# Supplementary material for: Pathogenic variants damage cell composition and single cell transcription in cardiomyopathies
Source: Science. Author manuscript; Available in PMC 2022 Oct 3. (PMC9528698; doi:10.1126/science.abo1984)
Supplement: Supp. table 1 [file NIHMS1835045-supplement-Supp__table_1.xlsx]

## Sheet: controls
Donor	Sex	Age	Age range	Ethnic Origin	Primary diagnosis	Cause of death (DBD or DCD)	Height (cm)	Weight (Kg)	Girth (cm)	BMI	Hypertension	Diabetes	Cancer	Pulmonary disease	Liver disease	Echocardiography (LVEF %)
D1	Female	NA	50-59	Caucasian	Stroke	DBD	155-160	50-55	80-85	20-25	Y	N	N	N	N	>60%
D2	Male	NA	60-69	Caucasian	Trauma	DCD	170-175	80-85	90-95	25-30	N	N	N	N	N	>60%
D4	Female	NA	70-79	Caucasian	Stroke	DCD	160-165	70-75	90-95	25-30	Y	Y	N	N	N	N/A
D5	Female	NA	60-69	Caucasian	Stroke	DCD	150-155	80-85	100-105	30-35	N	N	N	N	N	N/A
D6	Male	NA	70-79	Caucasian	Stroke	DCD	175-180	70-75	105-110	20-25	N	N	N	N	N	N/A
D7	Male	NA	60-69	Caucasian	Stroke	DCD	180-185	70-75	95-100	20-25	N	N	N	N	N	N/A
H2	Male	NA	50-59	Caucasian	Stroke	DBD	175-180	70-75	NA	20-25	N	N	N	N	N	>60%
H3	Male	NA	50-59	Asian	Suicide	DBD	170-175	70-75	90-95	25-30	N	N	N	N	N	60%.
H4	Male	NA	50-59	Caucasian	Stroke	DBD	175-180	85-90	NA	25-30	N	N	N	N	N	60%.
H5	Female	NA	50-59	Caucasian	Trauma	DBD	170-175	70-75	90-95	20-25	N	N	N	Y	N	55-60%
H6	Female	NA	40-49	Caucasian	Suicide	DBD	170-175	70-75	100-105	20-25	N	N	N	N	N	50-55%
H7	Female	NA	40-49	Caucasian	Stroke	DBD	170-175	85-90	NA	25-30	N	N	N	N	N	>60%
H46	Male	28	20-29	NA	Stroke	DBD	NA	NA	NA	NA	NA	NA	NA	NA	NA	NA
H49	Female	40	40-49	NA	Stroke	DBD	160	60	NA	NA	NA	NA	NA	NA	NA	NA
H51	Male	50	50-59	NA	Stroke	DBD	180	70	NA	NA	NA	NA	NA	NA	NA	NA
H53	Male	61	60-69	NA	Stroke	DBD	180	80	NA	NA	NA	NA	NA	NA	NA	NA
H55	Male	44	40-49	NA	Stroke	DBD	NA	NA	NA	NA	NA	NA	NA	NA	NA	NA
H67	Male	45	40-49	NA	Stroke	DBD	NA	NA	NA	NA	NA	NA	NA	NA	NA	NA

## Sheet: disease samples
						HF	Tissue							Weight	Height	BMI	INTERMACS	LVEF	LVIDd	LVIDs	RVEDD	RV function	Devices	VT/VF			Electrocardiogram	CoMorbities	eGFR	Hemoglobin	BNP [Pro-BNP/NT-Pro-BNP]	Medications	LV-FW	RV
Patient	Center	Ancestry	Sex	Age	Dx	(Yrs)	Source	Sample site	Genotype	ACMG Score	Primary PV / LPV	Secondary PV / LPV	Method	(kg)	(cm)	(kg/m2)	Score	(%)	(mm)	(mm)	(mm)	TAPSE (mm)	PCM/CRT/ICD	Arrest	ECS	CS	R/QRS (ms)/LBBB	D/COPD-PAH/H	(ml/min/1.73m^2)	(g/dl)	(pg/ml)	ACEI/ARB/BB/D/MRA/S/AA	nmol/mg tissue	nmol/mg tissue
H78	BO	NA	M	50-59	DCM	3	Explanted	RV-S	BAG3	4	NM_004281.3:c.803C>G		174 Panel	82	187	23.4	5	27	91	82	NA	NA	ICD	Y	N	N	S/117/N	N	52	14.4	NA	ACEI/ARB/D/MRA/AA	NA	NA
H12	BO	NA	M	60-69	DCM	18	Explanted	LV-RV-S	DES	4	NM_001927.3:c.1315G>A		46 Panel	70	182	21.1	2	21	53	49	49	NA	CRT	Y	N	N	S/114/N	N	91	8.5	722	ARB/D/AA	NA	NA
H13	BO	NA	M	40-49	DCM	NA	Explanted	LV-RV-S	DES	4	NM_001927.3:c.735G>C		174 Panel	83	173	27.7	2	42	48	40	NA	NA	0	Y	N	N	AF/110/N	N	44	10.9	380	ACEI/BB/D/MRA	NA	NA
DS3	ED	Caucasian	M	50-59	DCM	NA	Explanted	LV	DSP	4	NM_004415.4:c.7773_7776delTAAG		WES	99	175	32.3	4	20	97	92	NA	TAPSE: 17mm	ICD	0	N	N	P/219/N	N	30	13.5	NA	ARB/BB/D/MRA/S/AA	12.87	NA
H03_IC	IC	Caucasian	M	30-39	DCM	12	Explanted	LV	DSP	4	NM_004415.4:c.285T>A		WES	73	188	20.7	7	10	70	63	NA	TAPSE: 13mm	ICD	Y	N	N	S/80/N	N	75	14.8	508	ACEI/BB/MRA/S/AA	NA	NA
H73	BO	Caucasian	M	10-19	DCM	4	Apical core	Apex	FKTN	5	NM_006731.2: c.895A>C+c.1325A>G		174 Panel	52.4	182	15.7	2	17	77	70	NA	good function	0	0	N	N	S/60/N	N	NA	10.8	932 [1630]	ACEIBB/D/ MRA/AA	NA	NA
H32	BO	Caucasian	M	60-69	DCM	6	Apical core	Apex	FLNC	4	NM_001458.4:c.2495_2498delAGTA		WES	83	174	27.4	2	10	78	59	NA	TAPSE: 11mm	CRT	Y	N	Y	S/220/N	N	96	11.8	2940	ACEI/ARB/BB/D/MRA	NA	NA
H06	BO	NA	F	30-39	DCM	NA	Explanted	LV-RV-S	LMNA	4	NM_170707.3:c.1095_1112delCAAGCTGGCCCTGGACAT		174 Panel	52	158	20.8	2	26	59	51	40	reduced function	ICD	Y	N	Y	P	N	43	9	NA	ACEI/BB/D	NA	NA
H24	BO	NA	F	50-59	DCM	8	Explanted	LV-RV-S	LMNA	5	NM_170707.3:c.908_909delCT		46 Panel	70	174	23.1	3	22	62	57	35	TAPSE: 16mm	CRT/ICD	N	N	N	P	N	34	10.2	NA	ACEI/BB/D/MRA	NA	NA
H25	BO	NA	M	50-59	DCM	NA	Explanted	LV-RV-S	LMNA	4	NM_170707.3:c.106C>T		174 Panel	75.2	180	23.1	4	20	65	58	38	TAPSE: 20mm	CRT	N	N	N	P	N	77	13.2	370	ACEI/BB/D/MRA	35.09	14
H26	BO	Caucasian	F	40-49	DCM	NA	Explanted	LV-S	LMNA	5	NM_170707.3:c.568C>T		174 Panel	56	165	20.6	3	20	65	58	28	NA	ICD	N	N	N	S/56/Y	N	43	11.8	NA	ACEI/BB/D/MRA	NA	NA
H27	BO	NA	F	50-59	DCM	11	Explanted	LV-RV-S	LMNA	5	NM_170707.3:c.961C>T		174 Panel	50	161	19.3	3	25	55	49	42	TAPSE: 14mm	CRT	Y	N	N	P/Y	N	31	9.9	1100	BB/D/AA	13.2	8.3
H28	BO	NA	M	60-69	DCM	4	Explanted	LV-RV-S	LMNA	2022-05-04	NM_170707.3:c.481G>A		174 Panel	81	174	27	3	15	59	49	39	NA	PCM/ICD	Y	N	Y	P	N	72	13.9	864	ACEI/BB/D/MRA/AA	11.71	9.04
H29	BO	NA	F	40-49	ACM	3	Explanted	LV-RV-S	LMNA	4	NM_170707.3:c.1073A>G		46 Panel	100	180	31	3	38	42	31	44	TAPSE: 11mm	ICD	Y	N	N	P	N	51	13.6	94	BB/AA	NA	NA
H31	BO	NA	M	40-49	DCM	3	Explanted	LV-RV-S	LMNA	4	NM_170707.3:c.914A>C		174 Panel	75	170	26	3	25	53	NA	NA	NA	CRT	N	N	Y	P/Y	H	107	8.1	491	ACEI/BB/D/MRA	NA	NA
H04	BO	South Asian	M	40-49	DCM	4	Apical core	Apex	LMNA	5	NM_170707.3:c.568C>T		46 Panel	78	180	24.1	2	17	67	63	NA	TAPSE: 11mm	ICD	N	N	N	P/168/N	D/PAH	69	15.4	NA	ACDI/BB/D/MRA/AA	NA	NA
H05	BO	NA	M	10-19	DCM	0	Apical core	Apex	LMNA	4	NM_170707.3:c.907T>C		174 Panel	50	175	16.3	2	25	63	55	NA	NA	ICD	Y	Y	N	P/180/Y	N	NA	14.6	NA	NA	NA	NA
DL2	BS	Caucasian	M	40-49	DCM	0	Explanted	LV	LMNA	4	NM_170707.4:c.768G>A		WES	80	180	24.7	4	NA	NA	NA	NA	NA	0	Y	N	N	S/95	N	NA	NA	NA	NA	NA	NA
DL3	BS	Caucasian	M	60-69	DCM	7	Explanted	LV	LMNA	4	NM_170707.4:c.906delCT		WES	NA	NA	NA	4	NA	60	45	NA	NA	PCM	N	N	N	P	N	NA	NA	NA	NA	NA	NA
H07	BO	NA	M	60-69	ACM	10	Explanted	LV-RV-S	PKP2	4	NM_004572.3:c.658C>T		174 Panel	115	183	30.3	2	45	47	38	55	TAPSE: 9mm	ICD	Y	N	N	S/176/Y	H	47	12.2	261	ACEI/BB/D/MRA/AA	20.39	20.13
H08	BO	NA	F	30-39	ACM	11	Explanted	LV-RV-S	PKP2	4	NM_004572.3:c.2146-1G>C		46 Panel	63	162	24	3	60	34	24	62	reduced function	ICD	Y	N	N	S/36/N	N	61	8.2	172	BB/D/MRA/AA	21.83	44.07
H09	BO	NA	M	60-69	ACM	3	Explanted	LV-RV-S	PKP2	4	NM_004572.3:c.1803delC		174 Panel	80	171	27.4	2	65	36	25	75	RVEF: 10%	ICD	Y	N	N	AF/128/N	N	26	10.8	NA	BB/D/MRA/AA	12.46	14.51
H10	BO	NA	M	60-69	ACM	NA	Explanted	LV-RV-S	PKP2/MYBPC3	4/4	NM_004572.3:c.2176C>T	NM_000256.3:c.1504C>T	174 Panel	90	175	29.4	2	57	45	34	41	reduced function	0	Y	N	N	IV/150/Y	N	48	10.5	2113	BB/D/MRA	NA	NA
H11	BO	NA	M	40-49	ACM	5	Explanted	LV-RV-S	PKP2	4	NM_004572.3:c.2146-1G>C		174 Panel	76	180	23.5	3	38	54	46	49	TAPSE: 12mm	0	Y	N	Y	AF/122/Y	N	76	10.8	96.6	ACEI/BB/D/MRA/AA	NA	NA
H42	BO	NA	M	50-59	ACM	41	Explanted	LV-S	PKP2	4	NM_004572: c.1939_1961del23		174 Panel	92	183	27	3	55	42	32	NA	NA	ICD	Y	N	Y	S/84/N	N	38	10.3	48 [842]	ACEI/BB/D/MRA	NA	NA
H44	BO	Caucasian	F	50-59	ACM	10	Apical core	Apex	PLN	5	NM_014000.2:c.1578G>A		46 Panel	60	178	18.9	2	10	71	NA	NA	TAPSE: 6mm	ICD	N	Y	N	S/140/Y	N	45	9.5	[10100]	ACEI/BB/D/MRA	NA	NA
DP1	BS	Caucasian	F	40-49	DCM	1	Explanted	LV-S	PLN	4	NM_002667.4:c.25C>T		WES	68	160	2022-04-26	3	19	54	49	NA	Severly reduced	0	N	N	N	NA	N	NA	NA	NA	NA	NA	NA
DP2	BS	Caucasian	F	40-49	DCM	1	Explanted	LV-RV-S	PLN	4	NM_002667.4:c.25C>T		WES	59	157.4	2022-08-23	2	20	52	46	NA	Severly reduced	ICD	Y	N	Y	S/80/N	COPD-PAH	56	12.6	918	ACEI/BB/D/MRA/AA	NA	NA
H01	BO	NA	M	50-59	DCM	3	Explanted	LV-RV-S	PVneg	-	-		174 Panel	58	168	20.5	4	30	56	49	NA	NA	ICD	Y	N	Y	P	N	17	NA	NA	ACE/BB/D/AA	19.08	18.28
H02	BO	NA	M	50-59	DCM	NA	Explanted	LV-RV-S	PVneg	-	-		174 Panel	80	185	23.4	3	20	75	70	NA	NA	0	N	Y	N	S/180/Y	COPD-PAH	34	9.6	NA	ACE/D/AA	15.37	6.77
H03	BO	NA	F	40-49	DCM	2	Explanted	LV-RV-S	PVneg	-	-		174 Panel	49	158	19.2	3	NA	NA	NA	NA	NA	0	N	N	N	S/80/Y	N	NA	9.1	NA	BB/D/MRA/AA	32.48	10.47
H56	BO	Caucasian	M	50-59	DCM	7	Apical core	Apex	PVneg	-	-		174 Panel	83	191	22.8	3	30	63	56	NA	TAPSE: 22mm	CRT	Y	N	Y	P	PAH	69	10.2	196		NA	NA
H57	BO	Caucasian	M	30-39	DCM	7	Apical core	Apex	PVneg	-	-		174 Panel	85	181	25.9	1	5	93	NA	NA	Severly reduced	CRT	Y	N	Y	P	N	31	11.3	NA	ACEI/BB/D/MRA/S/AA	NA	NA
H58	BO	Caucasian	F	30-39	DCM	7	Apical core	Apex	PVneg	-	-		174 Panel	66	164	24.5	2	16	73	69	NA	TAPSE: 15mm	ICD	N	Y	N	S/100/N	N	30	9.3	1940	ACEI/BB/D/MRA	NA	NA
H59	BO	Caucasian	M	0-9	DCM	0	Apical core	Apex	PVneg	-	-		174 Panel	17	111	14.1	2	36	52	NA	NA	TAPSE: 17mm	0	N	N	N	S/80/N	N	NA	9.5	3510	ACEI/BB/D/MRA	NA	NA
H04_IC	IC	Caucasian	F	60-69	DCM	7	Explanted	LV-RV-S	PVneg	-	-		WES	53	158	21.4	3	20	64	53	NA	TAPSE: 14mm	ICD	N	N	N	S/117/N	N	52	10.9	45	ARB/BB/D	NA	NA
H15	BO	NA	M	60-69	DCM	NA	Explanted	LV-RV-S	RBM20	5	NM_001134363.1:c.1904C>G		46 Panel	87	173	29.1	5	31	64	56	NA	NA	ICD	N	N	N	S/129/Y	N	61	14.4	[416]	ACEI/ARB/BB/D/MRA/S/AA	20.43	20.70
H17	BO	Caucasian	M	20-29	DCM	5	Apical core	Apex	RBM20	5	NM_001134363.1:c.1913C>T		174 Panel	74	180	22.8	2	15	81	71	Mod D	20	ICD	N	N	N	S/120/N	N	70	9.7	749	ACEI/BB/D//MRA	NA	NA
H19	BO	NA	M	30-39	DCM	NA	Explanted	LV-RV-S	RBM20	5	NM_001134363.1:c.1913C>T		174 Panel	84	193	22.6	3	20	74	64	NA	14	ICD	N	N	N	S/90/N	N	82	11.4	70 [366]	ACEI/BB/D/MRA/AA	22.26	24.24
H20	BO	NA	M	40-49	DCM	9	Explanted	LV-RV	RBM20	5	NM_001134363.1:c.2741T>C		174 Panel	80	194	21.3	2	20	77	70	28	NA	ICD	Y	N	N	S/106/N	H	128	10.6	1370	ARB/BB	15.99	23.47
H21	BO	Caucasian	F	20-29	DCM	9	Apical core	Apex	RBM20	5	NM_001134363.1:c.1904C>T		174 Panel	90	165	33.1	1	12	81	75	Dilated	20	0	N	Y	Y	S/120/Y	N	109	12	[15300]	ACEI/ARB/BB/D/MRA/AA	NA	NA
H22	BO	NA	M	20-29	DCM	15	Explanted	LV-RV-S	RBM20/MYBPC3	5/5	NM_001134363.1:c.1913C>T	NM_000256.3:c.2373dupG	174 Panel	83	170	28.7	3	19	73	68	43	14	ICD	N	N	N	S/117/N	H	21	7.3	969	ARB/BB/D/AA/	NA	NA
H33	BO	Caucasian	M	30-39	DCM	7	Explanted	LV-RV-S	RBM20/TTN	4/4	NM_001134363.3:c.1807G>A + NM_001134363.1:c.2371_2372insG	NM_001267550.1:c.24811G>C + NM_001267550.1:c.71005A>T	174 Panel	103	200	25.8	1	17	69	64	Severe D	6	0	N	Y	Y	S/114/N	H	28	8.1	NA	ACEI/ARB/BB/D/MRA/AA	NA	NA
H18	BO	Caucasian	M	20-29	DCM	9	Apical core	Apex	RBM20	5	NM_001134363.1:c.1913C>T		46 Panel	58	180	17.9	3	19	73	NA	NA	Good	0	N	N	N	S/98/N	N	109	14.4	943	D/MRA/AA	NA	NA
H79	BO	NA	M	0-9	DCM	NA	Explanted	LV-RV-S	TNNC1	4	NM_003280.2:c.100G>A		174 Panel	4	58	13	3	12	40	NA	NA	NA	PCM	N	N	Y	S/50/N	N	NA	11.8	[104]	D/MRA	NA	NA
H80	BO	NA	M	10-19	DCM	NA	Explanted	LV-RV-S	TNNC1	4	NM_003280: c.184G>A+c.435C>A		46 Panel	55	167	20	NA	4	73	70	NA	NA	0	N	N	Y	NA	N	NA	10.2	NA	ACEI/D	NA	NA
H81	BO	Caucasian	F	10-19	DCM	0	Apical core	Apex	TNNT2	5	NM_001276345.2:c.659_661del		174 Panel	51	168	18.1	1	31	66	56	NA	Good	0	0	N	Y	S/70/N	N	NA	11.9	[4400]	D/MRA	NA	NA
DO1	BS	Caucasian	M	10-19	DCM	1	Explanted	LV	TNNT2	4	NM_001001430.2:c.629_631delAGA		WES	68	165	25	2	20	NA	NA	NA	NA	0	0	N	Y	S/82/N	N	NA	NA	NA	ACEI/D/AA	NA	NA
H84	BO	NA	F	10-19	RCM/LVNC	NA	Explanted	LV-RV-S	TPM1	4	NM_001018004.1:c.398G>A		174 Panel	58	154	24	5	48	34	NA	37	NA	0	Y	N	N	S/80/N	H	NA	9.2	NA	BB/D	NA	NA
H14	BO	NA	M	40-49	DCM	NA	Explanted	LV-RV-S	TTN	4	NM_001267550.1:c.103103T>G		174 Panel	77	174	25.4	4	23	67	61	35	NA	ICD	0	N	N	S/120/Y	N	82	15.4	NA	ACEI/ARB/BB/D/MRA	23.04	11.84
H16	BO	Caucasian	M	20-29	DCM	0	Apical core	Apex	TTN	4	NM_001267550.1:c.71005A>T		174 Panel	76	188	21.5	2	20	68	NA	Mod D	12	0	0	N	N	S/98/N	N	83	12.9	3710	BB/D/MRA	NA	NA
H34	BO	NA	F	30-39	DCM	6	Explanted	LV-RV-S	TTN	4	NM_001267550.1:c.11483delA		174 Panel	68	158	27	2	21	54	50	NA	NA	CRT	Y	N	N	S/85/N	N	45	11.2	2070	ACEI/BB/D/MRA	NA	NA
H35	BO	NA	M	40-49	DCM	12	Explanted	LV-RV-S	TTN	4	NM_001267550.1:c.42909_42910delTG		46 Panel	86	181	26	2	14	88	84	36	21	CRT	Y	N	N	P/Y	PAH	36	13.2	734	ACEI/BB/D/MRA/S/AA	16.02	17.01
H36	BO	NA	M	40-49	DCM	2	Explanted	LV-RV	TTN	4	NM_001267550.1:c.56806C>T		174 Panel	69	178	22	4	25	77	70	NA	NA	PCM	0	N	N	P	N	26	10.3	NA	ARB/D	NA	NA
H37	BO	NA	M	50-59	DCM	6	Explanted	LV-S	TTN	4	NM_001267550.1:c.73032G>A		174 Panel	65	178	21	2	20	69	64	42	NA	CRT	0	Y	Y	P/Y	PAH	44	11.7	NA	ACEI/BB/D/MRA/S/AA	NA	NA
H39	BO	NA	M	60-69	DCM	4	Explanted	LV-RV	TTN	4	NM_001267550.1:c.61682C>G		46 Panel	60	168	21	2	29	64	57	Dilated	NA	CRT	Y	Y	Y	AF/100/N	H	55	12.8	NA	ACEI/BB/D/MRA	NA	NA
H40	BO	NA	M	60-69	DCM	2	Explanted	LV-S	TTN	4	NM_001267550.1:c.71005A>T		174 Panel	75	186	NA	5	32	66	58	Norma	Normal	ICD	Y	N	Y	S/140/Y	N	56	14.9	210	ACEI/BB/D./MRA/AA	NA	NA
H41	BO	NA	F	60-69	DCM	21	Explanted	LV-RV-S	TTN	4	NM_001267550.1:c.66632dupA		174 Panel	58	164	22	4	27	71	64	26	NA	PCM	Y	N	Y	AF/124/N	N	47	15.1	NA	ACEI/BB/MRA/AA	13.38	10.92
DT4	ED	Caucasian	M	60-69	DCM	8	Explanted	LV	TTN	4	NM_001267550.1:c.71602C>T		WES	87	168	30.8	5	25	61	50	Normal	21	PCM/CRT/ICD	0	N	N	AF/96/N	COPD-PAH/H	41	14.3	1898	ACEI/BB/D/MRA/S	3.49	NA
H01_IC	IC	Caucasian	M	40-49	DCM	0	Apical core	LV	TTN	4	NM_001267550.2:c.81518del		WGS	93	182	28.1	2	15	62	NA	NA	18	0	0	N	Y	S	N	95	14.8	NA	ACEI/D	NA	NA
H02_IC	IC	Caucasian	M	10-19	DCM	0	Apical core	LV	TTN	4	NM_001267550.2:c.46782C>A		WGS	65	176	20.9	2	12	73	NA	NA	NA	0	NA	Y	Y	NA	N	59	12.7	NA	NA	NA	NA
Center: BO, Bad Oeynhausen; BS, Boston, ED, Edmonton
Ancestry: NA, Not available						*
Age: Age range at intervention and tissue collection
Dx: Clinical diagnosis; DCM, dilated cardiomyopathy; ACM, arrhythmogenic Cardiomyopathy
HF (Yrs): Approximate duration of heart failure (years)
Genotype: Gene containing the Primary Pathogenic Variant
Primary PV / LPV: Pathogenic or Likely Pathogenic Variant
Secondary PV / LPV: Pathogenic or Likely Pathogenic Variant
Method: Genotyping by Gene Panel (n= 46 or174 genes), Whole exome (WES) or Whole genome (WGS) sequencing
BMI: Body Mass Index
INTERMACS: Interagency Registry for Mechanically Assisted Circulatory Support Score
LVEF: Left ventricular ejection fraction
LVIDd: Left ventricular internal diastolic dimensions
LVIDs: Left ventricular internal systolic dimensions
RVEDD: Right ventricular end diastolic dimensions
RV Function (TAPSE): Right ventricular function, qualitative assessment or tricsupid annular plane systolic estimate (TASPE)
Devices: PCM, Pacemaker; CRT-Cardiac resynchronization therapy defibrillator ; ICD: Internal cardiac defibrillator
VT/VF Arrest: Ventricular Tachycardia/Fibrillation or Cardiac arrest, Yes/No
ECS: Extracorporeal circulatory support (IABP/ECMO/IMPELLA), Yes/No
CS: Cardiogenic Shock: Yes, No
Electrocardiographic Findings: R, Rhythm (AF: Atrial Fibrillation; IV: Idiventricular; P, Paced; S: Sinus); QRS (mm): QRS duration; LBBB: Left bundle banch block (Yes/No); NA: Not available
Comorbidities: D, Diabetes Mellitus Type 2; COPD-PAH, Chronic obstructive lung disease/ pulmonary artery hypertenison; H, hypertension ; N, none
eGFR: Estimate glomerular filtration rate
BNP [Pro-BNP/NT-Pro-BNP]: Brain natriuretic peptide and/or Pre-BNP/N-terminus Pro-BNP
Medications: ACEI, angiotensin converting enzyme inhibitor; ARB: angiotensin II receptor blockers; BB: beta-adrenergic receptor blockers; D: diuretics; MRA: mineralocorticoid receptor antagonists; S :statin; AA: Anti-arrhythmics

## Sheet: diseased samples analyses
	n	Age	Range of Age			HF Mean±SD	Intermacs score	LVEF (%)	LVIDd (mm)	LVIDs (mm)	TAPSE (mm)	RVEDD (mm)	Pacemaker		Cardiac resynchronization therapy		Internal cardiac defibrillator		Temporary circulatory support (IABP/ECMO/IMPELLA)
		MEAN±SD		FEMALE (%)	MALE (%)	Duration (yrs)	MEAN	MEAN±SD	MEAN±SD	MEAN±SD	MEAN±SD	MEAN±SD	YES (%)	NO (%)	YES (%)	NO (%)	YES (%)	NO	YES (%)	NO
LMNA	12	47.4±12.9	18--65	5 (41.7)	7 (58.3)	4.4±3.6	3	23.3±6.4	59.1±7.1	51.6±9.0	14.4±3.8	38.0±5.3	2 (16.7)	10 (83.3)	4 (33.3)	8 (66.7)	7 (58.3)	5 (41.7)	1 (8.3)	11 (91.7)
TTN	12	47.5±16.6	17--69	2 (16.7)	10 (83.3)	5.6±6.4	3	21.9±6.1	68.3±8.6	62.0±10.5	18.0±4.2	34.8±6.6	3 (25)	9 (75)	5 (41.7)	7 (58.3)	3 (25)	9 (75)	3 (25)	9 (75)
RBM20	8	32.9±14.7	20--63	1 (12.5)	7 (87.5)	9±3.4	2--3	19.1±5.5	74.0±5.8	66.9±6.2	14.8±5.7	35.5±10.6	0	8 (100)	0	8 (100)	5 (62.5)	3 (37.5)	2 (25)	6 (75)
PKP2	6	53.5±12.4	32--66	1 (16.7)	5 (83.3)	14±15.5	2--3	53.3±10.0	43.0±7.4	33.2±8.3	10.5±2.1	56.4±13.0	0	6 (100)	0	6 (100)	4 (66.7)	2 (33.3)	0	6 (100)
PVneg	8	45± 19.4	5--63	3 (37.5)	5 (62.5)	4.7±3.0	2--3	22.4±10.5	68.0±13.8	59.4±9.6	17±3.6	NA	0	8 (100)	2 (25)	6 (75)	2 (25)	6 (75)	2 (25)	6 (75)
Comparison^		p-value						p-value	p-value	p-value	p-value	p-value
LMNA-TTN		0.98						0.61	0.01	0.04	0.23	0.44
LMNA-RBM20		0.04						0.16	0.0001	0.001	0.9	0.8
LMNA-PKP2		0.38						0.0002	0.001	0.001	0.17	0.03
LMNA-Pvneg		0.74						0.85	0.15	0.17	0.33	NA
TTN-RBM20		0.05						0.31	0.1	0.27	0.37	0.94
TTN-PKP2		0.41						0.0002	0.00003	0.0001	0.05	0.02
TTN-Pvneg		0.77						0.91	0.96	0.65	0.73	NA
RBM20-PKP2		0.02						0.0001	0.00001	0.00002	0.21	0.14
RBM20-Pvneg		0.18						0.47	0.32	0.17	0.51	NA
PKP2-Pvneg		0.34						0.0002	0.002	0.001	0.06	NA
^ P-values determined by T- Test, Bold indicates significance
