# Supplementary material for: Pathogenic variants damage cell composition and single cell transcription in cardiomyopathies
Source: Science. Author manuscript; Available in PMC 2022 Oct 3. (PMC9528698; doi:10.1126/science.abo1984)
Supplement: Supp table 2 [file NIHMS1835045-supplement-Supp_table_2.xlsx]

## Sheet: Tabellenblatt1
Sample	Lab (nuclei isolation)	Estimated Number of Cells	Mean Reads per Cell	Median UMI Counts per Cell	cDNA_ng_ul	KAPAConc_nM	LibrarySize (Bioanalyzer)	Region	Replicate	10X_version	Note
BO_H01_S00_premrna	MDC	4283	40414	2177	2020-01-03	148.8	471	S	unique	V3
BO_H01_LV0_premrna	MDC	5701	25306	2243	2020-07-03	150.7	461	LV	unique	V3
BO_H01_RV0_premrna	MDC	5868	29635	2070	4	154.4	448	RV	unique	V3
BO_H02_S00_premrna	MDC	6795	24800	1515	2020-07-03	145.6	455	S	unique	V3
BO_H02_LV0_premrna	MDC	7044	24241	1584	2020-06-03	150.6	463	LV	unique	V3
BO_H02_RV0_premrna	MDC	3956	41506	1822	2020-04-03	138.0	452	RV	unique	V3	V3
BO_H03_S00_premrna	MDC	8180	20661	1390	3	163.4	448	S	unique	V3
BO_H03_LV0_premrna	MDC	8826	18648	1868	2020-05-04	160.1	461	LV	unique	V3
BO_H03_RV0_premrna	MDC	5395	27501	1935	2020-07-02	175.9	438	RV	unique	V3
BO_H06_LV0_premrna	MDC	6729	26065	2379	2022-02-05	235.1	442	LV	unique	V3
BO_H06_S00_premrna	MDC	3825	38451	2332	2022-02-03	147.5	428	S	unique	V3
BO_H06_RV0_premrna	MDC	6277	26917	2372	2022-02-05	195.3	421	RV	unique	V3
BO_H07_RV0_premrna	MDC	7930	24513	1689	3	164.5	436	RV	unique	V3
BO_H07_LV0_premrna	MDC	5160	31332	2084	4.5	186.0	440	LV	unique	V3
BO_H07_S00_premrna	MDC	6235	33048	2106	4.2	136.6	448	S	unique	V3
BO_H08_LV0_premrna	MDC	5344	42019	2478	4.6	180.7	443	LV	Replicate	V3
BO_H08_RV0_premrna	MDC	3415	57840	2478	2.6	92.5	449	RV	unique	V3
BO_H08_S00_premrna	MDC	5696	35923	2067	5.9	190.9	416	S	unique	V3
BO_H08_LV1_premrna	MDC	6752	25318	1927	5.8	206.2	446	LV	Replicate	V3
BO_H09_LV0_premrna	MDC	4633	41153	2236	3.9	115.7	466	LV	unique	V3
BO_H09_S00_premrna	MDC	5011	41669	2543	3.4	187.3	435	S	unique	V3
BO_H09_RV0_premrna	MDC	4826	38690	2106	2.7	159.7	425	RV	unique	V3
BO_H10_RV0_premrna	MDC	6709	33413	2395	3.9	189.4	433	RV	unique	V3
BO_H10_S00_premrna	MDC	5919	38078	2455	4.2	177.3	442	S	unique	V3
BO_H10_LV0_premrna	MDC	5775	28946	2546	5.6	236.2	409	LV	unique	V3
BO_H11_RV0_premrna	MDC	5301	33242	1938	3.1	152.7	437	RV	unique	V3
BO_H11_S00_premrna	MDC	6227	26053	1607	3.9	134.3	442	S	unique	V3
BO_H11_LV0_premrna	MDC	6123	28742	1781	3.9	165.6	410	LV	unique	V3
BO_H12_RV0_premrna	MDC	6198	32309	4465	4.3	246.9	443	RV	Replicate	V3
BO_H12_S00_premrna	MDC	6288	29802	2563	6.9	169.6	443	S	unique	V3
BO_H12_LV0_premrna	MDC	4306	38734	3681	4.8	164.6	373	LV	unique	V3
BO_H12_RV1_premrna	MDC	5131	33189	3193	6.0	149.1	411	RV	Replicate	V3
BO_H13_RV0_premrna	MDC	6388	30741	2498	4.1	118.1	463	RV	unique	V3
BO_H13_LV0_premrna	MDC	6513	27776	2588	6.0	177.0	445	LV	unique	V3
BO_H13_S00_premrna	MDC	5672	32826	2489	4.4	168.6	411	S	unique	V3
BO_H14_RV0_premrna	MDC	4860	39967	2749	4.0	134.4	477	RV	unique	V3
BO_H14_LV0_premrna	MDC	4863	38525	2649	5.2	188.6	419	LV	unique	V3
BO_H14_S01_premrna	MDC	4852	36080	3089	5.5	159.0	392	S	unique	V3
BO_H15_RV0_premrna	MDC	5593	38695	2004	3.8	109.5	455	RV	unique	V3
BO_H15_S00_premrna	MDC	4124	40731	2306	2.8	136.7	414	S	unique	V3
BO_H16_LV0_premrna	MDC	6116	26104	2561	7.9	153.5	393	LV	unique	V3
BO_H17_LV0_premrna	MDC	7727	22890	2093	9.0	141.9	463	LV	unique	V3
BO_H19_LV0_premrna	MDC	6708	24892	1857	4.5	183.5	431	LV	unique	V3
BO_H19_S00_R2_premrna	MDC	5871	26518	2113	4.1	177.4	437	S	unique	V3
BO_H19_RV0_premrna	MDC	3192	60858	1974	1.8	58.6	426	RV	unique	V3
BO_H20_LVN_premrna	MDC	4083	38180	2007	3.4	170.8	425	LV	unique	V3
BO_H20_RV0_premrna	MDC	6679	22086	1569	7.5	122.2	427	RV	unique	V3
BO_H21_LV0_premrna	MDC	3562	50105	2585	5.1	156.0	454	LV	unique	V3
BO_H22_RV0_premrna	MDC	5557	30656	1927	3.4	154.5	432	RV	unique	V3
BO_H22_S00_premrna	MDC	3792	45822	3616	4.0	213.9	420	S	unique	V3
BO_H22_LV0_premrna	MDC	3147	60843	2095	3.2	170.9	420	LV	unique	V3
BO_H24_RV0_premrna	MDC	4691	36051	1955	3.7	148.4	418	RV	unique	V3
BO_H24_LV0_premrna	MDC	5296	30241	1759	3.1	109.2	439	LV	unique	V3
BO_H24_S00_premrna	MDC	4194	42479	2096	4.2	254.0	420	S	unique	V3
BO_H25_RVN_premrna	MDC	6266	22618	1704	4.1	169.9	410	RV	unique	V3
BO_H25_S00_premrna	MDC	5642	30891	2407	4.4	165.8	415	S	unique	V3
BO_H25_LV0_premrna	MDC	4202	40628	2350	4.4	248.8	429	LV	unique	V3
BO_H26_LV0_premrna	MDC	4924	34024	3253	7.3	94.7	422	LV	unique	V3
BO_H26_S00_premrna	MDC	4186	43920	3356	6.0	195.3	425	S	unique	V3
BO_H27_S00_premrna	MDC	4371	40459	3444	5.1	172.6	392	S	unique	V3
BO_H27_LV0_premrna	MDC	3878	48928	3446	4.4	150.4	443	LV	unique	V3
BO_H27_RV0_premrna	MDC	4318	41864	3232	4.9	176.6	456	RV	unique	V3
BO_H28_LV0_premrna	MDC	6927	24098	2549	7.7	122.1	394	LV	unique	V3
BO_H28_RV0_premrna	MDC	3671	49351	2363	5.3	92.3	413	RV	unique	V3
BO_H28_S00_premrna	MDC	6928	25255	2418	3.1	153.1	417	S	unique	V3
BO_H29_RV0_R2_premrna	MDC	6162	25743	2061	4.4	196.8	436	RV	unique	V3
BO_H29_S00_premrna	MDC	3238	39088	2114	2.8	125.8	431	S	unique	V3
BO_H29_LV0_premrna	MDC	4759	31302	5560	9.1	134.0	428	LV	unique	V3
BO_H31_LV0_premrna	MDC	6873	23704	2857	10.6	164.2	443	LV	unique	V3
BO_H31_RVW_premrna	MDC	3066	60662	4944	5.2	128.7	423	RV	unique	V3
BO_H31_S00_premrna	MDC	4685	37749	4212	6.2	190.0	458	S	unique	V3
BO_H32_LVN_premrna	MDC	3909	42261	2220	3.7	154.1	416	LV	unique	V3
BO_H33_LV0_premrna	MDC	6088	30873	2168	3.3	138.3	436	LV	unique	V3
BO_H33_S00_premrna	MDC	4497	37090	1876	3.2	156.2	414	S	unique	V3
BO_H33_RV0_premrna	MDC	11440	15329	1885	11.5	169.2	470	RV	unique	V3
BO_H34_S00_premrna	MDC	2059	74475	3108	3.9	132.7	444	S	unique	V3
BO_H34_LVW_premrna	MDC	4093	48319	2886	5.0	109.2	410	LV	unique	V3
BO_H34_RV0_premrna	MDC	7864	23641	2603	10.9	118.5	482	RV	unique	V3
BO_H35_S0N_premrna	MDC	4480	31005	1909	3.1	157.4	412	S	unique	V3
BO_H35_LV0_premrna	MDC	4788	26032	1833	3.9	172.9	421	LV	unique	V3
BO_H35_RV0_premrna	MDC	6364	27332	2045	8.4	124.8	466	RV	unique	V3
BO_H36_RV0_premrna	MDC	7702	22032	1988	7.0	150.4	384	RV	unique	V3
BO_H36_LV0_premrna	MDC	5214	23208	1879	3.8	150.1	441	LV	unique	V3
BO_H37_LV0_premrna	MDC	3461	49689	3063	3.7	148.3	418	LV	unique	V3
BO_H37_S00_premrna	MDC	4858	31265	3209	7.5	128.4	434	S	unique	V3
BO_H39_RV0_premrna	MDC	4654	37602	5077	5.9	236.8	413	RV	unique	V3
BO_H39_LVW_premrna	MDC	3593	49623	3826	7.2	145.5	426	LV	unique	V3
BO_H40_S00_premrna	MDC	1637	76200	2353	2.8	89.3	471	S	unique	V3
BO_H40_LVW_premrna	MDC	3425	56849	2906	5.5	113.3	420	LV	Replicate	V3
BO_H40_LV1_premrna	MDC	4669	37694	2038	3.1	120.4	442	LV	Replicate	V3
BO_H40_LV2_premrna	MDC	4107	42819	2286	3.0	137.7	440	LV	Replicate	V3
BO_H41_S00_premrna	MDC	5259	30726	2790	5.0	199.8	415	S	unique	V3
BO_H41_LV0_premrna	MDC	4165	40079	3615	6.5	125.4	409	LV	unique	V3
BO_H41_RV0_premrna	MDC	5156	33665	2255	3.7	130.5	438	RV	unique	V3
BO_H42_S00_premrna	MDC	4475	34464	2594	6.7	218.4	429	S	unique	V3
BO_H42_LV0_premrna	MDC	4113	44567	3145	5.3	167.1	458	LV	unique	V3
BO_H44_LV0_premrna	MDC	2662	65774	1529	2.1	62.8	451	LV	unique	V3
BO_H46_LV0_R2_premrna	MDC	5090	30893	3268	4.3	287.4	436	LV	unique	V3
BO_H46_S00_premrna	MDC	7387	24143	3409	8.8	128.3	457	S	unique	V3
BO_H49_S0N_premrna	MDC	4370	31238	3502	4.4	186.4	404	S	unique	V3
BO_H49_RV0_premrna	MDC	4759	37899	4854	5.5	205.5	423	RV	unique	V3
BO_H49_LV0_premrna	MDC	4521	37891	5718	5.3	214.9	403	LV	Replicate	V3
BO_H49_LV1_premrna	MDC	4621	38364	4453	6.5	235.1	430	LV	Replicate	V3
BO_H51_LV0_premrna	MDC	4387	41126	5735	6.0	234.8	110	LV	Replicate	V3
BO_H51_S00_premrna	MDC	3505	54350	6504	7.2	154.7	443	S	unique	V3
BO_H51_LV1_premrna	MDC	4423	42304	2796	4.8	192.2	435	LV	Replicate	V3
BO_H53_RV0_premrna	MDC	3743	47647	5098	4.4	170.2	437	RV	unique	V3
BO_H53_LV0_premrna	MDC	4628	38319	5105	5.9	202.3	402	LV	unique	V3
BO_H53_S00_premrna	MDC	4291	41781	4300	5.4	183.2	414	S	unique	V3
BO_H55_LV0_premrna	MDC	5273	29020	3058	5.3	164.1	441	LV	unique	V3
BO_H55_S00_premrna	MDC	4303	39409	3614	5.9	166.3	428	S	unique	V3
BO_H55_RV0_premrna	MDC	2837	60047	3626	4.5	346.5	423	RV	unique	V3
BO_H56_LV0_premrna	MDC	3996	39611	2423	3.8	126.9	420	LV	unique	V3
BO_H57_LV0_premrna	MDC	2888	62512	3266	3.8	133.3	410	LV	unique	V3
BO_H58_LV0_premrna	MDC	3108	62816	2142	2.4	71.1	429	LV	unique	V3
BO_H59_LV0_premrna	MDC	4849	31109	2348	3.0	174.2	417	LV	unique	V3
BO_H64_LV0_premrna	MDC	5457	28399	2742	5.9	154.8	421	LV	unique	V3
BO_H65_LV0_premrna	MDC	5492	33689	2370	5.7	205.8	419	LV	unique	V3
BO_H67_S00_premrna	MDC	3772	43034	3482	4.3	108.2	423	S	unique	V3
BO_H67_LV0_premrna	MDC	3282	53993	3730	4.7	165.3	411	LV	unique	V3
BO_H72_LV0_premrna	MDC	8075	23168	3282	8.0	186.2	418	LV	unique	V3
BO_H74_LV0_premrna	MDC	4297	44223	1856	2.7	101.5	411	LV	unique	V3
BO_H78_RV0_premrna	MDC	3979	45077	2993	4.7	255.1	423	RV	unique	V3
BO_H78_S00_premrna	MDC	4656	41180	3007	6.2	194.3	441	S	unique	V3
BO_H79_LV0_premrna	MDC	5232	32245	3259	4.8	151.0	414	LV	unique	V3
BO_H79_S00_premrna	MDC	5205	36166	4325	5.8	215.1	430	S	unique	V3
BO_H79_RV0_premrna	MDC	4381	43469	4616	5.1	186.4	421	RV	unique	V3
BO_H80_RV0_premrna	MDC	4963	33070	2196	5.7	115.7	417	RV	unique	V3
BO_H80_LV0_premrna	MDC	6098	21289	1852	7.3	512.4	414	LV	unique	V3
BO_H80_S00_premrna	MDC	6487	23721	2559	6.6	267.6	431	S	unique	V3
BO_H81_LV0_premrna	MDC	4921	50200	3921	6.2	205.0	439	LV	unique	V3
BO_H84_LV0_premrna	MDC	3889	42313	2623	4.1	142.7	458	LV	unique	V3
BO_H84_S00_premrna	MDC	4742	38552	2630	5.1	293.4	426	S	unique	V3
BO_H84_RV0_premrna	MDC	4488	35403	2278	5.5	308.6	405	RV	unique	V3
BS_DL2_LV0_premrna	HMS	6417	32864	1771				LV	unique	V3
BS_DL3_LV0_premrna	HMS	5062	43832	2900				LV	unique	V3
BS_DO1_LV0_premrna	HMS	1741	173371	5020				LV	unique	V3
BS_DP1_LV0_premrna	HMS	13876	14924	1619				LV	unique	V3
BS_DP1_S00_premrna	HMS	2820	79875	3015				S	unique	V3
BS_DP2_LV0_premrna	HMS	5563	40472	2405				LV	unique	V3
BS_DP2_RV0_premrna	HMS	2640	134747	2653				RV	unique	V3
BS_DP2_S00_premrna	HMS	3700	71039	2517				S	unique	V3
ED_DS3_LV0_premrna	HMS	3963	69940	2070				LV	unique	V3
ED_DT4_LV0_premrna	HMS	14416	21818	1808				LV	unique	V3
ED_H15_LV0_premrna	HMS	10392	25660	2734				LV	unique	V3
ED_H15_RV0_premrna	HMS	7826	21268	2441				RV	unique	V3
ED_H15_S00_premrna	HMS	10236	33701	2657				S	unique	V3
ED_H15_AP0_premrna	HMS	9970	20530	2122				AP	unique	V3
ED_H20_LV0_premrna	HMS	13221	17344	2844				LV	unique	V3
ED_H20_RV0_premrna	HMS	3059	78247	3377				RV	unique	V3
ED_H20_S00_premrna	HMS	4743	53051	4258				S	unique	V3
ED_H20_AP0_premrna	HMS	4022	60564	3386				AP	unique	V3
ED_H25_LV0_premrna	HMS	12261	19302	1999				LV	unique	V3
ED_H25_RV0_premrna	HMS	7122	32135	2835				RV	unique	V3
ED_H25_S00_premrna	HMS	6285	37690	1561				S	unique	V3
ED_H25_AP0_premrna	HMS	3277	68613	3250				AP	unique	V3
ED_H26_LV0_premrna	HMS	7648	37748	1127				LV	unique	V3
ED_H26_RV0_premrna	HMS	6307	22238	1922				RV	unique	V3
ED_H26_S00_premrna	HMS	2866	83005	2277				S	unique	V3
ED_H26_AP0_premrna	HMS	3827	55552	1090				AP	unique	V3
ED_H35_LV0_premrna	HMS	8212	35258	2540				LV	unique	V3
ED_H35_RV0_premrna	HMS	10342	19766	2214				RV	unique	V3
ED_H35_S00_premrna	HMS	4267	46024	1351				S	unique	V3
ED_H35_AP0_premrna	HMS	4033	55355	1262				AP	unique	V3
ED_H37_LV0_premrna	HMS	8541	29659	2149				LV	unique	V3
ED_H37_RV0_premrna	HMS	4100	49650	2340				RV	unique	V3
ED_H37_S00_premrna	HMS	6686	40908	1414				S	unique	V3
ED_H37_AP0_premrna	HMS	4642	55925	1360				AP	unique	V3
HCAHeart7664652_premrna	CB	4543	44019	3909				LV	unique	V2
HCAHeart7698016_premrna	CB	3748	31778	1679				RV	unique	V2
HCAHeart7964513_premrna	CB	3674	47427	1181				AP	unique	V2
HCAHeart7664653_premrna	CB	3976	46709	1575				LV	unique	V2
HCAHeart7702875_premrna	CB	3545	47563	1463				RV	unique	V2
HCAHeart7702880_premrna	CB	3842	42369	2122				S	unique	V2
HCAHeart7702881_premrna	CB	4931	44023	1569				AP	unique	V2
HCAHeart7829978_premrna	CB	4940	56184	2609				LV	unique	V2
HCAHeart7829979_premrna	CB	6037	38870	1073				RV	unique	V2
HCAHeart7833854_premrna	CB	5026	54462	1107				S	unique	V2
HCAHeart7833855_premrna	CB	5766	48706	1089				AP	unique	V2
HCAHeart7835148_premrna	CB	5939	38858	2214				LV	unique	V2
HCAHeart7835149_premrna	CB	4656	54151	2827				RV	unique	V2
HCAHeart7836683_premrna	CB	3694	58835	796				S	unique	V2
HCAHeart7836684_premrna	CB	3970	50447	1524				AP	unique	V2
HCAHeart7880860_premrna	CB	1896	96750	4229				LV	unique	V2
HCAHeart7880861_premrna	CB	3642	47021	1748				RV	unique	V2
HCAHeart7888926_premrna	CB	4586	37623	2137				S	unique	V2
HCAHeart7888927_premrna	CB	4494	30448	2206				AP	unique	V2
HCAHeart7888922_premrna	CB	3464	49344	2597				LV	unique	V2
HCAHeart7888924_premrna	CB	2537	60847	1807				S	unique	V2
HCAHeart7888925_premrna	CB	2938	62167	1009				AP	unique	V2
HCAHeart7888928_premrna	CB	4405	44317	2055				RV	unique	V2
IC_H01_LV0_premrna	ICL	4891	55539	2409				AP	unique	V3
IC_H02_LV0_premrna	ICL	7105	39599	1843				AP	unique	V3
IC_H03_LV0_premrna	ICL	1525	108437	1395				FW	unique	V3	361458 reads per cell downsampled to 30%
IC_H04_LV0_premrna	ICL	1726	100949	2945				FW	unique	V3	336496 reads per cell downsampled to 30%
IC_H04_RV0_premrna	ICL	2291	112764	1932				RV	unique	V3	187940 reads per cell downsampled to 60%

## Sheet: Key
	Exclude Sample
	Replicate available -> Please check which one to take
	Please fill out
	H08 showed low correlation in biological replicates. The sample with lower correlation to control tissue was chosen.
