# Supplementary material for: Pathogenic variants damage cell composition and single cell transcription in cardiomyopathies
Source: Science. Author manuscript; Available in PMC 2022 Oct 3. (PMC9528698; doi:10.1126/science.abo1984)
Supplement: Supp table 3 [file NIHMS1835045-supplement-Supp_table_3.xlsx]

## Sheet: LV
S3_Cell_Type_Abundance_LV
	Patient	Cell type	Proportion (%)	Primary.Genetic.Diagnosis
0	D1	Mural	15.074520936834634	control
1	D2	Mural	16.471348159084616	control
2	D4	Mural	18.020496595364193	control
3	D5	Mural	9.201047806155861	control
4	D6	Mural	6.191451990632318	control
5	D7	Mural	7.27390180878553	control
6	ED_H15	Mural	19.69993968636912	control
7	ED_H20	Mural	16.18741096396349	control
8	ED_H25	Mural	25.704334846694447	control
9	ED_H26	Mural	29.745733194009055	control
10	ED_H35	Mural	30.789734216739014	control
11	ED_H37	Mural	32.764463810215446	control
12	H46	Mural	19.97602534463567	control
13	H49	Mural	16.8463934819075	control
14	H51	Mural	18.56046065259117	control
15	H53	Mural	13.216418858813064	control
16	H55	Mural	19.258484425848444	control
17	H67	Mural	17.170731707317074	control
18	D1	EC	9.893541518807664	control
19	D2	EC	5.841099935406477	control
20	D4	EC	7.978540477336818	control
21	D5	EC	3.3316961362148003	control
22	D6	EC	5.04976580796253	control
23	D7	EC	9.108527131782946	control
24	ED_H15	EC	7.196170084439084	control
25	ED_H20	EC	3.8885664538595472	control
26	ED_H25	EC	5.2117669009266745	control
27	ED_H26	EC	15.543364681295715	control
28	ED_H35	EC	3.1528444139821796	control
29	ED_H37	EC	4.587267005567659	control
30	H46	EC	7.954448154807775	control
31	H49	EC	7.492611230928987	control
32	H51	EC	8.119001919385797	control
33	H53	EC	9.200660820942941	control
34	H55	EC	12.06415620641562	control
35	H67	EC	15.024390243902438	control
36	D1	FB	13.569907735982966	control
37	D2	FB	21.1405370489988	control
38	D4	FB	22.161083981016578	control
39	D5	FB	27.27570399476097	control
40	D6	FB	7.772248243559719	control
41	D7	FB	13.837209302325581	control
42	ED_H15	FB	5.729794933655006	control
43	ED_H20	FB	6.120403102411228	control
44	ED_H25	FB	8.402263822377014	control
45	ED_H26	FB	6.226053639846743	control
46	ED_H35	FB	7.5927195186962155	control
47	ED_H37	FB	3.945775841200678	control
48	H46	FB	14.881411079715729	control
49	H49	FB	14.154485182522567	control
50	H51	FB	27.571976967370443	control
51	H53	FB	18.820688778752064	control
52	H55	FB	19.490934449093444	control
53	H67	FB	25.317073170731707	control
54	D1	CM	54.84740951029099	control
55	D2	CM	45.243148472824586	control
56	D4	CM	42.808996492193415	control
57	D5	CM	50.28650949574329	control
58	D6	CM	70.12587822014052	control
59	D7	CM	58.68217054263566	control
60	ED_H15	CM	58.59092279855247	control
61	ED_H20	CM	63.95293621062629	control
62	ED_H25	CM	51.18477517258536	control
63	ED_H26	CM	33.22884012539185	control
64	ED_H35	CM	46.767192140735666	control
65	ED_H37	CM	52.13023480997337	control
66	H46	CM	45.851528384279476	control
67	H49	CM	51.785286364725614	control
68	H51	CM	36.58349328214971	control
69	H53	CM	46.86745456856018	control
70	H55	CM	30.671780567178057	control
71	H67	CM	28.959349593495936	control
72	D1	unassigned	3.349893541518808	control
73	D2	unassigned	4.715327120051675	control
74	D4	unassigned	5.172295205997662	control
75	D5	unassigned	5.0180091683038635	control
76	D6	unassigned	8.884660421545668	control
77	D7	unassigned	6.834625322997416	control
78	ED_H15	unassigned	5.043727382388419	control
79	ED_H20	unassigned	5.6877539175856064	control
80	ED_H25	unassigned	5.7404067417127935	control
81	ED_H26	unassigned	8.22884012539185	control
82	ED_H35	unassigned	6.046759576574519	control
83	ED_H37	unassigned	3.649237472766884	control
84	H46	unassigned	4.375374603990068	control
85	H49	unassigned	5.016375109833054	control
86	H51	unassigned	3.8387715930902107	control
87	H53	unassigned	5.578853729825899	control
88	H55	unassigned	5.230125523012552	control
89	H67	unassigned	5.723577235772358	control
90	D1	Lymphoid	0.36905606813342795	control
91	D2	Lymphoid	0.4060164252099289	control
92	D4	Lymphoid	0.0550244170850815	control
93	D5	Lymphoid	0.11460379829731501	control
94	D6	Lymphoid	0.20491803278688525	control
95	D7	Lymphoid	0.11627906976744186	control
96	ED_H15	Lymphoid	1.1082629674306395	control
97	ED_H20	Lymphoid	1.076346752493009	control
98	ED_H25	Lymphoid	0.3980347036507246	control
99	ED_H26	Lymphoid	2.037617554858934	control
100	ED_H35	Lymphoid	0.9214835122991394	control
101	ED_H37	Lymphoid	0.4659888646816751	control
102	H46	Lymphoid	0.9076119530781745	control
103	H49	Lymphoid	0.726895119418484	control
104	H51	Lymphoid	1.1036468330134357	control
105	H53	Lymphoid	0.7751937984496124	control
106	H55	Lymphoid	0.9530450953045095	control
107	H67	Lymphoid	1.6097560975609757	control
108	D1	NC	0.21291696238466998	control
109	D2	NC	0.7289840361723724	control
110	D4	NC	0.6327807964784373	control
111	D5	NC	0.3519973804846103	control
112	D6	NC	0.3366510538641686	control
113	D7	NC	0.20671834625322996	control
114	ED_H15	NC	0.942400482509047	control
115	ED_H20	NC	1.1027278003482297	control
116	ED_H25	NC	0.8893587909695877	control
117	ED_H26	NC	0.54858934169279	control
118	ED_H35	NC	0.6320919960399056	control
119	ED_H37	NC	0.6414911643669813	control
120	H46	NC	1.6097268601763848	control
121	H49	NC	0.9505551561626328	control
122	H51	NC	0.41266794625719766	control
123	H53	NC	0.9658152242978777	control
124	H55	NC	1.2436076243607626	control
125	H67	NC	1.1382113821138211	control
126	D1	Myeloid	1.6891412349183819	control
127	D2	Myeloid	4.576912429639199	control
128	D4	Myeloid	2.3522938303872345	control
129	D5	Myeloid	3.855599214145383	control
130	D6	Myeloid	1.0685011709601873	control
131	D7	Myeloid	3.901808785529716	control
132	ED_H15	Myeloid	0.780307599517491	control
133	ED_H20	Myeloid	1.0657943333509208	control
134	ED_H25	Myeloid	0.970209590148641	control
135	ED_H26	Myeloid	2.3685127133402992	control
136	ED_H35	Myeloid	2.5664458152463636	control
137	ED_H37	Myeloid	1.3616557734204793	control
138	H46	Myeloid	4.264063704084254	control
139	H49	Myeloid	2.6679447240194905	control
140	H51	Myeloid	3.445297504798465	control
141	H53	Myeloid	4.485957554962511	control
142	H55	Myeloid	10.86703858670386	control
143	H67	Myeloid	4.813008130081301	control
144	D1	Mast	0.170333569907736	control
145	D2	Mast	0.21223585863246286	control
146	D4	Mast	0.04814636494944632	control
147	D5	Mast	0.02455795677799607	control
148	D6	Mast	0.0	control
149	D7	Mast	0.0	control
150	ED_H15	Mast	0.7539203860072377	control
151	ED_H20	Mast	0.7544979686593152	control
152	ED_H25	Mast	1.4490950929784192	control
153	ED_H26	Mast	1.062347614071752	control
154	ED_H35	Mast	0.8529434163430052	control
155	ED_H37	Mast	0.4357298474945534	control
156	H46	Mast	0.17980991523246853	control
157	H49	Mast	0.2156721782890007	control
158	H51	Mast	0.2591170825335892	control
159	H53	Mast	0.07624857033930614	control
160	H55	Mast	0.2208275220827522	control
161	H67	Mast	0.24390243902439024	control
162	D1	AD	0.8232789212207239	control
163	D2	AD	0.6643905139798838	control
164	D4	AD	0.7703418391911411	control
165	D5	AD	0.5402750491159135	control
166	D6	AD	0.3659250585480094	control
167	D7	AD	0.03875968992248062	control
168	ED_H15	AD	0.1545536791314837	control
169	ED_H20	AD	0.163562496702369	control
170	ED_H25	AD	0.04975433795634057	control
171	ED_H26	AD	1.0101010101010102	control
172	ED_H35	AD	0.6777853933439951	control
173	ED_H37	AD	0.01815541031227306	control
174	H46	AD	0.0	control
175	H49	AD	0.14378145219266716	control
176	H51	AD	0.10556621880998081	control
177	H53	AD	0.012708095056551023	control
178	H55	AD	0.0	control
179	H67	AD	0.0	control
0	DL2	Mural	4.269211451531894	LMNA
1	DL3	Mural	15.495562130177515	LMNA
2	H04	Mural	24.795249795249795	LMNA
3	H05	Mural	13.352800637111761	LMNA
4	H06	Mural	9.13071337035455	LMNA
5	H24	Mural	16.422452660054102	LMNA
6	H25	Mural	18.009478672985782	LMNA
7	H26	Mural	8.903524820100012	LMNA
8	H27	Mural	15.481171548117153	LMNA
9	H28	Mural	15.704387990762125	LMNA
10	H29	Mural	14.07467096427612	LMNA
11	H31	Mural	15.652577798420808	LMNA
12	DL2	EC	19.161225514816675	LMNA
13	DL3	EC	47.26331360946745	LMNA
14	H04	EC	15.17199017199017	LMNA
15	H05	EC	9.835412795327848	LMNA
16	H06	EC	26.804784280222126	LMNA
17	H24	EC	15.734896302975654	LMNA
18	H25	EC	16.841177118924282	LMNA
19	H26	EC	12.147822905232346	LMNA
20	H27	EC	13.347280334728035	LMNA
21	H28	EC	17.997360607060376	LMNA
22	H29	EC	11.294654848240667	LMNA
23	H31	EC	10.896423594983744	LMNA
24	DL2	FB	8.463083877448518	LMNA
25	DL3	FB	20.192307692307693	LMNA
26	H04	FB	10.073710073710075	LMNA
27	H05	FB	8.866471993628883	LMNA
28	H06	FB	14.651858180264842	LMNA
29	H24	FB	17.77502254283138	LMNA
30	H25	FB	14.372313457511297	LMNA
31	H26	FB	4.744481034272472	LMNA
32	H27	FB	17.517433751743376	LMNA
33	H28	FB	18.277796106895412	LMNA
34	H29	FB	14.195541230190706	LMNA
35	H31	FB	5.963771481653507	LMNA
36	DL2	CM	64.51531893520844	LMNA
37	DL3	CM	2.440828402366864	LMNA
38	H04	CM	35.54463554463555	LMNA
39	H05	CM	54.34032386514468	LMNA
40	H06	CM	24.594190516873134	LMNA
41	H24	CM	25.721370604147882	LMNA
42	H25	CM	39.82144825305853	LMNA
43	H26	CM	47.676545920234176	LMNA
44	H27	CM	39.9163179916318	LMNA
45	H28	CM	26.27845595513032	LMNA
46	H29	CM	45.715820574805264	LMNA
47	H31	CM	57.501161170459824	LMNA
48	DL2	unassigned	2.9131089904570566	LMNA
49	DL3	unassigned	9.837278106508876	LMNA
50	H04	unassigned	4.095004095004095	LMNA
51	H05	unassigned	5.441996283514734	LMNA
52	H06	unassigned	5.852199914566424	LMNA
53	H24	unassigned	7.134806131650135	LMNA
54	H25	unassigned	3.8024909070869612	LMNA
55	H26	unassigned	13.684595682400294	LMNA
56	H27	unassigned	4.463040446304045	LMNA
57	H28	unassigned	7.448036951501155	LMNA
58	H29	unassigned	6.043513295729251	LMNA
59	H31	unassigned	3.7343241987923825	LMNA
60	DL2	Lymphoid	0.1757910597689603	LMNA
61	DL3	Lymphoid	2.0340236686390534	LMNA
62	H04	Lymphoid	0.8804258804258804	LMNA
63	H05	Lymphoid	1.526413591717547	LMNA
64	H06	Lymphoid	2.7018368218709954	LMNA
65	H24	Lymphoid	3.944995491433724	LMNA
66	H25	Lymphoid	1.686322054447261	LMNA
67	H26	Lymphoid	4.02488108305891	LMNA
68	H27	Lymphoid	0.6834030683403068	LMNA
69	H28	Lymphoid	3.216760145166612	LMNA
70	H29	Lymphoid	2.0145044319097503	LMNA
71	H31	Lymphoid	1.4398513701811426	LMNA
72	DL2	NC	0.1757910597689603	LMNA
73	DL3	NC	0.9985207100591716	LMNA
74	H04	NC	1.0032760032760033	LMNA
75	H05	NC	0.8627555083620918	LMNA
76	H06	NC	0.6300726185390858	LMNA
77	H24	NC	2.299368800721371	LMNA
78	H25	NC	0.6061942025790807	LMNA
79	H26	NC	0.3293084522502744	LMNA
80	H27	NC	0.47419804741980476	LMNA
81	H28	NC	1.6661167931375782	LMNA
82	H29	NC	1.087832393231265	LMNA
83	H31	NC	0.9382257315373896	LMNA
84	DL2	Myeloid	0.22601707684580613	LMNA
85	DL3	Myeloid	1.5902366863905326	LMNA
86	H04	Myeloid	8.353808353808354	LMNA
87	H05	Myeloid	5.322537828510751	LMNA
88	H06	Myeloid	15.570269115762494	LMNA
89	H24	Myeloid	10.809287646528404	LMNA
90	H25	Myeloid	4.75035820566516	LMNA
91	H26	Myeloid	8.330284180997683	LMNA
92	H27	Myeloid	7.977684797768479	LMNA
93	H28	Myeloid	8.677004289013526	LMNA
94	H29	Myeloid	5.237711522965351	LMNA
95	H31	Myeloid	3.8086391082210866	LMNA
96	DL2	Mast	0.025113008538422906	LMNA
97	DL3	Mast	0.14792899408284024	LMNA
98	H04	Mast	0.08190008190008191	LMNA
99	H05	Mast	0.039819485001327315	LMNA
100	H06	Mast	0.021358393848782572	LMNA
101	H24	Mast	0.0563570784490532	LMNA
102	H25	Mast	0.011021712774165107	LMNA
103	H26	Mast	0.0853762653982193	LMNA
104	H27	Mast	0.05578800557880056	LMNA
105	H28	Mast	0.2144506763444408	LMNA
106	H29	Mast	0.147730325006715	LMNA
107	H31	Mast	0.03715745471435206	LMNA
108	DL2	AD	0.07533902561526871	LMNA
109	DL3	AD	0.0	LMNA
110	H04	AD	0.0	LMNA
111	H05	AD	0.4114680116803823	LMNA
112	H06	AD	0.042716787697565144	LMNA
113	H24	AD	0.10144274120829576	LMNA
114	H25	AD	0.09919541496748595	LMNA
115	H26	AD	0.07317965605561653	LMNA
116	H27	AD	0.08368200836820083	LMNA
117	H28	AD	0.5196304849884527	LMNA
118	H29	AD	0.18802041364491	LMNA
119	H31	AD	0.027868091035764053	LMNA
0	DT4	Mural	23.961908030199037	TTN
1	H01_IC	Mural	14.164648910411623	TTN
2	H02_IC	Mural	17.00692041522491	TTN
3	H14	Mural	19.165129151291513	TTN
4	H16	Mural	20.680324700425203	TTN
5	H34	Mural	30.061704589278825	TTN
6	H35	Mural	25.145653693777675	TTN
7	H36	Mural	40.14784014784015	TTN
8	H37	Mural	14.98738882251427	TTN
9	H39	Mural	13.088137839628894	TTN
10	H40	Mural	30.89430894308943	TTN
11	H41	Mural	16.57353465699679	TTN
12	DT4	EC	13.77831159917639	TTN
13	H01_IC	EC	13.599677158999194	TTN
14	H02_IC	EC	21.85121107266436	TTN
15	H14	EC	17.400830258302584	TTN
16	H16	EC	11.287205257054502	TTN
17	H34	EC	14.172772849980717	TTN
18	H35	EC	18.44558378000466	TTN
19	H36	EC	18.295218295218298	TTN
20	H37	EC	8.190627903889553	TTN
21	H39	EC	13.850231941683234	TTN
22	H40	EC	14.48780487804878	TTN
23	H41	EC	7.8825347758887165	TTN
24	DT4	FB	6.108442004118051	TTN
25	H01_IC	FB	17.756255044390638	TTN
26	H02_IC	FB	15.83044982698962	TTN
27	H14	FB	19.153597785977862	TTN
28	H16	FB	13.123308851952068	TTN
29	H34	FB	8.619359814886232	TTN
30	H35	FB	16.977394546725705	TTN
31	H36	FB	14.506814506814505	TTN
32	H37	FB	26.470197796362672	TTN
33	H39	FB	20.941020543406232	TTN
34	H40	FB	23.03252032520325	TTN
35	H41	FB	22.197122815360835	TTN
36	DT4	CM	34.136925188743994	TTN
37	H01_IC	CM	35.02824858757062	TTN
38	H02_IC	CM	28.096885813148788	TTN
39	H14	CM	30.29289667896679	TTN
40	H16	CM	42.558948589099344	TTN
41	H34	CM	28.67335133050521	TTN
42	H35	CM	26.182707993474715	TTN
43	H36	CM	16.701316701316703	TTN
44	H37	CM	24.744457719368114	TTN
45	H39	CM	38.9662027833002	TTN
46	H40	CM	17.29268292682927	TTN
47	H41	CM	38.55665200332897	TTN
48	DT4	unassigned	13.949897048730268	TTN
49	H01_IC	unassigned	6.255044390637611	TTN
50	H02_IC	unassigned	5.086505190311419	TTN
51	H14	unassigned	4.393450184501845	TTN
52	H16	unassigned	2.686509470429068	TTN
53	H34	unassigned	4.704974932510606	TTN
54	H35	unassigned	4.066651130272664	TTN
55	H36	unassigned	2.3100023100023104	TTN
56	H37	unassigned	6.199389353511217	TTN
57	H39	unassigned	3.2803180914512926	TTN
58	H40	unassigned	4.829268292682927	TTN
59	H41	unassigned	4.101771489715849	TTN
60	DT4	Lymphoid	0.9866163349347975	TTN
61	H01_IC	Lymphoid	1.0088781275221952	TTN
62	H02_IC	Lymphoid	1.8858131487889274	TTN
63	H14	Lymphoid	1.3952952029520296	TTN
64	H16	Lymphoid	1.0630073444143797	TTN
65	H34	Lymphoid	2.024681835711531	TTN
66	H35	Lymphoid	1.4215800512701002	TTN
67	H36	Lymphoid	2.1945021945021943	TTN
68	H37	Lymphoid	1.2345679012345678	TTN
69	H39	Lymphoid	4.738237243207422	TTN
70	H40	Lymphoid	1.1951219512195121	TTN
71	H41	Lymphoid	0.891689454286054	TTN
72	DT4	NC	1.5185312285518189	TTN
73	H01_IC	NC	0.9281678773204196	TTN
74	H02_IC	NC	0.8996539792387545	TTN
75	H14	NC	1.9603321033210335	TTN
76	H16	NC	0.6378044066486278	TTN
77	H34	NC	0.5784805244890089	TTN
78	H35	NC	0.7807037986483337	TTN
79	H36	NC	0.1617001617001617	TTN
80	H37	NC	0.809770343820523	TTN
81	H39	NC	0.9609012591119946	TTN
82	H40	NC	0.6097560975609756	TTN
83	H41	NC	0.665794792533587	TTN
84	DT4	Myeloid	5.284831846259437	TTN
85	H01_IC	Myeloid	11.259079903147699	TTN
86	H02_IC	Myeloid	9.221453287197232	TTN
87	H14	Myeloid	6.134686346863469	TTN
88	H16	Myeloid	7.614998067259374	TTN
89	H34	Myeloid	10.933281912842267	TTN
90	H35	Myeloid	6.7816359822885115	TTN
91	H36	Myeloid	5.567105567105568	TTN
92	H37	Myeloid	17.17775122793044	TTN
93	H39	Myeloid	4.075546719681909	TTN
94	H40	Myeloid	7.48780487804878	TTN
95	H41	Myeloid	9.000118891927238	TTN
96	DT4	Mast	0.20590253946465342	TTN
97	H01_IC	Mast	0.0	TTN
98	H02_IC	Mast	0.10380622837370243	TTN
99	H14	Mast	0.023062730627306273	TTN
100	H16	Mast	0.30923850019327404	TTN
101	H34	Mast	0.21210952564596994	TTN
102	H35	Mast	0.19808902353763694	TTN
103	H36	Mast	0.09240009240009239	TTN
104	H37	Mast	0.14602416036107793	TTN
105	H39	Mast	0.09940357852882703	TTN
106	H40	Mast	0.13008130081300812	TTN
107	H41	Mast	0.08322434906669837	TTN
108	DT4	AD	0.06863417982155114	TTN
109	H01_IC	AD	0.0	TTN
110	H02_IC	AD	0.017301038062283735	TTN
111	H14	AD	0.08071955719557196	TTN
112	H16	AD	0.038654812524159254	TTN
113	H34	AD	0.01928268414963363	TTN
114	H35	AD	0.0	TTN
115	H36	AD	0.023100023100023098	TTN
116	H37	AD	0.039824771007566706	TTN
117	H39	AD	0.0	TTN
118	H40	AD	0.04065040650406504	TTN
119	H41	AD	0.047556770895256215	TTN
0	H15	Mural	15.052865887590428	RBM20
1	H17	Mural	21.450955813224695	RBM20
2	H18	Mural	18.459207963644232	RBM20
3	H19	Mural	28.68217054263566	RBM20
4	H20	Mural	30.83131557707829	RBM20
5	H21	Mural	23.271560940841056	RBM20
6	H22	Mural	17.351671197825045	RBM20
7	H33	Mural	24.385116670170277	RBM20
8	H15	EC	22.036727879799667	RBM20
9	H17	EC	22.782826700094013	RBM20
10	H18	EC	21.618697251677126	RBM20
11	H19	EC	19.65606344114764	RBM20
12	H20	EC	14.178100618778586	RBM20
13	H21	EC	24.803991446899502	RBM20
14	H22	EC	14.297137374060451	RBM20
15	H33	EC	20.769392474248477	RBM20
16	H15	FB	32.637729549248746	RBM20
17	H17	FB	10.921341272328423	RBM20
18	H18	FB	17.68015581043064	RBM20
19	H19	FB	20.484718880869643	RBM20
20	H20	FB	16.142050040355123	RBM20
21	H21	FB	22.380612972202425	RBM20
22	H22	FB	20.726051495282263	RBM20
23	H33	FB	13.548454908555813	RBM20
24	H15	CM	4.340567612687813	RBM20
25	H17	CM	28.486367909746164	RBM20
26	H18	CM	20.601601384981606	RBM20
27	H19	CM	18.248240220974786	RBM20
28	H20	CM	24.132364810330913	RBM20
29	H21	CM	6.628652886671419	RBM20
30	H22	CM	31.376939069246763	RBM20
31	H33	CM	23.050241749001472	RBM20
32	H15	unassigned	6.900389538119088	RBM20
33	H17	unassigned	5.468505170792855	RBM20
34	H18	unassigned	5.366803722138065	RBM20
35	H19	unassigned	4.4818675933351155	RBM20
36	H20	unassigned	2.9862792574656982	RBM20
37	H21	unassigned	7.733428367783321	RBM20
38	H22	unassigned	3.5822805053574283	RBM20
39	H33	unassigned	6.663863779693084	RBM20
40	H15	Lymphoid	4.841402337228715	RBM20
41	H17	Lymphoid	1.4415543716703227	RBM20
42	H18	Lymphoid	2.1856740965159056	RBM20
43	H19	Lymphoid	1.871157444533547	RBM20
44	H20	Lymphoid	1.8563357546408392	RBM20
45	H21	Lymphoid	3.706343549536707	RBM20
46	H22	Lymphoid	2.20694066847913	RBM20
47	H33	Lymphoid	1.5661130964893841	RBM20
48	H15	NC	1.279910962715637	RBM20
49	H17	NC	1.472892510184895	RBM20
50	H18	NC	0.7574118156243237	RBM20
51	H19	NC	1.5771184175354183	RBM20
52	H20	NC	0.511164917944579	RBM20
53	H21	NC	1.104775481111903	RBM20
54	H22	NC	1.7911402526787141	RBM20
55	H33	NC	3.1952911498843806	RBM20
56	H15	Myeloid	12.743461324429607	RBM20
57	H17	Myeloid	7.928549044186775	RBM20
58	H18	Myeloid	13.092404241506166	RBM20
59	H19	Myeloid	4.918470997059609	RBM20
60	H20	Myeloid	8.555286521388217	RBM20
61	H21	Myeloid	10.049893086243763	RBM20
62	H22	Myeloid	8.603870142331681	RBM20
63	H33	Myeloid	6.705907084296826	RBM20
64	H15	Mast	0.13912075681691707	RBM20
65	H17	Mast	0.04700720777185835	RBM20
66	H18	Mast	0.15148236312486477	RBM20
67	H19	Mast	0.0623719148177849	RBM20
68	H20	Mast	0.43045466774280333	RBM20
69	H21	Mast	0.14255167498218105	RBM20
70	H22	Mast	0.04797697105389413	RBM20
71	H33	Mast	0.03153247845280639	RBM20
72	H15	AD	0.02782415136338342	RBM20
73	H17	AD	0.0	RBM20
74	H18	AD	0.08656135035706557	RBM20
75	H19	AD	0.01782054709079569	RBM20
76	H20	AD	0.3766478342749529	RBM20
77	H21	AD	0.1781895937277263	RBM20
78	H22	AD	0.015992323684631375	RBM20
79	H33	AD	0.08408660920748372	RBM20
0	H07	Mural	17.963891675025074	PKP2
1	H08	Mural	19.21868260521289	PKP2
2	H09	Mural	21.159452792105853	PKP2
3	H10	Mural	23.988275340393344	PKP2
4	H11	Mural	26.876645184714533	PKP2
5	H42	Mural	19.130917673191725	PKP2
6	H07	EC	13.861584754262788	PKP2
7	H08	EC	11.645819212520795	PKP2
8	H09	EC	9.194886745907153	PKP2
9	H10	EC	14.287065052950076	PKP2
10	H11	EC	14.268857220658981	PKP2
11	H42	EC	14.271831181452171	PKP2
12	H07	FB	30.381143430290873	PKP2
13	H08	FB	17.437919773245426	PKP2
14	H09	FB	29.3227180982283	PKP2
15	H10	FB	14.154689863842663	PKP2
16	H11	FB	28.75555958972497	PKP2
17	H42	FB	24.253783145911427	PKP2
18	H07	CM	21.995987963891675	PKP2
19	H08	CM	36.872265697208704	PKP2
20	H09	CM	12.132765193989684	PKP2
21	H10	CM	25.52004538577912	PKP2
22	H11	CM	18.534991376962875	PKP2
23	H42	CM	31.09815354713314	PKP2
24	H07	unassigned	6.188565697091273	PKP2
25	H08	unassigned	3.6601146096493933	PKP2
26	H09	unassigned	7.086790760260148	PKP2
27	H10	unassigned	6.80786686838124	PKP2
28	H11	unassigned	4.102750294998638	PKP2
29	H42	unassigned	3.5818408996251563	PKP2
30	H07	Lymphoid	2.3671013039117352	PKP2
31	H08	Lymphoid	1.3802452400024647	PKP2
32	H09	Lymphoid	6.245795021305225	PKP2
33	H10	Lymphoid	2.316565809379728	PKP2
34	H11	Lymphoid	1.0438413361169103	PKP2
35	H42	Lymphoid	0.6802721088435374	PKP2
36	H07	NC	1.3440320962888668	PKP2
37	H08	NC	1.4295397128596956	PKP2
38	H09	NC	1.1213276519398967	PKP2
39	H10	NC	1.2197428139183055	PKP2
40	H11	NC	1.3524552963601706	PKP2
41	H42	NC	1.1522976537553797	PKP2
42	H07	Myeloid	5.446339017051153	PKP2
43	H08	Myeloid	7.86863022983548	PKP2
44	H09	Myeloid	13.556851311953352	PKP2
45	H10	Myeloid	10.552193645990924	PKP2
46	H11	Myeloid	4.683670690750659	PKP2
47	H42	Myeloid	5.5810079133694295	PKP2
48	H07	Mast	0.43129388164493476	PKP2
49	H08	Mast	0.38203216464353934	PKP2
50	H09	Mast	0.1794124243103835	PKP2
51	H10	Mast	0.35930408472012104	PKP2
52	H11	Mast	0.19061450485613143	PKP2
53	H42	Mast	0.24989587671803418	PKP2
54	H07	AD	0.020060180541624874	PKP2
55	H08	AD	0.10475075482161564	PKP2
56	H09	AD	0.0	PKP2
57	H10	AD	0.794251134644478	PKP2
58	H11	AD	0.19061450485613143	PKP2
59	H42	AD	0.0	PKP2
0	H01	Mural	13.616786305908338	PVneg
1	H02	Mural	24.41098455297238	PVneg
2	H03	Mural	24.700385943530367	PVneg
3	H04_IC	Mural	12.971175166297117	PVneg
4	H56	Mural	26.588235294117645	PVneg
5	H57	Mural	28.739642389882253	PVneg
6	H58	Mural	17.825585862466383	PVneg
7	H59	Mural	16.73848945339079	PVneg
8	H01	EC	20.132523467697403	PVneg
9	H02	EC	19.5974410984553	PVneg
10	H03	EC	22.919628952535717	PVneg
11	H04_IC	EC	12.749445676274945	PVneg
12	H56	EC	10.735294117647058	PVneg
13	H57	EC	15.481901439162668	PVneg
14	H58	EC	23.357664233576642	PVneg
15	H59	EC	40.57609435246087	PVneg
16	H01	FB	29.055770292655993	PVneg
17	H02	FB	19.464815103760337	PVneg
18	H03	FB	13.298124449861195	PVneg
19	H04_IC	FB	37.6940133037694	PVneg
20	H56	FB	27.441176470588236	PVneg
21	H57	FB	27.256868730920193	PVneg
22	H58	FB	17.51824817518248	PVneg
23	H59	FB	8.800181447040146	PVneg
24	H01	CM	19.35946990612921	PVneg
25	H02	CM	9.876735840224685	PVneg
26	H03	CM	18.085178414246055	PVneg
27	H04_IC	CM	15.299334811529933	PVneg
28	H56	CM	17.205882352941178	PVneg
29	H57	CM	14.217182730047973	PVneg
30	H58	CM	2.305032654629274	PVneg
31	H59	CM	18.076661374461327	PVneg
32	H01	unassigned	7.796797349530646	PVneg
33	H02	unassigned	8.862537057263225	PVneg
34	H03	unassigned	7.800121876904327	PVneg
35	H04_IC	unassigned	5.875831485587583	PVneg
36	H56	unassigned	3.7647058823529407	PVneg
37	H57	unassigned	6.716092455298734	PVneg
38	H58	unassigned	11.217825585862466	PVneg
39	H59	unassigned	5.420730324336584	PVneg
40	H01	Lymphoid	1.424627277747101	PVneg
41	H02	Lymphoid	3.6511156186612577	PVneg
42	H03	Lymphoid	2.8844200690635793	PVneg
43	H04_IC	Lymphoid	1.662971175166297	PVneg
44	H56	Lymphoid	1.647058823529412	PVneg
45	H57	Lymphoid	0.5233318796336677	PVneg
46	H58	Lymphoid	3.84172109104879	PVneg
47	H59	Lymphoid	4.354728963483783	PVneg
48	H01	NC	0.9166206515737161	PVneg
49	H02	NC	0.5149009205804338	PVneg
50	H03	NC	1.1916852867492722	PVneg
51	H04_IC	NC	0.7760532150776054	PVneg
52	H56	NC	1.6764705882352942	PVneg
53	H57	NC	0.6541648495420846	PVneg
54	H58	NC	0.384172109104879	PVneg
55	H59	NC	1.3608528010886822	PVneg
56	H01	Myeloid	7.421314191054666	PVneg
57	H02	Myeloid	13.527851458885943	PVneg
58	H03	Myeloid	8.985036224524341	PVneg
59	H04_IC	Myeloid	12.527716186252771	PVneg
60	H56	Myeloid	10.705882352941176	PVneg
61	H57	Myeloid	6.279982555604012	PVneg
62	H58	Myeloid	23.43449865539762	PVneg
63	H59	Myeloid	4.354728963483783	PVneg
64	H01	Mast	0.011043622308117063	PVneg
65	H02	Mast	0.0936183491964425	PVneg
66	H03	Mast	0.013541878258514455	PVneg
67	H04_IC	Mast	0.11086474501108648	PVneg
68	H56	Mast	0.2352941176470588	PVneg
69	H57	Mast	0.08722197993894462	PVneg
70	H58	Mast	0.11525163273146369	PVneg
71	H59	Mast	0.022680880018144705	PVneg
72	H01	AD	0.2650469353948095	PVneg
73	H02	AD	0.0	PVneg
74	H03	AD	0.1218769043266301	PVneg
75	H04_IC	AD	0.3325942350332594	PVneg
76	H56	AD	0.0	PVneg
77	H57	AD	0.04361098996947231	PVneg
78	H58	AD	0.0	PVneg
79	H59	AD	0.2948514402358811	PVneg

## Sheet: RBM20_age_adjusted
celltype	age adjusted	original	FDR
	P	P
Mural	0.47	0.84	0.87
EC	0.0065	0.001	0.0059
FB	0.31	0.7	0.76
CM	0.0004	3e-05	0.00064
Lymphoid	0.00088	0.0006	0.0047
NC	0.88	0.13	0.23
Myeloid	0.019	0.0022	0.01
Mast	0.0056	0.079	0.17
AD	0.92	0.11	0.22

## Sheet: PVneg_age_adjusted
celltype	age adjusted	original	FDR
	P	P
Mural	0.63	0.98	0.98
EC	0.00076	0.00061	0.0047
FB	0.048	0.23	0.37
CM	2.7e-05	9.8e-07	5.3e-05
Lymphoid	0.0058	0.0011	0.0059
NC	0.68	0.65	0.72
Myeloid	0.0013	0.00064	0.0047
Mast	0.00038	0.023	0.067
AD	0.86	0.24	0.37
