# Supplementary material for: Pathogenic variants damage cell composition and single cell transcription in cardiomyopathies
Source: Science. Author manuscript; Available in PMC 2022 Oct 3. (PMC9528698; doi:10.1126/science.abo1984)
Supplement: Supp table 4 [file NIHMS1835045-supplement-Supp_table_4.xlsx]

## Sheet: RV
S4_Cell_Type_Abundance_RV
	Patient	Cell type	Proportion (%)	Primary.Genetic.Diagnosis
0	D1	Mural	10.348770726129217	control
1	D2	Mural	18.3234652539732	control
2	D4	Mural	8.970276008492569	control
3	D5	Mural	18.782201405152225	control
4	D6	Mural	5.421363392377885	control
5	D7	Mural	6.400787789266371	control
6	ED_H15	Mural	18.88728323699422	control
7	ED_H20	Mural	14.956123616940097	control
8	ED_H25	Mural	13.163288544750626	control
9	ED_H26	Mural	21.44921552436003	control
10	ED_H35	Mural	21.80565288483999	control
11	ED_H37	Mural	36.41010222489477	control
12	H49	Mural	13.868116927260369	control
13	H53	Mural	14.830011723329426	control
14	H55	Mural	11.605504587155965	control
15	D1	EC	2.5728987993138936	control
16	D2	EC	6.232471174820817	control
17	D4	EC	3.715498938428875	control
18	D5	EC	0.7962529274004685	control
19	D6	EC	5.475040257648954	control
20	D7	EC	10.51206302314131	control
21	ED_H15	EC	2.615606936416185	control
22	ED_H20	EC	3.166730255627623	control
23	ED_H25	EC	2.209063994534275	control
24	ED_H26	EC	4.830718414533443	control
25	ED_H35	EC	2.1490306003270265	control
26	ED_H37	EC	4.840649428743235	control
27	H49	EC	10.197144799456153	control
28	H53	EC	6.506447831184056	control
29	H55	EC	15.871559633027523	control
30	D1	FB	22.670097198399088	control
31	D2	FB	24.400124649423496	control
32	D4	FB	35.81033262561925	control
33	D5	FB	5.690866510538642	control
34	D6	FB	23.081052066559312	control
35	D7	FB	6.523879862136879	control
36	ED_H15	FB	2.5289017341040463	control
37	ED_H20	FB	6.333460511255246	control
38	ED_H25	FB	7.150990662719198	control
39	ED_H26	FB	12.283236994219653	control
40	ED_H35	FB	7.55664564354123	control
41	ED_H37	FB	5.832832230907998	control
42	H49	FB	14.865171085429413	control
43	H53	FB	13.68698710433763	control
44	H55	FB	13.34862385321101	control
45	D1	CM	53.97369925671812	control
46	D2	CM	43.25334995325647	control
47	D4	CM	39.95046001415428	control
48	D5	CM	69.25058548009368	control
49	D6	CM	55.394524959742355	control
50	D7	CM	45.64254062038405	control
51	ED_H15	CM	72.61560693641619	control
52	ED_H20	CM	55.05532239603205	control
53	ED_H25	CM	59.07538146208153	control
54	ED_H26	CM	44.281585466556564	control
55	ED_H35	CM	59.15673907965429	control
56	ED_H37	CM	45.58027660853878	control
57	H49	CM	46.408338998413775	control
58	H53	CM	47.45017584994138	control
59	H55	CM	13.899082568807339	control
60	D1	unassigned	5.374499714122356	control
61	D2	unassigned	4.362729822374572	control
62	D4	unassigned	5.555555555555555	control
63	D5	unassigned	4.028103044496487	control
64	D6	unassigned	4.294149221685454	control
65	D7	unassigned	24.052191038897096	control
66	ED_H15	unassigned	2.0953757225433525	control
67	ED_H20	unassigned	5.150705837466616	control
68	ED_H25	unassigned	14.575267592803462	control
69	ED_H26	unassigned	2.601156069364162	control
70	ED_H35	unassigned	5.068909133380052	control
71	ED_H37	unassigned	4.2092603728202045	control
72	H49	unassigned	7.63652843870383	control
73	H53	unassigned	8.05978898007034	control
74	H55	unassigned	15.642201834862385	control
75	D1	Lymphoid	0.2572898799313894	control
76	D2	Lymphoid	0.3116235587410408	control
77	D4	Lymphoid	0.46001415428167025	control
78	D5	Lymphoid	0.0	control
79	D6	Lymphoid	0.7514761137949544	control
80	D7	Lymphoid	2.2895125553914326	control
81	ED_H15	Lymphoid	0.2167630057803468	control
82	ED_H20	Lymphoid	5.7993132392216715	control
83	ED_H25	Lymphoid	0.8426326577089501	control
84	ED_H26	Lymphoid	9.454995871180842	control
85	ED_H35	Lymphoid	0.934361130576968	control
86	ED_H37	Lymphoid	0.3307276007215875	control
87	H49	Lymphoid	0.9517335146159076	control
88	H53	Lymphoid	1.7878077373974208	control
89	H55	Lymphoid	4.954128440366973	control
90	D1	NC	0.45740423098913663	control
91	D2	NC	0.6855718292302898	control
92	D4	NC	0.4423213021939137	control
93	D5	NC	0.117096018735363	control
94	D6	NC	0.4294149221685454	control
95	D7	NC	0.41851304775972425	control
96	ED_H15	NC	0.4335260115606936	control
97	ED_H20	NC	0.38153376573826786	control
98	ED_H25	NC	0.8426326577089501	control
99	ED_H26	NC	0.8876961189099917	control
100	ED_H35	NC	0.5372576500817566	control
101	ED_H37	NC	1.142513529765484	control
102	H49	NC	1.4049399501472921	control
103	H53	NC	0.5275498241500586	control
104	H55	NC	1.0550458715596331	control
105	D1	Myeloid	4.002287021154945	control
106	D2	Myeloid	2.3371766905578064	control
107	D4	Myeloid	4.387827317763623	control
108	D5	Myeloid	1.2646370023419204	control
109	D6	Myeloid	4.455179817498657	control
110	D7	Myeloid	3.766617429837518	control
111	ED_H15	Myeloid	0.36127167630057805	control
112	ED_H20	Myeloid	4.158718046547119	control
113	ED_H25	Myeloid	1.0248235026189934	control
114	ED_H26	Myeloid	1.6308835672997524	control
115	ED_H35	Myeloid	2.2891847699135717	control
116	ED_H37	Myeloid	1.32291040288635	control
117	H49	Myeloid	2.3340131429866307	control
118	H53	Myeloid	6.301289566236812	control
119	H55	Myeloid	22.889908256880734	control
120	D1	Mast	0.05717552887364208	control
121	D2	Mast	0.03116235587410408	control
122	D4	Mast	0.035385704175513094	control
123	D5	Mast	0.0	control
124	D6	Mast	0.05367686527106817	control
125	D7	Mast	0.07385524372230429	control
126	ED_H15	Mast	0.23121387283236997	control
127	ED_H20	Mast	1.945822205265166	control
128	ED_H25	Mast	0.8881803689364609	control
129	ED_H26	Mast	0.7431874483897605	control
130	ED_H35	Mast	0.21023125437981782	control
131	ED_H37	Mast	0.3307276007215875	control
132	H49	Mast	0.13596193065941536	control
133	H53	Mast	0.29308323563892147	control
134	H55	Mast	0.5504587155963303	control
135	D1	AD	0.2858776443682104	control
136	D2	AD	0.06232471174820816	control
137	D4	AD	0.6723283793347488	control
138	D5	AD	0.0702576112412178	control
139	D6	AD	0.644122383252818	control
140	D7	AD	0.32003938946331856	control
141	ED_H15	AD	0.014450867052023123	control
142	ED_H20	AD	3.052270125906143	control
143	ED_H25	AD	0.2277385561375541	control
144	ED_H26	AD	1.8373245251857968	control
145	ED_H35	AD	0.29198785330530247	control
146	ED_H37	AD	0.0	control
147	H49	AD	2.198051212327215	control
148	H53	AD	0.5568581477139508	control
149	H55	AD	0.1834862385321101	control
0	H06	Mural	7.402084081925979	LMNA
1	H24	Mural	15.16121655613995	LMNA
2	H25	Mural	13.824728260869565	LMNA
3	H27	Mural	18.022205009036924	LMNA
4	H28	Mural	16.373185047883844	LMNA
5	H29	Mural	33.19548872180451	LMNA
6	H31	Mural	15.948111407859594	LMNA
7	H06	EC	34.04599353215954	LMNA
8	H24	EC	18.202606906014175	LMNA
9	H25	EC	19.633152173913043	LMNA
10	H27	EC	16.937774335140716	LMNA
11	H28	EC	15.755329008341057	LMNA
12	H29	EC	20.37593984962406	LMNA
13	H31	EC	17.741320106829455	LMNA
14	H06	FB	15.93604024434064	LMNA
15	H24	FB	22.8675966155957	LMNA
16	H25	FB	22.197690217391305	LMNA
17	H27	FB	22.61812548412084	LMNA
18	H28	FB	13.160333642261355	LMNA
19	H29	FB	16.409774436090224	LMNA
20	H31	FB	7.439908431896222	LMNA
21	H06	CM	25.565936040244342	LMNA
22	H24	CM	24.78847473130574	LMNA
23	H25	CM	24.762228260869566	LMNA
24	H27	CM	23.470178156467856	LMNA
25	H28	CM	26.25888168056843	LMNA
26	H29	CM	14.981203007518799	LMNA
27	H31	CM	50.17169019458222	LMNA
28	H06	unassigned	7.096658282429033	LMNA
29	H24	unassigned	5.9227075234392865	LMNA
30	H25	unassigned	8.50883152173913	LMNA
31	H27	unassigned	5.293054479731475	LMNA
32	H28	unassigned	6.765523632993513	LMNA
33	H29	unassigned	2.800751879699248	LMNA
34	H31	unassigned	2.861503243037009	LMNA
35	H06	Lymphoid	1.113905856988861	LMNA
36	H24	Lymphoid	2.058083695403613	LMNA
37	H25	Lymphoid	2.6494565217391304	LMNA
38	H27	Lymphoid	1.3426284533953008	LMNA
39	H28	Lymphoid	5.684275563793636	LMNA
40	H29	Lymphoid	2.387218045112782	LMNA
41	H31	Lymphoid	1.4498283098054179	LMNA
42	H06	NC	1.2037369744879627	LMNA
43	H24	NC	1.7608049394008691	LMNA
44	H25	NC	2.0040760869565215	LMNA
45	H27	NC	2.1172217918925895	LMNA
46	H28	NC	0.8032128514056224	LMNA
47	H29	NC	2.537593984962406	LMNA
48	H31	NC	0.6104540251812286	LMNA
49	H06	Myeloid	6.6115702479338845	LMNA
50	H24	Myeloid	8.575348730848388	LMNA
51	H25	Myeloid	6.046195652173913	LMNA
52	H27	Myeloid	10.147172734314484	LMNA
53	H28	Myeloid	12.32622798887859	LMNA
54	H29	Myeloid	7.199248120300752	LMNA
55	H31	Myeloid	3.7008775276611976	LMNA
56	H06	Mast	0.017966223499820338	LMNA
57	H24	Mast	0.0	LMNA
58	H25	Mast	0.033967391304347824	LMNA
59	H27	Mast	0.02581977794990963	LMNA
60	H28	Mast	0.4324992276799506	LMNA
61	H29	Mast	0.09398496240601503	LMNA
62	H31	Mast	0.07630675314765357	LMNA
63	H06	AD	1.006108515989939	LMNA
64	H24	AD	0.6631603018522754	LMNA
65	H25	AD	0.33967391304347827	LMNA
66	H27	AD	0.02581977794990963	LMNA
67	H28	AD	2.4405313561940067	LMNA
68	H29	AD	0.01879699248120301	LMNA
69	H31	AD	0.0	LMNA
0	H14	Mural	19.81920903954802	TTN
1	H34	Mural	25.079750873461947	TTN
2	H35	Mural	31.53248587570621	TTN
3	H36	Mural	21.420964551954967	TTN
4	H39	Mural	12.221095334685598	TTN
5	H41	Mural	15.897769114143385	TTN
6	H14	EC	13.333333333333334	TTN
7	H34	EC	7.50417742670515	TTN
8	H35	EC	18.20268361581921	TTN
9	H36	EC	23.018408641411835	TTN
10	H39	EC	9.355983772819473	TTN
11	H41	EC	11.912497292614251	TTN
12	H14	FB	23.52542372881356	TTN
13	H34	FB	6.18259152362145	TTN
14	H35	FB	10.911016949152543	TTN
15	H36	FB	15.4419595314164	TTN
16	H39	FB	10.370182555780932	TTN
17	H41	FB	29.759584145549056	TTN
18	H14	CM	20.47457627118644	TTN
19	H34	CM	44.28072307458606	TTN
20	H35	CM	28.91949152542373	TTN
21	H36	CM	27.902023429179977	TTN
22	H39	CM	51.698782961460445	TTN
23	H41	CM	26.229153129737924	TTN
24	H14	unassigned	5.03954802259887	TTN
25	H34	unassigned	11.225884854929363	TTN
26	H35	unassigned	3.4427966101694913	TTN
27	H36	unassigned	6.070287539936102	TTN
28	H39	unassigned	7.505070993914807	TTN
29	H41	unassigned	4.418453541260559	TTN
30	H14	Lymphoid	2.3954802259887007	TTN
31	H34	Lymphoid	0.6683882728239405	TTN
32	H35	Lymphoid	1.0769774011299436	TTN
33	H36	Lymphoid	1.8256503879507076	TTN
34	H39	Lymphoid	3.9553752535496955	TTN
35	H41	Lymphoid	1.1912497292614252	TTN
36	H14	NC	2.214689265536723	TTN
37	H34	NC	0.65319763025976	TTN
38	H35	NC	0.6532485875706214	TTN
39	H36	NC	0.1521375323292256	TTN
40	H39	NC	1.293103448275862	TTN
41	H41	NC	0.5198180636777128	TTN
42	H14	Myeloid	12.15819209039548	TTN
43	H34	Myeloid	4.222998632842169	TTN
44	H35	Myeloid	5.084745762711865	TTN
45	H36	Myeloid	4.1077133728890916	TTN
46	H39	Myeloid	3.3468559837728193	TTN
47	H41	Myeloid	9.919861381849685	TTN
48	H14	Mast	0.384180790960452	TTN
49	H34	Mast	0.1822877107701656	TTN
50	H35	Mast	0.1765536723163842	TTN
51	H36	Mast	0.045641259698767686	TTN
52	H39	Mast	0.2281947261663286	TTN
53	H41	Mast	0.1299545159194282	TTN
54	H14	AD	0.6553672316384181	TTN
55	H34	AD	0.0	TTN
56	H35	AD	0.0	TTN
57	H36	AD	0.015213753232922561	TTN
58	H39	AD	0.02535496957403651	TTN
59	H41	AD	0.021659085986571368	TTN
0	H15	Mural	17.190690077582687	RBM20
1	H19	Mural	17.552622190510167	RBM20
2	H20	Mural	22.266816503451597	RBM20
3	H22	Mural	23.76930998970134	RBM20
4	H33	Mural	21.44261616475215	RBM20
5	H15	EC	24.356880359330336	RBM20
6	H19	EC	27.185158758473065	RBM20
7	H20	EC	14.143522234708621	RBM20
8	H22	EC	16.107106076210094	RBM20
9	H33	EC	19.41426058159992	RBM20
10	H15	FB	25.13270722743977	RBM20
11	H19	FB	27.220834819835886	RBM20
12	H20	FB	19.92294108203564	RBM20
13	H22	FB	13.57363542739444	RBM20
14	H33	FB	11.135258201386733	RBM20
15	H15	CM	7.717435688035932	RBM20
16	H19	CM	12.557973599714591	RBM20
17	H20	CM	31.11253812811045	RBM20
18	H22	CM	28.259526261585993	RBM20
19	H33	CM	28.500465693883886	RBM20
20	H15	unassigned	10.473662719477337	RBM20
21	H19	unassigned	5.636817695326436	RBM20
22	H20	unassigned	6.3252528495745715	RBM20
23	H22	unassigned	4.449021627188465	RBM20
24	H33	unassigned	7.088895788057539	RBM20
25	H15	Lymphoid	2.633728052266231	RBM20
26	H19	Lymphoid	1.890831252229754	RBM20
27	H20	Lymphoid	1.0274522395248034	RBM20
28	H22	Lymphoid	1.7507723995880538	RBM20
29	H33	Lymphoid	3.290903446134741	RBM20
30	H15	NC	2.2253981216823195	RBM20
31	H19	NC	2.3546200499464858	RBM20
32	H20	NC	1.2522074169208541	RBM20
33	H22	NC	2.142121524201854	RBM20
34	H33	NC	2.0800993480285626	RBM20
35	H15	Myeloid	10.04491629236423	RBM20
36	H19	Myeloid	4.887620406707099	RBM20
37	H20	Myeloid	3.226842189757585	RBM20
38	H22	Myeloid	9.618949536560246	RBM20
39	H33	Myeloid	6.240298044085687	RBM20
40	H15	Mast	0.14291547570436913	RBM20
41	H19	Mast	0.03567606136282554	RBM20
42	H20	Mast	0.11237758869802536	RBM20
43	H22	Mast	0.06179196704428424	RBM20
44	H33	Mast	0.1448825416537307	RBM20
45	H15	AD	0.08166598611678236	RBM20
46	H19	AD	0.6778451658936854	RBM20
47	H20	AD	0.610049767217852	RBM20
48	H22	AD	0.26776519052523173	RBM20
49	H33	AD	0.6623201904170547	RBM20
0	H07	Mural	15.769784172661872	PKP2
1	H08	Mural	12.865703207613677	PKP2
2	H09	Mural	15.598194130925508	PKP2
3	H10	Mural	20.526485788113696	PKP2
4	H11	Mural	28.853192354615697	PKP2
5	H07	EC	20.258992805755398	PKP2
6	H08	EC	15.685583362707083	PKP2
7	H09	EC	11.805869074492099	PKP2
8	H10	EC	16.117571059431523	PKP2
9	H11	EC	12.810085400569339	PKP2
10	H07	FB	39.697841726618705	PKP2
11	H08	FB	30.454705675008814	PKP2
12	H09	FB	19.706546275395034	PKP2
13	H10	FB	21.44702842377261	PKP2
14	H11	FB	26.596177307848716	PKP2
15	H07	CM	3.553956834532374	PKP2
16	H08	CM	5.710257314064152	PKP2
17	H09	CM	8.623024830699775	PKP2
18	H10	CM	20.28423772609819	PKP2
19	H11	CM	17.466449776331842	PKP2
20	H07	unassigned	3.1654676258992804	PKP2
21	H08	unassigned	3.6658442016214314	PKP2
22	H09	unassigned	12.099322799097067	PKP2
23	H10	unassigned	4.3927648578811365	PKP2
24	H11	unassigned	3.639690931272875	PKP2
25	H07	Lymphoid	5.122302158273381	PKP2
26	H08	Lymphoid	4.723299259781459	PKP2
27	H09	Lymphoid	11.82844243792325	PKP2
28	H10	Lymphoid	2.018733850129199	PKP2
29	H11	Lymphoid	1.1386742578283855	PKP2
30	H07	NC	2.3309352517985613	PKP2
31	H08	NC	3.419104688050758	PKP2
32	H09	NC	1.1963882618510158	PKP2
33	H10	NC	1.3404392764857882	PKP2
34	H11	NC	1.0370069133794224	PKP2
35	H07	Myeloid	9.338129496402878	PKP2
36	H08	Myeloid	10.46880507578428	PKP2
37	H09	Myeloid	18.397291196388263	PKP2
38	H10	Myeloid	13.372093023255813	PKP2
39	H11	Myeloid	7.686051240341603	PKP2
40	H07	Mast	0.37410071942446044	PKP2
41	H08	Mast	0.07049700387733521	PKP2
42	H09	Mast	0.6772009029345373	PKP2
43	H10	Mast	0.3391472868217054	PKP2
44	H11	Mast	0.24400162667751116	PKP2
45	H07	AD	0.3884892086330935	PKP2
46	H08	AD	12.93620021149101	PKP2
47	H09	AD	0.06772009029345372	PKP2
48	H10	AD	0.16149870801033592	PKP2
49	H11	AD	0.5286701911346076	PKP2
0	H01	Mural	18.095758237757146	PVneg
1	H02	Mural	12.635173591348888	PVneg
2	H03	Mural	23.731884057971016	PVneg
3	H04_IC	Mural	9.766555502620296	PVneg
4	H01	EC	19.989077007099944	PVneg
5	H02	EC	17.131474103585656	PVneg
6	H03	EC	15.39855072463768	PVneg
7	H04_IC	EC	4.859456884230586	PVneg
8	H01	FB	25.30493355179319	PVneg
9	H02	FB	13.745019920318724	PVneg
10	H03	FB	16.183574879227052	PVneg
11	H04_IC	FB	20.581229156741305	PVneg
12	H01	CM	21.11778627343892	PVneg
13	H02	CM	16.733067729083665	PVneg
14	H03	CM	10.527375201288244	PVneg
15	H04_IC	CM	35.77894235350167	PVneg
16	H01	unassigned	7.354815219370107	PVneg
17	H02	unassigned	10.045532157085942	PVneg
18	H03	unassigned	8.353462157809984	PVneg
19	H04_IC	unassigned	24.773701762744164	PVneg
20	H01	Lymphoid	1.5838339705079192	PVneg
21	H02	Lymphoid	6.772908366533864	PVneg
22	H03	Lymphoid	3.985507246376811	PVneg
23	H04_IC	Lymphoid	0.09528346831824679	PVneg
24	H01	NC	1.1651192426724921	PVneg
25	H02	NC	0.9675583380762665	PVneg
26	H03	NC	1.1473429951690821	PVneg
27	H04_IC	NC	0.5240590757503573	PVneg
28	H01	Myeloid	5.27944656835973	PVneg
29	H02	Myeloid	16.505406943653956	PVneg
30	H03	Myeloid	20.148953301127214	PVneg
31	H04_IC	Myeloid	2.2391615054787994	PVneg
32	H01	Mast	0.0	PVneg
33	H02	Mast	0.08537279453614115	PVneg
34	H03	Mast	0.4830917874396135	PVneg
35	H04_IC	Mast	0.14292520247737017	PVneg
36	H01	AD	0.10922992900054614	PVneg
37	H02	AD	5.378486055776892	PVneg
38	H03	AD	0.040257648953301126	PVneg
39	H04_IC	AD	1.2386850881372082	PVneg
