# Supplementary material for: Pathogenic variants damage cell composition and single cell transcription in cardiomyopathies
Source: Science. Author manuscript; Available in PMC 2022 Oct 3. (PMC9528698; doi:10.1126/science.abo1984)
Supplement: Supp table 5 [file NIHMS1835045-supplement-Supp_table_5.txt]

Region	celltype	cellstate	abundance	proportion	Patient	Sex	Gene	Age	Phenotype
LV	Mural	SMC1.1	0.03499544187032244	0.05932203389830507	D1	f	control	NA	Control
LV	Mural	SMC1.1	-0.08765028011743192	0.06050420168067227	D2	m	control	NA	Control
LV	Mural	SMC1.1	0.11354149851084605	0.07175572519083968	D4	f	control	NA	Control
LV	Mural	SMC1.1	-0.37178045002530924	0.044483985765124544	D5	f	control	NA	Control
LV	Mural	SMC1.1	-0.07471769406874174	0.07801418439716312	D6	m	control	NA	Control
LV	Mural	SMC1.1	-0.6573657691893469	0.02486678507992895	D7	m	control	NA	Control
LV	Mural	SMC1.1	0.4979750084374186	0.16470588235294117	DL2	m	LMNA	NA	DCM
LV	Mural	SMC1.1	-0.42393036082705526	0.07875894988066826	DL3	m	LMNA	NA	DCM
LV	Mural	SMC1.1	0.18379895258922563	0.09720627631075393	ED_H15	f	control	54	Control
LV	Mural	SMC1.1	0.3156333843552521	0.09191655801825294	ED_H20	f	control	43	Control
LV	Mural	SMC1.1	0.09168927929862614	0.07790950883135737	ED_H25	m	control	52	Control
LV	Mural	SMC1.1	0.19643038489219622	0.09074941451990631	ED_H26	m	control	54	Control
LV	Mural	SMC1.1	0.24112027999529273	0.07296561958941379	ED_H35	f	control	48	Control
LV	Mural	SMC1.1	0.17077220334032495	0.07794606575544882	ED_H37	m	control	57	Control
LV	Mural	SMC1.1	-0.05306470481416703	0.058629232039636665	H04	m	LMNA	46	DCM
LV	Mural	SMC1.1	1.0331424096696418	0.16699801192842942	H05	m	LMNA	18	DCM
LV	Mural	SMC1.1	0.14692356910844806	0.10877192982456141	H06	f	LMNA	33	DCM
LV	Mural	SMC1.1	-0.4092470985255763	0.04873026767330131	H24	f	LMNA	51	DCM
LV	Mural	SMC1.1	1.0555501611333933	0.1940024479804162	H25	m	LMNA	56	DCM
LV	Mural	SMC1.1	0.5473395614938275	0.11643835616438357	H26	f	LMNA	48	DCM
LV	Mural	SMC1.1	0.2792957738945807	0.0882882882882883	H27	f	LMNA	58	DCM
LV	Mural	SMC1.1	0.30745471448584016	0.07930672268907563	H28	m	LMNA	62	DCM
LV	Mural	SMC1.1	-0.3458304193994439	0.03339694656488549	H29	f	LMNA	47	ARVC
LV	Mural	SMC1.1	0.3007251667809383	0.07596439169139467	H31	m	LMNA	47	DCM
LV	Mural	SMC1.1	-0.12407948734225016	0.0574367766823832	H46	m	control	28	Control
LV	Mural	SMC1.1	-0.5929754159064893	0.03366524419155998	H49	f	control	40	Control
LV	Mural	SMC1.1	-0.8661755238910902	0.017580144777662874	H51	m	control	50	Control
LV	Mural	SMC1.1	-0.05619545234570866	0.04519230769230769	H53	m	control	61	Control
LV	Mural	SMC1.1	0.04461166447063292	0.04948702474351237	H55	m	control	44	Control
LV	Mural	SMC1.1	-0.020074266906566773	0.0643939393939394	H67	m	control	45	Control
LV	Mural	SMC1.1	0.5714927372139931	0.1432151808091658	DT4	m	TTN	65	DCM
LV	Mural	SMC1.1	-0.22017409973352509	0.03910950661853189	H14	m	TTN	41	DCM
LV	Mural	SMC1.1	0.3346023604735242	0.07757009345794391	H16	m	TTN	23	DCM
LV	Mural	SMC1.1	0.5427961240920967	0.09685695958948043	H34	f	TTN	38	DCM
LV	Mural	SMC1.1	-0.02893838890007494	0.05607043558850787	H35	m	TTN	46	DCM
LV	Mural	SMC1.1	-0.09416746626219252	0.05293440736478711	H36	m	TTN	48	DCM
LV	Mural	SMC1.1	0.2219497046728125	0.08325952170062	H37	m	TTN	59	DCM
LV	Mural	SMC1.1	-0.2371232048997438	0.055696202531645575	H39	m	TTN	61	DCM
LV	Mural	SMC1.1	-0.003421161226481839	0.06605263157894738	H40	m	TTN	63	DCM
LV	Mural	SMC1.1	0.3495171919376161	0.05954088952654233	H41	f	TTN	69	DCM
LV	Mural	SMC1.1	1.0258765821469118	0.2108262108262108	IC_H01	m	TTN	40	DCM
LV	Mural	SMC1.1	0.22087143726591174	0.1027466937945066	IC_H02	m	TTN	17	DCM
LV	Mural	SMC1.1	0.4154769591725471	0.1094890510948905	H01	m	PVneg	56	DCM
LV	Mural	SMC1.1	0.33376521778363033	0.0840524129114733	H02	m	PVneg	59	DCM
LV	Mural	SMC1.1	-0.1623045739372917	0.060855263157894725	H03	f	PVneg	49	DCM
LV	Mural	SMC1.1	0.21638109396889993	0.06747787610619468	H56	m	PVneg	58	DCM
LV	Mural	SMC1.1	-0.8760671846984005	0.021244309559939303	H57	m	PVneg	35	DCM
LV	Mural	SMC1.1	-0.23599800962836426	0.036637931034482756	H58	f	PVneg	35	DCM
LV	Mural	SMC1.1	0.3157382661275774	0.07859078590785906	H59	m	PVneg	5	DCM
LV	Mural	SMC1.1	0.3165134551749009	0.07692307692307693	IC_H04	f	PVneg	63	DCM
LV	Mural	SMC1.1	0.07803495059453391	0.0463428252372976	H07	m	PKP2	61	ARVC
LV	Mural	SMC1.1	0.32986868166278827	0.07117665918563641	H08	f	PKP2	32	ARVC
LV	Mural	SMC1.1	-0.28469234808652333	0.03868574456809751	H09	m	PKP2	66	ARVC
LV	Mural	SMC1.1	0.44896755758174134	0.10957824201813164	H10	m	PKP2	62	ARVC
LV	Mural	SMC1.1	-0.4390555422321518	0.03850050658561298	H11	m	PKP2	49	ARVC
LV	Mural	SMC1.1	-0.2845259739106689	0.0413642960812772	H42	m	PKP2	51	ARVC
LV	Mural	SMC1.1	0.9844920902013692	0.2088724584103512	H15	m	RBM20	63	DCM
LV	Mural	SMC1.1	0.2878263460007129	0.10445580715850987	H17	m	RBM20	21	DCM
LV	Mural	SMC1.1	0.5440072487635019	0.09730363423212192	H18	m	RBM20	20	DCM
LV	Mural	SMC1.1	0.16341731013210392	0.07114010562286424	H19	m	RBM20	32	DCM
LV	Mural	SMC1.1	0.1509479008338328	0.06369982547993018	H20	m	RBM20	44	DCM
LV	Mural	SMC1.1	0.01606778967165745	0.06431852986217457	H21	f	RBM20	21	DCM
LV	Mural	SMC1.1	0.1070772747662887	0.09493087557603687	H22	m	RBM20	28	DCM
LV	Mural	SMC1.1	0.10246149726819409	0.0788793103448276	H33	m	RBM20	34	DCM
LV	Mural	PC1	2.627640729721117	0.7928436911487758	D1	f	control	NA	Control
LV	Mural	PC1	2.447661924454881	0.7635854341736695	D2	m	control	NA	Control
LV	Mural	PC1	2.442892818109412	0.7370229007633587	D4	f	control	NA	Control
LV	Mural	PC1	2.371636894914192	0.6912811387900354	D5	f	control	NA	Control
LV	Mural	PC1	1.756650913254359	0.48699763593380613	D6	m	control	NA	Control
LV	Mural	PC1	2.8668917052300356	0.8436944937833037	D7	m	control	NA	Control
LV	Mural	PC1	1.6431073127404212	0.5176470588235295	DL2	m	LMNA	NA	DCM
LV	Mural	PC1	1.1855075516070452	0.3937947494033413	DL3	m	LMNA	NA	DCM
LV	Mural	PC1	2.1508562447319273	0.6949866054343665	ED_H15	f	control	54	Control
LV	Mural	PC1	2.3946315653539174	0.7350065189048239	ED_H20	f	control	43	Control
LV	Mural	PC1	2.3468962541950402	0.743043793854343	ED_H25	m	control	52	Control
LV	Mural	PC1	2.2855028196329936	0.7330210772833723	ED_H26	m	control	54	Control
LV	Mural	PC1	2.625051012443291	0.7914914667326243	ED_H35	f	control	48	Control
LV	Mural	PC1	2.4223134096049286	0.74067233099372	ED_H37	m	control	57	Control
LV	Mural	PC1	2.5491031961153783	0.791081750619323	H04	m	LMNA	46	DCM
LV	Mural	PC1	2.4444197012800415	0.6848906560636183	H05	m	LMNA	18	DCM
LV	Mural	PC1	1.9224225174647227	0.6421052631578948	H06	f	LMNA	33	DCM
LV	Mural	PC1	2.339287011783475	0.7611530542210021	H24	f	LMNA	51	DCM
LV	Mural	PC1	2.27392972888686	0.6560587515299878	H25	m	LMNA	56	DCM
LV	Mural	PC1	2.37567673686181	0.7246575342465754	H26	f	LMNA	48	DCM
LV	Mural	PC1	2.4072844959010786	0.7414414414414414	H27	f	LMNA	58	DCM
LV	Mural	PC1	2.5611834159519082	0.7552521008403361	H28	m	LMNA	62	DCM
LV	Mural	PC1	2.834601533353469	0.8034351145038168	H29	f	LMNA	47	ARVC
LV	Mural	PC1	2.6371076393582746	0.7857566765578635	H31	m	LMNA	47	DCM
LV	Mural	PC1	2.470841013629218	0.7693956279468497	H46	m	control	28	Control
LV	Mural	PC1	2.5868374298466357	0.8093883357041252	H49	f	control	40	Control
LV	Mural	PC1	2.952828791909617	0.8009307135470527	H51	m	control	50	Control
LV	Mural	PC1	2.8210886707950884	0.8028846153846153	H53	m	control	61	Control
LV	Mural	PC1	2.8172003867104145	0.7917923958961979	H55	m	control	44	Control
LV	Mural	PC1	2.427374820346533	0.7443181818181819	H67	m	control	45	Control
LV	Mural	PC1	2.1035095026795085	0.6627282491944146	DT4	m	TTN	65	DCM
LV	Mural	PC1	2.8184702902057066	0.8164861612515041	H14	m	TTN	41	DCM
LV	Mural	PC1	2.629932282586398	0.7700934579439251	H16	m	TTN	23	DCM
LV	Mural	PC1	2.560784886558269	0.7286722257857601	H34	f	TTN	38	DCM
LV	Mural	PC1	2.6177637882976246	0.7910101946246524	H35	m	TTN	46	DCM
LV	Mural	PC1	2.59042124816102	0.7756041426927505	H36	m	TTN	48	DCM
LV	Mural	PC1	2.409673022884892	0.7422497785651018	H37	m	TTN	59	DCM
LV	Mural	PC1	2.3855671472513094	0.7670886075949368	H39	m	TTN	61	DCM
LV	Mural	PC1	2.451149491952379	0.7689473684210527	H40	m	TTN	63	DCM
LV	Mural	PC1	2.9624178429041463	0.812051649928264	H41	f	TTN	69	DCM
LV	Mural	PC1	2.110883218759243	0.6239316239316239	IC_H01	m	TTN	40	DCM
LV	Mural	PC1	2.153970023187025	0.7100712105798574	IC_H02	m	TTN	17	DCM
LV	Mural	PC1	2.265971102718373	0.6966747769667476	H01	m	PVneg	56	DCM
LV	Mural	PC1	2.5343639020746074	0.759028443592202	H02	m	PVneg	59	DCM
LV	Mural	PC1	2.3289631824263886	0.734923245614035	H03	f	PVneg	49	DCM
LV	Mural	PC1	2.6735851412075644	0.7876106194690267	H56	m	PVneg	58	DCM
LV	Mural	PC1	2.8163773355800323	0.8528072837632777	H57	m	PVneg	35	DCM
LV	Mural	PC1	2.9172406515998572	0.857758620689655	H58	f	PVneg	35	DCM
LV	Mural	PC1	2.6269071028130146	0.7926829268292682	H59	m	PVneg	5	DCM
LV	Mural	PC1	2.561940134328998	0.7264957264957265	IC_H04	f	PVneg	63	DCM
LV	Mural	PC1	2.919716940887788	0.7945281965382468	H07	m	PKP2	61	ARVC
LV	Mural	PC1	2.720365646979714	0.7771721705674894	H08	f	PKP2	32	ARVC
LV	Mural	PC1	2.780489313739339	0.829358770535241	H09	m	PKP2	66	ARVC
LV	Mural	PC1	2.3555747701651937	0.7374852187623177	H10	m	PKP2	62	ARVC
LV	Mural	PC1	2.576651342451962	0.7855454238432963	H11	m	PKP2	49	ARVC
LV	Mural	PC1	2.5161727072610054	0.6806966618287371	H42	m	PKP2	51	ARVC
LV	Mural	PC1	2.037847787281358	0.5988909426987061	H15	m	RBM20	63	DCM
LV	Mural	PC1	2.190872790624244	0.7005113221329438	H17	m	RBM20	21	DCM
LV	Mural	PC1	2.5928653670712576	0.7549824150058616	H18	m	RBM20	20	DCM
LV	Mural	PC1	2.574327951042545	0.7927927927927928	H19	m	RBM20	32	DCM
LV	Mural	PC1	2.670630909800578	0.7914485165794065	H20	m	RBM20	44	DCM
LV	Mural	PC1	2.493006269810481	0.7656967840735068	H21	f	RBM20	21	DCM
LV	Mural	PC1	2.0515994985467536	0.663594470046083	H22	m	RBM20	28	DCM
LV	Mural	PC1	2.343054914234272	0.7413793103448276	H33	m	RBM20	34	DCM
LV	Mural	PC2	-1.1637003053547699	0.01789077212806026	D1	f	control	NA	Control
LV	Mural	PC2	-1.0809020531277151	0.022408963585434174	D2	m	control	NA	Control
LV	Mural	PC2	-1.316237974548783	0.017175572519083967	D4	f	control	NA	Control
LV	Mural	PC2	-1.1057496251055094	0.021352313167259784	D5	f	control	NA	Control
LV	Mural	PC2	-1.4917837138553862	0.018912529550827423	D6	m	control	NA	Control
LV	Mural	PC2	-1.0991985214683866	0.01598579040852575	D7	m	control	NA	Control
LV	Mural	PC2	-1.4479351406178944	0.023529411764705885	DL2	m	LMNA	NA	DCM
LV	Mural	PC2	0.34224195474777996	0.16945107398568018	DL3	m	LMNA	NA	DCM
LV	Mural	PC2	-1.0360472008930008	0.028702640642939148	ED_H15	f	control	54	Control
LV	Mural	PC2	-1.2487362426771416	0.019230769230769232	ED_H20	f	control	43	Control
LV	Mural	PC2	-1.1395674839757781	0.022743769658843456	ED_H25	m	control	52	Control
LV	Mural	PC2	-0.7198603469819584	0.03629976580796253	ED_H26	m	control	54	Control
LV	Mural	PC2	-0.9915077800910193	0.021271333168439276	ED_H35	f	control	48	Control
LV	Mural	PC2	-1.138034662301191	0.02105652013298855	ED_H37	m	control	57	Control
LV	Mural	PC2	-0.7322256433993726	0.02972749793559042	H04	m	LMNA	46	DCM
LV	Mural	PC2	-1.257608225677401	0.016898608349900597	H05	m	LMNA	18	DCM
LV	Mural	PC2	-0.6721038573405003	0.04795321637426901	H06	f	LMNA	33	DCM
LV	Mural	PC2	-0.8652644857965721	0.03088538091969801	H24	f	LMNA	51	DCM
LV	Mural	PC2	-0.9656819944605188	0.025703794369645046	H25	m	LMNA	56	DCM
LV	Mural	PC2	-1.330362337534952	0.01780821917808219	H26	f	LMNA	48	DCM
LV	Mural	PC2	-0.5444715890824288	0.03873873873873874	H27	f	LMNA	58	DCM
LV	Mural	PC2	-1.1263061838729742	0.018907563025210083	H28	m	LMNA	62	DCM
LV	Mural	PC2	-0.9054462073348666	0.019083969465648852	H29	f	LMNA	47	ARVC
LV	Mural	PC2	-0.8877434510090323	0.023145400593471813	H31	m	LMNA	47	DCM
LV	Mural	PC2	-1.0329352407288872	0.023146163737676813	H46	m	control	28	Control
LV	Mural	PC2	-0.5651958517994138	0.034613560929350404	H49	f	control	40	Control
LV	Mural	PC2	-1.0966991825029226	0.013960703205791106	H51	m	control	50	Control
LV	Mural	PC2	-1.3413936965942308	0.012499999999999999	H53	m	control	61	Control
LV	Mural	PC2	-0.9609102011314645	0.018105009052504523	H55	m	control	44	Control
LV	Mural	PC2	-1.5315317709804632	0.014204545454545458	H67	m	control	45	Control
LV	Mural	PC2	-1.2303170678675635	0.023630504833512353	DT4	m	TTN	65	DCM
LV	Mural	PC2	-1.3035189162708467	0.013237063778580025	H14	m	TTN	41	DCM
LV	Mural	PC2	-1.6863429745247034	0.010280373831775698	H16	m	TTN	23	DCM
LV	Mural	PC2	-1.338989496793678	0.014753046824887747	H34	f	TTN	38	DCM
LV	Mural	PC2	-0.9329086363861894	0.022706209453197405	H35	m	TTN	46	DCM
LV	Mural	PC2	-1.150220140511506	0.01841196777905639	H36	m	TTN	48	DCM
LV	Mural	PC2	-0.9201476959350359	0.02657218777679362	H37	m	TTN	59	DCM
LV	Mural	PC2	-0.689108328642801	0.035443037974683546	H39	m	TTN	61	DCM
LV	Mural	PC2	-1.1221548530940129	0.021578947368421055	H40	m	TTN	63	DCM
LV	Mural	PC2	-0.8504475909907812	0.01793400286944046	H41	f	TTN	69	DCM
LV	Mural	PC2	-1.486429041829203	0.017094017094017092	IC_H01	m	TTN	40	DCM
LV	Mural	PC2	-0.7566629198489618	0.038657171922685654	IC_H02	m	TTN	17	DCM
LV	Mural	PC2	-0.8522116595394964	0.0308191403081914	H01	m	PVneg	56	DCM
LV	Mural	PC2	-1.346568516283508	0.015659955257270694	H02	m	PVneg	59	DCM
LV	Mural	PC2	-0.7774902130275247	0.03289473684210526	H03	f	PVneg	49	DCM
LV	Mural	PC2	-1.591907677210366	0.011061946902654869	H56	m	PVneg	58	DCM
LV	Mural	PC2	-0.3796302983845088	0.03490136570561458	H57	m	PVneg	35	DCM
LV	Mural	PC2	-1.123301204629267	0.015086206896551721	H58	f	PVneg	35	DCM
LV	Mural	PC2	-1.0366545433166316	0.02032520325203252	H59	m	PVneg	5	DCM
LV	Mural	PC2	-1.8807111221613186	0.008547008547008546	IC_H04	f	PVneg	63	DCM
LV	Mural	PC2	-1.0449687911977348	0.015075376884422112	H07	m	PKP2	61	ARVC
LV	Mural	PC2	-1.1809884020988641	0.015710163513946777	H08	f	PKP2	32	ARVC
LV	Mural	PC2	-0.9916328507788044	0.019077901430842606	H09	m	PKP2	66	ARVC
LV	Mural	PC2	-0.8881941149605046	0.028774142688214422	H10	m	PKP2	62	ARVC
LV	Mural	PC2	-1.186269944062373	0.018237082066869303	H11	m	PKP2	49	ARVC
LV	Mural	PC2	-1.6195270406430087	0.010885341074020317	H42	m	PKP2	51	ARVC
LV	Mural	PC2	-1.1779463710494347	0.024029574861367836	H15	m	RBM20	63	DCM
LV	Mural	PC2	-0.9861388301452578	0.02921840759678598	H17	m	RBM20	21	DCM
LV	Mural	PC2	-1.2357760294178375	0.016412661195779603	H18	m	RBM20	20	DCM
LV	Mural	PC2	-1.0076248163808201	0.022056539297918613	H19	m	RBM20	32	DCM
LV	Mural	PC2	-1.1437792667605673	0.017452006980802792	H20	m	RBM20	44	DCM
LV	Mural	PC2	-1.4190167356176646	0.015313935681470136	H21	f	RBM20	21	DCM
LV	Mural	PC2	-1.5832127342969073	0.017511520737327185	H22	m	RBM20	28	DCM
LV	Mural	PC2	-0.8875169503971203	0.02931034482758621	H33	m	RBM20	34	DCM
LV	Mural	PC3	0.35776883413337357	0.08192090395480225	D1	f	control	NA	Control
LV	Mural	PC3	0.22065107953708463	0.08235294117647059	D2	m	control	NA	Control
LV	Mural	PC3	0.600684637633278	0.11679389312977097	D4	f	control	NA	Control
LV	Mural	PC3	1.0914749522307101	0.19217081850533807	D5	f	control	NA	Control
LV	Mural	PC3	1.3916193747246854	0.33806146572104023	D6	m	control	NA	Control
LV	Mural	PC3	0.03578141137059854	0.0497335701598579	D7	m	control	NA	Control
LV	Mural	PC3	0.6315064010619413	0.18823529411764708	DL2	m	LMNA	NA	DCM
LV	Mural	PC3	0.7709099599356084	0.26014319809069214	DL3	m	LMNA	NA	DCM
LV	Mural	PC3	-0.3563230406651958	0.056639877535399924	ED_H15	f	control	54	Control
LV	Mural	PC3	-0.26367865355589437	0.0514993481095176	ED_H20	f	control	43	Control
LV	Mural	PC3	-0.2404445557239887	0.05589160416162593	ED_H25	m	control	52	Control
LV	Mural	PC3	-0.8487940303578521	0.03190866510538641	ED_H26	m	control	54	Control
LV	Mural	PC3	-0.4970951859663586	0.034875092752906255	ED_H35	f	control	48	Control
LV	Mural	PC3	-0.12484012478743312	0.057997783524196524	ED_H37	m	control	57	Control
LV	Mural	PC3	-0.32676053529120797	0.04459124690338563	H04	m	LMNA	46	DCM
LV	Mural	PC3	-0.12052965618149525	0.05268389662027833	H05	m	LMNA	18	DCM
LV	Mural	PC3	-0.6967964699308715	0.04678362573099416	H06	f	LMNA	33	DCM
LV	Mural	PC3	-0.5943895316611725	0.040494166094715164	H24	f	LMNA	51	DCM
LV	Mural	PC3	-0.9897795460395797	0.025091799265605876	H25	m	LMNA	56	DCM
LV	Mural	PC3	-1.1872614938942792	0.020547945205479454	H26	f	LMNA	48	DCM
LV	Mural	PC3	-0.3353797912238692	0.04774774774774775	H27	f	LMNA	58	DCM
LV	Mural	PC3	-0.1665303400590803	0.049369747899159655	H28	m	LMNA	62	DCM
LV	Mural	PC3	0.6206100961601826	0.08778625954198473	H29	f	LMNA	47	ARVC
LV	Mural	PC3	-0.7671154632204176	0.02611275964391692	H31	m	LMNA	47	DCM
LV	Mural	PC3	0.2962007065510548	0.08744106300900129	H46	m	control	28	Control
LV	Mural	PC3	-0.0036250290281873987	0.060692271218587016	H49	f	control	40	Control
LV	Mural	PC3	1.0797346251642228	0.12306101344364011	H51	m	control	50	Control
LV	Mural	PC3	0.6988271319323243	0.09615384615384616	H53	m	control	61	Control
LV	Mural	PC3	0.6007370474662874	0.08630054315027157	H55	m	control	44	Control
LV	Mural	PC3	0.44254925504154574	0.10227272727272727	H67	m	control	45	Control
LV	Mural	PC3	-0.5524373594384064	0.04654493376297888	DT4	m	TTN	65	DCM
LV	Mural	PC3	0.24016761860047353	0.061973525872442835	H14	m	TTN	41	DCM
LV	Mural	PC3	0.07464483603659833	0.059813084112149514	H16	m	TTN	23	DCM
LV	Mural	PC3	0.25290410598951274	0.07248236048749197	H34	f	TTN	38	DCM
LV	Mural	PC3	0.0273013294228015	0.05931417979610751	H35	m	TTN	46	DCM
LV	Mural	PC3	0.36077769910934165	0.08342922899884926	H36	m	TTN	48	DCM
LV	Mural	PC3	0.022460344256492792	0.06820194862710363	H37	m	TTN	59	DCM
LV	Mural	PC3	-0.689108328642801	0.035443037974683546	H39	m	TTN	61	DCM
LV	Mural	PC3	-0.12170232889814692	0.058684210526315804	H40	m	TTN	63	DCM
LV	Mural	PC3	0.23474167734518803	0.053084648493543767	H41	f	TTN	69	DCM
LV	Mural	PC3	-0.5055997888174768	0.045584045584045586	IC_H01	m	TTN	40	DCM
LV	Mural	PC3	-0.5875865898050279	0.045778229908443546	IC_H02	m	TTN	17	DCM
LV	Mural	PC3	-0.0589810204225687	0.0681265206812652	H01	m	PVneg	56	DCM
LV	Mural	PC3	-0.14463861358737207	0.052093320549696384	H02	m	PVneg	59	DCM
LV	Mural	PC3	0.16511782716400347	0.08442982456140351	H03	f	PVneg	49	DCM
LV	Mural	PC3	0.2643903131552605	0.07079646017699115	H56	m	PVneg	58	DCM
LV	Mural	PC3	-0.4706020765902359	0.03186646433990896	H57	m	PVneg	35	DCM
LV	Mural	PC3	-1.123301204629267	0.015086206896551721	H58	f	PVneg	35	DCM
LV	Mural	PC3	-0.5258289195506411	0.03387533875338753	H59	m	PVneg	5	DCM
LV	Mural	PC3	0.6842382353002181	0.1111111111111111	IC_H04	f	PVneg	63	DCM
LV	Mural	PC3	0.42987896726360075	0.0658849804578448	H07	m	PKP2	61	ARVC
LV	Mural	PC3	0.24531129363472548	0.06540557871112536	H08	f	PKP2	32	ARVC
LV	Mural	PC3	-0.1807026345624756	0.04292527821939586	H09	m	PKP2	66	ARVC
LV	Mural	PC3	-0.7013167416306896	0.034686637761135196	H10	m	PKP2	62	ARVC
LV	Mural	PC3	0.40824231815505163	0.08983451536643028	H11	m	PKP2	49	ARVC
LV	Mural	PC3	1.2745415791344819	0.1966618287373004	H42	m	PKP2	51	ARVC
LV	Mural	PC3	-0.21653520389480985	0.06284658040665435	H15	m	RBM20	63	DCM
LV	Mural	PC3	-0.07989843412460429	0.0723155588020453	H17	m	RBM20	21	DCM
LV	Mural	PC3	-0.003632348125205187	0.05627198124267292	H18	m	RBM20	20	DCM
LV	Mural	PC3	-0.2596693993258796	0.04659832246039144	H19	m	RBM20	32	DCM
LV	Mural	PC3	0.05014320171186748	0.05759162303664921	H20	m	RBM20	44	DCM
LV	Mural	PC3	0.10703956787738411	0.07044410413476263	H21	f	RBM20	21	DCM
LV	Mural	PC3	0.026225178137193605	0.08755760368663594	H22	m	RBM20	28	DCM
LV	Mural	PC3	-0.7125755009007881	0.034913793103448276	H33	m	RBM20	34	DCM
LV	Mural	SMC1.2	-0.5817787599050486	0.032015065913371	D1	f	control	NA	Control
LV	Mural	SMC1.2	-0.226486724971648	0.0526610644257703	D2	m	control	NA	Control
LV	Mural	SMC1.2	-0.4315525820899593	0.0416030534351145	D4	f	control	NA	Control
LV	Mural	SMC1.2	-0.6462172957270691	0.03380782918149466	D5	f	control	NA	Control
LV	Mural	SMC1.2	-0.5754929819812311	0.04728132387706856	D6	m	control	NA	Control
LV	Mural	SMC1.2	0.07087273118186843	0.05150976909413854	D7	m	control	NA	Control
LV	Mural	SMC1.2	-0.43633422893941454	0.06470588235294118	DL2	m	LMNA	NA	DCM
LV	Mural	SMC1.2	-0.6623413842720534	0.06205250596658711	DL3	m	LMNA	NA	DCM
LV	Mural	SMC1.2	0.16992360609560864	0.09586681974741676	ED_H15	f	control	54	Control
LV	Mural	SMC1.2	0.25722262219883785	0.08670143415906129	ED_H20	f	control	43	Control
LV	Mural	SMC1.2	0.09168927929862614	0.07790950883135737	ED_H25	m	control	52	Control
LV	Mural	SMC1.2	0.07298619380107452	0.08021077283372363	ED_H26	m	control	54	Control
LV	Mural	SMC1.2	0.156263744535174	0.06702943358891911	ED_H35	f	control	48	Control
LV	Mural	SMC1.2	0.30991578024179667	0.08958256372367934	ED_H37	m	control	57	Control
LV	Mural	SMC1.2	-0.011679488651312742	0.0611065235342692	H04	m	LMNA	46	DCM
LV	Mural	SMC1.2	0.19963787141477418	0.07256461232604373	H05	m	LMNA	18	DCM
LV	Mural	SMC1.2	0.2194942619432836	0.1169590643274854	H06	f	LMNA	33	DCM
LV	Mural	SMC1.2	-0.017966625409368664	0.07206588881262868	H24	f	LMNA	51	DCM
LV	Mural	SMC1.2	0.23829080986541706	0.0856793145654835	H25	m	LMNA	56	DCM
LV	Mural	SMC1.2	0.23182269004860245	0.08493150684931508	H26	f	LMNA	48	DCM
LV	Mural	SMC1.2	0.1010475424882622	0.07387387387387388	H27	f	LMNA	58	DCM
LV	Mural	SMC1.2	0.42597331472117794	0.08928571428571429	H28	m	LMNA	62	DCM
LV	Mural	SMC1.2	0.08780556567541664	0.051526717557251904	H29	f	LMNA	47	ARVC
LV	Mural	SMC1.2	0.3238922260624726	0.07774480712166172	H31	m	LMNA	47	DCM
LV	Mural	SMC1.2	-0.41674910130507037	0.04286326618088298	H46	m	control	28	Control
LV	Mural	SMC1.2	-0.46120613827536605	0.03840682788051209	H49	f	control	40	Control
LV	Mural	SMC1.2	-0.07504793497094164	0.038779731127197514	H51	m	control	50	Control
LV	Mural	SMC1.2	-0.29542514141154275	0.035576923076923075	H53	m	control	61	Control
LV	Mural	SMC1.2	0.06870921604969338	0.050694025347012665	H55	m	control	44	Control
LV	Mural	SMC1.2	-0.21423028134752453	0.05303030303030303	H67	m	control	45	Control
LV	Mural	SMC1.2	0.17101517061686788	0.09595417114214108	DT4	m	TTN	65	DCM
LV	Mural	SMC1.2	0.2205591472120969	0.060770156438026475	H14	m	TTN	41	DCM
LV	Mural	SMC1.2	0.24649509296325745	0.07102803738317755	H16	m	TTN	23	DCM
LV	Mural	SMC1.2	0.3775465511967897	0.08210391276459268	H34	f	TTN	38	DCM
LV	Mural	SMC1.2	0.05046838870433579	0.060704355885078776	H35	m	TTN	46	DCM
LV	Mural	SMC1.2	0.01877294491840331	0.05926352128883775	H36	m	TTN	48	DCM
LV	Mural	SMC1.2	0.022460344256492792	0.06820194862710363	H37	m	TTN	59	DCM
LV	Mural	SMC1.2	0.07303172340409558	0.0759493670886076	H39	m	TTN	61	DCM
LV	Mural	SMC1.2	-0.03170587506506406	0.06421052631578948	H40	m	TTN	63	DCM
LV	Mural	SMC1.2	0.27448200599470196	0.055236728837876614	H41	f	TTN	69	DCM
LV	Mural	SMC1.2	0.054015999117945857	0.07977207977207977	IC_H01	m	TTN	40	DCM
LV	Mural	SMC1.2	-0.2198618096797107	0.06612410986775177	IC_H02	m	TTN	17	DCM
LV	Mural	SMC1.2	0.15459307987549042	0.0843471208434712	H01	m	PVneg	56	DCM
LV	Mural	SMC1.2	0.2505489117625519	0.07734100351550016	H02	m	PVneg	59	DCM
LV	Mural	SMC1.2	0.003362547951526018	0.07182017543859648	H03	f	PVneg	49	DCM
LV	Mural	SMC1.2	-0.06585137371531635	0.0508849557522124	H56	m	PVneg	58	DCM
LV	Mural	SMC1.2	-0.5193922407596681	0.030349013657056147	H57	m	PVneg	35	DCM
LV	Mural	SMC1.2	-0.07347908013058957	0.04310344827586206	H58	f	PVneg	35	DCM
LV	Mural	SMC1.2	0.06195774535147791	0.06097560975609756	H59	m	PVneg	5	DCM
LV	Mural	SMC1.2	0.19873041951851755	0.06837606837606837	IC_H04	f	PVneg	63	DCM
LV	Mural	SMC1.2	0.571849228533988	0.0759352317141262	H07	m	PKP2	61	ARVC
LV	Mural	SMC1.2	0.25020127892891697	0.06572619429304263	H08	f	PKP2	32	ARVC
LV	Mural	SMC1.2	0.11619609299422917	0.05776364599894012	H09	m	PKP2	66	ARVC
LV	Mural	SMC1.2	-0.025361961611117145	0.06819077650768623	H10	m	PKP2	62	ARVC
LV	Mural	SMC1.2	-0.19164736891831113	0.04930766632894293	H11	m	PKP2	49	ARVC
LV	Mural	SMC1.2	0.13833087690936452	0.06313497822931784	H42	m	PKP2	51	ARVC
LV	Mural	SMC1.2	0.16912727691717455	0.09242144177449167	H15	m	RBM20	63	DCM
LV	Mural	SMC1.2	-0.06984809827110272	0.07304601899196496	H17	m	RBM20	21	DCM
LV	Mural	SMC1.2	0.1856096515133232	0.06799531066822978	H18	m	RBM20	20	DCM
LV	Mural	SMC1.2	-0.1704382655979373	0.0509474992233613	H19	m	RBM20	32	DCM
LV	Mural	SMC1.2	0.10898370173480076	0.061082024432809766	H20	m	RBM20	44	DCM
LV	Mural	SMC1.2	0.03959828708185187	0.06584992343032159	H21	f	RBM20	21	DCM
LV	Mural	SMC1.2	0.09732109982092396	0.09400921658986175	H22	m	RBM20	28	DCM
LV	Mural	SMC1.2	0.2542675101361982	0.09181034482758622	H33	m	RBM20	34	DCM
LV	Mural	SMC2	-1.274925940464994	0.0160075329566855	D1	f	control	NA	Control
LV	Mural	SMC2	-1.2732739457751712	0.018487394957983194	D2	m	control	NA	Control
LV	Mural	SMC2	-1.4093283976147948	0.01564885496183206	D4	f	control	NA	Control
LV	Mural	SMC2	-1.3393644762870145	0.01690391459074733	D5	f	control	NA	Control
LV	Mural	SMC2	-1.0062758980736852	0.030732860520094565	D6	m	control	NA	Control
LV	Mural	SMC2	-1.2169815571247695	0.014209591474245116	D7	m	control	NA	Control
LV	Mural	SMC2	-0.8883193526824722	0.041176470588235294	DL2	m	LMNA	NA	DCM
LV	Mural	SMC2	-1.2123877211913254	0.03579952267303102	DL3	m	LMNA	NA	DCM
LV	Mural	SMC2	-1.1122085618585644	0.026597780329123612	ED_H15	f	control	54	Control
LV	Mural	SMC2	-1.4550726756749706	0.01564537157757497	ED_H20	f	control	43	Control
LV	Mural	SMC2	-1.1502627730925261	0.02250181466247278	ED_H25	m	control	52	Control
LV	Mural	SMC2	-0.9862650209864547	0.027810304449648708	ED_H26	m	control	54	Control
LV	Mural	SMC2	-1.5338320709163806	0.012367054167697254	ED_H35	f	control	48	Control
LV	Mural	SMC2	-1.6401266060984274	0.012744735869966752	ED_H37	m	control	57	Control
LV	Mural	SMC2	-1.4253728239593175	0.01486374896779521	H04	m	LMNA	46	DCM
LV	Mural	SMC2	-2.299062100505562	0.005964214711729622	H05	m	LMNA	18	DCM
LV	Mural	SMC2	-0.9199400212450817	0.03742690058479532	H06	f	LMNA	33	DCM
LV	Mural	SMC2	-0.4524192703907852	0.046671242278654775	H24	f	LMNA	51	DCM
LV	Mural	SMC2	-1.6123091593855716	0.013463892288861691	H25	m	LMNA	56	DCM
LV	Mural	SMC2	-0.6372151569750071	0.03561643835616438	H26	f	LMNA	48	DCM
LV	Mural	SMC2	-1.9077764319776205	0.00990990990990991	H27	f	LMNA	58	DCM
LV	Mural	SMC2	-2.001774921226874	0.007878151260504201	H28	m	LMNA	62	DCM
LV	Mural	SMC2	-2.291740568454757	0.004770992366412213	H29	f	LMNA	47	ARVC
LV	Mural	SMC2	-1.6068661179722388	0.011275964391691396	H31	m	LMNA	47	DCM
LV	Mural	SMC2	-1.1932778908040667	0.019717102443206173	H46	m	control	28	Control
LV	Mural	SMC2	-0.9638349948371783	0.023233760075865337	H49	f	control	40	Control
LV	Mural	SMC2	-1.994640775708881	0.005687693898655636	H51	m	control	50	Control
LV	Mural	SMC2	-1.826901512375931	0.007692307692307692	H53	m	control	61	Control
LV	Mural	SMC2	-2.570348113565565	0.003621001810500905	H55	m	control	44	Control
LV	Mural	SMC2	-1.104087756153524	0.02178030303030303	H67	m	control	45	Control
LV	Mural	SMC2	-1.0632629832043974	0.027926960257787327	DT4	m	TTN	65	DCM
LV	Mural	SMC2	-1.755504040013904	0.00842358604091456	H14	m	TTN	41	DCM
LV	Mural	SMC2	-1.5993315975350733	0.011214953271028035	H16	m	TTN	23	DCM
LV	Mural	SMC2	-2.3950421710429914	0.005131494547787043	H34	f	TTN	38	DCM
LV	Mural	SMC2	-1.7336864811384998	0.010194624652455976	H35	m	TTN	46	DCM
LV	Mural	SMC2	-1.7255842854150676	0.010356731875719219	H36	m	TTN	48	DCM
LV	Mural	SMC2	-1.7563957201356546	0.011514614703277234	H37	m	TTN	59	DCM
LV	Mural	SMC2	-0.8432590084700595	0.03037974683544304	H39	m	TTN	61	DCM
LV	Mural	SMC2	-1.172165273668674	0.020526315789473688	H40	m	TTN	63	DCM
LV	Mural	SMC2	-2.970711127190872	0.0021520803443328554	H41	f	TTN	69	DCM
LV	Mural	SMC2	-1.1987469693774218	0.022792022792022793	IC_H01	m	TTN	40	DCM
LV	Mural	SMC2	-0.8107301411192376	0.036622583926754826	IC_H02	m	TTN	17	DCM
LV	Mural	SMC2	-1.9248484618043458	0.0105433901054339	H01	m	PVneg	56	DCM
LV	Mural	SMC2	-1.62747090174991	0.01182486417385746	H02	m	PVneg	59	DCM
LV	Mural	SMC2	-1.5576487705771003	0.015076754385964912	H03	f	PVneg	49	DCM
LV	Mural	SMC2	-1.4965974974060412	0.012168141592920354	H56	m	PVneg	58	DCM
LV	Mural	SMC2	-0.5706855351472182	0.028831562974203345	H57	m	PVneg	35	DCM
LV	Mural	SMC2	-0.36116115258237036	0.03232758620689655	H58	f	PVneg	35	DCM
LV	Mural	SMC2	-1.4421196514247958	0.013550135501355011	H59	m	PVneg	5	DCM
LV	Mural	SMC2	-1.8807111221613186	0.008547008547008546	IC_H04	f	PVneg	63	DCM
LV	Mural	SMC2	-2.954511296082174	0.002233389168062535	H07	m	PKP2	61	ARVC
LV	Mural	SMC2	-2.3647584991072814	0.0048092337287592175	H08	f	PKP2	32	ARVC
LV	Mural	SMC2	-1.4396575733057646	0.012188659247482777	H09	m	PKP2	66	ARVC
LV	Mural	SMC2	-1.1896695095446215	0.021284982262514778	H10	m	PKP2	62	ARVC
LV	Mural	SMC2	-1.1679208053941768	0.018574805808848363	H11	m	PKP2	49	ARVC
LV	Mural	SMC2	-2.0249921487511733	0.007256894049346878	H42	m	PKP2	51	ARVC
LV	Mural	SMC2	-1.7969855794556584	0.012939001848428833	H15	m	RBM20	63	DCM
LV	Mural	SMC2	-1.3428137740839903	0.020452885317750184	H17	m	RBM20	21	DCM
LV	Mural	SMC2	-2.083073889805041	0.007033997655334115	H18	m	RBM20	20	DCM
LV	Mural	SMC2	-1.3000127798700136	0.01646474060267164	H19	m	RBM20	32	DCM
LV	Mural	SMC2	-1.8369264473205127	0.008726003490401396	H20	m	RBM20	44	DCM
LV	Mural	SMC2	-1.2366951788237102	0.018376722817764164	H21	f	RBM20	21	DCM
LV	Mural	SMC2	-0.6990103169742525	0.04239631336405529	H22	m	RBM20	28	DCM
LV	Mural	SMC2	-1.099691470340756	0.023706896551724144	H33	m	RBM20	34	DCM
LV	EC	EC2.0	1.766178773739608	0.24390243902439024	D1	f	control	NA	Control
LV	EC	EC2.0	1.0445537474293307	0.19905213270142183	D2	m	control	NA	Control
LV	EC	EC2.0	2.192363080345105	0.33103448275862063	D4	f	control	NA	Control
LV	EC	EC2.0	0.475943801736328	0.09582309582309582	D5	f	control	NA	Control
LV	EC	EC2.0	1.886948955815169	0.25200834992389604	D6	m	control	NA	Control
LV	EC	EC2.0	0.8868012658502846	0.1191489361702128	D7	m	control	NA	Control
LV	EC	EC2.0	2.4559671308442654	0.3341453941938562	DL2	m	LMNA	NA	DCM
LV	EC	EC2.0	1.6267115686186866	0.2934272300469483	DL3	m	LMNA	NA	DCM
LV	EC	EC2.0	1.8142568290838492	0.2634887375589314	ED_H15	f	control	54	Control
LV	EC	EC2.0	1.8847968650917089	0.2849389416553596	ED_H20	f	control	43	Control
LV	EC	EC2.0	2.1079842283459347	0.28382283928348345	ED_H25	m	control	52	Control
LV	EC	EC2.0	2.180152647466761	0.2974789915966387	ED_H26	m	control	54	Control
LV	EC	EC2.0	2.0321975062217867	0.2681159420289856	ED_H35	f	control	48	Control
LV	EC	EC2.0	1.727290874488287	0.24406332453825855	ED_H37	m	control	57	Control
LV	EC	EC2.0	1.9183664354199574	0.24555756163322334	H04	m	LMNA	46	DCM
LV	EC	EC2.0	1.3571760184740986	0.19568151147098517	H05	m	LMNA	18	DCM
LV	EC	EC2.0	1.5981153450279666	0.18961720908946497	H06	f	LMNA	33	DCM
LV	EC	EC2.0	1.2233881923621686	0.23638968481375358	H24	f	LMNA	51	DCM
LV	EC	EC2.0	2.284368541617164	0.31151832460732987	H25	m	LMNA	56	DCM
LV	EC	EC2.0	1.8009391013990088	0.28714859437751	H26	f	LMNA	48	DCM
LV	EC	EC2.0	1.7552944070505683	0.2298850574712643	H27	f	LMNA	58	DCM
LV	EC	EC2.0	1.9137420376268106	0.36663611365719523	H28	m	LMNA	62	DCM
LV	EC	EC2.0	1.0720395253307862	0.1914387633769322	H29	f	LMNA	47	ARVC
LV	EC	EC2.0	1.6900767272132675	0.2421142369991475	H31	m	LMNA	47	DCM
LV	EC	EC2.0	1.714497051718601	0.263724434876211	H46	m	control	28	Control
LV	EC	EC2.0	1.2051513587565104	0.18336886993603413	H49	f	control	40	Control
LV	EC	EC2.0	1.1942351184017077	0.2115839243498818	H51	m	control	50	Control
LV	EC	EC2.0	1.8202515830579544	0.29558011049723754	H53	m	control	61	Control
LV	EC	EC2.0	1.5493444949677748	0.18015414258188825	H55	m	control	44	Control
LV	EC	EC2.0	1.812128504400367	0.3225108225108225	H67	m	control	45	Control
LV	EC	EC2.0	1.8046159607902836	0.2484433374844334	DT4	m	TTN	65	DCM
LV	EC	EC2.0	1.9380468675839335	0.31278992710404246	H14	m	TTN	41	DCM
LV	EC	EC2.0	1.9642131959960232	0.22766831038235877	H16	m	TTN	23	DCM
LV	EC	EC2.0	1.977684331138247	0.35918367346938773	H34	f	TTN	38	DCM
LV	EC	EC2.0	1.6084657292086026	0.24889450410612762	H35	m	TTN	46	DCM
LV	EC	EC2.0	2.2290692446450917	0.2991842825321823	H36	m	TTN	48	DCM
LV	EC	EC2.0	1.2736537283995673	0.2917341977309562	H37	m	TTN	59	DCM
LV	EC	EC2.0	2.009712288057867	0.29904306220095694	H39	m	TTN	61	DCM
LV	EC	EC2.0	1.6168131937756998	0.2968574635241302	H40	m	TTN	63	DCM
LV	EC	EC2.0	0.8354587910883238	0.2398190045248869	H41	f	TTN	69	DCM
LV	EC	EC2.0	2.2445414673087147	0.3589603986320205	IC_H01	m	TTN	40	DCM
LV	EC	EC2.0	1.0435325955728514	0.20506730007917656	IC_H02	m	TTN	17	DCM
LV	EC	EC2.0	2.0654790537250407	0.253976961053209	H01	m	PVneg	56	DCM
LV	EC	EC2.0	1.8775128474626777	0.21566077621714894	H02	m	PVneg	59	DCM
LV	EC	EC2.0	2.1607956619472306	0.2791728212703102	H03	f	PVneg	49	DCM
LV	EC	EC2.0	2.3853849472182596	0.2545911448657355	H56	m	PVneg	58	DCM
LV	EC	EC2.0	1.8833973694303447	0.304225352112676	H57	m	PVneg	35	DCM
LV	EC	EC2.0	1.6490394181563444	0.29440789473684215	H58	f	PVneg	35	DCM
LV	EC	EC2.0	1.4889839785822194	0.2465064281721632	H59	m	PVneg	5	DCM
LV	EC	EC2.0	2.571726257096859	0.47813233307046554	IC_H04	f	PVneg	63	DCM
LV	EC	EC2.0	2.3708145682319577	0.31902421182157753	H07	m	PKP2	61	ARVC
LV	EC	EC2.0	1.847860576731533	0.24497354497354498	H08	f	PKP2	32	ARVC
LV	EC	EC2.0	1.545010945831797	0.2341463414634146	H09	m	PKP2	66	ARVC
LV	EC	EC2.0	1.7741730047531994	0.327597617471873	H10	m	PKP2	62	ARVC
LV	EC	EC2.0	2.0755094933843523	0.32633587786259544	H11	m	PKP2	49	ARVC
LV	EC	EC2.0	1.836060733701625	0.29766536964980544	H42	m	PKP2	51	ARVC
LV	EC	EC2.0	1.2926240603661843	0.2866161616161616	H15	m	RBM20	63	DCM
LV	EC	EC2.0	1.8268083424656953	0.2847317744154058	H17	m	RBM20	21	DCM
LV	EC	EC2.0	1.9733791564037924	0.27823397218598306	H18	m	RBM20	20	DCM
LV	EC	EC2.0	1.9659561628703894	0.3105167724388032	H19	m	RBM20	32	DCM
LV	EC	EC2.0	2.3675859095970493	0.3681214421252372	H20	m	RBM20	44	DCM
LV	EC	EC2.0	1.9044447146883121	0.35919540229885055	H21	f	RBM20	21	DCM
LV	EC	EC2.0	1.704064757058379	0.2796420581655481	H22	m	RBM20	28	DCM
LV	EC	EC2.0	2.0022691842660207	0.2702429149797571	H33	m	RBM20	34	DCM
LV	EC	EC5.0	0.09611623948907244	0.04591104734576757	D1	f	control	NA	Control
LV	EC	EC5.0	0.1400974732021787	0.08056872037914693	D2	m	control	NA	Control
LV	EC	EC5.0	1.0124051522230437	0.10172413793103449	D4	f	control	NA	Control
LV	EC	EC5.0	0.17967798559315584	0.07125307125307126	D5	f	control	NA	Control
LV	EC	EC5.0	0.41677311071457623	0.057932954005493344	D6	m	control	NA	Control
LV	EC	EC5.0	0.30613206871702925	0.06666666666666668	D7	m	control	NA	Control
LV	EC	EC5.0	1.271412412375431	0.10220917940047367	DL2	m	LMNA	NA	DCM
LV	EC	EC5.0	0.47890903575980515	0.09311424100156494	DL3	m	LMNA	NA	DCM
LV	EC	EC5.0	1.4908205266208507	0.19067574646411733	ED_H15	f	control	54	Control
LV	EC	EC5.0	1.070288827527496	0.1261872455902307	ED_H20	f	control	43	Control
LV	EC	EC5.0	1.066530353517774	0.10017276680593536	ED_H25	m	control	52	Control
LV	EC	EC5.0	1.3170366780798624	0.1254901960784314	ED_H26	m	control	54	Control
LV	EC	EC5.0	1.1068569388277134	0.106280193236715	ED_H35	f	control	48	Control
LV	EC	EC5.0	1.081646027913345	0.12796833773087068	ED_H37	m	control	57	Control
LV	EC	EC5.0	1.6416134335003667	0.18619199728233418	H04	m	LMNA	46	DCM
LV	EC	EC5.0	1.1253744044167742	0.15519568151147098	H05	m	LMNA	18	DCM
LV	EC	EC5.0	1.1497251922027685	0.12110006630923814	H06	f	LMNA	33	DCM
LV	EC	EC5.0	0.5659590944043025	0.12249283667621776	H24	f	LMNA	51	DCM
LV	EC	EC5.0	1.6757787490852816	0.16950261780104708	H25	m	LMNA	56	DCM
LV	EC	EC5.0	1.5062394562885815	0.21385542168674698	H26	f	LMNA	48	DCM
LV	EC	EC5.0	1.5711530135396277	0.1912225705329153	H27	f	LMNA	58	DCM
LV	EC	EC5.0	0.8050794131051995	0.12098991750687442	H28	m	LMNA	62	DCM
LV	EC	EC5.0	0.4449824565998308	0.10225921521997622	H29	f	LMNA	47	ARVC
LV	EC	EC5.0	1.0247091107603978	0.12446717817561809	H31	m	LMNA	47	DCM
LV	EC	EC5.0	0.7350274182229142	0.09903121636167922	H46	m	control	28	Control
LV	EC	EC5.0	0.6220050734108935	0.1023454157782516	H49	f	control	40	Control
LV	EC	EC5.0	0.484186127039159	0.10401891252955082	H51	m	control	50	Control
LV	EC	EC5.0	1.0986664671774755	0.14364640883977897	H53	m	control	61	Control
LV	EC	EC5.0	1.8396967959754347	0.24084778420038533	H55	m	control	44	Control
LV	EC	EC5.0	0.9670652818145797	0.13852813852813853	H67	m	control	45	Control
LV	EC	EC5.0	1.1816305589222718	0.13325031133250312	DT4	m	TTN	65	DCM
LV	EC	EC5.0	1.1517059101260407	0.1424784625579854	H14	m	TTN	41	DCM
LV	EC	EC5.0	1.1343070783206888	0.09928392482839705	H16	m	TTN	23	DCM
LV	EC	EC5.0	1.3575622855931917	0.19319727891156463	H34	f	TTN	38	DCM
LV	EC	EC5.0	1.3258469587133683	0.18761844598862917	H35	m	TTN	46	DCM
LV	EC	EC5.0	1.4705393048222948	0.14012428422393347	H36	m	TTN	48	DCM
LV	EC	EC5.0	0.47514603218179596	0.1312803889789303	H37	m	TTN	59	DCM
LV	EC	EC5.0	1.224449818590116	0.13636363636363638	H39	m	TTN	61	DCM
LV	EC	EC5.0	0.8752538494288238	0.14141414141414144	H40	m	TTN	63	DCM
LV	EC	EC5.0	0.33090278033592857	0.14479638009049775	H41	f	TTN	69	DCM
LV	EC	EC5.0	1.6076340050716458	0.18986335134255633	IC_H01	m	TTN	40	DCM
LV	EC	EC5.0	0.9547646750084449	0.18764845605700714	IC_H02	m	TTN	17	DCM
LV	EC	EC5.0	1.6513371015911875	0.167855183763028	H01	m	PVneg	56	DCM
LV	EC	EC5.0	1.778690973817552	0.19536797255095964	H02	m	PVneg	59	DCM
LV	EC	EC5.0	1.5691921985184103	0.15450516986706053	H03	f	PVneg	49	DCM
LV	EC	EC5.0	1.8040291726464308	0.1423520379894435	H56	m	PVneg	58	DCM
LV	EC	EC5.0	1.6320829411494386	0.23661971830985912	H57	m	PVneg	35	DCM
LV	EC	EC5.0	1.0466210909861613	0.16118421052631582	H58	f	PVneg	35	DCM
LV	EC	EC5.0	1.123524205087754	0.17104527669088873	H59	m	PVneg	5	DCM
LV	EC	EC5.0	1.4547648297605527	0.15647967264124327	IC_H04	f	PVneg	63	DCM
LV	EC	EC5.0	1.5235167078447542	0.13672466220924753	H07	m	PKP2	61	ARVC
LV	EC	EC5.0	1.4690352965225795	0.16772486772486772	H08	f	PKP2	32	ARVC
LV	EC	EC5.0	1.324468176217645	0.1878048780487805	H09	m	PKP2	66	ARVC
LV	EC	EC5.0	0.7845509997934945	0.12177365982792852	H10	m	PKP2	62	ARVC
LV	EC	EC5.0	1.1775679001783939	0.13295165394402036	H11	m	PKP2	49	ARVC
LV	EC	EC5.0	0.7853044662111506	0.10408560311284047	H42	m	PKP2	51	ARVC
LV	EC	EC5.0	1.0826098004937674	0.23232323232323235	H15	m	RBM20	63	DCM
LV	EC	EC5.0	1.1432766206051916	0.14374140302613478	H17	m	RBM20	21	DCM
LV	EC	EC5.0	1.1977883066327721	0.12810772820074037	H18	m	RBM20	20	DCM
LV	EC	EC5.0	1.3364346781906558	0.1654578422484134	H19	m	RBM20	32	DCM
LV	EC	EC5.0	1.3901871916821122	0.13851992409867173	H20	m	RBM20	44	DCM
LV	EC	EC5.0	1.1951681521984832	0.17672413793103448	H21	f	RBM20	21	DCM
LV	EC	EC5.0	1.152417138772133	0.1610738255033557	H22	m	RBM20	28	DCM
LV	EC	EC5.0	1.5596037924717658	0.17358299595141702	H33	m	RBM20	34	DCM
LV	EC	EC6.0	1.490192741051018	0.18507890961262552	D1	f	control	NA	Control
LV	EC	EC6.0	0.9957635832598986	0.18957345971563982	D2	m	control	NA	Control
LV	EC	EC6.0	0.8164315062607614	0.08362068965517241	D4	f	control	NA	Control
LV	EC	EC6.0	1.312191825936947	0.22113022113022116	D5	f	control	NA	Control
LV	EC	EC6.0	0.8222382188227408	0.08689943100824003	D6	m	control	NA	Control
LV	EC	EC6.0	1.6321341995808	0.2510638297872341	D7	m	control	NA	Control
LV	EC	EC6.0	1.685388210151504	0.15462414319558837	DL2	m	LMNA	NA	DCM
LV	EC	EC6.0	1.2252384817800597	0.19640062597809077	DL3	m	LMNA	NA	DCM
LV	EC	EC6.0	0.7810524648248651	0.09376636982713463	ED_H15	f	control	54	Control
LV	EC	EC6.0	0.4497123398023861	0.067842605156038	ED_H20	f	control	43	Control
LV	EC	EC6.0	1.1243499244066002	0.10613543149676484	ED_H25	m	control	52	Control
LV	EC	EC6.0	1.6451835384040563	0.17422969187675072	ED_H26	m	control	54	Control
LV	EC	EC6.0	1.129329794679772	0.10869565217391305	ED_H35	f	control	48	Control
LV	EC	EC6.0	1.0067447197402273	0.11873350923482849	ED_H37	m	control	57	Control
LV	EC	EC6.0	1.7047923351218983	0.19833495362683423	H04	m	LMNA	46	DCM
LV	EC	EC6.0	1.2087560133558253	0.16869095816464239	H05	m	LMNA	18	DCM
LV	EC	EC6.0	1.574734896383903	0.1852352987953807	H06	f	LMNA	33	DCM
LV	EC	EC6.0	0.6004452704754719	0.12679083094555874	H24	f	LMNA	51	DCM
LV	EC	EC6.0	1.76792492554695	0.1858638743455497	H25	m	LMNA	56	DCM
LV	EC	EC6.0	0.8083863846912234	0.10642570281124498	H26	f	LMNA	48	DCM
LV	EC	EC6.0	1.3921047820906423	0.15987460815047017	H27	f	LMNA	58	DCM
LV	EC	EC6.0	0.8312491308385841	0.12419798350137487	H28	m	LMNA	62	DCM
LV	EC	EC6.0	0.9464622179475839	0.16884661117717004	H29	f	LMNA	47	ARVC
LV	EC	EC6.0	1.558555385516769	0.2122762148337596	H31	m	LMNA	47	DCM
LV	EC	EC6.0	0.9227690424862081	0.11948331539289558	H46	m	control	28	Control
LV	EC	EC6.0	1.5507183252836059	0.2590618336886994	H49	f	control	40	Control
LV	EC	EC6.0	1.1426477496112144	0.20094562647754136	H51	m	control	50	Control
LV	EC	EC6.0	1.4101026256373637	0.19613259668508284	H53	m	control	61	Control
LV	EC	EC6.0	1.4241813520137687	0.1589595375722543	H55	m	control	44	Control
LV	EC	EC6.0	0.9748474222566348	0.13961038961038963	H67	m	control	45	Control
LV	EC	EC6.0	1.046763160755007	0.11643835616438357	DT4	m	TTN	65	DCM
LV	EC	EC6.0	0.9850745690751732	0.12060967528164347	H14	m	TTN	41	DCM
LV	EC	EC6.0	2.0710763415383844	0.2533451874931511	H16	m	TTN	23	DCM
LV	EC	EC6.0	1.1112654293042652	0.1510204081632653	H34	f	TTN	38	DCM
LV	EC	EC6.0	0.8632234367652556	0.11813013265950728	H35	m	TTN	46	DCM
LV	EC	EC6.0	1.3957380917395965	0.13002523671229863	H36	m	TTN	48	DCM
LV	EC	EC6.0	0.8513815019750217	0.19124797406807129	H37	m	TTN	59	DCM
LV	EC	EC6.0	1.7561095292589486	0.23205741626794257	H39	m	TTN	61	DCM
LV	EC	EC6.0	1.0983974007430335	0.1767676767676768	H40	m	TTN	63	DCM
LV	EC	EC6.0	0.5540463316501383	0.18099547511312217	H41	f	TTN	69	DCM
LV	EC	EC6.0	1.526288365617693	0.1750302770189191	IC_H01	m	TTN	40	DCM
LV	EC	EC6.0	1.0121574730050975	0.19873317498020587	IC_H02	m	TTN	17	DCM
LV	EC	EC6.0	1.7358944896192503	0.18266593527153044	H01	m	PVneg	56	DCM
LV	EC	EC6.0	1.6225015573004453	0.1671172066627353	H02	m	PVneg	59	DCM
LV	EC	EC6.0	1.2834203463227487	0.11610044313146232	H03	f	PVneg	49	DCM
LV	EC	EC6.0	2.318693572719587	0.23816590971310736	H56	m	PVneg	58	DCM
LV	EC	EC6.0	1.3444008686976576	0.17746478873239432	H57	m	PVneg	35	DCM
LV	EC	EC6.0	1.1437848394398091	0.17763157894736845	H58	f	PVneg	35	DCM
LV	EC	EC6.0	1.1003826765260598	0.16713247624371155	H59	m	PVneg	5	DCM
LV	EC	EC6.0	1.4547648297605527	0.15647967264124327	IC_H04	f	PVneg	63	DCM
LV	EC	EC6.0	1.5128783096396985	0.13527784038692744	H07	m	PKP2	61	ARVC
LV	EC	EC6.0	1.3269046203118702	0.1455026455026455	H08	f	PKP2	32	ARVC
LV	EC	EC6.0	1.4804724246942262	0.21951219512195125	H09	m	PKP2	66	ARVC
LV	EC	EC6.0	1.2997150251580836	0.2038385175380543	H10	m	PKP2	62	ARVC
LV	EC	EC6.0	1.2424054196737013	0.14185750636132316	H11	m	PKP2	49	ARVC
LV	EC	EC6.0	1.1429135531416799	0.14883268482490272	H42	m	PKP2	51	ARVC
LV	EC	EC6.0	0.5311131369968489	0.13383838383838387	H15	m	RBM20	63	DCM
LV	EC	EC6.0	1.1854374314294698	0.1499312242090784	H17	m	RBM20	21	DCM
LV	EC	EC6.0	1.6638780365573715	0.20417169181992997	H18	m	RBM20	20	DCM
LV	EC	EC6.0	1.3975426642314375	0.17588395285584765	H19	m	RBM20	32	DCM
LV	EC	EC6.0	1.694847600668311	0.18785578747628082	H20	m	RBM20	44	DCM
LV	EC	EC6.0	1.1103716155384062	0.16235632183908044	H21	f	RBM20	21	DCM
LV	EC	EC6.0	1.3358954336939115	0.1935123042505593	H22	m	RBM20	28	DCM
LV	EC	EC6.0	1.9060222362433088	0.24544534412955463	H33	m	RBM20	34	DCM
LV	EC	EC1.0	2.479705116636205	0.4978479196556671	D1	f	control	NA	Control
LV	EC	EC1.0	1.7217005866428348	0.39178515007898895	D2	m	control	NA	Control
LV	EC	EC1.0	2.53513980660386	0.46637931034482755	D4	f	control	NA	Control
LV	EC	EC1.0	2.1968772183957705	0.5356265356265355	D5	f	control	NA	Control
LV	EC	EC1.0	2.694040395724332	0.5648463015535601	D6	m	control	NA	Control
LV	EC	EC1.0	2.390878662626559	0.5361702127659576	D7	m	control	NA	Control
LV	EC	EC1.0	2.625130603060709	0.395732976653116	DL2	m	LMNA	NA	DCM
LV	EC	EC1.0	1.7865602695605827	0.3442879499217527	DL3	m	LMNA	NA	DCM
LV	EC	EC1.0	2.286990327254059	0.4227344159245679	ED_H15	f	control	54	Control
LV	EC	EC1.0	2.3870141143210994	0.4708276797829038	ED_H20	f	control	43	Control
LV	EC	EC1.0	2.6518707143728135	0.48893850464801775	ED_H25	m	control	52	Control
LV	EC	EC1.0	2.4593240302506336	0.3932773109243698	ED_H26	m	control	54	Control
LV	EC	EC1.0	2.6650015568742633	0.5048309178743962	ED_H35	f	control	48	Control
LV	EC	EC1.0	2.415017987578893	0.4854881266490765	ED_H37	m	control	57	Control
LV	EC	EC1.0	2.26731933326478	0.34809808187566826	H04	m	LMNA	46	DCM
LV	EC	EC1.0	2.1975534360167286	0.4534412955465587	H05	m	LMNA	18	DCM
LV	EC	EC1.0	2.1456536914736164	0.3278465610937598	H06	f	LMNA	33	DCM
LV	EC	EC1.0	1.4904036280053905	0.30873925501432664	H24	f	LMNA	51	DCM
LV	EC	EC1.0	2.3315567831372626	0.3265706806282722	H25	m	LMNA	56	DCM
LV	EC	EC1.0	1.9942720705260155	0.34839357429718876	H26	f	LMNA	48	DCM
LV	EC	EC1.0	2.325246204316653	0.4064785788923718	H27	f	LMNA	58	DCM
LV	EC	EC1.0	1.8807021835486104	0.35472043996333635	H28	m	LMNA	62	DCM
LV	EC	EC1.0	2.0092283748425577	0.48870392390011885	H29	f	LMNA	47	ARVC
LV	EC	EC1.0	2.1917052574983407	0.3998294970161978	H31	m	LMNA	47	DCM
LV	EC	EC1.0	2.0853566306492892	0.38213132400430566	H46	m	control	28	Control
LV	EC	EC1.0	1.9241249388763542	0.37633262260127937	H49	f	control	40	Control
LV	EC	EC1.0	1.8059419670214787	0.3900709219858156	H51	m	control	50	Control
LV	EC	EC1.0	1.951443793329305	0.33701657458563533	H53	m	control	61	Control
LV	EC	EC1.0	2.3608687117955696	0.4055876685934489	H55	m	control	44	Control
LV	EC	EC1.0	1.8895865634393707	0.34848484848484845	H67	m	control	45	Control
LV	EC	EC1.0	2.4516010995870663	0.4744707347447073	DT4	m	TTN	65	DCM
LV	EC	EC1.0	2.1458186388502893	0.3850231941683234	H14	m	TTN	41	DCM
LV	EC	EC1.0	2.533449581918428	0.40227107473574664	H16	m	TTN	23	DCM
LV	EC	EC1.0	1.56079052720646	0.23673469387755103	H34	f	TTN	38	DCM
LV	EC	EC1.0	2.0982595441482883	0.40619077700568545	H35	m	TTN	46	DCM
LV	EC	EC1.0	2.54175261930229	0.4090114242212113	H36	m	TTN	48	DCM
LV	EC	EC1.0	1.2791939087751827	0.29335494327390593	H37	m	TTN	59	DCM
LV	EC	EC1.0	2.0792383507064773	0.32057416267942584	H39	m	TTN	61	DCM
LV	EC	EC1.0	1.7259472988171654	0.33108866442199775	H40	m	TTN	63	DCM
LV	EC	EC1.0	1.0846745827123085	0.3076923076923077	H41	f	TTN	69	DCM
LV	EC	EC1.0	1.8554701689762267	0.24326241890765027	IC_H01	m	TTN	40	DCM
LV	EC	EC1.0	1.4528512729970058	0.3087885985748219	IC_H02	m	TTN	17	DCM
LV	EC	EC1.0	2.4873672371320485	0.3872737246297312	H01	m	PVneg	56	DCM
LV	EC	EC1.0	2.2817471861847096	0.32309326621462164	H02	m	PVneg	59	DCM
LV	EC	EC1.0	2.616813049218226	0.4404726735598227	H03	f	PVneg	49	DCM
LV	EC	EC1.0	2.720319904520586	0.35588009497360873	H56	m	PVneg	58	DCM
LV	EC	EC1.0	1.744560924576129	0.2647887323943662	H57	m	PVneg	35	DCM
LV	EC	EC1.0	1.764958520374665	0.3305921052631579	H58	f	PVneg	35	DCM
LV	EC	EC1.0	1.8722853976362739	0.36165455561766346	H59	m	PVneg	5	DCM
LV	EC	EC1.0	1.608915509587811	0.18255961808145046	IC_H04	f	PVneg	63	DCM
LV	EC	EC1.0	2.548970241326474	0.381237550181341	H07	m	PKP2	61	ARVC
LV	EC	EC1.0	2.390988201435514	0.42169312169312173	H08	f	PKP2	32	ARVC
LV	EC	EC1.0	1.8822269534058549	0.32804878048780484	H09	m	PKP2	66	ARVC
LV	EC	EC1.0	1.6877124402258568	0.300463269358041	H10	m	PKP2	62	ARVC
LV	EC	EC1.0	2.2304952463290317	0.38104325699745545	H11	m	PKP2	49	ARVC
LV	EC	EC1.0	2.1237428061534063	0.3968871595330739	H42	m	PKP2	51	ARVC
LV	EC	EC1.0	1.1406736014485286	0.24621212121212124	H15	m	RBM20	63	DCM
LV	EC	EC1.0	2.1500813600201787	0.39339752407152684	H17	m	RBM20	21	DCM
LV	EC	EC1.0	2.2008299649155822	0.3492937276723312	H18	m	RBM20	20	DCM
LV	EC	EC1.0	2.028211056616822	0.3304623753399818	H19	m	RBM20	32	DCM
LV	EC	EC1.0	2.149583757783258	0.29601518026565465	H20	m	RBM20	44	DCM
LV	EC	EC1.0	1.5534677918642172	0.2528735632183908	H21	f	RBM20	21	DCM
LV	EC	EC1.0	1.866183606534814	0.3288590604026846	H22	m	RBM20	28	DCM
LV	EC	EC1.0	2.093485192537682	0.29605263157894735	H33	m	RBM20	34	DCM
LV	EC	EC8.0	-1.5778601940825987	0.00860832137733142	D1	f	control	NA	Control
LV	EC	EC8.0	-0.32599225672242094	0.05055292259083729	D2	m	control	NA	Control
LV	EC	EC8.0	-1.1192221426273625	0.01206896551724138	D4	f	control	NA	Control
LV	EC	EC8.0	-0.35440450033710214	0.04176904176904177	D5	f	control	NA	Control
LV	EC	EC8.0	-1.480346874171305	0.008689943100824002	D6	m	control	NA	Control
LV	EC	EC8.0	-1.3467909556568096	0.012765957446808512	D7	m	control	NA	Control
LV	EC	EC8.0	-1.6990020531942704	0.00524149637951147	DL2	m	LMNA	NA	DCM
LV	EC	EC8.0	-1.5276257351119433	0.012519561815336462	DL3	m	LMNA	NA	DCM
LV	EC	EC8.0	-3.0200389798959995	0.0020953378732320588	ED_H15	f	control	54	Control
LV	EC	EC8.0	-2.36369837695765	0.00407055630936228	ED_H20	f	control	43	Control
LV	EC	EC8.0	-2.2656741566574303	0.003577598814497691	ED_H25	m	control	52	Control
LV	EC	EC8.0	-1.8973847964389585	0.005042016806722689	ED_H26	m	control	54	Control
LV	EC	EC8.0	-1.5787204064224376	0.007246376811594205	ED_H35	f	control	48	Control
LV	EC	EC8.0	-1.5471548015347243	0.009234828496042216	ED_H37	m	control	57	Control
LV	EC	EC8.0	-1.4938807824287825	0.008095304229666705	H04	m	LMNA	46	DCM
LV	EC	EC8.0	-1.827798254718421	0.008097165991902834	H05	m	LMNA	18	DCM
LV	EC	EC8.0	-2.264717416209408	0.003983554812803887	H06	f	LMNA	33	DCM
LV	EC	EC8.0	-2.2731193691043114	0.0071633237822349575	H24	f	LMNA	51	DCM
LV	EC	EC8.0	-2.7824370239461462	0.001963350785340314	H25	m	LMNA	56	DCM
LV	EC	EC8.0	-2.7564404207527335	0.0030120481927710845	H26	f	LMNA	48	DCM
LV	EC	EC8.0	-1.8465736700737385	0.006269592476489026	H27	f	LMNA	58	DCM
LV	EC	EC8.0	-1.775137416487126	0.00916590284142988	H28	m	LMNA	62	DCM
LV	EC	EC8.0	-2.0634546905983635	0.008323424494649227	H29	f	LMNA	47	ARVC
LV	EC	EC8.0	-2.0129873618926255	0.0059676044330775795	H31	m	LMNA	47	DCM
LV	EC	EC8.0	-2.6881488701580167	0.0032292787944025836	H46	m	control	28	Control
LV	EC	EC8.0	-1.544447845258572	0.011727078891257996	H49	f	control	40	Control
LV	EC	EC8.0	-1.508244037651047	0.014184397163120567	H51	m	control	50	Control
LV	EC	EC8.0	-0.9807750745023602	0.01795580110497237	H53	m	control	61	Control
LV	EC	EC8.0	-1.890004652658757	0.005780346820809248	H55	m	control	44	Control
LV	EC	EC8.0	-1.4000583323170375	0.012987012987012988	H67	m	control	45	Control
LV	EC	EC8.0	-2.3925859868715245	0.0037359900373599	DT4	m	TTN	65	DCM
LV	EC	EC8.0	-3.1203198293335124	0.001988071570576541	H14	m	TTN	41	DCM
LV	EC	EC8.0	-2.232988751665785	0.003423583614772312	H16	m	TTN	23	DCM
LV	EC	EC8.0	-2.49965248333996	0.004081632653061224	H34	f	TTN	38	DCM
LV	EC	EC8.0	-2.1706606027531112	0.005685407454200885	H35	m	TTN	46	DCM
LV	EC	EC8.0	-1.8526965353701486	0.005049523755817423	H36	m	TTN	48	DCM
LV	EC	EC8.0	-1.5214078496922725	0.017828200972447326	H37	m	TTN	59	DCM
LV	EC	EC8.0	-2.125454268684489	0.004784688995215311	H39	m	TTN	61	DCM
LV	EC	EC8.0	-2.4569506607463802	0.005050505050505052	H40	m	TTN	63	DCM
LV	EC	EC8.0	-1.289006431965467	0.028657616892911013	H41	f	TTN	69	DCM
LV	EC	EC8.0	-1.8581018977280808	0.005933229729454885	IC_H01	m	TTN	40	DCM
LV	EC	EC8.0	-2.3160708887904673	0.007125890736342042	IC_H02	m	TTN	17	DCM
LV	EC	EC8.0	-1.8750234230249743	0.004936917169500822	H01	m	PVneg	56	DCM
LV	EC	EC8.0	-4.230277792743811	4.7994491240192734e-4	H02	m	PVneg	59	DCM
LV	EC	EC8.0	-2.292493992748142	0.003249630723781388	H03	f	PVneg	49	DCM
LV	EC	EC8.0	-1.0486022572668872	0.008212617576314047	H56	m	PVneg	58	DCM
LV	EC	EC8.0	-2.1055866771339296	0.005633802816901408	H57	m	PVneg	35	DCM
LV	EC	EC8.0	-1.9289084752503105	0.008223684210526315	H58	f	PVneg	35	DCM
LV	EC	EC8.0	-1.8274721746248455	0.008943543879262156	H59	m	PVneg	5	DCM
LV	EC	EC8.0	-1.4356069281356123	0.008693315146735735	IC_H04	f	PVneg	63	DCM
LV	EC	EC8.0	-0.13471136875877843	0.026042792801761434	H07	m	PKP2	61	ARVC
LV	EC	EC8.0	-1.3454274981882604	0.010052910052910051	H08	f	PKP2	32	ARVC
LV	EC	EC8.0	-1.5152598488597646	0.010975609756097562	H09	m	PKP2	66	ARVC
LV	EC	EC8.0	-0.8750366963260774	0.02316346790205162	H10	m	PKP2	62	ARVC
LV	EC	EC8.0	-1.8621812587923716	0.0063613231552162855	H11	m	PKP2	49	ARVC
LV	EC	EC8.0	-1.9416142191954426	0.006809338521400778	H42	m	PKP2	51	ARVC
LV	EC	EC8.0	-0.7311285754530625	0.03787878787878789	H15	m	RBM20	63	DCM
LV	EC	EC8.0	-2.0018330540234	0.006189821182943605	H17	m	RBM20	21	DCM
LV	EC	EC8.0	-1.2563466844884745	0.011009257892251127	H18	m	RBM20	20	DCM
LV	EC	EC8.0	-2.1655674025934655	0.00498640072529465	H19	m	RBM20	32	DCM
LV	EC	EC8.0	-2.900272249466279	0.0018975332068311194	H20	m	RBM20	44	DCM
LV	EC	EC8.0	-0.321179337169605	0.03879310344827586	H21	f	RBM20	21	DCM
LV	EC	EC8.0	-1.514811067809822	0.011185682326621925	H22	m	RBM20	28	DCM
LV	EC	EC8.0	-1.5700764535919642	0.0075910931174089065	H33	m	RBM20	34	DCM
LV	EC	Meso	-3.369619663310654	0.0014347202295552366	D1	f	control	NA	Control
LV	EC	Meso	-3.791728159522147	0.0015797788309636653	D2	m	control	NA	Control
LV	EC	Meso	-2.3719851111227306	0.0034482758620689655	D4	f	control	NA	Control
LV	EC	Meso	-3.187617844393318	0.002457002457002457	D5	f	control	NA	Control
LV	EC	Meso	-4.063279737060142	6.565434052397839e-4	D6	m	control	NA	Control
LV	EC	Meso	-1.9345776205589291	0.007092198581560284	D7	m	control	NA	Control
LV	EC	Meso	-5.045359358151534	1.8456560818708818e-4	DL2	m	LMNA	NA	DCM
LV	EC	Meso	-3.6070672767917786	0.0015649452269170577	DL3	m	LMNA	NA	DCM
LV	EC	Meso	-2.7968954285817897	0.0026191723415400735	ED_H15	f	control	54	Control
LV	EC	Meso	-3.46231066562576	0.0013568521031207602	ED_H20	f	control	43	Control
LV	EC	Meso	-3.959831948275412	6.573978169784206e-4	ED_H25	m	control	52	Control
LV	EC	Meso	-3.4014621932152322	0.0011204481792717088	ED_H26	m	control	54	Control
LV	EC	Meso	-2.6773326950905476	0.002415458937198068	ED_H35	f	control	48	Control
LV	EC	Meso	-3.4930649505900377	0.0013192612137203164	ED_H37	m	control	57	Control
LV	EC	Meso	-5.055155596215428	2.29927636162089e-4	H04	m	LMNA	46	DCM
LV	EC	Meso	-2.92641054338653	0.0026990553306342783	H05	m	LMNA	18	DCM
LV	EC	Meso	-5.7046347879195025	1.277419862246498e-4	H06	f	LMNA	33	DCM
LV	EC	Meso	-2.629794313043044	0.0050143266475644694	H24	f	LMNA	51	DCM
LV	EC	Meso	-2.4947549514943654	0.002617801047120419	H25	m	LMNA	56	DCM
LV	EC	Meso	-3.161905528860898	0.002008032128514056	H26	f	LMNA	48	DCM
LV	EC	Meso	-2.9451859587418476	0.002089864158829676	H27	f	LMNA	58	DCM
LV	EC	Meso	-2.691428148361281	0.003666361136571952	H28	m	LMNA	62	DCM
LV	EC	Meso	-1.4444154821921398	0.015457788347205707	H29	f	LMNA	47	ARVC
LV	EC	Meso	-3.2657503303879936	0.0017050298380221656	H31	m	LMNA	47	DCM
LV	EC	Meso	-3.786761158826126	0.001076426264800861	H46	m	control	28	Control
LV	EC	Meso	-3.9423431180569426	0.0010660980810234544	H49	f	control	40	Control
LV	EC	Meso	-3.3000035068791016	0.002364066193853428	H51	m	control	50	Control
LV	EC	Meso	-3.5457244319638974	0.0013812154696132594	H53	m	control	61	Control
LV	EC	Meso	-3.6817641218868116	9.633911368015413e-4	H55	m	control	44	Control
LV	EC	Meso	-3.8849649821050374	0.0010822510822510823	H67	m	control	45	Control
LV	EC	Meso	-3.4911982755396345	0.0012453300124533001	DT4	m	TTN	65	DCM
LV	EC	Meso	-2.8326377568817316	0.002650762094102055	H14	m	TTN	41	DCM
LV	EC	Meso	-4.623363055561848	3.135844864848878e-4	H16	m	TTN	23	DCM
LV	EC	Meso	-3.598264772008069	0.0013605442176870747	H34	f	TTN	38	DCM
LV	EC	Meso	-3.2692728914212212	0.0018951358180669614	H35	m	TTN	46	DCM
LV	EC	Meso	-5.110361186110625	1.9429634815022352e-4	H36	m	TTN	48	DCM
LV	EC	Meso	-2.1275436532625878	0.009724473257698542	H37	m	TTN	59	DCM
LV	EC	Meso	-2.8186014492444342	0.0023923444976076554	H39	m	TTN	61	DCM
LV	EC	Meso	-2.574733696402764	0.004489337822671156	H40	m	TTN	63	DCM
LV	EC	Meso	-0.6499264726757978	0.05429864253393666	H41	f	TTN	69	DCM
LV	EC	Meso	-5.021807608294395	2.507905868517763e-4	IC_H01	m	TTN	40	DCM
LV	EC	Meso	-2.3160708887904673	0.007125890736342042	IC_H02	m	TTN	17	DCM
LV	EC	Meso	-2.6859536392413026	0.0021941854086670325	H01	m	PVneg	56	DCM
LV	EC	Meso	-4.417753153976969	3.978981111017508e-4	H02	m	PVneg	59	DCM
LV	EC	Meso	-3.5917769768784025	8.862629246676513e-4	H03	f	PVneg	49	DCM
LV	EC	Meso	-4.275312775664359	3.259410253096483e-4	H56	m	PVneg	58	DCM
LV	EC	Meso	-2.798733857693875	0.002816901408450704	H57	m	PVneg	35	DCM
LV	EC	Meso	-2.8451992071244656	0.0032894736842105266	H58	f	PVneg	35	DCM
LV	EC	Meso	-3.501448608196517	0.0016769144773616544	H59	m	PVneg	5	DCM
LV	EC	Meso	-4.912104750494496	2.6875812539018155e-4	IC_H04	f	PVneg	63	DCM
LV	EC	Meso	-4.796385331629162	2.4612077682500255e-4	H07	m	PKP2	61	ARVC
LV	EC	Meso	-4.289866477354701	5.291005291005291e-4	H08	f	PKP2	32	ARVC
LV	EC	Meso	-3.7124844261959837	0.0012195121951219514	H09	m	PKP2	66	ARVC
LV	EC	Meso	-3.737237577255546	0.0013236267372600929	H10	m	PKP2	62	ARVC
LV	EC	Meso	-3.471619171226472	0.001272264631043257	H11	m	PKP2	49	ARVC
LV	EC	Meso	-3.887524368250756	9.727626459143968e-4	H42	m	PKP2	51	ARVC
LV	EC	Meso	-3.0337136684471084	0.0037878787878787884	H15	m	RBM20	63	DCM
LV	EC	Meso	-3.5059104507996737	0.0013755158184319122	H17	m	RBM20	21	DCM
LV	EC	Meso	-5.492582652720671	1.592150582838882e-4	H18	m	RBM20	20	DCM
LV	EC	Meso	-3.1771683142719453	0.0018132366273798729	H19	m	RBM20	32	DCM
LV	EC	Meso	-2.900272249466279	0.0018975332068311194	H20	m	RBM20	44	DCM
LV	EC	Meso	-3.6170162031739346	0.001436781609195402	H21	f	RBM20	21	DCM
LV	EC	Meso	-3.817396160803867	0.0011185682326621926	H22	m	RBM20	28	DCM
LV	EC	Meso	-4.278126654694174	5.060728744939271e-4	H33	m	RBM20	34	DCM
LV	EC	EC7.0	-0.8847130135226533	0.01721664275466284	D1	f	control	NA	Control
LV	EC	EC7.0	0.2156050257103237	0.08688783570300158	D2	m	control	NA	Control
LV	EC	EC7.0	-3.065132291682676	0.0017241379310344827	D4	f	control	NA	Control
LV	EC	EC7.0	-0.6226684869317811	0.03194103194103195	D5	f	control	NA	Control
LV	EC	EC7.0	-0.27637406984536916	0.028966477002746672	D6	m	control	NA	Control
LV	EC	EC7.0	-1.9345776205589291	0.007092198581560284	D7	m	control	NA	Control
LV	EC	EC7.0	-1.2935369450861058	0.007862244569267205	DL2	m	LMNA	NA	DCM
LV	EC	EC7.0	0.017273656184586095	0.058685446009389665	DL3	m	LMNA	NA	DCM
LV	EC	EC7.0	-0.5561857393058314	0.02462022001047669	ED_H15	f	control	54	Control
LV	EC	EC7.0	0.03419689584072039	0.04477611940298508	ED_H20	f	control	43	Control
LV	EC	EC7.0	-0.7252291157102815	0.016695461134322558	ED_H25	m	control	52	Control
LV	EC	EC7.0	-2.3028499045471222	0.0033613445378151267	ED_H26	m	control	54	Control
LV	EC	EC7.0	-2.6773326950905476	0.002415458937198068	ED_H35	f	control	48	Control
LV	EC	EC7.0	-1.1904798575959918	0.013192612137203165	ED_H37	m	control	57	Control
LV	EC	EC7.0	-0.983055158662792	0.013492173716111173	H04	m	LMNA	46	DCM
LV	EC	EC7.0	-1.1346510741584757	0.016194331983805668	H05	m	LMNA	18	DCM
LV	EC	EC7.0	1.501123079040657	0.17208956791312788	H06	f	LMNA	33	DCM
LV	EC	EC7.0	1.0227174969000175	0.19340974212034384	H24	f	LMNA	51	DCM
LV	EC	EC7.0	-2.7824370239461462	0.001963350785340314	H25	m	LMNA	56	DCM
LV	EC	EC7.0	-0.19149106329119725	0.0391566265060241	H26	f	LMNA	48	DCM
LV	EC	EC7.0	-2.2520387781819022	0.004179728317659352	H27	f	LMNA	58	DCM
LV	EC	EC7.0	-0.9642072002707973	0.020623281393217226	H28	m	LMNA	62	DCM
LV	EC	EC7.0	-0.964842401930254	0.024970273483947678	H29	f	LMNA	47	ARVC
LV	EC	EC7.0	-1.1863087887081574	0.013640238704177325	H31	m	LMNA	47	DCM
LV	EC	EC7.0	1.0172598859071305	0.13132400430570507	H46	m	control	28	Control
LV	EC	EC7.0	0.18479126698814907	0.06609808102345416	H49	f	control	40	Control
LV	EC	EC7.0	0.1812365824565898	0.07683215130023639	H51	m	control	50	Control
LV	EC	EC7.0	-1.753964962735842	0.008287292817679558	H53	m	control	61	Control
LV	EC	EC7.0	-1.6023225802069763	0.0077071290944123304	H55	m	control	44	Control
LV	EC	EC7.0	-0.3586044574888758	0.0367965367965368	H67	m	control	45	Control
LV	EC	EC7.0	-0.6008265176434695	0.022415940224159405	DT4	m	TTN	65	DCM
LV	EC	EC7.0	-0.2676883994201944	0.03445990722332671	H14	m	TTN	41	DCM
LV	EC	EC7.0	-0.846694390545895	0.013694334459089248	H16	m	TTN	23	DCM
LV	EC	EC7.0	0.09061468210586732	0.05442176870748299	H34	f	TTN	38	DCM
LV	EC	EC7.0	-0.45586217466118484	0.031585596967782695	H35	m	TTN	46	DCM
LV	EC	EC7.0	-0.6740415390285022	0.016410952206406624	H36	m	TTN	48	DCM
LV	EC	EC7.0	-0.23042366837670691	0.06482982171799026	H37	m	TTN	59	DCM
LV	EC	EC7.0	-2.125454268684489	0.004784688995215311	H39	m	TTN	61	DCM
LV	EC	EC7.0	-0.28472738561557787	0.04433221099887767	H40	m	TTN	63	DCM
LV	EC	EC7.0	-0.86614958114543406	0.043740573152337855	H41	f	TTN	69	DCM
LV	EC	EC7.0	-0.3540245009518066	0.026699533782546983	IC_H01	m	TTN	40	DCM
LV	EC	EC7.0	0.1688357609975335	0.08551068883610452	IC_H02	m	TTN	17	DCM
LV	EC	EC7.0	-3.379100819801248	0.0010970927043335162	H01	m	PVneg	56	DCM
LV	EC	EC7.0	1.0875783819553941	0.0978829353310307	H02	m	PVneg	59	DCM
LV	EC	EC7.0	-1.7459502863800722	0.005612998522895125	H03	f	PVneg	49	DCM
LV	EC	EC7.0	-3.9045125641736154	4.722538564813134e-4	H56	m	PVneg	58	DCM
LV	EC	EC7.0	-1.700121569025765	0.008450704225352112	H57	m	PVneg	35	DCM
LV	EC	EC7.0	-0.8302961865822005	0.02467105263157895	H58	f	PVneg	35	DCM
LV	EC	EC7.0	-0.2562554750109429	0.04304080491894912	H59	m	PVneg	5	DCM
LV	EC	EC7.0	-0.7424597475756669	0.01738663029347147	IC_H04	f	PVneg	63	DCM
LV	EC	EC7.0	-3.0250831266549434	0.0014468218223200795	H07	m	PKP2	61	ARVC
LV	EC	EC7.0	-1.399494719458536	0.009523809523809523	H08	f	PKP2	32	ARVC
LV	EC	EC7.0	-1.0044342250937741	0.018292682926829267	H09	m	PKP2	66	ARVC
LV	EC	EC7.0	-0.9338771963490107	0.02183984116479153	H10	m	PKP2	62	ARVC
LV	EC	EC7.0	-1.392177629546636	0.010178117048346057	H11	m	PKP2	49	ARVC
LV	EC	EC7.0	-0.058882971761660574	0.04474708171206225	H42	m	PKP2	51	ARVC
LV	EC	EC7.0	-0.28217835540515956	0.059343434343434344	H15	m	RBM20	63	DCM
LV	EC	EC7.0	-0.7978602496974636	0.02063273727647868	H17	m	RBM20	21	DCM
LV	EC	EC7.0	-0.2869461273003706	0.029024407170480243	H18	m	RBM20	20	DCM
LV	EC	EC7.0	-1.3854088450438908	0.010879419764279235	H19	m	RBM20	32	DCM
LV	EC	EC7.0	-1.801659960798169	0.0056925996204933585	H20	m	RBM20	44	DCM
LV	EC	EC7.0	-1.8252567339458792	0.008620689655172412	H21	f	RBM20	21	DCM
LV	EC	EC7.0	-0.7263537074455515	0.024608501118568236	H22	m	RBM20	28	DCM
LV	EC	EC7.0	-1.7131772972326376	0.006578947368421053	H33	m	RBM20	34	DCM
LV	FB	vFB1.0	1.3402020237988665	0.446652719665272	D1	f	control	NA	Control
LV	FB	vFB1.0	1.6206689112255799	0.5072020951549541	D2	m	control	NA	Control
LV	FB	vFB1.0	1.396406258395266	0.46741154562383613	D4	f	control	NA	Control
LV	FB	vFB1.0	1.4921434304197119	0.49759903961584634	D5	f	control	NA	Control
LV	FB	vFB1.0	1.5218326370928024	0.38794726930320145	D6	m	control	NA	Control
LV	FB	vFB1.0	1.5101969094264458	0.5023342670401494	D7	m	control	NA	Control
LV	FB	vFB1.0	1.4265646449580773	0.44510385756676546	DL2	m	LMNA	NA	DCM
LV	FB	vFB1.0	0.9225843600593993	0.3278388278388279	DL3	m	LMNA	NA	DCM
LV	FB	vFB1.0	1.572146086287058	0.5322368421052632	ED_H15	f	control	54	Control
LV	FB	vFB1.0	1.6265013906754069	0.47672413793103446	ED_H20	f	control	43	Control
LV	FB	vFB1.0	2.197372022696107	0.6387860843819394	ED_H25	m	control	52	Control
LV	FB	vFB1.0	1.7519234709706304	0.5692307692307692	ED_H26	m	control	54	Control
LV	FB	vFB1.0	1.873604005650261	0.5747241725175526	ED_H35	f	control	48	Control
LV	FB	vFB1.0	1.8674624690044543	0.6104294478527608	ED_H37	m	control	57	Control
LV	FB	vFB1.0	1.0094980761113943	0.3150406504065041	H04	m	LMNA	46	DCM
LV	FB	vFB1.0	1.593280575605443	0.501497005988024	H05	m	LMNA	18	DCM
LV	FB	vFB1.0	1.500470259659843	0.489067055393586	H06	f	LMNA	33	DCM
LV	FB	vFB1.0	1.1547545814286	0.4109067850348764	H24	f	LMNA	51	DCM
LV	FB	vFB1.0	1.7237346739421957	0.38803680981595096	H25	m	LMNA	56	DCM
LV	FB	vFB1.0	1.9467665185221215	0.4575835475578406	H26	f	LMNA	48	DCM
LV	FB	vFB1.0	1.5675218469478982	0.3487261146496815	H27	f	LMNA	58	DCM
LV	FB	vFB1.0	1.8526811115619233	0.5573104693140795	H28	m	LMNA	62	DCM
LV	FB	vFB1.0	2.1324240591537222	0.662251655629139	H29	f	LMNA	47	ARVC
LV	FB	vFB1.0	1.3757449160745172	0.4236760124610592	H31	m	LMNA	47	DCM
LV	FB	vFB1.0	0.9579064070794974	0.35443037974683544	H46	m	control	28	Control
LV	FB	vFB1.0	1.5703650771628488	0.4983069977426637	H49	f	control	40	Control
LV	FB	vFB1.0	1.5836671588783182	0.5422902888966237	H51	m	control	50	Control
LV	FB	vFB1.0	1.4310783705333152	0.49966239027684006	H53	m	control	61	Control
LV	FB	vFB1.0	1.8085324769457531	0.5354800238521169	H55	m	control	44	Control
LV	FB	vFB1.0	1.1965412643984232	0.37764932562620424	H67	m	control	45	Control
LV	FB	vFB1.0	1.9210735444578098	0.4719101123595505	DT4	m	TTN	65	DCM
LV	FB	vFB1.0	1.8992959434051895	0.5340156532209512	H14	m	TTN	41	DCM
LV	FB	vFB1.0	1.7545069276132415	0.4801178203240059	H16	m	TTN	23	DCM
LV	FB	vFB1.0	2.0417933654613507	0.639821029082774	H34	f	TTN	38	DCM
LV	FB	vFB1.0	1.5428881959397818	0.4989704873026768	H35	m	TTN	46	DCM
LV	FB	vFB1.0	1.5382425191684193	0.428343949044586	H36	m	TTN	48	DCM
LV	FB	vFB1.0	1.3341044517573517	0.39919759277833494	H37	m	TTN	59	DCM
LV	FB	vFB1.0	2.1296635263230312	0.5680379746835442	H39	m	TTN	61	DCM
LV	FB	vFB1.0	1.217043092276726	0.3886339569361101	H40	m	TTN	63	DCM
LV	FB	vFB1.0	1.2083951959353423	0.29941081949651843	H41	f	TTN	69	DCM
LV	FB	vFB1.0	0.9124457976878972	0.3022727272727273	IC_H01	m	TTN	40	DCM
LV	FB	vFB1.0	1.2840808254084148	0.3486338797814207	IC_H02	m	TTN	17	DCM
LV	FB	vFB1.0	1.5319377104278011	0.42037248194602805	H01	m	PVneg	56	DCM
LV	FB	vFB1.0	1.740323859235378	0.42004008016032063	H02	m	PVneg	59	DCM
LV	FB	vFB1.0	1.3521364070321864	0.3671079429735234	H03	f	PVneg	49	DCM
LV	FB	vFB1.0	1.5173082355248897	0.5016077170418007	H56	m	PVneg	58	DCM
LV	FB	vFB1.0	1.4417925490678503	0.3776000000000001	H57	m	PVneg	35	DCM
LV	FB	vFB1.0	1.279483093918795	0.3969298245614035	H58	f	PVneg	35	DCM
LV	FB	vFB1.0	0.7507356885702798	0.26288659793814434	H59	m	PVneg	5	DCM
LV	FB	vFB1.0	2.138033701633654	0.5024188868632306	IC_H04	f	PVneg	63	DCM
LV	FB	vFB1.0	2.047869965225551	0.5803895675140309	H07	m	PKP2	61	ARVC
LV	FB	vFB1.0	2.5411990753740126	0.6522968197879859	H08	f	PKP2	32	ARVC
LV	FB	vFB1.0	1.5350048114438843	0.47533460803059274	H09	m	PKP2	66	ARVC
LV	FB	vFB1.0	1.6176225032835512	0.5050100200400801	H10	m	PKP2	62	ARVC
LV	FB	vFB1.0	1.7172336263974677	0.5167297979797979	H11	m	PKP2	49	ARVC
LV	FB	vFB1.0	1.639396466652086	0.5266170578133944	H42	m	PKP2	51	ARVC
LV	FB	vFB1.0	1.2927904070208043	0.3947144075021313	H15	m	RBM20	63	DCM
LV	FB	vFB1.0	0.8748405118527001	0.33859397417503584	H17	m	RBM20	21	DCM
LV	FB	vFB1.0	1.4045293819295577	0.4553243574051408	H18	m	RBM20	20	DCM
LV	FB	vFB1.0	1.5240361686345274	0.36189647672901265	H19	m	RBM20	32	DCM
LV	FB	vFB1.0	1.6204870391930426	0.385	H20	m	RBM20	44	DCM
LV	FB	vFB1.0	0.9270257637357433	0.3200636942675159	H21	f	RBM20	21	DCM
LV	FB	vFB1.0	1.4328169601570786	0.45061728395061734	H22	m	RBM20	28	DCM
LV	FB	vFB1.0	0.829008248732406	0.32660977501939487	H33	m	RBM20	34	DCM
LV	FB	vFB2	0.5356914386168716	0.19979079497907948	D1	f	control	NA	Control
LV	FB	vFB2	0.259864460319128	0.13007420340462678	D2	m	control	NA	Control
LV	FB	vFB2	0.34449506277313713	0.1632526381129733	D4	f	control	NA	Control
LV	FB	vFB2	0.06271237541166208	0.11914765906362546	D5	f	control	NA	Control
LV	FB	vFB2	-0.25069547020736493	0.06591337099811675	D6	m	control	NA	Control
LV	FB	vFB2	0.3756299437624402	0.16153127917833798	D7	m	control	NA	Control
LV	FB	vFB2	-0.11833474633845187	0.0949554896142433	DL2	m	LMNA	NA	DCM
LV	FB	vFB2	0.17784981070896055	0.1556776556776557	DL3	m	LMNA	NA	DCM
LV	FB	vFB2	-0.054748628551202216	0.10460526315789474	ED_H15	f	control	54	Control
LV	FB	vFB2	1.2055462234179228	0.3129310344827586	ED_H20	f	control	43	Control
LV	FB	vFB2	0.5245536668450632	0.11991117690599556	ED_H25	m	control	52	Control
LV	FB	vFB2	0.7537455796242911	0.20979020979020976	ED_H26	m	control	54	Control
LV	FB	vFB2	0.19554712339742775	0.10732196589769308	ED_H35	f	control	48	Control
LV	FB	vFB2	0.2630370983938981	0.12269938650306748	ED_H37	m	control	57	Control
LV	FB	vFB2	1.1971815760467344	0.3800813008130081	H04	m	LMNA	46	DCM
LV	FB	vFB2	0.9831567308571716	0.27245508982035926	H05	m	LMNA	18	DCM
LV	FB	vFB2	0.33880865340563004	0.15306122448979595	H06	f	LMNA	33	DCM
LV	FB	vFB2	0.43025687098457865	0.1991122384273938	H24	f	LMNA	51	DCM
LV	FB	vFB2	1.9106569618220872	0.46779141104294475	H25	m	LMNA	56	DCM
LV	FB	vFB2	1.6702577466684658	0.34704370179948585	H26	f	LMNA	48	DCM
LV	FB	vFB2	1.4488822801898984	0.3097133757961783	H27	f	LMNA	58	DCM
LV	FB	vFB2	0.7788601765358576	0.19043321299638993	H28	m	LMNA	62	DCM
LV	FB	vFB2	-0.24426900599404533	0.06149479659413434	H29	f	LMNA	47	ARVC
LV	FB	vFB2	0.8998415647015936	0.26323987538940813	H31	m	LMNA	47	DCM
LV	FB	vFB2	0.3307171943113494	0.18929804372842346	H46	m	control	28	Control
LV	FB	vFB2	0.7059337308320353	0.20993227990970653	H49	f	control	40	Control
LV	FB	vFB2	0.02246910334487806	0.11381830838844412	H51	m	control	50	Control
LV	FB	vFB2	0.017385035225310208	0.12153950033760974	H53	m	control	61	Control
LV	FB	vFB2	-0.2209529668907817	0.07036374478234944	H55	m	control	44	Control
LV	FB	vFB2	1.0243720790684867	0.3179190751445087	H67	m	control	45	Control
LV	FB	vFB2	1.7060812053743064	0.38061797752808985	DT4	m	TTN	65	DCM
LV	FB	vFB2	0.9520926184690084	0.2071041541240217	H14	m	TTN	41	DCM
LV	FB	vFB2	1.2508132749845222	0.2901325478645066	H16	m	TTN	23	DCM
LV	FB	vFB2	0.31762718736582407	0.11409395973154361	H34	f	TTN	38	DCM
LV	FB	vFB2	0.35212441992401544	0.15168153740562804	H35	m	TTN	46	DCM
LV	FB	vFB2	1.3551771914216197	0.35668789808917195	H36	m	TTN	48	DCM
LV	FB	vFB2	0.535038252313669	0.1795386158475426	H37	m	TTN	59	DCM
LV	FB	vFB2	1.2897662547539992	0.24525316455696203	H39	m	TTN	61	DCM
LV	FB	vFB2	0.7424877938162713	0.24179315213554534	H40	m	TTN	63	DCM
LV	FB	vFB2	1.3390153783524064	0.34118907337975357	H41	f	TTN	69	DCM
LV	FB	vFB2	1.1637602259688034	0.38863636363636367	IC_H01	m	TTN	40	DCM
LV	FB	vFB2	1.0443426617553542	0.2743169398907103	IC_H02	m	TTN	17	DCM
LV	FB	vFB2	1.2639518879517444	0.3215507411630559	H01	m	PVneg	56	DCM
LV	FB	vFB2	1.1809465924698397	0.24008016032064128	H02	m	PVneg	59	DCM
LV	FB	vFB2	1.3168469300816572	0.3543788187372709	H03	f	PVneg	49	DCM
LV	FB	vFB2	0.36605221337135796	0.1586280814576635	H56	m	PVneg	58	DCM
LV	FB	vFB2	0.6319210941997633	0.168	H57	m	PVneg	35	DCM
LV	FB	vFB2	0.9713351908747228	0.29166666666666663	H58	f	PVneg	35	DCM
LV	FB	vFB2	1.1820086806343166	0.4046391752577319	H59	m	PVneg	5	DCM
LV	FB	vFB2	1.123504530176086	0.1821635730147386	IC_H04	f	PVneg	63	DCM
LV	FB	vFB2	0.5108320826000163	0.12479366127434793	H07	m	PKP2	61	ARVC
LV	FB	vFB2	0.9009556467119153	0.1265017667844523	H08	f	PKP2	32	ARVC
LV	FB	vFB2	0.4136087870397125	0.15487571701720843	H09	m	PKP2	66	ARVC
LV	FB	vFB2	0.6629043942755106	0.1943887775551102	H10	m	PKP2	62	ARVC
LV	FB	vFB2	0.7780812253800504	0.20202020202020202	H11	m	PKP2	49	ARVC
LV	FB	vFB2	-0.1810308974455408	0.08528906697195192	H42	m	PKP2	51	ARVC
LV	FB	vFB2	0.35907004001136533	0.15515771526001704	H15	m	RBM20	63	DCM
LV	FB	vFB2	0.40144129360582625	0.2109038737446198	H17	m	RBM20	21	DCM
LV	FB	vFB2	0.7059913527347359	0.22643818849449207	H18	m	RBM20	20	DCM
LV	FB	vFB2	1.3724862705073266	0.3110047846889953	H19	m	RBM20	32	DCM
LV	FB	vFB2	1.6074149576256898	0.38	H20	m	RBM20	44	DCM
LV	FB	vFB2	0.4195114012734089	0.19267515923566883	H21	f	RBM20	21	DCM
LV	FB	vFB2	0.4195022520008638	0.16358024691358025	H22	m	RBM20	28	DCM
LV	FB	vFB2	0.3237096820685612	0.19705197827773469	H33	m	RBM20	34	DCM
LV	FB	vFB4	0.037008201676606234	0.12133891213389121	D1	f	control	NA	Control
LV	FB	vFB4	0.37091346379416734	0.14535137494543868	D2	m	control	NA	Control
LV	FB	vFB4	-0.12474839919920067	0.10211049037864682	D4	f	control	NA	Control
LV	FB	vFB4	0.07273752203104067	0.12034813925570227	D5	f	control	NA	Control
LV	FB	vFB4	-0.5479469936752963	0.048964218455743884	D6	m	control	NA	Control
LV	FB	vFB4	-0.006977026269674003	0.11017740429505134	D7	m	control	NA	Control
LV	FB	vFB4	0.5903166207574586	0.1928783382789317	DL2	m	LMNA	NA	DCM
LV	FB	vFB4	0.06593189450497516	0.1391941391941392	DL3	m	LMNA	NA	DCM
LV	FB	vFB4	0.5599269365672477	0.19342105263157894	ED_H15	f	control	54	Control
LV	FB	vFB4	-0.17799710433007787	0.07844827586206897	ED_H20	f	control	43	Control
LV	FB	vFB4	0.48038244853192547	0.1147298297557365	ED_H25	m	control	52	Control
LV	FB	vFB4	-0.24955652923949367	0.07692307692307691	ED_H26	m	control	54	Control
LV	FB	vFB4	0.8554370822008905	0.20762286860581744	ED_H35	f	control	48	Control
LV	FB	vFB4	0.2998510715166143	0.1273006134969325	ED_H37	m	control	57	Control
LV	FB	vFB4	0.2701380523963175	0.15040650406504066	H04	m	LMNA	46	DCM
LV	FB	vFB4	-0.23186590965534926	0.08083832335329341	H05	m	LMNA	18	DCM
LV	FB	vFB4	0.5091540191528687	0.18148688046647232	H06	f	LMNA	33	DCM
LV	FB	vFB4	-0.10420035731468946	0.11667723525681672	H24	f	LMNA	51	DCM
LV	FB	vFB4	-0.08396138754867177	0.06365030674846625	H25	m	LMNA	56	DCM
LV	FB	vFB4	0.47855503493434437	0.10539845758354756	H26	f	LMNA	48	DCM
LV	FB	vFB4	1.0650327625576743	0.2109872611464968	H27	f	LMNA	58	DCM
LV	FB	vFB4	0.14550091435488577	0.10108303249097474	H28	m	LMNA	62	DCM
LV	FB	vFB4	0.44887817456590007	0.12298959318826869	H29	f	LMNA	47	ARVC
LV	FB	vFB4	0.4520740769027398	0.16822429906542058	H31	m	LMNA	47	DCM
LV	FB	vFB4	0.0194563770366325	0.1386651323360184	H46	m	control	28	Control
LV	FB	vFB4	0.1483320422683141	0.12020316027088038	H49	f	control	40	Control
LV	FB	vFB4	0.08471141222209866	0.12112774103724326	H51	m	control	50	Control
LV	FB	vFB4	0.11269521502963498	0.1336934503713707	H53	m	control	61	Control
LV	FB	vFB4	0.525815305108261	0.148479427549195	H55	m	control	44	Control
LV	FB	vFB4	0.14769048528937745	0.13230571612074501	H67	m	control	45	Control
LV	FB	vFB4	0.1293140752297548	0.07865168539325842	DT4	m	TTN	65	DCM
LV	FB	vFB4	0.6911807870818323	0.15954244431065626	H14	m	TTN	41	DCM
LV	FB	vFB4	0.15726428827295935	0.09720176730486009	H16	m	TTN	23	DCM
LV	FB	vFB4	0.21444295113059342	0.1029082774049217	H34	f	TTN	38	DCM
LV	FB	vFB4	0.34758926475862406	0.1509951956074125	H35	m	TTN	46	DCM
LV	FB	vFB4	-0.06748481386914529	0.08598726114649682	H36	m	TTN	48	DCM
LV	FB	vFB4	0.9460744054712888	0.27081243731193577	H37	m	TTN	59	DCM
LV	FB	vFB4	0.523007256850808	0.11392405063291139	H39	m	TTN	61	DCM
LV	FB	vFB4	0.3784868097854659	0.16801976703141544	H40	m	TTN	63	DCM
LV	FB	vFB4	0.94136891836204	0.22924477771826457	H41	f	TTN	69	DCM
LV	FB	vFB4	0.047448360201292505	0.1272727272727273	IC_H01	m	TTN	40	DCM
LV	FB	vFB4	0.618756150447769	0.1792349726775956	IC_H02	m	TTN	17	DCM
LV	FB	vFB4	0.34943263572597116	0.12884834663625996	H01	m	PVneg	56	DCM
LV	FB	vFB4	0.9942750204510191	0.19919839679358714	H02	m	PVneg	59	DCM
LV	FB	vFB4	0.4239864500158881	0.14511201629327902	H03	f	PVneg	49	DCM
LV	FB	vFB4	0.4564362748396271	0.1736334405144695	H56	m	PVneg	58	DCM
LV	FB	vFB4	1.089948532398783	0.2656	H57	m	PVneg	35	DCM
LV	FB	vFB4	0.45043391511999054	0.1732456140350877	H58	f	PVneg	35	DCM
LV	FB	vFB4	-0.23665096498760585	0.09793814432989689	H59	m	PVneg	5	DCM
LV	FB	vFB4	0.08741259848931016	0.0646386871987782	IC_H04	f	PVneg	63	DCM
LV	FB	vFB4	0.6161925982578424	0.13865962363816436	H07	m	PKP2	61	ARVC
LV	FB	vFB4	0.9446784577257468	0.1321554770318021	H08	f	PKP2	32	ARVC
LV	FB	vFB4	0.6975802800949578	0.205736137667304	H09	m	PKP2	66	ARVC
LV	FB	vFB4	0.4449022424617195	0.15631262525050096	H10	m	PKP2	62	ARVC
LV	FB	vFB4	0.2594124241530338	0.1202651515151515	H11	m	PKP2	49	ARVC
LV	FB	vFB4	0.5926751198316567	0.1848883800801374	H42	m	PKP2	51	ARVC
LV	FB	vFB4	0.9927938001005101	0.29241261722080136	H15	m	RBM20	63	DCM
LV	FB	vFB4	0.09313993395130993	0.15494978479196558	H17	m	RBM20	21	DCM
LV	FB	vFB4	0.1861158934488274	0.13463892288861692	H18	m	RBM20	20	DCM
LV	FB	vFB4	0.7137067334515892	0.1609395389299696	H19	m	RBM20	32	DCM
LV	FB	vFB4	0.5218747505249328	0.12833333333333333	H20	m	RBM20	44	DCM
LV	FB	vFB4	0.46000276262814577	0.20063694267515925	H21	f	RBM20	21	DCM
LV	FB	vFB4	0.6464122861105506	0.20524691358024694	H22	m	RBM20	28	DCM
LV	FB	vFB4	0.1334829457674931	0.16291698991466252	H33	m	RBM20	34	DCM
LV	FB	vFB3	-0.3990938758934477	0.07845188284518828	D1	f	control	NA	Control
LV	FB	vFB3	-1.093423604332593	0.033609777389786114	D2	m	control	NA	Control
LV	FB	vFB3	-0.8709501427150359	0.048417132216014895	D4	f	control	NA	Control
LV	FB	vFB3	-0.6179189972164529	0.060324129651860736	D5	f	control	NA	Control
LV	FB	vFB3	-0.9728301876405627	0.03201506591337099	D6	m	control	NA	Control
LV	FB	vFB3	-0.8264179321539116	0.04855275443510737	D7	m	control	NA	Control
LV	FB	vFB3	-1.281485556144133	0.02967359050445103	DL2	m	LMNA	NA	DCM
LV	FB	vFB3	-0.7384409211651946	0.06227106227106228	DL3	m	LMNA	NA	DCM
LV	FB	vFB3	-0.9339980887450081	0.04342105263157895	ED_H15	f	control	54	Control
LV	FB	vFB3	-1.6443341731235055	0.018103448275862067	ED_H20	f	control	43	Control
LV	FB	vFB3	-2.483601126707485	0.005921539600296078	ED_H25	m	control	52	Control
LV	FB	vFB3	-0.924685204296761	0.03916083916083915	ED_H26	m	control	54	Control
LV	FB	vFB3	-1.0432945065793322	0.031093279839518553	ED_H35	f	control	48	Control
LV	FB	vFB3	-1.4799322066647247	0.02147239263803681	ED_H37	m	control	57	Control
LV	FB	vFB3	-1.1435552829116875	0.036585365853658534	H04	m	LMNA	46	DCM
LV	FB	vFB3	-1.1298075028613077	0.03293413173652695	H05	m	LMNA	18	DCM
LV	FB	vFB3	-1.6760943671366348	0.020408163265306124	H06	f	LMNA	33	DCM
LV	FB	vFB3	-0.7444251364202921	0.061509194673430564	H24	f	LMNA	51	DCM
LV	FB	vFB3	-2.1049067225468994	0.008435582822085891	H25	m	LMNA	56	DCM
LV	FB	vFB3	-3.235017031769964	0.002570694087403599	H26	f	LMNA	48	DCM
LV	FB	vFB3	-2.722937594200493	0.004777070063694267	H27	f	LMNA	58	DCM
LV	FB	vFB3	-1.8649477558379988	0.013537906137184117	H28	m	LMNA	62	DCM
LV	FB	vFB3	-0.6574561601961202	0.04068117313150426	H29	f	LMNA	47	ARVC
LV	FB	vFB3	-1.457468427981699	0.024922118380062305	H31	m	LMNA	47	DCM
LV	FB	vFB3	0.1622805572366144	0.15995397008055234	H46	m	control	28	Control
LV	FB	vFB3	-1.5240806693271747	0.022573363431151246	H49	f	control	40	Control
LV	FB	vFB3	-0.547135242474051	0.0643926209537069	H51	m	control	50	Control
LV	FB	vFB3	-0.2852226874431465	0.08980418636056718	H53	m	control	61	Control
LV	FB	vFB3	-0.6741494778201362	0.044722719141323794	H55	m	control	44	Control
LV	FB	vFB3	-0.74936888465689	0.05394990366088632	H67	m	control	45	Control
LV	FB	vFB3	-1.8165960738255582	0.011235955056179775	DT4	m	TTN	65	DCM
LV	FB	vFB3	-1.39204147743791	0.019867549668874173	H14	m	TTN	41	DCM
LV	FB	vFB3	-1.6344951809550956	0.016200294550810013	H16	m	TTN	23	DCM
LV	FB	vFB3	-2.0047605329244016	0.011185682326621923	H34	f	TTN	38	DCM
LV	FB	vFB3	-0.6393190343294841	0.05628002745367194	H35	m	TTN	46	DCM
LV	FB	vFB3	-1.4174115308181614	0.022292993630573247	H36	m	TTN	48	DCM
LV	FB	vFB3	-1.3381615488545604	0.027582748244734195	H37	m	TTN	59	DCM
LV	FB	vFB3	-2.367364501045357	0.006329113924050633	H39	m	TTN	61	DCM
LV	FB	vFB3	-1.855105411721628	0.018002117896223087	H40	m	TTN	63	DCM
LV	FB	vFB3	-1.8219174112154275	0.0144617032672737	H41	f	TTN	69	DCM
LV	FB	vFB3	-0.481395769067376	0.07500000000000001	IC_H01	m	TTN	40	DCM
LV	FB	vFB3	-2.5352001283211165	0.007650273224043714	IC_H02	m	TTN	17	DCM
LV	FB	vFB3	-1.7629954049501713	0.015583428354237932	H01	m	PVneg	56	DCM
LV	FB	vFB3	-3.2684048565902963	0.0028056112224448897	H02	m	PVneg	59	DCM
LV	FB	vFB3	-2.093008514323613	0.011710794297352342	H03	f	PVneg	49	DCM
LV	FB	vFB3	-0.9422806062788207	0.04287245444801716	H56	m	PVneg	58	DCM
LV	FB	vFB3	0.5629282227128121	0.15680000000000005	H57	m	PVneg	35	DCM
LV	FB	vFB3	-0.5868094271718269	0.06140350877192983	H58	f	PVneg	35	DCM
LV	FB	vFB3	-0.11303700902042868	0.11082474226804125	H59	m	PVneg	5	DCM
LV	FB	vFB3	-0.6057345820706352	0.0323193435993891	IC_H04	f	PVneg	63	DCM
LV	FB	vFB3	-0.3364657777871871	0.05348299768900626	H07	m	PKP2	61	ARVC
LV	FB	vFB3	-2.1463639956325693	0.006007067137809188	H08	f	PKP2	32	ARVC
LV	FB	vFB3	-1.135930983813319	0.03288718929254302	H09	m	PKP2	66	ARVC
LV	FB	vFB3	-1.6431230429095076	0.019372077488309953	H10	m	PKP2	62	ARVC
LV	FB	vFB3	-1.6403356831391172	0.017992424242424244	H11	m	PKP2	49	ARVC
LV	FB	vFB3	-0.7782579561267466	0.04693760732684603	H42	m	PKP2	51	ARVC
LV	FB	vFB3	-1.410949442580284	0.026427962489343558	H15	m	RBM20	63	DCM
LV	FB	vFB3	-1.1232553903731832	0.04591104734576758	H17	m	RBM20	21	DCM
LV	FB	vFB3	-0.48901278160843953	0.06854345165238679	H18	m	RBM20	20	DCM
LV	FB	vFB3	-2.8972111791926354	0.004349717268377556	H19	m	RBM20	32	DCM
LV	FB	vFB3	-2.723318382660641	0.005	H20	m	RBM20	44	DCM
LV	FB	vFB3	-0.11359926728201675	0.11305732484076433	H21	f	RBM20	21	DCM
LV	FB	vFB3	-1.471348119871422	0.02469135802469136	H22	m	RBM20	28	DCM
LV	FB	vFB3	-1.0392373150543384	0.050426687354538396	H33	m	RBM20	34	DCM
LV	FB	vFB1.2	-1.6255395360714422	0.02301255230125523	D1	f	control	NA	Control
LV	FB	vFB1.2	-1.6530393922680156	0.019205587079877778	D2	m	control	NA	Control
LV	FB	vFB1.2	-1.2112759486522386	0.03445065176908752	D4	f	control	NA	Control
LV	FB	vFB1.2	-1.4668766090220209	0.025810324129651858	D5	f	control	NA	Control
LV	FB	vFB1.2	-1.4081482588984082	0.020715630885122408	D6	m	control	NA	Control
LV	FB	vFB1.2	-1.3436744462501928	0.02894491129785247	D7	m	control	NA	Control
LV	FB	vFB1.2	-1.281485556144133	0.02967359050445103	DL2	m	LMNA	NA	DCM
LV	FB	vFB1.2	-1.17375899242304	0.040293040293040296	DL3	m	LMNA	NA	DCM
LV	FB	vFB1.2	-0.7292036760989951	0.05328947368421053	ED_H15	f	control	54	Control
LV	FB	vFB1.2	-0.39839716969853667	0.06293103448275862	ED_H20	f	control	43	Control
LV	FB	vFB1.2	-1.0076946068979074	0.025906735751295342	ED_H25	m	control	52	Control
LV	FB	vFB1.2	-0.924685204296761	0.03916083916083915	ED_H26	m	control	54	Control
LV	FB	vFB1.2	-1.4815494375104876	0.020060180541624874	ED_H35	f	control	48	Control
LV	FB	vFB1.2	-0.592629011663822	0.052147239263803685	ED_H37	m	control	57	Control
LV	FB	vFB1.2	-0.6666312108213783	0.05894308943089431	H04	m	LMNA	46	DCM
LV	FB	vFB1.2	-0.7551140534198968	0.04790419161676648	H05	m	LMNA	18	DCM
LV	FB	vFB1.2	-0.29876867599950474	0.08090379008746357	H06	f	LMNA	33	DCM
LV	FB	vFB1.2	0.22604132955588763	0.16233354470513633	H24	f	LMNA	51	DCM
LV	FB	vFB1.2	-1.1016046136831146	0.023006134969325152	H25	m	LMNA	56	DCM
LV	FB	vFB1.2	-0.19049459404654057	0.05398457583547558	H26	f	LMNA	48	DCM
LV	FB	vFB1.2	-1.806646862326338	0.01194267515923567	H27	f	LMNA	58	DCM
LV	FB	vFB1.2	-1.1390107524550626	0.027978339350180507	H28	m	LMNA	62	DCM
LV	FB	vFB1.2	-1.9337496261016818	0.011352885525070956	H29	f	LMNA	47	ARVC
LV	FB	vFB1.2	-0.971960612199998	0.04049844236760125	H31	m	LMNA	47	DCM
LV	FB	vFB1.2	-1.3709959942319219	0.03452243958573072	H46	m	control	28	Control
LV	FB	vFB1.2	-0.9502802463997959	0.040067720090293454	H49	f	control	40	Control
LV	FB	vFB1.2	-1.2788546978202358	0.0309780717020536	H51	m	control	50	Control
LV	FB	vFB1.2	-1.304370804757009	0.0324105334233626	H53	m	control	61	Control
LV	FB	vFB1.2	-2.219048869116665	0.009540846750149075	H55	m	control	44	Control
LV	FB	vFB1.2	-1.3735231937298842	0.028901734104046242	H67	m	control	45	Control
LV	FB	vFB1.2	-0.5287417855189203	0.04073033707865169	DT4	m	TTN	65	DCM
LV	FB	vFB1.2	-1.9981772810082257	0.010836845273931368	H14	m	TTN	41	DCM
LV	FB	vFB1.2	-1.7298053607594204	0.014727540500736377	H16	m	TTN	23	DCM
LV	FB	vFB1.2	0.049363200771144644	0.087248322147651	H34	f	TTN	38	DCM
LV	FB	vFB1.2	-1.7502014155894083	0.01853122855181881	H35	m	TTN	46	DCM
LV	FB	vFB1.2	-1.2838801381936387	0.025477707006369428	H36	m	TTN	48	DCM
LV	FB	vFB1.2	-1.394251015505604	0.026078234704112333	H37	m	TTN	59	DCM
LV	FB	vFB1.2	-1.1887095047037106	0.02056962025316456	H39	m	TTN	61	DCM
LV	FB	vFB1.2	-0.06661926783854222	0.107659724673491	H40	m	TTN	63	DCM
LV	FB	vFB1.2	-1.7855497670445533	0.014997321906802356	H41	f	TTN	69	DCM
LV	FB	vFB1.2	-0.7998495001859109	0.05454545454545455	IC_H01	m	TTN	40	DCM
LV	FB	vFB1.2	0.4315446083596224	0.14863387978142073	IC_H02	m	TTN	17	DCM
LV	FB	vFB1.2	-1.3822229094323784	0.022805017103762825	H01	m	PVneg	56	DCM
LV	FB	vFB1.2	-1.0711802792540768	0.02525050100200401	H02	m	PVneg	59	DCM
LV	FB	vFB1.2	-0.8340535755803238	0.041242362525458244	H03	f	PVneg	49	DCM
LV	FB	vFB1.2	-1.1971728559076107	0.0332261521972133	H56	m	PVneg	58	DCM
LV	FB	vFB1.2	-1.3139890548555502	0.024	H57	m	PVneg	35	DCM
LV	FB	vFB1.2	-1.0286421794508658	0.03947368421052632	H58	f	PVneg	35	DCM
LV	FB	vFB1.2	-1.2351797950987327	0.03608247422680412	H59	m	PVneg	5	DCM
LV	FB	vFB1.2	-4.0436514865635775	0.0010384705643370182	IC_H04	f	PVneg	63	DCM
LV	FB	vFB1.2	-3.1214770200255253	0.0033014196104324853	H07	m	PKP2	61	ARVC
LV	FB	vFB1.2	-2.6769922466947396	0.00353356890459364	H08	f	PKP2	32	ARVC
LV	FB	vFB1.2	-1.5829450948343555	0.021032504780114727	H09	m	PKP2	66	ARVC
LV	FB	vFB1.2	-0.9160743106738813	0.04008016032064128	H10	m	PKP2	62	ARVC
LV	FB	vFB1.2	-1.3658988374373568	0.023674242424242424	H11	m	PKP2	49	ARVC
LV	FB	vFB1.2	-1.5473910436646139	0.02175157412707499	H42	m	PKP2	51	ARVC
LV	FB	vFB1.2	-1.1072670287820614	0.03580562659846547	H15	m	RBM20	63	DCM
LV	FB	vFB1.2	-0.12308317451832651	0.12482065997130559	H17	m	RBM20	21	DCM
LV	FB	vFB1.2	-1.6239927144474238	0.022031823745410045	H18	m	RBM20	20	DCM
LV	FB	vFB1.2	-1.2877732667585353	0.02174858634188778	H19	m	RBM20	32	DCM
LV	FB	vFB1.2	-0.9887173272725347	0.028333333333333335	H20	m	RBM20	44	DCM
LV	FB	vFB1.2	-1.8913724945353323	0.01910828025477707	H21	f	RBM20	21	DCM
LV	FB	vFB1.2	-1.1528943887528875	0.03395061728395062	H22	m	RBM20	28	DCM
LV	FB	vFB1.2	-0.4178340393532347	0.0938712179984484	H33	m	RBM20	34	DCM
LV	FB	vFB1.1	0.11173174787254281	0.1307531380753138	D1	f	control	NA	Control
LV	FB	vFB1.1	0.4950161612617343	0.16455696202531644	D2	m	control	NA	Control
LV	FB	vFB1.1	0.4660731693980722	0.18435754189944134	D4	f	control	NA	Control
LV	FB	vFB1.1	0.4572022783760581	0.17677070828331332	D5	f	control	NA	Control
LV	FB	vFB1.1	1.6577882733288314	0.44444444444444436	D6	m	control	NA	Control
LV	FB	vFB1.1	0.29124255148489286	0.1484593837535014	D7	m	control	NA	Control
LV	FB	vFB1.1	0.6644245929111807	0.20771513353115725	DL2	m	LMNA	NA	DCM
LV	FB	vFB1.1	0.7458338483148998	0.27472527472527475	DL3	m	LMNA	NA	DCM
LV	FB	vFB1.1	-0.41412262945909983	0.07302631578947369	ED_H15	f	control	54	Control
LV	FB	vFB1.1	-0.6113191669412084	0.050862068965517246	ED_H20	f	control	43	Control
LV	FB	vFB1.1	0.288987595532296	0.09474463360473724	ED_H25	m	control	52	Control
LV	FB	vFB1.1	-0.4067421127619064	0.06573426573426572	ED_H26	m	control	54	Control
LV	FB	vFB1.1	-0.3997442671587592	0.059177532597793375	ED_H35	f	control	48	Control
LV	FB	vFB1.1	-0.3577894205864207	0.06595092024539878	ED_H37	m	control	57	Control
LV	FB	vFB1.1	-0.6666312108213783	0.05894308943089431	H04	m	LMNA	46	DCM
LV	FB	vFB1.1	-0.45964984052606095	0.06437125748502995	H05	m	LMNA	18	DCM
LV	FB	vFB1.1	-0.37356988908220323	0.0750728862973761	H06	f	LMNA	33	DCM
LV	FB	vFB1.1	-0.9624272882340832	0.04946100190234622	H24	f	LMNA	51	DCM
LV	FB	vFB1.1	-0.3439189119855981	0.049079754601226995	H25	m	LMNA	56	DCM
LV	FB	vFB1.1	-0.6700676743084268	0.033419023136246784	H26	f	LMNA	48	DCM
LV	FB	vFB1.1	0.44814756683135926	0.11385350318471336	H27	f	LMNA	58	DCM
LV	FB	vFB1.1	0.22691630584039402	0.10965703971119134	H28	m	LMNA	62	DCM
LV	FB	vFB1.1	0.25417255857222365	0.1012298959318827	H29	f	LMNA	47	ARVC
LV	FB	vFB1.1	-0.2982315174971544	0.0794392523364486	H31	m	LMNA	47	DCM
LV	FB	vFB1.1	-0.0993645414321711	0.12313003452243958	H46	m	control	28	Control
LV	FB	vFB1.1	0.049730065463774675	0.10891647855530477	H49	f	control	40	Control
LV	FB	vFB1.1	0.13514226584899047	0.12739296902192826	H51	m	control	50	Control
LV	FB	vFB1.1	0.028434871411894935	0.12288993923024984	H53	m	control	61	Control
LV	FB	vFB1.1	0.7798035317735694	0.19141323792486584	H55	m	control	44	Control
LV	FB	vFB1.1	-0.24571175036951232	0.08927424534360949	H67	m	control	45	Control
LV	FB	vFB1.1	-1.4111309657173945	0.01685393258426966	DT4	m	TTN	65	DCM
LV	FB	vFB1.1	-0.15235059050989452	0.06863335340156533	H14	m	TTN	41	DCM
LV	FB	vFB1.1	0.20171605084379296	0.10162002945508099	H16	m	TTN	23	DCM
LV	FB	vFB1.1	-0.6184661718045108	0.04474272930648769	H34	f	TTN	38	DCM
LV	FB	vFB1.1	0.14691856929647296	0.12354152367879205	H35	m	TTN	46	DCM
LV	FB	vFB1.1	-0.12464322770909408	0.08121019108280256	H36	m	TTN	48	DCM
LV	FB	vFB1.1	-0.08280454518214597	0.09679037111334	H37	m	TTN	59	DCM
LV	FB	vFB1.1	-0.38636303217877366	0.04588607594936709	H39	m	TTN	61	DCM
LV	FB	vFB1.1	-0.4162930163182912	0.07589128132721495	H40	m	TTN	63	DCM
LV	FB	vFB1.1	0.11868768561019216	0.10069630423138724	H41	f	TTN	69	DCM
LV	FB	vFB1.1	-0.8424091146047066	0.05227272727272728	IC_H01	m	TTN	40	DCM
LV	FB	vFB1.1	-0.8435241176500439	0.04153005464480873	IC_H02	m	TTN	17	DCM
LV	FB	vFB1.1	-1.0391972296819318e-4	0.09083998479665525	H01	m	PVneg	56	DCM
LV	FB	vFB1.1	0.42403966368813606	0.112625250501002	H02	m	PVneg	59	DCM
LV	FB	vFB1.1	-0.16590769722579557	0.08044806517311609	H03	f	PVneg	49	DCM
LV	FB	vFB1.1	-0.2003432615494436	0.09003215434083603	H56	m	PVneg	58	DCM
LV	FB	vFB1.1	-2.41260134352366	0.008	H57	m	PVneg	35	DCM
LV	FB	vFB1.1	-1.0858005932908146	0.03728070175438596	H58	f	PVneg	35	DCM
LV	FB	vFB1.1	-0.34787660009782995	0.08762886597938144	H59	m	PVneg	5	DCM
LV	FB	vFB1.1	1.3004352383351638	0.21742103875952665	IC_H04	f	PVneg	63	DCM
LV	FB	vFB1.1	0.2830481517293042	0.0993727302740178	H07	m	PKP2	61	ARVC
LV	FB	vFB1.1	0.4365230625156351	0.07950530035335689	H08	f	PKP2	32	ARVC
LV	FB	vFB1.1	0.07268220006911941	0.11013384321223711	H09	m	PKP2	66	ARVC
LV	FB	vFB1.1	-0.16623178643739056	0.08483633934535738	H10	m	PKP2	62	ARVC
LV	FB	vFB1.1	0.25150724464592056	0.11931818181818182	H11	m	PKP2	49	ARVC
LV	FB	vFB1.1	0.27460831075315895	0.1345163136805953	H42	m	PKP2	51	ARVC
LV	FB	vFB1.1	-0.12643777577033566	0.09548167092924124	H15	m	RBM20	63	DCM
LV	FB	vFB1.1	-0.12308317451832651	0.12482065997130559	H17	m	RBM20	21	DCM
LV	FB	vFB1.1	-0.18363113205725767	0.09302325581395351	H18	m	RBM20	20	DCM
LV	FB	vFB1.1	0.5747552733577272	0.1400608960417573	H19	m	RBM20	32	DCM
LV	FB	vFB1.1	-0.03774103741048984	0.07333333333333333	H20	m	RBM20	44	DCM
LV	FB	vFB1.1	0.19843183418005061	0.15445859872611467	H21	f	RBM20	21	DCM
LV	FB	vFB1.1	0.1255110103558179	0.12191358024691358	H22	m	RBM20	28	DCM
LV	FB	vFB1.1	0.17087047783911347	0.1691233514352211	H33	m	RBM20	34	DCM
LV	CM	vCM2	1.1935852927289714	0.1935817805383023	D1	f	control	NA	Control
LV	CM	vCM2	0.9139220922558795	0.15276361411380787	D2	m	control	NA	Control
LV	CM	vCM2	0.8052672143890658	0.15616966580976865	D4	f	control	NA	Control
LV	CM	vCM2	0.8373626953699906	0.11443919908839327	D5	f	control	NA	Control
LV	CM	vCM2	0.25616434362371976	0.10144020037570445	D6	m	control	NA	Control
LV	CM	vCM2	0.5983938917436151	0.12043152796125055	D7	m	control	NA	Control
LV	CM	vCM2	0.5334936123811356	0.12534059945504086	DL2	m	LMNA	NA	DCM
LV	CM	vCM2	1.2390140964431273	0.16666666666666666	DL3	m	LMNA	NA	DCM
LV	CM	vCM2	1.5559989250436679	0.26996075403718717	ED_H15	f	control	54	Control
LV	CM	vCM2	0.35289187003790046	0.08588400297005198	ED_H20	f	control	43	Control
LV	CM	vCM2	0.34253851202999464	0.08396111786148239	ED_H25	m	control	52	Control
LV	CM	vCM2	0.535115800405864	0.10324947589098533	ED_H26	m	control	54	Control
LV	CM	vCM2	1.35402909053432	0.19882755251587692	ED_H35	f	control	48	Control
LV	CM	vCM2	0.7805755126753058	0.13861156257255627	ED_H37	m	control	57	Control
LV	CM	vCM2	0.033330026677909075	0.08006912442396313	H04	m	LMNA	46	DCM
LV	CM	vCM2	0.35250991188387104	0.10771861260381045	H05	m	LMNA	18	DCM
LV	CM	vCM2	0.9703200350106975	0.20842379504993486	H06	f	LMNA	33	DCM
LV	CM	vCM2	-0.09550087429544885	0.06003505696757231	H24	f	LMNA	51	DCM
LV	CM	vCM2	-0.2165901841761273	0.045114862994741205	H25	m	LMNA	56	DCM
LV	CM	vCM2	0.0958396905911374	0.08083908928114607	H26	f	LMNA	48	DCM
LV	CM	vCM2	0.28384417317904376	0.07966457023060797	H27	f	LMNA	58	DCM
LV	CM	vCM2	0.6872456820547481	0.1311989956057753	H28	m	LMNA	62	DCM
LV	CM	vCM2	1.9862547179546755	0.27614571092831963	H29	f	LMNA	47	ARVC
LV	CM	vCM2	0.33436863494534697	0.0838449111470113	H31	m	LMNA	47	DCM
LV	CM	vCM2	0.6406799301321779	0.13221288515406163	H46	m	control	28	Control
LV	CM	vCM2	0.9865929783054095	0.1385161190806726	H49	f	control	40	Control
LV	CM	vCM2	1.0100065069303865	0.16369359916054566	H51	m	control	50	Control
LV	CM	vCM2	0.638189068126251	0.12011930585683296	H53	m	control	61	Control
LV	CM	vCM2	0.9529817382249033	0.16521409624857902	H55	m	control	44	Control
LV	CM	vCM2	1.6762206849395398	0.2240314430095452	H67	m	control	45	Control
LV	CM	vCM2	0.6925274442449585	0.1392309625534054	DT4	m	TTN	65	DCM
LV	CM	vCM2	1.0181461990683673	0.1534069280548154	H14	m	TTN	41	DCM
LV	CM	vCM2	0.9609418071651274	0.16348773841961853	H16	m	TTN	23	DCM
LV	CM	vCM2	1.069154871795845	0.1903160726294553	H34	f	TTN	38	DCM
LV	CM	vCM2	1.51450076767306	0.29194481530930133	H35	m	TTN	46	DCM
LV	CM	vCM2	1.869359366062515	0.4038727524204703	H36	m	TTN	48	DCM
LV	CM	vCM2	1.0112772566862582	0.16791845493562235	H37	m	TTN	59	DCM
LV	CM	vCM2	0.459180112940464	0.07568027210884354	H39	m	TTN	61	DCM
LV	CM	vCM2	0.47196395872150054	0.1076633756464504	H40	m	TTN	63	DCM
LV	CM	vCM2	1.302735240279556	0.19734813444341662	H41	f	TTN	69	DCM
LV	CM	vCM2	0.9901151575509781	0.16589861751152074	IC_H01	m	TTN	40	DCM
LV	CM	vCM2	1.1556644538336756	0.15332512315270935	IC_H02	m	TTN	17	DCM
LV	CM	vCM2	-0.44807022194859325	0.043924700513405586	H01	m	PVneg	56	DCM
LV	CM	vCM2	-0.2046047159884008	0.038704581358609796	H02	m	PVneg	59	DCM
LV	CM	vCM2	0.2762965721768431	0.09060277049794084	H03	f	PVneg	49	DCM
LV	CM	vCM2	1.208087491433136	0.19487179487179487	H56	m	PVneg	58	DCM
LV	CM	vCM2	0.6665258303322728	0.10122699386503067	H57	m	PVneg	35	DCM
LV	CM	vCM2	-0.32452471694990326	0.06666666666666667	H58	f	PVneg	35	DCM
LV	CM	vCM2	0.298598673791834	0.11041405269761607	H59	m	PVneg	5	DCM
LV	CM	vCM2	-0.9140185847665667	0.021739130434782608	IC_H04	f	PVneg	63	DCM
LV	CM	vCM2	1.3414115261369421	0.20565435476516192	H07	m	PKP2	61	ARVC
LV	CM	vCM2	0.9455572745732548	0.15741978609625668	H08	f	PKP2	32	ARVC
LV	CM	vCM2	1.8187327989830977	0.30129390018484287	H09	m	PKP2	66	ARVC
LV	CM	vCM2	0.32579124922561276	0.10040755835494629	H10	m	PKP2	62	ARVC
LV	CM	vCM2	-0.47091114965137715	0.03232125367286973	H11	m	PKP2	49	ARVC
LV	CM	vCM2	1.2620990996296113	0.18973214285714285	H42	m	PKP2	51	ARVC
LV	CM	vCM2	0.35992458782674897	0.11538461538461539	H15	m	RBM20	63	DCM
LV	CM	vCM2	0.6879530077059091	0.12321232123212321	H17	m	RBM20	21	DCM
LV	CM	vCM2	1.1371798779164548	0.17542016806722685	H18	m	RBM20	20	DCM
LV	CM	vCM2	0.059023920260860674	0.05859375	H19	m	RBM20	32	DCM
LV	CM	vCM2	1.1056417954098128	0.16945373467112598	H20	m	RBM20	44	DCM
LV	CM	vCM2	-0.4996735966311081	0.04301075268817205	H21	f	RBM20	21	DCM
LV	CM	vCM2	1.0671461063312306	0.13353720693170232	H22	m	RBM20	28	DCM
LV	CM	vCM2	0.13728477402679884	0.06703146374829001	H33	m	RBM20	34	DCM
LV	CM	vCM3.0	-0.0439203317050465	0.05615942028985507	D1	f	control	NA	Control
LV	CM	vCM3.0	0.49162723653318086	0.10014276973281665	D2	m	control	NA	Control
LV	CM	vCM3.0	0.3636630596650283	0.1004177377892031	D4	f	control	NA	Control
LV	CM	vCM3.0	0.9578290251941737	0.12909002116229853	D5	f	control	NA	Control
LV	CM	vCM3.0	0.7266822439016176	0.16238781047797954	D6	m	control	NA	Control
LV	CM	vCM3.0	0.650052750017525	0.1268163804491413	D7	m	control	NA	Control
LV	CM	vCM3.0	0.2923315555642474	0.09848189957181783	DL2	m	LMNA	NA	DCM
LV	CM	vCM3.0	-0.46573399579529795	0.0303030303030303	DL3	m	LMNA	NA	DCM
LV	CM	vCM3.0	-0.587409327980212	0.031654120826095346	ED_H15	f	control	54	Control
LV	CM	vCM3.0	0.894925700257732	0.14767758435772627	ED_H20	f	control	43	Control
LV	CM	vCM3.0	0.8147105555695537	0.13462940461725398	ED_H25	m	control	52	Control
LV	CM	vCM3.0	0.5171895841377121	0.10141509433962265	ED_H26	m	control	54	Control
LV	CM	vCM3.0	0.033500997790322895	0.05308581664224068	ED_H35	f	control	48	Control
LV	CM	vCM3.0	0.6308816647378688	0.11934060831205012	ED_H37	m	control	57	Control
LV	CM	vCM3.0	0.45544236821922945	0.12211981566820275	H04	m	LMNA	46	DCM
LV	CM	vCM3.0	0.7202346920091882	0.15559355153883733	H05	m	LMNA	18	DCM
LV	CM	vCM3.0	-0.4585339405279889	0.04993486756404689	H06	f	LMNA	33	DCM
LV	CM	vCM3.0	0.7559593230064421	0.1406660823838738	H24	f	LMNA	51	DCM
LV	CM	vCM3.0	1.073166249901116	0.16385275394409074	H25	m	LMNA	56	DCM
LV	CM	vCM3.0	0.36596345082953974	0.10590943975441287	H26	f	LMNA	48	DCM
LV	CM	vCM3.0	0.8257603840150656	0.13696715583508037	H27	f	LMNA	58	DCM
LV	CM	vCM3.0	0.5350866380182708	0.11268047708725677	H28	m	LMNA	62	DCM
LV	CM	vCM3.0	1.470095748213322	0.16480611045828433	H29	f	LMNA	47	ARVC
LV	CM	vCM3.0	1.0246214574789279	0.16720516962843296	H31	m	LMNA	47	DCM
LV	CM	vCM3.0	0.7911920371155279	0.15368814192343605	H46	m	control	28	Control
LV	CM	vCM3.0	0.8051618935204292	0.11553293228443626	H49	f	control	40	Control
LV	CM	vCM3.0	0.9194924993895544	0.1495278069254984	H51	m	control	50	Control
LV	CM	vCM3.0	0.4082504736792125	0.09544468546637742	H53	m	control	61	Control
LV	CM	vCM3.0	0.6215426854160224	0.11860553239863587	H55	m	control	44	Control
LV	CM	vCM3.0	1.848466589744753	0.26614261650758003	H67	m	control	45	Control
LV	CM	vCM3.0	0.3337874505274563	0.0972606182457904	DT4	m	TTN	65	DCM
LV	CM	vCM3.0	1.057080557043822	0.1594975256947088	H14	m	TTN	41	DCM
LV	CM	vCM3.0	0.7550103847320386	0.1330608537693006	H16	m	TTN	23	DCM
LV	CM	vCM3.0	-0.28583258469900175	0.04909213180901143	H34	f	TTN	38	DCM
LV	CM	vCM3.0	-0.09646269806987728	0.05829995549621719	H35	m	TTN	46	DCM
LV	CM	vCM3.0	-0.7163519828474509	0.030428769017980643	H36	m	TTN	48	DCM
LV	CM	vCM3.0	0.848570374927804	0.14270386266094423	H37	m	TTN	59	DCM
LV	CM	vCM3.0	0.6339828373203917	0.09013605442176872	H39	m	TTN	61	DCM
LV	CM	vCM3.0	0.8701244324507778	0.16031969910672308	H40	m	TTN	63	DCM
LV	CM	vCM3.0	1.1141440704720058	0.16342892383595437	H41	f	TTN	69	DCM
LV	CM	vCM3.0	0.7116497402041211	0.12557603686635943	IC_H01	m	TTN	40	DCM
LV	CM	vCM3.0	0.6944573627172761	0.09667487684729062	IC_H02	m	TTN	17	DCM
LV	CM	vCM3.0	0.5880217097381824	0.1237877923559612	H01	m	PVneg	56	DCM
LV	CM	vCM3.0	1.0393734229512344	0.13428120063191154	H02	m	PVneg	59	DCM
LV	CM	vCM3.0	0.7457835390499383	0.14488955447397978	H03	f	PVneg	49	DCM
LV	CM	vCM3.0	0.5990234280837319	0.10598290598290598	H56	m	PVneg	58	DCM
LV	CM	vCM3.0	-0.057393008894426334	0.049079754601226995	H57	m	PVneg	35	DCM
LV	CM	vCM3.0	-0.32452471694990326	0.06666666666666667	H58	f	PVneg	35	DCM
LV	CM	vCM3.0	0.455990847543263	0.12923462986198245	H59	m	PVneg	5	DCM
LV	CM	vCM3.0	1.2832059925696526	0.19565217391304346	IC_H04	f	PVneg	63	DCM
LV	CM	vCM3.0	1.343626366466495	0.20611035111719106	H07	m	PKP2	61	ARVC
LV	CM	vCM3.0	0.8898964274677013	0.1488970588235294	H08	f	PKP2	32	ARVC
LV	CM	vCM3.0	1.1617341325394637	0.15619223659889095	H09	m	PKP2	66	ARVC
LV	CM	vCM3.0	0.1704098000122216	0.08595776213412375	H10	m	PKP2	62	ARVC
LV	CM	vCM3.0	0.9039545156448909	0.1278158667972576	H11	m	PKP2	49	ARVC
LV	CM	vCM3.0	0.4085069619710202	0.08080357142857142	H42	m	PKP2	51	ARVC
LV	CM	vCM3.0	1.1071389896569699	0.24358974358974358	H15	m	RBM20	63	DCM
LV	CM	vCM3.0	0.5746243223989058	0.11001100110011001	H17	m	RBM20	21	DCM
LV	CM	vCM3.0	0.7898706899653645	0.12394957983193275	H18	m	RBM20	20	DCM
LV	CM	vCM3.0	1.0706248319393403	0.1611328125	H19	m	RBM20	32	DCM
LV	CM	vCM3.0	0.9415736789252087	0.14381270903010035	H20	m	RBM20	44	DCM
LV	CM	vCM3.0	0.7530893718642597	0.15053763440860218	H21	f	RBM20	21	DCM
LV	CM	vCM3.0	0.5550474079184418	0.08002038735983688	H22	m	RBM20	28	DCM
LV	CM	vCM3.0	-0.41049655626162096	0.03875968992248062	H33	m	RBM20	34	DCM
LV	CM	vCM1.0	1.9118162966816956	0.3969979296066253	D1	f	control	NA	Control
LV	CM	vCM1.0	2.0750682238091827	0.48786457271058536	D2	m	control	NA	Control
LV	CM	vCM1.0	1.848172468281874	0.44312339331619544	D4	f	control	NA	Control
LV	CM	vCM1.0	2.2695302834080926	0.47924466872863414	D5	f	control	NA	Control
LV	CM	vCM1.0	1.5798387808781398	0.3811312878313504	D6	m	control	NA	Control
LV	CM	vCM1.0	1.933587377179647	0.45772787318361957	D7	m	control	NA	Control
LV	CM	vCM1.0	1.7315483181384805	0.41533670688984037	DL2	m	LMNA	NA	DCM
LV	CM	vCM1.0	2.1369556896490858	0.409090909090909	DL3	m	LMNA	NA	DCM
LV	CM	vCM1.0	1.9881155557284114	0.41587853052821205	ED_H15	f	control	54	Control
LV	CM	vCM1.0	2.043657410236366	0.4658031515551522	ED_H20	f	control	43	Control
LV	CM	vCM1.0	2.0033131332493137	0.44191980558930744	ED_H25	m	control	52	Control
LV	CM	vCM1.0	1.900896621692652	0.4046121593291405	ED_H26	m	control	54	Control
LV	CM	vCM1.0	2.1383082757537224	0.4355968083374044	ED_H35	f	control	48	Control
LV	CM	vCM1.0	1.9395824890185445	0.4417227768748548	ED_H37	m	control	57	Control
LV	CM	vCM1.0	1.5366077432836185	0.36002304147465436	H04	m	LMNA	46	DCM
LV	CM	vCM1.0	1.3418066159946955	0.28969223253541765	H05	m	LMNA	18	DCM
LV	CM	vCM1.0	1.2781110603851922	0.2835432045158489	H06	f	LMNA	33	DCM
LV	CM	vCM1.0	1.9071620913523142	0.4447852760736197	H24	f	LMNA	51	DCM
LV	CM	vCM1.0	1.8411450789218458	0.3531691115416551	H25	m	LMNA	56	DCM
LV	CM	vCM1.0	1.5102170204538534	0.332565873624968	H26	f	LMNA	48	DCM
LV	CM	vCM1.0	1.6580038018329408	0.3148148148148148	H27	f	LMNA	58	DCM
LV	CM	vCM1.0	1.793009371880483	0.39642184557438803	H28	m	LMNA	62	DCM
LV	CM	vCM1.0	2.4079002705187977	0.4209753231492362	H29	f	LMNA	47	ARVC
LV	CM	vCM1.0	1.7971422255803853	0.36203554119547654	H31	m	LMNA	47	DCM
LV	CM	vCM1.0	1.7331528842867787	0.39421101774042955	H46	m	control	28	Control
LV	CM	vCM1.0	2.2510593857774324	0.49051365108745965	H49	f	control	40	Control
LV	CM	vCM1.0	1.9708047411819725	0.42785939139559287	H51	m	control	50	Control
LV	CM	vCM1.0	2.043489032058046	0.4896963123644251	H53	m	control	61	Control
LV	CM	vCM1.0	1.9237259035977514	0.43615005683971203	H55	m	control	44	Control
LV	CM	vCM1.0	2.1424578313897986	0.3571027512633352	H67	m	control	45	Control
LV	CM	vCM1.0	1.6379913584719157	0.35838150289017334	DT4	m	TTN	65	DCM
LV	CM	vCM1.0	2.1109517522168373	0.45755614769699277	H14	m	TTN	41	DCM
LV	CM	vCM1.0	1.9490362711682658	0.4391462306993641	H16	m	TTN	23	DCM
LV	CM	vCM1.0	1.6717508486610364	0.347679892400807	H34	f	TTN	38	DCM
LV	CM	vCM1.0	1.677324528753747	0.3435692033822875	H35	m	TTN	46	DCM
LV	CM	vCM1.0	1.5008732611954378	0.2793914246196404	H36	m	TTN	48	DCM
LV	CM	vCM1.0	1.9670344321486453	0.43669527896995713	H37	m	TTN	59	DCM
LV	CM	vCM1.0	2.4911648707670206	0.5773809523809524	H39	m	TTN	61	DCM
LV	CM	vCM1.0	1.7438810500272637	0.38410907381288195	H40	m	TTN	63	DCM
LV	CM	vCM1.0	2.0940294819790255	0.43539932161578787	H41	f	TTN	69	DCM
LV	CM	vCM1.0	2.0840870666625855	0.4953917050691244	IC_H01	m	TTN	40	DCM
LV	CM	vCM1.0	2.466923629010652	0.5689655172413792	IC_H02	m	TTN	17	DCM
LV	CM	vCM1.0	1.6133528142285642	0.3451226468910439	H01	m	PVneg	56	DCM
LV	CM	vCM1.0	2.259682646596864	0.4549763033175356	H02	m	PVneg	59	DCM
LV	CM	vCM1.0	1.6553332549904491	0.3597903406963684	H03	f	PVneg	49	DCM
LV	CM	vCM1.0	2.0516188690248627	0.452991452991453	H56	m	PVneg	58	DCM
LV	CM	vCM1.0	2.4782859662669976	0.6196319018404909	H57	m	PVneg	35	DCM
LV	CM	vCM1.0	1.2336199010966467	0.3166666666666667	H58	f	PVneg	35	DCM
LV	CM	vCM1.0	1.4270639256096247	0.34127979924717694	H59	m	PVneg	5	DCM
LV	CM	vCM1.0	1.9576610401174455	0.38405797101449274	IC_H04	f	PVneg	63	DCM
LV	CM	vCM1.0	1.8352421075824654	0.3369813041495668	H07	m	PKP2	61	ARVC
LV	CM	vCM1.0	1.9929880069398571	0.44869652406417115	H08	f	PKP2	32	ARVC
LV	CM	vCM1.0	1.939918355785321	0.34011090573012936	H09	m	PKP2	66	ARVC
LV	CM	vCM1.0	1.6413780381812169	0.3742126713597629	H10	m	PKP2	62	ARVC
LV	CM	vCM1.0	2.196948170867588	0.4657198824681685	H11	m	PKP2	49	ARVC
LV	CM	vCM1.0	2.247037545391471	0.5080357142857143	H42	m	PKP2	51	ARVC
LV	CM	vCM1.0	1.183124896634892	0.26282051282051283	H15	m	RBM20	63	DCM
LV	CM	vCM1.0	1.9646616697976307	0.4416941694169417	H17	m	RBM20	21	DCM
LV	CM	vCM1.0	2.0377792799959344	0.43172268907563016	H18	m	RBM20	20	DCM
LV	CM	vCM1.0	2.06835589575367	0.43701171875000006	H19	m	RBM20	32	DCM
LV	CM	vCM1.0	1.9734054863893076	0.4035674470457079	H20	m	RBM20	44	DCM
LV	CM	vCM1.0	1.7516182019753872	0.40860215053763455	H21	f	RBM20	21	DCM
LV	CM	vCM1.0	2.415516622923743	0.5142711518858308	H22	m	RBM20	28	DCM
LV	CM	vCM1.0	2.2226610512264493	0.5394436844505244	H33	m	RBM20	34	DCM
LV	CM	vCM1.3	0.4369685382203601	0.09083850931677019	D1	f	control	NA	Control
LV	CM	vCM1.3	0.25102047820349105	0.07872730981032021	D2	m	control	NA	Control
LV	CM	vCM1.3	0.2137699700904112	0.08643958868894604	D4	f	control	NA	Control
LV	CM	vCM1.3	0.6188315347057665	0.09197460524173855	D5	f	control	NA	Control
LV	CM	vCM1.3	0.14530175081190988	0.0907952410770194	D6	m	control	NA	Control
LV	CM	vCM1.3	-0.012322771875666216	0.0653896961690885	D7	m	control	NA	Control
LV	CM	vCM1.3	-0.015311259450071724	0.0724017127286882	DL2	m	LMNA	NA	DCM
LV	CM	vCM1.3	-0.06026888768713334	0.045454545454545456	DL3	m	LMNA	NA	DCM
LV	CM	vCM1.3	0.40779777392259176	0.08563340410474168	ED_H15	f	control	54	Control
LV	CM	vCM1.3	0.3275986928988188	0.08373896543189505	ED_H20	f	control	43	Control
LV	CM	vCM1.3	0.27209741436667834	0.07825030376670718	ED_H25	m	control	52	Control
LV	CM	vCM1.3	0.5325745029771918	0.10298742138364782	ED_H26	m	control	54	Control
LV	CM	vCM1.3	0.5763245219463116	0.0913531998045921	ED_H35	f	control	48	Control
LV	CM	vCM1.3	0.3340790078892786	0.08869282563269093	ED_H37	m	control	57	Control
LV	CM	vCM1.3	0.05468315114847799	0.08179723502304147	H04	m	LMNA	46	DCM
LV	CM	vCM1.3	0.06860000535351318	0.0810942843185149	H05	m	LMNA	18	DCM
LV	CM	vCM1.3	0.11954391024716937	0.08901432913590968	H06	f	LMNA	33	DCM
LV	CM	vCM1.3	0.24720838878131213	0.08457493426818581	H24	f	LMNA	51	DCM
LV	CM	vCM1.3	0.42945252719634475	0.08607805148076389	H25	m	LMNA	56	DCM
LV	CM	vCM1.3	0.13615522776959743	0.08416474801739575	H26	f	LMNA	48	DCM
LV	CM	vCM1.3	0.6413959255913109	0.11390635918937807	H27	f	LMNA	58	DCM
LV	CM	vCM1.3	0.18119333704141516	0.07909604519774013	H28	m	LMNA	62	DCM
LV	CM	vCM1.3	0.7607757084077758	0.08108108108108109	H29	f	LMNA	47	ARVC
LV	CM	vCM1.3	0.2309330476971052	0.07560581583198707	H31	m	LMNA	47	DCM
LV	CM	vCM1.3	0.3605025833344646	0.09990662931839404	H46	m	control	28	Control
LV	CM	vCM1.3	0.6145281826878057	0.09548048742865961	H49	f	control	40	Control
LV	CM	vCM1.3	0.25402874757802607	0.07686253934942287	H51	m	control	50	Control
LV	CM	vCM1.3	0.3527617880615592	0.09029284164859001	H53	m	control	61	Control
LV	CM	vCM1.3	0.334925009020028	0.08904888215233044	H55	m	control	44	Control
LV	CM	vCM1.3	0.4579438925153414	0.06625491297024144	H67	m	control	45	Control
LV	CM	vCM1.3	0.0065745393190401735	0.07011812013068609	DT4	m	TTN	65	DCM
LV	CM	vCM1.3	0.2973242963522016	0.07460982108869432	H14	m	TTN	41	DCM
LV	CM	vCM1.3	0.18078324961555214	0.0749318801089918	H16	m	TTN	23	DCM
LV	CM	vCM1.3	0.5113043093849914	0.1089441829186281	H34	f	TTN	38	DCM
LV	CM	vCM1.3	0.018772565507707117	0.06542056074766356	H35	m	TTN	46	DCM
LV	CM	vCM1.3	-0.7163519828474509	0.030428769017980643	H36	m	TTN	48	DCM
LV	CM	vCM1.3	0.29551198753854013	0.08208154506437769	H37	m	TTN	59	DCM
LV	CM	vCM1.3	0.5244206348088651	0.08078231292517007	H39	m	TTN	61	DCM
LV	CM	vCM1.3	0.07519455758089011	0.07240244475787494	H40	m	TTN	63	DCM
LV	CM	vCM1.3	0.08829113608632477	0.05858772741288931	H41	f	TTN	69	DCM
LV	CM	vCM1.3	-0.19550850810676135	0.05069124423963134	IC_H01	m	TTN	40	DCM
LV	CM	vCM1.3	0.37441000576346317	0.07019704433497535	IC_H02	m	TTN	17	DCM
LV	CM	vCM1.3	0.4230601138067085	0.10496292070735881	H01	m	PVneg	56	DCM
LV	CM	vCM1.3	0.6040553516933884	0.08688783570300157	H02	m	PVneg	59	DCM
LV	CM	vCM1.3	0.050049034925042424	0.07225758143017597	H03	f	PVneg	49	DCM
LV	CM	vCM1.3	0.20955866132200862	0.07179487179487179	H56	m	PVneg	58	DCM
LV	CM	vCM1.3	0.06039002676195704	0.05521472392638036	H57	m	PVneg	35	DCM
LV	CM	vCM1.3	-0.10138116563569355	0.08333333333333333	H58	f	PVneg	35	DCM
LV	CM	vCM1.3	-0.3075371297784817	0.0602258469259724	H59	m	PVneg	5	DCM
LV	CM	vCM1.3	-1.3194836928747313	0.014492753623188404	IC_H04	f	PVneg	63	DCM
LV	CM	vCM1.3	-0.0605256120534019	0.050615595075239404	H07	m	PKP2	61	ARVC
LV	CM	vCM1.3	0.19787095201695593	0.07453208556149732	H08	f	PKP2	32	ARVC
LV	CM	vCM1.3	0.5091722320945964	0.08133086876155268	H09	m	PKP2	66	ARVC
LV	CM	vCM1.3	0.2249306388906387	0.09077436087439793	H10	m	PKP2	62	ARVC
LV	CM	vCM1.3	0.2146314315233493	0.06415279138099902	H11	m	PKP2	49	ARVC
LV	CM	vCM1.3	0.42494568831418	0.08214285714285713	H42	m	PKP2	51	ARVC
LV	CM	vCM1.3	0.5605952832888998	0.14102564102564102	H15	m	RBM20	63	DCM
LV	CM	vCM1.3	0.3822524297514498	0.09075907590759075	H17	m	RBM20	21	DCM
LV	CM	vCM1.3	0.8394676311047364	0.13025210084033612	H18	m	RBM20	20	DCM
LV	CM	vCM1.3	0.7311176916229738	0.11474609375000001	H19	m	RBM20	32	DCM
LV	CM	vCM1.3	0.47621042923597523	0.09030100334448163	H20	m	RBM20	44	DCM
LV	CM	vCM1.3	-0.09420848852294395	0.06451612903225808	H21	f	RBM20	21	DCM
LV	CM	vCM1.3	1.1512907828387846	0.1452599388379205	H22	m	RBM20	28	DCM
LV	CM	vCM1.3	0.31163816117157683	0.07979936160510716	H33	m	RBM20	34	DCM
LV	CM	vCM5	-2.2457638548975605	0.006211180124223603	D1	f	control	NA	Control
LV	CM	vCM5	-1.792793885833194	0.010197838058331634	D2	m	control	NA	Control
LV	CM	vCM5	-1.7173797633817816	0.012532133676092547	D4	f	control	NA	Control
LV	CM	vCM5	-1.1028736795994147	0.01644147810516034	D5	f	control	NA	Control
LV	CM	vCM5	-1.6673644032354589	0.014819453141306616	D6	m	control	NA	Control
LV	CM	vCM5	-1.51640016865194	0.014531043593130781	D7	m	control	NA	Control
LV	CM	vCM5	-1.6575389947071626	0.014013234721681589	DL2	m	LMNA	NA	DCM
LV	CM	vCM5	1.7855578028111971	0.28787878787878785	DL3	m	LMNA	NA	DCM
LV	CM	vCM5	-1.5283926724447388	0.012352827639451842	ED_H15	f	control	54	Control
LV	CM	vCM5	-1.8414550074707043	0.009570167477930864	ED_H20	f	control	43	Control
LV	CM	vCM5	-1.9329214346963601	0.008626974483596598	ED_H25	m	control	52	Control
LV	CM	vCM5	-1.5094094761677441	0.013364779874213837	ED_H26	m	control	54	Control
LV	CM	vCM5	-1.861576085465758	0.007979156489171146	ED_H35	f	control	48	Control
LV	CM	vCM5	-1.793629274760392	0.010564197817506381	ED_H37	m	control	57	Control
LV	CM	vCM5	-1.956704927286343	0.01094470046082949	H04	m	LMNA	46	DCM
LV	CM	vCM5	-2.0729733174333287	0.009526135808500246	H05	m	LMNA	18	DCM
LV	CM	vCM5	-2.0679718529620894	0.00998697351280938	H06	f	LMNA	33	DCM
LV	CM	vCM5	-1.9709593624001505	0.009202453987730062	H24	f	LMNA	51	DCM
LV	CM	vCM5	-1.8446044821831626	0.008856905618599501	H25	m	LMNA	56	DCM
LV	CM	vCM5	-1.898702407302212	0.011000255819902788	H26	f	LMNA	48	DCM
LV	CM	vCM5	-2.2551296978792323	0.006289308176100628	H27	f	LMNA	58	DCM
LV	CM	vCM5	-2.303713312746585	0.006591337099811677	H28	m	LMNA	62	DCM
LV	CM	vCM5	-2.087036435069593	0.004700352526439483	H29	f	LMNA	47	ARVC
LV	CM	vCM5	-2.334016309764432	0.0058158319870759275	H31	m	LMNA	47	DCM
LV	CM	vCM5	-2.208192096857234	0.00765639589169001	H46	m	control	28	Control
LV	CM	vCM5	-1.8623333714153634	0.00802097794231066	H49	f	control	40	Control
LV	CM	vCM5	-2.5357721035428766	0.004721930745015739	H51	m	control	50	Control
LV	CM	vCM5	-2.3643382485605686	0.005965292841648589	H53	m	control	61	Control
LV	CM	vCM5	-2.5597111476625942	0.004926108374384237	H55	m	control	44	Control
LV	CM	vCM5	-2.9264463708304334	0.002245929253228523	H67	m	control	45	Control
LV	CM	vCM5	-1.450249972606688	0.01633576275446092	DT4	m	TTN	65	DCM
LV	CM	vCM5	-2.2727401617761056	0.005709935287400077	H14	m	TTN	41	DCM
LV	CM	vCM5	-1.9807232451185879	0.008628519527702088	H16	m	TTN	23	DCM
LV	CM	vCM5	-1.6318530466809524	0.01277740416946873	H34	f	TTN	38	DCM
LV	CM	vCM5	-2.138446677214813	0.007565643079661772	H35	m	TTN	46	DCM
LV	CM	vCM5	-1.0993442351035565	0.020746887966804985	H36	m	TTN	48	DCM
LV	CM	vCM5	-2.0958686042386363	0.007510729613733906	H37	m	TTN	59	DCM
LV	CM	vCM5	-1.7268711637976297	0.008503401360544218	H39	m	TTN	61	DCM
LV	CM	vCM5	-1.8707155914744233	0.010343206393982134	H40	m	TTN	63	DCM
LV	CM	vCM5	-2.1630006625201705	0.006167129201356769	H41	f	TTN	69	DCM
LV	CM	vCM5	-1.1464847979688066	0.019585253456221197	IC_H01	m	TTN	40	DCM
LV	CM	vCM5	-1.7227311130157732	0.008620689655172412	IC_H02	m	TTN	17	DCM
LV	CM	vCM5	-1.3578884393171307	0.017683970336565887	H01	m	PVneg	56	DCM
LV	CM	vCM5	-1.263211670042811	0.013428120063191154	H02	m	PVneg	59	DCM
LV	CM	vCM5	-2.1215987006215276	0.008236615499812803	H03	f	PVneg	49	DCM
LV	CM	vCM5	-1.9186730445272593	0.008547008547008548	H56	m	PVneg	58	DCM
LV	CM	vCM5	-2.136834550574262	0.006134969325153374	H57	m	PVneg	35	DCM
LV	CM	vCM5	-0.10138116563569355	0.08333333333333333	H58	f	PVneg	35	DCM
LV	CM	vCM5	-1.6137887832248357	0.016311166875784194	H59	m	PVneg	5	DCM
LV	CM	vCM5	1.0318915642887465	0.15217391304347824	IC_H04	f	PVneg	63	DCM
LV	CM	vCM5	-2.978296344137681	0.002735978112175103	H07	m	PKP2	61	ARVC
LV	CM	vCM5	-2.0957855102327883	0.007520053475935829	H08	f	PKP2	32	ARVC
LV	CM	vCM5	-2.8695522937155005	0.00277264325323475	H09	m	PKP2	66	ARVC
LV	CM	vCM5	-2.185285118295772	0.008151167098925528	H10	m	PKP2	62	ARVC
LV	CM	vCM5	-2.095616534216266	0.006366307541625857	H11	m	PKP2	49	ARVC
LV	CM	vCM5	-2.081939868192596	0.006696428571428572	H42	m	PKP2	51	ARVC
LV	CM	vCM5	-0.9210092576353155	0.03205128205128205	H15	m	RBM20	63	DCM
LV	CM	vCM5	-2.6442515024692947	0.004400440044004401	H17	m	RBM20	21	DCM
LV	CM	vCM5	-2.034903785444987	0.007352941176470586	H18	m	RBM20	20	DCM
LV	CM	vCM5	-1.838096064625021	0.0087890625	H19	m	RBM20	32	DCM
LV	CM	vCM5	-2.5319443643165727	0.004459308807134895	H20	m	RBM20	44	DCM
LV	CM	vCM5	-1.4805028496428347	0.01612903225806452	H21	f	RBM20	21	DCM
LV	CM	vCM5	-2.1033031246314957	0.0056065239551478085	H22	m	RBM20	28	DCM
LV	CM	vCM5	-1.7621053593936211	0.010031919744642043	H33	m	RBM20	34	DCM
LV	CM	vCM1.2	-0.05317965711784289	0.05564182194616978	D1	f	control	NA	Control
LV	CM	vCM1.2	-0.08804579359476872	0.05608810932082398	D2	m	control	NA	Control
LV	CM	vCM1.2	-0.17419123648888135	0.05864395886889462	D4	f	control	NA	Control
LV	CM	vCM1.2	0.26845780884376325	0.06478919094904767	D5	f	control	NA	Control
LV	CM	vCM1.2	-0.31691617388870386	0.05719056564391567	D6	m	control	NA	Control
LV	CM	vCM1.2	0.030517386800826163	0.06825187142228094	D7	m	control	NA	Control
LV	CM	vCM1.2	0.3865631805273644	0.1082133125729856	DL2	m	LMNA	NA	DCM
LV	CM	vCM1.2	-1.1588811763552438	0.01515151515151515	DL3	m	LMNA	NA	DCM
LV	CM	vCM1.2	0.11685469268607296	0.06401595573570096	ED_H15	f	control	54	Control
LV	CM	vCM1.2	0.22606227367939624	0.07565382394191898	ED_H20	f	control	43	Control
LV	CM	vCM1.2	0.46625342880763565	0.09501822600243014	ED_H25	m	control	52	Control
LV	CM	vCM1.2	0.719972212803007	0.12421383647798744	ED_H26	m	control	54	Control
LV	CM	vCM1.2	0.6451985509588232	0.09786679693860936	ED_H35	f	control	48	Control
LV	CM	vCM1.2	0.12361649140735409	0.07185976317622472	ED_H37	m	control	57	Control
LV	CM	vCM1.2	0.44596362426468605	0.12096774193548387	H04	m	LMNA	46	DCM
LV	CM	vCM1.2	0.6367848260140374	0.1431362970200293	H05	m	LMNA	18	DCM
LV	CM	vCM1.2	0.3533619928082987	0.11246200607902734	H06	f	LMNA	33	DCM
LV	CM	vCM1.2	0.41824020343066604	0.10035056967572305	H24	f	LMNA	51	DCM
LV	CM	vCM1.2	0.9756577095259753	0.14862994741212288	H25	m	LMNA	56	DCM
LV	CM	vCM1.2	0.6626627169315096	0.14249168585315938	H26	f	LMNA	48	DCM
LV	CM	vCM1.2	0.8803645180499176	0.1446540880503145	H27	f	LMNA	58	DCM
LV	CM	vCM1.2	0.4508569039905179	0.10357815442561208	H28	m	LMNA	62	DCM
LV	CM	vCM1.2	-1.170745703195438	0.011750881316098706	H29	f	LMNA	47	ARVC
LV	CM	vCM1.2	0.7608068664337901	0.1284329563812601	H31	m	LMNA	47	DCM
LV	CM	vCM1.2	-0.505663761357122	0.04201680672268908	H46	m	control	28	Control
LV	CM	vCM1.2	0.08357677763995053	0.05614684559617463	H49	f	control	40	Control
LV	CM	vCM1.2	-0.15314430287529435	0.051154249737670514	H51	m	control	50	Control
LV	CM	vCM1.2	-5.958656118298933e-5	0.06344902386117136	H53	m	control	61	Control
LV	CM	vCM1.2	-0.17590061474596252	0.053429329291398264	H55	m	control	44	Control
LV	CM	vCM1.2	-0.8470048291505972	0.017967434025828184	H67	m	control	45	Control
LV	CM	vCM1.2	0.5323417430832302	0.11862276954008545	DT4	m	TTN	65	DCM
LV	CM	vCM1.2	-0.17676931814505892	0.04644080700418729	H14	m	TTN	41	DCM
LV	CM	vCM1.2	-0.206663352989934	0.0508628519527702	H16	m	TTN	23	DCM
LV	CM	vCM1.2	0.6277146612294024	0.12239408204438465	H34	f	TTN	38	DCM
LV	CM	vCM1.2	-0.48302365153888926	0.039608366711170455	H35	m	TTN	46	DCM
LV	CM	vCM1.2	0.19993874902670417	0.07607192254495161	H36	m	TTN	48	DCM
LV	CM	vCM1.2	-0.1705777423860586	0.051502145922746795	H37	m	TTN	59	DCM
LV	CM	vCM1.2	0.27460883641249456	0.06292517006802723	H39	m	TTN	61	DCM
LV	CM	vCM1.2	0.30093214407214663	0.09073812881993419	H40	m	TTN	63	DCM
LV	CM	vCM1.2	-0.23875201024603676	0.04224483502929387	H41	f	TTN	69	DCM
LV	CM	vCM1.2	-0.3421119822986367	0.04377880184331798	IC_H01	m	TTN	40	DCM
LV	CM	vCM1.2	-0.3013454320846125	0.03571428571428571	IC_H02	m	TTN	17	DCM
LV	CM	vCM1.2	0.7415138449252432	0.14432401597261835	H01	m	PVneg	56	DCM
LV	CM	vCM1.2	0.7787723091021239	0.10347551342812007	H02	m	PVneg	59	DCM
LV	CM	vCM1.2	0.604470005983361	0.1257955821789592	H03	f	PVneg	49	DCM
LV	CM	vCM1.2	0.05540798149475057	0.06153846153846154	H56	m	PVneg	58	DCM
LV	CM	vCM1.2	0.16575054241978338	0.061349693251533735	H57	m	PVneg	35	DCM
LV	CM	vCM1.2	0.36862246361004214	0.13333333333333333	H58	f	PVneg	35	DCM
LV	CM	vCM1.2	0.2756091555671354	0.1079046424090339	H59	m	PVneg	5	DCM
LV	CM	vCM1.2	0.8205824706215399	0.12318840579710146	IC_H04	f	PVneg	63	DCM
LV	CM	vCM1.2	-0.8782355152551098	0.022343821249430004	H07	m	PKP2	61	ARVC
LV	CM	vCM1.2	-0.1403966172229314	0.053141711229946514	H08	f	PKP2	32	ARVC
LV	CM	vCM1.2	-0.9724323088296192	0.01848428835489833	H09	m	PKP2	66	ARVC
LV	CM	vCM1.2	0.5105698097126194	0.1207854761022601	H10	m	PKP2	62	ARVC
LV	CM	vCM1.2	0.8885101932174173	0.1258570029382958	H11	m	PKP2	49	ARVC
LV	CM	vCM1.2	-0.3356427730412981	0.03839285714285714	H42	m	PKP2	51	ARVC
LV	CM	vCM1.2	-0.04554052028141564	0.07692307692307693	H15	m	RBM20	63	DCM
LV	CM	vCM1.2	0.2530406982714437	0.07975797579757976	H17	m	RBM20	21	DCM
LV	CM	vCM1.2	-0.2196138188067378	0.04516806722689075	H18	m	RBM20	20	DCM
LV	CM	vCM1.2	0.48101833032023533	0.08935546875	H19	m	RBM20	32	DCM
LV	CM	vCM1.2	0.07074532112781107	0.06020066889632108	H20	m	RBM20	44	DCM
LV	CM	vCM1.2	0.4654072994124787	0.11290322580645164	H21	f	RBM20	21	DCM
LV	CM	vCM1.2	-0.13175054496284444	0.04026503567787971	H22	m	RBM20	28	DCM
LV	CM	vCM1.2	0.6316491207387176	0.10989512083903329	H33	m	RBM20	34	DCM
LV	CM	vCM1.1	0.11744585991292	0.06599378881987578	D1	f	control	NA	Control
LV	CM	vCM1.1	-0.041856411125393844	0.058739547215990215	D2	m	control	NA	Control
LV	CM	vCM1.1	-0.19635280829173407	0.057358611825192814	D4	f	control	NA	Control
LV	CM	vCM1.1	-9.664950344525636e-4	0.04948722122741331	D5	f	control	NA	Control
LV	CM	vCM1.1	-0.5734580056047616	0.044249634731788764	D6	m	control	NA	Control
LV	CM	vCM1.1	-0.2723329071241265	0.05041831792162043	D7	m	control	NA	Control
LV	CM	vCM1.1	0.2804029846989735	0.0973141300116777	DL2	m	LMNA	NA	DCM
LV	CM	vCM1.1	-1.1588811763552438	0.01515151515151515	DL3	m	LMNA	NA	DCM
LV	CM	vCM1.1	0.3987411082447947	0.08486135237727595	ED_H15	f	control	54	Control
LV	CM	vCM1.1	0.3305499985333995	0.08398646976322086	ED_H20	f	control	43	Control
LV	CM	vCM1.1	0.5354167887444077	0.10182260024301337	ED_H25	m	control	52	Control
LV	CM	vCM1.1	0.6878151011684754	0.12028301886792454	ED_H26	m	control	54	Control
LV	CM	vCM1.1	0.5601516627007106	0.08988764044943821	ED_H35	f	control	48	Control
LV	CM	vCM1.1	0.17248358161244104	0.07545855583933131	ED_H37	m	control	57	Control
LV	CM	vCM1.1	0.351129521593847	0.11002304147465437	H04	m	LMNA	46	DCM
LV	CM	vCM1.1	0.6637224817458458	0.14704445530043966	H05	m	LMNA	18	DCM
LV	CM	vCM1.1	0.4594944112447066	0.1250542770299609	H06	f	LMNA	33	DCM
LV	CM	vCM1.1	0.38268090139417943	0.09684487291849256	H24	f	LMNA	51	DCM
LV	CM	vCM1.1	1.086589270233257	0.16606698034874065	H25	m	LMNA	56	DCM
LV	CM	vCM1.1	0.7486262680637235	0.1552826809925812	H26	f	LMNA	48	DCM
LV	CM	vCM1.1	1.0489039353292753	0.17120894479385046	H27	f	LMNA	58	DCM
LV	CM	vCM1.1	0.565267255168262	0.11613308223477717	H28	m	LMNA	62	DCM
LV	CM	vCM1.1	-0.8165738894748245	0.016745005875440658	H29	f	LMNA	47	ARVC
LV	CM	vCM1.1	0.8881873051964437	0.14588045234248787	H31	m	LMNA	47	DCM
LV	CM	vCM1.1	-0.2977466573742036	0.051727357609710554	H46	m	control	28	Control
LV	CM	vCM1.1	-0.005434600016346547	0.05136510874595097	H49	f	control	40	Control
LV	CM	vCM1.1	-0.1429401327010531	0.051678908709338923	H51	m	control	50	Control
LV	CM	vCM1.1	-0.40552469466934715	0.04229934924078091	H53	m	control	61	Control
LV	CM	vCM1.1	-0.32063946039087465	0.04622963243652899	H55	m	control	44	Control
LV	CM	vCM1.1	-0.30540754671785253	0.030881527231892192	H67	m	control	45	Control
LV	CM	vCM1.1	0.7554852943974397	0.1482784619251068	DT4	m	TTN	65	DCM
LV	CM	vCM1.1	-0.0040566204577410225	0.055196041111534075	H14	m	TTN	41	DCM
LV	CM	vCM1.1	0.13108358106327955	0.07129881925522251	H16	m	TTN	23	DCM
LV	CM	vCM1.1	0.6110937799933622	0.12037659717552118	H34	f	TTN	38	DCM
LV	CM	vCM1.1	-0.25316114997593475	0.049844236760124616	H35	m	TTN	46	DCM
LV	CM	vCM1.1	0.38226030582065906	0.09128630705394193	H36	m	TTN	48	DCM
LV	CM	vCM1.1	0.010006194509355026	0.06169527896995709	H37	m	TTN	59	DCM
LV	CM	vCM1.1	0.352570377882206	0.06802721088435375	H39	m	TTN	61	DCM
LV	CM	vCM1.1	0.3805762071320715	0.09826046074283026	H40	m	TTN	63	DCM
LV	CM	vCM1.1	-0.03476895667090263	0.05180388529139686	H41	f	TTN	69	DCM
LV	CM	vCM1.1	-0.31613649589537607	0.04493087557603686	IC_H01	m	TTN	40	DCM
LV	CM	vCM1.1	-0.4299628099067063	0.0314039408866995	IC_H02	m	TTN	17	DCM
LV	CM	vCM1.1	0.7953730145979725	0.15231032515687393	H01	m	PVneg	56	DCM
LV	CM	vCM1.1	0.9534309931505094	0.12322274881516587	H02	m	PVneg	59	DCM
LV	CM	vCM1.1	0.6981554900606839	0.1381505054286784	H03	f	PVneg	49	DCM
LV	CM	vCM1.1	-0.03160339549487956	0.056410256410256404	H56	m	PVneg	58	DCM
LV	CM	vCM1.1	-0.12193153003199741	0.046012269938650305	H57	m	PVneg	35	DCM
LV	CM	vCM1.1	-0.10138116563569355	0.08333333333333333	H58	f	PVneg	35	DCM
LV	CM	vCM1.1	0.5217422251060437	0.1380175658720201	H59	m	PVneg	5	DCM
LV	CM	vCM1.1	-1.3194836928747313	0.014492753623188404	IC_H04	f	PVneg	63	DCM
LV	CM	vCM1.1	-0.5215605713163773	0.03191974464204287	H07	m	PKP2	61	ARVC
LV	CM	vCM1.1	-0.1278964544586998	0.05381016042780749	H08	f	PKP2	32	ARVC
LV	CM	vCM1.1	-0.2792851282696738	0.03696857670979666	H09	m	PKP2	66	ARVC
LV	CM	vCM1.1	0.5643140857193099	0.12745461281956277	H10	m	PKP2	62	ARVC
LV	CM	vCM1.1	0.9266827667224469	0.1307541625857003	H11	m	PKP2	49	ARVC
LV	CM	vCM1.1	-0.14559917015343293	0.04642857142857143	H42	m	PKP2	51	ARVC
LV	CM	vCM1.1	-0.22786207707537054	0.0641025641025641	H15	m	RBM20	63	DCM
LV	CM	vCM1.1	0.3325527611991772	0.08635863586358636	H17	m	RBM20	21	DCM
LV	CM	vCM1.1	-0.06879092907215423	0.05252100840336133	H18	m	RBM20	20	DCM
LV	CM	vCM1.1	0.5445317360425612	0.09521484375	H19	m	RBM20	32	DCM
LV	CM	vCM1.1	0.5125780734068499	0.09364548494983278	H20	m	RBM20	44	DCM
LV	CM	vCM1.1	0.6789813997105381	0.13978494623655918	H21	f	RBM20	21	DCM
LV	CM	vCM1.1	0.04209638484013789	0.047910295616717634	H22	m	RBM20	28	DCM
LV	CM	vCM1.1	0.35633834008948373	0.08344733242134063	H33	m	RBM20	34	DCM
LV	CM	vCM4	0.7746610312468021	0.12732919254658384	D1	f	control	NA	Control
LV	CM	vCM4	-0.42161316252335146	0.04017948194982664	D2	m	control	NA	Control
LV	CM	vCM4	-0.1687267420168026	0.058965295629820065	D4	f	control	NA	Control
LV	CM	vCM4	0.07806355432469747	0.053556894025720315	D5	f	control	NA	Control
LV	CM	vCM4	0.10304194152202717	0.08703819661865997	D6	m	control	NA	Control
LV	CM	vCM4	0.23411634204206555	0.0836635843240863	D7	m	control	NA	Control
LV	CM	vCM4	-0.5870975830057494	0.04087193460490463	DL2	m	LMNA	NA	DCM
LV	CM	vCM4	-1.1588811763552438	0.01515151515151515	DL3	m	LMNA	NA	DCM
LV	CM	vCM4	-1.3434703339507261	0.014861995753715499	ED_H15	f	control	54	Control
LV	CM	vCM4	-0.44871594090817135	0.03852817424304925	ED_H20	f	control	43	Control
LV	CM	vCM4	-0.17700809724144095	0.04993924665856622	ED_H25	m	control	52	Control
LV	CM	vCM4	-0.8873582172915286	0.024895178197064993	ED_H26	m	control	54	Control
LV	CM	vCM4	-0.8705944609900134	0.021494870542256968	ED_H35	f	control	48	Control
LV	CM	vCM4	-0.3829103616334262	0.043301602043185505	ED_H37	m	control	57	Control
LV	CM	vCM4	0.10949138764347266	0.08640552995391704	H04	m	LMNA	46	DCM
LV	CM	vCM4	-1.0921440644216025	0.025403028822667317	H05	m	LMNA	18	DCM
LV	CM	vCM4	-0.6926065623743889	0.03951367781155015	H06	f	LMNA	33	DCM
LV	CM	vCM4	-1.254281684430011	0.018843120070113937	H24	f	LMNA	51	DCM
LV	CM	vCM4	-0.867689128492573	0.023526155549404924	H25	m	LMNA	56	DCM
LV	CM	vCM4	-0.003910712175922093	0.07316449219749295	H26	f	LMNA	48	DCM
LV	CM	vCM4	-0.8280133422390863	0.026205450733752623	H27	f	LMNA	58	DCM
LV	CM	vCM4	-0.5860618156722519	0.03672316384180792	H28	m	LMNA	62	DCM
LV	CM	vCM4	-0.782087713403655	0.01733254994124559	H29	f	LMNA	47	ARVC
LV	CM	vCM4	-1.2731443490791685	0.01680129240710824	H31	m	LMNA	47	DCM
LV	CM	vCM4	-0.7014083384832173	0.03454715219421102	H46	m	control	28	Control
LV	CM	vCM4	-0.23762798685047404	0.04072188801480797	H49	f	control	40	Control
LV	CM	vCM4	-0.023466479566761844	0.05823714585519412	H51	m	control	50	Control
LV	CM	vCM4	-0.12266190865351545	0.05612798264642082	H53	m	control	61	Control
LV	CM	vCM4	-0.3884620567296353	0.04319818112921562	H55	m	control	44	Control
LV	CM	vCM4	-0.44153972104243255	0.02695115103874228	H67	m	control	45	Control
LV	CM	vCM4	-0.49473852757925174	0.04247298316159839	DT4	m	TTN	65	DCM
LV	CM	vCM4	-0.41644217141047957	0.03654358583936049	H14	m	TTN	41	DCM
LV	CM	vCM4	-0.36081403281719204	0.043596730245231606	H16	m	TTN	23	DCM
LV	CM	vCM4	-0.4819474636252923	0.04034969737726967	H34	f	TTN	38	DCM
LV	CM	vCM4	-0.8285252948794963	0.028037383177570097	H35	m	TTN	46	DCM
LV	CM	vCM4	-0.25204637471635305	0.0484094052558783	H36	m	TTN	48	DCM
LV	CM	vCM4	-0.6573884899481759	0.03165236051502146	H37	m	TTN	59	DCM
LV	CM	vCM4	-0.36589461066202933	0.03316326530612245	H39	m	TTN	61	DCM
LV	CM	vCM4	-0.005930987231478557	0.06676069581570286	H40	m	TTN	63	DCM
LV	CM	vCM4	-0.4051427449677969	0.03576934936786926	H41	f	TTN	69	DCM
LV	CM	vCM4	-0.5139622392252958	0.03686635944700461	IC_H01	m	TTN	40	DCM
LV	CM	vCM4	-0.6482163759267241	0.02524630541871921	IC_H02	m	TTN	17	DCM
LV	CM	vCM4	-0.12843654969021	0.060467769537934965	H01	m	PVneg	56	DCM
LV	CM	vCM4	-0.0710733233638785	0.044233807266982623	H02	m	PVneg	59	DCM
LV	CM	vCM4	-0.433517660868314	0.04455260202171472	H03	f	PVneg	49	DCM
LV	CM	vCM4	-0.4370685036030437	0.0376068376068376	H56	m	PVneg	58	DCM
LV	CM	vCM4	-0.527396638140162	0.030674846625766868	H57	m	PVneg	35	DCM
LV	CM	vCM4	0.36862246361004214	0.13333333333333333	H58	f	PVneg	35	DCM
LV	CM	vCM4	-0.48985868657243614	0.050188205771643665	H59	m	PVneg	5	DCM
LV	CM	vCM4	0.4722757763533241	0.08695652173913043	IC_H04	f	PVneg	63	DCM
LV	CM	vCM4	-0.8988548024578451	0.021887824897400824	H07	m	PKP2	61	ARVC
LV	CM	vCM4	-0.5133762701866074	0.0365975935828877	H08	f	PKP2	32	ARVC
LV	CM	vCM4	0.020819464180664493	0.0499075785582255	H09	m	PKP2	66	ARVC
LV	CM	vCM4	-0.018832199626306778	0.07113745831789552	H10	m	PKP2	62	ARVC
LV	CM	vCM4	-0.20621859542429455	0.04211557296767875	H11	m	PKP2	49	ARVC
LV	CM	vCM4	-0.4859249760906357	0.033035714285714286	H42	m	PKP2	51	ARVC
LV	CM	vCM4	-0.584537021014103	0.044871794871794865	H15	m	RBM20	63	DCM
LV	CM	vCM4	-0.29287624530581713	0.0462046204620462	H17	m	RBM20	21	DCM
LV	CM	vCM4	-0.9850816609463093	0.021008403361344533	H18	m	RBM20	20	DCM
LV	CM	vCM4	-0.585333096129653	0.03076171875	H19	m	RBM20	32	DCM
LV	CM	vCM4	-0.8271962720781478	0.02452619843924192	H20	m	RBM20	44	DCM
LV	CM	vCM4	-0.7873556690828893	0.03225806451612904	H21	f	RBM20	21	DCM
LV	CM	vCM4	-0.44075538688344684	0.029561671763506624	H22	m	RBM20	28	DCM
LV	CM	vCM4	-0.001117548832320292	0.05836753305973552	H33	m	RBM20	34	DCM
LV	CM	vCM3.1	-2.0916131750703024	0.007246376811594203	D1	f	control	NA	Control
LV	CM	vCM3.1	-1.3873287777250294	0.015296757087497451	D2	m	control	NA	Control
LV	CM	vCM3.1	-0.974222162247175	0.026349614395886893	D4	f	control	NA	Control
LV	CM	vCM3.1	-3.926234727212619	9.767214715936836e-4	D5	f	control	NA	Control
LV	CM	vCM3.1	-0.25329047800849214	0.0609476101022751	D6	m	control	NA	Control
LV	CM	vCM3.1	-1.645611900131947	0.012769704975781592	D7	m	control	NA	Control
LV	CM	vCM3.1	-0.9643918141472176	0.028026469443363178	DL2	m	LMNA	NA	DCM
LV	CM	vCM3.1	-1.1588811763552438	0.01515151515151515	DL3	m	LMNA	NA	DCM
LV	CM	vCM3.1	-1.0082357212498634	0.02078105899761951	ED_H15	f	control	54	Control
LV	CM	vCM3.1	-1.885514997264735	0.009157660259054535	ED_H20	f	control	43	Control
LV	CM	vCM3.1	-2.324400300829784	0.005832320777642771	ED_H25	m	control	52	Control
LV	CM	vCM3.1	-2.496796129725629	0.004979035639412998	ED_H26	m	control	54	Control
LV	CM	vCM3.1	-2.5753425532284386	0.003908158280410357	ED_H35	f	control	48	Control
LV	CM	vCM3.1	-1.8046791109469766	0.010448107731599718	ED_H37	m	control	57	Control
LV	CM	vCM3.1	-1.0299428955448917	0.027649769585253458	H04	m	LMNA	46	DCM
LV	CM	vCM3.1	-0.61854115114622	0.0407914020517831	H05	m	LMNA	18	DCM
LV	CM	vCM3.1	0.038280946168403496	0.08206686930091185	H06	f	LMNA	33	DCM
LV	CM	vCM3.1	-0.3905089868393028	0.044697633654688866	H24	f	LMNA	51	DCM
LV	CM	vCM3.1	-2.4771270409266735	0.004705231109880984	H25	m	LMNA	56	DCM
LV	CM	vCM3.1	-1.6168512551612246	0.014581734458940905	H26	f	LMNA	48	DCM
LV	CM	vCM3.1	-2.2551296978792323	0.006289308176100628	H27	f	LMNA	58	DCM
LV	CM	vCM3.1	-1.322884059734859	0.01757689893283114	H28	m	LMNA	62	DCM
LV	CM	vCM3.1	-1.7685827039510587	0.00646298472385429	H29	f	LMNA	47	ARVC
LV	CM	vCM3.1	-1.4288988784884022	0.014378029079159933	H31	m	LMNA	47	DCM
LV	CM	vCM3.1	0.1874834192028234	0.08403361344537816	H46	m	control	28	Control
LV	CM	vCM3.1	-2.6355232596488443	0.0037019898195279973	H49	f	control	40	Control
LV	CM	vCM3.1	-1.2990094763939495	0.01626442812172088	H51	m	control	50	Control
LV	CM	vCM3.1	-0.5501059234804551	0.03660520607375271	H53	m	control	61	Control
LV	CM	vCM3.1	-0.3884620567296353	0.04319818112921562	H55	m	control	44	Control
LV	CM	vCM3.1	-1.6046905308481136	0.008422234699606963	H67	m	control	45	Control
LV	CM	vCM3.1	-2.013719329858101	0.00929881879869314	DT4	m	TTN	65	DCM
LV	CM	vCM3.1	-1.6134945328918415	0.011039208222306814	H14	m	TTN	41	DCM
LV	CM	vCM3.1	-1.4286546628185484	0.014986376021798363	H16	m	TTN	23	DCM
LV	CM	vCM3.1	-2.091385376059393	0.008069939475453933	H34	f	TTN	38	DCM
LV	CM	vCM3.1	0.5890216097444987	0.11570983533600357	H35	m	TTN	46	DCM
LV	CM	vCM3.1	-1.1683371065905082	0.019363762102351318	H36	m	TTN	48	DCM
LV	CM	vCM3.1	-1.2085654092377336	0.01824034334763949	H37	m	TTN	59	DCM
LV	CM	vCM3.1	-2.643161895671785	0.0034013605442176874	H39	m	TTN	61	DCM
LV	CM	vCM3.1	-1.9660257712787481	0.009402914903620123	H40	m	TTN	63	DCM
LV	CM	vCM3.1	-1.757535554412006	0.009250693802035153	H41	f	TTN	69	DCM
LV	CM	vCM3.1	-1.2716479409228123	0.01728110599078341	IC_H01	m	TTN	40	DCM
LV	CM	vCM3.1	-1.5891997203912505	0.009852216748768471	IC_H02	m	TTN	17	DCM
LV	CM	vCM3.1	-2.2269262863407406	0.007415858528237306	H01	m	PVneg	56	DCM
LV	CM	vCM3.1	-4.096425014099028	7.898894154818325e-4	H02	m	PVneg	59	DCM
LV	CM	vCM3.1	-1.4749715356964748	0.0157244477723699	H03	f	PVneg	49	DCM
LV	CM	vCM3.1	-1.7363514877333044	0.010256410256410256	H56	m	PVneg	58	DCM
LV	CM	vCM3.1	-0.527396638140162	0.030674846625766868	H57	m	PVneg	35	DCM
LV	CM	vCM3.1	-1.0176718975098487	0.03333333333333333	H58	f	PVneg	35	DCM
LV	CM	vCM3.1	-0.567820228042148	0.046424090338770395	H59	m	PVneg	5	DCM
LV	CM	vCM3.1	-2.0126308734346767	0.007246376811594202	IC_H04	f	PVneg	63	DCM
LV	CM	vCM3.1	0.8171928450345134	0.12175102599179206	H07	m	PKP2	61	ARVC
LV	CM	vCM3.1	-1.1488578088967434	0.019385026737967912	H08	f	PKP2	32	ARVC
LV	CM	vCM3.1	-1.3291072527683516	0.012939001848428836	H09	m	PKP2	66	ARVC
LV	CM	vCM3.1	-1.233276303819538	0.021118932938125234	H10	m	PKP2	62	ARVC
LV	CM	vCM3.1	-2.3579807986837573	0.004897159647404505	H11	m	PKP2	49	ARVC
LV	CM	vCM3.1	-1.2934825078283256	0.014732142857142857	H42	m	PKP2	51	ARVC
LV	CM	vCM3.1	-1.431834881401306	0.019230769230769232	H15	m	RBM20	63	DCM
LV	CM	vCM3.1	-1.257957141349404	0.017601760176017604	H17	m	RBM20	21	DCM
LV	CM	vCM3.1	-1.4959072847122998	0.012605042016806721	H18	m	RBM20	20	DCM
LV	CM	vCM3.1	-2.5312432451849665	0.00439453125	H19	m	RBM20	32	DCM
LV	CM	vCM3.1	-1.7210141481002443	0.010033444816053512	H20	m	RBM20	44	DCM
LV	CM	vCM3.1	-0.7873556690828893	0.03225806451612904	H21	f	RBM20	21	DCM
LV	CM	vCM3.1	-2.555288248374553	0.003567787971457696	H22	m	RBM20	28	DCM
LV	CM	vCM3.1	-1.4858519827654635	0.013223894208846329	H33	m	RBM20	34	DCM
LV	Lymphoid	CD4T_act	1.8313823870053851	0.17535971203852352	D1	f	control	NA	Control
LV	Lymphoid	CD4T_act	0.833968081900804	0.0891570610657917	D2	m	control	NA	Control
LV	Lymphoid	CD4T_act	-0.5070993447715111	0.029210098849157134	D5	f	control	NA	Control
LV	Lymphoid	CD4T_act	-0.6899860238674136	0.017905606111190946	D6	m	control	NA	Control
LV	Lymphoid	CD4T_act	1.5159786749353077	0.07181086655226847	DL3	m	LMNA	NA	DCM
LV	Lymphoid	CD4T_act	1.8734195616394844	0.17283423407393045	ED_H15	f	control	54	Control
LV	Lymphoid	CD4T_act	0.45272175513369417	0.05392156862745098	ED_H20	f	control	43	Control
LV	Lymphoid	CD4T_act	0.8497429309275155	0.109375	ED_H25	m	control	52	Control
LV	Lymphoid	CD4T_act	2.131948350372114	0.19967763390117843	ED_H26	m	control	54	Control
LV	Lymphoid	CD4T_act	1.2709269165522716	0.0897317044884313	ED_H35	f	control	48	Control
LV	Lymphoid	CD4T_act	0.8841126499923271	0.08855253883425013	ED_H37	m	control	57	Control
LV	Lymphoid	CD4T_act	1.7988002701635553	0.1826524171389927	H04	m	LMNA	46	DCM
LV	Lymphoid	CD4T_act	1.2245942747066016	0.09493368489073498	H05	m	LMNA	18	DCM
LV	Lymphoid	CD4T_act	0.9416696750628617	0.08682672695812424	H06	f	LMNA	33	DCM
LV	Lymphoid	CD4T_act	1.1793007363743202	0.11417043079888424	H24	f	LMNA	51	DCM
LV	Lymphoid	CD4T_act	1.28259179494952	0.08425603365051398	H25	m	LMNA	56	DCM
LV	Lymphoid	CD4T_act	1.5054755317145148	0.19999999999999998	H26	f	LMNA	48	DCM
LV	Lymphoid	CD4T_act	2.0662580825534107	0.19808228830861666	H27	f	LMNA	58	DCM
LV	Lymphoid	CD4T_act	1.606076523689143	0.14597370630086723	H28	m	LMNA	62	DCM
LV	Lymphoid	CD4T_act	0.3697075391271123	0.026462912678248542	H29	f	LMNA	47	ARVC
LV	Lymphoid	CD4T_act	2.159326443717016	0.2315938732672204	H31	m	LMNA	47	DCM
LV	Lymphoid	CD4T_act	0.8672480198563517	0.10337742555458164	H46	m	control	28	Control
LV	Lymphoid	CD4T_act	-1.5097316034079595	0.0060952856322157335	H49	f	control	40	Control
LV	Lymphoid	CD4T_act	1.3276971429352415	0.12052230487036353	H51	m	control	50	Control
LV	Lymphoid	CD4T_act	1.0165534709889896	0.09684241552248503	H53	m	control	61	Control
LV	Lymphoid	CD4T_act	-1.0594807752340873	0.0121201717049581	H55	m	control	44	Control
LV	Lymphoid	CD4T_act	1.3459253722485216	0.11066575846320864	H67	m	control	45	Control
LV	Lymphoid	CD4T_act	1.4299776146309293	0.10320789434854082	DT4	m	TTN	65	DCM
LV	Lymphoid	CD4T_act	1.1763103235631327	0.09888291048262615	H14	m	TTN	41	DCM
LV	Lymphoid	CD4T_act	-0.025473259069499488	0.03596132619268397	H16	m	TTN	23	DCM
LV	Lymphoid	CD4T_act	0.7068238813940724	0.07602172391847088	H34	f	TTN	38	DCM
LV	Lymphoid	CD4T_act	0.6624611437294368	0.06538448734196858	H35	m	TTN	46	DCM
LV	Lymphoid	CD4T_act	3.083721401102864	0.38505841906175453	H36	m	TTN	48	DCM
LV	Lymphoid	CD4T_act	2.4717304048049575	0.3092540203811855	H37	m	TTN	59	DCM
LV	Lymphoid	CD4T_act	2.380818899674357	0.23712848054186667	H39	m	TTN	61	DCM
LV	Lymphoid	CD4T_act	1.533718238200788	0.1627095050340329	H40	m	TTN	63	DCM
LV	Lymphoid	CD4T_act	1.9117413798561815	0.2656276101811111	H41	f	TTN	69	DCM
LV	Lymphoid	CD4T_act	1.8218558493375094	0.11649142899274914	IC_H01	m	TTN	40	DCM
LV	Lymphoid	CD4T_act	1.3365786540249527	0.1097123223738412	IC_H02	m	TTN	17	DCM
LV	Lymphoid	CD4T_act	0.7738415876231342	0.06960360994896518	H01	m	PVneg	56	DCM
LV	Lymphoid	CD4T_act	2.04903102476814	0.20940170940170946	H02	m	PVneg	59	DCM
LV	Lymphoid	CD4T_act	0.6287913795837854	0.056338028169014086	H03	f	PVneg	49	DCM
LV	Lymphoid	CD4T_act	1.362694456411115	0.10609277002720734	H56	m	PVneg	58	DCM
LV	Lymphoid	CD4T_act	2.2668515390196564	0.23426450063559276	H57	m	PVneg	35	DCM
LV	Lymphoid	CD4T_act	1.666451966398894	0.19981138901755466	H58	f	PVneg	35	DCM
LV	Lymphoid	CD4T_act	1.5936188929670458	0.15088713446477847	H59	m	PVneg	5	DCM
LV	Lymphoid	CD4T_act	2.8649416282756577	0.26159194444123574	IC_H04	f	PVneg	63	DCM
LV	Lymphoid	CD4T_act	1.4019067864719943	0.1438604043732007	H07	m	PKP2	61	ARVC
LV	Lymphoid	CD4T_act	0.2411777752628823	0.048960557794400644	H08	f	PKP2	32	ARVC
LV	Lymphoid	CD4T_act	1.2321584713530305	0.08791517085629055	H09	m	PKP2	66	ARVC
LV	Lymphoid	CD4T_act	1.9127327282481132	0.17897415175414888	H10	m	PKP2	62	ARVC
LV	Lymphoid	CD4T_act	0.7612263737754192	0.05159485555934226	H11	m	PKP2	49	ARVC
LV	Lymphoid	CD4T_act	0.7407330098410498	0.07988293834701979	H42	m	PKP2	51	ARVC
LV	Lymphoid	CD4T_act	2.5473987135591205	0.19501591946116106	H15	m	RBM20	63	DCM
LV	Lymphoid	CD4T_act	1.0019192872003173	0.08656645551726545	H17	m	RBM20	21	DCM
LV	Lymphoid	CD4T_act	0.6044689112490262	0.06919793970986526	H18	m	RBM20	20	DCM
LV	Lymphoid	CD4T_act	0.967626445239024	0.09978150721437844	H19	m	RBM20	32	DCM
LV	Lymphoid	CD4T_act	2.7903030804874063	0.27200742256838095	H20	m	RBM20	44	DCM
LV	Lymphoid	CD4T_act	1.2338337499651617	0.08631265358358964	H21	f	RBM20	21	DCM
LV	Lymphoid	CD4T_act	1.7505330918893627	0.19565217391304351	H22	m	RBM20	28	DCM
LV	Lymphoid	CD4T_act	1.0899013183976232	0.1275167785234899	H33	m	RBM20	34	DCM
LV	Lymphoid	CD8T_cytox	-1.0576658448867349	0.009755108824216858	D1	f	control	NA	Control
LV	Lymphoid	CD8T_cytox	-1.4158326671729373	0.009398957665008553	D2	m	control	NA	Control
LV	Lymphoid	CD8T_cytox	0.7886045665118537	0.10672104901965665	D5	f	control	NA	Control
LV	Lymphoid	CD8T_cytox	0.5346575809627354	0.06093193729721437	D6	m	control	NA	Control
LV	Lymphoid	CD8T_cytox	-2.1762847355548303	0.0017892068102004408	DL3	m	LMNA	NA	DCM
LV	Lymphoid	CD8T_cytox	0.5065432863766959	0.04405578515609993	ED_H15	f	control	54	Control
LV	Lymphoid	CD8T_cytox	-0.335735605230576	0.024509803921568624	ED_H20	f	control	43	Control
LV	Lymphoid	CD8T_cytox	-0.40302003756785254	0.03125	ED_H25	m	control	52	Control
LV	Lymphoid	CD8T_cytox	0.6796960214604262	0.0467330632534673	ED_H26	m	control	54	Control
LV	Lymphoid	CD8T_cytox	-0.028356067577989474	0.024472283042299446	ED_H35	f	control	48	Control
LV	Lymphoid	CD8T_cytox	-1.0617974990629864	0.012650362690607158	ED_H37	m	control	57	Control
LV	Lymphoid	CD8T_cytox	1.9165833058199389	0.2054839692813668	H04	m	LMNA	46	DCM
LV	Lymphoid	CD8T_cytox	-0.4801538175318236	0.017260669980133633	H05	m	LMNA	18	DCM
LV	Lymphoid	CD8T_cytox	-1.4562255977355085	0.007893338814374932	H06	f	LMNA	33	DCM
LV	Lymphoid	CD8T_cytox	0.19847148336259357	0.042813911549581585	H24	f	LMNA	51	DCM
LV	Lymphoid	CD8T_cytox	1.4256926385901934	0.09721850036597768	H25	m	LMNA	56	DCM
LV	Lymphoid	CD8T_cytox	0.08840951192787028	0.04848484848484848	H26	f	LMNA	48	DCM
LV	Lymphoid	CD8T_cytox	-0.23632701044063475	0.019808228830861672	H27	f	LMNA	58	DCM
LV	Lymphoid	CD8T_cytox	-0.0390794713470366	0.028170364373851568	H28	m	LMNA	62	DCM
LV	Lymphoid	CD8T_cytox	-0.32343964143283266	0.013231456339124271	H29	f	LMNA	47	ARVC
LV	Lymphoid	CD8T_cytox	0.18524541769500624	0.03216581573155839	H31	m	LMNA	47	DCM
LV	Lymphoid	CD8T_cytox	-0.8375000723820736	0.01879589555537848	H46	m	control	28	Control
LV	Lymphoid	CD8T_cytox	1.2660178314475874	0.09783330490851612	H49	f	control	40	Control
LV	Lymphoid	CD8T_cytox	0.29807772575408276	0.04304368031084411	H51	m	control	50	Control
LV	Lymphoid	CD8T_cytox	1.0165534709889896	0.09684241552248503	H53	m	control	61	Control
LV	Lymphoid	CD8T_cytox	0.8864293738212261	0.08484120193470669	H55	m	control	44	Control
LV	Lymphoid	CD8T_cytox	0.3343244605700417	0.04024209398662132	H67	m	control	45	Control
LV	Lymphoid	CD8T_cytox	0.8909811138982424	0.06020460503664881	DT4	m	TTN	65	DCM
LV	Lymphoid	CD8T_cytox	0.30084158620923285	0.04120121270109423	H14	m	TTN	41	DCM
LV	Lymphoid	CD8T_cytox	0.8908174728046556	0.08990331548170992	H16	m	TTN	23	DCM
LV	Lymphoid	CD8T_cytox	0.23682025214833669	0.047513577449044296	H34	f	TTN	38	DCM
LV	Lymphoid	CD8T_cytox	-0.030686036830508634	0.03269224367098429	H35	m	TTN	46	DCM
LV	Lymphoid	CD8T_cytox	2.517325926182062	0.21854667027829308	H36	m	TTN	48	DCM
LV	Lymphoid	CD8T_cytox	-0.895565425181517	0.010663931737282256	H37	m	TTN	59	DCM
LV	Lymphoid	CD8T_cytox	0.8003685241135083	0.04882056952332549	H39	m	TTN	61	DCM
LV	Lymphoid	CD8T_cytox	-0.9511884115872125	0.013559125419502742	H40	m	TTN	63	DCM
LV	Lymphoid	CD8T_cytox	0.30230346742208125	0.053125522036222214	H41	f	TTN	69	DCM
LV	Lymphoid	CD8T_cytox	-1.6315508732707653	0.0036855175989167345	IC_H01	m	TTN	40	DCM
LV	Lymphoid	CD8T_cytox	0.46110991667105283	0.045713467655767163	IC_H02	m	TTN	17	DCM
LV	Lymphoid	CD8T_cytox	2.131965071776328	0.2706807053570868	H01	m	PVneg	56	DCM
LV	Lymphoid	CD8T_cytox	1.7267434231388836	0.15170940170940175	H02	m	PVneg	59	DCM
LV	Lymphoid	CD8T_cytox	1.9725261262848799	0.21596244131455397	H03	f	PVneg	49	DCM
LV	Lymphoid	CD8T_cytox	0.6695472758511696	0.05304638501360367	H56	m	PVneg	58	DCM
LV	Lymphoid	CD8T_cytox	-1.2691670277422489	0.006823907498881102	H57	m	PVneg	35	DCM
LV	Lymphoid	CD8T_cytox	0.8679442701811224	0.08991512505789963	H58	f	PVneg	35	DCM
LV	Lymphoid	CD8T_cytox	0.8653803925958305	0.07284206491403099	H59	m	PVneg	5	DCM
LV	Lymphoid	CD8T_cytox	-1.8820864591369135	0.002269949848950687	IC_H04	f	PVneg	63	DCM
LV	Lymphoid	CD8T_cytox	-0.3326942689161121	0.025387130183506006	H07	m	PKP2	61	ARVC
LV	Lymphoid	CD8T_cytox	0.6158712247042932	0.07121535679185549	H08	f	PKP2	32	ARVC
LV	Lymphoid	CD8T_cytox	1.8062462918969877	0.15609428294892408	H09	m	PKP2	66	ARVC
LV	Lymphoid	CD8T_cytox	0.7676004239451104	0.05694632101268373	H10	m	PKP2	62	ARVC
LV	Lymphoid	CD8T_cytox	0.7612263737754192	0.05159485555934226	H11	m	PKP2	49	ARVC
LV	Lymphoid	CD8T_cytox	0.04758582928110444	0.039941469173509894	H42	m	PKP2	51	ARVC
LV	Lymphoid	CD8T_cytox	0.966948337998272	0.0401503363596508	H15	m	RBM20	63	DCM
LV	Lymphoid	CD8T_cytox	0.5319156579545816	0.054104034698290907	H17	m	RBM20	21	DCM
LV	Lymphoid	CD8T_cytox	-0.6482940572463418	0.01977083991710436	H18	m	RBM20	20	DCM
LV	Lymphoid	CD8T_cytox	-0.6906016313645083	0.019006001374167324	H19	m	RBM20	32	DCM
LV	Lymphoid	CD8T_cytox	-0.15413589867903355	0.014316180135177946	H20	m	RBM20	44	DCM
LV	Lymphoid	CD8T_cytox	-0.9633908273710579	0.009590294842621071	H21	f	RBM20	21	DCM
LV	Lymphoid	CD8T_cytox	-0.4466914854468569	0.021739130434782608	H22	m	RBM20	28	DCM
LV	Lymphoid	CD8T_cytox	1.0899013183976232	0.1275167785234899	H33	m	RBM20	34	DCM
LV	Lymphoid	CD4T_reg	-1.0084233455292217	0.010247498521401202	D1	f	control	NA	Control
LV	Lymphoid	CD4T_reg	-1.3665901678154242	0.009873370611282739	D2	m	control	NA	Control
LV	Lymphoid	CD4T_reg	0.09545738595190834	0.053360524509828325	D5	f	control	NA	Control
LV	Lymphoid	CD4T_reg	-0.7846563978342762	0.016288241716481234	D6	m	control	NA	Control
LV	Lymphoid	CD4T_reg	1.7391222262495174	0.08976358319033557	DL3	m	LMNA	NA	DCM
LV	Lymphoid	CD4T_reg	-1.981047546125871	0.003661474162047894	ED_H15	f	control	54	Control
LV	Lymphoid	CD4T_reg	-0.8465612289965669	0.014705882352941176	ED_H20	f	control	43	Control
LV	Lymphoid	CD4T_reg	-1.0961672181277975	0.015625	ED_H25	m	control	52	Control
LV	Lymphoid	CD4T_reg	-0.10876133890384398	0.02124230147884877	ED_H26	m	control	54	Control
LV	Lymphoid	CD4T_reg	-1.7633171719771132	0.004317083542418491	ED_H35	f	control	48	Control
LV	Lymphoid	CD4T_reg	-1.4430008353684722	0.008640690941082899	ED_H37	m	control	57	Control
LV	Lymphoid	CD4T_reg	-0.2806412715162807	0.022831552142374086	H04	m	LMNA	46	DCM
LV	Lymphoid	CD4T_reg	-2.3587300222201733	0.002637560131298914	H05	m	LMNA	18	DCM
LV	Lymphoid	CD4T_reg	-1.050760489627344	0.011840008221562398	H06	f	LMNA	33	DCM
LV	Lymphoid	CD4T_reg	-1.816431537179671	0.005708521539944211	H24	f	LMNA	51	DCM
LV	Lymphoid	CD4T_reg	-1.2823575625120167	0.006481233357731845	H25	m	LMNA	56	DCM
LV	Lymphoid	CD4T_reg	0.6480252998632934	0.08484848484848485	H26	f	LMNA	48	DCM
LV	Lymphoid	CD4T_reg	-0.23632701044063475	0.019808228830861672	H27	f	LMNA	58	DCM
LV	Lymphoid	CD4T_reg	-1.050680383025516	0.010243768863218754	H28	m	LMNA	62	DCM
LV	Lymphoid	CD4T_reg	-2.2200621664911795	0.0019857060141830873	H29	f	LMNA	47	ARVC
LV	Lymphoid	CD4T_reg	-2.2349378147399475	0.0028597123216896722	H31	m	LMNA	47	DCM
LV	Lymphoid	CD4T_reg	-1.530647252942019	0.00939794777768924	H46	m	control	28	Control
LV	Lymphoid	CD4T_reg	-0.9312067458886322	0.010870367212057348	H49	f	control	40	Control
LV	Lymphoid	CD4T_reg	-0.21274789801190774	0.02582620818650647	H51	m	control	50	Control
LV	Lymphoid	CD4T_reg	-1.9184775869306439	0.005145147396022943	H53	m	control	61	Control
LV	Lymphoid	CD4T_reg	-0.36633359467414195	0.0242403434099162	H55	m	control	44	Control
LV	Lymphoid	CD4T_reg	-1.051969900549849	0.01006052349665533	H67	m	control	45	Control
LV	Lymphoid	CD4T_reg	-1.89823992560942	0.003700721518010367	DT4	m	TTN	65	DCM
LV	Lymphoid	CD4T_reg	-2.342400964164381	0.0029306526335195877	H14	m	TTN	41	DCM
LV	Lymphoid	CD4T_reg	-2.250840967541845	0.0038848189488229715	H16	m	TTN	23	DCM
LV	Lymphoid	CD4T_reg	-1.3726176602857634	0.00950271548980886	H34	f	TTN	38	DCM
LV	Lymphoid	CD4T_reg	-1.4169803979503994	0.008173060917746073	H35	m	TTN	46	DCM
LV	Lymphoid	CD4T_reg	-2.233560205738229	0.0018891244235340928	H36	m	TTN	48	DCM
LV	Lymphoid	CD4T_reg	-0.895565425181517	0.010663931737282256	H37	m	TTN	59	DCM
LV	Lymphoid	CD4T_reg	0.46389628749229583	0.03487183537380392	H39	m	TTN	61	DCM
LV	Lymphoid	CD4T_reg	-0.5457233034790478	0.02033868812925411	H40	m	TTN	63	DCM
LV	Lymphoid	CD4T_reg	-0.39084371313786415	0.026562761018111107	H41	f	TTN	69	DCM
LV	Lymphoid	CD4T_reg	-1.5823083739132513	0.0038715443185770217	IC_H01	m	TTN	40	DCM
LV	Lymphoid	CD4T_reg	-0.4551808152031027	0.018285387062306865	IC_H02	m	TTN	17	DCM
LV	Lymphoid	CD4T_reg	-0.73023580915314	0.01546746887754782	H01	m	PVneg	56	DCM
LV	Lymphoid	CD4T_reg	-0.5900263048471182	0.014957264957264963	H02	m	PVneg	59	DCM
LV	Lymphoid	CD4T_reg	-1.8561152702042154	0.004694835680751174	H03	f	PVneg	49	DCM
LV	Lymphoid	CD4T_reg	-0.4290650128169404	0.017682128337867888	H56	m	PVneg	58	DCM
LV	Lymphoid	CD4T_reg	-1.2199245283847358	0.007168344635107287	H57	m	PVneg	35	DCM
LV	Lymphoid	CD4T_reg	0.8679442701811224	0.08991512505789963	H58	f	PVneg	35	DCM
LV	Lymphoid	CD4T_reg	0.30576460466040745	0.04162403709373199	H59	m	PVneg	5	DCM
LV	Lymphoid	CD4T_reg	-1.8328439597794004	0.002384525702371595	IC_H04	f	PVneg	63	DCM
LV	Lymphoid	CD4T_reg	0.5146035914710914	0.05923663709484734	H07	m	PKP2	61	ARVC
LV	Lymphoid	CD4T_reg	-0.5472795851013879	0.02225479899745484	H08	f	PKP2	32	ARVC
LV	Lymphoid	CD4T_reg	-3.694020175133362	6.377516948192842e-4	H09	m	PKP2	66	ARVC
LV	Lymphoid	CD4T_reg	-2.732363959195359	0.0017196911390174247	H10	m	PKP2	62	ARVC
LV	Lymphoid	CD4T_reg	-1.8219541669486672	0.0038971340667998252	H11	m	PKP2	49	ARVC
LV	Lymphoid	CD4T_reg	-1.8562474763562045	0.005951134098521878	H42	m	PKP2	51	ARVC
LV	Lymphoid	CD4T_reg	-0.978961811057041	0.005735762337092971	H15	m	RBM20	63	DCM
LV	Lymphoid	CD4T_reg	-1.0775222544795184	0.010820806939658182	H17	m	RBM20	21	DCM
LV	Lymphoid	CD4T_reg	-0.6482940572463418	0.01977083991710436	H18	m	RBM20	20	DCM
LV	Lymphoid	CD4T_reg	1.21894087351993	0.12829050927562943	H19	m	RBM20	32	DCM
LV	Lymphoid	CD4T_reg	-0.15413589867903355	0.014316180135177946	H20	m	RBM20	44	DCM
LV	Lymphoid	CD4T_reg	-3.16095309205923	0.0010652285408992788	H21	f	RBM20	21	DCM
LV	Lymphoid	CD4T_reg	-0.4466914854468569	0.021739130434782608	H22	m	RBM20	28	DCM
LV	Lymphoid	CD4T_reg	-1.854537660768817	0.0067114093959731525	H33	m	RBM20	34	DCM
LV	Lymphoid	CD8T_trans	1.8313823870053851	0.17535971203852352	D1	f	control	NA	Control
LV	Lymphoid	CD8T_trans	0.5462860094490232	0.06686779579934377	D2	m	control	NA	Control
LV	Lymphoid	CD8T_trans	0.09545738595190834	0.053360524509828325	D5	f	control	NA	Control
LV	Lymphoid	CD8T_trans	1.2278047615226804	0.12186387459442874	D6	m	control	NA	Control
LV	Lymphoid	CD8T_trans	1.5159786749353077	0.07181086655226847	DL3	m	LMNA	NA	DCM
LV	Lymphoid	CD8T_trans	2.441403599245424	0.30500158954223033	ED_H15	f	control	54	Control
LV	Lymphoid	CD8T_trans	1.1458689356936396	0.10784313725490197	ED_H20	f	control	43	Control
LV	Lymphoid	CD8T_trans	1.3017280546705727	0.171875	ED_H25	m	control	52	Control
LV	Lymphoid	CD8T_trans	1.89271866130628	0.15719303094348092	ED_H26	m	control	54	Control
LV	Lymphoid	CD8T_trans	1.5120889733691594	0.11420398753073074	ED_H35	f	control	48	Control
LV	Lymphoid	CD8T_trans	1.7714158449932296	0.21505616574032171	ED_H37	m	control	57	Control
LV	Lymphoid	CD8T_trans	1.3287966409178198	0.11415776071187043	H04	m	LMNA	46	DCM
LV	Lymphoid	CD8T_trans	1.1292840949022769	0.08630334990066815	H05	m	LMNA	18	DCM
LV	Lymphoid	CD8T_trans	0.33553387149254643	0.04736003288624959	H06	f	LMNA	33	DCM
LV	Lymphoid	CD8T_trans	1.3190626787494786	0.13129599541871687	H24	f	LMNA	51	DCM
LV	Lymphoid	CD8T_trans	1.7621648752114065	0.13610590051236876	H25	m	LMNA	56	DCM
LV	Lymphoid	CD8T_trans	1.0534904079714575	0.12727272727272726	H26	f	LMNA	48	DCM
LV	Lymphoid	CD8T_trans	0.45682017011931064	0.039616457661723344	H27	f	LMNA	58	DCM
LV	Lymphoid	CD8T_trans	2.0173725521081005	0.2202410305592032	H28	m	LMNA	62	DCM
LV	Lymphoid	CD8T_trans	0.929323327062535	0.04631009718693495	H29	f	LMNA	47	ARVC
LV	Lymphoid	CD8T_trans	2.0097947097460525	0.19942805753566203	H31	m	LMNA	47	DCM
LV	Lymphoid	CD8T_trans	1.4137917262244215	0.17856100777609557	H46	m	control	28	Control
LV	Lymphoid	CD8T_trans	1.5536999038993682	0.13044440654468817	H49	f	control	40	Control
LV	Lymphoid	CD8T_trans	1.8241340292491324	0.19800092942988293	H51	m	control	50	Control
[truncated: 5,031 more rows]
