# Supplementary material for: Pathogenic variants damage cell composition and single cell transcription in cardiomyopathies
Source: Science. Author manuscript; Available in PMC 2022 Oct 3. (PMC9528698; doi:10.1126/science.abo1984)
Supplement: Supp table 6Supp table [file NIHMS1835045-supplement-Supp_table_6Supp_table.xlsx]

## Sheet: Sheet1
	vCM1.0_gene_symbol	vCM1.0_pvalues_adj	vCM1.0_log2_fold-change	vCM1.0_%_nuclei_expressing_gene_within_cell_state	vCM1.0_%_nuclei_expressing_gene_outside_cell_state	vCM1.0_mean_gene_expression_within_cell_state	vCM1.0_mean_gene_expression_outside_cell_state	vCM1.1_gene_symbol	vCM1.1_pvalues_adj	vCM1.1_log2_fold-change	vCM1.1_%_nuclei_expressing_gene_within_cell_state	vCM1.1_%_nuclei_expressing_gene_outside_cell_state	vCM1.1_mean_gene_expression_within_cell_state	vCM1.1_mean_gene_expression_outside_cell_state	vCM1.2_gene_symbol	vCM1.2_pvalues_adj	vCM1.2_log2_fold-change	vCM1.2_%_nuclei_expressing_gene_within_cell_state	vCM1.2_%_nuclei_expressing_gene_outside_cell_state	vCM1.2_mean_gene_expression_within_cell_state	vCM1.2_mean_gene_expression_outside_cell_state	vCM1.3_gene_symbol	vCM1.3_pvalues_adj	vCM1.3_log2_fold-change	vCM1.3_%_nuclei_expressing_gene_within_cell_state	vCM1.3_%_nuclei_expressing_gene_outside_cell_state	vCM1.3_mean_gene_expression_within_cell_state	vCM1.3_mean_gene_expression_outside_cell_state	vCM2_gene_symbol	vCM2_pvalues_adj	vCM2_log2_fold-change	vCM2_%_nuclei_expressing_gene_within_cell_state	vCM2_%_nuclei_expressing_gene_outside_cell_state	vCM2_mean_gene_expression_within_cell_state	vCM2_mean_gene_expression_outside_cell_state	vCM3.0_gene_symbol	vCM3.0_pvalues_adj	vCM3.0_log2_fold-change	vCM3.0_%_nuclei_expressing_gene_within_cell_state	vCM3.0_%_nuclei_expressing_gene_outside_cell_state	vCM3.0_mean_gene_expression_within_cell_state	vCM3.0_mean_gene_expression_outside_cell_state	vCM3.1_gene_symbol	vCM3.1_pvalues_adj	vCM3.1_log2_fold-change	vCM3.1_%_nuclei_expressing_gene_within_cell_state	vCM3.1_%_nuclei_expressing_gene_outside_cell_state	vCM3.1_mean_gene_expression_within_cell_state	vCM3.1_mean_gene_expression_outside_cell_state
0	ABHD18	0	0.41	0.69	0.61	1.1	0.96	AKAP13	0	0.68	0.96	0.93	3.1	2.6	PALLD	0	0.87	0.98	0.96	3.8	3.2	GPC5	0	1.7	0.44	0.22	0.82	0.34	FGF12	0	1.1	0.99	0.93	3.9	3.1	ANKRD1	0	1.5	0.95	0.82	3.2	2.2	NRAP	0	1.6	0.91	0.74	2.2	1.3
1	FHL2	0	0.37	0.97	0.94	3.4	3.1	RYR2	0	0.54	1	0.99	5.3	5	PDLIM5	0	0.68	0.98	0.96	3.6	3.1	GRIK2	0	1.8	0.37	0.14	0.54	0.18	IL1RAPL1	0	1.2	0.94	0.74	2.4	1.6	ACTA1	0	1.5	0.83	0.63	2	1.2	ANKRD1	0	1.7	0.95	0.83	3.4	2.3
2	LINC02552	0	0.59	0.42	0.32	0.68	0.5	MYO18B	0	0.79	0.87	0.85	2.3	1.8	CAMK2D	0	0.78	0.93	0.9	2.6	2.1	AC109779.1	0	2.2	0.32	0.1	0.51	0.13	LINC02147	0	1.5	0.68	0.38	1.3	0.67	MYO18B	0	0.88	0.92	0.84	2.4	1.8	NR4A1	0	2.8	0.58	0.17	1	0.22
3	NLGN1	0	0.31	0.85	0.8	1.8	1.7	OBSCN	0	0.7	0.85	0.82	2	1.6	ANK2	0	0.82	0.91	0.88	2.5	2	KLRD1	0	1.3	0.46	0.27	0.7	0.34	CORIN	0	1.2	0.66	0.37	1	0.57	PALLD	0	0.65	0.98	0.96	3.6	3.2	NR4A3	0	3.7	0.51	0.087	0.97	0.11
4	FHOD3	0	0.25	0.93	0.9	2.3	2.2	THSD4	0	0.59	0.92	0.9	2.6	2.2	CCSER1	0	0.89	0.86	0.82	2.2	1.7	LRMDA	0	0.89	0.63	0.47	1.1	0.73	LINC02248	0	1.6	0.52	0.24	0.83	0.36	FHL1	0	1.1	0.75	0.57	1.4	0.9	PDK4	0	1.5	0.89	0.77	3.1	2.1
5	DLC1	0	0.28	0.82	0.77	1.7	1.5	LARGE1	0	0.57	0.91	0.89	2.6	2.3	INPP4B	0	0.97	0.84	0.78	2.2	1.6	VLDLR-AS1	0	0.81	0.7	0.57	1.2	0.84	TMEM178B	0	0.92	0.88	0.7	1.9	1.3	FLNC-AS1	0	2.2	0.43	0.17	0.71	0.2	LMOD2	0	1.4	0.86	0.69	2	1.2
6	MALAT1	0	0.15	1	1	7.5	7.4	IGF1R	0	0.75	0.79	0.74	1.7	1.3	PCDH7	0	0.99	0.83	0.77	2.4	1.8	TECRL	0	0.51	0.93	0.9	2.4	2.1	PRELID2	0	1.5	0.61	0.36	1.2	0.58	XIRP2	0	1.2	0.66	0.47	1.1	0.65	ACTB	0	1.3	0.76	0.53	1.4	0.78
7	CHRM2	0	0.28	0.8	0.74	1.6	1.4	TPM1	0	0.44	0.96	0.95	2.7	2.4	SYNPO2	0	0.81	0.86	0.82	2.2	1.7	HS6ST3	0	1.4	0.38	0.19	0.68	0.31	AL138828.1	0	1.5	0.51	0.23	0.69	0.31	CREB5	0	1.2	0.63	0.4	1	0.56	ACTN2	0	0.84	0.97	0.92	2.9	2.3
8	THSD4	0	0.24	0.93	0.89	2.3	2.2	XPR1	0	0.71	0.83	0.81	2.1	1.7	TECRL	0	0.72	0.93	0.9	2.6	2.1	MYL4	0	2.2	0.28	0.085	0.45	0.12	PDE7B	0	1.4	0.54	0.26	0.74	0.35	MYPN	0	0.87	0.81	0.69	1.6	1.1	PDLIM3	0	1.4	0.77	0.58	1.6	0.93
9	TRPM7	0	0.24	0.83	0.78	1.5	1.4	ROR1	0	0.64	0.82	0.8	2	1.6	ARHGAP24	0	0.96	0.8	0.74	2	1.4	AC113414.1	0	1.1	0.44	0.26	0.61	0.32	AC107068.2	0	1.7	0.51	0.24	0.93	0.4	MYH9	0	1.2	0.62	0.43	1	0.56	ARID5B	0	1.5	0.68	0.46	1.2	0.6
10	TRDN-AS1	4.8e-291	0.23	0.94	0.9	2.4	2.3	PDE4DIP	0	0.35	0.98	0.97	3.1	2.8	ANKRD17	0	0.82	0.78	0.74	1.7	1.2	LINC02388	0	1.5	0.38	0.21	0.98	0.47	LRMDA	0	1.1	0.7	0.45	1.1	0.69	DLG1	0	0.91	0.74	0.62	1.3	0.93	SLMAP	0	0.96	0.9	0.8	2	1.5
11	AC108058.1	1e-279	0.3	0.58	0.51	0.9	0.78	LDB3	0	0.36	0.98	0.97	3.2	3	LIMCH1	0	0.73	0.84	0.82	2	1.6	FILIP1L	0	0.69	0.71	0.59	1.3	0.96	CACNB2	0	0.67	0.98	0.92	3.1	2.7	MYL12A	0	0.85	0.8	0.65	1.5	1.1	BTG2	0	2.3	0.49	0.19	0.77	0.22
12	MYOM2	6.5e-266	0.21	0.9	0.87	2.1	2	RABGAP1L	0	0.53	0.9	0.88	2.5	2.1	RNF150	0	0.8	0.83	0.79	2	1.6	KCNMB2	0	2.3	0.24	0.071	0.34	0.081	KCNMB2-AS1	0	1	0.68	0.46	1.3	0.81	ANKRD2	0	1.2	0.61	0.41	1.2	0.68	ATF3	0	3.6	0.39	0.061	0.6	0.064
13	NAALADL2	3.7e-253	0.25	0.69	0.64	1.1	1	MYOM3	0	0.63	0.75	0.72	1.5	1.2	MYOZ2	0	0.63	0.9	0.88	2.4	2	AC020637.1	0	1.5	0.34	0.17	0.77	0.34	CSGALNACT1	0	0.84	0.78	0.57	1.2	0.87	NRAP	0	0.77	0.84	0.73	1.7	1.3	MYL12A	0	1.1	0.82	0.66	1.7	1.1
14	CTNNA3	9.7e-236	0.19	0.98	0.96	3.4	3.3	SORBS1	0	0.34	0.96	0.96	3.1	2.9	SORBS2	0	0.49	0.98	0.97	3.8	3.5	HDAC9	0	0.55	0.82	0.73	1.6	1.3	ATP2A2	0	0.67	0.95	0.85	2.2	1.8	CALD1	0	0.69	0.92	0.86	2.4	2	HSPB1	0	1.9	0.59	0.3	1.1	0.43
15	CRNDE	4.1e-222	0.3	0.46	0.4	0.59	0.5	ABHD2	0	0.81	0.64	0.57	1.2	0.84	FNIP2	0	0.91	0.75	0.69	1.7	1.2	TPM3	0	1.6	0.32	0.17	0.52	0.21	LINC01880	0	1.4	0.43	0.18	0.52	0.23	TNFRSF12A	0	1.7	0.39	0.16	0.47	0.17	DUSP1	0	1.8	0.56	0.26	0.84	0.32
16	CTNND2	2.6e-214	0.25	0.55	0.48	0.84	0.74	DAPK2	0	0.63	0.76	0.71	1.6	1.2	USP53	0	0.83	0.73	0.68	1.5	1.1	CARMIL1	0	1.1	0.37	0.21	0.53	0.28	AQP4-AS1	0	1.5	0.43	0.19	0.57	0.25	MYL2	0	0.65	0.95	0.89	2.5	2.1	FOS	0	3.8	0.38	0.046	0.59	0.058
17	GABRB1	9.9e-208	0.27	0.47	0.4	0.64	0.55	ACTN2	0	0.39	0.92	0.92	2.6	2.3	PPARGC1A	0	0.8	0.74	0.69	1.6	1.2	AC107068.2	0	1.2	0.41	0.27	0.83	0.45	RYR2	0	0.5	1	0.99	5.3	5	FLNC	0	1.4	0.47	0.26	0.64	0.29	CYR61	0	3	0.42	0.097	0.69	0.12
18	B4GALNT3	5.9e-207	0.26	0.56	0.49	0.8	0.71	TNNT2	0	0.33	0.98	0.97	3	2.7	DANT2	0	0.74	0.76	0.75	1.8	1.4	RNF216	0	0.83	0.53	0.4	0.78	0.51	CHST9	0	1.3	0.45	0.21	0.58	0.27	ATP2B4	0	0.95	0.66	0.51	1.1	0.72	CRYAB	0	1	0.85	0.72	1.7	1.2
19	WNT9A	2.3e-206	0.59	0.22	0.15	0.26	0.18	MACF1	0	0.45	0.79	0.79	1.6	1.4	PDE7A	0	0.53	0.9	0.9	2.4	2.1	AGBL4	0	0.95	0.41	0.26	0.58	0.34	SH3RF2	0	1.1	0.6	0.38	0.94	0.54	ROR1	0	0.67	0.87	0.79	2	1.6	ABRA	0	3	0.39	0.088	0.61	0.1
20	SLC8A1	1.5e-201	0.21	0.98	0.97	3.9	3.7	RERE	0	0.43	0.79	0.79	1.7	1.4	SH3D19	0	0.6	0.8	0.79	1.8	1.4	MYH6	0	0.72	0.59	0.46	1.1	0.77	PDE3A	0	0.54	0.99	0.95	3.3	2.9	RRAS2	0	1.2	0.51	0.33	0.73	0.39	DUSP27	0	1.4	0.65	0.45	1.2	0.6
21	FGF12	7.3e-197	0.28	0.95	0.92	3.4	3.2	RBM20	0	0.26	0.94	0.95	2.9	2.7	ARHGAP10	0	0.64	0.76	0.74	1.6	1.3	NUBPL	0	0.71	0.54	0.42	0.76	0.53	SGCD	0	0.58	0.99	0.94	3.3	2.9	DUSP27	0	0.96	0.6	0.44	0.92	0.57	ACTG1	0	1.1	0.72	0.52	1.2	0.73
22	DAPK2	2.3e-190	0.21	0.75	0.7	1.3	1.2	MSI2	0	0.45	0.73	0.74	1.4	1.2	ZFPM2	0	0.45	0.85	0.87	2.1	1.8	AC011287.1	0	0.51	0.82	0.75	1.9	1.6	PPP1R12B	0	0.58	0.98	0.91	2.7	2.3	ACTN2	0	0.49	0.96	0.91	2.6	2.3	LPL	0	1.1	0.81	0.7	2	1.3
23	PPM1K	3.3e-186	0.18	0.78	0.74	1.4	1.3	MAP4	0	0.31	0.86	0.88	2.1	1.9	PXDNL	0	0.61	0.85	0.83	2.2	1.9	MID1	0	1.3	0.31	0.16	0.45	0.21	LINC02398	0	1.5	0.39	0.16	0.45	0.19	INPP4B	0	0.64	0.87	0.77	2	1.6	PRKAR1A	0	1	0.72	0.57	1.2	0.79
24	ARHGAP24	2.7e-179	0.2	0.77	0.72	1.5	1.4	SLCO3A1	0	0.56	0.66	0.64	1.2	0.96	TBC1D1	0	0.84	0.63	0.58	1.2	0.82	DPH6-DT	0	0.74	0.51	0.39	0.75	0.51	TRDN-AS1	0	0.59	0.98	0.91	2.7	2.3	OBSCN	0	0.57	0.88	0.81	1.9	1.6	XIRP1	0	2.1	0.41	0.15	0.59	0.17
25	LIMCH1	6.2e-178	0.18	0.84	0.8	1.7	1.6	ABLIM1	0	0.25	0.97	0.97	3.2	3	DTNA	0	0.39	0.87	0.89	2.2	1.9	ITPR1	0	1.1	0.33	0.18	0.43	0.22	ERBB4	0	0.65	0.94	0.81	2.1	1.7	EXOC6B	0	0.45	0.94	0.91	2.6	2.3	JUN	0	1.4	0.52	0.29	0.74	0.34
26	NAV1	1.2e-173	0.22	0.66	0.61	1.1	0.98	MEF2A	0	0.38	0.82	0.82	1.8	1.5	SLC1A3	0	0.56	0.79	0.79	1.8	1.5	NEB	0	1.9	0.23	0.081	0.32	0.096	WWOX	0	0.81	0.74	0.54	1.3	0.92	GBE1	0	0.69	0.8	0.72	1.6	1.3	ELL2	0	1	0.73	0.6	1.4	0.96
27	FBN2	5e-173	0.25	0.53	0.48	0.79	0.7	MICAL3	0	0.43	0.74	0.75	1.5	1.2	RAPGEF2	0	0.69	0.66	0.63	1.2	0.92	CMSS1	0	0.63	0.58	0.46	0.85	0.63	MLIP	0	0.48	0.99	0.95	3.3	3	VCL	0	0.6	0.85	0.77	1.8	1.5	GPAT3	0	0.92	0.73	0.6	1.4	0.96
28	MYOCD	1.1e-169	0.21	0.72	0.66	1.3	1.2	SCAPER	0	0.46	0.71	0.7	1.3	1.1	PDZD2	0	0.54	0.86	0.87	2.5	2.1	RAP2C-AS1	0	0.92	0.39	0.26	0.54	0.32	NUDT4	0	0.76	0.72	0.53	1.1	0.76	EIF2AK3	0	1.2	0.47	0.29	0.66	0.35	AKAP13	0	0.59	0.98	0.93	3	2.6
29	CCDC141	4.6e-167	0.19	0.78	0.74	1.4	1.3	C15orf41	0	0.42	0.87	0.86	2.2	2	DMD	0	0.23	0.93	0.95	3.7	3.5	TRIQK	0	0.61	0.57	0.45	0.83	0.61	LINC02208	0	1.1	0.47	0.25	0.62	0.34	DCBLD2	0	0.95	0.56	0.41	0.84	0.52	UBC	0	1.2	0.57	0.39	0.92	0.5
30	PIK3R1	1.7e-160	0.19	0.77	0.73	1.5	1.4	MPP3	0	0.48	0.7	0.7	1.4	1.1	AFF1	0	0.73	0.63	0.6	1.2	0.84	APBB2	0	1	0.34	0.2	0.43	0.23	GRXCR2	0	1.7	0.37	0.16	0.66	0.25	DDX60L	0	0.8	0.65	0.51	1.1	0.73	OTUD1	0	2.1	0.34	0.12	0.48	0.13
31	PITPNB	2e-160	0.25	0.46	0.4	0.58	0.51	ACO2	0	0.48	0.67	0.65	1.2	0.97	PTPRM	0	0.34	0.87	0.91	2.4	2.2	ERC2	0	1.3	0.27	0.13	0.33	0.15	RALYL	0	0.85	0.68	0.47	1.2	0.8	XPR1	0	0.6	0.87	0.8	2	1.7	CSRP3	0	0.82	0.72	0.6	1.3	0.88
32	ESRRG	2e-160	0.18	0.89	0.85	2	1.9	C1orf21	0	0.54	0.66	0.64	1.3	1	KANK1	0	0.41	0.85	0.87	2.1	1.9	TMEM178B	0	0.46	0.79	0.73	1.7	1.4	FGF12-AS1	0	0.96	0.53	0.31	0.68	0.4	AC018464.1	0	0.67	0.73	0.61	1.3	0.95	EGLN3	0	1.3	0.46	0.26	0.63	0.3
33	RNF150	7.8e-160	0.18	0.82	0.78	1.7	1.6	TNRC6B	0	0.36	0.77	0.78	1.6	1.4	GAB1	0	0.55	0.74	0.73	1.5	1.2	PPM1E	0	1.3	0.28	0.14	0.39	0.18	CD36	0	0.52	0.98	0.92	2.7	2.4	ST3GAL6	0	0.65	0.71	0.59	1.1	0.86	JUNB	3.4e-307	2.1	0.32	0.1	0.43	0.12
34	NDRG4	9.5e-158	0.2	0.66	0.61	0.98	0.9	VPS13D	0	0.46	0.7	0.69	1.3	1.1	CBR4	0	0.55	0.77	0.76	1.7	1.4	INPP4B	0	0.46	0.85	0.78	1.9	1.6	CNTNAP3B	0	1.3	0.39	0.18	0.49	0.23	ACTN4	0	0.69	0.68	0.55	1.1	0.78	MYPN	2.7e-281	0.7	0.78	0.7	1.5	1.2
35	ADCY5	5e-155	0.2	0.65	0.61	1	0.91	NFIA	0	0.34	0.81	0.83	1.8	1.6	PCDH9	0	0.52	0.82	0.83	2.2	1.9	KATNAL2	2.4e-301	1.1	0.31	0.18	0.38	0.2	NCALD	0	1	0.45	0.24	0.59	0.33	JAK2	0	0.84	0.58	0.44	0.9	0.59	HSPB7	1.4e-280	0.66	0.81	0.72	1.5	1.2
36	AC009264.1	5.4e-155	0.21	0.67	0.62	1.1	1.1	VCL	0	0.41	0.78	0.78	1.7	1.5	PPM1K	0	0.5	0.77	0.75	1.6	1.4	CPNE8	2e-300	1.6	0.23	0.093	0.32	0.12	MACROD2	0	0.73	0.7	0.51	1.1	0.82	NEXN	0	0.37	0.98	0.96	3	2.8	GABARAPL1	8.5e-278	0.99	0.53	0.37	0.73	0.43
37	SPHKAP	7.4e-153	0.2	0.71	0.65	1.2	1.1	TCF12	0	0.43	0.7	0.7	1.3	1.1	MYOM1	0	0.34	0.95	0.95	3.1	2.9	PKN2-AS1	6.9e-298	1.8	0.23	0.099	0.42	0.13	FHL2	0	0.62	0.99	0.94	3.6	3.2	LAMA2	0	0.38	0.98	0.97	3.7	3.5	SVIL	5e-268	0.51	0.97	0.92	2.7	2.4
38	FBXL7	7.4e-145	0.18	0.79	0.75	1.5	1.4	INSR	0	0.4	0.75	0.76	1.6	1.3	FTX	0	0.35	0.87	0.89	2.2	2	LINC01170	2.2e-289	1.4	0.27	0.14	0.45	0.2	AQP7	0	0.64	0.77	0.59	1.1	0.85	SLMAP	0	0.51	0.86	0.79	1.7	1.5	MAPRE2	1.7e-267	0.75	0.73	0.64	1.3	0.99
39	GRAMD1B	1.2e-142	0.2	0.62	0.57	0.98	0.89	TACC2	0	0.28	0.86	0.88	2	1.8	DDX60L	0	0.8	0.59	0.52	1.1	0.75	EYS	1e-287	1.2	0.29	0.16	0.36	0.17	SPHKAP	0	0.66	0.82	0.65	1.4	1.1	FLNB	0	1.1	0.46	0.3	0.67	0.38	FOSL2	6.8e-267	1.6	0.35	0.16	0.45	0.17
40	LDLRAD4	2.9e-142	0.19	0.73	0.68	1.3	1.2	ACOT11	0	0.43	0.71	0.7	1.3	1.1	NCOA2	0	0.59	0.66	0.65	1.3	0.99	NKAIN2	1.2e-285	1.2	0.29	0.17	0.37	0.19	AL450384.2	0	0.68	0.73	0.55	1.1	0.81	NPPB	0	1.5	0.37	0.19	0.84	0.38	MYL3	2.6e-260	0.65	0.79	0.68	1.4	1.1
41	NCEH1	3.5e-142	0.21	0.57	0.52	0.82	0.74	SVIL	0	0.25	0.91	0.93	2.5	2.4	GABRB1	0	0.9	0.51	0.43	0.88	0.56	FLG-AS1	7.7e-285	1.2	0.28	0.14	0.33	0.16	TBX20	0	0.72	0.69	0.51	1	0.75	LINC00702	0	1.1	0.4	0.22	0.51	0.26	MYL2	1.2e-255	0.56	0.94	0.9	2.4	2.1
42	PRR16	6.1e-142	0.24	0.48	0.43	0.68	0.61	AC087286.2	1.3e-304	0.58	0.6	0.56	1.1	0.83	LRBA	0	0.61	0.63	0.61	1.1	0.86	CADPS	4.2e-282	0.56	0.6	0.5	0.93	0.71	RBFOX1	0	0.56	0.93	0.81	1.9	1.6	ATP6V1F	0	2.1	0.25	0.081	0.32	0.082	AP005329.2	1.5e-229	1.1	0.5	0.36	0.79	0.45
43	DPF3	8.2e-141	0.17	0.78	0.73	1.4	1.3	MAGI1	3.3e-303	0.21	0.91	0.93	2.5	2.4	NFIB	0	0.42	0.77	0.79	1.6	1.4	CADPS2	4.8e-282	0.95	0.33	0.2	0.44	0.25	LINC02334	0	0.88	0.5	0.31	0.61	0.38	LINC01091	0	1.6	0.29	0.12	0.41	0.15	KLF6	5.1e-221	1.3	0.38	0.21	0.5	0.24
44	RERE	4.4e-139	0.16	0.81	0.77	1.5	1.4	ESRRG	4.2e-303	0.31	0.86	0.87	2.1	1.9	CDH2	0	0.29	0.88	0.91	2.4	2.2	CTNND2	6.8e-282	0.54	0.61	0.5	0.98	0.76	EDA	0	0.78	0.6	0.41	0.87	0.59	CYP2J2	0	0.77	0.53	0.39	0.7	0.47	NEXN	9.7e-218	0.4	0.99	0.96	3.1	2.8
45	CACNB2	5.6e-139	0.2	0.95	0.92	2.8	2.7	RASAL2	8.8e-302	0.37	0.79	0.79	1.7	1.5	AC108866.1	0	0.89	0.5	0.43	0.89	0.57	PROS1	1.7e-281	0.97	0.32	0.19	0.4	0.23	LINC01505	0	0.67	0.77	0.6	1.3	1	C9orf3	0	0.39	0.93	0.9	2.2	2	GPA33	6.3e-208	1.3	0.39	0.23	0.55	0.26
46	ACACB	1.6e-137	0.17	0.85	0.81	1.7	1.6	HERC1	4.5e-298	0.52	0.6	0.58	1	0.79	FBXL7	0	0.49	0.76	0.76	1.7	1.4	PXDNL	4.1e-281	0.4	0.87	0.83	2.1	1.9	PLCL2	0	0.55	0.89	0.76	1.7	1.4	CACNA2D1	0	0.45	0.87	0.82	1.8	1.6	HSPB8	3.2e-207	0.93	0.51	0.37	0.72	0.44
47	GPD1L	1.7e-135	0.23	0.47	0.42	0.59	0.53	PEAK1	3.1e-297	0.45	0.67	0.67	1.2	1	FOCAD	0	0.62	0.62	0.61	1.2	0.88	MMP2	5.6e-278	1.3	0.26	0.13	0.37	0.16	ACACB	0	0.53	0.92	0.81	1.9	1.6	ATP13A3	0	0.71	0.6	0.48	0.92	0.66	GADD45B	4e-207	1.9	0.29	0.12	0.43	0.13
48	C1orf21	3.2e-135	0.18	0.67	0.62	1.1	1	MEIS2	1.2e-296	0.34	0.8	0.81	1.7	1.6	GPAT3	0	0.65	0.64	0.6	1.3	0.96	COL19A1	2.8e-275	0.59	0.52	0.41	0.7	0.51	KLHL7	0	0.6	0.79	0.63	1.2	0.96	BDNF	0	1.4	0.33	0.17	0.44	0.19	SLC38A2	6.4e-205	0.97	0.51	0.39	0.77	0.47
49	NEBL	4.7e-135	0.12	0.97	0.95	2.7	2.6	CSDC2	2.6e-267	0.47	0.63	0.62	1.1	0.93	SAMD12	0	0.77	0.56	0.5	1	0.72	AC022034.2	4.8e-274	0.54	0.6	0.5	0.93	0.72	CDH13	0	0.57	0.96	0.87	2.5	2.1	FRY	0	0.4	0.92	0.88	2.2	2	ITPRIP	2.3e-202	1	0.44	0.3	0.61	0.35
50	KBTBD12	3.4e-134	0.2	0.55	0.5	0.75	0.68	PTPRG	7.8e-264	0.26	0.83	0.86	2	1.8	TMEM164	0	0.72	0.59	0.56	1.2	0.85	ANO6	6.6e-264	0.52	0.59	0.49	0.81	0.63	PSD3	0	0.51	0.97	0.89	2.5	2.2	ZDHHC14	0	0.81	0.51	0.37	0.75	0.49	SLC19A2	5.1e-202	0.99	0.46	0.31	0.62	0.36
51	AL078590.3	3.7e-134	0.42	0.23	0.17	0.27	0.21	HIF3A	1.2e-257	0.37	0.74	0.74	1.5	1.3	NNT	0	0.5	0.67	0.68	1.3	1.1	AL390957.1	7e-264	0.82	0.4	0.28	0.57	0.36	AUTS2	0	0.65	0.73	0.55	1.2	0.88	KCP	0	2.5	0.22	0.052	0.28	0.054	MIR133A1HG	2.5e-193	0.79	0.59	0.47	0.95	0.65
52	GARNL3	5.5e-133	0.2	0.54	0.49	0.72	0.65	ACTC1	1.6e-257	0.33	0.85	0.84	1.9	1.7	AC139720.1	0	0.73	0.57	0.52	1.1	0.77	MKLN1	7.4e-264	0.43	0.76	0.7	1.3	1.1	PCSK6	0	0.98	0.42	0.24	0.51	0.29	AC139720.1	0	0.63	0.63	0.5	1	0.76	NEAT1	3.2e-190	0.4	0.99	0.98	3.9	3.7
53	ACOT11	5.6e-133	0.17	0.73	0.68	1.2	1.1	ALPK3	3.3e-257	0.52	0.58	0.55	0.94	0.73	USO1	0	0.6	0.6	0.58	1	0.79	SLC1A3	1.8e-259	0.39	0.84	0.78	1.7	1.5	MLIP-AS1	0	0.61	0.81	0.66	1.5	1.2	DAPK3	0	0.73	0.51	0.38	0.67	0.46	MALAT1	2.5e-189	0.24	1	1	7.6	7.5
54	KIF13A	6.4e-133	0.16	0.78	0.75	1.4	1.3	NAV1	2.1e-252	0.51	0.65	0.63	1.2	1	FILIP1	0	0.24	0.89	0.92	2.5	2.3	MARCH11	5.9e-257	1	0.3	0.18	0.38	0.21	TMEM65	0	0.59	0.82	0.66	1.4	1.1	PLCE1	0	0.87	0.42	0.28	0.55	0.34	LINC00881	1.9e-187	0.86	0.53	0.39	0.86	0.56
55	SORBS2	2.3e-130	0.19	0.98	0.96	3.6	3.5	FAF1	1.6e-250	0.32	0.74	0.75	1.4	1.2	MIR99AHG	1.6e-307	0.39	0.75	0.78	1.6	1.4	HTR4	1.5e-254	1.7	0.21	0.078	0.27	0.095	ABLIM1	0	0.37	0.99	0.97	3.2	3	GPA33	0	1	0.37	0.22	0.45	0.24	NMRK2	1.1e-186	0.9	0.51	0.38	0.78	0.49
56	TBX5	3.2e-129	0.21	0.48	0.43	0.61	0.55	MT-CO1	6.3e-247	0.53	0.6	0.55	1.1	0.84	TRIO	6.7e-300	0.46	0.66	0.68	1.3	1	EXOC6	4e-250	0.62	0.48	0.37	0.64	0.46	ADGRL2	0	0.59	0.81	0.65	1.4	1.1	ENAH	0	0.6	0.64	0.54	0.98	0.74	NID1	2e-184	0.92	0.5	0.37	0.78	0.49
57	THRB	5.6e-129	0.17	0.73	0.69	1.2	1.1	NF1	1.6e-241	0.41	0.65	0.65	1.1	0.96	SHROOM3	7.3e-296	0.72	0.53	0.5	0.93	0.66	PHACTR1	5.5e-250	0.38	0.86	0.81	2	1.7	AC010235.1	0	1.3	0.33	0.15	0.41	0.19	Z98949.3	0	0.92	0.4	0.25	0.48	0.28	MYOM1	2.5e-177	0.41	0.98	0.95	3.2	2.9
58	DGKG	1.9e-127	0.17	0.72	0.69	1.3	1.2	ZNF106	5.8e-234	0.36	0.7	0.69	1.3	1.1	SLC4A4	2.2e-286	0.78	0.49	0.44	0.81	0.55	PCDH9	3.4e-248	0.42	0.87	0.82	2.1	1.9	PHACTR1	0	0.58	0.92	0.8	2.1	1.7	MAP4	0	0.37	0.91	0.87	2.1	1.9	PRELID2	2.2e-176	0.9	0.53	0.39	1	0.66
59	MLIP	2.8e-126	0.16	0.97	0.95	3.1	3	MB	2.4e-230	0.34	0.74	0.73	1.4	1.2	FHOD3	2.8e-282	0.26	0.89	0.91	2.4	2.2	AF117829.1	4e-248	0.57	0.5	0.39	0.65	0.48	PTPRK	0	0.54	0.9	0.76	1.7	1.4	MALAT1	0	0.22	1	1	7.6	7.4	MYO18B	3.7e-175	0.49	0.92	0.85	2.2	1.9
60	LHFPL6	7.8e-125	0.17	0.75	0.71	1.3	1.2	HSPG2	2.2e-225	0.69	0.46	0.4	0.71	0.5	VLDLR-AS1	2.1e-275	0.59	0.6	0.58	1.1	0.85	SLCO1C1	1.5e-247	2	0.19	0.064	0.24	0.067	FYB2	0	0.64	0.68	0.5	1	0.76	STK38L	0	0.64	0.56	0.44	0.8	0.58	CNN1	1.9e-173	2.2	0.23	0.07	0.33	0.081
61	IPO9-AS1	8.5e-124	0.19	0.6	0.55	0.97	0.89	FAM129A	2.9e-225	0.36	0.77	0.78	1.7	1.5	CTNND2	1.4e-274	0.69	0.55	0.51	1	0.76	BMPR1B	2.3e-246	1.8	0.23	0.11	0.35	0.11	CBLB	0	0.5	0.94	0.85	2.2	1.9	MAPRE2	0	0.49	0.71	0.63	1.2	0.97	ACTN4	1.7e-171	0.6	0.67	0.57	1.1	0.8
62	RUNX1T1	1.4e-123	0.19	0.56	0.51	0.78	0.71	KANSL1	4.2e-224	0.36	0.67	0.68	1.2	1	WDFY3	2.8e-270	0.73	0.49	0.45	0.79	0.55	LINC02137	3.7e-243	0.92	0.33	0.21	0.5	0.3	CPNE5	0	0.71	0.55	0.36	0.76	0.53	PTPN14	0	0.61	0.55	0.44	0.77	0.56	STAT3	4.3e-169	0.68	0.6	0.49	0.95	0.69
63	CRADD	2.2e-122	0.15	0.78	0.75	1.4	1.3	NEAT1	1.1e-221	0.2	0.98	0.98	3.8	3.7	RBPMS	4.3e-269	0.27	0.83	0.87	2	1.9	COX17	6.4e-243	0.78	0.36	0.24	0.46	0.29	LINC02137	0	1.2	0.37	0.19	0.54	0.28	RICTOR	0	0.44	0.76	0.68	1.3	1	ACTC1	2.2e-167	0.45	0.88	0.84	2	1.8
64	VPS8	4e-120	0.17	0.65	0.61	0.93	0.86	KIF1B	1.4e-221	0.39	0.65	0.65	1.1	0.96	MTFR1	5.7e-262	0.44	0.68	0.68	1.3	1.1	AC008014.1	2.1e-240	0.57	0.51	0.4	0.74	0.55	STXBP6	0	0.64	0.65	0.47	0.91	0.67	SVIL	0	0.32	0.95	0.92	2.6	2.4	FHL1	1.2e-166	0.66	0.67	0.59	1.3	0.95
65	PKP2	4e-120	0.15	0.88	0.86	1.9	1.8	ACTA1	6e-216	0.45	0.7	0.65	1.5	1.3	MYOM2	6.3e-259	0.28	0.86	0.89	2.2	2	DIRC3	4e-238	1.1	0.29	0.18	0.39	0.2	SLC16A7	0	0.53	0.84	0.7	1.4	1.1	ADAM19	0	1.1	0.31	0.17	0.39	0.2	NUDT4	2e-166	0.64	0.65	0.56	1.1	0.8
66	PCDH7	6.7e-120	0.17	0.8	0.76	1.9	1.8	TOM1L2	6.4e-216	0.35	0.68	0.68	1.2	1	NEK1	2e-255	0.73	0.49	0.44	0.79	0.55	SAMD12	9.3e-233	0.49	0.6	0.49	0.92	0.73	SCAPER	0	0.53	0.83	0.68	1.4	1.1	SORT1	0	0.6	0.55	0.45	0.78	0.58	SAT1	1.1e-164	0.61	0.74	0.67	1.4	1.1
67	ARL15	9.5e-120	0.17	0.66	0.62	1.1	0.99	CRTC3	7e-211	0.53	0.53	0.5	0.82	0.63	DIAPH2	2.8e-255	0.71	0.51	0.48	0.91	0.65	LINC01470	2e-230	0.89	0.33	0.22	0.43	0.25	ENOX1	0	0.63	0.65	0.47	0.95	0.71	CSRP3	0	0.48	0.69	0.59	1.1	0.87	C15orf41	8.8e-164	0.5	0.92	0.86	2.3	2
68	TNRC6B	4.1e-119	0.15	0.81	0.76	1.4	1.4	CTNNA3	5.5e-210	0.13	0.96	0.97	3.5	3.4	SEC31A	6.3e-250	0.66	0.51	0.48	0.81	0.58	ACSS3	3.7e-225	0.39	0.76	0.69	1.3	1.1	MYLK3	0	0.51	0.88	0.75	1.6	1.3	PXYLP1	0	0.84	0.38	0.25	0.47	0.29	IFRD1	7.8e-160	0.78	0.51	0.39	0.69	0.46
69	PLCXD3	4.3e-119	0.16	0.88	0.85	2.1	2	CASZ1	1.7e-207	0.5	0.56	0.54	0.91	0.72	TBCK	1.1e-247	0.78	0.46	0.41	0.73	0.49	ANTXR1	1.1e-220	1.6	0.19	0.071	0.22	0.078	NEK10	0	0.6	0.67	0.5	0.95	0.71	PDLIM3	0	0.53	0.66	0.57	1.2	0.92	ACADVL	3.3e-156	0.63	0.61	0.5	0.91	0.67
70	ATRNL1	1.2e-117	0.36	0.24	0.19	0.28	0.23	SSH2	6.9e-207	0.36	0.68	0.69	1.2	1.1	TBC1D4	1.5e-246	0.3	0.77	0.81	1.7	1.5	AC117834.1	1.5e-218	0.65	0.41	0.3	0.53	0.37	GPC5	0	1.1	0.37	0.21	0.62	0.33	DMD	0	0.29	0.96	0.95	3.7	3.5	SDCBP	2.8e-147	1.3	0.32	0.18	0.43	0.2
71	PRKAA2	2e-117	0.15	0.77	0.74	1.3	1.2	PIAS1	1.2e-200	0.43	0.6	0.6	1	0.83	NR3C2	2.3e-242	0.52	0.6	0.59	1.1	0.84	AC096564.1	1.4e-217	0.68	0.41	0.31	0.53	0.36	KANK1	0	0.46	0.94	0.86	2.2	1.9	PDE10A	0	0.68	0.5	0.39	0.73	0.51	ATP2A2	4e-145	0.42	0.91	0.86	2.1	1.9
72	PATJ	1.7e-116	0.15	0.84	0.8	1.6	1.5	TRPM7	1.4e-200	0.29	0.78	0.8	1.6	1.4	STOX2	5.9e-238	0.69	0.52	0.49	0.96	0.69	DOCK4	1.6e-217	0.49	0.57	0.48	0.83	0.65	PDZRN3	0	0.5	0.94	0.84	2.1	1.8	AC019068.1	0	0.71	0.46	0.34	0.64	0.43	TANC1	6.1e-143	0.45	0.85	0.8	1.8	1.5
73	PDE1C	1.9e-116	0.15	0.86	0.82	1.8	1.7	CDC42BPA	8.6e-198	0.36	0.65	0.66	1.2	0.99	ABHD18	3.7e-234	0.47	0.65	0.64	1.2	1	SYT2	5.2e-217	0.78	0.36	0.25	0.47	0.3	TOGARAM2	0	1	0.36	0.19	0.43	0.24	CFL2	0	0.76	0.41	0.29	0.49	0.32	AC013640.1	2.4e-136	0.62	0.65	0.56	1.1	0.87
74	PLEKHA7	4.4e-116	0.22	0.44	0.39	0.56	0.5	ARHGEF10L	2.7e-195	0.6	0.47	0.42	0.69	0.51	AKAP6	1.4e-231	0.13	0.87	0.92	2.4	2.3	PDLIM5	4.2e-216	0.2	0.97	0.97	3.3	3.1	AGBL4	0	0.9	0.41	0.25	0.55	0.33	LPL	0	0.48	0.77	0.7	1.6	1.3	ABHD2	2.8e-134	0.56	0.66	0.57	1.1	0.86
75	DDX17	1.7e-115	0.15	0.75	0.71	1.2	1.1	MYO9A	1.8e-193	0.48	0.55	0.54	0.9	0.71	LDLRAD4	5.5e-228	0.45	0.69	0.7	1.5	1.3	SOX5	6e-214	0.85	0.33	0.22	0.5	0.3	HMGN3	0	0.5	0.82	0.68	1.3	1	INSR	0	0.4	0.81	0.75	1.5	1.3	AFF4	1.6e-133	0.6	0.6	0.53	0.92	0.69
76	ADGRL2	3.7e-114	0.17	0.7	0.65	1.2	1.1	MYH9	8.6e-193	0.6	0.49	0.45	0.8	0.59	ETFDH	1.8e-227	0.44	0.63	0.63	1.1	0.92	NFE2L3	4.6e-213	0.74	0.36	0.26	0.45	0.29	ART3	0	0.65	0.56	0.38	0.7	0.5	PDE4DIP	0	0.24	0.98	0.97	3	2.8	IRS2	1.3e-132	1.2	0.31	0.18	0.4	0.2
77	COL23A1	1.8e-113	0.22	0.46	0.42	0.65	0.58	MYOCD	7.9e-190	0.38	0.68	0.68	1.4	1.2	ACSS3	1.5e-225	0.41	0.67	0.7	1.3	1.1	AC027117.2	1.2e-212	0.78	0.37	0.27	0.49	0.31	NFXL1	0	1.4	0.3	0.14	0.38	0.16	LARGE1	0	0.36	0.93	0.89	2.5	2.3	ZFP36	5.7e-131	2.1	0.21	0.071	0.29	0.076
78	PDZD2	2.3e-113	0.15	0.89	0.86	2.2	2.1	TTC28	8.4e-186	0.44	0.59	0.59	1.1	0.87	ADGRL3	8.6e-224	1.1	0.35	0.26	0.7	0.39	RTN4	1.4e-211	0.95	0.28	0.17	0.34	0.19	SMYD3	0	0.57	0.69	0.53	1	0.79	PCDH9	0	0.39	0.87	0.82	2.1	1.9	ARHGEF12	4.1e-129	0.49	0.72	0.66	1.2	1
79	PLEKHA2	8.3e-113	0.19	0.48	0.43	0.6	0.54	HOOK2	5e-182	0.28	0.73	0.74	1.4	1.2	FRYL	1.2e-222	0.66	0.49	0.46	0.79	0.57	NNMT	5.5e-211	1.8	0.18	0.068	0.24	0.072	CACNA2D3	0	0.58	0.68	0.52	1	0.79	MFGE8	0	0.61	0.49	0.38	0.62	0.45	FABP3	1.3e-125	0.52	0.64	0.55	0.94	0.74
80	EXT1	1e-112	0.18	0.54	0.49	0.81	0.74	PDE8A	5.2e-180	0.47	0.54	0.52	0.86	0.69	UBE2D3	4.1e-221	0.63	0.5	0.47	0.79	0.58	AC002066.1	2.8e-210	0.53	0.53	0.44	0.78	0.6	DECR1	0	0.5	0.78	0.64	1.2	0.97	XIRP1	0	1.2	0.27	0.15	0.34	0.16	GRXCR2	2.1e-124	1.1	0.32	0.18	0.56	0.31
81	SEMA5A	2e-112	0.18	0.59	0.54	0.85	0.78	PATJ	1.5e-179	0.24	0.8	0.82	1.6	1.5	ATP8A1	3.6e-220	0.76	0.45	0.4	0.72	0.48	AC090921.1	6.5e-208	1.2	0.23	0.12	0.28	0.13	AC108058.1	0	0.58	0.68	0.51	1	0.79	MIR4435-2HG	0	0.79	0.4	0.28	0.52	0.33	RHEB	1.6e-123	0.78	0.43	0.32	0.55	0.36
82	PTP4A3	2.2e-112	0.22	0.43	0.38	0.52	0.46	AC124312.1	5.8e-179	0.43	0.58	0.58	0.97	0.79	ZNF407	5.6e-216	0.54	0.56	0.56	0.99	0.77	TPD52L1	2.4e-205	0.52	0.51	0.41	0.69	0.52	CCDC141	0	0.5	0.87	0.73	1.5	1.3	HIPK2	0	0.45	0.69	0.61	1.1	0.9	PDLIM5	1.3e-122	0.33	0.99	0.96	3.4	3.2
83	RAP1GAP2	2.6e-112	0.21	0.44	0.4	0.56	0.5	PTPN14	7e-179	0.57	0.48	0.45	0.76	0.57	HAND2-AS1	2.5e-214	0.38	0.68	0.69	1.2	1.1	PRICKLE1	2.2e-204	0.54	0.49	0.39	0.72	0.54	DNAH11	0	0.71	0.49	0.32	0.61	0.41	DES	0	0.3	0.9	0.87	1.9	1.7	MPP3	2.2e-122	0.44	0.77	0.69	1.4	1.2
84	MITF	1.1e-111	0.15	0.84	0.81	1.6	1.6	ACTN4	4.3e-177	0.45	0.58	0.57	0.98	0.8	PPA2	6.6e-214	0.69	0.47	0.43	0.73	0.51	PLCB1	9.4e-201	1.4	0.2	0.092	0.27	0.11	ZNF521	0	0.63	0.55	0.38	0.68	0.49	IGF1R	0	0.39	0.8	0.74	1.5	1.3	CKM	6.8e-122	0.55	0.65	0.58	1.1	0.83
85	GALNT17	2.1e-107	0.15	0.84	0.81	1.8	1.7	THRAP3	2.6e-175	0.37	0.61	0.62	1	0.86	ZNF827	5.4e-209	0.74	0.44	0.4	0.71	0.48	PDGFD	2.2e-200	1.3	0.21	0.1	0.27	0.12	MIR133A1HG	0	0.59	0.61	0.45	0.84	0.63	CYR61	0	1.5	0.22	0.091	0.3	0.11	PRKAG2	3e-118	0.6	0.74	0.68	1.4	1.1
86	MMP23B	1.2e-106	0.25	0.33	0.28	0.39	0.33	PPARA	4.6e-175	0.52	0.51	0.49	0.82	0.64	GREB1L	9e-209	0.51	0.6	0.6	1.2	0.95	MIR99AHG	9.3e-200	0.35	0.83	0.77	1.6	1.4	CACNA1C	0	0.39	0.99	0.96	3.7	3.4	TPM3	0	1.2	0.28	0.17	0.41	0.21	TNNI3	1.2e-117	0.38	0.93	0.89	2.2	2
87	LCLAT1	8.9e-106	0.16	0.63	0.58	0.89	0.83	PARVB	3.9e-174	0.62	0.45	0.4	0.68	0.49	ARFGEF1	7.6e-203	0.49	0.57	0.58	0.97	0.77	KCNJ3	1.9e-198	2.6	0.14	0.03	0.2	0.036	ASB15	0	0.53	0.69	0.53	0.94	0.73	SH3BGR	0	1.1	0.27	0.15	0.32	0.16	MYL6	1.9e-116	0.54	0.57	0.47	0.77	0.59
88	MEIS2	1.9e-104	0.15	0.84	0.8	1.6	1.5	RORA	1.5e-172	0.53	0.53	0.5	0.94	0.73	JAK2	3.1e-199	0.66	0.49	0.46	0.85	0.61	AC010235.1	1.4e-197	0.9	0.28	0.17	0.36	0.21	DCP1B	0	0.57	0.62	0.46	0.84	0.64	SSBP2	0	0.48	0.61	0.53	0.91	0.73	C3orf52	8.3e-114	1.5	0.26	0.13	0.35	0.14
89	C14orf180	2.7e-103	0.18	0.52	0.47	0.68	0.62	MT-CO3	5.4e-167	0.49	0.54	0.5	0.94	0.75	ADGRL3-AS1	7.1e-199	0.65	0.49	0.45	0.79	0.57	GRIP1	4.6e-197	1	0.26	0.15	0.36	0.19	NALCN	0	0.65	0.49	0.33	0.6	0.42	LINC02253	0	0.8	0.36	0.25	0.49	0.31	ASAH1	6e-113	0.41	0.74	0.67	1.2	1
90	ZNF638	3.2e-103	0.13	0.85	0.82	1.6	1.5	TJP1	7.5e-165	0.33	0.65	0.67	1.1	0.99	RICTOR	1.4e-196	0.37	0.66	0.69	1.2	1.1	TXK	8e-197	1.4	0.2	0.086	0.22	0.09	CCDC146	0	0.84	0.38	0.22	0.42	0.26	OTUD1	0	1.3	0.24	0.11	0.27	0.12	ZNF331	1.7e-111	1.6	0.28	0.16	0.46	0.18
91	MYLK3	5.3e-103	0.15	0.79	0.75	1.4	1.3	TNNI3	4.9e-163	0.22	0.88	0.89	2.1	2	IGFBP7	3.2e-195	0.59	0.53	0.51	0.93	0.7	GREB1L	1.4e-194	0.45	0.66	0.59	1.1	0.95	AC022034.2	0	0.55	0.64	0.48	0.92	0.71	UGP2	0	0.54	0.56	0.48	0.82	0.63	AREG	2e-110	3	0.16	0.032	0.26	0.036
92	NRP1	1.5e-101	0.16	0.68	0.63	1.1	1	EPS15L1	3.8e-162	0.41	0.57	0.56	0.91	0.75	AC093879.1	4.9e-195	0.58	0.53	0.5	0.9	0.68	NAV3	2.4e-194	0.47	0.58	0.49	0.92	0.74	TGFBR2	0	0.54	0.64	0.48	0.84	0.65	SH3D19	0	0.33	0.84	0.78	1.6	1.4	HSPA1A	2.5e-109	1.1	0.3	0.17	0.38	0.2
93	PCNT	1.9e-101	0.23	0.38	0.33	0.45	0.4	TNRC6C	8.8e-162	0.42	0.56	0.55	0.89	0.73	DLC1	1.5e-192	0.31	0.77	0.8	1.7	1.6	AC124947.1	2.8e-193	0.56	0.45	0.35	0.59	0.43	LRRC39	0	0.49	0.75	0.61	1.1	0.89	CNN1	0	1.9	0.18	0.06	0.23	0.069	FBXW7	4.7e-109	0.42	0.74	0.67	1.2	1
94	WNK2	3.2e-101	0.16	0.62	0.58	0.89	0.82	PPP1R12B	2.5e-161	0.22	0.92	0.92	2.5	2.4	TMEM131L	6.5e-192	0.65	0.49	0.46	0.81	0.58	NFXL1	4.6e-192	1.1	0.26	0.15	0.35	0.18	DPYD	0	0.54	0.61	0.45	0.78	0.59	BCL2	0	0.65	0.43	0.32	0.61	0.43	BZW2	2e-108	0.52	0.59	0.5	0.83	0.64
95	FSTL1	2e-100	0.17	0.58	0.54	0.84	0.78	SRL	6.2e-159	0.31	0.67	0.69	1.2	1.1	LMO7	2.4e-190	0.21	0.81	0.85	1.8	1.6	LRRC7	6.7e-192	1.1	0.25	0.14	0.31	0.15	RGS6	0	0.5	0.83	0.69	1.5	1.2	ITGB1	0	0.53	0.55	0.46	0.74	0.57	USP54	1.6e-107	0.86	0.42	0.32	0.61	0.38
96	FTX	1.2e-98	0.12	0.9	0.88	2.1	2	NFIC	2.6e-156	0.51	0.49	0.47	0.76	0.59	EXT1	2.7e-190	0.6	0.53	0.51	1	0.75	HDAC2-AS2	1.9e-191	1.5	0.19	0.077	0.23	0.087	PLCXD3	0	0.48	0.95	0.85	2.3	2	DNAAF3	0	0.74	0.39	0.28	0.51	0.34	B4GALT1	1.9e-106	0.6	0.54	0.45	0.79	0.59
97	CDH13	1.8e-98	0.17	0.9	0.87	2.2	2.1	ASH1L	2.7e-155	0.29	0.67	0.7	1.2	1.1	TMEM71	1e-188	0.35	0.71	0.72	1.5	1.3	GABPB1-AS1	5.2e-189	0.5	0.5	0.41	0.65	0.5	GAREM1	0	0.52	0.67	0.51	0.93	0.73	CUX1	0	0.31	0.85	0.8	1.6	1.5	EIF1	3.4e-105	0.52	0.56	0.46	0.75	0.58
98	AC116366.3	2e-98	0.17	0.53	0.49	0.7	0.64	ETFA	2.3e-152	0.47	0.51	0.49	0.77	0.61	PAM	3.2e-188	0.18	0.82	0.87	2	1.8	L3MBTL4	2.8e-188	1.2	0.21	0.096	0.28	0.13	MTUS2	0	0.46	0.87	0.74	1.6	1.3	TXNRD1	0	0.52	0.56	0.47	0.8	0.62	MYOZ2	5.5e-105	0.36	0.92	0.88	2.2	2
99	TNRC6A	2e-98	0.13	0.81	0.78	1.5	1.4	ARIH1	4.9e-151	0.43	0.54	0.53	0.84	0.68	CLCN3	1.4e-187	0.59	0.5	0.48	0.8	0.59	CPVL	3.5e-188	0.42	0.64	0.55	1	0.86	LRRC2	0	0.47	0.8	0.66	1.3	1.1	ASB18	0	0.51	0.55	0.45	0.78	0.61	PHACTR1	5.5e-104	0.42	0.88	0.81	2	1.8
[truncated: 14 more columns]
