# Supplementary material for: Pathogenic variants damage cell composition and single cell transcription in cardiomyopathies
Source: Science. Author manuscript; Available in PMC 2022 Oct 3. (PMC9528698; doi:10.1126/science.abo1984)
Supplement: Supp table 7 [file NIHMS1835045-supplement-Supp_table_7.xlsx]

## Sheet: Key
Column name	Description
Gene	Gene symbol, Ensembl 84
logFC	log2-fold change
FDR	False discovery rate; FDR is the PValue after (by default) Benjamini-Hochberg correction.
mean_exp_control	Mean expression values across controls
mean_exp_genotype	Mean expression values across disease samples
logCPM	logCPM is the average expression of all pseudobulked samples for that particular gene across all samples on the log2-scale expressed in counts per million (cpm, as calculated by edgeR after normalization).
F	Output of quasi-likelihood F-test
PValue	PValue is the nominal p-value derived from F
FDR_plot	-log10(False discovery rate)
Region	Studied region (LV or RV)
annotation_level	Cell-type or cell-state
cell_state/state	Specification which cell-type or state was analysed
comparison	Specification control_GENOTYPE
Observations_genotype	Numbers of Patients included in edgeR (patients with low number of nuclei have been excluded)
Observations_reference	Numbers of Patients included in edgeR (patients with low number of nuclei have been excluded)

## Sheet: LMNA_control
Gene	logFC	FDR	mean_exp_control	mean_exp_genotype	logCPM	F	PValue	FDR_plot	Region	annotation_level	cell_type	comparison	Observations_genotype	Observations_reference
SLITRK4	4.83	8.54e-07	0.000907	0.0266	0.763	72	8.17e-10	6.07	LV	CELLTYPE	CM	control_LMNA	12	18
ADGRG7	3.86	0.000417	0.00396	0.0782	2.29	27.7	8.41e-06	3.38	LV	CELLTYPE	CM	control_LMNA	12	18
ATP1B4	3.58	8.65e-06	0.00108	0.0138	0.103	52.9	2.36e-08	5.06	LV	CELLTYPE	CM	control_LMNA	12	18
NPPA-AS1	3.52	3.89e-06	0.00156	0.0202	0.561	58.3	8.51e-09	5.41	LV	CELLTYPE	CM	control_LMNA	12	18
STAT4	3.52	1.73e-06	0.0386	0.527	5.28	64.3	2.96e-09	5.76	LV	CELLTYPE	CM	control_LMNA	12	18
EDA2R	3.28	2.56e-08	0.00627	0.0635	2.25	107	6.99e-12	7.59	LV	CELLTYPE	CM	control_LMNA	12	18
HYAL4	3.16	2.9e-08	0.00666	0.0593	2.15	104	9.91e-12	7.54	LV	CELLTYPE	CM	control_LMNA	12	18
HBA2	3.11	3.66e-05	0.00303	0.102	1.89	42.1	2.27e-07	4.44	LV	CELLTYPE	CM	control_LMNA	12	18
ANKRD45	2.96	4.3e-05	0.0113	0.0929	2.85	41.1	2.85e-07	4.37	LV	CELLTYPE	CM	control_LMNA	12	18
HBA1	2.88	0.000346	0.00163	0.0406	0.635	28.7	6.34e-06	3.46	LV	CELLTYPE	CM	control_LMNA	12	18
MAP2	2.86	2.74e-07	0.0287	0.218	4.07	83.3	1.5e-10	6.56	LV	CELLTYPE	CM	control_LMNA	12	18
ERVH-1	2.82	1.62e-05	0.00117	0.0139	-0.37	48.1	6.24e-08	4.79	LV	CELLTYPE	CM	control_LMNA	12	18
HBB	2.71	0.000453	0.0108	0.252	3.77	27.3	9.51e-06	3.34	LV	CELLTYPE	CM	control_LMNA	12	18
UNC80	2.71	2.56e-08	0.00988	0.0838	2.66	118	1.85e-12	7.59	LV	CELLTYPE	CM	control_LMNA	12	18
ACSM5	2.69	0.000985	0.00249	0.0176	0.577	23.1	3.22e-05	3.01	LV	CELLTYPE	CM	control_LMNA	12	18
AC090735.1	2.63	0.00848	0.00969	0.0852	2.64	13.7	0.000779	2.07	LV	CELLTYPE	CM	control_LMNA	12	18
AL606807.1	2.6	0.000609	0.0117	0.0719	2.57	25.6	1.55e-05	3.22	LV	CELLTYPE	CM	control_LMNA	12	18
SCGB3A2	2.55	9.2e-05	0.00597	0.0302	1.37	36.4	8.59e-07	4.04	LV	CELLTYPE	CM	control_LMNA	12	18
LINC01913	2.51	0.000194	0.00316	0.0154	0.466	31.8	2.77e-06	3.71	LV	CELLTYPE	CM	control_LMNA	12	18
AC002463.1	2.46	4.3e-07	0.00955	0.0606	2.16	78	3.23e-10	6.37	LV	CELLTYPE	CM	control_LMNA	12	18
PTCHD4	2.44	1.65e-06	0.0382	0.222	4.22	65.6	2.36e-09	5.78	LV	CELLTYPE	CM	control_LMNA	12	18
AC090673.1	2.43	3.39e-06	0.00301	0.0164	0.544	59.3	7.18e-09	5.47	LV	CELLTYPE	CM	control_LMNA	12	18
NPPA	2.35	0.0122	0.0619	0.489	5.31	12.3	0.00134	1.91	LV	CELLTYPE	CM	control_LMNA	12	18
SRCIN1	2.34	3.92e-06	0.0042	0.0248	1.08	58.1	8.84e-09	5.41	LV	CELLTYPE	CM	control_LMNA	12	18
C14orf132	2.32	0.000427	0.00997	0.0501	2.05	27.6	8.72e-06	3.37	LV	CELLTYPE	CM	control_LMNA	12	18
ALKAL2	2.29	0.000262	0.00307	0.0141	0.355	30.2	4.2e-06	3.58	LV	CELLTYPE	CM	control_LMNA	12	18
AC092813.1	2.23	1.72e-05	0.00344	0.0192	0.754	47.5	7.15e-08	4.76	LV	CELLTYPE	CM	control_LMNA	12	18
SLC6A6	2.21	0.0017	0.122	0.561	5.6	20.4	7.49e-05	2.77	LV	CELLTYPE	CM	control_LMNA	12	18
UCHL1	2.2	0.00011	0.0044	0.0225	0.987	35.3	1.14e-06	3.96	LV	CELLTYPE	CM	control_LMNA	12	18
OGDHL	2.19	0.000404	0.00358	0.0188	0.809	27.9	8.02e-06	3.39	LV	CELLTYPE	CM	control_LMNA	12	18
PHF21B	2.18	9.7e-06	0.0105	0.0558	2.21	52.1	2.79e-08	5.01	LV	CELLTYPE	CM	control_LMNA	12	18
AL031283.2	2.15	0.00141	0.00834	0.0343	1.76	21.3	5.74e-05	2.85	LV	CELLTYPE	CM	control_LMNA	12	18
B3GALT5	2.15	0.000918	0.0186	0.0732	2.75	23.5	2.88e-05	3.04	LV	CELLTYPE	CM	control_LMNA	12	18
WNT9A	2.15	0.000253	0.102	0.422	5.21	30.4	4.01e-06	3.6	LV	CELLTYPE	CM	control_LMNA	12	18
AL596188.1	2.11	0.00251	0.011	0.0423	1.93	18.7	0.000132	2.6	LV	CELLTYPE	CM	control_LMNA	12	18
AL078590.3	2.09	0.000998	0.109	0.469	5.46	23.1	3.27e-05	3	LV	CELLTYPE	CM	control_LMNA	12	18
SLC7A8	2.09	1.98e-05	0.104	0.485	5.35	46.1	9.62e-08	4.7	LV	CELLTYPE	CM	control_LMNA	12	18
MIR34AHG	2.06	1.15e-06	0.0207	0.0954	3.11	68.8	1.38e-09	5.94	LV	CELLTYPE	CM	control_LMNA	12	18
NEURL1B	2.04	6e-05	0.0327	0.14	3.6	39.1	4.53e-07	4.22	LV	CELLTYPE	CM	control_LMNA	12	18
SPOCK1	2.03	9.12e-05	0.185	0.861	6.25	36.6	8.34e-07	4.04	LV	CELLTYPE	CM	control_LMNA	12	18
AL078590.2	2.01	6.92e-05	0.00725	0.0326	1.55	38.3	5.53e-07	4.16	LV	CELLTYPE	CM	control_LMNA	12	18
C5AR1	2.01	2.18e-06	0.0502	0.211	4.26	62.7	3.9e-09	5.66	LV	CELLTYPE	CM	control_LMNA	12	18
C5orf46	2	1.73e-06	0.0561	0.256	4.44	64.3	2.93e-09	5.76	LV	CELLTYPE	CM	control_LMNA	12	18
ADGRF2	1.99	0.0017	0.00381	0.0146	0.474	20.4	7.48e-05	2.77	LV	CELLTYPE	CM	control_LMNA	12	18
ARSJ	1.98	0.000152	0.0088	0.0347	1.67	33.1	1.96e-06	3.82	LV	CELLTYPE	CM	control_LMNA	12	18
BMPR1B-DT	1.98	0.0215	0.0125	0.0521	2.23	10.2	0.00314	1.67	LV	CELLTYPE	CM	control_LMNA	12	18
PLCE1-AS2	1.96	0.000126	0.00527	0.0195	0.936	34.3	1.48e-06	3.9	LV	CELLTYPE	CM	control_LMNA	12	18
PLCE1	1.94	4.08e-07	0.229	0.91	6.37	79	2.79e-10	6.39	LV	CELLTYPE	CM	control_LMNA	12	18
AC108067.1	1.93	0.00408	0.0156	0.071	2.6	16.6	0.000269	2.39	LV	CELLTYPE	CM	control_LMNA	12	18
TTLL7	1.93	3.85e-05	0.0833	0.359	4.95	41.7	2.53e-07	4.41	LV	CELLTYPE	CM	control_LMNA	12	18
EDNRA	1.92	0.000116	0.33	1.07	6.68	35	1.24e-06	3.94	LV	CELLTYPE	CM	control_LMNA	12	18
FAT3	1.86	1.33e-06	0.0188	0.075	2.84	67.4	1.73e-09	5.87	LV	CELLTYPE	CM	control_LMNA	12	18
ABCG2	1.85	4.08e-07	0.0504	0.196	4.16	79	2.78e-10	6.39	LV	CELLTYPE	CM	control_LMNA	12	18
FKBP5	1.84	0.000969	1.23	5.01	8.8	23.2	3.12e-05	3.01	LV	CELLTYPE	CM	control_LMNA	12	18
CA8	1.83	3.03e-05	0.00857	0.0394	1.81	43.2	1.8e-07	4.52	LV	CELLTYPE	CM	control_LMNA	12	18
COTL1	1.82	0.000223	0.012	0.0518	2.15	31.1	3.34e-06	3.65	LV	CELLTYPE	CM	control_LMNA	12	18
KCTD8	1.82	0.00103	0.0536	0.219	4.28	22.9	3.48e-05	2.99	LV	CELLTYPE	CM	control_LMNA	12	18
PPP2R2B	1.81	1.65e-06	0.0384	0.161	3.84	65.9	2.26e-09	5.78	LV	CELLTYPE	CM	control_LMNA	12	18
AC093607.1	1.8	9.56e-05	0.0463	0.178	4.04	36.2	9.12e-07	4.02	LV	CELLTYPE	CM	control_LMNA	12	18
AMPH	1.78	2.56e-08	0.017	0.0784	2.74	109	5.06e-12	7.59	LV	CELLTYPE	CM	control_LMNA	12	18
LINC01456	1.77	0.00494	0.0108	0.0455	2.05	15.9	0.000354	2.31	LV	CELLTYPE	CM	control_LMNA	12	18
AC011604.2	1.76	0.000604	0.00369	0.024	0.619	25.6	1.52e-05	3.22	LV	CELLTYPE	CM	control_LMNA	12	18
ALDOB	1.75	0.00307	0.0133	0.0469	2.07	17.8	0.000178	2.51	LV	CELLTYPE	CM	control_LMNA	12	18
SPINK1	1.73	0.0012	0.00568	0.0235	1.02	22	4.52e-05	2.92	LV	CELLTYPE	CM	control_LMNA	12	18
GOLGA7B	1.71	0.0245	0.00416	0.015	0.588	9.69	0.00381	1.61	LV	CELLTYPE	CM	control_LMNA	12	18
LINC02306	1.71	0.000595	0.0456	0.178	4.07	25.8	1.46e-05	3.23	LV	CELLTYPE	CM	control_LMNA	12	18
BCL2	1.7	5.73e-08	0.299	1.08	6.68	96.9	2.35e-11	7.24	LV	CELLTYPE	CM	control_LMNA	12	18
C5orf47	1.7	0.000595	0.0264	0.096	3.09	25.8	1.45e-05	3.23	LV	CELLTYPE	CM	control_LMNA	12	18
LINC01277	1.7	0.00614	0.0164	0.0529	2.4	15	0.000482	2.21	LV	CELLTYPE	CM	control_LMNA	12	18
NNMT	1.7	0.00522	0.0587	0.214	4.26	15.6	0.000384	2.28	LV	CELLTYPE	CM	control_LMNA	12	18
ADGRL3	1.69	0.000917	0.397	1.44	7.04	23.5	2.87e-05	3.04	LV	CELLTYPE	CM	control_LMNA	12	18
AC006148.1	1.68	1.79e-05	0.00712	0.0307	1.47	46.9	7.98e-08	4.75	LV	CELLTYPE	CM	control_LMNA	12	18
AL133346.1	1.68	6.94e-05	0.00985	0.0344	1.76	38.2	5.64e-07	4.16	LV	CELLTYPE	CM	control_LMNA	12	18
HEG1	1.66	6e-07	0.376	1.21	6.91	75.3	4.92e-10	6.22	LV	CELLTYPE	CM	control_LMNA	12	18
MBOAT2	1.65	2.13e-05	0.16	0.596	5.74	45.4	1.1e-07	4.67	LV	CELLTYPE	CM	control_LMNA	12	18
LINC00222	1.63	1.15e-06	0.0244	0.0837	2.97	68.7	1.4e-09	5.94	LV	CELLTYPE	CM	control_LMNA	12	18
AC068234.1	1.62	0.00283	0.00994	0.0292	1.59	18.2	0.000157	2.55	LV	CELLTYPE	CM	control_LMNA	12	18
AP005131.1	1.62	0.000226	0.0345	0.0978	3.28	31	3.46e-06	3.65	LV	CELLTYPE	CM	control_LMNA	12	18
AP002518.2	1.61	0.00716	0.189	0.543	5.73	14.4	0.000604	2.14	LV	CELLTYPE	CM	control_LMNA	12	18
MSH4	1.6	0.000125	0.0505	0.186	4.08	34.4	1.44e-06	3.9	LV	CELLTYPE	CM	control_LMNA	12	18
COL12A1	1.58	0.00059	0.011	0.0381	1.9	25.9	1.43e-05	3.23	LV	CELLTYPE	CM	control_LMNA	12	18
CDKN1A	1.57	0.000896	0.033	0.123	3.51	23.6	2.78e-05	3.05	LV	CELLTYPE	CM	control_LMNA	12	18
NFASC	1.57	5.41e-06	0.0178	0.0649	2.6	55.9	1.33e-08	5.27	LV	CELLTYPE	CM	control_LMNA	12	18
CCDC168	1.56	9.8e-05	0.0146	0.0465	2.23	36.1	9.44e-07	4.01	LV	CELLTYPE	CM	control_LMNA	12	18
PHLDA1	1.56	0.00178	0.021	0.079	2.92	20.2	8.05e-05	2.75	LV	CELLTYPE	CM	control_LMNA	12	18
AC022113.1	1.55	0.00586	0.00797	0.0249	1.4	15.2	0.000452	2.23	LV	CELLTYPE	CM	control_LMNA	12	18
FLG	1.55	0.0162	0.00575	0.0148	0.65	11.2	0.00202	1.79	LV	CELLTYPE	CM	control_LMNA	12	18
FREM2	1.55	5.07e-05	0.00681	0.0232	1.19	40.2	3.53e-07	4.29	LV	CELLTYPE	CM	control_LMNA	12	18
PAPLN	1.55	0.00145	0.00424	0.0129	0.476	21.1	5.98e-05	2.84	LV	CELLTYPE	CM	control_LMNA	12	18
IL31RA	1.54	0.00366	0.00536	0.0174	0.83	17.1	0.000229	2.44	LV	CELLTYPE	CM	control_LMNA	12	18
C1QTNF7	1.53	0.000607	0.0189	0.0524	2.43	25.6	1.53e-05	3.22	LV	CELLTYPE	CM	control_LMNA	12	18
SEMA3G	1.52	0.00209	0.00521	0.0154	0.772	19.6	9.96e-05	2.68	LV	CELLTYPE	CM	control_LMNA	12	18
SLC25A48	1.51	0.0151	0.00521	0.0163	0.771	11.5	0.00184	1.82	LV	CELLTYPE	CM	control_LMNA	12	18
XIRP2-AS1	1.51	0.000226	0.00764	0.0203	1.15	31	3.41e-06	3.65	LV	CELLTYPE	CM	control_LMNA	12	18
AC020741.1	1.5	0.00398	0.0194	0.0696	2.71	16.8	0.000258	2.4	LV	CELLTYPE	CM	control_LMNA	12	18
KLHL36	1.5	3.39e-06	0.155	0.469	5.52	59.7	6.6e-09	5.47	LV	CELLTYPE	CM	control_LMNA	12	18
LINC00866	1.5	0.00891	0.0221	0.0542	2.61	13.5	0.000842	2.05	LV	CELLTYPE	CM	control_LMNA	12	18
AC109779.1	1.49	0.00223	0.158	0.434	5.6	19.3	0.00011	2.65	LV	CELLTYPE	CM	control_LMNA	12	18
HSPA2	1.49	0.000638	0.0101	0.0313	1.66	25.3	1.67e-05	3.2	LV	CELLTYPE	CM	control_LMNA	12	18
LINC00499	1.49	0.00183	0.00778	0.0272	1.39	20.1	8.31e-05	2.74	LV	CELLTYPE	CM	control_LMNA	12	18
MTRNR2L8	1.49	0.0233	0.00513	0.0194	1.23	9.86	0.00354	1.63	LV	CELLTYPE	CM	control_LMNA	12	18
ACADL	1.48	1.79e-05	0.0125	0.0368	1.89	46.8	8.26e-08	4.75	LV	CELLTYPE	CM	control_LMNA	12	18
P3H2	1.47	0.00468	0.0345	0.0926	3.37	16.1	0.000328	2.33	LV	CELLTYPE	CM	control_LMNA	12	18
ATRNL1	1.46	0.00161	0.193	0.519	5.81	20.7	6.96e-05	2.79	LV	CELLTYPE	CM	control_LMNA	12	18
BRINP1	1.46	0.00152	0.0142	0.0445	2.19	20.9	6.48e-05	2.82	LV	CELLTYPE	CM	control_LMNA	12	18
LINC00211	1.46	0.00126	0.0182	0.055	2.5	21.8	4.87e-05	2.9	LV	CELLTYPE	CM	control_LMNA	12	18
PPFIA2-AS1	1.46	4.37e-05	0.0101	0.0284	1.57	41	2.93e-07	4.36	LV	CELLTYPE	CM	control_LMNA	12	18
AC004949.1	1.45	0.000501	0.00971	0.0318	1.7	26.6	1.14e-05	3.3	LV	CELLTYPE	CM	control_LMNA	12	18
AC092167.1	1.45	0.00134	0.00591	0.0184	1.03	21.5	5.29e-05	2.87	LV	CELLTYPE	CM	control_LMNA	12	18
JAK2	1.45	6.03e-07	0.571	1.68	7.41	74.7	5.36e-10	6.22	LV	CELLTYPE	CM	control_LMNA	12	18
PRICKLE2	1.45	5.6e-06	0.0474	0.149	3.9	55.6	1.42e-08	5.25	LV	CELLTYPE	CM	control_LMNA	12	18
RNF175	1.45	0.000939	0.00949	0.0288	1.61	23.4	2.97e-05	3.03	LV	CELLTYPE	CM	control_LMNA	12	18
SDSL	1.45	2.12e-05	0.00713	0.0206	1.11	45.5	1.07e-07	4.67	LV	CELLTYPE	CM	control_LMNA	12	18
TPM3	1.45	7.92e-05	0.219	0.658	6.04	37.4	6.82e-07	4.1	LV	CELLTYPE	CM	control_LMNA	12	18
GPR173	1.43	1.89e-05	0.0264	0.0775	3.01	46.4	8.93e-08	4.72	LV	CELLTYPE	CM	control_LMNA	12	18
AC009171.2	1.42	0.00796	0.0061	0.0174	0.803	14	0.000707	2.1	LV	CELLTYPE	CM	control_LMNA	12	18
CALB1	1.42	0.00418	0.0052	0.0141	0.583	16.5	0.000278	2.38	LV	CELLTYPE	CM	control_LMNA	12	18
AC093730.1	1.41	0.00564	0.0816	0.232	4.54	15.3	0.000426	2.25	LV	CELLTYPE	CM	control_LMNA	12	18
SLCO1C1	1.41	0.00836	0.071	0.206	4.35	13.8	0.000763	2.08	LV	CELLTYPE	CM	control_LMNA	12	18
AL389885.1	1.4	0.00115	0.00612	0.0177	0.94	22.3	4.21e-05	2.94	LV	CELLTYPE	CM	control_LMNA	12	18
AL359220.1	1.39	0.00722	0.00853	0.0228	1.26	14.3	0.000612	2.14	LV	CELLTYPE	CM	control_LMNA	12	18
PRSS50-1	1.39	0.0278	0.0878	0.257	4.54	9.23	0.00462	1.56	LV	CELLTYPE	CM	control_LMNA	12	18
SYTL2	1.39	7.92e-05	0.0139	0.0442	2.12	37.5	6.72e-07	4.1	LV	CELLTYPE	CM	control_LMNA	12	18
TG	1.37	6e-05	0.00836	0.0236	1.39	39.1	4.55e-07	4.22	LV	CELLTYPE	CM	control_LMNA	12	18
ZDHHC14	1.37	1.65e-06	0.476	1.3	7.06	65	2.6e-09	5.78	LV	CELLTYPE	CM	control_LMNA	12	18
AC084816.1	1.36	0.0144	0.0207	0.069	2.71	11.6	0.00172	1.84	LV	CELLTYPE	CM	control_LMNA	12	18
ARRDC3	1.36	0.000433	0.0534	0.145	3.85	27.5	8.9e-06	3.36	LV	CELLTYPE	CM	control_LMNA	12	18
TRIM59	1.36	0.000585	0.00563	0.0154	0.748	25.9	1.4e-05	3.23	LV	CELLTYPE	CM	control_LMNA	12	18
ALCAM	1.35	0.00031	0.0334	0.116	3.49	29.3	5.41e-06	3.51	LV	CELLTYPE	CM	control_LMNA	12	18
KCNMB2	1.35	0.00088	0.0918	0.223	4.58	23.7	2.7e-05	3.06	LV	CELLTYPE	CM	control_LMNA	12	18
WASHC2A	1.35	1.97e-05	0.0705	0.192	4.3	46.2	9.41e-08	4.71	LV	CELLTYPE	CM	control_LMNA	12	18
CRIM1	1.34	0.000279	0.383	1.15	6.95	29.9	4.65e-06	3.56	LV	CELLTYPE	CM	control_LMNA	12	18
NCKIPSD	1.34	0.000108	0.026	0.078	2.95	35.5	1.09e-06	3.97	LV	CELLTYPE	CM	control_LMNA	12	18
NPNT	1.34	0.00367	0.0226	0.0611	2.63	17.1	0.000231	2.43	LV	CELLTYPE	CM	control_LMNA	12	18
RAPGEF3	1.34	0.00399	0.00335	0.0155	0.325	16.7	0.000259	2.4	LV	CELLTYPE	CM	control_LMNA	12	18
TGFB2	1.34	0.0433	0.065	0.141	3.97	7.7	0.00902	1.36	LV	CELLTYPE	CM	control_LMNA	12	18
ZNF189	1.34	0.00011	0.197	0.562	5.82	35.2	1.16e-06	3.96	LV	CELLTYPE	CM	control_LMNA	12	18
BAIAP2	1.32	0.00114	0.0444	0.14	3.79	22.3	4.18e-05	2.94	LV	CELLTYPE	CM	control_LMNA	12	18
KCNJ3	1.32	0.0203	0.0453	0.128	3.74	10.4	0.00288	1.69	LV	CELLTYPE	CM	control_LMNA	12	18
ODC1	1.32	0.000496	0.0364	0.0833	3.15	26.7	1.11e-05	3.3	LV	CELLTYPE	CM	control_LMNA	12	18
PDZD2	1.32	1.35e-05	3.72	9.82	10	50	4.24e-08	4.87	LV	CELLTYPE	CM	control_LMNA	12	18
DUSP15	1.31	0.00139	0.00472	0.0134	0.589	21.4	5.58e-05	2.86	LV	CELLTYPE	CM	control_LMNA	12	18
HEPH	1.31	0.000529	0.0845	0.215	4.5	26.4	1.22e-05	3.28	LV	CELLTYPE	CM	control_LMNA	12	18
MCAM	1.31	0.00127	0.0522	0.131	3.81	21.7	4.94e-05	2.89	LV	CELLTYPE	CM	control_LMNA	12	18
MT-ND5	1.31	0.000391	0.0452	0.124	3.73	28	7.69e-06	3.41	LV	CELLTYPE	CM	control_LMNA	12	18
NCR3LG1	1.31	0.000791	0.0152	0.0364	1.98	24.2	2.3e-05	3.1	LV	CELLTYPE	CM	control_LMNA	12	18
PTH1R	1.31	0.0016	0.0112	0.0344	1.8	20.7	6.9e-05	2.8	LV	CELLTYPE	CM	control_LMNA	12	18
AL356272.1	1.3	0.00603	0.00666	0.0179	1.09	15.1	0.000471	2.22	LV	CELLTYPE	CM	control_LMNA	12	18
CAMLG	1.3	0.0157	0.0604	0.164	4.09	11.4	0.00193	1.8	LV	CELLTYPE	CM	control_LMNA	12	18
MYL4	1.3	0.00282	0.123	0.331	5.13	18.2	0.000156	2.55	LV	CELLTYPE	CM	control_LMNA	12	18
AL160290.2	1.29	0.000362	0.00367	0.0132	0.282	28.5	6.67e-06	3.44	LV	CELLTYPE	CM	control_LMNA	12	18
NSG2	1.29	0.000267	0.047	0.136	3.77	30.2	4.29e-06	3.57	LV	CELLTYPE	CM	control_LMNA	12	18
ZNF423	1.29	0.000126	0.0177	0.054	2.43	34.2	1.48e-06	3.9	LV	CELLTYPE	CM	control_LMNA	12	18
AC020909.2	1.28	0.00033	0.19	0.466	5.64	29	5.93e-06	3.48	LV	CELLTYPE	CM	control_LMNA	12	18
AL117335.1	1.28	0.0295	0.0145	0.0324	1.78	9.03	0.00504	1.53	LV	CELLTYPE	CM	control_LMNA	12	18
AL512328.1	1.28	3.66e-05	0.0292	0.0823	3.07	42.1	2.27e-07	4.44	LV	CELLTYPE	CM	control_LMNA	12	18
COL9A1	1.28	0.00172	0.00469	0.0143	0.475	20.4	7.63e-05	2.76	LV	CELLTYPE	CM	control_LMNA	12	18
KCNAB2	1.28	0.000176	0.107	0.264	4.84	32.4	2.39e-06	3.75	LV	CELLTYPE	CM	control_LMNA	12	18
PIK3IP1	1.28	0.00266	0.0309	0.0822	3.07	18.4	0.000144	2.58	LV	CELLTYPE	CM	control_LMNA	12	18
PROS1	1.28	0.000641	0.197	0.547	5.78	25.3	1.69e-05	3.19	LV	CELLTYPE	CM	control_LMNA	12	18
SPATA6L	1.28	3.72e-05	0.0204	0.0616	2.61	42	2.34e-07	4.43	LV	CELLTYPE	CM	control_LMNA	12	18
AC055822.1	1.27	0.000476	0.00738	0.0198	1.17	27	1.04e-05	3.32	LV	CELLTYPE	CM	control_LMNA	12	18
C6	1.27	0.00106	0.408	1.25	6.97	22.7	3.65e-05	2.98	LV	CELLTYPE	CM	control_LMNA	12	18
COL23A1	1.27	0.000476	0.493	1.38	7.15	27	1.04e-05	3.32	LV	CELLTYPE	CM	control_LMNA	12	18
PPM1E	1.27	0.00403	0.158	0.436	5.46	16.7	0.000262	2.4	LV	CELLTYPE	CM	control_LMNA	12	18
SLC6A1	1.27	0.000596	0.00434	0.0125	0.399	25.8	1.47e-05	3.22	LV	CELLTYPE	CM	control_LMNA	12	18
CCDC181	1.25	0.00575	0.0163	0.0401	2.06	15.2	0.000441	2.24	LV	CELLTYPE	CM	control_LMNA	12	18
CD160	1.25	0.0163	0.0131	0.027	1.62	11.2	0.00204	1.79	LV	CELLTYPE	CM	control_LMNA	12	18
FLI1	1.25	0.000585	0.0132	0.0524	2.08	25.9	1.41e-05	3.23	LV	CELLTYPE	CM	control_LMNA	12	18
NEB	1.25	0.000585	0.0995	0.247	4.78	25.9	1.4e-05	3.23	LV	CELLTYPE	CM	control_LMNA	12	18
DPYSL3	1.24	0.00215	0.01	0.0337	1.6	19.4	0.000105	2.67	LV	CELLTYPE	CM	control_LMNA	12	18
DZIP1	1.24	0.000152	0.0163	0.0505	2.28	33.2	1.96e-06	3.82	LV	CELLTYPE	CM	control_LMNA	12	18
MNS1	1.24	0.00306	0.00541	0.0142	0.637	17.8	0.000177	2.51	LV	CELLTYPE	CM	control_LMNA	12	18
FRMD4B	1.23	0.00976	0.247	0.61	6.2	13.1	0.000967	2.01	LV	CELLTYPE	CM	control_LMNA	12	18
NOVA1	1.23	0.0245	0.0558	0.151	3.95	9.68	0.00382	1.61	LV	CELLTYPE	CM	control_LMNA	12	18
RPGR	1.23	0.000206	0.0761	0.191	4.29	31.5	2.98e-06	3.69	LV	CELLTYPE	CM	control_LMNA	12	18
MYLK-AS1	1.22	1.41e-05	0.0538	0.13	3.83	49.6	4.64e-08	4.85	LV	CELLTYPE	CM	control_LMNA	12	18
SPON1-AS1	1.22	0.00188	0.0326	0.0837	3.14	20	8.6e-05	2.72	LV	CELLTYPE	CM	control_LMNA	12	18
AC063944.1	1.21	0.00101	0.122	0.293	5.03	23	3.32e-05	3	LV	CELLTYPE	CM	control_LMNA	12	18
LDLRAD4	1.21	1.52e-05	1.4	3.66	8.59	48.9	5.29e-08	4.82	LV	CELLTYPE	CM	control_LMNA	12	18
MID1	1.21	0.00519	0.155	0.452	5.67	15.6	0.00038	2.28	LV	CELLTYPE	CM	control_LMNA	12	18
TMEM236	1.21	0.0125	0.02	0.0464	2.31	12.2	0.0014	1.9	LV	CELLTYPE	CM	control_LMNA	12	18
TRIM38	1.21	0.00406	0.0097	0.0229	1.31	16.6	0.000267	2.39	LV	CELLTYPE	CM	control_LMNA	12	18
WDR63	1.21	0.00031	0.0386	0.106	3.48	29.3	5.4e-06	3.51	LV	CELLTYPE	CM	control_LMNA	12	18
EIF2AK3	1.2	0.0033	0.373	0.871	6.56	17.5	0.000197	2.48	LV	CELLTYPE	CM	control_LMNA	12	18
EPB41L4B	1.2	0.000306	0.211	0.552	5.9	29.4	5.27e-06	3.51	LV	CELLTYPE	CM	control_LMNA	12	18
FGF5	1.2	0.00437	0.00603	0.0137	0.694	16.3	0.000297	2.36	LV	CELLTYPE	CM	control_LMNA	12	18
RTN4	1.2	0.00572	0.174	0.423	5.5	15.3	0.000436	2.24	LV	CELLTYPE	CM	control_LMNA	12	18
ZNF117	1.2	0.00011	0.0311	0.074	3.05	35.2	1.17e-06	3.96	LV	CELLTYPE	CM	control_LMNA	12	18
AC112206.2	1.19	9.12e-05	0.0496	0.141	3.87	36.6	8.35e-07	4.04	LV	CELLTYPE	CM	control_LMNA	12	18
MATN2	1.19	0.000328	0.0697	0.161	4.14	29	5.86e-06	3.48	LV	CELLTYPE	CM	control_LMNA	12	18
NTRK2	1.19	0.0286	0.0169	0.0445	2.27	9.13	0.00482	1.54	LV	CELLTYPE	CM	control_LMNA	12	18
AL109761.1	1.18	0.00918	0.0148	0.0307	1.84	13.4	0.000883	2.04	LV	CELLTYPE	CM	control_LMNA	12	18
ANTXR2	1.18	8.78e-06	0.254	0.711	6.22	52.7	2.46e-08	5.06	LV	CELLTYPE	CM	control_LMNA	12	18
BRSK1	1.18	0.00138	0.00756	0.0187	1.09	21.4	5.52e-05	2.86	LV	CELLTYPE	CM	control_LMNA	12	18
GRIA3	1.18	0.00607	0.0679	0.16	4.11	15	0.000475	2.22	LV	CELLTYPE	CM	control_LMNA	12	18
LINC00670	1.18	0.00199	0.0652	0.148	4.08	19.8	9.28e-05	2.7	LV	CELLTYPE	CM	control_LMNA	12	18
RND3	1.18	0.000154	0.108	0.262	4.81	33	2.01e-06	3.81	LV	CELLTYPE	CM	control_LMNA	12	18
AC096759.1	1.17	0.000465	0.00594	0.0172	0.883	27.2	9.82e-06	3.33	LV	CELLTYPE	CM	control_LMNA	12	18
GPR137C	1.17	1.44e-05	0.0298	0.081	3.06	49.3	4.91e-08	4.84	LV	CELLTYPE	CM	control_LMNA	12	18
SLC25A29	1.17	0.000475	0.0609	0.152	4.14	27	1.03e-05	3.32	LV	CELLTYPE	CM	control_LMNA	12	18
TMTC1	1.17	0.000177	0.539	1.41	7.22	32.4	2.4e-06	3.75	LV	CELLTYPE	CM	control_LMNA	12	18
ALDH1A2	1.16	0.00553	0.0774	0.199	4.43	15.4	0.000415	2.26	LV	CELLTYPE	CM	control_LMNA	12	18
ARHGAP24	1.16	0.000273	1.75	4.54	8.98	30.1	4.4e-06	3.56	LV	CELLTYPE	CM	control_LMNA	12	18
ITGB8	1.16	0.0107	0.013	0.041	2	12.8	0.00111	1.97	LV	CELLTYPE	CM	control_LMNA	12	18
PALM2	1.16	0.00348	0.0423	0.0955	3.56	17.3	0.000213	2.46	LV	CELLTYPE	CM	control_LMNA	12	18
SHC4	1.16	0.00149	0.0401	0.106	3.51	21	6.28e-05	2.83	LV	CELLTYPE	CM	control_LMNA	12	18
SLC16A9	1.16	0.00225	0.0854	0.24	4.66	19.2	0.000112	2.65	LV	CELLTYPE	CM	control_LMNA	12	18
SMOC2	1.16	0.000306	0.018	0.0479	2.34	29.4	5.23e-06	3.51	LV	CELLTYPE	CM	control_LMNA	12	18
AP005131.5	1.15	0.000333	0.026	0.0538	2.62	28.9	6.01e-06	3.48	LV	CELLTYPE	CM	control_LMNA	12	18
ARFGEF3	1.15	4.67e-05	0.0379	0.0942	3.35	40.6	3.19e-07	4.33	LV	CELLTYPE	CM	control_LMNA	12	18
CREB5	1.15	0.00702	0.681	1.51	7.39	14.5	0.000584	2.15	LV	CELLTYPE	CM	control_LMNA	12	18
ILDR2	1.15	9.56e-05	0.0913	0.194	4.43	36.2	9.04e-07	4.02	LV	CELLTYPE	CM	control_LMNA	12	18
URB1	1.15	1.42e-05	0.12	0.277	4.94	49.4	4.77e-08	4.85	LV	CELLTYPE	CM	control_LMNA	12	18
ZBTB16	1.15	0.00235	2.21	5.6	9.23	19	0.00012	2.63	LV	CELLTYPE	CM	control_LMNA	12	18
AC010327.3	1.14	0.026	0.237	0.472	5.78	9.47	0.00418	1.58	LV	CELLTYPE	CM	control_LMNA	12	18
LPIN1	1.14	7.92e-05	0.315	0.753	6.36	37.5	6.68e-07	4.1	LV	CELLTYPE	CM	control_LMNA	12	18
PIK3R1	1.14	0.00131	1.87	4.33	8.93	21.6	5.13e-05	2.88	LV	CELLTYPE	CM	control_LMNA	12	18
RRAS2	1.14	0.00011	0.418	0.967	6.72	35.3	1.13e-06	3.96	LV	CELLTYPE	CM	control_LMNA	12	18
SNCA	1.14	0.0006	0.037	0.0876	3.34	25.7	1.51e-05	3.22	LV	CELLTYPE	CM	control_LMNA	12	18
VCL	1.14	2.33e-05	2.15	4.93	9.09	44.7	1.3e-07	4.63	LV	CELLTYPE	CM	control_LMNA	12	18
XPR1	1.14	1.35e-05	2.94	6.81	9.52	50.1	4.18e-08	4.87	LV	CELLTYPE	CM	control_LMNA	12	18
AC137630.2	1.13	0.00502	0.0125	0.024	1.54	15.8	0.000364	2.3	LV	CELLTYPE	CM	control_LMNA	12	18
CPNE8	1.13	0.009	0.0943	0.302	4.85	13.4	0.00086	2.05	LV	CELLTYPE	CM	control_LMNA	12	18
SOCS1	1.13	0.0407	0.0186	0.0409	2.14	7.9	0.00823	1.39	LV	CELLTYPE	CM	control_LMNA	12	18
AC093495.1	1.12	0.0109	0.0184	0.0338	2	12.7	0.00114	1.96	LV	CELLTYPE	CM	control_LMNA	12	18
MTURN	1.12	0.000262	0.0246	0.059	2.65	30.3	4.18e-06	3.58	LV	CELLTYPE	CM	control_LMNA	12	18
PROM1	1.12	0.00856	0.0351	0.088	3.32	13.6	0.000796	2.07	LV	CELLTYPE	CM	control_LMNA	12	18
VSTM2L	1.12	0.00806	0.0411	0.0925	3.39	13.9	0.000724	2.09	LV	CELLTYPE	CM	control_LMNA	12	18
AP002026.1	1.11	3.82e-05	0.0468	0.106	3.55	41.7	2.48e-07	4.42	LV	CELLTYPE	CM	control_LMNA	12	18
C21orf91	1.11	0.00012	0.0416	0.0898	3.33	34.7	1.31e-06	3.92	LV	CELLTYPE	CM	control_LMNA	12	18
DDX60	1.11	5.67e-05	0.0208	0.0474	2.49	39.4	4.22e-07	4.25	LV	CELLTYPE	CM	control_LMNA	12	18
LINC01340	1.11	0.0251	0.0125	0.0312	1.85	9.59	0.00398	1.6	LV	CELLTYPE	CM	control_LMNA	12	18
ALS2CR12	1.1	7.35e-05	0.16	0.357	5.36	37.9	6.08e-07	4.13	LV	CELLTYPE	CM	control_LMNA	12	18
MKNK2	1.1	0.00151	0.0709	0.172	4.29	20.9	6.4e-05	2.82	LV	CELLTYPE	CM	control_LMNA	12	18
MUM1L1	1.1	0.00146	0.0633	0.144	4	21.1	6.03e-05	2.84	LV	CELLTYPE	CM	control_LMNA	12	18
AC091588.2	1.09	0.000127	0.0132	0.0309	1.78	34.2	1.5e-06	3.9	LV	CELLTYPE	CM	control_LMNA	12	18
ANKRD33B	1.09	0.00614	0.0857	0.193	4.49	15	0.000483	2.21	LV	CELLTYPE	CM	control_LMNA	12	18
HSPH1	1.09	0.000466	0.0476	0.129	3.66	27.1	9.87e-06	3.33	LV	CELLTYPE	CM	control_LMNA	12	18
LEPR	1.09	3.39e-06	0.0332	0.083	3.15	59.3	7.18e-09	5.47	LV	CELLTYPE	CM	control_LMNA	12	18
NPHP4	1.09	0.00293	0.0778	0.177	4.29	18	0.000166	2.53	LV	CELLTYPE	CM	control_LMNA	12	18
SH3BGR	1.09	0.00203	0.149	0.317	5.21	19.7	9.56e-05	2.69	LV	CELLTYPE	CM	control_LMNA	12	18
AL139807.1	1.08	0.00118	0.0329	0.0723	3.07	22.1	4.4e-05	2.93	LV	CELLTYPE	CM	control_LMNA	12	18
ARHGAP26	1.08	7.27e-06	2.16	5.11	9.16	54	1.94e-08	5.14	LV	CELLTYPE	CM	control_LMNA	12	18
MTM1	1.08	1.15e-06	0.14	0.326	5.17	68.8	1.39e-09	5.94	LV	CELLTYPE	CM	control_LMNA	12	18
PNMT	1.08	0.000323	0.0339	0.0759	3.13	29.1	5.74e-06	3.49	LV	CELLTYPE	CM	control_LMNA	12	18
RPS6KA2	1.08	0.000102	0.367	0.829	6.51	35.8	1e-06	3.99	LV	CELLTYPE	CM	control_LMNA	12	18
AC104134.1	1.07	0.0119	0.0181	0.0369	2.15	12.4	0.0013	1.92	LV	CELLTYPE	CM	control_LMNA	12	18
BEND6	1.07	0.00326	0.0082	0.0179	1.06	17.6	0.000194	2.49	LV	CELLTYPE	CM	control_LMNA	12	18
FNDC3B	1.07	2.56e-08	2.19	5.32	9.18	107	6.83e-12	7.59	LV	CELLTYPE	CM	control_LMNA	12	18
IQUB	1.07	1.14e-05	0.0185	0.0451	2.29	51.2	3.35e-08	4.94	LV	CELLTYPE	CM	control_LMNA	12	18
LINC00519	1.07	0.00227	0.00712	0.016	0.919	19.2	0.000114	2.64	LV	CELLTYPE	CM	control_LMNA	12	18
SOCS2	1.07	0.00663	0.0498	0.105	3.58	14.7	0.000537	2.18	LV	CELLTYPE	CM	control_LMNA	12	18
TENM3	1.07	0.0188	0.348	0.729	6.51	10.7	0.00253	1.73	LV	CELLTYPE	CM	control_LMNA	12	18
AC068234.2	1.06	0.00889	0.00908	0.0201	1.26	13.5	0.000839	2.05	LV	CELLTYPE	CM	control_LMNA	12	18
AC114811.2	1.06	0.00126	0.00685	0.0138	0.769	21.8	4.86e-05	2.9	LV	CELLTYPE	CM	control_LMNA	12	18
ATAD2	1.06	0.00031	0.413	0.971	6.69	29.3	5.36e-06	3.51	LV	CELLTYPE	CM	control_LMNA	12	18
CAPN9	1.06	0.0131	0.0354	0.0804	3.18	12	0.0015	1.88	LV	CELLTYPE	CM	control_LMNA	12	18
LINC02268	1.06	0.00191	0.0274	0.0651	2.79	19.9	8.82e-05	2.72	LV	CELLTYPE	CM	control_LMNA	12	18
PRKG2	1.06	0.00115	0.00621	0.0153	0.801	22.2	4.26e-05	2.94	LV	CELLTYPE	CM	control_LMNA	12	18
SPINK13	1.06	0.0419	0.0143	0.0244	1.66	7.8	0.00864	1.38	LV	CELLTYPE	CM	control_LMNA	12	18
C4orf45	1.05	0.00897	0.278	0.591	6.03	13.5	0.000852	2.05	LV	CELLTYPE	CM	control_LMNA	12	18
C5orf51	1.05	1.59e-05	0.0691	0.158	4.15	48.5	5.75e-08	4.8	LV	CELLTYPE	CM	control_LMNA	12	18
DOCK5	1.05	0.000647	0.986	2.24	7.94	25.2	1.72e-05	3.19	LV	CELLTYPE	CM	control_LMNA	12	18
HAPLN3	1.05	0.00615	0.024	0.0523	2.6	15	0.000485	2.21	LV	CELLTYPE	CM	control_LMNA	12	18
RHOBTB1	1.05	0.000104	0.316	0.705	6.33	35.7	1.03e-06	3.98	LV	CELLTYPE	CM	control_LMNA	12	18
AC015845.2	1.04	0.0124	0.176	0.402	5.49	12.2	0.00137	1.91	LV	CELLTYPE	CM	control_LMNA	12	18
AP000755.2	1.04	0.00952	0.00734	0.0142	0.852	13.2	0.000931	2.02	LV	CELLTYPE	CM	control_LMNA	12	18
CHST3	1.04	0.00149	0.0854	0.187	4.38	21	6.23e-05	2.83	LV	CELLTYPE	CM	control_LMNA	12	18
KRBA1	1.04	0.000654	0.114	0.245	4.82	25.2	1.76e-05	3.18	LV	CELLTYPE	CM	control_LMNA	12	18
MSS51	1.04	0.00122	0.0676	0.14	4.04	22	4.62e-05	2.92	LV	CELLTYPE	CM	control_LMNA	12	18
PARP8	1.04	0.0101	0.0695	0.154	4.16	13	0.00103	1.99	LV	CELLTYPE	CM	control_LMNA	12	18
ZNF727	1.04	0.00249	0.0245	0.0622	2.76	18.7	0.000131	2.6	LV	CELLTYPE	CM	control_LMNA	12	18
AC040173.1	1.03	0.0274	0.0234	0.0525	2.62	9.28	0.00452	1.56	LV	CELLTYPE	CM	control_LMNA	12	18
BICC1	1.03	0.000941	0.0283	0.0751	3.05	23.4	2.98e-05	3.03	LV	CELLTYPE	CM	control_LMNA	12	18
DHRS3	1.03	0.000433	0.145	0.333	5.26	27.5	8.94e-06	3.36	LV	CELLTYPE	CM	control_LMNA	12	18
DLGAP1	1.03	0.00228	0.107	0.248	4.76	19.1	0.000115	2.64	LV	CELLTYPE	CM	control_LMNA	12	18
DPYSL2	1.03	0.000274	0.146	0.35	5.26	30	4.44e-06	3.56	LV	CELLTYPE	CM	control_LMNA	12	18
GLRB	1.03	2.41e-07	0.101	0.229	4.68	85.1	1.15e-10	6.62	LV	CELLTYPE	CM	control_LMNA	12	18
GPR176	1.03	0.00265	0.00633	0.0143	0.821	18.5	0.000143	2.58	LV	CELLTYPE	CM	control_LMNA	12	18
MED12L	1.03	0.000279	0.0807	0.18	4.39	29.9	4.62e-06	3.56	LV	CELLTYPE	CM	control_LMNA	12	18
PTGFR	1.02	0.00117	0.0064	0.0147	0.861	22.2	4.35e-05	2.93	LV	CELLTYPE	CM	control_LMNA	12	18
XPO1	1.02	0.000223	0.386	0.878	6.62	31.1	3.35e-06	3.65	LV	CELLTYPE	CM	control_LMNA	12	18
ABHD2	1.01	0.000388	1.09	2.28	8.01	28.1	7.55e-06	3.41	LV	CELLTYPE	CM	control_LMNA	12	18
AC012370.2	1.01	0.0151	0.00778	0.0182	1.1	11.5	0.00184	1.82	LV	CELLTYPE	CM	control_LMNA	12	18
DCBLD2	1.01	0.00141	0.632	1.29	7.2	21.3	5.73e-05	2.85	LV	CELLTYPE	CM	control_LMNA	12	18
FMO4	1.01	0.000333	0.0673	0.145	4.06	28.9	6.02e-06	3.48	LV	CELLTYPE	CM	control_LMNA	12	18
LRRC6	1.01	0.0302	0.0672	0.144	4.01	8.94	0.00524	1.52	LV	CELLTYPE	CM	control_LMNA	12	18
OSBPL6	1.01	0.000176	0.215	0.47	5.76	32.4	2.36e-06	3.75	LV	CELLTYPE	CM	control_LMNA	12	18
SYT16	1.01	0.00103	0.00782	0.0196	1.17	22.9	3.45e-05	2.99	LV	CELLTYPE	CM	control_LMNA	12	18
AP000897.2	1	0.0297	0.0193	0.0332	2.11	9	0.0051	1.53	LV	CELLTYPE	CM	control_LMNA	12	18
GULP1	1	0.0124	0.0119	0.0333	1.79	12.2	0.00139	1.91	LV	CELLTYPE	CM	control_LMNA	12	18
SLC1A3	1	9.2e-05	2.29	4.92	9.17	36.5	8.56e-07	4.04	LV	CELLTYPE	CM	control_LMNA	12	18
YBX3	1	0.000596	0.365	0.881	6.58	25.7	1.48e-05	3.22	LV	CELLTYPE	CM	control_LMNA	12	18
AL356124.1	0.997	0.009	0.00931	0.0186	1.21	13.4	0.00086	2.05	LV	CELLTYPE	CM	control_LMNA	12	18
PTPN14	0.995	1.59e-05	0.557	1.22	7.1	48.5	5.77e-08	4.8	LV	CELLTYPE	CM	control_LMNA	12	18
AL357793.1	0.993	0.0412	0.00768	0.0165	1.11	7.86	0.00839	1.39	LV	CELLTYPE	CM	control_LMNA	12	18
NAAA	0.992	0.000122	0.0581	0.133	3.89	34.6	1.36e-06	3.91	LV	CELLTYPE	CM	control_LMNA	12	18
LINC00382	0.99	0.0197	0.00725	0.0168	1.03	10.5	0.00275	1.71	LV	CELLTYPE	CM	control_LMNA	12	18
ASNS	0.988	0.000492	0.0122	0.0302	1.67	26.8	1.09e-05	3.31	LV	CELLTYPE	CM	control_LMNA	12	18
AC090772.2	0.987	0.00731	0.0147	0.0326	1.86	14.3	0.000626	2.14	LV	CELLTYPE	CM	control_LMNA	12	18
GAS7	0.987	0.0363	0.257	0.559	6.02	8.29	0.00694	1.44	LV	CELLTYPE	CM	control_LMNA	12	18
MYLK	0.987	0.000385	0.0233	0.0504	2.54	28.2	7.29e-06	3.41	LV	CELLTYPE	CM	control_LMNA	12	18
ZNF385D	0.986	0.0439	0.422	0.876	6.63	7.65	0.0092	1.36	LV	CELLTYPE	CM	control_LMNA	12	18
HNMT	0.984	0.000126	0.0124	0.0295	1.71	34.3	1.47e-06	3.9	LV	CELLTYPE	CM	control_LMNA	12	18
NUP62CL	0.982	0.000136	0.00806	0.0168	1.05	33.8	1.66e-06	3.87	LV	CELLTYPE	CM	control_LMNA	12	18
PDLIM1	0.982	1.15e-06	0.364	0.772	6.46	68.6	1.42e-09	5.94	LV	CELLTYPE	CM	control_LMNA	12	18
MAP1B	0.98	0.000293	0.267	0.595	6.1	29.6	4.97e-06	3.53	LV	CELLTYPE	CM	control_LMNA	12	18
MTMR14	0.979	2.12e-05	0.187	0.413	5.57	45.6	1.06e-07	4.67	LV	CELLTYPE	CM	control_LMNA	12	18
EMC10	0.977	0.0077	0.462	0.908	6.71	14.1	0.000674	2.11	LV	CELLTYPE	CM	control_LMNA	12	18
FGF2	0.972	0.00896	0.0324	0.0647	2.98	13.5	0.000849	2.05	LV	CELLTYPE	CM	control_LMNA	12	18
CLSTN2	0.97	0.0315	0.0558	0.144	3.95	8.79	0.00557	1.5	LV	CELLTYPE	CM	control_LMNA	12	18
AKTIP	0.969	0.00037	0.122	0.254	4.86	28.4	6.92e-06	3.43	LV	CELLTYPE	CM	control_LMNA	12	18
C3orf20	0.969	0.000496	0.0192	0.0458	2.35	26.7	1.11e-05	3.3	LV	CELLTYPE	CM	control_LMNA	12	18
LRRCC1	0.968	0.000976	0.0135	0.0294	1.82	23.2	3.17e-05	3.01	LV	CELLTYPE	CM	control_LMNA	12	18
CRACR2A	0.967	0.00109	0.0382	0.0843	3.25	22.6	3.83e-05	2.96	LV	CELLTYPE	CM	control_LMNA	12	18
FOXO3	0.967	3.39e-06	1.25	2.76	8.28	59.4	6.94e-09	5.47	LV	CELLTYPE	CM	control_LMNA	12	18
CNGB1	0.965	0.0227	0.00684	0.0161	0.966	9.98	0.00337	1.64	LV	CELLTYPE	CM	control_LMNA	12	18
SLC6A12	0.965	0.0011	0.0101	0.0219	1.32	22.5	3.94e-05	2.96	LV	CELLTYPE	CM	control_LMNA	12	18
ZNF441	0.965	0.00018	0.0753	0.153	4.13	32.2	2.47e-06	3.74	LV	CELLTYPE	CM	control_LMNA	12	18
MAOA	0.964	0.00848	0.283	0.646	6.2	13.7	0.000779	2.07	LV	CELLTYPE	CM	control_LMNA	12	18
MT-CO3	0.964	0.00839	0.75	1.63	7.62	13.7	0.000767	2.08	LV	CELLTYPE	CM	control_LMNA	12	18
SCN3B	0.963	0.0049	0.0088	0.017	1.08	15.9	0.000351	2.31	LV	CELLTYPE	CM	control_LMNA	12	18
AGPAT5	0.96	0.00178	0.0187	0.043	2.19	20.2	8.02e-05	2.75	LV	CELLTYPE	CM	control_LMNA	12	18
LMOD1	0.96	0.00171	0.0449	0.0885	3.47	20.4	7.58e-05	2.77	LV	CELLTYPE	CM	control_LMNA	12	18
SLC43A2	0.96	0.00348	0.0314	0.0759	3.08	17.3	0.000214	2.46	LV	CELLTYPE	CM	control_LMNA	12	18
CRTC2	0.959	0.000611	0.0284	0.057	2.8	25.6	1.56e-05	3.21	LV	CELLTYPE	CM	control_LMNA	12	18
FAM47E-STBD1	0.957	0.000122	0.016	0.032	1.96	34.6	1.35e-06	3.91	LV	CELLTYPE	CM	control_LMNA	12	18
SAMD12	0.956	0.00722	0.973	1.84	7.9	14.3	0.000611	2.14	LV	CELLTYPE	CM	control_LMNA	12	18
LTBP1	0.955	0.000129	2.28	4.7	9.12	34.1	1.53e-06	3.89	LV	CELLTYPE	CM	control_LMNA	12	18
TMEM71	0.953	0.000174	1.65	3.49	8.65	32.5	2.32e-06	3.76	LV	CELLTYPE	CM	control_LMNA	12	18
OGFRL1	0.952	0.0185	0.0401	0.0724	3.1	10.7	0.00247	1.73	LV	CELLTYPE	CM	control_LMNA	12	18
ARRDC2	0.951	0.0408	0.00677	0.0172	0.963	7.89	0.00827	1.39	LV	CELLTYPE	CM	control_LMNA	12	18
USP53	0.951	1.75e-05	1.46	3.04	8.43	47.3	7.43e-08	4.76	LV	CELLTYPE	CM	control_LMNA	12	18
CASC2	0.947	0.00352	0.0408	0.0915	3.48	17.3	0.000216	2.45	LV	CELLTYPE	CM	control_LMNA	12	18
PDE3B	0.947	1.79e-05	0.571	1.3	7.2	47.1	7.78e-08	4.75	LV	CELLTYPE	CM	control_LMNA	12	18
BMP8A	0.945	0.00886	0.00744	0.0147	0.821	13.5	0.000835	2.05	LV	CELLTYPE	CM	control_LMNA	12	18
C21orf91-OT1	0.943	0.0364	0.0167	0.0294	1.9	8.28	0.00698	1.44	LV	CELLTYPE	CM	control_LMNA	12	18
RORA	0.943	0.00103	0.734	1.64	7.6	22.9	3.47e-05	2.99	LV	CELLTYPE	CM	control_LMNA	12	18
FLNB	0.941	0.0137	0.49	0.946	6.78	11.8	0.0016	1.86	LV	CELLTYPE	CM	control_LMNA	12	18
PLS3-AS1	0.941	0.00109	0.0498	0.101	3.59	22.5	3.88e-05	2.96	LV	CELLTYPE	CM	control_LMNA	12	18
PTPRB	0.941	0.0221	0.0165	0.0409	2.06	10.1	0.00326	1.65	LV	CELLTYPE	CM	control_LMNA	12	18
APPL2	0.939	2.41e-05	0.357	0.779	6.47	44.4	1.37e-07	4.62	LV	CELLTYPE	CM	control_LMNA	12	18
TTC39C	0.939	0.00101	0.0854	0.187	4.41	23	3.33e-05	3	LV	CELLTYPE	CM	control_LMNA	12	18
KIAA1614	0.938	0.000781	0.0745	0.152	4.16	24.3	2.27e-05	3.11	LV	CELLTYPE	CM	control_LMNA	12	18
AC073335.2	0.937	0.00779	0.00908	0.0207	1.25	14	0.000684	2.11	LV	CELLTYPE	CM	control_LMNA	12	18
PI4K2A	0.937	0.0036	0.00628	0.0131	0.683	17.2	0.000223	2.44	LV	CELLTYPE	CM	control_LMNA	12	18
AC009652.1	0.936	0.0401	0.00988	0.0181	1.21	7.95	0.00805	1.4	LV	CELLTYPE	CM	control_LMNA	12	18
NFE2L1	0.936	0.000246	0.191	0.395	5.54	30.5	3.88e-06	3.61	LV	CELLTYPE	CM	control_LMNA	12	18
NPAS3	0.935	0.00172	0.383	0.801	6.56	20.4	7.66e-05	2.76	LV	CELLTYPE	CM	control_LMNA	12	18
C1orf21	0.93	6.94e-05	1.19	2.56	8.23	38.2	5.65e-07	4.16	LV	CELLTYPE	CM	control_LMNA	12	18
SLC25A30	0.929	0.000839	0.175	0.336	5.41	24	2.48e-05	3.08	LV	CELLTYPE	CM	control_LMNA	12	18
FOXP2	0.928	0.0388	0.306	0.656	6.36	8.05	0.00772	1.41	LV	CELLTYPE	CM	control_LMNA	12	18
AL391684.1	0.927	0.00178	0.0186	0.0396	2.25	20.2	8.04e-05	2.75	LV	CELLTYPE	CM	control_LMNA	12	18
CPEB4	0.927	0.00073	3.25	6.78	9.62	24.6	2.05e-05	3.14	LV	CELLTYPE	CM	control_LMNA	12	18
AL136164.2	0.923	0.0169	0.112	0.204	4.74	11.1	0.00215	1.77	LV	CELLTYPE	CM	control_LMNA	12	18
CUX2	0.921	0.0182	0.0256	0.0582	2.78	10.8	0.00242	1.74	LV	CELLTYPE	CM	control_LMNA	12	18
GEN1	0.92	0.000487	0.116	0.237	4.78	26.9	1.07e-05	3.31	LV	CELLTYPE	CM	control_LMNA	12	18
AC106798.1	0.917	0.00275	0.0189	0.0451	2.36	18.3	0.000151	2.56	LV	CELLTYPE	CM	control_LMNA	12	18
KIAA0556	0.915	5.19e-06	0.214	0.437	5.68	56.3	1.24e-08	5.28	LV	CELLTYPE	CM	control_LMNA	12	18
ALAD	0.914	0.0014	0.0926	0.224	4.61	21.3	5.63e-05	2.85	LV	CELLTYPE	CM	control_LMNA	12	18
GRK3	0.914	0.0022	0.178	0.402	5.52	19.3	0.000108	2.66	LV	CELLTYPE	CM	control_LMNA	12	18
AC016831.7	0.913	0.000778	2.65	6.05	9.4	24.3	2.24e-05	3.11	LV	CELLTYPE	CM	control_LMNA	12	18
ADAM22	0.913	0.000717	0.0512	0.101	3.64	24.8	1.97e-05	3.14	LV	CELLTYPE	CM	control_LMNA	12	18
LINC01950	0.911	0.0139	0.0419	0.102	3.51	11.8	0.00162	1.86	LV	CELLTYPE	CM	control_LMNA	12	18
PCSK5	0.911	0.000387	0.118	0.265	4.95	28.2	7.36e-06	3.41	LV	CELLTYPE	CM	control_LMNA	12	18
PQLC1	0.911	0.00011	0.0882	0.18	4.39	35.3	1.14e-06	3.96	LV	CELLTYPE	CM	control_LMNA	12	18
FAM69C	0.91	0.0243	0.0543	0.11	3.66	9.71	0.00378	1.61	LV	CELLTYPE	CM	control_LMNA	12	18
AC010235.1	0.905	0.0403	0.155	0.388	5.45	7.93	0.00812	1.39	LV	CELLTYPE	CM	control_LMNA	12	18
ARRDC4	0.905	0.0243	0.0403	0.0753	3.21	9.72	0.00376	1.61	LV	CELLTYPE	CM	control_LMNA	12	18
AC026347.1	0.903	0.0395	0.167	0.3	5.13	8	0.00789	1.4	LV	CELLTYPE	CM	control_LMNA	12	18
BACH2	0.902	0.00459	0.222	0.489	5.87	16.1	0.000319	2.34	LV	CELLTYPE	CM	control_LMNA	12	18
CFAP221	0.902	0.000226	0.0152	0.0339	1.99	31	3.47e-06	3.65	LV	CELLTYPE	CM	control_LMNA	12	18
LIMA1	0.902	0.000579	0.165	0.324	5.29	26	1.37e-05	3.24	LV	CELLTYPE	CM	control_LMNA	12	18
MYOZ1	0.902	0.0229	0.00821	0.0171	1.12	9.95	0.00342	1.64	LV	CELLTYPE	CM	control_LMNA	12	18
ULK1	0.9	0.000799	0.174	0.366	5.41	24.2	2.34e-05	3.1	LV	CELLTYPE	CM	control_LMNA	12	18
ABTB2	0.898	0.00266	0.438	0.86	6.7	18.5	0.000144	2.58	LV	CELLTYPE	CM	control_LMNA	12	18
SESN3	0.896	0.00417	0.0117	0.0231	1.5	16.6	0.000276	2.38	LV	CELLTYPE	CM	control_LMNA	12	18
THNSL2	0.896	0.0245	0.0607	0.127	3.91	9.68	0.00383	1.61	LV	CELLTYPE	CM	control_LMNA	12	18
SLC39A8	0.895	0.00137	0.0111	0.027	1.57	21.4	5.47e-05	2.86	LV	CELLTYPE	CM	control_LMNA	12	18
CRAMP1	0.894	0.0418	0.0151	0.0279	1.76	7.8	0.00861	1.38	LV	CELLTYPE	CM	control_LMNA	12	18
WEE1	0.892	0.00218	0.145	0.297	5.12	19.4	0.000106	2.66	LV	CELLTYPE	CM	control_LMNA	12	18
AC011611.4	0.891	0.0332	0.0139	0.0219	1.54	8.6	0.00607	1.48	LV	CELLTYPE	CM	control_LMNA	12	18
ANTXR1	0.891	0.00584	0.0514	0.107	3.7	15.2	0.000451	2.23	LV	CELLTYPE	CM	control_LMNA	12	18
HCLS1	0.889	0.000987	0.00795	0.0189	1.05	23.1	3.23e-05	3.01	LV	CELLTYPE	CM	control_LMNA	12	18
ASPM	0.888	0.00197	0.00966	0.0189	1.22	19.8	9.2e-05	2.7	LV	CELLTYPE	CM	control_LMNA	12	18
AC058791.1	0.887	0.0252	0.234	0.466	5.73	9.57	0.00401	1.6	LV	CELLTYPE	CM	control_LMNA	12	18
MYH11	0.887	7.19e-05	0.0386	0.0772	3.22	38	5.9e-07	4.14	LV	CELLTYPE	CM	control_LMNA	12	18
AC091167.6	0.885	2.09e-05	0.0194	0.0402	2.27	45.8	1.03e-07	4.68	LV	CELLTYPE	CM	control_LMNA	12	18
CCDC93	0.884	0.000829	0.563	1.18	7.08	24	2.44e-05	3.08	LV	CELLTYPE	CM	control_LMNA	12	18
MAP3K7CL	0.884	6.04e-05	0.0358	0.071	3.11	39	4.62e-07	4.22	LV	CELLTYPE	CM	control_LMNA	12	18
FDXR	0.883	0.00109	0.00685	0.0128	0.733	22.6	3.82e-05	2.96	LV	CELLTYPE	CM	control_LMNA	12	18
JAK1	0.883	0.000201	0.4	0.815	6.56	31.7	2.88e-06	3.7	LV	CELLTYPE	CM	control_LMNA	12	18
PAFAH2	0.883	0.00434	0.0749	0.14	4.15	16.4	0.000294	2.36	LV	CELLTYPE	CM	control_LMNA	12	18
GLT8D2	0.881	0.00486	0.0306	0.0617	2.96	15.9	0.000346	2.31	LV	CELLTYPE	CM	control_LMNA	12	18
PRKD1	0.881	0.00173	0.0855	0.185	4.4	20.4	7.7e-05	2.76	LV	CELLTYPE	CM	control_LMNA	12	18
APBB3	0.88	0.000624	0.0263	0.0561	2.77	25.4	1.62e-05	3.2	LV	CELLTYPE	CM	control_LMNA	12	18
MT-ND4L	0.88	0.0165	0.0213	0.0427	2.42	11.2	0.00208	1.78	LV	CELLTYPE	CM	control_LMNA	12	18
UPP1	0.879	0.000843	0.121	0.218	4.76	24	2.5e-05	3.07	LV	CELLTYPE	CM	control_LMNA	12	18
PTPN13	0.878	0.00113	0.0208	0.0446	2.41	22.3	4.13e-05	2.95	LV	CELLTYPE	CM	control_LMNA	12	18
SLC4A7	0.878	0.00562	0.228	0.469	5.77	15.3	0.000424	2.25	LV	CELLTYPE	CM	control_LMNA	12	18
EGLN3-AS1	0.877	0.0135	0.00788	0.0151	0.971	11.9	0.00156	1.87	LV	CELLTYPE	CM	control_LMNA	12	18
PITX3	0.877	0.0382	0.00662	0.0129	0.735	8.11	0.0075	1.42	LV	CELLTYPE	CM	control_LMNA	12	18
ZNF106	0.875	2.49e-05	1.28	2.54	8.22	44.2	1.43e-07	4.6	LV	CELLTYPE	CM	control_LMNA	12	18
AC027117.2	0.874	0.000223	0.272	0.533	5.97	31.1	3.31e-06	3.65	LV	CELLTYPE	CM	control_LMNA	12	18
CBFB	0.874	0.000367	0.23	0.47	5.77	28.5	6.84e-06	3.44	LV	CELLTYPE	CM	control_LMNA	12	18
CD226	0.873	0.000624	0.0415	0.0858	3.39	25.5	1.61e-05	3.2	LV	CELLTYPE	CM	control_LMNA	12	18
EPHA7	0.873	0.00984	0.147	0.275	5.14	13.1	0.000979	2.01	LV	CELLTYPE	CM	control_LMNA	12	18
EXT1	0.872	0.00123	0.759	1.53	7.54	21.9	4.67e-05	2.91	LV	CELLTYPE	CM	control_LMNA	12	18
AL136988.2	0.871	0.0407	0.0156	0.0264	1.76	7.9	0.00824	1.39	LV	CELLTYPE	CM	control_LMNA	12	18
ENKD1	0.871	0.00315	0.0107	0.0221	1.44	17.7	0.000184	2.5	LV	CELLTYPE	CM	control_LMNA	12	18
MRC1	0.87	0.00264	0.0185	0.0359	2.14	18.5	0.000141	2.58	LV	CELLTYPE	CM	control_LMNA	12	18
PTPN11	0.869	7.99e-05	0.368	0.703	6.41	37.3	6.99e-07	4.1	LV	CELLTYPE	CM	control_LMNA	12	18
IGSF10	0.868	0.00805	0.0114	0.0226	1.45	13.9	0.000721	2.09	LV	CELLTYPE	CM	control_LMNA	12	18
NECTIN3-AS1	0.868	0.000418	0.0462	0.0894	3.5	27.7	8.49e-06	3.38	LV	CELLTYPE	CM	control_LMNA	12	18
SEMA3D	0.868	0.0341	0.0185	0.0349	2.14	8.51	0.0063	1.47	LV	CELLTYPE	CM	control_LMNA	12	18
XPC	0.868	7.74e-05	0.0856	0.168	4.32	37.6	6.45e-07	4.11	LV	CELLTYPE	CM	control_LMNA	12	18
UBR4	0.867	1.72e-05	0.376	0.759	6.48	47.4	7.18e-08	4.76	LV	CELLTYPE	CM	control_LMNA	12	18
OXCT1	0.865	0.00146	0.587	1.1	7.08	21.1	6.03e-05	2.84	LV	CELLTYPE	CM	control_LMNA	12	18
IRF6	0.863	0.00293	0.0208	0.0477	2.41	18	0.000167	2.53	LV	CELLTYPE	CM	control_LMNA	12	18
SETBP1	0.863	0.00523	0.223	0.465	5.84	15.6	0.000385	2.28	LV	CELLTYPE	CM	control_LMNA	12	18
SIRPA	0.863	0.00915	0.0235	0.0441	2.45	13.4	0.000878	2.04	LV	CELLTYPE	CM	control_LMNA	12	18
TMEM232	0.861	0.00997	0.138	0.245	4.95	13	0.000995	2	LV	CELLTYPE	CM	control_LMNA	12	18
COL7A1	0.86	0.00109	0.0615	0.13	3.97	22.5	3.89e-05	2.96	LV	CELLTYPE	CM	control_LMNA	12	18
GLIDR	0.86	0.00329	0.146	0.293	5.13	17.5	0.000196	2.48	LV	CELLTYPE	CM	control_LMNA	12	18
LSMEM1	0.859	0.0131	0.0158	0.0299	1.86	12	0.0015	1.88	LV	CELLTYPE	CM	control_LMNA	12	18
SNAP47	0.859	0.000402	0.175	0.343	5.35	27.9	7.95e-06	3.4	LV	CELLTYPE	CM	control_LMNA	12	18
ABCC8	0.858	0.0355	0.0763	0.146	4.16	8.36	0.00674	1.45	LV	CELLTYPE	CM	control_LMNA	12	18
FAM161A	0.858	0.000433	0.0315	0.0641	2.92	27.5	8.87e-06	3.36	LV	CELLTYPE	CM	control_LMNA	12	18
PHLDA3	0.857	0.0155	0.0152	0.0328	1.96	11.4	0.0019	1.81	LV	CELLTYPE	CM	control_LMNA	12	18
CPED1	0.856	0.000125	1.71	3.38	8.67	34.3	1.45e-06	3.9	LV	CELLTYPE	CM	control_LMNA	12	18
SLA	0.856	0.031	0.00753	0.0156	0.997	8.85	0.00544	1.51	LV	CELLTYPE	CM	control_LMNA	12	18
ZFHX4	0.856	0.015	0.0275	0.0645	2.91	11.5	0.00181	1.82	LV	CELLTYPE	CM	control_LMNA	12	18
AC008467.1	0.855	0.009	0.0134	0.0286	1.72	13.4	0.000859	2.05	LV	CELLTYPE	CM	control_LMNA	12	18
SPINK9	0.855	0.0378	0.0163	0.0292	1.88	8.15	0.0074	1.42	LV	CELLTYPE	CM	control_LMNA	12	18
LINC00691	0.854	0.0382	0.0159	0.0251	1.74	8.11	0.00752	1.42	LV	CELLTYPE	CM	control_LMNA	12	18
NUP210L	0.853	0.00088	0.0454	0.095	3.5	23.7	2.67e-05	3.06	LV	CELLTYPE	CM	control_LMNA	12	18
LRRC1	0.852	0.00839	0.182	0.365	5.42	13.7	0.000766	2.08	LV	CELLTYPE	CM	control_LMNA	12	18
PDCD4	0.852	0.00494	0.17	0.345	5.34	15.8	0.000354	2.31	LV	CELLTYPE	CM	control_LMNA	12	18
TSC22D2	0.852	0.000164	0.324	0.621	6.22	32.8	2.16e-06	3.79	LV	CELLTYPE	CM	control_LMNA	12	18
IP6K3	0.851	0.00363	0.251	0.49	5.9	17.1	0.000226	2.44	LV	CELLTYPE	CM	control_LMNA	12	18
PNCK	0.847	0.000189	0.0197	0.0429	2.35	32	2.63e-06	3.72	LV	CELLTYPE	CM	control_LMNA	12	18
RAI2	0.847	0.00114	0.0392	0.0821	3.26	22.3	4.16e-05	2.94	LV	CELLTYPE	CM	control_LMNA	12	18
COL16A1	0.846	0.0214	0.0563	0.107	3.74	10.2	0.00312	1.67	LV	CELLTYPE	CM	control_LMNA	12	18
LHX4	0.846	0.0228	0.00967	0.0154	1.04	9.96	0.0034	1.64	LV	CELLTYPE	CM	control_LMNA	12	18
GSDMB	0.845	0.00012	0.0379	0.0725	3.15	34.8	1.3e-06	3.92	LV	CELLTYPE	CM	control_LMNA	12	18
AC023051.1	0.842	0.0465	0.0567	0.0934	3.57	7.45	0.0101	1.33	LV	CELLTYPE	CM	control_LMNA	12	18
IER5	0.842	0.0365	0.0936	0.208	4.5	8.26	0.00702	1.44	LV	CELLTYPE	CM	control_LMNA	12	18
RELL1	0.841	0.000306	0.144	0.261	5	29.4	5.28e-06	3.51	LV	CELLTYPE	CM	control_LMNA	12	18
AC069029.1	0.838	0.0355	0.0183	0.0343	2.02	8.36	0.00673	1.45	LV	CELLTYPE	CM	control_LMNA	12	18
MEF2C-AS1	0.838	0.00109	0.122	0.248	4.89	22.5	3.85e-05	2.96	LV	CELLTYPE	CM	control_LMNA	12	18
LTC4S	0.837	0.0237	0.00906	0.0181	1.15	9.81	0.00362	1.63	LV	CELLTYPE	CM	control_LMNA	12	18
PRICKLE1	0.837	0.00435	0.621	1.05	7.08	16.4	0.000294	2.36	LV	CELLTYPE	CM	control_LMNA	12	18
ACE2	0.833	0.0106	0.0455	0.0868	3.47	12.8	0.00109	1.98	LV	CELLTYPE	CM	control_LMNA	12	18
HMGN2	0.833	0.000125	0.0848	0.164	4.32	34.4	1.43e-06	3.9	LV	CELLTYPE	CM	control_LMNA	12	18
C9orf84	0.832	0.0277	0.211	0.392	5.55	9.24	0.0046	1.56	LV	CELLTYPE	CM	control_LMNA	12	18
ATOH8	0.831	0.00403	0.0199	0.0428	2.3	16.7	0.000263	2.39	LV	CELLTYPE	CM	control_LMNA	12	18
EEF1A1	0.829	0.0194	0.0728	0.155	4.15	10.5	0.00267	1.71	LV	CELLTYPE	CM	control_LMNA	12	18
ATP2C1	0.828	4.48e-05	0.901	1.77	7.73	40.9	3.03e-07	4.35	LV	CELLTYPE	CM	control_LMNA	12	18
SH3RF3	0.827	0.000387	0.305	0.612	6.22	28.2	7.44e-06	3.41	LV	CELLTYPE	CM	control_LMNA	12	18
KCNJ4	0.825	0.0205	0.0263	0.0495	2.62	10.3	0.00293	1.69	LV	CELLTYPE	CM	control_LMNA	12	18
KLF15	0.823	0.0299	0.0922	0.167	4.34	8.98	0.00514	1.52	LV	CELLTYPE	CM	control_LMNA	12	18
RBMS3	0.823	0.00281	0.397	0.798	6.62	18.2	0.000155	2.55	LV	CELLTYPE	CM	control_LMNA	12	18
KCNMB4	0.821	0.0291	0.0218	0.0478	2.45	9.07	0.00495	1.54	LV	CELLTYPE	CM	control_LMNA	12	18
RGS11	0.821	0.0122	0.0565	0.109	3.81	12.3	0.00133	1.92	LV	CELLTYPE	CM	control_LMNA	12	18
AC009303.2	0.82	0.0332	0.0597	0.103	3.63	8.6	0.00606	1.48	LV	CELLTYPE	CM	control_LMNA	12	18
AL157834.1	0.82	0.0107	0.0174	0.0291	1.92	12.8	0.00111	1.97	LV	CELLTYPE	CM	control_LMNA	12	18
LINC00513	0.82	0.0045	1.09	1.97	7.87	16.2	0.00031	2.35	LV	CELLTYPE	CM	control_LMNA	12	18
CIP2A	0.819	0.00109	0.0222	0.0427	2.37	22.6	3.82e-05	2.96	LV	CELLTYPE	CM	control_LMNA	12	18
TNFRSF10B	0.819	0.000442	0.0764	0.158	4.2	27.4	9.18e-06	3.35	LV	CELLTYPE	CM	control_LMNA	12	18
ZNF827	0.819	3.29e-05	0.442	0.846	6.68	42.8	1.98e-07	4.48	LV	CELLTYPE	CM	control_LMNA	12	18
FOXP4	0.817	0.000492	0.0251	0.0469	2.56	26.8	1.09e-05	3.31	LV	CELLTYPE	CM	control_LMNA	12	18
KLF9	0.816	0.00553	0.177	0.338	5.34	15.4	0.000414	2.26	LV	CELLTYPE	CM	control_LMNA	12	18
SYNE3	0.816	0.00152	0.0484	0.0969	3.53	20.9	6.45e-05	2.82	LV	CELLTYPE	CM	control_LMNA	12	18
SGTB	0.815	0.000865	0.0213	0.0401	2.31	23.8	2.61e-05	3.06	LV	CELLTYPE	CM	control_LMNA	12	18
YWHAG	0.815	5.75e-06	0.282	0.518	6	55.3	1.49e-08	5.24	LV	CELLTYPE	CM	control_LMNA	12	18
MT-CYB	0.813	0.0249	0.42	0.839	6.73	9.61	0.00393	1.6	LV	CELLTYPE	CM	control_LMNA	12	18
FAM214A	0.811	0.000475	0.585	1.17	7.11	27	1.03e-05	3.32	LV	CELLTYPE	CM	control_LMNA	12	18
AC091948.1	0.81	0.00289	0.337	0.637	6.32	18.1	0.000163	2.54	LV	CELLTYPE	CM	control_LMNA	12	18
RNF217	0.809	0.00205	0.241	0.44	5.77	19.6	9.7e-05	2.69	LV	CELLTYPE	CM	control_LMNA	12	18
ZNF30-AS1	0.809	0.0368	0.00871	0.0167	0.937	8.24	0.00711	1.43	LV	CELLTYPE	CM	control_LMNA	12	18
PARVA	0.808	0.000132	0.667	1.33	7.33	33.9	1.6e-06	3.88	LV	CELLTYPE	CM	control_LMNA	12	18
ECE1	0.807	0.00514	0.0968	0.208	4.59	15.7	0.000375	2.29	LV	CELLTYPE	CM	control_LMNA	12	18
PCAT14	0.807	0.0259	0.0106	0.0209	1.43	9.48	0.00416	1.59	LV	CELLTYPE	CM	control_LMNA	12	18
BMPR1B	0.806	0.00849	0.169	0.381	5.48	13.7	0.000782	2.07	LV	CELLTYPE	CM	control_LMNA	12	18
LINC01031	0.806	0.0044	0.0109	0.0234	1.43	16.3	0.000299	2.36	LV	CELLTYPE	CM	control_LMNA	12	18
PARD6G-AS1	0.806	2.33e-05	0.0187	0.0366	2.16	44.6	1.31e-07	4.63	LV	CELLTYPE	CM	control_LMNA	12	18
TTC21A	0.806	0.00189	0.02	0.0373	2.27	20	8.64e-05	2.72	LV	CELLTYPE	CM	control_LMNA	12	18
ANKRD50	0.805	0.0192	0.0294	0.0529	2.77	10.6	0.00263	1.72	LV	CELLTYPE	CM	control_LMNA	12	18
MPP4	0.804	0.014	0.0173	0.0337	1.99	11.8	0.00164	1.85	LV	CELLTYPE	CM	control_LMNA	12	18
LINC01725	0.802	0.00119	0.191	0.394	5.58	22.1	4.49e-05	2.92	LV	CELLTYPE	CM	control_LMNA	12	18
FAM184A	0.801	0.0261	0.0153	0.0314	1.89	9.44	0.00422	1.58	LV	CELLTYPE	CM	control_LMNA	12	18
FSTL3	0.801	0.0128	0.172	0.303	5.21	12.1	0.00144	1.89	LV	CELLTYPE	CM	control_LMNA	12	18
AC108471.2	0.8	0.00891	0.0117	0.0212	1.44	13.5	0.000841	2.05	LV	CELLTYPE	CM	control_LMNA	12	18
DHRS11	0.799	0.00241	0.0184	0.0316	2.08	18.9	0.000125	2.62	LV	CELLTYPE	CM	control_LMNA	12	18
GOLGA8N	0.799	0.0194	0.0258	0.0514	2.69	10.5	0.00267	1.71	LV	CELLTYPE	CM	control_LMNA	12	18
TSPYL2	0.799	0.041	0.159	0.308	5.23	7.88	0.00831	1.39	LV	CELLTYPE	CM	control_LMNA	12	18
LINC00598	0.796	0.0006	0.0653	0.121	3.93	25.7	1.5e-05	3.22	LV	CELLTYPE	CM	control_LMNA	12	18
SNHG22	0.796	0.0016	0.0911	0.171	4.38	20.7	6.92e-05	2.8	LV	CELLTYPE	CM	control_LMNA	12	18
ASMTL-AS1	0.795	0.0147	0.0328	0.054	2.85	11.6	0.00175	1.83	LV	CELLTYPE	CM	control_LMNA	12	18
LINC00327	0.795	0.0231	0.0282	0.0527	2.7	9.89	0.0035	1.64	LV	CELLTYPE	CM	control_LMNA	12	18
IGSF11	0.794	0.0112	0.161	0.349	5.34	12.6	0.00117	1.95	LV	CELLTYPE	CM	control_LMNA	12	18
SLAIN2	0.793	3.76e-05	0.359	0.649	6.3	41.9	2.39e-07	4.42	LV	CELLTYPE	CM	control_LMNA	12	18
LINC01301	0.792	0.000609	0.0617	0.118	3.85	25.6	1.55e-05	3.22	LV	CELLTYPE	CM	control_LMNA	12	18
CCDC6	0.791	0.000886	0.262	0.481	5.85	23.7	2.73e-05	3.05	LV	CELLTYPE	CM	control_LMNA	12	18
SORT1	0.789	0.00246	0.633	1.14	7.13	18.8	0.000128	2.61	LV	CELLTYPE	CM	control_LMNA	12	18
AC008957.2	0.788	0.0372	0.601	1.04	6.98	8.19	0.00724	1.43	LV	CELLTYPE	CM	control_LMNA	12	18
AL353616.2	0.787	0.0341	0.0174	0.0319	2.02	8.5	0.00632	1.47	LV	CELLTYPE	CM	control_LMNA	12	18
CC2D2A	0.787	0.00062	0.0971	0.17	4.4	25.5	1.59e-05	3.21	LV	CELLTYPE	CM	control_LMNA	12	18
CRB1	0.787	0.000388	0.0603	0.12	3.88	28.1	7.55e-06	3.41	LV	CELLTYPE	CM	control_LMNA	12	18
PFKFB1	0.785	0.00209	0.00677	0.0159	0.783	19.6	9.96e-05	2.68	LV	CELLTYPE	CM	control_LMNA	12	18
MXD4	0.783	0.00689	0.0883	0.152	4.27	14.6	0.000566	2.16	LV	CELLTYPE	CM	control_LMNA	12	18
SMC6	0.782	9.2e-05	0.377	0.708	6.41	36.4	8.61e-07	4.04	LV	CELLTYPE	CM	control_LMNA	12	18
TBC1D1	0.782	8.44e-05	0.93	1.73	7.74	37	7.56e-07	4.07	LV	CELLTYPE	CM	control_LMNA	12	18
NEK3	0.781	0.000612	0.0501	0.0937	3.51	25.5	1.56e-05	3.21	LV	CELLTYPE	CM	control_LMNA	12	18
WIPF3	0.781	0.00296	0.0729	0.138	4.09	18	0.000169	2.53	LV	CELLTYPE	CM	control_LMNA	12	18
ZNF358	0.781	0.0443	0.0111	0.0212	1.53	7.62	0.00935	1.35	LV	CELLTYPE	CM	control_LMNA	12	18
IGF1R	0.78	0.000873	2.02	3.75	8.82	23.8	2.65e-05	3.06	LV	CELLTYPE	CM	control_LMNA	12	18
CCDC24	0.779	0.00967	0.0119	0.0214	1.48	13.2	0.000955	2.01	LV	CELLTYPE	CM	control_LMNA	12	18
NR2E3	0.779	0.00268	0.0122	0.0227	1.55	18.4	0.000146	2.57	LV	CELLTYPE	CM	control_LMNA	12	18
PCBP4	0.776	0.000964	0.0511	0.0979	3.63	23.3	3.09e-05	3.02	LV	CELLTYPE	CM	control_LMNA	12	18
ATP6AP1L	0.775	0.00108	0.13	0.242	4.91	22.6	3.78e-05	2.97	LV	CELLTYPE	CM	control_LMNA	12	18
LIN7A	0.775	8.44e-05	0.366	0.699	6.41	37	7.52e-07	4.07	LV	CELLTYPE	CM	control_LMNA	12	18
AC120053.1	0.774	0.00363	0.0141	0.0244	1.67	17.1	0.000227	2.44	LV	CELLTYPE	CM	control_LMNA	12	18
C4BPA	0.774	0.00948	0.00741	0.0136	0.873	13.2	0.000922	2.02	LV	CELLTYPE	CM	control_LMNA	12	18
CFAP61	0.774	0.00463	0.691	1.36	7.38	16.1	0.000323	2.33	LV	CELLTYPE	CM	control_LMNA	12	18
BTBD8	0.773	0.00303	0.0865	0.178	4.35	17.9	0.000175	2.52	LV	CELLTYPE	CM	control_LMNA	12	18
DAAM2	0.773	0.0241	0.076	0.131	4.08	9.74	0.00372	1.62	LV	CELLTYPE	CM	control_LMNA	12	18
AC015813.2	0.772	0.00129	0.109	0.191	4.59	21.7	5.01e-05	2.89	LV	CELLTYPE	CM	control_LMNA	12	18
PAPPA	0.772	0.00404	0.0521	0.0955	3.55	16.7	0.000264	2.39	LV	CELLTYPE	CM	control_LMNA	12	18
PLAGL2	0.771	0.000494	0.0348	0.0613	2.96	26.8	1.1e-05	3.31	LV	CELLTYPE	CM	control_LMNA	12	18
SYT11	0.771	0.00151	0.0176	0.034	2.08	20.9	6.41e-05	2.82	LV	CELLTYPE	CM	control_LMNA	12	18
SAMHD1	0.77	0.0229	0.0945	0.194	4.52	9.95	0.00342	1.64	LV	CELLTYPE	CM	control_LMNA	12	18
AL355315.1	0.769	0.0026	0.0611	0.107	3.75	18.6	0.000139	2.59	LV	CELLTYPE	CM	control_LMNA	12	18
CCSAP	0.768	0.00317	0.0281	0.0471	2.64	17.7	0.000185	2.5	LV	CELLTYPE	CM	control_LMNA	12	18
ACSM6	0.767	0.0206	0.0645	0.113	3.81	10.3	0.00295	1.69	LV	CELLTYPE	CM	control_LMNA	12	18
CYLD	0.764	0.000291	0.139	0.261	4.96	29.7	4.89e-06	3.54	LV	CELLTYPE	CM	control_LMNA	12	18
SPEF2	0.764	0.00317	0.0389	0.0722	3.17	17.7	0.000186	2.5	LV	CELLTYPE	CM	control_LMNA	12	18
TECTA	0.764	0.00141	0.0233	0.0423	2.4	21.3	5.69e-05	2.85	LV	CELLTYPE	CM	control_LMNA	12	18
MAMDC2-AS1	0.762	0.00284	0.0287	0.0506	2.74	18.2	0.000158	2.55	LV	CELLTYPE	CM	control_LMNA	12	18
CFAP58	0.761	0.000544	0.0634	0.121	3.93	26.3	1.26e-05	3.26	LV	CELLTYPE	CM	control_LMNA	12	18
NEDD9	0.761	0.0211	0.069	0.138	4.04	10.2	0.00304	1.68	LV	CELLTYPE	CM	control_LMNA	12	18
BICD1	0.76	0.00111	0.332	0.582	6.18	22.4	4.01e-05	2.95	LV	CELLTYPE	CM	control_LMNA	12	18
UBE2Q2L	0.76	0.0195	0.135	0.231	4.82	10.5	0.0027	1.71	LV	CELLTYPE	CM	control_LMNA	12	18
SVIL	0.759	0.000158	5.88	10.6	10.4	32.9	2.07e-06	3.8	LV	CELLTYPE	CM	control_LMNA	12	18
TRAF1	0.759	0.00108	0.0149	0.0305	1.81	22.6	3.77e-05	2.97	LV	CELLTYPE	CM	control_LMNA	12	18
AC016907.2	0.758	0.0123	0.00984	0.0178	1.27	12.2	0.00136	1.91	LV	CELLTYPE	CM	control_LMNA	12	18
RAB11FIP1	0.758	0.00098	0.208	0.376	5.56	23.2	3.19e-05	3.01	LV	CELLTYPE	CM	control_LMNA	12	18
UACA	0.758	0.000223	0.317	0.598	6.18	31.1	3.36e-06	3.65	LV	CELLTYPE	CM	control_LMNA	12	18
CACNA1B	0.756	0.0123	0.0276	0.0546	2.79	12.2	0.00136	1.91	LV	CELLTYPE	CM	control_LMNA	12	18
RANBP17	0.756	0.00217	0.242	0.452	5.79	19.4	0.000106	2.66	LV	CELLTYPE	CM	control_LMNA	12	18
CEP126	0.755	0.0227	0.0211	0.0478	2.47	9.98	0.00337	1.64	LV	CELLTYPE	CM	control_LMNA	12	18
AL109955.1	0.754	0.00843	0.0278	0.0449	2.58	13.7	0.000773	2.07	LV	CELLTYPE	CM	control_LMNA	12	18
C1orf226	0.754	0.0124	0.00691	0.0127	0.706	12.2	0.00137	1.91	LV	CELLTYPE	CM	control_LMNA	12	18
FAT4	0.754	0.00225	0.137	0.258	5.04	19.2	0.000111	2.65	LV	CELLTYPE	CM	control_LMNA	12	18
GABPB2	0.754	0.00147	0.266	0.473	5.93	21.1	6.11e-05	2.83	LV	CELLTYPE	CM	control_LMNA	12	18
HLF	0.754	0.0126	0.0819	0.157	4.26	12.1	0.00142	1.9	LV	CELLTYPE	CM	control_LMNA	12	18
AL138737.1	0.752	0.0198	0.0402	0.0789	3.31	10.5	0.00276	1.7	LV	CELLTYPE	CM	control_LMNA	12	18
GOLGA6L10	0.752	0.0495	0.0129	0.0275	1.77	7.27	0.011	1.31	LV	CELLTYPE	CM	control_LMNA	12	18
PLXNA1	0.751	0.0206	0.0183	0.032	2.11	10.3	0.00294	1.69	LV	CELLTYPE	CM	control_LMNA	12	18
TANC2	0.751	0.00218	0.116	0.209	4.69	19.4	0.000106	2.66	LV	CELLTYPE	CM	control_LMNA	12	18
HMGN1	0.75	0.000641	0.23	0.404	5.63	25.3	1.69e-05	3.19	LV	CELLTYPE	CM	control_LMNA	12	18
MTCL1	0.75	0.00755	0.106	0.187	4.53	14.2	0.000656	2.12	LV	CELLTYPE	CM	control_LMNA	12	18
RAP2A	0.749	0.0438	0.0488	0.0814	3.37	7.67	0.00915	1.36	LV	CELLTYPE	CM	control_LMNA	12	18
AC022075.1	0.748	0.0484	0.00817	0.0182	1.04	7.32	0.0107	1.32	LV	CELLTYPE	CM	control_LMNA	12	18
GTF2IRD1	0.746	0.0173	0.833	1.47	7.54	11	0.00224	1.76	LV	CELLTYPE	CM	control_LMNA	12	18
PHYHD1	0.746	0.00643	0.0878	0.159	4.32	14.8	0.000514	2.19	LV	CELLTYPE	CM	control_LMNA	12	18
BRD8	0.745	0.000375	0.0936	0.18	4.45	28.3	7.08e-06	3.43	LV	CELLTYPE	CM	control_LMNA	12	18
AEN	0.744	0.0148	0.011	0.0192	1.33	11.6	0.00177	1.83	LV	CELLTYPE	CM	control_LMNA	12	18
JARID2	0.744	0.00101	0.653	1.19	7.18	23	3.35e-05	2.99	LV	CELLTYPE	CM	control_LMNA	12	18
ADCY10	0.742	0.00326	0.0231	0.0415	2.41	17.6	0.000193	2.49	LV	CELLTYPE	CM	control_LMNA	12	18
C1orf198	0.742	0.000753	0.061	0.117	3.83	24.5	2.13e-05	3.12	LV	CELLTYPE	CM	control_LMNA	12	18
NCBP3	0.742	0.000132	0.146	0.246	4.97	33.9	1.6e-06	3.88	LV	CELLTYPE	CM	control_LMNA	12	18
RMDN2	0.742	0.000417	0.115	0.222	4.75	27.7	8.35e-06	3.38	LV	CELLTYPE	CM	control_LMNA	12	18
CYP2J2	0.741	0.0199	0.535	0.896	6.87	10.4	0.0028	1.7	LV	CELLTYPE	CM	control_LMNA	12	18
P3H3	0.74	0.000759	0.159	0.285	5.16	24.5	2.15e-05	3.12	LV	CELLTYPE	CM	control_LMNA	12	18
AC104035.1	0.739	0.0134	0.045	0.084	3.47	11.9	0.00154	1.87	LV	CELLTYPE	CM	control_LMNA	12	18
HBEGF	0.739	0.0374	0.0251	0.0426	2.46	8.18	0.00729	1.43	LV	CELLTYPE	CM	control_LMNA	12	18
HSPG2	0.739	0.0374	0.571	0.968	6.93	8.18	0.00727	1.43	LV	CELLTYPE	CM	control_LMNA	12	18
AC092920.1	0.738	0.00815	0.0164	0.0292	1.9	13.8	0.000739	2.09	LV	CELLTYPE	CM	control_LMNA	12	18
ARL13B	0.738	0.00105	0.136	0.261	4.96	22.8	3.6e-05	2.98	LV	CELLTYPE	CM	control_LMNA	12	18
HDAC7	0.738	0.000865	0.286	0.536	6.04	23.8	2.62e-05	3.06	LV	CELLTYPE	CM	control_LMNA	12	18
PGAP2	0.738	0.00334	0.133	0.235	4.95	17.5	0.0002	2.48	LV	CELLTYPE	CM	control_LMNA	12	18
AL357153.2	0.737	0.000294	0.116	0.209	4.7	29.6	5.01e-06	3.53	LV	CELLTYPE	CM	control_LMNA	12	18
GPR63	0.737	0.0255	0.013	0.0266	1.62	9.53	0.00408	1.59	LV	CELLTYPE	CM	control_LMNA	12	18
P2RY12	0.737	0.0265	0.00803	0.0136	0.895	9.4	0.00431	1.58	LV	CELLTYPE	CM	control_LMNA	12	18
SLC9B1	0.737	0.00678	0.027	0.0465	2.59	14.6	0.000553	2.17	LV	CELLTYPE	CM	control_LMNA	12	18
ATG4A	0.736	0.000735	0.0403	0.0682	3.16	24.6	2.06e-05	3.13	LV	CELLTYPE	CM	control_LMNA	12	18
PKD2	0.736	0.000148	0.287	0.54	6.05	33.4	1.85e-06	3.83	LV	CELLTYPE	CM	control_LMNA	12	18
KIAA1217	0.735	0.000968	1.93	3.42	8.78	23.2	3.11e-05	3.01	LV	CELLTYPE	CM	control_LMNA	12	18
UST	0.735	0.00149	0.248	0.473	5.84	21	6.25e-05	2.83	LV	CELLTYPE	CM	control_LMNA	12	18
AL139260.1	0.734	0.00105	0.453	0.786	6.65	22.7	3.62e-05	2.98	LV	CELLTYPE	CM	control_LMNA	12	18
ROCK2	0.733	2.64e-05	0.415	0.772	6.57	43.9	1.53e-07	4.58	LV	CELLTYPE	CM	control_LMNA	12	18
LINC02432	0.732	0.041	0.0279	0.0524	2.69	7.87	0.00834	1.39	LV	CELLTYPE	CM	control_LMNA	12	18
ALPL	0.731	0.0474	0.0175	0.0319	2.11	7.4	0.0103	1.32	LV	CELLTYPE	CM	control_LMNA	12	18
HEBP2	0.731	0.00466	0.0643	0.111	3.77	16.1	0.000325	2.33	LV	CELLTYPE	CM	control_LMNA	12	18
MYO18B	0.731	0.0139	4.43	7.62	9.9	11.8	0.00164	1.86	LV	CELLTYPE	CM	control_LMNA	12	18
ZMAT1	0.73	0.00112	0.21	0.393	5.58	22.4	4.07e-05	2.95	LV	CELLTYPE	CM	control_LMNA	12	18
CASP8	0.729	0.0261	0.0353	0.065	3	9.44	0.00422	1.58	LV	CELLTYPE	CM	control_LMNA	12	18
HDAC4	0.729	9.56e-05	0.749	1.36	7.42	36.2	9.15e-07	4.02	LV	CELLTYPE	CM	control_LMNA	12	18
PDCD1LG2	0.728	0.0184	0.0143	0.0266	1.69	10.8	0.00246	1.74	LV	CELLTYPE	CM	control_LMNA	12	18
INTS3	0.725	0.0011	0.105	0.193	4.58	22.5	3.95e-05	2.96	LV	CELLTYPE	CM	control_LMNA	12	18
TMCC3	0.725	0.0295	0.00917	0.0177	1.11	9.03	0.00504	1.53	LV	CELLTYPE	CM	control_LMNA	12	18
LINC00886	0.724	0.000776	0.237	0.435	5.72	24.4	2.22e-05	3.11	LV	CELLTYPE	CM	control_LMNA	12	18
QSOX1	0.724	0.00543	0.0908	0.174	4.41	15.5	0.000405	2.27	LV	CELLTYPE	CM	control_LMNA	12	18
ABAT	0.722	0.00782	0.102	0.184	4.6	14	0.000689	2.11	LV	CELLTYPE	CM	control_LMNA	12	18
DNAJC27-AS1	0.721	0.001	0.058	0.0963	3.64	23.1	3.29e-05	3	LV	CELLTYPE	CM	control_LMNA	12	18
MYEF2	0.721	0.000849	0.124	0.222	4.79	23.9	2.53e-05	3.07	LV	CELLTYPE	CM	control_LMNA	12	18
DYNC1I1	0.72	0.000576	1.27	2.37	8.21	26	1.35e-05	3.24	LV	CELLTYPE	CM	control_LMNA	12	18
MAP6	0.72	0.00206	0.0286	0.0508	2.68	19.6	9.77e-05	2.69	LV	CELLTYPE	CM	control_LMNA	12	18
GCNA	0.718	0.0161	0.0512	0.0928	3.48	11.3	0.002	1.79	LV	CELLTYPE	CM	control_LMNA	12	18
GSTO2	0.718	0.0341	0.0258	0.0433	2.48	8.5	0.00634	1.47	LV	CELLTYPE	CM	control_LMNA	12	18
AC079210.1	0.717	0.0177	0.0321	0.0495	2.72	10.9	0.00232	1.75	LV	CELLTYPE	CM	control_LMNA	12	18
C3orf58	0.717	0.00123	0.0608	0.105	3.71	21.9	4.67e-05	2.91	LV	CELLTYPE	CM	control_LMNA	12	18
AC093157.1	0.716	0.000391	0.138	0.242	4.93	28.1	7.65e-06	3.41	LV	CELLTYPE	CM	control_LMNA	12	18
CSGALNACT2	0.716	0.0118	0.0929	0.159	4.3	12.4	0.00128	1.93	LV	CELLTYPE	CM	control_LMNA	12	18
FAM186A	0.716	0.00245	0.0174	0.0334	2.03	18.8	0.000127	2.61	LV	CELLTYPE	CM	control_LMNA	12	18
MFAP3	0.716	5.38e-05	0.206	0.361	5.49	39.9	3.81e-07	4.27	LV	CELLTYPE	CM	control_LMNA	12	18
AC090518.1	0.715	0.0187	0.0361	0.0613	2.98	10.7	0.00251	1.73	LV	CELLTYPE	CM	control_LMNA	12	18
TBCE	0.715	0.00502	0.0371	0.0677	3.08	15.8	0.000364	2.3	LV	CELLTYPE	CM	control_LMNA	12	18
AC090409.2	0.713	0.024	0.00794	0.0139	0.893	9.76	0.0037	1.62	LV	CELLTYPE	CM	control_LMNA	12	18
ZNF844	0.713	0.00664	0.107	0.176	4.49	14.7	0.000538	2.18	LV	CELLTYPE	CM	control_LMNA	12	18
BHMT2	0.712	0.0115	0.0485	0.082	3.39	12.5	0.00123	1.94	LV	CELLTYPE	CM	control_LMNA	12	18
GEMIN8	0.711	0.00052	0.0552	0.0948	3.59	26.5	1.19e-05	3.28	LV	CELLTYPE	CM	control_LMNA	12	18
ERCC4	0.709	1.6e-05	0.0933	0.172	4.41	48.4	5.95e-08	4.8	LV	CELLTYPE	CM	control_LMNA	12	18
NOSTRIN	0.708	0.02	0.00996	0.0403	1.45	10.4	0.00281	1.7	LV	CELLTYPE	CM	control_LMNA	12	18
ARHGDIG	0.706	0.0264	0.00736	0.0127	0.771	9.41	0.00429	1.58	LV	CELLTYPE	CM	control_LMNA	12	18
ATP8B1	0.706	0.0316	0.305	0.502	6.04	8.78	0.00561	1.5	LV	CELLTYPE	CM	control_LMNA	12	18
CNKSR3	0.706	0.00498	0.533	0.929	6.9	15.8	0.000359	2.3	LV	CELLTYPE	CM	control_LMNA	12	18
CLTCL1	0.703	0.00205	0.269	0.499	5.95	19.6	9.68e-05	2.69	LV	CELLTYPE	CM	control_LMNA	12	18
PSMD8	0.699	0.00383	0.295	0.536	6.03	16.9	0.000244	2.42	LV	CELLTYPE	CM	control_LMNA	12	18
TRAF3IP1	0.699	0.000596	0.123	0.209	4.72	25.7	1.49e-05	3.22	LV	CELLTYPE	CM	control_LMNA	12	18
UPF1	0.699	0.0165	0.0428	0.0662	3.15	11.2	0.00207	1.78	LV	CELLTYPE	CM	control_LMNA	12	18
VPS41	0.699	1.62e-05	0.149	0.27	5.09	48.1	6.31e-08	4.79	LV	CELLTYPE	CM	control_LMNA	12	18
PDE7A	0.698	0.00152	3.95	7.19	9.8	20.9	6.49e-05	2.82	LV	CELLTYPE	CM	control_LMNA	12	18
AC104825.1	0.697	0.00805	0.0232	0.0427	2.48	13.9	0.00072	2.09	LV	CELLTYPE	CM	control_LMNA	12	18
LAMA3	0.697	0.03	0.0945	0.189	4.55	8.97	0.00516	1.52	LV	CELLTYPE	CM	control_LMNA	12	18
GADD45A	0.696	0.0401	0.0788	0.132	4.05	7.95	0.00805	1.4	LV	CELLTYPE	CM	control_LMNA	12	18
CHSY3	0.694	0.00132	0.0253	0.0531	2.62	21.6	5.2e-05	2.88	LV	CELLTYPE	CM	control_LMNA	12	18
DIXDC1	0.694	0.00141	0.262	0.476	5.91	21.3	5.71e-05	2.85	LV	CELLTYPE	CM	control_LMNA	12	18
PPFIA4	0.694	0.00595	0.105	0.178	4.54	15.1	0.000461	2.23	LV	CELLTYPE	CM	control_LMNA	12	18
SLC16A12	0.693	0.00475	0.0704	0.122	3.97	16	0.000334	2.32	LV	CELLTYPE	CM	control_LMNA	12	18
TBC1D8	0.693	2.13e-05	1.08	1.91	7.91	45.4	1.11e-07	4.67	LV	CELLTYPE	CM	control_LMNA	12	18
ZNF516	0.692	0.00212	0.171	0.309	5.27	19.5	0.000102	2.67	LV	CELLTYPE	CM	control_LMNA	12	18
ZNF678	0.691	0.000192	0.083	0.154	4.23	31.9	2.69e-06	3.72	LV	CELLTYPE	CM	control_LMNA	12	18
AC083843.3	0.69	0.0233	0.0769	0.128	4.05	9.87	0.00354	1.63	LV	CELLTYPE	CM	control_LMNA	12	18
MT-CO1	0.69	0.0403	0.893	1.64	7.69	7.94	0.00811	1.39	LV	CELLTYPE	CM	control_LMNA	12	18
AC104806.2	0.688	0.00486	0.0442	0.0747	3.29	15.9	0.000346	2.31	LV	CELLTYPE	CM	control_LMNA	12	18
RRAS	0.687	0.0236	0.0396	0.0683	3.09	9.82	0.00361	1.63	LV	CELLTYPE	CM	control_LMNA	12	18
ASCC3	0.686	1.72e-05	0.418	0.75	6.55	47.6	6.92e-08	4.77	LV	CELLTYPE	CM	control_LMNA	12	18
SRGAP3	0.686	0.0029	0.571	0.897	6.89	18.1	0.000164	2.54	LV	CELLTYPE	CM	control_LMNA	12	18
TBC1D9	0.686	0.0129	0.145	0.241	4.94	12	0.00147	1.89	LV	CELLTYPE	CM	control_LMNA	12	18
CALD1	0.685	0.0351	6.33	10	10.3	8.4	0.00662	1.46	LV	CELLTYPE	CM	control_LMNA	12	18
OTULIN	0.684	0.0166	0.286	0.471	5.88	11.2	0.00209	1.78	LV	CELLTYPE	CM	control_LMNA	12	18
SPDYA	0.684	0.00236	0.0658	0.111	3.83	19	0.000121	2.63	LV	CELLTYPE	CM	control_LMNA	12	18
GABRB1	0.683	0.019	0.607	1.01	7.1	10.6	0.00258	1.72	LV	CELLTYPE	CM	control_LMNA	12	18
GPCPD1	0.683	0.0219	0.27	0.435	5.79	10.1	0.00321	1.66	LV	CELLTYPE	CM	control_LMNA	12	18
GFOD1	0.681	0.0052	0.645	1.14	7.19	15.6	0.000382	2.28	LV	CELLTYPE	CM	control_LMNA	12	18
IRAK3	0.681	0.027	0.0123	0.0309	1.59	9.33	0.00443	1.57	LV	CELLTYPE	CM	control_LMNA	12	18
ZSCAN30	0.681	0.00109	0.176	0.298	5.27	22.6	3.84e-05	2.96	LV	CELLTYPE	CM	control_LMNA	12	18
DIAPH1	0.68	0.00484	0.463	0.811	6.66	15.9	0.000343	2.31	LV	CELLTYPE	CM	control_LMNA	12	18
FMN1	0.68	0.0462	0.0933	0.157	4.33	7.49	0.0099	1.34	LV	CELLTYPE	CM	control_LMNA	12	18
DDB2	0.679	0.00237	0.114	0.208	4.74	18.9	0.000122	2.62	LV	CELLTYPE	CM	control_LMNA	12	18
KDM3A	0.679	0.000628	0.167	0.302	5.21	25.4	1.63e-05	3.2	LV	CELLTYPE	CM	control_LMNA	12	18
MXRA7	0.678	0.00835	0.273	0.429	5.83	13.8	0.000761	2.08	LV	CELLTYPE	CM	control_LMNA	12	18
PPM1B	0.677	6.55e-05	0.375	0.669	6.37	38.6	5.1e-07	4.18	LV	CELLTYPE	CM	control_LMNA	12	18
TRNP1	0.676	0.015	0.0319	0.0525	2.81	11.5	0.00182	1.82	LV	CELLTYPE	CM	control_LMNA	12	18
ENAH	0.675	0.000124	0.903	1.56	7.62	34.5	1.39e-06	3.91	LV	CELLTYPE	CM	control_LMNA	12	18
GPSM1	0.675	0.026	0.102	0.17	4.54	9.47	0.00418	1.58	LV	CELLTYPE	CM	control_LMNA	12	18
AXIN2	0.674	0.0175	0.0283	0.0543	2.74	10.9	0.00228	1.76	LV	CELLTYPE	CM	control_LMNA	12	18
EDEM1	0.674	0.00455	0.0458	0.0754	3.28	16.2	0.000314	2.34	LV	CELLTYPE	CM	control_LMNA	12	18
SEMA4A	0.673	0.0101	0.00962	0.0161	1.11	13	0.00103	1.99	LV	CELLTYPE	CM	control_LMNA	12	18
CLEC16A	0.672	0.000501	0.523	0.905	6.84	26.6	1.14e-05	3.3	LV	CELLTYPE	CM	control_LMNA	12	18
DIRC3	0.672	0.0249	0.232	0.389	5.72	9.61	0.00394	1.6	LV	CELLTYPE	CM	control_LMNA	12	18
FBRSL1	0.672	0.0047	0.153	0.265	5.09	16	0.00033	2.33	LV	CELLTYPE	CM	control_LMNA	12	18
AC106786.2	0.671	0.0476	0.0117	0.0221	1.34	7.38	0.0104	1.32	LV	CELLTYPE	CM	control_LMNA	12	18
FNIP2	0.671	0.0101	1.71	3.05	8.59	13	0.00101	2	LV	CELLTYPE	CM	control_LMNA	12	18
HBP1	0.671	0.00826	0.177	0.318	5.29	13.8	0.000752	2.08	LV	CELLTYPE	CM	control_LMNA	12	18
C6orf62	0.67	0.000771	0.185	0.319	5.39	24.4	2.2e-05	3.11	LV	CELLTYPE	CM	control_LMNA	12	18
FAM66C	0.67	0.0365	0.0191	0.0369	2.18	8.26	0.00702	1.44	LV	CELLTYPE	CM	control_LMNA	12	18
GREB1L	0.67	0.009	1.38	2.21	8.15	13.4	0.00086	2.05	LV	CELLTYPE	CM	control_LMNA	12	18
PANX1	0.67	0.00359	0.0441	0.0737	3.27	17.2	0.000222	2.44	LV	CELLTYPE	CM	control_LMNA	12	18
QSOX2	0.67	0.0143	0.0288	0.0476	2.66	11.7	0.00168	1.85	LV	CELLTYPE	CM	control_LMNA	12	18
MBD6	0.669	0.0175	0.0696	0.109	3.87	10.9	0.00228	1.76	LV	CELLTYPE	CM	control_LMNA	12	18
RAB31	0.669	0.0181	0.0529	0.103	3.65	10.8	0.00239	1.74	LV	CELLTYPE	CM	control_LMNA	12	18
TSC22D3	0.669	0.0312	0.0409	0.0871	3.35	8.83	0.00549	1.51	LV	CELLTYPE	CM	control_LMNA	12	18
WDR91	0.669	0.00339	0.0201	0.0326	2.11	17.4	0.000205	2.47	LV	CELLTYPE	CM	control_LMNA	12	18
SNRK	0.668	0.00233	0.356	0.582	6.23	19	0.000119	2.63	LV	CELLTYPE	CM	control_LMNA	12	18
TBPL1	0.668	0.0162	0.127	0.217	4.77	11.2	0.00202	1.79	LV	CELLTYPE	CM	control_LMNA	12	18
C12orf56	0.667	0.0143	0.0247	0.0434	2.5	11.7	0.00169	1.84	LV	CELLTYPE	CM	control_LMNA	12	18
PAG1	0.667	0.03	0.273	0.442	5.86	8.97	0.00517	1.52	LV	CELLTYPE	CM	control_LMNA	12	18
ARHGAP1	0.664	0.0147	0.142	0.229	4.96	11.6	0.00176	1.83	LV	CELLTYPE	CM	control_LMNA	12	18
CDKL5	0.664	0.000722	0.442	0.784	6.63	24.7	2.01e-05	3.14	LV	CELLTYPE	CM	control_LMNA	12	18
FOXO1	0.664	0.00238	0.63	1.13	7.14	18.9	0.000123	2.62	LV	CELLTYPE	CM	control_LMNA	12	18
GPRASP1	0.664	0.00908	0.0199	0.0404	2.26	13.4	0.000869	2.04	LV	CELLTYPE	CM	control_LMNA	12	18
ACSS3	0.662	0.000915	1.51	2.61	8.41	23.5	2.85e-05	3.04	LV	CELLTYPE	CM	control_LMNA	12	18
RAB40A	0.662	0.0326	0.00871	0.0165	1.13	8.66	0.0059	1.49	LV	CELLTYPE	CM	control_LMNA	12	18
DHFR	0.661	0.0111	0.0673	0.127	4	12.6	0.00117	1.95	LV	CELLTYPE	CM	control_LMNA	12	18
HIPK2	0.661	0.00707	1.14	1.91	7.92	14.4	0.000591	2.15	LV	CELLTYPE	CM	control_LMNA	12	18
ZNF597	0.661	0.0155	0.0094	0.0148	1.02	11.4	0.0019	1.81	LV	CELLTYPE	CM	control_LMNA	12	18
RASAL2	0.66	0.000639	2.33	4.39	9.09	25.3	1.68e-05	3.19	LV	CELLTYPE	CM	control_LMNA	12	18
MADD	0.659	0.00188	0.159	0.282	5.14	20	8.58e-05	2.73	LV	CELLTYPE	CM	control_LMNA	12	18
AC105094.2	0.658	0.024	0.0145	0.024	1.71	9.76	0.00369	1.62	LV	CELLTYPE	CM	control_LMNA	12	18
IPO11	0.658	0.000136	0.177	0.327	5.35	33.8	1.68e-06	3.87	LV	CELLTYPE	CM	control_LMNA	12	18
RIDA	0.658	0.00336	0.0599	0.103	3.72	17.4	0.000203	2.47	LV	CELLTYPE	CM	control_LMNA	12	18
ZNF788P	0.658	0.00106	0.0393	0.0673	3.11	22.7	3.65e-05	2.98	LV	CELLTYPE	CM	control_LMNA	12	18
AATK	0.657	0.023	0.0202	0.0345	2.22	9.92	0.00346	1.64	LV	CELLTYPE	CM	control_LMNA	12	18
LINC01569	0.657	0.0189	0.00924	0.0144	1.03	10.7	0.00255	1.72	LV	CELLTYPE	CM	control_LMNA	12	18
ARHGAP42	0.655	0.00406	0.304	0.526	6.13	16.7	0.000267	2.39	LV	CELLTYPE	CM	control_LMNA	12	18
ANKRA2	0.654	0.000719	0.0747	0.127	4.02	24.7	1.98e-05	3.14	LV	CELLTYPE	CM	control_LMNA	12	18
B3GALNT2	0.654	0.00228	0.554	0.897	6.83	19.1	0.000115	2.64	LV	CELLTYPE	CM	control_LMNA	12	18
COX10	0.654	0.000274	0.383	0.646	6.38	30	4.48e-06	3.56	LV	CELLTYPE	CM	control_LMNA	12	18
PTK2B	0.654	0.00238	0.0443	0.0756	3.28	18.9	0.000123	2.62	LV	CELLTYPE	CM	control_LMNA	12	18
RYBP	0.654	0.000293	0.138	0.227	4.88	29.6	4.95e-06	3.53	LV	CELLTYPE	CM	control_LMNA	12	18
ZNF736	0.654	0.0103	0.109	0.183	4.6	12.9	0.00104	1.99	LV	CELLTYPE	CM	control_LMNA	12	18
SH3BP5-AS1	0.653	0.0242	0.0326	0.0556	2.87	9.73	0.00374	1.62	LV	CELLTYPE	CM	control_LMNA	12	18
TPST1	0.653	0.00118	0.121	0.208	4.74	22.1	4.41e-05	2.93	LV	CELLTYPE	CM	control_LMNA	12	18
PPP2CB	0.652	0.00263	0.487	0.817	6.7	18.5	0.000141	2.58	LV	CELLTYPE	CM	control_LMNA	12	18
SLC25A28	0.652	0.009	0.0694	0.116	3.9	13.4	0.00086	2.05	LV	CELLTYPE	CM	control_LMNA	12	18
CASQ2	0.651	0.00598	1.56	2.44	8.38	15.1	0.000465	2.22	LV	CELLTYPE	CM	control_LMNA	12	18
SPRED1	0.651	0.0479	0.139	0.268	5.02	7.35	0.0105	1.32	LV	CELLTYPE	CM	control_LMNA	12	18
RERGL	0.65	0.0213	0.0383	0.0664	3.12	10.2	0.00309	1.67	LV	CELLTYPE	CM	control_LMNA	12	18
RBL2	0.649	0.0159	0.411	0.692	6.42	11.3	0.00196	1.8	LV	CELLTYPE	CM	control_LMNA	12	18
SLC22A5	0.649	0.0229	0.343	0.569	6.17	9.94	0.00342	1.64	LV	CELLTYPE	CM	control_LMNA	12	18
TUFT1	0.649	0.0033	0.0349	0.0557	2.91	17.5	0.000197	2.48	LV	CELLTYPE	CM	control_LMNA	12	18
ANKRD42	0.648	0.00545	0.0337	0.0617	2.9	15.5	0.000408	2.26	LV	CELLTYPE	CM	control_LMNA	12	18
PKNOX1	0.648	0.00523	0.0795	0.132	4.08	15.6	0.000386	2.28	LV	CELLTYPE	CM	control_LMNA	12	18
MAFK	0.647	0.00708	0.172	0.285	5.21	14.4	0.000593	2.15	LV	CELLTYPE	CM	control_LMNA	12	18
AC025262.1	0.646	0.00807	0.00807	0.0138	0.896	13.9	0.000728	2.09	LV	CELLTYPE	CM	control_LMNA	12	18
ACSL4	0.646	0.00251	0.235	0.372	5.62	18.7	0.000133	2.6	LV	CELLTYPE	CM	control_LMNA	12	18
C1orf162	0.646	0.0286	0.0167	0.0289	2	9.13	0.00483	1.54	LV	CELLTYPE	CM	control_LMNA	12	18
GLDN	0.646	0.00615	0.16	0.275	5.19	15	0.000485	2.21	LV	CELLTYPE	CM	control_LMNA	12	18
FLG-AS1	0.645	0.018	0.144	0.253	5.01	10.8	0.00238	1.74	LV	CELLTYPE	CM	control_LMNA	12	18
FNTB	0.645	0.0182	0.0121	0.0239	1.57	10.8	0.00241	1.74	LV	CELLTYPE	CM	control_LMNA	12	18
PCNT	0.645	0.0477	0.396	0.663	6.39	7.37	0.0105	1.32	LV	CELLTYPE	CM	control_LMNA	12	18
PTPN1	0.645	0.0163	0.447	0.715	6.51	11.2	0.00204	1.79	LV	CELLTYPE	CM	control_LMNA	12	18
SMCR8	0.645	0.0111	0.0142	0.0228	1.66	12.6	0.00117	1.95	LV	CELLTYPE	CM	control_LMNA	12	18
DUSP27	0.644	0.0352	0.812	1.34	7.47	8.39	0.00665	1.45	LV	CELLTYPE	CM	control_LMNA	12	18
CFAP70	0.643	0.00284	0.155	0.251	5.06	18.2	0.000159	2.55	LV	CELLTYPE	CM	control_LMNA	12	18
FAM241A	0.643	0.0038	0.262	0.459	5.87	16.9	0.000242	2.42	LV	CELLTYPE	CM	control_LMNA	12	18
GUF1	0.643	0.00302	0.0604	0.0923	3.63	17.9	0.000174	2.52	LV	CELLTYPE	CM	control_LMNA	12	18
TXLNB	0.643	0.000721	0.845	1.51	7.57	24.7	2e-05	3.14	LV	CELLTYPE	CM	control_LMNA	12	18
CLHC1	0.642	0.000365	0.101	0.165	4.41	28.5	6.76e-06	3.44	LV	CELLTYPE	CM	control_LMNA	12	18
INTS1	0.642	0.00679	0.0522	0.0951	3.61	14.6	0.000555	2.17	LV	CELLTYPE	CM	control_LMNA	12	18
ALDH1L1	0.641	0.0388	0.176	0.287	5.22	8.05	0.00772	1.41	LV	CELLTYPE	CM	control_LMNA	12	18
POLR2A	0.64	0.00174	0.0918	0.149	4.28	20.3	7.8e-05	2.76	LV	CELLTYPE	CM	control_LMNA	12	18
TAB3	0.639	0.000279	0.0849	0.149	4.25	29.9	4.64e-06	3.56	LV	CELLTYPE	CM	control_LMNA	12	18
TACC1	0.639	0.0274	0.154	0.306	5.22	9.28	0.00452	1.56	LV	CELLTYPE	CM	control_LMNA	12	18
GALNT18	0.637	0.0189	0.219	0.388	5.62	10.6	0.00257	1.72	LV	CELLTYPE	CM	control_LMNA	12	18
SAXO1	0.637	0.0209	0.0121	0.021	1.43	10.3	0.00301	1.68	LV	CELLTYPE	CM	control_LMNA	12	18
SOS2	0.637	0.000403	0.847	1.4	7.5	27.9	7.99e-06	3.39	LV	CELLTYPE	CM	control_LMNA	12	18
AC103409.1	0.635	0.0246	0.0159	0.0371	2.08	9.66	0.00386	1.61	LV	CELLTYPE	CM	control_LMNA	12	18
C8orf88	0.635	0.0139	0.137	0.224	4.86	11.8	0.00163	1.86	LV	CELLTYPE	CM	control_LMNA	12	18
AL139011.2	0.634	0.00804	0.0294	0.052	2.68	13.9	0.000717	2.09	LV	CELLTYPE	CM	control_LMNA	12	18
CENPA	0.633	0.0175	0.0247	0.0397	2.44	10.9	0.00228	1.76	LV	CELLTYPE	CM	control_LMNA	12	18
MMP24OS	0.633	0.00139	0.0559	0.103	3.67	21.4	5.58e-05	2.86	LV	CELLTYPE	CM	control_LMNA	12	18
AC003666.1	0.632	0.0191	0.00624	0.0158	0.678	10.6	0.00261	1.72	LV	CELLTYPE	CM	control_LMNA	12	18
HTRA4	0.632	0.0211	0.0114	0.0212	1.41	10.2	0.00304	1.68	LV	CELLTYPE	CM	control_LMNA	12	18
PRTFDC1	0.632	0.0348	0.0282	0.0528	2.73	8.42	0.00655	1.46	LV	CELLTYPE	CM	control_LMNA	12	18
SLC15A4	0.632	0.00983	0.204	0.323	5.37	13.1	0.000977	2.01	LV	CELLTYPE	CM	control_LMNA	12	18
SYNE2	0.632	0.00135	0.69	1.26	7.31	21.5	5.36e-05	2.87	LV	CELLTYPE	CM	control_LMNA	12	18
JPT2	0.631	0.0349	0.0411	0.0683	3.15	8.41	0.00658	1.46	LV	CELLTYPE	CM	control_LMNA	12	18
MLYCD	0.63	0.0368	0.148	0.238	4.96	8.24	0.00709	1.43	LV	CELLTYPE	CM	control_LMNA	12	18
ENAM	0.629	0.00779	0.0187	0.0309	2.08	14	0.000684	2.11	LV	CELLTYPE	CM	control_LMNA	12	18
SAMMSON	0.629	0.0188	0.0127	0.0225	1.62	10.7	0.00254	1.73	LV	CELLTYPE	CM	control_LMNA	12	18
ANKRD31	0.628	0.0201	0.00796	0.0135	0.904	10.4	0.00283	1.7	LV	CELLTYPE	CM	control_LMNA	12	18
KIFAP3	0.628	0.0152	0.422	0.693	6.49	11.5	0.00185	1.82	LV	CELLTYPE	CM	control_LMNA	12	18
LCA5	0.628	0.0128	0.0172	0.0284	1.86	12.1	0.00145	1.89	LV	CELLTYPE	CM	control_LMNA	12	18
MDM2	0.628	0.000192	0.154	0.263	5.06	31.9	2.72e-06	3.72	LV	CELLTYPE	CM	control_LMNA	12	18
OSGIN2	0.628	0.00384	0.0347	0.0591	2.91	16.9	0.000245	2.42	LV	CELLTYPE	CM	control_LMNA	12	18
INTU	0.626	0.00797	0.297	0.474	5.93	13.9	0.000709	2.1	LV	CELLTYPE	CM	control_LMNA	12	18
PAXIP1-AS2	0.626	0.0309	0.00909	0.0156	1.03	8.86	0.00541	1.51	LV	CELLTYPE	CM	control_LMNA	12	18
POLR1E	0.626	0.0193	0.0123	0.0204	1.4	10.6	0.00266	1.71	LV	CELLTYPE	CM	control_LMNA	12	18
FAM169A	0.625	0.00817	0.0767	0.119	3.99	13.8	0.000741	2.09	LV	CELLTYPE	CM	control_LMNA	12	18
LINC00106	0.625	0.0439	0.0647	0.105	3.79	7.66	0.00919	1.36	LV	CELLTYPE	CM	control_LMNA	12	18
ATXN7L1	0.624	3.82e-05	0.349	0.587	6.26	41.8	2.45e-07	4.42	LV	CELLTYPE	CM	control_LMNA	12	18
BTBD11	0.624	0.0446	0.0462	0.0821	3.34	7.6	0.00943	1.35	LV	CELLTYPE	CM	control_LMNA	12	18
FAM69B	0.624	0.0126	0.0199	0.0322	2.12	12.1	0.00141	1.9	LV	CELLTYPE	CM	control_LMNA	12	18
ITGA11	0.624	0.0342	0.0904	0.161	4.37	8.48	0.00639	1.47	LV	CELLTYPE	CM	control_LMNA	12	18
LINC02427	0.624	0.0294	0.0589	0.0864	3.56	9.03	0.00503	1.53	LV	CELLTYPE	CM	control_LMNA	12	18
LRRC8A	0.624	0.0427	0.0566	0.0846	3.49	7.74	0.00886	1.37	LV	CELLTYPE	CM	control_LMNA	12	18
TADA2B	0.623	0.0126	0.0215	0.035	2.21	12.1	0.00142	1.9	LV	CELLTYPE	CM	control_LMNA	12	18
AP001347.1	0.622	0.0226	0.0236	0.0422	2.44	10	0.00334	1.65	LV	CELLTYPE	CM	control_LMNA	12	18
AP4B1	0.622	0.00132	0.0323	0.0533	2.81	21.6	5.21e-05	2.88	LV	CELLTYPE	CM	control_LMNA	12	18
EFR3A	0.622	0.000114	0.253	0.459	5.85	35.1	1.21e-06	3.94	LV	CELLTYPE	CM	control_LMNA	12	18
NACA2	0.622	0.0316	0.012	0.0219	1.46	8.78	0.00562	1.5	LV	CELLTYPE	CM	control_LMNA	12	18
IFFO2	0.621	0.0329	0.00944	0.0144	1.02	8.63	0.00598	1.48	LV	CELLTYPE	CM	control_LMNA	12	18
SLC25A27	0.621	0.013	0.41	0.649	6.39	12	0.00148	1.89	LV	CELLTYPE	CM	control_LMNA	12	18
TGFBRAP1	0.621	0.0074	0.0381	0.0655	3.08	14.2	0.000637	2.13	LV	CELLTYPE	CM	control_LMNA	12	18
C10orf67	0.62	0.00801	0.0134	0.0244	1.57	13.9	0.000714	2.1	LV	CELLTYPE	CM	control_LMNA	12	18
DIP2B	0.62	0.000501	0.697	1.15	7.23	26.6	1.14e-05	3.3	LV	CELLTYPE	CM	control_LMNA	12	18
ZNF821	0.62	0.00955	0.0865	0.14	4.18	13.2	0.000935	2.02	LV	CELLTYPE	CM	control_LMNA	12	18
FGD4	0.619	0.00716	1.2	2.23	8.12	14.4	0.000603	2.14	LV	CELLTYPE	CM	control_LMNA	12	18
SNAPC4	0.619	0.00455	0.0441	0.0702	3.25	16.2	0.000314	2.34	LV	CELLTYPE	CM	control_LMNA	12	18
DRAIC	0.618	0.00731	0.0155	0.0258	1.82	14.3	0.000626	2.14	LV	CELLTYPE	CM	control_LMNA	12	18
CACTIN	0.617	0.0216	0.0133	0.023	1.55	10.2	0.00314	1.67	LV	CELLTYPE	CM	control_LMNA	12	18
PCDH9	0.617	0.00214	4.28	7.15	9.9	19.5	0.000103	2.67	LV	CELLTYPE	CM	control_LMNA	12	18
SCRIB	0.617	0.00821	0.0168	0.0272	1.9	13.8	0.000746	2.09	LV	CELLTYPE	CM	control_LMNA	12	18
SHQ1	0.617	0.000177	0.118	0.219	4.77	32.3	2.42e-06	3.75	LV	CELLTYPE	CM	control_LMNA	12	18
ZNF442	0.617	0.0264	0.0233	0.0406	2.34	9.41	0.00429	1.58	LV	CELLTYPE	CM	control_LMNA	12	18
RAB11FIP2	0.616	0.0068	0.155	0.24	4.97	14.6	0.000555	2.17	LV	CELLTYPE	CM	control_LMNA	12	18
SEL1L	0.616	0.000417	0.135	0.217	4.83	27.7	8.38e-06	3.38	LV	CELLTYPE	CM	control_LMNA	12	18
EGLN3	0.615	0.0214	0.342	0.657	6.34	10.2	0.0031	1.67	LV	CELLTYPE	CM	control_LMNA	12	18
TUB	0.615	0.0246	0.0882	0.145	4.24	9.66	0.00386	1.61	LV	CELLTYPE	CM	control_LMNA	12	18
AP003063.1	0.614	0.0422	0.0125	0.0213	1.55	7.77	0.00874	1.37	LV	CELLTYPE	CM	control_LMNA	12	18
RBPMS	0.614	0.000595	3.45	5.76	9.58	25.8	1.45e-05	3.23	LV	CELLTYPE	CM	control_LMNA	12	18
TGFB3	0.614	0.0229	0.0142	0.0251	1.63	9.93	0.00344	1.64	LV	CELLTYPE	CM	control_LMNA	12	18
TMEM8B	0.613	0.0183	0.042	0.074	3.23	10.8	0.00244	1.74	LV	CELLTYPE	CM	control_LMNA	12	18
NSDHL	0.612	0.00554	0.0288	0.047	2.68	15.4	0.000416	2.26	LV	CELLTYPE	CM	control_LMNA	12	18
PREP	0.612	0.000222	0.147	0.245	4.97	31.2	3.26e-06	3.65	LV	CELLTYPE	CM	control_LMNA	12	18
PRKCH	0.612	0.0324	0.0552	0.111	3.67	8.69	0.00584	1.49	LV	CELLTYPE	CM	control_LMNA	12	18
SLC7A2	0.612	0.0322	0.403	0.701	6.45	8.72	0.00577	1.49	LV	CELLTYPE	CM	control_LMNA	12	18
DDR1	0.611	0.0405	0.00984	0.0168	1.21	7.92	0.00817	1.39	LV	CELLTYPE	CM	control_LMNA	12	18
ECHDC3	0.611	0.0111	0.204	0.342	5.46	12.6	0.00117	1.95	LV	CELLTYPE	CM	control_LMNA	12	18
ZSCAN20	0.611	0.0339	0.0208	0.0314	2.1	8.53	0.00626	1.47	LV	CELLTYPE	CM	control_LMNA	12	18
ALDH6A1	0.608	0.00317	0.0604	0.106	3.76	17.7	0.000186	2.5	LV	CELLTYPE	CM	control_LMNA	12	18
ITPR2	0.608	0.000246	0.568	1.01	7.01	30.6	3.86e-06	3.61	LV	CELLTYPE	CM	control_LMNA	12	18
MB21D2	0.607	0.0227	0.138	0.212	4.83	9.97	0.00339	1.64	LV	CELLTYPE	CM	control_LMNA	12	18
MST1	0.607	0.0263	0.007	0.0135	0.791	9.43	0.00425	1.58	LV	CELLTYPE	CM	control_LMNA	12	18
RAD21	0.607	0.000585	0.171	0.314	5.28	25.9	1.41e-05	3.23	LV	CELLTYPE	CM	control_LMNA	12	18
DNAH1	0.606	0.00385	0.0237	0.0399	2.4	16.9	0.000247	2.41	LV	CELLTYPE	CM	control_LMNA	12	18
PLEKHM1	0.606	0.00418	0.109	0.177	4.5	16.5	0.000277	2.38	LV	CELLTYPE	CM	control_LMNA	12	18
NPR2	0.605	0.0121	0.0176	0.0288	1.92	12.3	0.00132	1.92	LV	CELLTYPE	CM	control_LMNA	12	18
OSBPL11	0.604	0.0127	0.193	0.326	5.37	12.1	0.00142	1.9	LV	CELLTYPE	CM	control_LMNA	12	18
CRY1	0.603	0.0306	0.168	0.287	5.22	8.9	0.00533	1.51	LV	CELLTYPE	CM	control_LMNA	12	18
ZNF214	0.603	0.0187	0.0117	0.0213	1.41	10.7	0.00251	1.73	LV	CELLTYPE	CM	control_LMNA	12	18
GOLGA6L9	0.602	0.0385	0.0206	0.0392	2.34	8.08	0.00761	1.41	LV	CELLTYPE	CM	control_LMNA	12	18
MAP3K3	0.602	0.00142	0.394	0.712	6.48	21.2	5.81e-05	2.85	LV	CELLTYPE	CM	control_LMNA	12	18
AC078923.1	0.601	0.0479	0.0251	0.0571	2.66	7.35	0.0105	1.32	LV	CELLTYPE	CM	control_LMNA	12	18
ADH4	0.601	0.0309	0.0101	0.0162	1.17	8.87	0.0054	1.51	LV	CELLTYPE	CM	control_LMNA	12	18
AP000787.1	0.601	0.0436	0.017	0.0272	1.88	7.68	0.0091	1.36	LV	CELLTYPE	CM	control_LMNA	12	18
KIAA0825	0.601	0.000857	0.259	0.434	5.83	23.9	2.56e-05	3.07	LV	CELLTYPE	CM	control_LMNA	12	18
SMAD1	0.601	0.000322	0.159	0.272	5.12	29.1	5.66e-06	3.49	LV	CELLTYPE	CM	control_LMNA	12	18
UTP14C	0.601	0.00866	0.0191	0.033	2.12	13.6	0.000812	2.06	LV	CELLTYPE	CM	control_LMNA	12	18
MYLIP	0.6	0.0307	0.0663	0.11	3.83	8.89	0.00535	1.51	LV	CELLTYPE	CM	control_LMNA	12	18
RNF146	0.6	0.00011	0.27	0.427	5.82	35.3	1.15e-06	3.96	LV	CELLTYPE	CM	control_LMNA	12	18
SGCE	0.6	0.0147	0.237	0.379	5.6	11.6	0.00176	1.83	LV	CELLTYPE	CM	control_LMNA	12	18
UBR5-AS1	0.6	0.0105	0.0381	0.0597	2.97	12.8	0.00108	1.98	LV	CELLTYPE	CM	control_LMNA	12	18
VLDLR-AS1	0.6	0.00275	1.03	1.75	7.87	18.3	0.000151	2.56	LV	CELLTYPE	CM	control_LMNA	12	18
CHODL	0.599	0.0312	0.0337	0.064	3.03	8.83	0.0055	1.51	LV	CELLTYPE	CM	control_LMNA	12	18
DGKG	0.599	0.0173	1.84	2.88	8.63	11	0.00224	1.76	LV	CELLTYPE	CM	control_LMNA	12	18
HTRA1	0.599	0.0186	0.0408	0.0698	3.18	10.7	0.0025	1.73	LV	CELLTYPE	CM	control_LMNA	12	18
KATNAL2	0.599	0.00713	0.221	0.349	5.55	14.4	0.000598	2.15	LV	CELLTYPE	CM	control_LMNA	12	18
PRUNE2	0.599	0.00771	0.055	0.0945	3.63	14.1	0.000676	2.11	LV	CELLTYPE	CM	control_LMNA	12	18
TRUB1	0.599	0.0205	0.141	0.216	4.84	10.3	0.00291	1.69	LV	CELLTYPE	CM	control_LMNA	12	18
YPEL1	0.599	0.00848	0.0876	0.147	4.27	13.7	0.00078	2.07	LV	CELLTYPE	CM	control_LMNA	12	18
ATP8B2	0.598	0.0315	0.0384	0.0575	2.99	8.79	0.00557	1.5	LV	CELLTYPE	CM	control_LMNA	12	18
ST6GALNAC4	0.598	0.0361	0.0157	0.0258	1.74	8.31	0.00689	1.44	LV	CELLTYPE	CM	control_LMNA	12	18
EEF1A2	0.597	0.0415	0.334	0.503	6.05	7.83	0.00851	1.38	LV	CELLTYPE	CM	control_LMNA	12	18
KBTBD8	0.597	0.0391	0.0231	0.0421	2.3	8.03	0.00779	1.41	LV	CELLTYPE	CM	control_LMNA	12	18
ATP6V1B2	0.596	0.000917	0.0636	0.0998	3.76	23.5	2.86e-05	3.04	LV	CELLTYPE	CM	control_LMNA	12	18
IDS	0.596	0.00335	0.0729	0.141	4.13	17.5	0.000201	2.48	LV	CELLTYPE	CM	control_LMNA	12	18
SF3B1	0.596	0.000136	0.282	0.464	5.9	33.8	1.67e-06	3.87	LV	CELLTYPE	CM	control_LMNA	12	18
TK2	0.596	0.0381	0.108	0.159	4.42	8.12	0.00748	1.42	LV	CELLTYPE	CM	control_LMNA	12	18
ADAMTS9-AS2	0.595	0.0491	0.439	0.797	6.68	7.29	0.0109	1.31	LV	CELLTYPE	CM	control_LMNA	12	18
ELP1	0.595	0.000152	0.121	0.196	4.7	33.2	1.92e-06	3.82	LV	CELLTYPE	CM	control_LMNA	12	18
INTS2	0.595	0.00013	0.13	0.21	4.8	34.1	1.55e-06	3.89	LV	CELLTYPE	CM	control_LMNA	12	18
JMJD4	0.595	0.00964	0.0289	0.0453	2.59	13.2	0.000951	2.02	LV	CELLTYPE	CM	control_LMNA	12	18
OBSCN	0.595	0.00655	3.08	4.79	9.31	14.7	0.000529	2.18	LV	CELLTYPE	CM	control_LMNA	12	18
PCNX3	0.595	0.0135	0.0151	0.0244	1.75	11.9	0.00156	1.87	LV	CELLTYPE	CM	control_LMNA	12	18
SLX4IP	0.595	0.00116	0.148	0.252	5.06	22.2	4.32e-05	2.94	LV	CELLTYPE	CM	control_LMNA	12	18
ZRANB1	0.595	0.000141	0.179	0.302	5.28	33.6	1.76e-06	3.85	LV	CELLTYPE	CM	control_LMNA	12	18
GVQW2	0.593	0.0178	0.0164	0.0313	1.91	10.9	0.00234	1.75	LV	CELLTYPE	CM	control_LMNA	12	18
TTC8	0.593	0.0266	0.0726	0.109	3.86	9.39	0.00433	1.58	LV	CELLTYPE	CM	control_LMNA	12	18
DUSP10	0.592	0.0277	0.0315	0.0496	2.74	9.24	0.0046	1.56	LV	CELLTYPE	CM	control_LMNA	12	18
GTF3C1	0.592	0.00111	0.24	0.38	5.66	22.4	4e-05	2.96	LV	CELLTYPE	CM	control_LMNA	12	18
SLC35G1	0.592	0.00951	0.0675	0.117	3.88	13.2	0.000926	2.02	LV	CELLTYPE	CM	control_LMNA	12	18
STK36	0.592	0.01	0.015	0.0255	1.76	13	0.001	2	LV	CELLTYPE	CM	control_LMNA	12	18
SAMD12-AS1	0.59	0.045	0.0295	0.0452	2.72	7.57	0.00954	1.35	LV	CELLTYPE	CM	control_LMNA	12	18
INTS13	0.589	0.00229	0.039	0.0614	3.02	19.1	0.000115	2.64	LV	CELLTYPE	CM	control_LMNA	12	18
ATP7B	0.588	0.00925	0.0792	0.129	4.15	13.3	0.000891	2.03	LV	CELLTYPE	CM	control_LMNA	12	18
IPO5	0.588	0.00856	0.0993	0.162	4.38	13.6	0.000796	2.07	LV	CELLTYPE	CM	control_LMNA	12	18
AL021707.1	0.587	0.0336	0.0578	0.088	3.55	8.56	0.00617	1.47	LV	CELLTYPE	CM	control_LMNA	12	18
DOCK1	0.587	0.000624	0.275	0.501	5.99	25.4	1.62e-05	3.2	LV	CELLTYPE	CM	control_LMNA	12	18
TMEM268	0.587	0.0283	0.0139	0.0213	1.6	9.17	0.00475	1.55	LV	CELLTYPE	CM	control_LMNA	12	18
AC079760.2	0.586	0.00251	0.0339	0.0515	2.82	18.7	0.000132	2.6	LV	CELLTYPE	CM	control_LMNA	12	18
ATG2B	0.586	0.00215	0.169	0.284	5.19	19.4	0.000104	2.67	LV	CELLTYPE	CM	control_LMNA	12	18
SPRED2	0.586	0.0174	0.205	0.355	5.5	11	0.00225	1.76	LV	CELLTYPE	CM	control_LMNA	12	18
SLK	0.585	0.00312	0.209	0.336	5.45	17.8	0.000182	2.51	LV	CELLTYPE	CM	control_LMNA	12	18
ZCCHC9	0.585	0.0471	0.104	0.181	4.55	7.41	0.0102	1.33	LV	CELLTYPE	CM	control_LMNA	12	18
ZNF496	0.585	0.00154	0.0434	0.0725	3.27	20.8	6.6e-05	2.81	LV	CELLTYPE	CM	control_LMNA	12	18
GLS	0.584	0.0204	0.4	0.612	6.34	10.3	0.0029	1.69	LV	CELLTYPE	CM	control_LMNA	12	18
GNB3	0.584	0.0479	0.0665	0.111	3.93	7.35	0.0105	1.32	LV	CELLTYPE	CM	control_LMNA	12	18
USP38	0.584	0.00227	0.0538	0.0874	3.52	19.2	0.000113	2.64	LV	CELLTYPE	CM	control_LMNA	12	18
BMT2	0.583	0.00578	0.577	0.903	6.9	15.2	0.000445	2.24	LV	CELLTYPE	CM	control_LMNA	12	18
FAM227A	0.583	0.00819	0.0707	0.12	3.96	13.8	0.000743	2.09	LV	CELLTYPE	CM	control_LMNA	12	18
PFKFB4	0.583	0.0331	0.0125	0.0201	1.51	8.61	0.00603	1.48	LV	CELLTYPE	CM	control_LMNA	12	18
FEM1C	0.582	0.0235	0.198	0.323	5.35	9.84	0.00358	1.63	LV	CELLTYPE	CM	control_LMNA	12	18
PALLD	0.582	0.0029	15.1	23.6	11.7	18.1	0.000164	2.54	LV	CELLTYPE	CM	control_LMNA	12	18
SHROOM3	0.582	0.00766	0.746	1.18	7.33	14.1	0.000669	2.12	LV	CELLTYPE	CM	control_LMNA	12	18
RAB11FIP3	0.581	0.00618	0.248	0.404	5.78	15	0.000487	2.21	LV	CELLTYPE	CM	control_LMNA	12	18
ANK3	0.58	0.00152	2.89	5.06	9.37	20.9	6.44e-05	2.82	LV	CELLTYPE	CM	control_LMNA	12	18
CHD1L	0.58	0.0105	0.0906	0.151	4.3	12.8	0.00108	1.98	LV	CELLTYPE	CM	control_LMNA	12	18
ZDHHC21	0.58	0.0222	0.31	0.504	6.03	10.1	0.00327	1.65	LV	CELLTYPE	CM	control_LMNA	12	18
DYNLL2	0.579	0.034	0.0448	0.0806	3.36	8.51	0.00629	1.47	LV	CELLTYPE	CM	control_LMNA	12	18
FTCDNL1	0.579	0.0159	0.0728	0.116	3.96	11.3	0.00197	1.8	LV	CELLTYPE	CM	control_LMNA	12	18
GOLGB1	0.578	0.000239	0.543	0.894	6.86	30.7	3.72e-06	3.62	LV	CELLTYPE	CM	control_LMNA	12	18
HERC5	0.578	0.0364	0.017	0.0281	1.89	8.28	0.00697	1.44	LV	CELLTYPE	CM	control_LMNA	12	18
PABPC4	0.578	0.0272	0.232	0.381	5.65	9.3	0.00448	1.56	LV	CELLTYPE	CM	control_LMNA	12	18
HMGB2	0.577	0.0335	0.0576	0.0992	3.66	8.57	0.00615	1.47	LV	CELLTYPE	CM	control_LMNA	12	18
KPNA4	0.577	0.000388	0.306	0.494	6.01	28.1	7.55e-06	3.41	LV	CELLTYPE	CM	control_LMNA	12	18
LINC00894	0.576	0.00231	0.158	0.273	5.13	19.1	0.000118	2.64	LV	CELLTYPE	CM	control_LMNA	12	18
LINC02170	0.576	0.0211	0.014	0.0225	1.62	10.2	0.00304	1.68	LV	CELLTYPE	CM	control_LMNA	12	18
LIX1-AS1	0.576	0.023	0.106	0.18	4.52	9.91	0.00347	1.64	LV	CELLTYPE	CM	control_LMNA	12	18
LRIG1	0.576	0.0205	0.438	0.676	6.51	10.3	0.00292	1.69	LV	CELLTYPE	CM	control_LMNA	12	18
PPM1L	0.576	0.000596	1.4	2.32	8.26	25.7	1.49e-05	3.22	LV	CELLTYPE	CM	control_LMNA	12	18
PPP1R36	0.576	0.0451	0.0106	0.0193	1.33	7.57	0.00957	1.35	LV	CELLTYPE	CM	control_LMNA	12	18
ZFAND5	0.576	0.0165	0.185	0.324	5.38	11.2	0.00208	1.78	LV	CELLTYPE	CM	control_LMNA	12	18
BCL2L1	0.575	0.00131	0.193	0.32	5.38	21.6	5.15e-05	2.88	LV	CELLTYPE	CM	control_LMNA	12	18
BLMH	0.575	0.00121	0.0679	0.109	3.82	22	4.6e-05	2.92	LV	CELLTYPE	CM	control_LMNA	12	18
NID2	0.575	0.0463	0.242	0.382	5.64	7.48	0.00995	1.33	LV	CELLTYPE	CM	control_LMNA	12	18
PALM2-AKAP2	0.575	0.0231	0.657	1.1	7.24	9.9	0.00349	1.64	LV	CELLTYPE	CM	control_LMNA	12	18
SLC25A21	0.575	0.0144	0.108	0.188	4.59	11.7	0.00171	1.84	LV	CELLTYPE	CM	control_LMNA	12	18
GALNT10	0.574	0.000176	0.125	0.209	4.77	32.4	2.37e-06	3.75	LV	CELLTYPE	CM	control_LMNA	12	18
TP53BP2	0.574	0.0378	0.119	0.182	4.57	8.15	0.00739	1.42	LV	CELLTYPE	CM	control_LMNA	12	18
TBCC	0.573	0.0332	0.0285	0.0444	2.56	8.6	0.00606	1.48	LV	CELLTYPE	CM	control_LMNA	12	18
APBB2	0.572	0.0116	0.231	0.393	5.69	12.5	0.00125	1.94	LV	CELLTYPE	CM	control_LMNA	12	18
SACS	0.572	0.00672	0.214	0.347	5.49	14.7	0.000546	2.17	LV	CELLTYPE	CM	control_LMNA	12	18
FAM129A	0.571	0.033	3.23	5.09	9.44	8.63	0.00599	1.48	LV	CELLTYPE	CM	control_LMNA	12	18
LMLN	0.571	0.00564	0.0679	0.111	3.87	15.3	0.000426	2.25	LV	CELLTYPE	CM	control_LMNA	12	18
MTUS1	0.571	0.000124	1.52	2.53	8.37	34.5	1.38e-06	3.91	LV	CELLTYPE	CM	control_LMNA	12	18
CAMK2B	0.569	0.00265	0.482	0.786	6.72	18.5	0.000143	2.58	LV	CELLTYPE	CM	control_LMNA	12	18
CHIC2	0.568	0.00698	0.14	0.227	4.86	14.5	0.000577	2.16	LV	CELLTYPE	CM	control_LMNA	12	18
LINC01588	0.568	0.0114	0.0299	0.053	2.78	12.5	0.00121	1.94	LV	CELLTYPE	CM	control_LMNA	12	18
AC022509.2	0.567	0.0255	0.0245	0.0373	2.37	9.53	0.00407	1.59	LV	CELLTYPE	CM	control_LMNA	12	18
ADAMTS13	0.567	0.0149	0.0445	0.0666	3.22	11.5	0.00179	1.83	LV	CELLTYPE	CM	control_LMNA	12	18
INSR	0.567	0.00204	1.93	3.26	8.75	19.7	9.59e-05	2.69	LV	CELLTYPE	CM	control_LMNA	12	18
TRPC1	0.567	8e-05	0.718	1.2	7.27	37.3	7.05e-07	4.1	LV	CELLTYPE	CM	control_LMNA	12	18
AHCY	0.566	0.009	0.0433	0.0721	3.23	13.4	0.000855	2.05	LV	CELLTYPE	CM	control_LMNA	12	18
INO80E	0.566	0.00103	0.0552	0.0898	3.61	22.9	3.44e-05	2.99	LV	CELLTYPE	CM	control_LMNA	12	18
POLH	0.566	0.000781	0.0833	0.131	4.16	24.3	2.26e-05	3.11	LV	CELLTYPE	CM	control_LMNA	12	18
TTC23L	0.566	0.00541	0.0126	0.0218	1.48	15.5	0.000403	2.27	LV	CELLTYPE	CM	control_LMNA	12	18
NOC3L	0.565	0.0245	0.0745	0.106	3.9	9.69	0.00381	1.61	LV	CELLTYPE	CM	control_LMNA	12	18
REEP1	0.565	0.00368	0.564	0.972	7	17.1	0.000231	2.43	LV	CELLTYPE	CM	control_LMNA	12	18
KIF20B	0.564	0.0101	0.0283	0.0475	2.67	13	0.00102	2	LV	CELLTYPE	CM	control_LMNA	12	18
NUAK1	0.564	0.0195	0.565	0.965	7	10.5	0.0027	1.71	LV	CELLTYPE	CM	control_LMNA	12	18
ZKSCAN3	0.564	0.0347	0.0313	0.0435	2.61	8.43	0.00653	1.46	LV	CELLTYPE	CM	control_LMNA	12	18
KLHL3	0.563	0.0217	0.528	0.871	6.86	10.1	0.00317	1.66	LV	CELLTYPE	CM	control_LMNA	12	18
LINC00862	0.563	0.0106	0.0279	0.0482	2.65	12.8	0.00109	1.98	LV	CELLTYPE	CM	control_LMNA	12	18
MAP9	0.563	0.00989	0.112	0.168	4.49	13.1	0.000985	2	LV	CELLTYPE	CM	control_LMNA	12	18
NFYA	0.563	0.00256	0.0388	0.064	3.06	18.6	0.000136	2.59	LV	CELLTYPE	CM	control_LMNA	12	18
PTPRM	0.563	0.00104	4.73	7.99	10.1	22.8	3.53e-05	2.98	LV	CELLTYPE	CM	control_LMNA	12	18
AL157911.1	0.562	0.00529	0.129	0.216	4.87	15.6	0.000392	2.28	LV	CELLTYPE	CM	control_LMNA	12	18
DHX15	0.562	0.0019	0.267	0.439	5.83	20	8.73e-05	2.72	LV	CELLTYPE	CM	control_LMNA	12	18
ZNF561	0.562	0.0137	0.102	0.148	4.35	11.8	0.00159	1.86	LV	CELLTYPE	CM	control_LMNA	12	18
UBALD2	0.561	0.0121	0.03	0.0525	2.74	12.3	0.00133	1.92	LV	CELLTYPE	CM	control_LMNA	12	18
DLG5	0.56	0.00797	0.133	0.201	4.76	13.9	0.000709	2.1	LV	CELLTYPE	CM	control_LMNA	12	18
USP19	0.56	0.00559	0.0375	0.0586	2.99	15.4	0.000421	2.25	LV	CELLTYPE	CM	control_LMNA	12	18
UTP15	0.56	0.0113	0.0171	0.0246	1.79	12.6	0.00119	1.95	LV	CELLTYPE	CM	control_LMNA	12	18
AC010531.1	0.559	0.0314	0.0167	0.0245	1.78	8.81	0.00554	1.5	LV	CELLTYPE	CM	control_LMNA	12	18
AC104596.1	0.559	0.00852	0.322	0.508	6.07	13.7	0.000788	2.07	LV	CELLTYPE	CM	control_LMNA	12	18
C19orf44	0.559	0.00719	0.0293	0.049	2.67	14.4	0.000606	2.14	LV	CELLTYPE	CM	control_LMNA	12	18
PLCXD2	0.559	0.00926	0.0193	0.0288	2.03	13.3	0.000898	2.03	LV	CELLTYPE	CM	control_LMNA	12	18
ZNF407	0.559	0.00275	0.934	1.48	7.65	18.3	0.00015	2.56	LV	CELLTYPE	CM	control_LMNA	12	18
PIWIL4	0.558	0.00806	0.0194	0.0324	2.11	13.9	0.000723	2.09	LV	CELLTYPE	CM	control_LMNA	12	18
PSME4	0.558	0.0186	1.2	1.95	7.98	10.7	0.00249	1.73	LV	CELLTYPE	CM	control_LMNA	12	18
CTDP1	0.557	0.0168	0.0374	0.0628	2.97	11.1	0.00214	1.77	LV	CELLTYPE	CM	control_LMNA	12	18
IFT43	0.557	0.000279	0.287	0.477	5.96	29.9	4.6e-06	3.56	LV	CELLTYPE	CM	control_LMNA	12	18
SUCLG2-AS1	0.557	0.00224	0.251	0.432	5.82	19.2	0.000111	2.65	LV	CELLTYPE	CM	control_LMNA	12	18
TPP2	0.557	0.00152	0.179	0.29	5.25	20.9	6.47e-05	2.82	LV	CELLTYPE	CM	control_LMNA	12	18
ZMIZ1	0.557	0.0273	0.485	0.807	6.71	9.29	0.00451	1.56	LV	CELLTYPE	CM	control_LMNA	12	18
HMGXB3	0.556	0.043	0.159	0.231	4.95	7.72	0.00895	1.37	LV	CELLTYPE	CM	control_LMNA	12	18
NEU3	0.556	0.0172	0.119	0.18	4.65	11	0.00221	1.76	LV	CELLTYPE	CM	control_LMNA	12	18
SLC38A6	0.556	0.00689	0.116	0.183	4.62	14.6	0.000565	2.16	LV	CELLTYPE	CM	control_LMNA	12	18
GXYLT1	0.555	0.00194	0.121	0.192	4.65	19.9	8.99e-05	2.71	LV	CELLTYPE	CM	control_LMNA	12	18
MAN1B1	0.555	0.00166	0.0801	0.145	4.22	20.5	7.25e-05	2.78	LV	CELLTYPE	CM	control_LMNA	12	18
PPP2R1B	0.555	0.0465	0.0868	0.142	4.18	7.45	0.0101	1.33	LV	CELLTYPE	CM	control_LMNA	12	18
FBXO30	0.554	0.0247	0.0464	0.0748	3.28	9.64	0.00389	1.61	LV	CELLTYPE	CM	control_LMNA	12	18
AKAP11	0.553	0.00411	0.0587	0.0958	3.66	16.6	0.000271	2.39	LV	CELLTYPE	CM	control_LMNA	12	18
CDC37L1-DT	0.553	0.0341	0.0102	0.0169	1.14	8.5	0.00633	1.47	LV	CELLTYPE	CM	control_LMNA	12	18
DOCK4	0.553	0.00897	0.777	1.34	7.45	13.5	0.00085	2.05	LV	CELLTYPE	CM	control_LMNA	12	18
LTN1	0.553	0.0115	0.181	0.277	5.19	12.5	0.00124	1.94	LV	CELLTYPE	CM	control_LMNA	12	18
SMAD4	0.553	0.000799	0.105	0.178	4.54	24.2	2.34e-05	3.1	LV	CELLTYPE	CM	control_LMNA	12	18
TUBE1	0.553	0.0104	0.509	0.799	6.72	12.9	0.00107	1.98	LV	CELLTYPE	CM	control_LMNA	12	18
AF241726.2	0.552	0.00156	0.197	0.301	5.34	20.8	6.69e-05	2.81	LV	CELLTYPE	CM	control_LMNA	12	18
MED14	0.552	0.00698	0.184	0.286	5.24	14.5	0.000579	2.16	LV	CELLTYPE	CM	control_LMNA	12	18
TINAG	0.552	0.0149	0.0341	0.055	2.91	11.5	0.00179	1.83	LV	CELLTYPE	CM	control_LMNA	12	18
AC021086.1	0.551	0.0455	0.0353	0.057	3	7.54	0.0097	1.34	LV	CELLTYPE	CM	control_LMNA	12	18
MAN2A1	0.551	0.0129	0.0653	0.112	3.85	12.1	0.00146	1.89	LV	CELLTYPE	CM	control_LMNA	12	18
OSER1	0.551	0.00141	0.0931	0.154	4.29	21.3	5.73e-05	2.85	LV	CELLTYPE	CM	control_LMNA	12	18
MAGI2	0.549	0.00527	2.06	3.29	8.83	15.6	0.00039	2.28	LV	CELLTYPE	CM	control_LMNA	12	18
CEP120	0.548	0.00295	0.0738	0.116	3.96	18	0.000168	2.53	LV	CELLTYPE	CM	control_LMNA	12	18
CLEC4A	0.548	0.0331	0.00734	0.0128	0.701	8.62	0.00602	1.48	LV	CELLTYPE	CM	control_LMNA	12	18
TACC3	0.548	0.0229	0.0263	0.0417	2.48	9.94	0.00344	1.64	LV	CELLTYPE	CM	control_LMNA	12	18
CCND1	0.546	0.01	0.0639	0.104	3.78	13	0.001	2	LV	CELLTYPE	CM	control_LMNA	12	18
CERS6	0.546	0.000981	2.14	3.65	8.92	23.2	3.2e-05	3.01	LV	CELLTYPE	CM	control_LMNA	12	18
PEBP4	0.546	0.0365	0.797	1.39	7.47	8.26	0.00703	1.44	LV	CELLTYPE	CM	control_LMNA	12	18
SNTA1	0.546	0.0169	0.504	0.73	6.7	11.1	0.00215	1.77	LV	CELLTYPE	CM	control_LMNA	12	18
AC116366.3	0.545	0.00698	0.704	1.06	7.19	14.5	0.000577	2.16	LV	CELLTYPE	CM	control_LMNA	12	18
ELK1	0.545	0.0124	0.0232	0.0348	2.3	12.2	0.00137	1.91	LV	CELLTYPE	CM	control_LMNA	12	18
SLC6A13	0.545	0.0245	0.079	0.123	4.01	9.68	0.00383	1.61	LV	CELLTYPE	CM	control_LMNA	12	18
CAST	0.544	0.0044	1.28	2.09	8.12	16.3	0.000299	2.36	LV	CELLTYPE	CM	control_LMNA	12	18
PIP4K2A	0.543	0.0407	0.175	0.297	5.26	7.91	0.00822	1.39	LV	CELLTYPE	CM	control_LMNA	12	18
ABHD17A	0.542	0.013	0.0407	0.0701	3.15	12	0.00149	1.88	LV	CELLTYPE	CM	control_LMNA	12	18
AKT1	0.541	0.00183	0.0654	0.107	3.83	20.1	8.3e-05	2.74	LV	CELLTYPE	CM	control_LMNA	12	18
FXR2	0.541	0.00863	0.0805	0.127	4.12	13.6	0.000807	2.06	LV	CELLTYPE	CM	control_LMNA	12	18
KIAA0100	0.538	0.0157	0.074	0.115	3.94	11.3	0.00193	1.8	LV	CELLTYPE	CM	control_LMNA	12	18
USP6NL	0.538	0.00574	0.155	0.251	5.03	15.3	0.000439	2.24	LV	CELLTYPE	CM	control_LMNA	12	18
AL139398.1	0.537	0.024	0.0141	0.0211	1.58	9.76	0.00369	1.62	LV	CELLTYPE	CM	control_LMNA	12	18
GSEC	0.537	0.0255	0.0097	0.0141	1.02	9.53	0.00407	1.59	LV	CELLTYPE	CM	control_LMNA	12	18
PRKG1	0.537	0.00361	7.32	12.3	10.7	17.1	0.000225	2.44	LV	CELLTYPE	CM	control_LMNA	12	18
DDR2	0.536	0.0167	0.226	0.356	5.59	11.1	0.00211	1.78	LV	CELLTYPE	CM	control_LMNA	12	18
AARS2	0.535	0.0221	0.0216	0.0336	2.21	10.1	0.00327	1.65	LV	CELLTYPE	CM	control_LMNA	12	18
MICAL2	0.535	0.00151	0.307	0.509	6.05	20.9	6.39e-05	2.82	LV	CELLTYPE	CM	control_LMNA	12	18
NCAPD3	0.535	0.0226	0.127	0.187	4.69	10	0.00335	1.65	LV	CELLTYPE	CM	control_LMNA	12	18
PHF20L1	0.535	0.00164	0.468	0.703	6.57	20.6	7.11e-05	2.79	LV	CELLTYPE	CM	control_LMNA	12	18
ADGRE3	0.533	0.0398	0.0236	0.0358	2.32	7.98	0.00797	1.4	LV	CELLTYPE	CM	control_LMNA	12	18
ETV5	0.533	0.0429	0.025	0.0406	2.42	7.72	0.00892	1.37	LV	CELLTYPE	CM	control_LMNA	12	18
NUDT16	0.532	0.00728	0.0432	0.0718	3.23	14.3	0.00062	2.14	LV	CELLTYPE	CM	control_LMNA	12	18
TMX4	0.531	0.00728	0.237	0.377	5.63	14.3	0.000621	2.14	LV	CELLTYPE	CM	control_LMNA	12	18
AC018523.2	0.53	0.0315	0.0137	0.0212	1.59	8.79	0.00559	1.5	LV	CELLTYPE	CM	control_LMNA	12	18
MAP3K7	0.53	0.000222	0.177	0.29	5.27	31.2	3.27e-06	3.65	LV	CELLTYPE	CM	control_LMNA	12	18
ARNT2	0.529	0.0187	0.0429	0.0661	3.18	10.7	0.00251	1.73	LV	CELLTYPE	CM	control_LMNA	12	18
LINC00624	0.529	0.0236	0.0735	0.108	3.95	9.83	0.00359	1.63	LV	CELLTYPE	CM	control_LMNA	12	18
AP000446.1	0.527	0.00203	0.0592	0.101	3.72	19.7	9.5e-05	2.69	LV	CELLTYPE	CM	control_LMNA	12	18
BDH2	0.527	0.0499	0.0265	0.0398	2.45	7.23	0.0111	1.3	LV	CELLTYPE	CM	control_LMNA	12	18
MAIP1	0.527	0.000799	0.0516	0.082	3.46	24.2	2.34e-05	3.1	LV	CELLTYPE	CM	control_LMNA	12	18
WASL	0.527	0.0129	0.304	0.461	5.95	12	0.00146	1.89	LV	CELLTYPE	CM	control_LMNA	12	18
KLHL2	0.526	0.00669	0.062	0.105	3.78	14.7	0.000542	2.17	LV	CELLTYPE	CM	control_LMNA	12	18
PHF3	0.526	0.00959	0.308	0.491	6	13.2	0.000943	2.02	LV	CELLTYPE	CM	control_LMNA	12	18
KIF13A	0.525	0.0236	2	3.06	8.74	9.81	0.00361	1.63	LV	CELLTYPE	CM	control_LMNA	12	18
PRRC2A	0.525	0.0106	0.0819	0.127	4.13	12.8	0.00109	1.98	LV	CELLTYPE	CM	control_LMNA	12	18
STRADA	0.525	0.0368	0.0107	0.0156	1.17	8.24	0.00708	1.43	LV	CELLTYPE	CM	control_LMNA	12	18
PTPN3	0.524	0.0249	0.537	0.898	6.9	9.6	0.00395	1.6	LV	CELLTYPE	CM	control_LMNA	12	18
BACH1	0.523	0.0255	0.949	1.42	7.61	9.54	0.00406	1.59	LV	CELLTYPE	CM	control_LMNA	12	18
NEDD4L	0.523	0.0016	0.623	1.03	7.08	20.7	6.91e-05	2.8	LV	CELLTYPE	CM	control_LMNA	12	18
PRKCE	0.523	0.00403	1.03	1.66	7.79	16.7	0.000262	2.4	LV	CELLTYPE	CM	control_LMNA	12	18
CEP350	0.522	0.000651	0.708	1.15	7.23	25.2	1.74e-05	3.19	LV	CELLTYPE	CM	control_LMNA	12	18
COBL	0.522	0.00161	0.674	1.05	7.15	20.6	7e-05	2.79	LV	CELLTYPE	CM	control_LMNA	12	18
UPP2	0.522	0.0305	0.0424	0.0761	3.26	8.91	0.0053	1.52	LV	CELLTYPE	CM	control_LMNA	12	18
LMO7	0.521	0.0028	2.56	4.09	9.07	18.3	0.000154	2.55	LV	CELLTYPE	CM	control_LMNA	12	18
MYOZ2	0.521	0.0118	4.3	6.6	9.79	12.4	0.00128	1.93	LV	CELLTYPE	CM	control_LMNA	12	18
PER2	0.521	0.0442	0.0942	0.155	4.39	7.63	0.00928	1.35	LV	CELLTYPE	CM	control_LMNA	12	18
PPP1CB	0.521	0.00166	0.253	0.39	5.73	20.5	7.23e-05	2.78	LV	CELLTYPE	CM	control_LMNA	12	18
ZSCAN5A	0.521	0.000335	0.272	0.427	5.85	28.9	6.1e-06	3.47	LV	CELLTYPE	CM	control_LMNA	12	18
CACNA2D1	0.52	0.00479	2.87	4.29	9.24	16	0.000338	2.32	LV	CELLTYPE	CM	control_LMNA	12	18
DZIP3	0.52	0.000771	0.258	0.441	5.83	24.4	2.2e-05	3.11	LV	CELLTYPE	CM	control_LMNA	12	18
FAM120B	0.52	0.000344	0.427	0.701	6.55	28.8	6.28e-06	3.46	LV	CELLTYPE	CM	control_LMNA	12	18
GPHN	0.519	0.00633	2.47	4.12	9.09	14.9	0.000503	2.2	LV	CELLTYPE	CM	control_LMNA	12	18
ATP10D	0.518	0.0111	0.151	0.231	4.96	12.6	0.00116	1.96	LV	CELLTYPE	CM	control_LMNA	12	18
FGFR1OP2	0.518	0.00105	0.134	0.223	4.84	22.8	3.6e-05	2.98	LV	CELLTYPE	CM	control_LMNA	12	18
WDR35	0.518	0.00193	0.127	0.205	4.75	19.9	8.94e-05	2.71	LV	CELLTYPE	CM	control_LMNA	12	18
DAZAP1	0.517	0.00486	0.127	0.206	4.78	15.9	0.000346	2.31	LV	CELLTYPE	CM	control_LMNA	12	18
ZNF667	0.517	0.0245	0.0464	0.0744	3.3	9.68	0.00382	1.61	LV	CELLTYPE	CM	control_LMNA	12	18
ZNF208	0.516	0.0438	0.581	0.906	6.94	7.67	0.00914	1.36	LV	CELLTYPE	CM	control_LMNA	12	18
CDC14A	0.515	0.0284	0.129	0.209	4.78	9.16	0.00477	1.55	LV	CELLTYPE	CM	control_LMNA	12	18
NAV2	0.515	0.0235	1.18	1.77	7.95	9.84	0.00358	1.63	LV	CELLTYPE	CM	control_LMNA	12	18
CHST10	0.514	0.0327	0.0244	0.0367	2.4	8.66	0.00591	1.49	LV	CELLTYPE	CM	control_LMNA	12	18
CTNNAL1	0.514	5.39e-05	0.378	0.595	6.31	39.8	3.86e-07	4.27	LV	CELLTYPE	CM	control_LMNA	12	18
ARGLU1	0.513	0.023	0.683	1.07	7.11	9.93	0.00345	1.64	LV	CELLTYPE	CM	control_LMNA	12	18
MTPN	0.513	0.00782	0.11	0.165	4.5	14	0.000688	2.11	LV	CELLTYPE	CM	control_LMNA	12	18
EPN1	0.512	0.0113	0.0931	0.15	4.33	12.6	0.00119	1.95	LV	CELLTYPE	CM	control_LMNA	12	18
IMPA1	0.512	0.0147	0.0931	0.14	4.23	11.6	0.00175	1.83	LV	CELLTYPE	CM	control_LMNA	12	18
AIG1	0.511	0.0462	1.22	1.88	8.06	7.49	0.00992	1.34	LV	CELLTYPE	CM	control_LMNA	12	18
DCTN5	0.51	0.00654	0.107	0.157	4.45	14.8	0.000526	2.18	LV	CELLTYPE	CM	control_LMNA	12	18
CASD1	0.509	0.00357	0.167	0.288	5.19	17.2	0.000221	2.45	LV	CELLTYPE	CM	control_LMNA	12	18
MBNL1	0.509	0.00062	3.26	5.23	9.45	25.5	1.59e-05	3.21	LV	CELLTYPE	CM	control_LMNA	12	18
NOM1	0.509	0.0336	0.0557	0.0827	3.48	8.56	0.00618	1.47	LV	CELLTYPE	CM	control_LMNA	12	18
PNPLA2	0.509	0.0104	0.143	0.22	4.87	12.9	0.00106	1.98	LV	CELLTYPE	CM	control_LMNA	12	18
SERPINB6	0.509	0.0121	0.353	0.539	6.18	12.3	0.00133	1.92	LV	CELLTYPE	CM	control_LMNA	12	18
APBA1	0.508	0.0346	0.0511	0.0818	3.51	8.44	0.0065	1.46	LV	CELLTYPE	CM	control_LMNA	12	18
ASPG	0.507	0.0369	0.0393	0.0688	3.13	8.23	0.00714	1.43	LV	CELLTYPE	CM	control_LMNA	12	18
CA2	0.507	0.0236	0.0257	0.0369	2.4	9.82	0.00361	1.63	LV	CELLTYPE	CM	control_LMNA	12	18
ZNF528	0.507	0.0114	0.0913	0.142	4.22	12.5	0.00121	1.94	LV	CELLTYPE	CM	control_LMNA	12	18
PIGQ	0.506	0.015	0.0405	0.062	3.14	11.5	0.00182	1.82	LV	CELLTYPE	CM	control_LMNA	12	18
TAF5L	0.506	0.0232	0.0697	0.102	3.82	9.88	0.00351	1.63	LV	CELLTYPE	CM	control_LMNA	12	18
AC066613.2	0.505	0.0468	0.0287	0.0448	2.62	7.44	0.0102	1.33	LV	CELLTYPE	CM	control_LMNA	12	18
USP25	0.505	0.00117	0.571	0.896	6.91	22.1	4.37e-05	2.93	LV	CELLTYPE	CM	control_LMNA	12	18
ACOX3	0.504	0.0338	0.234	0.334	5.55	8.54	0.00623	1.47	LV	CELLTYPE	CM	control_LMNA	12	18
EXOC6B	0.504	0.0109	5.96	9.65	10.3	12.7	0.00114	1.96	LV	CELLTYPE	CM	control_LMNA	12	18
MAEL	0.504	0.0235	0.0738	0.127	4.07	9.83	0.00359	1.63	LV	CELLTYPE	CM	control_LMNA	12	18
ZSWIM6	0.504	0.00288	0.645	1.04	7.11	18.1	0.000162	2.54	LV	CELLTYPE	CM	control_LMNA	12	18
EXOC6	0.503	0.00284	0.464	0.766	6.66	18.2	0.000159	2.55	LV	CELLTYPE	CM	control_LMNA	12	18
ALG13	0.502	0.000644	0.139	0.209	4.84	25.3	1.7e-05	3.19	LV	CELLTYPE	CM	control_LMNA	12	18
EFNA5	0.502	0.00374	3.58	5.7	9.58	17	0.000237	2.43	LV	CELLTYPE	CM	control_LMNA	12	18
CNTRL	0.501	0.00609	0.0789	0.125	4.05	15	0.000477	2.22	LV	CELLTYPE	CM	control_LMNA	12	18
PANK1	0.501	0.0417	0.339	0.522	6.15	7.81	0.00858	1.38	LV	CELLTYPE	CM	control_LMNA	12	18
ZMAT3	0.501	0.00307	0.0656	0.107	3.86	17.8	0.000178	2.51	LV	CELLTYPE	CM	control_LMNA	12	18
DBF4	0.5	0.0175	0.03	0.0448	2.61	10.9	0.00227	1.76	LV	CELLTYPE	CM	control_LMNA	12	18
DYNC2LI1	0.5	0.00203	0.154	0.228	4.97	19.7	9.55e-05	2.69	LV	CELLTYPE	CM	control_LMNA	12	18
FGFR1OP	0.5	0.00403	0.155	0.229	4.98	16.7	0.000262	2.4	LV	CELLTYPE	CM	control_LMNA	12	18
GTPBP2	0.5	0.02	0.0975	0.149	4.32	10.4	0.00282	1.7	LV	CELLTYPE	CM	control_LMNA	12	18

## Sheet: PKP2_control
Gene	logFC	FDR	mean_exp_control	mean_exp_genotype	logCPM	F	PValue	FDR_plot	Region	annotation_level	cell_type	comparison	Observations_genotype	Observations_reference
AP001646.3	4.01	3.63e-06	0.000944	0.0177	-0.446	84.6	9.36e-10	5.44	LV	CELLTYPE	CM	control_PKP2	6	18
ATP1B4	3.64	0.00256	0.00108	0.0152	-0.536	26.1	2.36e-05	2.59	LV	CELLTYPE	CM	control_PKP2	6	18
AL596188.1	3.09	0.00291	0.011	0.0858	2.11	25.3	2.93e-05	2.54	LV	CELLTYPE	CM	control_PKP2	6	18
SLITRK4	3.07	0.000807	0.000907	0.0132	-0.927	34.2	3.31e-06	3.09	LV	CELLTYPE	CM	control_PKP2	6	18
AL606807.1	2.81	0.00319	0.0117	0.0853	2.2	24.6	3.5e-05	2.5	LV	CELLTYPE	CM	control_PKP2	6	18
HBA2	2.68	0.00324	0.00303	0.0403	0.879	24.4	3.66e-05	2.49	LV	CELLTYPE	CM	control_PKP2	6	18
WNT9A	2.66	0.00119	0.102	0.765	5.25	31.3	6.52e-06	2.93	LV	CELLTYPE	CM	control_PKP2	6	18
AL078590.2	2.65	0.00015	0.00725	0.0607	1.62	49.5	1.58e-07	3.83	LV	CELLTYPE	CM	control_PKP2	6	18
AL078590.3	2.58	0.00162	0.109	0.801	5.37	29.1	1.11e-05	2.79	LV	CELLTYPE	CM	control_PKP2	6	18
HBA1	2.5	0.0137	0.00163	0.0196	-0.0972	16.4	0.000401	1.86	LV	CELLTYPE	CM	control_PKP2	6	18
AP003472.1	2.39	5.32e-05	0.00225	0.0128	-0.37	56.8	4.57e-08	4.27	LV	CELLTYPE	CM	control_PKP2	6	18
IL31RA	2.37	0.00291	0.00536	0.0484	1.26	25.2	2.99e-05	2.54	LV	CELLTYPE	CM	control_PKP2	6	18
LINC01913	2.37	0.00324	0.00316	0.018	0.0151	24.4	3.67e-05	2.49	LV	CELLTYPE	CM	control_PKP2	6	18
SCGB3A2	2.37	0.00816	0.00597	0.029	0.864	19.2	0.000163	2.09	LV	CELLTYPE	CM	control_PKP2	6	18
AC093730.1	2.34	0.00162	0.0816	0.497	4.79	29.1	1.11e-05	2.79	LV	CELLTYPE	CM	control_PKP2	6	18
LINC00211	2.32	0.00102	0.0182	0.12	2.68	32.3	5.13e-06	2.99	LV	CELLTYPE	CM	control_PKP2	6	18
MAP2	2.3	0.00156	0.0287	0.172	3.3	29.6	9.71e-06	2.81	LV	CELLTYPE	CM	control_PKP2	6	18
FKBP5	2.29	0.00204	1.23	7.44	8.69	27.6	1.6e-05	2.69	LV	CELLTYPE	CM	control_PKP2	6	18
LINC00499	2.29	0.000229	0.00778	0.0635	1.63	45.9	3.03e-07	3.64	LV	CELLTYPE	CM	control_PKP2	6	18
EDA2R	2.25	0.00473	0.00627	0.0374	1.07	22.3	6.64e-05	2.33	LV	CELLTYPE	CM	control_PKP2	6	18
HBB	2.17	0.0276	0.0108	0.0944	2.27	12.9	0.0013	1.56	LV	CELLTYPE	CM	control_PKP2	6	18
AC026116.1	2.13	0.00999	0.00298	0.016	0.0385	18.1	0.000232	2	LV	CELLTYPE	CM	control_PKP2	6	18
AC106895.1	2.11	0.0141	0.0854	0.287	4.45	16.3	0.000415	1.85	LV	CELLTYPE	CM	control_PKP2	6	18
C5orf46	2.1	0.000405	0.0561	0.288	4.1	40.5	8.67e-07	3.39	LV	CELLTYPE	CM	control_PKP2	6	18
SLC7A8	2.06	3.32e-05	0.104	0.575	5.04	62.9	1.76e-08	4.48	LV	CELLTYPE	CM	control_PKP2	6	18
SPINK1	2.05	0.0115	0.00568	0.0287	0.846	17.3	0.000296	1.94	LV	CELLTYPE	CM	control_PKP2	6	18
COTL1	2.02	0.00063	0.012	0.0707	2.01	35.9	2.29e-06	3.2	LV	CELLTYPE	CM	control_PKP2	6	18
C14orf132	1.92	0.0171	0.00997	0.0516	1.54	15.4	0.000559	1.77	LV	CELLTYPE	CM	control_PKP2	6	18
HYAL4	1.89	0.00938	0.00666	0.0303	0.938	18.5	0.000206	2.03	LV	CELLTYPE	CM	control_PKP2	6	18
ARSJ	1.87	0.00234	0.0088	0.0489	1.4	26.6	2.09e-05	2.63	LV	CELLTYPE	CM	control_PKP2	6	18
AC002463.1	1.86	0.000488	0.00955	0.0452	1.43	37.6	1.58e-06	3.31	LV	CELLTYPE	CM	control_PKP2	6	18
ANKRD45	1.86	0.025	0.0113	0.0553	1.74	13.4	0.00109	1.6	LV	CELLTYPE	CM	control_PKP2	6	18
CA8	1.79	0.00353	0.00857	0.0454	1.46	24	4.09e-05	2.45	LV	CELLTYPE	CM	control_PKP2	6	18
EDNRA	1.78	0.0081	0.33	1.23	6.31	19.3	0.000157	2.09	LV	CELLTYPE	CM	control_PKP2	6	18
PIK3R1	1.78	0.000441	1.87	7.25	8.95	38.5	1.31e-06	3.36	LV	CELLTYPE	CM	control_PKP2	6	18
MUM1L1	1.77	0.000356	0.0633	0.267	4.09	41.5	7.06e-07	3.45	LV	CELLTYPE	CM	control_PKP2	6	18
LDLRAD4-AS1	1.76	0.00657	0.00519	0.0171	0.381	20.4	0.000114	2.18	LV	CELLTYPE	CM	control_PKP2	6	18
AL133417.1	1.75	0.00949	0.00404	0.015	0.152	18.4	0.00021	2.02	LV	CELLTYPE	CM	control_PKP2	6	18
KLHL36	1.75	4.44e-05	0.155	0.656	5.4	58.9	3.23e-08	4.35	LV	CELLTYPE	CM	control_PKP2	6	18
UNC80	1.74	0.00167	0.00988	0.0515	1.67	28.8	1.18e-05	2.78	LV	CELLTYPE	CM	control_PKP2	6	18
AC106895.2	1.72	0.0131	0.045	0.135	3.46	16.7	0.000364	1.88	LV	CELLTYPE	CM	control_PKP2	6	18
XIRP2-AS1	1.72	0.00222	0.00764	0.0297	0.996	26.9	1.91e-05	2.65	LV	CELLTYPE	CM	control_PKP2	6	18
AL356272.1	1.71	0.00891	0.00666	0.03	1	18.8	0.000187	2.05	LV	CELLTYPE	CM	control_PKP2	6	18
FRMD7	1.71	0.0103	0.00543	0.0226	0.59	17.9	0.000244	1.99	LV	CELLTYPE	CM	control_PKP2	6	18
ABCG2	1.68	0.000341	0.0504	0.2	3.77	41.9	6.54e-07	3.47	LV	CELLTYPE	CM	control_PKP2	6	18
MBOAT2	1.68	0.00104	0.16	0.724	5.53	32.1	5.39e-06	2.98	LV	CELLTYPE	CM	control_PKP2	6	18
LINC00222	1.65	0.000441	0.0244	0.0964	2.69	39	1.19e-06	3.36	LV	CELLTYPE	CM	control_PKP2	6	18
TMPRSS11A	1.63	0.0354	0.00811	0.0378	1.27	11.8	0.00196	1.45	LV	CELLTYPE	CM	control_PKP2	6	18
AL512380.2	1.62	0.0422	0.015	0.0761	2.3	10.9	0.00275	1.38	LV	CELLTYPE	CM	control_PKP2	6	18
C6	1.62	0.00217	0.408	1.82	6.9	27.2	1.76e-05	2.66	LV	CELLTYPE	CM	control_PKP2	6	18
CPNE8	1.62	0.00647	0.0943	0.448	4.78	20.5	0.00011	2.19	LV	CELLTYPE	CM	control_PKP2	6	18
AC011604.2	1.61	0.0293	0.00369	0.018	0.217	12.6	0.00144	1.53	LV	CELLTYPE	CM	control_PKP2	6	18
UCP1	1.61	0.0418	0.00467	0.015	0.194	11	0.00268	1.38	LV	CELLTYPE	CM	control_PKP2	6	18
AP005329.1	1.6	0.0321	0.0246	0.0782	2.51	12.2	0.00168	1.49	LV	CELLTYPE	CM	control_PKP2	6	18
SRCIN1	1.6	0.0104	0.0042	0.0183	0.348	17.8	0.000249	1.98	LV	CELLTYPE	CM	control_PKP2	6	18
AL138737.1	1.58	0.00248	0.0402	0.155	3.45	26.3	2.23e-05	2.61	LV	CELLTYPE	CM	control_PKP2	6	18
ATRNL1	1.57	0.00147	0.193	0.754	5.64	30	8.83e-06	2.83	LV	CELLTYPE	CM	control_PKP2	6	18
DHRS3	1.57	0.000441	0.145	0.579	5.29	38.8	1.23e-06	3.36	LV	CELLTYPE	CM	control_PKP2	6	18
LINC02269	1.57	0.036	0.0722	0.285	4.38	11.7	0.00203	1.44	LV	CELLTYPE	CM	control_PKP2	6	18
ANTXR2	1.55	2.41e-06	0.254	1.02	6.11	100	1.59e-10	5.62	LV	CELLTYPE	CM	control_PKP2	6	18
BCL2	1.55	0.000488	0.299	1.07	6.28	37.8	1.53e-06	3.31	LV	CELLTYPE	CM	control_PKP2	6	18
LINC01844	1.55	0.014	0.0443	0.169	3.5	16.3	0.000412	1.85	LV	CELLTYPE	CM	control_PKP2	6	18
COL23A1	1.54	0.00158	0.493	1.94	7.04	29.5	1e-05	2.8	LV	CELLTYPE	CM	control_PKP2	6	18
FNIP2	1.53	0.00284	1.71	7.14	8.87	25.5	2.76e-05	2.55	LV	CELLTYPE	CM	control_PKP2	6	18
HEG1	1.52	5.32e-05	0.376	1.38	6.58	56.8	4.52e-08	4.27	LV	CELLTYPE	CM	control_PKP2	6	18
PDZD2	1.52	4.44e-05	3.72	13	9.87	59.3	3.07e-08	4.35	LV	CELLTYPE	CM	control_PKP2	6	18
AC092813.1	1.51	0.0306	0.00344	0.0162	0.0523	12.4	0.00154	1.51	LV	CELLTYPE	CM	control_PKP2	6	18
TMTC1	1.51	8.82e-05	0.539	2.04	7.13	52.9	8.75e-08	4.05	LV	CELLTYPE	CM	control_PKP2	6	18
ATAD2	1.48	2.05e-05	0.413	1.54	6.71	68.1	8.14e-09	4.69	LV	CELLTYPE	CM	control_PKP2	6	18
FAM111A	1.48	0.00999	0.00456	0.0156	0.273	18.1	0.000233	2	LV	CELLTYPE	CM	control_PKP2	6	18
HLF	1.48	0.000341	0.0819	0.278	4.31	42	6.39e-07	3.47	LV	CELLTYPE	CM	control_PKP2	6	18
NEURL1B	1.48	0.0083	0.0327	0.118	3.02	19.1	0.000168	2.08	LV	CELLTYPE	CM	control_PKP2	6	18
PDCD4	1.47	0.000713	0.17	0.572	5.37	35.2	2.69e-06	3.15	LV	CELLTYPE	CM	control_PKP2	6	18
ZBTB16	1.47	0.00301	2.21	7.77	9.12	25	3.15e-05	2.52	LV	CELLTYPE	CM	control_PKP2	6	18
COL9A1	1.45	0.0306	0.00469	0.0197	0.38	12.4	0.00154	1.51	LV	CELLTYPE	CM	control_PKP2	6	18
AC005332.5	1.44	0.0185	0.0184	0.059	2.1	15	0.000636	1.73	LV	CELLTYPE	CM	control_PKP2	6	18
AC016831.7	1.43	0.000303	2.65	10.7	9.46	43.1	5.21e-07	3.52	LV	CELLTYPE	CM	control_PKP2	6	18
CRIM1	1.43	0.00255	0.383	1.52	6.72	26.2	2.33e-05	2.59	LV	CELLTYPE	CM	control_PKP2	6	18
AP000755.2	1.42	0.0248	0.00734	0.0216	0.79	13.5	0.00106	1.61	LV	CELLTYPE	CM	control_PKP2	6	18
AP005131.1	1.42	0.00291	0.0345	0.0988	2.94	25.3	2.94e-05	2.54	LV	CELLTYPE	CM	control_PKP2	6	18
LINC02542	1.42	0.00621	0.033	0.0956	2.98	20.8	0.000103	2.21	LV	CELLTYPE	CM	control_PKP2	6	18
ACADL	1.41	0.0041	0.0125	0.043	1.63	23.2	5.16e-05	2.39	LV	CELLTYPE	CM	control_PKP2	6	18
ARRDC3	1.41	0.0041	0.0534	0.186	3.69	23.2	5.21e-05	2.39	LV	CELLTYPE	CM	control_PKP2	6	18
FOXO3	1.41	3.63e-06	1.25	4.63	8.32	86	7.95e-10	5.44	LV	CELLTYPE	CM	control_PKP2	6	18
SMOC2	1.41	0.000194	0.018	0.0742	2.31	47.1	2.43e-07	3.71	LV	CELLTYPE	CM	control_PKP2	6	18
WASHC2A	1.41	0.000167	0.0705	0.246	4.13	48.2	1.98e-07	3.78	LV	CELLTYPE	CM	control_PKP2	6	18
AC055822.1	1.4	0.000807	0.00738	0.0279	1.01	34.2	3.31e-06	3.09	LV	CELLTYPE	CM	control_PKP2	6	18
AC058791.1	1.4	0.00353	0.234	0.8	5.82	24	4.11e-05	2.45	LV	CELLTYPE	CM	control_PKP2	6	18
DAAM2	1.4	0.00333	0.076	0.249	4.19	24.3	3.79e-05	2.48	LV	CELLTYPE	CM	control_PKP2	6	18
DPYSL2	1.39	0.00138	0.146	0.52	5.22	30.4	8e-06	2.86	LV	CELLTYPE	CM	control_PKP2	6	18
GLT8D2	1.39	0.00158	0.0306	0.103	2.94	29.5	1.01e-05	2.8	LV	CELLTYPE	CM	control_PKP2	6	18
AC112206.2	1.37	0.00186	0.0496	0.189	3.74	28.2	1.39e-05	2.73	LV	CELLTYPE	CM	control_PKP2	6	18
AP005131.5	1.37	0.00213	0.026	0.0711	2.51	27.3	1.72e-05	2.67	LV	CELLTYPE	CM	control_PKP2	6	18
C4orf45	1.37	0.00599	0.278	0.909	6.05	21	9.56e-05	2.22	LV	CELLTYPE	CM	control_PKP2	6	18
MSH4	1.37	0.0059	0.0505	0.187	3.69	21.2	9.14e-05	2.23	LV	CELLTYPE	CM	control_PKP2	6	18
YBX3	1.37	0.0028	0.365	1.2	6.47	25.6	2.69e-05	2.55	LV	CELLTYPE	CM	control_PKP2	6	18
AC040173.1	1.36	0.0419	0.0234	0.0755	2.54	10.9	0.00272	1.38	LV	CELLTYPE	CM	control_PKP2	6	18
MPP4	1.36	0.0022	0.0173	0.0555	2.04	27	1.85e-05	2.66	LV	CELLTYPE	CM	control_PKP2	6	18
MRO	1.36	0.0457	0.0134	0.0481	1.8	10.4	0.00327	1.34	LV	CELLTYPE	CM	control_PKP2	6	18
PLCE1	1.36	0.00233	0.229	0.68	5.73	26.6	2.07e-05	2.63	LV	CELLTYPE	CM	control_PKP2	6	18
AC090772.2	1.35	0.00816	0.0147	0.0462	1.83	19.2	0.000163	2.09	LV	CELLTYPE	CM	control_PKP2	6	18
LINC00702	1.35	0.0271	0.262	0.825	5.95	13	0.00126	1.57	LV	CELLTYPE	CM	control_PKP2	6	18
AC015845.2	1.34	0.0132	0.176	0.567	5.45	16.6	0.000372	1.88	LV	CELLTYPE	CM	control_PKP2	6	18
PAPLN	1.34	0.0425	0.00424	0.0129	0.132	10.9	0.00279	1.37	LV	CELLTYPE	CM	control_PKP2	6	18
RHOBTB1	1.34	0.00324	0.316	0.992	6.25	24.5	3.65e-05	2.49	LV	CELLTYPE	CM	control_PKP2	6	18
PIK3IP1	1.33	0.000738	0.0309	0.119	2.97	34.9	2.87e-06	3.13	LV	CELLTYPE	CM	control_PKP2	6	18
AL513211.1	1.32	0.00816	0.00397	0.0142	0.0256	19.2	0.000164	2.09	LV	CELLTYPE	CM	control_PKP2	6	18
MAOA	1.32	0.0106	0.283	0.911	6.14	17.7	0.000261	1.97	LV	CELLTYPE	CM	control_PKP2	6	18
ZNF189	1.32	0.000255	0.197	0.704	5.65	44.2	4.21e-07	3.59	LV	CELLTYPE	CM	control_PKP2	6	18
BAIAP2	1.31	0.017	0.0444	0.156	3.55	15.4	0.000557	1.77	LV	CELLTYPE	CM	control_PKP2	6	18
GRK3	1.3	0.00115	0.178	0.649	5.53	31.5	6.22e-06	2.94	LV	CELLTYPE	CM	control_PKP2	6	18
SULT1C4	1.3	0.00812	0.00366	0.0127	-0.0486	19.3	0.000158	2.09	LV	CELLTYPE	CM	control_PKP2	6	18
AC027312.1	1.28	0.0265	0.0127	0.0369	1.62	13.1	0.0012	1.58	LV	CELLTYPE	CM	control_PKP2	6	18
PLCZ1	1.28	0.0105	0.0117	0.0352	1.49	17.8	0.000255	1.98	LV	CELLTYPE	CM	control_PKP2	6	18
SLC25A30	1.28	0.00084	0.175	0.504	5.34	33.9	3.55e-06	3.08	LV	CELLTYPE	CM	control_PKP2	6	18
UBALD2	1.28	0.000241	0.03	0.101	2.87	45.4	3.34e-07	3.62	LV	CELLTYPE	CM	control_PKP2	6	18
WARS2-IT1	1.28	0.0292	0.0125	0.039	1.61	12.6	0.00143	1.53	LV	CELLTYPE	CM	control_PKP2	6	18
AL008582.1	1.26	0.0107	0.00658	0.0194	0.654	17.7	0.000265	1.97	LV	CELLTYPE	CM	control_PKP2	6	18
AP003096.1	1.26	0.0463	0.0617	0.143	3.62	10.4	0.00334	1.33	LV	CELLTYPE	CM	control_PKP2	6	18
DDX60	1.26	0.000517	0.0208	0.071	2.38	37.2	1.71e-06	3.29	LV	CELLTYPE	CM	control_PKP2	6	18
HEPH	1.26	0.0173	0.0845	0.235	4.24	15.3	0.000571	1.76	LV	CELLTYPE	CM	control_PKP2	6	18
LINC02268	1.25	0.00846	0.0274	0.077	2.63	19	0.000173	2.07	LV	CELLTYPE	CM	control_PKP2	6	18
SHC4	1.25	0.0188	0.0401	0.121	3.32	14.9	0.000662	1.73	LV	CELLTYPE	CM	control_PKP2	6	18
AC018362.1	1.24	0.0433	0.0148	0.0367	1.65	10.8	0.00289	1.36	LV	CELLTYPE	CM	control_PKP2	6	18
AC027117.2	1.24	0.00111	0.272	0.799	5.97	31.7	5.85e-06	2.96	LV	CELLTYPE	CM	control_PKP2	6	18
GPCPD1	1.24	0.00857	0.27	0.733	5.85	19	0.000176	2.07	LV	CELLTYPE	CM	control_PKP2	6	18
HBP1	1.24	0.000738	0.177	0.483	5.29	34.8	2.93e-06	3.13	LV	CELLTYPE	CM	control_PKP2	6	18
LEPR	1.24	0.000405	0.0332	0.113	3.01	40.3	9.1e-07	3.39	LV	CELLTYPE	CM	control_PKP2	6	18
UBE2Q2L	1.24	0.0159	0.135	0.393	4.91	15.7	0.000494	1.8	LV	CELLTYPE	CM	control_PKP2	6	18
AC106798.1	1.23	0.0154	0.0189	0.064	2.28	15.9	0.000467	1.81	LV	CELLTYPE	CM	control_PKP2	6	18
ARHGAP26	1.23	3.89e-05	2.16	6.45	9	61.1	2.32e-08	4.41	LV	CELLTYPE	CM	control_PKP2	6	18
MTMR14	1.23	3.63e-06	0.187	0.56	5.47	82.6	1.2e-09	5.44	LV	CELLTYPE	CM	control_PKP2	6	18
AC023983.1	1.22	0.0452	0.00459	0.0177	0.33	10.5	0.00319	1.34	LV	CELLTYPE	CM	control_PKP2	6	18
AL512328.1	1.22	0.0157	0.0292	0.0974	2.85	15.8	0.000478	1.81	LV	CELLTYPE	CM	control_PKP2	6	18
DERL3	1.22	0.00894	0.00451	0.0163	0.262	18.7	0.000192	2.05	LV	CELLTYPE	CM	control_PKP2	6	18
KLF15	1.22	0.0136	0.0922	0.24	4.31	16.4	0.000394	1.87	LV	CELLTYPE	CM	control_PKP2	6	18
SLC4A7	1.22	0.01	0.228	0.656	5.73	18.1	0.000233	2	LV	CELLTYPE	CM	control_PKP2	6	18
TMEM9B-AS1	1.22	0.0185	0.0573	0.162	3.69	14.9	0.000641	1.73	LV	CELLTYPE	CM	control_PKP2	6	18
ANKRD33B	1.21	0.0493	0.0857	0.241	4.31	10.1	0.00373	1.31	LV	CELLTYPE	CM	control_PKP2	6	18
APPL2	1.2	2.16e-05	0.357	1.07	6.39	66.7	1e-08	4.67	LV	CELLTYPE	CM	control_PKP2	6	18
LINC02004	1.2	0.0335	0.00567	0.016	0.44	12	0.00181	1.48	LV	CELLTYPE	CM	control_PKP2	6	18
AC137630.2	1.19	0.0248	0.0125	0.0282	1.36	13.5	0.00105	1.61	LV	CELLTYPE	CM	control_PKP2	6	18
ARHGAP24	1.19	0.00595	1.75	5.14	8.7	21.1	9.25e-05	2.23	LV	CELLTYPE	CM	control_PKP2	6	18
C1orf21	1.18	0.000405	1.19	3.4	8.1	40.4	8.89e-07	3.39	LV	CELLTYPE	CM	control_PKP2	6	18
TTLL7	1.18	0.0418	0.0833	0.267	4.31	10.9	0.0027	1.38	LV	CELLTYPE	CM	control_PKP2	6	18
KLF9	1.17	0.00469	0.177	0.485	5.28	22.4	6.5e-05	2.33	LV	CELLTYPE	CM	control_PKP2	6	18
DOCK5	1.16	0.00599	0.986	2.74	7.8	21	9.71e-05	2.22	LV	CELLTYPE	CM	control_PKP2	6	18
PPFIA2-AS1	1.16	0.0403	0.0101	0.0288	1.22	11.1	0.00251	1.39	LV	CELLTYPE	CM	control_PKP2	6	18
TTC39C	1.16	0.00547	0.0854	0.259	4.36	21.6	8.14e-05	2.26	LV	CELLTYPE	CM	control_PKP2	6	18
ZNF214	1.16	0.0016	0.0117	0.0372	1.5	29.3	1.05e-05	2.8	LV	CELLTYPE	CM	control_PKP2	6	18
FNDC3B	1.15	3.63e-06	2.19	6.89	9.05	83.5	1.07e-09	5.44	LV	CELLTYPE	CM	control_PKP2	6	18
KEL	1.15	0.0123	0.00502	0.0178	0.369	16.9	0.000332	1.91	LV	CELLTYPE	CM	control_PKP2	6	18
TMEM140	1.15	0.00067	0.0767	0.228	4.16	35.5	2.48e-06	3.17	LV	CELLTYPE	CM	control_PKP2	6	18
FAM66C	1.14	0.0116	0.0191	0.0552	2.15	17.3	0.000301	1.94	LV	CELLTYPE	CM	control_PKP2	6	18
SNCA	1.14	0.0121	0.037	0.111	3.16	17.1	0.00032	1.92	LV	CELLTYPE	CM	control_PKP2	6	18
AKTIP	1.13	0.00156	0.122	0.359	4.81	29.6	9.65e-06	2.81	LV	CELLTYPE	CM	control_PKP2	6	18
C9orf84	1.13	0.00684	0.211	0.559	5.52	20.2	0.000122	2.17	LV	CELLTYPE	CM	control_PKP2	6	18
TUB	1.12	0.00204	0.0882	0.254	4.3	27.6	1.62e-05	2.69	LV	CELLTYPE	CM	control_PKP2	6	18
CRACR2A	1.11	0.00371	0.0382	0.105	3.12	23.8	4.4e-05	2.43	LV	CELLTYPE	CM	control_PKP2	6	18
IRF6	1.11	0.0102	0.0208	0.0591	2.32	18	0.00024	1.99	LV	CELLTYPE	CM	control_PKP2	6	18
LDLRAD4	1.1	0.000255	1.4	4.04	8.32	44.3	4.11e-07	3.59	LV	CELLTYPE	CM	control_PKP2	6	18
RORA	1.1	0.011	0.734	2.1	7.36	17.5	0.000276	1.96	LV	CELLTYPE	CM	control_PKP2	6	18
SPON1-AS1	1.1	0.0418	0.0326	0.109	3.01	10.9	0.0027	1.38	LV	CELLTYPE	CM	control_PKP2	6	18
LINC00886	1.09	0.000441	0.237	0.654	5.71	38.5	1.3e-06	3.36	LV	CELLTYPE	CM	control_PKP2	6	18
MED12L	1.09	0.00172	0.0807	0.243	4.24	28.6	1.26e-05	2.76	LV	CELLTYPE	CM	control_PKP2	6	18
ERAP1	1.08	0.0117	0.621	1.63	7.1	17.2	0.000304	1.93	LV	CELLTYPE	CM	control_PKP2	6	18
SNAP47	1.08	0.000879	0.175	0.498	5.3	33.6	3.83e-06	3.06	LV	CELLTYPE	CM	control_PKP2	6	18
GPR173	1.07	0.00305	0.0264	0.08	2.65	24.9	3.27e-05	2.52	LV	CELLTYPE	CM	control_PKP2	6	18
MKNK2	1.07	0.00599	0.0709	0.231	4.15	21	9.52e-05	2.22	LV	CELLTYPE	CM	control_PKP2	6	18
PQLC1	1.07	0.00162	0.0882	0.229	4.24	29.1	1.09e-05	2.79	LV	CELLTYPE	CM	control_PKP2	6	18
SPEF2	1.07	0.00546	0.0389	0.103	3.13	21.6	8.09e-05	2.26	LV	CELLTYPE	CM	control_PKP2	6	18
PROS1	1.06	0.0244	0.197	0.587	5.5	13.6	0.00101	1.61	LV	CELLTYPE	CM	control_PKP2	6	18
TDRD9	1.06	0.00793	0.0497	0.143	3.53	19.5	0.000152	2.1	LV	CELLTYPE	CM	control_PKP2	6	18
XPR1	1.06	0.00303	2.94	7.29	9.3	24.9	3.2e-05	2.52	LV	CELLTYPE	CM	control_PKP2	6	18
AMPH	1.05	0.0137	0.017	0.0518	2.04	16.4	0.000401	1.86	LV	CELLTYPE	CM	control_PKP2	6	18
CASC1	1.05	0.00971	0.0272	0.0777	2.64	18.3	0.000219	2.01	LV	CELLTYPE	CM	control_PKP2	6	18
EPB41L4B	1.05	0.0143	0.211	0.627	5.66	16.2	0.000425	1.84	LV	CELLTYPE	CM	control_PKP2	6	18
JAK1	1.05	0.00199	0.4	1.08	6.48	27.8	1.53e-05	2.7	LV	CELLTYPE	CM	control_PKP2	6	18
LAMA3	1.05	0.00949	0.0945	0.279	4.48	18.4	0.00021	2.02	LV	CELLTYPE	CM	control_PKP2	6	18
NFKBIA	1.05	0.00625	0.172	0.471	5.31	20.7	0.000104	2.2	LV	CELLTYPE	CM	control_PKP2	6	18
PCSK5	1.05	0.00162	0.118	0.31	4.79	29.1	1.12e-05	2.79	LV	CELLTYPE	CM	control_PKP2	6	18
ASIP	1.04	0.00104	0.135	0.443	5.07	32	5.45e-06	2.98	LV	CELLTYPE	CM	control_PKP2	6	18
LRRIQ3	1.04	0.00777	0.00417	0.0136	0.0461	19.6	0.000146	2.11	LV	CELLTYPE	CM	control_PKP2	6	18
SAMHD1	1.04	0.0101	0.0945	0.278	4.5	18	0.000238	2	LV	CELLTYPE	CM	control_PKP2	6	18
YPEL3	1.04	0.00562	0.0632	0.177	3.82	21.4	8.51e-05	2.25	LV	CELLTYPE	CM	control_PKP2	6	18
ZNF30-AS1	1.04	0.0481	0.00871	0.0204	0.855	10.2	0.00358	1.32	LV	CELLTYPE	CM	control_PKP2	6	18
CPEB4	1.03	0.00717	3.25	9.45	9.55	19.9	0.000133	2.14	LV	CELLTYPE	CM	control_PKP2	6	18
GEN1	1.03	0.00673	0.116	0.3	4.67	20.3	0.000119	2.17	LV	CELLTYPE	CM	control_PKP2	6	18
JARID2	1.03	0.00471	0.653	1.73	7.16	22.3	6.57e-05	2.33	LV	CELLTYPE	CM	control_PKP2	6	18
KCNAB2	1.03	0.00876	0.107	0.28	4.55	18.9	0.000181	2.06	LV	CELLTYPE	CM	control_PKP2	6	18
KRBA1	1.03	0.00443	0.114	0.318	4.69	22.7	5.86e-05	2.35	LV	CELLTYPE	CM	control_PKP2	6	18
RMDN2	1.03	0.000441	0.115	0.296	4.66	38.6	1.29e-06	3.36	LV	CELLTYPE	CM	control_PKP2	6	18
ADO	1.02	0.0353	0.0193	0.0476	2.05	11.8	0.00195	1.45	LV	CELLTYPE	CM	control_PKP2	6	18
IGSF11	1.02	0.0411	0.161	0.471	5.21	11.1	0.00258	1.39	LV	CELLTYPE	CM	control_PKP2	6	18
LINC01950	1.02	0.0427	0.0419	0.0998	3.2	10.8	0.00283	1.37	LV	CELLTYPE	CM	control_PKP2	6	18
NFE2L1	1.02	8.33e-05	0.191	0.518	5.41	53.6	7.71e-08	4.08	LV	CELLTYPE	CM	control_PKP2	6	18
RPS6KA2	1.02	0.00598	0.367	0.955	6.31	21.1	9.36e-05	2.22	LV	CELLTYPE	CM	control_PKP2	6	18
BICC1	1.01	0.0136	0.0283	0.0902	2.83	16.4	0.000395	1.87	LV	CELLTYPE	CM	control_PKP2	6	18
IP6K3	1.01	0.0145	0.251	0.62	5.8	16.1	0.000432	1.84	LV	CELLTYPE	CM	control_PKP2	6	18
JAK2	1.01	0.00777	0.571	1.42	6.97	19.6	0.000145	2.11	LV	CELLTYPE	CM	control_PKP2	6	18
FLVCR2	1	0.0217	0.0286	0.0792	2.71	14.2	0.000842	1.66	LV	CELLTYPE	CM	control_PKP2	6	18
NAAA	1	0.00488	0.0581	0.157	3.72	22.1	6.97e-05	2.31	LV	CELLTYPE	CM	control_PKP2	6	18
PHYHD1	1	0.00544	0.0878	0.237	4.31	21.6	8.02e-05	2.26	LV	CELLTYPE	CM	control_PKP2	6	18
PNMT	1	0.00697	0.0339	0.0788	2.87	20	0.000127	2.16	LV	CELLTYPE	CM	control_PKP2	6	18
FOXO1	0.997	0.00138	0.63	1.74	7.16	30.5	7.83e-06	2.86	LV	CELLTYPE	CM	control_PKP2	6	18
SEMA3E	0.995	0.0262	0.0141	0.0546	1.89	13.2	0.00117	1.58	LV	CELLTYPE	CM	control_PKP2	6	18
ERN1	0.994	0.0121	0.102	0.28	4.48	17	0.000322	1.92	LV	CELLTYPE	CM	control_PKP2	6	18
GPR137C	0.993	0.00422	0.0298	0.0866	2.8	23	5.38e-05	2.37	LV	CELLTYPE	CM	control_PKP2	6	18
ZNF106	0.992	0.000558	1.28	3.02	8.08	36.8	1.88e-06	3.25	LV	CELLTYPE	CM	control_PKP2	6	18
ATP2C1	0.991	0.00115	0.901	2.27	7.61	31.5	6.14e-06	2.94	LV	CELLTYPE	CM	control_PKP2	6	18
FAM214A	0.99	0.0022	0.585	1.53	7	27	1.87e-05	2.66	LV	CELLTYPE	CM	control_PKP2	6	18
PREX2	0.99	0.0205	0.0174	0.0462	2	14.4	0.000771	1.69	LV	CELLTYPE	CM	control_PKP2	6	18
AL590999.1	0.987	0.0442	0.0148	0.0347	1.65	10.6	0.00302	1.35	LV	CELLTYPE	CM	control_PKP2	6	18
AC083843.3	0.986	0.0399	0.0769	0.169	3.95	11.2	0.00245	1.4	LV	CELLTYPE	CM	control_PKP2	6	18
RERGL	0.983	0.0205	0.0383	0.109	3.13	14.4	0.000772	1.69	LV	CELLTYPE	CM	control_PKP2	6	18
PGBD2	0.975	0.0455	0.0189	0.044	2	10.5	0.00325	1.34	LV	CELLTYPE	CM	control_PKP2	6	18
CCDC93	0.973	0.00158	0.563	1.5	6.97	29.4	1.02e-05	2.8	LV	CELLTYPE	CM	control_PKP2	6	18
AC126118.1	0.97	0.0473	0.00578	0.0154	0.475	10.3	0.00345	1.33	LV	CELLTYPE	CM	control_PKP2	6	18
BTBD8	0.968	0.00599	0.0865	0.242	4.26	21	9.67e-05	2.22	LV	CELLTYPE	CM	control_PKP2	6	18
DZIP1	0.965	0.0372	0.0163	0.0469	1.93	11.5	0.00215	1.43	LV	CELLTYPE	CM	control_PKP2	6	18
SDSL	0.964	0.0384	0.00713	0.0207	0.728	11.4	0.00228	1.42	LV	CELLTYPE	CM	control_PKP2	6	18
MYLK-AS1	0.963	0.0115	0.0538	0.122	3.49	17.4	0.000291	1.94	LV	CELLTYPE	CM	control_PKP2	6	18
AC120053.1	0.962	0.0137	0.0141	0.0362	1.61	16.3	0.000403	1.86	LV	CELLTYPE	CM	control_PKP2	6	18
ULK1	0.961	0.00303	0.174	0.438	5.24	24.9	3.22e-05	2.52	LV	CELLTYPE	CM	control_PKP2	6	18
UPP2	0.956	0.0172	0.0424	0.113	3.27	15.3	0.000568	1.76	LV	CELLTYPE	CM	control_PKP2	6	18
PAXIP1-AS2	0.948	0.0357	0.00909	0.0225	0.975	11.7	0.002	1.45	LV	CELLTYPE	CM	control_PKP2	6	18
TG	0.947	0.0324	0.00836	0.0254	1.02	12.2	0.00172	1.49	LV	CELLTYPE	CM	control_PKP2	6	18
TUSC1	0.947	0.0459	0.0151	0.0328	1.63	10.4	0.00329	1.34	LV	CELLTYPE	CM	control_PKP2	6	18
VCL	0.945	0.0178	2.15	5.14	8.84	15.2	0.000592	1.75	LV	CELLTYPE	CM	control_PKP2	6	18
RFNG	0.941	0.0496	0.0736	0.175	3.95	10.1	0.00376	1.3	LV	CELLTYPE	CM	control_PKP2	6	18
CDKL5	0.939	0.000441	0.442	1.08	6.58	39.5	1.07e-06	3.36	LV	CELLTYPE	CM	control_PKP2	6	18
PLS3-AS1	0.936	0.0335	0.0498	0.137	3.46	12	0.00181	1.47	LV	CELLTYPE	CM	control_PKP2	6	18
GRM7-AS3	0.926	0.0334	0.0267	0.0664	2.62	12	0.00179	1.48	LV	CELLTYPE	CM	control_PKP2	6	18
MTFR1	0.926	0.0327	1.38	2.91	8.15	12.1	0.00174	1.49	LV	CELLTYPE	CM	control_PKP2	6	18
ABCA8	0.923	0.0239	0.347	0.968	6.3	13.7	0.000978	1.62	LV	CELLTYPE	CM	control_PKP2	6	18
ABAT	0.922	0.00656	0.102	0.253	4.49	20.4	0.000114	2.18	LV	CELLTYPE	CM	control_PKP2	6	18
FAM13C	0.919	0.0269	0.0948	0.254	4.43	13.1	0.00123	1.57	LV	CELLTYPE	CM	control_PKP2	6	18
SOWAHC	0.918	0.0244	0.00466	0.0125	0.12	13.6	0.00102	1.61	LV	CELLTYPE	CM	control_PKP2	6	18
FAM47E-STBD1	0.916	0.0104	0.016	0.0397	1.79	17.9	0.000248	1.98	LV	CELLTYPE	CM	control_PKP2	6	18
RGS11	0.915	0.0287	0.0565	0.14	3.64	12.7	0.0014	1.54	LV	CELLTYPE	CM	control_PKP2	6	18
AC055733.2	0.913	0.031	0.169	0.435	5.2	12.4	0.00159	1.51	LV	CELLTYPE	CM	control_PKP2	6	18
APBB3	0.913	0.00812	0.0263	0.0733	2.61	19.3	0.000158	2.09	LV	CELLTYPE	CM	control_PKP2	6	18
ARHGAP26-AS1	0.91	0.0384	0.161	0.513	5.34	11.4	0.00227	1.42	LV	CELLTYPE	CM	control_PKP2	6	18
AC104806.2	0.907	0.0109	0.0442	0.107	3.25	17.6	0.00027	1.96	LV	CELLTYPE	CM	control_PKP2	6	18
CASC2	0.907	0.0425	0.0408	0.123	3.32	10.9	0.00279	1.37	LV	CELLTYPE	CM	control_PKP2	6	18
LINC01545	0.907	0.00598	0.0136	0.0367	1.68	21.1	9.41e-05	2.22	LV	CELLTYPE	CM	control_PKP2	6	18
PTPN14	0.906	0.00438	0.557	1.37	6.91	22.8	5.7e-05	2.36	LV	CELLTYPE	CM	control_PKP2	6	18
TBC1D8	0.906	0.000316	1.08	2.6	7.85	42.7	5.64e-07	3.5	LV	CELLTYPE	CM	control_PKP2	6	18
TMEM232	0.906	0.0418	0.138	0.333	4.85	11	0.00268	1.38	LV	CELLTYPE	CM	control_PKP2	6	18
PTCH1	0.902	0.0152	0.0556	0.115	3.48	15.9	0.000459	1.82	LV	CELLTYPE	CM	control_PKP2	6	18
LRRCC1	0.899	0.0245	0.0135	0.0377	1.66	13.6	0.00103	1.61	LV	CELLTYPE	CM	control_PKP2	6	18
SYTL2	0.899	0.0281	0.0139	0.0371	1.69	12.8	0.00135	1.55	LV	CELLTYPE	CM	control_PKP2	6	18
PDE7A	0.898	0.00222	3.95	9.28	9.73	26.9	1.91e-05	2.65	LV	CELLTYPE	CM	control_PKP2	6	18
AL139807.1	0.895	0.0375	0.0329	0.0826	2.86	11.5	0.00218	1.43	LV	CELLTYPE	CM	control_PKP2	6	18
PEBP4	0.893	0.0188	0.797	1.93	7.4	14.8	0.000667	1.73	LV	CELLTYPE	CM	control_PKP2	6	18
IGF2R	0.892	0.0217	0.515	1.36	6.77	14.2	0.000833	1.66	LV	CELLTYPE	CM	control_PKP2	6	18
SLC1A3	0.892	0.00777	2.29	5.67	8.96	19.6	0.000147	2.11	LV	CELLTYPE	CM	control_PKP2	6	18
PALM2	0.89	0.0445	0.0423	0.0907	3.1	10.6	0.00308	1.35	LV	CELLTYPE	CM	control_PKP2	6	18
CBFB	0.888	0.00982	0.23	0.574	5.64	18.2	0.000225	2.01	LV	CELLTYPE	CM	control_PKP2	6	18
TCAP	0.886	0.0299	2.63	7.64	9.29	12.5	0.00149	1.52	LV	CELLTYPE	CM	control_PKP2	6	18
CREBRF	0.884	0.00467	0.232	0.566	5.65	22.4	6.38e-05	2.33	LV	CELLTYPE	CM	control_PKP2	6	18
NID2	0.882	0.0366	0.242	0.527	5.6	11.6	0.00208	1.44	LV	CELLTYPE	CM	control_PKP2	6	18
FRRS1L	0.881	0.0425	0.0138	0.0414	1.74	10.8	0.0028	1.37	LV	CELLTYPE	CM	control_PKP2	6	18
PDGFRL	0.881	0.0317	0.0303	0.0771	2.76	12.3	0.00165	1.5	LV	CELLTYPE	CM	control_PKP2	6	18
ZNF117	0.876	0.0392	0.0311	0.0755	2.71	11.3	0.00236	1.41	LV	CELLTYPE	CM	control_PKP2	6	18
TXLNB	0.875	0.00187	0.845	2.1	7.53	28.1	1.41e-05	2.73	LV	CELLTYPE	CM	control_PKP2	6	18
TBC1D1	0.874	0.000441	0.93	2.15	7.61	39	1.18e-06	3.36	LV	CELLTYPE	CM	control_PKP2	6	18
AC015813.2	0.871	0.0114	0.109	0.234	4.45	17.4	0.000287	1.94	LV	CELLTYPE	CM	control_PKP2	6	18
LIN7A	0.871	0.00232	0.366	0.898	6.31	26.7	2.04e-05	2.63	LV	CELLTYPE	CM	control_PKP2	6	18
C12orf56	0.87	0.0142	0.0247	0.0635	2.47	16.2	0.000419	1.85	LV	CELLTYPE	CM	control_PKP2	6	18
ARHGDIG	0.869	0.0456	0.00736	0.0167	0.688	10.4	0.00326	1.34	LV	CELLTYPE	CM	control_PKP2	6	18
MYOZ2	0.866	0.0251	4.3	9.47	9.8	13.4	0.00109	1.6	LV	CELLTYPE	CM	control_PKP2	6	18
MBNL3	0.865	0.029	0.0743	0.167	3.95	12.7	0.00142	1.54	LV	CELLTYPE	CM	control_PKP2	6	18
LINC00513	0.863	0.0244	1.09	2.47	7.81	13.6	0.00102	1.61	LV	CELLTYPE	CM	control_PKP2	6	18
MTUS1	0.863	0.000167	1.52	3.65	8.35	48.4	1.91e-07	3.78	LV	CELLTYPE	CM	control_PKP2	6	18
USP31	0.863	0.0114	0.512	1.19	6.74	17.4	0.00029	1.94	LV	CELLTYPE	CM	control_PKP2	6	18
PID1	0.858	0.0479	0.0585	0.153	3.74	10.2	0.00353	1.32	LV	CELLTYPE	CM	control_PKP2	6	18
RBL2	0.858	0.0225	0.411	0.898	6.37	14	0.000899	1.65	LV	CELLTYPE	CM	control_PKP2	6	18
AC078955.1	0.857	0.0442	0.132	0.276	4.74	10.6	0.00304	1.35	LV	CELLTYPE	CM	control_PKP2	6	18
AC008629.1	0.854	0.0171	0.119	0.289	4.65	15.3	0.000563	1.77	LV	CELLTYPE	CM	control_PKP2	6	18
SYNE3	0.849	0.0079	0.0484	0.106	3.35	19.5	0.000151	2.1	LV	CELLTYPE	CM	control_PKP2	6	18
INTS6-AS1	0.848	0.0114	0.0864	0.206	4.17	17.4	0.000286	1.94	LV	CELLTYPE	CM	control_PKP2	6	18
ALS2CR12	0.847	0.0179	0.16	0.367	5.07	15.1	0.000599	1.75	LV	CELLTYPE	CM	control_PKP2	6	18
DIAPH1	0.841	0.0236	0.463	1.1	6.61	13.8	0.00096	1.63	LV	CELLTYPE	CM	control_PKP2	6	18
C4BPA	0.838	0.0189	0.00741	0.0168	0.745	14.8	0.000673	1.72	LV	CELLTYPE	CM	control_PKP2	6	18
RPGR	0.837	0.0425	0.0761	0.187	3.97	10.8	0.00279	1.37	LV	CELLTYPE	CM	control_PKP2	6	18
CPED1	0.836	0.0161	1.71	3.86	8.48	15.7	0.000504	1.79	LV	CELLTYPE	CM	control_PKP2	6	18
CRB1	0.836	0.0123	0.0603	0.151	3.71	17	0.000328	1.91	LV	CELLTYPE	CM	control_PKP2	6	18
P4HA1	0.836	0.022	1.15	2.8	8.01	14.1	0.000866	1.66	LV	CELLTYPE	CM	control_PKP2	6	18
EXT1	0.835	0.0186	0.759	1.92	7.39	14.9	0.000648	1.73	LV	CELLTYPE	CM	control_PKP2	6	18
MED30	0.835	0.00375	0.0424	0.0958	3.16	23.7	4.49e-05	2.43	LV	CELLTYPE	CM	control_PKP2	6	18
XPO1	0.835	0.00985	0.386	0.947	6.36	18.1	0.000227	2.01	LV	CELLTYPE	CM	control_PKP2	6	18
GABRB1	0.834	0.00132	0.607	1.41	7	30.7	7.44e-06	2.88	LV	CELLTYPE	CM	control_PKP2	6	18
SOS1	0.834	0.00063	0.945	2.43	7.71	35.9	2.26e-06	3.2	LV	CELLTYPE	CM	control_PKP2	6	18
ADAM22	0.833	0.0162	0.0512	0.13	3.49	15.6	0.000511	1.79	LV	CELLTYPE	CM	control_PKP2	6	18
MYLIP	0.833	0.0443	0.0663	0.157	3.82	10.6	0.00305	1.35	LV	CELLTYPE	CM	control_PKP2	6	18
CAST	0.831	0.00554	1.28	3.18	8.14	21.5	8.28e-05	2.26	LV	CELLTYPE	CM	control_PKP2	6	18
TMEM164	0.83	0.00892	1.14	2.61	7.87	18.7	0.000189	2.05	LV	CELLTYPE	CM	control_PKP2	6	18
C5orf34	0.824	0.016	0.0108	0.0262	1.23	15.7	0.000499	1.79	LV	CELLTYPE	CM	control_PKP2	6	18
ARHGAP42	0.823	0.00599	0.304	0.741	6.06	21	9.65e-05	2.22	LV	CELLTYPE	CM	control_PKP2	6	18
MTURN	0.823	0.0493	0.0246	0.0595	2.35	10.1	0.00373	1.31	LV	CELLTYPE	CM	control_PKP2	6	18
PDLIM1	0.821	0.00291	0.364	0.838	6.25	25.3	2.93e-05	2.54	LV	CELLTYPE	CM	control_PKP2	6	18
PM20D2	0.821	0.00443	0.215	0.476	5.45	22.7	5.85e-05	2.35	LV	CELLTYPE	CM	control_PKP2	6	18
ZNF678	0.82	0.00084	0.083	0.185	4.1	34	3.5e-06	3.08	LV	CELLTYPE	CM	control_PKP2	6	18
FMO4	0.817	0.0473	0.0673	0.16	3.83	10.3	0.00345	1.33	LV	CELLTYPE	CM	control_PKP2	6	18
CENPA	0.81	0.0343	0.0247	0.0579	2.41	11.9	0.00187	1.47	LV	CELLTYPE	CM	control_PKP2	6	18
OSBPL6	0.81	0.0172	0.215	0.51	5.51	15.3	0.000567	1.76	LV	CELLTYPE	CM	control_PKP2	6	18
SMC6	0.81	0.00142	0.377	0.855	6.3	30.2	8.45e-06	2.85	LV	CELLTYPE	CM	control_PKP2	6	18
CAT	0.809	0.0219	0.513	1.2	6.76	14.1	0.000857	1.66	LV	CELLTYPE	CM	control_PKP2	6	18
LINC00519	0.809	0.0362	0.00712	0.0166	0.672	11.7	0.00204	1.44	LV	CELLTYPE	CM	control_PKP2	6	18
LINC01505	0.807	0.00599	1.46	3.39	8.29	21	9.55e-05	2.22	LV	CELLTYPE	CM	control_PKP2	6	18
OSBPL11	0.807	0.0205	0.193	0.429	5.32	14.4	0.000771	1.69	LV	CELLTYPE	CM	control_PKP2	6	18
RIDA	0.807	0.00893	0.0599	0.138	3.67	18.7	0.000191	2.05	LV	CELLTYPE	CM	control_PKP2	6	18
SYN3	0.807	0.0324	0.159	0.354	5.07	12.2	0.00171	1.49	LV	CELLTYPE	CM	control_PKP2	6	18
AC108673.3	0.804	0.0333	0.0228	0.0462	2.21	12	0.00179	1.48	LV	CELLTYPE	CM	control_PKP2	6	18
C5orf51	0.802	0.00936	0.0691	0.17	3.9	18.5	0.000204	2.03	LV	CELLTYPE	CM	control_PKP2	6	18
MAMDC2-AS1	0.799	0.0248	0.0287	0.0688	2.62	13.5	0.00105	1.61	LV	CELLTYPE	CM	control_PKP2	6	18
CNST	0.796	0.00971	0.319	0.737	6.07	18.3	0.00022	2.01	LV	CELLTYPE	CM	control_PKP2	6	18
PARVA	0.793	0.00892	0.667	1.57	7.18	18.7	0.000189	2.05	LV	CELLTYPE	CM	control_PKP2	6	18
GREB1	0.792	0.018	0.226	0.501	5.54	15.1	0.000609	1.75	LV	CELLTYPE	CM	control_PKP2	6	18
AC066613.2	0.791	0.0131	0.0287	0.0627	2.59	16.6	0.000366	1.88	LV	CELLTYPE	CM	control_PKP2	6	18
AC091948.1	0.79	0.0203	0.337	0.78	6.15	14.5	0.000754	1.69	LV	CELLTYPE	CM	control_PKP2	6	18
FBXO42	0.79	0.00168	0.659	1.59	7.14	28.8	1.2e-05	2.78	LV	CELLTYPE	CM	control_PKP2	6	18
DNAJC27-AS1	0.789	0.0165	0.058	0.131	3.56	15.5	0.00053	1.78	LV	CELLTYPE	CM	control_PKP2	6	18
CFAP70	0.783	0.0166	0.155	0.354	4.99	15.5	0.000535	1.78	LV	CELLTYPE	CM	control_PKP2	6	18
TMEM71	0.78	0.0454	1.65	3.73	8.44	10.5	0.00321	1.34	LV	CELLTYPE	CM	control_PKP2	6	18
MEF2C-AS1	0.779	0.0134	0.122	0.271	4.66	16.5	0.000385	1.87	LV	CELLTYPE	CM	control_PKP2	6	18
DGKG	0.777	0.0189	1.84	3.85	8.58	14.8	0.000676	1.72	LV	CELLTYPE	CM	control_PKP2	6	18
ATP6AP1L	0.776	0.0402	0.13	0.306	4.77	11.2	0.00249	1.4	LV	CELLTYPE	CM	control_PKP2	6	18
USP53	0.775	0.00816	1.46	3.31	8.23	19.2	0.000164	2.09	LV	CELLTYPE	CM	control_PKP2	6	18
ZRANB1	0.77	0.00123	0.179	0.41	5.23	31.1	6.84e-06	2.91	LV	CELLTYPE	CM	control_PKP2	6	18
AL357153.2	0.767	0.0123	0.116	0.258	4.56	16.9	0.000334	1.91	LV	CELLTYPE	CM	control_PKP2	6	18
ECHDC3	0.766	0.0227	0.204	0.443	5.4	13.9	0.00091	1.64	LV	CELLTYPE	CM	control_PKP2	6	18
SNRK	0.766	0.0372	0.356	0.727	6.13	11.6	0.00214	1.43	LV	CELLTYPE	CM	control_PKP2	6	18
RMDN2-AS1	0.765	0.0355	0.0684	0.142	3.81	11.8	0.00198	1.45	LV	CELLTYPE	CM	control_PKP2	6	18
MAP3K7CL	0.763	0.0098	0.0358	0.089	2.97	18.2	0.000223	2.01	LV	CELLTYPE	CM	control_PKP2	6	18
SRSF6	0.762	0.0146	0.216	0.555	5.61	16.1	0.000434	1.84	LV	CELLTYPE	CM	control_PKP2	6	18
PRKCE	0.761	0.00291	1.03	2.22	7.74	25.3	2.94e-05	2.54	LV	CELLTYPE	CM	control_PKP2	6	18
LRRC19	0.759	0.0253	0.0184	0.0403	1.93	13.4	0.00111	1.6	LV	CELLTYPE	CM	control_PKP2	6	18
EXOC6	0.758	0.00217	0.464	1.04	6.62	27.2	1.78e-05	2.66	LV	CELLTYPE	CM	control_PKP2	6	18
AC010542.3	0.756	0.0252	0.038	0.0854	3	13.4	0.0011	1.6	LV	CELLTYPE	CM	control_PKP2	6	18
RAD21	0.756	0.000441	0.171	0.397	5.2	39.1	1.16e-06	3.36	LV	CELLTYPE	CM	control_PKP2	6	18
FAM213A	0.755	0.00429	0.116	0.269	4.64	23	5.5e-05	2.37	LV	CELLTYPE	CM	control_PKP2	6	18
LMOD1	0.755	0.0485	0.0449	0.11	3.27	10.2	0.00363	1.31	LV	CELLTYPE	CM	control_PKP2	6	18
SNHG22	0.755	0.0454	0.0911	0.201	4.2	10.5	0.00322	1.34	LV	CELLTYPE	CM	control_PKP2	6	18
PRKD1	0.752	0.0406	0.0855	0.204	4.19	11.1	0.00254	1.39	LV	CELLTYPE	CM	control_PKP2	6	18
AC010636.2	0.751	0.0368	0.00665	0.0169	0.619	11.6	0.00211	1.43	LV	CELLTYPE	CM	control_PKP2	6	18
FAM161A	0.748	0.0118	0.0315	0.074	2.76	17.2	0.000307	1.93	LV	CELLTYPE	CM	control_PKP2	6	18
DHX15	0.747	0.00893	0.267	0.602	5.81	18.7	0.000191	2.05	LV	CELLTYPE	CM	control_PKP2	6	18
MAP6	0.747	0.043	0.0286	0.0623	2.54	10.8	0.00287	1.37	LV	CELLTYPE	CM	control_PKP2	6	18
C9orf24	0.746	0.0394	0.0672	0.136	3.7	11.2	0.0024	1.4	LV	CELLTYPE	CM	control_PKP2	6	18
AC004148.2	0.744	0.0498	0.0215	0.0409	2.05	10.1	0.00379	1.3	LV	CELLTYPE	CM	control_PKP2	6	18
GALNT17	0.744	0.0459	3.38	6.86	9.42	10.4	0.00329	1.34	LV	CELLTYPE	CM	control_PKP2	6	18
IPO11	0.744	0.00161	0.177	0.394	5.23	29.2	1.06e-05	2.79	LV	CELLTYPE	CM	control_PKP2	6	18
STARD13	0.744	0.0384	1.67	3.74	8.46	11.4	0.00228	1.42	LV	CELLTYPE	CM	control_PKP2	6	18
UBR5-AS1	0.744	0.0307	0.0381	0.0819	2.91	12.4	0.00155	1.51	LV	CELLTYPE	CM	control_PKP2	6	18
LPIN1	0.739	0.0131	0.315	0.76	6.07	16.6	0.000366	1.88	LV	CELLTYPE	CM	control_PKP2	6	18
HDAC4	0.738	0.00063	0.749	1.62	7.26	36	2.22e-06	3.2	LV	CELLTYPE	CM	control_PKP2	6	18
AC092378.1	0.736	0.0165	0.269	0.622	5.81	15.5	0.000526	1.78	LV	CELLTYPE	CM	control_PKP2	6	18
AC025262.1	0.735	0.0293	0.00807	0.0188	0.81	12.6	0.00144	1.53	LV	CELLTYPE	CM	control_PKP2	6	18
LTBP1	0.735	0.0425	2.28	4.82	8.88	10.9	0.00279	1.37	LV	CELLTYPE	CM	control_PKP2	6	18
ACSS1	0.734	0.0287	0.428	0.996	6.49	12.7	0.00139	1.54	LV	CELLTYPE	CM	control_PKP2	6	18
URB1	0.733	0.033	0.12	0.251	4.6	12.1	0.00176	1.48	LV	CELLTYPE	CM	control_PKP2	6	18
ZNF423	0.731	0.0433	0.0177	0.0441	1.99	10.7	0.00291	1.36	LV	CELLTYPE	CM	control_PKP2	6	18
DIRC2	0.73	0.0288	0.302	0.685	6	12.7	0.00141	1.54	LV	CELLTYPE	CM	control_PKP2	6	18
ZMAT1	0.73	0.0278	0.21	0.434	5.38	12.9	0.00133	1.56	LV	CELLTYPE	CM	control_PKP2	6	18
IQUB	0.729	0.0297	0.0185	0.0432	1.98	12.6	0.00147	1.53	LV	CELLTYPE	CM	control_PKP2	6	18
TSC22D1	0.729	0.0132	0.799	1.72	7.37	16.6	0.000374	1.88	LV	CELLTYPE	CM	control_PKP2	6	18
ALDH6A1	0.728	0.0189	0.0604	0.138	3.68	14.8	0.000676	1.72	LV	CELLTYPE	CM	control_PKP2	6	18
FGD4	0.728	0.0258	1.2	2.57	7.97	13.3	0.00115	1.59	LV	CELLTYPE	CM	control_PKP2	6	18
LINC01301	0.726	0.0384	0.0617	0.134	3.66	11.4	0.00225	1.42	LV	CELLTYPE	CM	control_PKP2	6	18
ZMIZ1	0.72	0.0418	0.485	0.966	6.6	10.9	0.0027	1.38	LV	CELLTYPE	CM	control_PKP2	6	18
PSD3	0.719	0.0125	5.41	11.9	10.1	16.9	0.000342	1.9	LV	CELLTYPE	CM	control_PKP2	6	18
AC116366.3	0.718	0.00469	0.704	1.42	7.13	22.4	6.52e-05	2.33	LV	CELLTYPE	CM	control_PKP2	6	18
GLRB	0.718	0.00438	0.101	0.221	4.37	22.8	5.7e-05	2.36	LV	CELLTYPE	CM	control_PKP2	6	18
PPM1L	0.718	0.00167	1.4	3.15	8.19	28.9	1.17e-05	2.78	LV	CELLTYPE	CM	control_PKP2	6	18
YWHAG	0.718	0.00638	0.282	0.591	5.84	20.6	0.000107	2.2	LV	CELLTYPE	CM	control_PKP2	6	18
TMEM268	0.715	0.0433	0.0139	0.0297	1.52	10.8	0.0029	1.36	LV	CELLTYPE	CM	control_PKP2	6	18
DEPTOR	0.714	0.0418	0.0687	0.171	3.93	11	0.00269	1.38	LV	CELLTYPE	CM	control_PKP2	6	18
UST	0.714	0.0454	0.248	0.522	5.65	10.5	0.00321	1.34	LV	CELLTYPE	CM	control_PKP2	6	18
RAI2	0.711	0.0187	0.0392	0.0794	2.98	14.9	0.000661	1.73	LV	CELLTYPE	CM	control_PKP2	6	18
TMEM245	0.709	0.000879	0.759	1.66	7.29	33.5	3.9e-06	3.06	LV	CELLTYPE	CM	control_PKP2	6	18
RAD51B	0.708	0.0366	0.157	0.362	5.05	11.6	0.00209	1.44	LV	CELLTYPE	CM	control_PKP2	6	18
LRIG1	0.706	0.0447	0.438	0.912	6.46	10.6	0.00313	1.35	LV	CELLTYPE	CM	control_PKP2	6	18
SOS2	0.706	0.017	0.847	1.8	7.44	15.4	0.000556	1.77	LV	CELLTYPE	CM	control_PKP2	6	18
MLF1	0.704	0.0384	0.933	2.14	7.62	11.4	0.00227	1.42	LV	CELLTYPE	CM	control_PKP2	6	18
PPP2CB	0.704	0.0249	0.487	0.988	6.6	13.4	0.00108	1.6	LV	CELLTYPE	CM	control_PKP2	6	18
ZDHHC14	0.703	0.0426	0.476	1.06	6.63	10.8	0.00281	1.37	LV	CELLTYPE	CM	control_PKP2	6	18
C11orf65	0.699	0.0375	0.13	0.261	4.69	11.5	0.00217	1.43	LV	CELLTYPE	CM	control_PKP2	6	18
CC2D2A	0.699	0.0484	0.0971	0.2	4.26	10.2	0.00361	1.32	LV	CELLTYPE	CM	control_PKP2	6	18
EFCAB6	0.698	0.00827	0.11	0.248	4.52	19.1	0.000167	2.08	LV	CELLTYPE	CM	control_PKP2	6	18
EPHA7	0.697	0.0389	0.147	0.318	4.94	11.3	0.00233	1.41	LV	CELLTYPE	CM	control_PKP2	6	18
ENAH	0.695	0.0268	0.903	2.05	7.57	13.1	0.00123	1.57	LV	CELLTYPE	CM	control_PKP2	6	18
OSER1-DT	0.695	0.0412	0.0494	0.101	3.34	11	0.00259	1.38	LV	CELLTYPE	CM	control_PKP2	6	18
PARD6G-AS1	0.692	0.00599	0.0187	0.0421	1.97	20.9	9.79e-05	2.22	LV	CELLTYPE	CM	control_PKP2	6	18
PSMD8	0.692	0.0314	0.295	0.631	5.92	12.3	0.00162	1.5	LV	CELLTYPE	CM	control_PKP2	6	18
RANBP17	0.692	0.0485	0.242	0.55	5.64	10.2	0.00365	1.31	LV	CELLTYPE	CM	control_PKP2	6	18
RORA-AS1	0.692	0.0117	0.201	0.414	5.32	17.2	0.000305	1.93	LV	CELLTYPE	CM	control_PKP2	6	18
LINC01001	0.691	0.0307	0.017	0.04	1.89	12.4	0.00156	1.51	LV	CELLTYPE	CM	control_PKP2	6	18
NME5	0.688	0.0227	0.061	0.136	3.65	13.9	0.000905	1.64	LV	CELLTYPE	CM	control_PKP2	6	18
SESN1	0.688	0.0116	1.7	3.7	8.49	17.3	0.000299	1.94	LV	CELLTYPE	CM	control_PKP2	6	18
AC004982.2	0.687	0.0355	0.033	0.0705	2.75	11.8	0.00199	1.45	LV	CELLTYPE	CM	control_PKP2	6	18
AL157400.3	0.686	0.0249	0.0317	0.0729	2.75	13.5	0.00108	1.6	LV	CELLTYPE	CM	control_PKP2	6	18
MTM1	0.685	0.00893	0.14	0.293	4.84	18.7	0.000191	2.05	LV	CELLTYPE	CM	control_PKP2	6	18
NEDD4L	0.685	0.000879	0.623	1.36	7.01	33.6	3.85e-06	3.06	LV	CELLTYPE	CM	control_PKP2	6	18
RASAL2	0.685	0.0202	2.33	5.21	8.92	14.5	0.000744	1.7	LV	CELLTYPE	CM	control_PKP2	6	18
ARHGAP10	0.684	0.00816	1.85	3.67	8.54	19.2	0.000164	2.09	LV	CELLTYPE	CM	control_PKP2	6	18
TUBE1	0.684	0.0242	0.509	1	6.66	13.7	0.000993	1.62	LV	CELLTYPE	CM	control_PKP2	6	18
HIC2	0.679	0.0368	0.0479	0.101	3.3	11.6	0.00211	1.43	LV	CELLTYPE	CM	control_PKP2	6	18
GBF1	0.678	0.00322	1.24	2.79	8.02	24.5	3.57e-05	2.49	LV	CELLTYPE	CM	control_PKP2	6	18
ZNF827	0.678	0.0244	0.442	0.904	6.47	13.6	0.00102	1.61	LV	CELLTYPE	CM	control_PKP2	6	18
ST8SIA5	0.676	0.0134	0.148	0.331	4.96	16.5	0.000382	1.87	LV	CELLTYPE	CM	control_PKP2	6	18
KIAA1217	0.673	0.0276	1.93	4	8.62	12.9	0.00129	1.56	LV	CELLTYPE	CM	control_PKP2	6	18
KANK1	0.672	0.00314	3.97	8.25	9.66	24.7	3.41e-05	2.5	LV	CELLTYPE	CM	control_PKP2	6	18
PPM1B	0.672	0.00319	0.375	0.797	6.27	24.6	3.5e-05	2.5	LV	CELLTYPE	CM	control_PKP2	6	18
FMR1	0.671	0.00673	0.0706	0.152	3.87	20.3	0.000118	2.17	LV	CELLTYPE	CM	control_PKP2	6	18
KCNT2	0.67	0.0496	0.0241	0.0552	2.4	10.1	0.00377	1.3	LV	CELLTYPE	CM	control_PKP2	6	18
PTPRM	0.67	0.0041	4.73	9.86	9.94	23.2	5.16e-05	2.39	LV	CELLTYPE	CM	control_PKP2	6	18
ZNF578	0.67	0.0128	0.0463	0.0962	3.24	16.8	0.000352	1.89	LV	CELLTYPE	CM	control_PKP2	6	18
ACSS3	0.663	0.0109	1.51	3.04	8.26	17.6	0.000273	1.96	LV	CELLTYPE	CM	control_PKP2	6	18
MGAT5	0.663	0.0178	1.51	3.3	8.32	15.2	0.000593	1.75	LV	CELLTYPE	CM	control_PKP2	6	18
CCDC6	0.662	0.0454	0.262	0.606	5.75	10.5	0.00323	1.34	LV	CELLTYPE	CM	control_PKP2	6	18
GXYLT1	0.66	0.0159	0.121	0.248	4.59	15.7	0.00049	1.8	LV	CELLTYPE	CM	control_PKP2	6	18
PGAP2	0.66	0.0427	0.133	0.304	4.82	10.8	0.00283	1.37	LV	CELLTYPE	CM	control_PKP2	6	18
DYRK1A	0.658	0.018	1.04	2.11	7.7	15.1	0.000609	1.75	LV	CELLTYPE	CM	control_PKP2	6	18
SH3RF3	0.656	0.0457	0.305	0.633	5.97	10.4	0.00327	1.34	LV	CELLTYPE	CM	control_PKP2	6	18
OSBPL1A	0.652	0.00229	0.736	1.6	7.26	26.7	2e-05	2.64	LV	CELLTYPE	CM	control_PKP2	6	18
MXI1	0.651	0.012	0.496	1.04	6.64	17.1	0.000319	1.92	LV	CELLTYPE	CM	control_PKP2	6	18
FAXDC2	0.65	0.0434	0.325	0.677	6.04	10.7	0.00294	1.36	LV	CELLTYPE	CM	control_PKP2	6	18
SMAD4	0.65	0.00293	0.105	0.235	4.49	25.1	3.05e-05	2.53	LV	CELLTYPE	CM	control_PKP2	6	18
ADAMTS13	0.648	0.0425	0.0445	0.0863	3.14	10.8	0.0028	1.37	LV	CELLTYPE	CM	control_PKP2	6	18
FAM173B	0.648	0.0267	0.088	0.179	4.11	13.1	0.00122	1.57	LV	CELLTYPE	CM	control_PKP2	6	18
COPS7B	0.647	0.0218	0.117	0.247	4.56	14.1	0.000849	1.66	LV	CELLTYPE	CM	control_PKP2	6	18
TRIM23	0.647	0.0244	0.129	0.241	4.63	13.6	0.001	1.61	LV	CELLTYPE	CM	control_PKP2	6	18
COX10	0.646	0.0114	0.383	0.793	6.27	17.4	0.000288	1.94	LV	CELLTYPE	CM	control_PKP2	6	18
UTP23	0.645	0.0347	0.142	0.279	4.79	11.9	0.0019	1.46	LV	CELLTYPE	CM	control_PKP2	6	18
CASD1	0.644	0.00456	0.167	0.331	5.05	22.6	6.07e-05	2.34	LV	CELLTYPE	CM	control_PKP2	6	18
TFB2M	0.643	0.0217	0.0442	0.0834	3.13	14.1	0.000843	1.66	LV	CELLTYPE	CM	control_PKP2	6	18
AC091167.6	0.641	0.0355	0.0194	0.0407	2.03	11.8	0.00198	1.45	LV	CELLTYPE	CM	control_PKP2	6	18
LMO7	0.641	0.0106	2.56	4.95	8.99	17.7	0.000259	1.97	LV	CELLTYPE	CM	control_PKP2	6	18
MED23	0.641	0.0132	0.177	0.366	5.18	16.6	0.000371	1.88	LV	CELLTYPE	CM	control_PKP2	6	18
CDK19	0.639	0.0205	0.307	0.609	5.93	14.4	0.000768	1.69	LV	CELLTYPE	CM	control_PKP2	6	18
NSUN2	0.637	0.00269	0.0892	0.166	4.11	25.8	2.55e-05	2.57	LV	CELLTYPE	CM	control_PKP2	6	18
HACL1	0.635	0.0119	0.139	0.287	4.81	17.1	0.000313	1.92	LV	CELLTYPE	CM	control_PKP2	6	18
OGT	0.635	0.0372	0.597	1.11	6.85	11.5	0.00215	1.43	LV	CELLTYPE	CM	control_PKP2	6	18
HMGN2	0.633	0.0454	0.0848	0.184	4.15	10.5	0.00322	1.34	LV	CELLTYPE	CM	control_PKP2	6	18
PHF3	0.633	0.0309	0.308	0.588	5.89	12.4	0.00157	1.51	LV	CELLTYPE	CM	control_PKP2	6	18
PTPN11	0.633	0.0396	0.368	0.72	6.19	11.2	0.00242	1.4	LV	CELLTYPE	CM	control_PKP2	6	18
GPHN	0.632	0.0287	2.47	5.27	9	12.7	0.00139	1.54	LV	CELLTYPE	CM	control_PKP2	6	18
ARL13B	0.631	0.0325	0.136	0.297	4.8	12.1	0.00172	1.49	LV	CELLTYPE	CM	control_PKP2	6	18
MFAP3	0.631	0.00982	0.206	0.423	5.35	18.2	0.000225	2.01	LV	CELLTYPE	CM	control_PKP2	6	18
NPAT	0.631	0.0433	0.104	0.203	4.36	10.7	0.00291	1.36	LV	CELLTYPE	CM	control_PKP2	6	18
ATP5S	0.63	0.0369	0.0786	0.154	3.93	11.6	0.00212	1.43	LV	CELLTYPE	CM	control_PKP2	6	18
CRK	0.628	0.0249	0.311	0.614	5.95	13.5	0.00108	1.6	LV	CELLTYPE	CM	control_PKP2	6	18
FAM186A	0.626	0.0485	0.0174	0.0367	1.87	10.2	0.00363	1.31	LV	CELLTYPE	CM	control_PKP2	6	18
GLDN	0.626	0.0248	0.16	0.316	5.05	13.5	0.00105	1.61	LV	CELLTYPE	CM	control_PKP2	6	18
ZNF788P	0.626	0.0383	0.0393	0.0866	3	11.4	0.00225	1.42	LV	CELLTYPE	CM	control_PKP2	6	18
TGFBR3	0.624	0.0205	0.531	1.18	6.82	14.4	0.000775	1.69	LV	CELLTYPE	CM	control_PKP2	6	18
DIXDC1	0.622	0.025	0.262	0.522	5.73	13.4	0.00109	1.6	LV	CELLTYPE	CM	control_PKP2	6	18
HMGN1	0.621	0.044	0.23	0.464	5.48	10.7	0.00299	1.36	LV	CELLTYPE	CM	control_PKP2	6	18
MORN2	0.621	0.0384	0.0172	0.034	1.81	11.4	0.00228	1.42	LV	CELLTYPE	CM	control_PKP2	6	18
CCDC28A	0.62	0.0402	0.18	0.353	5.13	11.2	0.00249	1.4	LV	CELLTYPE	CM	control_PKP2	6	18
MADD	0.62	0.0364	0.159	0.311	4.98	11.7	0.00206	1.44	LV	CELLTYPE	CM	control_PKP2	6	18
SHQ1	0.62	0.00697	0.118	0.256	4.63	20.1	0.000127	2.16	LV	CELLTYPE	CM	control_PKP2	6	18
AC090115.1	0.619	0.0231	0.0394	0.0813	2.99	13.9	0.000934	1.64	LV	CELLTYPE	CM	control_PKP2	6	18
BRD8	0.616	0.00648	0.0936	0.205	4.32	20.5	0.000112	2.19	LV	CELLTYPE	CM	control_PKP2	6	18
ATG2B	0.615	0.0268	0.169	0.319	5.05	13.1	0.00123	1.57	LV	CELLTYPE	CM	control_PKP2	6	18
CEP350	0.615	0.00371	0.708	1.42	7.14	23.8	4.37e-05	2.43	LV	CELLTYPE	CM	control_PKP2	6	18
PLD1	0.613	0.00407	1.43	3.03	8.23	23.3	5.03e-05	2.39	LV	CELLTYPE	CM	control_PKP2	6	18
EIF4EBP2	0.612	0.00619	0.208	0.429	5.4	20.8	0.000102	2.21	LV	CELLTYPE	CM	control_PKP2	6	18
FGFR1OP	0.612	0.0146	0.155	0.304	4.92	16.1	0.000441	1.83	LV	CELLTYPE	CM	control_PKP2	6	18
MAP3K5	0.61	0.017	1.05	2.06	7.71	15.4	0.000556	1.77	LV	CELLTYPE	CM	control_PKP2	6	18
SLX4IP	0.61	0.0202	0.148	0.313	4.92	14.5	0.00075	1.69	LV	CELLTYPE	CM	control_PKP2	6	18
RPGRIP1L	0.609	0.034	0.0355	0.0704	2.82	11.9	0.00185	1.47	LV	CELLTYPE	CM	control_PKP2	6	18
MAIP1	0.606	0.00508	0.0516	0.103	3.38	21.9	7.39e-05	2.29	LV	CELLTYPE	CM	control_PKP2	6	18
VPS41	0.606	0.0058	0.149	0.313	4.93	21.3	8.93e-05	2.24	LV	CELLTYPE	CM	control_PKP2	6	18
PTPN13	0.604	0.0485	0.0208	0.0513	2.21	10.2	0.00365	1.31	LV	CELLTYPE	CM	control_PKP2	6	18
TOR1AIP1	0.604	0.0271	0.177	0.344	5.12	13	0.00126	1.57	LV	CELLTYPE	CM	control_PKP2	6	18
AC093157.1	0.603	0.0474	0.138	0.271	4.75	10.3	0.00347	1.32	LV	CELLTYPE	CM	control_PKP2	6	18
PARD3B	0.602	0.00355	1.02	2.08	7.71	24	4.15e-05	2.45	LV	CELLTYPE	CM	control_PKP2	6	18
ZNF518A	0.602	0.00149	0.329	0.7	6.08	29.9	9.09e-06	2.83	LV	CELLTYPE	CM	control_PKP2	6	18
AC018462.1	0.601	0.0387	0.234	0.426	5.52	11.4	0.00231	1.41	LV	CELLTYPE	CM	control_PKP2	6	18
PKD2	0.601	0.0321	0.287	0.571	5.83	12.2	0.00168	1.49	LV	CELLTYPE	CM	control_PKP2	6	18
CYP3A5	0.599	0.0281	0.191	0.423	5.32	12.8	0.00135	1.55	LV	CELLTYPE	CM	control_PKP2	6	18
INSR	0.599	0.0333	1.93	4	8.62	12	0.00179	1.48	LV	CELLTYPE	CM	control_PKP2	6	18
GIGYF1	0.598	0.027	0.225	0.418	5.49	13.1	0.00124	1.57	LV	CELLTYPE	CM	control_PKP2	6	18
ERI2	0.597	0.0337	0.0989	0.196	4.28	12	0.00183	1.47	LV	CELLTYPE	CM	control_PKP2	6	18
FAM227B	0.594	0.0244	0.554	1.05	6.76	13.6	0.00102	1.61	LV	CELLTYPE	CM	control_PKP2	6	18
MKLN1	0.594	0.01	1.5	3.18	8.28	18	0.000235	2	LV	CELLTYPE	CM	control_PKP2	6	18
ZYG11B	0.594	0.0135	0.374	0.756	6.23	16.5	0.000389	1.87	LV	CELLTYPE	CM	control_PKP2	6	18
FAM204A	0.593	0.0123	0.18	0.336	5.13	16.9	0.000334	1.91	LV	CELLTYPE	CM	control_PKP2	6	18
KCTD3	0.593	0.00697	0.234	0.463	5.55	20	0.000127	2.16	LV	CELLTYPE	CM	control_PKP2	6	18
LINC00882	0.593	0.0125	0.526	1.03	6.7	16.9	0.000342	1.9	LV	CELLTYPE	CM	control_PKP2	6	18
ZC2HC1A	0.592	0.0257	0.13	0.27	4.73	13.3	0.00114	1.59	LV	CELLTYPE	CM	control_PKP2	6	18
EFR3A	0.589	0.00473	0.253	0.512	5.68	22.3	6.7e-05	2.32	LV	CELLTYPE	CM	control_PKP2	6	18
RMND5A	0.589	0.0248	0.323	0.605	5.98	13.5	0.00105	1.61	LV	CELLTYPE	CM	control_PKP2	6	18
RSRP1	0.589	0.036	0.914	1.92	7.53	11.7	0.00203	1.44	LV	CELLTYPE	CM	control_PKP2	6	18
SYNE2	0.587	0.0185	0.69	1.44	7.13	14.9	0.000642	1.73	LV	CELLTYPE	CM	control_PKP2	6	18
TERF2	0.587	0.0418	0.12	0.22	4.53	11	0.00268	1.38	LV	CELLTYPE	CM	control_PKP2	6	18
GABPA	0.586	0.0104	0.0772	0.15	3.94	17.8	0.000252	1.98	LV	CELLTYPE	CM	control_PKP2	6	18
DIP2B	0.585	0.0165	0.697	1.4	7.1	15.5	0.000527	1.78	LV	CELLTYPE	CM	control_PKP2	6	18
USP25	0.585	0.0105	0.571	1.12	6.82	17.8	0.000253	1.98	LV	CELLTYPE	CM	control_PKP2	6	18
CERS6	0.584	0.0104	2.14	4.33	8.79	17.8	0.000249	1.98	LV	CELLTYPE	CM	control_PKP2	6	18
IFT74	0.584	0.00199	0.126	0.261	4.69	27.8	1.54e-05	2.7	LV	CELLTYPE	CM	control_PKP2	6	18
OSGEPL1	0.583	0.0186	0.11	0.208	4.43	14.9	0.000651	1.73	LV	CELLTYPE	CM	control_PKP2	6	18
KIAA0825	0.581	0.0202	0.259	0.513	5.69	14.5	0.000738	1.7	LV	CELLTYPE	CM	control_PKP2	6	18
MAP3K3	0.58	0.0403	0.394	0.781	6.3	11.1	0.00251	1.39	LV	CELLTYPE	CM	control_PKP2	6	18
NSL1	0.579	0.00488	0.175	0.337	5.11	22.1	7.01e-05	2.31	LV	CELLTYPE	CM	control_PKP2	6	18
SNX13	0.576	0.0217	0.497	0.981	6.63	14.2	0.000838	1.66	LV	CELLTYPE	CM	control_PKP2	6	18
CBLB	0.572	0.0419	4.23	8.75	9.74	10.9	0.00271	1.38	LV	CELLTYPE	CM	control_PKP2	6	18
CEP44	0.572	0.0433	0.155	0.282	4.89	10.7	0.00291	1.36	LV	CELLTYPE	CM	control_PKP2	6	18
TMEM182	0.57	0.0246	0.828	1.63	7.4	13.6	0.00103	1.61	LV	CELLTYPE	CM	control_PKP2	6	18
CEP192	0.569	0.0216	0.53	1.03	6.72	14.2	0.000827	1.66	LV	CELLTYPE	CM	control_PKP2	6	18
INTS2	0.567	0.0106	0.13	0.255	4.7	17.7	0.00026	1.97	LV	CELLTYPE	CM	control_PKP2	6	18
MBNL1	0.566	0.0146	3.26	6.63	9.35	16.1	0.000437	1.84	LV	CELLTYPE	CM	control_PKP2	6	18
GNA13	0.565	0.0271	0.133	0.253	4.7	13	0.00126	1.57	LV	CELLTYPE	CM	control_PKP2	6	18
ANKRA2	0.564	0.00876	0.0747	0.147	3.91	18.9	0.000181	2.06	LV	CELLTYPE	CM	control_PKP2	6	18
MCMDC2	0.564	0.0485	0.0994	0.204	4.33	10.2	0.00365	1.31	LV	CELLTYPE	CM	control_PKP2	6	18
ITPR2	0.562	0.0151	0.568	1.16	6.86	16	0.000456	1.82	LV	CELLTYPE	CM	control_PKP2	6	18
KDM3A	0.56	0.0265	0.167	0.31	5.01	13.1	0.0012	1.58	LV	CELLTYPE	CM	control_PKP2	6	18
AC106791.1	0.559	0.0483	0.823	1.65	7.39	10.2	0.0036	1.32	LV	CELLTYPE	CM	control_PKP2	6	18
AC245060.5	0.559	0.049	0.0372	0.083	2.99	10.1	0.0037	1.31	LV	CELLTYPE	CM	control_PKP2	6	18
IQSEC2	0.558	0.0298	0.0525	0.118	3.49	12.6	0.00148	1.53	LV	CELLTYPE	CM	control_PKP2	6	18
MKL2	0.558	0.0106	0.687	1.36	7.13	17.7	0.000261	1.97	LV	CELLTYPE	CM	control_PKP2	6	18
SLAIN2	0.557	0.0392	0.359	0.669	6.11	11.3	0.00235	1.41	LV	CELLTYPE	CM	control_PKP2	6	18
STRBP	0.555	0.0161	0.799	1.61	7.35	15.7	0.000504	1.79	LV	CELLTYPE	CM	control_PKP2	6	18
WASHC2C	0.555	0.0401	0.0678	0.144	3.82	11.2	0.00248	1.4	LV	CELLTYPE	CM	control_PKP2	6	18
CNTRL	0.551	0.0367	0.0789	0.15	3.95	11.6	0.0021	1.44	LV	CELLTYPE	CM	control_PKP2	6	18
OSER1	0.55	0.018	0.0931	0.173	4.17	15.1	0.000604	1.75	LV	CELLTYPE	CM	control_PKP2	6	18
AC231533.1	0.548	0.0165	0.0231	0.0449	2.24	15.5	0.000534	1.78	LV	CELLTYPE	CM	control_PKP2	6	18
PIP4P2	0.547	0.0317	0.103	0.206	4.4	12.3	0.00165	1.5	LV	CELLTYPE	CM	control_PKP2	6	18
ELP1	0.541	0.00673	0.121	0.23	4.58	20.3	0.000119	2.17	LV	CELLTYPE	CM	control_PKP2	6	18
WDR35	0.541	0.0274	0.127	0.243	4.65	13	0.00128	1.56	LV	CELLTYPE	CM	control_PKP2	6	18
SLU7	0.54	0.0346	0.0449	0.0821	3.14	11.9	0.00189	1.46	LV	CELLTYPE	CM	control_PKP2	6	18
TMEM186	0.539	0.0214	0.0209	0.0435	2.1	14.3	0.000812	1.67	LV	CELLTYPE	CM	control_PKP2	6	18
TAB3	0.538	0.0316	0.0849	0.17	4.09	12.3	0.00163	1.5	LV	CELLTYPE	CM	control_PKP2	6	18
TRPC1	0.537	0.00647	0.718	1.39	7.16	20.5	0.000111	2.19	LV	CELLTYPE	CM	control_PKP2	6	18
MRPS23	0.536	0.0306	0.179	0.337	5.12	12.5	0.00153	1.51	LV	CELLTYPE	CM	control_PKP2	6	18
BBOF1	0.535	0.0378	0.102	0.2	4.35	11.5	0.00221	1.42	LV	CELLTYPE	CM	control_PKP2	6	18
TXNDC16	0.531	0.0326	0.135	0.283	4.81	12.1	0.00173	1.49	LV	CELLTYPE	CM	control_PKP2	6	18
PREP	0.53	0.0287	0.147	0.272	4.82	12.7	0.00139	1.54	LV	CELLTYPE	CM	control_PKP2	6	18
NCBP3	0.529	0.0471	0.146	0.254	4.79	10.3	0.00342	1.33	LV	CELLTYPE	CM	control_PKP2	6	18
TNRC6C	0.529	0.0217	0.864	1.64	7.42	14.2	0.00084	1.66	LV	CELLTYPE	CM	control_PKP2	6	18
TFDP2	0.528	0.0197	0.9	1.8	7.51	14.6	0.000716	1.71	LV	CELLTYPE	CM	control_PKP2	6	18
ERCC4	0.527	0.00697	0.0933	0.182	4.22	20.1	0.000127	2.16	LV	CELLTYPE	CM	control_PKP2	6	18
DERA	0.526	0.0449	0.205	0.383	5.33	10.5	0.00315	1.35	LV	CELLTYPE	CM	control_PKP2	6	18
AC005261.1	0.524	0.012	0.132	0.265	4.73	17.1	0.000316	1.92	LV	CELLTYPE	CM	control_PKP2	6	18
BRCA1	0.521	0.00812	0.153	0.296	4.91	19.3	0.000159	2.09	LV	CELLTYPE	CM	control_PKP2	6	18
C12orf4	0.52	0.0273	0.103	0.183	4.3	13	0.00127	1.56	LV	CELLTYPE	CM	control_PKP2	6	18
TTC27	0.52	0.00938	0.318	0.637	6.02	18.5	0.000206	2.03	LV	CELLTYPE	CM	control_PKP2	6	18
YAF2	0.52	0.0322	1	1.9	7.64	12.2	0.00169	1.49	LV	CELLTYPE	CM	control_PKP2	6	18
RYBP	0.519	0.0381	0.138	0.263	4.75	11.4	0.00223	1.42	LV	CELLTYPE	CM	control_PKP2	6	18
AF241726.2	0.517	0.031	0.197	0.358	5.27	12.4	0.00158	1.51	LV	CELLTYPE	CM	control_PKP2	6	18
ARMH3	0.517	0.0249	1.1	2.15	7.77	13.5	0.00107	1.6	LV	CELLTYPE	CM	control_PKP2	6	18
SHLD1	0.516	0.0329	0.226	0.416	5.47	12.1	0.00175	1.48	LV	CELLTYPE	CM	control_PKP2	6	18
HACE1	0.514	0.0331	0.12	0.23	4.55	12.1	0.00177	1.48	LV	CELLTYPE	CM	control_PKP2	6	18
UBR4	0.513	0.0268	0.376	0.706	6.21	13.1	0.00122	1.57	LV	CELLTYPE	CM	control_PKP2	6	18
BROX	0.512	0.0442	0.059	0.12	3.58	10.6	0.00303	1.35	LV	CELLTYPE	CM	control_PKP2	6	18
INO80E	0.512	0.0306	0.0552	0.106	3.47	12.4	0.00155	1.51	LV	CELLTYPE	CM	control_PKP2	6	18
KCTD18	0.51	0.0446	0.0433	0.0787	3.06	10.6	0.0031	1.35	LV	CELLTYPE	CM	control_PKP2	6	18
DHX40	0.509	0.0217	0.0645	0.122	3.66	14.2	0.000835	1.66	LV	CELLTYPE	CM	control_PKP2	6	18
FAM221A	0.509	0.0372	0.0505	0.0967	3.35	11.5	0.00215	1.43	LV	CELLTYPE	CM	control_PKP2	6	18
NCOA2	0.509	0.0271	1.33	2.58	8.04	13	0.00126	1.57	LV	CELLTYPE	CM	control_PKP2	6	18
TBC1D14	0.509	0.0276	0.203	0.378	5.31	12.9	0.0013	1.56	LV	CELLTYPE	CM	control_PKP2	6	18
CFLAR	0.505	0.0257	2.93	5.44	9.16	13.3	0.00114	1.59	LV	CELLTYPE	CM	control_PKP2	6	18

## Sheet: PVneg_control
Gene	logFC	FDR	mean_exp_control	mean_exp_genotype	logCPM	F	PValue	FDR_plot	Region	annotation_level	cell_type	comparison	Observations_genotype	Observations_reference
ATP1B4	5.91	0.000132	0.00108	0.0128	-0.28	52.7	5.32e-08	3.88	LV	CELLTYPE	CM	control_PVneg	8	18
SLITRK4	5.43	0.000132	0.000907	0.0134	-0.296	54.7	3.73e-08	3.88	LV	CELLTYPE	CM	control_PVneg	8	18
MMP2-AS1	4.2	0.000288	0.0154	0.0234	1.79	48	1.55e-07	3.54	LV	CELLTYPE	CM	control_PVneg	8	18
ACSM5	3.98	0.0108	0.00249	0.0545	0.972	23.6	3.71e-05	1.97	LV	CELLTYPE	CM	control_PVneg	8	18
NPPA-AS1	3.91	0.000132	0.00156	0.0176	-0.0696	55.2	3.42e-08	3.88	LV	CELLTYPE	CM	control_PVneg	8	18
ANKRD45	3.66	0.00595	0.0113	0.0755	2.37	27.6	1.25e-05	2.23	LV	CELLTYPE	CM	control_PVneg	8	18
EDA2R	3.65	0.000132	0.00627	0.0332	1.35	56.3	2.81e-08	3.88	LV	CELLTYPE	CM	control_PVneg	8	18
MAP2	3.43	0.00038	0.0287	0.234	3.94	45	2.31e-07	3.42	LV	CELLTYPE	CM	control_PVneg	8	18
AC090673.1	3.38	0.000157	0.00301	0.0243	0.508	50.9	7.43e-08	3.8	LV	CELLTYPE	CM	control_PVneg	8	18
SCGB3A2	3.3	0.017	0.00597	0.0249	0.954	20.9	8.25e-05	1.77	LV	CELLTYPE	CM	control_PVneg	8	18
HYAL4	3.13	0.000658	0.00666	0.0451	1.42	41.3	4.88e-07	3.18	LV	CELLTYPE	CM	control_PVneg	8	18
AL606807.1	3.12	0.0485	0.0117	0.0239	1.67	14.1	0.000781	1.31	LV	CELLTYPE	CM	control_PVneg	8	18
UCHL1	3.09	0.00494	0.0044	0.0297	0.95	28.7	9.33e-06	2.31	LV	CELLTYPE	CM	control_PVneg	8	18
SPINK1	2.92	0.0118	0.00568	0.0215	0.923	23.2	4.23e-05	1.93	LV	CELLTYPE	CM	control_PVneg	8	18
C14orf132	2.9	0.0105	0.00997	0.0336	1.59	23.8	3.53e-05	1.98	LV	CELLTYPE	CM	control_PVneg	8	18
XIRP2-AS1	2.86	0.000956	0.00764	0.0238	1.1	38.8	8.37e-07	3.02	LV	CELLTYPE	CM	control_PVneg	8	18
AL133417.1	2.8	0.012	0.00404	0.0166	0.351	23	4.44e-05	1.92	LV	CELLTYPE	CM	control_PVneg	8	18
B3GALT5	2.74	0.0336	0.0186	0.0691	2.39	16.3	0.000356	1.47	LV	CELLTYPE	CM	control_PVneg	8	18
PLCE1-AS2	2.72	0.00595	0.00527	0.0209	0.685	27.5	1.28e-05	2.23	LV	CELLTYPE	CM	control_PVneg	8	18
AC002463.1	2.7	0.000956	0.00955	0.0538	1.69	38.9	8.29e-07	3.02	LV	CELLTYPE	CM	control_PVneg	8	18
AL389885.1	2.7	0.0025	0.00612	0.0218	0.94	34	2.53e-06	2.6	LV	CELLTYPE	CM	control_PVneg	8	18
HSPA2	2.66	0.00775	0.0101	0.0396	1.74	26.2	1.83e-05	2.11	LV	CELLTYPE	CM	control_PVneg	8	18
STAT4	2.54	0.0265	0.0386	0.43	4.43	18.1	0.000198	1.58	LV	CELLTYPE	CM	control_PVneg	8	18
UNC80	2.53	0.000132	0.00988	0.0723	2.14	53.2	4.88e-08	3.88	LV	CELLTYPE	CM	control_PVneg	8	18
SRCIN1	2.49	0.00333	0.0042	0.0236	0.654	31.9	4.16e-06	2.48	LV	CELLTYPE	CM	control_PVneg	8	18
LPCAT2	2.46	0.0188	0.0246	0.0545	2.65	20.3	9.9e-05	1.72	LV	CELLTYPE	CM	control_PVneg	8	18
PHF21B	2.41	0.00289	0.0105	0.0568	1.95	33.1	3.14e-06	2.54	LV	CELLTYPE	CM	control_PVneg	8	18
IL31RA	2.38	0.0302	0.00536	0.0161	0.664	17.4	0.000254	1.52	LV	CELLTYPE	CM	control_PVneg	8	18
DDX60	2.36	0.0405	0.0208	0.116	2.95	15.1	0.00054	1.39	LV	CELLTYPE	CM	control_PVneg	8	18
AP000755.2	2.33	0.0321	0.00734	0.0136	0.747	16.9	0.000296	1.49	LV	CELLTYPE	CM	control_PVneg	8	18
AC093607.1	2.32	0.0213	0.0463	0.131	3.65	19.3	0.000135	1.67	LV	CELLTYPE	CM	control_PVneg	8	18
C1QTNF7	2.2	0.0389	0.0189	0.0657	2.33	15.4	0.000487	1.41	LV	CELLTYPE	CM	control_PVneg	8	18
PLCE1	2.2	0.000132	0.229	0.969	6.18	56.6	2.66e-08	3.88	LV	CELLTYPE	CM	control_PVneg	8	18
MTRNR2L8	2.17	0.0137	0.00513	0.0348	0.972	22.2	5.65e-05	1.86	LV	CELLTYPE	CM	control_PVneg	8	18
PPFIA2-AS1	2.17	0.0086	0.0101	0.0231	1.3	25.3	2.32e-05	2.07	LV	CELLTYPE	CM	control_PVneg	8	18
AP003472.1	2.16	0.0102	0.00225	0.0139	-0.421	24.1	3.23e-05	1.99	LV	CELLTYPE	CM	control_PVneg	8	18
AF130417.1	2.13	0.00907	0.00362	0.014	0.0558	25	2.51e-05	2.04	LV	CELLTYPE	CM	control_PVneg	8	18
P3H2	2.11	0.0101	0.0345	0.113	3.27	24.2	3.13e-05	2	LV	CELLTYPE	CM	control_PVneg	8	18
SYTL2	2.11	0.00333	0.0139	0.0405	1.97	31.6	4.49e-06	2.48	LV	CELLTYPE	CM	control_PVneg	8	18
AC092813.1	2.08	0.0373	0.00344	0.0159	0.159	15.7	0.000442	1.43	LV	CELLTYPE	CM	control_PVneg	8	18
C5orf46	2.06	0.0152	0.0561	0.206	4.09	21.6	6.66e-05	1.82	LV	CELLTYPE	CM	control_PVneg	8	18
ANKRD33B	2.05	0.0197	0.0857	0.37	4.71	20	0.00011	1.71	LV	CELLTYPE	CM	control_PVneg	8	18
BCL2	2.05	0.00041	0.299	1.31	6.62	44.1	2.76e-07	3.39	LV	CELLTYPE	CM	control_PVneg	8	18
CA8	1.98	0.0275	0.00857	0.0378	1.48	17.8	0.000219	1.56	LV	CELLTYPE	CM	control_PVneg	8	18
PRKG2	1.98	0.0197	0.00621	0.0186	0.816	20.1	0.000106	1.71	LV	CELLTYPE	CM	control_PVneg	8	18
EEF1A1	1.97	0.0179	0.0728	0.26	4.45	20.7	8.92e-05	1.75	LV	CELLTYPE	CM	control_PVneg	8	18
PHLDA1	1.97	0.0321	0.021	0.14	3.09	16.9	0.000292	1.49	LV	CELLTYPE	CM	control_PVneg	8	18
IGSF10	1.95	0.00949	0.0114	0.0294	1.53	24.6	2.79e-05	2.02	LV	CELLTYPE	CM	control_PVneg	8	18
NCR3LG1	1.94	0.0166	0.0152	0.0427	1.89	21	7.93e-05	1.78	LV	CELLTYPE	CM	control_PVneg	8	18
SPINK9	1.88	0.047	0.0163	0.0426	1.93	14.3	0.000721	1.33	LV	CELLTYPE	CM	control_PVneg	8	18
ACADL	1.87	0.0101	0.0125	0.0362	1.69	24.2	3.12e-05	2	LV	CELLTYPE	CM	control_PVneg	8	18
PHYHIPL	1.87	0.0467	0.0122	0.0296	1.52	14.5	0.000679	1.33	LV	CELLTYPE	CM	control_PVneg	8	18
PPP2R2B	1.87	0.00931	0.0384	0.115	3.42	24.8	2.63e-05	2.03	LV	CELLTYPE	CM	control_PVneg	8	18
GRIA3	1.86	0.0405	0.0679	0.146	3.97	15.1	0.000541	1.39	LV	CELLTYPE	CM	control_PVneg	8	18
C9orf84	1.85	0.0037	0.211	0.52	5.58	30.4	6e-06	2.43	LV	CELLTYPE	CM	control_PVneg	8	18
AMPH	1.83	0.0037	0.017	0.0722	2.43	30.2	6.42e-06	2.43	LV	CELLTYPE	CM	control_PVneg	8	18
BEND6	1.8	0.0318	0.0082	0.0239	1.06	17	0.000285	1.5	LV	CELLTYPE	CM	control_PVneg	8	18
SPOCK1	1.75	0.0373	0.185	0.571	5.72	15.7	0.000443	1.43	LV	CELLTYPE	CM	control_PVneg	8	18
MT-ND4L	1.74	0.0336	0.0213	0.0818	2.7	16.5	0.000338	1.47	LV	CELLTYPE	CM	control_PVneg	8	18
TMEM9B-AS1	1.74	0.0233	0.0573	0.182	3.84	18.7	0.000163	1.63	LV	CELLTYPE	CM	control_PVneg	8	18
MT-CO3	1.72	0.02	0.75	2.12	7.64	19.7	0.000119	1.7	LV	CELLTYPE	CM	control_PVneg	8	18
SDSL	1.7	0.0248	0.00713	0.0208	0.874	18.4	0.000181	1.61	LV	CELLTYPE	CM	control_PVneg	8	18
ADGRL3	1.69	0.049	0.397	1.44	6.78	14	0.000799	1.31	LV	CELLTYPE	CM	control_PVneg	8	18
SHC4	1.69	0.0233	0.0401	0.0908	3.31	18.9	0.000156	1.63	LV	CELLTYPE	CM	control_PVneg	8	18
VTCN1	1.68	0.0306	0.033	0.0617	2.86	17.2	0.000264	1.51	LV	CELLTYPE	CM	control_PVneg	8	18
C12orf56	1.65	0.0183	0.0247	0.0588	2.57	20.5	9.37e-05	1.74	LV	CELLTYPE	CM	control_PVneg	8	18
MIR34AHG	1.64	0.016	0.0207	0.0589	2.46	21.2	7.55e-05	1.8	LV	CELLTYPE	CM	control_PVneg	8	18
MT-ND5	1.64	0.0269	0.0452	0.183	3.8	18	0.000207	1.57	LV	CELLTYPE	CM	control_PVneg	8	18
PTCHD4	1.62	0.0339	0.0382	0.0856	3.17	16.3	0.000366	1.47	LV	CELLTYPE	CM	control_PVneg	8	18
DPH6-DT	1.6	0.0456	0.569	1.74	7.17	14.7	0.000633	1.34	LV	CELLTYPE	CM	control_PVneg	8	18
MT-CYB	1.59	0.0467	0.42	1.03	6.72	14.5	0.000664	1.33	LV	CELLTYPE	CM	control_PVneg	8	18
AC009113.1	1.58	0.0388	0.0182	0.0278	1.86	15.5	0.000472	1.41	LV	CELLTYPE	CM	control_PVneg	8	18
AC010136.1	1.58	0.0458	0.00846	0.016	0.837	14.6	0.000642	1.34	LV	CELLTYPE	CM	control_PVneg	8	18
AC112206.2	1.57	0.0339	0.0496	0.121	3.65	16.3	0.000363	1.47	LV	CELLTYPE	CM	control_PVneg	8	18
NFASC	1.53	0.0467	0.0178	0.0592	2.3	14.4	0.000684	1.33	LV	CELLTYPE	CM	control_PVneg	8	18
MTURN	1.52	0.0151	0.0246	0.0806	2.65	21.7	6.43e-05	1.82	LV	CELLTYPE	CM	control_PVneg	8	18
ARRDC3	1.51	0.027	0.0534	0.139	3.65	17.9	0.000209	1.57	LV	CELLTYPE	CM	control_PVneg	8	18
AC058791.1	1.5	0.02	0.234	0.443	5.59	19.7	0.000121	1.7	LV	CELLTYPE	CM	control_PVneg	8	18
ANTXR2	1.5	0.00127	0.254	0.941	6.18	37.2	1.2e-06	2.9	LV	CELLTYPE	CM	control_PVneg	8	18
MYLK-AS1	1.5	0.00356	0.0538	0.124	3.63	30.9	5.28e-06	2.45	LV	CELLTYPE	CM	control_PVneg	8	18
LINC01950	1.49	0.0398	0.0419	0.0776	3.19	15.3	0.000516	1.4	LV	CELLTYPE	CM	control_PVneg	8	18
PLCZ1	1.49	0.0336	0.0117	0.0236	1.43	16.4	0.000352	1.47	LV	CELLTYPE	CM	control_PVneg	8	18
AL355315.1	1.47	0.00677	0.0611	0.112	3.7	26.9	1.5e-05	2.17	LV	CELLTYPE	CM	control_PVneg	8	18
MSH4	1.47	0.0389	0.0505	0.14	3.65	15.4	0.000486	1.41	LV	CELLTYPE	CM	control_PVneg	8	18
PLS3-AS1	1.46	0.0184	0.0498	0.148	3.66	20.4	9.56e-05	1.73	LV	CELLTYPE	CM	control_PVneg	8	18
SGTB	1.46	0.00775	0.0213	0.0407	2.22	26.3	1.78e-05	2.11	LV	CELLTYPE	CM	control_PVneg	8	18
ERC2	1.45	0.0344	0.157	0.321	5.16	16.2	0.000377	1.46	LV	CELLTYPE	CM	control_PVneg	8	18
ZNF727	1.41	0.0321	0.0245	0.0711	2.62	16.8	0.000304	1.49	LV	CELLTYPE	CM	control_PVneg	8	18
AC027117.2	1.37	0.00335	0.272	0.559	5.91	31.4	4.74e-06	2.48	LV	CELLTYPE	CM	control_PVneg	8	18
HNMT	1.37	0.0152	0.0124	0.0344	1.66	21.6	6.75e-05	1.82	LV	CELLTYPE	CM	control_PVneg	8	18
XPR1	1.36	0.0197	2.94	7.42	9.5	20.1	0.000105	1.71	LV	CELLTYPE	CM	control_PVneg	8	18
FAM186A	1.35	0.00532	0.0174	0.0413	2.05	28.2	1.08e-05	2.27	LV	CELLTYPE	CM	control_PVneg	8	18
LEPR	1.35	0.0115	0.0332	0.116	3.14	23.3	4.03e-05	1.94	LV	CELLTYPE	CM	control_PVneg	8	18
PRICKLE2	1.35	0.0155	0.0474	0.111	3.5	21.4	7.11e-05	1.81	LV	CELLTYPE	CM	control_PVneg	8	18
AC104461.1	1.34	0.0126	0.039	0.0556	2.98	22.7	4.81e-05	1.9	LV	CELLTYPE	CM	control_PVneg	8	18
CC2D2A	1.34	0.00857	0.0971	0.207	4.38	25.4	2.25e-05	2.07	LV	CELLTYPE	CM	control_PVneg	8	18
AC098582.1	1.33	0.028	0.119	0.186	4.57	17.7	0.000225	1.55	LV	CELLTYPE	CM	control_PVneg	8	18
ILDR2	1.33	0.0216	0.0913	0.188	4.24	19.2	0.000139	1.67	LV	CELLTYPE	CM	control_PVneg	8	18
SPATA6L	1.32	0.0416	0.0204	0.0699	2.47	15	0.000566	1.38	LV	CELLTYPE	CM	control_PVneg	8	18
AL391684.1	1.31	0.0247	0.0186	0.048	2.16	18.4	0.000178	1.61	LV	CELLTYPE	CM	control_PVneg	8	18
HMGN3-AS1	1.31	0.0336	0.0208	0.0177	1.89	16.3	0.000355	1.47	LV	CELLTYPE	CM	control_PVneg	8	18
EXT1	1.3	0.0269	0.759	2.59	7.69	18	0.000203	1.57	LV	CELLTYPE	CM	control_PVneg	8	18
ALDH1A2	1.28	0.0357	0.0774	0.149	4.11	16	0.000397	1.45	LV	CELLTYPE	CM	control_PVneg	8	18
MAP3K7CL	1.28	0.02	0.0358	0.0703	3	19.9	0.000114	1.7	LV	CELLTYPE	CM	control_PVneg	8	18
THAP11	1.28	0.0485	0.012	0.0191	1.34	14.1	0.000776	1.31	LV	CELLTYPE	CM	control_PVneg	8	18
ARFGEF3	1.27	0.0282	0.0379	0.0907	3.14	17.7	0.000228	1.55	LV	CELLTYPE	CM	control_PVneg	8	18
C21orf91	1.27	0.0258	0.0416	0.0689	3.08	18.2	0.000191	1.59	LV	CELLTYPE	CM	control_PVneg	8	18
CENPA	1.27	0.0322	0.0247	0.0662	2.6	16.7	0.000311	1.49	LV	CELLTYPE	CM	control_PVneg	8	18
GPR173	1.26	0.0296	0.0264	0.088	2.8	17.4	0.000248	1.53	LV	CELLTYPE	CM	control_PVneg	8	18
LINC00222	1.25	0.0334	0.0244	0.0593	2.5	16.6	0.000327	1.48	LV	CELLTYPE	CM	control_PVneg	8	18
AC124242.1	1.24	0.0312	0.0157	0.0238	1.66	17.1	0.000278	1.51	LV	CELLTYPE	CM	control_PVneg	8	18
BACH2	1.24	0.0485	0.222	0.846	6.02	14.1	0.000784	1.31	LV	CELLTYPE	CM	control_PVneg	8	18
C5orf34	1.24	0.035	0.0108	0.0166	1.19	16.1	0.000387	1.46	LV	CELLTYPE	CM	control_PVneg	8	18
AC006116.8	1.23	0.0467	0.0253	0.0349	2.28	14.4	0.000705	1.33	LV	CELLTYPE	CM	control_PVneg	8	18
AC091948.1	1.23	0.00949	0.337	0.916	6.37	24.6	2.81e-05	2.02	LV	CELLTYPE	CM	control_PVneg	8	18
SNCA	1.22	0.0485	0.037	0.0922	3.18	14.2	0.000759	1.31	LV	CELLTYPE	CM	control_PVneg	8	18
ZDHHC14	1.22	0.0105	0.476	1.44	6.98	23.9	3.45e-05	1.98	LV	CELLTYPE	CM	control_PVneg	8	18
DNAJC27-AS1	1.21	0.00423	0.058	0.144	3.74	29.5	7.69e-06	2.37	LV	CELLTYPE	CM	control_PVneg	8	18
MYLK	1.21	0.0105	0.0233	0.0404	2.33	23.9	3.47e-05	1.98	LV	CELLTYPE	CM	control_PVneg	8	18
ARHGAP24	1.2	0.0494	1.75	4.78	8.81	14	0.000811	1.31	LV	CELLTYPE	CM	control_PVneg	8	18
WIPF3	1.2	0.0206	0.0729	0.158	4.05	19.5	0.000127	1.69	LV	CELLTYPE	CM	control_PVneg	8	18
GALNT18	1.15	0.0271	0.219	0.534	5.69	17.9	0.000212	1.57	LV	CELLTYPE	CM	control_PVneg	8	18
NAAA	1.15	0.0179	0.0581	0.132	3.77	20.7	8.87e-05	1.75	LV	CELLTYPE	CM	control_PVneg	8	18
CD226	1.12	0.0149	0.0415	0.11	3.34	21.9	6.23e-05	1.83	LV	CELLTYPE	CM	control_PVneg	8	18
CIP2A	1.1	0.0467	0.0222	0.0419	2.28	14.4	0.000694	1.33	LV	CELLTYPE	CM	control_PVneg	8	18
FAM13C	1.1	0.0306	0.0948	0.313	4.67	17.2	0.000268	1.51	LV	CELLTYPE	CM	control_PVneg	8	18
HTRA1	1.08	0.0304	0.0408	0.107	3.24	17.3	0.000258	1.52	LV	CELLTYPE	CM	control_PVneg	8	18
LINC01301	1.07	0.0334	0.0617	0.155	3.84	16.6	0.000328	1.48	LV	CELLTYPE	CM	control_PVneg	8	18
PLCXD2	1.06	0.0412	0.0193	0.0309	1.97	15	0.000558	1.38	LV	CELLTYPE	CM	control_PVneg	8	18
SPDYA	1.06	0.0233	0.0658	0.0984	3.68	18.8	0.000157	1.63	LV	CELLTYPE	CM	control_PVneg	8	18
DPYSL2	1.03	0.0321	0.146	0.392	5.19	16.8	0.000303	1.49	LV	CELLTYPE	CM	control_PVneg	8	18
ALS2CR12	1.02	0.0405	0.16	0.352	5.15	15.1	0.000538	1.39	LV	CELLTYPE	CM	control_PVneg	8	18
AP002026.1	1.02	0.0344	0.0468	0.0817	3.25	16.2	0.000378	1.46	LV	CELLTYPE	CM	control_PVneg	8	18
GPR137C	1.02	0.0407	0.0298	0.0768	2.84	15.1	0.000549	1.39	LV	CELLTYPE	CM	control_PVneg	8	18
LINC00513	1.02	0.0258	1.09	1.62	7.69	18.2	0.000191	1.59	LV	CELLTYPE	CM	control_PVneg	8	18
GLRB	0.982	0.00289	0.101	0.218	4.48	32.8	3.31e-06	2.54	LV	CELLTYPE	CM	control_PVneg	8	18
AC016831.7	0.979	0.0388	2.65	5.89	9.21	15.5	0.000473	1.41	LV	CELLTYPE	CM	control_PVneg	8	18
FAM227A	0.978	0.0363	0.0707	0.131	3.92	15.9	0.000419	1.44	LV	CELLTYPE	CM	control_PVneg	8	18
PARD6G-AS1	0.974	0.0288	0.0187	0.0351	2.03	17.6	0.000237	1.54	LV	CELLTYPE	CM	control_PVneg	8	18
GEMIN8	0.973	0.0126	0.0552	0.0921	3.45	22.7	4.86e-05	1.9	LV	CELLTYPE	CM	control_PVneg	8	18
UBALD2	0.972	0.0485	0.03	0.0705	2.76	14.1	0.000773	1.31	LV	CELLTYPE	CM	control_PVneg	8	18
MED30	0.971	0.02	0.0424	0.0551	3.03	19.8	0.000117	1.7	LV	CELLTYPE	CM	control_PVneg	8	18
AC104596.1	0.97	0.0152	0.322	0.548	5.99	21.6	6.68e-05	1.82	LV	CELLTYPE	CM	control_PVneg	8	18
GSDMB	0.965	0.0131	0.0379	0.0992	3.14	22.4	5.31e-05	1.88	LV	CELLTYPE	CM	control_PVneg	8	18
ATP6AP1L	0.956	0.0495	0.13	0.264	4.77	13.9	0.000821	1.31	LV	CELLTYPE	CM	control_PVneg	8	18
ST8SIA5	0.909	0.0118	0.148	0.371	5.13	23.1	4.31e-05	1.93	LV	CELLTYPE	CM	control_PVneg	8	18
BICD1	0.908	0.0467	0.332	0.704	6.17	14.3	0.000714	1.33	LV	CELLTYPE	CM	control_PVneg	8	18
RYBP	0.908	0.00857	0.138	0.267	4.87	25.5	2.21e-05	2.07	LV	CELLTYPE	CM	control_PVneg	8	18
AC091167.6	0.901	0.0393	0.0194	0.0414	2.11	15.4	0.000496	1.41	LV	CELLTYPE	CM	control_PVneg	8	18
INPP5F	0.897	0.0233	0.164	0.289	5.09	18.8	0.00016	1.63	LV	CELLTYPE	CM	control_PVneg	8	18
TPST1	0.887	0.0306	0.121	0.218	4.64	17.2	0.000268	1.51	LV	CELLTYPE	CM	control_PVneg	8	18
EPHA7	0.885	0.0481	0.147	0.306	5.04	14.2	0.000745	1.32	LV	CELLTYPE	CM	control_PVneg	8	18
INTS6-AS1	0.87	0.0456	0.0864	0.136	4.09	14.7	0.000631	1.34	LV	CELLTYPE	CM	control_PVneg	8	18
AC093157.1	0.862	0.0321	0.138	0.293	4.91	16.8	0.000304	1.49	LV	CELLTYPE	CM	control_PVneg	8	18
FNDC3B	0.847	0.0393	2.19	5.36	9.05	15.3	0.000499	1.41	LV	CELLTYPE	CM	control_PVneg	8	18
AL357153.2	0.845	0.0405	0.116	0.203	4.54	15.2	0.000533	1.39	LV	CELLTYPE	CM	control_PVneg	8	18
GABRB1	0.82	0.0231	0.607	1.24	7.05	19	0.000151	1.64	LV	CELLTYPE	CM	control_PVneg	8	18
ZNF827	0.817	0.0207	0.442	0.927	6.59	19.5	0.000129	1.68	LV	CELLTYPE	CM	control_PVneg	8	18
FAM214A	0.799	0.0494	0.585	1.16	6.96	14	0.000812	1.31	LV	CELLTYPE	CM	control_PVneg	8	18
SLC35A5	0.796	0.0467	0.0833	0.0978	3.91	14.5	0.000681	1.33	LV	CELLTYPE	CM	control_PVneg	8	18
RTN3	0.782	0.0336	0.291	0.483	5.86	16.4	0.000345	1.47	LV	CELLTYPE	CM	control_PVneg	8	18
MTM1	0.76	0.0373	0.14	0.243	4.85	15.7	0.000436	1.43	LV	CELLTYPE	CM	control_PVneg	8	18
MFAP3	0.741	0.0321	0.206	0.311	5.29	16.8	0.000307	1.49	LV	CELLTYPE	CM	control_PVneg	8	18
NHLRC3	0.739	0.0403	0.185	0.265	5.12	15.2	0.000524	1.39	LV	CELLTYPE	CM	control_PVneg	8	18
ZC2HC1A	0.738	0.0467	0.13	0.257	4.81	14.3	0.000711	1.33	LV	CELLTYPE	CM	control_PVneg	8	18
PIP4P2	0.722	0.0388	0.103	0.165	4.4	15.5	0.000473	1.41	LV	CELLTYPE	CM	control_PVneg	8	18
SPIN1	0.718	0.0183	0.435	0.814	6.49	20.5	9.39e-05	1.74	LV	CELLTYPE	CM	control_PVneg	8	18
APPL2	0.702	0.0485	0.357	0.719	6.27	14.1	0.000771	1.31	LV	CELLTYPE	CM	control_PVneg	8	18
DIP2B	0.7	0.0363	0.697	1.39	7.18	15.9	0.000407	1.44	LV	CELLTYPE	CM	control_PVneg	8	18
ZNF518A	0.7	0.013	0.329	0.591	6.09	22.5	5.18e-05	1.89	LV	CELLTYPE	CM	control_PVneg	8	18
GALNT10	0.68	0.0233	0.125	0.208	4.67	18.7	0.000165	1.63	LV	CELLTYPE	CM	control_PVneg	8	18
ERCC4	0.657	0.0288	0.0933	0.153	4.25	17.6	0.000235	1.54	LV	CELLTYPE	CM	control_PVneg	8	18
NSL1	0.631	0.0321	0.175	0.281	5.1	16.8	0.000307	1.49	LV	CELLTYPE	CM	control_PVneg	8	18
NLK	0.602	0.0321	0.494	0.802	6.64	16.9	0.000295	1.49	LV	CELLTYPE	CM	control_PVneg	8	18
TRPC1	0.599	0.0336	0.718	1.11	7.14	16.3	0.000356	1.47	LV	CELLTYPE	CM	control_PVneg	8	18
ATXN7L1	0.591	0.0393	0.349	0.597	6.15	15.3	0.000503	1.41	LV	CELLTYPE	CM	control_PVneg	8	18
C2orf76	0.578	0.0336	0.0836	0.131	4.06	16.3	0.000358	1.47	LV	CELLTYPE	CM	control_PVneg	8	18
WDR44	0.578	0.0467	0.176	0.258	5.09	14.4	0.000701	1.33	LV	CELLTYPE	CM	control_PVneg	8	18
HMGB1	0.567	0.0485	0.737	1.24	7.21	14.1	0.000763	1.31	LV	CELLTYPE	CM	control_PVneg	8	18
ENAH	0.54	0.0467	0.903	1.67	7.55	14.4	0.000694	1.33	LV	CELLTYPE	CM	control_PVneg	8	18

## Sheet: RBM20_control
Gene	logFC	FDR	mean_exp_control	mean_exp_genotype	logCPM	F	PValue	FDR_plot	Region	annotation_level	cell_type	comparison	Observations_genotype	Observations_reference
AC078880.3	5.58	1.79e-05	0.000296	0.0127	-0.83	72	2.33e-09	4.75	LV	CELLTYPE	CM	control_RBM20	8	18
BEX1	4.24	0.00067	0.00664	0.0549	1.57	38.6	8.73e-07	3.17	LV	CELLTYPE	CM	control_RBM20	8	18
HBA2	3.81	0.00686	0.00303	0.11	2.12	21.7	6.52e-05	2.16	LV	CELLTYPE	CM	control_RBM20	8	18
ATP1B4	3.71	0.0018	0.00108	0.0175	-0.46	30.8	5.46e-06	2.74	LV	CELLTYPE	CM	control_RBM20	8	18
SLITRK4	3.71	0.0021	0.000907	0.0129	-0.81	29.8	7e-06	2.68	LV	CELLTYPE	CM	control_RBM20	8	18
IGKC	3.59	0.00413	0.00303	0.0277	0.519	24.8	2.63e-05	2.38	LV	CELLTYPE	CM	control_RBM20	8	18
HBA1	3.52	0.0159	0.00163	0.0495	0.895	16.9	0.00029	1.8	LV	CELLTYPE	CM	control_RBM20	8	18
NPPA-AS1	3.33	0.00433	0.00156	0.0283	0.0626	24.6	2.85e-05	2.36	LV	CELLTYPE	CM	control_RBM20	8	18
DNER	3.31	0.000826	0.033	0.445	4.32	36.9	1.28e-06	3.08	LV	CELLTYPE	CM	control_RBM20	8	18
SCGB3A2	3.22	0.0048	0.00597	0.0511	1.29	24.1	3.28e-05	2.32	LV	CELLTYPE	CM	control_RBM20	8	18
HBB	3.17	0.0324	0.0108	0.249	3.43	13.2	0.00108	1.49	LV	CELLTYPE	CM	control_RBM20	8	18
ACSM5	3.16	0.0411	0.00249	0.0459	0.918	11.7	0.00185	1.39	LV	CELLTYPE	CM	control_RBM20	8	18
AL356489.3	3.16	0.0003	0.00241	0.0224	0.148	45.3	2.15e-07	3.52	LV	CELLTYPE	CM	control_RBM20	8	18
HYAL4	2.85	0.000631	0.00666	0.0993	1.9	39.9	6.58e-07	3.2	LV	CELLTYPE	CM	control_RBM20	8	18
UNC80	2.84	7.38e-05	0.00988	0.112	2.47	56.1	2.89e-08	4.13	LV	CELLTYPE	CM	control_RBM20	8	18
PDE8B	2.81	0.0316	0.0201	0.207	3.27	13.4	0.00101	1.5	LV	CELLTYPE	CM	control_RBM20	8	18
SRCIN1	2.79	0.000111	0.0042	0.0573	1.21	53	5.04e-08	3.96	LV	CELLTYPE	CM	control_RBM20	8	18
AC068234.1	2.78	0.00333	0.00994	0.0936	2.1	26.3	1.78e-05	2.48	LV	CELLTYPE	CM	control_RBM20	8	18
AP001021.2	2.75	0.00998	0.0249	0.214	3.42	19.3	0.000134	2	LV	CELLTYPE	CM	control_RBM20	8	18
HLA-DMA	2.75	0.0465	0.0138	0.065	2.2	11.1	0.00237	1.33	LV	CELLTYPE	CM	control_RBM20	8	18
EDA2R	2.72	0.00256	0.00627	0.0649	1.45	28.2	1.05e-05	2.59	LV	CELLTYPE	CM	control_RBM20	8	18
AC002463.1	2.68	5.62e-05	0.00955	0.0887	2.04	61.9	1.1e-08	4.25	LV	CELLTYPE	CM	control_RBM20	8	18
LDLRAD4-AS1	2.68	0.00266	0.00519	0.0165	0.456	27.9	1.14e-05	2.58	LV	CELLTYPE	CM	control_RBM20	8	18
GPR171	2.67	0.000584	0.00249	0.0133	-0.165	40.6	5.71e-07	3.23	LV	CELLTYPE	CM	control_RBM20	8	18
NEB	2.66	6.43e-05	0.0995	0.757	5.35	58	2.1e-08	4.19	LV	CELLTYPE	CM	control_RBM20	8	18
SPINK1	2.62	0.00434	0.00568	0.0477	1.21	24.5	2.88e-05	2.36	LV	CELLTYPE	CM	control_RBM20	8	18
SLN	2.61	0.00939	0.00158	0.0213	-0.214	19.7	0.000118	2.03	LV	CELLTYPE	CM	control_RBM20	8	18
WNT9A	2.58	0.0067	0.102	0.683	5.2	21.8	6.32e-05	2.17	LV	CELLTYPE	CM	control_RBM20	8	18
AL162632.3	2.56	0.000793	0.00277	0.0183	-0.0834	37.4	1.14e-06	3.1	LV	CELLTYPE	CM	control_RBM20	8	18
AL133346.1	2.53	1.79e-05	0.00985	0.0993	2.18	72.1	2.3e-09	4.75	LV	CELLTYPE	CM	control_RBM20	8	18
SPINK2	2.52	0.0162	0.0012	0.0186	-0.698	16.8	0.000302	1.79	LV	CELLTYPE	CM	control_RBM20	8	18
AP002439.1	2.51	0.0021	0.00267	0.0125	-0.202	29.5	7.52e-06	2.68	LV	CELLTYPE	CM	control_RBM20	8	18
GRIA3	2.48	0.000639	0.0679	0.455	4.62	39.5	7.19e-07	3.19	LV	CELLTYPE	CM	control_RBM20	8	18
C14orf132	2.46	0.00367	0.00997	0.0868	1.97	25.5	2.17e-05	2.44	LV	CELLTYPE	CM	control_RBM20	8	18
AC004908.1	2.44	0.0341	0.00575	0.0298	0.839	12.8	0.00126	1.47	LV	CELLTYPE	CM	control_RBM20	8	18
PHF21B	2.44	0.00029	0.0105	0.128	2.43	46	1.89e-07	3.54	LV	CELLTYPE	CM	control_RBM20	8	18
LINC02532	2.43	0.0255	0.00484	0.0304	0.875	14.3	0.000709	1.59	LV	CELLTYPE	CM	control_RBM20	8	18
SLC6A6	2.4	0.0318	0.122	0.769	5.46	13.3	0.00103	1.5	LV	CELLTYPE	CM	control_RBM20	8	18
RPS6KA6	2.32	0.0118	0.00673	0.0345	1.11	18.5	0.000173	1.93	LV	CELLTYPE	CM	control_RBM20	8	18
L3MBTL4	2.31	0.0093	0.0874	0.717	5.24	19.8	0.000114	2.03	LV	CELLTYPE	CM	control_RBM20	8	18
UCHL1	2.3	0.00612	0.0044	0.0379	0.866	22.6	4.95e-05	2.21	LV	CELLTYPE	CM	control_RBM20	8	18
LINC00672	2.28	0.00362	0.00259	0.0174	-0.14	25.8	2.02e-05	2.44	LV	CELLTYPE	CM	control_RBM20	8	18
SH3BP5	2.27	0.0102	0.0471	0.171	3.6	19.2	0.000138	1.99	LV	CELLTYPE	CM	control_RBM20	8	18
MYL4	2.25	0.000938	0.123	0.789	5.49	36	1.59e-06	3.03	LV	CELLTYPE	CM	control_RBM20	8	18
P2RX6	2.25	0.0174	0.0164	0.0784	2.2	16.3	0.000365	1.76	LV	CELLTYPE	CM	control_RBM20	8	18
AC022075.1	2.24	0.00329	0.00817	0.0519	1.5	26.5	1.67e-05	2.48	LV	CELLTYPE	CM	control_RBM20	8	18
CNTFR	2.24	0.0322	0.00218	0.0241	-0.145	13.2	0.00107	1.49	LV	CELLTYPE	CM	control_RBM20	8	18
NNAT	2.24	0.0302	0.00931	0.0244	1.06	13.7	0.000904	1.52	LV	CELLTYPE	CM	control_RBM20	8	18
PHYHIP	2.22	0.0391	0.00334	0.0199	0.156	12	0.00165	1.41	LV	CELLTYPE	CM	control_RBM20	8	18
AL021068.1	2.21	0.0165	0.00977	0.0314	1.29	16.6	0.000326	1.78	LV	CELLTYPE	CM	control_RBM20	8	18
AL359513.1	2.21	0.0124	0.00221	0.0145	-0.262	18.3	0.000189	1.91	LV	CELLTYPE	CM	control_RBM20	8	18
ARRB1	2.16	0.000716	0.0423	0.26	3.86	38.1	9.79e-07	3.15	LV	CELLTYPE	CM	control_RBM20	8	18
NFASC	2.15	0.000971	0.0178	0.245	3.26	35.5	1.76e-06	3.01	LV	CELLTYPE	CM	control_RBM20	8	18
AC018643.1	2.12	0.0355	0.014	0.0381	1.69	12.5	0.00139	1.45	LV	CELLTYPE	CM	control_RBM20	8	18
NTRK2	2.12	0.0324	0.0169	0.0904	2.47	13.1	0.00111	1.49	LV	CELLTYPE	CM	control_RBM20	8	18
VSX1	2.11	0.0176	0.00332	0.0143	-0.0842	16.1	0.00038	1.75	LV	CELLTYPE	CM	control_RBM20	8	18
AC022113.1	2.1	0.0445	0.00797	0.0303	1.2	11.4	0.00211	1.35	LV	CELLTYPE	CM	control_RBM20	8	18
DHRS9	2.1	0.00254	0.00538	0.0287	0.759	28.4	1.01e-05	2.59	LV	CELLTYPE	CM	control_RBM20	8	18
AC044849.1	2.09	0.0242	0.00779	0.0231	0.862	14.6	0.00065	1.62	LV	CELLTYPE	CM	control_RBM20	8	18
IGSF10	2.06	0.000366	0.0114	0.0631	1.85	43.1	3.34e-07	3.44	LV	CELLTYPE	CM	control_RBM20	8	18
AP005131.1	2.05	0.0062	0.0345	0.13	3.16	22.5	5.21e-05	2.21	LV	CELLTYPE	CM	control_RBM20	8	18
MUM1L1	2.05	0.00367	0.0633	0.331	4.27	25.6	2.12e-05	2.44	LV	CELLTYPE	CM	control_RBM20	8	18
SOX18	2.05	0.0447	0.00893	0.0321	1.28	11.3	0.00216	1.35	LV	CELLTYPE	CM	control_RBM20	8	18
AC018832.1	2.04	0.0355	0.013	0.0242	1.36	12.5	0.00141	1.45	LV	CELLTYPE	CM	control_RBM20	8	18
TDRP	2.04	0.0214	0.00627	0.0365	1.01	15.1	0.000535	1.67	LV	CELLTYPE	CM	control_RBM20	8	18
ACADL	2.01	0.00137	0.0125	0.0464	1.77	33.3	2.94e-06	2.86	LV	CELLTYPE	CM	control_RBM20	8	18
C1QTNF1-AS1	2.01	0.00732	0.0413	0.148	3.4	21.2	7.53e-05	2.14	LV	CELLTYPE	CM	control_RBM20	8	18
C5orf46	2	0.00485	0.0561	0.283	4.09	23.9	3.42e-05	2.31	LV	CELLTYPE	CM	control_RBM20	8	18
MGAT3	2	0.00698	0.00354	0.0308	0.44	21.6	6.78e-05	2.16	LV	CELLTYPE	CM	control_RBM20	8	18
AL162586.1	1.99	0.0099	0.0307	0.142	3.14	19.4	0.000132	2	LV	CELLTYPE	CM	control_RBM20	8	18
C5AR1	1.95	0.00247	0.0502	0.316	4.1	28.6	9.66e-06	2.61	LV	CELLTYPE	CM	control_RBM20	8	18
AC090673.1	1.94	0.0139	0.00301	0.0172	-0.0674	17.6	0.000236	1.86	LV	CELLTYPE	CM	control_RBM20	8	18
COL16A1	1.94	0.00698	0.0563	0.342	4.3	21.6	6.77e-05	2.16	LV	CELLTYPE	CM	control_RBM20	8	18
MTRNR2L8	1.94	0.0302	0.00513	0.0384	0.901	13.6	0.000915	1.52	LV	CELLTYPE	CM	control_RBM20	8	18
PLCE1	1.92	0.000826	0.229	1.18	6.15	36.7	1.35e-06	3.08	LV	CELLTYPE	CM	control_RBM20	8	18
URB1	1.92	0.000186	0.12	0.459	4.99	49.4	9.67e-08	3.73	LV	CELLTYPE	CM	control_RBM20	8	18
SLC7A8	1.91	0.0018	0.104	0.531	4.98	30.7	5.63e-06	2.74	LV	CELLTYPE	CM	control_RBM20	8	18
PI16	1.9	0.0445	0.00374	0.0224	0.347	11.4	0.00211	1.35	LV	CELLTYPE	CM	control_RBM20	8	18
XIRP2-AS1	1.9	0.00939	0.00764	0.0296	0.986	19.8	0.000117	2.03	LV	CELLTYPE	CM	control_RBM20	8	18
SOCS2	1.89	0.00778	0.0498	0.21	3.77	20.9	8.38e-05	2.11	LV	CELLTYPE	CM	control_RBM20	8	18
AL162464.2	1.87	0.0201	0.00645	0.0205	0.726	15.5	0.000475	1.7	LV	CELLTYPE	CM	control_RBM20	8	18
FLNB-AS1	1.87	0.0357	0.00681	0.0175	0.623	12.4	0.00143	1.45	LV	CELLTYPE	CM	control_RBM20	8	18
AL139807.1	1.86	0.000639	0.0329	0.149	3.25	39.3	7.5e-07	3.19	LV	CELLTYPE	CM	control_RBM20	8	18
PPM1E	1.86	0.015	0.158	0.796	5.56	17.2	0.000265	1.82	LV	CELLTYPE	CM	control_RBM20	8	18
AC068234.2	1.84	0.0038	0.00908	0.0578	1.59	25.3	2.3e-05	2.42	LV	CELLTYPE	CM	control_RBM20	8	18
ABCC4	1.83	0.00807	0.0679	0.4	4.52	20.6	9.04e-05	2.09	LV	CELLTYPE	CM	control_RBM20	8	18
LINC01340	1.83	0.0386	0.0125	0.0374	1.73	12.1	0.00161	1.41	LV	CELLTYPE	CM	control_RBM20	8	18
AC058791.1	1.81	0.000971	0.234	0.938	5.99	35.2	1.88e-06	3.01	LV	CELLTYPE	CM	control_RBM20	8	18
LRP8	1.81	0.00232	0.0133	0.0454	1.77	28.9	8.77e-06	2.63	LV	CELLTYPE	CM	control_RBM20	8	18
PALM2	1.81	0.00264	0.0423	0.158	3.46	28	1.12e-05	2.58	LV	CELLTYPE	CM	control_RBM20	8	18
PITPNC1	1.81	0.0176	0.105	0.582	5.13	16.1	0.00038	1.75	LV	CELLTYPE	CM	control_RBM20	8	18
GLT8D2	1.8	0.00362	0.0306	0.132	3.13	25.8	2.03e-05	2.44	LV	CELLTYPE	CM	control_RBM20	8	18
MNS1	1.8	0.018	0.00541	0.0197	0.592	16	0.000399	1.74	LV	CELLTYPE	CM	control_RBM20	8	18
PRKG2	1.8	0.0157	0.00621	0.0279	0.912	17	0.000283	1.81	LV	CELLTYPE	CM	control_RBM20	8	18
ZNF30-AS1	1.8	0.0135	0.00871	0.0149	0.833	17.7	0.000226	1.87	LV	CELLTYPE	CM	control_RBM20	8	18
ADGRL3	1.78	0.0122	0.397	2.04	6.93	18.3	0.000184	1.91	LV	CELLTYPE	CM	control_RBM20	8	18
DNALI1	1.78	0.0072	0.0041	0.0178	0.276	21.3	7.27e-05	2.14	LV	CELLTYPE	CM	control_RBM20	8	18
SH3GL3	1.78	0.0163	0.00387	0.0129	0.123	16.7	0.000317	1.79	LV	CELLTYPE	CM	control_RBM20	8	18
TTLL7	1.77	0.0122	0.0833	0.367	4.56	18.4	0.000182	1.91	LV	CELLTYPE	CM	control_RBM20	8	18
CARMIL1	1.76	0.0292	0.313	1.25	6.41	13.8	0.000851	1.53	LV	CELLTYPE	CM	control_RBM20	8	18
CES3	1.76	0.00778	0.00895	0.0367	1.3	20.8	8.43e-05	2.11	LV	CELLTYPE	CM	control_RBM20	8	18
WARS2-IT1	1.76	0.00998	0.0125	0.0422	1.7	19.3	0.000134	2	LV	CELLTYPE	CM	control_RBM20	8	18
AC104170.1	1.75	0.00282	0.0338	0.139	3.22	27.6	1.25e-05	2.55	LV	CELLTYPE	CM	control_RBM20	8	18
AC114488.2	1.75	0.0324	0.0045	0.0176	0.253	13	0.00115	1.49	LV	CELLTYPE	CM	control_RBM20	8	18
HVCN1	1.75	0.031	0.0876	0.304	4.47	13.5	0.000958	1.51	LV	CELLTYPE	CM	control_RBM20	8	18
AC092813.1	1.74	0.0252	0.00344	0.0186	0.136	14.4	0.000689	1.6	LV	CELLTYPE	CM	control_RBM20	8	18
ALYREF	1.74	0.0458	0.00953	0.0172	0.959	11.2	0.00231	1.34	LV	CELLTYPE	CM	control_RBM20	8	18
CEP126	1.74	0.00367	0.0211	0.0893	2.63	25.5	2.17e-05	2.44	LV	CELLTYPE	CM	control_RBM20	8	18
IL5RA	1.73	0.0428	0.00391	0.0197	0.319	11.6	0.00197	1.37	LV	CELLTYPE	CM	control_RBM20	8	18
FAM81B	1.72	0.0312	0.0135	0.0635	2.03	13.4	0.000982	1.51	LV	CELLTYPE	CM	control_RBM20	8	18
CPNE8	1.71	0.0468	0.0943	0.362	4.7	11.1	0.0024	1.33	LV	CELLTYPE	CM	control_RBM20	8	18
EDNRA	1.71	0.0403	0.33	1.03	6.25	11.8	0.0018	1.39	LV	CELLTYPE	CM	control_RBM20	8	18
ARSJ	1.7	0.0159	0.0088	0.0337	1.19	16.9	0.000292	1.8	LV	CELLTYPE	CM	control_RBM20	8	18
FMO5	1.7	0.0165	0.187	0.755	5.61	16.6	0.000324	1.78	LV	CELLTYPE	CM	control_RBM20	8	18
FAM161A	1.68	0.000192	0.0315	0.141	3.19	48.6	1.13e-07	3.72	LV	CELLTYPE	CM	control_RBM20	8	18
FLNB	1.68	0.0115	0.49	1.88	6.97	18.7	0.000163	1.94	LV	CELLTYPE	CM	control_RBM20	8	18
LINC02268	1.68	0.00634	0.0274	0.0965	2.76	22.3	5.45e-05	2.2	LV	CELLTYPE	CM	control_RBM20	8	18
AL033384.2	1.67	0.0106	0.052	0.205	3.85	19	0.000147	1.98	LV	CELLTYPE	CM	control_RBM20	8	18
ECE1	1.67	0.00139	0.0968	0.456	4.87	33.1	3.08e-06	2.86	LV	CELLTYPE	CM	control_RBM20	8	18
MAP2	1.67	0.0178	0.0287	0.136	3.06	16.1	0.000387	1.75	LV	CELLTYPE	CM	control_RBM20	8	18
NECAB2	1.67	0.0391	0.00356	0.0168	0.0565	12	0.00165	1.41	LV	CELLTYPE	CM	control_RBM20	8	18
NEURL1B	1.67	0.0174	0.0327	0.159	3.22	16.2	0.000368	1.76	LV	CELLTYPE	CM	control_RBM20	8	18
ADM	1.66	0.0159	0.0639	0.224	4.05	16.9	0.000295	1.8	LV	CELLTYPE	CM	control_RBM20	8	18
AL137024.1	1.66	0.00492	0.00986	0.0272	1.25	23.7	3.59e-05	2.31	LV	CELLTYPE	CM	control_RBM20	8	18
LINC01277	1.65	0.0184	0.0164	0.0399	1.87	15.9	0.000416	1.73	LV	CELLTYPE	CM	control_RBM20	8	18
PAK1	1.65	0.0447	0.0696	0.292	4.22	11.3	0.00216	1.35	LV	CELLTYPE	CM	control_RBM20	8	18
AC073592.1	1.64	0.0076	0.00993	0.0234	1.12	21	7.92e-05	2.12	LV	CELLTYPE	CM	control_RBM20	8	18
ALDH1A2	1.64	0.00484	0.0774	0.273	4.38	24	3.35e-05	2.31	LV	CELLTYPE	CM	control_RBM20	8	18
ABCG2	1.63	0.0018	0.0504	0.239	3.89	30.8	5.47e-06	2.74	LV	CELLTYPE	CM	control_RBM20	8	18
UNC13D	1.63	0.00944	0.0305	0.128	3.08	19.7	0.000121	2.02	LV	CELLTYPE	CM	control_RBM20	8	18
INAFM2	1.6	0.00573	0.0216	0.0755	2.47	23	4.48e-05	2.24	LV	CELLTYPE	CM	control_RBM20	8	18
LDLRAD4	1.6	6.43e-05	1.4	4.72	8.47	58.9	1.81e-08	4.19	LV	CELLTYPE	CM	control_RBM20	8	18
RNF175	1.6	0.0447	0.00949	0.058	1.59	11.3	0.00216	1.35	LV	CELLTYPE	CM	control_RBM20	8	18
TMEM100	1.6	0.0481	0.0398	0.148	3.35	10.9	0.00254	1.32	LV	CELLTYPE	CM	control_RBM20	8	18
VASH1	1.6	0.0321	0.00798	0.0391	1.26	13.2	0.00106	1.49	LV	CELLTYPE	CM	control_RBM20	8	18
AC073062.1	1.59	0.0428	0.00412	0.0138	0.147	11.6	0.00197	1.37	LV	CELLTYPE	CM	control_RBM20	8	18
AC020909.2	1.58	0.0207	0.19	0.663	5.59	15.3	0.0005	1.68	LV	CELLTYPE	CM	control_RBM20	8	18
AC100803.3	1.58	0.0331	0.223	0.53	5.57	12.9	0.00119	1.48	LV	CELLTYPE	CM	control_RBM20	8	18
DAAM2	1.58	0.00807	0.076	0.277	4.27	20.6	9.01e-05	2.09	LV	CELLTYPE	CM	control_RBM20	8	18
SPECC1L	1.58	0.0452	0.014	0.0259	1.5	11.2	0.00225	1.35	LV	CELLTYPE	CM	control_RBM20	8	18
CASC1	1.56	0.00558	0.0272	0.0985	2.83	23.2	4.22e-05	2.25	LV	CELLTYPE	CM	control_RBM20	8	18
LINC00513	1.55	0.00142	1.09	3.53	8.05	32.8	3.32e-06	2.85	LV	CELLTYPE	CM	control_RBM20	8	18
NCR3LG1	1.55	0.0239	0.0152	0.05	1.85	14.7	0.000633	1.62	LV	CELLTYPE	CM	control_RBM20	8	18
P2RY12	1.55	0.0212	0.00803	0.0232	0.959	15.2	0.00052	1.67	LV	CELLTYPE	CM	control_RBM20	8	18
PIK3IP1	1.55	0.00913	0.0309	0.141	3.17	19.9	0.000111	2.04	LV	CELLTYPE	CM	control_RBM20	8	18
SLC22A5	1.55	0.00329	0.343	1.19	6.43	26.5	1.67e-05	2.48	LV	CELLTYPE	CM	control_RBM20	8	18
MYLK	1.54	0.00479	0.0233	0.0787	2.54	24.1	3.24e-05	2.32	LV	CELLTYPE	CM	control_RBM20	8	18
RTN4	1.54	0.0209	0.174	0.688	5.52	15.3	0.00051	1.68	LV	CELLTYPE	CM	control_RBM20	8	18
SOD2	1.54	0.0215	0.0114	0.0206	1.2	15.1	0.000545	1.67	LV	CELLTYPE	CM	control_RBM20	8	18
MAFK	1.52	0.0033	0.172	0.685	5.53	26.4	1.72e-05	2.48	LV	CELLTYPE	CM	control_RBM20	8	18
PTPN13	1.52	0.00583	0.0208	0.0875	2.55	22.9	4.63e-05	2.23	LV	CELLTYPE	CM	control_RBM20	8	18
SH3BP5-AS1	1.52	0.00269	0.0326	0.077	2.83	27.8	1.17e-05	2.57	LV	CELLTYPE	CM	control_RBM20	8	18
KCNN3	1.51	0.0301	0.0141	0.0416	1.81	13.7	0.000896	1.52	LV	CELLTYPE	CM	control_RBM20	8	18
AC110285.2	1.5	0.0163	0.0106	0.0384	1.44	16.7	0.000315	1.79	LV	CELLTYPE	CM	control_RBM20	8	18
PARP15	1.5	0.0352	0.0054	0.0252	0.566	12.6	0.00135	1.45	LV	CELLTYPE	CM	control_RBM20	8	18
STX2	1.5	0.0198	0.0431	0.167	3.47	15.6	0.000463	1.7	LV	CELLTYPE	CM	control_RBM20	8	18
MYLK-AS1	1.49	0.00658	0.0538	0.18	3.71	22	5.99e-05	2.18	LV	CELLTYPE	CM	control_RBM20	8	18
AP005131.5	1.48	0.0355	0.026	0.0743	2.55	12.5	0.00138	1.45	LV	CELLTYPE	CM	control_RBM20	8	18
LRRC1	1.48	0.00944	0.182	0.516	5.39	19.7	0.00012	2.02	LV	CELLTYPE	CM	control_RBM20	8	18
PDCD4	1.48	0.00314	0.17	0.516	5.35	26.9	1.51e-05	2.5	LV	CELLTYPE	CM	control_RBM20	8	18
AL008582.1	1.47	0.0324	0.00658	0.0158	0.594	13.1	0.00112	1.49	LV	CELLTYPE	CM	control_RBM20	8	18
CYSLTR1	1.47	0.00424	0.00449	0.014	0.226	24.7	2.76e-05	2.37	LV	CELLTYPE	CM	control_RBM20	8	18
P2RX1	1.47	0.0393	0.00686	0.0309	1.01	11.9	0.0017	1.41	LV	CELLTYPE	CM	control_RBM20	8	18
DLGAP1	1.45	0.0133	0.107	0.439	4.87	17.9	0.000215	1.88	LV	CELLTYPE	CM	control_RBM20	8	18
EFHD2	1.45	0.00485	0.0277	0.106	2.82	23.9	3.42e-05	2.31	LV	CELLTYPE	CM	control_RBM20	8	18
MED12L	1.45	0.0021	0.0807	0.323	4.45	29.5	7.5e-06	2.68	LV	CELLTYPE	CM	control_RBM20	8	18
NCKIPSD	1.45	0.00905	0.026	0.0646	2.57	20	0.000108	2.04	LV	CELLTYPE	CM	control_RBM20	8	18
PQLC1	1.45	0.0014	0.0882	0.279	4.39	33	3.2e-06	2.85	LV	CELLTYPE	CM	control_RBM20	8	18
AC010136.1	1.44	0.0191	0.00846	0.0235	0.918	15.7	0.000442	1.72	LV	CELLTYPE	CM	control_RBM20	8	18
LGI4	1.44	0.0276	0.0696	0.183	3.98	14	0.000792	1.56	LV	CELLTYPE	CM	control_RBM20	8	18
CFAP46	1.43	0.00698	0.0103	0.0307	1.3	21.5	6.86e-05	2.16	LV	CELLTYPE	CM	control_RBM20	8	18
HDX	1.43	0.0176	0.0356	0.125	3.16	16.1	0.000381	1.75	LV	CELLTYPE	CM	control_RBM20	8	18
HEPH	1.43	0.0367	0.0845	0.17	4.09	12.3	0.0015	1.43	LV	CELLTYPE	CM	control_RBM20	8	18
TG	1.43	0.0118	0.00836	0.0294	1.14	18.5	0.000172	1.93	LV	CELLTYPE	CM	control_RBM20	8	18
INTU	1.42	0.00173	0.297	0.802	6.05	31.8	4.28e-06	2.76	LV	CELLTYPE	CM	control_RBM20	8	18
NUP62CL	1.42	0.00424	0.00806	0.0234	0.994	24.7	2.76e-05	2.37	LV	CELLTYPE	CM	control_RBM20	8	18
TMTC1	1.42	0.00173	0.539	1.94	7.12	31.6	4.5e-06	2.76	LV	CELLTYPE	CM	control_RBM20	8	18
GEN1	1.41	0.003	0.116	0.336	4.74	27.3	1.36e-05	2.52	LV	CELLTYPE	CM	control_RBM20	8	18
LMOD1	1.41	0.00732	0.0449	0.122	3.36	21.2	7.44e-05	2.14	LV	CELLTYPE	CM	control_RBM20	8	18
SLC44A1	1.41	0.00663	0.422	1.38	6.69	21.9	6.09e-05	2.18	LV	CELLTYPE	CM	control_RBM20	8	18
AC012617.1	1.4	0.0303	0.00741	0.0135	0.622	13.6	0.000921	1.52	LV	CELLTYPE	CM	control_RBM20	8	18
C9orf84	1.4	0.00526	0.211	0.62	5.61	23.4	3.94e-05	2.28	LV	CELLTYPE	CM	control_RBM20	8	18
KCNAB2	1.4	0.00242	0.107	0.331	4.67	28.7	9.29e-06	2.62	LV	CELLTYPE	CM	control_RBM20	8	18
PABPN1	1.39	0.0142	0.244	0.66	5.75	17.5	0.000243	1.85	LV	CELLTYPE	CM	control_RBM20	8	18
AP000646.1	1.38	0.0491	0.00536	0.0145	0.277	10.8	0.00262	1.31	LV	CELLTYPE	CM	control_RBM20	8	18
MTM1	1.38	0.000647	0.14	0.499	5.15	39	8.01e-07	3.19	LV	CELLTYPE	CM	control_RBM20	8	18
ZNF423	1.38	0.00173	0.0177	0.0709	2.29	31.6	4.43e-06	2.76	LV	CELLTYPE	CM	control_RBM20	8	18
AC016831.7	1.37	0.00117	2.65	9.26	9.41	34.3	2.36e-06	2.93	LV	CELLTYPE	CM	control_RBM20	8	18
AC019186.1	1.37	0.0367	0.00546	0.0165	0.383	12.3	0.00149	1.44	LV	CELLTYPE	CM	control_RBM20	8	18
LINC00670	1.37	0.024	0.0652	0.216	3.98	14.6	0.000641	1.62	LV	CELLTYPE	CM	control_RBM20	8	18
ZNF536	1.37	0.0199	0.343	1.29	6.48	15.5	0.000468	1.7	LV	CELLTYPE	CM	control_RBM20	8	18
COL23A1	1.36	0.0206	0.493	1.96	7.07	15.4	0.000494	1.69	LV	CELLTYPE	CM	control_RBM20	8	18
SLC6A1	1.36	0.0391	0.00434	0.0232	0.339	12	0.00167	1.41	LV	CELLTYPE	CM	control_RBM20	8	18
MCAM	1.34	0.045	0.0522	0.166	3.63	11.3	0.0022	1.35	LV	CELLTYPE	CM	control_RBM20	8	18
OTOA	1.34	0.0204	0.0127	0.0496	1.81	15.4	0.000485	1.69	LV	CELLTYPE	CM	control_RBM20	8	18
PDCD1LG2	1.34	0.0413	0.0143	0.0536	1.85	11.7	0.00188	1.38	LV	CELLTYPE	CM	control_RBM20	8	18
PRKD1	1.34	0.00866	0.0855	0.332	4.49	20.3	9.99e-05	2.06	LV	CELLTYPE	CM	control_RBM20	8	18
AL357093.2	1.33	0.0343	0.0242	0.0416	2.22	12.7	0.00128	1.47	LV	CELLTYPE	CM	control_RBM20	8	18
GOLGA8N	1.33	0.00367	0.0258	0.0586	2.51	25.6	2.15e-05	2.44	LV	CELLTYPE	CM	control_RBM20	8	18
MCM6	1.33	0.0131	0.00677	0.0157	0.623	17.9	0.000211	1.88	LV	CELLTYPE	CM	control_RBM20	8	18
SLC25A21-AS1	1.33	0.00774	0.03	0.073	2.68	20.9	8.22e-05	2.11	LV	CELLTYPE	CM	control_RBM20	8	18
AL354794.1	1.32	0.0296	0.0893	0.182	4.17	13.7	0.000879	1.53	LV	CELLTYPE	CM	control_RBM20	8	18
ATOH8	1.32	0.0114	0.0199	0.0675	2.3	18.7	0.000161	1.94	LV	CELLTYPE	CM	control_RBM20	8	18
MAML2	1.32	0.0295	0.18	0.577	5.45	13.8	0.000871	1.53	LV	CELLTYPE	CM	control_RBM20	8	18
MID1	1.32	0.0497	0.155	0.482	5.3	10.8	0.0027	1.3	LV	CELLTYPE	CM	control_RBM20	8	18
RGS11	1.32	0.0191	0.0565	0.19	3.85	15.7	0.000441	1.72	LV	CELLTYPE	CM	control_RBM20	8	18
HMGN1	1.31	0.000971	0.23	0.63	5.68	35.5	1.78e-06	3.01	LV	CELLTYPE	CM	control_RBM20	8	18
MTURN	1.31	0.0162	0.0246	0.0844	2.6	16.7	0.00031	1.79	LV	CELLTYPE	CM	control_RBM20	8	18
ATRNL1	1.3	0.0335	0.193	0.601	5.52	12.8	0.00123	1.47	LV	CELLTYPE	CM	control_RBM20	8	18
EPHA7	1.3	0.00314	0.147	0.404	5.1	26.9	1.51e-05	2.5	LV	CELLTYPE	CM	control_RBM20	8	18
IL7	1.3	0.0464	0.114	0.266	4.54	11.1	0.00236	1.33	LV	CELLTYPE	CM	control_RBM20	8	18
MPP4	1.3	0.0133	0.0173	0.0321	1.82	17.8	0.000218	1.88	LV	CELLTYPE	CM	control_RBM20	8	18
SLC22A17	1.3	0.0332	0.00519	0.0166	0.363	12.9	0.0012	1.48	LV	CELLTYPE	CM	control_RBM20	8	18
ASPG	1.29	0.00333	0.0393	0.204	3.59	26.3	1.77e-05	2.48	LV	CELLTYPE	CM	control_RBM20	8	18
GK3P	1.29	0.0288	0.0369	0.104	3.1	13.9	0.00083	1.54	LV	CELLTYPE	CM	control_RBM20	8	18
NAALADL2-AS2	1.29	0.0038	0.01	0.0277	1.23	25.3	2.29e-05	2.42	LV	CELLTYPE	CM	control_RBM20	8	18
SCN3B	1.29	0.0395	0.0088	0.032	1.1	11.9	0.00172	1.4	LV	CELLTYPE	CM	control_RBM20	8	18
AL359715.1	1.28	0.0368	0.00972	0.0279	1.21	12.3	0.00151	1.43	LV	CELLTYPE	CM	control_RBM20	8	18
MSH4	1.28	0.0316	0.0505	0.181	3.68	13.4	0.00101	1.5	LV	CELLTYPE	CM	control_RBM20	8	18
MXD4	1.28	0.0133	0.0883	0.262	4.34	17.8	0.000217	1.88	LV	CELLTYPE	CM	control_RBM20	8	18
VTCN1	1.28	0.0351	0.033	0.11	2.98	12.6	0.00134	1.45	LV	CELLTYPE	CM	control_RBM20	8	18
LCA5	1.27	0.0105	0.0172	0.0419	1.9	19.1	0.000145	1.98	LV	CELLTYPE	CM	control_RBM20	8	18
MISP3	1.27	0.00305	0.0165	0.05	1.96	27.1	1.43e-05	2.52	LV	CELLTYPE	CM	control_RBM20	8	18
DOCK5	1.26	0.00947	0.986	3.16	7.9	19.6	0.000122	2.02	LV	CELLTYPE	CM	control_RBM20	8	18
ENKD1	1.26	0.0115	0.0107	0.0372	1.41	18.7	0.000165	1.94	LV	CELLTYPE	CM	control_RBM20	8	18
LAMA3	1.26	0.00778	0.0945	0.245	4.44	20.8	8.56e-05	2.11	LV	CELLTYPE	CM	control_RBM20	8	18
PIF1	1.26	0.0272	0.00562	0.0163	0.422	14.1	0.000771	1.57	LV	CELLTYPE	CM	control_RBM20	8	18
TMEM9B-AS1	1.26	0.0391	0.0573	0.158	3.67	12	0.00167	1.41	LV	CELLTYPE	CM	control_RBM20	8	18
ZNF214	1.26	0.0062	0.0117	0.0368	1.52	22.5	5.13e-05	2.21	LV	CELLTYPE	CM	control_RBM20	8	18
LPIN1	1.25	0.00639	0.315	0.975	6.24	22.2	5.62e-05	2.19	LV	CELLTYPE	CM	control_RBM20	8	18
ADAMTS9-AS2	1.24	0.0235	0.439	1.15	6.65	14.7	0.000615	1.63	LV	CELLTYPE	CM	control_RBM20	8	18
GALNT18	1.24	0.00646	0.219	0.686	5.7	22.1	5.77e-05	2.19	LV	CELLTYPE	CM	control_RBM20	8	18
LRRC34	1.24	0.0067	0.0304	0.0688	2.7	21.8	6.33e-05	2.17	LV	CELLTYPE	CM	control_RBM20	8	18
NOSTRIN	1.24	0.0324	0.00996	0.0337	1.33	13.1	0.00112	1.49	LV	CELLTYPE	CM	control_RBM20	8	18
PAPPA	1.24	0.0122	0.0521	0.129	3.48	18.3	0.000184	1.91	LV	CELLTYPE	CM	control_RBM20	8	18
ATAD2	1.23	0.000826	0.413	1.29	6.62	36.7	1.33e-06	3.08	LV	CELLTYPE	CM	control_RBM20	8	18
DDX60	1.23	0.00646	0.0208	0.051	2.24	22.1	5.76e-05	2.19	LV	CELLTYPE	CM	control_RBM20	8	18
IQUB	1.23	0.00324	0.0185	0.0667	2.23	26.6	1.6e-05	2.49	LV	CELLTYPE	CM	control_RBM20	8	18
OSBPL6	1.23	0.00329	0.215	0.634	5.65	26.4	1.69e-05	2.48	LV	CELLTYPE	CM	control_RBM20	8	18
PPP2R2B	1.23	0.0166	0.0384	0.15	3.38	16.6	0.000328	1.78	LV	CELLTYPE	CM	control_RBM20	8	18
AC242426.2	1.22	0.0242	0.202	0.656	5.58	14.6	0.000649	1.62	LV	CELLTYPE	CM	control_RBM20	8	18
GPR173	1.22	0.00338	0.0264	0.0906	2.74	26.1	1.85e-05	2.47	LV	CELLTYPE	CM	control_RBM20	8	18
HBP1	1.22	0.0162	0.177	0.465	5.29	16.8	0.000309	1.79	LV	CELLTYPE	CM	control_RBM20	8	18
PAG1	1.22	0.0302	0.273	0.752	5.93	13.6	0.000916	1.52	LV	CELLTYPE	CM	control_RBM20	8	18
RPGR	1.22	0.0207	0.0761	0.281	4.23	15.3	0.0005	1.68	LV	CELLTYPE	CM	control_RBM20	8	18
SLC25A21	1.22	0.00487	0.108	0.299	4.63	23.8	3.51e-05	2.31	LV	CELLTYPE	CM	control_RBM20	8	18
SNAP47	1.22	0.00366	0.175	0.484	5.32	25.7	2.07e-05	2.44	LV	CELLTYPE	CM	control_RBM20	8	18
WDR63	1.22	0.0239	0.0386	0.173	3.48	14.6	0.000636	1.62	LV	CELLTYPE	CM	control_RBM20	8	18
IFT20	1.21	0.0067	0.0588	0.177	3.84	21.8	6.3e-05	2.17	LV	CELLTYPE	CM	control_RBM20	8	18
PDE3B	1.21	0.0021	0.571	2.07	7.24	29.6	7.31e-06	2.68	LV	CELLTYPE	CM	control_RBM20	8	18
SLC1A3	1.21	0.00324	2.29	7.3	9.11	26.7	1.59e-05	2.49	LV	CELLTYPE	CM	control_RBM20	8	18
TUB	1.21	0.00338	0.0882	0.2	4.21	26.1	1.85e-05	2.47	LV	CELLTYPE	CM	control_RBM20	8	18
C1orf226	1.2	0.0482	0.00691	0.0178	0.662	10.9	0.00254	1.32	LV	CELLTYPE	CM	control_RBM20	8	18
EFCAB13	1.2	0.0105	0.0566	0.163	3.72	19.1	0.000145	1.98	LV	CELLTYPE	CM	control_RBM20	8	18
HEG1	1.2	0.0176	0.376	1.1	6.44	16.2	0.000377	1.75	LV	CELLTYPE	CM	control_RBM20	8	18
PDZD2	1.2	0.0186	3.72	11.2	9.77	15.8	0.000422	1.73	LV	CELLTYPE	CM	control_RBM20	8	18
KLHL36	1.19	0.022	0.155	0.493	5.21	15	0.00056	1.66	LV	CELLTYPE	CM	control_RBM20	8	18
MORN2	1.19	0.0021	0.0172	0.0397	1.91	29.6	7.42e-06	2.68	LV	CELLTYPE	CM	control_RBM20	8	18
NEDD9	1.19	0.00701	0.069	0.223	4.08	21.5	6.99e-05	2.15	LV	CELLTYPE	CM	control_RBM20	8	18
ZDHHC11B	1.19	0.0182	0.169	0.438	5.27	15.9	0.00041	1.74	LV	CELLTYPE	CM	control_RBM20	8	18
AC079922.2	1.18	0.0146	0.0175	0.0446	1.98	17.4	0.000252	1.84	LV	CELLTYPE	CM	control_RBM20	8	18
GPCPD1	1.18	0.0452	0.27	0.632	5.78	11.2	0.00224	1.35	LV	CELLTYPE	CM	control_RBM20	8	18
SLC25A27	1.18	0.0198	0.41	1.04	6.47	15.6	0.000464	1.7	LV	CELLTYPE	CM	control_RBM20	8	18
SLC7A2	1.18	0.0199	0.403	1.14	6.53	15.5	0.000469	1.7	LV	CELLTYPE	CM	control_RBM20	8	18
UPP1	1.18	0.00778	0.121	0.331	4.72	20.8	8.51e-05	2.11	LV	CELLTYPE	CM	control_RBM20	8	18
BRSK1	1.17	0.0263	0.00756	0.036	1.08	14.2	0.000736	1.58	LV	CELLTYPE	CM	control_RBM20	8	18
PEBP4	1.17	0.0131	0.797	1.93	7.42	18	0.000208	1.88	LV	CELLTYPE	CM	control_RBM20	8	18
RANBP17	1.17	0.0115	0.242	0.748	5.85	18.7	0.000165	1.94	LV	CELLTYPE	CM	control_RBM20	8	18
RHOBTB1	1.17	0.0123	0.316	0.923	6.21	18.3	0.000187	1.91	LV	CELLTYPE	CM	control_RBM20	8	18
NAAA	1.16	0.0138	0.0581	0.25	3.99	17.6	0.000232	1.86	LV	CELLTYPE	CM	control_RBM20	8	18
PCNT	1.16	0.0392	0.396	0.977	6.43	12	0.00168	1.41	LV	CELLTYPE	CM	control_RBM20	8	18
SESN3	1.16	0.0311	0.0117	0.0388	1.51	13.5	0.000972	1.51	LV	CELLTYPE	CM	control_RBM20	8	18
SMOC2	1.16	0.0163	0.018	0.0592	2.16	16.7	0.000317	1.79	LV	CELLTYPE	CM	control_RBM20	8	18
AC091167.6	1.14	0.0018	0.0194	0.0609	2.23	30.7	5.53e-06	2.74	LV	CELLTYPE	CM	control_RBM20	8	18
CASC2	1.14	0.0436	0.0408	0.131	3.39	11.5	0.00204	1.36	LV	CELLTYPE	CM	control_RBM20	8	18
CD226	1.14	0.00639	0.0415	0.121	3.28	22.2	5.59e-05	2.19	LV	CELLTYPE	CM	control_RBM20	8	18
CXCL17	1.14	0.0153	0.0193	0.0709	2.3	17.1	0.000274	1.82	LV	CELLTYPE	CM	control_RBM20	8	18
NFE2L1	1.14	0.000362	0.191	0.495	5.42	44	2.83e-07	3.44	LV	CELLTYPE	CM	control_RBM20	8	18
PABPC4	1.14	0.00509	0.232	0.565	5.65	23.6	3.78e-05	2.29	LV	CELLTYPE	CM	control_RBM20	8	18
AC025917.1	1.13	0.0453	0.0872	0.202	4.17	11.2	0.00227	1.34	LV	CELLTYPE	CM	control_RBM20	8	18
FAM47E-STBD1	1.13	0.00762	0.016	0.041	1.82	21	8e-05	2.12	LV	CELLTYPE	CM	control_RBM20	8	18
PAFAH2	1.13	0.0319	0.0749	0.191	4.03	13.3	0.00104	1.5	LV	CELLTYPE	CM	control_RBM20	8	18
PCAT14	1.13	0.0355	0.0106	0.0204	1.15	12.5	0.00139	1.45	LV	CELLTYPE	CM	control_RBM20	8	18
AC090409.2	1.12	0.0468	0.00794	0.0181	0.797	11.1	0.0024	1.33	LV	CELLTYPE	CM	control_RBM20	8	18
AKTIP	1.12	0.0255	0.122	0.346	4.78	14.3	0.000708	1.59	LV	CELLTYPE	CM	control_RBM20	8	18
ZNF117	1.12	0.0339	0.0311	0.0848	2.78	12.8	0.00124	1.47	LV	CELLTYPE	CM	control_RBM20	8	18
AC006547.1	1.11	0.0447	0.182	0.445	5.3	11.4	0.00214	1.35	LV	CELLTYPE	CM	control_RBM20	8	18
SYTL2	1.11	0.0351	0.0139	0.0571	1.88	12.6	0.00135	1.45	LV	CELLTYPE	CM	control_RBM20	8	18
TCTN1	1.11	0.0018	0.102	0.293	4.55	30.9	5.29e-06	2.74	LV	CELLTYPE	CM	control_RBM20	8	18
AC022784.3	1.1	0.0159	0.0865	0.208	4.24	16.9	0.000291	1.8	LV	CELLTYPE	CM	control_RBM20	8	18
AL391684.1	1.1	0.031	0.0186	0.0449	2.04	13.5	0.000961	1.51	LV	CELLTYPE	CM	control_RBM20	8	18
CFAP70	1.1	0.00505	0.155	0.407	5.09	23.6	3.72e-05	2.3	LV	CELLTYPE	CM	control_RBM20	8	18
MBNL3	1.1	0.0212	0.0743	0.179	4	15.2	0.000522	1.67	LV	CELLTYPE	CM	control_RBM20	8	18
NPHP4	1.1	0.0229	0.0778	0.23	4.17	14.8	0.000593	1.64	LV	CELLTYPE	CM	control_RBM20	8	18
RASSF4	1.1	0.00639	0.304	0.727	6.01	22.2	5.54e-05	2.19	LV	CELLTYPE	CM	control_RBM20	8	18
LINC00222	1.09	0.0324	0.0244	0.0748	2.51	13.1	0.00112	1.49	LV	CELLTYPE	CM	control_RBM20	8	18
USP6NL	1.09	0.00634	0.155	0.434	5.11	22.3	5.44e-05	2.2	LV	CELLTYPE	CM	control_RBM20	8	18
ABAT	1.08	0.00719	0.102	0.241	4.48	21.4	7.21e-05	2.14	LV	CELLTYPE	CM	control_RBM20	8	18
CPEB4	1.08	0.0159	3.25	9.5	9.57	16.9	0.000294	1.8	LV	CELLTYPE	CM	control_RBM20	8	18
ERAP1	1.08	0.0343	0.621	1.36	7	12.7	0.00129	1.46	LV	CELLTYPE	CM	control_RBM20	8	18
ITFG1-AS1	1.08	0.0474	0.0214	0.0363	2.04	11	0.00248	1.32	LV	CELLTYPE	CM	control_RBM20	8	18
KCNQ4	1.08	0.0355	0.0271	0.0805	2.67	12.5	0.00137	1.45	LV	CELLTYPE	CM	control_RBM20	8	18
LMLN	1.08	0.00902	0.0679	0.191	3.95	20.1	0.000106	2.05	LV	CELLTYPE	CM	control_RBM20	8	18
SLC35G1	1.08	0.00487	0.0675	0.169	3.89	23.8	3.52e-05	2.31	LV	CELLTYPE	CM	control_RBM20	8	18
AC006355.2	1.07	0.0324	0.0628	0.129	3.63	13.1	0.0011	1.49	LV	CELLTYPE	CM	control_RBM20	8	18
ANTXR1	1.07	0.0416	0.0514	0.136	3.57	11.7	0.0019	1.38	LV	CELLTYPE	CM	control_RBM20	8	18
ZC3H12B	1.07	0.0412	0.0271	0.0872	2.75	11.7	0.00187	1.38	LV	CELLTYPE	CM	control_RBM20	8	18
COL7A1	1.06	0.0276	0.0615	0.25	4.09	14	0.000788	1.56	LV	CELLTYPE	CM	control_RBM20	8	18
FAM214A	1.06	0.0062	0.585	1.6	7.04	22.6	5.05e-05	2.21	LV	CELLTYPE	CM	control_RBM20	8	18
FAT3	1.06	0.0433	0.0188	0.0672	2.27	11.5	0.00203	1.36	LV	CELLTYPE	CM	control_RBM20	8	18
TECTA	1.06	0.0165	0.0233	0.0663	2.4	16.6	0.000322	1.78	LV	CELLTYPE	CM	control_RBM20	8	18
XPR1	1.06	0.0167	2.94	8.71	9.39	16.5	0.000336	1.78	LV	CELLTYPE	CM	control_RBM20	8	18
YBX3	1.06	0.038	0.365	1.05	6.39	12.1	0.00158	1.42	LV	CELLTYPE	CM	control_RBM20	8	18
CIP2A	1.05	0.0163	0.0222	0.0598	2.32	16.7	0.000314	1.79	LV	CELLTYPE	CM	control_RBM20	8	18
GLIDR	1.05	0.0431	0.146	0.403	5.07	11.5	0.00201	1.37	LV	CELLTYPE	CM	control_RBM20	8	18
HTRA1	1.05	0.0225	0.0408	0.104	3.17	14.9	0.000574	1.65	LV	CELLTYPE	CM	control_RBM20	8	18
NFKBIA	1.05	0.0323	0.172	0.39	5.23	13.2	0.00107	1.49	LV	CELLTYPE	CM	control_RBM20	8	18
PRICKLE2	1.05	0.0497	0.0474	0.116	3.38	10.8	0.0027	1.3	LV	CELLTYPE	CM	control_RBM20	8	18
AC008575.1	1.04	0.0289	0.00637	0.0209	0.631	13.9	0.000838	1.54	LV	CELLTYPE	CM	control_RBM20	8	18
APPL2	1.04	0.00127	0.357	0.927	6.32	33.8	2.65e-06	2.9	LV	CELLTYPE	CM	control_RBM20	8	18
FAM117B	1.04	0.00762	0.108	0.31	4.65	21	8.04e-05	2.12	LV	CELLTYPE	CM	control_RBM20	8	18
SLC16A12	1.04	0.0232	0.0704	0.192	3.98	14.8	0.000605	1.63	LV	CELLTYPE	CM	control_RBM20	8	18
ADSSL1	1.03	0.018	0.0871	0.187	4.2	16	0.000395	1.74	LV	CELLTYPE	CM	control_RBM20	8	18
CC2D2A	1.03	0.0174	0.0971	0.306	4.5	16.3	0.000364	1.76	LV	CELLTYPE	CM	control_RBM20	8	18
MKNK2	1.03	0.0302	0.0709	0.19	4.04	13.6	0.000918	1.52	LV	CELLTYPE	CM	control_RBM20	8	18
OSBPL11	1.03	0.0253	0.193	0.484	5.39	14.4	0.000694	1.6	LV	CELLTYPE	CM	control_RBM20	8	18
RORA	1.03	0.0391	0.734	1.66	7.27	12	0.00166	1.41	LV	CELLTYPE	CM	control_RBM20	8	18
SLC38A6	1.03	0.00558	0.116	0.275	4.62	23.1	4.29e-05	2.25	LV	CELLTYPE	CM	control_RBM20	8	18
SRPX	1.03	0.0357	0.109	0.361	4.79	12.4	0.00143	1.45	LV	CELLTYPE	CM	control_RBM20	8	18
UBALD2	1.03	0.0169	0.03	0.0743	2.73	16.4	0.000345	1.77	LV	CELLTYPE	CM	control_RBM20	8	18
DHRS3	1.02	0.0269	0.145	0.428	5.09	14.1	0.000762	1.57	LV	CELLTYPE	CM	control_RBM20	8	18
TRAF1	1.02	0.0333	0.0149	0.0361	1.66	12.9	0.00121	1.48	LV	CELLTYPE	CM	control_RBM20	8	18
ZNF737	1.02	0.0266	0.0472	0.0895	3.19	14.2	0.00075	1.58	LV	CELLTYPE	CM	control_RBM20	8	18
AC015813.2	1.01	0.0167	0.109	0.236	4.45	16.5	0.000338	1.78	LV	CELLTYPE	CM	control_RBM20	8	18
AL022323.4	1.01	0.0348	0.0175	0.0582	2.06	12.6	0.00132	1.46	LV	CELLTYPE	CM	control_RBM20	8	18
FAM13C	1.01	0.0391	0.0948	0.335	4.61	12	0.00165	1.41	LV	CELLTYPE	CM	control_RBM20	8	18
LEPR	1.01	0.0115	0.0332	0.0889	2.9	18.7	0.000166	1.94	LV	CELLTYPE	CM	control_RBM20	8	18
SIVA1	1.01	0.0468	0.12	0.316	4.77	11	0.00241	1.33	LV	CELLTYPE	CM	control_RBM20	8	18
SMC6	1.01	0.0018	0.377	0.942	6.35	31	5.16e-06	2.74	LV	CELLTYPE	CM	control_RBM20	8	18
UACA	1.01	0.00264	0.317	0.807	6.12	28	1.11e-05	2.58	LV	CELLTYPE	CM	control_RBM20	8	18
URB1-AS1	1	0.0418	0.0284	0.0594	2.52	11.6	0.00192	1.38	LV	CELLTYPE	CM	control_RBM20	8	18
ZMYND8	1	0.012	0.988	2.72	7.81	18.4	0.000178	1.92	LV	CELLTYPE	CM	control_RBM20	8	18
INTS3	0.999	0.00962	0.105	0.261	4.51	19.5	0.000126	2.02	LV	CELLTYPE	CM	control_RBM20	8	18
HLTF	0.993	0.0324	0.141	0.315	4.83	13.1	0.00112	1.49	LV	CELLTYPE	CM	control_RBM20	8	18
POLR1E	0.992	0.0453	0.0123	0.0232	1.3	11.2	0.00226	1.34	LV	CELLTYPE	CM	control_RBM20	8	18
ULK1	0.992	0.0173	0.174	0.439	5.26	16.3	0.000356	1.76	LV	CELLTYPE	CM	control_RBM20	8	18
OGT	0.991	0.00698	0.597	1.43	6.98	21.6	6.73e-05	2.16	LV	CELLTYPE	CM	control_RBM20	8	18
NEU3	0.99	0.0176	0.119	0.322	4.74	16.2	0.000377	1.75	LV	CELLTYPE	CM	control_RBM20	8	18
KIAA0825	0.985	0.0021	0.259	0.642	5.82	29.7	7.27e-06	2.68	LV	CELLTYPE	CM	control_RBM20	8	18
MTMR14	0.983	0.0018	0.187	0.45	5.35	31	5.24e-06	2.74	LV	CELLTYPE	CM	control_RBM20	8	18
AC027117.2	0.979	0.0311	0.272	0.832	5.98	13.5	0.000968	1.51	LV	CELLTYPE	CM	control_RBM20	8	18
ZXDB	0.979	0.0333	0.00648	0.0146	0.525	12.9	0.0012	1.48	LV	CELLTYPE	CM	control_RBM20	8	18
LENG8	0.975	0.0118	0.28	0.686	5.91	18.5	0.000173	1.93	LV	CELLTYPE	CM	control_RBM20	8	18
ABCA8	0.972	0.038	0.347	0.904	6.29	12.1	0.00158	1.42	LV	CELLTYPE	CM	control_RBM20	8	18
IFT122	0.972	0.0135	0.202	0.483	5.44	17.7	0.000224	1.87	LV	CELLTYPE	CM	control_RBM20	8	18
PHKA1	0.972	0.0148	0.105	0.255	4.5	17.3	0.000258	1.83	LV	CELLTYPE	CM	control_RBM20	8	18
MAP3K7CL	0.971	0.0147	0.0358	0.106	3.06	17.3	0.000256	1.83	LV	CELLTYPE	CM	control_RBM20	8	18
EXOC8	0.967	0.0324	0.0141	0.0233	1.49	13.1	0.00109	1.49	LV	CELLTYPE	CM	control_RBM20	8	18
FAM227A	0.967	0.0141	0.0707	0.223	4.1	17.5	0.000241	1.85	LV	CELLTYPE	CM	control_RBM20	8	18
GABPB2	0.967	0.0133	0.266	0.717	5.88	17.9	0.000214	1.88	LV	CELLTYPE	CM	control_RBM20	8	18
PSME4	0.967	0.0324	1.2	2.85	7.99	13	0.00114	1.49	LV	CELLTYPE	CM	control_RBM20	8	18
SH3RF3	0.967	0.0496	0.305	0.989	6.19	10.8	0.00267	1.3	LV	CELLTYPE	CM	control_RBM20	8	18
KRBA1	0.966	0.0324	0.114	0.306	4.68	13	0.00113	1.49	LV	CELLTYPE	CM	control_RBM20	8	18
RMDN2	0.966	0.00587	0.115	0.252	4.58	22.8	4.71e-05	2.23	LV	CELLTYPE	CM	control_RBM20	8	18
CEACAM1	0.954	0.0096	0.0376	0.127	3.22	19.6	0.000125	2.02	LV	CELLTYPE	CM	control_RBM20	8	18
CRB1	0.952	0.0255	0.0603	0.139	3.69	14.3	0.000707	1.59	LV	CELLTYPE	CM	control_RBM20	8	18
ZNF667	0.952	0.0303	0.0464	0.102	3.26	13.6	0.000925	1.52	LV	CELLTYPE	CM	control_RBM20	8	18
BHMT2	0.947	0.0476	0.0485	0.0941	3.28	11	0.00249	1.32	LV	CELLTYPE	CM	control_RBM20	8	18
NCBP3	0.943	0.0105	0.146	0.319	4.9	19.1	0.000144	1.98	LV	CELLTYPE	CM	control_RBM20	8	18
FAM173B	0.94	0.00698	0.088	0.211	4.21	21.5	6.82e-05	2.16	LV	CELLTYPE	CM	control_RBM20	8	18
AL109955.1	0.938	0.0458	0.0278	0.0642	2.52	11.1	0.00232	1.34	LV	CELLTYPE	CM	control_RBM20	8	18
FRRS1	0.937	0.0153	0.0889	0.203	4.22	17.1	0.000273	1.82	LV	CELLTYPE	CM	control_RBM20	8	18
ATP2C1	0.934	0.00857	0.901	2.12	7.58	20.3	9.82e-05	2.07	LV	CELLTYPE	CM	control_RBM20	8	18
KDM3A	0.934	0.0062	0.167	0.371	5.11	22.5	5.13e-05	2.21	LV	CELLTYPE	CM	control_RBM20	8	18
MYH11	0.928	0.0162	0.0386	0.119	3.19	16.7	0.00031	1.79	LV	CELLTYPE	CM	control_RBM20	8	18
ARGLU1	0.926	0.0134	0.683	1.57	7.14	17.8	0.000221	1.87	LV	CELLTYPE	CM	control_RBM20	8	18
SNHG22	0.926	0.0431	0.0911	0.203	4.22	11.5	0.002	1.37	LV	CELLTYPE	CM	control_RBM20	8	18
GTF2IRD1	0.924	0.043	0.833	2.02	7.47	11.5	0.00199	1.37	LV	CELLTYPE	CM	control_RBM20	8	18
VEGFA	0.924	0.045	0.417	0.863	6.38	11.3	0.00219	1.35	LV	CELLTYPE	CM	control_RBM20	8	18
AL357153.2	0.92	0.00981	0.116	0.295	4.64	19.5	0.000129	2.01	LV	CELLTYPE	CM	control_RBM20	8	18
HMGN2	0.92	0.0324	0.0848	0.203	4.22	13	0.00113	1.49	LV	CELLTYPE	CM	control_RBM20	8	18
WASHC2A	0.916	0.047	0.0705	0.186	3.95	11	0.00245	1.33	LV	CELLTYPE	CM	control_RBM20	8	18
DENND3	0.915	0.0335	0.0652	0.148	3.77	12.8	0.00122	1.48	LV	CELLTYPE	CM	control_RBM20	8	18
AC004982.2	0.914	0.0302	0.033	0.0818	2.83	13.6	0.000916	1.52	LV	CELLTYPE	CM	control_RBM20	8	18
AC104806.2	0.912	0.0482	0.0442	0.0994	3.21	10.9	0.00255	1.32	LV	CELLTYPE	CM	control_RBM20	8	18
ALS2CR12	0.909	0.0351	0.16	0.391	5.11	12.6	0.00135	1.45	LV	CELLTYPE	CM	control_RBM20	8	18
LIG4	0.906	0.0403	0.0425	0.0841	3.04	11.8	0.00181	1.39	LV	CELLTYPE	CM	control_RBM20	8	18
CDKL5	0.905	0.0355	0.442	1.27	6.66	12.5	0.00139	1.45	LV	CELLTYPE	CM	control_RBM20	8	18
KIAA1614	0.905	0.043	0.0745	0.203	4.04	11.5	0.002	1.37	LV	CELLTYPE	CM	control_RBM20	8	18
ZMIZ1	0.903	0.0302	0.485	1.02	6.63	13.7	0.000907	1.52	LV	CELLTYPE	CM	control_RBM20	8	18
CFAP58	0.897	0.0134	0.0634	0.175	3.89	17.8	0.000221	1.87	LV	CELLTYPE	CM	control_RBM20	8	18
ANKRD42	0.896	0.0445	0.0337	0.0792	2.83	11.4	0.0021	1.35	LV	CELLTYPE	CM	control_RBM20	8	18
DIP2B	0.895	0.00907	0.697	1.66	7.21	20	0.000109	2.04	LV	CELLTYPE	CM	control_RBM20	8	18
TMEM268	0.893	0.0403	0.0139	0.0334	1.58	11.8	0.0018	1.39	LV	CELLTYPE	CM	control_RBM20	8	18
PGRMC1	0.89	0.0447	0.0567	0.114	3.5	11.3	0.00216	1.35	LV	CELLTYPE	CM	control_RBM20	8	18
COPS7B	0.887	0.00732	0.117	0.252	4.6	21.2	7.58e-05	2.14	LV	CELLTYPE	CM	control_RBM20	8	18
CFAP221	0.886	0.0344	0.0152	0.052	1.92	12.7	0.0013	1.46	LV	CELLTYPE	CM	control_RBM20	8	18
PGAP2	0.884	0.0176	0.133	0.381	4.94	16.1	0.000381	1.75	LV	CELLTYPE	CM	control_RBM20	8	18
MLEC	0.879	0.0118	0.126	0.312	4.79	18.5	0.000172	1.93	LV	CELLTYPE	CM	control_RBM20	8	18
NDFIP2	0.879	0.0067	0.244	0.583	5.7	21.8	6.27e-05	2.17	LV	CELLTYPE	CM	control_RBM20	8	18
STK36	0.879	0.0349	0.015	0.0314	1.65	12.6	0.00133	1.46	LV	CELLTYPE	CM	control_RBM20	8	18
ACSS1	0.866	0.0308	0.428	0.916	6.47	13.5	0.000944	1.51	LV	CELLTYPE	CM	control_RBM20	8	18
XPO1	0.864	0.0252	0.386	0.992	6.39	14.4	0.000687	1.6	LV	CELLTYPE	CM	control_RBM20	8	18
MICAL2	0.862	0.00936	0.307	0.701	6	19.8	0.000116	2.03	LV	CELLTYPE	CM	control_RBM20	8	18
ZNF578	0.862	0.0096	0.0463	0.116	3.33	19.6	0.000125	2.02	LV	CELLTYPE	CM	control_RBM20	8	18
SOBP	0.858	0.00887	0.485	1.08	6.65	20.2	0.000103	2.05	LV	CELLTYPE	CM	control_RBM20	8	18
PSMA1	0.855	0.00382	0.197	0.533	5.48	25.3	2.35e-05	2.42	LV	CELLTYPE	CM	control_RBM20	8	18
SYNE2	0.85	0.00856	0.69	1.5	7.16	20.4	9.76e-05	2.07	LV	CELLTYPE	CM	control_RBM20	8	18
RSRP1	0.849	0.0127	0.914	2.1	7.6	18.1	0.000197	1.9	LV	CELLTYPE	CM	control_RBM20	8	18
TBCC	0.849	0.0445	0.0285	0.0649	2.56	11.4	0.00211	1.35	LV	CELLTYPE	CM	control_RBM20	8	18
CAPN7	0.847	0.00634	0.729	1.5	7.19	22.3	5.39e-05	2.2	LV	CELLTYPE	CM	control_RBM20	8	18
GEMIN8	0.847	0.0226	0.0552	0.127	3.49	14.9	0.000578	1.65	LV	CELLTYPE	CM	control_RBM20	8	18
BICD1	0.846	0.0403	0.332	0.883	6.17	11.8	0.00179	1.39	LV	CELLTYPE	CM	control_RBM20	8	18
IDS	0.846	0.0206	0.0729	0.186	4.05	15.4	0.000493	1.69	LV	CELLTYPE	CM	control_RBM20	8	18
ODF2L	0.846	0.0355	0.16	0.371	5.07	12.4	0.00141	1.45	LV	CELLTYPE	CM	control_RBM20	8	18
PPP1R14C	0.843	0.0324	0.626	1.38	7.04	13.1	0.0011	1.49	LV	CELLTYPE	CM	control_RBM20	8	18
PARD6G-AS1	0.842	0.0153	0.0187	0.0368	1.94	17.1	0.000274	1.82	LV	CELLTYPE	CM	control_RBM20	8	18
AF241726.2	0.841	0.0103	0.197	0.453	5.37	19.2	0.000139	1.99	LV	CELLTYPE	CM	control_RBM20	8	18
COBL	0.841	0.00558	0.674	1.44	7.1	23.1	4.29e-05	2.25	LV	CELLTYPE	CM	control_RBM20	8	18
NME4	0.841	0.0174	0.0567	0.147	3.68	16.3	0.000365	1.76	LV	CELLTYPE	CM	control_RBM20	8	18
PPWD1	0.84	0.00382	0.19	0.433	5.31	25.2	2.36e-05	2.42	LV	CELLTYPE	CM	control_RBM20	8	18
FAM102A	0.839	0.0432	0.077	0.177	4.01	11.5	0.00202	1.36	LV	CELLTYPE	CM	control_RBM20	8	18
TPPP	0.836	0.0395	0.0166	0.0346	1.8	11.9	0.00172	1.4	LV	CELLTYPE	CM	control_RBM20	8	18
TUBE1	0.835	0.0307	0.509	1.13	6.71	13.6	0.00094	1.51	LV	CELLTYPE	CM	control_RBM20	8	18
GSE1	0.834	0.018	0.481	1.24	6.73	16	0.000398	1.74	LV	CELLTYPE	CM	control_RBM20	8	18
CPED1	0.828	0.0215	1.71	3.9	8.48	15.1	0.000542	1.67	LV	CELLTYPE	CM	control_RBM20	8	18
PRUNE2	0.828	0.0355	0.055	0.145	3.64	12.5	0.0014	1.45	LV	CELLTYPE	CM	control_RBM20	8	18
DYNC2H1	0.826	0.0367	0.114	0.271	4.62	12.3	0.0015	1.43	LV	CELLTYPE	CM	control_RBM20	8	18
PURB	0.826	0.0206	0.0835	0.158	4.03	15.4	0.00049	1.69	LV	CELLTYPE	CM	control_RBM20	8	18
VPS13A	0.826	0.00576	0.93	2.02	7.61	22.9	4.54e-05	2.24	LV	CELLTYPE	CM	control_RBM20	8	18
RPGRIP1L	0.825	0.0255	0.0355	0.078	2.88	14.3	0.00071	1.59	LV	CELLTYPE	CM	control_RBM20	8	18
AC023590.1	0.824	0.0413	0.41	0.827	6.33	11.7	0.00188	1.38	LV	CELLTYPE	CM	control_RBM20	8	18
SLC46A3	0.823	0.0403	0.202	0.367	5.26	11.8	0.0018	1.39	LV	CELLTYPE	CM	control_RBM20	8	18
EIF4EBP2	0.821	0.0105	0.208	0.501	5.49	19.1	0.000146	1.98	LV	CELLTYPE	CM	control_RBM20	8	18
CNST	0.819	0.0324	0.319	0.67	6.02	13.1	0.00111	1.49	LV	CELLTYPE	CM	control_RBM20	8	18
ULK4	0.818	0.0469	0.163	0.534	5.37	11	0.00242	1.33	LV	CELLTYPE	CM	control_RBM20	8	18
ZNF528	0.815	0.0316	0.0913	0.153	4.07	13.4	0.00101	1.5	LV	CELLTYPE	CM	control_RBM20	8	18
CLHC1	0.812	0.0321	0.101	0.233	4.37	13.2	0.00105	1.49	LV	CELLTYPE	CM	control_RBM20	8	18
KIAA0556	0.812	0.0062	0.214	0.628	5.62	22.5	5.19e-05	2.21	LV	CELLTYPE	CM	control_RBM20	8	18
CDK9	0.811	0.0379	0.0397	0.0883	3.08	12.2	0.00157	1.42	LV	CELLTYPE	CM	control_RBM20	8	18
DACT3	0.809	0.0453	0.0193	0.0669	2.25	11.2	0.00227	1.34	LV	CELLTYPE	CM	control_RBM20	8	18
PLAGL2	0.807	0.0454	0.0348	0.0695	2.79	11.2	0.00228	1.34	LV	CELLTYPE	CM	control_RBM20	8	18
ZNF788P	0.801	0.0324	0.0393	0.0849	3.01	13	0.00115	1.49	LV	CELLTYPE	CM	control_RBM20	8	18
COX10	0.796	0.0153	0.383	0.81	6.28	17.1	0.000272	1.82	LV	CELLTYPE	CM	control_RBM20	8	18
LINC00886	0.793	0.0496	0.237	0.5	5.56	10.8	0.00269	1.3	LV	CELLTYPE	CM	control_RBM20	8	18
DOCK4	0.791	0.0214	0.777	1.86	7.4	15.1	0.000538	1.67	LV	CELLTYPE	CM	control_RBM20	8	18
IPO11	0.791	0.00902	0.177	0.428	5.27	20.1	0.000106	2.05	LV	CELLTYPE	CM	control_RBM20	8	18
PCDH9	0.79	0.0191	4.28	10.4	9.85	15.7	0.000443	1.72	LV	CELLTYPE	CM	control_RBM20	8	18
AP4B1	0.783	0.0496	0.0323	0.0616	2.69	10.8	0.00268	1.3	LV	CELLTYPE	CM	control_RBM20	8	18
EXOC6	0.782	0.0295	0.464	1.3	6.73	13.8	0.000874	1.53	LV	CELLTYPE	CM	control_RBM20	8	18
ERCC4	0.78	0.0018	0.0933	0.205	4.28	30.7	5.62e-06	2.74	LV	CELLTYPE	CM	control_RBM20	8	18
ANKRA2	0.778	0.00487	0.0747	0.15	3.92	23.8	3.5e-05	2.31	LV	CELLTYPE	CM	control_RBM20	8	18
SLC22A23	0.778	0.0321	0.146	0.349	4.97	13.2	0.00105	1.49	LV	CELLTYPE	CM	control_RBM20	8	18
ERI2	0.776	0.0227	0.0989	0.216	4.34	14.9	0.000588	1.64	LV	CELLTYPE	CM	control_RBM20	8	18
PIGQ	0.776	0.0447	0.0405	0.112	3.22	11.3	0.00214	1.35	LV	CELLTYPE	CM	control_RBM20	8	18
MAGI2	0.772	0.007	2.06	4.33	8.72	21.5	6.93e-05	2.15	LV	CELLTYPE	CM	control_RBM20	8	18
MED8	0.77	0.0397	0.0517	0.0848	3.27	11.9	0.00174	1.4	LV	CELLTYPE	CM	control_RBM20	8	18
PM20D2	0.769	0.036	0.215	0.477	5.45	12.4	0.00145	1.44	LV	CELLTYPE	CM	control_RBM20	8	18
THOC5	0.769	0.0167	0.0816	0.184	4.08	16.5	0.000335	1.78	LV	CELLTYPE	CM	control_RBM20	8	18
PSD3	0.768	0.0351	5.41	11.2	10.1	12.6	0.00134	1.45	LV	CELLTYPE	CM	control_RBM20	8	18
MEAF6	0.766	0.00778	0.102	0.228	4.41	20.8	8.49e-05	2.11	LV	CELLTYPE	CM	control_RBM20	8	18
BMP2K	0.764	0.0324	0.411	0.85	6.39	13	0.00114	1.49	LV	CELLTYPE	CM	control_RBM20	8	18
LIPE-AS1	0.762	0.00439	0.205	0.552	5.51	24.4	2.94e-05	2.36	LV	CELLTYPE	CM	control_RBM20	8	18
TOMM34	0.762	0.0364	0.0228	0.0355	2.09	12.3	0.00147	1.44	LV	CELLTYPE	CM	control_RBM20	8	18
PUS10	0.761	0.0318	0.108	0.2	4.38	13.3	0.00102	1.5	LV	CELLTYPE	CM	control_RBM20	8	18
BRD8	0.757	0.00732	0.0936	0.243	4.4	21.2	7.58e-05	2.14	LV	CELLTYPE	CM	control_RBM20	8	18
ZNF827	0.755	0.0341	0.442	1.15	6.59	12.7	0.00127	1.47	LV	CELLTYPE	CM	control_RBM20	8	18
GNG12-AS1	0.748	0.031	0.633	1.14	6.9	13.5	0.000958	1.51	LV	CELLTYPE	CM	control_RBM20	8	18
GTF3C1	0.748	0.018	0.24	0.452	5.53	16	0.000396	1.74	LV	CELLTYPE	CM	control_RBM20	8	18
TARBP1	0.746	0.045	0.252	0.457	5.59	11.3	0.00219	1.35	LV	CELLTYPE	CM	control_RBM20	8	18
WDR60	0.746	0.0213	0.919	1.82	7.5	15.2	0.000531	1.67	LV	CELLTYPE	CM	control_RBM20	8	18
AES	0.744	0.0312	0.208	0.477	5.47	13.4	0.000983	1.51	LV	CELLTYPE	CM	control_RBM20	8	18
ATXN7L1	0.743	0.003	0.349	0.93	6.28	27.2	1.37e-05	2.52	LV	CELLTYPE	CM	control_RBM20	8	18
PAQR3	0.74	0.0335	0.114	0.251	4.59	12.8	0.00122	1.48	LV	CELLTYPE	CM	control_RBM20	8	18
HSD17B4	0.738	0.0191	0.534	1.08	6.75	15.7	0.000439	1.72	LV	CELLTYPE	CM	control_RBM20	8	18
SH3BGRL2	0.738	0.0324	0.0501	0.107	3.38	13	0.00114	1.49	LV	CELLTYPE	CM	control_RBM20	8	18
TTC12	0.735	0.0316	0.0742	0.134	3.86	13.4	0.001	1.5	LV	CELLTYPE	CM	control_RBM20	8	18
KIAA0586	0.734	0.0333	0.224	0.423	5.44	12.9	0.00121	1.48	LV	CELLTYPE	CM	control_RBM20	8	18
TMEM185A	0.731	0.0303	0.0993	0.225	4.39	13.6	0.000927	1.52	LV	CELLTYPE	CM	control_RBM20	8	18
ZBTB1	0.73	0.0468	0.245	0.597	5.68	11.1	0.00239	1.33	LV	CELLTYPE	CM	control_RBM20	8	18
AC124319.2	0.727	0.0398	0.125	0.275	4.68	11.9	0.00176	1.4	LV	CELLTYPE	CM	control_RBM20	8	18
TASP1	0.725	0.0181	0.287	0.649	5.93	15.9	0.000405	1.74	LV	CELLTYPE	CM	control_RBM20	8	18
EFCAB6	0.722	0.0292	0.11	0.258	4.55	13.8	0.000847	1.54	LV	CELLTYPE	CM	control_RBM20	8	18
CASD1	0.72	0.0162	0.167	0.324	5.04	16.8	0.000304	1.79	LV	CELLTYPE	CM	control_RBM20	8	18
PHF3	0.72	0.0426	0.308	0.539	5.86	11.6	0.00196	1.37	LV	CELLTYPE	CM	control_RBM20	8	18
TBC1D8	0.719	0.0133	1.08	2.39	7.8	17.9	0.000213	1.88	LV	CELLTYPE	CM	control_RBM20	8	18
ATG2B	0.718	0.0403	0.169	0.321	5.05	11.8	0.00179	1.39	LV	CELLTYPE	CM	control_RBM20	8	18
METTL4	0.718	0.0397	0.0759	0.124	3.82	11.9	0.00173	1.4	LV	CELLTYPE	CM	control_RBM20	8	18
SLC25A38	0.717	0.0397	0.0308	0.0483	2.55	11.9	0.00175	1.4	LV	CELLTYPE	CM	control_RBM20	8	18
YWHAG	0.717	0.0324	0.282	0.676	5.89	13	0.00115	1.49	LV	CELLTYPE	CM	control_RBM20	8	18
TAB3	0.714	0.0181	0.0849	0.176	4.1	15.9	0.000405	1.74	LV	CELLTYPE	CM	control_RBM20	8	18
MAP3K5	0.713	0.0411	1.05	2.09	7.72	11.7	0.00187	1.39	LV	CELLTYPE	CM	control_RBM20	8	18
CFAP69	0.711	0.0322	0.0862	0.211	4.24	13.2	0.00107	1.49	LV	CELLTYPE	CM	control_RBM20	8	18
LHPP	0.71	0.0181	0.127	0.249	4.68	15.9	0.000407	1.74	LV	CELLTYPE	CM	control_RBM20	8	18
HNRNPA3	0.706	0.0173	0.371	0.597	6.09	16.3	0.00036	1.76	LV	CELLTYPE	CM	control_RBM20	8	18
REEP1	0.706	0.0206	0.564	1.27	6.91	15.4	0.000496	1.69	LV	CELLTYPE	CM	control_RBM20	8	18
GORASP1	0.699	0.042	0.0666	0.125	3.67	11.6	0.00193	1.38	LV	CELLTYPE	CM	control_RBM20	8	18
NCBP2-AS2	0.697	0.0341	0.0627	0.123	3.65	12.8	0.00126	1.47	LV	CELLTYPE	CM	control_RBM20	8	18
OSBPL1A	0.697	0.0179	0.736	1.76	7.3	16	0.000392	1.75	LV	CELLTYPE	CM	control_RBM20	8	18
ZRANB2	0.696	0.0118	0.974	1.99	7.66	18.5	0.000175	1.93	LV	CELLTYPE	CM	control_RBM20	8	18
USP19	0.695	0.0364	0.0375	0.0597	2.84	12.3	0.00147	1.44	LV	CELLTYPE	CM	control_RBM20	8	18
EPHX2	0.694	0.0489	0.22	0.528	5.55	10.8	0.00261	1.31	LV	CELLTYPE	CM	control_RBM20	8	18
BTBD9	0.691	0.0128	1.46	3.29	8.25	18.1	0.0002	1.89	LV	CELLTYPE	CM	control_RBM20	8	18
EFCAB7	0.691	0.0161	0.198	0.382	5.28	16.9	0.000299	1.79	LV	CELLTYPE	CM	control_RBM20	8	18
WDR3	0.69	0.0452	0.0521	0.105	3.37	11.2	0.00225	1.35	LV	CELLTYPE	CM	control_RBM20	8	18
FUS	0.687	0.021	0.704	1.32	7.11	15.3	0.000513	1.68	LV	CELLTYPE	CM	control_RBM20	8	18
BLZF1	0.685	0.0133	0.107	0.218	4.42	17.8	0.000219	1.88	LV	CELLTYPE	CM	control_RBM20	8	18
RFX3	0.685	0.0313	0.18	0.42	5.28	13.4	0.000988	1.5	LV	CELLTYPE	CM	control_RBM20	8	18
AC006333.2	0.684	0.0447	0.026	0.0426	2.36	11.4	0.00214	1.35	LV	CELLTYPE	CM	control_RBM20	8	18
GABRB1	0.682	0.0495	0.607	1.13	6.9	10.8	0.00266	1.31	LV	CELLTYPE	CM	control_RBM20	8	18
PREP	0.682	0.024	0.147	0.284	4.83	14.6	0.00064	1.62	LV	CELLTYPE	CM	control_RBM20	8	18
FAM204A	0.678	0.0397	0.18	0.381	5.19	11.9	0.00173	1.4	LV	CELLTYPE	CM	control_RBM20	8	18
MOAP1	0.674	0.0355	0.0602	0.11	3.54	12.4	0.00141	1.45	LV	CELLTYPE	CM	control_RBM20	8	18
ALG13	0.673	0.0151	0.139	0.283	4.79	17.2	0.000267	1.82	LV	CELLTYPE	CM	control_RBM20	8	18
SMARCA2	0.673	0.00256	0.54	1.09	6.77	28.3	1.03e-05	2.59	LV	CELLTYPE	CM	control_RBM20	8	18
CENPC	0.671	0.0497	0.236	0.465	5.55	10.7	0.00271	1.3	LV	CELLTYPE	CM	control_RBM20	8	18
TTC7A	0.669	0.0214	0.189	0.423	5.29	15.1	0.000537	1.67	LV	CELLTYPE	CM	control_RBM20	8	18
UBFD1	0.668	0.0357	0.11	0.206	4.43	12.4	0.00143	1.45	LV	CELLTYPE	CM	control_RBM20	8	18
JKAMP	0.667	0.0265	0.159	0.286	4.92	14.2	0.000741	1.58	LV	CELLTYPE	CM	control_RBM20	8	18
ZRANB1	0.662	0.0169	0.179	0.369	5.17	16.4	0.000345	1.77	LV	CELLTYPE	CM	control_RBM20	8	18
UNC50	0.657	0.024	0.0915	0.165	4.15	14.6	0.000643	1.62	LV	CELLTYPE	CM	control_RBM20	8	18
KIAA1191	0.654	0.0367	0.0738	0.153	3.89	12.3	0.0015	1.43	LV	CELLTYPE	CM	control_RBM20	8	18
SETDB2	0.654	0.0397	0.181	0.364	5.16	11.9	0.00174	1.4	LV	CELLTYPE	CM	control_RBM20	8	18
ANTXR2	0.653	0.0411	0.254	0.633	5.81	11.7	0.00186	1.39	LV	CELLTYPE	CM	control_RBM20	8	18
NEDD4L	0.653	0.00948	0.623	1.48	7.04	19.6	0.000122	2.02	LV	CELLTYPE	CM	control_RBM20	8	18
UBR4	0.653	0.0181	0.376	0.827	6.27	15.9	0.000406	1.74	LV	CELLTYPE	CM	control_RBM20	8	18
PRIMPOL	0.648	0.00939	0.168	0.346	5.09	19.7	0.000118	2.03	LV	CELLTYPE	CM	control_RBM20	8	18
HSF2	0.646	0.0209	0.2	0.357	5.25	15.3	0.000508	1.68	LV	CELLTYPE	CM	control_RBM20	8	18
FMR1	0.644	0.0411	0.0706	0.144	3.85	11.7	0.00185	1.39	LV	CELLTYPE	CM	control_RBM20	8	18
MIS18BP1	0.639	0.0392	0.113	0.237	4.51	12	0.00169	1.41	LV	CELLTYPE	CM	control_RBM20	8	18
MAN1B1	0.638	0.0403	0.0801	0.175	4.08	11.8	0.0018	1.39	LV	CELLTYPE	CM	control_RBM20	8	18
CTNND1	0.633	0.0477	0.226	0.408	5.46	10.9	0.00251	1.32	LV	CELLTYPE	CM	control_RBM20	8	18
WDR35	0.632	0.0345	0.127	0.257	4.67	12.7	0.00131	1.46	LV	CELLTYPE	CM	control_RBM20	8	18
FAM208A	0.629	0.0276	0.187	0.346	5.18	14	0.000791	1.56	LV	CELLTYPE	CM	control_RBM20	8	18
MTUS1	0.628	0.0118	1.52	3.27	8.28	18.5	0.000173	1.93	LV	CELLTYPE	CM	control_RBM20	8	18
SRRM1	0.625	0.0212	0.497	0.977	6.63	15.2	0.000526	1.67	LV	CELLTYPE	CM	control_RBM20	8	18
ZNF518A	0.625	0.00927	0.329	0.729	6.1	19.9	0.000113	2.03	LV	CELLTYPE	CM	control_RBM20	8	18
ERLEC1	0.619	0.0162	0.106	0.185	4.34	16.8	0.000305	1.79	LV	CELLTYPE	CM	control_RBM20	8	18
FGFR1OP	0.619	0.0452	0.155	0.333	4.95	11.2	0.00225	1.35	LV	CELLTYPE	CM	control_RBM20	8	18
OSER1	0.612	0.0392	0.0931	0.178	4.18	12	0.00168	1.41	LV	CELLTYPE	CM	control_RBM20	8	18
PITRM1	0.608	0.0496	0.061	0.105	3.54	10.8	0.00268	1.3	LV	CELLTYPE	CM	control_RBM20	8	18
SH3PXD2A	0.607	0.0355	0.335	0.703	6.09	12.5	0.0014	1.45	LV	CELLTYPE	CM	control_RBM20	8	18
TPP2	0.606	0.0494	0.179	0.325	5.1	10.8	0.00265	1.31	LV	CELLTYPE	CM	control_RBM20	8	18
TMEM117	0.605	0.0474	1.15	2.19	7.81	11	0.00248	1.32	LV	CELLTYPE	CM	control_RBM20	8	18
MKLN1	0.604	0.0186	1.5	3.31	8.3	15.8	0.000424	1.73	LV	CELLTYPE	CM	control_RBM20	8	18
MARF1	0.603	0.043	0.121	0.231	4.57	11.5	0.002	1.37	LV	CELLTYPE	CM	control_RBM20	8	18
NPTN	0.602	0.0355	0.625	1.2	6.92	12.5	0.00139	1.45	LV	CELLTYPE	CM	control_RBM20	8	18
HACL1	0.601	0.0469	0.139	0.301	4.82	11	0.00242	1.33	LV	CELLTYPE	CM	control_RBM20	8	18
KIAA0753	0.598	0.0179	0.0811	0.17	4.04	16	0.000392	1.75	LV	CELLTYPE	CM	control_RBM20	8	18
RAB14	0.596	0.00851	0.11	0.179	4.38	20.4	9.64e-05	2.07	LV	CELLTYPE	CM	control_RBM20	8	18
TTC23	0.594	0.0295	0.229	0.432	5.47	13.8	0.000868	1.53	LV	CELLTYPE	CM	control_RBM20	8	18
MRPS31	0.59	0.0369	0.198	0.376	5.26	12.2	0.00152	1.43	LV	CELLTYPE	CM	control_RBM20	8	18
BBX	0.584	0.0379	0.537	1.08	6.75	12.2	0.00157	1.42	LV	CELLTYPE	CM	control_RBM20	8	18
ELP1	0.583	0.0274	0.121	0.228	4.57	14.1	0.000779	1.56	LV	CELLTYPE	CM	control_RBM20	8	18
DNAJA2	0.582	0.0489	0.0775	0.13	3.85	10.8	0.00261	1.31	LV	CELLTYPE	CM	control_RBM20	8	18
COQ4	0.58	0.0462	0.172	0.331	5.09	11.1	0.00235	1.34	LV	CELLTYPE	CM	control_RBM20	8	18
FNDC3B	0.58	0.0302	2.19	5.3	8.88	13.6	0.000917	1.52	LV	CELLTYPE	CM	control_RBM20	8	18
DZIP3	0.576	0.0348	0.258	0.54	5.73	12.6	0.00132	1.46	LV	CELLTYPE	CM	control_RBM20	8	18
DPCD	0.568	0.048	0.0407	0.0805	3.01	10.9	0.00253	1.32	LV	CELLTYPE	CM	control_RBM20	8	18
NXPE3	0.566	0.0447	0.189	0.361	5.21	11.3	0.00216	1.35	LV	CELLTYPE	CM	control_RBM20	8	18
RBCK1	0.566	0.0461	0.0623	0.132	3.68	11.1	0.00233	1.34	LV	CELLTYPE	CM	control_RBM20	8	18
ZNF345	0.563	0.0212	0.16	0.357	5.03	15.2	0.000526	1.67	LV	CELLTYPE	CM	control_RBM20	8	18
STK33	0.558	0.0485	1.19	2.14	7.82	10.9	0.00257	1.31	LV	CELLTYPE	CM	control_RBM20	8	18
CCNT2	0.555	0.0324	0.339	0.638	6.03	13	0.00114	1.49	LV	CELLTYPE	CM	control_RBM20	8	18
CCDC82	0.55	0.0431	0.115	0.238	4.55	11.5	0.00201	1.37	LV	CELLTYPE	CM	control_RBM20	8	18
CFLAR	0.549	0.045	2.93	5.49	9.16	11.3	0.0022	1.35	LV	CELLTYPE	CM	control_RBM20	8	18
CDKL3	0.548	0.0324	0.212	0.423	5.39	13.1	0.00112	1.49	LV	CELLTYPE	CM	control_RBM20	8	18
RHOBTB3	0.546	0.0452	0.981	1.96	7.61	11.2	0.00223	1.35	LV	CELLTYPE	CM	control_RBM20	8	18
FAN1	0.542	0.0355	0.152	0.246	4.82	12.5	0.0014	1.45	LV	CELLTYPE	CM	control_RBM20	8	18
DYNC1LI1	0.541	0.0253	0.231	0.436	5.49	14.4	0.000697	1.6	LV	CELLTYPE	CM	control_RBM20	8	18
HDAC4	0.54	0.0333	0.749	1.41	7.18	12.9	0.0012	1.48	LV	CELLTYPE	CM	control_RBM20	8	18
ZNF350-AS1	0.53	0.0447	0.0688	0.139	3.8	11.3	0.00214	1.35	LV	CELLTYPE	CM	control_RBM20	8	18
ZC3H15	0.527	0.0341	0.168	0.294	5.02	12.7	0.00126	1.47	LV	CELLTYPE	CM	control_RBM20	8	18
TOP1	0.521	0.0393	0.468	0.901	6.52	12	0.0017	1.41	LV	CELLTYPE	CM	control_RBM20	8	18
XRN1	0.52	0.0316	0.448	0.781	6.43	13.4	0.001	1.5	LV	CELLTYPE	CM	control_RBM20	8	18
BRCA1	0.515	0.0393	0.153	0.294	4.91	11.9	0.0017	1.41	LV	CELLTYPE	CM	control_RBM20	8	18
PREPL	0.515	0.0266	0.336	0.629	6.03	14.2	0.000747	1.58	LV	CELLTYPE	CM	control_RBM20	8	18
SF3B1	0.515	0.0311	0.282	0.471	5.72	13.5	0.000971	1.51	LV	CELLTYPE	CM	control_RBM20	8	18
ALMS1	0.511	0.0391	0.194	0.382	5.27	12	0.00167	1.41	LV	CELLTYPE	CM	control_RBM20	8	18
EFR3A	0.511	0.0446	0.253	0.469	5.63	11.4	0.00212	1.35	LV	CELLTYPE	CM	control_RBM20	8	18
SUCLG2	0.508	0.0447	0.62	1.21	6.93	11.4	0.00213	1.35	LV	CELLTYPE	CM	control_RBM20	8	18

## Sheet: TTN_control
Gene	logFC	FDR	mean_exp_control	mean_exp_genotype	logCPM	F	PValue	FDR_plot	Region	annotation_level	cell_type	comparison	Observations_genotype	Observations_reference
SFRP5	4.77	0.00067	0.00105	0.0153	-0.163	31.9	2.76e-06	3.17	LV	CELLTYPE	CM	control_TTN	12	18
LINC01913	3.09	0.000199	0.00316	0.0246	0.672	42.5	2.12e-07	3.7	LV	CELLTYPE	CM	control_TTN	12	18
NPPA-AS1	3.08	0.00173	0.00156	0.022	0.281	26.4	1.23e-05	2.76	LV	CELLTYPE	CM	control_TTN	12	18
AL606807.1	3.03	0.00624	0.0117	0.09	2.53	18.7	0.000132	2.2	LV	CELLTYPE	CM	control_TTN	12	18
STAT4	2.89	0.000274	0.0386	0.607	5.16	37.7	6.44e-07	3.56	LV	CELLTYPE	CM	control_TTN	12	18
GOLGA7B	2.8	0.0143	0.00416	0.0232	0.731	14.3	0.000618	1.85	LV	CELLTYPE	CM	control_TTN	12	18
HYAL4	2.79	2e-05	0.00666	0.0716	2.04	62.7	3.99e-09	4.7	LV	CELLTYPE	CM	control_TTN	12	18
SCGB3A2	2.78	0.00162	0.00597	0.0381	1.32	26.8	1.1e-05	2.79	LV	CELLTYPE	CM	control_TTN	12	18
AC002463.1	2.57	2.85e-06	0.00955	0.0728	2.18	77.2	3.79e-10	5.54	LV	CELLTYPE	CM	control_TTN	12	18
LINC00866	2.47	0.0105	0.0221	0.0942	2.83	15.9	0.000347	1.98	LV	CELLTYPE	CM	control_TTN	12	18
AL596188.1	2.42	0.0313	0.011	0.0568	2	10.5	0.00267	1.5	LV	CELLTYPE	CM	control_TTN	12	18
EDA2R	2.4	0.000115	0.00627	0.0324	1.22	46.3	9.21e-08	3.94	LV	CELLTYPE	CM	control_TTN	12	18
PHF21B	2.38	0.000146	0.0105	0.0865	2.39	44.5	1.36e-07	3.84	LV	CELLTYPE	CM	control_TTN	12	18
SRCIN1	2.22	0.000115	0.0042	0.0313	0.998	46	9.92e-08	3.94	LV	CELLTYPE	CM	control_TTN	12	18
SLC6A6	2.18	0.0181	0.122	0.743	5.61	13.1	0.000979	1.74	LV	CELLTYPE	CM	control_TTN	12	18
PLCE1-AS2	2.17	0.000756	0.00527	0.0234	0.878	31.1	3.37e-06	3.12	LV	CELLTYPE	CM	control_TTN	12	18
UNC80	2.16	0.000115	0.00988	0.0765	2.29	47.2	7.7e-08	3.94	LV	CELLTYPE	CM	control_TTN	12	18
AL031283.2	2.15	0.0167	0.00834	0.0402	1.54	13.6	0.000813	1.78	LV	CELLTYPE	CM	control_TTN	12	18
AC090673.1	2.12	0.000339	0.00301	0.0181	0.296	36.1	9.44e-07	3.47	LV	CELLTYPE	CM	control_TTN	12	18
IL31RA	2.12	0.00278	0.00536	0.0317	1.11	24	2.46e-05	2.56	LV	CELLTYPE	CM	control_TTN	12	18
MMP2-AS1	2.11	0.0138	0.0154	0.0392	1.92	14.5	0.000581	1.86	LV	CELLTYPE	CM	control_TTN	12	18
C1QTNF7	2.09	0.000257	0.0189	0.0801	2.6	38.5	5.29e-07	3.59	LV	CELLTYPE	CM	control_TTN	12	18
AL731577.1	2.06	0.0408	0.017	0.0685	2.43	9.27	0.00456	1.39	LV	CELLTYPE	CM	control_TTN	12	18
AL133417.1	2.03	0.000653	0.00404	0.015	0.33	32	2.64e-06	3.19	LV	CELLTYPE	CM	control_TTN	12	18
B3GALT5	2.02	0.00511	0.0186	0.0804	2.56	20.1	8.32e-05	2.29	LV	CELLTYPE	CM	control_TTN	12	18
FKBP5	2.02	0.00612	1.23	5.96	8.72	19	0.000122	2.21	LV	CELLTYPE	CM	control_TTN	12	18
SPINK1	2.02	0.0105	0.00568	0.0306	1.07	15.9	0.000347	1.98	LV	CELLTYPE	CM	control_TTN	12	18
MAP2	1.98	0.000184	0.0287	0.134	3.27	43.2	1.84e-07	3.73	LV	CELLTYPE	CM	control_TTN	12	18
RAPGEF3	1.98	0.00126	0.00335	0.0171	0.355	28.2	7.37e-06	2.9	LV	CELLTYPE	CM	control_TTN	12	18
C5orf46	1.97	0.000733	0.0561	0.268	4.25	31.3	3.17e-06	3.14	LV	CELLTYPE	CM	control_TTN	12	18
AL078590.3	1.94	0.0337	0.109	0.55	5.26	10.2	0.00313	1.47	LV	CELLTYPE	CM	control_TTN	12	18
VWA5B1	1.89	0.0188	0.00343	0.0153	0.261	12.9	0.00105	1.72	LV	CELLTYPE	CM	control_TTN	12	18
XIRP2-AS1	1.88	0.000274	0.00764	0.036	1.4	37.5	6.74e-07	3.56	LV	CELLTYPE	CM	control_TTN	12	18
SLC7A8	1.85	0.00167	0.104	0.535	5.2	26.6	1.17e-05	2.78	LV	CELLTYPE	CM	control_TTN	12	18
ANKRD45	1.83	0.0195	0.0113	0.0357	1.7	12.8	0.00112	1.71	LV	CELLTYPE	CM	control_TTN	12	18
PLCE1	1.82	2.04e-06	0.229	0.888	6.1	84.2	1.36e-10	5.69	LV	CELLTYPE	CM	control_TTN	12	18
C14orf132	1.8	0.00472	0.00997	0.0495	1.74	20.7	6.92e-05	2.33	LV	CELLTYPE	CM	control_TTN	12	18
C5AR1	1.79	0.000206	0.0502	0.234	4.06	41.6	2.58e-07	3.69	LV	CELLTYPE	CM	control_TTN	12	18
AL136987.1	1.73	0.0412	0.00634	0.0126	0.5	9.22	0.00466	1.38	LV	CELLTYPE	CM	control_TTN	12	18
KCNJ3	1.71	0.0251	0.0453	0.183	3.79	11.5	0.0018	1.6	LV	CELLTYPE	CM	control_TTN	12	18
AL133346.1	1.7	8.96e-05	0.00985	0.0466	1.77	49.3	5e-08	4.05	LV	CELLTYPE	CM	control_TTN	12	18
ABCG2	1.69	0.000206	0.0504	0.209	3.99	41.9	2.45e-07	3.69	LV	CELLTYPE	CM	control_TTN	12	18
AC106895.1	1.69	0.0226	0.0854	0.197	4.35	12	0.0015	1.65	LV	CELLTYPE	CM	control_TTN	12	18
AP000755.2	1.68	0.0117	0.00734	0.0188	0.881	15.4	0.000425	1.93	LV	CELLTYPE	CM	control_TTN	12	18
FLG	1.68	0.0388	0.00575	0.0207	0.682	9.48	0.00418	1.41	LV	CELLTYPE	CM	control_TTN	12	18
OGDHL	1.68	0.0198	0.00358	0.0259	0.767	12.7	0.00115	1.7	LV	CELLTYPE	CM	control_TTN	12	18
HEG1	1.64	2.63e-05	0.376	1.5	6.81	59.5	7e-09	4.58	LV	CELLTYPE	CM	control_TTN	12	18
LINC02585	1.64	0.000242	0.00363	0.0141	0.164	39.1	4.67e-07	3.62	LV	CELLTYPE	CM	control_TTN	12	18
AC106895.2	1.61	0.0121	0.045	0.108	3.47	15.2	0.000451	1.92	LV	CELLTYPE	CM	control_TTN	12	18
LINC01794	1.61	0.0233	0.00365	0.0141	0.154	11.8	0.00159	1.63	LV	CELLTYPE	CM	control_TTN	12	18
AP005131.1	1.6	0.000885	0.0345	0.109	3.16	30.2	4.26e-06	3.05	LV	CELLTYPE	CM	control_TTN	12	18
UCP1	1.6	0.0135	0.00467	0.0131	0.296	14.6	0.000558	1.87	LV	CELLTYPE	CM	control_TTN	12	18
LDLRAD4-AS1	1.59	0.0114	0.00519	0.0183	0.568	15.5	0.000407	1.94	LV	CELLTYPE	CM	control_TTN	12	18
ALDOB	1.57	0.0195	0.0133	0.046	1.85	12.8	0.00112	1.71	LV	CELLTYPE	CM	control_TTN	12	18
LINC00670	1.56	0.000215	0.0652	0.204	4.09	41	2.96e-07	3.67	LV	CELLTYPE	CM	control_TTN	12	18
NEURL1B	1.56	0.00779	0.0327	0.122	3.19	17.6	0.000192	2.11	LV	CELLTYPE	CM	control_TTN	12	18
LINC00222	1.55	0.000505	0.0244	0.0965	2.86	33.7	1.71e-06	3.3	LV	CELLTYPE	CM	control_TTN	12	18
DHRS3	1.54	0.00056	0.145	0.584	5.46	33.1	2.01e-06	3.25	LV	CELLTYPE	CM	control_TTN	12	18
HPCAL4	1.54	0.0424	0.00461	0.0141	0.339	9.08	0.00493	1.37	LV	CELLTYPE	CM	control_TTN	12	18
PAFAH2	1.54	0.00907	0.0749	0.264	4.43	16.8	0.000253	2.04	LV	CELLTYPE	CM	control_TTN	12	18
TTLL7	1.54	0.00643	0.0833	0.331	4.67	18.6	0.000137	2.19	LV	CELLTYPE	CM	control_TTN	12	18
MIR181A1HG	1.53	0.00472	0.0455	0.13	3.53	20.7	6.87e-05	2.33	LV	CELLTYPE	CM	control_TTN	12	18
SHC4	1.53	0.00294	0.0401	0.166	3.68	23.8	2.66e-05	2.53	LV	CELLTYPE	CM	control_TTN	12	18
AC093730.1	1.51	0.0323	0.0816	0.313	4.56	10.4	0.00285	1.49	LV	CELLTYPE	CM	control_TTN	12	18
KLHL36	1.51	0.000505	0.155	0.592	5.5	33.6	1.75e-06	3.3	LV	CELLTYPE	CM	control_TTN	12	18
ACADL	1.5	0.000274	0.0125	0.0407	1.78	37.6	6.66e-07	3.56	LV	CELLTYPE	CM	control_TTN	12	18
AP002518.2	1.49	0.0416	0.189	0.548	5.56	9.17	0.00475	1.38	LV	CELLTYPE	CM	control_TTN	12	18
AC124312.2	1.48	0.0458	0.056	0.125	3.57	8.75	0.00568	1.34	LV	CELLTYPE	CM	control_TTN	12	18
AL138921.1	1.48	0.0158	0.00608	0.0148	0.514	13.8	0.000745	1.8	LV	CELLTYPE	CM	control_TTN	12	18
ARRDC3	1.48	0.00089	0.0534	0.172	3.79	30	4.5e-06	3.05	LV	CELLTYPE	CM	control_TTN	12	18
AC018832.1	1.47	0.0171	0.013	0.032	1.57	13.4	0.000869	1.77	LV	CELLTYPE	CM	control_TTN	12	18
AC092440.1	1.47	0.00786	0.00487	0.0189	0.686	17.6	0.000195	2.1	LV	CELLTYPE	CM	control_TTN	12	18
PCDH9-AS4	1.47	0.0387	0.0367	0.0854	3.03	9.49	0.00414	1.41	LV	CELLTYPE	CM	control_TTN	12	18
AL389885.1	1.46	0.00111	0.00612	0.0207	0.86	28.9	6.11e-06	2.96	LV	CELLTYPE	CM	control_TTN	12	18
NCR3LG1	1.46	0.01	0.0152	0.0563	2.14	16.2	0.000318	2	LV	CELLTYPE	CM	control_TTN	12	18
COLQ	1.45	0.0108	0.168	0.735	5.8	15.7	0.00037	1.97	LV	CELLTYPE	CM	control_TTN	12	18
MYLK-AS1	1.45	0.000115	0.0538	0.176	3.84	46.4	9.15e-08	3.94	LV	CELLTYPE	CM	control_TTN	12	18
TPM3	1.43	0.00396	0.219	0.805	5.96	22	4.57e-05	2.4	LV	CELLTYPE	CM	control_TTN	12	18
AL024497.1	1.4	0.0272	0.0142	0.0374	1.78	11.2	0.00208	1.57	LV	CELLTYPE	CM	control_TTN	12	18
HEPH	1.4	0.00516	0.0845	0.243	4.37	20.1	8.52e-05	2.29	LV	CELLTYPE	CM	control_TTN	12	18
LINC00211	1.4	0.0342	0.0182	0.0772	2.53	10.1	0.00324	1.47	LV	CELLTYPE	CM	control_TTN	12	18
SMAD6	1.4	0.00432	0.12	0.347	4.88	21.5	5.37e-05	2.36	LV	CELLTYPE	CM	control_TTN	12	18
AC091059.1	1.39	0.0401	0.0149	0.0296	1.65	9.33	0.00444	1.4	LV	CELLTYPE	CM	control_TTN	12	18
PRICKLE2	1.39	8.96e-05	0.0474	0.16	3.7	48.9	5.36e-08	4.05	LV	CELLTYPE	CM	control_TTN	12	18
PDZD2	1.38	0.000505	3.72	12.2	9.95	33.6	1.75e-06	3.3	LV	CELLTYPE	CM	control_TTN	12	18
AC022113.1	1.37	0.0413	0.00797	0.0252	1.14	9.21	0.00467	1.38	LV	CELLTYPE	CM	control_TTN	12	18
PAPLN	1.37	0.032	0.00424	0.0126	0.217	10.4	0.0028	1.5	LV	CELLTYPE	CM	control_TTN	12	18
ANKRD33B	1.36	0.0259	0.0857	0.321	4.65	11.4	0.00193	1.59	LV	CELLTYPE	CM	control_TTN	12	18
ANTXR2	1.36	0.000314	0.254	0.861	6.15	36.8	7.94e-07	3.5	LV	CELLTYPE	CM	control_TTN	12	18
LINC02306	1.35	0.0101	0.0456	0.211	3.97	16.1	0.000321	2	LV	CELLTYPE	CM	control_TTN	12	18
AC023983.1	1.34	0.0109	0.00459	0.0157	0.43	15.6	0.000382	1.96	LV	CELLTYPE	CM	control_TTN	12	18
AC137630.2	1.34	0.011	0.0125	0.0315	1.55	15.6	0.000388	1.96	LV	CELLTYPE	CM	control_TTN	12	18
ILDR2	1.34	0.00026	0.0913	0.235	4.4	38.2	5.7e-07	3.59	LV	CELLTYPE	CM	control_TTN	12	18
KCNMB2	1.33	0.00583	0.0918	0.205	4.37	19.2	0.000112	2.23	LV	CELLTYPE	CM	control_TTN	12	18
AC116351.1	1.32	0.0124	0.0416	0.117	3.31	15	0.000481	1.91	LV	CELLTYPE	CM	control_TTN	12	18
SMAD9	1.32	0.00464	0.0568	0.156	3.78	20.9	6.51e-05	2.33	LV	CELLTYPE	CM	control_TTN	12	18
BCL2	1.31	0.000498	0.299	0.959	6.33	34.1	1.56e-06	3.3	LV	CELLTYPE	CM	control_TTN	12	18
PIK3IP1	1.31	0.00436	0.0309	0.115	3.18	21.4	5.55e-05	2.36	LV	CELLTYPE	CM	control_TTN	12	18
MUM1L1	1.3	0.00514	0.0633	0.169	3.92	20.1	8.45e-05	2.29	LV	CELLTYPE	CM	control_TTN	12	18
PHLDA1	1.3	0.0309	0.021	0.101	2.91	10.6	0.00261	1.51	LV	CELLTYPE	CM	control_TTN	12	18
AL080248.1	1.29	0.021	0.0902	0.236	4.43	12.3	0.00132	1.68	LV	CELLTYPE	CM	control_TTN	12	18
AP005131.5	1.29	0.00848	0.026	0.0688	2.6	17.2	0.000223	2.07	LV	CELLTYPE	CM	control_TTN	12	18
MATN2	1.29	0.00128	0.0697	0.167	3.98	28	7.83e-06	2.89	LV	CELLTYPE	CM	control_TTN	12	18
MBOAT2	1.29	0.00427	0.16	0.541	5.47	21.6	5.25e-05	2.37	LV	CELLTYPE	CM	control_TTN	12	18
SMOC2	1.29	0.000842	0.018	0.0632	2.36	30.6	3.86e-06	3.07	LV	CELLTYPE	CM	control_TTN	12	18
AC009303.2	1.28	0.00497	0.0597	0.14	3.7	20.4	7.71e-05	2.3	LV	CELLTYPE	CM	control_TTN	12	18
AP005329.1	1.28	0.0361	0.0246	0.0553	2.39	9.85	0.00356	1.44	LV	CELLTYPE	CM	control_TTN	12	18
COTL1	1.28	0.0229	0.012	0.0475	1.87	11.9	0.00154	1.64	LV	CELLTYPE	CM	control_TTN	12	18
DPYSL2	1.28	0.000875	0.146	0.517	5.38	30.4	4.07e-06	3.06	LV	CELLTYPE	CM	control_TTN	12	18
NCKIPSD	1.28	0.00494	0.026	0.0903	2.86	20.4	7.56e-05	2.31	LV	CELLTYPE	CM	control_TTN	12	18
AC008957.1	1.26	0.0187	0.0891	0.191	4.25	13	0.00103	1.73	LV	CELLTYPE	CM	control_TTN	12	18
C9orf84	1.26	0.000959	0.211	0.652	5.78	29.6	5.1e-06	3.02	LV	CELLTYPE	CM	control_TTN	12	18
DDX60L	1.26	0.046	0.954	2.06	7.67	8.74	0.00573	1.34	LV	CELLTYPE	CM	control_TTN	12	18
SPINK9	1.26	0.0178	0.0163	0.0391	1.92	13.2	0.000945	1.75	LV	CELLTYPE	CM	control_TTN	12	18
AP003096.1	1.25	0.0233	0.0617	0.156	3.79	11.8	0.00159	1.63	LV	CELLTYPE	CM	control_TTN	12	18
NAAA	1.25	6.96e-05	0.0581	0.189	3.97	51.4	3.24e-08	4.16	LV	CELLTYPE	CM	control_TTN	12	18
AP000897.2	1.24	0.0398	0.0193	0.0417	2.11	9.35	0.0044	1.4	LV	CELLTYPE	CM	control_TTN	12	18
CC2D2A	1.24	0.000215	0.0971	0.26	4.53	39.9	3.8e-07	3.67	LV	CELLTYPE	CM	control_TTN	12	18
MNS1	1.24	0.0236	0.00541	0.0184	0.627	11.8	0.00165	1.63	LV	CELLTYPE	CM	control_TTN	12	18
SLC24A5	1.24	0.0233	0.0144	0.0304	1.62	11.8	0.0016	1.63	LV	CELLTYPE	CM	control_TTN	12	18
AC093495.1	1.23	0.0231	0.0184	0.0409	1.95	11.9	0.00156	1.64	LV	CELLTYPE	CM	control_TTN	12	18
BAIAP2	1.23	0.0213	0.0444	0.181	3.79	12.3	0.00135	1.67	LV	CELLTYPE	CM	control_TTN	12	18
UCHL1	1.23	0.0431	0.0044	0.0156	0.384	8.99	0.00513	1.37	LV	CELLTYPE	CM	control_TTN	12	18
AC058791.1	1.22	0.00901	0.234	0.801	5.99	16.8	0.000251	2.05	LV	CELLTYPE	CM	control_TTN	12	18
STRADB	1.22	0.00848	0.775	1.75	7.4	17.2	0.000223	2.07	LV	CELLTYPE	CM	control_TTN	12	18
SULT1C4	1.22	0.0119	0.00366	0.013	0.122	15.3	0.000433	1.93	LV	CELLTYPE	CM	control_TTN	12	18
PTCH1	1.21	0.00661	0.0556	0.139	3.69	18.5	0.000144	2.18	LV	CELLTYPE	CM	control_TTN	12	18
ADGRL3	1.2	0.0236	0.397	1.42	6.81	11.8	0.00165	1.63	LV	CELLTYPE	CM	control_TTN	12	18
AC107973.1	1.19	0.0276	0.0798	0.19	4.15	11.1	0.00214	1.56	LV	CELLTYPE	CM	control_TTN	12	18
LMOD1	1.19	0.00292	0.0449	0.129	3.47	23.8	2.62e-05	2.53	LV	CELLTYPE	CM	control_TTN	12	18
PIK3R1	1.19	0.00717	1.87	4.9	8.8	18	0.000166	2.14	LV	CELLTYPE	CM	control_TTN	12	18
PTH1R	1.19	0.0464	0.0112	0.0348	1.59	8.7	0.00581	1.33	LV	CELLTYPE	CM	control_TTN	12	18
MYLK	1.18	0.00245	0.0233	0.0596	2.47	24.6	2.06e-05	2.61	LV	CELLTYPE	CM	control_TTN	12	18
SDSL	1.18	0.00443	0.00713	0.0264	1.04	21.2	5.9e-05	2.35	LV	CELLTYPE	CM	control_TTN	12	18
LINC02097	1.17	0.0238	0.02	0.0395	2.04	11.7	0.00166	1.62	LV	CELLTYPE	CM	control_TTN	12	18
PARP8	1.17	0.00571	0.0695	0.214	4.18	19.3	0.000108	2.24	LV	CELLTYPE	CM	control_TTN	12	18
AL445493.2	1.16	0.0135	0.00597	0.0135	0.462	14.6	0.000558	1.87	LV	CELLTYPE	CM	control_TTN	12	18
ARSJ	1.16	0.0331	0.0088	0.0238	1.09	10.2	0.00303	1.48	LV	CELLTYPE	CM	control_TTN	12	18
C6	1.16	0.00857	0.408	1.63	7	17.1	0.000233	2.07	LV	CELLTYPE	CM	control_TTN	12	18
FREM2	1.16	0.0197	0.00681	0.0195	0.832	12.7	0.00114	1.71	LV	CELLTYPE	CM	control_TTN	12	18
AC069029.1	1.15	0.0158	0.0183	0.0473	2.11	13.8	0.000751	1.8	LV	CELLTYPE	CM	control_TTN	12	18
AC091534.1	1.15	0.0326	0.0087	0.0203	0.987	10.3	0.00292	1.49	LV	CELLTYPE	CM	control_TTN	12	18
AC092378.2	1.15	0.0268	0.0181	0.0377	1.92	11.2	0.00203	1.57	LV	CELLTYPE	CM	control_TTN	12	18
FLI1	1.15	0.00612	0.0132	0.0403	1.83	19	0.000122	2.21	LV	CELLTYPE	CM	control_TTN	12	18
GPR137C	1.15	0.00128	0.0298	0.096	3.01	28	7.85e-06	2.89	LV	CELLTYPE	CM	control_TTN	12	18
AC023051.1	1.14	0.0207	0.0567	0.121	3.59	12.4	0.00127	1.68	LV	CELLTYPE	CM	control_TTN	12	18
CARMIL1	1.14	0.0385	0.313	0.711	6.06	9.53	0.00408	1.41	LV	CELLTYPE	CM	control_TTN	12	18
MAOA	1.14	0.00963	0.283	0.845	6.23	16.4	0.000291	2.02	LV	CELLTYPE	CM	control_TTN	12	18
ZNF423	1.14	0.00612	0.0177	0.0538	2.21	18.9	0.000125	2.21	LV	CELLTYPE	CM	control_TTN	12	18
AC004593.1	1.13	0.0424	0.0552	0.0989	3.42	9.07	0.00496	1.37	LV	CELLTYPE	CM	control_TTN	12	18
AC016598.1	1.12	0.017	0.0261	0.0651	2.62	13.5	0.000843	1.77	LV	CELLTYPE	CM	control_TTN	12	18
AC087521.2	1.12	0.0273	0.0461	0.0909	3.27	11.1	0.00211	1.56	LV	CELLTYPE	CM	control_TTN	12	18
AC099489.3	1.12	0.0368	0.0054	0.0134	0.443	9.76	0.00371	1.43	LV	CELLTYPE	CM	control_TTN	12	18
ATOH8	1.12	0.000892	0.0199	0.0515	2.25	30	4.57e-06	3.05	LV	CELLTYPE	CM	control_TTN	12	18
KCNAB2	1.12	0.0105	0.107	0.388	4.91	15.9	0.000353	1.98	LV	CELLTYPE	CM	control_TTN	12	18
LGI4	1.12	0.00993	0.0696	0.172	4.03	16.3	0.000306	2	LV	CELLTYPE	CM	control_TTN	12	18
AC013643.2	1.11	0.0424	0.0131	0.0268	1.51	9.07	0.00496	1.37	LV	CELLTYPE	CM	control_TTN	12	18
ALG13-AS1	1.11	0.01	0.0294	0.0676	2.7	16.2	0.000317	2	LV	CELLTYPE	CM	control_TTN	12	18
AP000646.1	1.11	0.0195	0.00536	0.0135	0.325	12.7	0.00112	1.71	LV	CELLTYPE	CM	control_TTN	12	18
GDAP1L1	1.11	0.0207	0.274	0.637	5.93	12.4	0.00127	1.68	LV	CELLTYPE	CM	control_TTN	12	18
MTMR14	1.11	0.000215	0.187	0.548	5.56	40.8	3.15e-07	3.67	LV	CELLTYPE	CM	control_TTN	12	18
PRKD1	1.11	0.00385	0.0855	0.221	4.32	22.4	4.04e-05	2.41	LV	CELLTYPE	CM	control_TTN	12	18
RPS6KA2	1.11	0.00385	0.367	1.08	6.5	22.4	4.11e-05	2.41	LV	CELLTYPE	CM	control_TTN	12	18
SOD2	1.11	0.0143	0.0114	0.0269	1.35	14.3	0.000619	1.85	LV	CELLTYPE	CM	control_TTN	12	18
ABTB2	1.1	0.0131	0.438	1.19	6.7	14.7	0.000533	1.88	LV	CELLTYPE	CM	control_TTN	12	18
AC109779.1	1.1	0.0321	0.158	0.37	5.17	10.4	0.00281	1.49	LV	CELLTYPE	CM	control_TTN	12	18
AL356124.1	1.1	0.0413	0.00931	0.0238	1.17	9.21	0.00467	1.38	LV	CELLTYPE	CM	control_TTN	12	18
LINC00519	1.1	0.00599	0.00712	0.0186	0.84	19.1	0.000118	2.22	LV	CELLTYPE	CM	control_TTN	12	18
MTURN	1.1	0.00392	0.0246	0.0734	2.63	22.2	4.35e-05	2.41	LV	CELLTYPE	CM	control_TTN	12	18
PHYHD1	1.1	0.00661	0.0878	0.245	4.42	18.5	0.000143	2.18	LV	CELLTYPE	CM	control_TTN	12	18
RASSF9	1.1	0.0103	0.0738	0.158	4	16	0.000336	1.99	LV	CELLTYPE	CM	control_TTN	12	18
SGTB	1.1	0.000521	0.0213	0.0512	2.29	33.4	1.84e-06	3.28	LV	CELLTYPE	CM	control_TTN	12	18
AL591178.1	1.09	0.0202	0.0681	0.143	3.85	12.5	0.00122	1.7	LV	CELLTYPE	CM	control_TTN	12	18
AMPH	1.09	0.00477	0.017	0.0532	2.21	20.6	7.17e-05	2.32	LV	CELLTYPE	CM	control_TTN	12	18
ARHGAP26	1.09	0.000368	2.16	6.22	9.08	35.6	1.08e-06	3.43	LV	CELLTYPE	CM	control_TTN	12	18
SLC16A9	1.09	0.0203	0.0854	0.296	4.6	12.5	0.00124	1.69	LV	CELLTYPE	CM	control_TTN	12	18
AC078955.1	1.08	0.00612	0.132	0.303	4.88	18.9	0.000123	2.21	LV	CELLTYPE	CM	control_TTN	12	18
AC090409.2	1.08	0.00854	0.00794	0.0223	0.996	17.1	0.000231	2.07	LV	CELLTYPE	CM	control_TTN	12	18
AKTIP	1.08	0.00285	0.122	0.363	4.94	23.9	2.54e-05	2.55	LV	CELLTYPE	CM	control_TTN	12	18
DUSP15	1.08	0.0189	0.00472	0.0197	0.609	12.9	0.00106	1.72	LV	CELLTYPE	CM	control_TTN	12	18
GPX2	1.08	0.0376	0.0106	0.0213	1.17	9.64	0.00389	1.42	LV	CELLTYPE	CM	control_TTN	12	18
LINC02268	1.08	0.0115	0.0274	0.0647	2.65	15.4	0.000411	1.94	LV	CELLTYPE	CM	control_TTN	12	18
AC008906.1	1.07	0.0314	0.00581	0.0158	0.543	10.5	0.00269	1.5	LV	CELLTYPE	CM	control_TTN	12	18
AC012370.2	1.07	0.0364	0.00778	0.0272	1.22	9.81	0.00363	1.44	LV	CELLTYPE	CM	control_TTN	12	18
FMO4	1.07	0.00245	0.0673	0.194	4.08	24.7	2.02e-05	2.61	LV	CELLTYPE	CM	control_TTN	12	18
IGSF10	1.07	0.0112	0.0114	0.033	1.55	15.5	0.000399	1.95	LV	CELLTYPE	CM	control_TTN	12	18
AC004253.1	1.06	0.0181	0.0512	0.115	3.43	13.1	0.000978	1.74	LV	CELLTYPE	CM	control_TTN	12	18
ATAD2	1.06	0.000632	0.413	1.19	6.67	32.4	2.4e-06	3.2	LV	CELLTYPE	CM	control_TTN	12	18
LINC00513	1.06	0.00622	1.09	3.06	8.05	18.8	0.000131	2.21	LV	CELLTYPE	CM	control_TTN	12	18
LINC01428	1.06	0.0427	0.522	1.61	7.1	9.04	0.00502	1.37	LV	CELLTYPE	CM	control_TTN	12	18
DAAM2	1.05	0.0142	0.076	0.18	4.07	14.4	0.00061	1.85	LV	CELLTYPE	CM	control_TTN	12	18
JAK2	1.05	0.00126	0.571	1.51	7.1	28.2	7.39e-06	2.9	LV	CELLTYPE	CM	control_TTN	12	18
PROS1	1.05	0.0051	0.197	0.509	5.53	20.2	8.2e-05	2.29	LV	CELLTYPE	CM	control_TTN	12	18
ACE2	1.04	0.00472	0.0455	0.108	3.39	20.7	7.04e-05	2.33	LV	CELLTYPE	CM	control_TTN	12	18
APPL2	1.04	0.000257	0.357	1.05	6.51	38.6	5.25e-07	3.59	LV	CELLTYPE	CM	control_TTN	12	18
BEST1	1.04	0.0272	0.00925	0.0192	0.983	11.2	0.00208	1.57	LV	CELLTYPE	CM	control_TTN	12	18
FRAT2	1.04	0.0141	0.00938	0.0234	1.14	14.4	0.000601	1.85	LV	CELLTYPE	CM	control_TTN	12	18
GPCPD1	1.04	0.0117	0.27	0.662	5.89	15.4	0.000422	1.93	LV	CELLTYPE	CM	control_TTN	12	18
STARD4	1.04	0.0246	0.0141	0.0346	1.76	11.6	0.00175	1.61	LV	CELLTYPE	CM	control_TTN	12	18
ZNF727	1.04	0.0307	0.0245	0.0712	2.64	10.6	0.00258	1.51	LV	CELLTYPE	CM	control_TTN	12	18
AL512353.1	1.03	0.0178	0.00847	0.018	0.884	13.2	0.000944	1.75	LV	CELLTYPE	CM	control_TTN	12	18
C21orf91	1.03	0.00533	0.0416	0.101	3.22	19.8	9.32e-05	2.27	LV	CELLTYPE	CM	control_TTN	12	18
DHRS11	1.03	0.00103	0.0184	0.0462	2.11	29.3	5.54e-06	2.99	LV	CELLTYPE	CM	control_TTN	12	18
KCNA4	1.03	0.0239	0.041	0.0919	3.19	11.7	0.00167	1.62	LV	CELLTYPE	CM	control_TTN	12	18
RHOBTB1	1.03	0.00533	0.316	0.841	6.26	19.8	9.29e-05	2.27	LV	CELLTYPE	CM	control_TTN	12	18
TMTC1	1.03	0.00695	0.539	1.48	7.03	18.2	0.000158	2.16	LV	CELLTYPE	CM	control_TTN	12	18
ACKR4	1.02	0.0128	0.0574	0.111	3.54	14.8	0.000513	1.89	LV	CELLTYPE	CM	control_TTN	12	18
DOCK5	1.02	0.00885	0.986	2.7	7.88	16.9	0.000245	2.05	LV	CELLTYPE	CM	control_TTN	12	18
GPR173	1.02	0.00396	0.0264	0.0958	2.91	22	4.59e-05	2.4	LV	CELLTYPE	CM	control_TTN	12	18
ITCH-AS1	1.02	0.0355	0.0112	0.0277	1.4	9.92	0.00347	1.45	LV	CELLTYPE	CM	control_TTN	12	18
SLC4A7	1.02	0.0188	0.228	0.596	5.76	12.9	0.00105	1.72	LV	CELLTYPE	CM	control_TTN	12	18
ZNF106	1.02	0.000215	1.28	3.38	8.25	40.4	3.4e-07	3.67	LV	CELLTYPE	CM	control_TTN	12	18
AC008957.2	1.01	0.00962	0.601	1.55	7.11	16.4	0.00029	2.02	LV	CELLTYPE	CM	control_TTN	12	18
AC022601.1	1.01	0.0441	0.0661	0.122	3.74	8.9	0.00533	1.36	LV	CELLTYPE	CM	control_TTN	12	18
MTM1	1.01	0.000257	0.14	0.392	5.09	38.4	5.47e-07	3.59	LV	CELLTYPE	CM	control_TTN	12	18
WARS2-IT1	1.01	0.0324	0.0125	0.0335	1.65	10.4	0.00287	1.49	LV	CELLTYPE	CM	control_TTN	12	18
ZNF189	1.01	0.0136	0.197	0.611	5.67	14.6	0.000568	1.87	LV	CELLTYPE	CM	control_TTN	12	18
RBL2	1	0.00402	0.411	0.978	6.5	21.9	4.71e-05	2.4	LV	CELLTYPE	CM	control_TTN	12	18
PAXIP1-AS2	0.999	0.0117	0.00909	0.0242	1.14	15.3	0.000428	1.93	LV	CELLTYPE	CM	control_TTN	12	18
STKLD1	0.999	0.0197	0.00955	0.0222	1.13	12.7	0.00114	1.71	LV	CELLTYPE	CM	control_TTN	12	18
PLA2G5	0.996	0.0105	0.153	0.408	5.21	15.8	0.000359	1.98	LV	CELLTYPE	CM	control_TTN	12	18
FGL2	0.994	0.036	0.00885	0.0197	1	9.86	0.00355	1.44	LV	CELLTYPE	CM	control_TTN	12	18
AC103794.1	0.993	0.0467	0.0118	0.023	1.34	8.66	0.00591	1.33	LV	CELLTYPE	CM	control_TTN	12	18
FAM186A	0.993	0.00089	0.0174	0.0472	2.11	30	4.5e-06	3.05	LV	CELLTYPE	CM	control_TTN	12	18
NFASC	0.993	0.046	0.0178	0.0503	2.15	8.74	0.00572	1.34	LV	CELLTYPE	CM	control_TTN	12	18
PDCD4	0.988	0.0105	0.17	0.477	5.39	15.9	0.000345	1.98	LV	CELLTYPE	CM	control_TTN	12	18
SYN3	0.988	0.01	0.159	0.345	5.11	16.2	0.000319	2	LV	CELLTYPE	CM	control_TTN	12	18
MSH4	0.987	0.0125	0.0505	0.149	3.68	14.9	0.000496	1.9	LV	CELLTYPE	CM	control_TTN	12	18
DERL3	0.985	0.0429	0.00451	0.0136	0.295	9.01	0.00509	1.37	LV	CELLTYPE	CM	control_TTN	12	18
AC026347.1	0.983	0.0471	0.167	0.353	5.09	8.62	0.00601	1.33	LV	CELLTYPE	CM	control_TTN	12	18
ZNF441	0.983	0.00178	0.0753	0.186	4.09	26.3	1.28e-05	2.75	LV	CELLTYPE	CM	control_TTN	12	18
AC008443.6	0.981	0.0347	0.00872	0.0166	0.856	10	0.00334	1.46	LV	CELLTYPE	CM	control_TTN	12	18
RAB11FIP1	0.981	0.00126	0.208	0.571	5.67	28.2	7.49e-06	2.9	LV	CELLTYPE	CM	control_TTN	12	18
AP005329.2	0.98	0.0328	0.52	1.07	6.74	10.3	0.00296	1.48	LV	CELLTYPE	CM	control_TTN	12	18
EPB41L4B	0.976	0.0209	0.211	0.674	5.83	12.4	0.0013	1.68	LV	CELLTYPE	CM	control_TTN	12	18
ERAP1	0.976	0.00857	0.621	1.53	7.16	17	0.000234	2.07	LV	CELLTYPE	CM	control_TTN	12	18
AC106786.2	0.971	0.0236	0.0117	0.0247	1.3	11.8	0.00163	1.63	LV	CELLTYPE	CM	control_TTN	12	18
AC112206.2	0.97	0.0121	0.0496	0.121	3.58	15.2	0.00045	1.92	LV	CELLTYPE	CM	control_TTN	12	18
ALPL	0.969	0.0334	0.0175	0.0412	2.06	10.2	0.00306	1.48	LV	CELLTYPE	CM	control_TTN	12	18
SNCA	0.969	0.0141	0.037	0.1	3.21	14.4	0.000601	1.85	LV	CELLTYPE	CM	control_TTN	12	18
AC025917.1	0.967	0.0184	0.0872	0.199	4.26	13	0.00101	1.73	LV	CELLTYPE	CM	control_TTN	12	18
C1orf21	0.967	0.00126	1.19	3.21	8.16	28.1	7.57e-06	2.9	LV	CELLTYPE	CM	control_TTN	12	18
LINC00702	0.967	0.044	0.262	0.662	5.91	8.91	0.00531	1.36	LV	CELLTYPE	CM	control_TTN	12	18
RASL11B	0.967	0.0395	0.0102	0.0249	1.31	9.4	0.00432	1.4	LV	CELLTYPE	CM	control_TTN	12	18
AC098582.1	0.964	0.00924	0.119	0.254	4.69	16.7	0.000265	2.03	LV	CELLTYPE	CM	control_TTN	12	18
HSPA2	0.963	0.0408	0.0101	0.0314	1.43	9.27	0.00456	1.39	LV	CELLTYPE	CM	control_TTN	12	18
SPRED1	0.963	0.0233	0.139	0.361	5.07	11.9	0.00158	1.63	LV	CELLTYPE	CM	control_TTN	12	18
FAM47E-STBD1	0.962	0.00162	0.016	0.0432	1.94	26.8	1.09e-05	2.79	LV	CELLTYPE	CM	control_TTN	12	18
IL7	0.962	0.0331	0.114	0.225	4.53	10.2	0.00303	1.48	LV	CELLTYPE	CM	control_TTN	12	18
TRNP1	0.96	0.0108	0.0319	0.0841	2.92	15.7	0.000374	1.97	LV	CELLTYPE	CM	control_TTN	12	18
KLF9	0.958	0.01	0.177	0.429	5.29	16.2	0.000314	2	LV	CELLTYPE	CM	control_TTN	12	18
MTFR1	0.958	0.0162	1.38	3.08	8.24	13.7	0.000779	1.79	LV	CELLTYPE	CM	control_TTN	12	18
CRACR2A	0.956	0.0252	0.0382	0.101	3.17	11.5	0.00184	1.6	LV	CELLTYPE	CM	control_TTN	12	18
DSC1	0.956	0.0124	0.0427	0.105	3.34	15	0.000482	1.91	LV	CELLTYPE	CM	control_TTN	12	18
GPR63	0.955	0.0137	0.013	0.0289	1.54	14.5	0.000578	1.86	LV	CELLTYPE	CM	control_TTN	12	18
ARHGAP24	0.952	0.0144	1.75	4.43	8.7	14.3	0.000633	1.84	LV	CELLTYPE	CM	control_TTN	12	18
LDLRAD4	0.952	0.00385	1.4	4.31	8.49	22.5	3.96e-05	2.42	LV	CELLTYPE	CM	control_TTN	12	18
PALM2	0.951	0.0206	0.0423	0.094	3.21	12.4	0.00126	1.69	LV	CELLTYPE	CM	control_TTN	12	18
LINC02004	0.949	0.0416	0.00567	0.015	0.502	9.16	0.00477	1.38	LV	CELLTYPE	CM	control_TTN	12	18
SYNE3	0.948	0.012	0.0484	0.117	3.46	15.3	0.00044	1.92	LV	CELLTYPE	CM	control_TTN	12	18
CRIM1	0.947	0.0289	0.383	1.23	6.71	10.9	0.0023	1.54	LV	CELLTYPE	CM	control_TTN	12	18
SDR42E1	0.947	0.0181	0.00652	0.0177	0.705	13.1	0.000968	1.74	LV	CELLTYPE	CM	control_TTN	12	18
ZNF844	0.945	0.01	0.107	0.274	4.61	16.2	0.000313	2	LV	CELLTYPE	CM	control_TTN	12	18
AC016831.7	0.944	0.0176	2.65	8.56	9.45	13.2	0.000925	1.75	LV	CELLTYPE	CM	control_TTN	12	18
MID1	0.943	0.0282	0.155	0.414	5.27	11	0.00221	1.55	LV	CELLTYPE	CM	control_TTN	12	18
RMDN2-AS1	0.943	0.0077	0.0684	0.153	3.93	17.7	0.000188	2.11	LV	CELLTYPE	CM	control_TTN	12	18
CHST3	0.938	0.0126	0.0854	0.22	4.3	14.9	0.000501	1.9	LV	CELLTYPE	CM	control_TTN	12	18
GEN1	0.938	0.00329	0.116	0.288	4.74	23.2	3.13e-05	2.48	LV	CELLTYPE	CM	control_TTN	12	18
AC137834.1	0.937	0.0324	0.00563	0.0145	0.407	10.4	0.00288	1.49	LV	CELLTYPE	CM	control_TTN	12	18
TSSK3	0.936	0.0111	0.0309	0.0624	2.65	15.6	0.000393	1.95	LV	CELLTYPE	CM	control_TTN	12	18
CD81-AS1	0.935	0.0183	0.0546	0.147	3.72	13.1	0.000995	1.74	LV	CELLTYPE	CM	control_TTN	12	18
PCSK5	0.932	0.00223	0.118	0.269	4.76	25.2	1.72e-05	2.65	LV	CELLTYPE	CM	control_TTN	12	18
AC022395.1	0.931	0.0395	0.0493	0.0926	3.26	9.4	0.00432	1.4	LV	CELLTYPE	CM	control_TTN	12	18
DDX60	0.929	0.00369	0.0208	0.0498	2.27	22.7	3.75e-05	2.43	LV	CELLTYPE	CM	control_TTN	12	18
LEPR	0.927	0.00498	0.0332	0.0991	3.07	20.3	7.78e-05	2.3	LV	CELLTYPE	CM	control_TTN	12	18
TMEM9B-AS1	0.926	0.0449	0.0573	0.156	3.79	8.83	0.0055	1.35	LV	CELLTYPE	CM	control_TTN	12	18
CCDC122	0.925	0.00709	0.206	0.426	5.42	18.1	0.000162	2.15	LV	CELLTYPE	CM	control_TTN	12	18
CASP8	0.921	0.0215	0.0353	0.0755	2.93	12.2	0.00137	1.67	LV	CELLTYPE	CM	control_TTN	12	18
RIDA	0.919	0.000653	0.0599	0.147	3.79	32	2.65e-06	3.19	LV	CELLTYPE	CM	control_TTN	12	18
RERGL	0.916	0.0143	0.0383	0.101	3.18	14.3	0.000624	1.85	LV	CELLTYPE	CM	control_TTN	12	18
HLF	0.915	0.00433	0.0819	0.175	4.12	21.4	5.46e-05	2.36	LV	CELLTYPE	CM	control_TTN	12	18
SHC3	0.915	0.0141	0.00489	0.0127	0.298	14.4	0.000598	1.85	LV	CELLTYPE	CM	control_TTN	12	18
PLS3-AS1	0.914	0.0148	0.0498	0.134	3.58	14.1	0.000665	1.83	LV	CELLTYPE	CM	control_TTN	12	18
NUP62CL	0.913	0.00424	0.00806	0.0228	1.02	21.7	5.1e-05	2.37	LV	CELLTYPE	CM	control_TTN	12	18
CFAP221	0.912	0.00622	0.0152	0.0417	1.93	18.8	0.000131	2.21	LV	CELLTYPE	CM	control_TTN	12	18
HBP1	0.912	0.00924	0.177	0.42	5.31	16.7	0.000267	2.03	LV	CELLTYPE	CM	control_TTN	12	18
ATP2C1	0.911	0.000896	0.901	2.2	7.69	29.9	4.65e-06	3.05	LV	CELLTYPE	CM	control_TTN	12	18
XPR1	0.911	0.00385	2.94	7.13	9.37	22.3	4.17e-05	2.41	LV	CELLTYPE	CM	control_TTN	12	18
CBFB	0.909	0.00622	0.23	0.614	5.77	18.8	0.00013	2.21	LV	CELLTYPE	CM	control_TTN	12	18
NFE2L1	0.909	0.000911	0.191	0.559	5.59	29.8	4.79e-06	3.04	LV	CELLTYPE	CM	control_TTN	12	18
P2RY14	0.906	0.032	0.0573	0.127	3.68	10.4	0.0028	1.5	LV	CELLTYPE	CM	control_TTN	12	18
SAMHD1	0.905	0.0318	0.0945	0.294	4.64	10.5	0.00276	1.5	LV	CELLTYPE	CM	control_TTN	12	18
URB1	0.905	0.00333	0.12	0.312	4.81	23.2	3.21e-05	2.48	LV	CELLTYPE	CM	control_TTN	12	18
AC107072.1	0.904	0.0449	0.0295	0.055	2.56	8.83	0.00549	1.35	LV	CELLTYPE	CM	control_TTN	12	18
ABAT	0.9	0.0207	0.102	0.26	4.57	12.4	0.00128	1.68	LV	CELLTYPE	CM	control_TTN	12	18
INTU	0.9	0.0122	0.297	0.715	6.07	15.1	0.000465	1.91	LV	CELLTYPE	CM	control_TTN	12	18
ITPK1-AS1	0.9	0.0357	0.0441	0.0816	3.13	9.9	0.0035	1.45	LV	CELLTYPE	CM	control_TTN	12	18
MCAM	0.899	0.0432	0.0522	0.131	3.57	8.99	0.00514	1.36	LV	CELLTYPE	CM	control_TTN	12	18
MED12L	0.892	0.00142	0.0807	0.187	4.17	27.6	8.76e-06	2.85	LV	CELLTYPE	CM	control_TTN	12	18
ALS2CR12	0.886	0.00532	0.16	0.46	5.33	19.9	9.06e-05	2.27	LV	CELLTYPE	CM	control_TTN	12	18
SEPT4	0.886	0.0315	0.0378	0.0925	3.12	10.5	0.00272	1.5	LV	CELLTYPE	CM	control_TTN	12	18
AC055733.2	0.883	0.0192	0.169	0.384	5.23	12.8	0.00109	1.72	LV	CELLTYPE	CM	control_TTN	12	18
ADO	0.883	0.0197	0.0193	0.0422	2.08	12.7	0.00115	1.71	LV	CELLTYPE	CM	control_TTN	12	18
STX19	0.881	0.0199	0.0226	0.0462	2.25	12.6	0.00117	1.7	LV	CELLTYPE	CM	control_TTN	12	18
RMDN2	0.878	0.0016	0.115	0.277	4.7	27	1.04e-05	2.8	LV	CELLTYPE	CM	control_TTN	12	18
OIP5	0.875	0.0212	0.131	0.268	4.75	12.3	0.00134	1.67	LV	CELLTYPE	CM	control_TTN	12	18
PREX2	0.875	0.0156	0.0174	0.0357	1.96	13.9	0.000724	1.81	LV	CELLTYPE	CM	control_TTN	12	18
SLC16A6	0.875	0.0219	0.0202	0.0374	2.01	12.1	0.00143	1.66	LV	CELLTYPE	CM	control_TTN	12	18
AL021707.1	0.874	0.0156	0.0578	0.124	3.61	13.9	0.00073	1.81	LV	CELLTYPE	CM	control_TTN	12	18
AL138737.1	0.874	0.0307	0.0402	0.0878	3.18	10.6	0.00258	1.51	LV	CELLTYPE	CM	control_TTN	12	18
LINC00327	0.873	0.0406	0.0282	0.0658	2.66	9.3	0.0045	1.39	LV	CELLTYPE	CM	control_TTN	12	18
FNDC3B	0.871	0.000215	2.19	5.99	9.06	40.2	3.59e-07	3.67	LV	CELLTYPE	CM	control_TTN	12	18
FAM214A	0.87	0.00307	0.585	1.46	7.07	23.5	2.86e-05	2.51	LV	CELLTYPE	CM	control_TTN	12	18
AC019117.3	0.869	0.0482	0.00712	0.0139	0.593	8.54	0.00624	1.32	LV	CELLTYPE	CM	control_TTN	12	18
MPP4	0.865	0.0143	0.0173	0.0438	2.02	14.3	0.000621	1.85	LV	CELLTYPE	CM	control_TTN	12	18
NPHP3-ACAD11	0.865	0.0492	0.0318	0.0557	2.62	8.47	0.00643	1.31	LV	CELLTYPE	CM	control_TTN	12	18
BRSK1	0.864	0.0274	0.00756	0.0218	0.945	11.1	0.00212	1.56	LV	CELLTYPE	CM	control_TTN	12	18
ALDH1L1	0.863	0.0448	0.176	0.391	5.23	8.84	0.00547	1.35	LV	CELLTYPE	CM	control_TTN	12	18
BACH2	0.862	0.0321	0.222	0.63	5.82	10.4	0.00282	1.49	LV	CELLTYPE	CM	control_TTN	12	18
FOXO3	0.862	0.0051	1.25	3.22	8.18	20.2	8.1e-05	2.29	LV	CELLTYPE	CM	control_TTN	12	18
AP002498.1	0.86	0.0306	0.0186	0.037	1.94	10.7	0.00256	1.51	LV	CELLTYPE	CM	control_TTN	12	18
AC016597.1	0.859	0.00854	0.0276	0.0645	2.62	17.1	0.000226	2.07	LV	CELLTYPE	CM	control_TTN	12	18
ART4	0.858	0.0481	0.0328	0.0626	2.72	8.55	0.00621	1.32	LV	CELLTYPE	CM	control_TTN	12	18
AC007014.1	0.854	0.0278	0.16	0.336	5.05	11.1	0.00217	1.56	LV	CELLTYPE	CM	control_TTN	12	18
CDC14A	0.854	0.00436	0.129	0.29	4.83	21.4	5.59e-05	2.36	LV	CELLTYPE	CM	control_TTN	12	18
SLC35G1	0.853	0.00385	0.0675	0.169	3.97	22.4	4.06e-05	2.41	LV	CELLTYPE	CM	control_TTN	12	18
AC004148.2	0.852	0.0124	0.0215	0.0448	2.16	15	0.000486	1.91	LV	CELLTYPE	CM	control_TTN	12	18
C12orf56	0.85	0.00583	0.0247	0.0606	2.55	19.2	0.000112	2.23	LV	CELLTYPE	CM	control_TTN	12	18
FOXP4	0.849	0.00355	0.0251	0.0611	2.52	22.8	3.55e-05	2.45	LV	CELLTYPE	CM	control_TTN	12	18
PNMT	0.846	0.0252	0.0339	0.0731	2.87	11.5	0.00184	1.6	LV	CELLTYPE	CM	control_TTN	12	18
P2RY12	0.842	0.0466	0.00803	0.0152	0.788	8.67	0.00589	1.33	LV	CELLTYPE	CM	control_TTN	12	18
RORA	0.841	0.0191	0.734	1.82	7.4	12.8	0.00108	1.72	LV	CELLTYPE	CM	control_TTN	12	18
RPGR	0.841	0.0171	0.0761	0.198	4.11	13.4	0.000859	1.77	LV	CELLTYPE	CM	control_TTN	12	18
LTBP1	0.84	0.000885	2.28	5.5	9.03	30.2	4.3e-06	3.05	LV	CELLTYPE	CM	control_TTN	12	18
TACR1	0.835	0.0218	0.043	0.074	3.04	12.1	0.00142	1.66	LV	CELLTYPE	CM	control_TTN	12	18
LANCL1-AS1	0.834	0.0444	0.0599	0.113	3.62	8.87	0.00541	1.35	LV	CELLTYPE	CM	control_TTN	12	18
MFAP3	0.834	0.000215	0.206	0.513	5.55	40.4	3.46e-07	3.67	LV	CELLTYPE	CM	control_TTN	12	18
ODC1	0.834	0.0464	0.0364	0.0812	2.92	8.7	0.00583	1.33	LV	CELLTYPE	CM	control_TTN	12	18
SPSB1	0.834	0.0426	0.0322	0.0728	2.82	9.05	0.005	1.37	LV	CELLTYPE	CM	control_TTN	12	18
PPP2R2B	0.831	0.0374	0.0384	0.0812	3.08	9.68	0.00384	1.43	LV	CELLTYPE	CM	control_TTN	12	18
BTBD8	0.83	0.0151	0.0865	0.24	4.41	14	0.000687	1.82	LV	CELLTYPE	CM	control_TTN	12	18
EPHA7	0.829	0.00403	0.147	0.337	5.05	21.9	4.77e-05	2.39	LV	CELLTYPE	CM	control_TTN	12	18
AC015813.2	0.827	0.00671	0.109	0.235	4.51	18.4	0.000147	2.17	LV	CELLTYPE	CM	control_TTN	12	18
ECHDC3	0.826	0.0201	0.204	0.458	5.48	12.5	0.00121	1.7	LV	CELLTYPE	CM	control_TTN	12	18
CCDC93	0.824	0.00533	0.563	1.33	6.98	19.8	9.18e-05	2.27	LV	CELLTYPE	CM	control_TTN	12	18
LRRCC1	0.824	0.0386	0.0135	0.0352	1.71	9.51	0.00411	1.41	LV	CELLTYPE	CM	control_TTN	12	18
SLC1A3	0.824	0.00695	2.29	5.79	9.05	18.2	0.000158	2.16	LV	CELLTYPE	CM	control_TTN	12	18
USP53	0.824	0.00355	1.46	3.8	8.41	22.9	3.52e-05	2.45	LV	CELLTYPE	CM	control_TTN	12	18
BHMT2	0.823	0.0395	0.0485	0.113	3.45	9.4	0.00431	1.4	LV	CELLTYPE	CM	control_TTN	12	18
NEB	0.822	0.0473	0.0995	0.218	4.43	8.61	0.00605	1.32	LV	CELLTYPE	CM	control_TTN	12	18
TUBE1	0.82	0.0056	0.509	1.13	6.78	19.4	0.000104	2.25	LV	CELLTYPE	CM	control_TTN	12	18
C4BPA	0.819	0.0226	0.00741	0.0156	0.762	12	0.00151	1.65	LV	CELLTYPE	CM	control_TTN	12	18
SCN11A	0.819	0.047	0.00683	0.018	0.763	8.63	0.00598	1.33	LV	CELLTYPE	CM	control_TTN	12	18
SLC43A2	0.819	0.0234	0.0314	0.091	3.01	11.8	0.0016	1.63	LV	CELLTYPE	CM	control_TTN	12	18
RHBDL2	0.818	0.0218	0.169	0.386	5.22	12.1	0.00142	1.66	LV	CELLTYPE	CM	control_TTN	12	18
ZMAT1	0.818	0.0051	0.21	0.493	5.54	20.1	8.27e-05	2.29	LV	CELLTYPE	CM	control_TTN	12	18
KLHL3	0.817	0.0125	0.528	1.16	6.85	15	0.000491	1.9	LV	CELLTYPE	CM	control_TTN	12	18
TPST2	0.816	0.00917	0.0973	0.224	4.46	16.7	0.00026	2.04	LV	CELLTYPE	CM	control_TTN	12	18
ZNF442	0.816	0.00848	0.0233	0.0541	2.36	17.2	0.000223	2.07	LV	CELLTYPE	CM	control_TTN	12	18
ZNF827	0.816	0.00151	0.442	1.02	6.6	27.2	9.75e-06	2.82	LV	CELLTYPE	CM	control_TTN	12	18
ATP6AP1L	0.815	0.00737	0.13	0.334	4.92	17.9	0.000173	2.13	LV	CELLTYPE	CM	control_TTN	12	18
C11orf65	0.815	0.00546	0.13	0.281	4.8	19.6	9.73e-05	2.26	LV	CELLTYPE	CM	control_TTN	12	18
TECTA	0.815	0.00992	0.0233	0.0536	2.35	16.3	0.000305	2	LV	CELLTYPE	CM	control_TTN	12	18
AC027117.2	0.813	0.0105	0.272	0.616	5.88	15.9	0.000354	1.98	LV	CELLTYPE	CM	control_TTN	12	18
AC073592.1	0.813	0.0345	0.00993	0.0178	0.969	10	0.0033	1.46	LV	CELLTYPE	CM	control_TTN	12	18
IL5	0.812	0.0215	0.0182	0.0314	1.84	12.2	0.00137	1.67	LV	CELLTYPE	CM	control_TTN	12	18
AL109935.1	0.81	0.0475	0.0266	0.0635	2.6	8.59	0.00611	1.32	LV	CELLTYPE	CM	control_TTN	12	18
PDLIM1	0.81	0.00612	0.364	0.917	6.38	18.9	0.000124	2.21	LV	CELLTYPE	CM	control_TTN	12	18
SPRED2	0.81	0.00385	0.205	0.528	5.59	22.3	4.16e-05	2.41	LV	CELLTYPE	CM	control_TTN	12	18
CDKL5	0.807	0.00533	0.442	1.08	6.65	19.9	9.11e-05	2.27	LV	CELLTYPE	CM	control_TTN	12	18
SLC25A29	0.807	0.0184	0.0609	0.167	3.89	13	0.001	1.74	LV	CELLTYPE	CM	control_TTN	12	18
CHST10	0.805	0.00679	0.0244	0.0539	2.44	18.3	0.000151	2.17	LV	CELLTYPE	CM	control_TTN	12	18
IRF6	0.804	0.0236	0.0208	0.0565	2.37	11.8	0.00163	1.63	LV	CELLTYPE	CM	control_TTN	12	18
SLC48A1	0.803	0.0125	0.0297	0.0695	2.75	15	0.000488	1.9	LV	CELLTYPE	CM	control_TTN	12	18
FMO5	0.801	0.0347	0.187	0.341	5.18	10	0.00334	1.46	LV	CELLTYPE	CM	control_TTN	12	18
PTPN14	0.801	0.00912	0.557	1.31	6.95	16.8	0.000257	2.04	LV	CELLTYPE	CM	control_TTN	12	18
AC090198.1	0.799	0.0384	0.00908	0.0189	0.965	9.56	0.00403	1.42	LV	CELLTYPE	CM	control_TTN	12	18
AC005746.2	0.798	0.0296	0.0553	0.116	3.51	10.8	0.00241	1.53	LV	CELLTYPE	CM	control_TTN	12	18
UBALD2	0.798	0.00588	0.03	0.0783	2.83	19.1	0.000115	2.23	LV	CELLTYPE	CM	control_TTN	12	18
ZNF597	0.798	0.0278	0.0094	0.0195	0.995	11.1	0.00217	1.56	LV	CELLTYPE	CM	control_TTN	12	18
PDE7A	0.795	0.00942	3.95	9.72	9.83	16.5	0.000282	2.03	LV	CELLTYPE	CM	control_TTN	12	18
NPR3	0.794	0.0205	0.166	0.321	5.08	12.5	0.00125	1.69	LV	CELLTYPE	CM	control_TTN	12	18
OSBPL6	0.794	0.0076	0.215	0.524	5.61	17.7	0.000186	2.12	LV	CELLTYPE	CM	control_TTN	12	18
AC097467.3	0.792	0.0283	0.0165	0.0323	1.82	11	0.00223	1.55	LV	CELLTYPE	CM	control_TTN	12	18
ADNP-AS1	0.792	0.029	0.0392	0.0775	3.01	10.9	0.00231	1.54	LV	CELLTYPE	CM	control_TTN	12	18
POLR1E	0.792	0.0213	0.0123	0.0265	1.41	12.3	0.00135	1.67	LV	CELLTYPE	CM	control_TTN	12	18
LINC00886	0.791	0.0122	0.237	0.601	5.76	15.1	0.000467	1.91	LV	CELLTYPE	CM	control_TTN	12	18
AC022509.2	0.79	0.0172	0.0245	0.0453	2.32	13.4	0.000875	1.77	LV	CELLTYPE	CM	control_TTN	12	18
AC116366.3	0.787	0.00255	0.704	1.48	7.21	24.4	2.22e-05	2.59	LV	CELLTYPE	CM	control_TTN	12	18
CCDC168	0.787	0.0408	0.0146	0.0421	1.9	9.26	0.00458	1.39	LV	CELLTYPE	CM	control_TTN	12	18
MSS51	0.787	0.0457	0.0676	0.139	3.83	8.77	0.00565	1.34	LV	CELLTYPE	CM	control_TTN	12	18
WASHC2A	0.787	0.015	0.0705	0.191	4.09	14.1	0.000681	1.82	LV	CELLTYPE	CM	control_TTN	12	18
AGPAT5	0.786	0.0384	0.0187	0.0452	2.07	9.55	0.00405	1.42	LV	CELLTYPE	CM	control_TTN	12	18
AL109955.1	0.785	0.0306	0.0278	0.0698	2.66	10.7	0.00253	1.51	LV	CELLTYPE	CM	control_TTN	12	18
LINC00624	0.782	0.00396	0.0735	0.142	3.93	22.1	4.43e-05	2.4	LV	CELLTYPE	CM	control_TTN	12	18
LRP1B	0.782	0.0484	0.114	0.239	4.72	8.52	0.00628	1.32	LV	CELLTYPE	CM	control_TTN	12	18
PQLC1	0.778	0.00869	0.0882	0.213	4.31	17	0.00024	2.06	LV	CELLTYPE	CM	control_TTN	12	18
SPATA6L	0.778	0.0238	0.0204	0.052	2.28	11.7	0.00167	1.62	LV	CELLTYPE	CM	control_TTN	12	18
FAM173B	0.774	0.00316	0.088	0.209	4.29	23.4	2.96e-05	2.5	LV	CELLTYPE	CM	control_TTN	12	18
ISPD-AS1	0.773	0.0364	0.0484	0.0761	3.2	9.81	0.00362	1.44	LV	CELLTYPE	CM	control_TTN	12	18
SRGAP3	0.773	0.00472	0.571	1.19	6.88	20.7	6.82e-05	2.33	LV	CELLTYPE	CM	control_TTN	12	18
FAM161A	0.77	0.0106	0.0315	0.082	2.9	15.8	0.000364	1.97	LV	CELLTYPE	CM	control_TTN	12	18
AC008581.2	0.769	0.0393	0.0569	0.0995	3.46	9.42	0.00427	1.41	LV	CELLTYPE	CM	control_TTN	12	18
PTPN3	0.764	0.01	0.537	1.32	6.97	16.2	0.000311	2	LV	CELLTYPE	CM	control_TTN	12	18
EXT1	0.762	0.0299	0.759	1.86	7.46	10.8	0.00244	1.52	LV	CELLTYPE	CM	control_TTN	12	18
SLC25A27	0.76	0.0318	0.41	0.877	6.43	10.5	0.00275	1.5	LV	CELLTYPE	CM	control_TTN	12	18
SH3RF3	0.757	0.01	0.305	0.697	6.07	16.2	0.000318	2	LV	CELLTYPE	CM	control_TTN	12	18
PLCZ1	0.756	0.0381	0.0117	0.0253	1.39	9.59	0.00398	1.42	LV	CELLTYPE	CM	control_TTN	12	18
TBPL1	0.756	0.036	0.127	0.258	4.72	9.87	0.00354	1.44	LV	CELLTYPE	CM	control_TTN	12	18
RANBP17	0.755	0.0103	0.242	0.623	5.82	16	0.000339	1.99	LV	CELLTYPE	CM	control_TTN	12	18
AC090559.1	0.754	0.0326	0.00704	0.0161	0.668	10.3	0.00291	1.49	LV	CELLTYPE	CM	control_TTN	12	18
C9orf24	0.754	0.017	0.0672	0.14	3.79	13.5	0.000846	1.77	LV	CELLTYPE	CM	control_TTN	12	18
SMC6	0.752	0.00143	0.377	0.868	6.38	27.5	9.1e-06	2.84	LV	CELLTYPE	CM	control_TTN	12	18
ZBTB20-AS1	0.752	0.00548	0.14	0.267	4.83	19.6	0.0001	2.26	LV	CELLTYPE	CM	control_TTN	12	18
GEMIN8	0.751	0.00461	0.0552	0.112	3.5	21	6.29e-05	2.34	LV	CELLTYPE	CM	control_TTN	12	18
GSEC	0.751	0.0258	0.0097	0.0188	1	11.4	0.00192	1.59	LV	CELLTYPE	CM	control_TTN	12	18
SHQ1	0.751	0.00197	0.118	0.283	4.74	25.8	1.45e-05	2.71	LV	CELLTYPE	CM	control_TTN	12	18
DIXDC1	0.75	0.00396	0.262	0.542	5.8	22	4.55e-05	2.4	LV	CELLTYPE	CM	control_TTN	12	18
TDRD9	0.75	0.0453	0.0497	0.114	3.46	8.8	0.00558	1.34	LV	CELLTYPE	CM	control_TTN	12	18
AL355315.1	0.748	0.0212	0.0611	0.139	3.74	12.3	0.00133	1.67	LV	CELLTYPE	CM	control_TTN	12	18
DSCAS	0.748	0.0188	0.0966	0.204	4.36	12.9	0.00105	1.72	LV	CELLTYPE	CM	control_TTN	12	18
SLC9B1	0.748	0.0229	0.027	0.0566	2.53	11.9	0.00154	1.64	LV	CELLTYPE	CM	control_TTN	12	18
AC020779.2	0.746	0.0375	0.00719	0.014	0.636	9.66	0.00386	1.43	LV	CELLTYPE	CM	control_TTN	12	18
AL139398.1	0.746	0.0136	0.0141	0.0297	1.61	14.6	0.000569	1.87	LV	CELLTYPE	CM	control_TTN	12	18
GLRB	0.746	0.000567	0.101	0.229	4.47	33	2.07e-06	3.25	LV	CELLTYPE	CM	control_TTN	12	18
HMGN1	0.745	0.00443	0.23	0.525	5.64	21.2	5.9e-05	2.35	LV	CELLTYPE	CM	control_TTN	12	18
ZSCAN20	0.745	0.0308	0.0208	0.0422	2.1	10.6	0.0026	1.51	LV	CELLTYPE	CM	control_TTN	12	18
SNHG22	0.744	0.0176	0.0911	0.212	4.31	13.3	0.000917	1.75	LV	CELLTYPE	CM	control_TTN	12	18
MAP3K7CL	0.743	0.014	0.0358	0.0726	2.93	14.4	0.000593	1.85	LV	CELLTYPE	CM	control_TTN	12	18
SETBP1	0.743	0.046	0.223	0.501	5.65	8.73	0.00574	1.34	LV	CELLTYPE	CM	control_TTN	12	18
AC025262.1	0.742	0.0273	0.00807	0.0186	0.898	11.1	0.0021	1.56	LV	CELLTYPE	CM	control_TTN	12	18
CEP72	0.742	0.0386	0.0097	0.0198	1.05	9.51	0.00411	1.41	LV	CELLTYPE	CM	control_TTN	12	18
LINC02170	0.742	0.0181	0.014	0.0344	1.69	13.1	0.000973	1.74	LV	CELLTYPE	CM	control_TTN	12	18
ZMIZ1	0.741	0.0249	0.485	1.07	6.7	11.6	0.00178	1.6	LV	CELLTYPE	CM	control_TTN	12	18
ZSCAN29	0.741	0.034	0.0457	0.0729	3.08	10.1	0.00319	1.47	LV	CELLTYPE	CM	control_TTN	12	18
AC008575.1	0.74	0.0169	0.00637	0.0146	0.556	13.5	0.00083	1.77	LV	CELLTYPE	CM	control_TTN	12	18
AC024145.1	0.74	0.0167	0.0778	0.13	3.91	13.6	0.000806	1.78	LV	CELLTYPE	CM	control_TTN	12	18
GREB1	0.74	0.0199	0.226	0.492	5.59	12.6	0.00118	1.7	LV	CELLTYPE	CM	control_TTN	12	18
TRUB1	0.738	0.0214	0.141	0.283	4.84	12.2	0.00136	1.67	LV	CELLTYPE	CM	control_TTN	12	18
ERI2	0.737	0.003	0.0989	0.22	4.43	23.6	2.77e-05	2.52	LV	CELLTYPE	CM	control_TTN	12	18
YWHAG	0.737	0.000815	0.282	0.677	5.99	30.8	3.69e-06	3.09	LV	CELLTYPE	CM	control_TTN	12	18
GRK3	0.736	0.0283	0.178	0.499	5.47	11	0.00223	1.55	LV	CELLTYPE	CM	control_TTN	12	18
HLTF	0.736	0.0224	0.141	0.276	4.81	12	0.00149	1.65	LV	CELLTYPE	CM	control_TTN	12	18
MEF2C-AS1	0.736	0.0134	0.122	0.252	4.69	14.6	0.000549	1.87	LV	CELLTYPE	CM	control_TTN	12	18
VCL	0.736	0.0387	2.15	5.05	8.89	9.49	0.00415	1.41	LV	CELLTYPE	CM	control_TTN	12	18
AC010636.2	0.735	0.0416	0.00665	0.0175	0.72	9.17	0.00476	1.38	LV	CELLTYPE	CM	control_TTN	12	18
AC104596.1	0.735	0.00396	0.322	0.73	6.13	22.1	4.46e-05	2.4	LV	CELLTYPE	CM	control_TTN	12	18
AL357153.2	0.734	0.00829	0.116	0.268	4.66	17.3	0.000212	2.08	LV	CELLTYPE	CM	control_TTN	12	18
CRB1	0.734	0.0287	0.0603	0.162	3.85	10.9	0.00228	1.54	LV	CELLTYPE	CM	control_TTN	12	18
MCM6	0.734	0.0395	0.00677	0.0135	0.575	9.38	0.00434	1.4	LV	CELLTYPE	CM	control_TTN	12	18
ASIP	0.733	0.0262	0.135	0.345	5	11.3	0.00198	1.58	LV	CELLTYPE	CM	control_TTN	12	18
UST	0.733	0.0121	0.248	0.528	5.71	15.2	0.000453	1.92	LV	CELLTYPE	CM	control_TTN	12	18
IPO11	0.732	0.000653	0.177	0.385	5.27	32.1	2.61e-06	3.19	LV	CELLTYPE	CM	control_TTN	12	18
AL161457.2	0.729	0.0432	0.172	0.275	5.02	8.98	0.00515	1.36	LV	CELLTYPE	CM	control_TTN	12	18
KCTD1	0.729	0.0162	0.246	0.572	5.81	13.7	0.000779	1.79	LV	CELLTYPE	CM	control_TTN	12	18
TMEM266	0.729	0.0272	0.12	0.238	4.64	11.2	0.00209	1.57	LV	CELLTYPE	CM	control_TTN	12	18
SLC46A3	0.728	0.00747	0.202	0.421	5.39	17.8	0.000179	2.13	LV	CELLTYPE	CM	control_TTN	12	18
ZNF117	0.728	0.0444	0.0311	0.0673	2.72	8.87	0.0054	1.35	LV	CELLTYPE	CM	control_TTN	12	18
MADD	0.727	0.00612	0.159	0.345	5.09	18.9	0.000125	2.21	LV	CELLTYPE	CM	control_TTN	12	18
SLC25A30	0.727	0.0197	0.175	0.396	5.27	12.7	0.00114	1.71	LV	CELLTYPE	CM	control_TTN	12	18
AC105339.3	0.726	0.0252	0.0348	0.0754	2.86	11.5	0.00182	1.6	LV	CELLTYPE	CM	control_TTN	12	18
PKD2	0.725	0.00216	0.287	0.647	5.97	25.4	1.65e-05	2.67	LV	CELLTYPE	CM	control_TTN	12	18
SIRPA	0.725	0.041	0.0235	0.0563	2.4	9.23	0.00463	1.39	LV	CELLTYPE	CM	control_TTN	12	18
SORT1	0.725	0.0195	0.633	1.32	7.03	12.8	0.00111	1.71	LV	CELLTYPE	CM	control_TTN	12	18
NCBP3	0.724	0.00398	0.146	0.319	4.96	22	4.63e-05	2.4	LV	CELLTYPE	CM	control_TTN	12	18
HMGN2	0.723	0.00779	0.0848	0.202	4.29	17.6	0.000192	2.11	LV	CELLTYPE	CM	control_TTN	12	18
KIAA1217	0.721	0.0137	1.93	3.98	8.66	14.5	0.000577	1.86	LV	CELLTYPE	CM	control_TTN	12	18
KIFAP3	0.721	0.0158	0.422	0.866	6.46	13.8	0.00074	1.8	LV	CELLTYPE	CM	control_TTN	12	18
MAEL	0.72	0.017	0.0738	0.17	4.06	13.5	0.000837	1.77	LV	CELLTYPE	CM	control_TTN	12	18
SOS2	0.72	0.00484	0.847	1.85	7.51	20.5	7.34e-05	2.31	LV	CELLTYPE	CM	control_TTN	12	18
AC018462.1	0.718	0.00484	0.234	0.429	5.56	20.5	7.34e-05	2.31	LV	CELLTYPE	CM	control_TTN	12	18
CLEC4A	0.718	0.0306	0.00734	0.0146	0.649	10.7	0.00254	1.51	LV	CELLTYPE	CM	control_TTN	12	18
AP000943.3	0.717	0.0188	0.0887	0.157	4.12	12.9	0.00105	1.73	LV	CELLTYPE	CM	control_TTN	12	18
FRRS1	0.717	0.0121	0.0889	0.181	4.22	15.2	0.000451	1.92	LV	CELLTYPE	CM	control_TTN	12	18
CXCL17	0.714	0.0306	0.0193	0.0454	2.16	10.7	0.00255	1.51	LV	CELLTYPE	CM	control_TTN	12	18
AC093157.1	0.713	0.00612	0.138	0.323	4.93	18.9	0.000126	2.21	LV	CELLTYPE	CM	control_TTN	12	18
OSBPL11	0.712	0.032	0.193	0.431	5.39	10.4	0.0028	1.5	LV	CELLTYPE	CM	control_TTN	12	18
AC092378.1	0.71	0.023	0.269	0.578	5.82	11.9	0.00155	1.64	LV	CELLTYPE	CM	control_TTN	12	18
PTPN11	0.709	0.0105	0.368	0.825	6.32	15.9	0.000354	1.98	LV	CELLTYPE	CM	control_TTN	12	18
BDH2	0.707	0.0422	0.0265	0.048	2.41	9.1	0.00489	1.37	LV	CELLTYPE	CM	control_TTN	12	18
TMEM71	0.706	0.0277	1.65	4.11	8.58	11.1	0.00216	1.56	LV	CELLTYPE	CM	control_TTN	12	18
OSER1-DT	0.705	0.00848	0.0494	0.1	3.39	17.2	0.000223	2.07	LV	CELLTYPE	CM	control_TTN	12	18
EXOC6	0.703	0.00246	0.464	1	6.66	24.5	2.12e-05	2.61	LV	CELLTYPE	CM	control_TTN	12	18
PRICKLE1	0.702	0.0233	0.621	1.16	6.94	11.9	0.00158	1.63	LV	CELLTYPE	CM	control_TTN	12	18
PSTK	0.701	0.0158	0.0418	0.0778	3.05	13.8	0.000746	1.8	LV	CELLTYPE	CM	control_TTN	12	18
B3GALNT2	0.7	0.0103	0.554	1.22	6.87	16	0.000335	1.99	LV	CELLTYPE	CM	control_TTN	12	18
JAK1	0.7	0.0236	0.4	0.951	6.49	11.8	0.00164	1.63	LV	CELLTYPE	CM	control_TTN	12	18
AL592430.1	0.698	0.0426	0.108	0.198	4.48	9.06	0.00499	1.37	LV	CELLTYPE	CM	control_TTN	12	18
GLRX	0.698	0.0465	0.372	0.714	6.24	8.69	0.00585	1.33	LV	CELLTYPE	CM	control_TTN	12	18
ZNF471	0.698	0.0307	0.0614	0.118	3.61	10.7	0.00257	1.51	LV	CELLTYPE	CM	control_TTN	12	18
CHKA	0.696	0.00297	0.466	1.01	6.65	23.7	2.72e-05	2.53	LV	CELLTYPE	CM	control_TTN	12	18
OSGIN2	0.696	0.0151	0.0347	0.0672	2.84	14	0.000688	1.82	LV	CELLTYPE	CM	control_TTN	12	18
SRRD	0.696	0.00369	0.0174	0.0342	1.87	22.6	3.78e-05	2.43	LV	CELLTYPE	CM	control_TTN	12	18
UBR5-AS1	0.695	0.034	0.0381	0.082	3.02	10.1	0.00319	1.47	LV	CELLTYPE	CM	control_TTN	12	18
AC104035.1	0.694	0.0364	0.045	0.112	3.39	9.81	0.00362	1.44	LV	CELLTYPE	CM	control_TTN	12	18
LINC01301	0.694	0.0171	0.0617	0.136	3.74	13.4	0.000862	1.77	LV	CELLTYPE	CM	control_TTN	12	18
ZNF85	0.694	0.0119	0.0346	0.0681	2.84	15.3	0.000437	1.92	LV	CELLTYPE	CM	control_TTN	12	18
CAT	0.693	0.021	0.513	1.19	6.84	12.3	0.00132	1.68	LV	CELLTYPE	CM	control_TTN	12	18
NSDHL	0.693	0.0262	0.0288	0.0675	2.71	11.3	0.00197	1.58	LV	CELLTYPE	CM	control_TTN	12	18
RRAS2	0.693	0.0232	0.418	0.945	6.49	11.9	0.00157	1.63	LV	CELLTYPE	CM	control_TTN	12	18
KIAA0556	0.691	0.00116	0.214	0.523	5.6	28.7	6.52e-06	2.94	LV	CELLTYPE	CM	control_TTN	12	18
AC010343.3	0.688	0.0353	0.0864	0.18	4.22	9.94	0.00344	1.45	LV	CELLTYPE	CM	control_TTN	12	18
COPS7B	0.687	0.00468	0.117	0.269	4.7	20.8	6.63e-05	2.33	LV	CELLTYPE	CM	control_TTN	12	18
YPEL1	0.684	0.0233	0.0876	0.2	4.25	11.9	0.00158	1.63	LV	CELLTYPE	CM	control_TTN	12	18
ELK1	0.681	0.015	0.0232	0.0479	2.3	14.1	0.000675	1.82	LV	CELLTYPE	CM	control_TTN	12	18
XPO1	0.68	0.0184	0.386	0.971	6.46	13	0.001	1.74	LV	CELLTYPE	CM	control_TTN	12	18
HRASLS	0.679	0.0326	0.0474	0.0867	3.21	10.3	0.00291	1.49	LV	CELLTYPE	CM	control_TTN	12	18
NEK3	0.679	0.0236	0.0501	0.107	3.41	11.8	0.00163	1.63	LV	CELLTYPE	CM	control_TTN	12	18
AC091167.6	0.677	0.00838	0.0194	0.0457	2.15	17.3	0.000215	2.08	LV	CELLTYPE	CM	control_TTN	12	18
PANK1	0.677	0.0395	0.339	0.706	6.17	9.39	0.00433	1.4	LV	CELLTYPE	CM	control_TTN	12	18
TRMT5	0.676	0.0476	0.0179	0.0332	1.83	8.58	0.00612	1.32	LV	CELLTYPE	CM	control_TTN	12	18
UPP1	0.676	0.0197	0.121	0.246	4.62	12.7	0.00115	1.71	LV	CELLTYPE	CM	control_TTN	12	18
CA2	0.675	0.0392	0.0257	0.0533	2.45	9.44	0.00424	1.41	LV	CELLTYPE	CM	control_TTN	12	18
DHCR7	0.674	0.0249	0.0117	0.0261	1.4	11.6	0.00178	1.6	LV	CELLTYPE	CM	control_TTN	12	18
GLS	0.674	0.0302	0.4	0.768	6.3	10.7	0.00247	1.52	LV	CELLTYPE	CM	control_TTN	12	18
ZDHHC21	0.674	0.0427	0.31	0.64	6	9.05	0.00501	1.37	LV	CELLTYPE	CM	control_TTN	12	18
AC091551.1	0.673	0.0424	0.0844	0.179	4.17	9.07	0.00496	1.37	LV	CELLTYPE	CM	control_TTN	12	18
AF241726.2	0.673	0.00167	0.197	0.375	5.32	26.6	1.17e-05	2.78	LV	CELLTYPE	CM	control_TTN	12	18
SYTL2	0.673	0.029	0.0139	0.0305	1.66	10.9	0.00231	1.54	LV	CELLTYPE	CM	control_TTN	12	18
SPEF2	0.672	0.0434	0.0389	0.0839	3.07	8.96	0.00519	1.36	LV	CELLTYPE	CM	control_TTN	12	18
SGCE	0.667	0.0285	0.237	0.451	5.55	11	0.00226	1.55	LV	CELLTYPE	CM	control_TTN	12	18
ALDH6A1	0.665	0.011	0.0604	0.143	3.76	15.6	0.000388	1.96	LV	CELLTYPE	CM	control_TTN	12	18
FAM169A	0.665	0.0137	0.0767	0.158	3.99	14.5	0.000574	1.86	LV	CELLTYPE	CM	control_TTN	12	18
PGAP2	0.665	0.0139	0.133	0.326	4.93	14.5	0.00059	1.86	LV	CELLTYPE	CM	control_TTN	12	18
TRAF1	0.665	0.0329	0.0149	0.0331	1.72	10.3	0.00299	1.48	LV	CELLTYPE	CM	control_TTN	12	18
WASL	0.665	0.0146	0.304	0.584	5.92	14.2	0.000647	1.84	LV	CELLTYPE	CM	control_TTN	12	18
IQUB	0.664	0.016	0.0185	0.0404	2.03	13.8	0.000763	1.8	LV	CELLTYPE	CM	control_TTN	12	18
DUSP11	0.662	0.0204	0.0792	0.153	3.99	12.5	0.00124	1.69	LV	CELLTYPE	CM	control_TTN	12	18
PACSIN1	0.662	0.0323	0.0305	0.0611	2.67	10.4	0.00286	1.49	LV	CELLTYPE	CM	control_TTN	12	18
CCNJL	0.661	0.0218	0.17	0.334	5.11	12.1	0.00142	1.66	LV	CELLTYPE	CM	control_TTN	12	18
DNAAF5	0.66	0.026	0.0638	0.119	3.67	11.3	0.00194	1.59	LV	CELLTYPE	CM	control_TTN	12	18
FAM221A	0.66	0.0102	0.0505	0.112	3.47	16.1	0.000328	1.99	LV	CELLTYPE	CM	control_TTN	12	18
SEPT4-AS1	0.658	0.0348	0.0262	0.0498	2.4	10	0.00336	1.46	LV	CELLTYPE	CM	control_TTN	12	18
TFB2M	0.658	0.00759	0.0442	0.0894	3.21	17.7	0.000185	2.12	LV	CELLTYPE	CM	control_TTN	12	18
APBB3	0.657	0.0354	0.0263	0.0669	2.66	9.93	0.00345	1.45	LV	CELLTYPE	CM	control_TTN	12	18
AC015878.1	0.656	0.0424	0.185	0.362	5.22	9.07	0.00496	1.37	LV	CELLTYPE	CM	control_TTN	12	18
AL139260.1	0.656	0.00614	0.453	0.988	6.6	18.8	0.000127	2.21	LV	CELLTYPE	CM	control_TTN	12	18
FGD4	0.656	0.018	1.2	2.55	8	13.1	0.000964	1.74	LV	CELLTYPE	CM	control_TTN	12	18
TXLNB	0.656	0.00548	0.845	1.95	7.57	19.6	9.98e-05	2.26	LV	CELLTYPE	CM	control_TTN	12	18
UACA	0.656	0.00385	0.317	0.676	6.08	22.4	4.1e-05	2.41	LV	CELLTYPE	CM	control_TTN	12	18
ALAD	0.655	0.0456	0.0926	0.232	4.45	8.77	0.00564	1.34	LV	CELLTYPE	CM	control_TTN	12	18
AC010542.3	0.654	0.0342	0.038	0.0734	2.95	10.1	0.00326	1.47	LV	CELLTYPE	CM	control_TTN	12	18
EIF4E3	0.654	0.0216	0.091	0.176	4.19	12.2	0.00139	1.67	LV	CELLTYPE	CM	control_TTN	12	18
NUAK1	0.653	0.0315	0.565	1.1	6.86	10.5	0.00272	1.5	LV	CELLTYPE	CM	control_TTN	12	18
AL391684.1	0.652	0.0413	0.0186	0.0409	2.04	9.19	0.00471	1.38	LV	CELLTYPE	CM	control_TTN	12	18
PAQR3	0.652	0.0121	0.114	0.241	4.65	15.2	0.000449	1.92	LV	CELLTYPE	CM	control_TTN	12	18
TTC21A	0.652	0.034	0.02	0.0485	2.21	10.1	0.0032	1.47	LV	CELLTYPE	CM	control_TTN	12	18
ULK1	0.652	0.0437	0.174	0.469	5.39	8.94	0.00524	1.36	LV	CELLTYPE	CM	control_TTN	12	18
MED30	0.651	0.0154	0.0424	0.0831	3.14	13.9	0.000713	1.81	LV	CELLTYPE	CM	control_TTN	12	18
AC025283.3	0.65	0.0346	0.11	0.206	4.43	10	0.00331	1.46	LV	CELLTYPE	CM	control_TTN	12	18
DGAT2	0.65	0.05	0.00922	0.0179	1.01	8.4	0.00662	1.3	LV	CELLTYPE	CM	control_TTN	12	18
UTP15	0.649	0.0252	0.0171	0.0316	1.76	11.5	0.00184	1.6	LV	CELLTYPE	CM	control_TTN	12	18
AL359706.1	0.648	0.0185	0.199	0.35	5.27	13	0.00102	1.73	LV	CELLTYPE	CM	control_TTN	12	18
LINC01545	0.648	0.0387	0.0136	0.0307	1.64	9.5	0.00413	1.41	LV	CELLTYPE	CM	control_TTN	12	18
SLC13A4	0.648	0.0475	0.173	0.314	5.06	8.6	0.00609	1.32	LV	CELLTYPE	CM	control_TTN	12	18
CHD1L	0.647	0.0128	0.0906	0.188	4.25	14.8	0.000513	1.89	LV	CELLTYPE	CM	control_TTN	12	18
ARHGAP42	0.646	0.0199	0.304	0.679	6.08	12.6	0.00117	1.7	LV	CELLTYPE	CM	control_TTN	12	18
SLAIN2	0.645	0.00754	0.359	0.751	6.22	17.8	0.000181	2.12	LV	CELLTYPE	CM	control_TTN	12	18
JARID2	0.644	0.0233	0.653	1.42	7.11	11.9	0.00158	1.63	LV	CELLTYPE	CM	control_TTN	12	18
GFOD1	0.643	0.041	0.645	1.38	7.11	9.23	0.00463	1.39	LV	CELLTYPE	CM	control_TTN	12	18
IMPA1	0.643	0.0201	0.0931	0.18	4.21	12.6	0.0012	1.7	LV	CELLTYPE	CM	control_TTN	12	18
MED14	0.643	0.0125	0.184	0.346	5.19	14.9	0.000495	1.9	LV	CELLTYPE	CM	control_TTN	12	18
LINC02352	0.642	0.0368	0.0201	0.0358	2	9.77	0.00369	1.43	LV	CELLTYPE	CM	control_TTN	12	18
UBR4	0.642	0.00472	0.376	0.798	6.32	20.7	6.86e-05	2.33	LV	CELLTYPE	CM	control_TTN	12	18
AL133480.1	0.641	0.05	0.0869	0.156	4.08	8.4	0.00661	1.3	LV	CELLTYPE	CM	control_TTN	12	18
LIN7A	0.64	0.00854	0.366	0.775	6.28	17.1	0.000232	2.07	LV	CELLTYPE	CM	control_TTN	12	18
ATP10D	0.638	0.0268	0.151	0.311	4.99	11.2	0.00204	1.57	LV	CELLTYPE	CM	control_TTN	12	18
CEACAM1	0.637	0.0296	0.0376	0.0782	3.02	10.8	0.00238	1.53	LV	CELLTYPE	CM	control_TTN	12	18
NSUN2	0.637	0.00563	0.0892	0.188	4.23	19.4	0.000106	2.25	LV	CELLTYPE	CM	control_TTN	12	18
WDR63	0.637	0.0427	0.0386	0.114	3.33	9.04	0.00502	1.37	LV	CELLTYPE	CM	control_TTN	12	18
ZDHHC14	0.636	0.0212	0.476	1.1	6.71	12.3	0.00133	1.67	LV	CELLTYPE	CM	control_TTN	12	18
ACSS3	0.635	0.00679	1.51	3.22	8.34	18.3	0.000152	2.17	LV	CELLTYPE	CM	control_TTN	12	18
LMO7	0.635	0.00912	2.56	5.14	9.06	16.8	0.000257	2.04	LV	CELLTYPE	CM	control_TTN	12	18
TBC1D1	0.635	0.0187	0.93	2.26	7.72	12.9	0.00104	1.73	LV	CELLTYPE	CM	control_TTN	12	18
FOXO1	0.634	0.0318	0.63	1.35	7.07	10.5	0.00275	1.5	LV	CELLTYPE	CM	control_TTN	12	18
SLC25A21-AS1	0.634	0.0429	0.03	0.0564	2.58	9.01	0.00509	1.37	LV	CELLTYPE	CM	control_TTN	12	18
TUB	0.633	0.0236	0.0882	0.181	4.2	11.8	0.00163	1.63	LV	CELLTYPE	CM	control_TTN	12	18
PARVA	0.632	0.0197	0.667	1.61	7.26	12.7	0.00114	1.71	LV	CELLTYPE	CM	control_TTN	12	18
TPP2	0.631	0.00558	0.179	0.358	5.2	19.5	0.000103	2.25	LV	CELLTYPE	CM	control_TTN	12	18
SPDYA	0.63	0.0251	0.0658	0.134	3.77	11.5	0.00182	1.6	LV	CELLTYPE	CM	control_TTN	12	18
NUP50	0.629	0.0439	0.0625	0.12	3.67	8.92	0.00528	1.36	LV	CELLTYPE	CM	control_TTN	12	18
CLTCL1	0.628	0.0124	0.269	0.642	5.94	15	0.000482	1.91	LV	CELLTYPE	CM	control_TTN	12	18
MEAF6	0.626	0.00333	0.102	0.212	4.44	23.2	3.21e-05	2.48	LV	CELLTYPE	CM	control_TTN	12	18
TPST1	0.626	0.0103	0.121	0.254	4.69	16	0.000339	1.99	LV	CELLTYPE	CM	control_TTN	12	18
CCNB1IP1	0.625	0.0346	0.361	0.733	6.21	10	0.00333	1.46	LV	CELLTYPE	CM	control_TTN	12	18
GUF1	0.625	0.0285	0.0604	0.119	3.62	11	0.00225	1.55	LV	CELLTYPE	CM	control_TTN	12	18
OSER1	0.622	0.00533	0.0931	0.193	4.27	19.8	9.38e-05	2.27	LV	CELLTYPE	CM	control_TTN	12	18
CENPA	0.619	0.0393	0.0247	0.0473	2.35	9.42	0.00428	1.41	LV	CELLTYPE	CM	control_TTN	12	18
PDE3B	0.618	0.00498	0.571	1.45	7.09	20.3	7.78e-05	2.3	LV	CELLTYPE	CM	control_TTN	12	18
TMEM185A	0.618	0.00443	0.0993	0.231	4.48	21.2	5.91e-05	2.35	LV	CELLTYPE	CM	control_TTN	12	18
ARRDC3-AS1	0.617	0.0244	0.0767	0.156	3.98	11.6	0.00172	1.61	LV	CELLTYPE	CM	control_TTN	12	18
RAB11FIP2	0.615	0.0425	0.155	0.292	4.92	9.07	0.00497	1.37	LV	CELLTYPE	CM	control_TTN	12	18
TMEM268	0.615	0.0311	0.0139	0.0291	1.57	10.6	0.00265	1.51	LV	CELLTYPE	CM	control_TTN	12	18
ZNF528	0.615	0.0202	0.0913	0.187	4.22	12.5	0.00122	1.7	LV	CELLTYPE	CM	control_TTN	12	18
AC098829.1	0.614	0.0443	0.175	0.314	5.08	8.88	0.00539	1.35	LV	CELLTYPE	CM	control_TTN	12	18
ATG2B	0.614	0.00999	0.169	0.337	5.12	16.2	0.00031	2	LV	CELLTYPE	CM	control_TTN	12	18
ZNF736	0.614	0.0306	0.109	0.223	4.49	10.7	0.00254	1.51	LV	CELLTYPE	CM	control_TTN	12	18
ANKRD42	0.613	0.0395	0.0337	0.0726	2.83	9.38	0.00434	1.4	LV	CELLTYPE	CM	control_TTN	12	18
EAF2	0.613	0.00915	0.0273	0.0629	2.62	16.8	0.000259	2.04	LV	CELLTYPE	CM	control_TTN	12	18
RNF217	0.612	0.0424	0.241	0.489	5.62	9.07	0.00496	1.37	LV	CELLTYPE	CM	control_TTN	12	18
SETDB2	0.612	0.00464	0.181	0.373	5.23	20.9	6.42e-05	2.33	LV	CELLTYPE	CM	control_TTN	12	18
DNAJC27-AS1	0.611	0.0306	0.058	0.134	3.66	10.7	0.00254	1.51	LV	CELLTYPE	CM	control_TTN	12	18
PTK2B	0.611	0.0264	0.0443	0.0865	3.16	11.3	0.00199	1.58	LV	CELLTYPE	CM	control_TTN	12	18
RNF146	0.611	0.00547	0.27	0.557	5.82	19.6	9.85e-05	2.26	LV	CELLTYPE	CM	control_TTN	12	18
AC120053.1	0.609	0.0465	0.0141	0.0294	1.57	8.69	0.00585	1.33	LV	CELLTYPE	CM	control_TTN	12	18
LRRC19	0.609	0.0385	0.0184	0.0362	1.95	9.53	0.00409	1.41	LV	CELLTYPE	CM	control_TTN	12	18
NMNAT3	0.609	0.0123	0.185	0.377	5.27	15.1	0.000472	1.91	LV	CELLTYPE	CM	control_TTN	12	18
CCND1	0.608	0.00416	0.0639	0.137	3.77	21.8	4.95e-05	2.38	LV	CELLTYPE	CM	control_TTN	12	18
FAM204A	0.605	0.0094	0.18	0.362	5.22	16.6	0.000274	2.03	LV	CELLTYPE	CM	control_TTN	12	18
WDCP	0.605	0.033	0.0238	0.0415	2.23	10.3	0.003	1.48	LV	CELLTYPE	CM	control_TTN	12	18
CLHC1	0.603	0.0176	0.101	0.216	4.4	13.2	0.00093	1.75	LV	CELLTYPE	CM	control_TTN	12	18
GABPB2	0.603	0.0291	0.266	0.625	5.87	10.9	0.00234	1.54	LV	CELLTYPE	CM	control_TTN	12	18
ERCC4	0.602	0.00162	0.0933	0.195	4.3	26.9	1.08e-05	2.79	LV	CELLTYPE	CM	control_TTN	12	18
PLAGL2	0.601	0.033	0.0348	0.0778	2.92	10.3	0.00301	1.48	LV	CELLTYPE	CM	control_TTN	12	18
UNC5D	0.601	0.0391	0.0958	0.172	4.28	9.44	0.00423	1.41	LV	CELLTYPE	CM	control_TTN	12	18
PPM1B	0.6	0.00583	0.375	0.824	6.34	19.2	0.000112	2.23	LV	CELLTYPE	CM	control_TTN	12	18
ZNF678	0.599	0.0103	0.083	0.173	4.12	16	0.000334	1.99	LV	CELLTYPE	CM	control_TTN	12	18
NBN	0.597	0.0451	0.162	0.285	4.98	8.81	0.00555	1.35	LV	CELLTYPE	CM	control_TTN	12	18
PEX1	0.597	0.0241	0.212	0.404	5.41	11.7	0.0017	1.62	LV	CELLTYPE	CM	control_TTN	12	18
ANKRA2	0.595	0.00333	0.0747	0.167	4.04	23.1	3.24e-05	2.48	LV	CELLTYPE	CM	control_TTN	12	18
BLMH	0.595	0.00854	0.0679	0.143	3.83	17.1	0.000231	2.07	LV	CELLTYPE	CM	control_TTN	12	18
PPP2CB	0.594	0.0262	0.487	1.04	6.69	11.3	0.00197	1.58	LV	CELLTYPE	CM	control_TTN	12	18
RASAL2	0.593	0.0218	2.33	5.11	8.98	12.1	0.00142	1.66	LV	CELLTYPE	CM	control_TTN	12	18
AP000763.3	0.592	0.0457	0.0116	0.022	1.26	8.77	0.00564	1.34	LV	CELLTYPE	CM	control_TTN	12	18
CFAP70	0.592	0.0304	0.155	0.33	5.03	10.7	0.00251	1.52	LV	CELLTYPE	CM	control_TTN	12	18
OSBPL1A	0.592	0.00142	0.736	1.64	7.34	27.6	8.85e-06	2.85	LV	CELLTYPE	CM	control_TTN	12	18
SLC16A12	0.592	0.0284	0.0704	0.132	3.83	11	0.00224	1.55	LV	CELLTYPE	CM	control_TTN	12	18
ZNF701	0.591	0.0143	0.0738	0.151	3.92	14.3	0.000626	1.85	LV	CELLTYPE	CM	control_TTN	12	18
CCDC28A	0.588	0.0321	0.18	0.366	5.21	10.4	0.00282	1.49	LV	CELLTYPE	CM	control_TTN	12	18
HACL1	0.587	0.00551	0.139	0.282	4.85	19.5	0.000101	2.26	LV	CELLTYPE	CM	control_TTN	12	18
AC004982.2	0.586	0.0436	0.033	0.0718	2.84	8.95	0.00522	1.36	LV	CELLTYPE	CM	control_TTN	12	18
BPNT1	0.585	0.0299	0.0677	0.134	3.8	10.8	0.00244	1.52	LV	CELLTYPE	CM	control_TTN	12	18
HDAC7	0.585	0.0232	0.286	0.631	5.95	11.9	0.00157	1.64	LV	CELLTYPE	CM	control_TTN	12	18
PHKA2	0.585	0.041	0.313	0.653	6.07	9.24	0.00462	1.39	LV	CELLTYPE	CM	control_TTN	12	18
RMND5A	0.585	0.0121	0.323	0.631	6.05	15.2	0.00045	1.92	LV	CELLTYPE	CM	control_TTN	12	18
HTRA1	0.584	0.0326	0.0408	0.0848	3.11	10.3	0.00292	1.49	LV	CELLTYPE	CM	control_TTN	12	18
AHCY	0.583	0.0439	0.0433	0.0966	3.24	8.92	0.00529	1.36	LV	CELLTYPE	CM	control_TTN	12	18
AK4	0.583	0.0498	0.26	0.529	5.78	8.42	0.00657	1.3	LV	CELLTYPE	CM	control_TTN	12	18
KYAT3	0.583	0.00942	0.0576	0.118	3.61	16.5	0.000282	2.03	LV	CELLTYPE	CM	control_TTN	12	18
AC245452.1	0.581	0.0396	0.0403	0.0743	2.99	9.37	0.00436	1.4	LV	CELLTYPE	CM	control_TTN	12	18
FGFR1OP	0.581	0.00796	0.155	0.325	5.02	17.5	0.000201	2.1	LV	CELLTYPE	CM	control_TTN	12	18
TAB3	0.581	0.00472	0.0849	0.182	4.18	20.7	6.87e-05	2.33	LV	CELLTYPE	CM	control_TTN	12	18
AC008892.1	0.58	0.0143	0.0877	0.155	4.11	14.3	0.000621	1.85	LV	CELLTYPE	CM	control_TTN	12	18
ZNF518A	0.58	0.000879	0.329	0.74	6.18	30.3	4.15e-06	3.06	LV	CELLTYPE	CM	control_TTN	12	18
AC023590.1	0.579	0.0383	0.41	0.668	6.27	9.58	0.004	1.42	LV	CELLTYPE	CM	control_TTN	12	18
AP4B1	0.579	0.0304	0.0323	0.0629	2.73	10.7	0.00251	1.52	LV	CELLTYPE	CM	control_TTN	12	18
DRAIC	0.579	0.0285	0.0155	0.0345	1.81	11	0.00225	1.55	LV	CELLTYPE	CM	control_TTN	12	18
KIF13A	0.579	0.0123	2	4.02	8.71	15.1	0.000471	1.91	LV	CELLTYPE	CM	control_TTN	12	18
MAP6	0.578	0.0472	0.0286	0.0573	2.55	8.62	0.00602	1.33	LV	CELLTYPE	CM	control_TTN	12	18
TINAG	0.578	0.0213	0.0341	0.0736	2.91	12.3	0.00135	1.67	LV	CELLTYPE	CM	control_TTN	12	18
BICD1	0.576	0.0323	0.332	0.702	6.11	10.4	0.00285	1.49	LV	CELLTYPE	CM	control_TTN	12	18
TRAK2	0.576	0.0269	1.02	2.15	7.78	11.2	0.00206	1.57	LV	CELLTYPE	CM	control_TTN	12	18
UBOX5-AS1	0.576	0.0134	0.142	0.27	4.83	14.6	0.000553	1.87	LV	CELLTYPE	CM	control_TTN	12	18
MRPL45	0.575	0.0464	0.177	0.305	5.06	8.7	0.00582	1.33	LV	CELLTYPE	CM	control_TTN	12	18
CFAP58	0.574	0.0155	0.0634	0.161	3.92	13.9	0.000715	1.81	LV	CELLTYPE	CM	control_TTN	12	18
CYP2U1	0.573	0.0156	0.0941	0.182	4.26	13.9	0.000731	1.81	LV	CELLTYPE	CM	control_TTN	12	18
RORA-AS1	0.573	0.017	0.201	0.391	5.36	13.5	0.000853	1.77	LV	CELLTYPE	CM	control_TTN	12	18
AC008629.1	0.572	0.0423	0.119	0.263	4.67	9.09	0.00491	1.37	LV	CELLTYPE	CM	control_TTN	12	18
LINC01505	0.572	0.0355	1.46	3.37	8.37	9.91	0.00348	1.45	LV	CELLTYPE	CM	control_TTN	12	18
C12orf60	0.571	0.0458	0.0881	0.174	4.14	8.75	0.00569	1.34	LV	CELLTYPE	CM	control_TTN	12	18
LIAS	0.571	0.0296	0.112	0.23	4.53	10.8	0.00239	1.53	LV	CELLTYPE	CM	control_TTN	12	18
AC015971.1	0.57	0.00941	0.258	0.495	5.72	16.6	0.000277	2.03	LV	CELLTYPE	CM	control_TTN	12	18
AL356599.1	0.569	0.0135	0.353	0.687	6.16	14.6	0.000563	1.87	LV	CELLTYPE	CM	control_TTN	12	18
ERN1	0.569	0.0199	0.102	0.204	4.39	12.6	0.00117	1.7	LV	CELLTYPE	CM	control_TTN	12	18
PIP4P2	0.569	0.00612	0.103	0.222	4.49	18.9	0.000123	2.21	LV	CELLTYPE	CM	control_TTN	12	18
WDPCP	0.569	0.0121	3.26	5.87	9.32	15.2	0.000454	1.92	LV	CELLTYPE	CM	control_TTN	12	18
CLEC16A	0.567	0.0126	0.523	1.14	6.8	14.9	0.000507	1.9	LV	CELLTYPE	CM	control_TTN	12	18
GXYLT1	0.567	0.0155	0.121	0.254	4.67	13.9	0.000719	1.81	LV	CELLTYPE	CM	control_TTN	12	18
SPAG17	0.567	0.0426	0.0157	0.0249	1.57	9.06	0.00499	1.37	LV	CELLTYPE	CM	control_TTN	12	18
ABHD17C	0.566	0.0283	0.0471	0.0848	3.22	11	0.00222	1.55	LV	CELLTYPE	CM	control_TTN	12	18
TRIM23	0.566	0.023	0.129	0.242	4.68	11.9	0.00155	1.64	LV	CELLTYPE	CM	control_TTN	12	18
AL359710.1	0.565	0.0401	0.101	0.199	4.34	9.33	0.00444	1.4	LV	CELLTYPE	CM	control_TTN	12	18
MAP3K3	0.565	0.0297	0.394	0.877	6.42	10.8	0.00242	1.53	LV	CELLTYPE	CM	control_TTN	12	18
LTN1	0.564	0.0376	0.181	0.341	5.15	9.64	0.0039	1.42	LV	CELLTYPE	CM	control_TTN	12	18
RBKS	0.562	0.0102	0.234	0.456	5.56	16.1	0.00033	1.99	LV	CELLTYPE	CM	control_TTN	12	18
AC091948.1	0.56	0.0481	0.337	0.735	6.2	8.55	0.0062	1.32	LV	CELLTYPE	CM	control_TTN	12	18
TDRKH	0.56	0.0449	0.00913	0.017	0.92	8.83	0.00551	1.35	LV	CELLTYPE	CM	control_TTN	12	18
GLDN	0.559	0.0322	0.16	0.286	5.02	10.4	0.00283	1.49	LV	CELLTYPE	CM	control_TTN	12	18
MKL2	0.559	0.0051	0.687	1.36	7.16	20.2	8.23e-05	2.29	LV	CELLTYPE	CM	control_TTN	12	18
ZBTB1	0.559	0.0168	0.245	0.489	5.65	13.6	0.00082	1.77	LV	CELLTYPE	CM	control_TTN	12	18
KIAA0825	0.558	0.0185	0.259	0.534	5.76	13	0.00102	1.73	LV	CELLTYPE	CM	control_TTN	12	18
SEL1L	0.558	0.0095	0.135	0.255	4.75	16.5	0.000286	2.02	LV	CELLTYPE	CM	control_TTN	12	18
SLC38A6	0.558	0.0414	0.116	0.235	4.59	9.18	0.00473	1.38	LV	CELLTYPE	CM	control_TTN	12	18
SOBP	0.558	0.0176	0.485	0.968	6.65	13.3	0.000912	1.76	LV	CELLTYPE	CM	control_TTN	12	18
ZNF350	0.558	0.00448	0.0598	0.116	3.63	21.1	6.02e-05	2.35	LV	CELLTYPE	CM	control_TTN	12	18
AC104825.1	0.557	0.0408	0.0232	0.0516	2.38	9.26	0.00457	1.39	LV	CELLTYPE	CM	control_TTN	12	18
BCL9	0.555	0.0241	0.201	0.353	5.29	11.7	0.0017	1.62	LV	CELLTYPE	CM	control_TTN	12	18
GSR	0.555	0.0324	0.11	0.216	4.48	10.4	0.00287	1.49	LV	CELLTYPE	CM	control_TTN	12	18
HDDC2	0.554	0.0251	0.176	0.317	5.13	11.5	0.0018	1.6	LV	CELLTYPE	CM	control_TTN	12	18
NEK5	0.554	0.0365	0.0461	0.0861	3.21	9.8	0.00364	1.44	LV	CELLTYPE	CM	control_TTN	12	18
RNF141	0.554	0.0345	0.0347	0.0664	2.8	10	0.0033	1.46	LV	CELLTYPE	CM	control_TTN	12	18
CEP44	0.553	0.0226	0.155	0.287	4.94	12	0.00151	1.65	LV	CELLTYPE	CM	control_TTN	12	18
GABRB1	0.553	0.0385	0.607	1.25	7	9.53	0.00407	1.41	LV	CELLTYPE	CM	control_TTN	12	18
PUS10	0.553	0.0215	0.108	0.222	4.48	12.2	0.00138	1.67	LV	CELLTYPE	CM	control_TTN	12	18
RELL1	0.553	0.0442	0.144	0.287	4.87	8.9	0.00535	1.35	LV	CELLTYPE	CM	control_TTN	12	18
BBOF1	0.552	0.0105	0.102	0.222	4.46	15.9	0.000351	1.98	LV	CELLTYPE	CM	control_TTN	12	18
LMLN	0.551	0.0373	0.0679	0.142	3.83	9.69	0.00382	1.43	LV	CELLTYPE	CM	control_TTN	12	18
CYLD	0.55	0.0236	0.139	0.279	4.82	11.8	0.00162	1.63	LV	CELLTYPE	CM	control_TTN	12	18
RBPMS	0.55	0.0174	3.45	6.77	9.46	13.3	0.000895	1.76	LV	CELLTYPE	CM	control_TTN	12	18
AC090115.1	0.549	0.00991	0.0394	0.0801	3.04	16.3	0.000303	2	LV	CELLTYPE	CM	control_TTN	12	18
BRD8	0.548	0.00848	0.0936	0.21	4.39	17.2	0.000224	2.07	LV	CELLTYPE	CM	control_TTN	12	18
CEP120	0.548	0.017	0.0738	0.132	3.86	13.5	0.00085	1.77	LV	CELLTYPE	CM	control_TTN	12	18
RYBP	0.548	0.00787	0.138	0.288	4.84	17.5	0.000197	2.1	LV	CELLTYPE	CM	control_TTN	12	18
ATG4A	0.546	0.0208	0.0403	0.0776	3.01	12.4	0.00129	1.68	LV	CELLTYPE	CM	control_TTN	12	18
INTS3	0.546	0.0364	0.105	0.243	4.53	9.82	0.00361	1.44	LV	CELLTYPE	CM	control_TTN	12	18
ATG13	0.545	0.0307	0.164	0.317	5.05	10.6	0.00257	1.51	LV	CELLTYPE	CM	control_TTN	12	18
BMP2K	0.545	0.0372	0.411	0.792	6.4	9.7	0.00381	1.43	LV	CELLTYPE	CM	control_TTN	12	18
FMR1	0.545	0.0122	0.0706	0.141	3.89	15.1	0.000464	1.91	LV	CELLTYPE	CM	control_TTN	12	18
OGT	0.545	0.0325	0.597	1.13	6.89	10.4	0.0029	1.49	LV	CELLTYPE	CM	control_TTN	12	18
SLC22A23	0.544	0.0442	0.146	0.352	5.05	8.89	0.00536	1.35	LV	CELLTYPE	CM	control_TTN	12	18
FAT4	0.543	0.0324	0.137	0.254	4.8	10.4	0.00288	1.49	LV	CELLTYPE	CM	control_TTN	12	18
GIN1	0.543	0.00583	0.15	0.265	4.88	19.2	0.000111	2.23	LV	CELLTYPE	CM	control_TTN	12	18
DMTF1	0.542	0.0362	0.285	0.52	5.79	9.84	0.00358	1.44	LV	CELLTYPE	CM	control_TTN	12	18
NAA16	0.542	0.0218	0.279	0.524	5.81	12.1	0.00143	1.66	LV	CELLTYPE	CM	control_TTN	12	18
ZNF142	0.542	0.0226	0.0535	0.101	3.41	12	0.00151	1.65	LV	CELLTYPE	CM	control_TTN	12	18
PREP	0.541	0.00809	0.147	0.293	4.9	17.4	0.000205	2.09	LV	CELLTYPE	CM	control_TTN	12	18
TBC1D8	0.54	0.0143	1.08	2.26	7.83	14.3	0.000625	1.85	LV	CELLTYPE	CM	control_TTN	12	18
CPED1	0.539	0.0323	1.71	3.57	8.5	10.4	0.00285	1.49	LV	CELLTYPE	CM	control_TTN	12	18
KHDC1	0.539	0.0312	0.0281	0.0543	2.56	10.6	0.00266	1.51	LV	CELLTYPE	CM	control_TTN	12	18
MSH3	0.539	0.00679	0.275	0.543	5.83	18.3	0.000153	2.17	LV	CELLTYPE	CM	control_TTN	12	18
C5orf51	0.538	0.0326	0.0691	0.17	3.99	10.3	0.00292	1.49	LV	CELLTYPE	CM	control_TTN	12	18
MTUS1	0.538	0.00278	1.52	3.1	8.31	24.1	2.45e-05	2.56	LV	CELLTYPE	CM	control_TTN	12	18
AL139353.1	0.537	0.0304	0.0676	0.123	3.73	10.7	0.0025	1.52	LV	CELLTYPE	CM	control_TTN	12	18
CDK19	0.537	0.0199	0.307	0.584	5.95	12.6	0.00118	1.7	LV	CELLTYPE	CM	control_TTN	12	18
ITPR2	0.537	0.0207	0.568	1.11	6.87	12.4	0.00127	1.69	LV	CELLTYPE	CM	control_TTN	12	18
LIPE-AS1	0.537	0.00612	0.205	0.399	5.39	18.9	0.000124	2.21	LV	CELLTYPE	CM	control_TTN	12	18
CASD1	0.535	0.00533	0.167	0.32	5.08	19.8	9.32e-05	2.27	LV	CELLTYPE	CM	control_TTN	12	18
ERMARD	0.535	0.0338	0.0775	0.142	3.94	10.1	0.00316	1.47	LV	CELLTYPE	CM	control_TTN	12	18
TUFT1	0.535	0.0457	0.0349	0.0638	2.77	8.76	0.00566	1.34	LV	CELLTYPE	CM	control_TTN	12	18
INTS13	0.534	0.0215	0.039	0.0682	2.92	12.2	0.00138	1.67	LV	CELLTYPE	CM	control_TTN	12	18
RASSF4	0.534	0.0392	0.304	0.585	5.94	9.43	0.00425	1.41	LV	CELLTYPE	CM	control_TTN	12	18
SNTA1	0.534	0.0465	0.504	1.01	6.69	8.68	0.00587	1.33	LV	CELLTYPE	CM	control_TTN	12	18
COX10	0.532	0.0254	0.383	0.881	6.4	11.5	0.00186	1.6	LV	CELLTYPE	CM	control_TTN	12	18
TFDP2	0.532	0.01	0.9	1.9	7.59	16.2	0.000316	2	LV	CELLTYPE	CM	control_TTN	12	18
VPS41	0.532	0.00464	0.149	0.306	4.97	20.9	6.48e-05	2.33	LV	CELLTYPE	CM	control_TTN	12	18
EIF4EBP2	0.53	0.0306	0.208	0.464	5.51	10.7	0.00256	1.51	LV	CELLTYPE	CM	control_TTN	12	18
PPARA	0.53	0.0369	0.697	1.43	7.18	9.73	0.00375	1.43	LV	CELLTYPE	CM	control_TTN	12	18
SLU7	0.53	0.0299	0.0449	0.084	3.18	10.8	0.00243	1.52	LV	CELLTYPE	CM	control_TTN	12	18
TRPC1	0.53	0.00245	0.718	1.57	7.29	24.7	2.01e-05	2.61	LV	CELLTYPE	CM	control_TTN	12	18
SHROOM3	0.529	0.0276	0.746	1.38	7.23	11.1	0.00213	1.56	LV	CELLTYPE	CM	control_TTN	12	18
AZIN1	0.528	0.0179	0.372	0.686	6.19	13.2	0.000957	1.75	LV	CELLTYPE	CM	control_TTN	12	18
NXPE3	0.528	0.00916	0.189	0.38	5.28	16.7	0.00026	2.04	LV	CELLTYPE	CM	control_TTN	12	18
DYNC1I1	0.527	0.033	1.27	2.78	8.11	10.3	0.00301	1.48	LV	CELLTYPE	CM	control_TTN	12	18
INTS2	0.527	0.00924	0.13	0.271	4.78	16.7	0.000266	2.03	LV	CELLTYPE	CM	control_TTN	12	18
SLX4IP	0.527	0.0121	0.148	0.306	4.97	15.2	0.000456	1.92	LV	CELLTYPE	CM	control_TTN	12	18
TRAF3IP1	0.527	0.026	0.123	0.24	4.62	11.3	0.00194	1.59	LV	CELLTYPE	CM	control_TTN	12	18
CNTRL	0.526	0.0249	0.0789	0.144	3.97	11.6	0.00178	1.6	LV	CELLTYPE	CM	control_TTN	12	18
PLCG1-AS1	0.525	0.0443	0.0531	0.0897	3.34	8.88	0.00538	1.35	LV	CELLTYPE	CM	control_TTN	12	18
XPC	0.524	0.0152	0.0856	0.169	4.13	14	0.000695	1.82	LV	CELLTYPE	CM	control_TTN	12	18
ZNF578	0.523	0.0174	0.0463	0.0942	3.28	13.4	0.00089	1.76	LV	CELLTYPE	CM	control_TTN	12	18
MRPS31	0.521	0.0103	0.198	0.404	5.36	16	0.00034	1.99	LV	CELLTYPE	CM	control_TTN	12	18
SYNE2	0.521	0.0184	0.69	1.39	7.16	13	0.00101	1.73	LV	CELLTYPE	CM	control_TTN	12	18
PPP1CB	0.52	0.0109	0.253	0.487	5.67	15.7	0.000378	1.96	LV	CELLTYPE	CM	control_TTN	12	18
SCARB2	0.52	0.012	0.169	0.329	5.09	15.2	0.000442	1.92	LV	CELLTYPE	CM	control_TTN	12	18
SEC61A2	0.52	0.0488	0.0735	0.129	3.83	8.49	0.00636	1.31	LV	CELLTYPE	CM	control_TTN	12	18
CHIC2	0.519	0.047	0.14	0.256	4.77	8.63	0.00598	1.33	LV	CELLTYPE	CM	control_TTN	12	18
USP6NL	0.519	0.042	0.155	0.307	4.97	9.12	0.00485	1.38	LV	CELLTYPE	CM	control_TTN	12	18
PCDH9	0.518	0.0151	4.28	8.51	9.79	14	0.000685	1.82	LV	CELLTYPE	CM	control_TTN	12	18
FGFR1OP2	0.517	0.0051	0.134	0.266	4.78	20.2	8.19e-05	2.29	LV	CELLTYPE	CM	control_TTN	12	18
NHLRC3	0.516	0.0202	0.185	0.37	5.25	12.5	0.00122	1.7	LV	CELLTYPE	CM	control_TTN	12	18
ZRANB1	0.515	0.00917	0.179	0.39	5.27	16.7	0.000261	2.04	LV	CELLTYPE	CM	control_TTN	12	18
SESN1	0.513	0.0355	1.7	3.44	8.49	9.92	0.00346	1.45	LV	CELLTYPE	CM	control_TTN	12	18
ZNF483	0.513	0.0469	0.21	0.396	5.38	8.64	0.00596	1.33	LV	CELLTYPE	CM	control_TTN	12	18
ERMAP	0.511	0.0276	0.0973	0.173	4.24	11.1	0.00214	1.56	LV	CELLTYPE	CM	control_TTN	12	18
PTPRM	0.511	0.0125	4.73	8.95	9.91	14.9	0.000492	1.9	LV	CELLTYPE	CM	control_TTN	12	18
BCL2L1	0.509	0.0428	0.193	0.398	5.32	9.02	0.00506	1.37	LV	CELLTYPE	CM	control_TTN	12	18
IKZF2	0.509	0.0452	0.242	0.427	5.56	8.81	0.00556	1.35	LV	CELLTYPE	CM	control_TTN	12	18
BRCA1	0.508	0.00443	0.153	0.304	4.98	21.2	5.88e-05	2.35	LV	CELLTYPE	CM	control_TTN	12	18
PPM1L	0.508	0.0327	1.4	2.71	8.16	10.3	0.00294	1.49	LV	CELLTYPE	CM	control_TTN	12	18
ZYG11B	0.508	0.00679	0.374	0.774	6.29	18.3	0.000153	2.17	LV	CELLTYPE	CM	control_TTN	12	18
ZSCAN30	0.507	0.034	0.176	0.332	5.13	10.1	0.00319	1.47	LV	CELLTYPE	CM	control_TTN	12	18
UBA5	0.506	0.0334	0.155	0.265	4.89	10.2	0.00307	1.48	LV	CELLTYPE	CM	control_TTN	12	18
APC	0.505	0.0124	0.399	0.822	6.41	15	0.000486	1.91	LV	CELLTYPE	CM	control_TTN	12	18
TENT2	0.505	0.0176	1.16	2.22	7.85	13.3	0.000924	1.75	LV	CELLTYPE	CM	control_TTN	12	18
C9orf85	0.503	0.014	0.271	0.504	5.75	14.4	0.000597	1.85	LV	CELLTYPE	CM	control_TTN	12	18
MARF1	0.503	0.017	0.121	0.242	4.65	13.5	0.000842	1.77	LV	CELLTYPE	CM	control_TTN	12	18
CEP350	0.502	0.00869	0.708	1.38	7.17	17	0.00024	2.06	LV	CELLTYPE	CM	control_TTN	12	18
CRTC3-AS1	0.5	0.0331	0.0873	0.15	4.08	10.2	0.00303	1.48	LV	CELLTYPE	CM	control_TTN	12	18
USP38	0.5	0.0397	0.0538	0.104	3.45	9.37	0.00437	1.4	LV	CELLTYPE	CM	control_TTN	12	18
