# Supplementary material for: Pathogenic variants damage cell composition and single cell transcription in cardiomyopathies
Source: Science. Author manuscript; Available in PMC 2022 Oct 3. (PMC9528698; doi:10.1126/science.abo1984)
Supplement: Supp table 8 [file NIHMS1835045-supplement-Supp_table_8.xlsx]

## Sheet: Key
Column name	Description
Gene	Gene symbol, Ensembl 84
logFC	log2-fold change
FDR	False discovery rate; FDR is the PValue after (by default) Benjamini-Hochberg correction.
mean_exp_control	Mean expression values across controls
mean_exp_genotype	Mean expression values across disease samples
logCPM	logCPM is the average expression of all pseudobulked samples for that particular gene across all samples on the log2-scale expressed in counts per million (cpm, as calculated by edgeR after normalization).
F	Output of quasi-likelihood F-test
PValue	PValue is the nominal p-value derived from F
FDR_plot	-log10(False discovery rate)
Region	Studied region (LV or RV)
annotation_level	Cell-type or cell-state
cell_state/state	Specification which cell-type or state was analysed
comparison	Specification control_GENOTYPE
Observations_genotype	Numbers of Patients included in edgeR (patients with low number of nuclei have been excluded)
Observations_reference	Numbers of Patients included in edgeR (patients with low number of nuclei have been excluded)

## Sheet: control_LMNA
Gene	logFC	FDR	mean_exp_control	mean_exp_genotype	logCPM	F	PValue	FDR_plot	Region	annotation_level	cell_type	comparison	Observations_genotype	Observations_reference
PLA2G2A	5.34	0.000192	0.0566	0.0183	3.12	31.9	2.73e-06	3.72	LV	CELLTYPE	CM	control_LMNA	12	18
CCL2	5.1	5.1e-06	0.028	0.00369	1.98	56.5	1.18e-08	5.29	LV	CELLTYPE	CM	control_LMNA	12	18
ELF3	4.51	0.00935	0.0768	0.00305	3.1	13.3	0.000908	2.03	LV	CELLTYPE	CM	control_LMNA	12	18
APOD	4.49	0.000651	0.464	0.0487	5.99	25.2	1.74e-05	3.19	LV	CELLTYPE	CM	control_LMNA	12	18
SERPINE1	3.95	0.0104	0.399	0.0161	4.92	12.9	0.00106	1.98	LV	CELLTYPE	CM	control_LMNA	12	18
AC010096.1	3.65	0.000476	0.0321	0.00397	1.92	27	1.03e-05	3.32	LV	CELLTYPE	CM	control_LMNA	12	18
CLCF1	3.53	0.0126	0.0435	0.00314	2.04	12.2	0.0014	1.9	LV	CELLTYPE	CM	control_LMNA	12	18
GRXCR2	3.33	0.00403	0.676	0.115	6.59	16.7	0.000263	2.39	LV	CELLTYPE	CM	control_LMNA	12	18
FAM84A	3.16	1.22e-05	0.0129	0.00178	0.888	50.7	3.66e-08	4.91	LV	CELLTYPE	CM	control_LMNA	12	18
IFITM2	2.98	0.00103	0.036	0.0177	2.5	22.8	3.51e-05	2.99	LV	CELLTYPE	CM	control_LMNA	12	18
LINC01808	2.9	0.00212	0.0314	0.00415	1.86	19.5	0.000101	2.67	LV	CELLTYPE	CM	control_LMNA	12	18
ADH1B	2.87	0.000475	0.0298	0.016	2.2	27	1.02e-05	3.32	LV	CELLTYPE	CM	control_LMNA	12	18
AC023347.1	2.81	0.0258	0.0455	0.00896	2.79	9.5	0.00412	1.59	LV	CELLTYPE	CM	control_LMNA	12	18
CFD	2.81	0.0011	0.277	0.0608	5.24	22.5	3.92e-05	2.96	LV	CELLTYPE	CM	control_LMNA	12	18
MCTP2	2.81	0.000211	0.133	0.0194	4	31.4	3.07e-06	3.68	LV	CELLTYPE	CM	control_LMNA	12	18
CCDC85A	2.8	0.000188	0.226	0.0583	5.04	32	2.61e-06	3.73	LV	CELLTYPE	CM	control_LMNA	12	18
AC103591.3	2.64	0.00266	0.0327	0.00699	2.32	18.4	0.000144	2.58	LV	CELLTYPE	CM	control_LMNA	12	18
SOCS3	2.61	0.000387	0.0128	0.00259	0.772	28.1	7.45e-06	3.41	LV	CELLTYPE	CM	control_LMNA	12	18
KRTAP10-4	2.57	0.000169	0.0286	0.00467	1.85	32.6	2.24e-06	3.77	LV	CELLTYPE	CM	control_LMNA	12	18
TIMP1	2.5	0.000648	0.0856	0.0221	3.56	25.2	1.73e-05	3.19	LV	CELLTYPE	CM	control_LMNA	12	18
NDC80	2.38	0.0127	0.0284	0.0392	2.35	12.1	0.00143	1.9	LV	CELLTYPE	CM	control_LMNA	12	18
BHLHE40	2.36	0.00306	0.114	0.0352	4.14	17.8	0.000177	2.51	LV	CELLTYPE	CM	control_LMNA	12	18
EVA1A	2.35	3.44e-05	0.02	0.0053	1.66	42.5	2.09e-07	4.46	LV	CELLTYPE	CM	control_LMNA	12	18
UQCR11	2.31	0.0121	0.0201	0.00677	1.75	12.3	0.00131	1.92	LV	CELLTYPE	CM	control_LMNA	12	18
IFITM3	2.3	0.00144	0.0746	0.0514	3.66	21.2	5.94e-05	2.84	LV	CELLTYPE	CM	control_LMNA	12	18
C1R	2.27	0.00052	0.0385	0.0168	2.51	26.5	1.19e-05	3.28	LV	CELLTYPE	CM	control_LMNA	12	18
LINC02471	2.27	0.00555	0.0282	0.00711	2.03	15.4	0.000417	2.26	LV	CELLTYPE	CM	control_LMNA	12	18
HIST2H2BE	2.26	0.0136	0.135	0.0392	4.36	11.9	0.00158	1.87	LV	CELLTYPE	CM	control_LMNA	12	18
RPS6KB2-AS1	2.26	0.00125	0.0168	0.0046	1.4	21.8	4.79e-05	2.9	LV	CELLTYPE	CM	control_LMNA	12	18
S100A4	2.26	0.00251	0.0584	0.0162	3.07	18.7	0.000132	2.6	LV	CELLTYPE	CM	control_LMNA	12	18
AC107068.2	2.24	0.00175	1.35	0.36	7.68	20.3	7.84e-05	2.76	LV	CELLTYPE	CM	control_LMNA	12	18
TM4SF1-AS1	2.24	0.00361	0.0539	0.0164	3.15	17.1	0.000225	2.44	LV	CELLTYPE	CM	control_LMNA	12	18
TM4SF1	2.23	0.000387	0.0214	0.015	1.77	28.2	7.38e-06	3.41	LV	CELLTYPE	CM	control_LMNA	12	18
SERPING1	2.18	0.00418	0.0403	0.0231	2.66	16.5	0.000277	2.38	LV	CELLTYPE	CM	control_LMNA	12	18
G0S2	2.17	5.38e-05	0.363	0.0978	5.64	39.9	3.82e-07	4.27	LV	CELLTYPE	CM	control_LMNA	12	18
RPS17	2.1	0.0275	0.0245	0.00904	2.01	9.27	0.00455	1.56	LV	CELLTYPE	CM	control_LMNA	12	18
FAM43A	2.07	0.0168	0.0756	0.0219	3.32	11.1	0.00214	1.77	LV	CELLTYPE	CM	control_LMNA	12	18
AC005291.2	2.06	0.034	0.0208	0.00704	1.78	8.52	0.00627	1.47	LV	CELLTYPE	CM	control_LMNA	12	18
MGST1	2.04	0.000366	0.0285	0.0112	2.12	28.5	6.8e-06	3.44	LV	CELLTYPE	CM	control_LMNA	12	18
USP26	2.03	0.00088	0.0133	0.00455	1.14	23.7	2.7e-05	3.06	LV	CELLTYPE	CM	control_LMNA	12	18
IDO1	2.01	0.00269	0.0342	0.0115	2.46	18.4	0.000147	2.57	LV	CELLTYPE	CM	control_LMNA	12	18
TSPEAR	2.01	0.00711	0.118	0.029	3.99	14.4	0.000596	2.15	LV	CELLTYPE	CM	control_LMNA	12	18
LINC01193	1.99	0.00278	0.025	0.00595	1.6	18.3	0.000152	2.56	LV	CELLTYPE	CM	control_LMNA	12	18
AC105411.1	1.98	0.0193	0.0592	0.0159	2.83	10.6	0.00266	1.71	LV	CELLTYPE	CM	control_LMNA	12	18
ADRB1	1.98	0.000274	0.229	0.0954	5.2	30	4.45e-06	3.56	LV	CELLTYPE	CM	control_LMNA	12	18
CA14	1.95	2.25e-05	0.0134	0.00412	0.992	45	1.2e-07	4.65	LV	CELLTYPE	CM	control_LMNA	12	18
CHL1	1.95	0.0011	0.0551	0.0228	3.04	22.5	3.96e-05	2.96	LV	CELLTYPE	CM	control_LMNA	12	18
CLNK	1.95	0.00756	0.146	0.0523	4.55	14.1	0.000657	2.12	LV	CELLTYPE	CM	control_LMNA	12	18
IL17RD	1.93	0.000153	0.0317	0.00936	2.18	33.1	1.99e-06	3.82	LV	CELLTYPE	CM	control_LMNA	12	18
SLC36A2	1.91	0.00144	0.0195	0.00564	1.42	21.2	5.95e-05	2.84	LV	CELLTYPE	CM	control_LMNA	12	18
GP1BA	1.9	0.00655	0.0189	0.00643	1.59	14.7	0.000528	2.18	LV	CELLTYPE	CM	control_LMNA	12	18
NDUFA4L2	1.89	0.00372	0.0247	0.0085	1.96	17	0.000235	2.43	LV	CELLTYPE	CM	control_LMNA	12	18
C3	1.85	0.00173	0.0336	0.0143	2.35	20.3	7.74e-05	2.76	LV	CELLTYPE	CM	control_LMNA	12	18
CXCL12	1.85	0.000226	0.0187	0.0195	1.61	30.9	3.48e-06	3.65	LV	CELLTYPE	CM	control_LMNA	12	18
KNG1	1.85	0.00103	0.0404	0.014	2.67	22.9	3.4e-05	2.99	LV	CELLTYPE	CM	control_LMNA	12	18
AC090630.1	1.84	0.0438	0.0403	0.017	2.8	7.66	0.00916	1.36	LV	CELLTYPE	CM	control_LMNA	12	18
PDGFRB	1.84	2.15e-05	0.0288	0.0118	2.15	45.3	1.13e-07	4.67	LV	CELLTYPE	CM	control_LMNA	12	18
DEPP1	1.83	0.0139	0.0356	0.0174	2.52	11.8	0.00163	1.86	LV	CELLTYPE	CM	control_LMNA	12	18
SH3BGRL3	1.83	0.0298	0.0339	0.0147	2.45	8.99	0.00513	1.53	LV	CELLTYPE	CM	control_LMNA	12	18
ETNPPL	1.82	0.000132	0.0286	0.00806	1.86	33.9	1.61e-06	3.88	LV	CELLTYPE	CM	control_LMNA	12	18
GPX3	1.82	0.0242	0.143	0.0632	4.56	9.73	0.00375	1.62	LV	CELLTYPE	CM	control_LMNA	12	18
MID1IP1	1.81	1.79e-05	0.075	0.028	3.43	46.9	8.02e-08	4.75	LV	CELLTYPE	CM	control_LMNA	12	18
FHL3	1.8	0.000279	0.0126	0.0037	0.787	29.9	4.64e-06	3.56	LV	CELLTYPE	CM	control_LMNA	12	18
LINC01807	1.8	2.18e-06	0.0462	0.0157	2.68	62.5	4.01e-09	5.66	LV	CELLTYPE	CM	control_LMNA	12	18
H1F0	1.74	0.00868	0.0841	0.0304	3.58	13.6	0.000815	2.06	LV	CELLTYPE	CM	control_LMNA	12	18
PRELID2	1.73	0.0059	1.5	0.606	7.83	15.1	0.000456	2.23	LV	CELLTYPE	CM	control_LMNA	12	18
CCBE1	1.72	0.0224	0.234	0.101	5.02	10	0.00332	1.65	LV	CELLTYPE	CM	control_LMNA	12	18
APOE	1.71	0.0257	0.0393	0.0153	2.62	9.51	0.00411	1.59	LV	CELLTYPE	CM	control_LMNA	12	18
TESC	1.71	6.29e-05	0.317	0.113	5.37	38.8	4.86e-07	4.2	LV	CELLTYPE	CM	control_LMNA	12	18
AL392046.1	1.7	0.000656	0.0273	0.0111	2.13	25.1	1.77e-05	3.18	LV	CELLTYPE	CM	control_LMNA	12	18
LPCAT4	1.7	1.65e-06	0.186	0.0745	4.76	65.3	2.48e-09	5.78	LV	CELLTYPE	CM	control_LMNA	12	18
ANKRD20A8P	1.69	0.00744	0.0132	0.00822	1.2	14.2	0.000642	2.13	LV	CELLTYPE	CM	control_LMNA	12	18
SERPINF1	1.69	0.00178	0.0723	0.029	3.43	20.2	8.02e-05	2.75	LV	CELLTYPE	CM	control_LMNA	12	18
BMP7	1.68	0.000685	0.0346	0.0118	2.32	25	1.86e-05	3.16	LV	CELLTYPE	CM	control_LMNA	12	18
GGT5	1.67	0.000865	0.0184	0.00975	1.54	23.8	2.6e-05	3.06	LV	CELLTYPE	CM	control_LMNA	12	18
GMEB1	1.67	0.00862	0.275	0.116	5.47	13.6	0.000805	2.06	LV	CELLTYPE	CM	control_LMNA	12	18
LINC00881	1.67	0.0118	1.59	0.541	7.65	12.4	0.00128	1.93	LV	CELLTYPE	CM	control_LMNA	12	18
DCN	1.66	0.00384	0.274	0.142	5.39	16.9	0.000245	2.42	LV	CELLTYPE	CM	control_LMNA	12	18
IQGAP2	1.64	0.00406	0.0406	0.0183	2.73	16.7	0.000266	2.39	LV	CELLTYPE	CM	control_LMNA	12	18
LRRC14B	1.64	0.00243	0.0439	0.0149	2.52	18.8	0.000126	2.61	LV	CELLTYPE	CM	control_LMNA	12	18
MAP2K6	1.63	0.0057	0.0263	0.0104	2.07	15.3	0.000434	2.24	LV	CELLTYPE	CM	control_LMNA	12	18
MKRN3	1.63	0.00119	0.0691	0.027	3.37	22	4.5e-05	2.92	LV	CELLTYPE	CM	control_LMNA	12	18
PTGIS	1.63	0.000281	0.0159	0.0129	1.38	29.8	4.71e-06	3.55	LV	CELLTYPE	CM	control_LMNA	12	18
SH3RF2	1.63	0.00196	1.11	0.436	7.34	19.8	9.08e-05	2.71	LV	CELLTYPE	CM	control_LMNA	12	18
ENO4	1.62	0.00444	0.135	0.0564	4.37	16.3	0.000304	2.35	LV	CELLTYPE	CM	control_LMNA	12	18
MIR4458HG	1.62	0.00545	0.0757	0.0353	3.63	15.5	0.000406	2.26	LV	CELLTYPE	CM	control_LMNA	12	18
MOG	1.62	0.00484	0.0489	0.0162	2.78	15.9	0.000342	2.32	LV	CELLTYPE	CM	control_LMNA	12	18
AL583824.1	1.61	0.00698	0.0212	0.00859	1.57	14.5	0.000577	2.16	LV	CELLTYPE	CM	control_LMNA	12	18
NPTX2	1.61	0.041	0.0183	0.00609	1.36	7.87	0.00834	1.39	LV	CELLTYPE	CM	control_LMNA	12	18
STEAP4	1.61	0.000424	0.0173	0.0122	1.48	27.6	8.64e-06	3.37	LV	CELLTYPE	CM	control_LMNA	12	18
A2M	1.6	0.00141	0.602	0.299	6.62	21.3	5.73e-05	2.85	LV	CELLTYPE	CM	control_LMNA	12	18
FABP4	1.6	0.00372	0.0461	0.0441	3.04	17	0.000235	2.43	LV	CELLTYPE	CM	control_LMNA	12	18
LINC01060	1.6	0.00249	0.0716	0.0346	3.51	18.7	0.00013	2.6	LV	CELLTYPE	CM	control_LMNA	12	18
AC027307.1	1.59	0.0205	0.0356	0.0144	2.5	10.3	0.00292	1.69	LV	CELLTYPE	CM	control_LMNA	12	18
AC137770.1	1.59	0.00804	0.124	0.0633	4.29	13.9	0.000717	2.09	LV	CELLTYPE	CM	control_LMNA	12	18
IL20RA	1.59	0.0124	0.0312	0.0137	2.31	12.2	0.00139	1.91	LV	CELLTYPE	CM	control_LMNA	12	18
LINC00880	1.58	0.00527	0.201	0.0711	4.64	15.6	0.00039	2.28	LV	CELLTYPE	CM	control_LMNA	12	18
COL15A1	1.57	0.00507	0.0489	0.0207	2.94	15.7	0.000369	2.3	LV	CELLTYPE	CM	control_LMNA	12	18
CORIN	1.57	0.00131	1.45	0.623	7.71	21.6	5.16e-05	2.88	LV	CELLTYPE	CM	control_LMNA	12	18
EXD1	1.57	0.00325	0.0157	0.00792	1.42	17.6	0.000192	2.49	LV	CELLTYPE	CM	control_LMNA	12	18
SCN1A	1.57	0.000666	0.0563	0.0212	3.01	25.1	1.8e-05	3.18	LV	CELLTYPE	CM	control_LMNA	12	18
TOGARAM2	1.57	0.00651	0.592	0.192	6.25	14.8	0.000522	2.19	LV	CELLTYPE	CM	control_LMNA	12	18
AC007493.1	1.56	0.0127	0.0335	0.0179	2.45	12.1	0.00143	1.9	LV	CELLTYPE	CM	control_LMNA	12	18
GFPT2	1.55	0.00921	0.0325	0.0155	2.4	13.4	0.000886	2.04	LV	CELLTYPE	CM	control_LMNA	12	18
LINC02389	1.54	0.0128	0.0216	0.00984	1.82	12.1	0.00145	1.89	LV	CELLTYPE	CM	control_LMNA	12	18
PHACTR3	1.54	0.00267	0.119	0.0597	4.22	18.4	0.000145	2.57	LV	CELLTYPE	CM	control_LMNA	12	18
SLC1A2	1.54	0.00421	0.105	0.0365	3.81	16.5	0.000282	2.38	LV	CELLTYPE	CM	control_LMNA	12	18
AL442647.1	1.52	0.0022	0.0292	0.0121	2.12	19.3	0.000108	2.66	LV	CELLTYPE	CM	control_LMNA	12	18
ENKUR	1.52	0.0383	0.0418	0.0197	2.78	8.1	0.00755	1.42	LV	CELLTYPE	CM	control_LMNA	12	18
IFNG-AS1	1.51	0.00121	0.163	0.0657	4.48	22	4.59e-05	2.92	LV	CELLTYPE	CM	control_LMNA	12	18
CPS1	1.5	0.00486	0.0937	0.0443	3.92	15.9	0.000345	2.31	LV	CELLTYPE	CM	control_LMNA	12	18
AC090193.1	1.49	0.00233	0.0886	0.0433	3.75	19	0.000119	2.63	LV	CELLTYPE	CM	control_LMNA	12	18
UBASH3B	1.49	0.0163	0.052	0.0178	2.56	11.2	0.00203	1.79	LV	CELLTYPE	CM	control_LMNA	12	18
AL445433.2	1.48	0.00289	0.0241	0.0129	2.05	18.1	0.000163	2.54	LV	CELLTYPE	CM	control_LMNA	12	18
HTRA3	1.48	0.0144	0.0345	0.0194	2.49	11.7	0.00171	1.84	LV	CELLTYPE	CM	control_LMNA	12	18
LINC02177	1.48	0.00109	0.0422	0.0168	2.51	22.5	3.87e-05	2.96	LV	CELLTYPE	CM	control_LMNA	12	18
LSAMP-AS1	1.48	0.0206	0.025	0.0125	2.12	10.3	0.00295	1.69	LV	CELLTYPE	CM	control_LMNA	12	18
S100A11	1.48	0.00863	0.0368	0.0263	2.55	13.6	0.000807	2.06	LV	CELLTYPE	CM	control_LMNA	12	18
AC016650.1	1.47	0.000717	0.426	0.151	5.79	24.8	1.97e-05	3.14	LV	CELLTYPE	CM	control_LMNA	12	18
LINC01609	1.47	0.00281	0.0228	0.0131	1.93	18.2	0.000155	2.55	LV	CELLTYPE	CM	control_LMNA	12	18
PHACTR2-AS1	1.47	0.00134	0.0305	0.0129	2.2	21.5	5.33e-05	2.87	LV	CELLTYPE	CM	control_LMNA	12	18
WFDC10B	1.47	0.0184	0.0152	0.00759	1.44	10.7	0.00246	1.73	LV	CELLTYPE	CM	control_LMNA	12	18
IGFBP6	1.46	0.00468	0.0325	0.014	2.34	16.1	0.000328	2.33	LV	CELLTYPE	CM	control_LMNA	12	18
SPDYE2B	1.46	0.00633	0.0355	0.0167	2.5	14.9	0.000504	2.2	LV	CELLTYPE	CM	control_LMNA	12	18
ART1	1.45	0.00284	0.0248	0.0107	1.95	18.2	0.000159	2.55	LV	CELLTYPE	CM	control_LMNA	12	18
GRK5	1.45	0.0109	0.608	0.295	6.42	12.7	0.00114	1.96	LV	CELLTYPE	CM	control_LMNA	12	18
LINC01550	1.45	1.79e-05	0.147	0.0721	4.46	46.9	8.11e-08	4.75	LV	CELLTYPE	CM	control_LMNA	12	18
LRP4	1.45	0.00651	1.17	0.58	7.58	14.8	0.000522	2.19	LV	CELLTYPE	CM	control_LMNA	12	18
LRTM1	1.45	0.000448	0.114	0.0511	4.1	27.3	9.37e-06	3.35	LV	CELLTYPE	CM	control_LMNA	12	18
MLXIPL	1.45	0.00677	0.0317	0.0172	2.24	14.6	0.000551	2.17	LV	CELLTYPE	CM	control_LMNA	12	18
AC008700.1	1.44	0.0129	0.0775	0.024	3.46	12	0.00147	1.89	LV	CELLTYPE	CM	control_LMNA	12	18
AL031280.1	1.44	0.000184	0.084	0.0365	3.56	32.1	2.54e-06	3.74	LV	CELLTYPE	CM	control_LMNA	12	18
LINC01479	1.44	0.00163	0.082	0.0334	3.5	20.6	7.09e-05	2.79	LV	CELLTYPE	CM	control_LMNA	12	18
AC005696.1	1.43	0.00344	0.0414	0.0187	2.73	17.4	0.000209	2.46	LV	CELLTYPE	CM	control_LMNA	12	18
AC097521.1	1.43	0.00406	0.0141	0.00611	1.11	16.7	0.000266	2.39	LV	CELLTYPE	CM	control_LMNA	12	18
AC117834.1	1.43	0.00103	0.63	0.271	6.47	22.9	3.42e-05	2.99	LV	CELLTYPE	CM	control_LMNA	12	18
FAM3D-AS1	1.43	0.00103	0.114	0.0519	4.12	22.9	3.48e-05	2.99	LV	CELLTYPE	CM	control_LMNA	12	18
AL845331.2	1.42	0.00282	0.267	0.139	5.44	18.2	0.000156	2.55	LV	CELLTYPE	CM	control_LMNA	12	18
LINC01703	1.42	1.6e-05	0.0154	0.00616	1.15	48.3	6.01e-08	4.8	LV	CELLTYPE	CM	control_LMNA	12	18
POLR2I	1.42	0.00211	0.0179	0.00871	1.58	19.5	0.000101	2.68	LV	CELLTYPE	CM	control_LMNA	12	18
PPP1R3C	1.42	0.0192	0.958	0.546	7.3	10.6	0.00264	1.72	LV	CELLTYPE	CM	control_LMNA	12	18
EMP3	1.41	0.00332	0.0284	0.0128	2.15	17.5	0.000199	2.48	LV	CELLTYPE	CM	control_LMNA	12	18
S1PR3	1.41	0.000961	0.0189	0.00764	1.53	23.3	3.07e-05	3.02	LV	CELLTYPE	CM	control_LMNA	12	18
CREB3L1	1.4	0.000192	0.0475	0.0204	2.83	31.9	2.7e-06	3.72	LV	CELLTYPE	CM	control_LMNA	12	18
DHRS7C	1.4	0.0468	0.0266	0.0218	2.22	7.44	0.0101	1.33	LV	CELLTYPE	CM	control_LMNA	12	18
HIST1H2BD	1.4	0.0189	0.0688	0.0304	3.3	10.6	0.00258	1.72	LV	CELLTYPE	CM	control_LMNA	12	18
LINC00486	1.4	0.0296	1.07	0.557	7.45	9.01	0.00508	1.53	LV	CELLTYPE	CM	control_LMNA	12	18
MCF2L-AS1	1.4	0.00103	0.0203	0.00946	1.66	22.9	3.47e-05	2.99	LV	CELLTYPE	CM	control_LMNA	12	18
AC100872.1	1.39	0.00227	0.157	0.0594	4.4	19.2	0.000113	2.64	LV	CELLTYPE	CM	control_LMNA	12	18
EFEMP1	1.39	0.00377	0.0355	0.0231	2.5	17	0.000239	2.42	LV	CELLTYPE	CM	control_LMNA	12	18
AL138686.1	1.38	0.0321	0.0554	0.0308	3.2	8.73	0.00574	1.49	LV	CELLTYPE	CM	control_LMNA	12	18
AL591543.1	1.38	0.0164	0.109	0.0431	3.82	11.2	0.00206	1.78	LV	CELLTYPE	CM	control_LMNA	12	18
ARRB2	1.38	0.00044	0.0279	0.0131	2.02	27.4	9.11e-06	3.36	LV	CELLTYPE	CM	control_LMNA	12	18
AL135936.1	1.37	8.89e-05	0.0581	0.0228	2.97	36.7	8.02e-07	4.05	LV	CELLTYPE	CM	control_LMNA	12	18
AL139317.1	1.37	0.00744	0.0184	0.00822	1.59	14.2	0.000642	2.13	LV	CELLTYPE	CM	control_LMNA	12	18
BX088645.1	1.37	0.00113	0.0364	0.0174	2.45	22.3	4.11e-05	2.95	LV	CELLTYPE	CM	control_LMNA	12	18
DNAH11	1.37	0.00207	0.72	0.338	6.67	19.6	9.82e-05	2.68	LV	CELLTYPE	CM	control_LMNA	12	18
GALNTL6	1.37	0.000481	0.19	0.0934	4.88	26.9	1.05e-05	3.32	LV	CELLTYPE	CM	control_LMNA	12	18
OPCML	1.37	0.000911	0.0928	0.0475	3.91	23.5	2.83e-05	3.04	LV	CELLTYPE	CM	control_LMNA	12	18
SMTNL2	1.37	0.000117	0.0513	0.0285	2.94	34.9	1.27e-06	3.93	LV	CELLTYPE	CM	control_LMNA	12	18
TGFA	1.37	0.000888	0.0225	0.00897	1.7	23.6	2.75e-05	3.05	LV	CELLTYPE	CM	control_LMNA	12	18
ATP2C2	1.36	0.00468	0.0504	0.0263	3.06	16.1	0.000328	2.33	LV	CELLTYPE	CM	control_LMNA	12	18
CCDC179	1.36	0.00307	0.0337	0.0139	2.26	17.8	0.000178	2.51	LV	CELLTYPE	CM	control_LMNA	12	18
IDH2-DT	1.36	0.000777	0.135	0.0573	4.3	24.3	2.23e-05	3.11	LV	CELLTYPE	CM	control_LMNA	12	18
SELENOK	1.36	0.00336	0.111	0.0476	3.93	17.4	0.000203	2.47	LV	CELLTYPE	CM	control_LMNA	12	18
AL021392.1	1.35	0.000222	0.0457	0.0194	2.69	31.2	3.28e-06	3.65	LV	CELLTYPE	CM	control_LMNA	12	18
AP003181.1	1.35	6.59e-05	0.0582	0.0339	3.19	38.6	5.18e-07	4.18	LV	CELLTYPE	CM	control_LMNA	12	18
LINC01405	1.35	0.0261	0.0635	0.0259	3.23	9.45	0.00421	1.58	LV	CELLTYPE	CM	control_LMNA	12	18
PLN	1.35	0.00612	3.16	1.72	9	15	0.000481	2.21	LV	CELLTYPE	CM	control_LMNA	12	18
TRIQK	1.35	9.98e-05	1.08	0.527	7.33	35.9	9.75e-07	4	LV	CELLTYPE	CM	control_LMNA	12	18
AC023355.1	1.34	0.00496	0.0191	0.00951	1.66	15.8	0.000356	2.3	LV	CELLTYPE	CM	control_LMNA	12	18
NKX2-5	1.33	0.000323	0.271	0.134	5.32	29.1	5.69e-06	3.49	LV	CELLTYPE	CM	control_LMNA	12	18
PLTP	1.33	0.00442	0.0139	0.00652	1.11	16.3	0.000303	2.35	LV	CELLTYPE	CM	control_LMNA	12	18
PPP1R1A	1.33	0.000596	0.0227	0.0112	1.86	25.7	1.48e-05	3.22	LV	CELLTYPE	CM	control_LMNA	12	18
PTPRO	1.33	0.0123	0.0551	0.0295	3.24	12.3	0.00135	1.91	LV	CELLTYPE	CM	control_LMNA	12	18
AC022639.1	1.32	0.0343	0.0832	0.0464	3.79	8.47	0.00642	1.46	LV	CELLTYPE	CM	control_LMNA	12	18
C11orf96	1.32	0.0172	0.0209	0.0171	1.66	11	0.00222	1.76	LV	CELLTYPE	CM	control_LMNA	12	18
EDNRB	1.32	0.00284	0.0148	0.00962	1.25	18.2	0.000158	2.55	LV	CELLTYPE	CM	control_LMNA	12	18
GRM8	1.32	0.000457	0.373	0.141	5.58	27.2	9.63e-06	3.34	LV	CELLTYPE	CM	control_LMNA	12	18
LINC01899	1.32	0.0194	0.0139	0.00698	1.22	10.5	0.00267	1.71	LV	CELLTYPE	CM	control_LMNA	12	18
MAP3K8	1.32	0.00415	0.0337	0.0373	2.55	16.6	0.000275	2.38	LV	CELLTYPE	CM	control_LMNA	12	18
PRELP	1.32	0.0323	0.0217	0.0157	1.81	8.7	0.0058	1.49	LV	CELLTYPE	CM	control_LMNA	12	18
STARD4-AS1	1.32	0.017	0.25	0.114	5.17	11.1	0.00217	1.77	LV	CELLTYPE	CM	control_LMNA	12	18
AC009478.1	1.31	0.0245	0.028	0.0148	2.24	9.67	0.00384	1.61	LV	CELLTYPE	CM	control_LMNA	12	18
MGP	1.31	0.00805	0.213	0.122	5.06	13.9	0.000721	2.09	LV	CELLTYPE	CM	control_LMNA	12	18
ABCG1	1.3	0.0085	0.105	0.0428	3.79	13.7	0.000786	2.07	LV	CELLTYPE	CM	control_LMNA	12	18
AC069277.1	1.3	0.0073	0.0743	0.0422	3.57	14.3	0.000624	2.14	LV	CELLTYPE	CM	control_LMNA	12	18
ADAM12	1.3	0.0475	0.195	0.101	5.02	7.39	0.0104	1.32	LV	CELLTYPE	CM	control_LMNA	12	18
AL451069.1	1.3	0.00259	0.146	0.0682	4.45	18.6	0.000138	2.59	LV	CELLTYPE	CM	control_LMNA	12	18
B3GAT2	1.3	0.0163	0.2	0.112	5.04	11.2	0.00204	1.79	LV	CELLTYPE	CM	control_LMNA	12	18
B4GALNT2	1.3	0.0218	0.019	0.0114	1.69	10.1	0.00319	1.66	LV	CELLTYPE	CM	control_LMNA	12	18
CRIP3	1.3	0.0091	0.0762	0.0299	3.34	13.4	0.000872	2.04	LV	CELLTYPE	CM	control_LMNA	12	18
JUNB	1.3	0.0294	0.211	0.118	5.03	9.03	0.00503	1.53	LV	CELLTYPE	CM	control_LMNA	12	18
LINC01936	1.3	0.00143	0.34	0.147	5.54	21.2	5.87e-05	2.84	LV	CELLTYPE	CM	control_LMNA	12	18
PLP2	1.3	0.00224	0.0722	0.0319	3.38	19.3	0.00011	2.65	LV	CELLTYPE	CM	control_LMNA	12	18
SNTG2	1.3	0.00295	0.0438	0.0486	3	18	0.000168	2.53	LV	CELLTYPE	CM	control_LMNA	12	18
TMEM51	1.3	0.000835	0.0484	0.0201	2.79	24	2.47e-05	3.08	LV	CELLTYPE	CM	control_LMNA	12	18
AC008040.5	1.29	0.00494	0.0172	0.0081	1.44	15.8	0.000354	2.31	LV	CELLTYPE	CM	control_LMNA	12	18
AC022034.2	1.29	7.99e-05	1.68	0.742	7.88	37.3	6.99e-07	4.1	LV	CELLTYPE	CM	control_LMNA	12	18
ADIRF	1.29	0.0147	0.0248	0.0138	2.07	11.6	0.00175	1.83	LV	CELLTYPE	CM	control_LMNA	12	18
LINC00309	1.29	0.00222	0.0192	0.00851	1.5	19.3	0.000109	2.65	LV	CELLTYPE	CM	control_LMNA	12	18
AL662844.4	1.28	0.0418	0.0906	0.0395	3.64	7.8	0.00861	1.38	LV	CELLTYPE	CM	control_LMNA	12	18
AP001372.1	1.28	0.00463	0.0467	0.0247	2.91	16.1	0.000322	2.33	LV	CELLTYPE	CM	control_LMNA	12	18
CHDH	1.28	0.000722	0.023	0.012	1.8	24.7	2.01e-05	3.14	LV	CELLTYPE	CM	control_LMNA	12	18
ELDR	1.28	0.0199	0.0334	0.0182	2.44	10.4	0.00278	1.7	LV	CELLTYPE	CM	control_LMNA	12	18
GMNC	1.28	0.0072	0.0369	0.0155	2.38	14.4	0.000608	2.14	LV	CELLTYPE	CM	control_LMNA	12	18
SELENOM	1.28	0.00213	0.109	0.0547	4.01	19.5	0.000102	2.67	LV	CELLTYPE	CM	control_LMNA	12	18
AC131902.2	1.27	0.0486	0.0165	0.00889	1.31	7.31	0.0108	1.31	LV	CELLTYPE	CM	control_LMNA	12	18
AL136018.1	1.27	0.00675	0.0171	0.0105	1.54	14.6	0.000549	2.17	LV	CELLTYPE	CM	control_LMNA	12	18
C17orf78	1.27	0.000467	0.0278	0.0151	2.16	27.1	9.92e-06	3.33	LV	CELLTYPE	CM	control_LMNA	12	18
AC021242.2	1.26	0.00115	0.0236	0.0118	1.97	22.2	4.23e-05	2.94	LV	CELLTYPE	CM	control_LMNA	12	18
AQP4	1.26	0.0069	0.0285	0.0146	2.16	14.6	0.000567	2.16	LV	CELLTYPE	CM	control_LMNA	12	18
CYBA	1.26	0.00755	0.0233	0.0142	1.92	14.2	0.000654	2.12	LV	CELLTYPE	CM	control_LMNA	12	18
KIF26B-AS1	1.26	0.041	0.0527	0.0237	2.95	7.87	0.00835	1.39	LV	CELLTYPE	CM	control_LMNA	12	18
SNHG19	1.26	0.000496	0.0482	0.0256	2.89	26.7	1.12e-05	3.3	LV	CELLTYPE	CM	control_LMNA	12	18
TLL2	1.26	0.00148	0.131	0.0713	4.37	21	6.19e-05	2.83	LV	CELLTYPE	CM	control_LMNA	12	18
AC007370.1	1.25	0.00128	0.0178	0.0109	1.57	21.7	4.97e-05	2.89	LV	CELLTYPE	CM	control_LMNA	12	18
FBLN2	1.25	0.00403	0.02	0.014	1.69	16.7	0.000262	2.4	LV	CELLTYPE	CM	control_LMNA	12	18
GADL1	1.25	0.03	0.0128	0.00539	0.997	8.97	0.00516	1.52	LV	CELLTYPE	CM	control_LMNA	12	18
IGFBP4	1.25	0.00766	0.0211	0.018	1.88	14.1	0.00067	2.12	LV	CELLTYPE	CM	control_LMNA	12	18
IL17RB	1.25	0.000778	0.034	0.0157	2.29	24.3	2.24e-05	3.11	LV	CELLTYPE	CM	control_LMNA	12	18
MYH13	1.25	0.00223	0.0377	0.0203	2.64	19.3	0.000109	2.65	LV	CELLTYPE	CM	control_LMNA	12	18
PLAC9	1.25	0.0211	0.0295	0.0166	2.29	10.2	0.00304	1.68	LV	CELLTYPE	CM	control_LMNA	12	18
SERPINB8	1.25	0.0136	0.0287	0.016	2.27	11.9	0.00158	1.87	LV	CELLTYPE	CM	control_LMNA	12	18
CNTD1	1.24	0.0485	0.0896	0.0448	3.71	7.31	0.0107	1.31	LV	CELLTYPE	CM	control_LMNA	12	18
COL6A2	1.24	0.00139	0.134	0.0673	4.34	21.3	5.6e-05	2.86	LV	CELLTYPE	CM	control_LMNA	12	18
DUSP1	1.24	0.0475	0.605	0.358	6.6	7.39	0.0104	1.32	LV	CELLTYPE	CM	control_LMNA	12	18
EP300-AS1	1.24	0.000577	0.0333	0.019	2.39	26	1.36e-05	3.24	LV	CELLTYPE	CM	control_LMNA	12	18
PCOLCE	1.24	2.78e-05	0.0434	0.0198	2.68	43.6	1.64e-07	4.56	LV	CELLTYPE	CM	control_LMNA	12	18
SELENBP1	1.24	0.000321	0.0745	0.0373	3.46	29.2	5.62e-06	3.49	LV	CELLTYPE	CM	control_LMNA	12	18
TEAD2	1.24	2.33e-05	0.0534	0.0278	3.07	44.8	1.27e-07	4.63	LV	CELLTYPE	CM	control_LMNA	12	18
TRPC4	1.24	0.00124	0.0938	0.0533	3.87	21.9	4.74e-05	2.91	LV	CELLTYPE	CM	control_LMNA	12	18
TRPM1	1.24	0.00331	0.016	0.00856	1.44	17.5	0.000198	2.48	LV	CELLTYPE	CM	control_LMNA	12	18
CRIP2	1.23	0.00103	0.662	0.369	6.71	22.9	3.43e-05	2.99	LV	CELLTYPE	CM	control_LMNA	12	18
LINC01840	1.23	0.00559	0.0131	0.00821	1.13	15.4	0.000421	2.25	LV	CELLTYPE	CM	control_LMNA	12	18
PES1	1.23	0.0135	0.0699	0.0401	3.53	11.9	0.00155	1.87	LV	CELLTYPE	CM	control_LMNA	12	18
USP39	1.23	0.00229	0.602	0.338	6.62	19.1	0.000116	2.64	LV	CELLTYPE	CM	control_LMNA	12	18
AC087239.1	1.22	0.0123	0.0222	0.0102	1.64	12.2	0.00136	1.91	LV	CELLTYPE	CM	control_LMNA	12	18
AC108136.1	1.22	0.0239	0.0135	0.00654	1.07	9.78	0.00367	1.62	LV	CELLTYPE	CM	control_LMNA	12	18
ACTB	1.22	0.0182	1.93	1.05	8.25	10.8	0.00241	1.74	LV	CELLTYPE	CM	control_LMNA	12	18
ANXA13	1.22	0.0244	0.0256	0.0121	1.82	9.69	0.0038	1.61	LV	CELLTYPE	CM	control_LMNA	12	18
ETS2	1.22	0.0491	0.0994	0.0595	3.74	7.28	0.0109	1.31	LV	CELLTYPE	CM	control_LMNA	12	18
IDH2	1.22	1.67e-05	0.866	0.435	7.01	47.8	6.62e-08	4.78	LV	CELLTYPE	CM	control_LMNA	12	18
LINC00982	1.22	0.00265	0.112	0.0581	4.01	18.5	0.000142	2.58	LV	CELLTYPE	CM	control_LMNA	12	18
MAGIX	1.22	0.00782	0.0238	0.0121	1.94	14	0.000689	2.11	LV	CELLTYPE	CM	control_LMNA	12	18
REEP2	1.22	0.013	0.0207	0.0126	1.84	12	0.00148	1.89	LV	CELLTYPE	CM	control_LMNA	12	18
AC025183.1	1.21	0.00286	0.0199	0.013	1.68	18.1	0.00016	2.54	LV	CELLTYPE	CM	control_LMNA	12	18
HTR4	1.21	0.016	0.162	0.0654	4.59	11.3	0.00198	1.8	LV	CELLTYPE	CM	control_LMNA	12	18
PPP1R1C	1.21	0.0026	1.07	0.506	7.29	18.6	0.000139	2.59	LV	CELLTYPE	CM	control_LMNA	12	18
AC105999.1	1.2	0.0156	0.0325	0.0181	2.43	11.4	0.00192	1.81	LV	CELLTYPE	CM	control_LMNA	12	18
AL591518.1	1.2	0.00703	0.0522	0.0292	3.09	14.5	0.000587	2.15	LV	CELLTYPE	CM	control_LMNA	12	18
DNAH3	1.2	0.000624	0.183	0.107	4.84	25.4	1.62e-05	3.2	LV	CELLTYPE	CM	control_LMNA	12	18
FAM83A	1.2	0.0204	0.0127	0.0071	1.14	10.3	0.0029	1.69	LV	CELLTYPE	CM	control_LMNA	12	18
HCFC1R1	1.2	0.00394	0.0503	0.0273	3.03	16.8	0.000254	2.4	LV	CELLTYPE	CM	control_LMNA	12	18
HIGD1B	1.2	0.00107	0.0266	0.014	2.13	22.7	3.73e-05	2.97	LV	CELLTYPE	CM	control_LMNA	12	18
LRP1	1.2	0.000231	0.137	0.0889	4.48	30.8	3.57e-06	3.64	LV	CELLTYPE	CM	control_LMNA	12	18
PAQR5	1.2	0.00036	0.015	0.0074	1.25	28.6	6.61e-06	3.44	LV	CELLTYPE	CM	control_LMNA	12	18
PCDHB15	1.2	0.0128	0.0173	0.0116	1.49	12.1	0.00145	1.89	LV	CELLTYPE	CM	control_LMNA	12	18
RABGGTA	1.2	0.00631	0.0207	0.0117	1.84	14.9	0.000501	2.2	LV	CELLTYPE	CM	control_LMNA	12	18
TMEM176A	1.2	0.0491	0.0132	0.00736	1.18	7.28	0.0109	1.31	LV	CELLTYPE	CM	control_LMNA	12	18
KLKB1	1.19	0.0409	0.104	0.0579	4.03	7.89	0.0083	1.39	LV	CELLTYPE	CM	control_LMNA	12	18
LDHA	1.19	0.00251	0.17	0.0939	4.63	18.7	0.000132	2.6	LV	CELLTYPE	CM	control_LMNA	12	18
RNF122	1.19	0.0089	0.286	0.143	5.32	13.5	0.00084	2.05	LV	CELLTYPE	CM	control_LMNA	12	18
TAGLN2	1.19	0.0104	0.0405	0.0294	2.68	12.8	0.00107	1.98	LV	CELLTYPE	CM	control_LMNA	12	18
AL161757.4	1.18	0.0092	0.0133	0.00769	1.23	13.4	0.000885	2.04	LV	CELLTYPE	CM	control_LMNA	12	18
LINC02176	1.18	0.0343	0.0343	0.0198	2.51	8.47	0.00641	1.46	LV	CELLTYPE	CM	control_LMNA	12	18
AC100839.1	1.17	0.00114	0.0257	0.0121	1.94	22.3	4.19e-05	2.94	LV	CELLTYPE	CM	control_LMNA	12	18
AC111194.2	1.17	0.0159	0.0275	0.0163	2.21	11.3	0.00197	1.8	LV	CELLTYPE	CM	control_LMNA	12	18
AC244453.1	1.17	0.0101	0.0318	0.0205	2.42	13	0.00102	1.99	LV	CELLTYPE	CM	control_LMNA	12	18
ADAMTS20	1.17	0.00566	0.0242	0.0137	2.03	15.3	0.000429	2.25	LV	CELLTYPE	CM	control_LMNA	12	18
GNG11	1.17	0.0322	0.0248	0.0153	2.05	8.71	0.00578	1.49	LV	CELLTYPE	CM	control_LMNA	12	18
HS3ST1	1.17	0.00515	0.0159	0.00957	1.32	15.7	0.000377	2.29	LV	CELLTYPE	CM	control_LMNA	12	18
MEG3	1.17	0.00999	0.021	0.0118	1.87	13	0.000999	2	LV	CELLTYPE	CM	control_LMNA	12	18
TBX20	1.17	7.92e-05	1.71	0.898	7.94	37.4	6.79e-07	4.1	LV	CELLTYPE	CM	control_LMNA	12	18
AC005842.1	1.16	0.0113	0.0151	0.00833	1.39	12.6	0.0012	1.95	LV	CELLTYPE	CM	control_LMNA	12	18
AC008474.1	1.16	0.00841	0.072	0.0484	3.52	13.7	0.000771	2.07	LV	CELLTYPE	CM	control_LMNA	12	18
AP003110.1	1.16	0.00325	0.0411	0.0233	2.75	17.6	0.000192	2.49	LV	CELLTYPE	CM	control_LMNA	12	18
CELF4	1.16	0.018	0.0239	0.0144	1.99	10.8	0.00238	1.74	LV	CELLTYPE	CM	control_LMNA	12	18
RPL34	1.16	0.0221	0.141	0.0935	4.6	10.1	0.00325	1.66	LV	CELLTYPE	CM	control_LMNA	12	18
SLC24A3	1.16	0.00569	0.0846	0.0522	3.8	15.3	0.000432	2.25	LV	CELLTYPE	CM	control_LMNA	12	18
TMEM254-AS1	1.16	0.000152	0.0347	0.0171	2.37	33.2	1.92e-06	3.82	LV	CELLTYPE	CM	control_LMNA	12	18
UNC5B-AS1	1.16	0.0261	0.0189	0.00917	1.51	9.44	0.00423	1.58	LV	CELLTYPE	CM	control_LMNA	12	18
WDR62	1.16	0.0216	0.0451	0.0251	2.96	10.1	0.00316	1.66	LV	CELLTYPE	CM	control_LMNA	12	18
AC084357.2	1.15	0.00171	0.209	0.124	5.09	20.4	7.58e-05	2.77	LV	CELLTYPE	CM	control_LMNA	12	18
CD34	1.15	0.0281	0.00893	0.0194	0.808	9.19	0.0047	1.55	LV	CELLTYPE	CM	control_LMNA	12	18
ID3	1.15	0.00284	0.0485	0.0524	3.1	18.2	0.000159	2.55	LV	CELLTYPE	CM	control_LMNA	12	18
PITPNM2	1.15	0.000206	0.362	0.202	5.77	31.5	2.98e-06	3.69	LV	CELLTYPE	CM	control_LMNA	12	18
SEL1L3	1.15	0.00214	0.018	0.0099	1.44	19.4	0.000103	2.67	LV	CELLTYPE	CM	control_LMNA	12	18
SFTPD-AS1	1.15	0.00111	0.0615	0.0318	3.21	22.4	4e-05	2.96	LV	CELLTYPE	CM	control_LMNA	12	18
ZAN	1.15	0.00204	0.0199	0.0108	1.75	19.7	9.62e-05	2.69	LV	CELLTYPE	CM	control_LMNA	12	18
AC068446.2	1.14	0.00807	0.0384	0.0191	2.49	13.9	0.000728	2.09	LV	CELLTYPE	CM	control_LMNA	12	18
SNRPD2	1.14	0.00926	0.0615	0.0369	3.33	13.3	0.000896	2.03	LV	CELLTYPE	CM	control_LMNA	12	18
TRAPPC1	1.14	0.0108	0.0187	0.0127	1.72	12.7	0.00113	1.96	LV	CELLTYPE	CM	control_LMNA	12	18
AC060809.1	1.13	0.00246	0.0521	0.0269	2.97	18.8	0.000128	2.61	LV	CELLTYPE	CM	control_LMNA	12	18
CDCA2	1.13	0.00125	0.17	0.086	4.61	21.9	4.77e-05	2.9	LV	CELLTYPE	CM	control_LMNA	12	18
AC121342.1	1.12	0.0388	0.047	0.0273	2.92	8.06	0.0077	1.41	LV	CELLTYPE	CM	control_LMNA	12	18
AF279873.3	1.12	0.00518	0.0251	0.012	1.82	15.7	0.000379	2.29	LV	CELLTYPE	CM	control_LMNA	12	18
MEIS1-AS2	1.12	0.00926	0.0493	0.0277	2.85	13.3	0.000897	2.03	LV	CELLTYPE	CM	control_LMNA	12	18
MME	1.12	0.0386	0.0278	0.0163	2.23	8.07	0.00764	1.41	LV	CELLTYPE	CM	control_LMNA	12	18
TAS1R1	1.12	0.0112	0.0505	0.0238	2.79	12.6	0.00118	1.95	LV	CELLTYPE	CM	control_LMNA	12	18
AC035140.1	1.11	0.00952	0.0259	0.0142	2.12	13.2	0.000931	2.02	LV	CELLTYPE	CM	control_LMNA	12	18
AC104041.1	1.11	0.0261	0.168	0.0761	4.55	9.46	0.0042	1.58	LV	CELLTYPE	CM	control_LMNA	12	18
AC116407.2	1.11	0.00165	0.0243	0.0128	1.88	20.6	7.21e-05	2.78	LV	CELLTYPE	CM	control_LMNA	12	18
FALEC	1.11	0.000953	0.0542	0.0303	3.08	23.3	3.03e-05	3.02	LV	CELLTYPE	CM	control_LMNA	12	18
LINC01322	1.11	0.00782	0.233	0.142	5.24	14	0.000688	2.11	LV	CELLTYPE	CM	control_LMNA	12	18
NTRK3	1.11	0.00458	0.0464	0.0263	2.92	16.2	0.000317	2.34	LV	CELLTYPE	CM	control_LMNA	12	18
RERG	1.11	0.00456	0.0281	0.0165	2.25	16.2	0.000315	2.34	LV	CELLTYPE	CM	control_LMNA	12	18
SAMD10	1.11	0.00227	0.0146	0.00851	1.34	19.2	0.000113	2.64	LV	CELLTYPE	CM	control_LMNA	12	18
SEC14L5	1.11	0.0168	0.0487	0.0298	3.03	11.1	0.00214	1.77	LV	CELLTYPE	CM	control_LMNA	12	18
AL158198.1	1.1	0.000152	0.038	0.0204	2.56	33.2	1.94e-06	3.82	LV	CELLTYPE	CM	control_LMNA	12	18
B3GALT2	1.1	0.00109	0.0675	0.0396	3.45	22.5	3.88e-05	2.96	LV	CELLTYPE	CM	control_LMNA	12	18
HRH2	1.1	0.00109	0.365	0.183	5.75	22.5	3.89e-05	2.96	LV	CELLTYPE	CM	control_LMNA	12	18
LINC01643	1.1	0.00604	0.0143	0.00845	1.33	15	0.000473	2.22	LV	CELLTYPE	CM	control_LMNA	12	18
LINC01828	1.1	0.0028	0.0172	0.0095	1.51	18.3	0.000154	2.55	LV	CELLTYPE	CM	control_LMNA	12	18
LPAR5	1.1	1.4e-05	0.0366	0.0212	2.49	49.7	4.51e-08	4.85	LV	CELLTYPE	CM	control_LMNA	12	18
NFXL1	1.1	0.00716	0.293	0.148	5.43	14.4	0.000602	2.15	LV	CELLTYPE	CM	control_LMNA	12	18
PFN1	1.1	0.0244	0.0607	0.045	3.38	9.7	0.0038	1.61	LV	CELLTYPE	CM	control_LMNA	12	18
RCAN3	1.1	0.0301	0.1	0.0425	3.55	8.95	0.0052	1.52	LV	CELLTYPE	CM	control_LMNA	12	18
STEAP3	1.1	0.00303	0.019	0.0105	1.6	17.9	0.000175	2.52	LV	CELLTYPE	CM	control_LMNA	12	18
AC008079.2	1.09	0.00419	0.117	0.0589	4.05	16.5	0.000279	2.38	LV	CELLTYPE	CM	control_LMNA	12	18
ADAMTS7	1.09	0.00488	0.281	0.148	5.39	15.9	0.000348	2.31	LV	CELLTYPE	CM	control_LMNA	12	18
ARHGAP22	1.09	0.00215	0.059	0.0325	3.18	19.4	0.000105	2.67	LV	CELLTYPE	CM	control_LMNA	12	18
CCDC129	1.09	0.00147	0.25	0.114	5.1	21.1	6.11e-05	2.83	LV	CELLTYPE	CM	control_LMNA	12	18
CNTNAP3	1.09	0.00288	0.301	0.182	5.51	18.1	0.000162	2.54	LV	CELLTYPE	CM	control_LMNA	12	18
PACRG-AS3	1.09	0.00317	0.153	0.0843	4.53	17.7	0.000186	2.5	LV	CELLTYPE	CM	control_LMNA	12	18
PPP1R17	1.09	0.00441	0.0577	0.0256	2.98	16.3	0.0003	2.36	LV	CELLTYPE	CM	control_LMNA	12	18
RGMA	1.09	0.00347	0.0296	0.0239	2.39	17.3	0.000211	2.46	LV	CELLTYPE	CM	control_LMNA	12	18
TMA7	1.09	0.0096	0.152	0.0992	4.64	13.2	0.000944	2.02	LV	CELLTYPE	CM	control_LMNA	12	18
TMEM159	1.09	0.00227	0.246	0.147	5.2	19.2	0.000113	2.64	LV	CELLTYPE	CM	control_LMNA	12	18
FAM110D	1.08	0.00049	0.0237	0.0116	1.76	26.8	1.08e-05	3.31	LV	CELLTYPE	CM	control_LMNA	12	18
FN1	1.08	0.00224	0.0968	0.0611	3.83	19.2	0.000111	2.65	LV	CELLTYPE	CM	control_LMNA	12	18
ITGA3	1.08	0.000719	0.207	0.11	4.91	24.7	1.98e-05	3.14	LV	CELLTYPE	CM	control_LMNA	12	18
RNF125	1.08	0.000226	0.0511	0.0327	3.01	31	3.43e-06	3.65	LV	CELLTYPE	CM	control_LMNA	12	18
RP1	1.08	0.0016	0.0245	0.0139	2.03	20.7	6.86e-05	2.8	LV	CELLTYPE	CM	control_LMNA	12	18
SMCO1	1.08	0.00442	0.0875	0.0486	3.76	16.3	0.000302	2.35	LV	CELLTYPE	CM	control_LMNA	12	18
AC004485.1	1.07	0.0196	0.0512	0.0301	3.06	10.5	0.00272	1.71	LV	CELLTYPE	CM	control_LMNA	12	18
AC021678.2	1.07	0.0124	0.0187	0.0133	1.66	12.2	0.00137	1.91	LV	CELLTYPE	CM	control_LMNA	12	18
AC091078.1	1.07	0.00149	0.0561	0.0373	3.19	21	6.25e-05	2.83	LV	CELLTYPE	CM	control_LMNA	12	18
AKR1C1	1.07	0.0167	0.0133	0.00853	1.11	11.1	0.00211	1.78	LV	CELLTYPE	CM	control_LMNA	12	18
FKBP7	1.07	0.0063	0.0257	0.0136	2.01	14.9	0.000499	2.2	LV	CELLTYPE	CM	control_LMNA	12	18
POSTN	1.07	0.0436	0.0514	0.0296	2.99	7.68	0.0091	1.36	LV	CELLTYPE	CM	control_LMNA	12	18
PRR11	1.07	0.00011	0.0245	0.0167	2.02	35.3	1.14e-06	3.96	LV	CELLTYPE	CM	control_LMNA	12	18
TMEM65	1.07	0.000125	2.24	1.32	8.4	34.4	1.41e-06	3.9	LV	CELLTYPE	CM	control_LMNA	12	18
AC006213.2	1.06	0.0357	0.0583	0.0366	3.27	8.34	0.0068	1.45	LV	CELLTYPE	CM	control_LMNA	12	18
AC087564.1	1.06	0.0415	0.0372	0.023	2.69	7.83	0.00849	1.38	LV	CELLTYPE	CM	control_LMNA	12	18
AC136604.2	1.06	0.00432	0.114	0.0717	4.24	16.4	0.000292	2.36	LV	CELLTYPE	CM	control_LMNA	12	18
AL358234.1	1.06	0.00728	0.0235	0.0144	2	14.3	0.000621	2.14	LV	CELLTYPE	CM	control_LMNA	12	18
BASP1-AS1	1.06	0.0049	0.0156	0.00932	1.4	15.9	0.00035	2.31	LV	CELLTYPE	CM	control_LMNA	12	18
CCR9	1.06	0.0476	0.0152	0.00609	1.06	7.37	0.0104	1.32	LV	CELLTYPE	CM	control_LMNA	12	18
GATD3B	1.06	0.0161	0.0343	0.019	2.49	11.3	0.002	1.79	LV	CELLTYPE	CM	control_LMNA	12	18
LINC02147	1.06	0.0447	1.92	1.01	8.11	7.59	0.00947	1.35	LV	CELLTYPE	CM	control_LMNA	12	18
SPDYE6	1.06	0.0281	0.0227	0.0129	1.86	9.19	0.0047	1.55	LV	CELLTYPE	CM	control_LMNA	12	18
AL591926.2	1.05	0.0101	0.0216	0.0128	1.79	13	0.00101	2	LV	CELLTYPE	CM	control_LMNA	12	18
CDH18	1.05	0.0237	0.0832	0.048	3.72	9.8	0.00363	1.63	LV	CELLTYPE	CM	control_LMNA	12	18
FP325318.1	1.05	0.0019	0.109	0.0551	3.96	20	8.69e-05	2.72	LV	CELLTYPE	CM	control_LMNA	12	18
IL13RA1	1.05	0.00178	0.0293	0.0198	2.2	20.2	8.01e-05	2.75	LV	CELLTYPE	CM	control_LMNA	12	18
AC005537.1	1.04	0.0372	0.0149	0.00878	1.35	8.2	0.00721	1.43	LV	CELLTYPE	CM	control_LMNA	12	18
AC009955.2	1.04	0.00265	0.0406	0.0234	2.59	18.5	0.000143	2.58	LV	CELLTYPE	CM	control_LMNA	12	18
ADAM11	1.04	0.0223	0.0388	0.0232	2.65	10	0.0033	1.65	LV	CELLTYPE	CM	control_LMNA	12	18
FBLN5	1.04	0.0192	0.0194	0.0116	1.73	10.6	0.00264	1.72	LV	CELLTYPE	CM	control_LMNA	12	18
HMCN2	1.04	0.00703	0.0157	0.00915	1.37	14.5	0.000586	2.15	LV	CELLTYPE	CM	control_LMNA	12	18
LINC02334	1.04	0.000929	0.648	0.382	6.65	23.4	2.93e-05	3.03	LV	CELLTYPE	CM	control_LMNA	12	18
LSAMP	1.04	0.0116	0.281	0.145	5.36	12.4	0.00125	1.93	LV	CELLTYPE	CM	control_LMNA	12	18
RNASE1	1.04	0.0413	0.0246	0.0169	2.05	7.84	0.00845	1.38	LV	CELLTYPE	CM	control_LMNA	12	18
RPS15A	1.04	0.0255	0.0665	0.0429	3.5	9.53	0.00407	1.59	LV	CELLTYPE	CM	control_LMNA	12	18
AC010524.1	1.03	0.0138	0.0459	0.0253	2.73	11.8	0.00161	1.86	LV	CELLTYPE	CM	control_LMNA	12	18
AC040169.1	1.03	0.0248	0.0319	0.0158	2.15	9.62	0.00392	1.61	LV	CELLTYPE	CM	control_LMNA	12	18
C8orf37	1.03	0.00352	0.0448	0.0309	2.87	17.3	0.000216	2.45	LV	CELLTYPE	CM	control_LMNA	12	18
CCDC190	1.03	0.0153	0.0145	0.0102	1.36	11.4	0.00187	1.82	LV	CELLTYPE	CM	control_LMNA	12	18
DCDC1	1.03	0.0148	0.0629	0.0395	3.41	11.6	0.00177	1.83	LV	CELLTYPE	CM	control_LMNA	12	18
GRB7	1.03	0.00301	0.0129	0.00681	1.03	17.9	0.000173	2.52	LV	CELLTYPE	CM	control_LMNA	12	18
LINC01151	1.03	0.0139	0.109	0.0629	4	11.8	0.00164	1.86	LV	CELLTYPE	CM	control_LMNA	12	18
SBK1	1.03	0.00655	0.0721	0.0394	3.42	14.7	0.000529	2.18	LV	CELLTYPE	CM	control_LMNA	12	18
SIGIRR	1.03	0.000632	0.0596	0.033	3.21	25.4	1.65e-05	3.2	LV	CELLTYPE	CM	control_LMNA	12	18
SLC35F2	1.03	0.00342	0.0252	0.0179	2.13	17.4	0.000207	2.47	LV	CELLTYPE	CM	control_LMNA	12	18
AC125611.4	1.02	0.000659	0.014	0.00938	1.21	25.1	1.78e-05	3.18	LV	CELLTYPE	CM	control_LMNA	12	18
AC243571.2	1.02	0.00384	0.0171	0.0102	1.53	16.9	0.000245	2.42	LV	CELLTYPE	CM	control_LMNA	12	18
AL929472.2	1.02	0.00323	0.0839	0.0523	3.78	17.6	0.00019	2.49	LV	CELLTYPE	CM	control_LMNA	12	18
CNTNAP5	1.02	0.0102	0.083	0.0549	3.83	12.9	0.00104	1.99	LV	CELLTYPE	CM	control_LMNA	12	18
GPC5	1.02	0.0499	0.997	0.676	7.21	7.24	0.0111	1.3	LV	CELLTYPE	CM	control_LMNA	12	18
LINC01273	1.02	0.00405	0.0347	0.021	2.45	16.7	0.000265	2.39	LV	CELLTYPE	CM	control_LMNA	12	18
RPL13A	1.02	0.0342	0.162	0.122	4.85	8.48	0.00638	1.47	LV	CELLTYPE	CM	control_LMNA	12	18
STEAP1B	1.02	0.00421	0.121	0.0748	4.24	16.5	0.000282	2.38	LV	CELLTYPE	CM	control_LMNA	12	18
TF	1.02	0.00463	0.152	0.0952	4.61	16.1	0.000323	2.33	LV	CELLTYPE	CM	control_LMNA	12	18
ABHD14B	1.01	0.02	0.0313	0.0181	2.36	10.4	0.00281	1.7	LV	CELLTYPE	CM	control_LMNA	12	18
AC022217.3	1.01	0.0293	0.0951	0.0455	3.7	9.06	0.00498	1.53	LV	CELLTYPE	CM	control_LMNA	12	18
AL117329.1	1.01	0.0438	0.0182	0.0115	1.63	7.66	0.00916	1.36	LV	CELLTYPE	CM	control_LMNA	12	18
IGSF3	1.01	0.00438	0.0256	0.018	2.07	16.3	0.000298	2.36	LV	CELLTYPE	CM	control_LMNA	12	18
IL1RAPL2	1.01	0.0149	0.154	0.101	4.71	11.5	0.00179	1.83	LV	CELLTYPE	CM	control_LMNA	12	18
LMO1	1.01	0.00698	0.0152	0.00857	1.33	14.5	0.000578	2.16	LV	CELLTYPE	CM	control_LMNA	12	18
MARVELD2	1.01	0.00485	0.0198	0.0113	1.72	15.9	0.000344	2.31	LV	CELLTYPE	CM	control_LMNA	12	18
MS4A13	1.01	0.0079	0.0431	0.028	2.87	14	0.0007	2.1	LV	CELLTYPE	CM	control_LMNA	12	18
NIPAL1	1.01	0.0183	0.0346	0.0234	2.59	10.8	0.00244	1.74	LV	CELLTYPE	CM	control_LMNA	12	18
RAB3A	1.01	0.00969	0.0166	0.01	1.46	13.1	0.000958	2.01	LV	CELLTYPE	CM	control_LMNA	12	18
SEPT14	1.01	0.0115	0.0155	0.00961	1.42	12.5	0.00123	1.94	LV	CELLTYPE	CM	control_LMNA	12	18
SLFNL1	1.01	0.0113	0.0299	0.0193	2.28	12.6	0.00119	1.95	LV	CELLTYPE	CM	control_LMNA	12	18
SNHG25	1.01	9.95e-05	0.263	0.164	5.34	36	9.66e-07	4	LV	CELLTYPE	CM	control_LMNA	12	18
THAP8	1.01	0.000763	0.0187	0.0105	1.6	24.4	2.16e-05	3.12	LV	CELLTYPE	CM	control_LMNA	12	18
U91319.1	1.01	0.0136	0.0263	0.0178	2.18	11.9	0.00157	1.87	LV	CELLTYPE	CM	control_LMNA	12	18
AC007513.1	1	0.00437	0.0153	0.00919	1.36	16.4	0.000297	2.36	LV	CELLTYPE	CM	control_LMNA	12	18
AC011466.3	1	0.03	0.0128	0.00777	1.11	8.97	0.00517	1.52	LV	CELLTYPE	CM	control_LMNA	12	18
AC090921.1	1	0.0294	0.257	0.142	5.19	9.03	0.00503	1.53	LV	CELLTYPE	CM	control_LMNA	12	18
SSUH2	1	0.005	0.078	0.0496	3.7	15.8	0.000362	2.3	LV	CELLTYPE	CM	control_LMNA	12	18
C6orf10	0.998	0.00469	0.0147	0.0088	1.34	16.1	0.000329	2.33	LV	CELLTYPE	CM	control_LMNA	12	18
AC010333.2	0.997	0.000595	0.0151	0.00803	1.19	25.8	1.45e-05	3.23	LV	CELLTYPE	CM	control_LMNA	12	18
LINC00616	0.997	0.0314	0.051	0.0361	3.15	8.81	0.00555	1.5	LV	CELLTYPE	CM	control_LMNA	12	18
AC111006.1	0.996	0.0177	0.0171	0.0105	1.57	10.9	0.00232	1.75	LV	CELLTYPE	CM	control_LMNA	12	18
AC099753.1	0.994	0.0439	0.0255	0.0166	2.14	7.66	0.00919	1.36	LV	CELLTYPE	CM	control_LMNA	12	18
RUNX1	0.994	0.0314	0.157	0.105	4.72	8.8	0.00556	1.5	LV	CELLTYPE	CM	control_LMNA	12	18
AL158068.2	0.993	0.0159	0.023	0.0128	1.84	11.3	0.00197	1.8	LV	CELLTYPE	CM	control_LMNA	12	18
AC018845.1	0.99	0.0188	0.0285	0.0193	2.3	10.7	0.00253	1.73	LV	CELLTYPE	CM	control_LMNA	12	18
ACMSD	0.99	0.00807	0.0412	0.0214	2.58	13.9	0.000728	2.09	LV	CELLTYPE	CM	control_LMNA	12	18
ROBO2	0.99	0.0241	0.159	0.106	4.75	9.75	0.00371	1.62	LV	CELLTYPE	CM	control_LMNA	12	18
PROSER2	0.986	0.0115	0.0251	0.0157	1.99	12.5	0.00123	1.94	LV	CELLTYPE	CM	control_LMNA	12	18
AC104574.2	0.984	0.0374	0.0195	0.0142	1.84	8.18	0.00728	1.43	LV	CELLTYPE	CM	control_LMNA	12	18
AC069287.3	0.983	0.00514	0.154	0.0948	4.58	15.7	0.000376	2.29	LV	CELLTYPE	CM	control_LMNA	12	18
GRIK2	0.983	0.0112	0.412	0.241	5.9	12.6	0.00117	1.95	LV	CELLTYPE	CM	control_LMNA	12	18
IPO9-AS1	0.982	0.0163	1.86	1.02	8.13	11.2	0.00203	1.79	LV	CELLTYPE	CM	control_LMNA	12	18
GRIN2D	0.979	0.00103	0.0148	0.00868	1.26	22.9	3.42e-05	2.99	LV	CELLTYPE	CM	control_LMNA	12	18
HEY2	0.978	0.00055	0.444	0.252	6	26.2	1.28e-05	3.26	LV	CELLTYPE	CM	control_LMNA	12	18
PSME2	0.975	0.00629	0.0196	0.0121	1.72	14.9	0.000498	2.2	LV	CELLTYPE	CM	control_LMNA	12	18
BCL3	0.974	0.0208	0.021	0.0123	1.66	10.3	0.00297	1.68	LV	CELLTYPE	CM	control_LMNA	12	18
FMO2	0.973	0.0464	0.0144	0.0167	1.38	7.47	0.00999	1.33	LV	CELLTYPE	CM	control_LMNA	12	18
MEP1B	0.971	0.00345	0.0733	0.0395	3.43	17.3	0.00021	2.46	LV	CELLTYPE	CM	control_LMNA	12	18
SPC24	0.971	0.00254	0.0176	0.0107	1.57	18.6	0.000135	2.6	LV	CELLTYPE	CM	control_LMNA	12	18
ACTG1	0.969	0.00967	1.63	0.967	7.93	13.2	0.000955	2.01	LV	CELLTYPE	CM	control_LMNA	12	18
SPARC	0.969	0.0133	0.0372	0.0293	2.7	11.9	0.00153	1.88	LV	CELLTYPE	CM	control_LMNA	12	18
AC021054.1	0.968	0.00805	0.207	0.115	4.92	13.9	0.000721	2.09	LV	CELLTYPE	CM	control_LMNA	12	18
SPTLC3	0.968	0.0188	0.109	0.0596	3.92	10.7	0.00254	1.73	LV	CELLTYPE	CM	control_LMNA	12	18
ABCA6	0.966	0.00499	0.0715	0.0466	3.53	15.8	0.00036	2.3	LV	CELLTYPE	CM	control_LMNA	12	18
ATP5ME	0.964	0.00393	0.306	0.211	5.7	16.8	0.000253	2.41	LV	CELLTYPE	CM	control_LMNA	12	18
PTMS	0.964	0.0307	0.0369	0.0252	2.59	8.89	0.00535	1.51	LV	CELLTYPE	CM	control_LMNA	12	18
FHL2	0.962	0.00345	26	14.3	11.9	17.3	0.000211	2.46	LV	CELLTYPE	CM	control_LMNA	12	18
LINC00908	0.962	0.0372	0.0339	0.0224	2.52	8.2	0.00723	1.43	LV	CELLTYPE	CM	control_LMNA	12	18
OCEL1	0.962	0.00124	0.0275	0.0181	2.16	21.9	4.74e-05	2.91	LV	CELLTYPE	CM	control_LMNA	12	18
RABAC1	0.961	0.0365	0.0413	0.0286	2.77	8.26	0.00703	1.44	LV	CELLTYPE	CM	control_LMNA	12	18
TPM2	0.961	0.0111	1.48	0.822	7.87	12.7	0.00116	1.96	LV	CELLTYPE	CM	control_LMNA	12	18
AC140847.2	0.958	0.0288	0.0182	0.0118	1.67	9.11	0.00487	1.54	LV	CELLTYPE	CM	control_LMNA	12	18
SLC6A16	0.958	0.00132	0.0417	0.0242	2.71	21.6	5.19e-05	2.88	LV	CELLTYPE	CM	control_LMNA	12	18
APOBEC2	0.957	0.00182	0.257	0.161	5.36	20.1	8.26e-05	2.74	LV	CELLTYPE	CM	control_LMNA	12	18
SMCR5	0.957	0.00325	0.125	0.0731	4.3	17.6	0.000191	2.49	LV	CELLTYPE	CM	control_LMNA	12	18
CEP85L	0.956	0.00126	0.918	0.601	7.23	21.8	4.85e-05	2.9	LV	CELLTYPE	CM	control_LMNA	12	18
FBXO47	0.956	0.031	0.0202	0.0127	1.74	8.85	0.00545	1.51	LV	CELLTYPE	CM	control_LMNA	12	18
NFE2L3	0.953	0.015	0.518	0.304	6.22	11.5	0.00182	1.82	LV	CELLTYPE	CM	control_LMNA	12	18
SHISA4	0.953	0.0196	0.047	0.0281	2.93	10.5	0.00272	1.71	LV	CELLTYPE	CM	control_LMNA	12	18
AL132642.1	0.952	0.0198	0.0677	0.0343	3.31	10.5	0.00276	1.7	LV	CELLTYPE	CM	control_LMNA	12	18
AL691432.2	0.952	0.00175	0.0243	0.0153	2	20.3	7.87e-05	2.76	LV	CELLTYPE	CM	control_LMNA	12	18
AXL	0.952	0.0259	0.034	0.0204	2.3	9.48	0.00416	1.59	LV	CELLTYPE	CM	control_LMNA	12	18
AP003170.3	0.949	0.0104	0.0701	0.0423	3.49	12.9	0.00106	1.98	LV	CELLTYPE	CM	control_LMNA	12	18
MTA1	0.949	1.79e-05	0.397	0.226	5.9	46.8	8.31e-08	4.75	LV	CELLTYPE	CM	control_LMNA	12	18
BMS1P14	0.948	0.0126	0.355	0.218	5.82	12.1	0.00141	1.9	LV	CELLTYPE	CM	control_LMNA	12	18
NIPSNAP3B	0.948	0.00214	0.21	0.122	4.9	19.5	0.000103	2.67	LV	CELLTYPE	CM	control_LMNA	12	18
PPARGC1B	0.947	0.000492	1.43	0.795	7.7	26.8	1.1e-05	3.31	LV	CELLTYPE	CM	control_LMNA	12	18
DISC1	0.946	0.00327	2.2	1.32	8.39	17.6	0.000195	2.49	LV	CELLTYPE	CM	control_LMNA	12	18
WEE2-AS1	0.946	0.00149	0.0423	0.0238	2.68	21	6.26e-05	2.83	LV	CELLTYPE	CM	control_LMNA	12	18
COL6A3	0.945	0.00746	0.0364	0.024	2.56	14.2	0.000645	2.13	LV	CELLTYPE	CM	control_LMNA	12	18
SPHKAP	0.945	0.0161	2.53	1.56	8.69	11.3	0.00201	1.79	LV	CELLTYPE	CM	control_LMNA	12	18
TCEAL9	0.943	0.00357	0.0723	0.0449	3.51	17.2	0.00022	2.45	LV	CELLTYPE	CM	control_LMNA	12	18
CD9	0.941	0.0341	0.0373	0.0251	2.63	8.5	0.00634	1.47	LV	CELLTYPE	CM	control_LMNA	12	18
RASSF3	0.941	0.00105	0.461	0.274	6.09	22.8	3.59e-05	2.98	LV	CELLTYPE	CM	control_LMNA	12	18
CPHXL	0.94	0.0149	0.0273	0.0169	2.11	11.5	0.0018	1.83	LV	CELLTYPE	CM	control_LMNA	12	18
CYP4V2	0.939	0.0208	0.157	0.0878	4.5	10.3	0.00298	1.68	LV	CELLTYPE	CM	control_LMNA	12	18
MYT1L	0.939	0.0013	0.0265	0.015	2	21.7	5.08e-05	2.89	LV	CELLTYPE	CM	control_LMNA	12	18
AL137779.1	0.938	0.000882	0.0408	0.023	2.57	23.7	2.71e-05	3.05	LV	CELLTYPE	CM	control_LMNA	12	18
ATP23	0.938	0.00128	0.0161	0.0092	1.34	21.7	4.98e-05	2.89	LV	CELLTYPE	CM	control_LMNA	12	18
DCDC2	0.938	0.0416	0.0181	0.0133	1.67	7.82	0.00854	1.38	LV	CELLTYPE	CM	control_LMNA	12	18
GNAL	0.938	0.00524	0.0767	0.0514	3.58	15.6	0.000387	2.28	LV	CELLTYPE	CM	control_LMNA	12	18
ITGB5-AS1	0.938	0.0124	0.0614	0.0375	3.27	12.2	0.00138	1.91	LV	CELLTYPE	CM	control_LMNA	12	18
ANXA1	0.937	0.0182	0.0148	0.0145	1.32	10.8	0.00242	1.74	LV	CELLTYPE	CM	control_LMNA	12	18
DNAH2	0.937	0.00238	0.0262	0.0175	2.13	18.9	0.000123	2.62	LV	CELLTYPE	CM	control_LMNA	12	18
S100A10	0.937	0.0227	0.0935	0.0632	3.87	9.98	0.00337	1.64	LV	CELLTYPE	CM	control_LMNA	12	18
SLCO5A1	0.937	0.0188	0.759	0.682	7.1	10.7	0.00253	1.73	LV	CELLTYPE	CM	control_LMNA	12	18
NUDT4	0.934	0.0148	1.64	1.02	7.93	11.6	0.00177	1.83	LV	CELLTYPE	CM	control_LMNA	12	18
BRIP1	0.933	0.0235	0.035	0.0211	2.58	9.84	0.00358	1.63	LV	CELLTYPE	CM	control_LMNA	12	18
MRPL14	0.932	0.00421	0.0937	0.0591	3.93	16.5	0.000281	2.38	LV	CELLTYPE	CM	control_LMNA	12	18
BANK1	0.931	0.00231	0.0504	0.0358	3.13	19.1	0.000117	2.64	LV	CELLTYPE	CM	control_LMNA	12	18
ARF5	0.93	0.00849	0.0362	0.0275	2.65	13.7	0.000783	2.07	LV	CELLTYPE	CM	control_LMNA	12	18
CELF5	0.928	0.00797	0.028	0.021	2.27	13.9	0.000709	2.1	LV	CELLTYPE	CM	control_LMNA	12	18
HSPB11	0.928	0.00381	0.106	0.0782	4.19	16.9	0.000243	2.42	LV	CELLTYPE	CM	control_LMNA	12	18
PYGM	0.928	0.00105	0.0548	0.0333	3.12	22.7	3.63e-05	2.98	LV	CELLTYPE	CM	control_LMNA	12	18
AC010260.1	0.924	0.013	0.068	0.0434	3.42	12	0.00148	1.89	LV	CELLTYPE	CM	control_LMNA	12	18
CIT	0.923	0.00325	0.0163	0.0101	1.48	17.6	0.000192	2.49	LV	CELLTYPE	CM	control_LMNA	12	18
SPDYE5	0.922	0.0104	0.256	0.167	5.37	12.9	0.00107	1.98	LV	CELLTYPE	CM	control_LMNA	12	18
LINC02398	0.921	0.0192	0.335	0.225	5.71	10.6	0.00263	1.72	LV	CELLTYPE	CM	control_LMNA	12	18
SNHG9	0.921	0.00229	0.0873	0.0624	3.86	19.1	0.000116	2.64	LV	CELLTYPE	CM	control_LMNA	12	18
LBH	0.918	0.00229	0.518	0.29	6.21	19.1	0.000116	2.64	LV	CELLTYPE	CM	control_LMNA	12	18
YWHAH	0.918	0.0332	0.0192	0.0138	1.71	8.59	0.00608	1.48	LV	CELLTYPE	CM	control_LMNA	12	18
IMP4	0.917	0.00506	0.0678	0.0452	3.47	15.7	0.000368	2.3	LV	CELLTYPE	CM	control_LMNA	12	18
EPHB1	0.916	0.000861	0.423	0.269	6.05	23.9	2.58e-05	3.06	LV	CELLTYPE	CM	control_LMNA	12	18
SLC12A1	0.915	0.0188	0.0206	0.0134	1.79	10.7	0.00255	1.72	LV	CELLTYPE	CM	control_LMNA	12	18
SLC26A8	0.915	0.0174	0.0171	0.0111	1.56	11	0.00226	1.76	LV	CELLTYPE	CM	control_LMNA	12	18
DPP6	0.914	0.000576	0.118	0.0816	4.32	26	1.35e-05	3.24	LV	CELLTYPE	CM	control_LMNA	12	18
AC003102.1	0.913	0.00452	0.018	0.0115	1.57	16.2	0.000311	2.35	LV	CELLTYPE	CM	control_LMNA	12	18
ADORA2A-AS1	0.913	0.000939	0.0222	0.0133	1.83	23.4	2.97e-05	3.03	LV	CELLTYPE	CM	control_LMNA	12	18
ALG1L2	0.913	0.00178	0.0155	0.00933	1.32	20.2	7.99e-05	2.75	LV	CELLTYPE	CM	control_LMNA	12	18
LRRTM4	0.913	0.0324	0.142	0.0783	4.44	8.69	0.00583	1.49	LV	CELLTYPE	CM	control_LMNA	12	18
AC012409.2	0.912	0.00141	0.0325	0.0214	2.41	21.3	5.75e-05	2.85	LV	CELLTYPE	CM	control_LMNA	12	18
AC096746.1	0.912	0.00979	0.0163	0.0107	1.52	13.1	0.000972	2.01	LV	CELLTYPE	CM	control_LMNA	12	18
PROB1	0.912	0.0385	0.032	0.0204	2.45	8.08	0.00761	1.41	LV	CELLTYPE	CM	control_LMNA	12	18
AC062004.1	0.911	0.0363	0.028	0.0182	2.19	8.29	0.00695	1.44	LV	CELLTYPE	CM	control_LMNA	12	18
ADCY3	0.911	0.000579	0.0162	0.0143	1.48	26	1.37e-05	3.24	LV	CELLTYPE	CM	control_LMNA	12	18
MBOAT1	0.911	0.000152	0.167	0.121	4.72	33.2	1.94e-06	3.82	LV	CELLTYPE	CM	control_LMNA	12	18
AL157395.1	0.91	0.032	0.0159	0.0101	1.39	8.73	0.00572	1.5	LV	CELLTYPE	CM	control_LMNA	12	18
EPHB2	0.91	0.00574	0.018	0.0102	1.44	15.3	0.000439	2.24	LV	CELLTYPE	CM	control_LMNA	12	18
SWSAP1	0.909	0.000764	0.0397	0.0251	2.67	24.4	2.17e-05	3.12	LV	CELLTYPE	CM	control_LMNA	12	18
AC020661.3	0.908	0.0147	0.0863	0.0601	3.87	11.6	0.00175	1.83	LV	CELLTYPE	CM	control_LMNA	12	18
CYP4B1	0.908	0.0334	0.0165	0.0135	1.54	8.58	0.00612	1.48	LV	CELLTYPE	CM	control_LMNA	12	18
RPS18	0.907	0.0195	0.0892	0.0648	3.94	10.5	0.00271	1.71	LV	CELLTYPE	CM	control_LMNA	12	18
TRIM47	0.906	0.0455	0.0163	0.0121	1.48	7.54	0.0097	1.34	LV	CELLTYPE	CM	control_LMNA	12	18
MARCH11	0.905	0.0239	0.372	0.222	5.81	9.77	0.00368	1.62	LV	CELLTYPE	CM	control_LMNA	12	18
RASGRP2	0.902	0.0017	0.0447	0.0333	2.9	20.4	7.48e-05	2.77	LV	CELLTYPE	CM	control_LMNA	12	18
SMIM5	0.902	0.0174	0.0332	0.0214	2.43	11	0.00225	1.76	LV	CELLTYPE	CM	control_LMNA	12	18
VAV1	0.902	0.0473	0.0281	0.0184	2.22	7.4	0.0103	1.32	LV	CELLTYPE	CM	control_LMNA	12	18
STEAP2	0.901	0.000721	0.0931	0.0682	3.96	24.7	2e-05	3.14	LV	CELLTYPE	CM	control_LMNA	12	18
AP001893.3	0.899	0.0164	0.0261	0.0148	1.98	11.2	0.00205	1.79	LV	CELLTYPE	CM	control_LMNA	12	18
LINC02237	0.899	0.00722	0.0222	0.014	1.86	14.3	0.000611	2.14	LV	CELLTYPE	CM	control_LMNA	12	18
SH3BP2	0.899	0.0308	0.0448	0.0291	2.78	8.88	0.00537	1.51	LV	CELLTYPE	CM	control_LMNA	12	18
AC007529.2	0.898	0.0346	0.0275	0.0195	2.3	8.44	0.0065	1.46	LV	CELLTYPE	CM	control_LMNA	12	18
GPR17	0.897	0.0429	0.0657	0.0303	3.18	7.73	0.00891	1.37	LV	CELLTYPE	CM	control_LMNA	12	18
LINC02019	0.897	0.0136	0.0148	0.00865	1.2	11.9	0.00158	1.87	LV	CELLTYPE	CM	control_LMNA	12	18
PZP	0.897	0.00722	0.151	0.0911	4.52	14.3	0.000613	2.14	LV	CELLTYPE	CM	control_LMNA	12	18
AC004520.1	0.896	0.00681	0.0147	0.011	1.34	14.6	0.000557	2.17	LV	CELLTYPE	CM	control_LMNA	12	18
GRM7	0.894	0.00711	0.0412	0.031	2.83	14.4	0.000596	2.15	LV	CELLTYPE	CM	control_LMNA	12	18
LONRF3	0.894	0.0443	0.0179	0.0184	1.57	7.63	0.00932	1.35	LV	CELLTYPE	CM	control_LMNA	12	18
EFHC2	0.893	0.00361	0.14	0.0902	4.49	17.1	0.000224	2.44	LV	CELLTYPE	CM	control_LMNA	12	18
RTL8A	0.893	0.003	0.0372	0.0241	2.61	17.9	0.000172	2.52	LV	CELLTYPE	CM	control_LMNA	12	18
MED22	0.891	0.00654	0.0326	0.0229	2.48	14.8	0.000525	2.18	LV	CELLTYPE	CM	control_LMNA	12	18
SLC38A4	0.891	0.00806	0.0876	0.0531	3.79	13.9	0.000724	2.09	LV	CELLTYPE	CM	control_LMNA	12	18
TCERG1L	0.891	0.0393	0.0289	0.0193	2.32	8.02	0.00783	1.41	LV	CELLTYPE	CM	control_LMNA	12	18
ENO3	0.89	0.00721	0.261	0.166	5.35	14.4	0.00061	2.14	LV	CELLTYPE	CM	control_LMNA	12	18
SEMA3A	0.89	0.0131	0.172	0.118	4.87	12	0.0015	1.88	LV	CELLTYPE	CM	control_LMNA	12	18
AC025265.2	0.888	0.0344	0.0308	0.0206	2.36	8.46	0.00643	1.46	LV	CELLTYPE	CM	control_LMNA	12	18
KCNH5	0.887	0.0374	0.029	0.0199	2.36	8.18	0.00727	1.43	LV	CELLTYPE	CM	control_LMNA	12	18
EGFLAM	0.886	0.0191	0.0265	0.0176	2.21	10.6	0.00261	1.72	LV	CELLTYPE	CM	control_LMNA	12	18
ETS1	0.886	0.00236	0.0744	0.0601	3.53	19	0.000122	2.63	LV	CELLTYPE	CM	control_LMNA	12	18
EPOR	0.885	0.00011	0.0415	0.026	2.69	35.3	1.15e-06	3.96	LV	CELLTYPE	CM	control_LMNA	12	18
SHROOM2	0.885	0.0474	0.0454	0.0311	2.95	7.4	0.0103	1.32	LV	CELLTYPE	CM	control_LMNA	12	18
ADGRE5	0.884	0.000844	0.122	0.0718	4.2	24	2.51e-05	3.07	LV	CELLTYPE	CM	control_LMNA	12	18
BCAM	0.884	0.000387	0.0606	0.0403	3.3	28.1	7.45e-06	3.41	LV	CELLTYPE	CM	control_LMNA	12	18
COX17	0.884	0.00754	0.447	0.278	6.06	14.2	0.000654	2.12	LV	CELLTYPE	CM	control_LMNA	12	18
AC024563.1	0.883	0.0125	0.0174	0.0117	1.61	12.2	0.00139	1.9	LV	CELLTYPE	CM	control_LMNA	12	18
AC068599.1	0.882	0.0217	0.0479	0.0365	3.04	10.1	0.00317	1.66	LV	CELLTYPE	CM	control_LMNA	12	18
KCNS3	0.881	0.0107	0.0182	0.0114	1.59	12.8	0.00111	1.97	LV	CELLTYPE	CM	control_LMNA	12	18
LRRN1	0.881	0.0172	0.0406	0.0279	2.73	11	0.0022	1.76	LV	CELLTYPE	CM	control_LMNA	12	18
LINC00115	0.879	0.0193	0.0299	0.0206	2.3	10.6	0.00265	1.71	LV	CELLTYPE	CM	control_LMNA	12	18
AC243964.2	0.878	0.00855	0.463	0.274	6.05	13.6	0.000794	2.07	LV	CELLTYPE	CM	control_LMNA	12	18
KLF6	0.878	0.0273	0.364	0.267	5.92	9.29	0.00451	1.56	LV	CELLTYPE	CM	control_LMNA	12	18
PDPN	0.878	0.000471	0.0615	0.037	3.22	27.1	1e-05	3.33	LV	CELLTYPE	CM	control_LMNA	12	18
FAM219B	0.876	6.84e-05	0.257	0.153	5.26	38.4	5.42e-07	4.16	LV	CELLTYPE	CM	control_LMNA	12	18
RAB26	0.876	0.00088	0.041	0.0244	2.67	23.7	2.69e-05	3.06	LV	CELLTYPE	CM	control_LMNA	12	18
AC138904.1	0.875	0.0469	0.0352	0.0187	2.34	7.43	0.0102	1.33	LV	CELLTYPE	CM	control_LMNA	12	18
ACSBG2	0.875	0.00229	0.017	0.0111	1.49	19.1	0.000116	2.64	LV	CELLTYPE	CM	control_LMNA	12	18
SPDYE1	0.875	0.0114	0.165	0.111	4.78	12.5	0.00121	1.94	LV	CELLTYPE	CM	control_LMNA	12	18
AC007221.1	0.874	0.0314	0.0135	0.01	1.2	8.81	0.00554	1.5	LV	CELLTYPE	CM	control_LMNA	12	18
CCDC170	0.871	0.0102	0.0127	0.00845	1.14	12.9	0.00104	1.99	LV	CELLTYPE	CM	control_LMNA	12	18
MIR4432HG	0.871	0.0413	0.0579	0.0341	3.15	7.85	0.00844	1.38	LV	CELLTYPE	CM	control_LMNA	12	18
GABRR1	0.87	0.0246	0.0225	0.0158	1.99	9.65	0.00387	1.61	LV	CELLTYPE	CM	control_LMNA	12	18
LINC01344	0.87	0.0284	0.0344	0.0209	2.47	9.16	0.00476	1.55	LV	CELLTYPE	CM	control_LMNA	12	18
TMEM38A	0.87	0.0247	0.383	0.207	5.81	9.65	0.00388	1.61	LV	CELLTYPE	CM	control_LMNA	12	18
TSLP	0.869	0.00268	0.04	0.0257	2.63	18.4	0.000146	2.57	LV	CELLTYPE	CM	control_LMNA	12	18
GALK1	0.867	0.00325	0.0141	0.00855	1.19	17.6	0.000193	2.49	LV	CELLTYPE	CM	control_LMNA	12	18
LIN28B	0.867	0.0234	0.0125	0.00963	1.14	9.85	0.00356	1.63	LV	CELLTYPE	CM	control_LMNA	12	18
LGI1	0.864	0.0374	0.156	0.0951	4.59	8.18	0.00729	1.43	LV	CELLTYPE	CM	control_LMNA	12	18
MAN1C1	0.864	0.00125	0.305	0.209	5.6	21.8	4.78e-05	2.9	LV	CELLTYPE	CM	control_LMNA	12	18
SLC29A1	0.864	0.000234	0.331	0.226	5.77	30.8	3.62e-06	3.63	LV	CELLTYPE	CM	control_LMNA	12	18
TCEAL1	0.864	0.00923	0.049	0.035	2.99	13.3	0.00089	2.03	LV	CELLTYPE	CM	control_LMNA	12	18
AL133297.2	0.863	0.0341	0.0445	0.0304	2.91	8.5	0.00632	1.47	LV	CELLTYPE	CM	control_LMNA	12	18
GPD1	0.861	0.000598	0.025	0.014	1.92	25.7	1.5e-05	3.22	LV	CELLTYPE	CM	control_LMNA	12	18
LAMB3	0.861	0.019	0.0145	0.0103	1.28	10.6	0.0026	1.72	LV	CELLTYPE	CM	control_LMNA	12	18
AC024230.1	0.859	0.0286	0.0471	0.0387	3.07	9.14	0.00481	1.54	LV	CELLTYPE	CM	control_LMNA	12	18
CASC15	0.859	0.0159	0.0836	0.0619	3.89	11.3	0.00196	1.8	LV	CELLTYPE	CM	control_LMNA	12	18
MAPKAPK3	0.859	2.33e-05	0.29	0.186	5.49	44.7	1.29e-07	4.63	LV	CELLTYPE	CM	control_LMNA	12	18
PECR	0.859	0.0315	0.0303	0.0185	2.22	8.79	0.00558	1.5	LV	CELLTYPE	CM	control_LMNA	12	18
ST8SIA1	0.857	0.00153	0.0224	0.0226	2	20.9	6.53e-05	2.82	LV	CELLTYPE	CM	control_LMNA	12	18
CATIP-AS2	0.856	0.0179	0.016	0.011	1.48	10.8	0.00236	1.75	LV	CELLTYPE	CM	control_LMNA	12	18
LINGO2	0.854	0.0232	0.0569	0.0424	3.34	9.89	0.0035	1.63	LV	CELLTYPE	CM	control_LMNA	12	18
CACNA2D3-AS1	0.853	0.0458	0.0488	0.0278	2.9	7.52	0.00979	1.34	LV	CELLTYPE	CM	control_LMNA	12	18
IRF2	0.853	0.0114	0.647	0.392	6.55	12.5	0.00122	1.94	LV	CELLTYPE	CM	control_LMNA	12	18
SATL1	0.853	0.0303	0.0183	0.013	1.75	8.93	0.00525	1.52	LV	CELLTYPE	CM	control_LMNA	12	18
KIAA1257	0.852	0.0105	0.0815	0.0539	3.68	12.8	0.00109	1.98	LV	CELLTYPE	CM	control_LMNA	12	18
TMC7	0.851	0.00586	0.0433	0.0281	2.83	15.2	0.000453	2.23	LV	CELLTYPE	CM	control_LMNA	12	18
CYP3A43	0.85	0.00732	0.0149	0.00961	1.29	14.3	0.000627	2.14	LV	CELLTYPE	CM	control_LMNA	12	18
SHISA6	0.849	0.0114	0.0274	0.0186	2.25	12.5	0.00121	1.94	LV	CELLTYPE	CM	control_LMNA	12	18
TMEM219	0.847	0.0318	0.0836	0.0597	3.86	8.76	0.00566	1.5	LV	CELLTYPE	CM	control_LMNA	12	18
AC006299.1	0.846	0.00191	0.219	0.138	5.09	20	8.75e-05	2.72	LV	CELLTYPE	CM	control_LMNA	12	18
COCH	0.846	0.0307	0.166	0.115	4.78	8.89	0.00535	1.51	LV	CELLTYPE	CM	control_LMNA	12	18
CNTN2	0.844	0.0416	0.018	0.012	1.57	7.82	0.00856	1.38	LV	CELLTYPE	CM	control_LMNA	12	18
AL109930.1	0.843	0.0226	0.0188	0.0166	1.7	9.99	0.00336	1.65	LV	CELLTYPE	CM	control_LMNA	12	18
CSF1	0.843	0.0309	0.014	0.00943	1.11	8.87	0.00539	1.51	LV	CELLTYPE	CM	control_LMNA	12	18
ASB10	0.842	0.00247	0.253	0.149	5.25	18.8	0.000129	2.61	LV	CELLTYPE	CM	control_LMNA	12	18
PDE4A	0.842	0.00667	0.0706	0.0477	3.54	14.7	0.000541	2.18	LV	CELLTYPE	CM	control_LMNA	12	18
NR2F2-AS1	0.841	0.0406	0.0331	0.0227	2.53	7.92	0.00818	1.39	LV	CELLTYPE	CM	control_LMNA	12	18
FBN3	0.84	0.00372	0.021	0.0153	1.84	17	0.000235	2.43	LV	CELLTYPE	CM	control_LMNA	12	18
PSME1	0.84	0.023	0.033	0.0274	2.52	9.92	0.00345	1.64	LV	CELLTYPE	CM	control_LMNA	12	18
AC022784.6	0.839	0.00847	0.0151	0.0136	1.38	13.7	0.000778	2.07	LV	CELLTYPE	CM	control_LMNA	12	18
AC125793.1	0.839	0.0332	0.29	0.163	5.43	8.6	0.00605	1.48	LV	CELLTYPE	CM	control_LMNA	12	18
ATP6V0A4	0.838	0.0291	0.0131	0.00892	1.19	9.07	0.00495	1.54	LV	CELLTYPE	CM	control_LMNA	12	18
LINP1	0.838	0.0463	0.0636	0.0405	3.28	7.48	0.00997	1.33	LV	CELLTYPE	CM	control_LMNA	12	18
TMEM163	0.837	0.011	0.037	0.0267	2.69	12.7	0.00115	1.96	LV	CELLTYPE	CM	control_LMNA	12	18
FLT3	0.835	0.0243	0.0409	0.0282	2.83	9.71	0.00378	1.61	LV	CELLTYPE	CM	control_LMNA	12	18
AL139089.1	0.834	0.0117	0.0266	0.0188	2.12	12.4	0.00127	1.93	LV	CELLTYPE	CM	control_LMNA	12	18
DYRK3	0.833	0.00322	0.313	0.214	5.59	17.6	0.000189	2.49	LV	CELLTYPE	CM	control_LMNA	12	18
LINC02267	0.833	0.0196	0.0411	0.029	2.83	10.5	0.00272	1.71	LV	CELLTYPE	CM	control_LMNA	12	18
LZTFL1	0.833	0.00233	0.0777	0.0513	3.6	19	0.000119	2.63	LV	CELLTYPE	CM	control_LMNA	12	18
ZBTB20-AS3	0.833	0.00595	0.0244	0.0162	2.03	15.1	0.000462	2.23	LV	CELLTYPE	CM	control_LMNA	12	18
LINC02492	0.832	0.0273	0.0176	0.0122	1.61	9.29	0.00451	1.56	LV	CELLTYPE	CM	control_LMNA	12	18
AC139149.1	0.831	0.0265	0.0338	0.0184	2.25	9.39	0.00431	1.58	LV	CELLTYPE	CM	control_LMNA	12	18
LINC02215	0.831	0.0161	0.0162	0.00972	1.34	11.3	0.00199	1.79	LV	CELLTYPE	CM	control_LMNA	12	18
RDH10-AS1	0.831	0.0113	0.0503	0.0308	2.95	12.6	0.0012	1.95	LV	CELLTYPE	CM	control_LMNA	12	18
AL035401.1	0.83	0.0465	0.056	0.0397	3.3	7.46	0.01	1.33	LV	CELLTYPE	CM	control_LMNA	12	18
CCDC9B	0.83	0.000391	0.221	0.145	5.17	28	7.69e-06	3.41	LV	CELLTYPE	CM	control_LMNA	12	18
AC046158.1	0.829	0.0339	0.0624	0.0424	3.3	8.53	0.00625	1.47	LV	CELLTYPE	CM	control_LMNA	12	18
RTN4RL1	0.829	0.0114	0.0791	0.0488	3.64	12.5	0.00122	1.94	LV	CELLTYPE	CM	control_LMNA	12	18
SDK1	0.829	0.0133	0.738	0.49	6.84	11.9	0.00154	1.87	LV	CELLTYPE	CM	control_LMNA	12	18
AC138904.3	0.828	0.0457	0.554	0.336	6.46	7.53	0.00974	1.34	LV	CELLTYPE	CM	control_LMNA	12	18
FSD2	0.828	0.0147	1.65	1.07	8.05	11.6	0.00176	1.83	LV	CELLTYPE	CM	control_LMNA	12	18
NTM	0.828	0.00249	0.0883	0.0607	3.88	18.7	0.000131	2.6	LV	CELLTYPE	CM	control_LMNA	12	18
SREBF1	0.828	0.0205	0.0771	0.0435	3.48	10.3	0.00292	1.69	LV	CELLTYPE	CM	control_LMNA	12	18
AC113414.1	0.824	0.0316	0.558	0.411	6.51	8.78	0.0056	1.5	LV	CELLTYPE	CM	control_LMNA	12	18
AGBL2	0.824	0.0229	0.0132	0.00919	1.22	9.93	0.00344	1.64	LV	CELLTYPE	CM	control_LMNA	12	18
CSMD1	0.824	0.00866	0.15	0.233	5.13	13.6	0.000811	2.06	LV	CELLTYPE	CM	control_LMNA	12	18
SEMA4C	0.822	0.00615	0.0156	0.0105	1.41	15	0.000484	2.21	LV	CELLTYPE	CM	control_LMNA	12	18
AC068722.1	0.821	0.0217	0.0212	0.0162	1.9	10.1	0.00318	1.66	LV	CELLTYPE	CM	control_LMNA	12	18
NETO2	0.821	0.015	0.0177	0.0135	1.59	11.5	0.00182	1.82	LV	CELLTYPE	CM	control_LMNA	12	18
TMC5	0.821	0.00396	0.0223	0.0151	1.93	16.8	0.000256	2.4	LV	CELLTYPE	CM	control_LMNA	12	18
GLA	0.82	0.00296	0.0239	0.0174	2.01	18	0.000169	2.53	LV	CELLTYPE	CM	control_LMNA	12	18
PPP1R13L	0.82	0.000475	0.842	0.535	7.02	27	1.02e-05	3.32	LV	CELLTYPE	CM	control_LMNA	12	18
SLC35B2	0.82	0.0119	0.0152	0.0106	1.41	12.4	0.0013	1.92	LV	CELLTYPE	CM	control_LMNA	12	18
RPS27	0.819	0.0261	0.114	0.0859	4.3	9.46	0.0042	1.58	LV	CELLTYPE	CM	control_LMNA	12	18
EXPH5	0.818	0.0247	0.0547	0.0424	3.22	9.63	0.0039	1.61	LV	CELLTYPE	CM	control_LMNA	12	18
LAMC3	0.818	0.009	0.0137	0.00922	1.23	13.4	0.00086	2.05	LV	CELLTYPE	CM	control_LMNA	12	18
AC005358.1	0.817	0.0337	1.02	0.618	7.24	8.55	0.0062	1.47	LV	CELLTYPE	CM	control_LMNA	12	18
EPN3	0.817	0.0288	0.0181	0.0119	1.59	9.1	0.00488	1.54	LV	CELLTYPE	CM	control_LMNA	12	18
COL5A3	0.816	0.0207	0.0128	0.0102	1.22	10.3	0.00295	1.68	LV	CELLTYPE	CM	control_LMNA	12	18
SLC35F1	0.816	0.0354	0.273	0.176	5.5	8.37	0.00671	1.45	LV	CELLTYPE	CM	control_LMNA	12	18
CPNE9	0.815	0.0233	0.0221	0.015	1.93	9.86	0.00354	1.63	LV	CELLTYPE	CM	control_LMNA	12	18
MEIOB	0.814	0.00292	0.0249	0.0177	2.04	18	0.000165	2.53	LV	CELLTYPE	CM	control_LMNA	12	18
SGCB	0.814	0.000414	0.181	0.115	4.76	27.8	8.26e-06	3.38	LV	CELLTYPE	CM	control_LMNA	12	18
AP003392.6	0.813	0.0152	0.0182	0.0119	1.56	11.5	0.00185	1.82	LV	CELLTYPE	CM	control_LMNA	12	18
HNRNPA1P48	0.813	0.00995	0.0139	0.00974	1.29	13.1	0.000993	2	LV	CELLTYPE	CM	control_LMNA	12	18
FGF7	0.812	0.00249	0.23	0.154	5.15	18.7	0.00013	2.6	LV	CELLTYPE	CM	control_LMNA	12	18
FMN2	0.812	0.0212	0.0387	0.0285	2.75	10.2	0.00307	1.67	LV	CELLTYPE	CM	control_LMNA	12	18
MANEA	0.812	0.00779	0.0583	0.0398	3.26	14	0.000683	2.11	LV	CELLTYPE	CM	control_LMNA	12	18
C2orf68	0.811	5.67e-05	0.107	0.0767	4.14	39.4	4.23e-07	4.25	LV	CELLTYPE	CM	control_LMNA	12	18
AL118516.1	0.81	0.023	0.0902	0.0645	3.83	9.92	0.00346	1.64	LV	CELLTYPE	CM	control_LMNA	12	18
CDH4	0.81	0.00787	0.0537	0.0374	3.14	14	0.000694	2.1	LV	CELLTYPE	CM	control_LMNA	12	18
ENTPD1	0.81	0.00758	0.0221	0.0179	1.93	14.1	0.00066	2.12	LV	CELLTYPE	CM	control_LMNA	12	18
SEPT6	0.81	0.00112	0.0658	0.0458	3.45	22.4	4.06e-05	2.95	LV	CELLTYPE	CM	control_LMNA	12	18
GNA14	0.809	0.00644	0.0368	0.0304	2.65	14.8	0.000515	2.19	LV	CELLTYPE	CM	control_LMNA	12	18
DUOX1	0.807	0.0118	0.16	0.107	4.63	12.4	0.00128	1.93	LV	CELLTYPE	CM	control_LMNA	12	18
RCAN1	0.806	0.0243	0.47	0.274	6.06	9.7	0.00378	1.61	LV	CELLTYPE	CM	control_LMNA	12	18
ATP5IF1	0.805	0.0219	0.534	0.385	6.46	10.1	0.0032	1.66	LV	CELLTYPE	CM	control_LMNA	12	18
AC002310.4	0.804	0.00424	0.0335	0.0206	2.38	16.5	0.000285	2.37	LV	CELLTYPE	CM	control_LMNA	12	18
SMIM35	0.804	0.0318	0.0485	0.035	3.07	8.75	0.00568	1.5	LV	CELLTYPE	CM	control_LMNA	12	18
PPP1R16A	0.803	0.000522	0.346	0.221	5.72	26.5	1.2e-05	3.28	LV	CELLTYPE	CM	control_LMNA	12	18
STAB2	0.803	0.021	0.0234	0.016	2	10.2	0.00303	1.68	LV	CELLTYPE	CM	control_LMNA	12	18
AC010127.1	0.802	0.0218	0.0704	0.0449	3.45	10.1	0.00318	1.66	LV	CELLTYPE	CM	control_LMNA	12	18
AC246680.1	0.802	0.0179	0.0178	0.0112	1.47	10.9	0.00235	1.75	LV	CELLTYPE	CM	control_LMNA	12	18
LINC02133	0.802	0.0107	0.0183	0.0116	1.55	12.8	0.0011	1.97	LV	CELLTYPE	CM	control_LMNA	12	18
CES2	0.801	0.00147	0.287	0.183	5.49	21.1	6.1e-05	2.83	LV	CELLTYPE	CM	control_LMNA	12	18
RNF181	0.801	0.0402	0.0226	0.0166	2.02	7.94	0.00809	1.4	LV	CELLTYPE	CM	control_LMNA	12	18
AFAP1	0.8	0.00866	0.0374	0.0276	2.64	13.6	0.000812	2.06	LV	CELLTYPE	CM	control_LMNA	12	18
C22orf34	0.8	0.0246	0.0149	0.0178	1.44	9.66	0.00386	1.61	LV	CELLTYPE	CM	control_LMNA	12	18
ZNF260	0.8	0.00218	0.24	0.167	5.29	19.4	0.000107	2.66	LV	CELLTYPE	CM	control_LMNA	12	18
MEGF6	0.799	0.0203	0.0126	0.00938	1.05	10.4	0.00287	1.69	LV	CELLTYPE	CM	control_LMNA	12	18
TCEA3	0.799	0.00194	0.231	0.167	5.25	19.9	8.96e-05	2.71	LV	CELLTYPE	CM	control_LMNA	12	18
RCC1	0.798	0.00577	0.11	0.0777	4.1	15.2	0.000443	2.24	LV	CELLTYPE	CM	control_LMNA	12	18
AC099066.2	0.797	0.00464	0.0286	0.0213	2.3	16.1	0.000324	2.33	LV	CELLTYPE	CM	control_LMNA	12	18
LMNTD1	0.797	0.0149	0.0225	0.0173	2	11.5	0.00179	1.83	LV	CELLTYPE	CM	control_LMNA	12	18
AC092100.1	0.796	0.02	0.0277	0.0195	2.27	10.4	0.00282	1.7	LV	CELLTYPE	CM	control_LMNA	12	18
PGM2L1	0.796	0.00254	0.022	0.0163	1.89	18.7	0.000135	2.6	LV	CELLTYPE	CM	control_LMNA	12	18
ADCY1	0.795	0.0323	0.0386	0.0284	2.75	8.7	0.0058	1.49	LV	CELLTYPE	CM	control_LMNA	12	18
CFAP47	0.795	0.031	0.0231	0.0159	2.03	8.85	0.00544	1.51	LV	CELLTYPE	CM	control_LMNA	12	18
GRIN3A	0.795	0.0341	0.0313	0.0226	2.44	8.5	0.00632	1.47	LV	CELLTYPE	CM	control_LMNA	12	18
AL024498.2	0.793	0.0111	0.0132	0.0108	1.24	12.6	0.00117	1.95	LV	CELLTYPE	CM	control_LMNA	12	18
AQP7	0.793	0.00496	1.45	1.01	7.87	15.8	0.000357	2.3	LV	CELLTYPE	CM	control_LMNA	12	18
CADPS2	0.793	0.0301	0.418	0.318	6.14	8.96	0.0052	1.52	LV	CELLTYPE	CM	control_LMNA	12	18
SELENOS	0.793	0.00265	0.256	0.162	5.25	18.5	0.000142	2.58	LV	CELLTYPE	CM	control_LMNA	12	18
SNTG1	0.792	0.0081	0.0631	0.0443	3.42	13.9	0.000731	2.09	LV	CELLTYPE	CM	control_LMNA	12	18
TRERF1	0.792	0.00457	0.0285	0.022	2.27	16.2	0.000316	2.34	LV	CELLTYPE	CM	control_LMNA	12	18
ARF6	0.791	0.00807	0.0253	0.0205	2.12	13.9	0.000726	2.09	LV	CELLTYPE	CM	control_LMNA	12	18
CLIC1	0.791	0.0406	0.0361	0.0257	2.52	7.91	0.0082	1.39	LV	CELLTYPE	CM	control_LMNA	12	18
KSR2	0.791	0.00315	0.0538	0.0368	3.16	17.7	0.000184	2.5	LV	CELLTYPE	CM	control_LMNA	12	18
EBF2	0.79	0.0242	0.0215	0.0165	1.96	9.73	0.00374	1.62	LV	CELLTYPE	CM	control_LMNA	12	18
LMNA	0.79	0.00855	0.484	0.326	6.24	13.6	0.000793	2.07	LV	CELLTYPE	CM	control_LMNA	12	18
MAP2K1	0.79	0.0113	0.324	0.207	5.62	12.6	0.00119	1.95	LV	CELLTYPE	CM	control_LMNA	12	18
STXBP6	0.79	0.00262	1.18	0.941	7.67	18.5	0.00014	2.58	LV	CELLTYPE	CM	control_LMNA	12	18
ADAMTS15	0.789	0.00952	0.181	0.112	4.81	13.2	0.000931	2.02	LV	CELLTYPE	CM	control_LMNA	12	18
FGF12	0.789	0.0274	27.1	18.4	12.1	9.28	0.00452	1.56	LV	CELLTYPE	CM	control_LMNA	12	18
FN3K	0.788	0.0317	0.911	0.545	6.98	8.76	0.00565	1.5	LV	CELLTYPE	CM	control_LMNA	12	18
RTL8C	0.788	0.00739	0.147	0.106	4.64	14.2	0.000635	2.13	LV	CELLTYPE	CM	control_LMNA	12	18
AC011444.1	0.786	0.009	0.0261	0.0171	2.07	13.4	0.000856	2.05	LV	CELLTYPE	CM	control_LMNA	12	18
AC027277.1	0.786	0.0372	0.0324	0.0225	2.38	8.2	0.00723	1.43	LV	CELLTYPE	CM	control_LMNA	12	18
DNASE1L1	0.786	0.00136	0.118	0.0747	4.19	21.5	5.41e-05	2.87	LV	CELLTYPE	CM	control_LMNA	12	18
PTPRU	0.786	0.00959	0.0293	0.0224	2.21	13.2	0.000943	2.02	LV	CELLTYPE	CM	control_LMNA	12	18
AC011498.1	0.785	0.00385	0.0221	0.0142	1.82	16.9	0.000247	2.41	LV	CELLTYPE	CM	control_LMNA	12	18
DUSP13	0.784	0.0413	0.0263	0.0204	2.16	7.85	0.00845	1.38	LV	CELLTYPE	CM	control_LMNA	12	18
FYB1	0.784	0.0211	0.0283	0.0217	2.31	10.2	0.00305	1.68	LV	CELLTYPE	CM	control_LMNA	12	18
SYP	0.784	0.00203	0.0222	0.0141	1.83	19.7	9.55e-05	2.69	LV	CELLTYPE	CM	control_LMNA	12	18
AL445685.1	0.782	0.00925	0.021	0.0141	1.81	13.3	0.000893	2.03	LV	CELLTYPE	CM	control_LMNA	12	18
PRTG	0.781	0.0316	0.0164	0.0157	1.6	8.77	0.00562	1.5	LV	CELLTYPE	CM	control_LMNA	12	18
PPP1R12B	0.78	0.00227	9.16	6.59	10.6	19.1	0.000114	2.64	LV	CELLTYPE	CM	control_LMNA	12	18
IDH1	0.779	0.00116	0.228	0.16	5.21	22.2	4.27e-05	2.94	LV	CELLTYPE	CM	control_LMNA	12	18
PFKM	0.779	5.57e-05	0.514	0.332	6.28	39.6	4.07e-07	4.25	LV	CELLTYPE	CM	control_LMNA	12	18
AC008569.1	0.778	0.0196	0.0247	0.0162	1.9	10.5	0.00272	1.71	LV	CELLTYPE	CM	control_LMNA	12	18
ENPP2	0.778	0.0367	0.0125	0.0116	1.16	8.25	0.00707	1.44	LV	CELLTYPE	CM	control_LMNA	12	18
AC114321.1	0.776	0.0495	0.05	0.0362	3.08	7.26	0.011	1.31	LV	CELLTYPE	CM	control_LMNA	12	18
CITED2	0.776	0.0396	0.172	0.13	4.81	7.99	0.00791	1.4	LV	CELLTYPE	CM	control_LMNA	12	18
IFI16	0.776	0.0309	0.0104	0.0267	1.04	8.86	0.00541	1.51	LV	CELLTYPE	CM	control_LMNA	12	18
LINC01841	0.776	0.0197	0.0187	0.0151	1.74	10.5	0.00274	1.71	LV	CELLTYPE	CM	control_LMNA	12	18
MALAT1	0.776	0.0266	1450	1010	17.8	9.38	0.00434	1.58	LV	CELLTYPE	CM	control_LMNA	12	18
PLXNC1	0.776	0.00499	0.124	0.0748	4.2	15.8	0.00036	2.3	LV	CELLTYPE	CM	control_LMNA	12	18
MYO3A	0.775	0.0284	0.0339	0.0254	2.52	9.15	0.00478	1.55	LV	CELLTYPE	CM	control_LMNA	12	18
SMIM10	0.774	0.0102	0.0149	0.0106	1.21	12.9	0.00103	1.99	LV	CELLTYPE	CM	control_LMNA	12	18
B4GALNT3	0.772	0.00394	1.12	0.837	7.57	16.8	0.000254	2.4	LV	CELLTYPE	CM	control_LMNA	12	18
C1RL	0.772	0.0101	0.0241	0.0178	1.92	13	0.00101	2	LV	CELLTYPE	CM	control_LMNA	12	18
COL26A1	0.772	0.0165	0.0362	0.0253	2.62	11.2	0.00208	1.78	LV	CELLTYPE	CM	control_LMNA	12	18
FAM107A	0.772	0.041	0.248	0.177	5.4	7.88	0.00831	1.39	LV	CELLTYPE	CM	control_LMNA	12	18
SPDYE16	0.772	0.0417	0.132	0.0976	4.45	7.81	0.00858	1.38	LV	CELLTYPE	CM	control_LMNA	12	18
SYT17	0.772	0.0291	0.0126	0.0095	1.2	9.07	0.00494	1.54	LV	CELLTYPE	CM	control_LMNA	12	18
ATP5MD	0.771	0.0283	0.388	0.293	6.01	9.17	0.00474	1.55	LV	CELLTYPE	CM	control_LMNA	12	18
MYL6	0.771	0.00134	1.03	0.679	7.33	21.5	5.34e-05	2.87	LV	CELLTYPE	CM	control_LMNA	12	18
CBY3	0.77	0.0415	0.0183	0.0115	1.48	7.83	0.00851	1.38	LV	CELLTYPE	CM	control_LMNA	12	18
GML	0.77	0.00265	0.0172	0.0115	1.53	18.5	0.000143	2.58	LV	CELLTYPE	CM	control_LMNA	12	18
LOXL1	0.77	0.0237	0.0905	0.0556	3.73	9.8	0.00364	1.62	LV	CELLTYPE	CM	control_LMNA	12	18
GDPD1	0.769	4.94e-05	0.0737	0.0518	3.57	40.3	3.41e-07	4.31	LV	CELLTYPE	CM	control_LMNA	12	18
PIEZO2	0.769	0.0275	0.03	0.0215	2.38	9.27	0.00455	1.56	LV	CELLTYPE	CM	control_LMNA	12	18
RPLP2	0.769	0.0137	0.176	0.13	4.87	11.8	0.0016	1.86	LV	CELLTYPE	CM	control_LMNA	12	18
INHA	0.767	0.0499	0.0131	0.00744	0.997	7.23	0.0111	1.3	LV	CELLTYPE	CM	control_LMNA	12	18
CEACAM19	0.765	0.0313	0.234	0.156	5.17	8.82	0.00551	1.51	LV	CELLTYPE	CM	control_LMNA	12	18
ROBO1	0.765	0.00459	0.0903	0.0696	4	16.1	0.000319	2.34	LV	CELLTYPE	CM	control_LMNA	12	18
GABBR2	0.764	0.00574	0.0208	0.0156	1.84	15.3	0.000438	2.24	LV	CELLTYPE	CM	control_LMNA	12	18
NBPF1	0.764	0.0247	0.073	0.0501	3.56	9.65	0.00388	1.61	LV	CELLTYPE	CM	control_LMNA	12	18
AC025043.1	0.763	0.0261	0.132	0.0967	4.47	9.44	0.00423	1.58	LV	CELLTYPE	CM	control_LMNA	12	18
HILPDA	0.763	0.0221	0.0425	0.031	2.82	10.1	0.00324	1.66	LV	CELLTYPE	CM	control_LMNA	12	18
ADORA2B	0.761	0.0396	0.0127	0.00926	1.14	7.99	0.00792	1.4	LV	CELLTYPE	CM	control_LMNA	12	18
ATP5MC1	0.761	0.0117	0.36	0.261	5.91	12.4	0.00126	1.93	LV	CELLTYPE	CM	control_LMNA	12	18
SHANK2	0.76	0.00637	0.0399	0.0296	2.78	14.8	0.000508	2.2	LV	CELLTYPE	CM	control_LMNA	12	18
LTBP2	0.759	0.00653	0.0353	0.0306	2.65	14.8	0.000525	2.18	LV	CELLTYPE	CM	control_LMNA	12	18
AC009720.1	0.758	0.0419	0.0264	0.0176	2.12	7.79	0.00867	1.38	LV	CELLTYPE	CM	control_LMNA	12	18
KIF22	0.758	0.0135	0.175	0.121	4.79	11.9	0.00157	1.87	LV	CELLTYPE	CM	control_LMNA	12	18
POLD4	0.758	0.0147	0.0225	0.017	1.9	11.6	0.00175	1.83	LV	CELLTYPE	CM	control_LMNA	12	18
GAS2	0.756	0.00442	1.44	0.961	7.84	16.3	0.000303	2.35	LV	CELLTYPE	CM	control_LMNA	12	18
GPR34	0.756	0.0259	0.0152	0.0113	1.45	9.48	0.00415	1.59	LV	CELLTYPE	CM	control_LMNA	12	18
TDRD5	0.756	0.0169	0.0277	0.0208	2.26	11.1	0.00215	1.77	LV	CELLTYPE	CM	control_LMNA	12	18
TRMT112	0.756	0.0355	0.0394	0.0289	2.72	8.36	0.00673	1.45	LV	CELLTYPE	CM	control_LMNA	12	18
PKNOX2	0.755	0.000919	0.0727	0.0531	3.53	23.5	2.89e-05	3.04	LV	CELLTYPE	CM	control_LMNA	12	18
RBFOX1	0.755	0.000373	3.68	2.89	9.3	28.4	7.02e-06	3.43	LV	CELLTYPE	CM	control_LMNA	12	18
AC020916.1	0.754	0.0292	0.242	0.155	5.22	9.06	0.00497	1.53	LV	CELLTYPE	CM	control_LMNA	12	18
AL627171.1	0.754	0.0128	0.0366	0.0214	2.45	12.1	0.00145	1.89	LV	CELLTYPE	CM	control_LMNA	12	18
EHMT2-AS1	0.754	0.0198	0.0144	0.00947	1.24	10.5	0.00277	1.7	LV	CELLTYPE	CM	control_LMNA	12	18
JCAD	0.754	0.0402	0.0158	0.0156	1.52	7.95	0.00806	1.4	LV	CELLTYPE	CM	control_LMNA	12	18
CDK15	0.753	0.0448	0.0129	0.00943	1.21	7.58	0.0095	1.35	LV	CELLTYPE	CM	control_LMNA	12	18
C6orf99	0.752	0.0377	0.0343	0.0222	2.41	8.16	0.00736	1.42	LV	CELLTYPE	CM	control_LMNA	12	18
STX10	0.752	0.00361	0.0734	0.0526	3.64	17.2	0.000223	2.44	LV	CELLTYPE	CM	control_LMNA	12	18
COL13A1	0.751	0.024	0.057	0.0432	3.23	9.77	0.00369	1.62	LV	CELLTYPE	CM	control_LMNA	12	18
RD3L	0.751	0.0388	0.14	0.103	4.52	8.05	0.00772	1.41	LV	CELLTYPE	CM	control_LMNA	12	18
RPL12	0.751	0.0161	0.0888	0.0688	3.88	11.3	0.00199	1.79	LV	CELLTYPE	CM	control_LMNA	12	18
NXN	0.75	0.00171	0.243	0.16	5.26	20.4	7.53e-05	2.77	LV	CELLTYPE	CM	control_LMNA	12	18
C14orf119	0.748	0.00746	0.128	0.0884	4.32	14.2	0.000645	2.13	LV	CELLTYPE	CM	control_LMNA	12	18
CNTNAP2	0.748	0.0121	0.262	0.204	5.5	12.3	0.00133	1.92	LV	CELLTYPE	CM	control_LMNA	12	18
LINC00276	0.748	0.0438	0.107	0.0774	4.18	7.67	0.00914	1.36	LV	CELLTYPE	CM	control_LMNA	12	18
FER1L6	0.747	0.0144	0.0363	0.0258	2.6	11.7	0.0017	1.84	LV	CELLTYPE	CM	control_LMNA	12	18
NUTM2G	0.746	0.0345	0.0184	0.0108	1.53	8.46	0.00645	1.46	LV	CELLTYPE	CM	control_LMNA	12	18
RIMS1	0.746	0.0225	0.0217	0.0161	1.96	10	0.00334	1.65	LV	CELLTYPE	CM	control_LMNA	12	18
C8orf34	0.742	0.0158	0.233	0.173	5.26	11.3	0.00194	1.8	LV	CELLTYPE	CM	control_LMNA	12	18
LINC00957	0.742	0.0177	0.0132	0.0086	1.11	10.9	0.00232	1.75	LV	CELLTYPE	CM	control_LMNA	12	18
LOXL2	0.742	0.00806	0.0583	0.0394	3.22	13.9	0.000724	2.09	LV	CELLTYPE	CM	control_LMNA	12	18
NUDT8	0.742	0.0465	0.116	0.0661	4.03	7.45	0.0101	1.33	LV	CELLTYPE	CM	control_LMNA	12	18
AC113137.1	0.741	0.028	0.0374	0.0411	2.78	9.2	0.00468	1.55	LV	CELLTYPE	CM	control_LMNA	12	18
MHENCR	0.741	0.0266	0.0324	0.0231	2.52	9.38	0.00433	1.58	LV	CELLTYPE	CM	control_LMNA	12	18
ZNF165	0.741	0.0383	0.0172	0.0122	1.53	8.1	0.00755	1.42	LV	CELLTYPE	CM	control_LMNA	12	18
DIRC3-AS1	0.74	0.00497	0.0482	0.03	2.91	15.8	0.000358	2.3	LV	CELLTYPE	CM	control_LMNA	12	18
SCN9A	0.739	0.0141	0.0131	0.0091	1.15	11.7	0.00166	1.85	LV	CELLTYPE	CM	control_LMNA	12	18
AC036108.3	0.737	0.0274	0.0863	0.0561	3.71	9.28	0.00453	1.56	LV	CELLTYPE	CM	control_LMNA	12	18
COMTD1	0.737	0.000963	0.172	0.113	4.73	23.3	3.08e-05	3.02	LV	CELLTYPE	CM	control_LMNA	12	18
KCNE4	0.737	0.00728	0.0148	0.0121	1.39	14.3	0.000621	2.14	LV	CELLTYPE	CM	control_LMNA	12	18
LPAR3	0.737	0.0306	0.0911	0.0703	3.88	8.9	0.00532	1.51	LV	CELLTYPE	CM	control_LMNA	12	18
S100A16	0.737	0.0148	0.0337	0.0232	2.4	11.6	0.00178	1.83	LV	CELLTYPE	CM	control_LMNA	12	18
KIF4A	0.734	0.0144	0.0201	0.0142	1.78	11.7	0.00171	1.84	LV	CELLTYPE	CM	control_LMNA	12	18
AC022146.2	0.733	0.00961	0.308	0.195	5.55	13.2	0.000946	2.02	LV	CELLTYPE	CM	control_LMNA	12	18
C14orf180	0.733	0.0124	1.01	0.645	7.23	12.2	0.00138	1.91	LV	CELLTYPE	CM	control_LMNA	12	18
UNC13A	0.731	0.0163	0.015	0.0136	1.44	11.2	0.00203	1.79	LV	CELLTYPE	CM	control_LMNA	12	18
RPL27A	0.73	0.0473	0.16	0.122	4.77	7.4	0.0103	1.33	LV	CELLTYPE	CM	control_LMNA	12	18
SMC1B	0.73	0.00361	0.0231	0.0161	1.94	17.1	0.000225	2.44	LV	CELLTYPE	CM	control_LMNA	12	18
ASAP3	0.729	0.00055	0.293	0.2	5.53	26.2	1.28e-05	3.26	LV	CELLTYPE	CM	control_LMNA	12	18
CNTN6	0.729	0.0349	0.0234	0.0178	2.06	8.41	0.00659	1.46	LV	CELLTYPE	CM	control_LMNA	12	18
BICDL1	0.727	0.0123	0.0138	0.00994	1.27	12.2	0.00136	1.91	LV	CELLTYPE	CM	control_LMNA	12	18
CACNA1A	0.726	0.0199	0.0614	0.0451	3.4	10.4	0.00278	1.7	LV	CELLTYPE	CM	control_LMNA	12	18
EDARADD	0.726	0.0157	0.111	0.0788	4.22	11.4	0.00193	1.8	LV	CELLTYPE	CM	control_LMNA	12	18
CBR3	0.725	0.0087	0.235	0.144	5.09	13.6	0.000818	2.06	LV	CELLTYPE	CM	control_LMNA	12	18
CNGA1	0.725	0.0213	0.0157	0.0109	1.43	10.2	0.00309	1.67	LV	CELLTYPE	CM	control_LMNA	12	18
LINC01470	0.725	0.044	0.431	0.272	6.04	7.65	0.00923	1.36	LV	CELLTYPE	CM	control_LMNA	12	18
CA5A	0.724	0.0377	0.0212	0.0139	1.8	8.15	0.00738	1.42	LV	CELLTYPE	CM	control_LMNA	12	18
PDE1C	0.724	0.0453	4.89	3.22	9.59	7.55	0.00962	1.34	LV	CELLTYPE	CM	control_LMNA	12	18
STRIP2	0.724	0.022	0.279	0.186	5.42	10.1	0.00322	1.66	LV	CELLTYPE	CM	control_LMNA	12	18
CDH22	0.723	0.0193	0.014	0.00985	1.28	10.6	0.00264	1.72	LV	CELLTYPE	CM	control_LMNA	12	18
AC011383.1	0.722	0.0221	0.0139	0.00994	1.25	10.1	0.00325	1.66	LV	CELLTYPE	CM	control_LMNA	12	18
BCKDK	0.722	0.019	0.0368	0.0274	2.68	10.6	0.00259	1.72	LV	CELLTYPE	CM	control_LMNA	12	18
DDX39A	0.722	0.000594	0.046	0.0342	2.94	25.8	1.44e-05	3.23	LV	CELLTYPE	CM	control_LMNA	12	18
APBB1	0.72	0.0121	0.202	0.155	5.13	12.3	0.00133	1.92	LV	CELLTYPE	CM	control_LMNA	12	18
PHKG1	0.72	0.0341	0.253	0.202	5.4	8.5	0.00635	1.47	LV	CELLTYPE	CM	control_LMNA	12	18
RNF165	0.719	0.045	0.0915	0.062	3.85	7.57	0.00954	1.35	LV	CELLTYPE	CM	control_LMNA	12	18
AC026471.5	0.718	0.041	0.0157	0.0103	1.33	7.88	0.00832	1.39	LV	CELLTYPE	CM	control_LMNA	12	18
CHEK2	0.717	0.0132	0.0126	0.00873	1.11	12	0.00152	1.88	LV	CELLTYPE	CM	control_LMNA	12	18
DUSP22	0.717	0.00855	0.128	0.0948	4.41	13.6	0.000794	2.07	LV	CELLTYPE	CM	control_LMNA	12	18
IFRD2	0.717	5.49e-05	0.163	0.118	4.74	39.7	3.98e-07	4.26	LV	CELLTYPE	CM	control_LMNA	12	18
AC093895.1	0.716	0.0287	0.0137	0.0113	1.29	9.12	0.00484	1.54	LV	CELLTYPE	CM	control_LMNA	12	18
TET1	0.716	0.0365	0.112	0.0816	4.2	8.27	0.007	1.44	LV	CELLTYPE	CM	control_LMNA	12	18
SEPT1	0.715	0.00114	0.0299	0.0204	2.23	22.3	4.2e-05	2.94	LV	CELLTYPE	CM	control_LMNA	12	18
LINC01483	0.714	0.00531	0.0229	0.0179	1.97	15.5	0.000394	2.27	LV	CELLTYPE	CM	control_LMNA	12	18
SYNM	0.714	0.0449	0.501	0.319	6.17	7.58	0.00952	1.35	LV	CELLTYPE	CM	control_LMNA	12	18
PTCSC3	0.713	0.0341	0.0275	0.0218	2.28	8.51	0.0063	1.47	LV	CELLTYPE	CM	control_LMNA	12	18
TIAM1	0.713	0.0205	0.0462	0.0355	3.03	10.3	0.00292	1.69	LV	CELLTYPE	CM	control_LMNA	12	18
XACT	0.713	0.0174	0.0127	0.00923	1.16	11	0.00225	1.76	LV	CELLTYPE	CM	control_LMNA	12	18
DIO2-AS1	0.712	0.0158	0.0305	0.0234	2.41	11.3	0.00195	1.8	LV	CELLTYPE	CM	control_LMNA	12	18
AC034102.6	0.71	0.0192	0.0382	0.0256	2.58	10.6	0.00263	1.72	LV	CELLTYPE	CM	control_LMNA	12	18
SAMD3	0.71	0.0148	0.0157	0.0129	1.48	11.6	0.00177	1.83	LV	CELLTYPE	CM	control_LMNA	12	18
SVOPL	0.71	0.0228	0.0151	0.0112	1.41	9.96	0.00341	1.64	LV	CELLTYPE	CM	control_LMNA	12	18
PDE6C	0.709	0.0199	0.0323	0.0227	2.4	10.4	0.0028	1.7	LV	CELLTYPE	CM	control_LMNA	12	18
AL591368.1	0.708	0.0248	0.023	0.0183	2.03	9.62	0.00393	1.6	LV	CELLTYPE	CM	control_LMNA	12	18
MFSD3	0.708	0.00171	0.0508	0.0337	3.01	20.4	7.59e-05	2.77	LV	CELLTYPE	CM	control_LMNA	12	18
KANK3	0.707	0.00209	0.0208	0.0161	1.84	19.6	9.91e-05	2.68	LV	CELLTYPE	CM	control_LMNA	12	18
LINC01389	0.707	0.0287	0.0325	0.0227	2.42	9.11	0.00486	1.54	LV	CELLTYPE	CM	control_LMNA	12	18
C1orf174	0.706	0.00425	0.0403	0.03	2.76	16.5	0.000286	2.37	LV	CELLTYPE	CM	control_LMNA	12	18
MDC1-AS1	0.705	0.0234	0.0564	0.0409	3.2	9.86	0.00355	1.63	LV	CELLTYPE	CM	control_LMNA	12	18
SEC14L2	0.705	0.017	0.06	0.0426	3.29	11	0.00218	1.77	LV	CELLTYPE	CM	control_LMNA	12	18
AC133919.2	0.704	0.0457	0.0917	0.0654	3.88	7.52	0.00977	1.34	LV	CELLTYPE	CM	control_LMNA	12	18
NRXN1	0.704	0.0277	0.0697	0.055	3.67	9.24	0.0046	1.56	LV	CELLTYPE	CM	control_LMNA	12	18
AC093206.1	0.703	0.0177	0.0673	0.0555	3.46	10.9	0.00231	1.75	LV	CELLTYPE	CM	control_LMNA	12	18
AC093655.1	0.703	0.0208	0.0136	0.00996	1.26	10.3	0.00297	1.68	LV	CELLTYPE	CM	control_LMNA	12	18
MAN1B1-DT	0.703	0.0388	0.0137	0.00805	1.04	8.05	0.00771	1.41	LV	CELLTYPE	CM	control_LMNA	12	18
PCYT1B	0.703	0.0328	0.0146	0.0125	1.41	8.64	0.00595	1.48	LV	CELLTYPE	CM	control_LMNA	12	18
SCUBE3	0.703	0.0115	0.167	0.106	4.72	12.5	0.00123	1.94	LV	CELLTYPE	CM	control_LMNA	12	18
TONSL	0.703	0.0139	0.0179	0.012	1.58	11.8	0.00163	1.86	LV	CELLTYPE	CM	control_LMNA	12	18
BLVRB	0.702	0.000648	0.215	0.143	5.07	25.2	1.72e-05	3.19	LV	CELLTYPE	CM	control_LMNA	12	18
IER5L	0.702	0.0377	0.0245	0.0165	1.97	8.15	0.00738	1.42	LV	CELLTYPE	CM	control_LMNA	12	18
TNFAIP8L1	0.702	0.023	0.0197	0.0137	1.71	9.92	0.00347	1.64	LV	CELLTYPE	CM	control_LMNA	12	18
NAPRT	0.701	0.0255	0.0576	0.0463	3.35	9.54	0.00406	1.59	LV	CELLTYPE	CM	control_LMNA	12	18
TRDN-AS1	0.701	0.00698	8.69	6.14	10.5	14.5	0.000579	2.16	LV	CELLTYPE	CM	control_LMNA	12	18
AC092650.1	0.7	0.0187	0.0279	0.0204	2.3	10.7	0.00252	1.73	LV	CELLTYPE	CM	control_LMNA	12	18
C1orf146	0.7	0.0476	0.0127	0.00865	1.05	7.38	0.0104	1.32	LV	CELLTYPE	CM	control_LMNA	12	18
DOPEY2	0.7	0.00338	0.278	0.181	5.4	17.4	0.000204	2.47	LV	CELLTYPE	CM	control_LMNA	12	18
RPL21	0.7	0.0314	0.188	0.149	4.99	8.81	0.00553	1.5	LV	CELLTYPE	CM	control_LMNA	12	18
PLCH1	0.699	0.0315	0.0524	0.041	3.21	8.79	0.00558	1.5	LV	CELLTYPE	CM	control_LMNA	12	18
AC011509.2	0.697	0.0416	0.0229	0.0168	1.99	7.82	0.00853	1.38	LV	CELLTYPE	CM	control_LMNA	12	18
RABIF	0.697	0.0069	0.0224	0.0151	1.84	14.5	0.000567	2.16	LV	CELLTYPE	CM	control_LMNA	12	18
AC034114.2	0.696	0.0318	0.0411	0.0308	2.84	8.75	0.00568	1.5	LV	CELLTYPE	CM	control_LMNA	12	18
GRIK1	0.696	0.0261	0.188	0.131	4.84	9.45	0.00422	1.58	LV	CELLTYPE	CM	control_LMNA	12	18
SERTAD3	0.696	0.0202	0.0328	0.0229	2.45	10.4	0.00285	1.69	LV	CELLTYPE	CM	control_LMNA	12	18
ZNF565	0.696	0.00696	0.782	0.552	6.94	14.5	0.000574	2.16	LV	CELLTYPE	CM	control_LMNA	12	18
RXFP1	0.693	0.00634	0.0245	0.0205	2.12	14.9	0.000505	2.2	LV	CELLTYPE	CM	control_LMNA	12	18
AC092171.3	0.692	0.0463	0.0129	0.00886	1.08	7.48	0.00995	1.33	LV	CELLTYPE	CM	control_LMNA	12	18
WNT3	0.692	0.0159	0.0222	0.0157	1.88	11.3	0.00196	1.8	LV	CELLTYPE	CM	control_LMNA	12	18
FAM178B	0.691	0.0216	0.0211	0.0182	1.92	10.1	0.00315	1.67	LV	CELLTYPE	CM	control_LMNA	12	18
SEC61B	0.69	0.000781	0.215	0.153	5.12	24.3	2.26e-05	3.11	LV	CELLTYPE	CM	control_LMNA	12	18
IDH3B	0.688	0.0419	0.0607	0.0486	3.46	7.79	0.00865	1.38	LV	CELLTYPE	CM	control_LMNA	12	18
AC026979.2	0.687	0.0412	0.0201	0.0155	1.8	7.86	0.0084	1.39	LV	CELLTYPE	CM	control_LMNA	12	18
HSPB7	0.687	0.0191	2.44	1.79	8.67	10.6	0.00261	1.72	LV	CELLTYPE	CM	control_LMNA	12	18
SHMT1	0.687	0.00243	0.052	0.038	3.11	18.8	0.000126	2.61	LV	CELLTYPE	CM	control_LMNA	12	18
SHTN1	0.685	0.0263	0.176	0.133	4.8	9.43	0.00425	1.58	LV	CELLTYPE	CM	control_LMNA	12	18
GIPR	0.684	0.00335	0.103	0.0738	4.02	17.5	0.000201	2.47	LV	CELLTYPE	CM	control_LMNA	12	18
CREB3	0.683	0.00366	0.0358	0.0264	2.56	17.1	0.00023	2.44	LV	CELLTYPE	CM	control_LMNA	12	18
AC004812.2	0.682	0.00583	0.0228	0.0157	1.9	15.2	0.000449	2.23	LV	CELLTYPE	CM	control_LMNA	12	18
SLC12A7	0.682	0.0036	0.43	0.32	6.11	17.2	0.000223	2.44	LV	CELLTYPE	CM	control_LMNA	12	18
MEI4	0.681	0.00959	0.0654	0.0484	3.45	13.2	0.000943	2.02	LV	CELLTYPE	CM	control_LMNA	12	18
NDST3	0.681	0.0243	0.0195	0.016	1.8	9.72	0.00376	1.61	LV	CELLTYPE	CM	control_LMNA	12	18
SCN8A	0.681	0.0272	0.015	0.0113	1.4	9.31	0.00447	1.57	LV	CELLTYPE	CM	control_LMNA	12	18
SKAP2	0.681	0.0134	0.0342	0.0299	2.6	11.9	0.00155	1.87	LV	CELLTYPE	CM	control_LMNA	12	18
AL512380.2	0.677	0.0168	0.015	0.0107	1.37	11.1	0.00214	1.77	LV	CELLTYPE	CM	control_LMNA	12	18
PHKA1-AS1	0.677	0.0247	0.0153	0.0103	1.3	9.64	0.00389	1.61	LV	CELLTYPE	CM	control_LMNA	12	18
SH3KBP1	0.677	0.00402	0.381	0.285	5.97	16.7	0.000261	2.4	LV	CELLTYPE	CM	control_LMNA	12	18
AC099520.1	0.676	0.0195	0.0541	0.0423	3.21	10.5	0.00269	1.71	LV	CELLTYPE	CM	control_LMNA	12	18
ITGAL	0.676	0.0322	0.0407	0.033	2.8	8.71	0.00578	1.49	LV	CELLTYPE	CM	control_LMNA	12	18
TOR4A	0.676	0.00796	0.0172	0.0123	1.55	14	0.000707	2.1	LV	CELLTYPE	CM	control_LMNA	12	18
AC007686.3	0.675	0.0194	0.0126	0.00933	1.12	10.5	0.00268	1.71	LV	CELLTYPE	CM	control_LMNA	12	18
GPRC5B	0.675	0.0135	0.085	0.068	3.85	11.9	0.00155	1.87	LV	CELLTYPE	CM	control_LMNA	12	18
NWD1	0.674	0.0355	0.0135	0.0116	1.32	8.35	0.00675	1.45	LV	CELLTYPE	CM	control_LMNA	12	18
SMC2-AS1	0.674	0.034	0.0265	0.0183	2.16	8.52	0.00628	1.47	LV	CELLTYPE	CM	control_LMNA	12	18
LINC01618	0.673	0.0229	0.0127	0.00869	1.04	9.94	0.00344	1.64	LV	CELLTYPE	CM	control_LMNA	12	18
NLRP7	0.673	0.0158	0.0312	0.0239	2.38	11.3	0.00195	1.8	LV	CELLTYPE	CM	control_LMNA	12	18
CCND3	0.672	0.0341	0.193	0.161	5.07	8.51	0.0063	1.47	LV	CELLTYPE	CM	control_LMNA	12	18
PHETA1	0.672	0.0312	0.0345	0.0248	2.55	8.82	0.0055	1.51	LV	CELLTYPE	CM	control_LMNA	12	18
MAP3K14	0.671	0.00633	0.42	0.311	6.09	14.9	0.000503	2.2	LV	CELLTYPE	CM	control_LMNA	12	18
CKM	0.67	0.0251	1.6	1.18	8.01	9.58	0.00399	1.6	LV	CELLTYPE	CM	control_LMNA	12	18
EPHA6	0.67	0.0354	0.054	0.042	3.27	8.36	0.00672	1.45	LV	CELLTYPE	CM	control_LMNA	12	18
HDAC11	0.67	0.00103	0.0437	0.0352	2.86	22.9	3.49e-05	2.99	LV	CELLTYPE	CM	control_LMNA	12	18
LINC01524	0.669	0.0301	0.0187	0.0168	1.76	8.95	0.00521	1.52	LV	CELLTYPE	CM	control_LMNA	12	18
RGL3	0.669	0.0384	0.0141	0.0106	1.33	8.09	0.00758	1.42	LV	CELLTYPE	CM	control_LMNA	12	18
DSCAM	0.668	0.00849	0.0616	0.0467	3.37	13.7	0.000783	2.07	LV	CELLTYPE	CM	control_LMNA	12	18
RSU1	0.667	0.000865	0.483	0.349	6.29	23.8	2.62e-05	3.06	LV	CELLTYPE	CM	control_LMNA	12	18
AC020704.1	0.666	0.046	0.0365	0.0245	2.54	7.5	0.00985	1.34	LV	CELLTYPE	CM	control_LMNA	12	18
AC010997.5	0.665	0.0418	0.0252	0.0175	2.02	7.8	0.00861	1.38	LV	CELLTYPE	CM	control_LMNA	12	18
FBXO17	0.665	0.0291	0.0165	0.0112	1.46	9.07	0.00494	1.54	LV	CELLTYPE	CM	control_LMNA	12	18
FUCA2	0.665	0.000498	0.211	0.146	5.04	26.7	1.13e-05	3.3	LV	CELLTYPE	CM	control_LMNA	12	18
SMYD1	0.665	0.0142	1.62	1.09	8.02	11.7	0.00167	1.85	LV	CELLTYPE	CM	control_LMNA	12	18
NRSN2	0.664	0.00268	0.0478	0.0361	2.97	18.4	0.000146	2.57	LV	CELLTYPE	CM	control_LMNA	12	18
AC090092.1	0.663	0.0187	0.0201	0.0136	1.69	10.7	0.00252	1.73	LV	CELLTYPE	CM	control_LMNA	12	18
KBTBD11	0.663	0.0424	0.0185	0.0134	1.63	7.76	0.00878	1.37	LV	CELLTYPE	CM	control_LMNA	12	18
PTPRT	0.663	0.0383	0.0532	0.0413	3.24	8.1	0.00756	1.42	LV	CELLTYPE	CM	control_LMNA	12	18
AC244517.11	0.661	0.0314	0.0157	0.0108	1.37	8.81	0.00554	1.5	LV	CELLTYPE	CM	control_LMNA	12	18
STAT3	0.661	0.026	1.33	1.1	7.77	9.47	0.00419	1.58	LV	CELLTYPE	CM	control_LMNA	12	18
RANBP1	0.66	0.00259	0.0637	0.0487	3.41	18.6	0.000138	2.59	LV	CELLTYPE	CM	control_LMNA	12	18
RHOF	0.66	0.00283	0.0507	0.0347	3.02	18.2	0.000157	2.55	LV	CELLTYPE	CM	control_LMNA	12	18
ZPBP	0.659	0.0167	0.32	0.203	5.59	11.1	0.00211	1.78	LV	CELLTYPE	CM	control_LMNA	12	18
AC109927.1	0.658	0.0281	0.114	0.0894	4.21	9.19	0.0047	1.55	LV	CELLTYPE	CM	control_LMNA	12	18
FAM81A	0.658	0.0302	0.0606	0.045	3.35	8.94	0.00524	1.52	LV	CELLTYPE	CM	control_LMNA	12	18
EML1	0.657	0.00735	0.21	0.163	5.13	14.3	0.000631	2.13	LV	CELLTYPE	CM	control_LMNA	12	18
MRPS6	0.657	0.00361	0.108	0.0857	4.18	17.2	0.000224	2.44	LV	CELLTYPE	CM	control_LMNA	12	18
CLMN	0.655	0.0104	0.0237	0.0219	2.08	12.9	0.00107	1.98	LV	CELLTYPE	CM	control_LMNA	12	18
RAPGEFL1	0.655	0.00611	0.103	0.0766	4.08	15	0.00048	2.21	LV	CELLTYPE	CM	control_LMNA	12	18
DNM1	0.654	0.00191	0.0287	0.0206	2.2	19.9	8.8e-05	2.72	LV	CELLTYPE	CM	control_LMNA	12	18
NDUFB1	0.654	0.0155	0.302	0.241	5.68	11.4	0.00189	1.81	LV	CELLTYPE	CM	control_LMNA	12	18
DPAGT1	0.652	0.0113	0.0336	0.027	2.54	12.6	0.00119	1.95	LV	CELLTYPE	CM	control_LMNA	12	18
MEIS1	0.652	0.00142	0.937	0.79	7.34	21.2	5.8e-05	2.85	LV	CELLTYPE	CM	control_LMNA	12	18
TRABD	0.652	0.000124	0.219	0.16	5.15	34.5	1.4e-06	3.91	LV	CELLTYPE	CM	control_LMNA	12	18
CRLF1	0.651	0.0143	0.0729	0.0535	3.55	11.7	0.00169	1.84	LV	CELLTYPE	CM	control_LMNA	12	18
TSPAN10	0.65	0.0272	0.0116	0.0127	1.03	9.3	0.00448	1.56	LV	CELLTYPE	CM	control_LMNA	12	18
ABCB9	0.649	0.00109	0.0674	0.0506	3.46	22.5	3.9e-05	2.96	LV	CELLTYPE	CM	control_LMNA	12	18
AL050403.2	0.649	0.0116	0.0151	0.014	1.45	12.5	0.00125	1.93	LV	CELLTYPE	CM	control_LMNA	12	18
ITGA8	0.649	0.0457	0.0156	0.0118	1.47	7.52	0.00977	1.34	LV	CELLTYPE	CM	control_LMNA	12	18
LINC00971	0.649	0.0221	0.0251	0.0205	2.17	10.1	0.00325	1.66	LV	CELLTYPE	CM	control_LMNA	12	18
DNAJB1	0.648	0.041	0.0868	0.101	4.09	7.87	0.00835	1.39	LV	CELLTYPE	CM	control_LMNA	12	18
RAB24	0.648	0.0368	0.0215	0.0181	1.94	8.23	0.00712	1.43	LV	CELLTYPE	CM	control_LMNA	12	18
RACGAP1	0.648	0.00502	0.0143	0.0106	1.3	15.8	0.000364	2.3	LV	CELLTYPE	CM	control_LMNA	12	18
RUVBL1	0.647	0.00724	0.232	0.173	5.21	14.3	0.000615	2.14	LV	CELLTYPE	CM	control_LMNA	12	18
AC020611.2	0.645	0.0444	0.0652	0.0479	3.41	7.62	0.00936	1.35	LV	CELLTYPE	CM	control_LMNA	12	18
CLMP	0.645	0.0181	0.0426	0.0337	2.84	10.8	0.00241	1.74	LV	CELLTYPE	CM	control_LMNA	12	18
MTSS1L	0.645	0.0203	0.125	0.0871	4.32	10.4	0.00288	1.69	LV	CELLTYPE	CM	control_LMNA	12	18
MVB12A	0.645	0.00226	0.0342	0.0282	2.54	19.2	0.000112	2.65	LV	CELLTYPE	CM	control_LMNA	12	18
SDR42E2	0.645	0.0115	0.0164	0.0115	1.46	12.5	0.00123	1.94	LV	CELLTYPE	CM	control_LMNA	12	18
CYP4F12	0.644	0.0483	0.016	0.0134	1.54	7.33	0.0107	1.32	LV	CELLTYPE	CM	control_LMNA	12	18
GNG4	0.644	0.0366	0.0134	0.0116	1.29	8.26	0.00704	1.44	LV	CELLTYPE	CM	control_LMNA	12	18
P3H4	0.644	0.0301	0.0219	0.0155	1.84	8.96	0.0052	1.52	LV	CELLTYPE	CM	control_LMNA	12	18
PDIA5	0.644	0.00446	0.0567	0.0426	3.19	16.3	0.000306	2.35	LV	CELLTYPE	CM	control_LMNA	12	18
TMEM14A	0.644	0.034	0.0275	0.0191	2.14	8.52	0.00627	1.47	LV	CELLTYPE	CM	control_LMNA	12	18
WDR88	0.644	0.0186	0.109	0.0784	4.11	10.7	0.0025	1.73	LV	CELLTYPE	CM	control_LMNA	12	18
AL136418.1	0.643	0.0267	0.0626	0.05	3.4	9.37	0.00436	1.57	LV	CELLTYPE	CM	control_LMNA	12	18
AP000721.2	0.643	0.0393	0.168	0.118	4.74	8.01	0.00784	1.41	LV	CELLTYPE	CM	control_LMNA	12	18
ITPR3	0.643	0.0156	0.00965	0.0176	0.89	11.4	0.00191	1.81	LV	CELLTYPE	CM	control_LMNA	12	18
NUDT12	0.643	0.00301	0.126	0.0913	4.36	17.9	0.000173	2.52	LV	CELLTYPE	CM	control_LMNA	12	18
TMEM258	0.643	0.0316	0.0766	0.058	3.69	8.78	0.00561	1.5	LV	CELLTYPE	CM	control_LMNA	12	18
VIPR2	0.643	0.0079	0.931	0.687	7.23	14	0.000699	2.1	LV	CELLTYPE	CM	control_LMNA	12	18
COX7A1	0.642	0.05	0.503	0.436	6.46	7.23	0.0112	1.3	LV	CELLTYPE	CM	control_LMNA	12	18
MEF2C	0.642	0.02	1.22	0.953	7.68	10.4	0.00282	1.7	LV	CELLTYPE	CM	control_LMNA	12	18
TINAGL1	0.642	0.0137	0.381	0.273	5.92	11.8	0.00159	1.86	LV	CELLTYPE	CM	control_LMNA	12	18
AL080276.2	0.641	0.0455	0.051	0.0362	2.99	7.54	0.0097	1.34	LV	CELLTYPE	CM	control_LMNA	12	18
AL117339.5	0.641	0.0147	0.0548	0.0454	3.23	11.6	0.00175	1.83	LV	CELLTYPE	CM	control_LMNA	12	18
FBXO6	0.641	0.0133	0.0247	0.0178	2.04	11.9	0.00153	1.87	LV	CELLTYPE	CM	control_LMNA	12	18
KNL1	0.641	0.0194	0.0143	0.0108	1.32	10.5	0.00268	1.71	LV	CELLTYPE	CM	control_LMNA	12	18
TMEM150A	0.641	0.0161	0.0368	0.0278	2.6	11.3	0.00201	1.79	LV	CELLTYPE	CM	control_LMNA	12	18
AC007991.3	0.64	0.0465	0.0157	0.0124	1.51	7.46	0.01	1.33	LV	CELLTYPE	CM	control_LMNA	12	18
ISOC1	0.64	0.0065	0.187	0.13	4.88	14.8	0.00052	2.19	LV	CELLTYPE	CM	control_LMNA	12	18
CDK2AP2	0.639	0.0346	0.0601	0.0498	3.35	8.44	0.00651	1.46	LV	CELLTYPE	CM	control_LMNA	12	18
FADS2	0.639	0.00733	0.0528	0.0375	3.08	14.3	0.000629	2.13	LV	CELLTYPE	CM	control_LMNA	12	18
SPATA24	0.638	0.00248	0.0407	0.0299	2.71	18.8	0.00013	2.61	LV	CELLTYPE	CM	control_LMNA	12	18
INPP5J	0.637	0.00703	0.0516	0.0362	3.06	14.5	0.000586	2.15	LV	CELLTYPE	CM	control_LMNA	12	18
KCNIP3	0.637	0.0266	0.0166	0.0111	1.43	9.38	0.00434	1.58	LV	CELLTYPE	CM	control_LMNA	12	18
NEURL1	0.637	0.0393	0.0356	0.0241	2.48	8.01	0.00784	1.41	LV	CELLTYPE	CM	control_LMNA	12	18
OGFOD2	0.637	0.00766	0.0207	0.0186	1.85	14.1	0.000669	2.12	LV	CELLTYPE	CM	control_LMNA	12	18
GSS	0.636	0.000243	0.129	0.0934	4.39	30.6	3.81e-06	3.61	LV	CELLTYPE	CM	control_LMNA	12	18
AL139383.1	0.635	0.0372	1.06	0.774	7.46	8.2	0.00721	1.43	LV	CELLTYPE	CM	control_LMNA	12	18
RBFOX3	0.635	0.0221	0.0189	0.0186	1.76	10.1	0.00324	1.66	LV	CELLTYPE	CM	control_LMNA	12	18
TECR	0.635	0.00116	0.215	0.159	5.12	22.2	4.3e-05	2.94	LV	CELLTYPE	CM	control_LMNA	12	18
ZNF784	0.635	0.0086	0.0417	0.0292	2.78	13.6	0.000803	2.07	LV	CELLTYPE	CM	control_LMNA	12	18
BASP1	0.634	0.00981	0.0359	0.0272	2.57	13.1	0.000974	2.01	LV	CELLTYPE	CM	control_LMNA	12	18
OARD1	0.633	0.00326	0.32	0.237	5.68	17.6	0.000194	2.49	LV	CELLTYPE	CM	control_LMNA	12	18
AAED1	0.632	0.0237	0.126	0.0849	4.25	9.8	0.00363	1.63	LV	CELLTYPE	CM	control_LMNA	12	18
LARP6	0.632	0.00414	0.113	0.0808	4.16	16.6	0.000274	2.38	LV	CELLTYPE	CM	control_LMNA	12	18
LINC01786	0.632	0.0413	0.0163	0.0107	1.39	7.85	0.00842	1.38	LV	CELLTYPE	CM	control_LMNA	12	18
CTNNA2	0.631	0.0212	0.0681	0.0544	3.56	10.2	0.00306	1.67	LV	CELLTYPE	CM	control_LMNA	12	18
FLOT2	0.631	0.00231	0.0787	0.0666	3.75	19.1	0.000118	2.64	LV	CELLTYPE	CM	control_LMNA	12	18
LINC02307	0.631	0.0412	0.03	0.0238	2.42	7.86	0.0084	1.39	LV	CELLTYPE	CM	control_LMNA	12	18
MEI1	0.631	0.0151	0.0148	0.0109	1.36	11.5	0.00183	1.82	LV	CELLTYPE	CM	control_LMNA	12	18
ATAD3A	0.63	0.0306	0.0715	0.0537	3.61	8.9	0.00532	1.51	LV	CELLTYPE	CM	control_LMNA	12	18
NECTIN1	0.63	0.0304	0.0431	0.0305	2.79	8.92	0.00527	1.52	LV	CELLTYPE	CM	control_LMNA	12	18
HOOK1	0.629	0.0043	0.0496	0.0399	3.02	16.4	0.00029	2.37	LV	CELLTYPE	CM	control_LMNA	12	18
ZFAND2B	0.629	0.00977	0.0443	0.0353	2.93	13.1	0.000968	2.01	LV	CELLTYPE	CM	control_LMNA	12	18
AC073320.1	0.628	0.0168	0.0631	0.0516	3.44	11.1	0.00213	1.77	LV	CELLTYPE	CM	control_LMNA	12	18
CDPF1	0.628	0.0214	0.0266	0.0246	2.25	10.2	0.00311	1.67	LV	CELLTYPE	CM	control_LMNA	12	18
SERPINB1	0.628	0.0443	0.116	0.0783	4.12	7.63	0.00931	1.35	LV	CELLTYPE	CM	control_LMNA	12	18
TOB1	0.628	0.0254	0.216	0.165	5.16	9.55	0.00404	1.6	LV	CELLTYPE	CM	control_LMNA	12	18
AC005759.1	0.627	0.017	0.0416	0.0262	2.62	11.1	0.00217	1.77	LV	CELLTYPE	CM	control_LMNA	12	18
AC020659.1	0.627	0.0264	0.417	0.312	6.06	9.41	0.00429	1.58	LV	CELLTYPE	CM	control_LMNA	12	18
FAAH	0.626	0.0275	0.0208	0.0146	1.8	9.27	0.00455	1.56	LV	CELLTYPE	CM	control_LMNA	12	18
FUT11	0.625	0.0183	0.0504	0.0456	3.17	10.8	0.00244	1.74	LV	CELLTYPE	CM	control_LMNA	12	18
ITPKB	0.625	0.0173	0.0165	0.0236	1.58	11	0.00224	1.76	LV	CELLTYPE	CM	control_LMNA	12	18
LINC01692	0.625	0.0196	0.0135	0.0117	1.29	10.5	0.00272	1.71	LV	CELLTYPE	CM	control_LMNA	12	18
TKT	0.625	0.0226	0.174	0.13	4.85	10	0.00335	1.65	LV	CELLTYPE	CM	control_LMNA	12	18
CFTR	0.624	0.0382	0.0308	0.0249	2.44	8.11	0.00752	1.42	LV	CELLTYPE	CM	control_LMNA	12	18
PLPP4	0.624	0.0416	0.0171	0.013	1.57	7.82	0.00855	1.38	LV	CELLTYPE	CM	control_LMNA	12	18
CALN1	0.623	0.0207	0.0647	0.0492	3.5	10.3	0.00296	1.68	LV	CELLTYPE	CM	control_LMNA	12	18
GLCE	0.623	0.00629	0.1	0.0716	4	14.9	0.000498	2.2	LV	CELLTYPE	CM	control_LMNA	12	18
STAM-AS1	0.622	0.0149	0.0431	0.0287	2.71	11.5	0.0018	1.83	LV	CELLTYPE	CM	control_LMNA	12	18
CDH3	0.621	0.0475	0.0251	0.0195	2.14	7.38	0.0104	1.32	LV	CELLTYPE	CM	control_LMNA	12	18
CNPPD1	0.621	0.00059	0.0532	0.0379	3.11	25.9	1.42e-05	3.23	LV	CELLTYPE	CM	control_LMNA	12	18
ISG15	0.621	0.0178	0.0328	0.0276	2.47	10.9	0.00234	1.75	LV	CELLTYPE	CM	control_LMNA	12	18
AL135925.1	0.62	0.00769	0.121	0.083	4.24	14.1	0.000673	2.11	LV	CELLTYPE	CM	control_LMNA	12	18
GPT	0.62	0.0183	0.176	0.126	4.86	10.8	0.00244	1.74	LV	CELLTYPE	CM	control_LMNA	12	18
ARID3A	0.617	0.00572	0.0936	0.0751	4.01	15.3	0.000437	2.24	LV	CELLTYPE	CM	control_LMNA	12	18
SMAGP	0.617	0.044	0.0137	0.00985	1.19	7.65	0.00922	1.36	LV	CELLTYPE	CM	control_LMNA	12	18
LINC01560	0.616	0.0189	0.054	0.0394	3.14	10.6	0.00257	1.72	LV	CELLTYPE	CM	control_LMNA	12	18
MRC2	0.616	0.0113	0.018	0.0148	1.65	12.6	0.0012	1.95	LV	CELLTYPE	CM	control_LMNA	12	18
TMEM217	0.615	0.0422	0.0297	0.027	2.34	7.77	0.00873	1.38	LV	CELLTYPE	CM	control_LMNA	12	18
PAIP2B	0.614	0.00925	0.439	0.34	6.16	13.3	0.000893	2.03	LV	CELLTYPE	CM	control_LMNA	12	18
PITPNC1	0.614	0.0051	0.105	0.107	4.23	15.7	0.000372	2.29	LV	CELLTYPE	CM	control_LMNA	12	18
CATSPERD	0.613	0.0394	0.0216	0.0167	1.92	8.01	0.00787	1.4	LV	CELLTYPE	CM	control_LMNA	12	18
DPF3	0.613	0.0153	2.8	2.12	8.8	11.4	0.00186	1.82	LV	CELLTYPE	CM	control_LMNA	12	18
SYT1	0.613	0.00873	0.0316	0.0284	2.48	13.6	0.000821	2.06	LV	CELLTYPE	CM	control_LMNA	12	18
AC008537.1	0.612	0.00212	0.129	0.105	4.45	19.5	0.000102	2.67	LV	CELLTYPE	CM	control_LMNA	12	18
AK9	0.612	0.00636	0.289	0.214	5.53	14.9	0.000507	2.2	LV	CELLTYPE	CM	control_LMNA	12	18
CHRNA7	0.612	0.0288	0.0568	0.0427	3.24	9.11	0.00487	1.54	LV	CELLTYPE	CM	control_LMNA	12	18
GPT2	0.611	0.0126	0.0355	0.0287	2.57	12.1	0.00142	1.9	LV	CELLTYPE	CM	control_LMNA	12	18
RNF5	0.611	0.00856	0.0475	0.0352	2.93	13.6	0.000797	2.07	LV	CELLTYPE	CM	control_LMNA	12	18
TMEM132D	0.611	0.0269	0.058	0.0474	3.34	9.34	0.00441	1.57	LV	CELLTYPE	CM	control_LMNA	12	18
PARP9	0.61	0.0373	0.0408	0.0388	2.87	8.19	0.00725	1.43	LV	CELLTYPE	CM	control_LMNA	12	18
AC018680.1	0.609	0.0208	0.0198	0.0169	1.83	10.3	0.00299	1.68	LV	CELLTYPE	CM	control_LMNA	12	18
FANCA	0.609	0.0102	0.0313	0.0256	2.45	12.9	0.00104	1.99	LV	CELLTYPE	CM	control_LMNA	12	18
FBXW8	0.609	0.0111	0.444	0.303	6.08	12.6	0.00116	1.96	LV	CELLTYPE	CM	control_LMNA	12	18
CNPY4	0.607	0.00573	0.0147	0.0125	1.35	15.3	0.000437	2.24	LV	CELLTYPE	CM	control_LMNA	12	18
AL161937.2	0.606	0.0223	0.0163	0.0119	1.44	10	0.0033	1.65	LV	CELLTYPE	CM	control_LMNA	12	18
BSG	0.606	0.0353	1.05	0.84	7.5	8.38	0.00667	1.45	LV	CELLTYPE	CM	control_LMNA	12	18
BCL11A	0.603	0.00345	0.543	0.413	6.49	17.3	0.00021	2.46	LV	CELLTYPE	CM	control_LMNA	12	18
ASB16-AS1	0.601	0.0243	0.0743	0.0539	3.58	9.72	0.00376	1.61	LV	CELLTYPE	CM	control_LMNA	12	18
PTMA	0.601	0.00348	0.203	0.163	5.09	17.3	0.000213	2.46	LV	CELLTYPE	CM	control_LMNA	12	18
TMC1	0.601	0.0436	0.0247	0.0207	2.13	7.68	0.00908	1.36	LV	CELLTYPE	CM	control_LMNA	12	18
UBQLN2	0.601	0.0131	0.0359	0.0318	2.64	12	0.00151	1.88	LV	CELLTYPE	CM	control_LMNA	12	18
AP001453.1	0.6	0.0234	0.067	0.0446	3.33	9.85	0.00356	1.63	LV	CELLTYPE	CM	control_LMNA	12	18
NDUFC1	0.6	0.0188	0.205	0.177	5.17	10.7	0.00253	1.73	LV	CELLTYPE	CM	control_LMNA	12	18
TMEM220	0.599	0.00982	0.235	0.159	5.19	13.1	0.000976	2.01	LV	CELLTYPE	CM	control_LMNA	12	18
DNAH9	0.598	0.00496	0.059	0.0478	3.32	15.8	0.000356	2.3	LV	CELLTYPE	CM	control_LMNA	12	18
RBP7	0.598	0.0369	0.0132	0.0155	1.28	8.22	0.00715	1.43	LV	CELLTYPE	CM	control_LMNA	12	18
AL157832.3	0.597	0.0317	0.0255	0.0248	2.17	8.77	0.00564	1.5	LV	CELLTYPE	CM	control_LMNA	12	18
NOMO2	0.597	0.00611	0.0824	0.0616	3.79	15	0.000479	2.21	LV	CELLTYPE	CM	control_LMNA	12	18
SDR39U1	0.597	0.0242	0.134	0.117	4.58	9.74	0.00373	1.62	LV	CELLTYPE	CM	control_LMNA	12	18
TMEM220-AS1	0.597	0.0358	0.0534	0.0375	3.06	8.33	0.00683	1.45	LV	CELLTYPE	CM	control_LMNA	12	18
ACOXL	0.596	0.0463	0.0312	0.025	2.4	7.47	0.00998	1.33	LV	CELLTYPE	CM	control_LMNA	12	18
PXN-AS1	0.595	0.000817	0.0563	0.044	3.22	24.1	2.4e-05	3.09	LV	CELLTYPE	CM	control_LMNA	12	18
ST6GALNAC2	0.595	0.0364	0.0516	0.0343	2.97	8.28	0.00697	1.44	LV	CELLTYPE	CM	control_LMNA	12	18
VPS35	0.595	0.000557	0.335	0.255	5.76	26.2	1.3e-05	3.25	LV	CELLTYPE	CM	control_LMNA	12	18
AL445584.2	0.594	0.0149	0.0322	0.0266	2.49	11.5	0.00179	1.83	LV	CELLTYPE	CM	control_LMNA	12	18
DOCK10	0.594	0.0422	0.0428	0.037	2.92	7.77	0.00873	1.38	LV	CELLTYPE	CM	control_LMNA	12	18
HMOX2	0.594	0.00873	0.495	0.345	6.26	13.6	0.000821	2.06	LV	CELLTYPE	CM	control_LMNA	12	18
FUZ	0.593	0.0293	0.0226	0.0174	1.97	9.05	0.005	1.53	LV	CELLTYPE	CM	control_LMNA	12	18
AP001318.2	0.592	0.0189	0.0261	0.019	2.09	10.6	0.00258	1.72	LV	CELLTYPE	CM	control_LMNA	12	18
CORO6	0.591	0.0465	0.337	0.268	5.9	7.46	0.0101	1.33	LV	CELLTYPE	CM	control_LMNA	12	18
DGKA	0.591	0.00172	0.0281	0.0223	2.24	20.4	7.68e-05	2.76	LV	CELLTYPE	CM	control_LMNA	12	18
NR1H3	0.59	0.00411	0.0536	0.0417	3.09	16.6	0.000271	2.39	LV	CELLTYPE	CM	control_LMNA	12	18
SNHG12	0.59	0.0345	0.0613	0.0443	3.29	8.45	0.00646	1.46	LV	CELLTYPE	CM	control_LMNA	12	18
SUMF2	0.59	0.000596	0.225	0.165	5.18	25.7	1.48e-05	3.22	LV	CELLTYPE	CM	control_LMNA	12	18
AC124016.1	0.589	0.00952	0.132	0.0942	4.36	13.2	0.00093	2.02	LV	CELLTYPE	CM	control_LMNA	12	18
SCPEP1	0.589	0.0146	0.473	0.367	6.3	11.6	0.00174	1.83	LV	CELLTYPE	CM	control_LMNA	12	18
SKIDA1	0.589	0.0406	0.0234	0.0166	1.9	7.92	0.00818	1.39	LV	CELLTYPE	CM	control_LMNA	12	18
AL022068.1	0.588	0.0368	0.0537	0.0456	3.26	8.24	0.00709	1.43	LV	CELLTYPE	CM	control_LMNA	12	18
C5orf15	0.588	0.00422	0.177	0.135	4.85	16.5	0.000284	2.37	LV	CELLTYPE	CM	control_LMNA	12	18
LINC01242	0.588	0.0467	0.0482	0.0372	2.97	7.44	0.0101	1.33	LV	CELLTYPE	CM	control_LMNA	12	18
THAP2	0.588	0.0371	0.0484	0.0394	2.96	8.21	0.00718	1.43	LV	CELLTYPE	CM	control_LMNA	12	18
CD58	0.587	0.00399	0.357	0.276	5.87	16.7	0.000258	2.4	LV	CELLTYPE	CM	control_LMNA	12	18
MRPL28	0.587	0.0426	0.0461	0.0384	3.02	7.75	0.00883	1.37	LV	CELLTYPE	CM	control_LMNA	12	18
DNAJC28	0.586	0.00553	0.0143	0.0107	1.29	15.4	0.000415	2.26	LV	CELLTYPE	CM	control_LMNA	12	18
AL050341.2	0.585	0.032	0.068	0.0517	3.47	8.73	0.00572	1.5	LV	CELLTYPE	CM	control_LMNA	12	18
DAND5	0.585	0.0208	0.0316	0.0242	2.45	10.3	0.00298	1.68	LV	CELLTYPE	CM	control_LMNA	12	18
SLC25A6	0.585	0.0386	0.184	0.154	4.99	8.07	0.00765	1.41	LV	CELLTYPE	CM	control_LMNA	12	18
ASB14	0.584	0.0337	0.343	0.258	5.78	8.54	0.00622	1.47	LV	CELLTYPE	CM	control_LMNA	12	18
ATP6V1C2	0.583	0.0473	0.0394	0.0285	2.66	7.4	0.0103	1.32	LV	CELLTYPE	CM	control_LMNA	12	18
EMP2	0.583	0.00679	0.386	0.299	6	14.6	0.000554	2.17	LV	CELLTYPE	CM	control_LMNA	12	18
AL138720.1	0.582	0.0355	0.031	0.0261	2.48	8.35	0.00676	1.45	LV	CELLTYPE	CM	control_LMNA	12	18
CERCAM	0.582	0.0415	0.0141	0.012	1.31	7.83	0.00852	1.38	LV	CELLTYPE	CM	control_LMNA	12	18
AC096711.2	0.581	0.0236	0.345	0.292	5.94	9.82	0.0036	1.63	LV	CELLTYPE	CM	control_LMNA	12	18
HEATR5B	0.581	0.00418	0.672	0.552	6.84	16.5	0.000278	2.38	LV	CELLTYPE	CM	control_LMNA	12	18
MCHR2	0.581	0.0382	0.0129	0.0104	1.23	8.11	0.00753	1.42	LV	CELLTYPE	CM	control_LMNA	12	18
PMP22	0.581	0.0377	0.573	0.472	6.63	8.15	0.00738	1.42	LV	CELLTYPE	CM	control_LMNA	12	18
AC004034.1	0.58	0.0128	0.0399	0.0291	2.71	12.1	0.00145	1.89	LV	CELLTYPE	CM	control_LMNA	12	18
AL031058.1	0.58	0.044	0.0897	0.0711	3.89	7.64	0.00924	1.36	LV	CELLTYPE	CM	control_LMNA	12	18
MFHAS1	0.58	0.0121	0.302	0.239	5.67	12.3	0.00133	1.92	LV	CELLTYPE	CM	control_LMNA	12	18
PLCD3	0.58	0.0208	0.0637	0.05	3.38	10.3	0.00298	1.68	LV	CELLTYPE	CM	control_LMNA	12	18
GSTM4	0.579	0.0402	0.0477	0.0389	3.09	7.95	0.00808	1.4	LV	CELLTYPE	CM	control_LMNA	12	18
LINC01192	0.579	0.045	0.0241	0.0199	2.13	7.57	0.00955	1.35	LV	CELLTYPE	CM	control_LMNA	12	18
PGAM2	0.579	0.0167	0.338	0.265	5.78	11.1	0.00212	1.78	LV	CELLTYPE	CM	control_LMNA	12	18
KDELC2	0.578	0.0169	0.0372	0.0271	2.58	11.1	0.00215	1.77	LV	CELLTYPE	CM	control_LMNA	12	18
RYR3	0.578	0.0142	0.0661	0.051	3.47	11.7	0.00168	1.85	LV	CELLTYPE	CM	control_LMNA	12	18
ANKRD55	0.577	0.0337	0.0131	0.00992	1.22	8.55	0.00619	1.47	LV	CELLTYPE	CM	control_LMNA	12	18
DENND2A	0.577	0.041	0.0549	0.0432	3.26	7.87	0.00834	1.39	LV	CELLTYPE	CM	control_LMNA	12	18
PLEKHA4	0.577	0.0212	0.0345	0.0286	2.55	10.2	0.00308	1.67	LV	CELLTYPE	CM	control_LMNA	12	18
TMEM132B	0.577	0.036	0.0484	0.0418	3.04	8.32	0.00686	1.44	LV	CELLTYPE	CM	control_LMNA	12	18
AL031714.1	0.576	0.046	0.0143	0.011	1.32	7.5	0.00986	1.34	LV	CELLTYPE	CM	control_LMNA	12	18
LAMA1	0.576	0.0268	0.0216	0.0169	1.94	9.36	0.00438	1.57	LV	CELLTYPE	CM	control_LMNA	12	18
AL390728.6	0.575	0.0215	0.0129	0.0127	1.22	10.2	0.00313	1.67	LV	CELLTYPE	CM	control_LMNA	12	18
PIK3CD	0.575	0.0273	0.0234	0.0199	2.04	9.3	0.0045	1.56	LV	CELLTYPE	CM	control_LMNA	12	18
SNRPG	0.575	0.0021	0.115	0.0896	4.27	19.5	0.0001	2.68	LV	CELLTYPE	CM	control_LMNA	12	18
RAB29	0.572	0.00893	0.0436	0.0341	2.85	13.5	0.000845	2.05	LV	CELLTYPE	CM	control_LMNA	12	18
AC025887.2	0.571	0.0384	0.016	0.0139	1.51	8.09	0.00757	1.42	LV	CELLTYPE	CM	control_LMNA	12	18
CDON	0.571	0.0104	0.0413	0.0349	2.79	12.9	0.00107	1.98	LV	CELLTYPE	CM	control_LMNA	12	18
UROD	0.571	0.0489	0.0508	0.0436	3.19	7.29	0.0108	1.31	LV	CELLTYPE	CM	control_LMNA	12	18
AC019257.8	0.57	0.0253	0.0193	0.0134	1.62	9.55	0.00403	1.6	LV	CELLTYPE	CM	control_LMNA	12	18
AC018512.1	0.569	0.0114	0.0245	0.0171	1.99	12.5	0.00122	1.94	LV	CELLTYPE	CM	control_LMNA	12	18
CNN2	0.569	0.0401	0.153	0.111	4.65	7.96	0.00803	1.4	LV	CELLTYPE	CM	control_LMNA	12	18
FEM1A	0.569	0.0471	0.0395	0.0361	2.84	7.42	0.0102	1.33	LV	CELLTYPE	CM	control_LMNA	12	18
GLT1D1	0.569	0.0476	0.0192	0.0146	1.74	7.38	0.0104	1.32	LV	CELLTYPE	CM	control_LMNA	12	18
TCF4	0.569	0.00926	0.171	0.212	5.11	13.3	0.000896	2.03	LV	CELLTYPE	CM	control_LMNA	12	18
CDH26	0.568	0.0114	0.076	0.0629	3.7	12.5	0.00121	1.94	LV	CELLTYPE	CM	control_LMNA	12	18
PPIL1	0.567	0.0271	0.0972	0.0701	3.9	9.32	0.00444	1.57	LV	CELLTYPE	CM	control_LMNA	12	18
ZNF230	0.567	0.00236	0.0289	0.0212	2.24	19	0.000121	2.63	LV	CELLTYPE	CM	control_LMNA	12	18
ABCB5	0.566	0.0492	0.0229	0.0175	1.97	7.28	0.0109	1.31	LV	CELLTYPE	CM	control_LMNA	12	18
PEX10	0.566	0.00579	0.0765	0.0563	3.6	15.2	0.000446	2.24	LV	CELLTYPE	CM	control_LMNA	12	18
TMEM69	0.566	0.02	0.0585	0.0496	3.35	10.4	0.00282	1.7	LV	CELLTYPE	CM	control_LMNA	12	18
NUCB1-AS1	0.565	0.0369	0.0759	0.0555	3.62	8.23	0.00714	1.43	LV	CELLTYPE	CM	control_LMNA	12	18
ABCA7	0.564	0.0417	0.0356	0.0309	2.67	7.81	0.00858	1.38	LV	CELLTYPE	CM	control_LMNA	12	18
RBM47	0.564	0.0343	0.0317	0.0272	2.49	8.47	0.00642	1.46	LV	CELLTYPE	CM	control_LMNA	12	18
MYO1E	0.563	0.0399	0.334	0.254	5.77	7.97	0.00799	1.4	LV	CELLTYPE	CM	control_LMNA	12	18
NDRG2	0.563	0.0157	0.168	0.139	4.87	11.3	0.00193	1.8	LV	CELLTYPE	CM	control_LMNA	12	18
SIGMAR1	0.563	0.0243	0.0181	0.0152	1.64	9.71	0.00377	1.61	LV	CELLTYPE	CM	control_LMNA	12	18
PTDSS1	0.562	0.0345	0.468	0.371	6.31	8.46	0.00645	1.46	LV	CELLTYPE	CM	control_LMNA	12	18
C1S	0.561	0.0116	0.233	0.184	5.22	12.4	0.00126	1.93	LV	CELLTYPE	CM	control_LMNA	12	18
NOCT	0.561	0.0383	0.19	0.141	4.88	8.09	0.00757	1.42	LV	CELLTYPE	CM	control_LMNA	12	18
TESK2	0.561	0.0148	0.0857	0.0687	3.85	11.6	0.00178	1.83	LV	CELLTYPE	CM	control_LMNA	12	18
C16orf74	0.56	0.031	0.018	0.0153	1.68	8.84	0.00545	1.51	LV	CELLTYPE	CM	control_LMNA	12	18
CCDC3	0.56	0.0382	0.0177	0.0136	1.64	8.11	0.00751	1.42	LV	CELLTYPE	CM	control_LMNA	12	18
TMUB1	0.56	0.0361	0.0318	0.0278	2.49	8.31	0.00688	1.44	LV	CELLTYPE	CM	control_LMNA	12	18
AC016766.1	0.556	0.0457	0.038	0.0341	2.79	7.52	0.00978	1.34	LV	CELLTYPE	CM	control_LMNA	12	18
DGKK	0.556	0.0495	0.0137	0.0119	1.27	7.26	0.011	1.31	LV	CELLTYPE	CM	control_LMNA	12	18
HMG20B	0.555	0.0391	0.0398	0.0336	2.81	8.03	0.00778	1.41	LV	CELLTYPE	CM	control_LMNA	12	18
MIF4GD	0.555	0.0113	0.0438	0.0313	2.79	12.6	0.0012	1.95	LV	CELLTYPE	CM	control_LMNA	12	18
DHRS1	0.554	0.0226	0.0496	0.0411	3.06	9.99	0.00336	1.65	LV	CELLTYPE	CM	control_LMNA	12	18
BRIX1	0.553	0.0419	0.182	0.145	4.9	7.79	0.00866	1.38	LV	CELLTYPE	CM	control_LMNA	12	18
EHD1	0.553	0.0473	0.0282	0.0258	2.29	7.4	0.0103	1.32	LV	CELLTYPE	CM	control_LMNA	12	18
NAXE	0.553	0.0434	0.0445	0.0367	2.94	7.69	0.00904	1.36	LV	CELLTYPE	CM	control_LMNA	12	18
NXT1	0.553	0.0349	0.0153	0.0156	1.38	8.41	0.00658	1.46	LV	CELLTYPE	CM	control_LMNA	12	18
ALG3	0.552	0.00477	0.0369	0.0331	2.66	16	0.000336	2.32	LV	CELLTYPE	CM	control_LMNA	12	18
UFM1	0.552	0.00284	0.212	0.168	5.1	18.2	0.000158	2.55	LV	CELLTYPE	CM	control_LMNA	12	18
IFNLR1	0.551	0.0051	0.0577	0.0496	3.29	15.7	0.000371	2.29	LV	CELLTYPE	CM	control_LMNA	12	18
WASF1	0.551	0.0232	0.0255	0.0191	2.08	9.89	0.0035	1.63	LV	CELLTYPE	CM	control_LMNA	12	18
SYNGR1	0.55	0.00369	0.144	0.117	4.58	17	0.000232	2.43	LV	CELLTYPE	CM	control_LMNA	12	18
HINT2	0.549	0.0177	0.0569	0.0434	3.24	10.9	0.00232	1.75	LV	CELLTYPE	CM	control_LMNA	12	18
LINC01099	0.549	0.0481	0.021	0.0183	1.94	7.34	0.0106	1.32	LV	CELLTYPE	CM	control_LMNA	12	18
AC103706.1	0.548	0.0278	0.0969	0.0668	3.89	9.23	0.00462	1.56	LV	CELLTYPE	CM	control_LMNA	12	18
CSKMT	0.547	0.0381	0.0515	0.0344	2.96	8.12	0.00747	1.42	LV	CELLTYPE	CM	control_LMNA	12	18
FAM96B	0.547	0.0409	0.181	0.138	4.85	7.89	0.00828	1.39	LV	CELLTYPE	CM	control_LMNA	12	18
MCM3AP-AS1	0.547	0.00105	0.0847	0.0664	3.82	22.7	3.62e-05	2.98	LV	CELLTYPE	CM	control_LMNA	12	18
TLN2	0.547	0.0196	1.11	0.828	7.47	10.5	0.00272	1.71	LV	CELLTYPE	CM	control_LMNA	12	18
CRACR2B	0.546	0.0194	0.0472	0.0382	3.04	10.5	0.00268	1.71	LV	CELLTYPE	CM	control_LMNA	12	18
AL162231.1	0.545	0.031	0.0179	0.0138	1.64	8.85	0.00545	1.51	LV	CELLTYPE	CM	control_LMNA	12	18
SERHL2	0.545	0.0101	0.101	0.0796	4.09	13	0.00102	1.99	LV	CELLTYPE	CM	control_LMNA	12	18
SNAPIN	0.543	0.0395	0.0628	0.0549	3.48	8	0.0079	1.4	LV	CELLTYPE	CM	control_LMNA	12	18
AC097515.1	0.542	0.0463	0.0365	0.032	2.71	7.48	0.00995	1.33	LV	CELLTYPE	CM	control_LMNA	12	18
P2RY8	0.542	0.0457	0.0173	0.0134	1.62	7.52	0.00975	1.34	LV	CELLTYPE	CM	control_LMNA	12	18
LRSAM1	0.539	0.00637	0.465	0.374	6.31	14.8	0.000509	2.2	LV	CELLTYPE	CM	control_LMNA	12	18
RPS29	0.539	0.0455	0.124	0.109	4.46	7.54	0.00968	1.34	LV	CELLTYPE	CM	control_LMNA	12	18
ADGRL1	0.538	0.0132	0.0394	0.0354	2.81	12	0.00152	1.88	LV	CELLTYPE	CM	control_LMNA	12	18
ZFP36L2	0.538	0.0438	0.0953	0.073	3.94	7.66	0.00917	1.36	LV	CELLTYPE	CM	control_LMNA	12	18
ARHGEF40	0.537	0.0203	0.0612	0.0474	3.33	10.4	0.00287	1.69	LV	CELLTYPE	CM	control_LMNA	12	18
IMPA2	0.537	0.0125	0.134	0.104	4.44	12.2	0.00139	1.9	LV	CELLTYPE	CM	control_LMNA	12	18
AKAP9	0.534	0.00411	2.34	1.96	8.61	16.6	0.000272	2.39	LV	CELLTYPE	CM	control_LMNA	12	18
ANO3	0.534	0.0364	0.0229	0.0185	2.02	8.28	0.00697	1.44	LV	CELLTYPE	CM	control_LMNA	12	18
CACNB2	0.534	0.02	12.9	10.4	11.1	10.4	0.00282	1.7	LV	CELLTYPE	CM	control_LMNA	12	18
MIR762HG	0.534	0.00202	0.128	0.0973	4.38	19.7	9.42e-05	2.7	LV	CELLTYPE	CM	control_LMNA	12	18
NEIL1	0.534	0.00107	0.0826	0.0635	3.77	22.7	3.71e-05	2.97	LV	CELLTYPE	CM	control_LMNA	12	18
LINC00571	0.533	0.0476	0.272	0.192	5.41	7.38	0.0104	1.32	LV	CELLTYPE	CM	control_LMNA	12	18
RNF220	0.533	0.00569	0.0711	0.0639	3.67	15.3	0.000432	2.25	LV	CELLTYPE	CM	control_LMNA	12	18
RPS28	0.533	0.0294	0.149	0.128	4.68	9.03	0.00503	1.53	LV	CELLTYPE	CM	control_LMNA	12	18
SATB2	0.531	0.0286	0.0179	0.0166	1.63	9.13	0.00483	1.54	LV	CELLTYPE	CM	control_LMNA	12	18
AP001160.1	0.53	0.0417	0.0235	0.018	1.96	7.81	0.00859	1.38	LV	CELLTYPE	CM	control_LMNA	12	18
RNF212B	0.53	0.0428	0.0374	0.0303	2.74	7.73	0.0089	1.37	LV	CELLTYPE	CM	control_LMNA	12	18
HIVEP3	0.528	0.0101	0.963	0.753	7.31	13	0.00102	1.99	LV	CELLTYPE	CM	control_LMNA	12	18
TTYH2	0.528	0.047	0.153	0.118	4.66	7.42	0.0102	1.33	LV	CELLTYPE	CM	control_LMNA	12	18
VAMP1	0.528	0.0317	0.0235	0.0184	2.03	8.76	0.00565	1.5	LV	CELLTYPE	CM	control_LMNA	12	18
CCDC38	0.527	0.0162	0.0152	0.0121	1.4	11.2	0.00202	1.79	LV	CELLTYPE	CM	control_LMNA	12	18
ZNF793-AS1	0.527	0.034	0.0232	0.0177	1.96	8.51	0.00629	1.47	LV	CELLTYPE	CM	control_LMNA	12	18
CYC1	0.526	0.0299	0.414	0.353	6.16	8.98	0.00514	1.52	LV	CELLTYPE	CM	control_LMNA	12	18
SPAG16	0.526	0.021	0.374	0.314	5.99	10.2	0.00302	1.68	LV	CELLTYPE	CM	control_LMNA	12	18
ADRB2	0.525	0.0183	0.0567	0.0428	3.2	10.8	0.00244	1.74	LV	CELLTYPE	CM	control_LMNA	12	18
AP003068.2	0.525	0.0104	0.0298	0.0266	2.32	12.9	0.00106	1.98	LV	CELLTYPE	CM	control_LMNA	12	18
PHTF2	0.525	0.0119	0.538	0.43	6.43	12.4	0.00129	1.92	LV	CELLTYPE	CM	control_LMNA	12	18
TMEM63B	0.525	0.00361	0.165	0.129	4.77	17.1	0.000224	2.44	LV	CELLTYPE	CM	control_LMNA	12	18
AC068205.1	0.524	0.0467	0.0545	0.0415	3.06	7.45	0.0101	1.33	LV	CELLTYPE	CM	control_LMNA	12	18
CCDC28B	0.524	0.0243	0.0259	0.0195	2.12	9.72	0.00377	1.61	LV	CELLTYPE	CM	control_LMNA	12	18
CLEC2D	0.523	0.0464	0.168	0.164	4.93	7.47	0.01	1.33	LV	CELLTYPE	CM	control_LMNA	12	18
COL24A1	0.523	0.0439	0.0349	0.0299	2.65	7.66	0.00919	1.36	LV	CELLTYPE	CM	control_LMNA	12	18
KIFC3	0.523	0.0195	0.626	0.472	6.64	10.5	0.0027	1.71	LV	CELLTYPE	CM	control_LMNA	12	18
MAL2	0.522	0.0456	0.0143	0.0118	1.28	7.53	0.00974	1.34	LV	CELLTYPE	CM	control_LMNA	12	18
TM2D3	0.522	0.0166	0.221	0.175	5.19	11.1	0.0021	1.78	LV	CELLTYPE	CM	control_LMNA	12	18
SHARPIN	0.521	0.000107	0.15	0.118	4.62	35.6	1.07e-06	3.97	LV	CELLTYPE	CM	control_LMNA	12	18
CRLS1	0.52	0.0203	0.654	0.49	6.7	10.4	0.00287	1.69	LV	CELLTYPE	CM	control_LMNA	12	18
AC025580.2	0.519	0.0333	0.0434	0.0343	2.86	8.59	0.0061	1.48	LV	CELLTYPE	CM	control_LMNA	12	18
ANAPC15	0.519	0.0296	0.0388	0.0307	2.72	9.01	0.00509	1.53	LV	CELLTYPE	CM	control_LMNA	12	18
PKM	0.519	0.0388	0.423	0.379	6.24	8.05	0.00772	1.41	LV	CELLTYPE	CM	control_LMNA	12	18
SLC35E4	0.519	0.0171	0.0487	0.0367	3.01	11	0.00219	1.77	LV	CELLTYPE	CM	control_LMNA	12	18
TRIM3	0.519	0.0106	0.0179	0.0168	1.68	12.8	0.0011	1.97	LV	CELLTYPE	CM	control_LMNA	12	18
AL354989.1	0.518	0.0155	0.0276	0.0219	2.23	11.4	0.0019	1.81	LV	CELLTYPE	CM	control_LMNA	12	18
TOM1	0.518	0.00631	0.312	0.266	5.72	14.9	0.000501	2.2	LV	CELLTYPE	CM	control_LMNA	12	18
TTLL1	0.518	0.0365	0.0674	0.0538	3.51	8.27	0.00701	1.44	LV	CELLTYPE	CM	control_LMNA	12	18
FAM129B	0.516	0.0203	0.0215	0.0206	1.88	10.4	0.00287	1.69	LV	CELLTYPE	CM	control_LMNA	12	18
GPI	0.516	0.0397	0.9	0.802	7.32	7.98	0.00794	1.4	LV	CELLTYPE	CM	control_LMNA	12	18
RUSC1	0.516	0.0239	0.019	0.0145	1.69	9.77	0.00368	1.62	LV	CELLTYPE	CM	control_LMNA	12	18
SEMA4B	0.516	0.0489	0.442	0.38	6.22	7.3	0.0108	1.31	LV	CELLTYPE	CM	control_LMNA	12	18
TRPT1	0.516	0.0463	0.0419	0.038	2.92	7.48	0.00994	1.33	LV	CELLTYPE	CM	control_LMNA	12	18
HMGN3	0.515	0.00226	1.73	1.41	8.16	19.2	0.000112	2.65	LV	CELLTYPE	CM	control_LMNA	12	18
RAPH1	0.514	0.0346	0.665	0.536	6.75	8.44	0.0065	1.46	LV	CELLTYPE	CM	control_LMNA	12	18
RHOXF1-AS1	0.514	0.0317	0.0491	0.0407	3.03	8.77	0.00563	1.5	LV	CELLTYPE	CM	control_LMNA	12	18
SCRN2	0.514	0.00901	0.0723	0.0604	3.66	13.4	0.000861	2.05	LV	CELLTYPE	CM	control_LMNA	12	18
FLOT1	0.513	0.0374	0.162	0.139	4.8	8.17	0.0073	1.43	LV	CELLTYPE	CM	control_LMNA	12	18
TRPM7	0.512	0.00707	2.87	2.43	8.91	14.4	0.000591	2.15	LV	CELLTYPE	CM	control_LMNA	12	18
CCDC106	0.511	0.0264	0.0295	0.024	2.32	9.4	0.0043	1.58	LV	CELLTYPE	CM	control_LMNA	12	18
DDX11-AS1	0.51	0.0324	0.0211	0.0205	1.85	8.69	0.00583	1.49	LV	CELLTYPE	CM	control_LMNA	12	18
IFI35	0.51	0.0403	0.0216	0.0222	1.92	7.93	0.00812	1.39	LV	CELLTYPE	CM	control_LMNA	12	18
LINC00511	0.509	0.0195	0.036	0.0339	2.69	10.5	0.00269	1.71	LV	CELLTYPE	CM	control_LMNA	12	18
TCTE3	0.509	0.0409	0.0501	0.0355	2.95	7.88	0.0083	1.39	LV	CELLTYPE	CM	control_LMNA	12	18
TMEM60	0.509	0.0348	0.0318	0.0251	2.41	8.43	0.00654	1.46	LV	CELLTYPE	CM	control_LMNA	12	18
ELOA-AS1	0.508	0.00686	0.22	0.178	5.23	14.6	0.000562	2.16	LV	CELLTYPE	CM	control_LMNA	12	18
TMED4	0.508	0.000975	0.178	0.145	4.87	23.2	3.16e-05	3.01	LV	CELLTYPE	CM	control_LMNA	12	18
AP000350.7	0.506	0.0411	0.0173	0.0123	1.5	7.86	0.00838	1.39	LV	CELLTYPE	CM	control_LMNA	12	18
B4GALT6	0.505	0.0206	0.049	0.0416	3.07	10.3	0.00295	1.69	LV	CELLTYPE	CM	control_LMNA	12	18
GAMT	0.505	0.015	0.0805	0.0689	3.75	11.5	0.00181	1.82	LV	CELLTYPE	CM	control_LMNA	12	18
STAG3	0.505	0.0127	0.0652	0.0542	3.5	12.1	0.00143	1.9	LV	CELLTYPE	CM	control_LMNA	12	18
WBP2NL	0.505	0.0208	0.0413	0.0341	2.8	10.3	0.00298	1.68	LV	CELLTYPE	CM	control_LMNA	12	18
AC008438.1	0.504	0.0225	0.0641	0.051	3.44	10	0.00334	1.65	LV	CELLTYPE	CM	control_LMNA	12	18
AC145207.1	0.503	0.0312	0.0934	0.0703	3.91	8.83	0.00549	1.51	LV	CELLTYPE	CM	control_LMNA	12	18
RHOT1	0.503	0.000969	0.79	0.649	7.05	23.2	3.12e-05	3.01	LV	CELLTYPE	CM	control_LMNA	12	18
SGSM1	0.503	0.0231	0.183	0.154	4.95	9.9	0.00349	1.64	LV	CELLTYPE	CM	control_LMNA	12	18
AKR1A1	0.502	0.00487	0.0793	0.0637	3.69	15.9	0.000348	2.31	LV	CELLTYPE	CM	control_LMNA	12	18
MCF2L	0.501	0.0382	0.0457	0.0518	3	8.11	0.0075	1.42	LV	CELLTYPE	CM	control_LMNA	12	18
TRIM65	0.501	0.0124	0.0436	0.0347	2.84	12.2	0.00137	1.91	LV	CELLTYPE	CM	control_LMNA	12	18
CXADR	0.5	0.0137	0.336	0.266	5.75	11.8	0.00159	1.86	LV	CELLTYPE	CM	control_LMNA	12	18
RCCD1	0.5	0.00687	0.0632	0.0531	3.44	14.6	0.000563	2.16	LV	CELLTYPE	CM	control_LMNA	12	18
SGCZ	0.5	0.0479	0.0618	0.0536	3.47	7.36	0.0105	1.32	LV	CELLTYPE	CM	control_LMNA	12	18

## Sheet: control_PKP2
Gene	logFC	FDR	mean_exp_control	mean_exp_genotype	logCPM	F	PValue	FDR_plot	Region	annotation_level	cell_type	comparison	Observations_genotype	Observations_reference
CCL2	6.05	0.000255	0.028	0.00125	2.19	44.4	4.05e-07	3.59	LV	CELLTYPE	CM	control_PKP2	6	18
PLA2G2A	5.34	0.0186	0.0566	0.00324	3.28	14.9	0.000653	1.73	LV	CELLTYPE	CM	control_PKP2	6	18
AC010096.1	4.45	0.0109	0.0321	0.00237	2.12	17.6	0.000271	1.96	LV	CELLTYPE	CM	control_PKP2	6	18
C4orf54	4.36	0.0394	0.0452	0.00341	2.41	11.3	0.00238	1.41	LV	CELLTYPE	CM	control_PKP2	6	18
LINC00324	3.45	0.0302	0.0222	0.00233	1.35	12.5	0.0015	1.52	LV	CELLTYPE	CM	control_PKP2	6	18
LINC01808	3.39	0.0285	0.0314	0.00371	2.04	12.8	0.00137	1.55	LV	CELLTYPE	CM	control_PKP2	6	18
SOCS3	3.38	0.00286	0.0128	0.00244	0.927	25.4	2.8e-05	2.54	LV	CELLTYPE	CM	control_PKP2	6	18
BHLHE40	3.21	0.0115	0.114	0.0233	4.25	17.3	0.000296	1.94	LV	CELLTYPE	CM	control_PKP2	6	18
IFITM2	2.96	0.0394	0.036	0.00905	2.62	11.3	0.0024	1.4	LV	CELLTYPE	CM	control_PKP2	6	18
MCTP2	2.92	0.0124	0.133	0.0254	4.21	16.9	0.000337	1.91	LV	CELLTYPE	CM	control_PKP2	6	18
UQCR11	2.76	0.0392	0.0201	0.00707	1.91	11.3	0.00237	1.41	LV	CELLTYPE	CM	control_PKP2	6	18
BLACE	2.7	0.0456	0.0144	0.00446	1.2	10.5	0.00325	1.34	LV	CELLTYPE	CM	control_PKP2	6	18
FAM84A	2.69	0.00505	0.0129	0.00372	1.1	22	7.28e-05	2.3	LV	CELLTYPE	CM	control_PKP2	6	18
GEM	2.58	0.0108	0.271	0.0862	5.27	17.6	0.000267	1.97	LV	CELLTYPE	CM	control_PKP2	6	18
TIMP1	2.57	0.0221	0.0856	0.0307	3.76	14	0.000873	1.66	LV	CELLTYPE	CM	control_PKP2	6	18
CCDC85A	2.41	0.0313	0.226	0.0741	5.23	12.3	0.00161	1.5	LV	CELLTYPE	CM	control_PKP2	6	18
IFITM3	2.41	0.0399	0.0746	0.0293	3.7	11.2	0.00246	1.4	LV	CELLTYPE	CM	control_PKP2	6	18
TM4SF1-AS1	2.4	0.022	0.0539	0.0211	3.33	14.1	0.000863	1.66	LV	CELLTYPE	CM	control_PKP2	6	18
CD44	2.37	0.0384	0.0514	0.0131	2.64	11.4	0.00227	1.42	LV	CELLTYPE	CM	control_PKP2	6	18
G0S2	2.28	0.0031	0.363	0.117	5.82	24.8	3.34e-05	2.51	LV	CELLTYPE	CM	control_PKP2	6	18
TM4SF1	2.27	0.0181	0.0214	0.00919	1.85	15.1	0.000614	1.74	LV	CELLTYPE	CM	control_PKP2	6	18
LINC01193	2.26	0.0266	0.025	0.00728	1.74	13.1	0.00121	1.58	LV	CELLTYPE	CM	control_PKP2	6	18
RPS6KB2-AS1	2.18	0.0415	0.0168	0.00699	1.59	11	0.00264	1.38	LV	CELLTYPE	CM	control_PKP2	6	18
HES1	2.16	0.0282	0.062	0.0249	3.34	12.8	0.00135	1.55	LV	CELLTYPE	CM	control_PKP2	6	18
CAMK1D	2.12	0.0228	0.215	0.105	5.18	13.9	0.000915	1.64	LV	CELLTYPE	CM	control_PKP2	6	18
HIST1H2BD	2.08	0.0392	0.0688	0.0293	3.38	11.3	0.00235	1.41	LV	CELLTYPE	CM	control_PKP2	6	18
PDGFRB	2.07	0.000372	0.0288	0.0109	2.24	41.1	7.63e-07	3.43	LV	CELLTYPE	CM	control_PKP2	6	18
H1F0	2.03	0.0447	0.0841	0.0394	3.74	10.6	0.00312	1.35	LV	CELLTYPE	CM	control_PKP2	6	18
COL15A1	2.02	0.0104	0.0489	0.0229	3.01	17.8	0.000249	1.98	LV	CELLTYPE	CM	control_PKP2	6	18
JUNB	1.99	0.0392	0.211	0.116	5.12	11.3	0.00236	1.41	LV	CELLTYPE	CM	control_PKP2	6	18
SLC36A2	1.99	0.0303	0.0195	0.00831	1.56	12.5	0.00151	1.52	LV	CELLTYPE	CM	control_PKP2	6	18
ETNPPL	1.94	0.00467	0.0286	0.0115	2.02	22.4	6.42e-05	2.33	LV	CELLTYPE	CM	control_PKP2	6	18
CASQ1	1.89	0.0493	0.018	0.00753	1.54	10.1	0.00374	1.31	LV	CELLTYPE	CM	control_PKP2	6	18
MID1IP1	1.87	0.00267	0.075	0.0359	3.59	25.9	2.49e-05	2.57	LV	CELLTYPE	CM	control_PKP2	6	18
ABCG1	1.86	0.0132	0.105	0.032	3.83	16.6	0.000373	1.88	LV	CELLTYPE	CM	control_PKP2	6	18
TAS1R1	1.83	0.0127	0.0505	0.0188	2.83	16.8	0.000349	1.9	LV	CELLTYPE	CM	control_PKP2	6	18
TPM2	1.82	0.000441	1.48	0.697	7.9	39.2	1.13e-06	3.36	LV	CELLTYPE	CM	control_PKP2	6	18
LINC02389	1.81	0.0488	0.0216	0.013	1.96	10.1	0.00368	1.31	LV	CELLTYPE	CM	control_PKP2	6	18
DUSP13	1.8	0.00441	0.0263	0.0131	2.1	22.8	5.77e-05	2.36	LV	CELLTYPE	CM	control_PKP2	6	18
MIR4458HG	1.8	0.0377	0.0757	0.05	3.78	11.5	0.0022	1.42	LV	CELLTYPE	CM	control_PKP2	6	18
PLP2	1.8	0.00598	0.0722	0.0287	3.46	21.1	9.39e-05	2.22	LV	CELLTYPE	CM	control_PKP2	6	18
MAP3K8	1.78	0.00673	0.0337	0.0173	2.52	20.3	0.000118	2.17	LV	CELLTYPE	CM	control_PKP2	6	18
ADRB1	1.77	0.0115	0.229	0.152	5.37	17.3	0.000293	1.94	LV	CELLTYPE	CM	control_PKP2	6	18
AL135936.1	1.77	0.00371	0.0581	0.0239	3.07	23.8	4.42e-05	2.43	LV	CELLTYPE	CM	control_PKP2	6	18
USP26	1.76	0.0419	0.0133	0.00798	1.33	10.9	0.00271	1.38	LV	CELLTYPE	CM	control_PKP2	6	18
PTGIS	1.71	0.0181	0.0159	0.00837	1.45	15.1	0.000618	1.74	LV	CELLTYPE	CM	control_PKP2	6	18
IDH2-DT	1.66	0.000488	0.135	0.0597	4.37	37.6	1.58e-06	3.31	LV	CELLTYPE	CM	control_PKP2	6	18
BCL3	1.64	0.0238	0.021	0.00894	1.66	13.7	0.000972	1.62	LV	CELLTYPE	CM	control_PKP2	6	18
PTMS	1.63	0.0322	0.0369	0.0195	2.59	12.2	0.0017	1.49	LV	CELLTYPE	CM	control_PKP2	6	18
LRP4	1.62	0.0265	1.17	0.726	7.73	13.2	0.00119	1.58	LV	CELLTYPE	CM	control_PKP2	6	18
PDE4B	1.62	0.000879	0.309	0.148	5.57	33.4	4.01e-06	3.06	LV	CELLTYPE	CM	control_PKP2	6	18
TRPC4	1.62	0.000958	0.0938	0.0501	3.93	32.8	4.6e-06	3.02	LV	CELLTYPE	CM	control_PKP2	6	18
RCAN3	1.61	0.044	0.1	0.0421	3.61	10.7	0.003	1.36	LV	CELLTYPE	CM	control_PKP2	6	18
MAGIX	1.6	0.0387	0.0238	0.0135	2.01	11.4	0.0023	1.41	LV	CELLTYPE	CM	control_PKP2	6	18
AL442647.1	1.59	0.0276	0.0292	0.0175	2.27	12.9	0.00131	1.56	LV	CELLTYPE	CM	control_PKP2	6	18
AL031280.1	1.57	0.000738	0.084	0.0414	3.68	34.8	2.9e-06	3.13	LV	CELLTYPE	CM	control_PKP2	6	18
RPL13A	1.57	0.0473	0.162	0.1	4.84	10.3	0.00345	1.33	LV	CELLTYPE	CM	control_PKP2	6	18
TBX20	1.57	0.000255	1.71	0.799	8	44.4	4e-07	3.59	LV	CELLTYPE	CM	control_PKP2	6	18
EMP3	1.56	0.0408	0.0284	0.0171	2.27	11.1	0.00256	1.39	LV	CELLTYPE	CM	control_PKP2	6	18
NKX2-5	1.56	0.004	0.271	0.153	5.44	23.4	4.92e-05	2.4	LV	CELLTYPE	CM	control_PKP2	6	18
RELB	1.54	0.018	0.0422	0.022	2.64	15.1	0.000606	1.75	LV	CELLTYPE	CM	control_PKP2	6	18
NES	1.53	0.0173	0.0507	0.0261	3	15.3	0.000576	1.76	LV	CELLTYPE	CM	control_PKP2	6	18
FHL3	1.52	0.0416	0.0126	0.00653	0.964	11	0.00265	1.38	LV	CELLTYPE	CM	control_PKP2	6	18
IDH2	1.52	0.00063	0.866	0.461	7.11	36.1	2.21e-06	3.2	LV	CELLTYPE	CM	control_PKP2	6	18
PWRN1	1.52	0.0217	0.0159	0.0104	1.49	14.1	0.000844	1.66	LV	CELLTYPE	CM	control_PKP2	6	18
TMEM51	1.52	0.00641	0.0484	0.0231	2.89	20.6	0.000108	2.19	LV	CELLTYPE	CM	control_PKP2	6	18
TPM4	1.52	0.044	0.0237	0.0129	1.91	10.7	0.00299	1.36	LV	CELLTYPE	CM	control_PKP2	6	18
LPCAT4	1.51	0.00267	0.186	0.105	4.92	25.9	2.5e-05	2.57	LV	CELLTYPE	CM	control_PKP2	6	18
RABGGTA	1.48	0.019	0.0207	0.0159	1.92	14.8	0.000683	1.72	LV	CELLTYPE	CM	control_PKP2	6	18
AC025183.1	1.47	0.0157	0.0199	0.0111	1.75	15.8	0.000477	1.81	LV	CELLTYPE	CM	control_PKP2	6	18
ARL4A	1.47	0.031	0.0633	0.0317	3.23	12.4	0.00158	1.51	LV	CELLTYPE	CM	control_PKP2	6	18
S1PR3	1.47	0.0131	0.0189	0.00895	1.62	16.6	0.000366	1.88	LV	CELLTYPE	CM	control_PKP2	6	18
LDHA	1.45	0.00168	0.17	0.0882	4.7	28.7	1.21e-05	2.78	LV	CELLTYPE	CM	control_PKP2	6	18
MEIS1-AS2	1.45	0.0202	0.0493	0.0251	2.92	14.5	0.000747	1.7	LV	CELLTYPE	CM	control_PKP2	6	18
SELENOM	1.45	0.0356	0.109	0.0685	4.13	11.7	0.00199	1.45	LV	CELLTYPE	CM	control_PKP2	6	18
CA14	1.44	0.00969	0.0134	0.007	1.18	18.3	0.000218	2.01	LV	CELLTYPE	CM	control_PKP2	6	18
FLT3	1.44	0.00473	0.0409	0.0273	2.85	22.3	6.66e-05	2.33	LV	CELLTYPE	CM	control_PKP2	6	18
SNRPD2	1.44	0.0284	0.0615	0.0412	3.41	12.8	0.00137	1.55	LV	CELLTYPE	CM	control_PKP2	6	18
SMTNL2	1.43	0.0022	0.0513	0.0271	3.02	27	1.87e-05	2.66	LV	CELLTYPE	CM	control_PKP2	6	18
CRIP2	1.42	0.0132	0.662	0.424	6.81	16.6	0.000375	1.88	LV	CELLTYPE	CM	control_PKP2	6	18
LONRF3	1.42	0.0394	0.0179	0.0104	1.54	11.3	0.00239	1.41	LV	CELLTYPE	CM	control_PKP2	6	18
SHISA4	1.42	0.0305	0.047	0.0278	2.96	12.5	0.00153	1.52	LV	CELLTYPE	CM	control_PKP2	6	18
ENO3	1.41	0.00576	0.261	0.17	5.4	21.3	8.84e-05	2.24	LV	CELLTYPE	CM	control_PKP2	6	18
ITGA3	1.41	0.002	0.207	0.106	4.96	27.7	1.56e-05	2.7	LV	CELLTYPE	CM	control_PKP2	6	18
PHACTR2-AS1	1.41	0.0181	0.0305	0.0194	2.36	15.1	0.000619	1.74	LV	CELLTYPE	CM	control_PKP2	6	18
RAB3A	1.41	0.0173	0.0166	0.0103	1.5	15.3	0.000573	1.76	LV	CELLTYPE	CM	control_PKP2	6	18
SLC1A2	1.4	0.0446	0.105	0.0485	3.92	10.6	0.0031	1.35	LV	CELLTYPE	CM	control_PKP2	6	18
TEAD2	1.4	0.00103	0.0534	0.0335	3.15	32.2	5.24e-06	2.99	LV	CELLTYPE	CM	control_PKP2	6	18
AQP4	1.39	0.0196	0.0285	0.0187	2.28	14.6	0.00071	1.71	LV	CELLTYPE	CM	control_PKP2	6	18
CREB3L1	1.39	0.0158	0.0475	0.0309	2.98	15.8	0.000484	1.8	LV	CELLTYPE	CM	control_PKP2	6	18
HRH2	1.39	0.00191	0.365	0.185	5.82	28	1.45e-05	2.72	LV	CELLTYPE	CM	control_PKP2	6	18
HS3ST1	1.39	0.00984	0.0159	0.00991	1.41	18.2	0.000227	2.01	LV	CELLTYPE	CM	control_PKP2	6	18
IL13RA1	1.39	0.00949	0.0293	0.0171	2.24	18.4	0.00021	2.02	LV	CELLTYPE	CM	control_PKP2	6	18
CADPS2	1.38	0.00562	0.418	0.289	6.11	21.4	8.51e-05	2.25	LV	CELLTYPE	CM	control_PKP2	6	18
MYL6	1.38	0.000441	1.03	0.587	7.36	38.9	1.2e-06	3.36	LV	CELLTYPE	CM	control_PKP2	6	18
USP39	1.38	0.0132	0.602	0.435	6.76	16.6	0.000376	1.88	LV	CELLTYPE	CM	control_PKP2	6	18
MYL9	1.37	0.0162	1.42	0.746	7.76	15.6	0.000512	1.79	LV	CELLTYPE	CM	control_PKP2	6	18
SREBF1	1.36	0.0249	0.0771	0.0373	3.48	13.4	0.00108	1.6	LV	CELLTYPE	CM	control_PKP2	6	18
LRP1	1.35	0.00633	0.137	0.0823	4.53	20.7	0.000105	2.2	LV	CELLTYPE	CM	control_PKP2	6	18
VASP	1.35	0.000956	0.108	0.0638	4.08	32.9	4.49e-06	3.02	LV	CELLTYPE	CM	control_PKP2	6	18
ARHGAP22	1.34	0.00657	0.059	0.036	3.23	20.4	0.000115	2.18	LV	CELLTYPE	CM	control_PKP2	6	18
BMP7	1.34	0.0335	0.0346	0.0173	2.48	12	0.0018	1.48	LV	CELLTYPE	CM	control_PKP2	6	18
POLR2I	1.34	0.0455	0.0179	0.0137	1.73	10.5	0.00324	1.34	LV	CELLTYPE	CM	control_PKP2	6	18
IL17RD	1.33	0.0485	0.0317	0.0185	2.36	10.2	0.00363	1.31	LV	CELLTYPE	CM	control_PKP2	6	18
LMO1	1.32	0.0124	0.0152	0.00862	1.38	16.9	0.000336	1.91	LV	CELLTYPE	CM	control_PKP2	6	18
MAP3K19	1.32	0.0355	0.0774	0.0533	3.76	11.8	0.00197	1.45	LV	CELLTYPE	CM	control_PKP2	6	18
AC003102.1	1.31	0.00382	0.018	0.0129	1.61	23.6	4.59e-05	2.42	LV	CELLTYPE	CM	control_PKP2	6	18
AL591926.2	1.3	0.0257	0.0216	0.0144	1.86	13.3	0.00114	1.59	LV	CELLTYPE	CM	control_PKP2	6	18
FPGT-TNNI3K	1.29	0.0162	0.0338	0.0154	2.32	15.6	0.00051	1.79	LV	CELLTYPE	CM	control_PKP2	6	18
GRIP1	1.29	0.00794	0.318	0.212	5.68	19.4	0.000153	2.1	LV	CELLTYPE	CM	control_PKP2	6	18
LOXL1	1.29	0.0287	0.0905	0.0461	3.73	12.7	0.00139	1.54	LV	CELLTYPE	CM	control_PKP2	6	18
AL451069.1	1.28	0.0433	0.146	0.105	4.6	10.7	0.00291	1.36	LV	CELLTYPE	CM	control_PKP2	6	18
CXorf38	1.28	0.00228	0.265	0.187	5.41	26.8	1.98e-05	2.64	LV	CELLTYPE	CM	control_PKP2	6	18
B3GALT2	1.27	0.00894	0.0675	0.045	3.53	18.7	0.000194	2.05	LV	CELLTYPE	CM	control_PKP2	6	18
AC009955.2	1.26	0.0381	0.0406	0.0207	2.62	11.4	0.00223	1.42	LV	CELLTYPE	CM	control_PKP2	6	18
AC136604.2	1.26	0.0164	0.114	0.0851	4.34	15.6	0.000523	1.78	LV	CELLTYPE	CM	control_PKP2	6	18
WDR62	1.26	0.0452	0.0451	0.035	3	10.5	0.00318	1.35	LV	CELLTYPE	CM	control_PKP2	6	18
AC004594.1	1.25	0.0393	0.125	0.0799	4.28	11.3	0.00238	1.41	LV	CELLTYPE	CM	control_PKP2	6	18
CHPF	1.25	0.00647	0.0508	0.0354	3.08	20.5	0.000111	2.19	LV	CELLTYPE	CM	control_PKP2	6	18
NMRK2	1.23	0.0418	0.835	0.516	7.05	11	0.00268	1.38	LV	CELLTYPE	CM	control_PKP2	6	18
PPP1R1C	1.23	0.00398	1.07	0.608	7.39	23.4	4.87e-05	2.4	LV	CELLTYPE	CM	control_PKP2	6	18
RPS18	1.23	0.0413	0.0892	0.0688	3.99	11	0.0026	1.38	LV	CELLTYPE	CM	control_PKP2	6	18
AC005358.1	1.22	0.00252	1.02	0.572	7.3	26.2	2.29e-05	2.6	LV	CELLTYPE	CM	control_PKP2	6	18
ARRB2	1.22	0.0263	0.0279	0.0199	2.18	13.2	0.00118	1.58	LV	CELLTYPE	CM	control_PKP2	6	18
CARMN	1.22	0.0236	0.375	0.204	5.83	13.8	0.000958	1.63	LV	CELLTYPE	CM	control_PKP2	6	18
IMP4	1.21	0.0248	0.0678	0.0471	3.52	13.5	0.00105	1.61	LV	CELLTYPE	CM	control_PKP2	6	18
S100A16	1.21	0.0165	0.0337	0.0208	2.4	15.5	0.00053	1.78	LV	CELLTYPE	CM	control_PKP2	6	18
ATP2B4	1.2	0.00892	1.55	0.912	7.86	18.8	0.000188	2.05	LV	CELLTYPE	CM	control_PKP2	6	18
MYADM	1.2	0.0203	0.14	0.0872	4.46	14.5	0.000758	1.69	LV	CELLTYPE	CM	control_PKP2	6	18
PAQR5	1.2	0.00878	0.015	0.0104	1.36	18.8	0.000183	2.06	LV	CELLTYPE	CM	control_PKP2	6	18
PPP1R1A	1.2	0.0244	0.0227	0.0169	2.01	13.6	0.00101	1.61	LV	CELLTYPE	CM	control_PKP2	6	18
PSME2	1.2	0.0312	0.0196	0.015	1.79	12.3	0.0016	1.51	LV	CELLTYPE	CM	control_PKP2	6	18
RPL27A	1.2	0.0454	0.16	0.113	4.78	10.5	0.00323	1.34	LV	CELLTYPE	CM	control_PKP2	6	18
ACER2	1.19	0.0121	0.0402	0.0265	2.7	17	0.000321	1.92	LV	CELLTYPE	CM	control_PKP2	6	18
PDE4A	1.19	0.00567	0.0706	0.051	3.54	21.4	8.64e-05	2.25	LV	CELLTYPE	CM	control_PKP2	6	18
CD63	1.18	0.0202	0.235	0.167	5.28	14.5	0.000747	1.7	LV	CELLTYPE	CM	control_PKP2	6	18
PDLIM7	1.18	0.0477	0.137	0.0967	4.45	10.3	0.00351	1.32	LV	CELLTYPE	CM	control_PKP2	6	18
RPLP2	1.18	0.0116	0.176	0.134	4.91	17.3	0.000298	1.94	LV	CELLTYPE	CM	control_PKP2	6	18
SMCR5	1.18	0.00167	0.125	0.0809	4.38	28.9	1.17e-05	2.78	LV	CELLTYPE	CM	control_PKP2	6	18
DNAH3	1.17	0.0278	0.183	0.143	4.95	12.9	0.00133	1.56	LV	CELLTYPE	CM	control_PKP2	6	18
RGMA	1.17	0.0408	0.0296	0.0241	2.43	11.1	0.00256	1.39	LV	CELLTYPE	CM	control_PKP2	6	18
AC016650.1	1.16	0.0475	0.426	0.256	5.98	10.3	0.00349	1.32	LV	CELLTYPE	CM	control_PKP2	6	18
ACTG1	1.16	0.027	1.63	1.16	8.04	13	0.00124	1.57	LV	CELLTYPE	CM	control_PKP2	6	18
SEL1L3	1.16	0.0355	0.018	0.0124	1.53	11.8	0.00197	1.45	LV	CELLTYPE	CM	control_PKP2	6	18
SYP	1.16	0.000998	0.0222	0.0141	1.86	32.5	4.95e-06	3	LV	CELLTYPE	CM	control_PKP2	6	18
AC092171.3	1.15	0.0418	0.0129	0.00879	1.08	10.9	0.00269	1.38	LV	CELLTYPE	CM	control_PKP2	6	18
INPP5J	1.15	0.000977	0.0516	0.0341	3.03	32.6	4.78e-06	3.01	LV	CELLTYPE	CM	control_PKP2	6	18
IPO9-AS1	1.15	0.0317	1.86	1.06	8.24	12.3	0.00165	1.5	LV	CELLTYPE	CM	control_PKP2	6	18
ISOC1	1.15	0.000465	0.187	0.118	4.88	38.1	1.42e-06	3.33	LV	CELLTYPE	CM	control_PKP2	6	18
LINC00276	1.15	0.0256	0.107	0.0828	4.21	13.3	0.00113	1.59	LV	CELLTYPE	CM	control_PKP2	6	18
LMNA	1.15	0.00899	0.484	0.343	6.27	18.6	0.000196	2.05	LV	CELLTYPE	CM	control_PKP2	6	18
MYO1E	1.15	0.00777	0.334	0.234	5.72	19.6	0.000148	2.11	LV	CELLTYPE	CM	control_PKP2	6	18
SLC44A3	1.15	0.0231	0.0794	0.0552	3.72	13.9	0.000932	1.64	LV	CELLTYPE	CM	control_PKP2	6	18
SSUH2	1.15	0.0403	0.078	0.0567	3.78	11.1	0.00251	1.39	LV	CELLTYPE	CM	control_PKP2	6	18
ITPKB	1.14	0.00456	0.0165	0.0127	1.47	22.6	6.11e-05	2.34	LV	CELLTYPE	CM	control_PKP2	6	18
FAM78A	1.13	0.0202	0.0462	0.0316	2.95	14.5	0.00074	1.7	LV	CELLTYPE	CM	control_PKP2	6	18
PPARGC1B	1.13	0.000956	1.43	0.877	7.78	32.9	4.44e-06	3.02	LV	CELLTYPE	CM	control_PKP2	6	18
PYGM	1.13	0.00211	0.0548	0.0388	3.15	27.4	1.69e-05	2.68	LV	CELLTYPE	CM	control_PKP2	6	18
RASSF3	1.13	0.01	0.461	0.293	6.13	18	0.000235	2	LV	CELLTYPE	CM	control_PKP2	6	18
RNF125	1.13	0.00784	0.0511	0.0358	3.1	19.5	0.000149	2.11	LV	CELLTYPE	CM	control_PKP2	6	18
TLL2	1.13	0.0304	0.131	0.096	4.43	12.5	0.00152	1.52	LV	CELLTYPE	CM	control_PKP2	6	18
ADGRE5	1.11	0.0041	0.122	0.0792	4.27	23.2	5.21e-05	2.39	LV	CELLTYPE	CM	control_PKP2	6	18
ASAP3	1.11	0.000958	0.293	0.194	5.54	32.7	4.63e-06	3.02	LV	CELLTYPE	CM	control_PKP2	6	18
KCNMA1	1.11	0.0166	0.0688	0.0508	3.4	15.5	0.000539	1.78	LV	CELLTYPE	CM	control_PKP2	6	18
LITAF	1.11	0.0199	0.0925	0.0656	3.93	14.6	0.000726	1.7	LV	CELLTYPE	CM	control_PKP2	6	18
SMYD1	1.11	0.00562	1.62	1.02	8.02	21.4	8.45e-05	2.25	LV	CELLTYPE	CM	control_PKP2	6	18
TCEAL9	1.11	0.0243	0.0723	0.0577	3.61	13.7	0.000998	1.61	LV	CELLTYPE	CM	control_PKP2	6	18
RPS27	1.1	0.0366	0.114	0.0978	4.36	11.6	0.00209	1.44	LV	CELLTYPE	CM	control_PKP2	6	18
GRB7	1.09	0.0219	0.0129	0.00842	1.09	14.1	0.000856	1.66	LV	CELLTYPE	CM	control_PKP2	6	18
SCART1	1.09	0.0225	0.0403	0.0263	2.69	14	0.000891	1.65	LV	CELLTYPE	CM	control_PKP2	6	18
ATP5ME	1.08	0.0358	0.306	0.267	5.78	11.7	0.00202	1.45	LV	CELLTYPE	CM	control_PKP2	6	18
CORO6	1.08	0.00263	0.337	0.277	5.87	26	2.43e-05	2.58	LV	CELLTYPE	CM	control_PKP2	6	18
DRAP1	1.08	0.00967	0.0633	0.0519	3.45	18.3	0.000215	2.01	LV	CELLTYPE	CM	control_PKP2	6	18
FLOT1	1.08	0.00697	0.162	0.122	4.74	20	0.000128	2.16	LV	CELLTYPE	CM	control_PKP2	6	18
AC117834.1	1.07	0.0365	0.63	0.442	6.68	11.6	0.00207	1.44	LV	CELLTYPE	CM	control_PKP2	6	18
CATIP-AS2	1.07	0.0391	0.016	0.0131	1.54	11.3	0.00234	1.41	LV	CELLTYPE	CM	control_PKP2	6	18
LINC01936	1.07	0.0368	0.34	0.205	5.7	11.6	0.00211	1.43	LV	CELLTYPE	CM	control_PKP2	6	18
SBK1	1.07	0.0196	0.0721	0.0507	3.49	14.7	0.000709	1.71	LV	CELLTYPE	CM	control_PKP2	6	18
COL13A1	1.06	0.0225	0.057	0.0403	3.22	14	0.000898	1.65	LV	CELLTYPE	CM	control_PKP2	6	18
ETS1	1.06	0.0149	0.0744	0.0458	3.48	16	0.000448	1.83	LV	CELLTYPE	CM	control_PKP2	6	18
SAMD10	1.06	0.0158	0.0146	0.0113	1.39	15.8	0.000485	1.8	LV	CELLTYPE	CM	control_PKP2	6	18
GRIP2	1.05	0.0195	0.862	0.599	7.16	14.7	0.000707	1.71	LV	CELLTYPE	CM	control_PKP2	6	18
PLCG2	1.05	0.0257	0.079	0.0585	3.67	13.3	0.00114	1.59	LV	CELLTYPE	CM	control_PKP2	6	18
RASGRP2	1.05	0.022	0.0447	0.0362	2.94	14.1	0.000862	1.66	LV	CELLTYPE	CM	control_PKP2	6	18
SELENOS	1.05	0.0028	0.256	0.184	5.33	25.6	2.7e-05	2.55	LV	CELLTYPE	CM	control_PKP2	6	18
AC009720.1	1.04	0.0447	0.0264	0.0205	2.14	10.6	0.00313	1.35	LV	CELLTYPE	CM	control_PKP2	6	18
MTA1	1.04	0.00171	0.397	0.264	5.99	28.6	1.24e-05	2.77	LV	CELLTYPE	CM	control_PKP2	6	18
TMEM38A	1.04	0.0248	0.383	0.244	5.85	13.5	0.00105	1.61	LV	CELLTYPE	CM	control_PKP2	6	18
AC010333.2	1.03	0.0129	0.0151	0.0101	1.28	16.7	0.000356	1.89	LV	CELLTYPE	CM	control_PKP2	6	18
CREB3	1.03	0.0041	0.0358	0.0258	2.57	23.2	5.18e-05	2.39	LV	CELLTYPE	CM	control_PKP2	6	18
EPOR	1.03	0.00138	0.0415	0.0272	2.73	30.4	7.98e-06	2.86	LV	CELLTYPE	CM	control_PKP2	6	18
PROB1	1.03	0.0454	0.032	0.0228	2.48	10.5	0.0032	1.34	LV	CELLTYPE	CM	control_PKP2	6	18
STEAP3	1.03	0.0461	0.019	0.0146	1.69	10.4	0.00332	1.34	LV	CELLTYPE	CM	control_PKP2	6	18
LINC02334	1.02	0.00889	0.648	0.442	6.72	18.8	0.000186	2.05	LV	CELLTYPE	CM	control_PKP2	6	18
MIR4300HG	1.02	0.0377	0.197	0.148	5.01	11.5	0.0022	1.42	LV	CELLTYPE	CM	control_PKP2	6	18
SEMA4C	1.02	0.034	0.0156	0.0129	1.46	12	0.00185	1.47	LV	CELLTYPE	CM	control_PKP2	6	18
AC009226.1	1.01	0.0185	0.0272	0.023	2.17	15	0.00064	1.73	LV	CELLTYPE	CM	control_PKP2	6	18
DISC1	1.01	0.0141	2.2	1.6	8.51	16.3	0.000415	1.85	LV	CELLTYPE	CM	control_PKP2	6	18
HMG20B	1.01	0.022	0.0398	0.0331	2.78	14.1	0.000864	1.66	LV	CELLTYPE	CM	control_PKP2	6	18
MAN1C1	1.01	0.00347	0.305	0.225	5.61	24.2	3.96e-05	2.46	LV	CELLTYPE	CM	control_PKP2	6	18
RORB-AS1	1.01	0.0202	0.0469	0.0357	2.95	14.5	0.000746	1.7	LV	CELLTYPE	CM	control_PKP2	6	18
SLC35B2	1.01	0.0438	0.0152	0.0124	1.45	10.7	0.00297	1.36	LV	CELLTYPE	CM	control_PKP2	6	18
UNC5B	1.01	0.0249	0.0733	0.05	3.53	13.5	0.00107	1.6	LV	CELLTYPE	CM	control_PKP2	6	18
PITPNM2	1	0.00754	0.362	0.269	5.85	19.7	0.000141	2.12	LV	CELLTYPE	CM	control_PKP2	6	18
CCDC9B	0.994	0.00291	0.221	0.17	5.23	25.2	3e-05	2.54	LV	CELLTYPE	CM	control_PKP2	6	18
ISG15	0.99	0.0244	0.0328	0.0276	2.46	13.6	0.00102	1.61	LV	CELLTYPE	CM	control_PKP2	6	18
MYO1H	0.981	0.0207	0.0437	0.0316	2.77	14.4	0.00078	1.68	LV	CELLTYPE	CM	control_PKP2	6	18
CKM	0.979	0.0399	1.6	1.28	8.04	11.2	0.00246	1.4	LV	CELLTYPE	CM	control_PKP2	6	18
DDX39A	0.972	0.0022	0.046	0.0356	2.96	27.1	1.82e-05	2.66	LV	CELLTYPE	CM	control_PKP2	6	18
RAB26	0.972	0.00291	0.041	0.032	2.74	25.3	2.92e-05	2.54	LV	CELLTYPE	CM	control_PKP2	6	18
TTYH2	0.972	0.00647	0.153	0.113	4.62	20.5	0.000111	2.19	LV	CELLTYPE	CM	control_PKP2	6	18
CNN2	0.97	0.00816	0.153	0.104	4.6	19.2	0.000164	2.09	LV	CELLTYPE	CM	control_PKP2	6	18
AP003110.1	0.961	0.0384	0.0411	0.0391	2.92	11.4	0.00227	1.42	LV	CELLTYPE	CM	control_PKP2	6	18
GLRA1	0.961	0.0445	0.0776	0.0538	3.6	10.6	0.00308	1.35	LV	CELLTYPE	CM	control_PKP2	6	18
AL627171.2	0.959	0.0452	0.0422	0.0282	2.67	10.5	0.00317	1.35	LV	CELLTYPE	CM	control_PKP2	6	18
PIAS3	0.959	0.00462	0.0266	0.0208	2.2	22.5	6.27e-05	2.34	LV	CELLTYPE	CM	control_PKP2	6	18
PHF23	0.958	0.00777	0.015	0.0119	1.37	19.6	0.000148	2.11	LV	CELLTYPE	CM	control_PKP2	6	18
AP001893.3	0.957	0.0287	0.0261	0.0202	2.08	12.7	0.0014	1.54	LV	CELLTYPE	CM	control_PKP2	6	18
HSPB7	0.954	0.0232	2.44	2.04	8.7	13.8	0.000943	1.63	LV	CELLTYPE	CM	control_PKP2	6	18
FALEC	0.953	0.0377	0.0542	0.0465	3.22	11.5	0.0022	1.42	LV	CELLTYPE	CM	control_PKP2	6	18
EPHA2	0.947	0.0304	0.0222	0.015	1.85	12.5	0.00152	1.52	LV	CELLTYPE	CM	control_PKP2	6	18
MRPL14	0.941	0.0275	0.0937	0.081	4.05	12.9	0.00129	1.56	LV	CELLTYPE	CM	control_PKP2	6	18
NETO2	0.937	0.0434	0.0177	0.0168	1.66	10.7	0.00293	1.36	LV	CELLTYPE	CM	control_PKP2	6	18
SPHKAP	0.936	0.0182	2.53	2.13	8.74	15	0.000622	1.74	LV	CELLTYPE	CM	control_PKP2	6	18
PPP1R16A	0.935	0.00269	0.346	0.254	5.8	25.8	2.56e-05	2.57	LV	CELLTYPE	CM	control_PKP2	6	18
GIPR	0.934	0.00751	0.103	0.08	4.04	19.7	0.00014	2.12	LV	CELLTYPE	CM	control_PKP2	6	18
HAND2	0.934	0.00638	0.36	0.257	5.84	20.6	0.000107	2.2	LV	CELLTYPE	CM	control_PKP2	6	18
RARA	0.934	0.0278	0.0428	0.0289	2.72	12.9	0.00132	1.56	LV	CELLTYPE	CM	control_PKP2	6	18
SIGIRR	0.924	0.0297	0.0596	0.0438	3.32	12.6	0.00147	1.53	LV	CELLTYPE	CM	control_PKP2	6	18
GLA	0.923	0.0205	0.0239	0.0216	2.09	14.4	0.000772	1.69	LV	CELLTYPE	CM	control_PKP2	6	18
RARG	0.92	0.0271	0.0187	0.0137	1.63	13	0.00126	1.57	LV	CELLTYPE	CM	control_PKP2	6	18
LSMEM2	0.917	0.00684	0.0449	0.0313	2.87	20.2	0.000123	2.17	LV	CELLTYPE	CM	control_PKP2	6	18
AP003181.1	0.912	0.0278	0.0582	0.0503	3.34	12.9	0.00132	1.56	LV	CELLTYPE	CM	control_PKP2	6	18
CEP85L	0.911	0.0415	0.918	0.773	7.32	11	0.00264	1.38	LV	CELLTYPE	CM	control_PKP2	6	18
PHLDB3	0.908	0.0126	0.0585	0.0437	3.24	16.8	0.000346	1.9	LV	CELLTYPE	CM	control_PKP2	6	18
RPL21	0.908	0.042	0.188	0.168	5.05	10.9	0.00273	1.38	LV	CELLTYPE	CM	control_PKP2	6	18
NRSN2	0.907	0.00684	0.0478	0.0381	2.98	20.2	0.000123	2.17	LV	CELLTYPE	CM	control_PKP2	6	18
AC011383.1	0.906	0.0472	0.0139	0.0117	1.28	10.3	0.00343	1.33	LV	CELLTYPE	CM	control_PKP2	6	18
APOBEC2	0.904	0.035	0.257	0.22	5.48	11.8	0.00192	1.46	LV	CELLTYPE	CM	control_PKP2	6	18
THAP8	0.904	0.0384	0.0187	0.0158	1.69	11.4	0.00226	1.42	LV	CELLTYPE	CM	control_PKP2	6	18
PTMA	0.9	0.00872	0.203	0.171	5.1	18.9	0.000179	2.06	LV	CELLTYPE	CM	control_PKP2	6	18
SGCB	0.899	0.00793	0.181	0.13	4.83	19.4	0.000153	2.1	LV	CELLTYPE	CM	control_PKP2	6	18
FAM171A1	0.896	0.0368	0.0524	0.0403	3.12	11.6	0.0021	1.43	LV	CELLTYPE	CM	control_PKP2	6	18
RABIF	0.896	0.0331	0.0224	0.0182	1.9	12.1	0.00177	1.48	LV	CELLTYPE	CM	control_PKP2	6	18
SNHG25	0.892	0.00543	0.263	0.223	5.45	21.6	7.97e-05	2.27	LV	CELLTYPE	CM	control_PKP2	6	18
LAMA5	0.891	0.00178	0.144	0.119	4.58	28.4	1.32e-05	2.75	LV	CELLTYPE	CM	control_PKP2	6	18
SLC27A6	0.891	0.0354	0.644	0.545	6.75	11.8	0.00196	1.45	LV	CELLTYPE	CM	control_PKP2	6	18
ATAD3A	0.89	0.0276	0.0715	0.0652	3.66	12.9	0.00131	1.56	LV	CELLTYPE	CM	control_PKP2	6	18
RTN4RL1	0.888	0.0466	0.0791	0.0634	3.7	10.4	0.00337	1.33	LV	CELLTYPE	CM	control_PKP2	6	18
TRIP10	0.882	0.0248	0.166	0.142	4.86	13.5	0.00104	1.61	LV	CELLTYPE	CM	control_PKP2	6	18
FKBP2	0.878	0.0399	0.093	0.0883	4.05	11.2	0.00245	1.4	LV	CELLTYPE	CM	control_PKP2	6	18
TMUB1	0.878	0.0265	0.0318	0.0279	2.46	13.2	0.00119	1.58	LV	CELLTYPE	CM	control_PKP2	6	18
PDPN	0.874	0.0102	0.0615	0.0473	3.29	17.9	0.000243	1.99	LV	CELLTYPE	CM	control_PKP2	6	18
RPS29	0.874	0.0412	0.124	0.122	4.47	11	0.0026	1.38	LV	CELLTYPE	CM	control_PKP2	6	18
NCF2	0.873	0.0252	0.0182	0.0128	1.58	13.4	0.0011	1.6	LV	CELLTYPE	CM	control_PKP2	6	18
BHLHE40-AS1	0.872	0.0424	0.0165	0.0142	1.53	10.9	0.00277	1.37	LV	CELLTYPE	CM	control_PKP2	6	18
PKM	0.869	0.0312	0.423	0.375	6.21	12.3	0.0016	1.51	LV	CELLTYPE	CM	control_PKP2	6	18
AC020611.2	0.867	0.0452	0.0652	0.056	3.46	10.5	0.00319	1.34	LV	CELLTYPE	CM	control_PKP2	6	18
CES2	0.867	0.044	0.287	0.223	5.58	10.7	0.00299	1.36	LV	CELLTYPE	CM	control_PKP2	6	18
KCTD10	0.867	0.0205	0.0844	0.0654	3.71	14.4	0.000767	1.69	LV	CELLTYPE	CM	control_PKP2	6	18
BHLHE41	0.865	0.0394	0.0377	0.0249	2.55	11.3	0.00239	1.41	LV	CELLTYPE	CM	control_PKP2	6	18
TUBG1	0.864	0.022	0.0299	0.0247	2.35	14.1	0.000871	1.66	LV	CELLTYPE	CM	control_PKP2	6	18
ROBO1	0.862	0.0275	0.0903	0.0873	4.06	12.9	0.00129	1.56	LV	CELLTYPE	CM	control_PKP2	6	18
RNF5	0.858	0.00433	0.0475	0.0374	2.96	22.9	5.59e-05	2.36	LV	CELLTYPE	CM	control_PKP2	6	18
KANK3	0.856	0.0131	0.0208	0.017	1.86	16.7	0.000364	1.88	LV	CELLTYPE	CM	control_PKP2	6	18
EMG1-1	0.855	0.0306	0.13	0.0995	4.42	12.4	0.00155	1.51	LV	CELLTYPE	CM	control_PKP2	6	18
MPPED2	0.853	0.021	0.337	0.267	5.8	14.3	0.000794	1.68	LV	CELLTYPE	CM	control_PKP2	6	18
AC034102.6	0.852	0.0358	0.0382	0.0291	2.64	11.7	0.00202	1.45	LV	CELLTYPE	CM	control_PKP2	6	18
IGFBP7	0.851	0.0297	1.12	0.949	7.54	12.6	0.00147	1.53	LV	CELLTYPE	CM	control_PKP2	6	18
ORMDL2	0.85	0.0352	0.0173	0.0138	1.54	11.8	0.00194	1.45	LV	CELLTYPE	CM	control_PKP2	6	18
GPD1	0.849	0.0257	0.025	0.0168	2	13.3	0.00114	1.59	LV	CELLTYPE	CM	control_PKP2	6	18
STAG3	0.849	0.00599	0.0652	0.058	3.49	20.9	9.77e-05	2.22	LV	CELLTYPE	CM	control_PKP2	6	18
CNPPD1	0.844	0.000423	0.0532	0.0422	3.14	39.9	9.79e-07	3.37	LV	CELLTYPE	CM	control_PKP2	6	18
MTSS1L	0.844	0.026	0.125	0.0979	4.34	13.2	0.00116	1.59	LV	CELLTYPE	CM	control_PKP2	6	18
SPACA6	0.844	0.0355	0.0769	0.0593	3.62	11.8	0.00198	1.45	LV	CELLTYPE	CM	control_PKP2	6	18
FAM50A	0.843	0.0123	0.0681	0.0594	3.53	16.9	0.000333	1.91	LV	CELLTYPE	CM	control_PKP2	6	18
TMEM63B	0.841	0.00142	0.165	0.131	4.75	30.2	8.33e-06	2.85	LV	CELLTYPE	CM	control_PKP2	6	18
CCDC69	0.84	0.0387	0.197	0.158	5.02	11.4	0.00231	1.41	LV	CELLTYPE	CM	control_PKP2	6	18
SLC12A7	0.839	0.00697	0.43	0.321	6.09	20	0.000129	2.16	LV	CELLTYPE	CM	control_PKP2	6	18
AL049569.1	0.824	0.0452	0.0263	0.0205	2.08	10.5	0.00318	1.35	LV	CELLTYPE	CM	control_PKP2	6	18
PPP1R13L	0.824	0.00647	0.842	0.643	7.08	20.6	0.000109	2.19	LV	CELLTYPE	CM	control_PKP2	6	18
AC018512.1	0.823	0.00892	0.0245	0.0195	2	18.7	0.000189	2.05	LV	CELLTYPE	CM	control_PKP2	6	18
MYOCD	0.823	0.0183	2.53	1.78	8.64	15	0.000626	1.74	LV	CELLTYPE	CM	control_PKP2	6	18
RSU1	0.823	0.00322	0.483	0.395	6.33	24.5	3.58e-05	2.49	LV	CELLTYPE	CM	control_PKP2	6	18
TMEM254-AS1	0.823	0.0483	0.0347	0.0284	2.53	10.2	0.00359	1.32	LV	CELLTYPE	CM	control_PKP2	6	18
AC244517.11	0.821	0.0442	0.0157	0.0125	1.4	10.6	0.00304	1.35	LV	CELLTYPE	CM	control_PKP2	6	18
CXADR	0.82	0.00158	0.336	0.262	5.75	29.5	1e-05	2.8	LV	CELLTYPE	CM	control_PKP2	6	18
PFKM	0.816	0.0039	0.514	0.41	6.36	23.5	4.72e-05	2.41	LV	CELLTYPE	CM	control_PKP2	6	18
PRKACA	0.816	0.00599	0.277	0.217	5.49	21	9.68e-05	2.22	LV	CELLTYPE	CM	control_PKP2	6	18
KBTBD11	0.815	0.0418	0.0185	0.015	1.65	11	0.00268	1.38	LV	CELLTYPE	CM	control_PKP2	6	18
MVP	0.815	0.0475	0.0354	0.0331	2.61	10.3	0.0035	1.32	LV	CELLTYPE	CM	control_PKP2	6	18
AC002310.4	0.813	0.0324	0.0335	0.0289	2.47	12.2	0.00171	1.49	LV	CELLTYPE	CM	control_PKP2	6	18
DNM1	0.812	0.0193	0.0287	0.024	2.23	14.7	0.000693	1.72	LV	CELLTYPE	CM	control_PKP2	6	18
LINC01703	0.806	0.0471	0.0154	0.0125	1.35	10.3	0.00342	1.33	LV	CELLTYPE	CM	control_PKP2	6	18
MAP3K14	0.797	0.0393	0.42	0.336	6.1	11.3	0.00237	1.41	LV	CELLTYPE	CM	control_PKP2	6	18
SPDYE5	0.797	0.0366	0.256	0.249	5.52	11.6	0.00208	1.44	LV	CELLTYPE	CM	control_PKP2	6	18
ARHGEF2	0.795	0.0136	0.119	0.0999	4.31	16.4	0.000396	1.87	LV	CELLTYPE	CM	control_PKP2	6	18
AC068631.1	0.794	0.0118	0.0282	0.024	2.24	17.2	0.000309	1.93	LV	CELLTYPE	CM	control_PKP2	6	18
PITPNC1	0.794	0.00831	0.105	0.0984	4.17	19.1	0.000169	2.08	LV	CELLTYPE	CM	control_PKP2	6	18
AC008537.1	0.793	0.0159	0.129	0.109	4.45	15.7	0.000493	1.8	LV	CELLTYPE	CM	control_PKP2	6	18
B4GALNT3	0.791	0.0131	1.12	0.891	7.55	16.7	0.000362	1.88	LV	CELLTYPE	CM	control_PKP2	6	18
PDIA5	0.791	0.0142	0.0567	0.0457	3.21	16.2	0.00042	1.85	LV	CELLTYPE	CM	control_PKP2	6	18
KLHDC8B	0.788	0.0466	0.113	0.101	4.28	10.4	0.00337	1.33	LV	CELLTYPE	CM	control_PKP2	6	18
YWHAZ	0.787	0.00686	0.466	0.352	6.18	20.2	0.000123	2.16	LV	CELLTYPE	CM	control_PKP2	6	18
AL117339.5	0.786	0.021	0.0548	0.0567	3.3	14.3	0.000795	1.68	LV	CELLTYPE	CM	control_PKP2	6	18
NAXE	0.783	0.0395	0.0445	0.0421	2.97	11.2	0.00241	1.4	LV	CELLTYPE	CM	control_PKP2	6	18
ZFAND2B	0.783	0.0402	0.0443	0.0388	2.97	11.2	0.00249	1.4	LV	CELLTYPE	CM	control_PKP2	6	18
GUCY1B1	0.78	0.0364	0.0313	0.0254	2.4	11.7	0.00206	1.44	LV	CELLTYPE	CM	control_PKP2	6	18
AC022146.2	0.779	0.0355	0.308	0.241	5.64	11.8	0.00199	1.45	LV	CELLTYPE	CM	control_PKP2	6	18
CRACR2B	0.779	0.0278	0.0472	0.0435	3.05	12.9	0.00133	1.56	LV	CELLTYPE	CM	control_PKP2	6	18
MEIS1	0.779	0.00507	0.937	0.795	7.28	21.9	7.34e-05	2.3	LV	CELLTYPE	CM	control_PKP2	6	18
PGAM2	0.778	0.0455	0.338	0.301	5.83	10.5	0.00324	1.34	LV	CELLTYPE	CM	control_PKP2	6	18
P3H4	0.777	0.0348	0.0219	0.0183	1.84	11.9	0.00191	1.46	LV	CELLTYPE	CM	control_PKP2	6	18
KIFC3	0.775	0.00878	0.626	0.478	6.64	18.9	0.000182	2.06	LV	CELLTYPE	CM	control_PKP2	6	18
SWSAP1	0.775	0.018	0.0397	0.0385	2.8	15.1	0.000605	1.75	LV	CELLTYPE	CM	control_PKP2	6	18
DNASE1L1	0.774	0.0443	0.118	0.0949	4.27	10.6	0.00306	1.35	LV	CELLTYPE	CM	control_PKP2	6	18
RTL8C	0.774	0.0481	0.147	0.148	4.75	10.2	0.00358	1.32	LV	CELLTYPE	CM	control_PKP2	6	18
MET	0.771	0.0185	0.129	0.106	4.34	14.9	0.000642	1.73	LV	CELLTYPE	CM	control_PKP2	6	18
QPCTL	0.771	0.027	0.0318	0.0266	2.39	13	0.00124	1.57	LV	CELLTYPE	CM	control_PKP2	6	18
LPAR5	0.77	0.0287	0.0366	0.0307	2.61	12.7	0.0014	1.54	LV	CELLTYPE	CM	control_PKP2	6	18
DOPEY2	0.769	0.0244	0.278	0.208	5.44	13.6	0.00101	1.61	LV	CELLTYPE	CM	control_PKP2	6	18
SEC61B	0.767	0.0164	0.215	0.184	5.2	15.6	0.000518	1.79	LV	CELLTYPE	CM	control_PKP2	6	18
CKAP4	0.766	0.0324	0.086	0.0756	3.87	12.2	0.00172	1.49	LV	CELLTYPE	CM	control_PKP2	6	18
PLEKHG5	0.766	0.0257	0.0629	0.0467	3.34	13.3	0.00114	1.59	LV	CELLTYPE	CM	control_PKP2	6	18
SLC52A2	0.765	0.0485	0.0295	0.0232	2.22	10.2	0.00364	1.31	LV	CELLTYPE	CM	control_PKP2	6	18
BOP1	0.761	0.0433	0.0191	0.0163	1.69	10.7	0.00291	1.36	LV	CELLTYPE	CM	control_PKP2	6	18
EIF2B4	0.76	0.00517	0.0798	0.0652	3.72	21.8	7.56e-05	2.29	LV	CELLTYPE	CM	control_PKP2	6	18
FAM129B	0.76	0.0413	0.0215	0.0184	1.85	11	0.00261	1.38	LV	CELLTYPE	CM	control_PKP2	6	18
CBX6	0.758	0.018	0.0853	0.0755	3.84	15.1	0.000609	1.75	LV	CELLTYPE	CM	control_PKP2	6	18
SRF	0.758	0.0481	0.0461	0.0387	2.88	10.2	0.00357	1.32	LV	CELLTYPE	CM	control_PKP2	6	18
RUVBL1	0.756	0.0276	0.232	0.213	5.28	12.9	0.0013	1.56	LV	CELLTYPE	CM	control_PKP2	6	18
GPC4	0.754	0.0418	0.0248	0.023	2.12	11	0.00269	1.38	LV	CELLTYPE	CM	control_PKP2	6	18
HOOK2	0.753	0.0159	2.43	2.13	8.67	15.7	0.000493	1.8	LV	CELLTYPE	CM	control_PKP2	6	18
BLVRB	0.752	0.0109	0.215	0.172	5.14	17.6	0.000271	1.96	LV	CELLTYPE	CM	control_PKP2	6	18
CD58	0.751	0.0306	0.357	0.303	5.89	12.4	0.00155	1.51	LV	CELLTYPE	CM	control_PKP2	6	18
PPM1H	0.751	0.0188	0.213	0.197	5.14	14.8	0.000665	1.73	LV	CELLTYPE	CM	control_PKP2	6	18
RHBDF2	0.75	0.0146	0.0456	0.0369	2.92	16.1	0.000437	1.84	LV	CELLTYPE	CM	control_PKP2	6	18
CHCHD5	0.745	0.0276	0.0257	0.0241	2.18	12.9	0.0013	1.56	LV	CELLTYPE	CM	control_PKP2	6	18
FADS2	0.742	0.0388	0.0528	0.0434	3.11	11.3	0.00231	1.41	LV	CELLTYPE	CM	control_PKP2	6	18
AL162231.1	0.736	0.0316	0.0179	0.0172	1.67	12.3	0.00163	1.5	LV	CELLTYPE	CM	control_PKP2	6	18
SLC51A	0.736	0.0188	0.155	0.126	4.62	14.8	0.000665	1.73	LV	CELLTYPE	CM	control_PKP2	6	18
NELFE	0.734	0.0425	0.0372	0.0369	2.76	10.8	0.0028	1.37	LV	CELLTYPE	CM	control_PKP2	6	18
PLPP7	0.73	0.0217	0.517	0.439	6.42	14.2	0.000835	1.66	LV	CELLTYPE	CM	control_PKP2	6	18
C2orf68	0.727	0.0132	0.107	0.103	4.23	16.6	0.000376	1.88	LV	CELLTYPE	CM	control_PKP2	6	18
GATA4	0.727	0.0215	2.05	1.72	8.39	14.2	0.000817	1.67	LV	CELLTYPE	CM	control_PKP2	6	18
STX10	0.726	0.0446	0.0734	0.0754	3.74	10.6	0.00311	1.35	LV	CELLTYPE	CM	control_PKP2	6	18
AL158198.1	0.725	0.0475	0.038	0.0394	2.74	10.3	0.0035	1.32	LV	CELLTYPE	CM	control_PKP2	6	18
NOTCH1	0.725	0.0461	0.0133	0.0115	1.2	10.4	0.00333	1.34	LV	CELLTYPE	CM	control_PKP2	6	18
SUMF2	0.724	0.00291	0.225	0.194	5.23	25.2	2.99e-05	2.54	LV	CELLTYPE	CM	control_PKP2	6	18
AL122019.1	0.723	0.0447	0.0257	0.025	2.21	10.6	0.00312	1.35	LV	CELLTYPE	CM	control_PKP2	6	18
ENO1	0.723	0.0187	0.208	0.179	5.11	14.9	0.000657	1.73	LV	CELLTYPE	CM	control_PKP2	6	18
PRICKLE3	0.723	0.0481	0.026	0.0213	2.09	10.2	0.00356	1.32	LV	CELLTYPE	CM	control_PKP2	6	18
RUSC1	0.723	0.0287	0.019	0.0168	1.69	12.7	0.00139	1.54	LV	CELLTYPE	CM	control_PKP2	6	18
CALU	0.72	0.0105	0.338	0.278	5.73	17.8	0.000256	1.98	LV	CELLTYPE	CM	control_PKP2	6	18
COL6A1	0.718	0.041	0.168	0.153	4.87	11.1	0.00257	1.39	LV	CELLTYPE	CM	control_PKP2	6	18
CWC25	0.715	0.00486	0.119	0.105	4.31	22.1	6.92e-05	2.31	LV	CELLTYPE	CM	control_PKP2	6	18
SLC4A2	0.713	0.044	0.0481	0.0458	3.06	10.7	0.003	1.36	LV	CELLTYPE	CM	control_PKP2	6	18
RUNDC1	0.711	0.0394	0.0481	0.0443	3.02	11.3	0.00239	1.41	LV	CELLTYPE	CM	control_PKP2	6	18
PGM2L1	0.71	0.0424	0.022	0.0223	1.98	10.9	0.00276	1.37	LV	CELLTYPE	CM	control_PKP2	6	18
SMC2	0.71	0.0481	0.0908	0.089	3.97	10.2	0.00357	1.32	LV	CELLTYPE	CM	control_PKP2	6	18
GSS	0.704	0.000879	0.129	0.116	4.46	33.4	4e-06	3.06	LV	CELLTYPE	CM	control_PKP2	6	18
ABCB9	0.699	0.0186	0.0674	0.0645	3.5	14.9	0.000649	1.73	LV	CELLTYPE	CM	control_PKP2	6	18
CD320	0.698	0.0194	0.0417	0.0392	2.85	14.7	0.0007	1.71	LV	CELLTYPE	CM	control_PKP2	6	18
TTLL1	0.696	0.0392	0.0674	0.0595	3.5	11.3	0.00236	1.41	LV	CELLTYPE	CM	control_PKP2	6	18
MAPKAPK3	0.695	0.00456	0.29	0.257	5.58	22.6	6.14e-05	2.34	LV	CELLTYPE	CM	control_PKP2	6	18
NAPA	0.694	0.0352	0.223	0.197	5.2	11.8	0.00194	1.45	LV	CELLTYPE	CM	control_PKP2	6	18
PTPA	0.693	0.00697	0.202	0.186	5.11	20	0.000129	2.16	LV	CELLTYPE	CM	control_PKP2	6	18
RPS8	0.69	0.0398	0.18	0.166	4.95	11.2	0.00243	1.4	LV	CELLTYPE	CM	control_PKP2	6	18
WDFY2	0.689	0.0262	0.275	0.247	5.52	13.2	0.00117	1.58	LV	CELLTYPE	CM	control_PKP2	6	18
G6PC3	0.687	0.0461	0.016	0.0148	1.49	10.4	0.00332	1.34	LV	CELLTYPE	CM	control_PKP2	6	18
PEX10	0.687	0.017	0.0765	0.069	3.65	15.4	0.000557	1.77	LV	CELLTYPE	CM	control_PKP2	6	18
PHF1	0.687	0.0249	0.14	0.13	4.56	13.5	0.00107	1.6	LV	CELLTYPE	CM	control_PKP2	6	18
AC073333.1	0.684	0.0335	0.125	0.0939	4.31	12	0.00181	1.48	LV	CELLTYPE	CM	control_PKP2	6	18
FLOT2	0.684	0.0237	0.0787	0.0731	3.76	13.8	0.000966	1.62	LV	CELLTYPE	CM	control_PKP2	6	18
CBX3	0.683	0.00456	0.137	0.118	4.5	22.6	6.16e-05	2.34	LV	CELLTYPE	CM	control_PKP2	6	18
HDAC11	0.683	0.00968	0.0437	0.0386	2.88	18.3	0.000216	2.01	LV	CELLTYPE	CM	control_PKP2	6	18
TEX2	0.682	0.00467	0.395	0.319	6	22.4	6.42e-05	2.33	LV	CELLTYPE	CM	control_PKP2	6	18
ZNF565	0.682	0.0317	0.782	0.746	7.06	12.3	0.00164	1.5	LV	CELLTYPE	CM	control_PKP2	6	18
IFRD2	0.679	0.0126	0.163	0.153	4.82	16.8	0.000344	1.9	LV	CELLTYPE	CM	control_PKP2	6	18
SPRYD3	0.678	0.0312	0.0173	0.0156	1.58	12.3	0.0016	1.51	LV	CELLTYPE	CM	control_PKP2	6	18
C6orf48	0.677	0.0426	0.0428	0.0413	2.87	10.8	0.00281	1.37	LV	CELLTYPE	CM	control_PKP2	6	18
DUS3L	0.676	0.0164	0.0471	0.0432	3.01	15.6	0.000521	1.78	LV	CELLTYPE	CM	control_PKP2	6	18
GRAMD1A	0.675	0.0153	0.0885	0.0846	3.92	15.9	0.000466	1.81	LV	CELLTYPE	CM	control_PKP2	6	18
RAB29	0.675	0.0215	0.0436	0.038	2.88	14.2	0.00082	1.67	LV	CELLTYPE	CM	control_PKP2	6	18
MPV17L2	0.674	0.0266	0.0261	0.0246	2.16	13.1	0.00121	1.58	LV	CELLTYPE	CM	control_PKP2	6	18
RAPGEFL1	0.672	0.0473	0.103	0.101	4.15	10.3	0.00346	1.33	LV	CELLTYPE	CM	control_PKP2	6	18
MFSD3	0.669	0.0164	0.0508	0.0456	3.08	15.6	0.000519	1.79	LV	CELLTYPE	CM	control_PKP2	6	18
PARP1	0.668	0.0161	0.143	0.121	4.54	15.7	0.000504	1.79	LV	CELLTYPE	CM	control_PKP2	6	18
FAHD1	0.667	0.00303	0.0705	0.0604	3.53	24.9	3.2e-05	2.52	LV	CELLTYPE	CM	control_PKP2	6	18
ZNF688	0.667	0.0366	0.043	0.0347	2.77	11.6	0.00208	1.44	LV	CELLTYPE	CM	control_PKP2	6	18
AP001160.1	0.665	0.0405	0.0235	0.0236	2.01	11.1	0.00252	1.39	LV	CELLTYPE	CM	control_PKP2	6	18
BZW2	0.662	0.0415	0.965	0.891	7.34	11	0.00264	1.38	LV	CELLTYPE	CM	control_PKP2	6	18
RPS6KA3	0.662	0.0241	0.477	0.427	6.28	13.7	0.000987	1.62	LV	CELLTYPE	CM	control_PKP2	6	18
SEPT1	0.661	0.0249	0.0299	0.0259	2.3	13.4	0.00108	1.6	LV	CELLTYPE	CM	control_PKP2	6	18
MAP3K11	0.66	0.00816	0.0531	0.0476	3.15	19.2	0.000164	2.09	LV	CELLTYPE	CM	control_PKP2	6	18
EHD4	0.659	0.0322	0.319	0.252	5.69	12.2	0.00169	1.49	LV	CELLTYPE	CM	control_PKP2	6	18
AC027644.4	0.657	0.00619	0.275	0.268	5.55	20.8	0.000102	2.21	LV	CELLTYPE	CM	control_PKP2	6	18
SF3A2	0.656	0.00995	0.0739	0.0724	3.68	18.1	0.00023	2	LV	CELLTYPE	CM	control_PKP2	6	18
EML1	0.654	0.0275	0.21	0.19	5.14	13	0.00128	1.56	LV	CELLTYPE	CM	control_PKP2	6	18
ZNRF1	0.654	0.0428	0.635	0.515	6.65	10.8	0.00285	1.37	LV	CELLTYPE	CM	control_PKP2	6	18
PPP1R12B	0.652	0.0372	9.16	8.51	10.6	11.6	0.00214	1.43	LV	CELLTYPE	CM	control_PKP2	6	18
FPGS	0.651	0.0244	0.142	0.125	4.55	13.6	0.00102	1.61	LV	CELLTYPE	CM	control_PKP2	6	18
PIP4K2C	0.642	0.0201	0.0262	0.0243	2.16	14.6	0.000732	1.7	LV	CELLTYPE	CM	control_PKP2	6	18
SLC25A25	0.642	0.0264	0.0385	0.0349	2.68	13.2	0.00119	1.58	LV	CELLTYPE	CM	control_PKP2	6	18
LRCH4	0.64	0.0317	0.0476	0.0493	3.08	12.3	0.00164	1.5	LV	CELLTYPE	CM	control_PKP2	6	18
RHOF	0.633	0.0312	0.0507	0.0475	3.11	12.3	0.0016	1.51	LV	CELLTYPE	CM	control_PKP2	6	18
OARD1	0.632	0.0442	0.32	0.29	5.76	10.6	0.00302	1.35	LV	CELLTYPE	CM	control_PKP2	6	18
ETV6	0.63	0.0187	0.724	0.639	6.88	14.9	0.000659	1.73	LV	CELLTYPE	CM	control_PKP2	6	18
PGM1	0.63	0.00976	0.774	0.678	7	18.2	0.000221	2.01	LV	CELLTYPE	CM	control_PKP2	6	18
DMAC2	0.627	0.00846	0.127	0.112	4.37	19	0.000172	2.07	LV	CELLTYPE	CM	control_PKP2	6	18
CCDC106	0.624	0.0262	0.0295	0.0285	2.36	13.2	0.00117	1.58	LV	CELLTYPE	CM	control_PKP2	6	18
MUS81	0.624	0.00396	0.136	0.121	4.54	23.4	4.82e-05	2.4	LV	CELLTYPE	CM	control_PKP2	6	18
STK40	0.62	0.0221	0.145	0.129	4.57	14	0.000877	1.65	LV	CELLTYPE	CM	control_PKP2	6	18
TRIM3	0.617	0.0304	0.0179	0.0179	1.66	12.5	0.00152	1.52	LV	CELLTYPE	CM	control_PKP2	6	18
TMEM87B	0.616	0.0119	0.0827	0.0762	3.79	17.1	0.000313	1.92	LV	CELLTYPE	CM	control_PKP2	6	18
SLC8B1	0.615	0.0394	0.0618	0.0645	3.46	11.3	0.00239	1.41	LV	CELLTYPE	CM	control_PKP2	6	18
LHFPL6	0.613	0.0435	2.65	2.51	8.79	10.7	0.00294	1.36	LV	CELLTYPE	CM	control_PKP2	6	18
MCRS1	0.609	0.0249	0.204	0.198	5.16	13.5	0.00107	1.6	LV	CELLTYPE	CM	control_PKP2	6	18
CBL	0.608	0.0159	0.14	0.124	4.53	15.7	0.000493	1.8	LV	CELLTYPE	CM	control_PKP2	6	18
TOM1	0.608	0.0446	0.312	0.301	5.74	10.6	0.0031	1.35	LV	CELLTYPE	CM	control_PKP2	6	18
NRP1	0.606	0.0375	1.81	1.68	8.3	11.5	0.00217	1.43	LV	CELLTYPE	CM	control_PKP2	6	18
LRRC8B	0.605	0.0342	0.225	0.225	5.24	11.9	0.00186	1.47	LV	CELLTYPE	CM	control_PKP2	6	18
BRIX1	0.604	0.0276	0.182	0.181	4.98	12.9	0.00131	1.56	LV	CELLTYPE	CM	control_PKP2	6	18
NDUFB9	0.603	0.0402	0.362	0.345	5.95	11.1	0.0025	1.4	LV	CELLTYPE	CM	control_PKP2	6	18
EFCAB5	0.602	0.0401	0.0283	0.0288	2.34	11.2	0.00248	1.4	LV	CELLTYPE	CM	control_PKP2	6	18
GGT7	0.601	0.0257	0.606	0.58	6.66	13.3	0.00113	1.59	LV	CELLTYPE	CM	control_PKP2	6	18
ENDOV	0.6	0.031	0.0996	0.0953	4.06	12.4	0.00159	1.51	LV	CELLTYPE	CM	control_PKP2	6	18
RWDD1	0.6	0.0295	0.225	0.185	5.17	12.6	0.00146	1.53	LV	CELLTYPE	CM	control_PKP2	6	18
SNU13	0.6	0.027	0.189	0.178	4.97	13	0.00125	1.57	LV	CELLTYPE	CM	control_PKP2	6	18
FLYWCH2	0.598	0.0355	0.0653	0.0564	3.41	11.8	0.00198	1.45	LV	CELLTYPE	CM	control_PKP2	6	18
AKAP9	0.596	0.0255	2.34	2.34	8.65	13.3	0.00112	1.59	LV	CELLTYPE	CM	control_PKP2	6	18
BCORL1	0.596	0.0429	0.0565	0.0503	3.25	10.8	0.00285	1.37	LV	CELLTYPE	CM	control_PKP2	6	18
RAB11FIP5	0.595	0.0485	0.0408	0.042	2.77	10.2	0.00364	1.31	LV	CELLTYPE	CM	control_PKP2	6	18
SCAMP3	0.59	0.0102	0.102	0.0969	4.11	18	0.00024	1.99	LV	CELLTYPE	CM	control_PKP2	6	18
RPS6KB2	0.589	0.0377	0.0461	0.047	3.03	11.5	0.00219	1.42	LV	CELLTYPE	CM	control_PKP2	6	18
SRSF10	0.589	0.0402	0.991	0.879	7.33	11.1	0.0025	1.4	LV	CELLTYPE	CM	control_PKP2	6	18
ATG4D	0.585	0.0135	0.11	0.101	4.21	16.5	0.000388	1.87	LV	CELLTYPE	CM	control_PKP2	6	18
FBXL15	0.582	0.0035	0.0758	0.0697	3.67	24.1	4.03e-05	2.46	LV	CELLTYPE	CM	control_PKP2	6	18
CHRNB1	0.581	0.0452	0.0235	0.023	2.02	10.5	0.00317	1.35	LV	CELLTYPE	CM	control_PKP2	6	18
NDUFS2	0.58	0.0375	0.419	0.431	6.17	11.5	0.00218	1.43	LV	CELLTYPE	CM	control_PKP2	6	18
SEC61A1	0.58	0.0202	0.141	0.139	4.56	14.5	0.000746	1.7	LV	CELLTYPE	CM	control_PKP2	6	18
STX4	0.579	0.0219	0.0429	0.0434	2.89	14.1	0.000859	1.66	LV	CELLTYPE	CM	control_PKP2	6	18
LNPK	0.577	0.0392	0.434	0.393	6.15	11.3	0.00236	1.41	LV	CELLTYPE	CM	control_PKP2	6	18
REXO4	0.571	0.0421	0.0696	0.0603	3.49	10.9	0.00274	1.38	LV	CELLTYPE	CM	control_PKP2	6	18
SPAG7	0.571	0.018	0.223	0.223	5.28	15.1	0.000607	1.75	LV	CELLTYPE	CM	control_PKP2	6	18
CYB5R3	0.562	0.0262	0.234	0.228	5.3	13.2	0.00118	1.58	LV	CELLTYPE	CM	control_PKP2	6	18
CDC37	0.56	0.0134	0.436	0.444	6.25	16.5	0.000386	1.87	LV	CELLTYPE	CM	control_PKP2	6	18
SURF6	0.558	0.0306	0.0499	0.0438	3.05	12.5	0.00154	1.51	LV	CELLTYPE	CM	control_PKP2	6	18
URM1	0.555	0.0123	0.161	0.16	4.8	16.9	0.000332	1.91	LV	CELLTYPE	CM	control_PKP2	6	18
ALG3	0.553	0.0481	0.0369	0.0384	2.7	10.2	0.00358	1.32	LV	CELLTYPE	CM	control_PKP2	6	18
PIDD1	0.549	0.0415	0.0847	0.0919	3.91	11	0.00262	1.38	LV	CELLTYPE	CM	control_PKP2	6	18
TICAM1	0.545	0.0475	0.0348	0.0332	2.54	10.3	0.00348	1.32	LV	CELLTYPE	CM	control_PKP2	6	18
ALKBH4	0.544	0.0472	0.0598	0.0518	3.28	10.3	0.00344	1.33	LV	CELLTYPE	CM	control_PKP2	6	18
FUCA2	0.537	0.035	0.211	0.196	5.15	11.8	0.00192	1.46	LV	CELLTYPE	CM	control_PKP2	6	18
CAPN1	0.535	0.0134	0.143	0.141	4.61	16.5	0.000386	1.87	LV	CELLTYPE	CM	control_PKP2	6	18
PKP4	0.535	0.0451	0.494	0.521	6.4	10.5	0.00317	1.35	LV	CELLTYPE	CM	control_PKP2	6	18
SFI1	0.535	0.0276	0.0715	0.0747	3.62	12.9	0.00131	1.56	LV	CELLTYPE	CM	control_PKP2	6	18
CIAO1	0.534	0.0287	0.209	0.192	5.1	12.7	0.0014	1.54	LV	CELLTYPE	CM	control_PKP2	6	18
OPTN	0.534	0.0418	0.339	0.284	5.76	11	0.00268	1.38	LV	CELLTYPE	CM	control_PKP2	6	18
TIGAR	0.53	0.0399	0.194	0.18	5.02	11.2	0.00244	1.4	LV	CELLTYPE	CM	control_PKP2	6	18
AKR1A1	0.524	0.0228	0.0793	0.078	3.73	13.9	0.000913	1.64	LV	CELLTYPE	CM	control_PKP2	6	18
AC068888.1	0.522	0.0352	0.309	0.303	5.71	11.8	0.00194	1.45	LV	CELLTYPE	CM	control_PKP2	6	18
TMEM134	0.521	0.0433	0.0595	0.0588	3.36	10.7	0.00291	1.36	LV	CELLTYPE	CM	control_PKP2	6	18
ZMPSTE24	0.521	0.00894	0.145	0.145	4.61	18.7	0.000194	2.05	LV	CELLTYPE	CM	control_PKP2	6	18
VPS35	0.519	0.0287	0.335	0.342	5.86	12.7	0.00139	1.54	LV	CELLTYPE	CM	control_PKP2	6	18
SIRT6	0.516	0.043	0.0625	0.0659	3.48	10.8	0.00287	1.37	LV	CELLTYPE	CM	control_PKP2	6	18
EMC9	0.515	0.0468	0.0286	0.0287	2.28	10.3	0.00339	1.33	LV	CELLTYPE	CM	control_PKP2	6	18
MYO9B	0.515	0.043	0.302	0.315	5.71	10.8	0.00286	1.37	LV	CELLTYPE	CM	control_PKP2	6	18
PTGES2	0.515	0.0282	0.189	0.184	5.03	12.8	0.00136	1.55	LV	CELLTYPE	CM	control_PKP2	6	18
PFKFB3	0.513	0.0474	0.147	0.145	4.62	10.3	0.00347	1.32	LV	CELLTYPE	CM	control_PKP2	6	18
DAB2IP	0.509	0.0414	0.425	0.407	6.18	11	0.00261	1.38	LV	CELLTYPE	CM	control_PKP2	6	18
KEAP1	0.507	0.0384	0.0803	0.0818	3.79	11.4	0.00226	1.42	LV	CELLTYPE	CM	control_PKP2	6	18
UPF2	0.506	0.0162	0.409	0.407	6.11	15.6	0.000511	1.79	LV	CELLTYPE	CM	control_PKP2	6	18
SHARPIN	0.502	0.00969	0.15	0.154	4.68	18.3	0.000218	2.01	LV	CELLTYPE	CM	control_PKP2	6	18

## Sheet: control_PVneg
Gene	logFC	FDR	mean_exp_control	mean_exp_genotype	logCPM	F	PValue	FDR_plot	Region	annotation_level	cell_type	comparison	Observations_genotype	Observations_reference
CCL2	4.32	0.0388	0.028	0.00556	2.31	15.6	0.000463	1.41	LV	CELLTYPE	CM	control_PVneg	8	18
TSPEAR	3.45	0.0363	0.118	0.0541	4.14	15.9	0.000411	1.44	LV	CELLTYPE	CM	control_PVneg	8	18
LINC01060	2.6	0.0321	0.0716	0.0616	3.7	16.9	0.000293	1.49	LV	CELLTYPE	CM	control_PVneg	8	18
MYH6	2.57	0.0363	2.36	0.592	8.28	15.9	0.000415	1.44	LV	CELLTYPE	CM	control_PVneg	8	18
CA14	2.52	0.00497	0.0134	0.00586	1.21	28.6	9.71e-06	2.3	LV	CELLTYPE	CM	control_PVneg	8	18
ADAM11	2.22	0.0197	0.0388	0.0231	2.63	20	0.000109	1.71	LV	CELLTYPE	CM	control_PVneg	8	18
PAQR5	2.14	0.0197	0.015	0.0103	1.38	20	0.000109	1.71	LV	CELLTYPE	CM	control_PVneg	8	18
PHACTR3	2.08	0.0363	0.119	0.058	4.32	15.9	0.000411	1.44	LV	CELLTYPE	CM	control_PVneg	8	18
TPM2	1.94	0.00365	1.48	0.763	7.92	30.7	5.66e-06	2.44	LV	CELLTYPE	CM	control_PVneg	8	18
CHDH	1.89	0.0485	0.023	0.0148	1.9	14.1	0.000775	1.31	LV	CELLTYPE	CM	control_PVneg	8	18
GALNTL6	1.87	0.0304	0.19	0.118	5.02	17.3	0.00026	1.52	LV	CELLTYPE	CM	control_PVneg	8	18
CREB3L1	1.8	0.0463	0.0475	0.0279	2.99	14.6	0.000652	1.33	LV	CELLTYPE	CM	control_PVneg	8	18
AL845331.2	1.77	0.0467	0.267	0.135	5.51	14.5	0.000682	1.33	LV	CELLTYPE	CM	control_PVneg	8	18
AC004520.1	1.75	0.0336	0.0147	0.0116	1.43	16.5	0.00034	1.47	LV	CELLTYPE	CM	control_PVneg	8	18
TLL2	1.75	0.0207	0.131	0.0702	4.38	19.4	0.00013	1.68	LV	CELLTYPE	CM	control_PVneg	8	18
PDGFRB	1.74	0.0309	0.0288	0.027	2.4	17.1	0.000272	1.51	LV	CELLTYPE	CM	control_PVneg	8	18
COL6A2	1.65	0.0369	0.134	0.0596	4.4	15.8	0.000428	1.43	LV	CELLTYPE	CM	control_PVneg	8	18
LPCAT4	1.64	0.0393	0.186	0.123	4.94	15.3	0.000501	1.41	LV	CELLTYPE	CM	control_PVneg	8	18
TRPC4	1.63	0.0485	0.0938	0.0742	4.04	14.1	0.00078	1.31	LV	CELLTYPE	CM	control_PVneg	8	18
ADAMTS15	1.6	0.02	0.181	0.0971	4.81	19.8	0.000115	1.7	LV	CELLTYPE	CM	control_PVneg	8	18
PDE4A	1.59	0.0152	0.0706	0.0529	3.56	21.5	6.87e-05	1.82	LV	CELLTYPE	CM	control_PVneg	8	18
LRP1	1.57	0.0216	0.137	0.11	4.6	19.2	0.000139	1.67	LV	CELLTYPE	CM	control_PVneg	8	18
MYL6	1.52	0.00333	1.03	0.531	7.34	31.7	4.36e-06	2.48	LV	CELLTYPE	CM	control_PVneg	8	18
PPP1R1A	1.52	0.0467	0.0227	0.0179	2.07	14.4	0.000689	1.33	LV	CELLTYPE	CM	control_PVneg	8	18
IDH2	1.51	0.00857	0.866	0.438	7.1	25.6	2.15e-05	2.07	LV	CELLTYPE	CM	control_PVneg	8	18
SDK1	1.5	0.0363	0.738	0.343	6.81	15.9	0.000417	1.44	LV	CELLTYPE	CM	control_PVneg	8	18
AC022034.2	1.48	0.0467	1.68	0.634	7.94	14.5	0.000666	1.33	LV	CELLTYPE	CM	control_PVneg	8	18
SBK1	1.47	0.0233	0.0721	0.0468	3.49	18.8	0.00016	1.63	LV	CELLTYPE	CM	control_PVneg	8	18
AP003181.1	1.44	0.0494	0.0582	0.0212	3.23	14	0.000815	1.31	LV	CELLTYPE	CM	control_PVneg	8	18
ANKFN1	1.34	0.0388	0.0874	0.0901	3.95	15.5	0.000473	1.41	LV	CELLTYPE	CM	control_PVneg	8	18
IGFBP7	1.33	0.00857	1.12	0.954	7.58	25.4	2.24e-05	2.07	LV	CELLTYPE	CM	control_PVneg	8	18
ADORA2A-AS1	1.31	0.0397	0.0222	0.0139	1.93	15.3	0.000511	1.4	LV	CELLTYPE	CM	control_PVneg	8	18
TEAD2	1.3	0.0269	0.0534	0.035	3.2	18	0.000206	1.57	LV	CELLTYPE	CM	control_PVneg	8	18
RHOT2	1.25	0.0475	0.47	0.389	6.4	14.3	0.000732	1.32	LV	CELLTYPE	CM	control_PVneg	8	18
CNN2	1.23	0.0336	0.153	0.0906	4.58	16.3	0.000356	1.47	LV	CELLTYPE	CM	control_PVneg	8	18
TMEM38A	1.23	0.0489	0.383	0.249	5.86	14	0.000794	1.31	LV	CELLTYPE	CM	control_PVneg	8	18
QARS	1.2	0.0467	0.121	0.0932	4.44	14.3	0.00071	1.33	LV	CELLTYPE	CM	control_PVneg	8	18
CORO6	1.17	0.0389	0.337	0.279	5.9	15.4	0.000483	1.41	LV	CELLTYPE	CM	control_PVneg	8	18
ULK3	1.08	0.013	0.128	0.0878	4.43	22.5	5.1e-05	1.89	LV	CELLTYPE	CM	control_PVneg	8	18
COL6A1	1.05	0.0405	0.168	0.155	4.91	15.2	0.00053	1.39	LV	CELLTYPE	CM	control_PVneg	8	18
STAG3	1.05	0.0271	0.0652	0.0687	3.56	17.9	0.000214	1.57	LV	CELLTYPE	CM	control_PVneg	8	18
PKNOX2	1.03	0.0233	0.0727	0.0857	3.67	18.7	0.000165	1.63	LV	CELLTYPE	CM	control_PVneg	8	18
SLC29A1	1.01	0.0485	0.331	0.302	5.9	14.1	0.000763	1.31	LV	CELLTYPE	CM	control_PVneg	8	18
AC011287.1	1	0.0389	4.86	4.04	9.65	15.4	0.000487	1.41	LV	CELLTYPE	CM	control_PVneg	8	18
FAM50A	1	0.0336	0.0681	0.064	3.6	16.4	0.000349	1.47	LV	CELLTYPE	CM	control_PVneg	8	18
TNNT2	1	0.0158	10.7	11.5	10.9	21.3	7.33e-05	1.8	LV	CELLTYPE	CM	control_PVneg	8	18
OPLAH	0.995	0.0342	0.122	0.133	4.47	16.2	0.000371	1.47	LV	CELLTYPE	CM	control_PVneg	8	18
DUS3L	0.982	0.0458	0.0471	0.0372	3.01	14.6	0.000642	1.34	LV	CELLTYPE	CM	control_PVneg	8	18
CWC25	0.975	0.0037	0.119	0.103	4.32	30.1	6.49e-06	2.43	LV	CELLTYPE	CM	control_PVneg	8	18
HMOX2	0.975	0.0467	0.495	0.362	6.3	14.3	0.000713	1.33	LV	CELLTYPE	CM	control_PVneg	8	18
HIVEP3	0.936	0.02	0.963	0.717	7.29	19.7	0.000121	1.7	LV	CELLTYPE	CM	control_PVneg	8	18
MTA1	0.859	0.0373	0.397	0.274	6	15.7	0.000437	1.43	LV	CELLTYPE	CM	control_PVneg	8	18
MAN2A2	0.848	0.0236	0.164	0.135	4.8	18.6	0.000168	1.63	LV	CELLTYPE	CM	control_PVneg	8	18
PFKM	0.833	0.0336	0.514	0.441	6.41	16.5	0.000338	1.47	LV	CELLTYPE	CM	control_PVneg	8	18
CDC37	0.809	0.0233	0.436	0.363	6.22	18.8	0.000158	1.63	LV	CELLTYPE	CM	control_PVneg	8	18
BAG6	0.795	0.0429	0.0803	0.0779	3.82	14.9	0.000586	1.37	LV	CELLTYPE	CM	control_PVneg	8	18
FBLIM1	0.795	0.0331	0.263	0.223	5.47	16.6	0.000322	1.48	LV	CELLTYPE	CM	control_PVneg	8	18
SGF29	0.793	0.0467	0.0797	0.0804	3.83	14.4	0.000706	1.33	LV	CELLTYPE	CM	control_PVneg	8	18
RSU1	0.776	0.0407	0.483	0.444	6.38	15.1	0.000546	1.39	LV	CELLTYPE	CM	control_PVneg	8	18
POLM	0.763	0.0336	0.176	0.147	4.88	16.5	0.000342	1.47	LV	CELLTYPE	CM	control_PVneg	8	18
SLC4A3	0.763	0.0467	0.772	0.87	7.11	14.5	0.000681	1.33	LV	CELLTYPE	CM	control_PVneg	8	18
SEMA6A-AS1	0.752	0.0293	0.231	0.261	5.4	17.5	0.000243	1.53	LV	CELLTYPE	CM	control_PVneg	8	18
C6orf136	0.734	0.02	0.139	0.134	4.62	19.7	0.000119	1.7	LV	CELLTYPE	CM	control_PVneg	8	18
SPAG7	0.727	0.0467	0.223	0.2	5.29	14.5	0.000677	1.33	LV	CELLTYPE	CM	control_PVneg	8	18
CLASRP	0.648	0.0389	0.289	0.373	5.77	15.4	0.000484	1.41	LV	CELLTYPE	CM	control_PVneg	8	18
CCDC174	0.629	0.0448	0.106	0.13	4.29	14.7	0.000616	1.35	LV	CELLTYPE	CM	control_PVneg	8	18

## Sheet: control_RBM20
Gene	logFC	FDR	mean_exp_control	mean_exp_genotype	logCPM	F	PValue	FDR_plot	Region	annotation_level	cell_type	comparison	Observations_genotype	Observations_reference
SERPINE1	6.73	0.0212	0.399	0.0239	5.07	15.2	0.000526	1.67	LV	CELLTYPE	CM	control_RBM20	8	18
CCL2	5.94	0.00198	0.028	0.0012	2.15	30.2	6.33e-06	2.7	LV	CELLTYPE	CM	control_RBM20	8	18
C4orf54	5.14	0.0447	0.0452	0.0142	2.41	11.3	0.00216	1.35	LV	CELLTYPE	CM	control_RBM20	8	18
PLA2G2A	4.91	0.0398	0.0566	0.018	3.27	11.9	0.00176	1.4	LV	CELLTYPE	CM	control_RBM20	8	18
GRXCR2	4.84	0.00388	0.676	0.0344	6.58	25.1	2.45e-05	2.41	LV	CELLTYPE	CM	control_RBM20	8	18
FOSL1	4.07	0.0318	0.0148	0.00476	0.627	13.3	0.00103	1.5	LV	CELLTYPE	CM	control_RBM20	8	18
KRTAP10-4	3.74	0.00783	0.0286	0.00339	1.96	20.7	8.67e-05	2.11	LV	CELLTYPE	CM	control_RBM20	8	18
AC107068.2	3.28	0.00565	1.35	0.277	7.72	23	4.38e-05	2.25	LV	CELLTYPE	CM	control_RBM20	8	18
TSPEAR	3.14	0.00778	0.118	0.0151	3.97	20.8	8.46e-05	2.11	LV	CELLTYPE	CM	control_RBM20	8	18
ADH1B	3.11	0.0388	0.0298	0.00636	2.25	12.1	0.00163	1.41	LV	CELLTYPE	CM	control_RBM20	8	18
AL591543.1	2.99	0.0136	0.109	0.0291	3.79	17.7	0.000228	1.87	LV	CELLTYPE	CM	control_RBM20	8	18
BHLHE40	2.99	0.043	0.114	0.0344	4.2	11.5	0.00198	1.37	LV	CELLTYPE	CM	control_RBM20	8	18
RALYL	2.98	0.00658	1.88	0.619	8.13	22	6e-05	2.18	LV	CELLTYPE	CM	control_RBM20	8	18
GMEB1	2.89	0.015	0.275	0.155	5.56	17.2	0.000265	1.82	LV	CELLTYPE	CM	control_RBM20	8	18
RPS6KB2-AS1	2.86	0.0333	0.0168	0.0061	1.55	12.9	0.0012	1.48	LV	CELLTYPE	CM	control_RBM20	8	18
TOX	2.82	0.0159	0.146	0.0563	4.53	16.9	0.000296	1.8	LV	CELLTYPE	CM	control_RBM20	8	18
CHL1	2.8	0.0169	0.0551	0.0239	3.1	16.4	0.000343	1.77	LV	CELLTYPE	CM	control_RBM20	8	18
FAM84A	2.8	0.0185	0.0129	0.00311	1.08	15.9	0.000419	1.73	LV	CELLTYPE	CM	control_RBM20	8	18
LINC02270	2.79	0.0167	0.114	0.0187	4.07	16.5	0.000337	1.78	LV	CELLTYPE	CM	control_RBM20	8	18
DHRS7C	2.74	0.0316	0.0266	0.012	2.19	13.3	0.00102	1.5	LV	CELLTYPE	CM	control_RBM20	8	18
IDO1	2.61	0.0343	0.0342	0.0188	2.6	12.7	0.00129	1.46	LV	CELLTYPE	CM	control_RBM20	8	18
LINC01060	2.58	0.00928	0.0716	0.0932	3.7	19.9	0.000114	2.03	LV	CELLTYPE	CM	control_RBM20	8	18
CYR61	2.54	0.0398	0.203	0.14	5.01	11.9	0.00176	1.4	LV	CELLTYPE	CM	control_RBM20	8	18
C3	2.52	0.0283	0.0336	0.0186	2.44	14	0.000814	1.55	LV	CELLTYPE	CM	control_RBM20	8	18
GPC5	2.51	0.0125	0.997	0.399	7.04	18.2	0.000193	1.9	LV	CELLTYPE	CM	control_RBM20	8	18
TM4SF1-AS1	2.51	0.0496	0.0539	0.026	3.29	10.8	0.00268	1.3	LV	CELLTYPE	CM	control_RBM20	8	18
PHACTR3	2.5	0.00823	0.119	0.0475	4.22	20.5	9.28e-05	2.08	LV	CELLTYPE	CM	control_RBM20	8	18
LINC02389	2.49	0.0344	0.0216	0.0131	1.91	12.7	0.0013	1.46	LV	CELLTYPE	CM	control_RBM20	8	18
COL15A1	2.48	0.011	0.0489	0.0212	2.94	18.9	0.000154	1.96	LV	CELLTYPE	CM	control_RBM20	8	18
USP26	2.46	0.0324	0.0133	0.00618	1.29	13	0.00115	1.49	LV	CELLTYPE	CM	control_RBM20	8	18
FAM83A	2.37	0.0167	0.0127	0.00958	1.19	16.5	0.000337	1.78	LV	CELLTYPE	CM	control_RBM20	8	18
CNTN2	2.36	0.00902	0.018	0.00881	1.5	20.1	0.000107	2.05	LV	CELLTYPE	CM	control_RBM20	8	18
AL442647.1	2.35	0.015	0.0292	0.0201	2.23	17.2	0.000265	1.82	LV	CELLTYPE	CM	control_RBM20	8	18
GALNTL6	2.35	0.000364	0.19	0.0986	4.9	43.5	3.08e-07	3.44	LV	CELLTYPE	CM	control_RBM20	8	18
MGST1	2.33	0.0351	0.0285	0.0242	2.29	12.6	0.00134	1.45	LV	CELLTYPE	CM	control_RBM20	8	18
EVA1A	2.26	0.0167	0.02	0.0144	1.88	16.5	0.000333	1.78	LV	CELLTYPE	CM	control_RBM20	8	18
UBASH3B	2.26	0.0468	0.052	0.0253	2.65	11.1	0.0024	1.33	LV	CELLTYPE	CM	control_RBM20	8	18
EXD1	2.25	0.0452	0.0157	0.0112	1.51	11.2	0.00224	1.35	LV	CELLTYPE	CM	control_RBM20	8	18
AC009478.1	2.24	0.0402	0.028	0.0254	2.34	11.8	0.00178	1.4	LV	CELLTYPE	CM	control_RBM20	8	18
MAP2K6	2.21	0.0324	0.0263	0.0104	2.06	13	0.00116	1.49	LV	CELLTYPE	CM	control_RBM20	8	18
DBR1	2.19	0.0453	0.0529	0.0429	3.27	11.2	0.00228	1.34	LV	CELLTYPE	CM	control_RBM20	8	18
BMP7	2.15	0.0175	0.0346	0.0154	2.41	16.2	0.000371	1.76	LV	CELLTYPE	CM	control_RBM20	8	18
CPS1	2.15	0.0479	0.0937	0.0522	3.98	10.9	0.00252	1.32	LV	CELLTYPE	CM	control_RBM20	8	18
AQP4	2.13	0.0322	0.0285	0.0141	2.2	13.2	0.00107	1.49	LV	CELLTYPE	CM	control_RBM20	8	18
ENO4	2.13	0.0324	0.135	0.0853	4.49	13	0.00115	1.49	LV	CELLTYPE	CM	control_RBM20	8	18
ART1	2.12	0.0242	0.0248	0.0128	2	14.6	0.000654	1.62	LV	CELLTYPE	CM	control_RBM20	8	18
NIPAL1	2.11	0.0107	0.0346	0.0258	2.54	19	0.00015	1.97	LV	CELLTYPE	CM	control_RBM20	8	18
PCDHB15	2.1	0.0344	0.0173	0.0109	1.54	12.7	0.0013	1.46	LV	CELLTYPE	CM	control_RBM20	8	18
WDR62	2.08	0.0149	0.0451	0.024	2.88	17.3	0.00026	1.83	LV	CELLTYPE	CM	control_RBM20	8	18
AC023355.1	2.06	0.0311	0.0191	0.0114	1.73	13.5	0.000967	1.51	LV	CELLTYPE	CM	control_RBM20	8	18
AC007370.1	2.04	0.0128	0.0178	0.00891	1.59	18.1	0.000201	1.89	LV	CELLTYPE	CM	control_RBM20	8	18
NGF	2	0.000971	0.0438	0.0284	2.72	35.2	1.9e-06	3.01	LV	CELLTYPE	CM	control_RBM20	8	18
SERPINB8	2	0.032	0.0287	0.0251	2.37	13.3	0.00104	1.49	LV	CELLTYPE	CM	control_RBM20	8	18
RABGGTA	1.99	0.0218	0.0207	0.0124	1.86	15	0.000555	1.66	LV	CELLTYPE	CM	control_RBM20	8	18
KCNMA1	1.98	0.00224	0.0688	0.0387	3.28	29.1	8.31e-06	2.65	LV	CELLTYPE	CM	control_RBM20	8	18
AL392046.1	1.97	0.0125	0.0273	0.0254	2.32	18.2	0.000193	1.9	LV	CELLTYPE	CM	control_RBM20	8	18
AL451069.1	1.96	0.0162	0.146	0.0572	4.44	16.8	0.000309	1.79	LV	CELLTYPE	CM	control_RBM20	8	18
BDNF	1.96	0.0466	0.389	0.247	5.86	11.1	0.00238	1.33	LV	CELLTYPE	CM	control_RBM20	8	18
AL845331.2	1.92	0.0252	0.267	0.125	5.42	14.4	0.000687	1.6	LV	CELLTYPE	CM	control_RBM20	8	18
ADRB1	1.91	0.036	0.229	0.147	5.3	12.4	0.00145	1.44	LV	CELLTYPE	CM	control_RBM20	8	18
G0S2	1.89	0.0253	0.363	0.135	5.76	14.4	0.000697	1.6	LV	CELLTYPE	CM	control_RBM20	8	18
PROSER2-AS1	1.86	0.0242	0.0139	0.0078	1.13	14.6	0.000652	1.62	LV	CELLTYPE	CM	control_RBM20	8	18
CA14	1.82	0.00981	0.0134	0.00524	1.13	19.4	0.00013	2.01	LV	CELLTYPE	CM	control_RBM20	8	18
OPCML	1.82	0.0197	0.0928	0.0763	4.02	15.6	0.00046	1.71	LV	CELLTYPE	CM	control_RBM20	8	18
AC025183.1	1.79	0.0239	0.0199	0.0141	1.75	14.6	0.000637	1.62	LV	CELLTYPE	CM	control_RBM20	8	18
AC244453.1	1.79	0.0289	0.0318	0.0311	2.51	13.9	0.000838	1.54	LV	CELLTYPE	CM	control_RBM20	8	18
PROSER2	1.79	0.0163	0.0251	0.0166	2	16.7	0.000314	1.79	LV	CELLTYPE	CM	control_RBM20	8	18
AP001372.1	1.77	0.0301	0.0467	0.0388	3.02	13.7	0.000895	1.52	LV	CELLTYPE	CM	control_RBM20	8	18
AP003181.1	1.75	0.00142	0.0582	0.0298	3.18	32.7	3.42e-06	2.85	LV	CELLTYPE	CM	control_RBM20	8	18
CCDC190	1.75	0.0474	0.0145	0.00869	1.35	11	0.00248	1.32	LV	CELLTYPE	CM	control_RBM20	8	18
AC092171.3	1.73	0.0181	0.0129	0.0129	1.09	16	0.000404	1.74	LV	CELLTYPE	CM	control_RBM20	8	18
MAP3K8	1.73	0.0311	0.0337	0.0258	2.55	13.4	0.000975	1.51	LV	CELLTYPE	CM	control_RBM20	8	18
PLN	1.73	0.0497	3.16	1.82	9.03	10.7	0.00272	1.3	LV	CELLTYPE	CM	control_RBM20	8	18
ZMAT4	1.72	0.0379	0.106	0.0389	3.96	12.2	0.00157	1.42	LV	CELLTYPE	CM	control_RBM20	8	18
CDH18	1.71	0.031	0.0832	0.0786	3.81	13.5	0.00096	1.51	LV	CELLTYPE	CM	control_RBM20	8	18
AC104574.2	1.7	0.0487	0.0195	0.0231	1.92	10.9	0.00259	1.31	LV	CELLTYPE	CM	control_RBM20	8	18
ATP2C2	1.7	0.047	0.0504	0.0431	3.18	11	0.00244	1.33	LV	CELLTYPE	CM	control_RBM20	8	18
MYH13	1.7	0.0324	0.0377	0.0594	2.86	13.1	0.0011	1.49	LV	CELLTYPE	CM	control_RBM20	8	18
TLL2	1.69	0.0131	0.131	0.0666	4.3	17.9	0.00021	1.88	LV	CELLTYPE	CM	control_RBM20	8	18
MID1IP1	1.68	0.021	0.075	0.042	3.55	15.3	0.000514	1.68	LV	CELLTYPE	CM	control_RBM20	8	18
PAWR	1.66	0.00224	0.0964	0.041	3.78	29.2	8.25e-06	2.65	LV	CELLTYPE	CM	control_RBM20	8	18
KLF6	1.62	0.0391	0.364	0.332	5.92	12	0.00166	1.41	LV	CELLTYPE	CM	control_RBM20	8	18
PDGFRB	1.62	0.0146	0.0288	0.0175	2.26	17.4	0.000251	1.84	LV	CELLTYPE	CM	control_RBM20	8	18
ADAMTS20	1.61	0.0355	0.0242	0.0289	2.18	12.5	0.00137	1.45	LV	CELLTYPE	CM	control_RBM20	8	18
MARCH11	1.6	0.0266	0.372	0.172	5.72	14.2	0.00075	1.58	LV	CELLTYPE	CM	control_RBM20	8	18
SEC14L5	1.6	0.0367	0.0487	0.0338	3.03	12.3	0.0015	1.43	LV	CELLTYPE	CM	control_RBM20	8	18
AC022034.2	1.58	0.00388	1.68	0.949	7.96	25.1	2.42e-05	2.41	LV	CELLTYPE	CM	control_RBM20	8	18
IL1RAPL2	1.58	0.0355	0.154	0.124	4.75	12.5	0.00139	1.45	LV	CELLTYPE	CM	control_RBM20	8	18
RGMA	1.58	0.045	0.0296	0.0246	2.38	11.3	0.00219	1.35	LV	CELLTYPE	CM	control_RBM20	8	18
S100A10	1.58	0.0445	0.0935	0.0576	3.84	11.4	0.00211	1.35	LV	CELLTYPE	CM	control_RBM20	8	18
AC004520.1	1.57	0.0295	0.0147	0.00743	1.29	13.8	0.000866	1.53	LV	CELLTYPE	CM	control_RBM20	8	18
FBN3	1.56	0.0121	0.021	0.0218	1.88	18.4	0.00018	1.92	LV	CELLTYPE	CM	control_RBM20	8	18
AC005699.1	1.55	0.0452	0.117	0.046	4.13	11.2	0.00224	1.35	LV	CELLTYPE	CM	control_RBM20	8	18
HIGD1B	1.55	0.0206	0.0266	0.0199	2.21	15.4	0.000494	1.69	LV	CELLTYPE	CM	control_RBM20	8	18
SEL1L3	1.54	0.0341	0.018	0.0135	1.5	12.7	0.00127	1.47	LV	CELLTYPE	CM	control_RBM20	8	18
AC091078.1	1.53	0.0215	0.0561	0.0449	3.23	15.1	0.000542	1.67	LV	CELLTYPE	CM	control_RBM20	8	18
TRPC4	1.53	0.0157	0.0938	0.0648	3.92	17	0.000284	1.81	LV	CELLTYPE	CM	control_RBM20	8	18
COL25A1	1.52	0.0235	0.0567	0.0424	3.21	14.7	0.000615	1.63	LV	CELLTYPE	CM	control_RBM20	8	18
LINC01169	1.51	0.0368	0.00599	0.0149	0.309	12.3	0.00151	1.43	LV	CELLTYPE	CM	control_RBM20	8	18
SMIM35	1.51	0.0226	0.0485	0.0575	3.15	14.9	0.00058	1.65	LV	CELLTYPE	CM	control_RBM20	8	18
ACMSD	1.5	0.0447	0.0412	0.0313	2.65	11.3	0.00216	1.35	LV	CELLTYPE	CM	control_RBM20	8	18
CHDH	1.5	0.0402	0.023	0.0124	1.84	11.8	0.00178	1.4	LV	CELLTYPE	CM	control_RBM20	8	18
GATD3B	1.5	0.0342	0.0343	0.0328	2.57	12.7	0.00128	1.47	LV	CELLTYPE	CM	control_RBM20	8	18
LINC01643	1.49	0.0496	0.0143	0.0133	1.41	10.8	0.00268	1.3	LV	CELLTYPE	CM	control_RBM20	8	18
AC008691.1	1.48	0.00657	0.105	0.07	3.97	22	5.91e-05	2.18	LV	CELLTYPE	CM	control_RBM20	8	18
HS3ST1	1.48	0.038	0.0159	0.00747	1.36	12.1	0.00158	1.42	LV	CELLTYPE	CM	control_RBM20	8	18
AC007513.1	1.47	0.0279	0.0153	0.0139	1.44	14	0.000803	1.55	LV	CELLTYPE	CM	control_RBM20	8	18
PROB1	1.46	0.0319	0.032	0.0189	2.4	13.3	0.00104	1.5	LV	CELLTYPE	CM	control_RBM20	8	18
EGFLAM	1.45	0.0392	0.0265	0.0244	2.23	12	0.00168	1.41	LV	CELLTYPE	CM	control_RBM20	8	18
GRB7	1.45	0.0411	0.0129	0.00608	1.04	11.7	0.00185	1.39	LV	CELLTYPE	CM	control_RBM20	8	18
IDH2	1.45	0.00301	0.866	0.522	7.07	27.2	1.39e-05	2.52	LV	CELLTYPE	CM	control_RBM20	8	18
AP003110.1	1.44	0.0169	0.0411	0.0368	2.86	16.4	0.000347	1.77	LV	CELLTYPE	CM	control_RBM20	8	18
CFTR	1.44	0.0139	0.0308	0.0224	2.39	17.6	0.000236	1.86	LV	CELLTYPE	CM	control_RBM20	8	18
DGKB	1.44	0.0452	0.0524	0.0368	3.14	11.2	0.00225	1.35	LV	CELLTYPE	CM	control_RBM20	8	18
GPC6	1.44	0.0127	0.174	0.119	4.79	18.1	0.000197	1.9	LV	CELLTYPE	CM	control_RBM20	8	18
KANK4	1.44	0.0367	0.0112	0.0158	1.06	12.3	0.00149	1.44	LV	CELLTYPE	CM	control_RBM20	8	18
ALPK1	1.43	0.0174	0.0359	0.0288	2.54	16.3	0.000364	1.76	LV	CELLTYPE	CM	control_RBM20	8	18
GRIN3A	1.43	0.0496	0.0313	0.0282	2.46	10.8	0.00269	1.3	LV	CELLTYPE	CM	control_RBM20	8	18
MTTP	1.43	0.0341	0.0592	0.0586	3.32	12.8	0.00125	1.47	LV	CELLTYPE	CM	control_RBM20	8	18
SLIT2	1.43	0.0322	0.0615	0.0383	3.29	13.2	0.00107	1.49	LV	CELLTYPE	CM	control_RBM20	8	18
SULT2B1	1.42	0.0357	0.012	0.0147	1.16	12.4	0.00144	1.45	LV	CELLTYPE	CM	control_RBM20	8	18
AGBL2	1.4	0.0497	0.0132	0.0131	1.27	10.7	0.00271	1.3	LV	CELLTYPE	CM	control_RBM20	8	18
LINC01807	1.4	0.0324	0.0462	0.0203	2.79	13.1	0.0011	1.49	LV	CELLTYPE	CM	control_RBM20	8	18
LINC01924	1.4	0.0226	0.00904	0.0131	0.764	14.9	0.000582	1.65	LV	CELLTYPE	CM	control_RBM20	8	18
SPTBN2	1.4	0.0397	0.0286	0.028	2.24	11.9	0.00174	1.4	LV	CELLTYPE	CM	control_RBM20	8	18
TMEM163	1.4	0.0321	0.037	0.0421	2.75	13.2	0.00106	1.49	LV	CELLTYPE	CM	control_RBM20	8	18
FBXO17	1.39	0.0385	0.0165	0.0183	1.48	12.1	0.00161	1.41	LV	CELLTYPE	CM	control_RBM20	8	18
LRP1	1.38	0.0324	0.137	0.069	4.45	13	0.00114	1.49	LV	CELLTYPE	CM	control_RBM20	8	18
AC020661.2	1.37	0.0452	0.0557	0.0595	3.3	11.2	0.00225	1.35	LV	CELLTYPE	CM	control_RBM20	8	18
LINC02398	1.37	0.0411	0.335	0.241	5.73	11.7	0.00186	1.39	LV	CELLTYPE	CM	control_RBM20	8	18
AC136604.2	1.36	0.0447	0.114	0.104	4.32	11.4	0.00213	1.35	LV	CELLTYPE	CM	control_RBM20	8	18
USP39	1.36	0.045	0.602	0.531	6.74	11.3	0.0022	1.35	LV	CELLTYPE	CM	control_RBM20	8	18
AC246680.1	1.35	0.0194	0.0178	0.022	1.59	15.6	0.00045	1.71	LV	CELLTYPE	CM	control_RBM20	8	18
COL5A3	1.35	0.0392	0.0128	0.00989	1.19	12	0.00169	1.41	LV	CELLTYPE	CM	control_RBM20	8	18
FER1L6	1.35	0.0316	0.0363	0.0155	2.49	13.3	0.00102	1.5	LV	CELLTYPE	CM	control_RBM20	8	18
LINC01841	1.35	0.0474	0.0187	0.0283	1.84	11	0.00248	1.32	LV	CELLTYPE	CM	control_RBM20	8	18
SKAP1	1.35	0.017	0.0227	0.0225	2.02	16.4	0.000349	1.77	LV	CELLTYPE	CM	control_RBM20	8	18
HUNK	1.34	0.0324	0.018	0.0209	1.6	13.2	0.00108	1.49	LV	CELLTYPE	CM	control_RBM20	8	18
STEAP2	1.34	0.0136	0.0931	0.0617	3.92	17.7	0.000229	1.87	LV	CELLTYPE	CM	control_RBM20	8	18
TMEM254-AS1	1.34	0.0131	0.0347	0.0234	2.45	18	0.000208	1.88	LV	CELLTYPE	CM	control_RBM20	8	18
C6orf10	1.33	0.0368	0.0147	0.0153	1.44	12.3	0.00151	1.43	LV	CELLTYPE	CM	control_RBM20	8	18
DAO	1.33	0.0473	0.011	0.0145	1.08	11	0.00246	1.32	LV	CELLTYPE	CM	control_RBM20	8	18
AL049875.1	1.32	0.0197	0.0447	0.0325	2.78	15.6	0.000458	1.71	LV	CELLTYPE	CM	control_RBM20	8	18
ETS1	1.31	0.0231	0.0744	0.0403	3.41	14.8	0.000599	1.64	LV	CELLTYPE	CM	control_RBM20	8	18
NETO2	1.31	0.0355	0.0177	0.0175	1.64	12.4	0.00141	1.45	LV	CELLTYPE	CM	control_RBM20	8	18
AC005697.1	1.29	0.0497	0.0187	0.0105	1.62	10.8	0.0027	1.3	LV	CELLTYPE	CM	control_RBM20	8	18
NFE2L3	1.29	0.0128	0.518	0.306	6.24	18.1	0.000202	1.89	LV	CELLTYPE	CM	control_RBM20	8	18
ALG1L2	1.28	0.0227	0.0155	0.0186	1.43	14.9	0.000587	1.64	LV	CELLTYPE	CM	control_RBM20	8	18
LMNTD1	1.27	0.0476	0.0225	0.0243	2.05	11	0.0025	1.32	LV	CELLTYPE	CM	control_RBM20	8	18
STPG2-AS1	1.25	0.0324	0.021	0.0157	1.79	13.2	0.00108	1.49	LV	CELLTYPE	CM	control_RBM20	8	18
AC016650.1	1.24	0.0458	0.426	0.173	5.86	11.2	0.00231	1.34	LV	CELLTYPE	CM	control_RBM20	8	18
PLEKHG2	1.24	0.0324	0.0165	0.0148	1.55	13.1	0.00112	1.49	LV	CELLTYPE	CM	control_RBM20	8	18
C1RL	1.23	0.0453	0.0241	0.018	1.9	11.2	0.00226	1.34	LV	CELLTYPE	CM	control_RBM20	8	18
CEP85L	1.22	0.0324	0.918	0.671	7.23	13	0.00114	1.49	LV	CELLTYPE	CM	control_RBM20	8	18
ACSBG2	1.21	0.00907	0.017	0.0211	1.61	20	0.000109	2.04	LV	CELLTYPE	CM	control_RBM20	8	18
AC244517.2	1.18	0.0384	0.0125	0.0101	1.12	12.1	0.0016	1.42	LV	CELLTYPE	CM	control_RBM20	8	18
MANEA	1.18	0.031	0.0583	0.0482	3.29	13.5	0.000958	1.51	LV	CELLTYPE	CM	control_RBM20	8	18
SCN8A	1.18	0.0391	0.015	0.0176	1.46	12	0.00166	1.41	LV	CELLTYPE	CM	control_RBM20	8	18
KIAA1257	1.17	0.0294	0.0815	0.0671	3.71	13.8	0.000859	1.53	LV	CELLTYPE	CM	control_RBM20	8	18
BBOX1-AS1	1.16	0.0453	0.0148	0.0141	1.24	11.2	0.00227	1.34	LV	CELLTYPE	CM	control_RBM20	8	18
FRMD4A	1.16	0.0267	0.477	0.397	6.26	14.2	0.000754	1.57	LV	CELLTYPE	CM	control_RBM20	8	18
TMEM220-AS1	1.15	0.0332	0.0534	0.0349	3	12.9	0.0012	1.48	LV	CELLTYPE	CM	control_RBM20	8	18
AC099508.2	1.14	0.0302	0.0111	0.0142	0.979	13.6	0.000911	1.52	LV	CELLTYPE	CM	control_RBM20	8	18
CDH4	1.14	0.0357	0.0537	0.0585	3.22	12.4	0.00142	1.45	LV	CELLTYPE	CM	control_RBM20	8	18
MAP2K1	1.14	0.0492	0.324	0.32	5.7	10.8	0.00263	1.31	LV	CELLTYPE	CM	control_RBM20	8	18
PPP1R1C	1.14	0.0452	1.07	0.686	7.35	11.2	0.00225	1.35	LV	CELLTYPE	CM	control_RBM20	8	18
ITGA3	1.13	0.0295	0.207	0.17	4.99	13.8	0.000867	1.53	LV	CELLTYPE	CM	control_RBM20	8	18
KIF4A	1.13	0.0391	0.0201	0.0237	1.86	12	0.00166	1.41	LV	CELLTYPE	CM	control_RBM20	8	18
MYO1E	1.13	0.0324	0.334	0.285	5.71	13.1	0.00111	1.49	LV	CELLTYPE	CM	control_RBM20	8	18
NEK8	1.13	0.0169	0.0119	0.0137	1.06	16.4	0.000346	1.77	LV	CELLTYPE	CM	control_RBM20	8	18
COL6A3	1.12	0.0484	0.0364	0.03	2.57	10.9	0.00256	1.32	LV	CELLTYPE	CM	control_RBM20	8	18
LINC02334	1.12	0.00892	0.648	0.431	6.64	20.1	0.000104	2.05	LV	CELLTYPE	CM	control_RBM20	8	18
NAXE	1.12	0.0209	0.0445	0.0424	2.92	15.3	0.000506	1.68	LV	CELLTYPE	CM	control_RBM20	8	18
AC092650.1	1.11	0.0456	0.0279	0.0377	2.38	11.2	0.0023	1.34	LV	CELLTYPE	CM	control_RBM20	8	18
CTNNA2	1.11	0.0324	0.0681	0.0748	3.59	13	0.00115	1.49	LV	CELLTYPE	CM	control_RBM20	8	18
DCC	1.1	0.0337	0.0664	0.0845	3.62	12.8	0.00123	1.47	LV	CELLTYPE	CM	control_RBM20	8	18
MYO1D	1.1	0.0364	0.251	0.213	5.33	12.3	0.00147	1.44	LV	CELLTYPE	CM	control_RBM20	8	18
MEI1	1.09	0.0341	0.0148	0.0186	1.42	12.7	0.00127	1.47	LV	CELLTYPE	CM	control_RBM20	8	18
AL512380.2	1.08	0.0469	0.015	0.0168	1.41	11	0.00243	1.33	LV	CELLTYPE	CM	control_RBM20	8	18
AP003170.3	1.08	0.0461	0.0701	0.0626	3.58	11.1	0.00234	1.34	LV	CELLTYPE	CM	control_RBM20	8	18
ROBO1	1.08	0.0262	0.0903	0.0984	4.03	14.3	0.000731	1.58	LV	CELLTYPE	CM	control_RBM20	8	18
RPLP0	1.07	0.0448	0.206	0.183	5.05	11.3	0.00217	1.35	LV	CELLTYPE	CM	control_RBM20	8	18
ORMDL2	1.05	0.0395	0.0173	0.0203	1.57	11.9	0.00171	1.4	LV	CELLTYPE	CM	control_RBM20	8	18
SMC1B	1.05	0.0173	0.0231	0.0204	1.97	16.3	0.000359	1.76	LV	CELLTYPE	CM	control_RBM20	8	18
WEE2-AS1	1.05	0.0444	0.0423	0.0337	2.74	11.4	0.00209	1.35	LV	CELLTYPE	CM	control_RBM20	8	18
AC012409.2	1.04	0.0409	0.0325	0.0257	2.45	11.7	0.00184	1.39	LV	CELLTYPE	CM	control_RBM20	8	18
DENND2A	1.04	0.0355	0.0549	0.0605	3.28	12.5	0.00138	1.45	LV	CELLTYPE	CM	control_RBM20	8	18
LINC01483	1.03	0.0494	0.0229	0.0256	2.03	10.8	0.00265	1.31	LV	CELLTYPE	CM	control_RBM20	8	18
AC002116.2	1.02	0.0302	0.0135	0.014	1.24	13.7	0.000905	1.52	LV	CELLTYPE	CM	control_RBM20	8	18
AL031280.1	1.02	0.0469	0.084	0.0658	3.72	11	0.00243	1.33	LV	CELLTYPE	CM	control_RBM20	8	18
DNASE1L1	1.02	0.0295	0.118	0.0959	4.22	13.8	0.000863	1.53	LV	CELLTYPE	CM	control_RBM20	8	18
PLIN3	1.02	0.0216	0.0587	0.07	3.29	15.1	0.000548	1.67	LV	CELLTYPE	CM	control_RBM20	8	18
AC025034.1	1.01	0.0316	0.0403	0.0267	2.62	13.3	0.00102	1.5	LV	CELLTYPE	CM	control_RBM20	8	18
LINC00685	1	0.0444	0.151	0.162	4.66	11.4	0.00209	1.35	LV	CELLTYPE	CM	control_RBM20	8	18
PCOLCE	0.981	0.0469	0.0434	0.0322	2.8	11	0.00243	1.33	LV	CELLTYPE	CM	control_RBM20	8	18
SYP	0.974	0.0357	0.0222	0.0144	1.84	12.4	0.00143	1.45	LV	CELLTYPE	CM	control_RBM20	8	18
PDE4A	0.972	0.0343	0.0706	0.0698	3.56	12.7	0.00129	1.46	LV	CELLTYPE	CM	control_RBM20	8	18
IKBIP	0.967	0.0355	0.0297	0.0326	2.35	12.5	0.00141	1.45	LV	CELLTYPE	CM	control_RBM20	8	18
QARS	0.959	0.0403	0.121	0.141	4.46	11.8	0.0018	1.39	LV	CELLTYPE	CM	control_RBM20	8	18
TRIM3	0.955	0.0239	0.0179	0.0177	1.63	14.7	0.000634	1.62	LV	CELLTYPE	CM	control_RBM20	8	18
RACGAP1	0.951	0.0177	0.0143	0.0166	1.35	16.1	0.000384	1.75	LV	CELLTYPE	CM	control_RBM20	8	18
MEI4	0.942	0.0321	0.0654	0.072	3.49	13.2	0.00106	1.49	LV	CELLTYPE	CM	control_RBM20	8	18
LSMEM2	0.941	0.0452	0.0449	0.0473	2.9	11.2	0.00224	1.35	LV	CELLTYPE	CM	control_RBM20	8	18
DNM1	0.935	0.0387	0.0287	0.0251	2.2	12.1	0.00162	1.41	LV	CELLTYPE	CM	control_RBM20	8	18
RASSF1	0.931	0.0436	0.0577	0.0617	3.28	11.5	0.00205	1.36	LV	CELLTYPE	CM	control_RBM20	8	18
STXBP6	0.917	0.0251	1.18	0.941	7.56	14.5	0.000681	1.6	LV	CELLTYPE	CM	control_RBM20	8	18
RSU1	0.904	0.0103	0.483	0.424	6.29	19.2	0.000141	1.99	LV	CELLTYPE	CM	control_RBM20	8	18
AC103876.1	0.9	0.0432	0.0842	0.0954	3.87	11.5	0.00202	1.36	LV	CELLTYPE	CM	control_RBM20	8	18
CNPY4	0.9	0.0324	0.0147	0.0167	1.38	13	0.00115	1.49	LV	CELLTYPE	CM	control_RBM20	8	18
RAPGEFL1	0.891	0.0357	0.103	0.123	4.16	12.4	0.00144	1.45	LV	CELLTYPE	CM	control_RBM20	8	18
MYH3	0.885	0.0397	0.0142	0.0164	1.31	11.9	0.00174	1.4	LV	CELLTYPE	CM	control_RBM20	8	18
TMEM220	0.876	0.0167	0.235	0.179	5.19	16.5	0.000331	1.78	LV	CELLTYPE	CM	control_RBM20	8	18
DDX39A	0.864	0.033	0.046	0.0573	3.03	12.9	0.00118	1.48	LV	CELLTYPE	CM	control_RBM20	8	18
RNF5	0.864	0.0191	0.0475	0.0434	2.95	15.7	0.00044	1.72	LV	CELLTYPE	CM	control_RBM20	8	18
STPG2	0.864	0.0239	0.2	0.138	4.96	14.6	0.000635	1.62	LV	CELLTYPE	CM	control_RBM20	8	18
MAL2	0.853	0.0451	0.0143	0.0155	1.29	11.3	0.00221	1.35	LV	CELLTYPE	CM	control_RBM20	8	18
MVB12A	0.851	0.0322	0.0342	0.0359	2.56	13.2	0.00107	1.49	LV	CELLTYPE	CM	control_RBM20	8	18
AP1S2	0.842	0.0452	0.572	0.54	6.55	11.2	0.00223	1.35	LV	CELLTYPE	CM	control_RBM20	8	18
PYGM	0.838	0.0468	0.0548	0.0456	3.15	11.1	0.0024	1.33	LV	CELLTYPE	CM	control_RBM20	8	18
POLA2	0.827	0.0484	0.033	0.0397	2.55	10.9	0.00257	1.31	LV	CELLTYPE	CM	control_RBM20	8	18
ZNF565	0.825	0.0324	0.782	0.76	7.01	13.1	0.0011	1.49	LV	CELLTYPE	CM	control_RBM20	8	18
GAREM1	0.823	0.0392	1.13	1.04	7.51	12	0.00169	1.41	LV	CELLTYPE	CM	control_RBM20	8	18
PTMA	0.805	0.0468	0.203	0.191	5.08	11	0.00241	1.33	LV	CELLTYPE	CM	control_RBM20	8	18
SNHG25	0.78	0.0316	0.263	0.213	5.39	13.3	0.00101	1.5	LV	CELLTYPE	CM	control_RBM20	8	18
UGDH	0.78	0.0487	0.0392	0.0416	2.68	10.9	0.00259	1.31	LV	CELLTYPE	CM	control_RBM20	8	18
RNF220	0.779	0.0369	0.0711	0.0984	3.71	12.2	0.00152	1.43	LV	CELLTYPE	CM	control_RBM20	8	18
C2orf68	0.777	0.0413	0.107	0.116	4.22	11.7	0.00188	1.38	LV	CELLTYPE	CM	control_RBM20	8	18
NRP1	0.777	0.045	1.81	1.67	8.24	11.3	0.00221	1.35	LV	CELLTYPE	CM	control_RBM20	8	18
AC027644.4	0.771	0.0125	0.275	0.306	5.54	18.2	0.000192	1.9	LV	CELLTYPE	CM	control_RBM20	8	18
ALG3	0.771	0.033	0.0369	0.0408	2.68	12.9	0.00118	1.48	LV	CELLTYPE	CM	control_RBM20	8	18
SESN2	0.77	0.0461	0.0302	0.0398	2.4	11.1	0.00234	1.34	LV	CELLTYPE	CM	control_RBM20	8	18
AC008438.1	0.769	0.0355	0.0641	0.0637	3.44	12.5	0.0014	1.45	LV	CELLTYPE	CM	control_RBM20	8	18
METTL5	0.758	0.00944	0.105	0.124	4.16	19.7	0.000119	2.03	LV	CELLTYPE	CM	control_RBM20	8	18
ZNF425	0.751	0.0411	0.061	0.0576	3.28	11.7	0.00186	1.39	LV	CELLTYPE	CM	control_RBM20	8	18
FLOT2	0.745	0.0416	0.0787	0.0796	3.74	11.7	0.0019	1.38	LV	CELLTYPE	CM	control_RBM20	8	18
RMI1	0.742	0.0163	0.133	0.133	4.46	16.7	0.000316	1.79	LV	CELLTYPE	CM	control_RBM20	8	18
SF3A2	0.729	0.0392	0.0739	0.0721	3.64	12	0.00168	1.41	LV	CELLTYPE	CM	control_RBM20	8	18
POLM	0.715	0.0355	0.176	0.18	4.86	12.5	0.0014	1.45	LV	CELLTYPE	CM	control_RBM20	8	18
MTUS2	0.711	0.0315	2.44	2.38	8.66	13.4	0.000994	1.5	LV	CELLTYPE	CM	control_RBM20	8	18
CNPPD1	0.707	0.0159	0.0532	0.047	3.12	16.9	0.00029	1.8	LV	CELLTYPE	CM	control_RBM20	8	18
GNAI3	0.699	0.0341	0.424	0.38	6.05	12.7	0.00127	1.47	LV	CELLTYPE	CM	control_RBM20	8	18
SNRPG	0.692	0.0391	0.115	0.114	4.3	12	0.00165	1.41	LV	CELLTYPE	CM	control_RBM20	8	18
RTKN	0.676	0.0497	0.0502	0.0497	3.04	10.7	0.00271	1.3	LV	CELLTYPE	CM	control_RBM20	8	18
ACP2	0.667	0.0432	0.0336	0.0545	2.63	11.5	0.00202	1.36	LV	CELLTYPE	CM	control_RBM20	8	18
ZFP82	0.633	0.0239	0.121	0.137	4.36	14.7	0.000629	1.62	LV	CELLTYPE	CM	control_RBM20	8	18
ZBTB43	0.626	0.0176	0.725	0.754	6.89	16.2	0.000374	1.75	LV	CELLTYPE	CM	control_RBM20	8	18
GTF2IRD2B	0.608	0.0469	0.351	0.409	5.93	11	0.00242	1.33	LV	CELLTYPE	CM	control_RBM20	8	18
MCM3AP-AS1	0.597	0.0341	0.0847	0.0891	3.84	12.7	0.00126	1.47	LV	CELLTYPE	CM	control_RBM20	8	18
GSS	0.569	0.0447	0.129	0.139	4.47	11.3	0.00215	1.35	LV	CELLTYPE	CM	control_RBM20	8	18
SHARPIN	0.568	0.0252	0.15	0.159	4.65	14.4	0.000687	1.6	LV	CELLTYPE	CM	control_RBM20	8	18
COPG2	0.54	0.0424	0.166	0.209	4.86	11.6	0.00195	1.37	LV	CELLTYPE	CM	control_RBM20	8	18
EMC3	0.517	0.0324	0.248	0.302	5.41	13	0.00115	1.49	LV	CELLTYPE	CM	control_RBM20	8	18

## Sheet: control_TTN
Gene	logFC	FDR	mean_exp_control	mean_exp_genotype	logCPM	F	PValue	FDR_plot	Region	annotation_level	cell_type	comparison	Observations_genotype	Observations_reference
ELF3	5.43	0.0203	0.0768	0.00346	3.05	12.5	0.00123	1.69	LV	CELLTYPE	CM	control_TTN	12	18
PLA2G2A	5.24	0.0023	0.0566	0.00288	2.99	25.1	1.81e-05	2.64	LV	CELLTYPE	CM	control_TTN	12	18
SERPINE1	5.12	0.00583	0.399	0.0143	4.86	19.2	0.000113	2.23	LV	CELLTYPE	CM	control_TTN	12	18
CCL2	4.94	0.000215	0.028	0.00193	1.93	39.9	3.81e-07	3.67	LV	CELLTYPE	CM	control_TTN	12	18
APOD	4.15	0.00741	0.464	0.0422	5.94	17.9	0.000175	2.13	LV	CELLTYPE	CM	control_TTN	12	18
FOS	3.51	0.0319	0.139	0.0302	4.21	10.5	0.00278	1.5	LV	CELLTYPE	CM	control_TTN	12	18
NR4A3	3.25	0.0368	0.359	0.0727	5.44	9.74	0.00373	1.43	LV	CELLTYPE	CM	control_TTN	12	18
FAM43A	3.21	0.00553	0.0756	0.023	3.25	19.5	0.000102	2.26	LV	CELLTYPE	CM	control_TTN	12	18
SOCS3	3.21	0.000748	0.0128	0.00546	0.815	31.2	3.28e-06	3.13	LV	CELLTYPE	CM	control_TTN	12	18
IFITM2	3.14	0.00631	0.036	0.00768	2.37	18.7	0.000133	2.2	LV	CELLTYPE	CM	control_TTN	12	18
HIST2H2BE	3.07	0.00717	0.135	0.0381	4.28	18	0.000167	2.14	LV	CELLTYPE	CM	control_TTN	12	18
ADH1B	3.06	0.00199	0.0298	0.00619	2.05	25.8	1.48e-05	2.7	LV	CELLTYPE	CM	control_TTN	12	18
UQCR11	3.02	0.00612	0.0201	0.0107	1.76	19	0.000122	2.21	LV	CELLTYPE	CM	control_TTN	12	18
AC108134.2	2.94	0.0215	0.0169	0.00693	0.871	12.2	0.00137	1.67	LV	CELLTYPE	CM	control_TTN	12	18
AC010096.1	2.89	0.012	0.0321	0.00646	1.92	15.3	0.00044	1.92	LV	CELLTYPE	CM	control_TTN	12	18
NR4A1	2.89	0.0198	0.539	0.174	6.15	12.7	0.00116	1.7	LV	CELLTYPE	CM	control_TTN	12	18
HSPB1	2.85	0.0105	1.23	0.463	7.54	15.8	0.000358	1.98	LV	CELLTYPE	CM	control_TTN	12	18
AC103591.3	2.8	0.00671	0.0327	0.0121	2.31	18.4	0.000148	2.17	LV	CELLTYPE	CM	control_TTN	12	18
C4orf54	2.76	0.0449	0.0452	0.00858	2.22	8.82	0.00552	1.35	LV	CELLTYPE	CM	control_TTN	12	18
AC005291.2	2.7	0.0262	0.0208	0.0433	2.35	11.3	0.00198	1.58	LV	CELLTYPE	CM	control_TTN	12	18
BHLHE40	2.69	0.00472	0.114	0.0415	4.06	20.8	6.74e-05	2.33	LV	CELLTYPE	CM	control_TTN	12	18
GEM	2.69	0.000319	0.271	0.081	5.02	36.7	8.28e-07	3.5	LV	CELLTYPE	CM	control_TTN	12	18
IFITM3	2.69	0.00548	0.0746	0.0234	3.45	19.6	9.97e-05	2.26	LV	CELLTYPE	CM	control_TTN	12	18
SH3BGRL3	2.69	0.0135	0.0339	0.0106	2.28	14.6	0.000559	1.87	LV	CELLTYPE	CM	control_TTN	12	18
MCTP2	2.62	0.00453	0.133	0.026	3.96	21.1	6.11e-05	2.34	LV	CELLTYPE	CM	control_TTN	12	18
RPS17	2.62	0.0256	0.0245	0.0102	1.95	11.4	0.00188	1.59	LV	CELLTYPE	CM	control_TTN	12	18
TLL1	2.59	0.0109	0.0671	0.0142	2.64	15.7	0.000379	1.96	LV	CELLTYPE	CM	control_TTN	12	18
TIMP1	2.56	0.00583	0.0856	0.0236	3.5	19.2	0.000113	2.23	LV	CELLTYPE	CM	control_TTN	12	18
FOSL1	2.55	0.0199	0.0148	0.00339	0.453	12.6	0.00117	1.7	LV	CELLTYPE	CM	control_TTN	12	18
HIST1H2BG	2.53	0.0171	0.0212	0.00839	1.55	13.4	0.000872	1.77	LV	CELLTYPE	CM	control_TTN	12	18
AC090630.1	2.48	0.0228	0.0403	0.0159	2.7	11.9	0.00153	1.64	LV	CELLTYPE	CM	control_TTN	12	18
GPX3	2.48	0.0143	0.143	0.0631	4.42	14.3	0.000627	1.85	LV	CELLTYPE	CM	control_TTN	12	18
LINC00324	2.48	0.0382	0.0222	0.00986	1.32	9.58	0.004	1.42	LV	CELLTYPE	CM	control_TTN	12	18
LINC02471	2.44	0.0204	0.0282	0.00935	1.99	12.5	0.00125	1.69	LV	CELLTYPE	CM	control_TTN	12	18
CFD	2.41	0.017	0.277	0.0663	5.17	13.5	0.00084	1.77	LV	CELLTYPE	CM	control_TTN	12	18
APOE	2.38	0.0179	0.0393	0.0106	2.47	13.2	0.000957	1.75	LV	CELLTYPE	CM	control_TTN	12	18
C1R	2.38	0.00425	0.0385	0.0131	2.42	21.6	5.15e-05	2.37	LV	CELLTYPE	CM	control_TTN	12	18
TM4SF1-AS1	2.36	0.0106	0.0539	0.025	3.12	15.8	0.000364	1.97	LV	CELLTYPE	CM	control_TTN	12	18
AC016629.2	2.35	0.05	0.0182	0.00673	1.46	8.4	0.00664	1.3	LV	CELLTYPE	CM	control_TTN	12	18
S100A4	2.29	0.0126	0.0584	0.0189	3.01	14.9	0.000504	1.9	LV	CELLTYPE	CM	control_TTN	12	18
SERPING1	2.27	0.0184	0.0403	0.0152	2.55	13	0.00101	1.73	LV	CELLTYPE	CM	control_TTN	12	18
CNN1	2.25	0.0198	0.163	0.083	4.49	12.7	0.00116	1.7	LV	CELLTYPE	CM	control_TTN	12	18
CA14	2.18	3.37e-05	0.0134	0.00423	0.915	57	1.12e-08	4.47	LV	CELLTYPE	CM	control_TTN	12	18
GMEB1	2.17	0.00533	0.275	0.129	5.39	19.7	9.43e-05	2.27	LV	CELLTYPE	CM	control_TTN	12	18
HIST1H1C	2.17	0.0413	0.134	0.0534	4.16	9.21	0.00467	1.38	LV	CELLTYPE	CM	control_TTN	12	18
HIST1H2BD	2.17	0.00743	0.0688	0.0273	3.17	17.9	0.000176	2.13	LV	CELLTYPE	CM	control_TTN	12	18
C3	2.16	0.00497	0.0336	0.0117	2.23	20.4	7.63e-05	2.3	LV	CELLTYPE	CM	control_TTN	12	18
TM4SF1	2.16	0.00657	0.0214	0.00761	1.64	18.5	0.000142	2.18	LV	CELLTYPE	CM	control_TTN	12	18
GRK5	2.14	0.00848	0.608	0.375	6.38	17.2	0.000221	2.07	LV	CELLTYPE	CM	control_TTN	12	18
LINC00881	2.13	0.0123	1.59	0.632	7.59	15.1	0.000471	1.91	LV	CELLTYPE	CM	control_TTN	12	18
IDO1	2.12	0.00848	0.0342	0.0174	2.45	17.2	0.000221	2.07	LV	CELLTYPE	CM	control_TTN	12	18
RPS6KB2-AS1	2.11	0.0155	0.0168	0.00832	1.43	13.9	0.000718	1.81	LV	CELLTYPE	CM	control_TTN	12	18
PPP1R3C	2.09	0.00526	0.958	0.563	7.17	20	8.78e-05	2.28	LV	CELLTYPE	CM	control_TTN	12	18
COL15A1	2.08	0.00201	0.0489	0.0192	2.78	25.7	1.51e-05	2.7	LV	CELLTYPE	CM	control_TTN	12	18
AC107068.2	2.07	0.00547	1.35	0.494	7.62	19.6	9.86e-05	2.26	LV	CELLTYPE	CM	control_TTN	12	18
HIST1H4E	2.06	0.0158	0.0168	0.00749	1.3	13.8	0.000745	1.8	LV	CELLTYPE	CM	control_TTN	12	18
GRXCR2	2.03	0.0496	0.676	0.158	6.48	8.43	0.00655	1.3	LV	CELLTYPE	CM	control_TTN	12	18
SGIP1	2.03	0.0272	0.295	0.276	5.52	11.2	0.00209	1.57	LV	CELLTYPE	CM	control_TTN	12	18
H1F0	1.99	0.0117	0.0841	0.0364	3.53	15.4	0.000425	1.93	LV	CELLTYPE	CM	control_TTN	12	18
MGST1	1.99	0.0051	0.0285	0.00924	2.02	20.2	8.16e-05	2.29	LV	CELLTYPE	CM	control_TTN	12	18
NDUFA4L2	1.99	0.0143	0.0247	0.0135	1.96	14.3	0.000625	1.85	LV	CELLTYPE	CM	control_TTN	12	18
TENM4	1.99	0.0172	0.109	0.0677	4.12	13.4	0.000881	1.76	LV	CELLTYPE	CM	control_TTN	12	18
FAM84A	1.98	0.00747	0.0129	0.00514	0.951	17.8	0.000179	2.13	LV	CELLTYPE	CM	control_TTN	12	18
USP26	1.98	0.00721	0.0133	0.00595	1.11	18	0.000169	2.14	LV	CELLTYPE	CM	control_TTN	12	18
DEPP1	1.97	0.0241	0.0356	0.0195	2.47	11.7	0.0017	1.62	LV	CELLTYPE	CM	control_TTN	12	18
UBASH3B	1.97	0.0098	0.052	0.018	2.47	16.3	0.000298	2.01	LV	CELLTYPE	CM	control_TTN	12	18
CLNK	1.96	0.0169	0.146	0.0736	4.53	13.5	0.000831	1.77	LV	CELLTYPE	CM	control_TTN	12	18
ANKRD20A8P	1.95	0.0148	0.0132	0.00728	1.15	14.1	0.00066	1.83	LV	CELLTYPE	CM	control_TTN	12	18
ETS2	1.93	0.0197	0.0994	0.0411	3.55	12.7	0.00115	1.71	LV	CELLTYPE	CM	control_TTN	12	18
RNF122	1.93	0.00352	0.286	0.149	5.22	22.9	3.47e-05	2.45	LV	CELLTYPE	CM	control_TTN	12	18
ACTB	1.92	0.00472	1.93	1.04	8.13	20.6	7.05e-05	2.33	LV	CELLTYPE	CM	control_TTN	12	18
LSAMP-AS1	1.92	0.0142	0.025	0.0146	2.05	14.4	0.00061	1.85	LV	CELLTYPE	CM	control_TTN	12	18
LINC01193	1.91	0.024	0.025	0.00653	1.53	11.7	0.00168	1.62	LV	CELLTYPE	CM	control_TTN	12	18
TESC	1.89	0.00352	0.317	0.179	5.4	22.9	3.45e-05	2.45	LV	CELLTYPE	CM	control_TTN	12	18
AL442647.1	1.88	0.00494	0.0292	0.013	2.03	20.4	7.56e-05	2.31	LV	CELLTYPE	CM	control_TTN	12	18
LINC00880	1.88	0.00754	0.201	0.0754	4.56	17.8	0.000182	2.12	LV	CELLTYPE	CM	control_TTN	12	18
C5orf17	1.86	0.0409	0.103	0.0541	3.87	9.25	0.00459	1.39	LV	CELLTYPE	CM	control_TTN	12	18
GALNTL6	1.85	0.000206	0.19	0.0869	4.74	41.6	2.6e-07	3.69	LV	CELLTYPE	CM	control_TTN	12	18
DUSP2	1.83	0.0405	0.0159	0.00787	1.19	9.3	0.00449	1.39	LV	CELLTYPE	CM	control_TTN	12	18
ENKUR	1.83	0.0374	0.0418	0.0233	2.72	9.67	0.00384	1.43	LV	CELLTYPE	CM	control_TTN	12	18
WFDC10B	1.83	0.0121	0.0152	0.0093	1.39	15.2	0.000453	1.92	LV	CELLTYPE	CM	control_TTN	12	18
ADIRF	1.82	0.00864	0.0248	0.0116	1.92	17	0.000236	2.06	LV	CELLTYPE	CM	control_TTN	12	18
EVA1A	1.82	0.0062	0.02	0.00981	1.68	18.8	0.000129	2.21	LV	CELLTYPE	CM	control_TTN	12	18
DUSP1	1.81	0.0171	0.605	0.384	6.52	13.4	0.00086	1.77	LV	CELLTYPE	CM	control_TTN	12	18
AC018618.1	1.8	0.00587	0.0296	0.0179	2.2	19.2	0.000114	2.23	LV	CELLTYPE	CM	control_TTN	12	18
NRXN3	1.8	0.0198	0.51	0.214	5.74	12.6	0.00116	1.7	LV	CELLTYPE	CM	control_TTN	12	18
MIR4458HG	1.79	0.01	0.0757	0.0497	3.61	16.2	0.000315	2	LV	CELLTYPE	CM	control_TTN	12	18
LMCD1	1.78	0.0337	0.425	0.171	5.45	10.2	0.00312	1.47	LV	CELLTYPE	CM	control_TTN	12	18
IGFBP4	1.76	0.00929	0.0211	0.0106	1.71	16.6	0.000269	2.03	LV	CELLTYPE	CM	control_TTN	12	18
ENO4	1.75	0.00848	0.135	0.0681	4.32	17.2	0.000221	2.07	LV	CELLTYPE	CM	control_TTN	12	18
FABP4	1.75	0.0122	0.0461	0.024	2.81	15.1	0.000464	1.91	LV	CELLTYPE	CM	control_TTN	12	18
GGT5	1.75	0.00829	0.0184	0.00784	1.44	17.3	0.000212	2.08	LV	CELLTYPE	CM	control_TTN	12	18
AL136317.2	1.74	0.0396	0.0248	0.00886	1.66	9.38	0.00436	1.4	LV	CELLTYPE	CM	control_TTN	12	18
KRTAP10-4	1.74	0.0232	0.0286	0.00811	1.86	11.9	0.00157	1.64	LV	CELLTYPE	CM	control_TTN	12	18
ADRB1	1.73	0.00511	0.229	0.139	5.17	20.1	8.36e-05	2.29	LV	CELLTYPE	CM	control_TTN	12	18
CPS1	1.72	0.00854	0.0937	0.0621	3.91	17.1	0.000227	2.07	LV	CELLTYPE	CM	control_TTN	12	18
ETNPPL	1.72	0.00865	0.0286	0.014	1.88	17	0.000238	2.06	LV	CELLTYPE	CM	control_TTN	12	18
GIMAP8	1.72	0.0324	0.0629	0.0269	2.88	10.4	0.00288	1.49	LV	CELLTYPE	CM	control_TTN	12	18
PCDHB15	1.72	0.00562	0.0173	0.00895	1.37	19.4	0.000105	2.25	LV	CELLTYPE	CM	control_TTN	12	18
GLIS3	1.71	0.0326	0.129	0.0524	3.77	10.3	0.00293	1.49	LV	CELLTYPE	CM	control_TTN	12	18
JUNB	1.7	0.0179	0.211	0.126	4.95	13.2	0.000954	1.75	LV	CELLTYPE	CM	control_TTN	12	18
CD44	1.69	0.0384	0.0514	0.0194	2.51	9.55	0.00405	1.42	LV	CELLTYPE	CM	control_TTN	12	18
EMP3	1.69	0.00737	0.0284	0.017	2.11	17.9	0.000173	2.13	LV	CELLTYPE	CM	control_TTN	12	18
HSPA1B	1.69	0.0275	0.0486	0.0369	3.03	11.1	0.00212	1.56	LV	CELLTYPE	CM	control_TTN	12	18
LINC02389	1.69	0.0261	0.0216	0.0128	1.78	11.3	0.00196	1.58	LV	CELLTYPE	CM	control_TTN	12	18
SPDYE2	1.69	0.00717	0.757	0.525	6.82	18	0.000166	2.14	LV	CELLTYPE	CM	control_TTN	12	18
AC090921.1	1.68	0.00826	0.257	0.125	5.04	17.4	0.00021	2.08	LV	CELLTYPE	CM	control_TTN	12	18
ACTG1	1.68	0.000337	1.63	1	7.84	36.3	8.95e-07	3.47	LV	CELLTYPE	CM	control_TTN	12	18
AL138686.1	1.68	0.0375	0.0554	0.0376	3.16	9.66	0.00387	1.43	LV	CELLTYPE	CM	control_TTN	12	18
MAP2K6	1.67	0.00614	0.0263	0.00969	1.89	18.8	0.000127	2.21	LV	CELLTYPE	CM	control_TTN	12	18
RPL13A	1.67	0.0125	0.162	0.103	4.66	14.9	0.000492	1.9	LV	CELLTYPE	CM	control_TTN	12	18
TNFRSF11B	1.67	0.0417	0.0761	0.0366	3.3	9.15	0.00479	1.38	LV	CELLTYPE	CM	control_TTN	12	18
AC009478.1	1.66	0.019	0.028	0.0183	2.17	12.9	0.00107	1.72	LV	CELLTYPE	CM	control_TTN	12	18
ADAM12	1.66	0.0207	0.195	0.118	4.94	12.4	0.00128	1.68	LV	CELLTYPE	CM	control_TTN	12	18
TOGARAM2	1.66	0.0184	0.592	0.467	6.4	13	0.00101	1.73	LV	CELLTYPE	CM	control_TTN	12	18
AC027779.1	1.64	0.047	0.0173	0.0127	1.54	8.64	0.00598	1.33	LV	CELLTYPE	CM	control_TTN	12	18
AL662844.4	1.64	0.0342	0.0906	0.0414	3.53	10.1	0.00326	1.47	LV	CELLTYPE	CM	control_TTN	12	18
LDHA	1.64	0.000215	0.17	0.118	4.61	39.9	3.86e-07	3.67	LV	CELLTYPE	CM	control_TTN	12	18
LINC01609	1.64	0.00976	0.0228	0.0158	1.91	16.4	0.000296	2.01	LV	CELLTYPE	CM	control_TTN	12	18
RABAC1	1.64	0.00947	0.0413	0.0251	2.63	16.5	0.000284	2.02	LV	CELLTYPE	CM	control_TTN	12	18
S100A11	1.64	0.0251	0.0368	0.0208	2.45	11.5	0.00182	1.6	LV	CELLTYPE	CM	control_TTN	12	18
TRAPPC1	1.64	0.00612	0.0187	0.0131	1.64	18.9	0.000125	2.21	LV	CELLTYPE	CM	control_TTN	12	18
PTMS	1.63	0.00646	0.0369	0.0208	2.43	18.6	0.000138	2.19	LV	CELLTYPE	CM	control_TTN	12	18
RABGGTA	1.63	0.00438	0.0207	0.0147	1.76	21.3	5.68e-05	2.36	LV	CELLTYPE	CM	control_TTN	12	18
AL583824.1	1.62	0.05	0.0212	0.0132	1.61	8.4	0.00662	1.3	LV	CELLTYPE	CM	control_TTN	12	18
GNG11	1.62	0.0183	0.0248	0.0124	1.87	13.1	0.000995	1.74	LV	CELLTYPE	CM	control_TTN	12	18
ATP2C2	1.61	0.00711	0.0504	0.0271	2.96	18.1	0.000164	2.15	LV	CELLTYPE	CM	control_TTN	12	18
BMP7	1.61	0.00402	0.0346	0.0151	2.27	21.9	4.73e-05	2.4	LV	CELLTYPE	CM	control_TTN	12	18
FAM83A	1.61	0.0156	0.0127	0.00713	1.04	13.9	0.000731	1.81	LV	CELLTYPE	CM	control_TTN	12	18
NKX2-5	1.61	0.000499	0.271	0.162	5.28	33.9	1.63e-06	3.3	LV	CELLTYPE	CM	control_TTN	12	18
SLC1A2	1.61	0.0152	0.105	0.0518	3.76	14	0.000696	1.82	LV	CELLTYPE	CM	control_TTN	12	18
TMSB10	1.61	0.0169	0.0753	0.0502	3.56	13.6	0.000823	1.77	LV	CELLTYPE	CM	control_TTN	12	18
AC104248.1	1.6	0.0278	0.026	0.0145	1.84	11.1	0.00217	1.56	LV	CELLTYPE	CM	control_TTN	12	18
CREB3L1	1.6	0.00106	0.0475	0.0308	2.83	29.1	5.76e-06	2.98	LV	CELLTYPE	CM	control_TTN	12	18
PLTP	1.6	0.00533	0.0139	0.0102	1.13	19.8	9.37e-05	2.27	LV	CELLTYPE	CM	control_TTN	12	18
FLT3	1.59	0.000242	0.0409	0.0294	2.72	39.1	4.64e-07	3.62	LV	CELLTYPE	CM	control_TTN	12	18
PFN1	1.59	0.0132	0.0607	0.0427	3.28	14.7	0.000541	1.88	LV	CELLTYPE	CM	control_TTN	12	18
AC005355.1	1.58	0.0179	0.133	0.13	4.3	13.2	0.000951	1.75	LV	CELLTYPE	CM	control_TTN	12	18
LINC01170	1.58	0.047	0.397	0.207	5.92	8.63	0.00598	1.33	LV	CELLTYPE	CM	control_TTN	12	18
AC097521.1	1.57	0.0149	0.0141	0.00818	1.07	14.1	0.000668	1.83	LV	CELLTYPE	CM	control_TTN	12	18
AC108136.1	1.57	0.0268	0.0135	0.00654	0.967	11.2	0.00204	1.57	LV	CELLTYPE	CM	control_TTN	12	18
AL136018.1	1.57	0.00941	0.0171	0.0101	1.44	16.6	0.000276	2.03	LV	CELLTYPE	CM	control_TTN	12	18
LINC02270	1.57	0.024	0.114	0.0659	4.09	11.7	0.00169	1.62	LV	CELLTYPE	CM	control_TTN	12	18
PAQR5	1.57	0.000339	0.015	0.00883	1.18	36.1	9.47e-07	3.47	LV	CELLTYPE	CM	control_TTN	12	18
SELENOK	1.57	0.00527	0.111	0.061	3.9	19.9	8.85e-05	2.28	LV	CELLTYPE	CM	control_TTN	12	18
TLL2	1.57	0.000368	0.131	0.0598	4.16	35.7	1.05e-06	3.43	LV	CELLTYPE	CM	control_TTN	12	18
CHDH	1.56	0.00197	0.023	0.0143	1.74	25.9	1.44e-05	2.71	LV	CELLTYPE	CM	control_TTN	12	18
PLAC9	1.56	0.0265	0.0295	0.0174	2.2	11.3	0.002	1.58	LV	CELLTYPE	CM	control_TTN	12	18
LINC01807	1.54	0.00245	0.0462	0.022	2.67	24.6	2.09e-05	2.61	LV	CELLTYPE	CM	control_TTN	12	18
MME	1.54	0.0226	0.0278	0.0174	2.13	12	0.0015	1.65	LV	CELLTYPE	CM	control_TTN	12	18
AC022639.1	1.53	0.0413	0.0832	0.0951	3.95	9.19	0.00471	1.38	LV	CELLTYPE	CM	control_TTN	12	18
B4GALNT2	1.53	0.0237	0.019	0.0158	1.7	11.7	0.00165	1.63	LV	CELLTYPE	CM	control_TTN	12	18
MAGIX	1.53	0.00937	0.0238	0.016	1.89	16.6	0.000273	2.03	LV	CELLTYPE	CM	control_TTN	12	18
GATD3B	1.52	0.00787	0.0343	0.023	2.38	17.5	0.000197	2.1	LV	CELLTYPE	CM	control_TTN	12	18
GFPT2	1.52	0.0343	0.0325	0.0225	2.39	10.1	0.00328	1.46	LV	CELLTYPE	CM	control_TTN	12	18
LPCAT4	1.52	0.000653	0.186	0.113	4.77	32.2	2.55e-06	3.19	LV	CELLTYPE	CM	control_TTN	12	18
PDGFRB	1.52	0.00647	0.0288	0.014	2.1	18.6	0.000139	2.19	LV	CELLTYPE	CM	control_TTN	12	18
SMTNL2	1.51	0.00245	0.0513	0.0325	2.89	24.6	2.06e-05	2.61	LV	CELLTYPE	CM	control_TTN	12	18
TMEM176A	1.51	0.0368	0.0132	0.00912	1.12	9.78	0.00368	1.43	LV	CELLTYPE	CM	control_TTN	12	18
G0S2	1.5	0.0167	0.363	0.177	5.68	13.6	0.000805	1.78	LV	CELLTYPE	CM	control_TTN	12	18
A2M	1.49	0.0102	0.602	0.42	6.62	16.1	0.000325	1.99	LV	CELLTYPE	CM	control_TTN	12	18
AC018845.1	1.49	0.0132	0.0285	0.0174	2.16	14.7	0.000536	1.88	LV	CELLTYPE	CM	control_TTN	12	18
QRFPR	1.49	0.011	0.0374	0.0175	2.34	15.6	0.000385	1.96	LV	CELLTYPE	CM	control_TTN	12	18
ARRB2	1.48	0.00366	0.0279	0.02	2.05	22.7	3.7e-05	2.44	LV	CELLTYPE	CM	control_TTN	12	18
PLP2	1.48	0.00527	0.0722	0.0406	3.33	19.9	8.91e-05	2.28	LV	CELLTYPE	CM	control_TTN	12	18
RPL34	1.48	0.0212	0.141	0.106	4.53	12.3	0.00134	1.67	LV	CELLTYPE	CM	control_TTN	12	18
TMSB4X	1.47	0.0395	0.122	0.0902	4.31	9.4	0.00432	1.4	LV	CELLTYPE	CM	control_TTN	12	18
CRIP2	1.46	0.00244	0.662	0.496	6.69	24.8	1.97e-05	2.61	LV	CELLTYPE	CM	control_TTN	12	18
MID1IP1	1.46	0.00396	0.075	0.0431	3.44	22	4.57e-05	2.4	LV	CELLTYPE	CM	control_TTN	12	18
PTGIS	1.46	0.0116	0.0159	0.00824	1.29	15.4	0.000416	1.94	LV	CELLTYPE	CM	control_TTN	12	18
PHACTR2-AS1	1.45	0.00366	0.0305	0.0174	2.18	22.7	3.68e-05	2.44	LV	CELLTYPE	CM	control_TTN	12	18
FHL3	1.44	0.0181	0.0126	0.00875	0.888	13.1	0.000973	1.74	LV	CELLTYPE	CM	control_TTN	12	18
LRRC14B	1.44	0.0395	0.0439	0.0267	2.58	9.4	0.00432	1.4	LV	CELLTYPE	CM	control_TTN	12	18
WWC1	1.44	0.0108	0.0342	0.019	2.07	15.7	0.000374	1.97	LV	CELLTYPE	CM	control_TTN	12	18
AL392046.1	1.43	0.0178	0.0273	0.0178	2.14	13.2	0.000945	1.75	LV	CELLTYPE	CM	control_TTN	12	18
LRRC10	1.43	0.0258	0.0542	0.0392	3.08	11.4	0.00192	1.59	LV	CELLTYPE	CM	control_TTN	12	18
AL445433.2	1.42	0.0274	0.0241	0.0135	1.97	11.1	0.00211	1.56	LV	CELLTYPE	CM	control_TTN	12	18
AP001372.1	1.42	0.0103	0.0467	0.0303	2.86	16	0.000333	1.99	LV	CELLTYPE	CM	control_TTN	12	18
PPP1R1A	1.42	0.00117	0.0227	0.0157	1.85	28.6	6.7e-06	2.93	LV	CELLTYPE	CM	control_TTN	12	18
SERPINF1	1.42	0.0254	0.0723	0.0379	3.41	11.5	0.00186	1.6	LV	CELLTYPE	CM	control_TTN	12	18
AC004520.1	1.41	0.00089	0.0147	0.0105	1.22	30.1	4.47e-06	3.05	LV	CELLTYPE	CM	control_TTN	12	18
KNG1	1.41	0.0376	0.0404	0.0182	2.63	9.64	0.00389	1.42	LV	CELLTYPE	CM	control_TTN	12	18
PES1	1.41	0.0201	0.0699	0.0543	3.51	12.6	0.00121	1.7	LV	CELLTYPE	CM	control_TTN	12	18
AC007370.1	1.4	0.00721	0.0178	0.014	1.55	18	0.000169	2.14	LV	CELLTYPE	CM	control_TTN	12	18
AC105999.1	1.4	0.0198	0.0325	0.0248	2.4	12.7	0.00116	1.7	LV	CELLTYPE	CM	control_TTN	12	18
HCFC1R1	1.4	0.00245	0.0503	0.0307	2.9	24.6	2.07e-05	2.61	LV	CELLTYPE	CM	control_TTN	12	18
CYBA	1.39	0.0197	0.0233	0.0159	1.87	12.7	0.00113	1.71	LV	CELLTYPE	CM	control_TTN	12	18
LRRTM4	1.39	0.000707	0.142	0.0676	4.23	31.6	2.96e-06	3.15	LV	CELLTYPE	CM	control_TTN	12	18
SLC36A2	1.38	0.0349	0.0195	0.00874	1.39	9.99	0.00337	1.46	LV	CELLTYPE	CM	control_TTN	12	18
AC109454.3	1.37	0.0392	0.0257	0.0197	1.84	9.44	0.00424	1.41	LV	CELLTYPE	CM	control_TTN	12	18
MGP	1.37	0.0304	0.213	0.123	4.95	10.7	0.0025	1.52	LV	CELLTYPE	CM	control_TTN	12	18
RUNX1	1.37	0.0173	0.157	0.109	4.61	13.4	0.000883	1.76	LV	CELLTYPE	CM	control_TTN	12	18
SERPINB8	1.37	0.0236	0.0287	0.0211	2.24	11.8	0.00162	1.63	LV	CELLTYPE	CM	control_TTN	12	18
HTRA3	1.36	0.0327	0.0345	0.0207	2.35	10.3	0.00295	1.49	LV	CELLTYPE	CM	control_TTN	12	18
SEL1L3	1.36	0.00551	0.018	0.00985	1.35	19.5	0.000102	2.26	LV	CELLTYPE	CM	control_TTN	12	18
EDNRB	1.35	0.0213	0.0148	0.00757	1.15	12.3	0.00134	1.67	LV	CELLTYPE	CM	control_TTN	12	18
EXD1	1.35	0.0429	0.0157	0.00773	1.35	9.01	0.00508	1.37	LV	CELLTYPE	CM	control_TTN	12	18
AC244453.1	1.34	0.0174	0.0318	0.0231	2.36	13.3	0.000898	1.76	LV	CELLTYPE	CM	control_TTN	12	18
HIST1H2BC	1.33	0.0482	0.026	0.0156	1.83	8.53	0.00625	1.32	LV	CELLTYPE	CM	control_TTN	12	18
RPS20	1.33	0.0337	0.108	0.0941	4.19	10.2	0.00313	1.47	LV	CELLTYPE	CM	control_TTN	12	18
TAS1R1	1.33	0.0183	0.0505	0.024	2.68	13.1	0.000995	1.74	LV	CELLTYPE	CM	control_TTN	12	18
YWHAH	1.33	0.0176	0.0192	0.0157	1.65	13.3	0.000919	1.75	LV	CELLTYPE	CM	control_TTN	12	18
HSPA1A	1.32	0.0439	0.292	0.259	5.61	8.92	0.00528	1.36	LV	CELLTYPE	CM	control_TTN	12	18
PSME2	1.32	0.00464	0.0196	0.0159	1.68	20.9	6.45e-05	2.33	LV	CELLTYPE	CM	control_TTN	12	18
AC023355.1	1.31	0.026	0.0191	0.0132	1.63	11.3	0.00195	1.58	LV	CELLTYPE	CM	control_TTN	12	18
ADAMTS20	1.31	0.0124	0.0242	0.0201	2.02	15	0.000485	1.91	LV	CELLTYPE	CM	control_TTN	12	18
MLXIPL	1.31	0.0377	0.0317	0.0253	2.3	9.63	0.00391	1.42	LV	CELLTYPE	CM	control_TTN	12	18
MYL6	1.31	4.91e-05	1.03	0.752	7.25	54	1.96e-08	4.31	LV	CELLTYPE	CM	control_TTN	12	18
TPM2	1.31	0.000632	1.48	1.14	7.85	32.4	2.39e-06	3.2	LV	CELLTYPE	CM	control_TTN	12	18
AC013652.1	1.3	0.0266	0.147	0.1	4.37	11.2	0.00202	1.58	LV	CELLTYPE	CM	control_TTN	12	18
ASIC3	1.29	0.00246	0.0194	0.0162	1.65	24.6	2.11e-05	2.61	LV	CELLTYPE	CM	control_TTN	12	18
EIF5A	1.29	0.0367	0.0468	0.0407	2.96	9.78	0.00367	1.43	LV	CELLTYPE	CM	control_TTN	12	18
ELDR	1.29	0.0381	0.0334	0.0253	2.43	9.6	0.00396	1.42	LV	CELLTYPE	CM	control_TTN	12	18
FSHR	1.29	0.0384	0.022	0.0178	1.98	9.56	0.00403	1.42	LV	CELLTYPE	CM	control_TTN	12	18
HRH1	1.29	0.016	0.0265	0.0161	1.79	13.8	0.000764	1.8	LV	CELLTYPE	CM	control_TTN	12	18
IL17RD	1.29	0.0385	0.0317	0.0205	2.24	9.54	0.00407	1.41	LV	CELLTYPE	CM	control_TTN	12	18
LINC02177	1.29	0.0368	0.0422	0.0285	2.55	9.76	0.0037	1.43	LV	CELLTYPE	CM	control_TTN	12	18
AC013640.1	1.28	0.0325	2.33	1.78	8.38	10.4	0.0029	1.49	LV	CELLTYPE	CM	control_TTN	12	18
AL138831.1	1.28	0.0368	0.0238	0.0188	1.86	9.77	0.00369	1.43	LV	CELLTYPE	CM	control_TTN	12	18
B3GAT2	1.28	0.0195	0.2	0.176	5.1	12.8	0.00111	1.71	LV	CELLTYPE	CM	control_TTN	12	18
POLD2	1.28	0.0414	0.197	0.164	4.98	9.18	0.00473	1.38	LV	CELLTYPE	CM	control_TTN	12	18
REEP2	1.28	0.0387	0.0207	0.0158	1.8	9.49	0.00414	1.41	LV	CELLTYPE	CM	control_TTN	12	18
RPS18	1.28	0.0215	0.0892	0.0688	3.84	12.2	0.00139	1.67	LV	CELLTYPE	CM	control_TTN	12	18
SNRPD2	1.28	0.0154	0.0615	0.0527	3.33	14	0.000709	1.81	LV	CELLTYPE	CM	control_TTN	12	18
DCN	1.26	0.0487	0.274	0.145	5.27	8.51	0.00633	1.31	LV	CELLTYPE	CM	control_TTN	12	18
GBX1	1.26	0.0218	0.147	0.108	4.49	12.2	0.00141	1.66	LV	CELLTYPE	CM	control_TTN	12	18
LINC01840	1.26	0.0368	0.0131	0.00917	1.09	9.75	0.00373	1.43	LV	CELLTYPE	CM	control_TTN	12	18
AC040169.1	1.25	0.0416	0.0319	0.0205	2.12	9.17	0.00475	1.38	LV	CELLTYPE	CM	control_TTN	12	18
AC084357.2	1.25	0.00467	0.209	0.151	5.05	20.9	6.58e-05	2.33	LV	CELLTYPE	CM	control_TTN	12	18
AC099753.1	1.25	0.036	0.0255	0.0204	2.08	9.86	0.00356	1.44	LV	CELLTYPE	CM	control_TTN	12	18
PDK1	1.25	0.0407	0.115	0.114	4.23	9.29	0.00452	1.39	LV	CELLTYPE	CM	control_TTN	12	18
AC005696.1	1.24	0.0482	0.0414	0.0278	2.74	8.54	0.00624	1.32	LV	CELLTYPE	CM	control_TTN	12	18
BX088645.1	1.24	0.0199	0.0364	0.0493	2.74	12.6	0.00117	1.7	LV	CELLTYPE	CM	control_TTN	12	18
IL17RB	1.24	0.00472	0.034	0.0237	2.3	20.7	6.91e-05	2.33	LV	CELLTYPE	CM	control_TTN	12	18
IL1RAPL2	1.24	0.0141	0.154	0.117	4.64	14.4	0.000604	1.85	LV	CELLTYPE	CM	control_TTN	12	18
MS4A13	1.24	0.00779	0.0431	0.0333	2.8	17.6	0.000193	2.11	LV	CELLTYPE	CM	control_TTN	12	18
OPCML	1.24	0.0135	0.0928	0.0675	3.9	14.6	0.000562	1.87	LV	CELLTYPE	CM	control_TTN	12	18
STEAP4	1.24	0.0143	0.0173	0.00944	1.42	14.3	0.000614	1.85	LV	CELLTYPE	CM	control_TTN	12	18
AL355303.1	1.23	0.034	0.0248	0.0179	1.78	10.1	0.0032	1.47	LV	CELLTYPE	CM	control_TTN	12	18
CCDC179	1.23	0.00924	0.0337	0.0231	2.3	16.7	0.000264	2.03	LV	CELLTYPE	CM	control_TTN	12	18
CXCL12	1.23	0.0428	0.0187	0.0122	1.56	9.03	0.00505	1.37	LV	CELLTYPE	CM	control_TTN	12	18
HDAC10	1.23	0.0156	0.0155	0.0161	1.42	13.9	0.000725	1.81	LV	CELLTYPE	CM	control_TTN	12	18
HIGD1B	1.23	0.00427	0.0266	0.018	2.08	21.6	5.26e-05	2.37	LV	CELLTYPE	CM	control_TTN	12	18
IFI27	1.23	0.0312	0.0312	0.0234	2.33	10.6	0.00266	1.51	LV	CELLTYPE	CM	control_TTN	12	18
NIPAL1	1.23	0.015	0.0346	0.0263	2.47	14.1	0.000678	1.82	LV	CELLTYPE	CM	control_TTN	12	18
SELENOM	1.23	0.0218	0.109	0.086	4.05	12.1	0.00141	1.66	LV	CELLTYPE	CM	control_TTN	12	18
AC016650.1	1.22	0.0174	0.426	0.215	5.79	13.3	0.000898	1.76	LV	CELLTYPE	CM	control_TTN	12	18
COL1A1	1.22	0.0179	0.0427	0.0312	2.68	13.2	0.000955	1.75	LV	CELLTYPE	CM	control_TTN	12	18
SLC24A3	1.22	0.0175	0.0846	0.0639	3.76	13.3	0.000906	1.76	LV	CELLTYPE	CM	control_TTN	12	18
TRPC4	1.22	0.0131	0.0938	0.0561	3.8	14.7	0.000533	1.88	LV	CELLTYPE	CM	control_TTN	12	18
DUSP13	1.21	0.0169	0.0263	0.0183	2.02	13.6	0.000824	1.77	LV	CELLTYPE	CM	control_TTN	12	18
KLF6	1.21	0.0169	0.364	0.282	5.8	13.5	0.00083	1.77	LV	CELLTYPE	CM	control_TTN	12	18
LINC00276	1.21	0.00745	0.107	0.0848	4.07	17.9	0.000177	2.13	LV	CELLTYPE	CM	control_TTN	12	18
RNF181	1.21	0.02	0.0226	0.0203	1.96	12.6	0.00119	1.7	LV	CELLTYPE	CM	control_TTN	12	18
ANXA1	1.2	0.0292	0.0148	0.0103	1.2	10.9	0.00234	1.53	LV	CELLTYPE	CM	control_TTN	12	18
MYL3	1.2	0.0202	2.17	2.21	8.51	12.5	0.00122	1.69	LV	CELLTYPE	CM	control_TTN	12	18
RNASE1	1.2	0.0462	0.0246	0.0194	1.98	8.71	0.00578	1.34	LV	CELLTYPE	CM	control_TTN	12	18
AL035401.1	1.19	0.0145	0.056	0.0558	3.28	14.2	0.00064	1.84	LV	CELLTYPE	CM	control_TTN	12	18
AP003181.1	1.19	0.00433	0.0582	0.0369	3.12	21.5	5.42e-05	2.36	LV	CELLTYPE	CM	control_TTN	12	18
GABRR1	1.19	0.0201	0.0225	0.0164	1.89	12.6	0.0012	1.7	LV	CELLTYPE	CM	control_TTN	12	18
TEAD2	1.19	0.000274	0.0534	0.0432	3.08	37.6	6.66e-07	3.56	LV	CELLTYPE	CM	control_TTN	12	18
AC009955.2	1.18	0.0114	0.0406	0.0269	2.53	15.5	0.000405	1.94	LV	CELLTYPE	CM	control_TTN	12	18
HLA-C	1.18	0.0338	0.0822	0.0679	3.73	10.1	0.00316	1.47	LV	CELLTYPE	CM	control_TTN	12	18
LRP1	1.18	0.00324	0.137	0.0934	4.4	23.3	3.06e-05	2.49	LV	CELLTYPE	CM	control_TTN	12	18
PLN	1.18	0.032	3.16	2.7	9.04	10.4	0.00279	1.5	LV	CELLTYPE	CM	control_TTN	12	18
SPOCK3	1.18	0.019	0.0334	0.0201	2.23	12.9	0.00107	1.72	LV	CELLTYPE	CM	control_TTN	12	18
TAGLN2	1.18	0.0492	0.0405	0.0305	2.64	8.47	0.00643	1.31	LV	CELLTYPE	CM	control_TTN	12	18
TRIM47	1.18	0.0368	0.0163	0.0123	1.4	9.76	0.0037	1.43	LV	CELLTYPE	CM	control_TTN	12	18
ACADVL	1.17	0.0368	1.01	1	7.5	9.77	0.00369	1.43	LV	CELLTYPE	CM	control_TTN	12	18
CFL1	1.17	0.0124	0.0842	0.0761	3.79	15	0.00048	1.91	LV	CELLTYPE	CM	control_TTN	12	18
LINC02456	1.17	0.0218	0.0237	0.0176	1.96	12.2	0.00141	1.66	LV	CELLTYPE	CM	control_TTN	12	18
NUDT4	1.17	0.014	1.64	1.21	7.88	14.4	0.000595	1.85	LV	CELLTYPE	CM	control_TTN	12	18
POLR2I	1.17	0.0355	0.0179	0.0157	1.63	9.92	0.00346	1.45	LV	CELLTYPE	CM	control_TTN	12	18
RPS15A	1.17	0.0437	0.0665	0.0552	3.46	8.94	0.00524	1.36	LV	CELLTYPE	CM	control_TTN	12	18
SAMSN1	1.17	0.0408	0.0243	0.0188	1.99	9.28	0.00453	1.39	LV	CELLTYPE	CM	control_TTN	12	18
SLFNL1	1.17	0.0132	0.0299	0.027	2.28	14.7	0.00054	1.88	LV	CELLTYPE	CM	control_TTN	12	18
CDCA2	1.16	0.0186	0.17	0.142	4.68	13	0.00102	1.73	LV	CELLTYPE	CM	control_TTN	12	18
CNTNAP5	1.16	0.0201	0.083	0.066	3.77	12.6	0.0012	1.7	LV	CELLTYPE	CM	control_TTN	12	18
CORIN	1.16	0.0432	1.45	0.956	7.71	8.99	0.00514	1.36	LV	CELLTYPE	CM	control_TTN	12	18
DAZAP2	1.16	0.0454	0.196	0.178	5	8.79	0.00559	1.34	LV	CELLTYPE	CM	control_TTN	12	18
PTCH2	1.16	0.00436	0.0167	0.0116	1.34	21.4	5.6e-05	2.36	LV	CELLTYPE	CM	control_TTN	12	18
AC024230.1	1.15	0.0334	0.0471	0.0372	2.95	10.2	0.00307	1.48	LV	CELLTYPE	CM	control_TTN	12	18
AC025183.1	1.15	0.019	0.0199	0.0146	1.66	12.9	0.00107	1.72	LV	CELLTYPE	CM	control_TTN	12	18
AL035071.1	1.15	0.019	0.0144	0.0118	1.25	12.9	0.00107	1.72	LV	CELLTYPE	CM	control_TTN	12	18
ITGB6	1.15	0.0489	0.0191	0.0106	1.46	8.49	0.00638	1.31	LV	CELLTYPE	CM	control_TTN	12	18
KCNH5	1.15	0.0215	0.029	0.0229	2.27	12.2	0.00138	1.67	LV	CELLTYPE	CM	control_TTN	12	18
MAP3K8	1.15	0.0421	0.0337	0.0239	2.44	9.12	0.00486	1.38	LV	CELLTYPE	CM	control_TTN	12	18
MED22	1.15	0.00647	0.0326	0.0256	2.4	18.6	0.000139	2.19	LV	CELLTYPE	CM	control_TTN	12	18
SPOCK2	1.15	0.034	0.013	0.0108	1.12	10.1	0.00318	1.47	LV	CELLTYPE	CM	control_TTN	12	18
USP39	1.15	0.0143	0.602	0.613	6.73	14.3	0.000615	1.85	LV	CELLTYPE	CM	control_TTN	12	18
AC111006.1	1.14	0.0409	0.0171	0.0126	1.49	9.24	0.00461	1.39	LV	CELLTYPE	CM	control_TTN	12	18
ACVR1C	1.14	0.017	0.0328	0.0292	2.46	13.5	0.000854	1.77	LV	CELLTYPE	CM	control_TTN	12	18
AF279873.3	1.14	0.0281	0.0251	0.0156	1.77	11	0.0022	1.55	LV	CELLTYPE	CM	control_TTN	12	18
CNTNAP3	1.14	0.00848	0.301	0.299	5.59	17.2	0.000224	2.07	LV	CELLTYPE	CM	control_TTN	12	18
COL6A2	1.14	0.0251	0.134	0.0846	4.28	11.5	0.0018	1.6	LV	CELLTYPE	CM	control_TTN	12	18
DCDC2	1.14	0.0473	0.0181	0.0144	1.6	8.61	0.00605	1.32	LV	CELLTYPE	CM	control_TTN	12	18
FN1	1.14	0.00807	0.0968	0.0592	3.73	17.4	0.000204	2.09	LV	CELLTYPE	CM	control_TTN	12	18
HSDL1	1.14	0.0134	0.0961	0.0833	3.86	14.6	0.000553	1.87	LV	CELLTYPE	CM	control_TTN	12	18
LINC01828	1.14	0.0331	0.0172	0.0102	1.42	10.2	0.00303	1.48	LV	CELLTYPE	CM	control_TTN	12	18
PITPNM2	1.14	0.00244	0.362	0.26	5.71	24.8	1.98e-05	2.61	LV	CELLTYPE	CM	control_TTN	12	18
S100A10	1.14	0.0212	0.0935	0.0793	3.85	12.3	0.00133	1.67	LV	CELLTYPE	CM	control_TTN	12	18
SPDYE2B	1.14	0.0383	0.0355	0.0441	2.73	9.57	0.00401	1.42	LV	CELLTYPE	CM	control_TTN	12	18
TMEM51	1.14	0.0184	0.0484	0.0323	2.8	13	0.00101	1.73	LV	CELLTYPE	CM	control_TTN	12	18
FMO2	1.13	0.0361	0.0144	0.00896	1.16	9.85	0.00356	1.44	LV	CELLTYPE	CM	control_TTN	12	18
GRB7	1.13	0.0158	0.0129	0.00782	0.946	13.8	0.000747	1.8	LV	CELLTYPE	CM	control_TTN	12	18
HMG20B	1.13	0.00143	0.0398	0.0407	2.75	27.5	9.14e-06	2.84	LV	CELLTYPE	CM	control_TTN	12	18
RELB	1.13	0.0336	0.0422	0.0336	2.62	10.2	0.00311	1.47	LV	CELLTYPE	CM	control_TTN	12	18
TCEAL1	1.13	0.00612	0.049	0.0417	2.96	19	0.00012	2.21	LV	CELLTYPE	CM	control_TTN	12	18
ARF5	1.12	0.0105	0.0362	0.0361	2.66	15.9	0.00035	1.98	LV	CELLTYPE	CM	control_TTN	12	18
MTA1	1.12	0.000723	0.397	0.29	5.86	31.5	3.08e-06	3.14	LV	CELLTYPE	CM	control_TTN	12	18
SLC1A4	1.12	0.0429	0.0899	0.0654	3.56	9.01	0.0051	1.37	LV	CELLTYPE	CM	control_TTN	12	18
SSR4	1.12	0.0302	0.0506	0.0459	3.08	10.7	0.00248	1.52	LV	CELLTYPE	CM	control_TTN	12	18
IDH2	1.11	0.000499	0.866	0.691	7.05	33.9	1.62e-06	3.3	LV	CELLTYPE	CM	control_TTN	12	18
KLHL1	1.11	0.0494	0.022	0.0214	1.95	8.45	0.00648	1.31	LV	CELLTYPE	CM	control_TTN	12	18
SLC35B2	1.11	0.00619	0.0152	0.0128	1.34	18.8	0.000128	2.21	LV	CELLTYPE	CM	control_TTN	12	18
SLC9A3R2	1.11	0.0321	0.0218	0.0182	1.83	10.4	0.00282	1.49	LV	CELLTYPE	CM	control_TTN	12	18
SNHG19	1.11	0.0115	0.0482	0.042	2.96	15.4	0.000411	1.94	LV	CELLTYPE	CM	control_TTN	12	18
AC022034.2	1.1	0.00854	1.68	1.16	7.91	17.1	0.000231	2.07	LV	CELLTYPE	CM	control_TTN	12	18
CHPF	1.1	0.00425	0.0508	0.0407	2.98	21.6	5.17e-05	2.37	LV	CELLTYPE	CM	control_TTN	12	18
COL25A1	1.1	0.0206	0.0567	0.0375	3.08	12.4	0.00127	1.69	LV	CELLTYPE	CM	control_TTN	12	18
MIEN1	1.1	0.029	0.0384	0.0346	2.69	10.9	0.00232	1.54	LV	CELLTYPE	CM	control_TTN	12	18
ROBO2	1.1	0.0408	0.159	0.122	4.68	9.26	0.00457	1.39	LV	CELLTYPE	CM	control_TTN	12	18
STEAP3	1.1	0.0134	0.019	0.0139	1.55	14.7	0.000547	1.87	LV	CELLTYPE	CM	control_TTN	12	18
TRPM1	1.1	0.0342	0.016	0.0126	1.44	10.1	0.00325	1.47	LV	CELLTYPE	CM	control_TTN	12	18
AC136604.2	1.09	0.0121	0.114	0.116	4.3	15.2	0.000455	1.92	LV	CELLTYPE	CM	control_TTN	12	18
AKR1B1	1.09	0.0249	0.101	0.092	4.04	11.6	0.00178	1.6	LV	CELLTYPE	CM	control_TTN	12	18
DIRAS1	1.09	0.0209	0.034	0.0384	2.57	12.4	0.0013	1.68	LV	CELLTYPE	CM	control_TTN	12	18
DNAH3	1.09	0.0124	0.183	0.126	4.78	15	0.000485	1.91	LV	CELLTYPE	CM	control_TTN	12	18
LINC01550	1.09	0.00941	0.147	0.105	4.46	16.5	0.00028	2.03	LV	CELLTYPE	CM	control_TTN	12	18
POR	1.09	0.0305	0.378	0.34	5.84	10.7	0.00252	1.52	LV	CELLTYPE	CM	control_TTN	12	18
AC036108.3	1.08	0.0194	0.0863	0.058	3.57	12.8	0.0011	1.71	LV	CELLTYPE	CM	control_TTN	12	18
CD63	1.08	0.0117	0.235	0.206	5.2	15.4	0.000424	1.93	LV	CELLTYPE	CM	control_TTN	12	18
IDH2-DT	1.08	0.00396	0.135	0.0908	4.29	22	4.53e-05	2.4	LV	CELLTYPE	CM	control_TTN	12	18
MARCH11	1.08	0.0256	0.372	0.254	5.72	11.4	0.00189	1.59	LV	CELLTYPE	CM	control_TTN	12	18
NETO2	1.08	0.0123	0.0177	0.0139	1.5	15.1	0.000473	1.91	LV	CELLTYPE	CM	control_TTN	12	18
SEC14L5	1.08	0.0199	0.0487	0.0391	2.97	12.6	0.00117	1.7	LV	CELLTYPE	CM	control_TTN	12	18
STAT3	1.08	0.00743	1.33	1.34	7.7	17.9	0.000176	2.13	LV	CELLTYPE	CM	control_TTN	12	18
ALKBH6	1.07	0.0143	0.0175	0.0178	1.61	14.3	0.000627	1.85	LV	CELLTYPE	CM	control_TTN	12	18
AUP1	1.07	0.0325	0.0831	0.0812	3.87	10.4	0.0029	1.49	LV	CELLTYPE	CM	control_TTN	12	18
CELF5	1.07	0.0176	0.028	0.0227	2.19	13.3	0.000923	1.75	LV	CELLTYPE	CM	control_TTN	12	18
CORO6	1.07	0.000447	0.337	0.323	5.8	34.7	1.34e-06	3.35	LV	CELLTYPE	CM	control_TTN	12	18
LOXL2	1.07	0.00424	0.0583	0.0454	3.14	21.7	5.09e-05	2.37	LV	CELLTYPE	CM	control_TTN	12	18
SEMA4C	1.07	0.00998	0.0156	0.0124	1.35	16.2	0.000309	2	LV	CELLTYPE	CM	control_TTN	12	18
AC007529.2	1.06	0.0315	0.0275	0.0242	2.26	10.5	0.00271	1.5	LV	CELLTYPE	CM	control_TTN	12	18
ADAM11	1.06	0.0413	0.0388	0.0299	2.56	9.2	0.0047	1.38	LV	CELLTYPE	CM	control_TTN	12	18
BBOX1-AS1	1.06	0.00941	0.0148	0.0125	1.17	16.6	0.000278	2.03	LV	CELLTYPE	CM	control_TTN	12	18
HID1	1.06	0.0173	0.0136	0.0148	1.24	13.4	0.000888	1.76	LV	CELLTYPE	CM	control_TTN	12	18
AC246680.1	1.05	0.0306	0.0178	0.0144	1.42	10.7	0.00256	1.51	LV	CELLTYPE	CM	control_TTN	12	18
DCDC1	1.05	0.0372	0.0629	0.0493	3.36	9.7	0.0038	1.43	LV	CELLTYPE	CM	control_TTN	12	18
FBLN2	1.05	0.0462	0.02	0.014	1.63	8.72	0.00577	1.34	LV	CELLTYPE	CM	control_TTN	12	18
NFKB2	1.05	0.0227	0.0174	0.0171	1.46	12	0.00152	1.64	LV	CELLTYPE	CM	control_TTN	12	18
SATL1	1.05	0.0443	0.0183	0.0134	1.62	8.88	0.00537	1.35	LV	CELLTYPE	CM	control_TTN	12	18
SEMA3A	1.05	0.0152	0.172	0.129	4.76	14	0.000694	1.82	LV	CELLTYPE	CM	control_TTN	12	18
TMA7	1.05	0.0324	0.152	0.138	4.65	10.4	0.00287	1.49	LV	CELLTYPE	CM	control_TTN	12	18
ABCA7	1.04	0.00215	0.0356	0.0373	2.58	25.4	1.63e-05	2.67	LV	CELLTYPE	CM	control_TTN	12	18
ATP5ME	1.04	0.0117	0.306	0.28	5.67	15.3	0.000427	1.93	LV	CELLTYPE	CM	control_TTN	12	18
DNAH11	1.04	0.0131	0.72	0.584	6.78	14.7	0.000533	1.88	LV	CELLTYPE	CM	control_TTN	12	18
LMNA	1.04	0.00438	0.484	0.438	6.22	21.3	5.66e-05	2.36	LV	CELLTYPE	CM	control_TTN	12	18
PSME1	1.04	0.0296	0.033	0.033	2.49	10.8	0.00239	1.53	LV	CELLTYPE	CM	control_TTN	12	18
S1PR3	1.04	0.0258	0.0189	0.0118	1.52	11.4	0.0019	1.59	LV	CELLTYPE	CM	control_TTN	12	18
SHROOM2	1.04	0.0429	0.0454	0.0409	2.92	9.02	0.00507	1.37	LV	CELLTYPE	CM	control_TTN	12	18
TCEAL9	1.04	0.00787	0.0723	0.0638	3.52	17.5	0.000197	2.1	LV	CELLTYPE	CM	control_TTN	12	18
AC011383.1	1.03	0.0132	0.0139	0.0129	1.21	14.7	0.000539	1.88	LV	CELLTYPE	CM	control_TTN	12	18
ANAPC2	1.03	0.0219	0.0255	0.0238	2.12	12.1	0.00144	1.66	LV	CELLTYPE	CM	control_TTN	12	18
EXPH5	1.03	0.0105	0.0547	0.058	3.22	15.9	0.000353	1.98	LV	CELLTYPE	CM	control_TTN	12	18
KCNH3	1.03	0.0197	0.0463	0.0449	2.96	12.7	0.00113	1.71	LV	CELLTYPE	CM	control_TTN	12	18
LINGO2	1.03	0.0251	0.0569	0.0476	3.26	11.5	0.0018	1.6	LV	CELLTYPE	CM	control_TTN	12	18
MYO1E	1.03	0.00464	0.334	0.269	5.62	20.9	6.48e-05	2.33	LV	CELLTYPE	CM	control_TTN	12	18
PWRN1	1.03	0.0368	0.0159	0.0206	1.59	9.76	0.0037	1.43	LV	CELLTYPE	CM	control_TTN	12	18
TRMT112	1.03	0.032	0.0394	0.0355	2.68	10.5	0.00278	1.5	LV	CELLTYPE	CM	control_TTN	12	18
AC007221.1	1.02	0.0301	0.0135	0.0126	1.18	10.7	0.00247	1.52	LV	CELLTYPE	CM	control_TTN	12	18
AL591518.1	1.02	0.0468	0.0522	0.0448	3.11	8.65	0.00594	1.33	LV	CELLTYPE	CM	control_TTN	12	18
CDH4	1.02	0.00533	0.0537	0.0556	3.16	19.8	9.38e-05	2.27	LV	CELLTYPE	CM	control_TTN	12	18
CENPT	1.02	0.00908	0.0872	0.0872	3.87	16.8	0.000255	2.04	LV	CELLTYPE	CM	control_TTN	12	18
SAMD10	1.02	0.00983	0.0146	0.0146	1.35	16.3	0.0003	2.01	LV	CELLTYPE	CM	control_TTN	12	18
SELENBP1	1.02	0.0189	0.0745	0.0589	3.49	12.9	0.00106	1.72	LV	CELLTYPE	CM	control_TTN	12	18
AL691420.1	1.01	0.0261	0.0312	0.0306	2.45	11.3	0.00196	1.58	LV	CELLTYPE	CM	control_TTN	12	18
CNTN6	1.01	0.0191	0.0234	0.0204	1.98	12.8	0.00108	1.72	LV	CELLTYPE	CM	control_TTN	12	18
ITPKB	1.01	0.00297	0.0165	0.0126	1.36	23.7	2.72e-05	2.53	LV	CELLTYPE	CM	control_TTN	12	18
LINC01322	1.01	0.037	0.233	0.202	5.25	9.72	0.00377	1.43	LV	CELLTYPE	CM	control_TTN	12	18
MYH13	1.01	0.0408	0.0377	0.0303	2.64	9.28	0.00454	1.39	LV	CELLTYPE	CM	control_TTN	12	18
PYGM	1.01	0.00116	0.0548	0.0459	3.08	28.6	6.56e-06	2.94	LV	CELLTYPE	CM	control_TTN	12	18
RPS14	1.01	0.0306	0.175	0.155	4.85	10.7	0.00253	1.51	LV	CELLTYPE	CM	control_TTN	12	18
S100A16	1.01	0.0105	0.0337	0.0272	2.34	15.8	0.000357	1.98	LV	CELLTYPE	CM	control_TTN	12	18
SAMD14	1.01	0.046	0.0143	0.0114	1.16	8.73	0.00573	1.34	LV	CELLTYPE	CM	control_TTN	12	18
AC021242.2	1	0.0327	0.0236	0.0152	1.92	10.3	0.00294	1.49	LV	CELLTYPE	CM	control_TTN	12	18
ALS2CL	1	0.0131	0.223	0.261	5.25	14.8	0.000528	1.88	LV	CELLTYPE	CM	control_TTN	12	18
HSPB7	1	0.0051	2.44	2.41	8.64	20.2	8.16e-05	2.29	LV	CELLTYPE	CM	control_TTN	12	18
SHISA4	1	0.05	0.047	0.0361	2.87	8.4	0.00662	1.3	LV	CELLTYPE	CM	control_TTN	12	18
STX10	1	0.00171	0.0734	0.0711	3.63	26.5	1.21e-05	2.77	LV	CELLTYPE	CM	control_TTN	12	18
LMO1	0.999	0.0318	0.0152	0.011	1.28	10.5	0.00276	1.5	LV	CELLTYPE	CM	control_TTN	12	18
ENO3	0.998	0.00822	0.261	0.251	5.38	17.4	0.000209	2.09	LV	CELLTYPE	CM	control_TTN	12	18
AL627171.2	0.995	0.0289	0.0422	0.0388	2.67	10.9	0.0023	1.54	LV	CELLTYPE	CM	control_TTN	12	18
AC006299.1	0.994	0.00385	0.219	0.182	5.05	22.3	4.18e-05	2.41	LV	CELLTYPE	CM	control_TTN	12	18
AP003110.1	0.994	0.0185	0.0411	0.0431	2.86	13	0.00101	1.73	LV	CELLTYPE	CM	control_TTN	12	18
RPLP2	0.994	0.00754	0.176	0.163	4.84	17.8	0.000183	2.12	LV	CELLTYPE	CM	control_TTN	12	18
AL109930.1	0.992	0.036	0.0188	0.0145	1.59	9.87	0.00354	1.44	LV	CELLTYPE	CM	control_TTN	12	18
U91319.1	0.99	0.0379	0.0263	0.0233	2.16	9.62	0.00394	1.42	LV	CELLTYPE	CM	control_TTN	12	18
AC008691.1	0.987	0.00692	0.105	0.0709	3.89	18.2	0.000156	2.16	LV	CELLTYPE	CM	control_TTN	12	18
C17orf78	0.987	0.0207	0.0278	0.0185	2.13	12.4	0.00128	1.68	LV	CELLTYPE	CM	control_TTN	12	18
DDX39A	0.987	0.000474	0.046	0.0389	2.86	34.4	1.45e-06	3.32	LV	CELLTYPE	CM	control_TTN	12	18
RERG	0.987	0.0294	0.0281	0.0235	2.24	10.9	0.00236	1.53	LV	CELLTYPE	CM	control_TTN	12	18
SPHKAP	0.987	0.0156	2.53	1.9	8.59	13.9	0.00073	1.81	LV	CELLTYPE	CM	control_TTN	12	18
BMP1	0.985	0.0291	0.0481	0.0472	2.89	10.9	0.00233	1.54	LV	CELLTYPE	CM	control_TTN	12	18
C15orf41	0.983	0.0332	7.27	7.03	10.1	10.2	0.00304	1.48	LV	CELLTYPE	CM	control_TTN	12	18
RPS27	0.977	0.0442	0.114	0.111	4.28	8.9	0.00535	1.35	LV	CELLTYPE	CM	control_TTN	12	18
SMIM35	0.977	0.0468	0.0485	0.0393	2.98	8.65	0.00594	1.33	LV	CELLTYPE	CM	control_TTN	12	18
B3GALT2	0.976	0.05	0.0675	0.0626	3.51	8.41	0.0066	1.3	LV	CELLTYPE	CM	control_TTN	12	18
KIAA1257	0.975	0.00773	0.0815	0.0657	3.64	17.7	0.00019	2.11	LV	CELLTYPE	CM	control_TTN	12	18
SYNM	0.975	0.0369	0.501	0.38	6.11	9.73	0.00375	1.43	LV	CELLTYPE	CM	control_TTN	12	18
BANK1	0.974	0.0121	0.0504	0.0427	3.07	15.2	0.000456	1.92	LV	CELLTYPE	CM	control_TTN	12	18
RTL8C	0.974	0.00612	0.147	0.13	4.59	18.9	0.000126	2.21	LV	CELLTYPE	CM	control_TTN	12	18
ATP6V0A4	0.972	0.0376	0.0131	0.0127	1.18	9.64	0.0039	1.42	LV	CELLTYPE	CM	control_TTN	12	18
ISG15	0.971	0.00472	0.0328	0.0299	2.38	20.7	6.94e-05	2.33	LV	CELLTYPE	CM	control_TTN	12	18
SMPD1	0.97	0.0102	0.0504	0.0519	3.11	16.1	0.000328	1.99	LV	CELLTYPE	CM	control_TTN	12	18
LSAMP	0.969	0.035	0.281	0.208	5.35	9.98	0.00339	1.46	LV	CELLTYPE	CM	control_TTN	12	18
AC100839.1	0.968	0.0422	0.0257	0.0186	1.96	9.1	0.00489	1.37	LV	CELLTYPE	CM	control_TTN	12	18
C15orf53	0.968	0.0289	0.0779	0.0561	3.53	10.9	0.0023	1.54	LV	CELLTYPE	CM	control_TTN	12	18
AC024901.1	0.965	0.032	0.0942	0.0757	3.87	10.4	0.00279	1.5	LV	CELLTYPE	CM	control_TTN	12	18
PITPNM1	0.964	0.0429	0.0126	0.012	1	9.02	0.00507	1.37	LV	CELLTYPE	CM	control_TTN	12	18
ZNF804B	0.964	0.0316	0.0227	0.0198	1.93	10.5	0.00273	1.5	LV	CELLTYPE	CM	control_TTN	12	18
CLIC1	0.961	0.0474	0.0361	0.0297	2.47	8.6	0.00607	1.32	LV	CELLTYPE	CM	control_TTN	12	18
EPHB2	0.956	0.0236	0.018	0.0133	1.4	11.8	0.00165	1.63	LV	CELLTYPE	CM	control_TTN	12	18
KPNA2	0.956	0.0311	0.0309	0.0275	2.25	10.6	0.00265	1.51	LV	CELLTYPE	CM	control_TTN	12	18
ST8SIA1	0.952	0.00672	0.0224	0.0169	1.85	18.4	0.000149	2.17	LV	CELLTYPE	CM	control_TTN	12	18
DHRS1	0.951	0.00848	0.0496	0.0463	2.99	17.2	0.000224	2.07	LV	CELLTYPE	CM	control_TTN	12	18
ACER2	0.95	0.0261	0.0402	0.0319	2.62	11.3	0.00196	1.58	LV	CELLTYPE	CM	control_TTN	12	18
ARPC1B	0.949	0.0334	0.0192	0.0183	1.66	10.2	0.00308	1.48	LV	CELLTYPE	CM	control_TTN	12	18
FER1L6	0.949	0.017	0.0363	0.0234	2.43	13.5	0.00084	1.77	LV	CELLTYPE	CM	control_TTN	12	18
TMEM147	0.948	0.0216	0.0475	0.0483	3.02	12.2	0.00139	1.67	LV	CELLTYPE	CM	control_TTN	12	18
B2M	0.947	0.0387	0.317	0.268	5.69	9.49	0.00415	1.41	LV	CELLTYPE	CM	control_TTN	12	18
SLC12A1	0.944	0.0395	0.0206	0.0196	1.79	9.41	0.0043	1.4	LV	CELLTYPE	CM	control_TTN	12	18
SCART1	0.943	0.0389	0.0403	0.0268	2.55	9.47	0.00419	1.41	LV	CELLTYPE	CM	control_TTN	12	18
AL157395.1	0.941	0.0423	0.0159	0.0165	1.45	9.1	0.0049	1.37	LV	CELLTYPE	CM	control_TTN	12	18
AL354861.2	0.94	0.00854	0.0224	0.02	1.91	17.1	0.00023	2.07	LV	CELLTYPE	CM	control_TTN	12	18
KCNE1	0.94	0.0423	0.0579	0.0381	2.98	9.09	0.00491	1.37	LV	CELLTYPE	CM	control_TTN	12	18
SBK1	0.937	0.0171	0.0721	0.049	3.34	13.4	0.000866	1.77	LV	CELLTYPE	CM	control_TTN	12	18
PACRG-AS3	0.935	0.0296	0.153	0.123	4.57	10.8	0.00241	1.53	LV	CELLTYPE	CM	control_TTN	12	18
PCDH11X	0.935	0.0389	0.0809	0.0732	3.78	9.47	0.00419	1.41	LV	CELLTYPE	CM	control_TTN	12	18
RASGRP2	0.935	0.0142	0.0447	0.0383	2.83	14.4	0.000609	1.85	LV	CELLTYPE	CM	control_TTN	12	18
CSMD1	0.931	0.0256	0.15	0.121	4.61	11.4	0.00189	1.59	LV	CELLTYPE	CM	control_TTN	12	18
MRPL14	0.931	0.0105	0.0937	0.0792	3.92	15.8	0.000358	1.98	LV	CELLTYPE	CM	control_TTN	12	18
KIFC2	0.928	0.00708	0.0266	0.0276	2.16	18.1	0.000162	2.15	LV	CELLTYPE	CM	control_TTN	12	18
SCN1A	0.928	0.0202	0.0563	0.0364	2.99	12.5	0.00122	1.7	LV	CELLTYPE	CM	control_TTN	12	18
AC090092.1	0.925	0.016	0.0201	0.0164	1.62	13.8	0.00076	1.8	LV	CELLTYPE	CM	control_TTN	12	18
TNNI3K	0.924	0.0465	0.067	0.0736	3.56	8.68	0.00586	1.33	LV	CELLTYPE	CM	control_TTN	12	18
AL162231.1	0.923	0.00506	0.0179	0.02	1.63	20.3	7.98e-05	2.3	LV	CELLTYPE	CM	control_TTN	12	18
MAP2K1	0.922	0.0169	0.324	0.277	5.61	13.5	0.000831	1.77	LV	CELLTYPE	CM	control_TTN	12	18
TBX20	0.922	0.00924	1.71	1.27	7.96	16.7	0.000267	2.03	LV	CELLTYPE	CM	control_TTN	12	18
ABCA6	0.92	0.0178	0.0715	0.059	3.5	13.2	0.000942	1.75	LV	CELLTYPE	CM	control_TTN	12	18
GLA	0.919	0.0102	0.0239	0.0208	1.96	16.1	0.00033	1.99	LV	CELLTYPE	CM	control_TTN	12	18
RPL27A	0.918	0.0427	0.16	0.153	4.74	9.04	0.00502	1.37	LV	CELLTYPE	CM	control_TTN	12	18
AC020704.1	0.917	0.0223	0.0365	0.0265	2.41	12	0.00147	1.65	LV	CELLTYPE	CM	control_TTN	12	18
HNRNPA1P48	0.916	0.0226	0.0139	0.0126	1.25	12	0.0015	1.65	LV	CELLTYPE	CM	control_TTN	12	18
CFAP100	0.915	0.0281	0.0842	0.0612	3.61	11	0.0022	1.55	LV	CELLTYPE	CM	control_TTN	12	18
BCL6	0.913	0.0187	0.399	0.404	6.02	12.9	0.00104	1.73	LV	CELLTYPE	CM	control_TTN	12	18
UROD	0.913	0.0131	0.0508	0.0537	3.15	14.8	0.000526	1.88	LV	CELLTYPE	CM	control_TTN	12	18
CFTR	0.912	0.017	0.0308	0.0273	2.35	13.5	0.000852	1.77	LV	CELLTYPE	CM	control_TTN	12	18
PCOLCE	0.912	0.0105	0.0434	0.0365	2.75	15.9	0.000352	1.98	LV	CELLTYPE	CM	control_TTN	12	18
SPC24	0.912	0.0272	0.0176	0.0139	1.53	11.2	0.00208	1.57	LV	CELLTYPE	CM	control_TTN	12	18
LINC01703	0.909	0.0203	0.0154	0.0126	1.26	12.5	0.00123	1.69	LV	CELLTYPE	CM	control_TTN	12	18
MYADM	0.909	0.0411	0.14	0.12	4.4	9.22	0.00465	1.39	LV	CELLTYPE	CM	control_TTN	12	18
STAB2	0.909	0.0352	0.0234	0.0208	1.95	9.96	0.00341	1.45	LV	CELLTYPE	CM	control_TTN	12	18
AKAP12	0.908	0.0331	0.027	0.0229	2.05	10.3	0.00301	1.48	LV	CELLTYPE	CM	control_TTN	12	18
PLEKHG2	0.908	0.0201	0.0165	0.0149	1.48	12.6	0.00121	1.7	LV	CELLTYPE	CM	control_TTN	12	18
AL031280.1	0.907	0.0171	0.084	0.0695	3.66	13.4	0.000871	1.77	LV	CELLTYPE	CM	control_TTN	12	18
AC005833.1	0.906	0.0449	0.0187	0.0177	1.64	8.83	0.0055	1.35	LV	CELLTYPE	CM	control_TTN	12	18
LINC02133	0.905	0.0258	0.0183	0.0134	1.47	11.4	0.00191	1.59	LV	CELLTYPE	CM	control_TTN	12	18
LINC02307	0.905	0.0236	0.03	0.0236	2.29	11.8	0.00163	1.63	LV	CELLTYPE	CM	control_TTN	12	18
FAM155A	0.904	0.0296	0.12	0.114	4.36	10.8	0.0024	1.53	LV	CELLTYPE	CM	control_TTN	12	18
NFE2L3	0.904	0.00443	0.518	0.381	6.22	21.3	5.81e-05	2.35	LV	CELLTYPE	CM	control_TTN	12	18
SERF2	0.903	0.0262	0.377	0.423	6.03	11.3	0.00198	1.58	LV	CELLTYPE	CM	control_TTN	12	18
NGF	0.902	0.0291	0.0438	0.036	2.73	10.9	0.00232	1.54	LV	CELLTYPE	CM	control_TTN	12	18
SELENOS	0.902	0.00227	0.256	0.229	5.27	25.2	1.77e-05	2.64	LV	CELLTYPE	CM	control_TTN	12	18
AL021392.1	0.9	0.0254	0.0457	0.034	2.75	11.4	0.00186	1.6	LV	CELLTYPE	CM	control_TTN	12	18
IL20RB-AS1	0.899	0.0416	0.0276	0.0285	2.27	9.17	0.00476	1.38	LV	CELLTYPE	CM	control_TTN	12	18
CUBN	0.898	0.0347	0.0322	0.0309	2.43	10	0.00335	1.46	LV	CELLTYPE	CM	control_TTN	12	18
FER1L6-AS2	0.896	0.0413	0.023	0.0139	1.72	9.2	0.00468	1.38	LV	CELLTYPE	CM	control_TTN	12	18
AC010809.1	0.895	0.0494	0.0136	0.0111	1.1	8.45	0.00648	1.31	LV	CELLTYPE	CM	control_TTN	12	18
HRH2	0.893	0.00717	0.365	0.258	5.73	18	0.000167	2.14	LV	CELLTYPE	CM	control_TTN	12	18
IMP4	0.892	0.0355	0.0678	0.0589	3.45	9.92	0.00347	1.45	LV	CELLTYPE	CM	control_TTN	12	18
PPP1R1C	0.892	0.0313	1.07	0.703	7.27	10.6	0.00267	1.5	LV	CELLTYPE	CM	control_TTN	12	18
CITED2	0.89	0.034	0.172	0.159	4.78	10.1	0.0032	1.47	LV	CELLTYPE	CM	control_TTN	12	18
DRAP1	0.89	0.0232	0.0633	0.0641	3.41	11.9	0.00157	1.63	LV	CELLTYPE	CM	control_TTN	12	18
TUBB	0.89	0.0416	0.0841	0.0846	3.8	9.16	0.00477	1.38	LV	CELLTYPE	CM	control_TTN	12	18
AL591926.2	0.889	0.0464	0.0216	0.0191	1.82	8.7	0.00582	1.33	LV	CELLTYPE	CM	control_TTN	12	18
RTN4RL1	0.889	0.0239	0.0791	0.0765	3.65	11.7	0.00168	1.62	LV	CELLTYPE	CM	control_TTN	12	18
ITGA3	0.887	0.0117	0.207	0.145	4.88	15.4	0.000423	1.93	LV	CELLTYPE	CM	control_TTN	12	18
PTMA	0.886	0.00166	0.203	0.189	5.03	26.7	1.14e-05	2.78	LV	CELLTYPE	CM	control_TTN	12	18
LINC01435	0.884	0.026	0.0368	0.0346	2.56	11.3	0.00194	1.58	LV	CELLTYPE	CM	control_TTN	12	18
BCAM	0.882	0.00433	0.0606	0.0561	3.3	21.4	5.47e-05	2.36	LV	CELLTYPE	CM	control_TTN	12	18
HUNK	0.882	0.0354	0.018	0.0138	1.45	9.94	0.00344	1.45	LV	CELLTYPE	CM	control_TTN	12	18
LINC01618	0.882	0.0175	0.0127	0.011	0.994	13.3	0.00091	1.76	LV	CELLTYPE	CM	control_TTN	12	18
SLC29A1	0.882	0.00244	0.331	0.338	5.8	24.8	1.97e-05	2.61	LV	CELLTYPE	CM	control_TTN	12	18
AC090833.1	0.88	0.0342	0.0152	0.0119	1.28	10.1	0.00323	1.47	LV	CELLTYPE	CM	control_TTN	12	18
RPL21	0.88	0.0241	0.188	0.18	4.95	11.7	0.00169	1.62	LV	CELLTYPE	CM	control_TTN	12	18
CDHR2	0.879	0.0189	0.0257	0.0243	2.11	12.9	0.00106	1.72	LV	CELLTYPE	CM	control_TTN	12	18
KLHDC8B	0.878	0.0105	0.113	0.102	4.17	15.9	0.000348	1.98	LV	CELLTYPE	CM	control_TTN	12	18
LINC02196	0.878	0.0406	0.0256	0.0254	2.17	9.3	0.00451	1.39	LV	CELLTYPE	CM	control_TTN	12	18
DNAJB1	0.877	0.0168	0.0868	0.0813	3.82	13.6	0.000819	1.77	LV	CELLTYPE	CM	control_TTN	12	18
CKM	0.874	0.0202	1.6	1.67	8.02	12.5	0.00121	1.7	LV	CELLTYPE	CM	control_TTN	12	18
AL157832.3	0.873	0.0434	0.0255	0.0222	2.04	8.96	0.00519	1.36	LV	CELLTYPE	CM	control_TTN	12	18
PKNOX2	0.873	0.00583	0.0727	0.0589	3.43	19.2	0.000111	2.23	LV	CELLTYPE	CM	control_TTN	12	18
LINC02060	0.87	0.0368	0.023	0.0209	1.88	9.74	0.00373	1.43	LV	CELLTYPE	CM	control_TTN	12	18
EPHA6	0.868	0.0195	0.054	0.0542	3.23	12.8	0.00111	1.71	LV	CELLTYPE	CM	control_TTN	12	18
MRPL28	0.867	0.0226	0.0461	0.0514	3.01	12	0.0015	1.65	LV	CELLTYPE	CM	control_TTN	12	18
AC104463.2	0.866	0.0315	0.0498	0.0497	3.03	10.5	0.00272	1.5	LV	CELLTYPE	CM	control_TTN	12	18
MMP15	0.866	0.0148	0.0429	0.0351	2.72	14.2	0.000659	1.83	LV	CELLTYPE	CM	control_TTN	12	18
AL691432.2	0.864	0.0278	0.0243	0.0242	2.05	11.1	0.00217	1.56	LV	CELLTYPE	CM	control_TTN	12	18
ARHGDIA	0.858	0.0175	0.0469	0.0481	2.97	13.3	0.000908	1.76	LV	CELLTYPE	CM	control_TTN	12	18
AC093895.1	0.856	0.0428	0.0137	0.0125	1.23	9.03	0.00505	1.37	LV	CELLTYPE	CM	control_TTN	12	18
AFAP1	0.856	0.0262	0.0374	0.0304	2.56	11.3	0.00197	1.58	LV	CELLTYPE	CM	control_TTN	12	18
MANEA	0.856	0.0148	0.0583	0.055	3.26	14.1	0.000665	1.83	LV	CELLTYPE	CM	control_TTN	12	18
NRSN2	0.856	0.00388	0.0478	0.0461	2.94	22.2	4.25e-05	2.41	LV	CELLTYPE	CM	control_TTN	12	18
POLR2J	0.856	0.0468	0.0354	0.0369	2.6	8.65	0.00594	1.33	LV	CELLTYPE	CM	control_TTN	12	18
PLCH1	0.855	0.0346	0.0524	0.0512	3.16	10	0.00333	1.46	LV	CELLTYPE	CM	control_TTN	12	18
NDUFA1	0.852	0.0411	0.249	0.316	5.53	9.22	0.00465	1.39	LV	CELLTYPE	CM	control_TTN	12	18
BSG	0.849	0.00941	1.05	1.21	7.5	16.5	0.00028	2.03	LV	CELLTYPE	CM	control_TTN	12	18
IDH3B	0.849	0.0391	0.0607	0.066	3.45	9.45	0.00422	1.41	LV	CELLTYPE	CM	control_TTN	12	18
RPS25	0.849	0.0228	0.155	0.155	4.71	11.9	0.00153	1.64	LV	CELLTYPE	CM	control_TTN	12	18
SPAG16	0.849	0.00652	0.374	0.317	5.85	18.5	0.00014	2.19	LV	CELLTYPE	CM	control_TTN	12	18
TMEM254-AS1	0.847	0.0157	0.0347	0.0304	2.44	13.9	0.000735	1.8	LV	CELLTYPE	CM	control_TTN	12	18
CDK5RAP3	0.846	0.0251	0.094	0.108	4.08	11.5	0.00181	1.6	LV	CELLTYPE	CM	control_TTN	12	18
FALEC	0.845	0.0248	0.0542	0.0609	3.22	11.6	0.00177	1.61	LV	CELLTYPE	CM	control_TTN	12	18
SGCB	0.845	0.00443	0.181	0.156	4.77	21.2	5.92e-05	2.35	LV	CELLTYPE	CM	control_TTN	12	18
AP001893.3	0.842	0.0376	0.0261	0.0258	2.05	9.64	0.00389	1.42	LV	CELLTYPE	CM	control_TTN	12	18
GRIN2D	0.842	0.0209	0.0148	0.0119	1.23	12.4	0.0013	1.68	LV	CELLTYPE	CM	control_TTN	12	18
RTL8A	0.842	0.0221	0.0372	0.036	2.64	12.1	0.00145	1.66	LV	CELLTYPE	CM	control_TTN	12	18
PFDN5	0.841	0.0267	0.174	0.19	4.92	11.2	0.00202	1.57	LV	CELLTYPE	CM	control_TTN	12	18
MVP	0.84	0.0143	0.0354	0.0367	2.55	14.3	0.000623	1.85	LV	CELLTYPE	CM	control_TTN	12	18
ADORA2B	0.839	0.0226	0.0127	0.0117	1.12	12	0.0015	1.65	LV	CELLTYPE	CM	control_TTN	12	18
ADRM1	0.838	0.0313	0.0506	0.0575	3.15	10.5	0.00267	1.5	LV	CELLTYPE	CM	control_TTN	12	18
RMI2	0.838	0.0324	0.0296	0.0283	2.26	10.4	0.00287	1.49	LV	CELLTYPE	CM	control_TTN	12	18
LRRC66	0.837	0.0385	0.0307	0.0251	2.22	9.54	0.00407	1.41	LV	CELLTYPE	CM	control_TTN	12	18
AC008415.1	0.836	0.0485	0.0237	0.0229	2.02	8.52	0.0063	1.31	LV	CELLTYPE	CM	control_TTN	12	18
AC109927.1	0.836	0.0408	0.114	0.0889	4.07	9.27	0.00456	1.39	LV	CELLTYPE	CM	control_TTN	12	18
AC110023.1	0.836	0.0372	0.0176	0.0148	1.53	9.7	0.00381	1.43	LV	CELLTYPE	CM	control_TTN	12	18
ADCY1	0.833	0.046	0.0386	0.0395	2.75	8.74	0.00571	1.34	LV	CELLTYPE	CM	control_TTN	12	18
AC068875.1	0.831	0.0428	0.0243	0.0221	2.05	9.03	0.00504	1.37	LV	CELLTYPE	CM	control_TTN	12	18
MHENCR	0.831	0.0183	0.0324	0.0348	2.51	13.1	0.000997	1.74	LV	CELLTYPE	CM	control_TTN	12	18
MTCH1	0.828	0.0252	0.613	0.589	6.57	11.5	0.00183	1.6	LV	CELLTYPE	CM	control_TTN	12	18
AC003102.1	0.827	0.026	0.018	0.018	1.6	11.3	0.00195	1.58	LV	CELLTYPE	CM	control_TTN	12	18
RPH3A	0.827	0.0491	0.0208	0.0199	1.83	8.48	0.00641	1.31	LV	CELLTYPE	CM	control_TTN	12	18
TNFRSF1A	0.826	0.0233	0.0505	0.0475	3	11.8	0.00159	1.63	LV	CELLTYPE	CM	control_TTN	12	18
TPTE2	0.826	0.00548	0.0194	0.0167	1.64	19.6	9.95e-05	2.26	LV	CELLTYPE	CM	control_TTN	12	18
MTSS1L	0.825	0.0204	0.125	0.13	4.33	12.5	0.00125	1.69	LV	CELLTYPE	CM	control_TTN	12	18
TMEM163	0.825	0.0389	0.037	0.0345	2.65	9.47	0.00419	1.41	LV	CELLTYPE	CM	control_TTN	12	18
SNHG9	0.824	0.017	0.0873	0.0912	3.9	13.5	0.000835	1.77	LV	CELLTYPE	CM	control_TTN	12	18
BCKDK	0.823	0.0249	0.0368	0.04	2.7	11.6	0.00178	1.6	LV	CELLTYPE	CM	control_TTN	12	18
COL5A3	0.823	0.0456	0.0128	0.0105	1.11	8.78	0.00562	1.34	LV	CELLTYPE	CM	control_TTN	12	18
COL6A3	0.823	0.0328	0.0364	0.0273	2.46	10.3	0.00297	1.48	LV	CELLTYPE	CM	control_TTN	12	18
PSMC3	0.823	0.0181	0.0654	0.0757	3.52	13.1	0.00097	1.74	LV	CELLTYPE	CM	control_TTN	12	18
TMUB1	0.823	0.0145	0.0318	0.0337	2.42	14.2	0.000641	1.84	LV	CELLTYPE	CM	control_TTN	12	18
PYGO1	0.821	0.0419	0.046	0.0347	2.76	9.13	0.00483	1.38	LV	CELLTYPE	CM	control_TTN	12	18
SLC35F1	0.821	0.0338	0.273	0.218	5.41	10.1	0.00317	1.47	LV	CELLTYPE	CM	control_TTN	12	18
CAVIN3	0.82	0.0465	0.0431	0.0401	2.79	8.68	0.00585	1.33	LV	CELLTYPE	CM	control_TTN	12	18
P3H4	0.82	0.00924	0.0219	0.0191	1.75	16.7	0.000265	2.03	LV	CELLTYPE	CM	control_TTN	12	18
RASSF3	0.82	0.0296	0.461	0.373	6.06	10.8	0.0024	1.53	LV	CELLTYPE	CM	control_TTN	12	18
RHOT2	0.82	0.00997	0.47	0.562	6.4	16.3	0.000308	2	LV	CELLTYPE	CM	control_TTN	12	18
ATAD3A	0.818	0.0117	0.0715	0.0764	3.6	15.4	0.00042	1.93	LV	CELLTYPE	CM	control_TTN	12	18
FMNL2	0.816	0.0361	0.307	0.285	5.54	9.85	0.00357	1.44	LV	CELLTYPE	CM	control_TTN	12	18
XACT	0.815	0.0229	0.0127	0.0121	1.13	11.9	0.00154	1.64	LV	CELLTYPE	CM	control_TTN	12	18
CLIC2	0.813	0.0199	0.0236	0.0221	1.91	12.6	0.00118	1.7	LV	CELLTYPE	CM	control_TTN	12	18
EDARADD	0.813	0.0417	0.111	0.101	4.17	9.15	0.00479	1.38	LV	CELLTYPE	CM	control_TTN	12	18
LDLRAD3	0.811	0.0376	0.0188	0.0203	1.71	9.65	0.00388	1.43	LV	CELLTYPE	CM	control_TTN	12	18
PPARGC1B	0.811	0.00643	1.43	1.21	7.73	18.6	0.000137	2.19	LV	CELLTYPE	CM	control_TTN	12	18
COCH	0.809	0.0167	0.166	0.183	4.86	13.6	0.000803	1.78	LV	CELLTYPE	CM	control_TTN	12	18
SIGIRR	0.809	0.0291	0.0596	0.0588	3.29	10.9	0.00233	1.54	LV	CELLTYPE	CM	control_TTN	12	18
PGM2L1	0.807	0.0119	0.022	0.0214	1.88	15.3	0.000435	1.92	LV	CELLTYPE	CM	control_TTN	12	18
AC009720.1	0.806	0.05	0.0264	0.0203	2.02	8.41	0.00661	1.3	LV	CELLTYPE	CM	control_TTN	12	18
CLEC2D	0.806	0.00517	0.168	0.141	4.68	20	8.56e-05	2.29	LV	CELLTYPE	CM	control_TTN	12	18
FAM171A1	0.806	0.0201	0.0524	0.0481	3.05	12.6	0.00119	1.7	LV	CELLTYPE	CM	control_TTN	12	18
TFAP2E	0.806	0.0176	0.0184	0.0184	1.61	13.2	0.000928	1.75	LV	CELLTYPE	CM	control_TTN	12	18
PNRC1	0.804	0.0318	0.226	0.22	5.2	10.5	0.00277	1.5	LV	CELLTYPE	CM	control_TTN	12	18
TRIQK	0.803	0.0373	1.08	0.803	7.36	9.68	0.00382	1.43	LV	CELLTYPE	CM	control_TTN	12	18
RP1	0.801	0.0368	0.0245	0.0262	2.13	9.75	0.00373	1.43	LV	CELLTYPE	CM	control_TTN	12	18
BHLHE40-AS1	0.8	0.0381	0.0165	0.0202	1.57	9.6	0.00397	1.42	LV	CELLTYPE	CM	control_TTN	12	18
PDE4D	0.8	0.0386	3.19	3.89	9.03	9.51	0.00411	1.41	LV	CELLTYPE	CM	control_TTN	12	18
SYT1	0.8	0.0137	0.0316	0.0266	2.35	14.5	0.000574	1.86	LV	CELLTYPE	CM	control_TTN	12	18
PSMA7	0.798	0.0276	0.183	0.2	4.99	11.1	0.00213	1.56	LV	CELLTYPE	CM	control_TTN	12	18
AC016723.1	0.797	0.0337	0.0175	0.0172	1.58	10.2	0.00313	1.47	LV	CELLTYPE	CM	control_TTN	12	18
FLOT1	0.796	0.0135	0.162	0.177	4.76	14.6	0.000556	1.87	LV	CELLTYPE	CM	control_TTN	12	18
STRIP2	0.796	0.0342	0.279	0.214	5.33	10.1	0.00323	1.47	LV	CELLTYPE	CM	control_TTN	12	18
AP006565.1	0.792	0.038	0.0151	0.0145	1.39	9.61	0.00394	1.42	LV	CELLTYPE	CM	control_TTN	12	18
RUSC1	0.792	0.00864	0.019	0.0181	1.62	17	0.000237	2.06	LV	CELLTYPE	CM	control_TTN	12	18
SNHG25	0.792	0.0368	0.263	0.265	5.42	9.75	0.00372	1.43	LV	CELLTYPE	CM	control_TTN	12	18
PDPN	0.79	0.0202	0.0615	0.0535	3.22	12.5	0.00122	1.7	LV	CELLTYPE	CM	control_TTN	12	18
RSU1	0.79	0.00244	0.483	0.426	6.23	24.8	1.98e-05	2.61	LV	CELLTYPE	CM	control_TTN	12	18
EP300-AS1	0.789	0.0381	0.0333	0.0292	2.43	9.6	0.00397	1.42	LV	CELLTYPE	CM	control_TTN	12	18
PQBP1	0.787	0.0323	0.0271	0.0313	2.27	10.4	0.00285	1.49	LV	CELLTYPE	CM	control_TTN	12	18
WNT3	0.786	0.033	0.0222	0.0219	1.87	10.3	0.00301	1.48	LV	CELLTYPE	CM	control_TTN	12	18
AC020661.3	0.783	0.0424	0.0863	0.0983	3.96	9.08	0.00493	1.37	LV	CELLTYPE	CM	control_TTN	12	18
CPTP	0.782	0.0438	0.0606	0.0643	3.35	8.93	0.00526	1.36	LV	CELLTYPE	CM	control_TTN	12	18
STPG2-AS1	0.782	0.0284	0.021	0.0166	1.72	11	0.00224	1.55	LV	CELLTYPE	CM	control_TTN	12	18
LMTK3	0.781	0.0249	0.0275	0.0265	2.17	11.6	0.00178	1.6	LV	CELLTYPE	CM	control_TTN	12	18
NOP53	0.781	0.0399	0.024	0.0248	2.05	9.34	0.00441	1.4	LV	CELLTYPE	CM	control_TTN	12	18
WDR45	0.781	0.0449	0.118	0.135	4.36	8.83	0.00551	1.35	LV	CELLTYPE	CM	control_TTN	12	18
STEAP2	0.78	0.0171	0.0931	0.0842	3.93	13.4	0.000872	1.77	LV	CELLTYPE	CM	control_TTN	12	18
MSANTD1	0.779	0.0434	0.0141	0.0131	1.24	8.97	0.00517	1.36	LV	CELLTYPE	CM	control_TTN	12	18
ISOC1	0.778	0.00547	0.187	0.162	4.84	19.6	9.86e-05	2.26	LV	CELLTYPE	CM	control_TTN	12	18
CCDC9B	0.775	0.00427	0.221	0.188	5.12	21.6	5.28e-05	2.37	LV	CELLTYPE	CM	control_TTN	12	18
APOBEC2	0.773	0.0236	0.257	0.247	5.4	11.8	0.00164	1.63	LV	CELLTYPE	CM	control_TTN	12	18
RAB26	0.772	0.0123	0.041	0.0352	2.66	15	0.000474	1.91	LV	CELLTYPE	CM	control_TTN	12	18
GABBR2	0.768	0.0245	0.0208	0.0198	1.8	11.6	0.00173	1.61	LV	CELLTYPE	CM	control_TTN	12	18
ZFAND2B	0.768	0.0174	0.0443	0.0417	2.88	13.3	0.0009	1.76	LV	CELLTYPE	CM	control_TTN	12	18
HEY2	0.766	0.0494	0.444	0.393	6.05	8.45	0.00649	1.31	LV	CELLTYPE	CM	control_TTN	12	18
CES2	0.765	0.0176	0.287	0.279	5.53	13.3	0.000915	1.75	LV	CELLTYPE	CM	control_TTN	12	18
DUSP22	0.765	0.0174	0.128	0.131	4.42	13.3	0.0009	1.76	LV	CELLTYPE	CM	control_TTN	12	18
TOB1	0.765	0.0247	0.216	0.223	5.16	11.6	0.00175	1.61	LV	CELLTYPE	CM	control_TTN	12	18
NIPSNAP3B	0.764	0.0325	0.21	0.182	4.95	10.4	0.00289	1.49	LV	CELLTYPE	CM	control_TTN	12	18
AC138904.3	0.763	0.0385	0.554	0.441	6.36	9.54	0.00407	1.41	LV	CELLTYPE	CM	control_TTN	12	18
TMEM217	0.761	0.0303	0.0297	0.0254	2.23	10.7	0.00249	1.52	LV	CELLTYPE	CM	control_TTN	12	18
WASF1	0.761	0.0162	0.0255	0.0211	1.98	13.7	0.000774	1.79	LV	CELLTYPE	CM	control_TTN	12	18
PRR11	0.76	0.0335	0.0245	0.0207	2	10.2	0.0031	1.47	LV	CELLTYPE	CM	control_TTN	12	18
EFHC2	0.758	0.0386	0.14	0.129	4.48	9.51	0.00411	1.41	LV	CELLTYPE	CM	control_TTN	12	18
SLC25A6	0.758	0.0337	0.184	0.198	4.98	10.2	0.00312	1.47	LV	CELLTYPE	CM	control_TTN	12	18
SLC26A6	0.758	0.0334	0.0225	0.0301	2.08	10.2	0.00308	1.48	LV	CELLTYPE	CM	control_TTN	12	18
ULK3	0.757	0.00612	0.128	0.137	4.44	18.9	0.000123	2.21	LV	CELLTYPE	CM	control_TTN	12	18
ORMDL2	0.756	0.0222	0.0173	0.0172	1.51	12.1	0.00146	1.65	LV	CELLTYPE	CM	control_TTN	12	18
SHCBP1	0.756	0.0342	0.0358	0.0347	2.51	10.1	0.00322	1.47	LV	CELLTYPE	CM	control_TTN	12	18
RCC1	0.755	0.0224	0.11	0.102	4.1	12	0.00148	1.65	LV	CELLTYPE	CM	control_TTN	12	18
RUVBL1	0.755	0.00666	0.232	0.254	5.26	18.4	0.000145	2.18	LV	CELLTYPE	CM	control_TTN	12	18
SLC25A39	0.755	0.00472	0.0678	0.0743	3.53	20.6	7.06e-05	2.33	LV	CELLTYPE	CM	control_TTN	12	18
LAMA5	0.754	0.00162	0.144	0.141	4.52	26.9	1.08e-05	2.79	LV	CELLTYPE	CM	control_TTN	12	18
TAC4	0.753	0.019	0.0597	0.0603	3.3	12.9	0.00107	1.72	LV	CELLTYPE	CM	control_TTN	12	18
COL6A1	0.752	0.0121	0.168	0.169	4.81	15.2	0.000452	1.92	LV	CELLTYPE	CM	control_TTN	12	18
STXBP6	0.749	0.0243	1.18	0.996	7.5	11.7	0.00171	1.61	LV	CELLTYPE	CM	control_TTN	12	18
DNAH2	0.748	0.0414	0.0262	0.0227	2.11	9.19	0.00472	1.38	LV	CELLTYPE	CM	control_TTN	12	18
LITAF	0.748	0.0413	0.0925	0.101	3.95	9.2	0.00469	1.38	LV	CELLTYPE	CM	control_TTN	12	18
C6orf99	0.745	0.0434	0.0343	0.0294	2.38	8.96	0.0052	1.36	LV	CELLTYPE	CM	control_TTN	12	18
DCC	0.745	0.0427	0.0664	0.0624	3.48	9.05	0.00501	1.37	LV	CELLTYPE	CM	control_TTN	12	18
PMP22	0.745	0.0214	0.573	0.568	6.56	12.2	0.00136	1.67	LV	CELLTYPE	CM	control_TTN	12	18
ATP6V1C2	0.744	0.0252	0.0394	0.0362	2.62	11.5	0.00184	1.6	LV	CELLTYPE	CM	control_TTN	12	18
FO393418.1	0.744	0.0434	0.0886	0.0838	3.82	8.96	0.00519	1.36	LV	CELLTYPE	CM	control_TTN	12	18
FBXO44	0.742	0.01	0.0843	0.102	3.92	16.2	0.000315	2	LV	CELLTYPE	CM	control_TTN	12	18
RBP7	0.742	0.0369	0.0132	0.0125	1.15	9.74	0.00374	1.43	LV	CELLTYPE	CM	control_TTN	12	18
SEC61B	0.742	0.00754	0.215	0.22	5.15	17.8	0.000182	2.12	LV	CELLTYPE	CM	control_TTN	12	18
AC010197.1	0.741	0.0452	0.0107	0.0145	1.02	8.8	0.00557	1.34	LV	CELLTYPE	CM	control_TTN	12	18
SRRM2-AS1	0.738	0.0384	0.0197	0.0217	1.73	9.56	0.00403	1.42	LV	CELLTYPE	CM	control_TTN	12	18
ASB10	0.736	0.0105	0.253	0.231	5.27	15.8	0.000359	1.98	LV	CELLTYPE	CM	control_TTN	12	18
MAN1C1	0.736	0.0186	0.305	0.273	5.55	13	0.00103	1.73	LV	CELLTYPE	CM	control_TTN	12	18
SPDYE5	0.735	0.0145	0.256	0.278	5.46	14.2	0.000638	1.84	LV	CELLTYPE	CM	control_TTN	12	18
NRXN1	0.733	0.0475	0.0697	0.0685	3.6	8.59	0.00611	1.32	LV	CELLTYPE	CM	control_TTN	12	18
SLC12A7	0.733	0.0134	0.43	0.396	6.05	14.6	0.00055	1.87	LV	CELLTYPE	CM	control_TTN	12	18
LINC00685	0.732	0.0334	0.151	0.177	4.67	10.2	0.00309	1.48	LV	CELLTYPE	CM	control_TTN	12	18
RPLP0	0.732	0.0355	0.206	0.2	5.04	9.92	0.00347	1.45	LV	CELLTYPE	CM	control_TTN	12	18
AC008537.1	0.731	0.0187	0.129	0.123	4.36	12.9	0.00104	1.73	LV	CELLTYPE	CM	control_TTN	12	18
CREB3	0.728	0.00941	0.0358	0.0322	2.52	16.5	0.000278	2.03	LV	CELLTYPE	CM	control_TTN	12	18
HSPB11	0.728	0.0429	0.106	0.102	4.18	9.02	0.00508	1.37	LV	CELLTYPE	CM	control_TTN	12	18
AC002310.4	0.725	0.0258	0.0335	0.0318	2.4	11.4	0.00191	1.59	LV	CELLTYPE	CM	control_TTN	12	18
IFRD2	0.725	0.00668	0.163	0.167	4.76	18.4	0.000146	2.18	LV	CELLTYPE	CM	control_TTN	12	18
KBTBD11	0.725	0.0372	0.0185	0.0181	1.61	9.7	0.00381	1.43	LV	CELLTYPE	CM	control_TTN	12	18
LINC02334	0.725	0.0361	0.648	0.524	6.64	9.85	0.00357	1.44	LV	CELLTYPE	CM	control_TTN	12	18
PITPNC1	0.724	0.00901	0.105	0.111	4.12	16.8	0.000251	2.05	LV	CELLTYPE	CM	control_TTN	12	18
TRABD	0.723	0.0039	0.219	0.233	5.18	22.2	4.3e-05	2.41	LV	CELLTYPE	CM	control_TTN	12	18
RNF187	0.721	0.039	0.0263	0.0265	2.15	9.46	0.00421	1.41	LV	CELLTYPE	CM	control_TTN	12	18
ROBO1	0.721	0.0353	0.0903	0.0801	3.92	9.95	0.00343	1.45	LV	CELLTYPE	CM	control_TTN	12	18
AC093206.1	0.718	0.0307	0.0673	0.0616	3.38	10.6	0.00259	1.51	LV	CELLTYPE	CM	control_TTN	12	18
APBB1	0.717	0.0421	0.202	0.216	5.12	9.12	0.00486	1.38	LV	CELLTYPE	CM	control_TTN	12	18
FHL2	0.717	0.0444	26	22	11.9	8.87	0.00541	1.35	LV	CELLTYPE	CM	control_TTN	12	18
DPP6	0.715	0.0315	0.118	0.108	4.29	10.5	0.00271	1.5	LV	CELLTYPE	CM	control_TTN	12	18
PHPT1	0.715	0.0409	0.216	0.27	5.26	9.25	0.00459	1.39	LV	CELLTYPE	CM	control_TTN	12	18
AL391117.1	0.712	0.0375	0.0302	0.0278	2.28	9.66	0.00387	1.43	LV	CELLTYPE	CM	control_TTN	12	18
THAP8	0.712	0.0408	0.0187	0.0181	1.64	9.28	0.00454	1.39	LV	CELLTYPE	CM	control_TTN	12	18
PDE4A	0.71	0.032	0.0706	0.0684	3.51	10.5	0.00278	1.5	LV	CELLTYPE	CM	control_TTN	12	18
ACSBG2	0.706	0.0308	0.017	0.0154	1.49	10.6	0.0026	1.51	LV	CELLTYPE	CM	control_TTN	12	18
SPDYE1	0.706	0.0395	0.165	0.177	4.84	9.4	0.00431	1.4	LV	CELLTYPE	CM	control_TTN	12	18
CACNB2	0.705	0.0252	12.9	13.2	11	11.5	0.00182	1.6	LV	CELLTYPE	CM	control_TTN	12	18
NTM	0.705	0.0416	0.0883	0.0764	3.83	9.17	0.00475	1.38	LV	CELLTYPE	CM	control_TTN	12	18
AC011498.1	0.704	0.0252	0.0221	0.0217	1.84	11.5	0.00183	1.6	LV	CELLTYPE	CM	control_TTN	12	18
DPAGT1	0.704	0.0248	0.0336	0.0365	2.54	11.6	0.00176	1.61	LV	CELLTYPE	CM	control_TTN	12	18
LINC01933	0.703	0.0342	0.0603	0.0596	3.3	10.1	0.00325	1.47	LV	CELLTYPE	CM	control_TTN	12	18
SMYD1	0.702	0.0229	1.62	1.41	7.97	11.9	0.00154	1.64	LV	CELLTYPE	CM	control_TTN	12	18
FBXW8	0.701	0.0296	0.444	0.395	6.06	10.8	0.00239	1.53	LV	CELLTYPE	CM	control_TTN	12	18
SLC4A2	0.701	0.0158	0.0481	0.0568	3.06	13.8	0.000749	1.8	LV	CELLTYPE	CM	control_TTN	12	18
TMEM258	0.7	0.0425	0.0766	0.0806	3.69	9.06	0.00497	1.37	LV	CELLTYPE	CM	control_TTN	12	18
ARF6	0.699	0.0288	0.0253	0.0276	2.14	10.9	0.00229	1.54	LV	CELLTYPE	CM	control_TTN	12	18
CEP85L	0.698	0.046	0.918	0.839	7.23	8.74	0.00573	1.34	LV	CELLTYPE	CM	control_TTN	12	18
EDF1	0.698	0.0126	0.25	0.269	5.37	14.9	0.000506	1.9	LV	CELLTYPE	CM	control_TTN	12	18
FUT11	0.697	0.0367	0.0504	0.0574	3.14	9.79	0.00366	1.44	LV	CELLTYPE	CM	control_TTN	12	18
FAM219B	0.695	0.0103	0.257	0.271	5.37	16	0.000337	1.99	LV	CELLTYPE	CM	control_TTN	12	18
ADCY3	0.694	0.0423	0.0162	0.014	1.43	9.09	0.00491	1.37	LV	CELLTYPE	CM	control_TTN	12	18
FAM50A	0.694	0.017	0.0681	0.0859	3.59	13.5	0.000836	1.77	LV	CELLTYPE	CM	control_TTN	12	18
AC018680.1	0.693	0.0413	0.0198	0.0186	1.76	9.2	0.00469	1.38	LV	CELLTYPE	CM	control_TTN	12	18
TBL3	0.691	0.0139	0.0141	0.0153	1.27	14.5	0.00059	1.86	LV	CELLTYPE	CM	control_TTN	12	18
ADORA2A-AS1	0.687	0.0355	0.0222	0.0191	1.83	9.91	0.00348	1.45	LV	CELLTYPE	CM	control_TTN	12	18
AC022146.2	0.686	0.036	0.308	0.278	5.57	9.88	0.00353	1.44	LV	CELLTYPE	CM	control_TTN	12	18
GPT	0.686	0.0252	0.176	0.204	4.9	11.5	0.00183	1.6	LV	CELLTYPE	CM	control_TTN	12	18
MRPL55	0.686	0.0492	0.0583	0.0706	3.38	8.46	0.00645	1.31	LV	CELLTYPE	CM	control_TTN	12	18
PLEKHA4	0.686	0.0418	0.0345	0.0332	2.48	9.14	0.00481	1.38	LV	CELLTYPE	CM	control_TTN	12	18
SRRM3	0.686	0.0368	0.0157	0.0161	1.43	9.77	0.0037	1.43	LV	CELLTYPE	CM	control_TTN	12	18
TMEM65	0.686	0.0214	2.24	1.92	8.41	12.2	0.00136	1.67	LV	CELLTYPE	CM	control_TTN	12	18
TPGS1	0.685	0.0384	0.0386	0.0453	2.74	9.55	0.00404	1.42	LV	CELLTYPE	CM	control_TTN	12	18
KSR2	0.684	0.0402	0.0538	0.0489	3.13	9.33	0.00445	1.4	LV	CELLTYPE	CM	control_TTN	12	18
PARP9	0.684	0.0458	0.0408	0.0422	2.79	8.76	0.00568	1.34	LV	CELLTYPE	CM	control_TTN	12	18
MAPKAPK3	0.683	0.00388	0.29	0.3	5.54	22.3	4.25e-05	2.41	LV	CELLTYPE	CM	control_TTN	12	18
PKM	0.683	0.0236	0.423	0.542	6.25	11.8	0.00164	1.63	LV	CELLTYPE	CM	control_TTN	12	18
DNM1	0.679	0.0209	0.0287	0.0251	2.15	12.4	0.0013	1.68	LV	CELLTYPE	CM	control_TTN	12	18
PIAS3	0.679	0.00993	0.0266	0.0289	2.2	16.3	0.000306	2	LV	CELLTYPE	CM	control_TTN	12	18
AL050403.2	0.677	0.0466	0.0151	0.0132	1.33	8.67	0.00589	1.33	LV	CELLTYPE	CM	control_TTN	12	18
ZNF260	0.676	0.0176	0.24	0.262	5.36	13.3	0.000923	1.75	LV	CELLTYPE	CM	control_TTN	12	18
AC034102.6	0.675	0.0328	0.0382	0.0326	2.56	10.3	0.00296	1.48	LV	CELLTYPE	CM	control_TTN	12	18
KANK3	0.675	0.0167	0.0208	0.0219	1.84	13.6	0.000813	1.78	LV	CELLTYPE	CM	control_TTN	12	18
QARS	0.675	0.0236	0.121	0.139	4.42	11.8	0.00163	1.63	LV	CELLTYPE	CM	control_TTN	12	18
CRACR2B	0.674	0.0342	0.0472	0.0532	3.03	10.1	0.00326	1.47	LV	CELLTYPE	CM	control_TTN	12	18
PFKM	0.673	0.00941	0.514	0.524	6.35	16.5	0.00028	2.03	LV	CELLTYPE	CM	control_TTN	12	18
NEIL1	0.672	0.00472	0.0826	0.0914	3.78	20.6	7.07e-05	2.33	LV	CELLTYPE	CM	control_TTN	12	18
NELFE	0.672	0.0216	0.0372	0.0418	2.71	12.2	0.00139	1.67	LV	CELLTYPE	CM	control_TTN	12	18
CATSPERB	0.671	0.0338	0.019	0.0187	1.7	10.2	0.00315	1.47	LV	CELLTYPE	CM	control_TTN	12	18
FAAH	0.67	0.0392	0.0208	0.0203	1.77	9.43	0.00425	1.41	LV	CELLTYPE	CM	control_TTN	12	18
TMED9	0.667	0.031	0.075	0.0836	3.68	10.6	0.00263	1.51	LV	CELLTYPE	CM	control_TTN	12	18
DXO	0.666	0.0346	0.0397	0.0486	2.83	10	0.00332	1.46	LV	CELLTYPE	CM	control_TTN	12	18
PFDN6	0.666	0.0481	0.0361	0.0418	2.68	8.55	0.00621	1.32	LV	CELLTYPE	CM	control_TTN	12	18
AL158198.1	0.665	0.0389	0.038	0.0447	2.73	9.47	0.00419	1.41	LV	CELLTYPE	CM	control_TTN	12	18
NKAIN2	0.665	0.0372	0.296	0.304	5.56	9.71	0.00379	1.43	LV	CELLTYPE	CM	control_TTN	12	18
C14orf119	0.664	0.0353	0.128	0.129	4.37	9.95	0.00342	1.45	LV	CELLTYPE	CM	control_TTN	12	18
IGSF8	0.664	0.0344	0.0218	0.0237	1.92	10	0.00329	1.46	LV	CELLTYPE	CM	control_TTN	12	18
OCEL1	0.664	0.0475	0.0275	0.0263	2.2	8.6	0.00608	1.32	LV	CELLTYPE	CM	control_TTN	12	18
FBXO6	0.663	0.0325	0.0247	0.0267	2.06	10.3	0.00291	1.49	LV	CELLTYPE	CM	control_TTN	12	18
TMTC2	0.663	0.0277	0.0796	0.0672	3.64	11.1	0.00215	1.56	LV	CELLTYPE	CM	control_TTN	12	18
RAPGEFL1	0.662	0.0244	0.103	0.11	4.09	11.6	0.00172	1.61	LV	CELLTYPE	CM	control_TTN	12	18
AL445584.2	0.661	0.0251	0.0322	0.0334	2.45	11.5	0.00181	1.6	LV	CELLTYPE	CM	control_TTN	12	18
MEIS1	0.66	0.00527	0.937	0.853	7.19	19.9	8.93e-05	2.28	LV	CELLTYPE	CM	control_TTN	12	18
MSRB1	0.66	0.0423	0.0379	0.0427	2.7	9.09	0.00491	1.37	LV	CELLTYPE	CM	control_TTN	12	18
OGFOD2	0.659	0.0244	0.0207	0.0233	1.85	11.6	0.00173	1.61	LV	CELLTYPE	CM	control_TTN	12	18
C2orf68	0.658	0.0102	0.107	0.116	4.18	16.1	0.000328	1.99	LV	CELLTYPE	CM	control_TTN	12	18
MTHFD1L	0.657	0.0351	0.0791	0.0839	3.69	9.97	0.0034	1.45	LV	CELLTYPE	CM	control_TTN	12	18
DSCAM	0.655	0.032	0.0616	0.0656	3.37	10.4	0.0028	1.5	LV	CELLTYPE	CM	control_TTN	12	18
NEK8	0.655	0.0385	0.0119	0.0128	1.01	9.53	0.00407	1.41	LV	CELLTYPE	CM	control_TTN	12	18
EIF4A1	0.654	0.0449	0.0564	0.0642	3.27	8.83	0.00549	1.35	LV	CELLTYPE	CM	control_TTN	12	18
PTP4A3	0.654	0.0164	0.648	0.696	6.71	13.7	0.000787	1.79	LV	CELLTYPE	CM	control_TTN	12	18
AL122019.1	0.652	0.0418	0.0257	0.0226	2.07	9.14	0.00482	1.38	LV	CELLTYPE	CM	control_TTN	12	18
CYC1	0.652	0.0342	0.414	0.519	6.22	10.1	0.00324	1.47	LV	CELLTYPE	CM	control_TTN	12	18
MIR2052HG	0.652	0.0209	0.0545	0.0543	3.12	12.4	0.0013	1.68	LV	CELLTYPE	CM	control_TTN	12	18
RPS29	0.652	0.0487	0.124	0.138	4.42	8.51	0.00632	1.31	LV	CELLTYPE	CM	control_TTN	12	18
EPOR	0.651	0.0258	0.0415	0.0404	2.74	11.4	0.00191	1.59	LV	CELLTYPE	CM	control_TTN	12	18
EML1	0.65	0.0122	0.21	0.182	5.02	15.1	0.00046	1.92	LV	CELLTYPE	CM	control_TTN	12	18
RNF167	0.648	0.0218	0.0636	0.0803	3.51	12.1	0.00142	1.66	LV	CELLTYPE	CM	control_TTN	12	18
TRIM3	0.648	0.015	0.0179	0.0178	1.58	14.1	0.000673	1.83	LV	CELLTYPE	CM	control_TTN	12	18
AL390728.6	0.646	0.0495	0.0129	0.0124	1.14	8.44	0.00651	1.31	LV	CELLTYPE	CM	control_TTN	12	18
SCRN2	0.645	0.011	0.0723	0.0805	3.64	15.6	0.000385	1.96	LV	CELLTYPE	CM	control_TTN	12	18
CERS4	0.643	0.0216	0.364	0.373	5.86	12.2	0.00139	1.67	LV	CELLTYPE	CM	control_TTN	12	18
FAM96B	0.642	0.0408	0.181	0.184	4.85	9.26	0.00457	1.39	LV	CELLTYPE	CM	control_TTN	12	18
KAZN	0.642	0.0209	0.167	0.174	4.83	12.4	0.0013	1.68	LV	CELLTYPE	CM	control_TTN	12	18
PHF23	0.64	0.0387	0.015	0.0168	1.39	9.49	0.00415	1.41	LV	CELLTYPE	CM	control_TTN	12	18
TTYH2	0.64	0.0224	0.153	0.145	4.58	12	0.00148	1.65	LV	CELLTYPE	CM	control_TTN	12	18
EDA	0.637	0.0299	0.999	0.931	7.33	10.8	0.00245	1.52	LV	CELLTYPE	CM	control_TTN	12	18
CNPY4	0.634	0.0181	0.0147	0.0159	1.34	13.1	0.000981	1.74	LV	CELLTYPE	CM	control_TTN	12	18
TMED1	0.634	0.0355	0.034	0.0388	2.56	9.92	0.00347	1.45	LV	CELLTYPE	CM	control_TTN	12	18
AC092287.1	0.633	0.0427	0.0289	0.032	2.22	9.04	0.00502	1.37	LV	CELLTYPE	CM	control_TTN	12	18
ARAF	0.633	0.0252	0.0936	0.112	4.05	11.5	0.00182	1.6	LV	CELLTYPE	CM	control_TTN	12	18
PHETA1	0.633	0.0465	0.0345	0.0367	2.55	8.68	0.00587	1.33	LV	CELLTYPE	CM	control_TTN	12	18
CXADR	0.631	0.00541	0.336	0.32	5.7	19.7	9.61e-05	2.27	LV	CELLTYPE	CM	control_TTN	12	18
CXorf40B	0.631	0.0413	0.0143	0.0171	1.34	9.21	0.00468	1.38	LV	CELLTYPE	CM	control_TTN	12	18
MFSD3	0.631	0.0179	0.0508	0.0524	3.04	13.2	0.000951	1.75	LV	CELLTYPE	CM	control_TTN	12	18
TMEM63B	0.63	0.00941	0.165	0.19	4.79	16.5	0.000279	2.03	LV	CELLTYPE	CM	control_TTN	12	18
LMF2	0.626	0.0258	0.0467	0.0568	3.05	11.4	0.00192	1.59	LV	CELLTYPE	CM	control_TTN	12	18
RHOD	0.624	0.0368	0.0744	0.0889	3.66	9.75	0.00373	1.43	LV	CELLTYPE	CM	control_TTN	12	18
ATP13A1	0.623	0.0465	0.0266	0.0318	2.26	8.68	0.00587	1.33	LV	CELLTYPE	CM	control_TTN	12	18
GAS2	0.623	0.0354	1.44	1.43	7.86	9.93	0.00346	1.45	LV	CELLTYPE	CM	control_TTN	12	18
GPT2	0.622	0.0494	0.0355	0.0361	2.53	8.45	0.00648	1.31	LV	CELLTYPE	CM	control_TTN	12	18
CCDC106	0.621	0.01	0.0295	0.0328	2.32	16.1	0.00032	2	LV	CELLTYPE	CM	control_TTN	12	18
KAT5	0.618	0.0197	0.0749	0.0922	3.73	12.7	0.00114	1.71	LV	CELLTYPE	CM	control_TTN	12	18
ANAPC15	0.617	0.028	0.0388	0.0409	2.71	11	0.00219	1.55	LV	CELLTYPE	CM	control_TTN	12	18
PPP1R16A	0.617	0.0306	0.346	0.371	5.82	10.7	0.00253	1.51	LV	CELLTYPE	CM	control_TTN	12	18
DUS3L	0.615	0.0121	0.0471	0.0542	3.01	15.2	0.000447	1.92	LV	CELLTYPE	CM	control_TTN	12	18
SWSAP1	0.615	0.0268	0.0397	0.0411	2.74	11.2	0.00204	1.57	LV	CELLTYPE	CM	control_TTN	12	18
GSTM4	0.612	0.0478	0.0477	0.0584	3.11	8.57	0.00616	1.32	LV	CELLTYPE	CM	control_TTN	12	18
AP1S2	0.611	0.0307	0.572	0.642	6.58	10.6	0.00259	1.51	LV	CELLTYPE	CM	control_TTN	12	18
DUSP3	0.609	0.0329	0.158	0.197	4.78	10.3	0.00298	1.48	LV	CELLTYPE	CM	control_TTN	12	18
SMTN	0.609	0.0387	0.269	0.371	5.65	9.5	0.00414	1.41	LV	CELLTYPE	CM	control_TTN	12	18
SEMA5A	0.608	0.0256	1.18	1.23	7.6	11.4	0.00189	1.59	LV	CELLTYPE	CM	control_TTN	12	18
RBFOX1	0.607	0.00754	3.68	3.88	9.24	17.8	0.000182	2.12	LV	CELLTYPE	CM	control_TTN	12	18
YWHAZ	0.607	0.0109	0.466	0.432	6.14	15.7	0.000377	1.96	LV	CELLTYPE	CM	control_TTN	12	18
TOM1	0.606	0.0158	0.312	0.406	5.78	13.8	0.000744	1.8	LV	CELLTYPE	CM	control_TTN	12	18
TSTA3	0.606	0.0213	0.0286	0.0336	2.32	12.3	0.00135	1.67	LV	CELLTYPE	CM	control_TTN	12	18
ADGRE5	0.604	0.0318	0.122	0.113	4.24	10.5	0.00276	1.5	LV	CELLTYPE	CM	control_TTN	12	18
TOP1MT	0.603	0.0364	0.0196	0.023	1.78	9.83	0.00361	1.44	LV	CELLTYPE	CM	control_TTN	12	18
NOMO2	0.602	0.00533	0.0824	0.0923	3.81	19.8	9.4e-05	2.27	LV	CELLTYPE	CM	control_TTN	12	18
DGKA	0.596	0.0105	0.0281	0.0288	2.22	15.9	0.00035	1.98	LV	CELLTYPE	CM	control_TTN	12	18
SEC61A1	0.596	0.00521	0.141	0.162	4.54	20	8.66e-05	2.28	LV	CELLTYPE	CM	control_TTN	12	18
DNASE1L1	0.594	0.0334	0.118	0.118	4.23	10.2	0.00308	1.48	LV	CELLTYPE	CM	control_TTN	12	18
GSS	0.594	0.00192	0.129	0.141	4.44	26	1.39e-05	2.72	LV	CELLTYPE	CM	control_TTN	12	18
TMEM150A	0.594	0.0367	0.0368	0.0429	2.67	9.79	0.00366	1.44	LV	CELLTYPE	CM	control_TTN	12	18
COASY	0.593	0.016	0.0409	0.0502	2.87	13.8	0.000759	1.8	LV	CELLTYPE	CM	control_TTN	12	18
GPI	0.593	0.0439	0.9	1.08	7.3	8.92	0.00528	1.36	LV	CELLTYPE	CM	control_TTN	12	18
MAP3K14	0.592	0.0373	0.42	0.403	6.04	9.68	0.00383	1.43	LV	CELLTYPE	CM	control_TTN	12	18
POLA2	0.591	0.0264	0.033	0.0364	2.49	11.3	0.002	1.58	LV	CELLTYPE	CM	control_TTN	12	18
TOR4A	0.591	0.0392	0.0172	0.0176	1.54	9.43	0.00425	1.41	LV	CELLTYPE	CM	control_TTN	12	18
LRRC17	0.587	0.0236	0.0198	0.0221	1.77	11.8	0.00163	1.63	LV	CELLTYPE	CM	control_TTN	12	18
ZBTB45	0.587	0.0379	0.0135	0.014	1.19	9.62	0.00393	1.42	LV	CELLTYPE	CM	control_TTN	12	18
PRDX4	0.584	0.0387	0.0428	0.0427	2.85	9.51	0.00412	1.41	LV	CELLTYPE	CM	control_TTN	12	18
ZFP36L1	0.584	0.041	0.104	0.1	4.02	9.23	0.00463	1.39	LV	CELLTYPE	CM	control_TTN	12	18
BLVRB	0.582	0.00937	0.215	0.208	5.08	16.6	0.000273	2.03	LV	CELLTYPE	CM	control_TTN	12	18
ENO1	0.581	0.0146	0.208	0.228	5.09	14.2	0.000648	1.84	LV	CELLTYPE	CM	control_TTN	12	18
ZNF668	0.581	0.0384	0.0217	0.0235	1.87	9.55	0.00404	1.42	LV	CELLTYPE	CM	control_TTN	12	18
CHCHD5	0.58	0.0352	0.0257	0.0311	2.19	9.96	0.00342	1.45	LV	CELLTYPE	CM	control_TTN	12	18
CC2D1A	0.579	0.0279	0.0997	0.132	4.19	11.1	0.00218	1.55	LV	CELLTYPE	CM	control_TTN	12	18
LRCH4	0.579	0.015	0.0476	0.0606	3.09	14.1	0.000678	1.82	LV	CELLTYPE	CM	control_TTN	12	18
ASAP3	0.576	0.0145	0.293	0.321	5.59	14.2	0.000637	1.84	LV	CELLTYPE	CM	control_TTN	12	18
DGKI	0.571	0.043	0.0607	0.0639	3.34	9	0.00511	1.37	LV	CELLTYPE	CM	control_TTN	12	18
DHPS	0.569	0.0241	0.0643	0.0802	3.53	11.7	0.0017	1.62	LV	CELLTYPE	CM	control_TTN	12	18
EEF2K	0.568	0.0125	0.209	0.217	5.08	14.9	0.000497	1.9	LV	CELLTYPE	CM	control_TTN	12	18
EPHX1	0.568	0.0251	0.0538	0.0595	3.2	11.5	0.0018	1.6	LV	CELLTYPE	CM	control_TTN	12	18
INO80D	0.568	0.0492	0.518	0.586	6.49	8.46	0.00644	1.31	LV	CELLTYPE	CM	control_TTN	12	18
AKAP9	0.567	0.00991	2.34	2.69	8.63	16.3	0.000304	2	LV	CELLTYPE	CM	control_TTN	12	18
BCL11A	0.567	0.00385	0.543	0.57	6.48	22.3	4.17e-05	2.41	LV	CELLTYPE	CM	control_TTN	12	18
GPAA1	0.564	0.0492	0.0612	0.0834	3.52	8.46	0.00644	1.31	LV	CELLTYPE	CM	control_TTN	12	18
TNNT2	0.564	0.0105	10.7	14	10.9	15.9	0.000353	1.98	LV	CELLTYPE	CM	control_TTN	12	18
AK9	0.563	0.0332	0.289	0.297	5.55	10.2	0.00304	1.48	LV	CELLTYPE	CM	control_TTN	12	18
ARHGEF3	0.561	0.011	0.394	0.432	6.02	15.6	0.000385	1.96	LV	CELLTYPE	CM	control_TTN	12	18
QPCTL	0.561	0.0496	0.0318	0.0353	2.38	8.43	0.00654	1.3	LV	CELLTYPE	CM	control_TTN	12	18
EPHB1	0.56	0.0495	0.423	0.414	6.11	8.44	0.00652	1.31	LV	CELLTYPE	CM	control_TTN	12	18
SIRT6	0.559	0.00869	0.0625	0.0755	3.46	17	0.000239	2.06	LV	CELLTYPE	CM	control_TTN	12	18
TMEM106C	0.553	0.0328	0.0622	0.0706	3.42	10.3	0.00297	1.48	LV	CELLTYPE	CM	control_TTN	12	18
CBX6	0.552	0.0254	0.0853	0.0957	3.83	11.4	0.00187	1.59	LV	CELLTYPE	CM	control_TTN	12	18
STPG2	0.552	0.0473	0.2	0.194	5	8.61	0.00606	1.32	LV	CELLTYPE	CM	control_TTN	12	18
GRIK1	0.551	0.0495	0.188	0.179	4.87	8.44	0.00652	1.31	LV	CELLTYPE	CM	control_TTN	12	18
SLC35E4	0.549	0.0226	0.0487	0.0525	3	12	0.0015	1.65	LV	CELLTYPE	CM	control_TTN	12	18
AC005786.3	0.548	0.0483	0.0206	0.0211	1.76	8.53	0.00626	1.32	LV	CELLTYPE	CM	control_TTN	12	18
PRR14	0.548	0.0342	0.0257	0.034	2.23	10.1	0.00326	1.47	LV	CELLTYPE	CM	control_TTN	12	18
FASTK	0.546	0.0328	0.0903	0.111	3.98	10.3	0.00297	1.48	LV	CELLTYPE	CM	control_TTN	12	18
SF3A2	0.545	0.0109	0.0739	0.0882	3.67	15.7	0.000377	1.96	LV	CELLTYPE	CM	control_TTN	12	18
SPG7	0.543	0.0223	0.563	0.656	6.56	12	0.00147	1.65	LV	CELLTYPE	CM	control_TTN	12	18
PIDD1	0.541	0.0181	0.0847	0.101	3.88	13.1	0.000973	1.74	LV	CELLTYPE	CM	control_TTN	12	18
LMAN2	0.54	0.0382	0.0598	0.069	3.35	9.58	0.004	1.42	LV	CELLTYPE	CM	control_TTN	12	18
CNPPD1	0.539	0.0125	0.0532	0.0595	3.16	15	0.00049	1.9	LV	CELLTYPE	CM	control_TTN	12	18
LINC01006	0.537	0.0432	0.0288	0.0313	2.27	8.99	0.00514	1.36	LV	CELLTYPE	CM	control_TTN	12	18
ARID3A	0.534	0.0408	0.0936	0.109	4.02	9.26	0.00457	1.39	LV	CELLTYPE	CM	control_TTN	12	18
SLC2A4	0.532	0.0342	0.409	0.51	6.17	10.1	0.00324	1.47	LV	CELLTYPE	CM	control_TTN	12	18
SMYD4	0.531	0.0461	0.137	0.166	4.56	8.72	0.00576	1.34	LV	CELLTYPE	CM	control_TTN	12	18
GNL1	0.53	0.0346	0.0523	0.0574	3.11	10	0.00333	1.46	LV	CELLTYPE	CM	control_TTN	12	18
MVB12A	0.528	0.0307	0.0342	0.0403	2.57	10.6	0.00258	1.51	LV	CELLTYPE	CM	control_TTN	12	18
AKR1A1	0.526	0.0125	0.0793	0.0818	3.67	14.9	0.000499	1.9	LV	CELLTYPE	CM	control_TTN	12	18
ABCB9	0.525	0.0306	0.0674	0.0706	3.45	10.7	0.00256	1.51	LV	CELLTYPE	CM	control_TTN	12	18
EIF1AX	0.524	0.036	0.203	0.209	4.99	9.86	0.00355	1.44	LV	CELLTYPE	CM	control_TTN	12	18
SEMA6A-AS1	0.523	0.017	0.231	0.262	5.3	13.5	0.000854	1.77	LV	CELLTYPE	CM	control_TTN	12	18
GRAMD1A	0.521	0.0328	0.0885	0.107	3.93	10.3	0.00295	1.48	LV	CELLTYPE	CM	control_TTN	12	18
B4GALT3	0.52	0.0395	0.0254	0.0325	2.21	9.39	0.00433	1.4	LV	CELLTYPE	CM	control_TTN	12	18
HGSNAT	0.519	0.00924	0.524	0.631	6.47	16.7	0.000267	2.03	LV	CELLTYPE	CM	control_TTN	12	18
POU6F1	0.515	0.0159	0.0546	0.0551	3.11	13.8	0.000753	1.8	LV	CELLTYPE	CM	control_TTN	12	18
CXXC1	0.514	0.0398	0.0411	0.0565	2.94	9.36	0.00439	1.4	LV	CELLTYPE	CM	control_TTN	12	18
TCEA3	0.513	0.0294	0.231	0.221	5.2	10.9	0.00236	1.53	LV	CELLTYPE	CM	control_TTN	12	18
TIMM44	0.513	0.0368	0.202	0.258	5.18	9.76	0.00371	1.43	LV	CELLTYPE	CM	control_TTN	12	18
AC008438.1	0.512	0.0299	0.0641	0.0698	3.42	10.8	0.00244	1.52	LV	CELLTYPE	CM	control_TTN	12	18
VPS35	0.511	0.00671	0.335	0.346	5.77	18.4	0.000148	2.17	LV	CELLTYPE	CM	control_TTN	12	18
AC027644.4	0.51	0.0307	0.275	0.336	5.55	10.6	0.00257	1.51	LV	CELLTYPE	CM	control_TTN	12	18
CNTLN	0.51	0.0152	0.0958	0.104	4	14	0.000702	1.82	LV	CELLTYPE	CM	control_TTN	12	18
EIF2B4	0.51	0.0155	0.0798	0.087	3.72	13.9	0.000721	1.81	LV	CELLTYPE	CM	control_TTN	12	18
NDRG2	0.51	0.0472	0.168	0.197	4.87	8.62	0.00603	1.33	LV	CELLTYPE	CM	control_TTN	12	18
INPP5J	0.509	0.0408	0.0516	0.0516	3.04	9.26	0.00457	1.39	LV	CELLTYPE	CM	control_TTN	12	18
CWC25	0.508	0.00848	0.119	0.131	4.3	17.2	0.000221	2.07	LV	CELLTYPE	CM	control_TTN	12	18
SNRPG	0.508	0.0316	0.115	0.133	4.31	10.5	0.00274	1.5	LV	CELLTYPE	CM	control_TTN	12	18
CD320	0.507	0.0346	0.0417	0.0467	2.82	10	0.00332	1.46	LV	CELLTYPE	CM	control_TTN	12	18
BZW2	0.506	0.0428	0.965	1.03	7.3	9.03	0.00505	1.37	LV	CELLTYPE	CM	control_TTN	12	18
RAB9A	0.506	0.0216	0.198	0.222	5.02	12.2	0.00139	1.67	LV	CELLTYPE	CM	control_TTN	12	18
CRELD2	0.502	0.0445	0.0576	0.0749	3.36	8.86	0.00543	1.35	LV	CELLTYPE	CM	control_TTN	12	18
HNRNPA1	0.501	0.0472	0.14	0.179	4.66	8.62	0.00603	1.33	LV	CELLTYPE	CM	control_TTN	12	18
