# Supplementary material for: Pathogenic variants damage cell composition and single cell transcription in cardiomyopathies
Source: Science. Author manuscript; Available in PMC 2022 Oct 3. (PMC9528698; doi:10.1126/science.abo1984)
Supplement: Supp table 9 [file NIHMS1835045-supplement-Supp_table_9.xlsx]

## Sheet: Key
Column name	Description
Gene	Gene symbol, Ensembl 84
logFC	log2-fold change
FDR	False discovery rate; FDR is the PValue after (by default) Benjamini-Hochberg correction.
mean_exp_control	Mean expression values across controls
mean_exp_genotype	Mean expression values across disease samples
logCPM	logCPM is the average expression of all pseudobulked samples for that particular gene across all samples on the log2-scale expressed in counts per million (cpm, as calculated by edgeR after normalization).
F	Output of quasi-likelihood F-test
PValue	PValue is the nominal p-value derived from F
FDR_plot	-log10(False discovery rate)
Region	Studied region (LV or RV)
annotation_level	Cell-type or cell-state
cell_state/state	Specification which cell-type or state was analysed
comparison	Specification control_GENOTYPE
Observations_genotype	Numbers of Patients included in edgeR (patients with low number of nuclei have been excluded)
Observations_reference	Numbers of Patients included in edgeR (patients with low number of nuclei have been excluded)

## Sheet: LMNA_control
Gene	logFC	FDR	mean_exp_control	mean_exp_genotype	logCPM	F	PValue	FDR_plot	Region	annotation_level	cell_type	comparison	Observations_genotype	Observations_reference
ADGRG7	4.55	0.000493	0.00323	0.137	2.8	33.3	4.59e-06	3.31	RV	CELLTYPE	CM	control_LMNA	7	15
ANKRD45	4.22	1.5e-05	0.00379	0.097	2.53	61.7	2.57e-08	4.82	RV	CELLTYPE	CM	control_LMNA	7	15
BMPR1B-DT	4.13	1.85e-06	0.00196	0.0434	1.26	91.3	5.71e-10	5.73	RV	CELLTYPE	CM	control_LMNA	7	15
NPPA-AS1	4.13	1.5e-05	0.00157	0.0305	0.834	62.2	2.4e-08	4.82	RV	CELLTYPE	CM	control_LMNA	7	15
NPPB	4.13	0.00163	0.148	4.15	7.77	25.4	3.03e-05	2.79	RV	CELLTYPE	CM	control_LMNA	7	15
AP001646.3	3.76	6.38e-05	0.000744	0.0137	-0.0582	49.5	1.84e-07	4.19	RV	CELLTYPE	CM	control_LMNA	7	15
SLC6A6	3.6	1.85e-06	0.187	1.33	6.31	84.7	1.21e-09	5.73	RV	CELLTYPE	CM	control_LMNA	7	15
UNC80	3.46	6.26e-07	0.00777	0.137	2.96	117	4.19e-11	6.2	RV	CELLTYPE	CM	control_LMNA	7	15
HYAL4	3.41	1.85e-06	0.00345	0.0517	1.65	85.8	1.07e-09	5.73	RV	CELLTYPE	CM	control_LMNA	7	15
C14orf132	3.38	1.5e-05	0.00323	0.057	1.77	61.9	2.51e-08	4.82	RV	CELLTYPE	CM	control_LMNA	7	15
SPOCK1	3.38	1.65e-06	0.183	2.91	7.32	96.3	3.31e-10	5.78	RV	CELLTYPE	CM	control_LMNA	7	15
ADGRF4	3.34	0.000344	0.00132	0.024	0.559	35.9	2.54e-06	3.46	RV	CELLTYPE	CM	control_LMNA	7	15
AC108067.1	3.32	0.000163	0.00695	0.0525	1.69	42	7.42e-07	3.79	RV	CELLTYPE	CM	control_LMNA	7	15
HBA2	3.3	0.0014	0.00163	0.0252	0.748	26.3	2.41e-05	2.85	RV	CELLTYPE	CM	control_LMNA	7	15
MAP2	3.3	3.14e-05	0.019	0.313	4.09	56.1	6.1e-08	4.5	RV	CELLTYPE	CM	control_LMNA	7	15
HBB	3.1	0.00478	0.00559	0.0665	2.11	19.5	0.00016	2.32	RV	CELLTYPE	CM	control_LMNA	7	15
AL596188.1	3.02	0.0046	0.00894	0.0645	2.19	19.6	0.000152	2.34	RV	CELLTYPE	CM	control_LMNA	7	15
AQP9	3	0.00257	0.00241	0.0242	0.762	22.9	5.97e-05	2.59	RV	CELLTYPE	CM	control_LMNA	7	15
LINC01913	2.94	0.000569	0.00196	0.0212	0.567	31.9	6.26e-06	3.24	RV	CELLTYPE	CM	control_LMNA	7	15
SLC6A1-AS1	2.91	0.0227	0.00821	0.0782	2.41	12.2	0.00174	1.64	RV	CELLTYPE	CM	control_LMNA	7	15
NPPA	2.89	0.0121	0.0435	0.599	5.16	14.9	0.000667	1.92	RV	CELLTYPE	CM	control_LMNA	7	15
SCGB3A2	2.89	0.00221	0.00234	0.0262	0.882	23.7	4.82e-05	2.66	RV	CELLTYPE	CM	control_LMNA	7	15
AC092813.1	2.8	0.000186	0.00209	0.0203	0.48	41.2	8.58e-07	3.73	RV	CELLTYPE	CM	control_LMNA	7	15
EDA2R	2.8	0.00048	0.00463	0.0476	1.71	33.6	4.23e-06	3.32	RV	CELLTYPE	CM	control_LMNA	7	15
AC002463.1	2.75	1.85e-06	0.00503	0.0521	1.72	88.2	8.05e-10	5.73	RV	CELLTYPE	CM	control_LMNA	7	15
SRCIN1	2.72	5.26e-06	0.00372	0.0395	1.34	72.8	5.35e-09	5.28	RV	CELLTYPE	CM	control_LMNA	7	15
STAT4	2.7	0.00141	0.0172	0.191	3.51	26.3	2.44e-05	2.85	RV	CELLTYPE	CM	control_LMNA	7	15
AC090673.1	2.66	0.00165	0.00181	0.0157	0.327	25.3	3.11e-05	2.78	RV	CELLTYPE	CM	control_LMNA	7	15
AC090735.1	2.59	0.0451	0.00839	0.0918	2.59	9.42	0.00499	1.35	RV	CELLTYPE	CM	control_LMNA	7	15
AL031283.2	2.59	0.00578	0.00362	0.0332	1.22	18.5	0.000215	2.24	RV	CELLTYPE	CM	control_LMNA	7	15
VWA5B1	2.56	0.00106	0.00243	0.0246	0.813	27.9	1.63e-05	2.98	RV	CELLTYPE	CM	control_LMNA	7	15
SPINK1	2.5	0.00211	0.00213	0.0212	0.678	23.9	4.55e-05	2.67	RV	CELLTYPE	CM	control_LMNA	7	15
AC011604.2	2.46	0.000352	0.00237	0.0213	0.644	35.8	2.62e-06	3.45	RV	CELLTYPE	CM	control_LMNA	7	15
AL606807.1	2.46	0.00414	0.016	0.134	3.1	20.2	0.000129	2.38	RV	CELLTYPE	CM	control_LMNA	7	15
FKBP5	2.45	5.26e-06	1.22	10.2	9.3	72.4	5.64e-09	5.28	RV	CELLTYPE	CM	control_LMNA	7	15
NEURL1B	2.45	1.85e-06	0.0242	0.206	3.66	86.2	1.02e-09	5.73	RV	CELLTYPE	CM	control_LMNA	7	15
AL078590.3	2.44	0.00201	0.077	0.629	5.33	24.3	4.14e-05	2.7	RV	CELLTYPE	CM	control_LMNA	7	15
AL356489.3	2.44	0.000906	0.00148	0.014	0.0612	28.9	1.26e-05	3.04	RV	CELLTYPE	CM	control_LMNA	7	15
ALDOB	2.44	0.000928	0.00605	0.0481	1.65	28.7	1.32e-05	3.03	RV	CELLTYPE	CM	control_LMNA	7	15
PLCE1-AS2	2.4	0.00133	0.00228	0.0184	0.517	26.6	2.23e-05	2.88	RV	CELLTYPE	CM	control_LMNA	7	15
OGDHL	2.35	0.00474	0.00198	0.0157	0.306	19.5	0.000159	2.32	RV	CELLTYPE	CM	control_LMNA	7	15
PHF21B	2.33	0.000163	0.00692	0.0623	2.08	42	7.33e-07	3.79	RV	CELLTYPE	CM	control_LMNA	7	15
NNMT	2.32	0.000153	0.0333	0.267	4.11	42.6	6.55e-07	3.82	RV	CELLTYPE	CM	control_LMNA	7	15
PTCHD4	2.32	0.000135	0.0235	0.172	3.54	43.4	5.63e-07	3.87	RV	CELLTYPE	CM	control_LMNA	7	15
LINC02585	2.31	0.000253	0.00218	0.0172	0.345	37.9	1.7e-06	3.6	RV	CELLTYPE	CM	control_LMNA	7	15
ADGRF2	2.3	0.0156	0.00312	0.0234	0.739	13.8	0.000996	1.81	RV	CELLTYPE	CM	control_LMNA	7	15
AL078590.2	2.26	0.00567	0.00509	0.0453	1.6	18.6	0.000207	2.25	RV	CELLTYPE	CM	control_LMNA	7	15
C5orf47	2.2	0.000224	0.0144	0.0937	2.72	38.8	1.41e-06	3.65	RV	CELLTYPE	CM	control_LMNA	7	15
AC020741.1	2.18	0.0148	0.0114	0.091	2.53	14	0.00091	1.83	RV	CELLTYPE	CM	control_LMNA	7	15
CNGB1	2.16	0.000551	0.00631	0.0476	1.76	32.1	5.9e-06	3.26	RV	CELLTYPE	CM	control_LMNA	7	15
AP002518.2	2.11	0.000761	0.112	0.77	5.64	30.1	9.59e-06	3.12	RV	CELLTYPE	CM	control_LMNA	7	15
PLCE1	2.11	1.5e-05	0.107	0.741	5.62	61.6	2.61e-08	4.82	RV	CELLTYPE	CM	control_LMNA	7	15
AC068234.1	2.09	0.0185	0.0078	0.0378	1.53	13	0.0013	1.73	RV	CELLTYPE	CM	control_LMNA	7	15
SHC4	2.07	1.5e-05	0.0341	0.232	4.02	61.8	2.53e-08	4.82	RV	CELLTYPE	CM	control_LMNA	7	15
EDNRA	2.06	0.00852	0.108	0.705	5.48	16.5	0.0004	2.07	RV	CELLTYPE	CM	control_LMNA	7	15
SPON1-AS1	2.05	0.00261	0.0173	0.117	2.95	22.8	6.17e-05	2.58	RV	CELLTYPE	CM	control_LMNA	7	15
AC084816.1	2.03	0.0175	0.0161	0.138	3.05	13.3	0.00118	1.76	RV	CELLTYPE	CM	control_LMNA	7	15
C5orf46	2.03	0.00261	0.0323	0.232	4.02	22.8	6.13e-05	2.58	RV	CELLTYPE	CM	control_LMNA	7	15
SLC6A1	2.03	0.0104	0.0045	0.0234	0.952	15.6	0.000533	1.98	RV	CELLTYPE	CM	control_LMNA	7	15
AL133417.1	2.02	0.00124	0.00212	0.0151	0.285	27.1	1.98e-05	2.91	RV	CELLTYPE	CM	control_LMNA	7	15
GPR173	2.02	3.18e-05	0.0208	0.116	3.03	55.4	6.82e-08	4.5	RV	CELLTYPE	CM	control_LMNA	7	15
COTL1	2.01	6.46e-05	0.0126	0.075	2.42	49.3	1.91e-07	4.19	RV	CELLTYPE	CM	control_LMNA	7	15
C5AR1	1.99	0.00021	0.0288	0.175	3.6	39.6	1.18e-06	3.68	RV	CELLTYPE	CM	control_LMNA	7	15
CALB1	1.97	0.00813	0.0026	0.0161	0.425	16.7	0.000373	2.09	RV	CELLTYPE	CM	control_LMNA	7	15
MUC13	1.97	0.00513	0.00254	0.0157	0.394	19.1	0.000178	2.29	RV	CELLTYPE	CM	control_LMNA	7	15
RPGR	1.96	1.65e-06	0.0445	0.254	4.15	97.1	3.01e-10	5.78	RV	CELLTYPE	CM	control_LMNA	7	15
SLC7A8	1.96	4.16e-05	0.0849	0.535	5.18	53.3	9.75e-08	4.38	RV	CELLTYPE	CM	control_LMNA	7	15
FLG	1.94	0.0197	0.00403	0.0214	0.845	12.7	0.00144	1.7	RV	CELLTYPE	CM	control_LMNA	7	15
LINC00222	1.94	2.07e-05	0.0188	0.112	2.98	59.2	3.75e-08	4.68	RV	CELLTYPE	CM	control_LMNA	7	15
PRICKLE2	1.91	6.7e-05	0.0403	0.238	4.07	48.9	2.06e-07	4.17	RV	CELLTYPE	CM	control_LMNA	7	15
TMEM236	1.9	0.00331	0.0116	0.0432	1.8	21.5	8.86e-05	2.48	RV	CELLTYPE	CM	control_LMNA	7	15
AP005131.1	1.89	0.000277	0.0263	0.151	3.41	37.3	1.91e-06	3.56	RV	CELLTYPE	CM	control_LMNA	7	15
KLHL36	1.88	3.31e-06	0.118	0.678	5.56	78.9	2.44e-09	5.48	RV	CELLTYPE	CM	control_LMNA	7	15
NOVA1	1.88	0.00256	0.048	0.264	4.27	23	5.88e-05	2.59	RV	CELLTYPE	CM	control_LMNA	7	15
PHLDA1	1.88	0.00492	0.0198	0.129	3.16	19.3	0.000167	2.31	RV	CELLTYPE	CM	control_LMNA	7	15
ADGRL3	1.87	0.00168	0.0696	0.429	4.99	25.2	3.25e-05	2.77	RV	CELLTYPE	CM	control_LMNA	7	15
NFASC	1.87	0.001	0.023	0.131	3.23	28.3	1.47e-05	3	RV	CELLTYPE	CM	control_LMNA	7	15
PPFIA2-AS1	1.87	6.46e-05	0.00645	0.0326	1.38	49.2	1.95e-07	4.19	RV	CELLTYPE	CM	control_LMNA	7	15
RAPGEF3	1.87	0.000584	0.00529	0.028	1.12	31.7	6.57e-06	3.23	RV	CELLTYPE	CM	control_LMNA	7	15
AC009320.1	1.85	0.023	0.00301	0.016	0.516	12.1	0.00178	1.64	RV	CELLTYPE	CM	control_LMNA	7	15
MBOAT2	1.85	1.5e-05	0.159	0.861	5.91	63.2	2.06e-08	4.82	RV	CELLTYPE	CM	control_LMNA	7	15
SDSL	1.84	0.000509	0.00487	0.0286	1.14	32.8	5.08e-06	3.29	RV	CELLTYPE	CM	control_LMNA	7	15
UCHL1	1.84	0.0176	0.00339	0.0183	0.642	13.2	0.0012	1.75	RV	CELLTYPE	CM	control_LMNA	7	15
NCKIPSD	1.83	5.06e-06	0.0195	0.103	2.9	74.9	4.07e-09	5.3	RV	CELLTYPE	CM	control_LMNA	7	15
C1QTNF7	1.82	0.00125	0.00982	0.0523	2.05	27	2.03e-05	2.9	RV	CELLTYPE	CM	control_LMNA	7	15
PAPLN	1.82	0.000316	0.0045	0.0251	1.01	36.6	2.21e-06	3.5	RV	CELLTYPE	CM	control_LMNA	7	15
WNT9A	1.82	0.0359	0.0682	0.385	4.69	10.4	0.00344	1.44	RV	CELLTYPE	CM	control_LMNA	7	15
DHRS9	1.81	0.0165	0.00339	0.0173	0.576	13.6	0.00107	1.78	RV	CELLTYPE	CM	control_LMNA	7	15
GOLGA7B	1.81	0.0298	0.00575	0.0294	1.25	11.1	0.00258	1.53	RV	CELLTYPE	CM	control_LMNA	7	15
AP005131.5	1.8	5.82e-05	0.0184	0.0961	2.83	50.5	1.55e-07	4.23	RV	CELLTYPE	CM	control_LMNA	7	15
CASP4	1.8	0.0127	0.0244	0.127	3.21	14.7	0.000714	1.9	RV	CELLTYPE	CM	control_LMNA	7	15
AL389885.1	1.79	0.0193	0.00289	0.0162	0.463	12.8	0.00138	1.71	RV	CELLTYPE	CM	control_LMNA	7	15
B3GALT5	1.79	0.0211	0.00985	0.0607	2.23	12.5	0.00156	1.68	RV	CELLTYPE	CM	control_LMNA	7	15
SLCO1C1	1.79	0.00583	0.0496	0.169	3.75	18.5	0.000217	2.23	RV	CELLTYPE	CM	control_LMNA	7	15
CCDC181	1.77	0.000221	0.00825	0.0448	1.8	39.1	1.3e-06	3.66	RV	CELLTYPE	CM	control_LMNA	7	15
PTH1R	1.76	0.00143	0.00916	0.0503	2	26.2	2.49e-05	2.85	RV	CELLTYPE	CM	control_LMNA	7	15
AC093607.1	1.75	0.0023	0.0254	0.15	3.42	23.5	5.15e-05	2.64	RV	CELLTYPE	CM	control_LMNA	7	15
CDHR3	1.75	0.00856	0.123	0.771	5.66	16.5	0.000404	2.07	RV	CELLTYPE	CM	control_LMNA	7	15
LDLRAD4-AS1	1.75	0.00319	0.00445	0.0231	0.928	21.8	8.25e-05	2.5	RV	CELLTYPE	CM	control_LMNA	7	15
AMPH	1.74	0.00168	0.0129	0.069	2.41	25.2	3.26e-05	2.77	RV	CELLTYPE	CM	control_LMNA	7	15
AFAP1L2	1.73	0.0191	0.00468	0.0162	0.571	12.9	0.00137	1.72	RV	CELLTYPE	CM	control_LMNA	7	15
IGFBP2	1.73	0.00334	0.0411	0.158	3.64	21.4	9.1e-05	2.48	RV	CELLTYPE	CM	control_LMNA	7	15
ETV5	1.71	0.000524	0.0245	0.111	3.11	32.5	5.4e-06	3.28	RV	CELLTYPE	CM	control_LMNA	7	15
SLC25A48	1.71	0.0112	0.00304	0.0181	0.616	15.3	0.000592	1.95	RV	CELLTYPE	CM	control_LMNA	7	15
VSTM2L	1.71	0.00357	0.0333	0.165	3.58	21	0.000102	2.45	RV	CELLTYPE	CM	control_LMNA	7	15
WASHC2A	1.71	0.000578	0.065	0.349	4.59	31.8	6.42e-06	3.24	RV	CELLTYPE	CM	control_LMNA	7	15
AL117335.1	1.7	0.0166	0.00853	0.0358	1.45	13.5	0.00109	1.78	RV	CELLTYPE	CM	control_LMNA	7	15
ARSJ	1.69	0.0111	0.00363	0.0177	0.582	15.3	0.000589	1.95	RV	CELLTYPE	CM	control_LMNA	7	15
BCL2	1.69	6.38e-05	0.256	1.35	6.65	49.6	1.8e-07	4.19	RV	CELLTYPE	CM	control_LMNA	7	15
HEPH	1.68	0.00482	0.0662	0.303	4.51	19.4	0.000162	2.32	RV	CELLTYPE	CM	control_LMNA	7	15
NOSTRIN	1.68	0.00136	0.00783	0.0356	1.54	26.5	2.3e-05	2.87	RV	CELLTYPE	CM	control_LMNA	7	15
HLA-DMA	1.67	0.0241	0.00606	0.0422	1.51	12	0.00188	1.62	RV	CELLTYPE	CM	control_LMNA	7	15
RTN4	1.67	0.00207	0.126	0.603	5.46	24	4.39e-05	2.68	RV	CELLTYPE	CM	control_LMNA	7	15
SPON1	1.67	0.0229	0.037	0.214	3.91	12.2	0.00176	1.64	RV	CELLTYPE	CM	control_LMNA	7	15
TMTC1	1.67	5.26e-06	0.429	1.99	7.24	73.9	4.65e-09	5.28	RV	CELLTYPE	CM	control_LMNA	7	15
DNAI1	1.66	0.00605	0.0033	0.0162	0.582	18.2	0.000232	2.22	RV	CELLTYPE	CM	control_LMNA	7	15
LINC02306	1.66	0.018	0.0956	0.501	5.08	13.1	0.00126	1.74	RV	CELLTYPE	CM	control_LMNA	7	15
SOCS1	1.66	0.00107	0.0111	0.0584	2.15	27.8	1.66e-05	2.97	RV	CELLTYPE	CM	control_LMNA	7	15
TTC39C	1.66	4.2e-05	0.0621	0.298	4.5	53	1.01e-07	4.38	RV	CELLTYPE	CM	control_LMNA	7	15
C6	1.65	0.000854	0.355	1.82	7.06	29.3	1.15e-05	3.07	RV	CELLTYPE	CM	control_LMNA	7	15
PPP2R2B	1.63	0.00354	0.0265	0.14	3.42	21.1	9.95e-05	2.45	RV	CELLTYPE	CM	control_LMNA	7	15
GRIA3	1.62	0.000551	0.0295	0.148	3.55	32.2	5.85e-06	3.26	RV	CELLTYPE	CM	control_LMNA	7	15
ZNF189	1.62	1.85e-06	0.175	0.813	5.93	84.5	1.24e-09	5.73	RV	CELLTYPE	CM	control_LMNA	7	15
AC007389.3	1.61	0.00394	0.00592	0.0277	1.25	20.5	0.000119	2.4	RV	CELLTYPE	CM	control_LMNA	7	15
ATRNL1	1.61	0.0177	0.11	0.524	5.28	13.2	0.00122	1.75	RV	CELLTYPE	CM	control_LMNA	7	15
EPB41L4B	1.61	0.000155	0.149	0.717	5.76	42.5	6.75e-07	3.81	RV	CELLTYPE	CM	control_LMNA	7	15
AC058791.1	1.58	0.00193	0.176	0.87	6.03	24.5	3.91e-05	2.71	RV	CELLTYPE	CM	control_LMNA	7	15
LRRCC1	1.58	0.000225	0.0136	0.0615	2.25	38.7	1.43e-06	3.65	RV	CELLTYPE	CM	control_LMNA	7	15
MATN2	1.58	0.000253	0.0462	0.21	4.03	37.9	1.7e-06	3.6	RV	CELLTYPE	CM	control_LMNA	7	15
AC090772.2	1.57	0.00245	0.00928	0.0453	1.9	23.2	5.58e-05	2.61	RV	CELLTYPE	CM	control_LMNA	7	15
ACADL	1.57	0.0016	0.00877	0.0431	1.79	25.6	2.93e-05	2.8	RV	CELLTYPE	CM	control_LMNA	7	15
NUP62CL	1.57	0.000556	0.00451	0.0209	0.855	32.1	6.01e-06	3.25	RV	CELLTYPE	CM	control_LMNA	7	15
NCR3LG1	1.56	0.00499	0.00858	0.0374	1.65	19.3	0.00017	2.3	RV	CELLTYPE	CM	control_LMNA	7	15
DOCK5	1.55	5.64e-06	0.655	3.01	7.85	71.1	6.76e-09	5.25	RV	CELLTYPE	CM	control_LMNA	7	15
KCNAB2	1.54	0.00081	0.0757	0.357	4.71	29.6	1.06e-05	3.09	RV	CELLTYPE	CM	control_LMNA	7	15
MNS1	1.54	0.0171	0.00419	0.0197	0.735	13.4	0.00114	1.77	RV	CELLTYPE	CM	control_LMNA	7	15
RANBP17	1.54	0.000186	0.117	0.554	5.41	41.1	8.74e-07	3.73	RV	CELLTYPE	CM	control_LMNA	7	15
AC026347.1	1.53	0.00207	0.0921	0.396	4.93	24	4.39e-05	2.68	RV	CELLTYPE	CM	control_LMNA	7	15
AC104134.1	1.53	0.00609	0.00897	0.0471	1.91	18.2	0.000236	2.22	RV	CELLTYPE	CM	control_LMNA	7	15
CHST7	1.53	0.00908	0.0873	0.369	4.82	16.2	0.000441	2.04	RV	CELLTYPE	CM	control_LMNA	7	15
DUSP15	1.53	0.0332	0.00361	0.0203	0.801	10.7	0.00308	1.48	RV	CELLTYPE	CM	control_LMNA	7	15
P3H2	1.53	0.0168	0.0195	0.0957	2.99	13.4	0.00112	1.77	RV	CELLTYPE	CM	control_LMNA	7	15
SPRY4	1.53	0.0413	0.00572	0.0138	0.465	9.81	0.00428	1.38	RV	CELLTYPE	CM	control_LMNA	7	15
ZDHHC14	1.53	0.000501	0.412	1.92	7.18	33.1	4.76e-06	3.3	RV	CELLTYPE	CM	control_LMNA	7	15
AC092040.1	1.52	0.00482	0.00284	0.0142	0.42	19.4	0.000162	2.32	RV	CELLTYPE	CM	control_LMNA	7	15
AC092167.1	1.52	0.0359	0.00508	0.0219	1.04	10.4	0.00343	1.44	RV	CELLTYPE	CM	control_LMNA	7	15
ABCG2	1.51	0.0046	0.0458	0.22	4.06	19.6	0.000152	2.34	RV	CELLTYPE	CM	control_LMNA	7	15
TTLL7	1.51	0.00157	0.0491	0.227	4.14	25.7	2.86e-05	2.8	RV	CELLTYPE	CM	control_LMNA	7	15
LINC00589	1.5	0.0379	0.00293	0.0137	0.37	10.1	0.00377	1.42	RV	CELLTYPE	CM	control_LMNA	7	15
NPHP4	1.5	0.00107	0.0657	0.276	4.39	27.8	1.68e-05	2.97	RV	CELLTYPE	CM	control_LMNA	7	15
SLC16A9	1.5	0.0129	0.0643	0.326	4.69	14.6	0.000741	1.89	RV	CELLTYPE	CM	control_LMNA	7	15
AL139807.1	1.49	0.00111	0.0264	0.129	3.27	27.6	1.74e-05	2.95	RV	CELLTYPE	CM	control_LMNA	7	15
KCNMB2	1.49	0.00322	0.0802	0.348	4.8	21.7	8.41e-05	2.49	RV	CELLTYPE	CM	control_LMNA	7	15
LINC00884	1.49	0.0151	0.0612	0.127	3.66	13.9	0.000942	1.82	RV	CELLTYPE	CM	control_LMNA	7	15
AL138921.1	1.48	0.0187	0.00353	0.0152	0.48	13	0.00132	1.73	RV	CELLTYPE	CM	control_LMNA	7	15
LINC00866	1.48	0.0383	0.0256	0.105	3.09	10.1	0.00383	1.42	RV	CELLTYPE	CM	control_LMNA	7	15
PRSS50-1	1.47	0.0372	0.0455	0.192	3.85	10.2	0.00363	1.43	RV	CELLTYPE	CM	control_LMNA	7	15
AP001266.2	1.46	0.013	0.0164	0.0807	2.7	14.6	0.000751	1.89	RV	CELLTYPE	CM	control_LMNA	7	15
PDZD2	1.46	0.000129	3.17	13.8	10.1	43.9	5.09e-07	3.89	RV	CELLTYPE	CM	control_LMNA	7	15
PPM1E	1.46	0.0014	0.0899	0.422	5.06	26.3	2.4e-05	2.85	RV	CELLTYPE	CM	control_LMNA	7	15
SPATA6L	1.46	0.00226	0.0169	0.0594	2.36	23.6	5.01e-05	2.65	RV	CELLTYPE	CM	control_LMNA	7	15
CHST3	1.45	0.000958	0.0835	0.289	4.52	28.5	1.39e-05	3.02	RV	CELLTYPE	CM	control_LMNA	7	15
HEG1	1.45	0.000202	0.356	1.43	6.79	40.1	1.07e-06	3.7	RV	CELLTYPE	CM	control_LMNA	7	15
SMOC2	1.45	0.000761	0.0187	0.0783	2.64	30.1	9.5e-06	3.12	RV	CELLTYPE	CM	control_LMNA	7	15
BRSK1	1.44	0.00602	0.00551	0.0216	0.971	18.3	0.000229	2.22	RV	CELLTYPE	CM	control_LMNA	7	15
NSG2	1.44	0.00932	0.0323	0.136	3.53	16.1	0.000457	2.03	RV	CELLTYPE	CM	control_LMNA	7	15
TENM3	1.44	0.005	0.349	1.1	6.59	19.2	0.000172	2.3	RV	CELLTYPE	CM	control_LMNA	7	15
ZNF727	1.44	0.00407	0.0124	0.0549	2.18	20.3	0.000126	2.39	RV	CELLTYPE	CM	control_LMNA	7	15
CRIM1	1.43	0.027	0.187	0.881	6.16	11.5	0.00223	1.57	RV	CELLTYPE	CM	control_LMNA	7	15
AC109779.1	1.42	0.0116	0.176	0.695	5.83	15.1	0.00063	1.93	RV	CELLTYPE	CM	control_LMNA	7	15
COL23A1	1.42	0.00153	0.526	2.1	7.36	25.8	2.78e-05	2.81	RV	CELLTYPE	CM	control_LMNA	7	15
RPS6KA2	1.42	5.26e-06	0.276	1.19	6.54	73.3	5.05e-09	5.28	RV	CELLTYPE	CM	control_LMNA	7	15
ZNF423	1.42	0.00331	0.0209	0.0799	2.72	21.5	8.86e-05	2.48	RV	CELLTYPE	CM	control_LMNA	7	15
AKTIP	1.4	5.64e-06	0.0999	0.402	4.99	71	6.8e-09	5.25	RV	CELLTYPE	CM	control_LMNA	7	15
EPHA7	1.4	0.0147	0.0737	0.306	4.67	14	0.000904	1.83	RV	CELLTYPE	CM	control_LMNA	7	15
GPR137C	1.4	0.000221	0.0199	0.0887	2.84	38.9	1.38e-06	3.65	RV	CELLTYPE	CM	control_LMNA	7	15
OSBPL6	1.4	9.85e-05	0.147	0.596	5.55	46.2	3.37e-07	4.01	RV	CELLTYPE	CM	control_LMNA	7	15
ARNTL2-AS1	1.39	0.0419	0.0088	0.0342	1.58	9.75	0.00438	1.38	RV	CELLTYPE	CM	control_LMNA	7	15
SNCA	1.38	0.00181	0.0179	0.076	2.67	24.8	3.56e-05	2.74	RV	CELLTYPE	CM	control_LMNA	7	15
AC068234.2	1.36	0.0134	0.00676	0.0268	1.24	14.5	0.000784	1.87	RV	CELLTYPE	CM	control_LMNA	7	15
MIR34AHG	1.36	0.00876	0.0223	0.0915	2.96	16.3	0.000422	2.06	RV	CELLTYPE	CM	control_LMNA	7	15
AC010636.2	1.34	0.0213	0.00441	0.0173	0.693	12.5	0.00158	1.67	RV	CELLTYPE	CM	control_LMNA	7	15
AC012370.2	1.34	0.0166	0.00867	0.036	1.63	13.5	0.00108	1.78	RV	CELLTYPE	CM	control_LMNA	7	15
ALDH1A2	1.34	0.0179	0.0688	0.277	4.55	13.1	0.00124	1.75	RV	CELLTYPE	CM	control_LMNA	7	15
CBFB	1.34	1.85e-06	0.182	0.733	5.9	88.4	7.88e-10	5.73	RV	CELLTYPE	CM	control_LMNA	7	15
LEPR	1.34	0.000202	0.0248	0.0915	2.97	40.2	1.04e-06	3.7	RV	CELLTYPE	CM	control_LMNA	7	15
MSH4	1.34	0.00542	0.039	0.149	3.61	18.8	0.000193	2.27	RV	CELLTYPE	CM	control_LMNA	7	15
BAAT	1.33	0.0233	0.00399	0.0128	0.308	12.1	0.00181	1.63	RV	CELLTYPE	CM	control_LMNA	7	15
COLQ	1.33	0.0152	0.186	0.582	5.65	13.9	0.000954	1.82	RV	CELLTYPE	CM	control_LMNA	7	15
LINC00578	1.33	0.00222	0.0174	0.0757	2.65	23.7	4.86e-05	2.65	RV	CELLTYPE	CM	control_LMNA	7	15
OVCH1-AS1	1.33	0.0496	0.0124	0.0538	2.17	9.08	0.00573	1.3	RV	CELLTYPE	CM	control_LMNA	7	15
TLDC2	1.33	0.0138	0.00338	0.0127	0.345	14.3	0.000816	1.86	RV	CELLTYPE	CM	control_LMNA	7	15
AP002347.1	1.32	0.0288	0.0117	0.0389	1.76	11.3	0.00243	1.54	RV	CELLTYPE	CM	control_LMNA	7	15
C1orf21	1.32	0.000221	0.886	3.41	8.12	38.9	1.37e-06	3.65	RV	CELLTYPE	CM	control_LMNA	7	15
LINC00519	1.32	0.0023	0.00556	0.0207	0.923	23.4	5.16e-05	2.64	RV	CELLTYPE	CM	control_LMNA	7	15
CLEC20A	1.31	0.0085	0.0397	0.147	3.62	16.5	0.000399	2.07	RV	CELLTYPE	CM	control_LMNA	7	15
LDLRAD4	1.31	0.000106	1.45	5.13	8.72	45.4	3.88e-07	3.97	RV	CELLTYPE	CM	control_LMNA	7	15
PROS1	1.31	0.0145	0.0675	0.276	4.56	14.1	0.000882	1.84	RV	CELLTYPE	CM	control_LMNA	7	15
ARFGEF3	1.3	0.00102	0.0213	0.0893	2.92	28.2	1.52e-05	2.99	RV	CELLTYPE	CM	control_LMNA	7	15
ATAD2	1.3	3.78e-05	0.355	1.34	6.81	54.2	8.36e-08	4.42	RV	CELLTYPE	CM	control_LMNA	7	15
DZIP1	1.3	0.00247	0.0143	0.0525	2.18	23.1	5.66e-05	2.61	RV	CELLTYPE	CM	control_LMNA	7	15
SYTL2	1.3	0.00528	0.0112	0.042	1.95	19	0.000186	2.28	RV	CELLTYPE	CM	control_LMNA	7	15
AC093495.1	1.29	0.0118	0.0122	0.0439	1.94	15.1	0.000644	1.93	RV	CELLTYPE	CM	control_LMNA	7	15
ARNTL2	1.29	0.0362	0.0354	0.0866	3.06	10.3	0.00349	1.44	RV	CELLTYPE	CM	control_LMNA	7	15
BAIAP2	1.29	0.00877	0.0451	0.195	3.98	16.3	0.000424	2.06	RV	CELLTYPE	CM	control_LMNA	7	15
BEND6	1.29	0.0179	0.00528	0.0178	0.792	13.1	0.00125	1.75	RV	CELLTYPE	CM	control_LMNA	7	15
CAMLG	1.29	0.0351	0.0506	0.186	4.04	10.5	0.00333	1.45	RV	CELLTYPE	CM	control_LMNA	7	15
LINC00211	1.29	0.0294	0.018	0.0622	2.38	11.2	0.00253	1.53	RV	CELLTYPE	CM	control_LMNA	7	15
MTURN	1.29	0.0033	0.0198	0.0715	2.63	21.6	8.73e-05	2.48	RV	CELLTYPE	CM	control_LMNA	7	15
POGLUT1	1.29	0.00322	0.122	0.437	5.17	21.7	8.38e-05	2.49	RV	CELLTYPE	CM	control_LMNA	7	15
LRRC1	1.28	0.000113	0.0878	0.322	4.75	44.7	4.41e-07	3.95	RV	CELLTYPE	CM	control_LMNA	7	15
NEB	1.28	0.0107	0.0889	0.324	4.78	15.5	0.000549	1.97	RV	CELLTYPE	CM	control_LMNA	7	15
PKHD1L1	1.28	0.0213	0.00406	0.0138	0.494	12.5	0.00157	1.67	RV	CELLTYPE	CM	control_LMNA	7	15
TM6SF2	1.28	0.0229	0.00349	0.0151	0.572	12.2	0.00176	1.64	RV	CELLTYPE	CM	control_LMNA	7	15
AC090409.2	1.27	0.0125	0.00913	0.0309	1.46	14.8	0.000703	1.9	RV	CELLTYPE	CM	control_LMNA	7	15
AL357992.1	1.27	0.0477	0.00529	0.0196	0.909	9.22	0.0054	1.32	RV	CELLTYPE	CM	control_LMNA	7	15
SMAD9	1.27	0.0436	0.0275	0.12	3.37	9.57	0.0047	1.36	RV	CELLTYPE	CM	control_LMNA	7	15
AC016831.7	1.26	0.000489	2.56	9.56	9.64	33.4	4.42e-06	3.31	RV	CELLTYPE	CM	control_LMNA	7	15
BIRC3	1.26	0.00956	0.0297	0.113	3.22	16	0.00047	2.02	RV	CELLTYPE	CM	control_LMNA	7	15
C9orf84	1.26	0.00188	0.133	0.503	5.4	24.6	3.75e-05	2.72	RV	CELLTYPE	CM	control_LMNA	7	15
PAK1	1.26	0.00723	0.0342	0.128	3.42	17.3	0.000313	2.14	RV	CELLTYPE	CM	control_LMNA	7	15
XPR1	1.26	0.000499	2.1	7.65	9.33	33.2	4.68e-06	3.3	RV	CELLTYPE	CM	control_LMNA	7	15
AP003096.1	1.25	0.0314	0.0445	0.137	3.61	10.9	0.00283	1.5	RV	CELLTYPE	CM	control_LMNA	7	15
ARRDC3	1.25	0.00201	0.0572	0.192	4.02	24.3	4.15e-05	2.7	RV	CELLTYPE	CM	control_LMNA	7	15
MT-ND5	1.25	0.00595	0.0405	0.146	3.64	18.3	0.000226	2.23	RV	CELLTYPE	CM	control_LMNA	7	15
PRIMA1	1.25	0.0283	0.0296	0.0772	2.83	11.3	0.00238	1.55	RV	CELLTYPE	CM	control_LMNA	7	15
SAMHD1	1.25	0.000202	0.101	0.377	5	40.2	1.05e-06	3.7	RV	CELLTYPE	CM	control_LMNA	7	15
ABTB2	1.24	0.000209	0.382	1.32	6.81	39.8	1.13e-06	3.68	RV	CELLTYPE	CM	control_LMNA	7	15
AL121900.2	1.24	0.0174	0.00389	0.0142	0.447	13.3	0.00117	1.76	RV	CELLTYPE	CM	control_LMNA	7	15
MPP4	1.24	0.0114	0.012	0.0456	1.98	15.2	0.000608	1.94	RV	CELLTYPE	CM	control_LMNA	7	15
NAAA	1.24	1.5e-05	0.047	0.17	3.88	61.9	2.49e-08	4.82	RV	CELLTYPE	CM	control_LMNA	7	15
AC051619.5	1.23	0.0179	0.0427	0.152	3.68	13.1	0.00124	1.75	RV	CELLTYPE	CM	control_LMNA	7	15
MTM1	1.23	9.49e-06	0.102	0.367	4.97	66.9	1.21e-08	5.02	RV	CELLTYPE	CM	control_LMNA	7	15
PDE3B	1.23	0.00033	0.372	1.41	6.9	36.3	2.35e-06	3.48	RV	CELLTYPE	CM	control_LMNA	7	15
STX19	1.23	0.00876	0.011	0.043	1.95	16.3	0.000421	2.06	RV	CELLTYPE	CM	control_LMNA	7	15
UPK1B	1.23	0.0163	0.0229	0.0834	2.91	13.6	0.00105	1.79	RV	CELLTYPE	CM	control_LMNA	7	15
AC007014.1	1.22	0.00206	0.0992	0.353	4.92	24.1	4.29e-05	2.69	RV	CELLTYPE	CM	control_LMNA	7	15
AC112206.2	1.22	0.00144	0.0431	0.165	3.83	26.2	2.51e-05	2.84	RV	CELLTYPE	CM	control_LMNA	7	15
DHRS3	1.22	0.000584	0.139	0.5	5.4	31.7	6.58e-06	3.23	RV	CELLTYPE	CM	control_LMNA	7	15
PLA1A	1.22	0.0252	0.00542	0.0177	0.838	11.8	0.00201	1.6	RV	CELLTYPE	CM	control_LMNA	7	15
SLC28A2	1.21	0.00105	0.0291	0.108	3.22	28	1.6e-05	2.98	RV	CELLTYPE	CM	control_LMNA	7	15
TRIM38	1.21	0.0331	0.00936	0.0332	1.53	10.7	0.00306	1.48	RV	CELLTYPE	CM	control_LMNA	7	15
MT-ND4L	1.2	0.0294	0.0185	0.0638	2.49	11.2	0.00253	1.53	RV	CELLTYPE	CM	control_LMNA	7	15
AC015845.2	1.19	0.00331	0.151	0.567	5.56	21.5	8.84e-05	2.48	RV	CELLTYPE	CM	control_LMNA	7	15
AC078955.1	1.19	0.0085	0.0843	0.288	4.67	16.5	0.000397	2.07	RV	CELLTYPE	CM	control_LMNA	7	15
AL033384.2	1.19	0.00402	0.0231	0.0839	2.89	20.3	0.000124	2.4	RV	CELLTYPE	CM	control_LMNA	7	15
AL355315.1	1.19	0.00192	0.0426	0.148	3.68	24.5	3.85e-05	2.72	RV	CELLTYPE	CM	control_LMNA	7	15
GRK3	1.19	0.00021	0.145	0.56	5.54	39.6	1.18e-06	3.68	RV	CELLTYPE	CM	control_LMNA	7	15
MSS51	1.19	0.0119	0.0562	0.189	4.01	15	0.000652	1.93	RV	CELLTYPE	CM	control_LMNA	7	15
SLC43A2	1.19	0.0031	0.031	0.0923	3.11	21.9	7.87e-05	2.51	RV	CELLTYPE	CM	control_LMNA	7	15
AC104035.1	1.18	0.00124	0.038	0.134	3.53	27.1	2e-05	2.91	RV	CELLTYPE	CM	control_LMNA	7	15
ANTXR2	1.18	0.000501	0.248	0.877	6.26	32.9	4.92e-06	3.3	RV	CELLTYPE	CM	control_LMNA	7	15
ARHGAP24	1.18	0.000613	1.6	6.14	9.04	31.3	7.19e-06	3.21	RV	CELLTYPE	CM	control_LMNA	7	15
CSPG4	1.18	0.0145	0.0259	0.0837	2.86	14.1	0.00088	1.84	RV	CELLTYPE	CM	control_LMNA	7	15
EEF1A1	1.18	0.00863	0.057	0.202	4.12	16.4	0.000409	2.06	RV	CELLTYPE	CM	control_LMNA	7	15
FAM47E-STBD1	1.18	0.00145	0.0118	0.0412	1.91	26.1	2.55e-05	2.84	RV	CELLTYPE	CM	control_LMNA	7	15
NUP210L	1.18	0.023	0.0349	0.127	3.48	12.2	0.00177	1.64	RV	CELLTYPE	CM	control_LMNA	7	15
TG	1.18	0.0437	0.00769	0.0299	1.46	9.55	0.00474	1.36	RV	CELLTYPE	CM	control_LMNA	7	15
ZBTB16	1.18	0.000708	2.08	7.97	9.37	30.5	8.68e-06	3.15	RV	CELLTYPE	CM	control_LMNA	7	15
CAPN9	1.17	0.0322	0.0208	0.0836	2.87	10.8	0.00293	1.49	RV	CELLTYPE	CM	control_LMNA	7	15
FGF23	1.17	0.00736	0.00345	0.0127	0.359	17.2	0.000321	2.13	RV	CELLTYPE	CM	control_LMNA	7	15
FNDC3B	1.17	5.82e-05	1.97	7.24	9.26	50.6	1.53e-07	4.23	RV	CELLTYPE	CM	control_LMNA	7	15
ILDR2	1.17	0.00857	0.0635	0.217	4.21	16.5	0.000405	2.07	RV	CELLTYPE	CM	control_LMNA	7	15
PTPN14	1.17	0.000188	0.414	1.55	7.03	40.9	9.17e-07	3.73	RV	CELLTYPE	CM	control_LMNA	7	15
RIDA	1.17	0.000913	0.0487	0.174	3.91	28.8	1.29e-05	3.04	RV	CELLTYPE	CM	control_LMNA	7	15
SYT16	1.17	0.0495	0.00583	0.0208	1.03	9.09	0.00569	1.31	RV	CELLTYPE	CM	control_LMNA	7	15
AL136988.2	1.16	0.0368	0.00952	0.0312	1.6	10.3	0.00357	1.43	RV	CELLTYPE	CM	control_LMNA	7	15
AL160290.2	1.15	0.0441	0.00485	0.0125	0.44	9.51	0.00481	1.36	RV	CELLTYPE	CM	control_LMNA	7	15
CCDC93	1.15	0.00257	0.501	1.75	7.23	22.9	6.02e-05	2.59	RV	CELLTYPE	CM	control_LMNA	7	15
FOXO3	1.15	4.44e-05	1.08	3.82	8.36	52.5	1.1e-07	4.35	RV	CELLTYPE	CM	control_LMNA	7	15
PDCD4	1.15	0.000511	0.156	0.511	5.5	32.7	5.14e-06	3.29	RV	CELLTYPE	CM	control_LMNA	7	15
PIK3IP1	1.15	0.0214	0.0258	0.0893	2.99	12.4	0.00159	1.67	RV	CELLTYPE	CM	control_LMNA	7	15
AC112719.2	1.14	0.0345	0.00563	0.0174	0.848	10.5	0.00325	1.46	RV	CELLTYPE	CM	control_LMNA	7	15
CA8	1.14	0.0499	0.00853	0.0296	1.41	9.05	0.00578	1.3	RV	CELLTYPE	CM	control_LMNA	7	15
CFAP221	1.14	0.00588	0.0117	0.0416	1.93	18.4	0.000221	2.23	RV	CELLTYPE	CM	control_LMNA	7	15
GSTO2	1.14	0.0154	0.0164	0.0603	2.41	13.8	0.000977	1.81	RV	CELLTYPE	CM	control_LMNA	7	15
AL359397.2	1.13	0.00874	0.00606	0.0207	0.995	16.4	0.000416	2.06	RV	CELLTYPE	CM	control_LMNA	7	15
ARHGAP26	1.13	4.03e-05	1.98	6.98	9.22	53.6	9.17e-08	4.39	RV	CELLTYPE	CM	control_LMNA	7	15
CLSTN2	1.13	0.0191	0.0451	0.142	3.74	12.9	0.00135	1.72	RV	CELLTYPE	CM	control_LMNA	7	15
ELOVL6	1.13	0.000479	0.0285	0.0953	3.11	33.7	4.17e-06	3.32	RV	CELLTYPE	CM	control_LMNA	7	15
GRIA4	1.13	0.0422	0.0152	0.0522	2.26	9.72	0.00442	1.38	RV	CELLTYPE	CM	control_LMNA	7	15
PDCD1LG2	1.13	0.00779	0.0104	0.0341	1.7	16.9	0.000349	2.11	RV	CELLTYPE	CM	control_LMNA	7	15
AC078923.1	1.12	0.0423	0.0194	0.0748	2.68	9.7	0.00447	1.37	RV	CELLTYPE	CM	control_LMNA	7	15
AC114947.2	1.12	0.0441	0.00689	0.0207	1.1	9.51	0.00482	1.36	RV	CELLTYPE	CM	control_LMNA	7	15
MRAP	1.12	0.0162	0.00763	0.0266	1.34	13.6	0.00104	1.79	RV	CELLTYPE	CM	control_LMNA	7	15
PIK3R1	1.12	0.0255	1.66	5.6	8.97	11.8	0.00204	1.59	RV	CELLTYPE	CM	control_LMNA	7	15
SLC4A7	1.12	0.00844	0.204	0.698	5.92	16.6	0.000393	2.07	RV	CELLTYPE	CM	control_LMNA	7	15
GCNA	1.11	0.00406	0.0387	0.117	3.36	20.3	0.000125	2.39	RV	CELLTYPE	CM	control_LMNA	7	15
RBL2	1.11	0.000817	0.295	0.985	6.4	29.6	1.08e-05	3.09	RV	CELLTYPE	CM	control_LMNA	7	15
SLC9A7	1.11	0.0151	0.0825	0.275	4.56	13.9	0.000946	1.82	RV	CELLTYPE	CM	control_LMNA	7	15
VCL	1.11	0.000938	1.5	5.38	8.85	28.7	1.34e-05	3.03	RV	CELLTYPE	CM	control_LMNA	7	15
APPL2	1.1	0.000212	0.328	1.08	6.57	39.5	1.21e-06	3.67	RV	CELLTYPE	CM	control_LMNA	7	15
CPEB4	1.1	0.00568	2.58	8.71	9.59	18.6	0.000208	2.25	RV	CELLTYPE	CM	control_LMNA	7	15
DPYSL2	1.1	0.000512	0.131	0.439	5.25	32.7	5.18e-06	3.29	RV	CELLTYPE	CM	control_LMNA	7	15
EPHA4	1.1	0.0226	0.162	0.442	5.39	12.2	0.00173	1.65	RV	CELLTYPE	CM	control_LMNA	7	15
GREB1L	1.1	7.49e-05	0.921	3.06	8.07	48	2.41e-07	4.13	RV	CELLTYPE	CM	control_LMNA	7	15
MYLK	1.1	0.000886	0.0197	0.0611	2.49	29.1	1.21e-05	3.05	RV	CELLTYPE	CM	control_LMNA	7	15
RRAS2	1.1	0.00723	0.283	1.06	6.51	17.3	0.000313	2.14	RV	CELLTYPE	CM	control_LMNA	7	15
TPM3	1.1	0.00218	0.17	0.569	5.68	23.8	4.74e-05	2.66	RV	CELLTYPE	CM	control_LMNA	7	15
UBE2Q2L	1.1	0.0195	0.103	0.348	4.86	12.8	0.0014	1.71	RV	CELLTYPE	CM	control_LMNA	7	15
CCDC6	1.09	0.000106	0.191	0.627	5.8	45.3	3.91e-07	3.97	RV	CELLTYPE	CM	control_LMNA	7	15
FRMD4B	1.09	0.0177	0.346	1.21	6.68	13.2	0.00122	1.75	RV	CELLTYPE	CM	control_LMNA	7	15
LINC00513	1.09	0.00319	0.966	3.53	8.23	21.7	8.26e-05	2.5	RV	CELLTYPE	CM	control_LMNA	7	15
USP53	1.09	5.82e-05	1.16	3.88	8.42	50.5	1.56e-07	4.23	RV	CELLTYPE	CM	control_LMNA	7	15
AC104472.3	1.08	0.00243	0.0151	0.0509	2.21	23.2	5.52e-05	2.61	RV	CELLTYPE	CM	control_LMNA	7	15
ADCY10	1.08	0.00388	0.0139	0.0474	2.16	20.6	0.000115	2.41	RV	CELLTYPE	CM	control_LMNA	7	15
CASC2	1.08	0.00414	0.0396	0.133	3.58	20.2	0.000129	2.38	RV	CELLTYPE	CM	control_LMNA	7	15
FOXP2	1.08	0.00679	0.331	1.1	6.65	17.6	0.000283	2.17	RV	CELLTYPE	CM	control_LMNA	7	15
GLIDR	1.08	0.00168	0.103	0.321	4.89	25.2	3.22e-05	2.77	RV	CELLTYPE	CM	control_LMNA	7	15
LRRC19	1.08	0.0031	0.0132	0.0439	2.05	21.9	7.86e-05	2.51	RV	CELLTYPE	CM	control_LMNA	7	15
UST	1.08	0.00048	0.209	0.688	5.94	33.6	4.25e-06	3.32	RV	CELLTYPE	CM	control_LMNA	7	15
AC083800.1	1.07	0.0313	0.00836	0.0279	1.42	10.9	0.00282	1.5	RV	CELLTYPE	CM	control_LMNA	7	15
AC091588.2	1.07	0.0131	0.0082	0.0282	1.45	14.5	0.000764	1.88	RV	CELLTYPE	CM	control_LMNA	7	15
AC092920.1	1.07	0.0372	0.0121	0.0338	1.77	10.2	0.00364	1.43	RV	CELLTYPE	CM	control_LMNA	7	15
CRACR2A	1.07	0.00673	0.0477	0.153	3.78	17.6	0.00028	2.17	RV	CELLTYPE	CM	control_LMNA	7	15
FAM186A	1.07	0.00428	0.0135	0.0443	2.08	20	0.000136	2.37	RV	CELLTYPE	CM	control_LMNA	7	15
FAT3	1.07	0.0422	0.0147	0.0505	2.23	9.71	0.00445	1.37	RV	CELLTYPE	CM	control_LMNA	7	15
PITX3	1.07	0.0165	0.00674	0.0227	1.17	13.6	0.00107	1.78	RV	CELLTYPE	CM	control_LMNA	7	15
TXK	1.07	0.0112	0.0792	0.205	4.26	15.3	0.000594	1.95	RV	CELLTYPE	CM	control_LMNA	7	15
AC010235.1	1.06	0.00923	0.292	1.02	6.47	16.1	0.000452	2.03	RV	CELLTYPE	CM	control_LMNA	7	15
AC040173.1	1.06	0.0217	0.0279	0.0933	3.08	12.4	0.00163	1.66	RV	CELLTYPE	CM	control_LMNA	7	15
BICD1	1.06	0.000613	0.218	0.663	5.91	31.3	7.16e-06	3.21	RV	CELLTYPE	CM	control_LMNA	7	15
CLTCL1	1.06	0.00168	0.242	0.758	6.1	25.2	3.24e-05	2.77	RV	CELLTYPE	CM	control_LMNA	7	15
COL16A1	1.06	0.00876	0.0513	0.148	3.77	16.3	0.000421	2.06	RV	CELLTYPE	CM	control_LMNA	7	15
CRB1	1.06	0.000979	0.0561	0.176	3.98	28.4	1.42e-05	3.01	RV	CELLTYPE	CM	control_LMNA	7	15
FAM161A	1.06	0.00281	0.0248	0.0902	3.03	22.5	6.78e-05	2.55	RV	CELLTYPE	CM	control_LMNA	7	15
GLRB	1.06	0.001	0.0677	0.22	4.33	28.3	1.46e-05	3	RV	CELLTYPE	CM	control_LMNA	7	15
IQUB	1.06	0.00357	0.0146	0.047	2.15	21	0.000101	2.45	RV	CELLTYPE	CM	control_LMNA	7	15
MYLK-AS1	1.06	0.0142	0.0478	0.148	3.74	14.2	0.000852	1.85	RV	CELLTYPE	CM	control_LMNA	7	15
TMEM232	1.06	0.00643	0.124	0.368	5.06	17.9	0.000258	2.19	RV	CELLTYPE	CM	control_LMNA	7	15
AC007728.1	1.05	0.0447	0.00865	0.0266	1.4	9.46	0.00491	1.35	RV	CELLTYPE	CM	control_LMNA	7	15
AC016924.1	1.05	0.0427	0.0165	0.0545	2.33	9.65	0.00455	1.37	RV	CELLTYPE	CM	control_LMNA	7	15
AC091167.6	1.05	0.00336	0.0153	0.0475	2.17	21.4	9.17e-05	2.47	RV	CELLTYPE	CM	control_LMNA	7	15
ACSM6	1.05	0.00556	0.0383	0.127	3.51	18.7	0.000201	2.26	RV	CELLTYPE	CM	control_LMNA	7	15
AL157834.1	1.05	0.0381	0.0127	0.0345	1.78	10.1	0.0038	1.42	RV	CELLTYPE	CM	control_LMNA	7	15
FAM214A	1.05	0.000886	0.484	1.44	7.05	29.1	1.2e-05	3.05	RV	CELLTYPE	CM	control_LMNA	7	15
PNMT	1.05	0.00432	0.0322	0.106	3.25	19.9	0.000139	2.36	RV	CELLTYPE	CM	control_LMNA	7	15
RHOBTB1	1.05	0.000844	0.279	0.923	6.39	29.4	1.13e-05	3.07	RV	CELLTYPE	CM	control_LMNA	7	15
SCRG1	1.05	0.0191	0.0256	0.0772	2.86	12.9	0.00136	1.72	RV	CELLTYPE	CM	control_LMNA	7	15
XPO1	1.05	0.0039	0.315	1.1	6.54	20.6	0.000116	2.41	RV	CELLTYPE	CM	control_LMNA	7	15
AL450306.1	1.04	0.0151	0.00558	0.0177	0.911	13.9	0.00094	1.82	RV	CELLTYPE	CM	control_LMNA	7	15
ASIP	1.04	0.0073	0.0952	0.315	4.86	17.2	0.000318	2.14	RV	CELLTYPE	CM	control_LMNA	7	15
LMOD1	1.04	0.000761	0.037	0.119	3.42	30.1	9.53e-06	3.12	RV	CELLTYPE	CM	control_LMNA	7	15
EAF1-AS1	1.03	0.0401	0.0104	0.0344	1.72	9.93	0.00408	1.4	RV	CELLTYPE	CM	control_LMNA	7	15
FOXO1	1.03	0.000229	0.572	1.81	7.35	38.5	1.48e-06	3.64	RV	CELLTYPE	CM	control_LMNA	7	15
IGF2R	1.03	0.00426	0.382	1.16	6.69	20	0.000135	2.37	RV	CELLTYPE	CM	control_LMNA	7	15
MID1	1.03	0.0419	0.189	0.581	5.71	9.75	0.00438	1.38	RV	CELLTYPE	CM	control_LMNA	7	15
SMAD6	1.03	0.0176	0.085	0.265	4.58	13.2	0.00119	1.76	RV	CELLTYPE	CM	control_LMNA	7	15
TBPL1	1.03	0.00556	0.0951	0.306	4.8	18.7	0.000201	2.25	RV	CELLTYPE	CM	control_LMNA	7	15
AC108471.2	1.02	0.0129	0.00862	0.0274	1.44	14.6	0.000744	1.89	RV	CELLTYPE	CM	control_LMNA	7	15
AL512328.1	1.02	0.0277	0.02	0.067	2.67	11.4	0.00229	1.56	RV	CELLTYPE	CM	control_LMNA	7	15
CC2D2A	1.02	0.00129	0.0586	0.185	4.07	26.8	2.15e-05	2.89	RV	CELLTYPE	CM	control_LMNA	7	15
KIFAP3	1.02	0.0074	0.418	1.16	6.77	17.1	0.000326	2.13	RV	CELLTYPE	CM	control_LMNA	7	15
SPRED1	1.02	0.0283	0.148	0.407	5.25	11.3	0.00238	1.55	RV	CELLTYPE	CM	control_LMNA	7	15
AC016597.1	1.01	0.011	0.017	0.0587	2.46	15.4	0.000573	1.96	RV	CELLTYPE	CM	control_LMNA	7	15
ALDH1L1-AS2	1.01	0.0132	0.0284	0.0808	2.96	14.5	0.000773	1.88	RV	CELLTYPE	CM	control_LMNA	7	15
ATP6AP1L	1.01	0.000788	0.0892	0.287	4.68	29.8	1.02e-05	3.1	RV	CELLTYPE	CM	control_LMNA	7	15
C3orf20	1.01	0.0297	0.0147	0.0455	2.13	11.1	0.00257	1.53	RV	CELLTYPE	CM	control_LMNA	7	15
ECE1	1.01	0.00271	0.0924	0.29	4.69	22.6	6.46e-05	2.57	RV	CELLTYPE	CM	control_LMNA	7	15
EMC10	1.01	0.0495	0.525	1.07	6.8	9.08	0.00571	1.31	RV	CELLTYPE	CM	control_LMNA	7	15
NFATC2	1.01	0.00589	0.0628	0.199	4.19	18.4	0.000221	2.23	RV	CELLTYPE	CM	control_LMNA	7	15
RNF217	1.01	0.00207	0.161	0.455	5.4	24	4.44e-05	2.68	RV	CELLTYPE	CM	control_LMNA	7	15
NXPE1	1	0.0414	0.0129	0.0353	1.83	9.79	0.00431	1.38	RV	CELLTYPE	CM	control_LMNA	7	15
STAC3	1	0.0476	0.00845	0.0303	1.54	9.23	0.00537	1.32	RV	CELLTYPE	CM	control_LMNA	7	15
URB1	1	0.00117	0.0994	0.307	4.82	27.4	1.85e-05	2.93	RV	CELLTYPE	CM	control_LMNA	7	15
WARS2-IT1	1	0.0408	0.0114	0.0375	1.89	9.85	0.00421	1.39	RV	CELLTYPE	CM	control_LMNA	7	15
AC015813.2	0.999	0.0039	0.0833	0.243	4.49	20.5	0.000117	2.41	RV	CELLTYPE	CM	control_LMNA	7	15
KLHL25	0.998	0.0349	0.0345	0.0903	3.11	10.5	0.00331	1.46	RV	CELLTYPE	CM	control_LMNA	7	15
AC015878.1	0.997	0.000815	0.112	0.369	5.07	29.6	1.08e-05	3.09	RV	CELLTYPE	CM	control_LMNA	7	15
NEDD9	0.997	0.00872	0.0529	0.183	4.02	16.4	0.000414	2.06	RV	CELLTYPE	CM	control_LMNA	7	15
AC055822.1	0.995	0.0141	0.00675	0.0216	1.14	14.3	0.000843	1.85	RV	CELLTYPE	CM	control_LMNA	7	15
C4BPA	0.991	0.0305	0.00598	0.0202	1	11	0.00268	1.52	RV	CELLTYPE	CM	control_LMNA	7	15
ZNF827	0.991	0.000337	0.346	1.02	6.56	36.2	2.41e-06	3.47	RV	CELLTYPE	CM	control_LMNA	7	15
AC091212.1	0.989	0.0167	0.0206	0.065	2.66	13.5	0.0011	1.78	RV	CELLTYPE	CM	control_LMNA	7	15
AL021707.1	0.988	0.00523	0.0412	0.133	3.59	19	0.000182	2.28	RV	CELLTYPE	CM	control_LMNA	7	15
GDAP1L1	0.987	0.0235	0.179	0.536	5.64	12.1	0.00183	1.63	RV	CELLTYPE	CM	control_LMNA	7	15
KDELC1	0.987	0.015	0.00847	0.0269	1.42	14	0.000933	1.82	RV	CELLTYPE	CM	control_LMNA	7	15
ADAMTSL1	0.986	0.00261	0.0752	0.247	4.47	22.8	6.17e-05	2.58	RV	CELLTYPE	CM	control_LMNA	7	15
LINC02005	0.986	0.0321	0.00997	0.0351	1.71	10.8	0.00291	1.49	RV	CELLTYPE	CM	control_LMNA	7	15
LIN7A	0.985	0.00137	0.241	0.74	6.09	26.5	2.32e-05	2.86	RV	CELLTYPE	CM	control_LMNA	7	15
BTBD8	0.984	0.000209	0.072	0.231	4.4	39.9	1.12e-06	3.68	RV	CELLTYPE	CM	control_LMNA	7	15
MT-CO3	0.982	0.00666	0.563	1.71	7.28	17.7	0.000277	2.18	RV	CELLTYPE	CM	control_LMNA	7	15
PIP4K2A	0.982	0.00617	0.146	0.414	5.32	18.1	0.00024	2.21	RV	CELLTYPE	CM	control_LMNA	7	15
SLC44A1	0.982	0.00829	0.256	0.751	6.13	16.7	0.000381	2.08	RV	CELLTYPE	CM	control_LMNA	7	15
KLF9	0.981	0.0101	0.149	0.432	5.32	15.8	0.000509	1.99	RV	CELLTYPE	CM	control_LMNA	7	15
YBX3	0.98	0.0176	0.304	0.977	6.48	13.2	0.0012	1.75	RV	CELLTYPE	CM	control_LMNA	7	15
AC022087.1	0.979	0.0196	0.0136	0.0447	2.09	12.7	0.00143	1.71	RV	CELLTYPE	CM	control_LMNA	7	15
TBCE	0.979	0.00452	0.0239	0.0689	2.71	19.7	0.000148	2.34	RV	CELLTYPE	CM	control_LMNA	7	15
PALM2	0.977	0.0295	0.0402	0.119	3.49	11.2	0.00255	1.53	RV	CELLTYPE	CM	control_LMNA	7	15
LINC00886	0.974	0.000197	0.194	0.586	5.74	40.5	9.91e-07	3.7	RV	CELLTYPE	CM	control_LMNA	7	15
ATP13A3	0.973	0.0241	0.749	1.71	7.42	12	0.00189	1.62	RV	CELLTYPE	CM	control_LMNA	7	15
LHX4	0.973	0.0379	0.00589	0.0183	0.952	10.1	0.00375	1.42	RV	CELLTYPE	CM	control_LMNA	7	15
SPEF2	0.973	0.000788	0.0276	0.0918	3.08	29.8	1.01e-05	3.1	RV	CELLTYPE	CM	control_LMNA	7	15
GEN1	0.972	0.00294	0.102	0.307	4.83	22.2	7.26e-05	2.53	RV	CELLTYPE	CM	control_LMNA	7	15
HTRA4	0.971	0.0247	0.00898	0.0267	1.36	11.9	0.00195	1.61	RV	CELLTYPE	CM	control_LMNA	7	15
ANKRD42	0.969	0.000613	0.0237	0.0721	2.77	31.3	7.18e-06	3.21	RV	CELLTYPE	CM	control_LMNA	7	15
LMO7-AS1	0.968	0.00665	0.0176	0.0553	2.36	17.7	0.000275	2.18	RV	CELLTYPE	CM	control_LMNA	7	15
RERGL	0.968	0.0045	0.0254	0.0836	2.99	19.7	0.000148	2.35	RV	CELLTYPE	CM	control_LMNA	7	15
AC027117.2	0.967	0.00367	0.248	0.733	6.11	20.9	0.000106	2.44	RV	CELLTYPE	CM	control_LMNA	7	15
KLHL3	0.966	0.000604	0.482	1.46	7.08	31.5	6.88e-06	3.22	RV	CELLTYPE	CM	control_LMNA	7	15
TMEM71	0.966	0.0245	1.19	3.73	8.4	11.9	0.00193	1.61	RV	CELLTYPE	CM	control_LMNA	7	15
PDLIM1	0.965	0.000953	0.29	0.877	6.31	28.6	1.37e-05	3.02	RV	CELLTYPE	CM	control_LMNA	7	15
DLGAP1	0.963	0.0467	0.0779	0.246	4.5	9.3	0.00523	1.33	RV	CELLTYPE	CM	control_LMNA	7	15
ABHD2	0.962	0.0247	1.2	3.42	8.3	11.9	0.00195	1.61	RV	CELLTYPE	CM	control_LMNA	7	15
TECTA	0.961	0.00401	0.0181	0.0531	2.35	20.4	0.000122	2.4	RV	CELLTYPE	CM	control_LMNA	7	15
SETBP1	0.96	0.0254	0.191	0.65	5.9	11.8	0.00202	1.6	RV	CELLTYPE	CM	control_LMNA	7	15
SLBP	0.956	0.0151	0.0925	0.271	4.66	13.9	0.00094	1.82	RV	CELLTYPE	CM	control_LMNA	7	15
ARHGDIG	0.955	0.0379	0.00628	0.0192	0.948	10.1	0.00375	1.42	RV	CELLTYPE	CM	control_LMNA	7	15
ALG13-AS1	0.951	0.0214	0.0196	0.0586	2.51	12.4	0.0016	1.67	RV	CELLTYPE	CM	control_LMNA	7	15
SGTB	0.95	0.0054	0.0185	0.0566	2.44	18.9	0.000191	2.27	RV	CELLTYPE	CM	control_LMNA	7	15
C9orf24	0.949	0.0023	0.0454	0.137	3.64	23.5	5.14e-05	2.64	RV	CELLTYPE	CM	control_LMNA	7	15
GFOD1	0.948	0.00234	0.713	1.93	7.49	23.4	5.27e-05	2.63	RV	CELLTYPE	CM	control_LMNA	7	15
MXD4	0.948	0.029	0.057	0.166	3.95	11.2	0.00248	1.54	RV	CELLTYPE	CM	control_LMNA	7	15
PGAP2	0.945	0.00105	0.111	0.344	4.98	28	1.57e-05	2.98	RV	CELLTYPE	CM	control_LMNA	7	15
ALS2CR12	0.942	0.0307	0.155	0.413	5.27	11	0.00271	1.51	RV	CELLTYPE	CM	control_LMNA	7	15
AC004052.1	0.939	0.0341	0.00512	0.0144	0.651	10.6	0.00319	1.47	RV	CELLTYPE	CM	control_LMNA	7	15
DCBLD2	0.939	0.00427	0.434	1.22	6.85	20	0.000136	2.37	RV	CELLTYPE	CM	control_LMNA	7	15
ARL13B	0.937	0.00192	0.0834	0.265	4.63	24.5	3.87e-05	2.72	RV	CELLTYPE	CM	control_LMNA	7	15
KIAA0556	0.935	0.000613	0.172	0.487	5.52	31.3	7.13e-06	3.21	RV	CELLTYPE	CM	control_LMNA	7	15
GLS2	0.934	0.0138	0.0272	0.0881	3.04	14.3	0.000817	1.86	RV	CELLTYPE	CM	control_LMNA	7	15
AHCY	0.933	0.00341	0.0357	0.108	3.36	21.3	9.45e-05	2.47	RV	CELLTYPE	CM	control_LMNA	7	15
MYH11	0.932	0.0078	0.0267	0.0879	3.05	16.9	0.000353	2.11	RV	CELLTYPE	CM	control_LMNA	7	15
TAB3	0.932	0.000501	0.0724	0.21	4.31	33.1	4.78e-06	3.3	RV	CELLTYPE	CM	control_LMNA	7	15
TTC23L	0.932	0.0186	0.00866	0.0282	1.5	13	0.00131	1.73	RV	CELLTYPE	CM	control_LMNA	7	15
PHYHD1	0.929	0.00163	0.0753	0.235	4.45	25.4	3.06e-05	2.79	RV	CELLTYPE	CM	control_LMNA	7	15
FAM13C	0.928	0.0404	0.0581	0.177	4.16	9.89	0.00414	1.39	RV	CELLTYPE	CM	control_LMNA	7	15
LINC01031	0.924	0.0428	0.00804	0.0225	1.24	9.64	0.00457	1.37	RV	CELLTYPE	CM	control_LMNA	7	15
CD226	0.923	0.0078	0.0283	0.0838	3.01	16.9	0.000353	2.11	RV	CELLTYPE	CM	control_LMNA	7	15
OSBPL11	0.923	0.00373	0.158	0.474	5.42	20.8	0.000109	2.43	RV	CELLTYPE	CM	control_LMNA	7	15
IP6K3	0.922	0.005	0.23	0.681	6	19.2	0.000171	2.3	RV	CELLTYPE	CM	control_LMNA	7	15
C21orf91	0.92	0.0342	0.028	0.0802	3	10.5	0.00321	1.47	RV	CELLTYPE	CM	control_LMNA	7	15
TMEM43	0.92	0.00643	0.0632	0.162	4.01	17.9	0.000258	2.19	RV	CELLTYPE	CM	control_LMNA	7	15
SLC47A2	0.918	0.0441	0.0125	0.0353	1.82	9.52	0.0048	1.36	RV	CELLTYPE	CM	control_LMNA	7	15
MTCL1	0.917	0.00659	0.0564	0.163	3.94	17.7	0.000271	2.18	RV	CELLTYPE	CM	control_LMNA	7	15
SPDYA	0.916	0.00163	0.0447	0.133	3.66	25.4	3.03e-05	2.79	RV	CELLTYPE	CM	control_LMNA	7	15
PLS3-AS1	0.915	0.0179	0.0367	0.111	3.4	13.1	0.00124	1.75	RV	CELLTYPE	CM	control_LMNA	7	15
SPRED2	0.915	0.000913	0.185	0.543	5.66	28.9	1.27e-05	3.04	RV	CELLTYPE	CM	control_LMNA	7	15
MAP6	0.912	0.0105	0.0203	0.0602	2.53	15.6	0.000541	1.98	RV	CELLTYPE	CM	control_LMNA	7	15
MAP3K7CL	0.911	0.0112	0.0309	0.089	3.13	15.3	0.000596	1.95	RV	CELLTYPE	CM	control_LMNA	7	15
EAF2	0.91	0.0104	0.0218	0.0666	2.71	15.6	0.000534	1.98	RV	CELLTYPE	CM	control_LMNA	7	15
DAAM2	0.907	0.049	0.0529	0.163	3.94	9.13	0.00561	1.31	RV	CELLTYPE	CM	control_LMNA	7	15
KRBA1	0.904	0.00594	0.0921	0.276	4.66	18.3	0.000225	2.23	RV	CELLTYPE	CM	control_LMNA	7	15
GSDMB	0.901	0.0127	0.0252	0.0688	2.76	14.7	0.000715	1.9	RV	CELLTYPE	CM	control_LMNA	7	15
HSPG2	0.901	0.0254	0.525	1.21	6.9	11.8	0.00203	1.59	RV	CELLTYPE	CM	control_LMNA	7	15
PNCK	0.901	0.0313	0.0162	0.0511	2.3	10.9	0.0028	1.51	RV	CELLTYPE	CM	control_LMNA	7	15
CLEC16A	0.9	0.000221	0.457	1.24	6.9	38.9	1.36e-06	3.65	RV	CELLTYPE	CM	control_LMNA	7	15
LINC02170	0.9	0.0366	0.0109	0.0279	1.52	10.3	0.00355	1.44	RV	CELLTYPE	CM	control_LMNA	7	15
MMP24OS	0.9	0.00622	0.0366	0.108	3.39	18.1	0.000243	2.21	RV	CELLTYPE	CM	control_LMNA	7	15
NEK3	0.9	0.00119	0.0385	0.109	3.39	27.3	1.89e-05	2.93	RV	CELLTYPE	CM	control_LMNA	7	15
ZNF117	0.9	0.0258	0.0299	0.0764	2.91	11.7	0.00208	1.59	RV	CELLTYPE	CM	control_LMNA	7	15
ABAT	0.897	0.00467	0.0854	0.254	4.58	19.6	0.000155	2.33	RV	CELLTYPE	CM	control_LMNA	7	15
AC104806.2	0.896	0.0108	0.0338	0.087	3.09	15.5	0.00056	1.97	RV	CELLTYPE	CM	control_LMNA	7	15
GAS7	0.896	0.0337	0.211	0.59	5.81	10.6	0.00313	1.47	RV	CELLTYPE	CM	control_LMNA	7	15
SHQ1	0.896	0.000378	0.0991	0.288	4.79	35.4	2.87e-06	3.42	RV	CELLTYPE	CM	control_LMNA	7	15
FAM66C	0.895	0.0269	0.0185	0.053	2.37	11.5	0.00221	1.57	RV	CELLTYPE	CM	control_LMNA	7	15
TTC21A	0.895	0.0074	0.0164	0.0509	2.3	17.1	0.000326	2.13	RV	CELLTYPE	CM	control_LMNA	7	15
ZNF358	0.894	0.0499	0.00905	0.0264	1.41	9.05	0.00579	1.3	RV	CELLTYPE	CM	control_LMNA	7	15
KCNJ4	0.892	0.045	0.0148	0.0423	2.06	9.43	0.00496	1.35	RV	CELLTYPE	CM	control_LMNA	7	15
MAMDC2-AS1	0.891	0.0155	0.0226	0.0625	2.6	13.8	0.000984	1.81	RV	CELLTYPE	CM	control_LMNA	7	15
PARVA	0.891	0.000491	0.575	1.78	7.35	33.3	4.52e-06	3.31	RV	CELLTYPE	CM	control_LMNA	7	15
SLC48A1	0.891	0.0156	0.0314	0.0882	3.13	13.8	0.000993	1.81	RV	CELLTYPE	CM	control_LMNA	7	15
PKD2	0.89	0.0039	0.211	0.594	5.83	20.5	0.000117	2.41	RV	CELLTYPE	CM	control_LMNA	7	15
AC010542.3	0.886	0.00373	0.029	0.0847	3.04	20.8	0.000109	2.43	RV	CELLTYPE	CM	control_LMNA	7	15
AC106798.1	0.886	0.042	0.016	0.0456	2.17	9.74	0.0044	1.38	RV	CELLTYPE	CM	control_LMNA	7	15
SLC9A5	0.886	0.00605	0.0206	0.0597	2.55	18.3	0.000231	2.22	RV	CELLTYPE	CM	control_LMNA	7	15
UBR4	0.884	0.000899	0.401	1.1	6.71	29	1.24e-05	3.05	RV	CELLTYPE	CM	control_LMNA	7	15
HEBP2	0.883	0.0331	0.0455	0.127	3.6	10.7	0.00306	1.48	RV	CELLTYPE	CM	control_LMNA	7	15
SAMD12	0.883	0.00196	0.594	1.67	7.3	24.4	4e-05	2.71	RV	CELLTYPE	CM	control_LMNA	7	15
AGPAT5	0.882	0.0469	0.0137	0.0398	2	9.28	0.00528	1.33	RV	CELLTYPE	CM	control_LMNA	7	15
SMC6	0.881	0.000216	0.314	0.931	6.45	39.4	1.25e-06	3.66	RV	CELLTYPE	CM	control_LMNA	7	15
AC122129.1	0.88	0.0322	0.0101	0.0286	1.58	10.8	0.00294	1.49	RV	CELLTYPE	CM	control_LMNA	7	15
JAK1	0.879	0.00291	0.344	0.978	6.54	22.3	7.11e-05	2.54	RV	CELLTYPE	CM	control_LMNA	7	15
JAK2	0.878	0.0342	0.442	1.4	7.04	10.6	0.00321	1.47	RV	CELLTYPE	CM	control_LMNA	7	15
ADAM22	0.877	0.00557	0.0338	0.101	3.32	18.7	0.000202	2.25	RV	CELLTYPE	CM	control_LMNA	7	15
CFAP70	0.875	0.000379	0.125	0.366	5.1	35.3	2.92e-06	3.42	RV	CELLTYPE	CM	control_LMNA	7	15
MTMR14	0.868	0.00225	0.168	0.489	5.54	23.6	4.96e-05	2.65	RV	CELLTYPE	CM	control_LMNA	7	15
EIF5A2	0.867	0.0219	0.00923	0.0269	1.48	12.3	0.00166	1.66	RV	CELLTYPE	CM	control_LMNA	7	15
OXCT1	0.867	0.0161	0.467	1.35	6.94	13.7	0.00103	1.79	RV	CELLTYPE	CM	control_LMNA	7	15
AL606760.2	0.863	0.01	0.00973	0.0279	1.5	15.8	0.000502	2	RV	CELLTYPE	CM	control_LMNA	7	15
ZNF441	0.861	0.00319	0.0644	0.182	4.11	21.8	8.2e-05	2.5	RV	CELLTYPE	CM	control_LMNA	7	15
ZNF844	0.86	0.016	0.0812	0.226	4.43	13.7	0.00102	1.8	RV	CELLTYPE	CM	control_LMNA	7	15
CFAP58	0.859	0.00135	0.0542	0.159	3.93	26.6	2.26e-05	2.87	RV	CELLTYPE	CM	control_LMNA	7	15
LINC00598	0.859	0.00982	0.081	0.222	4.42	15.9	0.000489	2.01	RV	CELLTYPE	CM	control_LMNA	7	15
NEK5	0.859	0.00617	0.0293	0.0838	3.05	18.1	0.000239	2.21	RV	CELLTYPE	CM	control_LMNA	7	15
AC008957.2	0.858	0.0393	0.396	1.23	6.87	10	0.00397	1.41	RV	CELLTYPE	CM	control_LMNA	7	15
PCSK5	0.857	0.0107	0.0983	0.284	4.82	15.5	0.000557	1.97	RV	CELLTYPE	CM	control_LMNA	7	15
MAP1B	0.856	0.00839	0.305	0.81	6.3	16.6	0.00039	2.08	RV	CELLTYPE	CM	control_LMNA	7	15
NFKBIA	0.855	0.0218	0.156	0.441	5.43	12.4	0.00164	1.66	RV	CELLTYPE	CM	control_LMNA	7	15
BACH2	0.854	0.0263	0.181	0.495	5.6	11.6	0.00214	1.58	RV	CELLTYPE	CM	control_LMNA	7	15
ACSS3	0.851	0.000792	1.17	3.32	8.33	29.7	1.03e-05	3.1	RV	CELLTYPE	CM	control_LMNA	7	15
FGD4	0.851	0.00196	1.06	2.98	8.16	24.4	3.98e-05	2.71	RV	CELLTYPE	CM	control_LMNA	7	15
AC105339.3	0.85	0.015	0.0222	0.0644	2.66	14	0.000933	1.82	RV	CELLTYPE	CM	control_LMNA	7	15
FAM169A	0.846	0.00839	0.0514	0.142	3.77	16.6	0.000389	2.08	RV	CELLTYPE	CM	control_LMNA	7	15
ZNF821	0.846	0.0118	0.0597	0.172	4.05	15	0.000649	1.93	RV	CELLTYPE	CM	control_LMNA	7	15
AC090518.1	0.844	0.0486	0.0269	0.0683	2.76	9.16	0.00554	1.31	RV	CELLTYPE	CM	control_LMNA	7	15
WDR63	0.844	0.0277	0.0445	0.138	3.72	11.4	0.0023	1.56	RV	CELLTYPE	CM	control_LMNA	7	15
AC079760.2	0.843	0.00524	0.0231	0.0662	2.7	19	0.000184	2.28	RV	CELLTYPE	CM	control_LMNA	7	15
SGCE	0.843	0.0124	0.162	0.45	5.42	14.8	0.000698	1.91	RV	CELLTYPE	CM	control_LMNA	7	15
ALDH6A1	0.842	0.00557	0.0452	0.132	3.68	18.7	0.000202	2.25	RV	CELLTYPE	CM	control_LMNA	7	15
SIRPA	0.842	0.0372	0.0228	0.0513	2.43	10.2	0.00364	1.43	RV	CELLTYPE	CM	control_LMNA	7	15
FSTL3	0.84	0.0342	0.11	0.295	4.86	10.5	0.00321	1.47	RV	CELLTYPE	CM	control_LMNA	7	15
GK-AS1	0.838	0.0133	0.121	0.373	5.17	14.5	0.000779	1.88	RV	CELLTYPE	CM	control_LMNA	7	15
AC023590.1	0.837	0.013	0.225	0.665	5.96	14.6	0.000755	1.89	RV	CELLTYPE	CM	control_LMNA	7	15
PPM1B	0.833	0.000322	0.305	0.868	6.38	36.5	2.27e-06	3.49	RV	CELLTYPE	CM	control_LMNA	7	15
STX2	0.833	0.0246	0.0408	0.105	3.37	11.9	0.00194	1.61	RV	CELLTYPE	CM	control_LMNA	7	15
AP005131.3	0.83	0.0351	0.00991	0.0292	1.6	10.5	0.00333	1.45	RV	CELLTYPE	CM	control_LMNA	7	15
RAI2	0.83	0.0328	0.0289	0.0836	3.02	10.7	0.00301	1.48	RV	CELLTYPE	CM	control_LMNA	7	15
CEP152	0.828	0.0438	0.0148	0.043	2.17	9.54	0.00475	1.36	RV	CELLTYPE	CM	control_LMNA	7	15
RORA	0.827	0.00161	0.546	1.61	7.25	25.5	2.96e-05	2.79	RV	CELLTYPE	CM	control_LMNA	7	15
NME5	0.826	0.0033	0.0487	0.138	3.73	21.6	8.72e-05	2.48	RV	CELLTYPE	CM	control_LMNA	7	15
PTPN1	0.826	0.00196	0.325	0.935	6.48	24.4	3.99e-05	2.71	RV	CELLTYPE	CM	control_LMNA	7	15
QSOX1	0.825	0.011	0.0897	0.251	4.58	15.4	0.000577	1.96	RV	CELLTYPE	CM	control_LMNA	7	15
FTCDNL1	0.824	0.0085	0.057	0.161	3.98	16.5	0.000397	2.07	RV	CELLTYPE	CM	control_LMNA	7	15
TBC1D1	0.824	0.00183	0.882	2.36	7.81	24.8	3.62e-05	2.74	RV	CELLTYPE	CM	control_LMNA	7	15
C11orf65	0.822	0.00318	0.0876	0.246	4.58	21.8	8.13e-05	2.5	RV	CELLTYPE	CM	control_LMNA	7	15
EXT1	0.821	0.0498	0.657	1.93	7.53	9.06	0.00575	1.3	RV	CELLTYPE	CM	control_LMNA	7	15
DDX60	0.82	0.0476	0.0199	0.0549	2.48	9.23	0.00538	1.32	RV	CELLTYPE	CM	control_LMNA	7	15
KIAA1211L	0.818	0.0495	0.00801	0.0236	1.32	9.09	0.0057	1.31	RV	CELLTYPE	CM	control_LMNA	7	15
SH3RF3	0.818	0.0154	0.293	0.787	6.28	13.8	0.000971	1.81	RV	CELLTYPE	CM	control_LMNA	7	15
AL133410.1	0.816	0.0241	0.0196	0.0537	2.45	12	0.00189	1.62	RV	CELLTYPE	CM	control_LMNA	7	15
RGS11	0.816	0.0325	0.0514	0.14	3.78	10.7	0.00298	1.49	RV	CELLTYPE	CM	control_LMNA	7	15
ZNF106	0.813	0.0054	1.01	2.84	8.09	18.9	0.000191	2.27	RV	CELLTYPE	CM	control_LMNA	7	15
AC025917.1	0.812	0.0308	0.0584	0.157	3.96	11	0.00273	1.51	RV	CELLTYPE	CM	control_LMNA	7	15
CALD1	0.81	0.0461	3.32	10.2	9.84	9.35	0.00514	1.34	RV	CELLTYPE	CM	control_LMNA	7	15
CLHC1	0.809	0.00875	0.0842	0.215	4.4	16.4	0.000419	2.06	RV	CELLTYPE	CM	control_LMNA	7	15
HSPH1	0.809	0.00414	0.0381	0.108	3.36	20.2	0.000129	2.38	RV	CELLTYPE	CM	control_LMNA	7	15
ACSL4	0.808	0.00197	0.169	0.471	5.5	24.4	4.03e-05	2.71	RV	CELLTYPE	CM	control_LMNA	7	15
C12orf56	0.807	0.0297	0.0198	0.0578	2.52	11.1	0.00257	1.53	RV	CELLTYPE	CM	control_LMNA	7	15
CACNB4	0.806	0.0103	0.0306	0.0826	3.04	15.7	0.000523	1.99	RV	CELLTYPE	CM	control_LMNA	7	15
TMX4	0.805	0.00639	0.19	0.514	5.62	17.9	0.000254	2.19	RV	CELLTYPE	CM	control_LMNA	7	15
TRNP1	0.805	0.0316	0.0274	0.0722	2.84	10.9	0.00285	1.5	RV	CELLTYPE	CM	control_LMNA	7	15
AC097467.3	0.804	0.0428	0.0109	0.0301	1.62	9.64	0.00457	1.37	RV	CELLTYPE	CM	control_LMNA	7	15
IGF1R	0.804	0.00605	1.51	4.15	8.63	18.2	0.000232	2.22	RV	CELLTYPE	CM	control_LMNA	7	15
PARD6G-AS1	0.8	0.00703	0.018	0.0471	2.27	17.4	0.000297	2.15	RV	CELLTYPE	CM	control_LMNA	7	15
ZNF214	0.799	0.0469	0.0118	0.0354	1.84	9.28	0.00527	1.33	RV	CELLTYPE	CM	control_LMNA	7	15
AL139011.2	0.798	0.0312	0.0207	0.0604	2.58	10.9	0.0028	1.51	RV	CELLTYPE	CM	control_LMNA	7	15
NEU3	0.797	0.005	0.0809	0.21	4.41	19.2	0.000172	2.3	RV	CELLTYPE	CM	control_LMNA	7	15
AC107032.2	0.796	0.00737	0.0293	0.0797	3.04	17.2	0.000324	2.13	RV	CELLTYPE	CM	control_LMNA	7	15
COL7A1	0.796	0.0362	0.0477	0.134	3.76	10.3	0.00349	1.44	RV	CELLTYPE	CM	control_LMNA	7	15
MFAP3	0.796	0.00326	0.157	0.429	5.39	21.6	8.57e-05	2.49	RV	CELLTYPE	CM	control_LMNA	7	15
DIRC3	0.794	0.0294	0.192	0.457	5.51	11.2	0.00253	1.53	RV	CELLTYPE	CM	control_LMNA	7	15
ADAMTS9-AS2	0.793	0.0285	0.361	1.04	6.67	11.3	0.0024	1.55	RV	CELLTYPE	CM	control_LMNA	7	15
RRAS	0.791	0.028	0.0274	0.0724	2.89	11.4	0.00233	1.55	RV	CELLTYPE	CM	control_LMNA	7	15
SLC9B1	0.791	0.0383	0.0201	0.0571	2.57	10.1	0.00383	1.42	RV	CELLTYPE	CM	control_LMNA	7	15
ROR1	0.788	0.0307	2.35	6.37	9.23	11	0.0027	1.51	RV	CELLTYPE	CM	control_LMNA	7	15
FEZ2	0.787	0.031	0.211	0.618	5.94	11	0.00274	1.51	RV	CELLTYPE	CM	control_LMNA	7	15
TSPYL2	0.786	0.039	0.149	0.418	5.42	10	0.00391	1.41	RV	CELLTYPE	CM	control_LMNA	7	15
PLAGL2	0.785	0.041	0.0245	0.0684	2.77	9.83	0.00424	1.39	RV	CELLTYPE	CM	control_LMNA	7	15
IQSEC2	0.784	0.00342	0.0417	0.114	3.53	21.3	9.5e-05	2.47	RV	CELLTYPE	CM	control_LMNA	7	15
DLG1	0.783	0.00338	0.97	2.53	7.97	21.3	9.28e-05	2.47	RV	CELLTYPE	CM	control_LMNA	7	15
LPIN1	0.783	0.0211	0.282	0.827	6.28	12.5	0.00155	1.68	RV	CELLTYPE	CM	control_LMNA	7	15
AL357153.2	0.782	0.00854	0.0926	0.227	4.5	16.5	0.000402	2.07	RV	CELLTYPE	CM	control_LMNA	7	15
EDDM13	0.782	0.0148	0.0777	0.213	4.41	14	0.000916	1.83	RV	CELLTYPE	CM	control_LMNA	7	15
EVA1C	0.782	0.000145	0.354	0.941	6.53	43	6.1e-07	3.84	RV	CELLTYPE	CM	control_LMNA	7	15
LINC01301	0.782	0.0097	0.0526	0.143	3.83	15.9	0.000481	2.01	RV	CELLTYPE	CM	control_LMNA	7	15
SLC1A3	0.782	0.0039	1.87	5.11	8.98	20.5	0.000116	2.41	RV	CELLTYPE	CM	control_LMNA	7	15
RMDN2	0.781	0.00401	0.102	0.279	4.77	20.4	0.000122	2.4	RV	CELLTYPE	CM	control_LMNA	7	15
RNF24	0.781	0.00804	0.0543	0.135	3.79	16.8	0.000367	2.09	RV	CELLTYPE	CM	control_LMNA	7	15
KLF15	0.78	0.0355	0.0806	0.206	4.32	10.4	0.00339	1.45	RV	CELLTYPE	CM	control_LMNA	7	15
BMPR1B	0.779	0.0299	0.106	0.292	4.86	11.1	0.0026	1.52	RV	CELLTYPE	CM	control_LMNA	7	15
CDKL5	0.778	0.00203	0.366	0.997	6.62	24.2	4.19e-05	2.69	RV	CELLTYPE	CM	control_LMNA	7	15
GABPB2	0.777	0.0146	0.21	0.528	5.7	14.1	0.000885	1.84	RV	CELLTYPE	CM	control_LMNA	7	15
FAM66D	0.776	0.0129	0.074	0.199	4.33	14.6	0.000741	1.89	RV	CELLTYPE	CM	control_LMNA	7	15
CIP2A	0.774	0.0474	0.0201	0.0501	2.42	9.25	0.00534	1.32	RV	CELLTYPE	CM	control_LMNA	7	15
HDAC7	0.774	0.00699	0.255	0.649	6.01	17.5	0.000294	2.16	RV	CELLTYPE	CM	control_LMNA	7	15
WASF3	0.774	0.00716	0.0581	0.152	3.96	17.3	0.000307	2.14	RV	CELLTYPE	CM	control_LMNA	7	15
PQLC1	0.773	0.0145	0.0744	0.2	4.29	14.1	0.00088	1.84	RV	CELLTYPE	CM	control_LMNA	7	15
ZNF678	0.773	0.0111	0.0707	0.185	4.21	15.3	0.000586	1.95	RV	CELLTYPE	CM	control_LMNA	7	15
ZFHX2	0.771	0.0176	0.013	0.0354	1.88	13.2	0.0012	1.75	RV	CELLTYPE	CM	control_LMNA	7	15
ZMAT1	0.769	0.0062	0.16	0.423	5.39	18.1	0.000242	2.21	RV	CELLTYPE	CM	control_LMNA	7	15
ICA1L	0.768	0.00261	0.18	0.481	5.58	22.8	6.19e-05	2.58	RV	CELLTYPE	CM	control_LMNA	7	15
NAV2	0.768	0.0167	1.06	2.51	8	13.5	0.0011	1.78	RV	CELLTYPE	CM	control_LMNA	7	15
FMO4	0.765	0.00306	0.0538	0.147	3.88	22	7.7e-05	2.51	RV	CELLTYPE	CM	control_LMNA	7	15
LINC02427	0.765	0.043	0.046	0.112	3.52	9.62	0.0046	1.37	RV	CELLTYPE	CM	control_LMNA	7	15
AL606489.1	0.763	0.0361	0.0353	0.0884	3.17	10.3	0.00347	1.44	RV	CELLTYPE	CM	control_LMNA	7	15
MORN4	0.762	0.0379	0.0743	0.199	4.3	10.1	0.00375	1.42	RV	CELLTYPE	CM	control_LMNA	7	15
GEMIN8	0.761	0.0114	0.0437	0.11	3.49	15.2	0.000613	1.94	RV	CELLTYPE	CM	control_LMNA	7	15
BLMH	0.76	0.0124	0.0503	0.133	3.73	14.8	0.000694	1.91	RV	CELLTYPE	CM	control_LMNA	7	15
PPFIA2	0.76	0.0177	0.0639	0.177	4.2	13.2	0.00122	1.75	RV	CELLTYPE	CM	control_LMNA	7	15
ACVR2B	0.759	0.0379	0.0201	0.0516	2.4	10.1	0.00375	1.42	RV	CELLTYPE	CM	control_LMNA	7	15
UACA	0.759	0.019	0.284	0.718	6.17	12.9	0.00134	1.72	RV	CELLTYPE	CM	control_LMNA	7	15
KIAA1217	0.758	0.0039	1.75	4.71	8.86	20.5	0.000117	2.41	RV	CELLTYPE	CM	control_LMNA	7	15
RMDN2-AS1	0.754	0.0078	0.0499	0.138	3.74	16.9	0.000353	2.11	RV	CELLTYPE	CM	control_LMNA	7	15
AC104461.1	0.753	0.0303	0.0301	0.082	3.11	11	0.00266	1.52	RV	CELLTYPE	CM	control_LMNA	7	15
AC015923.1	0.749	0.0423	0.0219	0.0574	2.53	9.69	0.00447	1.37	RV	CELLTYPE	CM	control_LMNA	7	15
AP002026.1	0.748	0.0175	0.0365	0.0909	3.23	13.3	0.00119	1.76	RV	CELLTYPE	CM	control_LMNA	7	15
AL596220.1	0.745	0.0287	0.0479	0.12	3.61	11.3	0.00243	1.54	RV	CELLTYPE	CM	control_LMNA	7	15
ATP2C1	0.745	0.00345	0.681	1.85	7.52	21.2	9.62e-05	2.46	RV	CELLTYPE	CM	control_LMNA	7	15
LINC01428	0.745	0.0498	0.494	1.36	7.04	9.06	0.00576	1.3	RV	CELLTYPE	CM	control_LMNA	7	15
TDRD9	0.745	0.00709	0.0415	0.109	3.49	17.4	0.000302	2.15	RV	CELLTYPE	CM	control_LMNA	7	15
GXYLT1	0.744	0.0127	0.0842	0.223	4.49	14.7	0.000716	1.9	RV	CELLTYPE	CM	control_LMNA	7	15
PPP2CB	0.743	0.0214	0.416	1.1	6.75	12.4	0.0016	1.67	RV	CELLTYPE	CM	control_LMNA	7	15
DYNC2LI1	0.739	0.00107	0.123	0.319	4.98	27.8	1.67e-05	2.97	RV	CELLTYPE	CM	control_LMNA	7	15
LRRC8A	0.739	0.0206	0.0421	0.101	3.36	12.6	0.00152	1.69	RV	CELLTYPE	CM	control_LMNA	7	15
DYNC1I1	0.737	0.00245	1.1	3.07	8.24	23.1	5.59e-05	2.61	RV	CELLTYPE	CM	control_LMNA	7	15
AL353626.1	0.736	0.0372	0.0281	0.0755	2.97	10.2	0.00363	1.43	RV	CELLTYPE	CM	control_LMNA	7	15
C5orf51	0.733	0.0151	0.0648	0.17	4.09	13.9	0.000944	1.82	RV	CELLTYPE	CM	control_LMNA	7	15
SLAIN2	0.733	0.00649	0.284	0.744	6.2	17.8	0.000264	2.19	RV	CELLTYPE	CM	control_LMNA	7	15
ULK1	0.733	0.0182	0.173	0.426	5.39	13	0.00128	1.74	RV	CELLTYPE	CM	control_LMNA	7	15
PABPC1L	0.732	0.04	0.0146	0.0346	1.9	9.94	0.00407	1.4	RV	CELLTYPE	CM	control_LMNA	7	15
MEF2C-AS1	0.731	0.0389	0.137	0.369	5.2	10	0.0039	1.41	RV	CELLTYPE	CM	control_LMNA	7	15
PTPRM	0.73	0.00226	4.07	10.7	10.1	23.5	5.02e-05	2.65	RV	CELLTYPE	CM	control_LMNA	7	15
GAS2L1	0.729	0.0075	0.0855	0.225	4.5	17.1	0.000332	2.12	RV	CELLTYPE	CM	control_LMNA	7	15
HACL1	0.729	0.00622	0.11	0.285	4.86	18.1	0.000244	2.21	RV	CELLTYPE	CM	control_LMNA	7	15
CSGALNACT2	0.727	0.0424	0.0692	0.178	4.17	9.69	0.00448	1.37	RV	CELLTYPE	CM	control_LMNA	7	15
FOXP4	0.727	0.0485	0.0258	0.0602	2.63	9.17	0.00552	1.31	RV	CELLTYPE	CM	control_LMNA	7	15
PCDH9	0.727	0.00559	2.45	6.56	9.37	18.7	0.000203	2.25	RV	CELLTYPE	CM	control_LMNA	7	15
JARID2	0.726	0.0195	0.596	1.56	7.26	12.8	0.00141	1.71	RV	CELLTYPE	CM	control_LMNA	7	15
NSDHL	0.726	0.0438	0.0278	0.0762	2.95	9.54	0.00476	1.36	RV	CELLTYPE	CM	control_LMNA	7	15
SOS2	0.726	0.00719	0.694	1.76	7.46	17.3	0.000309	2.14	RV	CELLTYPE	CM	control_LMNA	7	15
AF241726.2	0.725	0.000771	0.153	0.398	5.32	30	9.76e-06	3.11	RV	CELLTYPE	CM	control_LMNA	7	15
INPP4B	0.725	0.0345	1.62	4.19	8.73	10.5	0.00326	1.46	RV	CELLTYPE	CM	control_LMNA	7	15
SMAD1	0.725	0.00333	0.123	0.325	5.02	21.4	8.99e-05	2.48	RV	CELLTYPE	CM	control_LMNA	7	15
AC093157.1	0.72	0.00754	0.106	0.263	4.75	17.1	0.000335	2.12	RV	CELLTYPE	CM	control_LMNA	7	15
FAM69B	0.72	0.0254	0.0159	0.041	2.1	11.8	0.00204	1.59	RV	CELLTYPE	CM	control_LMNA	7	15
DGKG	0.719	0.00514	1.51	3.86	8.6	19.1	0.000179	2.29	RV	CELLTYPE	CM	control_LMNA	7	15
PSME4	0.714	0.0127	0.931	2.38	7.9	14.7	0.00072	1.9	RV	CELLTYPE	CM	control_LMNA	7	15
HESX1	0.713	0.0413	0.012	0.0296	1.69	9.81	0.00428	1.38	RV	CELLTYPE	CM	control_LMNA	7	15
RBMS3	0.712	0.0282	0.441	1.14	6.84	11.4	0.00236	1.55	RV	CELLTYPE	CM	control_LMNA	7	15
BRD8	0.711	0.00573	0.0844	0.217	4.47	18.5	0.000212	2.24	RV	CELLTYPE	CM	control_LMNA	7	15
MXRA7	0.71	0.0262	0.254	0.534	5.82	11.7	0.00212	1.58	RV	CELLTYPE	CM	control_LMNA	7	15
CFAP61	0.708	0.0372	0.586	1.62	7.36	10.2	0.00365	1.43	RV	CELLTYPE	CM	control_LMNA	7	15
LIMA1	0.708	0.0177	0.111	0.286	4.89	13.2	0.00121	1.75	RV	CELLTYPE	CM	control_LMNA	7	15
TBC1D8	0.708	0.00191	0.951	2.5	7.95	24.6	3.81e-05	2.72	RV	CELLTYPE	CM	control_LMNA	7	15
GK5	0.705	0.00257	0.139	0.343	5.13	22.9	6.01e-05	2.59	RV	CELLTYPE	CM	control_LMNA	7	15
OSBPL1A	0.705	0.00135	0.598	1.52	7.26	26.6	2.28e-05	2.87	RV	CELLTYPE	CM	control_LMNA	7	15
SYNE2	0.705	0.00351	0.648	1.58	7.32	21.1	9.8e-05	2.46	RV	CELLTYPE	CM	control_LMNA	7	15
SNHG22	0.703	0.0436	0.0734	0.191	4.27	9.57	0.00471	1.36	RV	CELLTYPE	CM	control_LMNA	7	15
DNAJC27-AS1	0.701	0.0111	0.0431	0.112	3.52	15.4	0.00058	1.96	RV	CELLTYPE	CM	control_LMNA	7	15
HSPA4L	0.701	0.0313	0.0578	0.158	3.99	10.9	0.00281	1.5	RV	CELLTYPE	CM	control_LMNA	7	15
ST3GAL4	0.701	0.0398	0.12	0.287	4.89	9.95	0.00405	1.4	RV	CELLTYPE	CM	control_LMNA	7	15
AC058822.1	0.7	0.0166	0.225	0.567	5.83	13.5	0.00108	1.78	RV	CELLTYPE	CM	control_LMNA	7	15
C6orf62	0.699	0.00541	0.14	0.331	5.1	18.9	0.000192	2.27	RV	CELLTYPE	CM	control_LMNA	7	15
AC231533.1	0.698	0.0212	0.0204	0.0513	2.43	12.5	0.00157	1.67	RV	CELLTYPE	CM	control_LMNA	7	15
BBOF1	0.698	0.00207	0.0748	0.197	4.3	24	4.43e-05	2.68	RV	CELLTYPE	CM	control_LMNA	7	15
SNAP47	0.698	0.0422	0.14	0.366	5.19	9.71	0.00444	1.37	RV	CELLTYPE	CM	control_LMNA	7	15
SUCLG2-AS1	0.698	0.00433	0.206	0.517	5.72	19.9	0.00014	2.36	RV	CELLTYPE	CM	control_LMNA	7	15
TRPC1	0.698	0.000913	0.56	1.46	7.2	28.8	1.29e-05	3.04	RV	CELLTYPE	CM	control_LMNA	7	15
SORT1	0.693	0.0078	0.441	1.15	6.86	16.9	0.000353	2.11	RV	CELLTYPE	CM	control_LMNA	7	15
AC091551.1	0.689	0.0489	0.0597	0.16	4.03	9.14	0.00559	1.31	RV	CELLTYPE	CM	control_LMNA	7	15
KIAA1614	0.689	0.0299	0.0568	0.133	3.81	11.1	0.00261	1.52	RV	CELLTYPE	CM	control_LMNA	7	15
PDE7A	0.683	0.00361	3.8	9.71	9.96	20.9	0.000104	2.44	RV	CELLTYPE	CM	control_LMNA	7	15
XPC	0.68	0.0166	0.0818	0.2	4.39	13.5	0.00108	1.78	RV	CELLTYPE	CM	control_LMNA	7	15
CPED1	0.679	0.0282	1.22	3.3	8.38	11.4	0.00237	1.55	RV	CELLTYPE	CM	control_LMNA	7	15
MTUS1	0.679	0.00102	1.3	3.19	8.35	28.2	1.51e-05	2.99	RV	CELLTYPE	CM	control_LMNA	7	15
AL592287.1	0.678	0.044	0.0283	0.0765	3.03	9.52	0.00479	1.36	RV	CELLTYPE	CM	control_LMNA	7	15
FAM78B	0.677	0.0451	0.107	0.251	4.7	9.42	0.005	1.35	RV	CELLTYPE	CM	control_LMNA	7	15
ZNF736	0.677	0.0312	0.0857	0.212	4.45	10.9	0.00279	1.51	RV	CELLTYPE	CM	control_LMNA	7	15
B3GALNT2	0.676	0.0267	0.424	1.09	6.76	11.6	0.00219	1.57	RV	CELLTYPE	CM	control_LMNA	7	15
PEBP4	0.676	0.0063	0.722	1.82	7.52	18	0.00025	2.2	RV	CELLTYPE	CM	control_LMNA	7	15
SERPINB6	0.676	0.0103	0.307	0.753	6.25	15.7	0.000524	1.99	RV	CELLTYPE	CM	control_LMNA	7	15
KIAA0825	0.675	0.0115	0.223	0.52	5.75	15.2	0.000622	1.94	RV	CELLTYPE	CM	control_LMNA	7	15
TPRG1	0.674	0.00613	0.112	0.284	4.88	18.2	0.000237	2.21	RV	CELLTYPE	CM	control_LMNA	7	15
EXOC6	0.673	0.0117	0.371	0.947	6.62	15.1	0.000636	1.93	RV	CELLTYPE	CM	control_LMNA	7	15
LINC01545	0.672	0.0468	0.0119	0.0301	1.73	9.29	0.00525	1.33	RV	CELLTYPE	CM	control_LMNA	7	15
PSMA1	0.671	0.00386	0.136	0.352	5.2	20.6	0.000114	2.41	RV	CELLTYPE	CM	control_LMNA	7	15
MLLT3	0.67	0.00856	0.244	0.581	5.93	16.5	0.000403	2.07	RV	CELLTYPE	CM	control_LMNA	7	15
ECHDC3	0.668	0.0285	0.168	0.434	5.48	11.3	0.0024	1.55	RV	CELLTYPE	CM	control_LMNA	7	15
AL117381.1	0.667	0.0407	0.0909	0.239	4.6	9.86	0.0042	1.39	RV	CELLTYPE	CM	control_LMNA	7	15
ERC2	0.667	0.0414	0.139	0.353	5.18	9.79	0.00431	1.38	RV	CELLTYPE	CM	control_LMNA	7	15
AC004982.2	0.665	0.0169	0.0243	0.0625	2.74	13.4	0.00112	1.77	RV	CELLTYPE	CM	control_LMNA	7	15
RHBDL2	0.665	0.0398	0.0942	0.249	4.68	9.95	0.00404	1.4	RV	CELLTYPE	CM	control_LMNA	7	15
RAD51B	0.663	0.0116	0.145	0.357	5.19	15.1	0.000632	1.93	RV	CELLTYPE	CM	control_LMNA	7	15
LRIG1	0.662	0.0322	0.367	0.836	6.41	10.8	0.00293	1.49	RV	CELLTYPE	CM	control_LMNA	7	15
ZNF516	0.662	0.0319	0.154	0.377	5.23	10.8	0.00289	1.5	RV	CELLTYPE	CM	control_LMNA	7	15
DHRS11	0.66	0.0312	0.0162	0.0389	2.1	10.9	0.00279	1.51	RV	CELLTYPE	CM	control_LMNA	7	15
MED30	0.66	0.0361	0.0342	0.0855	3.2	10.4	0.00346	1.44	RV	CELLTYPE	CM	control_LMNA	7	15
RASAL2	0.659	0.0172	2.04	5.14	9.06	13.4	0.00115	1.77	RV	CELLTYPE	CM	control_LMNA	7	15
CHMP4B	0.658	0.00492	0.081	0.197	4.34	19.3	0.000167	2.31	RV	CELLTYPE	CM	control_LMNA	7	15
AC008781.1	0.657	0.0356	0.0176	0.0449	2.25	10.4	0.0034	1.45	RV	CELLTYPE	CM	control_LMNA	7	15
BBS7	0.657	0.0289	0.0146	0.0357	1.97	11.2	0.00246	1.54	RV	CELLTYPE	CM	control_LMNA	7	15
GALNT2	0.655	0.00643	0.179	0.436	5.5	17.9	0.000257	2.19	RV	CELLTYPE	CM	control_LMNA	7	15
MAP7	0.654	0.0384	0.0519	0.126	3.76	10.1	0.00384	1.42	RV	CELLTYPE	CM	control_LMNA	7	15
UPP1	0.654	0.0312	0.11	0.256	4.7	10.9	0.00278	1.51	RV	CELLTYPE	CM	control_LMNA	7	15
ATXN7L1	0.653	0.00294	0.305	0.733	6.24	22.2	7.25e-05	2.53	RV	CELLTYPE	CM	control_LMNA	7	15
INTS3	0.653	0.0265	0.0955	0.225	4.52	11.6	0.00216	1.58	RV	CELLTYPE	CM	control_LMNA	7	15
PREP	0.653	0.0218	0.109	0.269	4.79	12.4	0.00164	1.66	RV	CELLTYPE	CM	control_LMNA	7	15
MKLN1	0.651	0.00332	1.45	3.46	8.49	21.5	8.93e-05	2.48	RV	CELLTYPE	CM	control_LMNA	7	15
DHX15	0.65	0.0036	0.244	0.6	5.93	21	0.000103	2.44	RV	CELLTYPE	CM	control_LMNA	7	15
YWHAG	0.65	0.00877	0.241	0.594	5.93	16.3	0.000424	2.06	RV	CELLTYPE	CM	control_LMNA	7	15
TSC22D2	0.649	0.0151	0.25	0.628	6.02	13.9	0.000942	1.82	RV	CELLTYPE	CM	control_LMNA	7	15
PTK2B	0.648	0.0433	0.0428	0.102	3.42	9.6	0.00465	1.36	RV	CELLTYPE	CM	control_LMNA	7	15
PCBP4	0.645	0.0495	0.0473	0.121	3.69	9.09	0.0057	1.31	RV	CELLTYPE	CM	control_LMNA	7	15
RYBP	0.642	0.00686	0.122	0.308	4.97	17.6	0.000287	2.16	RV	CELLTYPE	CM	control_LMNA	7	15
ALAD	0.64	0.0331	0.112	0.272	4.83	10.7	0.00306	1.48	RV	CELLTYPE	CM	control_LMNA	7	15
SOBP	0.64	0.0258	0.361	0.853	6.5	11.7	0.00208	1.59	RV	CELLTYPE	CM	control_LMNA	7	15
PTPN11	0.639	0.0281	0.324	0.836	6.4	11.4	0.00234	1.55	RV	CELLTYPE	CM	control_LMNA	7	15
EFCAB6	0.637	0.005	0.0952	0.235	4.61	19.2	0.000173	2.3	RV	CELLTYPE	CM	control_LMNA	7	15
TSC22D3	0.636	0.0269	0.0463	0.106	3.54	11.5	0.00221	1.57	RV	CELLTYPE	CM	control_LMNA	7	15
UCK2	0.636	0.0305	0.069	0.16	4.08	11	0.00268	1.52	RV	CELLTYPE	CM	control_LMNA	7	15
TWSG1	0.634	0.0398	0.0907	0.219	4.51	9.96	0.00404	1.4	RV	CELLTYPE	CM	control_LMNA	7	15
CYLD	0.633	0.0141	0.115	0.266	4.79	14.3	0.00084	1.85	RV	CELLTYPE	CM	control_LMNA	7	15
FAM221A	0.633	0.0139	0.0436	0.104	3.47	14.3	0.000822	1.86	RV	CELLTYPE	CM	control_LMNA	7	15
TASP1	0.633	0.00291	0.223	0.541	5.86	22.3	7.13e-05	2.54	RV	CELLTYPE	CM	control_LMNA	7	15
AL355596.1	0.632	0.0266	0.133	0.31	5.02	11.6	0.00217	1.58	RV	CELLTYPE	CM	control_LMNA	7	15
LINC00894	0.631	0.0177	0.128	0.301	4.95	13.2	0.00122	1.75	RV	CELLTYPE	CM	control_LMNA	7	15
PLEKHA2	0.631	0.0423	0.458	1.13	6.82	9.7	0.00446	1.37	RV	CELLTYPE	CM	control_LMNA	7	15
ZSCAN5A	0.63	0.00467	0.227	0.544	5.82	19.6	0.000155	2.33	RV	CELLTYPE	CM	control_LMNA	7	15
DIP2B	0.629	0.00877	0.551	1.34	7.08	16.3	0.000425	2.06	RV	CELLTYPE	CM	control_LMNA	7	15
LIPE-AS1	0.628	0.0214	0.16	0.39	5.36	12.4	0.00159	1.67	RV	CELLTYPE	CM	control_LMNA	7	15
RALB	0.628	0.0163	0.0253	0.0607	2.68	13.6	0.00105	1.79	RV	CELLTYPE	CM	control_LMNA	7	15
TUBE1	0.628	0.0356	0.46	1.09	6.84	10.4	0.00339	1.45	RV	CELLTYPE	CM	control_LMNA	7	15
EPAS1	0.627	0.0338	0.0874	0.206	4.43	10.6	0.00315	1.47	RV	CELLTYPE	CM	control_LMNA	7	15
AC093827.5	0.626	0.011	0.0811	0.2	4.37	15.4	0.000574	1.96	RV	CELLTYPE	CM	control_LMNA	7	15
TFDP2	0.626	0.00715	0.766	1.82	7.59	17.3	0.000306	2.15	RV	CELLTYPE	CM	control_LMNA	7	15
AC104596.1	0.625	0.00984	0.263	0.637	6.03	15.9	0.000491	2.01	RV	CELLTYPE	CM	control_LMNA	7	15
INSR	0.625	0.0027	1.42	3.47	8.5	22.6	6.43e-05	2.57	RV	CELLTYPE	CM	control_LMNA	7	15
PNPLA2	0.625	0.0141	0.12	0.28	4.86	14.3	0.000839	1.85	RV	CELLTYPE	CM	control_LMNA	7	15
DDR2	0.621	0.00605	0.163	0.39	5.36	18.2	0.000232	2.22	RV	CELLTYPE	CM	control_LMNA	7	15
ERN1	0.621	0.0331	0.0803	0.189	4.33	10.7	0.00307	1.48	RV	CELLTYPE	CM	control_LMNA	7	15
TCTN1	0.621	0.013	0.0944	0.237	4.6	14.6	0.000756	1.88	RV	CELLTYPE	CM	control_LMNA	7	15
CFAP69	0.619	0.0135	0.0759	0.19	4.31	14.4	0.000793	1.87	RV	CELLTYPE	CM	control_LMNA	7	15
ROCK2	0.619	0.00965	0.383	0.931	6.57	16	0.000477	2.02	RV	CELLTYPE	CM	control_LMNA	7	15
MAST4	0.618	0.0422	5.2	12.3	10.3	9.71	0.00444	1.37	RV	CELLTYPE	CM	control_LMNA	7	15
WDR35	0.617	0.0243	0.114	0.274	4.84	11.9	0.00191	1.61	RV	CELLTYPE	CM	control_LMNA	7	15
LINC00624	0.616	0.0264	0.0577	0.139	3.89	11.6	0.00215	1.58	RV	CELLTYPE	CM	control_LMNA	7	15
PPARA	0.615	0.00982	0.569	1.33	7.12	15.9	0.00049	2.01	RV	CELLTYPE	CM	control_LMNA	7	15
USP38	0.615	0.0313	0.0456	0.105	3.48	10.9	0.00282	1.5	RV	CELLTYPE	CM	control_LMNA	7	15
CHD1L	0.613	0.031	0.0754	0.181	4.25	11	0.00275	1.51	RV	CELLTYPE	CM	control_LMNA	7	15
EPN1	0.611	0.024	0.0776	0.178	4.25	12	0.00188	1.62	RV	CELLTYPE	CM	control_LMNA	7	15
ZNF518A	0.611	0.00183	0.27	0.651	6.1	24.8	3.61e-05	2.74	RV	CELLTYPE	CM	control_LMNA	7	15
NF2	0.61	0.00573	0.116	0.277	4.86	18.5	0.000211	2.24	RV	CELLTYPE	CM	control_LMNA	7	15
NUP188	0.609	0.041	0.0491	0.113	3.59	9.84	0.00423	1.39	RV	CELLTYPE	CM	control_LMNA	7	15
AL683813.1	0.608	0.0142	0.221	0.518	5.76	14.2	0.000847	1.85	RV	CELLTYPE	CM	control_LMNA	7	15
GK	0.605	0.0175	0.281	0.698	6.2	13.3	0.00118	1.76	RV	CELLTYPE	CM	control_LMNA	7	15
ZMIZ1	0.603	0.0419	0.405	0.967	6.65	9.75	0.00437	1.38	RV	CELLTYPE	CM	control_LMNA	7	15
PHLPP2	0.602	0.047	0.0563	0.147	3.98	9.28	0.00528	1.33	RV	CELLTYPE	CM	control_LMNA	7	15
TPST1	0.602	0.00643	0.0944	0.239	4.65	17.9	0.000261	2.19	RV	CELLTYPE	CM	control_LMNA	7	15
ALG13	0.601	0.00338	0.115	0.268	4.82	21.3	9.32e-05	2.47	RV	CELLTYPE	CM	control_LMNA	7	15
DZIP3	0.601	0.00686	0.215	0.523	5.78	17.5	0.000287	2.16	RV	CELLTYPE	CM	control_LMNA	7	15
PRKCE	0.599	0.00923	0.922	2.23	7.86	16.1	0.000451	2.03	RV	CELLTYPE	CM	control_LMNA	7	15
SLX4IP	0.591	0.0146	0.12	0.281	4.91	14.1	0.000889	1.84	RV	CELLTYPE	CM	control_LMNA	7	15
CASD1	0.59	0.0218	0.135	0.318	5.08	12.3	0.00165	1.66	RV	CELLTYPE	CM	control_LMNA	7	15
MBNL1	0.589	0.00471	2.69	6.35	9.39	19.5	0.000157	2.33	RV	CELLTYPE	CM	control_LMNA	7	15
SUN2	0.589	0.00643	0.089	0.217	4.53	17.9	0.000257	2.19	RV	CELLTYPE	CM	control_LMNA	7	15
ZC2HC1A	0.588	0.0428	0.106	0.242	4.71	9.65	0.00456	1.37	RV	CELLTYPE	CM	control_LMNA	7	15
AC116366.3	0.587	0.0332	0.535	1.24	7.04	10.7	0.00308	1.48	RV	CELLTYPE	CM	control_LMNA	7	15
ITPR2	0.585	0.00723	0.525	1.2	7	17.3	0.000312	2.14	RV	CELLTYPE	CM	control_LMNA	7	15
MKNK1	0.585	0.0122	0.194	0.46	5.62	14.9	0.000675	1.91	RV	CELLTYPE	CM	control_LMNA	7	15
MAGI2	0.584	0.00431	1.59	3.72	8.63	20	0.000138	2.37	RV	CELLTYPE	CM	control_LMNA	7	15
ZNF528	0.584	0.0375	0.0673	0.156	4.04	10.2	0.00369	1.43	RV	CELLTYPE	CM	control_LMNA	7	15
CDK7	0.583	0.00831	0.0615	0.141	3.92	16.6	0.000383	2.08	RV	CELLTYPE	CM	control_LMNA	7	15
CFAP36	0.583	0.0179	0.0587	0.139	3.88	13.1	0.00125	1.75	RV	CELLTYPE	CM	control_LMNA	7	15
FAM204A	0.583	0.0226	0.152	0.346	5.21	12.2	0.00172	1.65	RV	CELLTYPE	CM	control_LMNA	7	15
NFE2L1	0.58	0.0402	0.183	0.406	5.43	9.91	0.00412	1.4	RV	CELLTYPE	CM	control_LMNA	7	15
AL356599.1	0.579	0.0217	0.239	0.551	5.89	12.4	0.00162	1.66	RV	CELLTYPE	CM	control_LMNA	7	15
ELP1	0.579	0.0167	0.103	0.234	4.64	13.5	0.0011	1.78	RV	CELLTYPE	CM	control_LMNA	7	15
DOCK1	0.578	0.0393	0.241	0.537	5.84	10	0.00396	1.41	RV	CELLTYPE	CM	control_LMNA	7	15
SOS1	0.578	0.0196	0.83	1.9	7.69	12.7	0.00143	1.71	RV	CELLTYPE	CM	control_LMNA	7	15
LMCD1-AS1	0.577	0.043	0.35	0.855	6.47	9.63	0.00459	1.37	RV	CELLTYPE	CM	control_LMNA	7	15
TANC2	0.577	0.0375	0.0899	0.197	4.42	10.2	0.00369	1.43	RV	CELLTYPE	CM	control_LMNA	7	15
UGGT2	0.577	0.00207	0.282	0.648	6.12	24	4.41e-05	2.68	RV	CELLTYPE	CM	control_LMNA	7	15
ARHGAP42	0.576	0.0499	0.245	0.582	5.97	9.05	0.00578	1.3	RV	CELLTYPE	CM	control_LMNA	7	15
ZNF341	0.576	0.01	0.0451	0.109	3.53	15.8	0.000501	2	RV	CELLTYPE	CM	control_LMNA	7	15
WDR44	0.574	0.0111	0.154	0.344	5.21	15.3	0.000586	1.95	RV	CELLTYPE	CM	control_LMNA	7	15
CEP350	0.573	0.00877	0.611	1.4	7.22	16.3	0.000424	2.06	RV	CELLTYPE	CM	control_LMNA	7	15
SPIN1	0.572	0.016	0.336	0.762	6.35	13.7	0.00103	1.8	RV	CELLTYPE	CM	control_LMNA	7	15
FAM213A	0.57	0.0167	0.0988	0.239	4.65	13.5	0.00111	1.78	RV	CELLTYPE	CM	control_LMNA	7	15
IPO11	0.57	0.0171	0.148	0.345	5.23	13.4	0.00114	1.77	RV	CELLTYPE	CM	control_LMNA	7	15
TELO2	0.57	0.0493	0.0476	0.115	3.65	9.1	0.00567	1.31	RV	CELLTYPE	CM	control_LMNA	7	15
TTF2	0.57	0.0392	0.0367	0.0805	3.16	10	0.00394	1.41	RV	CELLTYPE	CM	control_LMNA	7	15
BBX	0.569	0.0176	0.426	0.963	6.71	13.2	0.0012	1.75	RV	CELLTYPE	CM	control_LMNA	7	15
PRKG1	0.569	0.0152	6.97	16.5	10.8	13.9	0.000955	1.82	RV	CELLTYPE	CM	control_LMNA	7	15
CDC37L1	0.566	0.0127	0.3	0.724	6.26	14.7	0.000713	1.9	RV	CELLTYPE	CM	control_LMNA	7	15
INO80E	0.564	0.0285	0.0424	0.103	3.48	11.3	0.0024	1.55	RV	CELLTYPE	CM	control_LMNA	7	15
LIAS	0.564	0.0295	0.0871	0.206	4.44	11.2	0.00255	1.53	RV	CELLTYPE	CM	control_LMNA	7	15
PIK3C3	0.564	0.0238	0.197	0.446	5.58	12	0.00186	1.62	RV	CELLTYPE	CM	control_LMNA	7	15
SVIL	0.564	0.0446	5.18	13	10.4	9.46	0.00491	1.35	RV	CELLTYPE	CM	control_LMNA	7	15
AP000446.1	0.562	0.0311	0.0494	0.114	3.64	10.9	0.00276	1.51	RV	CELLTYPE	CM	control_LMNA	7	15
MICAL2	0.561	0.0377	0.247	0.534	5.89	10.2	0.00372	1.42	RV	CELLTYPE	CM	control_LMNA	7	15
DGKH	0.56	0.0467	0.201	0.419	5.53	9.31	0.00522	1.33	RV	CELLTYPE	CM	control_LMNA	7	15
ARNT2	0.559	0.0498	0.0315	0.0775	3.08	9.07	0.00574	1.3	RV	CELLTYPE	CM	control_LMNA	7	15
METTL6	0.558	0.00704	0.0778	0.176	4.24	17.4	0.000298	2.15	RV	CELLTYPE	CM	control_LMNA	7	15
MYO6	0.557	0.00573	0.187	0.422	5.52	18.5	0.000211	2.24	RV	CELLTYPE	CM	control_LMNA	7	15
UBOX5	0.557	0.00697	0.0548	0.126	3.76	17.5	0.000293	2.16	RV	CELLTYPE	CM	control_LMNA	7	15
CDK19	0.556	0.0258	0.259	0.562	5.93	11.7	0.00208	1.59	RV	CELLTYPE	CM	control_LMNA	7	15
YAF2	0.556	0.0169	0.785	1.83	7.62	13.4	0.00112	1.77	RV	CELLTYPE	CM	control_LMNA	7	15
CSDC2	0.554	0.0427	1.05	2.36	7.99	9.66	0.00454	1.37	RV	CELLTYPE	CM	control_LMNA	7	15
KATNAL2	0.553	0.0444	0.165	0.39	5.34	9.48	0.00487	1.35	RV	CELLTYPE	CM	control_LMNA	7	15
EFR3A	0.552	0.0214	0.225	0.515	5.8	12.4	0.0016	1.67	RV	CELLTYPE	CM	control_LMNA	7	15
INTS2	0.55	0.00643	0.108	0.253	4.76	17.9	0.000259	2.19	RV	CELLTYPE	CM	control_LMNA	7	15
KDM3A	0.548	0.0224	0.143	0.317	5.09	12.2	0.00171	1.65	RV	CELLTYPE	CM	control_LMNA	7	15
ZNF404	0.548	0.0405	0.0415	0.0992	3.44	9.88	0.00416	1.39	RV	CELLTYPE	CM	control_LMNA	7	15
NXPE3	0.547	0.0151	0.154	0.35	5.23	13.9	0.000946	1.82	RV	CELLTYPE	CM	control_LMNA	7	15
CTTN	0.544	0.0228	0.57	1.26	7.11	12.2	0.00175	1.64	RV	CELLTYPE	CM	control_LMNA	7	15
ERCC4	0.544	0.0221	0.0835	0.189	4.38	12.3	0.00168	1.66	RV	CELLTYPE	CM	control_LMNA	7	15
DLG5	0.543	0.0405	0.103	0.225	4.62	9.88	0.00416	1.39	RV	CELLTYPE	CM	control_LMNA	7	15
SLC22A23	0.543	0.0221	0.112	0.255	4.81	12.3	0.00167	1.66	RV	CELLTYPE	CM	control_LMNA	7	15
TMEM164	0.543	0.0174	0.796	1.84	7.63	13.3	0.00117	1.76	RV	CELLTYPE	CM	control_LMNA	7	15
GPHN	0.541	0.0476	1.85	4.38	8.92	9.23	0.00538	1.32	RV	CELLTYPE	CM	control_LMNA	7	15
ZRANB1	0.541	0.0207	0.153	0.333	5.18	12.6	0.00152	1.68	RV	CELLTYPE	CM	control_LMNA	7	15
RAD21	0.539	0.044	0.144	0.323	5.17	9.53	0.00478	1.36	RV	CELLTYPE	CM	control_LMNA	7	15
BABAM2	0.537	0.00285	0.921	2.13	7.85	22.4	6.9e-05	2.54	RV	CELLTYPE	CM	control_LMNA	7	15
TMEM260	0.537	0.00569	0.14	0.308	5.07	18.6	0.000209	2.24	RV	CELLTYPE	CM	control_LMNA	7	15
RECK	0.534	0.0034	0.177	0.411	5.47	21.3	9.41e-05	2.47	RV	CELLTYPE	CM	control_LMNA	7	15
GTPBP2	0.533	0.0342	0.0747	0.164	4.16	10.5	0.00321	1.47	RV	CELLTYPE	CM	control_LMNA	7	15
IFT74	0.533	0.0179	0.115	0.269	4.86	13.1	0.00125	1.75	RV	CELLTYPE	CM	control_LMNA	7	15
KLHL2	0.533	0.0394	0.0517	0.118	3.71	9.99	0.00398	1.4	RV	CELLTYPE	CM	control_LMNA	7	15
GALNT10	0.532	0.0128	0.098	0.222	4.62	14.7	0.00073	1.89	RV	CELLTYPE	CM	control_LMNA	7	15
AL157911.1	0.53	0.0359	0.109	0.235	4.71	10.4	0.00344	1.44	RV	CELLTYPE	CM	control_LMNA	7	15
FBXO42	0.53	0.00712	0.561	1.24	7.08	17.4	0.000304	2.15	RV	CELLTYPE	CM	control_LMNA	7	15
KYAT3	0.528	0.0477	0.0516	0.112	3.63	9.22	0.00541	1.32	RV	CELLTYPE	CM	control_LMNA	7	15
FASTKD1	0.526	0.0348	0.512	1.14	6.95	10.5	0.00329	1.46	RV	CELLTYPE	CM	control_LMNA	7	15
PACRGL	0.526	0.0451	0.0728	0.163	4.16	9.43	0.00498	1.35	RV	CELLTYPE	CM	control_LMNA	7	15
THOC5	0.526	0.0114	0.0681	0.155	4.09	15.2	0.000611	1.94	RV	CELLTYPE	CM	control_LMNA	7	15
ZNF287	0.526	0.0348	0.0252	0.0565	2.66	10.5	0.00329	1.46	RV	CELLTYPE	CM	control_LMNA	7	15
USP6NL	0.524	0.0438	0.121	0.271	4.88	9.54	0.00475	1.36	RV	CELLTYPE	CM	control_LMNA	7	15
ZSWIM5	0.52	0.0188	0.105	0.234	4.7	12.9	0.00133	1.73	RV	CELLTYPE	CM	control_LMNA	7	15
DMGDH	0.519	0.0442	0.134	0.307	5.05	9.5	0.00484	1.35	RV	CELLTYPE	CM	control_LMNA	7	15
EHHADH	0.519	0.0228	0.135	0.312	5.09	12.2	0.00175	1.64	RV	CELLTYPE	CM	control_LMNA	7	15
FAM219A	0.519	0.0275	0.123	0.266	4.86	11.5	0.00228	1.56	RV	CELLTYPE	CM	control_LMNA	7	15
ZNF483	0.519	0.044	0.144	0.331	5.17	9.52	0.0048	1.36	RV	CELLTYPE	CM	control_LMNA	7	15
IPO5	0.517	0.0196	0.0778	0.171	4.22	12.8	0.00142	1.71	RV	CELLTYPE	CM	control_LMNA	7	15
PPP2R3C	0.517	0.00587	0.172	0.383	5.38	18.4	0.00022	2.23	RV	CELLTYPE	CM	control_LMNA	7	15
FAM126B	0.516	0.0292	0.429	0.989	6.7	11.2	0.0025	1.53	RV	CELLTYPE	CM	control_LMNA	7	15
OAT	0.516	0.0441	0.074	0.175	4.25	9.51	0.00481	1.36	RV	CELLTYPE	CM	control_LMNA	7	15
TMEM245	0.516	0.038	0.633	1.39	7.26	10.1	0.00378	1.42	RV	CELLTYPE	CM	control_LMNA	7	15
WDR41	0.515	0.0328	0.152	0.329	5.19	10.7	0.00302	1.48	RV	CELLTYPE	CM	control_LMNA	7	15
ANKRA2	0.514	0.0244	0.0677	0.147	4.04	11.9	0.00192	1.61	RV	CELLTYPE	CM	control_LMNA	7	15
DYNC2H1	0.514	0.0247	0.102	0.224	4.63	11.9	0.00195	1.61	RV	CELLTYPE	CM	control_LMNA	7	15
PARD3B	0.514	0.00542	0.911	2.09	7.82	18.8	0.000193	2.27	RV	CELLTYPE	CM	control_LMNA	7	15
AK3	0.512	0.0285	0.253	0.578	5.97	11.3	0.00241	1.55	RV	CELLTYPE	CM	control_LMNA	7	15
GBF1	0.512	0.00804	1.07	2.49	8.07	16.8	0.000367	2.09	RV	CELLTYPE	CM	control_LMNA	7	15
SPEN	0.512	0.0361	0.267	0.6	6.01	10.3	0.00348	1.44	RV	CELLTYPE	CM	control_LMNA	7	15
ASCC2	0.511	0.045	0.169	0.376	5.35	9.43	0.00497	1.35	RV	CELLTYPE	CM	control_LMNA	7	15
PAK2	0.511	0.0224	0.332	0.746	6.32	12.2	0.00171	1.65	RV	CELLTYPE	CM	control_LMNA	7	15
PLEKHM1	0.511	0.0341	0.0931	0.201	4.45	10.6	0.00319	1.47	RV	CELLTYPE	CM	control_LMNA	7	15
APC	0.508	0.0436	0.351	0.775	6.43	9.56	0.00471	1.36	RV	CELLTYPE	CM	control_LMNA	7	15
AC021231.1	0.507	0.0372	0.204	0.441	5.59	10.2	0.00365	1.43	RV	CELLTYPE	CM	control_LMNA	7	15
NDFIP2	0.507	0.0427	0.195	0.432	5.57	9.66	0.00454	1.37	RV	CELLTYPE	CM	control_LMNA	7	15
PTCD2	0.507	0.0426	0.0463	0.106	3.54	9.66	0.00453	1.37	RV	CELLTYPE	CM	control_LMNA	7	15
SMAD4	0.507	0.0297	0.0948	0.208	4.53	11.1	0.00258	1.53	RV	CELLTYPE	CM	control_LMNA	7	15
BCL2L1	0.502	0.0155	0.164	0.373	5.33	13.8	0.000988	1.81	RV	CELLTYPE	CM	control_LMNA	7	15
ARMC8	0.501	0.0151	0.487	1.09	6.92	13.9	0.000942	1.82	RV	CELLTYPE	CM	control_LMNA	7	15

## Sheet: PKP2_control
Gene	logFC	FDR	mean_exp_control	mean_exp_genotype	logCPM	F	PValue	FDR_plot	Region	annotation_level	cell_type	comparison	Observations_genotype	Observations_reference
SLITRK4	5.63	0.000424	0.000238	0.0143	-0.344	63.8	3.34e-08	3.37	RV	CELLTYPE	CM	control_PKP2	5	15
ACSM2B	4.87	0.0465	0.000789	0.0533	0.993	12.2	0.00191	1.33	RV	CELLTYPE	CM	control_PKP2	5	15
KCNJ16	4.57	0.0207	0.000403	0.035	0.245	17.5	0.000333	1.68	RV	CELLTYPE	CM	control_PKP2	5	15
IL31RA	4.41	0.000424	0.00362	0.0532	1.53	53.3	1.57e-07	3.37	RV	CELLTYPE	CM	control_PKP2	5	15
SCGB3A2	4.05	0.0111	0.00234	0.0254	0.639	21.4	0.00011	1.95	RV	CELLTYPE	CM	control_PKP2	5	15
BMPR1B-DT	3.99	0.00125	0.00196	0.0457	0.696	38.3	2.2e-06	2.9	RV	CELLTYPE	CM	control_PKP2	5	15
AL078590.3	3.94	0.00707	0.077	0.873	5.46	24.8	4.44e-05	2.15	RV	CELLTYPE	CM	control_PKP2	5	15
ADGRF4	3.87	0.0169	0.00132	0.0218	0.171	18.7	0.000237	1.77	RV	CELLTYPE	CM	control_PKP2	5	15
AP001646.3	3.83	0.000531	0.000744	0.0157	-0.37	46.4	4.91e-07	3.28	RV	CELLTYPE	CM	control_PKP2	5	15
C14orf132	3.7	0.00069	0.00323	0.0447	1.26	43.5	8.21e-07	3.16	RV	CELLTYPE	CM	control_PKP2	5	15
ANKRD45	3.58	0.000915	0.00379	0.0948	1.72	41.3	1.24e-06	3.04	RV	CELLTYPE	CM	control_PKP2	5	15
AC093730.1	3.53	0.0465	0.0473	0.421	4.57	12.2	0.00191	1.33	RV	CELLTYPE	CM	control_PKP2	5	15
AL078590.2	3.45	0.0117	0.00509	0.0787	1.71	20.7	0.00013	1.93	RV	CELLTYPE	CM	control_PKP2	5	15
ALDOB	3.34	0.0214	0.00605	0.0659	1.64	17.3	0.00036	1.67	RV	CELLTYPE	CM	control_PKP2	5	15
KLRF2	3.33	0.0169	0.000867	0.0126	-0.451	18.6	0.000238	1.77	RV	CELLTYPE	CM	control_PKP2	5	15
AC090673.1	3.32	0.021	0.00181	0.0148	0.0474	17.4	0.000346	1.68	RV	CELLTYPE	CM	control_PKP2	5	15
VWA5B1	3.32	0.0142	0.00243	0.0371	0.854	19.7	0.000175	1.85	RV	CELLTYPE	CM	control_PKP2	5	15
EDA2R	3.21	0.0204	0.00463	0.0309	1.19	17.6	0.000325	1.69	RV	CELLTYPE	CM	control_PKP2	5	15
SPINK1	3.18	0.00579	0.00213	0.0235	0.548	26.2	3.1e-05	2.24	RV	CELLTYPE	CM	control_PKP2	5	15
HBA2	3.15	0.0198	0.00163	0.0634	1.17	17.8	0.000307	1.7	RV	CELLTYPE	CM	control_PKP2	5	15
LINC01320	3.08	0.0407	0.00155	0.0317	0.441	12.9	0.00148	1.39	RV	CELLTYPE	CM	control_PKP2	5	15
FRMD7	2.98	0.0298	0.00276	0.0214	0.432	15	0.000734	1.53	RV	CELLTYPE	CM	control_PKP2	5	15
AC002463.1	2.89	0.000443	0.00503	0.0501	1.34	50	2.69e-07	3.35	RV	CELLTYPE	CM	control_PKP2	5	15
PLCE1-AS2	2.88	0.0355	0.00228	0.0126	0.197	13.8	0.00108	1.45	RV	CELLTYPE	CM	control_PKP2	5	15
ADGRL3	2.87	0.00302	0.0696	0.771	5.38	30.9	1.04e-05	2.52	RV	CELLTYPE	CM	control_PKP2	5	15
FKBP5	2.84	0.00139	1.22	9.4	9.03	36.7	3.04e-06	2.86	RV	CELLTYPE	CM	control_PKP2	5	15
AL020998.1	2.83	0.0488	0.0015	0.0164	-0.102	11.9	0.00207	1.31	RV	CELLTYPE	CM	control_PKP2	5	15
ARSJ	2.81	0.00807	0.00363	0.0354	0.942	23.8	5.77e-05	2.09	RV	CELLTYPE	CM	control_PKP2	5	15
AL606807.1	2.79	0.0402	0.016	0.136	2.78	13	0.00144	1.4	RV	CELLTYPE	CM	control_PKP2	5	15
C5orf46	2.71	0.00929	0.0323	0.22	3.83	23	7.13e-05	2.03	RV	CELLTYPE	CM	control_PKP2	5	15
AC108067.1	2.69	0.0153	0.00695	0.0833	1.51	19.3	0.000196	1.81	RV	CELLTYPE	CM	control_PKP2	5	15
HYAL4	2.63	0.00834	0.00345	0.0213	0.565	23.6	6.02e-05	2.08	RV	CELLTYPE	CM	control_PKP2	5	15
AP003472.1	2.59	0.0115	0.00199	0.0166	0.0965	20.8	0.000127	1.94	RV	CELLTYPE	CM	control_PKP2	5	15
EDNRA	2.59	0.0486	0.108	0.644	5.29	12	0.00205	1.31	RV	CELLTYPE	CM	control_PKP2	5	15
COTL1	2.57	0.000424	0.0126	0.112	2.58	53.1	1.62e-07	3.37	RV	CELLTYPE	CM	control_PKP2	5	15
PTH1R	2.54	0.0284	0.00916	0.0565	1.88	15.4	0.000651	1.55	RV	CELLTYPE	CM	control_PKP2	5	15
AC092440.1	2.46	0.0212	0.00352	0.0238	0.815	17.3	0.000352	1.67	RV	CELLTYPE	CM	control_PKP2	5	15
AL133417.1	2.44	0.00944	0.00212	0.0223	0.185	22.4	8.17e-05	2.02	RV	CELLTYPE	CM	control_PKP2	5	15
MBOAT2	2.44	0.000424	0.159	1.09	5.96	59.8	5.86e-08	3.37	RV	CELLTYPE	CM	control_PKP2	5	15
UNC80	2.39	0.00139	0.00777	0.0833	2.09	36.8	2.93e-06	2.86	RV	CELLTYPE	CM	control_PKP2	5	15
MAP2	2.37	0.0064	0.019	0.13	2.95	25.4	3.85e-05	2.19	RV	CELLTYPE	CM	control_PKP2	5	15
PHLDA1	2.34	0.0285	0.0198	0.223	3.46	15.3	0.000668	1.54	RV	CELLTYPE	CM	control_PKP2	5	15
AC084032.1	2.33	0.032	0.00187	0.0142	-0.181	14.5	0.00086	1.49	RV	CELLTYPE	CM	control_PKP2	5	15
LINC02585	2.3	0.0161	0.00218	0.0132	-0.0509	18.9	0.000217	1.79	RV	CELLTYPE	CM	control_PKP2	5	15
SLC7A8	2.3	0.000424	0.0849	0.537	5.02	52.9	1.68e-07	3.37	RV	CELLTYPE	CM	control_PKP2	5	15
ATRNL1	2.29	0.0227	0.11	0.661	5.37	16.8	0.000409	1.64	RV	CELLTYPE	CM	control_PKP2	5	15
PLCE1	2.29	0.00177	0.107	0.705	5.45	35.1	4.21e-06	2.75	RV	CELLTYPE	CM	control_PKP2	5	15
MUM1L1	2.27	0.00147	0.0458	0.224	3.95	36.2	3.3e-06	2.83	RV	CELLTYPE	CM	control_PKP2	5	15
SRCIN1	2.25	0.00736	0.00372	0.0271	0.706	24.5	4.83e-05	2.13	RV	CELLTYPE	CM	control_PKP2	5	15
CPNE8	2.22	0.00846	0.0808	0.607	5.07	23.5	6.21e-05	2.07	RV	CELLTYPE	CM	control_PKP2	5	15
C6	2.21	0.00736	0.355	2.06	7.03	24.4	4.86e-05	2.13	RV	CELLTYPE	CM	control_PKP2	5	15
AL359397.2	2.17	0.00736	0.00606	0.0339	1.1	24.4	4.84e-05	2.13	RV	CELLTYPE	CM	control_PKP2	5	15
PROS1	2.16	0.00951	0.0675	0.384	4.7	22.4	8.3e-05	2.02	RV	CELLTYPE	CM	control_PKP2	5	15
CNGB1	2.14	0.0229	0.00631	0.0637	1.62	16.8	0.000419	1.64	RV	CELLTYPE	CM	control_PKP2	5	15
PHF21B	2.12	0.0227	0.00692	0.0424	1.51	16.8	0.000412	1.64	RV	CELLTYPE	CM	control_PKP2	5	15
PTCHD4	2.07	0.0111	0.0235	0.0634	2.72	21.3	0.000113	1.95	RV	CELLTYPE	CM	control_PKP2	5	15
KLHL36	2.06	0.000443	0.118	0.674	5.4	50.8	2.33e-07	3.35	RV	CELLTYPE	CM	control_PKP2	5	15
SHC4	2.06	0.00125	0.0341	0.188	3.62	38.2	2.23e-06	2.9	RV	CELLTYPE	CM	control_PKP2	5	15
AC092813.1	2.05	0.0408	0.00209	0.0145	-0.0436	12.9	0.00148	1.39	RV	CELLTYPE	CM	control_PKP2	5	15
ADO	1.99	0.0249	0.0128	0.0482	1.95	16.1	0.000508	1.6	RV	CELLTYPE	CM	control_PKP2	5	15
DHRS3	1.98	0.000424	0.139	0.756	5.57	53.2	1.61e-07	3.37	RV	CELLTYPE	CM	control_PKP2	5	15
DLGAP1	1.98	0.00676	0.0779	0.433	4.83	25	4.16e-05	2.17	RV	CELLTYPE	CM	control_PKP2	5	15
LINC00222	1.97	0.00509	0.0188	0.111	2.74	27.1	2.53e-05	2.29	RV	CELLTYPE	CM	control_PKP2	5	15
PIK3R1	1.96	0.028	1.66	6.37	8.98	15.4	0.000638	1.55	RV	CELLTYPE	CM	control_PKP2	5	15
AC090772.2	1.95	0.0464	0.00928	0.0513	1.75	12.2	0.00189	1.33	RV	CELLTYPE	CM	control_PKP2	5	15
TINAG	1.93	0.0275	0.0238	0.119	3.09	15.5	0.000619	1.56	RV	CELLTYPE	CM	control_PKP2	5	15
CUX2	1.92	0.0402	0.0204	0.115	3.01	13	0.00145	1.4	RV	CELLTYPE	CM	control_PKP2	5	15
PDC	1.9	0.0433	0.0138	0.0621	2.15	12.5	0.00168	1.36	RV	CELLTYPE	CM	control_PKP2	5	15
FLVCR2	1.88	0.0172	0.0217	0.078	2.72	18.5	0.000248	1.76	RV	CELLTYPE	CM	control_PKP2	5	15
GLT8D2	1.87	0.0474	0.0421	0.114	3.58	12.1	0.00197	1.32	RV	CELLTYPE	CM	control_PKP2	5	15
AL133346.1	1.83	0.0355	0.0106	0.0509	1.86	13.8	0.00109	1.45	RV	CELLTYPE	CM	control_PKP2	5	15
BCL2	1.83	0.00386	0.256	1.31	6.47	29.2	1.51e-05	2.41	RV	CELLTYPE	CM	control_PKP2	5	15
RERGL	1.83	0.00562	0.0254	0.126	3.18	26.4	2.94e-05	2.25	RV	CELLTYPE	CM	control_PKP2	5	15
HSPA2	1.82	0.0456	0.00661	0.0393	1.35	12.3	0.00184	1.34	RV	CELLTYPE	CM	control_PKP2	5	15
SNCA	1.82	0.00723	0.0179	0.0827	2.57	24.7	4.59e-05	2.14	RV	CELLTYPE	CM	control_PKP2	5	15
ACADL	1.81	0.027	0.00877	0.0398	1.59	15.7	0.000587	1.57	RV	CELLTYPE	CM	control_PKP2	5	15
AC078955.1	1.8	0.0291	0.0843	0.269	4.53	15.1	0.000704	1.54	RV	CELLTYPE	CM	control_PKP2	5	15
ZNF727	1.79	0.021	0.0124	0.0791	2.27	17.4	0.000346	1.68	RV	CELLTYPE	CM	control_PKP2	5	15
C5AR1	1.77	0.0249	0.0288	0.148	3.35	16.1	0.000521	1.6	RV	CELLTYPE	CM	control_PKP2	5	15
SDSL	1.77	0.0485	0.00487	0.0229	0.803	12	0.00204	1.31	RV	CELLTYPE	CM	control_PKP2	5	15
BAAT	1.75	0.0357	0.00399	0.0179	0.395	13.8	0.00109	1.45	RV	CELLTYPE	CM	control_PKP2	5	15
TMEM236	1.75	0.0425	0.0116	0.0446	1.72	12.6	0.00161	1.37	RV	CELLTYPE	CM	control_PKP2	5	15
WASHC2A	1.75	0.029	0.065	0.433	4.61	15.2	0.000694	1.54	RV	CELLTYPE	CM	control_PKP2	5	15
TTLL7	1.74	0.0161	0.0491	0.21	3.97	19	0.000216	1.79	RV	CELLTYPE	CM	control_PKP2	5	15
XIRP2-AS1	1.73	0.0429	0.00581	0.0284	1.16	12.6	0.00165	1.37	RV	CELLTYPE	CM	control_PKP2	5	15
GRK3	1.72	0.00188	0.145	0.905	5.78	34.6	4.65e-06	2.73	RV	CELLTYPE	CM	control_PKP2	5	15
CLSTN2	1.71	0.0249	0.0451	0.228	3.95	16.1	0.00052	1.6	RV	CELLTYPE	CM	control_PKP2	5	15
LINC00211	1.71	0.0334	0.018	0.0952	2.53	14.2	0.000954	1.48	RV	CELLTYPE	CM	control_PKP2	5	15
PRICKLE2	1.71	0.012	0.0403	0.189	3.74	20.5	0.000139	1.92	RV	CELLTYPE	CM	control_PKP2	5	15
ST8SIA5	1.71	0.0099	0.0739	0.257	4.45	22	9.1e-05	2	RV	CELLTYPE	CM	control_PKP2	5	15
AC019211.1	1.7	0.0249	0.108	0.389	4.96	16.1	0.000512	1.6	RV	CELLTYPE	CM	control_PKP2	5	15
C9orf84	1.7	0.0225	0.133	0.485	5.27	16.9	0.000399	1.65	RV	CELLTYPE	CM	control_PKP2	5	15
CENPA	1.7	0.00562	0.0163	0.062	2.34	26.5	2.9e-05	2.25	RV	CELLTYPE	CM	control_PKP2	5	15
GPR137C	1.69	0.00331	0.0199	0.0873	2.7	30.1	1.23e-05	2.48	RV	CELLTYPE	CM	control_PKP2	5	15
TMEM100	1.68	0.0448	0.0412	0.129	3.47	12.4	0.00176	1.35	RV	CELLTYPE	CM	control_PKP2	5	15
AC058791.1	1.67	0.0249	0.176	0.894	5.9	16.1	0.000512	1.6	RV	CELLTYPE	CM	control_PKP2	5	15
RPS6KA2	1.67	0.000531	0.276	1.04	6.34	46.4	4.91e-07	3.28	RV	CELLTYPE	CM	control_PKP2	5	15
AC107204.1	1.65	0.0372	0.00453	0.0204	0.682	13.5	0.00121	1.43	RV	CELLTYPE	CM	control_PKP2	5	15
DPYSL2	1.65	0.00108	0.131	0.535	5.29	39.5	1.73e-06	2.97	RV	CELLTYPE	CM	control_PKP2	5	15
PPM1E	1.64	0.00613	0.0899	0.365	4.82	25.7	3.57e-05	2.21	RV	CELLTYPE	CM	control_PKP2	5	15
TRHDE	1.63	0.0448	0.0116	0.0454	1.88	12.3	0.00179	1.35	RV	CELLTYPE	CM	control_PKP2	5	15
FAM13C	1.62	0.00284	0.0581	0.198	4.13	31.4	9.22e-06	2.55	RV	CELLTYPE	CM	control_PKP2	5	15
MED12L	1.62	0.0308	0.0526	0.192	4.02	14.7	0.000807	1.51	RV	CELLTYPE	CM	control_PKP2	5	15
ZNF189	1.62	0.000638	0.175	0.826	5.82	44.6	6.75e-07	3.2	RV	CELLTYPE	CM	control_PKP2	5	15
ARFGEF3	1.61	0.0119	0.0213	0.103	2.86	20.6	0.000136	1.92	RV	CELLTYPE	CM	control_PKP2	5	15
ASIP	1.61	0.0064	0.0952	0.381	4.88	25.4	3.85e-05	2.19	RV	CELLTYPE	CM	control_PKP2	5	15
NEURL1B	1.61	0.0161	0.0242	0.113	2.96	19	0.000217	1.79	RV	CELLTYPE	CM	control_PKP2	5	15
PDCD4	1.61	0.00302	0.156	0.608	5.48	31	1e-05	2.52	RV	CELLTYPE	CM	control_PKP2	5	15
SPON1-AS1	1.6	0.0291	0.0173	0.0925	2.62	15.1	0.000701	1.54	RV	CELLTYPE	CM	control_PKP2	5	15
HLF	1.59	0.00448	0.073	0.266	4.39	27.9	2.05e-05	2.35	RV	CELLTYPE	CM	control_PKP2	5	15
RANBP17	1.59	0.00572	0.117	0.528	5.27	26.3	3.03e-05	2.24	RV	CELLTYPE	CM	control_PKP2	5	15
TMEM9B-AS1	1.59	0.0302	0.056	0.194	3.95	14.9	0.000752	1.52	RV	CELLTYPE	CM	control_PKP2	5	15
NUP62CL	1.57	0.0161	0.00451	0.0227	0.656	18.9	0.000219	1.79	RV	CELLTYPE	CM	control_PKP2	5	15
EPB41L4B	1.55	0.023	0.149	0.61	5.52	16.7	0.000431	1.64	RV	CELLTYPE	CM	control_PKP2	5	15
GPR173	1.55	0.0114	0.0208	0.115	2.8	21.1	0.000119	1.94	RV	CELLTYPE	CM	control_PKP2	5	15
PDZD2	1.54	0.00248	3.17	13.1	9.9	32.4	7.38e-06	2.61	RV	CELLTYPE	CM	control_PKP2	5	15
TMTC1	1.54	0.000443	0.429	1.77	7.01	49.5	2.93e-07	3.35	RV	CELLTYPE	CM	control_PKP2	5	15
PAK1	1.53	0.023	0.0342	0.12	3.31	16.6	0.000446	1.64	RV	CELLTYPE	CM	control_PKP2	5	15
AKTIP	1.52	0.000531	0.0999	0.389	4.87	47.2	4.3e-07	3.28	RV	CELLTYPE	CM	control_PKP2	5	15
TTC39C	1.52	0.00485	0.0621	0.308	4.35	27.4	2.34e-05	2.31	RV	CELLTYPE	CM	control_PKP2	5	15
AL139807.1	1.51	0.0419	0.0264	0.0849	2.92	12.7	0.00157	1.38	RV	CELLTYPE	CM	control_PKP2	5	15
GRIA3	1.5	0.0385	0.0295	0.115	3.23	13.3	0.0013	1.42	RV	CELLTYPE	CM	control_PKP2	5	15
NAAA	1.5	0.00069	0.047	0.18	3.79	43.5	8.16e-07	3.16	RV	CELLTYPE	CM	control_PKP2	5	15
SLC25A30	1.5	0.0115	0.151	0.496	5.45	20.9	0.000125	1.94	RV	CELLTYPE	CM	control_PKP2	5	15
NME5	1.49	0.000993	0.0487	0.154	3.75	40.2	1.51e-06	3	RV	CELLTYPE	CM	control_PKP2	5	15
RPGR	1.49	0.00432	0.0445	0.169	3.69	28.2	1.92e-05	2.36	RV	CELLTYPE	CM	control_PKP2	5	15
AC016831.7	1.48	0.00932	2.56	11.6	9.69	22.8	7.41e-05	2.03	RV	CELLTYPE	CM	control_PKP2	5	15
ALDH1L1-AS2	1.47	0.0339	0.0284	0.064	2.79	14.1	0.000976	1.47	RV	CELLTYPE	CM	control_PKP2	5	15
KLF9	1.47	0.016	0.149	0.494	5.31	19.1	0.00021	1.8	RV	CELLTYPE	CM	control_PKP2	5	15
AL353743.2	1.46	0.0404	0.00716	0.0232	1.16	12.9	0.00146	1.39	RV	CELLTYPE	CM	control_PKP2	5	15
MATN2	1.45	0.0285	0.0462	0.169	3.76	15.3	0.000672	1.54	RV	CELLTYPE	CM	control_PKP2	5	15
MBNL3	1.45	0.0169	0.0559	0.17	3.94	18.6	0.00024	1.77	RV	CELLTYPE	CM	control_PKP2	5	15
SMOC2	1.45	0.0251	0.0187	0.0806	2.54	16	0.000527	1.6	RV	CELLTYPE	CM	control_PKP2	5	15
ATP6AP1L	1.44	0.00188	0.0892	0.34	4.74	34.4	4.84e-06	2.73	RV	CELLTYPE	CM	control_PKP2	5	15
SAMHD1	1.44	0.023	0.101	0.441	4.94	16.6	0.000434	1.64	RV	CELLTYPE	CM	control_PKP2	5	15
AL596220.1	1.43	0.0183	0.0479	0.184	3.81	18.2	0.000271	1.74	RV	CELLTYPE	CM	control_PKP2	5	15
FOXO3	1.43	0.000512	1.08	4.45	8.39	48	3.73e-07	3.29	RV	CELLTYPE	CM	control_PKP2	5	15
TEX41	1.43	0.0322	0.0132	0.0488	2.04	14.4	0.00088	1.49	RV	CELLTYPE	CM	control_PKP2	5	15
ANTXR2	1.42	0.00283	0.248	0.966	6.21	31.5	8.97e-06	2.55	RV	CELLTYPE	CM	control_PKP2	5	15
CASC2	1.42	0.0184	0.0396	0.167	3.62	18.2	0.000275	1.74	RV	CELLTYPE	CM	control_PKP2	5	15
MT-CO3	1.42	0.0276	0.563	1.5	7.16	15.5	0.000624	1.56	RV	CELLTYPE	CM	control_PKP2	5	15
HEG1	1.41	0.00609	0.356	1.38	6.67	25.8	3.47e-05	2.22	RV	CELLTYPE	CM	control_PKP2	5	15
AC006116.8	1.39	0.0325	0.0195	0.0526	2.38	14.4	0.000903	1.49	RV	CELLTYPE	CM	control_PKP2	5	15
SPEF2	1.39	0.0111	0.0276	0.112	3.12	21.3	0.000111	1.95	RV	CELLTYPE	CM	control_PKP2	5	15
PCSK5	1.38	0.0227	0.0983	0.337	4.83	16.8	0.000408	1.64	RV	CELLTYPE	CM	control_PKP2	5	15
C1orf21	1.37	0.0111	0.886	3.22	8	21.3	0.000112	1.95	RV	CELLTYPE	CM	control_PKP2	5	15
NPR3	1.37	0.0386	0.0742	0.191	4.29	13.2	0.00131	1.41	RV	CELLTYPE	CM	control_PKP2	5	15
AC027117.2	1.36	0.00302	0.248	0.88	6.12	30.8	1.07e-05	2.52	RV	CELLTYPE	CM	control_PKP2	5	15
LEPR	1.36	0.00693	0.0248	0.0981	2.85	24.9	4.31e-05	2.16	RV	CELLTYPE	CM	control_PKP2	5	15
ARRDC3	1.35	0.0197	0.0572	0.213	3.99	17.8	0.000304	1.7	RV	CELLTYPE	CM	control_PKP2	5	15
AC015813.2	1.34	0.0171	0.0833	0.22	4.36	18.5	0.000245	1.77	RV	CELLTYPE	CM	control_PKP2	5	15
AL592287.1	1.34	0.0113	0.0283	0.087	3.05	21.1	0.000117	1.95	RV	CELLTYPE	CM	control_PKP2	5	15
FAM186A	1.34	0.0302	0.0135	0.0483	1.98	14.9	0.000749	1.52	RV	CELLTYPE	CM	control_PKP2	5	15
FOXO1	1.34	0.00177	0.572	2.1	7.37	35.1	4.16e-06	2.75	RV	CELLTYPE	CM	control_PKP2	5	15
RHOBTB1	1.34	0.0158	0.279	1.04	6.39	19.2	0.000203	1.8	RV	CELLTYPE	CM	control_PKP2	5	15
ARHGAP24	1.33	0.023	1.6	5.51	8.88	16.5	0.000447	1.64	RV	CELLTYPE	CM	control_PKP2	5	15
ATAD2	1.33	0.00836	0.355	1.26	6.64	23.6	6.08e-05	2.08	RV	CELLTYPE	CM	control_PKP2	5	15
DOCK5	1.33	0.00232	0.655	2.4	7.57	33.1	6.43e-06	2.64	RV	CELLTYPE	CM	control_PKP2	5	15
MTM1	1.33	0.000899	0.102	0.327	4.8	41.8	1.13e-06	3.05	RV	CELLTYPE	CM	control_PKP2	5	15
SPATA6L	1.33	0.0271	0.0169	0.0761	2.34	15.6	0.000605	1.57	RV	CELLTYPE	CM	control_PKP2	5	15
VCL	1.33	0.0111	1.5	4.94	8.73	21.3	0.000113	1.95	RV	CELLTYPE	CM	control_PKP2	5	15
KCNAB2	1.32	0.0295	0.0757	0.28	4.47	15	0.000722	1.53	RV	CELLTYPE	CM	control_PKP2	5	15
PPFIA2-AS1	1.32	0.029	0.00645	0.0226	0.969	15.2	0.000692	1.54	RV	CELLTYPE	CM	control_PKP2	5	15
XPR1	1.31	0.00898	2.1	7.06	9.17	23.2	6.77e-05	2.05	RV	CELLTYPE	CM	control_PKP2	5	15
RIDA	1.3	0.0123	0.0487	0.159	3.74	20.4	0.000144	1.91	RV	CELLTYPE	CM	control_PKP2	5	15
UBALD2	1.3	0.0304	0.0261	0.0804	2.83	14.8	0.000775	1.52	RV	CELLTYPE	CM	control_PKP2	5	15
ZNF106	1.3	0.0041	1.01	3.18	8.1	28.6	1.76e-05	2.39	RV	CELLTYPE	CM	control_PKP2	5	15
OSBPL6	1.29	0.0236	0.147	0.475	5.34	16.4	0.000464	1.63	RV	CELLTYPE	CM	control_PKP2	5	15
SLC2A12	1.29	0.00929	0.232	0.614	5.88	23	7.07e-05	2.03	RV	CELLTYPE	CM	control_PKP2	5	15
AC008629.1	1.28	0.00788	0.0891	0.27	4.58	23.9	5.53e-05	2.1	RV	CELLTYPE	CM	control_PKP2	5	15
NFKBIA	1.28	0.0348	0.156	0.452	5.38	14	0.00102	1.46	RV	CELLTYPE	CM	control_PKP2	5	15
OSBPL11	1.28	0.0159	0.158	0.445	5.35	19.1	0.000208	1.8	RV	CELLTYPE	CM	control_PKP2	5	15
PHYHD1	1.28	0.0141	0.0753	0.259	4.4	19.8	0.000172	1.85	RV	CELLTYPE	CM	control_PKP2	5	15
SYTL2	1.28	0.0402	0.0112	0.0376	1.75	13	0.00145	1.4	RV	CELLTYPE	CM	control_PKP2	5	15
EDDM13	1.27	0.0374	0.0777	0.188	4.3	13.4	0.00122	1.43	RV	CELLTYPE	CM	control_PKP2	5	15
IP6K3	1.27	0.023	0.23	0.633	5.88	16.6	0.00044	1.64	RV	CELLTYPE	CM	control_PKP2	5	15
LINC00886	1.27	0.000918	0.194	0.643	5.73	40.9	1.34e-06	3.04	RV	CELLTYPE	CM	control_PKP2	5	15
MAP3K7CL	1.27	0.0249	0.0309	0.125	3.21	16.1	0.000514	1.6	RV	CELLTYPE	CM	control_PKP2	5	15
APPL2	1.24	0.00283	0.328	0.981	6.44	31.6	8.85e-06	2.55	RV	CELLTYPE	CM	control_PKP2	5	15
ARHGAP26	1.24	0.00188	1.98	6.54	9.09	34.5	4.74e-06	2.73	RV	CELLTYPE	CM	control_PKP2	5	15
ATP2C1	1.24	0.00535	0.681	1.95	7.52	26.7	2.73e-05	2.27	RV	CELLTYPE	CM	control_PKP2	5	15
CBFB	1.24	0.00055	0.182	0.617	5.69	45.8	5.45e-07	3.26	RV	CELLTYPE	CM	control_PKP2	5	15
AL355315.1	1.23	0.027	0.0426	0.128	3.5	15.7	0.000591	1.57	RV	CELLTYPE	CM	control_PKP2	5	15
RBL2	1.23	0.023	0.295	0.814	6.22	16.7	0.000427	1.64	RV	CELLTYPE	CM	control_PKP2	5	15
RSPH9	1.23	0.0285	0.00979	0.0287	1.55	15.3	0.000663	1.54	RV	CELLTYPE	CM	control_PKP2	5	15
SLBP	1.23	0.0348	0.0925	0.333	4.69	14	0.00102	1.46	RV	CELLTYPE	CM	control_PKP2	5	15
ZBTB16	1.23	0.021	2.08	7.04	9.22	17.4	0.000343	1.68	RV	CELLTYPE	CM	control_PKP2	5	15
IGF2R	1.22	0.0236	0.382	1.26	6.67	16.4	0.000465	1.63	RV	CELLTYPE	CM	control_PKP2	5	15
ZNF844	1.22	0.0215	0.0812	0.218	4.35	17.2	0.000366	1.67	RV	CELLTYPE	CM	control_PKP2	5	15
DNAJC27-AS1	1.21	0.00954	0.0431	0.156	3.64	22.3	8.39e-05	2.02	RV	CELLTYPE	CM	control_PKP2	5	15
DRAIC	1.21	0.0474	0.0132	0.0481	2.02	12.1	0.00196	1.32	RV	CELLTYPE	CM	control_PKP2	5	15
ADCY10	1.2	0.0249	0.0139	0.0484	2.06	16.1	0.000511	1.6	RV	CELLTYPE	CM	control_PKP2	5	15
CC2D2A	1.2	0.0322	0.0586	0.169	3.93	14.4	0.000878	1.49	RV	CELLTYPE	CM	control_PKP2	5	15
CCDC93	1.2	0.016	0.501	1.52	7.06	19	0.000211	1.8	RV	CELLTYPE	CM	control_PKP2	5	15
PTPN14	1.19	0.00302	0.414	1.35	6.87	30.7	1.08e-05	2.52	RV	CELLTYPE	CM	control_PKP2	5	15
RHBDL2	1.19	0.0286	0.0942	0.271	4.67	15.2	0.000674	1.54	RV	CELLTYPE	CM	control_PKP2	5	15
TBPL1	1.18	0.0475	0.0951	0.26	4.64	12.1	0.00198	1.32	RV	CELLTYPE	CM	control_PKP2	5	15
CDKL5	1.17	0.00775	0.366	0.983	6.57	24.1	5.34e-05	2.11	RV	CELLTYPE	CM	control_PKP2	5	15
FEZ2	1.17	0.0448	0.211	0.725	5.96	12.4	0.00178	1.35	RV	CELLTYPE	CM	control_PKP2	5	15
RORA	1.17	0.0143	0.546	1.75	7.27	19.6	0.000178	1.84	RV	CELLTYPE	CM	control_PKP2	5	15
SPDYA	1.17	0.00932	0.0447	0.128	3.55	22.9	7.33e-05	2.03	RV	CELLTYPE	CM	control_PKP2	5	15
ZNF208	1.17	0.0271	0.4	1.36	6.85	15.6	0.000599	1.57	RV	CELLTYPE	CM	control_PKP2	5	15
AC025159.1	1.16	0.0232	0.145	0.434	5.26	16.5	0.000454	1.63	RV	CELLTYPE	CM	control_PKP2	5	15
FGD4	1.16	0.00485	1.06	2.93	8.08	27.4	2.34e-05	2.31	RV	CELLTYPE	CM	control_PKP2	5	15
HIST1H2BN	1.16	0.0342	0.0252	0.0753	2.84	14.1	0.000986	1.47	RV	CELLTYPE	CM	control_PKP2	5	15
C11orf65	1.15	0.021	0.0876	0.251	4.54	17.4	0.000342	1.68	RV	CELLTYPE	CM	control_PKP2	5	15
DUSP19	1.15	0.0446	0.0266	0.0742	2.84	12.4	0.00175	1.35	RV	CELLTYPE	CM	control_PKP2	5	15
MMP24OS	1.15	0.0334	0.0366	0.117	3.32	14.2	0.000957	1.48	RV	CELLTYPE	CM	control_PKP2	5	15
FAM214A	1.13	0.00775	0.484	1.46	6.97	24	5.38e-05	2.11	RV	CELLTYPE	CM	control_PKP2	5	15
NSDHL	1.13	0.0374	0.0278	0.0822	2.94	13.4	0.00123	1.43	RV	CELLTYPE	CM	control_PKP2	5	15
SAMD12	1.13	0.0285	0.594	1.63	7.25	15.3	0.000657	1.54	RV	CELLTYPE	CM	control_PKP2	5	15
UNC5D	1.13	0.0325	0.0691	0.163	4.14	14.4	0.000901	1.49	RV	CELLTYPE	CM	control_PKP2	5	15
ELOVL6	1.12	0.0167	0.0285	0.094	2.98	18.7	0.000231	1.78	RV	CELLTYPE	CM	control_PKP2	5	15
CYP3A5	1.11	0.0196	0.132	0.335	5.11	17.8	0.000301	1.71	RV	CELLTYPE	CM	control_PKP2	5	15
FTCDNL1	1.1	0.0167	0.057	0.149	3.91	18.7	0.000231	1.78	RV	CELLTYPE	CM	control_PKP2	5	15
MED30	1.1	0.0352	0.0342	0.098	3.2	13.9	0.00104	1.45	RV	CELLTYPE	CM	control_PKP2	5	15
CRB1	1.09	0.0245	0.0561	0.191	3.96	16.2	0.00049	1.61	RV	CELLTYPE	CM	control_PKP2	5	15
FNDC3B	1.09	0.00248	1.97	6.54	9.13	32.5	7.26e-06	2.61	RV	CELLTYPE	CM	control_PKP2	5	15
MTMR14	1.09	0.0104	0.168	0.489	5.47	21.8	9.71e-05	1.98	RV	CELLTYPE	CM	control_PKP2	5	15
NCKIPSD	1.09	0.0354	0.0195	0.0675	2.44	13.9	0.00107	1.45	RV	CELLTYPE	CM	control_PKP2	5	15
AC091948.1	1.08	0.0231	0.27	0.683	6.1	16.5	0.000451	1.64	RV	CELLTYPE	CM	control_PKP2	5	15
ARL13B	1.08	0.0208	0.0834	0.25	4.53	17.5	0.000336	1.68	RV	CELLTYPE	CM	control_PKP2	5	15
GEN1	1.08	0.0322	0.102	0.294	4.72	14.4	0.000881	1.49	RV	CELLTYPE	CM	control_PKP2	5	15
GLRB	1.08	0.023	0.0677	0.185	4.15	16.7	0.000425	1.64	RV	CELLTYPE	CM	control_PKP2	5	15
LMOD1	1.08	0.0304	0.037	0.103	3.29	14.8	0.000787	1.52	RV	CELLTYPE	CM	control_PKP2	5	15
LIN7A	1.07	0.021	0.241	0.695	5.99	17.4	0.000347	1.68	RV	CELLTYPE	CM	control_PKP2	5	15
ABAT	1.06	0.0357	0.0854	0.255	4.5	13.8	0.0011	1.45	RV	CELLTYPE	CM	control_PKP2	5	15
HBP1	1.06	0.0295	0.155	0.413	5.26	15	0.000722	1.53	RV	CELLTYPE	CM	control_PKP2	5	15
AC112206.2	1.05	0.0402	0.0431	0.145	3.63	13	0.00143	1.4	RV	CELLTYPE	CM	control_PKP2	5	15
GREB1L	1.05	0.0117	0.921	2.59	7.88	20.7	0.000131	1.93	RV	CELLTYPE	CM	control_PKP2	5	15
LINC01301	1.05	0.0485	0.0526	0.165	3.81	12	0.00205	1.31	RV	CELLTYPE	CM	control_PKP2	5	15
TDRD9	1.05	0.0163	0.0415	0.127	3.51	18.9	0.000222	1.79	RV	CELLTYPE	CM	control_PKP2	5	15
AC010542.3	1.04	0.0322	0.029	0.087	2.98	14.4	0.000875	1.49	RV	CELLTYPE	CM	control_PKP2	5	15
ALDH6A1	1.04	0.0424	0.0452	0.134	3.6	12.7	0.00159	1.37	RV	CELLTYPE	CM	control_PKP2	5	15
PDE7A	1.04	0.00859	3.8	9.38	9.89	23.4	6.36e-05	2.07	RV	CELLTYPE	CM	control_PKP2	5	15
SMC6	1.02	0.00944	0.314	0.809	6.32	22.5	8e-05	2.02	RV	CELLTYPE	CM	control_PKP2	5	15
RORA-AS1	1.01	0.0298	0.145	0.355	5.2	15	0.000734	1.53	RV	CELLTYPE	CM	control_PKP2	5	15
USP53	0.993	0.00736	1.16	3.54	8.28	24.4	4.91e-05	2.13	RV	CELLTYPE	CM	control_PKP2	5	15
PCDH9	0.986	0.0225	2.45	5.47	9.25	16.9	0.000401	1.65	RV	CELLTYPE	CM	control_PKP2	5	15
MCMDC2	0.981	0.0271	0.0761	0.195	4.28	15.6	0.000603	1.57	RV	CELLTYPE	CM	control_PKP2	5	15
TBC1D8	0.976	0.00736	0.951	2.38	7.89	24.4	4.91e-05	2.13	RV	CELLTYPE	CM	control_PKP2	5	15
UST	0.961	0.0353	0.209	0.598	5.77	13.9	0.00105	1.45	RV	CELLTYPE	CM	control_PKP2	5	15
ECHDC3	0.952	0.0425	0.168	0.454	5.45	12.7	0.00161	1.37	RV	CELLTYPE	CM	control_PKP2	5	15
CDKL1	0.95	0.0364	0.059	0.138	3.81	13.6	0.00116	1.44	RV	CELLTYPE	CM	control_PKP2	5	15
AL356599.1	0.948	0.0249	0.239	0.543	5.84	16.1	0.00052	1.6	RV	CELLTYPE	CM	control_PKP2	5	15
TMEM164	0.946	0.0168	0.796	2.15	7.67	18.7	0.000233	1.78	RV	CELLTYPE	CM	control_PKP2	5	15
RMDN2	0.944	0.0198	0.102	0.262	4.69	17.8	0.000309	1.7	RV	CELLTYPE	CM	control_PKP2	5	15
PPM1B	0.938	0.00519	0.305	0.813	6.28	26.9	2.61e-05	2.29	RV	CELLTYPE	CM	control_PKP2	5	15
XPO1	0.935	0.0402	0.315	0.847	6.34	12.9	0.00145	1.4	RV	CELLTYPE	CM	control_PKP2	5	15
ZNF827	0.934	0.0153	0.346	0.977	6.46	19.3	0.000195	1.81	RV	CELLTYPE	CM	control_PKP2	5	15
PTPN3	0.931	0.0419	0.439	0.991	6.75	12.7	0.00156	1.38	RV	CELLTYPE	CM	control_PKP2	5	15
MTUS1	0.918	0.00409	1.3	3.36	8.33	28.8	1.68e-05	2.39	RV	CELLTYPE	CM	control_PKP2	5	15
SRSF6	0.918	0.0238	0.185	0.515	5.61	16.4	0.000472	1.62	RV	CELLTYPE	CM	control_PKP2	5	15
CEP76	0.916	0.0225	0.044	0.105	3.46	16.9	0.0004	1.65	RV	CELLTYPE	CM	control_PKP2	5	15
ARHGAP42	0.908	0.0427	0.245	0.692	6.03	12.6	0.00163	1.37	RV	CELLTYPE	CM	control_PKP2	5	15
ACTR6	0.9	0.0306	0.0446	0.105	3.47	14.7	0.000796	1.51	RV	CELLTYPE	CM	control_PKP2	5	15
BTBD8	0.899	0.00996	0.072	0.205	4.26	22	9.22e-05	2	RV	CELLTYPE	CM	control_PKP2	5	15
PGAP2	0.898	0.0385	0.111	0.3	4.86	13.3	0.00129	1.42	RV	CELLTYPE	CM	control_PKP2	5	15
ACSS3	0.887	0.00932	1.17	2.97	8.2	22.9	7.3e-05	2.03	RV	CELLTYPE	CM	control_PKP2	5	15
FAXDC2	0.886	0.0271	0.268	0.6	5.99	15.6	0.000606	1.57	RV	CELLTYPE	CM	control_PKP2	5	15
CREBRF	0.88	0.0376	0.198	0.502	5.59	13.4	0.00125	1.42	RV	CELLTYPE	CM	control_PKP2	5	15
BBOF1	0.873	0.0204	0.0748	0.194	4.24	17.6	0.000323	1.69	RV	CELLTYPE	CM	control_PKP2	5	15
TAB3	0.873	0.0322	0.0724	0.194	4.2	14.5	0.000872	1.49	RV	CELLTYPE	CM	control_PKP2	5	15
CCDC6	0.872	0.0161	0.191	0.506	5.61	19	0.000215	1.79	RV	CELLTYPE	CM	control_PKP2	5	15
SLC1A3	0.87	0.0348	1.87	4.5	8.86	14	0.00102	1.46	RV	CELLTYPE	CM	control_PKP2	5	15
AC093157.1	0.869	0.0325	0.106	0.249	4.68	14.3	0.000913	1.49	RV	CELLTYPE	CM	control_PKP2	5	15
OSBPL1A	0.866	0.0115	0.598	1.44	7.19	20.8	0.000127	1.94	RV	CELLTYPE	CM	control_PKP2	5	15
SUCLG2-AS1	0.861	0.0184	0.206	0.54	5.7	18.1	0.000275	1.74	RV	CELLTYPE	CM	control_PKP2	5	15
AL139260.1	0.857	0.0237	0.308	0.79	6.29	16.4	0.000468	1.63	RV	CELLTYPE	CM	control_PKP2	5	15
MPLKIP	0.857	0.029	0.111	0.255	4.75	15.2	0.000695	1.54	RV	CELLTYPE	CM	control_PKP2	5	15
LINC00882	0.848	0.031	0.404	0.901	6.61	14.7	0.000815	1.51	RV	CELLTYPE	CM	control_PKP2	5	15
KATNAL2	0.842	0.0375	0.165	0.389	5.33	13.4	0.00124	1.43	RV	CELLTYPE	CM	control_PKP2	5	15
PARVA	0.842	0.0256	0.575	1.64	7.26	15.9	0.000543	1.59	RV	CELLTYPE	CM	control_PKP2	5	15
METTL6	0.84	0.0189	0.0778	0.191	4.25	18	0.000289	1.72	RV	CELLTYPE	CM	control_PKP2	5	15
AC104596.1	0.835	0.0287	0.263	0.728	6.06	15.2	0.00068	1.54	RV	CELLTYPE	CM	control_PKP2	5	15
COX10	0.824	0.0453	0.341	0.829	6.4	12.3	0.00183	1.34	RV	CELLTYPE	CM	control_PKP2	5	15
TANC2	0.824	0.0427	0.0899	0.252	4.51	12.6	0.00162	1.37	RV	CELLTYPE	CM	control_PKP2	5	15
PTPRM	0.819	0.0325	4.07	10.6	10	14.4	0.000897	1.49	RV	CELLTYPE	CM	control_PKP2	5	15
SESN1	0.818	0.0304	1.57	3.56	8.58	14.9	0.000766	1.52	RV	CELLTYPE	CM	control_PKP2	5	15
LIN52	0.809	0.0306	0.284	0.661	6.11	14.7	0.000796	1.51	RV	CELLTYPE	CM	control_PKP2	5	15
UBE2D1	0.805	0.0186	0.236	0.486	5.79	18.1	0.00028	1.73	RV	CELLTYPE	CM	control_PKP2	5	15
EFCAB6	0.8	0.0304	0.0952	0.261	4.63	14.8	0.00077	1.52	RV	CELLTYPE	CM	control_PKP2	5	15
FAM135A	0.799	0.0119	0.394	0.899	6.59	20.6	0.000137	1.92	RV	CELLTYPE	CM	control_PKP2	5	15
FASTKD1	0.797	0.0245	0.512	1.09	6.9	16.2	0.000495	1.61	RV	CELLTYPE	CM	control_PKP2	5	15
AC116366.3	0.795	0.0396	0.535	1.21	6.99	13.1	0.00136	1.4	RV	CELLTYPE	CM	control_PKP2	5	15
DMGDH	0.795	0.0448	0.134	0.32	5.05	12.4	0.00177	1.35	RV	CELLTYPE	CM	control_PKP2	5	15
C9orf85	0.792	0.0473	0.22	0.512	5.71	12.1	0.00195	1.32	RV	CELLTYPE	CM	control_PKP2	5	15
LIAS	0.792	0.0448	0.0871	0.174	4.34	12.4	0.00178	1.35	RV	CELLTYPE	CM	control_PKP2	5	15
RARB	0.79	0.04	0.719	1.64	7.46	13.1	0.0014	1.4	RV	CELLTYPE	CM	control_PKP2	5	15
NXPE3	0.789	0.0285	0.154	0.318	5.16	15.3	0.000663	1.54	RV	CELLTYPE	CM	control_PKP2	5	15
TXLNB	0.789	0.0387	0.816	1.55	7.57	13.2	0.00132	1.41	RV	CELLTYPE	CM	control_PKP2	5	15
MFAP3	0.781	0.0385	0.157	0.384	5.28	13.3	0.00129	1.42	RV	CELLTYPE	CM	control_PKP2	5	15
ZFAND4	0.78	0.0425	0.222	0.469	5.72	12.6	0.00161	1.37	RV	CELLTYPE	CM	control_PKP2	5	15
SOS1	0.777	0.032	0.83	2.16	7.7	14.5	0.00086	1.49	RV	CELLTYPE	CM	control_PKP2	5	15
ZNF518A	0.777	0.00988	0.27	0.689	6.09	22.1	9.02e-05	2.01	RV	CELLTYPE	CM	control_PKP2	5	15
AC093827.5	0.773	0.0334	0.0811	0.197	4.32	14.2	0.000947	1.48	RV	CELLTYPE	CM	control_PKP2	5	15
APC	0.771	0.0464	0.351	0.9	6.47	12.2	0.00189	1.33	RV	CELLTYPE	CM	control_PKP2	5	15
TBC1D1	0.767	0.0419	0.882	2.22	7.74	12.7	0.00156	1.38	RV	CELLTYPE	CM	control_PKP2	5	15
SLX4IP	0.762	0.0429	0.12	0.317	4.93	12.6	0.00164	1.37	RV	CELLTYPE	CM	control_PKP2	5	15
EIF4EBP2	0.738	0.0355	0.192	0.447	5.51	13.8	0.00108	1.45	RV	CELLTYPE	CM	control_PKP2	5	15
SRBD1	0.733	0.0328	0.183	0.408	5.45	14.3	0.000924	1.48	RV	CELLTYPE	CM	control_PKP2	5	15
KANK1	0.729	0.0266	3.29	7.32	9.62	15.8	0.000571	1.58	RV	CELLTYPE	CM	control_PKP2	5	15
MKLN1	0.728	0.0291	1.45	3.52	8.44	15.1	0.000701	1.54	RV	CELLTYPE	CM	control_PKP2	5	15
PUS10	0.727	0.043	0.0822	0.172	4.27	12.6	0.00165	1.37	RV	CELLTYPE	CM	control_PKP2	5	15
SLC25A12	0.71	0.012	1.09	2.29	8.01	20.5	0.000138	1.92	RV	CELLTYPE	CM	control_PKP2	5	15
AF241726.2	0.704	0.0493	0.153	0.361	5.22	11.9	0.00211	1.31	RV	CELLTYPE	CM	control_PKP2	5	15
SMIM8	0.693	0.0271	0.444	0.958	6.73	15.6	0.000603	1.57	RV	CELLTYPE	CM	control_PKP2	5	15
FBXO42	0.689	0.0279	0.561	1.43	7.11	15.4	0.000634	1.55	RV	CELLTYPE	CM	control_PKP2	5	15
DYNC2LI1	0.687	0.0402	0.123	0.274	4.86	13	0.00142	1.4	RV	CELLTYPE	CM	control_PKP2	5	15
TBC1D31	0.681	0.0304	0.129	0.273	4.96	14.8	0.000768	1.52	RV	CELLTYPE	CM	control_PKP2	5	15
GBF1	0.665	0.0304	1.07	2.54	8.06	14.8	0.000778	1.52	RV	CELLTYPE	CM	control_PKP2	5	15
GTF2F2	0.656	0.0214	0.296	0.68	6.18	17.3	0.000359	1.67	RV	CELLTYPE	CM	control_PKP2	5	15
TRPC1	0.628	0.048	0.56	1.27	7.07	12	0.00201	1.32	RV	CELLTYPE	CM	control_PKP2	5	15
APTX	0.618	0.0348	0.175	0.368	5.36	14	0.00102	1.46	RV	CELLTYPE	CM	control_PKP2	5	15
PSMG2	0.616	0.0496	0.124	0.257	4.86	11.8	0.00214	1.3	RV	CELLTYPE	CM	control_PKP2	5	15
SOX6	0.58	0.04	2.42	5.18	9.19	13.1	0.0014	1.4	RV	CELLTYPE	CM	control_PKP2	5	15
ARL8B	0.573	0.032	0.173	0.341	5.31	14.5	0.000855	1.49	RV	CELLTYPE	CM	control_PKP2	5	15
HIKESHI	0.57	0.0353	0.129	0.256	4.9	13.9	0.00106	1.45	RV	CELLTYPE	CM	control_PKP2	5	15
TTC27	0.568	0.0465	0.267	0.577	6.01	12.2	0.00191	1.33	RV	CELLTYPE	CM	control_PKP2	5	15
GALK2	0.542	0.0425	0.242	0.474	5.82	12.6	0.00161	1.37	RV	CELLTYPE	CM	control_PKP2	5	15
AL138752.2	0.539	0.0424	0.261	0.538	5.94	12.7	0.00159	1.37	RV	CELLTYPE	CM	control_PKP2	5	15

## Sheet: PVneg_control
Gene	logFC	FDR	mean_exp_control	mean_exp_genotype	logCPM	F	PValue	FDR_plot	Region	annotation_level	cell_type	comparison	Observations_genotype	Observations_reference
AC133565.1	8.41	0.00591	4.62e-05	0.0196	-0.633	34.5	6.07e-06	2.23	RV	CELLTYPE	CM	control_PVneg	4	15
AC090673.1	5.32	0.00216	0.00181	0.0392	0.74	48.8	4.72e-07	2.66	RV	CELLTYPE	CM	control_PVneg	4	15
PLCE1-AS2	4.85	0.000431	0.00228	0.0248	0.569	68.4	2.95e-08	3.37	RV	CELLTYPE	CM	control_PVneg	4	15
BMPR1B-DT	4.79	0.00216	0.00196	0.0396	0.868	47.3	5.93e-07	2.66	RV	CELLTYPE	CM	control_PVneg	4	15
NPPB	4.53	0.0407	0.148	4.83	7.54	19.1	0.000233	1.39	RV	CELLTYPE	CM	control_PVneg	4	15
SCGB3A2	4.36	0.0311	0.00234	0.0207	0.403	20.7	0.000151	1.51	RV	CELLTYPE	CM	control_PVneg	4	15
AL110292.1	4.33	0.023	0.0193	0.472	3.99	23.6	7.09e-05	1.64	RV	CELLTYPE	CM	control_PVneg	4	15
AL031283.2	4.06	0.0495	0.00362	0.042	1.14	17.2	0.000409	1.31	RV	CELLTYPE	CM	control_PVneg	4	15
NPPA-AS1	4.05	0.0202	0.00157	0.0201	0.183	24.8	5.31e-05	1.69	RV	CELLTYPE	CM	control_PVneg	4	15
C14orf132	3.68	0.00388	0.00323	0.0393	1.02	39.7	2.25e-06	2.41	RV	CELLTYPE	CM	control_PVneg	4	15
EDA2R	3.47	0.023	0.00463	0.0272	1.12	23.9	6.63e-05	1.64	RV	CELLTYPE	CM	control_PVneg	4	15
B3GALT5	3.39	0.023	0.00985	0.0962	2.27	23.3	7.73e-05	1.64	RV	CELLTYPE	CM	control_PVneg	4	15
MAP2	3.36	0.00302	0.019	0.222	3.48	44	1.04e-06	2.52	RV	CELLTYPE	CM	control_PVneg	4	15
PHF21B	3.12	0.00515	0.00692	0.0697	1.87	36.3	4.24e-06	2.29	RV	CELLTYPE	CM	control_PVneg	4	15
IL31RA	3.09	0.0495	0.00362	0.0128	0.496	17.4	0.000379	1.31	RV	CELLTYPE	CM	control_PVneg	4	15
HYAL4	3.05	0.00593	0.00345	0.026	0.609	34.2	6.5e-06	2.23	RV	CELLTYPE	CM	control_PVneg	4	15
SPINK1	3.05	0.0407	0.00213	0.0203	0.307	19.2	0.000229	1.39	RV	CELLTYPE	CM	control_PVneg	4	15
AL389885.1	3.01	0.0495	0.00289	0.0264	0.639	17.5	0.000378	1.31	RV	CELLTYPE	CM	control_PVneg	4	15
AL133417.1	2.93	0.0136	0.00212	0.0154	0.2	28.2	2.35e-05	1.87	RV	CELLTYPE	CM	control_PVneg	4	15
AC002463.1	2.84	0.0161	0.00503	0.0419	1.15	26.7	3.35e-05	1.79	RV	CELLTYPE	CM	control_PVneg	4	15
C5orf46	2.61	0.0407	0.0323	0.206	3.68	19.1	0.000237	1.39	RV	CELLTYPE	CM	control_PVneg	4	15
ANKRD45	2.53	0.0407	0.00379	0.0247	0.72	19.1	0.000233	1.39	RV	CELLTYPE	CM	control_PVneg	4	15
FKBP5	2.53	0.0495	1.22	6.66	8.78	17.1	0.000426	1.31	RV	CELLTYPE	CM	control_PVneg	4	15
PLCE1	2.45	0.00388	0.107	0.746	5.41	38.8	2.66e-06	2.41	RV	CELLTYPE	CM	control_PVneg	4	15
STAT4	2.45	0.0495	0.0172	0.121	2.83	17.3	0.000401	1.31	RV	CELLTYPE	CM	control_PVneg	4	15
AC092040.1	2.38	0.025	0.00284	0.0135	0.263	21.9	0.000109	1.6	RV	CELLTYPE	CM	control_PVneg	4	15
AL133338.1	2.33	0.00847	0.0167	0.0611	2.35	31.2	1.22e-05	2.07	RV	CELLTYPE	CM	control_PVneg	4	15
C5AR1	2.33	0.00837	0.0288	0.25	3.69	31.9	1.05e-05	2.08	RV	CELLTYPE	CM	control_PVneg	4	15
P3H2	2.32	0.038	0.0195	0.134	3.04	19.7	0.000198	1.42	RV	CELLTYPE	CM	control_PVneg	4	15
PROM1	2.3	0.0189	0.0206	0.132	2.98	25.7	4.27e-05	1.72	RV	CELLTYPE	CM	control_PVneg	4	15
UNC80	2.27	0.0356	0.00777	0.0538	1.78	20.1	0.000178	1.45	RV	CELLTYPE	CM	control_PVneg	4	15
AC010327.3	2.24	0.0348	0.118	0.621	5.33	20.2	0.000172	1.46	RV	CELLTYPE	CM	control_PVneg	4	15
HSPA2	2.24	0.023	0.00661	0.0335	1.32	23.3	7.74e-05	1.64	RV	CELLTYPE	CM	control_PVneg	4	15
SEMA3D	2.17	0.0474	0.0057	0.0276	1.11	18.1	0.000315	1.32	RV	CELLTYPE	CM	control_PVneg	4	15
BCL2	2.15	0.00302	0.256	1.33	6.46	42.4	1.37e-06	2.52	RV	CELLTYPE	CM	control_PVneg	4	15
FAM13C	2.11	0.0195	0.0581	0.274	4.35	25.4	4.59e-05	1.71	RV	CELLTYPE	CM	control_PVneg	4	15
AC011611.4	2.09	0.0474	0.0105	0.0333	1.65	18.2	0.000307	1.32	RV	CELLTYPE	CM	control_PVneg	4	15
ST8SIA5	2.05	0.0138	0.0739	0.312	4.53	27.7	2.64e-05	1.86	RV	CELLTYPE	CM	control_PVneg	4	15
MATN2	1.98	0.00837	0.0462	0.213	3.86	31.7	1.09e-05	2.08	RV	CELLTYPE	CM	control_PVneg	4	15
AMPH	1.95	0.0458	0.0129	0.063	2.18	18.3	0.000292	1.34	RV	CELLTYPE	CM	control_PVneg	4	15
DHRS3	1.92	0.0161	0.139	0.705	5.58	26.6	3.43e-05	1.79	RV	CELLTYPE	CM	control_PVneg	4	15
SNCA	1.92	0.00854	0.0179	0.0792	2.56	30.9	1.29e-05	2.07	RV	CELLTYPE	CM	control_PVneg	4	15
FAM186A	1.9	0.0185	0.0135	0.0625	2.16	25.9	4.06e-05	1.73	RV	CELLTYPE	CM	control_PVneg	4	15
AGMO	1.89	0.023	0.0198	0.0906	2.74	23.3	7.67e-05	1.64	RV	CELLTYPE	CM	control_PVneg	4	15
PROS1	1.89	0.0495	0.0675	0.312	4.51	17.2	0.000405	1.31	RV	CELLTYPE	CM	control_PVneg	4	15
PLS3-AS1	1.84	0.0415	0.0367	0.142	3.45	18.9	0.00025	1.38	RV	CELLTYPE	CM	control_PVneg	4	15
PTCHD4	1.82	0.0495	0.0235	0.0512	2.58	17	0.000427	1.31	RV	CELLTYPE	CM	control_PVneg	4	15
ZDHHC14	1.81	0.000874	0.412	1.95	7.04	57.9	1.2e-07	3.06	RV	CELLTYPE	CM	control_PVneg	4	15
SHC4	1.76	0.023	0.0341	0.133	3.4	23.6	7.15e-05	1.64	RV	CELLTYPE	CM	control_PVneg	4	15
TTC39C	1.72	0.00968	0.0621	0.265	4.28	30.1	1.53e-05	2.01	RV	CELLTYPE	CM	control_PVneg	4	15
CENPA	1.69	0.023	0.0163	0.0676	2.3	23.1	8.13e-05	1.64	RV	CELLTYPE	CM	control_PVneg	4	15
XPR1	1.65	0.00566	2.1	8.32	9.23	35.1	5.43e-06	2.25	RV	CELLTYPE	CM	control_PVneg	4	15
SPATA6L	1.61	0.0499	0.0169	0.0654	2.31	17	0.000437	1.3	RV	CELLTYPE	CM	control_PVneg	4	15
RPS6KA2	1.6	0.00388	0.276	0.872	6.23	39	2.54e-06	2.41	RV	CELLTYPE	CM	control_PVneg	4	15
DPYSL2	1.59	0.0259	0.131	0.526	5.3	21.7	0.000115	1.59	RV	CELLTYPE	CM	control_PVneg	4	15
GPR137C	1.55	0.0436	0.0199	0.0688	2.57	18.7	0.000266	1.36	RV	CELLTYPE	CM	control_PVneg	4	15
TMEM71	1.54	0.0495	1.19	4.68	8.42	17.3	0.000397	1.31	RV	CELLTYPE	CM	control_PVneg	4	15
INPP4B	1.47	0.00847	1.62	5.66	8.82	31.4	1.17e-05	2.07	RV	CELLTYPE	CM	control_PVneg	4	15
ANTXR2	1.4	0.0153	0.248	0.739	6.07	27.1	3.03e-05	1.82	RV	CELLTYPE	CM	control_PVneg	4	15
ARFGEF3	1.4	0.0474	0.0213	0.0825	2.72	18.1	0.000313	1.32	RV	CELLTYPE	CM	control_PVneg	4	15
C1orf21	1.4	0.0407	0.886	2.71	7.88	19.3	0.00022	1.39	RV	CELLTYPE	CM	control_PVneg	4	15
NAAA	1.39	0.00302	0.047	0.15	3.68	42.1	1.45e-06	2.52	RV	CELLTYPE	CM	control_PVneg	4	15
DOCK5	1.37	0.023	0.655	2.34	7.57	22.9	8.41e-05	1.64	RV	CELLTYPE	CM	control_PVneg	4	15
GSDMB	1.36	0.037	0.0252	0.0909	2.81	19.9	0.00019	1.43	RV	CELLTYPE	CM	control_PVneg	4	15
RPGR	1.36	0.025	0.0445	0.137	3.54	22	0.000107	1.6	RV	CELLTYPE	CM	control_PVneg	4	15
RORA	1.35	0.0259	0.546	1.86	7.28	21.7	0.000117	1.59	RV	CELLTYPE	CM	control_PVneg	4	15
AC027117.2	1.33	0.0358	0.248	0.735	6.01	20	0.000181	1.45	RV	CELLTYPE	CM	control_PVneg	4	15
TMTC1	1.27	0.0495	0.429	1.2	6.77	17.3	0.00039	1.31	RV	CELLTYPE	CM	control_PVneg	4	15
LEPR	1.25	0.0491	0.0248	0.0776	2.73	17.7	0.000356	1.31	RV	CELLTYPE	CM	control_PVneg	4	15
MTCL1	1.21	0.0495	0.0564	0.162	3.84	17.1	0.000424	1.31	RV	CELLTYPE	CM	control_PVneg	4	15
RUNX2	1.19	0.0407	0.0858	0.223	4.43	19.1	0.000236	1.39	RV	CELLTYPE	CM	control_PVneg	4	15
CBFB	1.15	0.0202	0.182	0.524	5.59	24.7	5.41e-05	1.69	RV	CELLTYPE	CM	control_PVneg	4	15
PKD2	1.14	0.0299	0.211	0.613	5.76	20.9	0.000143	1.52	RV	CELLTYPE	CM	control_PVneg	4	15
DNAJC27-AS1	1.13	0.0436	0.0431	0.133	3.55	18.6	0.000272	1.36	RV	CELLTYPE	CM	control_PVneg	4	15
FOXO3	1.13	0.0387	1.08	3.18	8.18	19.6	0.000204	1.41	RV	CELLTYPE	CM	control_PVneg	4	15
SPDYA	1.13	0.0407	0.0447	0.113	3.49	19.1	0.000237	1.39	RV	CELLTYPE	CM	control_PVneg	4	15
TBC1D8	1.13	0.0415	0.951	2.46	7.91	18.9	0.000247	1.38	RV	CELLTYPE	CM	control_PVneg	4	15
GREB1L	1.08	0.025	0.921	2.43	7.85	21.9	0.000109	1.6	RV	CELLTYPE	CM	control_PVneg	4	15
FNDC3B	1.06	0.0273	1.97	5.35	9.02	21.4	0.000125	1.56	RV	CELLTYPE	CM	control_PVneg	4	15
MTM1	1.04	0.023	0.102	0.246	4.63	23	8.25e-05	1.64	RV	CELLTYPE	CM	control_PVneg	4	15
AC093157.1	1.02	0.0407	0.106	0.272	4.69	19	0.00024	1.39	RV	CELLTYPE	CM	control_PVneg	4	15
PPM1B	0.983	0.025	0.305	0.746	6.25	22.1	0.000105	1.6	RV	CELLTYPE	CM	control_PVneg	4	15
PCDH9	0.973	0.0488	2.45	5.24	9.2	17.8	0.000344	1.31	RV	CELLTYPE	CM	control_PVneg	4	15
ARHGAP26	0.956	0.0495	1.98	4.78	8.93	17.2	0.00041	1.31	RV	CELLTYPE	CM	control_PVneg	4	15
SPIN1	0.939	0.0495	0.336	0.845	6.36	17.5	0.000379	1.31	RV	CELLTYPE	CM	control_PVneg	4	15
AL139260.1	0.932	0.023	0.308	0.769	6.26	22.7	8.97e-05	1.64	RV	CELLTYPE	CM	control_PVneg	4	15
BTBD8	0.875	0.0489	0.072	0.172	4.18	17.7	0.000351	1.31	RV	CELLTYPE	CM	control_PVneg	4	15
TTC28	0.711	0.0299	0.905	1.91	7.73	20.9	0.000144	1.52	RV	CELLTYPE	CM	control_PVneg	4	15
NLK	0.71	0.0495	0.398	0.828	6.51	17	0.000427	1.31	RV	CELLTYPE	CM	control_PVneg	4	15

## Sheet: RBM20_control
Gene	logFC	FDR	mean_exp_control	mean_exp_genotype	logCPM	F	PValue	FDR_plot	Region	annotation_level	cell_type	comparison	Observations_genotype	Observations_reference
SCGB3A2	4.42	0.000376	0.00234	0.0593	1.47	44.4	6.98e-07	3.43	RV	CELLTYPE	CM	control_RBM20	5	15
C14orf132	3.93	1.26e-05	0.00323	0.0729	1.73	80.1	4.26e-09	4.9	RV	CELLTYPE	CM	control_RBM20	5	15
SPINK1	3.79	0.000115	0.00213	0.0463	1.17	56.2	1.01e-07	3.94	RV	CELLTYPE	CM	control_RBM20	5	15
TAAR2	3.78	0.0484	7.19e-05	0.0148	-1.13	11.1	0.00285	1.32	RV	CELLTYPE	CM	control_RBM20	5	15
HYAL4	3.76	3.61e-05	0.00345	0.0603	1.48	68.8	1.71e-08	4.44	RV	CELLTYPE	CM	control_RBM20	5	15
NPPB	3.76	0.00895	0.148	2.88	7.11	19.7	0.000174	2.05	RV	CELLTYPE	CM	control_RBM20	5	15
HBA2	3.67	0.00163	0.00163	0.0411	0.927	31.8	8.52e-06	2.79	RV	CELLTYPE	CM	control_RBM20	5	15
HBB	3.66	0.00489	0.00559	0.101	2.42	23.4	6.27e-05	2.31	RV	CELLTYPE	CM	control_RBM20	5	15
BEX1	3.62	0.0111	0.00207	0.0264	0.673	18.6	0.000244	1.96	RV	CELLTYPE	CM	control_RBM20	5	15
AL162632.3	3.34	0.000554	0.00116	0.0186	0.043	40.4	1.47e-06	3.26	RV	CELLTYPE	CM	control_RBM20	5	15
HLA-DMA	3.3	0.000449	0.00606	0.0845	2.37	42.7	9.44e-07	3.35	RV	CELLTYPE	CM	control_RBM20	5	15
AQP9	3.28	0.000603	0.00241	0.0264	0.625	39.4	1.76e-06	3.22	RV	CELLTYPE	CM	control_RBM20	5	15
AC090673.1	3.27	0.00463	0.00181	0.0248	0.365	24	5.5e-05	2.33	RV	CELLTYPE	CM	control_RBM20	5	15
PHF21B	3.25	0.000145	0.00692	0.125	2.45	51.9	1.96e-07	3.84	RV	CELLTYPE	CM	control_RBM20	5	15
PDE8B	3.15	0.000433	0.00574	0.0629	1.63	43.1	8.82e-07	3.36	RV	CELLTYPE	CM	control_RBM20	5	15
SLC6A1-AS1	3.12	0.00188	0.00821	0.103	2.29	30.7	1.07e-05	2.73	RV	CELLTYPE	CM	control_RBM20	5	15
HBA1	3.07	0.00773	0.00113	0.0154	0.0372	20.7	0.000132	2.11	RV	CELLTYPE	CM	control_RBM20	5	15
UNC80	3.06	1.26e-05	0.00777	0.0981	2.4	80.7	3.98e-09	4.9	RV	CELLTYPE	CM	control_RBM20	5	15
SRCIN1	3.01	3.15e-05	0.00372	0.0459	1.24	71	1.28e-08	4.5	RV	CELLTYPE	CM	control_RBM20	5	15
ADGRL3	3	0.00114	0.0696	0.988	5.56	34.6	4.59e-06	2.94	RV	CELLTYPE	CM	control_RBM20	5	15
EDA2R	2.99	0.0235	0.00463	0.0487	1.4	14.4	0.000879	1.63	RV	CELLTYPE	CM	control_RBM20	5	15
AC002463.1	2.97	1.26e-05	0.00503	0.0528	1.53	89	1.58e-09	4.9	RV	CELLTYPE	CM	control_RBM20	5	15
GRIA3	2.96	1.26e-05	0.0295	0.359	4.13	81.2	3.74e-09	4.9	RV	CELLTYPE	CM	control_RBM20	5	15
SLN	2.87	0.00892	0.00136	0.0215	0.247	19.8	0.000172	2.05	RV	CELLTYPE	CM	control_RBM20	5	15
MFSD2A	2.86	0.00116	0.0019	0.0415	0.582	34.1	5.1e-06	2.94	RV	CELLTYPE	CM	control_RBM20	5	15
C5orf46	2.85	0.0019	0.0323	0.333	4.16	30.6	1.11e-05	2.72	RV	CELLTYPE	CM	control_RBM20	5	15
DNAI1	2.84	0.00957	0.0033	0.105	1.8	19.3	0.000194	2.02	RV	CELLTYPE	CM	control_RBM20	5	15
LINC01913	2.82	0.011	0.00196	0.0159	0.233	18.6	0.000241	1.96	RV	CELLTYPE	CM	control_RBM20	5	15
OGDHL	2.81	0.00826	0.00198	0.0164	0.288	20.3	0.000149	2.08	RV	CELLTYPE	CM	control_RBM20	5	15
AL356489.3	2.78	0.00423	0.00148	0.0147	-0.0747	24.7	4.53e-05	2.37	RV	CELLTYPE	CM	control_RBM20	5	15
CNTFR	2.76	0.00117	0.00193	0.0243	0.288	34	5.22e-06	2.93	RV	CELLTYPE	CM	control_RBM20	5	15
SLC6A6	2.76	0.0019	0.187	0.716	5.6	30.5	1.13e-05	2.72	RV	CELLTYPE	CM	control_RBM20	5	15
VWA5B1	2.67	0.0119	0.00243	0.0266	0.603	18.1	0.00028	1.93	RV	CELLTYPE	CM	control_RBM20	5	15
AL020998.1	2.65	0.0209	0.0015	0.0188	-0.0407	15	0.000737	1.68	RV	CELLTYPE	CM	control_RBM20	5	15
VSX1	2.64	0.00131	0.00179	0.0159	0.066	33.3	6.05e-06	2.88	RV	CELLTYPE	CM	control_RBM20	5	15
UCHL1	2.59	0.0092	0.00339	0.0265	0.789	19.6	0.000182	2.04	RV	CELLTYPE	CM	control_RBM20	5	15
AL359220.1	2.57	0.00427	0.00418	0.0324	1.1	24.5	4.8e-05	2.37	RV	CELLTYPE	CM	control_RBM20	5	15
SEMA3D	2.57	0.00451	0.0057	0.0528	1.68	24.1	5.27e-05	2.35	RV	CELLTYPE	CM	control_RBM20	5	15
AC078980.1	2.55	0.00411	0.0466	0.532	4.55	25.2	4.03e-05	2.39	RV	CELLTYPE	CM	control_RBM20	5	15
C5AR1	2.52	0.000145	0.0288	0.26	3.76	52.6	1.75e-07	3.84	RV	CELLTYPE	CM	control_RBM20	5	15
DPP4	2.47	0.019	0.101	0.437	4.99	15.6	0.000598	1.72	RV	CELLTYPE	CM	control_RBM20	5	15
AP002518.2	2.44	0.00423	0.112	0.663	5.4	24.7	4.58e-05	2.37	RV	CELLTYPE	CM	control_RBM20	5	15
LINC00672	2.42	0.0196	0.00163	0.0181	-0.166	15.4	0.000643	1.71	RV	CELLTYPE	CM	control_RBM20	5	15
CALB1	2.4	0.0214	0.0026	0.0204	0.377	14.9	0.000765	1.67	RV	CELLTYPE	CM	control_RBM20	5	15
PLCE1-AS2	2.4	0.0169	0.00228	0.016	0.267	16.2	0.000499	1.77	RV	CELLTYPE	CM	control_RBM20	5	15
AP002439.1	2.39	0.012	0.00163	0.013	-0.168	18	0.000288	1.92	RV	CELLTYPE	CM	control_RBM20	5	15
DHRS9	2.39	0.00816	0.00339	0.0217	0.622	20.4	0.000143	2.09	RV	CELLTYPE	CM	control_RBM20	5	15
PLCE1	2.38	5.7e-05	0.107	0.834	5.54	62.1	4.26e-08	4.24	RV	CELLTYPE	CM	control_RBM20	5	15
AC022414.1	2.34	0.000539	0.00548	0.0411	1.23	40.7	1.39e-06	3.27	RV	CELLTYPE	CM	control_RBM20	5	15
COTL1	2.3	0.000797	0.0126	0.0965	2.43	37	2.81e-06	3.1	RV	CELLTYPE	CM	control_RBM20	5	15
NEURL1B	2.28	5.7e-05	0.0242	0.178	3.33	63.5	3.48e-08	4.24	RV	CELLTYPE	CM	control_RBM20	5	15
VTCN1	2.27	0.000454	0.021	0.13	2.96	42.5	9.86e-07	3.34	RV	CELLTYPE	CM	control_RBM20	5	15
IGSF10	2.26	0.00155	0.00618	0.0439	1.47	32.1	7.86e-06	2.81	RV	CELLTYPE	CM	control_RBM20	5	15
SLC6A1	2.26	0.00212	0.0045	0.0304	0.875	29.8	1.32e-05	2.67	RV	CELLTYPE	CM	control_RBM20	5	15
PPM1E	2.24	0.000145	0.0899	0.685	5.28	51.9	1.97e-07	3.84	RV	CELLTYPE	CM	control_RBM20	5	15
AC084032.1	2.23	0.0119	0.00187	0.0147	-0.134	18	0.000284	1.92	RV	CELLTYPE	CM	control_RBM20	5	15
AC109811.1	2.22	0.0188	0.00789	0.0422	1.54	15.6	0.000593	1.72	RV	CELLTYPE	CM	control_RBM20	5	15
FKBP5	2.22	0.00322	1.22	7.31	8.79	27	2.58e-05	2.49	RV	CELLTYPE	CM	control_RBM20	5	15
LINC02585	2.2	0.00371	0.00218	0.0144	0.0241	26	3.26e-05	2.43	RV	CELLTYPE	CM	control_RBM20	5	15
AL606807.1	2.18	0.0446	0.016	0.0965	2.6	11.4	0.00247	1.35	RV	CELLTYPE	CM	control_RBM20	5	15
NFASC	2.18	0.017	0.023	0.181	3.26	16.1	0.000509	1.77	RV	CELLTYPE	CM	control_RBM20	5	15
SPINK2	2.16	0.039	0.00131	0.0198	-0.159	12.1	0.00197	1.41	RV	CELLTYPE	CM	control_RBM20	5	15
C1QTNF7	2.14	0.00205	0.00982	0.0627	1.97	30.1	1.24e-05	2.69	RV	CELLTYPE	CM	control_RBM20	5	15
MIR503HG	2.14	0.0116	0.0298	0.163	3.41	18.2	0.000268	1.94	RV	CELLTYPE	CM	control_RBM20	5	15
MGAT3	2.13	0.0214	0.00208	0.0175	0.0488	14.9	0.000763	1.67	RV	CELLTYPE	CM	control_RBM20	5	15
SLC7A8	2.13	0.000531	0.0849	0.559	5.05	40.9	1.33e-06	3.27	RV	CELLTYPE	CM	control_RBM20	5	15
AL389885.1	2.11	0.0295	0.00289	0.0228	0.431	13.4	0.00126	1.53	RV	CELLTYPE	CM	control_RBM20	5	15
RPGR	2.06	1.26e-05	0.0445	0.254	3.98	84.9	2.47e-09	4.9	RV	CELLTYPE	CM	control_RBM20	5	15
AC006504.2	2.05	0.00486	0.0105	0.051	1.89	23.6	6.07e-05	2.31	RV	CELLTYPE	CM	control_RBM20	5	15
MTRNR2L8	2.04	0.0193	0.00626	0.0314	1.16	15.5	0.000622	1.71	RV	CELLTYPE	CM	control_RBM20	5	15
PARP15	2.04	0.00371	0.00387	0.024	0.715	26	3.24e-05	2.43	RV	CELLTYPE	CM	control_RBM20	5	15
NECAB2	2.01	0.0129	0.00222	0.0149	0.0524	17.7	0.000319	1.89	RV	CELLTYPE	CM	control_RBM20	5	15
PAK1	2.01	0.00116	0.0342	0.203	3.63	34.3	4.98e-06	2.94	RV	CELLTYPE	CM	control_RBM20	5	15
DLGAP1	2	0.00137	0.0779	0.508	4.92	33	6.53e-06	2.86	RV	CELLTYPE	CM	control_RBM20	5	15
SOX18	1.99	0.00847	0.0046	0.0201	0.828	20.1	0.000155	2.07	RV	CELLTYPE	CM	control_RBM20	5	15
AC021351.1	1.98	0.035	0.088	0.315	4.61	12.5	0.00168	1.46	RV	CELLTYPE	CM	control_RBM20	5	15
MAP2	1.98	0.00322	0.019	0.107	2.84	26.9	2.6e-05	2.49	RV	CELLTYPE	CM	control_RBM20	5	15
NNMT	1.98	0.00412	0.0333	0.193	3.67	25	4.18e-05	2.39	RV	CELLTYPE	CM	control_RBM20	5	15
AC005150.1	1.97	0.0239	0.0029	0.015	0.317	14.4	0.000899	1.62	RV	CELLTYPE	CM	control_RBM20	5	15
AC079209.2	1.97	0.00712	0.0102	0.058	1.99	21.1	0.000117	2.15	RV	CELLTYPE	CM	control_RBM20	5	15
NEB	1.96	0.000145	0.0889	0.47	4.95	52.4	1.83e-07	3.84	RV	CELLTYPE	CM	control_RBM20	5	15
ABCG2	1.95	0.0019	0.0458	0.269	4.08	30.5	1.13e-05	2.72	RV	CELLTYPE	CM	control_RBM20	5	15
AC007014.1	1.95	0.00116	0.0992	0.523	5.06	34.4	4.79e-06	2.94	RV	CELLTYPE	CM	control_RBM20	5	15
SPOCK1	1.94	0.00107	0.183	0.973	6.08	35.3	3.99e-06	2.97	RV	CELLTYPE	CM	control_RBM20	5	15
B3GALT5	1.93	0.035	0.00985	0.0511	2	12.5	0.00171	1.46	RV	CELLTYPE	CM	control_RBM20	5	15
AL133346.1	1.92	0.0114	0.0106	0.0536	1.95	18.4	0.000256	1.94	RV	CELLTYPE	CM	control_RBM20	5	15
PDCD1LG2	1.92	0.00114	0.0104	0.0681	1.99	34.9	4.32e-06	2.94	RV	CELLTYPE	CM	control_RBM20	5	15
EPB41L4B	1.91	0.000603	0.149	0.779	5.69	39.6	1.68e-06	3.22	RV	CELLTYPE	CM	control_RBM20	5	15
AC008957.1	1.9	0.00471	0.0601	0.269	4.27	23.8	5.71e-05	2.33	RV	CELLTYPE	CM	control_RBM20	5	15
NXPE1	1.88	0.00444	0.0129	0.0555	2	24.2	5.11e-05	2.35	RV	CELLTYPE	CM	control_RBM20	5	15
AL033384.2	1.87	0.000307	0.0231	0.125	3.06	45.8	5.42e-07	3.51	RV	CELLTYPE	CM	control_RBM20	5	15
C9orf84	1.87	0.000603	0.133	0.608	5.44	39.4	1.76e-06	3.22	RV	CELLTYPE	CM	control_RBM20	5	15
MRAP	1.87	0.0037	0.00763	0.0363	1.44	26.1	3.19e-05	2.43	RV	CELLTYPE	CM	control_RBM20	5	15
SOCS1	1.86	0.00615	0.0111	0.0597	2.02	21.9	9.43e-05	2.21	RV	CELLTYPE	CM	control_RBM20	5	15
ABCC8	1.84	0.00871	0.0409	0.232	3.99	19.9	0.000166	2.06	RV	CELLTYPE	CM	control_RBM20	5	15
AC010761.2	1.84	0.0225	0.00296	0.0145	0.131	14.6	0.000823	1.65	RV	CELLTYPE	CM	control_RBM20	5	15
AC083800.1	1.84	0.00852	0.00836	0.0414	1.56	20.1	0.000157	2.07	RV	CELLTYPE	CM	control_RBM20	5	15
CSPG4	1.84	0.00167	0.0259	0.116	3.05	31.5	8.98e-06	2.78	RV	CELLTYPE	CM	control_RBM20	5	15
MUM1L1	1.84	0.0116	0.0458	0.224	3.92	18.3	0.000265	1.94	RV	CELLTYPE	CM	control_RBM20	5	15
PDE3B	1.8	0.000115	0.372	1.86	7.03	56.5	9.61e-08	3.94	RV	CELLTYPE	CM	control_RBM20	5	15
AC090772.2	1.79	0.0142	0.00928	0.0492	1.76	17.2	0.00037	1.85	RV	CELLTYPE	CM	control_RBM20	5	15
NREP-AS1	1.78	0.0159	0.0137	0.0595	2.12	16.5	0.000447	1.8	RV	CELLTYPE	CM	control_RBM20	5	15
SH3BP5	1.77	0.0225	0.032	0.129	3.29	14.6	0.000821	1.65	RV	CELLTYPE	CM	control_RBM20	5	15
TPM3	1.77	0.000295	0.17	0.979	5.92	46.3	5e-07	3.53	RV	CELLTYPE	CM	control_RBM20	5	15
AC026347.1	1.75	0.0116	0.0921	0.353	4.73	18.3	0.000266	1.94	RV	CELLTYPE	CM	control_RBM20	5	15
AP002347.1	1.75	0.0212	0.0117	0.0511	1.79	14.9	0.000755	1.67	RV	CELLTYPE	CM	control_RBM20	5	15
MRVI1	1.74	0.035	0.00499	0.0272	0.87	12.5	0.00168	1.46	RV	CELLTYPE	CM	control_RBM20	5	15
RANBP17	1.74	0.00107	0.117	0.57	5.34	35.3	3.99e-06	2.97	RV	CELLTYPE	CM	control_RBM20	5	15
ALDH1A2	1.73	0.00167	0.0688	0.308	4.52	31.5	9.06e-06	2.78	RV	CELLTYPE	CM	control_RBM20	5	15
CARMIL1	1.73	0.00496	0.178	0.907	5.86	23.3	6.43e-05	2.3	RV	CELLTYPE	CM	control_RBM20	5	15
FMO5	1.73	0.00826	0.155	0.619	5.48	20.3	0.000147	2.08	RV	CELLTYPE	CM	control_RBM20	5	15
AC058791.1	1.72	0.00484	0.176	0.885	5.93	23.6	6e-05	2.32	RV	CELLTYPE	CM	control_RBM20	5	15
CNGB1	1.72	0.0303	0.00631	0.0337	1.28	13.2	0.00132	1.52	RV	CELLTYPE	CM	control_RBM20	5	15
STX2	1.72	0.000222	0.0408	0.202	3.72	48.5	3.46e-07	3.65	RV	CELLTYPE	CM	control_RBM20	5	15
HSPA2	1.71	0.0111	0.00661	0.0336	1.27	18.6	0.000244	1.96	RV	CELLTYPE	CM	control_RBM20	5	15
HVCN1	1.71	0.0201	0.0912	0.34	4.73	15.2	0.000688	1.7	RV	CELLTYPE	CM	control_RBM20	5	15
AC010636.2	1.7	0.0168	0.00441	0.0202	0.685	16.2	0.000491	1.77	RV	CELLTYPE	CM	control_RBM20	5	15
LRRC1	1.7	0.000278	0.0878	0.354	4.79	46.9	4.52e-07	3.56	RV	CELLTYPE	CM	control_RBM20	5	15
TMEM236	1.7	0.0148	0.0116	0.0389	1.6	16.9	0.000395	1.83	RV	CELLTYPE	CM	control_RBM20	5	15
XPR1	1.7	0.000164	2.1	9.31	9.36	50.8	2.34e-07	3.78	RV	CELLTYPE	CM	control_RBM20	5	15
ZNF385D-AS1	1.7	0.0473	0.00431	0.0205	0.628	11.2	0.00272	1.32	RV	CELLTYPE	CM	control_RBM20	5	15
RTN4	1.69	0.000797	0.126	0.594	5.33	37.2	2.73e-06	3.1	RV	CELLTYPE	CM	control_RBM20	5	15
MATN2	1.68	0.00489	0.0462	0.215	3.87	23.4	6.29e-05	2.31	RV	CELLTYPE	CM	control_RBM20	5	15
MBOAT2	1.68	0.000468	0.159	0.629	5.57	42.2	1.05e-06	3.33	RV	CELLTYPE	CM	control_RBM20	5	15
SPON1-AS1	1.68	0.00788	0.0173	0.0929	2.58	20.6	0.000136	2.1	RV	CELLTYPE	CM	control_RBM20	5	15
RNF175	1.67	0.035	0.00565	0.0338	1.17	12.5	0.00168	1.46	RV	CELLTYPE	CM	control_RBM20	5	15
ACTA1	1.66	0.00725	1.51	6.86	8.96	21	0.000122	2.14	RV	CELLTYPE	CM	control_RBM20	5	15
AL162586.1	1.66	0.00995	0.02	0.0869	2.63	19.1	0.000205	2	RV	CELLTYPE	CM	control_RBM20	5	15
TTLL7	1.65	0.00515	0.0491	0.24	4.03	23.1	6.85e-05	2.29	RV	CELLTYPE	CM	control_RBM20	5	15
FLNB	1.64	0.00214	0.264	1.32	6.42	29.7	1.37e-05	2.67	RV	CELLTYPE	CM	control_RBM20	5	15
NOVA1	1.64	0.0164	0.048	0.26	4.05	16.4	0.00047	1.79	RV	CELLTYPE	CM	control_RBM20	5	15
ROR1-AS1	1.64	0.00362	0.183	0.719	5.76	26.2	3.1e-05	2.44	RV	CELLTYPE	CM	control_RBM20	5	15
AL133417.1	1.63	0.0467	0.00212	0.0125	-0.106	11.3	0.00263	1.33	RV	CELLTYPE	CM	control_RBM20	5	15
PCDH9-AS1	1.63	0.00789	0.0151	0.061	2.31	20.6	0.000137	2.1	RV	CELLTYPE	CM	control_RBM20	5	15
SCN3B	1.63	0.0132	0.00663	0.0286	1.05	17.5	0.000332	1.88	RV	CELLTYPE	CM	control_RBM20	5	15
AC008957.2	1.62	0.00528	0.396	1.76	7.01	22.9	7.23e-05	2.28	RV	CELLTYPE	CM	control_RBM20	5	15
P2RY14	1.62	0.0207	0.0319	0.146	3.45	15.1	0.000717	1.68	RV	CELLTYPE	CM	control_RBM20	5	15
DOCK5	1.61	3.68e-05	0.655	2.81	7.69	67.6	2e-08	4.43	RV	CELLTYPE	CM	control_RBM20	5	15
PALM2	1.61	0.00665	0.0402	0.179	3.64	21.5	0.000105	2.18	RV	CELLTYPE	CM	control_RBM20	5	15
PAPLN	1.61	0.0476	0.0045	0.0259	0.727	11.1	0.00276	1.32	RV	CELLTYPE	CM	control_RBM20	5	15
NAAA	1.6	0.000376	0.047	0.214	3.89	44.3	7.14e-07	3.43	RV	CELLTYPE	CM	control_RBM20	5	15
SOX9	1.59	0.0168	0.0242	0.11	2.94	16.2	0.000492	1.77	RV	CELLTYPE	CM	control_RBM20	5	15
RAPGEF3	1.58	0.0235	0.00529	0.0219	0.785	14.4	0.00088	1.63	RV	CELLTYPE	CM	control_RBM20	5	15
VSTM2L	1.58	0.0457	0.0333	0.155	3.35	11.4	0.00255	1.34	RV	CELLTYPE	CM	control_RBM20	5	15
AC093495.1	1.57	0.0222	0.0122	0.0445	1.85	14.7	0.000805	1.65	RV	CELLTYPE	CM	control_RBM20	5	15
LINC02268	1.57	0.0129	0.0164	0.0744	2.4	17.6	0.000319	1.89	RV	CELLTYPE	CM	control_RBM20	5	15
SLC16A9	1.57	0.0405	0.0643	0.35	4.61	11.9	0.00209	1.39	RV	CELLTYPE	CM	control_RBM20	5	15
ACADL	1.56	0.00841	0.00877	0.0355	1.57	20.2	0.000153	2.08	RV	CELLTYPE	CM	control_RBM20	5	15
CCDC181	1.56	0.00961	0.00825	0.0325	1.44	19.3	0.000196	2.02	RV	CELLTYPE	CM	control_RBM20	5	15
LINC00222	1.56	0.00321	0.0188	0.0778	2.56	27	2.55e-05	2.49	RV	CELLTYPE	CM	control_RBM20	5	15
MT-CO3	1.56	0.000627	0.563	1.94	7.3	39.1	1.88e-06	3.2	RV	CELLTYPE	CM	control_RBM20	5	15
RGCC	1.56	0.0177	0.00767	0.036	1.44	15.9	0.000541	1.75	RV	CELLTYPE	CM	control_RBM20	5	15
AC069029.1	1.55	0.039	0.0123	0.042	1.88	12.1	0.00196	1.41	RV	CELLTYPE	CM	control_RBM20	5	15
AC128688.2	1.55	0.019	0.00832	0.0341	1.33	15.6	0.000608	1.72	RV	CELLTYPE	CM	control_RBM20	5	15
AL139807.1	1.55	0.0181	0.0264	0.107	3.05	15.8	0.000562	1.74	RV	CELLTYPE	CM	control_RBM20	5	15
AP005131.1	1.55	0.0154	0.0263	0.0914	2.95	16.8	0.000417	1.81	RV	CELLTYPE	CM	control_RBM20	5	15
CES4A	1.55	0.0114	0.0704	0.298	4.55	18.4	0.000256	1.94	RV	CELLTYPE	CM	control_RBM20	5	15
SDSL	1.55	0.0198	0.00487	0.0193	0.762	15.3	0.000663	1.7	RV	CELLTYPE	CM	control_RBM20	5	15
MTM1	1.54	5.7e-05	0.102	0.408	4.93	62.6	3.96e-08	4.24	RV	CELLTYPE	CM	control_RBM20	5	15
ZNF423	1.54	0.00738	0.0209	0.0744	2.61	20.9	0.000125	2.13	RV	CELLTYPE	CM	control_RBM20	5	15
AP001266.2	1.53	0.0468	0.0164	0.0738	2.52	11.2	0.00265	1.33	RV	CELLTYPE	CM	control_RBM20	5	15
FAM122C	1.53	0.0458	0.0797	0.299	4.49	11.3	0.00256	1.34	RV	CELLTYPE	CM	control_RBM20	5	15
NCR3LG1	1.53	0.0357	0.00858	0.0355	1.42	12.4	0.00174	1.45	RV	CELLTYPE	CM	control_RBM20	5	15
SLC28A2	1.53	0.0024	0.0291	0.114	3.16	29	1.58e-05	2.62	RV	CELLTYPE	CM	control_RBM20	5	15
SLCO1C1	1.53	0.0424	0.0496	0.137	3.51	11.7	0.00225	1.37	RV	CELLTYPE	CM	control_RBM20	5	15
TMEM100	1.53	0.0331	0.0412	0.147	3.53	12.8	0.00153	1.48	RV	CELLTYPE	CM	control_RBM20	5	15
URB1	1.53	0.000512	0.0994	0.399	4.91	41.2	1.25e-06	3.29	RV	CELLTYPE	CM	control_RBM20	5	15
ATAD2	1.52	0.00014	0.355	1.37	6.72	54.2	1.37e-07	3.85	RV	CELLTYPE	CM	control_RBM20	5	15
NFATC2	1.52	0.0019	0.0628	0.249	4.25	30.6	1.11e-05	2.72	RV	CELLTYPE	CM	control_RBM20	5	15
NUP62CL	1.52	0.00288	0.00451	0.0176	0.633	27.7	2.17e-05	2.54	RV	CELLTYPE	CM	control_RBM20	5	15
PPP1R42	1.52	0.00589	0.198	0.763	5.84	22.2	8.7e-05	2.23	RV	CELLTYPE	CM	control_RBM20	5	15
AC004470.1	1.51	0.0296	0.0133	0.0695	2.21	13.3	0.00127	1.53	RV	CELLTYPE	CM	control_RBM20	5	15
AC107204.1	1.51	0.0158	0.00453	0.0177	0.669	16.6	0.00044	1.8	RV	CELLTYPE	CM	control_RBM20	5	15
FAM186A	1.51	0.00423	0.0135	0.0523	2.08	24.6	4.62e-05	2.37	RV	CELLTYPE	CM	control_RBM20	5	15
SLC44A1	1.51	0.000648	0.256	1.04	6.27	38.6	2.07e-06	3.19	RV	CELLTYPE	CM	control_RBM20	5	15
SLC9C1	1.51	0.00362	0.169	0.714	5.66	26.3	3.07e-05	2.44	RV	CELLTYPE	CM	control_RBM20	5	15
AC139720.1	1.5	0.00706	0.526	2.02	7.31	21.2	0.000114	2.15	RV	CELLTYPE	CM	control_RBM20	5	15
BRSK1	1.49	0.0117	0.00551	0.0224	0.852	18.2	0.000273	1.93	RV	CELLTYPE	CM	control_RBM20	5	15
FAM13C	1.49	0.00134	0.0581	0.22	4.2	33.2	6.26e-06	2.87	RV	CELLTYPE	CM	control_RBM20	5	15
SCRG1	1.49	0.0148	0.0256	0.0913	2.85	16.9	0.000396	1.83	RV	CELLTYPE	CM	control_RBM20	5	15
NCKIPSD	1.48	0.0017	0.0195	0.0707	2.54	31.3	9.46e-06	2.77	RV	CELLTYPE	CM	control_RBM20	5	15
BCL2	1.47	0.00427	0.256	1.04	6.3	24.5	4.76e-05	2.37	RV	CELLTYPE	CM	control_RBM20	5	15
MT-ND5	1.47	0.00543	0.0405	0.144	3.53	22.8	7.53e-05	2.26	RV	CELLTYPE	CM	control_RBM20	5	15
PARP8	1.47	0.00288	0.0343	0.136	3.35	27.7	2.17e-05	2.54	RV	CELLTYPE	CM	control_RBM20	5	15
SLC25A48	1.47	0.0476	0.00304	0.0138	0.286	11.1	0.00276	1.32	RV	CELLTYPE	CM	control_RBM20	5	15
AC016597.1	1.46	0.00826	0.017	0.0694	2.46	20.3	0.000147	2.08	RV	CELLTYPE	CM	control_RBM20	5	15
CDHR3	1.46	0.0132	0.123	0.485	5.28	17.5	0.00033	1.88	RV	CELLTYPE	CM	control_RBM20	5	15
GALNT18	1.46	0.00464	0.176	0.619	5.61	23.9	5.54e-05	2.33	RV	CELLTYPE	CM	control_RBM20	5	15
KCNAB2	1.46	0.00387	0.0757	0.287	4.49	25.7	3.57e-05	2.41	RV	CELLTYPE	CM	control_RBM20	5	15
OSBPL6	1.46	0.000627	0.147	0.534	5.38	39	1.91e-06	3.2	RV	CELLTYPE	CM	control_RBM20	5	15
PAG1	1.46	0.00116	0.173	0.674	5.66	34.2	5.09e-06	2.94	RV	CELLTYPE	CM	control_RBM20	5	15
AL354794.1	1.45	0.019	0.0698	0.191	4.16	15.6	0.000609	1.72	RV	CELLTYPE	CM	control_RBM20	5	15
ARRB1	1.45	0.0273	0.0259	0.114	3.01	13.7	0.00112	1.56	RV	CELLTYPE	CM	control_RBM20	5	15
CC2D2A	1.45	0.000755	0.0586	0.214	4.08	37.6	2.51e-06	3.12	RV	CELLTYPE	CM	control_RBM20	5	15
AC078955.1	1.44	0.0196	0.0843	0.275	4.54	15.4	0.000642	1.71	RV	CELLTYPE	CM	control_RBM20	5	15
MSH4	1.44	0.0183	0.039	0.159	3.56	15.8	0.000569	1.74	RV	CELLTYPE	CM	control_RBM20	5	15
PRIMA1	1.44	0.016	0.0296	0.101	2.91	16.5	0.000451	1.8	RV	CELLTYPE	CM	control_RBM20	5	15
LINC00513	1.43	0.00444	0.966	3.83	8.21	24.2	5.11e-05	2.35	RV	CELLTYPE	CM	control_RBM20	5	15
ZDHHC14	1.43	0.000504	0.412	1.73	6.98	41.5	1.2e-06	3.3	RV	CELLTYPE	CM	control_RBM20	5	15
TMTC1	1.42	0.00014	0.429	1.62	6.92	53.9	1.42e-07	3.85	RV	CELLTYPE	CM	control_RBM20	5	15
AC015923.1	1.41	0.0052	0.0219	0.0792	2.63	23	6.97e-05	2.28	RV	CELLTYPE	CM	control_RBM20	5	15
AC068234.2	1.41	0.0207	0.00676	0.0289	1.1	15	0.00072	1.68	RV	CELLTYPE	CM	control_RBM20	5	15
INAFM2	1.41	0.0247	0.0156	0.0545	2.14	14.2	0.000961	1.61	RV	CELLTYPE	CM	control_RBM20	5	15
KLHL36	1.41	0.00273	0.118	0.444	5.09	28.1	1.95e-05	2.56	RV	CELLTYPE	CM	control_RBM20	5	15
MED12L	1.41	0.00866	0.0526	0.203	3.98	19.9	0.000163	2.06	RV	CELLTYPE	CM	control_RBM20	5	15
MTURN	1.41	0.0114	0.0198	0.0668	2.51	18.4	0.000258	1.94	RV	CELLTYPE	CM	control_RBM20	5	15
MAPK4	1.4	0.0277	0.578	2.05	7.43	13.7	0.00114	1.56	RV	CELLTYPE	CM	control_RBM20	5	15
GDAP1L1	1.39	0.0177	0.179	0.578	5.59	15.9	0.000543	1.75	RV	CELLTYPE	CM	control_RBM20	5	15
AP000897.2	1.38	0.0446	0.0134	0.0463	2.01	11.4	0.00247	1.35	RV	CELLTYPE	CM	control_RBM20	5	15
IL1R1	1.38	0.0196	0.0214	0.0993	2.77	15.4	0.000643	1.71	RV	CELLTYPE	CM	control_RBM20	5	15
PTH1R	1.37	0.0495	0.00916	0.0334	1.52	11	0.00295	1.31	RV	CELLTYPE	CM	control_RBM20	5	15
AL355315.1	1.36	0.00611	0.0426	0.149	3.58	22	9.29e-05	2.21	RV	CELLTYPE	CM	control_RBM20	5	15
ALG13-AS1	1.36	0.016	0.0196	0.0601	2.46	16.5	0.000452	1.8	RV	CELLTYPE	CM	control_RBM20	5	15
TENM3	1.36	0.0179	0.349	1.19	6.48	15.9	0.000553	1.75	RV	CELLTYPE	CM	control_RBM20	5	15
GAS7	1.35	0.00712	0.211	0.757	5.89	21.1	0.000117	2.15	RV	CELLTYPE	CM	control_RBM20	5	15
SLC9A7	1.35	0.0169	0.0825	0.249	4.44	16.2	0.000503	1.77	RV	CELLTYPE	CM	control_RBM20	5	15
AC019211.1	1.34	0.0349	0.108	0.34	4.91	12.5	0.00167	1.46	RV	CELLTYPE	CM	control_RBM20	5	15
CEACAM1	1.34	0.00736	0.028	0.109	3.09	20.9	0.000124	2.13	RV	CELLTYPE	CM	control_RBM20	5	15
ITPR1	1.34	0.00967	0.198	0.683	5.79	19.3	0.000198	2.01	RV	CELLTYPE	CM	control_RBM20	5	15
LINC00670	1.34	0.021	0.0483	0.183	3.86	14.9	0.000743	1.68	RV	CELLTYPE	CM	control_RBM20	5	15
SLC1A3	1.34	0.000399	1.87	6.71	9.07	43.7	7.85e-07	3.4	RV	CELLTYPE	CM	control_RBM20	5	15
C21orf91	1.32	0.0348	0.028	0.0884	2.95	12.6	0.00166	1.46	RV	CELLTYPE	CM	control_RBM20	5	15
FARP1	1.32	0.0216	0.0672	0.263	4.32	14.8	0.000775	1.67	RV	CELLTYPE	CM	control_RBM20	5	15
MT-CYB	1.32	0.00653	0.316	0.964	6.4	21.6	0.000102	2.18	RV	CELLTYPE	CM	control_RBM20	5	15
AC023051.1	1.31	0.0478	0.0418	0.134	3.48	11.1	0.00278	1.32	RV	CELLTYPE	CM	control_RBM20	5	15
AC055811.1	1.31	0.0413	0.0178	0.0552	2.29	11.8	0.00216	1.38	RV	CELLTYPE	CM	control_RBM20	5	15
AC104170.1	1.31	0.0245	0.0223	0.0856	2.77	14.2	0.000943	1.61	RV	CELLTYPE	CM	control_RBM20	5	15
NPHP4	1.31	0.00451	0.0657	0.228	4.2	24.1	5.3e-05	2.35	RV	CELLTYPE	CM	control_RBM20	5	15
PRUNE2	1.31	0.0104	0.044	0.184	3.81	18.9	0.00022	1.98	RV	CELLTYPE	CM	control_RBM20	5	15
AC016831.7	1.3	0.0027	2.56	8.91	9.51	28.3	1.88e-05	2.57	RV	CELLTYPE	CM	control_RBM20	5	15
FAM161A	1.3	0.00866	0.0248	0.0905	2.97	19.9	0.000163	2.06	RV	CELLTYPE	CM	control_RBM20	5	15
GSN-AS1	1.3	0.0473	0.00733	0.0266	1.14	11.2	0.00272	1.32	RV	CELLTYPE	CM	control_RBM20	5	15
AL023584.2	1.29	0.0484	0.00582	0.0199	0.889	11.1	0.00284	1.32	RV	CELLTYPE	CM	control_RBM20	5	15
FMN1	1.29	0.0249	0.0537	0.21	3.97	14.1	0.00097	1.6	RV	CELLTYPE	CM	control_RBM20	5	15
GPR173	1.29	0.0119	0.0208	0.0679	2.5	18.1	0.000281	1.93	RV	CELLTYPE	CM	control_RBM20	5	15
LMO7-AS1	1.29	0.0142	0.0176	0.0619	2.34	17.1	0.000372	1.85	RV	CELLTYPE	CM	control_RBM20	5	15
SHC4	1.29	0.0291	0.0341	0.127	3.36	13.4	0.00123	1.54	RV	CELLTYPE	CM	control_RBM20	5	15
SRGAP2-AS1	1.29	0.0343	0.00508	0.0204	0.774	12.6	0.00162	1.46	RV	CELLTYPE	CM	control_RBM20	5	15
CXCL17	1.28	0.0224	0.0145	0.0525	2.15	14.7	0.000813	1.65	RV	CELLTYPE	CM	control_RBM20	5	15
RBL2	1.28	0.00411	0.295	0.917	6.28	25.1	4.07e-05	2.39	RV	CELLTYPE	CM	control_RBM20	5	15
TMEM71	1.28	0.0137	1.19	3.93	8.38	17.3	0.000354	1.86	RV	CELLTYPE	CM	control_RBM20	5	15
ACSM6	1.27	0.00698	0.0383	0.136	3.44	21.3	0.000112	2.16	RV	CELLTYPE	CM	control_RBM20	5	15
GEN1	1.27	0.00471	0.102	0.336	4.8	23.8	5.72e-05	2.33	RV	CELLTYPE	CM	control_RBM20	5	15
IRF6	1.27	0.0338	0.0139	0.0474	2.1	12.7	0.00158	1.47	RV	CELLTYPE	CM	control_RBM20	5	15
MLLT11	1.27	0.0227	0.03	0.104	3.14	14.6	0.000835	1.64	RV	CELLTYPE	CM	control_RBM20	5	15
MT-ND4L	1.27	0.0299	0.0185	0.0557	2.32	13.3	0.00129	1.52	RV	CELLTYPE	CM	control_RBM20	5	15
DAAM2	1.26	0.0407	0.0529	0.193	3.94	11.9	0.00211	1.39	RV	CELLTYPE	CM	control_RBM20	5	15
CASC1	1.25	0.00708	0.0251	0.0886	2.86	21.2	0.000115	2.15	RV	CELLTYPE	CM	control_RBM20	5	15
RHBDL2	1.25	0.00853	0.0942	0.336	4.76	20.1	0.000157	2.07	RV	CELLTYPE	CM	control_RBM20	5	15
YBX3	1.25	0.019	0.304	0.97	6.44	15.6	0.000606	1.72	RV	CELLTYPE	CM	control_RBM20	5	15
AC114546.1	1.24	0.0164	0.00996	0.0316	1.55	16.4	0.000469	1.79	RV	CELLTYPE	CM	control_RBM20	5	15
LEPR	1.24	0.00454	0.0248	0.0794	2.76	24.1	5.36e-05	2.34	RV	CELLTYPE	CM	control_RBM20	5	15
PSMA1	1.24	0.000603	0.136	0.467	5.3	39.4	1.76e-06	3.22	RV	CELLTYPE	CM	control_RBM20	5	15
AL606489.1	1.23	0.029	0.0353	0.103	3.17	13.5	0.00121	1.54	RV	CELLTYPE	CM	control_RBM20	5	15
CABYR	1.23	0.043	0.0346	0.11	3.25	11.6	0.00232	1.37	RV	CELLTYPE	CM	control_RBM20	5	15
SLC7A2	1.23	0.0431	0.355	1.08	6.57	11.6	0.00233	1.37	RV	CELLTYPE	CM	control_RBM20	5	15
SYTL2	1.23	0.0445	0.0112	0.046	1.78	11.5	0.00245	1.35	RV	CELLTYPE	CM	control_RBM20	5	15
COL16A1	1.22	0.0154	0.0513	0.154	3.72	16.8	0.000416	1.81	RV	CELLTYPE	CM	control_RBM20	5	15
ECE1	1.21	0.00166	0.0924	0.33	4.7	31.6	8.8e-06	2.78	RV	CELLTYPE	CM	control_RBM20	5	15
LMOD1	1.21	0.00276	0.037	0.113	3.34	28.1	1.98e-05	2.56	RV	CELLTYPE	CM	control_RBM20	5	15
SLC43A2	1.21	0.0269	0.031	0.0922	3.05	13.8	0.00109	1.57	RV	CELLTYPE	CM	control_RBM20	5	15
AC010615.4	1.2	0.0227	0.0335	0.109	3.16	14.6	0.000837	1.64	RV	CELLTYPE	CM	control_RBM20	5	15
AC023590.1	1.2	0.00574	0.225	0.657	5.9	22.4	8.33e-05	2.24	RV	CELLTYPE	CM	control_RBM20	5	15
CLSTN2	1.2	0.0444	0.0451	0.138	3.64	11.5	0.00245	1.35	RV	CELLTYPE	CM	control_RBM20	5	15
LRRC19	1.2	0.0291	0.0132	0.0391	1.9	13.4	0.00123	1.54	RV	CELLTYPE	CM	control_RBM20	5	15
MBNL3	1.2	0.0268	0.0559	0.17	3.94	13.8	0.00109	1.57	RV	CELLTYPE	CM	control_RBM20	5	15
TBC1D9	1.2	0.0169	0.093	0.327	4.69	16.2	0.000499	1.77	RV	CELLTYPE	CM	control_RBM20	5	15
TTC39C	1.2	0.00698	0.0621	0.219	4.12	21.3	0.000113	2.16	RV	CELLTYPE	CM	control_RBM20	5	15
GPR137C	1.19	0.0114	0.0199	0.0658	2.55	18.4	0.000258	1.94	RV	CELLTYPE	CM	control_RBM20	5	15
NOSTRIN	1.19	0.0464	0.00783	0.0224	1.13	11.3	0.0026	1.33	RV	CELLTYPE	CM	control_RBM20	5	15
RAPGEF4-AS1	1.19	0.0444	0.0111	0.0339	1.69	11.5	0.00245	1.35	RV	CELLTYPE	CM	control_RBM20	5	15
RPS6KA2	1.19	0.00305	0.276	0.835	6.2	27.3	2.38e-05	2.52	RV	CELLTYPE	CM	control_RBM20	5	15
SCUBE2	1.19	0.0413	0.0133	0.0438	1.87	11.8	0.00217	1.38	RV	CELLTYPE	CM	control_RBM20	5	15
AC010890.1	1.18	0.0364	0.059	0.155	3.91	12.3	0.00179	1.44	RV	CELLTYPE	CM	control_RBM20	5	15
BICD1	1.18	0.00295	0.218	0.708	5.86	27.5	2.26e-05	2.53	RV	CELLTYPE	CM	control_RBM20	5	15
MB21D2	1.18	0.0064	0.088	0.287	4.59	21.7	9.9e-05	2.19	RV	CELLTYPE	CM	control_RBM20	5	15
RRAS	1.18	0.0133	0.0274	0.08	2.89	17.5	0.000335	1.88	RV	CELLTYPE	CM	control_RBM20	5	15
SMOC2	1.18	0.0243	0.0187	0.0584	2.35	14.3	0.000927	1.61	RV	CELLTYPE	CM	control_RBM20	5	15
ADAMTS9-AS2	1.17	0.0112	0.361	1.21	6.72	18.5	0.000248	1.95	RV	CELLTYPE	CM	control_RBM20	5	15
ARFGEF3	1.17	0.0143	0.0213	0.0825	2.72	17.1	0.000377	1.84	RV	CELLTYPE	CM	control_RBM20	5	15
PDE10A	1.17	0.0207	0.556	1.53	7.15	15	0.000723	1.68	RV	CELLTYPE	CM	control_RBM20	5	15
PTK2B	1.17	0.00423	0.0428	0.136	3.52	24.7	4.52e-05	2.37	RV	CELLTYPE	CM	control_RBM20	5	15
SH3RF3	1.17	0.00923	0.293	0.983	6.32	19.5	0.000183	2.03	RV	CELLTYPE	CM	control_RBM20	5	15
ST8SIA5	1.17	0.0203	0.0739	0.216	4.33	15.2	0.000696	1.69	RV	CELLTYPE	CM	control_RBM20	5	15
ZNF536	1.17	0.0308	0.318	0.956	6.41	13.1	0.00137	1.51	RV	CELLTYPE	CM	control_RBM20	5	15
AC025917.1	1.16	0.0166	0.0584	0.174	3.94	16.3	0.000479	1.78	RV	CELLTYPE	CM	control_RBM20	5	15
POGLUT1	1.16	0.0291	0.122	0.348	4.94	13.4	0.00123	1.54	RV	CELLTYPE	CM	control_RBM20	5	15
CFAP221	1.15	0.0246	0.0117	0.0442	1.82	14.2	0.000949	1.61	RV	CELLTYPE	CM	control_RBM20	5	15
SEPT4	1.15	0.028	0.031	0.09	3.05	13.6	0.00115	1.55	RV	CELLTYPE	CM	control_RBM20	5	15
SPRY1	1.15	0.0286	0.0331	0.1	3.14	13.5	0.00119	1.54	RV	CELLTYPE	CM	control_RBM20	5	15
SRPX	1.15	0.0158	0.0787	0.272	4.52	16.6	0.000438	1.8	RV	CELLTYPE	CM	control_RBM20	5	15
ZNF189	1.15	0.0027	0.175	0.573	5.56	28.3	1.89e-05	2.57	RV	CELLTYPE	CM	control_RBM20	5	15
AC010235.1	1.14	0.026	0.292	0.77	6.29	13.9	0.00103	1.58	RV	CELLTYPE	CM	control_RBM20	5	15
AC015878.1	1.14	0.011	0.112	0.346	4.94	18.6	0.000241	1.96	RV	CELLTYPE	CM	control_RBM20	5	15
CPEB4	1.14	0.019	2.58	8.31	9.49	15.6	0.000608	1.72	RV	CELLTYPE	CM	control_RBM20	5	15
HSPH1	1.14	0.00259	0.0381	0.119	3.37	28.7	1.72e-05	2.59	RV	CELLTYPE	CM	control_RBM20	5	15
MT-CO1	1.14	0.0128	0.719	2.02	7.57	17.7	0.000314	1.89	RV	CELLTYPE	CM	control_RBM20	5	15
MXD4	1.14	0.0349	0.057	0.157	3.87	12.6	0.00167	1.46	RV	CELLTYPE	CM	control_RBM20	5	15
NPR3	1.14	0.0487	0.0742	0.206	4.31	11	0.00288	1.31	RV	CELLTYPE	CM	control_RBM20	5	15
PIK3IP1	1.14	0.0291	0.0258	0.0743	2.82	13.4	0.00123	1.54	RV	CELLTYPE	CM	control_RBM20	5	15
SEMA4A	1.14	0.019	0.00753	0.0244	1.13	15.6	0.0006	1.72	RV	CELLTYPE	CM	control_RBM20	5	15
AGPAT5	1.13	0.0365	0.0137	0.0383	1.93	12.3	0.0018	1.44	RV	CELLTYPE	CM	control_RBM20	5	15
PDCD4	1.13	0.0052	0.156	0.436	5.32	23	7.01e-05	2.28	RV	CELLTYPE	CM	control_RBM20	5	15
LINC02141	1.12	0.0446	0.0241	0.0787	2.77	11.4	0.00247	1.35	RV	CELLTYPE	CM	control_RBM20	5	15
PRICKLE2	1.12	0.0308	0.0403	0.119	3.46	13.1	0.00137	1.51	RV	CELLTYPE	CM	control_RBM20	5	15
SESN3	1.12	0.0427	0.00872	0.0245	1.3	11.7	0.00228	1.37	RV	CELLTYPE	CM	control_RBM20	5	15
AC058822.1	1.11	0.00895	0.225	0.619	5.82	19.7	0.000176	2.05	RV	CELLTYPE	CM	control_RBM20	5	15
C1orf21	1.11	0.01	0.886	2.55	7.85	19.1	0.000209	2	RV	CELLTYPE	CM	control_RBM20	5	15
PCDH9	1.11	0.00167	2.45	7.04	9.35	31.4	9.18e-06	2.78	RV	CELLTYPE	CM	control_RBM20	5	15
PSME4	1.11	0.0136	0.931	2.62	7.94	17.4	0.000348	1.87	RV	CELLTYPE	CM	control_RBM20	5	15
CDKL5	1.1	0.00412	0.366	1.08	6.58	24.9	4.27e-05	2.39	RV	CELLTYPE	CM	control_RBM20	5	15
CHST3	1.1	0.0159	0.0835	0.225	4.28	16.6	0.000444	1.8	RV	CELLTYPE	CM	control_RBM20	5	15
FAM117B	1.1	0.00159	0.0756	0.214	4.31	31.9	8.22e-06	2.8	RV	CELLTYPE	CM	control_RBM20	5	15
FSTL3	1.1	0.0251	0.11	0.303	4.81	14.1	0.000986	1.6	RV	CELLTYPE	CM	control_RBM20	5	15
IQUB	1.1	0.0198	0.0146	0.0419	1.99	15.3	0.000661	1.7	RV	CELLTYPE	CM	control_RBM20	5	15
KCNQ1OT1	1.1	0.0488	0.437	1.2	6.77	11	0.00289	1.31	RV	CELLTYPE	CM	control_RBM20	5	15
KIAA0556	1.1	0.00114	0.172	0.519	5.49	34.6	4.65e-06	2.94	RV	CELLTYPE	CM	control_RBM20	5	15
NEDD9	1.1	0.0419	0.0529	0.169	3.9	11.7	0.00221	1.38	RV	CELLTYPE	CM	control_RBM20	5	15
TBCE	1.1	0.00892	0.0239	0.0737	2.66	19.8	0.000171	2.05	RV	CELLTYPE	CM	control_RBM20	5	15
TECTA	1.1	0.00841	0.0181	0.0533	2.28	20.2	0.000153	2.08	RV	CELLTYPE	CM	control_RBM20	5	15
AC015813.2	1.09	0.0192	0.0833	0.216	4.34	15.5	0.000617	1.72	RV	CELLTYPE	CM	control_RBM20	5	15
USP6NL	1.09	0.00379	0.121	0.354	4.97	25.9	3.4e-05	2.42	RV	CELLTYPE	CM	control_RBM20	5	15
ERC2	1.08	0.00945	0.139	0.423	5.23	19.4	0.000188	2.02	RV	CELLTYPE	CM	control_RBM20	5	15
MEF2C-AS1	1.08	0.0266	0.137	0.381	5.18	13.8	0.00107	1.58	RV	CELLTYPE	CM	control_RBM20	5	15
MT-ATP6	1.08	0.0155	0.222	0.564	5.8	16.7	0.000422	1.81	RV	CELLTYPE	CM	control_RBM20	5	15
RHOBTB1	1.08	0.00501	0.279	0.824	6.23	23.2	6.62e-05	2.3	RV	CELLTYPE	CM	control_RBM20	5	15
WIPF3	1.08	0.0243	0.0558	0.155	3.87	14.3	0.00093	1.61	RV	CELLTYPE	CM	control_RBM20	5	15
ASIP	1.07	0.0343	0.0952	0.294	4.71	12.6	0.00162	1.46	RV	CELLTYPE	CM	control_RBM20	5	15
PDZD2	1.07	0.0148	3.17	9.6	9.7	16.9	0.000396	1.83	RV	CELLTYPE	CM	control_RBM20	5	15
SMC6	1.07	0.00379	0.314	0.89	6.36	25.9	3.38e-05	2.42	RV	CELLTYPE	CM	control_RBM20	5	15
SPAG17	1.07	0.05	0.0101	0.029	1.52	10.9	0.003	1.3	RV	CELLTYPE	CM	control_RBM20	5	15
Z82217.1	1.07	0.039	0.00934	0.0287	1.4	12.1	0.00197	1.41	RV	CELLTYPE	CM	control_RBM20	5	15
AKTIP	1.06	0.00489	0.0999	0.293	4.66	23.5	6.16e-05	2.31	RV	CELLTYPE	CM	control_RBM20	5	15
C9orf24	1.06	0.0119	0.0454	0.126	3.52	18	0.000285	1.92	RV	CELLTYPE	CM	control_RBM20	5	15
LDLRAD4	1.06	0.00826	1.45	3.82	8.48	20.3	0.000149	2.08	RV	CELLTYPE	CM	control_RBM20	5	15
SLC35G1	1.06	0.00788	0.0524	0.14	3.72	20.6	0.000136	2.1	RV	CELLTYPE	CM	control_RBM20	5	15
SPATA6L	1.06	0.04	0.0169	0.0485	2.08	12	0.00205	1.4	RV	CELLTYPE	CM	control_RBM20	5	15
SPEF2	1.06	0.00614	0.0276	0.0836	2.96	21.9	9.38e-05	2.21	RV	CELLTYPE	CM	control_RBM20	5	15
CASC2	1.05	0.0395	0.0396	0.119	3.43	12	0.00201	1.4	RV	CELLTYPE	CM	control_RBM20	5	15
FAM214A	1.05	0.00314	0.484	1.32	6.9	27.2	2.47e-05	2.5	RV	CELLTYPE	CM	control_RBM20	5	15
INPP4B	1.05	0.00961	1.62	4.63	8.72	19.3	0.000196	2.02	RV	CELLTYPE	CM	control_RBM20	5	15
SLC22A5	1.05	0.00826	0.28	0.844	6.21	20.3	0.000148	2.08	RV	CELLTYPE	CM	control_RBM20	5	15
AC242426.2	1.04	0.0212	0.195	0.591	5.63	14.9	0.000754	1.67	RV	CELLTYPE	CM	control_RBM20	5	15
DPYSL4	1.04	0.032	0.0229	0.0626	2.67	12.9	0.00145	1.5	RV	CELLTYPE	CM	control_RBM20	5	15
EDDM13	1.04	0.0175	0.0777	0.2	4.32	16	0.000531	1.76	RV	CELLTYPE	CM	control_RBM20	5	15
FAM47E-STBD1	1.04	0.0273	0.0118	0.0337	1.7	13.7	0.00111	1.56	RV	CELLTYPE	CM	control_RBM20	5	15
GLIDR	1.04	0.0196	0.103	0.295	4.77	15.4	0.000642	1.71	RV	CELLTYPE	CM	control_RBM20	5	15
MLLT3	1.04	0.000797	0.244	0.706	5.98	37.1	2.77e-06	3.1	RV	CELLTYPE	CM	control_RBM20	5	15
RMDN2-AS1	1.04	0.00793	0.0499	0.146	3.71	20.5	0.000138	2.1	RV	CELLTYPE	CM	control_RBM20	5	15
RORA	1.04	0.00698	0.546	1.5	7.19	21.3	0.000113	2.16	RV	CELLTYPE	CM	control_RBM20	5	15
SLC25A21	1.04	0.0427	0.0889	0.255	4.58	11.7	0.00228	1.37	RV	CELLTYPE	CM	control_RBM20	5	15
SRGAP3	1.04	0.0145	0.432	1.26	6.8	17	0.000383	1.84	RV	CELLTYPE	CM	control_RBM20	5	15
C10orf67	1.03	0.02	0.00991	0.0279	1.49	15.2	0.000677	1.7	RV	CELLTYPE	CM	control_RBM20	5	15
INTU	1.03	0.0427	0.271	0.731	6.1	11.7	0.00229	1.37	RV	CELLTYPE	CM	control_RBM20	5	15
GCNA	1.02	0.0333	0.0387	0.0972	3.2	12.8	0.00155	1.48	RV	CELLTYPE	CM	control_RBM20	5	15
LRRC34	1.02	0.0168	0.0201	0.0571	2.45	16.3	0.000486	1.77	RV	CELLTYPE	CM	control_RBM20	5	15
MORN4	1.02	0.0386	0.0743	0.204	4.24	12.1	0.00194	1.41	RV	CELLTYPE	CM	control_RBM20	5	15
AC027117.2	1.01	0.0119	0.248	0.709	5.98	18.1	0.000283	1.92	RV	CELLTYPE	CM	control_RBM20	5	15
SLC25A27	1.01	0.035	0.324	0.825	6.31	12.5	0.00168	1.46	RV	CELLTYPE	CM	control_RBM20	5	15
BTBD8	1	0.0024	0.072	0.199	4.26	29.1	1.57e-05	2.62	RV	CELLTYPE	CM	control_RBM20	5	15
SAMD12	1	0.00425	0.594	1.58	7.2	24.6	4.68e-05	2.37	RV	CELLTYPE	CM	control_RBM20	5	15
VCL	1	0.0175	1.5	4.16	8.61	16	0.000528	1.76	RV	CELLTYPE	CM	control_RBM20	5	15
ZNF578	1	0.0242	0.0329	0.0896	3.12	14.3	0.00092	1.62	RV	CELLTYPE	CM	control_RBM20	5	15
MAMDC2-AS1	0.997	0.04	0.0226	0.0597	2.51	12	0.00205	1.4	RV	CELLTYPE	CM	control_RBM20	5	15
MT-CO2	0.996	0.035	0.35	0.864	6.43	12.5	0.00171	1.46	RV	CELLTYPE	CM	control_RBM20	5	15
APPL2	0.994	0.00205	0.328	0.864	6.36	30.1	1.25e-05	2.69	RV	CELLTYPE	CM	control_RBM20	5	15
TTC8	0.991	0.0489	0.0525	0.141	3.69	11	0.0029	1.31	RV	CELLTYPE	CM	control_RBM20	5	15
HEG1	0.988	0.0317	0.356	0.955	6.43	13	0.00143	1.5	RV	CELLTYPE	CM	control_RBM20	5	15
NME5	0.988	0.0262	0.0487	0.134	3.65	13.9	0.00104	1.58	RV	CELLTYPE	CM	control_RBM20	5	15
MAP3K7CL	0.986	0.0246	0.0309	0.0935	3.06	14.2	0.000953	1.61	RV	CELLTYPE	CM	control_RBM20	5	15
XPO1	0.986	0.0119	0.315	0.84	6.35	18.1	0.00028	1.93	RV	CELLTYPE	CM	control_RBM20	5	15
AC120053.1	0.983	0.039	0.012	0.0306	1.66	12.1	0.00196	1.41	RV	CELLTYPE	CM	control_RBM20	5	15
ZBTB16	0.983	0.0158	2.08	5.68	9.11	16.6	0.00044	1.8	RV	CELLTYPE	CM	control_RBM20	5	15
AC104806.2	0.982	0.035	0.0338	0.0933	3.04	12.5	0.0017	1.46	RV	CELLTYPE	CM	control_RBM20	5	15
AC004982.2	0.979	0.00855	0.0243	0.0711	2.75	20	0.000158	2.07	RV	CELLTYPE	CM	control_RBM20	5	15
DSC1	0.977	0.0307	0.0313	0.0736	3.03	13.1	0.00136	1.51	RV	CELLTYPE	CM	control_RBM20	5	15
PHYHD1	0.976	0.0291	0.0753	0.219	4.3	13.4	0.00123	1.54	RV	CELLTYPE	CM	control_RBM20	5	15
LMLN	0.975	0.0139	0.0591	0.153	3.83	17.2	0.000362	1.86	RV	CELLTYPE	CM	control_RBM20	5	15
PGAP2	0.975	0.00548	0.111	0.316	4.86	22.6	7.78e-05	2.26	RV	CELLTYPE	CM	control_RBM20	5	15
EFHD2	0.971	0.0405	0.0211	0.0545	2.38	11.9	0.00209	1.39	RV	CELLTYPE	CM	control_RBM20	5	15
LINC00886	0.971	0.00471	0.194	0.533	5.6	23.8	5.65e-05	2.33	RV	CELLTYPE	CM	control_RBM20	5	15
AC024145.1	0.969	0.0297	0.0572	0.15	3.88	13.3	0.00127	1.53	RV	CELLTYPE	CM	control_RBM20	5	15
SGCE	0.967	0.0242	0.162	0.42	5.32	14.3	0.000919	1.62	RV	CELLTYPE	CM	control_RBM20	5	15
ERAP2	0.966	0.0468	0.0221	0.0652	2.57	11.2	0.00267	1.33	RV	CELLTYPE	CM	control_RBM20	5	15
MORN2	0.966	0.0294	0.014	0.0373	1.91	13.4	0.00125	1.53	RV	CELLTYPE	CM	control_RBM20	5	15
ATP2C1	0.964	0.00563	0.681	1.82	7.45	22.5	8.06e-05	2.25	RV	CELLTYPE	CM	control_RBM20	5	15
SLBP	0.963	0.0429	0.0925	0.251	4.52	11.6	0.0023	1.37	RV	CELLTYPE	CM	control_RBM20	5	15
ROR1	0.96	0.00444	2.35	6.21	9.19	24.2	5.14e-05	2.35	RV	CELLTYPE	CM	control_RBM20	5	15
PRKD1	0.959	0.0303	0.0658	0.189	4.09	13.2	0.00133	1.52	RV	CELLTYPE	CM	control_RBM20	5	15
FEZ2	0.958	0.0294	0.211	0.608	5.86	13.4	0.00125	1.53	RV	CELLTYPE	CM	control_RBM20	5	15
NUSAP1	0.957	0.0286	0.0114	0.0344	1.65	13.5	0.00118	1.54	RV	CELLTYPE	CM	control_RBM20	5	15
HMGN1	0.954	0.0111	0.199	0.526	5.61	18.5	0.000246	1.95	RV	CELLTYPE	CM	control_RBM20	5	15
CLEC16A	0.953	0.00126	0.457	1.32	6.85	33.6	5.74e-06	2.9	RV	CELLTYPE	CM	control_RBM20	5	15
GEMIN8	0.948	0.0197	0.0437	0.113	3.42	15.4	0.000651	1.71	RV	CELLTYPE	CM	control_RBM20	5	15
RNF217	0.945	0.0137	0.161	0.428	5.27	17.3	0.000355	1.86	RV	CELLTYPE	CM	control_RBM20	5	15
AC092338.2	0.943	0.0273	0.0514	0.137	3.7	13.7	0.00112	1.56	RV	CELLTYPE	CM	control_RBM20	5	15
CFAP70	0.942	0.00483	0.125	0.335	4.99	23.6	5.97e-05	2.32	RV	CELLTYPE	CM	control_RBM20	5	15
CCDC6	0.941	0.0027	0.191	0.528	5.6	28.4	1.84e-05	2.57	RV	CELLTYPE	CM	control_RBM20	5	15
PDLIM1	0.941	0.00698	0.29	0.796	6.18	21.3	0.000112	2.16	RV	CELLTYPE	CM	control_RBM20	5	15
APBB2	0.94	0.0135	0.218	0.577	5.81	17.4	0.00034	1.87	RV	CELLTYPE	CM	control_RBM20	5	15
HHIP	0.94	0.0243	0.0726	0.181	4.17	14.3	0.000925	1.61	RV	CELLTYPE	CM	control_RBM20	5	15
PIP4K2A	0.94	0.0181	0.146	0.383	5.19	15.8	0.000558	1.74	RV	CELLTYPE	CM	control_RBM20	5	15
IGF2R	0.939	0.0235	0.382	0.958	6.5	14.4	0.000875	1.63	RV	CELLTYPE	CM	control_RBM20	5	15
CBFB	0.938	0.00212	0.182	0.51	5.56	29.8	1.31e-05	2.67	RV	CELLTYPE	CM	control_RBM20	5	15
GREB1L	0.938	0.0052	0.921	2.47	7.85	23	7.02e-05	2.28	RV	CELLTYPE	CM	control_RBM20	5	15
GABPB2	0.937	0.0109	0.21	0.558	5.69	18.7	0.000235	1.96	RV	CELLTYPE	CM	control_RBM20	5	15
CLHC1	0.934	0.0197	0.0842	0.208	4.33	15.3	0.000654	1.71	RV	CELLTYPE	CM	control_RBM20	5	15
MAFK	0.931	0.0428	0.161	0.399	5.29	11.6	0.00229	1.37	RV	CELLTYPE	CM	control_RBM20	5	15
CLTCL1	0.93	0.00858	0.242	0.666	5.93	20	0.00016	2.07	RV	CELLTYPE	CM	control_RBM20	5	15
COL7A1	0.923	0.0429	0.0477	0.128	3.68	11.6	0.00231	1.37	RV	CELLTYPE	CM	control_RBM20	5	15
ZNF827	0.923	0.00489	0.346	0.927	6.41	23.5	6.26e-05	2.31	RV	CELLTYPE	CM	control_RBM20	5	15
TDRD9	0.921	0.021	0.0415	0.119	3.45	14.9	0.000745	1.68	RV	CELLTYPE	CM	control_RBM20	5	15
LINC02250	0.919	0.0437	0.0305	0.0804	2.88	11.6	0.00237	1.36	RV	CELLTYPE	CM	control_RBM20	5	15
LIPE-AS1	0.919	0.00804	0.16	0.439	5.36	20.5	0.000141	2.09	RV	CELLTYPE	CM	control_RBM20	5	15
MOB3B	0.919	0.0102	0.146	0.373	5.15	19	0.000213	1.99	RV	CELLTYPE	CM	control_RBM20	5	15
MTCL1	0.919	0.0202	0.0564	0.144	3.8	15.2	0.00069	1.69	RV	CELLTYPE	CM	control_RBM20	5	15
IFT122	0.916	0.0169	0.173	0.447	5.47	16.2	0.000495	1.77	RV	CELLTYPE	CM	control_RBM20	5	15
AF241726.2	0.911	0.00352	0.153	0.406	5.26	26.4	2.94e-05	2.45	RV	CELLTYPE	CM	control_RBM20	5	15
MYLK	0.911	0.0441	0.0197	0.0498	2.28	11.5	0.00241	1.36	RV	CELLTYPE	CM	control_RBM20	5	15
FNDC3B	0.909	0.0027	1.97	5.38	9	28.4	1.84e-05	2.57	RV	CELLTYPE	CM	control_RBM20	5	15
SLC9A5	0.909	0.0319	0.0206	0.0545	2.43	13	0.00144	1.5	RV	CELLTYPE	CM	control_RBM20	5	15
FAM169A	0.906	0.0397	0.0514	0.131	3.66	12	0.00203	1.4	RV	CELLTYPE	CM	control_RBM20	5	15
FAM173B	0.903	0.0155	0.0735	0.18	4.17	16.7	0.000425	1.81	RV	CELLTYPE	CM	control_RBM20	5	15
AL357153.2	0.899	0.02	0.0926	0.225	4.44	15.2	0.000679	1.7	RV	CELLTYPE	CM	control_RBM20	5	15
GK-AS1	0.892	0.035	0.121	0.352	5.07	12.5	0.00168	1.46	RV	CELLTYPE	CM	control_RBM20	5	15
IQSEC2	0.892	0.0163	0.0417	0.119	3.46	16.4	0.000463	1.79	RV	CELLTYPE	CM	control_RBM20	5	15
YPEL1	0.891	0.0398	0.066	0.17	4.01	12	0.00203	1.4	RV	CELLTYPE	CM	control_RBM20	5	15
GLRB	0.889	0.0201	0.0677	0.17	4.1	15.2	0.000687	1.7	RV	CELLTYPE	CM	control_RBM20	5	15
HBP1	0.887	0.0298	0.155	0.354	5.21	13.3	0.00128	1.53	RV	CELLTYPE	CM	control_RBM20	5	15
DYNC1I1	0.886	0.00362	1.1	2.96	8.17	26.3	3.05e-05	2.44	RV	CELLTYPE	CM	control_RBM20	5	15
WASF3	0.886	0.0064	0.0581	0.15	3.88	21.7	9.89e-05	2.19	RV	CELLTYPE	CM	control_RBM20	5	15
RBMS3-AS2	0.881	0.0443	0.399	0.964	6.63	11.5	0.00243	1.35	RV	CELLTYPE	CM	control_RBM20	5	15
SNHG22	0.875	0.0474	0.0734	0.194	4.21	11.2	0.00273	1.32	RV	CELLTYPE	CM	control_RBM20	5	15
GSDMB	0.874	0.0484	0.0252	0.0628	2.63	11	0.00285	1.31	RV	CELLTYPE	CM	control_RBM20	5	15
ERI2	0.871	0.00411	0.0836	0.198	4.36	25.2	4.02e-05	2.39	RV	CELLTYPE	CM	control_RBM20	5	15
KIAA0825	0.871	0.00985	0.223	0.552	5.72	19.2	0.000202	2.01	RV	CELLTYPE	CM	control_RBM20	5	15
UST	0.868	0.0185	0.209	0.557	5.73	15.7	0.00058	1.73	RV	CELLTYPE	CM	control_RBM20	5	15
CDC42SE1	0.867	0.0255	0.134	0.362	5.09	14	0.001	1.59	RV	CELLTYPE	CM	control_RBM20	5	15
LYAR	0.864	0.0468	0.0381	0.0968	3.25	11.3	0.00265	1.33	RV	CELLTYPE	CM	control_RBM20	5	15
DLG1	0.863	0.00483	0.97	2.55	7.9	23.7	5.93e-05	2.32	RV	CELLTYPE	CM	control_RBM20	5	15
FMO4	0.861	0.0065	0.0538	0.138	3.78	21.7	0.000101	2.19	RV	CELLTYPE	CM	control_RBM20	5	15
NEU3	0.861	0.0105	0.0809	0.204	4.32	18.9	0.000222	1.98	RV	CELLTYPE	CM	control_RBM20	5	15
LIMA1	0.86	0.021	0.111	0.319	4.86	14.9	0.000746	1.68	RV	CELLTYPE	CM	control_RBM20	5	15
OSBPL11	0.857	0.048	0.158	0.374	5.23	11.1	0.00281	1.32	RV	CELLTYPE	CM	control_RBM20	5	15
DLG5	0.856	0.0162	0.103	0.246	4.63	16.4	0.000461	1.79	RV	CELLTYPE	CM	control_RBM20	5	15
AC018462.1	0.855	0.0408	0.177	0.425	5.48	11.9	0.00212	1.39	RV	CELLTYPE	CM	control_RBM20	5	15
IGF1R	0.855	0.0066	1.51	3.85	8.54	21.6	0.000103	2.18	RV	CELLTYPE	CM	control_RBM20	5	15
C11orf65	0.851	0.0116	0.0876	0.204	4.43	18.3	0.000266	1.94	RV	CELLTYPE	CM	control_RBM20	5	15
GNG12-AS1	0.849	0.00489	0.474	1.15	6.85	23.4	6.3e-05	2.31	RV	CELLTYPE	CM	control_RBM20	5	15
NEK3	0.849	0.0186	0.0385	0.103	3.27	15.7	0.000585	1.73	RV	CELLTYPE	CM	control_RBM20	5	15
SH3BGRL2	0.848	0.0157	0.0384	0.0941	3.26	16.7	0.000433	1.8	RV	CELLTYPE	CM	control_RBM20	5	15
ICA1L	0.847	0.00889	0.18	0.464	5.5	19.8	0.00017	2.05	RV	CELLTYPE	CM	control_RBM20	5	15
CPED1	0.846	0.019	1.22	3.15	8.32	15.6	0.000601	1.72	RV	CELLTYPE	CM	control_RBM20	5	15
UACA	0.841	0.0169	0.284	0.681	6.08	16.2	0.000505	1.77	RV	CELLTYPE	CM	control_RBM20	5	15
ANKRD42	0.839	0.0209	0.0237	0.0608	2.6	15	0.000738	1.68	RV	CELLTYPE	CM	control_RBM20	5	15
ZBTB20-AS1	0.839	0.0431	0.106	0.238	4.68	11.6	0.00233	1.37	RV	CELLTYPE	CM	control_RBM20	5	15
CFAP58	0.835	0.02	0.0542	0.13	3.79	15.3	0.000672	1.7	RV	CELLTYPE	CM	control_RBM20	5	15
GALNT2	0.833	0.00497	0.179	0.431	5.45	23.3	6.48e-05	2.3	RV	CELLTYPE	CM	control_RBM20	5	15
ANTXR2	0.83	0.02	0.248	0.633	5.95	15.3	0.000671	1.7	RV	CELLTYPE	CM	control_RBM20	5	15
ZBTB7C	0.829	0.0348	0.0448	0.127	3.53	12.6	0.00165	1.46	RV	CELLTYPE	CM	control_RBM20	5	15
B3GALNT2	0.827	0.0432	0.424	1.04	6.68	11.6	0.00234	1.36	RV	CELLTYPE	CM	control_RBM20	5	15
JARID2	0.827	0.0486	0.596	1.35	7.16	11	0.00286	1.31	RV	CELLTYPE	CM	control_RBM20	5	15
LMCD1-AS1	0.827	0.0318	0.35	0.846	6.44	13	0.00144	1.5	RV	CELLTYPE	CM	control_RBM20	5	15
ODF2L	0.827	0.0243	0.12	0.293	4.85	14.3	0.000927	1.61	RV	CELLTYPE	CM	control_RBM20	5	15
OSBPL1A	0.827	0.00411	0.598	1.44	7.17	25.3	3.9e-05	2.39	RV	CELLTYPE	CM	control_RBM20	5	15
AP000311.1	0.825	0.0473	0.326	0.767	6.29	11.2	0.00272	1.32	RV	CELLTYPE	CM	control_RBM20	5	15
TANC2	0.823	0.0209	0.0899	0.234	4.44	15	0.000731	1.68	RV	CELLTYPE	CM	control_RBM20	5	15
GRK3	0.822	0.0222	0.145	0.367	5.23	14.7	0.000802	1.65	RV	CELLTYPE	CM	control_RBM20	5	15
SLC22A23	0.822	0.00444	0.112	0.273	4.79	24.2	5.15e-05	2.35	RV	CELLTYPE	CM	control_RBM20	5	15
SHQ1	0.821	0.00826	0.0991	0.256	4.64	20.3	0.000149	2.08	RV	CELLTYPE	CM	control_RBM20	5	15
TMEM185A	0.815	0.0181	0.0814	0.195	4.31	15.8	0.000559	1.74	RV	CELLTYPE	CM	control_RBM20	5	15
EXOC6	0.814	0.0236	0.371	0.946	6.55	14.4	0.000887	1.63	RV	CELLTYPE	CM	control_RBM20	5	15
PQLC1	0.814	0.05	0.0744	0.177	4.18	10.9	0.003	1.3	RV	CELLTYPE	CM	control_RBM20	5	15
JAK1	0.812	0.0292	0.344	0.802	6.36	13.4	0.00124	1.53	RV	CELLTYPE	CM	control_RBM20	5	15
KIAA1217	0.812	0.0158	1.75	4.23	8.76	16.6	0.000442	1.8	RV	CELLTYPE	CM	control_RBM20	5	15
AC091948.1	0.811	0.0315	0.27	0.623	6.03	13	0.00142	1.5	RV	CELLTYPE	CM	control_RBM20	5	15
KLHL3	0.81	0.0108	0.482	1.12	6.87	18.7	0.000231	1.97	RV	CELLTYPE	CM	control_RBM20	5	15
BBOF1	0.808	0.00371	0.0748	0.174	4.21	26	3.27e-05	2.43	RV	CELLTYPE	CM	control_RBM20	5	15
EVA1C	0.808	0.00146	0.354	0.871	6.43	32.6	7.05e-06	2.83	RV	CELLTYPE	CM	control_RBM20	5	15
UPP1	0.807	0.0406	0.11	0.248	4.66	11.9	0.0021	1.39	RV	CELLTYPE	CM	control_RBM20	5	15
KDM3A	0.806	0.0474	0.143	0.311	5.08	11.2	0.00274	1.32	RV	CELLTYPE	CM	control_RBM20	5	15
USP53	0.805	0.0112	1.16	2.95	8.16	18.5	0.00025	1.95	RV	CELLTYPE	CM	control_RBM20	5	15
LIN7A	0.796	0.0269	0.241	0.562	5.87	13.8	0.00109	1.57	RV	CELLTYPE	CM	control_RBM20	5	15
SOBP	0.792	0.0169	0.361	0.826	6.43	16.2	0.000505	1.77	RV	CELLTYPE	CM	control_RBM20	5	15
BTBD9	0.789	0.00415	1.22	2.85	8.21	24.9	4.33e-05	2.38	RV	CELLTYPE	CM	control_RBM20	5	15
ARHGAP26	0.788	0.0119	1.98	4.76	8.92	18.1	0.000281	1.93	RV	CELLTYPE	CM	control_RBM20	5	15
NEK11	0.784	0.0311	0.295	0.625	6.08	13.1	0.00139	1.51	RV	CELLTYPE	CM	control_RBM20	5	15
PPM1B	0.784	0.00387	0.305	0.734	6.22	25.7	3.56e-05	2.41	RV	CELLTYPE	CM	control_RBM20	5	15
MIS18BP1	0.778	0.0303	0.0876	0.209	4.46	13.2	0.00132	1.52	RV	CELLTYPE	CM	control_RBM20	5	15
PHKA1	0.778	0.0468	0.0805	0.204	4.34	11.3	0.00264	1.33	RV	CELLTYPE	CM	control_RBM20	5	15
SCRN1	0.777	0.0479	0.0389	0.0881	3.25	11.1	0.0028	1.32	RV	CELLTYPE	CM	control_RBM20	5	15
FOXO3	0.774	0.023	1.08	2.68	8.06	14.5	0.000852	1.64	RV	CELLTYPE	CM	control_RBM20	5	15
GLRX	0.774	0.0495	0.28	0.624	6.02	11	0.00295	1.31	RV	CELLTYPE	CM	control_RBM20	5	15
FOXO1	0.771	0.0468	0.572	1.43	7.12	11.2	0.00266	1.33	RV	CELLTYPE	CM	control_RBM20	5	15
IPO11	0.77	0.0116	0.148	0.345	5.17	18.2	0.000267	1.94	RV	CELLTYPE	CM	control_RBM20	5	15
PKD2	0.768	0.0348	0.211	0.489	5.66	12.6	0.00166	1.46	RV	CELLTYPE	CM	control_RBM20	5	15
PTPN1	0.768	0.0197	0.325	0.824	6.34	15.3	0.000653	1.71	RV	CELLTYPE	CM	control_RBM20	5	15
AC002429.2	0.765	0.0441	0.379	0.884	6.54	11.5	0.00241	1.36	RV	CELLTYPE	CM	control_RBM20	5	15
DYNC2H1	0.765	0.0205	0.102	0.246	4.65	15.1	0.000709	1.69	RV	CELLTYPE	CM	control_RBM20	5	15
DCBLD2	0.763	0.0291	0.434	1.08	6.69	13.5	0.00122	1.54	RV	CELLTYPE	CM	control_RBM20	5	15
SORT1	0.763	0.0246	0.441	1.05	6.76	14.2	0.000948	1.61	RV	CELLTYPE	CM	control_RBM20	5	15
NRG2	0.761	0.0368	0.367	0.831	6.43	12.3	0.00182	1.43	RV	CELLTYPE	CM	control_RBM20	5	15
ZNF518A	0.76	0.00411	0.27	0.649	6.04	25.1	4.1e-05	2.39	RV	CELLTYPE	CM	control_RBM20	5	15
ATXN7L1	0.759	0.00423	0.305	0.711	6.19	24.6	4.6e-05	2.37	RV	CELLTYPE	CM	control_RBM20	5	15
AC093157.1	0.758	0.0325	0.106	0.237	4.64	12.9	0.00149	1.49	RV	CELLTYPE	CM	control_RBM20	5	15
TCTN1	0.758	0.0264	0.0944	0.211	4.53	13.9	0.00106	1.58	RV	CELLTYPE	CM	control_RBM20	5	15
YWHAG	0.758	0.0131	0.241	0.591	5.88	17.6	0.000328	1.88	RV	CELLTYPE	CM	control_RBM20	5	15
AL139260.1	0.757	0.0114	0.308	0.774	6.25	18.4	0.000256	1.94	RV	CELLTYPE	CM	control_RBM20	5	15
TASP1	0.754	0.00381	0.223	0.544	5.81	25.8	3.46e-05	2.42	RV	CELLTYPE	CM	control_RBM20	5	15
FAM219A	0.75	0.0235	0.123	0.286	4.85	14.4	0.000877	1.63	RV	CELLTYPE	CM	control_RBM20	5	15
RMDN2	0.746	0.0244	0.102	0.236	4.62	14.3	0.000933	1.61	RV	CELLTYPE	CM	control_RBM20	5	15
SMC5-AS1	0.744	0.0116	0.0709	0.17	4.12	18.2	0.000271	1.93	RV	CELLTYPE	CM	control_RBM20	5	15
AC124319.2	0.74	0.0291	0.11	0.255	4.71	13.4	0.00122	1.54	RV	CELLTYPE	CM	control_RBM20	5	15
PTPN14	0.74	0.0301	0.414	1.02	6.69	13.2	0.00131	1.52	RV	CELLTYPE	CM	control_RBM20	5	15
BRD8	0.739	0.0205	0.0844	0.196	4.37	15.1	0.000705	1.69	RV	CELLTYPE	CM	control_RBM20	5	15
RBKS	0.737	0.0355	0.2	0.458	5.62	12.4	0.00173	1.45	RV	CELLTYPE	CM	control_RBM20	5	15
DGKH	0.732	0.0219	0.201	0.466	5.53	14.8	0.000791	1.66	RV	CELLTYPE	CM	control_RBM20	5	15
PEBP4	0.729	0.0329	0.722	1.62	7.43	12.8	0.00152	1.48	RV	CELLTYPE	CM	control_RBM20	5	15
SACS	0.729	0.0381	0.172	0.375	5.3	12.2	0.0019	1.42	RV	CELLTYPE	CM	control_RBM20	5	15
NDFIP2	0.728	0.0385	0.195	0.445	5.53	12.1	0.00193	1.41	RV	CELLTYPE	CM	control_RBM20	5	15
ERO1B	0.727	0.0164	0.245	0.552	5.9	16.4	0.000471	1.79	RV	CELLTYPE	CM	control_RBM20	5	15
AL356599.1	0.725	0.0325	0.239	0.504	5.8	12.9	0.00149	1.49	RV	CELLTYPE	CM	control_RBM20	5	15
GNG12	0.724	0.0258	0.199	0.465	5.59	14	0.00102	1.59	RV	CELLTYPE	CM	control_RBM20	5	15
AC021231.1	0.723	0.0192	0.204	0.445	5.56	15.5	0.000616	1.72	RV	CELLTYPE	CM	control_RBM20	5	15
ST3GAL6	0.719	0.0415	0.921	1.97	7.72	11.8	0.00218	1.38	RV	CELLTYPE	CM	control_RBM20	5	15
CCND1	0.718	0.0297	0.0445	0.0968	3.45	13.3	0.00127	1.53	RV	CELLTYPE	CM	control_RBM20	5	15
UGGT2	0.716	0.00302	0.282	0.651	6.08	27.4	2.34e-05	2.52	RV	CELLTYPE	CM	control_RBM20	5	15
EPHX2	0.715	0.0245	0.187	0.418	5.5	14.2	0.000941	1.61	RV	CELLTYPE	CM	control_RBM20	5	15
CYLD	0.713	0.034	0.115	0.254	4.72	12.7	0.00159	1.47	RV	CELLTYPE	CM	control_RBM20	5	15
ZNF404	0.713	0.0405	0.0415	0.092	3.36	11.9	0.00208	1.39	RV	CELLTYPE	CM	control_RBM20	5	15
DIP2B	0.707	0.0201	0.551	1.22	7.01	15.2	0.000682	1.7	RV	CELLTYPE	CM	control_RBM20	5	15
OSBPL9	0.703	0.0151	0.888	1.95	7.69	16.9	0.000406	1.82	RV	CELLTYPE	CM	control_RBM20	5	15
MEAF6	0.702	0.0203	0.082	0.185	4.32	15.1	0.0007	1.69	RV	CELLTYPE	CM	control_RBM20	5	15
FAM213A	0.699	0.0219	0.0988	0.218	4.57	14.8	0.00079	1.66	RV	CELLTYPE	CM	control_RBM20	5	15
CHMP4B	0.697	0.0109	0.081	0.189	4.27	18.7	0.000234	1.96	RV	CELLTYPE	CM	control_RBM20	5	15
ZNF350-AS1	0.697	0.0348	0.0513	0.126	3.68	12.6	0.00166	1.46	RV	CELLTYPE	CM	control_RBM20	5	15
BLZF1	0.695	0.02	0.0913	0.202	4.41	15.2	0.000678	1.7	RV	CELLTYPE	CM	control_RBM20	5	15
EFCAB6	0.695	0.0298	0.0952	0.218	4.53	13.3	0.00129	1.53	RV	CELLTYPE	CM	control_RBM20	5	15
NEDD4L	0.693	0.00521	0.523	1.16	6.94	23	7.06e-05	2.28	RV	CELLTYPE	CM	control_RBM20	5	15
TBC1D8	0.69	0.0155	0.951	2.04	7.8	16.7	0.000426	1.81	RV	CELLTYPE	CM	control_RBM20	5	15
ZNF516	0.689	0.0468	0.154	0.321	5.13	11.2	0.00267	1.33	RV	CELLTYPE	CM	control_RBM20	5	15
EDEM2	0.683	0.0154	0.0409	0.0907	3.27	16.8	0.000415	1.81	RV	CELLTYPE	CM	control_RBM20	5	15
BMT2	0.678	0.0474	0.434	0.961	6.66	11.2	0.00274	1.32	RV	CELLTYPE	CM	control_RBM20	5	15
CREBRF	0.676	0.0407	0.198	0.407	5.51	11.9	0.00211	1.39	RV	CELLTYPE	CM	control_RBM20	5	15
MTUS1	0.669	0.0071	1.3	2.76	8.22	21.2	0.000116	2.15	RV	CELLTYPE	CM	control_RBM20	5	15
MTMR14	0.665	0.0441	0.168	0.367	5.32	11.5	0.00241	1.36	RV	CELLTYPE	CM	control_RBM20	5	15
GTPBP2	0.664	0.0407	0.0747	0.161	4.1	11.9	0.00211	1.39	RV	CELLTYPE	CM	control_RBM20	5	15
MYO18B	0.664	0.0444	3.56	8.06	9.74	11.5	0.00244	1.35	RV	CELLTYPE	CM	control_RBM20	5	15
ALG13	0.662	0.0207	0.115	0.247	4.74	15	0.000722	1.68	RV	CELLTYPE	CM	control_RBM20	5	15
PUS10	0.66	0.0313	0.0822	0.173	4.25	13	0.00141	1.5	RV	CELLTYPE	CM	control_RBM20	5	15
AC007038.1	0.652	0.0347	0.195	0.405	5.52	12.6	0.00165	1.46	RV	CELLTYPE	CM	control_RBM20	5	15
JAM3	0.651	0.0427	0.0727	0.165	4.16	11.7	0.00228	1.37	RV	CELLTYPE	CM	control_RBM20	5	15
MRPL33	0.651	0.0171	0.338	0.758	6.33	16.1	0.000514	1.77	RV	CELLTYPE	CM	control_RBM20	5	15
BBX	0.65	0.0164	0.426	0.924	6.63	16.4	0.000472	1.79	RV	CELLTYPE	CM	control_RBM20	5	15
PRIMPOL	0.65	0.0308	0.145	0.301	5.05	13.1	0.00138	1.51	RV	CELLTYPE	CM	control_RBM20	5	15
FAM204A	0.649	0.041	0.152	0.31	5.12	11.8	0.00214	1.39	RV	CELLTYPE	CM	control_RBM20	5	15
AC104596.1	0.648	0.0312	0.263	0.568	5.93	13	0.0014	1.51	RV	CELLTYPE	CM	control_RBM20	5	15
B9D1	0.644	0.0196	0.0383	0.0858	3.22	15.4	0.000637	1.71	RV	CELLTYPE	CM	control_RBM20	5	15
HACL1	0.643	0.0473	0.11	0.236	4.7	11.2	0.00271	1.32	RV	CELLTYPE	CM	control_RBM20	5	15
WDR19	0.643	0.0489	0.096	0.205	4.52	11	0.00289	1.31	RV	CELLTYPE	CM	control_RBM20	5	15
CDK7	0.638	0.0303	0.0615	0.135	3.85	13.2	0.00133	1.52	RV	CELLTYPE	CM	control_RBM20	5	15
EVI5	0.638	0.0246	0.879	1.89	7.65	14.2	0.000946	1.61	RV	CELLTYPE	CM	control_RBM20	5	15
RNF19A	0.638	0.0378	0.631	1.29	7.18	12.2	0.00189	1.42	RV	CELLTYPE	CM	control_RBM20	5	15
MFAP3	0.636	0.0463	0.157	0.348	5.22	11.3	0.00259	1.33	RV	CELLTYPE	CM	control_RBM20	5	15
SMARCA2	0.636	0.0137	0.486	1.03	6.8	17.3	0.000352	1.86	RV	CELLTYPE	CM	control_RBM20	5	15
XKR6	0.636	0.0158	0.285	0.617	6.06	16.6	0.000435	1.8	RV	CELLTYPE	CM	control_RBM20	5	15
EIF4EBP2	0.634	0.0419	0.192	0.387	5.47	11.7	0.00221	1.38	RV	CELLTYPE	CM	control_RBM20	5	15
UBL3	0.632	0.0473	0.141	0.286	5	11.2	0.00273	1.32	RV	CELLTYPE	CM	control_RBM20	5	15
ACSS3	0.626	0.0247	1.17	2.52	8.11	14.2	0.000963	1.61	RV	CELLTYPE	CM	control_RBM20	5	15
TMEM164	0.617	0.0376	0.796	1.67	7.54	12.2	0.00187	1.42	RV	CELLTYPE	CM	control_RBM20	5	15
DYNC2LI1	0.616	0.0307	0.123	0.245	4.81	13.1	0.00136	1.51	RV	CELLTYPE	CM	control_RBM20	5	15
SLC38A6	0.613	0.0198	0.0947	0.197	4.46	15.3	0.000662	1.7	RV	CELLTYPE	CM	control_RBM20	5	15
CWF19L1	0.611	0.0414	0.0893	0.192	4.45	11.8	0.00217	1.38	RV	CELLTYPE	CM	control_RBM20	5	15
ZNF345	0.608	0.0197	0.127	0.262	4.86	15.4	0.00065	1.71	RV	CELLTYPE	CM	control_RBM20	5	15
KCTD1	0.604	0.0331	0.248	0.53	5.9	12.8	0.00153	1.48	RV	CELLTYPE	CM	control_RBM20	5	15
PIK3CA	0.602	0.0468	0.19	0.387	5.48	11.2	0.00266	1.33	RV	CELLTYPE	CM	control_RBM20	5	15
INSR	0.598	0.039	1.42	3	8.4	12.1	0.00197	1.41	RV	CELLTYPE	CM	control_RBM20	5	15
NSUN6	0.597	0.0289	0.341	0.729	6.33	13.5	0.0012	1.54	RV	CELLTYPE	CM	control_RBM20	5	15
BRCA1	0.594	0.0176	0.13	0.269	4.91	16	0.000534	1.76	RV	CELLTYPE	CM	control_RBM20	5	15
METTL6	0.593	0.0335	0.0778	0.158	4.14	12.7	0.00157	1.47	RV	CELLTYPE	CM	control_RBM20	5	15
TRPC1	0.593	0.0196	0.56	1.17	7.04	15.4	0.00064	1.71	RV	CELLTYPE	CM	control_RBM20	5	15
AC009126.1	0.59	0.044	0.0702	0.155	4.06	11.5	0.0024	1.36	RV	CELLTYPE	CM	control_RBM20	5	15
ZSCAN5A	0.59	0.0427	0.227	0.462	5.69	11.7	0.00228	1.37	RV	CELLTYPE	CM	control_RBM20	5	15
ARHGEF11	0.584	0.013	0.349	0.742	6.34	17.6	0.000321	1.89	RV	CELLTYPE	CM	control_RBM20	5	15
CDC37L1	0.582	0.0375	0.3	0.657	6.17	12.2	0.00186	1.43	RV	CELLTYPE	CM	control_RBM20	5	15
WDR41	0.58	0.0484	0.152	0.315	5.13	11.1	0.00284	1.32	RV	CELLTYPE	CM	control_RBM20	5	15
EFCAB7	0.574	0.0264	0.164	0.317	5.23	13.9	0.00105	1.58	RV	CELLTYPE	CM	control_RBM20	5	15
RECK	0.57	0.0283	0.177	0.371	5.38	13.6	0.00117	1.55	RV	CELLTYPE	CM	control_RBM20	5	15
PPP2R3C	0.568	0.0228	0.172	0.351	5.3	14.6	0.000842	1.64	RV	CELLTYPE	CM	control_RBM20	5	15
GALNT10	0.567	0.0331	0.098	0.202	4.52	12.8	0.00153	1.48	RV	CELLTYPE	CM	control_RBM20	5	15
GPR75-ASB3	0.563	0.0301	0.265	0.555	5.98	13.3	0.00131	1.52	RV	CELLTYPE	CM	control_RBM20	5	15
CECR2	0.561	0.0323	0.542	1.08	6.96	12.9	0.00147	1.49	RV	CELLTYPE	CM	control_RBM20	5	15
ITPR2	0.558	0.0473	0.525	1.07	6.89	11.2	0.00271	1.32	RV	CELLTYPE	CM	control_RBM20	5	15
ZSWIM5	0.558	0.0431	0.105	0.221	4.63	11.6	0.00233	1.37	RV	CELLTYPE	CM	control_RBM20	5	15
ANK3	0.55	0.0478	2.57	5.16	9.23	11.1	0.00279	1.32	RV	CELLTYPE	CM	control_RBM20	5	15
MBNL1	0.543	0.0291	2.69	5.52	9.27	13.5	0.00122	1.54	RV	CELLTYPE	CM	control_RBM20	5	15
ROCK2	0.538	0.0391	0.383	0.79	6.45	12.1	0.00198	1.41	RV	CELLTYPE	CM	control_RBM20	5	15
TXLNB	0.535	0.0411	0.816	1.47	7.54	11.8	0.00214	1.39	RV	CELLTYPE	CM	control_RBM20	5	15
SUCLG2	0.526	0.0286	0.506	0.991	6.84	13.5	0.00119	1.54	RV	CELLTYPE	CM	control_RBM20	5	15
MKLN1	0.525	0.0443	1.45	2.84	8.34	11.5	0.00243	1.35	RV	CELLTYPE	CM	control_RBM20	5	15
PPP1R9A	0.525	0.0466	1.24	2.39	8.11	11.3	0.00262	1.33	RV	CELLTYPE	CM	control_RBM20	5	15
CDKL3	0.519	0.0259	0.174	0.352	5.32	14	0.00102	1.59	RV	CELLTYPE	CM	control_RBM20	5	15

## Sheet: TTN_control
Gene	logFC	FDR	mean_exp_control	mean_exp_genotype	logCPM	F	PValue	FDR_plot	Region	annotation_level	cell_type	comparison	Observations_genotype	Observations_reference
SLITRK4	5.6	9.03e-05	0.000238	0.0257	0.363	54	1.08e-07	4.04	RV	CELLTYPE	CM	control_TTN	6	15
NPPB	4.82	0.000973	0.148	6.05	8.13	34.2	4.25e-06	3.01	RV	CELLTYPE	CM	control_TTN	6	15
NPPA-AS1	4.3	0.000218	0.00157	0.0301	0.734	45.4	4.7e-07	3.66	RV	CELLTYPE	CM	control_TTN	6	15
HYAL4	4.03	3.32e-05	0.00345	0.0919	2.12	82.4	2.24e-09	4.48	RV	CELLTYPE	CM	control_TTN	6	15
AP001646.3	3.92	0.000135	0.000744	0.0141	-0.157	49.8	2.18e-07	3.87	RV	CELLTYPE	CM	control_TTN	6	15
SLC6A6	3.7	0.000382	0.187	1	5.88	40.9	1.08e-06	3.42	RV	CELLTYPE	CM	control_TTN	6	15
STAT4	3.57	0.000264	0.0172	0.302	3.91	43.6	6.56e-07	3.58	RV	CELLTYPE	CM	control_TTN	6	15
SCGB3A2	3.55	0.00221	0.00234	0.0468	1.36	28	1.77e-05	2.66	RV	CELLTYPE	CM	control_TTN	6	15
C14orf132	3.43	4.86e-05	0.00323	0.0666	1.77	61.8	3.28e-08	4.31	RV	CELLTYPE	CM	control_TTN	6	15
NPPA	3.39	0.0154	0.0435	0.791	5.35	15.6	0.00056	1.81	RV	CELLTYPE	CM	control_TTN	6	15
BMPR1B-DT	3.32	0.00339	0.00196	0.0222	0.443	25	3.74e-05	2.47	RV	CELLTYPE	CM	control_TTN	6	15
SPINK1	3.23	0.000661	0.00213	0.0382	1.1	37.1	2.32e-06	3.18	RV	CELLTYPE	CM	control_TTN	6	15
ADGRL3	3.17	0.000591	0.0696	1.02	5.67	37.9	1.99e-06	3.23	RV	CELLTYPE	CM	control_TTN	6	15
UNC80	3.11	0.000128	0.00777	0.109	2.51	50.6	1.9e-07	3.89	RV	CELLTYPE	CM	control_TTN	6	15
LINC02211	3.09	0.0194	0.0177	0.13	2.79	14.5	0.000814	1.71	RV	CELLTYPE	CM	control_TTN	6	15
PHF21B	3.08	7.33e-05	0.00692	0.126	2.63	57.4	6.36e-08	4.13	RV	CELLTYPE	CM	control_TTN	6	15
BEX1	3.06	0.0112	0.00207	0.0273	0.809	17.4	0.000318	1.95	RV	CELLTYPE	CM	control_TTN	6	15
IL31RA	3.04	0.00117	0.00362	0.0566	1.6	32.4	6.31e-06	2.93	RV	CELLTYPE	CM	control_TTN	6	15
AC002463.1	3.03	4.33e-05	0.00503	0.0632	1.76	63.4	2.63e-08	4.36	RV	CELLTYPE	CM	control_TTN	6	15
ARSJ	2.91	0.00131	0.00363	0.0401	1.17	31.8	7.26e-06	2.88	RV	CELLTYPE	CM	control_TTN	6	15
MAP2	2.87	9.61e-05	0.019	0.237	3.63	52.6	1.36e-07	4.02	RV	CELLTYPE	CM	control_TTN	6	15
B3GALT5	2.84	0.00225	0.00985	0.13	2.82	27.8	1.88e-05	2.65	RV	CELLTYPE	CM	control_TTN	6	15
PDE8B	2.84	0.00346	0.00574	0.0472	1.52	24.8	3.94e-05	2.46	RV	CELLTYPE	CM	control_TTN	6	15
OGDHL	2.8	0.00952	0.00198	0.0297	0.823	18.5	0.000229	2.02	RV	CELLTYPE	CM	control_TTN	6	15
AC090673.1	2.79	0.00339	0.00181	0.0229	0.527	25.2	3.59e-05	2.47	RV	CELLTYPE	CM	control_TTN	6	15
SRCIN1	2.75	0.000172	0.00372	0.0415	1.27	47.1	3.46e-07	3.76	RV	CELLTYPE	CM	control_TTN	6	15
ALDOB	2.74	0.00236	0.00605	0.0573	1.76	27.4	2.06e-05	2.63	RV	CELLTYPE	CM	control_TTN	6	15
PLCE1	2.61	4.33e-05	0.107	1.11	5.85	65.9	1.85e-08	4.36	RV	CELLTYPE	CM	control_TTN	6	15
PLCE1-AS2	2.52	0.00339	0.00228	0.0257	0.695	24.9	3.81e-05	2.47	RV	CELLTYPE	CM	control_TTN	6	15
AL031283.2	2.51	0.00922	0.00362	0.0446	1.38	18.7	0.000215	2.04	RV	CELLTYPE	CM	control_TTN	6	15
C5AR1	2.51	0.000548	0.0288	0.23	3.75	38.5	1.74e-06	3.26	RV	CELLTYPE	CM	control_TTN	6	15
C5orf46	2.46	0.00277	0.0323	0.335	4.24	26.5	2.58e-05	2.56	RV	CELLTYPE	CM	control_TTN	6	15
AL133417.1	2.45	9.03e-05	0.00212	0.0209	0.416	54.7	9.72e-08	4.04	RV	CELLTYPE	CM	control_TTN	6	15
AC108067.1	2.42	0.00799	0.00695	0.0236	0.83	19.5	0.000169	2.1	RV	CELLTYPE	CM	control_TTN	6	15
EDA2R	2.41	0.00408	0.00463	0.0503	1.61	23.8	5.14e-05	2.39	RV	CELLTYPE	CM	control_TTN	6	15
EDNRA	2.34	0.00785	0.108	0.819	5.52	19.7	0.000162	2.11	RV	CELLTYPE	CM	control_TTN	6	15
AL389885.1	2.32	0.0134	0.00289	0.0242	0.635	16.4	0.000437	1.87	RV	CELLTYPE	CM	control_TTN	6	15
AC009171.2	2.31	0.0128	0.00502	0.0157	0.364	16.6	0.000405	1.89	RV	CELLTYPE	CM	control_TTN	6	15
AL020998.1	2.25	0.0128	0.0015	0.0134	-0.122	16.6	0.000407	1.89	RV	CELLTYPE	CM	control_TTN	6	15
VWA5B1	2.25	0.0081	0.00243	0.0211	0.482	19.4	0.000175	2.09	RV	CELLTYPE	CM	control_TTN	6	15
SLC7A8	2.24	0.000144	0.0849	0.69	5.24	49.1	2.45e-07	3.84	RV	CELLTYPE	CM	control_TTN	6	15
NEURL1B	2.21	9.61e-05	0.0242	0.16	3.32	52.7	1.34e-07	4.02	RV	CELLTYPE	CM	control_TTN	6	15
PROS1	2.19	0.00192	0.0675	0.533	4.98	29.2	1.33e-05	2.72	RV	CELLTYPE	CM	control_TTN	6	15
NCKIPSD	2.18	4.33e-05	0.0195	0.127	2.96	64.4	2.28e-08	4.36	RV	CELLTYPE	CM	control_TTN	6	15
NOVA1	2.18	0.00517	0.048	0.295	4.28	22.4	7.57e-05	2.29	RV	CELLTYPE	CM	control_TTN	6	15
ZNF727	2.14	0.00236	0.0124	0.0916	2.46	27.5	2.02e-05	2.63	RV	CELLTYPE	CM	control_TTN	6	15
AL606807.1	2.07	0.029	0.016	0.124	2.81	12.6	0.00154	1.54	RV	CELLTYPE	CM	control_TTN	6	15
WNT9A	2.07	0.0401	0.0682	0.478	4.79	11.1	0.00269	1.4	RV	CELLTYPE	CM	control_TTN	6	15
BEX2	2.02	0.0106	0.0022	0.0172	0.354	17.8	0.000287	1.97	RV	CELLTYPE	CM	control_TTN	6	15
LINC00222	2.01	0.000172	0.0188	0.122	2.89	47.1	3.45e-07	3.76	RV	CELLTYPE	CM	control_TTN	6	15
AC078980.1	1.99	0.0079	0.0466	0.23	4.01	19.6	0.000165	2.1	RV	CELLTYPE	CM	control_TTN	6	15
COLQ	1.97	0.00682	0.186	0.788	5.8	20.6	0.000124	2.17	RV	CELLTYPE	CM	control_TTN	6	15
PAFAH2	1.97	0.00181	0.0565	0.341	4.28	29.7	1.18e-05	2.74	RV	CELLTYPE	CM	control_TTN	6	15
FKBP5	1.96	0.000591	1.22	8.43	8.91	37.9	1.96e-06	3.23	RV	CELLTYPE	CM	control_TTN	6	15
AL117335.1	1.94	0.0197	0.00853	0.0377	1.43	14.4	0.000849	1.71	RV	CELLTYPE	CM	control_TTN	6	15
P3H2	1.94	0.00998	0.0195	0.125	3.08	18.1	0.000257	2	RV	CELLTYPE	CM	control_TTN	6	15
SPOCK1	1.94	0.00401	0.183	1.09	6.1	24	4.92e-05	2.4	RV	CELLTYPE	CM	control_TTN	6	15
KLHL36	1.92	5.11e-05	0.118	0.758	5.5	60.8	3.79e-08	4.29	RV	CELLTYPE	CM	control_TTN	6	15
TMEM236	1.92	0.0108	0.0116	0.0386	1.6	17.6	0.000301	1.97	RV	CELLTYPE	CM	control_TTN	6	15
KCNAB2	1.9	0.00216	0.0757	0.438	4.8	28.2	1.71e-05	2.67	RV	CELLTYPE	CM	control_TTN	6	15
LRRC6	1.9	0.0172	0.0492	0.192	3.8	15	0.000683	1.77	RV	CELLTYPE	CM	control_TTN	6	15
COTL1	1.89	0.00145	0.0126	0.0684	2.17	30.9	8.87e-06	2.84	RV	CELLTYPE	CM	control_TTN	6	15
HEPH	1.88	0.00671	0.0662	0.366	4.5	20.8	0.000117	2.17	RV	CELLTYPE	CM	control_TTN	6	15
RPGR	1.87	4.33e-05	0.0445	0.253	3.99	72.7	7.34e-09	4.36	RV	CELLTYPE	CM	control_TTN	6	15
CRIM1	1.86	0.0154	0.187	1.32	6.37	15.7	0.000554	1.81	RV	CELLTYPE	CM	control_TTN	6	15
PARP8	1.85	0.000172	0.0343	0.184	3.57	47.1	3.49e-07	3.76	RV	CELLTYPE	CM	control_TTN	6	15
ATRNL1	1.84	0.015	0.11	0.669	5.34	15.8	0.000533	1.82	RV	CELLTYPE	CM	control_TTN	6	15
BEGAIN	1.84	0.00682	0.00203	0.0126	0.041	20.7	0.000121	2.17	RV	CELLTYPE	CM	control_TTN	6	15
BX640514.1	1.83	0.041	0.00325	0.0128	0.188	11	0.0028	1.39	RV	CELLTYPE	CM	control_TTN	6	15
BRSK1	1.82	0.00527	0.00551	0.0263	1.02	22.2	7.82e-05	2.28	RV	CELLTYPE	CM	control_TTN	6	15
ZNF385D-AS1	1.82	0.0404	0.00431	0.0228	0.834	11.1	0.00272	1.39	RV	CELLTYPE	CM	control_TTN	6	15
AL078590.3	1.81	0.0217	0.077	0.636	5.19	13.9	0.000993	1.66	RV	CELLTYPE	CM	control_TTN	6	15
SPON1-AS1	1.81	0.00339	0.0173	0.0881	2.61	25	3.77e-05	2.47	RV	CELLTYPE	CM	control_TTN	6	15
TTLL7	1.81	0.00179	0.0491	0.292	4.22	29.8	1.16e-05	2.75	RV	CELLTYPE	CM	control_TTN	6	15
AC092440.1	1.8	0.0197	0.00352	0.023	0.746	14.4	0.000851	1.71	RV	CELLTYPE	CM	control_TTN	6	15
LINC02585	1.8	0.00513	0.00218	0.0135	0.0589	22.4	7.47e-05	2.29	RV	CELLTYPE	CM	control_TTN	6	15
SLC25A48	1.8	0.0135	0.00304	0.0174	0.494	16.3	0.000446	1.87	RV	CELLTYPE	CM	control_TTN	6	15
NNMT	1.79	0.00696	0.0333	0.181	3.62	20.5	0.000127	2.16	RV	CELLTYPE	CM	control_TTN	6	15
XIRP2-AS1	1.79	0.00722	0.00581	0.0346	1.35	20.3	0.000136	2.14	RV	CELLTYPE	CM	control_TTN	6	15
C1QTNF7	1.78	0.00682	0.00982	0.0535	1.91	20.6	0.000124	2.17	RV	CELLTYPE	CM	control_TTN	6	15
AC110048.2	1.77	0.00974	0.00342	0.0142	0.23	18.3	0.000243	2.01	RV	CELLTYPE	CM	control_TTN	6	15
HEG1	1.77	0.000131	0.356	1.79	6.85	50.2	2.04e-07	3.88	RV	CELLTYPE	CM	control_TTN	6	15
ABCG2	1.76	0.00272	0.0458	0.256	4.09	26.6	2.48e-05	2.57	RV	CELLTYPE	CM	control_TTN	6	15
AC051619.5	1.76	0.00497	0.0427	0.227	3.84	22.6	7.01e-05	2.3	RV	CELLTYPE	CM	control_TTN	6	15
AP003472.1	1.76	0.0128	0.00199	0.0143	0.104	16.7	0.000399	1.89	RV	CELLTYPE	CM	control_TTN	6	15
GPR173	1.75	0.00339	0.0208	0.0881	2.69	25.2	3.61e-05	2.47	RV	CELLTYPE	CM	control_TTN	6	15
SLCO1C1	1.75	0.0138	0.0496	0.15	3.54	16.2	0.000464	1.86	RV	CELLTYPE	CM	control_TTN	6	15
AC068234.1	1.74	0.0441	0.0078	0.0284	1.14	10.6	0.00319	1.36	RV	CELLTYPE	CM	control_TTN	6	15
HS3ST5	1.73	0.0448	0.0141	0.0767	2.52	10.6	0.00329	1.35	RV	CELLTYPE	CM	control_TTN	6	15
LINC00211	1.73	0.0108	0.018	0.0774	2.44	17.6	0.000298	1.97	RV	CELLTYPE	CM	control_TTN	6	15
AC005150.1	1.72	0.0275	0.0029	0.0161	0.364	12.9	0.00141	1.56	RV	CELLTYPE	CM	control_TTN	6	15
GPR137C	1.72	0.00062	0.0199	0.126	2.97	37.5	2.13e-06	3.21	RV	CELLTYPE	CM	control_TTN	6	15
SLC16A9	1.72	0.0134	0.0643	0.376	4.64	16.4	0.000439	1.87	RV	CELLTYPE	CM	control_TTN	6	15
LINC00884	1.7	0.0122	0.0612	0.134	3.56	16.9	0.000376	1.91	RV	CELLTYPE	CM	control_TTN	6	15
PPM1E	1.7	0.00192	0.0899	0.516	5.03	29.3	1.3e-05	2.72	RV	CELLTYPE	CM	control_TTN	6	15
DHRS3	1.69	0.000514	0.139	0.786	5.62	39	1.6e-06	3.29	RV	CELLTYPE	CM	control_TTN	6	15
SHC4	1.69	0.000372	0.0341	0.212	3.75	41.2	1.03e-06	3.43	RV	CELLTYPE	CM	control_TTN	6	15
ZNF189	1.67	4.33e-05	0.175	0.834	5.81	64	2.4e-08	4.36	RV	CELLTYPE	CM	control_TTN	6	15
AMPH	1.66	0.00625	0.0129	0.0653	2.24	21.2	0.000104	2.2	RV	CELLTYPE	CM	control_TTN	6	15
NCR3LG1	1.66	0.0102	0.00858	0.0448	1.64	18	0.000265	1.99	RV	CELLTYPE	CM	control_TTN	6	15
SDSL	1.66	0.00339	0.00487	0.0274	1.01	25	3.73e-05	2.47	RV	CELLTYPE	CM	control_TTN	6	15
MNS1	1.64	0.0274	0.00419	0.0215	0.684	12.9	0.00141	1.56	RV	CELLTYPE	CM	control_TTN	6	15
SNCA	1.64	0.00282	0.0179	0.0958	2.74	26.3	2.68e-05	2.55	RV	CELLTYPE	CM	control_TTN	6	15
SOCS1	1.63	0.0096	0.0111	0.0567	2.04	18.5	0.000232	2.02	RV	CELLTYPE	CM	control_TTN	6	15
MBOAT2	1.61	0.000264	0.159	0.778	5.69	43.8	6.27e-07	3.58	RV	CELLTYPE	CM	control_TTN	6	15
ACTA1	1.59	0.0162	1.51	7.13	8.99	15.3	0.000615	1.79	RV	CELLTYPE	CM	control_TTN	6	15
ATP6V1F	1.59	0.0309	0.0927	0.374	4.92	12.3	0.00173	1.51	RV	CELLTYPE	CM	control_TTN	6	15
FARP1	1.59	0.0062	0.0672	0.295	4.47	21.3	0.000102	2.21	RV	CELLTYPE	CM	control_TTN	6	15
RANBP17	1.59	0.000905	0.117	0.62	5.34	35	3.6e-06	3.04	RV	CELLTYPE	CM	control_TTN	6	15
LPCAT2	1.58	0.0403	0.0292	0.115	3.11	11.1	0.00271	1.39	RV	CELLTYPE	CM	control_TTN	6	15
SPATA6L	1.58	0.00145	0.0169	0.0622	2.26	31.1	8.62e-06	2.84	RV	CELLTYPE	CM	control_TTN	6	15
ZNF385D	1.57	0.0426	0.554	2.25	7.42	10.8	0.00299	1.37	RV	CELLTYPE	CM	control_TTN	6	15
AC063944.1	1.56	0.025	0.0416	0.224	3.86	13.3	0.00121	1.6	RV	CELLTYPE	CM	control_TTN	6	15
AC104134.1	1.56	0.0353	0.00897	0.0472	1.84	11.7	0.00219	1.45	RV	CELLTYPE	CM	control_TTN	6	15
DOCK5	1.56	9.14e-05	0.655	3.12	7.74	53.5	1.17e-07	4.04	RV	CELLTYPE	CM	control_TTN	6	15
DCBLD2	1.55	0.000923	0.434	1.77	7.03	34.8	3.8e-06	3.03	RV	CELLTYPE	CM	control_TTN	6	15
LINC00670	1.54	0.00777	0.0483	0.226	4.05	19.8	0.000157	2.11	RV	CELLTYPE	CM	control_TTN	6	15
HSPA2	1.53	0.0161	0.00661	0.0321	1.3	15.4	0.000605	1.79	RV	CELLTYPE	CM	control_TTN	6	15
MSH4	1.53	0.00556	0.039	0.16	3.55	21.9	8.52e-05	2.25	RV	CELLTYPE	CM	control_TTN	6	15
PTH1R	1.53	0.00972	0.00916	0.0545	1.93	18.3	0.000241	2.01	RV	CELLTYPE	CM	control_TTN	6	15
RPS6KA2	1.53	9.03e-05	0.276	1.45	6.58	54.5	1e-07	4.04	RV	CELLTYPE	CM	control_TTN	6	15
SMOC2	1.52	0.00198	0.0187	0.077	2.53	28.8	1.47e-05	2.7	RV	CELLTYPE	CM	control_TTN	6	15
AC022414.1	1.51	0.0241	0.00548	0.0204	0.818	13.5	0.00115	1.62	RV	CELLTYPE	CM	control_TTN	6	15
AP000646.1	1.51	0.0362	0.00486	0.0179	0.538	11.6	0.00227	1.44	RV	CELLTYPE	CM	control_TTN	6	15
AP002518.2	1.51	0.0374	0.112	0.523	5.21	11.4	0.00241	1.43	RV	CELLTYPE	CM	control_TTN	6	15
AC016598.1	1.5	0.0397	0.0115	0.0568	2.09	11.1	0.00265	1.4	RV	CELLTYPE	CM	control_TTN	6	15
EPB41L4B	1.5	0.00594	0.149	0.777	5.65	21.5	9.49e-05	2.23	RV	CELLTYPE	CM	control_TTN	6	15
AC104827.1	1.48	0.0247	0.0458	0.148	3.58	13.4	0.0012	1.61	RV	CELLTYPE	CM	control_TTN	6	15
PPFIA2-AS1	1.48	0.00462	0.00645	0.0242	1.02	23.1	6.21e-05	2.33	RV	CELLTYPE	CM	control_TTN	6	15
PRICKLE2	1.47	0.00609	0.0403	0.197	3.75	21.4	9.98e-05	2.22	RV	CELLTYPE	CM	control_TTN	6	15
TENM3	1.47	0.0107	0.349	1.09	6.43	17.7	0.000295	1.97	RV	CELLTYPE	CM	control_TTN	6	15
XPR1	1.47	0.00101	2.1	8.99	9.33	33.8	4.63e-06	3	RV	CELLTYPE	CM	control_TTN	6	15
BCL2	1.46	0.00145	0.256	1.24	6.44	31.1	8.5e-06	2.84	RV	CELLTYPE	CM	control_TTN	6	15
FLNB	1.46	0.000909	0.264	1.02	6.24	34.9	3.68e-06	3.04	RV	CELLTYPE	CM	control_TTN	6	15
DZIP1	1.45	0.0119	0.0143	0.0585	2.11	17.1	0.000353	1.92	RV	CELLTYPE	CM	control_TTN	6	15
SMAD6	1.45	0.0116	0.085	0.333	4.66	17.2	0.000336	1.94	RV	CELLTYPE	CM	control_TTN	6	15
TPM3	1.45	0.000399	0.17	0.742	5.72	40.6	1.16e-06	3.4	RV	CELLTYPE	CM	control_TTN	6	15
ABTB2	1.44	0.00682	0.382	1.5	6.8	20.6	0.000123	2.17	RV	CELLTYPE	CM	control_TTN	6	15
DERL3	1.44	0.0268	0.00431	0.0202	0.654	13	0.00135	1.57	RV	CELLTYPE	CM	control_TTN	6	15
HSPG2	1.44	0.00992	0.525	1.59	7	18.2	0.000254	2	RV	CELLTYPE	CM	control_TTN	6	15
LEPR	1.43	0.000494	0.0248	0.104	2.9	39.3	1.5e-06	3.31	RV	CELLTYPE	CM	control_TTN	6	15
MYLK-AS1	1.43	0.00696	0.0478	0.201	3.84	20.5	0.000128	2.16	RV	CELLTYPE	CM	control_TTN	6	15
TMTC1	1.43	0.000215	0.429	1.91	7	45.6	4.5e-07	3.67	RV	CELLTYPE	CM	control_TTN	6	15
NUP62CL	1.42	0.00117	0.00451	0.0196	0.674	32.6	6.03e-06	2.93	RV	CELLTYPE	CM	control_TTN	6	15
PAK1	1.42	0.00743	0.0342	0.154	3.42	20.1	0.000142	2.13	RV	CELLTYPE	CM	control_TTN	6	15
MCAM	1.41	0.00966	0.034	0.132	3.34	18.4	0.000236	2.02	RV	CELLTYPE	CM	control_TTN	6	15
AC244021.1	1.4	0.0171	0.0403	0.111	3.26	15	0.00068	1.77	RV	CELLTYPE	CM	control_TTN	6	15
CHST3	1.4	0.0031	0.0835	0.246	4.33	25.7	3.12e-05	2.51	RV	CELLTYPE	CM	control_TTN	6	15
JAK2	1.4	0.00671	0.442	2.07	7.21	20.8	0.000117	2.17	RV	CELLTYPE	CM	control_TTN	6	15
MTCL1	1.4	0.00337	0.0564	0.228	4.1	25.3	3.47e-05	2.47	RV	CELLTYPE	CM	control_TTN	6	15
SMAD9	1.4	0.0379	0.0275	0.145	3.38	11.3	0.00248	1.42	RV	CELLTYPE	CM	control_TTN	6	15
FAM47E-STBD1	1.39	0.00337	0.0118	0.0486	1.9	25.3	3.5e-05	2.47	RV	CELLTYPE	CM	control_TTN	6	15
IGFBP2	1.39	0.0134	0.0411	0.112	3.31	16.4	0.000441	1.87	RV	CELLTYPE	CM	control_TTN	6	15
KLRD1	1.38	0.0219	0.316	0.862	6.15	13.8	0.00101	1.66	RV	CELLTYPE	CM	control_TTN	6	15
BEND6	1.37	0.037	0.00528	0.018	0.679	11.4	0.00237	1.43	RV	CELLTYPE	CM	control_TTN	6	15
LRRC1	1.37	0.000264	0.0878	0.354	4.68	43.3	6.87e-07	3.58	RV	CELLTYPE	CM	control_TTN	6	15
SLC28A2	1.37	0.00198	0.0291	0.136	3.24	28.9	1.43e-05	2.7	RV	CELLTYPE	CM	control_TTN	6	15
AC010636.2	1.36	0.0466	0.00441	0.0174	0.578	10.4	0.00351	1.33	RV	CELLTYPE	CM	control_TTN	6	15
IGSF10	1.36	0.0326	0.00618	0.0293	1.2	12	0.00192	1.49	RV	CELLTYPE	CM	control_TTN	6	15
LDLRAD4	1.36	0.00592	1.45	5.18	8.6	21.6	9.39e-05	2.23	RV	CELLTYPE	CM	control_TTN	6	15
TECTA	1.36	0.00144	0.0181	0.0723	2.44	31.2	8.33e-06	2.84	RV	CELLTYPE	CM	control_TTN	6	15
TM6SF2	1.36	0.025	0.00349	0.0178	0.554	13.3	0.00122	1.6	RV	CELLTYPE	CM	control_TTN	6	15
AC090409.2	1.35	0.0443	0.00913	0.0324	1.38	10.6	0.00324	1.35	RV	CELLTYPE	CM	control_TTN	6	15
GLIDR	1.35	0.00594	0.103	0.371	4.84	21.6	9.45e-05	2.23	RV	CELLTYPE	CM	control_TTN	6	15
KCNJ4	1.35	0.0318	0.0148	0.0543	2.17	12.1	0.00185	1.5	RV	CELLTYPE	CM	control_TTN	6	15
PDLIM1	1.35	0.000233	0.29	1.12	6.38	44.7	5.34e-07	3.63	RV	CELLTYPE	CM	control_TTN	6	15
PDZD2	1.35	0.00289	3.17	13.7	9.92	26.2	2.77e-05	2.54	RV	CELLTYPE	CM	control_TTN	6	15
TMEM71	1.35	0.00886	1.19	4.93	8.49	18.9	0.000202	2.05	RV	CELLTYPE	CM	control_TTN	6	15
LINC02170	1.34	0.00972	0.0109	0.0355	1.59	18.4	0.000239	2.01	RV	CELLTYPE	CM	control_TTN	6	15
LMOD1	1.34	0.00117	0.037	0.158	3.5	32.6	6.07e-06	2.93	RV	CELLTYPE	CM	control_TTN	6	15
RAPGEF3	1.34	0.0436	0.00529	0.0199	0.744	10.7	0.00312	1.36	RV	CELLTYPE	CM	control_TTN	6	15
AKTIP	1.33	9.03e-05	0.0999	0.396	4.86	55.2	8.9e-08	4.04	RV	CELLTYPE	CM	control_TTN	6	15
FEZ2	1.33	0.00877	0.211	0.942	6.12	19	0.000198	2.06	RV	CELLTYPE	CM	control_TTN	6	15
MTM1	1.33	4.33e-05	0.102	0.422	4.93	70.4	9.91e-09	4.36	RV	CELLTYPE	CM	control_TTN	6	15
MTURN	1.33	0.00889	0.0198	0.0796	2.55	18.9	0.000205	2.05	RV	CELLTYPE	CM	control_TTN	6	15
SIRPA	1.33	0.00709	0.0228	0.065	2.49	20.4	0.000133	2.15	RV	CELLTYPE	CM	control_TTN	6	15
AL033384.2	1.32	0.0139	0.0231	0.0912	2.83	16.1	0.000475	1.86	RV	CELLTYPE	CM	control_TTN	6	15
C1orf21	1.32	0.00144	0.886	3.72	8.04	31.2	8.33e-06	2.84	RV	CELLTYPE	CM	control_TTN	6	15
LINC01616	1.32	0.0316	0.00305	0.0135	0.239	12.2	0.00183	1.5	RV	CELLTYPE	CM	control_TTN	6	15
ACADL	1.31	0.0119	0.00877	0.0401	1.61	17.1	0.000351	1.92	RV	CELLTYPE	CM	control_TTN	6	15
ARRDC3	1.31	0.0054	0.0572	0.199	3.89	22.1	8.14e-05	2.27	RV	CELLTYPE	CM	control_TTN	6	15
ETV5	1.31	0.00972	0.0245	0.0874	2.76	18.4	0.000239	2.01	RV	CELLTYPE	CM	control_TTN	6	15
ILDR2	1.31	0.00926	0.0635	0.234	4.17	18.6	0.00022	2.03	RV	CELLTYPE	CM	control_TTN	6	15
AC091212.1	1.3	0.0139	0.0206	0.0753	2.67	16.1	0.000476	1.86	RV	CELLTYPE	CM	control_TTN	6	15
RNF217	1.3	0.00113	0.161	0.548	5.41	33.1	5.49e-06	2.95	RV	CELLTYPE	CM	control_TTN	6	15
PIK3IP1	1.29	0.0332	0.0258	0.108	2.94	11.9	0.00198	1.48	RV	CELLTYPE	CM	control_TTN	6	15
TXK	1.29	0.0208	0.0792	0.213	4.19	14.1	0.000921	1.68	RV	CELLTYPE	CM	control_TTN	6	15
ASPM	1.28	0.00811	0.0072	0.0245	1.1	19.4	0.000177	2.09	RV	CELLTYPE	CM	control_TTN	6	15
DPYSL2	1.28	0.00148	0.131	0.5	5.25	30.8	9.21e-06	2.83	RV	CELLTYPE	CM	control_TTN	6	15
VCL	1.28	0.000973	1.5	6.31	8.85	34.2	4.27e-06	3.01	RV	CELLTYPE	CM	control_TTN	6	15
CARMIL1	1.26	0.0262	0.178	0.651	5.61	13.1	0.00131	1.58	RV	CELLTYPE	CM	control_TTN	6	15
NAAA	1.26	0.000264	0.047	0.189	3.82	43.4	6.78e-07	3.58	RV	CELLTYPE	CM	control_TTN	6	15
BAIAP2	1.25	0.0402	0.0451	0.208	3.91	11.1	0.00271	1.4	RV	CELLTYPE	CM	control_TTN	6	15
CREB5	1.25	0.0378	0.511	1.8	7.23	11.3	0.00246	1.42	RV	CELLTYPE	CM	control_TTN	6	15
DAAM2	1.25	0.0199	0.0529	0.228	4.05	14.3	0.000865	1.7	RV	CELLTYPE	CM	control_TTN	6	15
EEF1A1	1.25	0.0147	0.057	0.209	4.04	15.9	0.00052	1.83	RV	CELLTYPE	CM	control_TTN	6	15
LRRCC1	1.25	0.0187	0.0136	0.049	1.97	14.6	0.000775	1.73	RV	CELLTYPE	CM	control_TTN	6	15
PTPN14	1.25	0.000952	0.414	1.64	6.98	34.5	4.04e-06	3.02	RV	CELLTYPE	CM	control_TTN	6	15
SCN3B	1.25	0.0352	0.00663	0.02	0.883	11.7	0.00218	1.45	RV	CELLTYPE	CM	control_TTN	6	15
SLC43A2	1.25	0.019	0.031	0.0858	2.92	14.6	0.000788	1.72	RV	CELLTYPE	CM	control_TTN	6	15
SPRED1	1.25	0.0213	0.148	0.467	5.23	14	0.000962	1.67	RV	CELLTYPE	CM	control_TTN	6	15
SYTL2	1.25	0.00985	0.0112	0.0424	1.82	18.2	0.000248	2.01	RV	CELLTYPE	CM	control_TTN	6	15
TTC39C	1.25	0.00405	0.0621	0.225	4.16	23.9	5e-05	2.39	RV	CELLTYPE	CM	control_TTN	6	15
ANTXR2	1.24	0.00114	0.248	1.09	6.24	32.9	5.63e-06	2.94	RV	CELLTYPE	CM	control_TTN	6	15
ARNTL	1.24	0.0339	0.0855	0.309	4.6	11.8	0.00205	1.47	RV	CELLTYPE	CM	control_TTN	6	15
ATAD2	1.24	0.000849	0.355	1.45	6.69	35.4	3.32e-06	3.07	RV	CELLTYPE	CM	control_TTN	6	15
CALD1	1.24	0.00391	3.32	12.5	9.93	24.1	4.75e-05	2.41	RV	CELLTYPE	CM	control_TTN	6	15
GNB3	1.24	0.0129	0.0387	0.145	3.55	16.6	0.000414	1.89	RV	CELLTYPE	CM	control_TTN	6	15
PRKD1	1.24	0.00664	0.0658	0.245	4.25	20.9	0.000115	2.18	RV	CELLTYPE	CM	control_TTN	6	15
RRAS2	1.24	0.00597	0.283	1.21	6.49	21.5	9.62e-05	2.22	RV	CELLTYPE	CM	control_TTN	6	15
CBFB	1.23	4.33e-05	0.182	0.699	5.74	64.6	2.2e-08	4.36	RV	CELLTYPE	CM	control_TTN	6	15
PDE3B	1.23	0.000264	0.372	1.48	6.8	43.3	6.95e-07	3.58	RV	CELLTYPE	CM	control_TTN	6	15
ZNF358	1.23	0.0112	0.00905	0.0328	1.45	17.4	0.000317	1.95	RV	CELLTYPE	CM	control_TTN	6	15
DLG1	1.22	0.00322	0.97	3.18	8.05	25.6	3.25e-05	2.49	RV	CELLTYPE	CM	control_TTN	6	15
KRBA1	1.22	0.00468	0.0921	0.366	4.78	23	6.34e-05	2.33	RV	CELLTYPE	CM	control_TTN	6	15
ZNF763	1.22	0.0437	0.00411	0.017	0.539	10.7	0.00313	1.36	RV	CELLTYPE	CM	control_TTN	6	15
AC107973.1	1.21	0.0378	0.0418	0.171	3.74	11.4	0.00245	1.42	RV	CELLTYPE	CM	control_TTN	6	15
CSPG4	1.21	0.0112	0.0259	0.0796	2.74	17.4	0.000317	1.95	RV	CELLTYPE	CM	control_TTN	6	15
PHYHD1	1.21	0.00258	0.0753	0.305	4.52	26.9	2.33e-05	2.59	RV	CELLTYPE	CM	control_TTN	6	15
USP53	1.21	9.03e-05	1.16	4.35	8.37	53.9	1.1e-07	4.04	RV	CELLTYPE	CM	control_TTN	6	15
ARFGEF3	1.2	0.00682	0.0213	0.0813	2.74	20.6	0.000123	2.17	RV	CELLTYPE	CM	control_TTN	6	15
BACH2	1.2	0.00777	0.181	0.62	5.63	19.8	0.000157	2.11	RV	CELLTYPE	CM	control_TTN	6	15
EPHA7	1.2	0.0374	0.0737	0.304	4.52	11.4	0.00241	1.43	RV	CELLTYPE	CM	control_TTN	6	15
INPP4B	1.2	0.00632	1.62	6.01	8.87	21.2	0.000106	2.2	RV	CELLTYPE	CM	control_TTN	6	15
C9orf84	1.19	0.00995	0.133	0.524	5.29	18.1	0.000256	2	RV	CELLTYPE	CM	control_TTN	6	15
COL16A1	1.19	0.0442	0.0513	0.155	3.69	10.6	0.00321	1.35	RV	CELLTYPE	CM	control_TTN	6	15
GRK3	1.19	0.00592	0.145	0.577	5.45	21.6	9.31e-05	2.23	RV	CELLTYPE	CM	control_TTN	6	15
GSDMB	1.19	0.0088	0.0252	0.0836	2.78	19	0.000199	2.06	RV	CELLTYPE	CM	control_TTN	6	15
MUM1L1	1.19	0.0154	0.0458	0.194	3.83	15.6	0.000565	1.81	RV	CELLTYPE	CM	control_TTN	6	15
ZNF117	1.19	0.00961	0.0299	0.0915	2.91	18.4	0.000233	2.02	RV	CELLTYPE	CM	control_TTN	6	15
ATP13A3	1.18	0.0107	0.749	1.87	7.37	17.7	0.000292	1.97	RV	CELLTYPE	CM	control_TTN	6	15
FSTL3	1.18	0.0147	0.11	0.401	4.96	15.9	0.000521	1.83	RV	CELLTYPE	CM	control_TTN	6	15
NFATC2	1.18	0.0138	0.0628	0.236	4.2	16.2	0.000466	1.86	RV	CELLTYPE	CM	control_TTN	6	15
TMEM43	1.18	0.0122	0.0632	0.18	3.99	17	0.000364	1.91	RV	CELLTYPE	CM	control_TTN	6	15
AL512328.1	1.17	0.0293	0.02	0.0817	2.67	12.6	0.00157	1.53	RV	CELLTYPE	CM	control_TTN	6	15
C6	1.17	0.0383	0.355	1.5	6.79	11.3	0.00252	1.42	RV	CELLTYPE	CM	control_TTN	6	15
FNDC3B	1.17	7.33e-05	1.97	7.46	9.16	57.3	6.43e-08	4.13	RV	CELLTYPE	CM	control_TTN	6	15
AC055822.1	1.16	0.0181	0.00675	0.0266	1.17	14.8	0.000735	1.74	RV	CELLTYPE	CM	control_TTN	6	15
AC106798.1	1.16	0.0185	0.016	0.0548	2.21	14.7	0.000761	1.73	RV	CELLTYPE	CM	control_TTN	6	15
LINC00519	1.16	0.036	0.00556	0.0178	0.721	11.6	0.00224	1.44	RV	CELLTYPE	CM	control_TTN	6	15
LINC01428	1.16	0.0039	0.494	1.97	7.2	24.1	4.7e-05	2.41	RV	CELLTYPE	CM	control_TTN	6	15
LRCH2	1.16	0.0423	0.00799	0.0292	1.34	10.9	0.00295	1.37	RV	CELLTYPE	CM	control_TTN	6	15
MED12L	1.16	0.0119	0.0526	0.207	4	17.1	0.000353	1.92	RV	CELLTYPE	CM	control_TTN	6	15
SLC4A7	1.16	0.0135	0.204	0.767	5.88	16.4	0.000445	1.87	RV	CELLTYPE	CM	control_TTN	6	15
YBX3	1.16	0.0154	0.304	1.18	6.49	15.6	0.000559	1.81	RV	CELLTYPE	CM	control_TTN	6	15
ADO	1.15	0.0209	0.0128	0.05	1.99	14.1	0.000937	1.68	RV	CELLTYPE	CM	control_TTN	6	15
AL355315.1	1.15	0.00785	0.0426	0.146	3.56	19.7	0.000162	2.11	RV	CELLTYPE	CM	control_TTN	6	15
GPR63	1.15	0.039	0.00746	0.0283	1.25	11.2	0.00257	1.41	RV	CELLTYPE	CM	control_TTN	6	15
KIAA0556	1.15	0.00117	0.172	0.535	5.49	32.4	6.34e-06	2.93	RV	CELLTYPE	CM	control_TTN	6	15
MATN2	1.15	0.00803	0.0462	0.164	3.71	19.5	0.000171	2.1	RV	CELLTYPE	CM	control_TTN	6	15
ARHGAP26	1.14	0.00033	1.98	7.51	9.15	41.9	8.91e-07	3.48	RV	CELLTYPE	CM	control_TTN	6	15
FLNC	1.14	0.0307	0.321	1.01	6.5	12.4	0.00171	1.51	RV	CELLTYPE	CM	control_TTN	6	15
FMN1	1.14	0.0307	0.0537	0.162	3.83	12.3	0.00172	1.51	RV	CELLTYPE	CM	control_TTN	6	15
TANC2	1.14	0.00167	0.0899	0.279	4.54	30.1	1.07e-05	2.78	RV	CELLTYPE	CM	control_TTN	6	15
ZMAT1	1.14	0.00144	0.16	0.558	5.46	31.2	8.36e-06	2.84	RV	CELLTYPE	CM	control_TTN	6	15
AC104806.2	1.13	0.0141	0.0338	0.103	3.09	16.1	0.000484	1.85	RV	CELLTYPE	CM	control_TTN	6	15
AL357153.2	1.13	0.00502	0.0926	0.29	4.55	22.6	7.17e-05	2.3	RV	CELLTYPE	CM	control_TTN	6	15
GLRB	1.13	0.00221	0.0677	0.247	4.28	28	1.76e-05	2.66	RV	CELLTYPE	CM	control_TTN	6	15
GRIA3	1.13	0.0154	0.0295	0.12	3.22	15.6	0.000564	1.81	RV	CELLTYPE	CM	control_TTN	6	15
POLR1E	1.13	0.00664	0.00845	0.0319	1.41	20.9	0.000114	2.18	RV	CELLTYPE	CM	control_TTN	6	15
RHBDF1	1.13	0.0148	0.0368	0.121	3.34	15.8	0.000525	1.83	RV	CELLTYPE	CM	control_TTN	6	15
SDR42E1	1.13	0.0369	0.0075	0.0274	1.2	11.4	0.00237	1.43	RV	CELLTYPE	CM	control_TTN	6	15
BAALC-AS1	1.12	0.0228	0.0155	0.0492	2.04	13.7	0.00108	1.64	RV	CELLTYPE	CM	control_TTN	6	15
CSGALNACT2	1.12	0.0104	0.0692	0.228	4.25	17.9	0.000271	1.99	RV	CELLTYPE	CM	control_TTN	6	15
TBC1D10A	1.12	0.0318	0.00824	0.0178	0.861	12.1	0.00185	1.5	RV	CELLTYPE	CM	control_TTN	6	15
ZBTB16	1.12	0.00601	2.08	8.17	9.27	21.4	9.77e-05	2.22	RV	CELLTYPE	CM	control_TTN	6	15
ZNF827	1.12	0.000669	0.346	1.13	6.5	37	2.39e-06	3.17	RV	CELLTYPE	CM	control_TTN	6	15
ATP6AP1L	1.11	0.00385	0.0892	0.325	4.63	24.2	4.6e-05	2.41	RV	CELLTYPE	CM	control_TTN	6	15
MTMR14	1.11	0.00225	0.168	0.633	5.59	27.9	1.84e-05	2.65	RV	CELLTYPE	CM	control_TTN	6	15
PNMT	1.11	0.0126	0.0322	0.11	3.18	16.7	0.000393	1.9	RV	CELLTYPE	CM	control_TTN	6	15
TBCE	1.11	0.00709	0.0239	0.0728	2.64	20.4	0.000133	2.15	RV	CELLTYPE	CM	control_TTN	6	15
ZDHHC14	1.11	0.00201	0.412	1.4	6.83	28.7	1.51e-05	2.7	RV	CELLTYPE	CM	control_TTN	6	15
ZNF106	1.11	0.00245	1.01	3.74	8.18	27.2	2.15e-05	2.61	RV	CELLTYPE	CM	control_TTN	6	15
AC008906.1	1.1	0.0377	0.00475	0.0185	0.694	11.4	0.00244	1.42	RV	CELLTYPE	CM	control_TTN	6	15
LINC00923	1.1	0.046	0.368	1.38	6.75	10.4	0.00345	1.34	RV	CELLTYPE	CM	control_TTN	6	15
RNF217-AS1	1.1	0.00426	0.0315	0.0985	3.12	23.6	5.47e-05	2.37	RV	CELLTYPE	CM	control_TTN	6	15
CC2D2A	1.09	0.00435	0.0586	0.208	4.04	23.4	5.76e-05	2.36	RV	CELLTYPE	CM	control_TTN	6	15
MAP3K7CL	1.09	0.018	0.0309	0.1	3.08	14.8	0.00073	1.75	RV	CELLTYPE	CM	control_TTN	6	15
OSBPL6	1.09	0.0054	0.147	0.519	5.32	22.1	8.05e-05	2.27	RV	CELLTYPE	CM	control_TTN	6	15
PCDH9	1.09	0.00236	2.45	9.07	9.47	27.4	2.04e-05	2.63	RV	CELLTYPE	CM	control_TTN	6	15
C21orf91	1.08	0.0259	0.028	0.108	3.06	13.2	0.00129	1.59	RV	CELLTYPE	CM	control_TTN	6	15
ELOVL6	1.08	0.00225	0.0285	0.0951	2.97	27.8	1.86e-05	2.65	RV	CELLTYPE	CM	control_TTN	6	15
GREB1L	1.08	0.000831	0.921	3.19	7.97	35.6	3.19e-06	3.08	RV	CELLTYPE	CM	control_TTN	6	15
HSPH1	1.08	0.00272	0.0381	0.124	3.39	26.6	2.5e-05	2.56	RV	CELLTYPE	CM	control_TTN	6	15
IRF6	1.08	0.0257	0.0139	0.0587	2.2	13.2	0.00127	1.59	RV	CELLTYPE	CM	control_TTN	6	15
KLF9	1.08	0.0128	0.149	0.529	5.32	16.7	0.000404	1.89	RV	CELLTYPE	CM	control_TTN	6	15
LIN7A	1.08	0.00213	0.241	0.86	6.06	28.3	1.67e-05	2.67	RV	CELLTYPE	CM	control_TTN	6	15
SORT1	1.08	0.00192	0.441	1.56	6.96	29.3	1.31e-05	2.72	RV	CELLTYPE	CM	control_TTN	6	15
TDRD9	1.08	0.00278	0.0415	0.137	3.53	26.4	2.61e-05	2.56	RV	CELLTYPE	CM	control_TTN	6	15
FOXO3	1.07	0.000973	1.08	3.87	8.23	34.1	4.4e-06	3.01	RV	CELLTYPE	CM	control_TTN	6	15
NFE2L1	1.07	0.00502	0.183	0.57	5.53	22.5	7.2e-05	2.3	RV	CELLTYPE	CM	control_TTN	6	15
PKD2	1.07	0.00339	0.211	0.701	5.82	24.9	3.82e-05	2.47	RV	CELLTYPE	CM	control_TTN	6	15
PLAGL2	1.07	0.0121	0.0245	0.091	2.85	17	0.000363	1.92	RV	CELLTYPE	CM	control_TTN	6	15
XPO1	1.07	0.00435	0.315	1.08	6.44	23.4	5.7e-05	2.36	RV	CELLTYPE	CM	control_TTN	6	15
AC016831.7	1.06	0.0336	2.56	9.19	9.45	11.9	0.00202	1.47	RV	CELLTYPE	CM	control_TTN	6	15
APPL2	1.06	0.00145	0.328	1.17	6.5	30.9	8.86e-06	2.84	RV	CELLTYPE	CM	control_TTN	6	15
CYLD	1.06	0.00307	0.115	0.347	4.87	25.8	3.07e-05	2.51	RV	CELLTYPE	CM	control_TTN	6	15
FAM214A	1.06	0.0035	0.484	1.61	6.96	24.7	4.01e-05	2.46	RV	CELLTYPE	CM	control_TTN	6	15
KIAA1614	1.06	0.00985	0.0568	0.168	3.86	18.2	0.000249	2.01	RV	CELLTYPE	CM	control_TTN	6	15
LINC00886	1.06	0.00104	0.194	0.66	5.69	33.6	4.85e-06	2.98	RV	CELLTYPE	CM	control_TTN	6	15
RBL2	1.06	0.0084	0.295	1.01	6.31	19.2	0.000186	2.08	RV	CELLTYPE	CM	control_TTN	6	15
URB1	1.06	0.00435	0.0994	0.345	4.76	23.4	5.78e-05	2.36	RV	CELLTYPE	CM	control_TTN	6	15
ASIP	1.05	0.016	0.0952	0.358	4.79	15.4	0.0006	1.79	RV	CELLTYPE	CM	control_TTN	6	15
CFAP221	1.05	0.0195	0.0117	0.0389	1.75	14.4	0.000831	1.71	RV	CELLTYPE	CM	control_TTN	6	15
NPHP4	1.05	0.0301	0.0657	0.178	4.01	12.4	0.00165	1.52	RV	CELLTYPE	CM	control_TTN	6	15
PCSK5	1.05	0.00408	0.0983	0.368	4.86	23.8	5.12e-05	2.39	RV	CELLTYPE	CM	control_TTN	6	15
PDCD1LG2	1.05	0.0275	0.0104	0.0331	1.53	12.9	0.00141	1.56	RV	CELLTYPE	CM	control_TTN	6	15
AC015845.2	1.04	0.0381	0.151	0.571	5.44	11.3	0.0025	1.42	RV	CELLTYPE	CM	control_TTN	6	15
AC104472.3	1.04	0.0104	0.0151	0.0499	2.07	17.8	0.000279	1.98	RV	CELLTYPE	CM	control_TTN	6	15
CPEB4	1.04	0.0205	2.58	8.08	9.42	14.2	0.000905	1.69	RV	CELLTYPE	CM	control_TTN	6	15
MFAP3	1.04	0.00117	0.157	0.521	5.41	32.4	6.3e-06	2.93	RV	CELLTYPE	CM	control_TTN	6	15
SLC1A3	1.04	0.00198	1.87	6.37	9.01	28.8	1.47e-05	2.7	RV	CELLTYPE	CM	control_TTN	6	15
RHOBTB1	1.03	0.0054	0.279	1.04	6.32	22.1	8.1e-05	2.27	RV	CELLTYPE	CM	control_TTN	6	15
AC104035.1	1.02	0.0275	0.038	0.115	3.32	12.9	0.00142	1.56	RV	CELLTYPE	CM	control_TTN	6	15
KLF15	1.02	0.0216	0.0806	0.269	4.41	13.9	0.000983	1.67	RV	CELLTYPE	CM	control_TTN	6	15
MSS51	1.02	0.0316	0.0562	0.157	3.81	12.2	0.00182	1.5	RV	CELLTYPE	CM	control_TTN	6	15
ABAT	1.01	0.0197	0.0854	0.302	4.58	14.4	0.000854	1.71	RV	CELLTYPE	CM	control_TTN	6	15
AC005899.1	1.01	0.0241	0.0137	0.0445	1.91	13.5	0.00116	1.62	RV	CELLTYPE	CM	control_TTN	6	15
AC092053.3	1.01	0.0464	0.00827	0.026	1.29	10.4	0.00348	1.33	RV	CELLTYPE	CM	control_TTN	6	15
ARRDC3-AS1	1.01	0.0122	0.0509	0.159	3.77	16.9	0.000375	1.91	RV	CELLTYPE	CM	control_TTN	6	15
BICD1	1.01	0.00632	0.218	0.628	5.76	21.2	0.000106	2.2	RV	CELLTYPE	CM	control_TTN	6	15
FAM161A	1.01	0.0208	0.0248	0.0932	2.93	14.1	0.000931	1.68	RV	CELLTYPE	CM	control_TTN	6	15
HDAC7	1.01	0.00945	0.255	0.734	6	18.5	0.000226	2.02	RV	CELLTYPE	CM	control_TTN	6	15
LINC00327	1.01	0.0159	0.025	0.0791	2.76	15.5	0.00059	1.8	RV	CELLTYPE	CM	control_TTN	6	15
MYEF2	1.01	0.00991	0.105	0.285	4.67	18.2	0.000252	2	RV	CELLTYPE	CM	control_TTN	6	15
SHQ1	1.01	0.00117	0.0991	0.317	4.73	32.8	5.88e-06	2.93	RV	CELLTYPE	CM	control_TTN	6	15
ATP2C1	1	0.00144	0.681	2.4	7.58	31.2	8.34e-06	2.84	RV	CELLTYPE	CM	control_TTN	6	15
GDAP1L1	1	0.0438	0.179	0.625	5.61	10.7	0.00316	1.36	RV	CELLTYPE	CM	control_TTN	6	15
LMO7-AS1	1	0.0262	0.0176	0.0544	2.27	13.1	0.00131	1.58	RV	CELLTYPE	CM	control_TTN	6	15
MAEL	1	0.0119	0.0532	0.183	3.9	17.1	0.00035	1.92	RV	CELLTYPE	CM	control_TTN	6	15
P3H3	0.996	0.0316	0.107	0.348	4.9	12.2	0.00182	1.5	RV	CELLTYPE	CM	control_TTN	6	15
ST6GALNAC4	0.995	0.0369	0.00976	0.0322	1.52	11.5	0.00234	1.43	RV	CELLTYPE	CM	control_TTN	6	15
CDC14A	0.994	0.00613	0.101	0.313	4.73	21.3	0.000101	2.21	RV	CELLTYPE	CM	control_TTN	6	15
IGF1R	0.993	0.00307	1.51	4.58	8.6	25.8	3.02e-05	2.51	RV	CELLTYPE	CM	control_TTN	6	15
NEK3	0.992	0.0034	0.0385	0.115	3.32	24.9	3.85e-05	2.47	RV	CELLTYPE	CM	control_TTN	6	15
PDCD4	0.992	0.00477	0.156	0.533	5.37	22.9	6.59e-05	2.32	RV	CELLTYPE	CM	control_TTN	6	15
TRNP1	0.992	0.0323	0.0274	0.081	2.83	12.1	0.00188	1.49	RV	CELLTYPE	CM	control_TTN	6	15
GPRASP1	0.99	0.0219	0.0164	0.0529	2.22	13.9	0.00101	1.66	RV	CELLTYPE	CM	control_TTN	6	15
ST3GAL4	0.987	0.0369	0.12	0.334	4.91	11.5	0.00236	1.43	RV	CELLTYPE	CM	control_TTN	6	15
SUSD1	0.986	0.0316	0.048	0.116	3.48	12.2	0.00183	1.5	RV	CELLTYPE	CM	control_TTN	6	15
SLC22A23	0.983	0.00743	0.112	0.375	4.94	20.1	0.000141	2.13	RV	CELLTYPE	CM	control_TTN	6	15
PTPN1	0.981	0.00196	0.325	1.05	6.45	29	1.4e-05	2.71	RV	CELLTYPE	CM	control_TTN	6	15
ZNF441	0.98	0.00426	0.0644	0.205	4.08	23.6	5.49e-05	2.37	RV	CELLTYPE	CM	control_TTN	6	15
LPIN1	0.978	0.0104	0.282	0.952	6.26	17.9	0.000274	1.98	RV	CELLTYPE	CM	control_TTN	6	15
SYT11	0.973	0.0335	0.0119	0.0419	1.88	11.9	0.00201	1.48	RV	CELLTYPE	CM	control_TTN	6	15
WEE1	0.969	0.0194	0.107	0.313	4.78	14.5	0.000819	1.71	RV	CELLTYPE	CM	control_TTN	6	15
AC112206.2	0.968	0.0161	0.0431	0.136	3.59	15.4	0.000608	1.79	RV	CELLTYPE	CM	control_TTN	6	15
TBC1D9	0.967	0.0193	0.093	0.272	4.54	14.5	0.00081	1.71	RV	CELLTYPE	CM	control_TTN	6	15
CCDC6	0.966	0.000708	0.191	0.601	5.65	36.6	2.58e-06	3.15	RV	CELLTYPE	CM	control_TTN	6	15
AC093157.1	0.965	0.00378	0.106	0.328	4.78	24.3	4.46e-05	2.42	RV	CELLTYPE	CM	control_TTN	6	15
POGLUT1	0.965	0.0428	0.122	0.352	4.9	10.8	0.00302	1.37	RV	CELLTYPE	CM	control_TTN	6	15
PAG1	0.963	0.0122	0.173	0.459	5.38	16.9	0.000376	1.91	RV	CELLTYPE	CM	control_TTN	6	15
RNF146	0.963	0.00195	0.204	0.654	5.8	29.1	1.37e-05	2.71	RV	CELLTYPE	CM	control_TTN	6	15
AC007014.1	0.961	0.042	0.0992	0.31	4.72	10.9	0.00292	1.38	RV	CELLTYPE	CM	control_TTN	6	15
ETV1	0.96	0.025	0.22	0.665	5.84	13.3	0.00122	1.6	RV	CELLTYPE	CM	control_TTN	6	15
SLAIN2	0.96	0.00522	0.284	0.894	6.23	22.3	7.72e-05	2.28	RV	CELLTYPE	CM	control_TTN	6	15
ARL13B	0.955	0.00676	0.0834	0.284	4.56	20.8	0.000118	2.17	RV	CELLTYPE	CM	control_TTN	6	15
AC120053.1	0.953	0.0314	0.012	0.0347	1.67	12.2	0.00179	1.5	RV	CELLTYPE	CM	control_TTN	6	15
STK31	0.953	0.0194	0.00656	0.0195	0.898	14.5	0.000823	1.71	RV	CELLTYPE	CM	control_TTN	6	15
SNHG22	0.952	0.0171	0.0734	0.233	4.29	15.1	0.000674	1.77	RV	CELLTYPE	CM	control_TTN	6	15
GABPB2	0.947	0.00785	0.21	0.57	5.65	19.7	0.000163	2.11	RV	CELLTYPE	CM	control_TTN	6	15
DNAH1	0.946	0.0184	0.0199	0.0516	2.27	14.7	0.000751	1.73	RV	CELLTYPE	CM	control_TTN	6	15
GCNA	0.946	0.0369	0.0387	0.097	3.16	11.5	0.00234	1.43	RV	CELLTYPE	CM	control_TTN	6	15
INSR	0.945	0.00108	1.42	4.34	8.54	33.3	5.15e-06	2.97	RV	CELLTYPE	CM	control_TTN	6	15
JAK1	0.943	0.00777	0.344	1.13	6.51	19.8	0.000157	2.11	RV	CELLTYPE	CM	control_TTN	6	15
MYO18B	0.94	0.0149	3.56	9.74	9.81	15.8	0.000529	1.83	RV	CELLTYPE	CM	control_TTN	6	15
LRIG1	0.935	0.0245	0.367	0.979	6.42	13.4	0.00118	1.61	RV	CELLTYPE	CM	control_TTN	6	15
FOXP4	0.933	0.0413	0.0258	0.0651	2.6	11	0.00284	1.38	RV	CELLTYPE	CM	control_TTN	6	15
TBPL1	0.933	0.0377	0.0951	0.324	4.69	11.4	0.00245	1.42	RV	CELLTYPE	CM	control_TTN	6	15
BTBD8	0.932	0.00435	0.072	0.245	4.29	23.4	5.77e-05	2.36	RV	CELLTYPE	CM	control_TTN	6	15
MAMDC2-AS1	0.931	0.0431	0.0226	0.0646	2.53	10.7	0.00308	1.37	RV	CELLTYPE	CM	control_TTN	6	15
ULK1	0.929	0.0299	0.173	0.487	5.38	12.5	0.00163	1.52	RV	CELLTYPE	CM	control_TTN	6	15
FAM169A	0.926	0.0163	0.0514	0.151	3.71	15.3	0.000619	1.79	RV	CELLTYPE	CM	control_TTN	6	15
PGAP2	0.926	0.0138	0.111	0.363	4.9	16.2	0.000467	1.86	RV	CELLTYPE	CM	control_TTN	6	15
CLTCL1	0.925	0.0079	0.242	0.7	5.92	19.6	0.000166	2.1	RV	CELLTYPE	CM	control_TTN	6	15
ECE1	0.925	0.0263	0.0924	0.263	4.54	13.1	0.00133	1.58	RV	CELLTYPE	CM	control_TTN	6	15
PSMD8	0.925	0.0324	0.233	0.827	6.09	12	0.00191	1.49	RV	CELLTYPE	CM	control_TTN	6	15
SACS	0.925	0.00747	0.172	0.429	5.33	20	0.000147	2.13	RV	CELLTYPE	CM	control_TTN	6	15
TINAG	0.925	0.0161	0.0238	0.0767	2.71	15.4	0.000608	1.79	RV	CELLTYPE	CM	control_TTN	6	15
ZNF821	0.923	0.0179	0.0597	0.176	3.98	14.9	0.000722	1.75	RV	CELLTYPE	CM	control_TTN	6	15
GEN1	0.922	0.0146	0.102	0.318	4.72	15.9	0.00051	1.84	RV	CELLTYPE	CM	control_TTN	6	15
TBC1D1	0.921	0.00668	0.882	2.51	7.76	20.8	0.000116	2.18	RV	CELLTYPE	CM	control_TTN	6	15
ATG4A	0.919	0.00974	0.0338	0.0914	3.04	18.3	0.000243	2.01	RV	CELLTYPE	CM	control_TTN	6	15
HMGN1	0.919	0.00477	0.199	0.551	5.6	22.9	6.58e-05	2.32	RV	CELLTYPE	CM	control_TTN	6	15
PQLC1	0.918	0.0186	0.0744	0.232	4.28	14.7	0.000766	1.73	RV	CELLTYPE	CM	control_TTN	6	15
TSC22D3	0.918	0.00802	0.0463	0.125	3.54	19.5	0.00017	2.1	RV	CELLTYPE	CM	control_TTN	6	15
CFAP58	0.916	0.00763	0.0542	0.167	3.86	19.9	0.000152	2.12	RV	CELLTYPE	CM	control_TTN	6	15
UBALD2	0.915	0.0353	0.0261	0.0844	2.83	11.7	0.00218	1.45	RV	CELLTYPE	CM	control_TTN	6	15
MT-ND5	0.913	0.0402	0.0405	0.125	3.42	11.1	0.00271	1.4	RV	CELLTYPE	CM	control_TTN	6	15
LTBP1	0.912	0.0129	1.97	5.99	8.99	16.6	0.000413	1.89	RV	CELLTYPE	CM	control_TTN	6	15
SPRED2	0.911	0.00435	0.185	0.529	5.55	23.4	5.7e-05	2.36	RV	CELLTYPE	CM	control_TTN	6	15
PIP4K2A	0.91	0.00785	0.146	0.394	5.16	19.7	0.000162	2.11	RV	CELLTYPE	CM	control_TTN	6	15
PXN	0.908	0.0352	0.131	0.369	5.04	11.7	0.00217	1.45	RV	CELLTYPE	CM	control_TTN	6	15
CCDC93	0.906	0.0138	0.501	1.61	7.05	16.2	0.000463	1.86	RV	CELLTYPE	CM	control_TTN	6	15
CRYGS	0.906	0.0288	0.011	0.0308	1.52	12.7	0.00152	1.54	RV	CELLTYPE	CM	control_TTN	6	15
MXRA7	0.905	0.0306	0.254	0.568	5.77	12.4	0.0017	1.51	RV	CELLTYPE	CM	control_TTN	6	15
ARHGAP24	0.903	0.0167	1.6	5.78	8.86	15.2	0.000649	1.78	RV	CELLTYPE	CM	control_TTN	6	15
MYLK	0.901	0.0213	0.0197	0.052	2.29	14	0.000964	1.67	RV	CELLTYPE	CM	control_TTN	6	15
AC015878.1	0.9	0.0173	0.112	0.368	4.95	15	0.000692	1.76	RV	CELLTYPE	CM	control_TTN	6	15
B3GALNT2	0.897	0.0172	0.424	1.27	6.78	15	0.000682	1.77	RV	CELLTYPE	CM	control_TTN	6	15
CHD1L	0.893	0.00889	0.0754	0.227	4.29	18.9	0.000205	2.05	RV	CELLTYPE	CM	control_TTN	6	15
SRGAP3	0.892	0.0225	0.432	1.3	6.82	13.7	0.00106	1.65	RV	CELLTYPE	CM	control_TTN	6	15
CLEC16A	0.891	0.00339	0.457	1.22	6.78	25	3.75e-05	2.47	RV	CELLTYPE	CM	control_TTN	6	15
DNAJC27-AS1	0.89	0.00609	0.0431	0.128	3.5	21.4	9.94e-05	2.22	RV	CELLTYPE	CM	control_TTN	6	15
AC091167.6	0.889	0.021	0.0153	0.0406	1.96	14.1	0.000945	1.68	RV	CELLTYPE	CM	control_TTN	6	15
ACSS3	0.889	0.00198	1.17	3.75	8.28	28.8	1.47e-05	2.7	RV	CELLTYPE	CM	control_TTN	6	15
MORN4	0.889	0.0444	0.0743	0.221	4.28	10.6	0.00325	1.35	RV	CELLTYPE	CM	control_TTN	6	15
RIDA	0.888	0.0216	0.0487	0.161	3.71	13.9	0.000979	1.67	RV	CELLTYPE	CM	control_TTN	6	15
HBP1	0.887	0.0219	0.155	0.487	5.3	13.9	0.00101	1.66	RV	CELLTYPE	CM	control_TTN	6	15
SMAD1	0.887	0.00307	0.123	0.364	4.99	25.8	3.05e-05	2.51	RV	CELLTYPE	CM	control_TTN	6	15
ZNF518A	0.885	0.000714	0.27	0.825	6.12	36.5	2.65e-06	3.15	RV	CELLTYPE	CM	control_TTN	6	15
AC004982.2	0.884	0.01	0.0243	0.0753	2.73	18.1	0.00026	2	RV	CELLTYPE	CM	control_TTN	6	15
AGPAT5	0.884	0.0482	0.0137	0.0446	1.97	10.3	0.00367	1.32	RV	CELLTYPE	CM	control_TTN	6	15
AC010542.3	0.883	0.027	0.029	0.0938	2.97	13	0.00137	1.57	RV	CELLTYPE	CM	control_TTN	6	15
C5orf51	0.883	0.0112	0.0648	0.184	4.05	17.4	0.000318	1.95	RV	CELLTYPE	CM	control_TTN	6	15
LRRC8A	0.882	0.00811	0.0421	0.106	3.3	19.4	0.000177	2.09	RV	CELLTYPE	CM	control_TTN	6	15
SOS2	0.881	0.0081	0.694	2.05	7.44	19.4	0.000175	2.09	RV	CELLTYPE	CM	control_TTN	6	15
ZNF57	0.88	0.0447	0.0132	0.0392	1.83	10.6	0.00327	1.35	RV	CELLTYPE	CM	control_TTN	6	15
CFAP61	0.878	0.0405	0.586	1.85	7.34	11	0.00275	1.39	RV	CELLTYPE	CM	control_TTN	6	15
SH3BGRL2	0.878	0.0138	0.0384	0.117	3.32	16.2	0.000464	1.86	RV	CELLTYPE	CM	control_TTN	6	15
SLC35G1	0.878	0.0146	0.0524	0.161	3.75	15.9	0.000511	1.84	RV	CELLTYPE	CM	control_TTN	6	15
KIFAP3	0.877	0.042	0.418	1.05	6.59	10.9	0.00292	1.38	RV	CELLTYPE	CM	control_TTN	6	15
SEPT4	0.875	0.0402	0.031	0.103	3.12	11.1	0.00269	1.4	RV	CELLTYPE	CM	control_TTN	6	15
ZMIZ1	0.874	0.0301	0.405	1.25	6.71	12.5	0.00165	1.52	RV	CELLTYPE	CM	control_TTN	6	15
MEAF6	0.872	0.00502	0.082	0.256	4.47	22.5	7.22e-05	2.3	RV	CELLTYPE	CM	control_TTN	6	15
NEU3	0.872	0.00925	0.0809	0.233	4.35	18.7	0.000218	2.03	RV	CELLTYPE	CM	control_TTN	6	15
PCBP4	0.872	0.0211	0.0473	0.146	3.71	14	0.00095	1.68	RV	CELLTYPE	CM	control_TTN	6	15
MMP24OS	0.87	0.0261	0.0366	0.113	3.3	13.1	0.0013	1.58	RV	CELLTYPE	CM	control_TTN	6	15
ZNF528	0.87	0.00682	0.0673	0.194	4.07	20.6	0.000124	2.17	RV	CELLTYPE	CM	control_TTN	6	15
AL683813.1	0.869	0.00649	0.221	0.614	5.76	21	0.00011	2.19	RV	CELLTYPE	CM	control_TTN	6	15
ACVR2B	0.865	0.0428	0.0201	0.0575	2.37	10.8	0.00303	1.37	RV	CELLTYPE	CM	control_TTN	6	15
GEMIN8	0.865	0.0145	0.0437	0.125	3.47	16	0.000505	1.84	RV	CELLTYPE	CM	control_TTN	6	15
SLC44A1	0.862	0.0286	0.256	0.705	5.97	12.7	0.0015	1.54	RV	CELLTYPE	CM	control_TTN	6	15
TRPC1	0.861	0.000791	0.56	1.69	7.19	35.9	2.99e-06	3.1	RV	CELLTYPE	CM	control_TTN	6	15
LCA5L	0.858	0.0369	0.0265	0.0736	2.72	11.5	0.00235	1.43	RV	CELLTYPE	CM	control_TTN	6	15
PEBP4	0.856	0.0297	0.722	2.13	7.51	12.5	0.0016	1.53	RV	CELLTYPE	CM	control_TTN	6	15
NUP188	0.855	0.0138	0.0491	0.129	3.58	16.2	0.000473	1.86	RV	CELLTYPE	CM	control_TTN	6	15
PARVA	0.855	0.00212	0.575	1.75	7.24	28.3	1.64e-05	2.67	RV	CELLTYPE	CM	control_TTN	6	15
RAI2	0.852	0.0404	0.0289	0.0846	2.96	11.1	0.00274	1.39	RV	CELLTYPE	CM	control_TTN	6	15
SGCE	0.852	0.0383	0.162	0.458	5.35	11.3	0.00252	1.42	RV	CELLTYPE	CM	control_TTN	6	15
AC116366.3	0.851	0.0125	0.535	1.63	7.09	16.8	0.000385	1.9	RV	CELLTYPE	CM	control_TTN	6	15
CPED1	0.851	0.0113	1.22	3.76	8.37	17.4	0.000323	1.95	RV	CELLTYPE	CM	control_TTN	6	15
ST3GAL6	0.851	0.0224	0.921	2.28	7.76	13.8	0.00104	1.65	RV	CELLTYPE	CM	control_TTN	6	15
CAT	0.85	0.0189	0.427	1.39	6.83	14.6	0.000785	1.72	RV	CELLTYPE	CM	control_TTN	6	15
KDM3A	0.85	0.0198	0.143	0.392	5.12	14.3	0.000858	1.7	RV	CELLTYPE	CM	control_TTN	6	15
ACSL4	0.848	0.00709	0.169	0.48	5.42	20.4	0.000131	2.15	RV	CELLTYPE	CM	control_TTN	6	15
LONRF1	0.848	0.0104	0.12	0.312	4.87	17.9	0.000279	1.98	RV	CELLTYPE	CM	control_TTN	6	15
RNF24	0.848	0.0104	0.0543	0.135	3.7	17.9	0.000275	1.98	RV	CELLTYPE	CM	control_TTN	6	15
ANKRD42	0.847	0.0094	0.0237	0.0672	2.62	18.6	0.000224	2.03	RV	CELLTYPE	CM	control_TTN	6	15
PPM1B	0.847	0.00225	0.305	0.946	6.31	27.7	1.88e-05	2.65	RV	CELLTYPE	CM	control_TTN	6	15
UBR4	0.847	0.016	0.401	1.09	6.59	15.4	0.000597	1.8	RV	CELLTYPE	CM	control_TTN	6	15
UCK2	0.845	0.0166	0.069	0.174	4.05	15.2	0.000642	1.78	RV	CELLTYPE	CM	control_TTN	6	15
KLHL3	0.844	0.00592	0.482	1.45	6.95	21.6	9.36e-05	2.23	RV	CELLTYPE	CM	control_TTN	6	15
AC015813.2	0.843	0.0306	0.0833	0.25	4.38	12.4	0.0017	1.51	RV	CELLTYPE	CM	control_TTN	6	15
DIAPH1	0.843	0.0296	0.371	1.03	6.51	12.5	0.00159	1.53	RV	CELLTYPE	CM	control_TTN	6	15
MT-CO3	0.842	0.0208	0.563	1.72	7.19	14.1	0.00093	1.68	RV	CELLTYPE	CM	control_TTN	6	15
SPEF2	0.842	0.0233	0.0276	0.0915	2.97	13.6	0.0011	1.63	RV	CELLTYPE	CM	control_TTN	6	15
SAMD12	0.841	0.0159	0.594	1.74	7.2	15.5	0.000589	1.8	RV	CELLTYPE	CM	control_TTN	6	15
FMO4	0.84	0.00766	0.0538	0.172	3.86	19.9	0.000153	2.12	RV	CELLTYPE	CM	control_TTN	6	15
RORA	0.84	0.0164	0.546	1.78	7.2	15.3	0.00063	1.78	RV	CELLTYPE	CM	control_TTN	6	15
IP6K3	0.836	0.0195	0.23	0.723	5.92	14.4	0.000827	1.71	RV	CELLTYPE	CM	control_TTN	6	15
AL139260.1	0.835	0.00877	0.308	0.941	6.33	19	0.000198	2.06	RV	CELLTYPE	CM	control_TTN	6	15
YWHAG	0.834	0.00422	0.241	0.665	5.9	23.6	5.38e-05	2.37	RV	CELLTYPE	CM	control_TTN	6	15
UACA	0.833	0.0122	0.284	0.8	6.12	16.9	0.000374	1.91	RV	CELLTYPE	CM	control_TTN	6	15
YPEL1	0.831	0.0494	0.066	0.19	4.03	10.2	0.00382	1.31	RV	CELLTYPE	CM	control_TTN	6	15
INPP5F	0.828	0.0301	0.123	0.329	4.92	12.5	0.00165	1.52	RV	CELLTYPE	CM	control_TTN	6	15
MIR4435-2HG	0.825	0.0369	0.356	0.906	6.42	11.5	0.00236	1.43	RV	CELLTYPE	CM	control_TTN	6	15
WASF3	0.822	0.00696	0.0581	0.166	3.9	20.5	0.000128	2.16	RV	CELLTYPE	CM	control_TTN	6	15
CDKL5	0.819	0.00756	0.366	1.13	6.59	19.9	0.00015	2.12	RV	CELLTYPE	CM	control_TTN	6	15
GXYLT1	0.819	0.0176	0.0842	0.259	4.46	14.9	0.000706	1.75	RV	CELLTYPE	CM	control_TTN	6	15
ADAMTS9-AS2	0.816	0.0456	0.361	1.1	6.59	10.5	0.00338	1.34	RV	CELLTYPE	CM	control_TTN	6	15
BLMH	0.815	0.0194	0.0503	0.145	3.68	14.5	0.000815	1.71	RV	CELLTYPE	CM	control_TTN	6	15
ZNF788P	0.813	0.044	0.0298	0.0819	2.89	10.7	0.00318	1.36	RV	CELLTYPE	CM	control_TTN	6	15
ALDH6A1	0.812	0.0273	0.0452	0.141	3.6	12.9	0.00139	1.56	RV	CELLTYPE	CM	control_TTN	6	15
MPRIP	0.812	0.0166	0.466	1.17	6.79	15.2	0.000644	1.78	RV	CELLTYPE	CM	control_TTN	6	15
ZNF678	0.811	0.023	0.0707	0.209	4.17	13.6	0.00109	1.64	RV	CELLTYPE	CM	control_TTN	6	15
INTS3	0.809	0.0404	0.0955	0.242	4.48	11.1	0.00273	1.39	RV	CELLTYPE	CM	control_TTN	6	15
FAM173B	0.808	0.0111	0.0735	0.217	4.22	17.5	0.000313	1.96	RV	CELLTYPE	CM	control_TTN	6	15
EXOC6	0.807	0.00867	0.371	1.15	6.62	19.1	0.000193	2.06	RV	CELLTYPE	CM	control_TTN	6	15
ZNF516	0.806	0.0297	0.154	0.396	5.2	12.5	0.0016	1.53	RV	CELLTYPE	CM	control_TTN	6	15
ZNF622	0.806	0.0268	0.0672	0.193	4.18	13	0.00136	1.57	RV	CELLTYPE	CM	control_TTN	6	15
UPP1	0.805	0.0259	0.11	0.268	4.65	13.2	0.00128	1.59	RV	CELLTYPE	CM	control_TTN	6	15
FAM186A	0.803	0.0487	0.0135	0.0398	1.88	10.2	0.00372	1.31	RV	CELLTYPE	CM	control_TTN	6	15
IPO5	0.803	0.00446	0.0778	0.207	4.24	23.2	5.95e-05	2.35	RV	CELLTYPE	CM	control_TTN	6	15
MAP7	0.803	0.0142	0.0519	0.147	3.73	16	0.000492	1.85	RV	CELLTYPE	CM	control_TTN	6	15
SLC5A1	0.802	0.0451	0.549	1.73	7.21	10.5	0.00332	1.35	RV	CELLTYPE	CM	control_TTN	6	15
SMC6	0.799	0.00422	0.314	0.937	6.35	23.7	5.35e-05	2.37	RV	CELLTYPE	CM	control_TTN	6	15
TSC22D2	0.797	0.0138	0.25	0.682	5.98	16.2	0.000465	1.86	RV	CELLTYPE	CM	control_TTN	6	15
LMO7	0.796	0.0107	2.16	6.18	9.11	17.7	0.000294	1.97	RV	CELLTYPE	CM	control_TTN	6	15
CLHC1	0.795	0.0398	0.0842	0.216	4.29	11.1	0.00266	1.4	RV	CELLTYPE	CM	control_TTN	6	15
GAS2L1	0.791	0.0151	0.0855	0.234	4.45	15.7	0.000542	1.82	RV	CELLTYPE	CM	control_TTN	6	15
PNPLA2	0.79	0.0122	0.12	0.322	4.85	16.9	0.000373	1.91	RV	CELLTYPE	CM	control_TTN	6	15
AC104596.1	0.789	0.00818	0.263	0.736	6.03	19.3	0.000179	2.09	RV	CELLTYPE	CM	control_TTN	6	15
PREP	0.789	0.0219	0.109	0.309	4.77	13.8	0.00101	1.66	RV	CELLTYPE	CM	control_TTN	6	15
AC027117.2	0.786	0.02	0.248	0.713	5.95	14.3	0.000878	1.7	RV	CELLTYPE	CM	control_TTN	6	15
DDR2	0.786	0.0104	0.163	0.472	5.36	17.9	0.000273	1.98	RV	CELLTYPE	CM	control_TTN	6	15
ZNF736	0.786	0.0326	0.0857	0.241	4.41	12	0.00193	1.49	RV	CELLTYPE	CM	control_TTN	6	15
POPDC2	0.785	0.00709	1.02	2.68	7.96	20.4	0.000133	2.15	RV	CELLTYPE	CM	control_TTN	6	15
RMDN2	0.784	0.0164	0.102	0.309	4.72	15.3	0.000626	1.79	RV	CELLTYPE	CM	control_TTN	6	15
TRAF3IP1	0.783	0.0454	0.102	0.262	4.58	10.5	0.00335	1.34	RV	CELLTYPE	CM	control_TTN	6	15
LIMA1	0.781	0.0329	0.111	0.301	4.82	12	0.00195	1.48	RV	CELLTYPE	CM	control_TTN	6	15
COPS7B	0.779	0.0405	0.0888	0.258	4.48	11.1	0.00274	1.39	RV	CELLTYPE	CM	control_TTN	6	15
DGKG	0.778	0.0182	1.51	4.02	8.54	14.8	0.00074	1.74	RV	CELLTYPE	CM	control_TTN	6	15
MICAL2	0.778	0.0262	0.247	0.6	5.85	13.1	0.00131	1.58	RV	CELLTYPE	CM	control_TTN	6	15
PM20D2	0.777	0.0425	0.176	0.493	5.44	10.8	0.00297	1.37	RV	CELLTYPE	CM	control_TTN	6	15
LYAR	0.775	0.0441	0.0381	0.104	3.23	10.6	0.0032	1.36	RV	CELLTYPE	CM	control_TTN	6	15
SGTB	0.775	0.039	0.0185	0.0525	2.28	11.2	0.00258	1.41	RV	CELLTYPE	CM	control_TTN	6	15
OBSCN	0.774	0.0477	2.59	6.89	9.32	10.3	0.00362	1.32	RV	CELLTYPE	CM	control_TTN	6	15
UST	0.774	0.0259	0.209	0.583	5.71	13.2	0.00129	1.59	RV	CELLTYPE	CM	control_TTN	6	15
CHMP4B	0.77	0.00339	0.081	0.202	4.27	25	3.76e-05	2.47	RV	CELLTYPE	CM	control_TTN	6	15
EYA4	0.768	0.0369	1.43	4.1	8.57	11.5	0.00236	1.43	RV	CELLTYPE	CM	control_TTN	6	15
PDE7A	0.767	0.0055	3.8	11.5	9.95	22	8.39e-05	2.26	RV	CELLTYPE	CM	control_TTN	6	15
TUBE1	0.767	0.0297	0.46	1.4	6.86	12.5	0.0016	1.53	RV	CELLTYPE	CM	control_TTN	6	15
PTPN11	0.764	0.0258	0.324	0.924	6.37	13.2	0.00128	1.59	RV	CELLTYPE	CM	control_TTN	6	15
RASAL2	0.761	0.0191	2.04	5.87	9.02	14.6	0.000794	1.72	RV	CELLTYPE	CM	control_TTN	6	15
SYNE2	0.759	0.0167	0.648	1.71	7.26	15.2	0.000648	1.78	RV	CELLTYPE	CM	control_TTN	6	15
UGGT2	0.759	0.00192	0.282	0.739	6.1	29.3	1.3e-05	2.72	RV	CELLTYPE	CM	control_TTN	6	15
FAM221A	0.756	0.0115	0.0436	0.117	3.43	17.3	0.000334	1.94	RV	CELLTYPE	CM	control_TTN	6	15
TMEM185A	0.756	0.0151	0.0814	0.23	4.37	15.8	0.000539	1.82	RV	CELLTYPE	CM	control_TTN	6	15
RECK	0.754	0.00201	0.177	0.483	5.48	28.6	1.53e-05	2.7	RV	CELLTYPE	CM	control_TTN	6	15
ARHGEF10L	0.749	0.0469	0.487	1.22	6.84	10.4	0.00354	1.33	RV	CELLTYPE	CM	control_TTN	6	15
PPP2CB	0.749	0.0456	0.416	1.13	6.68	10.5	0.00338	1.34	RV	CELLTYPE	CM	control_TTN	6	15
SLC22A5	0.747	0.0373	0.28	0.688	6.05	11.4	0.0024	1.43	RV	CELLTYPE	CM	control_TTN	6	15
C21orf2	0.746	0.0307	0.0169	0.0486	2.19	12.3	0.00171	1.51	RV	CELLTYPE	CM	control_TTN	6	15
DIXDC1	0.746	0.042	0.228	0.661	5.88	10.9	0.00293	1.38	RV	CELLTYPE	CM	control_TTN	6	15
CRYZ	0.742	0.0197	0.0667	0.174	4.01	14.4	0.000841	1.71	RV	CELLTYPE	CM	control_TTN	6	15
C6orf62	0.741	0.0154	0.14	0.344	5.01	15.7	0.000553	1.81	RV	CELLTYPE	CM	control_TTN	6	15
CCND1	0.741	0.0208	0.0445	0.13	3.56	14.1	0.000925	1.68	RV	CELLTYPE	CM	control_TTN	6	15
ZNF483	0.741	0.0171	0.144	0.409	5.18	15	0.000679	1.77	RV	CELLTYPE	CM	control_TTN	6	15
PLEKHM1	0.74	0.0198	0.0931	0.238	4.46	14.3	0.00086	1.7	RV	CELLTYPE	CM	control_TTN	6	15
ZRANB1	0.739	0.0138	0.153	0.398	5.18	16.2	0.000472	1.86	RV	CELLTYPE	CM	control_TTN	6	15
PPARA	0.738	0.0297	0.569	1.48	7.09	12.5	0.0016	1.53	RV	CELLTYPE	CM	control_TTN	6	15
ECHDC3	0.734	0.0488	0.168	0.518	5.46	10.2	0.00374	1.31	RV	CELLTYPE	CM	control_TTN	6	15
CSDC2	0.732	0.0309	1.05	2.88	7.99	12.3	0.00174	1.51	RV	CELLTYPE	CM	control_TTN	6	15
ANKRA2	0.73	0.00649	0.0677	0.178	4.05	21	0.00011	2.19	RV	CELLTYPE	CM	control_TTN	6	15
PSMA1	0.73	0.00811	0.136	0.393	5.15	19.4	0.000177	2.09	RV	CELLTYPE	CM	control_TTN	6	15
NUAK1	0.729	0.0308	0.534	1.37	7.04	12.3	0.00172	1.51	RV	CELLTYPE	CM	control_TTN	6	15
FAT4	0.728	0.0262	0.116	0.298	4.81	13.1	0.00132	1.58	RV	CELLTYPE	CM	control_TTN	6	15
NF2	0.728	0.00709	0.116	0.307	4.82	20.4	0.000132	2.15	RV	CELLTYPE	CM	control_TTN	6	15
NUDT16	0.726	0.0223	0.0344	0.0939	3.15	13.8	0.00104	1.65	RV	CELLTYPE	CM	control_TTN	6	15
SETD6	0.725	0.0129	0.0806	0.223	4.34	16.6	0.000412	1.89	RV	CELLTYPE	CM	control_TTN	6	15
FBXO27	0.724	0.043	0.0309	0.0856	3.03	10.8	0.00306	1.37	RV	CELLTYPE	CM	control_TTN	6	15
PTPN3	0.717	0.0316	0.439	1.28	6.81	12.2	0.00182	1.5	RV	CELLTYPE	CM	control_TTN	6	15
SPDYA	0.717	0.0262	0.0447	0.124	3.5	13.1	0.00131	1.58	RV	CELLTYPE	CM	control_TTN	6	15
CDC37L1	0.716	0.0117	0.3	0.798	6.23	17.2	0.000342	1.93	RV	CELLTYPE	CM	control_TTN	6	15
MKNK1	0.715	0.0128	0.194	0.516	5.58	16.6	0.000409	1.89	RV	CELLTYPE	CM	control_TTN	6	15
JARID2	0.714	0.0458	0.596	1.61	7.17	10.5	0.00341	1.34	RV	CELLTYPE	CM	control_TTN	6	15
RPGRIP1L	0.713	0.0443	0.0297	0.0791	2.86	10.6	0.00322	1.35	RV	CELLTYPE	CM	control_TTN	6	15
LINC01505	0.712	0.016	1.19	3.53	8.29	15.4	0.000595	1.8	RV	CELLTYPE	CM	control_TTN	6	15
TSPAN3	0.712	0.0342	0.0747	0.178	4.1	11.8	0.00207	1.47	RV	CELLTYPE	CM	control_TTN	6	15
TPP2	0.71	0.0336	0.162	0.408	5.24	11.9	0.00202	1.47	RV	CELLTYPE	CM	control_TTN	6	15
AF241726.2	0.707	0.0104	0.153	0.404	5.24	17.9	0.000272	1.98	RV	CELLTYPE	CM	control_TTN	6	15
PALLD	0.707	0.0257	13.3	33.8	11.7	13.2	0.00127	1.59	RV	CELLTYPE	CM	control_TTN	6	15
MED30	0.703	0.041	0.0342	0.0967	3.15	11	0.00281	1.39	RV	CELLTYPE	CM	control_TTN	6	15
SMAD4	0.703	0.0145	0.0948	0.251	4.53	15.9	0.000507	1.84	RV	CELLTYPE	CM	control_TTN	6	15
AK4	0.702	0.0306	0.246	0.661	5.9	12.4	0.0017	1.51	RV	CELLTYPE	CM	control_TTN	6	15
AP003108.2	0.702	0.0241	0.186	0.442	5.4	13.5	0.00116	1.62	RV	CELLTYPE	CM	control_TTN	6	15
ARMC8	0.702	0.00744	0.487	1.3	6.92	20.1	0.000143	2.13	RV	CELLTYPE	CM	control_TTN	6	15
DZIP3	0.702	0.0111	0.215	0.579	5.74	17.5	0.000311	1.96	RV	CELLTYPE	CM	control_TTN	6	15
ROR1	0.7	0.0334	2.35	5.52	9.09	11.9	0.002	1.48	RV	CELLTYPE	CM	control_TTN	6	15
ZDHHC3	0.697	0.0488	0.123	0.34	4.96	10.2	0.00374	1.31	RV	CELLTYPE	CM	control_TTN	6	15
ATP7B	0.696	0.0333	0.0607	0.172	4	11.9	0.00199	1.48	RV	CELLTYPE	CM	control_TTN	6	15
JPT2	0.696	0.0456	0.037	0.0827	3.08	10.5	0.00337	1.34	RV	CELLTYPE	CM	control_TTN	6	15
RASSF4	0.693	0.0425	0.256	0.638	5.88	10.8	0.00297	1.37	RV	CELLTYPE	CM	control_TTN	6	15
RYBP	0.692	0.0133	0.122	0.308	4.9	16.5	0.00043	1.88	RV	CELLTYPE	CM	control_TTN	6	15
ZC2HC1A	0.692	0.0414	0.106	0.262	4.65	10.9	0.00286	1.38	RV	CELLTYPE	CM	control_TTN	6	15
MLLT3	0.691	0.0496	0.244	0.621	5.84	10.2	0.00385	1.3	RV	CELLTYPE	CM	control_TTN	6	15
IPO11	0.69	0.0178	0.148	0.42	5.22	14.9	0.000717	1.75	RV	CELLTYPE	CM	control_TTN	6	15
MRPL33	0.688	0.00575	0.338	0.856	6.36	21.8	8.92e-05	2.24	RV	CELLTYPE	CM	control_TTN	6	15
CFAP70	0.687	0.0376	0.125	0.347	4.95	11.4	0.00243	1.43	RV	CELLTYPE	CM	control_TTN	6	15
FBXO21	0.684	0.029	0.187	0.471	5.49	12.6	0.00154	1.54	RV	CELLTYPE	CM	control_TTN	6	15
GPHN	0.684	0.0332	1.85	5.28	8.9	11.9	0.00198	1.48	RV	CELLTYPE	CM	control_TTN	6	15
VPS41	0.684	0.0159	0.13	0.325	4.94	15.5	0.000584	1.8	RV	CELLTYPE	CM	control_TTN	6	15
HACL1	0.681	0.0282	0.11	0.3	4.76	12.8	0.00148	1.55	RV	CELLTYPE	CM	control_TTN	6	15
PHF2	0.679	0.0385	0.0993	0.246	4.56	11.3	0.00254	1.41	RV	CELLTYPE	CM	control_TTN	6	15
SUCLG2-AS1	0.679	0.0414	0.206	0.548	5.64	10.9	0.00287	1.38	RV	CELLTYPE	CM	control_TTN	6	15
DYNC1I1	0.678	0.0104	1.1	2.99	8.13	17.9	0.000277	1.98	RV	CELLTYPE	CM	control_TTN	6	15
HIPK2	0.675	0.0483	0.909	2.31	7.78	10.3	0.00368	1.32	RV	CELLTYPE	CM	control_TTN	6	15
BRD8	0.674	0.0216	0.0844	0.221	4.37	13.9	0.000985	1.66	RV	CELLTYPE	CM	control_TTN	6	15
EVA1C	0.674	0.0108	0.354	0.915	6.39	17.6	0.000302	1.97	RV	CELLTYPE	CM	control_TTN	6	15
FOXO1	0.672	0.0374	0.572	1.56	7.13	11.4	0.00242	1.43	RV	CELLTYPE	CM	control_TTN	6	15
ZNF341	0.672	0.0128	0.0451	0.119	3.48	16.6	0.000405	1.89	RV	CELLTYPE	CM	control_TTN	6	15
MTR	0.67	0.0316	0.754	1.85	7.46	12.2	0.00182	1.5	RV	CELLTYPE	CM	control_TTN	6	15
SPEN	0.669	0.0314	0.267	0.675	5.99	12.2	0.00179	1.5	RV	CELLTYPE	CM	control_TTN	6	15
INTS2	0.666	0.00744	0.108	0.28	4.72	20.1	0.000143	2.13	RV	CELLTYPE	CM	control_TTN	6	15
BBX	0.665	0.00989	0.426	1.08	6.66	18.2	0.000251	2	RV	CELLTYPE	CM	control_TTN	6	15
NOTCH2	0.665	0.0128	0.089	0.208	4.38	16.7	0.000403	1.89	RV	CELLTYPE	CM	control_TTN	6	15
PHLPP2	0.665	0.0413	0.0563	0.153	3.9	11	0.00284	1.38	RV	CELLTYPE	CM	control_TTN	6	15
YAF2	0.664	0.0161	0.785	2.1	7.6	15.4	0.000607	1.79	RV	CELLTYPE	CM	control_TTN	6	15
ALG13	0.662	0.00747	0.115	0.283	4.76	20	0.000147	2.13	RV	CELLTYPE	CM	control_TTN	6	15
COPA	0.662	0.0122	0.321	0.783	6.25	17	0.000367	1.91	RV	CELLTYPE	CM	control_TTN	6	15
ROCK2	0.662	0.0107	0.383	0.921	6.49	17.7	0.000293	1.97	RV	CELLTYPE	CM	control_TTN	6	15
WDR41	0.662	0.0145	0.152	0.365	5.15	15.9	0.000509	1.84	RV	CELLTYPE	CM	control_TTN	6	15
IQSEC2	0.661	0.0443	0.0417	0.109	3.38	10.6	0.00324	1.35	RV	CELLTYPE	CM	control_TTN	6	15
SLX4IP	0.66	0.0217	0.12	0.309	4.85	13.9	0.000994	1.66	RV	CELLTYPE	CM	control_TTN	6	15
ZNF404	0.659	0.0428	0.0415	0.118	3.43	10.8	0.00301	1.37	RV	CELLTYPE	CM	control_TTN	6	15
OSBPL1A	0.658	0.0114	0.598	1.6	7.18	17.3	0.000327	1.94	RV	CELLTYPE	CM	control_TTN	6	15
ZNF274	0.658	0.00943	0.151	0.388	5.21	18.6	0.000225	2.03	RV	CELLTYPE	CM	control_TTN	6	15
EVI5	0.656	0.0134	0.879	2.18	7.69	16.4	0.000441	1.87	RV	CELLTYPE	CM	control_TTN	6	15
ICA1L	0.654	0.0311	0.18	0.469	5.45	12.3	0.00176	1.51	RV	CELLTYPE	CM	control_TTN	6	15
ACOT9	0.652	0.0279	0.199	0.479	5.55	12.8	0.00146	1.55	RV	CELLTYPE	CM	control_TTN	6	15
BCL2L1	0.652	0.0115	0.164	0.42	5.31	17.3	0.000334	1.94	RV	CELLTYPE	CM	control_TTN	6	15
ADI1	0.651	0.0372	0.0988	0.262	4.62	11.4	0.00239	1.43	RV	CELLTYPE	CM	control_TTN	6	15
ITPR2	0.651	0.0235	0.525	1.33	6.95	13.6	0.00112	1.63	RV	CELLTYPE	CM	control_TTN	6	15
ZNF720	0.651	0.0488	0.16	0.388	5.19	10.2	0.00375	1.31	RV	CELLTYPE	CM	control_TTN	6	15
SVIL	0.65	0.0336	5.18	13.6	10.3	11.9	0.00203	1.47	RV	CELLTYPE	CM	control_TTN	6	15
FUS	0.649	0.0352	0.586	1.53	7.16	11.7	0.00217	1.45	RV	CELLTYPE	CM	control_TTN	6	15
KYAT3	0.649	0.041	0.0516	0.126	3.6	11	0.0028	1.39	RV	CELLTYPE	CM	control_TTN	6	15
LIPE-AS1	0.649	0.0421	0.16	0.404	5.27	10.9	0.00294	1.38	RV	CELLTYPE	CM	control_TTN	6	15
MBNL1	0.648	0.00744	2.69	6.75	9.33	20.1	0.000144	2.13	RV	CELLTYPE	CM	control_TTN	6	15
AL359710.1	0.647	0.0189	0.0906	0.222	4.42	14.6	0.000785	1.72	RV	CELLTYPE	CM	control_TTN	6	15
CASD1	0.647	0.033	0.135	0.351	5.03	12	0.00196	1.48	RV	CELLTYPE	CM	control_TTN	6	15
ELP1	0.646	0.0375	0.103	0.244	4.57	11.4	0.00243	1.43	RV	CELLTYPE	CM	control_TTN	6	15
RBBP6	0.646	0.0273	0.291	0.761	6.13	12.9	0.00139	1.56	RV	CELLTYPE	CM	control_TTN	6	15
SHROOM3	0.646	0.0471	0.547	1.47	7.12	10.4	0.00356	1.33	RV	CELLTYPE	CM	control_TTN	6	15
SLK	0.646	0.0355	0.174	0.393	5.28	11.6	0.00221	1.45	RV	CELLTYPE	CM	control_TTN	6	15
ZNF701	0.643	0.0291	0.0599	0.151	3.83	12.6	0.00156	1.54	RV	CELLTYPE	CM	control_TTN	6	15
UBE3A	0.642	0.0154	0.59	1.5	7.15	15.6	0.000562	1.81	RV	CELLTYPE	CM	control_TTN	6	15
GALNT2	0.641	0.0236	0.179	0.454	5.43	13.5	0.00113	1.63	RV	CELLTYPE	CM	control_TTN	6	15
EFR3A	0.638	0.029	0.225	0.569	5.76	12.6	0.00154	1.54	RV	CELLTYPE	CM	control_TTN	6	15
FGFR1OP	0.638	0.0318	0.122	0.304	4.83	12.1	0.00184	1.5	RV	CELLTYPE	CM	control_TTN	6	15
BMT2	0.636	0.0369	0.434	1.01	6.64	11.4	0.00237	1.43	RV	CELLTYPE	CM	control_TTN	6	15
FAM204A	0.636	0.0311	0.152	0.38	5.16	12.3	0.00176	1.51	RV	CELLTYPE	CM	control_TTN	6	15
RAD21	0.636	0.0174	0.144	0.386	5.15	15	0.000698	1.76	RV	CELLTYPE	CM	control_TTN	6	15
CREBRF	0.635	0.0429	0.198	0.51	5.55	10.8	0.00304	1.37	RV	CELLTYPE	CM	control_TTN	6	15
CRK	0.635	0.041	0.275	0.606	5.94	11	0.00281	1.39	RV	CELLTYPE	CM	control_TTN	6	15
MTUS1	0.635	0.00909	1.3	3.36	8.27	18.8	0.000211	2.04	RV	CELLTYPE	CM	control_TTN	6	15
THOC5	0.634	0.0213	0.0681	0.178	4.06	14	0.000962	1.67	RV	CELLTYPE	CM	control_TTN	6	15
CFAP69	0.633	0.0457	0.0759	0.206	4.25	10.5	0.0034	1.34	RV	CELLTYPE	CM	control_TTN	6	15
PPID	0.633	0.0122	0.0521	0.134	3.68	16.9	0.00037	1.91	RV	CELLTYPE	CM	control_TTN	6	15
BLZF1	0.632	0.0232	0.0913	0.222	4.41	13.6	0.0011	1.63	RV	CELLTYPE	CM	control_TTN	6	15
SOBP	0.632	0.0488	0.361	0.936	6.43	10.2	0.00374	1.31	RV	CELLTYPE	CM	control_TTN	6	15
UBR1	0.63	0.00777	0.501	1.24	6.91	19.8	0.000157	2.11	RV	CELLTYPE	CM	control_TTN	6	15
ZYG11B	0.63	0.0162	0.288	0.692	6.05	15.3	0.000614	1.79	RV	CELLTYPE	CM	control_TTN	6	15
TMEM30A	0.628	0.0207	0.0727	0.166	4.05	14.1	0.000916	1.68	RV	CELLTYPE	CM	control_TTN	6	15
CCDC82	0.626	0.0081	0.106	0.249	4.61	19.4	0.000174	2.09	RV	CELLTYPE	CM	control_TTN	6	15
ERCC4	0.625	0.0349	0.0835	0.208	4.34	11.7	0.00214	1.46	RV	CELLTYPE	CM	control_TTN	6	15
PPP2R3C	0.625	0.00886	0.172	0.411	5.34	18.9	0.000203	2.05	RV	CELLTYPE	CM	control_TTN	6	15
AP4B1	0.624	0.0257	0.03	0.0795	2.92	13.2	0.00127	1.59	RV	CELLTYPE	CM	control_TTN	6	15
CCDC28A	0.621	0.0404	0.152	0.384	5.16	11.1	0.00273	1.39	RV	CELLTYPE	CM	control_TTN	6	15
CHKA	0.621	0.0224	0.403	1.03	6.59	13.7	0.00105	1.65	RV	CELLTYPE	CM	control_TTN	6	15
C11orf65	0.62	0.0369	0.0876	0.238	4.45	11.5	0.00233	1.43	RV	CELLTYPE	CM	control_TTN	6	15
C12orf60	0.62	0.0488	0.0725	0.18	4.12	10.2	0.00375	1.31	RV	CELLTYPE	CM	control_TTN	6	15
CEP350	0.62	0.025	0.611	1.56	7.17	13.3	0.00122	1.6	RV	CELLTYPE	CM	control_TTN	6	15
MAP3K7	0.62	0.0172	0.149	0.354	5.12	15	0.000685	1.77	RV	CELLTYPE	CM	control_TTN	6	15
TXLNB	0.62	0.00497	0.816	2.28	7.69	22.6	7.01e-05	2.3	RV	CELLTYPE	CM	control_TTN	6	15
TAB3	0.619	0.0287	0.0724	0.177	4.1	12.7	0.00151	1.54	RV	CELLTYPE	CM	control_TTN	6	15
CECR2	0.618	0.0154	0.542	1.41	7.02	15.6	0.000564	1.81	RV	CELLTYPE	CM	control_TTN	6	15
ZNF532	0.618	0.0433	0.238	0.557	5.77	10.7	0.00309	1.36	RV	CELLTYPE	CM	control_TTN	6	15
CDK19	0.617	0.0498	0.259	0.629	5.88	10.1	0.00389	1.3	RV	CELLTYPE	CM	control_TTN	6	15
MKLN1	0.615	0.043	1.45	3.59	8.4	10.8	0.00307	1.37	RV	CELLTYPE	CM	control_TTN	6	15
FAM135A	0.614	0.0109	0.394	1.04	6.59	17.5	0.000306	1.96	RV	CELLTYPE	CM	control_TTN	6	15
PREPL	0.614	0.0111	0.271	0.647	6	17.5	0.000312	1.96	RV	CELLTYPE	CM	control_TTN	6	15
SEL1L	0.612	0.0496	0.12	0.287	4.81	10.2	0.00385	1.3	RV	CELLTYPE	CM	control_TTN	6	15
TMEM164	0.612	0.0376	0.796	2.12	7.61	11.4	0.00244	1.42	RV	CELLTYPE	CM	control_TTN	6	15
SF3B1	0.611	0.0318	0.258	0.603	5.88	12.1	0.00184	1.5	RV	CELLTYPE	CM	control_TTN	6	15
FBXW11	0.61	0.0361	0.596	1.41	7.1	11.6	0.00225	1.44	RV	CELLTYPE	CM	control_TTN	6	15
DYNC2LI1	0.607	0.0197	0.123	0.306	4.85	14.4	0.000848	1.71	RV	CELLTYPE	CM	control_TTN	6	15
RBPMS	0.606	0.0311	2.93	7.4	9.46	12.3	0.00176	1.51	RV	CELLTYPE	CM	control_TTN	6	15
NSUN2	0.605	0.0298	0.0782	0.196	4.22	12.5	0.00162	1.53	RV	CELLTYPE	CM	control_TTN	6	15
GOLGB1	0.602	0.0369	0.517	1.23	6.92	11.5	0.00236	1.43	RV	CELLTYPE	CM	control_TTN	6	15
PUS10	0.602	0.0308	0.0822	0.209	4.29	12.3	0.00173	1.51	RV	CELLTYPE	CM	control_TTN	6	15
RAB4A	0.602	0.042	0.16	0.394	5.26	10.9	0.00293	1.38	RV	CELLTYPE	CM	control_TTN	6	15
TMEM260	0.602	0.0106	0.14	0.323	5	17.7	0.000288	1.97	RV	CELLTYPE	CM	control_TTN	6	15
GALNT10	0.6	0.0265	0.098	0.248	4.58	13	0.00134	1.58	RV	CELLTYPE	CM	control_TTN	6	15
FAM120B	0.599	0.031	0.404	0.92	6.52	12.3	0.00174	1.51	RV	CELLTYPE	CM	control_TTN	6	15
ATXN7L1	0.598	0.0238	0.305	0.703	6.12	13.5	0.00114	1.62	RV	CELLTYPE	CM	control_TTN	6	15
BABAM2	0.598	0.00755	0.921	2.29	7.79	20	0.000149	2.12	RV	CELLTYPE	CM	control_TTN	6	15
TASP1	0.597	0.0159	0.223	0.558	5.75	15.5	0.000588	1.8	RV	CELLTYPE	CM	control_TTN	6	15
DLG5	0.594	0.0494	0.103	0.229	4.54	10.2	0.00382	1.31	RV	CELLTYPE	CM	control_TTN	6	15
MSRB2	0.594	0.039	0.13	0.307	4.93	11.2	0.00259	1.41	RV	CELLTYPE	CM	control_TTN	6	15
SUCLG2	0.594	0.0138	0.506	1.24	6.89	16.2	0.000472	1.86	RV	CELLTYPE	CM	control_TTN	6	15
PPP1CB	0.592	0.0323	0.213	0.528	5.68	12.1	0.00189	1.49	RV	CELLTYPE	CM	control_TTN	6	15
ZNF350-AS1	0.591	0.0456	0.0513	0.125	3.64	10.5	0.0034	1.34	RV	CELLTYPE	CM	control_TTN	6	15
SOS1	0.589	0.04	0.83	2.12	7.62	11.1	0.00268	1.4	RV	CELLTYPE	CM	control_TTN	6	15
SETDB2	0.588	0.0369	0.15	0.362	5.13	11.5	0.00234	1.43	RV	CELLTYPE	CM	control_TTN	6	15
DHX15	0.582	0.0207	0.244	0.586	5.82	14.2	0.000914	1.68	RV	CELLTYPE	CM	control_TTN	6	15
PTPRM	0.581	0.0429	4.07	10.2	9.93	10.8	0.00304	1.37	RV	CELLTYPE	CM	control_TTN	6	15
STRBP	0.581	0.0226	0.662	1.61	7.27	13.7	0.00106	1.65	RV	CELLTYPE	CM	control_TTN	6	15
OSER1	0.578	0.0495	0.0806	0.201	4.27	10.2	0.00383	1.31	RV	CELLTYPE	CM	control_TTN	6	15
IFT43	0.577	0.0138	0.231	0.566	5.81	16.2	0.000462	1.86	RV	CELLTYPE	CM	control_TTN	6	15
OSBPL9	0.571	0.0275	0.888	2.12	7.68	12.9	0.00142	1.56	RV	CELLTYPE	CM	control_TTN	6	15
SETX	0.57	0.0125	0.324	0.722	6.21	16.8	0.000387	1.9	RV	CELLTYPE	CM	control_TTN	6	15
AL356599.1	0.569	0.0451	0.239	0.619	5.85	10.5	0.00333	1.35	RV	CELLTYPE	CM	control_TTN	6	15
ATP11B	0.567	0.0488	0.5	1.21	6.88	10.2	0.00375	1.31	RV	CELLTYPE	CM	control_TTN	6	15
TENT2	0.567	0.0225	0.934	2.2	7.74	13.7	0.00105	1.65	RV	CELLTYPE	CM	control_TTN	6	15
WRN	0.565	0.0174	0.248	0.595	5.87	15	0.000696	1.76	RV	CELLTYPE	CM	control_TTN	6	15
ATR	0.564	0.00991	0.313	0.739	6.19	18.2	0.000253	2	RV	CELLTYPE	CM	control_TTN	6	15
FBXO3	0.564	0.0297	0.199	0.502	5.6	12.5	0.0016	1.53	RV	CELLTYPE	CM	control_TTN	6	15
METTL6	0.562	0.0275	0.0778	0.186	4.18	12.9	0.00142	1.56	RV	CELLTYPE	CM	control_TTN	6	15
MKL2	0.562	0.0219	0.645	1.56	7.24	13.9	0.001	1.66	RV	CELLTYPE	CM	control_TTN	6	15
PIK3CB	0.559	0.0193	0.364	0.902	6.43	14.5	0.000811	1.71	RV	CELLTYPE	CM	control_TTN	6	15
COPB1	0.558	0.0204	0.128	0.291	4.88	14.2	0.000899	1.69	RV	CELLTYPE	CM	control_TTN	6	15
AATF	0.551	0.0256	0.0726	0.166	4.08	13.2	0.00126	1.59	RV	CELLTYPE	CM	control_TTN	6	15
NPTN	0.551	0.0471	0.51	1.19	6.86	10.4	0.00356	1.33	RV	CELLTYPE	CM	control_TTN	6	15
DHX40	0.55	0.0468	0.0522	0.121	3.59	10.4	0.00353	1.33	RV	CELLTYPE	CM	control_TTN	6	15
KPNA4	0.55	0.0498	0.254	0.591	5.87	10.1	0.00389	1.3	RV	CELLTYPE	CM	control_TTN	6	15
DIP2B	0.549	0.0291	0.551	1.27	6.96	12.6	0.00155	1.54	RV	CELLTYPE	CM	control_TTN	6	15
IL6ST	0.549	0.0428	0.256	0.605	5.88	10.8	0.00302	1.37	RV	CELLTYPE	CM	control_TTN	6	15
KPNA3	0.547	0.0167	0.365	0.874	6.43	15.2	0.00065	1.78	RV	CELLTYPE	CM	control_TTN	6	15
LMTK2	0.547	0.0399	0.307	0.775	6.23	11.1	0.00267	1.4	RV	CELLTYPE	CM	control_TTN	6	15
MACF1	0.545	0.0406	2.09	4.47	8.84	11	0.00275	1.39	RV	CELLTYPE	CM	control_TTN	6	15
SUN2	0.545	0.0369	0.089	0.228	4.46	11.5	0.00235	1.43	RV	CELLTYPE	CM	control_TTN	6	15
TBC1D8	0.545	0.0427	0.951	2.37	7.83	10.8	0.003	1.37	RV	CELLTYPE	CM	control_TTN	6	15
MED13	0.541	0.0449	0.676	1.55	7.26	10.6	0.0033	1.35	RV	CELLTYPE	CM	control_TTN	6	15
PKIG	0.534	0.0382	0.472	1.05	6.74	11.3	0.00251	1.42	RV	CELLTYPE	CM	control_TTN	6	15
TXNL4B	0.534	0.044	0.0963	0.231	4.53	10.7	0.00318	1.36	RV	CELLTYPE	CM	control_TTN	6	15
PPP1R9A	0.531	0.0352	1.24	2.81	8.14	11.7	0.00216	1.45	RV	CELLTYPE	CM	control_TTN	6	15
LNPEP	0.526	0.0194	0.507	1.19	6.89	14.5	0.00082	1.71	RV	CELLTYPE	CM	control_TTN	6	15
ZSWIM6	0.525	0.027	0.59	1.3	7.04	13	0.00137	1.57	RV	CELLTYPE	CM	control_TTN	6	15
RNF19A	0.523	0.0481	0.631	1.41	7.17	10.3	0.00366	1.32	RV	CELLTYPE	CM	control_TTN	6	15
NEDD4L	0.522	0.043	0.523	1.23	6.91	10.8	0.00305	1.37	RV	CELLTYPE	CM	control_TTN	6	15
BBOF1	0.521	0.0369	0.0748	0.185	4.16	11.5	0.00234	1.43	RV	CELLTYPE	CM	control_TTN	6	15
TRIP12	0.516	0.0438	0.503	1.15	6.84	10.7	0.00316	1.36	RV	CELLTYPE	CM	control_TTN	6	15
MAP2K5	0.515	0.0496	0.506	1.14	6.84	10.1	0.00386	1.3	RV	CELLTYPE	CM	control_TTN	6	15
MIPEP	0.513	0.039	0.178	0.397	5.33	11.2	0.00259	1.41	RV	CELLTYPE	CM	control_TTN	6	15
MYO6	0.512	0.0441	0.187	0.42	5.41	10.6	0.00319	1.36	RV	CELLTYPE	CM	control_TTN	6	15
GLG1	0.511	0.0243	0.611	1.37	7.11	13.4	0.00117	1.61	RV	CELLTYPE	CM	control_TTN	6	15
ARHGEF11	0.51	0.0225	0.349	0.792	6.33	13.7	0.00105	1.65	RV	CELLTYPE	CM	control_TTN	6	15
STAMBP	0.51	0.0197	0.122	0.28	4.81	14.4	0.000854	1.71	RV	CELLTYPE	CM	control_TTN	6	15
PIAS1	0.509	0.0412	0.85	2.07	7.66	11	0.00283	1.38	RV	CELLTYPE	CM	control_TTN	6	15
GBF1	0.507	0.0427	1.07	2.6	7.99	10.8	0.003	1.37	RV	CELLTYPE	CM	control_TTN	6	15
BRCA1	0.506	0.0323	0.13	0.307	4.91	12.1	0.00189	1.49	RV	CELLTYPE	CM	control_TTN	6	15
ALMS1	0.501	0.0347	0.162	0.369	5.24	11.8	0.00211	1.46	RV	CELLTYPE	CM	control_TTN	6	15
NBR1	0.501	0.0325	0.165	0.373	5.24	12	0.00191	1.49	RV	CELLTYPE	CM	control_TTN	6	15
