# Supplementary material for: Pathogenic variants damage cell composition and single cell transcription in cardiomyopathies
Source: Science. Author manuscript; Available in PMC 2022 Oct 3. (PMC9528698; doi:10.1126/science.abo1984)
Supplement: Supp table 10 [file NIHMS1835045-supplement-Supp_table_10.xlsx]

## Sheet: Key
Column name	Description
Gene	Gene symbol, Ensembl 84
logFC	log2-fold change
FDR	False discovery rate; FDR is the PValue after (by default) Benjamini-Hochberg correction.
mean_exp_control	Mean expression values across controls
mean_exp_genotype	Mean expression values across disease samples
logCPM	logCPM is the average expression of all pseudobulked samples for that particular gene across all samples on the log2-scale expressed in counts per million (cpm, as calculated by edgeR after normalization).
F	Output of quasi-likelihood F-test
PValue	PValue is the nominal p-value derived from F
FDR_plot	-log10(False discovery rate)
Region	Studied region (LV or RV)
annotation_level	Cell-type or cell-state
cell_state/state	Specification which cell-type or state was analysed
comparison	Specification control_GENOTYPE
Observations_genotype	Numbers of Patients included in edgeR (patients with low number of nuclei have been excluded)
Observations_reference	Numbers of Patients included in edgeR (patients with low number of nuclei have been excluded)

## Sheet: control_LMNA
Gene	logFC	FDR	mean_exp_control	mean_exp_genotype	logCPM	F	PValue	FDR_plot	Region	annotation_level	cell_type	comparison	Observations_genotype	Observations_reference
CCL2	7.11	0.000501	0.0543	0.000594	3.21	33	4.9e-06	3.3	RV	CELLTYPE	CM	control_LMNA	7	15
PLA2G2A	5.03	0.00288	0.129	0.00541	4.45	22.4	6.97e-05	2.54	RV	CELLTYPE	CM	control_LMNA	7	15
APOD	4.19	0.0066	0.395	0.0288	6.21	17.7	0.000272	2.18	RV	CELLTYPE	CM	control_LMNA	7	15
AC103591.3	4.14	0.00534	0.0527	0.00487	3.32	18.9	0.000189	2.27	RV	CELLTYPE	CM	control_LMNA	7	15
LINC01193	4.03	0.00319	0.0218	0.00206	1.72	21.8	8.25e-05	2.5	RV	CELLTYPE	CM	control_LMNA	7	15
LINC01456	3.63	0.0298	0.0623	0.00602	3.04	11.1	0.00259	1.53	RV	CELLTYPE	CM	control_LMNA	7	15
BHLHE40	3.6	0.0078	0.218	0.0316	5.14	16.9	0.000353	2.11	RV	CELLTYPE	CM	control_LMNA	7	15
GRXCR2	3.58	0.000441	1.73	0.248	8.1	34.2	3.69e-06	3.36	RV	CELLTYPE	CM	control_LMNA	7	15
ELF3	3.3	0.0116	0.0411	0.00256	1.97	15.1	0.000629	1.93	RV	CELLTYPE	CM	control_LMNA	7	15
HIST2H2BE	3.29	0.039	0.244	0.0313	5.49	10	0.00392	1.41	RV	CELLTYPE	CM	control_LMNA	7	15
FAM43A	3.27	0.00305	0.056	0.011	3.35	22	7.65e-05	2.52	RV	CELLTYPE	CM	control_LMNA	7	15
LINC02029	3.21	0.0287	0.0154	0.00198	1.49	11.3	0.00243	1.54	RV	CELLTYPE	CM	control_LMNA	7	15
ABRA	3.17	0.00875	0.349	0.0665	6.2	16.4	0.000418	2.06	RV	CELLTYPE	CM	control_LMNA	7	15
AC107068.2	3.17	0.00105	3.23	0.572	8.97	28	1.58e-05	2.98	RV	CELLTYPE	CM	control_LMNA	7	15
FAM84A	3.14	0.00179	0.0145	0.00244	1.34	24.9	3.52e-05	2.75	RV	CELLTYPE	CM	control_LMNA	7	15
TSPEAR	3.01	0.000221	0.0673	0.0138	3.43	39	1.33e-06	3.66	RV	CELLTYPE	CM	control_LMNA	7	15
CCDC85A	3	0.00276	0.0946	0.0203	4.05	22.5	6.62e-05	2.56	RV	CELLTYPE	CM	control_LMNA	7	15
AC010096.1	2.95	0.00856	0.0172	0.00285	1.52	16.5	0.000404	2.07	RV	CELLTYPE	CM	control_LMNA	7	15
RNASEK	2.89	0.0316	0.0148	0.00321	1.49	10.9	0.00286	1.5	RV	CELLTYPE	CM	control_LMNA	7	15
SOCS3	2.87	0.0151	0.0203	0.00391	1.86	13.9	0.000949	1.82	RV	CELLTYPE	CM	control_LMNA	7	15
ADH1B	2.85	0.00338	0.0441	0.0101	2.98	21.3	9.31e-05	2.47	RV	CELLTYPE	CM	control_LMNA	7	15
GEM	2.85	0.00643	0.169	0.0451	5.06	17.9	0.00026	2.19	RV	CELLTYPE	CM	control_LMNA	7	15
CFD	2.84	0.0085	0.396	0.0931	6.14	16.5	0.000398	2.07	RV	CELLTYPE	CM	control_LMNA	7	15
AF129408.1	2.82	0.0276	0.014	0.00263	1.4	11.4	0.00229	1.56	RV	CELLTYPE	CM	control_LMNA	7	15
CHL1	2.82	0.00147	0.0806	0.0197	3.73	26	2.61e-05	2.83	RV	CELLTYPE	CM	control_LMNA	7	15
AC137770.1	2.81	0.000485	0.378	0.0907	5.92	33.5	4.32e-06	3.31	RV	CELLTYPE	CM	control_LMNA	7	15
DHRS7C	2.7	0.0073	0.0347	0.00952	2.58	17.2	0.000317	2.14	RV	CELLTYPE	CM	control_LMNA	7	15
AL590426.2	2.69	0.0023	0.0142	0.00358	1.38	23.5	5.12e-05	2.64	RV	CELLTYPE	CM	control_LMNA	7	15
G0S2	2.67	0.0033	0.497	0.126	6.32	21.6	8.72e-05	2.48	RV	CELLTYPE	CM	control_LMNA	7	15
LRRC14B	2.66	0.00151	0.0487	0.0137	3.11	25.9	2.72e-05	2.82	RV	CELLTYPE	CM	control_LMNA	7	15
PRELID2	2.66	0.000398	3.87	1.03	9.29	34.9	3.2e-06	3.4	RV	CELLTYPE	CM	control_LMNA	7	15
AL591543.1	2.65	0.000584	0.124	0.0317	4.23	31.6	6.61e-06	3.23	RV	CELLTYPE	CM	control_LMNA	7	15
LINC01405	2.63	0.000788	0.0472	0.0115	3.01	29.8	1.02e-05	3.1	RV	CELLTYPE	CM	control_LMNA	7	15
MAP3K8	2.62	0.0048	0.0498	0.013	3.06	19.4	0.000161	2.32	RV	CELLTYPE	CM	control_LMNA	7	15
BMP7	2.6	3.16e-05	0.0513	0.0123	2.91	55.9	6.35e-08	4.5	RV	CELLTYPE	CM	control_LMNA	7	15
CA14	2.57	0.00105	0.0137	0.00451	1.43	28	1.58e-05	2.98	RV	CELLTYPE	CM	control_LMNA	7	15
IFITM2	2.55	0.0428	0.0356	0.00941	2.66	9.64	0.00457	1.37	RV	CELLTYPE	CM	control_LMNA	7	15
MID1IP1	2.53	0.00192	0.114	0.0335	4.28	24.5	3.87e-05	2.72	RV	CELLTYPE	CM	control_LMNA	7	15
RPS6KB2-AS1	2.53	0.00448	0.0256	0.00747	2.28	19.8	0.000147	2.35	RV	CELLTYPE	CM	control_LMNA	7	15
SLC36A2	2.47	0.00659	0.0459	0.0128	2.79	17.7	0.000272	2.18	RV	CELLTYPE	CM	control_LMNA	7	15
LONRF3	2.41	0.000501	0.0227	0.00645	1.89	33	4.83e-06	3.3	RV	CELLTYPE	CM	control_LMNA	7	15
TRPC4	2.39	0.000491	0.13	0.0399	4.38	33.3	4.54e-06	3.31	RV	CELLTYPE	CM	control_LMNA	7	15
AC027045.2	2.37	0.00875	0.0263	0.00891	2.2	16.4	0.000418	2.06	RV	CELLTYPE	CM	control_LMNA	7	15
H1F0	2.37	0.0405	0.113	0.0298	4.39	9.88	0.00416	1.39	RV	CELLTYPE	CM	control_LMNA	7	15
COL15A1	2.34	0.00301	0.0616	0.0167	3.2	22.1	7.47e-05	2.52	RV	CELLTYPE	CM	control_LMNA	7	15
AC137579.2	2.32	0.0142	0.0162	0.00531	1.65	14.2	0.000846	1.85	RV	CELLTYPE	CM	control_LMNA	7	15
ITGB6	2.32	0.00628	0.0261	0.00688	1.95	18	0.000247	2.2	RV	CELLTYPE	CM	control_LMNA	7	15
MGST1	2.32	0.00643	0.0465	0.0151	3.05	17.9	0.000258	2.19	RV	CELLTYPE	CM	control_LMNA	7	15
PDGFRB	2.32	0.00207	0.0337	0.0113	2.55	24.1	4.34e-05	2.68	RV	CELLTYPE	CM	control_LMNA	7	15
AC008700.1	2.31	0.00656	0.18	0.0546	4.87	17.8	0.000269	2.18	RV	CELLTYPE	CM	control_LMNA	7	15
CDH6	2.31	0.00798	0.0419	0.0126	2.72	16.8	0.000363	2.1	RV	CELLTYPE	CM	control_LMNA	7	15
GPX3	2.31	0.0349	0.151	0.0399	4.83	10.5	0.0033	1.46	RV	CELLTYPE	CM	control_LMNA	7	15
QRFPR	2.3	0.00542	0.029	0.00967	2.3	18.8	0.000194	2.27	RV	CELLTYPE	CM	control_LMNA	7	15
AC132803.1	2.29	0.00354	0.0145	0.00483	1.31	21.1	9.99e-05	2.45	RV	CELLTYPE	CM	control_LMNA	7	15
CLIC6	2.29	0.00178	0.0482	0.0161	2.99	24.9	3.47e-05	2.75	RV	CELLTYPE	CM	control_LMNA	7	15
LRRC10	2.28	0.0194	0.0657	0.0218	3.44	12.8	0.0014	1.71	RV	CELLTYPE	CM	control_LMNA	7	15
PPP1R3C	2.26	0.0244	0.973	0.387	7.48	11.9	0.00192	1.61	RV	CELLTYPE	CM	control_LMNA	7	15
SERPING1	2.25	0.0179	0.0459	0.0153	3.04	13.1	0.00124	1.75	RV	CELLTYPE	CM	control_LMNA	7	15
LINC01170	2.24	0.0152	0.798	0.287	7.13	13.9	0.000951	1.82	RV	CELLTYPE	CM	control_LMNA	7	15
LINC01808	2.24	0.0409	0.0138	0.0044	1.32	9.85	0.00422	1.39	RV	CELLTYPE	CM	control_LMNA	7	15
TM4SF1	2.23	0.0288	0.0186	0.00618	1.73	11.3	0.00245	1.54	RV	CELLTYPE	CM	control_LMNA	7	15
AC004594.1	2.21	0.00125	0.0896	0.0309	3.92	27	2.04e-05	2.9	RV	CELLTYPE	CM	control_LMNA	7	15
EFEMP1	2.21	0.000378	0.0712	0.024	3.52	35.4	2.88e-06	3.42	RV	CELLTYPE	CM	control_LMNA	7	15
FHL3	2.21	0.0026	0.013	0.00399	1.05	22.8	6.1e-05	2.58	RV	CELLTYPE	CM	control_LMNA	7	15
MOG	2.21	0.00307	0.0452	0.0159	2.89	22	7.75e-05	2.51	RV	CELLTYPE	CM	control_LMNA	7	15
NDUFA4L2	2.2	0.0195	0.0211	0.00752	1.97	12.8	0.0014	1.71	RV	CELLTYPE	CM	control_LMNA	7	15
ADRB1	2.18	0.00129	0.236	0.0838	5.35	26.8	2.14e-05	2.89	RV	CELLTYPE	CM	control_LMNA	7	15
SHISA8	2.18	0.000659	0.0163	0.00504	1.51	30.9	7.86e-06	3.18	RV	CELLTYPE	CM	control_LMNA	7	15
FGF10	2.14	0.0128	0.0128	0.00464	1.26	14.7	0.000725	1.89	RV	CELLTYPE	CM	control_LMNA	7	15
CHDH	2.13	0.000501	0.028	0.00949	2.14	32.9	4.94e-06	3.3	RV	CELLTYPE	CM	control_LMNA	7	15
EXD1	2.13	0.014	0.0143	0.00637	1.61	14.3	0.000831	1.85	RV	CELLTYPE	CM	control_LMNA	7	15
AC016650.1	2.12	3.18e-05	0.389	0.133	5.9	55.4	6.81e-08	4.5	RV	CELLTYPE	CM	control_LMNA	7	15
AC027307.1	2.09	0.0345	0.0571	0.0235	3.49	10.5	0.00326	1.46	RV	CELLTYPE	CM	control_LMNA	7	15
C1R	2.09	0.0103	0.049	0.0181	3.13	15.7	0.000524	1.99	RV	CELLTYPE	CM	control_LMNA	7	15
IDH2-DT	2.09	3.03e-05	0.122	0.0465	4.34	56.6	5.68e-08	4.52	RV	CELLTYPE	CM	control_LMNA	7	15
MCTP2	2.09	0.0433	0.17	0.0401	4.49	9.59	0.00467	1.36	RV	CELLTYPE	CM	control_LMNA	7	15
IQGAP2	2.08	0.00806	0.0487	0.0196	3.2	16.8	0.000369	2.09	RV	CELLTYPE	CM	control_LMNA	7	15
MLXIPL	2.07	0.00594	0.0237	0.00903	2.09	18.4	0.000224	2.23	RV	CELLTYPE	CM	control_LMNA	7	15
PPP1R1A	2.04	0.00375	0.0295	0.012	2.39	20.7	0.000111	2.43	RV	CELLTYPE	CM	control_LMNA	7	15
SH3RF2	2.04	0.00438	1.86	0.642	8.22	19.9	0.000141	2.36	RV	CELLTYPE	CM	control_LMNA	7	15
SBK1	2.01	0.000188	0.0571	0.0218	3.2	40.9	9.17e-07	3.73	RV	CELLTYPE	CM	control_LMNA	7	15
LINC02177	2	0.00524	0.0532	0.0207	3.05	19	0.000183	2.28	RV	CELLTYPE	CM	control_LMNA	7	15
LINC02334	2	0.000135	0.821	0.343	7.07	43.5	5.55e-07	3.87	RV	CELLTYPE	CM	control_LMNA	7	15
SEC14L5	2	0.000551	0.0564	0.024	3.3	32.1	5.91e-06	3.26	RV	CELLTYPE	CM	control_LMNA	7	15
AC005696.1	1.99	0.000705	0.0531	0.0224	3.32	30.5	8.6e-06	3.15	RV	CELLTYPE	CM	control_LMNA	7	15
C3	1.99	0.0216	0.0421	0.0178	2.95	12.4	0.00161	1.67	RV	CELLTYPE	CM	control_LMNA	7	15
PLN	1.99	0.00643	3.19	1.46	9.17	17.9	0.000256	2.19	RV	CELLTYPE	CM	control_LMNA	7	15
AL157392.2	1.98	0.00207	0.0144	0.00608	1.41	24.1	4.35e-05	2.68	RV	CELLTYPE	CM	control_LMNA	7	15
CADPS2	1.96	0.00104	0.332	0.137	5.85	28.1	1.56e-05	2.98	RV	CELLTYPE	CM	control_LMNA	7	15
S100A4	1.96	0.0258	0.0509	0.0209	3.12	11.7	0.00207	1.59	RV	CELLTYPE	CM	control_LMNA	7	15
STEAP4	1.96	0.00162	0.0213	0.00833	1.9	25.5	3e-05	2.79	RV	CELLTYPE	CM	control_LMNA	7	15
AC108136.1	1.95	0.00643	0.0226	0.00961	1.95	17.9	0.000259	2.19	RV	CELLTYPE	CM	control_LMNA	7	15
GRB7	1.95	0.00119	0.0162	0.00602	1.4	27.3	1.89e-05	2.93	RV	CELLTYPE	CM	control_LMNA	7	15
AC012574.2	1.94	0.0109	0.0262	0.0118	2.43	15.4	0.000569	1.96	RV	CELLTYPE	CM	control_LMNA	7	15
BDNF	1.93	0.0166	0.271	0.137	5.82	13.5	0.00109	1.78	RV	CELLTYPE	CM	control_LMNA	7	15
AC100872.1	1.92	0.000578	0.205	0.0853	5	31.8	6.4e-06	3.24	RV	CELLTYPE	CM	control_LMNA	7	15
LINC00482	1.92	0.00334	0.0135	0.00571	1.28	21.4	9.09e-05	2.48	RV	CELLTYPE	CM	control_LMNA	7	15
AC007383.2	1.91	0.012	0.0179	0.00755	1.79	15	0.000662	1.92	RV	CELLTYPE	CM	control_LMNA	7	15
ARRB2	1.89	0.000676	0.0171	0.00748	1.66	30.8	8.11e-06	3.17	RV	CELLTYPE	CM	control_LMNA	7	15
MAGIX	1.89	0.0166	0.035	0.0168	2.77	13.5	0.00109	1.78	RV	CELLTYPE	CM	control_LMNA	7	15
PITPNM2	1.89	9e-05	0.406	0.159	5.98	46.9	2.96e-07	4.05	RV	CELLTYPE	CM	control_LMNA	7	15
AC138904.3	1.88	7.08e-05	0.502	0.213	6.33	48.4	2.23e-07	4.15	RV	CELLTYPE	CM	control_LMNA	7	15
SMILR	1.88	0.00443	0.0445	0.018	2.79	19.8	0.000144	2.35	RV	CELLTYPE	CM	control_LMNA	7	15
CORIN	1.87	0.000421	1.73	0.71	8.07	34.6	3.44e-06	3.38	RV	CELLTYPE	CM	control_LMNA	7	15
AC011306.1	1.86	0.0392	0.0201	0.00906	1.99	10	0.00395	1.41	RV	CELLTYPE	CM	control_LMNA	7	15
HRH2	1.86	6.3e-05	0.342	0.154	5.85	49.9	1.73e-07	4.2	RV	CELLTYPE	CM	control_LMNA	7	15
IGFBP6	1.85	0.0129	0.0375	0.0183	2.84	14.6	0.000742	1.89	RV	CELLTYPE	CM	control_LMNA	7	15
LPCAT4	1.85	0.00021	0.214	0.0909	5.07	39.6	1.18e-06	3.68	RV	CELLTYPE	CM	control_LMNA	7	15
LRP1	1.85	0.000524	0.261	0.113	5.42	32.5	5.41e-06	3.28	RV	CELLTYPE	CM	control_LMNA	7	15
MAP2K6	1.84	0.00401	0.0285	0.012	2.23	20.4	0.000122	2.4	RV	CELLTYPE	CM	control_LMNA	7	15
TLL2	1.84	0.000253	0.147	0.0608	4.55	37.9	1.67e-06	3.6	RV	CELLTYPE	CM	control_LMNA	7	15
ART1	1.81	0.0111	0.0348	0.0156	2.65	15.3	0.000587	1.95	RV	CELLTYPE	CM	control_LMNA	7	15
HTRA3	1.81	0.00361	0.0342	0.0158	2.57	21	0.000104	2.44	RV	CELLTYPE	CM	control_LMNA	7	15
LINC01807	1.81	0.000276	0.0499	0.0226	3.1	37.4	1.87e-06	3.56	RV	CELLTYPE	CM	control_LMNA	7	15
FER1L6	1.79	0.00127	0.0471	0.022	3.02	26.9	2.09e-05	2.9	RV	CELLTYPE	CM	control_LMNA	7	15
ADAM11	1.78	0.00371	0.0348	0.016	2.59	20.8	0.000108	2.43	RV	CELLTYPE	CM	control_LMNA	7	15
B3GALT2	1.78	0.00022	0.0712	0.0353	3.65	39.2	1.28e-06	3.66	RV	CELLTYPE	CM	control_LMNA	7	15
IL17RD	1.78	0.0214	0.0558	0.0184	2.95	12.4	0.00159	1.67	RV	CELLTYPE	CM	control_LMNA	7	15
LRP4	1.78	0.00737	1.4	0.79	8.09	17.2	0.000324	2.13	RV	CELLTYPE	CM	control_LMNA	7	15
ABHD14B	1.77	0.0362	0.055	0.027	3.33	10.3	0.00349	1.44	RV	CELLTYPE	CM	control_LMNA	7	15
AL442647.1	1.77	0.00646	0.0333	0.015	2.51	17.8	0.000263	2.19	RV	CELLTYPE	CM	control_LMNA	7	15
AP003181.1	1.76	0.000113	0.0864	0.0409	3.89	44.8	4.32e-07	3.95	RV	CELLTYPE	CM	control_LMNA	7	15
LINC01186	1.76	0.0143	0.0261	0.013	2.32	14.2	0.000857	1.85	RV	CELLTYPE	CM	control_LMNA	7	15
AC008474.1	1.75	0.0033	0.07	0.0363	3.67	21.5	8.75e-05	2.48	RV	CELLTYPE	CM	control_LMNA	7	15
AL021392.1	1.75	0.00765	0.053	0.0227	3.03	17	0.000341	2.12	RV	CELLTYPE	CM	control_LMNA	7	15
DCN	1.74	0.0359	0.329	0.166	5.97	10.4	0.00344	1.44	RV	CELLTYPE	CM	control_LMNA	7	15
CREB3L1	1.73	0.0004	0.0478	0.0246	3.12	34.8	3.25e-06	3.4	RV	CELLTYPE	CM	control_LMNA	7	15
CXCL12	1.73	0.0432	0.021	0.00944	1.85	9.6	0.00464	1.36	RV	CELLTYPE	CM	control_LMNA	7	15
LINC01151	1.73	0.00562	0.175	0.0781	4.7	18.6	0.000205	2.25	RV	CELLTYPE	CM	control_LMNA	7	15
TGFA	1.73	0.0165	0.0238	0.012	2.09	13.6	0.00107	1.78	RV	CELLTYPE	CM	control_LMNA	7	15
AC087239.1	1.72	0.0181	0.0182	0.00879	1.83	13.1	0.00127	1.74	RV	CELLTYPE	CM	control_LMNA	7	15
GP1BA	1.72	0.049	0.0203	0.0106	1.97	9.12	0.00562	1.31	RV	CELLTYPE	CM	control_LMNA	7	15
NIPAL1	1.72	0.0154	0.0631	0.0293	3.4	13.8	0.00098	1.81	RV	CELLTYPE	CM	control_LMNA	7	15
COL6A2	1.71	0.000344	0.189	0.0913	4.97	36	2.52e-06	3.46	RV	CELLTYPE	CM	control_LMNA	7	15
EVA1A	1.71	0.0113	0.0235	0.0125	2.16	15.2	0.000604	1.95	RV	CELLTYPE	CM	control_LMNA	7	15
LINC02248	1.71	0.0259	0.815	0.499	7.09	11.7	0.0021	1.59	RV	CELLTYPE	CM	control_LMNA	7	15
ZMAT4	1.71	0.0132	0.0734	0.0408	3.89	14.5	0.000767	1.88	RV	CELLTYPE	CM	control_LMNA	7	15
LINC01936	1.7	0.00402	0.322	0.152	5.78	20.3	0.000124	2.4	RV	CELLTYPE	CM	control_LMNA	7	15
STAB1	1.7	0.0401	0.0174	0.00847	1.67	9.92	0.00409	1.4	RV	CELLTYPE	CM	control_LMNA	7	15
STEAP3	1.69	0.00354	0.02	0.0104	1.89	21.1	0.0001	2.45	RV	CELLTYPE	CM	control_LMNA	7	15
TIMP1	1.68	0.0307	0.0647	0.0295	3.5	11	0.00272	1.51	RV	CELLTYPE	CM	control_LMNA	7	15
AC090193.1	1.67	0.0115	0.0868	0.0423	3.94	15.1	0.000623	1.94	RV	CELLTYPE	CM	control_LMNA	7	15
ACTB	1.67	0.03	1.83	1.03	8.42	11.1	0.00262	1.52	RV	CELLTYPE	CM	control_LMNA	7	15
AC138904.1	1.66	0.00419	0.0283	0.0135	2.27	20.1	0.000132	2.38	RV	CELLTYPE	CM	control_LMNA	7	15
LINC01550	1.66	0.000788	0.169	0.0853	4.83	29.8	1.02e-05	3.1	RV	CELLTYPE	CM	control_LMNA	7	15
SEMA5B	1.66	0.0301	0.106	0.0394	3.87	11.1	0.00263	1.52	RV	CELLTYPE	CM	control_LMNA	7	15
SLC1A2	1.66	0.00628	0.0652	0.0305	3.48	18	0.000248	2.2	RV	CELLTYPE	CM	control_LMNA	7	15
GALNTL6	1.65	0.00707	0.273	0.148	5.56	17.4	0.000301	2.15	RV	CELLTYPE	CM	control_LMNA	7	15
TESC	1.65	0.00278	0.306	0.146	5.57	22.5	6.69e-05	2.56	RV	CELLTYPE	CM	control_LMNA	7	15
AL157395.1	1.64	0.0102	0.014	0.0079	1.48	15.7	0.000515	1.99	RV	CELLTYPE	CM	control_LMNA	7	15
ETNPPL	1.64	0.0214	0.0288	0.0118	2.05	12.4	0.00159	1.67	RV	CELLTYPE	CM	control_LMNA	7	15
NKX2-5	1.64	0.00372	0.25	0.131	5.42	20.8	0.000108	2.43	RV	CELLTYPE	CM	control_LMNA	7	15
STARD4-AS1	1.64	0.00145	0.192	0.0977	5.02	26.1	2.56e-05	2.84	RV	CELLTYPE	CM	control_LMNA	7	15
AC007126.1	1.62	0.0164	0.0399	0.0212	2.81	13.6	0.00106	1.79	RV	CELLTYPE	CM	control_LMNA	7	15
CEP85L	1.62	0.000545	1.03	0.568	7.57	32.3	5.74e-06	3.26	RV	CELLTYPE	CM	control_LMNA	7	15
PTGIS	1.61	0.0134	0.0161	0.00849	1.59	14.5	0.000784	1.87	RV	CELLTYPE	CM	control_LMNA	7	15
SAMD10	1.61	0.00104	0.0141	0.00756	1.43	28.1	1.55e-05	2.98	RV	CELLTYPE	CM	control_LMNA	7	15
ADAMTS1	1.59	0.00312	0.0686	0.0372	3.65	21.9	7.94e-05	2.51	RV	CELLTYPE	CM	control_LMNA	7	15
SCN9A	1.59	0.000159	0.0161	0.00861	1.57	42.3	7.02e-07	3.8	RV	CELLTYPE	CM	control_LMNA	7	15
SLC35F1	1.59	0.000355	0.271	0.15	5.61	35.7	2.66e-06	3.45	RV	CELLTYPE	CM	control_LMNA	7	15
AL161937.2	1.58	0.0114	0.016	0.00885	1.61	15.2	0.000606	1.94	RV	CELLTYPE	CM	control_LMNA	7	15
ADAM12	1.57	0.0425	0.247	0.149	5.52	9.68	0.00451	1.37	RV	CELLTYPE	CM	control_LMNA	7	15
CDCA2	1.57	0.00441	0.139	0.0771	4.64	19.8	0.000143	2.36	RV	CELLTYPE	CM	control_LMNA	7	15
COL25A1	1.57	0.0313	0.0914	0.0493	4.01	10.9	0.00282	1.5	RV	CELLTYPE	CM	control_LMNA	7	15
GRIN2A	1.57	0.00151	0.161	0.0873	4.78	25.9	2.69e-05	2.82	RV	CELLTYPE	CM	control_LMNA	7	15
SEL1L3	1.57	0.00701	0.0201	0.00864	1.62	17.5	0.000296	2.15	RV	CELLTYPE	CM	control_LMNA	7	15
ANXA13	1.56	0.0443	0.0195	0.0102	1.85	9.49	0.00486	1.35	RV	CELLTYPE	CM	control_LMNA	7	15
KLF6	1.56	0.0331	0.475	0.259	6.51	10.7	0.00307	1.48	RV	CELLTYPE	CM	control_LMNA	7	15
AC037486.1	1.55	0.0362	0.128	0.0691	4.36	10.3	0.0035	1.44	RV	CELLTYPE	CM	control_LMNA	7	15
AC113386.1	1.55	0.0369	0.0166	0.00919	1.59	10.3	0.00359	1.43	RV	CELLTYPE	CM	control_LMNA	7	15
HCFC1R1	1.55	0.00333	0.0482	0.0279	3.17	21.5	8.96e-05	2.48	RV	CELLTYPE	CM	control_LMNA	7	15
IL17RB	1.55	0.00443	0.038	0.0198	2.65	19.8	0.000144	2.35	RV	CELLTYPE	CM	control_LMNA	7	15
MYL7	1.55	0.0289	0.931	0.529	7.26	11.2	0.00247	1.54	RV	CELLTYPE	CM	control_LMNA	7	15
HTR4	1.54	0.026	0.232	0.13	5.36	11.7	0.00211	1.58	RV	CELLTYPE	CM	control_LMNA	7	15
IDH2	1.54	0.000188	0.867	0.504	7.27	40.9	9.11e-07	3.73	RV	CELLTYPE	CM	control_LMNA	7	15
PPP1R1C	1.54	0.000897	1.05	0.547	7.46	29	1.23e-05	3.05	RV	CELLTYPE	CM	control_LMNA	7	15
SELENBP1	1.54	0.000489	0.0966	0.0532	4.1	33.4	4.4e-06	3.31	RV	CELLTYPE	CM	control_LMNA	7	15
SYNM	1.54	0.00205	0.487	0.243	6.19	24.1	4.27e-05	2.69	RV	CELLTYPE	CM	control_LMNA	7	15
SCN1A	1.53	0.000509	0.0419	0.0249	2.95	32.8	5.05e-06	3.29	RV	CELLTYPE	CM	control_LMNA	7	15
A2M	1.52	0.0134	0.645	0.387	6.91	14.5	0.000784	1.87	RV	CELLTYPE	CM	control_LMNA	7	15
ARHGAP22	1.52	0.00168	0.0682	0.0335	3.48	25.2	3.2e-05	2.77	RV	CELLTYPE	CM	control_LMNA	7	15
GRIP1	1.52	0.0166	0.486	0.28	6.39	13.5	0.00108	1.78	RV	CELLTYPE	CM	control_LMNA	7	15
NTRK3	1.52	0.00312	0.0891	0.0417	3.76	21.9	7.97e-05	2.51	RV	CELLTYPE	CM	control_LMNA	7	15
PHACTR3	1.52	0.00568	0.254	0.148	5.41	18.6	0.000208	2.25	RV	CELLTYPE	CM	control_LMNA	7	15
FLT3	1.51	0.00706	0.0441	0.0276	3.11	17.4	0.000299	2.15	RV	CELLTYPE	CM	control_LMNA	7	15
GMNC	1.51	0.0467	0.0396	0.0208	2.74	9.31	0.00522	1.33	RV	CELLTYPE	CM	control_LMNA	7	15
PKNOX2	1.51	0.000105	0.0608	0.0332	3.38	45.7	3.64e-07	3.98	RV	CELLTYPE	CM	control_LMNA	7	15
POLR2I	1.51	0.011	0.0193	0.0118	1.95	15.4	0.000578	1.96	RV	CELLTYPE	CM	control_LMNA	7	15
WDR62	1.51	0.0146	0.058	0.0335	3.38	14.1	0.000892	1.83	RV	CELLTYPE	CM	control_LMNA	7	15
ABCG1	1.5	0.0154	0.104	0.0486	3.95	13.8	0.000978	1.81	RV	CELLTYPE	CM	control_LMNA	7	15
SPC24	1.5	0.0109	0.0198	0.0111	1.87	15.4	0.000564	1.96	RV	CELLTYPE	CM	control_LMNA	7	15
AC040169.1	1.49	0.0154	0.023	0.0126	2.05	13.8	0.000979	1.81	RV	CELLTYPE	CM	control_LMNA	7	15
DNAH11	1.49	0.0068	0.651	0.408	6.92	17.6	0.000284	2.17	RV	CELLTYPE	CM	control_LMNA	7	15
SMIM5	1.49	0.0381	0.0305	0.0199	2.59	10.1	0.00381	1.42	RV	CELLTYPE	CM	control_LMNA	7	15
ADAMTS7	1.48	0.00551	0.305	0.161	5.6	18.8	0.000198	2.26	RV	CELLTYPE	CM	control_LMNA	7	15
RUBCNL	1.47	0.00401	0.014	0.0082	1.51	20.4	0.000123	2.4	RV	CELLTYPE	CM	control_LMNA	7	15
MTUS2-AS2	1.46	0.0264	0.0136	0.0089	1.51	11.6	0.00215	1.58	RV	CELLTYPE	CM	control_LMNA	7	15
AC100839.1	1.45	0.0198	0.0173	0.012	1.87	12.7	0.00145	1.7	RV	CELLTYPE	CM	control_LMNA	7	15
FBLN2	1.45	0.0073	0.0256	0.0147	2.24	17.2	0.000318	2.14	RV	CELLTYPE	CM	control_LMNA	7	15
TRIM47	1.45	0.0227	0.0167	0.00863	1.54	12.2	0.00173	1.64	RV	CELLTYPE	CM	control_LMNA	7	15
HEY2	1.44	0.00106	0.383	0.219	5.98	27.9	1.63e-05	2.98	RV	CELLTYPE	CM	control_LMNA	7	15
LAMB3	1.44	0.0102	0.0137	0.00803	1.42	15.7	0.000516	1.99	RV	CELLTYPE	CM	control_LMNA	7	15
LINC01479	1.44	0.00238	0.0525	0.0317	3.25	23.3	5.39e-05	2.62	RV	CELLTYPE	CM	control_LMNA	7	15
NHS	1.44	0.000678	0.16	0.0838	4.7	30.7	8.17e-06	3.17	RV	CELLTYPE	CM	control_LMNA	7	15
SERPINF1	1.44	0.0401	0.0715	0.0432	3.77	9.93	0.00408	1.4	RV	CELLTYPE	CM	control_LMNA	7	15
PFKFB2	1.43	0.019	0.408	0.268	6.27	12.9	0.00134	1.72	RV	CELLTYPE	CM	control_LMNA	7	15
AC009720.1	1.42	0.00547	0.0354	0.0197	2.62	18.8	0.000196	2.26	RV	CELLTYPE	CM	control_LMNA	7	15
B3GAT2	1.42	0.0289	0.179	0.121	5.22	11.2	0.00247	1.54	RV	CELLTYPE	CM	control_LMNA	7	15
CPS1	1.42	0.0264	0.0811	0.055	4.11	11.6	0.00215	1.58	RV	CELLTYPE	CM	control_LMNA	7	15
FBLN5	1.42	0.0305	0.0238	0.0141	2.17	11	0.00269	1.52	RV	CELLTYPE	CM	control_LMNA	7	15
PLK2	1.42	0.0193	0.107	0.0718	4.3	12.8	0.00139	1.71	RV	CELLTYPE	CM	control_LMNA	7	15
RGMA	1.42	0.00467	0.0375	0.0233	2.81	19.6	0.000155	2.33	RV	CELLTYPE	CM	control_LMNA	7	15
SPHKAP	1.42	9.3e-05	2.47	1.45	8.73	46.6	3.12e-07	4.03	RV	CELLTYPE	CM	control_LMNA	7	15
AL118516.1	1.41	0.0428	0.0975	0.0619	4.23	9.65	0.00456	1.37	RV	CELLTYPE	CM	control_LMNA	7	15
DUSP13	1.41	0.0152	0.0298	0.0182	2.46	13.9	0.000958	1.82	RV	CELLTYPE	CM	control_LMNA	7	15
LPAR5	1.41	0.000569	0.0289	0.0177	2.42	31.9	6.25e-06	3.24	RV	CELLTYPE	CM	control_LMNA	7	15
TEAD2	1.41	0.000743	0.0534	0.0318	3.27	30.3	9.15e-06	3.13	RV	CELLTYPE	CM	control_LMNA	7	15
PYGM	1.4	0.00656	0.0664	0.0388	3.47	17.8	0.00027	2.18	RV	CELLTYPE	CM	control_LMNA	7	15
AL135936.1	1.39	0.00411	0.0351	0.0222	2.72	20.2	0.000127	2.39	RV	CELLTYPE	CM	control_LMNA	7	15
GPR22	1.39	0.0102	0.146	0.0931	4.74	15.7	0.000516	1.99	RV	CELLTYPE	CM	control_LMNA	7	15
SMCO1	1.39	0.00305	0.0808	0.0477	3.83	22	7.64e-05	2.52	RV	CELLTYPE	CM	control_LMNA	7	15
TMEM51	1.39	0.0166	0.0405	0.0186	2.62	13.5	0.00108	1.78	RV	CELLTYPE	CM	control_LMNA	7	15
TOX	1.39	0.0177	0.246	0.156	5.43	13.2	0.00123	1.75	RV	CELLTYPE	CM	control_LMNA	7	15
AL451069.1	1.38	0.0129	0.131	0.0844	4.54	14.7	0.000736	1.89	RV	CELLTYPE	CM	control_LMNA	7	15
FSD2	1.38	0.00164	1.58	1.01	8.15	25.4	3.09e-05	2.78	RV	CELLTYPE	CM	control_LMNA	7	15
GATD3B	1.38	0.0448	0.0321	0.0195	2.71	9.45	0.00494	1.35	RV	CELLTYPE	CM	control_LMNA	7	15
LRRTM4	1.38	0.0172	0.256	0.124	5.25	13.4	0.00115	1.77	RV	CELLTYPE	CM	control_LMNA	7	15
AC011383.1	1.37	0.0102	0.0185	0.0109	1.82	15.7	0.000517	1.99	RV	CELLTYPE	CM	control_LMNA	7	15
DNAH3	1.37	0.0219	0.171	0.109	4.97	12.3	0.00165	1.66	RV	CELLTYPE	CM	control_LMNA	7	15
NTM	1.37	0.00391	0.11	0.0691	4.29	20.5	0.000117	2.41	RV	CELLTYPE	CM	control_LMNA	7	15
AC036108.3	1.36	0.00373	0.0865	0.048	3.75	20.8	0.00011	2.43	RV	CELLTYPE	CM	control_LMNA	7	15
GLA	1.36	0.0247	0.027	0.0183	2.44	11.9	0.00195	1.61	RV	CELLTYPE	CM	control_LMNA	7	15
NFXL1	1.36	0.028	0.461	0.242	6.15	11.4	0.00232	1.55	RV	CELLTYPE	CM	control_LMNA	7	15
LSAMP	1.35	0.0163	0.201	0.124	5.12	13.6	0.00105	1.79	RV	CELLTYPE	CM	control_LMNA	7	15
PDE1C	1.35	0.000445	4.8	2.65	9.56	34.1	3.79e-06	3.35	RV	CELLTYPE	CM	control_LMNA	7	15
SLC12A7	1.35	0.000105	0.416	0.258	6.16	45.6	3.72e-07	3.98	RV	CELLTYPE	CM	control_LMNA	7	15
TBX20	1.35	0.000389	1.47	0.957	8.04	35	3.1e-06	3.41	RV	CELLTYPE	CM	control_LMNA	7	15
ISOC1	1.34	0.000198	0.171	0.114	4.97	40.4	1.01e-06	3.7	RV	CELLTYPE	CM	control_LMNA	7	15
MYO1B	1.34	0.0424	0.0304	0.0157	2.29	9.69	0.00448	1.37	RV	CELLTYPE	CM	control_LMNA	7	15
RNF122	1.34	0.0433	0.288	0.153	5.54	9.59	0.00466	1.36	RV	CELLTYPE	CM	control_LMNA	7	15
ST8SIA1	1.34	0.00419	0.0273	0.0172	2.33	20.1	0.000131	2.38	RV	CELLTYPE	CM	control_LMNA	7	15
AC004520.1	1.33	0.0102	0.0144	0.00955	1.52	15.7	0.000519	1.99	RV	CELLTYPE	CM	control_LMNA	7	15
EMILIN2	1.33	0.00721	0.0985	0.0599	4.04	17.3	0.000311	2.14	RV	CELLTYPE	CM	control_LMNA	7	15
GGT5	1.33	0.0402	0.0187	0.0117	1.84	9.91	0.00412	1.4	RV	CELLTYPE	CM	control_LMNA	7	15
AQP4	1.32	0.0201	0.0385	0.0273	2.88	12.7	0.00147	1.7	RV	CELLTYPE	CM	control_LMNA	7	15
CNPY4	1.32	0.00163	0.0167	0.0103	1.61	25.4	3.05e-05	2.79	RV	CELLTYPE	CM	control_LMNA	7	15
IGSF3	1.32	0.00607	0.0279	0.0173	2.28	18.2	0.000234	2.22	RV	CELLTYPE	CM	control_LMNA	7	15
KLHL32	1.32	0.00364	0.057	0.0357	3.31	20.9	0.000105	2.44	RV	CELLTYPE	CM	control_LMNA	7	15
PCOLCE	1.32	0.0086	0.0414	0.0261	2.92	16.4	0.000407	2.07	RV	CELLTYPE	CM	control_LMNA	7	15
TNFAIP8	1.32	0.00587	0.165	0.102	4.84	18.4	0.00022	2.23	RV	CELLTYPE	CM	control_LMNA	7	15
BEST3	1.31	0.0124	0.0387	0.0257	2.92	14.8	0.000696	1.91	RV	CELLTYPE	CM	control_LMNA	7	15
CCDC179	1.31	0.0174	0.0243	0.0174	2.29	13.3	0.00117	1.76	RV	CELLTYPE	CM	control_LMNA	7	15
EMP3	1.31	0.0425	0.0292	0.0172	2.4	9.68	0.0045	1.37	RV	CELLTYPE	CM	control_LMNA	7	15
IL13RA1	1.31	0.0111	0.0314	0.0167	2.33	15.3	0.000588	1.95	RV	CELLTYPE	CM	control_LMNA	7	15
LINC00982	1.31	0.0085	0.0905	0.0544	3.9	16.5	0.000398	2.07	RV	CELLTYPE	CM	control_LMNA	7	15
PPP1R17	1.31	0.0078	0.0484	0.0308	3.05	16.9	0.000353	2.11	RV	CELLTYPE	CM	control_LMNA	7	15
TPM2	1.31	0.000761	1.07	0.72	7.58	30.1	9.58e-06	3.12	RV	CELLTYPE	CM	control_LMNA	7	15
TRIQK	1.31	0.0066	0.874	0.557	7.3	17.7	0.000273	2.18	RV	CELLTYPE	CM	control_LMNA	7	15
CCDC9B	1.3	0.000339	0.201	0.136	5.22	36.1	2.45e-06	3.47	RV	CELLTYPE	CM	control_LMNA	7	15
EXPH5	1.3	0.0177	0.061	0.0438	3.53	13.2	0.00121	1.75	RV	CELLTYPE	CM	control_LMNA	7	15
LINC00571	1.3	0.0105	0.275	0.179	5.54	15.6	0.000542	1.98	RV	CELLTYPE	CM	control_LMNA	7	15
LINC00964	1.3	0.0373	0.116	0.0701	4.33	10.2	0.00366	1.43	RV	CELLTYPE	CM	control_LMNA	7	15
MAL2	1.3	0.0101	0.0127	0.00871	1.37	15.8	0.000506	2	RV	CELLTYPE	CM	control_LMNA	7	15
SPTLC3	1.3	0.0235	0.0844	0.0352	3.55	12.1	0.00183	1.63	RV	CELLTYPE	CM	control_LMNA	7	15
ABCA6	1.29	0.00622	0.0988	0.0645	4.15	18.1	0.000244	2.21	RV	CELLTYPE	CM	control_LMNA	7	15
AC090921.1	1.29	0.0482	0.252	0.143	5.28	9.19	0.00547	1.32	RV	CELLTYPE	CM	control_LMNA	7	15
COL1A1	1.29	0.0179	0.0491	0.0275	3.04	13.1	0.00124	1.75	RV	CELLTYPE	CM	control_LMNA	7	15
CRIP2	1.29	0.00427	0.636	0.416	6.85	20	0.000136	2.37	RV	CELLTYPE	CM	control_LMNA	7	15
PPARGC1B	1.29	0.000277	1.25	0.828	7.75	37.3	1.91e-06	3.56	RV	CELLTYPE	CM	control_LMNA	7	15
PSME2	1.29	0.0115	0.0203	0.0131	1.96	15.2	0.000614	1.94	RV	CELLTYPE	CM	control_LMNA	7	15
SNHG19	1.29	0.00127	0.0411	0.0283	2.96	26.9	2.09e-05	2.9	RV	CELLTYPE	CM	control_LMNA	7	15
AC092131.1	1.28	0.0379	0.0144	0.0104	1.6	10.1	0.00376	1.42	RV	CELLTYPE	CM	control_LMNA	7	15
ACTG1	1.28	0.0217	1.42	1.06	8.09	12.4	0.00163	1.66	RV	CELLTYPE	CM	control_LMNA	7	15
HNRNPA1P48	1.28	0.0223	0.0156	0.0117	1.71	12.3	0.00169	1.65	RV	CELLTYPE	CM	control_LMNA	7	15
MIR133A1HG	1.28	0.0469	1.24	0.892	7.85	9.29	0.00526	1.33	RV	CELLTYPE	CM	control_LMNA	7	15
PDE4A	1.28	0.00428	0.0691	0.0418	3.56	20	0.000137	2.37	RV	CELLTYPE	CM	control_LMNA	7	15
RNF165	1.28	0.00168	0.0766	0.0478	3.69	25.2	3.26e-05	2.77	RV	CELLTYPE	CM	control_LMNA	7	15
AC068446.2	1.27	0.0368	0.0288	0.0199	2.46	10.3	0.00357	1.43	RV	CELLTYPE	CM	control_LMNA	7	15
AGT	1.27	0.0299	0.0309	0.0219	2.64	11.1	0.0026	1.52	RV	CELLTYPE	CM	control_LMNA	7	15
PCDHB15	1.27	0.0422	0.0235	0.0141	2.09	9.72	0.00443	1.37	RV	CELLTYPE	CM	control_LMNA	7	15
SMCR5	1.27	0.012	0.113	0.0775	4.44	15	0.000657	1.92	RV	CELLTYPE	CM	control_LMNA	7	15
STEAP1B	1.27	0.000657	0.107	0.0759	4.33	30.9	7.79e-06	3.18	RV	CELLTYPE	CM	control_LMNA	7	15
AC129102.1	1.26	0.00737	0.104	0.0743	4.3	17.2	0.000324	2.13	RV	CELLTYPE	CM	control_LMNA	7	15
CCDC129	1.26	0.00467	0.214	0.143	5.2	19.6	0.000155	2.33	RV	CELLTYPE	CM	control_LMNA	7	15
IER5L	1.26	0.0273	0.0197	0.0135	1.88	11.5	0.00225	1.56	RV	CELLTYPE	CM	control_LMNA	7	15
AC084357.2	1.25	0.023	0.188	0.135	5.19	12.1	0.00178	1.64	RV	CELLTYPE	CM	control_LMNA	7	15
CYBA	1.25	0.038	0.0273	0.0178	2.31	10.1	0.00378	1.42	RV	CELLTYPE	CM	control_LMNA	7	15
ITGA3	1.25	0.00231	0.185	0.113	4.94	23.4	5.2e-05	2.64	RV	CELLTYPE	CM	control_LMNA	7	15
LINC01470	1.25	0.013	0.434	0.292	6.26	14.6	0.000747	1.89	RV	CELLTYPE	CM	control_LMNA	7	15
MTHFD2	1.25	0.0131	0.0364	0.0235	2.76	14.5	0.000765	1.88	RV	CELLTYPE	CM	control_LMNA	7	15
NRAP	1.25	0.0179	3.14	2.35	9.3	13.1	0.00125	1.75	RV	CELLTYPE	CM	control_LMNA	7	15
S1PR3	1.25	0.0166	0.0254	0.0161	2.11	13.5	0.00108	1.78	RV	CELLTYPE	CM	control_LMNA	7	15
AL031280.1	1.24	0.00712	0.0723	0.0499	3.7	17.4	0.000304	2.15	RV	CELLTYPE	CM	control_LMNA	7	15
ASB10	1.24	0.000682	0.235	0.163	5.38	30.7	8.27e-06	3.17	RV	CELLTYPE	CM	control_LMNA	7	15
CSF1	1.24	0.0237	0.0159	0.00958	1.42	12	0.00184	1.63	RV	CELLTYPE	CM	control_LMNA	7	15
GPNMB	1.24	0.000429	0.189	0.132	5.14	34.4	3.57e-06	3.37	RV	CELLTYPE	CM	control_LMNA	7	15
HECW2	1.24	0.0111	1.04	0.72	7.52	15.3	0.000589	1.95	RV	CELLTYPE	CM	control_LMNA	7	15
MAN1C1	1.24	0.00168	0.332	0.192	5.71	25.2	3.25e-05	2.77	RV	CELLTYPE	CM	control_LMNA	7	15
SNHG25	1.24	0.000221	0.24	0.164	5.46	39	1.33e-06	3.66	RV	CELLTYPE	CM	control_LMNA	7	15
AC025580.3	1.23	0.0268	0.0359	0.0273	2.81	11.6	0.00219	1.57	RV	CELLTYPE	CM	control_LMNA	7	15
B4GALNT3	1.23	0.000841	1.09	0.724	7.58	29.4	1.12e-05	3.07	RV	CELLTYPE	CM	control_LMNA	7	15
LINC01273	1.23	0.0441	0.0331	0.0237	2.67	9.5	0.00483	1.36	RV	CELLTYPE	CM	control_LMNA	7	15
MARCH11	1.23	0.00707	0.327	0.215	5.85	17.4	0.000301	2.15	RV	CELLTYPE	CM	control_LMNA	7	15
PTN	1.23	0.0234	0.0298	0.0211	2.54	12.1	0.00182	1.63	RV	CELLTYPE	CM	control_LMNA	7	15
SFTPD-AS1	1.23	0.0372	0.0559	0.0349	3.23	10.2	0.00365	1.43	RV	CELLTYPE	CM	control_LMNA	7	15
TCEAL1	1.23	0.00334	0.0428	0.0291	2.99	21.4	9.09e-05	2.48	RV	CELLTYPE	CM	control_LMNA	7	15
AF196972.1	1.22	0.0283	0.0137	0.0101	1.51	11.4	0.00237	1.55	RV	CELLTYPE	CM	control_LMNA	7	15
AL355838.1	1.22	0.0193	0.0174	0.0125	1.78	12.8	0.00139	1.71	RV	CELLTYPE	CM	control_LMNA	7	15
LRTM1	1.22	0.0129	0.11	0.0827	4.36	14.6	0.000744	1.89	RV	CELLTYPE	CM	control_LMNA	7	15
SREBF1	1.22	0.0254	0.079	0.0476	3.64	11.8	0.00203	1.6	RV	CELLTYPE	CM	control_LMNA	7	15
AC007370.1	1.21	0.0432	0.0155	0.0119	1.75	9.6	0.00464	1.36	RV	CELLTYPE	CM	control_LMNA	7	15
ADRB2	1.21	0.0181	0.0585	0.041	3.44	13.1	0.00127	1.74	RV	CELLTYPE	CM	control_LMNA	7	15
AL845331.2	1.21	0.0191	0.356	0.267	6.05	12.9	0.00136	1.72	RV	CELLTYPE	CM	control_LMNA	7	15
LINP1	1.21	0.0398	0.0358	0.0238	2.75	9.95	0.00405	1.4	RV	CELLTYPE	CM	control_LMNA	7	15
RERG	1.21	0.0297	0.0285	0.0213	2.52	11.1	0.00257	1.53	RV	CELLTYPE	CM	control_LMNA	7	15
TCEAL9	1.21	0.013	0.0661	0.0499	3.73	14.6	0.00075	1.89	RV	CELLTYPE	CM	control_LMNA	7	15
TMEM159	1.21	0.00375	0.195	0.132	5.13	20.7	0.000111	2.43	RV	CELLTYPE	CM	control_LMNA	7	15
AL359094.1	1.2	0.0325	0.0299	0.0217	2.59	10.7	0.00298	1.49	RV	CELLTYPE	CM	control_LMNA	7	15
COL5A3	1.2	0.0395	0.0158	0.0105	1.59	9.98	0.00399	1.4	RV	CELLTYPE	CM	control_LMNA	7	15
MCF2L-AS1	1.2	0.0436	0.0148	0.0111	1.63	9.56	0.00472	1.36	RV	CELLTYPE	CM	control_LMNA	7	15
VIPR2	1.2	0.000106	0.921	0.649	7.35	45.2	3.98e-07	3.97	RV	CELLTYPE	CM	control_LMNA	7	15
FRAS1	1.19	0.0117	0.238	0.176	5.49	15.1	0.000637	1.93	RV	CELLTYPE	CM	control_LMNA	7	15
IPO9-AS1	1.19	0.0118	1.6	1.19	8.24	15	0.000645	1.93	RV	CELLTYPE	CM	control_LMNA	7	15
LMO1	1.19	0.0247	0.0196	0.0142	1.89	11.9	0.00195	1.61	RV	CELLTYPE	CM	control_LMNA	7	15
LUZP2	1.19	0.00441	0.0386	0.0299	2.95	19.9	0.000143	2.36	RV	CELLTYPE	CM	control_LMNA	7	15
NIPSNAP3B	1.19	0.00607	0.19	0.128	5.06	18.2	0.000233	2.22	RV	CELLTYPE	CM	control_LMNA	7	15
SERPINB1	1.19	0.005	0.126	0.0793	4.36	19.2	0.000172	2.3	RV	CELLTYPE	CM	control_LMNA	7	15
STEAP2	1.19	0.00587	0.095	0.0698	4.2	18.4	0.000219	2.23	RV	CELLTYPE	CM	control_LMNA	7	15
AC117834.1	1.18	0.0107	0.417	0.311	6.32	15.5	0.000552	1.97	RV	CELLTYPE	CM	control_LMNA	7	15
FAAH	1.18	0.00877	0.0215	0.0169	2.12	16.3	0.000426	2.06	RV	CELLTYPE	CM	control_LMNA	7	15
GJA1	1.18	0.0128	0.264	0.207	5.65	14.7	0.000726	1.89	RV	CELLTYPE	CM	control_LMNA	7	15
LHFPL6	1.18	0.000135	2.46	1.68	8.74	43.5	5.5e-07	3.87	RV	CELLTYPE	CM	control_LMNA	7	15
PLP2	1.18	0.00628	0.0564	0.0388	3.32	18	0.000247	2.2	RV	CELLTYPE	CM	control_LMNA	7	15
RNF157	1.18	0.0241	0.0934	0.0662	4.06	12	0.00188	1.62	RV	CELLTYPE	CM	control_LMNA	7	15
USP39	1.18	0.0256	0.535	0.407	6.77	11.7	0.00205	1.59	RV	CELLTYPE	CM	control_LMNA	7	15
CORO6	1.17	0.00151	0.334	0.245	5.97	25.9	2.7e-05	2.82	RV	CELLTYPE	CM	control_LMNA	7	15
FAM124A	1.17	0.0166	0.0827	0.0538	3.77	13.5	0.00109	1.78	RV	CELLTYPE	CM	control_LMNA	7	15
LINC00115	1.17	0.0401	0.0318	0.023	2.62	9.92	0.0041	1.4	RV	CELLTYPE	CM	control_LMNA	7	15
MHENCR	1.17	0.00151	0.031	0.0223	2.57	25.9	2.7e-05	2.82	RV	CELLTYPE	CM	control_LMNA	7	15
STRIP2	1.17	0.000387	0.26	0.175	5.48	35.1	3.03e-06	3.41	RV	CELLTYPE	CM	control_LMNA	7	15
HOOK1	1.16	0.00179	0.0451	0.0315	3.05	24.9	3.5e-05	2.75	RV	CELLTYPE	CM	control_LMNA	7	15
MAP3K14	1.16	0.0063	0.492	0.329	6.35	18	0.000249	2.2	RV	CELLTYPE	CM	control_LMNA	7	15
B4GALT6	1.15	0.00257	0.0569	0.0406	3.36	22.9	6.02e-05	2.59	RV	CELLTYPE	CM	control_LMNA	7	15
BHLHE40-AS1	1.15	0.0411	0.0279	0.0153	2.1	9.82	0.00426	1.39	RV	CELLTYPE	CM	control_LMNA	7	15
FAM110D	1.15	0.0249	0.0169	0.0116	1.68	11.8	0.00197	1.6	RV	CELLTYPE	CM	control_LMNA	7	15
SLC36A1	1.15	0.0176	0.0604	0.0423	3.43	13.2	0.00121	1.75	RV	CELLTYPE	CM	control_LMNA	7	15
AC009063.3	1.14	0.0323	0.0198	0.0154	1.97	10.8	0.00295	1.49	RV	CELLTYPE	CM	control_LMNA	7	15
AC019068.1	1.14	0.0124	0.521	0.406	6.66	14.8	0.000691	1.91	RV	CELLTYPE	CM	control_LMNA	7	15
CRACR2B	1.14	0.00546	0.0459	0.0353	3.13	18.8	0.000196	2.26	RV	CELLTYPE	CM	control_LMNA	7	15
GRM8	1.14	0.00141	0.213	0.152	5.26	26.3	2.44e-05	2.85	RV	CELLTYPE	CM	control_LMNA	7	15
MEGF9	1.14	0.0345	0.178	0.133	5.04	10.5	0.00325	1.46	RV	CELLTYPE	CM	control_LMNA	7	15
AC046158.1	1.13	0.0118	0.0601	0.0468	3.53	15	0.000646	1.93	RV	CELLTYPE	CM	control_LMNA	7	15
AL627171.1	1.13	0.0152	0.0343	0.0255	2.76	13.9	0.000961	1.82	RV	CELLTYPE	CM	control_LMNA	7	15
C1RL	1.13	0.0253	0.0257	0.0184	2.25	11.8	0.00201	1.6	RV	CELLTYPE	CM	control_LMNA	7	15
KIF26B-AS1	1.13	0.0418	0.0519	0.037	3.23	9.77	0.00435	1.38	RV	CELLTYPE	CM	control_LMNA	7	15
LINC01703	1.13	0.00508	0.0131	0.00922	1.42	19.1	0.000176	2.29	RV	CELLTYPE	CM	control_LMNA	7	15
SELENOM	1.13	0.0121	0.0821	0.0565	3.9	14.9	0.000672	1.92	RV	CELLTYPE	CM	control_LMNA	7	15
STXBP6	1.13	0.000192	1.26	0.861	7.78	40.7	9.5e-07	3.72	RV	CELLTYPE	CM	control_LMNA	7	15
AC022034.2	1.12	0.00697	1.26	0.982	7.9	17.5	0.000293	2.16	RV	CELLTYPE	CM	control_LMNA	7	15
AC125793.1	1.12	0.0288	0.292	0.227	5.78	11.3	0.00244	1.54	RV	CELLTYPE	CM	control_LMNA	7	15
PHETA1	1.12	0.0078	0.028	0.0214	2.43	16.9	0.000351	2.11	RV	CELLTYPE	CM	control_LMNA	7	15
PTMS	1.12	0.0431	0.0316	0.0222	2.58	9.61	0.00462	1.37	RV	CELLTYPE	CM	control_LMNA	7	15
BCKDK	1.11	0.0263	0.0417	0.0326	3.07	11.6	0.00214	1.58	RV	CELLTYPE	CM	control_LMNA	7	15
ENPEP	1.11	0.0262	0.044	0.0327	3.06	11.7	0.00212	1.58	RV	CELLTYPE	CM	control_LMNA	7	15
ETS1	1.11	0.00554	0.0839	0.0531	3.74	18.7	0.0002	2.26	RV	CELLTYPE	CM	control_LMNA	7	15
KCNIP3	1.11	0.018	0.0163	0.0121	1.63	13.1	0.00126	1.74	RV	CELLTYPE	CM	control_LMNA	7	15
NBPF1	1.11	0.0197	0.0744	0.0614	3.89	12.7	0.00143	1.71	RV	CELLTYPE	CM	control_LMNA	7	15
PYGO1	1.11	0.00784	0.0414	0.0288	2.88	16.9	0.000355	2.11	RV	CELLTYPE	CM	control_LMNA	7	15
SH3KBP1	1.11	0.00321	0.407	0.307	6.19	21.7	8.33e-05	2.49	RV	CELLTYPE	CM	control_LMNA	7	15
AC060809.1	1.1	0.0379	0.0539	0.0406	3.28	10.1	0.00375	1.42	RV	CELLTYPE	CM	control_LMNA	7	15
KY	1.1	0.0485	0.204	0.147	5.13	9.16	0.00552	1.31	RV	CELLTYPE	CM	control_LMNA	7	15
LDHA	1.1	0.02	0.157	0.116	4.79	12.7	0.00146	1.7	RV	CELLTYPE	CM	control_LMNA	7	15
SLC25A30-AS1	1.1	0.0135	0.0476	0.039	3.28	14.4	0.000797	1.87	RV	CELLTYPE	CM	control_LMNA	7	15
AC116407.2	1.09	0.0217	0.0211	0.0151	2.02	12.4	0.00162	1.66	RV	CELLTYPE	CM	control_LMNA	7	15
CNN2	1.09	0.00492	0.145	0.122	4.8	19.3	0.000167	2.31	RV	CELLTYPE	CM	control_LMNA	7	15
KIF22	1.09	0.00784	0.167	0.135	5.04	16.9	0.000356	2.11	RV	CELLTYPE	CM	control_LMNA	7	15
KLHDC8B	1.09	0.00125	0.118	0.0871	4.44	27	2.05e-05	2.9	RV	CELLTYPE	CM	control_LMNA	7	15
MED22	1.09	0.0312	0.0337	0.0256	2.7	10.9	0.0028	1.51	RV	CELLTYPE	CM	control_LMNA	7	15
NRP1	1.09	0.000556	1.68	1.26	8.26	32	6.04e-06	3.25	RV	CELLTYPE	CM	control_LMNA	7	15
P3H4	1.09	0.00872	0.0218	0.0159	1.98	16.4	0.000415	2.06	RV	CELLTYPE	CM	control_LMNA	7	15
TMEM38A	1.09	0.019	0.324	0.221	5.72	12.9	0.00134	1.72	RV	CELLTYPE	CM	control_LMNA	7	15
CDH22	1.08	0.0289	0.0191	0.0154	2.01	11.3	0.00246	1.54	RV	CELLTYPE	CM	control_LMNA	7	15
FO393418.1	1.08	0.0145	0.0825	0.0712	4.05	14.1	0.000873	1.84	RV	CELLTYPE	CM	control_LMNA	7	15
MYL6	1.08	0.0014	0.964	0.781	7.49	26.3	2.4e-05	2.85	RV	CELLTYPE	CM	control_LMNA	7	15
PDPN	1.08	0.0148	0.058	0.0396	3.29	14	0.000914	1.83	RV	CELLTYPE	CM	control_LMNA	7	15
SDK1	1.08	0.00125	0.791	0.575	7.09	27	2.03e-05	2.9	RV	CELLTYPE	CM	control_LMNA	7	15
SMTNL2	1.08	0.0328	0.0645	0.0458	3.45	10.7	0.00301	1.48	RV	CELLTYPE	CM	control_LMNA	7	15
AC022146.2	1.07	0.00359	0.245	0.202	5.54	21	0.000102	2.44	RV	CELLTYPE	CM	control_LMNA	7	15
DIAPH3	1.07	0.0337	0.108	0.0884	4.34	10.6	0.00314	1.47	RV	CELLTYPE	CM	control_LMNA	7	15
GZF1	1.07	0.0364	0.0633	0.0493	3.51	10.3	0.00352	1.44	RV	CELLTYPE	CM	control_LMNA	7	15
LINC01344	1.07	0.0487	0.0256	0.022	2.43	9.15	0.00556	1.31	RV	CELLTYPE	CM	control_LMNA	7	15
MTA1	1.07	0.000242	0.37	0.274	6.03	38.2	1.57e-06	3.62	RV	CELLTYPE	CM	control_LMNA	7	15
PROB1	1.07	0.0418	0.03	0.0245	2.56	9.77	0.00435	1.38	RV	CELLTYPE	CM	control_LMNA	7	15
SCUBE3	1.07	0.000491	0.2	0.149	5.14	33.4	4.48e-06	3.31	RV	CELLTYPE	CM	control_LMNA	7	15
SNRPD2	1.07	0.0477	0.0538	0.0425	3.41	9.22	0.00541	1.32	RV	CELLTYPE	CM	control_LMNA	7	15
SYP	1.07	0.0037	0.0209	0.016	2.02	20.8	0.000107	2.43	RV	CELLTYPE	CM	control_LMNA	7	15
AC110023.1	1.06	0.0148	0.0208	0.0159	1.98	14	0.000918	1.83	RV	CELLTYPE	CM	control_LMNA	7	15
EML1	1.06	0.000456	0.21	0.146	5.15	33.9	3.94e-06	3.34	RV	CELLTYPE	CM	control_LMNA	7	15
NREP	1.06	0.0122	0.207	0.155	5.17	14.9	0.000679	1.91	RV	CELLTYPE	CM	control_LMNA	7	15
PCSK2	1.06	0.0141	0.0142	0.0114	1.59	14.3	0.00084	1.85	RV	CELLTYPE	CM	control_LMNA	7	15
PPP1R13L	1.06	0.000527	0.742	0.553	7.04	32.5	5.47e-06	3.28	RV	CELLTYPE	CM	control_LMNA	7	15
TMEM65	1.06	0.00153	2.12	1.53	8.5	25.8	2.78e-05	2.81	RV	CELLTYPE	CM	control_LMNA	7	15
VAT1L	1.06	0.00914	0.272	0.155	5.38	16.2	0.000445	2.04	RV	CELLTYPE	CM	control_LMNA	7	15
ELFN1	1.05	0.0213	0.0305	0.0205	2.36	12.5	0.00158	1.67	RV	CELLTYPE	CM	control_LMNA	7	15
EPHB1	1.05	0.0198	0.438	0.353	6.35	12.7	0.00144	1.7	RV	CELLTYPE	CM	control_LMNA	7	15
FGF12	1.05	0.00354	27.2	20.9	12.2	21.1	9.98e-05	2.45	RV	CELLTYPE	CM	control_LMNA	7	15
KCNJ5	1.05	0.0101	0.0703	0.0527	3.62	15.8	0.00051	1.99	RV	CELLTYPE	CM	control_LMNA	7	15
AC009226.1	1.04	0.0142	0.0287	0.0203	2.36	14.2	0.000852	1.85	RV	CELLTYPE	CM	control_LMNA	7	15
CDCA7L	1.04	0.00425	0.202	0.151	5.16	20.1	0.000135	2.37	RV	CELLTYPE	CM	control_LMNA	7	15
COL27A1	1.04	0.0219	0.0843	0.0618	3.89	12.3	0.00166	1.66	RV	CELLTYPE	CM	control_LMNA	7	15
EP300-AS1	1.04	0.0228	0.0307	0.0246	2.55	12.2	0.00175	1.64	RV	CELLTYPE	CM	control_LMNA	7	15
LZTFL1	1.04	0.00765	0.0687	0.0525	3.64	17	0.000341	2.12	RV	CELLTYPE	CM	control_LMNA	7	15
MYO1E	1.04	0.00981	0.321	0.26	5.87	15.9	0.000487	2.01	RV	CELLTYPE	CM	control_LMNA	7	15
AC006299.1	1.03	0.000913	0.179	0.137	5.03	28.9	1.28e-05	3.04	RV	CELLTYPE	CM	control_LMNA	7	15
AC069544.1	1.03	0.00839	0.0197	0.015	1.94	16.6	0.000387	2.08	RV	CELLTYPE	CM	control_LMNA	7	15
EPOR	1.03	0.00656	0.0325	0.0252	2.65	17.8	0.000269	2.18	RV	CELLTYPE	CM	control_LMNA	7	15
FALEC	1.03	0.0174	0.0474	0.0387	3.21	13.3	0.00117	1.76	RV	CELLTYPE	CM	control_LMNA	7	15
PRKCD	1.03	0.0196	0.0183	0.0133	1.76	12.8	0.00142	1.71	RV	CELLTYPE	CM	control_LMNA	7	15
TTYH2	1.03	0.00352	0.16	0.124	4.82	21.1	9.85e-05	2.45	RV	CELLTYPE	CM	control_LMNA	7	15
AC020765.2	1.02	0.0457	0.0132	0.0108	1.47	9.37	0.00508	1.34	RV	CELLTYPE	CM	control_LMNA	7	15
AL139089.1	1.02	0.0143	0.0239	0.0191	2.29	14.2	0.000856	1.85	RV	CELLTYPE	CM	control_LMNA	7	15
FAM81A	1.02	0.00818	0.0722	0.0575	3.75	16.7	0.000376	2.09	RV	CELLTYPE	CM	control_LMNA	7	15
LINC01600	1.02	0.0422	0.0161	0.0115	1.55	9.72	0.00443	1.37	RV	CELLTYPE	CM	control_LMNA	7	15
NAV3	1.02	0.005	1.15	0.992	7.75	19.2	0.000173	2.3	RV	CELLTYPE	CM	control_LMNA	7	15
PPP1R12B	1.02	0.000524	8.19	6.33	10.5	32.5	5.39e-06	3.28	RV	CELLTYPE	CM	control_LMNA	7	15
TRIM3	1.02	0.00525	0.017	0.0138	1.76	19	0.000184	2.28	RV	CELLTYPE	CM	control_LMNA	7	15
AC010260.1	1.01	0.0406	0.0573	0.0489	3.51	9.86	0.00418	1.39	RV	CELLTYPE	CM	control_LMNA	7	15
AC026471.5	1.01	0.0141	0.0144	0.0115	1.54	14.3	0.000841	1.85	RV	CELLTYPE	CM	control_LMNA	7	15
AC091078.1	1.01	0.0402	0.0611	0.0531	3.63	9.91	0.00412	1.4	RV	CELLTYPE	CM	control_LMNA	7	15
AL929472.2	1.01	0.00499	0.0823	0.0717	4.01	19.3	0.000171	2.3	RV	CELLTYPE	CM	control_LMNA	7	15
HSPB7	1.01	0.0266	2.49	2.03	8.94	11.6	0.00217	1.58	RV	CELLTYPE	CM	control_LMNA	7	15
PEX10	1.01	0.000897	0.0667	0.054	3.65	29	1.23e-05	3.05	RV	CELLTYPE	CM	control_LMNA	7	15
SIGIRR	1.01	0.0151	0.0517	0.0394	3.26	13.9	0.000942	1.82	RV	CELLTYPE	CM	control_LMNA	7	15
THAP8	1.01	0.00876	0.0155	0.0129	1.63	16.3	0.000422	2.06	RV	CELLTYPE	CM	control_LMNA	7	15
HEATR5B	1	0.000501	0.749	0.616	7.16	33	4.9e-06	3.3	RV	CELLTYPE	CM	control_LMNA	7	15
NKAPL	1	0.00289	0.101	0.0784	4.21	22.3	7.02e-05	2.54	RV	CELLTYPE	CM	control_LMNA	7	15
SHTN1	1	0.00654	0.161	0.124	4.86	17.8	0.000267	2.18	RV	CELLTYPE	CM	control_LMNA	7	15
SLC29A1	1	0.00338	0.368	0.303	6.12	21.3	9.27e-05	2.47	RV	CELLTYPE	CM	control_LMNA	7	15
TLN2	0.999	0.000606	1.02	0.816	7.53	31.4	6.94e-06	3.22	RV	CELLTYPE	CM	control_LMNA	7	15
FAM78A	0.997	0.0457	0.0477	0.039	3.12	9.37	0.00508	1.34	RV	CELLTYPE	CM	control_LMNA	7	15
ASB18	0.995	0.0206	0.837	0.65	7.25	12.6	0.00152	1.69	RV	CELLTYPE	CM	control_LMNA	7	15
PFKM	0.991	0.00292	0.46	0.367	6.37	22.2	7.19e-05	2.53	RV	CELLTYPE	CM	control_LMNA	7	15
SORCS1	0.991	0.00601	0.16	0.133	4.99	18.3	0.000229	2.22	RV	CELLTYPE	CM	control_LMNA	7	15
FBN2	0.99	0.0298	1.2	0.878	7.71	11.1	0.00258	1.53	RV	CELLTYPE	CM	control_LMNA	7	15
NUDT4	0.99	0.00839	1.7	1.31	8.23	16.6	0.000388	2.08	RV	CELLTYPE	CM	control_LMNA	7	15
PHACTR2-AS1	0.99	0.0342	0.0224	0.0186	2.13	10.5	0.00321	1.47	RV	CELLTYPE	CM	control_LMNA	7	15
CES2	0.989	0.00573	0.253	0.217	5.6	18.5	0.000212	2.24	RV	CELLTYPE	CM	control_LMNA	7	15
FYCO1	0.989	0.00221	0.301	0.235	5.75	23.7	4.82e-05	2.66	RV	CELLTYPE	CM	control_LMNA	7	15
SLC2A5	0.989	0.0451	0.0216	0.0185	2.1	9.43	0.00497	1.35	RV	CELLTYPE	CM	control_LMNA	7	15
BCL6	0.987	0.0413	0.476	0.366	6.48	9.8	0.00429	1.38	RV	CELLTYPE	CM	control_LMNA	7	15
RASGRP2	0.987	0.0173	0.0441	0.0359	3.04	13.3	0.00116	1.76	RV	CELLTYPE	CM	control_LMNA	7	15
EFHC2	0.985	0.00979	0.131	0.107	4.58	15.9	0.000486	2.01	RV	CELLTYPE	CM	control_LMNA	7	15
AL139383.1	0.984	0.00218	1.01	0.782	7.48	23.8	4.72e-05	2.66	RV	CELLTYPE	CM	control_LMNA	7	15
TMEM220-AS1	0.983	0.00394	0.0452	0.0384	3.14	20.5	0.000119	2.4	RV	CELLTYPE	CM	control_LMNA	7	15
SMYD1	0.982	0.00373	1.48	1.22	8.09	20.8	0.00011	2.43	RV	CELLTYPE	CM	control_LMNA	7	15
LAMA5	0.981	0.00717	0.151	0.114	4.7	17.3	0.000308	2.14	RV	CELLTYPE	CM	control_LMNA	7	15
PDE2A	0.979	0.0467	0.0239	0.0154	1.97	9.3	0.00523	1.33	RV	CELLTYPE	CM	control_LMNA	7	15
XIRP2	0.979	0.0154	1.15	0.908	7.72	13.8	0.000978	1.81	RV	CELLTYPE	CM	control_LMNA	7	15
DYRK3	0.978	0.0134	0.344	0.285	5.97	14.5	0.000787	1.87	RV	CELLTYPE	CM	control_LMNA	7	15
PKP4-AS1	0.977	0.0404	0.0132	0.0113	1.47	9.89	0.00415	1.39	RV	CELLTYPE	CM	control_LMNA	7	15
KMT2E-AS1	0.976	0.00301	0.0733	0.0642	3.84	22.1	7.49e-05	2.52	RV	CELLTYPE	CM	control_LMNA	7	15
C2orf68	0.975	0.000389	0.101	0.0842	4.26	35	3.08e-06	3.41	RV	CELLTYPE	CM	control_LMNA	7	15
MBP	0.974	0.0258	0.335	0.296	6.04	11.7	0.00208	1.59	RV	CELLTYPE	CM	control_LMNA	7	15
STAM-AS1	0.973	0.0191	0.0334	0.0261	2.67	12.9	0.00136	1.72	RV	CELLTYPE	CM	control_LMNA	7	15
TENT5C	0.97	0.0319	0.0695	0.052	3.61	10.8	0.00289	1.5	RV	CELLTYPE	CM	control_LMNA	7	15
TNNI3K	0.969	0.0419	0.0716	0.0606	3.79	9.75	0.00439	1.38	RV	CELLTYPE	CM	control_LMNA	7	15
C8orf37	0.967	0.0161	0.0382	0.0332	2.98	13.7	0.00104	1.79	RV	CELLTYPE	CM	control_LMNA	7	15
COMTD1	0.967	0.00957	0.147	0.114	4.76	16	0.000471	2.02	RV	CELLTYPE	CM	control_LMNA	7	15
ROBO1	0.967	0.00917	0.085	0.0723	4.05	16.2	0.000448	2.04	RV	CELLTYPE	CM	control_LMNA	7	15
PIAS3	0.965	0.00419	0.0288	0.0232	2.45	20.1	0.000132	2.38	RV	CELLTYPE	CM	control_LMNA	7	15
SSUH2	0.963	0.0453	0.0559	0.0489	3.52	9.41	0.00501	1.34	RV	CELLTYPE	CM	control_LMNA	7	15
MEI4	0.961	0.00721	0.0695	0.0588	3.76	17.3	0.000311	2.14	RV	CELLTYPE	CM	control_LMNA	7	15
SWSAP1	0.96	0.0166	0.039	0.0335	2.97	13.5	0.00109	1.78	RV	CELLTYPE	CM	control_LMNA	7	15
SMC2-AS1	0.959	0.0217	0.0301	0.0246	2.5	12.4	0.00163	1.66	RV	CELLTYPE	CM	control_LMNA	7	15
PLCD3	0.957	0.0204	0.064	0.0493	3.5	12.6	0.00149	1.69	RV	CELLTYPE	CM	control_LMNA	7	15
AP003170.3	0.952	0.0461	0.0611	0.0557	3.66	9.34	0.00515	1.34	RV	CELLTYPE	CM	control_LMNA	7	15
MEIS1-AS2	0.952	0.0148	0.0438	0.0364	3.04	14	0.000917	1.83	RV	CELLTYPE	CM	control_LMNA	7	15
AC009063.2	0.951	0.0303	0.106	0.0944	4.38	11	0.00266	1.52	RV	CELLTYPE	CM	control_LMNA	7	15
SLC38A4	0.95	0.0313	0.0791	0.0695	3.98	10.9	0.00282	1.5	RV	CELLTYPE	CM	control_LMNA	7	15
TIMP2	0.948	0.00839	0.0849	0.066	3.89	16.6	0.000389	2.08	RV	CELLTYPE	CM	control_LMNA	7	15
TRDN-AS1	0.946	0.00302	7.31	6.17	10.4	22.1	7.52e-05	2.52	RV	CELLTYPE	CM	control_LMNA	7	15
AC008691.1	0.945	0.00765	0.0808	0.0686	3.96	17	0.000341	2.12	RV	CELLTYPE	CM	control_LMNA	7	15
ATP5IF1	0.944	0.0444	0.459	0.408	6.5	9.48	0.00488	1.35	RV	CELLTYPE	CM	control_LMNA	7	15
C17orf78	0.944	0.019	0.0212	0.0189	2.13	12.9	0.00135	1.72	RV	CELLTYPE	CM	control_LMNA	7	15
PFKFB3	0.943	0.000445	0.154	0.124	4.78	34.1	3.76e-06	3.35	RV	CELLTYPE	CM	control_LMNA	7	15
PKP4	0.94	0.00105	0.437	0.367	6.34	28	1.59e-05	2.98	RV	CELLTYPE	CM	control_LMNA	7	15
RASSF3	0.94	0.0196	0.429	0.29	6.07	12.7	0.00143	1.71	RV	CELLTYPE	CM	control_LMNA	7	15
DNM1	0.939	0.00323	0.0301	0.0249	2.53	21.7	8.46e-05	2.49	RV	CELLTYPE	CM	control_LMNA	7	15
GSS	0.939	0.000536	0.123	0.107	4.59	32.4	5.6e-06	3.27	RV	CELLTYPE	CM	control_LMNA	7	15
PLEKHG5	0.937	0.0102	0.0585	0.0483	3.42	15.7	0.000516	1.99	RV	CELLTYPE	CM	control_LMNA	7	15
APOBEC2	0.934	0.0374	0.236	0.202	5.5	10.2	0.00368	1.43	RV	CELLTYPE	CM	control_LMNA	7	15
BZW2	0.933	0.00428	0.889	0.82	7.46	20	0.000137	2.37	RV	CELLTYPE	CM	control_LMNA	7	15
SLC27A6	0.933	0.00423	0.674	0.58	7.01	20.1	0.000133	2.37	RV	CELLTYPE	CM	control_LMNA	7	15
DDX39A	0.93	0.00178	0.0441	0.0386	3.11	24.9	3.47e-05	2.75	RV	CELLTYPE	CM	control_LMNA	7	15
TMEM254-AS1	0.93	0.0167	0.0276	0.0239	2.45	13.5	0.0011	1.78	RV	CELLTYPE	CM	control_LMNA	7	15
RAPGEF4	0.929	0.0482	0.244	0.226	5.64	9.19	0.00547	1.32	RV	CELLTYPE	CM	control_LMNA	7	15
SEMA3A	0.927	0.0191	0.167	0.149	5.03	12.9	0.00137	1.72	RV	CELLTYPE	CM	control_LMNA	7	15
QPRT	0.926	0.03	0.0405	0.0369	3.08	11.1	0.00262	1.52	RV	CELLTYPE	CM	control_LMNA	7	15
DPAGT1	0.924	0.0116	0.0316	0.027	2.65	15.1	0.000625	1.94	RV	CELLTYPE	CM	control_LMNA	7	15
MMP15	0.924	0.0461	0.0372	0.0298	2.71	9.34	0.00515	1.34	RV	CELLTYPE	CM	control_LMNA	7	15
RASL12	0.924	0.0312	0.0407	0.0351	2.97	10.9	0.00278	1.51	RV	CELLTYPE	CM	control_LMNA	7	15
DZIP1L	0.923	0.0192	0.0425	0.0333	2.93	12.8	0.00138	1.72	RV	CELLTYPE	CM	control_LMNA	7	15
NAPRT	0.918	0.0494	0.0569	0.0527	3.56	9.1	0.00567	1.31	RV	CELLTYPE	CM	control_LMNA	7	15
PLPP7	0.917	0.00839	0.485	0.41	6.45	16.6	0.00039	2.08	RV	CELLTYPE	CM	control_LMNA	7	15
BLVRB	0.916	0.00357	0.184	0.17	5.17	21	0.000101	2.45	RV	CELLTYPE	CM	control_LMNA	7	15
COL6A1	0.914	0.00608	0.184	0.148	5.04	18.2	0.000234	2.22	RV	CELLTYPE	CM	control_LMNA	7	15
AL158198.1	0.912	0.0124	0.0381	0.0324	2.84	14.8	0.000688	1.91	RV	CELLTYPE	CM	control_LMNA	7	15
ATP5ME	0.912	0.0305	0.274	0.257	5.8	11	0.00269	1.52	RV	CELLTYPE	CM	control_LMNA	7	15
RBFOX1	0.912	0.000426	3.83	3.18	9.44	34.5	3.51e-06	3.37	RV	CELLTYPE	CM	control_LMNA	7	15
VSIR	0.912	0.00257	0.122	0.103	4.49	22.9	5.92e-05	2.59	RV	CELLTYPE	CM	control_LMNA	7	15
AC114316.2	0.909	0.038	0.158	0.136	4.88	10.1	0.00377	1.42	RV	CELLTYPE	CM	control_LMNA	7	15
EPHX1	0.909	0.0118	0.0609	0.0521	3.55	15	0.000648	1.93	RV	CELLTYPE	CM	control_LMNA	7	15
MPPED2	0.909	0.00425	0.325	0.282	5.93	20.1	0.000134	2.37	RV	CELLTYPE	CM	control_LMNA	7	15
AC078850.2	0.905	0.0276	0.0416	0.0342	2.98	11.5	0.00228	1.56	RV	CELLTYPE	CM	control_LMNA	7	15
UNC5B	0.904	0.0441	0.0738	0.0586	3.65	9.5	0.00483	1.36	RV	CELLTYPE	CM	control_LMNA	7	15
GAS2	0.903	0.00217	1.13	0.988	7.75	23.8	4.69e-05	2.66	RV	CELLTYPE	CM	control_LMNA	7	15
CLIC2	0.9	0.0379	0.022	0.0169	2.03	10.1	0.00377	1.42	RV	CELLTYPE	CM	control_LMNA	7	15
ENO3	0.898	0.0331	0.206	0.172	5.22	10.7	0.00305	1.48	RV	CELLTYPE	CM	control_LMNA	7	15
BCAM	0.895	0.0103	0.0566	0.0517	3.5	15.7	0.000522	1.99	RV	CELLTYPE	CM	control_LMNA	7	15
RSU1	0.895	0.000454	0.44	0.384	6.36	34	3.89e-06	3.34	RV	CELLTYPE	CM	control_LMNA	7	15
WEE2-AS1	0.893	0.0143	0.0372	0.0319	2.85	14.2	0.000858	1.85	RV	CELLTYPE	CM	control_LMNA	7	15
AL691432.2	0.892	0.0258	0.0211	0.0184	2.1	11.7	0.00208	1.59	RV	CELLTYPE	CM	control_LMNA	7	15
PKIA	0.892	0.0166	0.808	0.698	7.24	13.5	0.00108	1.78	RV	CELLTYPE	CM	control_LMNA	7	15
EHD1	0.891	0.0144	0.03	0.0248	2.49	14.2	0.000866	1.84	RV	CELLTYPE	CM	control_LMNA	7	15
GPRC5B	0.891	0.0124	0.0633	0.0554	3.58	14.8	0.00069	1.91	RV	CELLTYPE	CM	control_LMNA	7	15
MAPKAPK3	0.888	0.00302	0.265	0.22	5.55	22.1	7.55e-05	2.52	RV	CELLTYPE	CM	control_LMNA	7	15
TRIP10	0.888	0.00225	0.179	0.145	5.01	23.6	4.94e-05	2.65	RV	CELLTYPE	CM	control_LMNA	7	15
RGS3	0.887	0.00483	0.522	0.436	6.53	19.4	0.000163	2.32	RV	CELLTYPE	CM	control_LMNA	7	15
PARP12	0.884	0.0266	0.0365	0.0274	2.62	11.6	0.00217	1.58	RV	CELLTYPE	CM	control_LMNA	7	15
EFHD1	0.883	0.0378	0.0371	0.0301	2.73	10.2	0.00373	1.42	RV	CELLTYPE	CM	control_LMNA	7	15
TCEA3	0.882	0.0116	0.241	0.196	5.38	15.1	0.00063	1.93	RV	CELLTYPE	CM	control_LMNA	7	15
FAM219B	0.881	0.00146	0.226	0.191	5.32	26.1	2.58e-05	2.84	RV	CELLTYPE	CM	control_LMNA	7	15
MBOAT1	0.88	0.00276	0.165	0.144	4.92	22.5	6.63e-05	2.56	RV	CELLTYPE	CM	control_LMNA	7	15
HAND2	0.879	0.00467	0.31	0.266	5.83	19.6	0.000155	2.33	RV	CELLTYPE	CM	control_LMNA	7	15
RAB29	0.879	0.023	0.0401	0.0332	2.89	12.1	0.00177	1.64	RV	CELLTYPE	CM	control_LMNA	7	15
ATP2B4	0.878	0.0158	1.17	0.956	7.69	13.7	0.00101	1.8	RV	CELLTYPE	CM	control_LMNA	7	15
TMEM220	0.877	0.00206	0.216	0.19	5.35	24.1	4.31e-05	2.69	RV	CELLTYPE	CM	control_LMNA	7	15
AC138512.1	0.871	0.0155	0.0411	0.0352	2.91	13.8	0.000991	1.81	RV	CELLTYPE	CM	control_LMNA	7	15
AC004839.1	0.868	0.0282	0.0303	0.0268	2.6	11.4	0.00236	1.55	RV	CELLTYPE	CM	control_LMNA	7	15
MRPL14	0.866	0.0311	0.0736	0.0711	3.91	10.9	0.00276	1.51	RV	CELLTYPE	CM	control_LMNA	7	15
AQP7	0.864	0.0129	1.45	1.37	8.15	14.6	0.000741	1.89	RV	CELLTYPE	CM	control_LMNA	7	15
TMEM132B	0.863	0.00595	0.0568	0.0529	3.45	18.3	0.000225	2.23	RV	CELLTYPE	CM	control_LMNA	7	15
HMG20B	0.862	0.0402	0.0415	0.0369	3.03	9.91	0.00412	1.4	RV	CELLTYPE	CM	control_LMNA	7	15
RTL8C	0.862	0.0192	0.119	0.107	4.6	12.8	0.00138	1.72	RV	CELLTYPE	CM	control_LMNA	7	15
FBXW8	0.861	0.00402	0.413	0.359	6.23	20.4	0.000123	2.4	RV	CELLTYPE	CM	control_LMNA	7	15
PLEKHA7	0.859	0.0291	0.663	0.548	6.87	11.2	0.00249	1.54	RV	CELLTYPE	CM	control_LMNA	7	15
LINC01560	0.858	0.0165	0.0405	0.0362	3.03	13.6	0.00107	1.78	RV	CELLTYPE	CM	control_LMNA	7	15
AC005759.1	0.855	0.0371	0.0351	0.0307	2.74	10.2	0.00361	1.43	RV	CELLTYPE	CM	control_LMNA	7	15
STX10	0.855	0.0385	0.0677	0.0628	3.78	10.1	0.00385	1.41	RV	CELLTYPE	CM	control_LMNA	7	15
TRAM2	0.855	0.00745	0.0949	0.0819	4.13	17.1	0.000329	2.13	RV	CELLTYPE	CM	control_LMNA	7	15
AL121658.1	0.854	0.0291	0.021	0.0184	2.06	11.2	0.00249	1.54	RV	CELLTYPE	CM	control_LMNA	7	15
VAMP1	0.854	0.0282	0.0229	0.0199	2.15	11.4	0.00236	1.55	RV	CELLTYPE	CM	control_LMNA	7	15
CHPF	0.853	0.0422	0.0514	0.0438	3.3	9.72	0.00444	1.37	RV	CELLTYPE	CM	control_LMNA	7	15
ARHGEF40	0.852	0.0183	0.0586	0.0516	3.45	13	0.00129	1.74	RV	CELLTYPE	CM	control_LMNA	7	15
TOM1	0.851	0.0373	0.351	0.333	6.1	10.2	0.00366	1.43	RV	CELLTYPE	CM	control_LMNA	7	15
MIR22HG	0.844	0.00753	0.453	0.382	6.33	17.1	0.000334	2.12	RV	CELLTYPE	CM	control_LMNA	7	15
CDH13	0.843	0.00666	7.39	6.61	10.4	17.7	0.000276	2.18	RV	CELLTYPE	CM	control_LMNA	7	15
LINC01006	0.842	0.0495	0.0334	0.0291	2.68	9.09	0.00569	1.31	RV	CELLTYPE	CM	control_LMNA	7	15
NXN	0.841	0.00373	0.264	0.211	5.54	20.8	0.000109	2.43	RV	CELLTYPE	CM	control_LMNA	7	15
AFMID	0.84	0.0107	0.0807	0.0729	3.95	15.5	0.000552	1.97	RV	CELLTYPE	CM	control_LMNA	7	15
SNHG9	0.84	0.0176	0.0786	0.0661	3.88	13.2	0.00121	1.75	RV	CELLTYPE	CM	control_LMNA	7	15
DGKA	0.839	0.0236	0.0233	0.0218	2.24	12	0.00184	1.63	RV	CELLTYPE	CM	control_LMNA	7	15
EHD4	0.838	0.00125	0.294	0.264	5.77	27	2.04e-05	2.9	RV	CELLTYPE	CM	control_LMNA	7	15
MRPS6	0.838	0.0262	0.114	0.1	4.41	11.6	0.00213	1.58	RV	CELLTYPE	CM	control_LMNA	7	15
RNF5	0.837	0.00618	0.0418	0.0393	3.06	18.1	0.000241	2.21	RV	CELLTYPE	CM	control_LMNA	7	15
CLIC5	0.836	0.000379	1.65	1.52	8.3	35.3	2.94e-06	3.42	RV	CELLTYPE	CM	control_LMNA	7	15
CSKMT	0.836	0.0322	0.0429	0.0377	3.03	10.8	0.00294	1.49	RV	CELLTYPE	CM	control_LMNA	7	15
IGFBP5	0.836	0.0436	0.081	0.0735	3.92	9.56	0.00471	1.36	RV	CELLTYPE	CM	control_LMNA	7	15
PLEKHA4	0.834	0.0433	0.042	0.0288	2.75	9.59	0.00466	1.36	RV	CELLTYPE	CM	control_LMNA	7	15
CLEC2D	0.833	0.0258	0.248	0.201	5.43	11.7	0.00209	1.59	RV	CELLTYPE	CM	control_LMNA	7	15
INPP5J	0.833	0.00319	0.043	0.0376	3.01	21.7	8.26e-05	2.5	RV	CELLTYPE	CM	control_LMNA	7	15
SCPEP1	0.833	0.0197	0.443	0.417	6.43	12.7	0.00143	1.71	RV	CELLTYPE	CM	control_LMNA	7	15
AL135925.1	0.832	0.0146	0.111	0.0989	4.42	14.1	0.000887	1.84	RV	CELLTYPE	CM	control_LMNA	7	15
ABCA7	0.831	0.0436	0.0366	0.03	2.74	9.56	0.00472	1.36	RV	CELLTYPE	CM	control_LMNA	7	15
AL049875.1	0.831	0.0385	0.048	0.0418	3.14	10.1	0.00386	1.41	RV	CELLTYPE	CM	control_LMNA	7	15
FGF7	0.828	0.0325	0.224	0.188	5.32	10.7	0.00298	1.49	RV	CELLTYPE	CM	control_LMNA	7	15
ACSS2	0.824	0.000619	0.64	0.565	6.87	31.2	7.3e-06	3.21	RV	CELLTYPE	CM	control_LMNA	7	15
SDR39U1	0.823	0.0422	0.137	0.135	4.84	9.71	0.00445	1.37	RV	CELLTYPE	CM	control_LMNA	7	15
IMPA2	0.821	0.012	0.135	0.123	4.65	15	0.000664	1.92	RV	CELLTYPE	CM	control_LMNA	7	15
GRIK1	0.82	0.0147	0.139	0.133	4.8	14.1	0.000902	1.83	RV	CELLTYPE	CM	control_LMNA	7	15
ANAPC15	0.818	0.00697	0.0373	0.0339	2.88	17.5	0.000293	2.16	RV	CELLTYPE	CM	control_LMNA	7	15
DOPEY2	0.818	0.00806	0.271	0.207	5.49	16.8	0.000369	2.09	RV	CELLTYPE	CM	control_LMNA	7	15
RTKN	0.817	0.00257	0.0458	0.0408	3.11	22.9	6.02e-05	2.59	RV	CELLTYPE	CM	control_LMNA	7	15
AC132192.2	0.816	0.0424	0.0346	0.0311	2.79	9.69	0.00448	1.37	RV	CELLTYPE	CM	control_LMNA	7	15
ZFAND2B	0.816	0.0226	0.044	0.0417	3.16	12.2	0.00172	1.65	RV	CELLTYPE	CM	control_LMNA	7	15
SGCB	0.813	0.0146	0.166	0.149	4.94	14.1	0.000894	1.83	RV	CELLTYPE	CM	control_LMNA	7	15
LARP6	0.812	0.00966	0.109	0.0923	4.27	16	0.000478	2.01	RV	CELLTYPE	CM	control_LMNA	7	15
AC005358.1	0.81	0.0418	0.813	0.808	7.35	9.76	0.00436	1.38	RV	CELLTYPE	CM	control_LMNA	7	15
AC073389.2	0.81	0.0489	0.268	0.265	5.74	9.13	0.0056	1.31	RV	CELLTYPE	CM	control_LMNA	7	15
LINC02355	0.808	0.0375	0.0244	0.0222	2.26	10.2	0.00369	1.43	RV	CELLTYPE	CM	control_LMNA	7	15
LRRC39	0.807	0.0277	1.28	1.14	7.92	11.4	0.00229	1.56	RV	CELLTYPE	CM	control_LMNA	7	15
NUDT12	0.807	0.0317	0.109	0.101	4.42	10.8	0.00287	1.5	RV	CELLTYPE	CM	control_LMNA	7	15
TCF4	0.807	0.012	0.163	0.141	4.89	15	0.000663	1.92	RV	CELLTYPE	CM	control_LMNA	7	15
KIFC3	0.805	0.0128	0.629	0.534	6.81	14.7	0.000732	1.89	RV	CELLTYPE	CM	control_LMNA	7	15
EMP2	0.804	0.00876	0.386	0.338	6.13	16.3	0.000422	2.06	RV	CELLTYPE	CM	control_LMNA	7	15
AC069287.3	0.801	0.0352	0.141	0.146	4.85	10.4	0.00334	1.45	RV	CELLTYPE	CM	control_LMNA	7	15
AC243964.2	0.8	0.00339	0.327	0.31	5.97	21.3	9.37e-05	2.47	RV	CELLTYPE	CM	control_LMNA	7	15
STAT3	0.795	0.0331	1.37	1.16	7.89	10.7	0.00306	1.48	RV	CELLTYPE	CM	control_LMNA	7	15
NAV1	0.791	0.026	1.71	1.57	8.33	11.7	0.0021	1.59	RV	CELLTYPE	CM	control_LMNA	7	15
TMUB1	0.791	0.0433	0.0284	0.0254	2.49	9.59	0.00466	1.36	RV	CELLTYPE	CM	control_LMNA	7	15
REV1	0.787	0.0247	0.728	0.714	7.18	11.9	0.00196	1.61	RV	CELLTYPE	CM	control_LMNA	7	15
ETV6	0.786	0.00113	0.706	0.6	6.96	27.5	1.77e-05	2.95	RV	CELLTYPE	CM	control_LMNA	7	15
PTP4A3	0.785	0.0191	0.59	0.526	6.76	12.9	0.00136	1.72	RV	CELLTYPE	CM	control_LMNA	7	15
NFE2L3	0.784	0.0112	0.339	0.333	6.08	15.3	0.000591	1.95	RV	CELLTYPE	CM	control_LMNA	7	15
ADAM23	0.783	0.000953	1.08	0.987	7.64	28.6	1.37e-05	3.02	RV	CELLTYPE	CM	control_LMNA	7	15
HAUS8	0.783	0.0331	0.0341	0.0327	2.78	10.7	0.00306	1.48	RV	CELLTYPE	CM	control_LMNA	7	15
RAB26	0.782	0.0469	0.0305	0.0288	2.6	9.29	0.00526	1.33	RV	CELLTYPE	CM	control_LMNA	7	15
AC010127.1	0.777	0.0342	0.0565	0.0545	3.45	10.6	0.0032	1.47	RV	CELLTYPE	CM	control_LMNA	7	15
CSRP2	0.777	0.0432	0.0303	0.0269	2.48	9.6	0.00464	1.36	RV	CELLTYPE	CM	control_LMNA	7	15
TRMT9B	0.776	0.018	0.289	0.273	5.77	13.1	0.00126	1.74	RV	CELLTYPE	CM	control_LMNA	7	15
DNAJB1	0.772	0.0431	0.0813	0.0814	4.03	9.62	0.00461	1.37	RV	CELLTYPE	CM	control_LMNA	7	15
FGF14	0.77	0.0222	0.788	0.689	7.13	12.3	0.00168	1.65	RV	CELLTYPE	CM	control_LMNA	7	15
PLA2R1	0.768	0.044	0.147	0.137	4.84	9.52	0.00479	1.36	RV	CELLTYPE	CM	control_LMNA	7	15
PTDSS1	0.765	0.0104	0.477	0.442	6.46	15.6	0.000531	1.98	RV	CELLTYPE	CM	control_LMNA	7	15
STK17A	0.763	0.0486	0.264	0.274	5.76	9.15	0.00555	1.31	RV	CELLTYPE	CM	control_LMNA	7	15
PDIA5	0.761	0.0268	0.0513	0.0441	3.22	11.6	0.0022	1.57	RV	CELLTYPE	CM	control_LMNA	7	15
ARHGEF3	0.759	0.00765	0.389	0.333	6.13	17	0.000342	2.12	RV	CELLTYPE	CM	control_LMNA	7	15
CATSPERB	0.759	0.0488	0.0202	0.02	2.07	9.14	0.00557	1.31	RV	CELLTYPE	CM	control_LMNA	7	15
FUT11	0.758	0.0317	0.0442	0.0426	3.11	10.8	0.00287	1.5	RV	CELLTYPE	CM	control_LMNA	7	15
SIAH1	0.757	0.0107	0.243	0.237	5.53	15.5	0.000551	1.97	RV	CELLTYPE	CM	control_LMNA	7	15
TMEM106C	0.757	0.0146	0.0539	0.0537	3.45	14.1	0.000895	1.83	RV	CELLTYPE	CM	control_LMNA	7	15
GALE	0.756	0.0269	0.0276	0.0244	2.38	11.5	0.00221	1.57	RV	CELLTYPE	CM	control_LMNA	7	15
TTLL1	0.755	0.0381	0.0713	0.0618	3.67	10.1	0.0038	1.42	RV	CELLTYPE	CM	control_LMNA	7	15
RANBP1	0.754	0.00961	0.0571	0.0558	3.51	16	0.000474	2.02	RV	CELLTYPE	CM	control_LMNA	7	15
SELENOS	0.754	0.0425	0.211	0.209	5.38	9.68	0.0045	1.37	RV	CELLTYPE	CM	control_LMNA	7	15
CERS4	0.752	0.0177	0.342	0.3	5.94	13.2	0.00122	1.75	RV	CELLTYPE	CM	control_LMNA	7	15
PNRC2	0.752	0.017	0.122	0.122	4.61	13.4	0.00113	1.77	RV	CELLTYPE	CM	control_LMNA	7	15
PGM2L1	0.751	0.0492	0.0211	0.0196	2.1	9.11	0.00565	1.31	RV	CELLTYPE	CM	control_LMNA	7	15
SPTBN5	0.75	0.0489	0.0232	0.0208	2.12	9.14	0.00559	1.31	RV	CELLTYPE	CM	control_LMNA	7	15
AL080276.2	0.748	0.0454	0.0422	0.039	3.04	9.39	0.00504	1.34	RV	CELLTYPE	CM	control_LMNA	7	15
FMNL2	0.748	0.0199	0.235	0.204	5.4	12.7	0.00145	1.7	RV	CELLTYPE	CM	control_LMNA	7	15
AL353194.1	0.746	0.0254	0.0566	0.0535	3.48	11.8	0.00202	1.6	RV	CELLTYPE	CM	control_LMNA	7	15
SEC61B	0.746	0.0338	0.187	0.191	5.26	10.6	0.00315	1.47	RV	CELLTYPE	CM	control_LMNA	7	15
TMEM14A	0.745	0.0305	0.0247	0.0246	2.33	11	0.00269	1.52	RV	CELLTYPE	CM	control_LMNA	7	15
LINC02254	0.741	0.0322	0.285	0.263	5.75	10.8	0.00294	1.49	RV	CELLTYPE	CM	control_LMNA	7	15
SRSF10	0.738	0.0433	0.91	0.926	7.52	9.6	0.00465	1.36	RV	CELLTYPE	CM	control_LMNA	7	15
ELOA-AS1	0.737	0.000788	0.2	0.197	5.28	29.8	1.02e-05	3.1	RV	CELLTYPE	CM	control_LMNA	7	15
ADGRE5	0.736	0.0354	0.112	0.1	4.33	10.4	0.00337	1.45	RV	CELLTYPE	CM	control_LMNA	7	15
IFRD2	0.736	0.0146	0.152	0.151	4.94	14.1	0.000893	1.83	RV	CELLTYPE	CM	control_LMNA	7	15
C9orf72	0.735	0.0499	0.257	0.257	5.68	9.06	0.00577	1.3	RV	CELLTYPE	CM	control_LMNA	7	15
FLOT2	0.734	0.0325	0.0798	0.0727	3.87	10.7	0.00297	1.49	RV	CELLTYPE	CM	control_LMNA	7	15
AL589843.1	0.733	0.0281	0.0361	0.0329	2.77	11.4	0.00234	1.55	RV	CELLTYPE	CM	control_LMNA	7	15
PEA15	0.73	0.0454	0.0691	0.0666	3.78	9.39	0.00504	1.34	RV	CELLTYPE	CM	control_LMNA	7	15
NUCB1-AS1	0.729	0.0147	0.0619	0.0624	3.61	14	0.000905	1.83	RV	CELLTYPE	CM	control_LMNA	7	15
CDK6	0.728	0.0112	0.789	0.67	7.12	15.3	0.000597	1.95	RV	CELLTYPE	CM	control_LMNA	7	15
NEIL1	0.723	0.00207	0.0876	0.0869	4.08	24	4.43e-05	2.68	RV	CELLTYPE	CM	control_LMNA	7	15
RHOA	0.722	0.00397	0.243	0.229	5.51	20.4	0.00012	2.4	RV	CELLTYPE	CM	control_LMNA	7	15
FAM160A1	0.721	0.00527	0.773	0.76	7.23	19	0.000185	2.28	RV	CELLTYPE	CM	control_LMNA	7	15
MEIS1	0.721	0.0129	0.954	0.881	7.46	14.6	0.000737	1.89	RV	CELLTYPE	CM	control_LMNA	7	15
PTMA	0.721	0.00414	0.173	0.169	5.06	20.2	0.000129	2.38	RV	CELLTYPE	CM	control_LMNA	7	15
FBXW7	0.719	0.00964	1.67	1.65	8.35	16	0.000476	2.02	RV	CELLTYPE	CM	control_LMNA	7	15
CXADR	0.717	0.00331	0.253	0.245	5.57	21.5	8.8e-05	2.48	RV	CELLTYPE	CM	control_LMNA	7	15
CEACAM19	0.716	0.0377	0.186	0.154	4.98	10.2	0.00372	1.42	RV	CELLTYPE	CM	control_LMNA	7	15
EEF2K	0.714	0.0443	0.222	0.19	5.26	9.49	0.00485	1.35	RV	CELLTYPE	CM	control_LMNA	7	15
PLXNC1	0.711	0.039	0.1	0.1	4.24	10	0.00391	1.41	RV	CELLTYPE	CM	control_LMNA	7	15
GIPR	0.71	0.0402	0.0969	0.0877	4.14	9.91	0.00411	1.4	RV	CELLTYPE	CM	control_LMNA	7	15
MLST8	0.71	0.0422	0.0388	0.0391	3	9.72	0.00443	1.38	RV	CELLTYPE	CM	control_LMNA	7	15
NORAD	0.71	0.0125	0.0967	0.0967	4.25	14.8	0.000703	1.9	RV	CELLTYPE	CM	control_LMNA	7	15
CDON	0.707	0.0254	0.0409	0.0379	2.92	11.8	0.00203	1.6	RV	CELLTYPE	CM	control_LMNA	7	15
ZPBP	0.705	0.0454	0.255	0.247	5.62	9.4	0.00503	1.34	RV	CELLTYPE	CM	control_LMNA	7	15
ASAP3	0.704	0.00917	0.29	0.261	5.7	16.2	0.000447	2.04	RV	CELLTYPE	CM	control_LMNA	7	15
EDA	0.704	0.00803	1.04	1.01	7.61	16.8	0.000366	2.1	RV	CELLTYPE	CM	control_LMNA	7	15
EGF	0.704	0.00543	0.315	0.3	5.85	18.8	0.000194	2.27	RV	CELLTYPE	CM	control_LMNA	7	15
JRKL	0.704	0.0427	0.0397	0.0385	2.91	9.65	0.00455	1.37	RV	CELLTYPE	CM	control_LMNA	7	15
SLC51A	0.704	0.0431	0.123	0.122	4.57	9.62	0.00462	1.37	RV	CELLTYPE	CM	control_LMNA	7	15
ZNF260	0.702	0.0323	0.206	0.21	5.37	10.8	0.00296	1.49	RV	CELLTYPE	CM	control_LMNA	7	15
HIVEP3	0.701	0.0138	0.96	0.865	7.42	14.3	0.000819	1.86	RV	CELLTYPE	CM	control_LMNA	7	15
ZNRF1	0.701	0.0477	0.556	0.486	6.59	9.23	0.00539	1.32	RV	CELLTYPE	CM	control_LMNA	7	15
NR1H3	0.7	0.0174	0.0427	0.0421	3.07	13.3	0.00118	1.76	RV	CELLTYPE	CM	control_LMNA	7	15
FLOT1	0.694	0.0499	0.153	0.147	4.83	9.06	0.00577	1.3	RV	CELLTYPE	CM	control_LMNA	7	15
FNBP4	0.694	0.00291	1.16	1.12	7.75	22.3	7.1e-05	2.54	RV	CELLTYPE	CM	control_LMNA	7	15
UFM1	0.694	0.0129	0.172	0.175	5.11	14.6	0.000746	1.89	RV	CELLTYPE	CM	control_LMNA	7	15
AKAP9	0.693	0.00619	2.17	2.14	8.7	18.1	0.000242	2.21	RV	CELLTYPE	CM	control_LMNA	7	15
MET	0.692	0.00654	0.119	0.109	4.43	17.8	0.000267	2.18	RV	CELLTYPE	CM	control_LMNA	7	15
ASAH1	0.691	0.0448	1.45	1.52	8.21	9.45	0.00493	1.35	RV	CELLTYPE	CM	control_LMNA	7	15
IRX4	0.689	0.0484	0.0572	0.0582	3.45	9.17	0.0055	1.32	RV	CELLTYPE	CM	control_LMNA	7	15
ARID3A	0.686	0.0467	0.0857	0.0837	4.09	9.31	0.00521	1.33	RV	CELLTYPE	CM	control_LMNA	7	15
PPP1R3B	0.686	0.0129	0.219	0.224	5.4	14.6	0.00074	1.89	RV	CELLTYPE	CM	control_LMNA	7	15
PPP1R16A	0.681	0.0166	0.279	0.265	5.69	13.5	0.00109	1.78	RV	CELLTYPE	CM	control_LMNA	7	15
KLHL21	0.68	0.0192	0.131	0.136	4.67	12.9	0.00137	1.72	RV	CELLTYPE	CM	control_LMNA	7	15
TRABD	0.679	0.00448	0.2	0.202	5.29	19.8	0.000146	2.35	RV	CELLTYPE	CM	control_LMNA	7	15
CD58	0.678	0.0153	0.342	0.33	5.98	13.8	0.000968	1.81	RV	CELLTYPE	CM	control_LMNA	7	15
CYB561A3	0.678	0.0282	0.0237	0.0248	2.31	11.4	0.00235	1.55	RV	CELLTYPE	CM	control_LMNA	7	15
LZTS2	0.678	0.0448	0.0491	0.0469	3.19	9.45	0.00494	1.35	RV	CELLTYPE	CM	control_LMNA	7	15
RGS6	0.678	0.00587	2.51	2.47	8.87	18.4	0.000219	2.23	RV	CELLTYPE	CM	control_LMNA	7	15
CWC25	0.676	0.0135	0.111	0.117	4.49	14.4	0.000792	1.87	RV	CELLTYPE	CM	control_LMNA	7	15
IL1RAPL1	0.676	0.0292	5.05	5.29	9.92	11.2	0.0025	1.53	RV	CELLTYPE	CM	control_LMNA	7	15
AK9	0.674	0.0167	0.275	0.271	5.68	13.5	0.00111	1.78	RV	CELLTYPE	CM	control_LMNA	7	15
ABCA10	0.673	0.0289	0.0784	0.0688	3.77	11.2	0.00247	1.54	RV	CELLTYPE	CM	control_LMNA	7	15
TECRL	0.673	0.0491	5.68	5.4	10	9.12	0.00563	1.31	RV	CELLTYPE	CM	control_LMNA	7	15
FBXO46	0.671	0.0156	0.0558	0.0519	3.35	13.8	0.000999	1.81	RV	CELLTYPE	CM	control_LMNA	7	15
TSPAN4	0.671	0.0334	0.0885	0.0893	4.15	10.6	0.0031	1.48	RV	CELLTYPE	CM	control_LMNA	7	15
BCL11A	0.669	0.0077	0.481	0.467	6.5	17	0.000344	2.11	RV	CELLTYPE	CM	control_LMNA	7	15
RNF220	0.669	0.0426	0.0664	0.0704	3.77	9.66	0.00453	1.37	RV	CELLTYPE	CM	control_LMNA	7	15
HDAC11	0.667	0.0175	0.0385	0.0382	2.91	13.3	0.00119	1.76	RV	CELLTYPE	CM	control_LMNA	7	15
AC011287.1	0.666	0.0409	4.32	4.02	9.59	9.84	0.00422	1.39	RV	CELLTYPE	CM	control_LMNA	7	15
ASB16-AS1	0.664	0.0196	0.0644	0.0637	3.64	12.8	0.00142	1.71	RV	CELLTYPE	CM	control_LMNA	7	15
GATA6-AS1	0.664	0.0249	0.442	0.446	6.44	11.8	0.00198	1.6	RV	CELLTYPE	CM	control_LMNA	7	15
SUOX	0.664	0.0349	0.074	0.0812	3.97	10.5	0.00331	1.46	RV	CELLTYPE	CM	control_LMNA	7	15
MCM3AP-AS1	0.656	0.0138	0.07	0.0748	3.82	14.3	0.000816	1.86	RV	CELLTYPE	CM	control_LMNA	7	15
YWHAZ	0.656	0.0355	0.419	0.431	6.31	10.4	0.00338	1.45	RV	CELLTYPE	CM	control_LMNA	7	15
TNIK	0.651	0.00643	1.73	1.68	8.33	17.9	0.000261	2.19	RV	CELLTYPE	CM	control_LMNA	7	15
CDC37	0.649	0.0107	0.441	0.445	6.42	15.5	0.000555	1.97	RV	CELLTYPE	CM	control_LMNA	7	15
BCORL1	0.645	0.0292	0.0437	0.0437	3.09	11.2	0.0025	1.53	RV	CELLTYPE	CM	control_LMNA	7	15
CCNT2-AS1	0.644	0.0148	0.0696	0.0709	3.77	14	0.000909	1.83	RV	CELLTYPE	CM	control_LMNA	7	15
SGSM1	0.643	0.0367	0.153	0.158	4.9	10.3	0.00356	1.44	RV	CELLTYPE	CM	control_LMNA	7	15
ENDOV	0.642	0.00598	0.0957	0.101	4.25	18.3	0.000227	2.22	RV	CELLTYPE	CM	control_LMNA	7	15
NIPSNAP3A	0.642	0.0146	0.074	0.0756	3.85	14.1	0.000895	1.83	RV	CELLTYPE	CM	control_LMNA	7	15
MCRS1	0.641	0.015	0.199	0.208	5.3	14	0.00093	1.82	RV	CELLTYPE	CM	control_LMNA	7	15
GLOD4	0.64	0.0123	0.0552	0.0597	3.5	14.9	0.000683	1.91	RV	CELLTYPE	CM	control_LMNA	7	15
ARFRP1	0.638	0.0125	0.0911	0.0937	4.17	14.8	0.000702	1.9	RV	CELLTYPE	CM	control_LMNA	7	15
GDPD1	0.638	0.0116	0.0601	0.0624	3.59	15.1	0.000631	1.93	RV	CELLTYPE	CM	control_LMNA	7	15
MTCH1	0.638	0.0405	0.564	0.566	6.74	9.88	0.00416	1.39	RV	CELLTYPE	CM	control_LMNA	7	15
MUS81	0.634	0.00643	0.121	0.129	4.58	17.9	0.00026	2.19	RV	CELLTYPE	CM	control_LMNA	7	15
SLC8A1	0.629	0.0321	29	30.2	12.4	10.8	0.00292	1.49	RV	CELLTYPE	CM	control_LMNA	7	15
FUCA2	0.628	0.00643	0.194	0.193	5.2	17.9	0.000261	2.19	RV	CELLTYPE	CM	control_LMNA	7	15
PACSIN3	0.627	0.041	0.156	0.172	5	9.83	0.00424	1.39	RV	CELLTYPE	CM	control_LMNA	7	15
MAN2A2	0.626	0.0288	0.191	0.192	5.17	11.3	0.00244	1.54	RV	CELLTYPE	CM	control_LMNA	7	15
MTUS2	0.626	0.01	2.3	2.4	8.8	15.8	0.000503	2	RV	CELLTYPE	CM	control_LMNA	7	15
MVB12A	0.625	0.0381	0.0311	0.0324	2.64	10.1	0.0038	1.42	RV	CELLTYPE	CM	control_LMNA	7	15
VWC2	0.625	0.0303	1.03	1.01	7.58	11.1	0.00265	1.52	RV	CELLTYPE	CM	control_LMNA	7	15
PCIF1	0.622	0.0196	0.0277	0.0299	2.53	12.7	0.00143	1.71	RV	CELLTYPE	CM	control_LMNA	7	15
MYO9B	0.619	0.0271	0.287	0.278	5.73	11.5	0.00223	1.57	RV	CELLTYPE	CM	control_LMNA	7	15
TCTE3	0.619	0.0475	0.0417	0.0428	3.05	9.24	0.00536	1.32	RV	CELLTYPE	CM	control_LMNA	7	15
SLC16A7	0.617	0.0295	1.92	1.97	8.51	11.2	0.00255	1.53	RV	CELLTYPE	CM	control_LMNA	7	15
CCND3	0.615	0.0197	0.169	0.177	5.08	12.7	0.00144	1.7	RV	CELLTYPE	CM	control_LMNA	7	15
LRSAM1	0.615	0.0301	0.491	0.481	6.51	11.1	0.00263	1.52	RV	CELLTYPE	CM	control_LMNA	7	15
TOMM40	0.614	0.0232	0.0966	0.107	4.3	12.1	0.0018	1.63	RV	CELLTYPE	CM	control_LMNA	7	15
GRAMD1A	0.61	0.0349	0.0823	0.0859	4	10.5	0.0033	1.46	RV	CELLTYPE	CM	control_LMNA	7	15
MAP3K11	0.607	0.0283	0.0464	0.0483	3.19	11.4	0.00237	1.55	RV	CELLTYPE	CM	control_LMNA	7	15
PARP1	0.603	0.0413	0.147	0.152	4.78	9.8	0.00429	1.38	RV	CELLTYPE	CM	control_LMNA	7	15
AC020687.1	0.602	0.0397	0.131	0.141	4.71	9.97	0.00402	1.4	RV	CELLTYPE	CM	control_LMNA	7	15
C1orf35	0.602	0.0169	0.0809	0.0885	4.06	13.4	0.00112	1.77	RV	CELLTYPE	CM	control_LMNA	7	15
CNPPD1	0.601	0.0312	0.0451	0.0492	3.21	10.9	0.0028	1.51	RV	CELLTYPE	CM	control_LMNA	7	15
GAREM1	0.6	0.014	1.29	1.31	7.93	14.3	0.000833	1.85	RV	CELLTYPE	CM	control_LMNA	7	15
RCCD1	0.6	0.023	0.0537	0.0562	3.43	12.1	0.00177	1.64	RV	CELLTYPE	CM	control_LMNA	7	15
RHOT1	0.6	0.00492	0.682	0.709	7.01	19.3	0.000167	2.31	RV	CELLTYPE	CM	control_LMNA	7	15
ARAF	0.596	0.0372	0.09	0.0996	4.22	10.2	0.00363	1.43	RV	CELLTYPE	CM	control_LMNA	7	15
SGF29	0.596	0.036	0.0699	0.0776	3.84	10.4	0.00345	1.44	RV	CELLTYPE	CM	control_LMNA	7	15
AR	0.595	0.0311	0.365	0.372	6.06	10.9	0.00276	1.51	RV	CELLTYPE	CM	control_LMNA	7	15
AC124016.1	0.594	0.0241	0.109	0.113	4.42	12	0.00189	1.62	RV	CELLTYPE	CM	control_LMNA	7	15
FAM69A	0.593	0.00577	0.248	0.259	5.57	18.5	0.000214	2.24	RV	CELLTYPE	CM	control_LMNA	7	15
MFSD10	0.593	0.0236	0.0442	0.0454	3.11	12	0.00184	1.63	RV	CELLTYPE	CM	control_LMNA	7	15
C9orf3	0.589	0.0311	4.7	4.97	9.81	10.9	0.00276	1.51	RV	CELLTYPE	CM	control_LMNA	7	15
HMGN3	0.589	0.0443	1.68	1.81	8.39	9.49	0.00485	1.35	RV	CELLTYPE	CM	control_LMNA	7	15
SERINC5	0.589	0.0117	0.234	0.245	5.5	15.1	0.000637	1.93	RV	CELLTYPE	CM	control_LMNA	7	15
TECR	0.588	0.0315	0.172	0.186	5.08	10.9	0.00284	1.5	RV	CELLTYPE	CM	control_LMNA	7	15
ZNF521	0.587	0.0414	0.679	0.701	7.02	9.8	0.0043	1.38	RV	CELLTYPE	CM	control_LMNA	7	15
HAND2-AS1	0.585	0.0131	1.46	1.54	8.14	14.6	0.00076	1.88	RV	CELLTYPE	CM	control_LMNA	7	15
HOOK2	0.585	0.0361	1.98	2.18	8.63	10.4	0.00346	1.44	RV	CELLTYPE	CM	control_LMNA	7	15
NIN	0.584	0.0177	0.5	0.504	6.55	13.2	0.00122	1.75	RV	CELLTYPE	CM	control_LMNA	7	15
CACNB2	0.583	0.0363	11.2	12	11.1	10.3	0.00351	1.44	RV	CELLTYPE	CM	control_LMNA	7	15
LNPK	0.576	0.0359	0.385	0.392	6.17	10.4	0.00343	1.44	RV	CELLTYPE	CM	control_LMNA	7	15
NDRG2	0.571	0.0379	0.151	0.167	4.93	10.1	0.00377	1.42	RV	CELLTYPE	CM	control_LMNA	7	15
ACAT1	0.568	0.0109	0.7	0.781	7.13	15.4	0.00057	1.96	RV	CELLTYPE	CM	control_LMNA	7	15
COG5	0.564	0.00159	1.61	1.69	8.27	25.6	2.91e-05	2.8	RV	CELLTYPE	CM	control_LMNA	7	15
PHTF2	0.562	0.0212	0.411	0.417	6.27	12.5	0.00156	1.67	RV	CELLTYPE	CM	control_LMNA	7	15
ZBTB43	0.56	0.00524	0.657	0.717	7.01	19	0.000183	2.28	RV	CELLTYPE	CM	control_LMNA	7	15
UBAP2	0.559	0.0221	0.479	0.514	6.54	12.3	0.00167	1.66	RV	CELLTYPE	CM	control_LMNA	7	15
DAAM1	0.558	0.0128	1.28	1.39	7.96	14.7	0.000726	1.89	RV	CELLTYPE	CM	control_LMNA	7	15
NDUFAF8	0.558	0.0285	0.126	0.137	4.65	11.3	0.0024	1.55	RV	CELLTYPE	CM	control_LMNA	7	15
ACYP1	0.557	0.0173	0.11	0.119	4.43	13.3	0.00116	1.76	RV	CELLTYPE	CM	control_LMNA	7	15
MORF4L1	0.557	0.0195	0.555	0.584	6.7	12.8	0.00141	1.71	RV	CELLTYPE	CM	control_LMNA	7	15
TUSC3	0.557	0.0124	0.351	0.378	6.08	14.8	0.00069	1.91	RV	CELLTYPE	CM	control_LMNA	7	15
IQSEC1	0.556	0.0327	0.133	0.14	4.65	10.7	0.003	1.49	RV	CELLTYPE	CM	control_LMNA	7	15
MYOCD	0.556	0.0258	2.35	2.43	8.8	11.7	0.00208	1.59	RV	CELLTYPE	CM	control_LMNA	7	15
VPS35	0.555	0.0115	0.282	0.314	5.84	15.2	0.000618	1.94	RV	CELLTYPE	CM	control_LMNA	7	15
RASGRP3	0.553	0.0167	1.02	1.1	7.61	13.5	0.00111	1.78	RV	CELLTYPE	CM	control_LMNA	7	15
KYAT1	0.551	0.024	0.188	0.207	5.19	12	0.00187	1.62	RV	CELLTYPE	CM	control_LMNA	7	15
SUMF2	0.551	0.0075	0.19	0.207	5.24	17.1	0.000332	2.12	RV	CELLTYPE	CM	control_LMNA	7	15
ZNF76	0.551	0.0221	0.358	0.407	6.18	12.3	0.00167	1.66	RV	CELLTYPE	CM	control_LMNA	7	15
RAD23A	0.547	0.0213	0.243	0.28	5.66	12.5	0.00158	1.67	RV	CELLTYPE	CM	control_LMNA	7	15
FAHD1	0.546	0.0299	0.0593	0.0661	3.57	11.1	0.0026	1.52	RV	CELLTYPE	CM	control_LMNA	7	15
HSPA12A	0.545	0.0179	0.202	0.217	5.27	13.1	0.00125	1.75	RV	CELLTYPE	CM	control_LMNA	7	15
SLC16A5	0.544	0.0472	0.0549	0.0587	3.41	9.26	0.00532	1.33	RV	CELLTYPE	CM	control_LMNA	7	15
AC008537.1	0.541	0.0292	0.116	0.126	4.53	11.2	0.00251	1.53	RV	CELLTYPE	CM	control_LMNA	7	15
SEMA6A-AS1	0.539	0.0115	0.224	0.248	5.46	15.2	0.00062	1.94	RV	CELLTYPE	CM	control_LMNA	7	15
PPP2R5C	0.538	0.0165	0.992	1.01	7.51	13.6	0.00106	1.78	RV	CELLTYPE	CM	control_LMNA	7	15
SF3A2	0.538	0.0213	0.0658	0.0754	3.76	12.5	0.00158	1.67	RV	CELLTYPE	CM	control_LMNA	7	15
ZNF638	0.538	0.00913	2.73	3.07	9.09	16.2	0.000444	2.04	RV	CELLTYPE	CM	control_LMNA	7	15
HPS4	0.537	0.0102	0.165	0.191	5.1	15.7	0.000517	1.99	RV	CELLTYPE	CM	control_LMNA	7	15
PATJ	0.535	0.00594	2.68	2.97	9.04	18.4	0.000224	2.23	RV	CELLTYPE	CM	control_LMNA	7	15
DVL1	0.534	0.0461	0.0539	0.0561	3.35	9.34	0.00515	1.34	RV	CELLTYPE	CM	control_LMNA	7	15
LRRFIP1	0.531	0.0293	2.26	2.4	8.75	11.2	0.00252	1.53	RV	CELLTYPE	CM	control_LMNA	7	15
ARHGEF2	0.53	0.0456	0.106	0.118	4.38	9.38	0.00506	1.34	RV	CELLTYPE	CM	control_LMNA	7	15
RSAD1	0.529	0.0342	0.0897	0.0989	4.17	10.6	0.0032	1.47	RV	CELLTYPE	CM	control_LMNA	7	15
POLM	0.527	0.0362	0.17	0.192	5.08	10.3	0.00349	1.44	RV	CELLTYPE	CM	control_LMNA	7	15
XPO4	0.524	0.0221	0.89	1	7.48	12.3	0.00168	1.66	RV	CELLTYPE	CM	control_LMNA	7	15
URM1	0.523	0.0144	0.153	0.178	4.96	14.2	0.000867	1.84	RV	CELLTYPE	CM	control_LMNA	7	15
RBFOX2	0.522	0.0121	1.7	1.87	8.38	14.9	0.000669	1.92	RV	CELLTYPE	CM	control_LMNA	7	15
MACROD1	0.52	0.0187	0.352	0.394	6.1	13	0.00132	1.73	RV	CELLTYPE	CM	control_LMNA	7	15
TMED4	0.518	0.0339	0.156	0.172	4.95	10.6	0.00316	1.47	RV	CELLTYPE	CM	control_LMNA	7	15
IGHMBP2	0.517	0.044	0.0647	0.0718	3.67	9.53	0.00478	1.36	RV	CELLTYPE	CM	control_LMNA	7	15
MIR762HG	0.516	0.0277	0.0949	0.109	4.24	11.4	0.0023	1.56	RV	CELLTYPE	CM	control_LMNA	7	15
CAPN1	0.511	0.0353	0.139	0.151	4.74	10.4	0.00336	1.45	RV	CELLTYPE	CM	control_LMNA	7	15
PRRC2B	0.511	0.0372	0.538	0.566	6.64	10.2	0.00364	1.43	RV	CELLTYPE	CM	control_LMNA	7	15
EIF2B4	0.51	0.0177	0.074	0.0828	3.87	13.2	0.00122	1.75	RV	CELLTYPE	CM	control_LMNA	7	15
SHARPIN	0.507	0.0176	0.124	0.144	4.66	13.2	0.00119	1.76	RV	CELLTYPE	CM	control_LMNA	7	15
PBX1	0.505	0.037	2.3	2.5	8.77	10.3	0.00359	1.43	RV	CELLTYPE	CM	control_LMNA	7	15
DMAC2	0.504	0.0476	0.105	0.121	4.4	9.23	0.00539	1.32	RV	CELLTYPE	CM	control_LMNA	7	15
ACBD5	0.503	0.0268	0.202	0.226	5.3	11.6	0.0022	1.57	RV	CELLTYPE	CM	control_LMNA	7	15

## Sheet: control_PKP2
Gene	logFC	FDR	mean_exp_control	mean_exp_genotype	logCPM	F	PValue	FDR_plot	Region	annotation_level	cell_type	comparison	Observations_genotype	Observations_reference
PLA2G2A	7.92	0.00944	0.129	0.0039	4.6	22.6	7.87e-05	2.03	RV	CELLTYPE	CM	control_PKP2	5	15
CCL2	7.01	0.0201	0.0543	0.00186	3.4	17.7	0.000317	1.7	RV	CELLTYPE	CM	control_PKP2	5	15
LINC02029	5.55	0.0367	0.0154	0.00113	1.7	13.5	0.00119	1.44	RV	CELLTYPE	CM	control_PKP2	5	15
AC103591.3	4.43	0.0463	0.0527	0.0148	3.53	12.2	0.00188	1.33	RV	CELLTYPE	CM	control_PKP2	5	15
GEM	4.03	0.0143	0.169	0.0349	5.18	19.7	0.000177	1.84	RV	CELLTYPE	CM	control_PKP2	5	15
HIST2H2AC	4.01	0.0348	0.0125	0.00136	1.35	14	0.00101	1.46	RV	CELLTYPE	CM	control_PKP2	5	15
SOCS3	3.97	0.0402	0.0203	0.00665	2.07	13	0.00143	1.4	RV	CELLTYPE	CM	control_PKP2	5	15
MCTP2	3.91	0.0182	0.17	0.0136	4.56	18.2	0.000267	1.74	RV	CELLTYPE	CM	control_PKP2	5	15
AC010096.1	3.84	0.0387	0.0172	0.00119	1.7	13.2	0.00133	1.41	RV	CELLTYPE	CM	control_PKP2	5	15
FAM84A	3.34	0.048	0.0145	0.00462	1.54	12	0.00202	1.32	RV	CELLTYPE	CM	control_PKP2	5	15
SEMA4C	3.32	0.00585	0.018	0.00678	1.73	26.1	3.24e-05	2.23	RV	CELLTYPE	CM	control_PKP2	5	15
BMP7	3.24	0.000443	0.0513	0.00822	3.03	50.3	2.53e-07	3.35	RV	CELLTYPE	CM	control_PKP2	5	15
LRRC14B	3.22	0.0161	0.0487	0.0042	3.21	19	0.000212	1.79	RV	CELLTYPE	CM	control_PKP2	5	15
GRK5	3.1	0.00132	0.447	0.115	6.13	37.7	2.45e-06	2.88	RV	CELLTYPE	CM	control_PKP2	5	15
LMO1	3.02	0.0141	0.0196	0.00542	1.89	19.8	0.00017	1.85	RV	CELLTYPE	CM	control_PKP2	5	15
IL17RD	2.98	0.0228	0.0558	0.0148	3.06	16.8	0.000414	1.64	RV	CELLTYPE	CM	control_PKP2	5	15
AC007952.4	2.94	0.035	0.0148	0.00577	0.724	13.9	0.00103	1.46	RV	CELLTYPE	CM	control_PKP2	5	15
DUSP13	2.76	0.0105	0.0298	0.00655	2.48	21.8	9.82e-05	1.98	RV	CELLTYPE	CM	control_PKP2	5	15
CHL1	2.71	0.0338	0.0806	0.0216	3.88	14.1	0.000969	1.47	RV	CELLTYPE	CM	control_PKP2	5	15
MID1IP1	2.69	0.0409	0.114	0.0368	4.41	12.9	0.00149	1.39	RV	CELLTYPE	CM	control_PKP2	5	15
TESC	2.59	0.00133	0.306	0.0882	5.61	37.5	2.55e-06	2.88	RV	CELLTYPE	CM	control_PKP2	5	15
RNF122	2.57	0.0142	0.288	0.116	5.6	19.7	0.000174	1.85	RV	CELLTYPE	CM	control_PKP2	5	15
AC016650.1	2.45	0.00195	0.389	0.114	5.99	34.1	5.15e-06	2.71	RV	CELLTYPE	CM	control_PKP2	5	15
FPGT-TNNI3K	2.43	0.0399	0.0436	0.0119	2.81	13.1	0.00138	1.4	RV	CELLTYPE	CM	control_PKP2	5	15
LINC00482	2.41	0.0182	0.0135	0.00319	1.4	18.2	0.000268	1.74	RV	CELLTYPE	CM	control_PKP2	5	15
TRIM47	2.41	0.0215	0.0167	0.00621	1.64	17.2	0.000365	1.67	RV	CELLTYPE	CM	control_PKP2	5	15
PDGFRB	2.38	0.0365	0.0337	0.0086	2.67	13.6	0.00117	1.44	RV	CELLTYPE	CM	control_PKP2	5	15
PTMS	2.36	0.0114	0.0316	0.0103	2.59	21	0.000121	1.94	RV	CELLTYPE	CM	control_PKP2	5	15
LPCAT4	2.34	0.00392	0.214	0.0621	5.14	29.1	1.56e-05	2.41	RV	CELLTYPE	CM	control_PKP2	5	15
ETNPPL	2.33	0.0332	0.0288	0.00759	2.15	14.2	0.000938	1.48	RV	CELLTYPE	CM	control_PKP2	5	15
ART1	2.32	0.0399	0.0348	0.00946	2.74	13.1	0.00138	1.4	RV	CELLTYPE	CM	control_PKP2	5	15
GRB7	2.3	0.0325	0.0162	0.00458	1.55	14.3	0.000905	1.49	RV	CELLTYPE	CM	control_PKP2	5	15
LRP1	2.3	0.00331	0.261	0.1	5.5	30.2	1.21e-05	2.48	RV	CELLTYPE	CM	control_PKP2	5	15
FASN	2.29	0.0387	0.016	0.00535	1.61	13.2	0.00132	1.41	RV	CELLTYPE	CM	control_PKP2	5	15
TSPEAR	2.24	0.0416	0.0673	0.0194	3.6	12.8	0.00154	1.38	RV	CELLTYPE	CM	control_PKP2	5	15
PPP1R1A	2.22	0.0374	0.0295	0.0132	2.55	13.4	0.00123	1.43	RV	CELLTYPE	CM	control_PKP2	5	15
S1PR3	2.22	0.0249	0.0254	0.00866	2.15	16.1	0.000519	1.6	RV	CELLTYPE	CM	control_PKP2	5	15
BCL3	2.19	0.0413	0.0279	0.00796	2.14	12.8	0.00151	1.38	RV	CELLTYPE	CM	control_PKP2	5	15
KIF26B	2.19	0.017	0.541	0.239	6.5	18.6	0.000242	1.77	RV	CELLTYPE	CM	control_PKP2	5	15
SMTNL2	2.17	0.00975	0.0645	0.0253	3.45	22.2	8.8e-05	2.01	RV	CELLTYPE	CM	control_PKP2	5	15
ABCG1	2.16	0.0325	0.104	0.0383	4.01	14.3	0.000914	1.49	RV	CELLTYPE	CM	control_PKP2	5	15
TRPC4	2.15	0.0131	0.13	0.043	4.5	20.1	0.000156	1.88	RV	CELLTYPE	CM	control_PKP2	5	15
LONRF3	2.14	0.0271	0.0227	0.00696	2.06	15.6	0.000604	1.57	RV	CELLTYPE	CM	control_PKP2	5	15
PLP2	2.13	0.00302	0.0564	0.0232	3.34	30.9	1.04e-05	2.52	RV	CELLTYPE	CM	control_PKP2	5	15
EMP3	2.12	0.0465	0.0292	0.0163	2.5	12.2	0.00191	1.33	RV	CELLTYPE	CM	control_PKP2	5	15
COL1A1	2.11	0.0141	0.0491	0.0207	3.1	19.8	0.000171	1.85	RV	CELLTYPE	CM	control_PKP2	5	15
AC009720.1	2.08	0.023	0.0354	0.015	2.69	16.6	0.000435	1.64	RV	CELLTYPE	CM	control_PKP2	5	15
SLIT3	2.08	0.0271	0.202	0.0814	5.06	15.6	0.000607	1.57	RV	CELLTYPE	CM	control_PKP2	5	15
SYNM	2.07	0.00792	0.487	0.157	6.23	23.9	5.61e-05	2.1	RV	CELLTYPE	CM	control_PKP2	5	15
PITPNM2	2.05	0.00485	0.406	0.173	6.09	27.5	2.3e-05	2.31	RV	CELLTYPE	CM	control_PKP2	5	15
COL13A1	2.03	0.00744	0.0727	0.0282	3.56	24.3	5.02e-05	2.13	RV	CELLTYPE	CM	control_PKP2	5	15
LINC02334	2.03	0.00379	0.821	0.309	7.16	29.4	1.45e-05	2.42	RV	CELLTYPE	CM	control_PKP2	5	15
SLC36A1	2	0.0271	0.0604	0.0218	3.43	15.6	0.0006	1.57	RV	CELLTYPE	CM	control_PKP2	5	15
AL591543.1	1.99	0.0355	0.124	0.032	4.36	13.8	0.00109	1.45	RV	CELLTYPE	CM	control_PKP2	5	15
PLCG2	1.97	0.0111	0.103	0.0404	4.04	21.4	0.000107	1.95	RV	CELLTYPE	CM	control_PKP2	5	15
SREBF1	1.97	0.0376	0.079	0.0323	3.68	13.4	0.00125	1.42	RV	CELLTYPE	CM	control_PKP2	5	15
LRRTM4	1.95	0.023	0.256	0.104	5.31	16.7	0.000432	1.64	RV	CELLTYPE	CM	control_PKP2	5	15
ITGA3	1.92	0.0041	0.185	0.0799	4.96	28.7	1.71e-05	2.39	RV	CELLTYPE	CM	control_PKP2	5	15
MARCH11	1.92	0.00975	0.327	0.18	5.89	22.2	8.77e-05	2.01	RV	CELLTYPE	CM	control_PKP2	5	15
LITAF	1.9	0.0204	0.078	0.0457	3.94	17.6	0.000327	1.69	RV	CELLTYPE	CM	control_PKP2	5	15
NTRK3	1.9	0.0181	0.0891	0.0399	3.85	18.3	0.000263	1.74	RV	CELLTYPE	CM	control_PKP2	5	15
PWRN1	1.88	0.0416	0.0218	0.0135	2.03	12.8	0.00154	1.38	RV	CELLTYPE	CM	control_PKP2	5	15
CPNE5	1.87	0.0041	1.24	0.735	7.6	28.5	1.79e-05	2.39	RV	CELLTYPE	CM	control_PKP2	5	15
NES	1.87	0.0367	0.058	0.0262	3.37	13.5	0.00118	1.44	RV	CELLTYPE	CM	control_PKP2	5	15
ARHGAP22	1.84	0.0198	0.0682	0.0294	3.58	17.8	0.000309	1.7	RV	CELLTYPE	CM	control_PKP2	5	15
IDH2	1.84	0.00241	0.867	0.361	7.3	32.8	6.86e-06	2.62	RV	CELLTYPE	CM	control_PKP2	5	15
RGMA	1.83	0.023	0.0375	0.0128	2.86	16.6	0.000442	1.64	RV	CELLTYPE	CM	control_PKP2	5	15
HRH2	1.82	0.00139	0.342	0.134	5.93	36.7	3.02e-06	2.86	RV	CELLTYPE	CM	control_PKP2	5	15
RELB	1.82	0.0111	0.0484	0.0268	2.93	21.2	0.000114	1.95	RV	CELLTYPE	CM	control_PKP2	5	15
AC036108.3	1.79	0.015	0.0865	0.0337	3.81	19.5	0.000188	1.82	RV	CELLTYPE	CM	control_PKP2	5	15
FAM50A	1.75	0.00108	0.0736	0.0353	3.79	39.3	1.79e-06	2.97	RV	CELLTYPE	CM	control_PKP2	5	15
IDH2-DT	1.75	0.00944	0.122	0.0525	4.46	22.5	8.09e-05	2.02	RV	CELLTYPE	CM	control_PKP2	5	15
IL13RA1	1.74	0.04	0.0314	0.0162	2.43	13.1	0.0014	1.4	RV	CELLTYPE	CM	control_PKP2	5	15
LDHA	1.72	0.0318	0.157	0.0999	4.84	14.6	0.000838	1.5	RV	CELLTYPE	CM	control_PKP2	5	15
SEL1L3	1.72	0.0496	0.0201	0.0128	1.81	11.8	0.00214	1.3	RV	CELLTYPE	CM	control_PKP2	5	15
COL6A2	1.71	0.00975	0.189	0.0926	5.06	22.2	8.83e-05	2.01	RV	CELLTYPE	CM	control_PKP2	5	15
CORO6	1.71	0.00347	0.334	0.182	5.99	29.9	1.31e-05	2.46	RV	CELLTYPE	CM	control_PKP2	5	15
LOXL1	1.7	0.023	0.0875	0.0368	3.78	16.6	0.000441	1.64	RV	CELLTYPE	CM	control_PKP2	5	15
TPM2	1.7	0.027	1.07	0.431	7.59	15.7	0.000589	1.57	RV	CELLTYPE	CM	control_PKP2	5	15
PHACTR3	1.69	0.00893	0.254	0.136	5.49	23.2	6.67e-05	2.05	RV	CELLTYPE	CM	control_PKP2	5	15
TLL2	1.69	0.0254	0.147	0.0664	4.67	16	0.000536	1.6	RV	CELLTYPE	CM	control_PKP2	5	15
EFEMP1	1.68	0.0224	0.0712	0.0396	3.7	17	0.000393	1.65	RV	CELLTYPE	CM	control_PKP2	5	15
AC092683.1	1.67	0.0385	0.0569	0.0418	3.32	13.3	0.00129	1.42	RV	CELLTYPE	CM	control_PKP2	5	15
AL031280.1	1.66	0.0366	0.0723	0.0305	3.71	13.6	0.00118	1.44	RV	CELLTYPE	CM	control_PKP2	5	15
LINC01550	1.66	0.0188	0.169	0.0781	4.91	18	0.000284	1.73	RV	CELLTYPE	CM	control_PKP2	5	15
PTPRU	1.66	0.0304	0.0283	0.0117	2.26	14.8	0.000768	1.52	RV	CELLTYPE	CM	control_PKP2	5	15
SPTLC3	1.66	0.04	0.0844	0.0389	3.66	13	0.0014	1.4	RV	CELLTYPE	CM	control_PKP2	5	15
MAN1C1	1.64	0.011	0.332	0.16	5.76	21.5	0.000105	1.96	RV	CELLTYPE	CM	control_PKP2	5	15
AL627171.2	1.63	0.032	0.0302	0.0251	2.52	14.5	0.00085	1.5	RV	CELLTYPE	CM	control_PKP2	5	15
TCF7L1	1.63	0.0115	0.102	0.0601	4.16	20.9	0.000125	1.94	RV	CELLTYPE	CM	control_PKP2	5	15
PDPN	1.62	0.0111	0.058	0.0297	3.34	21.3	0.000111	1.95	RV	CELLTYPE	CM	control_PKP2	5	15
AC008569.1	1.6	0.0442	0.0197	0.00703	1.86	12.4	0.00173	1.35	RV	CELLTYPE	CM	control_PKP2	5	15
A4GALT	1.59	0.0122	0.286	0.148	5.61	20.4	0.000142	1.91	RV	CELLTYPE	CM	control_PKP2	5	15
ADAMTS7	1.59	0.0362	0.305	0.134	5.66	13.7	0.00113	1.44	RV	CELLTYPE	CM	control_PKP2	5	15
SBK1	1.59	0.0285	0.0571	0.0255	3.35	15.3	0.000665	1.54	RV	CELLTYPE	CM	control_PKP2	5	15
TCEAL9	1.59	0.0487	0.0661	0.0419	3.8	11.9	0.00206	1.31	RV	CELLTYPE	CM	control_PKP2	5	15
P3H4	1.57	0.023	0.0218	0.011	2.03	16.6	0.000439	1.64	RV	CELLTYPE	CM	control_PKP2	5	15
PDE4A	1.57	0.0345	0.0691	0.0347	3.61	14	0.000998	1.46	RV	CELLTYPE	CM	control_PKP2	5	15
PYGM	1.57	0.0456	0.0664	0.0331	3.56	12.3	0.00184	1.34	RV	CELLTYPE	CM	control_PKP2	5	15
XAB2	1.57	0.0307	0.0205	0.0132	2.1	14.7	0.000801	1.51	RV	CELLTYPE	CM	control_PKP2	5	15
AP003181.1	1.56	0.0222	0.0864	0.0402	3.99	17	0.000385	1.65	RV	CELLTYPE	CM	control_PKP2	5	15
CRIP2	1.55	0.0304	0.636	0.365	6.9	14.8	0.000784	1.52	RV	CELLTYPE	CM	control_PKP2	5	15
MEIS1-AS2	1.55	0.0496	0.0438	0.021	3.03	11.8	0.00214	1.3	RV	CELLTYPE	CM	control_PKP2	5	15
CABLES2	1.54	0.0474	0.0204	0.00979	1.85	12.1	0.00197	1.32	RV	CELLTYPE	CM	control_PKP2	5	15
RASSF3	1.54	0.0113	0.429	0.236	6.09	21.1	0.000117	1.95	RV	CELLTYPE	CM	control_PKP2	5	15
EMILIN2	1.53	0.0448	0.0985	0.0549	4.11	12.3	0.0018	1.35	RV	CELLTYPE	CM	control_PKP2	5	15
FBN2	1.53	0.0259	1.2	0.732	7.74	15.9	0.000552	1.59	RV	CELLTYPE	CM	control_PKP2	5	15
MYL6	1.53	0.00219	0.964	0.545	7.5	33.4	5.95e-06	2.66	RV	CELLTYPE	CM	control_PKP2	5	15
PPP1R1C	1.52	0.0123	1.05	0.489	7.53	20.4	0.000145	1.91	RV	CELLTYPE	CM	control_PKP2	5	15
TSPAN2	1.52	0.0399	0.0349	0.0162	2.67	13.1	0.00138	1.4	RV	CELLTYPE	CM	control_PKP2	5	15
ATP2B4	1.51	0.00584	1.17	0.618	7.68	26.1	3.17e-05	2.23	RV	CELLTYPE	CM	control_PKP2	5	15
ACTN1	1.5	0.0448	0.468	0.296	6.35	12.3	0.00179	1.35	RV	CELLTYPE	CM	control_PKP2	5	15
GABBR1	1.5	0.0325	0.0687	0.0353	3.57	14.3	0.000904	1.49	RV	CELLTYPE	CM	control_PKP2	5	15
VAT1L	1.5	0.00495	0.272	0.18	5.49	27.2	2.42e-05	2.31	RV	CELLTYPE	CM	control_PKP2	5	15
HSPB7	1.49	0.0385	2.49	1.96	9	13.3	0.00128	1.42	RV	CELLTYPE	CM	control_PKP2	5	15
PLEKHA4	1.49	0.023	0.042	0.0242	2.81	16.5	0.000447	1.64	RV	CELLTYPE	CM	control_PKP2	5	15
B3GALT2	1.48	0.0118	0.0712	0.0383	3.77	20.6	0.000134	1.93	RV	CELLTYPE	CM	control_PKP2	5	15
NBPF1	1.48	0.0355	0.0744	0.0505	3.94	13.8	0.00108	1.45	RV	CELLTYPE	CM	control_PKP2	5	15
SMCR5	1.48	0.0474	0.113	0.0718	4.5	12.1	0.00197	1.32	RV	CELLTYPE	CM	control_PKP2	5	15
TEAD2	1.48	0.0275	0.0534	0.0311	3.36	15.5	0.000619	1.56	RV	CELLTYPE	CM	control_PKP2	5	15
ATAD3A	1.46	0.0285	0.0631	0.0428	3.68	15.3	0.000666	1.54	RV	CELLTYPE	CM	control_PKP2	5	15
EHD4	1.46	0.000915	0.294	0.157	5.74	41.1	1.27e-06	3.04	RV	CELLTYPE	CM	control_PKP2	5	15
EML1	1.46	0.00396	0.21	0.117	5.18	29	1.6e-05	2.4	RV	CELLTYPE	CM	control_PKP2	5	15
IPO9-AS1	1.46	0.0419	1.6	0.839	8.25	12.7	0.00157	1.38	RV	CELLTYPE	CM	control_PKP2	5	15
ISOC1	1.46	0.00932	0.171	0.0935	5.02	22.9	7.22e-05	2.03	RV	CELLTYPE	CM	control_PKP2	5	15
XIRP2	1.44	0.0291	1.15	0.755	7.76	15.1	0.000699	1.54	RV	CELLTYPE	CM	control_PKP2	5	15
KCTD10	1.43	0.00432	0.0898	0.0565	3.96	28.2	1.94e-05	2.36	RV	CELLTYPE	CM	control_PKP2	5	15
MYADM	1.43	0.0251	0.117	0.0925	4.47	16	0.000526	1.6	RV	CELLTYPE	CM	control_PKP2	5	15
ALPK2	1.42	0.0041	1.65	0.989	8.19	28.6	1.74e-05	2.39	RV	CELLTYPE	CM	control_PKP2	5	15
VASP	1.42	0.00609	0.0942	0.0558	4.13	25.7	3.5e-05	2.22	RV	CELLTYPE	CM	control_PKP2	5	15
ITPKB	1.4	0.0453	0.0228	0.0165	2.05	12.3	0.00182	1.34	RV	CELLTYPE	CM	control_PKP2	5	15
RASGRP2	1.4	0.0402	0.0441	0.0313	3.1	13	0.00142	1.4	RV	CELLTYPE	CM	control_PKP2	5	15
SELENBP1	1.4	0.0325	0.0966	0.0538	4.19	14.3	0.000911	1.49	RV	CELLTYPE	CM	control_PKP2	5	15
SELENOM	1.4	0.048	0.0821	0.0574	3.98	12	0.00202	1.32	RV	CELLTYPE	CM	control_PKP2	5	15
CHPF	1.39	0.0496	0.0514	0.0391	3.36	11.8	0.00214	1.3	RV	CELLTYPE	CM	control_PKP2	5	15
EHD3	1.39	0.0346	0.0439	0.029	2.95	14	0.001	1.46	RV	CELLTYPE	CM	control_PKP2	5	15
PSMC3	1.39	0.0402	0.062	0.0359	3.67	13	0.00143	1.4	RV	CELLTYPE	CM	control_PKP2	5	15
SCUBE3	1.39	0.00585	0.2	0.109	5.16	26	3.25e-05	2.23	RV	CELLTYPE	CM	control_PKP2	5	15
CD63	1.38	0.0402	0.208	0.173	5.42	13	0.00143	1.4	RV	CELLTYPE	CM	control_PKP2	5	15
COL4A2	1.38	0.0114	0.871	0.555	7.15	21	0.000121	1.94	RV	CELLTYPE	CM	control_PKP2	5	15
MYO1E	1.38	0.00934	0.321	0.199	5.89	22.7	7.66e-05	2.03	RV	CELLTYPE	CM	control_PKP2	5	15
TBX20	1.38	0.0304	1.47	0.854	8.09	14.8	0.000784	1.52	RV	CELLTYPE	CM	control_PKP2	5	15
ASAP3	1.37	0.00279	0.29	0.17	5.67	31.8	8.49e-06	2.55	RV	CELLTYPE	CM	control_PKP2	5	15
PARP12	1.37	0.0345	0.0365	0.0197	2.66	14.1	0.000997	1.46	RV	CELLTYPE	CM	control_PKP2	5	15
PHF23	1.37	0.036	0.0145	0.00993	1.59	13.7	0.00112	1.44	RV	CELLTYPE	CM	control_PKP2	5	15
ABCA7	1.36	0.0385	0.0366	0.0223	2.77	13.3	0.0013	1.42	RV	CELLTYPE	CM	control_PKP2	5	15
KIFC3	1.36	0.0064	0.629	0.399	6.81	25.4	3.83e-05	2.19	RV	CELLTYPE	CM	control_PKP2	5	15
LAMA5	1.36	0.0214	0.151	0.0873	4.73	17.3	0.000357	1.67	RV	CELLTYPE	CM	control_PKP2	5	15
AC009226.1	1.35	0.0229	0.0287	0.017	2.43	16.8	0.000417	1.64	RV	CELLTYPE	CM	control_PKP2	5	15
CREB3	1.35	0.0362	0.0337	0.0268	2.85	13.7	0.00113	1.44	RV	CELLTYPE	CM	control_PKP2	5	15
MYL9	1.35	0.0208	1.03	0.69	7.63	17.5	0.000337	1.68	RV	CELLTYPE	CM	control_PKP2	5	15
ADGRE5	1.34	0.0248	0.112	0.0634	4.3	16.2	0.000502	1.61	RV	CELLTYPE	CM	control_PKP2	5	15
CCDC9B	1.34	0.0152	0.201	0.124	5.28	19.4	0.000192	1.82	RV	CELLTYPE	CM	control_PKP2	5	15
SCART1	1.34	0.0465	0.0368	0.0208	2.71	12.2	0.00191	1.33	RV	CELLTYPE	CM	control_PKP2	5	15
SELENOS	1.34	0.0322	0.211	0.16	5.38	14.4	0.000878	1.49	RV	CELLTYPE	CM	control_PKP2	5	15
KLHDC8B	1.32	0.0158	0.118	0.0879	4.52	19.2	0.000203	1.8	RV	CELLTYPE	CM	control_PKP2	5	15
MAP3K14	1.32	0.0413	0.492	0.271	6.39	12.8	0.00152	1.38	RV	CELLTYPE	CM	control_PKP2	5	15
AC090825.1	1.31	0.0496	0.138	0.103	4.69	11.9	0.00213	1.3	RV	CELLTYPE	CM	control_PKP2	5	15
COL6A1	1.31	0.011	0.184	0.125	5.07	21.5	0.000105	1.96	RV	CELLTYPE	CM	control_PKP2	5	15
AC005358.1	1.3	0.0425	0.813	0.549	7.31	12.6	0.00161	1.37	RV	CELLTYPE	CM	control_PKP2	5	15
DOPEY2	1.3	0.0181	0.271	0.161	5.5	18.3	0.000263	1.74	RV	CELLTYPE	CM	control_PKP2	5	15
ETS1	1.3	0.0387	0.0839	0.0506	3.82	13.2	0.00133	1.41	RV	CELLTYPE	CM	control_PKP2	5	15
HDAC5	1.3	0.0348	0.303	0.244	5.86	14	0.00102	1.46	RV	CELLTYPE	CM	control_PKP2	5	15
PHLDB1	1.3	0.0187	0.186	0.12	5	18.1	0.000282	1.73	RV	CELLTYPE	CM	control_PKP2	5	15
PPARGC1B	1.3	0.00944	1.25	0.684	7.79	22.4	8.18e-05	2.02	RV	CELLTYPE	CM	control_PKP2	5	15
TRIP10	1.3	0.00934	0.179	0.113	5.03	22.7	7.55e-05	2.03	RV	CELLTYPE	CM	control_PKP2	5	15
ULK3	1.27	0.0304	0.135	0.0945	4.72	14.9	0.000763	1.52	RV	CELLTYPE	CM	control_PKP2	5	15
EHD1	1.26	0.0349	0.03	0.0199	2.54	14	0.00103	1.46	RV	CELLTYPE	CM	control_PKP2	5	15
FAM81A	1.26	0.0472	0.0722	0.0522	3.8	12.1	0.00194	1.33	RV	CELLTYPE	CM	control_PKP2	5	15
LIMS2	1.26	0.0322	0.492	0.361	6.45	14.5	0.000866	1.49	RV	CELLTYPE	CM	control_PKP2	5	15
SDK1	1.26	0.0111	0.791	0.507	7.13	21.4	0.000108	1.95	RV	CELLTYPE	CM	control_PKP2	5	15
SLC27A6	1.26	0.0201	0.674	0.446	7.02	17.7	0.000318	1.7	RV	CELLTYPE	CM	control_PKP2	5	15
TCEA3	1.26	0.0245	0.241	0.163	5.41	16.2	0.000493	1.61	RV	CELLTYPE	CM	control_PKP2	5	15
ARHGEF2	1.24	0.00941	0.106	0.0697	4.33	22.6	7.78e-05	2.03	RV	CELLTYPE	CM	control_PKP2	5	15
MTCH1	1.24	0.0115	0.564	0.433	6.73	20.8	0.000127	1.94	RV	CELLTYPE	CM	control_PKP2	5	15
SLC12A7	1.24	0.0164	0.416	0.264	6.24	18.8	0.000225	1.78	RV	CELLTYPE	CM	control_PKP2	5	15
ZYX	1.24	0.0413	0.0389	0.0285	2.92	12.8	0.00153	1.38	RV	CELLTYPE	CM	control_PKP2	5	15
ANAPC15	1.23	0.0295	0.0373	0.0236	2.88	15.1	0.000719	1.53	RV	CELLTYPE	CM	control_PKP2	5	15
EMP2	1.23	0.023	0.386	0.27	6.14	16.6	0.000436	1.64	RV	CELLTYPE	CM	control_PKP2	5	15
PIAS3	1.23	0.0319	0.0288	0.0201	2.52	14.6	0.000844	1.5	RV	CELLTYPE	CM	control_PKP2	5	15
SAT1	1.23	0.0229	2.36	1.81	8.78	16.7	0.000421	1.64	RV	CELLTYPE	CM	control_PKP2	5	15
STAT6	1.23	0.0304	0.0586	0.04	3.45	14.8	0.000781	1.52	RV	CELLTYPE	CM	control_PKP2	5	15
LPAR5	1.22	0.04	0.0289	0.0192	2.54	13.1	0.0014	1.4	RV	CELLTYPE	CM	control_PKP2	5	15
PDE1C	1.22	0.029	4.8	3.02	9.66	15.2	0.00069	1.54	RV	CELLTYPE	CM	control_PKP2	5	15
PRMT2	1.22	0.0297	0.309	0.225	5.85	15	0.000728	1.53	RV	CELLTYPE	CM	control_PKP2	5	15
ARHGEF40	1.21	0.0413	0.0586	0.0402	3.47	12.8	0.00153	1.38	RV	CELLTYPE	CM	control_PKP2	5	15
DNM1	1.21	0.0354	0.0301	0.0179	2.56	13.9	0.00107	1.45	RV	CELLTYPE	CM	control_PKP2	5	15
TTLL1	1.21	0.0402	0.0713	0.0511	3.7	13	0.00144	1.4	RV	CELLTYPE	CM	control_PKP2	5	15
STRIP2	1.2	0.0111	0.26	0.189	5.56	21.3	0.000111	1.95	RV	CELLTYPE	CM	control_PKP2	5	15
INPP5J	1.19	0.0199	0.043	0.0281	3.04	17.7	0.000311	1.7	RV	CELLTYPE	CM	control_PKP2	5	15
MIR22HG	1.19	0.048	0.453	0.339	6.37	12	0.00201	1.32	RV	CELLTYPE	CM	control_PKP2	5	15
MPPED2	1.19	0.0182	0.325	0.218	5.95	18.3	0.000266	1.74	RV	CELLTYPE	CM	control_PKP2	5	15
SNHG9	1.19	0.0362	0.0786	0.0639	3.95	13.7	0.00113	1.44	RV	CELLTYPE	CM	control_PKP2	5	15
TTYH2	1.19	0.0304	0.16	0.0989	4.85	14.8	0.000777	1.52	RV	CELLTYPE	CM	control_PKP2	5	15
CLEC2D	1.18	0.0308	0.248	0.185	5.47	14.7	0.000808	1.51	RV	CELLTYPE	CM	control_PKP2	5	15
MTA1	1.18	0.00975	0.37	0.242	6.08	22.2	8.71e-05	2.01	RV	CELLTYPE	CM	control_PKP2	5	15
FKBP2	1.17	0.0225	0.0853	0.0671	4.11	16.9	0.000397	1.65	RV	CELLTYPE	CM	control_PKP2	5	15
FMNL2	1.17	0.0239	0.235	0.172	5.42	16.4	0.000475	1.62	RV	CELLTYPE	CM	control_PKP2	5	15
SHTN1	1.17	0.04	0.161	0.11	4.91	13	0.0014	1.4	RV	CELLTYPE	CM	control_PKP2	5	15
SPHKAP	1.17	0.0245	2.47	1.65	8.83	16.3	0.00049	1.61	RV	CELLTYPE	CM	control_PKP2	5	15
TAGLN	1.17	0.0249	0.0454	0.0366	3.11	16.1	0.000508	1.6	RV	CELLTYPE	CM	control_PKP2	5	15
ABCA10	1.16	0.0402	0.0784	0.062	3.81	12.9	0.00145	1.4	RV	CELLTYPE	CM	control_PKP2	5	15
CNN2	1.16	0.0227	0.145	0.125	4.87	16.8	0.000408	1.64	RV	CELLTYPE	CM	control_PKP2	5	15
GSS	1.16	0.00769	0.123	0.0805	4.6	24.1	5.24e-05	2.11	RV	CELLTYPE	CM	control_PKP2	5	15
JADE2	1.16	0.0353	0.0828	0.06	3.8	13.9	0.00106	1.45	RV	CELLTYPE	CM	control_PKP2	5	15
PTMA	1.16	0.00483	0.173	0.138	5.07	27.6	2.24e-05	2.32	RV	CELLTYPE	CM	control_PKP2	5	15
TCF4	1.16	0.0218	0.163	0.115	4.91	17.1	0.000375	1.66	RV	CELLTYPE	CM	control_PKP2	5	15
HAND2	1.15	0.0451	0.31	0.209	5.85	12.3	0.00181	1.35	RV	CELLTYPE	CM	control_PKP2	5	15
HDAC11	1.15	0.0368	0.0385	0.0228	2.89	13.5	0.00119	1.43	RV	CELLTYPE	CM	control_PKP2	5	15
NAV1	1.15	0.0357	1.71	1.19	8.33	13.8	0.0011	1.45	RV	CELLTYPE	CM	control_PKP2	5	15
RHOBTB2	1.15	0.0152	0.112	0.0888	4.36	19.4	0.000191	1.82	RV	CELLTYPE	CM	control_PKP2	5	15
AC092287.1	1.14	0.0398	0.0255	0.0209	2.37	13.1	0.00137	1.4	RV	CELLTYPE	CM	control_PKP2	5	15
LRCH4	1.14	0.0285	0.0501	0.0406	3.29	15.3	0.00067	1.54	RV	CELLTYPE	CM	control_PKP2	5	15
MYOCD	1.14	0.00588	2.35	1.69	8.75	26	3.3e-05	2.23	RV	CELLTYPE	CM	control_PKP2	5	15
B4GALNT3	1.13	0.0385	1.09	0.763	7.65	13.3	0.0013	1.42	RV	CELLTYPE	CM	control_PKP2	5	15
FLOT1	1.13	0.0399	0.153	0.12	4.84	13.1	0.00138	1.4	RV	CELLTYPE	CM	control_PKP2	5	15
MYH9	1.12	0.0266	0.781	0.582	7.14	15.8	0.000569	1.58	RV	CELLTYPE	CM	control_PKP2	5	15
ICA1	1.11	0.0353	0.862	0.651	7.3	13.9	0.00106	1.45	RV	CELLTYPE	CM	control_PKP2	5	15
LARP6	1.11	0.0322	0.109	0.0805	4.3	14.4	0.000878	1.49	RV	CELLTYPE	CM	control_PKP2	5	15
DAB2IP	1.09	0.0223	0.422	0.326	6.25	17	0.000388	1.65	RV	CELLTYPE	CM	control_PKP2	5	15
FAM114A1	1.09	0.0304	0.0688	0.0527	3.61	14.8	0.000771	1.52	RV	CELLTYPE	CM	control_PKP2	5	15
MTSS1	1.09	0.0498	1.06	0.735	7.55	11.8	0.00215	1.3	RV	CELLTYPE	CM	control_PKP2	5	15
PDIA5	1.09	0.0448	0.0513	0.036	3.25	12.4	0.00177	1.35	RV	CELLTYPE	CM	control_PKP2	5	15
KMT5C	1.08	0.0408	0.0403	0.0333	3.02	12.9	0.00149	1.39	RV	CELLTYPE	CM	control_PKP2	5	15
PRDM16	1.08	0.0352	0.833	0.61	7.17	13.9	0.00105	1.45	RV	CELLTYPE	CM	control_PKP2	5	15
AC074117.1	1.07	0.0442	0.0664	0.063	3.65	12.4	0.00173	1.35	RV	CELLTYPE	CM	control_PKP2	5	15
STAT3	1.07	0.0442	1.37	1.01	7.91	12.5	0.00172	1.35	RV	CELLTYPE	CM	control_PKP2	5	15
STK40	1.07	0.0129	0.14	0.114	4.69	20.2	0.000153	1.89	RV	CELLTYPE	CM	control_PKP2	5	15
HOOK2	1.06	0.0169	1.98	1.41	8.57	18.6	0.000237	1.77	RV	CELLTYPE	CM	control_PKP2	5	15
PARP1	1.06	0.0215	0.147	0.0932	4.73	17.2	0.000367	1.67	RV	CELLTYPE	CM	control_PKP2	5	15
SGCB	1.06	0.0429	0.166	0.109	4.94	12.6	0.00165	1.37	RV	CELLTYPE	CM	control_PKP2	5	15
SLC29A1	1.06	0.0442	0.368	0.274	6.16	12.4	0.00173	1.35	RV	CELLTYPE	CM	control_PKP2	5	15
SLC51A	1.06	0.0372	0.123	0.0896	4.56	13.5	0.00121	1.43	RV	CELLTYPE	CM	control_PKP2	5	15
SMYD1	1.06	0.048	1.48	0.936	8.1	12	0.00201	1.32	RV	CELLTYPE	CM	control_PKP2	5	15
ADAM23	1.05	0.00646	1.08	0.766	7.63	25.3	3.93e-05	2.19	RV	CELLTYPE	CM	control_PKP2	5	15
CWC25	1.05	0.023	0.111	0.0879	4.48	16.6	0.000433	1.64	RV	CELLTYPE	CM	control_PKP2	5	15
GRAMD1A	1.05	0.0352	0.0823	0.0678	4.02	13.9	0.00105	1.45	RV	CELLTYPE	CM	control_PKP2	5	15
NRSN2	1.05	0.0354	0.0428	0.04	3.07	13.8	0.00107	1.45	RV	CELLTYPE	CM	control_PKP2	5	15
PPP1R13L	1.05	0.0259	0.742	0.541	7.1	15.9	0.000552	1.59	RV	CELLTYPE	CM	control_PKP2	5	15
RSU1	1.05	0.00932	0.44	0.359	6.4	22.8	7.46e-05	2.03	RV	CELLTYPE	CM	control_PKP2	5	15
ETV6	1.04	0.0171	0.706	0.509	6.98	18.5	0.000246	1.77	RV	CELLTYPE	CM	control_PKP2	5	15
ANKRD13A	1.03	0.032	0.116	0.0921	4.32	14.5	0.000849	1.5	RV	CELLTYPE	CM	control_PKP2	5	15
CERS4	1.03	0.0364	0.342	0.284	5.99	13.6	0.00116	1.44	RV	CELLTYPE	CM	control_PKP2	5	15
GNL1	1.03	0.0358	0.048	0.0368	3.21	13.7	0.0011	1.45	RV	CELLTYPE	CM	control_PKP2	5	15
HIVEP3	1.03	0.0158	0.96	0.695	7.42	19.2	0.000204	1.8	RV	CELLTYPE	CM	control_PKP2	5	15
LSMEM2	1.03	0.0375	0.0413	0.0368	3.02	13.4	0.00124	1.43	RV	CELLTYPE	CM	control_PKP2	5	15
FLII	1.02	0.0227	0.066	0.0582	3.68	16.9	0.000406	1.64	RV	CELLTYPE	CM	control_PKP2	5	15
PHF1	1.02	0.0118	0.119	0.0987	4.54	20.7	0.000133	1.93	RV	CELLTYPE	CM	control_PKP2	5	15
TMEM63B	1.02	0.0115	0.142	0.104	4.7	20.8	0.000127	1.94	RV	CELLTYPE	CM	control_PKP2	5	15
PRKACA	1.01	0.0413	0.275	0.231	5.62	12.8	0.00153	1.38	RV	CELLTYPE	CM	control_PKP2	5	15
DDX39A	1	0.0363	0.0441	0.0367	3.18	13.7	0.00114	1.44	RV	CELLTYPE	CM	control_PKP2	5	15
TNFRSF19	0.997	0.032	0.686	0.459	6.92	14.5	0.00086	1.49	RV	CELLTYPE	CM	control_PKP2	5	15
ARHGEF3	0.994	0.0364	0.389	0.342	6.17	13.6	0.00116	1.44	RV	CELLTYPE	CM	control_PKP2	5	15
AP2A2	0.991	0.0285	0.163	0.137	4.88	15.3	0.000662	1.54	RV	CELLTYPE	CM	control_PKP2	5	15
SNHG25	0.988	0.0365	0.24	0.192	5.55	13.6	0.00117	1.44	RV	CELLTYPE	CM	control_PKP2	5	15
CELSR1	0.981	0.0438	0.115	0.0955	4.37	12.5	0.0017	1.36	RV	CELLTYPE	CM	control_PKP2	5	15
HGSNAT	0.978	0.00133	0.484	0.416	6.53	37.4	2.63e-06	2.88	RV	CELLTYPE	CM	control_PKP2	5	15
ERBB2	0.976	0.0487	0.176	0.156	5	11.9	0.00207	1.31	RV	CELLTYPE	CM	control_PKP2	5	15
GOLGA2	0.973	0.0188	0.0906	0.0885	4.11	18	0.000285	1.73	RV	CELLTYPE	CM	control_PKP2	5	15
PFKM	0.969	0.0432	0.46	0.335	6.42	12.5	0.00167	1.36	RV	CELLTYPE	CM	control_PKP2	5	15
VIPR2	0.966	0.0304	0.921	0.631	7.43	14.8	0.000785	1.52	RV	CELLTYPE	CM	control_PKP2	5	15
GAB2	0.96	0.0385	0.364	0.304	6.02	13.3	0.0013	1.42	RV	CELLTYPE	CM	control_PKP2	5	15
PLXNA4	0.96	0.0488	0.563	0.489	6.66	11.9	0.00208	1.31	RV	CELLTYPE	CM	control_PKP2	5	15
MSN	0.959	0.0359	0.284	0.292	5.87	13.7	0.00111	1.45	RV	CELLTYPE	CM	control_PKP2	5	15
C2orf68	0.954	0.0419	0.101	0.0861	4.32	12.7	0.00157	1.38	RV	CELLTYPE	CM	control_PKP2	5	15
MYO9B	0.952	0.0304	0.287	0.247	5.75	14.9	0.000763	1.52	RV	CELLTYPE	CM	control_PKP2	5	15
CDC37	0.951	0.0111	0.441	0.33	6.39	21.3	0.00011	1.95	RV	CELLTYPE	CM	control_PKP2	5	15
MEIS1	0.95	0.0436	0.954	0.795	7.48	12.5	0.00169	1.36	RV	CELLTYPE	CM	control_PKP2	5	15
PEX10	0.949	0.0492	0.0667	0.0467	3.71	11.9	0.0021	1.31	RV	CELLTYPE	CM	control_PKP2	5	15
CD58	0.948	0.036	0.342	0.27	5.98	13.7	0.00112	1.44	RV	CELLTYPE	CM	control_PKP2	5	15
RGS3	0.947	0.0278	0.522	0.366	6.56	15.5	0.000631	1.56	RV	CELLTYPE	CM	control_PKP2	5	15
DVL1	0.938	0.0409	0.0539	0.0393	3.33	12.9	0.0015	1.39	RV	CELLTYPE	CM	control_PKP2	5	15
MRAS	0.938	0.0375	0.668	0.606	6.97	13.4	0.00124	1.43	RV	CELLTYPE	CM	control_PKP2	5	15
HEATR5B	0.929	0.0268	0.749	0.63	7.22	15.7	0.000579	1.57	RV	CELLTYPE	CM	control_PKP2	5	15
MET	0.928	0.0385	0.119	0.0953	4.46	13.3	0.00129	1.42	RV	CELLTYPE	CM	control_PKP2	5	15
CDCA7L	0.926	0.0433	0.202	0.122	5.19	12.5	0.00168	1.36	RV	CELLTYPE	CM	control_PKP2	5	15
TMEM184B	0.917	0.022	0.127	0.117	4.62	17.1	0.00038	1.66	RV	CELLTYPE	CM	control_PKP2	5	15
CARM1	0.916	0.0433	0.0811	0.0661	3.92	12.5	0.00167	1.36	RV	CELLTYPE	CM	control_PKP2	5	15
ABR	0.915	0.0363	0.62	0.509	6.8	13.6	0.00115	1.44	RV	CELLTYPE	CM	control_PKP2	5	15
FPGS	0.913	0.00934	0.123	0.0978	4.52	22.7	7.64e-05	2.03	RV	CELLTYPE	CM	control_PKP2	5	15
ENDOV	0.903	0.0463	0.0957	0.0727	4.23	12.2	0.00188	1.33	RV	CELLTYPE	CM	control_PKP2	5	15
RNF40	0.902	0.0268	0.0791	0.0664	3.9	15.7	0.000581	1.57	RV	CELLTYPE	CM	control_PKP2	5	15
CAPN1	0.899	0.026	0.139	0.112	4.7	15.9	0.000555	1.59	RV	CELLTYPE	CM	control_PKP2	5	15
C1orf35	0.897	0.0462	0.0809	0.0744	4.07	12.2	0.00187	1.34	RV	CELLTYPE	CM	control_PKP2	5	15
AR	0.887	0.0334	0.365	0.297	6.05	14.2	0.000956	1.48	RV	CELLTYPE	CM	control_PKP2	5	15
TEX2	0.887	0.0387	0.373	0.3	6.09	13.2	0.00133	1.41	RV	CELLTYPE	CM	control_PKP2	5	15
P3H1	0.878	0.0402	0.0457	0.0414	3.17	13	0.00144	1.4	RV	CELLTYPE	CM	control_PKP2	5	15
MAPKAPK3	0.87	0.0402	0.265	0.209	5.6	13	0.00143	1.4	RV	CELLTYPE	CM	control_PKP2	5	15
GATA4	0.863	0.0448	1.76	1.41	8.35	12.3	0.00179	1.35	RV	CELLTYPE	CM	control_PKP2	5	15
UNC45B	0.861	0.0362	0.308	0.28	5.9	13.7	0.00113	1.44	RV	CELLTYPE	CM	control_PKP2	5	15
LNPK	0.852	0.0448	0.385	0.302	6.15	12.4	0.00178	1.35	RV	CELLTYPE	CM	control_PKP2	5	15
EIF2S2	0.851	0.00944	0.151	0.138	4.87	22.5	8.03e-05	2.02	RV	CELLTYPE	CM	control_PKP2	5	15
ENO1	0.851	0.049	0.192	0.174	5.19	11.9	0.00209	1.31	RV	CELLTYPE	CM	control_PKP2	5	15
ERICH1	0.849	0.0413	0.13	0.114	4.65	12.8	0.00153	1.38	RV	CELLTYPE	CM	control_PKP2	5	15
CXADR	0.843	0.0141	0.253	0.194	5.56	19.8	0.000172	1.85	RV	CELLTYPE	CM	control_PKP2	5	15
TCF25	0.837	0.0405	0.524	0.452	6.63	12.9	0.00147	1.39	RV	CELLTYPE	CM	control_PKP2	5	15
SURF6	0.836	0.0448	0.0426	0.0376	3.08	12.4	0.00179	1.35	RV	CELLTYPE	CM	control_PKP2	5	15
ELAC2	0.832	0.0366	0.0781	0.0755	3.95	13.6	0.00118	1.44	RV	CELLTYPE	CM	control_PKP2	5	15
EXOC7	0.832	0.0402	0.187	0.184	5.24	12.9	0.00145	1.4	RV	CELLTYPE	CM	control_PKP2	5	15
SLC2A13	0.831	0.0114	0.519	0.566	6.62	21	0.00012	1.94	RV	CELLTYPE	CM	control_PKP2	5	15
PFKFB3	0.83	0.043	0.154	0.144	4.87	12.6	0.00166	1.37	RV	CELLTYPE	CM	control_PKP2	5	15
KEAP1	0.821	0.0364	0.0741	0.0637	3.85	13.6	0.00115	1.44	RV	CELLTYPE	CM	control_PKP2	5	15
EIF2B4	0.819	0.0385	0.074	0.0683	3.86	13.3	0.0013	1.42	RV	CELLTYPE	CM	control_PKP2	5	15
RHOA	0.815	0.0224	0.243	0.234	5.57	17	0.000391	1.65	RV	CELLTYPE	CM	control_PKP2	5	15
RBFOX1	0.812	0.0363	3.83	3.47	9.51	13.7	0.00114	1.44	RV	CELLTYPE	CM	control_PKP2	5	15
HMOX2	0.811	0.0448	0.445	0.376	6.39	12.4	0.00178	1.35	RV	CELLTYPE	CM	control_PKP2	5	15
AKAP9	0.81	0.0363	2.17	2.02	8.73	13.6	0.00115	1.44	RV	CELLTYPE	CM	control_PKP2	5	15
PRRC2B	0.81	0.0334	0.538	0.485	6.64	14.2	0.000952	1.48	RV	CELLTYPE	CM	control_PKP2	5	15
SIPA1L2	0.809	0.0364	0.597	0.499	6.77	13.6	0.00116	1.44	RV	CELLTYPE	CM	control_PKP2	5	15
CIAO1	0.808	0.0215	0.18	0.152	5.12	17.2	0.000368	1.67	RV	CELLTYPE	CM	control_PKP2	5	15
CLASRP	0.802	0.0377	0.28	0.268	5.77	13.4	0.00125	1.42	RV	CELLTYPE	CM	control_PKP2	5	15
NEIL1	0.8	0.0363	0.0876	0.0778	4.12	13.7	0.00114	1.44	RV	CELLTYPE	CM	control_PKP2	5	15
UPF2	0.794	0.0268	0.383	0.36	6.26	15.7	0.000579	1.57	RV	CELLTYPE	CM	control_PKP2	5	15
LHFPL6	0.782	0.0448	2.46	2.01	8.84	12.4	0.00177	1.35	RV	CELLTYPE	CM	control_PKP2	5	15
SPG7	0.771	0.031	0.526	0.492	6.67	14.7	0.000816	1.51	RV	CELLTYPE	CM	control_PKP2	5	15
PPP2R5C	0.764	0.0325	0.992	0.921	7.52	14.3	0.000908	1.49	RV	CELLTYPE	CM	control_PKP2	5	15
SMARCD3	0.762	0.048	0.185	0.17	5.11	12	0.00202	1.32	RV	CELLTYPE	CM	control_PKP2	5	15
CLIC5	0.761	0.023	1.65	1.43	8.34	16.7	0.000432	1.64	RV	CELLTYPE	CM	control_PKP2	5	15
FNBP4	0.76	0.0325	1.16	0.966	7.76	14.3	0.000912	1.49	RV	CELLTYPE	CM	control_PKP2	5	15
ILF3	0.756	0.0334	0.162	0.15	4.96	14.2	0.000953	1.48	RV	CELLTYPE	CM	control_PKP2	5	15
NMT1	0.735	0.0215	0.424	0.422	6.37	17.2	0.000364	1.67	RV	CELLTYPE	CM	control_PKP2	5	15
CAP2	0.734	0.028	1.14	1.1	7.84	15.4	0.000641	1.55	RV	CELLTYPE	CM	control_PKP2	5	15
CCNL2	0.718	0.0298	0.282	0.297	5.83	15	0.000738	1.53	RV	CELLTYPE	CM	control_PKP2	5	15
GGT7	0.718	0.0294	0.499	0.429	6.61	15.1	0.000715	1.53	RV	CELLTYPE	CM	control_PKP2	5	15
PGM1	0.713	0.0425	0.624	0.553	6.94	12.6	0.00162	1.37	RV	CELLTYPE	CM	control_PKP2	5	15
SF3B2	0.703	0.0325	0.112	0.0965	4.48	14.3	0.000904	1.49	RV	CELLTYPE	CM	control_PKP2	5	15
XRCC6	0.693	0.0413	0.288	0.286	5.83	12.8	0.00152	1.38	RV	CELLTYPE	CM	control_PKP2	5	15
MEIS2	0.673	0.0474	3.22	3.29	9.28	12.1	0.00196	1.32	RV	CELLTYPE	CM	control_PKP2	5	15
VPS35	0.672	0.049	0.282	0.287	5.85	11.9	0.00209	1.31	RV	CELLTYPE	CM	control_PKP2	5	15
CCDC12	0.671	0.0387	0.308	0.29	5.93	13.2	0.00132	1.41	RV	CELLTYPE	CM	control_PKP2	5	15
GNG7	0.658	0.0464	0.71	0.718	7.1	12.2	0.00189	1.33	RV	CELLTYPE	CM	control_PKP2	5	15
NFU1	0.609	0.0367	0.199	0.208	5.32	13.5	0.00119	1.44	RV	CELLTYPE	CM	control_PKP2	5	15

## Sheet: control_PVneg
Gene	logFC	FDR	mean_exp_control	mean_exp_genotype	logCPM	F	PValue	FDR_plot	Region	annotation_level	cell_type	comparison	Observations_genotype	Observations_reference
ELF3	9.44	0.0495	0.0411	0	2.17	18.5	0.000367	1.31	RV	CELLTYPE	CM	control_PVneg	4	15
PLA2G2A	7.58	0.0453	0.129	0.0015	4.65	18.4	0.000286	1.34	RV	CELLTYPE	CM	control_PVneg	4	15
GRXCR2	5.01	0.023	1.73	0.0814	8.25	24	6.33e-05	1.64	RV	CELLTYPE	CM	control_PVneg	4	15
AC132803.1	3.68	0.023	0.0145	0.00119	1.41	22.8	8.74e-05	1.64	RV	CELLTYPE	CM	control_PVneg	4	15
AC137770.1	3.55	0.023	0.378	0.0436	6.04	22.8	8.67e-05	1.64	RV	CELLTYPE	CM	control_PVneg	4	15
PRELID2	3.15	0.0488	3.87	0.548	9.41	17.7	0.000348	1.31	RV	CELLTYPE	CM	control_PVneg	4	15
BMP7	2.84	0.0069	0.0513	0.0113	3.06	33.1	8.03e-06	2.16	RV	CELLTYPE	CM	control_PVneg	4	15
AL442647.1	2.68	0.0495	0.0333	0.00892	2.61	17.3	0.000394	1.31	RV	CELLTYPE	CM	control_PVneg	4	15
TESC	2.56	0.0136	0.306	0.0835	5.64	28.1	2.42e-05	1.87	RV	CELLTYPE	CM	control_PVneg	4	15
LRP1	2.5	0.025	0.261	0.093	5.53	21.9	0.000109	1.6	RV	CELLTYPE	CM	control_PVneg	4	15
TLL2	2.38	0.0138	0.147	0.0367	4.63	27.7	2.63e-05	1.86	RV	CELLTYPE	CM	control_PVneg	4	15
CPNE5	2.28	0.0128	1.24	0.615	7.61	28.7	2.11e-05	1.89	RV	CELLTYPE	CM	control_PVneg	4	15
COL6A2	2.17	0.023	0.189	0.0603	5.05	22.9	8.39e-05	1.64	RV	CELLTYPE	CM	control_PVneg	4	15
MEI4	2.1	0.0195	0.0695	0.0251	3.74	25.2	4.82e-05	1.71	RV	CELLTYPE	CM	control_PVneg	4	15
AP003181.1	1.98	0.023	0.0864	0.0275	3.97	23.6	7.15e-05	1.64	RV	CELLTYPE	CM	control_PVneg	4	15
ARHGAP22	1.93	0.0483	0.0682	0.0297	3.59	17.9	0.000334	1.32	RV	CELLTYPE	CM	control_PVneg	4	15
S100A16	1.89	0.0298	0.0258	0.00892	2.3	21	0.000139	1.53	RV	CELLTYPE	CM	control_PVneg	4	15
B3GALT2	1.87	0.0195	0.0712	0.027	3.74	25.2	4.74e-05	1.71	RV	CELLTYPE	CM	control_PVneg	4	15
RELB	1.87	0.0436	0.0484	0.0257	2.94	18.6	0.000272	1.36	RV	CELLTYPE	CM	control_PVneg	4	15
AC022034.2	1.84	0.0242	1.26	0.508	7.9	22.4	9.61e-05	1.62	RV	CELLTYPE	CM	control_PVneg	4	15
LPCAT4	1.84	0.0495	0.214	0.0875	5.19	17.2	0.000412	1.31	RV	CELLTYPE	CM	control_PVneg	4	15
NIPSNAP3B	1.8	0.0483	0.19	0.0758	5.07	17.9	0.000334	1.32	RV	CELLTYPE	CM	control_PVneg	4	15
MYL6	1.76	0.00515	0.964	0.408	7.49	36.8	3.89e-06	2.29	RV	CELLTYPE	CM	control_PVneg	4	15
MTCH1	1.74	0.00545	0.564	0.277	6.69	35.6	4.85e-06	2.26	RV	CELLTYPE	CM	control_PVneg	4	15
NHS	1.72	0.0202	0.16	0.0816	4.81	24.9	5.14e-05	1.69	RV	CELLTYPE	CM	control_PVneg	4	15
CNN2	1.64	0.0474	0.145	0.0855	4.86	18.1	0.00031	1.32	RV	CELLTYPE	CM	control_PVneg	4	15
LRCH4	1.64	0.023	0.0501	0.0282	3.26	23.2	7.78e-05	1.64	RV	CELLTYPE	CM	control_PVneg	4	15
IDH2	1.6	0.0477	0.867	0.477	7.37	18	0.000324	1.32	RV	CELLTYPE	CM	control_PVneg	4	15
LMNA	1.59	0.0495	0.452	0.238	6.37	17.2	0.000413	1.31	RV	CELLTYPE	CM	control_PVneg	4	15
LOXL2	1.55	0.0407	0.0487	0.0331	3.22	19.1	0.000236	1.39	RV	CELLTYPE	CM	control_PVneg	4	15
DUS3L	1.53	0.025	0.0455	0.0197	3.14	22.2	0.000101	1.6	RV	CELLTYPE	CM	control_PVneg	4	15
SDK1	1.5	0.023	0.791	0.413	7.12	23.7	6.91e-05	1.64	RV	CELLTYPE	CM	control_PVneg	4	15
CORO6	1.41	0.0495	0.334	0.205	6.04	17.1	0.000414	1.31	RV	CELLTYPE	CM	control_PVneg	4	15
MIR22HG	1.37	0.0495	0.453	0.251	6.32	17.3	0.000397	1.31	RV	CELLTYPE	CM	control_PVneg	4	15
ABCA10	1.3	0.0499	0.0784	0.0517	3.79	17	0.000436	1.3	RV	CELLTYPE	CM	control_PVneg	4	15
MTA1	1.16	0.0484	0.37	0.237	6.09	17.8	0.000338	1.31	RV	CELLTYPE	CM	control_PVneg	4	15
PHACTR1	1.14	0.0495	4.28	3.01	9.67	17.5	0.000373	1.31	RV	CELLTYPE	CM	control_PVneg	4	15
CCNL1	1.13	0.023	0.212	0.155	5.35	22.7	8.83e-05	1.64	RV	CELLTYPE	CM	control_PVneg	4	15
ENO1	1.11	0.0476	0.192	0.14	5.17	18	0.00032	1.32	RV	CELLTYPE	CM	control_PVneg	4	15

## Sheet: control_RBM20
Gene	logFC	FDR	mean_exp_control	mean_exp_genotype	logCPM	F	PValue	FDR_plot	Region	annotation_level	cell_type	comparison	Observations_genotype	Observations_reference
XIST	12.8	0.0456	0.995	7.26e-05	7.46	11.4	0.00254	1.34	RV	CELLTYPE	CM	control_RBM20	5	15
CCL2	5.77	0.0111	0.0543	0.000684	3.31	18.5	0.000245	1.95	RV	CELLTYPE	CM	control_RBM20	5	15
AC136616.1	5.35	0.0482	0.0576	0.00211	3.17	11.1	0.00282	1.32	RV	CELLTYPE	CM	control_RBM20	5	15
GRXCR2	4.67	0.00049	1.73	0.0824	8.15	41.8	1.13e-06	3.31	RV	CELLTYPE	CM	control_RBM20	5	15
PLA2G2A	4.56	0.0301	0.129	0.00471	4.54	13.3	0.0013	1.52	RV	CELLTYPE	CM	control_RBM20	5	15
BHLHE40	4.08	0.03	0.218	0.0174	5.2	13.3	0.0013	1.52	RV	CELLTYPE	CM	control_RBM20	5	15
AC107068.2	3.55	0.00411	3.23	0.354	9.01	25.1	4.1e-05	2.39	RV	CELLTYPE	CM	control_RBM20	5	15
DHRS7C	3.5	0.012	0.0347	0.00459	2.61	18	0.000289	1.92	RV	CELLTYPE	CM	control_RBM20	5	15
FAM84A	3.38	0.00606	0.0145	0.00172	1.4	22	9.17e-05	2.22	RV	CELLTYPE	CM	control_RBM20	5	15
AC137579.2	3.29	0.0151	0.0162	0.00215	1.68	16.9	0.000404	1.82	RV	CELLTYPE	CM	control_RBM20	5	15
FGF10	3.27	0.00957	0.0128	0.00164	1.27	19.4	0.000192	2.02	RV	CELLTYPE	CM	control_RBM20	5	15
FAM83B	3.23	0.0206	0.0689	0.00949	3.45	15.1	0.000712	1.69	RV	CELLTYPE	CM	control_RBM20	5	15
CHL1	3.13	0.00329	0.0806	0.0136	3.77	26.8	2.68e-05	2.48	RV	CELLTYPE	CM	control_RBM20	5	15
AL591543.1	3.01	0.00214	0.124	0.0206	4.27	29.7	1.36e-05	2.67	RV	CELLTYPE	CM	control_RBM20	5	15
ADH1B	2.92	0.0219	0.0441	0.0116	3.05	14.8	0.000789	1.66	RV	CELLTYPE	CM	control_RBM20	5	15
AC132803.1	2.86	0.016	0.0145	0.00345	1.34	16.5	0.000451	1.8	RV	CELLTYPE	CM	control_RBM20	5	15
LINC02248	2.86	0.00412	0.815	0.186	7.02	25	4.16e-05	2.39	RV	CELLTYPE	CM	control_RBM20	5	15
PRELID2	2.86	0.00405	3.87	0.724	9.33	25.4	3.82e-05	2.39	RV	CELLTYPE	CM	control_RBM20	5	15
BCHE	2.85	0.0142	0.0141	0.00442	1.54	17.1	0.000373	1.85	RV	CELLTYPE	CM	control_RBM20	5	15
CHRDL2	2.82	0.0329	0.0196	0.00457	1.81	12.8	0.00151	1.48	RV	CELLTYPE	CM	control_RBM20	5	15
G0S2	2.75	0.00895	0.497	0.091	6.37	19.7	0.000175	2.05	RV	CELLTYPE	CM	control_RBM20	5	15
AC137770.1	2.73	0.00717	0.378	0.0829	5.98	21.1	0.000119	2.14	RV	CELLTYPE	CM	control_RBM20	5	15
CCDC85A	2.73	0.0427	0.0946	0.0188	4.11	11.7	0.00227	1.37	RV	CELLTYPE	CM	control_RBM20	5	15
AC012574.1	2.71	0.0148	0.0519	0.0108	3.37	17	0.000394	1.83	RV	CELLTYPE	CM	control_RBM20	5	15
AC027045.2	2.66	0.0197	0.0263	0.00544	2.24	15.3	0.000654	1.71	RV	CELLTYPE	CM	control_RBM20	5	15
LINC02270	2.56	0.00895	0.126	0.0281	4.42	19.7	0.000175	2.05	RV	CELLTYPE	CM	control_RBM20	5	15
AC008700.1	2.51	0.0329	0.18	0.0365	4.91	12.8	0.00151	1.48	RV	CELLTYPE	CM	control_RBM20	5	15
AC010967.1	2.49	0.0391	0.112	0.028	4.14	12.1	0.00198	1.41	RV	CELLTYPE	CM	control_RBM20	5	15
CA14	2.45	0.00565	0.0137	0.0036	1.49	22.5	8.12e-05	2.25	RV	CELLTYPE	CM	control_RBM20	5	15
TSPEAR	2.44	0.0127	0.0673	0.0169	3.52	17.7	0.00031	1.9	RV	CELLTYPE	CM	control_RBM20	5	15
SLC36A2	2.43	0.03	0.0459	0.0109	2.85	13.3	0.0013	1.52	RV	CELLTYPE	CM	control_RBM20	5	15
AC037486.1	2.4	0.0142	0.128	0.0332	4.32	17.2	0.000369	1.85	RV	CELLTYPE	CM	control_RBM20	5	15
LRRTM4	2.4	0.00284	0.256	0.0625	5.2	27.8	2.1e-05	2.55	RV	CELLTYPE	CM	control_RBM20	5	15
GALNTL6	2.39	0.00396	0.273	0.0807	5.54	25.5	3.71e-05	2.4	RV	CELLTYPE	CM	control_RBM20	5	15
MAP3K8	2.38	0.0353	0.0498	0.0136	3.14	12.5	0.00172	1.45	RV	CELLTYPE	CM	control_RBM20	5	15
AL590426.2	2.35	0.0345	0.0142	0.00557	1.48	12.6	0.00163	1.46	RV	CELLTYPE	CM	control_RBM20	5	15
GMNC	2.34	0.0303	0.0396	0.00897	2.69	13.2	0.00133	1.52	RV	CELLTYPE	CM	control_RBM20	5	15
MAGIX	2.34	0.035	0.035	0.00942	2.78	12.5	0.00169	1.46	RV	CELLTYPE	CM	control_RBM20	5	15
MID1IP1	2.33	0.0227	0.114	0.032	4.34	14.6	0.000833	1.64	RV	CELLTYPE	CM	control_RBM20	5	15
AP003181.1	2.3	0.000174	0.0864	0.025	3.88	50.2	2.6e-07	3.76	RV	CELLTYPE	CM	control_RBM20	5	15
FER1L6	2.3	0.00295	0.0471	0.0131	3.01	27.6	2.24e-05	2.53	RV	CELLTYPE	CM	control_RBM20	5	15
COL15A1	2.29	0.024	0.0616	0.0169	3.27	14.3	0.000907	1.62	RV	CELLTYPE	CM	control_RBM20	5	15
TLL2	2.28	0.000899	0.147	0.0406	4.55	36.3	3.23e-06	3.05	RV	CELLTYPE	CM	control_RBM20	5	15
GRB7	2.26	0.0123	0.0162	0.00351	1.42	17.9	0.0003	1.91	RV	CELLTYPE	CM	control_RBM20	5	15
AC092131.1	2.25	0.00601	0.0144	0.00426	1.54	22.1	9.01e-05	2.22	RV	CELLTYPE	CM	control_RBM20	5	15
AC012574.2	2.24	0.0169	0.0262	0.00869	2.45	16.2	0.000503	1.77	RV	CELLTYPE	CM	control_RBM20	5	15
AC007126.1	2.22	0.0116	0.0399	0.0134	2.8	18.2	0.00027	1.93	RV	CELLTYPE	CM	control_RBM20	5	15
ZMAT4	2.18	0.019	0.0734	0.0238	3.89	15.6	0.000604	1.72	RV	CELLTYPE	CM	control_RBM20	5	15
CHDH	2.17	0.00589	0.028	0.00755	2.18	22.2	8.75e-05	2.23	RV	CELLTYPE	CM	control_RBM20	5	15
ADRB1	2.15	0.0109	0.236	0.0768	5.39	18.7	0.000236	1.96	RV	CELLTYPE	CM	control_RBM20	5	15
S1PR3	2.13	0.00427	0.0254	0.00637	2.04	24.5	4.72e-05	2.37	RV	CELLTYPE	CM	control_RBM20	5	15
MLXIPL	2.12	0.0268	0.0237	0.0074	2.13	13.8	0.00109	1.57	RV	CELLTYPE	CM	control_RBM20	5	15
BMP7	2.11	0.00177	0.0513	0.0148	2.99	31.1	9.98e-06	2.75	RV	CELLTYPE	CM	control_RBM20	5	15
AC090193.1	2.1	0.0175	0.0868	0.0268	3.94	16	0.000531	1.76	RV	CELLTYPE	CM	control_RBM20	5	15
SEC14L5	2.09	0.00412	0.0564	0.0195	3.34	25	4.26e-05	2.39	RV	CELLTYPE	CM	control_RBM20	5	15
AC016650.1	2.08	0.00114	0.389	0.118	5.94	34.8	4.44e-06	2.94	RV	CELLTYPE	CM	control_RBM20	5	15
AC004520.1	2.06	0.00594	0.0144	0.00434	1.48	22.1	8.87e-05	2.23	RV	CELLTYPE	CM	control_RBM20	5	15
LINC01807	2.06	0.00281	0.0499	0.0144	3.11	27.9	2.04e-05	2.55	RV	CELLTYPE	CM	control_RBM20	5	15
SMILR	2.06	0.0116	0.0445	0.0149	2.83	18.2	0.000268	1.94	RV	CELLTYPE	CM	control_RBM20	5	15
IDH2-DT	2	0.00155	0.122	0.0427	4.38	32.3	7.65e-06	2.81	RV	CELLTYPE	CM	control_RBM20	5	15
PPP1R1A	2	0.0198	0.0295	0.00988	2.44	15.3	0.000657	1.7	RV	CELLTYPE	CM	control_RBM20	5	15
AC005696.1	1.98	0.0177	0.0531	0.0174	3.35	15.9	0.000542	1.75	RV	CELLTYPE	CM	control_RBM20	5	15
AC100872.1	1.96	0.00114	0.205	0.0621	5.02	34.7	4.58e-06	2.94	RV	CELLTYPE	CM	control_RBM20	5	15
AL442647.1	1.9	0.0215	0.0333	0.0145	2.55	14.8	0.00077	1.67	RV	CELLTYPE	CM	control_RBM20	5	15
B3GALT2	1.89	0.00155	0.0712	0.0247	3.66	32.2	7.73e-06	2.81	RV	CELLTYPE	CM	control_RBM20	5	15
EFEMP1	1.89	0.00473	0.0712	0.0242	3.59	23.8	5.78e-05	2.32	RV	CELLTYPE	CM	control_RBM20	5	15
LINC01550	1.87	0.00116	0.169	0.0609	4.83	34.2	5.02e-06	2.94	RV	CELLTYPE	CM	control_RBM20	5	15
MARCH11	1.86	0.00396	0.327	0.122	5.79	25.5	3.68e-05	2.4	RV	CELLTYPE	CM	control_RBM20	5	15
EXPH5	1.82	0.00155	0.061	0.023	3.49	32.2	7.77e-06	2.81	RV	CELLTYPE	CM	control_RBM20	5	15
LINC01151	1.82	0.0137	0.175	0.0589	4.72	17.3	0.000354	1.86	RV	CELLTYPE	CM	control_RBM20	5	15
PLN	1.82	0.0305	3.19	1.32	9.22	13.2	0.00134	1.52	RV	CELLTYPE	CM	control_RBM20	5	15
SH3RF2	1.81	0.0325	1.86	0.573	8.26	12.9	0.00148	1.49	RV	CELLTYPE	CM	control_RBM20	5	15
LPCAT4	1.8	0.00412	0.214	0.0794	5.1	25	4.22e-05	2.39	RV	CELLTYPE	CM	control_RBM20	5	15
TRPC4	1.79	0.00698	0.13	0.053	4.47	21.3	0.000113	2.16	RV	CELLTYPE	CM	control_RBM20	5	15
AC007370.1	1.78	0.0365	0.0155	0.00696	1.71	12.3	0.0018	1.44	RV	CELLTYPE	CM	control_RBM20	5	15
PLK2	1.78	0.0158	0.107	0.0389	4.27	16.6	0.000441	1.8	RV	CELLTYPE	CM	control_RBM20	5	15
SLIT2	1.78	0.0331	0.0855	0.0373	3.9	12.8	0.00153	1.48	RV	CELLTYPE	CM	control_RBM20	5	15
CPS1	1.76	0.0468	0.0811	0.0404	4.11	11.2	0.00267	1.33	RV	CELLTYPE	CM	control_RBM20	5	15
PHACTR3	1.75	0.0124	0.254	0.0921	5.41	17.8	0.000303	1.91	RV	CELLTYPE	CM	control_RBM20	5	15
SMCO1	1.75	0.00423	0.0808	0.0312	3.8	24.8	4.45e-05	2.37	RV	CELLTYPE	CM	control_RBM20	5	15
NKAPL	1.74	0.000145	0.101	0.038	4.12	52.8	1.69e-07	3.84	RV	CELLTYPE	CM	control_RBM20	5	15
AF196972.1	1.73	0.0264	0.0137	0.0057	1.47	13.9	0.00106	1.58	RV	CELLTYPE	CM	control_RBM20	5	15
LRP1	1.72	0.0151	0.261	0.0989	5.46	16.9	0.000407	1.82	RV	CELLTYPE	CM	control_RBM20	5	15
CORIN	1.69	0.0103	1.73	0.641	8.11	19	0.000215	1.99	RV	CELLTYPE	CM	control_RBM20	5	15
IL17RB	1.69	0.0173	0.038	0.0152	2.66	16	0.000522	1.76	RV	CELLTYPE	CM	control_RBM20	5	15
AL845331.2	1.67	0.0136	0.356	0.155	6.01	17.4	0.000345	1.87	RV	CELLTYPE	CM	control_RBM20	5	15
HTRA3	1.67	0.0346	0.0342	0.0174	2.64	12.6	0.00164	1.46	RV	CELLTYPE	CM	control_RBM20	5	15
KLHL32	1.67	0.00444	0.057	0.0235	3.29	24.3	5.04e-05	2.35	RV	CELLTYPE	CM	control_RBM20	5	15
AL451069.1	1.66	0.00866	0.131	0.0544	4.53	20	0.000162	2.06	RV	CELLTYPE	CM	control_RBM20	5	15
RGMA	1.66	0.00961	0.0375	0.0174	2.8	19.3	0.000196	2.02	RV	CELLTYPE	CM	control_RBM20	5	15
IDH2	1.65	0.000711	0.867	0.394	7.28	38	2.32e-06	3.15	RV	CELLTYPE	CM	control_RBM20	5	15
LINC01936	1.65	0.0123	0.322	0.137	5.81	17.9	0.000298	1.91	RV	CELLTYPE	CM	control_RBM20	5	15
ANKRD18A	1.62	0.0482	0.046	0.0205	2.96	11.1	0.00283	1.32	RV	CELLTYPE	CM	control_RBM20	5	15
HCFC1R1	1.61	0.00788	0.0482	0.0227	3.19	20.6	0.000136	2.1	RV	CELLTYPE	CM	control_RBM20	5	15
PDE4B	1.61	0.044	0.288	0.124	5.69	11.5	0.0024	1.36	RV	CELLTYPE	CM	control_RBM20	5	15
LONRF3	1.59	0.0203	0.0227	0.0112	2.01	15.1	0.000697	1.69	RV	CELLTYPE	CM	control_RBM20	5	15
NTRK3	1.58	0.02	0.0891	0.0394	3.79	15.3	0.000673	1.7	RV	CELLTYPE	CM	control_RBM20	5	15
AQP4	1.55	0.0209	0.0385	0.0186	2.87	15	0.000737	1.68	RV	CELLTYPE	CM	control_RBM20	5	15
HRH2	1.55	0.00411	0.342	0.163	5.91	25.2	4e-05	2.39	RV	CELLTYPE	CM	control_RBM20	5	15
AC009720.1	1.52	0.0264	0.0354	0.0153	2.63	13.9	0.00106	1.58	RV	CELLTYPE	CM	control_RBM20	5	15
BX088645.1	1.51	0.035	0.037	0.019	2.72	12.5	0.0017	1.46	RV	CELLTYPE	CM	control_RBM20	5	15
AC110023.1	1.5	0.0155	0.0208	0.00939	1.94	16.7	0.000423	1.81	RV	CELLTYPE	CM	control_RBM20	5	15
AC114316.2	1.5	0.0396	0.158	0.075	4.78	12	0.00202	1.4	RV	CELLTYPE	CM	control_RBM20	5	15
TIFA	1.49	0.0327	0.0154	0.00706	1.51	12.9	0.0015	1.49	RV	CELLTYPE	CM	control_RBM20	5	15
SAMD10	1.48	0.025	0.0141	0.00592	1.47	14.1	0.000981	1.6	RV	CELLTYPE	CM	control_RBM20	5	15
SLC26A9	1.48	0.0303	0.0445	0.0217	3.09	13.2	0.00132	1.52	RV	CELLTYPE	CM	control_RBM20	5	15
KCNJ5	1.46	0.0113	0.0703	0.0337	3.58	18.4	0.000252	1.95	RV	CELLTYPE	CM	control_RBM20	5	15
BMS1P14	1.45	0.0496	0.414	0.219	6.3	11	0.00296	1.3	RV	CELLTYPE	CM	control_RBM20	5	15
KCNMA1	1.45	0.00756	0.0474	0.0229	3.07	20.8	0.000129	2.12	RV	CELLTYPE	CM	control_RBM20	5	15
PCOLCE	1.45	0.0307	0.0414	0.02	2.92	13.1	0.00136	1.51	RV	CELLTYPE	CM	control_RBM20	5	15
SCN9A	1.45	0.00543	0.0161	0.00733	1.61	22.7	7.6e-05	2.26	RV	CELLTYPE	CM	control_RBM20	5	15
LINC01482	1.44	0.0308	0.066	0.0382	3.65	13.1	0.00138	1.51	RV	CELLTYPE	CM	control_RBM20	5	15
LINC01703	1.44	0.0335	0.0131	0.00681	1.39	12.7	0.00157	1.47	RV	CELLTYPE	CM	control_RBM20	5	15
AL033504.1	1.43	0.00847	0.143	0.0658	4.56	20.1	0.000155	2.07	RV	CELLTYPE	CM	control_RBM20	5	15
STEAP3	1.43	0.0358	0.02	0.01	1.94	12.4	0.00176	1.45	RV	CELLTYPE	CM	control_RBM20	5	15
AP002989.1	1.42	0.0477	0.0208	0.0105	1.95	11.1	0.00278	1.32	RV	CELLTYPE	CM	control_RBM20	5	15
MEI4	1.42	0.00741	0.0695	0.0479	3.73	20.9	0.000126	2.13	RV	CELLTYPE	CM	control_RBM20	5	15
AC022034.2	1.41	0.0121	1.26	0.786	7.87	17.9	0.000293	1.92	RV	CELLTYPE	CM	control_RBM20	5	15
PECR	1.4	0.0329	0.0303	0.0138	2.39	12.8	0.00152	1.48	RV	CELLTYPE	CM	control_RBM20	5	15
RALYL	1.4	0.00717	1.76	0.899	8.32	21	0.00012	2.14	RV	CELLTYPE	CM	control_RBM20	5	15
COL6A2	1.39	0.00698	0.189	0.103	5.03	21.3	0.000112	2.16	RV	CELLTYPE	CM	control_RBM20	5	15
FGF12	1.38	0.00589	27.2	13.1	12.2	22.2	8.71e-05	2.23	RV	CELLTYPE	CM	control_RBM20	5	15
ARHGAP22	1.37	0.0264	0.0682	0.0339	3.53	13.9	0.00106	1.58	RV	CELLTYPE	CM	control_RBM20	5	15
HOOK1	1.37	0.00423	0.0451	0.0243	3.03	24.7	4.54e-05	2.37	RV	CELLTYPE	CM	control_RBM20	5	15
STEAP2	1.37	0.00547	0.095	0.0539	4.18	22.7	7.69e-05	2.26	RV	CELLTYPE	CM	control_RBM20	5	15
SLC35F1	1.36	0.0185	0.271	0.151	5.65	15.7	0.000576	1.73	RV	CELLTYPE	CM	control_RBM20	5	15
ADAMTS7	1.35	0.0471	0.305	0.151	5.63	11.2	0.00269	1.33	RV	CELLTYPE	CM	control_RBM20	5	15
CEP85L	1.35	0.0169	1.03	0.584	7.61	16.2	0.000503	1.77	RV	CELLTYPE	CM	control_RBM20	5	15
SCN1A	1.35	0.0136	0.0419	0.0236	2.99	17.4	0.000348	1.87	RV	CELLTYPE	CM	control_RBM20	5	15
SAMD5	1.34	0.00528	0.191	0.0988	5.01	22.9	7.2e-05	2.28	RV	CELLTYPE	CM	control_RBM20	5	15
SYP	1.34	0.00501	0.0209	0.0125	2	23.2	6.63e-05	2.3	RV	CELLTYPE	CM	control_RBM20	5	15
AC109927.1	1.33	0.0307	0.103	0.0511	4.05	13.1	0.00136	1.51	RV	CELLTYPE	CM	control_RBM20	5	15
AP003170.3	1.33	0.0421	0.0611	0.0348	3.6	11.7	0.00223	1.38	RV	CELLTYPE	CM	control_RBM20	5	15
ARL4A	1.33	0.0395	0.0389	0.0212	2.85	12	0.00201	1.4	RV	CELLTYPE	CM	control_RBM20	5	15
SEL1L3	1.32	0.0496	0.0201	0.00968	1.7	10.9	0.00296	1.3	RV	CELLTYPE	CM	control_RBM20	5	15
GALE	1.31	0.00528	0.0276	0.0143	2.3	22.9	7.27e-05	2.28	RV	CELLTYPE	CM	control_RBM20	5	15
STARD4-AS1	1.31	0.0473	0.192	0.0984	5.07	11.2	0.00271	1.32	RV	CELLTYPE	CM	control_RBM20	5	15
CRACR2B	1.3	0.0178	0.0459	0.0264	3.12	15.9	0.000546	1.75	RV	CELLTYPE	CM	control_RBM20	5	15
FAM78A	1.3	0.0323	0.0477	0.0251	3.08	12.9	0.00147	1.49	RV	CELLTYPE	CM	control_RBM20	5	15
LPAR5	1.3	0.00826	0.0289	0.0187	2.46	20.3	0.000148	2.08	RV	CELLTYPE	CM	control_RBM20	5	15
VIPR2	1.3	0.000636	0.921	0.497	7.34	38.8	1.99e-06	3.2	RV	CELLTYPE	CM	control_RBM20	5	15
CPNE4	1.29	0.0137	0.493	0.29	6.52	17.3	0.000351	1.86	RV	CELLTYPE	CM	control_RBM20	5	15
NHS	1.29	0.00543	0.16	0.111	4.78	22.7	7.57e-05	2.26	RV	CELLTYPE	CM	control_RBM20	5	15
SLC30A10	1.29	0.00234	0.213	0.109	5.25	29.2	1.51e-05	2.63	RV	CELLTYPE	CM	control_RBM20	5	15
SPHKAP	1.29	0.00501	2.47	1.31	8.76	23.3	6.59e-05	2.3	RV	CELLTYPE	CM	control_RBM20	5	15
AC138904.3	1.28	0.0196	0.502	0.278	6.42	15.4	0.000638	1.71	RV	CELLTYPE	CM	control_RBM20	5	15
PPP1R1C	1.28	0.00866	1.05	0.563	7.51	19.9	0.000163	2.06	RV	CELLTYPE	CM	control_RBM20	5	15
AC007100.1	1.27	0.0197	0.0945	0.0511	4.02	15.3	0.000652	1.71	RV	CELLTYPE	CM	control_RBM20	5	15
LINC02133	1.27	0.0468	0.0186	0.0126	1.77	11.2	0.00266	1.33	RV	CELLTYPE	CM	control_RBM20	5	15
GJA1	1.26	0.00606	0.264	0.151	5.64	22	9.13e-05	2.22	RV	CELLTYPE	CM	control_RBM20	5	15
STRIP2	1.26	0.0027	0.26	0.146	5.47	28.3	1.86e-05	2.57	RV	CELLTYPE	CM	control_RBM20	5	15
NTM	1.25	0.0376	0.11	0.0697	4.32	12.2	0.00187	1.43	RV	CELLTYPE	CM	control_RBM20	5	15
SBK1	1.25	0.0291	0.0571	0.033	3.31	13.5	0.00122	1.54	RV	CELLTYPE	CM	control_RBM20	5	15
AC129102.1	1.24	0.0487	0.104	0.0604	4.31	11	0.00288	1.31	RV	CELLTYPE	CM	control_RBM20	5	15
AL031280.1	1.23	0.044	0.0723	0.041	3.7	11.5	0.0024	1.36	RV	CELLTYPE	CM	control_RBM20	5	15
AP000892.1	1.23	0.0476	0.0242	0.0148	2.22	11.1	0.00276	1.32	RV	CELLTYPE	CM	control_RBM20	5	15
ST8SIA1	1.23	0.05	0.0273	0.0185	2.37	10.9	0.00299	1.3	RV	CELLTYPE	CM	control_RBM20	5	15
TENT5C	1.23	0.0338	0.0695	0.0345	3.57	12.7	0.00158	1.47	RV	CELLTYPE	CM	control_RBM20	5	15
SMC2-AS1	1.22	0.0273	0.0301	0.0177	2.47	13.7	0.00112	1.56	RV	CELLTYPE	CM	control_RBM20	5	15
ETS1	1.21	0.0407	0.0839	0.0429	3.74	11.9	0.00211	1.39	RV	CELLTYPE	CM	control_RBM20	5	15
WEE2-AS1	1.2	0.0102	0.0372	0.0229	2.81	19	0.000212	1.99	RV	CELLTYPE	CM	control_RBM20	5	15
FAAH	1.19	0.035	0.0215	0.0146	2.14	12.5	0.00171	1.46	RV	CELLTYPE	CM	control_RBM20	5	15
PITPNM2	1.19	0.0383	0.406	0.231	6.09	12.2	0.00192	1.42	RV	CELLTYPE	CM	control_RBM20	5	15
SCUBE3	1.19	0.00578	0.2	0.116	5.12	22.3	8.43e-05	2.24	RV	CELLTYPE	CM	control_RBM20	5	15
TIMP2	1.19	0.0116	0.0849	0.0564	3.88	18.3	0.000265	1.94	RV	CELLTYPE	CM	control_RBM20	5	15
ABCA7	1.18	0.0498	0.0366	0.0205	2.69	10.9	0.00298	1.3	RV	CELLTYPE	CM	control_RBM20	5	15
PKNOX2	1.18	0.00895	0.0608	0.0353	3.44	19.7	0.000175	2.05	RV	CELLTYPE	CM	control_RBM20	5	15
NFE2L3	1.17	0.00573	0.339	0.203	5.99	22.4	8.28e-05	2.24	RV	CELLTYPE	CM	control_RBM20	5	15
TBX20	1.17	0.0155	1.47	0.891	8.07	16.7	0.000425	1.81	RV	CELLTYPE	CM	control_RBM20	5	15
ABCA6	1.16	0.0477	0.0988	0.0613	4.18	11.1	0.00278	1.32	RV	CELLTYPE	CM	control_RBM20	5	15
LINC02334	1.16	0.0131	0.821	0.491	7.18	17.6	0.000328	1.88	RV	CELLTYPE	CM	control_RBM20	5	15
TEAD2	1.16	0.032	0.0534	0.0322	3.32	12.9	0.00145	1.5	RV	CELLTYPE	CM	control_RBM20	5	15
HCN1	1.15	0.035	0.0473	0.0296	3.19	12.5	0.00169	1.46	RV	CELLTYPE	CM	control_RBM20	5	15
SLC12A7	1.15	0.00957	0.416	0.241	6.19	19.3	0.000193	2.02	RV	CELLTYPE	CM	control_RBM20	5	15
NRP1	1.14	0.00281	1.68	1.05	8.25	27.9	2.06e-05	2.55	RV	CELLTYPE	CM	control_RBM20	5	15
SIGIRR	1.14	0.0292	0.0517	0.0303	3.24	13.4	0.00124	1.53	RV	CELLTYPE	CM	control_RBM20	5	15
MAP3K14	1.13	0.0419	0.492	0.288	6.36	11.8	0.00221	1.38	RV	CELLTYPE	CM	control_RBM20	5	15
COMTD1	1.12	0.0109	0.147	0.087	4.73	18.7	0.000233	1.96	RV	CELLTYPE	CM	control_RBM20	5	15
CORO6	1.12	0.0268	0.334	0.213	5.98	13.8	0.00108	1.57	RV	CELLTYPE	CM	control_RBM20	5	15
IGFBP5	1.11	0.011	0.081	0.0494	3.86	18.6	0.000239	1.96	RV	CELLTYPE	CM	control_RBM20	5	15
DNM1	1.1	0.0148	0.0301	0.0216	2.51	17	0.000394	1.83	RV	CELLTYPE	CM	control_RBM20	5	15
FSD2	1.08	0.0431	1.58	0.99	8.19	11.6	0.00232	1.37	RV	CELLTYPE	CM	control_RBM20	5	15
ISOC1	1.08	0.0117	0.171	0.123	5.01	18.2	0.000273	1.93	RV	CELLTYPE	CM	control_RBM20	5	15
ITGA3	1.08	0.0455	0.185	0.116	4.98	11.4	0.00252	1.34	RV	CELLTYPE	CM	control_RBM20	5	15
TKT	1.08	0.0427	0.191	0.117	5.05	11.7	0.00228	1.37	RV	CELLTYPE	CM	control_RBM20	5	15
TMEM220-AS1	1.08	0.017	0.0452	0.0317	3.13	16.1	0.00051	1.77	RV	CELLTYPE	CM	control_RBM20	5	15
AL138828.1	1.07	0.0268	0.622	0.414	6.88	13.8	0.00108	1.57	RV	CELLTYPE	CM	control_RBM20	5	15
CNPY4	1.07	0.0414	0.0167	0.0101	1.66	11.8	0.00217	1.38	RV	CELLTYPE	CM	control_RBM20	5	15
FAM81A	1.07	0.0333	0.0722	0.0495	3.75	12.7	0.00155	1.48	RV	CELLTYPE	CM	control_RBM20	5	15
IFRD2	1.07	0.00489	0.152	0.0998	4.87	23.5	6.19e-05	2.31	RV	CELLTYPE	CM	control_RBM20	5	15
PPP1R13L	1.06	0.00412	0.742	0.486	7.04	25	4.26e-05	2.39	RV	CELLTYPE	CM	control_RBM20	5	15
AC007262.2	1.05	0.0135	0.136	0.0795	4.59	17.4	0.000343	1.87	RV	CELLTYPE	CM	control_RBM20	5	15
AC009226.1	1.05	0.0179	0.0287	0.0185	2.37	15.9	0.00055	1.75	RV	CELLTYPE	CM	control_RBM20	5	15
AQP7	1.05	0.0168	1.45	0.988	8.11	16.2	0.000492	1.77	RV	CELLTYPE	CM	control_RBM20	5	15
POLM	1.04	0.00411	0.17	0.107	4.95	25.2	4.04e-05	2.39	RV	CELLTYPE	CM	control_RBM20	5	15
ADAMTS15	1.02	0.0193	0.218	0.145	5.21	15.5	0.000624	1.71	RV	CELLTYPE	CM	control_RBM20	5	15
PFKFB3	1.02	0.0034	0.154	0.101	4.77	26.6	2.81e-05	2.47	RV	CELLTYPE	CM	control_RBM20	5	15
SH3KBP1	1.02	0.025	0.407	0.271	6.2	14.1	0.000982	1.6	RV	CELLTYPE	CM	control_RBM20	5	15
TRMT9B	1.02	0.023	0.289	0.19	5.72	14.5	0.000856	1.64	RV	CELLTYPE	CM	control_RBM20	5	15
B4GALNT3	1.01	0.0401	1.09	0.742	7.62	12	0.00206	1.4	RV	CELLTYPE	CM	control_RBM20	5	15
GPC6	1.01	0.0131	0.208	0.132	5.24	17.6	0.000326	1.88	RV	CELLTYPE	CM	control_RBM20	5	15
MAN1C1	1.01	0.0455	0.332	0.207	5.76	11.4	0.00253	1.34	RV	CELLTYPE	CM	control_RBM20	5	15
MTA1	1.01	0.00957	0.37	0.242	6.04	19.4	0.000193	2.02	RV	CELLTYPE	CM	control_RBM20	5	15
PLPP7	1.01	0.0332	0.485	0.326	6.43	12.8	0.00154	1.48	RV	CELLTYPE	CM	control_RBM20	5	15
TMEM106C	0.997	0.0122	0.0539	0.0371	3.39	17.9	0.000295	1.91	RV	CELLTYPE	CM	control_RBM20	5	15
DNASE1L1	0.994	0.0458	0.102	0.0714	4.28	11.3	0.00256	1.34	RV	CELLTYPE	CM	control_RBM20	5	15
SLC29A1	0.986	0.0348	0.368	0.248	6.12	12.6	0.00165	1.46	RV	CELLTYPE	CM	control_RBM20	5	15
C2orf68	0.975	0.00427	0.101	0.0763	4.26	24.5	4.81e-05	2.37	RV	CELLTYPE	CM	control_RBM20	5	15
SNHG25	0.975	0.00956	0.24	0.176	5.5	19.4	0.000191	2.02	RV	CELLTYPE	CM	control_RBM20	5	15
STXBP6	0.967	0.00333	1.26	0.915	7.81	26.7	2.73e-05	2.48	RV	CELLTYPE	CM	control_RBM20	5	15
TRDN-AS1	0.964	0.01	7.31	5.2	10.4	19.1	0.000207	2	RV	CELLTYPE	CM	control_RBM20	5	15
TMEM220	0.963	0.00556	0.216	0.153	5.32	22.6	7.92e-05	2.26	RV	CELLTYPE	CM	control_RBM20	5	15
TMEM65	0.962	0.0183	2.12	1.33	8.51	15.8	0.000571	1.74	RV	CELLTYPE	CM	control_RBM20	5	15
EHD4	0.96	0.00548	0.294	0.226	5.76	22.6	7.76e-05	2.26	RV	CELLTYPE	CM	control_RBM20	5	15
AC008691.1	0.947	0.035	0.0808	0.0638	3.97	12.5	0.0017	1.46	RV	CELLTYPE	CM	control_RBM20	5	15
ALG3	0.936	0.02	0.0311	0.0254	2.65	15.3	0.000671	1.7	RV	CELLTYPE	CM	control_RBM20	5	15
LSMEM2	0.935	0.026	0.0413	0.0296	2.93	14	0.00103	1.59	RV	CELLTYPE	CM	control_RBM20	5	15
PPP1R12B	0.935	0.0103	8.19	5.66	10.5	19	0.000216	1.99	RV	CELLTYPE	CM	control_RBM20	5	15
ZNF526	0.935	0.0311	0.02	0.0136	1.96	13.1	0.0014	1.51	RV	CELLTYPE	CM	control_RBM20	5	15
INPP5J	0.934	0.011	0.043	0.0307	2.99	18.6	0.00024	1.96	RV	CELLTYPE	CM	control_RBM20	5	15
HEATR5B	0.931	0.00895	0.749	0.567	7.16	19.7	0.000176	2.05	RV	CELLTYPE	CM	control_RBM20	5	15
CERS4	0.929	0.0246	0.342	0.24	5.92	14.2	0.000956	1.61	RV	CELLTYPE	CM	control_RBM20	5	15
STEAP1B	0.924	0.0397	0.107	0.0827	4.39	12	0.00203	1.4	RV	CELLTYPE	CM	control_RBM20	5	15
NEIL1	0.923	0.0027	0.0876	0.0631	4.04	28.2	1.9e-05	2.57	RV	CELLTYPE	CM	control_RBM20	5	15
RNF5	0.91	0.0173	0.0418	0.0308	3.04	16.1	0.000519	1.76	RV	CELLTYPE	CM	control_RBM20	5	15
PYGO1	0.906	0.037	0.0414	0.0307	2.92	12.3	0.00183	1.43	RV	CELLTYPE	CM	control_RBM20	5	15
FLOT2	0.905	0.0451	0.0798	0.058	3.84	11.4	0.0025	1.35	RV	CELLTYPE	CM	control_RBM20	5	15
ASB10	0.901	0.0107	0.235	0.163	5.43	18.8	0.000226	1.97	RV	CELLTYPE	CM	control_RBM20	5	15
CES2	0.896	0.0403	0.253	0.196	5.62	11.9	0.00207	1.39	RV	CELLTYPE	CM	control_RBM20	5	15
MAPKAPK3	0.884	0.0273	0.265	0.183	5.55	13.7	0.00112	1.56	RV	CELLTYPE	CM	control_RBM20	5	15
SMYD1	0.882	0.0427	1.48	1.09	8.09	11.7	0.00228	1.37	RV	CELLTYPE	CM	control_RBM20	5	15
ZNF337-AS1	0.876	0.0162	0.0665	0.0503	3.63	16.5	0.00046	1.79	RV	CELLTYPE	CM	control_RBM20	5	15
PDE7B	0.874	0.0207	0.727	0.551	7.09	15	0.00072	1.68	RV	CELLTYPE	CM	control_RBM20	5	15
KLHDC8B	0.873	0.0424	0.118	0.0951	4.49	11.7	0.00225	1.37	RV	CELLTYPE	CM	control_RBM20	5	15
SGF29	0.866	0.024	0.0699	0.0548	3.77	14.3	0.000906	1.62	RV	CELLTYPE	CM	control_RBM20	5	15
PKP4	0.856	0.0246	0.437	0.324	6.34	14.2	0.000951	1.61	RV	CELLTYPE	CM	control_RBM20	5	15
RSU1	0.856	0.00589	0.44	0.345	6.36	22.2	8.64e-05	2.23	RV	CELLTYPE	CM	control_RBM20	5	15
MTUS2	0.832	0.00713	2.3	1.8	8.74	21.1	0.000118	2.15	RV	CELLTYPE	CM	control_RBM20	5	15
NRSN2	0.827	0.0259	0.0428	0.0331	3	14	0.00103	1.59	RV	CELLTYPE	CM	control_RBM20	5	15
ADAM23	0.822	0.00381	1.08	0.816	7.61	25.8	3.44e-05	2.42	RV	CELLTYPE	CM	control_RBM20	5	15
FGF7	0.82	0.0418	0.224	0.159	5.31	11.8	0.0022	1.38	RV	CELLTYPE	CM	control_RBM20	5	15
SGCB	0.82	0.0491	0.166	0.123	4.93	11	0.00292	1.31	RV	CELLTYPE	CM	control_RBM20	5	15
DMAC2	0.809	0.00871	0.105	0.0802	4.31	19.9	0.000166	2.06	RV	CELLTYPE	CM	control_RBM20	5	15
GSS	0.806	0.0166	0.123	0.1	4.6	16.3	0.000481	1.78	RV	CELLTYPE	CM	control_RBM20	5	15
KIFC3	0.8	0.0457	0.629	0.502	6.82	11.4	0.00255	1.34	RV	CELLTYPE	CM	control_RBM20	5	15
BLVRB	0.795	0.0306	0.184	0.156	5.18	13.2	0.00135	1.51	RV	CELLTYPE	CM	control_RBM20	5	15
AC008537.1	0.781	0.0374	0.116	0.0936	4.47	12.2	0.00185	1.43	RV	CELLTYPE	CM	control_RBM20	5	15
LHFPL6	0.78	0.0185	2.46	1.95	8.8	15.7	0.000578	1.73	RV	CELLTYPE	CM	control_RBM20	5	15
SDK1	0.773	0.0477	0.791	0.612	7.14	11.1	0.00277	1.32	RV	CELLTYPE	CM	control_RBM20	5	15
STPG2	0.748	0.0468	0.185	0.153	5.13	11.2	0.00266	1.33	RV	CELLTYPE	CM	control_RBM20	5	15
NPRL2	0.746	0.0433	0.0328	0.0278	2.74	11.6	0.00235	1.36	RV	CELLTYPE	CM	control_RBM20	5	15
ARAF	0.741	0.0495	0.09	0.0788	4.18	11	0.00294	1.31	RV	CELLTYPE	CM	control_RBM20	5	15
TUBB6	0.738	0.0286	0.275	0.225	5.68	13.5	0.00119	1.54	RV	CELLTYPE	CM	control_RBM20	5	15
RHOA	0.733	0.0133	0.243	0.208	5.5	17.5	0.000335	1.88	RV	CELLTYPE	CM	control_RBM20	5	15
ZNF76	0.733	0.0303	0.358	0.299	6.12	13.2	0.00133	1.52	RV	CELLTYPE	CM	control_RBM20	5	15
PNRC2	0.729	0.0364	0.122	0.102	4.6	12.3	0.00179	1.44	RV	CELLTYPE	CM	control_RBM20	5	15
SF3A2	0.727	0.0224	0.0658	0.0586	3.71	14.7	0.000812	1.65	RV	CELLTYPE	CM	control_RBM20	5	15
ELOA-AS1	0.707	0.00868	0.2	0.165	5.26	19.9	0.000164	2.06	RV	CELLTYPE	CM	control_RBM20	5	15
SUMF2	0.702	0.0121	0.19	0.166	5.18	17.9	0.000292	1.92	RV	CELLTYPE	CM	control_RBM20	5	15
MET	0.695	0.038	0.119	0.103	4.43	12.2	0.0019	1.42	RV	CELLTYPE	CM	control_RBM20	5	15
RTKN	0.694	0.0468	0.0458	0.0374	3.12	11.2	0.00266	1.33	RV	CELLTYPE	CM	control_RBM20	5	15
GNAI3	0.685	0.0297	0.365	0.309	6.06	13.3	0.00128	1.53	RV	CELLTYPE	CM	control_RBM20	5	15
RBFOX1	0.682	0.0358	3.83	3.18	9.47	12.4	0.00176	1.45	RV	CELLTYPE	CM	control_RBM20	5	15
SHARPIN	0.681	0.0168	0.124	0.108	4.6	16.2	0.000492	1.77	RV	CELLTYPE	CM	control_RBM20	5	15
C6orf136	0.676	0.0233	0.121	0.109	4.54	14.5	0.000865	1.63	RV	CELLTYPE	CM	control_RBM20	5	15
ACAT1	0.674	0.0209	0.7	0.61	7.08	15	0.000735	1.68	RV	CELLTYPE	CM	control_RBM20	5	15
TRABD	0.67	0.023	0.2	0.166	5.27	14.5	0.000854	1.64	RV	CELLTYPE	CM	control_RBM20	5	15
HSPA12A	0.667	0.0294	0.202	0.168	5.22	13.4	0.00125	1.53	RV	CELLTYPE	CM	control_RBM20	5	15
GSTK1	0.66	0.0343	0.526	0.463	6.69	12.6	0.00162	1.46	RV	CELLTYPE	CM	control_RBM20	5	15
TEX2	0.642	0.0458	0.373	0.322	6.07	11.3	0.00256	1.34	RV	CELLTYPE	CM	control_RBM20	5	15
ENDOV	0.631	0.0468	0.0957	0.0832	4.22	11.2	0.00267	1.33	RV	CELLTYPE	CM	control_RBM20	5	15
TAB1	0.624	0.0413	0.14	0.121	4.72	11.8	0.00216	1.38	RV	CELLTYPE	CM	control_RBM20	5	15
URM1	0.617	0.0225	0.153	0.141	4.91	14.6	0.000823	1.65	RV	CELLTYPE	CM	control_RBM20	5	15
RMI1	0.607	0.0332	0.121	0.107	4.54	12.8	0.00154	1.48	RV	CELLTYPE	CM	control_RBM20	5	15
PGM1	0.604	0.0307	0.624	0.606	6.93	13.1	0.00136	1.51	RV	CELLTYPE	CM	control_RBM20	5	15
PIR	0.572	0.0238	0.459	0.426	6.48	14.4	0.000895	1.62	RV	CELLTYPE	CM	control_RBM20	5	15
ZBTB43	0.568	0.0262	0.657	0.63	6.98	13.9	0.00105	1.58	RV	CELLTYPE	CM	control_RBM20	5	15

## Sheet: control_TTN
Gene	logFC	FDR	mean_exp_control	mean_exp_genotype	logCPM	F	PValue	FDR_plot	Region	annotation_level	cell_type	comparison	Observations_genotype	Observations_reference
CCL2	7.16	0.00192	0.0543	0.000561	3.2	29.3	1.31e-05	2.72	RV	CELLTYPE	CM	control_TTN	6	15
PLA2G2A	6.05	0.00304	0.129	0.00272	4.43	25.9	2.97e-05	2.52	RV	CELLTYPE	CM	control_TTN	6	15
BHLHE40	3.76	0.0169	0.218	0.0265	5.11	15.1	0.000661	1.77	RV	CELLTYPE	CM	control_TTN	6	15
ELF3	3.76	0.0121	0.0411	0.00148	1.95	17	0.000363	1.92	RV	CELLTYPE	CM	control_TTN	6	15
ADH1B	3.64	0.0039	0.0441	0.00614	2.92	24.1	4.71e-05	2.41	RV	CELLTYPE	CM	control_TTN	6	15
SOCS3	3.54	0.00995	0.0203	0.00214	1.79	18.1	0.000255	2	RV	CELLTYPE	CM	control_TTN	6	15
LINC02029	3.53	0.0315	0.0154	0.00145	1.44	12.2	0.00181	1.5	RV	CELLTYPE	CM	control_TTN	6	15
APOD	3.48	0.0377	0.395	0.0355	6.2	11.4	0.00245	1.42	RV	CELLTYPE	CM	control_TTN	6	15
MGST1	3.37	0.00299	0.0465	0.00771	2.96	26	2.9e-05	2.52	RV	CELLTYPE	CM	control_TTN	6	15
GRXCR2	3.24	0.0138	1.73	0.354	8.11	16.2	0.000471	1.86	RV	CELLTYPE	CM	control_TTN	6	15
SLC2A3	3.12	0.0352	0.0181	0.00307	1.5	11.7	0.00217	1.45	RV	CELLTYPE	CM	control_TTN	6	15
CHRDL2	3.1	0.00985	0.0196	0.0031	1.67	18.2	0.000249	2.01	RV	CELLTYPE	CM	control_TTN	6	15
G0S2	3.05	0.00212	0.497	0.107	6.3	28.4	1.63e-05	2.67	RV	CELLTYPE	CM	control_TTN	6	15
FAM43A	3.04	0.00972	0.056	0.0115	3.32	18.3	0.000241	2.01	RV	CELLTYPE	CM	control_TTN	6	15
CDH6	2.96	0.0066	0.0419	0.0081	2.64	20.9	0.000113	2.18	RV	CELLTYPE	CM	control_TTN	6	15
CFD	2.94	0.02	0.396	0.0852	6.11	14.3	0.000874	1.7	RV	CELLTYPE	CM	control_TTN	6	15
NDC80	2.94	0.0164	0.0289	0.00696	2.22	15.3	0.000625	1.79	RV	CELLTYPE	CM	control_TTN	6	15
BMP7	2.92	4.33e-05	0.0513	0.00973	2.86	66.1	1.8e-08	4.36	RV	CELLTYPE	CM	control_TTN	6	15
AC008700.1	2.9	0.00869	0.18	0.0487	4.84	19	0.000194	2.06	RV	CELLTYPE	CM	control_TTN	6	15
LINC01193	2.89	0.0359	0.0218	0.00519	1.72	11.6	0.00223	1.45	RV	CELLTYPE	CM	control_TTN	6	15
CCBE1	2.73	0.0159	0.265	0.067	5.29	15.5	0.000587	1.8	RV	CELLTYPE	CM	control_TTN	6	15
EFEMP1	2.7	0.000147	0.0712	0.016	3.46	48.6	2.67e-07	3.83	RV	CELLTYPE	CM	control_TTN	6	15
COL15A1	2.64	0.00477	0.0616	0.0136	3.16	22.9	6.59e-05	2.32	RV	CELLTYPE	CM	control_TTN	6	15
FGF10	2.62	0.00984	0.0128	0.00315	1.16	18.3	0.000247	2.01	RV	CELLTYPE	CM	control_TTN	6	15
AC090541.1	2.58	0.0212	0.0644	0.0179	3.47	14	0.000953	1.67	RV	CELLTYPE	CM	control_TTN	6	15
KNG1	2.58	0.0187	0.0409	0.0122	2.89	14.7	0.000773	1.73	RV	CELLTYPE	CM	control_TTN	6	15
LINC01807	2.58	0.000232	0.0499	0.015	3.01	44.9	5.15e-07	3.64	RV	CELLTYPE	CM	control_TTN	6	15
ETNPPL	2.56	0.00339	0.0288	0.00617	1.93	25	3.74e-05	2.47	RV	CELLTYPE	CM	control_TTN	6	15
SLC36A2	2.55	0.0161	0.0459	0.0133	2.76	15.4	0.000602	1.79	RV	CELLTYPE	CM	control_TTN	6	15
AC137770.1	2.54	0.0108	0.378	0.122	5.93	17.6	0.000297	1.97	RV	CELLTYPE	CM	control_TTN	6	15
PRELID2	2.54	0.00839	3.87	1.26	9.3	19.2	0.000185	2.08	RV	CELLTYPE	CM	control_TTN	6	15
MAP3K8	2.52	0.0108	0.0498	0.014	3.04	17.6	0.000299	1.97	RV	CELLTYPE	CM	control_TTN	6	15
HTR4	2.5	0.00781	0.232	0.0836	5.25	19.7	0.000159	2.11	RV	CELLTYPE	CM	control_TTN	6	15
C3	2.46	0.018	0.0421	0.0117	2.87	14.8	0.000728	1.75	RV	CELLTYPE	CM	control_TTN	6	15
FAM84A	2.46	0.0129	0.0145	0.00482	1.32	16.6	0.000416	1.89	RV	CELLTYPE	CM	control_TTN	6	15
C1R	2.42	0.0117	0.049	0.0144	3.07	17.2	0.000342	1.93	RV	CELLTYPE	CM	control_TTN	6	15
CA14	2.41	0.00497	0.0137	0.00526	1.38	22.7	6.96e-05	2.3	RV	CELLTYPE	CM	control_TTN	6	15
LINC02177	2.41	0.00465	0.0532	0.0159	2.98	23.1	6.28e-05	2.33	RV	CELLTYPE	CM	control_TTN	6	15
MAP2K6	2.34	0.00359	0.0285	0.0091	2.15	24.6	4.16e-05	2.45	RV	CELLTYPE	CM	control_TTN	6	15
MID1IP1	2.34	0.0101	0.114	0.0354	4.26	18.1	0.000262	2	RV	CELLTYPE	CM	control_TTN	6	15
AL138831.1	2.25	0.00925	0.0257	0.0106	2.26	18.7	0.000218	2.03	RV	CELLTYPE	CM	control_TTN	6	15
PDGFRB	2.25	0.00504	0.0337	0.0116	2.52	22.5	7.27e-05	2.3	RV	CELLTYPE	CM	control_TTN	6	15
SH3RF2	2.24	0.00575	1.86	0.708	8.21	21.8	8.95e-05	2.24	RV	CELLTYPE	CM	control_TTN	6	15
AC092131.1	2.23	0.0015	0.0144	0.00619	1.45	30.6	9.49e-06	2.82	RV	CELLTYPE	CM	control_TTN	6	15
LRRC14B	2.22	0.00594	0.0487	0.022	3.13	21.5	9.53e-05	2.23	RV	CELLTYPE	CM	control_TTN	6	15
RPS6KB2-AS1	2.19	0.0277	0.0256	0.0115	2.28	12.8	0.00144	1.56	RV	CELLTYPE	CM	control_TTN	6	15
CCDC179	2.18	0.00339	0.0243	0.0104	2.14	25	3.75e-05	2.47	RV	CELLTYPE	CM	control_TTN	6	15
CHL1	2.17	0.0228	0.0806	0.0315	3.75	13.7	0.00108	1.64	RV	CELLTYPE	CM	control_TTN	6	15
EXD1	2.17	0.0217	0.0143	0.00572	1.53	13.9	0.000989	1.66	RV	CELLTYPE	CM	control_TTN	6	15
LINC02270	2.16	0.00731	0.126	0.054	4.39	20.2	0.000139	2.14	RV	CELLTYPE	CM	control_TTN	6	15
LRRC10	2.15	0.0302	0.0657	0.0286	3.45	12.4	0.00166	1.52	RV	CELLTYPE	CM	control_TTN	6	15
AL136317.2	2.14	0.0167	0.0253	0.0106	2.02	15.2	0.000651	1.78	RV	CELLTYPE	CM	control_TTN	6	15
AC005537.1	2.13	0.0169	0.0242	0.012	2.34	15.1	0.000662	1.77	RV	CELLTYPE	CM	control_TTN	6	15
ADIRF	2.13	0.0261	0.0274	0.0109	2.34	13.1	0.0013	1.58	RV	CELLTYPE	CM	control_TTN	6	15
CCDC190	2.13	0.00682	0.0163	0.00735	1.66	20.7	0.000122	2.17	RV	CELLTYPE	CM	control_TTN	6	15
ABHD14B	2.11	0.0335	0.055	0.0242	3.29	11.9	0.00201	1.48	RV	CELLTYPE	CM	control_TTN	6	15
FER1L6	2.1	0.00236	0.0471	0.0186	2.95	27.5	2.03e-05	2.63	RV	CELLTYPE	CM	control_TTN	6	15
S100A4	2.09	0.0459	0.0509	0.018	3.07	10.5	0.00343	1.34	RV	CELLTYPE	CM	control_TTN	6	15
AC108136.1	2.06	0.034	0.0226	0.00969	1.89	11.8	0.00206	1.47	RV	CELLTYPE	CM	control_TTN	6	15
CXCL12	2.06	0.0362	0.021	0.00788	1.76	11.6	0.00227	1.44	RV	CELLTYPE	CM	control_TTN	6	15
IQGAP2	2.06	0.0191	0.0487	0.018	3.15	14.6	0.000798	1.72	RV	CELLTYPE	CM	control_TTN	6	15
LINC00880	2.05	0.0134	0.152	0.0553	4.53	16.4	0.000438	1.87	RV	CELLTYPE	CM	control_TTN	6	15
AC113386.1	2.04	0.0197	0.0166	0.00655	1.48	14.4	0.000845	1.71	RV	CELLTYPE	CM	control_TTN	6	15
KIF26B-AS1	2.04	0.0015	0.0519	0.0228	3.09	30.6	9.5e-06	2.82	RV	CELLTYPE	CM	control_TTN	6	15
TESC	2.04	0.00145	0.306	0.107	5.5	31	8.79e-06	2.84	RV	CELLTYPE	CM	control_TTN	6	15
CHDH	2.01	0.00636	0.028	0.0105	2.1	21.1	0.000107	2.2	RV	CELLTYPE	CM	control_TTN	6	15
FABP4	2.01	0.0132	0.0441	0.0195	2.97	16.5	0.000428	1.88	RV	CELLTYPE	CM	control_TTN	6	15
AC132803.1	2	0.0161	0.0145	0.00595	1.28	15.4	0.000604	1.79	RV	CELLTYPE	CM	control_TTN	6	15
CORIN	2	0.0126	1.73	0.699	8.04	16.8	0.000392	1.9	RV	CELLTYPE	CM	control_TTN	6	15
LINC00881	2	0.0443	1.44	0.54	7.8	10.6	0.00324	1.35	RV	CELLTYPE	CM	control_TTN	6	15
TLL2	1.99	0.00117	0.147	0.0568	4.51	32.7	5.99e-06	2.93	RV	CELLTYPE	CM	control_TTN	6	15
LINC02248	1.98	0.00747	0.815	0.356	7.02	20	0.000146	2.13	RV	CELLTYPE	CM	control_TTN	6	15
LRRTM4	1.98	0.00333	0.256	0.0785	5.16	25.4	3.39e-05	2.48	RV	CELLTYPE	CM	control_TTN	6	15
CSF1	1.97	0.00474	0.0159	0.00541	1.26	22.9	6.46e-05	2.32	RV	CELLTYPE	CM	control_TTN	6	15
LRP1	1.95	0.000973	0.261	0.0998	5.38	34.1	4.34e-06	3.01	RV	CELLTYPE	CM	control_TTN	6	15
AC007126.1	1.93	0.0184	0.0399	0.0202	2.75	14.7	0.000752	1.73	RV	CELLTYPE	CM	control_TTN	6	15
MAGIX	1.93	0.0314	0.035	0.0143	2.72	12.2	0.00178	1.5	RV	CELLTYPE	CM	control_TTN	6	15
ENPEP	1.92	0.0029	0.044	0.0198	2.9	26.2	2.8e-05	2.54	RV	CELLTYPE	CM	control_TTN	6	15
TRPC4	1.91	0.00682	0.13	0.0581	4.39	20.7	0.00012	2.17	RV	CELLTYPE	CM	control_TTN	6	15
IGFBP4	1.89	0.033	0.0336	0.0129	2.41	12	0.00196	1.48	RV	CELLTYPE	CM	control_TTN	6	15
LPCAT4	1.89	0.00128	0.214	0.0887	5.04	32	6.97e-06	2.89	RV	CELLTYPE	CM	control_TTN	6	15
AL591543.1	1.86	0.0166	0.124	0.0515	4.28	15.2	0.000642	1.78	RV	CELLTYPE	CM	control_TTN	6	15
GALNTL6	1.86	0.0115	0.273	0.128	5.5	17.3	0.000331	1.94	RV	CELLTYPE	CM	control_TTN	6	15
LINC00482	1.84	0.00339	0.0135	0.00602	1.23	25	3.74e-05	2.47	RV	CELLTYPE	CM	control_TTN	6	15
AL157392.2	1.83	0.0378	0.0144	0.00789	1.36	11.3	0.00246	1.42	RV	CELLTYPE	CM	control_TTN	6	15
SEC14L5	1.83	0.00278	0.0564	0.0278	3.29	26.4	2.62e-05	2.56	RV	CELLTYPE	CM	control_TTN	6	15
PTGIS	1.81	0.0122	0.0161	0.00726	1.51	16.9	0.000372	1.91	RV	CELLTYPE	CM	control_TTN	6	15
MOG	1.8	0.0235	0.0452	0.0189	2.89	13.6	0.00112	1.63	RV	CELLTYPE	CM	control_TTN	6	15
RNF122	1.78	0.0119	0.288	0.1	5.45	17.1	0.000351	1.92	RV	CELLTYPE	CM	control_TTN	6	15
SMTNL2	1.77	0.00922	0.0645	0.026	3.31	18.7	0.000216	2.04	RV	CELLTYPE	CM	control_TTN	6	15
AC023355.1	1.76	0.0362	0.0178	0.00874	1.73	11.6	0.00226	1.44	RV	CELLTYPE	CM	control_TTN	6	15
AC100872.1	1.75	0.0241	0.205	0.107	5	13.5	0.00116	1.62	RV	CELLTYPE	CM	control_TTN	6	15
DNAH11	1.75	0.00906	0.651	0.365	6.85	18.8	0.00021	2.04	RV	CELLTYPE	CM	control_TTN	6	15
SHISA8	1.75	0.0142	0.0163	0.00923	1.52	16.1	0.000489	1.85	RV	CELLTYPE	CM	control_TTN	6	15
AC016650.1	1.74	0.00597	0.389	0.186	5.92	21.5	9.67e-05	2.22	RV	CELLTYPE	CM	control_TTN	6	15
LINC01550	1.74	0.00225	0.169	0.0845	4.79	27.7	1.89e-05	2.65	RV	CELLTYPE	CM	control_TTN	6	15
AC013640.1	1.73	0.0353	1.88	0.978	8.39	11.7	0.00219	1.45	RV	CELLTYPE	CM	control_TTN	6	15
IL17RB	1.73	0.00926	0.038	0.0179	2.58	18.6	0.00022	2.03	RV	CELLTYPE	CM	control_TTN	6	15
MLXIPL	1.73	0.0178	0.0237	0.0125	2.08	14.9	0.000715	1.75	RV	CELLTYPE	CM	control_TTN	6	15
AC005696.1	1.72	0.0079	0.0531	0.0311	3.34	19.6	0.000165	2.1	RV	CELLTYPE	CM	control_TTN	6	15
ARHGAP22	1.72	0.00362	0.0682	0.0291	3.42	24.5	4.23e-05	2.44	RV	CELLTYPE	CM	control_TTN	6	15
B3GALT2	1.72	0.000144	0.0712	0.0367	3.62	48.9	2.53e-07	3.84	RV	CELLTYPE	CM	control_TTN	6	15
ITGB6	1.72	0.0456	0.0261	0.0106	1.96	10.5	0.00338	1.34	RV	CELLTYPE	CM	control_TTN	6	15
FBLN2	1.71	0.0154	0.0256	0.0124	2.16	15.6	0.000562	1.81	RV	CELLTYPE	CM	control_TTN	6	15
PHACTR3	1.71	0.00709	0.254	0.125	5.36	20.4	0.000131	2.15	RV	CELLTYPE	CM	control_TTN	6	15
IDH2-DT	1.7	0.000952	0.122	0.0636	4.35	34.5	4.01e-06	3.02	RV	CELLTYPE	CM	control_TTN	6	15
LINC01609	1.69	0.0313	0.0233	0.0119	2.15	12.2	0.00178	1.5	RV	CELLTYPE	CM	control_TTN	6	15
TAS1R1	1.69	0.0184	0.0286	0.0151	2.37	14.7	0.000757	1.73	RV	CELLTYPE	CM	control_TTN	6	15
AL442647.1	1.68	0.0221	0.0333	0.0156	2.47	13.8	0.00102	1.66	RV	CELLTYPE	CM	control_TTN	6	15
COL25A1	1.68	0.0475	0.0914	0.0486	3.96	10.3	0.0036	1.32	RV	CELLTYPE	CM	control_TTN	6	15
CREB3L1	1.68	0.00225	0.0478	0.0263	3.08	27.8	1.88e-05	2.65	RV	CELLTYPE	CM	control_TTN	6	15
AL139317.1	1.67	0.0456	0.0144	0.00814	1.4	10.5	0.00339	1.34	RV	CELLTYPE	CM	control_TTN	6	15
STEAP4	1.67	0.0081	0.0213	0.011	1.9	19.4	0.000174	2.09	RV	CELLTYPE	CM	control_TTN	6	15
EMP3	1.65	0.0353	0.0292	0.0121	2.3	11.7	0.00218	1.45	RV	CELLTYPE	CM	control_TTN	6	15
COL6A2	1.64	0.00664	0.189	0.0943	4.95	20.9	0.000114	2.18	RV	CELLTYPE	CM	control_TTN	6	15
AL157395.1	1.63	0.0228	0.014	0.00777	1.42	13.7	0.00107	1.64	RV	CELLTYPE	CM	control_TTN	6	15
AP003110.1	1.63	0.0222	0.0387	0.0232	2.93	13.8	0.00103	1.65	RV	CELLTYPE	CM	control_TTN	6	15
PPP1R1A	1.63	0.0281	0.0295	0.0152	2.38	12.8	0.00146	1.55	RV	CELLTYPE	CM	control_TTN	6	15
SCN9A	1.63	0.00104	0.0161	0.00824	1.51	33.6	4.89e-06	2.98	RV	CELLTYPE	CM	control_TTN	6	15
SEL1L3	1.63	0.00722	0.0201	0.00737	1.55	20.3	0.000136	2.14	RV	CELLTYPE	CM	control_TTN	6	15
S1PR3	1.62	0.0153	0.0254	0.0125	2	15.7	0.000551	1.81	RV	CELLTYPE	CM	control_TTN	6	15
EVA1A	1.61	0.0471	0.0235	0.0143	2.12	10.4	0.00356	1.33	RV	CELLTYPE	CM	control_TTN	6	15
ADRB1	1.6	0.0347	0.236	0.135	5.38	11.8	0.00211	1.46	RV	CELLTYPE	CM	control_TTN	6	15
CYB561	1.6	0.0324	0.0178	0.00912	1.54	12.1	0.0019	1.49	RV	CELLTYPE	CM	control_TTN	6	15
STEAP1B	1.6	0.000586	0.107	0.0634	4.26	38.1	1.9e-06	3.23	RV	CELLTYPE	CM	control_TTN	6	15
A2M	1.59	0.0277	0.645	0.402	6.88	12.8	0.00144	1.56	RV	CELLTYPE	CM	control_TTN	6	15
AC087239.1	1.59	0.0448	0.0182	0.00945	1.78	10.6	0.00329	1.35	RV	CELLTYPE	CM	control_TTN	6	15
LONRF3	1.59	0.0152	0.0227	0.0115	1.91	15.7	0.000544	1.82	RV	CELLTYPE	CM	control_TTN	6	15
PPP1R17	1.59	0.00584	0.0484	0.0257	2.98	21.7	9.13e-05	2.23	RV	CELLTYPE	CM	control_TTN	6	15
GGT5	1.58	0.0359	0.0187	0.0102	1.75	11.6	0.00223	1.45	RV	CELLTYPE	CM	control_TTN	6	15
HCFC1R1	1.57	0.00339	0.0482	0.0292	3.14	25	3.77e-05	2.47	RV	CELLTYPE	CM	control_TTN	6	15
PCDHB15	1.57	0.0323	0.0235	0.0107	1.98	12.1	0.00189	1.49	RV	CELLTYPE	CM	control_TTN	6	15
LDHA	1.56	0.00678	0.157	0.078	4.68	20.7	0.000119	2.17	RV	CELLTYPE	CM	control_TTN	6	15
LINC02334	1.56	0.00277	0.821	0.482	7.1	26.5	2.56e-05	2.56	RV	CELLTYPE	CM	control_TTN	6	15
MEG3	1.56	0.0459	0.0197	0.0116	1.96	10.5	0.00343	1.34	RV	CELLTYPE	CM	control_TTN	6	15
EXPH5	1.55	0.00408	0.061	0.0372	3.45	23.8	5.12e-05	2.39	RV	CELLTYPE	CM	control_TTN	6	15
SLC35F1	1.55	0.00391	0.271	0.163	5.6	24.1	4.77e-05	2.41	RV	CELLTYPE	CM	control_TTN	6	15
AC243571.2	1.54	0.0242	0.015	0.00991	1.62	13.4	0.00117	1.62	RV	CELLTYPE	CM	control_TTN	6	15
FHL3	1.54	0.0254	0.013	0.00611	1.04	13.2	0.00125	1.59	RV	CELLTYPE	CM	control_TTN	6	15
LINC01703	1.54	0.00497	0.0131	0.00843	1.31	22.7	6.96e-05	2.3	RV	CELLTYPE	CM	control_TTN	6	15
CDH22	1.53	0.00966	0.0191	0.0127	1.9	18.4	0.000235	2.02	RV	CELLTYPE	CM	control_TTN	6	15
KIF26B	1.52	0.0251	0.541	0.277	6.41	13.3	0.00123	1.6	RV	CELLTYPE	CM	control_TTN	6	15
AC008474.1	1.51	0.0133	0.07	0.0507	3.7	16.4	0.000432	1.88	RV	CELLTYPE	CM	control_TTN	6	15
AC009226.1	1.51	0.000405	0.0287	0.0148	2.23	40.4	1.2e-06	3.39	RV	CELLTYPE	CM	control_TTN	6	15
AL845331.2	1.51	0.02	0.356	0.239	5.99	14.3	0.000875	1.7	RV	CELLTYPE	CM	control_TTN	6	15
SLC1A2	1.51	0.0417	0.0652	0.0354	3.46	10.9	0.00289	1.38	RV	CELLTYPE	CM	control_TTN	6	15
STEAP3	1.51	0.0136	0.02	0.0126	1.87	16.3	0.00045	1.87	RV	CELLTYPE	CM	control_TTN	6	15
GRB7	1.5	0.0154	0.0162	0.008	1.38	15.6	0.000565	1.81	RV	CELLTYPE	CM	control_TTN	6	15
AC007370.1	1.49	0.0398	0.0155	0.011	1.65	11.1	0.00265	1.4	RV	CELLTYPE	CM	control_TTN	6	15
ADORA2A-AS1	1.49	0.0129	0.0197	0.0132	1.95	16.6	0.000416	1.89	RV	CELLTYPE	CM	control_TTN	6	15
BEST3	1.49	0.0307	0.0387	0.0294	2.88	12.4	0.00171	1.51	RV	CELLTYPE	CM	control_TTN	6	15
NTRK3	1.49	0.0149	0.0891	0.0428	3.73	15.8	0.000531	1.83	RV	CELLTYPE	CM	control_TTN	6	15
AC110023.1	1.48	0.00501	0.0208	0.0122	1.87	22.6	7.09e-05	2.3	RV	CELLTYPE	CM	control_TTN	6	15
AL031280.1	1.48	0.00747	0.0723	0.0433	3.63	20	0.000147	2.13	RV	CELLTYPE	CM	control_TTN	6	15
NKX2-5	1.48	0.0164	0.25	0.148	5.41	15.3	0.000627	1.79	RV	CELLTYPE	CM	control_TTN	6	15
PITPNM2	1.48	0.00747	0.406	0.199	6	20	0.000145	2.13	RV	CELLTYPE	CM	control_TTN	6	15
SEMA3A	1.48	0.00258	0.167	0.106	4.9	26.9	2.33e-05	2.59	RV	CELLTYPE	CM	control_TTN	6	15
AC009720.1	1.47	0.0194	0.0354	0.0203	2.57	14.5	0.000817	1.71	RV	CELLTYPE	CM	control_TTN	6	15
AC138904.1	1.47	0.0191	0.0283	0.0176	2.27	14.6	0.000799	1.72	RV	CELLTYPE	CM	control_TTN	6	15
CYBA	1.47	0.0347	0.0273	0.015	2.22	11.8	0.00211	1.46	RV	CELLTYPE	CM	control_TTN	6	15
PPP1R1C	1.47	0.00192	1.05	0.644	7.46	29.2	1.33e-05	2.72	RV	CELLTYPE	CM	control_TTN	6	15
SCN1A	1.47	0.01	0.0419	0.0288	2.92	18.1	0.00026	2	RV	CELLTYPE	CM	control_TTN	6	15
SLIT2	1.46	0.0492	0.0855	0.0544	3.87	10.2	0.0038	1.31	RV	CELLTYPE	CM	control_TTN	6	15
AC117944.1	1.45	0.0441	0.109	0.086	4.32	10.6	0.0032	1.36	RV	CELLTYPE	CM	control_TTN	6	15
BMS1P14	1.45	0.0253	0.414	0.306	6.27	13.3	0.00124	1.6	RV	CELLTYPE	CM	control_TTN	6	15
HTRA3	1.45	0.031	0.0342	0.0189	2.56	12.3	0.00174	1.51	RV	CELLTYPE	CM	control_TTN	6	15
ADAMTS20	1.44	0.0491	0.0255	0.0164	2.37	10.2	0.00378	1.31	RV	CELLTYPE	CM	control_TTN	6	15
PCOLCE	1.43	0.0106	0.0414	0.0265	2.88	17.8	0.000287	1.97	RV	CELLTYPE	CM	control_TTN	6	15
PDE4B	1.43	0.0275	0.288	0.164	5.64	12.9	0.00142	1.56	RV	CELLTYPE	CM	control_TTN	6	15
GRM8	1.41	0.00405	0.213	0.135	5.19	23.9	5.03e-05	2.39	RV	CELLTYPE	CM	control_TTN	6	15
AC046158.1	1.4	0.0108	0.0601	0.0448	3.47	17.7	0.000296	1.97	RV	CELLTYPE	CM	control_TTN	6	15
BMPER	1.39	0.0154	0.013	0.00831	1.29	15.6	0.000568	1.81	RV	CELLTYPE	CM	control_TTN	6	15
LRTM1	1.39	0.0107	0.11	0.0796	4.31	17.7	0.00029	1.97	RV	CELLTYPE	CM	control_TTN	6	15
AC244517.11	1.38	0.00435	0.0151	0.00898	1.41	23.4	5.75e-05	2.36	RV	CELLTYPE	CM	control_TTN	6	15
COL4A4	1.38	0.0404	0.0666	0.0416	3.54	11.1	0.00272	1.39	RV	CELLTYPE	CM	control_TTN	6	15
NHS	1.38	0.00958	0.16	0.0873	4.66	18.5	0.000231	2.02	RV	CELLTYPE	CM	control_TTN	6	15
SPHKAP	1.38	0.00258	2.47	1.55	8.7	27	2.29e-05	2.59	RV	CELLTYPE	CM	control_TTN	6	15
SLC38A4	1.37	0.0104	0.0791	0.0561	3.87	17.9	0.000275	1.98	RV	CELLTYPE	CM	control_TTN	6	15
NR2F2	1.36	0.0369	0.0131	0.00919	1.31	11.5	0.00236	1.43	RV	CELLTYPE	CM	control_TTN	6	15
PKP4-AS1	1.36	0.0096	0.0132	0.00967	1.37	18.5	0.000232	2.02	RV	CELLTYPE	CM	control_TTN	6	15
SLIT3	1.36	0.0491	0.202	0.111	5.01	10.2	0.00378	1.31	RV	CELLTYPE	CM	control_TTN	6	15
C7	1.35	0.0385	0.108	0.071	4.29	11.3	0.00254	1.41	RV	CELLTYPE	CM	control_TTN	6	15
IGF1	1.35	0.0369	0.0241	0.00873	1.73	11.5	0.00233	1.43	RV	CELLTYPE	CM	control_TTN	6	15
ABCA6	1.34	0.0128	0.0988	0.0636	4.1	16.6	0.000409	1.89	RV	CELLTYPE	CM	control_TTN	6	15
AC129102.1	1.34	0.0139	0.104	0.0718	4.25	16.1	0.000479	1.86	RV	CELLTYPE	CM	control_TTN	6	15
AC138904.3	1.34	0.0064	0.502	0.316	6.37	21.1	0.000108	2.19	RV	CELLTYPE	CM	control_TTN	6	15
C17orf78	1.34	0.0104	0.0212	0.0156	2.01	17.9	0.000277	1.98	RV	CELLTYPE	CM	control_TTN	6	15
CEP85L	1.34	0.0104	1.03	0.727	7.58	17.9	0.000277	1.98	RV	CELLTYPE	CM	control_TTN	6	15
LAMC2	1.34	0.0199	0.0126	0.00686	1.11	14.3	0.000869	1.7	RV	CELLTYPE	CM	control_TTN	6	15
PDE2A	1.34	0.0296	0.0239	0.0111	1.85	12.5	0.00159	1.53	RV	CELLTYPE	CM	control_TTN	6	15
CCDC129	1.33	0.0108	0.214	0.141	5.17	17.6	0.000303	1.97	RV	CELLTYPE	CM	control_TTN	6	15
LINC01936	1.33	0.0171	0.322	0.225	5.82	15	0.000678	1.77	RV	CELLTYPE	CM	control_TTN	6	15
NTM	1.33	0.0134	0.11	0.0694	4.25	16.4	0.000438	1.87	RV	CELLTYPE	CM	control_TTN	6	15
SEPT1	1.33	0.00575	0.026	0.0177	2.19	21.8	8.94e-05	2.24	RV	CELLTYPE	CM	control_TTN	6	15
ADAMTS7	1.32	0.0235	0.305	0.183	5.6	13.6	0.00112	1.63	RV	CELLTYPE	CM	control_TTN	6	15
AL359094.1	1.32	0.046	0.0299	0.0225	2.54	10.4	0.00344	1.34	RV	CELLTYPE	CM	control_TTN	6	15
HIGD1B	1.32	0.0335	0.0226	0.0175	2.19	11.9	0.00201	1.48	RV	CELLTYPE	CM	control_TTN	6	15
RGPD3	1.32	0.0349	0.0159	0.0119	1.66	11.7	0.00214	1.46	RV	CELLTYPE	CM	control_TTN	6	15
CYP4F12	1.31	0.0187	0.0226	0.015	2.03	14.6	0.000775	1.73	RV	CELLTYPE	CM	control_TTN	6	15
MEIS1-AS2	1.31	0.0128	0.0438	0.0287	2.94	16.7	0.000399	1.89	RV	CELLTYPE	CM	control_TTN	6	15
RGMA	1.31	0.0307	0.0375	0.0269	2.78	12.3	0.00171	1.51	RV	CELLTYPE	CM	control_TTN	6	15
TSHR	1.31	0.0122	0.131	0.108	4.6	17	0.000368	1.91	RV	CELLTYPE	CM	control_TTN	6	15
DNM1	1.28	0.00196	0.0301	0.0211	2.42	29	1.4e-05	2.71	RV	CELLTYPE	CM	control_TTN	6	15
LINC00649	1.28	0.0369	0.0268	0.0197	2.33	11.5	0.00233	1.43	RV	CELLTYPE	CM	control_TTN	6	15
CNTNAP3	1.27	0.0495	0.298	0.192	5.6	10.2	0.00383	1.31	RV	CELLTYPE	CM	control_TTN	6	15
HRH2	1.27	0.00972	0.342	0.214	5.89	18.3	0.00024	2.01	RV	CELLTYPE	CM	control_TTN	6	15
AC036108.3	1.26	0.013	0.0865	0.0476	3.73	16.5	0.000421	1.88	RV	CELLTYPE	CM	control_TTN	6	15
ANGPT1	1.26	0.0495	0.141	0.112	4.68	10.2	0.00383	1.31	RV	CELLTYPE	CM	control_TTN	6	15
CRIP2	1.26	0.0288	0.636	0.394	6.8	12.7	0.00152	1.54	RV	CELLTYPE	CM	control_TTN	6	15
LY86	1.26	0.0418	0.0235	0.0172	2.13	10.9	0.0029	1.38	RV	CELLTYPE	CM	control_TTN	6	15
AC022146.2	1.25	0.00376	0.245	0.176	5.47	24.4	4.41e-05	2.43	RV	CELLTYPE	CM	control_TTN	6	15
SELENBP1	1.25	0.0315	0.0966	0.0729	4.1	12.2	0.00181	1.5	RV	CELLTYPE	CM	control_TTN	6	15
PRTG	1.24	0.0379	0.0154	0.0108	1.57	11.3	0.00248	1.42	RV	CELLTYPE	CM	control_TTN	6	15
NAALAD2	1.23	0.034	0.0175	0.0133	1.74	11.8	0.00206	1.47	RV	CELLTYPE	CM	control_TTN	6	15
WEE2-AS1	1.23	0.00782	0.0372	0.0292	2.76	19.7	0.00016	2.11	RV	CELLTYPE	CM	control_TTN	6	15
AL591926.2	1.22	0.0311	0.0158	0.0128	1.61	12.3	0.00176	1.51	RV	CELLTYPE	CM	control_TTN	6	15
COL1A1	1.22	0.0365	0.0491	0.0275	2.99	11.5	0.00229	1.44	RV	CELLTYPE	CM	control_TTN	6	15
HAGHL	1.22	0.0204	0.0934	0.0735	4.02	14.2	0.000897	1.69	RV	CELLTYPE	CM	control_TTN	6	15
KANK3	1.22	0.0128	0.0231	0.0184	2.14	16.6	0.000405	1.89	RV	CELLTYPE	CM	control_TTN	6	15
KBTBD11	1.22	0.0196	0.0183	0.0109	1.65	14.4	0.000838	1.71	RV	CELLTYPE	CM	control_TTN	6	15
PSME2	1.22	0.0331	0.0203	0.0136	1.91	12	0.00197	1.48	RV	CELLTYPE	CM	control_TTN	6	15
SYP	1.22	0.00381	0.0209	0.0154	1.94	24.3	4.52e-05	2.42	RV	CELLTYPE	CM	control_TTN	6	15
TBX20	1.22	0.0084	1.47	1.09	8.03	19.2	0.000186	2.08	RV	CELLTYPE	CM	control_TTN	6	15
AC010260.1	1.21	0.0392	0.0573	0.0456	3.43	11.2	0.00261	1.41	RV	CELLTYPE	CM	control_TTN	6	15
COL4A3	1.21	0.0437	0.0882	0.0669	3.98	10.7	0.00313	1.36	RV	CELLTYPE	CM	control_TTN	6	15
GPT2	1.21	0.041	0.0435	0.0301	2.88	11	0.00281	1.39	RV	CELLTYPE	CM	control_TTN	6	15
MYO1E	1.21	0.00353	0.321	0.221	5.8	24.7	4.07e-05	2.45	RV	CELLTYPE	CM	control_TTN	6	15
ITPKB	1.2	0.0154	0.0228	0.0129	1.84	15.6	0.00056	1.81	RV	CELLTYPE	CM	control_TTN	6	15
PYGM	1.2	0.0414	0.0664	0.0423	3.46	10.9	0.00286	1.38	RV	CELLTYPE	CM	control_TTN	6	15
TEAD2	1.2	0.0118	0.0534	0.0364	3.25	17.2	0.000346	1.93	RV	CELLTYPE	CM	control_TTN	6	15
ASB10	1.19	0.00258	0.235	0.189	5.38	26.9	2.32e-05	2.59	RV	CELLTYPE	CM	control_TTN	6	15
EPOR	1.19	0.00886	0.0325	0.0256	2.6	18.9	0.000203	2.05	RV	CELLTYPE	CM	control_TTN	6	15
FAM81A	1.19	0.0119	0.0722	0.0522	3.67	17.1	0.000349	1.92	RV	CELLTYPE	CM	control_TTN	6	15
IDH2	1.19	0.00337	0.867	0.638	7.29	25.3	3.49e-05	2.47	RV	CELLTYPE	CM	control_TTN	6	15
LINC00457	1.18	0.0252	0.0298	0.0264	2.57	13.3	0.00123	1.6	RV	CELLTYPE	CM	control_TTN	6	15
ROBO1	1.18	0.00811	0.085	0.0632	3.97	19.4	0.000177	2.09	RV	CELLTYPE	CM	control_TTN	6	15
CLEC2D	1.17	0.0143	0.248	0.16	5.33	16	0.000497	1.84	RV	CELLTYPE	CM	control_TTN	6	15
P3H4	1.17	0.0122	0.0218	0.0153	1.91	16.9	0.00037	1.91	RV	CELLTYPE	CM	control_TTN	6	15
SBK1	1.17	0.0261	0.0571	0.0382	3.26	13.1	0.0013	1.58	RV	CELLTYPE	CM	control_TTN	6	15
DIO2-AS1	1.16	0.0195	0.0283	0.021	2.44	14.4	0.000833	1.71	RV	CELLTYPE	CM	control_TTN	6	15
FAAH	1.16	0.0304	0.0215	0.017	2.07	12.4	0.00168	1.52	RV	CELLTYPE	CM	control_TTN	6	15
LINC02133	1.16	0.0297	0.0186	0.0125	1.68	12.5	0.00161	1.53	RV	CELLTYPE	CM	control_TTN	6	15
AP003170.3	1.15	0.0417	0.0611	0.0531	3.58	10.9	0.00289	1.38	RV	CELLTYPE	CM	control_TTN	6	15
EP300-AS1	1.15	0.0315	0.0307	0.0238	2.48	12.2	0.0018	1.5	RV	CELLTYPE	CM	control_TTN	6	15
ROPN1B	1.15	0.013	0.0167	0.0142	1.65	16.5	0.000421	1.88	RV	CELLTYPE	CM	control_TTN	6	15
FYB1	1.14	0.0413	0.0318	0.0222	2.51	11	0.00285	1.38	RV	CELLTYPE	CM	control_TTN	6	15
KLHL32	1.14	0.03	0.057	0.0444	3.31	12.5	0.00164	1.52	RV	CELLTYPE	CM	control_TTN	6	15
LINC02060	1.14	0.0438	0.0178	0.0144	1.73	10.7	0.00314	1.36	RV	CELLTYPE	CM	control_TTN	6	15
QPRT	1.13	0.0277	0.0405	0.0341	2.99	12.8	0.00143	1.56	RV	CELLTYPE	CM	control_TTN	6	15
CNPY4	1.12	0.0216	0.0167	0.0123	1.58	13.9	0.000983	1.67	RV	CELLTYPE	CM	control_TTN	6	15
FBXO6	1.12	0.0146	0.0223	0.0188	2.12	15.9	0.000514	1.84	RV	CELLTYPE	CM	control_TTN	6	15
MARCH11	1.12	0.0428	0.327	0.243	5.82	10.8	0.00301	1.37	RV	CELLTYPE	CM	control_TTN	6	15
SNAI3	1.12	0.0219	0.0638	0.0577	3.61	13.9	0.00101	1.66	RV	CELLTYPE	CM	control_TTN	6	15
ST8SIA1	1.12	0.0288	0.0273	0.0201	2.31	12.7	0.00151	1.54	RV	CELLTYPE	CM	control_TTN	6	15
EFHD1	1.11	0.0219	0.0371	0.0241	2.63	13.8	0.00101	1.66	RV	CELLTYPE	CM	control_TTN	6	15
OCEL1	1.11	0.034	0.0238	0.0213	2.21	11.8	0.00206	1.47	RV	CELLTYPE	CM	control_TTN	6	15
NUDT4	1.1	0.0208	1.7	1.27	8.17	14.1	0.000926	1.68	RV	CELLTYPE	CM	control_TTN	6	15
RELB	1.1	0.0306	0.0484	0.0216	2.75	12.4	0.0017	1.51	RV	CELLTYPE	CM	control_TTN	6	15
TENT5C	1.1	0.0202	0.0695	0.0556	3.58	14.2	0.000885	1.7	RV	CELLTYPE	CM	control_TTN	6	15
THAP8	1.1	0.00791	0.0155	0.0119	1.54	19.6	0.000167	2.1	RV	CELLTYPE	CM	control_TTN	6	15
AL138828.1	1.09	0.0438	0.622	0.534	6.85	10.7	0.00315	1.36	RV	CELLTYPE	CM	control_TTN	6	15
KAZN	1.09	0.00505	0.188	0.147	5.12	22.5	7.32e-05	2.3	RV	CELLTYPE	CM	control_TTN	6	15
TDRD5	1.09	0.043	0.0225	0.0181	2.1	10.8	0.00306	1.37	RV	CELLTYPE	CM	control_TTN	6	15
VAT1L	1.09	0.0166	0.272	0.138	5.33	15.2	0.000641	1.78	RV	CELLTYPE	CM	control_TTN	6	15
NIPSNAP3B	1.08	0.0291	0.19	0.147	5.04	12.6	0.00155	1.54	RV	CELLTYPE	CM	control_TTN	6	15
NRXN1	1.08	0.0163	0.0658	0.0544	3.65	15.3	0.000621	1.79	RV	CELLTYPE	CM	control_TTN	6	15
PHACTR2-AS1	1.08	0.0298	0.0224	0.0177	2.05	12.5	0.00162	1.53	RV	CELLTYPE	CM	control_TTN	6	15
HEY2	1.06	0.018	0.383	0.295	6.01	14.8	0.000728	1.75	RV	CELLTYPE	CM	control_TTN	6	15
KCNIP3	1.06	0.0315	0.0163	0.0126	1.59	12.2	0.0018	1.5	RV	CELLTYPE	CM	control_TTN	6	15
MYL6	1.06	0.00201	0.964	0.768	7.45	28.6	1.52e-05	2.7	RV	CELLTYPE	CM	control_TTN	6	15
ZPBP	1.06	0.0159	0.255	0.221	5.53	15.5	0.000585	1.8	RV	CELLTYPE	CM	control_TTN	6	15
FAM178B	1.05	0.0379	0.0206	0.0184	2.01	11.3	0.00248	1.42	RV	CELLTYPE	CM	control_TTN	6	15
SLC29A1	1.05	0.0145	0.368	0.323	6.09	16	0.000504	1.84	RV	CELLTYPE	CM	control_TTN	6	15
TPM2	1.05	0.012	1.07	0.908	7.61	17.1	0.000356	1.92	RV	CELLTYPE	CM	control_TTN	6	15
ABCA7	1.04	0.0449	0.0366	0.0257	2.64	10.6	0.0033	1.35	RV	CELLTYPE	CM	control_TTN	6	15
FAM124A	1.04	0.0488	0.0827	0.0585	3.75	10.2	0.00375	1.31	RV	CELLTYPE	CM	control_TTN	6	15
ZFAND2B	1.04	0.00842	0.044	0.0375	3.07	19.2	0.000187	2.07	RV	CELLTYPE	CM	control_TTN	6	15
AJM1	1.03	0.046	0.0747	0.0617	3.67	10.4	0.00344	1.34	RV	CELLTYPE	CM	control_TTN	6	15
MAN1C1	1.03	0.0315	0.332	0.21	5.7	12.2	0.00181	1.5	RV	CELLTYPE	CM	control_TTN	6	15
CFTR	1.02	0.0346	0.0305	0.026	2.56	11.8	0.0021	1.46	RV	CELLTYPE	CM	control_TTN	6	15
ITGA3	1.02	0.0241	0.185	0.131	4.94	13.5	0.00115	1.62	RV	CELLTYPE	CM	control_TTN	6	15
SCUBE3	1.02	0.0054	0.2	0.158	5.11	22.1	8.16e-05	2.27	RV	CELLTYPE	CM	control_TTN	6	15
STEAP2	1.02	0.0184	0.095	0.0858	4.19	14.7	0.000757	1.73	RV	CELLTYPE	CM	control_TTN	6	15
CNTN5	1.01	0.0108	0.147	0.131	4.82	17.6	0.000301	1.97	RV	CELLTYPE	CM	control_TTN	6	15
GPD1	1.01	0.0409	0.0226	0.0202	2.08	11	0.00279	1.39	RV	CELLTYPE	CM	control_TTN	6	15
ISOC1	1.01	0.00877	0.171	0.146	4.98	19	0.000197	2.06	RV	CELLTYPE	CM	control_TTN	6	15
MAP3K14	1.01	0.0414	0.492	0.358	6.34	10.9	0.00286	1.38	RV	CELLTYPE	CM	control_TTN	6	15
SERTAD3	1.01	0.0262	0.0271	0.0222	2.36	13.1	0.00132	1.58	RV	CELLTYPE	CM	control_TTN	6	15
SLC12A7	1.01	0.0115	0.416	0.328	6.18	17.3	0.000331	1.94	RV	CELLTYPE	CM	control_TTN	6	15
EDA	1	0.00522	1.04	0.883	7.52	22.3	7.71e-05	2.28	RV	CELLTYPE	CM	control_TTN	6	15
PKNOX2	1	0.00979	0.0608	0.0482	3.41	18.3	0.000245	2.01	RV	CELLTYPE	CM	control_TTN	6	15
TMEM65	1	0.00744	2.12	1.75	8.49	20.1	0.000143	2.13	RV	CELLTYPE	CM	control_TTN	6	15
AC069287.3	0.993	0.0306	0.141	0.126	4.78	12.4	0.0017	1.51	RV	CELLTYPE	CM	control_TTN	6	15
AC006299.1	0.991	0.00972	0.179	0.143	4.99	18.4	0.000238	2.01	RV	CELLTYPE	CM	control_TTN	6	15
COL13A1	0.985	0.0429	0.0727	0.0439	3.49	10.8	0.00304	1.37	RV	CELLTYPE	CM	control_TTN	6	15
ACER2	0.984	0.0427	0.0295	0.0248	2.47	10.8	0.003	1.37	RV	CELLTYPE	CM	control_TTN	6	15
BCAM	0.98	0.0165	0.0566	0.0513	3.45	15.3	0.000634	1.78	RV	CELLTYPE	CM	control_TTN	6	15
DDX39A	0.977	0.00544	0.0441	0.0374	3.06	22	8.26e-05	2.26	RV	CELLTYPE	CM	control_TTN	6	15
MTA1	0.975	0.00556	0.37	0.298	6.01	21.9	8.55e-05	2.25	RV	CELLTYPE	CM	control_TTN	6	15
S100A10	0.975	0.0442	0.0867	0.063	3.94	10.6	0.00321	1.35	RV	CELLTYPE	CM	control_TTN	6	15
FAM171A1	0.974	0.0412	0.044	0.0365	2.97	11	0.00283	1.38	RV	CELLTYPE	CM	control_TTN	6	15
SYT2	0.974	0.0448	0.319	0.249	5.78	10.6	0.00329	1.35	RV	CELLTYPE	CM	control_TTN	6	15
AC005759.1	0.973	0.042	0.0351	0.0296	2.67	10.9	0.00292	1.38	RV	CELLTYPE	CM	control_TTN	6	15
RNF165	0.971	0.0218	0.0766	0.0624	3.71	13.9	0.000996	1.66	RV	CELLTYPE	CM	control_TTN	6	15
COL6A1	0.967	0.0122	0.184	0.138	4.99	16.9	0.000374	1.91	RV	CELLTYPE	CM	control_TTN	6	15
RAB26	0.965	0.0261	0.0305	0.0267	2.52	13.1	0.0013	1.58	RV	CELLTYPE	CM	control_TTN	6	15
PPARGC1B	0.964	0.0102	1.25	1.03	7.77	18	0.000266	1.99	RV	CELLTYPE	CM	control_TTN	6	15
SH3KBP1	0.963	0.0221	0.407	0.352	6.17	13.8	0.00103	1.66	RV	CELLTYPE	CM	control_TTN	6	15
STAT3	0.962	0.0291	1.37	1.03	7.81	12.6	0.00155	1.54	RV	CELLTYPE	CM	control_TTN	6	15
RASSF3	0.96	0.032	0.429	0.261	6.02	12.1	0.00186	1.49	RV	CELLTYPE	CM	control_TTN	6	15
RXFP1	0.959	0.039	0.0226	0.0202	2.14	11.2	0.00259	1.41	RV	CELLTYPE	CM	control_TTN	6	15
ADAMTS15	0.956	0.0299	0.218	0.157	5.16	12.5	0.00163	1.52	RV	CELLTYPE	CM	control_TTN	6	15
ENOX1	0.956	0.0143	1.27	1.12	7.88	16	0.000498	1.84	RV	CELLTYPE	CM	control_TTN	6	15
IFIT1	0.955	0.0301	0.0244	0.0221	2.19	12.4	0.00166	1.52	RV	CELLTYPE	CM	control_TTN	6	15
PDE1C	0.951	0.0277	4.8	3.5	9.59	12.8	0.00144	1.56	RV	CELLTYPE	CM	control_TTN	6	15
KCNJ5	0.938	0.0304	0.0703	0.0563	3.6	12.4	0.00168	1.52	RV	CELLTYPE	CM	control_TTN	6	15
RNF125	0.938	0.0456	0.0496	0.042	3.21	10.5	0.00339	1.34	RV	CELLTYPE	CM	control_TTN	6	15
AL929472.2	0.934	0.0269	0.0823	0.0763	3.98	13	0.00136	1.57	RV	CELLTYPE	CM	control_TTN	6	15
AL139383.1	0.932	0.0314	1.01	0.892	7.45	12.2	0.00179	1.5	RV	CELLTYPE	CM	control_TTN	6	15
TTYH2	0.928	0.0208	0.16	0.136	4.8	14.1	0.000933	1.68	RV	CELLTYPE	CM	control_TTN	6	15
SGCB	0.925	0.0138	0.166	0.145	4.89	16.2	0.00046	1.86	RV	CELLTYPE	CM	control_TTN	6	15
CATSPERB	0.924	0.0329	0.0202	0.0173	1.97	12	0.00195	1.48	RV	CELLTYPE	CM	control_TTN	6	15
EFHC2	0.919	0.0484	0.131	0.119	4.55	10.3	0.0037	1.31	RV	CELLTYPE	CM	control_TTN	6	15
SYT1	0.913	0.0197	0.0294	0.0232	2.44	14.4	0.000852	1.71	RV	CELLTYPE	CM	control_TTN	6	15
AP001453.1	0.908	0.0171	0.0487	0.0461	3.2	15.1	0.000672	1.77	RV	CELLTYPE	CM	control_TTN	6	15
TPGS2	0.907	0.0465	0.125	0.121	4.59	10.4	0.0035	1.33	RV	CELLTYPE	CM	control_TTN	6	15
AC034102.6	0.905	0.0409	0.0277	0.0267	2.46	11	0.00278	1.39	RV	CELLTYPE	CM	control_TTN	6	15
AL158198.1	0.904	0.0333	0.0381	0.0319	2.78	11.9	0.00199	1.48	RV	CELLTYPE	CM	control_TTN	6	15
CDON	0.904	0.0119	0.0409	0.0339	2.83	17.1	0.000349	1.92	RV	CELLTYPE	CM	control_TTN	6	15
FZD4	0.901	0.0369	0.031	0.0304	2.57	11.5	0.00235	1.43	RV	CELLTYPE	CM	control_TTN	6	15
AC010127.1	0.9	0.0301	0.0565	0.0537	3.38	12.4	0.00166	1.52	RV	CELLTYPE	CM	control_TTN	6	15
IMPA2	0.9	0.0184	0.135	0.129	4.62	14.7	0.000757	1.73	RV	CELLTYPE	CM	control_TTN	6	15
IGFBP5	0.898	0.0323	0.081	0.07	3.87	12.1	0.00189	1.49	RV	CELLTYPE	CM	control_TTN	6	15
AF165147.1	0.892	0.0285	0.307	0.315	5.86	12.7	0.00149	1.55	RV	CELLTYPE	CM	control_TTN	6	15
PKP4	0.89	0.00919	0.437	0.402	6.32	18.7	0.000214	2.04	RV	CELLTYPE	CM	control_TTN	6	15
LINC01695	0.889	0.0349	0.0645	0.0641	3.58	11.7	0.00214	1.46	RV	CELLTYPE	CM	control_TTN	6	15
NRP1	0.889	0.00781	1.68	1.56	8.26	19.7	0.000159	2.11	RV	CELLTYPE	CM	control_TTN	6	15
PPP1R12B	0.887	0.0122	8.19	7.53	10.5	16.9	0.000373	1.91	RV	CELLTYPE	CM	control_TTN	6	15
C6orf132	0.886	0.0256	0.0228	0.0233	2.21	13.2	0.00126	1.59	RV	CELLTYPE	CM	control_TTN	6	15
DNAJB1	0.877	0.0451	0.0813	0.0787	3.96	10.5	0.00333	1.35	RV	CELLTYPE	CM	control_TTN	6	15
PGM2L1	0.872	0.0431	0.0211	0.0175	1.99	10.7	0.00307	1.37	RV	CELLTYPE	CM	control_TTN	6	15
PLXNC1	0.871	0.0197	0.1	0.0915	4.16	14.4	0.000844	1.71	RV	CELLTYPE	CM	control_TTN	6	15
RSU1	0.866	0.00925	0.44	0.401	6.32	18.7	0.000217	2.03	RV	CELLTYPE	CM	control_TTN	6	15
IDH1	0.864	0.0413	0.224	0.207	5.33	11	0.00284	1.38	RV	CELLTYPE	CM	control_TTN	6	15
COMTD1	0.861	0.0219	0.147	0.139	4.76	13.8	0.00101	1.66	RV	CELLTYPE	CM	control_TTN	6	15
PFKM	0.861	0.0169	0.46	0.4	6.35	15.1	0.000663	1.77	RV	CELLTYPE	CM	control_TTN	6	15
STAT6	0.86	0.0363	0.0586	0.0474	3.36	11.6	0.00228	1.44	RV	CELLTYPE	CM	control_TTN	6	15
CDCA7L	0.855	0.00886	0.202	0.187	5.18	18.9	0.000203	2.05	RV	CELLTYPE	CM	control_TTN	6	15
SNHG25	0.855	0.0349	0.24	0.214	5.48	11.7	0.00213	1.46	RV	CELLTYPE	CM	control_TTN	6	15
EML1	0.848	0.0464	0.21	0.171	5.14	10.4	0.00348	1.33	RV	CELLTYPE	CM	control_TTN	6	15
FADS2	0.845	0.0448	0.0492	0.0397	3.07	10.6	0.00329	1.35	RV	CELLTYPE	CM	control_TTN	6	15
FSD2	0.841	0.0476	1.58	1.68	8.24	10.3	0.00362	1.32	RV	CELLTYPE	CM	control_TTN	6	15
CRACR2B	0.834	0.0499	0.0459	0.0425	3.13	10.1	0.00389	1.3	RV	CELLTYPE	CM	control_TTN	6	15
MBOAT1	0.834	0.0195	0.165	0.157	4.9	14.4	0.000828	1.71	RV	CELLTYPE	CM	control_TTN	6	15
PIAS3	0.824	0.0295	0.0288	0.0247	2.41	12.6	0.00158	1.53	RV	CELLTYPE	CM	control_TTN	6	15
FBXW8	0.823	0.0138	0.413	0.385	6.21	16.2	0.000462	1.86	RV	CELLTYPE	CM	control_TTN	6	15
STRIP2	0.819	0.0208	0.26	0.226	5.49	14.1	0.000924	1.68	RV	CELLTYPE	CM	control_TTN	6	15
IFRD2	0.813	0.0137	0.152	0.158	4.88	16.3	0.000457	1.86	RV	CELLTYPE	CM	control_TTN	6	15
NEIL1	0.807	0.0331	0.0876	0.0881	4.03	12	0.00197	1.48	RV	CELLTYPE	CM	control_TTN	6	15
TMEM220	0.803	0.0137	0.216	0.22	5.34	16.3	0.000454	1.86	RV	CELLTYPE	CM	control_TTN	6	15
GOLGA6L7	0.801	0.0299	0.0605	0.0595	3.44	12.5	0.00162	1.53	RV	CELLTYPE	CM	control_TTN	6	15
ASB14	0.796	0.0169	0.276	0.3	5.72	15.1	0.000659	1.77	RV	CELLTYPE	CM	control_TTN	6	15
CDH23	0.793	0.0466	0.0297	0.0307	2.53	10.4	0.00351	1.33	RV	CELLTYPE	CM	control_TTN	6	15
HEATR5B	0.791	0.0126	0.749	0.746	7.16	16.7	0.000394	1.9	RV	CELLTYPE	CM	control_TTN	6	15
TRIM14	0.791	0.0323	0.0291	0.0287	2.52	12.1	0.00189	1.49	RV	CELLTYPE	CM	control_TTN	6	15
TMEM220-AS1	0.789	0.0456	0.0452	0.0462	3.14	10.5	0.00339	1.34	RV	CELLTYPE	CM	control_TTN	6	15
BLVRB	0.785	0.017	0.184	0.187	5.16	15.1	0.000667	1.77	RV	CELLTYPE	CM	control_TTN	6	15
TECR	0.784	0.00785	0.172	0.177	5.01	19.6	0.000163	2.11	RV	CELLTYPE	CM	control_TTN	6	15
CCDC9B	0.78	0.0358	0.201	0.197	5.27	11.6	0.00222	1.45	RV	CELLTYPE	CM	control_TTN	6	15
VIPR2	0.768	0.0197	0.921	0.867	7.4	14.4	0.000846	1.71	RV	CELLTYPE	CM	control_TTN	6	15
C2orf68	0.764	0.00818	0.101	0.1	4.26	19.3	0.00018	2.09	RV	CELLTYPE	CM	control_TTN	6	15
MEIS1	0.763	0.0274	0.954	0.86	7.4	12.9	0.0014	1.56	RV	CELLTYPE	CM	control_TTN	6	15
GPT	0.762	0.0438	0.179	0.179	5.05	10.7	0.00315	1.36	RV	CELLTYPE	CM	control_TTN	6	15
CACNB2	0.761	0.0369	11.2	10.9	11	11.5	0.00236	1.43	RV	CELLTYPE	CM	control_TTN	6	15
RNF220	0.759	0.0443	0.0664	0.0661	3.69	10.6	0.00323	1.35	RV	CELLTYPE	CM	control_TTN	6	15
FAM50A	0.757	0.0334	0.0736	0.0691	3.8	11.9	0.002	1.48	RV	CELLTYPE	CM	control_TTN	6	15
YWHAZ	0.756	0.0179	0.419	0.387	6.23	14.9	0.000722	1.75	RV	CELLTYPE	CM	control_TTN	6	15
GAS2	0.751	0.0286	1.13	1.15	7.74	12.7	0.0015	1.54	RV	CELLTYPE	CM	control_TTN	6	15
MAPKAPK3	0.746	0.0291	0.265	0.244	5.54	12.6	0.00156	1.54	RV	CELLTYPE	CM	control_TTN	6	15
TLN2	0.745	0.0289	1.02	1.02	7.55	12.7	0.00153	1.54	RV	CELLTYPE	CM	control_TTN	6	15
RGS6	0.743	0.0347	2.51	2.4	8.81	11.8	0.00212	1.46	RV	CELLTYPE	CM	control_TTN	6	15
SERHL2	0.742	0.0428	0.0803	0.0895	4.01	10.8	0.00301	1.37	RV	CELLTYPE	CM	control_TTN	6	15
LHFPL6	0.737	0.0318	2.46	2.32	8.78	12.1	0.00185	1.5	RV	CELLTYPE	CM	control_TTN	6	15
SIAH1	0.736	0.0276	0.243	0.248	5.5	12.9	0.00143	1.56	RV	CELLTYPE	CM	control_TTN	6	15
BCORL1	0.735	0.0349	0.0437	0.0392	3	11.7	0.00214	1.46	RV	CELLTYPE	CM	control_TTN	6	15
FBXL13	0.734	0.0306	0.112	0.121	4.44	12.4	0.0017	1.51	RV	CELLTYPE	CM	control_TTN	6	15
ASAP3	0.728	0.0275	0.29	0.251	5.65	12.9	0.00142	1.56	RV	CELLTYPE	CM	control_TTN	6	15
ASB16-AS1	0.715	0.0443	0.0644	0.0701	3.6	10.6	0.00324	1.35	RV	CELLTYPE	CM	control_TTN	6	15
ELOA-AS1	0.715	0.0079	0.2	0.217	5.26	19.6	0.000166	2.1	RV	CELLTYPE	CM	control_TTN	6	15
NFE2L3	0.713	0.0443	0.339	0.379	6.06	10.6	0.00324	1.35	RV	CELLTYPE	CM	control_TTN	6	15
GSS	0.712	0.0106	0.123	0.132	4.59	17.7	0.000288	1.97	RV	CELLTYPE	CM	control_TTN	6	15
EHD4	0.705	0.0138	0.294	0.283	5.75	16.2	0.000472	1.86	RV	CELLTYPE	CM	control_TTN	6	15
RNF5	0.703	0.031	0.0418	0.0428	3.03	12.3	0.00175	1.51	RV	CELLTYPE	CM	control_TTN	6	15
PTMA	0.702	0.016	0.173	0.164	5	15.4	0.000595	1.8	RV	CELLTYPE	CM	control_TTN	6	15
AL355338.1	0.699	0.0242	0.0689	0.0789	3.73	13.4	0.00117	1.62	RV	CELLTYPE	CM	control_TTN	6	15
HMGN3	0.696	0.015	1.68	1.9	8.34	15.8	0.000535	1.82	RV	CELLTYPE	CM	control_TTN	6	15
ETV6	0.695	0.0273	0.706	0.633	6.92	12.9	0.00139	1.56	RV	CELLTYPE	CM	control_TTN	6	15
GDPD1	0.688	0.0124	0.0601	0.0633	3.52	16.8	0.000382	1.91	RV	CELLTYPE	CM	control_TTN	6	15
DDX58	0.682	0.0381	0.102	0.107	4.24	11.3	0.0025	1.42	RV	CELLTYPE	CM	control_TTN	6	15
EPS8	0.681	0.0347	0.0779	0.0809	3.89	11.8	0.00211	1.46	RV	CELLTYPE	CM	control_TTN	6	15
MFSD3	0.679	0.0429	0.0438	0.0469	3.04	10.8	0.00303	1.37	RV	CELLTYPE	CM	control_TTN	6	15
PEX10	0.679	0.0369	0.0667	0.0709	3.68	11.5	0.00237	1.43	RV	CELLTYPE	CM	control_TTN	6	15
RBFOX1	0.678	0.041	3.83	3.89	9.44	11	0.0028	1.39	RV	CELLTYPE	CM	control_TTN	6	15
INPP5J	0.676	0.0409	0.043	0.0397	2.97	11	0.00278	1.39	RV	CELLTYPE	CM	control_TTN	6	15
AK9	0.672	0.037	0.275	0.278	5.63	11.4	0.00238	1.43	RV	CELLTYPE	CM	control_TTN	6	15
POLM	0.667	0.0283	0.17	0.191	5.02	12.8	0.00148	1.55	RV	CELLTYPE	CM	control_TTN	6	15
PFKFB3	0.657	0.0301	0.154	0.152	4.79	12.5	0.00165	1.52	RV	CELLTYPE	CM	control_TTN	6	15
TMEM63B	0.651	0.0314	0.142	0.134	4.65	12.2	0.00179	1.5	RV	CELLTYPE	CM	control_TTN	6	15
EGF	0.648	0.0273	0.315	0.325	5.82	12.9	0.0014	1.56	RV	CELLTYPE	CM	control_TTN	6	15
PPP1R16A	0.643	0.0496	0.279	0.294	5.67	10.2	0.00385	1.3	RV	CELLTYPE	CM	control_TTN	6	15
MFSD10	0.636	0.0476	0.0442	0.0435	3.05	10.3	0.00361	1.32	RV	CELLTYPE	CM	control_TTN	6	15
BCL11A	0.63	0.0328	0.481	0.513	6.47	12	0.00194	1.48	RV	CELLTYPE	CM	control_TTN	6	15
TRABD	0.612	0.0461	0.2	0.236	5.28	10.4	0.00346	1.34	RV	CELLTYPE	CM	control_TTN	6	15
GAREM1	0.594	0.0498	1.29	1.36	7.88	10.1	0.00388	1.3	RV	CELLTYPE	CM	control_TTN	6	15
ADAM23	0.585	0.0383	1.08	1.18	7.64	11.3	0.00252	1.42	RV	CELLTYPE	CM	control_TTN	6	15
ACSS2	0.584	0.0314	0.64	0.701	6.88	12.2	0.00178	1.5	RV	CELLTYPE	CM	control_TTN	6	15
FUCA2	0.573	0.0229	0.194	0.216	5.18	13.7	0.00108	1.64	RV	CELLTYPE	CM	control_TTN	6	15
URM1	0.567	0.0208	0.153	0.179	4.91	14.1	0.000923	1.68	RV	CELLTYPE	CM	control_TTN	6	15
SHARPIN	0.522	0.039	0.124	0.148	4.61	11.2	0.00258	1.41	RV	CELLTYPE	CM	control_TTN	6	15
PLEKHJ1	0.515	0.0352	0.134	0.165	4.71	11.7	0.00216	1.45	RV	CELLTYPE	CM	control_TTN	6	15
