# Supplementary material for: Pathogenic variants damage cell composition and single cell transcription in cardiomyopathies
Source: Science. Author manuscript; Available in PMC 2022 Oct 3. (PMC9528698; doi:10.1126/science.abo1984)
Supplement: Supp table 11.2 [file NIHMS1835045-supplement-Supp_table_11_2.xlsx]

## Sheet: Index
Colname	Explanation
Gene	Gene symbol, Ensembl 84
logFC	log2-fold change
FDR	False discovery rate; FDR is the PValue after (by default) Benjamini-Hochberg correction.
mean_exp_control	Mean expression values across controls
mean_exp_genotype	Mean expression values across disease samples
logCPM	logCPM is the average expression of all pseudobulked samples for that particular gene across all samples on the log2-scale expressed in counts per million (cpm, as calculated by edgeR after normalization).
F	Output of quasi-likelihood F-test
PValue	PValue is the nominal p-value derived from F
FDR_plot	-log10(False discovery rate)
Region	Studied region (LV or RV)
annotation_level	Cell-type or cell-state
cell_state/state	Specification which cell-type or state was analysed
comparison	Specification control_GENOTYPE
Observations_genotype	Numbers of Patients included in edgeR (patients with low number of nuclei have been excluded)
Observations_reference	Numbers of Patients included in edgeR (patients with low number of nuclei have been excluded)

## Sheet: control_LMNA
Gene	logFC	FDR	mean_exp_control	mean_exp_genotype	logCPM	F	PValue	FDR_plot	Region	annotation_level	cell_state	comparison	Observations_genotype	Observations_reference
PLA2G2A	5.78	0.000402	0.059	0.00111	3.19	24.5	1.86e-05	3.4	LV	CELLSTATES	vCM1.3	control_LMNA	11	18
CCL2	5.24	3.22e-05	0.0271	0.000914	2.1	37.3	5.45e-07	4.49	LV	CELLSTATES	vCM1.3	control_LMNA	11	18
APOD	4.77	0.000454	0.471	0.0246	5.98	23.9	2.19e-05	3.34	LV	CELLSTATES	vCM1.3	control_LMNA	11	18
HSPA6	4.77	0.00951	0.0228	0.000745	0.924	12.2	0.00131	2.02	LV	CELLSTATES	vCM1.3	control_LMNA	11	18
UQCR11	3.58	0.0017	0.0202	0.00298	1.91	18.5	0.000128	2.77	LV	CELLSTATES	vCM1.3	control_LMNA	11	18
IFITM2	3.46	0.00214	0.0355	0.0043	2.52	17.7	0.000171	2.67	LV	CELLSTATES	vCM1.3	control_LMNA	11	18
ELF3	3.43	0.0134	0.0827	0.00797	3.41	11	0.00211	1.87	LV	CELLSTATES	vCM1.3	control_LMNA	11	18
AC005692.1	3.13	0.0038	0.0157	0.00175	1.49	15.5	0.000372	2.42	LV	CELLSTATES	vCM1.3	control_LMNA	11	18
AC023347.1	3.01	0.00962	0.0573	0.0101	3.25	12.1	0.00134	2.02	LV	CELLSTATES	vCM1.3	control_LMNA	11	18
CFD	3	0.000618	0.276	0.0473	5.23	22.6	3.34e-05	3.21	LV	CELLSTATES	vCM1.3	control_LMNA	11	18
GRXCR2	2.92	0.002	1.08	0.252	7.27	17.9	0.000157	2.7	LV	CELLSTATES	vCM1.3	control_LMNA	11	18
TM4SF1-AS1	2.84	0.00182	0.0671	0.0129	3.44	18.3	0.000139	2.74	LV	CELLSTATES	vCM1.3	control_LMNA	11	18
AC010096.1	2.83	0.00278	0.0336	0.0053	2.33	16.6	0.000245	2.56	LV	CELLSTATES	vCM1.3	control_LMNA	11	18
BHLHE40	2.8	0.0013	0.113	0.0223	4.05	19.6	8.93e-05	2.89	LV	CELLSTATES	vCM1.3	control_LMNA	11	18
RPS6KB2-AS1	2.74	0.00498	0.0167	0.00372	1.72	14.5	0.000535	2.3	LV	CELLSTATES	vCM1.3	control_LMNA	11	18
TM4SF1	2.73	0.00151	0.0236	0.00418	1.96	19	0.000109	2.82	LV	CELLSTATES	vCM1.3	control_LMNA	11	18
SOCS3	2.64	0.00526	0.0134	0.00173	1.16	14.3	0.000581	2.28	LV	CELLSTATES	vCM1.3	control_LMNA	11	18
CLCF1	2.57	0.0434	0.0296	0.00503	1.96	7.29	0.0106	1.36	LV	CELLSTATES	vCM1.3	control_LMNA	11	18
EVA1A	2.56	0.000546	0.023	0.00595	2.09	23.1	2.83e-05	3.26	LV	CELLSTATES	vCM1.3	control_LMNA	11	18
IFITM3	2.52	0.00319	0.0773	0.0211	3.61	16.1	0.000296	2.5	LV	CELLSTATES	vCM1.3	control_LMNA	11	18
TIMP1	2.47	0.00126	0.0916	0.0221	3.68	19.7	8.62e-05	2.9	LV	CELLSTATES	vCM1.3	control_LMNA	11	18
AC005291.2	2.46	0.0226	0.0306	0.00749	2.34	9.29	0.00434	1.65	LV	CELLSTATES	vCM1.3	control_LMNA	11	18
HIST2H2BE	2.45	0.0059	0.137	0.0373	4.39	13.9	0.000682	2.23	LV	CELLSTATES	vCM1.3	control_LMNA	11	18
S100A4	2.41	0.00187	0.059	0.014	3.14	18.1	0.000145	2.73	LV	CELLSTATES	vCM1.3	control_LMNA	11	18
NDC80	2.38	0.0123	0.0398	0.00999	2.84	11.3	0.0019	1.91	LV	CELLSTATES	vCM1.3	control_LMNA	11	18
LINC01808	2.36	0.00619	0.038	0.00854	2.54	13.7	0.000726	2.21	LV	CELLSTATES	vCM1.3	control_LMNA	11	18
KNG1	2.32	0.0003	0.0496	0.0143	3.05	25.9	1.19e-05	3.52	LV	CELLSTATES	vCM1.3	control_LMNA	11	18
SERPINE1	2.28	0.0442	0.153	0.0195	3.66	7.24	0.0108	1.36	LV	CELLSTATES	vCM1.3	control_LMNA	11	18
RPS17	2.26	0.0284	0.0263	0.00736	2.18	8.58	0.00592	1.55	LV	CELLSTATES	vCM1.3	control_LMNA	11	18
AC008700.1	2.16	0.00117	0.108	0.0286	4.02	19.9	7.87e-05	2.93	LV	CELLSTATES	vCM1.3	control_LMNA	11	18
AC027307.1	2.16	0.00372	0.0356	0.0102	2.65	15.6	0.000363	2.43	LV	CELLSTATES	vCM1.3	control_LMNA	11	18
NR4A3	2.09	0.0353	0.352	0.0959	5.54	7.93	0.0079	1.45	LV	CELLSTATES	vCM1.3	control_LMNA	11	18
NR4A1	2.06	0.019	0.527	0.166	6.21	9.84	0.00343	1.72	LV	CELLSTATES	vCM1.3	control_LMNA	11	18
NDUFA4L2	2.05	0.00403	0.0263	0.00856	2.23	15.3	0.000401	2.39	LV	CELLSTATES	vCM1.3	control_LMNA	11	18
LINC02471	2.04	0.0281	0.0325	0.0106	2.45	8.61	0.00584	1.55	LV	CELLSTATES	vCM1.3	control_LMNA	11	18
CCDC85A	2.03	0.00266	0.221	0.0787	5.13	16.8	0.000231	2.57	LV	CELLSTATES	vCM1.3	control_LMNA	11	18
G0S2	2.01	7.42e-05	0.372	0.134	5.73	32.9	1.68e-06	4.13	LV	CELLSTATES	vCM1.3	control_LMNA	11	18
ADH1B	2	0.0136	0.0273	0.0105	2.31	10.9	0.00217	1.87	LV	CELLSTATES	vCM1.3	control_LMNA	11	18
SERPING1	1.98	0.0139	0.0414	0.0149	2.77	10.8	0.00226	1.86	LV	CELLSTATES	vCM1.3	control_LMNA	11	18
H1F0	1.97	0.00285	0.082	0.0272	3.6	16.5	0.000255	2.54	LV	CELLSTATES	vCM1.3	control_LMNA	11	18
C1R	1.96	0.00403	0.0392	0.0161	2.71	15.3	0.000401	2.39	LV	CELLSTATES	vCM1.3	control_LMNA	11	18
FAM84A	1.95	0.000743	0.0234	0.00807	2.12	21.8	4.28e-05	3.13	LV	CELLSTATES	vCM1.3	control_LMNA	11	18
MKRN3	1.94	0.00113	0.0707	0.0252	3.51	20.1	7.51e-05	2.95	LV	CELLSTATES	vCM1.3	control_LMNA	11	18
ANKRD20A8P	1.93	0.0135	0.0152	0.00537	1.69	11	0.00213	1.87	LV	CELLSTATES	vCM1.3	control_LMNA	11	18
CLNK	1.92	0.00612	0.175	0.0627	4.79	13.8	0.000714	2.21	LV	CELLSTATES	vCM1.3	control_LMNA	11	18
GMEB1	1.92	0.0019	0.308	0.116	5.61	18.1	0.000147	2.72	LV	CELLSTATES	vCM1.3	control_LMNA	11	18
PRELID2	1.89	0.00233	2.2	0.806	8.32	17.3	0.000193	2.63	LV	CELLSTATES	vCM1.3	control_LMNA	11	18
ADRB1	1.87	0.000476	0.285	0.122	5.5	23.7	2.33e-05	3.32	LV	CELLSTATES	vCM1.3	control_LMNA	11	18
MCTP2	1.86	0.00114	0.217	0.0703	4.84	20.1	7.56e-05	2.94	LV	CELLSTATES	vCM1.3	control_LMNA	11	18
AL353708.2	1.85	0.000928	0.0152	0.00599	1.68	20.9	5.77e-05	3.03	LV	CELLSTATES	vCM1.3	control_LMNA	11	18
LINC00324	1.85	0.0336	0.0213	0.00734	1.7	8.08	0.00738	1.47	LV	CELLSTATES	vCM1.3	control_LMNA	11	18
FGF12-AS3	1.84	0.00836	0.0629	0.0205	3.27	12.6	0.0011	2.08	LV	CELLSTATES	vCM1.3	control_LMNA	11	18
LINC00881	1.84	0.00103	1.84	0.618	7.86	20.4	6.65e-05	2.99	LV	CELLSTATES	vCM1.3	control_LMNA	11	18
NR0B2	1.84	0.0129	0.0452	0.0175	2.89	11.1	0.00201	1.89	LV	CELLSTATES	vCM1.3	control_LMNA	11	18
AL031280.1	1.83	3.17e-05	0.0758	0.0271	3.49	37.3	5.34e-07	4.5	LV	CELLSTATES	vCM1.3	control_LMNA	11	18
LINC01060	1.83	0.00221	0.144	0.061	4.38	17.5	0.000181	2.66	LV	CELLSTATES	vCM1.3	control_LMNA	11	18
IDO1	1.82	0.0109	0.046	0.0171	2.96	11.7	0.00159	1.96	LV	CELLSTATES	vCM1.3	control_LMNA	11	18
CDC42EP1	1.81	0.0477	0.0144	0.00426	1.46	7.01	0.012	1.32	LV	CELLSTATES	vCM1.3	control_LMNA	11	18
NPTX2	1.81	0.0283	0.0219	0.00761	1.95	8.59	0.0059	1.55	LV	CELLSTATES	vCM1.3	control_LMNA	11	18
HSPB1	1.8	0.0329	1.19	0.546	7.6	8.15	0.00718	1.48	LV	CELLSTATES	vCM1.3	control_LMNA	11	18
AC007099.1	1.79	0.00954	0.0136	0.0049	1.47	12.2	0.00132	2.02	LV	CELLSTATES	vCM1.3	control_LMNA	11	18
LINC00982	1.78	0.000156	0.118	0.0425	4.02	29	4.81e-06	3.81	LV	CELLSTATES	vCM1.3	control_LMNA	11	18
LPCAT4	1.77	1.8e-06	0.191	0.0762	4.81	55.4	9.87e-09	5.75	LV	CELLSTATES	vCM1.3	control_LMNA	11	18
AF121898.1	1.76	0.0458	0.319	0.127	5.58	7.14	0.0114	1.34	LV	CELLSTATES	vCM1.3	control_LMNA	11	18
C3	1.76	0.00492	0.0363	0.0148	2.58	14.6	0.000527	2.31	LV	CELLSTATES	vCM1.3	control_LMNA	11	18
GRK5	1.76	0.000799	0.749	0.271	6.6	21.5	4.71e-05	3.1	LV	CELLSTATES	vCM1.3	control_LMNA	11	18
CRIP2	1.75	2.23e-05	0.628	0.259	6.53	39.4	3.2e-07	4.65	LV	CELLSTATES	vCM1.3	control_LMNA	11	18
IL17RD	1.75	0.00471	0.035	0.0138	2.56	14.7	0.000492	2.33	LV	CELLSTATES	vCM1.3	control_LMNA	11	18
TSPEAR	1.73	0.00214	0.133	0.0487	4.25	17.7	0.000171	2.67	LV	CELLSTATES	vCM1.3	control_LMNA	11	18
A2M	1.72	0.000717	0.713	0.342	6.84	21.9	4.08e-05	3.14	LV	CELLSTATES	vCM1.3	control_LMNA	11	18
FAM3D-AS1	1.72	9.2e-05	0.164	0.0697	4.67	31.7	2.32e-06	4.04	LV	CELLSTATES	vCM1.3	control_LMNA	11	18
PPP1R3C	1.72	0.00444	1.09	0.466	7.37	14.9	0.000461	2.35	LV	CELLSTATES	vCM1.3	control_LMNA	11	18
AC138904.1	1.71	0.00106	0.0411	0.0143	2.7	20.3	6.91e-05	2.98	LV	CELLSTATES	vCM1.3	control_LMNA	11	18
FABP4	1.71	0.00932	0.0436	0.0202	2.97	12.3	0.00128	2.03	LV	CELLSTATES	vCM1.3	control_LMNA	11	18
IDH2-DT	1.71	6.49e-06	0.184	0.07	4.71	47	5.69e-08	5.19	LV	CELLSTATES	vCM1.3	control_LMNA	11	18
SERPINF1	1.71	0.00116	0.0761	0.0306	3.57	20	7.76e-05	2.94	LV	CELLSTATES	vCM1.3	control_LMNA	11	18
TESC	1.71	3.23e-05	0.291	0.11	5.27	37.2	5.5e-07	4.49	LV	CELLSTATES	vCM1.3	control_LMNA	11	18
LRP4	1.7	0.00187	1.33	0.618	7.74	18.2	0.000144	2.73	LV	CELLSTATES	vCM1.3	control_LMNA	11	18
S1PR3	1.68	0.00331	0.02	0.00815	1.92	16	0.000311	2.48	LV	CELLSTATES	vCM1.3	control_LMNA	11	18
AC113382.2	1.67	0.0233	0.0132	0.00551	1.5	9.2	0.00452	1.63	LV	CELLSTATES	vCM1.3	control_LMNA	11	18
AL591926.2	1.67	0.00733	0.0235	0.00905	2.08	13.1	0.000916	2.13	LV	CELLSTATES	vCM1.3	control_LMNA	11	18
KRTAP10-4	1.67	0.00301	0.0346	0.0124	2.49	16.3	0.000274	2.52	LV	CELLSTATES	vCM1.3	control_LMNA	11	18
SH3RF2	1.67	0.00193	1.51	0.594	7.77	18	0.00015	2.71	LV	CELLSTATES	vCM1.3	control_LMNA	11	18
FAM43A	1.66	0.0393	0.0643	0.0267	3.29	7.59	0.00923	1.41	LV	CELLSTATES	vCM1.3	control_LMNA	11	18
LRRC14B	1.66	0.00525	0.0402	0.0166	2.67	14.3	0.000578	2.28	LV	CELLSTATES	vCM1.3	control_LMNA	11	18
POLR2I	1.66	0.0136	0.0195	0.00879	1.95	10.9	0.00217	1.87	LV	CELLSTATES	vCM1.3	control_LMNA	11	18
AC008474.1	1.65	0.000601	0.0716	0.0303	3.49	22.7	3.23e-05	3.22	LV	CELLSTATES	vCM1.3	control_LMNA	11	18
AC116407.1	1.65	0.0179	0.0141	0.00479	1.45	10	0.00319	1.75	LV	CELLSTATES	vCM1.3	control_LMNA	11	18
MIR4458HG	1.65	0.00738	0.0836	0.0369	3.79	13.1	0.000923	2.13	LV	CELLSTATES	vCM1.3	control_LMNA	11	18
MOG	1.65	0.000433	0.0862	0.0337	3.7	24.1	2.07e-05	3.36	LV	CELLSTATES	vCM1.3	control_LMNA	11	18
DUSP1	1.63	0.0157	0.611	0.283	6.53	10.5	0.00265	1.8	LV	CELLSTATES	vCM1.3	control_LMNA	11	18
EXD1	1.63	0.0141	0.0187	0.0089	2	10.8	0.00229	1.85	LV	CELLSTATES	vCM1.3	control_LMNA	11	18
IDH2	1.63	9.56e-08	0.848	0.363	6.93	80	1.33e-10	7.02	LV	CELLSTATES	vCM1.3	control_LMNA	11	18
AL021392.1	1.62	0.000447	0.0549	0.0232	3.08	24	2.15e-05	3.35	LV	CELLSTATES	vCM1.3	control_LMNA	11	18
CXCL12	1.62	0.0103	0.0226	0.0108	2.1	11.9	0.00147	1.99	LV	CELLSTATES	vCM1.3	control_LMNA	11	18
EP300-AS1	1.62	0.000198	0.0313	0.0136	2.49	27.9	6.74e-06	3.7	LV	CELLSTATES	vCM1.3	control_LMNA	11	18
TOGARAM2	1.62	0.000385	0.722	0.272	6.57	24.7	1.73e-05	3.42	LV	CELLSTATES	vCM1.3	control_LMNA	11	18
AL591518.1	1.61	0.00234	0.0643	0.0282	3.37	17.3	0.000196	2.63	LV	CELLSTATES	vCM1.3	control_LMNA	11	18
LRTM1	1.61	0.000169	0.135	0.0588	4.37	28.6	5.42e-06	3.77	LV	CELLSTATES	vCM1.3	control_LMNA	11	18
AC097521.1	1.6	0.0258	0.0179	0.00686	1.72	8.87	0.00521	1.59	LV	CELLSTATES	vCM1.3	control_LMNA	11	18
AL355303.1	1.6	0.00887	0.031	0.0111	2.15	12.4	0.0012	2.05	LV	CELLSTATES	vCM1.3	control_LMNA	11	18
GADD45B	1.6	0.0311	0.209	0.11	5.07	8.31	0.00667	1.51	LV	CELLSTATES	vCM1.3	control_LMNA	11	18
PPP1R17	1.6	0.00031	0.0503	0.0209	2.99	25.8	1.25e-05	3.51	LV	CELLSTATES	vCM1.3	control_LMNA	11	18
AC006213.2	1.59	0.00207	0.0606	0.0281	3.32	17.8	0.000165	2.68	LV	CELLSTATES	vCM1.3	control_LMNA	11	18
B4GALNT2	1.59	0.0218	0.028	0.0121	2.29	9.42	0.00411	1.66	LV	CELLSTATES	vCM1.3	control_LMNA	11	18
CRIP3	1.59	0.00589	0.094	0.0344	3.65	13.9	0.000678	2.23	LV	CELLSTATES	vCM1.3	control_LMNA	11	18
AC040169.1	1.58	0.0109	0.0359	0.0146	2.44	11.7	0.00159	1.96	LV	CELLSTATES	vCM1.3	control_LMNA	11	18
AC068446.2	1.58	0.000489	0.0403	0.0168	2.7	23.6	2.41e-05	3.31	LV	CELLSTATES	vCM1.3	control_LMNA	11	18
FAM110D	1.58	0.00083	0.0276	0.0104	2.18	21.3	4.98e-05	3.08	LV	CELLSTATES	vCM1.3	control_LMNA	11	18
USP39	1.58	0.000179	0.681	0.333	6.74	28.4	5.82e-06	3.75	LV	CELLSTATES	vCM1.3	control_LMNA	11	18
AC100872.1	1.57	0.00075	0.206	0.0879	4.87	21.7	4.36e-05	3.12	LV	CELLSTATES	vCM1.3	control_LMNA	11	18
AC136944.1	1.57	0.00911	0.0139	0.00615	1.54	12.3	0.00124	2.04	LV	CELLSTATES	vCM1.3	control_LMNA	11	18
ARRB2	1.57	0.00828	0.028	0.0124	2.19	12.7	0.00108	2.08	LV	CELLSTATES	vCM1.3	control_LMNA	11	18
PPP1R1A	1.57	0.00478	0.0215	0.0102	2.03	14.7	0.000504	2.32	LV	CELLSTATES	vCM1.3	control_LMNA	11	18
AC008079.2	1.56	6.94e-05	0.138	0.0569	4.29	33.2	1.53e-06	4.16	LV	CELLSTATES	vCM1.3	control_LMNA	11	18
LINC01405	1.56	0.00482	0.0895	0.0359	3.72	14.6	0.000513	2.32	LV	CELLSTATES	vCM1.3	control_LMNA	11	18
GPX3	1.55	0.0455	0.159	0.0833	4.72	7.16	0.0113	1.34	LV	CELLSTATES	vCM1.3	control_LMNA	11	18
JUNB	1.55	0.0116	0.2	0.0977	4.92	11.4	0.00176	1.93	LV	CELLSTATES	vCM1.3	control_LMNA	11	18
LRRC10	1.55	0.00567	0.0569	0.0302	3.16	14	0.000643	2.25	LV	CELLSTATES	vCM1.3	control_LMNA	11	18
AC107068.2	1.54	0.0112	2.88	1.58	8.93	11.6	0.00166	1.95	LV	CELLSTATES	vCM1.3	control_LMNA	11	18
AP003390.2	1.54	0.00362	0.0246	0.0101	2.14	15.7	0.000348	2.44	LV	CELLSTATES	vCM1.3	control_LMNA	11	18
GP1BA	1.54	0.0375	0.0212	0.0104	2.12	7.74	0.00861	1.43	LV	CELLSTATES	vCM1.3	control_LMNA	11	18
INPP5J	1.53	7.09e-06	0.0575	0.0238	3.1	46.4	6.43e-08	5.15	LV	CELLSTATES	vCM1.3	control_LMNA	11	18
SELENOK	1.53	0.000881	0.115	0.047	4.02	21.1	5.39e-05	3.05	LV	CELLSTATES	vCM1.3	control_LMNA	11	18
SFTPD-AS1	1.53	0.000328	0.0686	0.0307	3.42	25.4	1.38e-05	3.48	LV	CELLSTATES	vCM1.3	control_LMNA	11	18
C17orf78	1.52	0.000125	0.04	0.0184	2.76	30	3.64e-06	3.9	LV	CELLSTATES	vCM1.3	control_LMNA	11	18
DCN	1.52	0.00794	0.271	0.123	5.32	12.8	0.00102	2.1	LV	CELLSTATES	vCM1.3	control_LMNA	11	18
LINC00880	1.52	0.000884	0.259	0.107	5.1	21.1	5.42e-05	3.05	LV	CELLSTATES	vCM1.3	control_LMNA	11	18
PFN1	1.52	0.0081	0.0607	0.0302	3.33	12.8	0.00105	2.09	LV	CELLSTATES	vCM1.3	control_LMNA	11	18
RNASE1	1.52	0.0203	0.0235	0.0131	2.11	9.63	0.00376	1.69	LV	CELLSTATES	vCM1.3	control_LMNA	11	18
TEAD2	1.52	1.11e-05	0.0604	0.0276	3.28	43.6	1.2e-07	4.95	LV	CELLSTATES	vCM1.3	control_LMNA	11	18
ACMSD	1.51	0.00154	0.0486	0.0213	2.95	18.9	0.000111	2.81	LV	CELLSTATES	vCM1.3	control_LMNA	11	18
MGP	1.51	0.000799	0.219	0.0978	5.03	21.5	4.72e-05	3.1	LV	CELLSTATES	vCM1.3	control_LMNA	11	18
AC137770.1	1.5	0.0102	0.171	0.0816	4.76	11.9	0.00145	1.99	LV	CELLSTATES	vCM1.3	control_LMNA	11	18
GEM	1.5	0.00476	0.335	0.136	5.53	14.7	0.000501	2.32	LV	CELLSTATES	vCM1.3	control_LMNA	11	18
LINC01936	1.5	0.000489	0.39	0.18	5.76	23.6	2.42e-05	3.31	LV	CELLSTATES	vCM1.3	control_LMNA	11	18
AC068631.2	1.49	0.0384	0.0126	0.00621	1.5	7.67	0.0089	1.42	LV	CELLSTATES	vCM1.3	control_LMNA	11	18
BMP7	1.49	0.00593	0.0298	0.0135	2.42	13.8	0.000688	2.23	LV	CELLSTATES	vCM1.3	control_LMNA	11	18
FHL3	1.49	0.0174	0.0145	0.00565	1.48	10.1	0.00305	1.76	LV	CELLSTATES	vCM1.3	control_LMNA	11	18
HTRA3	1.49	0.0171	0.0385	0.0194	2.73	10.2	0.00299	1.77	LV	CELLSTATES	vCM1.3	control_LMNA	11	18
LINC01807	1.49	4.67e-05	0.065	0.0291	3.31	35.3	8.98e-07	4.33	LV	CELLSTATES	vCM1.3	control_LMNA	11	18
OCEL1	1.49	0.000809	0.0293	0.0146	2.4	21.4	4.8e-05	3.09	LV	CELLSTATES	vCM1.3	control_LMNA	11	18
ZNF165	1.49	0.00794	0.0185	0.00845	1.84	12.8	0.00102	2.1	LV	CELLSTATES	vCM1.3	control_LMNA	11	18
CCR9	1.48	0.0232	0.0158	0.00659	1.62	9.22	0.00448	1.63	LV	CELLSTATES	vCM1.3	control_LMNA	11	18
MLXIPL	1.48	0.00195	0.0435	0.0192	2.8	18	0.000152	2.71	LV	CELLSTATES	vCM1.3	control_LMNA	11	18
AC131902.1	1.47	0.00856	0.117	0.0504	4.13	12.6	0.00114	2.07	LV	CELLSTATES	vCM1.3	control_LMNA	11	18
AL354714.1	1.47	0.00149	0.0239	0.0111	2.02	19	0.000107	2.83	LV	CELLSTATES	vCM1.3	control_LMNA	11	18
IPO9-AS1	1.47	8.67e-05	1.98	0.956	8.19	32	2.14e-06	4.06	LV	CELLSTATES	vCM1.3	control_LMNA	11	18
SAMD1	1.47	0.0305	0.0226	0.00958	2.07	8.36	0.00651	1.52	LV	CELLSTATES	vCM1.3	control_LMNA	11	18
LINC01786	1.46	0.000996	0.0183	0.00821	1.82	20.6	6.34e-05	3	LV	CELLSTATES	vCM1.3	control_LMNA	11	18
NUCB1-AS1	1.46	1.25e-05	0.0859	0.0408	3.75	42.9	1.41e-07	4.9	LV	CELLSTATES	vCM1.3	control_LMNA	11	18
SBK1	1.46	0.000115	0.0853	0.0442	3.7	30.5	3.23e-06	3.94	LV	CELLSTATES	vCM1.3	control_LMNA	11	18
SPDYE2B	1.46	0.00628	0.0479	0.0219	2.97	13.7	0.00074	2.2	LV	CELLSTATES	vCM1.3	control_LMNA	11	18
AC021242.2	1.45	0.00364	0.0282	0.0137	2.39	15.7	0.000351	2.44	LV	CELLSTATES	vCM1.3	control_LMNA	11	18
AL451069.1	1.45	0.000339	0.19	0.0973	4.85	25.3	1.44e-05	3.47	LV	CELLSTATES	vCM1.3	control_LMNA	11	18
AC004801.4	1.44	0.0315	0.0164	0.00746	1.67	8.27	0.00678	1.5	LV	CELLSTATES	vCM1.3	control_LMNA	11	18
AC007126.1	1.44	0.0178	0.0481	0.0231	3.05	10	0.00317	1.75	LV	CELLSTATES	vCM1.3	control_LMNA	11	18
AP003110.1	1.44	0.00196	0.0502	0.0249	3.06	18	0.000153	2.71	LV	CELLSTATES	vCM1.3	control_LMNA	11	18
TRAPPC1	1.44	0.0301	0.0187	0.00999	1.91	8.4	0.0064	1.52	LV	CELLSTATES	vCM1.3	control_LMNA	11	18
ADAM12	1.43	0.0175	0.218	0.108	5.14	10.1	0.00308	1.76	LV	CELLSTATES	vCM1.3	control_LMNA	11	18
AQP4	1.43	0.00147	0.0278	0.0134	2.32	19.1	0.000105	2.83	LV	CELLSTATES	vCM1.3	control_LMNA	11	18
EPOR	1.43	5.88e-05	0.047	0.0227	2.91	34	1.25e-06	4.23	LV	CELLSTATES	vCM1.3	control_LMNA	11	18
PLN	1.43	0.00223	2.94	1.66	8.87	17.5	0.000184	2.65	LV	CELLSTATES	vCM1.3	control_LMNA	11	18
COL3A1	1.42	0.0268	0.0288	0.014	2.29	8.76	0.00546	1.57	LV	CELLSTATES	vCM1.3	control_LMNA	11	18
ENO4	1.42	0.00265	0.18	0.0903	4.8	16.8	0.000229	2.58	LV	CELLSTATES	vCM1.3	control_LMNA	11	18
LGI1	1.42	0.000583	0.184	0.0934	4.8	22.8	3.12e-05	3.23	LV	CELLSTATES	vCM1.3	control_LMNA	11	18
PITPNM2	1.42	1.01e-06	0.414	0.206	5.9	59.7	4.3e-09	6	LV	CELLSTATES	vCM1.3	control_LMNA	11	18
SMCO1	1.42	0.00146	0.0901	0.0452	3.85	19.1	0.000104	2.83	LV	CELLSTATES	vCM1.3	control_LMNA	11	18
TMEM159	1.42	0.000149	0.26	0.127	5.22	29.3	4.54e-06	3.83	LV	CELLSTATES	vCM1.3	control_LMNA	11	18
TRPM1	1.42	0.0229	0.0213	0.0109	2.03	9.26	0.0044	1.64	LV	CELLSTATES	vCM1.3	control_LMNA	11	18
IGFBP6	1.41	0.014	0.038	0.0191	2.71	10.8	0.00227	1.85	LV	CELLSTATES	vCM1.3	control_LMNA	11	18
LINC01880	1.41	0.00498	0.481	0.233	6.13	14.5	0.000537	2.3	LV	CELLSTATES	vCM1.3	control_LMNA	11	18
MCF2L-AS1	1.41	0.013	0.0254	0.0136	2.22	11.1	0.00205	1.88	LV	CELLSTATES	vCM1.3	control_LMNA	11	18
NKX2-5	1.41	0.000319	0.247	0.125	5.21	25.6	1.31e-05	3.5	LV	CELLSTATES	vCM1.3	control_LMNA	11	18
TMEM38A	1.41	8.1e-06	0.409	0.196	5.86	45.4	7.99e-08	5.09	LV	CELLSTATES	vCM1.3	control_LMNA	11	18
AC108058.1	1.4	0.00382	1.72	0.807	7.84	15.5	0.000375	2.42	LV	CELLSTATES	vCM1.3	control_LMNA	11	18
AL445433.2	1.4	0.0291	0.0292	0.0164	2.51	8.51	0.0061	1.54	LV	CELLSTATES	vCM1.3	control_LMNA	11	18
AL445685.1	1.4	0.00143	0.0277	0.0136	2.28	19.2	0.000101	2.85	LV	CELLSTATES	vCM1.3	control_LMNA	11	18
CREB3	1.4	7.47e-05	0.0407	0.0201	2.75	32.8	1.73e-06	4.13	LV	CELLSTATES	vCM1.3	control_LMNA	11	18
SNRPD2	1.4	0.00331	0.0604	0.0299	3.28	16	0.00031	2.48	LV	CELLSTATES	vCM1.3	control_LMNA	11	18
AC011444.1	1.39	0.00137	0.0246	0.0134	2.17	19.3	9.62e-05	2.86	LV	CELLSTATES	vCM1.3	control_LMNA	11	18
C1orf195	1.39	0.00458	0.0167	0.00751	1.69	14.8	0.000477	2.34	LV	CELLSTATES	vCM1.3	control_LMNA	11	18
AC011466.3	1.38	0.0277	0.015	0.00909	1.63	8.65	0.00573	1.56	LV	CELLSTATES	vCM1.3	control_LMNA	11	18
B3GALT2	1.38	0.000186	0.0734	0.0397	3.6	28.2	6.13e-06	3.73	LV	CELLSTATES	vCM1.3	control_LMNA	11	18
CCDC129	1.38	0.000112	0.242	0.116	5.11	30.6	3.08e-06	3.95	LV	CELLSTATES	vCM1.3	control_LMNA	11	18
MID1IP1	1.38	0.00184	0.0664	0.0352	3.45	18.2	0.000141	2.74	LV	CELLSTATES	vCM1.3	control_LMNA	11	18
AC025183.1	1.37	0.0106	0.0203	0.00964	1.94	11.8	0.00154	1.97	LV	CELLSTATES	vCM1.3	control_LMNA	11	18
AL135936.1	1.37	0.000144	0.0773	0.0376	3.55	29.4	4.36e-06	3.84	LV	CELLSTATES	vCM1.3	control_LMNA	11	18
FHL2	1.37	4.82e-05	27.8	13.6	11.9	35.1	9.33e-07	4.32	LV	CELLSTATES	vCM1.3	control_LMNA	11	18
HRH2	1.37	4.15e-05	0.347	0.174	5.66	35.9	7.6e-07	4.38	LV	CELLSTATES	vCM1.3	control_LMNA	11	18
LDHA	1.37	0.000627	0.158	0.0767	4.52	22.5	3.41e-05	3.2	LV	CELLSTATES	vCM1.3	control_LMNA	11	18
MED22	1.37	0.00133	0.0328	0.0177	2.55	19.5	9.2e-05	2.88	LV	CELLSTATES	vCM1.3	control_LMNA	11	18
PADI2	1.37	0.007	0.0149	0.00722	1.61	13.3	0.000859	2.16	LV	CELLSTATES	vCM1.3	control_LMNA	11	18
RABGGTA	1.37	0.00971	0.0236	0.0123	2.19	12.1	0.00135	2.01	LV	CELLSTATES	vCM1.3	control_LMNA	11	18
SELENBP1	1.37	0.00019	0.0841	0.0408	3.69	28.1	6.27e-06	3.72	LV	CELLSTATES	vCM1.3	control_LMNA	11	18
SNHG19	1.37	0.000612	0.0501	0.0253	3.03	22.6	3.31e-05	3.21	LV	CELLSTATES	vCM1.3	control_LMNA	11	18
AC005696.1	1.36	0.01	0.0458	0.0247	3.05	12	0.00142	2	LV	CELLSTATES	vCM1.3	control_LMNA	11	18
AC020661.2	1.36	0.00296	0.0619	0.033	3.36	16.4	0.000268	2.53	LV	CELLSTATES	vCM1.3	control_LMNA	11	18
PZP	1.36	0.000104	0.138	0.0713	4.41	31.1	2.74e-06	3.98	LV	CELLSTATES	vCM1.3	control_LMNA	11	18
VIM	1.36	0.00147	0.107	0.0496	3.93	19.1	0.000105	2.83	LV	CELLSTATES	vCM1.3	control_LMNA	11	18
YWHAH	1.36	0.0311	0.0167	0.00867	1.71	8.31	0.00668	1.51	LV	CELLSTATES	vCM1.3	control_LMNA	11	18
AC007325.4	1.35	0.0166	0.0344	0.0184	2.62	10.3	0.00287	1.78	LV	CELLSTATES	vCM1.3	control_LMNA	11	18
FSD2	1.35	0.000108	1.83	1.01	8.12	30.9	2.89e-06	3.97	LV	CELLSTATES	vCM1.3	control_LMNA	11	18
KIF26B-AS1	1.35	0.0193	0.0785	0.0368	3.6	9.8	0.0035	1.71	LV	CELLSTATES	vCM1.3	control_LMNA	11	18
LINC02147	1.35	0.00631	2.27	1.13	8.34	13.6	0.000745	2.2	LV	CELLSTATES	vCM1.3	control_LMNA	11	18
PACRG-AS3	1.35	0.000566	0.138	0.0739	4.44	22.9	2.98e-05	3.25	LV	CELLSTATES	vCM1.3	control_LMNA	11	18
AC005358.1	1.34	4.43e-05	1.25	0.644	7.49	35.6	8.31e-07	4.35	LV	CELLSTATES	vCM1.3	control_LMNA	11	18
CLEC12A	1.34	0.0443	0.013	0.00755	1.58	7.23	0.0109	1.35	LV	CELLSTATES	vCM1.3	control_LMNA	11	18
HCFC1R1	1.34	0.00325	0.0425	0.0237	2.9	16	0.000304	2.49	LV	CELLSTATES	vCM1.3	control_LMNA	11	18
SMCR5	1.34	8.84e-05	0.13	0.0698	4.35	31.9	2.19e-06	4.05	LV	CELLSTATES	vCM1.3	control_LMNA	11	18
SMTNL2	1.34	0.000319	0.0494	0.0249	3.03	25.6	1.31e-05	3.5	LV	CELLSTATES	vCM1.3	control_LMNA	11	18
AC022034.2	1.33	8.89e-06	2.26	1.13	8.33	44.9	9e-08	5.05	LV	CELLSTATES	vCM1.3	control_LMNA	11	18
AC026523.1	1.33	0.0237	0.0136	0.00741	1.51	9.14	0.00464	1.62	LV	CELLSTATES	vCM1.3	control_LMNA	11	18
AC111194.2	1.33	0.0127	0.0337	0.0186	2.66	11.2	0.00197	1.9	LV	CELLSTATES	vCM1.3	control_LMNA	11	18
GPC5-AS1	1.33	0.0177	0.0219	0.0101	1.92	10.1	0.00313	1.75	LV	CELLSTATES	vCM1.3	control_LMNA	11	18
LINC00309	1.33	0.0143	0.022	0.00993	1.93	10.7	0.00236	1.84	LV	CELLSTATES	vCM1.3	control_LMNA	11	18
SIGIRR	1.33	0.000311	0.0656	0.0359	3.41	25.8	1.25e-05	3.51	LV	CELLSTATES	vCM1.3	control_LMNA	11	18
TAGLN2	1.33	0.00634	0.0415	0.0212	2.79	13.6	0.00075	2.2	LV	CELLSTATES	vCM1.3	control_LMNA	11	18
AC020661.3	1.32	0.00041	0.0962	0.0541	3.99	24.4	1.91e-05	3.39	LV	CELLSTATES	vCM1.3	control_LMNA	11	18
ELDR	1.32	0.0239	0.0407	0.0235	2.88	9.12	0.00468	1.62	LV	CELLSTATES	vCM1.3	control_LMNA	11	18
SPHKAP	1.32	7.38e-05	2.46	1.49	8.6	32.9	1.67e-06	4.13	LV	CELLSTATES	vCM1.3	control_LMNA	11	18
AC010524.1	1.31	0.0022	0.0521	0.0261	3.02	17.5	0.00018	2.66	LV	CELLSTATES	vCM1.3	control_LMNA	11	18
AC090618.1	1.31	0.0017	0.0421	0.0215	2.79	18.5	0.000128	2.77	LV	CELLSTATES	vCM1.3	control_LMNA	11	18
AF241725.1	1.31	0.0377	0.0168	0.00872	1.74	7.72	0.0087	1.42	LV	CELLSTATES	vCM1.3	control_LMNA	11	18
AL157392.2	1.31	0.0279	0.0161	0.00831	1.77	8.63	0.00579	1.55	LV	CELLSTATES	vCM1.3	control_LMNA	11	18
COL15A1	1.31	0.00853	0.0482	0.0255	3.06	12.6	0.00113	2.07	LV	CELLSTATES	vCM1.3	control_LMNA	11	18
CYBA	1.31	0.0179	0.0236	0.0119	2.16	10	0.00318	1.75	LV	CELLSTATES	vCM1.3	control_LMNA	11	18
DISC1	1.31	2.67e-06	2.73	1.47	8.65	52.7	1.69e-08	5.57	LV	CELLSTATES	vCM1.3	control_LMNA	11	18
GATD3B	1.31	0.0141	0.0393	0.0205	2.74	10.8	0.00229	1.85	LV	CELLSTATES	vCM1.3	control_LMNA	11	18
NUDT8	1.31	0.0022	0.117	0.0556	4.07	17.5	0.00018	2.66	LV	CELLSTATES	vCM1.3	control_LMNA	11	18
SHISA4	1.31	0.00284	0.0502	0.0256	3.04	16.6	0.000253	2.55	LV	CELLSTATES	vCM1.3	control_LMNA	11	18
TSLP	1.31	2.94e-05	0.0407	0.0207	2.77	37.9	4.69e-07	4.53	LV	CELLSTATES	vCM1.3	control_LMNA	11	18
AL132642.1	1.3	0.00265	0.0809	0.0423	3.68	16.8	0.00023	2.58	LV	CELLSTATES	vCM1.3	control_LMNA	11	18
EMP3	1.3	0.0152	0.0303	0.0158	2.45	10.6	0.00255	1.82	LV	CELLSTATES	vCM1.3	control_LMNA	11	18
ENO3	1.3	2.89e-05	0.306	0.168	5.52	38	4.58e-07	4.54	LV	CELLSTATES	vCM1.3	control_LMNA	11	18
GBP4	1.3	0.0272	0.0137	0.00713	1.49	8.72	0.00558	1.57	LV	CELLSTATES	vCM1.3	control_LMNA	11	18
IL20RA	1.3	0.0378	0.0412	0.0222	2.89	7.72	0.00871	1.42	LV	CELLSTATES	vCM1.3	control_LMNA	11	18
PHACTR2-AS1	1.3	0.00439	0.0465	0.0256	3	15	0.000453	2.36	LV	CELLSTATES	vCM1.3	control_LMNA	11	18
AC117834.1	1.29	0.000524	0.898	0.48	7.05	23.3	2.66e-05	3.28	LV	CELLSTATES	vCM1.3	control_LMNA	11	18
AL137779.1	1.29	0.000724	0.0462	0.0218	2.86	21.9	4.13e-05	3.14	LV	CELLSTATES	vCM1.3	control_LMNA	11	18
EHD4-AS1	1.29	0.00366	0.0481	0.0248	3.02	15.6	0.000353	2.44	LV	CELLSTATES	vCM1.3	control_LMNA	11	18
FGF12	1.29	0.00043	27	15.6	12	24.1	2.04e-05	3.37	LV	CELLSTATES	vCM1.3	control_LMNA	11	18
LMF1-AS1	1.29	0.0108	0.0181	0.00897	1.89	11.7	0.00158	1.97	LV	CELLSTATES	vCM1.3	control_LMNA	11	18
PRR11	1.29	0.00265	0.0297	0.0166	2.44	16.8	0.000229	2.58	LV	CELLSTATES	vCM1.3	control_LMNA	11	18
RNF125	1.29	0.00193	0.0587	0.0328	3.28	18	0.00015	2.72	LV	CELLSTATES	vCM1.3	control_LMNA	11	18
AC012574.2	1.28	0.0277	0.126	0.07	4.33	8.66	0.00572	1.56	LV	CELLSTATES	vCM1.3	control_LMNA	11	18
AC121342.1	1.28	0.0123	0.0494	0.0281	3.14	11.3	0.00189	1.91	LV	CELLSTATES	vCM1.3	control_LMNA	11	18
DUS3L	1.28	0.000266	0.0457	0.0244	2.95	26.5	1e-05	3.58	LV	CELLSTATES	vCM1.3	control_LMNA	11	18
IQGAP2	1.28	0.0211	0.055	0.0324	3.27	9.51	0.00395	1.68	LV	CELLSTATES	vCM1.3	control_LMNA	11	18
RPL13A	1.28	0.0112	0.158	0.0913	4.7	11.6	0.00167	1.95	LV	CELLSTATES	vCM1.3	control_LMNA	11	18
TMA7	1.28	0.00382	0.154	0.086	4.61	15.5	0.000376	2.42	LV	CELLSTATES	vCM1.3	control_LMNA	11	18
AC008464.1	1.27	0.0139	0.0456	0.0217	2.88	10.8	0.00225	1.86	LV	CELLSTATES	vCM1.3	control_LMNA	11	18
AL845331.2	1.27	0.00308	0.399	0.234	6.04	16.2	0.000283	2.51	LV	CELLSTATES	vCM1.3	control_LMNA	11	18
B3GAT2	1.27	0.0174	0.215	0.132	5.18	10.1	0.00305	1.76	LV	CELLSTATES	vCM1.3	control_LMNA	11	18
GPRC5B	1.27	0.000216	0.0933	0.0518	3.86	27.4	7.68e-06	3.67	LV	CELLSTATES	vCM1.3	control_LMNA	11	18
HSPB7	1.27	7.42e-05	2.22	1.25	8.41	32.8	1.7e-06	4.13	LV	CELLSTATES	vCM1.3	control_LMNA	11	18
LINC01193	1.27	0.0478	0.0279	0.0137	2.19	7	0.0121	1.32	LV	CELLSTATES	vCM1.3	control_LMNA	11	18
MRPL14	1.27	0.00104	0.1	0.0585	4.03	20.4	6.71e-05	2.98	LV	CELLSTATES	vCM1.3	control_LMNA	11	18
NUTM2G	1.27	0.00978	0.0205	0.0101	1.94	12.1	0.00137	2.01	LV	CELLSTATES	vCM1.3	control_LMNA	11	18
TPM2	1.27	0.000157	1.61	0.899	7.97	29	4.87e-06	3.8	LV	CELLSTATES	vCM1.3	control_LMNA	11	18
A2M-AS1	1.26	0.0276	0.0183	0.0113	1.93	8.66	0.00571	1.56	LV	CELLSTATES	vCM1.3	control_LMNA	11	18
AC008040.5	1.26	0.0259	0.0197	0.0109	1.97	8.86	0.00524	1.59	LV	CELLSTATES	vCM1.3	control_LMNA	11	18
AC100839.1	1.26	0.0114	0.0275	0.0145	2.26	11.5	0.00172	1.94	LV	CELLSTATES	vCM1.3	control_LMNA	11	18
AC104041.1	1.26	0.00837	0.146	0.0754	4.45	12.6	0.0011	2.08	LV	CELLSTATES	vCM1.3	control_LMNA	11	18
ACTG1	1.26	0.000354	1.38	0.77	7.66	25.1	1.53e-05	3.45	LV	CELLSTATES	vCM1.3	control_LMNA	11	18
LINC01586	1.26	0.00433	0.107	0.0612	4.09	15	0.000443	2.36	LV	CELLSTATES	vCM1.3	control_LMNA	11	18
PCOLCE	1.26	0.00027	0.0406	0.0214	2.8	26.4	1.03e-05	3.57	LV	CELLSTATES	vCM1.3	control_LMNA	11	18
PHACTR3	1.26	0.00291	0.147	0.0796	4.57	16.5	0.000263	2.54	LV	CELLSTATES	vCM1.3	control_LMNA	11	18
RNF122	1.26	0.00216	0.297	0.151	5.38	17.6	0.000175	2.67	LV	CELLSTATES	vCM1.3	control_LMNA	11	18
AC006581.1	1.25	0.0185	0.0195	0.00947	1.8	9.93	0.00331	1.73	LV	CELLSTATES	vCM1.3	control_LMNA	11	18
AC060809.1	1.25	0.00163	0.0581	0.0322	3.28	18.7	0.000121	2.79	LV	CELLSTATES	vCM1.3	control_LMNA	11	18
AL591543.1	1.25	0.0182	0.103	0.0508	3.91	9.97	0.00326	1.74	LV	CELLSTATES	vCM1.3	control_LMNA	11	18
PPP1R13L	1.25	1.76e-06	0.864	0.474	6.99	55.7	9.2e-09	5.76	LV	CELLSTATES	vCM1.3	control_LMNA	11	18
SAMD10	1.25	0.00265	0.017	0.00966	1.77	16.8	0.000229	2.58	LV	CELLSTATES	vCM1.3	control_LMNA	11	18
SLC24A3	1.25	0.00494	0.14	0.0799	4.51	14.5	0.000531	2.31	LV	CELLSTATES	vCM1.3	control_LMNA	11	18
TINAGL1	1.25	1.43e-05	0.4	0.206	5.87	42.2	1.67e-07	4.84	LV	CELLSTATES	vCM1.3	control_LMNA	11	18
AC008761.1	1.24	0.0121	0.0147	0.00763	1.59	11.3	0.00186	1.92	LV	CELLSTATES	vCM1.3	control_LMNA	11	18
AC022784.7	1.24	0.00566	0.0303	0.016	2.44	14	0.000641	2.25	LV	CELLSTATES	vCM1.3	control_LMNA	11	18
AC138904.3	1.24	0.000379	0.638	0.382	6.62	24.8	1.69e-05	3.42	LV	CELLSTATES	vCM1.3	control_LMNA	11	18
AL031963.1	1.24	0.0199	0.0148	0.00788	1.61	9.7	0.00364	1.7	LV	CELLSTATES	vCM1.3	control_LMNA	11	18
CCDC106	1.24	0.000663	0.0324	0.0178	2.5	22.3	3.66e-05	3.18	LV	CELLSTATES	vCM1.3	control_LMNA	11	18
EHMT2-AS1	1.24	0.0106	0.0159	0.00808	1.62	11.8	0.00154	1.97	LV	CELLSTATES	vCM1.3	control_LMNA	11	18
ETNPPL	1.24	0.0145	0.0334	0.0164	2.45	10.7	0.00239	1.84	LV	CELLSTATES	vCM1.3	control_LMNA	11	18
ETS2	1.24	0.0342	0.102	0.0486	3.8	8.03	0.00755	1.47	LV	CELLSTATES	vCM1.3	control_LMNA	11	18
FP325318.1	1.24	0.000135	0.142	0.0756	4.39	29.7	3.96e-06	3.87	LV	CELLSTATES	vCM1.3	control_LMNA	11	18
MALAT1	1.24	0.00526	1280	746	17.5	14.3	0.000581	2.28	LV	CELLSTATES	vCM1.3	control_LMNA	11	18
PPP1R1C	1.24	0.000271	1.21	0.717	7.53	26.4	1.03e-05	3.57	LV	CELLSTATES	vCM1.3	control_LMNA	11	18
RNF181	1.24	0.0109	0.0231	0.013	2.16	11.7	0.00159	1.96	LV	CELLSTATES	vCM1.3	control_LMNA	11	18
TBX20	1.24	7.3e-06	1.62	0.892	7.88	46.2	6.71e-08	5.14	LV	CELLSTATES	vCM1.3	control_LMNA	11	18
AC023355.1	1.23	0.0423	0.0243	0.0154	2.26	7.37	0.0102	1.37	LV	CELLSTATES	vCM1.3	control_LMNA	11	18
AL691432.2	1.23	0.00436	0.0224	0.0135	2.16	15	0.000449	2.36	LV	CELLSTATES	vCM1.3	control_LMNA	11	18
AP001160.2	1.23	0.0109	0.0147	0.00693	1.5	11.7	0.00158	1.96	LV	CELLSTATES	vCM1.3	control_LMNA	11	18
BCL3	1.23	0.0197	0.0197	0.00977	1.87	9.73	0.00361	1.71	LV	CELLSTATES	vCM1.3	control_LMNA	11	18
CKM	1.23	0.000157	1.59	0.888	7.87	29	4.86e-06	3.8	LV	CELLSTATES	vCM1.3	control_LMNA	11	18
LINC01550	1.23	0.000192	0.164	0.0968	4.71	28.1	6.36e-06	3.72	LV	CELLSTATES	vCM1.3	control_LMNA	11	18
RRAD	1.23	0.00498	1.06	0.583	7.19	14.5	0.000537	2.3	LV	CELLSTATES	vCM1.3	control_LMNA	11	18
SNHG25	1.23	6.63e-05	0.264	0.147	5.32	33.5	1.44e-06	4.18	LV	CELLSTATES	vCM1.3	control_LMNA	11	18
AC116407.2	1.22	0.0102	0.0282	0.0156	2.31	11.9	0.00145	1.99	LV	CELLSTATES	vCM1.3	control_LMNA	11	18
AL583824.1	1.22	0.0499	0.0242	0.0132	2.17	6.88	0.0128	1.3	LV	CELLSTATES	vCM1.3	control_LMNA	11	18
ASB10	1.22	1.08e-05	0.264	0.147	5.28	43.8	1.14e-07	4.97	LV	CELLSTATES	vCM1.3	control_LMNA	11	18
ATP5MC1	1.22	0.000193	0.353	0.21	5.79	28	6.46e-06	3.71	LV	CELLSTATES	vCM1.3	control_LMNA	11	18
G6PD	1.22	0.00857	0.0182	0.0106	1.83	12.6	0.00114	2.07	LV	CELLSTATES	vCM1.3	control_LMNA	11	18
IRX3	1.22	0.00453	0.213	0.116	4.93	14.9	0.000471	2.34	LV	CELLSTATES	vCM1.3	control_LMNA	11	18
MTA1	1.22	3.67e-06	0.406	0.225	5.91	50.6	2.63e-08	5.44	LV	CELLSTATES	vCM1.3	control_LMNA	11	18
MYH13	1.22	0.00993	0.0489	0.0297	3.13	12	0.0014	2	LV	CELLSTATES	vCM1.3	control_LMNA	11	18
PPARGC1B	1.22	7.72e-06	1.44	0.8	7.7	45.8	7.39e-08	5.11	LV	CELLSTATES	vCM1.3	control_LMNA	11	18
S100A11	1.22	0.0412	0.0341	0.0197	2.59	7.44	0.00986	1.38	LV	CELLSTATES	vCM1.3	control_LMNA	11	18
SCN1A	1.22	0.00958	0.066	0.0371	3.39	12.2	0.00133	2.02	LV	CELLSTATES	vCM1.3	control_LMNA	11	18
AC013640.1	1.21	0.0125	2.9	1.6	8.66	11.2	0.00194	1.9	LV	CELLSTATES	vCM1.3	control_LMNA	11	18
AC018682.1	1.21	0.00144	1.01	0.588	7.26	19.2	0.000102	2.84	LV	CELLSTATES	vCM1.3	control_LMNA	11	18
AC020916.1	1.21	0.000271	0.229	0.125	5.1	26.4	1.04e-05	3.57	LV	CELLSTATES	vCM1.3	control_LMNA	11	18
ACADVL	1.21	0.0103	1.03	0.667	7.44	11.9	0.00148	1.99	LV	CELLSTATES	vCM1.3	control_LMNA	11	18
AP001372.1	1.21	0.0262	0.0521	0.0314	3.16	8.83	0.00531	1.58	LV	CELLSTATES	vCM1.3	control_LMNA	11	18
BCKDK	1.21	0.00553	0.0393	0.0236	2.79	14.1	0.000621	2.26	LV	CELLSTATES	vCM1.3	control_LMNA	11	18
CACNA1C-AS2	1.21	0.0141	0.0437	0.027	2.96	10.8	0.00229	1.85	LV	CELLSTATES	vCM1.3	control_LMNA	11	18
CCDC179	1.21	0.0195	0.0449	0.0235	2.92	9.76	0.00355	1.71	LV	CELLSTATES	vCM1.3	control_LMNA	11	18
CES2	1.21	6.04e-06	0.321	0.18	5.59	47.3	5.26e-08	5.22	LV	CELLSTATES	vCM1.3	control_LMNA	11	18
FAM219B	1.21	3.1e-06	0.242	0.131	5.14	51.8	2.05e-08	5.51	LV	CELLSTATES	vCM1.3	control_LMNA	11	18
FBXO47	1.21	0.0305	0.0253	0.0147	2.21	8.37	0.0065	1.52	LV	CELLSTATES	vCM1.3	control_LMNA	11	18
IER5L	1.21	0.00494	0.0246	0.0129	2.14	14.5	0.00053	2.31	LV	CELLSTATES	vCM1.3	control_LMNA	11	18
SWSAP1	1.21	0.000578	0.0497	0.0278	3.07	22.8	3.07e-05	3.24	LV	CELLSTATES	vCM1.3	control_LMNA	11	18
TMEM51	1.21	0.00111	0.0734	0.041	3.55	20.2	7.32e-05	2.95	LV	CELLSTATES	vCM1.3	control_LMNA	11	18
AP003174.1	1.2	0.0271	0.0258	0.0153	2.3	8.73	0.00554	1.57	LV	CELLSTATES	vCM1.3	control_LMNA	11	18
C1orf174	1.2	0.00157	0.0405	0.0251	2.84	18.8	0.000115	2.8	LV	CELLSTATES	vCM1.3	control_LMNA	11	18
MAPKAPK3	1.2	4.15e-07	0.274	0.156	5.36	66.9	1.15e-09	6.38	LV	CELLSTATES	vCM1.3	control_LMNA	11	18
SCUBE3	1.2	7.07e-05	0.176	0.0981	4.78	33.1	1.58e-06	4.15	LV	CELLSTATES	vCM1.3	control_LMNA	11	18
SPC24	1.2	0.00729	0.0249	0.0144	2.25	13.1	0.000907	2.14	LV	CELLSTATES	vCM1.3	control_LMNA	11	18
AC046158.1	1.19	0.00265	0.0751	0.0425	3.61	16.8	0.00023	2.58	LV	CELLSTATES	vCM1.3	control_LMNA	11	18
ACTB	1.19	0.0151	1.63	1.02	8.01	10.6	0.00251	1.82	LV	CELLSTATES	vCM1.3	control_LMNA	11	18
C14orf180	1.19	0.000419	0.952	0.52	7.09	24.3	1.97e-05	3.38	LV	CELLSTATES	vCM1.3	control_LMNA	11	18
DNAH3	1.19	0.0013	0.319	0.194	5.64	19.5	8.96e-05	2.89	LV	CELLSTATES	vCM1.3	control_LMNA	11	18
MAP2K6	1.19	0.0247	0.028	0.017	2.39	9.02	0.00488	1.61	LV	CELLSTATES	vCM1.3	control_LMNA	11	18
MAP3K14	1.19	2.98e-05	0.438	0.251	6.03	37.7	4.85e-07	4.53	LV	CELLSTATES	vCM1.3	control_LMNA	11	18
PES1	1.19	0.027	0.0859	0.0535	3.88	8.74	0.00552	1.57	LV	CELLSTATES	vCM1.3	control_LMNA	11	18
SEMA4C	1.19	0.0145	0.02	0.011	1.93	10.7	0.00238	1.84	LV	CELLSTATES	vCM1.3	control_LMNA	11	18
SPDYE1	1.19	0.000476	0.196	0.12	4.99	23.7	2.32e-05	3.32	LV	CELLSTATES	vCM1.3	control_LMNA	11	18
ADAMTS7	1.18	0.000338	0.32	0.185	5.58	25.3	1.43e-05	3.47	LV	CELLSTATES	vCM1.3	control_LMNA	11	18
APOBEC2	1.18	0.000331	0.247	0.153	5.3	25.4	1.4e-05	3.48	LV	CELLSTATES	vCM1.3	control_LMNA	11	18
CCDC9B	1.18	5.36e-06	0.236	0.138	5.22	48.1	4.42e-08	5.27	LV	CELLSTATES	vCM1.3	control_LMNA	11	18
CDK2AP2	1.18	0.00375	0.056	0.0331	3.26	15.5	0.000366	2.43	LV	CELLSTATES	vCM1.3	control_LMNA	11	18
CNTNAP3B	1.18	0.0298	0.444	0.271	6.16	8.44	0.00631	1.53	LV	CELLSTATES	vCM1.3	control_LMNA	11	18
DBR1	1.18	0.0461	0.0686	0.0437	3.61	7.12	0.0115	1.34	LV	CELLSTATES	vCM1.3	control_LMNA	11	18
ID3	1.18	0.00293	0.0493	0.0285	3.05	16.4	0.000265	2.53	LV	CELLSTATES	vCM1.3	control_LMNA	11	18
LINC01703	1.18	0.0136	0.0175	0.0104	1.83	10.9	0.00217	1.87	LV	CELLSTATES	vCM1.3	control_LMNA	11	18
MEIS1-AS2	1.18	0.0123	0.043	0.0255	2.92	11.3	0.0019	1.91	LV	CELLSTATES	vCM1.3	control_LMNA	11	18
RP1	1.18	0.00662	0.031	0.0192	2.55	13.5	0.000799	2.18	LV	CELLSTATES	vCM1.3	control_LMNA	11	18
VPS9D1-AS1	1.18	0.0119	0.0204	0.0105	1.92	11.4	0.00181	1.93	LV	CELLSTATES	vCM1.3	control_LMNA	11	18
AC100830.1	1.17	0.00068	0.443	0.251	6.01	22.2	3.8e-05	3.17	LV	CELLSTATES	vCM1.3	control_LMNA	11	18
AL118516.1	1.17	0.00739	0.0999	0.0591	3.98	13.1	0.000925	2.13	LV	CELLSTATES	vCM1.3	control_LMNA	11	18
BLVRB	1.17	3.23e-06	0.221	0.129	5.05	51.5	2.15e-08	5.49	LV	CELLSTATES	vCM1.3	control_LMNA	11	18
CORIN	1.17	0.00309	1.84	1.18	8.17	16.2	0.000284	2.51	LV	CELLSTATES	vCM1.3	control_LMNA	11	18
CPS1	1.17	0.0167	0.118	0.0737	4.31	10.2	0.0029	1.78	LV	CELLSTATES	vCM1.3	control_LMNA	11	18
HTR4	1.17	0.0112	0.447	0.244	6.11	11.6	0.00166	1.95	LV	CELLSTATES	vCM1.3	control_LMNA	11	18
LINC00908	1.17	0.0223	0.0429	0.025	2.89	9.33	0.00426	1.65	LV	CELLSTATES	vCM1.3	control_LMNA	11	18
MRPL55	1.17	0.002	0.0521	0.0308	3.15	17.9	0.000157	2.7	LV	CELLSTATES	vCM1.3	control_LMNA	11	18
NAPRT	1.17	0.00581	0.0648	0.0411	3.47	13.9	0.000665	2.24	LV	CELLSTATES	vCM1.3	control_LMNA	11	18
PPP1R16A	1.17	9.77e-06	0.321	0.19	5.58	44.3	1.02e-07	5.01	LV	CELLSTATES	vCM1.3	control_LMNA	11	18
SPARC	1.17	0.0176	0.0403	0.0242	2.83	10.1	0.00311	1.75	LV	CELLSTATES	vCM1.3	control_LMNA	11	18
AC007686.3	1.16	0.0236	0.0142	0.00824	1.54	9.16	0.00459	1.63	LV	CELLSTATES	vCM1.3	control_LMNA	11	18
AC243964.2	1.16	0.00037	0.484	0.273	6.1	24.9	1.64e-05	3.43	LV	CELLSTATES	vCM1.3	control_LMNA	11	18
ACSBG2	1.16	0.00974	0.0186	0.0112	1.91	12.1	0.00136	2.01	LV	CELLSTATES	vCM1.3	control_LMNA	11	18
ADAMTS15	1.16	0.000224	0.197	0.11	4.89	27.2	8.12e-06	3.65	LV	CELLSTATES	vCM1.3	control_LMNA	11	18
AQP7	1.16	0.000169	1.64	1	7.98	28.6	5.42e-06	3.77	LV	CELLSTATES	vCM1.3	control_LMNA	11	18
CHRNB3	1.16	0.0402	0.0148	0.00843	1.62	7.52	0.00954	1.4	LV	CELLSTATES	vCM1.3	control_LMNA	11	18
GSTM4	1.16	0.00547	0.0549	0.0327	3.18	14.1	0.000614	2.26	LV	CELLSTATES	vCM1.3	control_LMNA	11	18
HPN-AS1	1.16	0.0333	0.0139	0.00827	1.58	8.11	0.0073	1.48	LV	CELLSTATES	vCM1.3	control_LMNA	11	18
PLP2	1.16	0.00894	0.0625	0.0355	3.32	12.4	0.00121	2.05	LV	CELLSTATES	vCM1.3	control_LMNA	11	18
TMSB10	1.16	0.0401	0.0818	0.0488	3.77	7.53	0.00949	1.4	LV	CELLSTATES	vCM1.3	control_LMNA	11	18
AC005842.1	1.15	0.0408	0.0201	0.0118	2.01	7.48	0.00971	1.39	LV	CELLSTATES	vCM1.3	control_LMNA	11	18
AC025043.1	1.15	0.000751	0.16	0.101	4.68	21.7	4.37e-05	3.12	LV	CELLSTATES	vCM1.3	control_LMNA	11	18
CNTNAP3	1.15	0.000497	0.343	0.199	5.68	23.5	2.49e-05	3.3	LV	CELLSTATES	vCM1.3	control_LMNA	11	18
COX6A2	1.15	0.0104	0.711	0.451	6.85	11.9	0.0015	1.98	LV	CELLSTATES	vCM1.3	control_LMNA	11	18
CPNE5	1.15	0.0428	1.44	0.809	7.64	7.33	0.0104	1.37	LV	CELLSTATES	vCM1.3	control_LMNA	11	18
FOXB1	1.15	0.047	0.0154	0.00924	1.68	7.06	0.0118	1.33	LV	CELLSTATES	vCM1.3	control_LMNA	11	18
FUZ	1.15	0.0123	0.0246	0.0145	2.22	11.3	0.0019	1.91	LV	CELLSTATES	vCM1.3	control_LMNA	11	18
IDH1	1.15	0.00012	0.264	0.165	5.37	30.3	3.43e-06	3.92	LV	CELLSTATES	vCM1.3	control_LMNA	11	18
KY	1.15	0.00899	0.212	0.133	5.08	12.4	0.00122	2.05	LV	CELLSTATES	vCM1.3	control_LMNA	11	18
ZNF793-AS1	1.15	0.00285	0.0222	0.0123	2.1	16.5	0.000254	2.55	LV	CELLSTATES	vCM1.3	control_LMNA	11	18
AC087623.2	1.14	0.00892	0.118	0.0708	4.25	12.4	0.00121	2.05	LV	CELLSTATES	vCM1.3	control_LMNA	11	18
ATP5ME	1.14	0.000744	0.317	0.198	5.69	21.8	4.3e-05	3.13	LV	CELLSTATES	vCM1.3	control_LMNA	11	18
EPHB1	1.14	0.0003	0.493	0.304	6.27	25.9	1.19e-05	3.52	LV	CELLSTATES	vCM1.3	control_LMNA	11	18
GALNTL6	1.14	0.00479	0.199	0.126	5.02	14.7	0.000507	2.32	LV	CELLSTATES	vCM1.3	control_LMNA	11	18
GPT	1.14	2.17e-05	0.182	0.109	4.81	39.7	3.03e-07	4.66	LV	CELLSTATES	vCM1.3	control_LMNA	11	18
LMNA	1.14	0.000208	0.467	0.272	6.1	27.6	7.29e-06	3.68	LV	CELLSTATES	vCM1.3	control_LMNA	11	18
POLD4	1.14	0.00571	0.0281	0.0157	2.29	14	0.00065	2.24	LV	CELLSTATES	vCM1.3	control_LMNA	11	18
ZNF331	1.14	0.0105	0.32	0.176	5.52	11.8	0.00152	1.98	LV	CELLSTATES	vCM1.3	control_LMNA	11	18
BCAM	1.13	0.00049	0.0619	0.0406	3.41	23.6	2.44e-05	3.31	LV	CELLSTATES	vCM1.3	control_LMNA	11	18
C8orf37	1.13	0.00943	0.0515	0.0332	3.18	12.2	0.0013	2.03	LV	CELLSTATES	vCM1.3	control_LMNA	11	18
GNG11	1.13	0.0445	0.0343	0.0196	2.6	7.21	0.011	1.35	LV	CELLSTATES	vCM1.3	control_LMNA	11	18
MAN1C1	1.13	1.8e-05	0.282	0.17	5.41	40.9	2.24e-07	4.74	LV	CELLSTATES	vCM1.3	control_LMNA	11	18
MS4A13	1.13	0.0114	0.0514	0.0328	3.18	11.5	0.00172	1.94	LV	CELLSTATES	vCM1.3	control_LMNA	11	18
MYL3	1.13	0.00476	2	1.25	8.3	14.7	0.000501	2.32	LV	CELLSTATES	vCM1.3	control_LMNA	11	18
PSMA8	1.13	0.032	0.0144	0.00784	1.6	8.23	0.0069	1.5	LV	CELLSTATES	vCM1.3	control_LMNA	11	18
AC114321.1	1.12	0.00735	0.0587	0.0367	3.37	13.1	0.000918	2.13	LV	CELLSTATES	vCM1.3	control_LMNA	11	18
ART1	1.12	0.0189	0.032	0.0191	2.55	9.86	0.00341	1.72	LV	CELLSTATES	vCM1.3	control_LMNA	11	18
ATAD3A	1.12	0.000714	0.0795	0.0472	3.69	22	4.06e-05	3.15	LV	CELLSTATES	vCM1.3	control_LMNA	11	18
CHL1	1.12	0.0485	0.0703	0.0429	3.59	6.96	0.0123	1.31	LV	CELLSTATES	vCM1.3	control_LMNA	11	18
CNN2	1.12	0.000253	0.154	0.0902	4.57	26.7	9.53e-06	3.6	LV	CELLSTATES	vCM1.3	control_LMNA	11	18
COX7A1	1.12	0.00079	0.514	0.326	6.33	21.5	4.64e-05	3.1	LV	CELLSTATES	vCM1.3	control_LMNA	11	18
PFKM	1.12	8.91e-07	0.54	0.319	6.32	60.8	3.46e-09	6.05	LV	CELLSTATES	vCM1.3	control_LMNA	11	18
PLEKHJ1	1.12	1.56e-06	0.161	0.0904	4.6	56.7	7.61e-09	5.81	LV	CELLSTATES	vCM1.3	control_LMNA	11	18
PTPRO	1.12	0.0437	0.0753	0.0511	3.79	7.27	0.0107	1.36	LV	CELLSTATES	vCM1.3	control_LMNA	11	18
SELENOM	1.12	0.00501	0.131	0.0759	4.3	14.5	0.000543	2.3	LV	CELLSTATES	vCM1.3	control_LMNA	11	18
AC008750.4	1.11	0.0151	0.02	0.0114	1.94	10.6	0.00252	1.82	LV	CELLSTATES	vCM1.3	control_LMNA	11	18
AC022146.2	1.11	1.29e-05	0.308	0.185	5.54	42.7	1.46e-07	4.89	LV	CELLSTATES	vCM1.3	control_LMNA	11	18
AC113133.1	1.11	0.0223	0.0611	0.0383	3.36	9.34	0.00426	1.65	LV	CELLSTATES	vCM1.3	control_LMNA	11	18
AL365318.1	1.11	0.00641	0.0156	0.00944	1.72	13.6	0.000761	2.19	LV	CELLSTATES	vCM1.3	control_LMNA	11	18
CPNE7	1.11	0.018	0.0638	0.041	3.5	10	0.00322	1.74	LV	CELLSTATES	vCM1.3	control_LMNA	11	18
NDUFA3	1.11	0.00802	0.0606	0.0386	3.38	12.8	0.00104	2.1	LV	CELLSTATES	vCM1.3	control_LMNA	11	18
PTGES2	1.11	9.56e-08	0.186	0.112	4.85	80.1	1.32e-10	7.02	LV	CELLSTATES	vCM1.3	control_LMNA	11	18
TRABD	1.11	9.33e-06	0.212	0.131	5.05	44.6	9.62e-08	5.03	LV	CELLSTATES	vCM1.3	control_LMNA	11	18
TRIQK	1.11	0.000347	1.49	0.912	7.84	25.2	1.48e-05	3.46	LV	CELLSTATES	vCM1.3	control_LMNA	11	18
ZNF565	1.11	6.57e-05	0.837	0.522	6.99	33.5	1.43e-06	4.18	LV	CELLSTATES	vCM1.3	control_LMNA	11	18
ZNF784	1.11	0.00248	0.0363	0.0222	2.7	17.1	0.00021	2.61	LV	CELLSTATES	vCM1.3	control_LMNA	11	18
ABCG1	1.1	0.00994	0.0891	0.0486	3.73	12	0.0014	2	LV	CELLSTATES	vCM1.3	control_LMNA	11	18
AC010522.1	1.1	0.00639	0.0693	0.0414	3.53	13.6	0.000757	2.19	LV	CELLSTATES	vCM1.3	control_LMNA	11	18
AC016650.1	1.1	0.00103	0.536	0.303	6.26	20.4	6.66e-05	2.99	LV	CELLSTATES	vCM1.3	control_LMNA	11	18
AC136604.2	1.1	0.00331	0.131	0.0835	4.46	16	0.000311	2.48	LV	CELLSTATES	vCM1.3	control_LMNA	11	18
CEACAM19	1.1	0.000941	0.237	0.139	5.12	20.8	5.9e-05	3.03	LV	CELLSTATES	vCM1.3	control_LMNA	11	18
COMTD1	1.1	5.43e-05	0.158	0.0929	4.59	34.5	1.11e-06	4.27	LV	CELLSTATES	vCM1.3	control_LMNA	11	18
HIGD1B	1.1	0.0247	0.0259	0.017	2.39	9.01	0.0049	1.61	LV	CELLSTATES	vCM1.3	control_LMNA	11	18
KLF6	1.1	0.0106	0.37	0.239	5.85	11.8	0.00154	1.97	LV	CELLSTATES	vCM1.3	control_LMNA	11	18
LBH	1.1	0.000439	0.558	0.323	6.33	24	2.1e-05	3.36	LV	CELLSTATES	vCM1.3	control_LMNA	11	18
NIPSNAP3B	1.1	0.000399	0.226	0.129	5.02	24.5	1.83e-05	3.4	LV	CELLSTATES	vCM1.3	control_LMNA	11	18
SNTG2	1.1	0.02	0.0537	0.036	3.31	9.68	0.00368	1.7	LV	CELLSTATES	vCM1.3	control_LMNA	11	18
TF	1.1	0.00212	0.193	0.124	4.95	17.7	0.00017	2.67	LV	CELLSTATES	vCM1.3	control_LMNA	11	18
ZNF260	1.1	8.21e-05	0.262	0.166	5.37	32.2	2e-06	4.09	LV	CELLSTATES	vCM1.3	control_LMNA	11	18
AC010333.2	1.09	0.045	0.0207	0.00968	1.79	7.18	0.0111	1.35	LV	CELLSTATES	vCM1.3	control_LMNA	11	18
AP003170.3	1.09	0.00381	0.071	0.0456	3.6	15.5	0.000374	2.42	LV	CELLSTATES	vCM1.3	control_LMNA	11	18
APBB1	1.09	0.00118	0.239	0.154	5.28	19.9	7.98e-05	2.93	LV	CELLSTATES	vCM1.3	control_LMNA	11	18
ASAP3	1.09	4.65e-07	0.318	0.193	5.59	65.9	1.38e-09	6.33	LV	CELLSTATES	vCM1.3	control_LMNA	11	18
COL6A3	1.09	0.00557	0.0401	0.0234	2.79	14.1	0.000627	2.25	LV	CELLSTATES	vCM1.3	control_LMNA	11	18
CORO6	1.09	5.65e-05	0.355	0.234	5.84	34.3	1.17e-06	4.25	LV	CELLSTATES	vCM1.3	control_LMNA	11	18
DNAH2	1.09	0.00881	0.0359	0.0221	2.69	12.4	0.00118	2.05	LV	CELLSTATES	vCM1.3	control_LMNA	11	18
LMAN1L	1.09	0.0102	0.129	0.0759	4.3	11.9	0.00145	1.99	LV	CELLSTATES	vCM1.3	control_LMNA	11	18
RPL3L	1.09	7.51e-06	0.857	0.551	7.07	46	7e-08	5.12	LV	CELLSTATES	vCM1.3	control_LMNA	11	18
SLC29A1	1.09	4.22e-05	0.32	0.207	5.69	35.8	7.8e-07	4.38	LV	CELLSTATES	vCM1.3	control_LMNA	11	18
SNHG9	1.09	0.00198	0.0827	0.0523	3.78	17.9	0.000155	2.7	LV	CELLSTATES	vCM1.3	control_LMNA	11	18
SYT7	1.09	0.00729	0.0369	0.022	2.69	13.1	0.000908	2.14	LV	CELLSTATES	vCM1.3	control_LMNA	11	18
UROD	1.09	0.0035	0.0516	0.0336	3.17	15.8	0.000334	2.46	LV	CELLSTATES	vCM1.3	control_LMNA	11	18
AC069277.1	1.08	0.0141	0.0796	0.0488	3.76	10.8	0.00229	1.85	LV	CELLSTATES	vCM1.3	control_LMNA	11	18
AP000721.2	1.08	0.00132	0.185	0.113	4.85	19.5	9.15e-05	2.88	LV	CELLSTATES	vCM1.3	control_LMNA	11	18
CACNA2D3-AS1	1.08	0.013	0.0593	0.0353	3.3	11.1	0.00203	1.89	LV	CELLSTATES	vCM1.3	control_LMNA	11	18
FAM107A	1.08	0.00159	0.339	0.216	5.75	18.8	0.000117	2.8	LV	CELLSTATES	vCM1.3	control_LMNA	11	18
KANK4	1.08	0.0379	0.0222	0.0129	2.04	7.7	0.00876	1.42	LV	CELLSTATES	vCM1.3	control_LMNA	11	18
LINC02455	1.08	0.0137	0.114	0.0662	4.11	10.9	0.0022	1.86	LV	CELLSTATES	vCM1.3	control_LMNA	11	18
MEP1B	1.08	0.00362	0.0733	0.0437	3.58	15.7	0.000349	2.44	LV	CELLSTATES	vCM1.3	control_LMNA	11	18
PDE4A	1.08	0.000198	0.0917	0.0584	3.86	27.9	6.76e-06	3.7	LV	CELLSTATES	vCM1.3	control_LMNA	11	18
AC009955.2	1.07	0.00441	0.0662	0.0407	3.42	14.9	0.000457	2.36	LV	CELLSTATES	vCM1.3	control_LMNA	11	18
ATP5IF1	1.07	0.00411	0.565	0.378	6.5	15.2	0.000412	2.39	LV	CELLSTATES	vCM1.3	control_LMNA	11	18
ATP5MD	1.07	0.00307	0.403	0.261	5.97	16.3	0.000282	2.51	LV	CELLSTATES	vCM1.3	control_LMNA	11	18
BX088645.1	1.07	0.0165	0.0396	0.0237	2.8	10.3	0.00285	1.78	LV	CELLSTATES	vCM1.3	control_LMNA	11	18
DNPH1	1.07	0.0103	0.0327	0.0199	2.53	11.9	0.00147	1.99	LV	CELLSTATES	vCM1.3	control_LMNA	11	18
IRF2	1.07	0.00114	0.701	0.413	6.64	20	7.58e-05	2.94	LV	CELLSTATES	vCM1.3	control_LMNA	11	18
PDPN	1.07	0.000525	0.0644	0.0367	3.34	23.3	2.67e-05	3.28	LV	CELLSTATES	vCM1.3	control_LMNA	11	18
RANBP1	1.07	0.00426	0.0538	0.0351	3.28	15.1	0.000432	2.37	LV	CELLSTATES	vCM1.3	control_LMNA	11	18
SCRN2	1.07	0.000794	0.0687	0.0448	3.55	21.5	4.67e-05	3.1	LV	CELLSTATES	vCM1.3	control_LMNA	11	18
SEPT14	1.07	0.0463	0.0208	0.0127	1.99	7.1	0.0116	1.33	LV	CELLSTATES	vCM1.3	control_LMNA	11	18
SLC2A4	1.07	6.66e-05	0.394	0.255	5.95	33.4	1.45e-06	4.18	LV	CELLSTATES	vCM1.3	control_LMNA	11	18
SMYD1	1.07	7.45e-05	1.83	1.13	8.13	32.8	1.71e-06	4.13	LV	CELLSTATES	vCM1.3	control_LMNA	11	18
TOR2A	1.07	0.0485	0.0135	0.00824	1.57	6.96	0.0123	1.31	LV	CELLSTATES	vCM1.3	control_LMNA	11	18
WDR88	1.07	0.000805	0.143	0.0891	4.46	21.5	4.76e-05	3.09	LV	CELLSTATES	vCM1.3	control_LMNA	11	18
ZSCAN1	1.07	0.0183	0.0209	0.013	2.05	9.95	0.00328	1.74	LV	CELLSTATES	vCM1.3	control_LMNA	11	18
AC018845.1	1.06	0.0202	0.0369	0.0238	2.79	9.66	0.00371	1.7	LV	CELLSTATES	vCM1.3	control_LMNA	11	18
AC021054.1	1.06	0.00336	0.273	0.167	5.36	15.9	0.000318	2.47	LV	CELLSTATES	vCM1.3	control_LMNA	11	18
AC117944.1	1.06	0.00593	0.148	0.0901	4.51	13.8	0.000688	2.23	LV	CELLSTATES	vCM1.3	control_LMNA	11	18
CBR3	1.06	0.000112	0.28	0.167	5.35	30.6	3.13e-06	3.95	LV	CELLSTATES	vCM1.3	control_LMNA	11	18
COL6A2	1.06	0.0098	0.124	0.0741	4.29	12.1	0.00137	2.01	LV	CELLSTATES	vCM1.3	control_LMNA	11	18
GRM8	1.06	0.00191	0.535	0.298	6.23	18.1	0.000148	2.72	LV	CELLSTATES	vCM1.3	control_LMNA	11	18
KIF22	1.06	0.000776	0.19	0.118	4.85	21.6	4.54e-05	3.11	LV	CELLSTATES	vCM1.3	control_LMNA	11	18
LINC01389	1.06	0.0092	0.0374	0.0243	2.79	12.3	0.00125	2.04	LV	CELLSTATES	vCM1.3	control_LMNA	11	18
MIR22HG	1.06	0.000234	0.471	0.275	6.06	27	8.6e-06	3.63	LV	CELLSTATES	vCM1.3	control_LMNA	11	18
OPCML	1.06	0.0253	0.112	0.0771	4.3	8.93	0.00507	1.6	LV	CELLSTATES	vCM1.3	control_LMNA	11	18
PDGFRB	1.06	0.0404	0.0242	0.0184	2.3	7.5	0.0096	1.39	LV	CELLSTATES	vCM1.3	control_LMNA	11	18
RBFOX1	1.06	1.25e-05	4.06	2.66	9.31	42.9	1.4e-07	4.9	LV	CELLSTATES	vCM1.3	control_LMNA	11	18
RPS18	1.06	0.0104	0.0882	0.0598	3.92	11.9	0.0015	1.98	LV	CELLSTATES	vCM1.3	control_LMNA	11	18
SPATA12	1.06	0.0403	0.0156	0.00802	1.59	7.51	0.00956	1.4	LV	CELLSTATES	vCM1.3	control_LMNA	11	18
STX10	1.06	0.000511	0.0746	0.0486	3.67	23.4	2.57e-05	3.29	LV	CELLSTATES	vCM1.3	control_LMNA	11	18
AC020659.1	1.05	0.000224	0.383	0.245	5.88	27.2	8.12e-06	3.65	LV	CELLSTATES	vCM1.3	control_LMNA	11	18
AP003392.6	1.05	0.0273	0.0198	0.0118	1.93	8.71	0.00559	1.56	LV	CELLSTATES	vCM1.3	control_LMNA	11	18
GDPD1	1.05	0.000117	0.0816	0.0516	3.73	30.4	3.32e-06	3.93	LV	CELLSTATES	vCM1.3	control_LMNA	11	18
GPR17	1.05	0.0386	0.0806	0.0453	3.62	7.65	0.00898	1.41	LV	CELLSTATES	vCM1.3	control_LMNA	11	18
HNRNPA1P48	1.05	0.0285	0.0143	0.00901	1.66	8.57	0.00595	1.55	LV	CELLSTATES	vCM1.3	control_LMNA	11	18
LINC02334	1.05	0.000193	0.702	0.431	6.76	28	6.45e-06	3.71	LV	CELLSTATES	vCM1.3	control_LMNA	11	18
NRTN	1.05	0.0208	0.0162	0.00977	1.73	9.55	0.00389	1.68	LV	CELLSTATES	vCM1.3	control_LMNA	11	18
RABAC1	1.05	0.0362	0.0437	0.0283	2.92	7.85	0.00819	1.44	LV	CELLSTATES	vCM1.3	control_LMNA	11	18
RTL8C	1.05	0.000809	0.139	0.0936	4.52	21.4	4.8e-05	3.09	LV	CELLSTATES	vCM1.3	control_LMNA	11	18
AC007529.2	1.04	0.0274	0.0358	0.024	2.73	8.7	0.00563	1.56	LV	CELLSTATES	vCM1.3	control_LMNA	11	18
AC009063.2	1.04	0.00525	0.112	0.0689	4.12	14.3	0.000579	2.28	LV	CELLSTATES	vCM1.3	control_LMNA	11	18
AC069287.3	1.04	0.00114	0.19	0.125	4.92	20	7.6e-05	2.94	LV	CELLSTATES	vCM1.3	control_LMNA	11	18
AC244453.1	1.04	0.0395	0.045	0.0282	2.95	7.57	0.00929	1.4	LV	CELLSTATES	vCM1.3	control_LMNA	11	18
ADGRE5	1.04	0.000422	0.121	0.074	4.21	24.2	1.99e-05	3.37	LV	CELLSTATES	vCM1.3	control_LMNA	11	18
AL391839.1	1.04	0.0003	0.205	0.133	4.99	25.9	1.2e-05	3.52	LV	CELLSTATES	vCM1.3	control_LMNA	11	18
ARF5	1.04	0.0244	0.0378	0.0253	2.77	9.05	0.00482	1.61	LV	CELLSTATES	vCM1.3	control_LMNA	11	18
CREB3L1	1.04	0.00301	0.0622	0.0394	3.38	16.3	0.000274	2.52	LV	CELLSTATES	vCM1.3	control_LMNA	11	18
DPAGT1	1.04	0.0116	0.0365	0.0239	2.73	11.5	0.00176	1.93	LV	CELLSTATES	vCM1.3	control_LMNA	11	18
GRIN2D	1.04	0.0391	0.0165	0.0105	1.8	7.6	0.00916	1.41	LV	CELLSTATES	vCM1.3	control_LMNA	11	18
GZF1	1.04	0.00566	0.0679	0.0405	3.38	14	0.000641	2.25	LV	CELLSTATES	vCM1.3	control_LMNA	11	18
MREG	1.04	0.0205	0.0159	0.00992	1.69	9.6	0.0038	1.69	LV	CELLSTATES	vCM1.3	control_LMNA	11	18
NMRK2	1.04	0.00285	0.741	0.459	6.83	16.5	0.000254	2.55	LV	CELLSTATES	vCM1.3	control_LMNA	11	18
RCAN1	1.04	0.00563	0.594	0.342	6.39	14.1	0.000637	2.25	LV	CELLSTATES	vCM1.3	control_LMNA	11	18
SEL1L3	1.04	0.0357	0.0314	0.0184	2.44	7.89	0.00805	1.45	LV	CELLSTATES	vCM1.3	control_LMNA	11	18
SPDYE5	1.04	0.00147	0.306	0.207	5.64	19.1	0.000104	2.83	LV	CELLSTATES	vCM1.3	control_LMNA	11	18
STARD4-AS1	1.04	0.0363	0.313	0.201	5.61	7.84	0.00824	1.44	LV	CELLSTATES	vCM1.3	control_LMNA	11	18
TMEFF2	1.04	0.0032	1.13	0.69	7.37	16.1	0.000299	2.49	LV	CELLSTATES	vCM1.3	control_LMNA	11	18
AC004485.1	1.03	0.0353	0.0653	0.0432	3.53	7.92	0.00793	1.45	LV	CELLSTATES	vCM1.3	control_LMNA	11	18
AC009063.3	1.03	0.0452	0.019	0.0116	1.91	7.17	0.0112	1.35	LV	CELLSTATES	vCM1.3	control_LMNA	11	18
AC018761.2	1.03	0.02	0.0229	0.0142	2.08	9.68	0.00367	1.7	LV	CELLSTATES	vCM1.3	control_LMNA	11	18
HEY2	1.03	0.000566	0.414	0.262	5.96	22.9	2.98e-05	3.25	LV	CELLSTATES	vCM1.3	control_LMNA	11	18
HOOK2	1.03	0.000203	2.47	1.63	8.55	27.7	7.03e-06	3.69	LV	CELLSTATES	vCM1.3	control_LMNA	11	18
IFRD2	1.03	3.55e-05	0.15	0.0974	4.61	36.7	6.33e-07	4.45	LV	CELLSTATES	vCM1.3	control_LMNA	11	18
PPP1R12B	1.03	9.48e-05	11.2	7.32	10.8	31.5	2.45e-06	4.02	LV	CELLSTATES	vCM1.3	control_LMNA	11	18
RPLP2	1.03	0.00273	0.179	0.116	4.82	16.7	0.000239	2.56	LV	CELLSTATES	vCM1.3	control_LMNA	11	18
S100A10	1.03	0.0192	0.104	0.0621	3.99	9.81	0.00348	1.72	LV	CELLSTATES	vCM1.3	control_LMNA	11	18
SIGMAR1	1.03	0.0178	0.0182	0.0123	1.91	10	0.00315	1.75	LV	CELLSTATES	vCM1.3	control_LMNA	11	18
TCERG1L	1.03	0.0437	0.0398	0.0263	2.86	7.27	0.0107	1.36	LV	CELLSTATES	vCM1.3	control_LMNA	11	18
AC004812.2	1.02	0.00957	0.024	0.0163	2.28	12.2	0.00132	2.02	LV	CELLSTATES	vCM1.3	control_LMNA	11	18
AC005697.2	1.02	0.0284	0.0177	0.0113	1.85	8.58	0.00591	1.55	LV	CELLSTATES	vCM1.3	control_LMNA	11	18
AC010616.2	1.02	0.0093	0.0426	0.0266	2.83	12.3	0.00127	2.03	LV	CELLSTATES	vCM1.3	control_LMNA	11	18
CDH18	1.02	0.0322	0.112	0.0747	4.22	8.21	0.00698	1.49	LV	CELLSTATES	vCM1.3	control_LMNA	11	18
PIGW	1.02	0.0397	0.0191	0.011	1.86	7.56	0.00934	1.4	LV	CELLSTATES	vCM1.3	control_LMNA	11	18
RHOT2	1.02	0.000898	0.511	0.361	6.38	21	5.53e-05	3.05	LV	CELLSTATES	vCM1.3	control_LMNA	11	18
AC004034.1	1.01	0.00122	0.041	0.0263	2.83	19.8	8.28e-05	2.91	LV	CELLSTATES	vCM1.3	control_LMNA	11	18
AC007513.1	1.01	0.0332	0.02	0.0132	2.03	8.12	0.00727	1.48	LV	CELLSTATES	vCM1.3	control_LMNA	11	18
DM1-AS	1.01	0.0357	0.0413	0.0289	2.84	7.9	0.00803	1.45	LV	CELLSTATES	vCM1.3	control_LMNA	11	18
DOPEY2	1.01	2.88e-05	0.312	0.193	5.52	38	4.55e-07	4.54	LV	CELLSTATES	vCM1.3	control_LMNA	11	18
HSPB11	1.01	0.00479	0.118	0.083	4.34	14.6	0.000509	2.32	LV	CELLSTATES	vCM1.3	control_LMNA	11	18
LINC00115	1.01	0.0212	0.0311	0.0215	2.51	9.49	0.00399	1.67	LV	CELLSTATES	vCM1.3	control_LMNA	11	18
PYGM	1.01	0.000708	0.0646	0.0423	3.42	22	4.02e-05	3.15	LV	CELLSTATES	vCM1.3	control_LMNA	11	18
SERF2	1.01	0.00534	0.383	0.26	5.94	14.2	0.000595	2.27	LV	CELLSTATES	vCM1.3	control_LMNA	11	18
AAED1	1	0.000298	0.123	0.0761	4.23	26	1.18e-05	3.53	LV	CELLSTATES	vCM1.3	control_LMNA	11	18
AC010260.1	1	0.00484	0.0774	0.0494	3.65	14.6	0.000517	2.31	LV	CELLSTATES	vCM1.3	control_LMNA	11	18
C2orf68	1	0.000196	0.112	0.0767	4.23	27.9	6.63e-06	3.71	LV	CELLSTATES	vCM1.3	control_LMNA	11	18
CPTP	1	0.00635	0.0525	0.036	3.17	13.6	0.000752	2.2	LV	CELLSTATES	vCM1.3	control_LMNA	11	18
FAAH	1	0.00665	0.027	0.0167	2.3	13.4	0.000805	2.18	LV	CELLSTATES	vCM1.3	control_LMNA	11	18
FN3K	1	0.00588	0.908	0.559	6.98	13.9	0.000675	2.23	LV	CELLSTATES	vCM1.3	control_LMNA	11	18
NUDT4	1	0.00287	1.71	1.06	7.96	16.5	0.000257	2.54	LV	CELLSTATES	vCM1.3	control_LMNA	11	18
RNF207	1	0.00053	1.2	0.763	7.48	23.2	2.71e-05	3.28	LV	CELLSTATES	vCM1.3	control_LMNA	11	18
SEC14L5	1	0.0285	0.0523	0.0385	3.23	8.57	0.00595	1.55	LV	CELLSTATES	vCM1.3	control_LMNA	11	18
SF3A2	1	4.67e-05	0.077	0.0487	3.64	35.3	9e-07	4.33	LV	CELLSTATES	vCM1.3	control_LMNA	11	18
AC007114.1	0.998	0.0138	0.052	0.0309	3.06	10.9	0.00222	1.86	LV	CELLSTATES	vCM1.3	control_LMNA	11	18
PAIP2B	0.998	0.000223	0.512	0.337	6.31	27.3	8.06e-06	3.65	LV	CELLSTATES	vCM1.3	control_LMNA	11	18
AL049569.1	0.996	0.0151	0.032	0.0185	2.47	10.6	0.00252	1.82	LV	CELLSTATES	vCM1.3	control_LMNA	11	18
AL929472.2	0.996	0.00528	0.0932	0.0642	4.01	14.3	0.000586	2.28	LV	CELLSTATES	vCM1.3	control_LMNA	11	18
SNAPIN	0.996	0.00479	0.0603	0.0418	3.38	14.6	0.000509	2.32	LV	CELLSTATES	vCM1.3	control_LMNA	11	18
MAP2K1	0.992	0.000679	0.383	0.246	5.84	22.2	3.77e-05	3.17	LV	CELLSTATES	vCM1.3	control_LMNA	11	18
PAQR5	0.992	0.0351	0.0222	0.0134	2.08	7.95	0.00783	1.46	LV	CELLSTATES	vCM1.3	control_LMNA	11	18
P3H4	0.991	0.03	0.0267	0.0169	2.23	8.42	0.00636	1.52	LV	CELLSTATES	vCM1.3	control_LMNA	11	18
ITGB5-AS1	0.989	0.0106	0.066	0.047	3.5	11.8	0.00154	1.97	LV	CELLSTATES	vCM1.3	control_LMNA	11	18
SLC41A1	0.989	3.71e-05	0.867	0.566	7.04	36.4	6.68e-07	4.43	LV	CELLSTATES	vCM1.3	control_LMNA	11	18
WDR62	0.989	0.0354	0.0461	0.0343	3.1	7.92	0.00794	1.45	LV	CELLSTATES	vCM1.3	control_LMNA	11	18
EIF5A	0.988	0.0425	0.0445	0.0298	2.99	7.35	0.0103	1.37	LV	CELLSTATES	vCM1.3	control_LMNA	11	18
FO393419.2	0.988	0.00368	0.022	0.0135	2.05	15.6	0.000357	2.43	LV	CELLSTATES	vCM1.3	control_LMNA	11	18
MYL6	0.985	5.63e-05	1.02	0.671	7.29	34.3	1.16e-06	4.25	LV	CELLSTATES	vCM1.3	control_LMNA	11	18
TMEM69	0.984	0.00143	0.068	0.0478	3.56	19.2	0.000101	2.85	LV	CELLSTATES	vCM1.3	control_LMNA	11	18
AL158068.2	0.983	0.031	0.0325	0.0215	2.59	8.32	0.00664	1.51	LV	CELLSTATES	vCM1.3	control_LMNA	11	18
AP001160.1	0.982	0.0103	0.0256	0.0154	2.2	11.9	0.00147	1.99	LV	CELLSTATES	vCM1.3	control_LMNA	11	18
LINC02177	0.981	0.0217	0.0406	0.0234	2.72	9.44	0.00408	1.66	LV	CELLSTATES	vCM1.3	control_LMNA	11	18
MFSD3	0.981	0.00105	0.0525	0.0368	3.15	20.3	6.89e-05	2.98	LV	CELLSTATES	vCM1.3	control_LMNA	11	18
TMEM143	0.98	0.000643	0.174	0.122	4.83	22.4	3.53e-05	3.19	LV	CELLSTATES	vCM1.3	control_LMNA	11	18
AC020558.1	0.979	0.0188	0.0247	0.0151	2.13	9.87	0.00339	1.73	LV	CELLSTATES	vCM1.3	control_LMNA	11	18
AC034195.1	0.979	0.00335	0.12	0.0804	4.3	15.9	0.000317	2.47	LV	CELLSTATES	vCM1.3	control_LMNA	11	18
AC011369.1	0.977	0.00304	1.61	1.06	7.9	16.3	0.000279	2.52	LV	CELLSTATES	vCM1.3	control_LMNA	11	18
BMS1P14	0.975	0.00793	0.541	0.366	6.45	12.8	0.00102	2.1	LV	CELLSTATES	vCM1.3	control_LMNA	11	18
CDCA2	0.974	0.0043	0.197	0.129	4.93	15	0.000439	2.37	LV	CELLSTATES	vCM1.3	control_LMNA	11	18
CIT	0.973	0.0384	0.0231	0.0151	2.19	7.67	0.00891	1.42	LV	CELLSTATES	vCM1.3	control_LMNA	11	18
LRP1	0.973	0.000884	0.152	0.108	4.67	21.1	5.42e-05	3.05	LV	CELLSTATES	vCM1.3	control_LMNA	11	18
SDR39U1	0.973	0.00232	0.131	0.0955	4.48	17.3	0.000193	2.63	LV	CELLSTATES	vCM1.3	control_LMNA	11	18
TCEAL1	0.973	0.00729	0.05	0.0358	3.13	13.1	0.000909	2.14	LV	CELLSTATES	vCM1.3	control_LMNA	11	18
FUCA2	0.972	9.33e-06	0.236	0.155	5.18	44.6	9.55e-08	5.03	LV	CELLSTATES	vCM1.3	control_LMNA	11	18
AC011472.1	0.971	0.000167	0.14	0.0947	4.49	28.7	5.33e-06	3.78	LV	CELLSTATES	vCM1.3	control_LMNA	11	18
GSS	0.971	3.69e-05	0.149	0.1	4.6	36.5	6.63e-07	4.43	LV	CELLSTATES	vCM1.3	control_LMNA	11	18
MCAT	0.971	0.0175	0.0189	0.0125	1.91	10.1	0.00309	1.76	LV	CELLSTATES	vCM1.3	control_LMNA	11	18
ZNF552	0.971	3.55e-05	0.401	0.261	5.93	36.7	6.3e-07	4.45	LV	CELLSTATES	vCM1.3	control_LMNA	11	18
TCEA3	0.969	0.000216	0.244	0.171	5.28	27.4	7.7e-06	3.67	LV	CELLSTATES	vCM1.3	control_LMNA	11	18
TMEM65	0.969	0.000158	2.4	1.53	8.5	28.9	4.95e-06	3.8	LV	CELLSTATES	vCM1.3	control_LMNA	11	18
AC090092.1	0.968	0.0415	0.0192	0.0125	1.94	7.43	0.00993	1.38	LV	CELLSTATES	vCM1.3	control_LMNA	11	18
CUTA	0.966	0.0149	0.0507	0.0336	3.13	10.6	0.00248	1.83	LV	CELLSTATES	vCM1.3	control_LMNA	11	18
AC145207.1	0.964	0.000567	0.0912	0.0577	3.85	22.9	2.99e-05	3.25	LV	CELLSTATES	vCM1.3	control_LMNA	11	18
LOXL1	0.962	0.00828	0.0996	0.0616	3.93	12.7	0.00108	2.08	LV	CELLSTATES	vCM1.3	control_LMNA	11	18
SLC1A2	0.96	0.0393	0.122	0.0789	4.27	7.59	0.00922	1.41	LV	CELLSTATES	vCM1.3	control_LMNA	11	18
FAM96B	0.959	0.00114	0.179	0.117	4.79	20	7.62e-05	2.94	LV	CELLSTATES	vCM1.3	control_LMNA	11	18
CCDC71	0.958	0.00368	0.0329	0.0211	2.53	15.6	0.000356	2.43	LV	CELLSTATES	vCM1.3	control_LMNA	11	18
LINC01151	0.958	0.02	0.151	0.0948	4.52	9.68	0.00368	1.7	LV	CELLSTATES	vCM1.3	control_LMNA	11	18
SCPEP1	0.958	9.63e-05	0.599	0.424	6.57	31.4	2.51e-06	4.02	LV	CELLSTATES	vCM1.3	control_LMNA	11	18
TRIP10	0.958	0.000497	0.164	0.117	4.77	23.5	2.49e-05	3.3	LV	CELLSTATES	vCM1.3	control_LMNA	11	18
CDC37	0.957	5.79e-05	0.432	0.301	6.1	34.1	1.21e-06	4.24	LV	CELLSTATES	vCM1.3	control_LMNA	11	18
PEX10	0.957	0.000109	0.079	0.0534	3.69	30.8	2.98e-06	3.96	LV	CELLSTATES	vCM1.3	control_LMNA	11	18
DNASE1L1	0.956	0.000328	0.131	0.0837	4.34	25.4	1.37e-05	3.48	LV	CELLSTATES	vCM1.3	control_LMNA	11	18
TFPT	0.956	0.00622	0.0388	0.0243	2.77	13.7	0.000732	2.21	LV	CELLSTATES	vCM1.3	control_LMNA	11	18
SIRT6	0.955	0.000468	0.0673	0.0449	3.5	23.8	2.27e-05	3.33	LV	CELLSTATES	vCM1.3	control_LMNA	11	18
ULK3	0.955	0.000443	0.141	0.0986	4.55	24	2.13e-05	3.35	LV	CELLSTATES	vCM1.3	control_LMNA	11	18
ABCB9	0.954	0.000128	0.0988	0.0598	3.89	30	3.72e-06	3.89	LV	CELLSTATES	vCM1.3	control_LMNA	11	18
AC022017.1	0.954	0.00324	0.0681	0.0435	3.47	16.1	0.000303	2.49	LV	CELLSTATES	vCM1.3	control_LMNA	11	18
PFKFB2	0.953	0.00502	0.487	0.326	6.27	14.5	0.000543	2.3	LV	CELLSTATES	vCM1.3	control_LMNA	11	18
ZNF823	0.952	0.000695	0.102	0.0669	4.04	22.1	3.92e-05	3.16	LV	CELLSTATES	vCM1.3	control_LMNA	11	18
LINC01322	0.95	0.0204	0.293	0.213	5.61	9.61	0.00379	1.69	LV	CELLSTATES	vCM1.3	control_LMNA	11	18
PPIL1	0.949	0.00105	0.0999	0.0635	3.98	20.3	6.88e-05	2.98	LV	CELLSTATES	vCM1.3	control_LMNA	11	18
GPR157	0.947	5.43e-05	0.257	0.163	5.28	34.5	1.11e-06	4.27	LV	CELLSTATES	vCM1.3	control_LMNA	11	18
PDE1C	0.947	0.00162	5.34	3.66	9.68	18.7	0.00012	2.79	LV	CELLSTATES	vCM1.3	control_LMNA	11	18
SLC36A2	0.947	0.0459	0.0607	0.0385	3.28	7.13	0.0114	1.34	LV	CELLSTATES	vCM1.3	control_LMNA	11	18
TRDN-AS1	0.947	0.000206	8.63	6.07	10.4	27.7	7.13e-06	3.69	LV	CELLSTATES	vCM1.3	control_LMNA	11	18
FGF12-AS1	0.946	0.0155	0.704	0.429	6.68	10.5	0.00261	1.81	LV	CELLSTATES	vCM1.3	control_LMNA	11	18
ITGAL	0.945	0.0275	0.0541	0.0376	3.23	8.69	0.00565	1.56	LV	CELLSTATES	vCM1.3	control_LMNA	11	18
SREBF1	0.945	0.00924	0.0735	0.0465	3.54	12.3	0.00126	2.03	LV	CELLSTATES	vCM1.3	control_LMNA	11	18
GAS2	0.941	5.28e-05	1.78	1.22	8.11	34.6	1.06e-06	4.28	LV	CELLSTATES	vCM1.3	control_LMNA	11	18
TRERF1	0.94	0.0348	0.0436	0.0292	2.9	7.97	0.00775	1.46	LV	CELLSTATES	vCM1.3	control_LMNA	11	18
LINC01273	0.939	0.0233	0.0367	0.0249	2.74	9.21	0.0045	1.63	LV	CELLSTATES	vCM1.3	control_LMNA	11	18
RPL38	0.938	0.022	0.0824	0.0576	3.79	9.39	0.00417	1.66	LV	CELLSTATES	vCM1.3	control_LMNA	11	18
STEAP1B	0.938	0.0102	0.143	0.0989	4.56	11.9	0.00145	1.99	LV	CELLSTATES	vCM1.3	control_LMNA	11	18
NRP1	0.937	0.00151	1.96	1.46	8.33	19	0.000109	2.82	LV	CELLSTATES	vCM1.3	control_LMNA	11	18
AL133297.2	0.935	0.0477	0.0531	0.0363	3.18	7.01	0.012	1.32	LV	CELLSTATES	vCM1.3	control_LMNA	11	18
RDH10-AS1	0.934	0.0251	0.0552	0.0366	3.2	8.96	0.00501	1.6	LV	CELLSTATES	vCM1.3	control_LMNA	11	18
NPIPB11	0.932	0.00287	0.0674	0.0451	3.49	16.5	0.000258	2.54	LV	CELLSTATES	vCM1.3	control_LMNA	11	18
LINP1	0.931	0.0193	0.0711	0.0476	3.51	9.8	0.00349	1.72	LV	CELLSTATES	vCM1.3	control_LMNA	11	18
ADCY1	0.93	0.0179	0.0575	0.0408	3.32	10	0.00319	1.75	LV	CELLSTATES	vCM1.3	control_LMNA	11	18
PHKA1-AS1	0.93	0.046	0.0231	0.0149	2.09	7.12	0.0114	1.34	LV	CELLSTATES	vCM1.3	control_LMNA	11	18
SYNM	0.93	0.00669	0.499	0.305	6.13	13.4	0.000813	2.17	LV	CELLSTATES	vCM1.3	control_LMNA	11	18
DCDC1	0.929	0.0471	0.0828	0.0603	3.84	7.05	0.0118	1.33	LV	CELLSTATES	vCM1.3	control_LMNA	11	18
DUOX1	0.929	0.00185	0.167	0.116	4.74	18.2	0.000142	2.73	LV	CELLSTATES	vCM1.3	control_LMNA	11	18
FBXO44	0.929	0.00104	0.0983	0.0687	4.05	20.4	6.75e-05	2.98	LV	CELLSTATES	vCM1.3	control_LMNA	11	18
IDH3B	0.929	0.0238	0.0626	0.0472	3.5	9.13	0.00466	1.62	LV	CELLSTATES	vCM1.3	control_LMNA	11	18
LRRTM3	0.929	0.00212	4.94	3.4	9.55	17.7	0.00017	2.67	LV	CELLSTATES	vCM1.3	control_LMNA	11	18
AC062004.1	0.927	0.0421	0.0326	0.0233	2.61	7.38	0.0101	1.38	LV	CELLSTATES	vCM1.3	control_LMNA	11	18
IL13RA1	0.927	0.0133	0.0369	0.0249	2.69	11	0.00211	1.87	LV	CELLSTATES	vCM1.3	control_LMNA	11	18
DRAP1	0.926	0.0123	0.0622	0.0448	3.44	11.3	0.0019	1.91	LV	CELLSTATES	vCM1.3	control_LMNA	11	18
FBXL15	0.926	0.000296	0.0745	0.0508	3.61	26	1.16e-05	3.53	LV	CELLSTATES	vCM1.3	control_LMNA	11	18
GPC5	0.926	0.0176	2.42	1.63	8.48	10.1	0.00311	1.75	LV	CELLSTATES	vCM1.3	control_LMNA	11	18
PKP4-AS1	0.926	0.0301	0.018	0.012	1.87	8.41	0.00638	1.52	LV	CELLSTATES	vCM1.3	control_LMNA	11	18
GATD1	0.924	0.00293	0.128	0.0901	4.4	16.4	0.000265	2.53	LV	CELLSTATES	vCM1.3	control_LMNA	11	18
LINC01841	0.924	0.0329	0.0244	0.0183	2.28	8.15	0.00716	1.48	LV	CELLSTATES	vCM1.3	control_LMNA	11	18
BCL11A	0.923	7.47e-05	0.532	0.38	6.41	32.8	1.72e-06	4.13	LV	CELLSTATES	vCM1.3	control_LMNA	11	18
COQ10A	0.922	0.000628	0.544	0.357	6.34	22.5	3.42e-05	3.2	LV	CELLSTATES	vCM1.3	control_LMNA	11	18
SLC38A4	0.922	0.00664	0.113	0.0786	4.24	13.4	0.000803	2.18	LV	CELLSTATES	vCM1.3	control_LMNA	11	18
AC010997.5	0.921	0.0182	0.0286	0.0197	2.41	9.97	0.00326	1.74	LV	CELLSTATES	vCM1.3	control_LMNA	11	18
B4GALNT3	0.921	0.000536	1.13	0.804	7.51	23.2	2.76e-05	3.27	LV	CELLSTATES	vCM1.3	control_LMNA	11	18
C6orf99	0.92	0.0401	0.0423	0.027	2.78	7.53	0.00948	1.4	LV	CELLSTATES	vCM1.3	control_LMNA	11	18
POLR2G	0.92	0.0223	0.0247	0.0178	2.27	9.35	0.00424	1.65	LV	CELLSTATES	vCM1.3	control_LMNA	11	18
GJA1	0.919	0.0155	0.278	0.203	5.5	10.5	0.0026	1.81	LV	CELLSTATES	vCM1.3	control_LMNA	11	18
LINC01479	0.919	0.0175	0.134	0.0863	4.4	10.1	0.00308	1.76	LV	CELLSTATES	vCM1.3	control_LMNA	11	18
RPS27	0.919	0.0212	0.106	0.0784	4.21	9.5	0.00397	1.67	LV	CELLSTATES	vCM1.3	control_LMNA	11	18
AL135925.1	0.918	0.000622	0.13	0.0875	4.36	22.5	3.37e-05	3.21	LV	CELLSTATES	vCM1.3	control_LMNA	11	18
PEA15	0.918	0.0108	0.0825	0.0593	3.83	11.7	0.00157	1.97	LV	CELLSTATES	vCM1.3	control_LMNA	11	18
CDPF1	0.917	0.0258	0.0267	0.0186	2.35	8.87	0.00521	1.59	LV	CELLSTATES	vCM1.3	control_LMNA	11	18
DUSP22	0.917	0.00572	0.148	0.109	4.63	14	0.000651	2.24	LV	CELLSTATES	vCM1.3	control_LMNA	11	18
RPS14	0.917	0.0211	0.171	0.128	4.86	9.52	0.00394	1.68	LV	CELLSTATES	vCM1.3	control_LMNA	11	18
ABHD11	0.915	0.00355	0.0369	0.0252	2.71	15.7	0.000339	2.45	LV	CELLSTATES	vCM1.3	control_LMNA	11	18
AJM1	0.915	0.0105	0.0771	0.0506	3.61	11.8	0.00151	1.98	LV	CELLSTATES	vCM1.3	control_LMNA	11	18
NRSN2	0.914	0.00414	0.0452	0.0314	2.99	15.2	0.000416	2.38	LV	CELLSTATES	vCM1.3	control_LMNA	11	18
SEMA4G	0.914	0.0268	0.0449	0.0303	2.94	8.76	0.00547	1.57	LV	CELLSTATES	vCM1.3	control_LMNA	11	18
SEPT6	0.914	0.00423	0.0852	0.0606	3.87	15.1	0.000428	2.37	LV	CELLSTATES	vCM1.3	control_LMNA	11	18
RTN4RL1	0.912	0.00983	0.0915	0.0577	3.87	12.1	0.00138	2.01	LV	CELLSTATES	vCM1.3	control_LMNA	11	18
AC084357.2	0.91	0.0103	0.238	0.179	5.33	11.9	0.00148	1.99	LV	CELLSTATES	vCM1.3	control_LMNA	11	18
ECSIT	0.91	4.53e-05	0.276	0.188	5.43	35.5	8.55e-07	4.34	LV	CELLSTATES	vCM1.3	control_LMNA	11	18
AC092839.1	0.909	0.00137	0.546	0.369	6.34	19.3	9.61e-05	2.86	LV	CELLSTATES	vCM1.3	control_LMNA	11	18
AZIN2	0.908	0.0112	0.0271	0.0178	2.33	11.6	0.00167	1.95	LV	CELLSTATES	vCM1.3	control_LMNA	11	18
SELENOS	0.907	0.000879	0.244	0.165	5.22	21.1	5.35e-05	3.06	LV	CELLSTATES	vCM1.3	control_LMNA	11	18
SYNGR1	0.906	0.000837	0.143	0.1	4.52	21.3	5.03e-05	3.08	LV	CELLSTATES	vCM1.3	control_LMNA	11	18
RAB24	0.905	0.0385	0.0255	0.0189	2.33	7.66	0.00894	1.41	LV	CELLSTATES	vCM1.3	control_LMNA	11	18
AC046143.1	0.904	0.0385	0.0228	0.0153	2.11	7.66	0.00894	1.41	LV	CELLSTATES	vCM1.3	control_LMNA	11	18
CRACR2B	0.904	0.0108	0.0518	0.0378	3.22	11.7	0.00158	1.96	LV	CELLSTATES	vCM1.3	control_LMNA	11	18
LSAMP	0.903	0.00791	0.458	0.301	6.11	12.8	0.00101	2.1	LV	CELLSTATES	vCM1.3	control_LMNA	11	18
AL031714.1	0.902	0.0425	0.0179	0.0121	1.82	7.35	0.0103	1.37	LV	CELLSTATES	vCM1.3	control_LMNA	11	18
PAQR9	0.902	0.0166	0.0615	0.0464	3.42	10.3	0.00285	1.78	LV	CELLSTATES	vCM1.3	control_LMNA	11	18
AC007114.2	0.901	0.0116	0.478	0.312	6.15	11.4	0.00177	1.93	LV	CELLSTATES	vCM1.3	control_LMNA	11	18
WWOX	0.901	0.000941	2.11	1.51	8.38	20.8	5.89e-05	3.03	LV	CELLSTATES	vCM1.3	control_LMNA	11	18
AC016722.2	0.899	0.0136	0.0614	0.0429	3.38	10.9	0.00216	1.87	LV	CELLSTATES	vCM1.3	control_LMNA	11	18
AL359094.1	0.899	0.0461	0.0322	0.0235	2.64	7.11	0.0115	1.34	LV	CELLSTATES	vCM1.3	control_LMNA	11	18
BOP1	0.899	0.0377	0.0204	0.0151	2.03	7.72	0.00869	1.42	LV	CELLSTATES	vCM1.3	control_LMNA	11	18
DCXR	0.899	0.00128	0.136	0.0979	4.5	19.6	8.76e-05	2.89	LV	CELLSTATES	vCM1.3	control_LMNA	11	18
NOMO2	0.899	0.000489	0.0901	0.0644	3.9	23.6	2.42e-05	3.31	LV	CELLSTATES	vCM1.3	control_LMNA	11	18
IL27RA	0.898	0.0468	0.0136	0.0098	1.59	7.07	0.0117	1.33	LV	CELLSTATES	vCM1.3	control_LMNA	11	18
FAM136A	0.897	0.0017	0.0632	0.043	3.36	18.5	0.000128	2.77	LV	CELLSTATES	vCM1.3	control_LMNA	11	18
FBXL22	0.897	0.00612	0.183	0.125	4.85	13.7	0.000714	2.21	LV	CELLSTATES	vCM1.3	control_LMNA	11	18
MPG	0.897	0.000587	0.172	0.117	4.73	22.8	3.14e-05	3.23	LV	CELLSTATES	vCM1.3	control_LMNA	11	18
AC011498.1	0.896	0.0388	0.0336	0.0227	2.58	7.63	0.00905	1.41	LV	CELLSTATES	vCM1.3	control_LMNA	11	18
CSKMT	0.896	0.00965	0.0574	0.0375	3.21	12.1	0.00134	2.02	LV	CELLSTATES	vCM1.3	control_LMNA	11	18
NEIL1	0.896	9.34e-05	0.098	0.0669	4.01	31.6	2.38e-06	4.03	LV	CELLSTATES	vCM1.3	control_LMNA	11	18
QPCTL	0.896	0.0144	0.0334	0.0218	2.57	10.7	0.00236	1.84	LV	CELLSTATES	vCM1.3	control_LMNA	11	18
RASSF3	0.895	0.00143	0.507	0.332	6.26	19.2	0.000101	2.84	LV	CELLSTATES	vCM1.3	control_LMNA	11	18
TOB1	0.895	0.00516	0.196	0.138	4.98	14.4	0.000566	2.29	LV	CELLSTATES	vCM1.3	control_LMNA	11	18
ZNRF3-AS1	0.894	0.0111	0.0279	0.0191	2.35	11.6	0.00165	1.95	LV	CELLSTATES	vCM1.3	control_LMNA	11	18
SSNA1	0.893	0.000552	0.0952	0.0666	3.96	23	2.88e-05	3.26	LV	CELLSTATES	vCM1.3	control_LMNA	11	18
TMEM147	0.893	0.0318	0.0445	0.0322	3.01	8.24	0.00687	1.5	LV	CELLSTATES	vCM1.3	control_LMNA	11	18
AC020910.4	0.892	0.0473	0.0276	0.0185	2.34	7.04	0.0119	1.33	LV	CELLSTATES	vCM1.3	control_LMNA	11	18
IFNG-AS1	0.892	0.0462	0.232	0.154	5.16	7.11	0.0115	1.34	LV	CELLSTATES	vCM1.3	control_LMNA	11	18
RBM4B	0.891	0.000305	0.38	0.263	5.87	25.8	1.23e-05	3.52	LV	CELLSTATES	vCM1.3	control_LMNA	11	18
EID2B	0.89	0.0106	0.047	0.0328	2.99	11.8	0.00154	1.97	LV	CELLSTATES	vCM1.3	control_LMNA	11	18
IMP4	0.89	0.0309	0.0665	0.0489	3.54	8.33	0.00662	1.51	LV	CELLSTATES	vCM1.3	control_LMNA	11	18
MRPL28	0.89	0.0101	0.0431	0.0316	2.97	12	0.00143	2	LV	CELLSTATES	vCM1.3	control_LMNA	11	18
AP001825.1	0.889	0.00436	0.681	0.485	6.71	15	0.000447	2.36	LV	CELLSTATES	vCM1.3	control_LMNA	11	18
FALEC	0.889	0.00958	0.0651	0.047	3.49	12.2	0.00133	2.02	LV	CELLSTATES	vCM1.3	control_LMNA	11	18
PROSER2	0.889	0.0361	0.0361	0.0241	2.67	7.86	0.00817	1.44	LV	CELLSTATES	vCM1.3	control_LMNA	11	18
AC125793.1	0.887	0.00619	0.297	0.197	5.54	13.7	0.000726	2.21	LV	CELLSTATES	vCM1.3	control_LMNA	11	18
ATG4D	0.887	0.000161	0.116	0.0797	4.21	28.8	5.09e-06	3.79	LV	CELLSTATES	vCM1.3	control_LMNA	11	18
QARS	0.883	0.00206	0.121	0.0918	4.4	17.8	0.000163	2.69	LV	CELLSTATES	vCM1.3	control_LMNA	11	18
PGAM2	0.882	0.00239	0.343	0.251	5.75	17.2	0.000201	2.62	LV	CELLSTATES	vCM1.3	control_LMNA	11	18
LAMA1	0.881	0.0284	0.0262	0.0194	2.36	8.57	0.00594	1.55	LV	CELLSTATES	vCM1.3	control_LMNA	11	18
PMP22	0.881	0.00442	0.581	0.428	6.58	14.9	0.000458	2.35	LV	CELLSTATES	vCM1.3	control_LMNA	11	18
EHD4	0.88	8.03e-05	0.352	0.243	5.77	32.4	1.9e-06	4.1	LV	CELLSTATES	vCM1.3	control_LMNA	11	18
TIGD7	0.879	0.00021	0.171	0.119	4.74	27.6	7.36e-06	3.68	LV	CELLSTATES	vCM1.3	control_LMNA	11	18
PIP4K2C	0.878	0.00473	0.0281	0.0197	2.4	14.7	0.000496	2.32	LV	CELLSTATES	vCM1.3	control_LMNA	11	18
SNRPG	0.878	0.000116	0.121	0.0867	4.31	30.4	3.28e-06	3.94	LV	CELLSTATES	vCM1.3	control_LMNA	11	18
MMP15	0.876	0.0261	0.0392	0.0307	2.83	8.84	0.00529	1.58	LV	CELLSTATES	vCM1.3	control_LMNA	11	18
AC105052.3	0.875	0.0122	0.518	0.378	6.4	11.3	0.00187	1.91	LV	CELLSTATES	vCM1.3	control_LMNA	11	18
AP000350.7	0.875	0.0298	0.0217	0.0152	2.05	8.44	0.0063	1.53	LV	CELLSTATES	vCM1.3	control_LMNA	11	18
HDAC11	0.875	0.00603	0.047	0.0329	2.98	13.8	0.000702	2.22	LV	CELLSTATES	vCM1.3	control_LMNA	11	18
RNF167	0.874	0.0113	0.0602	0.0452	3.41	11.6	0.00168	1.95	LV	CELLSTATES	vCM1.3	control_LMNA	11	18
RNF5	0.874	0.00478	0.0446	0.031	2.95	14.7	0.000504	2.32	LV	CELLSTATES	vCM1.3	control_LMNA	11	18
AC012184.1	0.872	0.0201	0.0282	0.0187	2.38	9.67	0.00369	1.7	LV	CELLSTATES	vCM1.3	control_LMNA	11	18
AL050341.2	0.872	0.0191	0.0758	0.0569	3.68	9.82	0.00346	1.72	LV	CELLSTATES	vCM1.3	control_LMNA	11	18
AC104971.2	0.871	0.0352	0.0342	0.0232	2.69	7.94	0.00788	1.45	LV	CELLSTATES	vCM1.3	control_LMNA	11	18
COX17	0.871	0.00975	0.718	0.499	6.78	12.1	0.00136	2.01	LV	CELLSTATES	vCM1.3	control_LMNA	11	18
QPRT	0.87	0.00439	0.0549	0.0392	3.2	15	0.000453	2.36	LV	CELLSTATES	vCM1.3	control_LMNA	11	18
AL021393.1	0.867	0.0174	0.0521	0.0343	3.09	10.1	0.00305	1.76	LV	CELLSTATES	vCM1.3	control_LMNA	11	18
SERPINB1	0.866	0.0137	0.13	0.087	4.3	10.9	0.00219	1.86	LV	CELLSTATES	vCM1.3	control_LMNA	11	18
ZNF395	0.866	0.0419	0.0207	0.0159	2.05	7.4	0.0101	1.38	LV	CELLSTATES	vCM1.3	control_LMNA	11	18
CALCOCO2	0.864	3.22e-05	0.77	0.533	6.89	37.3	5.46e-07	4.49	LV	CELLSTATES	vCM1.3	control_LMNA	11	18
HINT2	0.864	0.00508	0.048	0.035	3.08	14.4	0.000554	2.29	LV	CELLSTATES	vCM1.3	control_LMNA	11	18
ITGA3	0.864	0.00112	0.212	0.15	5.06	20.1	7.4e-05	2.95	LV	CELLSTATES	vCM1.3	control_LMNA	11	18
LZTFL1	0.863	0.00744	0.0592	0.0411	3.34	13	0.000936	2.13	LV	CELLSTATES	vCM1.3	control_LMNA	11	18
COX6B1	0.862	0.00809	0.323	0.247	5.76	12.8	0.00105	2.09	LV	CELLSTATES	vCM1.3	control_LMNA	11	18
NAV1	0.86	0.0087	1.92	1.44	8.3	12.5	0.00116	2.06	LV	CELLSTATES	vCM1.3	control_LMNA	11	18
RFX2	0.86	0.0111	0.226	0.163	5.19	11.6	0.00165	1.95	LV	CELLSTATES	vCM1.3	control_LMNA	11	18
AL513365.2	0.859	0.0353	0.0321	0.0246	2.61	7.92	0.00792	1.45	LV	CELLSTATES	vCM1.3	control_LMNA	11	18
RPL27	0.859	0.0346	0.0806	0.0597	3.8	8	0.00766	1.46	LV	CELLSTATES	vCM1.3	control_LMNA	11	18
TEX2	0.858	2.89e-05	0.429	0.301	6.05	37.9	4.61e-07	4.54	LV	CELLSTATES	vCM1.3	control_LMNA	11	18
TMEM14A	0.858	0.0148	0.0339	0.0235	2.58	10.7	0.00244	1.83	LV	CELLSTATES	vCM1.3	control_LMNA	11	18
GPI	0.857	0.00163	0.986	0.751	7.34	18.7	0.000121	2.79	LV	CELLSTATES	vCM1.3	control_LMNA	11	18
AL513327.1	0.856	0.00958	0.452	0.326	6.13	12.2	0.00133	2.02	LV	CELLSTATES	vCM1.3	control_LMNA	11	18
LRRC39	0.856	0.00576	1.49	1.15	7.92	14	0.000657	2.24	LV	CELLSTATES	vCM1.3	control_LMNA	11	18
NECTIN1	0.856	0.0275	0.0439	0.0311	3	8.68	0.00565	1.56	LV	CELLSTATES	vCM1.3	control_LMNA	11	18
AL139383.1	0.855	0.000671	1.26	0.937	7.65	22.2	3.71e-05	3.17	LV	CELLSTATES	vCM1.3	control_LMNA	11	18
C1RL	0.854	0.0125	0.0368	0.0254	2.64	11.2	0.00194	1.9	LV	CELLSTATES	vCM1.3	control_LMNA	11	18
LINC01524	0.854	0.0411	0.026	0.0183	2.28	7.45	0.00982	1.39	LV	CELLSTATES	vCM1.3	control_LMNA	11	18
ARRDC1	0.853	0.000218	0.0656	0.0455	3.42	27.3	7.84e-06	3.66	LV	CELLSTATES	vCM1.3	control_LMNA	11	18
FABP3	0.853	0.00307	1.13	0.828	7.5	16.3	0.000281	2.51	LV	CELLSTATES	vCM1.3	control_LMNA	11	18
NMRAL1	0.853	0.0011	0.242	0.167	5.19	20.2	7.22e-05	2.96	LV	CELLSTATES	vCM1.3	control_LMNA	11	18
CITED2	0.851	0.0115	0.169	0.131	4.79	11.5	0.00173	1.94	LV	CELLSTATES	vCM1.3	control_LMNA	11	18
AC097347.1	0.85	0.0423	0.0208	0.015	2.04	7.37	0.0102	1.37	LV	CELLSTATES	vCM1.3	control_LMNA	11	18
RPS28	0.85	0.00532	0.147	0.107	4.6	14.2	0.000592	2.27	LV	CELLSTATES	vCM1.3	control_LMNA	11	18
S100A16	0.849	0.0251	0.0325	0.0217	2.5	8.97	0.00499	1.6	LV	CELLSTATES	vCM1.3	control_LMNA	11	18
AL023581.1	0.848	0.0331	0.112	0.0886	4.29	8.13	0.00722	1.48	LV	CELLSTATES	vCM1.3	control_LMNA	11	18
LINC01876	0.848	0.0274	0.117	0.0769	4.19	8.69	0.00564	1.56	LV	CELLSTATES	vCM1.3	control_LMNA	11	18
SNHG18	0.848	7.66e-05	0.124	0.0894	4.36	32.6	1.79e-06	4.12	LV	CELLSTATES	vCM1.3	control_LMNA	11	18
AC022217.3	0.847	0.0351	0.0994	0.0669	3.96	7.95	0.00785	1.45	LV	CELLSTATES	vCM1.3	control_LMNA	11	18
HMOX2	0.847	0.00013	0.52	0.364	6.31	29.9	3.8e-06	3.89	LV	CELLSTATES	vCM1.3	control_LMNA	11	18
STAT3	0.846	0.00138	1.29	0.904	7.58	19.3	9.71e-05	2.86	LV	CELLSTATES	vCM1.3	control_LMNA	11	18
TET1	0.846	0.00988	0.12	0.0887	4.32	12	0.00139	2.01	LV	CELLSTATES	vCM1.3	control_LMNA	11	18
NXT1	0.844	0.0332	0.0128	0.00912	1.53	8.12	0.00727	1.48	LV	CELLSTATES	vCM1.3	control_LMNA	11	18
PKNOX2	0.843	0.00477	0.0705	0.048	3.5	14.7	0.000502	2.32	LV	CELLSTATES	vCM1.3	control_LMNA	11	18
PSME2	0.843	0.0401	0.0233	0.0172	2.17	7.53	0.00948	1.4	LV	CELLSTATES	vCM1.3	control_LMNA	11	18
TRPT1	0.843	0.00894	0.0473	0.0346	3.07	12.4	0.00121	2.05	LV	CELLSTATES	vCM1.3	control_LMNA	11	18
AC015914.1	0.842	0.0233	0.402	0.292	5.98	9.21	0.0045	1.63	LV	CELLSTATES	vCM1.3	control_LMNA	11	18
APEX1	0.841	9.26e-05	0.205	0.148	5.03	31.6	2.34e-06	4.03	LV	CELLSTATES	vCM1.3	control_LMNA	11	18
GPR22	0.841	0.0149	0.148	0.108	4.53	10.6	0.00246	1.83	LV	CELLSTATES	vCM1.3	control_LMNA	11	18
CA1	0.84	0.0139	0.201	0.147	5.02	10.8	0.00226	1.86	LV	CELLSTATES	vCM1.3	control_LMNA	11	18
AC010127.1	0.839	0.00873	0.0867	0.0621	3.84	12.5	0.00117	2.06	LV	CELLSTATES	vCM1.3	control_LMNA	11	18
C19orf70	0.839	0.000486	0.209	0.156	5.07	23.6	2.39e-05	3.31	LV	CELLSTATES	vCM1.3	control_LMNA	11	18
NDUFV1	0.839	7.19e-05	0.61	0.455	6.59	33	1.61e-06	4.14	LV	CELLSTATES	vCM1.3	control_LMNA	11	18
COX5A	0.838	2.11e-05	0.613	0.44	6.57	39.8	2.93e-07	4.68	LV	CELLSTATES	vCM1.3	control_LMNA	11	18
TOR4A	0.838	0.0381	0.0167	0.0118	1.79	7.69	0.00881	1.42	LV	CELLSTATES	vCM1.3	control_LMNA	11	18
TUBA4A	0.838	0.0306	0.0774	0.0539	3.67	8.36	0.00653	1.51	LV	CELLSTATES	vCM1.3	control_LMNA	11	18
E4F1	0.837	0.000941	0.121	0.0825	4.23	20.8	5.9e-05	3.03	LV	CELLSTATES	vCM1.3	control_LMNA	11	18
FLOT2	0.836	0.00113	0.0856	0.0636	3.85	20.1	7.45e-05	2.95	LV	CELLSTATES	vCM1.3	control_LMNA	11	18
TOM1	0.836	0.000196	0.34	0.249	5.75	27.9	6.65e-06	3.71	LV	CELLSTATES	vCM1.3	control_LMNA	11	18
ZNF749	0.835	0.0201	0.114	0.0865	4.28	9.66	0.00371	1.7	LV	CELLSTATES	vCM1.3	control_LMNA	11	18
CRLS1	0.834	0.000811	0.713	0.52	6.78	21.4	4.82e-05	3.09	LV	CELLSTATES	vCM1.3	control_LMNA	11	18
RPS13	0.834	0.0299	0.116	0.0878	4.27	8.43	0.00634	1.52	LV	CELLSTATES	vCM1.3	control_LMNA	11	18
SEMA4B	0.834	0.00219	0.463	0.338	6.19	17.5	0.000178	2.66	LV	CELLSTATES	vCM1.3	control_LMNA	11	18
TIMM13	0.834	0.00232	0.0997	0.072	4.04	17.3	0.000193	2.63	LV	CELLSTATES	vCM1.3	control_LMNA	11	18
AMDHD2	0.833	0.0171	0.0314	0.0231	2.52	10.2	0.00299	1.77	LV	CELLSTATES	vCM1.3	control_LMNA	11	18
LPAR5	0.833	0.00401	0.0483	0.0334	3.04	15.3	0.000398	2.4	LV	CELLSTATES	vCM1.3	control_LMNA	11	18
AC078778.1	0.832	0.00828	0.0854	0.0624	3.83	12.7	0.00108	2.08	LV	CELLSTATES	vCM1.3	control_LMNA	11	18
TMEM223	0.83	7.79e-05	0.158	0.116	4.65	32.6	1.84e-06	4.11	LV	CELLSTATES	vCM1.3	control_LMNA	11	18
AL513217.1	0.829	0.0247	0.0425	0.0304	2.92	9.02	0.00488	1.61	LV	CELLSTATES	vCM1.3	control_LMNA	11	18
DAND5	0.829	0.0121	0.0361	0.0279	2.78	11.3	0.00186	1.92	LV	CELLSTATES	vCM1.3	control_LMNA	11	18
NDUFB1	0.828	0.00343	0.305	0.232	5.64	15.9	0.000326	2.46	LV	CELLSTATES	vCM1.3	control_LMNA	11	18
FKBP2	0.827	0.0136	0.0905	0.0691	3.96	10.9	0.00217	1.87	LV	CELLSTATES	vCM1.3	control_LMNA	11	18
GPD1	0.827	0.0249	0.0251	0.0178	2.26	8.99	0.00496	1.6	LV	CELLSTATES	vCM1.3	control_LMNA	11	18
LARP6	0.827	0.00137	0.128	0.091	4.38	19.3	9.6e-05	2.86	LV	CELLSTATES	vCM1.3	control_LMNA	11	18
MYOCD	0.827	0.00115	3.01	2.16	8.86	20	7.69e-05	2.94	LV	CELLSTATES	vCM1.3	control_LMNA	11	18
AC239802.2	0.826	0.00851	0.144	0.109	4.57	12.6	0.00113	2.07	LV	CELLSTATES	vCM1.3	control_LMNA	11	18
NDRG3	0.826	0.000271	0.947	0.704	7.24	26.4	1.04e-05	3.57	LV	CELLSTATES	vCM1.3	control_LMNA	11	18
PLEKHH3	0.826	0.0233	0.124	0.0895	4.33	9.21	0.00451	1.63	LV	CELLSTATES	vCM1.3	control_LMNA	11	18
FAHD1	0.824	0.000531	0.0783	0.0579	3.73	23.2	2.72e-05	3.27	LV	CELLSTATES	vCM1.3	control_LMNA	11	18
GSTK1	0.824	0.000296	0.619	0.472	6.63	26	1.16e-05	3.53	LV	CELLSTATES	vCM1.3	control_LMNA	11	18
SEC61B	0.824	0.000171	0.202	0.148	5.03	28.6	5.51e-06	3.77	LV	CELLSTATES	vCM1.3	control_LMNA	11	18
AC026894.1	0.823	0.00664	0.176	0.123	4.81	13.4	0.000802	2.18	LV	CELLSTATES	vCM1.3	control_LMNA	11	18
ARHGDIA	0.823	0.0269	0.0435	0.0321	2.95	8.75	0.00549	1.57	LV	CELLSTATES	vCM1.3	control_LMNA	11	18
FABP5	0.822	0.0465	0.045	0.033	3.04	7.09	0.0116	1.33	LV	CELLSTATES	vCM1.3	control_LMNA	11	18
ELP5	0.821	0.000688	0.0996	0.0744	4.04	22.1	3.86e-05	3.16	LV	CELLSTATES	vCM1.3	control_LMNA	11	18
IFNLR1	0.821	0.00306	0.0692	0.0499	3.53	16.3	0.000281	2.51	LV	CELLSTATES	vCM1.3	control_LMNA	11	18
PLIN3	0.821	0.00274	0.0639	0.0478	3.44	16.7	0.00024	2.56	LV	CELLSTATES	vCM1.3	control_LMNA	11	18
TMEM254-AS1	0.821	0.0152	0.0367	0.027	2.77	10.6	0.00254	1.82	LV	CELLSTATES	vCM1.3	control_LMNA	11	18
FBXO6	0.819	0.03	0.0288	0.0218	2.44	8.42	0.00635	1.52	LV	CELLSTATES	vCM1.3	control_LMNA	11	18
RAB11B	0.819	0.0335	0.15	0.12	4.72	8.1	0.00734	1.48	LV	CELLSTATES	vCM1.3	control_LMNA	11	18
PNRC2	0.818	0.00114	0.132	0.101	4.45	20	7.58e-05	2.94	LV	CELLSTATES	vCM1.3	control_LMNA	11	18
DYRK3	0.817	0.00157	0.45	0.322	6.11	18.8	0.000114	2.8	LV	CELLSTATES	vCM1.3	control_LMNA	11	18
CCDC28B	0.816	0.0137	0.0271	0.0191	2.33	10.9	0.0022	1.86	LV	CELLSTATES	vCM1.3	control_LMNA	11	18
DDT	0.815	0.00642	0.113	0.0888	4.29	13.6	0.000764	2.19	LV	CELLSTATES	vCM1.3	control_LMNA	11	18
DMAC2	0.815	0.00023	0.121	0.0905	4.3	27.1	8.39e-06	3.64	LV	CELLSTATES	vCM1.3	control_LMNA	11	18
VWA3A	0.815	0.0403	0.0479	0.0362	3.1	7.51	0.00956	1.4	LV	CELLSTATES	vCM1.3	control_LMNA	11	18
AC011511.2	0.814	0.00881	0.0417	0.0304	2.88	12.4	0.00118	2.05	LV	CELLSTATES	vCM1.3	control_LMNA	11	18
AP003086.2	0.814	0.00822	0.52	0.371	6.29	12.7	0.00107	2.09	LV	CELLSTATES	vCM1.3	control_LMNA	11	18
LAMA5	0.814	0.000353	0.147	0.107	4.57	25.1	1.52e-05	3.45	LV	CELLSTATES	vCM1.3	control_LMNA	11	18
MRPS21	0.814	3.17e-05	0.321	0.237	5.66	37.3	5.34e-07	4.5	LV	CELLSTATES	vCM1.3	control_LMNA	11	18
TENT5C	0.814	0.0372	0.07	0.0545	3.58	7.77	0.00849	1.43	LV	CELLSTATES	vCM1.3	control_LMNA	11	18
ZNF526	0.814	0.00836	0.0266	0.0199	2.32	12.6	0.0011	2.08	LV	CELLSTATES	vCM1.3	control_LMNA	11	18
GAMT	0.813	0.00658	0.0777	0.0582	3.71	13.5	0.000789	2.18	LV	CELLSTATES	vCM1.3	control_LMNA	11	18
HDDC3	0.813	0.0109	0.0506	0.0336	3.06	11.7	0.0016	1.96	LV	CELLSTATES	vCM1.3	control_LMNA	11	18
HMGN3	0.813	5.14e-05	1.76	1.31	8.12	34.8	1.02e-06	4.29	LV	CELLSTATES	vCM1.3	control_LMNA	11	18
MRPS12	0.813	0.00105	0.0954	0.0697	3.94	20.4	6.8e-05	2.98	LV	CELLSTATES	vCM1.3	control_LMNA	11	18
TGFA	0.813	0.0234	0.0436	0.0298	2.94	9.19	0.00453	1.63	LV	CELLSTATES	vCM1.3	control_LMNA	11	18
MASP1	0.812	0.0235	0.338	0.247	5.72	9.18	0.00455	1.63	LV	CELLSTATES	vCM1.3	control_LMNA	11	18
SPSB3	0.812	0.000394	0.401	0.306	6.01	24.6	1.79e-05	3.4	LV	CELLSTATES	vCM1.3	control_LMNA	11	18
IL17RB	0.811	0.0379	0.047	0.0322	2.94	7.7	0.00877	1.42	LV	CELLSTATES	vCM1.3	control_LMNA	11	18
PBX1	0.811	0.000425	2.85	2.04	8.78	24.2	2.01e-05	3.37	LV	CELLSTATES	vCM1.3	control_LMNA	11	18
AC106744.1	0.81	0.0179	0.048	0.0379	3.11	10	0.00319	1.75	LV	CELLSTATES	vCM1.3	control_LMNA	11	18
GCAT	0.81	0.00879	0.0907	0.0653	3.89	12.5	0.00118	2.06	LV	CELLSTATES	vCM1.3	control_LMNA	11	18
DDA1	0.809	0.00944	0.052	0.0379	3.12	12.2	0.0013	2.03	LV	CELLSTATES	vCM1.3	control_LMNA	11	18
DOCK6	0.809	0.000149	0.246	0.182	5.29	29.2	4.56e-06	3.83	LV	CELLSTATES	vCM1.3	control_LMNA	11	18
PHKG1	0.809	0.0118	0.268	0.213	5.47	11.4	0.0018	1.93	LV	CELLSTATES	vCM1.3	control_LMNA	11	18
MPZL2	0.808	0.0253	0.015	0.0112	1.67	8.93	0.00507	1.6	LV	CELLSTATES	vCM1.3	control_LMNA	11	18
AL353194.1	0.807	0.0111	0.0747	0.0557	3.63	11.6	0.00164	1.96	LV	CELLSTATES	vCM1.3	control_LMNA	11	18
LIN7B	0.807	0.00559	0.0693	0.0513	3.53	14.1	0.00063	2.25	LV	CELLSTATES	vCM1.3	control_LMNA	11	18
NTM	0.807	0.00847	0.128	0.0956	4.44	12.6	0.00112	2.07	LV	CELLSTATES	vCM1.3	control_LMNA	11	18
C5orf15	0.806	0.000432	0.185	0.134	4.88	24.1	2.06e-05	3.36	LV	CELLSTATES	vCM1.3	control_LMNA	11	18
NTMT1	0.806	0.000983	0.104	0.0799	4.12	20.6	6.23e-05	3.01	LV	CELLSTATES	vCM1.3	control_LMNA	11	18
CD58	0.805	9.45e-05	0.38	0.272	5.9	31.5	2.42e-06	4.02	LV	CELLSTATES	vCM1.3	control_LMNA	11	18
NUCB1	0.805	0.000266	0.143	0.11	4.56	26.5	1.01e-05	3.58	LV	CELLSTATES	vCM1.3	control_LMNA	11	18
PERM1	0.804	0.00851	0.28	0.209	5.5	12.6	0.00112	2.07	LV	CELLSTATES	vCM1.3	control_LMNA	11	18
GNG7	0.803	7.42e-05	0.693	0.509	6.77	32.9	1.7e-06	4.13	LV	CELLSTATES	vCM1.3	control_LMNA	11	18
PTPRU	0.803	0.0357	0.0281	0.0197	2.37	7.89	0.00806	1.45	LV	CELLSTATES	vCM1.3	control_LMNA	11	18
SUMF2	0.803	0.000166	0.22	0.168	5.18	28.7	5.28e-06	3.78	LV	CELLSTATES	vCM1.3	control_LMNA	11	18
TMEM120A	0.803	0.000198	0.18	0.132	4.86	27.9	6.72e-06	3.7	LV	CELLSTATES	vCM1.3	control_LMNA	11	18
HPS4	0.802	0.000358	0.192	0.147	4.96	25	1.56e-05	3.45	LV	CELLSTATES	vCM1.3	control_LMNA	11	18
AL360091.3	0.801	0.0109	0.477	0.346	6.17	11.7	0.0016	1.96	LV	CELLSTATES	vCM1.3	control_LMNA	11	18
EFHC2	0.801	0.0113	0.163	0.122	4.78	11.6	0.00169	1.95	LV	CELLSTATES	vCM1.3	control_LMNA	11	18
ENO1	0.8	0.000277	0.208	0.151	5.03	26.3	1.07e-05	3.56	LV	CELLSTATES	vCM1.3	control_LMNA	11	18
DNAJC28	0.799	0.0321	0.0181	0.0144	1.91	8.22	0.00693	1.49	LV	CELLSTATES	vCM1.3	control_LMNA	11	18
KCTD21	0.799	0.00785	0.0404	0.0297	2.84	12.9	0.001	2.11	LV	CELLSTATES	vCM1.3	control_LMNA	11	18
RHOD	0.799	0.0044	0.0807	0.0586	3.77	14.9	0.000456	2.36	LV	CELLSTATES	vCM1.3	control_LMNA	11	18
SMPD1	0.799	0.0268	0.0502	0.039	3.17	8.76	0.00548	1.57	LV	CELLSTATES	vCM1.3	control_LMNA	11	18
ZMYM3	0.799	0.0271	0.0213	0.0175	2.13	8.73	0.00555	1.57	LV	CELLSTATES	vCM1.3	control_LMNA	11	18
A4GALT	0.797	0.00933	0.298	0.205	5.51	12.3	0.00128	2.03	LV	CELLSTATES	vCM1.3	control_LMNA	11	18
CRYM	0.797	0.0161	0.65	0.488	6.66	10.4	0.00274	1.79	LV	CELLSTATES	vCM1.3	control_LMNA	11	18
FLYWCH2	0.797	0.00151	0.0669	0.0516	3.5	19	0.000108	2.82	LV	CELLSTATES	vCM1.3	control_LMNA	11	18
CYP4V2	0.796	0.0141	0.186	0.132	4.82	10.8	0.0023	1.85	LV	CELLSTATES	vCM1.3	control_LMNA	11	18
GON7	0.796	0.00439	0.0588	0.0419	3.28	15	0.000453	2.36	LV	CELLSTATES	vCM1.3	control_LMNA	11	18
HMBS	0.795	0.00413	0.0491	0.0376	3.14	15.2	0.000416	2.38	LV	CELLSTATES	vCM1.3	control_LMNA	11	18
TMED4	0.795	0.000251	0.177	0.131	4.86	26.7	9.39e-06	3.6	LV	CELLSTATES	vCM1.3	control_LMNA	11	18
GRAMD1B	0.794	0.0177	2.04	1.4	8.24	10.1	0.00314	1.75	LV	CELLSTATES	vCM1.3	control_LMNA	11	18
HSF4	0.794	0.0056	0.223	0.173	5.22	14.1	0.000631	2.25	LV	CELLSTATES	vCM1.3	control_LMNA	11	18
SRSF2	0.792	0.00177	0.519	0.411	6.41	18.3	0.000135	2.75	LV	CELLSTATES	vCM1.3	control_LMNA	11	18
CDH4	0.791	0.0172	0.064	0.0477	3.44	10.2	0.003	1.77	LV	CELLSTATES	vCM1.3	control_LMNA	11	18
SMDT1	0.791	0.00964	0.0635	0.0452	3.42	12.1	0.00134	2.02	LV	CELLSTATES	vCM1.3	control_LMNA	11	18
AC015845.1	0.79	0.0235	0.0411	0.0283	2.85	9.18	0.00456	1.63	LV	CELLSTATES	vCM1.3	control_LMNA	11	18
ACOT8	0.789	0.00103	0.111	0.0841	4.18	20.4	6.67e-05	2.99	LV	CELLSTATES	vCM1.3	control_LMNA	11	18
DNAJB1	0.789	0.00724	0.0819	0.0632	3.81	13.2	0.000897	2.14	LV	CELLSTATES	vCM1.3	control_LMNA	11	18
PATJ	0.788	0.000104	3.32	2.59	9.07	31.1	2.74e-06	3.98	LV	CELLSTATES	vCM1.3	control_LMNA	11	18
PFDN6	0.788	0.0141	0.0399	0.0305	2.88	10.8	0.00228	1.85	LV	CELLSTATES	vCM1.3	control_LMNA	11	18
AL354861.2	0.787	0.0422	0.0307	0.0247	2.58	7.38	0.0102	1.37	LV	CELLSTATES	vCM1.3	control_LMNA	11	18
DNAJC19	0.787	0.00108	0.252	0.196	5.34	20.3	7.07e-05	2.97	LV	CELLSTATES	vCM1.3	control_LMNA	11	18
MIR762HG	0.787	0.000331	0.138	0.1	4.48	25.4	1.39e-05	3.48	LV	CELLSTATES	vCM1.3	control_LMNA	11	18
RD3L	0.787	0.0119	0.139	0.113	4.56	11.4	0.00181	1.92	LV	CELLSTATES	vCM1.3	control_LMNA	11	18
EMG1-1	0.786	0.0105	0.145	0.108	4.56	11.8	0.00151	1.98	LV	CELLSTATES	vCM1.3	control_LMNA	11	18
PSMC3	0.786	0.0301	0.0628	0.0497	3.48	8.4	0.0064	1.52	LV	CELLSTATES	vCM1.3	control_LMNA	11	18
SERHL2	0.786	0.00172	0.114	0.0853	4.25	18.4	0.00013	2.76	LV	CELLSTATES	vCM1.3	control_LMNA	11	18
SPTLC3	0.786	0.0213	0.178	0.119	4.72	9.48	0.004	1.67	LV	CELLSTATES	vCM1.3	control_LMNA	11	18
PRELID1	0.785	0.0492	0.0349	0.0257	2.64	6.93	0.0125	1.31	LV	CELLSTATES	vCM1.3	control_LMNA	11	18
AC027018.1	0.784	0.0064	1.02	0.767	7.31	13.6	0.000759	2.19	LV	CELLSTATES	vCM1.3	control_LMNA	11	18
CENPT	0.784	0.0165	0.0889	0.0703	3.96	10.3	0.00283	1.78	LV	CELLSTATES	vCM1.3	control_LMNA	11	18
PXN-AS1	0.783	0.00442	0.0589	0.0442	3.35	14.9	0.000458	2.35	LV	CELLSTATES	vCM1.3	control_LMNA	11	18
RTN2	0.783	0.0329	0.0399	0.0281	2.76	8.15	0.00716	1.48	LV	CELLSTATES	vCM1.3	control_LMNA	11	18
LRSAM1	0.782	0.000216	0.528	0.403	6.42	27.4	7.66e-06	3.67	LV	CELLSTATES	vCM1.3	control_LMNA	11	18
MYH7B	0.781	0.00809	2.78	2.21	8.84	12.8	0.00105	2.09	LV	CELLSTATES	vCM1.3	control_LMNA	11	18
TKT	0.781	0.00549	0.17	0.126	4.77	14.1	0.000616	2.26	LV	CELLSTATES	vCM1.3	control_LMNA	11	18
AL139089.1	0.78	0.0395	0.0242	0.0175	2.2	7.57	0.00931	1.4	LV	CELLSTATES	vCM1.3	control_LMNA	11	18
RHOT1	0.78	3.25e-06	0.897	0.679	7.15	51.4	2.19e-08	5.49	LV	CELLSTATES	vCM1.3	control_LMNA	11	18
CACNB2	0.779	0.000629	14	10.5	11.1	22.5	3.43e-05	3.2	LV	CELLSTATES	vCM1.3	control_LMNA	11	18
PFDN5	0.778	0.0109	0.17	0.137	4.86	11.7	0.00158	1.96	LV	CELLSTATES	vCM1.3	control_LMNA	11	18
TMEM63B	0.778	0.000355	0.167	0.124	4.77	25.1	1.54e-05	3.45	LV	CELLSTATES	vCM1.3	control_LMNA	11	18
CXorf38	0.777	0.04	0.354	0.248	5.78	7.53	0.00947	1.4	LV	CELLSTATES	vCM1.3	control_LMNA	11	18
CYCS	0.777	0.0105	0.418	0.336	6.1	11.8	0.00152	1.98	LV	CELLSTATES	vCM1.3	control_LMNA	11	18
DPP6	0.777	0.00868	0.147	0.12	4.7	12.5	0.00115	2.06	LV	CELLSTATES	vCM1.3	control_LMNA	11	18
TLE2	0.777	0.00147	0.149	0.111	4.57	19.1	0.000105	2.83	LV	CELLSTATES	vCM1.3	control_LMNA	11	18
ARID3A	0.775	0.00344	0.117	0.092	4.29	15.8	0.000327	2.46	LV	CELLSTATES	vCM1.3	control_LMNA	11	18
ATP2B4	0.775	0.00577	1.43	1	7.74	14	0.000659	2.24	LV	CELLSTATES	vCM1.3	control_LMNA	11	18
C17orf51	0.775	0.0093	0.0547	0.0406	3.2	12.3	0.00127	2.03	LV	CELLSTATES	vCM1.3	control_LMNA	11	18
HSDL1	0.775	0.0386	0.0907	0.0651	3.89	7.65	0.00898	1.41	LV	CELLSTATES	vCM1.3	control_LMNA	11	18
ALDH5A1	0.774	0.00641	0.0747	0.0536	3.62	13.6	0.000763	2.19	LV	CELLSTATES	vCM1.3	control_LMNA	11	18
MMACHC	0.774	0.00732	0.0694	0.0501	3.52	13.1	0.000913	2.14	LV	CELLSTATES	vCM1.3	control_LMNA	11	18
NDUFS7	0.774	0.000243	0.323	0.247	5.71	26.9	9e-06	3.62	LV	CELLSTATES	vCM1.3	control_LMNA	11	18
RPL27A	0.774	0.0313	0.169	0.135	4.85	8.3	0.00671	1.5	LV	CELLSTATES	vCM1.3	control_LMNA	11	18
AC126768.2	0.773	0.0287	0.0691	0.0526	3.58	8.54	0.00602	1.54	LV	CELLSTATES	vCM1.3	control_LMNA	11	18
NEURL2	0.773	0.0163	0.0591	0.0457	3.33	10.3	0.00278	1.79	LV	CELLSTATES	vCM1.3	control_LMNA	11	18
ESRRA	0.772	5.66e-05	0.518	0.397	6.4	34.2	1.18e-06	4.25	LV	CELLSTATES	vCM1.3	control_LMNA	11	18
PDZD11	0.772	0.0179	0.0218	0.0163	2.11	10	0.00318	1.75	LV	CELLSTATES	vCM1.3	control_LMNA	11	18
THSD4-AS1	0.772	0.00615	0.589	0.405	6.41	13.7	0.000718	2.21	LV	CELLSTATES	vCM1.3	control_LMNA	11	18
PRR12	0.771	0.00478	0.0658	0.0516	3.51	14.7	0.000505	2.32	LV	CELLSTATES	vCM1.3	control_LMNA	11	18
TECR	0.771	0.00125	0.221	0.168	5.18	19.7	8.49e-05	2.9	LV	CELLSTATES	vCM1.3	control_LMNA	11	18
AC003102.1	0.77	0.0364	0.02	0.015	2.01	7.84	0.00825	1.44	LV	CELLSTATES	vCM1.3	control_LMNA	11	18
NXN	0.77	0.00097	0.291	0.22	5.53	20.7	6.12e-05	3.01	LV	CELLSTATES	vCM1.3	control_LMNA	11	18
C16orf86	0.769	0.0392	0.0262	0.0197	2.29	7.6	0.0092	1.41	LV	CELLSTATES	vCM1.3	control_LMNA	11	18
FAM76A	0.769	0.00103	0.112	0.084	4.21	20.5	6.58e-05	2.99	LV	CELLSTATES	vCM1.3	control_LMNA	11	18
NDUFA1	0.769	0.0342	0.255	0.213	5.48	8.03	0.00755	1.47	LV	CELLSTATES	vCM1.3	control_LMNA	11	18
NDUFS8	0.769	3.23e-05	0.321	0.251	5.72	37.2	5.52e-07	4.49	LV	CELLSTATES	vCM1.3	control_LMNA	11	18
AC002310.2	0.768	0.0176	0.0272	0.0197	2.33	10.1	0.00312	1.75	LV	CELLSTATES	vCM1.3	control_LMNA	11	18
MTSS1L	0.767	0.0036	0.127	0.0969	4.38	15.7	0.000346	2.44	LV	CELLSTATES	vCM1.3	control_LMNA	11	18
NOMO3	0.767	0.041	0.0314	0.0257	2.58	7.46	0.00978	1.39	LV	CELLSTATES	vCM1.3	control_LMNA	11	18
SNHG12	0.767	0.0437	0.0544	0.0402	3.24	7.27	0.0107	1.36	LV	CELLSTATES	vCM1.3	control_LMNA	11	18
PYM1	0.765	0.00049	0.0823	0.0609	3.77	23.6	2.43e-05	3.31	LV	CELLSTATES	vCM1.3	control_LMNA	11	18
TMEM220	0.765	0.00105	0.255	0.193	5.36	20.4	6.82e-05	2.98	LV	CELLSTATES	vCM1.3	control_LMNA	11	18
EMC6	0.764	0.00545	0.0712	0.0558	3.63	14.2	0.00061	2.26	LV	CELLSTATES	vCM1.3	control_LMNA	11	18
FBXO17	0.764	0.0236	0.0247	0.0183	2.25	9.16	0.00461	1.63	LV	CELLSTATES	vCM1.3	control_LMNA	11	18
SLC4A3	0.764	0.000101	0.815	0.611	7	31.2	2.67e-06	3.99	LV	CELLSTATES	vCM1.3	control_LMNA	11	18
MED25	0.763	0.00237	0.14	0.108	4.51	17.2	0.000199	2.63	LV	CELLSTATES	vCM1.3	control_LMNA	11	18
TCEAL9	0.763	0.0378	0.0913	0.0719	3.96	7.71	0.00872	1.42	LV	CELLSTATES	vCM1.3	control_LMNA	11	18
ARHGEF2	0.762	0.00103	0.135	0.103	4.47	20.5	6.58e-05	2.99	LV	CELLSTATES	vCM1.3	control_LMNA	11	18
RUVBL1	0.762	0.00376	0.268	0.209	5.45	15.5	0.000368	2.42	LV	CELLSTATES	vCM1.3	control_LMNA	11	18
MED11	0.761	0.00887	0.0827	0.0604	3.74	12.4	0.00119	2.05	LV	CELLSTATES	vCM1.3	control_LMNA	11	18
MRPL43	0.761	0.00978	0.0679	0.0531	3.55	12.1	0.00137	2.01	LV	CELLSTATES	vCM1.3	control_LMNA	11	18
RFXANK	0.761	0.012	0.0318	0.0254	2.54	11.3	0.00184	1.92	LV	CELLSTATES	vCM1.3	control_LMNA	11	18
ZNF554	0.761	0.0233	0.0562	0.0423	3.2	9.2	0.00451	1.63	LV	CELLSTATES	vCM1.3	control_LMNA	11	18
AKR1A1	0.76	0.000759	0.0908	0.0673	3.86	21.7	4.42e-05	3.12	LV	CELLSTATES	vCM1.3	control_LMNA	11	18
DNAH11	0.76	0.0331	0.789	0.627	6.99	8.13	0.00724	1.48	LV	CELLSTATES	vCM1.3	control_LMNA	11	18
EML1	0.76	0.000458	0.24	0.192	5.3	23.9	2.21e-05	3.34	LV	CELLSTATES	vCM1.3	control_LMNA	11	18
KIAA1522	0.76	0.011	0.0562	0.0423	3.25	11.7	0.00161	1.96	LV	CELLSTATES	vCM1.3	control_LMNA	11	18
PHLDB3	0.76	0.0013	0.0772	0.0564	3.66	19.5	8.98e-05	2.88	LV	CELLSTATES	vCM1.3	control_LMNA	11	18
RPL22	0.76	0.000367	0.122	0.0879	4.28	24.9	1.63e-05	3.44	LV	CELLSTATES	vCM1.3	control_LMNA	11	18
ABLIM2	0.759	0.00352	0.213	0.164	5.11	15.8	0.000336	2.45	LV	CELLSTATES	vCM1.3	control_LMNA	11	18
AP003181.1	0.759	0.00773	0.0846	0.0633	3.86	12.9	0.000981	2.11	LV	CELLSTATES	vCM1.3	control_LMNA	11	18
BSG	0.759	0.00471	0.956	0.765	7.3	14.7	0.000492	2.33	LV	CELLSTATES	vCM1.3	control_LMNA	11	18
CDR2L	0.759	0.0211	0.0335	0.0242	2.6	9.51	0.00396	1.68	LV	CELLSTATES	vCM1.3	control_LMNA	11	18
DGKA	0.759	0.0178	0.0317	0.0248	2.56	10	0.00316	1.75	LV	CELLSTATES	vCM1.3	control_LMNA	11	18
BOLA3	0.758	0.00275	0.0948	0.073	4	16.7	0.000243	2.56	LV	CELLSTATES	vCM1.3	control_LMNA	11	18
ETV6	0.758	0.00152	0.819	0.612	7	18.9	0.00011	2.82	LV	CELLSTATES	vCM1.3	control_LMNA	11	18
PGM1	0.758	5.9e-06	0.867	0.653	7.09	47.5	5.06e-08	5.23	LV	CELLSTATES	vCM1.3	control_LMNA	11	18
AC098617.1	0.757	0.00603	1.16	0.929	7.58	13.8	0.000702	2.22	LV	CELLSTATES	vCM1.3	control_LMNA	11	18
AL031846.2	0.757	0.029	0.0833	0.06	3.73	8.52	0.00607	1.54	LV	CELLSTATES	vCM1.3	control_LMNA	11	18
ANAPC11	0.756	0.0424	0.0649	0.0511	3.51	7.36	0.0102	1.37	LV	CELLSTATES	vCM1.3	control_LMNA	11	18
B2M	0.755	0.0388	0.334	0.266	5.83	7.63	0.00907	1.41	LV	CELLSTATES	vCM1.3	control_LMNA	11	18
C16orf74	0.755	0.0363	0.0228	0.0169	2.21	7.84	0.00822	1.44	LV	CELLSTATES	vCM1.3	control_LMNA	11	18
CYC1	0.755	0.00285	0.397	0.329	6.07	16.5	0.000253	2.55	LV	CELLSTATES	vCM1.3	control_LMNA	11	18
TBRG1	0.754	0.000639	0.256	0.208	5.43	22.4	3.5e-05	3.19	LV	CELLSTATES	vCM1.3	control_LMNA	11	18
AC015849.3	0.753	0.00234	0.224	0.177	5.18	17.3	0.000195	2.63	LV	CELLSTATES	vCM1.3	control_LMNA	11	18
UBE2L3	0.753	0.00479	0.237	0.186	5.3	14.7	0.000507	2.32	LV	CELLSTATES	vCM1.3	control_LMNA	11	18
CCND3	0.752	0.00662	0.232	0.184	5.28	13.5	0.000798	2.18	LV	CELLSTATES	vCM1.3	control_LMNA	11	18
TCEA2	0.752	0.0114	0.0586	0.047	3.39	11.5	0.00173	1.94	LV	CELLSTATES	vCM1.3	control_LMNA	11	18
C1orf43	0.751	2.36e-05	0.233	0.179	5.24	39.1	3.51e-07	4.63	LV	CELLSTATES	vCM1.3	control_LMNA	11	18
PMVK	0.751	0.00645	0.0863	0.0656	3.84	13.6	0.000769	2.19	LV	CELLSTATES	vCM1.3	control_LMNA	11	18
PTP4A3	0.751	0.000285	0.569	0.443	6.5	26.2	1.11e-05	3.54	LV	CELLSTATES	vCM1.3	control_LMNA	11	18
SDK1	0.75	0.00514	0.781	0.629	6.97	14.4	0.000562	2.29	LV	CELLSTATES	vCM1.3	control_LMNA	11	18
TMEM179B	0.75	0.000688	0.149	0.112	4.57	22.1	3.86e-05	3.16	LV	CELLSTATES	vCM1.3	control_LMNA	11	18
AC025165.2	0.749	0.0196	0.0798	0.062	3.79	9.75	0.00357	1.71	LV	CELLSTATES	vCM1.3	control_LMNA	11	18
AP001831.1	0.749	0.00511	0.543	0.416	6.44	14.4	0.000558	2.29	LV	CELLSTATES	vCM1.3	control_LMNA	11	18
C6orf136	0.749	1.84e-05	0.145	0.112	4.56	40.7	2.34e-07	4.74	LV	CELLSTATES	vCM1.3	control_LMNA	11	18
NUDT12	0.749	0.00102	0.136	0.107	4.52	20.5	6.5e-05	2.99	LV	CELLSTATES	vCM1.3	control_LMNA	11	18
RCCD1	0.749	0.00184	0.065	0.0509	3.49	18.2	0.000141	2.74	LV	CELLSTATES	vCM1.3	control_LMNA	11	18
PRKACA	0.748	9.34e-05	0.281	0.218	5.48	31.6	2.37e-06	4.03	LV	CELLSTATES	vCM1.3	control_LMNA	11	18
SEC14L2	0.747	0.0253	0.07	0.0558	3.59	8.93	0.00507	1.6	LV	CELLSTATES	vCM1.3	control_LMNA	11	18
BCS1L	0.746	0.038	0.049	0.0416	3.19	7.7	0.00879	1.42	LV	CELLSTATES	vCM1.3	control_LMNA	11	18
TRPM7	0.746	0.00022	3.01	2.36	8.9	27.3	7.93e-06	3.66	LV	CELLSTATES	vCM1.3	control_LMNA	11	18
UBAC1	0.746	0.000335	0.621	0.465	6.58	25.3	1.42e-05	3.47	LV	CELLSTATES	vCM1.3	control_LMNA	11	18
C14orf119	0.745	0.0164	0.122	0.0953	4.35	10.3	0.00281	1.79	LV	CELLSTATES	vCM1.3	control_LMNA	11	18
RHOF	0.744	0.00514	0.0588	0.0443	3.33	14.4	0.000563	2.29	LV	CELLSTATES	vCM1.3	control_LMNA	11	18
MLST8	0.743	0.0236	0.0384	0.0317	2.85	9.16	0.0046	1.63	LV	CELLSTATES	vCM1.3	control_LMNA	11	18
ZNF710	0.743	0.000111	0.146	0.107	4.53	30.7	3.04e-06	3.95	LV	CELLSTATES	vCM1.3	control_LMNA	11	18
CDK18	0.742	0.00622	0.442	0.365	6.22	13.7	0.000731	2.21	LV	CELLSTATES	vCM1.3	control_LMNA	11	18
ETS1	0.741	0.0123	0.073	0.0527	3.58	11.3	0.0019	1.91	LV	CELLSTATES	vCM1.3	control_LMNA	11	18
JUP	0.741	0.000113	0.433	0.327	6.07	30.5	3.17e-06	3.95	LV	CELLSTATES	vCM1.3	control_LMNA	11	18
LHFPL6	0.741	0.00381	2.5	1.99	8.68	15.5	0.000373	2.42	LV	CELLSTATES	vCM1.3	control_LMNA	11	18
OARD1	0.741	0.00171	0.326	0.262	5.76	18.5	0.000129	2.77	LV	CELLSTATES	vCM1.3	control_LMNA	11	18
LINC02256	0.74	0.000274	2.05	1.62	8.34	26.3	1.06e-05	3.56	LV	CELLSTATES	vCM1.3	control_LMNA	11	18
MMD	0.74	0.0137	0.111	0.0796	4.19	10.9	0.0022	1.86	LV	CELLSTATES	vCM1.3	control_LMNA	11	18
RAPGEFL1	0.739	0.011	0.135	0.104	4.46	11.7	0.00162	1.96	LV	CELLSTATES	vCM1.3	control_LMNA	11	18
MUS81	0.738	0.00349	0.134	0.108	4.54	15.8	0.000332	2.46	LV	CELLSTATES	vCM1.3	control_LMNA	11	18
ZNF230	0.738	0.0259	0.0301	0.0221	2.44	8.87	0.00522	1.59	LV	CELLSTATES	vCM1.3	control_LMNA	11	18
ZNF667-AS1	0.737	0.00204	0.119	0.094	4.3	17.8	0.000161	2.69	LV	CELLSTATES	vCM1.3	control_LMNA	11	18
RTKN	0.736	0.00985	0.0596	0.0469	3.35	12.1	0.00138	2.01	LV	CELLSTATES	vCM1.3	control_LMNA	11	18
AP003068.2	0.735	0.0422	0.0282	0.0217	2.44	7.37	0.0102	1.37	LV	CELLSTATES	vCM1.3	control_LMNA	11	18
CDK5RAP3	0.735	0.0444	0.103	0.0882	4.22	7.22	0.0109	1.35	LV	CELLSTATES	vCM1.3	control_LMNA	11	18
STARD7	0.735	0.0202	0.683	0.51	6.68	9.65	0.00373	1.69	LV	CELLSTATES	vCM1.3	control_LMNA	11	18
MRPL34	0.734	0.00266	0.133	0.105	4.46	16.8	0.000231	2.58	LV	CELLSTATES	vCM1.3	control_LMNA	11	18
KLHL31	0.733	0.00787	1.76	1.26	8.01	12.9	0.00101	2.1	LV	CELLSTATES	vCM1.3	control_LMNA	11	18
RCC1	0.733	0.017	0.121	0.093	4.29	10.2	0.00296	1.77	LV	CELLSTATES	vCM1.3	control_LMNA	11	18
TBC1D2B	0.733	0.0136	0.036	0.0284	2.72	10.9	0.00218	1.87	LV	CELLSTATES	vCM1.3	control_LMNA	11	18
TSPO	0.733	0.0274	0.0712	0.0581	3.65	8.69	0.00564	1.56	LV	CELLSTATES	vCM1.3	control_LMNA	11	18
DDOST	0.732	0.0011	0.156	0.121	4.68	20.2	7.2e-05	2.96	LV	CELLSTATES	vCM1.3	control_LMNA	11	18
MICALL1	0.732	0.0136	0.0374	0.0279	2.74	10.9	0.00218	1.87	LV	CELLSTATES	vCM1.3	control_LMNA	11	18
MPZL3	0.732	0.0235	0.0546	0.0399	3.19	9.18	0.00455	1.63	LV	CELLSTATES	vCM1.3	control_LMNA	11	18
RAB11A	0.732	0.00586	0.927	0.746	7.22	13.9	0.000673	2.23	LV	CELLSTATES	vCM1.3	control_LMNA	11	18
ZNF555	0.732	0.00265	0.0815	0.0617	3.74	16.8	0.000228	2.58	LV	CELLSTATES	vCM1.3	control_LMNA	11	18
YIPF2	0.731	0.0225	0.104	0.0788	4.1	9.31	0.0043	1.65	LV	CELLSTATES	vCM1.3	control_LMNA	11	18
AC087190.1	0.729	0.0456	0.137	0.0992	4.42	7.14	0.0113	1.34	LV	CELLSTATES	vCM1.3	control_LMNA	11	18
MFHAS1	0.729	0.00115	0.304	0.252	5.68	20	7.73e-05	2.94	LV	CELLSTATES	vCM1.3	control_LMNA	11	18
PSMA7	0.729	0.0241	0.166	0.141	4.85	9.09	0.00473	1.62	LV	CELLSTATES	vCM1.3	control_LMNA	11	18
TTC3-AS1	0.729	0.0397	0.0371	0.0284	2.74	7.56	0.00936	1.4	LV	CELLSTATES	vCM1.3	control_LMNA	11	18
CWC25	0.728	0.00216	0.117	0.0924	4.27	17.6	0.000175	2.67	LV	CELLSTATES	vCM1.3	control_LMNA	11	18
OTUB1	0.728	0.000115	0.12	0.0955	4.34	30.5	3.25e-06	3.94	LV	CELLSTATES	vCM1.3	control_LMNA	11	18
UNC5B	0.728	0.0252	0.0846	0.0661	3.82	8.95	0.00503	1.6	LV	CELLSTATES	vCM1.3	control_LMNA	11	18
WDR34	0.728	0.00209	0.112	0.0928	4.26	17.7	0.000166	2.68	LV	CELLSTATES	vCM1.3	control_LMNA	11	18
F3	0.727	0.0177	0.397	0.3	5.95	10.1	0.00313	1.75	LV	CELLSTATES	vCM1.3	control_LMNA	11	18
NAT9	0.727	0.00786	0.227	0.185	5.22	12.9	0.001	2.1	LV	CELLSTATES	vCM1.3	control_LMNA	11	18
SPTBN5	0.727	0.034	0.0353	0.027	2.72	8.05	0.00748	1.47	LV	CELLSTATES	vCM1.3	control_LMNA	11	18
PPP1CC	0.726	0.017	0.266	0.193	5.34	10.2	0.00296	1.77	LV	CELLSTATES	vCM1.3	control_LMNA	11	18
SLC8A1-AS1	0.726	0.00678	6.33	4.82	9.94	13.4	0.000828	2.17	LV	CELLSTATES	vCM1.3	control_LMNA	11	18
COQ8B	0.725	0.00787	0.14	0.105	4.43	12.9	0.00101	2.1	LV	CELLSTATES	vCM1.3	control_LMNA	11	18
FGF7	0.725	0.00422	0.257	0.193	5.36	15.1	0.000426	2.38	LV	CELLSTATES	vCM1.3	control_LMNA	11	18
ITFG2	0.725	0.000109	0.344	0.276	5.81	30.8	2.97e-06	3.96	LV	CELLSTATES	vCM1.3	control_LMNA	11	18
PTPA	0.725	0.000322	0.219	0.177	5.2	25.6	1.33e-05	3.49	LV	CELLSTATES	vCM1.3	control_LMNA	11	18
RAB26	0.724	0.0114	0.0476	0.0355	3.05	11.5	0.00171	1.94	LV	CELLSTATES	vCM1.3	control_LMNA	11	18
AP002812.2	0.723	0.00527	0.382	0.316	5.98	14.3	0.000584	2.28	LV	CELLSTATES	vCM1.3	control_LMNA	11	18
MEIS1	0.723	0.00036	0.938	0.756	7.27	25	1.58e-05	3.44	LV	CELLSTATES	vCM1.3	control_LMNA	11	18
SLC6A16	0.723	0.00971	0.0597	0.0481	3.37	12.1	0.00135	2.01	LV	CELLSTATES	vCM1.3	control_LMNA	11	18
AC133550.2	0.722	0.00956	0.12	0.0933	4.29	12.2	0.00132	2.02	LV	CELLSTATES	vCM1.3	control_LMNA	11	18
KDELR1	0.722	0.00983	0.0594	0.0467	3.34	12.1	0.00138	2.01	LV	CELLSTATES	vCM1.3	control_LMNA	11	18
SLCO5A1	0.722	0.0471	0.959	0.789	7.32	7.05	0.0118	1.33	LV	CELLSTATES	vCM1.3	control_LMNA	11	18
MAP3K11	0.721	0.00689	0.0535	0.0422	3.2	13.3	0.000844	2.16	LV	CELLSTATES	vCM1.3	control_LMNA	11	18
MYPOP	0.721	0.0113	0.0519	0.0431	3.25	11.6	0.00168	1.95	LV	CELLSTATES	vCM1.3	control_LMNA	11	18
SHMT1	0.721	0.00794	0.0658	0.0518	3.5	12.8	0.00102	2.1	LV	CELLSTATES	vCM1.3	control_LMNA	11	18
TINF2	0.721	0.0295	0.0244	0.0189	2.27	8.47	0.0062	1.53	LV	CELLSTATES	vCM1.3	control_LMNA	11	18
AC096711.2	0.72	0.0044	0.365	0.297	5.95	14.9	0.000456	2.36	LV	CELLSTATES	vCM1.3	control_LMNA	11	18
VPS4A	0.719	0.00373	0.0864	0.0708	3.9	15.6	0.000363	2.43	LV	CELLSTATES	vCM1.3	control_LMNA	11	18
ZNF446	0.718	0.0354	0.0426	0.0339	2.95	7.92	0.00795	1.45	LV	CELLSTATES	vCM1.3	control_LMNA	11	18
RPL12	0.717	0.033	0.101	0.0783	4.09	8.14	0.00721	1.48	LV	CELLSTATES	vCM1.3	control_LMNA	11	18
RAP1GAP2	0.716	0.00135	0.687	0.545	6.8	19.4	9.4e-05	2.87	LV	CELLSTATES	vCM1.3	control_LMNA	11	18
YBX1	0.716	0.0175	0.166	0.133	4.76	10.1	0.00307	1.76	LV	CELLSTATES	vCM1.3	control_LMNA	11	18
OBSL1	0.715	0.0113	0.327	0.256	5.72	11.5	0.0017	1.95	LV	CELLSTATES	vCM1.3	control_LMNA	11	18
RASL12	0.715	0.0348	0.043	0.0329	2.93	7.97	0.00775	1.46	LV	CELLSTATES	vCM1.3	control_LMNA	11	18
AC011447.3	0.714	0.00939	0.163	0.132	4.78	12.2	0.00129	2.03	LV	CELLSTATES	vCM1.3	control_LMNA	11	18
AP001157.1	0.714	0.0157	0.0529	0.0423	3.21	10.5	0.00266	1.8	LV	CELLSTATES	vCM1.3	control_LMNA	11	18
CHCHD10	0.714	0.00025	0.935	0.743	7.22	26.8	9.3e-06	3.6	LV	CELLSTATES	vCM1.3	control_LMNA	11	18
ELOA-AS1	0.714	0.000583	0.239	0.188	5.3	22.8	3.11e-05	3.23	LV	CELLSTATES	vCM1.3	control_LMNA	11	18
PGPEP1	0.714	0.00472	0.133	0.104	4.43	14.7	0.000494	2.33	LV	CELLSTATES	vCM1.3	control_LMNA	11	18
SORD	0.714	0.0194	0.041	0.0317	2.87	9.77	0.00353	1.71	LV	CELLSTATES	vCM1.3	control_LMNA	11	18
SPACA6	0.714	0.00742	0.0828	0.0631	3.79	13.1	0.000931	2.13	LV	CELLSTATES	vCM1.3	control_LMNA	11	18
BZW2	0.713	0.000948	1.04	0.837	7.4	20.8	5.96e-05	3.02	LV	CELLSTATES	vCM1.3	control_LMNA	11	18
FAM210B	0.713	0.0187	0.0647	0.0515	3.49	9.9	0.00336	1.73	LV	CELLSTATES	vCM1.3	control_LMNA	11	18
RPS8	0.713	0.00759	0.171	0.136	4.83	13	0.000959	2.12	LV	CELLSTATES	vCM1.3	control_LMNA	11	18
SLC35E4	0.713	0.00833	0.0558	0.0454	3.32	12.7	0.00109	2.08	LV	CELLSTATES	vCM1.3	control_LMNA	11	18
URM1	0.713	0.000207	0.168	0.133	4.8	27.6	7.19e-06	3.68	LV	CELLSTATES	vCM1.3	control_LMNA	11	18
FN1	0.71	0.0455	0.122	0.0914	4.26	7.15	0.0113	1.34	LV	CELLSTATES	vCM1.3	control_LMNA	11	18
NAA38	0.71	0.00721	0.146	0.116	4.57	13.2	0.000892	2.14	LV	CELLSTATES	vCM1.3	control_LMNA	11	18
SH3KBP1	0.71	0.0014	0.445	0.362	6.19	19.3	9.83e-05	2.86	LV	CELLSTATES	vCM1.3	control_LMNA	11	18
SPATA24	0.709	0.0377	0.0436	0.0328	2.93	7.72	0.00868	1.42	LV	CELLSTATES	vCM1.3	control_LMNA	11	18
AC133919.2	0.708	0.0305	0.108	0.0884	4.2	8.37	0.0065	1.52	LV	CELLSTATES	vCM1.3	control_LMNA	11	18
TIMM44	0.708	0.00187	0.196	0.161	5.06	18.1	0.000144	2.73	LV	CELLSTATES	vCM1.3	control_LMNA	11	18
AC092171.4	0.707	0.0348	0.0794	0.0615	3.73	7.97	0.00775	1.46	LV	CELLSTATES	vCM1.3	control_LMNA	11	18
SPAG7	0.707	0.000302	0.213	0.175	5.15	25.9	1.21e-05	3.52	LV	CELLSTATES	vCM1.3	control_LMNA	11	18
COX4I1	0.706	0.0129	0.591	0.49	6.61	11.1	0.00201	1.89	LV	CELLSTATES	vCM1.3	control_LMNA	11	18
FBXW8	0.706	0.00229	0.447	0.333	6.11	17.4	0.00019	2.64	LV	CELLSTATES	vCM1.3	control_LMNA	11	18
RITA1	0.706	0.0439	0.0273	0.02	2.35	7.25	0.0108	1.36	LV	CELLSTATES	vCM1.3	control_LMNA	11	18
ZNF714	0.706	0.00543	0.272	0.213	5.47	14.2	0.000607	2.27	LV	CELLSTATES	vCM1.3	control_LMNA	11	18
ZNF76	0.706	0.000208	0.415	0.343	6.1	27.6	7.26e-06	3.68	LV	CELLSTATES	vCM1.3	control_LMNA	11	18
GGT7	0.705	0.000136	0.74	0.586	6.87	29.7	4e-06	3.87	LV	CELLSTATES	vCM1.3	control_LMNA	11	18
MRPL41	0.705	0.0392	0.206	0.179	5.17	7.6	0.00919	1.41	LV	CELLSTATES	vCM1.3	control_LMNA	11	18
MUL1	0.705	0.00461	0.0595	0.0461	3.35	14.8	0.00048	2.34	LV	CELLSTATES	vCM1.3	control_LMNA	11	18
MVB12A	0.705	0.0405	0.0347	0.0277	2.69	7.5	0.00963	1.39	LV	CELLSTATES	vCM1.3	control_LMNA	11	18
AC023389.1	0.704	0.00476	0.233	0.178	5.19	14.7	0.000499	2.32	LV	CELLSTATES	vCM1.3	control_LMNA	11	18
HIVEP3	0.704	0.000566	1.07	0.822	7.41	22.9	2.98e-05	3.25	LV	CELLSTATES	vCM1.3	control_LMNA	11	18
AC027277.1	0.703	0.042	0.0413	0.0333	2.94	7.39	0.0101	1.38	LV	CELLSTATES	vCM1.3	control_LMNA	11	18
ZNF710-AS1	0.703	0.0255	0.0457	0.0331	2.94	8.92	0.00511	1.59	LV	CELLSTATES	vCM1.3	control_LMNA	11	18
AL592295.3	0.702	0.0222	0.0448	0.0363	3.01	9.36	0.00422	1.65	LV	CELLSTATES	vCM1.3	control_LMNA	11	18
NIP7	0.702	0.0447	0.027	0.0204	2.32	7.2	0.011	1.35	LV	CELLSTATES	vCM1.3	control_LMNA	11	18
PNKP	0.702	0.0036	0.247	0.194	5.27	15.7	0.000346	2.44	LV	CELLSTATES	vCM1.3	control_LMNA	11	18
COX20	0.701	0.00227	0.276	0.222	5.49	17.4	0.000188	2.64	LV	CELLSTATES	vCM1.3	control_LMNA	11	18
RSU1	0.701	0.000197	0.504	0.4	6.35	27.9	6.69e-06	3.71	LV	CELLSTATES	vCM1.3	control_LMNA	11	18
RAD23A	0.7	8.15e-05	0.233	0.188	5.26	32.3	1.96e-06	4.09	LV	CELLSTATES	vCM1.3	control_LMNA	11	18
SRSF3	0.7	0.0191	0.497	0.425	6.4	9.82	0.00346	1.72	LV	CELLSTATES	vCM1.3	control_LMNA	11	18
MCM3AP-AS1	0.699	0.00461	0.084	0.0661	3.84	14.8	0.00048	2.34	LV	CELLSTATES	vCM1.3	control_LMNA	11	18
SNAP23	0.699	0.0149	0.921	0.785	7.28	10.6	0.00248	1.83	LV	CELLSTATES	vCM1.3	control_LMNA	11	18
FLOT1	0.697	0.00641	0.181	0.145	4.92	13.6	0.000762	2.19	LV	CELLSTATES	vCM1.3	control_LMNA	11	18
GIPR	0.697	0.00344	0.157	0.128	4.67	15.8	0.000328	2.46	LV	CELLSTATES	vCM1.3	control_LMNA	11	18
DEXI	0.696	0.0185	0.0635	0.0513	3.49	9.93	0.00331	1.73	LV	CELLSTATES	vCM1.3	control_LMNA	11	18
GRIK2	0.696	0.0239	1.06	0.832	7.38	9.12	0.00469	1.62	LV	CELLSTATES	vCM1.3	control_LMNA	11	18
IL1RAPL1	0.695	0.00617	5.8	4.71	9.91	13.7	0.000722	2.21	LV	CELLSTATES	vCM1.3	control_LMNA	11	18
MANEA	0.695	0.0346	0.0669	0.055	3.58	7.99	0.00769	1.46	LV	CELLSTATES	vCM1.3	control_LMNA	11	18
CSK	0.694	0.0128	0.0486	0.0403	3.12	11.1	0.002	1.89	LV	CELLSTATES	vCM1.3	control_LMNA	11	18
SPATA20	0.694	0.0185	0.101	0.0862	4.17	9.92	0.00332	1.73	LV	CELLSTATES	vCM1.3	control_LMNA	11	18
TRAPPC2L	0.693	0.0245	0.0251	0.0208	2.32	9.04	0.00484	1.61	LV	CELLSTATES	vCM1.3	control_LMNA	11	18
DPF3	0.692	0.00381	3.08	2.34	8.89	15.5	0.000375	2.42	LV	CELLSTATES	vCM1.3	control_LMNA	11	18
DHPS	0.691	0.0385	0.0603	0.051	3.48	7.66	0.00895	1.41	LV	CELLSTATES	vCM1.3	control_LMNA	11	18
KAT5	0.691	0.00442	0.0728	0.0608	3.69	14.9	0.000458	2.35	LV	CELLSTATES	vCM1.3	control_LMNA	11	18
SNU13	0.691	0.00139	0.184	0.143	4.88	19.3	9.79e-05	2.86	LV	CELLSTATES	vCM1.3	control_LMNA	11	18
AL138799.4	0.69	0.0427	0.0825	0.0654	3.83	7.34	0.0103	1.37	LV	CELLSTATES	vCM1.3	control_LMNA	11	18
FBLIM1	0.69	0.00215	0.269	0.22	5.47	17.6	0.000174	2.67	LV	CELLSTATES	vCM1.3	control_LMNA	11	18
AL133227.1	0.689	0.00476	0.0502	0.0391	3.14	14.7	0.0005	2.32	LV	CELLSTATES	vCM1.3	control_LMNA	11	18
ITPKC	0.689	0.0141	0.0719	0.0559	3.6	10.8	0.00231	1.85	LV	CELLSTATES	vCM1.3	control_LMNA	11	18
SEMA3A	0.689	0.0424	0.248	0.214	5.46	7.36	0.0102	1.37	LV	CELLSTATES	vCM1.3	control_LMNA	11	18
ZNF213	0.689	0.0136	0.246	0.192	5.29	10.9	0.00217	1.87	LV	CELLSTATES	vCM1.3	control_LMNA	11	18
AC073389.2	0.688	0.0458	0.318	0.256	5.69	7.14	0.0114	1.34	LV	CELLSTATES	vCM1.3	control_LMNA	11	18
CYHR1	0.688	0.00136	0.277	0.221	5.5	19.4	9.49e-05	2.87	LV	CELLSTATES	vCM1.3	control_LMNA	11	18
KIFC3	0.688	0.00214	0.696	0.542	6.75	17.6	0.000172	2.67	LV	CELLSTATES	vCM1.3	control_LMNA	11	18
NOSIP	0.688	0.000242	0.15	0.121	4.65	26.9	8.96e-06	3.62	LV	CELLSTATES	vCM1.3	control_LMNA	11	18
SLC38A7	0.688	0.000604	0.263	0.218	5.45	22.7	3.25e-05	3.22	LV	CELLSTATES	vCM1.3	control_LMNA	11	18
ST3GAL2	0.688	0.00259	0.162	0.123	4.7	16.9	0.000221	2.59	LV	CELLSTATES	vCM1.3	control_LMNA	11	18
FAM151A	0.687	0.0277	0.258	0.205	5.38	8.65	0.00574	1.56	LV	CELLSTATES	vCM1.3	control_LMNA	11	18
GTPBP3	0.687	0.0265	0.0416	0.0364	2.94	8.79	0.0054	1.58	LV	CELLSTATES	vCM1.3	control_LMNA	11	18
SAT2	0.687	0.00198	0.452	0.377	6.23	17.9	0.000155	2.7	LV	CELLSTATES	vCM1.3	control_LMNA	11	18
TMEM150A	0.687	0.0355	0.0394	0.0319	2.87	7.91	0.00799	1.45	LV	CELLSTATES	vCM1.3	control_LMNA	11	18
FYCO1	0.686	0.0393	0.312	0.257	5.69	7.59	0.00924	1.41	LV	CELLSTATES	vCM1.3	control_LMNA	11	18
GATA6-AS1	0.686	0.00495	0.483	0.4	6.31	14.5	0.000532	2.31	LV	CELLSTATES	vCM1.3	control_LMNA	11	18
PYGO1	0.686	0.0124	0.062	0.0468	3.38	11.2	0.00192	1.91	LV	CELLSTATES	vCM1.3	control_LMNA	11	18
C1orf35	0.685	0.0199	0.0815	0.068	3.83	9.69	0.00365	1.7	LV	CELLSTATES	vCM1.3	control_LMNA	11	18
PKM	0.685	0.0115	0.459	0.388	6.27	11.5	0.00174	1.94	LV	CELLSTATES	vCM1.3	control_LMNA	11	18
WDR83	0.685	0.0053	0.0761	0.0607	3.68	14.3	0.000589	2.28	LV	CELLSTATES	vCM1.3	control_LMNA	11	18
AC011287.1	0.684	0.00332	6.35	5.06	10	16	0.000313	2.48	LV	CELLSTATES	vCM1.3	control_LMNA	11	18
TTLL1	0.684	0.0166	0.0754	0.0595	3.7	10.3	0.00287	1.78	LV	CELLSTATES	vCM1.3	control_LMNA	11	18
EMP2	0.683	0.0021	0.464	0.371	6.23	17.7	0.000168	2.68	LV	CELLSTATES	vCM1.3	control_LMNA	11	18
TAZ	0.683	0.000423	0.295	0.241	5.58	24.2	1.99e-05	3.37	LV	CELLSTATES	vCM1.3	control_LMNA	11	18
TLN2	0.683	0.00235	1.12	0.9	7.48	17.3	0.000196	2.63	LV	CELLSTATES	vCM1.3	control_LMNA	11	18
AC034102.6	0.682	0.0493	0.038	0.0314	2.82	6.92	0.0126	1.31	LV	CELLSTATES	vCM1.3	control_LMNA	11	18
COQ8A	0.682	0.00217	0.725	0.596	6.87	17.6	0.000176	2.66	LV	CELLSTATES	vCM1.3	control_LMNA	11	18
CYP2R1	0.682	0.00877	0.14	0.108	4.46	12.5	0.00117	2.06	LV	CELLSTATES	vCM1.3	control_LMNA	11	18
KLRG1	0.682	0.0116	0.208	0.162	5.07	11.5	0.00176	1.93	LV	CELLSTATES	vCM1.3	control_LMNA	11	18
QTRT1	0.682	0.0087	0.123	0.102	4.41	12.5	0.00116	2.06	LV	CELLSTATES	vCM1.3	control_LMNA	11	18
PSMB3	0.681	0.0114	0.0877	0.0722	3.88	11.5	0.00171	1.94	LV	CELLSTATES	vCM1.3	control_LMNA	11	18
WNK1	0.681	0.000386	1.63	1.26	7.98	24.7	1.74e-05	3.41	LV	CELLSTATES	vCM1.3	control_LMNA	11	18
XYLT2	0.681	0.047	0.106	0.0915	4.25	7.06	0.0118	1.33	LV	CELLSTATES	vCM1.3	control_LMNA	11	18
CDC42	0.68	0.000862	0.298	0.243	5.59	21.2	5.22e-05	3.06	LV	CELLSTATES	vCM1.3	control_LMNA	11	18
CTNNBIP1	0.68	0.00743	0.439	0.346	6.15	13.1	0.000933	2.13	LV	CELLSTATES	vCM1.3	control_LMNA	11	18
C1S	0.679	0.00083	0.257	0.197	5.35	21.3	4.98e-05	3.08	LV	CELLSTATES	vCM1.3	control_LMNA	11	18
CAPN10	0.679	0.0332	0.101	0.0782	4.08	8.12	0.00728	1.48	LV	CELLSTATES	vCM1.3	control_LMNA	11	18
FUT11	0.679	0.0345	0.0491	0.0412	3.16	8	0.00765	1.46	LV	CELLSTATES	vCM1.3	control_LMNA	11	18
GUCY2C	0.679	0.0246	0.227	0.184	5.25	9.03	0.00487	1.61	LV	CELLSTATES	vCM1.3	control_LMNA	11	18
AL357079.1	0.678	0.0389	0.0445	0.0357	2.96	7.62	0.00909	1.41	LV	CELLSTATES	vCM1.3	control_LMNA	11	18
FBXL8	0.678	0.0494	0.026	0.0211	2.34	6.91	0.0126	1.31	LV	CELLSTATES	vCM1.3	control_LMNA	11	18
UBE2O	0.678	0.00164	0.617	0.486	6.6	18.6	0.000123	2.78	LV	CELLSTATES	vCM1.3	control_LMNA	11	18
ZC3H7B	0.678	0.000566	0.173	0.138	4.81	22.9	2.98e-05	3.25	LV	CELLSTATES	vCM1.3	control_LMNA	11	18
BCO2	0.677	0.00362	1.99	1.6	8.3	15.7	0.000348	2.44	LV	CELLSTATES	vCM1.3	control_LMNA	11	18
GPANK1	0.677	0.0217	0.0606	0.0521	3.46	9.44	0.00408	1.66	LV	CELLSTATES	vCM1.3	control_LMNA	11	18
MEF2C	0.677	0.0138	1.38	1.17	7.86	10.9	0.00222	1.86	LV	CELLSTATES	vCM1.3	control_LMNA	11	18
NDUFA6	0.677	0.00162	0.182	0.147	4.91	18.7	0.00012	2.79	LV	CELLSTATES	vCM1.3	control_LMNA	11	18
TRIM65	0.677	0.0143	0.0451	0.0372	3.05	10.8	0.00233	1.85	LV	CELLSTATES	vCM1.3	control_LMNA	11	18
CD276	0.675	0.0223	0.121	0.093	4.27	9.33	0.00427	1.65	LV	CELLSTATES	vCM1.3	control_LMNA	11	18
VPS35	0.674	0.000546	0.356	0.3	5.87	23.1	2.83e-05	3.26	LV	CELLSTATES	vCM1.3	control_LMNA	11	18
SNAPC5	0.673	0.00545	0.0702	0.0533	3.53	14.2	0.000611	2.26	LV	CELLSTATES	vCM1.3	control_LMNA	11	18
UTP11	0.673	0.032	0.0649	0.0479	3.39	8.23	0.0069	1.5	LV	CELLSTATES	vCM1.3	control_LMNA	11	18
WBP2	0.673	0.0109	0.152	0.121	4.63	11.7	0.0016	1.96	LV	CELLSTATES	vCM1.3	control_LMNA	11	18
GPLD1	0.672	0.00124	0.101	0.0811	4.08	19.7	8.44e-05	2.91	LV	CELLSTATES	vCM1.3	control_LMNA	11	18
LINC02362	0.672	0.0393	0.287	0.225	5.47	7.58	0.00924	1.41	LV	CELLSTATES	vCM1.3	control_LMNA	11	18
MRPS14	0.672	0.00315	0.0981	0.0819	4.09	16.2	0.000291	2.5	LV	CELLSTATES	vCM1.3	control_LMNA	11	18
C15orf61	0.671	0.0419	0.0471	0.0395	3.09	7.4	0.0101	1.38	LV	CELLSTATES	vCM1.3	control_LMNA	11	18
COASY	0.671	0.0327	0.0434	0.037	3.01	8.17	0.0071	1.49	LV	CELLSTATES	vCM1.3	control_LMNA	11	18
EXOC7	0.671	0.000431	0.215	0.179	5.17	24.1	2.05e-05	3.37	LV	CELLSTATES	vCM1.3	control_LMNA	11	18
NMNAT1	0.671	0.00754	0.48	0.364	6.23	13	0.000951	2.12	LV	CELLSTATES	vCM1.3	control_LMNA	11	18
AC006547.1	0.67	0.0435	0.187	0.144	4.9	7.28	0.0106	1.36	LV	CELLSTATES	vCM1.3	control_LMNA	11	18
INPP5B	0.67	0.000314	0.39	0.311	5.97	25.7	1.27e-05	3.5	LV	CELLSTATES	vCM1.3	control_LMNA	11	18
TRNAU1AP	0.67	0.000167	0.202	0.165	5.06	28.7	5.34e-06	3.78	LV	CELLSTATES	vCM1.3	control_LMNA	11	18
TTYH2	0.669	0.0223	0.146	0.118	4.59	9.34	0.00426	1.65	LV	CELLSTATES	vCM1.3	control_LMNA	11	18
PDCD5	0.668	0.0264	0.0876	0.0726	3.91	8.8	0.00537	1.58	LV	CELLSTATES	vCM1.3	control_LMNA	11	18
TMED9	0.668	0.0186	0.0718	0.06	3.68	9.9	0.00334	1.73	LV	CELLSTATES	vCM1.3	control_LMNA	11	18
ZBTB43	0.668	2.51e-05	0.807	0.647	7.01	38.7	3.84e-07	4.6	LV	CELLSTATES	vCM1.3	control_LMNA	11	18
CSTF1	0.667	0.0293	0.0322	0.0258	2.54	8.5	0.00614	1.53	LV	CELLSTATES	vCM1.3	control_LMNA	11	18
ACSS2	0.666	0.000224	0.736	0.579	6.87	27.2	8.1e-06	3.65	LV	CELLSTATES	vCM1.3	control_LMNA	11	18
ATP5MG	0.666	0.00289	0.889	0.725	7.16	16.5	0.00026	2.54	LV	CELLSTATES	vCM1.3	control_LMNA	11	18
GLIS2	0.666	0.0448	0.0294	0.0232	2.48	7.19	0.0111	1.35	LV	CELLSTATES	vCM1.3	control_LMNA	11	18
PLCD3	0.666	0.0148	0.0665	0.0512	3.48	10.6	0.00245	1.83	LV	CELLSTATES	vCM1.3	control_LMNA	11	18
USF1	0.666	0.0204	0.0395	0.0316	2.86	9.62	0.00377	1.69	LV	CELLSTATES	vCM1.3	control_LMNA	11	18
MIR133A1HG	0.665	0.0425	1.47	1.14	7.83	7.35	0.0103	1.37	LV	CELLSTATES	vCM1.3	control_LMNA	11	18
NDUFA12	0.665	0.00244	0.357	0.296	5.86	17.1	0.000206	2.61	LV	CELLSTATES	vCM1.3	control_LMNA	11	18
APRT	0.664	0.0434	0.0407	0.0333	2.93	7.29	0.0106	1.36	LV	CELLSTATES	vCM1.3	control_LMNA	11	18
MYL9	0.664	0.0362	1.46	1.14	7.85	7.85	0.00818	1.44	LV	CELLSTATES	vCM1.3	control_LMNA	11	18
SGSM1	0.663	0.00214	0.201	0.154	4.97	17.6	0.000172	2.67	LV	CELLSTATES	vCM1.3	control_LMNA	11	18
C22orf23	0.662	0.0207	0.0244	0.0196	2.27	9.57	0.00385	1.68	LV	CELLSTATES	vCM1.3	control_LMNA	11	18
PLIN5	0.662	0.00871	0.504	0.423	6.41	12.5	0.00116	2.06	LV	CELLSTATES	vCM1.3	control_LMNA	11	18
AMFR	0.661	0.000385	0.159	0.134	4.74	24.7	1.73e-05	3.41	LV	CELLSTATES	vCM1.3	control_LMNA	11	18
GHRL	0.661	0.0425	0.0443	0.0356	3.02	7.35	0.0103	1.37	LV	CELLSTATES	vCM1.3	control_LMNA	11	18
TIMM50	0.661	0.0084	0.0749	0.0633	3.71	12.6	0.0011	2.08	LV	CELLSTATES	vCM1.3	control_LMNA	11	18
CACNA1A	0.66	0.0475	0.0773	0.0667	3.82	7.02	0.012	1.32	LV	CELLSTATES	vCM1.3	control_LMNA	11	18
HGSNAT	0.66	2.95e-05	0.536	0.436	6.43	37.8	4.77e-07	4.53	LV	CELLSTATES	vCM1.3	control_LMNA	11	18
PHF1	0.66	0.00287	0.137	0.115	4.52	16.5	0.000257	2.54	LV	CELLSTATES	vCM1.3	control_LMNA	11	18
EIF2B4	0.659	0.00315	0.08	0.0636	3.76	16.2	0.000291	2.5	LV	CELLSTATES	vCM1.3	control_LMNA	11	18
GPT2	0.659	0.0389	0.0424	0.035	2.92	7.62	0.00909	1.41	LV	CELLSTATES	vCM1.3	control_LMNA	11	18
LYRM7	0.659	0.00285	0.187	0.157	4.97	16.5	0.000255	2.54	LV	CELLSTATES	vCM1.3	control_LMNA	11	18
MTX1	0.659	0.0332	0.0366	0.0288	2.73	8.12	0.00727	1.48	LV	CELLSTATES	vCM1.3	control_LMNA	11	18
SUOX	0.659	0.0127	0.08	0.067	3.83	11.2	0.00198	1.9	LV	CELLSTATES	vCM1.3	control_LMNA	11	18
USHBP1	0.659	0.0116	0.0886	0.0708	3.91	11.4	0.00177	1.93	LV	CELLSTATES	vCM1.3	control_LMNA	11	18
GRAMD1A	0.658	0.00528	0.0954	0.0779	4.01	14.3	0.000585	2.28	LV	CELLSTATES	vCM1.3	control_LMNA	11	18
POLM	0.658	0.000744	0.19	0.156	4.95	21.8	4.3e-05	3.13	LV	CELLSTATES	vCM1.3	control_LMNA	11	18
MTCH1	0.657	0.0143	0.632	0.508	6.63	10.8	0.00234	1.84	LV	CELLSTATES	vCM1.3	control_LMNA	11	18
WDR77	0.657	0.00423	0.0581	0.0468	3.34	15.1	0.000429	2.37	LV	CELLSTATES	vCM1.3	control_LMNA	11	18
AC090617.4	0.656	0.0397	0.0671	0.0556	3.52	7.56	0.00937	1.4	LV	CELLSTATES	vCM1.3	control_LMNA	11	18
DNAJA3	0.656	0.000555	0.25	0.204	5.34	23	2.9e-05	3.26	LV	CELLSTATES	vCM1.3	control_LMNA	11	18
ZNF852	0.656	0.011	0.089	0.072	3.89	11.7	0.00161	1.96	LV	CELLSTATES	vCM1.3	control_LMNA	11	18
AC016909.2	0.655	0.0443	0.0659	0.0512	3.47	7.23	0.0109	1.35	LV	CELLSTATES	vCM1.3	control_LMNA	11	18
ARFRP1	0.655	0.00572	0.0997	0.0811	4.04	14	0.000652	2.24	LV	CELLSTATES	vCM1.3	control_LMNA	11	18
NIT1	0.655	0.0029	0.157	0.132	4.71	16.5	0.000261	2.54	LV	CELLSTATES	vCM1.3	control_LMNA	11	18
AC007193.2	0.654	0.0436	0.576	0.478	6.55	7.28	0.0106	1.36	LV	CELLSTATES	vCM1.3	control_LMNA	11	18
GLCE	0.654	0.00271	0.119	0.0969	4.31	16.7	0.000237	2.57	LV	CELLSTATES	vCM1.3	control_LMNA	11	18
SGCB	0.654	0.00402	0.189	0.153	4.91	15.3	0.000399	2.4	LV	CELLSTATES	vCM1.3	control_LMNA	11	18
COX5B	0.653	0.00504	0.491	0.415	6.32	14.4	0.000549	2.3	LV	CELLSTATES	vCM1.3	control_LMNA	11	18
ENOSF1	0.653	0.00592	0.796	0.651	6.98	13.9	0.000685	2.23	LV	CELLSTATES	vCM1.3	control_LMNA	11	18
HAUS8	0.653	0.0466	0.0345	0.0283	2.66	7.08	0.0116	1.33	LV	CELLSTATES	vCM1.3	control_LMNA	11	18
AL355338.1	0.652	0.0255	0.0933	0.0767	3.98	8.91	0.00512	1.59	LV	CELLSTATES	vCM1.3	control_LMNA	11	18
PDIA5	0.652	0.0344	0.0637	0.0548	3.5	8.02	0.0076	1.46	LV	CELLSTATES	vCM1.3	control_LMNA	11	18
PPOX	0.652	0.00586	0.0616	0.0492	3.39	13.9	0.000673	2.23	LV	CELLSTATES	vCM1.3	control_LMNA	11	18
AC068888.1	0.651	0.000546	0.328	0.271	5.75	23.1	2.83e-05	3.26	LV	CELLSTATES	vCM1.3	control_LMNA	11	18
CAMKMT	0.651	0.000476	0.915	0.762	7.2	23.7	2.32e-05	3.32	LV	CELLSTATES	vCM1.3	control_LMNA	11	18
AC008731.1	0.65	0.00493	0.38	0.319	5.95	14.5	0.000528	2.31	LV	CELLSTATES	vCM1.3	control_LMNA	11	18
KLHDC8B	0.65	0.0382	0.11	0.092	4.23	7.68	0.00886	1.42	LV	CELLSTATES	vCM1.3	control_LMNA	11	18
STAG3	0.65	0.00663	0.0825	0.0679	3.82	13.5	0.000801	2.18	LV	CELLSTATES	vCM1.3	control_LMNA	11	18
ASB16-AS1	0.649	0.0261	0.0859	0.0707	3.88	8.84	0.00529	1.58	LV	CELLSTATES	vCM1.3	control_LMNA	11	18
ATP5F1C	0.649	5.86e-05	0.612	0.501	6.63	34.1	1.23e-06	4.23	LV	CELLSTATES	vCM1.3	control_LMNA	11	18
CRAT	0.649	0.00472	0.0516	0.0416	3.21	14.7	0.000493	2.33	LV	CELLSTATES	vCM1.3	control_LMNA	11	18
ABHD15-AS1	0.648	0.00245	0.509	0.415	6.34	17.1	0.000206	2.61	LV	CELLSTATES	vCM1.3	control_LMNA	11	18
SDHB	0.648	4.2e-05	0.485	0.398	6.3	35.9	7.73e-07	4.38	LV	CELLSTATES	vCM1.3	control_LMNA	11	18
CRELD2	0.647	0.0187	0.0566	0.048	3.33	9.89	0.00336	1.73	LV	CELLSTATES	vCM1.3	control_LMNA	11	18
ERCC1	0.647	0.000809	0.177	0.143	4.86	21.4	4.81e-05	3.09	LV	CELLSTATES	vCM1.3	control_LMNA	11	18
ISOC1	0.647	0.00528	0.192	0.151	4.95	14.3	0.000586	2.28	LV	CELLSTATES	vCM1.3	control_LMNA	11	18
AC006299.1	0.646	0.0197	0.255	0.209	5.41	9.73	0.00361	1.71	LV	CELLSTATES	vCM1.3	control_LMNA	11	18
NDUFB9	0.646	0.00616	0.372	0.312	5.93	13.7	0.000721	2.21	LV	CELLSTATES	vCM1.3	control_LMNA	11	18
VSIR	0.645	0.0429	0.129	0.111	4.5	7.32	0.0104	1.37	LV	CELLSTATES	vCM1.3	control_LMNA	11	18
ATP1B1	0.644	0.000935	1.61	1.28	7.96	20.8	5.83e-05	3.03	LV	CELLSTATES	vCM1.3	control_LMNA	11	18
MAP1LC3A	0.644	0.0102	0.314	0.263	5.68	11.9	0.00145	1.99	LV	CELLSTATES	vCM1.3	control_LMNA	11	18
SNRPA1	0.644	0.000881	0.199	0.169	5.06	21.1	5.39e-05	3.05	LV	CELLSTATES	vCM1.3	control_LMNA	11	18
ATG16L2	0.643	0.00267	0.16	0.134	4.75	16.8	0.000233	2.57	LV	CELLSTATES	vCM1.3	control_LMNA	11	18
IGFBP7	0.643	0.0137	1.3	1.07	7.76	10.9	0.00221	1.86	LV	CELLSTATES	vCM1.3	control_LMNA	11	18
AP001453.1	0.642	0.0159	0.0724	0.0573	3.59	10.4	0.0027	1.8	LV	CELLSTATES	vCM1.3	control_LMNA	11	18
TRMU	0.642	0.000298	0.376	0.307	5.92	26	1.18e-05	3.53	LV	CELLSTATES	vCM1.3	control_LMNA	11	18
MAN2A2	0.641	0.0127	0.165	0.146	4.83	11.2	0.00197	1.9	LV	CELLSTATES	vCM1.3	control_LMNA	11	18
POLRMT	0.641	0.0338	0.041	0.0351	2.95	8.07	0.00742	1.47	LV	CELLSTATES	vCM1.3	control_LMNA	11	18
GAS8	0.64	0.0232	0.217	0.177	5.12	9.22	0.00448	1.63	LV	CELLSTATES	vCM1.3	control_LMNA	11	18
TOB2	0.64	0.0268	0.513	0.413	6.37	8.76	0.00547	1.57	LV	CELLSTATES	vCM1.3	control_LMNA	11	18
MPP3	0.639	0.0441	2.02	1.69	8.34	7.24	0.0108	1.36	LV	CELLSTATES	vCM1.3	control_LMNA	11	18
PAXX	0.639	0.00723	0.0715	0.0603	3.65	13.2	0.000896	2.14	LV	CELLSTATES	vCM1.3	control_LMNA	11	18
PLPP7	0.639	0.00841	0.539	0.45	6.49	12.6	0.00111	2.08	LV	CELLSTATES	vCM1.3	control_LMNA	11	18
SLC8A1	0.639	0.0166	34.5	29.6	12.5	10.3	0.00285	1.78	LV	CELLSTATES	vCM1.3	control_LMNA	11	18
ZPBP	0.639	0.00389	0.364	0.29	5.87	15.4	0.000384	2.41	LV	CELLSTATES	vCM1.3	control_LMNA	11	18
GPRC5C	0.638	0.0352	0.079	0.062	3.67	7.93	0.00789	1.45	LV	CELLSTATES	vCM1.3	control_LMNA	11	18
UQCRH	0.638	0.000945	0.906	0.752	7.17	20.8	5.94e-05	3.02	LV	CELLSTATES	vCM1.3	control_LMNA	11	18
ZNF256	0.638	0.0197	0.0466	0.0375	3.01	9.73	0.0036	1.71	LV	CELLSTATES	vCM1.3	control_LMNA	11	18
DPM2	0.637	0.0355	0.0339	0.0259	2.62	7.91	0.00799	1.45	LV	CELLSTATES	vCM1.3	control_LMNA	11	18
INO80-AS1	0.637	0.0377	0.0881	0.0723	3.88	7.72	0.00868	1.42	LV	CELLSTATES	vCM1.3	control_LMNA	11	18
AC048382.5	0.636	0.0017	0.11	0.0874	4.17	18.5	0.000127	2.77	LV	CELLSTATES	vCM1.3	control_LMNA	11	18
GPATCH4	0.636	0.0108	0.0647	0.0522	3.49	11.7	0.00158	1.96	LV	CELLSTATES	vCM1.3	control_LMNA	11	18
HSPA12A	0.636	0.00368	0.263	0.217	5.39	15.6	0.000356	2.43	LV	CELLSTATES	vCM1.3	control_LMNA	11	18
MINDY1	0.636	0.0174	0.0744	0.0612	3.67	10.1	0.00305	1.76	LV	CELLSTATES	vCM1.3	control_LMNA	11	18
RPLP0	0.636	0.022	0.191	0.162	5	9.39	0.00416	1.66	LV	CELLSTATES	vCM1.3	control_LMNA	11	18
AGPAT2	0.635	0.00763	0.132	0.111	4.5	13	0.000966	2.12	LV	CELLSTATES	vCM1.3	control_LMNA	11	18
RAB29	0.635	0.0436	0.0444	0.0382	3.01	7.27	0.0107	1.36	LV	CELLSTATES	vCM1.3	control_LMNA	11	18
SMTN	0.635	0.0263	0.253	0.228	5.48	8.81	0.00535	1.58	LV	CELLSTATES	vCM1.3	control_LMNA	11	18
WDR18	0.635	0.0352	0.0385	0.0338	2.84	7.94	0.00787	1.45	LV	CELLSTATES	vCM1.3	control_LMNA	11	18
ABCA7	0.634	0.0423	0.0435	0.0395	3.02	7.37	0.0102	1.37	LV	CELLSTATES	vCM1.3	control_LMNA	11	18
RNASEH2C	0.634	0.0371	0.0578	0.0479	3.35	7.78	0.00848	1.43	LV	CELLSTATES	vCM1.3	control_LMNA	11	18
BRK1	0.633	0.0171	0.0718	0.0593	3.62	10.2	0.00299	1.77	LV	CELLSTATES	vCM1.3	control_LMNA	11	18
PLEKHA7	0.633	0.0146	0.782	0.68	7.03	10.7	0.00241	1.83	LV	CELLSTATES	vCM1.3	control_LMNA	11	18
TRAM2	0.633	0.0113	0.103	0.0855	4.15	11.6	0.00169	1.95	LV	CELLSTATES	vCM1.3	control_LMNA	11	18
FNBP4	0.632	0.00053	1.25	1.02	7.65	23.2	2.71e-05	3.28	LV	CELLSTATES	vCM1.3	control_LMNA	11	18
KYAT1	0.632	0.0021	0.268	0.21	5.42	17.7	0.000167	2.68	LV	CELLSTATES	vCM1.3	control_LMNA	11	18
CSRP3	0.631	0.0281	1.45	1.17	7.83	8.62	0.00583	1.55	LV	CELLSTATES	vCM1.3	control_LMNA	11	18
MZF1	0.631	0.00219	0.133	0.112	4.5	17.5	0.000178	2.66	LV	CELLSTATES	vCM1.3	control_LMNA	11	18
SIRT4	0.631	0.0105	0.0717	0.06	3.62	11.8	0.00151	1.98	LV	CELLSTATES	vCM1.3	control_LMNA	11	18
BASP1	0.63	0.036	0.0411	0.0358	2.92	7.87	0.00814	1.44	LV	CELLSTATES	vCM1.3	control_LMNA	11	18
DNM1	0.629	0.0475	0.0402	0.0327	2.84	7.02	0.012	1.32	LV	CELLSTATES	vCM1.3	control_LMNA	11	18
LDHD	0.629	0.00826	0.106	0.0873	4.14	12.7	0.00108	2.08	LV	CELLSTATES	vCM1.3	control_LMNA	11	18
MBOAT1	0.629	0.00729	0.19	0.161	4.97	13.1	0.000905	2.14	LV	CELLSTATES	vCM1.3	control_LMNA	11	18
POT1-AS1	0.629	0.0105	0.275	0.234	5.53	11.8	0.00151	1.98	LV	CELLSTATES	vCM1.3	control_LMNA	11	18
DDRGK1	0.628	0.0222	0.0873	0.0773	3.97	9.36	0.00422	1.65	LV	CELLSTATES	vCM1.3	control_LMNA	11	18
MORF4L1	0.628	0.00214	0.662	0.536	6.74	17.7	0.000171	2.67	LV	CELLSTATES	vCM1.3	control_LMNA	11	18
ST5	0.628	0.00264	0.892	0.738	7.15	16.9	0.000227	2.58	LV	CELLSTATES	vCM1.3	control_LMNA	11	18
D2HGDH	0.627	0.0136	0.118	0.0948	4.28	10.9	0.00218	1.87	LV	CELLSTATES	vCM1.3	control_LMNA	11	18
RAPH1	0.627	0.00635	0.744	0.646	6.93	13.6	0.000752	2.2	LV	CELLSTATES	vCM1.3	control_LMNA	11	18
RNF157	0.627	0.0492	0.0832	0.0763	3.93	6.92	0.0125	1.31	LV	CELLSTATES	vCM1.3	control_LMNA	11	18
ACOX2	0.626	0.0127	0.104	0.0861	4.14	11.2	0.00198	1.9	LV	CELLSTATES	vCM1.3	control_LMNA	11	18
MCEE	0.626	0.00198	0.432	0.37	6.13	17.9	0.000155	2.7	LV	CELLSTATES	vCM1.3	control_LMNA	11	18
NDRG2	0.625	0.00929	0.183	0.16	4.95	12.3	0.00127	2.03	LV	CELLSTATES	vCM1.3	control_LMNA	11	18
PRADC1	0.625	0.00381	0.0825	0.0699	3.83	15.5	0.000375	2.42	LV	CELLSTATES	vCM1.3	control_LMNA	11	18
ARRDC1-AS1	0.624	0.00924	0.0474	0.0405	3.13	12.3	0.00126	2.03	LV	CELLSTATES	vCM1.3	control_LMNA	11	18
HDAC5	0.624	0.0404	0.307	0.256	5.64	7.5	0.00959	1.39	LV	CELLSTATES	vCM1.3	control_LMNA	11	18
HSF1	0.624	0.000361	0.76	0.636	6.94	25	1.59e-05	3.44	LV	CELLSTATES	vCM1.3	control_LMNA	11	18
AC013472.2	0.623	0.025	0.0733	0.0609	3.64	8.98	0.00497	1.6	LV	CELLSTATES	vCM1.3	control_LMNA	11	18
AL109811.1	0.623	0.0137	0.0408	0.0352	2.93	10.9	0.00221	1.86	LV	CELLSTATES	vCM1.3	control_LMNA	11	18
ARL16	0.623	0.00988	0.107	0.0858	4.11	12	0.00139	2.01	LV	CELLSTATES	vCM1.3	control_LMNA	11	18
CCDC159	0.623	0.0412	0.0537	0.0466	3.27	7.45	0.00984	1.39	LV	CELLSTATES	vCM1.3	control_LMNA	11	18
IDH3A	0.623	0.000365	0.538	0.443	6.42	24.9	1.61e-05	3.44	LV	CELLSTATES	vCM1.3	control_LMNA	11	18
RALYL	0.623	0.0493	2.17	1.96	8.58	6.92	0.0126	1.31	LV	CELLSTATES	vCM1.3	control_LMNA	11	18
UBQLN2	0.623	0.0431	0.0342	0.0295	2.73	7.31	0.0105	1.37	LV	CELLSTATES	vCM1.3	control_LMNA	11	18
AC006581.2	0.622	0.0222	0.0719	0.0596	3.67	9.35	0.00423	1.65	LV	CELLSTATES	vCM1.3	control_LMNA	11	18
AL450384.2	0.622	0.033	1.61	1.36	7.99	8.14	0.00718	1.48	LV	CELLSTATES	vCM1.3	control_LMNA	11	18
PTMA	0.622	0.00966	0.182	0.156	4.95	12.1	0.00134	2.02	LV	CELLSTATES	vCM1.3	control_LMNA	11	18
FBXO46	0.62	0.0202	0.0728	0.0574	3.58	9.64	0.00374	1.69	LV	CELLSTATES	vCM1.3	control_LMNA	11	18
ILVBL	0.62	0.0135	0.131	0.115	4.52	11	0.00214	1.87	LV	CELLSTATES	vCM1.3	control_LMNA	11	18
MFSD14C	0.62	1.46e-05	0.69	0.565	6.77	42	1.75e-07	4.84	LV	CELLSTATES	vCM1.3	control_LMNA	11	18
SGF29	0.62	0.0132	0.0808	0.0681	3.84	11	0.00209	1.88	LV	CELLSTATES	vCM1.3	control_LMNA	11	18
AC020594.1	0.619	0.0212	0.102	0.0801	4.05	9.49	0.00399	1.67	LV	CELLSTATES	vCM1.3	control_LMNA	11	18
GPX4	0.619	0.0485	0.13	0.108	4.45	6.96	0.0123	1.31	LV	CELLSTATES	vCM1.3	control_LMNA	11	18
VPS51	0.619	0.00444	0.216	0.182	5.16	14.9	0.000461	2.35	LV	CELLSTATES	vCM1.3	control_LMNA	11	18
ZNF671	0.619	0.0299	0.0488	0.0395	3.12	8.43	0.00633	1.52	LV	CELLSTATES	vCM1.3	control_LMNA	11	18
DPYD-AS1	0.618	0.0257	0.214	0.182	5.15	8.89	0.00517	1.59	LV	CELLSTATES	vCM1.3	control_LMNA	11	18
CHRNA7	0.617	0.0474	0.0942	0.0799	4.04	7.03	0.0119	1.32	LV	CELLSTATES	vCM1.3	control_LMNA	11	18
ZNF425	0.617	0.0122	0.0723	0.0575	3.61	11.3	0.00187	1.91	LV	CELLSTATES	vCM1.3	control_LMNA	11	18
ATP6V0B	0.616	0.0347	0.0938	0.0811	4.06	7.98	0.00772	1.46	LV	CELLSTATES	vCM1.3	control_LMNA	11	18
CERS4	0.614	0.00729	0.371	0.307	5.94	13.1	0.000909	2.14	LV	CELLSTATES	vCM1.3	control_LMNA	11	18
LSM2	0.614	0.0141	0.0509	0.0412	3.11	10.8	0.0023	1.85	LV	CELLSTATES	vCM1.3	control_LMNA	11	18
NEAT1	0.614	0.0466	32.5	26.6	12.3	7.08	0.0116	1.33	LV	CELLSTATES	vCM1.3	control_LMNA	11	18
RANGRF	0.614	0.0372	0.0477	0.0406	3.12	7.77	0.0085	1.43	LV	CELLSTATES	vCM1.3	control_LMNA	11	18
COQ7	0.613	0.0098	0.131	0.11	4.44	12.1	0.00137	2.01	LV	CELLSTATES	vCM1.3	control_LMNA	11	18
EPN2	0.613	0.00191	1.12	0.969	7.51	18.1	0.000148	2.72	LV	CELLSTATES	vCM1.3	control_LMNA	11	18
LRRC2	0.613	0.00156	1.59	1.33	8	18.9	0.000113	2.81	LV	CELLSTATES	vCM1.3	control_LMNA	11	18
PHF7	0.613	0.00964	0.17	0.141	4.82	12.1	0.00134	2.02	LV	CELLSTATES	vCM1.3	control_LMNA	11	18
EPN2-AS1	0.612	0.0262	0.112	0.0892	4.18	8.83	0.00531	1.58	LV	CELLSTATES	vCM1.3	control_LMNA	11	18
CC2D1A	0.611	0.00851	0.112	0.0971	4.29	12.6	0.00112	2.07	LV	CELLSTATES	vCM1.3	control_LMNA	11	18
FN3KRP	0.611	0.0458	0.0342	0.0301	2.7	7.13	0.0114	1.34	LV	CELLSTATES	vCM1.3	control_LMNA	11	18
TMEM127	0.611	0.0111	0.14	0.114	4.51	11.6	0.00164	1.96	LV	CELLSTATES	vCM1.3	control_LMNA	11	18
AC129102.1	0.61	0.0461	0.134	0.103	4.38	7.12	0.0115	1.34	LV	CELLSTATES	vCM1.3	control_LMNA	11	18
NLGN1	0.61	0.034	4.18	3.56	9.48	8.05	0.00749	1.47	LV	CELLSTATES	vCM1.3	control_LMNA	11	18
SLC25A39	0.61	0.0296	0.0673	0.0573	3.57	8.47	0.00621	1.53	LV	CELLSTATES	vCM1.3	control_LMNA	11	18
AP5S1	0.609	0.0323	0.0361	0.0313	2.75	8.2	0.007	1.49	LV	CELLSTATES	vCM1.3	control_LMNA	11	18
CS	0.609	0.000322	0.33	0.283	5.78	25.6	1.33e-05	3.49	LV	CELLSTATES	vCM1.3	control_LMNA	11	18
ZNF146	0.609	0.00136	0.399	0.323	5.96	19.4	9.49e-05	2.87	LV	CELLSTATES	vCM1.3	control_LMNA	11	18
ZNF638	0.609	9.4e-05	3.3	2.79	9.06	31.6	2.4e-06	4.03	LV	CELLSTATES	vCM1.3	control_LMNA	11	18
AC104365.1	0.608	0.0462	0.29	0.24	5.54	7.11	0.0115	1.34	LV	CELLSTATES	vCM1.3	control_LMNA	11	18
RHBDD3	0.608	0.0056	0.165	0.135	4.74	14.1	0.000632	2.25	LV	CELLSTATES	vCM1.3	control_LMNA	11	18
ZNF302	0.608	0.00179	0.643	0.539	6.68	18.3	0.000137	2.75	LV	CELLSTATES	vCM1.3	control_LMNA	11	18
KLHL21	0.607	0.0135	0.151	0.126	4.61	11	0.00215	1.87	LV	CELLSTATES	vCM1.3	control_LMNA	11	18
AC090971.2	0.606	0.0348	0.0561	0.047	3.3	7.98	0.00774	1.46	LV	CELLSTATES	vCM1.3	control_LMNA	11	18
PDXDC1	0.606	0.00122	1.43	1.22	7.85	19.8	8.25e-05	2.92	LV	CELLSTATES	vCM1.3	control_LMNA	11	18
PGP	0.606	0.0465	0.695	0.564	6.72	7.09	0.0116	1.33	LV	CELLSTATES	vCM1.3	control_LMNA	11	18
SFXN2	0.606	0.0338	0.078	0.0647	3.74	8.07	0.00741	1.47	LV	CELLSTATES	vCM1.3	control_LMNA	11	18
IQCG	0.605	0.0399	0.244	0.181	5.15	7.54	0.00942	1.4	LV	CELLSTATES	vCM1.3	control_LMNA	11	18
MPDU1	0.605	0.0121	0.106	0.0891	4.14	11.3	0.00186	1.92	LV	CELLSTATES	vCM1.3	control_LMNA	11	18
NT5C	0.605	0.0137	0.25	0.204	5.32	10.9	0.0022	1.86	LV	CELLSTATES	vCM1.3	control_LMNA	11	18
PARP16	0.605	0.00718	0.11	0.0942	4.24	13.2	0.000888	2.14	LV	CELLSTATES	vCM1.3	control_LMNA	11	18
SLC39A13	0.605	0.0331	0.063	0.0542	3.5	8.13	0.00723	1.48	LV	CELLSTATES	vCM1.3	control_LMNA	11	18
IQSEC1	0.604	0.00265	0.164	0.135	4.74	16.8	0.000229	2.58	LV	CELLSTATES	vCM1.3	control_LMNA	11	18
POMT1	0.604	0.00318	0.137	0.116	4.52	16.1	0.000295	2.5	LV	CELLSTATES	vCM1.3	control_LMNA	11	18
SPNS1	0.604	0.0092	0.0694	0.0608	3.61	12.3	0.00125	2.04	LV	CELLSTATES	vCM1.3	control_LMNA	11	18
TCEAL8	0.604	0.0477	0.0522	0.0452	3.22	7.01	0.0121	1.32	LV	CELLSTATES	vCM1.3	control_LMNA	11	18
LOXL2	0.603	0.0347	0.0754	0.0627	3.71	7.98	0.00773	1.46	LV	CELLSTATES	vCM1.3	control_LMNA	11	18
MACROD1	0.603	0.00215	0.384	0.326	5.98	17.6	0.000173	2.67	LV	CELLSTATES	vCM1.3	control_LMNA	11	18
STX18-AS1	0.603	0.00179	0.276	0.233	5.53	18.3	0.000137	2.75	LV	CELLSTATES	vCM1.3	control_LMNA	11	18
ZKSCAN7	0.603	0.00319	0.101	0.0832	4.08	16.1	0.000296	2.5	LV	CELLSTATES	vCM1.3	control_LMNA	11	18
ZMPSTE24	0.603	0.0028	0.158	0.135	4.72	16.6	0.000248	2.55	LV	CELLSTATES	vCM1.3	control_LMNA	11	18
OPLAH	0.602	0.0274	0.121	0.107	4.4	8.7	0.00563	1.56	LV	CELLSTATES	vCM1.3	control_LMNA	11	18
PDK2	0.602	0.0363	0.129	0.108	4.44	7.85	0.00821	1.44	LV	CELLSTATES	vCM1.3	control_LMNA	11	18
HDAC1	0.601	0.00267	0.129	0.113	4.48	16.8	0.000233	2.57	LV	CELLSTATES	vCM1.3	control_LMNA	11	18
S100PBP	0.601	0.00152	0.255	0.207	5.35	19	0.000109	2.82	LV	CELLSTATES	vCM1.3	control_LMNA	11	18
SLC25A37	0.601	0.000353	0.547	0.463	6.47	25.1	1.52e-05	3.45	LV	CELLSTATES	vCM1.3	control_LMNA	11	18
MON1A	0.6	0.0374	0.0318	0.0258	2.51	7.75	0.00859	1.43	LV	CELLSTATES	vCM1.3	control_LMNA	11	18
PDIK1L	0.6	0.00795	0.0904	0.0765	3.95	12.8	0.00102	2.1	LV	CELLSTATES	vCM1.3	control_LMNA	11	18
PPP2R5C	0.6	0.000218	1.1	0.902	7.45	27.3	7.84e-06	3.66	LV	CELLSTATES	vCM1.3	control_LMNA	11	18
SLC27A5	0.6	0.0224	0.0507	0.0413	3.14	9.32	0.00428	1.65	LV	CELLSTATES	vCM1.3	control_LMNA	11	18
ZNF329	0.6	0.00718	0.112	0.0926	4.21	13.2	0.000888	2.14	LV	CELLSTATES	vCM1.3	control_LMNA	11	18
ABR	0.599	0.00194	0.719	0.606	6.85	18	0.000151	2.71	LV	CELLSTATES	vCM1.3	control_LMNA	11	18
AKAP9	0.599	0.001	2.58	2.28	8.73	20.6	6.4e-05	3	LV	CELLSTATES	vCM1.3	control_LMNA	11	18
CMC2	0.598	0.00111	0.44	0.365	6.13	20.2	7.28e-05	2.96	LV	CELLSTATES	vCM1.3	control_LMNA	11	18
TIMM8B	0.597	0.00693	0.194	0.165	4.99	13.3	0.00085	2.16	LV	CELLSTATES	vCM1.3	control_LMNA	11	18
XRCC6	0.597	9.53e-05	0.336	0.277	5.75	31.5	2.47e-06	4.02	LV	CELLSTATES	vCM1.3	control_LMNA	11	18
ACAT1	0.596	0.00074	0.768	0.642	6.94	21.8	4.22e-05	3.13	LV	CELLSTATES	vCM1.3	control_LMNA	11	18
CMTR2	0.596	0.0129	0.106	0.095	4.18	11.1	0.00201	1.89	LV	CELLSTATES	vCM1.3	control_LMNA	11	18
LINC00571	0.595	0.0374	0.266	0.219	5.44	7.75	0.00857	1.43	LV	CELLSTATES	vCM1.3	control_LMNA	11	18
NDUFAB1	0.595	0.00494	0.271	0.24	5.5	14.5	0.000529	2.31	LV	CELLSTATES	vCM1.3	control_LMNA	11	18
FAHD2B	0.594	0.0439	0.094	0.0802	4.02	7.25	0.0108	1.36	LV	CELLSTATES	vCM1.3	control_LMNA	11	18
POLR2F	0.594	0.0151	0.139	0.127	4.61	10.6	0.00252	1.82	LV	CELLSTATES	vCM1.3	control_LMNA	11	18
POLR2H	0.594	0.00858	0.066	0.0563	3.52	12.5	0.00114	2.07	LV	CELLSTATES	vCM1.3	control_LMNA	11	18
ATF6B	0.593	0.0159	0.211	0.193	5.21	10.4	0.0027	1.8	LV	CELLSTATES	vCM1.3	control_LMNA	11	18
ZFP64	0.592	0.00068	0.212	0.182	5.13	22.2	3.78e-05	3.17	LV	CELLSTATES	vCM1.3	control_LMNA	11	18
BRIX1	0.591	0.0165	0.221	0.195	5.21	10.3	0.00284	1.78	LV	CELLSTATES	vCM1.3	control_LMNA	11	18
CNPPD1	0.591	0.0177	0.0515	0.0461	3.25	10.1	0.00314	1.75	LV	CELLSTATES	vCM1.3	control_LMNA	11	18
NAPA	0.591	0.00962	0.217	0.18	5.14	12.1	0.00134	2.02	LV	CELLSTATES	vCM1.3	control_LMNA	11	18
NDOR1	0.591	0.0302	0.0541	0.0448	3.26	8.4	0.00641	1.52	LV	CELLSTATES	vCM1.3	control_LMNA	11	18
ICMT	0.59	0.0346	0.0802	0.0676	3.8	8	0.00767	1.46	LV	CELLSTATES	vCM1.3	control_LMNA	11	18
MIF4GD	0.59	0.0499	0.0391	0.0349	2.88	6.89	0.0127	1.3	LV	CELLSTATES	vCM1.3	control_LMNA	11	18
VPS28	0.59	0.00591	0.177	0.154	4.88	13.9	0.000683	2.23	LV	CELLSTATES	vCM1.3	control_LMNA	11	18
ZNF540	0.59	0.00436	0.26	0.22	5.4	15	0.000448	2.36	LV	CELLSTATES	vCM1.3	control_LMNA	11	18
KCNJ2	0.589	0.033	0.296	0.261	5.63	8.14	0.00719	1.48	LV	CELLSTATES	vCM1.3	control_LMNA	11	18
ROGDI	0.589	0.0216	0.169	0.153	4.89	9.45	0.00406	1.67	LV	CELLSTATES	vCM1.3	control_LMNA	11	18
AK9	0.588	0.0075	0.311	0.267	5.68	13	0.000945	2.12	LV	CELLSTATES	vCM1.3	control_LMNA	11	18
CRLF1	0.588	0.0183	0.0695	0.0603	3.63	9.96	0.00327	1.74	LV	CELLSTATES	vCM1.3	control_LMNA	11	18
GOT2	0.588	0.00049	0.281	0.237	5.52	23.6	2.44e-05	3.31	LV	CELLSTATES	vCM1.3	control_LMNA	11	18
STXBP6	0.588	0.0206	1.26	1.11	7.74	9.59	0.00382	1.69	LV	CELLSTATES	vCM1.3	control_LMNA	11	18
TRMT2A	0.588	0.0409	0.0455	0.0426	3.09	7.47	0.00974	1.39	LV	CELLSTATES	vCM1.3	control_LMNA	11	18
MRPL20	0.587	0.0205	0.127	0.111	4.44	9.6	0.0038	1.69	LV	CELLSTATES	vCM1.3	control_LMNA	11	18
PLXNC1	0.587	0.0187	0.157	0.131	4.69	9.9	0.00335	1.73	LV	CELLSTATES	vCM1.3	control_LMNA	11	18
TMEM126B	0.587	0.00864	0.122	0.108	4.41	12.5	0.00115	2.06	LV	CELLSTATES	vCM1.3	control_LMNA	11	18
COA6	0.586	0.0434	0.0438	0.0367	3.02	7.29	0.0106	1.36	LV	CELLSTATES	vCM1.3	control_LMNA	11	18
PEX11B	0.586	0.0132	0.102	0.0897	4.14	11	0.00209	1.88	LV	CELLSTATES	vCM1.3	control_LMNA	11	18
SHARPIN	0.586	0.000799	0.151	0.13	4.68	21.5	4.72e-05	3.1	LV	CELLSTATES	vCM1.3	control_LMNA	11	18
FBXW7	0.585	0.00314	2.01	1.7	8.35	16.2	0.000289	2.5	LV	CELLSTATES	vCM1.3	control_LMNA	11	18
MPST	0.585	0.00881	0.0941	0.0845	4.06	12.4	0.00118	2.05	LV	CELLSTATES	vCM1.3	control_LMNA	11	18
EPB41	0.584	0.00163	0.979	0.842	7.32	18.6	0.000122	2.79	LV	CELLSTATES	vCM1.3	control_LMNA	11	18
MFSD11	0.583	0.00175	0.92	0.821	7.28	18.4	0.000133	2.76	LV	CELLSTATES	vCM1.3	control_LMNA	11	18
NDUFS2	0.582	0.0132	0.442	0.396	6.19	11	0.00208	1.88	LV	CELLSTATES	vCM1.3	control_LMNA	11	18
NT5C3B	0.582	0.0391	0.0514	0.044	3.19	7.6	0.00916	1.41	LV	CELLSTATES	vCM1.3	control_LMNA	11	18
SLC51A	0.582	0.0364	0.187	0.155	4.93	7.84	0.00825	1.44	LV	CELLSTATES	vCM1.3	control_LMNA	11	18
ZNF69	0.582	0.00497	0.136	0.115	4.52	14.5	0.000534	2.3	LV	CELLSTATES	vCM1.3	control_LMNA	11	18
ATP5MC3	0.581	0.0461	0.62	0.578	6.73	7.11	0.0115	1.34	LV	CELLSTATES	vCM1.3	control_LMNA	11	18
MUM1	0.581	0.0171	0.125	0.113	4.42	10.2	0.00298	1.77	LV	CELLSTATES	vCM1.3	control_LMNA	11	18
PRDM16	0.581	0.0127	0.831	0.708	7.05	11.2	0.00197	1.9	LV	CELLSTATES	vCM1.3	control_LMNA	11	18
ZBED4	0.581	0.00734	0.132	0.111	4.44	13.1	0.000918	2.13	LV	CELLSTATES	vCM1.3	control_LMNA	11	18
ZSCAN23	0.581	0.0212	0.0989	0.0823	4.08	9.5	0.00397	1.67	LV	CELLSTATES	vCM1.3	control_LMNA	11	18
ASB8	0.58	0.00946	0.247	0.204	5.27	12.2	0.00131	2.02	LV	CELLSTATES	vCM1.3	control_LMNA	11	18
EDF1	0.58	0.00561	0.232	0.199	5.26	14.1	0.000633	2.25	LV	CELLSTATES	vCM1.3	control_LMNA	11	18
RYR2	0.58	0.0261	111	94.1	14.1	8.84	0.00528	1.58	LV	CELLSTATES	vCM1.3	control_LMNA	11	18
ZNF573	0.58	0.000674	0.216	0.186	5.15	22.2	3.74e-05	3.17	LV	CELLSTATES	vCM1.3	control_LMNA	11	18
COA4	0.579	0.0188	0.059	0.0508	3.36	9.87	0.0034	1.72	LV	CELLSTATES	vCM1.3	control_LMNA	11	18
HEATR5B	0.579	0.00439	0.755	0.678	7	15	0.000453	2.36	LV	CELLSTATES	vCM1.3	control_LMNA	11	18
NDUFC1	0.579	0.0355	0.213	0.195	5.22	7.91	0.00797	1.45	LV	CELLSTATES	vCM1.3	control_LMNA	11	18
TOMM40	0.579	0.0132	0.111	0.0945	4.24	11	0.00208	1.88	LV	CELLSTATES	vCM1.3	control_LMNA	11	18
CDK6	0.578	0.0373	1.08	0.93	7.46	7.76	0.00854	1.43	LV	CELLSTATES	vCM1.3	control_LMNA	11	18
MYDGF	0.578	0.0201	0.0817	0.0697	3.81	9.67	0.00369	1.7	LV	CELLSTATES	vCM1.3	control_LMNA	11	18
NPEPL1	0.578	0.0247	0.072	0.0643	3.67	9.01	0.0049	1.61	LV	CELLSTATES	vCM1.3	control_LMNA	11	18
SEMA6A	0.578	0.0422	0.272	0.217	5.45	7.37	0.0102	1.37	LV	CELLSTATES	vCM1.3	control_LMNA	11	18
AL645568.1	0.577	0.00615	0.411	0.363	6.1	13.7	0.000719	2.21	LV	CELLSTATES	vCM1.3	control_LMNA	11	18
FIGN	0.577	0.0296	1.02	0.94	7.46	8.46	0.00625	1.53	LV	CELLSTATES	vCM1.3	control_LMNA	11	18
ILF3-DT	0.577	0.0135	0.153	0.132	4.65	11	0.00214	1.87	LV	CELLSTATES	vCM1.3	control_LMNA	11	18
P4HA3	0.577	0.00653	0.175	0.152	4.86	13.5	0.000781	2.18	LV	CELLSTATES	vCM1.3	control_LMNA	11	18
TCF24	0.577	0.0315	0.106	0.0929	4.18	8.28	0.00677	1.5	LV	CELLSTATES	vCM1.3	control_LMNA	11	18
UAP1	0.577	0.0397	0.0535	0.0453	3.22	7.55	0.00937	1.4	LV	CELLSTATES	vCM1.3	control_LMNA	11	18
LMBR1L	0.576	0.00502	0.215	0.188	5.15	14.5	0.000545	2.3	LV	CELLSTATES	vCM1.3	control_LMNA	11	18
LYSMD3	0.576	0.00503	0.198	0.164	4.99	14.5	0.000547	2.3	LV	CELLSTATES	vCM1.3	control_LMNA	11	18
SUFU	0.576	0.00287	0.161	0.143	4.78	16.5	0.000258	2.54	LV	CELLSTATES	vCM1.3	control_LMNA	11	18
ZNF224	0.576	0.0109	0.145	0.121	4.56	11.7	0.00161	1.96	LV	CELLSTATES	vCM1.3	control_LMNA	11	18
FLYWCH1	0.575	0.00662	0.217	0.188	5.16	13.5	0.000797	2.18	LV	CELLSTATES	vCM1.3	control_LMNA	11	18
PLCG1	0.575	0.00478	0.117	0.101	4.3	14.7	0.000503	2.32	LV	CELLSTATES	vCM1.3	control_LMNA	11	18
SSBP3	0.575	0.0149	0.603	0.531	6.62	10.6	0.00246	1.83	LV	CELLSTATES	vCM1.3	control_LMNA	11	18
IMPA2	0.574	0.0124	0.14	0.122	4.56	11.2	0.00193	1.9	LV	CELLSTATES	vCM1.3	control_LMNA	11	18
SDF2	0.574	0.0234	0.0814	0.0712	3.84	9.19	0.00453	1.63	LV	CELLSTATES	vCM1.3	control_LMNA	11	18
MRPS7	0.573	0.00488	0.152	0.133	4.68	14.6	0.000521	2.31	LV	CELLSTATES	vCM1.3	control_LMNA	11	18
SHTN1	0.573	0.0346	0.262	0.222	5.41	8	0.00767	1.46	LV	CELLSTATES	vCM1.3	control_LMNA	11	18
ZFP14	0.573	0.00437	0.18	0.161	4.94	15	0.00045	2.36	LV	CELLSTATES	vCM1.3	control_LMNA	11	18
EPM2AIP1	0.572	0.00516	0.598	0.504	6.58	14.4	0.000566	2.29	LV	CELLSTATES	vCM1.3	control_LMNA	11	18
LRRC20	0.572	0.0167	0.155	0.136	4.71	10.2	0.0029	1.78	LV	CELLSTATES	vCM1.3	control_LMNA	11	18
NUBP1	0.571	0.000493	0.0952	0.0826	4.02	23.5	2.46e-05	3.31	LV	CELLSTATES	vCM1.3	control_LMNA	11	18
PPFIBP1	0.571	0.00381	3.86	3.41	9.3	15.5	0.000374	2.42	LV	CELLSTATES	vCM1.3	control_LMNA	11	18
RETSAT	0.571	0.0324	0.124	0.108	4.43	8.2	0.00701	1.49	LV	CELLSTATES	vCM1.3	control_LMNA	11	18
RBPMS2	0.57	0.0112	0.28	0.236	5.48	11.6	0.00167	1.95	LV	CELLSTATES	vCM1.3	control_LMNA	11	18
SLC25A11	0.57	0.0457	0.0778	0.0701	3.79	7.14	0.0113	1.34	LV	CELLSTATES	vCM1.3	control_LMNA	11	18
TICAM1	0.57	0.0286	0.0374	0.0321	2.78	8.56	0.00598	1.54	LV	CELLSTATES	vCM1.3	control_LMNA	11	18
ARL3	0.569	0.00533	0.132	0.117	4.48	14.2	0.000593	2.27	LV	CELLSTATES	vCM1.3	control_LMNA	11	18
ARV1	0.569	0.0138	0.0719	0.0634	3.68	10.9	0.00223	1.86	LV	CELLSTATES	vCM1.3	control_LMNA	11	18
CLASRP	0.569	0.00159	0.32	0.282	5.75	18.8	0.000117	2.8	LV	CELLSTATES	vCM1.3	control_LMNA	11	18
MRPS10	0.567	0.00395	0.111	0.0975	4.27	15.4	0.000391	2.4	LV	CELLSTATES	vCM1.3	control_LMNA	11	18
AP006621.3	0.566	0.0118	0.0949	0.0803	4	11.4	0.0018	1.93	LV	CELLSTATES	vCM1.3	control_LMNA	11	18
NME3	0.566	0.011	0.346	0.294	5.81	11.7	0.00162	1.96	LV	CELLSTATES	vCM1.3	control_LMNA	11	18
RASGRP3	0.566	0.000701	1.16	0.966	7.53	22	3.96e-05	3.15	LV	CELLSTATES	vCM1.3	control_LMNA	11	18
ZNF487	0.566	0.0187	0.113	0.0955	4.25	9.89	0.00337	1.73	LV	CELLSTATES	vCM1.3	control_LMNA	11	18
CBR1	0.565	0.0444	0.0596	0.0497	3.33	7.22	0.0109	1.35	LV	CELLSTATES	vCM1.3	control_LMNA	11	18
RSAD1	0.565	0.00851	0.0872	0.0759	3.93	12.6	0.00113	2.07	LV	CELLSTATES	vCM1.3	control_LMNA	11	18
TM2D3	0.565	0.0132	0.208	0.183	5.15	11.1	0.00207	1.88	LV	CELLSTATES	vCM1.3	control_LMNA	11	18
DHRS7B	0.564	0.000794	0.418	0.365	6.09	21.5	4.67e-05	3.1	LV	CELLSTATES	vCM1.3	control_LMNA	11	18
ERBB2	0.564	0.00994	0.174	0.153	4.88	12	0.0014	2	LV	CELLSTATES	vCM1.3	control_LMNA	11	18
TCTA	0.564	0.0124	0.13	0.111	4.41	11.2	0.00192	1.91	LV	CELLSTATES	vCM1.3	control_LMNA	11	18
ZSWIM7	0.564	0.000485	0.349	0.307	5.85	23.7	2.38e-05	3.31	LV	CELLSTATES	vCM1.3	control_LMNA	11	18
C3orf18	0.563	0.0331	0.0518	0.045	3.18	8.13	0.00723	1.48	LV	CELLSTATES	vCM1.3	control_LMNA	11	18
IFT172	0.563	0.00879	0.233	0.216	5.32	12.5	0.00118	2.06	LV	CELLSTATES	vCM1.3	control_LMNA	11	18
NDUFS3	0.563	0.0224	0.147	0.137	4.71	9.33	0.00427	1.65	LV	CELLSTATES	vCM1.3	control_LMNA	11	18
NUP50-DT	0.563	0.0032	0.243	0.21	5.34	16.1	0.000298	2.5	LV	CELLSTATES	vCM1.3	control_LMNA	11	18
ZNF233	0.563	0.0205	0.0717	0.0632	3.66	9.6	0.00381	1.69	LV	CELLSTATES	vCM1.3	control_LMNA	11	18
FANCC	0.562	0.0172	0.769	0.623	6.88	10.2	0.003	1.77	LV	CELLSTATES	vCM1.3	control_LMNA	11	18
MEIS2	0.562	0.00261	3.13	2.72	9.01	16.9	0.000223	2.58	LV	CELLSTATES	vCM1.3	control_LMNA	11	18
MRPS26	0.562	0.00877	0.116	0.102	4.3	12.5	0.00117	2.06	LV	CELLSTATES	vCM1.3	control_LMNA	11	18
NMT1	0.562	0.000333	0.483	0.421	6.31	25.4	1.4e-05	3.48	LV	CELLSTATES	vCM1.3	control_LMNA	11	18
PTOV1	0.562	0.0136	0.114	0.0991	4.26	10.9	0.00217	1.87	LV	CELLSTATES	vCM1.3	control_LMNA	11	18
NECAP1	0.561	0.00994	0.124	0.11	4.4	12	0.0014	2	LV	CELLSTATES	vCM1.3	control_LMNA	11	18
SMG9	0.561	0.0137	0.0768	0.0689	3.77	10.9	0.00221	1.86	LV	CELLSTATES	vCM1.3	control_LMNA	11	18
AC022400.6	0.56	0.0444	0.0395	0.0352	2.9	7.22	0.0109	1.35	LV	CELLSTATES	vCM1.3	control_LMNA	11	18
AL031058.1	0.56	0.0415	0.0849	0.0766	3.91	7.42	0.00995	1.38	LV	CELLSTATES	vCM1.3	control_LMNA	11	18
ANKRD36	0.56	0.013	0.242	0.214	5.35	11.1	0.00205	1.88	LV	CELLSTATES	vCM1.3	control_LMNA	11	18
FRK	0.56	0.0197	0.485	0.434	6.37	9.73	0.0036	1.71	LV	CELLSTATES	vCM1.3	control_LMNA	11	18
PPIL3	0.56	0.00157	0.156	0.138	4.72	18.8	0.000114	2.8	LV	CELLSTATES	vCM1.3	control_LMNA	11	18
ZNF428	0.56	0.00946	0.114	0.102	4.31	12.2	0.0013	2.02	LV	CELLSTATES	vCM1.3	control_LMNA	11	18
COX7C	0.559	0.0221	0.505	0.462	6.41	9.38	0.00419	1.66	LV	CELLSTATES	vCM1.3	control_LMNA	11	18
MTFMT	0.559	0.00319	0.274	0.249	5.56	16.1	0.000297	2.5	LV	CELLSTATES	vCM1.3	control_LMNA	11	18
ACACA	0.558	0.000394	0.596	0.514	6.6	24.6	1.8e-05	3.4	LV	CELLSTATES	vCM1.3	control_LMNA	11	18
ASB14	0.558	0.0224	0.395	0.357	6.05	9.33	0.00428	1.65	LV	CELLSTATES	vCM1.3	control_LMNA	11	18
MTHFR	0.558	0.015	0.387	0.331	5.97	10.6	0.0025	1.82	LV	CELLSTATES	vCM1.3	control_LMNA	11	18
SLC25A4	0.558	0.0136	2.76	2.42	8.81	10.9	0.00216	1.87	LV	CELLSTATES	vCM1.3	control_LMNA	11	18
ACBD5	0.557	0.00269	0.232	0.204	5.28	16.8	0.000234	2.57	LV	CELLSTATES	vCM1.3	control_LMNA	11	18
AP001267.3	0.557	0.0196	0.0776	0.0723	3.82	9.74	0.00358	1.71	LV	CELLSTATES	vCM1.3	control_LMNA	11	18
GOLGA6L7	0.557	0.0378	0.0838	0.0713	3.86	7.71	0.00872	1.42	LV	CELLSTATES	vCM1.3	control_LMNA	11	18
SLC18B1	0.557	0.0492	0.0827	0.0726	3.83	6.92	0.0126	1.31	LV	CELLSTATES	vCM1.3	control_LMNA	11	18
H3F3A	0.556	0.0249	0.0846	0.0693	3.8	8.99	0.00494	1.6	LV	CELLSTATES	vCM1.3	control_LMNA	11	18
SCIMP	0.556	0.0154	0.0955	0.084	4.04	10.5	0.00259	1.81	LV	CELLSTATES	vCM1.3	control_LMNA	11	18
MYO1E	0.555	0.0424	0.317	0.261	5.69	7.36	0.0103	1.37	LV	CELLSTATES	vCM1.3	control_LMNA	11	18
GOT1	0.553	0.0067	1.27	1.12	7.69	13.4	0.000814	2.17	LV	CELLSTATES	vCM1.3	control_LMNA	11	18
TMEM120B	0.553	0.00295	0.374	0.325	5.97	16.4	0.000267	2.53	LV	CELLSTATES	vCM1.3	control_LMNA	11	18
DPM3	0.552	0.0324	0.0537	0.0466	3.27	8.19	0.00703	1.49	LV	CELLSTATES	vCM1.3	control_LMNA	11	18
ELOA	0.552	0.0157	0.0874	0.0733	3.85	10.5	0.00265	1.8	LV	CELLSTATES	vCM1.3	control_LMNA	11	18
ICA1	0.552	0.0159	1.09	0.97	7.51	10.4	0.00269	1.8	LV	CELLSTATES	vCM1.3	control_LMNA	11	18
AC073896.2	0.551	0.0387	0.0979	0.0863	4.1	7.64	0.00903	1.41	LV	CELLSTATES	vCM1.3	control_LMNA	11	18
DCP1A	0.551	0.000324	0.52	0.451	6.41	25.5	1.34e-05	3.49	LV	CELLSTATES	vCM1.3	control_LMNA	11	18
GAN	0.55	0.0024	0.329	0.293	5.78	17.2	0.000202	2.62	LV	CELLSTATES	vCM1.3	control_LMNA	11	18
SUGP1	0.55	0.00842	0.126	0.112	4.43	12.6	0.00111	2.07	LV	CELLSTATES	vCM1.3	control_LMNA	11	18
ZNRF1	0.55	0.0284	0.696	0.598	6.82	8.57	0.00594	1.55	LV	CELLSTATES	vCM1.3	control_LMNA	11	18
GNL3	0.549	0.0279	0.15	0.126	4.62	8.63	0.00579	1.55	LV	CELLSTATES	vCM1.3	control_LMNA	11	18
LCLAT1	0.549	0.00795	1.41	1.27	7.89	12.8	0.00102	2.1	LV	CELLSTATES	vCM1.3	control_LMNA	11	18
LNPK	0.549	0.00616	0.515	0.455	6.38	13.7	0.000721	2.21	LV	CELLSTATES	vCM1.3	control_LMNA	11	18
TRPM4	0.549	0.00259	0.364	0.317	5.93	16.9	0.000221	2.59	LV	CELLSTATES	vCM1.3	control_LMNA	11	18
NANS	0.548	0.0262	0.0633	0.0542	3.44	8.82	0.00532	1.58	LV	CELLSTATES	vCM1.3	control_LMNA	11	18
NDUFB3	0.548	0.0385	0.2	0.184	5.1	7.66	0.00893	1.41	LV	CELLSTATES	vCM1.3	control_LMNA	11	18
PITHD1	0.548	0.0136	0.0683	0.0616	3.59	10.9	0.00217	1.87	LV	CELLSTATES	vCM1.3	control_LMNA	11	18
TMEM199	0.548	0.0289	0.0466	0.0409	3.1	8.53	0.00605	1.54	LV	CELLSTATES	vCM1.3	control_LMNA	11	18
VASP	0.548	0.0497	0.127	0.109	4.41	6.9	0.0127	1.3	LV	CELLSTATES	vCM1.3	control_LMNA	11	18
ZNF559-ZNF177	0.548	0.00888	0.16	0.144	4.78	12.4	0.0012	2.05	LV	CELLSTATES	vCM1.3	control_LMNA	11	18
CDIP1	0.547	0.0147	0.135	0.119	4.53	10.7	0.00243	1.83	LV	CELLSTATES	vCM1.3	control_LMNA	11	18
COPS6	0.547	0.00689	0.165	0.148	4.8	13.3	0.000843	2.16	LV	CELLSTATES	vCM1.3	control_LMNA	11	18
IAH1	0.547	0.00775	0.227	0.202	5.26	12.9	0.000985	2.11	LV	CELLSTATES	vCM1.3	control_LMNA	11	18
LZIC	0.547	0.00777	0.135	0.119	4.53	12.9	0.000989	2.11	LV	CELLSTATES	vCM1.3	control_LMNA	11	18
MRPL24	0.547	0.0105	0.0683	0.0584	3.58	11.8	0.00152	1.98	LV	CELLSTATES	vCM1.3	control_LMNA	11	18
NFKBIL1	0.547	0.0275	0.0463	0.0398	3.07	8.68	0.00566	1.56	LV	CELLSTATES	vCM1.3	control_LMNA	11	18
TUFM	0.547	0.0136	0.164	0.149	4.83	10.9	0.00217	1.87	LV	CELLSTATES	vCM1.3	control_LMNA	11	18
AC103876.1	0.546	0.0387	0.114	0.101	4.29	7.63	0.00904	1.41	LV	CELLSTATES	vCM1.3	control_LMNA	11	18
AC109460.2	0.546	0.0436	0.0651	0.0563	3.51	7.27	0.0107	1.36	LV	CELLSTATES	vCM1.3	control_LMNA	11	18
EIF2B3	0.546	0.000463	0.549	0.49	6.52	23.8	2.24e-05	3.33	LV	CELLSTATES	vCM1.3	control_LMNA	11	18
ZNF250	0.546	0.00519	0.0866	0.076	3.91	14.3	0.00057	2.29	LV	CELLSTATES	vCM1.3	control_LMNA	11	18
PIN1	0.545	0.017	0.0815	0.0782	3.88	10.2	0.00297	1.77	LV	CELLSTATES	vCM1.3	control_LMNA	11	18
RCSD1	0.545	0.022	0.707	0.608	6.82	9.39	0.00416	1.66	LV	CELLSTATES	vCM1.3	control_LMNA	11	18
STEAP2	0.545	0.0328	0.112	0.104	4.34	8.16	0.00713	1.48	LV	CELLSTATES	vCM1.3	control_LMNA	11	18
ADGRL3-AS1	0.544	0.0129	0.879	0.758	7.16	11.1	0.00201	1.89	LV	CELLSTATES	vCM1.3	control_LMNA	11	18
KLHL22	0.544	0.00775	0.253	0.221	5.41	12.9	0.000984	2.11	LV	CELLSTATES	vCM1.3	control_LMNA	11	18
RNPEP	0.544	0.0366	0.0882	0.0786	3.94	7.82	0.00833	1.44	LV	CELLSTATES	vCM1.3	control_LMNA	11	18
SNRPC	0.544	0.00729	0.145	0.133	4.65	13.1	0.000907	2.14	LV	CELLSTATES	vCM1.3	control_LMNA	11	18
VIPR2	0.544	0.0165	0.92	0.793	7.24	10.3	0.00283	1.78	LV	CELLSTATES	vCM1.3	control_LMNA	11	18
MED1	0.543	0.00602	0.146	0.129	4.61	13.8	0.000699	2.22	LV	CELLSTATES	vCM1.3	control_LMNA	11	18
MCRS1	0.542	0.00524	0.195	0.179	5.09	14.3	0.000577	2.28	LV	CELLSTATES	vCM1.3	control_LMNA	11	18
STPG1	0.541	0.0291	0.0687	0.0596	3.54	8.51	0.0061	1.54	LV	CELLSTATES	vCM1.3	control_LMNA	11	18
MAPKAPK5-AS1	0.54	0.0341	0.119	0.107	4.33	8.04	0.00752	1.47	LV	CELLSTATES	vCM1.3	control_LMNA	11	18
IQCH	0.539	0.00577	0.255	0.221	5.4	14	0.000659	2.24	LV	CELLSTATES	vCM1.3	control_LMNA	11	18
MRPS11	0.539	0.00479	0.142	0.123	4.55	14.7	0.000507	2.32	LV	CELLSTATES	vCM1.3	control_LMNA	11	18
RMI1	0.539	0.023	0.147	0.127	4.62	9.25	0.00443	1.64	LV	CELLSTATES	vCM1.3	control_LMNA	11	18
SNX6	0.539	0.00158	0.714	0.607	6.84	18.8	0.000116	2.8	LV	CELLSTATES	vCM1.3	control_LMNA	11	18
TMEM138	0.539	0.0206	0.0652	0.0574	3.53	9.59	0.00382	1.69	LV	CELLSTATES	vCM1.3	control_LMNA	11	18
TMEM168	0.539	0.000892	0.983	0.873	7.33	21	5.49e-05	3.05	LV	CELLSTATES	vCM1.3	control_LMNA	11	18
NDUFB4	0.538	0.0359	0.221	0.209	5.26	7.88	0.00809	1.45	LV	CELLSTATES	vCM1.3	control_LMNA	11	18
PFDN2	0.538	0.0146	0.0907	0.0787	3.95	10.7	0.0024	1.84	LV	CELLSTATES	vCM1.3	control_LMNA	11	18
SPTBN4	0.538	0.0116	0.181	0.16	4.93	11.5	0.00175	1.94	LV	CELLSTATES	vCM1.3	control_LMNA	11	18
HIF3A	0.537	0.0351	2.14	2	8.53	7.94	0.00785	1.45	LV	CELLSTATES	vCM1.3	control_LMNA	11	18
KANK2	0.537	0.0376	0.429	0.395	6.22	7.73	0.00864	1.43	LV	CELLSTATES	vCM1.3	control_LMNA	11	18
MYO9B	0.537	0.00495	0.3	0.274	5.69	14.5	0.000532	2.31	LV	CELLSTATES	vCM1.3	control_LMNA	11	18
SIPA1L3	0.537	0.00204	0.346	0.309	5.83	17.8	0.000161	2.69	LV	CELLSTATES	vCM1.3	control_LMNA	11	18
SLC16A7	0.537	0.0301	2.42	2.09	8.62	8.41	0.00639	1.52	LV	CELLSTATES	vCM1.3	control_LMNA	11	18
AC135178.3	0.536	0.0492	0.0963	0.0828	4.02	6.92	0.0125	1.31	LV	CELLSTATES	vCM1.3	control_LMNA	11	18
FARSA	0.536	0.0212	0.0716	0.0622	3.63	9.49	0.00398	1.67	LV	CELLSTATES	vCM1.3	control_LMNA	11	18
NSUN5	0.535	0.0173	0.1	0.0921	4.16	10.1	0.00303	1.76	LV	CELLSTATES	vCM1.3	control_LMNA	11	18
PHTF2	0.535	0.00557	0.616	0.547	6.65	14.1	0.000627	2.25	LV	CELLSTATES	vCM1.3	control_LMNA	11	18
TCHP	0.535	0.0234	0.316	0.274	5.67	9.2	0.00453	1.63	LV	CELLSTATES	vCM1.3	control_LMNA	11	18
ZFP82	0.535	0.0114	0.13	0.117	4.47	11.5	0.00171	1.94	LV	CELLSTATES	vCM1.3	control_LMNA	11	18
ZNF30	0.535	0.0387	0.0701	0.0624	3.63	7.64	0.00902	1.41	LV	CELLSTATES	vCM1.3	control_LMNA	11	18
ZNF566	0.535	0.00319	0.194	0.167	4.99	16.1	0.000296	2.5	LV	CELLSTATES	vCM1.3	control_LMNA	11	18
ARL6IP4	0.534	0.0018	0.216	0.196	5.19	18.3	0.000138	2.75	LV	CELLSTATES	vCM1.3	control_LMNA	11	18
FCGRT	0.534	0.0497	0.0512	0.0466	3.21	6.89	0.0127	1.3	LV	CELLSTATES	vCM1.3	control_LMNA	11	18
TMEM63A	0.534	0.00928	0.129	0.118	4.47	12.3	0.00127	2.03	LV	CELLSTATES	vCM1.3	control_LMNA	11	18
USP3-AS1	0.534	0.00429	0.353	0.307	5.84	15.1	0.000437	2.37	LV	CELLSTATES	vCM1.3	control_LMNA	11	18
RBL1	0.533	0.0094	0.112	0.104	4.31	12.2	0.00129	2.03	LV	CELLSTATES	vCM1.3	control_LMNA	11	18
SF3A3	0.533	0.0122	0.105	0.094	4.16	11.3	0.00187	1.91	LV	CELLSTATES	vCM1.3	control_LMNA	11	18
AP1B1	0.532	0.00115	0.179	0.161	4.92	20	7.68e-05	2.94	LV	CELLSTATES	vCM1.3	control_LMNA	11	18
ATP5F1D	0.532	0.0351	0.311	0.277	5.72	7.95	0.00784	1.45	LV	CELLSTATES	vCM1.3	control_LMNA	11	18
NHLRC2	0.532	0.0166	1.04	0.972	7.47	10.3	0.00286	1.78	LV	CELLSTATES	vCM1.3	control_LMNA	11	18
RILP	0.532	0.00981	0.124	0.11	4.4	12.1	0.00137	2.01	LV	CELLSTATES	vCM1.3	control_LMNA	11	18
THUMPD3-AS1	0.532	0.00739	0.766	0.699	6.99	13.1	0.000926	2.13	LV	CELLSTATES	vCM1.3	control_LMNA	11	18
CLPTM1	0.531	0.00589	0.15	0.136	4.68	13.9	0.000679	2.23	LV	CELLSTATES	vCM1.3	control_LMNA	11	18
MAPKAPK2	0.531	0.00838	0.68	0.594	6.77	12.6	0.0011	2.08	LV	CELLSTATES	vCM1.3	control_LMNA	11	18
MAST2	0.53	0.00145	1.56	1.35	7.97	19.1	0.000103	2.84	LV	CELLSTATES	vCM1.3	control_LMNA	11	18
MRPL52	0.53	0.0249	0.061	0.0557	3.43	8.99	0.00495	1.6	LV	CELLSTATES	vCM1.3	control_LMNA	11	18
RALA	0.53	0.0354	0.554	0.502	6.56	7.92	0.00795	1.45	LV	CELLSTATES	vCM1.3	control_LMNA	11	18
SCAMP3	0.53	0.0203	0.099	0.0897	4.12	9.63	0.00376	1.69	LV	CELLSTATES	vCM1.3	control_LMNA	11	18
ARAF	0.529	0.0416	0.0867	0.0807	3.98	7.42	0.00997	1.38	LV	CELLSTATES	vCM1.3	control_LMNA	11	18
LPCAT3	0.529	0.0198	0.434	0.373	6.14	9.71	0.00364	1.7	LV	CELLSTATES	vCM1.3	control_LMNA	11	18
AC073896.1	0.528	0.0353	0.0633	0.0595	3.55	7.93	0.00791	1.45	LV	CELLSTATES	vCM1.3	control_LMNA	11	18
LRP5	0.528	0.011	0.324	0.289	5.75	11.6	0.00163	1.96	LV	CELLSTATES	vCM1.3	control_LMNA	11	18
ZNF592	0.528	0.00115	0.265	0.229	5.43	20	7.65e-05	2.94	LV	CELLSTATES	vCM1.3	control_LMNA	11	18
ZNF75A	0.528	0.00275	0.304	0.269	5.65	16.7	0.000242	2.56	LV	CELLSTATES	vCM1.3	control_LMNA	11	18
ARHGEF3	0.527	0.00622	0.478	0.425	6.32	13.7	0.000731	2.21	LV	CELLSTATES	vCM1.3	control_LMNA	11	18
IGHMBP2	0.527	0.0219	0.0672	0.0621	3.6	9.41	0.00413	1.66	LV	CELLSTATES	vCM1.3	control_LMNA	11	18
SMYD4	0.527	0.0346	0.175	0.157	4.9	7.99	0.00769	1.46	LV	CELLSTATES	vCM1.3	control_LMNA	11	18
GAB2	0.526	0.00218	0.425	0.367	6.1	17.6	0.000177	2.66	LV	CELLSTATES	vCM1.3	control_LMNA	11	18
KLHDC3	0.526	0.0302	0.11	0.0981	4.23	8.4	0.00642	1.52	LV	CELLSTATES	vCM1.3	control_LMNA	11	18
MRPS34	0.526	0.0315	0.0834	0.0768	3.88	8.28	0.00677	1.5	LV	CELLSTATES	vCM1.3	control_LMNA	11	18
ZNRF3	0.526	0.00983	0.399	0.346	6	12.1	0.00138	2.01	LV	CELLSTATES	vCM1.3	control_LMNA	11	18
ZNRF2	0.525	0.0206	0.23	0.201	5.26	9.58	0.00383	1.69	LV	CELLSTATES	vCM1.3	control_LMNA	11	18
SAP130	0.524	0.00618	0.211	0.188	5.16	13.7	0.000724	2.21	LV	CELLSTATES	vCM1.3	control_LMNA	11	18
MED19	0.523	0.0252	0.0596	0.0533	3.44	8.95	0.00504	1.6	LV	CELLSTATES	vCM1.3	control_LMNA	11	18
RBX1	0.523	0.000769	0.224	0.202	5.24	21.6	4.49e-05	3.11	LV	CELLSTATES	vCM1.3	control_LMNA	11	18
TMEM11	0.523	0.0346	0.0712	0.0635	3.64	7.99	0.00769	1.46	LV	CELLSTATES	vCM1.3	control_LMNA	11	18
TTC3	0.523	0.000319	0.952	0.851	7.28	25.6	1.31e-05	3.5	LV	CELLSTATES	vCM1.3	control_LMNA	11	18
ACTR1B	0.522	0.0197	0.134	0.12	4.51	9.72	0.00362	1.7	LV	CELLSTATES	vCM1.3	control_LMNA	11	18
BMX	0.522	0.0499	0.154	0.138	4.74	6.88	0.0128	1.3	LV	CELLSTATES	vCM1.3	control_LMNA	11	18
DNAJC8	0.522	0.00775	0.123	0.111	4.41	12.9	0.000984	2.11	LV	CELLSTATES	vCM1.3	control_LMNA	11	18
FLII	0.522	0.0373	0.0671	0.0604	3.56	7.76	0.00854	1.43	LV	CELLSTATES	vCM1.3	control_LMNA	11	18
PACSIN3	0.522	0.0253	0.178	0.159	4.91	8.94	0.00506	1.6	LV	CELLSTATES	vCM1.3	control_LMNA	11	18
PAFAH1B2	0.522	0.00158	0.443	0.403	6.21	18.8	0.000116	2.8	LV	CELLSTATES	vCM1.3	control_LMNA	11	18
SLC27A4	0.521	0.0124	0.111	0.0996	4.24	11.3	0.00191	1.91	LV	CELLSTATES	vCM1.3	control_LMNA	11	18
UNC45A	0.521	0.0103	0.0901	0.0805	3.95	11.9	0.00146	1.99	LV	CELLSTATES	vCM1.3	control_LMNA	11	18
LRRFIP1	0.52	0.00634	2.49	2.22	8.68	13.6	0.000749	2.2	LV	CELLSTATES	vCM1.3	control_LMNA	11	18
NUTM2B-AS1	0.52	0.0141	0.983	0.911	7.37	10.8	0.0023	1.85	LV	CELLSTATES	vCM1.3	control_LMNA	11	18
MED29	0.519	0.0178	0.0795	0.067	3.75	10	0.00317	1.75	LV	CELLSTATES	vCM1.3	control_LMNA	11	18
RALY	0.516	0.0113	0.288	0.263	5.62	11.6	0.00168	1.95	LV	CELLSTATES	vCM1.3	control_LMNA	11	18
ZNF790	0.516	0.00799	0.254	0.225	5.38	12.8	0.00103	2.1	LV	CELLSTATES	vCM1.3	control_LMNA	11	18
KAT8	0.515	0.00589	0.232	0.203	5.27	13.9	0.000678	2.23	LV	CELLSTATES	vCM1.3	control_LMNA	11	18
UQCRFS1	0.515	0.0162	0.426	0.377	6.1	10.4	0.00277	1.79	LV	CELLSTATES	vCM1.3	control_LMNA	11	18
AC003006.1	0.514	0.00838	0.141	0.131	4.65	12.6	0.0011	2.08	LV	CELLSTATES	vCM1.3	control_LMNA	11	18
SMIM4	0.514	0.00245	0.397	0.35	6.02	17.1	0.000207	2.61	LV	CELLSTATES	vCM1.3	control_LMNA	11	18
SYF2	0.514	0.0492	0.0855	0.0779	3.88	6.93	0.0125	1.31	LV	CELLSTATES	vCM1.3	control_LMNA	11	18
ZNF586	0.514	0.00599	0.776	0.691	7	13.8	0.000696	2.22	LV	CELLSTATES	vCM1.3	control_LMNA	11	18
CCDC141	0.513	0.0389	2.53	2.38	8.77	7.62	0.0091	1.41	LV	CELLSTATES	vCM1.3	control_LMNA	11	18
COX11	0.513	0.0132	0.163	0.143	4.74	11	0.00208	1.88	LV	CELLSTATES	vCM1.3	control_LMNA	11	18
MRPS18B	0.513	0.00821	0.135	0.123	4.53	12.7	0.00107	2.09	LV	CELLSTATES	vCM1.3	control_LMNA	11	18
PLS1	0.512	0.00711	0.167	0.152	4.83	13.2	0.000875	2.15	LV	CELLSTATES	vCM1.3	control_LMNA	11	18
PHKG2	0.511	0.0434	0.0502	0.045	3.17	7.29	0.0106	1.36	LV	CELLSTATES	vCM1.3	control_LMNA	11	18
SIRT2	0.511	0.0162	0.193	0.175	5	10.4	0.00276	1.79	LV	CELLSTATES	vCM1.3	control_LMNA	11	18
CIAPIN1	0.51	0.0189	0.225	0.198	5.18	9.85	0.00342	1.72	LV	CELLSTATES	vCM1.3	control_LMNA	11	18
SLC12A7	0.51	0.0185	0.397	0.361	6.04	9.93	0.00331	1.73	LV	CELLSTATES	vCM1.3	control_LMNA	11	18
PAXIP1-AS1	0.508	0.0382	0.096	0.09	4.08	7.69	0.00882	1.42	LV	CELLSTATES	vCM1.3	control_LMNA	11	18
PNKD	0.508	0.00746	0.191	0.176	5.03	13	0.000939	2.13	LV	CELLSTATES	vCM1.3	control_LMNA	11	18
POLR2E	0.508	0.0491	0.0638	0.0589	3.53	6.93	0.0125	1.31	LV	CELLSTATES	vCM1.3	control_LMNA	11	18
SPTY2D1OS	0.508	0.0354	0.171	0.154	4.84	7.92	0.00795	1.45	LV	CELLSTATES	vCM1.3	control_LMNA	11	18
TAF6L	0.507	0.0295	0.0705	0.0655	3.66	8.48	0.00619	1.53	LV	CELLSTATES	vCM1.3	control_LMNA	11	18
PIGH	0.506	0.0421	0.0469	0.0424	3.12	7.38	0.0101	1.38	LV	CELLSTATES	vCM1.3	control_LMNA	11	18
RBFOX2	0.505	0.00299	1.88	1.68	8.28	16.4	0.000272	2.52	LV	CELLSTATES	vCM1.3	control_LMNA	11	18
SEPT2	0.505	0.00333	0.78	0.725	7.04	15.9	0.000315	2.48	LV	CELLSTATES	vCM1.3	control_LMNA	11	18
OAZ2	0.504	0.0355	0.208	0.186	5.09	7.91	0.00799	1.45	LV	CELLSTATES	vCM1.3	control_LMNA	11	18
PLEKHA5	0.504	0.0203	6.98	6.41	10.2	9.64	0.00374	1.69	LV	CELLSTATES	vCM1.3	control_LMNA	11	18
SGTA	0.504	0.0237	0.101	0.0907	4.13	9.15	0.00463	1.63	LV	CELLSTATES	vCM1.3	control_LMNA	11	18
SRP9	0.504	0.0076	0.148	0.136	4.67	13	0.000962	2.12	LV	CELLSTATES	vCM1.3	control_LMNA	11	18
ATP2A2	0.503	0.039	5.44	4.79	9.75	7.61	0.00914	1.41	LV	CELLSTATES	vCM1.3	control_LMNA	11	18
C8orf59	0.503	0.0172	0.252	0.223	5.37	10.1	0.00302	1.76	LV	CELLSTATES	vCM1.3	control_LMNA	11	18
C9orf3	0.502	0.0444	6.44	5.45	9.97	7.22	0.0109	1.35	LV	CELLSTATES	vCM1.3	control_LMNA	11	18
AC020915.3	0.501	0.0442	0.129	0.116	4.47	7.23	0.0109	1.35	LV	CELLSTATES	vCM1.3	control_LMNA	11	18
KIAA1143	0.5	0.0188	0.067	0.0618	3.59	9.88	0.00339	1.73	LV	CELLSTATES	vCM1.3	control_LMNA	11	18
NME6	0.5	0.0311	0.045	0.0411	3.06	8.31	0.00666	1.51	LV	CELLSTATES	vCM1.3	control_LMNA	11	18

## Sheet: control_PKP2
Gene	logFC	FDR	mean_exp_control	mean_exp_genotype	logCPM	F	PValue	FDR_plot	Region	annotation_level	cell_state	comparison	Observations_genotype	Observations_reference
HSPA6	6.96	0.00297	0.0228	0.00189	1.05	22.8	4.39e-05	2.53	LV	CELLSTATES	vCM1.3	control_PKP2	6	18
CCL2	4.71	0.012	0.0271	0.0028	2.29	15.9	0.000399	1.92	LV	CELLSTATES	vCM1.3	control_PKP2	6	18
SERPINE1	4.45	0.0467	0.153	0.0111	3.79	9.89	0.00372	1.33	LV	CELLSTATES	vCM1.3	control_PKP2	6	18
BHLHE40	4.44	0.0125	0.113	0.00693	4.17	15.6	0.000431	1.9	LV	CELLSTATES	vCM1.3	control_PKP2	6	18
AC108134.2	3.78	0.0378	0.0236	0.00128	1.61	10.8	0.00258	1.42	LV	CELLSTATES	vCM1.3	control_PKP2	6	18
LINC00324	3.6	0.0347	0.0213	0.00165	1.73	11.2	0.00224	1.46	LV	CELLSTATES	vCM1.3	control_PKP2	6	18
TM4SF1-AS1	3.23	0.0267	0.0671	0.0156	3.61	12.2	0.0015	1.57	LV	CELLSTATES	vCM1.3	control_PKP2	6	18
SOCS3	3.01	0.045	0.0134	0.00309	1.28	10	0.00349	1.35	LV	CELLSTATES	vCM1.3	control_PKP2	6	18
G0S2	3	0.000521	0.372	0.0765	5.8	32.1	3.47e-06	3.28	LV	CELLSTATES	vCM1.3	control_PKP2	6	18
GEM	2.98	0.000639	0.335	0.09	5.56	30.8	4.8e-06	3.19	LV	CELLSTATES	vCM1.3	control_PKP2	6	18
JUNB	2.87	0.0124	0.2	0.1	5.03	15.7	0.000421	1.91	LV	CELLSTATES	vCM1.3	control_PKP2	6	18
CCR9	2.56	0.0469	0.0158	0.00262	1.65	9.86	0.00377	1.33	LV	CELLSTATES	vCM1.3	control_PKP2	6	18
AL589765.7	2.49	0.0367	0.0169	0.00264	1.57	10.9	0.00244	1.44	LV	CELLSTATES	vCM1.3	control_PKP2	6	18
TIMP1	2.49	0.0469	0.0916	0.0322	3.84	9.86	0.00377	1.33	LV	CELLSTATES	vCM1.3	control_PKP2	6	18
AL031280.1	2.48	0.00023	0.0758	0.0184	3.57	37.8	9.08e-07	3.64	LV	CELLSTATES	vCM1.3	control_PKP2	6	18
LRRC14B	2.38	0.0192	0.0402	0.00843	2.73	13.7	0.00085	1.72	LV	CELLSTATES	vCM1.3	control_PKP2	6	18
MCTP2	2.33	0.0137	0.217	0.0565	4.93	15.2	0.000506	1.86	LV	CELLSTATES	vCM1.3	control_PKP2	6	18
MAN1B1-DT	2.27	0.0298	0.0164	0.00698	1.68	11.8	0.00178	1.53	LV	CELLSTATES	vCM1.3	control_PKP2	6	18
PDGFRB	2.27	0.0221	0.0242	0.00633	2.25	13	0.0011	1.66	LV	CELLSTATES	vCM1.3	control_PKP2	6	18
DUSP13	2.24	0.00595	0.0362	0.0134	2.6	19.1	0.000137	2.23	LV	CELLSTATES	vCM1.3	control_PKP2	6	18
RABGGTA	2.24	0.0267	0.0236	0.00769	2.21	12.2	0.0015	1.57	LV	CELLSTATES	vCM1.3	control_PKP2	6	18
SERINC2	2.17	0.00797	0.0217	0.00785	1.9	17.8	0.000203	2.1	LV	CELLSTATES	vCM1.3	control_PKP2	6	18
PTGIS	2.16	0.046	0.0192	0.00751	1.96	9.95	0.00362	1.34	LV	CELLSTATES	vCM1.3	control_PKP2	6	18
HES1	2.11	0.0441	0.0711	0.0292	3.58	10.1	0.00339	1.36	LV	CELLSTATES	vCM1.3	control_PKP2	6	18
AL662844.4	2.06	0.0481	0.0865	0.0264	3.71	9.77	0.0039	1.32	LV	CELLSTATES	vCM1.3	control_PKP2	6	18
ETNPPL	2.01	0.0305	0.0334	0.0127	2.49	11.6	0.00185	1.52	LV	CELLSTATES	vCM1.3	control_PKP2	6	18
NES	2.01	0.0164	0.0364	0.0128	2.71	14.4	0.000667	1.78	LV	CELLSTATES	vCM1.3	control_PKP2	6	18
RCAN3	2.01	0.0417	0.157	0.0389	4.05	10.4	0.00307	1.38	LV	CELLSTATES	vCM1.3	control_PKP2	6	18
BCL3	2	0.0389	0.0197	0.00587	1.89	10.7	0.0027	1.41	LV	CELLSTATES	vCM1.3	control_PKP2	6	18
RABAC1	1.99	0.0335	0.0437	0.0193	2.92	11.3	0.00211	1.48	LV	CELLSTATES	vCM1.3	control_PKP2	6	18
SMTNL2	1.99	0.00272	0.0494	0.0175	3.06	23.2	3.83e-05	2.57	LV	CELLSTATES	vCM1.3	control_PKP2	6	18
TPM2	1.97	0.00023	1.61	0.643	7.97	37.7	9.25e-07	3.64	LV	CELLSTATES	vCM1.3	control_PKP2	6	18
LRP4	1.96	0.0134	1.33	0.62	7.82	15.3	0.00048	1.87	LV	CELLSTATES	vCM1.3	control_PKP2	6	18
MOG	1.94	0.0142	0.0862	0.0397	3.8	15	0.000533	1.85	LV	CELLSTATES	vCM1.3	control_PKP2	6	18
CAMK1D	1.93	0.0226	0.265	0.131	5.45	12.9	0.00114	1.65	LV	CELLSTATES	vCM1.3	control_PKP2	6	18
GALK1	1.93	0.0499	0.0156	0.00405	1.65	9.6	0.00418	1.3	LV	CELLSTATES	vCM1.3	control_PKP2	6	18
NKX2-5	1.91	0.00473	0.247	0.102	5.26	20.4	8.94e-05	2.33	LV	CELLSTATES	vCM1.3	control_PKP2	6	18
PAQR5	1.9	0.0202	0.0222	0.00868	2.07	13.5	0.000934	1.69	LV	CELLSTATES	vCM1.3	control_PKP2	6	18
TPM4	1.9	0.0367	0.0287	0.0116	2.37	10.9	0.00244	1.44	LV	CELLSTATES	vCM1.3	control_PKP2	6	18
SHISA4	1.87	0.0118	0.0502	0.0174	3.07	15.9	0.000389	1.93	LV	CELLSTATES	vCM1.3	control_PKP2	6	18
MAP3K8	1.86	0.0391	0.0287	0.0113	2.45	10.7	0.00273	1.41	LV	CELLSTATES	vCM1.3	control_PKP2	6	18
CRIP2	1.84	0.00465	0.628	0.289	6.64	20.5	8.6e-05	2.33	LV	CELLSTATES	vCM1.3	control_PKP2	6	18
RFX5	1.83	0.0397	0.0177	0.0121	1.85	10.6	0.00282	1.4	LV	CELLSTATES	vCM1.3	control_PKP2	6	18
RRAD	1.83	0.0156	1.06	0.423	7.2	14.6	0.000611	1.81	LV	CELLSTATES	vCM1.3	control_PKP2	6	18
TOGARAM2	1.83	0.0234	0.722	0.322	6.68	12.8	0.00121	1.63	LV	CELLSTATES	vCM1.3	control_PKP2	6	18
ABCG1	1.8	0.0207	0.0891	0.0274	3.71	13.3	0.000978	1.68	LV	CELLSTATES	vCM1.3	control_PKP2	6	18
AQP4	1.8	0.0167	0.0278	0.0127	2.39	14.3	0.000687	1.78	LV	CELLSTATES	vCM1.3	control_PKP2	6	18
KBTBD11	1.79	0.00923	0.0229	0.00962	2.12	17.1	0.000257	2.03	LV	CELLSTATES	vCM1.3	control_PKP2	6	18
AL135936.1	1.73	0.011	0.0773	0.0323	3.61	16.3	0.000341	1.96	LV	CELLSTATES	vCM1.3	control_PKP2	6	18
SELENOK	1.73	0.0335	0.115	0.07	4.16	11.3	0.00211	1.48	LV	CELLSTATES	vCM1.3	control_PKP2	6	18
SERTAD1	1.73	0.0347	0.0207	0.0075	1.97	11.2	0.00223	1.46	LV	CELLSTATES	vCM1.3	control_PKP2	6	18
RNF122	1.7	0.0212	0.297	0.155	5.46	13.2	0.00102	1.67	LV	CELLSTATES	vCM1.3	control_PKP2	6	18
LOXL1	1.69	0.0189	0.0996	0.0406	3.92	13.8	0.00083	1.72	LV	CELLSTATES	vCM1.3	control_PKP2	6	18
PDE4B	1.69	0.000648	0.3	0.138	5.53	30.7	4.95e-06	3.19	LV	CELLSTATES	vCM1.3	control_PKP2	6	18
IDH2	1.66	0.000166	0.848	0.396	7.03	39.8	5.79e-07	3.78	LV	CELLSTATES	vCM1.3	control_PKP2	6	18
LDHA	1.66	0.00308	0.158	0.0656	4.58	22.4	4.82e-05	2.51	LV	CELLSTATES	vCM1.3	control_PKP2	6	18
SREBF1	1.66	0.0156	0.0735	0.0327	3.53	14.6	0.000613	1.81	LV	CELLSTATES	vCM1.3	control_PKP2	6	18
B3GALT2	1.65	0.00588	0.0734	0.0389	3.67	19.2	0.000133	2.23	LV	CELLSTATES	vCM1.3	control_PKP2	6	18
INPP5J	1.65	0.00171	0.0575	0.0313	3.2	25.6	1.93e-05	2.77	LV	CELLSTATES	vCM1.3	control_PKP2	6	18
G6PD	1.64	0.0213	0.0182	0.00774	1.86	13.2	0.00103	1.67	LV	CELLSTATES	vCM1.3	control_PKP2	6	18
COL6A2	1.63	0.0104	0.124	0.0553	4.3	16.6	0.000312	1.98	LV	CELLSTATES	vCM1.3	control_PKP2	6	18
COL15A1	1.62	0.0465	0.0482	0.0331	3.14	9.91	0.00368	1.33	LV	CELLSTATES	vCM1.3	control_PKP2	6	18
IL13RA1	1.61	0.0223	0.0369	0.0168	2.69	13	0.00111	1.65	LV	CELLSTATES	vCM1.3	control_PKP2	6	18
TBX20	1.61	6.61e-05	1.62	0.735	7.92	48.7	9.11e-08	4.18	LV	CELLSTATES	vCM1.3	control_PKP2	6	18
CHPF	1.6	0.0112	0.0526	0.0262	3.17	16.2	0.000354	1.95	LV	CELLSTATES	vCM1.3	control_PKP2	6	18
EPOR	1.59	0.00533	0.047	0.0203	2.98	19.7	0.000113	2.27	LV	CELLSTATES	vCM1.3	control_PKP2	6	18
IDH2-DT	1.59	0.000927	0.184	0.0882	4.83	28.7	8.38e-06	3.03	LV	CELLSTATES	vCM1.3	control_PKP2	6	18
NMRK2	1.59	0.00691	0.741	0.341	6.82	18.4	0.000168	2.16	LV	CELLSTATES	vCM1.3	control_PKP2	6	18
HRH2	1.58	0.000685	0.347	0.153	5.71	30.4	5.31e-06	3.16	LV	CELLSTATES	vCM1.3	control_PKP2	6	18
LRP1	1.58	0.00829	0.152	0.0686	4.64	17.7	0.000217	2.08	LV	CELLSTATES	vCM1.3	control_PKP2	6	18
MYL9	1.58	0.00695	1.46	0.715	7.76	18.4	0.00017	2.16	LV	CELLSTATES	vCM1.3	control_PKP2	6	18
AL451069.1	1.57	0.0224	0.19	0.108	4.93	13	0.00113	1.65	LV	CELLSTATES	vCM1.3	control_PKP2	6	18
ENO3	1.57	0.0023	0.306	0.179	5.59	24.2	2.92e-05	2.64	LV	CELLSTATES	vCM1.3	control_PKP2	6	18
MID1IP1	1.57	0.0417	0.0664	0.0394	3.54	10.4	0.00308	1.38	LV	CELLSTATES	vCM1.3	control_PKP2	6	18
PLP2	1.56	0.0333	0.0625	0.0279	3.35	11.3	0.0021	1.48	LV	CELLSTATES	vCM1.3	control_PKP2	6	18
ACTG1	1.55	0.00308	1.38	0.76	7.73	22.5	4.8e-05	2.51	LV	CELLSTATES	vCM1.3	control_PKP2	6	18
RELB	1.55	0.0264	0.0478	0.0311	2.95	12.3	0.00146	1.58	LV	CELLSTATES	vCM1.3	control_PKP2	6	18
SNRPD2	1.55	0.0427	0.0604	0.0383	3.39	10.3	0.0032	1.37	LV	CELLSTATES	vCM1.3	control_PKP2	6	18
MGP	1.54	0.0436	0.219	0.111	5.12	10.2	0.00332	1.36	LV	CELLSTATES	vCM1.3	control_PKP2	6	18
VASP	1.54	0.000645	0.127	0.0748	4.32	30.8	4.89e-06	3.19	LV	CELLSTATES	vCM1.3	control_PKP2	6	18
A4GALT	1.53	0.00591	0.298	0.166	5.49	19.1	0.000136	2.23	LV	CELLSTATES	vCM1.3	control_PKP2	6	18
RPS18	1.53	0.0417	0.0882	0.0544	3.96	10.4	0.00308	1.38	LV	CELLSTATES	vCM1.3	control_PKP2	6	18
SCART1	1.53	0.024	0.0406	0.0189	2.83	12.7	0.00126	1.62	LV	CELLSTATES	vCM1.3	control_PKP2	6	18
SYNM	1.53	0.0195	0.499	0.243	6.14	13.6	0.000874	1.71	LV	CELLSTATES	vCM1.3	control_PKP2	6	18
USP39	1.53	0.0151	0.681	0.421	6.86	14.8	0.000576	1.82	LV	CELLSTATES	vCM1.3	control_PKP2	6	18
AC010524.1	1.51	0.0408	0.0521	0.0259	3.09	10.5	0.00293	1.39	LV	CELLSTATES	vCM1.3	control_PKP2	6	18
MAP2K3	1.5	0.0201	0.0938	0.0517	3.81	13.5	0.000922	1.7	LV	CELLSTATES	vCM1.3	control_PKP2	6	18
ATP2B4	1.49	0.000377	1.43	0.723	7.69	34.2	2.09e-06	3.42	LV	CELLSTATES	vCM1.3	control_PKP2	6	18
B4GALT3	1.48	0.0219	0.0255	0.0131	2.28	13.1	0.00107	1.66	LV	CELLSTATES	vCM1.3	control_PKP2	6	18
SBK1	1.48	0.00805	0.0853	0.0459	3.76	17.8	0.000206	2.09	LV	CELLSTATES	vCM1.3	control_PKP2	6	18
LPCAT4	1.47	0.00526	0.191	0.105	4.96	19.8	0.00011	2.28	LV	CELLSTATES	vCM1.3	control_PKP2	6	18
TUBA4A	1.46	0.0375	0.0774	0.0465	3.67	10.8	0.00255	1.43	LV	CELLSTATES	vCM1.3	control_PKP2	6	18
TUBG1	1.46	0.0468	0.0317	0.0166	2.51	9.88	0.00373	1.33	LV	CELLSTATES	vCM1.3	control_PKP2	6	18
AC005358.1	1.44	0.000489	1.25	0.607	7.56	32.5	3.14e-06	3.31	LV	CELLSTATES	vCM1.3	control_PKP2	6	18
UNC5B	1.44	0.0045	0.0846	0.0421	3.76	20.7	8.13e-05	2.35	LV	CELLSTATES	vCM1.3	control_PKP2	6	18
DRAP1	1.43	0.0254	0.0622	0.0372	3.46	12.4	0.00137	1.6	LV	CELLSTATES	vCM1.3	control_PKP2	6	18
TMEM147	1.41	0.0442	0.0445	0.0241	3.01	10.1	0.0034	1.36	LV	CELLSTATES	vCM1.3	control_PKP2	6	18
TMEM38A	1.41	0.00319	0.409	0.211	5.92	22.3	5.07e-05	2.5	LV	CELLSTATES	vCM1.3	control_PKP2	6	18
CXorf38	1.4	0.00423	0.354	0.214	5.77	21	7.42e-05	2.37	LV	CELLSTATES	vCM1.3	control_PKP2	6	18
KIAA0040	1.4	0.0477	0.0341	0.015	2.56	9.8	0.00386	1.32	LV	CELLSTATES	vCM1.3	control_PKP2	6	18
PPARGC1B	1.4	0.000128	1.44	0.756	7.74	42	3.59e-07	3.89	LV	CELLSTATES	vCM1.3	control_PKP2	6	18
AC003102.1	1.38	0.0187	0.02	0.0128	2	13.8	0.000816	1.73	LV	CELLSTATES	vCM1.3	control_PKP2	6	18
AC008079.2	1.38	0.017	0.138	0.0663	4.4	14.3	0.0007	1.77	LV	CELLSTATES	vCM1.3	control_PKP2	6	18
LMNA	1.38	0.00227	0.467	0.269	6.16	24.2	2.87e-05	2.64	LV	CELLSTATES	vCM1.3	control_PKP2	6	18
MYL6	1.38	0.000689	1.02	0.584	7.31	30.4	5.39e-06	3.16	LV	CELLSTATES	vCM1.3	control_PKP2	6	18
RNF5	1.38	0.0158	0.0446	0.0225	2.93	14.6	0.000622	1.8	LV	CELLSTATES	vCM1.3	control_PKP2	6	18
TMUB1	1.38	0.0291	0.0321	0.017	2.58	11.9	0.0017	1.54	LV	CELLSTATES	vCM1.3	control_PKP2	6	18
ITGA3	1.37	0.000516	0.212	0.109	5.03	32.3	3.34e-06	3.29	LV	CELLSTATES	vCM1.3	control_PKP2	6	18
RPLP2	1.37	0.013	0.179	0.113	4.86	15.4	0.000461	1.89	LV	CELLSTATES	vCM1.3	control_PKP2	6	18
EIF2B4	1.36	0.00204	0.08	0.0407	3.7	24.8	2.46e-05	2.69	LV	CELLSTATES	vCM1.3	control_PKP2	6	18
PITPNM2	1.36	0.000762	0.414	0.231	5.98	29.7	6.47e-06	3.12	LV	CELLSTATES	vCM1.3	control_PKP2	6	18
IPO9-AS1	1.35	0.00961	1.98	1.01	8.28	16.9	0.000274	2.02	LV	CELLSTATES	vCM1.3	control_PKP2	6	18
SRF	1.35	0.0137	0.0461	0.0255	2.88	15.2	0.000498	1.86	LV	CELLSTATES	vCM1.3	control_PKP2	6	18
AC020916.1	1.34	0.0167	0.229	0.135	5.17	14.3	0.000688	1.78	LV	CELLSTATES	vCM1.3	control_PKP2	6	18
CCDC28B	1.34	0.0263	0.0271	0.015	2.32	12.3	0.00145	1.58	LV	CELLSTATES	vCM1.3	control_PKP2	6	18
CORO6	1.34	0.00262	0.355	0.231	5.87	23.4	3.66e-05	2.58	LV	CELLSTATES	vCM1.3	control_PKP2	6	18
GZF1	1.34	0.049	0.0679	0.0354	3.41	9.68	0.00405	1.31	LV	CELLSTATES	vCM1.3	control_PKP2	6	18
ISOC1	1.34	0.000941	0.192	0.0971	4.87	28.6	8.68e-06	3.03	LV	CELLSTATES	vCM1.3	control_PKP2	6	18
MTA1	1.34	0.000518	0.406	0.216	5.96	32.2	3.42e-06	3.29	LV	CELLSTATES	vCM1.3	control_PKP2	6	18
AC009955.2	1.33	0.0457	0.0662	0.0344	3.45	9.98	0.00358	1.34	LV	CELLSTATES	vCM1.3	control_PKP2	6	18
SELENOS	1.33	0.00141	0.244	0.141	5.23	26.5	1.49e-05	2.85	LV	CELLSTATES	vCM1.3	control_PKP2	6	18
ADAMTS7	1.31	0.00873	0.32	0.19	5.63	17.4	0.000236	2.06	LV	CELLSTATES	vCM1.3	control_PKP2	6	18
CD63	1.31	0.0148	0.229	0.136	5.18	14.9	0.000563	1.83	LV	CELLSTATES	vCM1.3	control_PKP2	6	18
CKM	1.31	0.0117	1.59	1.05	7.96	16	0.000385	1.93	LV	CELLSTATES	vCM1.3	control_PKP2	6	18
SLC2A6	1.31	0.0437	0.0233	0.0151	2.18	10.1	0.00335	1.36	LV	CELLSTATES	vCM1.3	control_PKP2	6	18
CREB3	1.3	0.0121	0.0407	0.0258	2.86	15.8	0.000402	1.92	LV	CELLSTATES	vCM1.3	control_PKP2	6	18
GJA1	1.3	0.00607	0.278	0.151	5.46	19	0.000141	2.22	LV	CELLSTATES	vCM1.3	control_PKP2	6	18
TTYH2	1.3	0.00465	0.146	0.084	4.52	20.5	8.64e-05	2.33	LV	CELLSTATES	vCM1.3	control_PKP2	6	18
TEAD2	1.29	0.0138	0.0604	0.0387	3.41	15.1	0.000511	1.86	LV	CELLSTATES	vCM1.3	control_PKP2	6	18
MAP3K14	1.28	0.00308	0.438	0.249	6.08	22.4	4.84e-05	2.51	LV	CELLSTATES	vCM1.3	control_PKP2	6	18
AC136604.2	1.27	0.0387	0.131	0.0895	4.52	10.7	0.00268	1.41	LV	CELLSTATES	vCM1.3	control_PKP2	6	18
ARHGEF2	1.27	0.00195	0.135	0.0816	4.44	25	2.3e-05	2.71	LV	CELLSTATES	vCM1.3	control_PKP2	6	18
CNN2	1.27	0.0116	0.154	0.0948	4.62	16	0.000375	1.94	LV	CELLSTATES	vCM1.3	control_PKP2	6	18
LAMA5	1.27	0.00258	0.147	0.0868	4.54	23.5	3.58e-05	2.59	LV	CELLSTATES	vCM1.3	control_PKP2	6	18
MRPL14	1.27	0.0415	0.1	0.0653	4.12	10.4	0.00303	1.38	LV	CELLSTATES	vCM1.3	control_PKP2	6	18
CPTP	1.26	0.0242	0.0525	0.0337	3.19	12.6	0.00127	1.62	LV	CELLSTATES	vCM1.3	control_PKP2	6	18
HSPB7	1.26	0.00906	2.22	1.42	8.47	17.2	0.000248	2.04	LV	CELLSTATES	vCM1.3	control_PKP2	6	18
RPL38	1.26	0.0467	0.0824	0.0552	3.83	9.89	0.00372	1.33	LV	CELLSTATES	vCM1.3	control_PKP2	6	18
TESC	1.26	0.0493	0.291	0.172	5.44	9.65	0.00411	1.31	LV	CELLSTATES	vCM1.3	control_PKP2	6	18
FAM222A-AS1	1.25	0.0449	0.0819	0.0511	3.81	10.1	0.00348	1.35	LV	CELLSTATES	vCM1.3	control_PKP2	6	18
GRIP2	1.25	0.00548	0.9	0.522	7.15	19.5	0.00012	2.26	LV	CELLSTATES	vCM1.3	control_PKP2	6	18
CES2	1.24	0.00286	0.321	0.19	5.66	23	4.12e-05	2.54	LV	CELLSTATES	vCM1.3	control_PKP2	6	18
LINC01807	1.24	0.0258	0.065	0.0385	3.43	12.4	0.0014	1.59	LV	CELLSTATES	vCM1.3	control_PKP2	6	18
MIR22HG	1.24	0.0187	0.471	0.292	6.13	13.8	0.000811	1.73	LV	CELLSTATES	vCM1.3	control_PKP2	6	18
MYADM	1.24	0.0397	0.133	0.0901	4.44	10.6	0.00281	1.4	LV	CELLSTATES	vCM1.3	control_PKP2	6	18
PYGM	1.24	0.00937	0.0646	0.0411	3.44	17	0.000265	2.03	LV	CELLSTATES	vCM1.3	control_PKP2	6	18
RNF125	1.24	0.0402	0.0587	0.0386	3.38	10.5	0.00286	1.4	LV	CELLSTATES	vCM1.3	control_PKP2	6	18
APOBEC2	1.23	0.0172	0.247	0.156	5.35	14.2	0.000713	1.77	LV	CELLSTATES	vCM1.3	control_PKP2	6	18
ATP5F1E	1.23	0.0458	0.2	0.146	5.09	9.97	0.00359	1.34	LV	CELLSTATES	vCM1.3	control_PKP2	6	18
CEACAM19	1.23	0.0251	0.237	0.149	5.16	12.5	0.00134	1.6	LV	CELLSTATES	vCM1.3	control_PKP2	6	18
DDA1	1.23	0.0187	0.052	0.0339	3.13	13.8	0.000811	1.73	LV	CELLSTATES	vCM1.3	control_PKP2	6	18
FLOT1	1.23	0.00588	0.181	0.116	4.88	19.1	0.000133	2.23	LV	CELLSTATES	vCM1.3	control_PKP2	6	18
SMCR5	1.23	0.00763	0.13	0.0736	4.44	18	0.000192	2.12	LV	CELLSTATES	vCM1.3	control_PKP2	6	18
AC018512.1	1.22	0.0193	0.0382	0.0233	2.66	13.7	0.000857	1.71	LV	CELLSTATES	vCM1.3	control_PKP2	6	18
ADGRE5	1.22	0.00591	0.121	0.0697	4.25	19.1	0.000135	2.23	LV	CELLSTATES	vCM1.3	control_PKP2	6	18
DMAC2	1.22	0.000376	0.121	0.0714	4.28	34.3	2.02e-06	3.43	LV	CELLSTATES	vCM1.3	control_PKP2	6	18
PPP1R16A	1.22	0.000722	0.321	0.19	5.64	30.1	5.82e-06	3.14	LV	CELLSTATES	vCM1.3	control_PKP2	6	18
AL049569.1	1.21	0.0469	0.032	0.0196	2.51	9.87	0.00375	1.33	LV	CELLSTATES	vCM1.3	control_PKP2	6	18
ASAP3	1.21	0.000193	0.318	0.194	5.63	38.8	7.19e-07	3.71	LV	CELLSTATES	vCM1.3	control_PKP2	6	18
PPP1R13L	1.21	0.000292	0.864	0.535	7.05	36.2	1.3e-06	3.53	LV	CELLSTATES	vCM1.3	control_PKP2	6	18
AC009137.1	1.2	0.0437	0.034	0.0192	2.58	10.2	0.00334	1.36	LV	CELLSTATES	vCM1.3	control_PKP2	6	18
AC100830.1	1.2	0.0297	0.443	0.255	6.07	11.8	0.00177	1.53	LV	CELLSTATES	vCM1.3	control_PKP2	6	18
DNAH3	1.2	0.049	0.319	0.266	5.75	9.69	0.00403	1.31	LV	CELLSTATES	vCM1.3	control_PKP2	6	18
MYOCD	1.2	0.000608	3.01	1.71	8.82	31.1	4.44e-06	3.22	LV	CELLSTATES	vCM1.3	control_PKP2	6	18
PPP4C	1.2	0.0293	0.0686	0.0359	3.51	11.8	0.00172	1.53	LV	CELLSTATES	vCM1.3	control_PKP2	6	18
SMYD1	1.2	0.00258	1.83	1.07	8.15	23.5	3.56e-05	2.59	LV	CELLSTATES	vCM1.3	control_PKP2	6	18
AC020661.3	1.19	0.0404	0.0962	0.0828	4.13	10.5	0.00289	1.39	LV	CELLSTATES	vCM1.3	control_PKP2	6	18
C6orf48	1.19	0.0258	0.039	0.0238	2.81	12.4	0.00141	1.59	LV	CELLSTATES	vCM1.3	control_PKP2	6	18
GRAMD4	1.19	0.0325	0.376	0.222	5.78	11.4	0.00203	1.49	LV	CELLSTATES	vCM1.3	control_PKP2	6	18
MAN1C1	1.19	0.00221	0.282	0.179	5.46	24.3	2.77e-05	2.66	LV	CELLSTATES	vCM1.3	control_PKP2	6	18
SPACA6	1.19	0.0157	0.0828	0.0517	3.77	14.6	0.000619	1.8	LV	CELLSTATES	vCM1.3	control_PKP2	6	18
ATP5ME	1.18	0.0349	0.317	0.243	5.77	11.1	0.00225	1.46	LV	CELLSTATES	vCM1.3	control_PKP2	6	18
BLVRB	1.18	0.000983	0.221	0.137	5.12	28.3	9.31e-06	3.01	LV	CELLSTATES	vCM1.3	control_PKP2	6	18
CWC25	1.18	0.000466	0.117	0.0763	4.25	32.8	2.91e-06	3.33	LV	CELLSTATES	vCM1.3	control_PKP2	6	18
DNAJB1	1.18	0.0224	0.0819	0.0527	3.78	13	0.00113	1.65	LV	CELLSTATES	vCM1.3	control_PKP2	6	18
TEX2	1.18	0.000461	0.429	0.256	6.05	32.9	2.84e-06	3.34	LV	CELLSTATES	vCM1.3	control_PKP2	6	18
DNASE1L1	1.16	0.00608	0.131	0.0808	4.37	18.9	0.000143	2.22	LV	CELLSTATES	vCM1.3	control_PKP2	6	18
FKBP2	1.16	0.0424	0.0905	0.0656	3.97	10.3	0.00315	1.37	LV	CELLSTATES	vCM1.3	control_PKP2	6	18
GNL1	1.16	0.0127	0.0537	0.0365	3.2	15.5	0.000445	1.9	LV	CELLSTATES	vCM1.3	control_PKP2	6	18
TRPT1	1.16	0.043	0.0473	0.0301	3.08	10.2	0.00324	1.37	LV	CELLSTATES	vCM1.3	control_PKP2	6	18
CCDC9B	1.15	0.00171	0.236	0.161	5.29	25.7	1.9e-05	2.77	LV	CELLSTATES	vCM1.3	control_PKP2	6	18
HDAC11	1.15	0.0119	0.047	0.0283	2.99	15.9	0.000396	1.92	LV	CELLSTATES	vCM1.3	control_PKP2	6	18
AC006064.2	1.14	0.0234	0.0817	0.0444	3.67	12.8	0.00121	1.63	LV	CELLSTATES	vCM1.3	control_PKP2	6	18
MTSS1L	1.14	0.0108	0.127	0.075	4.35	16.4	0.00033	1.97	LV	CELLSTATES	vCM1.3	control_PKP2	6	18
TRIP10	1.14	0.0109	0.164	0.116	4.79	16.4	0.000335	1.96	LV	CELLSTATES	vCM1.3	control_PKP2	6	18
LINC01936	1.13	0.0235	0.39	0.207	5.87	12.7	0.00122	1.63	LV	CELLSTATES	vCM1.3	control_PKP2	6	18
PTMA	1.13	0.00893	0.182	0.123	4.91	17.3	0.000243	2.05	LV	CELLSTATES	vCM1.3	control_PKP2	6	18
TKT	1.13	0.0332	0.17	0.111	4.76	11.3	0.00208	1.48	LV	CELLSTATES	vCM1.3	control_PKP2	6	18
KCTD10	1.12	0.0153	0.0907	0.0602	3.85	14.7	0.000593	1.81	LV	CELLSTATES	vCM1.3	control_PKP2	6	18
LITAF	1.12	0.021	0.118	0.0872	4.28	13.3	0.001	1.68	LV	CELLSTATES	vCM1.3	control_PKP2	6	18
SNHG25	1.12	0.0146	0.264	0.195	5.43	14.9	0.000552	1.84	LV	CELLSTATES	vCM1.3	control_PKP2	6	18
CNPPD1	1.11	0.0162	0.0515	0.0342	3.2	14.5	0.000651	1.79	LV	CELLSTATES	vCM1.3	control_PKP2	6	18
CSKMT	1.11	0.0392	0.0574	0.0316	3.22	10.6	0.00275	1.41	LV	CELLSTATES	vCM1.3	control_PKP2	6	18
MUS81	1.11	0.00561	0.134	0.0814	4.51	19.4	0.000125	2.25	LV	CELLSTATES	vCM1.3	control_PKP2	6	18
SLC12A7	1.11	0.0018	0.397	0.251	5.94	25.3	2.08e-05	2.74	LV	CELLSTATES	vCM1.3	control_PKP2	6	18
SPHKAP	1.11	0.00297	2.46	1.71	8.62	22.8	4.4e-05	2.53	LV	CELLSTATES	vCM1.3	control_PKP2	6	18
AP5S1	1.1	0.0301	0.0361	0.0201	2.71	11.7	0.00182	1.52	LV	CELLSTATES	vCM1.3	control_PKP2	6	18
QPRT	1.1	0.0288	0.0549	0.0375	3.22	11.9	0.00167	1.54	LV	CELLSTATES	vCM1.3	control_PKP2	6	18
AC007114.2	1.09	0.0311	0.478	0.258	6.16	11.6	0.00191	1.51	LV	CELLSTATES	vCM1.3	control_PKP2	6	18
AC022146.2	1.09	0.00134	0.308	0.193	5.61	26.8	1.4e-05	2.87	LV	CELLSTATES	vCM1.3	control_PKP2	6	18
MYO1E	1.09	0.0115	0.317	0.222	5.63	16.1	0.000371	1.94	LV	CELLSTATES	vCM1.3	control_PKP2	6	18
SCUBE3	1.09	0.00923	0.176	0.106	4.85	17.1	0.000258	2.03	LV	CELLSTATES	vCM1.3	control_PKP2	6	18
DISC1	1.08	0.00896	2.73	1.81	8.76	17.3	0.000245	2.05	LV	CELLSTATES	vCM1.3	control_PKP2	6	18
PRKACA	1.08	0.000518	0.281	0.183	5.46	32.2	3.39e-06	3.29	LV	CELLSTATES	vCM1.3	control_PKP2	6	18
PRKCA-AS1	1.08	0.0407	0.127	0.0897	4.29	10.5	0.00293	1.39	LV	CELLSTATES	vCM1.3	control_PKP2	6	18
ARHGEF40	1.07	0.0332	0.0633	0.0395	3.43	11.3	0.00208	1.48	LV	CELLSTATES	vCM1.3	control_PKP2	6	18
PDE4A	1.07	0.00473	0.0917	0.0704	3.91	20.4	8.94e-05	2.33	LV	CELLSTATES	vCM1.3	control_PKP2	6	18
PFKM	1.07	0.000722	0.54	0.356	6.38	30	5.92e-06	3.14	LV	CELLSTATES	vCM1.3	control_PKP2	6	18
SFTPD-AS1	1.07	0.049	0.0686	0.0434	3.56	9.68	0.00405	1.31	LV	CELLSTATES	vCM1.3	control_PKP2	6	18
TRPC4	1.07	0.0173	0.126	0.0874	4.43	14.2	0.000725	1.76	LV	CELLSTATES	vCM1.3	control_PKP2	6	18
E4F1	1.06	0.0137	0.121	0.0724	4.24	15.2	0.000504	1.86	LV	CELLSTATES	vCM1.3	control_PKP2	6	18
PLEKHG5	1.06	0.0264	0.0722	0.049	3.61	12.3	0.00146	1.58	LV	CELLSTATES	vCM1.3	control_PKP2	6	18
CSK	1.05	0.0228	0.0486	0.0382	3.11	12.9	0.00116	1.64	LV	CELLSTATES	vCM1.3	control_PKP2	6	18
HAND2	1.05	0.0084	0.346	0.223	5.76	17.6	0.000222	2.08	LV	CELLSTATES	vCM1.3	control_PKP2	6	18
MLST8	1.05	0.0402	0.0384	0.0244	2.83	10.5	0.00286	1.4	LV	CELLSTATES	vCM1.3	control_PKP2	6	18
SEC61B	1.05	0.00248	0.202	0.131	5.03	23.7	3.33e-05	2.61	LV	CELLSTATES	vCM1.3	control_PKP2	6	18
ATAD3A	1.04	0.0369	0.0795	0.0653	3.8	10.9	0.00247	1.43	LV	CELLSTATES	vCM1.3	control_PKP2	6	18
FYCO1	1.04	0.0373	0.312	0.199	5.59	10.9	0.00251	1.43	LV	CELLSTATES	vCM1.3	control_PKP2	6	18
POLR3D	1.04	0.0357	0.0373	0.0261	2.76	11.1	0.00234	1.45	LV	CELLSTATES	vCM1.3	control_PKP2	6	18
EMG1-1	1.03	0.0175	0.145	0.0954	4.56	14.1	0.000733	1.76	LV	CELLSTATES	vCM1.3	control_PKP2	6	18
ETS1	1.03	0.0459	0.073	0.0447	3.56	9.97	0.0036	1.34	LV	CELLSTATES	vCM1.3	control_PKP2	6	18
SEPT1	1.03	0.046	0.0356	0.0272	2.65	9.96	0.00361	1.34	LV	CELLSTATES	vCM1.3	control_PKP2	6	18
SLC41A1	1.03	0.00402	0.867	0.569	7.08	21.3	6.89e-05	2.4	LV	CELLSTATES	vCM1.3	control_PKP2	6	18
SPDYE5	1.03	0.0316	0.306	0.251	5.72	11.5	0.00195	1.5	LV	CELLSTATES	vCM1.3	control_PKP2	6	18
AC073389.2	1.02	0.0493	0.318	0.195	5.63	9.65	0.00409	1.31	LV	CELLSTATES	vCM1.3	control_PKP2	6	18
PPP1R1C	1.02	0.0127	1.21	0.804	7.57	15.5	0.000447	1.89	LV	CELLSTATES	vCM1.3	control_PKP2	6	18
AC005759.1	1.01	0.0417	0.0426	0.0309	2.87	10.4	0.00307	1.38	LV	CELLSTATES	vCM1.3	control_PKP2	6	18
AC016650.1	1.01	0.049	0.536	0.357	6.33	9.68	0.00405	1.31	LV	CELLSTATES	vCM1.3	control_PKP2	6	18
COMTD1	1.01	0.0173	0.158	0.0976	4.65	14.2	0.000723	1.76	LV	CELLSTATES	vCM1.3	control_PKP2	6	18
FLYWCH2	1.01	0.031	0.0669	0.0464	3.51	11.6	0.0019	1.51	LV	CELLSTATES	vCM1.3	control_PKP2	6	18
FSD2	1.01	0.0367	1.83	1.31	8.21	10.9	0.00245	1.44	LV	CELLSTATES	vCM1.3	control_PKP2	6	18
JUP	1.01	0.00124	0.433	0.299	6.06	27.2	1.26e-05	2.91	LV	CELLSTATES	vCM1.3	control_PKP2	6	18
ATG4D	1	0.00524	0.116	0.0763	4.23	19.8	0.000107	2.28	LV	CELLSTATES	vCM1.3	control_PKP2	6	18
PITPNC1	1	0.0125	0.164	0.134	4.78	15.6	0.000433	1.9	LV	CELLSTATES	vCM1.3	control_PKP2	6	18
TMEM63B	1	0.00536	0.167	0.118	4.77	19.6	0.000115	2.27	LV	CELLSTATES	vCM1.3	control_PKP2	6	18
TICAM1	0.997	0.0288	0.0374	0.0259	2.74	11.9	0.00167	1.54	LV	CELLSTATES	vCM1.3	control_PKP2	6	18
ATP6V0B	0.996	0.0441	0.0938	0.0732	4.04	10.1	0.0034	1.36	LV	CELLSTATES	vCM1.3	control_PKP2	6	18
GYPC	0.994	0.0222	0.219	0.147	5.12	13	0.0011	1.65	LV	CELLSTATES	vCM1.3	control_PKP2	6	18
ENO1	0.993	0.00465	0.208	0.142	5.04	20.5	8.66e-05	2.33	LV	CELLSTATES	vCM1.3	control_PKP2	6	18
FAM96B	0.991	0.0469	0.179	0.138	4.86	9.87	0.00375	1.33	LV	CELLSTATES	vCM1.3	control_PKP2	6	18
RBPMS2	0.99	0.0122	0.28	0.186	5.43	15.8	0.000407	1.91	LV	CELLSTATES	vCM1.3	control_PKP2	6	18
XBP1	0.989	0.00546	0.166	0.115	4.72	19.5	0.000119	2.26	LV	CELLSTATES	vCM1.3	control_PKP2	6	18
TMEM87B	0.988	0.0109	0.0923	0.0634	3.94	16.3	0.000339	1.96	LV	CELLSTATES	vCM1.3	control_PKP2	6	18
AC034195.1	0.987	0.0375	0.12	0.0921	4.33	10.8	0.00255	1.43	LV	CELLSTATES	vCM1.3	control_PKP2	6	18
AC243964.2	0.987	0.0165	0.484	0.327	6.2	14.4	0.000669	1.78	LV	CELLSTATES	vCM1.3	control_PKP2	6	18
RSU1	0.985	0.000568	0.504	0.362	6.32	31.7	3.88e-06	3.25	LV	CELLSTATES	vCM1.3	control_PKP2	6	18
SYPL2	0.984	0.0461	0.237	0.148	5.14	9.95	0.00363	1.34	LV	CELLSTATES	vCM1.3	control_PKP2	6	18
IFRD2	0.982	0.0112	0.15	0.107	4.67	16.2	0.000354	1.95	LV	CELLSTATES	vCM1.3	control_PKP2	6	18
NEAT1	0.98	0.0496	32.5	27	12.3	9.63	0.00414	1.3	LV	CELLSTATES	vCM1.3	control_PKP2	6	18
DUOX1	0.979	0.0426	0.167	0.115	4.78	10.3	0.00318	1.37	LV	CELLSTATES	vCM1.3	control_PKP2	6	18
RHBDD3	0.979	0.00888	0.165	0.131	4.73	17.3	0.000241	2.05	LV	CELLSTATES	vCM1.3	control_PKP2	6	18
RASSF3	0.977	0.025	0.507	0.378	6.3	12.5	0.00133	1.6	LV	CELLSTATES	vCM1.3	control_PKP2	6	18
CD58	0.976	0.00762	0.38	0.274	5.91	18	0.000192	2.12	LV	CELLSTATES	vCM1.3	control_PKP2	6	18
DMPK	0.975	0.0161	0.299	0.223	5.59	14.5	0.000644	1.79	LV	CELLSTATES	vCM1.3	control_PKP2	6	18
SUMF2	0.975	0.00174	0.22	0.16	5.19	25.5	1.99e-05	2.76	LV	CELLSTATES	vCM1.3	control_PKP2	6	18
DDX21	0.974	0.0413	0.179	0.118	4.75	10.4	0.00299	1.38	LV	CELLSTATES	vCM1.3	control_PKP2	6	18
NOMO2	0.974	0.0205	0.0901	0.0707	3.95	13.4	0.000963	1.69	LV	CELLSTATES	vCM1.3	control_PKP2	6	18
RAB26	0.974	0.0387	0.0476	0.0359	3.06	10.7	0.00267	1.41	LV	CELLSTATES	vCM1.3	control_PKP2	6	18
KDELR1	0.972	0.0218	0.0594	0.0487	3.37	13.1	0.00106	1.66	LV	CELLSTATES	vCM1.3	control_PKP2	6	18
NAV1	0.972	0.0382	1.92	1.31	8.26	10.7	0.00263	1.42	LV	CELLSTATES	vCM1.3	control_PKP2	6	18
NIPSNAP3B	0.971	0.0363	0.226	0.164	5.13	11	0.00239	1.44	LV	CELLSTATES	vCM1.3	control_PKP2	6	18
PHLDB3	0.97	0.0104	0.0772	0.0584	3.68	16.5	0.000314	1.98	LV	CELLSTATES	vCM1.3	control_PKP2	6	18
PTGES2	0.97	0.00121	0.186	0.136	4.93	27.3	1.2e-05	2.92	LV	CELLSTATES	vCM1.3	control_PKP2	6	18
CNTNAP3	0.969	0.0442	0.343	0.272	5.79	10.1	0.00342	1.35	LV	CELLSTATES	vCM1.3	control_PKP2	6	18
CBX3	0.966	0.00308	0.136	0.0976	4.48	22.5	4.77e-05	2.51	LV	CELLSTATES	vCM1.3	control_PKP2	6	18
MMACHC	0.964	0.0417	0.0694	0.0465	3.53	10.4	0.00308	1.38	LV	CELLSTATES	vCM1.3	control_PKP2	6	18
RPS6KB2	0.962	0.0387	0.0469	0.0384	3.07	10.7	0.00268	1.41	LV	CELLSTATES	vCM1.3	control_PKP2	6	18
HOOK2	0.96	0.00834	2.47	1.77	8.62	17.6	0.000219	2.08	LV	CELLSTATES	vCM1.3	control_PKP2	6	18
MYDGF	0.96	0.0266	0.0817	0.0579	3.77	12.2	0.00149	1.57	LV	CELLSTATES	vCM1.3	control_PKP2	6	18
PLPP7	0.959	0.00665	0.539	0.381	6.41	18.6	0.00016	2.18	LV	CELLSTATES	vCM1.3	control_PKP2	6	18
GPI	0.957	0.0307	0.986	0.822	7.38	11.6	0.00188	1.51	LV	CELLSTATES	vCM1.3	control_PKP2	6	18
PKM	0.957	0.0298	0.459	0.365	6.25	11.7	0.00178	1.53	LV	CELLSTATES	vCM1.3	control_PKP2	6	18
RALYL	0.957	0.0284	2.17	1.73	8.52	12	0.00164	1.55	LV	CELLSTATES	vCM1.3	control_PKP2	6	18
PGAM2	0.955	0.0291	0.343	0.253	5.79	11.9	0.0017	1.54	LV	CELLSTATES	vCM1.3	control_PKP2	6	18
ATP1A1	0.954	0.0298	0.548	0.384	6.37	11.8	0.00178	1.53	LV	CELLSTATES	vCM1.3	control_PKP2	6	18
LINC00685	0.952	0.0475	0.171	0.122	4.79	9.82	0.00383	1.32	LV	CELLSTATES	vCM1.3	control_PKP2	6	18
ZNF16	0.951	0.0137	0.0881	0.0658	3.9	15.2	0.000505	1.86	LV	CELLSTATES	vCM1.3	control_PKP2	6	18
MAP3K11	0.95	0.0142	0.0535	0.0394	3.2	15	0.000531	1.85	LV	CELLSTATES	vCM1.3	control_PKP2	6	18
NAV2-AS2	0.946	0.0466	0.163	0.118	4.72	9.9	0.0037	1.33	LV	CELLSTATES	vCM1.3	control_PKP2	6	18
ANP32E	0.944	0.0252	0.0964	0.0668	4	12.5	0.00135	1.6	LV	CELLSTATES	vCM1.3	control_PKP2	6	18
ARFGAP3	0.944	0.00573	0.193	0.147	4.95	19.3	0.000128	2.24	LV	CELLSTATES	vCM1.3	control_PKP2	6	18
MED31	0.943	0.0416	0.0892	0.0735	3.97	10.4	0.00304	1.38	LV	CELLSTATES	vCM1.3	control_PKP2	6	18
NIPSNAP3A	0.941	0.0115	0.0909	0.0632	3.9	16.1	0.000369	1.94	LV	CELLSTATES	vCM1.3	control_PKP2	6	18
ZNRF1	0.938	0.00328	0.696	0.474	6.72	22.1	5.28e-05	2.48	LV	CELLSTATES	vCM1.3	control_PKP2	6	18
GSS	0.937	0.00294	0.149	0.117	4.66	22.8	4.31e-05	2.53	LV	CELLSTATES	vCM1.3	control_PKP2	6	18
ASB10	0.936	0.0155	0.264	0.205	5.38	14.7	0.000606	1.81	LV	CELLSTATES	vCM1.3	control_PKP2	6	18
ENDOV	0.933	0.0117	0.11	0.0904	4.2	16	0.000382	1.93	LV	CELLSTATES	vCM1.3	control_PKP2	6	18
GATA4	0.93	0.00422	2.12	1.54	8.37	21	7.36e-05	2.38	LV	CELLSTATES	vCM1.3	control_PKP2	6	18
ABCB9	0.929	0.0166	0.0988	0.0795	3.98	14.4	0.000674	1.78	LV	CELLSTATES	vCM1.3	control_PKP2	6	18
RGS3	0.928	0.01	0.585	0.409	6.51	16.7	0.000294	2	LV	CELLSTATES	vCM1.3	control_PKP2	6	18
MPG	0.926	0.0485	0.172	0.133	4.8	9.74	0.00395	1.31	LV	CELLSTATES	vCM1.3	control_PKP2	6	18
TOB2	0.925	0.0337	0.513	0.394	6.35	11.3	0.00213	1.47	LV	CELLSTATES	vCM1.3	control_PKP2	6	18
FBXL15	0.924	0.0229	0.0745	0.061	3.68	12.8	0.00117	1.64	LV	CELLSTATES	vCM1.3	control_PKP2	6	18
MSI1	0.923	0.0493	0.044	0.0345	2.96	9.65	0.0041	1.31	LV	CELLSTATES	vCM1.3	control_PKP2	6	18
ZCCHC2	0.923	0.049	0.285	0.212	5.44	9.68	0.00405	1.31	LV	CELLSTATES	vCM1.3	control_PKP2	6	18
C2orf68	0.919	0.0325	0.112	0.0891	4.3	11.4	0.00203	1.49	LV	CELLSTATES	vCM1.3	control_PKP2	6	18
MTSS1	0.918	0.0311	1.06	0.736	7.37	11.6	0.00192	1.51	LV	CELLSTATES	vCM1.3	control_PKP2	6	18
SSR2	0.916	0.0298	0.0648	0.0486	3.49	11.8	0.00177	1.53	LV	CELLSTATES	vCM1.3	control_PKP2	6	18
NAPA	0.914	0.0261	0.217	0.163	5.11	12.3	0.00143	1.58	LV	CELLSTATES	vCM1.3	control_PKP2	6	18
NDUFAF8	0.912	0.0102	0.136	0.0996	4.48	16.7	0.000303	1.99	LV	CELLSTATES	vCM1.3	control_PKP2	6	18
NDUFS2	0.912	0.00982	0.442	0.342	6.16	16.8	0.000284	2.01	LV	CELLSTATES	vCM1.3	control_PKP2	6	18
HMOX2	0.908	0.0125	0.52	0.413	6.37	15.6	0.000433	1.9	LV	CELLSTATES	vCM1.3	control_PKP2	6	18
MBOAT1	0.906	0.0132	0.19	0.151	4.96	15.4	0.000469	1.88	LV	CELLSTATES	vCM1.3	control_PKP2	6	18
RWDD1	0.901	0.0077	0.24	0.167	5.22	18	0.000195	2.11	LV	CELLSTATES	vCM1.3	control_PKP2	6	18
KCNMA1	0.9	0.0393	0.0637	0.0458	3.4	10.6	0.00277	1.41	LV	CELLSTATES	vCM1.3	control_PKP2	6	18
SLC27A6	0.899	0.0367	0.747	0.622	6.93	10.9	0.00244	1.44	LV	CELLSTATES	vCM1.3	control_PKP2	6	18
MYH7B	0.898	0.0447	2.78	2.22	8.83	10.1	0.00346	1.35	LV	CELLSTATES	vCM1.3	control_PKP2	6	18
DAPK3	0.897	0.0429	0.549	0.404	6.41	10.2	0.00322	1.37	LV	CELLSTATES	vCM1.3	control_PKP2	6	18
RHBDF2	0.896	0.0487	0.0529	0.0368	3.2	9.72	0.00398	1.31	LV	CELLSTATES	vCM1.3	control_PKP2	6	18
SGCB	0.892	0.0124	0.189	0.132	4.9	15.7	0.000422	1.91	LV	CELLSTATES	vCM1.3	control_PKP2	6	18
TOM1	0.892	0.0122	0.34	0.254	5.77	15.8	0.000408	1.91	LV	CELLSTATES	vCM1.3	control_PKP2	6	18
ZNF260	0.892	0.0291	0.262	0.223	5.47	11.9	0.00171	1.54	LV	CELLSTATES	vCM1.3	control_PKP2	6	18
AP001453.1	0.891	0.0404	0.0724	0.0526	3.58	10.5	0.00289	1.39	LV	CELLSTATES	vCM1.3	control_PKP2	6	18
IGHMBP2	0.889	0.0224	0.0672	0.0569	3.57	13	0.00112	1.65	LV	CELLSTATES	vCM1.3	control_PKP2	6	18
TMEM127	0.888	0.029	0.14	0.0997	4.48	11.9	0.0017	1.54	LV	CELLSTATES	vCM1.3	control_PKP2	6	18
GIPR	0.884	0.00685	0.157	0.136	4.68	18.5	0.000166	2.16	LV	CELLSTATES	vCM1.3	control_PKP2	6	18
ERBB2	0.879	0.0266	0.174	0.13	4.84	12.2	0.00149	1.57	LV	CELLSTATES	vCM1.3	control_PKP2	6	18
APEX1	0.873	0.0182	0.205	0.154	5.07	14	0.00078	1.74	LV	CELLSTATES	vCM1.3	control_PKP2	6	18
B4GALNT3	0.873	0.00383	1.13	0.81	7.49	21.4	6.53e-05	2.42	LV	CELLSTATES	vCM1.3	control_PKP2	6	18
HS1BP3	0.872	0.0183	0.0684	0.0516	3.56	13.9	0.000789	1.74	LV	CELLSTATES	vCM1.3	control_PKP2	6	18
PHF1	0.872	0.0374	0.137	0.114	4.53	10.8	0.00254	1.43	LV	CELLSTATES	vCM1.3	control_PKP2	6	18
ZNF565	0.87	0.0277	0.837	0.705	7.11	12.1	0.00158	1.56	LV	CELLSTATES	vCM1.3	control_PKP2	6	18
PRR12	0.869	0.046	0.0658	0.0511	3.52	9.95	0.00362	1.34	LV	CELLSTATES	vCM1.3	control_PKP2	6	18
AHDC1	0.867	0.0228	0.203	0.156	5.02	12.9	0.00116	1.64	LV	CELLSTATES	vCM1.3	control_PKP2	6	18
RPS8	0.865	0.0381	0.171	0.138	4.85	10.8	0.00261	1.42	LV	CELLSTATES	vCM1.3	control_PKP2	6	18
CIAO1	0.862	0.00608	0.212	0.157	5.08	18.9	0.000142	2.22	LV	CELLSTATES	vCM1.3	control_PKP2	6	18
PDE1C	0.86	0.0414	5.34	4.35	9.7	10.4	0.00302	1.38	LV	CELLSTATES	vCM1.3	control_PKP2	6	18
SIRT6	0.859	0.0429	0.0673	0.0496	3.55	10.2	0.00322	1.37	LV	CELLSTATES	vCM1.3	control_PKP2	6	18
SUMO2	0.859	0.0397	0.0812	0.0545	3.76	10.6	0.00281	1.4	LV	CELLSTATES	vCM1.3	control_PKP2	6	18
NIT1	0.858	0.00542	0.157	0.12	4.7	19.6	0.000117	2.27	LV	CELLSTATES	vCM1.3	control_PKP2	6	18
IGFBP7	0.856	0.0362	1.3	1.16	7.74	11	0.00238	1.44	LV	CELLSTATES	vCM1.3	control_PKP2	6	18
CERS4	0.853	0.00723	0.371	0.287	5.9	18.2	0.00018	2.14	LV	CELLSTATES	vCM1.3	control_PKP2	6	18
BSG	0.849	0.05	0.956	0.81	7.32	9.59	0.0042	1.3	LV	CELLSTATES	vCM1.3	control_PKP2	6	18
RSL1D1	0.849	0.0168	0.0731	0.0581	3.62	14.3	0.000693	1.77	LV	CELLSTATES	vCM1.3	control_PKP2	6	18
GRAMD1A	0.844	0.0267	0.0954	0.0835	4.03	12.2	0.0015	1.57	LV	CELLSTATES	vCM1.3	control_PKP2	6	18
PRADC1	0.844	0.0177	0.0825	0.065	3.82	14.1	0.00075	1.75	LV	CELLSTATES	vCM1.3	control_PKP2	6	18
KEAP1	0.841	0.0417	0.0723	0.0559	3.63	10.4	0.00306	1.38	LV	CELLSTATES	vCM1.3	control_PKP2	6	18
ADAR	0.84	0.00631	0.218	0.164	5.13	18.8	0.000149	2.2	LV	CELLSTATES	vCM1.3	control_PKP2	6	18
MAPKAPK3	0.84	0.00526	0.274	0.215	5.47	19.8	0.000109	2.28	LV	CELLSTATES	vCM1.3	control_PKP2	6	18
ST5	0.84	0.0155	0.892	0.668	7.13	14.7	0.000606	1.81	LV	CELLSTATES	vCM1.3	control_PKP2	6	18
SLC2A4	0.839	0.0125	0.394	0.327	6.04	15.6	0.000434	1.9	LV	CELLSTATES	vCM1.3	control_PKP2	6	18
STAG3	0.838	0.0321	0.0825	0.0704	3.83	11.5	0.00199	1.49	LV	CELLSTATES	vCM1.3	control_PKP2	6	18
MAP2K7	0.836	0.0232	0.0843	0.0793	3.89	12.8	0.00119	1.64	LV	CELLSTATES	vCM1.3	control_PKP2	6	18
SLC35B1	0.835	0.0204	0.0858	0.0694	3.88	13.4	0.000947	1.69	LV	CELLSTATES	vCM1.3	control_PKP2	6	18
LINC02334	0.831	0.021	0.702	0.545	6.83	13.3	0.001	1.68	LV	CELLSTATES	vCM1.3	control_PKP2	6	18
TBRG4	0.825	0.0245	0.0811	0.0657	3.77	12.6	0.00129	1.61	LV	CELLSTATES	vCM1.3	control_PKP2	6	18
CBR3	0.824	0.017	0.28	0.214	5.45	14.2	0.000702	1.77	LV	CELLSTATES	vCM1.3	control_PKP2	6	18
AC048382.5	0.823	0.0208	0.11	0.0827	4.16	13.3	0.000988	1.68	LV	CELLSTATES	vCM1.3	control_PKP2	6	18
PGPEP1	0.823	0.0374	0.133	0.11	4.45	10.8	0.00253	1.43	LV	CELLSTATES	vCM1.3	control_PKP2	6	18
SNU13	0.822	0.0128	0.184	0.148	4.9	15.5	0.000452	1.89	LV	CELLSTATES	vCM1.3	control_PKP2	6	18
POMT1	0.819	0.0142	0.137	0.0998	4.5	15	0.000531	1.85	LV	CELLSTATES	vCM1.3	control_PKP2	6	18
TRAM2	0.817	0.0267	0.103	0.0813	4.12	12.2	0.0015	1.57	LV	CELLSTATES	vCM1.3	control_PKP2	6	18
IFFO1	0.816	0.0272	0.0793	0.0567	3.76	12.1	0.00154	1.57	LV	CELLSTATES	vCM1.3	control_PKP2	6	18
CYC1	0.815	0.0409	0.397	0.361	6.1	10.5	0.00294	1.39	LV	CELLSTATES	vCM1.3	control_PKP2	6	18
ZFP82	0.813	0.0189	0.13	0.109	4.44	13.8	0.000827	1.72	LV	CELLSTATES	vCM1.3	control_PKP2	6	18
GDPD1	0.812	0.0425	0.0816	0.0726	3.84	10.3	0.00316	1.37	LV	CELLSTATES	vCM1.3	control_PKP2	6	18
FARSA	0.808	0.0298	0.0716	0.0563	3.6	11.7	0.00179	1.53	LV	CELLSTATES	vCM1.3	control_PKP2	6	18
TMEM223	0.808	0.00848	0.158	0.125	4.69	17.5	0.000226	2.07	LV	CELLSTATES	vCM1.3	control_PKP2	6	18
ERCC1	0.806	0.0106	0.177	0.146	4.86	16.5	0.00032	1.98	LV	CELLSTATES	vCM1.3	control_PKP2	6	18
NDUFA6	0.805	0.025	0.182	0.153	4.92	12.5	0.00133	1.6	LV	CELLSTATES	vCM1.3	control_PKP2	6	18
MRPS34	0.804	0.0496	0.0834	0.0605	3.84	9.62	0.00415	1.3	LV	CELLSTATES	vCM1.3	control_PKP2	6	18
BRD2	0.8	0.00483	0.142	0.114	4.54	20.3	9.35e-05	2.32	LV	CELLSTATES	vCM1.3	control_PKP2	6	18
AC011472.1	0.798	0.022	0.14	0.117	4.57	13.1	0.00109	1.66	LV	CELLSTATES	vCM1.3	control_PKP2	6	18
BZW2	0.798	0.0226	1.04	0.92	7.42	12.9	0.00114	1.65	LV	CELLSTATES	vCM1.3	control_PKP2	6	18
MRPL52	0.795	0.0325	0.061	0.0495	3.41	11.4	0.00203	1.49	LV	CELLSTATES	vCM1.3	control_PKP2	6	18
POLM	0.795	0.0195	0.19	0.147	4.95	13.6	0.000878	1.71	LV	CELLSTATES	vCM1.3	control_PKP2	6	18
ZNF766	0.793	0.0237	0.136	0.111	4.46	12.7	0.00124	1.62	LV	CELLSTATES	vCM1.3	control_PKP2	6	18
TMEM179B	0.79	0.0124	0.149	0.113	4.59	15.7	0.000419	1.91	LV	CELLSTATES	vCM1.3	control_PKP2	6	18
DOPEY2	0.787	0.0219	0.312	0.237	5.6	13.1	0.00107	1.66	LV	CELLSTATES	vCM1.3	control_PKP2	6	18
CALCOCO2	0.785	0.0346	0.77	0.648	6.96	11.2	0.00221	1.46	LV	CELLSTATES	vCM1.3	control_PKP2	6	18
EML1	0.784	0.0227	0.24	0.2	5.3	12.9	0.00115	1.64	LV	CELLSTATES	vCM1.3	control_PKP2	6	18
OARD1	0.783	0.0434	0.326	0.259	5.77	10.2	0.00328	1.36	LV	CELLSTATES	vCM1.3	control_PKP2	6	18
KLHL21	0.782	0.0434	0.151	0.125	4.6	10.2	0.00329	1.36	LV	CELLSTATES	vCM1.3	control_PKP2	6	18
PEX10	0.777	0.034	0.079	0.0685	3.78	11.2	0.00216	1.47	LV	CELLSTATES	vCM1.3	control_PKP2	6	18
NOMO1	0.775	0.0415	0.0929	0.09	4.02	10.4	0.00304	1.38	LV	CELLSTATES	vCM1.3	control_PKP2	6	18
TRPM4	0.773	0.00899	0.364	0.313	5.91	17.3	0.000246	2.05	LV	CELLSTATES	vCM1.3	control_PKP2	6	18
NDUFB9	0.772	0.0236	0.372	0.318	5.94	12.7	0.00123	1.63	LV	CELLSTATES	vCM1.3	control_PKP2	6	18
PARP1	0.772	0.0171	0.147	0.115	4.58	14.2	0.000707	1.77	LV	CELLSTATES	vCM1.3	control_PKP2	6	18
ARPC5	0.771	0.05	0.169	0.131	4.74	9.59	0.0042	1.3	LV	CELLSTATES	vCM1.3	control_PKP2	6	18
MEIS1	0.77	0.0045	0.938	0.78	7.27	20.7	8.12e-05	2.35	LV	CELLSTATES	vCM1.3	control_PKP2	6	18
MCRS1	0.768	0.0111	0.195	0.156	5.05	16.2	0.000349	1.95	LV	CELLSTATES	vCM1.3	control_PKP2	6	18
NMT1	0.768	0.00231	0.483	0.409	6.29	24.1	2.94e-05	2.64	LV	CELLSTATES	vCM1.3	control_PKP2	6	18
YWHAZ	0.766	0.0117	0.446	0.344	6.11	16	0.000384	1.93	LV	CELLSTATES	vCM1.3	control_PKP2	6	18
PPP1R8	0.765	0.0314	0.0639	0.0581	3.45	11.5	0.00193	1.5	LV	CELLSTATES	vCM1.3	control_PKP2	6	18
KPNB1	0.763	0.00248	0.282	0.228	5.53	23.7	3.34e-05	2.61	LV	CELLSTATES	vCM1.3	control_PKP2	6	18
PTPA	0.763	0.0154	0.219	0.185	5.21	14.7	0.000596	1.81	LV	CELLSTATES	vCM1.3	control_PKP2	6	18
PSMB3	0.762	0.0426	0.0877	0.0783	3.91	10.3	0.00318	1.37	LV	CELLSTATES	vCM1.3	control_PKP2	6	18
CDC37	0.761	0.0202	0.432	0.357	6.17	13.5	0.00093	1.69	LV	CELLSTATES	vCM1.3	control_PKP2	6	18
CYB5R3	0.761	0.0138	0.232	0.196	5.24	15.1	0.000509	1.86	LV	CELLSTATES	vCM1.3	control_PKP2	6	18
FAHD1	0.761	0.0427	0.0783	0.0626	3.77	10.3	0.00319	1.37	LV	CELLSTATES	vCM1.3	control_PKP2	6	18
C19orf70	0.756	0.035	0.209	0.172	5.12	11.1	0.00226	1.46	LV	CELLSTATES	vCM1.3	control_PKP2	6	18
CAND2	0.756	0.013	0.323	0.255	5.66	15.4	0.000458	1.89	LV	CELLSTATES	vCM1.3	control_PKP2	6	18
PPP1R12B	0.756	0.0307	11.2	9.63	10.8	11.6	0.00187	1.51	LV	CELLSTATES	vCM1.3	control_PKP2	6	18
CCDC12	0.755	0.00824	0.358	0.303	5.84	17.7	0.000213	2.08	LV	CELLSTATES	vCM1.3	control_PKP2	6	18
COX20	0.754	0.043	0.276	0.241	5.52	10.2	0.00323	1.37	LV	CELLSTATES	vCM1.3	control_PKP2	6	18
ZNF335	0.753	0.0315	0.105	0.0895	4.16	11.5	0.00195	1.5	LV	CELLSTATES	vCM1.3	control_PKP2	6	18
MRPS12	0.752	0.028	0.0954	0.0777	3.99	12	0.00161	1.55	LV	CELLSTATES	vCM1.3	control_PKP2	6	18
GOLGA2	0.751	0.0469	0.0925	0.0736	3.97	9.86	0.00376	1.33	LV	CELLSTATES	vCM1.3	control_PKP2	6	18
OBSL1	0.749	0.0384	0.327	0.241	5.69	10.7	0.00265	1.42	LV	CELLSTATES	vCM1.3	control_PKP2	6	18
PLEKHJ1	0.744	0.0234	0.161	0.123	4.7	12.7	0.00122	1.63	LV	CELLSTATES	vCM1.3	control_PKP2	6	18
RPL3L	0.743	0.0172	0.857	0.744	7.17	14.2	0.000715	1.76	LV	CELLSTATES	vCM1.3	control_PKP2	6	18
TLE2	0.739	0.0352	0.149	0.118	4.6	11.1	0.00228	1.45	LV	CELLSTATES	vCM1.3	control_PKP2	6	18
XRCC6	0.739	0.0077	0.336	0.303	5.76	18	0.000195	2.11	LV	CELLSTATES	vCM1.3	control_PKP2	6	18
EHD4	0.734	0.0125	0.352	0.281	5.82	15.6	0.000434	1.9	LV	CELLSTATES	vCM1.3	control_PKP2	6	18
ECSIT	0.731	0.0152	0.276	0.228	5.48	14.8	0.000585	1.82	LV	CELLSTATES	vCM1.3	control_PKP2	6	18
TGFB1	0.73	0.0296	0.161	0.129	4.72	11.8	0.00175	1.53	LV	CELLSTATES	vCM1.3	control_PKP2	6	18
HAX1	0.728	0.0202	0.129	0.116	4.41	13.5	0.000933	1.69	LV	CELLSTATES	vCM1.3	control_PKP2	6	18
MFHAS1	0.726	0.0414	0.304	0.267	5.68	10.4	0.00302	1.38	LV	CELLSTATES	vCM1.3	control_PKP2	6	18
UNC45B	0.725	0.0354	0.328	0.267	5.74	11.1	0.00231	1.45	LV	CELLSTATES	vCM1.3	control_PKP2	6	18
MSN	0.724	0.025	0.348	0.308	5.79	12.5	0.00133	1.6	LV	CELLSTATES	vCM1.3	control_PKP2	6	18
SEC61A1	0.724	0.039	0.143	0.123	4.55	10.7	0.00272	1.41	LV	CELLSTATES	vCM1.3	control_PKP2	6	18
NTMT1	0.723	0.0412	0.104	0.0961	4.18	10.4	0.00298	1.38	LV	CELLSTATES	vCM1.3	control_PKP2	6	18
SPAG7	0.722	0.0151	0.213	0.176	5.16	14.8	0.000577	1.82	LV	CELLSTATES	vCM1.3	control_PKP2	6	18
ZNF76	0.72	0.0151	0.415	0.382	6.12	14.8	0.000577	1.82	LV	CELLSTATES	vCM1.3	control_PKP2	6	18
AKAP9	0.718	0.0116	2.58	2.33	8.73	16	0.000377	1.93	LV	CELLSTATES	vCM1.3	control_PKP2	6	18
ANP32A	0.717	0.0112	0.152	0.125	4.62	16.2	0.000354	1.95	LV	CELLSTATES	vCM1.3	control_PKP2	6	18
RPS6KL1	0.717	0.0434	0.16	0.138	4.72	10.2	0.0033	1.36	LV	CELLSTATES	vCM1.3	control_PKP2	6	18
URM1	0.716	0.0139	0.168	0.159	4.85	15.1	0.000515	1.86	LV	CELLSTATES	vCM1.3	control_PKP2	6	18
FAM98A	0.713	0.03	0.0987	0.0807	4.05	11.7	0.00181	1.52	LV	CELLSTATES	vCM1.3	control_PKP2	6	18
FNBP4	0.709	0.0129	1.25	1.07	7.64	15.5	0.000456	1.89	LV	CELLSTATES	vCM1.3	control_PKP2	6	18
JMJD6	0.709	0.0466	0.135	0.119	4.53	9.91	0.00369	1.33	LV	CELLSTATES	vCM1.3	control_PKP2	6	18
ICA1	0.706	0.0454	1.09	0.91	7.46	10	0.00354	1.34	LV	CELLSTATES	vCM1.3	control_PKP2	6	18
ESRRA	0.705	0.0197	0.518	0.432	6.43	13.6	0.000894	1.71	LV	CELLSTATES	vCM1.3	control_PKP2	6	18
TMEM53	0.705	0.032	0.0635	0.054	3.48	11.5	0.00199	1.5	LV	CELLSTATES	vCM1.3	control_PKP2	6	18
C1orf43	0.704	0.0129	0.233	0.203	5.28	15.5	0.000454	1.89	LV	CELLSTATES	vCM1.3	control_PKP2	6	18
NDRG3	0.704	0.0227	0.947	0.761	7.25	12.9	0.00115	1.64	LV	CELLSTATES	vCM1.3	control_PKP2	6	18
RBM4B	0.704	0.0283	0.38	0.315	5.95	12	0.00163	1.55	LV	CELLSTATES	vCM1.3	control_PKP2	6	18
TIGD7	0.701	0.0389	0.171	0.146	4.82	10.7	0.0027	1.41	LV	CELLSTATES	vCM1.3	control_PKP2	6	18
ETV6	0.696	0.0209	0.819	0.687	7.01	13.3	0.000998	1.68	LV	CELLSTATES	vCM1.3	control_PKP2	6	18
OPTN	0.695	0.0269	0.387	0.295	5.92	12.2	0.00151	1.57	LV	CELLSTATES	vCM1.3	control_PKP2	6	18
FLYWCH1	0.694	0.0264	0.217	0.198	5.16	12.2	0.00147	1.58	LV	CELLSTATES	vCM1.3	control_PKP2	6	18
NRP1	0.694	0.0249	1.96	1.62	8.34	12.5	0.00132	1.6	LV	CELLSTATES	vCM1.3	control_PKP2	6	18
UBE2O	0.694	0.0414	0.617	0.513	6.61	10.4	0.00301	1.38	LV	CELLSTATES	vCM1.3	control_PKP2	6	18
LRSAM1	0.693	0.0254	0.528	0.468	6.45	12.4	0.00138	1.59	LV	CELLSTATES	vCM1.3	control_PKP2	6	18
NUCB1	0.693	0.0192	0.143	0.134	4.62	13.7	0.00085	1.72	LV	CELLSTATES	vCM1.3	control_PKP2	6	18
LHFPL6	0.691	0.0228	2.5	2.25	8.67	12.9	0.00116	1.64	LV	CELLSTATES	vCM1.3	control_PKP2	6	18
ST3GAL2	0.691	0.0432	0.162	0.15	4.73	10.2	0.00326	1.36	LV	CELLSTATES	vCM1.3	control_PKP2	6	18
ST6GAL1	0.691	0.0301	0.821	0.731	7.03	11.7	0.00182	1.52	LV	CELLSTATES	vCM1.3	control_PKP2	6	18
ZC3H7B	0.689	0.0217	0.173	0.154	4.85	13.1	0.00106	1.66	LV	CELLSTATES	vCM1.3	control_PKP2	6	18
HRC	0.686	0.0439	0.173	0.145	4.89	10.1	0.00337	1.36	LV	CELLSTATES	vCM1.3	control_PKP2	6	18
AC008537.1	0.685	0.049	0.147	0.137	4.66	9.68	0.00405	1.31	LV	CELLSTATES	vCM1.3	control_PKP2	6	18
MYO9B	0.683	0.0137	0.3	0.276	5.65	15.2	0.000494	1.86	LV	CELLSTATES	vCM1.3	control_PKP2	6	18
SLC4A3	0.681	0.02	0.815	0.678	7.03	13.5	0.000917	1.7	LV	CELLSTATES	vCM1.3	control_PKP2	6	18
TMEM65	0.679	0.0414	2.4	1.86	8.56	10.4	0.003	1.38	LV	CELLSTATES	vCM1.3	control_PKP2	6	18
TMEM63A	0.678	0.0224	0.129	0.115	4.44	13	0.00112	1.65	LV	CELLSTATES	vCM1.3	control_PKP2	6	18
BCL7C	0.677	0.0124	0.172	0.147	4.82	15.7	0.000417	1.91	LV	CELLSTATES	vCM1.3	control_PKP2	6	18
GYS1	0.676	0.0187	0.382	0.343	5.95	13.8	0.000815	1.73	LV	CELLSTATES	vCM1.3	control_PKP2	6	18
NDUFS8	0.674	0.0215	0.321	0.302	5.78	13.2	0.00104	1.67	LV	CELLSTATES	vCM1.3	control_PKP2	6	18
UBTD1	0.674	0.0284	0.158	0.142	4.73	12	0.00164	1.55	LV	CELLSTATES	vCM1.3	control_PKP2	6	18
ATP1B1	0.67	0.0351	1.61	1.38	7.98	11.1	0.00227	1.45	LV	CELLSTATES	vCM1.3	control_PKP2	6	18
MDC1	0.669	0.0362	0.11	0.0924	4.2	11	0.00237	1.44	LV	CELLSTATES	vCM1.3	control_PKP2	6	18
PKP4	0.669	0.0188	0.53	0.508	6.46	13.8	0.000821	1.73	LV	CELLSTATES	vCM1.3	control_PKP2	6	18
LRRFIP1	0.668	0.0134	2.49	2.14	8.65	15.3	0.000481	1.87	LV	CELLSTATES	vCM1.3	control_PKP2	6	18
EIF3J-DT	0.667	0.0181	0.141	0.115	4.54	14	0.000775	1.74	LV	CELLSTATES	vCM1.3	control_PKP2	6	18
VDAC1	0.666	0.0137	0.353	0.31	5.83	15.2	0.000496	1.86	LV	CELLSTATES	vCM1.3	control_PKP2	6	18
CALU	0.665	0.0414	0.362	0.315	5.82	10.4	0.00301	1.38	LV	CELLSTATES	vCM1.3	control_PKP2	6	18
TIMM17A	0.665	0.0248	0.251	0.223	5.34	12.6	0.00131	1.61	LV	CELLSTATES	vCM1.3	control_PKP2	6	18
SCPEP1	0.664	0.0468	0.599	0.597	6.67	9.88	0.00373	1.33	LV	CELLSTATES	vCM1.3	control_PKP2	6	18
AC027644.4	0.662	0.00824	0.304	0.292	5.66	17.7	0.000214	2.08	LV	CELLSTATES	vCM1.3	control_PKP2	6	18
KIF1BP	0.662	0.0293	0.164	0.138	4.74	11.8	0.00172	1.53	LV	CELLSTATES	vCM1.3	control_PKP2	6	18
SHARPIN	0.662	0.018	0.151	0.142	4.68	14	0.000763	1.74	LV	CELLSTATES	vCM1.3	control_PKP2	6	18
SRSF10	0.659	0.035	0.977	0.868	7.29	11.1	0.00226	1.46	LV	CELLSTATES	vCM1.3	control_PKP2	6	18
ZMPSTE24	0.659	0.0338	0.158	0.149	4.74	11.3	0.00215	1.47	LV	CELLSTATES	vCM1.3	control_PKP2	6	18
NXN	0.658	0.0477	0.291	0.296	5.61	9.79	0.00387	1.32	LV	CELLSTATES	vCM1.3	control_PKP2	6	18
PGM1	0.658	0.0177	0.867	0.766	7.13	14.1	0.00075	1.75	LV	CELLSTATES	vCM1.3	control_PKP2	6	18
CAMKMT	0.655	0.0137	0.915	0.825	7.22	15.2	0.000496	1.86	LV	CELLSTATES	vCM1.3	control_PKP2	6	18
CLPTM1	0.653	0.0401	0.15	0.139	4.68	10.6	0.00285	1.4	LV	CELLSTATES	vCM1.3	control_PKP2	6	18
C16orf87	0.651	0.0353	0.107	0.0915	4.18	11.1	0.0023	1.45	LV	CELLSTATES	vCM1.3	control_PKP2	6	18
NUBP1	0.651	0.0144	0.0952	0.083	4.02	15	0.000541	1.84	LV	CELLSTATES	vCM1.3	control_PKP2	6	18
VPS35	0.651	0.0207	0.356	0.34	5.91	13.3	0.000979	1.68	LV	CELLSTATES	vCM1.3	control_PKP2	6	18
ELP5	0.649	0.0456	0.0996	0.101	4.13	9.99	0.00356	1.34	LV	CELLSTATES	vCM1.3	control_PKP2	6	18
GAS2	0.645	0.0336	1.78	1.68	8.2	11.3	0.00212	1.47	LV	CELLSTATES	vCM1.3	control_PKP2	6	18
TUBG2	0.642	0.0456	0.101	0.0877	4.11	9.99	0.00356	1.34	LV	CELLSTATES	vCM1.3	control_PKP2	6	18
UQCRFS1	0.642	0.0231	0.426	0.369	6.09	12.8	0.00119	1.64	LV	CELLSTATES	vCM1.3	control_PKP2	6	18
COX5A	0.641	0.0263	0.613	0.565	6.66	12.3	0.00144	1.58	LV	CELLSTATES	vCM1.3	control_PKP2	6	18
EIF2S2	0.641	0.0264	0.163	0.146	4.75	12.3	0.00147	1.58	LV	CELLSTATES	vCM1.3	control_PKP2	6	18
BCL11A	0.639	0.0379	0.532	0.49	6.47	10.8	0.00259	1.42	LV	CELLSTATES	vCM1.3	control_PKP2	6	18
FPGS	0.637	0.0485	0.15	0.137	4.63	9.74	0.00396	1.31	LV	CELLSTATES	vCM1.3	control_PKP2	6	18
CUEDC1	0.634	0.0158	0.456	0.406	6.23	14.6	0.000626	1.8	LV	CELLSTATES	vCM1.3	control_PKP2	6	18
GTF3C2	0.634	0.0235	0.172	0.153	4.82	12.7	0.00122	1.63	LV	CELLSTATES	vCM1.3	control_PKP2	6	18
NDUFA12	0.633	0.0346	0.357	0.354	5.9	11.2	0.00222	1.46	LV	CELLSTATES	vCM1.3	control_PKP2	6	18
KIFC3	0.632	0.039	0.696	0.594	6.78	10.7	0.00272	1.41	LV	CELLSTATES	vCM1.3	control_PKP2	6	18
NAA38	0.631	0.0311	0.146	0.14	4.63	11.6	0.00191	1.51	LV	CELLSTATES	vCM1.3	control_PKP2	6	18
MEIS2	0.63	0.0275	3.13	2.86	8.99	12.1	0.00155	1.56	LV	CELLSTATES	vCM1.3	control_PKP2	6	18
RPS6KA3	0.628	0.0255	0.515	0.504	6.38	12.4	0.00138	1.59	LV	CELLSTATES	vCM1.3	control_PKP2	6	18
UPF2	0.628	0.0163	0.422	0.383	6.13	14.4	0.000655	1.79	LV	CELLSTATES	vCM1.3	control_PKP2	6	18
AC068888.1	0.626	0.0204	0.328	0.307	5.78	13.4	0.000955	1.69	LV	CELLSTATES	vCM1.3	control_PKP2	6	18
SMARCD3	0.624	0.0431	0.162	0.135	4.72	10.2	0.00325	1.37	LV	CELLSTATES	vCM1.3	control_PKP2	6	18
AL139383.1	0.623	0.049	1.26	1.14	7.68	9.68	0.00405	1.31	LV	CELLSTATES	vCM1.3	control_PKP2	6	18
GGT7	0.622	0.0367	0.74	0.75	6.93	10.9	0.00244	1.44	LV	CELLSTATES	vCM1.3	control_PKP2	6	18
TFRC	0.622	0.0484	0.211	0.18	5.12	9.75	0.00393	1.32	LV	CELLSTATES	vCM1.3	control_PKP2	6	18
HGSNAT	0.619	0.00656	0.536	0.507	6.46	18.6	0.000157	2.18	LV	CELLSTATES	vCM1.3	control_PKP2	6	18
RAD23A	0.619	0.0151	0.233	0.212	5.3	14.8	0.000581	1.82	LV	CELLSTATES	vCM1.3	control_PKP2	6	18
EPB41	0.616	0.0116	0.979	0.925	7.32	16	0.000373	1.94	LV	CELLSTATES	vCM1.3	control_PKP2	6	18
GNG7	0.613	0.025	0.693	0.653	6.82	12.5	0.00133	1.6	LV	CELLSTATES	vCM1.3	control_PKP2	6	18
FUCA2	0.611	0.0211	0.236	0.202	5.28	13.2	0.00101	1.68	LV	CELLSTATES	vCM1.3	control_PKP2	6	18
NARS	0.611	0.0384	0.209	0.182	5.09	10.7	0.00265	1.42	LV	CELLSTATES	vCM1.3	control_PKP2	6	18
DAB2IP	0.609	0.043	0.476	0.402	6.29	10.2	0.00324	1.37	LV	CELLSTATES	vCM1.3	control_PKP2	6	18
ABHD15-AS1	0.601	0.0183	0.509	0.438	6.36	13.9	0.000793	1.74	LV	CELLSTATES	vCM1.3	control_PKP2	6	18
RBX1	0.6	0.0264	0.224	0.211	5.24	12.3	0.00146	1.58	LV	CELLSTATES	vCM1.3	control_PKP2	6	18
CASC3	0.595	0.0324	0.176	0.161	4.88	11.4	0.00201	1.49	LV	CELLSTATES	vCM1.3	control_PKP2	6	18
DENND5A	0.593	0.01	0.649	0.629	6.75	16.7	0.000295	2	LV	CELLSTATES	vCM1.3	control_PKP2	6	18
NDUFV1	0.591	0.0417	0.61	0.565	6.67	10.4	0.00307	1.38	LV	CELLSTATES	vCM1.3	control_PKP2	6	18
NUDC	0.59	0.0499	0.129	0.12	4.48	9.6	0.00419	1.3	LV	CELLSTATES	vCM1.3	control_PKP2	6	18
TIGAR	0.59	0.0434	0.243	0.229	5.33	10.2	0.0033	1.36	LV	CELLSTATES	vCM1.3	control_PKP2	6	18
OTUB1	0.588	0.0437	0.12	0.116	4.39	10.1	0.00335	1.36	LV	CELLSTATES	vCM1.3	control_PKP2	6	18
SLC38A7	0.584	0.0365	0.263	0.256	5.48	11	0.00242	1.44	LV	CELLSTATES	vCM1.3	control_PKP2	6	18
HMGXB4	0.579	0.0358	0.183	0.178	4.95	11	0.00235	1.45	LV	CELLSTATES	vCM1.3	control_PKP2	6	18
MROH8	0.571	0.0484	0.132	0.132	4.49	9.75	0.00394	1.32	LV	CELLSTATES	vCM1.3	control_PKP2	6	18
P4HA3	0.57	0.0364	0.175	0.156	4.87	11	0.0024	1.44	LV	CELLSTATES	vCM1.3	control_PKP2	6	18
ACSS2	0.569	0.0202	0.736	0.658	6.89	13.5	0.000935	1.69	LV	CELLSTATES	vCM1.3	control_PKP2	6	18
HSPA9	0.569	0.0365	0.364	0.387	5.95	11	0.00242	1.44	LV	CELLSTATES	vCM1.3	control_PKP2	6	18
FAM69A	0.565	0.0437	0.333	0.311	5.78	10.1	0.00335	1.36	LV	CELLSTATES	vCM1.3	control_PKP2	6	18
MRRF	0.558	0.00997	0.588	0.564	6.6	16.8	0.000288	2	LV	CELLSTATES	vCM1.3	control_PKP2	6	18
PPP2R5C	0.558	0.0202	1.1	0.999	7.46	13.5	0.000931	1.69	LV	CELLSTATES	vCM1.3	control_PKP2	6	18
UQCRH	0.557	0.0211	0.906	0.879	7.22	13.2	0.00101	1.68	LV	CELLSTATES	vCM1.3	control_PKP2	6	18
ZHX3	0.553	0.0272	0.371	0.353	5.92	12.1	0.00154	1.56	LV	CELLSTATES	vCM1.3	control_PKP2	6	18
ZNF592	0.549	0.0425	0.265	0.245	5.44	10.3	0.00316	1.37	LV	CELLSTATES	vCM1.3	control_PKP2	6	18
ATP6V0E1	0.548	0.0374	0.331	0.333	5.78	10.8	0.00253	1.43	LV	CELLSTATES	vCM1.3	control_PKP2	6	18
C6orf136	0.548	0.0338	0.145	0.139	4.62	11.3	0.00215	1.47	LV	CELLSTATES	vCM1.3	control_PKP2	6	18
RASGRP3	0.537	0.0325	1.16	1.07	7.54	11.4	0.00202	1.49	LV	CELLSTATES	vCM1.3	control_PKP2	6	18
DCP1A	0.528	0.0456	0.52	0.506	6.42	10	0.00355	1.34	LV	CELLSTATES	vCM1.3	control_PKP2	6	18
YARS	0.525	0.0436	0.217	0.214	5.19	10.2	0.00332	1.36	LV	CELLSTATES	vCM1.3	control_PKP2	6	18
ZNF566	0.519	0.046	0.194	0.185	5	9.96	0.00361	1.34	LV	CELLSTATES	vCM1.3	control_PKP2	6	18
FGD6	0.515	0.0418	0.453	0.4	6.2	10.3	0.0031	1.38	LV	CELLSTATES	vCM1.3	control_PKP2	6	18
MCEE	0.515	0.0346	0.432	0.447	6.17	11.2	0.00222	1.46	LV	CELLSTATES	vCM1.3	control_PKP2	6	18
PRRC2B	0.511	0.0382	0.566	0.558	6.54	10.8	0.00263	1.42	LV	CELLSTATES	vCM1.3	control_PKP2	6	18
THEM4	0.511	0.0346	0.306	0.299	5.68	11.2	0.00222	1.46	LV	CELLSTATES	vCM1.3	control_PKP2	6	18
CXADR	0.505	0.0464	0.349	0.342	5.84	9.92	0.00367	1.33	LV	CELLSTATES	vCM1.3	control_PKP2	6	18
RHOT1	0.505	0.0367	0.897	0.936	7.23	10.9	0.00244	1.44	LV	CELLSTATES	vCM1.3	control_PKP2	6	18
RHOA	0.503	0.0367	0.261	0.26	5.43	10.9	0.00245	1.44	LV	CELLSTATES	vCM1.3	control_PKP2	6	18
CDC42	0.501	0.047	0.298	0.316	5.66	9.85	0.00378	1.33	LV	CELLSTATES	vCM1.3	control_PKP2	6	18

## Sheet: control_PVneg
Gene	logFC	FDR	mean_exp_control	mean_exp_genotype	logCPM	F	PValue	FDR_plot	Region	annotation_level	cell_state	comparison	Observations_genotype	Observations_reference
HSPA6	31	9.07e-05	0.0228	0	1.27	52.3	1.05e-07	4.04	LV	CELLSTATES	vCM1.3	control_PVneg	7	18
AC016395.1	5.11	0.0472	0.00517	0.0286	0.829	11.8	0.00165	1.33	LV	CELLSTATES	vCM1.3	control_PVneg	7	18
GDPD4	3.98	0.0167	0.018	0.00155	1.74	17.1	0.000234	1.78	LV	CELLSTATES	vCM1.3	control_PVneg	7	18
RAB3A	3.98	0.0339	0.0142	0.00074	1.71	13.5	0.000876	1.47	LV	CELLSTATES	vCM1.3	control_PVneg	7	18
ZNF593	3.07	0.047	0.019	0.00372	2.03	11.8	0.00163	1.33	LV	CELLSTATES	vCM1.3	control_PVneg	7	18
SPDYE2B	2.73	0.0445	0.0479	0.0193	3.19	12.2	0.00143	1.35	LV	CELLSTATES	vCM1.3	control_PVneg	7	18
BX088645.1	2.63	0.0489	0.0396	0.00974	2.94	11.5	0.00183	1.31	LV	CELLSTATES	vCM1.3	control_PVneg	7	18
AC010524.1	2.62	0.0445	0.0521	0.0196	3.19	12.2	0.00143	1.35	LV	CELLSTATES	vCM1.3	control_PVneg	7	18
C19orf48	2.49	0.046	0.0246	0.0108	2.35	12	0.00153	1.34	LV	CELLSTATES	vCM1.3	control_PVneg	7	18
INPP5J	2.29	0.0191	0.0575	0.00688	3.27	16.5	0.000287	1.72	LV	CELLSTATES	vCM1.3	control_PVneg	7	18
PDPN	2.28	0.0107	0.0644	0.0314	3.48	19.2	0.000119	1.97	LV	CELLSTATES	vCM1.3	control_PVneg	7	18
SRF	2.2	0.0257	0.0461	0.0183	2.99	14.9	0.000518	1.59	LV	CELLSTATES	vCM1.3	control_PVneg	7	18
LPCAT4	2.19	0.0224	0.191	0.114	5.03	15.8	0.000374	1.65	LV	CELLSTATES	vCM1.3	control_PVneg	7	18
MYH6	2.16	0.032	3	0.781	8.71	13.7	0.000796	1.5	LV	CELLSTATES	vCM1.3	control_PVneg	7	18
TESC	2.15	0.0466	0.291	0.168	5.49	11.9	0.00157	1.33	LV	CELLSTATES	vCM1.3	control_PVneg	7	18
FGF12	2.08	0.00893	27	23.2	12.1	20	8.9e-05	2.05	LV	CELLSTATES	vCM1.3	control_PVneg	7	18
CDH4	2.06	0.0446	0.064	0.122	3.58	12.1	0.00145	1.35	LV	CELLSTATES	vCM1.3	control_PVneg	7	18
IDH2	2	0.00263	0.848	0.424	7.08	25.9	1.49e-05	2.58	LV	CELLSTATES	vCM1.3	control_PVneg	7	18
TPM2	1.98	0.00654	1.61	0.569	7.99	21.3	6e-05	2.18	LV	CELLSTATES	vCM1.3	control_PVneg	7	18
PYGM	1.93	0.0153	0.0646	0.0524	3.55	17.6	0.0002	1.81	LV	CELLSTATES	vCM1.3	control_PVneg	7	18
AC020661.3	1.92	0.0466	0.0962	0.0448	4.15	11.9	0.0016	1.33	LV	CELLSTATES	vCM1.3	control_PVneg	7	18
IL17RB	1.92	0.0406	0.047	0.0642	3.08	12.7	0.00118	1.39	LV	CELLSTATES	vCM1.3	control_PVneg	7	18
EXPH5	1.9	0.0308	0.061	0.0378	3.5	14	0.000727	1.51	LV	CELLSTATES	vCM1.3	control_PVneg	7	18
CNN2	1.88	0.018	0.154	0.0433	4.65	16.8	0.000261	1.74	LV	CELLSTATES	vCM1.3	control_PVneg	7	18
ADAMTS15	1.86	0.0325	0.197	0.107	5.01	13.6	0.000822	1.49	LV	CELLSTATES	vCM1.3	control_PVneg	7	18
LINC01550	1.83	0.0466	0.164	0.171	4.88	11.9	0.00158	1.33	LV	CELLSTATES	vCM1.3	control_PVneg	7	18
TMEM38A	1.81	0.00524	0.409	0.263	5.99	22.5	4.06e-05	2.28	LV	CELLSTATES	vCM1.3	control_PVneg	7	18
RHOT2	1.79	0.0109	0.511	0.407	6.46	19.1	0.000122	1.96	LV	CELLSTATES	vCM1.3	control_PVneg	7	18
CXorf38	1.76	0.024	0.354	0.186	5.82	15.4	0.000432	1.62	LV	CELLSTATES	vCM1.3	control_PVneg	7	18
ABCA7	1.75	0.047	0.0435	0.0664	3.09	11.8	0.00163	1.33	LV	CELLSTATES	vCM1.3	control_PVneg	7	18
CORO6	1.75	0.00732	0.355	0.26	5.94	20.9	6.85e-05	2.14	LV	CELLSTATES	vCM1.3	control_PVneg	7	18
GPT	1.75	0.0101	0.182	0.0864	4.92	19.5	0.000107	2	LV	CELLSTATES	vCM1.3	control_PVneg	7	18
PDE4A	1.75	0.0109	0.0917	0.0707	3.97	19	0.000123	1.96	LV	CELLSTATES	vCM1.3	control_PVneg	7	18
CDK11A	1.71	0.0466	0.0947	0.13	4.08	11.9	0.0016	1.33	LV	CELLSTATES	vCM1.3	control_PVneg	7	18
PZP	1.71	0.0485	0.138	0.0574	4.57	11.6	0.00178	1.31	LV	CELLSTATES	vCM1.3	control_PVneg	7	18
MPP3	1.69	0.0268	2.02	1.21	8.3	14.6	0.000563	1.57	LV	CELLSTATES	vCM1.3	control_PVneg	7	18
ASB10	1.66	0.00933	0.264	0.118	5.37	19.8	9.58e-05	2.03	LV	CELLSTATES	vCM1.3	control_PVneg	7	18
ENO3	1.66	0.0319	0.306	0.121	5.63	13.7	0.000793	1.5	LV	CELLSTATES	vCM1.3	control_PVneg	7	18
SF3A2	1.61	0.024	0.077	0.0374	3.77	15.3	0.00044	1.62	LV	CELLSTATES	vCM1.3	control_PVneg	7	18
NIPSNAP3B	1.6	0.0366	0.226	0.188	5.18	13.1	0.000999	1.44	LV	CELLSTATES	vCM1.3	control_PVneg	7	18
HSPB7	1.59	0.0244	2.22	1.11	8.46	15.2	0.000468	1.61	LV	CELLSTATES	vCM1.3	control_PVneg	7	18
PXN-AS1	1.57	0.0366	0.0589	0.0216	3.42	13.1	0.000996	1.44	LV	CELLSTATES	vCM1.3	control_PVneg	7	18
ABCB9	1.56	0.0174	0.0988	0.0646	4.04	17	0.000248	1.76	LV	CELLSTATES	vCM1.3	control_PVneg	7	18
CNTNAP3	1.55	0.0434	0.343	0.255	5.82	12.3	0.00135	1.36	LV	CELLSTATES	vCM1.3	control_PVneg	7	18
TINAGL1	1.55	0.0286	0.4	0.279	6	14.3	0.00065	1.54	LV	CELLSTATES	vCM1.3	control_PVneg	7	18
EPHB1	1.54	0.0318	0.493	0.414	6.39	13.8	0.000781	1.5	LV	CELLSTATES	vCM1.3	control_PVneg	7	18
LRP1	1.54	0.0421	0.152	0.151	4.78	12.5	0.00125	1.38	LV	CELLSTATES	vCM1.3	control_PVneg	7	18
ATG2A	1.53	0.035	0.0576	0.046	3.41	13.3	0.000924	1.46	LV	CELLSTATES	vCM1.3	control_PVneg	7	18
SLC29A1	1.53	0.0141	0.32	0.253	5.8	18	0.000175	1.85	LV	CELLSTATES	vCM1.3	control_PVneg	7	18
HSF4	1.52	0.0489	0.223	0.159	5.27	11.5	0.00183	1.31	LV	CELLSTATES	vCM1.3	control_PVneg	7	18
AC022034.2	1.5	0.0438	2.26	1.06	8.42	12.3	0.00138	1.36	LV	CELLSTATES	vCM1.3	control_PVneg	7	18
ATAD3B	1.5	0.0242	0.0997	0.104	4.15	15.2	0.000464	1.62	LV	CELLSTATES	vCM1.3	control_PVneg	7	18
RPS28	1.5	0.0421	0.147	0.0949	4.68	12.5	0.00125	1.38	LV	CELLSTATES	vCM1.3	control_PVneg	7	18
AC005358.1	1.49	0.0102	1.25	0.951	7.65	19.4	0.000108	1.99	LV	CELLSTATES	vCM1.3	control_PVneg	7	18
PITPNM2	1.48	0.0406	0.414	0.267	6.06	12.7	0.00118	1.39	LV	CELLSTATES	vCM1.3	control_PVneg	7	18
CLCN5	1.46	0.0423	0.116	0.103	4.4	12.4	0.00128	1.37	LV	CELLSTATES	vCM1.3	control_PVneg	7	18
NAPA	1.46	0.0471	0.217	0.125	5.15	11.8	0.00165	1.33	LV	CELLSTATES	vCM1.3	control_PVneg	7	18
TNNT2	1.46	0.000909	9.86	9.56	10.7	32	2.84e-06	3.04	LV	CELLSTATES	vCM1.3	control_PVneg	7	18
AC022146.2	1.45	0.0142	0.308	0.287	5.71	17.9	0.000179	1.85	LV	CELLSTATES	vCM1.3	control_PVneg	7	18
MAP3K14	1.44	0.0268	0.438	0.406	6.19	14.7	0.000555	1.57	LV	CELLSTATES	vCM1.3	control_PVneg	7	18
EIF2B4	1.42	0.024	0.08	0.0378	3.81	15.4	0.000434	1.62	LV	CELLSTATES	vCM1.3	control_PVneg	7	18
FAM219B	1.42	0.0236	0.242	0.103	5.26	15.5	0.00042	1.63	LV	CELLSTATES	vCM1.3	control_PVneg	7	18
MAPKAPK3	1.42	0.0116	0.274	0.271	5.55	18.7	0.000137	1.93	LV	CELLSTATES	vCM1.3	control_PVneg	7	18
HIVEP3	1.41	0.00491	1.07	0.904	7.43	22.9	3.6e-05	2.31	LV	CELLSTATES	vCM1.3	control_PVneg	7	18
NOMO1	1.41	0.0241	0.0929	0.0963	4.08	15.2	0.000454	1.62	LV	CELLSTATES	vCM1.3	control_PVneg	7	18
TRABD	1.41	0.0192	0.212	0.14	5.18	16.5	0.000295	1.72	LV	CELLSTATES	vCM1.3	control_PVneg	7	18
CDC37	1.4	0.00524	0.432	0.344	6.2	22.6	4.01e-05	2.28	LV	CELLSTATES	vCM1.3	control_PVneg	7	18
MTA1	1.4	0.0146	0.406	0.219	6.03	17.8	0.000184	1.84	LV	CELLSTATES	vCM1.3	control_PVneg	7	18
SCPEP1	1.4	0.0228	0.599	0.603	6.69	15.7	0.000388	1.64	LV	CELLSTATES	vCM1.3	control_PVneg	7	18
AC008537.1	1.39	0.0245	0.147	0.0863	4.67	15.1	0.000475	1.61	LV	CELLSTATES	vCM1.3	control_PVneg	7	18
CCDC12	1.39	0.00344	0.358	0.272	5.86	24.7	2.15e-05	2.46	LV	CELLSTATES	vCM1.3	control_PVneg	7	18
GNG7	1.39	0.00263	0.693	0.76	6.86	26.2	1.38e-05	2.58	LV	CELLSTATES	vCM1.3	control_PVneg	7	18
ITFG2	1.39	0.000653	0.344	0.298	5.85	34	1.72e-06	3.18	LV	CELLSTATES	vCM1.3	control_PVneg	7	18
MTCH1	1.39	0.0366	0.632	0.5	6.66	13.1	0.000992	1.44	LV	CELLSTATES	vCM1.3	control_PVneg	7	18
MAP2K1	1.37	0.0466	0.383	0.359	5.98	11.9	0.0016	1.33	LV	CELLSTATES	vCM1.3	control_PVneg	7	18
ATF6B	1.36	0.0466	0.211	0.192	5.26	11.9	0.00159	1.33	LV	CELLSTATES	vCM1.3	control_PVneg	7	18
CYC1	1.36	0.0254	0.397	0.242	6.09	15	0.000504	1.6	LV	CELLSTATES	vCM1.3	control_PVneg	7	18
FHL2	1.32	0.0341	27.8	20.3	12.1	13.4	0.000896	1.47	LV	CELLSTATES	vCM1.3	control_PVneg	7	18
RUVBL1	1.31	0.0452	0.268	0.231	5.53	12.1	0.00148	1.34	LV	CELLSTATES	vCM1.3	control_PVneg	7	18
AQP7	1.3	0.0373	1.64	1.35	8.09	13	0.00103	1.43	LV	CELLSTATES	vCM1.3	control_PVneg	7	18
ECSIT	1.3	0.014	0.276	0.343	5.56	18	0.000174	1.85	LV	CELLSTATES	vCM1.3	control_PVneg	7	18
CACNB2	1.29	0.0157	14	17	11.2	17.4	0.000211	1.8	LV	CELLSTATES	vCM1.3	control_PVneg	7	18
DMPK	1.27	0.0423	0.299	0.202	5.64	12.5	0.00127	1.37	LV	CELLSTATES	vCM1.3	control_PVneg	7	18
MYL6	1.27	0.024	1.02	0.524	7.34	15.3	0.00044	1.62	LV	CELLSTATES	vCM1.3	control_PVneg	7	18
TRDN-AS1	1.27	0.0123	8.63	9	10.5	18.5	0.00015	1.91	LV	CELLSTATES	vCM1.3	control_PVneg	7	18
VASP	1.26	0.0458	0.127	0.0682	4.42	12	0.00151	1.34	LV	CELLSTATES	vCM1.3	control_PVneg	7	18
MAN2A2	1.25	0.0279	0.165	0.121	4.84	14.4	0.000628	1.55	LV	CELLSTATES	vCM1.3	control_PVneg	7	18
PRDM16	1.25	0.024	0.831	0.913	7.09	15.3	0.000443	1.62	LV	CELLSTATES	vCM1.3	control_PVneg	7	18
SPHKAP	1.24	0.024	2.46	1.84	8.67	15.4	0.000432	1.62	LV	CELLSTATES	vCM1.3	control_PVneg	7	18
DMAC2	1.22	0.0159	0.121	0.0569	4.36	17.4	0.000215	1.8	LV	CELLSTATES	vCM1.3	control_PVneg	7	18
HMOX2	1.22	0.024	0.52	0.364	6.38	15.4	0.000436	1.62	LV	CELLSTATES	vCM1.3	control_PVneg	7	18
PHF1	1.2	0.0354	0.137	0.0828	4.57	13.2	0.000951	1.45	LV	CELLSTATES	vCM1.3	control_PVneg	7	18
GLCE	1.19	0.0483	0.119	0.0959	4.38	11.7	0.00173	1.32	LV	CELLSTATES	vCM1.3	control_PVneg	7	18
PRKACA	1.19	0.024	0.281	0.255	5.57	15.3	0.000445	1.62	LV	CELLSTATES	vCM1.3	control_PVneg	7	18
SPAG7	1.19	0.0272	0.213	0.154	5.2	14.5	0.000598	1.56	LV	CELLSTATES	vCM1.3	control_PVneg	7	18
C6orf136	1.18	0.0197	0.145	0.0749	4.62	16.3	0.000307	1.71	LV	CELLSTATES	vCM1.3	control_PVneg	7	18
LINC02334	1.18	0.0483	0.702	0.548	6.87	11.7	0.00172	1.32	LV	CELLSTATES	vCM1.3	control_PVneg	7	18
GPI	1.17	0.0485	0.986	0.964	7.43	11.6	0.00177	1.31	LV	CELLSTATES	vCM1.3	control_PVneg	7	18
JUP	1.17	0.0428	0.433	0.362	6.15	12.4	0.00132	1.37	LV	CELLSTATES	vCM1.3	control_PVneg	7	18
AC011287.1	1.16	0.0261	6.35	7.23	10.1	14.8	0.000537	1.58	LV	CELLSTATES	vCM1.3	control_PVneg	7	18
HSPA12A	1.16	0.0211	0.263	0.298	5.48	16	0.000348	1.68	LV	CELLSTATES	vCM1.3	control_PVneg	7	18
IGFBP7	1.16	0.034	1.3	1.03	7.74	13.4	0.000889	1.47	LV	CELLSTATES	vCM1.3	control_PVneg	7	18
MTHFR	1.16	0.0308	0.387	0.325	6	13.9	0.00073	1.51	LV	CELLSTATES	vCM1.3	control_PVneg	7	18
RPL3L	1.16	0.0242	0.857	0.769	7.2	15.2	0.000462	1.62	LV	CELLSTATES	vCM1.3	control_PVneg	7	18
SLC41A1	1.16	0.0254	0.867	0.608	7.12	14.9	0.000505	1.6	LV	CELLSTATES	vCM1.3	control_PVneg	7	18
PPP1R13L	1.15	0.0427	0.864	0.461	7.08	12.4	0.0013	1.37	LV	CELLSTATES	vCM1.3	control_PVneg	7	18
RHBDD3	1.15	0.0378	0.165	0.157	4.8	12.9	0.00106	1.42	LV	CELLSTATES	vCM1.3	control_PVneg	7	18
SLC4A3	1.13	0.0194	0.815	0.858	7.09	16.4	0.000301	1.71	LV	CELLSTATES	vCM1.3	control_PVneg	7	18
PDE1C	1.12	0.0487	5.34	5.31	9.75	11.6	0.00181	1.31	LV	CELLSTATES	vCM1.3	control_PVneg	7	18
NDUFS2	1.11	0.0277	0.442	0.281	6.19	14.4	0.000617	1.56	LV	CELLSTATES	vCM1.3	control_PVneg	7	18
PFKM	1.11	0.0279	0.54	0.37	6.44	14.3	0.000628	1.55	LV	CELLSTATES	vCM1.3	control_PVneg	7	18
MYOCD	1.1	0.0254	3.01	2.24	8.89	15	0.000502	1.6	LV	CELLSTATES	vCM1.3	control_PVneg	7	18
CCNL1	1.09	0.0103	0.195	0.23	5.09	19.3	0.000112	1.99	LV	CELLSTATES	vCM1.3	control_PVneg	7	18
HDAC1	1.09	0.0324	0.129	0.156	4.54	13.6	0.000815	1.49	LV	CELLSTATES	vCM1.3	control_PVneg	7	18
IL1RAPL1	1.09	0.0423	5.8	5.3	9.92	12.5	0.00126	1.37	LV	CELLSTATES	vCM1.3	control_PVneg	7	18
MCEE	1.09	0.0228	0.432	0.567	6.23	15.6	0.000395	1.64	LV	CELLSTATES	vCM1.3	control_PVneg	7	18
MYBPC3	1.09	0.024	15	13.4	11.3	15.3	0.00045	1.62	LV	CELLSTATES	vCM1.3	control_PVneg	7	18
PPP1R16A	1.09	0.0445	0.321	0.24	5.75	12.1	0.00144	1.35	LV	CELLSTATES	vCM1.3	control_PVneg	7	18
RAD23A	1.08	0.0103	0.233	0.151	5.3	19.4	0.000111	1.99	LV	CELLSTATES	vCM1.3	control_PVneg	7	18
TOM1	1.08	0.0466	0.34	0.294	5.85	11.9	0.00158	1.33	LV	CELLSTATES	vCM1.3	control_PVneg	7	18
CCDC9B	1.07	0.047	0.236	0.158	5.36	11.8	0.00162	1.33	LV	CELLSTATES	vCM1.3	control_PVneg	7	18
BLVRB	1.06	0.0428	0.221	0.181	5.23	12.4	0.00132	1.37	LV	CELLSTATES	vCM1.3	control_PVneg	7	18
PPARGC1B	1.06	0.0228	1.44	1.08	7.84	15.7	0.000385	1.64	LV	CELLSTATES	vCM1.3	control_PVneg	7	18
SUGP2	1.02	0.0483	0.28	0.348	5.58	11.7	0.00173	1.32	LV	CELLSTATES	vCM1.3	control_PVneg	7	18
CLASRP	1	0.0228	0.32	0.276	5.78	15.6	0.000393	1.64	LV	CELLSTATES	vCM1.3	control_PVneg	7	18
ZNF76	1	0.034	0.415	0.421	6.18	13.4	0.000891	1.47	LV	CELLSTATES	vCM1.3	control_PVneg	7	18
RBFOX1	0.987	0.0483	4.06	4.56	9.45	11.7	0.00174	1.32	LV	CELLSTATES	vCM1.3	control_PVneg	7	18
DNAJC16	0.981	0.0282	0.158	0.178	4.82	14.3	0.00064	1.55	LV	CELLSTATES	vCM1.3	control_PVneg	7	18
NDUFAB1	0.98	0.0436	0.271	0.291	5.58	12.3	0.00137	1.36	LV	CELLSTATES	vCM1.3	control_PVneg	7	18
GYS1	0.976	0.0192	0.382	0.325	5.97	16.5	0.000295	1.72	LV	CELLSTATES	vCM1.3	control_PVneg	7	18
NMT1	0.97	0.024	0.483	0.38	6.33	15.3	0.00045	1.62	LV	CELLSTATES	vCM1.3	control_PVneg	7	18
SNRNP70	0.961	0.0253	0.529	0.712	6.56	15	0.000497	1.6	LV	CELLSTATES	vCM1.3	control_PVneg	7	18
NDUFV1	0.948	0.0367	0.61	0.573	6.7	13.1	0.001	1.44	LV	CELLSTATES	vCM1.3	control_PVneg	7	18
RHOT1	0.947	0.00521	0.897	1.07	7.27	22.7	3.92e-05	2.28	LV	CELLSTATES	vCM1.3	control_PVneg	7	18
GAS2	0.944	0.043	1.78	1.56	8.21	12.4	0.00133	1.37	LV	CELLSTATES	vCM1.3	control_PVneg	7	18
MYO9B	0.907	0.0471	0.3	0.247	5.69	11.8	0.00164	1.33	LV	CELLSTATES	vCM1.3	control_PVneg	7	18
VPS35	0.902	0.0464	0.356	0.348	5.95	12	0.00154	1.33	LV	CELLSTATES	vCM1.3	control_PVneg	7	18
RSU1	0.897	0.0279	0.504	0.468	6.41	14.4	0.000627	1.55	LV	CELLSTATES	vCM1.3	control_PVneg	7	18
UPF2	0.874	0.021	0.422	0.527	6.22	16	0.000346	1.68	LV	CELLSTATES	vCM1.3	control_PVneg	7	18
DCP1A	0.873	0.0339	0.52	0.6	6.49	13.4	0.00088	1.47	LV	CELLSTATES	vCM1.3	control_PVneg	7	18
GGT7	0.871	0.0451	0.74	0.658	6.94	12.1	0.00148	1.35	LV	CELLSTATES	vCM1.3	control_PVneg	7	18
ARHGEF3	0.857	0.0436	0.478	0.567	6.39	12.3	0.00137	1.36	LV	CELLSTATES	vCM1.3	control_PVneg	7	18
XRCC6	0.842	0.0464	0.336	0.277	5.8	12	0.00155	1.33	LV	CELLSTATES	vCM1.3	control_PVneg	7	18
ZNF566	0.838	0.0471	0.194	0.192	5.06	11.8	0.00164	1.33	LV	CELLSTATES	vCM1.3	control_PVneg	7	18
TRNAU1AP	0.828	0.0464	0.202	0.275	5.19	12	0.00155	1.33	LV	CELLSTATES	vCM1.3	control_PVneg	7	18
CIRBP	0.814	0.0184	0.589	0.588	6.66	16.7	0.000273	1.73	LV	CELLSTATES	vCM1.3	control_PVneg	7	18
MICAL3	0.784	0.0486	2.15	2.37	8.47	11.6	0.00179	1.31	LV	CELLSTATES	vCM1.3	control_PVneg	7	18
PHF20	0.748	0.0268	0.604	0.644	6.68	14.7	0.00056	1.57	LV	CELLSTATES	vCM1.3	control_PVneg	7	18
SRSF4	0.748	0.0475	0.823	0.752	7.12	11.8	0.00167	1.32	LV	CELLSTATES	vCM1.3	control_PVneg	7	18
AKAP9	0.746	0.049	2.58	2.95	8.81	11.5	0.00183	1.31	LV	CELLSTATES	vCM1.3	control_PVneg	7	18

## Sheet: control_RBM20
Gene	logFC	FDR	mean_exp_control	mean_exp_genotype	logCPM	F	PValue	FDR_plot	Region	annotation_level	cell_state	comparison	Observations_genotype	Observations_reference
HSPA6	9.83	0.00764	0.0228	0.00172	1.15	21.6	5.28e-05	2.12	LV	CELLSTATES	vCM1.3	control_RBM20	8	18
GRXCR2	4.27	0.00555	1.08	0.0806	7.25	23.3	3.14e-05	2.26	LV	CELLSTATES	vCM1.3	control_RBM20	8	18
CCL2	4.22	0.0426	0.0271	0.00324	2.35	13	0.00101	1.37	LV	CELLSTATES	vCM1.3	control_RBM20	8	18
GPC5-AS1	3.72	0.0192	0.0219	0.00669	1.96	16.9	0.000248	1.72	LV	CELLSTATES	vCM1.3	control_RBM20	8	18
CASC9	3.24	0.0139	0.0131	0.000877	1.56	18.4	0.000149	1.86	LV	CELLSTATES	vCM1.3	control_RBM20	8	18
GMEB1	3.14	0.00981	0.308	0.125	5.71	20.1	8.56e-05	2.01	LV	CELLSTATES	vCM1.3	control_RBM20	8	18
RALYL	2.99	0.001	2.17	0.55	8.31	34.6	1.38e-06	3	LV	CELLSTATES	vCM1.3	control_RBM20	8	18
TSPEAR	2.98	0.00547	0.133	0.023	4.27	23.3	3.06e-05	2.26	LV	CELLSTATES	vCM1.3	control_RBM20	8	18
KRTAP10-4	2.86	0.0331	0.0346	0.014	2.56	14.2	0.000652	1.48	LV	CELLSTATES	vCM1.3	control_RBM20	8	18
AC107068.2	2.81	0.0104	2.88	0.967	8.81	19.6	9.84e-05	1.98	LV	CELLSTATES	vCM1.3	control_RBM20	8	18
TOX	2.76	0.0104	0.155	0.0326	4.67	19.7	9.63e-05	1.98	LV	CELLSTATES	vCM1.3	control_RBM20	8	18
AL591543.1	2.74	0.0168	0.103	0.0158	3.89	17.5	0.000202	1.77	LV	CELLSTATES	vCM1.3	control_RBM20	8	18
CNTN2	2.66	0.0382	0.0161	0.0205	1.77	13.4	0.000883	1.42	LV	CELLSTATES	vCM1.3	control_RBM20	8	18
WDR62	2.59	0.0197	0.0461	0.0235	3.07	16.7	0.000261	1.71	LV	CELLSTATES	vCM1.3	control_RBM20	8	18
PHACTR3	2.48	0.00395	0.147	0.049	4.56	25.6	1.59e-05	2.4	LV	CELLSTATES	vCM1.3	control_RBM20	8	18
AL390728.6	2.47	0.0297	0.017	0.0141	1.81	14.7	0.000534	1.53	LV	CELLSTATES	vCM1.3	control_RBM20	8	18
AL451069.1	2.47	0.00498	0.19	0.0763	4.88	24	2.55e-05	2.3	LV	CELLSTATES	vCM1.3	control_RBM20	8	18
MYT1L	2.39	0.0473	0.0844	0.0424	3.2	12.5	0.00124	1.33	LV	CELLSTATES	vCM1.3	control_RBM20	8	18
G0S2	2.22	0.0141	0.372	0.134	5.82	18.3	0.000156	1.85	LV	CELLSTATES	vCM1.3	control_RBM20	8	18
GEM	2.22	0.0226	0.335	0.169	5.62	16	0.000342	1.65	LV	CELLSTATES	vCM1.3	control_RBM20	8	18
PRELID2	2.21	0.0269	2.2	0.601	8.31	15.2	0.000452	1.57	LV	CELLSTATES	vCM1.3	control_RBM20	8	18
GALNTL6	2.17	0.00578	0.199	0.116	5.03	23	3.41e-05	2.24	LV	CELLSTATES	vCM1.3	control_RBM20	8	18
GPC5	2.17	0.0126	2.42	1.21	8.39	18.8	0.00013	1.9	LV	CELLSTATES	vCM1.3	control_RBM20	8	18
ARHGEF39	2.07	0.0388	0.0141	0.00394	1.62	13.3	0.000905	1.41	LV	CELLSTATES	vCM1.3	control_RBM20	8	18
LINC01703	2.07	0.0449	0.0175	0.00522	1.89	12.8	0.0011	1.35	LV	CELLSTATES	vCM1.3	control_RBM20	8	18
COL15A1	2.02	0.0468	0.0482	0.0257	3.12	12.5	0.00121	1.33	LV	CELLSTATES	vCM1.3	control_RBM20	8	18
AQP4	2.01	0.0469	0.0278	0.0123	2.43	12.5	0.00122	1.33	LV	CELLSTATES	vCM1.3	control_RBM20	8	18
CFTR	2	0.0264	0.0443	0.0309	3.04	15.3	0.000439	1.58	LV	CELLSTATES	vCM1.3	control_RBM20	8	18
NGF	1.98	0.0369	0.0548	0.0481	3.07	13.6	0.0008	1.43	LV	CELLSTATES	vCM1.3	control_RBM20	8	18
AC024230.1	1.96	0.0261	0.0538	0.0535	3.3	15.3	0.000431	1.58	LV	CELLSTATES	vCM1.3	control_RBM20	8	18
COL25A1	1.95	0.0353	0.189	0.11	4.87	13.9	0.000734	1.45	LV	CELLSTATES	vCM1.3	control_RBM20	8	18
AL845331.2	1.87	0.0227	0.399	0.194	6.02	15.9	0.000346	1.64	LV	CELLSTATES	vCM1.3	control_RBM20	8	18
RNF125	1.86	0.0254	0.0587	0.0481	3.4	15.4	0.000416	1.6	LV	CELLSTATES	vCM1.3	control_RBM20	8	18
BDNF	1.82	0.0343	0.444	0.265	6.06	14	0.000694	1.46	LV	CELLSTATES	vCM1.3	control_RBM20	8	18
PLN	1.81	0.0474	2.94	1.55	8.89	12.5	0.00125	1.32	LV	CELLSTATES	vCM1.3	control_RBM20	8	18
LINC01807	1.78	0.0099	0.065	0.0257	3.39	20	8.7e-05	2	LV	CELLSTATES	vCM1.3	control_RBM20	8	18
EXPH5	1.74	0.0315	0.061	0.0435	3.41	14.5	0.000589	1.5	LV	CELLSTATES	vCM1.3	control_RBM20	8	18
LRP1	1.7	0.00804	0.152	0.0858	4.65	21.1	6.19e-05	2.09	LV	CELLSTATES	vCM1.3	control_RBM20	8	18
LRRTM4	1.7	0.0354	0.227	0.101	5.08	13.8	0.000741	1.45	LV	CELLSTATES	vCM1.3	control_RBM20	8	18
MVB12A	1.67	0.0154	0.0347	0.0186	2.67	17.9	0.000174	1.81	LV	CELLSTATES	vCM1.3	control_RBM20	8	18
LSAMP	1.64	0.0132	0.458	0.287	6.08	18.6	0.000138	1.88	LV	CELLSTATES	vCM1.3	control_RBM20	8	18
GJA1	1.56	0.0103	0.278	0.114	5.41	19.8	9.29e-05	1.99	LV	CELLSTATES	vCM1.3	control_RBM20	8	18
AC022034.2	1.55	0.00175	2.26	1.4	8.38	30.4	4.12e-06	2.76	LV	CELLSTATES	vCM1.3	control_RBM20	8	18
AP003181.1	1.54	0.0104	0.0846	0.041	3.81	19.7	9.58e-05	1.98	LV	CELLSTATES	vCM1.3	control_RBM20	8	18
CREB3	1.53	0.0139	0.0407	0.0218	2.87	18.3	0.000152	1.86	LV	CELLSTATES	vCM1.3	control_RBM20	8	18
IDH2	1.53	0.00235	0.848	0.468	7.02	28.7	6.5e-06	2.63	LV	CELLSTATES	vCM1.3	control_RBM20	8	18
POLA2	1.51	0.0276	0.0457	0.0332	2.97	15.1	0.000474	1.56	LV	CELLSTATES	vCM1.3	control_RBM20	8	18
PAWR	1.5	0.00918	0.143	0.0782	4.49	20.4	7.69e-05	2.04	LV	CELLSTATES	vCM1.3	control_RBM20	8	18
GPC6	1.48	0.00796	0.229	0.183	5.23	21.2	5.98e-05	2.1	LV	CELLSTATES	vCM1.3	control_RBM20	8	18
PDE4B	1.48	0.0219	0.3	0.204	5.58	16.2	0.000317	1.66	LV	CELLSTATES	vCM1.3	control_RBM20	8	18
TLL2	1.46	0.0203	0.18	0.12	4.81	16.6	0.000273	1.69	LV	CELLSTATES	vCM1.3	control_RBM20	8	18
AL137779.1	1.45	0.0459	0.0462	0.0204	2.95	12.7	0.00116	1.34	LV	CELLSTATES	vCM1.3	control_RBM20	8	18
UGDH	1.42	0.0468	0.0473	0.0802	3.07	12.6	0.0012	1.33	LV	CELLSTATES	vCM1.3	control_RBM20	8	18
DNASE1L1	1.4	0.00796	0.131	0.0644	4.35	21.2	5.89e-05	2.1	LV	CELLSTATES	vCM1.3	control_RBM20	8	18
RAB26	1.39	0.0105	0.0476	0.0517	3.09	19.6	0.000101	1.98	LV	CELLSTATES	vCM1.3	control_RBM20	8	18
FGF12	1.37	0.0468	27	15.3	12	12.5	0.00122	1.33	LV	CELLSTATES	vCM1.3	control_RBM20	8	18
MON1A	1.35	0.0331	0.0318	0.0432	2.53	14.2	0.000648	1.48	LV	CELLSTATES	vCM1.3	control_RBM20	8	18
BEST3	1.32	0.0249	0.0692	0.0353	3.5	15.5	0.000406	1.6	LV	CELLSTATES	vCM1.3	control_RBM20	8	18
AL355596.1	1.27	0.0214	0.183	0.128	4.91	16.3	0.000302	1.67	LV	CELLSTATES	vCM1.3	control_RBM20	8	18
TMEM143	1.27	0.0208	0.174	0.124	4.86	16.5	0.000281	1.68	LV	CELLSTATES	vCM1.3	control_RBM20	8	18
PDE4A	1.26	0.0245	0.0917	0.0579	3.9	15.6	0.000394	1.61	LV	CELLSTATES	vCM1.3	control_RBM20	8	18
ABCB9	1.25	0.00547	0.0988	0.141	4.04	23.4	3.02e-05	2.26	LV	CELLSTATES	vCM1.3	control_RBM20	8	18
FP325318.1	1.24	0.0348	0.142	0.121	4.51	13.9	0.00072	1.46	LV	CELLSTATES	vCM1.3	control_RBM20	8	18
AC087071.2	1.23	0.0217	0.109	0.0967	4.14	16.3	0.000307	1.66	LV	CELLSTATES	vCM1.3	control_RBM20	8	18
PPP1R1C	1.23	0.0218	1.21	0.696	7.51	16.2	0.000314	1.66	LV	CELLSTATES	vCM1.3	control_RBM20	8	18
CNN2	1.22	0.0382	0.154	0.0808	4.6	13.5	0.000859	1.42	LV	CELLSTATES	vCM1.3	control_RBM20	8	18
FRMD4A	1.21	0.0103	0.496	0.376	6.31	19.8	9.35e-05	1.99	LV	CELLSTATES	vCM1.3	control_RBM20	8	18
FSD2	1.21	0.0373	1.83	1.12	8.15	13.6	0.000821	1.43	LV	CELLSTATES	vCM1.3	control_RBM20	8	18
MYO1E	1.21	0.019	0.317	0.265	5.64	17	0.000241	1.72	LV	CELLSTATES	vCM1.3	control_RBM20	8	18
AC025034.1	1.11	0.0382	0.0517	0.0416	3.17	13.4	0.000876	1.42	LV	CELLSTATES	vCM1.3	control_RBM20	8	18
KIAA1257	1.1	0.0347	0.11	0.124	4.24	14	0.000709	1.46	LV	CELLSTATES	vCM1.3	control_RBM20	8	18
AQP7	1.07	0.0457	1.64	1.42	8.05	12.7	0.00114	1.34	LV	CELLSTATES	vCM1.3	control_RBM20	8	18
HRH2	1.07	0.0413	0.347	0.269	5.77	13.1	0.00098	1.38	LV	CELLSTATES	vCM1.3	control_RBM20	8	18
PKNOX2	1.04	0.0459	0.0705	0.0543	3.55	12.7	0.00116	1.34	LV	CELLSTATES	vCM1.3	control_RBM20	8	18
DMPK	1.02	0.0288	0.299	0.278	5.62	14.9	0.000502	1.54	LV	CELLSTATES	vCM1.3	control_RBM20	8	18
GPI	1.02	0.0385	0.986	0.915	7.37	13.3	0.000894	1.41	LV	CELLSTATES	vCM1.3	control_RBM20	8	18
MYH7	1.02	0.0214	5.59	5.02	9.78	16.3	0.0003	1.67	LV	CELLSTATES	vCM1.3	control_RBM20	8	18
AP1S2	1.01	0.0246	0.557	0.554	6.51	15.5	0.000399	1.61	LV	CELLSTATES	vCM1.3	control_RBM20	8	18
ATP2B4	1	0.0369	1.43	1.29	7.76	13.7	0.000793	1.43	LV	CELLSTATES	vCM1.3	control_RBM20	8	18
COMTD1	0.999	0.0442	0.158	0.109	4.66	12.9	0.00108	1.35	LV	CELLSTATES	vCM1.3	control_RBM20	8	18
LINC02334	0.997	0.0139	0.702	0.595	6.81	18.4	0.00015	1.86	LV	CELLSTATES	vCM1.3	control_RBM20	8	18
ARID3A	0.988	0.0369	0.117	0.158	4.4	13.7	0.000788	1.43	LV	CELLSTATES	vCM1.3	control_RBM20	8	18
RPL3L	0.979	0.0115	0.857	0.807	7.15	19.2	0.000115	1.94	LV	CELLSTATES	vCM1.3	control_RBM20	8	18
SCYL1	0.966	0.0132	0.0941	0.084	3.96	18.6	0.000138	1.88	LV	CELLSTATES	vCM1.3	control_RBM20	8	18
B4GALNT3	0.965	0.0286	1.13	1.04	7.51	14.9	0.000495	1.54	LV	CELLSTATES	vCM1.3	control_RBM20	8	18
CEP128	0.965	0.00796	0.129	0.14	4.46	21.2	5.94e-05	2.1	LV	CELLSTATES	vCM1.3	control_RBM20	8	18
SNRPG	0.957	0.0166	0.121	0.0926	4.37	17.5	0.000198	1.78	LV	CELLSTATES	vCM1.3	control_RBM20	8	18
SCPEP1	0.955	0.0267	0.599	0.533	6.62	15.2	0.000447	1.57	LV	CELLSTATES	vCM1.3	control_RBM20	8	18
SMYD1	0.953	0.0466	1.83	1.47	8.17	12.6	0.00119	1.33	LV	CELLSTATES	vCM1.3	control_RBM20	8	18
NRP1	0.949	0.0219	1.96	1.55	8.3	16.2	0.000319	1.66	LV	CELLSTATES	vCM1.3	control_RBM20	8	18
GCLM	0.945	0.0347	0.137	0.146	4.54	13.9	0.000715	1.46	LV	CELLSTATES	vCM1.3	control_RBM20	8	18
MAPKAPK3	0.944	0.00918	0.274	0.304	5.51	20.3	7.84e-05	2.04	LV	CELLSTATES	vCM1.3	control_RBM20	8	18
ZNF565	0.943	0.0382	0.837	0.702	7.08	13.5	0.000849	1.42	LV	CELLSTATES	vCM1.3	control_RBM20	8	18
TEX2	0.939	0.0111	0.429	0.281	6.05	19.3	0.000109	1.95	LV	CELLSTATES	vCM1.3	control_RBM20	8	18
FAM136A	0.918	0.0406	0.0632	0.0693	3.47	13.2	0.000954	1.39	LV	CELLSTATES	vCM1.3	control_RBM20	8	18
SFI1	0.912	0.019	0.0929	0.11	4.02	17	0.000239	1.72	LV	CELLSTATES	vCM1.3	control_RBM20	8	18
WWOX	0.895	0.0382	2.11	1.8	8.39	13.5	0.000857	1.42	LV	CELLSTATES	vCM1.3	control_RBM20	8	18
RSU1	0.88	0.00847	0.504	0.417	6.33	20.7	6.98e-05	2.07	LV	CELLSTATES	vCM1.3	control_RBM20	8	18
ITFG2	0.861	0.00796	0.344	0.316	5.82	21.4	5.57e-05	2.1	LV	CELLSTATES	vCM1.3	control_RBM20	8	18
APEX1	0.816	0.0273	0.205	0.197	5.1	15.1	0.000464	1.56	LV	CELLSTATES	vCM1.3	control_RBM20	8	18
ZNF76	0.807	0.0331	0.415	0.375	6.1	14.2	0.000651	1.48	LV	CELLSTATES	vCM1.3	control_RBM20	8	18
RBM4B	0.799	0.0474	0.38	0.347	5.94	12.5	0.00124	1.32	LV	CELLSTATES	vCM1.3	control_RBM20	8	18
CLIC5	0.785	0.0317	1.73	1.6	8.12	14.4	0.000598	1.5	LV	CELLSTATES	vCM1.3	control_RBM20	8	18
ZBTB43	0.778	0.00796	0.807	0.765	7.02	21.4	5.65e-05	2.1	LV	CELLSTATES	vCM1.3	control_RBM20	8	18
GNAI3	0.757	0.0296	0.442	0.441	6.13	14.8	0.000531	1.53	LV	CELLSTATES	vCM1.3	control_RBM20	8	18
GTF2IRD2B	0.732	0.0406	0.378	0.388	6.01	13.2	0.000955	1.39	LV	CELLSTATES	vCM1.3	control_RBM20	8	18
MRPL48	0.724	0.0322	0.146	0.16	4.65	14.4	0.000614	1.49	LV	CELLSTATES	vCM1.3	control_RBM20	8	18
EMC3	0.711	0.0237	0.276	0.318	5.54	15.7	0.000377	1.62	LV	CELLSTATES	vCM1.3	control_RBM20	8	18
PGM1	0.706	0.019	0.867	0.83	7.12	17	0.000239	1.72	LV	CELLSTATES	vCM1.3	control_RBM20	8	18
ESRRA	0.701	0.0357	0.518	0.507	6.44	13.8	0.000755	1.45	LV	CELLSTATES	vCM1.3	control_RBM20	8	18
AC097376.2	0.691	0.0278	0.42	0.553	6.15	15	0.00048	1.56	LV	CELLSTATES	vCM1.3	control_RBM20	8	18
TRNAU1AP	0.642	0.0382	0.202	0.282	5.15	13.4	0.000876	1.42	LV	CELLSTATES	vCM1.3	control_RBM20	8	18

## Sheet: control_TTN
Gene	logFC	FDR	mean_exp_control	mean_exp_genotype	logCPM	F	PValue	FDR_plot	Region	annotation_level	cell_state	comparison	Observations_genotype	Observations_reference
HSPA6	8.18	0.00307	0.0228	0.000597	1.08	23.6	2.15e-05	2.51	LV	CELLSTATES	vCM1.3	control_TTN	12	18
PLA2G2A	4.92	0.0304	0.059	0.00269	3.26	11.9	0.00142	1.52	LV	CELLSTATES	vCM1.3	control_TTN	12	18
SERPINE1	4.39	0.011	0.153	0.00999	3.63	16.8	0.000218	1.96	LV	CELLSTATES	vCM1.3	control_TTN	12	18
CCL2	4.19	0.00827	0.0271	0.00119	2.21	18.2	0.000131	2.08	LV	CELLSTATES	vCM1.3	control_TTN	12	18
FOS	4.05	0.0322	0.125	0.0191	4.14	11.6	0.00157	1.49	LV	CELLSTATES	vCM1.3	control_TTN	12	18
SOCS3	3.95	0.00576	0.0134	0.00557	1.31	20.2	6.56e-05	2.24	LV	CELLSTATES	vCM1.3	control_TTN	12	18
NR4A3	3.9	0.0232	0.352	0.0421	5.42	13.1	0.000891	1.64	LV	CELLSTATES	vCM1.3	control_TTN	12	18
RPS17	3.75	0.0312	0.0263	0.00969	2.25	11.8	0.00149	1.51	LV	CELLSTATES	vCM1.3	control_TTN	12	18
AC103591.3	3.49	0.0198	0.0217	0.00649	2.05	13.8	0.000657	1.7	LV	CELLSTATES	vCM1.3	control_TTN	12	18
HIST2H2BE	3.33	0.0166	0.137	0.0331	4.36	14.7	0.00047	1.78	LV	CELLSTATES	vCM1.3	control_TTN	12	18
BHLHE40	3.16	0.0156	0.113	0.0248	4.06	15	0.000413	1.81	LV	CELLSTATES	vCM1.3	control_TTN	12	18
HSPB1	3.15	0.0159	1.19	0.349	7.44	15	0.000425	1.8	LV	CELLSTATES	vCM1.3	control_TTN	12	18
UQCR11	2.92	0.0427	0.0202	0.00986	2.09	10.5	0.00249	1.37	LV	CELLSTATES	vCM1.3	control_TTN	12	18
NR4A1	2.87	0.0318	0.527	0.137	6.12	11.7	0.00153	1.5	LV	CELLSTATES	vCM1.3	control_TTN	12	18
TM4SF1-AS1	2.87	0.0205	0.0671	0.0227	3.52	13.6	0.00072	1.69	LV	CELLSTATES	vCM1.3	control_TTN	12	18
GEM	2.86	0.000246	0.335	0.0858	5.39	39.9	2.27e-07	3.61	LV	CELLSTATES	vCM1.3	control_TTN	12	18
TM4SF1	2.74	0.0312	0.0236	0.00705	2.06	11.8	0.00148	1.51	LV	CELLSTATES	vCM1.3	control_TTN	12	18
AC108134.2	2.72	0.0437	0.0236	0.00984	1.69	10.4	0.00262	1.36	LV	CELLSTATES	vCM1.3	control_TTN	12	18
LRRC10	2.67	0.00459	0.0569	0.0217	3.12	21.5	4.31e-05	2.34	LV	CELLSTATES	vCM1.3	control_TTN	12	18
GMEB1	2.65	0.00266	0.308	0.131	5.58	24.6	1.58e-05	2.57	LV	CELLSTATES	vCM1.3	control_TTN	12	18
B4GALNT2	2.62	0.0136	0.028	0.0236	2.38	15.7	0.000327	1.87	LV	CELLSTATES	vCM1.3	control_TTN	12	18
HPN-AS1	2.48	0.0121	0.0139	0.00753	1.59	16.3	0.000259	1.92	LV	CELLSTATES	vCM1.3	control_TTN	12	18
MCTP2	2.43	0.00458	0.217	0.0556	4.77	21.5	4.27e-05	2.34	LV	CELLSTATES	vCM1.3	control_TTN	12	18
CNN1	2.4	0.047	0.134	0.0472	4.27	10	0.00306	1.33	LV	CELLSTATES	vCM1.3	control_TTN	12	18
HSPA1B	2.37	0.0273	0.0525	0.0236	3.09	12.3	0.00118	1.56	LV	CELLSTATES	vCM1.3	control_TTN	12	18
H1F0	2.35	0.017	0.082	0.0321	3.62	14.6	0.000488	1.77	LV	CELLSTATES	vCM1.3	control_TTN	12	18
PPP1R3C	2.33	0.00765	1.09	0.545	7.32	18.7	0.00011	2.12	LV	CELLSTATES	vCM1.3	control_TTN	12	18
EHD2	2.31	0.0447	0.0146	0.00335	1.57	10.3	0.00277	1.35	LV	CELLSTATES	vCM1.3	control_TTN	12	18
DUSP1	2.26	0.0196	0.611	0.262	6.46	13.9	0.00064	1.71	LV	CELLSTATES	vCM1.3	control_TTN	12	18
TIMP1	2.25	0.0451	0.0916	0.0239	3.72	10.2	0.00283	1.35	LV	CELLSTATES	vCM1.3	control_TTN	12	18
ACTB	2.22	0.00495	1.63	0.668	7.82	21.1	4.93e-05	2.31	LV	CELLSTATES	vCM1.3	control_TTN	12	18
AC007099.1	2.21	0.0338	0.0136	0.00944	1.59	11.5	0.00169	1.47	LV	CELLSTATES	vCM1.3	control_TTN	12	18
CLNK	2.21	0.0206	0.175	0.0867	4.81	13.6	0.000731	1.69	LV	CELLSTATES	vCM1.3	control_TTN	12	18
GRK5	2.21	0.00727	0.749	0.416	6.64	19	9.91e-05	2.14	LV	CELLSTATES	vCM1.3	control_TTN	12	18
MIR4458HG	2.2	0.0136	0.0836	0.0465	3.82	15.7	0.000328	1.87	LV	CELLSTATES	vCM1.3	control_TTN	12	18
RABAC1	2.15	0.0163	0.0437	0.0338	2.9	14.8	0.000449	1.79	LV	CELLSTATES	vCM1.3	control_TTN	12	18
GADD45B	2.1	0.0486	0.209	0.11	5.04	9.88	0.00327	1.31	LV	CELLSTATES	vCM1.3	control_TTN	12	18
MYT1L	2.1	0.0205	0.0844	0.0259	3.1	13.6	0.000715	1.69	LV	CELLSTATES	vCM1.3	control_TTN	12	18
SYT12	2.1	0.027	0.0129	0.00272	1.45	12.4	0.00116	1.57	LV	CELLSTATES	vCM1.3	control_TTN	12	18
ZNF574	2.07	0.0168	0.0125	0.00282	1.41	14.7	0.000478	1.77	LV	CELLSTATES	vCM1.3	control_TTN	12	18
ATP2C2	2.06	0.0176	0.0639	0.0347	3.42	14.5	0.000515	1.75	LV	CELLSTATES	vCM1.3	control_TTN	12	18
TESC	2.05	0.00253	0.291	0.141	5.28	25.1	1.36e-05	2.6	LV	CELLSTATES	vCM1.3	control_TTN	12	18
FABP4	2	0.0447	0.0436	0.0292	2.98	10.3	0.00277	1.35	LV	CELLSTATES	vCM1.3	control_TTN	12	18
ETNPPL	1.99	0.0193	0.0334	0.0113	2.44	14	0.000618	1.72	LV	CELLSTATES	vCM1.3	control_TTN	12	18
ADAM12	1.98	0.0111	0.218	0.127	5.11	16.7	0.000223	1.96	LV	CELLSTATES	vCM1.3	control_TTN	12	18
RPL13A	1.97	0.014	0.158	0.0716	4.6	15.6	0.000342	1.85	LV	CELLSTATES	vCM1.3	control_TTN	12	18
RNF122	1.96	0.00502	0.297	0.14	5.31	21	5.1e-05	2.3	LV	CELLSTATES	vCM1.3	control_TTN	12	18
AC040169.1	1.95	0.038	0.0359	0.0146	2.49	11	0.00206	1.42	LV	CELLSTATES	vCM1.3	control_TTN	12	18
PSME2	1.93	0.0167	0.0233	0.0146	2.13	14.7	0.000473	1.78	LV	CELLSTATES	vCM1.3	control_TTN	12	18
SPDYE2	1.9	0.01	0.927	0.59	7.11	17.2	0.000188	2	LV	CELLSTATES	vCM1.3	control_TTN	12	18
FLT3	1.89	0.0121	0.0572	0.0291	3.25	16.3	0.000262	1.92	LV	CELLSTATES	vCM1.3	control_TTN	12	18
NKX2-5	1.89	0.00253	0.247	0.114	5.15	25	1.39e-05	2.6	LV	CELLSTATES	vCM1.3	control_TTN	12	18
AL442647.1	1.87	0.0243	0.0424	0.0304	2.84	12.8	0.000984	1.61	LV	CELLSTATES	vCM1.3	control_TTN	12	18
JUNB	1.86	0.0384	0.2	0.102	4.91	10.9	0.00211	1.42	LV	CELLSTATES	vCM1.3	control_TTN	12	18
G0S2	1.85	0.00422	0.372	0.152	5.72	21.9	3.8e-05	2.37	LV	CELLSTATES	vCM1.3	control_TTN	12	18
LINC01840	1.85	0.0381	0.0183	0.0167	1.92	11	0.00208	1.42	LV	CELLSTATES	vCM1.3	control_TTN	12	18
GATD3B	1.83	0.0292	0.0393	0.0228	2.75	12.1	0.00131	1.54	LV	CELLSTATES	vCM1.3	control_TTN	12	18
QRFPR	1.83	0.0124	0.0308	0.0144	2.44	16.1	0.000276	1.91	LV	CELLSTATES	vCM1.3	control_TTN	12	18
HIST1H2BD	1.8	0.0394	0.0804	0.0417	3.63	10.8	0.00219	1.4	LV	CELLSTATES	vCM1.3	control_TTN	12	18
ACTG1	1.79	0.000712	1.38	0.752	7.58	33.3	1.26e-06	3.15	LV	CELLSTATES	vCM1.3	control_TTN	12	18
SMTNL2	1.79	0.00974	0.0494	0.0233	3.01	17.4	0.000174	2.01	LV	CELLSTATES	vCM1.3	control_TTN	12	18
ADRB1	1.78	0.0135	0.285	0.158	5.5	15.7	0.000323	1.87	LV	CELLSTATES	vCM1.3	control_TTN	12	18
LDHA	1.77	0.00274	0.158	0.102	4.54	24.1	1.83e-05	2.56	LV	CELLSTATES	vCM1.3	control_TTN	12	18
CRIP2	1.75	0.00311	0.628	0.35	6.53	23.5	2.22e-05	2.51	LV	CELLSTATES	vCM1.3	control_TTN	12	18
NDUFA3	1.72	0.0165	0.0606	0.0442	3.39	14.7	0.000463	1.78	LV	CELLSTATES	vCM1.3	control_TTN	12	18
LRRC14B	1.71	0.044	0.0402	0.0129	2.69	10.4	0.00266	1.36	LV	CELLSTATES	vCM1.3	control_TTN	12	18
S100A16	1.69	0.00979	0.0325	0.015	2.44	17.4	0.000177	2.01	LV	CELLSTATES	vCM1.3	control_TTN	12	18
MMP15	1.68	0.00777	0.0392	0.0197	2.73	18.6	0.000115	2.11	LV	CELLSTATES	vCM1.3	control_TTN	12	18
PHACTR2-AS1	1.68	0.0196	0.0465	0.0218	2.98	13.9	0.000641	1.71	LV	CELLSTATES	vCM1.3	control_TTN	12	18
POLD2	1.68	0.0317	0.19	0.116	4.88	11.7	0.00152	1.5	LV	CELLSTATES	vCM1.3	control_TTN	12	18
RPL34	1.68	0.0172	0.14	0.0823	4.49	14.5	0.0005	1.76	LV	CELLSTATES	vCM1.3	control_TTN	12	18
CCDC179	1.67	0.0204	0.0449	0.021	2.88	13.7	0.0007	1.69	LV	CELLSTATES	vCM1.3	control_TTN	12	18
MID1IP1	1.66	0.0165	0.0664	0.0355	3.45	14.8	0.000462	1.78	LV	CELLSTATES	vCM1.3	control_TTN	12	18
AC021242.2	1.65	0.0405	0.0282	0.0102	2.4	10.7	0.00227	1.39	LV	CELLSTATES	vCM1.3	control_TTN	12	18
AL354861.2	1.65	0.0198	0.0307	0.0235	2.54	13.8	0.000658	1.7	LV	CELLSTATES	vCM1.3	control_TTN	12	18
CPS1	1.65	0.0206	0.118	0.0763	4.28	13.6	0.000727	1.69	LV	CELLSTATES	vCM1.3	control_TTN	12	18
HSPA1A	1.65	0.0499	0.311	0.198	5.53	9.77	0.00344	1.3	LV	CELLSTATES	vCM1.3	control_TTN	12	18
MLXIPL	1.64	0.0262	0.0435	0.0355	2.89	12.5	0.0011	1.58	LV	CELLSTATES	vCM1.3	control_TTN	12	18
XACT	1.64	0.0205	0.0164	0.00871	1.77	13.6	0.00072	1.69	LV	CELLSTATES	vCM1.3	control_TTN	12	18
INPP5J	1.63	0.00136	0.0575	0.0307	3.14	29.1	4.08e-06	2.87	LV	CELLSTATES	vCM1.3	control_TTN	12	18
PITPNM2	1.63	0.000712	0.414	0.262	5.89	33.2	1.29e-06	3.15	LV	CELLSTATES	vCM1.3	control_TTN	12	18
SELENOK	1.63	0.0152	0.115	0.059	4.05	15.2	0.000388	1.82	LV	CELLSTATES	vCM1.3	control_TTN	12	18
RCAN3	1.62	0.0352	0.157	0.0831	4.07	11.3	0.00182	1.45	LV	CELLSTATES	vCM1.3	control_TTN	12	18
G6PD	1.61	0.0353	0.0182	0.00789	1.86	11.2	0.00184	1.45	LV	CELLSTATES	vCM1.3	control_TTN	12	18
SNHG19	1.6	0.00871	0.0501	0.0257	3.05	18	0.000142	2.06	LV	CELLSTATES	vCM1.3	control_TTN	12	18
MRPL14	1.59	0.00534	0.1	0.0562	3.99	20.5	5.9e-05	2.27	LV	CELLSTATES	vCM1.3	control_TTN	12	18
RNF181	1.59	0.0405	0.0231	0.0128	2.2	10.7	0.00228	1.39	LV	CELLSTATES	vCM1.3	control_TTN	12	18
NRTN	1.58	0.0408	0.0162	0.0086	1.77	10.7	0.00231	1.39	LV	CELLSTATES	vCM1.3	control_TTN	12	18
AL162231.1	1.57	0.0403	0.0184	0.00987	1.88	10.8	0.00225	1.39	LV	CELLSTATES	vCM1.3	control_TTN	12	18
AP003110.1	1.57	0.0348	0.0502	0.0369	3.15	11.3	0.00178	1.46	LV	CELLSTATES	vCM1.3	control_TTN	12	18
KBTBD11	1.57	0.0264	0.0229	0.0114	2.12	12.5	0.00111	1.58	LV	CELLSTATES	vCM1.3	control_TTN	12	18
TOGARAM2	1.57	0.0213	0.722	0.611	6.71	13.4	0.000776	1.67	LV	CELLSTATES	vCM1.3	control_TTN	12	18
S100A10	1.56	0.0181	0.104	0.0738	3.97	14.3	0.000549	1.74	LV	CELLSTATES	vCM1.3	control_TTN	12	18
LRRC17	1.54	0.0475	0.02	0.00953	2.01	9.99	0.00313	1.32	LV	CELLSTATES	vCM1.3	control_TTN	12	18
LPCAT4	1.53	0.00136	0.191	0.119	4.87	29.1	4.08e-06	2.87	LV	CELLSTATES	vCM1.3	control_TTN	12	18
ENO4	1.52	0.0224	0.18	0.111	4.82	13.2	0.00085	1.65	LV	CELLSTATES	vCM1.3	control_TTN	12	18
HCFC1R1	1.52	0.0384	0.0425	0.0184	2.87	10.9	0.00211	1.42	LV	CELLSTATES	vCM1.3	control_TTN	12	18
LINC01807	1.52	0.0152	0.065	0.0386	3.34	15.2	0.000393	1.82	LV	CELLSTATES	vCM1.3	control_TTN	12	18
SHISA4	1.52	0.0353	0.0502	0.0272	3.05	11.3	0.00183	1.45	LV	CELLSTATES	vCM1.3	control_TTN	12	18
RNASE10	1.51	0.0438	0.0924	0.0983	4.01	10.4	0.00264	1.36	LV	CELLSTATES	vCM1.3	control_TTN	12	18
AC010524.1	1.49	0.0278	0.0521	0.0335	3.08	12.3	0.00122	1.56	LV	CELLSTATES	vCM1.3	control_TTN	12	18
TPM2	1.48	0.001	1.61	1.07	7.92	31.4	2.14e-06	3	LV	CELLSTATES	vCM1.3	control_TTN	12	18
PGM2L1	1.47	0.0346	0.027	0.0176	2.34	11.4	0.00175	1.46	LV	CELLSTATES	vCM1.3	control_TTN	12	18
LINC00880	1.44	0.0261	0.259	0.118	5.09	12.6	0.00109	1.58	LV	CELLSTATES	vCM1.3	control_TTN	12	18
ACMSD	1.43	0.0294	0.0486	0.0316	3.02	12	0.00134	1.53	LV	CELLSTATES	vCM1.3	control_TTN	12	18
RPL27	1.43	0.0186	0.0806	0.0639	3.77	14.1	0.000582	1.73	LV	CELLSTATES	vCM1.3	control_TTN	12	18
RUSC1	1.43	0.0268	0.0211	0.0183	2.09	12.4	0.00114	1.57	LV	CELLSTATES	vCM1.3	control_TTN	12	18
UROD	1.43	0.0119	0.0516	0.0365	3.17	16.4	0.000252	1.92	LV	CELLSTATES	vCM1.3	control_TTN	12	18
AL050403.2	1.42	0.0405	0.0211	0.0238	2.09	10.7	0.00229	1.39	LV	CELLSTATES	vCM1.3	control_TTN	12	18
C17orf78	1.42	0.0137	0.04	0.0227	2.81	15.6	0.000333	1.86	LV	CELLSTATES	vCM1.3	control_TTN	12	18
OST4	1.42	0.0477	0.0859	0.0706	3.87	9.96	0.00317	1.32	LV	CELLSTATES	vCM1.3	control_TTN	12	18
SREBF1	1.42	0.0287	0.0735	0.0511	3.52	12.1	0.00128	1.54	LV	CELLSTATES	vCM1.3	control_TTN	12	18
AC020661.3	1.41	0.0124	0.0962	0.0776	4.05	16.1	0.000281	1.91	LV	CELLSTATES	vCM1.3	control_TTN	12	18
IDH2	1.41	0.000326	0.848	0.606	6.99	38	3.67e-07	3.49	LV	CELLSTATES	vCM1.3	control_TTN	12	18
RELB	1.41	0.0223	0.0478	0.0333	2.93	13.2	0.000843	1.65	LV	CELLSTATES	vCM1.3	control_TTN	12	18
SCART1	1.41	0.0286	0.0406	0.0257	2.81	12.2	0.00127	1.54	LV	CELLSTATES	vCM1.3	control_TTN	12	18
SNRPD2	1.41	0.0374	0.0604	0.0489	3.39	11	0.002	1.43	LV	CELLSTATES	vCM1.3	control_TTN	12	18
SPDYE2B	1.41	0.0376	0.0479	0.0518	3.16	11	0.00204	1.42	LV	CELLSTATES	vCM1.3	control_TTN	12	18
AC009955.2	1.4	0.027	0.0662	0.0523	3.42	12.4	0.00115	1.57	LV	CELLSTATES	vCM1.3	control_TTN	12	18
B3GAT2	1.4	0.0496	0.215	0.17	5.2	9.8	0.0034	1.3	LV	CELLSTATES	vCM1.3	control_TTN	12	18
CEACAM19	1.4	0.00965	0.237	0.192	5.13	17.5	0.000169	2.02	LV	CELLSTATES	vCM1.3	control_TTN	12	18
DUSP13	1.4	0.033	0.0362	0.0188	2.62	11.6	0.00163	1.48	LV	CELLSTATES	vCM1.3	control_TTN	12	18
PLN	1.4	0.025	2.94	1.97	8.84	12.7	0.00102	1.6	LV	CELLSTATES	vCM1.3	control_TTN	12	18
A2M	1.37	0.0453	0.713	0.442	6.83	10.2	0.00286	1.34	LV	CELLSTATES	vCM1.3	control_TTN	12	18
CDH4	1.37	0.00471	0.064	0.0537	3.41	21.4	4.48e-05	2.33	LV	CELLSTATES	vCM1.3	control_TTN	12	18
USP39	1.37	0.0181	0.681	0.536	6.81	14.3	0.000552	1.74	LV	CELLSTATES	vCM1.3	control_TTN	12	18
NAPRT	1.36	0.0449	0.0648	0.0509	3.51	10.2	0.00281	1.35	LV	CELLSTATES	vCM1.3	control_TTN	12	18
TLL2	1.35	0.0117	0.18	0.125	4.74	16.5	0.000244	1.93	LV	CELLSTATES	vCM1.3	control_TTN	12	18
HSPB7	1.34	0.00372	2.22	1.71	8.4	22.7	2.91e-05	2.43	LV	CELLSTATES	vCM1.3	control_TTN	12	18
SBK1	1.34	0.0198	0.0853	0.0583	3.73	13.9	0.000652	1.7	LV	CELLSTATES	vCM1.3	control_TTN	12	18
CNTNAP3	1.33	0.0108	0.343	0.245	5.69	16.9	0.00021	1.97	LV	CELLSTATES	vCM1.3	control_TTN	12	18
ZNF331	1.33	0.0453	0.32	0.219	5.51	10.2	0.00285	1.34	LV	CELLSTATES	vCM1.3	control_TTN	12	18
HRH2	1.32	0.00261	0.347	0.177	5.61	24.7	1.51e-05	2.58	LV	CELLSTATES	vCM1.3	control_TTN	12	18
KLF6	1.32	0.0338	0.37	0.254	5.82	11.5	0.00168	1.47	LV	CELLSTATES	vCM1.3	control_TTN	12	18
MTA1	1.32	0.00274	0.406	0.255	5.88	24.2	1.8e-05	2.56	LV	CELLSTATES	vCM1.3	control_TTN	12	18
TMA7	1.31	0.0381	0.154	0.125	4.67	11	0.00207	1.42	LV	CELLSTATES	vCM1.3	control_TTN	12	18
CREB3L1	1.3	0.0384	0.0622	0.0304	3.33	10.9	0.00211	1.42	LV	CELLSTATES	vCM1.3	control_TTN	12	18
IDH2-DT	1.3	0.00671	0.184	0.1	4.75	19.5	8.5e-05	2.17	LV	CELLSTATES	vCM1.3	control_TTN	12	18
PACRG-AS3	1.29	0.018	0.138	0.118	4.53	14.4	0.00053	1.75	LV	CELLSTATES	vCM1.3	control_TTN	12	18
AL049569.1	1.28	0.0395	0.032	0.022	2.51	10.8	0.0022	1.4	LV	CELLSTATES	vCM1.3	control_TTN	12	18
TEAD2	1.28	0.0133	0.0604	0.0329	3.33	15.8	0.000315	1.88	LV	CELLSTATES	vCM1.3	control_TTN	12	18
CPTP	1.27	0.0425	0.0525	0.0458	3.19	10.5	0.00248	1.37	LV	CELLSTATES	vCM1.3	control_TTN	12	18
GALNTL6	1.27	0.027	0.199	0.115	4.95	12.4	0.00115	1.57	LV	CELLSTATES	vCM1.3	control_TTN	12	18
MYL3	1.27	0.0405	2	1.82	8.33	10.7	0.00229	1.39	LV	CELLSTATES	vCM1.3	control_TTN	12	18
AL031280.1	1.25	0.0233	0.0758	0.0524	3.63	13	0.000905	1.63	LV	CELLSTATES	vCM1.3	control_TTN	12	18
CHPF	1.24	0.0249	0.0526	0.0388	3.18	12.7	0.00102	1.6	LV	CELLSTATES	vCM1.3	control_TTN	12	18
CKM	1.24	0.00984	1.59	1.43	7.95	17.3	0.00018	2.01	LV	CELLSTATES	vCM1.3	control_TTN	12	18
DPAGT1	1.24	0.0448	0.0365	0.0273	2.75	10.3	0.00278	1.35	LV	CELLSTATES	vCM1.3	control_TTN	12	18
ROBO2	1.24	0.0469	0.239	0.157	5.26	10.1	0.00305	1.33	LV	CELLSTATES	vCM1.3	control_TTN	12	18
AC092287.1	1.23	0.0236	0.0283	0.0318	2.38	13	0.000927	1.63	LV	CELLSTATES	vCM1.3	control_TTN	12	18
C6orf99	1.21	0.0331	0.0423	0.0319	2.82	11.5	0.00164	1.48	LV	CELLSTATES	vCM1.3	control_TTN	12	18
NUDT4	1.21	0.0192	1.71	1.26	7.94	14	0.00061	1.72	LV	CELLSTATES	vCM1.3	control_TTN	12	18
THAP7	1.21	0.034	0.0399	0.0402	2.84	11.4	0.0017	1.47	LV	CELLSTATES	vCM1.3	control_TTN	12	18
TMEM70	1.21	0.0131	0.0591	0.0383	3.28	15.9	0.000303	1.88	LV	CELLSTATES	vCM1.3	control_TTN	12	18
AL451069.1	1.2	0.0475	0.19	0.155	4.91	9.99	0.00312	1.32	LV	CELLSTATES	vCM1.3	control_TTN	12	18
RPS27	1.2	0.0492	0.106	0.0872	4.19	9.84	0.00333	1.31	LV	CELLSTATES	vCM1.3	control_TTN	12	18
SRRM5	1.2	0.0295	0.0288	0.0276	2.42	12	0.00135	1.53	LV	CELLSTATES	vCM1.3	control_TTN	12	18
CENPT	1.19	0.0353	0.0889	0.0729	3.92	11.3	0.00183	1.45	LV	CELLSTATES	vCM1.3	control_TTN	12	18
LINC01550	1.19	0.0176	0.164	0.121	4.72	14.5	0.000515	1.75	LV	CELLSTATES	vCM1.3	control_TTN	12	18
RCC1	1.19	0.00914	0.121	0.0851	4.22	17.8	0.000152	2.04	LV	CELLSTATES	vCM1.3	control_TTN	12	18
STAT3	1.19	0.00502	1.29	1.21	7.61	21	5.07e-05	2.3	LV	CELLSTATES	vCM1.3	control_TTN	12	18
ATP5ME	1.18	0.0133	0.317	0.269	5.7	15.8	0.000308	1.88	LV	CELLSTATES	vCM1.3	control_TTN	12	18
IL17RB	1.18	0.035	0.047	0.0364	2.97	11.3	0.0018	1.46	LV	CELLSTATES	vCM1.3	control_TTN	12	18
MYL6	1.18	0.00187	1.02	0.786	7.26	27.3	7.02e-06	2.73	LV	CELLSTATES	vCM1.3	control_TTN	12	18
SPHKAP	1.18	0.00713	2.46	1.64	8.5	19.1	9.55e-05	2.15	LV	CELLSTATES	vCM1.3	control_TTN	12	18
APOBEC2	1.17	0.0146	0.247	0.157	5.26	15.4	0.000365	1.84	LV	CELLSTATES	vCM1.3	control_TTN	12	18
ENO3	1.17	0.01	0.306	0.257	5.59	17.2	0.000188	2	LV	CELLSTATES	vCM1.3	control_TTN	12	18
LINC00982	1.17	0.0386	0.118	0.0673	4.1	10.9	0.00213	1.41	LV	CELLSTATES	vCM1.3	control_TTN	12	18
PFDN6	1.17	0.0181	0.0399	0.0366	2.89	14.3	0.000543	1.74	LV	CELLSTATES	vCM1.3	control_TTN	12	18
SELENOM	1.17	0.0475	0.131	0.0941	4.33	9.97	0.00315	1.32	LV	CELLSTATES	vCM1.3	control_TTN	12	18
SYNM	1.17	0.0279	0.499	0.352	6.11	12.3	0.00122	1.55	LV	CELLSTATES	vCM1.3	control_TTN	12	18
ABCA7	1.16	0.0156	0.0435	0.0373	2.95	15.1	0.00041	1.81	LV	CELLSTATES	vCM1.3	control_TTN	12	18
CD63	1.16	0.016	0.229	0.183	5.15	14.9	0.000432	1.8	LV	CELLSTATES	vCM1.3	control_TTN	12	18
RHOT2	1.16	0.00514	0.511	0.502	6.42	20.9	5.28e-05	2.29	LV	CELLSTATES	vCM1.3	control_TTN	12	18
RTL8C	1.16	0.0117	0.139	0.109	4.52	16.5	0.000245	1.93	LV	CELLSTATES	vCM1.3	control_TTN	12	18
SPACA6	1.16	0.0163	0.0828	0.0521	3.71	14.8	0.000456	1.79	LV	CELLSTATES	vCM1.3	control_TTN	12	18
MSRB1	1.15	0.0375	0.0374	0.0359	2.8	11	0.00202	1.43	LV	CELLSTATES	vCM1.3	control_TTN	12	18
AC022146.2	1.14	0.00274	0.308	0.223	5.54	24.2	1.82e-05	2.56	LV	CELLSTATES	vCM1.3	control_TTN	12	18
AC136604.2	1.14	0.0287	0.131	0.116	4.51	12.1	0.00128	1.54	LV	CELLSTATES	vCM1.3	control_TTN	12	18
DNAJB1	1.14	0.0124	0.0819	0.0664	3.76	16.1	0.000277	1.91	LV	CELLSTATES	vCM1.3	control_TTN	12	18
LMNA	1.14	0.00794	0.467	0.392	6.15	18.4	0.000122	2.1	LV	CELLSTATES	vCM1.3	control_TTN	12	18
RPL21	1.14	0.0172	0.173	0.14	4.82	14.6	0.000497	1.77	LV	CELLSTATES	vCM1.3	control_TTN	12	18
TOB1	1.14	0.0238	0.196	0.145	4.94	12.9	0.000954	1.62	LV	CELLSTATES	vCM1.3	control_TTN	12	18
TSLP	1.14	0.0432	0.0407	0.0373	2.86	10.4	0.00258	1.36	LV	CELLSTATES	vCM1.3	control_TTN	12	18
ABCB9	1.13	0.01	0.0988	0.0733	3.91	17.2	0.000188	2	LV	CELLSTATES	vCM1.3	control_TTN	12	18
GPS2	1.13	0.0235	0.0553	0.057	3.29	13	0.000921	1.63	LV	CELLSTATES	vCM1.3	control_TTN	12	18
TCEA2	1.13	0.0236	0.0586	0.0415	3.35	12.9	0.00093	1.63	LV	CELLSTATES	vCM1.3	control_TTN	12	18
PTMA	1.12	0.00559	0.182	0.139	4.85	20.3	6.29e-05	2.25	LV	CELLSTATES	vCM1.3	control_TTN	12	18
RPLP2	1.12	0.0196	0.179	0.144	4.84	13.9	0.000642	1.71	LV	CELLSTATES	vCM1.3	control_TTN	12	18
SMPD1	1.12	0.0283	0.0502	0.0445	3.17	12.2	0.00125	1.55	LV	CELLSTATES	vCM1.3	control_TTN	12	18
AC034195.1	1.11	0.0168	0.12	0.101	4.27	14.6	0.00048	1.77	LV	CELLSTATES	vCM1.3	control_TTN	12	18
AC008079.2	1.1	0.0262	0.138	0.0836	4.35	12.5	0.0011	1.58	LV	CELLSTATES	vCM1.3	control_TTN	12	18
AC104463.2	1.1	0.0442	0.0669	0.0506	3.49	10.3	0.0027	1.35	LV	CELLSTATES	vCM1.3	control_TTN	12	18
BLVRB	1.09	0.00111	0.221	0.17	5.08	30.5	2.78e-06	2.96	LV	CELLSTATES	vCM1.3	control_TTN	12	18
CCDC71	1.09	0.0477	0.0329	0.026	2.57	9.96	0.00317	1.32	LV	CELLSTATES	vCM1.3	control_TTN	12	18
CD276	1.09	0.0309	0.121	0.11	4.25	11.8	0.00146	1.51	LV	CELLSTATES	vCM1.3	control_TTN	12	18
EXPH5	1.09	0.0238	0.061	0.0484	3.4	12.9	0.000944	1.62	LV	CELLSTATES	vCM1.3	control_TTN	12	18
PFDN5	1.09	0.0189	0.17	0.147	4.83	14.1	0.000594	1.72	LV	CELLSTATES	vCM1.3	control_TTN	12	18
RNF167	1.09	0.0405	0.0602	0.0581	3.45	10.7	0.00227	1.39	LV	CELLSTATES	vCM1.3	control_TTN	12	18
AC006299.1	1.08	0.00794	0.255	0.192	5.29	18.4	0.000122	2.1	LV	CELLSTATES	vCM1.3	control_TTN	12	18
EPOR	1.08	0.0335	0.047	0.0452	3.06	11.5	0.00166	1.48	LV	CELLSTATES	vCM1.3	control_TTN	12	18
LRP1	1.08	0.0148	0.152	0.0925	4.6	15.3	0.000375	1.83	LV	CELLSTATES	vCM1.3	control_TTN	12	18
POR	1.08	0.0373	0.388	0.341	5.9	11.1	0.00199	1.43	LV	CELLSTATES	vCM1.3	control_TTN	12	18
PPP1R16A	1.08	0.0121	0.321	0.255	5.62	16.3	0.000261	1.92	LV	CELLSTATES	vCM1.3	control_TTN	12	18
RCAN1	1.08	0.0326	0.594	0.335	6.32	11.6	0.0016	1.49	LV	CELLSTATES	vCM1.3	control_TTN	12	18
TRABD	1.08	0.0048	0.212	0.174	5.08	21.2	4.65e-05	2.32	LV	CELLSTATES	vCM1.3	control_TTN	12	18
DUS3L	1.07	0.0181	0.0457	0.0386	3.04	14.3	0.000551	1.74	LV	CELLSTATES	vCM1.3	control_TTN	12	18
SERF2	1.07	0.0433	0.383	0.35	5.97	10.4	0.00259	1.36	LV	CELLSTATES	vCM1.3	control_TTN	12	18
SNHG25	1.07	0.0232	0.264	0.217	5.39	13	0.000893	1.64	LV	CELLSTATES	vCM1.3	control_TTN	12	18
CES2	1.06	0.00393	0.321	0.247	5.62	22.4	3.18e-05	2.41	LV	CELLSTATES	vCM1.3	control_TTN	12	18
CORO6	1.06	0.0114	0.355	0.291	5.84	16.6	0.000231	1.94	LV	CELLSTATES	vCM1.3	control_TTN	12	18
CXXC1	1.05	0.0199	0.0467	0.0404	3.05	13.7	0.000681	1.7	LV	CELLSTATES	vCM1.3	control_TTN	12	18
GJA1	1.05	0.0238	0.278	0.193	5.41	12.9	0.000956	1.62	LV	CELLSTATES	vCM1.3	control_TTN	12	18
TCEA3	1.04	0.00172	0.244	0.187	5.23	27.7	6.24e-06	2.76	LV	CELLSTATES	vCM1.3	control_TTN	12	18
CERS4	1.03	0.00221	0.371	0.316	5.83	26.1	9.91e-06	2.66	LV	CELLSTATES	vCM1.3	control_TTN	12	18
DUSP22	1.03	0.0369	0.148	0.125	4.62	11.1	0.00195	1.43	LV	CELLSTATES	vCM1.3	control_TTN	12	18
NMRK2	1.03	0.0475	0.741	0.612	6.83	9.98	0.00314	1.32	LV	CELLSTATES	vCM1.3	control_TTN	12	18
RPL7	1.03	0.0409	0.137	0.121	4.51	10.7	0.00234	1.39	LV	CELLSTATES	vCM1.3	control_TTN	12	18
SMTN	1.03	0.0199	0.253	0.263	5.43	13.8	0.000663	1.7	LV	CELLSTATES	vCM1.3	control_TTN	12	18
AC018512.1	1.02	0.0317	0.0382	0.0321	2.69	11.7	0.00152	1.5	LV	CELLSTATES	vCM1.3	control_TTN	12	18
FLOT1	1.02	0.0115	0.181	0.201	4.94	16.5	0.000237	1.94	LV	CELLSTATES	vCM1.3	control_TTN	12	18
MAN1C1	1.02	0.01	0.282	0.2	5.39	17.2	0.000187	2	LV	CELLSTATES	vCM1.3	control_TTN	12	18
SSNA1	1.02	0.00727	0.0952	0.0839	3.98	19	9.91e-05	2.14	LV	CELLSTATES	vCM1.3	control_TTN	12	18
FUT11	1.01	0.0496	0.0491	0.0601	3.2	9.81	0.00338	1.3	LV	CELLSTATES	vCM1.3	control_TTN	12	18
MFSD3	1.01	0.0428	0.0525	0.0409	3.17	10.5	0.00254	1.37	LV	CELLSTATES	vCM1.3	control_TTN	12	18
PPARGC1B	1.01	0.00248	1.44	1.05	7.7	25.3	1.29e-05	2.61	LV	CELLSTATES	vCM1.3	control_TTN	12	18
RPS28	1.01	0.0177	0.147	0.136	4.61	14.4	0.000523	1.75	LV	CELLSTATES	vCM1.3	control_TTN	12	18
SF3A2	1.01	0.00804	0.077	0.0704	3.71	18.3	0.000125	2.09	LV	CELLSTATES	vCM1.3	control_TTN	12	18
TBX20	1.01	0.00594	1.62	1.11	7.87	20	7.13e-05	2.23	LV	CELLSTATES	vCM1.3	control_TTN	12	18
PFKM	1	0.00274	0.54	0.475	6.37	24.4	1.7e-05	2.56	LV	CELLSTATES	vCM1.3	control_TTN	12	18
CA1	0.99	0.0475	0.201	0.191	5.05	9.97	0.00315	1.32	LV	CELLSTATES	vCM1.3	control_TTN	12	18
FN1	0.99	0.0455	0.122	0.0822	4.2	10.2	0.00289	1.34	LV	CELLSTATES	vCM1.3	control_TTN	12	18
SLC27A5	0.99	0.0213	0.0507	0.0443	3.1	13.4	0.000781	1.67	LV	CELLSTATES	vCM1.3	control_TTN	12	18
PYGM	0.987	0.0154	0.0646	0.0499	3.44	15.1	0.000401	1.81	LV	CELLSTATES	vCM1.3	control_TTN	12	18
SLC29A1	0.984	0.0137	0.32	0.268	5.71	15.6	0.000332	1.86	LV	CELLSTATES	vCM1.3	control_TTN	12	18
PFKFB2	0.983	0.0405	0.487	0.41	6.25	10.7	0.00229	1.39	LV	CELLSTATES	vCM1.3	control_TTN	12	18
AC022034.2	0.981	0.0174	2.26	1.47	8.32	14.5	0.000507	1.76	LV	CELLSTATES	vCM1.3	control_TTN	12	18
FBXO44	0.979	0.0213	0.0983	0.0952	4.1	13.4	0.000777	1.67	LV	CELLSTATES	vCM1.3	control_TTN	12	18
GTF2F1	0.978	0.032	0.0345	0.0279	2.63	11.7	0.00155	1.49	LV	CELLSTATES	vCM1.3	control_TTN	12	18
NIPSNAP3B	0.978	0.0184	0.226	0.183	5.08	14.2	0.000569	1.74	LV	CELLSTATES	vCM1.3	control_TTN	12	18
IFRD2	0.973	0.00621	0.15	0.131	4.64	19.8	7.53e-05	2.21	LV	CELLSTATES	vCM1.3	control_TTN	12	18
RASSF3	0.973	0.0163	0.507	0.36	6.2	14.9	0.000444	1.79	LV	CELLSTATES	vCM1.3	control_TTN	12	18
STOML2	0.971	0.0409	0.0467	0.058	3.11	10.7	0.00234	1.39	LV	CELLSTATES	vCM1.3	control_TTN	12	18
CWC25	0.969	0.00149	0.117	0.106	4.26	28.3	5.23e-06	2.83	LV	CELLSTATES	vCM1.3	control_TTN	12	18
ARRDC1	0.966	0.0181	0.0656	0.064	3.48	14.3	0.000548	1.74	LV	CELLSTATES	vCM1.3	control_TTN	12	18
MIR22HG	0.965	0.0247	0.471	0.357	6.08	12.7	0.00101	1.61	LV	CELLSTATES	vCM1.3	control_TTN	12	18
SIRT6	0.965	0.0312	0.0673	0.0611	3.55	11.8	0.00148	1.51	LV	CELLSTATES	vCM1.3	control_TTN	12	18
PMP22	0.964	0.0384	0.581	0.464	6.52	10.9	0.00211	1.42	LV	CELLSTATES	vCM1.3	control_TTN	12	18
MAPKAPK3	0.963	0.00577	0.274	0.244	5.44	20.2	6.68e-05	2.24	LV	CELLSTATES	vCM1.3	control_TTN	12	18
NUCB1-AS1	0.955	0.0313	0.0859	0.0813	3.88	11.8	0.0015	1.5	LV	CELLSTATES	vCM1.3	control_TTN	12	18
PSMA7	0.953	0.0451	0.166	0.142	4.8	10.2	0.00283	1.35	LV	CELLSTATES	vCM1.3	control_TTN	12	18
GAPDH	0.951	0.0259	0.736	0.779	6.9	12.6	0.00107	1.59	LV	CELLSTATES	vCM1.3	control_TTN	12	18
DUSP3	0.95	0.0276	0.141	0.152	4.59	12.3	0.0012	1.56	LV	CELLSTATES	vCM1.3	control_TTN	12	18
PNRC1	0.949	0.0233	0.233	0.178	5.18	13	0.000909	1.63	LV	CELLSTATES	vCM1.3	control_TTN	12	18
MAP2K1	0.944	0.0199	0.383	0.334	5.88	13.8	0.00067	1.7	LV	CELLSTATES	vCM1.3	control_TTN	12	18
CXorf38	0.943	0.0375	0.354	0.316	5.79	11	0.00202	1.43	LV	CELLSTATES	vCM1.3	control_TTN	12	18
ENO1	0.941	0.0119	0.208	0.19	5.04	16.4	0.00025	1.93	LV	CELLSTATES	vCM1.3	control_TTN	12	18
PGAM2	0.94	0.0121	0.343	0.35	5.81	16.3	0.000264	1.92	LV	CELLSTATES	vCM1.3	control_TTN	12	18
TMEM38A	0.939	0.0285	0.409	0.323	5.92	12.2	0.00127	1.54	LV	CELLSTATES	vCM1.3	control_TTN	12	18
CCDC9B	0.935	0.00673	0.236	0.174	5.22	19.4	8.64e-05	2.17	LV	CELLSTATES	vCM1.3	control_TTN	12	18
PAXX	0.935	0.0235	0.0715	0.0561	3.59	13	0.000922	1.63	LV	CELLSTATES	vCM1.3	control_TTN	12	18
PKNOX2	0.934	0.0352	0.0705	0.0528	3.51	11.3	0.00182	1.45	LV	CELLSTATES	vCM1.3	control_TTN	12	18
TMEM220-AS1	0.932	0.0428	0.0651	0.0586	3.46	10.5	0.00254	1.37	LV	CELLSTATES	vCM1.3	control_TTN	12	18
BSG	0.931	0.018	0.956	1.02	7.32	14.4	0.000535	1.74	LV	CELLSTATES	vCM1.3	control_TTN	12	18
CREB3	0.927	0.0427	0.0407	0.0349	2.89	10.5	0.00249	1.37	LV	CELLSTATES	vCM1.3	control_TTN	12	18
GRAMD1A	0.927	0.0215	0.0954	0.109	4.04	13.3	0.000798	1.67	LV	CELLSTATES	vCM1.3	control_TTN	12	18
FABP3	0.926	0.028	1.13	1.08	7.5	12.2	0.00123	1.55	LV	CELLSTATES	vCM1.3	control_TTN	12	18
SELENOS	0.925	0.0158	0.244	0.208	5.24	15	0.00042	1.8	LV	CELLSTATES	vCM1.3	control_TTN	12	18
ATP5IF1	0.922	0.0472	0.565	0.474	6.52	10	0.00309	1.33	LV	CELLSTATES	vCM1.3	control_TTN	12	18
PPP1R1C	0.92	0.0295	1.21	0.771	7.45	12	0.00136	1.53	LV	CELLSTATES	vCM1.3	control_TTN	12	18
AC008537.1	0.917	0.0108	0.147	0.146	4.61	16.9	0.00021	1.97	LV	CELLSTATES	vCM1.3	control_TTN	12	18
ATP2B4	0.911	0.0251	1.43	1.1	7.68	12.7	0.00104	1.6	LV	CELLSTATES	vCM1.3	control_TTN	12	18
SEC61B	0.911	0.00765	0.202	0.159	4.99	18.7	0.00011	2.12	LV	CELLSTATES	vCM1.3	control_TTN	12	18
LAMA5	0.909	0.00729	0.147	0.117	4.54	19	0.0001	2.14	LV	CELLSTATES	vCM1.3	control_TTN	12	18
TTYH2	0.908	0.0348	0.146	0.124	4.54	11.3	0.00178	1.46	LV	CELLSTATES	vCM1.3	control_TTN	12	18
HDAC11	0.907	0.0278	0.047	0.0425	3.03	12.3	0.00122	1.56	LV	CELLSTATES	vCM1.3	control_TTN	12	18
RAPGEFL1	0.907	0.0346	0.135	0.137	4.5	11.4	0.00175	1.46	LV	CELLSTATES	vCM1.3	control_TTN	12	18
STX10	0.906	0.0396	0.0746	0.0789	3.77	10.8	0.00221	1.4	LV	CELLSTATES	vCM1.3	control_TTN	12	18
MUS81	0.905	0.0159	0.134	0.117	4.5	15	0.000428	1.8	LV	CELLSTATES	vCM1.3	control_TTN	12	18
ATP5MC1	0.903	0.0442	0.353	0.345	5.89	10.3	0.0027	1.35	LV	CELLSTATES	vCM1.3	control_TTN	12	18
GPRC5B	0.898	0.0345	0.0933	0.0663	3.9	11.4	0.00174	1.46	LV	CELLSTATES	vCM1.3	control_TTN	12	18
HSF4	0.895	0.0381	0.223	0.251	5.27	11	0.00208	1.42	LV	CELLSTATES	vCM1.3	control_TTN	12	18
PTP4A3	0.888	0.00333	0.569	0.536	6.48	23.2	2.42e-05	2.48	LV	CELLSTATES	vCM1.3	control_TTN	12	18
SLC25A6	0.887	0.0213	0.16	0.147	4.76	13.4	0.000778	1.67	LV	CELLSTATES	vCM1.3	control_TTN	12	18
PIM3	0.882	0.0432	0.103	0.103	4.09	10.5	0.00257	1.36	LV	CELLSTATES	vCM1.3	control_TTN	12	18
NEAT1	0.875	0.0483	32.5	34.6	12.3	9.91	0.00323	1.32	LV	CELLSTATES	vCM1.3	control_TTN	12	18
PKM	0.875	0.0293	0.459	0.491	6.27	12.1	0.00133	1.53	LV	CELLSTATES	vCM1.3	control_TTN	12	18
ANKRD36	0.874	0.0121	0.242	0.258	5.33	16.3	0.000263	1.92	LV	CELLSTATES	vCM1.3	control_TTN	12	18
ARID3A	0.874	0.0251	0.117	0.104	4.29	12.7	0.00103	1.6	LV	CELLSTATES	vCM1.3	control_TTN	12	18
FAM96B	0.873	0.0458	0.179	0.169	4.86	10.2	0.00292	1.34	LV	CELLSTATES	vCM1.3	control_TTN	12	18
TRIP10	0.873	0.0199	0.164	0.148	4.79	13.8	0.000678	1.7	LV	CELLSTATES	vCM1.3	control_TTN	12	18
MTSS1L	0.871	0.0468	0.127	0.0992	4.34	10.1	0.00304	1.33	LV	CELLSTATES	vCM1.3	control_TTN	12	18
GSS	0.869	0.0058	0.149	0.12	4.6	20.1	6.89e-05	2.24	LV	CELLSTATES	vCM1.3	control_TTN	12	18
BOLA3	0.867	0.0177	0.0948	0.109	4.06	14.4	0.000519	1.75	LV	CELLSTATES	vCM1.3	control_TTN	12	18
RPS6KB2	0.867	0.0459	0.0469	0.0547	3.12	10.1	0.00294	1.34	LV	CELLSTATES	vCM1.3	control_TTN	12	18
ARFGAP3	0.862	0.0117	0.193	0.2	4.97	16.5	0.000242	1.93	LV	CELLSTATES	vCM1.3	control_TTN	12	18
ADGRE5	0.861	0.0307	0.121	0.119	4.31	11.8	0.00145	1.51	LV	CELLSTATES	vCM1.3	control_TTN	12	18
SPDYE5	0.86	0.0389	0.306	0.283	5.68	10.9	0.00215	1.41	LV	CELLSTATES	vCM1.3	control_TTN	12	18
NAPA	0.85	0.0293	0.217	0.234	5.15	12.1	0.00133	1.53	LV	CELLSTATES	vCM1.3	control_TTN	12	18
C2orf68	0.848	0.0233	0.112	0.107	4.29	13	0.000911	1.63	LV	CELLSTATES	vCM1.3	control_TTN	12	18
GPT	0.845	0.0271	0.182	0.185	4.91	12.4	0.00117	1.57	LV	CELLSTATES	vCM1.3	control_TTN	12	18
SNU13	0.842	0.00676	0.184	0.186	4.9	19.3	8.81e-05	2.17	LV	CELLSTATES	vCM1.3	control_TTN	12	18
STXBP6	0.841	0.0208	1.26	1.08	7.61	13.5	0.000742	1.68	LV	CELLSTATES	vCM1.3	control_TTN	12	18
ASB10	0.84	0.0159	0.264	0.214	5.33	15	0.000427	1.8	LV	CELLSTATES	vCM1.3	control_TTN	12	18
LINC02334	0.84	0.0181	0.702	0.569	6.76	14.3	0.000539	1.74	LV	CELLSTATES	vCM1.3	control_TTN	12	18
PEX10	0.84	0.0264	0.079	0.0834	3.78	12.5	0.00112	1.58	LV	CELLSTATES	vCM1.3	control_TTN	12	18
RHOF	0.84	0.0352	0.0588	0.0613	3.38	11.3	0.00182	1.45	LV	CELLSTATES	vCM1.3	control_TTN	12	18
MTCH1	0.827	0.0377	0.632	0.597	6.61	11	0.00204	1.42	LV	CELLSTATES	vCM1.3	control_TTN	12	18
COMTD1	0.825	0.0465	0.158	0.152	4.68	10.1	0.00301	1.33	LV	CELLSTATES	vCM1.3	control_TTN	12	18
CSRP3	0.825	0.0471	1.45	1.41	7.82	10	0.00307	1.33	LV	CELLSTATES	vCM1.3	control_TTN	12	18
FBXO46	0.825	0.0472	0.0728	0.0608	3.54	10	0.00309	1.33	LV	CELLSTATES	vCM1.3	control_TTN	12	18
ENDOV	0.824	0.00998	0.11	0.12	4.23	17.2	0.000184	2	LV	CELLSTATES	vCM1.3	control_TTN	12	18
SPDYE1	0.823	0.0408	0.196	0.206	5.11	10.7	0.00232	1.39	LV	CELLSTATES	vCM1.3	control_TTN	12	18
HOOK2	0.82	0.0213	2.47	2.54	8.65	13.4	0.000779	1.67	LV	CELLSTATES	vCM1.3	control_TTN	12	18
MAP3K14	0.82	0.0238	0.438	0.38	6.09	12.9	0.000956	1.62	LV	CELLSTATES	vCM1.3	control_TTN	12	18
SEC61A1	0.818	0.0122	0.143	0.168	4.58	16.2	0.000269	1.91	LV	CELLSTATES	vCM1.3	control_TTN	12	18
SGSM1	0.818	0.0124	0.201	0.205	4.98	16.1	0.000277	1.91	LV	CELLSTATES	vCM1.3	control_TTN	12	18
LIN7B	0.817	0.0438	0.0693	0.0544	3.53	10.4	0.00264	1.36	LV	CELLSTATES	vCM1.3	control_TTN	12	18
RCCD1	0.817	0.0408	0.065	0.0861	3.59	10.7	0.00233	1.39	LV	CELLSTATES	vCM1.3	control_TTN	12	18
CYC1	0.813	0.0286	0.397	0.409	6.08	12.2	0.00128	1.54	LV	CELLSTATES	vCM1.3	control_TTN	12	18
MRPL34	0.812	0.0309	0.133	0.126	4.47	11.8	0.00146	1.51	LV	CELLSTATES	vCM1.3	control_TTN	12	18
RAB26	0.812	0.0309	0.0476	0.0494	3.1	11.8	0.00146	1.51	LV	CELLSTATES	vCM1.3	control_TTN	12	18
MPG	0.81	0.0483	0.172	0.177	4.82	9.91	0.00323	1.32	LV	CELLSTATES	vCM1.3	control_TTN	12	18
SPAG16	0.808	0.0405	0.468	0.379	6.2	10.7	0.00228	1.39	LV	CELLSTATES	vCM1.3	control_TTN	12	18
TOM1	0.808	0.0197	0.34	0.378	5.82	13.9	0.000644	1.71	LV	CELLSTATES	vCM1.3	control_TTN	12	18
C1orf35	0.804	0.0373	0.0815	0.079	3.84	11.1	0.00199	1.43	LV	CELLSTATES	vCM1.3	control_TTN	12	18
ARL16	0.801	0.0369	0.107	0.0889	4.08	11.1	0.00195	1.43	LV	CELLSTATES	vCM1.3	control_TTN	12	18
SLC2A4	0.801	0.0182	0.394	0.394	6.03	14.2	0.000561	1.74	LV	CELLSTATES	vCM1.3	control_TTN	12	18
EMP2	0.8	0.0163	0.464	0.412	6.18	14.8	0.000456	1.79	LV	CELLSTATES	vCM1.3	control_TTN	12	18
DOPEY2	0.794	0.0163	0.312	0.283	5.58	14.8	0.00045	1.79	LV	CELLSTATES	vCM1.3	control_TTN	12	18
ASAP3	0.793	0.0212	0.318	0.288	5.64	13.4	0.000768	1.67	LV	CELLSTATES	vCM1.3	control_TTN	12	18
STEAP2	0.793	0.0461	0.112	0.1	4.27	10.1	0.00295	1.34	LV	CELLSTATES	vCM1.3	control_TTN	12	18
ZNF565	0.792	0.0211	0.837	0.755	7.05	13.4	0.000765	1.67	LV	CELLSTATES	vCM1.3	control_TTN	12	18
YWHAZ	0.789	0.00524	0.446	0.353	6.04	20.7	5.56e-05	2.28	LV	CELLSTATES	vCM1.3	control_TTN	12	18
PPP1R13L	0.788	0.0153	0.864	0.84	7.09	15.2	0.000396	1.82	LV	CELLSTATES	vCM1.3	control_TTN	12	18
FAM219B	0.787	0.0198	0.242	0.228	5.26	13.8	0.000656	1.7	LV	CELLSTATES	vCM1.3	control_TTN	12	18
HDAC1	0.786	0.00676	0.129	0.127	4.44	19.4	8.76e-05	2.17	LV	CELLSTATES	vCM1.3	control_TTN	12	18
TMEM65	0.786	0.0112	2.4	1.79	8.46	16.7	0.000227	1.95	LV	CELLSTATES	vCM1.3	control_TTN	12	18
ZMPSTE24	0.784	0.00819	0.158	0.144	4.69	18.2	0.00013	2.09	LV	CELLSTATES	vCM1.3	control_TTN	12	18
PTBP1	0.779	0.0233	0.0636	0.0788	3.51	13	0.000907	1.63	LV	CELLSTATES	vCM1.3	control_TTN	12	18
ZNF583	0.779	0.0462	0.0829	0.0915	3.86	10.1	0.00297	1.34	LV	CELLSTATES	vCM1.3	control_TTN	12	18
AURKAIP1	0.778	0.0472	0.0965	0.105	4.07	10	0.00309	1.33	LV	CELLSTATES	vCM1.3	control_TTN	12	18
EML1	0.772	0.0196	0.24	0.195	5.24	13.9	0.000633	1.71	LV	CELLSTATES	vCM1.3	control_TTN	12	18
SMYD1	0.764	0.0247	1.83	1.49	8.12	12.7	0.00101	1.61	LV	CELLSTATES	vCM1.3	control_TTN	12	18
XRCC6	0.762	0.00383	0.336	0.326	5.73	22.5	3.04e-05	2.42	LV	CELLSTATES	vCM1.3	control_TTN	12	18
NEIL1	0.759	0.0499	0.098	0.11	4.1	9.77	0.00344	1.3	LV	CELLSTATES	vCM1.3	control_TTN	12	18
TIMM44	0.759	0.0346	0.196	0.228	5.1	11.4	0.00175	1.46	LV	CELLSTATES	vCM1.3	control_TTN	12	18
RNF220	0.757	0.0487	0.0843	0.0688	3.85	9.88	0.00328	1.31	LV	CELLSTATES	vCM1.3	control_TTN	12	18
TMEM63B	0.751	0.0297	0.167	0.18	4.82	12	0.00138	1.53	LV	CELLSTATES	vCM1.3	control_TTN	12	18
DMAC2	0.749	0.00777	0.121	0.119	4.34	18.5	0.000117	2.11	LV	CELLSTATES	vCM1.3	control_TTN	12	18
TEX2	0.745	0.01	0.429	0.355	6.03	17.2	0.000187	2	LV	CELLSTATES	vCM1.3	control_TTN	12	18
APEX1	0.742	0.0117	0.205	0.208	5.09	16.5	0.000244	1.93	LV	CELLSTATES	vCM1.3	control_TTN	12	18
ILVBL	0.741	0.044	0.131	0.159	4.56	10.4	0.00266	1.36	LV	CELLSTATES	vCM1.3	control_TTN	12	18
CACNB2	0.739	0.0427	14	13.8	11.1	10.5	0.00251	1.37	LV	CELLSTATES	vCM1.3	control_TTN	12	18
ITGA3	0.739	0.0293	0.212	0.161	5.04	12.1	0.00132	1.53	LV	CELLSTATES	vCM1.3	control_TTN	12	18
SLC12A7	0.739	0.0295	0.397	0.349	5.94	12	0.00136	1.53	LV	CELLSTATES	vCM1.3	control_TTN	12	18
ISOC1	0.738	0.0238	0.192	0.149	4.88	12.9	0.000954	1.62	LV	CELLSTATES	vCM1.3	control_TTN	12	18
RBFOX1	0.736	0.00813	4.06	3.82	9.33	18.3	0.000128	2.09	LV	CELLSTATES	vCM1.3	control_TTN	12	18
ARHGEF3	0.733	0.00473	0.478	0.462	6.26	21.3	4.53e-05	2.32	LV	CELLSTATES	vCM1.3	control_TTN	12	18
PHF1	0.733	0.034	0.137	0.194	4.63	11.4	0.0017	1.47	LV	CELLSTATES	vCM1.3	control_TTN	12	18
DISC1	0.732	0.0446	2.73	2.19	8.71	10.3	0.00274	1.35	LV	CELLSTATES	vCM1.3	control_TTN	12	18
EDF1	0.728	0.0497	0.232	0.22	5.23	9.79	0.00341	1.3	LV	CELLSTATES	vCM1.3	control_TTN	12	18
RSU1	0.727	0.0165	0.504	0.417	6.28	14.7	0.000466	1.78	LV	CELLSTATES	vCM1.3	control_TTN	12	18
BCL11A	0.726	0.00677	0.532	0.496	6.41	19.3	8.93e-05	2.17	LV	CELLSTATES	vCM1.3	control_TTN	12	18
RPL3L	0.724	0.0133	0.857	0.866	7.14	15.8	0.000314	1.88	LV	CELLSTATES	vCM1.3	control_TTN	12	18
AC005358.1	0.723	0.0442	1.25	0.945	7.55	10.3	0.0027	1.35	LV	CELLSTATES	vCM1.3	control_TTN	12	18
KLHL21	0.721	0.0352	0.151	0.13	4.56	11.3	0.00182	1.45	LV	CELLSTATES	vCM1.3	control_TTN	12	18
CD58	0.719	0.0207	0.38	0.362	5.91	13.5	0.000736	1.68	LV	CELLSTATES	vCM1.3	control_TTN	12	18
MAP3K11	0.716	0.0449	0.0535	0.0591	3.28	10.2	0.00281	1.35	LV	CELLSTATES	vCM1.3	control_TTN	12	18
LHFPL6	0.715	0.0295	2.5	2.33	8.61	12	0.00136	1.53	LV	CELLSTATES	vCM1.3	control_TTN	12	18
B4GALNT3	0.714	0.0193	1.13	1.04	7.48	14	0.00062	1.71	LV	CELLSTATES	vCM1.3	control_TTN	12	18
ZNF260	0.714	0.0499	0.262	0.265	5.47	9.78	0.00342	1.3	LV	CELLSTATES	vCM1.3	control_TTN	12	18
GPI	0.713	0.0446	0.986	1.08	7.38	10.3	0.00276	1.35	LV	CELLSTATES	vCM1.3	control_TTN	12	18
ITFG2	0.712	0.00393	0.344	0.39	5.85	22.3	3.29e-05	2.41	LV	CELLSTATES	vCM1.3	control_TTN	12	18
NDUFS2	0.712	0.0205	0.442	0.507	6.22	13.6	0.000723	1.69	LV	CELLSTATES	vCM1.3	control_TTN	12	18
SUMF2	0.712	0.0231	0.22	0.197	5.18	13.1	0.000885	1.64	LV	CELLSTATES	vCM1.3	control_TTN	12	18
TUFM	0.709	0.0405	0.164	0.202	4.87	10.8	0.00226	1.39	LV	CELLSTATES	vCM1.3	control_TTN	12	18
SLC4A3	0.705	0.0124	0.815	0.843	7.03	16.1	0.000281	1.91	LV	CELLSTATES	vCM1.3	control_TTN	12	18
FAM76A	0.702	0.0411	0.112	0.0938	4.21	10.7	0.00235	1.39	LV	CELLSTATES	vCM1.3	control_TTN	12	18
GNG7	0.699	0.041	0.693	0.779	6.83	10.7	0.00235	1.39	LV	CELLSTATES	vCM1.3	control_TTN	12	18
MRPS12	0.698	0.033	0.0954	0.0915	3.99	11.5	0.00163	1.48	LV	CELLSTATES	vCM1.3	control_TTN	12	18
FAM71F2	0.694	0.0254	0.124	0.149	4.44	12.6	0.00105	1.6	LV	CELLSTATES	vCM1.3	control_TTN	12	18
PKP4	0.689	0.0131	0.53	0.5	6.4	15.9	0.000304	1.88	LV	CELLSTATES	vCM1.3	control_TTN	12	18
SCPEP1	0.689	0.0493	0.599	0.662	6.66	9.83	0.00335	1.31	LV	CELLSTATES	vCM1.3	control_TTN	12	18
HIVEP3	0.688	0.0133	1.07	0.938	7.35	15.8	0.000314	1.88	LV	CELLSTATES	vCM1.3	control_TTN	12	18
MCRS1	0.687	0.0263	0.195	0.215	5.07	12.5	0.00111	1.58	LV	CELLSTATES	vCM1.3	control_TTN	12	18
CRKL	0.684	0.0384	0.0898	0.112	3.96	10.9	0.00211	1.42	LV	CELLSTATES	vCM1.3	control_TTN	12	18
COPS6	0.683	0.0295	0.165	0.2	4.84	12	0.00135	1.53	LV	CELLSTATES	vCM1.3	control_TTN	12	18
GAS2	0.683	0.0292	1.78	1.57	8.11	12.1	0.00131	1.53	LV	CELLSTATES	vCM1.3	control_TTN	12	18
PTOV1	0.683	0.0264	0.114	0.136	4.31	12.5	0.00112	1.58	LV	CELLSTATES	vCM1.3	control_TTN	12	18
KIFC3	0.681	0.0375	0.696	0.683	6.76	11	0.00201	1.43	LV	CELLSTATES	vCM1.3	control_TTN	12	18
MEIS1	0.68	0.0122	0.938	0.879	7.23	16.2	0.000269	1.91	LV	CELLSTATES	vCM1.3	control_TTN	12	18
HMOX2	0.675	0.0312	0.52	0.508	6.36	11.8	0.00149	1.51	LV	CELLSTATES	vCM1.3	control_TTN	12	18
SNRPG	0.673	0.0324	0.121	0.118	4.37	11.6	0.00159	1.49	LV	CELLSTATES	vCM1.3	control_TTN	12	18
EMC8	0.671	0.0475	0.0638	0.0741	3.54	9.99	0.00312	1.32	LV	CELLSTATES	vCM1.3	control_TTN	12	18
GCLM	0.668	0.0457	0.137	0.15	4.55	10.2	0.00291	1.34	LV	CELLSTATES	vCM1.3	control_TTN	12	18
BZW2	0.667	0.0367	1.04	0.98	7.36	11.1	0.00194	1.44	LV	CELLSTATES	vCM1.3	control_TTN	12	18
CXADR	0.664	0.0165	0.349	0.319	5.78	14.8	0.000461	1.78	LV	CELLSTATES	vCM1.3	control_TTN	12	18
TLE2	0.664	0.0447	0.149	0.154	4.62	10.3	0.00277	1.35	LV	CELLSTATES	vCM1.3	control_TTN	12	18
JUP	0.656	0.0297	0.433	0.486	6.14	12	0.00138	1.53	LV	CELLSTATES	vCM1.3	control_TTN	12	18
PBX1	0.655	0.027	2.85	2.55	8.76	12.4	0.00116	1.57	LV	CELLSTATES	vCM1.3	control_TTN	12	18
TNNT2	0.653	0.0326	9.86	11.7	10.7	11.6	0.0016	1.49	LV	CELLSTATES	vCM1.3	control_TTN	12	18
CDC42	0.649	0.011	0.298	0.309	5.61	16.8	0.000219	1.96	LV	CELLSTATES	vCM1.3	control_TTN	12	18
FBLIM1	0.649	0.0347	0.269	0.322	5.53	11.4	0.00176	1.46	LV	CELLSTATES	vCM1.3	control_TTN	12	18
LIX1L	0.644	0.042	0.164	0.155	4.75	10.6	0.00244	1.38	LV	CELLSTATES	vCM1.3	control_TTN	12	18
CDC37	0.641	0.0432	0.432	0.452	6.18	10.5	0.00257	1.36	LV	CELLSTATES	vCM1.3	control_TTN	12	18
RHOT1	0.633	0.00765	0.897	0.951	7.19	18.7	0.00011	2.12	LV	CELLSTATES	vCM1.3	control_TTN	12	18
EEF2K	0.631	0.0251	0.233	0.231	5.23	12.7	0.00103	1.6	LV	CELLSTATES	vCM1.3	control_TTN	12	18
PPIG	0.63	0.00777	0.376	0.406	5.98	18.6	0.000115	2.11	LV	CELLSTATES	vCM1.3	control_TTN	12	18
URM1	0.63	0.0453	0.168	0.189	4.86	10.2	0.00287	1.34	LV	CELLSTATES	vCM1.3	control_TTN	12	18
NXN	0.626	0.0292	0.291	0.324	5.59	12.1	0.00131	1.53	LV	CELLSTATES	vCM1.3	control_TTN	12	18
MYO9B	0.623	0.0124	0.3	0.328	5.65	16.1	0.000281	1.91	LV	CELLSTATES	vCM1.3	control_TTN	12	18
ESRRA	0.621	0.0318	0.518	0.63	6.49	11.7	0.00153	1.5	LV	CELLSTATES	vCM1.3	control_TTN	12	18
SNRPA1	0.62	0.0349	0.199	0.203	5.07	11.3	0.0018	1.46	LV	CELLSTATES	vCM1.3	control_TTN	12	18
PTGES2	0.619	0.0125	0.186	0.192	4.97	16.1	0.000283	1.9	LV	CELLSTATES	vCM1.3	control_TTN	12	18
HSPA9	0.614	0.0141	0.364	0.421	5.94	15.5	0.00035	1.85	LV	CELLSTATES	vCM1.3	control_TTN	12	18
DNAJA3	0.61	0.0127	0.25	0.292	5.4	16	0.000292	1.9	LV	CELLSTATES	vCM1.3	control_TTN	12	18
LRSAM1	0.609	0.0199	0.528	0.559	6.45	13.8	0.000674	1.7	LV	CELLSTATES	vCM1.3	control_TTN	12	18
NDUFV1	0.609	0.0463	0.61	0.729	6.7	10.1	0.00298	1.33	LV	CELLSTATES	vCM1.3	control_TTN	12	18
RHOA	0.604	0.0205	0.261	0.263	5.4	13.6	0.00071	1.69	LV	CELLSTATES	vCM1.3	control_TTN	12	18
CCDC12	0.603	0.0362	0.358	0.358	5.84	11.2	0.0019	1.44	LV	CELLSTATES	vCM1.3	control_TTN	12	18
AKAP9	0.602	0.0199	2.58	2.81	8.74	13.8	0.000672	1.7	LV	CELLSTATES	vCM1.3	control_TTN	12	18
CLASRP	0.594	0.0159	0.32	0.354	5.75	15	0.000429	1.8	LV	CELLSTATES	vCM1.3	control_TTN	12	18
CAP2	0.588	0.0411	1.54	1.71	7.98	10.7	0.00236	1.39	LV	CELLSTATES	vCM1.3	control_TTN	12	18
CALU	0.584	0.0462	0.362	0.354	5.81	10.1	0.00297	1.34	LV	CELLSTATES	vCM1.3	control_TTN	12	18
FUCA2	0.581	0.0199	0.236	0.211	5.24	13.8	0.000675	1.7	LV	CELLSTATES	vCM1.3	control_TTN	12	18
BRF1	0.572	0.034	0.129	0.183	4.57	11.4	0.00171	1.47	LV	CELLSTATES	vCM1.3	control_TTN	12	18
EPB41	0.572	0.0232	0.979	1.02	7.3	13	0.000895	1.64	LV	CELLSTATES	vCM1.3	control_TTN	12	18
THUMPD3-AS1	0.57	0.0278	0.766	0.794	6.97	12.3	0.00121	1.56	LV	CELLSTATES	vCM1.3	control_TTN	12	18
GGT7	0.565	0.0161	0.74	0.799	6.91	14.9	0.000437	1.79	LV	CELLSTATES	vCM1.3	control_TTN	12	18
PRRC1	0.56	0.0442	0.0694	0.0845	3.63	10.3	0.00268	1.35	LV	CELLSTATES	vCM1.3	control_TTN	12	18
OS9	0.558	0.0448	0.126	0.153	4.49	10.3	0.00278	1.35	LV	CELLSTATES	vCM1.3	control_TTN	12	18
ARL3	0.547	0.0496	0.132	0.159	4.53	9.8	0.00339	1.3	LV	CELLSTATES	vCM1.3	control_TTN	12	18
ZBTB43	0.547	0.0124	0.807	0.916	7.06	16.1	0.000281	1.91	LV	CELLSTATES	vCM1.3	control_TTN	12	18
CAMKMT	0.545	0.0418	0.915	1.03	7.23	10.6	0.00242	1.38	LV	CELLSTATES	vCM1.3	control_TTN	12	18
MEIS2	0.544	0.0483	3.13	3.24	8.98	9.92	0.00322	1.32	LV	CELLSTATES	vCM1.3	control_TTN	12	18
NMT1	0.536	0.0285	0.483	0.632	6.4	12.2	0.00126	1.54	LV	CELLSTATES	vCM1.3	control_TTN	12	18
VPS35	0.536	0.0453	0.356	0.333	5.85	10.2	0.00287	1.34	LV	CELLSTATES	vCM1.3	control_TTN	12	18
COX5A	0.53	0.0479	0.613	0.66	6.66	9.94	0.00319	1.32	LV	CELLSTATES	vCM1.3	control_TTN	12	18
EHD4	0.525	0.0286	0.352	0.285	5.76	12.2	0.00127	1.54	LV	CELLSTATES	vCM1.3	control_TTN	12	18
PRRC2B	0.515	0.0163	0.566	0.629	6.54	14.8	0.000456	1.79	LV	CELLSTATES	vCM1.3	control_TTN	12	18
SIPA1L3	0.511	0.0491	0.346	0.4	5.85	9.85	0.00332	1.31	LV	CELLSTATES	vCM1.3	control_TTN	12	18
RBX1	0.506	0.0449	0.224	0.252	5.25	10.2	0.00281	1.35	LV	CELLSTATES	vCM1.3	control_TTN	12	18
TMEM168	0.504	0.0259	0.983	1.08	7.34	12.6	0.00107	1.59	LV	CELLSTATES	vCM1.3	control_TTN	12	18
