# Supplementary material for: Pathogenic variants damage cell composition and single cell transcription in cardiomyopathies
Source: Science. Author manuscript; Available in PMC 2022 Oct 3. (PMC9528698; doi:10.1126/science.abo1984)
Supplement: Supp table 11.3 [file NIHMS1835045-supplement-Supp_table_11_3.xlsx]

## Sheet: Key
Column name	Description
Gene	Gene symbol, Ensembl 84
logFC	log2-fold change
FDR	False discovery rate; FDR is the PValue after (by default) Benjamini-Hochberg correction.
mean_exp_control	Mean expression values across controls
mean_exp_genotype	Mean expression values across disease samples
logCPM	logCPM is the average expression of all pseudobulked samples for that particular gene across all samples on the log2-scale expressed in counts per million (cpm, as calculated by edgeR after normalization).
F	Output of quasi-likelihood F-test
PValue	PValue is the nominal p-value derived from F
FDR_plot	-log10(False discovery rate)
Region	Studied region (LV or RV)
annotation_level	Cell-type or cell-state
cell_state/state	Specification which cell-type or state was analysed
comparison	Specification control_GENOTYPE
Observations_genotype	Numbers of Patients included in edgeR (patients with low number of nuclei have been excluded)
Observations_reference	Numbers of Patients included in edgeR (patients with low number of nuclei have been excluded)

## Sheet: control_LMNA
Gene	logFC	FDR	mean_exp_control	mean_exp_genotype	logCPM	F	PValue	FDR_plot	Region	annotation_level	cell_state	comparison	Observations_genotype	Observations_reference
ELF3	4.68	0.0133	0.0812	0.00311	3.36	14.6	0.000531	1.88	LV	CELLSTATES	vCM3.0	control_LMNA	11	18
PLA2G2A	4.59	0.0037	0.0416	0.00268	2.81	20.3	7.03e-05	2.43	LV	CELLSTATES	vCM3.0	control_LMNA	11	18
CCL2	4.16	0.000875	0.0258	0.00175	2.09	28.1	6.55e-06	3.06	LV	CELLSTATES	vCM3.0	control_LMNA	11	18
APOD	4.1	0.00344	0.404	0.0302	5.84	20.7	6.19e-05	2.46	LV	CELLSTATES	vCM3.0	control_LMNA	11	18
SERPINE1	4.1	0.0327	1.49	0.0624	6.92	10.7	0.00241	1.49	LV	CELLSTATES	vCM3.0	control_LMNA	11	18
AC010096.1	4	0.00165	0.0747	0.00491	3.23	24.6	1.82e-05	2.78	LV	CELLSTATES	vCM3.0	control_LMNA	11	18
AC023347.1	3.65	0.00775	0.0441	0.00546	2.9	17	0.00022	2.11	LV	CELLSTATES	vCM3.0	control_LMNA	11	18
GRXCR2	3.59	0.00695	0.228	0.0529	5.16	17.4	0.000188	2.16	LV	CELLSTATES	vCM3.0	control_LMNA	11	18
CCDC85A	3.22	0.000181	0.162	0.0272	4.59	37.6	5.21e-07	3.74	LV	CELLSTATES	vCM3.0	control_LMNA	11	18
CLCF1	3.18	0.0434	0.138	0.0127	3.83	9.55	0.00391	1.36	LV	CELLSTATES	vCM3.0	control_LMNA	11	18
IFITM2	2.95	0.00805	0.0305	0.00571	2.4	16.8	0.000237	2.09	LV	CELLSTATES	vCM3.0	control_LMNA	11	18
KRTAP10-4	2.93	0.00357	0.0152	0.00188	1.29	20.6	6.54e-05	2.45	LV	CELLSTATES	vCM3.0	control_LMNA	11	18
ADH1B	2.84	0.00288	0.0278	0.00604	2.22	21.7	4.55e-05	2.54	LV	CELLSTATES	vCM3.0	control_LMNA	11	18
LINC01808	2.79	0.00985	0.0699	0.00923	3.14	15.9	0.000323	2.01	LV	CELLSTATES	vCM3.0	control_LMNA	11	18
TM4SF1	2.59	0.000213	0.021	0.00491	1.85	36.5	6.85e-07	3.67	LV	CELLSTATES	vCM3.0	control_LMNA	11	18
CFD	2.58	0.00346	0.235	0.0461	5.01	20.7	6.32e-05	2.46	LV	CELLSTATES	vCM3.0	control_LMNA	11	18
MCTP2	2.55	0.00151	0.101	0.0201	3.72	25	1.63e-05	2.82	LV	CELLSTATES	vCM3.0	control_LMNA	11	18
MYC	2.48	0.0158	0.0199	0.00371	1.57	13.8	0.000701	1.8	LV	CELLSTATES	vCM3.0	control_LMNA	11	18
LRRC14B	2.44	0.0111	0.0325	0.00814	2.2	15.4	0.000397	1.95	LV	CELLSTATES	vCM3.0	control_LMNA	11	18
BHLHE40	2.41	0.0114	0.0961	0.0299	3.97	15.2	0.000418	1.94	LV	CELLSTATES	vCM3.0	control_LMNA	11	18
HIST2H2BE	2.39	0.0244	0.16	0.0487	4.67	11.9	0.00149	1.61	LV	CELLSTATES	vCM3.0	control_LMNA	11	18
AC103591.3	2.37	0.0147	0.032	0.00568	2.25	14.1	0.00064	1.83	LV	CELLSTATES	vCM3.0	control_LMNA	11	18
G0S2	2.37	0.00103	0.243	0.0697	5.17	27.2	8.48e-06	2.99	LV	CELLSTATES	vCM3.0	control_LMNA	11	18
UBASH3B	2.32	0.0379	0.161	0.026	4.08	10.1	0.00312	1.42	LV	CELLSTATES	vCM3.0	control_LMNA	11	18
C1R	2.29	0.00296	0.0334	0.0107	2.49	21.5	4.83e-05	2.53	LV	CELLSTATES	vCM3.0	control_LMNA	11	18
FAM43A	2.27	0.0295	0.091	0.0242	3.69	11.1	0.00206	1.53	LV	CELLSTATES	vCM3.0	control_LMNA	11	18
LINC02471	2.26	0.0475	0.0346	0.00921	2.53	9.18	0.00459	1.32	LV	CELLSTATES	vCM3.0	control_LMNA	11	18
PTGIS	2.26	0.00103	0.0156	0.00539	1.54	27.1	8.71e-06	2.99	LV	CELLSTATES	vCM3.0	control_LMNA	11	18
EVA1A	2.24	0.00373	0.0223	0.00753	1.99	20.3	7.13e-05	2.43	LV	CELLSTATES	vCM3.0	control_LMNA	11	18
MGST1	2.21	0.00237	0.0262	0.00814	2.16	22.8	3.15e-05	2.62	LV	CELLSTATES	vCM3.0	control_LMNA	11	18
IFITM3	2.12	0.0101	0.0701	0.0248	3.56	15.8	0.000334	2	LV	CELLSTATES	vCM3.0	control_LMNA	11	18
CORIN	2.09	0.00293	0.547	0.192	6.31	21.5	4.74e-05	2.53	LV	CELLSTATES	vCM3.0	control_LMNA	11	18
AC107068.2	2.08	0.002	0.309	0.114	5.68	23.7	2.41e-05	2.7	LV	CELLSTATES	vCM3.0	control_LMNA	11	18
AC019163.1	2.06	0.0422	0.115	0.024	3.77	9.66	0.00374	1.37	LV	CELLSTATES	vCM3.0	control_LMNA	11	18
ADRB1	2.06	0.00151	0.138	0.06	4.59	25	1.64e-05	2.82	LV	CELLSTATES	vCM3.0	control_LMNA	11	18
CHL1	2.06	0.0105	0.034	0.0132	2.53	15.6	0.000359	1.98	LV	CELLSTATES	vCM3.0	control_LMNA	11	18
AC090193.1	2.05	0.0111	0.0579	0.0214	3.25	15.4	0.000389	1.96	LV	CELLSTATES	vCM3.0	control_LMNA	11	18
LINC00880	2.02	0.00278	0.148	0.0406	4.17	21.9	4.2e-05	2.56	LV	CELLSTATES	vCM3.0	control_LMNA	11	18
GADL1	2	0.0366	0.0131	0.0037	1.24	10.3	0.00289	1.44	LV	CELLSTATES	vCM3.0	control_LMNA	11	18
PDGFRB	2	0.0015	0.0258	0.01	2.18	25	1.61e-05	2.82	LV	CELLSTATES	vCM3.0	control_LMNA	11	18
EDNRB	1.99	0.00331	0.0126	0.0044	1.26	20.9	5.79e-05	2.48	LV	CELLSTATES	vCM3.0	control_LMNA	11	18
FABP4	1.99	0.000929	0.0493	0.0199	3.01	27.8	7.05e-06	3.03	LV	CELLSTATES	vCM3.0	control_LMNA	11	18
TIMP1	1.99	0.00323	0.0819	0.0258	3.63	21	5.59e-05	2.49	LV	CELLSTATES	vCM3.0	control_LMNA	11	18
DEPP1	1.97	0.0226	0.0372	0.0149	2.53	12.2	0.00131	1.65	LV	CELLSTATES	vCM3.0	control_LMNA	11	18
MIR4458HG	1.97	0.0103	0.0806	0.0294	3.74	15.7	0.000349	1.99	LV	CELLSTATES	vCM3.0	control_LMNA	11	18
TSPEAR	1.97	0.00811	0.056	0.0169	3.06	16.7	0.000243	2.09	LV	CELLSTATES	vCM3.0	control_LMNA	11	18
BMP7	1.96	0.00518	0.0259	0.00951	2.16	18.8	0.000118	2.29	LV	CELLSTATES	vCM3.0	control_LMNA	11	18
WFDC10B	1.93	0.0396	0.014	0.00693	1.56	9.9	0.00337	1.4	LV	CELLSTATES	vCM3.0	control_LMNA	11	18
IDO1	1.91	0.0327	0.0305	0.0127	2.5	10.7	0.0024	1.49	LV	CELLSTATES	vCM3.0	control_LMNA	11	18
LINC01807	1.91	0.00035	0.0288	0.0101	2.25	32.9	1.75e-06	3.46	LV	CELLSTATES	vCM3.0	control_LMNA	11	18
RCAN3	1.91	0.0442	0.21	0.0488	4.46	9.45	0.00409	1.35	LV	CELLSTATES	vCM3.0	control_LMNA	11	18
C3	1.9	0.0147	0.0321	0.0107	2.4	14.1	0.000639	1.83	LV	CELLSTATES	vCM3.0	control_LMNA	11	18
GPX3	1.88	0.0403	0.149	0.0588	4.61	9.82	0.00349	1.39	LV	CELLSTATES	vCM3.0	control_LMNA	11	18
H1F0	1.88	0.0205	0.0953	0.0425	3.89	12.6	0.00111	1.69	LV	CELLSTATES	vCM3.0	control_LMNA	11	18
LINC00881	1.88	0.0126	1.02	0.334	7.04	14.8	0.000489	1.9	LV	CELLSTATES	vCM3.0	control_LMNA	11	18
AC016650.1	1.87	0.000237	0.23	0.0786	4.98	35.5	8.89e-07	3.63	LV	CELLSTATES	vCM3.0	control_LMNA	11	18
IQGAP2	1.87	0.0223	0.0557	0.0222	3.27	12.3	0.00128	1.65	LV	CELLSTATES	vCM3.0	control_LMNA	11	18
TOGARAM2	1.87	0.0119	0.34	0.107	5.53	15	0.000449	1.92	LV	CELLSTATES	vCM3.0	control_LMNA	11	18
AL442647.1	1.86	0.00827	0.0178	0.00652	1.72	16.6	0.000252	2.08	LV	CELLSTATES	vCM3.0	control_LMNA	11	18
IL17RD	1.83	0.0043	0.0227	0.00735	2.01	19.6	9.13e-05	2.37	LV	CELLSTATES	vCM3.0	control_LMNA	11	18
SERPING1	1.82	0.0471	0.0366	0.0137	2.64	9.21	0.00453	1.33	LV	CELLSTATES	vCM3.0	control_LMNA	11	18
GP1BA	1.81	0.0259	0.0147	0.00525	1.46	11.6	0.00168	1.59	LV	CELLSTATES	vCM3.0	control_LMNA	11	18
MOG	1.81	0.0212	0.0532	0.0182	3.06	12.5	0.00118	1.67	LV	CELLSTATES	vCM3.0	control_LMNA	11	18
LINC01060	1.79	0.00339	0.0778	0.0378	3.72	20.8	6.02e-05	2.47	LV	CELLSTATES	vCM3.0	control_LMNA	11	18
S100A4	1.79	0.0202	0.0517	0.0195	3.07	12.7	0.00109	1.69	LV	CELLSTATES	vCM3.0	control_LMNA	11	18
CXCL12	1.78	0.00534	0.0172	0.0079	1.65	18.6	0.000126	2.27	LV	CELLSTATES	vCM3.0	control_LMNA	11	18
TESC	1.78	0.00204	0.183	0.0612	4.65	23.5	2.54e-05	2.69	LV	CELLSTATES	vCM3.0	control_LMNA	11	18
AC008700.1	1.76	0.0225	0.0381	0.0132	2.62	12.2	0.00131	1.65	LV	CELLSTATES	vCM3.0	control_LMNA	11	18
CCDC179	1.76	0.00446	0.0265	0.00918	2.14	19.4	9.59e-05	2.35	LV	CELLSTATES	vCM3.0	control_LMNA	11	18
CCR9	1.76	0.016	0.016	0.00513	1.46	13.7	0.000724	1.79	LV	CELLSTATES	vCM3.0	control_LMNA	11	18
PPP1R3C	1.75	0.0256	0.942	0.464	7.28	11.6	0.00164	1.59	LV	CELLSTATES	vCM3.0	control_LMNA	11	18
AL845331.2	1.74	0.0031	0.164	0.0689	4.72	21.3	5.16e-05	2.51	LV	CELLSTATES	vCM3.0	control_LMNA	11	18
CLNK	1.74	0.0422	0.147	0.0682	4.67	9.65	0.00376	1.37	LV	CELLSTATES	vCM3.0	control_LMNA	11	18
SLC1A2	1.74	0.00976	0.118	0.0407	4.03	16	0.000316	2.01	LV	CELLSTATES	vCM3.0	control_LMNA	11	18
CCBE1	1.73	0.0379	0.154	0.0485	4.38	10.1	0.0031	1.42	LV	CELLSTATES	vCM3.0	control_LMNA	11	18
LINC01609	1.71	0.00393	0.0233	0.0107	2.1	20	7.76e-05	2.41	LV	CELLSTATES	vCM3.0	control_LMNA	11	18
KNG1	1.7	0.0202	0.0359	0.015	2.73	12.7	0.00108	1.69	LV	CELLSTATES	vCM3.0	control_LMNA	11	18
SMTNL2	1.7	0.00241	0.0338	0.0147	2.53	22.7	3.26e-05	2.62	LV	CELLSTATES	vCM3.0	control_LMNA	11	18
GGT5	1.69	0.00395	0.0168	0.00646	1.7	20	7.85e-05	2.4	LV	CELLSTATES	vCM3.0	control_LMNA	11	18
LPCAT4	1.69	0.000344	0.127	0.0578	4.31	33.1	1.67e-06	3.46	LV	CELLSTATES	vCM3.0	control_LMNA	11	18
PHACTR3	1.69	0.00889	0.048	0.0196	3.02	16.4	0.000275	2.05	LV	CELLSTATES	vCM3.0	control_LMNA	11	18
PPP1R1A	1.69	0.00699	0.0145	0.00668	1.48	17.4	0.00019	2.16	LV	CELLSTATES	vCM3.0	control_LMNA	11	18
AC008040.5	1.66	0.00635	0.0147	0.00494	1.46	17.8	0.000166	2.2	LV	CELLSTATES	vCM3.0	control_LMNA	11	18
CELF4	1.64	0.0379	0.0253	0.0101	2.16	10.1	0.00312	1.42	LV	CELLSTATES	vCM3.0	control_LMNA	11	18
S100A11	1.64	0.013	0.0404	0.0173	2.73	14.7	0.000511	1.89	LV	CELLSTATES	vCM3.0	control_LMNA	11	18
IL20RA	1.63	0.0468	0.0194	0.00905	1.87	9.24	0.00447	1.33	LV	CELLSTATES	vCM3.0	control_LMNA	11	18
HTR4	1.61	0.0345	0.101	0.0421	4.02	10.5	0.00261	1.46	LV	CELLSTATES	vCM3.0	control_LMNA	11	18
KIF26B-AS1	1.61	0.0107	0.0416	0.0154	2.76	15.5	0.000371	1.97	LV	CELLSTATES	vCM3.0	control_LMNA	11	18
LINC01550	1.61	0.00204	0.0817	0.0365	3.73	23.5	2.54e-05	2.69	LV	CELLSTATES	vCM3.0	control_LMNA	11	18
AC105999.1	1.6	0.0079	0.0344	0.0157	2.57	16.9	0.000229	2.1	LV	CELLSTATES	vCM3.0	control_LMNA	11	18
ADIRF	1.6	0.00704	0.0258	0.0116	2.19	17.4	0.000191	2.15	LV	CELLSTATES	vCM3.0	control_LMNA	11	18
ENO4	1.6	0.0146	0.134	0.0637	4.46	14.1	0.000624	1.84	LV	CELLSTATES	vCM3.0	control_LMNA	11	18
PLP2	1.59	0.00405	0.104	0.0404	3.9	19.8	8.27e-05	2.39	LV	CELLSTATES	vCM3.0	control_LMNA	11	18
DUSP1	1.58	0.0337	0.704	0.326	6.73	10.6	0.00251	1.47	LV	CELLSTATES	vCM3.0	control_LMNA	11	18
LINC01899	1.58	0.0438	0.0128	0.00593	1.37	9.49	0.00402	1.36	LV	CELLSTATES	vCM3.0	control_LMNA	11	18
MKRN3	1.58	0.0104	0.0665	0.0315	3.47	15.7	0.000355	1.98	LV	CELLSTATES	vCM3.0	control_LMNA	11	18
AC244453.1	1.57	0.0258	0.0314	0.0144	2.48	11.6	0.00166	1.59	LV	CELLSTATES	vCM3.0	control_LMNA	11	18
AC131902.1	1.56	0.0286	0.036	0.0159	2.6	11.2	0.00198	1.54	LV	CELLSTATES	vCM3.0	control_LMNA	11	18
PRELP	1.55	0.0366	0.0228	0.0104	1.96	10.3	0.00291	1.44	LV	CELLSTATES	vCM3.0	control_LMNA	11	18
ABCG1	1.54	0.00989	0.0918	0.0366	3.68	15.9	0.000326	2	LV	CELLSTATES	vCM3.0	control_LMNA	11	18
LRRC10	1.54	0.039	0.0439	0.0277	3.01	9.99	0.00325	1.41	LV	CELLSTATES	vCM3.0	control_LMNA	11	18
SERPINF1	1.54	0.00346	0.0699	0.0325	3.5	20.7	6.28e-05	2.46	LV	CELLSTATES	vCM3.0	control_LMNA	11	18
GFPT2	1.53	0.0366	0.0297	0.0152	2.45	10.2	0.00292	1.44	LV	CELLSTATES	vCM3.0	control_LMNA	11	18
GMNC	1.53	0.0183	0.0205	0.00857	1.86	13.1	0.00091	1.74	LV	CELLSTATES	vCM3.0	control_LMNA	11	18
AC008474.1	1.52	0.0144	0.0536	0.0263	3.07	14.2	0.000604	1.84	LV	CELLSTATES	vCM3.0	control_LMNA	11	18
AL139317.1	1.52	0.0215	0.02	0.0119	1.87	12.4	0.00121	1.67	LV	CELLSTATES	vCM3.0	control_LMNA	11	18
AQP4	1.52	0.0228	0.0172	0.00815	1.74	12.2	0.00133	1.64	LV	CELLSTATES	vCM3.0	control_LMNA	11	18
HMCN2	1.52	0.021	0.0146	0.00821	1.51	12.6	0.00115	1.68	LV	CELLSTATES	vCM3.0	control_LMNA	11	18
MYH13	1.52	0.00109	0.0426	0.0212	2.89	26.6	9.93e-06	2.96	LV	CELLSTATES	vCM3.0	control_LMNA	11	18
SELENOK	1.52	0.00728	0.119	0.0535	4.12	17.2	0.000203	2.14	LV	CELLSTATES	vCM3.0	control_LMNA	11	18
COL15A1	1.51	0.0147	0.0338	0.0197	2.62	14.1	0.000636	1.83	LV	CELLSTATES	vCM3.0	control_LMNA	11	18
LDHA	1.51	0.000389	0.168	0.0758	4.6	32.2	2.1e-06	3.41	LV	CELLSTATES	vCM3.0	control_LMNA	11	18
AL023755.1	1.5	0.00906	0.0162	0.0068	1.54	16.3	0.000286	2.04	LV	CELLSTATES	vCM3.0	control_LMNA	11	18
CPS1	1.5	0.0228	0.0876	0.0427	3.87	12.2	0.00134	1.64	LV	CELLSTATES	vCM3.0	control_LMNA	11	18
POLR2I	1.5	0.0264	0.0177	0.00839	1.75	11.5	0.00172	1.58	LV	CELLSTATES	vCM3.0	control_LMNA	11	18
DCN	1.49	0.0135	0.267	0.12	5.34	14.5	0.000545	1.87	LV	CELLSTATES	vCM3.0	control_LMNA	11	18
SGIP1	1.49	0.0252	0.285	0.127	5.38	11.7	0.0016	1.6	LV	CELLSTATES	vCM3.0	control_LMNA	11	18
AL445433.2	1.48	0.0258	0.0265	0.0144	2.34	11.6	0.00167	1.59	LV	CELLSTATES	vCM3.0	control_LMNA	11	18
DNAH11	1.48	0.00864	0.494	0.239	6.22	16.5	0.000265	2.06	LV	CELLSTATES	vCM3.0	control_LMNA	11	18
AL392046.1	1.47	0.0256	0.0252	0.0152	2.28	11.6	0.00165	1.59	LV	CELLSTATES	vCM3.0	control_LMNA	11	18
LINC02275	1.47	0.0435	0.0129	0.00682	1.45	9.52	0.00396	1.36	LV	CELLSTATES	vCM3.0	control_LMNA	11	18
LINC00982	1.46	0.0158	0.0647	0.0351	3.39	13.8	0.000707	1.8	LV	CELLSTATES	vCM3.0	control_LMNA	11	18
LINC01936	1.46	0.00103	0.263	0.122	5.25	26.9	9.11e-06	2.99	LV	CELLSTATES	vCM3.0	control_LMNA	11	18
SLC24A3	1.46	0.00673	0.0925	0.0502	3.95	17.6	0.000178	2.17	LV	CELLSTATES	vCM3.0	control_LMNA	11	18
SNTG2	1.46	0.0071	0.0456	0.0233	2.99	17.4	0.000193	2.15	LV	CELLSTATES	vCM3.0	control_LMNA	11	18
CREB3L1	1.45	0.0144	0.0389	0.0179	2.69	14.2	0.000607	1.84	LV	CELLSTATES	vCM3.0	control_LMNA	11	18
LINC01405	1.45	0.0267	0.15	0.0681	4.54	11.5	0.00175	1.57	LV	CELLSTATES	vCM3.0	control_LMNA	11	18
AC021678.2	1.44	0.0489	0.0197	0.00999	1.87	9.06	0.00483	1.31	LV	CELLSTATES	vCM3.0	control_LMNA	11	18
ARRB2	1.44	0.00198	0.0302	0.0143	2.35	23.8	2.33e-05	2.7	LV	CELLSTATES	vCM3.0	control_LMNA	11	18
CRIP3	1.44	0.00331	0.146	0.0686	4.43	20.9	5.8e-05	2.48	LV	CELLSTATES	vCM3.0	control_LMNA	11	18
IGFBP4	1.44	0.0177	0.0209	0.013	2.02	13.3	0.000865	1.75	LV	CELLSTATES	vCM3.0	control_LMNA	11	18
TRIQK	1.44	0.000412	0.82	0.429	6.98	31.8	2.31e-06	3.38	LV	CELLSTATES	vCM3.0	control_LMNA	11	18
ZAN	1.44	0.00955	0.0199	0.0106	1.94	16.1	0.000307	2.02	LV	CELLSTATES	vCM3.0	control_LMNA	11	18
AL591543.1	1.43	0.0246	0.0667	0.0277	3.34	11.8	0.00154	1.61	LV	CELLSTATES	vCM3.0	control_LMNA	11	18
MID1IP1	1.43	0.00344	0.0499	0.0273	3.05	20.7	6.2e-05	2.46	LV	CELLSTATES	vCM3.0	control_LMNA	11	18
REEP2	1.43	0.044	0.0215	0.0118	2.07	9.48	0.00404	1.36	LV	CELLSTATES	vCM3.0	control_LMNA	11	18
SELENBP1	1.43	0.0116	0.0506	0.0259	3.03	15.1	0.000429	1.94	LV	CELLSTATES	vCM3.0	control_LMNA	11	18
A2M	1.42	0.0212	0.381	0.248	6.13	12.5	0.00118	1.67	LV	CELLSTATES	vCM3.0	control_LMNA	11	18
PSME2	1.42	0.0114	0.0211	0.011	1.98	15.3	0.000411	1.94	LV	CELLSTATES	vCM3.0	control_LMNA	11	18
TMEM51	1.42	0.00258	0.0529	0.0252	3.07	22.3	3.72e-05	2.59	LV	CELLSTATES	vCM3.0	control_LMNA	11	18
AC117834.1	1.41	0.00619	0.508	0.262	6.28	17.9	0.000158	2.21	LV	CELLSTATES	vCM3.0	control_LMNA	11	18
AC023355.1	1.4	0.043	0.0174	0.00969	1.8	9.58	0.00386	1.37	LV	CELLSTATES	vCM3.0	control_LMNA	11	18
PTPRO	1.4	0.0399	0.0536	0.0321	3.31	9.86	0.00343	1.4	LV	CELLSTATES	vCM3.0	control_LMNA	11	18
RABIF	1.4	0.00344	0.0303	0.0138	2.3	20.7	6.2e-05	2.46	LV	CELLSTATES	vCM3.0	control_LMNA	11	18
PLN	1.39	0.0172	2.82	1.66	8.9	13.4	0.000826	1.76	LV	CELLSTATES	vCM3.0	control_LMNA	11	18
FBLN2	1.38	0.0214	0.0196	0.0109	1.87	12.5	0.00119	1.67	LV	CELLSTATES	vCM3.0	control_LMNA	11	18
HRH2	1.38	0.000245	0.387	0.194	5.88	35.1	9.86e-07	3.61	LV	CELLSTATES	vCM3.0	control_LMNA	11	18
PWRN1	1.38	0.0194	0.0161	0.00892	1.64	12.9	0.001	1.71	LV	CELLSTATES	vCM3.0	control_LMNA	11	18
TMA7	1.38	0.0172	0.179	0.0996	4.89	13.4	0.000826	1.76	LV	CELLSTATES	vCM3.0	control_LMNA	11	18
A2ML1	1.37	0.00373	0.0181	0.00827	1.73	20.3	7.16e-05	2.43	LV	CELLSTATES	vCM3.0	control_LMNA	11	18
AP001372.1	1.37	0.0241	0.0466	0.0279	3.04	11.9	0.00147	1.62	LV	CELLSTATES	vCM3.0	control_LMNA	11	18
AL662844.4	1.36	0.0369	0.0838	0.0443	3.66	10.2	0.00296	1.43	LV	CELLSTATES	vCM3.0	control_LMNA	11	18
FAM3D-AS1	1.36	0.0354	0.082	0.0445	3.78	10.4	0.00274	1.45	LV	CELLSTATES	vCM3.0	control_LMNA	11	18
FHL2	1.36	0.00374	15.6	7.73	11.1	20.3	7.21e-05	2.43	LV	CELLSTATES	vCM3.0	control_LMNA	11	18
RERG	1.36	0.0194	0.0287	0.0181	2.41	12.9	0.000999	1.71	LV	CELLSTATES	vCM3.0	control_LMNA	11	18
SH3RF2	1.36	0.00529	0.58	0.3	6.49	18.7	0.000123	2.28	LV	CELLSTATES	vCM3.0	control_LMNA	11	18
AC022034.2	1.35	0.000118	1.07	0.526	7.31	40.1	2.9e-07	3.93	LV	CELLSTATES	vCM3.0	control_LMNA	11	18
CNTNAP5	1.35	0.00991	0.0774	0.043	3.75	15.9	0.000327	2	LV	CELLSTATES	vCM3.0	control_LMNA	11	18
RCAN1	1.35	0.00261	0.719	0.378	6.68	22.2	3.79e-05	2.58	LV	CELLSTATES	vCM3.0	control_LMNA	11	18
TRPM1	1.35	0.0498	0.0136	0.00687	1.55	8.96	0.00504	1.3	LV	CELLSTATES	vCM3.0	control_LMNA	11	18
AL031280.1	1.34	0.00215	0.0653	0.0337	3.42	23.3	2.73e-05	2.67	LV	CELLSTATES	vCM3.0	control_LMNA	11	18
ATP2C2	1.34	0.0236	0.0546	0.0312	3.26	12	0.00141	1.63	LV	CELLSTATES	vCM3.0	control_LMNA	11	18
LINC00486	1.34	0.0308	0.987	0.559	7.33	10.9	0.0022	1.51	LV	CELLSTATES	vCM3.0	control_LMNA	11	18
TEAD2	1.34	0.00127	0.0485	0.0267	3.05	25.8	1.26e-05	2.9	LV	CELLSTATES	vCM3.0	control_LMNA	11	18
JUNB	1.33	0.0216	0.2	0.122	5	12.4	0.00122	1.67	LV	CELLSTATES	vCM3.0	control_LMNA	11	18
PAQR5	1.33	0.0117	0.0143	0.00713	1.44	15.1	0.000438	1.93	LV	CELLSTATES	vCM3.0	control_LMNA	11	18
S100A10	1.33	0.0174	0.122	0.0561	4.12	13.3	0.000848	1.76	LV	CELLSTATES	vCM3.0	control_LMNA	11	18
SCN1A	1.33	0.0136	0.033	0.0159	2.45	14.5	0.000554	1.87	LV	CELLSTATES	vCM3.0	control_LMNA	11	18
AC108058.1	1.32	0.0435	0.947	0.473	7.03	9.53	0.00396	1.36	LV	CELLSTATES	vCM3.0	control_LMNA	11	18
BX088645.1	1.32	0.0114	0.016	0.00868	1.63	15.3	0.00041	1.94	LV	CELLSTATES	vCM3.0	control_LMNA	11	18
EP300-AS1	1.32	0.03	0.0231	0.014	2.19	11	0.00211	1.52	LV	CELLSTATES	vCM3.0	control_LMNA	11	18
PLTP	1.32	0.0499	0.0132	0.00603	1.36	8.95	0.00506	1.3	LV	CELLSTATES	vCM3.0	control_LMNA	11	18
AC137770.1	1.31	0.0462	0.0561	0.0321	3.28	9.29	0.00438	1.34	LV	CELLSTATES	vCM3.0	control_LMNA	11	18
AL135936.1	1.31	0.00361	0.0593	0.0329	3.21	20.5	6.71e-05	2.44	LV	CELLSTATES	vCM3.0	control_LMNA	11	18
AL451069.1	1.31	0.0161	0.117	0.0687	4.3	13.7	0.000726	1.79	LV	CELLSTATES	vCM3.0	control_LMNA	11	18
GMEB1	1.31	0.0216	0.23	0.135	5.32	12.4	0.00122	1.67	LV	CELLSTATES	vCM3.0	control_LMNA	11	18
ITGA3	1.31	0.0131	0.287	0.13	5.28	14.6	0.000523	1.88	LV	CELLSTATES	vCM3.0	control_LMNA	11	18
PES1	1.31	0.0219	0.0657	0.0405	3.55	12.3	0.00124	1.66	LV	CELLSTATES	vCM3.0	control_LMNA	11	18
SERPINB8	1.31	0.0403	0.03	0.0176	2.46	9.82	0.00348	1.39	LV	CELLSTATES	vCM3.0	control_LMNA	11	18
IFI27	1.3	0.0417	0.0327	0.0184	2.6	9.71	0.00366	1.38	LV	CELLSTATES	vCM3.0	control_LMNA	11	18
OPCML	1.3	0.00365	0.0834	0.0512	3.87	20.4	6.86e-05	2.44	LV	CELLSTATES	vCM3.0	control_LMNA	11	18
PRELID2	1.3	0.0254	0.639	0.355	6.69	11.7	0.00161	1.6	LV	CELLSTATES	vCM3.0	control_LMNA	11	18
AC005842.1	1.29	0.0422	0.0164	0.00855	1.76	9.65	0.00375	1.37	LV	CELLSTATES	vCM3.0	control_LMNA	11	18
CRIP2	1.29	0.00518	0.53	0.327	6.47	18.8	0.000118	2.29	LV	CELLSTATES	vCM3.0	control_LMNA	11	18
LRTM1	1.29	0.0272	0.0831	0.0456	3.8	11.4	0.0018	1.57	LV	CELLSTATES	vCM3.0	control_LMNA	11	18
MGP	1.29	0.00534	0.203	0.102	4.98	18.6	0.000125	2.27	LV	CELLSTATES	vCM3.0	control_LMNA	11	18
SHISA4	1.29	0.0215	0.0606	0.0332	3.35	12.4	0.0012	1.67	LV	CELLSTATES	vCM3.0	control_LMNA	11	18
AL358234.1	1.28	0.0144	0.0214	0.0131	2.01	14.2	0.000609	1.84	LV	CELLSTATES	vCM3.0	control_LMNA	11	18
EMP3	1.28	0.0258	0.0337	0.0192	2.56	11.6	0.00166	1.59	LV	CELLSTATES	vCM3.0	control_LMNA	11	18
PHACTR2-AS1	1.28	0.0246	0.0253	0.0155	2.25	11.8	0.00154	1.61	LV	CELLSTATES	vCM3.0	control_LMNA	11	18
STARD4-AS1	1.28	0.0478	0.229	0.101	5	9.15	0.00464	1.32	LV	CELLSTATES	vCM3.0	control_LMNA	11	18
TLL2	1.28	0.00615	0.0945	0.0547	3.98	18	0.000154	2.21	LV	CELLSTATES	vCM3.0	control_LMNA	11	18
U91319.1	1.28	0.0212	0.0282	0.0168	2.37	12.5	0.00117	1.67	LV	CELLSTATES	vCM3.0	control_LMNA	11	18
ACTB	1.27	0.0286	2.42	1.33	8.56	11.2	0.00198	1.54	LV	CELLSTATES	vCM3.0	control_LMNA	11	18
LINC01479	1.27	0.041	0.0538	0.0279	3.07	9.77	0.00357	1.39	LV	CELLSTATES	vCM3.0	control_LMNA	11	18
NKX2-5	1.27	0.0012	0.219	0.13	5.12	26.2	1.13e-05	2.92	LV	CELLSTATES	vCM3.0	control_LMNA	11	18
PCOLCE	1.27	0.00246	0.0357	0.0202	2.61	22.6	3.36e-05	2.61	LV	CELLSTATES	vCM3.0	control_LMNA	11	18
PCYT1B	1.27	0.0133	0.0145	0.00775	1.55	14.6	0.000533	1.88	LV	CELLSTATES	vCM3.0	control_LMNA	11	18
KBTBD11	1.26	0.0331	0.014	0.00908	1.49	10.7	0.00245	1.48	LV	CELLSTATES	vCM3.0	control_LMNA	11	18
MHENCR	1.26	0.00302	0.0298	0.018	2.42	21.4	5e-05	2.52	LV	CELLSTATES	vCM3.0	control_LMNA	11	18
TAS1R1	1.26	0.0246	0.0529	0.029	2.98	11.8	0.00152	1.61	LV	CELLSTATES	vCM3.0	control_LMNA	11	18
AC010524.1	1.25	0.00459	0.0437	0.0229	2.79	19.3	9.97e-05	2.34	LV	CELLSTATES	vCM3.0	control_LMNA	11	18
CCDC170	1.25	0.028	0.0142	0.0086	1.54	11.3	0.0019	1.55	LV	CELLSTATES	vCM3.0	control_LMNA	11	18
HIGD1B	1.25	0.0136	0.0293	0.0159	2.39	14.5	0.000552	1.87	LV	CELLSTATES	vCM3.0	control_LMNA	11	18
IFNG-AS1	1.25	0.0195	0.108	0.058	4.05	12.9	0.00101	1.71	LV	CELLSTATES	vCM3.0	control_LMNA	11	18
IPO9-AS1	1.25	0.00596	1.63	0.908	7.96	18.1	0.000149	2.22	LV	CELLSTATES	vCM3.0	control_LMNA	11	18
LINC00616	1.25	0.0345	0.0483	0.0296	3.14	10.5	0.00261	1.46	LV	CELLSTATES	vCM3.0	control_LMNA	11	18
LRP4	1.25	0.035	1.12	0.715	7.62	10.4	0.00268	1.46	LV	CELLSTATES	vCM3.0	control_LMNA	11	18
ID3	1.24	0.0052	0.0496	0.0287	3.09	18.8	0.000119	2.28	LV	CELLSTATES	vCM3.0	control_LMNA	11	18
SELENOM	1.24	0.0154	0.133	0.0727	4.43	13.9	0.00068	1.81	LV	CELLSTATES	vCM3.0	control_LMNA	11	18
AC021242.2	1.23	0.0241	0.0204	0.0128	2.02	11.9	0.00146	1.62	LV	CELLSTATES	vCM3.0	control_LMNA	11	18
GRK5	1.23	0.0305	0.36	0.195	5.75	11	0.00217	1.52	LV	CELLSTATES	vCM3.0	control_LMNA	11	18
IGSF3	1.23	0.0279	0.0163	0.00909	1.67	11.3	0.00189	1.55	LV	CELLSTATES	vCM3.0	control_LMNA	11	18
LINC00309	1.23	0.0474	0.0158	0.00977	1.63	9.18	0.00458	1.32	LV	CELLSTATES	vCM3.0	control_LMNA	11	18
AC100872.1	1.22	0.0492	0.0666	0.0368	3.4	9.02	0.00492	1.31	LV	CELLSTATES	vCM3.0	control_LMNA	11	18
AC113137.1	1.22	0.0416	0.0364	0.0212	2.68	9.72	0.00364	1.38	LV	CELLSTATES	vCM3.0	control_LMNA	11	18
GNAL	1.22	0.0198	0.0968	0.0508	3.85	12.8	0.00105	1.7	LV	CELLSTATES	vCM3.0	control_LMNA	11	18
B3GAT2	1.21	0.0435	0.198	0.133	5.13	9.52	0.00397	1.36	LV	CELLSTATES	vCM3.0	control_LMNA	11	18
HCFC1R1	1.21	0.0367	0.0431	0.0251	2.94	10.2	0.00294	1.43	LV	CELLSTATES	vCM3.0	control_LMNA	11	18
TGFA	1.21	0.0466	0.0174	0.0103	1.74	9.26	0.00444	1.33	LV	CELLSTATES	vCM3.0	control_LMNA	11	18
AC008079.2	1.2	0.0345	0.0984	0.055	3.96	10.5	0.00263	1.46	LV	CELLSTATES	vCM3.0	control_LMNA	11	18
AC022217.3	1.2	0.0212	0.0982	0.0508	3.8	12.5	0.00117	1.67	LV	CELLSTATES	vCM3.0	control_LMNA	11	18
IL17RB	1.2	0.0196	0.0177	0.00984	1.76	12.8	0.00102	1.71	LV	CELLSTATES	vCM3.0	control_LMNA	11	18
MARCH11	1.2	0.0279	0.192	0.105	4.87	11.3	0.00188	1.55	LV	CELLSTATES	vCM3.0	control_LMNA	11	18
SEL1L3	1.2	0.0134	0.0205	0.0108	1.88	14.5	0.000541	1.87	LV	CELLSTATES	vCM3.0	control_LMNA	11	18
AP003181.1	1.19	0.00868	0.0376	0.0227	2.76	16.4	0.000267	2.06	LV	CELLSTATES	vCM3.0	control_LMNA	11	18
BMS1P14	1.19	0.0195	0.266	0.146	5.35	12.9	0.00101	1.71	LV	CELLSTATES	vCM3.0	control_LMNA	11	18
C8orf37	1.19	0.0132	0.04	0.0223	2.78	14.6	0.000529	1.88	LV	CELLSTATES	vCM3.0	control_LMNA	11	18
IDH2	1.19	0.000847	0.678	0.409	6.78	28.3	6.1e-06	3.07	LV	CELLSTATES	vCM3.0	control_LMNA	11	18
PHKA1-AS1	1.19	0.0351	0.0148	0.00762	1.49	10.4	0.00271	1.45	LV	CELLSTATES	vCM3.0	control_LMNA	11	18
TMEM150A	1.19	0.00228	0.0404	0.0228	2.77	23	2.98e-05	2.64	LV	CELLSTATES	vCM3.0	control_LMNA	11	18
CDH18	1.18	0.0491	0.0974	0.0573	4.02	9.03	0.00489	1.31	LV	CELLSTATES	vCM3.0	control_LMNA	11	18
GLA	1.18	0.012	0.0226	0.0125	2.09	15	0.000451	1.92	LV	CELLSTATES	vCM3.0	control_LMNA	11	18
IDH2-DT	1.18	0.0283	0.0957	0.0529	3.99	11.2	0.00194	1.55	LV	CELLSTATES	vCM3.0	control_LMNA	11	18
MEIS1-AS2	1.18	0.0197	0.0479	0.0259	2.9	12.8	0.00104	1.7	LV	CELLSTATES	vCM3.0	control_LMNA	11	18
MSC-AS1	1.18	0.0341	0.0154	0.0109	1.65	10.6	0.00255	1.47	LV	CELLSTATES	vCM3.0	control_LMNA	11	18
NTRK3	1.18	0.0327	0.0268	0.0179	2.36	10.7	0.00241	1.49	LV	CELLSTATES	vCM3.0	control_LMNA	11	18
SPDYE2B	1.18	0.0494	0.0295	0.0195	2.47	9	0.00495	1.31	LV	CELLSTATES	vCM3.0	control_LMNA	11	18
CCDC129	1.17	0.00694	0.211	0.118	4.98	17.5	0.000187	2.16	LV	CELLSTATES	vCM3.0	control_LMNA	11	18
EBF2	1.17	0.0237	0.019	0.0123	1.91	12	0.00142	1.63	LV	CELLSTATES	vCM3.0	control_LMNA	11	18
FP325318.1	1.17	0.0233	0.102	0.0528	3.88	12.1	0.00138	1.63	LV	CELLSTATES	vCM3.0	control_LMNA	11	18
WEE2-AS1	1.17	0.0402	0.0284	0.0154	2.33	9.84	0.00346	1.4	LV	CELLSTATES	vCM3.0	control_LMNA	11	18
FMN2	1.16	0.0491	0.0391	0.0289	2.86	9.04	0.00488	1.31	LV	CELLSTATES	vCM3.0	control_LMNA	11	18
GALNTL6	1.16	0.0307	0.15	0.0992	4.7	10.9	0.00219	1.51	LV	CELLSTATES	vCM3.0	control_LMNA	11	18
LINGO2	1.16	0.0173	0.0559	0.0354	3.34	13.4	0.000842	1.76	LV	CELLSTATES	vCM3.0	control_LMNA	11	18
TOR4A	1.16	0.0227	0.0147	0.00975	1.58	12.2	0.00132	1.64	LV	CELLSTATES	vCM3.0	control_LMNA	11	18
EFEMP1	1.15	0.0492	0.0249	0.0149	2.21	9.02	0.00491	1.31	LV	CELLSTATES	vCM3.0	control_LMNA	11	18
PROSER2	1.15	0.0487	0.0266	0.0154	2.21	9.07	0.0048	1.31	LV	CELLSTATES	vCM3.0	control_LMNA	11	18
FALEC	1.14	0.0246	0.0396	0.0259	2.83	11.8	0.00153	1.61	LV	CELLSTATES	vCM3.0	control_LMNA	11	18
GPD1	1.14	0.0383	0.0174	0.00918	1.69	10.1	0.00316	1.42	LV	CELLSTATES	vCM3.0	control_LMNA	11	18
LDLRAD3	1.14	0.0307	0.0245	0.015	2.12	10.9	0.00219	1.51	LV	CELLSTATES	vCM3.0	control_LMNA	11	18
LINC01618	1.14	0.0385	0.0172	0.00917	1.62	10	0.00319	1.41	LV	CELLSTATES	vCM3.0	control_LMNA	11	18
ACMSD	1.13	0.0247	0.0435	0.0228	2.8	11.8	0.00155	1.61	LV	CELLSTATES	vCM3.0	control_LMNA	11	18
DNAH2	1.13	0.0202	0.0256	0.0161	2.28	12.7	0.00109	1.69	LV	CELLSTATES	vCM3.0	control_LMNA	11	18
GRM8	1.13	0.0162	0.284	0.16	5.36	13.6	0.000752	1.79	LV	CELLSTATES	vCM3.0	control_LMNA	11	18
SNHG25	1.13	9.73e-05	0.24	0.145	5.23	41.5	2.06e-07	4.01	LV	CELLSTATES	vCM3.0	control_LMNA	11	18
ABCA6	1.12	0.0353	0.061	0.0403	3.38	10.4	0.00274	1.45	LV	CELLSTATES	vCM3.0	control_LMNA	11	18
EPOR	1.12	0.0052	0.0327	0.0201	2.52	18.8	0.000119	2.28	LV	CELLSTATES	vCM3.0	control_LMNA	11	18
HSPB11	1.12	0.0168	0.107	0.0764	4.25	13.5	0.000796	1.77	LV	CELLSTATES	vCM3.0	control_LMNA	11	18
SLC25A43	1.12	0.0456	0.0211	0.0141	2.02	9.34	0.00428	1.34	LV	CELLSTATES	vCM3.0	control_LMNA	11	18
SNRPD2	1.12	0.0337	0.0665	0.0447	3.52	10.6	0.00251	1.47	LV	CELLSTATES	vCM3.0	control_LMNA	11	18
TMC7	1.12	0.013	0.0473	0.0284	3	14.7	0.00051	1.89	LV	CELLSTATES	vCM3.0	control_LMNA	11	18
AC113414.1	1.11	0.0283	0.527	0.335	6.39	11.2	0.00194	1.55	LV	CELLSTATES	vCM3.0	control_LMNA	11	18
COL6A2	1.11	0.00786	0.124	0.0714	4.29	16.9	0.000226	2.1	LV	CELLSTATES	vCM3.0	control_LMNA	11	18
LINC01322	1.11	0.0372	0.21	0.146	5.19	10.2	0.00301	1.43	LV	CELLSTATES	vCM3.0	control_LMNA	11	18
PPP1R17	1.11	0.0315	0.0499	0.027	2.99	10.8	0.00229	1.5	LV	CELLSTATES	vCM3.0	control_LMNA	11	18
PPP1R1C	1.11	0.0171	0.846	0.544	7.1	13.4	0.000816	1.77	LV	CELLSTATES	vCM3.0	control_LMNA	11	18
RCC1	1.11	0.0103	0.154	0.087	4.5	15.7	0.000351	1.99	LV	CELLSTATES	vCM3.0	control_LMNA	11	18
SMC1B	1.1	0.0116	0.0254	0.0152	2.19	15.1	0.000431	1.93	LV	CELLSTATES	vCM3.0	control_LMNA	11	18
USP39	1.1	0.016	0.537	0.386	6.57	13.8	0.000717	1.8	LV	CELLSTATES	vCM3.0	control_LMNA	11	18
C6orf10	1.09	0.0397	0.0156	0.0104	1.67	9.89	0.00339	1.4	LV	CELLSTATES	vCM3.0	control_LMNA	11	18
FER1L6	1.09	0.00933	0.024	0.0163	2.13	16.2	0.000297	2.03	LV	CELLSTATES	vCM3.0	control_LMNA	11	18
LOXL1	1.09	0.0131	0.103	0.0532	3.92	14.6	0.000516	1.88	LV	CELLSTATES	vCM3.0	control_LMNA	11	18
RACGAP1	1.09	0.0294	0.0135	0.00986	1.47	11.1	0.00205	1.53	LV	CELLSTATES	vCM3.0	control_LMNA	11	18
SNHG19	1.09	0.0147	0.0447	0.0284	2.94	14.1	0.000636	1.83	LV	CELLSTATES	vCM3.0	control_LMNA	11	18
EFHC2	1.08	0.0144	0.099	0.0633	4.04	14.2	0.000604	1.84	LV	CELLSTATES	vCM3.0	control_LMNA	11	18
GML	1.08	0.0113	0.0168	0.0114	1.74	15.3	0.000405	1.95	LV	CELLSTATES	vCM3.0	control_LMNA	11	18
LINC01841	1.08	0.0239	0.019	0.0125	1.89	12	0.00144	1.62	LV	CELLSTATES	vCM3.0	control_LMNA	11	18
RNF122	1.08	0.0275	0.31	0.175	5.53	11.4	0.00184	1.56	LV	CELLSTATES	vCM3.0	control_LMNA	11	18
AL158198.1	1.07	0.0266	0.027	0.0176	2.3	11.5	0.00175	1.57	LV	CELLSTATES	vCM3.0	control_LMNA	11	18
CASC15	1.07	0.0307	0.0878	0.0611	3.99	10.9	0.00219	1.51	LV	CELLSTATES	vCM3.0	control_LMNA	11	18
IL1RAPL2	1.07	0.0215	0.128	0.0913	4.51	12.4	0.00121	1.67	LV	CELLSTATES	vCM3.0	control_LMNA	11	18
SLC38A4	1.07	0.0103	0.0687	0.0431	3.55	15.7	0.00035	1.99	LV	CELLSTATES	vCM3.0	control_LMNA	11	18
AL021392.1	1.06	0.0345	0.0297	0.0188	2.41	10.5	0.00261	1.46	LV	CELLSTATES	vCM3.0	control_LMNA	11	18
APOBEC2	1.06	0.00786	0.214	0.153	5.21	16.9	0.000226	2.1	LV	CELLSTATES	vCM3.0	control_LMNA	11	18
BCAM	1.06	0.0105	0.0537	0.0359	3.25	15.6	0.000358	1.98	LV	CELLSTATES	vCM3.0	control_LMNA	11	18
LTBP2	1.06	0.0353	0.0339	0.0223	2.67	10.4	0.00273	1.45	LV	CELLSTATES	vCM3.0	control_LMNA	11	18
SMIM35	1.06	0.0391	0.0461	0.0326	3.03	9.98	0.00326	1.41	LV	CELLSTATES	vCM3.0	control_LMNA	11	18
AP001893.3	1.05	0.0258	0.0339	0.0196	2.51	11.6	0.00166	1.59	LV	CELLSTATES	vCM3.0	control_LMNA	11	18
ATP5ME	1.05	0.0202	0.28	0.201	5.62	12.7	0.00109	1.69	LV	CELLSTATES	vCM3.0	control_LMNA	11	18
CATSPERD	1.05	0.0474	0.0198	0.0141	1.98	9.19	0.00457	1.32	LV	CELLSTATES	vCM3.0	control_LMNA	11	18
AC021054.1	1.04	0.0373	0.193	0.126	4.94	10.2	0.00302	1.43	LV	CELLSTATES	vCM3.0	control_LMNA	11	18
DIRC3-AS1	1.04	0.0173	0.0439	0.0267	2.91	13.3	0.000842	1.76	LV	CELLSTATES	vCM3.0	control_LMNA	11	18
GRIK2	1.04	0.0246	0.218	0.143	5.04	11.8	0.00152	1.61	LV	CELLSTATES	vCM3.0	control_LMNA	11	18
MAP2K1	1.04	0.035	0.502	0.281	6.18	10.4	0.00269	1.46	LV	CELLSTATES	vCM3.0	control_LMNA	11	18
SPHKAP	1.04	0.0185	1.61	1.22	8.15	13.1	0.000921	1.73	LV	CELLSTATES	vCM3.0	control_LMNA	11	18
AC100839.1	1.03	0.0308	0.0223	0.0134	2.05	10.9	0.0022	1.51	LV	CELLSTATES	vCM3.0	control_LMNA	11	18
AC136604.2	1.03	0.0136	0.101	0.0727	4.16	14.4	0.000557	1.87	LV	CELLSTATES	vCM3.0	control_LMNA	11	18
KCNE1	1.03	0.0357	0.0818	0.051	3.62	10.4	0.00278	1.45	LV	CELLSTATES	vCM3.0	control_LMNA	11	18
LSAMP	1.03	0.0212	0.199	0.124	4.98	12.5	0.00117	1.67	LV	CELLSTATES	vCM3.0	control_LMNA	11	18
TPM2	1.03	0.0229	1.63	1.07	8.12	12.2	0.00134	1.64	LV	CELLSTATES	vCM3.0	control_LMNA	11	18
ACTG1	1.02	0.0218	2.07	1.28	8.27	12.4	0.00124	1.66	LV	CELLSTATES	vCM3.0	control_LMNA	11	18
B4GALNT3	1.02	0.00365	0.958	0.7	7.35	20.4	6.83e-05	2.44	LV	CELLSTATES	vCM3.0	control_LMNA	11	18
FAM110D	1.02	0.0166	0.0197	0.0121	1.84	13.6	0.000778	1.78	LV	CELLSTATES	vCM3.0	control_LMNA	11	18
FLT3	1.02	0.0478	0.055	0.035	3.24	9.15	0.00465	1.32	LV	CELLSTATES	vCM3.0	control_LMNA	11	18
HAND1	1.02	0.0367	0.0175	0.0113	1.8	10.2	0.00294	1.43	LV	CELLSTATES	vCM3.0	control_LMNA	11	18
PGM2L1	1.02	0.0215	0.0212	0.0135	2.02	12.4	0.00121	1.67	LV	CELLSTATES	vCM3.0	control_LMNA	11	18
PITPNM2	1.02	0.00619	0.291	0.195	5.54	17.9	0.000159	2.21	LV	CELLSTATES	vCM3.0	control_LMNA	11	18
AC009955.2	1.01	0.0104	0.0343	0.0233	2.57	15.7	0.000353	1.98	LV	CELLSTATES	vCM3.0	control_LMNA	11	18
AC091078.1	1.01	0.0217	0.0437	0.0295	2.99	12.4	0.00123	1.66	LV	CELLSTATES	vCM3.0	control_LMNA	11	18
ADAMTS7	1.01	0.0172	0.191	0.128	4.96	13.4	0.000835	1.76	LV	CELLSTATES	vCM3.0	control_LMNA	11	18
RTN4RL1	1.01	0.0387	0.0554	0.0357	3.29	10	0.00322	1.41	LV	CELLSTATES	vCM3.0	control_LMNA	11	18
SEMA3A	1.01	0.0354	0.135	0.103	4.61	10.4	0.00276	1.45	LV	CELLSTATES	vCM3.0	control_LMNA	11	18
TMEM159	1.01	0.0134	0.195	0.13	4.96	14.5	0.000542	1.87	LV	CELLSTATES	vCM3.0	control_LMNA	11	18
TMEM254-AS1	1.01	0.0397	0.0276	0.0178	2.34	9.9	0.00338	1.4	LV	CELLSTATES	vCM3.0	control_LMNA	11	18
AC024563.1	1	0.0499	0.018	0.0119	1.85	8.95	0.00506	1.3	LV	CELLSTATES	vCM3.0	control_LMNA	11	18
LRP1	1	0.0215	0.0816	0.0617	3.87	12.4	0.00121	1.67	LV	CELLSTATES	vCM3.0	control_LMNA	11	18
MRPL14	1	0.0129	0.107	0.0747	4.22	14.7	0.000503	1.89	LV	CELLSTATES	vCM3.0	control_LMNA	11	18
TXNDC17	1	0.028	0.0199	0.0133	1.95	11.3	0.00189	1.55	LV	CELLSTATES	vCM3.0	control_LMNA	11	18
DISC1	0.999	0.00805	2.01	1.4	8.37	16.8	0.000236	2.09	LV	CELLSTATES	vCM3.0	control_LMNA	11	18
TBX20	0.999	0.000962	1.05	0.708	7.35	27.6	7.51e-06	3.02	LV	CELLSTATES	vCM3.0	control_LMNA	11	18
FBN1	0.998	0.0212	0.0279	0.0192	2.35	12.5	0.00116	1.67	LV	CELLSTATES	vCM3.0	control_LMNA	11	18
SEL1L2	0.994	0.0361	0.0163	0.0121	1.71	10.3	0.00285	1.44	LV	CELLSTATES	vCM3.0	control_LMNA	11	18
AC010260.1	0.992	0.043	0.06	0.0389	3.32	9.59	0.00385	1.37	LV	CELLSTATES	vCM3.0	control_LMNA	11	18
COL24A1	0.991	0.0193	0.0373	0.0264	2.76	12.9	0.000992	1.71	LV	CELLSTATES	vCM3.0	control_LMNA	11	18
FYB1	0.99	0.0471	0.0297	0.0215	2.51	9.21	0.00452	1.33	LV	CELLSTATES	vCM3.0	control_LMNA	11	18
SLC35F2	0.99	0.0452	0.0256	0.018	2.33	9.37	0.00422	1.34	LV	CELLSTATES	vCM3.0	control_LMNA	11	18
AC005358.1	0.988	0.0136	0.946	0.623	7.21	14.4	0.000555	1.87	LV	CELLSTATES	vCM3.0	control_LMNA	11	18
B3GALT2	0.988	0.0342	0.0417	0.0318	2.94	10.6	0.00257	1.47	LV	CELLSTATES	vCM3.0	control_LMNA	11	18
RPLP2	0.988	0.01	0.204	0.139	5.07	15.8	0.000333	2	LV	CELLSTATES	vCM3.0	control_LMNA	11	18
AC084357.2	0.987	0.0249	0.149	0.116	4.74	11.8	0.00157	1.6	LV	CELLSTATES	vCM3.0	control_LMNA	11	18
HEY2	0.986	0.00813	0.268	0.178	5.37	16.7	0.000246	2.09	LV	CELLSTATES	vCM3.0	control_LMNA	11	18
CNTNAP3	0.984	0.00464	0.159	0.104	4.65	19.2	0.000101	2.33	LV	CELLSTATES	vCM3.0	control_LMNA	11	18
PPARGC1B	0.983	0.00141	1.12	0.762	7.47	25.4	1.45e-05	2.85	LV	CELLSTATES	vCM3.0	control_LMNA	11	18
RPS18	0.981	0.0353	0.0986	0.0679	4.07	10.4	0.00273	1.45	LV	CELLSTATES	vCM3.0	control_LMNA	11	18
FN1	0.972	0.0248	0.0885	0.0525	3.77	11.8	0.00156	1.61	LV	CELLSTATES	vCM3.0	control_LMNA	11	18
MYT1L	0.972	0.0358	0.0209	0.0142	2.02	10.3	0.0028	1.45	LV	CELLSTATES	vCM3.0	control_LMNA	11	18
BICDL1	0.97	0.0404	0.014	0.00947	1.55	9.81	0.00351	1.39	LV	CELLSTATES	vCM3.0	control_LMNA	11	18
ITGB5-AS1	0.969	0.0301	0.0729	0.0477	3.58	11	0.00212	1.52	LV	CELLSTATES	vCM3.0	control_LMNA	11	18
AL137779.1	0.967	0.0114	0.0352	0.0221	2.57	15.2	0.000419	1.94	LV	CELLSTATES	vCM3.0	control_LMNA	11	18
MANEA	0.967	0.0161	0.0613	0.0442	3.41	13.7	0.00073	1.79	LV	CELLSTATES	vCM3.0	control_LMNA	11	18
ENO3	0.965	0.0232	0.244	0.176	5.38	12.1	0.00136	1.64	LV	CELLSTATES	vCM3.0	control_LMNA	11	18
ZBTB20-AS3	0.964	0.0363	0.0239	0.0157	2.18	10.3	0.00286	1.44	LV	CELLSTATES	vCM3.0	control_LMNA	11	18
ASB10	0.962	0.0234	0.174	0.115	4.8	12.1	0.00139	1.63	LV	CELLSTATES	vCM3.0	control_LMNA	11	18
PZP	0.961	0.0246	0.113	0.0785	4.23	11.8	0.00154	1.61	LV	CELLSTATES	vCM3.0	control_LMNA	11	18
C14orf180	0.958	0.039	0.715	0.496	6.83	9.99	0.00325	1.41	LV	CELLSTATES	vCM3.0	control_LMNA	11	18
RNF125	0.958	0.0272	0.0434	0.0314	2.93	11.4	0.0018	1.57	LV	CELLSTATES	vCM3.0	control_LMNA	11	18
RAB26	0.956	0.018	0.0393	0.0246	2.7	13.2	0.00089	1.74	LV	CELLSTATES	vCM3.0	control_LMNA	11	18
STEAP1B	0.956	0.0436	0.0873	0.0616	3.89	9.51	0.00398	1.36	LV	CELLSTATES	vCM3.0	control_LMNA	11	18
NUDT4	0.955	0.0273	1.13	0.724	7.38	11.4	0.00182	1.56	LV	CELLSTATES	vCM3.0	control_LMNA	11	18
BANK1	0.954	0.0162	0.0475	0.0342	3.12	13.7	0.000747	1.79	LV	CELLSTATES	vCM3.0	control_LMNA	11	18
SH3BP2	0.953	0.0434	0.0348	0.0215	2.6	9.55	0.00391	1.36	LV	CELLSTATES	vCM3.0	control_LMNA	11	18
ARF5	0.946	0.0492	0.0356	0.0262	2.74	9.02	0.00491	1.31	LV	CELLSTATES	vCM3.0	control_LMNA	11	18
ADGRE5	0.943	0.00381	0.131	0.0842	4.36	20.2	7.39e-05	2.42	LV	CELLSTATES	vCM3.0	control_LMNA	11	18
AC093801.1	0.941	0.0298	0.0141	0.0103	1.51	11	0.00209	1.53	LV	CELLSTATES	vCM3.0	control_LMNA	11	18
LINC02334	0.941	0.0114	0.423	0.285	6.11	15.2	0.000413	1.94	LV	CELLSTATES	vCM3.0	control_LMNA	11	18
PPP1R16A	0.941	0.00268	0.283	0.203	5.51	22.1	3.95e-05	2.57	LV	CELLSTATES	vCM3.0	control_LMNA	11	18
AFAP1	0.939	0.0156	0.0363	0.0256	2.73	13.9	0.00069	1.81	LV	CELLSTATES	vCM3.0	control_LMNA	11	18
CA1	0.936	0.0465	0.135	0.0957	4.51	9.27	0.00441	1.33	LV	CELLSTATES	vCM3.0	control_LMNA	11	18
FABP5	0.935	0.0286	0.0495	0.0375	3.18	11.2	0.00197	1.54	LV	CELLSTATES	vCM3.0	control_LMNA	11	18
MFSD3	0.935	0.00122	0.0449	0.0343	2.98	26.1	1.18e-05	2.91	LV	CELLSTATES	vCM3.0	control_LMNA	11	18
KSR2	0.934	0.022	0.0543	0.0402	3.27	12.3	0.00126	1.66	LV	CELLSTATES	vCM3.0	control_LMNA	11	18
ADCY3	0.933	0.04	0.014	0.00875	1.49	9.85	0.00345	1.4	LV	CELLSTATES	vCM3.0	control_LMNA	11	18
EXPH5	0.93	0.0477	0.0266	0.0185	2.34	9.16	0.00463	1.32	LV	CELLSTATES	vCM3.0	control_LMNA	11	18
MTA1	0.93	0.00141	0.312	0.219	5.68	25.4	1.42e-05	2.85	LV	CELLSTATES	vCM3.0	control_LMNA	11	18
SIGIRR	0.929	0.0178	0.0449	0.0317	3	13.3	0.000872	1.75	LV	CELLSTATES	vCM3.0	control_LMNA	11	18
IL13RA1	0.928	0.0334	0.0253	0.0187	2.24	10.6	0.00248	1.48	LV	CELLSTATES	vCM3.0	control_LMNA	11	18
AC243964.2	0.925	0.0112	0.51	0.297	6.17	15.3	0.000402	1.95	LV	CELLSTATES	vCM3.0	control_LMNA	11	18
MAPKAPK3	0.922	0.000137	0.216	0.147	5.11	39.2	3.57e-07	3.86	LV	CELLSTATES	vCM3.0	control_LMNA	11	18
SWSAP1	0.921	0.0223	0.0332	0.0242	2.57	12.3	0.00128	1.65	LV	CELLSTATES	vCM3.0	control_LMNA	11	18
SMCR5	0.917	0.0199	0.122	0.0903	4.38	12.8	0.00106	1.7	LV	CELLSTATES	vCM3.0	control_LMNA	11	18
AC129102.1	0.914	0.0392	0.0825	0.0569	3.66	9.95	0.0033	1.41	LV	CELLSTATES	vCM3.0	control_LMNA	11	18
TF	0.914	0.0274	0.136	0.102	4.58	11.4	0.00184	1.56	LV	CELLSTATES	vCM3.0	control_LMNA	11	18
STEAP2	0.904	0.0419	0.0599	0.0452	3.42	9.69	0.00369	1.38	LV	CELLSTATES	vCM3.0	control_LMNA	11	18
AC012409.2	0.903	0.04	0.0246	0.0176	2.23	9.85	0.00345	1.4	LV	CELLSTATES	vCM3.0	control_LMNA	11	18
PACRG-AS3	0.901	0.0219	0.129	0.0955	4.47	12.3	0.00125	1.66	LV	CELLSTATES	vCM3.0	control_LMNA	11	18
LZTFL1	0.899	0.017	0.0666	0.0473	3.48	13.5	0.000807	1.77	LV	CELLSTATES	vCM3.0	control_LMNA	11	18
DYRK3	0.898	0.0139	0.219	0.151	5.12	14.3	0.00058	1.86	LV	CELLSTATES	vCM3.0	control_LMNA	11	18
TMEM65	0.898	0.00251	1.57	1.06	7.93	22.4	3.57e-05	2.6	LV	CELLSTATES	vCM3.0	control_LMNA	11	18
TCEAL1	0.897	0.04	0.0477	0.0359	3.06	9.86	0.00343	1.4	LV	CELLSTATES	vCM3.0	control_LMNA	11	18
STRIP2	0.896	0.0486	0.355	0.201	5.64	9.08	0.0048	1.31	LV	CELLSTATES	vCM3.0	control_LMNA	11	18
MED22	0.891	0.0375	0.0359	0.0277	2.73	10.1	0.00304	1.43	LV	CELLSTATES	vCM3.0	control_LMNA	11	18
LBH	0.888	0.0136	0.44	0.28	6.01	14.4	0.000559	1.87	LV	CELLSTATES	vCM3.0	control_LMNA	11	18
NBPF1	0.883	0.0499	0.0709	0.0513	3.55	8.95	0.00507	1.3	LV	CELLSTATES	vCM3.0	control_LMNA	11	18
FAM219B	0.88	0.00297	0.195	0.139	4.97	21.5	4.86e-05	2.53	LV	CELLSTATES	vCM3.0	control_LMNA	11	18
MBOAT1	0.877	0.00502	0.108	0.0778	4.14	18.9	0.000112	2.3	LV	CELLSTATES	vCM3.0	control_LMNA	11	18
ST6GALNAC2	0.877	0.0371	0.0504	0.0322	3.01	10.2	0.00298	1.43	LV	CELLSTATES	vCM3.0	control_LMNA	11	18
CEP85L	0.874	0.00475	0.818	0.594	7.08	19.1	0.000105	2.32	LV	CELLSTATES	vCM3.0	control_LMNA	11	18
STXBP6	0.872	0.0162	1.03	0.716	7.35	13.7	0.000743	1.79	LV	CELLSTATES	vCM3.0	control_LMNA	11	18
STX10	0.868	0.00293	0.0681	0.054	3.6	21.6	4.69e-05	2.53	LV	CELLSTATES	vCM3.0	control_LMNA	11	18
C8orf34	0.867	0.0304	0.212	0.165	5.19	11	0.00215	1.52	LV	CELLSTATES	vCM3.0	control_LMNA	11	18
AC006299.1	0.864	0.0221	0.167	0.121	4.8	12.3	0.00127	1.65	LV	CELLSTATES	vCM3.0	control_LMNA	11	18
NHP2	0.86	0.0449	0.0318	0.0224	2.55	9.4	0.00417	1.35	LV	CELLSTATES	vCM3.0	control_LMNA	11	18
NIPSNAP3B	0.852	0.0161	0.156	0.109	4.62	13.7	0.000733	1.79	LV	CELLSTATES	vCM3.0	control_LMNA	11	18
LOXL2	0.851	0.0319	0.0603	0.0459	3.36	10.8	0.00233	1.5	LV	CELLSTATES	vCM3.0	control_LMNA	11	18
SPATA24	0.848	0.033	0.034	0.025	2.58	10.7	0.00244	1.48	LV	CELLSTATES	vCM3.0	control_LMNA	11	18
SERTAD3	0.844	0.031	0.0318	0.0232	2.55	10.9	0.00222	1.51	LV	CELLSTATES	vCM3.0	control_LMNA	11	18
SLC29A1	0.844	0.018	0.219	0.183	5.31	13.2	0.000893	1.74	LV	CELLSTATES	vCM3.0	control_LMNA	11	18
SPDYE5	0.844	0.0243	0.254	0.202	5.45	11.9	0.00149	1.61	LV	CELLSTATES	vCM3.0	control_LMNA	11	18
TCEAL9	0.841	0.0397	0.0579	0.0449	3.37	9.89	0.00339	1.4	LV	CELLSTATES	vCM3.0	control_LMNA	11	18
HINT2	0.84	0.0478	0.0484	0.0357	3.08	9.15	0.00464	1.32	LV	CELLSTATES	vCM3.0	control_LMNA	11	18
KIAA1257	0.837	0.0372	0.0649	0.0505	3.47	10.2	0.003	1.43	LV	CELLSTATES	vCM3.0	control_LMNA	11	18
RDH10-AS1	0.836	0.0396	0.0543	0.038	3.19	9.91	0.00336	1.4	LV	CELLSTATES	vCM3.0	control_LMNA	11	18
SNTG1	0.835	0.0478	0.0576	0.0464	3.41	9.14	0.00466	1.32	LV	CELLSTATES	vCM3.0	control_LMNA	11	18
HSPB7	0.833	0.0234	2.61	2.02	8.78	12.1	0.00139	1.63	LV	CELLSTATES	vCM3.0	control_LMNA	11	18
ITGAL	0.833	0.0357	0.0399	0.0291	2.85	10.4	0.00279	1.45	LV	CELLSTATES	vCM3.0	control_LMNA	11	18
PLXNC1	0.833	0.0162	0.114	0.0823	4.19	13.7	0.000745	1.79	LV	CELLSTATES	vCM3.0	control_LMNA	11	18
CDH4	0.831	0.048	0.0484	0.0374	3.11	9.13	0.00468	1.32	LV	CELLSTATES	vCM3.0	control_LMNA	11	18
RHOF	0.831	0.018	0.0419	0.0321	2.91	13.2	0.000889	1.74	LV	CELLSTATES	vCM3.0	control_LMNA	11	18
COMTD1	0.828	0.00422	0.169	0.117	4.77	19.7	8.74e-05	2.37	LV	CELLSTATES	vCM3.0	control_LMNA	11	18
GAS2	0.825	0.0195	1.13	0.869	7.57	12.9	0.00101	1.71	LV	CELLSTATES	vCM3.0	control_LMNA	11	18
PHETA1	0.825	0.0465	0.0355	0.0285	2.71	9.26	0.00442	1.33	LV	CELLSTATES	vCM3.0	control_LMNA	11	18
APBB1	0.824	0.0281	0.202	0.169	5.19	11.3	0.00191	1.55	LV	CELLSTATES	vCM3.0	control_LMNA	11	18
TMEM38A	0.824	0.0496	0.269	0.195	5.45	8.98	0.00499	1.3	LV	CELLSTATES	vCM3.0	control_LMNA	11	18
IRF2	0.821	0.028	0.509	0.365	6.28	11.3	0.0019	1.55	LV	CELLSTATES	vCM3.0	control_LMNA	11	18
SEPT6	0.821	0.0399	0.0534	0.0445	3.34	9.87	0.00342	1.4	LV	CELLSTATES	vCM3.0	control_LMNA	11	18
AC034114.2	0.82	0.0414	0.0414	0.0314	2.94	9.74	0.00362	1.38	LV	CELLSTATES	vCM3.0	control_LMNA	11	18
CITED2	0.816	0.0379	0.127	0.107	4.42	10.1	0.00311	1.42	LV	CELLSTATES	vCM3.0	control_LMNA	11	18
P3H4	0.814	0.0441	0.0161	0.0138	1.73	9.47	0.00406	1.36	LV	CELLSTATES	vCM3.0	control_LMNA	11	18
HOOK1	0.812	0.0392	0.041	0.0303	2.88	9.95	0.00331	1.41	LV	CELLSTATES	vCM3.0	control_LMNA	11	18
AC025580.2	0.807	0.0237	0.0423	0.0316	2.92	12	0.00142	1.63	LV	CELLSTATES	vCM3.0	control_LMNA	11	18
LINC02307	0.806	0.0394	0.0306	0.0264	2.59	9.93	0.00333	1.41	LV	CELLSTATES	vCM3.0	control_LMNA	11	18
BCKDK	0.803	0.0313	0.035	0.0285	2.71	10.9	0.00226	1.5	LV	CELLSTATES	vCM3.0	control_LMNA	11	18
PFKM	0.803	0.00392	0.402	0.301	6	20.1	7.7e-05	2.41	LV	CELLSTATES	vCM3.0	control_LMNA	11	18
C14orf119	0.801	0.0143	0.128	0.0951	4.39	14.3	0.000596	1.85	LV	CELLSTATES	vCM3.0	control_LMNA	11	18
PDPN	0.8	0.0368	0.0532	0.0364	3.17	10.2	0.00295	1.43	LV	CELLSTATES	vCM3.0	control_LMNA	11	18
BASP1	0.799	0.0266	0.0389	0.0285	2.81	11.5	0.00174	1.58	LV	CELLSTATES	vCM3.0	control_LMNA	11	18
KBTBD4	0.796	0.0155	0.0377	0.0281	2.75	13.9	0.000686	1.81	LV	CELLSTATES	vCM3.0	control_LMNA	11	18
FGF7	0.794	0.0473	0.174	0.119	4.76	9.2	0.00455	1.33	LV	CELLSTATES	vCM3.0	control_LMNA	11	18
SELENOS	0.792	0.0146	0.278	0.203	5.44	14.1	0.000629	1.83	LV	CELLSTATES	vCM3.0	control_LMNA	11	18
DPF3	0.79	0.00816	2.12	1.6	8.41	16.7	0.000248	2.09	LV	CELLSTATES	vCM3.0	control_LMNA	11	18
DDX39A	0.789	0.026	0.0529	0.0381	3.2	11.6	0.0017	1.58	LV	CELLSTATES	vCM3.0	control_LMNA	11	18
NDRG2	0.786	0.0221	0.148	0.123	4.73	12.3	0.00127	1.65	LV	CELLSTATES	vCM3.0	control_LMNA	11	18
ADRB2	0.785	0.034	0.0508	0.0382	3.11	10.6	0.00254	1.47	LV	CELLSTATES	vCM3.0	control_LMNA	11	18
AC020611.2	0.782	0.0473	0.0853	0.0578	3.76	9.2	0.00455	1.33	LV	CELLSTATES	vCM3.0	control_LMNA	11	18
CUTA	0.779	0.0441	0.0493	0.0369	3.1	9.47	0.00405	1.36	LV	CELLSTATES	vCM3.0	control_LMNA	11	18
DPP6	0.778	0.0196	0.109	0.0875	4.3	12.8	0.00103	1.71	LV	CELLSTATES	vCM3.0	control_LMNA	11	18
RANBP1	0.778	0.0147	0.0614	0.0473	3.42	14.1	0.000641	1.83	LV	CELLSTATES	vCM3.0	control_LMNA	11	18
MTSS1L	0.777	0.019	0.0986	0.0724	4.05	13	0.000964	1.72	LV	CELLSTATES	vCM3.0	control_LMNA	11	18
MFSD10	0.775	0.0456	0.0537	0.0392	3.18	9.34	0.00428	1.34	LV	CELLSTATES	vCM3.0	control_LMNA	11	18
TESK2	0.773	0.0171	0.075	0.0617	3.73	13.4	0.000815	1.77	LV	CELLSTATES	vCM3.0	control_LMNA	11	18
SEC61B	0.772	0.0015	0.205	0.16	5.1	25	1.61e-05	2.82	LV	CELLSTATES	vCM3.0	control_LMNA	11	18
AC011369.1	0.77	0.0223	1.14	0.835	7.46	12.3	0.00128	1.65	LV	CELLSTATES	vCM3.0	control_LMNA	11	18
CCDC9B	0.77	0.0172	0.225	0.175	5.28	13.4	0.000833	1.76	LV	CELLSTATES	vCM3.0	control_LMNA	11	18
TRDN-AS1	0.77	0.0258	6.09	4.99	10	11.6	0.00166	1.59	LV	CELLSTATES	vCM3.0	control_LMNA	11	18
AL356805.1	0.767	0.0467	0.0926	0.068	3.96	9.25	0.00446	1.33	LV	CELLSTATES	vCM3.0	control_LMNA	11	18
TRIM65	0.766	0.0212	0.0394	0.0303	2.8	12.5	0.00117	1.67	LV	CELLSTATES	vCM3.0	control_LMNA	11	18
WNT5B	0.766	0.0375	0.0343	0.0271	2.67	10.1	0.00305	1.43	LV	CELLSTATES	vCM3.0	control_LMNA	11	18
MAN1C1	0.765	0.0131	0.232	0.182	5.3	14.6	0.000522	1.88	LV	CELLSTATES	vCM3.0	control_LMNA	11	18
TCEA3	0.764	0.0193	0.155	0.125	4.76	12.9	0.000991	1.71	LV	CELLSTATES	vCM3.0	control_LMNA	11	18
DSCAM	0.763	0.0482	0.0642	0.0485	3.46	9.11	0.00473	1.32	LV	CELLSTATES	vCM3.0	control_LMNA	11	18
BLVRB	0.756	0.0102	0.186	0.141	4.96	15.7	0.000344	1.99	LV	CELLSTATES	vCM3.0	control_LMNA	11	18
ZNF230	0.754	0.0162	0.027	0.0194	2.32	13.7	0.00075	1.79	LV	CELLSTATES	vCM3.0	control_LMNA	11	18
IFRD2	0.751	0.00204	0.158	0.126	4.75	23.6	2.51e-05	2.69	LV	CELLSTATES	vCM3.0	control_LMNA	11	18
PITPNC1	0.751	0.0442	0.11	0.0823	4.14	9.46	0.00407	1.35	LV	CELLSTATES	vCM3.0	control_LMNA	11	18
PIAS3	0.749	0.0404	0.0245	0.0195	2.26	9.81	0.00351	1.39	LV	CELLSTATES	vCM3.0	control_LMNA	11	18
CORO6	0.746	0.0356	0.361	0.308	6.03	10.4	0.00277	1.45	LV	CELLSTATES	vCM3.0	control_LMNA	11	18
ZNF784	0.746	0.0495	0.0386	0.0298	2.81	9	0.00496	1.31	LV	CELLSTATES	vCM3.0	control_LMNA	11	18
AC073320.1	0.744	0.0358	0.0618	0.0511	3.47	10.3	0.00281	1.45	LV	CELLSTATES	vCM3.0	control_LMNA	11	18
DNASE1L1	0.744	0.0144	0.0904	0.0702	3.95	14.2	0.000604	1.84	LV	CELLSTATES	vCM3.0	control_LMNA	11	18
RASSF3	0.744	0.0228	0.379	0.27	5.87	12.2	0.00133	1.64	LV	CELLSTATES	vCM3.0	control_LMNA	11	18
SMYD1	0.738	0.0269	1.61	1.28	8.08	11.5	0.00177	1.57	LV	CELLSTATES	vCM3.0	control_LMNA	11	18
AC124016.1	0.734	0.0187	0.107	0.0838	4.13	13.1	0.000937	1.73	LV	CELLSTATES	vCM3.0	control_LMNA	11	18
FADS2	0.732	0.0327	0.0508	0.0391	3.17	10.7	0.00241	1.49	LV	CELLSTATES	vCM3.0	control_LMNA	11	18
E2F5	0.731	0.0478	0.103	0.0763	4.06	9.14	0.00466	1.32	LV	CELLSTATES	vCM3.0	control_LMNA	11	18
GDPD1	0.729	0.0452	0.0585	0.0466	3.42	9.38	0.00421	1.34	LV	CELLSTATES	vCM3.0	control_LMNA	11	18
SUMF2	0.727	0.000785	0.198	0.155	5.04	28.7	5.42e-06	3.11	LV	CELLSTATES	vCM3.0	control_LMNA	11	18
EPHB1	0.726	0.0269	0.3	0.245	5.7	11.5	0.00177	1.57	LV	CELLSTATES	vCM3.0	control_LMNA	11	18
ASB14	0.725	0.0304	0.281	0.232	5.58	11	0.00215	1.52	LV	CELLSTATES	vCM3.0	control_LMNA	11	18
TSLP	0.724	0.0341	0.0351	0.0288	2.71	10.6	0.00256	1.47	LV	CELLSTATES	vCM3.0	control_LMNA	11	18
VIM	0.721	0.0382	0.105	0.0781	4.1	10.1	0.00315	1.42	LV	CELLSTATES	vCM3.0	control_LMNA	11	18
ZNF260	0.721	0.0192	0.22	0.191	5.29	13	0.000977	1.72	LV	CELLSTATES	vCM3.0	control_LMNA	11	18
HEATR5B	0.72	0.0124	0.649	0.543	6.8	14.8	0.000479	1.91	LV	CELLSTATES	vCM3.0	control_LMNA	11	18
AL031058.1	0.719	0.0245	0.0847	0.0716	3.9	11.9	0.00151	1.61	LV	CELLSTATES	vCM3.0	control_LMNA	11	18
CALN1	0.718	0.0435	0.0597	0.051	3.47	9.53	0.00395	1.36	LV	CELLSTATES	vCM3.0	control_LMNA	11	18
ARID3A	0.714	0.0279	0.0823	0.0733	3.9	11.3	0.00189	1.55	LV	CELLSTATES	vCM3.0	control_LMNA	11	18
TMUB1	0.714	0.0497	0.0307	0.0283	2.53	8.98	0.00501	1.3	LV	CELLSTATES	vCM3.0	control_LMNA	11	18
ADAMTSL3	0.713	0.0346	0.0534	0.0441	3.28	10.5	0.00264	1.46	LV	CELLSTATES	vCM3.0	control_LMNA	11	18
LMNA	0.711	0.036	0.474	0.363	6.28	10.3	0.00283	1.44	LV	CELLSTATES	vCM3.0	control_LMNA	11	18
MEF2C	0.711	0.0366	1.03	0.875	7.47	10.3	0.0029	1.44	LV	CELLSTATES	vCM3.0	control_LMNA	11	18
MYL6	0.71	0.0177	1.04	0.851	7.44	13.3	0.000868	1.75	LV	CELLSTATES	vCM3.0	control_LMNA	11	18
C5orf15	0.709	0.0115	0.142	0.119	4.61	15.2	0.000424	1.94	LV	CELLSTATES	vCM3.0	control_LMNA	11	18
TRABD	0.708	0.000745	0.197	0.162	5.06	29	5.04e-06	3.13	LV	CELLSTATES	vCM3.0	control_LMNA	11	18
NXN	0.707	0.0166	0.237	0.188	5.29	13.6	0.000771	1.78	LV	CELLSTATES	vCM3.0	control_LMNA	11	18
RANGRF	0.706	0.0273	0.0507	0.0413	3.19	11.4	0.00183	1.56	LV	CELLSTATES	vCM3.0	control_LMNA	11	18
PLPP7	0.704	0.043	0.399	0.35	6.16	9.58	0.00386	1.37	LV	CELLSTATES	vCM3.0	control_LMNA	11	18
MFHAS1	0.701	0.0136	0.228	0.189	5.29	14.4	0.000556	1.87	LV	CELLSTATES	vCM3.0	control_LMNA	11	18
RNF5	0.699	0.0366	0.0429	0.0343	2.93	10.3	0.00291	1.44	LV	CELLSTATES	vCM3.0	control_LMNA	11	18
SPDYE1	0.699	0.0471	0.151	0.132	4.77	9.21	0.00453	1.33	LV	CELLSTATES	vCM3.0	control_LMNA	11	18
C2orf68	0.698	0.00377	0.092	0.0771	4.02	20.2	7.28e-05	2.42	LV	CELLSTATES	vCM3.0	control_LMNA	11	18
AC103706.1	0.692	0.0348	0.0771	0.0602	3.69	10.5	0.00266	1.46	LV	CELLSTATES	vCM3.0	control_LMNA	11	18
MEIS1	0.69	0.0422	0.893	0.685	7.16	9.65	0.00374	1.37	LV	CELLSTATES	vCM3.0	control_LMNA	11	18
COX17	0.685	0.0482	0.422	0.324	6.05	9.11	0.00473	1.32	LV	CELLSTATES	vCM3.0	control_LMNA	11	18
GSS	0.684	0.00405	0.135	0.114	4.53	19.9	8.21e-05	2.39	LV	CELLSTATES	vCM3.0	control_LMNA	11	18
DUOX1	0.68	0.0433	0.128	0.107	4.45	9.56	0.00389	1.36	LV	CELLSTATES	vCM3.0	control_LMNA	11	18
ENO1	0.676	0.039	0.241	0.182	5.24	9.99	0.00324	1.41	LV	CELLSTATES	vCM3.0	control_LMNA	11	18
RNF220	0.676	0.0456	0.0672	0.0562	3.62	9.34	0.00428	1.34	LV	CELLSTATES	vCM3.0	control_LMNA	11	18
PMP22	0.675	0.0442	0.502	0.427	6.44	9.45	0.00408	1.35	LV	CELLSTATES	vCM3.0	control_LMNA	11	18
PTMA	0.667	0.0116	0.206	0.173	5.13	15.1	0.000429	1.94	LV	CELLSTATES	vCM3.0	control_LMNA	11	18
NRSN2	0.664	0.034	0.0451	0.0366	2.99	10.6	0.00254	1.47	LV	CELLSTATES	vCM3.0	control_LMNA	11	18
FUCA2	0.663	0.0118	0.196	0.162	5.03	15	0.000444	1.93	LV	CELLSTATES	vCM3.0	control_LMNA	11	18
SGCB	0.661	0.0477	0.136	0.111	4.51	9.16	0.00463	1.32	LV	CELLSTATES	vCM3.0	control_LMNA	11	18
PYURF	0.655	0.0383	0.0657	0.0537	3.52	10.1	0.00317	1.42	LV	CELLSTATES	vCM3.0	control_LMNA	11	18
DHRS1	0.651	0.0483	0.0544	0.044	3.24	9.1	0.00475	1.32	LV	CELLSTATES	vCM3.0	control_LMNA	11	18
TMEM220	0.647	0.0272	0.182	0.149	4.94	11.4	0.0018	1.57	LV	CELLSTATES	vCM3.0	control_LMNA	11	18
PPP1R13L	0.645	0.0185	0.683	0.558	6.83	13.1	0.000921	1.73	LV	CELLSTATES	vCM3.0	control_LMNA	11	18
PKNOX2	0.643	0.0456	0.0638	0.0562	3.5	9.34	0.00428	1.34	LV	CELLSTATES	vCM3.0	control_LMNA	11	18
DNAJC19	0.642	0.00784	0.195	0.172	5.08	16.9	0.000224	2.11	LV	CELLSTATES	vCM3.0	control_LMNA	11	18
RCCD1	0.64	0.0189	0.056	0.0497	3.34	13	0.000952	1.72	LV	CELLSTATES	vCM3.0	control_LMNA	11	18
UFM1	0.64	0.0161	0.212	0.177	5.14	13.7	0.000734	1.79	LV	CELLSTATES	vCM3.0	control_LMNA	11	18
FAM76A	0.638	0.0114	0.101	0.0846	4.12	15.3	0.00041	1.94	LV	CELLSTATES	vCM3.0	control_LMNA	11	18
PPP1R12B	0.632	0.0309	6.35	5.62	10.1	10.9	0.00222	1.51	LV	CELLSTATES	vCM3.0	control_LMNA	11	18
SERHL2	0.629	0.017	0.0899	0.0748	3.99	13.5	0.000809	1.77	LV	CELLSTATES	vCM3.0	control_LMNA	11	18
SNRPG	0.629	0.0267	0.114	0.0968	4.33	11.5	0.00175	1.57	LV	CELLSTATES	vCM3.0	control_LMNA	11	18
TIMM13	0.621	0.0391	0.0893	0.078	3.98	9.98	0.00326	1.41	LV	CELLSTATES	vCM3.0	control_LMNA	11	18
APEX1	0.62	0.0282	0.2	0.172	5.08	11.3	0.00192	1.55	LV	CELLSTATES	vCM3.0	control_LMNA	11	18
FBLIM1	0.619	0.00906	0.196	0.174	5.07	16.3	0.000285	2.04	LV	CELLSTATES	vCM3.0	control_LMNA	11	18
GATA6-AS1	0.619	0.0475	0.497	0.452	6.43	9.18	0.00459	1.32	LV	CELLSTATES	vCM3.0	control_LMNA	11	18
SUOX	0.619	0.0495	0.0713	0.0623	3.69	9	0.00496	1.31	LV	CELLSTATES	vCM3.0	control_LMNA	11	18
ACYP1	0.618	0.0185	0.112	0.0981	4.3	13.1	0.000922	1.73	LV	CELLSTATES	vCM3.0	control_LMNA	11	18
GIPR	0.615	0.0436	0.0952	0.0841	4.06	9.51	0.00399	1.36	LV	CELLSTATES	vCM3.0	control_LMNA	11	18
KYAT1	0.615	0.0146	0.239	0.192	5.29	14.2	0.000619	1.84	LV	CELLSTATES	vCM3.0	control_LMNA	11	18
PPIA	0.615	0.0318	0.141	0.111	4.51	10.8	0.00232	1.5	LV	CELLSTATES	vCM3.0	control_LMNA	11	18
ABLIM2	0.607	0.049	0.173	0.147	4.91	9.05	0.00486	1.31	LV	CELLSTATES	vCM3.0	control_LMNA	11	18
DOPEY2	0.604	0.0376	0.243	0.19	5.28	10.1	0.00306	1.42	LV	CELLSTATES	vCM3.0	control_LMNA	11	18
NOMO2	0.601	0.024	0.0727	0.0644	3.72	12	0.00145	1.62	LV	CELLSTATES	vCM3.0	control_LMNA	11	18
FRG1	0.596	0.0433	0.099	0.0911	4.19	9.56	0.0039	1.36	LV	CELLSTATES	vCM3.0	control_LMNA	11	18
BCL11A	0.594	0.0079	0.435	0.394	6.25	16.9	0.000229	2.1	LV	CELLSTATES	vCM3.0	control_LMNA	11	18
OARD1	0.586	0.0254	0.278	0.259	5.61	11.7	0.00161	1.6	LV	CELLSTATES	vCM3.0	control_LMNA	11	18
RSU1	0.582	0.0116	0.439	0.375	6.21	15.1	0.000428	1.94	LV	CELLSTATES	vCM3.0	control_LMNA	11	18
ZNF583	0.582	0.0312	0.0838	0.0712	3.83	10.9	0.00226	1.51	LV	CELLSTATES	vCM3.0	control_LMNA	11	18
RBFOX1	0.581	0.0315	2.68	2.42	8.88	10.8	0.00229	1.5	LV	CELLSTATES	vCM3.0	control_LMNA	11	18
TPGS2	0.575	0.0436	0.124	0.11	4.41	9.5	0.00399	1.36	LV	CELLSTATES	vCM3.0	control_LMNA	11	18
FAM120C	0.571	0.0428	0.122	0.117	4.51	9.61	0.00382	1.37	LV	CELLSTATES	vCM3.0	control_LMNA	11	18
ZNF565	0.563	0.0449	0.746	0.656	6.96	9.4	0.00417	1.35	LV	CELLSTATES	vCM3.0	control_LMNA	11	18
ASAP3	0.561	0.0318	0.216	0.193	5.23	10.8	0.00232	1.5	LV	CELLSTATES	vCM3.0	control_LMNA	11	18
SLC25A39	0.559	0.0422	0.0726	0.0668	3.71	9.66	0.00373	1.37	LV	CELLSTATES	vCM3.0	control_LMNA	11	18
NT5C	0.557	0.0377	0.271	0.225	5.45	10.1	0.00308	1.42	LV	CELLSTATES	vCM3.0	control_LMNA	11	18
LRSAM1	0.556	0.0114	0.367	0.341	6.02	15.3	0.00041	1.94	LV	CELLSTATES	vCM3.0	control_LMNA	11	18
AC008537.1	0.555	0.0396	0.113	0.103	4.33	9.91	0.00336	1.4	LV	CELLSTATES	vCM3.0	control_LMNA	11	18
HMGN3	0.554	0.0377	1.33	1.25	7.86	10.1	0.00308	1.42	LV	CELLSTATES	vCM3.0	control_LMNA	11	18
PLEKHJ1	0.55	0.0111	0.14	0.123	4.57	15.4	0.000389	1.96	LV	CELLSTATES	vCM3.0	control_LMNA	11	18
C1S	0.549	0.0269	0.217	0.185	5.17	11.5	0.00178	1.57	LV	CELLSTATES	vCM3.0	control_LMNA	11	18
RAPH1	0.548	0.0417	0.702	0.632	6.88	9.71	0.00366	1.38	LV	CELLSTATES	vCM3.0	control_LMNA	11	18
AKR1A1	0.546	0.0402	0.0791	0.0678	3.75	9.83	0.00347	1.4	LV	CELLSTATES	vCM3.0	control_LMNA	11	18
AK9	0.544	0.0296	0.23	0.203	5.3	11.1	0.00207	1.53	LV	CELLSTATES	vCM3.0	control_LMNA	11	18
CCDC69	0.543	0.0421	0.171	0.157	4.92	9.67	0.00372	1.38	LV	CELLSTATES	vCM3.0	control_LMNA	11	18
CHST12	0.539	0.024	0.101	0.0934	4.18	12	0.00145	1.62	LV	CELLSTATES	vCM3.0	control_LMNA	11	18
MIR762HG	0.538	0.0198	0.117	0.101	4.33	12.8	0.00105	1.7	LV	CELLSTATES	vCM3.0	control_LMNA	11	18
KIFC3	0.534	0.0341	0.528	0.459	6.47	10.6	0.00255	1.47	LV	CELLSTATES	vCM3.0	control_LMNA	11	18
FBXL15	0.529	0.033	0.0704	0.0662	3.65	10.7	0.00244	1.48	LV	CELLSTATES	vCM3.0	control_LMNA	11	18
SHARPIN	0.529	0.0177	0.134	0.12	4.53	13.3	0.000864	1.75	LV	CELLSTATES	vCM3.0	control_LMNA	11	18
TMEM63B	0.529	0.0205	0.143	0.133	4.65	12.6	0.00111	1.69	LV	CELLSTATES	vCM3.0	control_LMNA	11	18
ULK3	0.524	0.0499	0.109	0.105	4.32	8.95	0.00507	1.3	LV	CELLSTATES	vCM3.0	control_LMNA	11	18
NAT9	0.523	0.0424	0.254	0.23	5.44	9.63	0.00378	1.37	LV	CELLSTATES	vCM3.0	control_LMNA	11	18
GLCE	0.522	0.0496	0.0715	0.0636	3.67	8.99	0.00498	1.3	LV	CELLSTATES	vCM3.0	control_LMNA	11	18
HMOX2	0.521	0.0481	0.391	0.326	6.01	9.12	0.0047	1.32	LV	CELLSTATES	vCM3.0	control_LMNA	11	18
CAPN1	0.519	0.0129	0.138	0.123	4.57	14.7	0.000503	1.89	LV	CELLSTATES	vCM3.0	control_LMNA	11	18
VPS35	0.519	0.0194	0.286	0.263	5.62	12.9	0.001	1.71	LV	CELLSTATES	vCM3.0	control_LMNA	11	18
WDFY2	0.519	0.0197	0.263	0.244	5.5	12.8	0.00104	1.7	LV	CELLSTATES	vCM3.0	control_LMNA	11	18
HIVEP3	0.517	0.0383	0.885	0.757	7.2	10.1	0.00316	1.42	LV	CELLSTATES	vCM3.0	control_LMNA	11	18
MFSD8	0.514	0.0224	0.213	0.192	5.19	12.3	0.00129	1.65	LV	CELLSTATES	vCM3.0	control_LMNA	11	18
C2orf88	0.506	0.0179	0.183	0.169	5	13.2	0.000877	1.75	LV	CELLSTATES	vCM3.0	control_LMNA	11	18
EMP2	0.506	0.0489	0.346	0.319	5.9	9.06	0.00484	1.31	LV	CELLSTATES	vCM3.0	control_LMNA	11	18

## Sheet: control_PKP2
Gene	logFC	FDR	mean_exp_control	mean_exp_genotype	logCPM	F	PValue	FDR_plot	Region	annotation_level	cell_state	comparison	Observations_genotype	Observations_reference
BHLHE40	3.78	0.0412	0.0961	0.0121	4.11	14.5	0.000666	1.38	LV	CELLSTATES	vCM3.0	control_PKP2	6	18
HIST2H2AC	3.61	0.03	0.0137	0.00127	1.35	16.3	0.000359	1.52	LV	CELLSTATES	vCM3.0	control_PKP2	6	18
MCTP2	3.08	0.0203	0.101	0.0154	3.89	18.4	0.000183	1.69	LV	CELLSTATES	vCM3.0	control_PKP2	6	18
RPS6KB2-AS1	2.98	0.0436	0.0152	0.00327	1.58	14.2	0.000736	1.36	LV	CELLSTATES	vCM3.0	control_PKP2	6	18
KIF26B-AS1	2.61	0.0154	0.0416	0.00633	2.85	20.1	0.000107	1.81	LV	CELLSTATES	vCM3.0	control_PKP2	6	18
TOGARAM2	2.42	0.0475	0.34	0.0964	5.65	13.7	0.000888	1.32	LV	CELLSTATES	vCM3.0	control_PKP2	6	18
AQP4	2.35	0.0454	0.0172	0.0058	1.83	14	0.000812	1.34	LV	CELLSTATES	vCM3.0	control_PKP2	6	18
TAS1R1	2.12	0.0303	0.0529	0.0131	3.01	16.2	0.000368	1.52	LV	CELLSTATES	vCM3.0	control_PKP2	6	18
HES1	2.1	0.0167	0.0493	0.0183	3.14	19.4	0.000131	1.78	LV	CELLSTATES	vCM3.0	control_PKP2	6	18
IDH2-DT	2.01	0.0108	0.0957	0.0339	4.02	22	6.04e-05	1.97	LV	CELLSTATES	vCM3.0	control_PKP2	6	18
SYP	1.94	0.0225	0.0181	0.00587	1.84	17.8	0.000219	1.65	LV	CELLSTATES	vCM3.0	control_PKP2	6	18
LDHA	1.93	0.00102	0.168	0.0581	4.72	36.9	1.3e-06	2.99	LV	CELLSTATES	vCM3.0	control_PKP2	6	18
PLP2	1.9	0.036	0.104	0.0329	4.02	15.1	0.000538	1.44	LV	CELLSTATES	vCM3.0	control_PKP2	6	18
TPM2	1.85	0.00618	1.63	0.697	8.13	25.1	2.46e-05	2.21	LV	CELLSTATES	vCM3.0	control_PKP2	6	18
LRP4	1.84	0.0258	1.12	0.537	7.7	17.1	0.000277	1.59	LV	CELLSTATES	vCM3.0	control_PKP2	6	18
B3GALT2	1.81	0.0257	0.0417	0.0172	2.94	17.1	0.000274	1.59	LV	CELLSTATES	vCM3.0	control_PKP2	6	18
ITGA3	1.76	0.0328	0.287	0.0939	5.36	15.7	0.000445	1.48	LV	CELLSTATES	vCM3.0	control_PKP2	6	18
AL135936.1	1.74	0.0225	0.0593	0.0279	3.3	17.8	0.000218	1.65	LV	CELLSTATES	vCM3.0	control_PKP2	6	18
PDGFRB	1.73	0.0496	0.0258	0.0117	2.32	13.6	0.000938	1.3	LV	CELLSTATES	vCM3.0	control_PKP2	6	18
NKX2-5	1.72	0.00896	0.219	0.103	5.21	22.9	4.54e-05	2.05	LV	CELLSTATES	vCM3.0	control_PKP2	6	18
SNHG19	1.71	0.0157	0.0447	0.0192	2.99	20	0.000111	1.81	LV	CELLSTATES	vCM3.0	control_PKP2	6	18
AC009955.2	1.66	0.0345	0.0343	0.0146	2.6	15.4	0.000494	1.46	LV	CELLSTATES	vCM3.0	control_PKP2	6	18
HRH2	1.65	0.00103	0.387	0.178	5.98	36.4	1.46e-06	2.99	LV	CELLSTATES	vCM3.0	control_PKP2	6	18
AC016650.1	1.64	0.0243	0.23	0.0987	5.16	17.5	0.000246	1.61	LV	CELLSTATES	vCM3.0	control_PKP2	6	18
LPCAT4	1.62	0.0372	0.127	0.0688	4.47	15	0.00056	1.43	LV	CELLSTATES	vCM3.0	control_PKP2	6	18
MID1IP1	1.58	0.0436	0.0499	0.0268	3.18	14.3	0.000732	1.36	LV	CELLSTATES	vCM3.0	control_PKP2	6	18
AP001893.3	1.57	0.0467	0.0339	0.0153	2.57	13.8	0.000865	1.33	LV	CELLSTATES	vCM3.0	control_PKP2	6	18
BHLHE41	1.56	0.0467	0.0432	0.0177	2.84	13.8	0.00087	1.33	LV	CELLSTATES	vCM3.0	control_PKP2	6	18
FLT3	1.55	0.0436	0.055	0.0284	3.3	14.3	0.000729	1.36	LV	CELLSTATES	vCM3.0	control_PKP2	6	18
TEAD2	1.55	0.0118	0.0485	0.026	3.14	21.5	6.87e-05	1.93	LV	CELLSTATES	vCM3.0	control_PKP2	6	18
AC010524.1	1.5	0.0412	0.0437	0.0225	2.89	14.5	0.000664	1.38	LV	CELLSTATES	vCM3.0	control_PKP2	6	18
AL031280.1	1.48	0.016	0.0653	0.034	3.54	19.7	0.000119	1.79	LV	CELLSTATES	vCM3.0	control_PKP2	6	18
IPO9-AS1	1.47	0.0325	1.63	0.829	8.06	15.7	0.000436	1.49	LV	CELLSTATES	vCM3.0	control_PKP2	6	18
VASP	1.45	0.0328	0.143	0.0692	4.48	15.7	0.000445	1.48	LV	CELLSTATES	vCM3.0	control_PKP2	6	18
RPLP2	1.4	0.0264	0.204	0.116	5.14	17	0.000285	1.58	LV	CELLSTATES	vCM3.0	control_PKP2	6	18
IDH2	1.39	0.0169	0.678	0.408	6.88	19.3	0.000135	1.77	LV	CELLSTATES	vCM3.0	control_PKP2	6	18
AC117834.1	1.37	0.0293	0.508	0.303	6.43	16.4	0.000344	1.53	LV	CELLSTATES	vCM3.0	control_PKP2	6	18
MRPL14	1.35	0.0352	0.107	0.0609	4.29	15.2	0.000523	1.45	LV	CELLSTATES	vCM3.0	control_PKP2	6	18
PPP1R1C	1.34	0.0287	0.846	0.499	7.15	16.6	0.00033	1.54	LV	CELLSTATES	vCM3.0	control_PKP2	6	18
TBX20	1.34	0.00123	1.05	0.599	7.42	34.9	2.04e-06	2.91	LV	CELLSTATES	vCM3.0	control_PKP2	6	18
UGT2B7	1.32	0.0454	0.0574	0.0349	3.32	14	0.000803	1.34	LV	CELLSTATES	vCM3.0	control_PKP2	6	18
PDE4B	1.31	0.0165	0.167	0.098	4.82	19.5	0.000128	1.78	LV	CELLSTATES	vCM3.0	control_PKP2	6	18
EPOR	1.28	0.0301	0.0327	0.019	2.59	16.3	0.000362	1.52	LV	CELLSTATES	vCM3.0	control_PKP2	6	18
NELFE	1.28	0.0303	0.0385	0.0247	2.85	16.2	0.00037	1.52	LV	CELLSTATES	vCM3.0	control_PKP2	6	18
SMCR5	1.28	0.00752	0.122	0.0731	4.43	23.8	3.55e-05	2.12	LV	CELLSTATES	vCM3.0	control_PKP2	6	18
PPARGC1B	1.26	0.00845	1.12	0.719	7.53	23.3	4.05e-05	2.07	LV	CELLSTATES	vCM3.0	control_PKP2	6	18
HAND2	1.25	0.00647	0.313	0.202	5.68	24.9	2.62e-05	2.19	LV	CELLSTATES	vCM3.0	control_PKP2	6	18
NKAPL	1.23	0.0465	0.0883	0.0519	3.86	13.9	0.000844	1.33	LV	CELLSTATES	vCM3.0	control_PKP2	6	18
EFCAB5	1.21	0.0209	0.0329	0.0196	2.59	18.2	0.000192	1.68	LV	CELLSTATES	vCM3.0	control_PKP2	6	18
PIP4K2C	1.19	0.0412	0.0277	0.0159	2.34	14.6	0.000654	1.38	LV	CELLSTATES	vCM3.0	control_PKP2	6	18
PTMA	1.19	0.00704	0.206	0.128	5.14	24.5	2.94e-05	2.15	LV	CELLSTATES	vCM3.0	control_PKP2	6	18
FGF13	1.18	0.0073	0.14	0.0783	4.5	24.1	3.22e-05	2.14	LV	CELLSTATES	vCM3.0	control_PKP2	6	18
AC005358.1	1.17	0.00461	0.946	0.554	7.29	27.4	1.31e-05	2.34	LV	CELLSTATES	vCM3.0	control_PKP2	6	18
LMNA	1.16	0.0179	0.474	0.305	6.3	18.9	0.000155	1.75	LV	CELLSTATES	vCM3.0	control_PKP2	6	18
TRIQK	1.16	0.0462	0.82	0.594	7.15	13.9	0.000829	1.34	LV	CELLSTATES	vCM3.0	control_PKP2	6	18
CEP85L	1.14	0.0224	0.818	0.533	7.14	17.9	0.000215	1.65	LV	CELLSTATES	vCM3.0	control_PKP2	6	18
MYL6	1.13	0.0172	1.04	0.668	7.46	19.1	0.000143	1.76	LV	CELLSTATES	vCM3.0	control_PKP2	6	18
FAM50A	1.11	0.0438	0.0693	0.0501	3.66	14.1	0.000763	1.36	LV	CELLSTATES	vCM3.0	control_PKP2	6	18
CCDC69	1.07	0.0178	0.171	0.123	4.9	18.9	0.000152	1.75	LV	CELLSTATES	vCM3.0	control_PKP2	6	18
DUS3L	1.06	0.0438	0.0493	0.0329	3.13	14.1	0.000763	1.36	LV	CELLSTATES	vCM3.0	control_PKP2	6	18
ISOC1	1.06	0.0165	0.159	0.111	4.76	19.6	0.000126	1.78	LV	CELLSTATES	vCM3.0	control_PKP2	6	18
MAP3K11	1.04	0.0387	0.0506	0.0352	3.18	14.9	0.00059	1.41	LV	CELLSTATES	vCM3.0	control_PKP2	6	18
SNHG25	1.03	0.00868	0.24	0.184	5.37	23.2	4.28e-05	2.06	LV	CELLSTATES	vCM3.0	control_PKP2	6	18
EMG1-1	1.02	0.0284	0.133	0.0931	4.55	16.6	0.000323	1.55	LV	CELLSTATES	vCM3.0	control_PKP2	6	18
MTA1	1.02	0.0257	0.312	0.231	5.76	17.1	0.000274	1.59	LV	CELLSTATES	vCM3.0	control_PKP2	6	18
ASAP3	0.988	0.0189	0.216	0.167	5.23	18.7	0.000167	1.72	LV	CELLSTATES	vCM3.0	control_PKP2	6	18
INPPL1	0.983	0.0293	0.0714	0.0532	3.68	16.4	0.000344	1.53	LV	CELLSTATES	vCM3.0	control_PKP2	6	18
IGFBP7	0.972	0.0412	0.935	0.683	7.31	14.6	0.000655	1.38	LV	CELLSTATES	vCM3.0	control_PKP2	6	18
SNRPD1	0.967	0.0348	0.0789	0.0474	3.73	15.3	0.000514	1.46	LV	CELLSTATES	vCM3.0	control_PKP2	6	18
TMEM63B	0.967	0.00197	0.143	0.104	4.61	31.5	4.66e-06	2.71	LV	CELLSTATES	vCM3.0	control_PKP2	6	18
SELENOS	0.963	0.0312	0.278	0.19	5.51	16	0.0004	1.51	LV	CELLSTATES	vCM3.0	control_PKP2	6	18
LINC02334	0.925	0.0454	0.423	0.306	6.19	14	0.000811	1.34	LV	CELLSTATES	vCM3.0	control_PKP2	6	18
MAN1C1	0.924	0.0337	0.232	0.181	5.33	15.5	0.000468	1.47	LV	CELLSTATES	vCM3.0	control_PKP2	6	18
CNN2	0.899	0.0465	0.138	0.1	4.55	13.8	0.000855	1.33	LV	CELLSTATES	vCM3.0	control_PKP2	6	18
FAHD1	0.886	0.0312	0.0616	0.0456	3.42	16	0.000398	1.51	LV	CELLSTATES	vCM3.0	control_PKP2	6	18
TEX2	0.871	0.009	0.334	0.247	5.79	22.8	4.8e-05	2.05	LV	CELLSTATES	vCM3.0	control_PKP2	6	18
MLF2	0.854	0.0337	0.102	0.0792	4.19	15.5	0.000472	1.47	LV	CELLSTATES	vCM3.0	control_PKP2	6	18
CNPPD1	0.851	0.0454	0.0525	0.0397	3.23	14	0.000809	1.34	LV	CELLSTATES	vCM3.0	control_PKP2	6	18
SRSF10	0.848	0.031	1.12	0.847	7.53	16.1	0.00039	1.51	LV	CELLSTATES	vCM3.0	control_PKP2	6	18
CWC25	0.843	0.0312	0.116	0.0925	4.32	16	0.000399	1.51	LV	CELLSTATES	vCM3.0	control_PKP2	6	18
DMAC2	0.829	0.0249	0.115	0.0904	4.31	17.3	0.000257	1.6	LV	CELLSTATES	vCM3.0	control_PKP2	6	18
RWDD1	0.825	0.0249	0.207	0.151	5.1	17.3	0.000257	1.6	LV	CELLSTATES	vCM3.0	control_PKP2	6	18
CBX3	0.808	0.0337	0.131	0.0952	4.46	15.5	0.000468	1.47	LV	CELLSTATES	vCM3.0	control_PKP2	6	18
LAMA5	0.801	0.031	0.124	0.106	4.49	16.1	0.00039	1.51	LV	CELLSTATES	vCM3.0	control_PKP2	6	18
CD58	0.798	0.0417	0.318	0.253	5.77	14.4	0.000684	1.38	LV	CELLSTATES	vCM3.0	control_PKP2	6	18
RSU1	0.757	0.0174	0.439	0.356	6.23	19.1	0.000145	1.76	LV	CELLSTATES	vCM3.0	control_PKP2	6	18
HDAC1	0.748	0.0243	0.111	0.0974	4.32	17.5	0.000243	1.61	LV	CELLSTATES	vCM3.0	control_PKP2	6	18
KIFC3	0.733	0.0337	0.528	0.432	6.48	15.5	0.00047	1.47	LV	CELLSTATES	vCM3.0	control_PKP2	6	18
PKP4	0.715	0.0229	0.414	0.368	6.17	17.7	0.000227	1.64	LV	CELLSTATES	vCM3.0	control_PKP2	6	18
FPGS	0.68	0.0322	0.138	0.118	4.6	15.8	0.000424	1.49	LV	CELLSTATES	vCM3.0	control_PKP2	6	18
GSS	0.674	0.031	0.135	0.126	4.61	16.1	0.000388	1.51	LV	CELLSTATES	vCM3.0	control_PKP2	6	18
MAPKAPK3	0.674	0.0348	0.216	0.19	5.24	15.3	0.000514	1.46	LV	CELLSTATES	vCM3.0	control_PKP2	6	18
SUMF2	0.674	0.049	0.198	0.176	5.13	13.6	0.000919	1.31	LV	CELLSTATES	vCM3.0	control_PKP2	6	18
AC068888.1	0.657	0.0437	0.3	0.262	5.71	14.2	0.000746	1.36	LV	CELLSTATES	vCM3.0	control_PKP2	6	18
MUS81	0.648	0.0414	0.133	0.118	4.59	14.5	0.000672	1.38	LV	CELLSTATES	vCM3.0	control_PKP2	6	18
RAD23A	0.621	0.0224	0.265	0.244	5.56	17.9	0.000214	1.65	LV	CELLSTATES	vCM3.0	control_PKP2	6	18

## Sheet: control_PVneg
Gene	logFC	FDR	mean_exp_control	mean_exp_genotype	logCPM	F	PValue	FDR_plot	Region	annotation_level	cell_state	comparison	Observations_genotype	Observations_reference
CNN2	1.8	0.0341	0.138	0.0864	4.55	25.8	1.69e-05	1.47	LV	CELLSTATES	vCM3.0	control_PVneg	7	18

## Sheet: control_RBM20
Gene	logFC	FDR	mean_exp_control	mean_exp_genotype	logCPM	F	PValue	FDR_plot	Region	annotation_level	cell_state	comparison	Observations_genotype	Observations_reference
AC103591.3	4.95	0.0155	0.032	0.0027	2.5	21.6	5.27e-05	1.81	LV	CELLSTATES	vCM3.0	control_RBM20	8	18
TSPEAR	3.9	0.0243	0.056	0.00796	3.18	19.2	0.000116	1.61	LV	CELLSTATES	vCM3.0	control_RBM20	8	18
RPS6KB2-AS1	3.69	0.0477	0.0152	0.00303	1.7	15.2	0.000456	1.32	LV	CELLSTATES	vCM3.0	control_RBM20	8	18
PHACTR3	3.66	0.012	0.048	0.0146	3.15	23.3	3.14e-05	1.92	LV	CELLSTATES	vCM3.0	control_RBM20	8	18
ZMAT4	2.96	0.0245	0.08	0.0172	3.69	19.1	0.000119	1.61	LV	CELLSTATES	vCM3.0	control_RBM20	8	18
RALYL	2.85	0.0372	1.36	0.375	7.74	16.6	0.00028	1.43	LV	CELLSTATES	vCM3.0	control_RBM20	8	18
AL358234.1	2.76	0.0212	0.0214	0.00914	2.15	19.7	9.7e-05	1.67	LV	CELLSTATES	vCM3.0	control_RBM20	8	18
CPS1	2.72	0.0308	0.0876	0.044	4	17.9	0.000177	1.51	LV	CELLSTATES	vCM3.0	control_RBM20	8	18
KCNMA1	2.72	0.00321	0.0899	0.0265	3.73	31.5	3.15e-06	2.49	LV	CELLSTATES	vCM3.0	control_RBM20	8	18
GMEB1	2.59	0.012	0.23	0.177	5.44	23.4	3.04e-05	1.92	LV	CELLSTATES	vCM3.0	control_RBM20	8	18
AL845331.2	2.58	0.0162	0.164	0.0584	4.8	21	6.37e-05	1.79	LV	CELLSTATES	vCM3.0	control_RBM20	8	18
PKN2-AS1	2.56	0.0481	0.27	0.186	5.61	15.1	0.00047	1.32	LV	CELLSTATES	vCM3.0	control_RBM20	8	18
CADM2	2.43	0.0372	0.21	0.116	5.23	16.4	0.000298	1.43	LV	CELLSTATES	vCM3.0	control_RBM20	8	18
LINC01807	2.4	0.0425	0.0288	0.0109	2.47	15.8	0.000368	1.37	LV	CELLSTATES	vCM3.0	control_RBM20	8	18
PAWR	2.38	0.00389	0.0993	0.0253	3.95	30.1	4.56e-06	2.41	LV	CELLSTATES	vCM3.0	control_RBM20	8	18
SMC1B	2.32	0.0308	0.0254	0.00918	2.29	17.9	0.00018	1.51	LV	CELLSTATES	vCM3.0	control_RBM20	8	18
MARCH11	2.26	0.0411	0.192	0.0928	4.91	16	0.000347	1.39	LV	CELLSTATES	vCM3.0	control_RBM20	8	18
AC005699.1	2.25	0.0123	0.0819	0.0225	3.75	22.6	3.87e-05	1.91	LV	CELLSTATES	vCM3.0	control_RBM20	8	18
AC016650.1	2.07	0.0372	0.23	0.0807	5.12	16.6	0.000275	1.43	LV	CELLSTATES	vCM3.0	control_RBM20	8	18
LRP1	1.84	0.0372	0.0816	0.0471	3.92	16.4	0.000296	1.43	LV	CELLSTATES	vCM3.0	control_RBM20	8	18
MANEA	1.83	0.0372	0.0613	0.0339	3.48	16.4	0.000299	1.43	LV	CELLSTATES	vCM3.0	control_RBM20	8	18
LINC01515	1.8	0.0485	0.0683	0.0252	3.52	15.1	0.000476	1.31	LV	CELLSTATES	vCM3.0	control_RBM20	8	18
GPC6	1.73	0.0259	0.112	0.113	4.36	18.7	0.000136	1.59	LV	CELLSTATES	vCM3.0	control_RBM20	8	18
DAZAP2	1.7	0.0372	0.205	0.182	5.15	16.4	0.000299	1.43	LV	CELLSTATES	vCM3.0	control_RBM20	8	18
NKAPL	1.69	0.0331	0.0883	0.0273	3.8	17.5	0.000206	1.48	LV	CELLSTATES	vCM3.0	control_RBM20	8	18
GJA1	1.55	0.0499	0.247	0.177	5.41	14.9	0.000513	1.3	LV	CELLSTATES	vCM3.0	control_RBM20	8	18
NFE2L3	1.48	0.0372	0.463	0.22	6.14	16.5	0.00029	1.43	LV	CELLSTATES	vCM3.0	control_RBM20	8	18
AC022034.2	1.35	0.0338	1.07	0.63	7.4	17.4	0.000214	1.47	LV	CELLSTATES	vCM3.0	control_RBM20	8	18
LINC02334	1.22	0.0321	0.423	0.279	6.12	17.7	0.000193	1.49	LV	CELLSTATES	vCM3.0	control_RBM20	8	18
HRH2	1.16	0.048	0.387	0.235	5.98	15.1	0.000465	1.32	LV	CELLSTATES	vCM3.0	control_RBM20	8	18
SNHG25	1.07	0.0245	0.24	0.202	5.36	19	0.000124	1.61	LV	CELLSTATES	vCM3.0	control_RBM20	8	18

## Sheet: control_TTN
Gene	logFC	FDR	mean_exp_control	mean_exp_genotype	logCPM	F	PValue	FDR_plot	Region	annotation_level	cell_state	comparison	Observations_genotype	Observations_reference
CCL2	4.39	0.0102	0.0258	0.00141	2.18	20.8	5.66e-05	1.99	LV	CELLSTATES	vCM3.0	control_TTN	12	18
FOS	3.8	0.0409	0.126	0.0272	4.19	13	0.000918	1.39	LV	CELLSTATES	vCM3.0	control_TTN	12	18
UQCR11	3.8	0.0154	0.0234	0.00818	2.16	18	0.000145	1.81	LV	CELLSTATES	vCM3.0	control_TTN	12	18
NR4A3	3.76	0.0469	0.373	0.0578	5.58	12.4	0.00118	1.33	LV	CELLSTATES	vCM3.0	control_TTN	12	18
APOD	3.42	0.0351	0.404	0.0476	5.85	13.7	0.000704	1.45	LV	CELLSTATES	vCM3.0	control_TTN	12	18
HIST2H2BE	3.42	0.0147	0.16	0.0337	4.62	18.6	0.000119	1.83	LV	CELLSTATES	vCM3.0	control_TTN	12	18
ADH1B	3.35	0.00501	0.0278	0.00254	2.25	24.6	1.67e-05	2.3	LV	CELLSTATES	vCM3.0	control_TTN	12	18
GRXCR2	3.34	0.0154	0.228	0.0385	5.01	17.9	0.000148	1.81	LV	CELLSTATES	vCM3.0	control_TTN	12	18
AL136317.2	3.3	0.0132	0.0154	0.00265	1.39	19.3	9.35e-05	1.88	LV	CELLSTATES	vCM3.0	control_TTN	12	18
FAM43A	3.14	0.0367	0.091	0.0178	3.67	13.5	0.000772	1.44	LV	CELLSTATES	vCM3.0	control_TTN	12	18
IFITM2	3	0.0447	0.0305	0.00362	2.45	12.7	0.00106	1.35	LV	CELLSTATES	vCM3.0	control_TTN	12	18
NR4A1	2.96	0.0253	0.559	0.153	6.27	15.4	0.000376	1.6	LV	CELLSTATES	vCM3.0	control_TTN	12	18
EGR1	2.91	0.0322	0.0238	0.0104	2	14.1	0.000605	1.49	LV	CELLSTATES	vCM3.0	control_TTN	12	18
HIST1H2BG	2.9	0.0354	0.0266	0.0142	2.08	13.6	0.000726	1.45	LV	CELLSTATES	vCM3.0	control_TTN	12	18
TM4SF1-AS1	2.88	0.0114	0.0525	0.0173	3.22	19.9	7.42e-05	1.94	LV	CELLSTATES	vCM3.0	control_TTN	12	18
KRTAP10-4	2.87	0.0154	0.0152	0.00324	1.43	18.1	0.000141	1.81	LV	CELLSTATES	vCM3.0	control_TTN	12	18
HIST2H2AC	2.81	0.0151	0.0137	0.0039	1.33	18.3	0.000129	1.82	LV	CELLSTATES	vCM3.0	control_TTN	12	18
HSPB1	2.7	0.0307	1.83	0.582	8.13	14.2	0.000572	1.51	LV	CELLSTATES	vCM3.0	control_TTN	12	18
GEM	2.65	0.000751	0.474	0.178	6.01	35.5	7.56e-07	3.12	LV	CELLSTATES	vCM3.0	control_TTN	12	18
RPS6KB2-AS1	2.59	0.0223	0.0152	0.00443	1.54	16	0.000298	1.65	LV	CELLSTATES	vCM3.0	control_TTN	12	18
BHLHE40	2.57	0.0304	0.0961	0.0331	3.98	14.4	0.000536	1.52	LV	CELLSTATES	vCM3.0	control_TTN	12	18
EVA1A	2.57	0.0109	0.0223	0.00744	2.07	20.2	6.79e-05	1.96	LV	CELLSTATES	vCM3.0	control_TTN	12	18
IFITM3	2.54	0.0165	0.0701	0.021	3.55	17.5	0.000171	1.78	LV	CELLSTATES	vCM3.0	control_TTN	12	18
AC018618.1	2.5	0.0155	0.0284	0.0111	2.33	17.8	0.000153	1.81	LV	CELLSTATES	vCM3.0	control_TTN	12	18
LINC01193	2.5	0.0463	0.0141	0.00323	1.24	12.5	0.00114	1.33	LV	CELLSTATES	vCM3.0	control_TTN	12	18
PPP1R3C	2.42	0.0092	0.942	0.347	7.17	21.1	4.98e-05	2.04	LV	CELLSTATES	vCM3.0	control_TTN	12	18
AC103591.3	2.36	0.0342	0.032	0.0238	2.48	13.8	0.000671	1.47	LV	CELLSTATES	vCM3.0	control_TTN	12	18
GPX3	2.27	0.0488	0.149	0.05	4.55	12.2	0.00127	1.31	LV	CELLSTATES	vCM3.0	control_TTN	12	18
HIST1H2BD	2.27	0.0223	0.0612	0.0232	3.2	16	0.000298	1.65	LV	CELLSTATES	vCM3.0	control_TTN	12	18
PCDHB15	2.25	0.0396	0.0151	0.00885	1.54	13.1	0.000885	1.4	LV	CELLSTATES	vCM3.0	control_TTN	12	18
FABP4	2.2	0.005	0.0493	0.0228	3.05	24.7	1.61e-05	2.3	LV	CELLSTATES	vCM3.0	control_TTN	12	18
LRRC10	2.17	0.0342	0.0439	0.0182	2.94	13.9	0.000664	1.47	LV	CELLSTATES	vCM3.0	control_TTN	12	18
EDNRB	2.16	0.0276	0.0126	0.0035	1.37	15	0.000428	1.56	LV	CELLSTATES	vCM3.0	control_TTN	12	18
CLNK	2.09	0.0342	0.147	0.0722	4.66	13.8	0.000678	1.47	LV	CELLSTATES	vCM3.0	control_TTN	12	18
LINC00881	2.09	0.0203	1.02	0.423	7.04	16.5	0.000252	1.69	LV	CELLSTATES	vCM3.0	control_TTN	12	18
TM4SF1	2.05	0.0114	0.021	0.00677	1.97	20	7.39e-05	1.94	LV	CELLSTATES	vCM3.0	control_TTN	12	18
TOGARAM2	2.05	0.0391	0.34	0.218	5.62	13.2	0.000852	1.41	LV	CELLSTATES	vCM3.0	control_TTN	12	18
PDGFRB	2.04	0.0092	0.0258	0.00738	2.2	21.2	4.9e-05	2.04	LV	CELLSTATES	vCM3.0	control_TTN	12	18
TAS1R1	2.03	0.00729	0.0529	0.0141	2.9	22.2	3.57e-05	2.14	LV	CELLSTATES	vCM3.0	control_TTN	12	18
IGFBP4	2.02	0.0154	0.0209	0.00848	2.01	18	0.000146	1.81	LV	CELLSTATES	vCM3.0	control_TTN	12	18
LINC00880	1.99	0.0154	0.148	0.0469	4.2	18	0.000144	1.81	LV	CELLSTATES	vCM3.0	control_TTN	12	18
ACTB	1.96	0.0114	2.42	1.1	8.45	19.9	7.51e-05	1.94	LV	CELLSTATES	vCM3.0	control_TTN	12	18
CHL1	1.96	0.0283	0.034	0.0157	2.61	14.7	0.000476	1.55	LV	CELLSTATES	vCM3.0	control_TTN	12	18
AL845331.2	1.94	0.00501	0.164	0.0793	4.7	24.4	1.77e-05	2.3	LV	CELLSTATES	vCM3.0	control_TTN	12	18
MGST1	1.92	0.0258	0.0262	0.00688	2.23	15.3	0.000385	1.59	LV	CELLSTATES	vCM3.0	control_TTN	12	18
MIR4458HG	1.91	0.0375	0.0806	0.0482	3.83	13.4	0.000794	1.43	LV	CELLSTATES	vCM3.0	control_TTN	12	18
AC090921.1	1.89	0.0141	0.152	0.0773	4.43	18.9	0.000108	1.85	LV	CELLSTATES	vCM3.0	control_TTN	12	18
JUNB	1.88	0.0114	0.2	0.104	4.94	19.9	7.48e-05	1.94	LV	CELLSTATES	vCM3.0	control_TTN	12	18
LINC02456	1.88	0.0342	0.0217	0.00687	2.04	13.8	0.00067	1.47	LV	CELLSTATES	vCM3.0	control_TTN	12	18
COL15A1	1.87	0.0251	0.0338	0.0153	2.6	15.5	0.000359	1.6	LV	CELLSTATES	vCM3.0	control_TTN	12	18
FER1L6	1.87	0.00383	0.024	0.0133	2.08	27	7.96e-06	2.42	LV	CELLSTATES	vCM3.0	control_TTN	12	18
PHACTR3	1.87	0.0183	0.048	0.0241	3.06	17	0.000205	1.74	LV	CELLSTATES	vCM3.0	control_TTN	12	18
GGT5	1.86	0.0242	0.0168	0.0044	1.74	15.6	0.000338	1.62	LV	CELLSTATES	vCM3.0	control_TTN	12	18
AQP4	1.83	0.0353	0.0172	0.00833	1.8	13.7	0.000718	1.45	LV	CELLSTATES	vCM3.0	control_TTN	12	18
ATP2C2	1.82	0.0163	0.0546	0.0241	3.23	17.7	0.000163	1.79	LV	CELLSTATES	vCM3.0	control_TTN	12	18
CPS1	1.82	0.0147	0.0876	0.0575	3.92	18.6	0.00012	1.83	LV	CELLSTATES	vCM3.0	control_TTN	12	18
PSME2	1.82	0.0289	0.0211	0.00889	2.01	14.6	0.000495	1.54	LV	CELLSTATES	vCM3.0	control_TTN	12	18
AC117944.1	1.81	0.0353	0.0932	0.0442	3.83	13.7	0.000714	1.45	LV	CELLSTATES	vCM3.0	control_TTN	12	18
SMTNL2	1.8	0.0151	0.0338	0.0184	2.6	18.3	0.00013	1.82	LV	CELLSTATES	vCM3.0	control_TTN	12	18
SNTG2	1.8	0.0059	0.0456	0.0244	3	23.1	2.61e-05	2.23	LV	CELLSTATES	vCM3.0	control_TTN	12	18
GALNTL6	1.76	0.0092	0.15	0.0743	4.59	21.2	4.95e-05	2.04	LV	CELLSTATES	vCM3.0	control_TTN	12	18
PTMS	1.76	0.0146	0.0439	0.0176	2.85	18.7	0.000114	1.84	LV	CELLSTATES	vCM3.0	control_TTN	12	18
RPL13A	1.75	0.0181	0.161	0.0912	4.71	17.1	0.0002	1.74	LV	CELLSTATES	vCM3.0	control_TTN	12	18
BMP7	1.73	0.0462	0.0259	0.0119	2.25	12.5	0.00113	1.34	LV	CELLSTATES	vCM3.0	control_TTN	12	18
AC107068.2	1.72	0.0289	0.309	0.16	5.72	14.6	0.000494	1.54	LV	CELLSTATES	vCM3.0	control_TTN	12	18
LDHA	1.72	0.00121	0.168	0.0813	4.61	32.8	1.54e-06	2.92	LV	CELLSTATES	vCM3.0	control_TTN	12	18
FLT3	1.71	0.00733	0.055	0.0343	3.19	22.1	3.64e-05	2.13	LV	CELLSTATES	vCM3.0	control_TTN	12	18
ADRB1	1.7	0.0427	0.138	0.0722	4.61	12.8	0.000988	1.37	LV	CELLSTATES	vCM3.0	control_TTN	12	18
SCART1	1.69	0.0141	0.0416	0.022	2.77	18.9	0.000107	1.85	LV	CELLSTATES	vCM3.0	control_TTN	12	18
GMEB1	1.67	0.0165	0.23	0.146	5.3	17.6	0.000167	1.78	LV	CELLSTATES	vCM3.0	control_TTN	12	18
LINC01609	1.66	0.0353	0.0233	0.0105	2.17	13.7	0.000712	1.45	LV	CELLSTATES	vCM3.0	control_TTN	12	18
TESC	1.64	0.0477	0.183	0.0957	4.73	12.3	0.00122	1.32	LV	CELLSTATES	vCM3.0	control_TTN	12	18
AC018845.1	1.61	0.0141	0.0292	0.0152	2.43	18.9	0.000107	1.85	LV	CELLSTATES	vCM3.0	control_TTN	12	18
ENO4	1.61	0.0468	0.134	0.0682	4.47	12.4	0.00117	1.33	LV	CELLSTATES	vCM3.0	control_TTN	12	18
SELENOK	1.61	0.0201	0.119	0.0603	4.15	16.5	0.000245	1.7	LV	CELLSTATES	vCM3.0	control_TTN	12	18
AC009955.2	1.6	0.00613	0.0343	0.0239	2.54	23	2.76e-05	2.21	LV	CELLSTATES	vCM3.0	control_TTN	12	18
ACTG1	1.6	0.0108	2.07	1.12	8.18	20.3	6.65e-05	1.97	LV	CELLSTATES	vCM3.0	control_TTN	12	18
ASIC3	1.59	0.0214	0.0159	0.0164	1.75	16.2	0.000276	1.67	LV	CELLSTATES	vCM3.0	control_TTN	12	18
ZMAT4	1.59	0.0283	0.08	0.0395	3.64	14.7	0.000475	1.55	LV	CELLSTATES	vCM3.0	control_TTN	12	18
GNG11	1.56	0.0478	0.0246	0.0107	2.17	12.3	0.00122	1.32	LV	CELLSTATES	vCM3.0	control_TTN	12	18
SLC12A1	1.54	0.0449	0.0202	0.0134	1.94	12.6	0.00107	1.35	LV	CELLSTATES	vCM3.0	control_TTN	12	18
PLP2	1.53	0.0342	0.104	0.0425	3.91	13.8	0.000674	1.47	LV	CELLSTATES	vCM3.0	control_TTN	12	18
LPCAT4	1.52	0.0173	0.127	0.0787	4.38	17.3	0.000184	1.76	LV	CELLSTATES	vCM3.0	control_TTN	12	18
AP001372.1	1.51	0.0413	0.0466	0.0283	3.06	13	0.000934	1.38	LV	CELLSTATES	vCM3.0	control_TTN	12	18
MED22	1.49	0.0128	0.0359	0.0193	2.67	19.4	8.92e-05	1.89	LV	CELLSTATES	vCM3.0	control_TTN	12	18
RPS18	1.49	0.016	0.0986	0.073	4.03	17.7	0.000158	1.8	LV	CELLSTATES	vCM3.0	control_TTN	12	18
HCFC1R1	1.48	0.0416	0.0431	0.0264	2.92	13	0.000943	1.38	LV	CELLSTATES	vCM3.0	control_TTN	12	18
NKX2-5	1.45	0.00414	0.219	0.134	5.1	26.1	1.04e-05	2.38	LV	CELLSTATES	vCM3.0	control_TTN	12	18
GBX1	1.44	0.0443	0.0843	0.0556	3.85	12.7	0.00104	1.35	LV	CELLSTATES	vCM3.0	control_TTN	12	18
AL390728.6	1.43	0.0485	0.0151	0.0108	1.66	12.2	0.00126	1.31	LV	CELLSTATES	vCM3.0	control_TTN	12	18
TLL2	1.42	0.0148	0.0945	0.0502	3.92	18.5	0.000121	1.83	LV	CELLSTATES	vCM3.0	control_TTN	12	18
AC016650.1	1.41	0.0223	0.23	0.119	5.06	16	0.000299	1.65	LV	CELLSTATES	vCM3.0	control_TTN	12	18
ADAM12	1.4	0.0251	0.141	0.101	4.6	15.5	0.000362	1.6	LV	CELLSTATES	vCM3.0	control_TTN	12	18
BCAM	1.39	0.00566	0.0537	0.0419	3.26	23.6	2.29e-05	2.25	LV	CELLSTATES	vCM3.0	control_TTN	12	18
LRGUK	1.39	0.0474	0.0173	0.00841	1.75	12.3	0.00121	1.32	LV	CELLSTATES	vCM3.0	control_TTN	12	18
RNF122	1.39	0.0463	0.31	0.193	5.51	12.5	0.00114	1.33	LV	CELLSTATES	vCM3.0	control_TTN	12	18
SH3BP2	1.39	0.0304	0.0348	0.0238	2.59	14.4	0.000547	1.52	LV	CELLSTATES	vCM3.0	control_TTN	12	18
ARF5	1.38	0.0176	0.0356	0.0297	2.76	17.2	0.00019	1.75	LV	CELLSTATES	vCM3.0	control_TTN	12	18
TPM2	1.38	0.00501	1.63	1.16	8.05	24.3	1.81e-05	2.3	LV	CELLSTATES	vCM3.0	control_TTN	12	18
DHRS1	1.34	0.00461	0.0544	0.03	3.13	25	1.45e-05	2.34	LV	CELLSTATES	vCM3.0	control_TTN	12	18
AP003181.1	1.33	0.0153	0.0376	0.0242	2.78	18.2	0.000135	1.82	LV	CELLSTATES	vCM3.0	control_TTN	12	18
PLCG2	1.33	0.0279	0.0839	0.0594	3.78	14.9	0.000445	1.55	LV	CELLSTATES	vCM3.0	control_TTN	12	18
CRIP2	1.31	0.0267	0.53	0.376	6.46	15.1	0.000408	1.57	LV	CELLSTATES	vCM3.0	control_TTN	12	18
LSAMP	1.3	0.017	0.199	0.111	4.91	17.4	0.000178	1.77	LV	CELLSTATES	vCM3.0	control_TTN	12	18
RPS27	1.3	0.0206	0.116	0.0923	4.33	16.4	0.000258	1.69	LV	CELLSTATES	vCM3.0	control_TTN	12	18
S100A16	1.28	0.0463	0.0408	0.0236	2.7	12.5	0.00114	1.33	LV	CELLSTATES	vCM3.0	control_TTN	12	18
TCEAL1	1.27	0.0355	0.0477	0.0354	3.05	13.6	0.000733	1.45	LV	CELLSTATES	vCM3.0	control_TTN	12	18
AL391117.1	1.26	0.0243	0.0272	0.0193	2.32	15.6	0.000343	1.61	LV	CELLSTATES	vCM3.0	control_TTN	12	18
NOP53	1.25	0.0443	0.0247	0.0193	2.26	12.7	0.00103	1.35	LV	CELLSTATES	vCM3.0	control_TTN	12	18
SMPD1	1.24	0.0279	0.0467	0.0397	3.12	14.9	0.000448	1.55	LV	CELLSTATES	vCM3.0	control_TTN	12	18
AC092683.1	1.23	0.039	0.0336	0.0308	2.59	13.2	0.000843	1.41	LV	CELLSTATES	vCM3.0	control_TTN	12	18
LINC02307	1.23	0.028	0.0306	0.0206	2.55	14.8	0.000456	1.55	LV	CELLSTATES	vCM3.0	control_TTN	12	18
AC084357.2	1.22	0.0304	0.149	0.117	4.72	14.3	0.000561	1.52	LV	CELLSTATES	vCM3.0	control_TTN	12	18
ATP5ME	1.22	0.0342	0.28	0.215	5.59	13.8	0.000675	1.47	LV	CELLSTATES	vCM3.0	control_TTN	12	18
MYL6	1.22	0.000478	1.04	0.771	7.34	38.2	3.85e-07	3.32	LV	CELLSTATES	vCM3.0	control_TTN	12	18
LZTFL1	1.21	0.0154	0.0666	0.0444	3.44	18	0.000147	1.81	LV	CELLSTATES	vCM3.0	control_TTN	12	18
KIAA1257	1.2	0.0147	0.0649	0.0467	3.44	18.6	0.000116	1.83	LV	CELLSTATES	vCM3.0	control_TTN	12	18
AC018680.1	1.19	0.0354	0.0204	0.0125	1.98	13.6	0.000724	1.45	LV	CELLSTATES	vCM3.0	control_TTN	12	18
CFL1	1.19	0.0424	0.0912	0.0741	3.95	12.9	0.000975	1.37	LV	CELLSTATES	vCM3.0	control_TTN	12	18
OPCML	1.19	0.0364	0.0834	0.064	3.91	13.5	0.000759	1.44	LV	CELLSTATES	vCM3.0	control_TTN	12	18
RCAN1	1.16	0.0212	0.719	0.498	6.72	16.3	0.000271	1.67	LV	CELLSTATES	vCM3.0	control_TTN	12	18
RPL27A	1.12	0.0292	0.158	0.138	4.76	14.5	0.000511	1.53	LV	CELLSTATES	vCM3.0	control_TTN	12	18
TEAD2	1.11	0.0206	0.0485	0.03	3.09	16.3	0.000262	1.69	LV	CELLSTATES	vCM3.0	control_TTN	12	18
EDARADD	1.08	0.0165	0.109	0.0849	4.24	17.6	0.000168	1.78	LV	CELLSTATES	vCM3.0	control_TTN	12	18
CLEC2D	1.07	0.0283	0.108	0.0777	4.17	14.8	0.000469	1.55	LV	CELLSTATES	vCM3.0	control_TTN	12	18
RPLP2	1.07	0.0153	0.204	0.155	5.06	18.2	0.000135	1.82	LV	CELLSTATES	vCM3.0	control_TTN	12	18
CSMD1	1.05	0.0496	0.147	0.111	4.68	12.1	0.0013	1.3	LV	CELLSTATES	vCM3.0	control_TTN	12	18
DDX39A	1.05	0.028	0.0529	0.035	3.17	14.9	0.000454	1.55	LV	CELLSTATES	vCM3.0	control_TTN	12	18
CHPF	1.03	0.0424	0.0494	0.0407	3.15	12.9	0.000975	1.37	LV	CELLSTATES	vCM3.0	control_TTN	12	18
MANEA	1.03	0.0478	0.0613	0.0536	3.46	12.3	0.00123	1.32	LV	CELLSTATES	vCM3.0	control_TTN	12	18
AC022034.2	1.02	0.0306	1.07	0.728	7.34	14.3	0.000566	1.51	LV	CELLSTATES	vCM3.0	control_TTN	12	18
PCOLCE	1.02	0.046	0.0357	0.0227	2.68	12.5	0.00112	1.34	LV	CELLSTATES	vCM3.0	control_TTN	12	18
CORO6	1.01	0.028	0.361	0.323	5.96	14.9	0.000452	1.55	LV	CELLSTATES	vCM3.0	control_TTN	12	18
IDH2	1	0.0154	0.678	0.575	6.82	17.9	0.000148	1.81	LV	CELLSTATES	vCM3.0	control_TTN	12	18
PTMA	1	0.00531	0.206	0.167	5.07	23.9	2.06e-05	2.28	LV	CELLSTATES	vCM3.0	control_TTN	12	18
RPL23A	1	0.0386	0.118	0.0959	4.33	13.3	0.000828	1.41	LV	CELLSTATES	vCM3.0	control_TTN	12	18
MRPL14	0.998	0.038	0.107	0.0851	4.23	13.3	0.00081	1.42	LV	CELLSTATES	vCM3.0	control_TTN	12	18
LRRTM4	0.988	0.0344	0.106	0.0684	4.14	13.8	0.000686	1.46	LV	CELLSTATES	vCM3.0	control_TTN	12	18
RPL21	0.985	0.0391	0.188	0.161	4.99	13.2	0.000858	1.41	LV	CELLSTATES	vCM3.0	control_TTN	12	18
ULK3	0.98	0.00531	0.109	0.107	4.28	23.9	2.03e-05	2.28	LV	CELLSTATES	vCM3.0	control_TTN	12	18
UROD	0.98	0.0492	0.0486	0.0436	3.19	12.2	0.00129	1.31	LV	CELLSTATES	vCM3.0	control_TTN	12	18
HRH2	0.964	0.0121	0.387	0.283	5.93	19.7	8.1e-05	1.92	LV	CELLSTATES	vCM3.0	control_TTN	12	18
PNRC1	0.957	0.0478	0.201	0.186	5.11	12.3	0.00124	1.32	LV	CELLSTATES	vCM3.0	control_TTN	12	18
SPAG16	0.95	0.0155	0.371	0.312	5.94	17.9	0.000153	1.81	LV	CELLSTATES	vCM3.0	control_TTN	12	18
TMTC2	0.942	0.0304	0.0858	0.0612	3.82	14.4	0.00055	1.52	LV	CELLSTATES	vCM3.0	control_TTN	12	18
MTA1	0.94	0.0141	0.312	0.238	5.65	18.8	0.00011	1.85	LV	CELLSTATES	vCM3.0	control_TTN	12	18
MIR2052HG	0.925	0.0289	0.0628	0.0592	3.42	14.6	0.0005	1.54	LV	CELLSTATES	vCM3.0	control_TTN	12	18
RPS25	0.918	0.0382	0.149	0.146	4.7	13.3	0.000817	1.42	LV	CELLSTATES	vCM3.0	control_TTN	12	18
NFE2L3	0.901	0.0236	0.463	0.355	6.15	15.8	0.000322	1.63	LV	CELLSTATES	vCM3.0	control_TTN	12	18
PITPNM2	0.895	0.0154	0.291	0.207	5.49	18	0.000147	1.81	LV	CELLSTATES	vCM3.0	control_TTN	12	18
ATAD3A	0.854	0.0391	0.0765	0.0655	3.76	13.2	0.000863	1.41	LV	CELLSTATES	vCM3.0	control_TTN	12	18
STX10	0.854	0.0391	0.0681	0.0591	3.63	13.2	0.000857	1.41	LV	CELLSTATES	vCM3.0	control_TTN	12	18
SELENOS	0.842	0.0154	0.278	0.242	5.46	18	0.000144	1.81	LV	CELLSTATES	vCM3.0	control_TTN	12	18
SNHG25	0.839	0.0306	0.24	0.215	5.32	14.3	0.000569	1.51	LV	CELLSTATES	vCM3.0	control_TTN	12	18
ZFP36L1	0.839	0.0364	0.136	0.108	4.43	13.5	0.000756	1.44	LV	CELLSTATES	vCM3.0	control_TTN	12	18
C14orf119	0.821	0.0463	0.128	0.119	4.43	12.5	0.00115	1.33	LV	CELLSTATES	vCM3.0	control_TTN	12	18
LMNA	0.821	0.0478	0.474	0.405	6.25	12.3	0.00124	1.32	LV	CELLSTATES	vCM3.0	control_TTN	12	18
LINC02334	0.809	0.0253	0.423	0.361	6.12	15.4	0.000371	1.6	LV	CELLSTATES	vCM3.0	control_TTN	12	18
SLC25A39	0.792	0.0442	0.0726	0.0639	3.68	12.7	0.00102	1.35	LV	CELLSTATES	vCM3.0	control_TTN	12	18
SMYD1	0.78	0.0447	1.61	1.34	8.02	12.7	0.00106	1.35	LV	CELLSTATES	vCM3.0	control_TTN	12	18
EDA	0.777	0.0279	0.656	0.612	6.8	14.9	0.000444	1.55	LV	CELLSTATES	vCM3.0	control_TTN	12	18
PPARGC1B	0.773	0.0418	1.12	0.982	7.5	12.9	0.000954	1.38	LV	CELLSTATES	vCM3.0	control_TTN	12	18
HNRNPA1	0.745	0.0314	0.14	0.148	4.65	14.2	0.000588	1.5	LV	CELLSTATES	vCM3.0	control_TTN	12	18
RSU1	0.733	0.0151	0.439	0.385	6.15	18.3	0.000129	1.82	LV	CELLSTATES	vCM3.0	control_TTN	12	18
AK9	0.72	0.0279	0.23	0.203	5.25	14.9	0.000448	1.55	LV	CELLSTATES	vCM3.0	control_TTN	12	18
MEIS1	0.689	0.0488	0.893	0.743	7.1	12.2	0.00128	1.31	LV	CELLSTATES	vCM3.0	control_TTN	12	18
SEMA6A-AS1	0.674	0.0178	0.196	0.216	5.12	17.2	0.000195	1.75	LV	CELLSTATES	vCM3.0	control_TTN	12	18
BLVRB	0.661	0.0451	0.186	0.175	4.97	12.6	0.00108	1.35	LV	CELLSTATES	vCM3.0	control_TTN	12	18
PRPF31	0.656	0.0355	0.0971	0.115	4.18	13.6	0.00073	1.45	LV	CELLSTATES	vCM3.0	control_TTN	12	18
GSS	0.625	0.0289	0.135	0.132	4.56	14.6	0.000504	1.54	LV	CELLSTATES	vCM3.0	control_TTN	12	18
