# Supplementary material for: Pathogenic variants damage cell composition and single cell transcription in cardiomyopathies
Source: Science. Author manuscript; Available in PMC 2022 Oct 3. (PMC9528698; doi:10.1126/science.abo1984)
Supplement: Supp table 11.1 [file NIHMS1835045-supplement-Supp_table_11_1.xlsx]

## Sheet: Key
Column name	Description
Gene	Gene symbol, Ensembl 84
logFC	log2-fold change
FDR	False discovery rate; FDR is the PValue after (by default) Benjamini-Hochberg correction.
mean_exp_control	Mean expression values across controls
mean_exp_genotype	Mean expression values across disease samples
logCPM	logCPM is the average expression of all pseudobulked samples for that particular gene across all samples on the log2-scale expressed in counts per million (cpm, as calculated by edgeR after normalization).
F	Output of quasi-likelihood F-test
PValue	PValue is the nominal p-value derived from F
FDR_plot	-log10(False discovery rate)
Region	Studied region (LV or RV)
annotation_level	Cell-type or cell-state
cell_state/state	Specification which cell-type or state was analysed
comparison	Specification control_GENOTYPE
Observations_genotype	Numbers of Patients included in edgeR (patients with low number of nuclei have been excluded)
Observations_reference	Numbers of Patients included in edgeR (patients with low number of nuclei have been excluded)

## Sheet: LMNA_control
Gene	logFC	FDR	mean_exp_control	mean_exp_genotype	logCPM	F	PValue	FDR_plot	Region	annotation_level	cell_state	comparison	Observations_genotype	Observations_reference
HYAL4	4.5	3.64e-09	0.00876	0.244	3.86	130	2.24e-13	8.44	LV	CELLSTATES	vCM1.3	control_LMNA	11	18
AC009971.1	4.44	5.01e-08	0.000893	0.0357	1.44	88.6	3.71e-11	7.3	LV	CELLSTATES	vCM1.3	control_LMNA	11	18
AP001646.3	4.38	3.67e-09	0.00355	0.0939	2.61	123	4.53e-13	8.44	LV	CELLSTATES	vCM1.3	control_LMNA	11	18
KLRF2	4.18	0.000196	0.00218	0.0391	1.77	27.9	6.61e-06	3.71	LV	CELLSTATES	vCM1.3	control_LMNA	11	18
SPAM1	4.14	2.23e-07	0.00364	0.0719	2.34	72.2	4.69e-10	6.65	LV	CELLSTATES	vCM1.3	control_LMNA	11	18
DTHD1	4.13	1.98e-05	0.00145	0.0363	1.45	40.1	2.71e-07	4.7	LV	CELLSTATES	vCM1.3	control_LMNA	11	18
LINC00498	4.11	1.67e-06	0.000881	0.0277	1.24	56.1	8.55e-09	5.78	LV	CELLSTATES	vCM1.3	control_LMNA	11	18
TMSB15B	4.06	3.92e-06	0.00049	0.0151	0.704	50	2.95e-08	5.41	LV	CELLSTATES	vCM1.3	control_LMNA	11	18
LINC02009	4.04	2.18e-06	0.000577	0.0132	0.598	54.1	1.28e-08	5.66	LV	CELLSTATES	vCM1.3	control_LMNA	11	18
AC078880.3	4.02	1.8e-06	0.000336	0.0148	0.698	55.3	9.98e-09	5.75	LV	CELLSTATES	vCM1.3	control_LMNA	11	18
SLITRK4	3.84	4.22e-06	0.00279	0.0499	1.72	49.5	3.3e-08	5.38	LV	CELLSTATES	vCM1.3	control_LMNA	11	18
HTR7	3.71	0.000101	0.00264	0.0499	1.85	31.2	2.67e-06	3.99	LV	CELLSTATES	vCM1.3	control_LMNA	11	18
ADGRG7	3.65	0.000305	0.00622	0.0932	2.57	25.8	1.23e-05	3.52	LV	CELLSTATES	vCM1.3	control_LMNA	11	18
ERICH3	3.64	7.62e-06	0.00108	0.0233	1.11	45.9	7.25e-08	5.12	LV	CELLSTATES	vCM1.3	control_LMNA	11	18
MRAP2	3.59	1.08e-05	0.00172	0.032	1.44	43.8	1.15e-07	4.96	LV	CELLSTATES	vCM1.3	control_LMNA	11	18
CLEC2A	3.55	0.00159	0.000731	0.0143	0.835	18.8	0.000117	2.8	LV	CELLSTATES	vCM1.3	control_LMNA	11	18
LINC01214	3.53	7.86e-06	0.00236	0.0232	1.14	45.6	7.66e-08	5.1	LV	CELLSTATES	vCM1.3	control_LMNA	11	18
ADGRF4	3.49	8.43e-07	0.00303	0.0484	1.87	61.5	3.07e-09	6.07	LV	CELLSTATES	vCM1.3	control_LMNA	11	18
AC117386.1	3.46	9.51e-06	0.00296	0.0231	1.11	44.5	9.87e-08	5.02	LV	CELLSTATES	vCM1.3	control_LMNA	11	18
LINC01490	3.46	3.25e-05	0.00107	0.0131	0.675	37.2	5.58e-07	4.49	LV	CELLSTATES	vCM1.3	control_LMNA	11	18
ERVH-1	3.42	2.98e-07	0.00537	0.0651	2.28	69.5	7.34e-10	6.53	LV	CELLSTATES	vCM1.3	control_LMNA	11	18
AC106892.1	3.4	0.000763	0.00091	0.016	0.834	21.7	4.45e-05	3.12	LV	CELLSTATES	vCM1.3	control_LMNA	11	18
LHFPL1	3.37	4.15e-06	0.00107	0.0185	0.925	49.7	3.17e-08	5.38	LV	CELLSTATES	vCM1.3	control_LMNA	11	18
ATP1B4	3.35	3.74e-06	0.00783	0.105	2.88	50.3	2.77e-08	5.43	LV	CELLSTATES	vCM1.3	control_LMNA	11	18
AC113423.2	3.33	7.72e-06	0.00208	0.0243	1.2	45.7	7.43e-08	5.11	LV	CELLSTATES	vCM1.3	control_LMNA	11	18
PITX2	3.29	0.000203	0.00142	0.0231	1.02	27.8	6.97e-06	3.69	LV	CELLSTATES	vCM1.3	control_LMNA	11	18
LMO7DN	3.24	1.8e-06	0.00322	0.048	1.83	55.4	9.75e-09	5.75	LV	CELLSTATES	vCM1.3	control_LMNA	11	18
AC092813.1	3.23	3.96e-08	0.011	0.138	3.25	90.9	2.69e-11	7.4	LV	CELLSTATES	vCM1.3	control_LMNA	11	18
LINC02242	3.23	5.36e-06	0.00336	0.0377	1.67	48.1	4.43e-08	5.27	LV	CELLSTATES	vCM1.3	control_LMNA	11	18
ONECUT2	3.22	2.36e-05	0.00275	0.0285	1.3	39.1	3.5e-07	4.63	LV	CELLSTATES	vCM1.3	control_LMNA	11	18
AP002518.1	3.21	5.42e-05	0.00181	0.016	0.794	34.5	1.1e-06	4.27	LV	CELLSTATES	vCM1.3	control_LMNA	11	18
STAT4	3.21	4.63e-07	0.0591	0.738	5.6	66.1	1.34e-09	6.33	LV	CELLSTATES	vCM1.3	control_LMNA	11	18
AC106874.1	3.2	5.88e-05	0.00139	0.0147	0.803	34	1.25e-06	4.23	LV	CELLSTATES	vCM1.3	control_LMNA	11	18
MAP2	3.18	1.2e-08	0.0448	0.503	5.03	104	4.46e-12	7.92	LV	CELLSTATES	vCM1.3	control_LMNA	11	18
MUC13	3.18	1.53e-06	0.00861	0.0946	2.77	57	7.18e-09	5.82	LV	CELLSTATES	vCM1.3	control_LMNA	11	18
LINC00698	3.17	0.000101	0.00181	0.0247	1.26	31.2	2.64e-06	4	LV	CELLSTATES	vCM1.3	control_LMNA	11	18
NPPA-AS1	3.16	1.29e-05	0.00256	0.0299	1.36	42.7	1.48e-07	4.89	LV	CELLSTATES	vCM1.3	control_LMNA	11	18
PURPL	3.15	5.09e-05	0.00605	0.0624	2.27	34.8	1.01e-06	4.29	LV	CELLSTATES	vCM1.3	control_LMNA	11	18
PRDM8	3.14	1.82e-07	0.00269	0.034	1.5	74	3.48e-10	6.74	LV	CELLSTATES	vCM1.3	control_LMNA	11	18
EDA2R	3.13	9.56e-08	0.019	0.203	3.79	81.2	1.12e-10	7.02	LV	CELLSTATES	vCM1.3	control_LMNA	11	18
AC007785.1	3.1	3.3e-06	0.00509	0.0601	2.15	51.2	2.3e-08	5.48	LV	CELLSTATES	vCM1.3	control_LMNA	11	18
MYF6	3.09	0.000534	0.000991	0.0153	0.816	23.2	2.74e-05	3.27	LV	CELLSTATES	vCM1.3	control_LMNA	11	18
AP003472.1	3.08	3.98e-06	0.00155	0.023	1.04	49.9	3.02e-08	5.4	LV	CELLSTATES	vCM1.3	control_LMNA	11	18
CYP26B1	3.08	3.3e-06	0.00268	0.0299	1.41	51.2	2.29e-08	5.48	LV	CELLSTATES	vCM1.3	control_LMNA	11	18
AC011294.1	3.05	1.98e-05	0.00473	0.0553	2.09	40.2	2.67e-07	4.7	LV	CELLSTATES	vCM1.3	control_LMNA	11	18
AC104119.1	3.05	6.96e-05	0.00294	0.0322	1.52	33.2	1.54e-06	4.16	LV	CELLSTATES	vCM1.3	control_LMNA	11	18
KCNG2	3.05	3.14e-05	0.00396	0.0471	1.87	37.4	5.25e-07	4.5	LV	CELLSTATES	vCM1.3	control_LMNA	11	18
PKP1	3.05	0.00126	0.00335	0.029	1.45	19.7	8.58e-05	2.9	LV	CELLSTATES	vCM1.3	control_LMNA	11	18
AC002463.1	3.03	9.56e-08	0.0115	0.114	3.04	80	1.33e-10	7.02	LV	CELLSTATES	vCM1.3	control_LMNA	11	18
LINC00589	3.03	1.76e-06	0.00689	0.0707	2.46	55.7	9.21e-09	5.76	LV	CELLSTATES	vCM1.3	control_LMNA	11	18
LINC02516	3.03	2.22e-05	0.00172	0.0233	1.14	39.5	3.17e-07	4.65	LV	CELLSTATES	vCM1.3	control_LMNA	11	18
AC090673.1	2.99	9.78e-07	0.0034	0.0332	1.56	60.2	3.92e-09	6.01	LV	CELLSTATES	vCM1.3	control_LMNA	11	18
FREM2-AS1	2.97	0.000468	0.0016	0.0129	0.727	23.8	2.27e-05	3.33	LV	CELLSTATES	vCM1.3	control_LMNA	11	18
PTCHD4	2.97	9.56e-08	0.0915	0.823	5.83	82.6	9e-11	7.02	LV	CELLSTATES	vCM1.3	control_LMNA	11	18
AC079340.1	2.96	0.000158	0.00364	0.0351	1.59	28.9	4.98e-06	3.8	LV	CELLSTATES	vCM1.3	control_LMNA	11	18
LINC00502	2.94	0.000106	0.00361	0.0267	1.35	30.9	2.85e-06	3.97	LV	CELLSTATES	vCM1.3	control_LMNA	11	18
AC117402.1	2.92	0.000272	0.00139	0.0191	1.03	26.4	1.05e-05	3.57	LV	CELLSTATES	vCM1.3	control_LMNA	11	18
AL512306.3	2.92	3.68e-06	0.00402	0.0333	1.54	50.5	2.66e-08	5.43	LV	CELLSTATES	vCM1.3	control_LMNA	11	18
LINC00499	2.92	7.51e-06	0.0196	0.209	3.85	46	7.04e-08	5.12	LV	CELLSTATES	vCM1.3	control_LMNA	11	18
SRARP	2.91	0.00074	0.00449	0.0275	1.33	21.8	4.23e-05	3.13	LV	CELLSTATES	vCM1.3	control_LMNA	11	18
ERICH3-AS1	2.87	0.000686	0.000942	0.0133	0.686	22.1	3.84e-05	3.16	LV	CELLSTATES	vCM1.3	control_LMNA	11	18
NRN1	2.86	3.41e-05	0.00204	0.0219	1.07	36.9	5.94e-07	4.47	LV	CELLSTATES	vCM1.3	control_LMNA	11	18
AL354719.2	2.85	8.21e-05	0.00147	0.0165	0.88	32.2	2.01e-06	4.09	LV	CELLSTATES	vCM1.3	control_LMNA	11	18
COL12A1	2.84	3.79e-07	0.0304	0.228	3.99	67.6	1.03e-09	6.42	LV	CELLSTATES	vCM1.3	control_LMNA	11	18
LINC02345	2.84	0.000365	0.00272	0.0313	1.49	24.9	1.62e-05	3.44	LV	CELLSTATES	vCM1.3	control_LMNA	11	18
PTCHD1	2.82	1.98e-05	0.0121	0.0708	2.47	40.2	2.68e-07	4.7	LV	CELLSTATES	vCM1.3	control_LMNA	11	18
SPATA18	2.82	2.59e-06	0.00408	0.0355	1.69	53	1.58e-08	5.59	LV	CELLSTATES	vCM1.3	control_LMNA	11	18
C5orf47	2.81	3.26e-06	0.0713	0.57	5.27	51.4	2.21e-08	5.49	LV	CELLSTATES	vCM1.3	control_LMNA	11	18
LINC01913	2.81	5.43e-05	0.00518	0.043	1.86	34.5	1.11e-06	4.27	LV	CELLSTATES	vCM1.3	control_LMNA	11	18
AC109361.2	2.8	9.79e-05	0.002	0.0217	1.16	31.3	2.56e-06	4.01	LV	CELLSTATES	vCM1.3	control_LMNA	11	18
LINC02547	2.79	0.000559	0.00355	0.0278	1.37	23	2.93e-05	3.25	LV	CELLSTATES	vCM1.3	control_LMNA	11	18
LTF	2.79	1.55e-05	0.0034	0.0322	1.55	41.7	1.87e-07	4.81	LV	CELLSTATES	vCM1.3	control_LMNA	11	18
NSG2	2.78	3.08e-08	0.102	0.88	5.9	94.1	1.71e-11	7.51	LV	CELLSTATES	vCM1.3	control_LMNA	11	18
AC004690.2	2.77	4.12e-05	0.00673	0.0632	2.33	36	7.48e-07	4.39	LV	CELLSTATES	vCM1.3	control_LMNA	11	18
AC011604.2	2.77	7.38e-05	0.0157	0.144	3.37	32.9	1.66e-06	4.13	LV	CELLSTATES	vCM1.3	control_LMNA	11	18
HBB	2.76	8.43e-05	0.00631	0.0617	2.27	32.1	2.07e-06	4.07	LV	CELLSTATES	vCM1.3	control_LMNA	11	18
CDKN2A	2.75	0.000354	0.00117	0.0127	0.711	25.1	1.53e-05	3.45	LV	CELLSTATES	vCM1.3	control_LMNA	11	18
MOBP	2.75	6.15e-05	0.00288	0.025	1.27	33.8	1.32e-06	4.21	LV	CELLSTATES	vCM1.3	control_LMNA	11	18
AC004949.1	2.74	2.48e-07	0.015	0.143	3.3	71.2	5.57e-10	6.6	LV	CELLSTATES	vCM1.3	control_LMNA	11	18
AC092167.1	2.71	3.07e-05	0.0128	0.123	3.2	37.6	5.06e-07	4.51	LV	CELLSTATES	vCM1.3	control_LMNA	11	18
SEMA3G	2.71	8.74e-06	0.0168	0.127	3.27	45	8.79e-08	5.06	LV	CELLSTATES	vCM1.3	control_LMNA	11	18
AL034347.1	2.7	0.000123	0.00137	0.0132	0.729	30.2	3.53e-06	3.91	LV	CELLSTATES	vCM1.3	control_LMNA	11	18
AC006148.1	2.69	1.32e-07	0.021	0.17	3.65	76.4	2.35e-10	6.88	LV	CELLSTATES	vCM1.3	control_LMNA	11	18
AC007384.1	2.68	4.71e-07	0.00654	0.0544	2.17	65.6	1.45e-09	6.33	LV	CELLSTATES	vCM1.3	control_LMNA	11	18
ARL9	2.67	5.9e-06	0.00298	0.0272	1.33	47.5	5e-08	5.23	LV	CELLSTATES	vCM1.3	control_LMNA	11	18
FAT3	2.67	1.05e-08	0.0343	0.272	4.31	108	2.88e-12	7.98	LV	CELLSTATES	vCM1.3	control_LMNA	11	18
SCGB3A2	2.66	1.15e-05	0.0124	0.094	2.84	43.4	1.25e-07	4.94	LV	CELLSTATES	vCM1.3	control_LMNA	11	18
KIF1A	2.65	8.18e-05	0.00402	0.035	1.62	32.3	1.97e-06	4.09	LV	CELLSTATES	vCM1.3	control_LMNA	11	18
AC003666.1	2.64	4.55e-06	0.0103	0.086	2.55	49	3.62e-08	5.34	LV	CELLSTATES	vCM1.3	control_LMNA	11	18
LINC00364	2.64	0.000599	0.0024	0.0226	1.16	22.7	3.22e-05	3.22	LV	CELLSTATES	vCM1.3	control_LMNA	11	18
UNC80	2.64	3.92e-08	0.0239	0.185	3.73	91.6	2.42e-11	7.41	LV	CELLSTATES	vCM1.3	control_LMNA	11	18
NNMT	2.63	1.76e-05	0.118	0.893	5.92	41.1	2.17e-07	4.75	LV	CELLSTATES	vCM1.3	control_LMNA	11	18
AC108067.1	2.62	2.41e-05	0.0768	0.569	5.36	38.9	3.61e-07	4.62	LV	CELLSTATES	vCM1.3	control_LMNA	11	18
AL031595.2	2.62	1.53e-06	0.00461	0.0355	1.64	57	7.17e-09	5.82	LV	CELLSTATES	vCM1.3	control_LMNA	11	18
TRIM59	2.62	1.32e-07	0.0113	0.0894	2.8	76.5	2.31e-10	6.88	LV	CELLSTATES	vCM1.3	control_LMNA	11	18
AC022335.1	2.61	9.51e-06	0.00457	0.0368	1.69	44.5	9.91e-08	5.02	LV	CELLSTATES	vCM1.3	control_LMNA	11	18
B3GALT5	2.61	1.29e-06	0.0301	0.206	3.94	58.1	5.82e-09	5.89	LV	CELLSTATES	vCM1.3	control_LMNA	11	18
ZBBX	2.61	0.000111	0.00385	0.0289	1.46	30.7	3.04e-06	3.95	LV	CELLSTATES	vCM1.3	control_LMNA	11	18
SPRED3	2.59	6.17e-05	0.00783	0.0485	2.04	33.8	1.33e-06	4.21	LV	CELLSTATES	vCM1.3	control_LMNA	11	18
CA8	2.58	1.5e-06	0.0313	0.261	4.23	57.2	6.83e-09	5.82	LV	CELLSTATES	vCM1.3	control_LMNA	11	18
LINC01393	2.58	0.000176	0.0039	0.0311	1.52	28.5	5.7e-06	3.75	LV	CELLSTATES	vCM1.3	control_LMNA	11	18
AL606807.1	2.57	9.26e-05	0.0196	0.151	3.49	31.6	2.35e-06	4.03	LV	CELLSTATES	vCM1.3	control_LMNA	11	18
CDKN1A	2.57	9.95e-07	0.0413	0.321	4.55	60	4.05e-09	6	LV	CELLSTATES	vCM1.3	control_LMNA	11	18
FAM181A-AS1	2.57	2.4e-05	0.00714	0.0593	2.25	39	3.58e-07	4.62	LV	CELLSTATES	vCM1.3	control_LMNA	11	18
AC093607.1	2.55	1.84e-05	0.173	1.34	6.56	40.7	2.37e-07	4.73	LV	CELLSTATES	vCM1.3	control_LMNA	11	18
AC096759.1	2.55	8.96e-07	0.0164	0.124	3.23	60.7	3.54e-09	6.05	LV	CELLSTATES	vCM1.3	control_LMNA	11	18
ANKRD45	2.55	0.00127	0.108	0.821	5.83	19.6	8.68e-05	2.9	LV	CELLSTATES	vCM1.3	control_LMNA	11	18
TRPC7-AS1	2.55	0.000515	0.00202	0.0176	0.953	23.4	2.6e-05	3.29	LV	CELLSTATES	vCM1.3	control_LMNA	11	18
LINC01257	2.54	3.55e-05	0.00778	0.0642	2.32	36.7	6.23e-07	4.45	LV	CELLSTATES	vCM1.3	control_LMNA	11	18
FAM171B	2.53	1.7e-05	0.00896	0.0529	2.18	41.2	2.08e-07	4.77	LV	CELLSTATES	vCM1.3	control_LMNA	11	18
NPNT	2.53	1.62e-07	0.0329	0.248	4.15	74.9	3.01e-10	6.79	LV	CELLSTATES	vCM1.3	control_LMNA	11	18
AC103409.1	2.52	2.66e-06	0.0246	0.203	3.98	52.8	1.66e-08	5.58	LV	CELLSTATES	vCM1.3	control_LMNA	11	18
UCHL1	2.52	8.18e-05	0.011	0.0729	2.5	32.3	1.98e-06	4.09	LV	CELLSTATES	vCM1.3	control_LMNA	11	18
AC087672.2	2.51	0.000395	0.0031	0.0224	1.15	24.6	1.8e-05	3.4	LV	CELLSTATES	vCM1.3	control_LMNA	11	18
ADAM2	2.51	0.000238	0.00379	0.0261	1.39	27	8.79e-06	3.62	LV	CELLSTATES	vCM1.3	control_LMNA	11	18
MYL1	2.51	0.0193	0.00102	0.0138	0.736	9.79	0.00351	1.71	LV	CELLSTATES	vCM1.3	control_LMNA	11	18
SPINK2	2.51	0.000191	0.00235	0.0192	1.06	28.1	6.33e-06	3.72	LV	CELLSTATES	vCM1.3	control_LMNA	11	18
MYBPHL	2.5	2.74e-05	0.00463	0.0281	1.48	38.3	4.24e-07	4.56	LV	CELLSTATES	vCM1.3	control_LMNA	11	18
NTRK2	2.5	2.18e-05	0.0296	0.227	4.03	39.6	3.08e-07	4.66	LV	CELLSTATES	vCM1.3	control_LMNA	11	18
PPP2R2B	2.48	1.05e-08	0.0698	0.5	5.16	107	3.25e-12	7.98	LV	CELLSTATES	vCM1.3	control_LMNA	11	18
SLC25A48	2.47	2.75e-05	0.00723	0.0486	2.08	38.2	4.29e-07	4.56	LV	CELLSTATES	vCM1.3	control_LMNA	11	18
LINC01894	2.46	0.00103	0.00167	0.0174	0.922	20.5	6.59e-05	2.99	LV	CELLSTATES	vCM1.3	control_LMNA	11	18
AL162632.3	2.44	4.63e-06	0.00775	0.0525	2.15	48.9	3.74e-08	5.33	LV	CELLSTATES	vCM1.3	control_LMNA	11	18
LRRC3B	2.44	0.000112	0.00284	0.0205	1.16	30.6	3.11e-06	3.95	LV	CELLSTATES	vCM1.3	control_LMNA	11	18
FAS	2.43	0.000399	0.0025	0.02	1.15	24.5	1.84e-05	3.4	LV	CELLSTATES	vCM1.3	control_LMNA	11	18
AL137005.1	2.42	1.93e-05	0.00284	0.02	1.11	40.5	2.5e-07	4.71	LV	CELLSTATES	vCM1.3	control_LMNA	11	18
CACNB3	2.42	0.000591	0.00196	0.0154	0.872	22.7	3.17e-05	3.23	LV	CELLSTATES	vCM1.3	control_LMNA	11	18
SYTL2	2.42	2.48e-07	0.0241	0.174	3.69	71.1	5.67e-10	6.6	LV	CELLSTATES	vCM1.3	control_LMNA	11	18
TG	2.42	6.93e-08	0.0206	0.141	3.44	85.8	5.56e-11	7.16	LV	CELLSTATES	vCM1.3	control_LMNA	11	18
TMPRSS7	2.42	0.000244	0.0023	0.0175	1.03	26.9	9.05e-06	3.61	LV	CELLSTATES	vCM1.3	control_LMNA	11	18
MIR548A1HG	2.4	4.33e-05	0.0111	0.0749	2.56	35.7	8.09e-07	4.36	LV	CELLSTATES	vCM1.3	control_LMNA	11	18
AL160290.2	2.39	1.61e-06	0.00965	0.0589	2.32	56.4	8.01e-09	5.79	LV	CELLSTATES	vCM1.3	control_LMNA	11	18
SYT10	2.39	0.00105	0.00589	0.0428	1.91	20.4	6.85e-05	2.98	LV	CELLSTATES	vCM1.3	control_LMNA	11	18
AHRR	2.38	3.55e-05	0.00674	0.0409	1.82	36.7	6.3e-07	4.45	LV	CELLSTATES	vCM1.3	control_LMNA	11	18
AQP9	2.38	5.43e-05	0.00531	0.0373	1.7	34.5	1.11e-06	4.27	LV	CELLSTATES	vCM1.3	control_LMNA	11	18
PPFIA2-AS1	2.38	2.78e-08	0.0231	0.157	3.58	96.7	1.2e-11	7.56	LV	CELLSTATES	vCM1.3	control_LMNA	11	18
PTGFR	2.38	2.35e-05	0.017	0.106	3.11	39.1	3.47e-07	4.63	LV	CELLSTATES	vCM1.3	control_LMNA	11	18
AC021192.1	2.37	0.00166	0.00299	0.0227	1.26	18.6	0.000124	2.78	LV	CELLSTATES	vCM1.3	control_LMNA	11	18
AC112206.2	2.37	9.56e-08	0.102	0.698	5.69	80.1	1.33e-10	7.02	LV	CELLSTATES	vCM1.3	control_LMNA	11	18
BMPR1B-DT	2.37	0.00171	0.082	0.556	5.32	18.5	0.000129	2.77	LV	CELLSTATES	vCM1.3	control_LMNA	11	18
LINC01950	2.37	4.21e-06	0.0523	0.352	4.82	49.6	3.25e-08	5.38	LV	CELLSTATES	vCM1.3	control_LMNA	11	18
LINC02380	2.37	0.00161	0.00149	0.0131	0.745	18.7	0.000119	2.79	LV	CELLSTATES	vCM1.3	control_LMNA	11	18
AC091588.2	2.36	2.48e-07	0.0239	0.154	3.57	71.1	5.63e-10	6.6	LV	CELLSTATES	vCM1.3	control_LMNA	11	18
AC022182.1	2.35	1.59e-05	0.00645	0.0416	1.91	41.6	1.93e-07	4.8	LV	CELLSTATES	vCM1.3	control_LMNA	11	18
AP002784.1	2.34	2.75e-05	0.00814	0.05	2.07	38.2	4.29e-07	4.56	LV	CELLSTATES	vCM1.3	control_LMNA	11	18
HRH4	2.34	5.95e-06	0.00641	0.0418	1.89	47.4	5.14e-08	5.23	LV	CELLSTATES	vCM1.3	control_LMNA	11	18
SRCIN1	2.34	2.21e-05	0.00628	0.0444	1.92	39.5	3.14e-07	4.66	LV	CELLSTATES	vCM1.3	control_LMNA	11	18
ALKAL2	2.33	0.000429	0.00543	0.0347	1.72	24.2	2.03e-05	3.37	LV	CELLSTATES	vCM1.3	control_LMNA	11	18
C5orf46	2.33	3.08e-08	0.0872	0.54	5.32	94.5	1.61e-11	7.51	LV	CELLSTATES	vCM1.3	control_LMNA	11	18
SLCO1B1	2.33	0.000114	0.00626	0.0411	1.85	30.5	3.21e-06	3.94	LV	CELLSTATES	vCM1.3	control_LMNA	11	18
AC022113.1	2.32	4.03e-05	0.0194	0.134	3.38	36.1	7.29e-07	4.39	LV	CELLSTATES	vCM1.3	control_LMNA	11	18
COTL1	2.32	1.61e-05	0.0193	0.115	3.17	41.5	1.97e-07	4.79	LV	CELLSTATES	vCM1.3	control_LMNA	11	18
MANCR	2.32	5.88e-05	0.00804	0.0494	2.06	34	1.24e-06	4.23	LV	CELLSTATES	vCM1.3	control_LMNA	11	18
VCAN	2.32	7.15e-06	0.0224	0.132	3.37	46.3	6.53e-08	5.15	LV	CELLSTATES	vCM1.3	control_LMNA	11	18
GC	2.31	0.000703	0.00204	0.0161	0.941	22	3.98e-05	3.15	LV	CELLSTATES	vCM1.3	control_LMNA	11	18
LINC00639	2.31	2.07e-05	0.00793	0.0546	2.21	39.9	2.86e-07	4.68	LV	CELLSTATES	vCM1.3	control_LMNA	11	18
AL731571.1	2.3	0.000978	0.00252	0.014	0.818	20.7	6.19e-05	3.01	LV	CELLSTATES	vCM1.3	control_LMNA	11	18
BRCA2	2.3	2.63e-05	0.00889	0.063	2.41	38.5	4.05e-07	4.58	LV	CELLSTATES	vCM1.3	control_LMNA	11	18
MYOZ1	2.3	1.29e-05	0.0159	0.101	3.04	42.7	1.47e-07	4.89	LV	CELLSTATES	vCM1.3	control_LMNA	11	18
ARSJ	2.29	7.55e-06	0.0209	0.115	3.15	45.9	7.12e-08	5.12	LV	CELLSTATES	vCM1.3	control_LMNA	11	18
IL31RA	2.29	0.000319	0.00765	0.0455	2	25.6	1.3e-05	3.5	LV	CELLSTATES	vCM1.3	control_LMNA	11	18
NECTIN3-AS1	2.27	7.41e-06	0.0765	0.477	5.14	46.1	6.86e-08	5.13	LV	CELLSTATES	vCM1.3	control_LMNA	11	18
RSPO3	2.27	0.000364	0.004	0.0259	1.38	24.9	1.61e-05	3.44	LV	CELLSTATES	vCM1.3	control_LMNA	11	18
SYT16	2.27	1.36e-05	0.0155	0.1	3.03	42.4	1.57e-07	4.87	LV	CELLSTATES	vCM1.3	control_LMNA	11	18
ACOT12	2.26	7.42e-05	0.00639	0.0361	1.81	32.8	1.7e-06	4.13	LV	CELLSTATES	vCM1.3	control_LMNA	11	18
ALDOB	2.26	5.16e-05	0.0216	0.119	3.24	34.8	1.03e-06	4.29	LV	CELLSTATES	vCM1.3	control_LMNA	11	18
CALB1	2.26	0.000359	0.0102	0.0579	2.32	25	1.57e-05	3.44	LV	CELLSTATES	vCM1.3	control_LMNA	11	18
EPS8L1	2.26	0.000135	0.0034	0.0201	1.19	29.7	3.98e-06	3.87	LV	CELLSTATES	vCM1.3	control_LMNA	11	18
SPOCK1	2.26	2.67e-06	0.299	1.84	7.07	52.7	1.69e-08	5.57	LV	CELLSTATES	vCM1.3	control_LMNA	11	18
AF130417.1	2.25	1.79e-05	0.00736	0.045	1.98	41	2.22e-07	4.75	LV	CELLSTATES	vCM1.3	control_LMNA	11	18
AL355974.2	2.25	0.00179	0.00283	0.0134	0.812	18.3	0.000137	2.75	LV	CELLSTATES	vCM1.3	control_LMNA	11	18
AP001025.1	2.25	0.000324	0.0102	0.062	2.44	25.5	1.35e-05	3.49	LV	CELLSTATES	vCM1.3	control_LMNA	11	18
TEX41	2.25	2.33e-05	0.0244	0.16	3.73	39.2	3.42e-07	4.63	LV	CELLSTATES	vCM1.3	control_LMNA	11	18
AC079210.1	2.24	8.82e-07	0.0412	0.23	4.15	61	3.37e-09	6.05	LV	CELLSTATES	vCM1.3	control_LMNA	11	18
BMPR1B	2.24	7.87e-06	0.463	2.77	7.73	45.6	7.72e-08	5.1	LV	CELLSTATES	vCM1.3	control_LMNA	11	18
PRSS38	2.24	0.000529	0.00482	0.0299	1.53	23.3	2.7e-05	3.28	LV	CELLSTATES	vCM1.3	control_LMNA	11	18
PRSS50-1	2.24	0.000424	0.158	0.793	5.75	24.2	2e-05	3.37	LV	CELLSTATES	vCM1.3	control_LMNA	11	18
TGFB2	2.24	5.2e-05	0.0449	0.229	4.19	34.7	1.04e-06	4.28	LV	CELLSTATES	vCM1.3	control_LMNA	11	18
TMIE	2.24	0.000578	0.00607	0.0338	1.69	22.8	3.06e-05	3.24	LV	CELLSTATES	vCM1.3	control_LMNA	11	18
LINC01584	2.23	0.00276	0.00632	0.0363	1.75	16.7	0.000244	2.56	LV	CELLSTATES	vCM1.3	control_LMNA	11	18
LINC02056	2.23	0.000322	0.00239	0.0163	0.949	25.5	1.33e-05	3.49	LV	CELLSTATES	vCM1.3	control_LMNA	11	18
MROH2B	2.23	0.000298	0.00373	0.0257	1.41	26	1.18e-05	3.53	LV	CELLSTATES	vCM1.3	control_LMNA	11	18
SLCO4A1	2.23	0.005	0.00254	0.0166	0.964	14.5	0.000541	2.3	LV	CELLSTATES	vCM1.3	control_LMNA	11	18
VCAN-AS1	2.23	0.000176	0.00316	0.0219	1.26	28.4	5.71e-06	3.75	LV	CELLSTATES	vCM1.3	control_LMNA	11	18
LINC00382	2.22	3.1e-05	0.00986	0.0577	2.32	37.5	5.16e-07	4.51	LV	CELLSTATES	vCM1.3	control_LMNA	11	18
LINC01663	2.22	0.00302	0.00282	0.0138	0.775	16.3	0.000276	2.52	LV	CELLSTATES	vCM1.3	control_LMNA	11	18
AFAP1L2	2.21	0.000441	0.0131	0.0785	2.69	24	2.11e-05	3.36	LV	CELLSTATES	vCM1.3	control_LMNA	11	18
FSCN1	2.21	0.00027	0.00618	0.0403	1.81	26.4	1.03e-05	3.57	LV	CELLSTATES	vCM1.3	control_LMNA	11	18
SLN	2.21	0.00092	0.00537	0.0358	1.7	20.9	5.7e-05	3.04	LV	CELLSTATES	vCM1.3	control_LMNA	11	18
HBA2	2.2	0.0021	0.0026	0.0175	1.04	17.7	0.000168	2.68	LV	CELLSTATES	vCM1.3	control_LMNA	11	18
TSPAN1	2.2	0.000356	0.00491	0.026	1.38	25.1	1.55e-05	3.45	LV	CELLSTATES	vCM1.3	control_LMNA	11	18
AC068234.1	2.19	0.00025	0.0341	0.177	3.81	26.7	9.33e-06	3.6	LV	CELLSTATES	vCM1.3	control_LMNA	11	18
AP000695.1	2.19	0.00137	0.00267	0.017	0.978	19.3	9.63e-05	2.86	LV	CELLSTATES	vCM1.3	control_LMNA	11	18
MIR34AHG	2.19	4.59e-06	0.0388	0.223	4.12	49	3.68e-08	5.34	LV	CELLSTATES	vCM1.3	control_LMNA	11	18
HEATR9	2.17	8.05e-05	0.00399	0.0258	1.44	32.4	1.92e-06	4.09	LV	CELLSTATES	vCM1.3	control_LMNA	11	18
AL139158.2	2.16	0.000149	0.00587	0.0367	1.82	29.2	4.58e-06	3.83	LV	CELLSTATES	vCM1.3	control_LMNA	11	18
HHLA2	2.16	0.000377	0.0118	0.0577	2.36	24.8	1.68e-05	3.42	LV	CELLSTATES	vCM1.3	control_LMNA	11	18
ADGRF2	2.15	7.42e-05	0.00722	0.0418	1.95	32.9	1.69e-06	4.13	LV	CELLSTATES	vCM1.3	control_LMNA	11	18
AL133417.1	2.15	0.000481	0.00336	0.0218	1.25	23.7	2.35e-05	3.32	LV	CELLSTATES	vCM1.3	control_LMNA	11	18
SLC7A11	2.15	0.000329	0.0165	0.102	3.05	25.4	1.38e-05	3.48	LV	CELLSTATES	vCM1.3	control_LMNA	11	18
SMOC1	2.15	3.1e-05	0.00893	0.0508	2.19	37.5	5.13e-07	4.51	LV	CELLSTATES	vCM1.3	control_LMNA	11	18
SNCG	2.15	0.000576	0.00714	0.0441	1.99	22.9	3.05e-05	3.24	LV	CELLSTATES	vCM1.3	control_LMNA	11	18
ABCB11	2.14	0.0012	0.0113	0.0556	2.32	19.8	8.1e-05	2.92	LV	CELLSTATES	vCM1.3	control_LMNA	11	18
AC025465.1	2.14	0.000404	0.00745	0.0448	2.01	24.4	1.87e-05	3.39	LV	CELLSTATES	vCM1.3	control_LMNA	11	18
LINC00640	2.14	1.2e-05	0.00744	0.043	1.97	43.2	1.32e-07	4.92	LV	CELLSTATES	vCM1.3	control_LMNA	11	18
AC104304.1	2.13	0.00139	0.0074	0.0442	2.02	19.3	9.75e-05	2.86	LV	CELLSTATES	vCM1.3	control_LMNA	11	18
AC106900.1	2.13	0.00215	0.00214	0.0145	0.878	17.6	0.000174	2.67	LV	CELLSTATES	vCM1.3	control_LMNA	11	18
IL25	2.13	0.0161	0.00616	0.0304	1.63	10.4	0.00275	1.79	LV	CELLSTATES	vCM1.3	control_LMNA	11	18
IYD	2.13	0.00386	0.00248	0.0139	0.819	15.4	0.000381	2.41	LV	CELLSTATES	vCM1.3	control_LMNA	11	18
SLC14A2-AS1	2.13	0.000399	0.00673	0.0405	1.88	24.5	1.84e-05	3.4	LV	CELLSTATES	vCM1.3	control_LMNA	11	18
MYH15	2.12	0.000142	0.015	0.065	2.51	29.5	4.24e-06	3.85	LV	CELLSTATES	vCM1.3	control_LMNA	11	18
AC008592.4	2.11	0.000223	0.00552	0.0296	1.58	27.3	8.04e-06	3.65	LV	CELLSTATES	vCM1.3	control_LMNA	11	18
C14orf132	2.11	0.000214	0.0131	0.0679	2.54	27.5	7.6e-06	3.67	LV	CELLSTATES	vCM1.3	control_LMNA	11	18
LINC02507	2.1	0.000703	0.00787	0.0424	2	22	3.99e-05	3.15	LV	CELLSTATES	vCM1.3	control_LMNA	11	18
PRMT8	2.1	7.77e-05	0.0204	0.0973	3.06	32.6	1.82e-06	4.11	LV	CELLSTATES	vCM1.3	control_LMNA	11	18
C4BPB	2.09	0.00103	0.00354	0.021	1.29	20.4	6.66e-05	2.99	LV	CELLSTATES	vCM1.3	control_LMNA	11	18
CCDC168	2.09	2.06e-06	0.0309	0.164	3.67	54.5	1.18e-08	5.69	LV	CELLSTATES	vCM1.3	control_LMNA	11	18
CD200R1	2.09	0.00091	0.00217	0.015	0.904	20.9	5.63e-05	3.04	LV	CELLSTATES	vCM1.3	control_LMNA	11	18
NUP210L	2.09	8.02e-07	0.0918	0.514	5.3	62	2.77e-09	6.1	LV	CELLSTATES	vCM1.3	control_LMNA	11	18
SPTSSB	2.09	0.00103	0.00514	0.0298	1.64	20.5	6.61e-05	2.99	LV	CELLSTATES	vCM1.3	control_LMNA	11	18
AC021546.1	2.08	0.00267	0.0024	0.0135	0.903	16.8	0.000232	2.57	LV	CELLSTATES	vCM1.3	control_LMNA	11	18
AL161431.1	2.08	0.00171	0.00196	0.0135	0.775	18.5	0.00013	2.77	LV	CELLSTATES	vCM1.3	control_LMNA	11	18
GAP43	2.08	0.0042	0.0105	0.0278	1.59	15.1	0.000423	2.38	LV	CELLSTATES	vCM1.3	control_LMNA	11	18
LRRC6	2.08	1.1e-05	0.0902	0.464	5.17	43.7	1.18e-07	4.96	LV	CELLSTATES	vCM1.3	control_LMNA	11	18
DPYSL3	2.07	1.2e-05	0.0169	0.0917	2.94	43.1	1.34e-07	4.92	LV	CELLSTATES	vCM1.3	control_LMNA	11	18
SAMMSON	2.07	2.5e-05	0.0198	0.114	3.25	38.7	3.79e-07	4.6	LV	CELLSTATES	vCM1.3	control_LMNA	11	18
GPR171	2.06	0.00649	0.00307	0.0185	1.17	13.5	0.000775	2.19	LV	CELLSTATES	vCM1.3	control_LMNA	11	18
LINC00960	2.06	0.00526	0.0022	0.0132	0.796	14.3	0.000581	2.28	LV	CELLSTATES	vCM1.3	control_LMNA	11	18
AC092920.1	2.05	4.17e-07	0.0274	0.137	3.49	66.8	1.18e-09	6.38	LV	CELLSTATES	vCM1.3	control_LMNA	11	18
LINC02149	2.05	0.00365	0.00303	0.0149	0.942	15.6	0.000352	2.44	LV	CELLSTATES	vCM1.3	control_LMNA	11	18
NXPH1	2.05	0.000142	0.0163	0.0934	3	29.5	4.23e-06	3.85	LV	CELLSTATES	vCM1.3	control_LMNA	11	18
AC008467.1	2.04	2.18e-06	0.0202	0.0991	3.03	54.1	1.27e-08	5.66	LV	CELLSTATES	vCM1.3	control_LMNA	11	18
CD160	2.04	0.000183	0.0182	0.0805	2.79	28.3	6.01e-06	3.74	LV	CELLSTATES	vCM1.3	control_LMNA	11	18
SLA	2.04	0.000407	0.0163	0.0857	2.89	24.4	1.89e-05	3.39	LV	CELLSTATES	vCM1.3	control_LMNA	11	18
AP003063.1	2.03	2.98e-05	0.0225	0.123	3.32	37.7	4.84e-07	4.53	LV	CELLSTATES	vCM1.3	control_LMNA	11	18
BICC1	2.03	1.61e-06	0.0617	0.339	4.76	56.4	8.09e-09	5.79	LV	CELLSTATES	vCM1.3	control_LMNA	11	18
SLCO1C1	2.03	7.79e-05	0.161	0.811	5.95	32.6	1.83e-06	4.11	LV	CELLSTATES	vCM1.3	control_LMNA	11	18
AB015752.1	2.02	9.48e-05	0.0111	0.0615	2.42	31.5	2.44e-06	4.02	LV	CELLSTATES	vCM1.3	control_LMNA	11	18
BAAT	2.02	4.84e-05	0.00767	0.0357	1.81	35.1	9.46e-07	4.31	LV	CELLSTATES	vCM1.3	control_LMNA	11	18
KCTD8	2.02	4.2e-05	0.0999	0.513	5.28	35.9	7.75e-07	4.38	LV	CELLSTATES	vCM1.3	control_LMNA	11	18
LINC01068	2.02	0.00143	0.00477	0.0222	1.3	19.2	0.000101	2.85	LV	CELLSTATES	vCM1.3	control_LMNA	11	18
PHLDA1	2.02	1.46e-05	0.0161	0.0932	2.94	42	1.75e-07	4.84	LV	CELLSTATES	vCM1.3	control_LMNA	11	18
AL353616.2	2.01	8.41e-06	0.0387	0.183	3.9	45.2	8.41e-08	5.08	LV	CELLSTATES	vCM1.3	control_LMNA	11	18
NCR1	2.01	0.01	0.00203	0.0127	0.826	12	0.00141	2	LV	CELLSTATES	vCM1.3	control_LMNA	11	18
ADAM18	2	0.00138	0.0179	0.11	3.18	19.3	9.69e-05	2.86	LV	CELLSTATES	vCM1.3	control_LMNA	11	18
DNAJB5-DT	2	0.00242	0.0032	0.0164	0.995	17.2	0.000203	2.62	LV	CELLSTATES	vCM1.3	control_LMNA	11	18
NPPB	2	0.0246	0.549	2.34	7.48	9.03	0.00486	1.61	LV	CELLSTATES	vCM1.3	control_LMNA	11	18
SAXO1	2	6.83e-05	0.0236	0.103	3.13	33.3	1.5e-06	4.17	LV	CELLSTATES	vCM1.3	control_LMNA	11	18
AL078590.2	1.99	0.000746	0.0115	0.0556	2.3	21.8	4.31e-05	3.13	LV	CELLSTATES	vCM1.3	control_LMNA	11	18
C1QTNF7	1.99	0.000117	0.0187	0.0936	2.98	30.3	3.36e-06	3.93	LV	CELLSTATES	vCM1.3	control_LMNA	11	18
LINC01504	1.99	0.000534	0.0289	0.144	3.59	23.2	2.74e-05	3.27	LV	CELLSTATES	vCM1.3	control_LMNA	11	18
PLA1A	1.99	2.76e-05	0.0102	0.0529	2.33	38.2	4.33e-07	4.56	LV	CELLSTATES	vCM1.3	control_LMNA	11	18
PLA2G12B	1.99	0.00088	0.0111	0.0527	2.26	21.1	5.37e-05	3.06	LV	CELLSTATES	vCM1.3	control_LMNA	11	18
AP002026.1	1.98	1.14e-07	0.0702	0.341	4.74	78.3	1.75e-10	6.94	LV	CELLSTATES	vCM1.3	control_LMNA	11	18
LINC01525	1.98	0.00536	0.00426	0.018	1.07	14.2	0.000596	2.27	LV	CELLSTATES	vCM1.3	control_LMNA	11	18
PAPLN	1.98	0.000311	0.0054	0.0285	1.62	25.7	1.26e-05	3.51	LV	CELLSTATES	vCM1.3	control_LMNA	11	18
ABCG2	1.97	2.16e-07	0.0595	0.294	4.56	72.6	4.4e-10	6.67	LV	CELLSTATES	vCM1.3	control_LMNA	11	18
AC022217.2	1.97	0.00572	0.00287	0.0154	0.954	14	0.00065	2.24	LV	CELLSTATES	vCM1.3	control_LMNA	11	18
CYSLTR1	1.97	0.000139	0.00905	0.049	2.15	29.6	4.11e-06	3.86	LV	CELLSTATES	vCM1.3	control_LMNA	11	18
FREM2	1.97	6.47e-05	0.0141	0.0712	2.65	33.6	1.4e-06	4.19	LV	CELLSTATES	vCM1.3	control_LMNA	11	18
PHF21B	1.97	5.9e-06	0.0221	0.11	3.16	47.5	5.05e-08	5.23	LV	CELLSTATES	vCM1.3	control_LMNA	11	18
TPH2	1.97	0.000202	0.00785	0.0371	1.87	27.8	6.89e-06	3.7	LV	CELLSTATES	vCM1.3	control_LMNA	11	18
AC006372.3	1.96	0.000654	0.00513	0.0215	1.27	22.3	3.6e-05	3.18	LV	CELLSTATES	vCM1.3	control_LMNA	11	18
FER1L6-AS2	1.96	4.43e-05	0.039	0.2	4.08	35.6	8.33e-07	4.35	LV	CELLSTATES	vCM1.3	control_LMNA	11	18
OTUB2	1.96	0.00206	0.00372	0.0165	1.04	17.8	0.000164	2.69	LV	CELLSTATES	vCM1.3	control_LMNA	11	18
SLC22A17	1.96	3.67e-05	0.00958	0.0481	2.11	36.5	6.56e-07	4.44	LV	CELLSTATES	vCM1.3	control_LMNA	11	18
TNFRSF10D	1.96	0.000523	0.00398	0.0217	1.32	23.3	2.65e-05	3.28	LV	CELLSTATES	vCM1.3	control_LMNA	11	18
AC025470.2	1.95	0.000182	0.00936	0.0471	2.13	28.3	5.95e-06	3.74	LV	CELLSTATES	vCM1.3	control_LMNA	11	18
AC069228.1	1.95	1.11e-05	0.0206	0.0983	3.08	43.6	1.21e-07	4.95	LV	CELLSTATES	vCM1.3	control_LMNA	11	18
AGMO	1.95	4.12e-05	0.028	0.16	3.69	36	7.5e-07	4.39	LV	CELLSTATES	vCM1.3	control_LMNA	11	18
ASB17	1.95	3.07e-05	0.0127	0.0585	2.37	37.6	5.06e-07	4.51	LV	CELLSTATES	vCM1.3	control_LMNA	11	18
C9orf135	1.95	0.000112	0.00321	0.0164	1.03	30.6	3.13e-06	3.95	LV	CELLSTATES	vCM1.3	control_LMNA	11	18
CNTFR	1.95	0.00234	0.00394	0.0187	1.14	17.3	0.000195	2.63	LV	CELLSTATES	vCM1.3	control_LMNA	11	18
LINC01091	1.95	0.000125	0.411	1.89	7.24	30	3.64e-06	3.9	LV	CELLSTATES	vCM1.3	control_LMNA	11	18
AC084128.1	1.94	0.0159	0.00301	0.0174	1.09	10.4	0.00268	1.8	LV	CELLSTATES	vCM1.3	control_LMNA	11	18
AP001341.1	1.94	0.000628	0.0049	0.0251	1.39	22.5	3.42e-05	3.2	LV	CELLSTATES	vCM1.3	control_LMNA	11	18
AP002518.2	1.94	0.000744	0.297	1.4	6.74	21.8	4.3e-05	3.13	LV	CELLSTATES	vCM1.3	control_LMNA	11	18
CNDP1	1.94	0.00228	0.0057	0.0315	1.63	17.4	0.000188	2.64	LV	CELLSTATES	vCM1.3	control_LMNA	11	18
FHDC1	1.94	0.00488	0.00194	0.0127	0.812	14.6	0.000522	2.31	LV	CELLSTATES	vCM1.3	control_LMNA	11	18
SPINK1	1.94	0.000542	0.0143	0.0615	2.45	23.1	2.8e-05	3.27	LV	CELLSTATES	vCM1.3	control_LMNA	11	18
AC004052.1	1.93	0.000486	0.0118	0.0541	2.29	23.6	2.39e-05	3.31	LV	CELLSTATES	vCM1.3	control_LMNA	11	18
AC063979.2	1.93	0.000237	0.0143	0.076	2.72	27	8.76e-06	3.62	LV	CELLSTATES	vCM1.3	control_LMNA	11	18
AC079380.1	1.93	0.00642	0.00469	0.0242	1.34	13.6	0.000764	2.19	LV	CELLSTATES	vCM1.3	control_LMNA	11	18
CLRN1	1.93	0.00055	0.00269	0.0131	0.867	23.1	2.86e-05	3.26	LV	CELLSTATES	vCM1.3	control_LMNA	11	18
SLC13A1	1.93	0.0114	0.00432	0.0211	1.33	11.5	0.00173	1.94	LV	CELLSTATES	vCM1.3	control_LMNA	11	18
STYK1	1.93	0.0026	0.00691	0.0377	1.89	16.9	0.000222	2.59	LV	CELLSTATES	vCM1.3	control_LMNA	11	18
FAM71F1	1.92	0.00124	0.00695	0.0326	1.7	19.7	8.44e-05	2.91	LV	CELLSTATES	vCM1.3	control_LMNA	11	18
IL19	1.92	0.00498	0.00388	0.0161	1.04	14.5	0.000536	2.3	LV	CELLSTATES	vCM1.3	control_LMNA	11	18
KCNQ2	1.92	0.00036	0.00478	0.02	1.2	25	1.58e-05	3.44	LV	CELLSTATES	vCM1.3	control_LMNA	11	18
LINC01277	1.92	0.000924	0.0167	0.0833	2.83	20.9	5.74e-05	3.03	LV	CELLSTATES	vCM1.3	control_LMNA	11	18
AL031283.2	1.91	0.00215	0.0102	0.0523	2.3	17.6	0.000174	2.67	LV	CELLSTATES	vCM1.3	control_LMNA	11	18
COL9A1	1.91	0.000141	0.00867	0.0408	1.94	29.5	4.19e-06	3.85	LV	CELLSTATES	vCM1.3	control_LMNA	11	18
SPATA6L	1.91	9.56e-08	0.0365	0.175	3.81	81	1.15e-10	7.02	LV	CELLSTATES	vCM1.3	control_LMNA	11	18
AC055758.2	1.9	0.00421	0.00512	0.0254	1.45	15.1	0.000425	2.38	LV	CELLSTATES	vCM1.3	control_LMNA	11	18
SLC6A1	1.9	0.000413	0.0073	0.0369	1.92	24.3	1.93e-05	3.38	LV	CELLSTATES	vCM1.3	control_LMNA	11	18
C5AR1	1.89	3.46e-06	0.0704	0.327	4.7	50.9	2.43e-08	5.46	LV	CELLSTATES	vCM1.3	control_LMNA	11	18
CHODL	1.89	1.26e-06	0.0517	0.262	4.37	58.3	5.6e-09	5.9	LV	CELLSTATES	vCM1.3	control_LMNA	11	18
EBF3	1.89	0.00258	0.00362	0.0195	1.23	17	0.000219	2.59	LV	CELLSTATES	vCM1.3	control_LMNA	11	18
AMPH	1.88	4.71e-07	0.0363	0.156	3.69	65.6	1.45e-09	6.33	LV	CELLSTATES	vCM1.3	control_LMNA	11	18
AP002989.1	1.88	0.000179	0.0446	0.21	4.13	28.4	5.82e-06	3.75	LV	CELLSTATES	vCM1.3	control_LMNA	11	18
C4orf45	1.88	0.000108	0.411	1.93	7.23	30.9	2.91e-06	3.97	LV	CELLSTATES	vCM1.3	control_LMNA	11	18
GOLGA7B	1.88	0.00256	0.00933	0.0429	2.12	17	0.000217	2.59	LV	CELLSTATES	vCM1.3	control_LMNA	11	18
GPR85	1.88	0.00083	0.00442	0.0198	1.24	21.3	4.98e-05	3.08	LV	CELLSTATES	vCM1.3	control_LMNA	11	18
GULP1	1.88	8.16e-06	0.0273	0.126	3.42	45.3	8.11e-08	5.09	LV	CELLSTATES	vCM1.3	control_LMNA	11	18
KIAA1549L	1.88	0.000499	0.0375	0.143	3.56	23.5	2.5e-05	3.3	LV	CELLSTATES	vCM1.3	control_LMNA	11	18
MSH4	1.88	9.56e-08	0.12	0.559	5.43	79.9	1.36e-10	7.02	LV	CELLSTATES	vCM1.3	control_LMNA	11	18
PFKFB1	1.88	8.18e-05	0.012	0.0562	2.32	32.3	1.97e-06	4.09	LV	CELLSTATES	vCM1.3	control_LMNA	11	18
TEX29	1.88	0.000203	0.00489	0.0214	1.3	27.7	7e-06	3.69	LV	CELLSTATES	vCM1.3	control_LMNA	11	18
ZFR2	1.88	0.000203	0.012	0.059	2.44	27.7	7.01e-06	3.69	LV	CELLSTATES	vCM1.3	control_LMNA	11	18
AC103764.1	1.87	0.00406	0.00545	0.0349	1.69	15.3	0.000405	2.39	LV	CELLSTATES	vCM1.3	control_LMNA	11	18
ALCAM	1.87	1.01e-06	0.0803	0.385	5.01	59.7	4.31e-09	6	LV	CELLSTATES	vCM1.3	control_LMNA	11	18
DDIAS	1.87	0.000671	0.00575	0.028	1.57	22.2	3.72e-05	3.17	LV	CELLSTATES	vCM1.3	control_LMNA	11	18
GDNF-AS1	1.87	0.00118	0.00352	0.0157	1.03	19.9	7.92e-05	2.93	LV	CELLSTATES	vCM1.3	control_LMNA	11	18
IQCN	1.87	0.000814	0.00674	0.0278	1.58	21.4	4.85e-05	3.09	LV	CELLSTATES	vCM1.3	control_LMNA	11	18
LINC01482	1.87	1.98e-05	0.124	0.596	5.6	40.2	2.68e-07	4.7	LV	CELLSTATES	vCM1.3	control_LMNA	11	18
SLC7A8	1.87	1.45e-05	0.123	0.576	5.5	42	1.72e-07	4.84	LV	CELLSTATES	vCM1.3	control_LMNA	11	18
SLC8A3	1.87	0.000281	0.0056	0.0263	1.44	26.2	1.09e-05	3.55	LV	CELLSTATES	vCM1.3	control_LMNA	11	18
CCDC63	1.86	0.00782	0.0616	0.229	4.35	12.9	0.000996	2.11	LV	CELLSTATES	vCM1.3	control_LMNA	11	18
NRK	1.86	0.00264	0.00827	0.0437	2.02	16.9	0.000227	2.58	LV	CELLSTATES	vCM1.3	control_LMNA	11	18
CASP10	1.85	0.000674	0.00807	0.0275	1.54	22.2	3.74e-05	3.17	LV	CELLSTATES	vCM1.3	control_LMNA	11	18
CD8B	1.85	0.00713	0.0028	0.0141	0.895	13.2	0.00088	2.15	LV	CELLSTATES	vCM1.3	control_LMNA	11	18
DLGAP1-AS4	1.85	0.0134	0.00657	0.0537	1.86	11	0.00212	1.87	LV	CELLSTATES	vCM1.3	control_LMNA	11	18
LY96	1.85	8.2e-05	0.0129	0.0595	2.49	32.3	1.99e-06	4.09	LV	CELLSTATES	vCM1.3	control_LMNA	11	18
AC023983.2	1.84	0.00567	0.00236	0.014	0.844	14	0.000643	2.25	LV	CELLSTATES	vCM1.3	control_LMNA	11	18
AP001781.1	1.84	0.0158	0.00271	0.0137	0.889	10.4	0.00267	1.8	LV	CELLSTATES	vCM1.3	control_LMNA	11	18
BEST4	1.84	0.000399	0.00381	0.0184	1.14	24.5	1.82e-05	3.4	LV	CELLSTATES	vCM1.3	control_LMNA	11	18
NECAB2	1.84	0.00147	0.00397	0.0194	1.23	19.1	0.000105	2.83	LV	CELLSTATES	vCM1.3	control_LMNA	11	18
PAX3	1.84	0.00296	0.00321	0.0145	0.9	16.4	0.000268	2.53	LV	CELLSTATES	vCM1.3	control_LMNA	11	18
ALDH1A2	1.83	1.45e-05	0.137	0.641	5.65	42	1.72e-07	4.84	LV	CELLSTATES	vCM1.3	control_LMNA	11	18
PLCE1-AS2	1.83	0.000304	0.00562	0.0255	1.55	25.8	1.22e-05	3.52	LV	CELLSTATES	vCM1.3	control_LMNA	11	18
PLP1	1.83	0.00626	0.00326	0.0136	0.948	13.7	0.000737	2.2	LV	CELLSTATES	vCM1.3	control_LMNA	11	18
CHRNE	1.82	0.0104	0.00278	0.015	0.885	11.9	0.00149	1.98	LV	CELLSTATES	vCM1.3	control_LMNA	11	18
EGLN3-AS1	1.82	0.000196	0.0128	0.0596	2.51	28	6.57e-06	3.71	LV	CELLSTATES	vCM1.3	control_LMNA	11	18
LINC02541	1.82	0.00423	0.00276	0.0143	0.92	15.1	0.000428	2.37	LV	CELLSTATES	vCM1.3	control_LMNA	11	18
AL391807.1	1.81	0.0238	0.00299	0.0178	0.989	9.12	0.00467	1.62	LV	CELLSTATES	vCM1.3	control_LMNA	11	18
HCLS1	1.81	5.14e-05	0.0155	0.0686	2.7	34.8	1.02e-06	4.29	LV	CELLSTATES	vCM1.3	control_LMNA	11	18
IQUB	1.81	5.73e-07	0.0262	0.117	3.35	64.3	1.84e-09	6.24	LV	CELLSTATES	vCM1.3	control_LMNA	11	18
IRGM	1.81	0.00359	0.0037	0.0167	1.08	15.7	0.000344	2.44	LV	CELLSTATES	vCM1.3	control_LMNA	11	18
LINC01152	1.81	0.00134	0.0066	0.031	1.62	19.4	9.3e-05	2.87	LV	CELLSTATES	vCM1.3	control_LMNA	11	18
PDCD1LG2	1.81	7.5e-05	0.0177	0.0725	2.7	32.8	1.74e-06	4.12	LV	CELLSTATES	vCM1.3	control_LMNA	11	18
AC106798.1	1.8	3.36e-05	0.0352	0.167	3.83	37	5.79e-07	4.47	LV	CELLSTATES	vCM1.3	control_LMNA	11	18
LINC01303	1.8	0.000826	0.00681	0.0242	1.4	21.4	4.94e-05	3.08	LV	CELLSTATES	vCM1.3	control_LMNA	11	18
SPON2	1.8	0.000394	0.0169	0.0714	2.67	24.6	1.79e-05	3.4	LV	CELLSTATES	vCM1.3	control_LMNA	11	18
ST8SIA6-AS1	1.8	0.0026	0.00461	0.0198	1.27	16.9	0.000222	2.58	LV	CELLSTATES	vCM1.3	control_LMNA	11	18
AC022144.1	1.79	0.00634	0.00783	0.028	1.62	13.6	0.00075	2.2	LV	CELLSTATES	vCM1.3	control_LMNA	11	18
AL133216.1	1.79	0.00437	0.00316	0.0152	0.969	15	0.000451	2.36	LV	CELLSTATES	vCM1.3	control_LMNA	11	18
AL162632.1	1.79	0.000542	0.00577	0.0292	1.6	23.1	2.79e-05	3.27	LV	CELLSTATES	vCM1.3	control_LMNA	11	18
CUX2	1.79	2.5e-05	0.032	0.153	3.69	38.7	3.8e-07	4.6	LV	CELLSTATES	vCM1.3	control_LMNA	11	18
MAP3K7CL	1.79	9.56e-08	0.0606	0.269	4.48	82.5	9.08e-11	7.02	LV	CELLSTATES	vCM1.3	control_LMNA	11	18
NEURL1B	1.79	1.95e-05	0.0347	0.147	3.65	40.4	2.57e-07	4.71	LV	CELLSTATES	vCM1.3	control_LMNA	11	18
PTH1R	1.79	0.000164	0.0148	0.0655	2.61	28.8	5.21e-06	3.78	LV	CELLSTATES	vCM1.3	control_LMNA	11	18
AC078923.1	1.78	0.000536	0.0648	0.257	4.42	23.2	2.76e-05	3.27	LV	CELLSTATES	vCM1.3	control_LMNA	11	18
DHRS9	1.78	0.000356	0.0136	0.0541	2.36	25.1	1.54e-05	3.45	LV	CELLSTATES	vCM1.3	control_LMNA	11	18
LINC01363	1.78	0.00868	0.00384	0.0187	1.2	12.5	0.00115	2.06	LV	CELLSTATES	vCM1.3	control_LMNA	11	18
NEB	1.78	1.83e-05	0.277	1.16	6.59	40.8	2.3e-07	4.74	LV	CELLSTATES	vCM1.3	control_LMNA	11	18
TTLL7	1.78	1.36e-05	0.157	0.684	5.75	42.4	1.57e-07	4.87	LV	CELLSTATES	vCM1.3	control_LMNA	11	18
DPYS	1.77	0.000287	0.0101	0.0549	2.26	26.1	1.12e-05	3.54	LV	CELLSTATES	vCM1.3	control_LMNA	11	18
FLI1	1.77	2.07e-05	0.0178	0.0783	2.77	39.9	2.83e-07	4.68	LV	CELLSTATES	vCM1.3	control_LMNA	11	18
LINC02150	1.77	0.000169	0.103	0.414	5.1	28.6	5.4e-06	3.77	LV	CELLSTATES	vCM1.3	control_LMNA	11	18
LINC02268	1.77	1.1e-05	0.0473	0.196	4.04	43.7	1.18e-07	4.96	LV	CELLSTATES	vCM1.3	control_LMNA	11	18
AL078590.3	1.76	0.00061	0.136	0.58	5.61	22.6	3.29e-05	3.21	LV	CELLSTATES	vCM1.3	control_LMNA	11	18
C2orf73	1.76	0.00206	0.0026	0.013	0.885	17.8	0.000163	2.69	LV	CELLSTATES	vCM1.3	control_LMNA	11	18
AC008056.1	1.75	0.0102	0.0113	0.0339	1.81	11.9	0.00145	1.99	LV	CELLSTATES	vCM1.3	control_LMNA	11	18
ADCY10	1.75	8.81e-07	0.0384	0.157	3.75	61.1	3.32e-09	6.06	LV	CELLSTATES	vCM1.3	control_LMNA	11	18
CCDC181	1.75	0.000515	0.0439	0.152	3.72	23.4	2.61e-05	3.29	LV	CELLSTATES	vCM1.3	control_LMNA	11	18
LEF1	1.75	0.00537	0.0049	0.0217	1.37	14.2	0.0006	2.27	LV	CELLSTATES	vCM1.3	control_LMNA	11	18
LINC01554	1.75	0.00151	0.00462	0.0199	1.26	19	0.000109	2.82	LV	CELLSTATES	vCM1.3	control_LMNA	11	18
LRRN2	1.75	0.00131	0.00714	0.0299	1.69	19.5	9.05e-05	2.88	LV	CELLSTATES	vCM1.3	control_LMNA	11	18
NR2F1-AS1	1.75	0.00323	0.00614	0.0298	1.59	16.1	0.000302	2.49	LV	CELLSTATES	vCM1.3	control_LMNA	11	18
C3orf20	1.74	1.32e-07	0.0297	0.123	3.41	76.6	2.29e-10	6.88	LV	CELLSTATES	vCM1.3	control_LMNA	11	18
CD8A	1.74	0.00015	0.00724	0.0341	1.82	29.2	4.62e-06	3.82	LV	CELLSTATES	vCM1.3	control_LMNA	11	18
FAM181A	1.74	0.011	0.00287	0.0134	0.933	11.7	0.00162	1.96	LV	CELLSTATES	vCM1.3	control_LMNA	11	18
LINC00158	1.74	0.0069	0.004	0.0182	1.15	13.3	0.000845	2.16	LV	CELLSTATES	vCM1.3	control_LMNA	11	18
LINC00868	1.74	0.00162	0.00305	0.0138	0.893	18.7	0.00012	2.79	LV	CELLSTATES	vCM1.3	control_LMNA	11	18
VWA5B1	1.74	0.00149	0.00592	0.0242	1.46	19	0.000107	2.83	LV	CELLSTATES	vCM1.3	control_LMNA	11	18
AC020909.2	1.73	1.84e-05	0.221	0.893	6.23	40.7	2.35e-07	4.74	LV	CELLSTATES	vCM1.3	control_LMNA	11	18
AL596188.1	1.73	0.00408	0.0129	0.0527	2.34	15.2	0.000409	2.39	LV	CELLSTATES	vCM1.3	control_LMNA	11	18
ANKRD31	1.73	0.000142	0.0118	0.049	2.23	29.5	4.23e-06	3.85	LV	CELLSTATES	vCM1.3	control_LMNA	11	18
FAM19A4	1.73	0.00483	0.0101	0.0444	2.13	14.6	0.000515	2.32	LV	CELLSTATES	vCM1.3	control_LMNA	11	18
FKBP5	1.73	0.000388	1.27	5.4	8.76	24.6	1.76e-05	3.41	LV	CELLSTATES	vCM1.3	control_LMNA	11	18
HORMAD2	1.73	0.00501	0.00964	0.0331	1.78	14.5	0.000543	2.3	LV	CELLSTATES	vCM1.3	control_LMNA	11	18
LINC01031	1.73	0.000109	0.0224	0.084	2.94	30.8	2.95e-06	3.96	LV	CELLSTATES	vCM1.3	control_LMNA	11	18
LINC01732	1.73	0.0172	0.00743	0.0237	1.48	10.2	0.003	1.77	LV	CELLSTATES	vCM1.3	control_LMNA	11	18
AC068234.2	1.72	0.000742	0.0259	0.104	3.24	21.8	4.26e-05	3.13	LV	CELLSTATES	vCM1.3	control_LMNA	11	18
ACTA2	1.72	0.000123	0.0427	0.171	4.01	30.1	3.54e-06	3.91	LV	CELLSTATES	vCM1.3	control_LMNA	11	18
ITGA1	1.72	2.95e-05	0.0328	0.138	3.58	37.8	4.73e-07	4.53	LV	CELLSTATES	vCM1.3	control_LMNA	11	18
KLHL4	1.72	0.0017	0.0338	0.112	3.3	18.5	0.000128	2.77	LV	CELLSTATES	vCM1.3	control_LMNA	11	18
LINC01191	1.72	0.000862	0.00816	0.0338	1.8	21.2	5.2e-05	3.06	LV	CELLSTATES	vCM1.3	control_LMNA	11	18
ROCR	1.72	0.00121	0.00496	0.0225	1.33	19.8	8.22e-05	2.92	LV	CELLSTATES	vCM1.3	control_LMNA	11	18
CFAP53	1.71	0.000212	0.0079	0.0339	1.82	27.5	7.51e-06	3.67	LV	CELLSTATES	vCM1.3	control_LMNA	11	18
FAM230C	1.71	0.0137	0.0051	0.0199	1.17	10.9	0.00222	1.86	LV	CELLSTATES	vCM1.3	control_LMNA	11	18
MRVI1	1.71	0.00299	0.0115	0.0415	2.07	16.4	0.000271	2.53	LV	CELLSTATES	vCM1.3	control_LMNA	11	18
LIX1	1.7	0.00482	0.0102	0.0414	2.07	14.6	0.000513	2.32	LV	CELLSTATES	vCM1.3	control_LMNA	11	18
PLK4	1.7	0.000492	0.00699	0.0295	1.64	23.6	2.46e-05	3.31	LV	CELLSTATES	vCM1.3	control_LMNA	11	18
SLC6A1-AS1	1.7	0.0241	0.0257	0.0977	3.18	9.09	0.00473	1.62	LV	CELLSTATES	vCM1.3	control_LMNA	11	18
SLC7A13	1.7	0.00144	0.0175	0.0825	2.88	19.2	0.000102	2.84	LV	CELLSTATES	vCM1.3	control_LMNA	11	18
AC022075.1	1.69	0.000105	0.0177	0.0699	2.69	31	2.79e-06	3.98	LV	CELLSTATES	vCM1.3	control_LMNA	11	18
AL356124.1	1.69	0.000919	0.0165	0.0714	2.75	20.9	5.69e-05	3.04	LV	CELLSTATES	vCM1.3	control_LMNA	11	18
LINC00519	1.69	0.000569	0.0117	0.0468	2.19	22.9	3.01e-05	3.25	LV	CELLSTATES	vCM1.3	control_LMNA	11	18
LINC00598	1.69	3.52e-07	0.095	0.396	5.08	68.1	9.34e-10	6.45	LV	CELLSTATES	vCM1.3	control_LMNA	11	18
LINC01340	1.69	0.00204	0.0253	0.115	3.35	17.8	0.000161	2.69	LV	CELLSTATES	vCM1.3	control_LMNA	11	18
MYBPC2	1.69	0.00103	0.0116	0.0444	2.11	20.4	6.68e-05	2.99	LV	CELLSTATES	vCM1.3	control_LMNA	11	18
NFASC	1.69	2.8e-06	0.035	0.146	3.68	52.3	1.82e-08	5.55	LV	CELLSTATES	vCM1.3	control_LMNA	11	18
PPP1R36	1.69	1.29e-05	0.0186	0.0731	2.75	42.8	1.46e-07	4.89	LV	CELLSTATES	vCM1.3	control_LMNA	11	18
TREH	1.69	0.00403	0.00558	0.0195	1.3	15.3	0.0004	2.39	LV	CELLSTATES	vCM1.3	control_LMNA	11	18
AC004053.1	1.68	3.55e-05	0.0942	0.417	5.18	36.7	6.33e-07	4.45	LV	CELLSTATES	vCM1.3	control_LMNA	11	18
ATP2B2	1.68	0.00263	0.00562	0.0246	1.53	16.9	0.000226	2.58	LV	CELLSTATES	vCM1.3	control_LMNA	11	18
PRICKLE2-AS3	1.68	0.00454	0.0039	0.0148	0.995	14.8	0.000472	2.34	LV	CELLSTATES	vCM1.3	control_LMNA	11	18
SH3GL3	1.68	0.000932	0.00863	0.035	1.89	20.9	5.8e-05	3.03	LV	CELLSTATES	vCM1.3	control_LMNA	11	18
SLC26A7	1.68	0.000438	0.0285	0.114	3.44	24.1	2.09e-05	3.36	LV	CELLSTATES	vCM1.3	control_LMNA	11	18
TMEM236	1.68	0.000385	0.0393	0.13	3.52	24.7	1.73e-05	3.41	LV	CELLSTATES	vCM1.3	control_LMNA	11	18
TRAF5	1.68	0.000271	0.00574	0.0244	1.49	26.4	1.04e-05	3.57	LV	CELLSTATES	vCM1.3	control_LMNA	11	18
AL109741.1	1.67	0.00328	0.00752	0.0293	1.62	16	0.000307	2.48	LV	CELLSTATES	vCM1.3	control_LMNA	11	18
FGF5	1.67	0.000561	0.0173	0.0703	2.72	23	2.95e-05	3.25	LV	CELLSTATES	vCM1.3	control_LMNA	11	18
LINC00370	1.67	0.00628	0.00514	0.0211	1.29	13.7	0.00074	2.2	LV	CELLSTATES	vCM1.3	control_LMNA	11	18
PCDH17	1.67	0.00715	0.00757	0.032	1.68	13.2	0.000882	2.15	LV	CELLSTATES	vCM1.3	control_LMNA	11	18
PFKFB4	1.67	9.2e-05	0.0202	0.086	2.99	31.7	2.31e-06	4.04	LV	CELLSTATES	vCM1.3	control_LMNA	11	18
PKHD1L1	1.67	0.00656	0.00408	0.0183	1.21	13.5	0.000785	2.18	LV	CELLSTATES	vCM1.3	control_LMNA	11	18
PRKG2	1.67	0.000158	0.0168	0.064	2.53	29	4.94e-06	3.8	LV	CELLSTATES	vCM1.3	control_LMNA	11	18
AC002451.1	1.66	0.00166	0.0139	0.0614	2.5	18.6	0.000124	2.78	LV	CELLSTATES	vCM1.3	control_LMNA	11	18
AC091212.1	1.66	1.61e-06	0.0581	0.228	4.3	56.3	8.15e-09	5.79	LV	CELLSTATES	vCM1.3	control_LMNA	11	18
ARNTL2-AS1	1.66	0.00313	0.0362	0.145	3.63	16.2	0.000288	2.51	LV	CELLSTATES	vCM1.3	control_LMNA	11	18
BAALC	1.66	0.00484	0.00465	0.0223	1.34	14.6	0.000516	2.32	LV	CELLSTATES	vCM1.3	control_LMNA	11	18
DDX60	1.66	1.24e-07	0.0227	0.0924	3.06	77.5	1.99e-10	6.91	LV	CELLSTATES	vCM1.3	control_LMNA	11	18
PTGER3	1.66	0.0059	0.0748	0.239	4.36	13.9	0.000682	2.23	LV	CELLSTATES	vCM1.3	control_LMNA	11	18
AC092440.1	1.65	0.00316	0.00945	0.0407	2.02	16.2	0.000292	2.5	LV	CELLSTATES	vCM1.3	control_LMNA	11	18
ACSM5	1.65	0.0128	0.00879	0.0306	1.72	11.1	0.002	1.89	LV	CELLSTATES	vCM1.3	control_LMNA	11	18
CD226	1.65	5.21e-07	0.0829	0.326	4.86	64.9	1.64e-09	6.28	LV	CELLSTATES	vCM1.3	control_LMNA	11	18
LINC02407	1.65	0.00888	0.00469	0.021	1.35	12.4	0.0012	2.05	LV	CELLSTATES	vCM1.3	control_LMNA	11	18
SELPLG	1.65	0.0386	0.00819	0.0164	1.12	7.65	0.00899	1.41	LV	CELLSTATES	vCM1.3	control_LMNA	11	18
SHISAL1	1.65	0.00331	0.00394	0.0144	0.965	16	0.00031	2.48	LV	CELLSTATES	vCM1.3	control_LMNA	11	18
GPR176	1.64	0.000379	0.0109	0.0422	2.11	24.8	1.69e-05	3.42	LV	CELLSTATES	vCM1.3	control_LMNA	11	18
RHCG	1.64	0.0206	0.00489	0.0171	1.19	9.58	0.00383	1.69	LV	CELLSTATES	vCM1.3	control_LMNA	11	18
THEGL	1.64	0.000314	0.00946	0.0364	1.89	25.7	1.27e-05	3.5	LV	CELLSTATES	vCM1.3	control_LMNA	11	18
TUBB8	1.64	0.00714	0.00447	0.0169	1.06	13.2	0.000881	2.15	LV	CELLSTATES	vCM1.3	control_LMNA	11	18
AL356479.1	1.63	0.00036	0.0124	0.0442	2.17	25	1.58e-05	3.44	LV	CELLSTATES	vCM1.3	control_LMNA	11	18
AL391684.1	1.63	6.68e-06	0.021	0.083	2.93	46.8	5.94e-08	5.18	LV	CELLSTATES	vCM1.3	control_LMNA	11	18
KCNMB1	1.63	0.00043	0.0247	0.0944	3.12	24.1	2.04e-05	3.37	LV	CELLSTATES	vCM1.3	control_LMNA	11	18
LINC00609	1.63	0.000645	0.00791	0.0366	1.9	22.4	3.54e-05	3.19	LV	CELLSTATES	vCM1.3	control_LMNA	11	18
LINC02426	1.63	0.0154	0.00311	0.0133	0.934	10.5	0.00259	1.81	LV	CELLSTATES	vCM1.3	control_LMNA	11	18
STXBP5-AS1	1.63	0.0032	0.0862	0.337	4.89	16.1	0.000298	2.49	LV	CELLSTATES	vCM1.3	control_LMNA	11	18
TEK	1.63	0.000502	0.00876	0.0407	1.99	23.5	2.52e-05	3.3	LV	CELLSTATES	vCM1.3	control_LMNA	11	18
ADAMTS12	1.62	0.000122	0.0134	0.0564	2.47	30.2	3.52e-06	3.91	LV	CELLSTATES	vCM1.3	control_LMNA	11	18
ADH6	1.62	0.00319	0.00584	0.0214	1.36	16.1	0.000297	2.5	LV	CELLSTATES	vCM1.3	control_LMNA	11	18
BRINP1	1.62	0.000515	0.0389	0.142	3.66	23.4	2.6e-05	3.29	LV	CELLSTATES	vCM1.3	control_LMNA	11	18
DSG1	1.62	0.0111	0.00495	0.0203	1.3	11.6	0.00165	1.95	LV	CELLSTATES	vCM1.3	control_LMNA	11	18
FGF23	1.62	0.0022	0.012	0.0466	2.24	17.5	0.000179	2.66	LV	CELLSTATES	vCM1.3	control_LMNA	11	18
LINC02067	1.62	0.00608	0.00433	0.0182	1.23	13.8	0.000709	2.22	LV	CELLSTATES	vCM1.3	control_LMNA	11	18
PTPRB	1.62	0.00049	0.0257	0.101	3.2	23.6	2.44e-05	3.31	LV	CELLSTATES	vCM1.3	control_LMNA	11	18
XIRP2-AS1	1.62	0.000361	0.0112	0.0411	2.09	25	1.59e-05	3.44	LV	CELLSTATES	vCM1.3	control_LMNA	11	18
AC109779.1	1.61	8.03e-05	0.498	1.89	7.39	32.4	1.91e-06	4.1	LV	CELLSTATES	vCM1.3	control_LMNA	11	18
AL357793.1	1.61	0.00135	0.0142	0.056	2.47	19.4	9.37e-05	2.87	LV	CELLSTATES	vCM1.3	control_LMNA	11	18
AP002373.1	1.61	0.00053	0.013	0.0496	2.28	23.2	2.71e-05	3.28	LV	CELLSTATES	vCM1.3	control_LMNA	11	18
ATP1A4	1.61	0.000873	0.0124	0.0528	2.4	21.1	5.3e-05	3.06	LV	CELLSTATES	vCM1.3	control_LMNA	11	18
CSNKA2IP	1.61	0.00104	0.00536	0.0184	1.25	20.4	6.7e-05	2.98	LV	CELLSTATES	vCM1.3	control_LMNA	11	18
HSPA2	1.61	5.62e-05	0.0174	0.0641	2.59	34.3	1.15e-06	4.25	LV	CELLSTATES	vCM1.3	control_LMNA	11	18
LINC01759	1.61	0.0115	0.00701	0.0296	1.73	11.5	0.00175	1.94	LV	CELLSTATES	vCM1.3	control_LMNA	11	18
SAP25	1.61	0.00259	0.00746	0.0283	1.65	16.9	0.00022	2.59	LV	CELLSTATES	vCM1.3	control_LMNA	11	18
ASB5	1.6	0.000552	0.033	0.125	3.45	23	2.88e-05	3.26	LV	CELLSTATES	vCM1.3	control_LMNA	11	18
BCL2	1.6	8.55e-09	0.374	1.44	6.95	113	1.58e-12	8.07	LV	CELLSTATES	vCM1.3	control_LMNA	11	18
SYBU	1.6	7.96e-05	0.00816	0.0337	1.82	32.5	1.88e-06	4.1	LV	CELLSTATES	vCM1.3	control_LMNA	11	18
TGFBRAP1	1.6	8.84e-05	0.0543	0.199	4.17	31.9	2.2e-06	4.05	LV	CELLSTATES	vCM1.3	control_LMNA	11	18
AL513211.1	1.59	0.00159	0.00827	0.0308	1.74	18.7	0.000118	2.8	LV	CELLSTATES	vCM1.3	control_LMNA	11	18
CLUL1	1.58	0.00928	0.00354	0.0153	1.07	12.3	0.00127	2.03	LV	CELLSTATES	vCM1.3	control_LMNA	11	18
LINC01500	1.58	0.0278	0.00747	0.0225	1.36	8.64	0.00576	1.56	LV	CELLSTATES	vCM1.3	control_LMNA	11	18
LINC02497	1.58	0.00711	0.00968	0.0353	1.92	13.2	0.000875	2.15	LV	CELLSTATES	vCM1.3	control_LMNA	11	18
MBOAT2	1.58	1.82e-06	0.211	0.835	6.08	55.1	1.03e-08	5.74	LV	CELLSTATES	vCM1.3	control_LMNA	11	18
NOVA1	1.58	0.00136	0.0992	0.374	4.97	19.4	9.54e-05	2.87	LV	CELLSTATES	vCM1.3	control_LMNA	11	18
SLC6A6	1.58	0.00584	0.132	0.49	5.38	13.9	0.000669	2.23	LV	CELLSTATES	vCM1.3	control_LMNA	11	18
AC108002.1	1.57	0.00299	0.00844	0.0285	1.69	16.4	0.000271	2.53	LV	CELLSTATES	vCM1.3	control_LMNA	11	18
LINC00491	1.57	0.00249	0.00623	0.0229	1.46	17.1	0.000211	2.6	LV	CELLSTATES	vCM1.3	control_LMNA	11	18
MRC1	1.57	0.000277	0.0317	0.108	3.28	26.3	1.07e-05	3.56	LV	CELLSTATES	vCM1.3	control_LMNA	11	18
SLC10A1	1.57	0.000583	0.113	0.395	5.09	22.8	3.1e-05	3.23	LV	CELLSTATES	vCM1.3	control_LMNA	11	18
AP001099.1	1.56	0.00615	0.00797	0.0274	1.64	13.7	0.000719	2.21	LV	CELLSTATES	vCM1.3	control_LMNA	11	18
DSCR9	1.56	0.012	0.00364	0.013	0.954	11.3	0.00184	1.92	LV	CELLSTATES	vCM1.3	control_LMNA	11	18
FABP2	1.56	0.0434	0.00405	0.0174	1.16	7.29	0.0106	1.36	LV	CELLSTATES	vCM1.3	control_LMNA	11	18
ROPN1L	1.56	0.000847	0.0101	0.0386	1.97	21.3	5.1e-05	3.07	LV	CELLSTATES	vCM1.3	control_LMNA	11	18
XG	1.56	0.000324	0.0562	0.196	4.12	25.5	1.35e-05	3.49	LV	CELLSTATES	vCM1.3	control_LMNA	11	18
AC009053.3	1.55	0.00272	0.00708	0.0261	1.64	16.7	0.000238	2.57	LV	CELLSTATES	vCM1.3	control_LMNA	11	18
AC027801.1	1.55	0.00595	0.00533	0.0209	1.3	13.8	0.000691	2.23	LV	CELLSTATES	vCM1.3	control_LMNA	11	18
AC090518.1	1.55	3.63e-06	0.0589	0.216	4.24	50.6	2.58e-08	5.44	LV	CELLSTATES	vCM1.3	control_LMNA	11	18
LINC02004	1.55	0.00159	0.00711	0.0276	1.71	18.7	0.000117	2.8	LV	CELLSTATES	vCM1.3	control_LMNA	11	18
NOSTRIN	1.55	0.000125	0.0246	0.0883	3.05	30.1	3.62e-06	3.9	LV	CELLSTATES	vCM1.3	control_LMNA	11	18
PLCE1	1.55	2.68e-07	0.282	1.05	6.45	70.3	6.45e-10	6.57	LV	CELLSTATES	vCM1.3	control_LMNA	11	18
TFEC	1.55	0.00503	0.0151	0.0523	2.35	14.5	0.000546	2.3	LV	CELLSTATES	vCM1.3	control_LMNA	11	18
TPM3	1.55	4.31e-05	0.553	2.05	7.45	35.7	8.01e-07	4.37	LV	CELLSTATES	vCM1.3	control_LMNA	11	18
UCP1	1.55	0.00375	0.00709	0.0259	1.55	15.5	0.000367	2.43	LV	CELLSTATES	vCM1.3	control_LMNA	11	18
AC011611.4	1.54	0.000868	0.0138	0.0482	2.27	21.2	5.27e-05	3.06	LV	CELLSTATES	vCM1.3	control_LMNA	11	18
FDXR	1.54	0.000347	0.00965	0.0324	1.84	25.2	1.49e-05	3.46	LV	CELLSTATES	vCM1.3	control_LMNA	11	18
LSMEM1	1.54	0.000361	0.0287	0.0925	3.1	25	1.59e-05	3.44	LV	CELLSTATES	vCM1.3	control_LMNA	11	18
MNS1	1.54	0.000809	0.0104	0.0394	2.02	21.4	4.8e-05	3.09	LV	CELLSTATES	vCM1.3	control_LMNA	11	18
PI16	1.54	0.0262	0.003	0.0127	0.835	8.82	0.00533	1.58	LV	CELLSTATES	vCM1.3	control_LMNA	11	18
ZNF300	1.54	0.0141	0.00377	0.0136	0.957	10.8	0.0023	1.85	LV	CELLSTATES	vCM1.3	control_LMNA	11	18
CLRN1-AS1	1.53	0.00658	0.0091	0.0341	1.92	13.5	0.000789	2.18	LV	CELLSTATES	vCM1.3	control_LMNA	11	18
FLRT2	1.53	0.0274	0.06	0.237	4.4	8.69	0.00563	1.56	LV	CELLSTATES	vCM1.3	control_LMNA	11	18
KCNMB4	1.53	5.72e-05	0.0427	0.153	3.77	34.2	1.2e-06	4.24	LV	CELLSTATES	vCM1.3	control_LMNA	11	18
NLRP2	1.53	0.00508	0.012	0.0407	2.11	14.4	0.000554	2.29	LV	CELLSTATES	vCM1.3	control_LMNA	11	18
NPPA	1.53	0.035	0.135	0.635	5.76	7.96	0.00781	1.46	LV	CELLSTATES	vCM1.3	control_LMNA	11	18
AC009812.4	1.52	0.00589	0.00383	0.0157	1.08	13.9	0.00068	2.23	LV	CELLSTATES	vCM1.3	control_LMNA	11	18
DIRC3	1.52	1.18e-05	0.411	1.36	6.98	43.3	1.29e-07	4.93	LV	CELLSTATES	vCM1.3	control_LMNA	11	18
DLGAP1	1.52	2.46e-05	0.168	0.632	5.69	38.8	3.7e-07	4.61	LV	CELLSTATES	vCM1.3	control_LMNA	11	18
FAM47E	1.52	0.0029	0.00385	0.0151	1.03	16.5	0.000261	2.54	LV	CELLSTATES	vCM1.3	control_LMNA	11	18
HPGD	1.52	0.00105	0.0176	0.0646	2.63	20.4	6.82e-05	2.98	LV	CELLSTATES	vCM1.3	control_LMNA	11	18
LINC00222	1.52	2.27e-05	0.0276	0.0959	3.15	39.3	3.31e-07	4.64	LV	CELLSTATES	vCM1.3	control_LMNA	11	18
LINC00862	1.52	2.45e-06	0.0491	0.173	3.98	53.4	1.45e-08	5.61	LV	CELLSTATES	vCM1.3	control_LMNA	11	18
NRXN3	1.52	0.00434	0.461	1.24	6.77	15	0.000444	2.36	LV	CELLSTATES	vCM1.3	control_LMNA	11	18
AC046136.1	1.51	0.00658	0.00354	0.0129	0.964	13.5	0.00079	2.18	LV	CELLSTATES	vCM1.3	control_LMNA	11	18
AC083843.1	1.51	0.00135	0.0165	0.0622	2.56	19.4	9.39e-05	2.87	LV	CELLSTATES	vCM1.3	control_LMNA	11	18
CHSY3	1.51	1.55e-06	0.0472	0.176	3.97	56.8	7.4e-09	5.81	LV	CELLSTATES	vCM1.3	control_LMNA	11	18
HHIPL1	1.51	0.00545	0.00529	0.0187	1.2	14.2	0.00061	2.26	LV	CELLSTATES	vCM1.3	control_LMNA	11	18
LINC01588	1.51	3.3e-06	0.0488	0.17	3.96	51.2	2.28e-08	5.48	LV	CELLSTATES	vCM1.3	control_LMNA	11	18
N4BP2L1	1.51	8.38e-07	0.0445	0.156	3.85	61.6	3e-09	6.08	LV	CELLSTATES	vCM1.3	control_LMNA	11	18
SPDYA	1.51	2.53e-06	0.0889	0.298	4.77	53.2	1.53e-08	5.6	LV	CELLSTATES	vCM1.3	control_LMNA	11	18
AP001043.1	1.5	0.00526	0.0133	0.0519	2.24	14.3	0.000581	2.28	LV	CELLSTATES	vCM1.3	control_LMNA	11	18
KCNMB2	1.5	0.000434	0.294	1.03	6.47	24.1	2.07e-05	3.36	LV	CELLSTATES	vCM1.3	control_LMNA	11	18
MGAM	1.5	0.00501	0.00525	0.021	1.34	14.5	0.000543	2.3	LV	CELLSTATES	vCM1.3	control_LMNA	11	18
OTOGL	1.5	0.0022	0.0771	0.3	4.75	17.5	0.00018	2.66	LV	CELLSTATES	vCM1.3	control_LMNA	11	18
SHC3	1.5	0.00757	0.00703	0.0247	1.52	13	0.000956	2.12	LV	CELLSTATES	vCM1.3	control_LMNA	11	18
AC100849.1	1.49	0.00239	0.0174	0.0759	2.85	17.2	0.000201	2.62	LV	CELLSTATES	vCM1.3	control_LMNA	11	18
BOK-AS1	1.49	0.0136	0.00407	0.0141	1.04	10.9	0.00216	1.87	LV	CELLSTATES	vCM1.3	control_LMNA	11	18
C21orf91	1.49	1.98e-05	0.0491	0.17	3.93	40.2	2.66e-07	4.7	LV	CELLSTATES	vCM1.3	control_LMNA	11	18
HAPLN3	1.49	0.000322	0.0326	0.109	3.38	25.6	1.32e-05	3.49	LV	CELLSTATES	vCM1.3	control_LMNA	11	18
TRIM38	1.49	0.00241	0.0202	0.0631	2.66	17.2	0.000203	2.62	LV	CELLSTATES	vCM1.3	control_LMNA	11	18
AC084816.1	1.48	0.00789	0.0394	0.148	3.68	12.9	0.00101	2.1	LV	CELLSTATES	vCM1.3	control_LMNA	11	18
ACADL	1.48	0.000212	0.0268	0.0958	3.15	27.5	7.5e-06	3.67	LV	CELLSTATES	vCM1.3	control_LMNA	11	18
AL365203.2	1.48	0.00627	0.0106	0.03	1.73	13.7	0.000738	2.2	LV	CELLSTATES	vCM1.3	control_LMNA	11	18
CNGB1	1.48	0.00154	0.0108	0.039	2.04	18.9	0.000111	2.81	LV	CELLSTATES	vCM1.3	control_LMNA	11	18
LINC01080	1.48	0.00526	0.00386	0.0146	1.04	14.3	0.000581	2.28	LV	CELLSTATES	vCM1.3	control_LMNA	11	18
LINC01410	1.48	0.0253	0.00444	0.0163	1.14	8.94	0.00506	1.6	LV	CELLSTATES	vCM1.3	control_LMNA	11	18
MCUB	1.48	0.000454	0.0341	0.126	3.55	23.9	2.19e-05	3.34	LV	CELLSTATES	vCM1.3	control_LMNA	11	18
PLEKHG7	1.48	0.00373	0.00992	0.0351	1.93	15.5	0.000364	2.43	LV	CELLSTATES	vCM1.3	control_LMNA	11	18
PRICKLE2	1.48	5.36e-06	0.0838	0.284	4.68	48.1	4.41e-08	5.27	LV	CELLSTATES	vCM1.3	control_LMNA	11	18
TTC23L	1.48	0.000353	0.0192	0.0684	2.72	25.1	1.52e-05	3.45	LV	CELLSTATES	vCM1.3	control_LMNA	11	18
AC009502.1	1.47	0.0361	0.00921	0.0262	1.64	7.86	0.00816	1.44	LV	CELLSTATES	vCM1.3	control_LMNA	11	18
AC019117.1	1.47	0.00302	0.0295	0.0841	3.03	16.3	0.000275	2.52	LV	CELLSTATES	vCM1.3	control_LMNA	11	18
AC084346.1	1.47	0.00274	0.0117	0.0382	2.07	16.7	0.000241	2.56	LV	CELLSTATES	vCM1.3	control_LMNA	11	18
AC092364.1	1.47	0.0175	0.00416	0.0166	1.13	10.1	0.00307	1.76	LV	CELLSTATES	vCM1.3	control_LMNA	11	18
AC107220.1	1.47	0.00729	0.0152	0.0542	2.47	13.1	0.000907	2.14	LV	CELLSTATES	vCM1.3	control_LMNA	11	18
C21orf91-OT1	1.47	0.000182	0.0213	0.074	2.85	28.3	5.97e-06	3.74	LV	CELLSTATES	vCM1.3	control_LMNA	11	18
HNMT	1.47	1.93e-05	0.0205	0.073	2.82	40.4	2.51e-07	4.71	LV	CELLSTATES	vCM1.3	control_LMNA	11	18
ISG20	1.47	0.0277	0.00521	0.0145	1.08	8.66	0.00572	1.56	LV	CELLSTATES	vCM1.3	control_LMNA	11	18
JCHAIN	1.47	0.0131	0.00381	0.0167	1.12	11.1	0.00206	1.88	LV	CELLSTATES	vCM1.3	control_LMNA	11	18
AC012370.2	1.46	0.00436	0.00847	0.0321	1.83	15	0.000446	2.36	LV	CELLSTATES	vCM1.3	control_LMNA	11	18
AC104806.2	1.46	6.14e-07	0.0735	0.251	4.5	63.7	2.05e-09	6.21	LV	CELLSTATES	vCM1.3	control_LMNA	11	18
AL590652.1	1.46	0.00949	0.00402	0.0137	0.962	12.2	0.00131	2.02	LV	CELLSTATES	vCM1.3	control_LMNA	11	18
C3orf22	1.46	0.00552	0.00497	0.0175	1.2	14.1	0.00062	2.26	LV	CELLSTATES	vCM1.3	control_LMNA	11	18
DEF6	1.46	0.00171	0.00773	0.0247	1.55	18.5	0.000129	2.77	LV	CELLSTATES	vCM1.3	control_LMNA	11	18
FAM216B	1.46	0.00306	0.00606	0.0243	1.52	16.3	0.00028	2.51	LV	CELLSTATES	vCM1.3	control_LMNA	11	18
FOXN4	1.46	0.012	0.00438	0.0133	0.9	11.3	0.00184	1.92	LV	CELLSTATES	vCM1.3	control_LMNA	11	18
HS3ST3A1	1.46	0.0215	0.0784	0.293	4.7	9.46	0.00404	1.67	LV	CELLSTATES	vCM1.3	control_LMNA	11	18
LINC01531	1.46	0.0391	0.00589	0.0167	1.23	7.61	0.00915	1.41	LV	CELLSTATES	vCM1.3	control_LMNA	11	18
LINC01707	1.46	0.00215	0.0175	0.0724	2.77	17.6	0.000174	2.67	LV	CELLSTATES	vCM1.3	control_LMNA	11	18
NPAS3	1.46	2.53e-06	0.522	1.69	7.23	53.2	1.52e-08	5.6	LV	CELLSTATES	vCM1.3	control_LMNA	11	18
SLC28A1	1.46	0.000173	0.0751	0.246	4.5	28.5	5.59e-06	3.76	LV	CELLSTATES	vCM1.3	control_LMNA	11	18
SMCO2	1.46	0.00014	0.0323	0.111	3.39	29.6	4.14e-06	3.85	LV	CELLSTATES	vCM1.3	control_LMNA	11	18
AC114811.2	1.45	0.00234	0.00917	0.0315	1.81	17.3	0.000195	2.63	LV	CELLSTATES	vCM1.3	control_LMNA	11	18
ARNTL2	1.45	0.00232	0.0962	0.321	4.8	17.3	0.000192	2.64	LV	CELLSTATES	vCM1.3	control_LMNA	11	18
IPCEF1	1.45	4.64e-05	0.145	0.506	5.51	35.3	8.84e-07	4.33	LV	CELLSTATES	vCM1.3	control_LMNA	11	18
NMUR2	1.45	0.000444	0.0314	0.101	3.29	24	2.13e-05	3.35	LV	CELLSTATES	vCM1.3	control_LMNA	11	18
TDRP	1.45	0.00558	0.0112	0.038	2.05	14.1	0.000628	2.25	LV	CELLSTATES	vCM1.3	control_LMNA	11	18
WNT9A	1.45	0.00215	0.111	0.354	4.98	17.6	0.000174	2.67	LV	CELLSTATES	vCM1.3	control_LMNA	11	18
AC124854.1	1.44	0.00074	0.011	0.0394	2.11	21.8	4.23e-05	3.13	LV	CELLSTATES	vCM1.3	control_LMNA	11	18
AL512328.1	1.44	8.44e-05	0.04	0.13	3.61	32.1	2.08e-06	4.07	LV	CELLSTATES	vCM1.3	control_LMNA	11	18
ANKRD24	1.44	0.000695	0.0131	0.0449	2.19	22.1	3.93e-05	3.16	LV	CELLSTATES	vCM1.3	control_LMNA	11	18
AP003063.2	1.44	0.00431	0.00582	0.0223	1.43	15	0.00044	2.37	LV	CELLSTATES	vCM1.3	control_LMNA	11	18
BLNK	1.44	0.00561	0.00854	0.0304	1.78	14.1	0.000634	2.25	LV	CELLSTATES	vCM1.3	control_LMNA	11	18
CA12	1.44	0.0227	0.00663	0.0239	1.51	9.28	0.00437	1.64	LV	CELLSTATES	vCM1.3	control_LMNA	11	18
GDF15	1.44	0.00326	0.0103	0.0346	1.9	16	0.000305	2.49	LV	CELLSTATES	vCM1.3	control_LMNA	11	18
PROM1	1.44	0.000111	0.0534	0.186	4.12	30.7	3.05e-06	3.95	LV	CELLSTATES	vCM1.3	control_LMNA	11	18
SCN3B	1.44	0.00366	0.0098	0.0357	1.96	15.6	0.000354	2.44	LV	CELLSTATES	vCM1.3	control_LMNA	11	18
SLC14A1	1.44	0.000742	0.019	0.0672	2.71	21.8	4.27e-05	3.13	LV	CELLSTATES	vCM1.3	control_LMNA	11	18
TCAF2	1.44	0.00649	0.00709	0.0232	1.46	13.5	0.000774	2.19	LV	CELLSTATES	vCM1.3	control_LMNA	11	18
AC068473.1	1.43	0.0102	0.00396	0.0182	1.14	11.9	0.00146	1.99	LV	CELLSTATES	vCM1.3	control_LMNA	11	18
AC078845.1	1.43	0.000583	0.0372	0.133	3.67	22.8	3.11e-05	3.23	LV	CELLSTATES	vCM1.3	control_LMNA	11	18
AC110079.2	1.43	0.000855	0.0212	0.0695	2.77	21.2	5.16e-05	3.07	LV	CELLSTATES	vCM1.3	control_LMNA	11	18
DCLK1	1.43	0.000116	0.11	0.381	5.12	30.4	3.27e-06	3.94	LV	CELLSTATES	vCM1.3	control_LMNA	11	18
FGF2	1.43	0.000235	0.033	0.112	3.39	27	8.64e-06	3.63	LV	CELLSTATES	vCM1.3	control_LMNA	11	18
IGFBP2	1.43	0.00058	0.0462	0.168	3.87	22.8	3.08e-05	3.24	LV	CELLSTATES	vCM1.3	control_LMNA	11	18
NKAIN1	1.43	0.00318	0.027	0.0984	3.18	16.1	0.000295	2.5	LV	CELLSTATES	vCM1.3	control_LMNA	11	18
PHLDA3	1.43	0.00275	0.0115	0.043	2.19	16.7	0.000242	2.56	LV	CELLSTATES	vCM1.3	control_LMNA	11	18
POLQ	1.43	7.07e-05	0.0446	0.145	3.82	33.1	1.58e-06	4.15	LV	CELLSTATES	vCM1.3	control_LMNA	11	18
RNF175	1.43	0.00079	0.0469	0.157	3.89	21.5	4.63e-05	3.1	LV	CELLSTATES	vCM1.3	control_LMNA	11	18
AC103949.1	1.42	0.0115	0.00557	0.0224	1.39	11.5	0.00175	1.94	LV	CELLSTATES	vCM1.3	control_LMNA	11	18
AL138737.1	1.42	0.000129	0.0487	0.173	3.99	29.9	3.77e-06	3.89	LV	CELLSTATES	vCM1.3	control_LMNA	11	18
AP005131.1	1.42	0.000695	0.0397	0.123	3.55	22.1	3.91e-05	3.16	LV	CELLSTATES	vCM1.3	control_LMNA	11	18
C5orf51	1.42	2.13e-07	0.0664	0.231	4.4	72.9	4.2e-10	6.67	LV	CELLSTATES	vCM1.3	control_LMNA	11	18
LINC00691	1.42	0.00654	0.0117	0.0383	2.09	13.5	0.000783	2.18	LV	CELLSTATES	vCM1.3	control_LMNA	11	18
LINC01923	1.42	0.0113	0.00984	0.033	1.93	11.6	0.00169	1.95	LV	CELLSTATES	vCM1.3	control_LMNA	11	18
MGAT3	1.42	0.013	0.00426	0.0161	1.09	11.1	0.00203	1.89	LV	CELLSTATES	vCM1.3	control_LMNA	11	18
RXFP2	1.42	0.0326	0.00364	0.0132	0.945	8.18	0.00708	1.49	LV	CELLSTATES	vCM1.3	control_LMNA	11	18
AC011978.2	1.41	0.0192	0.00577	0.0188	1.26	9.81	0.00348	1.72	LV	CELLSTATES	vCM1.3	control_LMNA	11	18
BEND6	1.41	0.000375	0.0155	0.0461	2.25	24.8	1.67e-05	3.43	LV	CELLSTATES	vCM1.3	control_LMNA	11	18
CLSTN2	1.41	0.000891	0.0835	0.277	4.68	21	5.47e-05	3.05	LV	CELLSTATES	vCM1.3	control_LMNA	11	18
CYP2C8	1.41	0.0109	0.0048	0.016	1.17	11.7	0.0016	1.96	LV	CELLSTATES	vCM1.3	control_LMNA	11	18
FAM20A	1.41	3.55e-05	0.331	1.15	6.64	36.7	6.32e-07	4.45	LV	CELLSTATES	vCM1.3	control_LMNA	11	18
LINC02005	1.41	0.00353	0.0167	0.0604	2.63	15.8	0.000337	2.45	LV	CELLSTATES	vCM1.3	control_LMNA	11	18
LINC02306	1.41	0.000314	0.0501	0.184	4.1	25.7	1.28e-05	3.5	LV	CELLSTATES	vCM1.3	control_LMNA	11	18
OIT3	1.41	0.0369	0.00701	0.0242	1.51	7.79	0.00841	1.43	LV	CELLSTATES	vCM1.3	control_LMNA	11	18
AC024257.1	1.4	0.0165	0.00883	0.0328	1.84	10.3	0.00283	1.78	LV	CELLSTATES	vCM1.3	control_LMNA	11	18
CCDC13	1.4	0.00191	0.0408	0.141	3.77	18.1	0.000148	2.72	LV	CELLSTATES	vCM1.3	control_LMNA	11	18
CRISPLD1	1.4	0.0227	0.00642	0.0243	1.55	9.29	0.00435	1.64	LV	CELLSTATES	vCM1.3	control_LMNA	11	18
LINC01301	1.4	8.81e-07	0.0798	0.258	4.6	61.1	3.29e-09	6.06	LV	CELLSTATES	vCM1.3	control_LMNA	11	18
MATN2	1.4	3.4e-05	0.109	0.351	5	37	5.88e-07	4.47	LV	CELLSTATES	vCM1.3	control_LMNA	11	18
VEGFC	1.4	0.00328	0.00641	0.0235	1.47	16	0.000308	2.48	LV	CELLSTATES	vCM1.3	control_LMNA	11	18
VWC2L	1.4	0.00202	0.0306	0.111	3.38	17.9	0.000159	2.69	LV	CELLSTATES	vCM1.3	control_LMNA	11	18
AC005208.1	1.39	0.00503	0.0124	0.0396	2.14	14.5	0.000545	2.3	LV	CELLSTATES	vCM1.3	control_LMNA	11	18
AC024022.1	1.39	0.0373	0.00753	0.0262	1.63	7.75	0.00856	1.43	LV	CELLSTATES	vCM1.3	control_LMNA	11	18
AC074286.1	1.39	0.0258	0.0104	0.0267	1.71	8.87	0.00521	1.59	LV	CELLSTATES	vCM1.3	control_LMNA	11	18
AC104066.2	1.39	0.00662	0.00631	0.0211	1.42	13.5	0.000799	2.18	LV	CELLSTATES	vCM1.3	control_LMNA	11	18
ADGRL3	1.39	0.000232	0.546	1.84	7.28	27.1	8.49e-06	3.63	LV	CELLSTATES	vCM1.3	control_LMNA	11	18
AL356489.3	1.39	0.0207	0.00461	0.0167	1.13	9.56	0.00387	1.68	LV	CELLSTATES	vCM1.3	control_LMNA	11	18
AL359220.1	1.39	0.00406	0.0253	0.0828	2.98	15.3	0.000405	2.39	LV	CELLSTATES	vCM1.3	control_LMNA	11	18
AREG	1.39	0.0296	0.0492	0.149	3.8	8.46	0.00624	1.53	LV	CELLSTATES	vCM1.3	control_LMNA	11	18
DNAH12	1.39	3.52e-07	0.067	0.221	4.39	68.2	9.26e-10	6.45	LV	CELLSTATES	vCM1.3	control_LMNA	11	18
ENAM	1.39	0.000349	0.0285	0.0965	3.2	25.2	1.5e-05	3.46	LV	CELLSTATES	vCM1.3	control_LMNA	11	18
ITGA10	1.39	0.000391	0.0195	0.0623	2.64	24.6	1.77e-05	3.41	LV	CELLSTATES	vCM1.3	control_LMNA	11	18
MAMLD1	1.39	0.00159	0.00835	0.0278	1.74	18.7	0.000117	2.8	LV	CELLSTATES	vCM1.3	control_LMNA	11	18
MUM1L1	1.39	1.84e-05	0.102	0.323	4.88	40.7	2.34e-07	4.74	LV	CELLSTATES	vCM1.3	control_LMNA	11	18
MYLK	1.39	1.98e-05	0.0366	0.122	3.53	40.2	2.67e-07	4.7	LV	CELLSTATES	vCM1.3	control_LMNA	11	18
PPM1E	1.39	0.000105	0.32	1.06	6.53	31	2.8e-06	3.98	LV	CELLSTATES	vCM1.3	control_LMNA	11	18
PREX2	1.39	0.000158	0.0342	0.116	3.45	29	4.92e-06	3.8	LV	CELLSTATES	vCM1.3	control_LMNA	11	18
VGLL2	1.39	0.0466	0.00328	0.0128	0.959	7.08	0.0116	1.33	LV	CELLSTATES	vCM1.3	control_LMNA	11	18
AC007376.2	1.38	0.00665	0.0128	0.0409	2.12	13.4	0.000805	2.18	LV	CELLSTATES	vCM1.3	control_LMNA	11	18
AC097478.1	1.38	0.00359	0.0216	0.0752	2.87	15.7	0.000344	2.44	LV	CELLSTATES	vCM1.3	control_LMNA	11	18
ANTXR2	1.38	9.56e-08	0.333	1.14	6.68	80.8	1.18e-10	7.02	LV	CELLSTATES	vCM1.3	control_LMNA	11	18
CYTIP	1.38	0.0095	0.00449	0.016	1.09	12.2	0.00131	2.02	LV	CELLSTATES	vCM1.3	control_LMNA	11	18
GRIA4	1.38	0.00293	0.0589	0.18	4.11	16.4	0.000265	2.53	LV	CELLSTATES	vCM1.3	control_LMNA	11	18
ID2-AS1	1.38	0.00894	0.00584	0.0166	1.21	12.4	0.00121	2.05	LV	CELLSTATES	vCM1.3	control_LMNA	11	18
ITGB8	1.38	0.00206	0.0161	0.0533	2.49	17.8	0.000163	2.69	LV	CELLSTATES	vCM1.3	control_LMNA	11	18
LINC02115	1.38	0.00975	0.00371	0.013	0.95	12.1	0.00136	2.01	LV	CELLSTATES	vCM1.3	control_LMNA	11	18
PPEF1	1.38	0.00048	0.0219	0.0721	2.84	23.7	2.35e-05	3.32	LV	CELLSTATES	vCM1.3	control_LMNA	11	18
SNX31	1.38	0.00331	0.0119	0.0429	2.16	16	0.000311	2.48	LV	CELLSTATES	vCM1.3	control_LMNA	11	18
AC005144.1	1.37	0.00984	0.00347	0.015	0.955	12.1	0.00138	2.01	LV	CELLSTATES	vCM1.3	control_LMNA	11	18
AC010884.1	1.37	0.0147	0.0315	0.0921	3.25	10.7	0.00243	1.83	LV	CELLSTATES	vCM1.3	control_LMNA	11	18
AC017074.1	1.37	0.00164	0.0268	0.0858	3.08	18.6	0.000123	2.78	LV	CELLSTATES	vCM1.3	control_LMNA	11	18
F2	1.37	0.0221	0.00443	0.0154	1.1	9.37	0.0042	1.66	LV	CELLSTATES	vCM1.3	control_LMNA	11	18
FAM184A	1.37	0.000671	0.036	0.119	3.5	22.2	3.72e-05	3.17	LV	CELLSTATES	vCM1.3	control_LMNA	11	18
RTKN2	1.37	0.0316	0.0043	0.0134	0.965	8.26	0.00681	1.5	LV	CELLSTATES	vCM1.3	control_LMNA	11	18
AC005064.1	1.36	0.0494	0.0125	0.0411	2.21	6.91	0.0126	1.31	LV	CELLSTATES	vCM1.3	control_LMNA	11	18
AC024084.1	1.36	0.0101	0.00691	0.023	1.55	12	0.00143	2	LV	CELLSTATES	vCM1.3	control_LMNA	11	18
AC083902.1	1.36	0.0087	0.0176	0.0471	2.29	12.5	0.00116	2.06	LV	CELLSTATES	vCM1.3	control_LMNA	11	18
DUSP15	1.36	0.0157	0.0063	0.0195	1.25	10.5	0.00265	1.8	LV	CELLSTATES	vCM1.3	control_LMNA	11	18
KLHL25	1.36	0.000254	0.0514	0.163	3.91	26.7	9.57e-06	3.6	LV	CELLSTATES	vCM1.3	control_LMNA	11	18
PLB1	1.36	0.000629	0.0435	0.13	3.64	22.5	3.44e-05	3.2	LV	CELLSTATES	vCM1.3	control_LMNA	11	18
RND3	1.36	6.72e-06	0.11	0.349	4.98	46.7	6.02e-08	5.17	LV	CELLSTATES	vCM1.3	control_LMNA	11	18
SMOC2	1.36	0.0036	0.035	0.0945	3.21	15.7	0.000346	2.44	LV	CELLSTATES	vCM1.3	control_LMNA	11	18
TNFRSF10B	1.36	2.64e-07	0.106	0.338	4.98	70.5	6.19e-10	6.58	LV	CELLSTATES	vCM1.3	control_LMNA	11	18
USP12-AS2	1.36	0.0158	0.00673	0.0225	1.45	10.4	0.00267	1.8	LV	CELLSTATES	vCM1.3	control_LMNA	11	18
GSTO2	1.35	9.2e-05	0.0404	0.125	3.57	31.7	2.31e-06	4.04	LV	CELLSTATES	vCM1.3	control_LMNA	11	18
LHX4	1.35	0.00283	0.0126	0.0375	2.09	16.6	0.000251	2.55	LV	CELLSTATES	vCM1.3	control_LMNA	11	18
LRRIQ3	1.35	0.00452	0.0062	0.0205	1.36	14.9	0.00047	2.34	LV	CELLSTATES	vCM1.3	control_LMNA	11	18
MEF2C-AS1	1.35	4.31e-06	0.149	0.489	5.5	49.3	3.41e-08	5.37	LV	CELLSTATES	vCM1.3	control_LMNA	11	18
MMRN2	1.35	0.00366	0.0306	0.0957	3.23	15.6	0.000353	2.44	LV	CELLSTATES	vCM1.3	control_LMNA	11	18
PTPRQ	1.35	0.00036	0.0737	0.237	4.51	25	1.58e-05	3.44	LV	CELLSTATES	vCM1.3	control_LMNA	11	18
ST8SIA6	1.35	0.00113	0.0157	0.0534	2.49	20.1	7.48e-05	2.95	LV	CELLSTATES	vCM1.3	control_LMNA	11	18
AC008147.1	1.34	0.0152	0.00341	0.0127	0.939	10.6	0.00254	1.82	LV	CELLSTATES	vCM1.3	control_LMNA	11	18
AC078980.1	1.34	0.023	0.195	0.411	5.35	9.24	0.00444	1.64	LV	CELLSTATES	vCM1.3	control_LMNA	11	18
ADAMTSL1	1.34	5.77e-06	0.118	0.385	5.2	47.7	4.85e-08	5.24	LV	CELLSTATES	vCM1.3	control_LMNA	11	18
AL355916.3	1.34	0.0383	0.00624	0.015	1.08	7.68	0.00887	1.42	LV	CELLSTATES	vCM1.3	control_LMNA	11	18
CDH17	1.34	0.00133	0.00891	0.0268	1.69	19.5	9.2e-05	2.88	LV	CELLSTATES	vCM1.3	control_LMNA	11	18
INHBA	1.34	0.0227	0.0186	0.0489	2.37	9.29	0.00435	1.64	LV	CELLSTATES	vCM1.3	control_LMNA	11	18
ITGA2B	1.34	0.000232	0.00967	0.0336	1.94	27.1	8.47e-06	3.63	LV	CELLSTATES	vCM1.3	control_LMNA	11	18
LINC02588	1.34	0.0153	0.00943	0.038	1.98	10.5	0.00257	1.81	LV	CELLSTATES	vCM1.3	control_LMNA	11	18
SPINK9	1.34	0.0019	0.018	0.0574	2.58	18.1	0.000147	2.72	LV	CELLSTATES	vCM1.3	control_LMNA	11	18
TEX9	1.34	9.55e-05	0.0383	0.136	3.67	31.4	2.48e-06	4.02	LV	CELLSTATES	vCM1.3	control_LMNA	11	18
AC026254.2	1.33	0.00884	0.00523	0.0149	1.12	12.4	0.00119	2.05	LV	CELLSTATES	vCM1.3	control_LMNA	11	18
AC055822.1	1.33	0.00995	0.00799	0.0285	1.75	12	0.00141	2	LV	CELLSTATES	vCM1.3	control_LMNA	11	18
AC104695.3	1.33	0.0113	0.00617	0.0215	1.39	11.5	0.0017	1.95	LV	CELLSTATES	vCM1.3	control_LMNA	11	18
AC114284.1	1.33	0.0459	0.00359	0.0143	0.957	7.13	0.0114	1.34	LV	CELLSTATES	vCM1.3	control_LMNA	11	18
ARRDC3	1.33	0.000404	0.0525	0.168	3.92	24.4	1.87e-05	3.39	LV	CELLSTATES	vCM1.3	control_LMNA	11	18
LEPR	1.33	1.84e-05	0.0378	0.115	3.47	40.8	2.32e-07	4.74	LV	CELLSTATES	vCM1.3	control_LMNA	11	18
SEZ6L	1.33	0.00176	0.0352	0.106	3.36	18.4	0.000134	2.76	LV	CELLSTATES	vCM1.3	control_LMNA	11	18
SLC22A14	1.33	0.000337	0.0137	0.0458	2.28	25.3	1.43e-05	3.47	LV	CELLSTATES	vCM1.3	control_LMNA	11	18
TNFRSF11A	1.33	0.00516	0.0124	0.0353	2.02	14.4	0.000566	2.29	LV	CELLSTATES	vCM1.3	control_LMNA	11	18
AC012360.1	1.32	0.0332	0.00624	0.0167	1.23	8.12	0.00726	1.48	LV	CELLSTATES	vCM1.3	control_LMNA	11	18
ADAM22	1.32	2.8e-06	0.0779	0.245	4.51	52.4	1.81e-08	5.55	LV	CELLSTATES	vCM1.3	control_LMNA	11	18
AMPD3	1.32	0.000143	0.0471	0.141	3.76	29.5	4.28e-06	3.85	LV	CELLSTATES	vCM1.3	control_LMNA	11	18
C1QTNF6	1.32	0.0182	0.00442	0.0128	1.01	9.97	0.00326	1.74	LV	CELLSTATES	vCM1.3	control_LMNA	11	18
CAMK2N1	1.32	0.0124	0.00632	0.0192	1.32	11.3	0.00191	1.91	LV	CELLSTATES	vCM1.3	control_LMNA	11	18
CPEB2-DT	1.32	0.00027	0.0244	0.079	2.99	26.4	1.03e-05	3.57	LV	CELLSTATES	vCM1.3	control_LMNA	11	18
DSEL	1.32	0.00332	0.00689	0.0232	1.52	16	0.000314	2.48	LV	CELLSTATES	vCM1.3	control_LMNA	11	18
FPR1	1.32	0.00575	0.00696	0.024	1.53	14	0.000656	2.24	LV	CELLSTATES	vCM1.3	control_LMNA	11	18
KSR1	1.32	0.00274	0.0065	0.0214	1.47	16.7	0.00024	2.56	LV	CELLSTATES	vCM1.3	control_LMNA	11	18
PARD6G-AS1	1.32	3.69e-06	0.0259	0.0849	3.03	50.4	2.7e-08	5.43	LV	CELLSTATES	vCM1.3	control_LMNA	11	18
SLC9B1	1.32	0.000203	0.0484	0.142	3.77	27.7	6.99e-06	3.69	LV	CELLSTATES	vCM1.3	control_LMNA	11	18
TPRG1-AS1	1.32	0.0157	0.00589	0.022	1.47	10.5	0.00263	1.81	LV	CELLSTATES	vCM1.3	control_LMNA	11	18
AC008906.1	1.31	0.00795	0.00781	0.0262	1.63	12.8	0.00102	2.1	LV	CELLSTATES	vCM1.3	control_LMNA	11	18
AC026116.1	1.31	0.0466	0.00506	0.0177	1.21	7.09	0.0116	1.33	LV	CELLSTATES	vCM1.3	control_LMNA	11	18
AC097534.1	1.31	0.00653	0.00587	0.0168	1.22	13.5	0.00078	2.19	LV	CELLSTATES	vCM1.3	control_LMNA	11	18
AC104461.1	1.31	1.48e-05	0.0646	0.204	4.24	41.9	1.78e-07	4.83	LV	CELLSTATES	vCM1.3	control_LMNA	11	18
AL033527.4	1.31	0.0183	0.00589	0.0169	1.21	9.96	0.00326	1.74	LV	CELLSTATES	vCM1.3	control_LMNA	11	18
AL160408.1	1.31	0.0427	0.004	0.0135	0.99	7.34	0.0103	1.37	LV	CELLSTATES	vCM1.3	control_LMNA	11	18
BOK	1.31	0.0167	0.00419	0.014	1.01	10.3	0.00289	1.78	LV	CELLSTATES	vCM1.3	control_LMNA	11	18
FAM69C	1.31	0.00175	0.0613	0.183	4.12	18.4	0.000133	2.76	LV	CELLSTATES	vCM1.3	control_LMNA	11	18
INSL6	1.31	0.00315	0.04	0.121	3.58	16.2	0.000291	2.5	LV	CELLSTATES	vCM1.3	control_LMNA	11	18
KCND2	1.31	0.00889	0.0438	0.136	3.77	12.4	0.0012	2.05	LV	CELLSTATES	vCM1.3	control_LMNA	11	18
OGDHL	1.31	0.0169	0.0104	0.0334	1.88	10.2	0.00294	1.77	LV	CELLSTATES	vCM1.3	control_LMNA	11	18
PAPSS2	1.31	0.00332	0.0127	0.0391	2.11	16	0.000313	2.48	LV	CELLSTATES	vCM1.3	control_LMNA	11	18
AC009171.2	1.3	0.0176	0.00937	0.0286	1.78	10.1	0.00312	1.75	LV	CELLSTATES	vCM1.3	control_LMNA	11	18
AC025171.3	1.3	0.00801	0.00619	0.0196	1.35	12.8	0.00104	2.1	LV	CELLSTATES	vCM1.3	control_LMNA	11	18
AC084880.2	1.3	0.0319	0.00361	0.0126	1.01	8.24	0.00688	1.5	LV	CELLSTATES	vCM1.3	control_LMNA	11	18
CCDC158	1.3	9.63e-05	0.0272	0.0852	3.1	31.4	2.51e-06	4.02	LV	CELLSTATES	vCM1.3	control_LMNA	11	18
EFCAB13	1.3	0.000106	0.0716	0.217	4.38	30.9	2.86e-06	3.97	LV	CELLSTATES	vCM1.3	control_LMNA	11	18
EFS	1.3	0.0227	0.0131	0.0441	2.25	9.28	0.00437	1.64	LV	CELLSTATES	vCM1.3	control_LMNA	11	18
HMMR	1.3	0.00517	0.00961	0.0299	1.79	14.4	0.000568	2.29	LV	CELLSTATES	vCM1.3	control_LMNA	11	18
LINC00327	1.3	0.000322	0.0395	0.119	3.52	25.6	1.33e-05	3.49	LV	CELLSTATES	vCM1.3	control_LMNA	11	18
NETO1	1.3	0.0493	0.00481	0.0153	1.05	6.91	0.0126	1.31	LV	CELLSTATES	vCM1.3	control_LMNA	11	18
NR2E3	1.3	9.2e-05	0.0163	0.0493	2.39	31.7	2.32e-06	4.04	LV	CELLSTATES	vCM1.3	control_LMNA	11	18
PCNX2	1.3	0.00041	0.0617	0.189	4.24	24.4	1.9e-05	3.39	LV	CELLSTATES	vCM1.3	control_LMNA	11	18
SLC39A8	1.3	0.000266	0.0342	0.104	3.39	26.5	1.01e-05	3.58	LV	CELLSTATES	vCM1.3	control_LMNA	11	18
UBE2U	1.3	0.0202	0.029	0.0854	3.12	9.65	0.00373	1.69	LV	CELLSTATES	vCM1.3	control_LMNA	11	18
AC010343.3	1.29	0.000143	0.208	0.639	5.87	29.4	4.3e-06	3.85	LV	CELLSTATES	vCM1.3	control_LMNA	11	18
FSTL4	1.29	0.00526	0.0128	0.0406	2.15	14.3	0.000581	2.28	LV	CELLSTATES	vCM1.3	control_LMNA	11	18
GPR63	1.29	0.000529	0.02	0.0613	2.63	23.3	2.69e-05	3.28	LV	CELLSTATES	vCM1.3	control_LMNA	11	18
LINC02080	1.29	0.00851	0.00851	0.0248	1.57	12.6	0.00113	2.07	LV	CELLSTATES	vCM1.3	control_LMNA	11	18
LINC02542	1.29	0.0154	0.07	0.228	4.53	10.5	0.00259	1.81	LV	CELLSTATES	vCM1.3	control_LMNA	11	18
RTN4	1.29	0.000294	0.307	0.899	6.36	26	1.15e-05	3.53	LV	CELLSTATES	vCM1.3	control_LMNA	11	18
AC016907.2	1.28	0.00172	0.0126	0.0383	2.08	18.4	0.00013	2.76	LV	CELLSTATES	vCM1.3	control_LMNA	11	18
AC025244.1	1.28	0.00778	0.02	0.062	2.71	12.9	0.000991	2.11	LV	CELLSTATES	vCM1.3	control_LMNA	11	18
AC046168.2	1.28	0.0252	0.00554	0.0165	1.18	8.95	0.00503	1.6	LV	CELLSTATES	vCM1.3	control_LMNA	11	18
AC063944.1	1.28	7.66e-05	0.202	0.584	5.79	32.6	1.79e-06	4.12	LV	CELLSTATES	vCM1.3	control_LMNA	11	18
AC092834.1	1.28	0.0108	0.0167	0.0517	2.52	11.7	0.00158	1.96	LV	CELLSTATES	vCM1.3	control_LMNA	11	18
ARFGEF3	1.28	5.64e-06	0.0667	0.203	4.29	47.8	4.7e-08	5.25	LV	CELLSTATES	vCM1.3	control_LMNA	11	18
CAPN12	1.28	0.00985	0.048	0.126	3.63	12.1	0.00138	2.01	LV	CELLSTATES	vCM1.3	control_LMNA	11	18
LINC00866	1.28	0.0136	0.0486	0.137	3.84	10.9	0.00218	1.87	LV	CELLSTATES	vCM1.3	control_LMNA	11	18
PHYHIPL	1.28	0.00479	0.0246	0.0772	2.97	14.7	0.000508	2.32	LV	CELLSTATES	vCM1.3	control_LMNA	11	18
SHC4	1.28	0.000866	0.0665	0.208	4.32	21.2	5.25e-05	3.06	LV	CELLSTATES	vCM1.3	control_LMNA	11	18
SLC39A12	1.28	0.0086	0.00853	0.0273	1.71	12.5	0.00114	2.07	LV	CELLSTATES	vCM1.3	control_LMNA	11	18
SLCO1A2	1.28	0.028	0.01	0.0325	1.91	8.62	0.00581	1.55	LV	CELLSTATES	vCM1.3	control_LMNA	11	18
SPAAR	1.28	0.0251	0.00511	0.0153	1.18	8.96	0.00501	1.6	LV	CELLSTATES	vCM1.3	control_LMNA	11	18
TULP2	1.28	0.00766	0.00904	0.029	1.84	13	0.00097	2.12	LV	CELLSTATES	vCM1.3	control_LMNA	11	18
AC074351.1	1.27	0.00479	0.00695	0.0237	1.5	14.7	0.000507	2.32	LV	CELLSTATES	vCM1.3	control_LMNA	11	18
FRMD4B	1.27	0.000941	0.325	1.01	6.65	20.8	5.88e-05	3.03	LV	CELLSTATES	vCM1.3	control_LMNA	11	18
GLRB	1.27	1.04e-07	0.14	0.409	5.27	79.1	1.55e-10	6.98	LV	CELLSTATES	vCM1.3	control_LMNA	11	18
GSDME	1.27	0.00671	0.0167	0.0429	2.3	13.4	0.000817	2.17	LV	CELLSTATES	vCM1.3	control_LMNA	11	18
LIFR-AS1	1.27	6.17e-05	0.0325	0.0996	3.28	33.8	1.33e-06	4.21	LV	CELLSTATES	vCM1.3	control_LMNA	11	18
LINC01788	1.27	0.028	0.00672	0.0216	1.42	8.63	0.0058	1.55	LV	CELLSTATES	vCM1.3	control_LMNA	11	18
MOXD1	1.27	0.0113	0.0117	0.0369	2.12	11.6	0.00169	1.95	LV	CELLSTATES	vCM1.3	control_LMNA	11	18
MTMR7	1.27	0.000601	0.0341	0.0995	3.32	22.7	3.24e-05	3.22	LV	CELLSTATES	vCM1.3	control_LMNA	11	18
RAP2B	1.27	0.0231	0.00608	0.0197	1.36	9.23	0.00446	1.64	LV	CELLSTATES	vCM1.3	control_LMNA	11	18
AC068051.1	1.26	0.000236	0.0536	0.16	3.96	27	8.68e-06	3.63	LV	CELLSTATES	vCM1.3	control_LMNA	11	18
AC093772.1	1.26	0.0137	0.0111	0.0395	2.12	10.9	0.00221	1.86	LV	CELLSTATES	vCM1.3	control_LMNA	11	18
AC104035.1	1.26	8.09e-05	0.0601	0.183	4.17	32.4	1.93e-06	4.09	LV	CELLSTATES	vCM1.3	control_LMNA	11	18
AC109492.1	1.26	0.00939	0.0242	0.0879	3.06	12.2	0.00129	2.03	LV	CELLSTATES	vCM1.3	control_LMNA	11	18
AEN	1.26	0.00366	0.0115	0.0304	1.88	15.6	0.000353	2.44	LV	CELLSTATES	vCM1.3	control_LMNA	11	18
ATCAY	1.26	0.00274	0.0924	0.257	4.64	16.7	0.000241	2.56	LV	CELLSTATES	vCM1.3	control_LMNA	11	18
NXF5	1.26	0.000192	0.0106	0.0344	1.93	28.1	6.37e-06	3.72	LV	CELLSTATES	vCM1.3	control_LMNA	11	18
SPATA4	1.26	0.0341	0.00529	0.0149	1.08	8.05	0.0075	1.47	LV	CELLSTATES	vCM1.3	control_LMNA	11	18
VWDE	1.26	0.047	0.0111	0.0323	1.92	7.06	0.0118	1.33	LV	CELLSTATES	vCM1.3	control_LMNA	11	18
AC064807.2	1.25	0.00234	0.0117	0.0364	2.03	17.3	0.000195	2.63	LV	CELLSTATES	vCM1.3	control_LMNA	11	18
AL109761.1	1.25	0.00617	0.0198	0.0549	2.52	13.7	0.000724	2.21	LV	CELLSTATES	vCM1.3	control_LMNA	11	18
AL356272.1	1.25	0.0244	0.011	0.0354	2	9.05	0.00482	1.61	LV	CELLSTATES	vCM1.3	control_LMNA	11	18
CDKN2B	1.25	0.0399	0.0052	0.0137	1.06	7.54	0.00943	1.4	LV	CELLSTATES	vCM1.3	control_LMNA	11	18
DDB2	1.25	6.3e-05	0.149	0.435	5.41	33.7	1.36e-06	4.2	LV	CELLSTATES	vCM1.3	control_LMNA	11	18
KIAA1614	1.25	0.000208	0.111	0.326	4.89	27.6	7.22e-06	3.68	LV	CELLSTATES	vCM1.3	control_LMNA	11	18
LINC00582	1.25	0.0144	0.0123	0.0329	1.92	10.7	0.00237	1.84	LV	CELLSTATES	vCM1.3	control_LMNA	11	18
MAMDC2-AS1	1.25	0.000379	0.0353	0.103	3.41	24.8	1.7e-05	3.42	LV	CELLSTATES	vCM1.3	control_LMNA	11	18
RFTN2	1.25	0.000681	0.0208	0.0629	2.75	22.2	3.8e-05	3.17	LV	CELLSTATES	vCM1.3	control_LMNA	11	18
SDSL	1.25	0.00327	0.01	0.0274	1.69	16	0.000306	2.49	LV	CELLSTATES	vCM1.3	control_LMNA	11	18
SNCA	1.25	0.000323	0.0965	0.285	4.81	25.5	1.34e-05	3.49	LV	CELLSTATES	vCM1.3	control_LMNA	11	18
WFS1	1.25	0.000787	0.0617	0.199	4.24	21.6	4.61e-05	3.1	LV	CELLSTATES	vCM1.3	control_LMNA	11	18
AC004870.4	1.24	0.0048	0.034	0.102	3.38	14.6	0.00051	2.32	LV	CELLSTATES	vCM1.3	control_LMNA	11	18
AC027117.2	1.24	6.13e-07	0.398	1.16	6.74	63.8	2e-09	6.21	LV	CELLSTATES	vCM1.3	control_LMNA	11	18
AL358332.1	1.24	0.0136	0.00598	0.017	1.26	11	0.00215	1.87	LV	CELLSTATES	vCM1.3	control_LMNA	11	18
ASB3	1.24	4.89e-05	0.0344	0.102	3.34	35	9.61e-07	4.31	LV	CELLSTATES	vCM1.3	control_LMNA	11	18
C11orf44	1.24	0.00299	0.0161	0.0451	2.32	16.4	0.000272	2.52	LV	CELLSTATES	vCM1.3	control_LMNA	11	18
LINC01088	1.24	0.00242	0.266	0.811	6.3	17.2	0.000204	2.62	LV	CELLSTATES	vCM1.3	control_LMNA	11	18
MYLK-AS1	1.24	8.02e-07	0.0752	0.225	4.42	61.9	2.82e-09	6.1	LV	CELLSTATES	vCM1.3	control_LMNA	11	18
PHEX	1.24	0.0022	0.0264	0.0856	3.09	17.5	0.00018	2.66	LV	CELLSTATES	vCM1.3	control_LMNA	11	18
SH3BGR	1.24	0.000112	0.145	0.408	5.29	30.6	3.11e-06	3.95	LV	CELLSTATES	vCM1.3	control_LMNA	11	18
C9orf43	1.23	0.0298	0.0073	0.0188	1.38	8.44	0.00629	1.53	LV	CELLSTATES	vCM1.3	control_LMNA	11	18
CDC37L1-DT	1.23	0.0013	0.0135	0.039	2.13	19.5	8.99e-05	2.88	LV	CELLSTATES	vCM1.3	control_LMNA	11	18
EDNRA	1.23	0.000399	0.467	1.24	6.91	24.5	1.84e-05	3.4	LV	CELLSTATES	vCM1.3	control_LMNA	11	18
EGFR	1.23	0.00843	0.0165	0.0541	2.51	12.6	0.00111	2.07	LV	CELLSTATES	vCM1.3	control_LMNA	11	18
FAM47E-STBD1	1.23	7.38e-05	0.0203	0.0606	2.68	32.9	1.66e-06	4.13	LV	CELLSTATES	vCM1.3	control_LMNA	11	18
HMCN1	1.23	0.00368	0.0245	0.0758	2.94	15.6	0.000357	2.43	LV	CELLSTATES	vCM1.3	control_LMNA	11	18
LINC00211	1.23	0.00754	0.0348	0.103	3.38	13	0.000951	2.12	LV	CELLSTATES	vCM1.3	control_LMNA	11	18
RAPGEF6	1.23	0.0283	0.00654	0.0214	1.39	8.59	0.00589	1.55	LV	CELLSTATES	vCM1.3	control_LMNA	11	18
SLC45A2	1.23	0.00327	0.014	0.0409	2.15	16	0.000306	2.49	LV	CELLSTATES	vCM1.3	control_LMNA	11	18
STK31	1.23	0.00285	0.0105	0.0329	1.92	16.5	0.000254	2.55	LV	CELLSTATES	vCM1.3	control_LMNA	11	18
AC137834.1	1.22	0.0377	0.00454	0.0141	1.05	7.72	0.0087	1.42	LV	CELLSTATES	vCM1.3	control_LMNA	11	18
ACKR2	1.22	0.0191	0.00481	0.0139	1.07	9.82	0.00347	1.72	LV	CELLSTATES	vCM1.3	control_LMNA	11	18
AL139807.1	1.22	0.00258	0.0374	0.11	3.48	16.9	0.00022	2.59	LV	CELLSTATES	vCM1.3	control_LMNA	11	18
BEX2	1.22	0.0275	0.0159	0.0398	2.16	8.68	0.00567	1.56	LV	CELLSTATES	vCM1.3	control_LMNA	11	18
CDK5R1	1.22	0.011	0.00499	0.0142	1.09	11.7	0.00162	1.96	LV	CELLSTATES	vCM1.3	control_LMNA	11	18
CENPU	1.22	0.00331	0.00729	0.0231	1.49	16	0.000312	2.48	LV	CELLSTATES	vCM1.3	control_LMNA	11	18
HEG1	1.22	1.02e-06	0.39	1.14	6.77	59.6	4.39e-09	5.99	LV	CELLSTATES	vCM1.3	control_LMNA	11	18
LINC02145	1.22	0.00417	0.00981	0.0289	1.8	15.2	0.00042	2.38	LV	CELLSTATES	vCM1.3	control_LMNA	11	18
P3H2	1.22	0.0079	0.0554	0.15	3.98	12.8	0.00101	2.1	LV	CELLSTATES	vCM1.3	control_LMNA	11	18
PI4K2A	1.22	0.00589	0.0053	0.0165	1.2	13.9	0.000678	2.23	LV	CELLSTATES	vCM1.3	control_LMNA	11	18
TLR3	1.22	0.033	0.00393	0.0134	0.962	8.14	0.0072	1.48	LV	CELLSTATES	vCM1.3	control_LMNA	11	18
WDR49	1.22	0.00742	0.092	0.276	4.74	13.1	0.000932	2.13	LV	CELLSTATES	vCM1.3	control_LMNA	11	18
WDR63	1.22	0.000555	0.0878	0.283	4.73	23	2.91e-05	3.26	LV	CELLSTATES	vCM1.3	control_LMNA	11	18
C3orf58	1.21	3.07e-06	0.0733	0.211	4.34	51.9	2.01e-08	5.51	LV	CELLSTATES	vCM1.3	control_LMNA	11	18
CDH19	1.21	0.0174	0.0452	0.132	3.73	10.1	0.00306	1.76	LV	CELLSTATES	vCM1.3	control_LMNA	11	18
CTGF	1.21	0.019	0.0169	0.0502	2.44	9.83	0.00344	1.72	LV	CELLSTATES	vCM1.3	control_LMNA	11	18
DGKI	1.21	0.000324	0.0973	0.289	4.82	25.5	1.35e-05	3.49	LV	CELLSTATES	vCM1.3	control_LMNA	11	18
EMC10	1.21	0.00147	0.552	1.62	7.23	19.1	0.000106	2.83	LV	CELLSTATES	vCM1.3	control_LMNA	11	18
IL17B	1.21	0.0177	0.00935	0.0221	1.56	10.1	0.00314	1.75	LV	CELLSTATES	vCM1.3	control_LMNA	11	18
JAK2	1.21	3.16e-07	0.684	1.98	7.54	69	8e-10	6.5	LV	CELLSTATES	vCM1.3	control_LMNA	11	18
LGALS4	1.21	0.00119	0.0139	0.0438	2.24	19.9	8.07e-05	2.92	LV	CELLSTATES	vCM1.3	control_LMNA	11	18
MCF2	1.21	0.00588	0.0516	0.159	3.91	13.9	0.000676	2.23	LV	CELLSTATES	vCM1.3	control_LMNA	11	18
NOXRED1	1.21	0.00025	0.0178	0.0533	2.52	26.7	9.36e-06	3.6	LV	CELLSTATES	vCM1.3	control_LMNA	11	18
PTK2B	1.21	8.37e-05	0.0596	0.165	4.05	32.1	2.05e-06	4.08	LV	CELLSTATES	vCM1.3	control_LMNA	11	18
TAB3	1.21	1.55e-06	0.0969	0.282	4.77	56.8	7.47e-09	5.81	LV	CELLSTATES	vCM1.3	control_LMNA	11	18
AC022126.1	1.2	0.00215	0.0102	0.0313	1.87	17.6	0.000174	2.67	LV	CELLSTATES	vCM1.3	control_LMNA	11	18
AC026347.1	1.2	0.000875	0.236	0.673	5.94	21.1	5.33e-05	3.06	LV	CELLSTATES	vCM1.3	control_LMNA	11	18
ARHGEF28	1.2	0.00508	0.0375	0.12	3.54	14.4	0.000553	2.29	LV	CELLSTATES	vCM1.3	control_LMNA	11	18
CEP126	1.2	5.19e-05	0.0473	0.142	3.81	34.7	1.04e-06	4.28	LV	CELLSTATES	vCM1.3	control_LMNA	11	18
CFAP58	1.2	9.27e-06	0.0708	0.219	4.38	44.7	9.43e-08	5.03	LV	CELLSTATES	vCM1.3	control_LMNA	11	18
FARP1	1.2	0.0003	0.147	0.41	5.31	25.9	1.2e-05	3.52	LV	CELLSTATES	vCM1.3	control_LMNA	11	18
FBXO15	1.2	0.0347	0.00433	0.0134	0.979	7.98	0.00773	1.46	LV	CELLSTATES	vCM1.3	control_LMNA	11	18
FBXW12	1.2	0.0484	0.0038	0.0127	0.972	6.97	0.0123	1.32	LV	CELLSTATES	vCM1.3	control_LMNA	11	18
MTURN	1.2	0.000148	0.031	0.0847	3.08	29.3	4.52e-06	3.83	LV	CELLSTATES	vCM1.3	control_LMNA	11	18
MYH11	1.2	6.57e-06	0.0589	0.176	4.1	46.9	5.8e-08	5.18	LV	CELLSTATES	vCM1.3	control_LMNA	11	18
NCR3LG1	1.2	0.00315	0.0214	0.0579	2.6	16.2	0.000291	2.5	LV	CELLSTATES	vCM1.3	control_LMNA	11	18
RAD51AP2	1.2	0.0142	0.0117	0.0328	1.9	10.8	0.00233	1.85	LV	CELLSTATES	vCM1.3	control_LMNA	11	18
SLC52A1	1.2	0.016	0.0279	0.0839	3.1	10.4	0.00271	1.8	LV	CELLSTATES	vCM1.3	control_LMNA	11	18
SPINK13	1.2	0.011	0.0181	0.0516	2.49	11.7	0.00161	1.96	LV	CELLSTATES	vCM1.3	control_LMNA	11	18
STAMBPL1	1.2	0.00091	0.0229	0.0637	2.73	20.9	5.63e-05	3.04	LV	CELLSTATES	vCM1.3	control_LMNA	11	18
TRABD2A	1.2	0.0197	0.00517	0.0154	1.18	9.73	0.0036	1.71	LV	CELLSTATES	vCM1.3	control_LMNA	11	18
AC019131.1	1.19	0.000416	0.0434	0.133	3.74	24.3	1.95e-05	3.38	LV	CELLSTATES	vCM1.3	control_LMNA	11	18
AC090589.2	1.19	0.00428	0.0105	0.0284	1.81	15.1	0.000435	2.37	LV	CELLSTATES	vCM1.3	control_LMNA	11	18
DRAIC	1.19	0.000304	0.0204	0.0623	2.74	25.8	1.22e-05	3.52	LV	CELLSTATES	vCM1.3	control_LMNA	11	18
LDLRAD4-AS1	1.19	0.0238	0.00559	0.0162	1.24	9.13	0.00465	1.62	LV	CELLSTATES	vCM1.3	control_LMNA	11	18
LIX1-AS1	1.19	2.51e-05	0.145	0.4	5.29	38.7	3.84e-07	4.6	LV	CELLSTATES	vCM1.3	control_LMNA	11	18
MAN2A1	1.19	3.41e-05	0.0805	0.218	4.41	36.9	5.93e-07	4.47	LV	CELLSTATES	vCM1.3	control_LMNA	11	18
MRAP	1.19	0.00943	0.0169	0.047	2.4	12.2	0.0013	2.03	LV	CELLSTATES	vCM1.3	control_LMNA	11	18
PHF19	1.19	0.0175	0.0069	0.0187	1.33	10.1	0.00308	1.76	LV	CELLSTATES	vCM1.3	control_LMNA	11	18
RBM44	1.19	0.0437	0.00809	0.0193	1.38	7.27	0.0107	1.36	LV	CELLSTATES	vCM1.3	control_LMNA	11	18
SYNPR	1.19	0.0018	0.102	0.319	5.01	18.3	0.000138	2.74	LV	CELLSTATES	vCM1.3	control_LMNA	11	18
TRAF1	1.19	0.000286	0.0221	0.0603	2.72	26.1	1.12e-05	3.54	LV	CELLSTATES	vCM1.3	control_LMNA	11	18
AC105094.2	1.18	0.000327	0.0221	0.0643	2.76	25.5	1.37e-05	3.49	LV	CELLSTATES	vCM1.3	control_LMNA	11	18
AL162414.1	1.18	0.0348	0.0231	0.0692	2.88	7.97	0.00775	1.46	LV	CELLSTATES	vCM1.3	control_LMNA	11	18
AL359915.1	1.18	0.0194	0.00627	0.0192	1.38	9.77	0.00354	1.71	LV	CELLSTATES	vCM1.3	control_LMNA	11	18
ATAD2	1.18	2.17e-05	0.519	1.5	7.11	39.6	3.05e-07	4.66	LV	CELLSTATES	vCM1.3	control_LMNA	11	18
CREB5	1.18	0.0016	0.725	1.99	7.55	18.7	0.000118	2.8	LV	CELLSTATES	vCM1.3	control_LMNA	11	18
HRNR	1.18	0.0248	0.00536	0.0131	1.08	9.01	0.00492	1.61	LV	CELLSTATES	vCM1.3	control_LMNA	11	18
LHFPL3	1.18	0.00135	0.074	0.236	4.51	19.4	9.38e-05	2.87	LV	CELLSTATES	vCM1.3	control_LMNA	11	18
PALM2	1.18	0.000898	0.0563	0.154	3.99	21	5.54e-05	3.05	LV	CELLSTATES	vCM1.3	control_LMNA	11	18
RAI2	1.18	0.000159	0.035	0.102	3.33	28.9	5.01e-06	3.8	LV	CELLSTATES	vCM1.3	control_LMNA	11	18
SMIM2-AS1	1.18	0.0011	0.0542	0.158	4.01	20.2	7.21e-05	2.96	LV	CELLSTATES	vCM1.3	control_LMNA	11	18
SPON1-AS1	1.18	0.00227	0.0354	0.0962	3.29	17.4	0.000187	2.64	LV	CELLSTATES	vCM1.3	control_LMNA	11	18
URB1	1.18	7.86e-06	0.163	0.448	5.43	45.6	7.64e-08	5.1	LV	CELLSTATES	vCM1.3	control_LMNA	11	18
AC023983.1	1.17	0.00318	0.011	0.0335	1.99	16.1	0.000295	2.5	LV	CELLSTATES	vCM1.3	control_LMNA	11	18
AC074011.1	1.17	0.0211	0.00728	0.0217	1.44	9.52	0.00394	1.68	LV	CELLSTATES	vCM1.3	control_LMNA	11	18
AC107204.1	1.17	0.00561	0.0129	0.034	1.96	14.1	0.000634	2.25	LV	CELLSTATES	vCM1.3	control_LMNA	11	18
FER1L6-AS1	1.17	0.00739	0.0118	0.0363	2.02	13.1	0.000925	2.13	LV	CELLSTATES	vCM1.3	control_LMNA	11	18
FRZB	1.17	0.00842	0.011	0.0294	1.84	12.6	0.00111	2.07	LV	CELLSTATES	vCM1.3	control_LMNA	11	18
GPR173	1.17	7.61e-05	0.0524	0.149	3.88	32.7	1.77e-06	4.12	LV	CELLSTATES	vCM1.3	control_LMNA	11	18
GRIA3	1.17	0.00158	0.15	0.415	5.3	18.8	0.000115	2.8	LV	CELLSTATES	vCM1.3	control_LMNA	11	18
MID1	1.17	0.00602	0.379	1.21	6.89	13.8	0.000699	2.22	LV	CELLSTATES	vCM1.3	control_LMNA	11	18
NAAA	1.17	1.98e-05	0.0745	0.216	4.38	40.2	2.64e-07	4.7	LV	CELLSTATES	vCM1.3	control_LMNA	11	18
PRUNE2	1.17	4.21e-06	0.0889	0.265	4.69	49.5	3.27e-08	5.38	LV	CELLSTATES	vCM1.3	control_LMNA	11	18
RASL10A	1.17	0.0404	0.00557	0.0157	1.15	7.5	0.0096	1.39	LV	CELLSTATES	vCM1.3	control_LMNA	11	18
SESN3	1.17	0.00143	0.0233	0.0602	2.71	19.2	0.000101	2.84	LV	CELLSTATES	vCM1.3	control_LMNA	11	18
SLC25A29	1.17	0.000117	0.0716	0.2	4.32	30.4	3.34e-06	3.93	LV	CELLSTATES	vCM1.3	control_LMNA	11	18
SLC26A4	1.17	0.00406	0.0159	0.0414	2.25	15.3	0.000406	2.39	LV	CELLSTATES	vCM1.3	control_LMNA	11	18
STXBP5L	1.17	0.0028	0.0675	0.197	4.31	16.6	0.000248	2.55	LV	CELLSTATES	vCM1.3	control_LMNA	11	18
TINAG	1.17	8.09e-05	0.0403	0.122	3.57	32.4	1.94e-06	4.09	LV	CELLSTATES	vCM1.3	control_LMNA	11	18
AC138356.3	1.16	0.0321	0.00771	0.0232	1.57	8.22	0.00693	1.49	LV	CELLSTATES	vCM1.3	control_LMNA	11	18
IL34	1.16	0.00842	0.0165	0.0465	2.31	12.6	0.00111	2.07	LV	CELLSTATES	vCM1.3	control_LMNA	11	18
IQCM	1.16	0.000703	0.0231	0.0714	2.88	22	3.99e-05	3.15	LV	CELLSTATES	vCM1.3	control_LMNA	11	18
MYO15A	1.16	0.0429	0.0084	0.024	1.65	7.32	0.0104	1.37	LV	CELLSTATES	vCM1.3	control_LMNA	11	18
OR2T12	1.16	0.00937	0.0106	0.0287	1.83	12.2	0.00129	2.03	LV	CELLSTATES	vCM1.3	control_LMNA	11	18
RPGR	1.16	0.000212	0.0977	0.262	4.65	27.5	7.49e-06	3.67	LV	CELLSTATES	vCM1.3	control_LMNA	11	18
RUNDC3B	1.16	0.000143	0.0595	0.17	4.1	29.4	4.31e-06	3.85	LV	CELLSTATES	vCM1.3	control_LMNA	11	18
AC019117.3	1.15	0.025	0.0104	0.0253	1.68	8.98	0.00496	1.6	LV	CELLSTATES	vCM1.3	control_LMNA	11	18
AC026316.5	1.15	0.00657	0.0338	0.104	3.42	13.5	0.000786	2.18	LV	CELLSTATES	vCM1.3	control_LMNA	11	18
AL356234.2	1.15	0.0318	0.0199	0.0406	2.26	8.24	0.00687	1.5	LV	CELLSTATES	vCM1.3	control_LMNA	11	18
ARHGAP24	1.15	0.000208	1.81	5.28	9.01	27.6	7.29e-06	3.68	LV	CELLSTATES	vCM1.3	control_LMNA	11	18
BTBD11	1.15	0.000271	0.0443	0.127	3.68	26.4	1.04e-05	3.57	LV	CELLSTATES	vCM1.3	control_LMNA	11	18
ETNK2	1.15	0.0416	0.00606	0.0175	1.27	7.41	0.00999	1.38	LV	CELLSTATES	vCM1.3	control_LMNA	11	18
LINC02551	1.15	0.0157	0.00676	0.0171	1.3	10.5	0.00264	1.81	LV	CELLSTATES	vCM1.3	control_LMNA	11	18
MYL4	1.15	0.00157	0.516	1.4	7.08	18.8	0.000115	2.8	LV	CELLSTATES	vCM1.3	control_LMNA	11	18
PTPN13	1.15	0.000982	0.0441	0.127	3.66	20.6	6.22e-05	3.01	LV	CELLSTATES	vCM1.3	control_LMNA	11	18
AC010735.2	1.14	0.00372	0.0123	0.034	2.01	15.6	0.000362	2.43	LV	CELLSTATES	vCM1.3	control_LMNA	11	18
AC079760.2	1.14	2.81e-05	0.0374	0.106	3.45	38.1	4.42e-07	4.55	LV	CELLSTATES	vCM1.3	control_LMNA	11	18
AL356277.3	1.14	0.0176	0.0162	0.053	2.54	10.1	0.00311	1.75	LV	CELLSTATES	vCM1.3	control_LMNA	11	18
C3orf84	1.14	0.0345	0.00512	0.0141	1.16	8.01	0.00763	1.46	LV	CELLSTATES	vCM1.3	control_LMNA	11	18
CDO1	1.14	0.0442	0.00579	0.014	1.09	7.23	0.0109	1.35	LV	CELLSTATES	vCM1.3	control_LMNA	11	18
GRIA2	1.14	0.0338	0.00831	0.0244	1.66	8.07	0.00742	1.47	LV	CELLSTATES	vCM1.3	control_LMNA	11	18
SERPINE3	1.14	0.0318	0.033	0.0882	3.22	8.25	0.00685	1.5	LV	CELLSTATES	vCM1.3	control_LMNA	11	18
SLC6A4	1.14	0.0174	0.0129	0.0332	2	10.1	0.00306	1.76	LV	CELLSTATES	vCM1.3	control_LMNA	11	18
AC093495.1	1.13	0.00764	0.0198	0.0516	2.51	13	0.000968	2.12	LV	CELLSTATES	vCM1.3	control_LMNA	11	18
AL355512.1	1.13	0.0113	0.0169	0.0464	2.36	11.6	0.00168	1.95	LV	CELLSTATES	vCM1.3	control_LMNA	11	18
DHCR24	1.13	0.031	0.00876	0.0229	1.6	8.32	0.00664	1.51	LV	CELLSTATES	vCM1.3	control_LMNA	11	18
DOK3	1.13	0.0284	0.00558	0.0156	1.2	8.57	0.00594	1.55	LV	CELLSTATES	vCM1.3	control_LMNA	11	18
DZIP1	1.13	5.66e-05	0.0364	0.103	3.38	34.2	1.18e-06	4.25	LV	CELLSTATES	vCM1.3	control_LMNA	11	18
EGLN3	1.13	1.94e-05	0.387	1.06	6.69	40.4	2.54e-07	4.71	LV	CELLSTATES	vCM1.3	control_LMNA	11	18
FAM95B1	1.13	0.00479	0.0165	0.0443	2.31	14.7	0.000508	2.32	LV	CELLSTATES	vCM1.3	control_LMNA	11	18
HMGN5	1.13	0.0116	0.0133	0.0385	2.13	11.5	0.00176	1.94	LV	CELLSTATES	vCM1.3	control_LMNA	11	18
RGS20	1.13	0.000991	0.026	0.069	2.91	20.6	6.31e-05	3	LV	CELLSTATES	vCM1.3	control_LMNA	11	18
ASNS	1.12	0.00115	0.0203	0.054	2.57	20	7.68e-05	2.94	LV	CELLSTATES	vCM1.3	control_LMNA	11	18
GNAT3	1.12	0.0421	0.00483	0.015	1.15	7.38	0.0101	1.38	LV	CELLSTATES	vCM1.3	control_LMNA	11	18
GRIK4	1.12	0.0013	0.0364	0.112	3.47	19.5	8.96e-05	2.89	LV	CELLSTATES	vCM1.3	control_LMNA	11	18
OGFRL1	1.12	0.00261	0.0503	0.126	3.67	16.9	0.000223	2.58	LV	CELLSTATES	vCM1.3	control_LMNA	11	18
PARVG	1.12	0.0053	0.0174	0.047	2.4	14.3	0.000588	2.28	LV	CELLSTATES	vCM1.3	control_LMNA	11	18
PLPPR1	1.12	0.00169	0.0159	0.0457	2.37	18.5	0.000127	2.77	LV	CELLSTATES	vCM1.3	control_LMNA	11	18
POLR2M	1.12	4.79e-05	0.139	0.374	5.22	35.2	9.25e-07	4.32	LV	CELLSTATES	vCM1.3	control_LMNA	11	18
SRSF12	1.12	0.00341	0.0342	0.0896	3.2	15.9	0.000324	2.47	LV	CELLSTATES	vCM1.3	control_LMNA	11	18
ZNF189	1.12	0.000321	0.236	0.662	5.97	25.6	1.32e-05	3.49	LV	CELLSTATES	vCM1.3	control_LMNA	11	18
AC092040.1	1.11	0.00842	0.00705	0.021	1.48	12.6	0.00111	2.07	LV	CELLSTATES	vCM1.3	control_LMNA	11	18
AC106895.2	1.11	0.00681	0.0841	0.222	4.49	13.4	0.000832	2.17	LV	CELLSTATES	vCM1.3	control_LMNA	11	18
AD000671.3	1.11	0.0223	0.00649	0.0159	1.27	9.34	0.00425	1.65	LV	CELLSTATES	vCM1.3	control_LMNA	11	18
ALG9	1.11	0.0228	0.00851	0.0242	1.65	9.27	0.00439	1.64	LV	CELLSTATES	vCM1.3	control_LMNA	11	18
AP000755.2	1.11	0.0253	0.0139	0.0375	2.2	8.93	0.00508	1.6	LV	CELLSTATES	vCM1.3	control_LMNA	11	18
BMP5	1.11	0.00372	0.0119	0.0371	2.08	15.6	0.000362	2.43	LV	CELLSTATES	vCM1.3	control_LMNA	11	18
COX7B2	1.11	0.0169	0.0301	0.0844	3.15	10.2	0.00293	1.77	LV	CELLSTATES	vCM1.3	control_LMNA	11	18
FGF13	1.11	0.00502	0.119	0.33	5.04	14.5	0.000545	2.3	LV	CELLSTATES	vCM1.3	control_LMNA	11	18
GALNTL5	1.11	0.0225	0.00447	0.0135	1.08	9.31	0.00431	1.65	LV	CELLSTATES	vCM1.3	control_LMNA	11	18
GRK7	1.11	0.016	0.0201	0.0536	2.6	10.4	0.00271	1.8	LV	CELLSTATES	vCM1.3	control_LMNA	11	18
KLHL36	1.11	5.88e-05	0.172	0.464	5.49	34	1.25e-06	4.23	LV	CELLSTATES	vCM1.3	control_LMNA	11	18
PCSK5	1.11	4.84e-05	0.137	0.386	5.28	35.1	9.4e-07	4.32	LV	CELLSTATES	vCM1.3	control_LMNA	11	18
PCYOX1L	1.11	0.0282	0.00549	0.0138	1.09	8.6	0.00586	1.55	LV	CELLSTATES	vCM1.3	control_LMNA	11	18
PRPH2	1.11	0.00985	0.0122	0.0319	1.93	12.1	0.00139	2.01	LV	CELLSTATES	vCM1.3	control_LMNA	11	18
PTPRR	1.11	0.041	0.019	0.0523	2.61	7.46	0.0098	1.39	LV	CELLSTATES	vCM1.3	control_LMNA	11	18
RTN1	1.11	0.000342	0.0159	0.0439	2.32	25.3	1.46e-05	3.47	LV	CELLSTATES	vCM1.3	control_LMNA	11	18
SLC25A21	1.11	0.000227	0.203	0.554	5.75	27.2	8.27e-06	3.64	LV	CELLSTATES	vCM1.3	control_LMNA	11	18
ZNF117	1.11	4.67e-05	0.0402	0.108	3.47	35.3	8.98e-07	4.33	LV	CELLSTATES	vCM1.3	control_LMNA	11	18
AC106895.1	1.1	0.0363	0.159	0.382	5.32	7.85	0.00821	1.44	LV	CELLSTATES	vCM1.3	control_LMNA	11	18
AC113378.1	1.1	0.0222	0.0194	0.0529	2.55	9.36	0.00422	1.65	LV	CELLSTATES	vCM1.3	control_LMNA	11	18
AL110292.1	1.1	0.00498	0.0316	0.0956	3.28	14.5	0.000538	2.3	LV	CELLSTATES	vCM1.3	control_LMNA	11	18
ATRNL1	1.1	0.00129	0.274	0.72	6.16	19.6	8.83e-05	2.89	LV	CELLSTATES	vCM1.3	control_LMNA	11	18
BMP8A	1.1	0.0267	0.0107	0.0262	1.68	8.77	0.00544	1.57	LV	CELLSTATES	vCM1.3	control_LMNA	11	18
C7orf69	1.1	0.0225	0.00918	0.023	1.55	9.31	0.0043	1.65	LV	CELLSTATES	vCM1.3	control_LMNA	11	18
COL23A1	1.1	0.000158	0.587	1.61	7.28	28.9	4.95e-06	3.8	LV	CELLSTATES	vCM1.3	control_LMNA	11	18
CPM	1.1	0.00671	0.0542	0.154	3.99	13.4	0.000816	2.17	LV	CELLSTATES	vCM1.3	control_LMNA	11	18
CPNE8	1.1	0.00267	0.251	0.741	6.12	16.8	0.000232	2.57	LV	CELLSTATES	vCM1.3	control_LMNA	11	18
EPHA1-AS1	1.1	0.0308	0.0116	0.0292	1.86	8.34	0.00657	1.51	LV	CELLSTATES	vCM1.3	control_LMNA	11	18
LINC02099	1.1	0.0324	0.00864	0.0228	1.59	8.19	0.00704	1.49	LV	CELLSTATES	vCM1.3	control_LMNA	11	18
MPP4	1.1	0.00289	0.0274	0.0731	2.99	16.5	0.000259	2.54	LV	CELLSTATES	vCM1.3	control_LMNA	11	18
PARP8	1.1	0.000357	0.133	0.363	5.16	25	1.55e-05	3.45	LV	CELLSTATES	vCM1.3	control_LMNA	11	18
PDGFRL	1.1	0.00109	0.0478	0.123	3.65	20.2	7.18e-05	2.96	LV	CELLSTATES	vCM1.3	control_LMNA	11	18
PIF1	1.1	0.03	0.00648	0.0158	1.23	8.42	0.00635	1.52	LV	CELLSTATES	vCM1.3	control_LMNA	11	18
AC025180.1	1.09	0.0113	0.0109	0.0307	1.9	11.5	0.00169	1.95	LV	CELLSTATES	vCM1.3	control_LMNA	11	18
AC076966.1	1.09	0.000803	0.0279	0.0747	2.99	21.5	4.75e-05	3.1	LV	CELLSTATES	vCM1.3	control_LMNA	11	18
ADH4	1.09	0.0112	0.0175	0.0469	2.42	11.6	0.00167	1.95	LV	CELLSTATES	vCM1.3	control_LMNA	11	18
AP000787.1	1.09	0.00116	0.0354	0.0926	3.29	20	7.76e-05	2.94	LV	CELLSTATES	vCM1.3	control_LMNA	11	18
CFAP61	1.09	0.000253	0.811	2.37	7.79	26.7	9.53e-06	3.6	LV	CELLSTATES	vCM1.3	control_LMNA	11	18
CIP2A	1.09	0.00632	0.0403	0.111	3.47	13.6	0.000747	2.2	LV	CELLSTATES	vCM1.3	control_LMNA	11	18
CRIM1	1.09	0.000385	0.511	1.5	7.23	24.7	1.73e-05	3.41	LV	CELLSTATES	vCM1.3	control_LMNA	11	18
LINC01762	1.09	0.0306	0.0328	0.0854	3.19	8.36	0.00652	1.51	LV	CELLSTATES	vCM1.3	control_LMNA	11	18
LRAT	1.09	0.0206	0.0103	0.0316	1.91	9.59	0.00382	1.69	LV	CELLSTATES	vCM1.3	control_LMNA	11	18
MXD4	1.09	0.000327	0.0998	0.255	4.68	25.5	1.37e-05	3.49	LV	CELLSTATES	vCM1.3	control_LMNA	11	18
NUSAP1	1.09	0.00208	0.0223	0.0592	2.75	17.8	0.000165	2.68	LV	CELLSTATES	vCM1.3	control_LMNA	11	18
OLMALINC	1.09	0.000483	0.0601	0.16	4.04	23.7	2.37e-05	3.32	LV	CELLSTATES	vCM1.3	control_LMNA	11	18
AC107973.1	1.08	0.00515	0.087	0.222	4.45	14.4	0.000564	2.29	LV	CELLSTATES	vCM1.3	control_LMNA	11	18
ACE2	1.08	0.000641	0.0687	0.188	4.23	22.4	3.51e-05	3.19	LV	CELLSTATES	vCM1.3	control_LMNA	11	18
AL049830.3	1.08	0.0223	0.0127	0.0317	1.93	9.34	0.00425	1.65	LV	CELLSTATES	vCM1.3	control_LMNA	11	18
C3orf14	1.08	0.0343	0.00641	0.0173	1.28	8.02	0.00758	1.46	LV	CELLSTATES	vCM1.3	control_LMNA	11	18
CASS4	1.08	0.0102	0.0053	0.0152	1.14	11.9	0.00146	1.99	LV	CELLSTATES	vCM1.3	control_LMNA	11	18
CRTAC1	1.08	0.0017	0.0137	0.0381	2.16	18.5	0.000129	2.77	LV	CELLSTATES	vCM1.3	control_LMNA	11	18
DCBLD2	1.08	4.84e-05	0.63	1.66	7.32	35.1	9.47e-07	4.31	LV	CELLSTATES	vCM1.3	control_LMNA	11	18
GLIPR1L2	1.08	0.0194	0.0315	0.0891	3.25	9.78	0.00353	1.71	LV	CELLSTATES	vCM1.3	control_LMNA	11	18
ILDR2	1.08	0.000176	0.12	0.298	4.87	28.4	5.72e-06	3.75	LV	CELLSTATES	vCM1.3	control_LMNA	11	18
NOL4	1.08	0.0441	0.0106	0.0316	1.97	7.24	0.0108	1.36	LV	CELLSTATES	vCM1.3	control_LMNA	11	18
SLC39A10	1.08	0.000692	0.211	0.543	5.76	22.1	3.89e-05	3.16	LV	CELLSTATES	vCM1.3	control_LMNA	11	18
WIPF3	1.08	3.07e-05	0.112	0.295	4.9	37.6	5.06e-07	4.51	LV	CELLSTATES	vCM1.3	control_LMNA	11	18
ZDHHC14	1.08	2.95e-05	0.625	1.58	7.26	37.8	4.76e-07	4.53	LV	CELLSTATES	vCM1.3	control_LMNA	11	18
AC023421.2	1.07	0.01	0.0147	0.0405	2.23	12	0.00142	2	LV	CELLSTATES	vCM1.3	control_LMNA	11	18
AC083800.1	1.07	0.0273	0.0197	0.0493	2.45	8.71	0.0056	1.56	LV	CELLSTATES	vCM1.3	control_LMNA	11	18
AL121772.1	1.07	0.0308	0.00973	0.0253	1.69	8.34	0.00657	1.51	LV	CELLSTATES	vCM1.3	control_LMNA	11	18
FAM129C	1.07	0.0326	0.00765	0.0205	1.51	8.18	0.00708	1.49	LV	CELLSTATES	vCM1.3	control_LMNA	11	18
FLG	1.07	0.0404	0.0123	0.0304	1.91	7.5	0.00959	1.39	LV	CELLSTATES	vCM1.3	control_LMNA	11	18
HMGA2	1.07	0.0137	0.015	0.0393	2.21	10.9	0.0022	1.86	LV	CELLSTATES	vCM1.3	control_LMNA	11	18
IRAK3	1.07	0.00403	0.0134	0.0388	2.16	15.3	0.000402	2.39	LV	CELLSTATES	vCM1.3	control_LMNA	11	18
PATL2	1.07	0.0443	0.00791	0.0163	1.32	7.23	0.0109	1.35	LV	CELLSTATES	vCM1.3	control_LMNA	11	18
SLC25A22	1.07	0.0284	0.0068	0.018	1.35	8.58	0.00592	1.55	LV	CELLSTATES	vCM1.3	control_LMNA	11	18
SLIT2	1.07	0.00133	0.183	0.481	5.59	19.5	9.23e-05	2.88	LV	CELLSTATES	vCM1.3	control_LMNA	11	18
ZDHHC19	1.07	0.0207	0.00739	0.0196	1.42	9.57	0.00386	1.68	LV	CELLSTATES	vCM1.3	control_LMNA	11	18
AC116616.1	1.06	0.0224	0.0241	0.0615	2.75	9.33	0.00428	1.65	LV	CELLSTATES	vCM1.3	control_LMNA	11	18
AFF2	1.06	0.0104	0.0273	0.0773	3.08	11.9	0.00149	1.98	LV	CELLSTATES	vCM1.3	control_LMNA	11	18
ALS2CR12	1.06	2.63e-05	0.213	0.59	5.88	38.5	4.05e-07	4.58	LV	CELLSTATES	vCM1.3	control_LMNA	11	18
ANTXR1	1.06	0.000427	0.14	0.367	5.23	24.2	2.02e-05	3.37	LV	CELLSTATES	vCM1.3	control_LMNA	11	18
CEL	1.06	0.00842	0.0082	0.0213	1.55	12.6	0.00111	2.07	LV	CELLSTATES	vCM1.3	control_LMNA	11	18
DNAH10	1.06	0.0079	0.0165	0.0445	2.37	12.8	0.00101	2.1	LV	CELLSTATES	vCM1.3	control_LMNA	11	18
FSIP1	1.06	0.00313	0.0983	0.252	4.67	16.2	0.000288	2.51	LV	CELLSTATES	vCM1.3	control_LMNA	11	18
FXYD7	1.06	0.0341	0.00647	0.0169	1.31	8.05	0.00751	1.47	LV	CELLSTATES	vCM1.3	control_LMNA	11	18
IMPG2	1.06	0.00118	0.0317	0.0817	3.08	19.9	7.97e-05	2.93	LV	CELLSTATES	vCM1.3	control_LMNA	11	18
LINC02068	1.06	0.0261	0.00982	0.0259	1.75	8.83	0.00529	1.58	LV	CELLSTATES	vCM1.3	control_LMNA	11	18
LRGUK	1.06	0.00719	0.0254	0.0707	2.93	13.2	0.000889	2.14	LV	CELLSTATES	vCM1.3	control_LMNA	11	18
PIK3IP1	1.06	0.00411	0.0334	0.0929	3.21	15.2	0.000413	2.39	LV	CELLSTATES	vCM1.3	control_LMNA	11	18
RAP2A	1.06	0.00589	0.0592	0.148	3.94	13.9	0.00068	2.23	LV	CELLSTATES	vCM1.3	control_LMNA	11	18
RNF217-AS1	1.06	0.00407	0.0699	0.175	4.14	15.3	0.000406	2.39	LV	CELLSTATES	vCM1.3	control_LMNA	11	18
RPS6KA2	1.06	2.27e-05	0.411	1.08	6.7	39.3	3.27e-07	4.64	LV	CELLSTATES	vCM1.3	control_LMNA	11	18
SEMA3E	1.06	0.00988	0.0372	0.0984	3.41	12	0.00139	2.01	LV	CELLSTATES	vCM1.3	control_LMNA	11	18
SEMA4A	1.06	0.0134	0.0137	0.0331	2.03	11	0.00211	1.87	LV	CELLSTATES	vCM1.3	control_LMNA	11	18
SOCS1	1.06	0.0185	0.0175	0.0451	2.37	9.93	0.00331	1.73	LV	CELLSTATES	vCM1.3	control_LMNA	11	18
SULT1C4	1.06	0.0351	0.00672	0.0185	1.35	7.95	0.00784	1.45	LV	CELLSTATES	vCM1.3	control_LMNA	11	18
TADA2B	1.06	0.00471	0.0249	0.0647	2.78	14.7	0.000493	2.33	LV	CELLSTATES	vCM1.3	control_LMNA	11	18
UBE2R2-AS1	1.06	0.0119	0.0166	0.0407	2.27	11.4	0.00181	1.93	LV	CELLSTATES	vCM1.3	control_LMNA	11	18
AL591845.1	1.05	0.0165	0.0103	0.0298	1.83	10.3	0.00283	1.78	LV	CELLSTATES	vCM1.3	control_LMNA	11	18
ANXA3	1.05	0.0436	0.00907	0.0208	1.5	7.28	0.0106	1.36	LV	CELLSTATES	vCM1.3	control_LMNA	11	18
GLT8D2	1.05	0.000924	0.0373	0.0963	3.4	20.9	5.74e-05	3.03	LV	CELLSTATES	vCM1.3	control_LMNA	11	18
HEPH	1.05	0.000216	0.142	0.362	5.17	27.4	7.7e-06	3.67	LV	CELLSTATES	vCM1.3	control_LMNA	11	18
LDLRAD4	1.05	2.33e-05	1.48	3.86	8.55	39.1	3.43e-07	4.63	LV	CELLSTATES	vCM1.3	control_LMNA	11	18
LINC00534	1.05	0.00041	0.0711	0.188	4.3	24.4	1.91e-05	3.39	LV	CELLSTATES	vCM1.3	control_LMNA	11	18
MAP7D2	1.05	0.0077	0.0314	0.0748	3	12.9	0.000976	2.11	LV	CELLSTATES	vCM1.3	control_LMNA	11	18
PDZD2	1.05	0.000117	4.3	11	10.1	30.4	3.33e-06	3.93	LV	CELLSTATES	vCM1.3	control_LMNA	11	18
RAB40A	1.05	0.013	0.0125	0.0309	1.95	11.1	0.00205	1.88	LV	CELLSTATES	vCM1.3	control_LMNA	11	18
RNF6	1.05	0.000111	0.0734	0.192	4.29	30.7	3.05e-06	3.95	LV	CELLSTATES	vCM1.3	control_LMNA	11	18
SEMA3D	1.05	0.00986	0.059	0.155	4.01	12	0.00139	2.01	LV	CELLSTATES	vCM1.3	control_LMNA	11	18
SPC25	1.05	0.00844	0.0239	0.06	2.75	12.6	0.00111	2.07	LV	CELLSTATES	vCM1.3	control_LMNA	11	18
SULF1	1.05	0.0116	0.0127	0.0377	2.14	11.5	0.00176	1.94	LV	CELLSTATES	vCM1.3	control_LMNA	11	18
AC090572.2	1.04	0.0163	0.0279	0.0741	2.97	10.3	0.00279	1.79	LV	CELLSTATES	vCM1.3	control_LMNA	11	18
AC093730.1	1.04	0.0143	0.14	0.38	5.23	10.8	0.00235	1.84	LV	CELLSTATES	vCM1.3	control_LMNA	11	18
CPLX1	1.04	0.00881	0.0189	0.0484	2.48	12.4	0.00118	2.05	LV	CELLSTATES	vCM1.3	control_LMNA	11	18
GALNT12	1.04	0.0429	0.00697	0.0155	1.2	7.32	0.0104	1.37	LV	CELLSTATES	vCM1.3	control_LMNA	11	18
GPR156	1.04	0.00888	0.0215	0.0584	2.68	12.4	0.0012	2.05	LV	CELLSTATES	vCM1.3	control_LMNA	11	18
LINC00702	1.04	0.00154	0.344	0.869	6.4	18.9	0.000112	2.81	LV	CELLSTATES	vCM1.3	control_LMNA	11	18
TMTC1	1.04	0.000196	0.621	1.62	7.32	27.9	6.62e-06	3.71	LV	CELLSTATES	vCM1.3	control_LMNA	11	18
ACSM6	1.03	0.00407	0.086	0.211	4.43	15.2	0.000407	2.39	LV	CELLSTATES	vCM1.3	control_LMNA	11	18
AL133346.1	1.03	0.011	0.025	0.0651	2.85	11.7	0.00162	1.96	LV	CELLSTATES	vCM1.3	control_LMNA	11	18
AL136164.2	1.03	0.0016	0.134	0.329	5.09	18.7	0.000118	2.8	LV	CELLSTATES	vCM1.3	control_LMNA	11	18
AL445231.1	1.03	0.042	0.0141	0.0357	2.12	7.39	0.0101	1.38	LV	CELLSTATES	vCM1.3	control_LMNA	11	18
APBB2	1.03	3.74e-06	0.375	0.982	6.61	50.3	2.8e-08	5.43	LV	CELLSTATES	vCM1.3	control_LMNA	11	18
ASPM	1.03	0.00911	0.0113	0.0294	1.84	12.3	0.00124	2.04	LV	CELLSTATES	vCM1.3	control_LMNA	11	18
CASP8	1.03	0.00264	0.0589	0.145	3.93	16.9	0.000227	2.58	LV	CELLSTATES	vCM1.3	control_LMNA	11	18
IER5	1.03	0.00792	0.0772	0.199	4.3	12.8	0.00102	2.1	LV	CELLSTATES	vCM1.3	control_LMNA	11	18
LGR5	1.03	0.0348	0.0125	0.0337	1.89	7.97	0.00776	1.46	LV	CELLSTATES	vCM1.3	control_LMNA	11	18
LURAP1L	1.03	0.0174	0.0182	0.0481	2.37	10.1	0.00306	1.76	LV	CELLSTATES	vCM1.3	control_LMNA	11	18
MDM2	1.03	6.83e-07	0.172	0.431	5.44	63	2.32e-09	6.17	LV	CELLSTATES	vCM1.3	control_LMNA	11	18
MYO5B	1.03	0.00395	0.036	0.0839	3.2	15.4	0.000392	2.4	LV	CELLSTATES	vCM1.3	control_LMNA	11	18
NCKIPSD	1.03	0.00206	0.0358	0.0925	3.3	17.8	0.000164	2.69	LV	CELLSTATES	vCM1.3	control_LMNA	11	18
P2RX1	1.03	0.0312	0.0102	0.0275	1.83	8.3	0.0067	1.51	LV	CELLSTATES	vCM1.3	control_LMNA	11	18
PKNOX1	1.03	0.00068	0.093	0.222	4.49	22.2	3.79e-05	3.17	LV	CELLSTATES	vCM1.3	control_LMNA	11	18
PTPN7	1.03	0.0161	0.00927	0.0243	1.68	10.4	0.00274	1.79	LV	CELLSTATES	vCM1.3	control_LMNA	11	18
AC010636.2	1.02	0.0392	0.00606	0.0169	1.31	7.59	0.00921	1.41	LV	CELLSTATES	vCM1.3	control_LMNA	11	18
AC073365.1	1.02	0.0441	0.013	0.0361	2.12	7.24	0.0108	1.36	LV	CELLSTATES	vCM1.3	control_LMNA	11	18
BACH2	1.02	0.000473	0.28	0.741	6.22	23.8	2.3e-05	3.33	LV	CELLSTATES	vCM1.3	control_LMNA	11	18
CCDC88C	1.02	0.0112	0.0484	0.135	3.77	11.6	0.00167	1.95	LV	CELLSTATES	vCM1.3	control_LMNA	11	18
DGKB	1.02	0.0138	0.0748	0.207	4.41	10.9	0.00224	1.86	LV	CELLSTATES	vCM1.3	control_LMNA	11	18
FMO4	1.02	0.000543	0.0906	0.224	4.53	23.1	2.81e-05	3.27	LV	CELLSTATES	vCM1.3	control_LMNA	11	18
IGSF11	1.02	0.000219	0.277	0.702	6.12	27.3	7.88e-06	3.66	LV	CELLSTATES	vCM1.3	control_LMNA	11	18
KLHL2	1.02	7.47e-05	0.091	0.237	4.59	32.8	1.73e-06	4.13	LV	CELLSTATES	vCM1.3	control_LMNA	11	18
LINC01478	1.02	0.0447	0.0145	0.0446	2.33	7.2	0.011	1.35	LV	CELLSTATES	vCM1.3	control_LMNA	11	18
LINC02343	1.02	0.00775	0.0434	0.124	3.66	12.9	0.000985	2.11	LV	CELLSTATES	vCM1.3	control_LMNA	11	18
LPCAT2	1.02	0.033	0.0629	0.162	4.1	8.14	0.0072	1.48	LV	CELLSTATES	vCM1.3	control_LMNA	11	18
NXPE1	1.02	0.0464	0.0279	0.0678	2.89	7.1	0.0116	1.33	LV	CELLSTATES	vCM1.3	control_LMNA	11	18
PPP4R4	1.02	0.0482	0.00766	0.0199	1.51	6.98	0.0122	1.32	LV	CELLSTATES	vCM1.3	control_LMNA	11	18
SCN11A	1.02	0.0198	0.0101	0.0247	1.71	9.71	0.00363	1.7	LV	CELLSTATES	vCM1.3	control_LMNA	11	18
U91328.2	1.02	0.0151	0.0137	0.0338	2.01	10.6	0.00252	1.82	LV	CELLSTATES	vCM1.3	control_LMNA	11	18
AC009126.1	1.01	4.31e-05	0.133	0.325	5.05	35.7	8.04e-07	4.37	LV	CELLSTATES	vCM1.3	control_LMNA	11	18
AC090772.2	1.01	0.018	0.0183	0.0467	2.43	10	0.0032	1.75	LV	CELLSTATES	vCM1.3	control_LMNA	11	18
FAM241A	1.01	6.04e-05	0.277	0.702	6.15	33.9	1.29e-06	4.22	LV	CELLSTATES	vCM1.3	control_LMNA	11	18
FAT4	1.01	5.66e-05	0.183	0.48	5.62	34.2	1.18e-06	4.25	LV	CELLSTATES	vCM1.3	control_LMNA	11	18
HK2	1.01	0.0101	0.0763	0.192	4.33	12	0.00143	2	LV	CELLSTATES	vCM1.3	control_LMNA	11	18
IL21-AS1	1.01	0.0488	0.00872	0.0238	1.59	6.95	0.0124	1.31	LV	CELLSTATES	vCM1.3	control_LMNA	11	18
LINC01695	1.01	0.00924	0.0724	0.192	4.35	12.3	0.00126	2.03	LV	CELLSTATES	vCM1.3	control_LMNA	11	18
TMCC3	1.01	0.0475	0.0162	0.0406	2.19	7.02	0.012	1.32	LV	CELLSTATES	vCM1.3	control_LMNA	11	18
TOX2	1.01	0.0459	0.0148	0.0376	2.18	7.13	0.0114	1.34	LV	CELLSTATES	vCM1.3	control_LMNA	11	18
UNC5C	1.01	0.00881	0.109	0.301	4.91	12.5	0.00118	2.06	LV	CELLSTATES	vCM1.3	control_LMNA	11	18
AC011247.1	1	0.00167	0.035	0.0942	3.34	18.6	0.000125	2.78	LV	CELLSTATES	vCM1.3	control_LMNA	11	18
C1QTNF1-AS1	1	0.00888	0.0861	0.209	4.41	12.4	0.0012	2.05	LV	CELLSTATES	vCM1.3	control_LMNA	11	18
LINC01569	1	0.0104	0.00954	0.0243	1.68	11.9	0.00149	1.98	LV	CELLSTATES	vCM1.3	control_LMNA	11	18
NUP62CL	1	0.0261	0.00818	0.0213	1.53	8.84	0.00527	1.58	LV	CELLSTATES	vCM1.3	control_LMNA	11	18
ODC1	1	0.00873	0.0321	0.0755	3.05	12.5	0.00117	2.06	LV	CELLSTATES	vCM1.3	control_LMNA	11	18
RAB32	1	0.0479	0.00767	0.019	1.4	6.99	0.0121	1.32	LV	CELLSTATES	vCM1.3	control_LMNA	11	18
SLC16A12	1	0.000185	0.122	0.308	4.97	28.2	6.11e-06	3.73	LV	CELLSTATES	vCM1.3	control_LMNA	11	18
SLC9C2	1	0.0454	0.0179	0.0429	2.35	7.16	0.0112	1.34	LV	CELLSTATES	vCM1.3	control_LMNA	11	18
ARHGAP28	0.999	0.00373	0.0223	0.0589	2.69	15.5	0.000364	2.43	LV	CELLSTATES	vCM1.3	control_LMNA	11	18
RELN	0.999	0.0135	0.043	0.111	3.59	11	0.00215	1.87	LV	CELLSTATES	vCM1.3	control_LMNA	11	18
SGTB	0.999	0.000357	0.0274	0.0728	2.99	25	1.55e-05	3.45	LV	CELLSTATES	vCM1.3	control_LMNA	11	18
AC015845.2	0.998	0.0068	0.266	0.685	6.1	13.4	0.000831	2.17	LV	CELLSTATES	vCM1.3	control_LMNA	11	18
SAMD12-AS1	0.998	0.00256	0.0487	0.125	3.75	17	0.000217	2.59	LV	CELLSTATES	vCM1.3	control_LMNA	11	18
GREB1L	0.997	9.48e-05	1.59	3.83	8.6	31.5	2.45e-06	4.02	LV	CELLSTATES	vCM1.3	control_LMNA	11	18
LIMA1	0.995	0.000274	0.208	0.508	5.7	26.3	1.06e-05	3.56	LV	CELLSTATES	vCM1.3	control_LMNA	11	18
LINC00159	0.995	0.0114	0.059	0.143	3.93	11.5	0.00171	1.94	LV	CELLSTATES	vCM1.3	control_LMNA	11	18
AL049869.2	0.994	0.011	0.0259	0.065	2.87	11.7	0.00162	1.96	LV	CELLSTATES	vCM1.3	control_LMNA	11	18
MCOLN2	0.994	0.0358	0.0182	0.0459	2.43	7.89	0.00806	1.45	LV	CELLSTATES	vCM1.3	control_LMNA	11	18
SLC2A9	0.994	0.0017	0.149	0.37	5.25	18.5	0.000128	2.77	LV	CELLSTATES	vCM1.3	control_LMNA	11	18
ZMAT3	0.994	6.79e-06	0.0754	0.189	4.32	46.6	6.11e-08	5.17	LV	CELLSTATES	vCM1.3	control_LMNA	11	18
AL606489.1	0.992	0.00053	0.0596	0.15	3.96	23.2	2.72e-05	3.28	LV	CELLSTATES	vCM1.3	control_LMNA	11	18
MYO10	0.992	0.0162	0.0905	0.257	4.71	10.4	0.00276	1.79	LV	CELLSTATES	vCM1.3	control_LMNA	11	18
POU2F2	0.991	0.0311	0.0124	0.0269	1.82	8.32	0.00665	1.51	LV	CELLSTATES	vCM1.3	control_LMNA	11	18
RERGL	0.991	0.00283	0.0739	0.183	4.27	16.6	0.000252	2.55	LV	CELLSTATES	vCM1.3	control_LMNA	11	18
WDR17	0.991	0.011	0.031	0.076	3.05	11.7	0.00162	1.96	LV	CELLSTATES	vCM1.3	control_LMNA	11	18
ZNF423	0.991	0.00146	0.0332	0.0882	3.24	19.1	0.000104	2.84	LV	CELLSTATES	vCM1.3	control_LMNA	11	18
SLAIN2	0.99	1.8e-06	0.355	0.88	6.45	55.5	9.64e-09	5.75	LV	CELLSTATES	vCM1.3	control_LMNA	11	18
AC091167.6	0.988	0.00221	0.0235	0.0567	2.7	17.5	0.000181	2.66	LV	CELLSTATES	vCM1.3	control_LMNA	11	18
GLIS1	0.986	0.0426	0.00508	0.0138	1.08	7.34	0.0103	1.37	LV	CELLSTATES	vCM1.3	control_LMNA	11	18
KRBA1	0.985	0.00117	0.101	0.25	4.68	19.9	7.9e-05	2.93	LV	CELLSTATES	vCM1.3	control_LMNA	11	18
LINC01248	0.985	0.0323	0.00909	0.0239	1.65	8.2	0.00699	1.49	LV	CELLSTATES	vCM1.3	control_LMNA	11	18
MBNL3	0.985	0.000934	0.144	0.36	5.2	20.8	5.82e-05	3.03	LV	CELLSTATES	vCM1.3	control_LMNA	11	18
IGSF5	0.984	0.00952	0.0229	0.0544	2.64	12.2	0.00132	2.02	LV	CELLSTATES	vCM1.3	control_LMNA	11	18
AL359232.1	0.983	0.000162	0.104	0.264	4.79	28.8	5.13e-06	3.79	LV	CELLSTATES	vCM1.3	control_LMNA	11	18
BTG3	0.983	0.00524	0.0204	0.0501	2.55	14.3	0.000577	2.28	LV	CELLSTATES	vCM1.3	control_LMNA	11	18
USP53	0.983	1.8e-06	1.76	4.4	8.77	55.5	9.65e-09	5.75	LV	CELLSTATES	vCM1.3	control_LMNA	11	18
BAIAP2	0.982	0.00818	0.0563	0.147	3.94	12.7	0.00106	2.09	LV	CELLSTATES	vCM1.3	control_LMNA	11	18
AC005180.1	0.981	0.0366	0.0162	0.0404	2.26	7.82	0.00832	1.44	LV	CELLSTATES	vCM1.3	control_LMNA	11	18
AC068675.1	0.981	0.00482	0.0256	0.0605	2.78	14.6	0.000513	2.32	LV	CELLSTATES	vCM1.3	control_LMNA	11	18
ADAMTS3	0.98	0.000843	0.0888	0.209	4.49	21.3	5.07e-05	3.07	LV	CELLSTATES	vCM1.3	control_LMNA	11	18
ZNF561	0.979	0.00075	0.114	0.269	4.8	21.7	4.36e-05	3.12	LV	CELLSTATES	vCM1.3	control_LMNA	11	18
ANKDD1B	0.978	0.0108	0.0385	0.101	3.45	11.7	0.00157	1.97	LV	CELLSTATES	vCM1.3	control_LMNA	11	18
PAPPA	0.978	0.00196	0.0538	0.126	3.75	18	0.000153	2.71	LV	CELLSTATES	vCM1.3	control_LMNA	11	18
AC073569.2	0.976	0.000688	0.0558	0.135	3.86	22.1	3.86e-05	3.16	LV	CELLSTATES	vCM1.3	control_LMNA	11	18
KHDRBS3	0.976	3.55e-05	0.106	0.259	4.77	36.7	6.23e-07	4.45	LV	CELLSTATES	vCM1.3	control_LMNA	11	18
ITGB1-DT	0.975	0.0147	0.0745	0.157	4.06	10.7	0.00242	1.83	LV	CELLSTATES	vCM1.3	control_LMNA	11	18
ANKRD50	0.974	0.0101	0.0356	0.0861	3.24	12	0.00144	1.99	LV	CELLSTATES	vCM1.3	control_LMNA	11	18
COL8A1	0.974	0.00247	0.0267	0.0694	2.94	17.1	0.000209	2.61	LV	CELLSTATES	vCM1.3	control_LMNA	11	18
INTS6-AS1	0.973	0.000216	0.0912	0.219	4.5	27.4	7.71e-06	3.67	LV	CELLSTATES	vCM1.3	control_LMNA	11	18
TJP3	0.973	0.0397	0.0089	0.0238	1.64	7.56	0.00936	1.4	LV	CELLSTATES	vCM1.3	control_LMNA	11	18
IL17D	0.972	0.0161	0.0135	0.0346	2.13	10.4	0.00274	1.79	LV	CELLSTATES	vCM1.3	control_LMNA	11	18
AC011124.1	0.971	0.0309	0.0058	0.015	1.21	8.33	0.0066	1.51	LV	CELLSTATES	vCM1.3	control_LMNA	11	18
OVAAL	0.971	0.0223	0.0149	0.0374	2.16	9.35	0.00424	1.65	LV	CELLSTATES	vCM1.3	control_LMNA	11	18
WASL	0.971	4.15e-05	0.323	0.761	6.27	35.9	7.58e-07	4.38	LV	CELLSTATES	vCM1.3	control_LMNA	11	18
C7	0.97	0.0176	0.0964	0.25	4.68	10.1	0.0031	1.75	LV	CELLSTATES	vCM1.3	control_LMNA	11	18
JAM2	0.969	0.000921	0.144	0.352	5.21	20.9	5.71e-05	3.04	LV	CELLSTATES	vCM1.3	control_LMNA	11	18
AGPAT5	0.968	0.0243	0.0197	0.0435	2.37	9.06	0.00479	1.61	LV	CELLSTATES	vCM1.3	control_LMNA	11	18
AL162497.1	0.968	0.0203	0.0127	0.0319	1.96	9.64	0.00375	1.69	LV	CELLSTATES	vCM1.3	control_LMNA	11	18
MYBL1	0.968	0.00832	0.0353	0.0875	3.26	12.7	0.00109	2.08	LV	CELLSTATES	vCM1.3	control_LMNA	11	18
PPFIA2	0.968	0.000549	0.154	0.39	5.33	23.1	2.85e-05	3.26	LV	CELLSTATES	vCM1.3	control_LMNA	11	18
PROS1	0.967	0.000944	0.374	0.937	6.51	20.8	5.92e-05	3.03	LV	CELLSTATES	vCM1.3	control_LMNA	11	18
ZNF365	0.967	0.0192	0.0138	0.0351	2.08	9.81	0.00348	1.72	LV	CELLSTATES	vCM1.3	control_LMNA	11	18
AC012360.3	0.966	0.0043	0.0876	0.214	4.46	15	0.000438	2.37	LV	CELLSTATES	vCM1.3	control_LMNA	11	18
AC090572.3	0.966	0.00572	0.0382	0.0935	3.33	14	0.000652	2.24	LV	CELLSTATES	vCM1.3	control_LMNA	11	18
AL157834.1	0.964	0.0102	0.0263	0.0598	2.78	11.9	0.00145	1.99	LV	CELLSTATES	vCM1.3	control_LMNA	11	18
C5orf34	0.964	0.0105	0.0161	0.0382	2.24	11.8	0.00151	1.98	LV	CELLSTATES	vCM1.3	control_LMNA	11	18
PGBD2	0.964	0.0276	0.0194	0.0479	2.46	8.67	0.00569	1.56	LV	CELLSTATES	vCM1.3	control_LMNA	11	18
KCNT2	0.963	0.00234	0.0347	0.0885	3.26	17.3	0.000195	2.63	LV	CELLSTATES	vCM1.3	control_LMNA	11	18
ORAI2	0.963	0.00794	0.0212	0.0509	2.55	12.8	0.00102	2.1	LV	CELLSTATES	vCM1.3	control_LMNA	11	18
VWA3B	0.963	0.0258	0.0249	0.0637	2.88	8.88	0.0052	1.59	LV	CELLSTATES	vCM1.3	control_LMNA	11	18
ETV5	0.959	0.0027	0.0308	0.0707	3.01	16.8	0.000236	2.57	LV	CELLSTATES	vCM1.3	control_LMNA	11	18
GPR137C	0.959	0.000335	0.0371	0.0907	3.3	25.3	1.42e-05	3.48	LV	CELLSTATES	vCM1.3	control_LMNA	11	18
TTC39C	0.959	0.00017	0.106	0.272	4.8	28.6	5.45e-06	3.77	LV	CELLSTATES	vCM1.3	control_LMNA	11	18
AC091948.1	0.958	4.54e-05	0.429	1.07	6.78	35.5	8.59e-07	4.34	LV	CELLSTATES	vCM1.3	control_LMNA	11	18
ELOVL6	0.958	0.000866	0.068	0.155	4.06	21.2	5.25e-05	3.06	LV	CELLSTATES	vCM1.3	control_LMNA	11	18
CACNA1B	0.957	0.0102	0.0556	0.144	3.92	11.9	0.00146	1.99	LV	CELLSTATES	vCM1.3	control_LMNA	11	18
AC022915.2	0.956	0.0289	0.00643	0.0157	1.26	8.53	0.00605	1.54	LV	CELLSTATES	vCM1.3	control_LMNA	11	18
PLXNA3	0.956	0.0304	0.0135	0.0364	2.17	8.38	0.00646	1.52	LV	CELLSTATES	vCM1.3	control_LMNA	11	18
AL357153.2	0.955	2.59e-06	0.15	0.349	5.18	53	1.6e-08	5.59	LV	CELLSTATES	vCM1.3	control_LMNA	11	18
NABP1	0.955	0.0365	0.00843	0.0237	1.66	7.83	0.00827	1.44	LV	CELLSTATES	vCM1.3	control_LMNA	11	18
AC092910.3	0.954	0.000213	0.0585	0.138	3.89	27.5	7.54e-06	3.67	LV	CELLSTATES	vCM1.3	control_LMNA	11	18
YBX3	0.953	0.000154	0.382	0.935	6.55	29.1	4.73e-06	3.81	LV	CELLSTATES	vCM1.3	control_LMNA	11	18
AC010197.1	0.952	0.0303	0.0126	0.0322	2	8.39	0.00643	1.52	LV	CELLSTATES	vCM1.3	control_LMNA	11	18
AC079950.1	0.951	0.00645	0.0814	0.197	4.36	13.6	0.000769	2.19	LV	CELLSTATES	vCM1.3	control_LMNA	11	18
LINC01933	0.951	0.00175	0.0798	0.195	4.38	18.4	0.000133	2.76	LV	CELLSTATES	vCM1.3	control_LMNA	11	18
PNMT	0.951	0.00266	0.0304	0.0779	3.12	16.8	0.000231	2.58	LV	CELLSTATES	vCM1.3	control_LMNA	11	18
AC116424.1	0.949	0.027	0.00742	0.0166	1.32	8.74	0.00552	1.57	LV	CELLSTATES	vCM1.3	control_LMNA	11	18
ASCC3	0.948	1e-06	0.546	1.31	7.06	59.9	4.14e-09	6	LV	CELLSTATES	vCM1.3	control_LMNA	11	18
CNBD1	0.947	0.00235	0.043	0.11	3.55	17.3	0.000197	2.63	LV	CELLSTATES	vCM1.3	control_LMNA	11	18
MED12L	0.947	0.000399	0.125	0.304	4.99	24.5	1.83e-05	3.4	LV	CELLSTATES	vCM1.3	control_LMNA	11	18
ATG4A	0.946	0.000395	0.0415	0.0997	3.45	24.6	1.8e-05	3.4	LV	CELLSTATES	vCM1.3	control_LMNA	11	18
LPIN1	0.945	0.000819	0.387	0.959	6.59	21.4	4.89e-05	3.09	LV	CELLSTATES	vCM1.3	control_LMNA	11	18
LINC02432	0.944	0.0111	0.04	0.0954	3.39	11.6	0.00164	1.96	LV	CELLSTATES	vCM1.3	control_LMNA	11	18
AC007389.3	0.943	0.0446	0.0079	0.0214	1.55	7.21	0.011	1.35	LV	CELLSTATES	vCM1.3	control_LMNA	11	18
CAMK4	0.941	0.041	0.0456	0.111	3.62	7.46	0.00978	1.39	LV	CELLSTATES	vCM1.3	control_LMNA	11	18
CEP72	0.941	0.011	0.0104	0.0251	1.76	11.7	0.00161	1.96	LV	CELLSTATES	vCM1.3	control_LMNA	11	18
AC098829.1	0.94	9.48e-05	0.206	0.484	5.63	31.5	2.44e-06	4.02	LV	CELLSTATES	vCM1.3	control_LMNA	11	18
SPATA9	0.94	0.0311	0.0123	0.029	1.89	8.31	0.00667	1.51	LV	CELLSTATES	vCM1.3	control_LMNA	11	18
IDNK	0.939	0.00187	0.0486	0.11	3.61	18.2	0.000144	2.73	LV	CELLSTATES	vCM1.3	control_LMNA	11	18
NXPE2	0.938	0.0445	0.00524	0.0137	1.07	7.21	0.011	1.35	LV	CELLSTATES	vCM1.3	control_LMNA	11	18
VLDLR-AS1	0.938	4.89e-05	1.57	3.79	8.64	35	9.63e-07	4.31	LV	CELLSTATES	vCM1.3	control_LMNA	11	18
AL355315.1	0.937	0.000183	0.0756	0.181	4.27	28.3	6e-06	3.74	LV	CELLSTATES	vCM1.3	control_LMNA	11	18
FNIP2	0.937	0.00075	2.06	4.9	8.98	21.7	4.36e-05	3.12	LV	CELLSTATES	vCM1.3	control_LMNA	11	18
SLC16A9	0.937	0.008	0.119	0.317	5	12.8	0.00103	2.1	LV	CELLSTATES	vCM1.3	control_LMNA	11	18
BBS7	0.936	0.0276	0.0244	0.0549	2.68	8.66	0.0057	1.56	LV	CELLSTATES	vCM1.3	control_LMNA	11	18
GSEC	0.936	0.0212	0.00795	0.0203	1.53	9.5	0.00398	1.67	LV	CELLSTATES	vCM1.3	control_LMNA	11	18
PQLC1	0.936	0.000195	0.0937	0.218	4.53	28	6.51e-06	3.71	LV	CELLSTATES	vCM1.3	control_LMNA	11	18
LINC02137	0.935	0.0168	0.464	1.12	6.89	10.2	0.00292	1.77	LV	CELLSTATES	vCM1.3	control_LMNA	11	18
ZNF827	0.935	1.89e-05	0.487	1.14	6.9	40.6	2.44e-07	4.72	LV	CELLSTATES	vCM1.3	control_LMNA	11	18
ITPR1	0.934	0.0072	0.433	1.03	6.73	13.2	0.000892	2.14	LV	CELLSTATES	vCM1.3	control_LMNA	11	18
MIS18A	0.934	0.0135	0.0202	0.0487	2.5	11	0.00213	1.87	LV	CELLSTATES	vCM1.3	control_LMNA	11	18
AC004540.1	0.933	0.0212	0.0152	0.0384	2.18	9.49	0.00399	1.67	LV	CELLSTATES	vCM1.3	control_LMNA	11	18
IL3RA	0.933	0.000297	0.134	0.337	5.11	26	1.17e-05	3.53	LV	CELLSTATES	vCM1.3	control_LMNA	11	18
AC089983.1	0.932	0.0471	0.115	0.263	4.78	7.05	0.0118	1.33	LV	CELLSTATES	vCM1.3	control_LMNA	11	18
MAL	0.932	0.0181	0.0185	0.0464	2.43	9.98	0.00323	1.74	LV	CELLSTATES	vCM1.3	control_LMNA	11	18
FER1L6	0.931	0.00313	0.0532	0.135	3.86	16.2	0.000288	2.51	LV	CELLSTATES	vCM1.3	control_LMNA	11	18
KLRD1	0.931	0.0111	0.83	1.82	7.55	11.6	0.00163	1.96	LV	CELLSTATES	vCM1.3	control_LMNA	11	18
DNAH7	0.93	0.00812	0.0479	0.118	3.7	12.7	0.00105	2.09	LV	CELLSTATES	vCM1.3	control_LMNA	11	18
ADGRF3	0.929	0.00793	0.0228	0.0514	2.61	12.8	0.00102	2.1	LV	CELLSTATES	vCM1.3	control_LMNA	11	18
CHIC2	0.928	1.98e-05	0.143	0.335	5.11	40.2	2.65e-07	4.7	LV	CELLSTATES	vCM1.3	control_LMNA	11	18
CFAP70	0.927	5.21e-05	0.188	0.443	5.53	34.7	1.05e-06	4.28	LV	CELLSTATES	vCM1.3	control_LMNA	11	18
OSGIN2	0.926	0.00049	0.0396	0.0933	3.37	23.6	2.43e-05	3.31	LV	CELLSTATES	vCM1.3	control_LMNA	11	18
AL162431.2	0.925	0.0173	0.0336	0.0744	3.06	10.1	0.00303	1.76	LV	CELLSTATES	vCM1.3	control_LMNA	11	18
AC090124.1	0.923	0.00814	0.0332	0.0796	3.11	12.7	0.00106	2.09	LV	CELLSTATES	vCM1.3	control_LMNA	11	18
AC104134.1	0.92	0.0219	0.0192	0.0459	2.49	9.4	0.00414	1.66	LV	CELLSTATES	vCM1.3	control_LMNA	11	18
AL356108.1	0.92	0.0372	0.0169	0.0425	2.34	7.76	0.00852	1.43	LV	CELLSTATES	vCM1.3	control_LMNA	11	18
IRF6	0.92	0.00664	0.024	0.0619	2.8	13.4	0.000803	2.18	LV	CELLSTATES	vCM1.3	control_LMNA	11	18
SLC14A2	0.92	0.0261	0.0399	0.0963	3.42	8.84	0.00529	1.58	LV	CELLSTATES	vCM1.3	control_LMNA	11	18
AC092422.1	0.919	0.048	0.0117	0.0297	1.95	6.99	0.0121	1.32	LV	CELLSTATES	vCM1.3	control_LMNA	11	18
WDR64	0.919	0.044	0.0135	0.0331	2.05	7.25	0.0108	1.36	LV	CELLSTATES	vCM1.3	control_LMNA	11	18
ERICH6	0.918	0.0273	0.017	0.0383	2.23	8.71	0.00559	1.56	LV	CELLSTATES	vCM1.3	control_LMNA	11	18
LINC02062	0.916	0.000208	0.303	0.68	6.16	27.6	7.26e-06	3.68	LV	CELLSTATES	vCM1.3	control_LMNA	11	18
GCNA	0.915	0.000652	0.0674	0.16	4.06	22.3	3.59e-05	3.19	LV	CELLSTATES	vCM1.3	control_LMNA	11	18
AC016831.7	0.914	0.000232	3.22	7.86	9.62	27.1	8.51e-06	3.63	LV	CELLSTATES	vCM1.3	control_LMNA	11	18
PARP10	0.911	0.0113	0.0238	0.0585	2.74	11.6	0.00168	1.95	LV	CELLSTATES	vCM1.3	control_LMNA	11	18
AL034417.2	0.91	0.0176	0.0136	0.0328	2.08	10.1	0.00312	1.75	LV	CELLSTATES	vCM1.3	control_LMNA	11	18
DDX60L	0.91	0.045	1.03	2.06	7.83	7.18	0.0111	1.35	LV	CELLSTATES	vCM1.3	control_LMNA	11	18
AC019077.1	0.909	0.0239	0.0145	0.0334	2.05	9.12	0.00468	1.62	LV	CELLSTATES	vCM1.3	control_LMNA	11	18
ADGRB3	0.909	0.0421	0.0718	0.205	4.35	7.38	0.0101	1.38	LV	CELLSTATES	vCM1.3	control_LMNA	11	18
BTLA	0.909	0.0369	0.0065	0.0155	1.29	7.79	0.00841	1.43	LV	CELLSTATES	vCM1.3	control_LMNA	11	18
CAPN9	0.909	0.0349	0.0522	0.121	3.74	7.96	0.00779	1.46	LV	CELLSTATES	vCM1.3	control_LMNA	11	18
PLS3-AS1	0.909	0.00273	0.0518	0.124	3.74	16.7	0.000239	2.56	LV	CELLSTATES	vCM1.3	control_LMNA	11	18
ACER2	0.908	0.00217	0.0513	0.116	3.7	17.6	0.000176	2.66	LV	CELLSTATES	vCM1.3	control_LMNA	11	18
ARHGAP26	0.908	4.62e-05	2.42	5.71	9.21	35.4	8.78e-07	4.34	LV	CELLSTATES	vCM1.3	control_LMNA	11	18
ATP6AP1L	0.908	0.000106	0.166	0.376	5.31	31	2.83e-06	3.97	LV	CELLSTATES	vCM1.3	control_LMNA	11	18
LINC01708	0.908	0.0227	0.056	0.136	3.91	9.28	0.00437	1.64	LV	CELLSTATES	vCM1.3	control_LMNA	11	18
SGO2	0.908	0.0139	0.0215	0.0456	2.48	10.8	0.00226	1.86	LV	CELLSTATES	vCM1.3	control_LMNA	11	18
SRRM3	0.908	0.0306	0.0219	0.0527	2.66	8.36	0.00654	1.51	LV	CELLSTATES	vCM1.3	control_LMNA	11	18
AC003991.1	0.907	0.0129	0.0207	0.0528	2.62	11.1	0.00201	1.89	LV	CELLSTATES	vCM1.3	control_LMNA	11	18
BMPR1A	0.907	0.00411	1.92	4.33	8.81	15.2	0.000412	2.39	LV	CELLSTATES	vCM1.3	control_LMNA	11	18
SETBP1	0.907	0.00334	0.293	0.737	6.29	15.9	0.000316	2.48	LV	CELLSTATES	vCM1.3	control_LMNA	11	18
BFSP1	0.906	0.0187	0.0546	0.123	3.75	9.9	0.00336	1.73	LV	CELLSTATES	vCM1.3	control_LMNA	11	18
RELL1	0.906	0.000212	0.174	0.389	5.35	27.5	7.45e-06	3.67	LV	CELLSTATES	vCM1.3	control_LMNA	11	18
AP000919.3	0.905	0.0418	0.0116	0.0264	1.82	7.4	0.01	1.38	LV	CELLSTATES	vCM1.3	control_LMNA	11	18
GALNT7	0.905	0.00354	0.0782	0.177	4.25	15.8	0.000338	2.45	LV	CELLSTATES	vCM1.3	control_LMNA	11	18
HSF5	0.905	0.0148	0.016	0.0377	2.22	10.7	0.00244	1.83	LV	CELLSTATES	vCM1.3	control_LMNA	11	18
AP000897.2	0.904	0.0305	0.0213	0.0493	2.62	8.37	0.00651	1.52	LV	CELLSTATES	vCM1.3	control_LMNA	11	18
BTBD16	0.904	0.0357	0.0297	0.0692	3.03	7.89	0.00805	1.45	LV	CELLSTATES	vCM1.3	control_LMNA	11	18
CTBP1-AS	0.903	0.0393	0.0588	0.134	3.85	7.59	0.00922	1.41	LV	CELLSTATES	vCM1.3	control_LMNA	11	18
AL354809.1	0.902	0.00896	0.024	0.0567	2.75	12.4	0.00121	2.05	LV	CELLSTATES	vCM1.3	control_LMNA	11	18
FAM161A	0.902	0.000634	0.0358	0.0823	3.2	22.5	3.47e-05	3.2	LV	CELLSTATES	vCM1.3	control_LMNA	11	18
FNTB	0.902	0.0108	0.0113	0.0288	1.85	11.7	0.00157	1.97	LV	CELLSTATES	vCM1.3	control_LMNA	11	18
MTCL1	0.902	0.000552	0.102	0.238	4.64	23	2.88e-05	3.26	LV	CELLSTATES	vCM1.3	control_LMNA	11	18
TACC3	0.9	0.00241	0.028	0.0666	2.89	17.2	0.000203	2.62	LV	CELLSTATES	vCM1.3	control_LMNA	11	18
SPATA22	0.899	0.0107	0.045	0.0979	3.47	11.8	0.00155	1.97	LV	CELLSTATES	vCM1.3	control_LMNA	11	18
TPRG1	0.899	0.000249	0.178	0.439	5.56	26.8	9.26e-06	3.6	LV	CELLSTATES	vCM1.3	control_LMNA	11	18
WDR91	0.899	0.00957	0.0179	0.0419	2.36	12.2	0.00132	2.02	LV	CELLSTATES	vCM1.3	control_LMNA	11	18
AC010326.2	0.898	0.0233	0.00972	0.0216	1.59	9.2	0.00451	1.63	LV	CELLSTATES	vCM1.3	control_LMNA	11	18
SH3D21	0.898	0.0187	0.00929	0.0211	1.6	9.88	0.00337	1.73	LV	CELLSTATES	vCM1.3	control_LMNA	11	18
CNKSR3	0.897	0.000105	0.581	1.37	7.15	31	2.8e-06	3.98	LV	CELLSTATES	vCM1.3	control_LMNA	11	18
KCNQ3	0.897	0.0186	0.0574	0.123	3.77	9.91	0.00334	1.73	LV	CELLSTATES	vCM1.3	control_LMNA	11	18
MT-ND5	0.897	0.0157	0.0452	0.111	3.61	10.5	0.00265	1.8	LV	CELLSTATES	vCM1.3	control_LMNA	11	18
PLCZ1	0.897	0.0261	0.0267	0.0633	2.89	8.84	0.00527	1.58	LV	CELLSTATES	vCM1.3	control_LMNA	11	18
EPHA7	0.895	0.000741	0.189	0.466	5.59	21.8	4.25e-05	3.13	LV	CELLSTATES	vCM1.3	control_LMNA	11	18
ZBTB16	0.895	0.00576	2.38	5.56	9.16	14	0.000657	2.24	LV	CELLSTATES	vCM1.3	control_LMNA	11	18
MAP1B	0.893	0.000112	0.32	0.763	6.31	30.6	3.09e-06	3.95	LV	CELLSTATES	vCM1.3	control_LMNA	11	18
UPK1B	0.893	0.0403	0.0535	0.114	3.66	7.5	0.00958	1.39	LV	CELLSTATES	vCM1.3	control_LMNA	11	18
CHST3	0.892	0.00157	0.0819	0.188	4.31	18.8	0.000115	2.8	LV	CELLSTATES	vCM1.3	control_LMNA	11	18
MIR155HG	0.892	0.0315	0.0136	0.0309	2	8.27	0.00678	1.5	LV	CELLSTATES	vCM1.3	control_LMNA	11	18
AC069185.1	0.891	0.0357	0.0111	0.0277	1.86	7.89	0.00803	1.45	LV	CELLSTATES	vCM1.3	control_LMNA	11	18
TMEM108	0.891	0.00425	0.0354	0.0852	3.25	15.1	0.000431	2.37	LV	CELLSTATES	vCM1.3	control_LMNA	11	18
PLSCR4	0.89	0.0418	0.0114	0.0299	1.88	7.4	0.0101	1.38	LV	CELLSTATES	vCM1.3	control_LMNA	11	18
EML6	0.887	0.000952	0.061	0.138	3.94	20.8	5.99e-05	3.02	LV	CELLSTATES	vCM1.3	control_LMNA	11	18
HAVCR2	0.887	0.000741	0.089	0.205	4.45	21.8	4.24e-05	3.13	LV	CELLSTATES	vCM1.3	control_LMNA	11	18
DIXDC1	0.886	8.21e-05	0.296	0.708	6.22	32.2	2e-06	4.09	LV	CELLSTATES	vCM1.3	control_LMNA	11	18
MAML2	0.886	0.00427	0.25	0.562	5.88	15.1	0.000434	2.37	LV	CELLSTATES	vCM1.3	control_LMNA	11	18
AC079630.1	0.885	0.0463	0.0127	0.0308	1.99	7.1	0.0116	1.33	LV	CELLSTATES	vCM1.3	control_LMNA	11	18
HSPH1	0.885	0.00297	0.0575	0.124	3.78	16.4	0.000269	2.53	LV	CELLSTATES	vCM1.3	control_LMNA	11	18
LINC01476	0.885	0.0081	0.106	0.266	4.77	12.8	0.00105	2.09	LV	CELLSTATES	vCM1.3	control_LMNA	11	18
EXT1	0.884	0.000311	0.793	1.93	7.64	25.7	1.26e-05	3.51	LV	CELLSTATES	vCM1.3	control_LMNA	11	18
STARD4	0.882	0.0159	0.0204	0.0464	2.51	10.4	0.00268	1.8	LV	CELLSTATES	vCM1.3	control_LMNA	11	18
PRKCH	0.881	0.00132	0.139	0.325	5.07	19.5	9.12e-05	2.88	LV	CELLSTATES	vCM1.3	control_LMNA	11	18
CC2D2A	0.88	6.96e-05	0.127	0.285	4.92	33.2	1.54e-06	4.16	LV	CELLSTATES	vCM1.3	control_LMNA	11	18
LINC02427	0.88	0.00318	0.0657	0.143	3.97	16.1	0.000295	2.5	LV	CELLSTATES	vCM1.3	control_LMNA	11	18
SCN2B	0.88	0.0426	0.0176	0.0402	2.28	7.34	0.0103	1.37	LV	CELLSTATES	vCM1.3	control_LMNA	11	18
FMN1	0.879	0.0103	0.163	0.363	5.27	11.9	0.00148	1.99	LV	CELLSTATES	vCM1.3	control_LMNA	11	18
CTTNBP2	0.876	0.0221	0.037	0.089	3.35	9.37	0.0042	1.66	LV	CELLSTATES	vCM1.3	control_LMNA	11	18
WASHC2A	0.874	0.00101	0.0906	0.212	4.47	20.5	6.46e-05	3	LV	CELLSTATES	vCM1.3	control_LMNA	11	18
OSBPL6	0.872	0.00076	0.312	0.706	6.23	21.7	4.43e-05	3.12	LV	CELLSTATES	vCM1.3	control_LMNA	11	18
HORMAD2-AS1	0.871	0.0349	0.0123	0.028	1.89	7.96	0.00779	1.46	LV	CELLSTATES	vCM1.3	control_LMNA	11	18
STMN1	0.871	0.0339	0.0147	0.0335	2.09	8.06	0.00745	1.47	LV	CELLSTATES	vCM1.3	control_LMNA	11	18
DOCK5	0.87	0.00196	1.08	2.48	7.99	18	0.000153	2.71	LV	CELLSTATES	vCM1.3	control_LMNA	11	18
HAUS6	0.87	0.00164	0.0712	0.161	4.11	18.6	0.000123	2.78	LV	CELLSTATES	vCM1.3	control_LMNA	11	18
MYO1B	0.87	0.0124	0.019	0.0485	2.52	11.2	0.00192	1.91	LV	CELLSTATES	vCM1.3	control_LMNA	11	18
DIO2	0.869	0.0375	0.0167	0.0406	2.26	7.74	0.00862	1.43	LV	CELLSTATES	vCM1.3	control_LMNA	11	18
VSTM2L	0.869	0.0243	0.0587	0.132	3.86	9.07	0.00479	1.61	LV	CELLSTATES	vCM1.3	control_LMNA	11	18
AC010235.1	0.868	0.00733	0.285	0.675	6.19	13.1	0.000915	2.13	LV	CELLSTATES	vCM1.3	control_LMNA	11	18
MSS51	0.868	0.01	0.074	0.172	4.22	12	0.00142	2	LV	CELLSTATES	vCM1.3	control_LMNA	11	18
AL139011.2	0.864	0.00287	0.0264	0.063	2.84	16.5	0.000258	2.54	LV	CELLSTATES	vCM1.3	control_LMNA	11	18
PRKD1	0.864	0.000885	0.14	0.329	5.08	21.1	5.43e-05	3.05	LV	CELLSTATES	vCM1.3	control_LMNA	11	18
RRAS2	0.864	0.00088	0.415	0.914	6.56	21.1	5.36e-05	3.06	LV	CELLSTATES	vCM1.3	control_LMNA	11	18
TMEM71	0.863	0.000112	1.8	4.11	8.74	30.6	3.1e-06	3.95	LV	CELLSTATES	vCM1.3	control_LMNA	11	18
CCDC196	0.862	0.0376	0.0429	0.0924	3.4	7.74	0.00863	1.43	LV	CELLSTATES	vCM1.3	control_LMNA	11	18
DHRS3	0.862	0.00253	0.151	0.372	5.27	17	0.000214	2.6	LV	CELLSTATES	vCM1.3	control_LMNA	11	18
NFYA	0.862	0.00109	0.0337	0.0772	3.15	20.2	7.11e-05	2.96	LV	CELLSTATES	vCM1.3	control_LMNA	11	18
AC016705.2	0.86	0.0266	0.0175	0.0396	2.28	8.78	0.00542	1.57	LV	CELLSTATES	vCM1.3	control_LMNA	11	18
AC025262.1	0.859	0.0176	0.0101	0.0249	1.72	10.1	0.0031	1.76	LV	CELLSTATES	vCM1.3	control_LMNA	11	18
OSMR-AS1	0.859	0.0411	0.0202	0.0457	2.5	7.45	0.00981	1.39	LV	CELLSTATES	vCM1.3	control_LMNA	11	18
MTM1	0.858	2.07e-05	0.167	0.386	5.33	39.9	2.86e-07	4.68	LV	CELLSTATES	vCM1.3	control_LMNA	11	18
SNAP25-AS1	0.858	0.0395	0.0212	0.0474	2.53	7.57	0.00929	1.4	LV	CELLSTATES	vCM1.3	control_LMNA	11	18
LAT2	0.857	0.00158	0.0489	0.105	3.54	18.8	0.000116	2.8	LV	CELLSTATES	vCM1.3	control_LMNA	11	18
RRM2B	0.856	0.000988	0.107	0.226	4.64	20.6	6.26e-05	3.01	LV	CELLSTATES	vCM1.3	control_LMNA	11	18
RAI14	0.855	0.00729	0.0465	0.109	3.59	13.1	0.000906	2.14	LV	CELLSTATES	vCM1.3	control_LMNA	11	18
ZNF385D	0.855	0.0296	0.614	1.38	7.15	8.46	0.00625	1.53	LV	CELLSTATES	vCM1.3	control_LMNA	11	18
AC023051.1	0.854	0.0457	0.0704	0.149	4.05	7.14	0.0113	1.34	LV	CELLSTATES	vCM1.3	control_LMNA	11	18
COL28A1	0.853	0.00306	0.0292	0.0702	2.97	16.3	0.00028	2.51	LV	CELLSTATES	vCM1.3	control_LMNA	11	18
LRRCC1	0.853	0.00936	0.0219	0.0502	2.58	12.2	0.00128	2.03	LV	CELLSTATES	vCM1.3	control_LMNA	11	18
SPRY1	0.853	0.0238	0.0687	0.15	3.99	9.13	0.00466	1.62	LV	CELLSTATES	vCM1.3	control_LMNA	11	18
AC008443.6	0.852	0.0323	0.00946	0.0224	1.64	8.2	0.007	1.49	LV	CELLSTATES	vCM1.3	control_LMNA	11	18
XPC	0.851	0.000158	0.101	0.225	4.59	28.9	4.98e-06	3.8	LV	CELLSTATES	vCM1.3	control_LMNA	11	18
HTRA4	0.85	0.0223	0.0142	0.0345	2.1	9.35	0.00424	1.65	LV	CELLSTATES	vCM1.3	control_LMNA	11	18
IL1R1	0.85	0.0435	0.0934	0.166	4.25	7.28	0.0106	1.36	LV	CELLSTATES	vCM1.3	control_LMNA	11	18
KLF15	0.85	0.0109	0.083	0.183	4.3	11.7	0.0016	1.96	LV	CELLSTATES	vCM1.3	control_LMNA	11	18
ZNF788P	0.85	0.00337	0.0582	0.122	3.75	15.9	0.00032	2.47	LV	CELLSTATES	vCM1.3	control_LMNA	11	18
C10orf67	0.848	0.0385	0.017	0.0344	2.13	7.65	0.00895	1.41	LV	CELLSTATES	vCM1.3	control_LMNA	11	18
MADD	0.847	0.00274	0.18	0.406	5.42	16.7	0.000241	2.56	LV	CELLSTATES	vCM1.3	control_LMNA	11	18
FOXO3	0.843	3.1e-05	1.29	2.97	8.27	37.5	5.17e-07	4.51	LV	CELLSTATES	vCM1.3	control_LMNA	11	18
RNF216	0.843	0.00332	1.09	2.5	8.05	16	0.000313	2.48	LV	CELLSTATES	vCM1.3	control_LMNA	11	18
TECTA	0.843	0.00943	0.0229	0.0507	2.59	12.2	0.0013	2.03	LV	CELLSTATES	vCM1.3	control_LMNA	11	18
AC120053.1	0.842	0.0245	0.015	0.034	2.11	9.05	0.00483	1.61	LV	CELLSTATES	vCM1.3	control_LMNA	11	18
C6	0.842	0.00819	0.528	1.34	7.09	12.7	0.00107	2.09	LV	CELLSTATES	vCM1.3	control_LMNA	11	18
TTC21A	0.842	0.00641	0.0278	0.0627	2.88	13.6	0.000762	2.19	LV	CELLSTATES	vCM1.3	control_LMNA	11	18
ART4	0.841	0.0208	0.0373	0.0812	3.26	9.55	0.00389	1.68	LV	CELLSTATES	vCM1.3	control_LMNA	11	18
FRG1-DT	0.841	0.00635	0.136	0.305	5.09	13.6	0.000752	2.2	LV	CELLSTATES	vCM1.3	control_LMNA	11	18
C12orf56	0.835	0.013	0.0245	0.0576	2.8	11.1	0.00203	1.89	LV	CELLSTATES	vCM1.3	control_LMNA	11	18
UPP2	0.834	0.00283	0.0571	0.127	3.85	16.6	0.000251	2.55	LV	CELLSTATES	vCM1.3	control_LMNA	11	18
PHF3	0.832	0.000643	0.356	0.783	6.36	22.4	3.52e-05	3.19	LV	CELLSTATES	vCM1.3	control_LMNA	11	18
FERMT1	0.831	0.0262	0.0378	0.0839	3.21	8.83	0.00531	1.58	LV	CELLSTATES	vCM1.3	control_LMNA	11	18
POLH	0.831	0.000143	0.101	0.22	4.59	29.5	4.3e-06	3.85	LV	CELLSTATES	vCM1.3	control_LMNA	11	18
DPYSL2	0.83	0.00193	0.14	0.333	5.13	18	0.00015	2.71	LV	CELLSTATES	vCM1.3	control_LMNA	11	18
ANKRA2	0.829	0.00116	0.0876	0.2	4.43	20	7.78e-05	2.94	LV	CELLSTATES	vCM1.3	control_LMNA	11	18
TTC5	0.829	0.00109	0.0462	0.107	3.56	20.2	7.18e-05	2.96	LV	CELLSTATES	vCM1.3	control_LMNA	11	18
VWCE	0.829	0.0121	0.0274	0.0596	2.84	11.3	0.00185	1.92	LV	CELLSTATES	vCM1.3	control_LMNA	11	18
AL031599.1	0.827	0.0376	0.0512	0.107	3.62	7.73	0.00863	1.43	LV	CELLSTATES	vCM1.3	control_LMNA	11	18
ATL1	0.827	0.015	0.023	0.0535	2.66	10.6	0.00248	1.83	LV	CELLSTATES	vCM1.3	control_LMNA	11	18
MCAM	0.827	0.0151	0.0662	0.141	3.96	10.6	0.00252	1.82	LV	CELLSTATES	vCM1.3	control_LMNA	11	18
EPB41L4B	0.826	0.004	0.322	0.753	6.32	15.3	0.000397	2.4	LV	CELLSTATES	vCM1.3	control_LMNA	11	18
AC244453.3	0.824	0.0104	0.0248	0.052	2.62	11.9	0.0015	1.98	LV	CELLSTATES	vCM1.3	control_LMNA	11	18
LINC01934	0.824	0.0102	0.0248	0.0581	2.79	11.9	0.00146	1.99	LV	CELLSTATES	vCM1.3	control_LMNA	11	18
RHOBTB1	0.824	0.00041	0.354	0.787	6.4	24.4	1.9e-05	3.39	LV	CELLSTATES	vCM1.3	control_LMNA	11	18
SIPA1L1	0.824	0.000196	0.227	0.506	5.77	28	6.56e-06	3.71	LV	CELLSTATES	vCM1.3	control_LMNA	11	18
SNHG22	0.824	0.000505	0.104	0.221	4.61	23.4	2.54e-05	3.3	LV	CELLSTATES	vCM1.3	control_LMNA	11	18
INTS6L	0.823	0.0137	0.048	0.104	3.56	10.9	0.00222	1.86	LV	CELLSTATES	vCM1.3	control_LMNA	11	18
INAFM2	0.819	0.0276	0.0196	0.0422	2.4	8.66	0.00571	1.56	LV	CELLSTATES	vCM1.3	control_LMNA	11	18
RGS7BP	0.819	0.0207	0.073	0.157	4.13	9.56	0.00387	1.68	LV	CELLSTATES	vCM1.3	control_LMNA	11	18
EYS	0.818	0.000526	0.338	0.758	6.38	23.3	2.68e-05	3.28	LV	CELLSTATES	vCM1.3	control_LMNA	11	18
HERC5	0.818	0.0402	0.0252	0.0548	2.71	7.52	0.00953	1.4	LV	CELLSTATES	vCM1.3	control_LMNA	11	18
CDKL2	0.817	0.0341	0.0305	0.0686	3.01	8.04	0.00752	1.47	LV	CELLSTATES	vCM1.3	control_LMNA	11	18
TGFB3	0.817	0.0445	0.0141	0.031	2.07	7.21	0.011	1.35	LV	CELLSTATES	vCM1.3	control_LMNA	11	18
SAMHD1	0.816	0.00898	0.11	0.258	4.78	12.4	0.00122	2.05	LV	CELLSTATES	vCM1.3	control_LMNA	11	18
KATNAL2	0.815	0.000277	0.391	0.826	6.5	26.3	1.07e-05	3.56	LV	CELLSTATES	vCM1.3	control_LMNA	11	18
ZKSCAN3	0.813	0.0162	0.0342	0.0694	3.02	10.4	0.00276	1.79	LV	CELLSTATES	vCM1.3	control_LMNA	11	18
RRBP1	0.811	0.000742	0.0762	0.161	4.13	21.8	4.27e-05	3.13	LV	CELLSTATES	vCM1.3	control_LMNA	11	18
SLC1A3	0.811	8.57e-05	3.02	6.61	9.47	32	2.11e-06	4.07	LV	CELLSTATES	vCM1.3	control_LMNA	11	18
CPED1	0.81	0.00011	1.93	4.15	8.8	30.7	3.01e-06	3.96	LV	CELLSTATES	vCM1.3	control_LMNA	11	18
CYP3A5	0.81	0.0139	0.19	0.469	5.56	10.8	0.00226	1.86	LV	CELLSTATES	vCM1.3	control_LMNA	11	18
ARAP2	0.809	0.0188	0.0795	0.172	4.26	9.88	0.00338	1.73	LV	CELLSTATES	vCM1.3	control_LMNA	11	18
AC007128.1	0.807	0.0471	0.0495	0.104	3.58	7.05	0.0118	1.33	LV	CELLSTATES	vCM1.3	control_LMNA	11	18
CACNB4	0.807	0.00151	0.0629	0.139	3.95	19	0.000108	2.82	LV	CELLSTATES	vCM1.3	control_LMNA	11	18
TNFSF13B	0.806	0.0224	0.0353	0.076	3.15	9.32	0.00429	1.65	LV	CELLSTATES	vCM1.3	control_LMNA	11	18
CRISPLD2	0.805	0.0477	0.0389	0.0855	3.32	7.01	0.012	1.32	LV	CELLSTATES	vCM1.3	control_LMNA	11	18
IPO11	0.805	0.000141	0.228	0.509	5.77	29.5	4.19e-06	3.85	LV	CELLSTATES	vCM1.3	control_LMNA	11	18
SLC48A1	0.805	0.00461	0.0326	0.0737	3.09	14.8	0.000481	2.34	LV	CELLSTATES	vCM1.3	control_LMNA	11	18
AL445483.1	0.803	0.0426	0.0151	0.0293	2	7.34	0.0103	1.37	LV	CELLSTATES	vCM1.3	control_LMNA	11	18
ARHGEF26	0.803	0.0141	0.0244	0.0542	2.71	10.8	0.00228	1.85	LV	CELLSTATES	vCM1.3	control_LMNA	11	18
NEK3	0.803	0.000476	0.063	0.137	3.92	23.7	2.32e-05	3.32	LV	CELLSTATES	vCM1.3	control_LMNA	11	18
ZBTB21	0.803	0.0124	0.0203	0.0411	2.37	11.2	0.00193	1.9	LV	CELLSTATES	vCM1.3	control_LMNA	11	18
MAOA	0.802	0.0142	0.379	0.869	6.54	10.8	0.00233	1.85	LV	CELLSTATES	vCM1.3	control_LMNA	11	18
MERTK	0.802	0.000779	0.134	0.29	4.98	21.6	4.56e-05	3.11	LV	CELLSTATES	vCM1.3	control_LMNA	11	18
AP005329.3	0.801	0.0207	0.0416	0.0945	3.41	9.56	0.00387	1.68	LV	CELLSTATES	vCM1.3	control_LMNA	11	18
CYP2U1	0.801	0.000158	0.123	0.269	4.88	29	4.9e-06	3.8	LV	CELLSTATES	vCM1.3	control_LMNA	11	18
STX2	0.801	0.0201	0.0513	0.109	3.61	9.67	0.00369	1.7	LV	CELLSTATES	vCM1.3	control_LMNA	11	18
IRS2	0.8	0.0243	0.183	0.384	5.38	9.07	0.00478	1.62	LV	CELLSTATES	vCM1.3	control_LMNA	11	18
SLC24A1	0.8	0.0113	0.0321	0.0698	3.04	11.5	0.0017	1.95	LV	CELLSTATES	vCM1.3	control_LMNA	11	18
AC104109.3	0.799	0.0124	0.0273	0.0567	2.77	11.3	0.00191	1.91	LV	CELLSTATES	vCM1.3	control_LMNA	11	18
FRMPD4	0.799	0.00404	0.409	0.912	6.65	15.3	0.000403	2.39	LV	CELLSTATES	vCM1.3	control_LMNA	11	18
SCUBE2	0.799	0.0106	0.0239	0.0545	2.7	11.8	0.00153	1.97	LV	CELLSTATES	vCM1.3	control_LMNA	11	18
FRRS1L	0.798	0.0234	0.0289	0.0679	2.97	9.19	0.00454	1.63	LV	CELLSTATES	vCM1.3	control_LMNA	11	18
IP6K3	0.798	0.00113	0.25	0.546	5.89	20.1	7.51e-05	2.95	LV	CELLSTATES	vCM1.3	control_LMNA	11	18
PDE6A	0.797	0.0159	0.0206	0.0438	2.48	10.4	0.00269	1.8	LV	CELLSTATES	vCM1.3	control_LMNA	11	18
UFL1-AS1	0.797	0.00041	0.0547	0.122	3.75	24.4	1.91e-05	3.39	LV	CELLSTATES	vCM1.3	control_LMNA	11	18
VCL	0.796	0.000343	2.16	4.69	8.96	25.2	1.46e-05	3.47	LV	CELLSTATES	vCM1.3	control_LMNA	11	18
LINC00907	0.795	0.0144	0.0432	0.0877	3.38	10.7	0.00237	1.84	LV	CELLSTATES	vCM1.3	control_LMNA	11	18
AL512422.1	0.794	0.0117	0.0378	0.077	3.22	11.4	0.00178	1.93	LV	CELLSTATES	vCM1.3	control_LMNA	11	18
CCDC138	0.794	0.00215	0.0875	0.196	4.42	17.6	0.000174	2.67	LV	CELLSTATES	vCM1.3	control_LMNA	11	18
SMC6	0.794	2.23e-05	0.441	0.978	6.68	39.4	3.19e-07	4.65	LV	CELLSTATES	vCM1.3	control_LMNA	11	18
TSPYL2	0.794	0.0332	0.19	0.427	5.52	8.12	0.00726	1.48	LV	CELLSTATES	vCM1.3	control_LMNA	11	18
LTBP1	0.791	0.000355	2.82	6.04	9.35	25.1	1.54e-05	3.45	LV	CELLSTATES	vCM1.3	control_LMNA	11	18
AC018647.1	0.79	0.00699	0.0412	0.0917	3.39	13.3	0.000859	2.16	LV	CELLSTATES	vCM1.3	control_LMNA	11	18
LINC01844	0.79	0.0393	0.0665	0.142	4.01	7.59	0.00924	1.41	LV	CELLSTATES	vCM1.3	control_LMNA	11	18
PABPC1L	0.789	0.00261	0.0289	0.0628	2.9	16.9	0.000224	2.58	LV	CELLSTATES	vCM1.3	control_LMNA	11	18
PDE3B	0.789	6.89e-05	0.75	1.75	7.5	33.3	1.51e-06	4.16	LV	CELLSTATES	vCM1.3	control_LMNA	11	18
SH3BP5-AS1	0.789	0.00967	0.0394	0.0854	3.29	12.1	0.00135	2.01	LV	CELLSTATES	vCM1.3	control_LMNA	11	18
AC104596.1	0.788	0.000117	0.386	0.861	6.52	30.3	3.35e-06	3.93	LV	CELLSTATES	vCM1.3	control_LMNA	11	18
AL359633.2	0.788	0.00886	0.0934	0.207	4.51	12.4	0.00119	2.05	LV	CELLSTATES	vCM1.3	control_LMNA	11	18
DNAJC27-AS1	0.788	0.000108	0.0664	0.145	4.02	30.9	2.91e-06	3.97	LV	CELLSTATES	vCM1.3	control_LMNA	11	18
FNDC3B	0.788	1.81e-06	2.37	5.4	9.14	55.2	1.01e-08	5.74	LV	CELLSTATES	vCM1.3	control_LMNA	11	18
SESN2	0.788	0.0191	0.0296	0.0641	2.91	9.83	0.00345	1.72	LV	CELLSTATES	vCM1.3	control_LMNA	11	18
SPRED1	0.788	0.00474	0.157	0.354	5.27	14.7	0.000497	2.32	LV	CELLSTATES	vCM1.3	control_LMNA	11	18
TSC22D2	0.788	0.000143	0.339	0.721	6.28	29.4	4.33e-06	3.85	LV	CELLSTATES	vCM1.3	control_LMNA	11	18
LINC00106	0.787	0.0123	0.075	0.163	4.2	11.3	0.00189	1.91	LV	CELLSTATES	vCM1.3	control_LMNA	11	18
TMEM232	0.787	0.0065	0.201	0.421	5.55	13.5	0.000777	2.19	LV	CELLSTATES	vCM1.3	control_LMNA	11	18
TXK	0.787	0.00232	0.2	0.434	5.55	17.3	0.000192	2.64	LV	CELLSTATES	vCM1.3	control_LMNA	11	18
UPP1	0.787	0.00043	0.134	0.279	4.93	24.1	2.05e-05	3.37	LV	CELLSTATES	vCM1.3	control_LMNA	11	18
ABCC8	0.784	0.0438	0.0902	0.203	4.47	7.26	0.0107	1.36	LV	CELLSTATES	vCM1.3	control_LMNA	11	18
PHYHD1	0.784	0.00361	0.112	0.236	4.71	15.7	0.000347	2.44	LV	CELLSTATES	vCM1.3	control_LMNA	11	18
GLIDR	0.782	0.000978	0.186	0.398	5.43	20.7	6.18e-05	3.01	LV	CELLSTATES	vCM1.3	control_LMNA	11	18
KIAA1211L	0.782	0.0427	0.0133	0.0299	2.01	7.34	0.0103	1.37	LV	CELLSTATES	vCM1.3	control_LMNA	11	18
YIPF7	0.782	0.0114	0.0437	0.0937	3.45	11.5	0.00172	1.94	LV	CELLSTATES	vCM1.3	control_LMNA	11	18
LINC00670	0.781	0.0172	0.12	0.241	4.75	10.2	0.003	1.77	LV	CELLSTATES	vCM1.3	control_LMNA	11	18
RNF217	0.78	0.000388	0.299	0.616	6.06	24.6	1.75e-05	3.41	LV	CELLSTATES	vCM1.3	control_LMNA	11	18
SLC6A12	0.78	0.0313	0.0167	0.0358	2.22	8.29	0.00673	1.5	LV	CELLSTATES	vCM1.3	control_LMNA	11	18
DNAH6	0.779	0.0487	0.0384	0.0928	3.39	6.95	0.0124	1.31	LV	CELLSTATES	vCM1.3	control_LMNA	11	18
GPC3	0.779	0.0419	0.0389	0.0918	3.38	7.39	0.0101	1.38	LV	CELLSTATES	vCM1.3	control_LMNA	11	18
TPPP	0.779	0.0297	0.0189	0.0406	2.35	8.45	0.00627	1.53	LV	CELLSTATES	vCM1.3	control_LMNA	11	18
AL390729.1	0.778	0.016	0.0224	0.0472	2.54	10.4	0.00272	1.8	LV	CELLSTATES	vCM1.3	control_LMNA	11	18
GADD45A	0.778	0.0176	0.0803	0.161	4.13	10.1	0.00312	1.75	LV	CELLSTATES	vCM1.3	control_LMNA	11	18
COL7A1	0.776	0.00236	0.0975	0.211	4.57	17.3	0.000197	2.63	LV	CELLSTATES	vCM1.3	control_LMNA	11	18
LACTB2-AS1	0.776	0.0209	0.0368	0.0755	3.14	9.53	0.00391	1.68	LV	CELLSTATES	vCM1.3	control_LMNA	11	18
LSM6	0.776	0.00117	0.045	0.0941	3.45	19.9	7.9e-05	2.93	LV	CELLSTATES	vCM1.3	control_LMNA	11	18
GSDMB	0.775	0.00659	0.0417	0.0918	3.39	13.5	0.000791	2.18	LV	CELLSTATES	vCM1.3	control_LMNA	11	18
IL7	0.775	0.0232	0.168	0.336	5.21	9.22	0.00449	1.63	LV	CELLSTATES	vCM1.3	control_LMNA	11	18
POLN	0.775	0.00499	0.113	0.242	4.75	14.5	0.000539	2.3	LV	CELLSTATES	vCM1.3	control_LMNA	11	18
SHROOM1	0.775	0.0461	0.0123	0.0256	1.83	7.12	0.0115	1.34	LV	CELLSTATES	vCM1.3	control_LMNA	11	18
AC025031.1	0.774	0.0435	0.0217	0.0446	2.48	7.28	0.0106	1.36	LV	CELLSTATES	vCM1.3	control_LMNA	11	18
AC079594.2	0.774	0.0403	0.0196	0.0413	2.38	7.51	0.00956	1.4	LV	CELLSTATES	vCM1.3	control_LMNA	11	18
CALCB	0.774	0.0417	0.0415	0.088	3.38	7.41	0.01	1.38	LV	CELLSTATES	vCM1.3	control_LMNA	11	18
NRCAM	0.774	0.042	0.0228	0.0454	2.51	7.39	0.0101	1.38	LV	CELLSTATES	vCM1.3	control_LMNA	11	18
AC106795.3	0.773	0.00437	0.0303	0.0648	2.92	15	0.000451	2.36	LV	CELLSTATES	vCM1.3	control_LMNA	11	18
ANO2	0.773	0.0368	0.0193	0.043	2.39	7.8	0.00838	1.43	LV	CELLSTATES	vCM1.3	control_LMNA	11	18
FAM69B	0.773	0.0335	0.0221	0.0463	2.5	8.1	0.00734	1.48	LV	CELLSTATES	vCM1.3	control_LMNA	11	18
FAM66C	0.772	0.0259	0.0265	0.0559	2.78	8.87	0.00522	1.59	LV	CELLSTATES	vCM1.3	control_LMNA	11	18
GJB7	0.772	0.0109	0.0259	0.0554	2.76	11.7	0.00161	1.96	LV	CELLSTATES	vCM1.3	control_LMNA	11	18
LYAR	0.771	0.0209	0.052	0.11	3.62	9.54	0.00391	1.68	LV	CELLSTATES	vCM1.3	control_LMNA	11	18
AL117350.1	0.769	0.0322	0.0111	0.0254	1.81	8.21	0.00696	1.49	LV	CELLSTATES	vCM1.3	control_LMNA	11	18
LCA5	0.769	0.0253	0.0209	0.0463	2.52	8.94	0.00506	1.6	LV	CELLSTATES	vCM1.3	control_LMNA	11	18
ANKS1B	0.767	0.0114	0.0931	0.218	4.59	11.5	0.00172	1.94	LV	CELLSTATES	vCM1.3	control_LMNA	11	18
TBPL1	0.767	0.00359	0.129	0.273	4.92	15.7	0.000344	2.44	LV	CELLSTATES	vCM1.3	control_LMNA	11	18
TMEM246-AS1	0.767	0.0259	0.0496	0.101	3.53	8.86	0.00524	1.59	LV	CELLSTATES	vCM1.3	control_LMNA	11	18
AL157911.1	0.764	9.18e-05	0.191	0.415	5.52	31.7	2.3e-06	4.04	LV	CELLSTATES	vCM1.3	control_LMNA	11	18
EEF1A1	0.764	0.0108	0.0726	0.16	4.14	11.7	0.00158	1.96	LV	CELLSTATES	vCM1.3	control_LMNA	11	18
NEK5	0.763	0.00382	0.0516	0.111	3.68	15.5	0.000376	2.42	LV	CELLSTATES	vCM1.3	control_LMNA	11	18
POFUT2	0.763	0.00418	0.0285	0.0617	2.89	15.2	0.000421	2.38	LV	CELLSTATES	vCM1.3	control_LMNA	11	18
MORC4	0.762	0.00119	0.0828	0.172	4.28	19.9	8.07e-05	2.92	LV	CELLSTATES	vCM1.3	control_LMNA	11	18
ALAD	0.76	0.00423	0.105	0.243	4.69	15.1	0.000429	2.37	LV	CELLSTATES	vCM1.3	control_LMNA	11	18
BAALC-AS1	0.76	0.00429	0.0283	0.0597	2.83	15.1	0.000437	2.37	LV	CELLSTATES	vCM1.3	control_LMNA	11	18
EIF2AK3	0.76	0.0359	0.416	0.88	6.55	7.87	0.00811	1.44	LV	CELLSTATES	vCM1.3	control_LMNA	11	18
BACH1	0.759	0.000285	0.94	1.98	7.75	26.2	1.11e-05	3.54	LV	CELLSTATES	vCM1.3	control_LMNA	11	18
PLCXD2	0.759	0.0117	0.0227	0.046	2.55	11.4	0.00178	1.93	LV	CELLSTATES	vCM1.3	control_LMNA	11	18
OPRM1	0.758	0.0275	0.05	0.111	3.65	8.68	0.00566	1.56	LV	CELLSTATES	vCM1.3	control_LMNA	11	18
ROCK2	0.758	1.14e-06	0.437	0.938	6.66	58.9	5.01e-09	5.94	LV	CELLSTATES	vCM1.3	control_LMNA	11	18
LCA5L	0.757	0.0188	0.0459	0.093	3.44	9.88	0.00338	1.73	LV	CELLSTATES	vCM1.3	control_LMNA	11	18
MAPK10	0.757	0.0159	0.215	0.503	5.77	10.4	0.00269	1.8	LV	CELLSTATES	vCM1.3	control_LMNA	11	18
SLC4A7	0.757	0.00658	0.243	0.528	5.83	13.5	0.000788	2.18	LV	CELLSTATES	vCM1.3	control_LMNA	11	18
GXYLT1	0.756	7.07e-05	0.137	0.285	4.98	33.1	1.57e-06	4.15	LV	CELLSTATES	vCM1.3	control_LMNA	11	18
AF165147.1	0.755	0.027	0.385	0.894	6.68	8.74	0.00553	1.57	LV	CELLSTATES	vCM1.3	control_LMNA	11	18
GEN1	0.755	0.000815	0.145	0.305	5.07	21.4	4.86e-05	3.09	LV	CELLSTATES	vCM1.3	control_LMNA	11	18
MSANTD1	0.754	0.0359	0.0221	0.0469	2.55	7.87	0.00811	1.44	LV	CELLSTATES	vCM1.3	control_LMNA	11	18
ZCCHC9	0.754	0.0103	0.109	0.241	4.73	11.9	0.00147	1.99	LV	CELLSTATES	vCM1.3	control_LMNA	11	18
ZFHX4	0.754	0.0093	0.0443	0.103	3.53	12.3	0.00127	2.03	LV	CELLSTATES	vCM1.3	control_LMNA	11	18
SCRIB	0.753	0.0141	0.0189	0.0382	2.29	10.8	0.00229	1.85	LV	CELLSTATES	vCM1.3	control_LMNA	11	18
AC090115.1	0.752	0.00113	0.0514	0.107	3.62	20.1	7.45e-05	2.95	LV	CELLSTATES	vCM1.3	control_LMNA	11	18
RNF103-CHMP3	0.752	0.000622	0.0954	0.201	4.53	22.5	3.37e-05	3.21	LV	CELLSTATES	vCM1.3	control_LMNA	11	18
TMEM30A	0.752	0.0027	0.113	0.231	4.7	16.8	0.000236	2.57	LV	CELLSTATES	vCM1.3	control_LMNA	11	18
GPR68	0.751	0.0302	0.046	0.0918	3.49	8.4	0.00642	1.52	LV	CELLSTATES	vCM1.3	control_LMNA	11	18
AC040934.1	0.75	0.0376	0.014	0.0298	2.02	7.73	0.00864	1.43	LV	CELLSTATES	vCM1.3	control_LMNA	11	18
RAB31	0.748	0.00706	0.0727	0.157	4.12	13.2	0.000867	2.15	LV	CELLSTATES	vCM1.3	control_LMNA	11	18
AC012184.2	0.747	0.00711	0.0187	0.0401	2.34	13.2	0.000875	2.15	LV	CELLSTATES	vCM1.3	control_LMNA	11	18
AC138627.1	0.747	0.000196	0.177	0.357	5.29	27.9	6.62e-06	3.71	LV	CELLSTATES	vCM1.3	control_LMNA	11	18
OCA2	0.747	0.0357	0.0195	0.0431	2.42	7.89	0.00804	1.45	LV	CELLSTATES	vCM1.3	control_LMNA	11	18
ULK4	0.747	0.00541	0.252	0.563	5.95	14.2	0.000604	2.27	LV	CELLSTATES	vCM1.3	control_LMNA	11	18
C5orf66	0.746	0.00964	0.0743	0.152	4.14	12.1	0.00134	2.02	LV	CELLSTATES	vCM1.3	control_LMNA	11	18
KBTBD8	0.746	0.0389	0.0208	0.0435	2.42	7.62	0.00911	1.41	LV	CELLSTATES	vCM1.3	control_LMNA	11	18
AP005131.5	0.745	0.026	0.0312	0.0629	2.95	8.85	0.00525	1.58	LV	CELLSTATES	vCM1.3	control_LMNA	11	18
KIAA1328	0.744	0.00042	0.439	0.932	6.71	24.3	1.97e-05	3.38	LV	CELLSTATES	vCM1.3	control_LMNA	11	18
GNAQ	0.743	0.0382	0.0518	0.112	3.69	7.68	0.00886	1.42	LV	CELLSTATES	vCM1.3	control_LMNA	11	18
SLC25A21-AS1	0.743	0.0133	0.0392	0.0812	3.24	11	0.0021	1.88	LV	CELLSTATES	vCM1.3	control_LMNA	11	18
ST6GALNAC5	0.743	0.0397	0.0489	0.105	3.67	7.56	0.00935	1.4	LV	CELLSTATES	vCM1.3	control_LMNA	11	18
TRABD2B	0.743	0.0227	0.0228	0.0503	2.63	9.28	0.00437	1.64	LV	CELLSTATES	vCM1.3	control_LMNA	11	18
GUCY1A2	0.742	0.0119	0.0645	0.144	4.05	11.4	0.00182	1.92	LV	CELLSTATES	vCM1.3	control_LMNA	11	18
TASP1	0.742	0.000667	0.402	0.876	6.55	22.3	3.68e-05	3.18	LV	CELLSTATES	vCM1.3	control_LMNA	11	18
PDLIM1	0.741	0.000143	0.338	0.715	6.27	29.4	4.33e-06	3.85	LV	CELLSTATES	vCM1.3	control_LMNA	11	18
ETV4	0.74	0.0402	0.031	0.0638	2.94	7.51	0.00954	1.4	LV	CELLSTATES	vCM1.3	control_LMNA	11	18
EPB41L3	0.739	0.0226	0.0332	0.0651	3.03	9.29	0.00434	1.65	LV	CELLSTATES	vCM1.3	control_LMNA	11	18
ANKRD33B	0.738	0.0309	0.0937	0.205	4.52	8.34	0.0066	1.51	LV	CELLSTATES	vCM1.3	control_LMNA	11	18
LINC01004	0.738	2.18e-05	0.402	0.829	6.52	39.6	3.09e-07	4.66	LV	CELLSTATES	vCM1.3	control_LMNA	11	18
EIF2S3B	0.737	0.0338	0.0234	0.0475	2.57	8.07	0.00742	1.47	LV	CELLSTATES	vCM1.3	control_LMNA	11	18
RGMB	0.737	0.00816	0.0243	0.0527	2.68	12.7	0.00106	2.09	LV	CELLSTATES	vCM1.3	control_LMNA	11	18
VPS41	0.737	1.44e-05	0.173	0.363	5.34	42.1	1.69e-07	4.84	LV	CELLSTATES	vCM1.3	control_LMNA	11	18
RNF152	0.736	0.0251	0.0513	0.109	3.66	8.96	0.005	1.6	LV	CELLSTATES	vCM1.3	control_LMNA	11	18
WASF3-AS1	0.734	0.0425	0.0187	0.0397	2.34	7.35	0.0103	1.37	LV	CELLSTATES	vCM1.3	control_LMNA	11	18
HPGDS	0.733	0.0398	0.0555	0.11	3.73	7.55	0.0094	1.4	LV	CELLSTATES	vCM1.3	control_LMNA	11	18
PIP4P2	0.733	0.000682	0.118	0.251	4.81	22.2	3.81e-05	3.17	LV	CELLSTATES	vCM1.3	control_LMNA	11	18
SDC2	0.732	0.00479	0.103	0.213	4.56	14.7	0.000508	2.32	LV	CELLSTATES	vCM1.3	control_LMNA	11	18
SLFN5	0.732	0.0304	0.0179	0.0367	2.24	8.38	0.00648	1.52	LV	CELLSTATES	vCM1.3	control_LMNA	11	18
SHROOM3	0.73	0.00105	0.832	1.7	7.58	20.4	6.78e-05	2.98	LV	CELLSTATES	vCM1.3	control_LMNA	11	18
AC021086.1	0.728	0.0093	0.0471	0.105	3.61	12.3	0.00127	2.03	LV	CELLSTATES	vCM1.3	control_LMNA	11	18
CSTF2	0.728	0.0412	0.0213	0.0473	2.55	7.44	0.00985	1.38	LV	CELLSTATES	vCM1.3	control_LMNA	11	18
CSGALNACT2	0.726	0.0105	0.0976	0.193	4.45	11.8	0.00152	1.98	LV	CELLSTATES	vCM1.3	control_LMNA	11	18
GP6	0.726	0.01	0.0957	0.203	4.51	12	0.00141	2	LV	CELLSTATES	vCM1.3	control_LMNA	11	18
KIF20B	0.726	0.00226	0.0293	0.063	2.92	17.4	0.000186	2.65	LV	CELLSTATES	vCM1.3	control_LMNA	11	18
PAG1	0.725	0.00477	0.317	0.614	6.12	14.7	0.000502	2.32	LV	CELLSTATES	vCM1.3	control_LMNA	11	18
TSNAX-DISC1	0.725	0.00209	0.0519	0.109	3.65	17.7	0.000166	2.68	LV	CELLSTATES	vCM1.3	control_LMNA	11	18
ATP11C	0.724	0.0382	0.0423	0.0943	3.41	7.68	0.00884	1.42	LV	CELLSTATES	vCM1.3	control_LMNA	11	18
DYNLL2	0.724	0.0113	0.0417	0.0889	3.36	11.6	0.00169	1.95	LV	CELLSTATES	vCM1.3	control_LMNA	11	18
PPM1B	0.723	3.69e-06	0.377	0.801	6.44	50.4	2.71e-08	5.43	LV	CELLSTATES	vCM1.3	control_LMNA	11	18
PIK3R1	0.722	0.0261	2.06	4.22	8.87	8.85	0.00527	1.58	LV	CELLSTATES	vCM1.3	control_LMNA	11	18
STAT1	0.722	0.013	0.0408	0.084	3.32	11.1	0.00204	1.89	LV	CELLSTATES	vCM1.3	control_LMNA	11	18
ABHD2	0.721	0.00259	1.17	2.4	8	16.9	0.000221	2.59	LV	CELLSTATES	vCM1.3	control_LMNA	11	18
RMDN2	0.721	0.000591	0.126	0.261	4.89	22.7	3.17e-05	3.23	LV	CELLSTATES	vCM1.3	control_LMNA	11	18
UNC79	0.721	0.000344	0.191	0.397	5.46	25.2	1.47e-05	3.46	LV	CELLSTATES	vCM1.3	control_LMNA	11	18
AC018754.1	0.72	0.0297	0.0177	0.0358	2.25	8.45	0.00627	1.53	LV	CELLSTATES	vCM1.3	control_LMNA	11	18
UBR5-AS1	0.72	0.00699	0.0463	0.0917	3.43	13.3	0.000858	2.16	LV	CELLSTATES	vCM1.3	control_LMNA	11	18
USP38	0.719	0.00204	0.055	0.113	3.7	17.8	0.000161	2.69	LV	CELLSTATES	vCM1.3	control_LMNA	11	18
MGLL	0.718	0.0139	0.0585	0.115	3.72	10.9	0.00224	1.86	LV	CELLSTATES	vCM1.3	control_LMNA	11	18
FECH	0.717	0.0136	0.0369	0.0756	3.18	10.9	0.00218	1.87	LV	CELLSTATES	vCM1.3	control_LMNA	11	18
ZMAT1	0.717	0.000703	0.261	0.53	5.86	22	3.98e-05	3.15	LV	CELLSTATES	vCM1.3	control_LMNA	11	18
CD247	0.715	0.0499	0.0248	0.0543	2.75	6.88	0.0128	1.3	LV	CELLSTATES	vCM1.3	control_LMNA	11	18
LIN7A	0.714	0.000253	0.388	0.812	6.48	26.7	9.48e-06	3.6	LV	CELLSTATES	vCM1.3	control_LMNA	11	18
SLC7A7	0.714	0.0477	0.0193	0.0439	2.48	7.01	0.012	1.32	LV	CELLSTATES	vCM1.3	control_LMNA	11	18
LINC00894	0.713	0.00281	0.162	0.334	5.23	16.6	0.000249	2.55	LV	CELLSTATES	vCM1.3	control_LMNA	11	18
PELI2	0.713	0.0257	0.031	0.0661	2.97	8.89	0.00517	1.59	LV	CELLSTATES	vCM1.3	control_LMNA	11	18
ST6GALNAC3	0.713	0.0136	0.0493	0.106	3.64	10.9	0.00218	1.87	LV	CELLSTATES	vCM1.3	control_LMNA	11	18
AC024901.1	0.712	0.0313	0.161	0.333	5.23	8.29	0.00672	1.5	LV	CELLSTATES	vCM1.3	control_LMNA	11	18
AC016205.1	0.711	0.00503	0.0373	0.0784	3.25	14.5	0.000546	2.3	LV	CELLSTATES	vCM1.3	control_LMNA	11	18
FOXP4	0.711	0.0321	0.0223	0.0457	2.55	8.22	0.00694	1.49	LV	CELLSTATES	vCM1.3	control_LMNA	11	18
CDH20	0.709	0.0143	0.346	0.695	6.29	10.7	0.00235	1.84	LV	CELLSTATES	vCM1.3	control_LMNA	11	18
CEP120	0.708	0.000973	0.0725	0.15	4.1	20.7	6.14e-05	3.01	LV	CELLSTATES	vCM1.3	control_LMNA	11	18
XPO1	0.708	0.00158	0.38	0.77	6.4	18.8	0.000115	2.8	LV	CELLSTATES	vCM1.3	control_LMNA	11	18
IPO5	0.707	0.00428	0.103	0.204	4.54	15.1	0.000435	2.37	LV	CELLSTATES	vCM1.3	control_LMNA	11	18
TBC1D1	0.706	0.000266	0.993	2.02	7.81	26.5	1.01e-05	3.58	LV	CELLSTATES	vCM1.3	control_LMNA	11	18
ANKRD30BL	0.704	0.0245	0.0251	0.0541	2.78	9.04	0.00485	1.61	LV	CELLSTATES	vCM1.3	control_LMNA	11	18
CRB1	0.703	0.00428	0.0754	0.153	4.16	15.1	0.000436	2.37	LV	CELLSTATES	vCM1.3	control_LMNA	11	18
USP50	0.703	0.0236	0.0573	0.112	3.72	9.17	0.00458	1.63	LV	CELLSTATES	vCM1.3	control_LMNA	11	18
PAFAH2	0.702	0.00658	0.0905	0.18	4.37	13.5	0.00079	2.18	LV	CELLSTATES	vCM1.3	control_LMNA	11	18
PCDH9	0.701	0.000319	4.95	10	10.1	25.6	1.31e-05	3.5	LV	CELLSTATES	vCM1.3	control_LMNA	11	18
PTPN14	0.701	0.000203	0.609	1.28	7.1	27.8	6.94e-06	3.69	LV	CELLSTATES	vCM1.3	control_LMNA	11	18
UBXN8	0.701	0.0112	0.092	0.187	4.42	11.6	0.00167	1.95	LV	CELLSTATES	vCM1.3	control_LMNA	11	18
RAD54L	0.699	0.0319	0.0221	0.043	2.47	8.24	0.00689	1.5	LV	CELLSTATES	vCM1.3	control_LMNA	11	18
FBXO30	0.697	0.0111	0.0477	0.1	3.55	11.6	0.00164	1.96	LV	CELLSTATES	vCM1.3	control_LMNA	11	18
LIPA	0.696	0.00202	0.145	0.305	5.09	17.9	0.000159	2.69	LV	CELLSTATES	vCM1.3	control_LMNA	11	18
KCNAB2	0.695	0.0276	0.13	0.266	4.9	8.67	0.0057	1.56	LV	CELLSTATES	vCM1.3	control_LMNA	11	18
LUCAT1	0.695	0.023	0.0883	0.182	4.35	9.25	0.00443	1.64	LV	CELLSTATES	vCM1.3	control_LMNA	11	18
MKNK2	0.694	0.0296	0.0712	0.146	4.1	8.47	0.00622	1.53	LV	CELLSTATES	vCM1.3	control_LMNA	11	18
PDCL	0.694	0.00877	0.0222	0.0463	2.53	12.5	0.00117	2.06	LV	CELLSTATES	vCM1.3	control_LMNA	11	18
SH3RF3	0.694	0.000296	0.357	0.732	6.37	26	1.17e-05	3.53	LV	CELLSTATES	vCM1.3	control_LMNA	11	18
SYCP2	0.694	0.0271	0.0266	0.056	2.79	8.73	0.00555	1.57	LV	CELLSTATES	vCM1.3	control_LMNA	11	18
XPR1	0.694	0.00132	3.62	7.32	9.62	19.5	9.15e-05	2.88	LV	CELLSTATES	vCM1.3	control_LMNA	11	18
AP000446.1	0.693	0.000583	0.0802	0.165	4.23	22.8	3.11e-05	3.23	LV	CELLSTATES	vCM1.3	control_LMNA	11	18
CRYZ	0.693	0.00449	0.101	0.212	4.56	14.9	0.000466	2.35	LV	CELLSTATES	vCM1.3	control_LMNA	11	18
DDAH1	0.693	0.0116	0.109	0.215	4.62	11.5	0.00175	1.94	LV	CELLSTATES	vCM1.3	control_LMNA	11	18
MSANTD4	0.693	0.0111	0.076	0.148	4.09	11.6	0.00163	1.96	LV	CELLSTATES	vCM1.3	control_LMNA	11	18
MTMR14	0.692	0.000748	0.191	0.391	5.46	21.8	4.33e-05	3.13	LV	CELLSTATES	vCM1.3	control_LMNA	11	18
LAMA3	0.691	0.0207	0.15	0.307	5.13	9.57	0.00385	1.68	LV	CELLSTATES	vCM1.3	control_LMNA	11	18
LRRC1	0.691	0.0084	0.241	0.47	5.72	12.6	0.0011	2.08	LV	CELLSTATES	vCM1.3	control_LMNA	11	18
PPP2R1B	0.691	0.0166	0.104	0.201	4.53	10.3	0.00286	1.78	LV	CELLSTATES	vCM1.3	control_LMNA	11	18
SYNE3	0.69	0.0101	0.0508	0.105	3.64	12	0.00144	1.99	LV	CELLSTATES	vCM1.3	control_LMNA	11	18
FOXO1	0.689	0.00153	0.718	1.5	7.36	18.9	0.000111	2.81	LV	CELLSTATES	vCM1.3	control_LMNA	11	18
PLIN2	0.689	0.0179	0.22	0.451	5.67	10	0.00318	1.75	LV	CELLSTATES	vCM1.3	control_LMNA	11	18
PNCK	0.689	0.0327	0.0211	0.048	2.57	8.17	0.00712	1.49	LV	CELLSTATES	vCM1.3	control_LMNA	11	18
AC058822.1	0.688	0.025	0.405	0.794	6.44	8.98	0.00497	1.6	LV	CELLSTATES	vCM1.3	control_LMNA	11	18
CDC37L1	0.688	0.000147	0.397	0.812	6.48	29.3	4.47e-06	3.83	LV	CELLSTATES	vCM1.3	control_LMNA	11	18
STYXL1	0.688	0.00234	0.0905	0.174	4.35	17.3	0.000195	2.63	LV	CELLSTATES	vCM1.3	control_LMNA	11	18
AC073050.1	0.685	0.00302	0.18	0.357	5.36	16.3	0.000276	2.52	LV	CELLSTATES	vCM1.3	control_LMNA	11	18
LRP2BP	0.685	0.00102	0.183	0.364	5.37	20.5	6.52e-05	2.99	LV	CELLSTATES	vCM1.3	control_LMNA	11	18
MAP7	0.685	0.00201	0.117	0.23	4.69	17.9	0.000158	2.7	LV	CELLSTATES	vCM1.3	control_LMNA	11	18
SLC29A3	0.685	0.0347	0.012	0.0231	1.75	7.98	0.00773	1.46	LV	CELLSTATES	vCM1.3	control_LMNA	11	18
ULK1	0.685	0.00393	0.177	0.359	5.34	15.4	0.000389	2.41	LV	CELLSTATES	vCM1.3	control_LMNA	11	18
AC015878.1	0.684	0.0187	0.233	0.466	5.71	9.89	0.00337	1.73	LV	CELLSTATES	vCM1.3	control_LMNA	11	18
JAKMIP3	0.683	0.0283	0.0468	0.0966	3.45	8.59	0.0059	1.55	LV	CELLSTATES	vCM1.3	control_LMNA	11	18
HMGN2	0.68	0.00412	0.07	0.141	4.05	15.2	0.000414	2.39	LV	CELLSTATES	vCM1.3	control_LMNA	11	18
LNX1	0.68	0.0379	0.0312	0.0626	2.94	7.71	0.00875	1.42	LV	CELLSTATES	vCM1.3	control_LMNA	11	18
PRDM11	0.68	0.00389	0.0723	0.141	4.06	15.4	0.000385	2.41	LV	CELLSTATES	vCM1.3	control_LMNA	11	18
IL20RB	0.679	0.0367	0.0113	0.0232	1.76	7.81	0.00835	1.44	LV	CELLSTATES	vCM1.3	control_LMNA	11	18
AL592287.1	0.678	0.0191	0.0473	0.101	3.6	9.82	0.00347	1.72	LV	CELLSTATES	vCM1.3	control_LMNA	11	18
SLC9B2	0.678	0.00571	0.0807	0.163	4.21	14	0.000649	2.24	LV	CELLSTATES	vCM1.3	control_LMNA	11	18
PRCP	0.677	0.00175	0.121	0.241	4.8	18.4	0.000133	2.76	LV	CELLSTATES	vCM1.3	control_LMNA	11	18
CFAP299	0.676	0.0134	0.0793	0.172	4.31	11	0.00211	1.87	LV	CELLSTATES	vCM1.3	control_LMNA	11	18
GRM1	0.676	0.0219	0.125	0.249	4.88	9.4	0.00414	1.66	LV	CELLSTATES	vCM1.3	control_LMNA	11	18
MYLIP	0.676	0.0209	0.0692	0.143	4.02	9.54	0.0039	1.68	LV	CELLSTATES	vCM1.3	control_LMNA	11	18
HCFC1	0.675	0.0217	0.02	0.0399	2.38	9.44	0.00408	1.66	LV	CELLSTATES	vCM1.3	control_LMNA	11	18
EPB41L2	0.674	0.00588	0.058	0.121	3.82	13.9	0.000675	2.23	LV	CELLSTATES	vCM1.3	control_LMNA	11	18
PRDM6	0.674	0.0141	0.0244	0.0509	2.68	10.8	0.0023	1.85	LV	CELLSTATES	vCM1.3	control_LMNA	11	18
GPHN	0.672	0.000604	2.72	5.55	9.28	22.7	3.25e-05	3.22	LV	CELLSTATES	vCM1.3	control_LMNA	11	18
CDH8	0.671	0.0337	0.0328	0.0646	3	8.08	0.0074	1.47	LV	CELLSTATES	vCM1.3	control_LMNA	11	18
CLVS1	0.669	0.00758	0.0795	0.165	4.27	13	0.000958	2.12	LV	CELLSTATES	vCM1.3	control_LMNA	11	18
MAMDC2	0.669	0.00411	0.147	0.303	5.12	15.2	0.000411	2.39	LV	CELLSTATES	vCM1.3	control_LMNA	11	18
F8	0.668	0.00175	0.0803	0.165	4.23	18.4	0.000133	2.76	LV	CELLSTATES	vCM1.3	control_LMNA	11	18
GEMIN8	0.668	0.00332	0.0624	0.119	3.8	16	0.000313	2.48	LV	CELLSTATES	vCM1.3	control_LMNA	11	18
PDGFC	0.668	0.00103	0.429	0.827	6.59	20.4	6.65e-05	2.99	LV	CELLSTATES	vCM1.3	control_LMNA	11	18
HPF1	0.667	0.00745	0.087	0.176	4.31	13	0.000938	2.13	LV	CELLSTATES	vCM1.3	control_LMNA	11	18
SLC25A30	0.665	0.00494	0.174	0.346	5.33	14.5	0.000529	2.31	LV	CELLSTATES	vCM1.3	control_LMNA	11	18
HBP1	0.664	0.0106	0.165	0.326	5.21	11.8	0.00154	1.97	LV	CELLSTATES	vCM1.3	control_LMNA	11	18
SNAP47	0.664	0.00835	0.182	0.352	5.33	12.6	0.00109	2.08	LV	CELLSTATES	vCM1.3	control_LMNA	11	18
ZNF106	0.663	0.000499	1.4	2.78	8.27	23.5	2.51e-05	3.3	LV	CELLSTATES	vCM1.3	control_LMNA	11	18
CPEB4	0.662	0.0066	3.52	7.02	9.61	13.5	0.000794	2.18	LV	CELLSTATES	vCM1.3	control_LMNA	11	18
RIDA	0.662	0.0133	0.0718	0.142	4.07	11	0.0021	1.88	LV	CELLSTATES	vCM1.3	control_LMNA	11	18
GAK	0.661	0.00132	0.136	0.271	4.95	19.5	9.13e-05	2.88	LV	CELLSTATES	vCM1.3	control_LMNA	11	18
GTPBP2	0.661	0.0098	0.107	0.207	4.58	12.1	0.00137	2.01	LV	CELLSTATES	vCM1.3	control_LMNA	11	18
HMGB2	0.661	0.0198	0.0475	0.0943	3.51	9.72	0.00362	1.7	LV	CELLSTATES	vCM1.3	control_LMNA	11	18
CRACR2A	0.66	0.0143	0.0586	0.118	3.8	10.7	0.00235	1.84	LV	CELLSTATES	vCM1.3	control_LMNA	11	18
GUF1	0.66	0.00156	0.0599	0.117	3.8	18.9	0.000113	2.81	LV	CELLSTATES	vCM1.3	control_LMNA	11	18
PPP2R2C	0.66	0.0298	0.0618	0.118	3.79	8.44	0.00631	1.53	LV	CELLSTATES	vCM1.3	control_LMNA	11	18
ERC2	0.659	0.0101	0.343	0.676	6.24	12	0.00143	2	LV	CELLSTATES	vCM1.3	control_LMNA	11	18
ZNF470	0.659	0.0245	0.03	0.0609	2.9	9.05	0.00483	1.61	LV	CELLSTATES	vCM1.3	control_LMNA	11	18
MTHFD2L	0.658	0.000486	0.286	0.553	6.02	23.6	2.39e-05	3.31	LV	CELLSTATES	vCM1.3	control_LMNA	11	18
TMEM150C	0.658	0.00471	0.123	0.24	4.82	14.7	0.000493	2.33	LV	CELLSTATES	vCM1.3	control_LMNA	11	18
DAAM2	0.657	0.0352	0.13	0.252	4.87	7.94	0.00788	1.45	LV	CELLSTATES	vCM1.3	control_LMNA	11	18
FTCDNL1	0.657	0.0113	0.131	0.256	4.88	11.6	0.00168	1.95	LV	CELLSTATES	vCM1.3	control_LMNA	11	18
PIWIL4	0.657	0.00545	0.0288	0.0568	2.85	14.2	0.00061	2.26	LV	CELLSTATES	vCM1.3	control_LMNA	11	18
SMAD1	0.657	2.27e-05	0.174	0.346	5.3	39.3	3.31e-07	4.64	LV	CELLSTATES	vCM1.3	control_LMNA	11	18
ZSWIM6	0.657	0.000157	0.798	1.59	7.48	29	4.87e-06	3.8	LV	CELLSTATES	vCM1.3	control_LMNA	11	18
APPL2	0.656	0.00114	0.389	0.782	6.46	20	7.59e-05	2.94	LV	CELLSTATES	vCM1.3	control_LMNA	11	18
CFL2	0.654	0.0162	0.356	0.694	6.29	10.3	0.00277	1.79	LV	CELLSTATES	vCM1.3	control_LMNA	11	18
FLNB	0.654	0.0401	0.66	1.28	7.12	7.52	0.0095	1.4	LV	CELLSTATES	vCM1.3	control_LMNA	11	18
AC015971.1	0.651	0.0155	0.3	0.599	6.07	10.5	0.00261	1.81	LV	CELLSTATES	vCM1.3	control_LMNA	11	18
DNM3	0.651	0.00275	0.223	0.43	5.63	16.7	0.000243	2.56	LV	CELLSTATES	vCM1.3	control_LMNA	11	18
GLDN	0.651	0.00422	0.188	0.381	5.46	15.1	0.000427	2.37	LV	CELLSTATES	vCM1.3	control_LMNA	11	18
RAB23	0.651	0.0283	0.036	0.0709	3.11	8.59	0.00589	1.55	LV	CELLSTATES	vCM1.3	control_LMNA	11	18
NKAIN3	0.65	0.00564	0.0427	0.0906	3.41	14	0.000638	2.25	LV	CELLSTATES	vCM1.3	control_LMNA	11	18
AC079305.3	0.648	0.0389	0.0339	0.0642	3.03	7.62	0.00911	1.41	LV	CELLSTATES	vCM1.3	control_LMNA	11	18
PTCHD1-AS	0.647	0.0132	0.241	0.493	5.82	11.1	0.00207	1.88	LV	CELLSTATES	vCM1.3	control_LMNA	11	18
ERCC4	0.646	0.00049	0.102	0.208	4.56	23.6	2.42e-05	3.31	LV	CELLSTATES	vCM1.3	control_LMNA	11	18
UACA	0.646	0.00049	0.409	0.816	6.51	23.6	2.44e-05	3.31	LV	CELLSTATES	vCM1.3	control_LMNA	11	18
YWHAG	0.645	0.000135	0.277	0.537	5.94	29.7	3.99e-06	3.87	LV	CELLSTATES	vCM1.3	control_LMNA	11	18
IDS	0.644	0.00589	0.0773	0.156	4.22	13.9	0.000678	2.23	LV	CELLSTATES	vCM1.3	control_LMNA	11	18
CCDC6	0.643	0.00263	0.283	0.559	5.93	16.9	0.000226	2.58	LV	CELLSTATES	vCM1.3	control_LMNA	11	18
FLNA	0.643	0.0151	0.26	0.522	5.9	10.6	0.00252	1.82	LV	CELLSTATES	vCM1.3	control_LMNA	11	18
LPIN2	0.643	0.00105	0.148	0.291	5.08	20.3	6.88e-05	2.98	LV	CELLSTATES	vCM1.3	control_LMNA	11	18
NFATC1	0.643	0.0149	0.0518	0.106	3.65	10.6	0.00247	1.83	LV	CELLSTATES	vCM1.3	control_LMNA	11	18
NUDT16	0.643	0.0149	0.0458	0.0943	3.48	10.6	0.00246	1.83	LV	CELLSTATES	vCM1.3	control_LMNA	11	18
RAD21	0.643	0.00291	0.169	0.349	5.29	16.5	0.000262	2.54	LV	CELLSTATES	vCM1.3	control_LMNA	11	18
APBA1	0.642	0.0136	0.0694	0.146	4.1	11	0.00216	1.87	LV	CELLSTATES	vCM1.3	control_LMNA	11	18
SORBS3	0.642	0.0109	0.0483	0.0964	3.57	11.7	0.00159	1.96	LV	CELLSTATES	vCM1.3	control_LMNA	11	18
AC006369.1	0.637	0.015	0.226	0.426	5.61	10.6	0.00248	1.82	LV	CELLSTATES	vCM1.3	control_LMNA	11	18
BRD8	0.637	0.00545	0.102	0.212	4.57	14.2	0.000609	2.26	LV	CELLSTATES	vCM1.3	control_LMNA	11	18
C8orf88	0.637	0.0242	0.165	0.315	5.18	9.08	0.00476	1.62	LV	CELLSTATES	vCM1.3	control_LMNA	11	18
CNNM1	0.637	0.0462	0.0321	0.0638	2.96	7.11	0.0115	1.34	LV	CELLSTATES	vCM1.3	control_LMNA	11	18
HLF	0.637	0.0328	0.0746	0.145	4.12	8.16	0.00713	1.48	LV	CELLSTATES	vCM1.3	control_LMNA	11	18
RTTN	0.637	0.000203	0.344	0.675	6.28	27.7	7.03e-06	3.69	LV	CELLSTATES	vCM1.3	control_LMNA	11	18
PLAGL2	0.636	0.0137	0.0345	0.0671	3.07	10.9	0.00219	1.86	LV	CELLSTATES	vCM1.3	control_LMNA	11	18
AP1S3	0.635	0.0271	0.0381	0.0687	3.12	8.73	0.00555	1.57	LV	CELLSTATES	vCM1.3	control_LMNA	11	18
CTDP1	0.635	0.0123	0.041	0.0758	3.21	11.3	0.00188	1.91	LV	CELLSTATES	vCM1.3	control_LMNA	11	18
ERAP1	0.635	0.0376	0.696	1.35	7.25	7.73	0.00864	1.43	LV	CELLSTATES	vCM1.3	control_LMNA	11	18
TSGA10	0.635	0.00041	0.119	0.23	4.72	24.4	1.92e-05	3.39	LV	CELLSTATES	vCM1.3	control_LMNA	11	18
AL359710.1	0.634	0.00667	0.12	0.225	4.7	13.4	0.000808	2.18	LV	CELLSTATES	vCM1.3	control_LMNA	11	18
SLC38A6	0.634	0.00266	0.152	0.299	5.1	16.8	0.000231	2.57	LV	CELLSTATES	vCM1.3	control_LMNA	11	18
ERI1	0.633	0.0164	0.104	0.19	4.48	10.3	0.00281	1.79	LV	CELLSTATES	vCM1.3	control_LMNA	11	18
CDKL4	0.63	0.0236	0.0512	0.0971	3.58	9.17	0.00458	1.63	LV	CELLSTATES	vCM1.3	control_LMNA	11	18
GTF2A1	0.63	0.00877	0.0749	0.141	4.05	12.5	0.00117	2.06	LV	CELLSTATES	vCM1.3	control_LMNA	11	18
LINC00513	0.63	0.0298	1.34	2.67	8.19	8.44	0.00629	1.53	LV	CELLSTATES	vCM1.3	control_LMNA	11	18
DPH6-DT	0.629	0.0301	0.859	1.63	7.55	8.41	0.00638	1.52	LV	CELLSTATES	vCM1.3	control_LMNA	11	18
ZNF441	0.628	0.00831	0.0642	0.125	3.86	12.7	0.00109	2.08	LV	CELLSTATES	vCM1.3	control_LMNA	11	18
AC079193.2	0.627	0.0373	0.037	0.0722	3.18	7.76	0.00854	1.43	LV	CELLSTATES	vCM1.3	control_LMNA	11	18
ALG13	0.627	0.000319	0.149	0.284	5.05	25.6	1.3e-05	3.5	LV	CELLSTATES	vCM1.3	control_LMNA	11	18
HEBP2	0.627	0.024	0.0654	0.124	3.86	9.1	0.00471	1.62	LV	CELLSTATES	vCM1.3	control_LMNA	11	18
TAPT1-AS1	0.627	0.016	0.302	0.58	6.11	10.4	0.00272	1.8	LV	CELLSTATES	vCM1.3	control_LMNA	11	18
AC012363.1	0.626	0.00296	0.0481	0.0957	3.52	16.4	0.000268	2.53	LV	CELLSTATES	vCM1.3	control_LMNA	11	18
DLG5	0.626	0.00503	0.142	0.264	4.92	14.5	0.000547	2.3	LV	CELLSTATES	vCM1.3	control_LMNA	11	18
DNAJA1	0.626	0.00784	0.0836	0.159	4.23	12.9	0.001	2.11	LV	CELLSTATES	vCM1.3	control_LMNA	11	18
GRK3	0.626	0.0243	0.21	0.429	5.61	9.07	0.00478	1.62	LV	CELLSTATES	vCM1.3	control_LMNA	11	18
PANX1	0.626	0.0167	0.0454	0.0884	3.44	10.2	0.0029	1.78	LV	CELLSTATES	vCM1.3	control_LMNA	11	18
Z99758.1	0.626	0.0341	0.0278	0.0509	2.73	8.04	0.00753	1.47	LV	CELLSTATES	vCM1.3	control_LMNA	11	18
DUBR	0.625	0.00301	0.145	0.274	4.98	16.3	0.000274	2.52	LV	CELLSTATES	vCM1.3	control_LMNA	11	18
TLE4	0.624	0.00352	0.298	0.589	6.06	15.8	0.000335	2.45	LV	CELLSTATES	vCM1.3	control_LMNA	11	18
OIP5	0.623	0.0445	0.181	0.333	5.27	7.21	0.011	1.35	LV	CELLSTATES	vCM1.3	control_LMNA	11	18
RORA	0.623	0.0166	0.845	1.63	7.58	10.3	0.00286	1.78	LV	CELLSTATES	vCM1.3	control_LMNA	11	18
ZNF20	0.623	0.0435	0.0473	0.0907	3.45	7.28	0.0106	1.36	LV	CELLSTATES	vCM1.3	control_LMNA	11	18
ATP2C1	0.622	0.00223	1	1.93	7.78	17.5	0.000183	2.65	LV	CELLSTATES	vCM1.3	control_LMNA	11	18
GLS	0.622	0.00716	0.487	0.886	6.67	13.2	0.000884	2.15	LV	CELLSTATES	vCM1.3	control_LMNA	11	18
PRICKLE1	0.622	0.00629	0.856	1.6	7.54	13.6	0.000742	2.2	LV	CELLSTATES	vCM1.3	control_LMNA	11	18
VTCN1	0.621	0.0254	0.0714	0.135	4.02	8.92	0.0051	1.59	LV	CELLSTATES	vCM1.3	control_LMNA	11	18
SLC7A2	0.62	0.0111	0.512	0.986	6.8	11.6	0.00164	1.96	LV	CELLSTATES	vCM1.3	control_LMNA	11	18
ZKSCAN5	0.619	0.0161	0.0404	0.0779	3.26	10.4	0.00275	1.79	LV	CELLSTATES	vCM1.3	control_LMNA	11	18
ARL13B	0.618	0.0053	0.178	0.351	5.3	14.3	0.000588	2.28	LV	CELLSTATES	vCM1.3	control_LMNA	11	18
PCBP4	0.618	0.0123	0.0494	0.0972	3.57	11.3	0.0019	1.91	LV	CELLSTATES	vCM1.3	control_LMNA	11	18
RAB11FIP1	0.618	0.00516	0.254	0.493	5.84	14.4	0.000565	2.29	LV	CELLSTATES	vCM1.3	control_LMNA	11	18
MAEA	0.617	0.000862	0.193	0.374	5.42	21.2	5.21e-05	3.06	LV	CELLSTATES	vCM1.3	control_LMNA	11	18
ZNF622	0.617	0.0113	0.0746	0.152	4.11	11.6	0.00169	1.95	LV	CELLSTATES	vCM1.3	control_LMNA	11	18
ACSL4	0.616	0.000892	0.278	0.516	5.9	21	5.49e-05	3.05	LV	CELLSTATES	vCM1.3	control_LMNA	11	18
ITPR2	0.616	8.84e-05	0.728	1.44	7.36	31.9	2.2e-06	4.05	LV	CELLSTATES	vCM1.3	control_LMNA	11	18
PKD2	0.615	0.000695	0.32	0.609	6.14	22.1	3.92e-05	3.16	LV	CELLSTATES	vCM1.3	control_LMNA	11	18
EPS8	0.614	0.0195	0.0892	0.175	4.41	9.76	0.00356	1.71	LV	CELLSTATES	vCM1.3	control_LMNA	11	18
SCARB2	0.613	0.00285	0.172	0.33	5.24	16.5	0.000255	2.54	LV	CELLSTATES	vCM1.3	control_LMNA	11	18
TWSG1	0.613	0.00154	0.157	0.298	5.12	18.9	0.000112	2.81	LV	CELLSTATES	vCM1.3	control_LMNA	11	18
BICD1	0.612	0.00124	0.487	0.907	6.7	19.7	8.42e-05	2.91	LV	CELLSTATES	vCM1.3	control_LMNA	11	18
RBMS3	0.612	0.0141	0.439	0.848	6.63	10.8	0.0023	1.85	LV	CELLSTATES	vCM1.3	control_LMNA	11	18
LINC01909	0.611	0.0477	0.0323	0.0613	2.95	7.01	0.0121	1.32	LV	CELLSTATES	vCM1.3	control_LMNA	11	18
TTC8	0.611	0.0324	0.103	0.187	4.46	8.19	0.00704	1.49	LV	CELLSTATES	vCM1.3	control_LMNA	11	18
BBX	0.609	0.000373	0.607	1.17	7.06	24.8	1.66e-05	3.43	LV	CELLSTATES	vCM1.3	control_LMNA	11	18
SLAIN1	0.609	0.0171	0.0478	0.0948	3.52	10.2	0.00298	1.77	LV	CELLSTATES	vCM1.3	control_LMNA	11	18
GDAP1	0.608	0.00577	0.133	0.257	4.92	14	0.000659	2.24	LV	CELLSTATES	vCM1.3	control_LMNA	11	18
SINHCAF	0.608	0.0282	0.0733	0.136	4	8.6	0.00587	1.55	LV	CELLSTATES	vCM1.3	control_LMNA	11	18
AC025159.1	0.607	0.00368	0.271	0.524	5.92	15.6	0.000357	2.43	LV	CELLSTATES	vCM1.3	control_LMNA	11	18
TBC1D9	0.607	0.0284	0.188	0.335	5.3	8.57	0.00593	1.55	LV	CELLSTATES	vCM1.3	control_LMNA	11	18
TACC1	0.606	0.015	0.207	0.397	5.53	10.6	0.00249	1.82	LV	CELLSTATES	vCM1.3	control_LMNA	11	18
AP001347.1	0.605	0.0187	0.0498	0.0957	3.53	9.88	0.00337	1.73	LV	CELLSTATES	vCM1.3	control_LMNA	11	18
RBPMS	0.605	0.000941	3.55	6.75	9.62	20.8	5.88e-05	3.03	LV	CELLSTATES	vCM1.3	control_LMNA	11	18
TMEM9B-AS1	0.605	0.0168	0.0829	0.154	4.24	10.2	0.00292	1.77	LV	CELLSTATES	vCM1.3	control_LMNA	11	18
UPRT	0.605	0.0499	0.0437	0.0803	3.3	6.88	0.0128	1.3	LV	CELLSTATES	vCM1.3	control_LMNA	11	18
FEM1C	0.604	0.0163	0.199	0.36	5.38	10.3	0.00279	1.79	LV	CELLSTATES	vCM1.3	control_LMNA	11	18
SLC35F4	0.603	0.041	0.0405	0.0756	3.22	7.46	0.0098	1.39	LV	CELLSTATES	vCM1.3	control_LMNA	11	18
AC010615.4	0.601	0.0408	0.067	0.129	3.93	7.47	0.00972	1.39	LV	CELLSTATES	vCM1.3	control_LMNA	11	18
UST	0.601	0.000988	0.319	0.601	6.13	20.6	6.28e-05	3.01	LV	CELLSTATES	vCM1.3	control_LMNA	11	18
TPP2	0.599	0.00287	0.192	0.36	5.39	16.5	0.000258	2.54	LV	CELLSTATES	vCM1.3	control_LMNA	11	18
EFR3A	0.598	0.000302	0.289	0.564	6.02	25.9	1.21e-05	3.52	LV	CELLSTATES	vCM1.3	control_LMNA	11	18
UNC5D	0.597	0.017	0.136	0.266	4.96	10.2	0.00296	1.77	LV	CELLSTATES	vCM1.3	control_LMNA	11	18
FYN	0.596	0.00663	0.268	0.496	5.86	13.4	0.000801	2.18	LV	CELLSTATES	vCM1.3	control_LMNA	11	18
CLTCL1	0.595	0.00423	0.313	0.622	6.14	15.1	0.000429	2.37	LV	CELLSTATES	vCM1.3	control_LMNA	11	18
DYNC2H1	0.595	0.0044	0.166	0.323	5.23	14.9	0.000456	2.36	LV	CELLSTATES	vCM1.3	control_LMNA	11	18
FAM198B-AS1	0.595	0.016	0.302	0.551	6.03	10.4	0.00271	1.8	LV	CELLSTATES	vCM1.3	control_LMNA	11	18
PDCD4	0.595	0.0379	0.211	0.396	5.52	7.71	0.00875	1.42	LV	CELLSTATES	vCM1.3	control_LMNA	11	18
WASF3	0.594	0.000819	0.111	0.211	4.63	21.4	4.89e-05	3.09	LV	CELLSTATES	vCM1.3	control_LMNA	11	18
ARHGAP42	0.593	0.00174	0.354	0.701	6.35	18.4	0.000132	2.76	LV	CELLSTATES	vCM1.3	control_LMNA	11	18
LINC01798	0.593	0.0276	0.0588	0.113	3.82	8.67	0.0057	1.56	LV	CELLSTATES	vCM1.3	control_LMNA	11	18
IFT74	0.592	0.00018	0.151	0.288	5.09	28.4	5.86e-06	3.75	LV	CELLSTATES	vCM1.3	control_LMNA	11	18
CCDC93	0.591	0.0232	0.604	1.18	7.04	9.22	0.00447	1.63	LV	CELLSTATES	vCM1.3	control_LMNA	11	18
CTBP1	0.591	0.00264	0.0933	0.178	4.4	16.8	0.000228	2.58	LV	CELLSTATES	vCM1.3	control_LMNA	11	18
NOP14-AS1	0.591	0.023	0.0308	0.0588	2.91	9.25	0.00442	1.64	LV	CELLSTATES	vCM1.3	control_LMNA	11	18
RFX3	0.591	0.00193	0.2	0.394	5.53	18	0.000149	2.72	LV	CELLSTATES	vCM1.3	control_LMNA	11	18
LRRC8A	0.59	0.0414	0.0601	0.107	3.72	7.43	0.00992	1.38	LV	CELLSTATES	vCM1.3	control_LMNA	11	18
C2orf49	0.589	0.0363	0.101	0.188	4.45	7.85	0.00821	1.44	LV	CELLSTATES	vCM1.3	control_LMNA	11	18
CBFB	0.589	0.0127	0.254	0.487	5.78	11.2	0.00198	1.9	LV	CELLSTATES	vCM1.3	control_LMNA	11	18
FRMD6	0.589	0.0425	0.0287	0.0542	2.81	7.35	0.0103	1.37	LV	CELLSTATES	vCM1.3	control_LMNA	11	18
POC5	0.589	0.00333	0.0643	0.124	3.88	15.9	0.000315	2.48	LV	CELLSTATES	vCM1.3	control_LMNA	11	18
FMR1	0.588	0.00569	0.0738	0.144	4.09	14	0.000646	2.24	LV	CELLSTATES	vCM1.3	control_LMNA	11	18
SLC3A2	0.588	0.0131	0.063	0.116	3.84	11.1	0.00205	1.88	LV	CELLSTATES	vCM1.3	control_LMNA	11	18
TXNRD1	0.588	0.0388	1.05	1.91	7.78	7.63	0.00907	1.41	LV	CELLSTATES	vCM1.3	control_LMNA	11	18
ATP6V1B2	0.586	0.0136	0.0681	0.122	3.91	11	0.00216	1.87	LV	CELLSTATES	vCM1.3	control_LMNA	11	18
CENPC	0.586	0.00303	0.272	0.509	5.88	16.3	0.000277	2.52	LV	CELLSTATES	vCM1.3	control_LMNA	11	18
LINC00886	0.586	0.00662	0.275	0.51	5.86	13.5	0.000797	2.18	LV	CELLSTATES	vCM1.3	control_LMNA	11	18
MKLN1	0.586	0.00186	1.89	3.66	8.7	18.2	0.000143	2.73	LV	CELLSTATES	vCM1.3	control_LMNA	11	18
TPST1	0.586	0.00641	0.165	0.314	5.2	13.6	0.00076	2.19	LV	CELLSTATES	vCM1.3	control_LMNA	11	18
ABTB2	0.585	0.0264	0.457	0.883	6.65	8.8	0.00538	1.58	LV	CELLSTATES	vCM1.3	control_LMNA	11	18
PDE7A	0.585	0.00498	4.4	8.34	9.91	14.5	0.000537	2.3	LV	CELLSTATES	vCM1.3	control_LMNA	11	18
FAM214A	0.584	0.00743	0.692	1.3	7.21	13.1	0.000934	2.13	LV	CELLSTATES	vCM1.3	control_LMNA	11	18
HMGB1	0.584	0.000627	0.801	1.49	7.47	22.5	3.41e-05	3.2	LV	CELLSTATES	vCM1.3	control_LMNA	11	18
TMEM246	0.584	0.00694	0.0759	0.139	4.07	13.3	0.000851	2.16	LV	CELLSTATES	vCM1.3	control_LMNA	11	18
JAK1	0.583	0.0112	0.429	0.812	6.52	11.6	0.00166	1.95	LV	CELLSTATES	vCM1.3	control_LMNA	11	18
ABCA10	0.582	0.0252	0.0881	0.163	4.3	8.96	0.00502	1.6	LV	CELLSTATES	vCM1.3	control_LMNA	11	18
PCNT	0.582	0.0468	0.416	0.774	6.47	7.07	0.0117	1.33	LV	CELLSTATES	vCM1.3	control_LMNA	11	18
SPCS3	0.582	0.0107	0.142	0.256	4.91	11.8	0.00155	1.97	LV	CELLSTATES	vCM1.3	control_LMNA	11	18
CISD2	0.581	0.0149	0.0863	0.153	4.19	10.6	0.00246	1.83	LV	CELLSTATES	vCM1.3	control_LMNA	11	18
STX6	0.579	0.00383	0.132	0.239	4.83	15.4	0.000378	2.42	LV	CELLSTATES	vCM1.3	control_LMNA	11	18
TUB	0.578	0.0342	0.094	0.177	4.4	8.03	0.00756	1.47	LV	CELLSTATES	vCM1.3	control_LMNA	11	18
ZSCAN30	0.578	0.00946	0.188	0.343	5.34	12.2	0.0013	2.02	LV	CELLSTATES	vCM1.3	control_LMNA	11	18
ASPG	0.577	0.0261	0.0562	0.11	3.73	8.84	0.00529	1.58	LV	CELLSTATES	vCM1.3	control_LMNA	11	18
ZFP2	0.577	0.0217	0.0427	0.0811	3.35	9.43	0.00409	1.66	LV	CELLSTATES	vCM1.3	control_LMNA	11	18
MFAP3	0.576	0.00231	0.221	0.414	5.56	17.3	0.000191	2.64	LV	CELLSTATES	vCM1.3	control_LMNA	11	18
ZNF407	0.576	0.00482	1.06	1.98	7.88	14.6	0.000512	2.32	LV	CELLSTATES	vCM1.3	control_LMNA	11	18
DOK6	0.575	0.00787	0.299	0.582	6.08	12.9	0.001	2.1	LV	CELLSTATES	vCM1.3	control_LMNA	11	18
TMX4	0.575	0.00671	0.244	0.458	5.72	13.4	0.000816	2.17	LV	CELLSTATES	vCM1.3	control_LMNA	11	18
BTG1	0.574	0.0206	0.291	0.564	6.01	9.59	0.00383	1.69	LV	CELLSTATES	vCM1.3	control_LMNA	11	18
ZNF516	0.574	0.00713	0.19	0.342	5.34	13.2	0.000879	2.15	LV	CELLSTATES	vCM1.3	control_LMNA	11	18
RAB8B	0.573	0.013	0.0556	0.106	3.7	11.1	0.00205	1.88	LV	CELLSTATES	vCM1.3	control_LMNA	11	18
MAP3K7	0.572	0.000555	0.207	0.392	5.52	23	2.91e-05	3.26	LV	CELLSTATES	vCM1.3	control_LMNA	11	18
PREP	0.572	0.00504	0.166	0.307	5.14	14.4	0.000548	2.3	LV	CELLSTATES	vCM1.3	control_LMNA	11	18
OTULIN	0.571	0.017	0.293	0.517	5.91	10.2	0.00296	1.77	LV	CELLSTATES	vCM1.3	control_LMNA	11	18
UBR4	0.571	0.00225	0.427	0.817	6.55	17.4	0.000185	2.65	LV	CELLSTATES	vCM1.3	control_LMNA	11	18
DNAJC15	0.57	0.00101	0.313	0.591	6.12	20.5	6.43e-05	3	LV	CELLSTATES	vCM1.3	control_LMNA	11	18
FAM110B	0.57	0.00147	0.958	1.72	7.67	19.1	0.000105	2.83	LV	CELLSTATES	vCM1.3	control_LMNA	11	18
OCRL	0.57	0.0263	0.156	0.29	5.09	8.81	0.00535	1.58	LV	CELLSTATES	vCM1.3	control_LMNA	11	18
C1orf21	0.569	0.00383	1.42	2.67	8.28	15.5	0.000377	2.42	LV	CELLSTATES	vCM1.3	control_LMNA	11	18
RYBP	0.568	0.00156	0.145	0.261	4.95	18.9	0.000113	2.81	LV	CELLSTATES	vCM1.3	control_LMNA	11	18
AEBP2	0.567	0.0137	0.59	1.1	6.98	10.9	0.00221	1.86	LV	CELLSTATES	vCM1.3	control_LMNA	11	18
CYB5R4	0.566	0.00436	0.0846	0.157	4.24	15	0.000448	2.36	LV	CELLSTATES	vCM1.3	control_LMNA	11	18
FAM227A	0.566	0.0284	0.0802	0.153	4.18	8.58	0.00593	1.55	LV	CELLSTATES	vCM1.3	control_LMNA	11	18
ADNP2	0.565	0.0149	0.168	0.304	5.17	10.6	0.00247	1.83	LV	CELLSTATES	vCM1.3	control_LMNA	11	18
MTPN	0.565	0.00408	0.108	0.191	4.54	15.2	0.000408	2.39	LV	CELLSTATES	vCM1.3	control_LMNA	11	18
PRKAR2B	0.564	0.0237	0.103	0.199	4.55	9.15	0.00462	1.63	LV	CELLSTATES	vCM1.3	control_LMNA	11	18
AKAP11	0.563	0.015	0.064	0.126	3.92	10.6	0.00249	1.82	LV	CELLSTATES	vCM1.3	control_LMNA	11	18
AC079760.1	0.562	0.0143	0.0768	0.147	4.16	10.8	0.00234	1.84	LV	CELLSTATES	vCM1.3	control_LMNA	11	18
BMT2	0.562	0.00589	0.592	1.06	6.96	13.9	0.000678	2.23	LV	CELLSTATES	vCM1.3	control_LMNA	11	18
HSPA4L	0.562	0.0065	0.115	0.213	4.67	13.5	0.000776	2.19	LV	CELLSTATES	vCM1.3	control_LMNA	11	18
KIAA1324L	0.562	0.0351	0.0431	0.0825	3.38	7.95	0.00785	1.45	LV	CELLSTATES	vCM1.3	control_LMNA	11	18
AC006030.1	0.561	0.0136	0.129	0.226	4.77	10.9	0.00218	1.87	LV	CELLSTATES	vCM1.3	control_LMNA	11	18
AF241726.2	0.561	0.0026	0.234	0.44	5.68	16.9	0.000222	2.59	LV	CELLSTATES	vCM1.3	control_LMNA	11	18
CASD1	0.56	0.000847	0.191	0.355	5.37	21.3	5.09e-05	3.07	LV	CELLSTATES	vCM1.3	control_LMNA	11	18
DBF4	0.56	0.0411	0.0342	0.063	3.01	7.45	0.00982	1.39	LV	CELLSTATES	vCM1.3	control_LMNA	11	18
RPS27L	0.56	0.00476	0.321	0.612	6.14	14.7	0.000501	2.32	LV	CELLSTATES	vCM1.3	control_LMNA	11	18
TXNRD3NB	0.56	0.0139	0.0883	0.164	4.33	10.8	0.00226	1.86	LV	CELLSTATES	vCM1.3	control_LMNA	11	18
YPEL1	0.56	0.0187	0.107	0.194	4.55	9.89	0.00337	1.73	LV	CELLSTATES	vCM1.3	control_LMNA	11	18
FGD4	0.559	0.00726	1.44	2.76	8.3	13.1	0.000901	2.14	LV	CELLSTATES	vCM1.3	control_LMNA	11	18
SRGAP3	0.558	0.0112	0.624	1.12	7.03	11.6	0.00167	1.95	LV	CELLSTATES	vCM1.3	control_LMNA	11	18
CDC14A	0.556	0.0224	0.163	0.308	5.16	9.33	0.00428	1.65	LV	CELLSTATES	vCM1.3	control_LMNA	11	18
DIP2B	0.556	0.000394	0.767	1.4	7.35	24.6	1.78e-05	3.41	LV	CELLSTATES	vCM1.3	control_LMNA	11	18
KLHL20	0.556	0.0273	0.342	0.639	6.21	8.71	0.0056	1.56	LV	CELLSTATES	vCM1.3	control_LMNA	11	18
SGCE	0.556	0.0246	0.296	0.526	5.94	9.03	0.00486	1.61	LV	CELLSTATES	vCM1.3	control_LMNA	11	18
COLGALT2	0.555	0.0344	0.058	0.11	3.75	8.02	0.0076	1.46	LV	CELLSTATES	vCM1.3	control_LMNA	11	18
PLXNB2	0.555	0.041	0.0424	0.0831	3.37	7.46	0.00976	1.39	LV	CELLSTATES	vCM1.3	control_LMNA	11	18
MOB2	0.554	0.0208	0.0555	0.103	3.63	9.55	0.00389	1.68	LV	CELLSTATES	vCM1.3	control_LMNA	11	18
STPG2	0.554	0.011	0.278	0.514	5.96	11.7	0.00163	1.96	LV	CELLSTATES	vCM1.3	control_LMNA	11	18
MAN2B2	0.553	0.0296	0.0347	0.0652	3.04	8.46	0.00624	1.53	LV	CELLSTATES	vCM1.3	control_LMNA	11	18
SNX8	0.553	0.00395	0.0882	0.165	4.33	15.4	0.000391	2.4	LV	CELLSTATES	vCM1.3	control_LMNA	11	18
SPATS2L	0.552	0.00578	0.71	1.26	7.19	13.9	0.000662	2.24	LV	CELLSTATES	vCM1.3	control_LMNA	11	18
EVA1C	0.551	0.0114	0.509	0.951	6.8	11.5	0.00172	1.94	LV	CELLSTATES	vCM1.3	control_LMNA	11	18
ITGA11	0.55	0.0281	0.164	0.313	5.22	8.62	0.00582	1.55	LV	CELLSTATES	vCM1.3	control_LMNA	11	18
C2CD2	0.549	0.0432	0.0391	0.0709	3.18	7.3	0.0105	1.36	LV	CELLSTATES	vCM1.3	control_LMNA	11	18
CDKL5	0.549	0.00324	0.5	0.924	6.75	16.1	0.000302	2.49	LV	CELLSTATES	vCM1.3	control_LMNA	11	18
AK3	0.548	0.00436	0.377	0.688	6.35	15	0.000447	2.36	LV	CELLSTATES	vCM1.3	control_LMNA	11	18
BAZ1A	0.548	0.0118	0.179	0.329	5.29	11.4	0.00179	1.93	LV	CELLSTATES	vCM1.3	control_LMNA	11	18
WIPI2	0.548	0.00479	0.094	0.179	4.41	14.7	0.000507	2.32	LV	CELLSTATES	vCM1.3	control_LMNA	11	18
SGMS2	0.547	0.00514	0.335	0.592	6.12	14.4	0.000562	2.29	LV	CELLSTATES	vCM1.3	control_LMNA	11	18
UTP23	0.547	0.0132	0.141	0.253	4.9	11	0.00208	1.88	LV	CELLSTATES	vCM1.3	control_LMNA	11	18
ZNF667	0.547	0.0166	0.0471	0.0866	3.43	10.3	0.00285	1.78	LV	CELLSTATES	vCM1.3	control_LMNA	11	18
DOCK4	0.546	0.0123	1.05	1.97	7.83	11.3	0.00189	1.91	LV	CELLSTATES	vCM1.3	control_LMNA	11	18
NDUFAF6	0.546	0.00265	0.57	1.03	6.95	16.8	0.000229	2.58	LV	CELLSTATES	vCM1.3	control_LMNA	11	18
ANKRD46	0.545	0.00804	0.146	0.261	4.96	12.8	0.00104	2.09	LV	CELLSTATES	vCM1.3	control_LMNA	11	18
GALNT18	0.544	0.0171	0.238	0.436	5.68	10.2	0.00299	1.77	LV	CELLSTATES	vCM1.3	control_LMNA	11	18
SEC24D	0.544	0.00739	0.225	0.405	5.56	13.1	0.000927	2.13	LV	CELLSTATES	vCM1.3	control_LMNA	11	18
SAMD12	0.543	0.0223	1.36	2.53	8.26	9.33	0.00427	1.65	LV	CELLSTATES	vCM1.3	control_LMNA	11	18
ACSS3	0.542	0.00215	1.87	3.42	8.67	17.6	0.000173	2.67	LV	CELLSTATES	vCM1.3	control_LMNA	11	18
TDRD9	0.542	0.0354	0.068	0.125	3.92	7.92	0.00796	1.45	LV	CELLSTATES	vCM1.3	control_LMNA	11	18
BMP2K	0.541	0.00583	0.473	0.872	6.7	13.9	0.000668	2.23	LV	CELLSTATES	vCM1.3	control_LMNA	11	18
BTBD8	0.541	0.0283	0.11	0.206	4.59	8.6	0.00588	1.55	LV	CELLSTATES	vCM1.3	control_LMNA	11	18
KIAA1217	0.541	0.00599	2.34	4.28	8.98	13.8	0.000695	2.22	LV	CELLSTATES	vCM1.3	control_LMNA	11	18
LINC01725	0.54	0.0131	0.316	0.586	6.13	11.1	0.00206	1.88	LV	CELLSTATES	vCM1.3	control_LMNA	11	18
SMAD4	0.539	0.00743	0.105	0.199	4.56	13.1	0.000933	2.13	LV	CELLSTATES	vCM1.3	control_LMNA	11	18
IL1RAP	0.537	0.0124	0.153	0.284	5.11	11.2	0.00192	1.91	LV	CELLSTATES	vCM1.3	control_LMNA	11	18
TRANK1	0.537	0.0387	0.16	0.275	5.07	7.64	0.00903	1.41	LV	CELLSTATES	vCM1.3	control_LMNA	11	18
TGS1	0.536	0.00994	0.168	0.309	5.16	12	0.0014	2	LV	CELLSTATES	vCM1.3	control_LMNA	11	18
ARGLU1	0.534	0.00976	0.718	1.29	7.21	12.1	0.00136	2.01	LV	CELLSTATES	vCM1.3	control_LMNA	11	18
KIFAP3	0.534	0.0217	0.567	1.03	6.92	9.43	0.00409	1.66	LV	CELLSTATES	vCM1.3	control_LMNA	11	18
PRDX4	0.534	0.0485	0.0541	0.1	3.66	6.96	0.0123	1.31	LV	CELLSTATES	vCM1.3	control_LMNA	11	18
AC096564.1	0.532	0.00522	0.649	1.16	7.11	14.3	0.000574	2.28	LV	CELLSTATES	vCM1.3	control_LMNA	11	18
MIS18BP1	0.532	0.0164	0.148	0.266	4.99	10.3	0.00281	1.79	LV	CELLSTATES	vCM1.3	control_LMNA	11	18
ANAPC4	0.53	0.0234	0.0728	0.137	4.06	9.2	0.00452	1.63	LV	CELLSTATES	vCM1.3	control_LMNA	11	18
DGKH	0.53	0.00827	0.347	0.616	6.22	12.7	0.00108	2.08	LV	CELLSTATES	vCM1.3	control_LMNA	11	18
ZFAND5	0.53	0.0274	0.175	0.322	5.24	8.7	0.00562	1.56	LV	CELLSTATES	vCM1.3	control_LMNA	11	18
LUC7L2	0.529	0.0253	0.073	0.139	4.06	8.93	0.00508	1.6	LV	CELLSTATES	vCM1.3	control_LMNA	11	18
SMIM12	0.528	0.00558	0.105	0.186	4.49	14.1	0.000628	2.25	LV	CELLSTATES	vCM1.3	control_LMNA	11	18
COMMD1	0.527	0.00509	1.29	2.3	8.12	14.4	0.000556	2.29	LV	CELLSTATES	vCM1.3	control_LMNA	11	18
KIAA0556	0.526	0.00214	0.253	0.466	5.76	17.6	0.000172	2.67	LV	CELLSTATES	vCM1.3	control_LMNA	11	18
PPID	0.526	0.0278	0.0727	0.137	4.02	8.65	0.00575	1.56	LV	CELLSTATES	vCM1.3	control_LMNA	11	18
RAD51B	0.525	0.0344	0.166	0.305	5.22	8.02	0.0076	1.46	LV	CELLSTATES	vCM1.3	control_LMNA	11	18
TAPT1	0.525	0.00729	0.253	0.456	5.77	13.1	0.000906	2.14	LV	CELLSTATES	vCM1.3	control_LMNA	11	18
EAF2	0.524	0.03	0.042	0.0784	3.3	8.42	0.00636	1.52	LV	CELLSTATES	vCM1.3	control_LMNA	11	18
GRB10	0.524	0.0189	0.192	0.343	5.38	9.86	0.00341	1.72	LV	CELLSTATES	vCM1.3	control_LMNA	11	18
SNRK	0.524	0.00359	0.348	0.599	6.17	15.7	0.000343	2.45	LV	CELLSTATES	vCM1.3	control_LMNA	11	18
OXCT1	0.523	0.0178	0.671	1.23	7.17	10	0.00315	1.75	LV	CELLSTATES	vCM1.3	control_LMNA	11	18
ZDHHC21	0.523	0.0365	0.35	0.6	6.17	7.83	0.00828	1.44	LV	CELLSTATES	vCM1.3	control_LMNA	11	18
DNAJC9	0.522	0.00184	0.224	0.4	5.58	18.2	0.000141	2.74	LV	CELLSTATES	vCM1.3	control_LMNA	11	18
POLA1	0.522	0.0098	0.223	0.406	5.63	12.1	0.00137	2.01	LV	CELLSTATES	vCM1.3	control_LMNA	11	18
ZNF350-AS1	0.522	0.0161	0.076	0.146	4.11	10.4	0.00275	1.79	LV	CELLSTATES	vCM1.3	control_LMNA	11	18
RAB11FIP2	0.521	0.034	0.178	0.305	5.19	8.05	0.00749	1.47	LV	CELLSTATES	vCM1.3	control_LMNA	11	18
AP000943.3	0.519	0.0283	0.117	0.204	4.67	8.59	0.0059	1.55	LV	CELLSTATES	vCM1.3	control_LMNA	11	18
FLG-AS1	0.519	0.0237	0.3	0.516	5.97	9.14	0.00463	1.63	LV	CELLSTATES	vCM1.3	control_LMNA	11	18
EPAS1	0.517	0.03	0.106	0.197	4.54	8.42	0.00635	1.52	LV	CELLSTATES	vCM1.3	control_LMNA	11	18
KLHL3	0.517	0.0237	0.57	1.04	6.95	9.15	0.00461	1.63	LV	CELLSTATES	vCM1.3	control_LMNA	11	18
PACRGL	0.517	0.00556	0.0898	0.164	4.32	14.1	0.000625	2.25	LV	CELLSTATES	vCM1.3	control_LMNA	11	18
RIF1	0.517	0.00887	0.216	0.392	5.54	12.4	0.0012	2.05	LV	CELLSTATES	vCM1.3	control_LMNA	11	18
NFE2L1	0.516	0.0477	0.193	0.359	5.39	7.01	0.0121	1.32	LV	CELLSTATES	vCM1.3	control_LMNA	11	18
RUSC2	0.516	0.00537	0.287	0.498	5.9	14.2	0.000598	2.27	LV	CELLSTATES	vCM1.3	control_LMNA	11	18
AKT1	0.515	0.0318	0.0643	0.113	3.82	8.25	0.00686	1.5	LV	CELLSTATES	vCM1.3	control_LMNA	11	18
SORT1	0.515	0.0233	0.671	1.16	7.12	9.2	0.00451	1.63	LV	CELLSTATES	vCM1.3	control_LMNA	11	18
WDR44	0.515	0.0022	0.216	0.396	5.54	17.5	0.00018	2.66	LV	CELLSTATES	vCM1.3	control_LMNA	11	18
HUS1	0.513	0.0028	0.158	0.277	5.07	16.6	0.000247	2.55	LV	CELLSTATES	vCM1.3	control_LMNA	11	18
MICAL2	0.513	0.00205	0.339	0.611	6.17	17.8	0.000162	2.69	LV	CELLSTATES	vCM1.3	control_LMNA	11	18
RNF24	0.513	0.0382	0.0844	0.16	4.26	7.69	0.00883	1.42	LV	CELLSTATES	vCM1.3	control_LMNA	11	18
QSOX1	0.512	0.0371	0.116	0.211	4.66	7.77	0.00848	1.43	LV	CELLSTATES	vCM1.3	control_LMNA	11	18
INPP4B	0.511	0.0179	4.25	7.38	9.79	10	0.00319	1.75	LV	CELLSTATES	vCM1.3	control_LMNA	11	18
IMPA1	0.51	0.0316	0.112	0.193	4.57	8.27	0.0068	1.5	LV	CELLSTATES	vCM1.3	control_LMNA	11	18
PARVA	0.509	0.0103	0.815	1.49	7.46	11.9	0.00147	1.99	LV	CELLSTATES	vCM1.3	control_LMNA	11	18
HMGN1	0.508	0.0146	0.207	0.359	5.41	10.7	0.0024	1.84	LV	CELLSTATES	vCM1.3	control_LMNA	11	18
PSMD8	0.508	0.0148	0.297	0.542	5.98	10.6	0.00246	1.83	LV	CELLSTATES	vCM1.3	control_LMNA	11	18
TET2	0.508	0.00155	0.379	0.663	6.31	18.9	0.000112	2.81	LV	CELLSTATES	vCM1.3	control_LMNA	11	18
NAV2	0.507	0.00674	1.3	2.28	8.09	13.4	0.000821	2.17	LV	CELLSTATES	vCM1.3	control_LMNA	11	18
RCL1	0.507	0.0107	0.193	0.346	5.36	11.8	0.00155	1.97	LV	CELLSTATES	vCM1.3	control_LMNA	11	18
KPNA4	0.505	0.000907	0.316	0.556	6.06	21	5.6e-05	3.04	LV	CELLSTATES	vCM1.3	control_LMNA	11	18
LINC02340	0.505	0.0222	0.245	0.408	5.62	9.37	0.00421	1.65	LV	CELLSTATES	vCM1.3	control_LMNA	11	18
FAM126A	0.504	0.00204	0.261	0.457	5.79	17.8	0.000161	2.69	LV	CELLSTATES	vCM1.3	control_LMNA	11	18
FGFR1OP2	0.504	0.0107	0.134	0.234	4.82	11.8	0.00155	1.97	LV	CELLSTATES	vCM1.3	control_LMNA	11	18
FUT8	0.504	0.0049	0.156	0.295	5.15	14.6	0.000523	2.31	LV	CELLSTATES	vCM1.3	control_LMNA	11	18
LIFR	0.503	0.00608	0.401	0.704	6.39	13.8	0.000708	2.22	LV	CELLSTATES	vCM1.3	control_LMNA	11	18
NCOA7	0.503	0.0128	0.0816	0.145	4.17	11.2	0.00199	1.89	LV	CELLSTATES	vCM1.3	control_LMNA	11	18
PPP2CB	0.503	0.00919	0.492	0.854	6.67	12.3	0.00125	2.04	LV	CELLSTATES	vCM1.3	control_LMNA	11	18
RUFY3	0.503	0.00411	0.332	0.61	6.18	15.2	0.000413	2.39	LV	CELLSTATES	vCM1.3	control_LMNA	11	18
BCL2L1	0.502	0.00126	0.195	0.341	5.38	19.7	8.62e-05	2.9	LV	CELLSTATES	vCM1.3	control_LMNA	11	18
YTHDC1	0.502	0.0124	0.232	0.417	5.62	11.2	0.00192	1.91	LV	CELLSTATES	vCM1.3	control_LMNA	11	18
SYNE2	0.501	0.00236	0.801	1.44	7.41	17.2	0.000198	2.63	LV	CELLSTATES	vCM1.3	control_LMNA	11	18
ZC2HC1A	0.501	0.00756	0.181	0.319	5.26	13	0.000953	2.12	LV	CELLSTATES	vCM1.3	control_LMNA	11	18

## Sheet: PKP2_control
Gene	logFC	FDR	mean_exp_control	mean_exp_genotype	logCPM	F	PValue	FDR_plot	Region	annotation_level	cell_state	comparison	Observations_genotype	Observations_reference
AC003092.1	6.05	4.32e-05	0.000187	0.019	0.448	53.4	3.71e-08	4.36	LV	CELLSTATES	vCM1.3	control_PKP2	6	18
CLEC2A	5.33	0.00023	0.000731	0.0347	0.958	37.7	9.25e-07	3.64	LV	CELLSTATES	vCM1.3	control_PKP2	6	18
LINC00498	5.09	8.44e-07	0.000881	0.0454	1.06	85.8	2.5e-10	6.07	LV	CELLSTATES	vCM1.3	control_PKP2	6	18
AC012150.2	4.78	0.00843	0	0.014	0.097	25.2	0.000224	2.07	LV	CELLSTATES	vCM1.3	control_PKP2	6	18
AP001646.3	4.64	8.44e-07	0.00355	0.111	2.01	85.5	2.58e-10	6.07	LV	CELLSTATES	vCM1.3	control_PKP2	6	18
KLRF2	4.59	9.88e-05	0.00218	0.0499	1.33	44	2.35e-07	4.01	LV	CELLSTATES	vCM1.3	control_PKP2	6	18
DTHD1	4.37	6.48e-05	0.00145	0.0342	0.923	49.3	8.17e-08	4.19	LV	CELLSTATES	vCM1.3	control_PKP2	6	18
LINC00499	4.18	8.44e-07	0.0196	0.564	4.26	89.3	1.58e-10	6.07	LV	CELLSTATES	vCM1.3	control_PKP2	6	18
LINC02242	4.01	2.02e-06	0.00336	0.0672	1.59	75.2	1.07e-09	5.69	LV	CELLSTATES	vCM1.3	control_PKP2	6	18
ERICH3-AS1	3.76	0.000267	0.000942	0.021	0.53	36.7	1.16e-06	3.57	LV	CELLSTATES	vCM1.3	control_PKP2	6	18
AP002518.1	3.75	0.00236	0.00181	0.0214	0.6	24	3.07e-05	2.63	LV	CELLSTATES	vCM1.3	control_PKP2	6	18
AP003472.1	3.65	0.000163	0.00155	0.0245	0.722	40	5.47e-07	3.79	LV	CELLSTATES	vCM1.3	control_PKP2	6	18
AL355974.2	3.51	0.00341	0.00283	0.0317	0.982	21.9	5.62e-05	2.47	LV	CELLSTATES	vCM1.3	control_PKP2	6	18
ATP1B4	3.49	0.000839	0.00783	0.105	2.25	29.2	7.4e-06	3.08	LV	CELLSTATES	vCM1.3	control_PKP2	6	18
ERICH3	3.48	0.00483	0.00108	0.0153	0.46	20.3	9.36e-05	2.32	LV	CELLSTATES	vCM1.3	control_PKP2	6	18
LINC02380	3.48	0.000973	0.00149	0.0235	0.693	28.4	9.15e-06	3.01	LV	CELLSTATES	vCM1.3	control_PKP2	6	18
LINC02547	3.48	0.000948	0.00355	0.0413	1.23	28.5	8.8e-06	3.02	LV	CELLSTATES	vCM1.3	control_PKP2	6	18
AC073218.1	3.47	0.0175	0.00173	0.0179	0.716	14.1	0.000734	1.76	LV	CELLSTATES	vCM1.3	control_PKP2	6	18
LMO7DN	3.38	0.000163	0.00322	0.0444	1.24	40.4	5.08e-07	3.79	LV	CELLSTATES	vCM1.3	control_PKP2	6	18
ADGRF4	3.3	0.000434	0.00303	0.0418	1.19	33.5	2.49e-06	3.36	LV	CELLSTATES	vCM1.3	control_PKP2	6	18
KCNG2	3.26	0.000839	0.00396	0.0549	1.46	29.1	7.43e-06	3.08	LV	CELLSTATES	vCM1.3	control_PKP2	6	18
SLCO1B1	3.23	0.000192	0.00626	0.0798	1.91	38.9	6.96e-07	3.72	LV	CELLSTATES	vCM1.3	control_PKP2	6	18
TDGF1	3.19	0.00456	0.00141	0.0168	0.558	20.6	8.37e-05	2.34	LV	CELLSTATES	vCM1.3	control_PKP2	6	18
AC078880.3	3.18	0.015	0.000336	0.0138	0.169	14.8	0.000571	1.82	LV	CELLSTATES	vCM1.3	control_PKP2	6	18
HYAL4	3.17	0.00221	0.00876	0.104	2.2	24.4	2.75e-05	2.66	LV	CELLSTATES	vCM1.3	control_PKP2	6	18
AC092813.1	3.16	7.49e-05	0.011	0.144	2.6	46.6	1.37e-07	4.13	LV	CELLSTATES	vCM1.3	control_PKP2	6	18
AL596188.1	3.14	0.000323	0.0129	0.114	2.59	35.5	1.54e-06	3.49	LV	CELLSTATES	vCM1.3	control_PKP2	6	18
IL31RA	3.14	0.000608	0.00765	0.121	2.2	31.1	4.45e-06	3.22	LV	CELLSTATES	vCM1.3	control_PKP2	6	18
NPPA-AS1	3.13	0.00254	0.00256	0.0291	0.878	23.6	3.46e-05	2.59	LV	CELLSTATES	vCM1.3	control_PKP2	6	18
AC092111.3	3.11	0.0028	0.000967	0.0139	0.289	23.1	3.99e-05	2.55	LV	CELLSTATES	vCM1.3	control_PKP2	6	18
AL078590.2	3.1	0.000163	0.0115	0.117	2.49	40.2	5.24e-07	3.79	LV	CELLSTATES	vCM1.3	control_PKP2	6	18
LINC01913	3.09	0.000317	0.00518	0.0531	1.53	35.7	1.45e-06	3.5	LV	CELLSTATES	vCM1.3	control_PKP2	6	18
SLC7A11	3.07	0.000101	0.0165	0.216	3.17	43.7	2.47e-07	4	LV	CELLSTATES	vCM1.3	control_PKP2	6	18
Z84488.2	3.03	0.000587	0.00128	0.0158	0.419	31.5	4.05e-06	3.23	LV	CELLSTATES	vCM1.3	control_PKP2	6	18
TMPRSS7	3.01	0.00241	0.0023	0.024	0.822	23.9	3.14e-05	2.62	LV	CELLSTATES	vCM1.3	control_PKP2	6	18
AC011604.2	3	0.00232	0.0157	0.167	2.94	24.1	2.97e-05	2.63	LV	CELLSTATES	vCM1.3	control_PKP2	6	18
SLITRK4	3	0.00173	0.00279	0.0318	0.879	25.5	1.97e-05	2.76	LV	CELLSTATES	vCM1.3	control_PKP2	6	18
AL078590.3	2.95	7.18e-05	0.136	1.26	5.85	47.6	1.14e-07	4.14	LV	CELLSTATES	vCM1.3	control_PKP2	6	18
SLCO6A1	2.95	0.00457	0.00508	0.0462	1.53	20.6	8.42e-05	2.34	LV	CELLSTATES	vCM1.3	control_PKP2	6	18
AC022335.1	2.94	0.000466	0.00457	0.0388	1.33	32.8	2.96e-06	3.33	LV	CELLSTATES	vCM1.3	control_PKP2	6	18
AC026116.1	2.91	0.00032	0.00506	0.0431	1.48	35.6	1.49e-06	3.49	LV	CELLSTATES	vCM1.3	control_PKP2	6	18
AC112206.2	2.91	8.44e-07	0.102	1.02	5.52	86.5	2.27e-10	6.07	LV	CELLSTATES	vCM1.3	control_PKP2	6	18
AC011294.1	2.89	0.000595	0.00473	0.052	1.53	31.4	4.18e-06	3.23	LV	CELLSTATES	vCM1.3	control_PKP2	6	18
AC021192.1	2.89	0.00195	0.00299	0.0354	1.09	25	2.28e-05	2.71	LV	CELLSTATES	vCM1.3	control_PKP2	6	18
SPAM1	2.89	0.00591	0.00364	0.0326	1.05	19.1	0.000136	2.23	LV	CELLSTATES	vCM1.3	control_PKP2	6	18
AC007687.1	2.88	0.00323	0.00152	0.0141	0.535	22.2	5.14e-05	2.49	LV	CELLSTATES	vCM1.3	control_PKP2	6	18
AL354719.2	2.88	0.00786	0.00147	0.0168	0.534	17.9	0.0002	2.1	LV	CELLSTATES	vCM1.3	control_PKP2	6	18
MUC13	2.88	0.000192	0.00861	0.0993	2.16	38.9	7.05e-07	3.72	LV	CELLSTATES	vCM1.3	control_PKP2	6	18
CFAP99	2.84	0.000598	0.00241	0.0198	0.774	31.3	4.23e-06	3.22	LV	CELLSTATES	vCM1.3	control_PKP2	6	18
SLN	2.84	0.00134	0.00537	0.103	1.93	26.8	1.38e-05	2.87	LV	CELLSTATES	vCM1.3	control_PKP2	6	18
CA8	2.83	0.000163	0.0313	0.339	3.89	40.1	5.41e-07	3.79	LV	CELLSTATES	vCM1.3	control_PKP2	6	18
CD200R1	2.83	0.00382	0.00217	0.0182	0.732	21.5	6.41e-05	2.42	LV	CELLSTATES	vCM1.3	control_PKP2	6	18
AC104119.1	2.82	0.0161	0.00294	0.0259	0.933	14.5	0.000645	1.79	LV	CELLSTATES	vCM1.3	control_PKP2	6	18
AC106798.1	2.81	6.75e-05	0.0352	0.34	3.98	48.1	1.03e-07	4.17	LV	CELLSTATES	vCM1.3	control_PKP2	6	18
COTL1	2.81	5.34e-05	0.0193	0.192	3.07	51	5.87e-08	4.27	LV	CELLSTATES	vCM1.3	control_PKP2	6	18
SCGB3A2	2.8	0.000601	0.0124	0.0894	2.33	31.3	4.29e-06	3.22	LV	CELLSTATES	vCM1.3	control_PKP2	6	18
AC023983.2	2.79	0.00486	0.00236	0.0222	0.812	20.2	9.58e-05	2.31	LV	CELLSTATES	vCM1.3	control_PKP2	6	18
AL606807.1	2.79	0.000591	0.0196	0.139	2.95	31.4	4.12e-06	3.23	LV	CELLSTATES	vCM1.3	control_PKP2	6	18
AC007785.1	2.77	0.000722	0.00509	0.0406	1.43	30	5.93e-06	3.14	LV	CELLSTATES	vCM1.3	control_PKP2	6	18
MRAP2	2.77	0.0104	0.00172	0.0173	0.597	16.6	0.00031	1.98	LV	CELLSTATES	vCM1.3	control_PKP2	6	18
TCTEX1D1	2.75	0.0269	0.0011	0.0135	0.366	12.2	0.00152	1.57	LV	CELLSTATES	vCM1.3	control_PKP2	6	18
LINC00278	2.73	0.0197	0.00448	0.0405	1.18	13.6	0.000892	1.71	LV	CELLSTATES	vCM1.3	control_PKP2	6	18
LINC02507	2.72	0.00332	0.00787	0.0667	1.85	22.1	5.39e-05	2.48	LV	CELLSTATES	vCM1.3	control_PKP2	6	18
ONECUT2	2.72	0.00856	0.00275	0.0216	0.708	17.5	0.000229	2.07	LV	CELLSTATES	vCM1.3	control_PKP2	6	18
CRISPLD1	2.71	0.00136	0.00642	0.0553	1.67	26.7	1.42e-05	2.87	LV	CELLSTATES	vCM1.3	control_PKP2	6	18
IAPP	2.68	0.00328	0.00374	0.0333	1.11	22.1	5.27e-05	2.48	LV	CELLSTATES	vCM1.3	control_PKP2	6	18
MAP2	2.67	0.000147	0.0448	0.385	4.19	40.9	4.48e-07	3.83	LV	CELLSTATES	vCM1.3	control_PKP2	6	18
CLRN1	2.66	0.00118	0.00269	0.0298	0.838	27.5	1.16e-05	2.93	LV	CELLSTATES	vCM1.3	control_PKP2	6	18
AC008079.1	2.65	0.0269	0.00111	0.0159	0.355	12.2	0.00152	1.57	LV	CELLSTATES	vCM1.3	control_PKP2	6	18
FAM19A4	2.63	0.00451	0.0101	0.084	2.16	20.7	8.2e-05	2.35	LV	CELLSTATES	vCM1.3	control_PKP2	6	18
AC012038.1	2.62	0.0219	0.00125	0.0151	0.381	13.1	0.00107	1.66	LV	CELLSTATES	vCM1.3	control_PKP2	6	18
LINC00211	2.62	0.000179	0.0348	0.313	3.86	39.4	6.34e-07	3.75	LV	CELLSTATES	vCM1.3	control_PKP2	6	18
LINC02542	2.61	2.92e-05	0.07	0.482	4.66	57	1.96e-08	4.53	LV	CELLSTATES	vCM1.3	control_PKP2	6	18
AC113423.2	2.6	0.0172	0.00208	0.0184	0.56	14.2	0.000718	1.76	LV	CELLSTATES	vCM1.3	control_PKP2	6	18
C5orf46	2.6	2.02e-06	0.0872	0.647	4.98	75	1.11e-09	5.69	LV	CELLSTATES	vCM1.3	control_PKP2	6	18
LINC01214	2.58	0.0155	0.00236	0.0195	0.511	14.7	0.0006	1.81	LV	CELLSTATES	vCM1.3	control_PKP2	6	18
C9orf135	2.57	0.000435	0.00321	0.023	0.915	33.4	2.52e-06	3.36	LV	CELLSTATES	vCM1.3	control_PKP2	6	18
CALHM4	2.57	0.0187	0.00146	0.0136	0.456	13.9	0.000808	1.73	LV	CELLSTATES	vCM1.3	control_PKP2	6	18
LINC00364	2.57	0.0373	0.0024	0.017	0.699	10.9	0.00251	1.43	LV	CELLSTATES	vCM1.3	control_PKP2	6	18
AC026691.1	2.56	0.0329	0.0017	0.0138	0.38	11.4	0.00206	1.48	LV	CELLSTATES	vCM1.3	control_PKP2	6	18
LINC00635	2.55	0.0159	0.00215	0.0189	0.686	14.5	0.000633	1.8	LV	CELLSTATES	vCM1.3	control_PKP2	6	18
LINC01950	2.55	6.48e-05	0.0523	0.394	4.28	49.3	8.07e-08	4.19	LV	CELLSTATES	vCM1.3	control_PKP2	6	18
SLCO1A2	2.54	0.00203	0.01	0.0792	2.12	24.8	2.42e-05	2.69	LV	CELLSTATES	vCM1.3	control_PKP2	6	18
AC093591.2	2.52	0.00408	0.00154	0.013	0.448	21.2	7.03e-05	2.39	LV	CELLSTATES	vCM1.3	control_PKP2	6	18
LTF	2.52	0.0053	0.0034	0.0281	0.989	19.7	0.000111	2.28	LV	CELLSTATES	vCM1.3	control_PKP2	6	18
COL12A1	2.5	0.000228	0.0304	0.226	3.38	38	8.62e-07	3.64	LV	CELLSTATES	vCM1.3	control_PKP2	6	18
SPINK1	2.5	0.00304	0.0143	0.0896	2.36	22.6	4.6e-05	2.52	LV	CELLSTATES	vCM1.3	control_PKP2	6	18
AC009509.2	2.49	0.0193	0.00131	0.0164	0.419	13.7	0.00086	1.71	LV	CELLSTATES	vCM1.3	control_PKP2	6	18
AC004949.1	2.44	0.000276	0.015	0.112	2.58	36.5	1.21e-06	3.56	LV	CELLSTATES	vCM1.3	control_PKP2	6	18
AC079340.1	2.42	0.0108	0.00364	0.0305	0.984	16.4	0.00033	1.97	LV	CELLSTATES	vCM1.3	control_PKP2	6	18
AC109361.2	2.42	0.0142	0.002	0.0166	0.617	15	0.000533	1.85	LV	CELLSTATES	vCM1.3	control_PKP2	6	18
DMRT1	2.42	0.00548	0.0109	0.0781	2.16	19.5	0.000121	2.26	LV	CELLSTATES	vCM1.3	control_PKP2	6	18
MROH2B	2.42	0.0117	0.00373	0.0251	1.14	16	0.00038	1.93	LV	CELLSTATES	vCM1.3	control_PKP2	6	18
MUC19	2.42	0.0293	0.00172	0.0143	0.425	11.8	0.00173	1.53	LV	CELLSTATES	vCM1.3	control_PKP2	6	18
SLC22A16	2.41	0.0108	0.00233	0.0165	0.709	16.4	0.000331	1.97	LV	CELLSTATES	vCM1.3	control_PKP2	6	18
AL356124.1	2.4	0.00334	0.0165	0.104	2.58	22	5.44e-05	2.48	LV	CELLSTATES	vCM1.3	control_PKP2	6	18
LINC02056	2.4	0.0045	0.00239	0.0224	0.727	20.8	8.02e-05	2.35	LV	CELLSTATES	vCM1.3	control_PKP2	6	18
AC092440.1	2.39	0.00247	0.00945	0.0711	2	23.7	3.29e-05	2.61	LV	CELLSTATES	vCM1.3	control_PKP2	6	18
AL162632.3	2.39	0.00161	0.00775	0.069	1.75	26	1.74e-05	2.79	LV	CELLSTATES	vCM1.3	control_PKP2	6	18
AC022182.1	2.37	0.00286	0.00645	0.0504	1.51	23	4.12e-05	2.54	LV	CELLSTATES	vCM1.3	control_PKP2	6	18
AC087672.2	2.37	0.0195	0.0031	0.0192	0.701	13.6	0.000875	1.71	LV	CELLSTATES	vCM1.3	control_PKP2	6	18
SYTL2	2.37	4.32e-05	0.0241	0.162	3.13	53.1	3.95e-08	4.36	LV	CELLSTATES	vCM1.3	control_PKP2	6	18
ADAM2	2.36	0.0125	0.00379	0.0212	0.946	15.6	0.00043	1.9	LV	CELLSTATES	vCM1.3	control_PKP2	6	18
LINC02421	2.36	0.0276	0.00229	0.0141	0.554	12.1	0.00157	1.56	LV	CELLSTATES	vCM1.3	control_PKP2	6	18
AC022113.1	2.35	0.00723	0.0194	0.127	2.83	18.2	0.00018	2.14	LV	CELLSTATES	vCM1.3	control_PKP2	6	18
VWDE	2.35	0.0187	0.0111	0.0873	2.15	13.8	0.000814	1.73	LV	CELLSTATES	vCM1.3	control_PKP2	6	18
PRDM8	2.34	0.0134	0.00269	0.0273	0.809	15.3	0.000478	1.87	LV	CELLSTATES	vCM1.3	control_PKP2	6	18
AC100802.1	2.33	0.00546	0.00403	0.0342	1.04	19.5	0.000118	2.26	LV	CELLSTATES	vCM1.3	control_PKP2	6	18
AC103764.1	2.33	0.00546	0.00545	0.0372	1.35	19.5	0.000119	2.26	LV	CELLSTATES	vCM1.3	control_PKP2	6	18
PURPL	2.32	0.0277	0.00605	0.0334	1.36	12.1	0.00158	1.56	LV	CELLSTATES	vCM1.3	control_PKP2	6	18
UNC80	2.32	0.000105	0.0239	0.167	3.13	43.2	2.77e-07	3.98	LV	CELLSTATES	vCM1.3	control_PKP2	6	18
AC106864.2	2.31	0.0156	0.00202	0.015	0.597	14.6	0.00061	1.81	LV	CELLSTATES	vCM1.3	control_PKP2	6	18
CLDN16	2.31	0.0406	0.00214	0.0148	0.581	10.5	0.00291	1.39	LV	CELLSTATES	vCM1.3	control_PKP2	6	18
HBB	2.31	0.0258	0.00631	0.058	1.69	12.4	0.00141	1.59	LV	CELLSTATES	vCM1.3	control_PKP2	6	18
ACOT12	2.3	0.00552	0.00639	0.0394	1.43	19.4	0.000122	2.26	LV	CELLSTATES	vCM1.3	control_PKP2	6	18
AP001025.1	2.3	0.00723	0.0102	0.089	2.1	18.2	0.000179	2.14	LV	CELLSTATES	vCM1.3	control_PKP2	6	18
LINC01663	2.3	0.0454	0.00282	0.0169	0.555	10	0.00353	1.34	LV	CELLSTATES	vCM1.3	control_PKP2	6	18
WNT9A	2.3	0.000863	0.111	0.784	5.27	29	7.69e-06	3.06	LV	CELLSTATES	vCM1.3	control_PKP2	6	18
AC093730.1	2.29	0.000426	0.14	0.86	5.55	33.6	2.42e-06	3.37	LV	CELLSTATES	vCM1.3	control_PKP2	6	18
AFF2	2.29	7.49e-05	0.0273	0.196	3.36	46.8	1.33e-07	4.13	LV	CELLSTATES	vCM1.3	control_PKP2	6	18
PPFIA2-AS1	2.29	0.000142	0.0231	0.151	3.05	41.2	4.26e-07	3.85	LV	CELLSTATES	vCM1.3	control_PKP2	6	18
AC007384.1	2.28	0.000762	0.00654	0.0511	1.56	29.7	6.45e-06	3.12	LV	CELLSTATES	vCM1.3	control_PKP2	6	18
FAM47E	2.28	0.00546	0.00385	0.022	0.962	19.5	0.000119	2.26	LV	CELLSTATES	vCM1.3	control_PKP2	6	18
LINC02149	2.28	0.022	0.00303	0.0177	0.696	13	0.00109	1.66	LV	CELLSTATES	vCM1.3	control_PKP2	6	18
MUM1L1	2.25	1.89e-06	0.102	0.629	5.02	77.4	7.79e-10	5.72	LV	CELLSTATES	vCM1.3	control_PKP2	6	18
LINC00370	2.24	0.0212	0.00514	0.0352	1.2	13.2	0.00102	1.67	LV	CELLSTATES	vCM1.3	control_PKP2	6	18
LINC01152	2.24	0.00516	0.0066	0.0403	1.46	19.9	0.000104	2.29	LV	CELLSTATES	vCM1.3	control_PKP2	6	18
LINC01299	2.24	0.00866	0.00918	0.0602	1.82	17.4	0.000233	2.06	LV	CELLSTATES	vCM1.3	control_PKP2	6	18
XIRP2-AS1	2.24	0.000899	0.0112	0.0649	2.02	28.8	8.07e-06	3.05	LV	CELLSTATES	vCM1.3	control_PKP2	6	18
AC106900.1	2.22	0.0429	0.00214	0.0134	0.575	10.2	0.00323	1.37	LV	CELLSTATES	vCM1.3	control_PKP2	6	18
AQP9	2.22	0.00473	0.00531	0.0297	1.22	20.4	8.89e-05	2.33	LV	CELLSTATES	vCM1.3	control_PKP2	6	18
AC004690.2	2.21	0.014	0.00673	0.0448	1.55	15.1	0.000524	1.85	LV	CELLSTATES	vCM1.3	control_PKP2	6	18
COL9A1	2.21	0.01	0.00867	0.0602	1.76	16.8	0.000292	2	LV	CELLSTATES	vCM1.3	control_PKP2	6	18
EDA2R	2.21	0.00932	0.019	0.116	2.65	17.1	0.000261	2.03	LV	CELLSTATES	vCM1.3	control_PKP2	6	18
C5orf47	2.2	0.00224	0.0713	0.49	4.52	24.3	2.82e-05	2.65	LV	CELLSTATES	vCM1.3	control_PKP2	6	18
LRRC3B	2.19	0.0415	0.00284	0.0292	0.815	10.4	0.00304	1.38	LV	CELLSTATES	vCM1.3	control_PKP2	6	18
MIR548A1HG	2.19	0.00102	0.0111	0.0659	2.01	28.1	9.82e-06	2.99	LV	CELLSTATES	vCM1.3	control_PKP2	6	18
ROCR	2.19	0.00551	0.00496	0.0337	1.21	19.4	0.000121	2.26	LV	CELLSTATES	vCM1.3	control_PKP2	6	18
SEMA3E	2.19	0.000402	0.0372	0.255	3.68	33.9	2.26e-06	3.4	LV	CELLSTATES	vCM1.3	control_PKP2	6	18
SPINK2	2.19	0.0223	0.00235	0.0165	0.631	13	0.00111	1.65	LV	CELLSTATES	vCM1.3	control_PKP2	6	18
AC023983.1	2.18	0.00118	0.011	0.0806	2.14	27.4	1.17e-05	2.93	LV	CELLSTATES	vCM1.3	control_PKP2	6	18
AC003666.1	2.17	0.004	0.0103	0.0593	1.82	21.3	6.84e-05	2.4	LV	CELLSTATES	vCM1.3	control_PKP2	6	18
AC009034.1	2.16	0.0233	0.00264	0.0161	0.729	12.8	0.0012	1.63	LV	CELLSTATES	vCM1.3	control_PKP2	6	18
AL512380.2	2.16	0.00486	0.0172	0.0866	2.68	20.2	9.55e-05	2.31	LV	CELLSTATES	vCM1.3	control_PKP2	6	18
DDIAS	2.16	0.00588	0.00575	0.0361	1.36	19.1	0.000134	2.23	LV	CELLSTATES	vCM1.3	control_PKP2	6	18
C4orf45	2.15	0.000164	0.411	2.48	7.01	39.9	5.61e-07	3.79	LV	CELLSTATES	vCM1.3	control_PKP2	6	18
HHLA2	2.13	0.00805	0.0118	0.0586	1.98	17.8	0.000206	2.09	LV	CELLSTATES	vCM1.3	control_PKP2	6	18
NETO1	2.13	0.0437	0.00481	0.0269	1.04	10.1	0.00335	1.36	LV	CELLSTATES	vCM1.3	control_PKP2	6	18
NNMT	2.13	0.00997	0.118	0.654	5.12	16.8	0.000289	2	LV	CELLSTATES	vCM1.3	control_PKP2	6	18
SAXO1	2.13	0.00195	0.0236	0.136	2.85	25	2.3e-05	2.71	LV	CELLSTATES	vCM1.3	control_PKP2	6	18
AL162632.1	2.12	0.0118	0.00577	0.0426	1.37	15.9	0.000387	1.93	LV	CELLSTATES	vCM1.3	control_PKP2	6	18
KIF1A	2.12	0.0469	0.00402	0.0314	1.04	9.87	0.00375	1.33	LV	CELLSTATES	vCM1.3	control_PKP2	6	18
ABCG2	2.11	4.72e-05	0.0595	0.329	4.23	51.9	4.9e-08	4.33	LV	CELLSTATES	vCM1.3	control_PKP2	6	18
SLC14A2-AS1	2.11	0.0242	0.00673	0.0502	1.58	12.6	0.00127	1.62	LV	CELLSTATES	vCM1.3	control_PKP2	6	18
SYBU	2.11	0.000364	0.00816	0.0483	1.7	34.6	1.88e-06	3.44	LV	CELLSTATES	vCM1.3	control_PKP2	6	18
BICC1	2.1	0.000132	0.0617	0.406	4.39	41.7	3.79e-07	3.88	LV	CELLSTATES	vCM1.3	control_PKP2	6	18
ERVH-1	2.1	0.0228	0.00537	0.0319	1.16	12.9	0.00116	1.64	LV	CELLSTATES	vCM1.3	control_PKP2	6	18
NRK	2.1	0.0166	0.00827	0.0506	1.76	14.3	0.000678	1.78	LV	CELLSTATES	vCM1.3	control_PKP2	6	18
PREX2	2.09	0.000364	0.0342	0.193	3.44	34.6	1.91e-06	3.44	LV	CELLSTATES	vCM1.3	control_PKP2	6	18
AC113418.1	2.08	0.0456	0.00188	0.0145	0.447	10	0.00355	1.34	LV	CELLSTATES	vCM1.3	control_PKP2	6	18
CYP26B1	2.08	0.049	0.00268	0.0185	0.661	9.68	0.00405	1.31	LV	CELLSTATES	vCM1.3	control_PKP2	6	18
FKBP5	2.08	0.00151	1.27	6.8	8.59	26.3	1.62e-05	2.82	LV	CELLSTATES	vCM1.3	control_PKP2	6	18
AC134043.1	2.07	0.0471	0.00192	0.0139	0.41	9.85	0.00378	1.33	LV	CELLSTATES	vCM1.3	control_PKP2	6	18
PKHD1L1	2.07	0.0139	0.00408	0.0194	1.02	15.1	0.000516	1.86	LV	CELLSTATES	vCM1.3	control_PKP2	6	18
AGMO	2.06	0.00245	0.028	0.2	3.38	23.8	3.24e-05	2.61	LV	CELLSTATES	vCM1.3	control_PKP2	6	18
CLRN1-AS1	2.06	0.0117	0.0091	0.0579	1.82	16	0.000383	1.93	LV	CELLSTATES	vCM1.3	control_PKP2	6	18
NSG2	2.06	8.15e-05	0.102	0.617	5.01	45.6	1.69e-07	4.09	LV	CELLSTATES	vCM1.3	control_PKP2	6	18
AC093607.1	2.05	0.00298	0.173	1.03	5.77	22.7	4.45e-05	2.53	LV	CELLSTATES	vCM1.3	control_PKP2	6	18
AC002463.1	2.04	0.00482	0.0115	0.0695	2.03	20.3	9.23e-05	2.32	LV	CELLSTATES	vCM1.3	control_PKP2	6	18
AL138737.1	2.04	0.000236	0.0487	0.238	3.86	37.4	9.96e-07	3.63	LV	CELLSTATES	vCM1.3	control_PKP2	6	18
ARSJ	2.04	0.0029	0.0209	0.125	2.69	22.9	4.21e-05	2.54	LV	CELLSTATES	vCM1.3	control_PKP2	6	18
KEL	2.03	0.00982	0.0111	0.0716	2.03	16.8	0.000284	2.01	LV	CELLSTATES	vCM1.3	control_PKP2	6	18
STYK1	2.03	0.0181	0.00691	0.0377	1.54	14	0.000769	1.74	LV	CELLSTATES	vCM1.3	control_PKP2	6	18
ZBBX	2.03	0.0467	0.00385	0.0203	0.906	9.89	0.00372	1.33	LV	CELLSTATES	vCM1.3	control_PKP2	6	18
CCDC63	2.02	0.0206	0.0616	0.575	4.54	13.4	0.000966	1.69	LV	CELLSTATES	vCM1.3	control_PKP2	6	18
SLC7A8	2.02	4.22e-05	0.123	0.747	5.31	54	3.35e-08	4.37	LV	CELLSTATES	vCM1.3	control_PKP2	6	18
FILNC1	2.01	0.0441	0.00471	0.0257	1.13	10.1	0.00339	1.36	LV	CELLSTATES	vCM1.3	control_PKP2	6	18
MOBP	2	0.0306	0.00288	0.0155	0.654	11.6	0.00186	1.51	LV	CELLSTATES	vCM1.3	control_PKP2	6	18
NECTIN3-AS1	2	0.00942	0.0765	0.51	4.66	17	0.000267	2.03	LV	CELLSTATES	vCM1.3	control_PKP2	6	18
FRMD7	1.99	0.00382	0.0181	0.0848	2.51	21.5	6.45e-05	2.42	LV	CELLSTATES	vCM1.3	control_PKP2	6	18
ANKRD45	1.98	0.0381	0.108	0.563	4.96	10.8	0.00262	1.42	LV	CELLSTATES	vCM1.3	control_PKP2	6	18
LINC01340	1.98	0.0163	0.0253	0.163	3.16	14.4	0.000659	1.79	LV	CELLSTATES	vCM1.3	control_PKP2	6	18
LINC01393	1.98	0.0221	0.0039	0.0244	0.951	13	0.0011	1.66	LV	CELLSTATES	vCM1.3	control_PKP2	6	18
HRH4	1.97	0.00838	0.00641	0.0387	1.39	17.6	0.000221	2.08	LV	CELLSTATES	vCM1.3	control_PKP2	6	18
KCND2	1.97	0.0109	0.0438	0.321	3.91	16.3	0.000338	1.96	LV	CELLSTATES	vCM1.3	control_PKP2	6	18
AC104304.1	1.96	0.0236	0.0074	0.0363	1.5	12.7	0.00123	1.63	LV	CELLSTATES	vCM1.3	control_PKP2	6	18
BAAT	1.95	0.0105	0.00767	0.0355	1.46	16.5	0.000318	1.98	LV	CELLSTATES	vCM1.3	control_PKP2	6	18
LINC00844	1.95	0.00858	0.0591	0.348	4.26	17.5	0.00023	2.07	LV	CELLSTATES	vCM1.3	control_PKP2	6	18
PTCHD1	1.95	0.0305	0.0121	0.0543	1.73	11.6	0.00185	1.52	LV	CELLSTATES	vCM1.3	control_PKP2	6	18
AP003063.1	1.94	0.000364	0.0225	0.112	2.83	34.6	1.91e-06	3.44	LV	CELLSTATES	vCM1.3	control_PKP2	6	18
BRCA2	1.94	0.0159	0.00889	0.0627	1.89	14.5	0.000635	1.8	LV	CELLSTATES	vCM1.3	control_PKP2	6	18
MSH4	1.94	3.75e-05	0.12	0.675	5.17	55.1	2.75e-08	4.43	LV	CELLSTATES	vCM1.3	control_PKP2	6	18
AL110292.1	1.93	0.00608	0.0316	0.211	3.49	19	0.000142	2.22	LV	CELLSTATES	vCM1.3	control_PKP2	6	18
AL356272.1	1.93	0.00982	0.011	0.0585	1.94	16.9	0.000283	2.01	LV	CELLSTATES	vCM1.3	control_PKP2	6	18
PLCZ1	1.93	0.0017	0.0267	0.136	3.02	25.7	1.86e-05	2.77	LV	CELLSTATES	vCM1.3	control_PKP2	6	18
SYT16	1.93	0.00536	0.0155	0.0851	2.42	19.6	0.000115	2.27	LV	CELLSTATES	vCM1.3	control_PKP2	6	18
CLUL1	1.92	0.0183	0.00354	0.0214	0.933	13.9	0.000788	1.74	LV	CELLSTATES	vCM1.3	control_PKP2	6	18
PLK4	1.92	0.00818	0.00699	0.0407	1.45	17.7	0.000211	2.09	LV	CELLSTATES	vCM1.3	control_PKP2	6	18
ANTXR2	1.91	6.07e-08	0.333	1.69	6.62	123	3.71e-12	7.22	LV	CELLSTATES	vCM1.3	control_PKP2	6	18
RBM46	1.91	0.0257	0.00461	0.0209	1.11	12.4	0.00139	1.59	LV	CELLSTATES	vCM1.3	control_PKP2	6	18
CPNE8	1.9	0.000362	0.251	1.41	6.29	34.7	1.83e-06	3.44	LV	CELLSTATES	vCM1.3	control_PKP2	6	18
FAM171B	1.9	0.0251	0.00896	0.0398	1.52	12.5	0.00135	1.6	LV	CELLSTATES	vCM1.3	control_PKP2	6	18
HPGD	1.9	0.00546	0.0176	0.0997	2.53	19.5	0.000119	2.26	LV	CELLSTATES	vCM1.3	control_PKP2	6	18
PFKFB1	1.9	0.000971	0.012	0.0574	1.98	28.4	9.08e-06	3.01	LV	CELLSTATES	vCM1.3	control_PKP2	6	18
FPR1	1.88	0.0111	0.00696	0.034	1.44	16.3	0.000347	1.95	LV	CELLSTATES	vCM1.3	control_PKP2	6	18
LY96	1.88	0.00245	0.0129	0.067	2.15	23.8	3.25e-05	2.61	LV	CELLSTATES	vCM1.3	control_PKP2	6	18
KIAA1549L	1.87	0.0118	0.0375	0.167	3.27	15.9	0.000387	1.93	LV	CELLSTATES	vCM1.3	control_PKP2	6	18
CYSLTR1	1.85	0.0138	0.00905	0.0452	1.75	15.1	0.000512	1.86	LV	CELLSTATES	vCM1.3	control_PKP2	6	18
LINC01923	1.85	0.0499	0.00984	0.0506	1.8	9.6	0.00418	1.3	LV	CELLSTATES	vCM1.3	control_PKP2	6	18
LINC02004	1.85	0.0104	0.00711	0.0281	1.46	16.6	0.000309	1.98	LV	CELLSTATES	vCM1.3	control_PKP2	6	18
WARS2-IT1	1.84	0.0113	0.0189	0.088	2.58	16.1	0.000362	1.95	LV	CELLSTATES	vCM1.3	control_PKP2	6	18
AC106895.1	1.83	0.0204	0.159	0.57	5.34	13.4	0.000948	1.69	LV	CELLSTATES	vCM1.3	control_PKP2	6	18
FNIP2	1.83	0.000466	2.06	10.5	9.25	32.8	2.94e-06	3.33	LV	CELLSTATES	vCM1.3	control_PKP2	6	18
LINC00589	1.83	0.0279	0.00689	0.0394	1.45	12	0.0016	1.55	LV	CELLSTATES	vCM1.3	control_PKP2	6	18
AC096759.1	1.82	0.00308	0.0164	0.086	2.44	22.5	4.76e-05	2.51	LV	CELLSTATES	vCM1.3	control_PKP2	6	18
SAMMSON	1.82	0.00433	0.0198	0.0954	2.7	20.9	7.7e-05	2.36	LV	CELLSTATES	vCM1.3	control_PKP2	6	18
DCT	1.81	0.0413	0.00838	0.0378	1.56	10.4	0.00298	1.38	LV	CELLSTATES	vCM1.3	control_PKP2	6	18
LINC01088	1.81	0.00134	0.266	1.22	6.21	26.8	1.39e-05	2.87	LV	CELLSTATES	vCM1.3	control_PKP2	6	18
LINC01478	1.81	0.022	0.0145	0.0733	2.27	13.1	0.00108	1.66	LV	CELLSTATES	vCM1.3	control_PKP2	6	18
MBNL3	1.81	8.15e-05	0.144	0.638	5.28	45.6	1.69e-07	4.09	LV	CELLSTATES	vCM1.3	control_PKP2	6	18
PLA2G12B	1.81	0.0293	0.0111	0.0573	1.9	11.8	0.00173	1.53	LV	CELLSTATES	vCM1.3	control_PKP2	6	18
TTC23L	1.81	0.0042	0.0192	0.093	2.56	21.1	7.3e-05	2.38	LV	CELLSTATES	vCM1.3	control_PKP2	6	18
LINC00639	1.79	0.00719	0.00793	0.0422	1.6	18.3	0.000177	2.14	LV	CELLSTATES	vCM1.3	control_PKP2	6	18
MBOAT2	1.79	6.61e-05	0.211	1.07	5.95	48.4	9.69e-08	4.18	LV	CELLSTATES	vCM1.3	control_PKP2	6	18
AP005329.1	1.77	0.0315	0.028	0.118	2.97	11.5	0.00195	1.5	LV	CELLSTATES	vCM1.3	control_PKP2	6	18
EDNRA	1.77	0.000941	0.467	2.03	6.93	28.6	8.67e-06	3.03	LV	CELLSTATES	vCM1.3	control_PKP2	6	18
AC026316.5	1.76	0.00923	0.0338	0.182	3.44	17.1	0.000256	2.03	LV	CELLSTATES	vCM1.3	control_PKP2	6	18
AC108067.1	1.76	0.0343	0.0768	0.436	4.52	11.2	0.00218	1.46	LV	CELLSTATES	vCM1.3	control_PKP2	6	18
PDCD1LG2	1.76	0.00561	0.0177	0.0757	2.36	19.3	0.000125	2.25	LV	CELLSTATES	vCM1.3	control_PKP2	6	18
TPH2	1.76	0.03	0.00785	0.0326	1.43	11.7	0.00181	1.52	LV	CELLSTATES	vCM1.3	control_PKP2	6	18
FAM133A	1.75	0.0369	0.0152	0.0735	2.26	10.9	0.00247	1.43	LV	CELLSTATES	vCM1.3	control_PKP2	6	18
LINC02269	1.75	0.00533	0.135	0.609	5.29	19.7	0.000114	2.27	LV	CELLSTATES	vCM1.3	control_PKP2	6	18
PTGFR	1.75	0.0298	0.017	0.0871	2.41	11.7	0.00179	1.53	LV	CELLSTATES	vCM1.3	control_PKP2	6	18
AC069228.1	1.74	0.00608	0.0206	0.0994	2.64	18.9	0.000143	2.22	LV	CELLSTATES	vCM1.3	control_PKP2	6	18
SHC4	1.74	0.00624	0.0665	0.254	4.15	18.8	0.000147	2.2	LV	CELLSTATES	vCM1.3	control_PKP2	6	18
COL23A1	1.73	8.15e-05	0.587	2.54	7.3	45.7	1.64e-07	4.09	LV	CELLSTATES	vCM1.3	control_PKP2	6	18
NPNT	1.73	0.00824	0.0329	0.145	3.23	17.7	0.000214	2.08	LV	CELLSTATES	vCM1.3	control_PKP2	6	18
AC103409.1	1.72	0.0109	0.0246	0.148	3.01	16.3	0.000337	1.96	LV	CELLSTATES	vCM1.3	control_PKP2	6	18
ASB17	1.72	0.00472	0.0127	0.0667	2.02	20.4	8.85e-05	2.33	LV	CELLSTATES	vCM1.3	control_PKP2	6	18
LINC01091	1.72	0.0157	0.411	2.28	6.97	14.6	0.000617	1.8	LV	CELLSTATES	vCM1.3	control_PKP2	6	18
MYH15	1.72	0.0489	0.015	0.0536	2.02	9.71	0.004	1.31	LV	CELLSTATES	vCM1.3	control_PKP2	6	18
SHC3	1.72	0.0454	0.00703	0.0337	1.33	10	0.00353	1.34	LV	CELLSTATES	vCM1.3	control_PKP2	6	18
SRCIN1	1.72	0.0454	0.00628	0.0281	1.3	10	0.00354	1.34	LV	CELLSTATES	vCM1.3	control_PKP2	6	18
TEK	1.72	0.01	0.00876	0.041	1.67	16.7	0.000294	2	LV	CELLSTATES	vCM1.3	control_PKP2	6	18
LINC00222	1.71	0.00254	0.0276	0.109	2.91	23.5	3.49e-05	2.59	LV	CELLSTATES	vCM1.3	control_PKP2	6	18
AC004870.4	1.7	0.025	0.034	0.174	3.34	12.5	0.00133	1.6	LV	CELLSTATES	vCM1.3	control_PKP2	6	18
GLT8D2	1.7	0.000345	0.0373	0.168	3.41	35.1	1.67e-06	3.46	LV	CELLSTATES	vCM1.3	control_PKP2	6	18
AL356277.3	1.69	0.0207	0.0162	0.0708	2.41	13.3	0.000979	1.68	LV	CELLSTATES	vCM1.3	control_PKP2	6	18
AL590652.1	1.69	0.0425	0.00402	0.0179	0.838	10.3	0.00317	1.37	LV	CELLSTATES	vCM1.3	control_PKP2	6	18
CATSPER1	1.69	0.0181	0.0062	0.0298	1.31	14	0.000773	1.74	LV	CELLSTATES	vCM1.3	control_PKP2	6	18
GLIPR1L2	1.69	0.0139	0.0315	0.123	3.15	15.1	0.000517	1.86	LV	CELLSTATES	vCM1.3	control_PKP2	6	18
AC010343.3	1.68	0.00121	0.208	0.868	5.75	27.3	1.21e-05	2.92	LV	CELLSTATES	vCM1.3	control_PKP2	6	18
OGDHL	1.68	0.0474	0.0104	0.0449	1.78	9.82	0.00382	1.32	LV	CELLSTATES	vCM1.3	control_PKP2	6	18
SMOC2	1.68	0.0036	0.035	0.145	3.16	21.7	5.96e-05	2.44	LV	CELLSTATES	vCM1.3	control_PKP2	6	18
AL357793.1	1.67	0.0145	0.0142	0.0556	2.11	14.9	0.000547	1.84	LV	CELLSTATES	vCM1.3	control_PKP2	6	18
AP002373.1	1.67	0.03	0.013	0.0516	2	11.7	0.00181	1.52	LV	CELLSTATES	vCM1.3	control_PKP2	6	18
AP002518.2	1.67	0.0353	0.297	1.1	6.17	11.1	0.00229	1.45	LV	CELLSTATES	vCM1.3	control_PKP2	6	18
KLHL36	1.67	8.6e-05	0.172	0.716	5.5	45.2	1.84e-07	4.07	LV	CELLSTATES	vCM1.3	control_PKP2	6	18
LINC00702	1.67	0.00328	0.344	1.43	6.48	22.2	5.25e-05	2.48	LV	CELLSTATES	vCM1.3	control_PKP2	6	18
PLA1A	1.67	0.0285	0.0102	0.0505	1.83	12	0.00165	1.55	LV	CELLSTATES	vCM1.3	control_PKP2	6	18
AP001021.2	1.66	0.0333	0.0607	0.246	3.98	11.3	0.0021	1.48	LV	CELLSTATES	vCM1.3	control_PKP2	6	18
LINC01844	1.66	0.0048	0.0665	0.259	4.11	20.3	9.14e-05	2.32	LV	CELLSTATES	vCM1.3	control_PKP2	6	18
SLCO1C1	1.66	0.0207	0.161	0.708	5.4	13.3	0.000983	1.68	LV	CELLSTATES	vCM1.3	control_PKP2	6	18
XG	1.66	0.0103	0.0562	0.248	3.9	16.6	0.000306	1.99	LV	CELLSTATES	vCM1.3	control_PKP2	6	18
TEX41	1.65	0.0145	0.0244	0.102	2.86	14.9	0.000547	1.84	LV	CELLSTATES	vCM1.3	control_PKP2	6	18
AC063979.2	1.64	0.0228	0.0143	0.059	2.17	12.9	0.00116	1.64	LV	CELLSTATES	vCM1.3	control_PKP2	6	18
LINC00609	1.64	0.0173	0.00791	0.0369	1.59	14.2	0.000724	1.76	LV	CELLSTATES	vCM1.3	control_PKP2	6	18
AC022075.1	1.63	0.0195	0.0177	0.0849	2.38	13.6	0.000872	1.71	LV	CELLSTATES	vCM1.3	control_PKP2	6	18
STK31	1.63	0.0109	0.0105	0.0407	1.8	16.4	0.000335	1.96	LV	CELLSTATES	vCM1.3	control_PKP2	6	18
SULT1C4	1.63	0.0251	0.00672	0.0322	1.34	12.5	0.00134	1.6	LV	CELLSTATES	vCM1.3	control_PKP2	6	18
AC025470.2	1.62	0.0497	0.00936	0.0456	1.7	9.61	0.00416	1.3	LV	CELLSTATES	vCM1.3	control_PKP2	6	18
AC106895.2	1.62	0.00679	0.0841	0.279	4.38	18.5	0.000164	2.17	LV	CELLSTATES	vCM1.3	control_PKP2	6	18
AP002989.1	1.62	0.00538	0.0446	0.212	3.69	19.6	0.000116	2.27	LV	CELLSTATES	vCM1.3	control_PKP2	6	18
KCNMB4	1.62	0.00205	0.0427	0.202	3.58	24.7	2.5e-05	2.69	LV	CELLSTATES	vCM1.3	control_PKP2	6	18
PTPRB	1.62	0.00957	0.0257	0.117	2.91	17	0.000272	2.02	LV	CELLSTATES	vCM1.3	control_PKP2	6	18
AHRR	1.61	0.0496	0.00674	0.0251	1.17	9.62	0.00415	1.3	LV	CELLSTATES	vCM1.3	control_PKP2	6	18
BMPR1B	1.61	0.0136	0.463	2.11	6.98	15.3	0.000491	1.87	LV	CELLSTATES	vCM1.3	control_PKP2	6	18
C6	1.61	0.000722	0.528	2.18	7.17	30	5.99e-06	3.14	LV	CELLSTATES	vCM1.3	control_PKP2	6	18
CD226	1.61	0.000357	0.0829	0.372	4.49	34.9	1.77e-06	3.45	LV	CELLSTATES	vCM1.3	control_PKP2	6	18
DHRS3	1.61	7.2e-05	0.151	0.629	5.34	47.2	1.23e-07	4.14	LV	CELLSTATES	vCM1.3	control_PKP2	6	18
FMO5	1.61	0.0298	0.299	1.23	6.22	11.7	0.00179	1.53	LV	CELLSTATES	vCM1.3	control_PKP2	6	18
NUP62CL	1.61	0.0202	0.00818	0.036	1.51	13.5	0.000936	1.69	LV	CELLSTATES	vCM1.3	control_PKP2	6	18
TG	1.61	0.000639	0.0206	0.0903	2.62	30.8	4.8e-06	3.19	LV	CELLSTATES	vCM1.3	control_PKP2	6	18
VEGFC	1.61	0.0414	0.00641	0.0351	1.3	10.4	0.00301	1.38	LV	CELLSTATES	vCM1.3	control_PKP2	6	18
ACADL	1.6	0.00834	0.0268	0.103	2.88	17.6	0.000219	2.08	LV	CELLSTATES	vCM1.3	control_PKP2	6	18
ACKR2	1.6	0.0395	0.00481	0.0187	0.949	10.6	0.00279	1.4	LV	CELLSTATES	vCM1.3	control_PKP2	6	18
SLA	1.6	0.0192	0.0163	0.0686	2.34	13.7	0.000848	1.72	LV	CELLSTATES	vCM1.3	control_PKP2	6	18
AC018709.1	1.59	0.048	0.00364	0.0189	0.862	9.78	0.00389	1.32	LV	CELLSTATES	vCM1.3	control_PKP2	6	18
ATAD2	1.59	1.89e-06	0.519	2.21	7.11	77.2	8.09e-10	5.72	LV	CELLSTATES	vCM1.3	control_PKP2	6	18
RHBDL3	1.59	0.0411	0.0309	0.109	3.06	10.5	0.00296	1.39	LV	CELLSTATES	vCM1.3	control_PKP2	6	18
RNF175	1.59	0.0277	0.0469	0.224	3.72	12.1	0.00158	1.56	LV	CELLSTATES	vCM1.3	control_PKP2	6	18
NXPH1	1.58	0.0288	0.0163	0.0763	2.32	11.9	0.00168	1.54	LV	CELLSTATES	vCM1.3	control_PKP2	6	18
AC027117.2	1.57	0.00011	0.398	1.57	6.65	42.9	2.95e-07	3.96	LV	CELLSTATES	vCM1.3	control_PKP2	6	18
AC104806.2	1.57	0.000128	0.0735	0.297	4.26	42	3.57e-07	3.89	LV	CELLSTATES	vCM1.3	control_PKP2	6	18
TEX14	1.56	0.0153	0.0523	0.205	3.79	14.7	0.000592	1.81	LV	CELLSTATES	vCM1.3	control_PKP2	6	18
AC010735.2	1.55	0.0134	0.0123	0.0444	1.87	15.3	0.000478	1.87	LV	CELLSTATES	vCM1.3	control_PKP2	6	18
AC020741.1	1.54	0.0417	0.0223	0.102	2.75	10.4	0.00306	1.38	LV	CELLSTATES	vCM1.3	control_PKP2	6	18
AP000919.3	1.54	0.0298	0.0116	0.0405	1.8	11.7	0.00179	1.53	LV	CELLSTATES	vCM1.3	control_PKP2	6	18
AL160290.2	1.53	0.0205	0.00965	0.0357	1.59	13.4	0.000958	1.69	LV	CELLSTATES	vCM1.3	control_PKP2	6	18
BCL2	1.53	8.72e-05	0.374	1.44	6.59	44.8	1.97e-07	4.06	LV	CELLSTATES	vCM1.3	control_PKP2	6	18
BTC	1.53	0.0389	0.0118	0.052	1.87	10.7	0.0027	1.41	LV	CELLSTATES	vCM1.3	control_PKP2	6	18
FAM69C	1.53	0.0332	0.0613	0.207	3.89	11.3	0.00208	1.48	LV	CELLSTATES	vCM1.3	control_PKP2	6	18
KCTD8	1.52	0.0198	0.0999	0.392	4.64	13.6	0.000899	1.7	LV	CELLSTATES	vCM1.3	control_PKP2	6	18
LINC02005	1.52	0.0266	0.0167	0.0775	2.42	12.2	0.00149	1.57	LV	CELLSTATES	vCM1.3	control_PKP2	6	18
MPP4	1.52	0.00204	0.0274	0.0919	2.85	24.8	2.45e-05	2.69	LV	CELLSTATES	vCM1.3	control_PKP2	6	18
VCAN	1.51	0.00582	0.0224	0.0826	2.57	19.2	0.000131	2.24	LV	CELLSTATES	vCM1.3	control_PKP2	6	18
MAMDC2-AS1	1.5	0.002	0.0353	0.129	3.22	24.9	2.37e-05	2.7	LV	CELLSTATES	vCM1.3	control_PKP2	6	18
MAP3K7CL	1.5	0.00144	0.0606	0.249	4.01	26.5	1.53e-05	2.84	LV	CELLSTATES	vCM1.3	control_PKP2	6	18
AC027312.1	1.49	0.0253	0.0122	0.0423	1.9	12.5	0.00136	1.6	LV	CELLSTATES	vCM1.3	control_PKP2	6	18
B3GALT5	1.49	0.0362	0.0301	0.11	2.92	11	0.00238	1.44	LV	CELLSTATES	vCM1.3	control_PKP2	6	18
CASC1	1.49	0.00117	0.0402	0.136	3.36	27.5	1.15e-05	2.93	LV	CELLSTATES	vCM1.3	control_PKP2	6	18
HCN1	1.49	0.0308	0.0909	0.376	4.69	11.6	0.00188	1.51	LV	CELLSTATES	vCM1.3	control_PKP2	6	18
PIK3R1	1.49	0.00099	2.06	6.73	8.93	28.2	9.43e-06	3	LV	CELLSTATES	vCM1.3	control_PKP2	6	18
ROPN1L	1.49	0.0469	0.0101	0.0388	1.68	9.86	0.00376	1.33	LV	CELLSTATES	vCM1.3	control_PKP2	6	18
AC025244.1	1.48	0.0124	0.02	0.0821	2.55	15.7	0.00042	1.91	LV	CELLSTATES	vCM1.3	control_PKP2	6	18
AL353616.2	1.48	0.01	0.0387	0.149	3.3	16.8	0.000292	2	LV	CELLSTATES	vCM1.3	control_PKP2	6	18
AL359220.1	1.48	0.0317	0.0253	0.0942	2.74	11.5	0.00196	1.5	LV	CELLSTATES	vCM1.3	control_PKP2	6	18
HMGN5	1.48	0.0248	0.0133	0.0511	2	12.5	0.00131	1.61	LV	CELLSTATES	vCM1.3	control_PKP2	6	18
KLHL4	1.48	0.0491	0.0338	0.122	2.95	9.67	0.00406	1.31	LV	CELLSTATES	vCM1.3	control_PKP2	6	18
PPEF1	1.48	0.0181	0.0219	0.0798	2.6	14	0.000771	1.74	LV	CELLSTATES	vCM1.3	control_PKP2	6	18
AC107220.1	1.47	0.0433	0.0152	0.0572	2.18	10.2	0.00328	1.36	LV	CELLSTATES	vCM1.3	control_PKP2	6	18
FAM66C	1.47	0.00452	0.0265	0.112	2.86	20.7	8.25e-05	2.34	LV	CELLSTATES	vCM1.3	control_PKP2	6	18
ATRNL1	1.46	0.00171	0.274	1.06	6.1	25.6	1.92e-05	2.77	LV	CELLSTATES	vCM1.3	control_PKP2	6	18
IRF6	1.46	0.00561	0.024	0.0923	2.78	19.3	0.000125	2.25	LV	CELLSTATES	vCM1.3	control_PKP2	6	18
LRRIQ3	1.46	0.0232	0.0062	0.0265	1.18	12.8	0.00119	1.64	LV	CELLSTATES	vCM1.3	control_PKP2	6	18
AC083800.1	1.45	0.0275	0.0197	0.0641	2.36	12.1	0.00156	1.56	LV	CELLSTATES	vCM1.3	control_PKP2	6	18
AC083843.1	1.45	0.049	0.0165	0.0551	2.22	9.69	0.00404	1.31	LV	CELLSTATES	vCM1.3	control_PKP2	6	18
ASB4	1.45	0.0163	0.0517	0.212	3.78	14.4	0.000654	1.79	LV	CELLSTATES	vCM1.3	control_PKP2	6	18
DAAM2	1.45	0.000375	0.13	0.485	5.01	34.4	1.99e-06	3.43	LV	CELLSTATES	vCM1.3	control_PKP2	6	18
LINC02463	1.45	0.0254	0.00647	0.027	1.23	12.4	0.00137	1.59	LV	CELLSTATES	vCM1.3	control_PKP2	6	18
THEGL	1.45	0.0315	0.00946	0.0321	1.54	11.5	0.00194	1.5	LV	CELLSTATES	vCM1.3	control_PKP2	6	18
TRAF5	1.45	0.0442	0.00574	0.0235	1.16	10.1	0.00341	1.36	LV	CELLSTATES	vCM1.3	control_PKP2	6	18
AC016831.7	1.44	0.000163	3.22	13.5	9.73	40.2	5.27e-07	3.79	LV	CELLSTATES	vCM1.3	control_PKP2	6	18
ALDH1A2	1.44	0.00524	0.137	0.495	5.05	19.8	0.000107	2.28	LV	CELLSTATES	vCM1.3	control_PKP2	6	18
ANKRD31	1.44	0.0404	0.0118	0.0498	1.83	10.5	0.00288	1.39	LV	CELLSTATES	vCM1.3	control_PKP2	6	18
HCLS1	1.44	0.0131	0.0155	0.0581	2.2	15.4	0.000465	1.88	LV	CELLSTATES	vCM1.3	control_PKP2	6	18
MMP16	1.44	0.0258	0.0285	0.0992	3	12.4	0.0014	1.59	LV	CELLSTATES	vCM1.3	control_PKP2	6	18
OSMR-AS1	1.44	0.0263	0.0202	0.086	2.55	12.3	0.00145	1.58	LV	CELLSTATES	vCM1.3	control_PKP2	6	18
RERGL	1.44	0.00331	0.0739	0.298	4.26	22.1	5.35e-05	2.48	LV	CELLSTATES	vCM1.3	control_PKP2	6	18
AC107204.1	1.43	0.0491	0.0129	0.0447	1.84	9.67	0.00406	1.31	LV	CELLSTATES	vCM1.3	control_PKP2	6	18
AC110079.2	1.43	0.00533	0.0212	0.0851	2.53	19.7	0.000113	2.27	LV	CELLSTATES	vCM1.3	control_PKP2	6	18
CRIM1	1.43	0.0017	0.511	2.13	7.11	25.8	1.86e-05	2.77	LV	CELLSTATES	vCM1.3	control_PKP2	6	18
EGLN3-AS1	1.43	0.0286	0.0128	0.0475	2.01	11.9	0.00166	1.54	LV	CELLSTATES	vCM1.3	control_PKP2	6	18
PDZD2	1.43	7.2e-05	4.3	14.5	10	47.2	1.23e-07	4.14	LV	CELLSTATES	vCM1.3	control_PKP2	6	18
PPM1E	1.43	0.00204	0.32	1.22	6.3	24.7	2.47e-05	2.69	LV	CELLSTATES	vCM1.3	control_PKP2	6	18
SCD5	1.43	0.00616	0.0221	0.0917	2.67	18.9	0.000145	2.21	LV	CELLSTATES	vCM1.3	control_PKP2	6	18
AP005131.1	1.42	0.00643	0.0397	0.116	3.24	18.7	0.000153	2.19	LV	CELLSTATES	vCM1.3	control_PKP2	6	18
GYS2	1.42	0.0207	0.0146	0.0493	2.06	13.3	0.000979	1.68	LV	CELLSTATES	vCM1.3	control_PKP2	6	18
LINC01695	1.42	0.01	0.0724	0.227	4.18	16.7	0.000296	2	LV	CELLSTATES	vCM1.3	control_PKP2	6	18
SRSF12	1.42	0.0132	0.0342	0.107	3.04	15.4	0.00047	1.88	LV	CELLSTATES	vCM1.3	control_PKP2	6	18
AC106786.2	1.41	0.0265	0.0162	0.0572	2.09	12.2	0.00147	1.58	LV	CELLSTATES	vCM1.3	control_PKP2	6	18
AC109779.1	1.41	0.0275	0.498	1.89	6.99	12.1	0.00156	1.56	LV	CELLSTATES	vCM1.3	control_PKP2	6	18
CYP3A5	1.41	4.72e-05	0.19	0.799	5.65	52	4.82e-08	4.33	LV	CELLSTATES	vCM1.3	control_PKP2	6	18
TDRD9	1.41	0.000235	0.068	0.261	4.11	37.4	9.74e-07	3.63	LV	CELLSTATES	vCM1.3	control_PKP2	6	18
AC004053.1	1.4	0.0228	0.0942	0.426	4.74	12.9	0.00117	1.64	LV	CELLSTATES	vCM1.3	control_PKP2	6	18
AMPD3	1.4	0.00308	0.0471	0.163	3.53	22.4	4.87e-05	2.51	LV	CELLSTATES	vCM1.3	control_PKP2	6	18
C11orf44	1.4	0.0434	0.0161	0.0686	2.18	10.2	0.0033	1.36	LV	CELLSTATES	vCM1.3	control_PKP2	6	18
DDX60	1.4	0.00297	0.0227	0.0922	2.66	22.8	4.4e-05	2.53	LV	CELLSTATES	vCM1.3	control_PKP2	6	18
FOXO3	1.4	5.41e-06	1.29	4.89	8.34	67.7	3.3e-09	5.27	LV	CELLSTATES	vCM1.3	control_PKP2	6	18
LINC02343	1.4	0.00869	0.0434	0.174	3.59	17.4	0.000234	2.06	LV	CELLSTATES	vCM1.3	control_PKP2	6	18
PTPRQ	1.4	0.0107	0.0737	0.276	4.23	16.4	0.000327	1.97	LV	CELLSTATES	vCM1.3	control_PKP2	6	18
TTC39C	1.4	0.000232	0.106	0.39	4.76	37.6	9.49e-07	3.63	LV	CELLSTATES	vCM1.3	control_PKP2	6	18
AC016924.1	1.39	0.0292	0.0213	0.0728	2.48	11.8	0.00171	1.53	LV	CELLSTATES	vCM1.3	control_PKP2	6	18
LINC01358	1.39	0.0119	0.0759	0.261	4.27	15.9	0.000397	1.92	LV	CELLSTATES	vCM1.3	control_PKP2	6	18
HSD17B11	1.38	0.00297	0.035	0.136	3.24	22.7	4.42e-05	2.53	LV	CELLSTATES	vCM1.3	control_PKP2	6	18
LINC01545	1.38	0.021	0.018	0.0635	2.39	13.3	0.001	1.68	LV	CELLSTATES	vCM1.3	control_PKP2	6	18
LINC02572	1.38	0.0442	0.0105	0.0344	1.62	10.1	0.00341	1.36	LV	CELLSTATES	vCM1.3	control_PKP2	6	18
UNC5D	1.38	6.48e-05	0.136	0.551	5.16	49.2	8.31e-08	4.19	LV	CELLSTATES	vCM1.3	control_PKP2	6	18
GSG1L	1.37	0.0389	0.0512	0.192	3.74	10.7	0.00271	1.41	LV	CELLSTATES	vCM1.3	control_PKP2	6	18
LGALS4	1.37	0.019	0.0139	0.0475	2.04	13.8	0.000836	1.72	LV	CELLSTATES	vCM1.3	control_PKP2	6	18
TMTC1	1.37	8.72e-05	0.621	2.12	7.21	44.9	1.96e-07	4.06	LV	CELLSTATES	vCM1.3	control_PKP2	6	18
FLVCR2	1.36	0.0112	0.0246	0.0898	2.73	16.2	0.000356	1.95	LV	CELLSTATES	vCM1.3	control_PKP2	6	18
MAOA	1.36	0.00427	0.379	1.29	6.54	21	7.54e-05	2.37	LV	CELLSTATES	vCM1.3	control_PKP2	6	18
PLSCR4	1.36	0.0481	0.0114	0.0385	1.77	9.77	0.00391	1.32	LV	CELLSTATES	vCM1.3	control_PKP2	6	18
SPATA6L	1.36	0.00522	0.0365	0.134	3.23	19.9	0.000106	2.28	LV	CELLSTATES	vCM1.3	control_PKP2	6	18
AC015845.2	1.35	0.00486	0.266	0.883	6.01	20.2	9.52e-05	2.31	LV	CELLSTATES	vCM1.3	control_PKP2	6	18
DEPTOR	1.35	0.000722	0.0852	0.291	4.42	30.1	5.74e-06	3.14	LV	CELLSTATES	vCM1.3	control_PKP2	6	18
MYBPC1	1.35	0.0293	0.0879	0.316	4.48	11.8	0.00173	1.53	LV	CELLSTATES	vCM1.3	control_PKP2	6	18
PPP1R36	1.35	0.0374	0.0186	0.06	2.31	10.8	0.00254	1.43	LV	CELLSTATES	vCM1.3	control_PKP2	6	18
ADAM22	1.34	0.000459	0.0779	0.277	4.27	33.1	2.76e-06	3.34	LV	CELLSTATES	vCM1.3	control_PKP2	6	18
AMPH	1.34	0.0125	0.0363	0.126	3.14	15.6	0.000431	1.9	LV	CELLSTATES	vCM1.3	control_PKP2	6	18
DNAH12	1.34	0.000345	0.067	0.221	4.04	35.1	1.69e-06	3.46	LV	CELLSTATES	vCM1.3	control_PKP2	6	18
NOSTRIN	1.34	0.041	0.0246	0.0851	2.66	10.5	0.00295	1.39	LV	CELLSTATES	vCM1.3	control_PKP2	6	18
SNCA	1.34	0.00221	0.0965	0.336	4.56	24.4	2.76e-05	2.66	LV	CELLSTATES	vCM1.3	control_PKP2	6	18
NAAA	1.33	0.000323	0.0745	0.251	4.19	35.5	1.54e-06	3.49	LV	CELLSTATES	vCM1.3	control_PKP2	6	18
NEURL1B	1.33	0.0127	0.0347	0.118	3.12	15.5	0.000443	1.9	LV	CELLSTATES	vCM1.3	control_PKP2	6	18
TAB3	1.33	0.000377	0.0969	0.341	4.58	34.2	2.08e-06	3.42	LV	CELLSTATES	vCM1.3	control_PKP2	6	18
YBX3	1.33	0.00078	0.382	1.29	6.53	29.6	6.67e-06	3.11	LV	CELLSTATES	vCM1.3	control_PKP2	6	18
KCNMB2	1.32	0.0233	0.294	0.958	6.1	12.8	0.0012	1.63	LV	CELLSTATES	vCM1.3	control_PKP2	6	18
KCNT2	1.32	0.00526	0.0347	0.108	3.15	19.8	0.000109	2.28	LV	CELLSTATES	vCM1.3	control_PKP2	6	18
L3MBTL4	1.32	0.0318	0.194	0.676	5.6	11.5	0.00197	1.5	LV	CELLSTATES	vCM1.3	control_PKP2	6	18
AL512328.1	1.31	0.0155	0.04	0.132	3.29	14.7	0.000604	1.81	LV	CELLSTATES	vCM1.3	control_PKP2	6	18
ARHGAP24	1.31	0.00288	1.81	5.73	8.76	22.9	4.17e-05	2.54	LV	CELLSTATES	vCM1.3	control_PKP2	6	18
NAA11	1.31	0.0204	0.0456	0.163	3.6	13.4	0.000955	1.69	LV	CELLSTATES	vCM1.3	control_PKP2	6	18
SPINK9	1.31	0.0496	0.018	0.0521	2.26	9.63	0.00414	1.3	LV	CELLSTATES	vCM1.3	control_PKP2	6	18
TINAG	1.31	0.00183	0.0403	0.134	3.36	25.3	2.12e-05	2.74	LV	CELLSTATES	vCM1.3	control_PKP2	6	18
AC023421.2	1.3	0.0352	0.0147	0.0559	2.12	11.1	0.00228	1.45	LV	CELLSTATES	vCM1.3	control_PKP2	6	18
AC058791.1	1.3	0.00427	0.302	1.03	6.15	21	7.54e-05	2.37	LV	CELLSTATES	vCM1.3	control_PKP2	6	18
GPR63	1.3	0.017	0.02	0.0649	2.38	14.2	0.000701	1.77	LV	CELLSTATES	vCM1.3	control_PKP2	6	18
AC018754.1	1.29	0.0182	0.0177	0.0588	2.25	14	0.000779	1.74	LV	CELLSTATES	vCM1.3	control_PKP2	6	18
GRIA3	1.29	0.0206	0.15	0.492	5.11	13.4	0.000969	1.69	LV	CELLSTATES	vCM1.3	control_PKP2	6	18
LINC01301	1.29	0.0017	0.0798	0.248	4.22	25.8	1.86e-05	2.77	LV	CELLSTATES	vCM1.3	control_PKP2	6	18
MATN2	1.29	0.0137	0.109	0.352	4.67	15.2	0.000496	1.86	LV	CELLSTATES	vCM1.3	control_PKP2	6	18
PCSK5	1.29	0.000788	0.137	0.404	5.05	29.5	6.79e-06	3.1	LV	CELLSTATES	vCM1.3	control_PKP2	6	18
PQLC1	1.29	0.000722	0.0937	0.29	4.43	30.1	5.84e-06	3.14	LV	CELLSTATES	vCM1.3	control_PKP2	6	18
ARHGAP6	1.28	0.0125	0.123	0.422	4.93	15.6	0.00043	1.9	LV	CELLSTATES	vCM1.3	control_PKP2	6	18
LINC02141	1.28	0.0202	0.0451	0.164	3.49	13.5	0.000936	1.69	LV	CELLSTATES	vCM1.3	control_PKP2	6	18
PTCHD4	1.28	0.0422	0.0915	0.308	4.39	10.3	0.00313	1.37	LV	CELLSTATES	vCM1.3	control_PKP2	6	18
SLC9B1	1.28	0.0203	0.0484	0.17	3.53	13.4	0.000944	1.69	LV	CELLSTATES	vCM1.3	control_PKP2	6	18
TMEM9B-AS1	1.28	0.00217	0.0829	0.265	4.3	24.5	2.68e-05	2.66	LV	CELLSTATES	vCM1.3	control_PKP2	6	18
AC006148.1	1.27	0.0389	0.021	0.0751	2.51	10.7	0.0027	1.41	LV	CELLSTATES	vCM1.3	control_PKP2	6	18
AC040173.1	1.27	0.0225	0.0397	0.131	3.33	12.9	0.00113	1.65	LV	CELLSTATES	vCM1.3	control_PKP2	6	18
FRRS1L	1.27	0.0134	0.0289	0.106	2.98	15.3	0.00048	1.87	LV	CELLSTATES	vCM1.3	control_PKP2	6	18
OVAAL	1.27	0.0495	0.0149	0.0536	2.05	9.63	0.00413	1.31	LV	CELLSTATES	vCM1.3	control_PKP2	6	18
PDCD4	1.27	0.00502	0.211	0.616	5.57	20	0.000101	2.3	LV	CELLSTATES	vCM1.3	control_PKP2	6	18
PDGFRL	1.27	0.00302	0.0478	0.177	3.56	22.7	4.53e-05	2.52	LV	CELLSTATES	vCM1.3	control_PKP2	6	18
AC004540.1	1.26	0.0265	0.0152	0.0594	2.12	12.2	0.00148	1.58	LV	CELLSTATES	vCM1.3	control_PKP2	6	18
GRK3	1.26	0.00134	0.21	0.792	5.76	26.9	1.37e-05	2.87	LV	CELLSTATES	vCM1.3	control_PKP2	6	18
IPCEF1	1.26	0.00482	0.145	0.508	5.15	20.3	9.22e-05	2.32	LV	CELLSTATES	vCM1.3	control_PKP2	6	18
PALM2	1.26	0.0107	0.0563	0.17	3.71	16.4	0.000326	1.97	LV	CELLSTATES	vCM1.3	control_PKP2	6	18
TTLL7	1.26	0.0161	0.157	0.577	5.26	14.5	0.000641	1.79	LV	CELLSTATES	vCM1.3	control_PKP2	6	18
ANKRD33B	1.25	0.0294	0.0937	0.292	4.48	11.8	0.00174	1.53	LV	CELLSTATES	vCM1.3	control_PKP2	6	18
CEP126	1.25	0.00308	0.0473	0.155	3.57	22.5	4.81e-05	2.51	LV	CELLSTATES	vCM1.3	control_PKP2	6	18
GPR173	1.25	0.000828	0.0524	0.184	3.71	29.2	7.23e-06	3.08	LV	CELLSTATES	vCM1.3	control_PKP2	6	18
JAKMIP2	1.25	0.0485	0.0174	0.0564	2.31	9.74	0.00396	1.31	LV	CELLSTATES	vCM1.3	control_PKP2	6	18
PELI2	1.25	0.028	0.031	0.107	2.99	12	0.00161	1.55	LV	CELLSTATES	vCM1.3	control_PKP2	6	18
ZNF189	1.25	0.000676	0.236	0.842	5.85	30.5	5.2e-06	3.17	LV	CELLSTATES	vCM1.3	control_PKP2	6	18
AC079210.1	1.24	0.0219	0.0412	0.129	3.28	13.1	0.00107	1.66	LV	CELLSTATES	vCM1.3	control_PKP2	6	18
IRAK3	1.24	0.0224	0.0134	0.0413	1.97	13	0.00112	1.65	LV	CELLSTATES	vCM1.3	control_PKP2	6	18
PPP2R2B	1.24	0.0139	0.0698	0.232	4.08	15.1	0.000517	1.86	LV	CELLSTATES	vCM1.3	control_PKP2	6	18
AC012363.1	1.23	0.00278	0.0481	0.14	3.53	23.1	3.94e-05	2.56	LV	CELLSTATES	vCM1.3	control_PKP2	6	18
AC079760.2	1.23	0.00498	0.0374	0.119	3.22	20.1	0.0001	2.3	LV	CELLSTATES	vCM1.3	control_PKP2	6	18
AC091588.2	1.23	0.0469	0.0239	0.0871	2.67	9.86	0.00376	1.33	LV	CELLSTATES	vCM1.3	control_PKP2	6	18
MYLK-AS1	1.23	0.000461	0.0752	0.227	4.14	33	2.82e-06	3.34	LV	CELLSTATES	vCM1.3	control_PKP2	6	18
INTS6-AS1	1.22	0.000813	0.0912	0.273	4.36	29.3	7.05e-06	3.09	LV	CELLSTATES	vCM1.3	control_PKP2	6	18
AC105094.2	1.21	0.022	0.0221	0.0684	2.53	13.1	0.00108	1.66	LV	CELLSTATES	vCM1.3	control_PKP2	6	18
DZIP1	1.21	0.0107	0.0364	0.115	3.17	16.5	0.000324	1.97	LV	CELLSTATES	vCM1.3	control_PKP2	6	18
PIK3IP1	1.21	0.00663	0.0334	0.114	3.05	18.6	0.000159	2.18	LV	CELLSTATES	vCM1.3	control_PKP2	6	18
SPEF2	1.21	0.0166	0.0537	0.168	3.69	14.3	0.000682	1.78	LV	CELLSTATES	vCM1.3	control_PKP2	6	18
AC005208.1	1.2	0.0353	0.0124	0.0467	1.88	11.1	0.0023	1.45	LV	CELLSTATES	vCM1.3	control_PKP2	6	18
AC091212.1	1.2	0.00844	0.0581	0.189	3.81	17.5	0.000225	2.07	LV	CELLSTATES	vCM1.3	control_PKP2	6	18
FLI1	1.2	0.0394	0.0178	0.0507	2.22	10.6	0.00277	1.4	LV	CELLSTATES	vCM1.3	control_PKP2	6	18
GXYLT1	1.2	8.89e-05	0.137	0.419	4.97	44.6	2.06e-07	4.05	LV	CELLSTATES	vCM1.3	control_PKP2	6	18
IGSF11	1.2	0.00484	0.277	0.881	5.98	20.2	9.43e-05	2.31	LV	CELLSTATES	vCM1.3	control_PKP2	6	18
LINC02268	1.2	0.0252	0.0473	0.141	3.46	12.5	0.00136	1.6	LV	CELLSTATES	vCM1.3	control_PKP2	6	18
SLIT2	1.2	0.0147	0.183	0.667	5.5	14.9	0.000559	1.83	LV	CELLSTATES	vCM1.3	control_PKP2	6	18
SPDYA	1.2	0.00589	0.0889	0.273	4.34	19.1	0.000134	2.23	LV	CELLSTATES	vCM1.3	control_PKP2	6	18
ADCY10	1.19	0.0163	0.0384	0.128	3.23	14.4	0.000655	1.79	LV	CELLSTATES	vCM1.3	control_PKP2	6	18
CENPA	1.19	0.0305	0.033	0.102	3	11.6	0.00185	1.52	LV	CELLSTATES	vCM1.3	control_PKP2	6	18
CRTAC1	1.19	0.0285	0.0137	0.0475	1.99	11.9	0.00165	1.55	LV	CELLSTATES	vCM1.3	control_PKP2	6	18
HEG1	1.19	0.000105	0.39	1.19	6.49	43.3	2.69e-07	3.98	LV	CELLSTATES	vCM1.3	control_PKP2	6	18
JAM2	1.19	0.00522	0.144	0.433	5.06	19.9	0.000106	2.28	LV	CELLSTATES	vCM1.3	control_PKP2	6	18
ASIP	1.18	0.000539	0.18	0.635	5.48	31.9	3.64e-06	3.27	LV	CELLSTATES	vCM1.3	control_PKP2	6	18
CLVS1	1.18	0.00597	0.0795	0.247	4.25	19	0.000138	2.22	LV	CELLSTATES	vCM1.3	control_PKP2	6	18
FTCDNL1	1.18	0.00248	0.131	0.368	4.85	23.7	3.31e-05	2.61	LV	CELLSTATES	vCM1.3	control_PKP2	6	18
GRID2	1.18	0.0462	0.246	0.727	5.78	9.93	0.00365	1.33	LV	CELLSTATES	vCM1.3	control_PKP2	6	18
HBP1	1.18	0.00267	0.165	0.448	5.17	23.3	3.75e-05	2.57	LV	CELLSTATES	vCM1.3	control_PKP2	6	18
NUP210L	1.18	0.0173	0.0918	0.32	4.51	14.2	0.000726	1.76	LV	CELLSTATES	vCM1.3	control_PKP2	6	18
PLCE1	1.18	0.00176	0.282	0.84	5.99	25.4	2.02e-05	2.75	LV	CELLSTATES	vCM1.3	control_PKP2	6	18
WDR93	1.18	0.0301	0.0182	0.0496	2.29	11.7	0.00183	1.52	LV	CELLSTATES	vCM1.3	control_PKP2	6	18
AC078845.1	1.17	0.0301	0.0372	0.108	3.22	11.7	0.00183	1.52	LV	CELLSTATES	vCM1.3	control_PKP2	6	18
AL354809.1	1.17	0.00685	0.024	0.0625	2.59	18.5	0.000166	2.16	LV	CELLSTATES	vCM1.3	control_PKP2	6	18
HLF	1.17	0.00308	0.0746	0.223	4.11	22.5	4.73e-05	2.51	LV	CELLSTATES	vCM1.3	control_PKP2	6	18
LEPR	1.17	0.0117	0.0378	0.126	3.2	16	0.000379	1.93	LV	CELLSTATES	vCM1.3	control_PKP2	6	18
LRRC6	1.17	0.049	0.0902	0.342	4.47	9.69	0.00404	1.31	LV	CELLSTATES	vCM1.3	control_PKP2	6	18
FOXO1	1.16	0.000262	0.718	2.31	7.41	36.8	1.12e-06	3.58	LV	CELLSTATES	vCM1.3	control_PKP2	6	18
KRBA1	1.16	0.00665	0.101	0.288	4.53	18.6	0.00016	2.18	LV	CELLSTATES	vCM1.3	control_PKP2	6	18
LDLRAD4	1.16	0.000105	1.48	4.42	8.37	43.4	2.66e-07	3.98	LV	CELLSTATES	vCM1.3	control_PKP2	6	18
MED12L	1.16	0.00233	0.125	0.413	4.88	24	3.02e-05	2.63	LV	CELLSTATES	vCM1.3	control_PKP2	6	18
PARD6G-AS1	1.16	0.00477	0.0259	0.0872	2.73	20.4	9.05e-05	2.32	LV	CELLSTATES	vCM1.3	control_PKP2	6	18
AC090518.1	1.15	0.0232	0.0589	0.178	3.77	12.8	0.00119	1.64	LV	CELLSTATES	vCM1.3	control_PKP2	6	18
AC242426.2	1.15	0.0425	0.29	0.977	6.05	10.3	0.00317	1.37	LV	CELLSTATES	vCM1.3	control_PKP2	6	18
AL590999.1	1.15	0.0333	0.0239	0.0671	2.55	11.3	0.0021	1.48	LV	CELLSTATES	vCM1.3	control_PKP2	6	18
GP6	1.15	0.00721	0.0957	0.278	4.48	18.3	0.000178	2.14	LV	CELLSTATES	vCM1.3	control_PKP2	6	18
PID1	1.15	0.0382	0.113	0.361	4.79	10.8	0.00262	1.42	LV	CELLSTATES	vCM1.3	control_PKP2	6	18
COL28A1	1.14	0.00888	0.0292	0.103	2.89	17.3	0.000241	2.05	LV	CELLSTATES	vCM1.3	control_PKP2	6	18
FER1L6-AS2	1.14	0.0475	0.039	0.125	3.26	9.81	0.00384	1.32	LV	CELLSTATES	vCM1.3	control_PKP2	6	18
IQUB	1.14	0.0404	0.0262	0.0776	2.72	10.5	0.00289	1.39	LV	CELLSTATES	vCM1.3	control_PKP2	6	18
LIFR-AS1	1.14	0.0283	0.0325	0.0932	2.96	12	0.00163	1.55	LV	CELLSTATES	vCM1.3	control_PKP2	6	18
PRKD1	1.14	0.00254	0.14	0.426	4.99	23.5	3.49e-05	2.59	LV	CELLSTATES	vCM1.3	control_PKP2	6	18
ATP6AP1L	1.13	0.00308	0.166	0.51	5.22	22.5	4.77e-05	2.51	LV	CELLSTATES	vCM1.3	control_PKP2	6	18
CCDC158	1.13	0.0293	0.0272	0.09	2.79	11.8	0.00172	1.53	LV	CELLSTATES	vCM1.3	control_PKP2	6	18
GLRB	1.13	0.000377	0.14	0.408	4.95	34.3	2.06e-06	3.42	LV	CELLSTATES	vCM1.3	control_PKP2	6	18
KLRD1	1.13	0.0475	0.83	2.57	7.5	9.81	0.00384	1.32	LV	CELLSTATES	vCM1.3	control_PKP2	6	18
LRRCC1	1.13	0.0189	0.0219	0.0661	2.49	13.8	0.00083	1.72	LV	CELLSTATES	vCM1.3	control_PKP2	6	18
RHOBTB1	1.13	0.0166	0.354	1.06	6.36	14.3	0.00068	1.78	LV	CELLSTATES	vCM1.3	control_PKP2	6	18
RPS6KA2	1.13	0.00114	0.411	1.2	6.51	27.6	1.11e-05	2.94	LV	CELLSTATES	vCM1.3	control_PKP2	6	18
SAMHD1	1.13	0.00304	0.11	0.348	4.72	22.6	4.6e-05	2.52	LV	CELLSTATES	vCM1.3	control_PKP2	6	18
SYNPR	1.13	0.0365	0.102	0.335	4.61	11	0.00241	1.44	LV	CELLSTATES	vCM1.3	control_PKP2	6	18
VSTM4	1.13	0.0199	0.176	0.446	5.27	13.5	0.000905	1.7	LV	CELLSTATES	vCM1.3	control_PKP2	6	18
ABCA8	1.12	0.01	0.386	1.26	6.53	16.7	0.000293	2	LV	CELLSTATES	vCM1.3	control_PKP2	6	18
AP005131.5	1.12	0.0437	0.0312	0.0766	2.85	10.2	0.00333	1.36	LV	CELLSTATES	vCM1.3	control_PKP2	6	18
ARHGAP26	1.12	0.000138	2.42	6.86	9.08	41.4	4.06e-07	3.86	LV	CELLSTATES	vCM1.3	control_PKP2	6	18
EXT1	1.12	0.00293	0.793	2.47	7.55	22.8	4.28e-05	2.53	LV	CELLSTATES	vCM1.3	control_PKP2	6	18
HEPH	1.12	0.0092	0.142	0.385	4.95	17.2	0.000254	2.04	LV	CELLSTATES	vCM1.3	control_PKP2	6	18
IL7	1.12	0.0374	0.168	0.435	5.13	10.9	0.00252	1.43	LV	CELLSTATES	vCM1.3	control_PKP2	6	18
LINC00504	1.12	0.0415	0.122	0.408	4.95	10.4	0.00304	1.38	LV	CELLSTATES	vCM1.3	control_PKP2	6	18
NKAIN3	1.12	0.0153	0.0427	0.132	3.38	14.7	0.000593	1.81	LV	CELLSTATES	vCM1.3	control_PKP2	6	18
PCNX2	1.12	0.0103	0.0617	0.183	3.85	16.6	0.000305	1.99	LV	CELLSTATES	vCM1.3	control_PKP2	6	18
AC107032.2	1.11	0.0233	0.0646	0.183	3.93	12.8	0.0012	1.63	LV	CELLSTATES	vCM1.3	control_PKP2	6	18
ADGRL3	1.11	0.0454	0.546	1.95	7	10	0.00352	1.34	LV	CELLSTATES	vCM1.3	control_PKP2	6	18
CARMIL1	1.11	0.0307	0.594	1.83	7.07	11.6	0.00187	1.51	LV	CELLSTATES	vCM1.3	control_PKP2	6	18
ERN1	1.11	0.0125	0.0985	0.303	4.5	15.6	0.00043	1.9	LV	CELLSTATES	vCM1.3	control_PKP2	6	18
FGF13	1.11	0.0263	0.119	0.328	4.75	12.3	0.00145	1.58	LV	CELLSTATES	vCM1.3	control_PKP2	6	18
RUNDC3B	1.11	0.0278	0.0595	0.168	3.84	12	0.00159	1.56	LV	CELLSTATES	vCM1.3	control_PKP2	6	18
ZBTB16	1.11	0.0104	2.38	6.62	9.04	16.5	0.000314	1.98	LV	CELLSTATES	vCM1.3	control_PKP2	6	18
AC026347.1	1.1	0.022	0.236	0.636	5.63	13	0.00109	1.66	LV	CELLSTATES	vCM1.3	control_PKP2	6	18
ADAMTSL1	1.1	0.00341	0.118	0.38	4.83	21.9	5.63e-05	2.47	LV	CELLSTATES	vCM1.3	control_PKP2	6	18
AP000919.2	1.1	0.0111	0.0295	0.0818	2.83	16.2	0.000349	1.95	LV	CELLSTATES	vCM1.3	control_PKP2	6	18
ELOVL6	1.1	0.0181	0.068	0.192	3.89	14	0.000774	1.74	LV	CELLSTATES	vCM1.3	control_PKP2	6	18
MEF2C-AS1	1.1	0.00451	0.149	0.441	5.09	20.7	8.19e-05	2.35	LV	CELLSTATES	vCM1.3	control_PKP2	6	18
AC066613.2	1.09	0.00907	0.0364	0.0918	3.11	17.2	0.000249	2.04	LV	CELLSTATES	vCM1.3	control_PKP2	6	18
AC090115.1	1.09	0.00529	0.0514	0.147	3.55	19.7	0.000111	2.28	LV	CELLSTATES	vCM1.3	control_PKP2	6	18
FNDC3B	1.09	6.61e-05	2.37	7.43	9.12	48.4	9.63e-08	4.18	LV	CELLSTATES	vCM1.3	control_PKP2	6	18
GPCPD1	1.09	0.0211	0.285	0.748	5.89	13.2	0.00101	1.68	LV	CELLSTATES	vCM1.3	control_PKP2	6	18
MYL4	1.09	0.0463	0.516	2.05	7.05	9.93	0.00366	1.33	LV	CELLSTATES	vCM1.3	control_PKP2	6	18
FNTB	1.08	0.0475	0.0113	0.0346	1.72	9.82	0.00383	1.32	LV	CELLSTATES	vCM1.3	control_PKP2	6	18
MTMR14	1.08	8.15e-05	0.191	0.509	5.4	45.6	1.69e-07	4.09	LV	CELLSTATES	vCM1.3	control_PKP2	6	18
SMIM2-AS1	1.08	0.0373	0.0542	0.161	3.68	10.9	0.00251	1.43	LV	CELLSTATES	vCM1.3	control_PKP2	6	18
TEX9	1.08	0.0311	0.0383	0.13	3.32	11.6	0.00191	1.51	LV	CELLSTATES	vCM1.3	control_PKP2	6	18
UBE2Q2L	1.08	0.0269	0.138	0.391	4.93	12.2	0.00151	1.57	LV	CELLSTATES	vCM1.3	control_PKP2	6	18
AF165147.1	1.07	0.0166	0.385	1.07	6.46	14.4	0.000676	1.78	LV	CELLSTATES	vCM1.3	control_PKP2	6	18
EYS	1.07	0.00483	0.338	0.966	6.26	20.3	9.37e-05	2.32	LV	CELLSTATES	vCM1.3	control_PKP2	6	18
FAM47E-STBD1	1.07	0.0417	0.0203	0.0576	2.36	10.4	0.00306	1.38	LV	CELLSTATES	vCM1.3	control_PKP2	6	18
LAMA3	1.07	0.00608	0.15	0.432	5.1	18.9	0.000143	2.22	LV	CELLSTATES	vCM1.3	control_PKP2	6	18
RPGR	1.07	0.00982	0.0977	0.283	4.41	16.9	0.000281	2.01	LV	CELLSTATES	vCM1.3	control_PKP2	6	18
TUB	1.07	0.0124	0.094	0.269	4.43	15.7	0.000423	1.91	LV	CELLSTATES	vCM1.3	control_PKP2	6	18
CRACR2A	1.06	0.00982	0.0586	0.149	3.73	16.8	0.000284	2.01	LV	CELLSTATES	vCM1.3	control_PKP2	6	18
DOCK5	1.06	0.00739	1.08	3	7.88	18.1	0.000185	2.13	LV	CELLSTATES	vCM1.3	control_PKP2	6	18
DPYSL2	1.06	0.00635	0.14	0.389	5.01	18.8	0.000151	2.2	LV	CELLSTATES	vCM1.3	control_PKP2	6	18
IQCM	1.06	0.0162	0.0231	0.0692	2.6	14.5	0.000647	1.79	LV	CELLSTATES	vCM1.3	control_PKP2	6	18
KCNQ5	1.06	0.046	0.0515	0.148	3.63	9.96	0.00362	1.34	LV	CELLSTATES	vCM1.3	control_PKP2	6	18
LINC01476	1.06	0.0264	0.106	0.338	4.64	12.3	0.00146	1.58	LV	CELLSTATES	vCM1.3	control_PKP2	6	18
SLC25A30	1.06	0.00526	0.174	0.446	5.25	19.8	0.00011	2.28	LV	CELLSTATES	vCM1.3	control_PKP2	6	18
N4BP2L1	1.05	0.0115	0.0445	0.136	3.4	16.1	0.000371	1.94	LV	CELLSTATES	vCM1.3	control_PKP2	6	18
VLDLR-AS1	1.05	0.000441	1.57	4.42	8.46	33.3	2.59e-06	3.36	LV	CELLSTATES	vCM1.3	control_PKP2	6	18
WDR63	1.05	0.0388	0.0878	0.28	4.42	10.7	0.00269	1.41	LV	CELLSTATES	vCM1.3	control_PKP2	6	18
AC016205.1	1.04	0.00937	0.0373	0.116	3.2	17	0.000265	2.03	LV	CELLSTATES	vCM1.3	control_PKP2	6	18
BTBD11	1.04	0.0137	0.0443	0.135	3.43	15.2	0.000505	1.86	LV	CELLSTATES	vCM1.3	control_PKP2	6	18
C21orf91	1.04	0.0493	0.0491	0.124	3.44	9.65	0.0041	1.31	LV	CELLSTATES	vCM1.3	control_PKP2	6	18
MYLIP	1.04	0.0257	0.0692	0.192	3.98	12.4	0.0014	1.59	LV	CELLSTATES	vCM1.3	control_PKP2	6	18
PLS3-AS1	1.04	0.0456	0.0518	0.138	3.57	9.99	0.00357	1.34	LV	CELLSTATES	vCM1.3	control_PKP2	6	18
AC092920.1	1.03	0.0367	0.0274	0.079	2.72	10.9	0.00245	1.44	LV	CELLSTATES	vCM1.3	control_PKP2	6	18
AC104035.1	1.03	0.0155	0.0601	0.162	3.76	14.7	0.0006	1.81	LV	CELLSTATES	vCM1.3	control_PKP2	6	18
AL359633.2	1.03	0.0392	0.0934	0.263	4.4	10.6	0.00274	1.41	LV	CELLSTATES	vCM1.3	control_PKP2	6	18
ALS2CR12	1.03	0.00243	0.213	0.565	5.54	23.9	3.19e-05	2.61	LV	CELLSTATES	vCM1.3	control_PKP2	6	18
PDCL	1.03	0.0107	0.0222	0.057	2.45	16.5	0.000324	1.97	LV	CELLSTATES	vCM1.3	control_PKP2	6	18
PROS1	1.03	0.00842	0.374	1.19	6.41	17.6	0.000222	2.07	LV	CELLSTATES	vCM1.3	control_PKP2	6	18
C5orf51	1.02	0.00308	0.0664	0.2	3.98	22.5	4.8e-05	2.51	LV	CELLSTATES	vCM1.3	control_PKP2	6	18
PHYHD1	1.01	0.00588	0.112	0.323	4.65	19.1	0.000133	2.23	LV	CELLSTATES	vCM1.3	control_PKP2	6	18
POLN	1.01	0.0372	0.113	0.301	4.63	10.9	0.0025	1.43	LV	CELLSTATES	vCM1.3	control_PKP2	6	18
RMDN2	1.01	0.000608	0.126	0.345	4.81	31.1	4.44e-06	3.22	LV	CELLSTATES	vCM1.3	control_PKP2	6	18
AC063944.1	1	0.0197	0.202	0.572	5.44	13.6	0.000893	1.71	LV	CELLSTATES	vCM1.3	control_PKP2	6	18
AKTIP	1	0.00492	0.14	0.409	4.96	20.1	9.82e-05	2.31	LV	CELLSTATES	vCM1.3	control_PKP2	6	18
EPB41L4B	1	0.00937	0.322	0.913	6.19	17	0.000265	2.03	LV	CELLSTATES	vCM1.3	control_PKP2	6	18
SLC4A7	1	0.0195	0.243	0.634	5.73	13.7	0.000871	1.71	LV	CELLSTATES	vCM1.3	control_PKP2	6	18
WASHC2A	1	0.0038	0.0906	0.26	4.36	21.5	6.36e-05	2.42	LV	CELLSTATES	vCM1.3	control_PKP2	6	18
GREB1L	0.998	0.00709	1.59	4.26	8.39	18.3	0.000174	2.15	LV	CELLSTATES	vCM1.3	control_PKP2	6	18
IPO11	0.996	0.00233	0.228	0.62	5.66	24	3.02e-05	2.63	LV	CELLSTATES	vCM1.3	control_PKP2	6	18
PNMT	0.996	0.0465	0.0304	0.0704	2.88	9.91	0.00369	1.33	LV	CELLSTATES	vCM1.3	control_PKP2	6	18
APPL2	0.995	0.000362	0.389	1.01	6.39	34.8	1.82e-06	3.44	LV	CELLSTATES	vCM1.3	control_PKP2	6	18
PIWIL4	0.995	0.00824	0.0288	0.0784	2.79	17.7	0.000214	2.08	LV	CELLSTATES	vCM1.3	control_PKP2	6	18
AL606489.1	0.993	0.0254	0.0596	0.14	3.68	12.4	0.00137	1.6	LV	CELLSTATES	vCM1.3	control_PKP2	6	18
LINC02062	0.99	0.0117	0.303	0.802	5.98	16	0.00038	1.93	LV	CELLSTATES	vCM1.3	control_PKP2	6	18
AL355315.1	0.989	0.028	0.0756	0.185	4.04	12	0.0016	1.55	LV	CELLSTATES	vCM1.3	control_PKP2	6	18
ADAMTS3	0.988	0.0191	0.0888	0.241	4.27	13.7	0.000842	1.72	LV	CELLSTATES	vCM1.3	control_PKP2	6	18
UPP2	0.988	0.0232	0.0571	0.147	3.7	12.8	0.00119	1.64	LV	CELLSTATES	vCM1.3	control_PKP2	6	18
CDKL5	0.985	0.000459	0.5	1.3	6.75	33	2.78e-06	3.34	LV	CELLSTATES	vCM1.3	control_PKP2	6	18
CFAP61	0.978	0.00934	0.811	2.32	7.52	17.1	0.000262	2.03	LV	CELLSTATES	vCM1.3	control_PKP2	6	18
ARFGEF3	0.976	0.01	0.0667	0.183	3.92	16.8	0.000291	2	LV	CELLSTATES	vCM1.3	control_PKP2	6	18
JAK2	0.974	0.00807	0.684	1.83	7.23	17.8	0.000207	2.09	LV	CELLSTATES	vCM1.3	control_PKP2	6	18
YPEL3	0.974	0.0417	0.0625	0.158	3.78	10.4	0.00308	1.38	LV	CELLSTATES	vCM1.3	control_PKP2	6	18
DIXDC1	0.972	0.00492	0.296	0.809	6.04	20.1	9.76e-05	2.31	LV	CELLSTATES	vCM1.3	control_PKP2	6	18
KCNIP4	0.971	0.0364	0.129	0.359	4.9	11	0.0024	1.44	LV	CELLSTATES	vCM1.3	control_PKP2	6	18
MYO16	0.968	0.0489	0.22	0.626	5.62	9.71	0.004	1.31	LV	CELLSTATES	vCM1.3	control_PKP2	6	18
C1orf21	0.967	0.00286	1.42	3.71	8.26	23	4.08e-05	2.54	LV	CELLSTATES	vCM1.3	control_PKP2	6	18
SNAP47	0.967	0.0111	0.182	0.498	5.31	16.3	0.000346	1.96	LV	CELLSTATES	vCM1.3	control_PKP2	6	18
AC091948.1	0.966	0.00254	0.429	1.13	6.52	23.5	3.49e-05	2.59	LV	CELLSTATES	vCM1.3	control_PKP2	6	18
SLC25A21	0.958	0.0193	0.203	0.538	5.46	13.7	0.000856	1.71	LV	CELLSTATES	vCM1.3	control_PKP2	6	18
PLIN2	0.953	0.0397	0.22	0.606	5.6	10.6	0.00281	1.4	LV	CELLSTATES	vCM1.3	control_PKP2	6	18
MXD4	0.95	0.0417	0.0998	0.258	4.4	10.4	0.00308	1.38	LV	CELLSTATES	vCM1.3	control_PKP2	6	18
ATP2C1	0.948	0.00383	1	2.5	7.73	21.4	6.51e-05	2.42	LV	CELLSTATES	vCM1.3	control_PKP2	6	18
AC108047.1	0.943	0.0258	0.0472	0.121	3.43	12.4	0.00141	1.59	LV	CELLSTATES	vCM1.3	control_PKP2	6	18
RIDA	0.939	0.00937	0.0718	0.182	3.98	17	0.000265	2.03	LV	CELLSTATES	vCM1.3	control_PKP2	6	18
ZNF117	0.938	0.0275	0.0402	0.12	3.23	12.1	0.00156	1.56	LV	CELLSTATES	vCM1.3	control_PKP2	6	18
TMEM71	0.933	0.0109	1.8	4.74	8.61	16.3	0.00034	1.96	LV	CELLSTATES	vCM1.3	control_PKP2	6	18
ERAP1	0.932	0.0182	0.696	1.64	7.17	13.9	0.000782	1.74	LV	CELLSTATES	vCM1.3	control_PKP2	6	18
AP001347.1	0.929	0.0269	0.0498	0.142	3.51	12.2	0.00152	1.57	LV	CELLSTATES	vCM1.3	control_PKP2	6	18
GABRB1	0.927	0.000459	0.7	1.81	7.23	33	2.77e-06	3.34	LV	CELLSTATES	vCM1.3	control_PKP2	6	18
AC010542.3	0.925	0.0379	0.0366	0.0886	3.06	10.8	0.00259	1.42	LV	CELLSTATES	vCM1.3	control_PKP2	6	18
CPEB4	0.925	0.00982	3.52	9.63	9.59	16.9	0.000281	2.01	LV	CELLSTATES	vCM1.3	control_PKP2	6	18
RORA	0.924	0.0224	0.845	2.28	7.52	13	0.00112	1.65	LV	CELLSTATES	vCM1.3	control_PKP2	6	18
USP53	0.923	0.0011	1.76	4.68	8.55	27.8	1.06e-05	2.96	LV	CELLSTATES	vCM1.3	control_PKP2	6	18
LPIN2	0.921	0.0041	0.148	0.389	5.02	21.2	7.08e-05	2.39	LV	CELLSTATES	vCM1.3	control_PKP2	6	18
ZNF106	0.921	0.000722	1.4	3.34	8.17	30	5.97e-06	3.14	LV	CELLSTATES	vCM1.3	control_PKP2	6	18
LINC00862	0.919	0.00871	0.0491	0.135	3.48	17.4	0.000235	2.06	LV	CELLSTATES	vCM1.3	control_PKP2	6	18
LPIN1	0.917	0.00709	0.387	1.07	6.41	18.3	0.000174	2.15	LV	CELLSTATES	vCM1.3	control_PKP2	6	18
FAM214A	0.915	0.00526	0.692	1.81	7.2	19.8	0.00011	2.28	LV	CELLSTATES	vCM1.3	control_PKP2	6	18
SMC6	0.915	0.000722	0.441	1.09	6.53	30	5.89e-06	3.14	LV	CELLSTATES	vCM1.3	control_PKP2	6	18
TTC5	0.913	0.02	0.0462	0.111	3.38	13.5	0.000911	1.7	LV	CELLSTATES	vCM1.3	control_PKP2	6	18
TMEM140	0.912	0.0181	0.0866	0.209	4.22	14	0.000768	1.74	LV	CELLSTATES	vCM1.3	control_PKP2	6	18
SYNE3	0.911	0.0285	0.0508	0.12	3.52	11.9	0.00165	1.54	LV	CELLSTATES	vCM1.3	control_PKP2	6	18
DLGAP1	0.909	0.0393	0.168	0.439	5.17	10.6	0.00276	1.41	LV	CELLSTATES	vCM1.3	control_PKP2	6	18
EXOC6	0.907	0.00171	0.667	1.71	7.17	25.6	1.92e-05	2.77	LV	CELLSTATES	vCM1.3	control_PKP2	6	18
FRMPD4	0.898	0.0364	0.409	1.07	6.49	11	0.0024	1.44	LV	CELLSTATES	vCM1.3	control_PKP2	6	18
MTHFD2L	0.897	0.000228	0.286	0.702	5.92	37.9	8.77e-07	3.64	LV	CELLSTATES	vCM1.3	control_PKP2	6	18
GLIDR	0.896	0.0238	0.186	0.481	5.29	12.7	0.00124	1.62	LV	CELLSTATES	vCM1.3	control_PKP2	6	18
CHSY3	0.894	0.048	0.0472	0.132	3.46	9.78	0.00389	1.32	LV	CELLSTATES	vCM1.3	control_PKP2	6	18
XPR1	0.89	0.0111	3.62	8.62	9.53	16.2	0.00035	1.95	LV	CELLSTATES	vCM1.3	control_PKP2	6	18
LINC00513	0.886	0.0228	1.34	3.24	8.1	12.9	0.00116	1.64	LV	CELLSTATES	vCM1.3	control_PKP2	6	18
IGF2R	0.882	0.0125	0.567	1.6	6.92	15.6	0.000432	1.9	LV	CELLSTATES	vCM1.3	control_PKP2	6	18
TXK	0.882	0.0343	0.2	0.522	5.42	11.2	0.00218	1.46	LV	CELLSTATES	vCM1.3	control_PKP2	6	18
AC078955.1	0.881	0.0242	0.163	0.368	5.07	12.6	0.00127	1.62	LV	CELLSTATES	vCM1.3	control_PKP2	6	18
FMR1	0.881	0.00493	0.0738	0.177	4	20.1	9.87e-05	2.31	LV	CELLSTATES	vCM1.3	control_PKP2	6	18
AC025159.1	0.877	0.00733	0.271	0.669	5.85	18.2	0.000184	2.13	LV	CELLSTATES	vCM1.3	control_PKP2	6	18
ZNF827	0.876	0.00561	0.487	1.13	6.63	19.4	0.000124	2.25	LV	CELLSTATES	vCM1.3	control_PKP2	6	18
SLC1A3	0.875	0.00428	3.02	8.02	9.34	20.9	7.58e-05	2.37	LV	CELLSTATES	vCM1.3	control_PKP2	6	18
ZC2HC1A	0.875	0.00341	0.181	0.451	5.25	21.9	5.62e-05	2.47	LV	CELLSTATES	vCM1.3	control_PKP2	6	18
LIX1-AS1	0.872	0.0377	0.145	0.349	4.91	10.8	0.00257	1.42	LV	CELLSTATES	vCM1.3	control_PKP2	6	18
MKLN1	0.87	0.00262	1.89	4.82	8.65	23.4	3.64e-05	2.58	LV	CELLSTATES	vCM1.3	control_PKP2	6	18
MLF1	0.869	0.00918	1.07	2.83	7.87	17.2	0.000253	2.04	LV	CELLSTATES	vCM1.3	control_PKP2	6	18
BTBD8	0.866	0.0105	0.11	0.282	4.57	16.5	0.000319	1.98	LV	CELLSTATES	vCM1.3	control_PKP2	6	18
AF241726.2	0.865	0.0045	0.234	0.567	5.63	20.7	8.06e-05	2.35	LV	CELLSTATES	vCM1.3	control_PKP2	6	18
GPR137C	0.865	0.0294	0.0371	0.102	3.11	11.8	0.00174	1.53	LV	CELLSTATES	vCM1.3	control_PKP2	6	18
MTCL1	0.864	0.0207	0.102	0.23	4.4	13.3	0.000973	1.68	LV	CELLSTATES	vCM1.3	control_PKP2	6	18
NPAS3	0.864	0.0489	0.522	1.35	6.73	9.71	0.00401	1.31	LV	CELLSTATES	vCM1.3	control_PKP2	6	18
PM20D2	0.864	0.00533	0.228	0.563	5.57	19.7	0.000113	2.27	LV	CELLSTATES	vCM1.3	control_PKP2	6	18
CREBRF	0.858	0.00483	0.247	0.593	5.7	20.3	9.32e-05	2.32	LV	CELLSTATES	vCM1.3	control_PKP2	6	18
P4HA1	0.857	0.0167	1.29	3.11	8.13	14.3	0.000684	1.78	LV	CELLSTATES	vCM1.3	control_PKP2	6	18
GEN1	0.855	0.0202	0.145	0.382	4.97	13.5	0.000924	1.7	LV	CELLSTATES	vCM1.3	control_PKP2	6	18
ZFP2	0.854	0.0368	0.0427	0.1	3.25	10.9	0.00247	1.43	LV	CELLSTATES	vCM1.3	control_PKP2	6	18
PIK3C2G	0.853	0.049	0.114	0.28	4.62	9.68	0.00405	1.31	LV	CELLSTATES	vCM1.3	control_PKP2	6	18
FAT4	0.85	0.0113	0.183	0.445	5.3	16.1	0.000362	1.95	LV	CELLSTATES	vCM1.3	control_PKP2	6	18
NID2	0.849	0.0396	0.252	0.535	5.65	10.6	0.0028	1.4	LV	CELLSTATES	vCM1.3	control_PKP2	6	18
MTFR1	0.847	0.0377	1.57	3.3	8.29	10.8	0.00257	1.42	LV	CELLSTATES	vCM1.3	control_PKP2	6	18
LIN7A	0.846	0.00492	0.388	0.939	6.35	20.1	9.81e-05	2.31	LV	CELLSTATES	vCM1.3	control_PKP2	6	18
KANK1	0.845	0.000933	4.45	10.3	9.84	28.6	8.49e-06	3.03	LV	CELLSTATES	vCM1.3	control_PKP2	6	18
C9orf84	0.841	0.0457	0.242	0.528	5.59	9.98	0.00358	1.34	LV	CELLSTATES	vCM1.3	control_PKP2	6	18
DNAJC27-AS1	0.832	0.0053	0.0664	0.16	3.85	19.7	0.000112	2.28	LV	CELLSTATES	vCM1.3	control_PKP2	6	18
RAP2C-AS1	0.83	0.0196	0.649	1.6	7.09	13.6	0.000884	1.71	LV	CELLSTATES	vCM1.3	control_PKP2	6	18
SNHG22	0.828	0.0217	0.104	0.246	4.44	13.1	0.00105	1.66	LV	CELLSTATES	vCM1.3	control_PKP2	6	18
PHF3	0.823	0.0263	0.356	0.795	6.15	12.3	0.00145	1.58	LV	CELLSTATES	vCM1.3	control_PKP2	6	18
GLDN	0.821	0.00595	0.188	0.412	5.3	19.1	0.000137	2.23	LV	CELLSTATES	vCM1.3	control_PKP2	6	18
OSBPL1A	0.821	0.000309	0.929	2.33	7.62	35.9	1.4e-06	3.51	LV	CELLSTATES	vCM1.3	control_PKP2	6	18
AC018462.1	0.816	0.022	0.289	0.673	5.91	13.1	0.00109	1.66	LV	CELLSTATES	vCM1.3	control_PKP2	6	18
KLF9	0.814	0.029	0.185	0.424	5.23	11.9	0.0017	1.54	LV	CELLSTATES	vCM1.3	control_PKP2	6	18
AL357153.2	0.812	0.00524	0.15	0.362	4.94	19.8	0.000108	2.28	LV	CELLSTATES	vCM1.3	control_PKP2	6	18
FGD4	0.812	0.00923	1.44	3.39	8.23	17.1	0.000257	2.03	LV	CELLSTATES	vCM1.3	control_PKP2	6	18
LINC00886	0.812	0.0112	0.275	0.621	5.78	16.2	0.000358	1.95	LV	CELLSTATES	vCM1.3	control_PKP2	6	18
ZNF678	0.812	0.0124	0.099	0.239	4.39	15.7	0.000416	1.91	LV	CELLSTATES	vCM1.3	control_PKP2	6	18
AC008629.1	0.811	0.0199	0.134	0.292	4.76	13.5	0.000909	1.7	LV	CELLSTATES	vCM1.3	control_PKP2	6	18
KHDC1	0.81	0.0318	0.0495	0.118	3.46	11.5	0.00197	1.5	LV	CELLSTATES	vCM1.3	control_PKP2	6	18
TBC1D1	0.809	0.00122	0.993	2.28	7.67	27.3	1.23e-05	2.91	LV	CELLSTATES	vCM1.3	control_PKP2	6	18
AK3	0.808	0.00382	0.377	0.924	6.31	21.5	6.44e-05	2.42	LV	CELLSTATES	vCM1.3	control_PKP2	6	18
FAM13C	0.807	0.0368	0.163	0.385	5.09	10.9	0.00247	1.43	LV	CELLSTATES	vCM1.3	control_PKP2	6	18
PDE7A	0.807	0.00522	4.4	9.84	9.82	19.9	0.000106	2.28	LV	CELLSTATES	vCM1.3	control_PKP2	6	18
KIAA1328	0.801	0.00489	0.439	1.11	6.55	20.2	9.67e-05	2.31	LV	CELLSTATES	vCM1.3	control_PKP2	6	18
LINC00598	0.799	0.0193	0.095	0.243	4.4	13.7	0.000858	1.71	LV	CELLSTATES	vCM1.3	control_PKP2	6	18
AC104170.1	0.795	0.0392	0.0619	0.16	3.75	10.6	0.00275	1.41	LV	CELLSTATES	vCM1.3	control_PKP2	6	18
ZRANB1	0.791	0.00171	0.204	0.516	5.44	25.6	1.92e-05	2.77	LV	CELLSTATES	vCM1.3	control_PKP2	6	18
AC104596.1	0.789	0.00665	0.386	0.897	6.32	18.6	0.00016	2.18	LV	CELLSTATES	vCM1.3	control_PKP2	6	18
KHDRBS3	0.788	0.0374	0.106	0.26	4.5	10.9	0.00252	1.43	LV	CELLSTATES	vCM1.3	control_PKP2	6	18
PON2	0.785	0.0127	0.19	0.496	5.39	15.5	0.000444	1.9	LV	CELLSTATES	vCM1.3	control_PKP2	6	18
PTK2B	0.785	0.0345	0.0596	0.135	3.65	11.2	0.0022	1.46	LV	CELLSTATES	vCM1.3	control_PKP2	6	18
CHIC2	0.783	0.0118	0.143	0.328	4.87	15.9	0.000389	1.93	LV	CELLSTATES	vCM1.3	control_PKP2	6	18
LINC01725	0.783	0.0137	0.316	0.798	6.09	15.2	0.000504	1.86	LV	CELLSTATES	vCM1.3	control_PKP2	6	18
SLAIN2	0.782	0.00362	0.355	0.797	6.16	21.7	6.02e-05	2.44	LV	CELLSTATES	vCM1.3	control_PKP2	6	18
CCDC93	0.781	0.0166	0.604	1.43	6.96	14.3	0.000678	1.78	LV	CELLSTATES	vCM1.3	control_PKP2	6	18
EPHA7	0.781	0.0337	0.189	0.449	5.33	11.3	0.00213	1.47	LV	CELLSTATES	vCM1.3	control_PKP2	6	18
MYLK	0.781	0.0182	0.0366	0.0784	3.03	13.9	0.000784	1.74	LV	CELLSTATES	vCM1.3	control_PKP2	6	18
ADNP2	0.778	0.0392	0.168	0.382	5.09	10.6	0.00274	1.41	LV	CELLSTATES	vCM1.3	control_PKP2	6	18
FAM241A	0.778	0.0392	0.277	0.646	5.85	10.6	0.00275	1.41	LV	CELLSTATES	vCM1.3	control_PKP2	6	18
ST8SIA5	0.778	0.0077	0.158	0.4	5.09	18	0.000196	2.11	LV	CELLSTATES	vCM1.3	control_PKP2	6	18
F8	0.777	0.01	0.0803	0.177	4.08	16.7	0.000296	2	LV	CELLSTATES	vCM1.3	control_PKP2	6	18
JARID2	0.776	0.0227	0.663	1.58	7.1	12.9	0.00115	1.64	LV	CELLSTATES	vCM1.3	control_PKP2	6	18
PPM1B	0.775	0.000539	0.377	0.905	6.31	31.9	3.65e-06	3.27	LV	CELLSTATES	vCM1.3	control_PKP2	6	18
CPED1	0.774	0.03	1.93	4.5	8.64	11.7	0.0018	1.52	LV	CELLSTATES	vCM1.3	control_PKP2	6	18
ITPR2	0.771	0.00151	0.728	1.74	7.26	26.2	1.62e-05	2.82	LV	CELLSTATES	vCM1.3	control_PKP2	6	18
LIFR	0.771	0.00486	0.401	0.904	6.34	20.2	9.54e-05	2.31	LV	CELLSTATES	vCM1.3	control_PKP2	6	18
AC015878.1	0.768	0.0216	0.233	0.518	5.56	13.2	0.00104	1.67	LV	CELLSTATES	vCM1.3	control_PKP2	6	18
DOK6	0.767	0.0211	0.299	0.802	6.04	13.2	0.00101	1.68	LV	CELLSTATES	vCM1.3	control_PKP2	6	18
AL359232.1	0.766	0.0353	0.104	0.228	4.46	11.1	0.0023	1.45	LV	CELLSTATES	vCM1.3	control_PKP2	6	18
CDC14A	0.766	0.0492	0.163	0.354	5.06	9.66	0.00408	1.31	LV	CELLSTATES	vCM1.3	control_PKP2	6	18
RBL2	0.766	0.0407	0.447	0.954	6.45	10.5	0.00292	1.39	LV	CELLSTATES	vCM1.3	control_PKP2	6	18
KLHL2	0.764	0.0426	0.091	0.227	4.31	10.3	0.00318	1.37	LV	CELLSTATES	vCM1.3	control_PKP2	6	18
RAD21	0.764	0.0047	0.169	0.401	5.18	20.5	8.78e-05	2.33	LV	CELLSTATES	vCM1.3	control_PKP2	6	18
TXLNB	0.764	0.0045	0.962	2.15	7.62	20.7	8.11e-05	2.35	LV	CELLSTATES	vCM1.3	control_PKP2	6	18
TMEM150C	0.762	0.0255	0.123	0.293	4.69	12.4	0.00138	1.59	LV	CELLSTATES	vCM1.3	control_PKP2	6	18
UST	0.762	0.0125	0.319	0.708	6.02	15.7	0.000427	1.9	LV	CELLSTATES	vCM1.3	control_PKP2	6	18
IL3RA	0.76	0.0397	0.134	0.321	4.84	10.6	0.00281	1.4	LV	CELLSTATES	vCM1.3	control_PKP2	6	18
AP003059.2	0.758	0.041	0.113	0.252	4.57	10.5	0.00296	1.39	LV	CELLSTATES	vCM1.3	control_PKP2	6	18
TBC1D8	0.758	0.000758	1.17	2.64	7.89	29.7	6.34e-06	3.12	LV	CELLSTATES	vCM1.3	control_PKP2	6	18
AP000943.3	0.756	0.0414	0.117	0.259	4.58	10.4	0.00301	1.38	LV	CELLSTATES	vCM1.3	control_PKP2	6	18
TWSG1	0.756	0.0156	0.157	0.374	5.04	14.6	0.00061	1.81	LV	CELLSTATES	vCM1.3	control_PKP2	6	18
LINC01505	0.754	0.00723	1.6	3.61	8.37	18.2	0.000179	2.14	LV	CELLSTATES	vCM1.3	control_PKP2	6	18
ULK1	0.752	0.023	0.177	0.402	5.19	12.8	0.00118	1.64	LV	CELLSTATES	vCM1.3	control_PKP2	6	18
ARHGAP42	0.751	0.00937	0.354	0.856	6.24	17.1	0.000265	2.03	LV	CELLSTATES	vCM1.3	control_PKP2	6	18
CAST	0.751	0.0137	1.4	3.21	8.18	15.2	0.000499	1.86	LV	CELLSTATES	vCM1.3	control_PKP2	6	18
TERF2	0.751	0.0183	0.131	0.288	4.75	13.9	0.000787	1.74	LV	CELLSTATES	vCM1.3	control_PKP2	6	18
LINC00882	0.75	0.00213	0.652	1.44	7.03	24.5	2.62e-05	2.67	LV	CELLSTATES	vCM1.3	control_PKP2	6	18
FBXO42	0.748	0.00308	0.762	1.88	7.32	22.4	4.86e-05	2.51	LV	CELLSTATES	vCM1.3	control_PKP2	6	18
ACSS3	0.743	0.00456	1.87	4.05	8.56	20.6	8.38e-05	2.34	LV	CELLSTATES	vCM1.3	control_PKP2	6	18
MOB3B	0.741	0.0377	0.205	0.514	5.45	10.8	0.00258	1.42	LV	CELLSTATES	vCM1.3	control_PKP2	6	18
ART3	0.739	0.0436	0.652	1.44	7.09	10.2	0.00332	1.36	LV	CELLSTATES	vCM1.3	control_PKP2	6	18
NME5	0.736	0.0327	0.072	0.167	3.94	11.4	0.00205	1.48	LV	CELLSTATES	vCM1.3	control_PKP2	6	18
ZMAT1	0.728	0.0298	0.261	0.566	5.7	11.7	0.00178	1.53	LV	CELLSTATES	vCM1.3	control_PKP2	6	18
APBB2	0.727	0.0159	0.375	0.954	6.32	14.5	0.00063	1.8	LV	CELLSTATES	vCM1.3	control_PKP2	6	18
VPS41	0.724	0.00205	0.173	0.391	5.16	24.7	2.51e-05	2.69	LV	CELLSTATES	vCM1.3	control_PKP2	6	18
CFAP70	0.722	0.0436	0.188	0.405	5.24	10.2	0.00331	1.36	LV	CELLSTATES	vCM1.3	control_PKP2	6	18
DNM3	0.718	0.0334	0.223	0.517	5.52	11.3	0.0021	1.48	LV	CELLSTATES	vCM1.3	control_PKP2	6	18
OSGEPL1	0.715	0.0137	0.138	0.296	4.81	15.2	0.000506	1.86	LV	CELLSTATES	vCM1.3	control_PKP2	6	18
KBTBD7	0.714	0.0358	0.0373	0.081	3.08	11	0.00235	1.45	LV	CELLSTATES	vCM1.3	control_PKP2	6	18
MAIP1	0.713	0.0357	0.0462	0.0973	3.31	11	0.00234	1.45	LV	CELLSTATES	vCM1.3	control_PKP2	6	18
NUDT6	0.712	0.0404	0.0533	0.113	3.51	10.5	0.00288	1.39	LV	CELLSTATES	vCM1.3	control_PKP2	6	18
PRKCE	0.711	0.00366	1.1	2.28	7.77	21.7	6.1e-05	2.44	LV	CELLSTATES	vCM1.3	control_PKP2	6	18
SOS1	0.711	0.0042	1.04	2.45	7.77	21.1	7.31e-05	2.38	LV	CELLSTATES	vCM1.3	control_PKP2	6	18
SLC16A12	0.709	0.0264	0.122	0.266	4.64	12.3	0.00146	1.58	LV	CELLSTATES	vCM1.3	control_PKP2	6	18
DGKG	0.708	0.0196	2.31	4.79	8.84	13.6	0.000885	1.71	LV	CELLSTATES	vCM1.3	control_PKP2	6	18
SLX4IP	0.708	0.0288	0.196	0.425	5.3	11.9	0.00168	1.54	LV	CELLSTATES	vCM1.3	control_PKP2	6	18
PARVA	0.707	0.0249	0.815	1.91	7.42	12.5	0.00132	1.6	LV	CELLSTATES	vCM1.3	control_PKP2	6	18
FAM227B	0.706	0.0124	0.674	1.36	7.04	15.7	0.000419	1.91	LV	CELLSTATES	vCM1.3	control_PKP2	6	18
NPAT	0.706	0.0446	0.117	0.237	4.57	10.1	0.00345	1.35	LV	CELLSTATES	vCM1.3	control_PKP2	6	18
DIRC2	0.705	0.0314	0.347	0.831	6.21	11.5	0.00193	1.5	LV	CELLSTATES	vCM1.3	control_PKP2	6	18
MTUS1	0.705	0.00129	1.76	3.95	8.48	27	1.32e-05	2.89	LV	CELLSTATES	vCM1.3	control_PKP2	6	18
JAK1	0.701	0.049	0.429	0.98	6.45	9.69	0.00403	1.31	LV	CELLSTATES	vCM1.3	control_PKP2	6	18
NEDD4L	0.7	0.000639	0.728	1.69	7.21	30.9	4.76e-06	3.19	LV	CELLSTATES	vCM1.3	control_PKP2	6	18
AP000446.1	0.696	0.0353	0.0802	0.165	4.05	11.1	0.0023	1.45	LV	CELLSTATES	vCM1.3	control_PKP2	6	18
ARL13B	0.69	0.0196	0.178	0.433	5.22	13.6	0.000882	1.71	LV	CELLSTATES	vCM1.3	control_PKP2	6	18
SNX13	0.689	0.0151	0.514	1.17	6.72	14.8	0.000581	1.82	LV	CELLSTATES	vCM1.3	control_PKP2	6	18
PTPN14	0.685	0.0175	0.609	1.37	6.96	14.1	0.000734	1.76	LV	CELLSTATES	vCM1.3	control_PKP2	6	18
PIP4P2	0.684	0.0122	0.118	0.243	4.59	15.8	0.00041	1.91	LV	CELLSTATES	vCM1.3	control_PKP2	6	18
STPG2	0.682	0.0203	0.278	0.59	5.82	13.4	0.000939	1.69	LV	CELLSTATES	vCM1.3	control_PKP2	6	18
CDC23	0.677	0.0417	0.0862	0.168	4.13	10.4	0.00306	1.38	LV	CELLSTATES	vCM1.3	control_PKP2	6	18
AC138627.1	0.676	0.0294	0.177	0.395	5.13	11.8	0.00174	1.53	LV	CELLSTATES	vCM1.3	control_PKP2	6	18
LINC00240	0.674	0.0195	0.158	0.345	5.01	13.6	0.000878	1.71	LV	CELLSTATES	vCM1.3	control_PKP2	6	18
PSD3	0.673	0.0175	5.81	12.6	10.2	14.1	0.000735	1.76	LV	CELLSTATES	vCM1.3	control_PKP2	6	18
COPS7B	0.672	0.0298	0.13	0.263	4.69	11.8	0.00178	1.53	LV	CELLSTATES	vCM1.3	control_PKP2	6	18
ECHDC3	0.672	0.0345	0.217	0.457	5.45	11.2	0.0022	1.46	LV	CELLSTATES	vCM1.3	control_PKP2	6	18
YWHAG	0.669	0.024	0.277	0.604	5.82	12.7	0.00126	1.62	LV	CELLSTATES	vCM1.3	control_PKP2	6	18
OSBPL6	0.667	0.0493	0.312	0.722	6	9.65	0.0041	1.31	LV	CELLSTATES	vCM1.3	control_PKP2	6	18
CNST	0.666	0.0225	0.349	0.734	6.13	12.9	0.00113	1.65	LV	CELLSTATES	vCM1.3	control_PKP2	6	18
RANBP17	0.666	0.0377	0.34	0.797	6.12	10.8	0.00257	1.42	LV	CELLSTATES	vCM1.3	control_PKP2	6	18
SYTL3	0.666	0.0155	0.305	0.692	5.98	14.7	0.000605	1.81	LV	CELLSTATES	vCM1.3	control_PKP2	6	18
PDLIM1	0.664	0.0256	0.338	0.731	6.09	12.4	0.00139	1.59	LV	CELLSTATES	vCM1.3	control_PKP2	6	18
PRCP	0.664	0.0213	0.121	0.246	4.61	13.2	0.00103	1.67	LV	CELLSTATES	vCM1.3	control_PKP2	6	18
LINC01004	0.662	0.0112	0.402	0.856	6.33	16.2	0.000353	1.95	LV	CELLSTATES	vCM1.3	control_PKP2	6	18
CENPC	0.661	0.0415	0.272	0.587	5.76	10.4	0.00303	1.38	LV	CELLSTATES	vCM1.3	control_PKP2	6	18
POLA1	0.658	0.0209	0.223	0.468	5.48	13.3	0.000992	1.68	LV	CELLSTATES	vCM1.3	control_PKP2	6	18
MTM1	0.657	0.0124	0.167	0.35	5.07	15.7	0.000422	1.91	LV	CELLSTATES	vCM1.3	control_PKP2	6	18
ATP10D	0.656	0.0456	0.203	0.42	5.32	10	0.00355	1.34	LV	CELLSTATES	vCM1.3	control_PKP2	6	18
BRD8	0.656	0.0175	0.102	0.227	4.43	14.1	0.000737	1.76	LV	CELLSTATES	vCM1.3	control_PKP2	6	18
YAF2	0.656	0.0103	1.17	2.51	7.88	16.6	0.000307	1.99	LV	CELLSTATES	vCM1.3	control_PKP2	6	18
GREB1	0.655	0.0394	0.239	0.5	5.58	10.6	0.00278	1.4	LV	CELLSTATES	vCM1.3	control_PKP2	6	18
GABPA	0.652	0.0362	0.072	0.151	3.9	11	0.00238	1.44	LV	CELLSTATES	vCM1.3	control_PKP2	6	18
PGAP2	0.652	0.0404	0.156	0.374	5.04	10.5	0.0029	1.39	LV	CELLSTATES	vCM1.3	control_PKP2	6	18
SMAD4	0.65	0.0349	0.105	0.225	4.46	11.1	0.00225	1.46	LV	CELLSTATES	vCM1.3	control_PKP2	6	18
COMMD1	0.646	0.0163	1.29	2.93	8.05	14.4	0.000656	1.79	LV	CELLSTATES	vCM1.3	control_PKP2	6	18
DHX15	0.646	0.0353	0.275	0.632	5.84	11.1	0.0023	1.45	LV	CELLSTATES	vCM1.3	control_PKP2	6	18
GPHN	0.645	0.0275	2.72	5.95	9.11	12.1	0.00156	1.56	LV	CELLSTATES	vCM1.3	control_PKP2	6	18
LIAS	0.645	0.0465	0.116	0.235	4.52	9.91	0.00368	1.33	LV	CELLSTATES	vCM1.3	control_PKP2	6	18
UNC79	0.645	0.0308	0.191	0.437	5.29	11.6	0.00189	1.51	LV	CELLSTATES	vCM1.3	control_PKP2	6	18
USP25	0.644	0.00828	0.645	1.41	7.01	17.7	0.000216	2.08	LV	CELLSTATES	vCM1.3	control_PKP2	6	18
AL157911.1	0.639	0.0279	0.191	0.45	5.32	12	0.0016	1.55	LV	CELLSTATES	vCM1.3	control_PKP2	6	18
EFCAB6	0.638	0.0414	0.129	0.289	4.75	10.4	0.00301	1.38	LV	CELLSTATES	vCM1.3	control_PKP2	6	18
BBX	0.635	0.0189	0.607	1.3	6.92	13.8	0.000828	1.72	LV	CELLSTATES	vCM1.3	control_PKP2	6	18
AC015971.1	0.634	0.0402	0.3	0.633	5.92	10.5	0.00286	1.4	LV	CELLSTATES	vCM1.3	control_PKP2	6	18
CDC37L1	0.634	0.0209	0.397	0.84	6.31	13.3	0.000993	1.68	LV	CELLSTATES	vCM1.3	control_PKP2	6	18
FAXDC2	0.634	0.0249	0.341	0.717	6.09	12.5	0.00132	1.6	LV	CELLSTATES	vCM1.3	control_PKP2	6	18
SESN1	0.632	0.0219	1.69	3.62	8.43	13.1	0.00107	1.66	LV	CELLSTATES	vCM1.3	control_PKP2	6	18
ZSWIM6	0.632	0.00923	0.798	1.97	7.39	17.2	0.000256	2.03	LV	CELLSTATES	vCM1.3	control_PKP2	6	18
MAP3K5	0.625	0.0244	1.16	2.34	7.84	12.6	0.00129	1.61	LV	CELLSTATES	vCM1.3	control_PKP2	6	18
ARGLU1	0.623	0.0365	0.718	1.4	7.09	11	0.00241	1.44	LV	CELLSTATES	vCM1.3	control_PKP2	6	18
MKL2	0.622	0.0135	0.753	1.59	7.25	15.3	0.000487	1.87	LV	CELLSTATES	vCM1.3	control_PKP2	6	18
CASD1	0.62	0.0195	0.191	0.379	5.23	13.7	0.00087	1.71	LV	CELLSTATES	vCM1.3	control_PKP2	6	18
TASP1	0.617	0.0193	0.402	0.871	6.35	13.7	0.00086	1.71	LV	CELLSTATES	vCM1.3	control_PKP2	6	18
AC116366.3	0.614	0.0163	0.765	1.48	7.2	14.4	0.000659	1.79	LV	CELLSTATES	vCM1.3	control_PKP2	6	18
PCDH9	0.613	0.0299	4.95	10.4	9.94	11.7	0.0018	1.52	LV	CELLSTATES	vCM1.3	control_PKP2	6	18
CCDC6	0.61	0.0263	0.283	0.666	5.84	12.3	0.00144	1.58	LV	CELLSTATES	vCM1.3	control_PKP2	6	18
PTPRM	0.608	0.0139	4.99	10	9.95	15.1	0.000514	1.86	LV	CELLSTATES	vCM1.3	control_PKP2	6	18
IFT74	0.607	0.00727	0.151	0.319	4.94	18.2	0.000182	2.14	LV	CELLSTATES	vCM1.3	control_PKP2	6	18
TGFBR3	0.606	0.0442	0.509	1.1	6.72	10.1	0.00341	1.35	LV	CELLSTATES	vCM1.3	control_PKP2	6	18
RUFY3	0.603	0.0298	0.332	0.714	6.08	11.7	0.00178	1.53	LV	CELLSTATES	vCM1.3	control_PKP2	6	18
TSC22D1	0.603	0.0462	0.756	1.53	7.22	9.94	0.00364	1.34	LV	CELLSTATES	vCM1.3	control_PKP2	6	18
AC106791.1	0.601	0.029	0.906	1.87	7.5	11.9	0.00169	1.54	LV	CELLSTATES	vCM1.3	control_PKP2	6	18
ERCC4	0.6	0.0474	0.102	0.214	4.39	9.83	0.00382	1.32	LV	CELLSTATES	vCM1.3	control_PKP2	6	18
NFE2L1	0.6	0.0372	0.193	0.378	5.24	10.9	0.0025	1.43	LV	CELLSTATES	vCM1.3	control_PKP2	6	18
EFR3A	0.598	0.0134	0.289	0.605	5.86	15.3	0.000481	1.87	LV	CELLSTATES	vCM1.3	control_PKP2	6	18
CSGALNACT1	0.597	0.0228	1.48	3.02	8.21	12.9	0.00116	1.64	LV	CELLSTATES	vCM1.3	control_PKP2	6	18
MICAL2	0.596	0.034	0.339	0.713	6.07	11.3	0.00216	1.47	LV	CELLSTATES	vCM1.3	control_PKP2	6	18
PACRGL	0.595	0.0384	0.0898	0.186	4.21	10.7	0.00265	1.42	LV	CELLSTATES	vCM1.3	control_PKP2	6	18
HDAC4	0.587	0.0111	0.772	1.51	7.23	16.2	0.00035	1.95	LV	CELLSTATES	vCM1.3	control_PKP2	6	18
NSUN2	0.586	0.0427	0.102	0.194	4.33	10.3	0.0032	1.37	LV	CELLSTATES	vCM1.3	control_PKP2	6	18
PKD2	0.58	0.0496	0.32	0.657	5.98	9.62	0.00414	1.3	LV	CELLSTATES	vCM1.3	control_PKP2	6	18
PRIMPOL	0.579	0.0148	0.212	0.432	5.39	14.9	0.00056	1.83	LV	CELLSTATES	vCM1.3	control_PKP2	6	18
WASF3	0.576	0.0497	0.111	0.248	4.5	9.62	0.00416	1.3	LV	CELLSTATES	vCM1.3	control_PKP2	6	18
TBCK	0.571	0.00843	0.612	1.24	6.91	17.6	0.000223	2.07	LV	CELLSTATES	vCM1.3	control_PKP2	6	18
ARHGAP10	0.57	0.0298	1.97	3.74	8.58	11.8	0.00177	1.53	LV	CELLSTATES	vCM1.3	control_PKP2	6	18
PPM1L	0.568	0.0204	1.65	3.44	8.35	13.4	0.000949	1.69	LV	CELLSTATES	vCM1.3	control_PKP2	6	18
DIP2B	0.567	0.0126	0.767	1.63	7.25	15.6	0.000439	1.9	LV	CELLSTATES	vCM1.3	control_PKP2	6	18
TYW3	0.566	0.048	0.101	0.198	4.34	9.78	0.00389	1.32	LV	CELLSTATES	vCM1.3	control_PKP2	6	18
ENAH	0.563	0.0382	0.968	2.16	7.63	10.8	0.00262	1.42	LV	CELLSTATES	vCM1.3	control_PKP2	6	18
NDFIP2	0.562	0.0387	0.291	0.586	5.84	10.7	0.00268	1.41	LV	CELLSTATES	vCM1.3	control_PKP2	6	18
MFAP3	0.56	0.0437	0.221	0.464	5.44	10.2	0.00334	1.36	LV	CELLSTATES	vCM1.3	control_PKP2	6	18
PARD3B	0.556	0.0128	1.15	2.24	7.82	15.5	0.000451	1.89	LV	CELLSTATES	vCM1.3	control_PKP2	6	18
WNT2B	0.551	0.0469	0.11	0.211	4.44	9.86	0.00377	1.33	LV	CELLSTATES	vCM1.3	control_PKP2	6	18
TFDP2	0.55	0.0195	1.09	2.22	7.74	13.7	0.000869	1.71	LV	CELLSTATES	vCM1.3	control_PKP2	6	18
DROSHA	0.547	0.0251	0.166	0.334	5.03	12.5	0.00134	1.6	LV	CELLSTATES	vCM1.3	control_PKP2	6	18
LMO7	0.547	0.0418	2.55	4.69	8.93	10.3	0.0031	1.38	LV	CELLSTATES	vCM1.3	control_PKP2	6	18
CEP350	0.544	0.0222	0.711	1.38	7.1	13	0.0011	1.65	LV	CELLSTATES	vCM1.3	control_PKP2	6	18
NCOA2	0.544	0.0248	1.46	3.08	8.18	12.5	0.00131	1.61	LV	CELLSTATES	vCM1.3	control_PKP2	6	18
ZSCAN5A	0.54	0.0205	0.291	0.596	5.86	13.4	0.000959	1.69	LV	CELLSTATES	vCM1.3	control_PKP2	6	18
NXPE3	0.538	0.0346	0.225	0.439	5.46	11.2	0.00222	1.46	LV	CELLSTATES	vCM1.3	control_PKP2	6	18
SMARCA2	0.529	0.0118	0.592	1.16	6.85	15.9	0.000387	1.93	LV	CELLSTATES	vCM1.3	control_PKP2	6	18
CEP192	0.528	0.0427	0.58	1.13	6.82	10.3	0.00319	1.37	LV	CELLSTATES	vCM1.3	control_PKP2	6	18
DNAJC15	0.526	0.0389	0.313	0.583	5.94	10.7	0.00271	1.41	LV	CELLSTATES	vCM1.3	control_PKP2	6	18
DSE	0.521	0.0347	0.5	1.01	6.58	11.2	0.00223	1.46	LV	CELLSTATES	vCM1.3	control_PKP2	6	18
ARMH3	0.52	0.0367	1.29	2.59	7.98	10.9	0.00245	1.44	LV	CELLSTATES	vCM1.3	control_PKP2	6	18
TTC27	0.518	0.0418	0.355	0.737	6.17	10.3	0.0031	1.38	LV	CELLSTATES	vCM1.3	control_PKP2	6	18
GBF1	0.517	0.0216	1.32	2.77	8.03	13.2	0.00105	1.67	LV	CELLSTATES	vCM1.3	control_PKP2	6	18
KCTD3	0.51	0.0402	0.245	0.482	5.6	10.5	0.00286	1.4	LV	CELLSTATES	vCM1.3	control_PKP2	6	18
COBL	0.509	0.0159	0.709	1.4	7.1	14.5	0.000631	1.8	LV	CELLSTATES	vCM1.3	control_PKP2	6	18
ASCC3	0.503	0.0357	0.546	1.09	6.72	11	0.00234	1.45	LV	CELLSTATES	vCM1.3	control_PKP2	6	18
STRBP	0.5	0.022	0.875	1.77	7.44	13.1	0.00109	1.66	LV	CELLSTATES	vCM1.3	control_PKP2	6	18
UHRF2	0.5	0.0224	0.219	0.439	5.46	13	0.00112	1.65	LV	CELLSTATES	vCM1.3	control_PKP2	6	18

## Sheet: PVneg_control
Gene	logFC	FDR	mean_exp_control	mean_exp_genotype	logCPM	F	PValue	FDR_plot	Region	annotation_level	cell_state	comparison	Observations_genotype	Observations_reference
AC009971.1	7.45	1.7e-07	0.000893	0.0425	1.39	106	1.04e-11	6.77	LV	CELLSTATES	vCM1.3	control_PVneg	7	18
MINDY4B	5.99	1.41e-05	0.000187	0.0201	0.453	60.5	6.87e-09	4.85	LV	CELLSTATES	vCM1.3	control_PVneg	7	18
LHFPL1	5.92	9.07e-05	0.00107	0.0197	0.788	46.3	1.05e-07	4.04	LV	CELLSTATES	vCM1.3	control_PVneg	7	18
ATP1B4	5.56	1.75e-05	0.00783	0.123	2.68	57.5	1.18e-08	4.76	LV	CELLSTATES	vCM1.3	control_PVneg	7	18
LINC01937	5.32	0.000553	0.00153	0.0162	0.733	35.4	1.22e-06	3.26	LV	CELLSTATES	vCM1.3	control_PVneg	7	18
AP001646.3	4.86	1.21e-05	0.00355	0.0355	1.36	65.7	2.83e-09	4.92	LV	CELLSTATES	vCM1.3	control_PVneg	7	18
LINC02242	4.81	7.55e-05	0.00336	0.0341	1.38	48.6	6.46e-08	4.12	LV	CELLSTATES	vCM1.3	control_PVneg	7	18
LINC00498	4.75	0.0157	0.000881	0.0151	0.536	17.5	0.000208	1.8	LV	CELLSTATES	vCM1.3	control_PVneg	7	18
SLITRK4	4.69	0.000242	0.00279	0.031	1.19	40	4.11e-07	3.62	LV	CELLSTATES	vCM1.3	control_PVneg	7	18
ADAM2	4.67	0.000653	0.00379	0.0452	1.46	33.9	1.76e-06	3.18	LV	CELLSTATES	vCM1.3	control_PVneg	7	18
AC078880.3	4.53	0.000909	0.000336	0.0242	0.462	32.1	2.81e-06	3.04	LV	CELLSTATES	vCM1.3	control_PVneg	7	18
PRDM8	4.51	0.000301	0.00269	0.0168	0.947	38.7	5.52e-07	3.52	LV	CELLSTATES	vCM1.3	control_PVneg	7	18
AC007785.1	4.5	1.38e-05	0.00509	0.0363	1.58	61.5	5.76e-09	4.86	LV	CELLSTATES	vCM1.3	control_PVneg	7	18
AC025171.3	4.47	1.38e-05	0.00619	0.0651	2.02	61.3	5.9e-09	4.86	LV	CELLSTATES	vCM1.3	control_PVneg	7	18
LINC01214	4.45	0.00196	0.00236	0.024	0.86	27.8	8.87e-06	2.71	LV	CELLSTATES	vCM1.3	control_PVneg	7	18
AL161431.1	4.37	0.00168	0.00196	0.0131	0.772	28.5	7.19e-06	2.77	LV	CELLSTATES	vCM1.3	control_PVneg	7	18
LINC00499	4.32	0.00487	0.0196	0.211	3.39	23	3.51e-05	2.31	LV	CELLSTATES	vCM1.3	control_PVneg	7	18
KCNG2	4.23	0.0197	0.00396	0.0335	1.33	16.3	0.000312	1.71	LV	CELLSTATES	vCM1.3	control_PVneg	7	18
AC092813.2	4.21	0.00263	0.00078	0.0474	0.671	25.9	1.49e-05	2.58	LV	CELLSTATES	vCM1.3	control_PVneg	7	18
LINC02516	4.18	0.000927	0.00172	0.0277	0.884	31.6	3.21e-06	3.03	LV	CELLSTATES	vCM1.3	control_PVneg	7	18
HYAL4	4.15	0.00218	0.00876	0.0856	2.2	27.2	1.04e-05	2.66	LV	CELLSTATES	vCM1.3	control_PVneg	7	18
AC090673.1	4.09	0.000189	0.0034	0.0357	1.23	41.8	2.78e-07	3.72	LV	CELLSTATES	vCM1.3	control_PVneg	7	18
PURPL	4.06	0.00622	0.00605	0.0635	1.79	21.6	5.52e-05	2.21	LV	CELLSTATES	vCM1.3	control_PVneg	7	18
AC020636.2	3.99	0.00577	0.000383	0.0136	0.284	21.9	4.91e-05	2.24	LV	CELLSTATES	vCM1.3	control_PVneg	7	18
NPPA-AS1	3.94	0.0042	0.00256	0.0496	1.08	23.7	2.9e-05	2.38	LV	CELLSTATES	vCM1.3	control_PVneg	7	18
SCGB3A2	3.9	0.000927	0.0124	0.0729	2.34	31.8	3.01e-06	3.03	LV	CELLSTATES	vCM1.3	control_PVneg	7	18
TRPC3	3.9	0.00611	0.00203	0.0259	0.947	21.7	5.34e-05	2.21	LV	CELLSTATES	vCM1.3	control_PVneg	7	18
LINC02120	3.87	0.0184	0.00182	0.0139	0.634	16.7	0.000274	1.73	LV	CELLSTATES	vCM1.3	control_PVneg	7	18
UCHL1	3.86	0.000653	0.011	0.105	2.53	33.9	1.78e-06	3.18	LV	CELLSTATES	vCM1.3	control_PVneg	7	18
MEDAG	3.83	0.0236	0.00428	0.0154	1.18	15.5	0.00042	1.63	LV	CELLSTATES	vCM1.3	control_PVneg	7	18
LMO7DN	3.81	0.00778	0.00322	0.025	1.07	20.6	7.38e-05	2.11	LV	CELLSTATES	vCM1.3	control_PVneg	7	18
CRISPLD1	3.79	0.00535	0.00642	0.039	1.62	22.3	4.35e-05	2.27	LV	CELLSTATES	vCM1.3	control_PVneg	7	18
EDA2R	3.79	9.07e-05	0.019	0.102	2.9	46.4	1.02e-07	4.04	LV	CELLSTATES	vCM1.3	control_PVneg	7	18
AC109361.2	3.78	0.00229	0.002	0.0138	0.754	26.9	1.14e-05	2.64	LV	CELLSTATES	vCM1.3	control_PVneg	7	18
AF130417.1	3.76	0.000573	0.00736	0.0774	1.89	34.9	1.4e-06	3.24	LV	CELLSTATES	vCM1.3	control_PVneg	7	18
MAP2	3.76	1.38e-05	0.0448	0.384	4.35	61.9	5.36e-09	4.86	LV	CELLSTATES	vCM1.3	control_PVneg	7	18
SPAM1	3.74	0.0268	0.00364	0.0323	1.15	14.6	0.000567	1.57	LV	CELLSTATES	vCM1.3	control_PVneg	7	18
XIRP2-AS1	3.74	0.000115	0.0112	0.0605	2.17	44.7	1.48e-07	3.94	LV	CELLSTATES	vCM1.3	control_PVneg	7	18
PITX2	3.72	0.0423	0.00142	0.0129	0.57	12.5	0.00128	1.37	LV	CELLSTATES	vCM1.3	control_PVneg	7	18
AC117386.1	3.69	0.0268	0.00296	0.0248	0.786	14.6	0.000565	1.57	LV	CELLSTATES	vCM1.3	control_PVneg	7	18
SYTL2	3.69	1.21e-05	0.0241	0.179	3.4	65.4	2.95e-09	4.92	LV	CELLSTATES	vCM1.3	control_PVneg	7	18
ANKRD45	3.68	0.00947	0.108	0.892	5.64	19.8	9.78e-05	2.02	LV	CELLSTATES	vCM1.3	control_PVneg	7	18
AC022113.1	3.67	0.000796	0.0194	0.083	2.87	32.7	2.38e-06	3.1	LV	CELLSTATES	vCM1.3	control_PVneg	7	18
AP003472.1	3.61	0.00908	0.00155	0.034	0.709	19.9	9.27e-05	2.04	LV	CELLSTATES	vCM1.3	control_PVneg	7	18
ADAM18	3.59	0.00321	0.0179	0.0922	2.92	24.9	1.99e-05	2.49	LV	CELLSTATES	vCM1.3	control_PVneg	7	18
AC021192.1	3.52	0.0111	0.00299	0.016	0.989	18.9	0.000128	1.95	LV	CELLSTATES	vCM1.3	control_PVneg	7	18
DTHD1	3.45	0.0305	0.00145	0.0151	0.562	14	0.000711	1.52	LV	CELLSTATES	vCM1.3	control_PVneg	7	18
LINC00589	3.45	0.00487	0.00689	0.0575	1.82	23	3.54e-05	2.31	LV	CELLSTATES	vCM1.3	control_PVneg	7	18
AL162632.1	3.44	0.000927	0.00577	0.0235	1.41	31.5	3.24e-06	3.03	LV	CELLSTATES	vCM1.3	control_PVneg	7	18
AC104119.1	3.43	0.0466	0.00294	0.0145	0.906	11.9	0.00158	1.33	LV	CELLSTATES	vCM1.3	control_PVneg	7	18
AQP9	3.39	0.00286	0.00531	0.0245	1.31	25.4	1.73e-05	2.54	LV	CELLSTATES	vCM1.3	control_PVneg	7	18
AC112206.2	3.38	1.14e-05	0.102	0.717	5.4	70	1.39e-09	4.94	LV	CELLSTATES	vCM1.3	control_PVneg	7	18
GOLGA7B	3.38	0.012	0.00933	0.031	1.82	18.6	0.000143	1.92	LV	CELLSTATES	vCM1.3	control_PVneg	7	18
AP003400.1	3.34	0.00836	0.00231	0.0268	0.84	20.3	8.28e-05	2.08	LV	CELLSTATES	vCM1.3	control_PVneg	7	18
CA8	3.33	0.000242	0.0313	0.309	3.84	39.8	4.29e-07	3.62	LV	CELLSTATES	vCM1.3	control_PVneg	7	18
COL12A1	3.33	0.000927	0.0304	0.226	3.58	31.5	3.27e-06	3.03	LV	CELLSTATES	vCM1.3	control_PVneg	7	18
MRAP2	3.33	0.0305	0.00172	0.0197	0.723	14	0.000714	1.52	LV	CELLSTATES	vCM1.3	control_PVneg	7	18
AL034347.1	3.3	0.0366	0.00137	0.0133	0.473	13.1	0.000998	1.44	LV	CELLSTATES	vCM1.3	control_PVneg	7	18
LINC01393	3.3	0.0105	0.0039	0.0211	1.14	19.2	0.000115	1.98	LV	CELLSTATES	vCM1.3	control_PVneg	7	18
AL356277.3	3.28	0.000466	0.0162	0.0705	2.68	36.5	9.4e-07	3.33	LV	CELLSTATES	vCM1.3	control_PVneg	7	18
AL110292.1	3.27	0.00263	0.0316	0.176	3.54	25.9	1.51e-05	2.58	LV	CELLSTATES	vCM1.3	control_PVneg	7	18
BMPR1B-DT	3.27	0.0183	0.082	0.469	4.91	16.8	0.000267	1.74	LV	CELLSTATES	vCM1.3	control_PVneg	7	18
AL162632.3	3.26	0.000927	0.00775	0.0489	1.75	31.6	3.15e-06	3.03	LV	CELLSTATES	vCM1.3	control_PVneg	7	18
AC006148.1	3.22	0.0038	0.021	0.175	3.16	24.2	2.44e-05	2.42	LV	CELLSTATES	vCM1.3	control_PVneg	7	18
IL31RA	3.18	0.0161	0.00765	0.0295	1.6	17.3	0.000223	1.79	LV	CELLSTATES	vCM1.3	control_PVneg	7	18
AC092813.1	3.17	0.00369	0.011	0.144	2.4	24.4	2.35e-05	2.43	LV	CELLSTATES	vCM1.3	control_PVneg	7	18
AL606807.1	3.16	0.0113	0.0196	0.0444	2.6	18.9	0.00013	1.95	LV	CELLSTATES	vCM1.3	control_PVneg	7	18
CHODL	3.16	1.75e-05	0.0517	0.313	4.31	58	1.07e-08	4.76	LV	CELLSTATES	vCM1.3	control_PVneg	7	18
CDKN1A	3.09	0.00221	0.0413	0.2	3.88	27.1	1.07e-05	2.66	LV	CELLSTATES	vCM1.3	control_PVneg	7	18
LINC02004	3.09	0.00615	0.00711	0.0271	1.58	21.6	5.42e-05	2.21	LV	CELLSTATES	vCM1.3	control_PVneg	7	18
ARL9	3.08	0.0192	0.00298	0.0169	0.933	16.5	0.000294	1.72	LV	CELLSTATES	vCM1.3	control_PVneg	7	18
AC004690.2	3.04	0.0369	0.00673	0.0362	1.61	13.1	0.00102	1.43	LV	CELLSTATES	vCM1.3	control_PVneg	7	18
AC099791.3	3.03	0.0485	0.00124	0.0149	0.434	11.6	0.00177	1.31	LV	CELLSTATES	vCM1.3	control_PVneg	7	18
MMP2-AS1	3.03	0.023	0.0331	0.0835	3.13	15.6	0.0004	1.64	LV	CELLSTATES	vCM1.3	control_PVneg	7	18
AL161640.1	3.02	0.0375	0.0024	0.0251	0.852	13	0.00105	1.43	LV	CELLSTATES	vCM1.3	control_PVneg	7	18
LINC00609	3.02	0.00535	0.00791	0.0281	1.72	22.4	4.31e-05	2.27	LV	CELLSTATES	vCM1.3	control_PVneg	7	18
TEX41	3.02	0.00105	0.0244	0.145	3.21	30.8	3.9e-06	2.98	LV	CELLSTATES	vCM1.3	control_PVneg	7	18
AC106798.1	3.01	0.000653	0.0352	0.152	3.63	33.8	1.8e-06	3.18	LV	CELLSTATES	vCM1.3	control_PVneg	7	18
AC087672.2	2.99	0.0351	0.0031	0.0175	0.825	13.3	0.000929	1.45	LV	CELLSTATES	vCM1.3	control_PVneg	7	18
LINC01950	2.99	0.000153	0.0523	0.193	4.03	43.1	2.06e-07	3.82	LV	CELLSTATES	vCM1.3	control_PVneg	7	18
CLRN1	2.95	0.0197	0.00269	0.0359	0.869	16.3	0.00031	1.71	LV	CELLSTATES	vCM1.3	control_PVneg	7	18
TMPRSS7	2.93	0.048	0.0023	0.0325	0.809	11.7	0.0017	1.32	LV	CELLSTATES	vCM1.3	control_PVneg	7	18
SRCIN1	2.89	0.0236	0.00628	0.0205	1.41	15.5	0.000418	1.63	LV	CELLSTATES	vCM1.3	control_PVneg	7	18
LINC00491	2.88	0.0107	0.00623	0.0336	1.41	19.1	0.000119	1.97	LV	CELLSTATES	vCM1.3	control_PVneg	7	18
C14orf132	2.87	0.00393	0.0131	0.0488	2.15	24	2.62e-05	2.41	LV	CELLSTATES	vCM1.3	control_PVneg	7	18
SLN	2.86	0.0268	0.00537	0.049	1.54	14.6	0.000572	1.57	LV	CELLSTATES	vCM1.3	control_PVneg	7	18
COL9A1	2.85	0.00903	0.00867	0.0453	1.81	20	9.17e-05	2.04	LV	CELLSTATES	vCM1.3	control_PVneg	7	18
CYP26B1	2.85	0.0268	0.00268	0.0184	0.826	14.6	0.00058	1.57	LV	CELLSTATES	vCM1.3	control_PVneg	7	18
PLCE1-AS2	2.84	0.0192	0.00562	0.0333	1.34	16.5	0.000293	1.72	LV	CELLSTATES	vCM1.3	control_PVneg	7	18
PTCHD1	2.82	0.0286	0.0121	0.0479	1.94	14.2	0.000651	1.54	LV	CELLSTATES	vCM1.3	control_PVneg	7	18
AC007384.1	2.8	0.00224	0.00654	0.0477	1.57	27	1.09e-05	2.65	LV	CELLSTATES	vCM1.3	control_PVneg	7	18
AC010343.3	2.8	1.75e-05	0.208	0.709	5.85	57.7	1.13e-08	4.76	LV	CELLSTATES	vCM1.3	control_PVneg	7	18
TRIM59	2.8	0.00263	0.0113	0.104	2.22	26.1	1.43e-05	2.58	LV	CELLSTATES	vCM1.3	control_PVneg	7	18
FAM181A-AS1	2.79	0.0341	0.00714	0.0242	1.53	13.4	0.000894	1.47	LV	CELLSTATES	vCM1.3	control_PVneg	7	18
PPFIA2-AS1	2.79	0.000242	0.0231	0.0916	2.94	39.8	4.3e-07	3.62	LV	CELLSTATES	vCM1.3	control_PVneg	7	18
SLA	2.79	0.00533	0.0163	0.1	2.59	22.5	4.17e-05	2.27	LV	CELLSTATES	vCM1.3	control_PVneg	7	18
AC093607.1	2.78	0.00393	0.173	0.836	5.8	24	2.61e-05	2.41	LV	CELLSTATES	vCM1.3	control_PVneg	7	18
NECAB2	2.78	0.0427	0.00397	0.0184	1.08	12.4	0.0013	1.37	LV	CELLSTATES	vCM1.3	control_PVneg	7	18
ACOT12	2.77	0.0156	0.00639	0.0329	1.44	17.5	0.000205	1.81	LV	CELLSTATES	vCM1.3	control_PVneg	7	18
UNC80	2.77	0.000555	0.0239	0.309	3.43	35.3	1.26e-06	3.26	LV	CELLSTATES	vCM1.3	control_PVneg	7	18
MROH2B	2.76	0.03	0.00373	0.0251	1.14	14.1	0.00069	1.52	LV	CELLSTATES	vCM1.3	control_PVneg	7	18
NPNT	2.76	0.00138	0.0329	0.143	3.4	29.6	5.46e-06	2.86	LV	CELLSTATES	vCM1.3	control_PVneg	7	18
PPP2R2B	2.75	2.78e-05	0.0698	0.326	4.49	54.5	2.04e-08	4.56	LV	CELLSTATES	vCM1.3	control_PVneg	7	18
LINC02542	2.74	0.00124	0.07	0.159	4.19	30.1	4.77e-06	2.91	LV	CELLSTATES	vCM1.3	control_PVneg	7	18
AC004052.1	2.73	0.0266	0.0118	0.0385	1.96	14.7	0.00055	1.57	LV	CELLSTATES	vCM1.3	control_PVneg	7	18
AC092440.1	2.73	0.021	0.00945	0.122	2.14	16	0.000342	1.68	LV	CELLSTATES	vCM1.3	control_PVneg	7	18
NRK	2.73	0.0446	0.00827	0.0329	1.74	12.1	0.00146	1.35	LV	CELLSTATES	vCM1.3	control_PVneg	7	18
PREX2	2.72	0.000573	0.0342	0.12	3.33	34.8	1.4e-06	3.24	LV	CELLSTATES	vCM1.3	control_PVneg	7	18
BMPR1B	2.71	0.0018	0.463	1.82	7.1	28.1	8.03e-06	2.75	LV	CELLSTATES	vCM1.3	control_PVneg	7	18
LY96	2.71	0.00266	0.0129	0.0865	2.32	25.8	1.56e-05	2.57	LV	CELLSTATES	vCM1.3	control_PVneg	7	18
SPINK1	2.7	0.0228	0.0143	0.055	2.21	15.7	0.000387	1.64	LV	CELLSTATES	vCM1.3	control_PVneg	7	18
GDF15	2.69	0.0289	0.0103	0.0817	2.08	14.2	0.000664	1.54	LV	CELLSTATES	vCM1.3	control_PVneg	7	18
EGLN3-AS1	2.67	0.00832	0.0128	0.029	2.07	20.3	8.12e-05	2.08	LV	CELLSTATES	vCM1.3	control_PVneg	7	18
PTGFR	2.66	0.0116	0.017	0.107	2.61	18.7	0.000137	1.93	LV	CELLSTATES	vCM1.3	control_PVneg	7	18
AC108067.1	2.65	0.0148	0.0768	0.364	4.61	17.8	0.000188	1.83	LV	CELLSTATES	vCM1.3	control_PVneg	7	18
AC022075.1	2.64	0.0173	0.0177	0.0705	2.49	17	0.000244	1.76	LV	CELLSTATES	vCM1.3	control_PVneg	7	18
C5orf46	2.64	8.87e-05	0.0872	0.422	4.73	47.5	8.14e-08	4.05	LV	CELLSTATES	vCM1.3	control_PVneg	7	18
FAM47E	2.64	0.0351	0.00385	0.0128	0.952	13.3	0.000935	1.45	LV	CELLSTATES	vCM1.3	control_PVneg	7	18
ASB17	2.63	0.00513	0.0127	0.0622	2.18	22.7	3.82e-05	2.29	LV	CELLSTATES	vCM1.3	control_PVneg	7	18
LINC02284	2.63	0.0455	0.0187	0.0437	2.38	12	0.0015	1.34	LV	CELLSTATES	vCM1.3	control_PVneg	7	18
RGCC	2.63	0.0319	0.011	0.0359	1.95	13.7	0.000786	1.5	LV	CELLSTATES	vCM1.3	control_PVneg	7	18
AHRR	2.62	0.0377	0.00674	0.023	1.34	13	0.00106	1.42	LV	CELLSTATES	vCM1.3	control_PVneg	7	18
MANCR	2.62	0.0335	0.00804	0.0203	1.52	13.5	0.000861	1.48	LV	CELLSTATES	vCM1.3	control_PVneg	7	18
LINC01592	2.61	0.024	0.00895	0.0312	1.8	15.3	0.000446	1.62	LV	CELLSTATES	vCM1.3	control_PVneg	7	18
AC092546.1	2.6	0.0324	0.00636	0.0233	1.38	13.6	0.000814	1.49	LV	CELLSTATES	vCM1.3	control_PVneg	7	18
MGAM	2.6	0.0421	0.00525	0.0214	1.26	12.5	0.00125	1.38	LV	CELLSTATES	vCM1.3	control_PVneg	7	18
PHLDA1	2.6	0.00524	0.0161	0.118	2.68	22.6	4.01e-05	2.28	LV	CELLSTATES	vCM1.3	control_PVneg	7	18
AC002463.1	2.59	0.0142	0.0115	0.0774	2.09	17.9	0.000178	1.85	LV	CELLSTATES	vCM1.3	control_PVneg	7	18
AP002989.1	2.59	0.00175	0.0446	0.254	3.89	28.3	7.7e-06	2.76	LV	CELLSTATES	vCM1.3	control_PVneg	7	18
TULP2	2.59	0.0381	0.00904	0.0285	1.76	12.9	0.00108	1.42	LV	CELLSTATES	vCM1.3	control_PVneg	7	18
AC104066.2	2.58	0.0328	0.00631	0.0233	1.39	13.6	0.000831	1.48	LV	CELLSTATES	vCM1.3	control_PVneg	7	18
AC126118.1	2.57	0.0464	0.00673	0.0156	1.35	12	0.00154	1.33	LV	CELLSTATES	vCM1.3	control_PVneg	7	18
STYK1	2.57	0.0464	0.00691	0.024	1.52	11.9	0.00156	1.33	LV	CELLSTATES	vCM1.3	control_PVneg	7	18
PLK4	2.56	0.0271	0.00699	0.0194	1.42	14.5	0.000592	1.57	LV	CELLSTATES	vCM1.3	control_PVneg	7	18
PTH1R	2.56	0.0153	0.0148	0.0445	2.25	17.6	0.000199	1.81	LV	CELLSTATES	vCM1.3	control_PVneg	7	18
AC092167.1	2.55	0.034	0.0128	0.0706	2.31	13.4	0.000889	1.47	LV	CELLSTATES	vCM1.3	control_PVneg	7	18
AP000802.1	2.54	0.0191	0.0101	0.019	1.72	16.5	0.000288	1.72	LV	CELLSTATES	vCM1.3	control_PVneg	7	18
AP002026.1	2.54	0.000194	0.0702	0.229	4.27	41.5	2.96e-07	3.71	LV	CELLSTATES	vCM1.3	control_PVneg	7	18
LRRC6	2.53	0.00232	0.0902	0.346	4.7	26.8	1.18e-05	2.64	LV	CELLSTATES	vCM1.3	control_PVneg	7	18
SYBU	2.53	0.0128	0.00816	0.0396	1.7	18.3	0.000157	1.89	LV	CELLSTATES	vCM1.3	control_PVneg	7	18
SYT16	2.53	0.0159	0.0155	0.0447	2.35	17.3	0.000217	1.8	LV	CELLSTATES	vCM1.3	control_PVneg	7	18
LIX1	2.51	0.0428	0.0102	0.0239	1.77	12.4	0.00132	1.37	LV	CELLSTATES	vCM1.3	control_PVneg	7	18
MAP1LC3B2	2.51	0.0445	0.00585	0.0143	1.22	12.1	0.00144	1.35	LV	CELLSTATES	vCM1.3	control_PVneg	7	18
ITGA1	2.5	0.000648	0.0328	0.103	3.26	34.2	1.63e-06	3.19	LV	CELLSTATES	vCM1.3	control_PVneg	7	18
AC003666.1	2.49	0.0351	0.0103	0.0304	1.73	13.3	0.000936	1.45	LV	CELLSTATES	vCM1.3	control_PVneg	7	18
CLRN1-AS1	2.49	0.0466	0.0091	0.127	2.02	11.9	0.0016	1.33	LV	CELLSTATES	vCM1.3	control_PVneg	7	18
AC004053.1	2.47	0.00266	0.0942	0.419	4.92	25.8	1.56e-05	2.57	LV	CELLSTATES	vCM1.3	control_PVneg	7	18
B3GALT5	2.47	0.0174	0.0301	0.1	3.07	16.9	0.000249	1.76	LV	CELLSTATES	vCM1.3	control_PVneg	7	18
EEF1A1	2.47	0.000573	0.0726	0.288	4.4	34.9	1.37e-06	3.24	LV	CELLSTATES	vCM1.3	control_PVneg	7	18
AL356124.1	2.45	0.0366	0.0165	0.0311	2.27	13.1	0.000996	1.44	LV	CELLSTATES	vCM1.3	control_PVneg	7	18
LINC00866	2.45	0.0268	0.0486	0.104	3.59	14.6	0.000573	1.57	LV	CELLSTATES	vCM1.3	control_PVneg	7	18
LINC02008	2.45	0.000532	0.053	0.254	4	35.7	1.14e-06	3.27	LV	CELLSTATES	vCM1.3	control_PVneg	7	18
MAP3K7CL	2.45	7.55e-05	0.0606	0.233	4.16	49	6.01e-08	4.12	LV	CELLSTATES	vCM1.3	control_PVneg	7	18
PTCHD4	2.44	0.00315	0.0915	0.343	4.66	25	1.93e-05	2.5	LV	CELLSTATES	vCM1.3	control_PVneg	7	18
ADH4	2.43	0.0318	0.0175	0.042	2.34	13.8	0.000772	1.5	LV	CELLSTATES	vCM1.3	control_PVneg	7	18
ARNTL2-AS1	2.42	0.0365	0.0362	0.116	3.3	13.1	0.000984	1.44	LV	CELLSTATES	vCM1.3	control_PVneg	7	18
LPCAT2	2.42	0.00898	0.0629	0.139	4.01	20	9.03e-05	2.05	LV	CELLSTATES	vCM1.3	control_PVneg	7	18
PHF21B	2.41	0.00639	0.0221	0.0626	2.7	21.4	5.82e-05	2.19	LV	CELLSTATES	vCM1.3	control_PVneg	7	18
PFKFB1	2.4	0.012	0.012	0.0685	2.03	18.6	0.000142	1.92	LV	CELLSTATES	vCM1.3	control_PVneg	7	18
CPM	2.39	0.00205	0.0542	0.165	3.91	27.6	9.39e-06	2.69	LV	CELLSTATES	vCM1.3	control_PVneg	7	18
HSPA2	2.39	0.00898	0.0174	0.0496	2.35	20	9.06e-05	2.05	LV	CELLSTATES	vCM1.3	control_PVneg	7	18
AC063979.2	2.38	0.0254	0.0143	0.0494	2.22	14.9	0.000507	1.59	LV	CELLSTATES	vCM1.3	control_PVneg	7	18
SLC7A13	2.38	0.0466	0.0175	0.056	2.42	11.9	0.0016	1.33	LV	CELLSTATES	vCM1.3	control_PVneg	7	18
FAM216B	2.37	0.022	0.00606	0.0361	1.45	15.9	0.000366	1.66	LV	CELLSTATES	vCM1.3	control_PVneg	7	18
C7	2.36	0.00273	0.0964	0.241	4.64	25.7	1.62e-05	2.56	LV	CELLSTATES	vCM1.3	control_PVneg	7	18
CCDC168	2.36	0.0083	0.0309	0.143	3.24	20.4	8.02e-05	2.08	LV	CELLSTATES	vCM1.3	control_PVneg	7	18
FAT3	2.36	0.000758	0.0343	0.152	3.43	33	2.22e-06	3.12	LV	CELLSTATES	vCM1.3	control_PVneg	7	18
PRKG2	2.36	0.0159	0.0168	0.0772	2.4	17.3	0.000218	1.8	LV	CELLSTATES	vCM1.3	control_PVneg	7	18
INSL6	2.35	0.0378	0.04	0.0815	3.28	12.9	0.00107	1.42	LV	CELLSTATES	vCM1.3	control_PVneg	7	18
AP001025.1	2.33	0.0455	0.0102	0.0646	1.95	12	0.0015	1.34	LV	CELLSTATES	vCM1.3	control_PVneg	7	18
DDX60	2.33	0.0258	0.0227	0.24	3.19	14.9	0.000522	1.59	LV	CELLSTATES	vCM1.3	control_PVneg	7	18
IGFBP2	2.33	0.00168	0.0462	0.136	3.68	28.5	7.2e-06	2.77	LV	CELLSTATES	vCM1.3	control_PVneg	7	18
MIR34AHG	2.33	0.00263	0.0388	0.128	3.49	26	1.47e-05	2.58	LV	CELLSTATES	vCM1.3	control_PVneg	7	18
NSG2	2.33	0.000758	0.102	0.387	4.89	33.1	2.19e-06	3.12	LV	CELLSTATES	vCM1.3	control_PVneg	7	18
OIT3	2.32	0.047	0.00701	0.0212	1.46	11.8	0.00163	1.33	LV	CELLSTATES	vCM1.3	control_PVneg	7	18
MT-CO3	2.31	0.00688	0.717	1.83	7.43	21.1	6.39e-05	2.16	LV	CELLSTATES	vCM1.3	control_PVneg	7	18
SAXO1	2.31	0.00784	0.0236	0.148	2.83	20.6	7.48e-05	2.11	LV	CELLSTATES	vCM1.3	control_PVneg	7	18
SPINK13	2.31	0.0242	0.0181	0.0534	2.38	15.2	0.000461	1.62	LV	CELLSTATES	vCM1.3	control_PVneg	7	18
ARSJ	2.28	0.0256	0.0209	0.0619	2.51	14.9	0.000515	1.59	LV	CELLSTATES	vCM1.3	control_PVneg	7	18
SLC6A6	2.28	0.0445	0.132	0.63	5.26	12.2	0.00144	1.35	LV	CELLSTATES	vCM1.3	control_PVneg	7	18
AC104461.1	2.27	0.000324	0.0646	0.234	4.17	38.3	6.14e-07	3.49	LV	CELLSTATES	vCM1.3	control_PVneg	7	18
AGMO	2.27	0.023	0.028	0.13	3.21	15.6	0.000399	1.64	LV	CELLSTATES	vCM1.3	control_PVneg	7	18
LINC01504	2.27	0.024	0.0289	0.133	3.09	15.3	0.00045	1.62	LV	CELLSTATES	vCM1.3	control_PVneg	7	18
VCAN	2.27	0.0183	0.0224	0.0621	2.6	16.7	0.000268	1.74	LV	CELLSTATES	vCM1.3	control_PVneg	7	18
C21orf91	2.26	0.00105	0.0491	0.165	3.71	30.9	3.82e-06	2.98	LV	CELLSTATES	vCM1.3	control_PVneg	7	18
NNMT	2.25	0.0445	0.118	0.365	4.92	12.2	0.00144	1.35	LV	CELLSTATES	vCM1.3	control_PVneg	7	18
SPINK9	2.25	0.0231	0.018	0.0409	2.32	15.6	0.000405	1.64	LV	CELLSTATES	vCM1.3	control_PVneg	7	18
SV2C	2.25	0.0114	0.0521	0.101	3.72	18.8	0.000133	1.94	LV	CELLSTATES	vCM1.3	control_PVneg	7	18
AC011611.4	2.24	0.0282	0.0138	0.0312	1.99	14.3	0.000638	1.55	LV	CELLSTATES	vCM1.3	control_PVneg	7	18
FLI1	2.24	0.00537	0.0178	0.0918	2.48	22.3	4.4e-05	2.27	LV	CELLSTATES	vCM1.3	control_PVneg	7	18
NMUR2	2.24	0.012	0.0314	0.0589	2.98	18.6	0.000144	1.92	LV	CELLSTATES	vCM1.3	control_PVneg	7	18
PPP1R36	2.24	0.0102	0.0186	0.0486	2.43	19.4	0.000109	1.99	LV	CELLSTATES	vCM1.3	control_PVneg	7	18
FAM69C	2.23	0.0268	0.0613	0.174	3.92	14.7	0.000557	1.57	LV	CELLSTATES	vCM1.3	control_PVneg	7	18
VEGFC	2.23	0.0436	0.00641	0.0142	1.29	12.3	0.00137	1.36	LV	CELLSTATES	vCM1.3	control_PVneg	7	18
NFASC	2.22	0.00577	0.035	0.0731	3.22	21.9	4.93e-05	2.24	LV	CELLSTATES	vCM1.3	control_PVneg	7	18
MNS1	2.21	0.0436	0.0104	0.0427	1.84	12.3	0.00137	1.36	LV	CELLSTATES	vCM1.3	control_PVneg	7	18
HPGD	2.19	0.0325	0.0176	0.0821	2.49	13.6	0.000823	1.49	LV	CELLSTATES	vCM1.3	control_PVneg	7	18
GLIPR1L2	2.16	0.0478	0.0315	0.105	3.15	11.7	0.00169	1.32	LV	CELLSTATES	vCM1.3	control_PVneg	7	18
MMP2	2.15	0.0159	0.354	0.695	6.3	17.3	0.000219	1.8	LV	CELLSTATES	vCM1.3	control_PVneg	7	18
RGS20	2.15	0.00162	0.026	0.096	2.9	28.8	6.64e-06	2.79	LV	CELLSTATES	vCM1.3	control_PVneg	7	18
AC012370.2	2.14	0.0495	0.00847	0.0326	1.68	11.5	0.00186	1.31	LV	CELLSTATES	vCM1.3	control_PVneg	7	18
AL354809.1	2.13	0.0121	0.024	0.0477	2.66	18.5	0.000147	1.92	LV	CELLSTATES	vCM1.3	control_PVneg	7	18
STAT4	2.13	0.0421	0.0591	0.639	4.69	12.5	0.00125	1.38	LV	CELLSTATES	vCM1.3	control_PVneg	7	18
UNC5C	2.13	0.0272	0.109	0.522	5.03	14.5	0.000603	1.56	LV	CELLSTATES	vCM1.3	control_PVneg	7	18
RNF175	2.12	0.0423	0.0469	0.158	3.67	12.5	0.00127	1.37	LV	CELLSTATES	vCM1.3	control_PVneg	7	18
MT-ND3	2.11	0.024	0.269	0.717	6.12	15.4	0.000429	1.62	LV	CELLSTATES	vCM1.3	control_PVneg	7	18
NOVA1	2.1	0.0318	0.0992	0.376	4.76	13.8	0.00078	1.5	LV	CELLSTATES	vCM1.3	control_PVneg	7	18
AC096759.1	2.09	0.0436	0.0164	0.0478	2.35	12.3	0.00137	1.36	LV	CELLSTATES	vCM1.3	control_PVneg	7	18
AL138737.1	2.09	0.00571	0.0487	0.126	3.63	22	4.74e-05	2.24	LV	CELLSTATES	vCM1.3	control_PVneg	7	18
BICC1	2.09	0.00229	0.0617	0.279	4.2	26.9	1.15e-05	2.64	LV	CELLSTATES	vCM1.3	control_PVneg	7	18
C5orf47	2.09	0.0421	0.0713	0.221	4.19	12.5	0.00124	1.38	LV	CELLSTATES	vCM1.3	control_PVneg	7	18
PFKFB4	2.07	0.0242	0.0202	0.0514	2.55	15.2	0.000461	1.62	LV	CELLSTATES	vCM1.3	control_PVneg	7	18
AC113378.1	2.06	0.0445	0.0194	0.0454	2.44	12.1	0.00145	1.35	LV	CELLSTATES	vCM1.3	control_PVneg	7	18
AMPH	2.06	0.00637	0.0363	0.122	3.28	21.4	5.76e-05	2.2	LV	CELLSTATES	vCM1.3	control_PVneg	7	18
DCLK1	2.06	0.00263	0.11	0.275	4.77	26.1	1.42e-05	2.58	LV	CELLSTATES	vCM1.3	control_PVneg	7	18
SLCO1C1	2.06	0.0438	0.161	0.811	5.56	12.2	0.00139	1.36	LV	CELLSTATES	vCM1.3	control_PVneg	7	18
ACADL	2.05	0.0328	0.0268	0.093	2.9	13.6	0.000836	1.48	LV	CELLSTATES	vCM1.3	control_PVneg	7	18
ASB5	2.05	0.0174	0.033	0.0967	3.12	16.9	0.000249	1.76	LV	CELLSTATES	vCM1.3	control_PVneg	7	18
CNKSR2	2.04	0.0233	0.0393	0.129	3.41	15.5	0.000409	1.63	LV	CELLSTATES	vCM1.3	control_PVneg	7	18
PLCE1	2.04	9.07e-05	0.282	0.915	6.16	46.7	9.63e-08	4.04	LV	CELLSTATES	vCM1.3	control_PVneg	7	18
TG	2.04	0.00487	0.0206	0.09	2.68	23	3.49e-05	2.31	LV	CELLSTATES	vCM1.3	control_PVneg	7	18
TTC23L	2.03	0.0228	0.0192	0.0695	2.51	15.7	0.000386	1.64	LV	CELLSTATES	vCM1.3	control_PVneg	7	18
AL512328.1	2.02	0.0184	0.04	0.0951	3.36	16.7	0.000271	1.74	LV	CELLSTATES	vCM1.3	control_PVneg	7	18
PTPN7	2.02	0.0483	0.00927	0.0222	1.65	11.7	0.00174	1.32	LV	CELLSTATES	vCM1.3	control_PVneg	7	18
PTPRB	2.02	0.0319	0.0257	0.0866	2.88	13.7	0.000793	1.5	LV	CELLSTATES	vCM1.3	control_PVneg	7	18
VWC2L	2.02	0.0484	0.0306	0.103	3.14	11.6	0.00176	1.31	LV	CELLSTATES	vCM1.3	control_PVneg	7	18
C4orf45	2.01	0.00386	0.411	1.23	6.65	24.2	2.5e-05	2.41	LV	CELLSTATES	vCM1.3	control_PVneg	7	18
KCNMB4	2.01	0.00393	0.0427	0.201	3.64	24	2.62e-05	2.41	LV	CELLSTATES	vCM1.3	control_PVneg	7	18
NEB	2	0.00562	0.277	0.641	6	22.1	4.64e-05	2.25	LV	CELLSTATES	vCM1.3	control_PVneg	7	18
AC110079.2	1.99	0.0308	0.0212	0.0734	2.52	14	0.000726	1.51	LV	CELLSTATES	vCM1.3	control_PVneg	7	18
MT-ND4L	1.99	0.0268	0.0214	0.0742	2.71	14.6	0.000581	1.57	LV	CELLSTATES	vCM1.3	control_PVneg	7	18
AC010735.2	1.98	0.0389	0.0123	0.032	1.89	12.8	0.0011	1.41	LV	CELLSTATES	vCM1.3	control_PVneg	7	18
LINC00862	1.98	0.00217	0.0491	0.189	3.75	27.3	1.02e-05	2.66	LV	CELLSTATES	vCM1.3	control_PVneg	7	18
SEMA3D	1.98	0.0378	0.059	0.186	3.95	12.9	0.00107	1.42	LV	CELLSTATES	vCM1.3	control_PVneg	7	18
JAM2	1.97	0.00172	0.144	0.446	5.2	28.4	7.47e-06	2.76	LV	CELLSTATES	vCM1.3	control_PVneg	7	18
AC069228.1	1.95	0.0375	0.0206	0.0483	2.52	13	0.00105	1.43	LV	CELLSTATES	vCM1.3	control_PVneg	7	18
MT-ND5	1.94	0.0252	0.0452	0.124	3.6	15	0.000495	1.6	LV	CELLSTATES	vCM1.3	control_PVneg	7	18
AC079760.2	1.93	0.0441	0.0374	0.0935	3.26	12.2	0.0014	1.36	LV	CELLSTATES	vCM1.3	control_PVneg	7	18
AL133338.1	1.93	0.0279	0.0454	0.0976	3.49	14.3	0.000629	1.55	LV	CELLSTATES	vCM1.3	control_PVneg	7	18
SYNPR	1.93	0.0113	0.102	0.311	4.71	18.9	0.000131	1.95	LV	CELLSTATES	vCM1.3	control_PVneg	7	18
FSIP1	1.92	0.0275	0.0983	0.305	4.69	14.4	0.000613	1.56	LV	CELLSTATES	vCM1.3	control_PVneg	7	18
IL7	1.92	0.0258	0.168	0.378	5.21	14.8	0.000524	1.59	LV	CELLSTATES	vCM1.3	control_PVneg	7	18
AC010099.4	1.89	0.0289	0.0175	0.0363	2.29	14.2	0.000662	1.54	LV	CELLSTATES	vCM1.3	control_PVneg	7	18
FGF13	1.89	0.0319	0.119	0.327	4.88	13.7	0.000783	1.5	LV	CELLSTATES	vCM1.3	control_PVneg	7	18
MSH4	1.89	0.00506	0.12	0.427	4.99	22.8	3.75e-05	2.3	LV	CELLSTATES	vCM1.3	control_PVneg	7	18
SLC48A1	1.89	0.0197	0.0326	0.0881	3.07	16.3	0.000309	1.71	LV	CELLSTATES	vCM1.3	control_PVneg	7	18
ABCG2	1.88	0.00813	0.0595	0.309	4.08	20.5	7.8e-05	2.09	LV	CELLSTATES	vCM1.3	control_PVneg	7	18
BCL2	1.88	0.00035	0.374	1.74	6.74	37.8	6.85e-07	3.46	LV	CELLSTATES	vCM1.3	control_PVneg	7	18
CPEB2-DT	1.88	0.0256	0.0244	0.0901	2.82	14.9	0.000516	1.59	LV	CELLSTATES	vCM1.3	control_PVneg	7	18
ENAM	1.88	0.0245	0.0285	0.084	2.95	15.1	0.000473	1.61	LV	CELLSTATES	vCM1.3	control_PVneg	7	18
C5AR1	1.87	0.0159	0.0704	0.203	4.15	17.4	0.000215	1.8	LV	CELLSTATES	vCM1.3	control_PVneg	7	18
TTLL7	1.87	0.0272	0.157	0.442	5.29	14.5	0.000601	1.56	LV	CELLSTATES	vCM1.3	control_PVneg	7	18
CUX2	1.86	0.0428	0.032	0.065	3.1	12.4	0.00131	1.37	LV	CELLSTATES	vCM1.3	control_PVneg	7	18
ANTXR2	1.85	0.000679	0.333	1.65	6.58	33.6	1.91e-06	3.17	LV	CELLSTATES	vCM1.3	control_PVneg	7	18
DNAH12	1.85	0.000532	0.067	0.219	4.11	35.7	1.12e-06	3.27	LV	CELLSTATES	vCM1.3	control_PVneg	7	18
AC091588.2	1.84	0.0193	0.0239	0.0698	2.75	16.4	0.000298	1.72	LV	CELLSTATES	vCM1.3	control_PVneg	7	18
C21orf91-OT1	1.84	0.0445	0.0213	0.0676	2.53	12.2	0.00142	1.35	LV	CELLSTATES	vCM1.3	control_PVneg	7	18
CENPA	1.83	0.0406	0.033	0.0853	3.06	12.7	0.00119	1.39	LV	CELLSTATES	vCM1.3	control_PVneg	7	18
SLC9B1	1.83	0.0245	0.0484	0.195	3.66	15.1	0.000471	1.61	LV	CELLSTATES	vCM1.3	control_PVneg	7	18
AC091212.1	1.82	0.00535	0.0581	0.224	3.95	22.3	4.33e-05	2.27	LV	CELLSTATES	vCM1.3	control_PVneg	7	18
MYLK-AS1	1.82	0.00011	0.0752	0.238	4.23	45.1	1.34e-07	3.96	LV	CELLSTATES	vCM1.3	control_PVneg	7	18
COL8A1	1.81	0.0228	0.0267	0.088	2.87	15.6	0.000394	1.64	LV	CELLSTATES	vCM1.3	control_PVneg	7	18
ART4	1.8	0.0377	0.0373	0.0508	3.1	13	0.00106	1.42	LV	CELLSTATES	vCM1.3	control_PVneg	7	18
TEX9	1.8	0.0268	0.0383	0.0864	3.35	14.6	0.00057	1.57	LV	CELLSTATES	vCM1.3	control_PVneg	7	18
VTCN1	1.79	0.0155	0.0714	0.152	4.05	17.5	0.000203	1.81	LV	CELLSTATES	vCM1.3	control_PVneg	7	18
AC027117.2	1.78	0.000163	0.398	0.987	6.5	42.6	2.3e-07	3.79	LV	CELLSTATES	vCM1.3	control_PVneg	7	18
KCTD8	1.78	0.0325	0.0999	0.275	4.59	13.6	0.00082	1.49	LV	CELLSTATES	vCM1.3	control_PVneg	7	18
NOSTRIN	1.78	0.0483	0.0246	0.0687	2.68	11.7	0.00173	1.32	LV	CELLSTATES	vCM1.3	control_PVneg	7	18
AL355315.1	1.77	0.00117	0.0756	0.167	4.14	30.3	4.44e-06	2.93	LV	CELLSTATES	vCM1.3	control_PVneg	7	18
NXF5	1.77	0.0309	0.0106	0.0253	1.76	13.9	0.000739	1.51	LV	CELLSTATES	vCM1.3	control_PVneg	7	18
AC019131.1	1.76	0.0236	0.0434	0.145	3.54	15.4	0.000422	1.63	LV	CELLSTATES	vCM1.3	control_PVneg	7	18
KCNQ3	1.76	0.0153	0.0574	0.16	3.76	17.6	0.000198	1.81	LV	CELLSTATES	vCM1.3	control_PVneg	7	18
PIK3C2G	1.76	0.0308	0.114	0.235	4.71	13.9	0.000729	1.51	LV	CELLSTATES	vCM1.3	control_PVneg	7	18
SRSF12	1.76	0.0375	0.0342	0.0784	3.03	13	0.00105	1.43	LV	CELLSTATES	vCM1.3	control_PVneg	7	18
MT-CYB	1.75	0.022	0.433	0.966	6.63	15.9	0.000365	1.66	LV	CELLSTATES	vCM1.3	control_PVneg	7	18
MAMDC2-AS1	1.74	0.0428	0.0353	0.148	3.26	12.4	0.00131	1.37	LV	CELLSTATES	vCM1.3	control_PVneg	7	18
MDGA2	1.74	0.03	0.0474	0.12	3.65	14.1	0.000693	1.52	LV	CELLSTATES	vCM1.3	control_PVneg	7	18
PRUNE2	1.74	0.00207	0.0889	0.247	4.48	27.5	9.63e-06	2.68	LV	CELLSTATES	vCM1.3	control_PVneg	7	18
SPON1-AS1	1.74	0.045	0.0354	0.0779	3.15	12.1	0.00147	1.35	LV	CELLSTATES	vCM1.3	control_PVneg	7	18
AC090518.1	1.73	0.0191	0.0589	0.114	3.76	16.5	0.000288	1.72	LV	CELLSTATES	vCM1.3	control_PVneg	7	18
SLC39A8	1.73	0.0324	0.0342	0.0891	3.16	13.6	0.000815	1.49	LV	CELLSTATES	vCM1.3	control_PVneg	7	18
AGPAT4	1.71	0.0406	0.0231	0.0984	2.7	12.6	0.00119	1.39	LV	CELLSTATES	vCM1.3	control_PVneg	7	18
IQUB	1.71	0.0428	0.0262	0.0728	2.78	12.4	0.00132	1.37	LV	CELLSTATES	vCM1.3	control_PVneg	7	18
LINC01301	1.71	0.000927	0.0798	0.287	4.32	31.5	3.29e-06	3.03	LV	CELLSTATES	vCM1.3	control_PVneg	7	18
PALM2	1.7	0.025	0.0563	0.113	3.69	15	0.000487	1.6	LV	CELLSTATES	vCM1.3	control_PVneg	7	18
DCAF4L1	1.69	0.0406	0.0351	0.0576	3.03	12.7	0.00118	1.39	LV	CELLSTATES	vCM1.3	control_PVneg	7	18
DHFR	1.69	0.0331	0.077	0.144	4.17	13.5	0.000848	1.48	LV	CELLSTATES	vCM1.3	control_PVneg	7	18
FER1L6-AS2	1.69	0.047	0.039	0.0733	3.24	11.8	0.00162	1.33	LV	CELLSTATES	vCM1.3	control_PVneg	7	18
MYLK	1.69	0.00369	0.0366	0.102	3.22	24.4	2.35e-05	2.43	LV	CELLSTATES	vCM1.3	control_PVneg	7	18
ELOVL6	1.68	0.044	0.068	0.275	4.09	12.2	0.0014	1.36	LV	CELLSTATES	vCM1.3	control_PVneg	7	18
MT-ATP6	1.68	0.0466	0.287	0.542	5.99	11.9	0.00158	1.33	LV	CELLSTATES	vCM1.3	control_PVneg	7	18
MT-CO2	1.68	0.0488	0.421	0.869	6.59	11.6	0.00182	1.31	LV	CELLSTATES	vCM1.3	control_PVneg	7	18
ATL1	1.67	0.025	0.023	0.0772	2.69	15.1	0.000486	1.6	LV	CELLSTATES	vCM1.3	control_PVneg	7	18
RND3	1.67	0.042	0.11	0.257	4.66	12.5	0.00124	1.38	LV	CELLSTATES	vCM1.3	control_PVneg	7	18
AL391684.1	1.66	0.0274	0.021	0.0579	2.51	14.4	0.000608	1.56	LV	CELLSTATES	vCM1.3	control_PVneg	7	18
PCNX2	1.66	0.0139	0.0617	0.141	3.87	18	0.000172	1.86	LV	CELLSTATES	vCM1.3	control_PVneg	7	18
AC098582.1	1.65	0.00577	0.162	0.323	5.14	21.9	4.91e-05	2.24	LV	CELLSTATES	vCM1.3	control_PVneg	7	18
ST6GALNAC3	1.64	0.00968	0.0493	0.131	3.67	19.7	0.000101	2.01	LV	CELLSTATES	vCM1.3	control_PVneg	7	18
ALDH1A2	1.63	0.0171	0.137	0.417	5.03	17.1	0.00024	1.77	LV	CELLSTATES	vCM1.3	control_PVneg	7	18
NUP210L	1.63	0.0101	0.0918	0.486	4.72	19.5	0.000106	2	LV	CELLSTATES	vCM1.3	control_PVneg	7	18
DRAIC	1.61	0.0397	0.0204	0.0704	2.56	12.7	0.00114	1.4	LV	CELLSTATES	vCM1.3	control_PVneg	7	18
ERC2	1.61	0.00593	0.343	0.904	6.34	21.8	5.15e-05	2.23	LV	CELLSTATES	vCM1.3	control_PVneg	7	18
KLHL2	1.61	0.00456	0.091	0.299	4.51	23.3	3.21e-05	2.34	LV	CELLSTATES	vCM1.3	control_PVneg	7	18
GRIA3	1.6	0.0486	0.15	0.333	5.07	11.6	0.00179	1.31	LV	CELLSTATES	vCM1.3	control_PVneg	7	18
MATN2	1.6	0.0266	0.109	0.182	4.53	14.7	0.00055	1.57	LV	CELLSTATES	vCM1.3	control_PVneg	7	18
AC104806.2	1.59	0.00524	0.0735	0.225	4.17	22.5	4.07e-05	2.28	LV	CELLSTATES	vCM1.3	control_PVneg	7	18
RUNDC3B	1.59	0.0256	0.0595	0.139	3.88	14.9	0.000513	1.59	LV	CELLSTATES	vCM1.3	control_PVneg	7	18
SPDYA	1.59	0.00654	0.0889	0.196	4.31	21.3	6.04e-05	2.18	LV	CELLSTATES	vCM1.3	control_PVneg	7	18
TPM3	1.59	0.0268	0.553	1.21	6.96	14.6	0.000574	1.57	LV	CELLSTATES	vCM1.3	control_PVneg	7	18
EPHA4	1.58	0.0271	0.29	0.945	6.14	14.5	0.000591	1.57	LV	CELLSTATES	vCM1.3	control_PVneg	7	18
ADGRL3	1.57	0.00636	0.546	2.29	7.17	21.4	5.71e-05	2.2	LV	CELLSTATES	vCM1.3	control_PVneg	7	18
LINC01476	1.57	0.0251	0.106	0.327	4.71	15	0.000491	1.6	LV	CELLSTATES	vCM1.3	control_PVneg	7	18
MEF2C-AS1	1.57	0.00138	0.149	0.498	5.2	29.5	5.48e-06	2.86	LV	CELLSTATES	vCM1.3	control_PVneg	7	18
OTX2-AS1	1.57	0.0445	0.0424	0.164	3.54	12.1	0.00144	1.35	LV	CELLSTATES	vCM1.3	control_PVneg	7	18
PCSK5	1.56	0.0042	0.137	0.274	4.97	23.7	2.89e-05	2.38	LV	CELLSTATES	vCM1.3	control_PVneg	7	18
UNC5D	1.56	0.00263	0.136	0.301	4.98	25.9	1.49e-05	2.58	LV	CELLSTATES	vCM1.3	control_PVneg	7	18
ARHGAP24	1.55	0.00748	1.81	5.76	8.82	20.8	7.05e-05	2.13	LV	CELLSTATES	vCM1.3	control_PVneg	7	18
ARRDC3	1.55	0.0422	0.0525	0.196	3.7	12.5	0.00126	1.37	LV	CELLSTATES	vCM1.3	control_PVneg	7	18
CACNA1B	1.55	0.0484	0.0556	0.0916	3.71	11.6	0.00176	1.31	LV	CELLSTATES	vCM1.3	control_PVneg	7	18
INTS6-AS1	1.55	0.0167	0.0912	0.24	4.38	17.1	0.000233	1.78	LV	CELLSTATES	vCM1.3	control_PVneg	7	18
KCNMB2	1.55	0.0338	0.294	1.07	6.15	13.5	0.000873	1.47	LV	CELLSTATES	vCM1.3	control_PVneg	7	18
SPATA6L	1.55	0.0197	0.0365	0.147	3.28	16.3	0.000313	1.71	LV	CELLSTATES	vCM1.3	control_PVneg	7	18
THAP9	1.55	0.0353	0.0683	0.146	3.9	13.3	0.000944	1.45	LV	CELLSTATES	vCM1.3	control_PVneg	7	18
SGTB	1.54	0.0308	0.0274	0.0557	2.8	13.9	0.000733	1.51	LV	CELLSTATES	vCM1.3	control_PVneg	7	18
ALCAM	1.53	0.0416	0.0803	0.257	4.39	12.6	0.00122	1.38	LV	CELLSTATES	vCM1.3	control_PVneg	7	18
ARGFX	1.53	0.0472	0.0586	0.101	3.73	11.8	0.00166	1.33	LV	CELLSTATES	vCM1.3	control_PVneg	7	18
MID1	1.53	0.0268	0.379	1.47	6.61	14.6	0.000572	1.57	LV	CELLSTATES	vCM1.3	control_PVneg	7	18
WIPF3	1.53	0.00251	0.112	0.3	4.75	26.4	1.29e-05	2.6	LV	CELLSTATES	vCM1.3	control_PVneg	7	18
AC073569.2	1.52	0.034	0.0558	0.0971	3.65	13.4	0.000886	1.47	LV	CELLSTATES	vCM1.3	control_PVneg	7	18
PRICKLE2	1.52	0.0228	0.0838	0.215	4.28	15.7	0.000393	1.64	LV	CELLSTATES	vCM1.3	control_PVneg	7	18
CD226	1.51	0.00487	0.0829	0.326	4.4	23	3.53e-05	2.31	LV	CELLSTATES	vCM1.3	control_PVneg	7	18
SNCA	1.51	0.0307	0.0965	0.277	4.52	14	0.000721	1.51	LV	CELLSTATES	vCM1.3	control_PVneg	7	18
TAB3	1.5	0.00263	0.0969	0.229	4.47	25.9	1.51e-05	2.58	LV	CELLSTATES	vCM1.3	control_PVneg	7	18
ARFGEF3	1.48	0.0198	0.0667	0.18	4.02	16.3	0.000317	1.7	LV	CELLSTATES	vCM1.3	control_PVneg	7	18
IDNK	1.48	0.0258	0.0486	0.114	3.48	14.8	0.000525	1.59	LV	CELLSTATES	vCM1.3	control_PVneg	7	18
TMEM9B-AS1	1.48	0.0197	0.0829	0.24	4.29	16.3	0.000313	1.71	LV	CELLSTATES	vCM1.3	control_PVneg	7	18
EPHA7	1.47	0.000927	0.189	0.447	5.43	31.5	3.27e-06	3.03	LV	CELLSTATES	vCM1.3	control_PVneg	7	18
PARD6G-AS1	1.47	0.0401	0.0259	0.0516	2.7	12.7	0.00116	1.4	LV	CELLSTATES	vCM1.3	control_PVneg	7	18
BACH2	1.46	0.011	0.28	1.15	6.22	19	0.000125	1.96	LV	CELLSTATES	vCM1.3	control_PVneg	7	18
GLRB	1.46	0.00105	0.14	0.386	5.01	30.9	3.86e-06	2.98	LV	CELLSTATES	vCM1.3	control_PVneg	7	18
SLC39A10	1.46	0.021	0.211	0.47	5.54	16	0.000346	1.68	LV	CELLSTATES	vCM1.3	control_PVneg	7	18
GALNT7	1.45	0.0436	0.0782	0.33	4.31	12.3	0.00136	1.36	LV	CELLSTATES	vCM1.3	control_PVneg	7	18
MUM1L1	1.45	0.0437	0.102	0.202	4.44	12.3	0.00138	1.36	LV	CELLSTATES	vCM1.3	control_PVneg	7	18
EXT1	1.44	0.0109	0.793	3.19	7.7	19.1	0.000123	1.96	LV	CELLSTATES	vCM1.3	control_PVneg	7	18
LINC01588	1.44	0.0367	0.0488	0.108	3.55	13.1	0.001	1.44	LV	CELLSTATES	vCM1.3	control_PVneg	7	18
AC018647.1	1.43	0.0374	0.0412	0.107	3.28	13	0.00104	1.43	LV	CELLSTATES	vCM1.3	control_PVneg	7	18
CEP126	1.43	0.0272	0.0473	0.153	3.58	14.5	0.000594	1.57	LV	CELLSTATES	vCM1.3	control_PVneg	7	18
ZNF423	1.43	0.0489	0.0332	0.0875	3.08	11.5	0.00183	1.31	LV	CELLSTATES	vCM1.3	control_PVneg	7	18
APBB2	1.42	0.004	0.375	0.932	6.43	23.9	2.69e-05	2.4	LV	CELLSTATES	vCM1.3	control_PVneg	7	18
EYS	1.39	0.0104	0.338	0.819	6.26	19.3	0.000113	1.98	LV	CELLSTATES	vCM1.3	control_PVneg	7	18
LIX1-AS1	1.39	0.0189	0.145	0.298	4.96	16.6	0.000282	1.72	LV	CELLSTATES	vCM1.3	control_PVneg	7	18
MDM2	1.39	0.00263	0.172	0.316	5.18	25.9	1.5e-05	2.58	LV	CELLSTATES	vCM1.3	control_PVneg	7	18
NEK5	1.39	0.0328	0.0516	0.124	3.61	13.6	0.000834	1.48	LV	CELLSTATES	vCM1.3	control_PVneg	7	18
CYP3A5	1.38	0.0125	0.19	0.373	5.39	18.4	0.000153	1.9	LV	CELLSTATES	vCM1.3	control_PVneg	7	18
ADAM22	1.37	0.0157	0.0779	0.294	4.27	17.5	0.000207	1.8	LV	CELLSTATES	vCM1.3	control_PVneg	7	18
ZC2HC1A	1.37	0.00168	0.181	0.437	5.34	28.6	7.02e-06	2.77	LV	CELLSTATES	vCM1.3	control_PVneg	7	18
FNIP2	1.36	0.00593	2.06	4.49	8.79	21.8	5.13e-05	2.23	LV	CELLSTATES	vCM1.3	control_PVneg	7	18
PARP8	1.36	0.0314	0.133	0.303	4.91	13.8	0.000755	1.5	LV	CELLSTATES	vCM1.3	control_PVneg	7	18
COPZ2	1.35	0.0329	0.0408	0.0767	3.22	13.6	0.000841	1.48	LV	CELLSTATES	vCM1.3	control_PVneg	7	18
GSDMB	1.34	0.0466	0.0417	0.135	3.38	11.9	0.00159	1.33	LV	CELLSTATES	vCM1.3	control_PVneg	7	18
KIAA1614	1.34	0.0483	0.111	0.247	4.57	11.7	0.00174	1.32	LV	CELLSTATES	vCM1.3	control_PVneg	7	18
EGLN3	1.33	0.018	0.387	0.628	6.31	16.8	0.00026	1.74	LV	CELLSTATES	vCM1.3	control_PVneg	7	18
LINC02062	1.33	0.02	0.303	0.535	5.93	16.2	0.00032	1.7	LV	CELLSTATES	vCM1.3	control_PVneg	7	18
ALS2CR12	1.31	0.0159	0.213	0.482	5.56	17.4	0.000215	1.8	LV	CELLSTATES	vCM1.3	control_PVneg	7	18
SLAIN2	1.31	0.000242	0.355	0.836	6.26	40.1	4.04e-07	3.62	LV	CELLSTATES	vCM1.3	control_PVneg	7	18
MBNL3	1.3	0.0445	0.144	0.232	4.9	12.1	0.00144	1.35	LV	CELLSTATES	vCM1.3	control_PVneg	7	18
MED12L	1.3	0.0423	0.125	0.344	4.82	12.5	0.00128	1.37	LV	CELLSTATES	vCM1.3	control_PVneg	7	18
FAT4	1.28	0.011	0.183	0.455	5.37	19	0.000125	1.96	LV	CELLSTATES	vCM1.3	control_PVneg	7	18
IL3RA	1.28	0.0242	0.134	0.287	4.9	15.2	0.00046	1.62	LV	CELLSTATES	vCM1.3	control_PVneg	7	18
USP38	1.28	0.0316	0.055	0.0786	3.55	13.8	0.000763	1.5	LV	CELLSTATES	vCM1.3	control_PVneg	7	18
KLHL36	1.27	0.0355	0.172	0.276	5.13	13.2	0.000955	1.45	LV	CELLSTATES	vCM1.3	control_PVneg	7	18
RNF6	1.27	0.0484	0.0734	0.128	4.02	11.6	0.00176	1.31	LV	CELLSTATES	vCM1.3	control_PVneg	7	18
SLC25A21	1.27	0.0452	0.203	0.431	5.45	12.1	0.00148	1.34	LV	CELLSTATES	vCM1.3	control_PVneg	7	18
FMO4	1.26	0.047	0.0906	0.183	4.28	11.8	0.00162	1.33	LV	CELLSTATES	vCM1.3	control_PVneg	7	18
TNFRSF10B	1.26	0.0406	0.106	0.248	4.59	12.6	0.00119	1.39	LV	CELLSTATES	vCM1.3	control_PVneg	7	18
PRKCH	1.25	0.0318	0.139	0.289	4.92	13.8	0.000781	1.5	LV	CELLSTATES	vCM1.3	control_PVneg	7	18
SORBS3	1.25	0.0486	0.0483	0.133	3.55	11.6	0.00179	1.31	LV	CELLSTATES	vCM1.3	control_PVneg	7	18
C9orf84	1.24	0.0305	0.242	0.701	5.75	14	0.000711	1.52	LV	CELLSTATES	vCM1.3	control_PVneg	7	18
DHRS3	1.24	0.0477	0.151	0.455	5.16	11.7	0.00169	1.32	LV	CELLSTATES	vCM1.3	control_PVneg	7	18
DNAJC27-AS1	1.24	0.00836	0.0664	0.224	4.01	20.3	8.28e-05	2.08	LV	CELLSTATES	vCM1.3	control_PVneg	7	18
FTCDNL1	1.24	0.0268	0.131	0.245	4.78	14.6	0.000567	1.57	LV	CELLSTATES	vCM1.3	control_PVneg	7	18
AC048341.1	1.23	0.0331	0.124	0.17	4.63	13.5	0.000851	1.48	LV	CELLSTATES	vCM1.3	control_PVneg	7	18
AC091948.1	1.23	0.00976	0.429	1.25	6.63	19.6	0.000102	2.01	LV	CELLSTATES	vCM1.3	control_PVneg	7	18
FARP1	1.23	0.0396	0.147	0.345	5.03	12.8	0.00114	1.4	LV	CELLSTATES	vCM1.3	control_PVneg	7	18
MTM1	1.23	0.00636	0.167	0.302	5.15	21.4	5.72e-05	2.2	LV	CELLSTATES	vCM1.3	control_PVneg	7	18
RNF24	1.23	0.0324	0.0844	0.183	4.25	13.7	0.000811	1.49	LV	CELLSTATES	vCM1.3	control_PVneg	7	18
PROS1	1.22	0.021	0.374	0.929	6.35	16	0.000344	1.68	LV	CELLSTATES	vCM1.3	control_PVneg	7	18
ST3GAL4	1.22	0.0166	0.155	0.344	5.1	17.2	0.000231	1.78	LV	CELLSTATES	vCM1.3	control_PVneg	7	18
NPR3	1.2	0.0487	0.241	0.301	5.52	11.6	0.00181	1.31	LV	CELLSTATES	vCM1.3	control_PVneg	7	18
CC2D2A	1.19	0.0201	0.127	0.31	4.79	16.2	0.000325	1.7	LV	CELLSTATES	vCM1.3	control_PVneg	7	18
GTF2E2	1.18	0.0042	0.171	0.335	5.18	23.7	2.85e-05	2.38	LV	CELLSTATES	vCM1.3	control_PVneg	7	18
SH3RF3	1.17	0.00832	0.357	0.601	6.2	20.3	8.14e-05	2.08	LV	CELLSTATES	vCM1.3	control_PVneg	7	18
AC104596.1	1.16	0.0208	0.386	0.76	6.34	16.1	0.000338	1.68	LV	CELLSTATES	vCM1.3	control_PVneg	7	18
INPP4B	1.16	0.00535	4.25	8.63	9.75	22.3	4.33e-05	2.27	LV	CELLSTATES	vCM1.3	control_PVneg	7	18
AL359232.1	1.14	0.0484	0.104	0.206	4.52	11.6	0.00177	1.31	LV	CELLSTATES	vCM1.3	control_PVneg	7	18
EPS8	1.14	0.0311	0.0892	0.174	4.32	13.9	0.000745	1.51	LV	CELLSTATES	vCM1.3	control_PVneg	7	18
ZMAT3	1.14	0.0157	0.0754	0.124	4.03	17.5	0.00021	1.8	LV	CELLSTATES	vCM1.3	control_PVneg	7	18
GFM2	1.13	0.0268	0.159	0.316	5.03	14.6	0.000581	1.57	LV	CELLSTATES	vCM1.3	control_PVneg	7	18
LTBP1	1.13	0.00275	2.82	5.9	9.18	25.6	1.65e-05	2.56	LV	CELLSTATES	vCM1.3	control_PVneg	7	18
RPL34-AS1	1.13	0.0466	0.149	0.25	4.97	11.9	0.0016	1.33	LV	CELLSTATES	vCM1.3	control_PVneg	7	18
AC018462.1	1.11	0.0259	0.289	0.585	5.9	14.8	0.000529	1.59	LV	CELLSTATES	vCM1.3	control_PVneg	7	18
OSMR	1.11	0.0319	0.114	0.369	4.72	13.7	0.000791	1.5	LV	CELLSTATES	vCM1.3	control_PVneg	7	18
ATP6AP1L	1.1	0.0392	0.166	0.401	5.15	12.8	0.00112	1.41	LV	CELLSTATES	vCM1.3	control_PVneg	7	18
TMTC1	1.1	0.0373	0.621	1.93	7.15	13	0.00103	1.43	LV	CELLSTATES	vCM1.3	control_PVneg	7	18
WASL	1.1	0.03	0.323	0.663	6.03	14.1	0.000691	1.52	LV	CELLSTATES	vCM1.3	control_PVneg	7	18
YBX3	1.1	0.0259	0.382	0.971	6.39	14.8	0.00053	1.59	LV	CELLSTATES	vCM1.3	control_PVneg	7	18
NAAA	1.09	0.0428	0.0745	0.249	4.12	12.4	0.00131	1.37	LV	CELLSTATES	vCM1.3	control_PVneg	7	18
ANKRD46	1.08	0.0235	0.146	0.255	4.88	15.5	0.000414	1.63	LV	CELLSTATES	vCM1.3	control_PVneg	7	18
PCDH9	1.08	0.00149	4.95	11.9	10.1	29.2	6.02e-06	2.83	LV	CELLSTATES	vCM1.3	control_PVneg	7	18
PKD1L3	1.08	0.0475	0.101	0.143	4.33	11.8	0.00168	1.32	LV	CELLSTATES	vCM1.3	control_PVneg	7	18
ZNF827	1.08	0.012	0.487	1.29	6.73	18.6	0.000144	1.92	LV	CELLSTATES	vCM1.3	control_PVneg	7	18
HPF1	1.07	0.0484	0.087	0.205	4.25	11.6	0.00175	1.31	LV	CELLSTATES	vCM1.3	control_PVneg	7	18
XPR1	1.07	0.0318	3.62	7.43	9.53	13.8	0.000769	1.5	LV	CELLSTATES	vCM1.3	control_PVneg	7	18
PPM1B	1.06	0.00577	0.377	0.791	6.32	21.9	4.94e-05	2.24	LV	CELLSTATES	vCM1.3	control_PVneg	7	18
SIPA1L1	1.05	0.0193	0.227	0.536	5.63	16.4	0.000297	1.72	LV	CELLSTATES	vCM1.3	control_PVneg	7	18
AL513314.2	1.04	0.0392	0.105	0.199	4.49	12.8	0.00112	1.41	LV	CELLSTATES	vCM1.3	control_PVneg	7	18
SEPT7-AS1	1.04	0.0423	0.0688	0.129	3.9	12.5	0.00128	1.37	LV	CELLSTATES	vCM1.3	control_PVneg	7	18
EXOC6	1.03	0.00432	0.667	1.21	7.1	23.5	3.01e-05	2.36	LV	CELLSTATES	vCM1.3	control_PVneg	7	18
ATP10D	1.02	0.0318	0.203	0.534	5.46	13.8	0.000778	1.5	LV	CELLSTATES	vCM1.3	control_PVneg	7	18
CDC14A	1.02	0.0483	0.163	0.306	5.08	11.7	0.00174	1.32	LV	CELLSTATES	vCM1.3	control_PVneg	7	18
CYP2U1	1.02	0.0304	0.123	0.218	4.67	14	0.000704	1.52	LV	CELLSTATES	vCM1.3	control_PVneg	7	18
AL357153.2	1.01	0.0484	0.15	0.287	4.94	11.6	0.00176	1.31	LV	CELLSTATES	vCM1.3	control_PVneg	7	18
GXYLT1	1.01	0.0228	0.137	0.323	4.88	15.7	0.000387	1.64	LV	CELLSTATES	vCM1.3	control_PVneg	7	18
AF241726.2	0.998	0.0313	0.234	0.457	5.6	13.9	0.000753	1.5	LV	CELLSTATES	vCM1.3	control_PVneg	7	18
C2orf76	0.994	0.0369	0.0907	0.194	4.33	13.1	0.00101	1.43	LV	CELLSTATES	vCM1.3	control_PVneg	7	18
PIP4P2	0.991	0.0228	0.118	0.225	4.64	15.6	0.000395	1.64	LV	CELLSTATES	vCM1.3	control_PVneg	7	18
RUFY3	0.991	0.02	0.332	0.767	6.18	16.2	0.000321	1.7	LV	CELLSTATES	vCM1.3	control_PVneg	7	18
UST	0.99	0.0179	0.319	0.662	6.05	16.9	0.000258	1.75	LV	CELLSTATES	vCM1.3	control_PVneg	7	18
PKD2	0.986	0.0151	0.32	0.734	6.09	17.7	0.000193	1.82	LV	CELLSTATES	vCM1.3	control_PVneg	7	18
GABRB1	0.985	0.0105	0.7	1.65	7.23	19.2	0.000115	1.98	LV	CELLSTATES	vCM1.3	control_PVneg	7	18
BICD1	0.961	0.024	0.487	1.05	6.64	15.3	0.00044	1.62	LV	CELLSTATES	vCM1.3	control_PVneg	7	18
LINC02340	0.96	0.046	0.245	0.406	5.56	12	0.00152	1.34	LV	CELLSTATES	vCM1.3	control_PVneg	7	18
TMEM71	0.958	0.039	1.8	4.02	8.56	12.8	0.00111	1.41	LV	CELLSTATES	vCM1.3	control_PVneg	7	18
ZDHHC14	0.958	0.0477	0.625	1.39	7	11.7	0.00169	1.32	LV	CELLSTATES	vCM1.3	control_PVneg	7	18
PRICKLE1	0.951	0.0438	0.856	1.56	7.41	12.3	0.00138	1.36	LV	CELLSTATES	vCM1.3	control_PVneg	7	18
MTHFD2L	0.942	0.00535	0.286	0.548	5.87	22.4	4.24e-05	2.27	LV	CELLSTATES	vCM1.3	control_PVneg	7	18
SCARB2	0.93	0.0353	0.172	0.336	5.14	13.3	0.000943	1.45	LV	CELLSTATES	vCM1.3	control_PVneg	7	18
USP53	0.923	0.0308	1.76	3.81	8.51	13.9	0.000736	1.51	LV	CELLSTATES	vCM1.3	control_PVneg	7	18
SNX8	0.911	0.0402	0.0882	0.202	4.27	12.7	0.00116	1.4	LV	CELLSTATES	vCM1.3	control_PVneg	7	18
EXOC1	0.89	0.0351	0.233	0.397	5.57	13.3	0.000935	1.45	LV	CELLSTATES	vCM1.3	control_PVneg	7	18
ATP2C1	0.883	0.0464	1	1.87	7.64	12	0.00154	1.33	LV	CELLSTATES	vCM1.3	control_PVneg	7	18
ERCC4	0.878	0.0375	0.102	0.217	4.46	13	0.00105	1.43	LV	CELLSTATES	vCM1.3	control_PVneg	7	18
AK3	0.876	0.0423	0.377	0.981	6.37	12.4	0.00128	1.37	LV	CELLSTATES	vCM1.3	control_PVneg	7	18
CASD1	0.876	0.0344	0.191	0.357	5.29	13.4	0.000906	1.46	LV	CELLSTATES	vCM1.3	control_PVneg	7	18
UNC79	0.875	0.0434	0.191	0.538	5.42	12.3	0.00135	1.36	LV	CELLSTATES	vCM1.3	control_PVneg	7	18
KLHL13	0.867	0.0485	0.196	0.391	5.39	11.6	0.00178	1.31	LV	CELLSTATES	vCM1.3	control_PVneg	7	18
SHROOM3	0.86	0.0466	0.832	1.54	7.38	11.9	0.00159	1.33	LV	CELLSTATES	vCM1.3	control_PVneg	7	18
VLDLR-AS1	0.856	0.0305	1.57	3.56	8.39	14	0.000713	1.52	LV	CELLSTATES	vCM1.3	control_PVneg	7	18
FNDC3B	0.848	0.0153	2.37	5.45	8.98	17.6	0.000198	1.81	LV	CELLSTATES	vCM1.3	control_PVneg	7	18
VPS41	0.846	0.0272	0.173	0.357	5.18	14.5	0.000602	1.56	LV	CELLSTATES	vCM1.3	control_PVneg	7	18
HMGB1	0.845	0.0183	0.801	1.75	7.38	16.7	0.000268	1.74	LV	CELLSTATES	vCM1.3	control_PVneg	7	18
RTTN	0.845	0.024	0.344	0.765	6.18	15.3	0.00045	1.62	LV	CELLSTATES	vCM1.3	control_PVneg	7	18
ZNF106	0.833	0.0268	1.4	2.64	8.11	14.6	0.000577	1.57	LV	CELLSTATES	vCM1.3	control_PVneg	7	18
FGD4	0.826	0.0486	1.44	2.64	8.18	11.6	0.00179	1.31	LV	CELLSTATES	vCM1.3	control_PVneg	7	18
COMMD1	0.821	0.0422	1.29	2.39	8.02	12.5	0.00126	1.37	LV	CELLSTATES	vCM1.3	control_PVneg	7	18
DNAJC15	0.818	0.0472	0.313	0.509	5.97	11.8	0.00166	1.33	LV	CELLSTATES	vCM1.3	control_PVneg	7	18
TWSG1	0.817	0.0483	0.157	0.281	4.99	11.7	0.00173	1.32	LV	CELLSTATES	vCM1.3	control_PVneg	7	18
JMY	0.807	0.0494	0.367	0.595	6.15	11.5	0.00185	1.31	LV	CELLSTATES	vCM1.3	control_PVneg	7	18
NDFIP2	0.784	0.0497	0.291	0.588	5.89	11.5	0.00187	1.3	LV	CELLSTATES	vCM1.3	control_PVneg	7	18
TET2	0.773	0.0445	0.379	0.72	6.23	12.2	0.00143	1.35	LV	CELLSTATES	vCM1.3	control_PVneg	7	18
ACSL4	0.772	0.0487	0.278	0.514	5.79	11.6	0.0018	1.31	LV	CELLSTATES	vCM1.3	control_PVneg	7	18
ZFYVE16	0.729	0.0396	0.677	1.07	7.02	12.8	0.00114	1.4	LV	CELLSTATES	vCM1.3	control_PVneg	7	18
CACNA2D1	0.708	0.0268	2.86	5.24	9.13	14.6	0.000563	1.57	LV	CELLSTATES	vCM1.3	control_PVneg	7	18
STAG2	0.569	0.0392	0.442	0.916	6.48	12.8	0.00112	1.41	LV	CELLSTATES	vCM1.3	control_PVneg	7	18
AFF1	0.566	0.0472	1.27	2.36	7.97	11.8	0.00165	1.33	LV	CELLSTATES	vCM1.3	control_PVneg	7	18

## Sheet: RBM20_control
Gene	logFC	FDR	mean_exp_control	mean_exp_genotype	logCPM	F	PValue	FDR_plot	Region	annotation_level	cell_state	comparison	Observations_genotype	Observations_reference
AC078880.3	5.43	2.57e-05	0.000336	0.0642	1.16	64.3	3.1e-09	4.59	LV	CELLSTATES	vCM1.3	control_RBM20	8	18
AC106892.1	5.42	0.00635	0.00091	0.0234	0.857	22.6	3.88e-05	2.2	LV	CELLSTATES	vCM1.3	control_RBM20	8	18
AC078880.4	4.7	0.000333	8.63e-05	0.0134	0.362	41.3	2.8e-07	3.48	LV	CELLSTATES	vCM1.3	control_RBM20	8	18
AL139354.1	4.68	0.00022	0.000341	0.019	0.577	46.4	9.26e-08	3.66	LV	CELLSTATES	vCM1.3	control_RBM20	8	18
AP001646.3	3.9	6.33e-05	0.00355	0.0418	1.4	57	1.14e-08	4.2	LV	CELLSTATES	vCM1.3	control_RBM20	8	18
LINC02303	3.87	0.001	0.000766	0.0222	0.611	34.8	1.34e-06	3	LV	CELLSTATES	vCM1.3	control_RBM20	8	18
HBA1	3.78	0.00584	0.00128	0.0194	0.781	22.9	3.52e-05	2.23	LV	CELLSTATES	vCM1.3	control_RBM20	8	18
HBA2	3.66	0.00577	0.0026	0.0717	1.7	23	3.37e-05	2.24	LV	CELLSTATES	vCM1.3	control_RBM20	8	18
HBB	3.53	0.00679	0.00631	0.182	2.67	22.2	4.41e-05	2.17	LV	CELLSTATES	vCM1.3	control_RBM20	8	18
CLRN1	3.46	0.00743	0.00269	0.0168	0.941	21.7	5.06e-05	2.13	LV	CELLSTATES	vCM1.3	control_RBM20	8	18
GPR171	3.31	0.00668	0.00307	0.0146	0.994	22.3	4.26e-05	2.17	LV	CELLSTATES	vCM1.3	control_RBM20	8	18
LINC02532	3.24	0.00395	0.00908	0.0747	2.3	25.5	1.59e-05	2.4	LV	CELLSTATES	vCM1.3	control_RBM20	8	18
HYAL4	3.13	0.00283	0.00876	0.282	2.79	27.3	9.55e-06	2.55	LV	CELLSTATES	vCM1.3	control_RBM20	8	18
SLITRK4	3.13	0.00679	0.00279	0.0392	1.07	22.2	4.41e-05	2.17	LV	CELLSTATES	vCM1.3	control_RBM20	8	18
BEX1	3.07	0.00262	0.0144	0.105	2.54	27.8	8.35e-06	2.58	LV	CELLSTATES	vCM1.3	control_RBM20	8	18
ATP1B4	3.01	0.0177	0.00783	0.108	2.19	17.3	0.000214	1.75	LV	CELLSTATES	vCM1.3	control_RBM20	8	18
CYP26B1	2.9	0.00299	0.00268	0.0222	0.961	27.1	1.03e-05	2.52	LV	CELLSTATES	vCM1.3	control_RBM20	8	18
MGAT3	2.88	0.00402	0.00426	0.0407	1.4	25.4	1.68e-05	2.4	LV	CELLSTATES	vCM1.3	control_RBM20	8	18
SLN	2.87	0.00283	0.00537	0.089	1.86	27.3	9.51e-06	2.55	LV	CELLSTATES	vCM1.3	control_RBM20	8	18
SLC6A1	2.76	0.00796	0.0073	0.0606	1.88	21.2	5.99e-05	2.1	LV	CELLSTATES	vCM1.3	control_RBM20	8	18
AL356489.3	2.73	0.00547	0.00461	0.0236	1.25	23.4	3.04e-05	2.26	LV	CELLSTATES	vCM1.3	control_RBM20	8	18
SPAM1	2.71	0.0394	0.00364	0.0403	1.16	13.3	0.000923	1.4	LV	CELLSTATES	vCM1.3	control_RBM20	8	18
SPINK2	2.71	0.0191	0.00235	0.0387	0.947	16.9	0.000245	1.72	LV	CELLSTATES	vCM1.3	control_RBM20	8	18
SCGB3A2	2.7	0.00717	0.0124	0.0861	2.32	21.9	4.75e-05	2.14	LV	CELLSTATES	vCM1.3	control_RBM20	8	18
SRCIN1	2.69	0.00171	0.00628	0.0915	1.87	31.3	3.26e-06	2.77	LV	CELLSTATES	vCM1.3	control_RBM20	8	18
DNER	2.63	0.00376	0.102	1.01	5.49	25.9	1.44e-05	2.43	LV	CELLSTATES	vCM1.3	control_RBM20	8	18
AL359513.1	2.6	0.0299	0.00318	0.0297	1.02	14.7	0.000543	1.52	LV	CELLSTATES	vCM1.3	control_RBM20	8	18
UNC80	2.6	0.000282	0.0239	0.268	3.54	42.9	1.96e-07	3.55	LV	CELLSTATES	vCM1.3	control_RBM20	8	18
SH3GL3	2.59	0.00171	0.00863	0.0437	1.91	31.1	3.4e-06	2.77	LV	CELLSTATES	vCM1.3	control_RBM20	8	18
CNTFR	2.57	0.0325	0.00394	0.0637	1.26	14.3	0.000624	1.49	LV	CELLSTATES	vCM1.3	control_RBM20	8	18
SLC6A1-AS1	2.56	0.0441	0.0257	0.176	3.34	12.9	0.00107	1.36	LV	CELLSTATES	vCM1.3	control_RBM20	8	18
EDA2R	2.54	0.00523	0.019	0.173	2.94	23.7	2.74e-05	2.28	LV	CELLSTATES	vCM1.3	control_RBM20	8	18
NEB	2.48	0.000231	0.277	2.05	6.73	45.6	1.11e-07	3.64	LV	CELLSTATES	vCM1.3	control_RBM20	8	18
KIF1A	2.47	0.0451	0.00402	0.0473	1.24	12.8	0.00111	1.35	LV	CELLSTATES	vCM1.3	control_RBM20	8	18
AL356580.1	2.43	0.0347	0.00313	0.0127	0.845	14	0.000712	1.46	LV	CELLSTATES	vCM1.3	control_RBM20	8	18
CLRN1-AS1	2.43	0.0139	0.0091	0.074	2.06	18.4	0.000148	1.86	LV	CELLSTATES	vCM1.3	control_RBM20	8	18
LINC00842	2.43	0.0164	0.00545	0.0258	1.25	17.6	0.000193	1.79	LV	CELLSTATES	vCM1.3	control_RBM20	8	18
WNT9A	2.42	0.00249	0.111	0.752	5.25	28.3	7.35e-06	2.6	LV	CELLSTATES	vCM1.3	control_RBM20	8	18
C1QTNF6	2.39	0.0212	0.00442	0.0226	1.09	16.4	0.000295	1.67	LV	CELLSTATES	vCM1.3	control_RBM20	8	18
LINC02407	2.39	0.0314	0.00469	0.0321	1.35	14.5	0.000585	1.5	LV	CELLSTATES	vCM1.3	control_RBM20	8	18
AC022075.1	2.37	0.00171	0.0177	0.224	2.9	31.1	3.38e-06	2.77	LV	CELLSTATES	vCM1.3	control_RBM20	8	18
PDE8B	2.37	0.0273	0.0485	0.323	4.09	15.1	0.000465	1.56	LV	CELLSTATES	vCM1.3	control_RBM20	8	18
AC068234.1	2.36	0.022	0.0341	0.26	3.59	16.1	0.000326	1.66	LV	CELLSTATES	vCM1.3	control_RBM20	8	18
NTRK2	2.35	0.00722	0.0296	0.188	3.45	21.9	4.82e-05	2.14	LV	CELLSTATES	vCM1.3	control_RBM20	8	18
AC092813.1	2.34	0.0186	0.011	0.0995	2.27	17.1	0.000229	1.73	LV	CELLSTATES	vCM1.3	control_RBM20	8	18
AL021068.1	2.32	0.0167	0.012	0.0763	2.18	17.5	0.0002	1.78	LV	CELLSTATES	vCM1.3	control_RBM20	8	18
PHF21B	2.3	0.000775	0.0221	0.206	3.17	37.4	7e-07	3.11	LV	CELLSTATES	vCM1.3	control_RBM20	8	18
AL139807.1	2.28	0.000105	0.0374	0.189	3.6	51.7	3.17e-08	3.98	LV	CELLSTATES	vCM1.3	control_RBM20	8	18
AP001021.2	2.26	0.0192	0.0607	0.443	4.38	16.9	0.000249	1.72	LV	CELLSTATES	vCM1.3	control_RBM20	8	18
FMO5	2.26	0.000333	0.299	1.46	6.47	41.5	2.68e-07	3.48	LV	CELLSTATES	vCM1.3	control_RBM20	8	18
AL359076.1	2.25	0.0353	0.0312	0.092	3.06	13.9	0.000733	1.45	LV	CELLSTATES	vCM1.3	control_RBM20	8	18
AL162632.1	2.23	0.0156	0.00577	0.0296	1.39	17.8	0.00018	1.81	LV	CELLSTATES	vCM1.3	control_RBM20	8	18
AQP9	2.23	0.0345	0.00531	0.0153	1.15	14	0.000704	1.46	LV	CELLSTATES	vCM1.3	control_RBM20	8	18
AC044849.1	2.22	0.0433	0.00631	0.0269	1.39	12.9	0.00105	1.36	LV	CELLSTATES	vCM1.3	control_RBM20	8	18
AC020909.2	2.21	0.00526	0.221	1.23	6.15	23.7	2.78e-05	2.28	LV	CELLSTATES	vCM1.3	control_RBM20	8	18
NFASC	2.21	0.00218	0.035	0.31	3.75	29.3	5.5e-06	2.66	LV	CELLSTATES	vCM1.3	control_RBM20	8	18
NNMT	2.21	0.0223	0.118	0.875	5.36	16	0.000333	1.65	LV	CELLSTATES	vCM1.3	control_RBM20	8	18
TDRP	2.21	0.0103	0.0112	0.0505	2.04	19.8	9.32e-05	1.99	LV	CELLSTATES	vCM1.3	control_RBM20	8	18
PLCE1-AS2	2.2	0.0331	0.00562	0.02	1.28	14.2	0.000642	1.48	LV	CELLSTATES	vCM1.3	control_RBM20	8	18
MTRNR2L8	2.19	0.0373	0.00525	0.0248	1.33	13.6	0.000819	1.43	LV	CELLSTATES	vCM1.3	control_RBM20	8	18
SPINK1	2.16	0.0234	0.0143	0.075	2.26	15.8	0.000366	1.63	LV	CELLSTATES	vCM1.3	control_RBM20	8	18
P2RX1	2.15	0.0139	0.0102	0.057	1.99	18.4	0.00015	1.86	LV	CELLSTATES	vCM1.3	control_RBM20	8	18
AL162632.3	2.13	0.00584	0.00775	0.0447	1.64	22.9	3.5e-05	2.23	LV	CELLSTATES	vCM1.3	control_RBM20	8	18
AP000350.5	2.13	0.0313	0.00392	0.0181	1.05	14.5	0.000578	1.5	LV	CELLSTATES	vCM1.3	control_RBM20	8	18
DHRS9	2.13	0.00435	0.0136	0.0893	2.31	24.6	2.09e-05	2.36	LV	CELLSTATES	vCM1.3	control_RBM20	8	18
SH3BP5	2.11	0.00402	0.0579	0.227	3.98	25.3	1.72e-05	2.4	LV	CELLSTATES	vCM1.3	control_RBM20	8	18
SOCS1	2.11	0.012	0.0175	0.058	2.39	19	0.000121	1.92	LV	CELLSTATES	vCM1.3	control_RBM20	8	18
CYSLTR1	2.1	0.012	0.00905	0.0466	1.88	19	0.000121	1.92	LV	CELLSTATES	vCM1.3	control_RBM20	8	18
C5AR1	2.08	0.00227	0.0704	0.396	4.5	28.9	6.11e-06	2.64	LV	CELLSTATES	vCM1.3	control_RBM20	8	18
NECAB2	2.07	0.0459	0.00397	0.0587	1.23	12.7	0.00116	1.34	LV	CELLSTATES	vCM1.3	control_RBM20	8	18
IL5RA	2.06	0.0235	0.00755	0.0555	1.69	15.8	0.00037	1.63	LV	CELLSTATES	vCM1.3	control_RBM20	8	18
XIRP2-AS1	2.06	0.0197	0.0112	0.0493	1.95	16.7	0.000261	1.71	LV	CELLSTATES	vCM1.3	control_RBM20	8	18
AP002518.2	2.05	0.0457	0.297	1.66	6.49	12.7	0.00114	1.34	LV	CELLSTATES	vCM1.3	control_RBM20	8	18
C14orf132	2.05	0.00743	0.0131	0.0834	2.22	21.7	5.1e-05	2.13	LV	CELLSTATES	vCM1.3	control_RBM20	8	18
CEP126	2.02	2.57e-05	0.0473	0.209	3.86	67.3	1.87e-09	4.59	LV	CELLSTATES	vCM1.3	control_RBM20	8	18
ENKD1	2.01	0.027	0.00853	0.0307	1.66	15.2	0.000455	1.57	LV	CELLSTATES	vCM1.3	control_RBM20	8	18
KLHL4	2.01	0.0273	0.0338	0.141	3.23	15.1	0.000464	1.56	LV	CELLSTATES	vCM1.3	control_RBM20	8	18
COTL1	2	0.0289	0.0193	0.163	2.79	14.9	0.000508	1.54	LV	CELLSTATES	vCM1.3	control_RBM20	8	18
L3MBTL4	2	0.00743	0.194	1.22	6.03	21.7	5.02e-05	2.13	LV	CELLSTATES	vCM1.3	control_RBM20	8	18
MAP2	2	0.0164	0.0448	0.224	3.77	17.6	0.000193	1.79	LV	CELLSTATES	vCM1.3	control_RBM20	8	18
C1QTNF1-AS1	1.99	0.0047	0.0861	0.381	4.63	24.2	2.35e-05	2.33	LV	CELLSTATES	vCM1.3	control_RBM20	8	18
C5orf46	1.99	0.00254	0.0872	0.426	4.69	28.1	7.8e-06	2.59	LV	CELLSTATES	vCM1.3	control_RBM20	8	18
ACADL	1.98	0.0121	0.0268	0.128	3.07	18.9	0.000123	1.92	LV	CELLSTATES	vCM1.3	control_RBM20	8	18
PDCD1LG2	1.94	0.0108	0.0177	0.0929	2.51	19.4	0.000105	1.97	LV	CELLSTATES	vCM1.3	control_RBM20	8	18
CTGF	1.9	0.0483	0.0169	0.167	2.66	12.4	0.00128	1.32	LV	CELLSTATES	vCM1.3	control_RBM20	8	18
ACTA2	1.89	0.0227	0.0427	0.168	3.63	15.9	0.000347	1.64	LV	CELLSTATES	vCM1.3	control_RBM20	8	18
GRIA3	1.87	0.00171	0.15	0.682	5.41	30.9	3.57e-06	2.77	LV	CELLSTATES	vCM1.3	control_RBM20	8	18
SOX9	1.87	0.0208	0.0414	0.124	3.43	16.5	0.000281	1.68	LV	CELLSTATES	vCM1.3	control_RBM20	8	18
TG	1.87	0.00237	0.0206	0.138	2.83	28.6	6.69e-06	2.63	LV	CELLSTATES	vCM1.3	control_RBM20	8	18
WARS2-IT1	1.87	0.0325	0.0189	0.086	2.62	14.3	0.000622	1.49	LV	CELLSTATES	vCM1.3	control_RBM20	8	18
AC106895.1	1.84	0.0343	0.159	0.347	5.13	14	0.000693	1.46	LV	CELLSTATES	vCM1.3	control_RBM20	8	18
FAT3	1.84	0.00564	0.0343	0.172	3.43	23.1	3.26e-05	2.25	LV	CELLSTATES	vCM1.3	control_RBM20	8	18
GLT8D2	1.83	0.00171	0.0373	0.163	3.48	30.9	3.61e-06	2.77	LV	CELLSTATES	vCM1.3	control_RBM20	8	18
HMGN5	1.83	0.0315	0.0133	0.0363	2.04	14.5	0.000587	1.5	LV	CELLSTATES	vCM1.3	control_RBM20	8	18
PPP2R2B	1.83	0.00254	0.0698	0.54	4.6	28.1	7.75e-06	2.59	LV	CELLSTATES	vCM1.3	control_RBM20	8	18
SLA	1.83	0.0451	0.0163	0.082	2.46	12.8	0.00111	1.35	LV	CELLSTATES	vCM1.3	control_RBM20	8	18
MYLK	1.82	0.000282	0.0366	0.157	3.42	43.3	1.82e-07	3.55	LV	CELLSTATES	vCM1.3	control_RBM20	8	18
MUM1L1	1.81	0.00164	0.102	0.466	4.81	32.3	2.51e-06	2.78	LV	CELLSTATES	vCM1.3	control_RBM20	8	18
SLCO1C1	1.8	0.0354	0.161	0.856	5.61	13.8	0.000741	1.45	LV	CELLSTATES	vCM1.3	control_RBM20	8	18
IGSF10	1.78	0.0183	0.0193	0.106	2.55	17.2	0.000224	1.74	LV	CELLSTATES	vCM1.3	control_RBM20	8	18
PITPNC1	1.77	0.0105	0.164	0.915	5.72	19.5	0.000101	1.98	LV	CELLSTATES	vCM1.3	control_RBM20	8	18
AP005131.1	1.75	0.0289	0.0397	0.121	3.33	14.9	0.000509	1.54	LV	CELLSTATES	vCM1.3	control_RBM20	8	18
CASC1	1.73	0.00173	0.0402	0.168	3.5	30.6	3.89e-06	2.76	LV	CELLSTATES	vCM1.3	control_RBM20	8	18
SLC7A8	1.73	0.00187	0.123	0.563	5.12	30	4.6e-06	2.73	LV	CELLSTATES	vCM1.3	control_RBM20	8	18
ALDH1A2	1.72	0.00816	0.137	0.47	5.16	20.9	6.58e-05	2.09	LV	CELLSTATES	vCM1.3	control_RBM20	8	18
ARRB1	1.71	0.0047	0.0635	0.207	4.08	24.3	2.33e-05	2.33	LV	CELLSTATES	vCM1.3	control_RBM20	8	18
MIR503HG	1.7	0.0164	0.0616	0.21	3.99	17.6	0.000191	1.79	LV	CELLSTATES	vCM1.3	control_RBM20	8	18
PPM1E	1.7	0.00416	0.32	1.35	6.45	25	1.88e-05	2.38	LV	CELLSTATES	vCM1.3	control_RBM20	8	18
ALG9	1.69	0.0419	0.00851	0.0352	1.62	13.1	0.000996	1.38	LV	CELLSTATES	vCM1.3	control_RBM20	8	18
AC242426.2	1.68	0.00164	0.29	1.25	6.27	32.2	2.57e-06	2.78	LV	CELLSTATES	vCM1.3	control_RBM20	8	18
AL008582.1	1.68	0.0343	0.00881	0.0237	1.53	14	0.000693	1.46	LV	CELLSTATES	vCM1.3	control_RBM20	8	18
DPP4	1.67	0.0192	0.176	0.556	5.4	16.9	0.000249	1.72	LV	CELLSTATES	vCM1.3	control_RBM20	8	18
PALM2	1.67	0.00816	0.0563	0.188	3.85	20.9	6.56e-05	2.09	LV	CELLSTATES	vCM1.3	control_RBM20	8	18
NOSTRIN	1.66	0.0299	0.0246	0.104	2.84	14.7	0.000544	1.52	LV	CELLSTATES	vCM1.3	control_RBM20	8	18
SOCS2	1.66	0.0153	0.0628	0.205	4	18	0.000172	1.81	LV	CELLSTATES	vCM1.3	control_RBM20	8	18
TTLL7	1.66	0.00796	0.157	0.867	5.55	21.2	5.97e-05	2.1	LV	CELLSTATES	vCM1.3	control_RBM20	8	18
COL16A1	1.65	0.0211	0.0665	0.489	4.43	16.5	0.000289	1.68	LV	CELLSTATES	vCM1.3	control_RBM20	8	18
URB1	1.65	0.000282	0.163	0.521	5.33	42.8	2.03e-07	3.55	LV	CELLSTATES	vCM1.3	control_RBM20	8	18
LGI4	1.64	0.00847	0.082	0.206	4.28	20.7	6.94e-05	2.07	LV	CELLSTATES	vCM1.3	control_RBM20	8	18
DLGAP1	1.63	0.0024	0.168	0.717	5.5	28.5	6.92e-06	2.62	LV	CELLSTATES	vCM1.3	control_RBM20	8	18
AC058791.1	1.61	0.000997	0.302	1.22	6.32	35.4	1.14e-06	3	LV	CELLSTATES	vCM1.3	control_RBM20	8	18
CDH19	1.61	0.0343	0.0452	0.151	3.57	14.1	0.000684	1.46	LV	CELLSTATES	vCM1.3	control_RBM20	8	18
PQLC1	1.61	0.000282	0.0937	0.355	4.58	43.4	1.77e-07	3.55	LV	CELLSTATES	vCM1.3	control_RBM20	8	18
ABCC8	1.6	0.0293	0.0902	0.388	4.64	14.8	0.000519	1.53	LV	CELLSTATES	vCM1.3	control_RBM20	8	18
ABCG2	1.6	0.00402	0.0595	0.294	4.11	25.3	1.71e-05	2.4	LV	CELLSTATES	vCM1.3	control_RBM20	8	18
LINC02268	1.56	0.0155	0.0473	0.185	3.61	17.9	0.000177	1.81	LV	CELLSTATES	vCM1.3	control_RBM20	8	18
AL133346.1	1.55	0.0295	0.025	0.0858	2.79	14.8	0.000528	1.53	LV	CELLSTATES	vCM1.3	control_RBM20	8	18
ADGRL3	1.54	0.00227	0.546	2.19	7.18	28.9	6.15e-06	2.64	LV	CELLSTATES	vCM1.3	control_RBM20	8	18
NSG2	1.54	0.0382	0.102	0.5	4.89	13.5	0.000849	1.42	LV	CELLSTATES	vCM1.3	control_RBM20	8	18
SLC25A21-AS1	1.54	0.00409	0.0392	0.139	3.34	25.1	1.8e-05	2.39	LV	CELLSTATES	vCM1.3	control_RBM20	8	18
ADM	1.53	0.0211	0.0783	0.26	4.35	16.4	0.000291	1.68	LV	CELLSTATES	vCM1.3	control_RBM20	8	18
AFF2	1.53	0.0382	0.0273	0.154	3.13	13.4	0.000882	1.42	LV	CELLSTATES	vCM1.3	control_RBM20	8	18
EFHD2	1.53	0.0108	0.0293	0.0857	2.94	19.4	0.000105	1.97	LV	CELLSTATES	vCM1.3	control_RBM20	8	18
LDLRAD4	1.53	0.000179	1.48	4.71	8.48	48.1	6.48e-08	3.75	LV	CELLSTATES	vCM1.3	control_RBM20	8	18
MYH11	1.53	0.00225	0.0589	0.288	4.07	29.1	5.82e-06	2.65	LV	CELLSTATES	vCM1.3	control_RBM20	8	18
PLCE1	1.53	0.00102	0.282	1.03	6.16	34.4	1.48e-06	2.99	LV	CELLSTATES	vCM1.3	control_RBM20	8	18
AC106895.2	1.52	0.0299	0.0841	0.209	4.27	14.7	0.000546	1.52	LV	CELLSTATES	vCM1.3	control_RBM20	8	18
EFCAB13	1.52	0.00991	0.0716	0.333	4.29	20	8.82e-05	2	LV	CELLSTATES	vCM1.3	control_RBM20	8	18
SYTL2	1.51	0.034	0.0241	0.13	2.88	14.1	0.000673	1.47	LV	CELLSTATES	vCM1.3	control_RBM20	8	18
AL162586.1	1.49	0.0219	0.0424	0.157	3.43	16.2	0.000317	1.66	LV	CELLSTATES	vCM1.3	control_RBM20	8	18
AC079922.2	1.48	0.0468	0.0152	0.0521	2.21	12.6	0.00121	1.33	LV	CELLSTATES	vCM1.3	control_RBM20	8	18
HK2	1.47	0.021	0.0763	0.242	4.25	16.5	0.000285	1.68	LV	CELLSTATES	vCM1.3	control_RBM20	8	18
ADAMTSL1	1.46	0.0186	0.118	0.37	4.92	17.1	0.000229	1.73	LV	CELLSTATES	vCM1.3	control_RBM20	8	18
AL391684.1	1.46	0.0105	0.021	0.0756	2.57	19.6	9.99e-05	1.98	LV	CELLSTATES	vCM1.3	control_RBM20	8	18
ASPG	1.46	0.001	0.0562	0.255	3.96	35.2	1.21e-06	3	LV	CELLSTATES	vCM1.3	control_RBM20	8	18
LINC00513	1.46	0.00095	1.34	4.44	8.33	36.1	9.72e-07	3.02	LV	CELLSTATES	vCM1.3	control_RBM20	8	18
NCR3LG1	1.46	0.0382	0.0214	0.0605	2.48	13.4	0.000878	1.42	LV	CELLSTATES	vCM1.3	control_RBM20	8	18
SLC22A5	1.46	0.00416	0.378	1.2	6.48	25	1.87e-05	2.38	LV	CELLSTATES	vCM1.3	control_RBM20	8	18
FAM161A	1.45	0.00185	0.0358	0.17	3.33	30.1	4.44e-06	2.73	LV	CELLSTATES	vCM1.3	control_RBM20	8	18
IQUB	1.45	0.0155	0.0262	0.109	2.88	17.9	0.000178	1.81	LV	CELLSTATES	vCM1.3	control_RBM20	8	18
MAFK	1.43	0.00462	0.167	0.569	5.36	24.4	2.25e-05	2.34	LV	CELLSTATES	vCM1.3	control_RBM20	8	18
AC104170.1	1.42	0.00425	0.0619	0.246	4.03	24.8	1.99e-05	2.37	LV	CELLSTATES	vCM1.3	control_RBM20	8	18
NEDD9	1.42	0.00376	0.0808	0.317	4.39	25.9	1.45e-05	2.43	LV	CELLSTATES	vCM1.3	control_RBM20	8	18
PDCD4	1.41	0.00636	0.211	0.564	5.58	22.5	3.98e-05	2.2	LV	CELLSTATES	vCM1.3	control_RBM20	8	18
COL23A1	1.4	0.00504	0.587	2.02	7.18	23.9	2.61e-05	2.3	LV	CELLSTATES	vCM1.3	control_RBM20	8	18
SESN3	1.4	0.0382	0.0233	0.089	2.63	13.4	0.000861	1.42	LV	CELLSTATES	vCM1.3	control_RBM20	8	18
SLC25A21	1.4	0.00171	0.203	0.633	5.61	31.7	2.95e-06	2.77	LV	CELLSTATES	vCM1.3	control_RBM20	8	18
MYL4	1.39	0.0219	0.516	1.82	7.01	16.2	0.00032	1.66	LV	CELLSTATES	vCM1.3	control_RBM20	8	18
SLC16A9	1.39	0.0347	0.119	0.438	5.03	13.9	0.000713	1.46	LV	CELLSTATES	vCM1.3	control_RBM20	8	18
GAS7	1.37	0.0451	0.291	0.862	6.12	12.8	0.00111	1.35	LV	CELLSTATES	vCM1.3	control_RBM20	8	18
MYLK-AS1	1.37	0.00635	0.0752	0.29	4.26	22.6	3.89e-05	2.2	LV	CELLSTATES	vCM1.3	control_RBM20	8	18
MTM1	1.36	0.000105	0.167	0.577	5.36	51.7	3.13e-08	3.98	LV	CELLSTATES	vCM1.3	control_RBM20	8	18
PRUNE2	1.36	0.00796	0.0889	0.27	4.48	21.3	5.76e-05	2.1	LV	CELLSTATES	vCM1.3	control_RBM20	8	18
FLNB	1.35	0.0158	0.66	2.16	7.26	17.8	0.000183	1.8	LV	CELLSTATES	vCM1.3	control_RBM20	8	18
TPM3	1.35	0.0466	0.553	3.09	7.43	12.6	0.00119	1.33	LV	CELLSTATES	vCM1.3	control_RBM20	8	18
UNC13D	1.35	0.0431	0.0479	0.158	3.58	13	0.00103	1.37	LV	CELLSTATES	vCM1.3	control_RBM20	8	18
DPH6-DT	1.34	0.0233	0.859	2.56	7.61	15.8	0.000362	1.63	LV	CELLSTATES	vCM1.3	control_RBM20	8	18
MAML2	1.34	0.00918	0.25	0.892	5.92	20.3	7.82e-05	2.04	LV	CELLSTATES	vCM1.3	control_RBM20	8	18
TMTC1	1.32	0.001	0.621	2.03	7.21	34.8	1.32e-06	3	LV	CELLSTATES	vCM1.3	control_RBM20	8	18
AL033384.2	1.31	0.0295	0.0769	0.274	4.29	14.8	0.000527	1.53	LV	CELLSTATES	vCM1.3	control_RBM20	8	18
MED12L	1.31	0.00376	0.125	0.485	4.98	26	1.39e-05	2.43	LV	CELLSTATES	vCM1.3	control_RBM20	8	18
DAAM2	1.3	0.019	0.13	0.367	4.91	17	0.000242	1.72	LV	CELLSTATES	vCM1.3	control_RBM20	8	18
ABCA8	1.29	0.00402	0.386	1	6.45	25.2	1.74e-05	2.4	LV	CELLSTATES	vCM1.3	control_RBM20	8	18
C9orf84	1.29	0.00564	0.242	0.614	5.71	23.2	3.23e-05	2.25	LV	CELLSTATES	vCM1.3	control_RBM20	8	18
HBP1	1.29	0.00889	0.165	0.463	5.22	20.5	7.38e-05	2.05	LV	CELLSTATES	vCM1.3	control_RBM20	8	18
MAMDC2-AS1	1.29	0.0382	0.0353	0.192	3.32	13.5	0.000858	1.42	LV	CELLSTATES	vCM1.3	control_RBM20	8	18
SLC44A1	1.29	0.00281	0.551	1.82	7.01	27.5	9.15e-06	2.55	LV	CELLSTATES	vCM1.3	control_RBM20	8	18
ABCC4	1.28	0.0474	0.128	0.435	4.97	12.5	0.00125	1.32	LV	CELLSTATES	vCM1.3	control_RBM20	8	18
CD226	1.28	0.00171	0.0829	0.264	4.35	31	3.47e-06	2.77	LV	CELLSTATES	vCM1.3	control_RBM20	8	18
TSPYL2	1.28	0.0382	0.19	0.489	5.44	13.4	0.000879	1.42	LV	CELLSTATES	vCM1.3	control_RBM20	8	18
ARFGEF3	1.27	0.0214	0.0667	0.237	4.08	16.4	0.000298	1.67	LV	CELLSTATES	vCM1.3	control_RBM20	8	18
MAP3K7CL	1.27	0.0203	0.0606	0.171	3.91	16.6	0.000272	1.69	LV	CELLSTATES	vCM1.3	control_RBM20	8	18
TMEM9B-AS1	1.27	0.00435	0.0829	0.223	4.25	24.7	2.07e-05	2.36	LV	CELLSTATES	vCM1.3	control_RBM20	8	18
AC016831.7	1.25	0.00171	3.22	11.4	9.65	31.3	3.21e-06	2.77	LV	CELLSTATES	vCM1.3	control_RBM20	8	18
ATAD2	1.25	0.000962	0.519	1.65	6.94	35.8	1.04e-06	3.02	LV	CELLSTATES	vCM1.3	control_RBM20	8	18
MXD4	1.25	0.0139	0.0998	0.341	4.56	18.3	0.000152	1.86	LV	CELLSTATES	vCM1.3	control_RBM20	8	18
ATRNL1	1.24	0.0223	0.274	0.846	5.99	16.1	0.000332	1.65	LV	CELLSTATES	vCM1.3	control_RBM20	8	18
LPIN1	1.24	0.00796	0.387	1.27	6.54	21.3	5.86e-05	2.1	LV	CELLSTATES	vCM1.3	control_RBM20	8	18
MSH4	1.24	0.0126	0.12	0.474	4.91	18.8	0.000131	1.9	LV	CELLSTATES	vCM1.3	control_RBM20	8	18
PABPN1	1.24	0.0331	0.244	0.659	5.72	14.2	0.000652	1.48	LV	CELLSTATES	vCM1.3	control_RBM20	8	18
RTN4	1.24	0.019	0.307	1.06	6.19	16.9	0.000243	1.72	LV	CELLSTATES	vCM1.3	control_RBM20	8	18
CARMIL1	1.23	0.0322	0.594	1.78	7.1	14.4	0.000611	1.49	LV	CELLSTATES	vCM1.3	control_RBM20	8	18
PDE3B	1.23	0.00171	0.75	2.18	7.47	31.8	2.84e-06	2.77	LV	CELLSTATES	vCM1.3	control_RBM20	8	18
RHOBTB1	1.23	0.00379	0.354	0.905	6.29	25.8	1.48e-05	2.42	LV	CELLSTATES	vCM1.3	control_RBM20	8	18
SH3BP5-AS1	1.23	0.0372	0.0394	0.106	3.23	13.6	0.000815	1.43	LV	CELLSTATES	vCM1.3	control_RBM20	8	18
AC027117.2	1.22	0.00355	0.398	1.46	6.6	26.4	1.26e-05	2.45	LV	CELLSTATES	vCM1.3	control_RBM20	8	18
PTCH1	1.22	0.0382	0.0508	0.0878	3.47	13.5	0.000859	1.42	LV	CELLSTATES	vCM1.3	control_RBM20	8	18
RGS11	1.22	0.036	0.0679	0.187	4	13.8	0.000767	1.44	LV	CELLSTATES	vCM1.3	control_RBM20	8	18
TECTA	1.22	0.0431	0.0229	0.0695	2.55	13	0.00103	1.37	LV	CELLSTATES	vCM1.3	control_RBM20	8	18
ZNF423	1.22	0.0212	0.0332	0.0923	3.1	16.4	0.000293	1.67	LV	CELLSTATES	vCM1.3	control_RBM20	8	18
CFAP58	1.21	0.00536	0.0708	0.293	4.25	23.6	2.87e-05	2.27	LV	CELLSTATES	vCM1.3	control_RBM20	8	18
SRPX	1.21	0.0166	0.119	0.415	4.91	17.5	0.000198	1.78	LV	CELLSTATES	vCM1.3	control_RBM20	8	18
IFT20	1.2	0.019	0.057	0.136	3.76	17	0.000238	1.72	LV	CELLSTATES	vCM1.3	control_RBM20	8	18
KIAA1614	1.19	0.0459	0.111	0.476	4.79	12.7	0.00115	1.34	LV	CELLSTATES	vCM1.3	control_RBM20	8	18
LRRC1	1.19	0.0161	0.241	0.693	5.77	17.7	0.000187	1.79	LV	CELLSTATES	vCM1.3	control_RBM20	8	18
UBE2Q2L	1.19	0.0267	0.138	0.393	4.92	15.2	0.000444	1.57	LV	CELLSTATES	vCM1.3	control_RBM20	8	18
AL355315.1	1.18	0.0274	0.0756	0.25	4.19	15.1	0.000469	1.56	LV	CELLSTATES	vCM1.3	control_RBM20	8	18
AP005329.2	1.18	0.0343	0.639	1.88	7.13	14	0.000698	1.46	LV	CELLSTATES	vCM1.3	control_RBM20	8	18
DOCK5	1.18	0.00695	1.08	3.12	7.93	22	4.56e-05	2.16	LV	CELLSTATES	vCM1.3	control_RBM20	8	18
NPAS3	1.18	0.0182	0.522	1.55	6.87	17.2	0.000221	1.74	LV	CELLSTATES	vCM1.3	control_RBM20	8	18
GEN1	1.17	0.00423	0.145	0.375	5.02	24.8	1.96e-05	2.37	LV	CELLSTATES	vCM1.3	control_RBM20	8	18
RND3	1.17	0.0241	0.11	0.279	4.61	15.6	0.000385	1.62	LV	CELLSTATES	vCM1.3	control_RBM20	8	18
MBNL3	1.16	0.0214	0.144	0.43	5.05	16.3	0.000301	1.67	LV	CELLSTATES	vCM1.3	control_RBM20	8	18
PAG1	1.15	0.0298	0.317	0.893	6.14	14.7	0.000538	1.53	LV	CELLSTATES	vCM1.3	control_RBM20	8	18
TAB3	1.15	0.00804	0.0969	0.324	4.55	21.1	6.16e-05	2.09	LV	CELLSTATES	vCM1.3	control_RBM20	8	18
CDKL5	1.14	0.00402	0.5	1.29	6.78	25.4	1.66e-05	2.4	LV	CELLSTATES	vCM1.3	control_RBM20	8	18
ECE1	1.14	0.0313	0.125	0.484	5.01	14.5	0.00058	1.5	LV	CELLSTATES	vCM1.3	control_RBM20	8	18
KRBA1	1.14	0.023	0.101	0.265	4.52	15.9	0.000354	1.64	LV	CELLSTATES	vCM1.3	control_RBM20	8	18
RPGR	1.14	0.0357	0.0977	0.358	4.53	13.8	0.000755	1.45	LV	CELLSTATES	vCM1.3	control_RBM20	8	18
CRB1	1.12	0.0217	0.0754	0.187	4.11	16.3	0.00031	1.66	LV	CELLSTATES	vCM1.3	control_RBM20	8	18
PLIN2	1.11	0.0468	0.22	0.975	5.84	12.6	0.0012	1.33	LV	CELLSTATES	vCM1.3	control_RBM20	8	18
ADAMTS9-AS2	1.1	0.0343	0.532	1.5	6.95	14	0.000696	1.46	LV	CELLSTATES	vCM1.3	control_RBM20	8	18
CFAP70	1.1	0.00816	0.188	0.51	5.39	21	6.37e-05	2.09	LV	CELLSTATES	vCM1.3	control_RBM20	8	18
SLC1A3	1.1	0.0026	3.02	8.46	9.4	27.9	8.14e-06	2.58	LV	CELLSTATES	vCM1.3	control_RBM20	8	18
SMC6	1.1	0.000878	0.441	1.16	6.59	36.6	8.45e-07	3.06	LV	CELLSTATES	vCM1.3	control_RBM20	8	18
VTCN1	1.1	0.0452	0.0714	0.264	4.12	12.8	0.00112	1.34	LV	CELLSTATES	vCM1.3	control_RBM20	8	18
HMGN2	1.08	0.0227	0.07	0.148	3.95	15.9	0.000349	1.64	LV	CELLSTATES	vCM1.3	control_RBM20	8	18
INTU	1.08	0.00536	0.353	0.913	6.23	23.5	2.9e-05	2.27	LV	CELLSTATES	vCM1.3	control_RBM20	8	18
PDZD2	1.08	0.0302	4.3	11.5	9.88	14.6	0.000553	1.52	LV	CELLSTATES	vCM1.3	control_RBM20	8	18
USP6NL	1.08	0.00303	0.181	0.553	5.37	27	1.06e-05	2.52	LV	CELLSTATES	vCM1.3	control_RBM20	8	18
AMPD3	1.07	0.0293	0.0471	0.13	3.46	14.8	0.000519	1.53	LV	CELLSTATES	vCM1.3	control_RBM20	8	18
KCNAB2	1.06	0.0409	0.13	0.382	4.89	13.1	0.000967	1.39	LV	CELLSTATES	vCM1.3	control_RBM20	8	18
OSBPL6	1.06	0.0122	0.312	0.788	6.1	18.9	0.000124	1.92	LV	CELLSTATES	vCM1.3	control_RBM20	8	18
SLC25A27	1.06	0.0369	0.491	1.09	6.64	13.6	0.000804	1.43	LV	CELLSTATES	vCM1.3	control_RBM20	8	18
SLC7A2	1.06	0.0249	0.512	1.44	6.83	15.5	0.000404	1.6	LV	CELLSTATES	vCM1.3	control_RBM20	8	18
COL7A1	1.05	0.0223	0.0975	0.368	4.63	16	0.000336	1.65	LV	CELLSTATES	vCM1.3	control_RBM20	8	18
NAAA	1.05	0.0331	0.0745	0.255	4.19	14.2	0.000642	1.48	LV	CELLSTATES	vCM1.3	control_RBM20	8	18
PCNT	1.05	0.0277	0.416	0.939	6.43	15	0.000477	1.56	LV	CELLSTATES	vCM1.3	control_RBM20	8	18
ZMYND8	1.05	0.00173	1.19	3.55	8.08	30.5	3.96e-06	2.76	LV	CELLSTATES	vCM1.3	control_RBM20	8	18
PRKD1	1.04	0.0343	0.14	0.382	4.97	14	0.000689	1.46	LV	CELLSTATES	vCM1.3	control_RBM20	8	18
EPHA7	1.03	0.0153	0.189	0.53	5.43	18	0.000171	1.81	LV	CELLSTATES	vCM1.3	control_RBM20	8	18
SLC22A4	1.03	0.037	0.416	1.05	6.47	13.6	0.000808	1.43	LV	CELLSTATES	vCM1.3	control_RBM20	8	18
AC022784.3	1.02	0.0235	0.1	0.206	4.43	15.7	0.000371	1.63	LV	CELLSTATES	vCM1.3	control_RBM20	8	18
FAM214A	1.02	0.00945	0.692	1.82	7.23	20.2	8.13e-05	2.02	LV	CELLSTATES	vCM1.3	control_RBM20	8	18
GALNT18	1.02	0.0233	0.238	0.679	5.72	15.8	0.000361	1.63	LV	CELLSTATES	vCM1.3	control_RBM20	8	18
GLIDR	1.02	0.0382	0.186	0.532	5.39	13.4	0.000873	1.42	LV	CELLSTATES	vCM1.3	control_RBM20	8	18
HEG1	1.01	0.0331	0.39	1.1	6.46	14.2	0.000644	1.48	LV	CELLSTATES	vCM1.3	control_RBM20	8	18
INTS3	1.01	0.00804	0.114	0.282	4.65	21.1	6.2e-05	2.09	LV	CELLSTATES	vCM1.3	control_RBM20	8	18
AF241726.2	1	0.00423	0.234	0.534	5.64	24.8	1.96e-05	2.37	LV	CELLSTATES	vCM1.3	control_RBM20	8	18
TCTN1	1	0.00918	0.121	0.324	4.75	20.3	7.84e-05	2.04	LV	CELLSTATES	vCM1.3	control_RBM20	8	18
HDX	0.998	0.0439	0.0759	0.26	4.17	12.9	0.00107	1.36	LV	CELLSTATES	vCM1.3	control_RBM20	8	18
ZNF536	0.99	0.0382	0.558	1.55	6.93	13.4	0.000871	1.42	LV	CELLSTATES	vCM1.3	control_RBM20	8	18
KIAA0825	0.988	0.00497	0.308	0.658	6	24	2.51e-05	2.3	LV	CELLSTATES	vCM1.3	control_RBM20	8	18
UACA	0.988	0.00376	0.409	1.09	6.49	25.9	1.43e-05	2.43	LV	CELLSTATES	vCM1.3	control_RBM20	8	18
PEBP4	0.983	0.032	0.878	2.01	7.49	14.4	0.000605	1.49	LV	CELLSTATES	vCM1.3	control_RBM20	8	18
MORN4	0.978	0.0154	0.115	0.332	4.68	17.9	0.000173	1.81	LV	CELLSTATES	vCM1.3	control_RBM20	8	18
FAM173B	0.97	0.0139	0.0901	0.219	4.29	18.3	0.000152	1.86	LV	CELLSTATES	vCM1.3	control_RBM20	8	18
CPEB4	0.969	0.0227	3.52	9.32	9.59	15.9	0.000348	1.64	LV	CELLSTATES	vCM1.3	control_RBM20	8	18
LINC01301	0.967	0.0431	0.0798	0.148	4.06	13	0.00103	1.37	LV	CELLSTATES	vCM1.3	control_RBM20	8	18
GPR173	0.96	0.022	0.0524	0.176	3.68	16.1	0.000325	1.66	LV	CELLSTATES	vCM1.3	control_RBM20	8	18
ERAP1	0.953	0.0466	0.696	1.39	7.11	12.6	0.00119	1.33	LV	CELLSTATES	vCM1.3	control_RBM20	8	18
XPR1	0.949	0.0382	3.62	9.63	9.59	13.4	0.00088	1.42	LV	CELLSTATES	vCM1.3	control_RBM20	8	18
PCDH9	0.946	0.00173	4.95	12.4	10.1	30.6	3.91e-06	2.76	LV	CELLSTATES	vCM1.3	control_RBM20	8	18
UPP1	0.939	0.0459	0.134	0.421	4.89	12.7	0.00116	1.34	LV	CELLSTATES	vCM1.3	control_RBM20	8	18
HMGN1	0.937	0.0211	0.207	0.398	5.36	16.5	0.000288	1.68	LV	CELLSTATES	vCM1.3	control_RBM20	8	18
ERCC4	0.933	0.00847	0.102	0.237	4.49	20.7	6.9e-05	2.07	LV	CELLSTATES	vCM1.3	control_RBM20	8	18
ZBTB49	0.933	0.0369	0.0758	0.182	4.05	13.6	0.000802	1.43	LV	CELLSTATES	vCM1.3	control_RBM20	8	18
YBX3	0.925	0.0491	0.382	1.14	6.43	12.4	0.00131	1.31	LV	CELLSTATES	vCM1.3	control_RBM20	8	18
ALG13	0.901	0.00666	0.149	0.308	4.95	22.3	4.21e-05	2.18	LV	CELLSTATES	vCM1.3	control_RBM20	8	18
FAM117B	0.901	0.0188	0.144	0.411	5.02	17.1	0.000233	1.73	LV	CELLSTATES	vCM1.3	control_RBM20	8	18
ARGLU1	0.9	0.0104	0.718	1.89	7.24	19.6	9.79e-05	1.98	LV	CELLSTATES	vCM1.3	control_RBM20	8	18
COBL	0.9	0.00376	0.709	1.45	7.15	26	1.41e-05	2.43	LV	CELLSTATES	vCM1.3	control_RBM20	8	18
NDFIP2	0.899	0.00636	0.291	0.716	5.95	22.5	3.98e-05	2.2	LV	CELLSTATES	vCM1.3	control_RBM20	8	18
PABPC4	0.898	0.0409	0.236	0.458	5.56	13.1	0.000966	1.39	LV	CELLSTATES	vCM1.3	control_RBM20	8	18
KIAA1191	0.888	0.0459	0.0741	0.17	4.01	12.7	0.00116	1.34	LV	CELLSTATES	vCM1.3	control_RBM20	8	18
MICAL2	0.882	0.00816	0.339	0.744	6.13	20.9	6.58e-05	2.09	LV	CELLSTATES	vCM1.3	control_RBM20	8	18
NFE2L1	0.882	0.00981	0.193	0.41	5.32	20.1	8.55e-05	2.01	LV	CELLSTATES	vCM1.3	control_RBM20	8	18
PHKA1	0.882	0.0306	0.146	0.32	4.95	14.6	0.000562	1.51	LV	CELLSTATES	vCM1.3	control_RBM20	8	18
OGT	0.881	0.0114	0.615	1.41	6.97	19.2	0.000113	1.94	LV	CELLSTATES	vCM1.3	control_RBM20	8	18
SH3RF3	0.88	0.0468	0.357	0.99	6.31	12.5	0.00122	1.33	LV	CELLSTATES	vCM1.3	control_RBM20	8	18
ATP2C1	0.876	0.0219	1	2.11	7.66	16.1	0.000322	1.66	LV	CELLSTATES	vCM1.3	control_RBM20	8	18
PSME4	0.872	0.036	1.34	2.98	8.08	13.8	0.000767	1.44	LV	CELLSTATES	vCM1.3	control_RBM20	8	18
CASD1	0.868	0.00816	0.191	0.384	5.29	21	6.39e-05	2.09	LV	CELLSTATES	vCM1.3	control_RBM20	8	18
GABPB2	0.866	0.0343	0.285	0.824	5.96	14	0.000688	1.46	LV	CELLSTATES	vCM1.3	control_RBM20	8	18
SLC16A12	0.866	0.0261	0.122	0.262	4.69	15.3	0.00043	1.58	LV	CELLSTATES	vCM1.3	control_RBM20	8	18
TASP1	0.857	0.0197	0.402	1.03	6.46	16.8	0.00026	1.71	LV	CELLSTATES	vCM1.3	control_RBM20	8	18
CPED1	0.853	0.0132	1.93	4.18	8.6	18.6	0.000138	1.88	LV	CELLSTATES	vCM1.3	control_RBM20	8	18
LIPE-AS1	0.852	0.0099	0.259	0.628	5.8	20	8.76e-05	2	LV	CELLSTATES	vCM1.3	control_RBM20	8	18
CLEC16A	0.835	0.0343	0.6	1.79	7.09	14	0.000691	1.46	LV	CELLSTATES	vCM1.3	control_RBM20	8	18
MKLN1	0.833	0.0104	1.89	4.64	8.66	19.6	9.85e-05	1.98	LV	CELLSTATES	vCM1.3	control_RBM20	8	18
IKZF2	0.832	0.0331	0.285	0.52	5.8	14.2	0.000645	1.48	LV	CELLSTATES	vCM1.3	control_RBM20	8	18
AC018462.1	0.83	0.0354	0.289	0.749	5.94	13.8	0.000744	1.45	LV	CELLSTATES	vCM1.3	control_RBM20	8	18
WIPI2	0.829	0.0261	0.094	0.213	4.36	15.3	0.000432	1.58	LV	CELLSTATES	vCM1.3	control_RBM20	8	18
HSF2	0.824	0.0104	0.21	0.398	5.38	19.7	9.79e-05	1.98	LV	CELLSTATES	vCM1.3	control_RBM20	8	18
KDM3A	0.812	0.0313	0.168	0.322	5.07	14.5	0.000579	1.5	LV	CELLSTATES	vCM1.3	control_RBM20	8	18
PSMA1	0.809	0.0315	0.241	0.57	5.69	14.5	0.000591	1.5	LV	CELLSTATES	vCM1.3	control_RBM20	8	18
MTMR14	0.804	0.00816	0.191	0.408	5.31	20.9	6.47e-05	2.09	LV	CELLSTATES	vCM1.3	control_RBM20	8	18
ZNF350-AS1	0.796	0.0382	0.076	0.222	4.12	13.4	0.000869	1.42	LV	CELLSTATES	vCM1.3	control_RBM20	8	18
PM20D2	0.79	0.0382	0.228	0.538	5.55	13.4	0.000872	1.42	LV	CELLSTATES	vCM1.3	control_RBM20	8	18
APBB2	0.786	0.0384	0.375	1.05	6.39	13.4	0.00089	1.42	LV	CELLSTATES	vCM1.3	control_RBM20	8	18
YWHAG	0.782	0.0369	0.277	0.726	5.9	13.7	0.000793	1.43	LV	CELLSTATES	vCM1.3	control_RBM20	8	18
LENG8	0.775	0.0457	0.258	0.553	5.7	12.7	0.00114	1.34	LV	CELLSTATES	vCM1.3	control_RBM20	8	18
COX10	0.772	0.0141	0.394	0.753	6.29	18.3	0.000155	1.85	LV	CELLSTATES	vCM1.3	control_RBM20	8	18
CAPN7	0.765	0.0197	0.775	1.51	7.24	16.8	0.000259	1.71	LV	CELLSTATES	vCM1.3	control_RBM20	8	18
RSRP1	0.75	0.0197	1.03	2.36	7.74	16.8	0.00026	1.71	LV	CELLSTATES	vCM1.3	control_RBM20	8	18
KIZ	0.746	0.0357	0.387	0.793	6.3	13.8	0.000755	1.45	LV	CELLSTATES	vCM1.3	control_RBM20	8	18
PGAP2	0.746	0.0442	0.156	0.356	5.05	12.8	0.00108	1.35	LV	CELLSTATES	vCM1.3	control_RBM20	8	18
EXOC6	0.733	0.0433	0.667	1.62	7.15	12.9	0.00104	1.36	LV	CELLSTATES	vCM1.3	control_RBM20	8	18
APPL2	0.716	0.0223	0.389	0.912	6.35	16	0.000336	1.65	LV	CELLSTATES	vCM1.3	control_RBM20	8	18
AL357153.2	0.715	0.0388	0.15	0.405	4.99	13.3	0.000904	1.41	LV	CELLSTATES	vCM1.3	control_RBM20	8	18
PSD3	0.708	0.0452	5.81	11.2	10.1	12.8	0.00112	1.34	LV	CELLSTATES	vCM1.3	control_RBM20	8	18
VPS13A	0.705	0.0218	1.04	2.05	7.71	16.2	0.000314	1.66	LV	CELLSTATES	vCM1.3	control_RBM20	8	18
CNST	0.703	0.0488	0.349	0.741	6.14	12.4	0.00129	1.31	LV	CELLSTATES	vCM1.3	control_RBM20	8	18
OSBPL1A	0.696	0.0241	0.929	2.08	7.58	15.6	0.000386	1.62	LV	CELLSTATES	vCM1.3	control_RBM20	8	18
SYNE2	0.682	0.0322	0.801	1.58	7.3	14.4	0.000612	1.49	LV	CELLSTATES	vCM1.3	control_RBM20	8	18
PPWD1	0.663	0.0336	0.192	0.404	5.28	14.1	0.000664	1.47	LV	CELLSTATES	vCM1.3	control_RBM20	8	18
ATXN7L1	0.662	0.00796	0.438	1.02	6.5	21.3	5.81e-05	2.1	LV	CELLSTATES	vCM1.3	control_RBM20	8	18
TBC1D8	0.634	0.0293	1.17	2.71	7.9	14.8	0.000518	1.53	LV	CELLSTATES	vCM1.3	control_RBM20	8	18
SMARCA2	0.627	0.0112	0.592	1.23	6.89	19.3	0.000111	1.95	LV	CELLSTATES	vCM1.3	control_RBM20	8	18
DIP2B	0.623	0.0369	0.767	1.82	7.3	13.7	0.000796	1.43	LV	CELLSTATES	vCM1.3	control_RBM20	8	18
TTC23	0.622	0.0233	0.264	0.543	5.72	15.8	0.000362	1.63	LV	CELLSTATES	vCM1.3	control_RBM20	8	18
ITSN1	0.619	0.0457	0.657	1.43	7.04	12.7	0.00114	1.34	LV	CELLSTATES	vCM1.3	control_RBM20	8	18
DYNC1LI1	0.611	0.0246	0.212	0.388	5.37	15.6	0.000396	1.61	LV	CELLSTATES	vCM1.3	control_RBM20	8	18
SRRM1	0.587	0.0369	0.493	0.842	6.55	13.6	0.000803	1.43	LV	CELLSTATES	vCM1.3	control_RBM20	8	18
ZSCAN5A	0.579	0.0432	0.291	0.57	5.86	12.9	0.00104	1.36	LV	CELLSTATES	vCM1.3	control_RBM20	8	18
FNDC3B	0.576	0.0474	2.37	5.57	8.96	12.5	0.00125	1.32	LV	CELLSTATES	vCM1.3	control_RBM20	8	18
CCNT2	0.574	0.0288	0.329	0.649	6.02	14.9	0.0005	1.54	LV	CELLSTATES	vCM1.3	control_RBM20	8	18
PPM1B	0.574	0.0472	0.377	0.881	6.29	12.5	0.00123	1.33	LV	CELLSTATES	vCM1.3	control_RBM20	8	18
SUCLG2	0.57	0.0235	0.618	1.21	6.92	15.7	0.000372	1.63	LV	CELLSTATES	vCM1.3	control_RBM20	8	18
NEDD4L	0.529	0.046	0.728	1.6	7.18	12.6	0.00117	1.34	LV	CELLSTATES	vCM1.3	control_RBM20	8	18

## Sheet: TTN_control
Gene	logFC	FDR	mean_exp_control	mean_exp_genotype	logCPM	F	PValue	FDR_plot	Region	annotation_level	cell_state	comparison	Observations_genotype	Observations_reference
SFRP5	4.6	0.00404	0.00276	0.0295	1.34	22.1	3.5e-05	2.39	LV	CELLSTATES	vCM1.3	control_TTN	12	18
AC078880.4	4.55	0.000326	8.63e-05	0.0132	0.449	38.2	3.53e-07	3.49	LV	CELLSTATES	vCM1.3	control_TTN	12	18
AP001646.3	4.46	4.34e-06	0.00355	0.0574	1.93	70.8	3.93e-10	5.36	LV	CELLSTATES	vCM1.3	control_TTN	12	18
AC078880.3	4.17	0.00263	0.000336	0.0333	0.853	24.7	1.54e-05	2.58	LV	CELLSTATES	vCM1.3	control_TTN	12	18
ATP1B4	4.17	1.71e-05	0.00783	0.0883	2.72	58	4.18e-09	4.77	LV	CELLSTATES	vCM1.3	control_TTN	12	18
NPPA-AS1	3.92	0.00202	0.00256	0.0405	1.51	26.8	7.95e-06	2.7	LV	CELLSTATES	vCM1.3	control_TTN	12	18
LINC01913	3.87	6.66e-05	0.00518	0.0659	2.14	49.5	2.5e-08	4.18	LV	CELLSTATES	vCM1.3	control_TTN	12	18
KLRF2	3.84	0.00073	0.00218	0.0126	0.975	33	1.37e-06	3.14	LV	CELLSTATES	vCM1.3	control_TTN	12	18
HYAL4	3.56	6.66e-05	0.00876	0.16	3	49.8	2.34e-08	4.18	LV	CELLSTATES	vCM1.3	control_TTN	12	18
PURPL	3.49	0.00101	0.00605	0.0395	1.94	31.3	2.22e-06	2.99	LV	CELLSTATES	vCM1.3	control_TTN	12	18
PITX2	3.39	0.0181	0.00142	0.0142	0.806	14.3	0.00054	1.74	LV	CELLSTATES	vCM1.3	control_TTN	12	18
AP003472.1	3.38	0.000372	0.00155	0.0133	0.78	37.1	4.66e-07	3.43	LV	CELLSTATES	vCM1.3	control_TTN	12	18
AL451137.1	3.32	0.00106	0.00187	0.0153	0.892	30.8	2.51e-06	2.98	LV	CELLSTATES	vCM1.3	control_TTN	12	18
RBM46	3.3	0.000253	0.00461	0.0211	1.53	39.5	2.53e-07	3.6	LV	CELLSTATES	vCM1.3	control_TTN	12	18
ADAM2	3.29	0.00136	0.00379	0.0254	1.39	29.1	4.09e-06	2.87	LV	CELLSTATES	vCM1.3	control_TTN	12	18
PKP1	3.23	0.0133	0.00335	0.0159	1.09	15.8	0.000312	1.88	LV	CELLSTATES	vCM1.3	control_TTN	12	18
GOLGA7B	3.1	0.00404	0.00933	0.0684	2.31	22.1	3.51e-05	2.39	LV	CELLSTATES	vCM1.3	control_TTN	12	18
AQP9	2.96	0.0014	0.00531	0.0305	1.54	28.7	4.66e-06	2.85	LV	CELLSTATES	vCM1.3	control_TTN	12	18
MMP2-AS1	2.92	0.000838	0.0331	0.151	3.6	32.2	1.73e-06	3.08	LV	CELLSTATES	vCM1.3	control_TTN	12	18
SPAM1	2.88	0.00501	0.00364	0.0734	1.65	21	5.01e-05	2.3	LV	CELLSTATES	vCM1.3	control_TTN	12	18
KCNG2	2.86	0.00854	0.00396	0.0194	1.31	18	0.000138	2.07	LV	CELLSTATES	vCM1.3	control_TTN	12	18
MRAP2	2.86	0.0141	0.00172	0.0128	0.813	15.5	0.000345	1.85	LV	CELLSTATES	vCM1.3	control_TTN	12	18
RSPO3	2.81	0.00303	0.004	0.0276	1.39	23.8	2.06e-05	2.52	LV	CELLSTATES	vCM1.3	control_TTN	12	18
AC113423.2	2.8	0.0181	0.00208	0.0135	0.778	14.3	0.000553	1.74	LV	CELLSTATES	vCM1.3	control_TTN	12	18
AL606807.1	2.8	0.00686	0.0196	0.16	3.34	19.3	9.1e-05	2.16	LV	CELLSTATES	vCM1.3	control_TTN	12	18
AC022335.1	2.79	0.00136	0.00457	0.023	1.38	29	4.25e-06	2.87	LV	CELLSTATES	vCM1.3	control_TTN	12	18
LINC01584	2.79	0.00777	0.00632	0.0275	1.61	18.6	0.000116	2.11	LV	CELLSTATES	vCM1.3	control_TTN	12	18
AL133417.1	2.76	0.00393	0.00336	0.0162	1.11	22.3	3.27e-05	2.41	LV	CELLSTATES	vCM1.3	control_TTN	12	18
IL31RA	2.72	0.0053	0.00765	0.062	2.1	20.6	5.67e-05	2.28	LV	CELLSTATES	vCM1.3	control_TTN	12	18
LINC01257	2.72	0.00217	0.00778	0.0333	1.92	26.3	9.38e-06	2.66	LV	CELLSTATES	vCM1.3	control_TTN	12	18
SRARP	2.71	0.0199	0.00449	0.0138	1.05	13.8	0.000672	1.7	LV	CELLSTATES	vCM1.3	control_TTN	12	18
SLITRK4	2.7	0.0058	0.00279	0.0199	1.02	20.1	6.82e-05	2.24	LV	CELLSTATES	vCM1.3	control_TTN	12	18
SPINK2	2.7	0.00998	0.00235	0.0209	0.998	17.3	0.000183	2	LV	CELLSTATES	vCM1.3	control_TTN	12	18
PLP1	2.69	0.0133	0.00326	0.0132	0.954	15.8	0.000313	1.88	LV	CELLSTATES	vCM1.3	control_TTN	12	18
AC023983.2	2.67	0.00915	0.00236	0.0136	0.901	17.8	0.000153	2.04	LV	CELLSTATES	vCM1.3	control_TTN	12	18
PKHD1L1	2.66	0.00751	0.00408	0.0156	1.22	18.8	0.000106	2.12	LV	CELLSTATES	vCM1.3	control_TTN	12	18
MIR548A1HG	2.64	0.00253	0.0111	0.0443	2.14	25.1	1.37e-05	2.6	LV	CELLSTATES	vCM1.3	control_TTN	12	18
AC011604.2	2.63	0.00807	0.0157	0.103	2.92	18.3	0.000126	2.09	LV	CELLSTATES	vCM1.3	control_TTN	12	18
AC090673.1	2.63	0.00272	0.0034	0.0169	1.06	24.4	1.67e-05	2.57	LV	CELLSTATES	vCM1.3	control_TTN	12	18
PRDM8	2.62	0.00827	0.00269	0.0135	0.915	18.2	0.000132	2.08	LV	CELLSTATES	vCM1.3	control_TTN	12	18
CHRNE	2.57	0.0222	0.00278	0.0164	0.952	13.2	0.000834	1.65	LV	CELLSTATES	vCM1.3	control_TTN	12	18
LINC00499	2.57	0.00162	0.0196	0.0987	3.08	27.9	5.79e-06	2.79	LV	CELLSTATES	vCM1.3	control_TTN	12	18
AC002463.1	2.56	0.00244	0.0115	0.0558	2.3	25.4	1.25e-05	2.61	LV	CELLSTATES	vCM1.3	control_TTN	12	18
AC009971.1	2.56	0.0375	0.000893	0.0311	0.776	11	0.00201	1.43	LV	CELLSTATES	vCM1.3	control_TTN	12	18
LINC02547	2.56	0.0191	0.00355	0.014	0.986	14	0.000605	1.72	LV	CELLSTATES	vCM1.3	control_TTN	12	18
SCGB3A2	2.51	0.00372	0.0124	0.0911	2.56	22.6	2.94e-05	2.43	LV	CELLSTATES	vCM1.3	control_TTN	12	18
UNC80	2.48	8.5e-05	0.0239	0.18	3.52	47.7	3.72e-08	4.07	LV	CELLSTATES	vCM1.3	control_TTN	12	18
SLCO1B1	2.47	0.00774	0.00626	0.0373	1.72	18.6	0.000113	2.11	LV	CELLSTATES	vCM1.3	control_TTN	12	18
LINC00364	2.46	0.0462	0.0024	0.0234	0.983	10.1	0.00297	1.34	LV	CELLSTATES	vCM1.3	control_TTN	12	18
AC008825.1	2.45	0.0496	0.00239	0.0222	0.959	9.8	0.00339	1.3	LV	CELLSTATES	vCM1.3	control_TTN	12	18
LINC00866	2.43	0.00923	0.0486	0.217	4.08	17.7	0.000155	2.03	LV	CELLSTATES	vCM1.3	control_TTN	12	18
LINC02345	2.43	0.0213	0.00272	0.0195	1.1	13.4	0.000788	1.67	LV	CELLSTATES	vCM1.3	control_TTN	12	18
AC004949.1	2.42	0.00106	0.015	0.067	2.63	30.9	2.43e-06	2.98	LV	CELLSTATES	vCM1.3	control_TTN	12	18
MAP2	2.42	0.000246	0.0448	0.309	4.29	40.4	2.05e-07	3.61	LV	CELLSTATES	vCM1.3	control_TTN	12	18
SRCIN1	2.42	0.00727	0.00628	0.054	1.87	19	9.89e-05	2.14	LV	CELLSTATES	vCM1.3	control_TTN	12	18
SYT10	2.41	0.0156	0.00589	0.036	1.69	15.1	0.000407	1.81	LV	CELLSTATES	vCM1.3	control_TTN	12	18
EDA2R	2.4	0.00077	0.019	0.111	2.97	32.6	1.52e-06	3.11	LV	CELLSTATES	vCM1.3	control_TTN	12	18
STAT4	2.4	0.00077	0.0591	0.639	5.19	32.6	1.54e-06	3.11	LV	CELLSTATES	vCM1.3	control_TTN	12	18
AC092440.1	2.37	0.00266	0.00945	0.0557	2.18	24.5	1.61e-05	2.57	LV	CELLSTATES	vCM1.3	control_TTN	12	18
AC007384.1	2.33	0.00215	0.00654	0.025	1.59	26.4	9e-06	2.67	LV	CELLSTATES	vCM1.3	control_TTN	12	18
PAPLN	2.3	0.012	0.0054	0.0215	1.4	16.3	0.000256	1.92	LV	CELLSTATES	vCM1.3	control_TTN	12	18
PLCE1-AS2	2.27	0.00971	0.00562	0.0248	1.48	17.4	0.000171	2.01	LV	CELLSTATES	vCM1.3	control_TTN	12	18
SLC6A6	2.27	0.00965	0.132	0.784	5.67	17.5	0.000169	2.02	LV	CELLSTATES	vCM1.3	control_TTN	12	18
AC011294.1	2.26	0.0191	0.00473	0.0173	1.29	14.1	0.000604	1.72	LV	CELLSTATES	vCM1.3	control_TTN	12	18
AL596188.1	2.24	0.0189	0.0129	0.0631	2.37	14.1	0.000598	1.72	LV	CELLSTATES	vCM1.3	control_TTN	12	18
SLCO6A1	2.24	0.0199	0.00508	0.0136	1.28	13.8	0.000673	1.7	LV	CELLSTATES	vCM1.3	control_TTN	12	18
AL356124.1	2.21	0.00228	0.0165	0.0886	2.76	25.7	1.11e-05	2.64	LV	CELLSTATES	vCM1.3	control_TTN	12	18
B3GALT5	2.21	0.000621	0.0301	0.142	3.41	34.6	8.95e-07	3.21	LV	CELLSTATES	vCM1.3	control_TTN	12	18
CYSLTR1	2.21	0.00577	0.00905	0.0582	2.12	20.2	6.65e-05	2.24	LV	CELLSTATES	vCM1.3	control_TTN	12	18
GPR176	2.2	0.00136	0.0109	0.0461	2.13	28.9	4.33e-06	2.87	LV	CELLSTATES	vCM1.3	control_TTN	12	18
VWA5B1	2.2	0.0428	0.00592	0.0264	1.45	10.5	0.00253	1.37	LV	CELLSTATES	vCM1.3	control_TTN	12	18
MUC13	2.19	0.012	0.00861	0.0369	1.91	16.3	0.000256	1.92	LV	CELLSTATES	vCM1.3	control_TTN	12	18
AL160191.1	2.17	0.0312	0.00305	0.023	1.04	11.8	0.00148	1.51	LV	CELLSTATES	vCM1.3	control_TTN	12	18
AC112206.2	2.16	0.000246	0.102	0.48	5.21	41.4	1.61e-07	3.61	LV	CELLSTATES	vCM1.3	control_TTN	12	18
LINC01950	2.16	0.000246	0.0523	0.206	4.12	39.9	2.31e-07	3.61	LV	CELLSTATES	vCM1.3	control_TTN	12	18
AC092813.1	2.14	0.0053	0.011	0.0898	2.43	20.6	5.77e-05	2.28	LV	CELLSTATES	vCM1.3	control_TTN	12	18
AC093607.1	2.14	0.00422	0.173	0.797	5.96	21.9	3.78e-05	2.37	LV	CELLSTATES	vCM1.3	control_TTN	12	18
AL136987.1	2.14	0.021	0.00829	0.0239	1.64	13.5	0.000751	1.68	LV	CELLSTATES	vCM1.3	control_TTN	12	18
LINC02242	2.14	0.00894	0.00336	0.0164	1.01	17.9	0.000148	2.05	LV	CELLSTATES	vCM1.3	control_TTN	12	18
MRVI1	2.14	0.00982	0.0115	0.0444	2.07	17.3	0.000178	2.01	LV	CELLSTATES	vCM1.3	control_TTN	12	18
AC022113.1	2.13	0.00746	0.0194	0.125	3.05	18.9	0.000103	2.13	LV	CELLSTATES	vCM1.3	control_TTN	12	18
AL078590.3	2.12	0.00936	0.136	0.694	5.59	17.6	0.000163	2.03	LV	CELLSTATES	vCM1.3	control_TTN	12	18
AC068234.1	2.09	0.0181	0.0341	0.0999	3.29	14.3	0.000541	1.74	LV	CELLSTATES	vCM1.3	control_TTN	12	18
ADGRF4	2.09	0.0437	0.00303	0.0235	1.06	10.4	0.00262	1.36	LV	CELLSTATES	vCM1.3	control_TTN	12	18
COL12A1	2.09	0.00972	0.0304	0.111	3.25	17.4	0.000173	2.01	LV	CELLSTATES	vCM1.3	control_TTN	12	18
PTGFR	2.09	0.0111	0.017	0.0618	2.61	16.7	0.000222	1.96	LV	CELLSTATES	vCM1.3	control_TTN	12	18
XIRP2-AS1	2.09	0.00253	0.0112	0.0619	2.23	25.1	1.34e-05	2.6	LV	CELLSTATES	vCM1.3	control_TTN	12	18
KIF1A	2.08	0.0347	0.00402	0.0261	1.26	11.4	0.00176	1.46	LV	CELLSTATES	vCM1.3	control_TTN	12	18
LINC00491	2.08	0.0108	0.00623	0.0211	1.41	16.9	0.000211	1.97	LV	CELLSTATES	vCM1.3	control_TTN	12	18
CA12	2.07	0.0238	0.00663	0.0181	1.46	12.9	0.000948	1.62	LV	CELLSTATES	vCM1.3	control_TTN	12	18
PLA1A	2.07	0.00393	0.0102	0.0358	1.99	22.3	3.25e-05	2.41	LV	CELLSTATES	vCM1.3	control_TTN	12	18
RGS13	2.07	0.0186	0.0206	0.0522	2.62	14.1	0.000582	1.73	LV	CELLSTATES	vCM1.3	control_TTN	12	18
BRCA2	2.06	0.0137	0.00889	0.0374	1.95	15.6	0.000334	1.86	LV	CELLSTATES	vCM1.3	control_TTN	12	18
C9orf135	2.05	0.0189	0.00321	0.0165	0.98	14.1	0.000596	1.72	LV	CELLSTATES	vCM1.3	control_TTN	12	18
ALDOB	2.04	0.011	0.0216	0.0872	2.84	16.8	0.000216	1.96	LV	CELLSTATES	vCM1.3	control_TTN	12	18
KCNMB2	2.04	0.00066	0.294	1.14	6.51	34	1.06e-06	3.18	LV	CELLSTATES	vCM1.3	control_TTN	12	18
KIAA1211L	2.04	0.00337	0.0133	0.0447	2.27	23.1	2.53e-05	2.47	LV	CELLSTATES	vCM1.3	control_TTN	12	18
AP001025.1	2.03	0.037	0.0102	0.0451	2.1	11.1	0.00196	1.43	LV	CELLSTATES	vCM1.3	control_TTN	12	18
SPINK1	2.03	0.0247	0.0143	0.0622	2.36	12.7	0.00101	1.61	LV	CELLSTATES	vCM1.3	control_TTN	12	18
AC004690.2	2.02	0.0159	0.00673	0.0346	1.66	15	0.000424	1.8	LV	CELLSTATES	vCM1.3	control_TTN	12	18
AC068473.1	2.02	0.0245	0.00396	0.0147	1.11	12.8	0.000993	1.61	LV	CELLSTATES	vCM1.3	control_TTN	12	18
COL9A1	2.02	0.00799	0.00867	0.0397	1.85	18.4	0.000123	2.1	LV	CELLSTATES	vCM1.3	control_TTN	12	18
NRK	2.02	0.0192	0.00827	0.0312	1.81	14	0.000613	1.72	LV	CELLSTATES	vCM1.3	control_TTN	12	18
AP001341.1	2.01	0.018	0.0049	0.0138	1.17	14.4	0.000533	1.75	LV	CELLSTATES	vCM1.3	control_TTN	12	18
FAM181A-AS1	2.01	0.0204	0.00714	0.019	1.53	13.7	0.000702	1.69	LV	CELLSTATES	vCM1.3	control_TTN	12	18
ATP1A4	2	0.00621	0.0124	0.0497	2.28	19.8	7.65e-05	2.21	LV	CELLSTATES	vCM1.3	control_TTN	12	18
C5orf46	2	0.00066	0.0872	0.466	4.98	33.9	1.07e-06	3.18	LV	CELLSTATES	vCM1.3	control_TTN	12	18
AHRR	1.99	0.027	0.00674	0.0203	1.39	12.4	0.00116	1.57	LV	CELLSTATES	vCM1.3	control_TTN	12	18
C1QTNF7	1.98	0.00777	0.0187	0.0556	2.58	18.5	0.000117	2.11	LV	CELLSTATES	vCM1.3	control_TTN	12	18
MYBPC2	1.98	0.0133	0.0116	0.0326	1.98	15.7	0.000319	1.87	LV	CELLSTATES	vCM1.3	control_TTN	12	18
PREX2	1.96	0.000246	0.0342	0.101	3.37	40.4	2.01e-07	3.61	LV	CELLSTATES	vCM1.3	control_TTN	12	18
ERVH-1	1.95	0.0442	0.00537	0.032	1.38	10.3	0.00269	1.35	LV	CELLSTATES	vCM1.3	control_TTN	12	18
AC106895.1	1.94	0.00442	0.159	0.452	5.43	21.7	4.03e-05	2.35	LV	CELLSTATES	vCM1.3	control_TTN	12	18
AL162632.1	1.94	0.0114	0.00577	0.034	1.53	16.6	0.000232	1.94	LV	CELLSTATES	vCM1.3	control_TTN	12	18
FKBP5	1.93	0.00925	1.27	6.13	8.75	17.7	0.000159	2.03	LV	CELLSTATES	vCM1.3	control_TTN	12	18
AC104304.1	1.92	0.0348	0.0074	0.0196	1.52	11.3	0.00178	1.46	LV	CELLSTATES	vCM1.3	control_TTN	12	18
AL031595.2	1.92	0.0418	0.00461	0.016	1.13	10.6	0.0024	1.38	LV	CELLSTATES	vCM1.3	control_TTN	12	18
RAPGEF3	1.92	0.0496	0.00598	0.0287	1.53	9.82	0.00336	1.3	LV	CELLSTATES	vCM1.3	control_TTN	12	18
SHC4	1.92	0.00224	0.0665	0.306	4.49	25.8	1.08e-05	2.65	LV	CELLSTATES	vCM1.3	control_TTN	12	18
SLN	1.92	0.0427	0.00537	0.0411	1.6	10.5	0.00252	1.37	LV	CELLSTATES	vCM1.3	control_TTN	12	18
LIX1	1.89	0.0232	0.0102	0.0257	1.83	13	0.000895	1.64	LV	CELLSTATES	vCM1.3	control_TTN	12	18
AC007785.1	1.88	0.0323	0.00509	0.0152	1.23	11.6	0.00158	1.49	LV	CELLSTATES	vCM1.3	control_TTN	12	18
AL162632.3	1.88	0.00998	0.00775	0.0535	1.84	17.2	0.000185	2	LV	CELLSTATES	vCM1.3	control_TTN	12	18
SLC6A1	1.88	0.0202	0.0073	0.0297	1.64	13.7	0.000693	1.69	LV	CELLSTATES	vCM1.3	control_TTN	12	18
PFKFB1	1.87	0.00805	0.012	0.0427	2.1	18.3	0.000125	2.09	LV	CELLSTATES	vCM1.3	control_TTN	12	18
UCP1	1.87	0.0213	0.00709	0.0224	1.48	13.4	0.000787	1.67	LV	CELLSTATES	vCM1.3	control_TTN	12	18
AC024257.1	1.86	0.0292	0.00883	0.0242	1.72	12.1	0.00132	1.53	LV	CELLSTATES	vCM1.3	control_TTN	12	18
AC068234.2	1.84	0.00895	0.0259	0.0648	2.87	17.9	0.000148	2.05	LV	CELLSTATES	vCM1.3	control_TTN	12	18
AC109779.1	1.84	0.00149	0.498	1.95	7.27	28.3	5.13e-06	2.83	LV	CELLSTATES	vCM1.3	control_TTN	12	18
BICC1	1.84	0.00131	0.0617	0.292	4.44	29.7	3.45e-06	2.88	LV	CELLSTATES	vCM1.3	control_TTN	12	18
HRH4	1.84	0.0331	0.00641	0.0326	1.52	11.5	0.00164	1.48	LV	CELLSTATES	vCM1.3	control_TTN	12	18
AC107220.1	1.83	0.0199	0.0152	0.0513	2.38	13.8	0.000668	1.7	LV	CELLSTATES	vCM1.3	control_TTN	12	18
COTL1	1.83	0.0108	0.0193	0.122	2.93	16.9	0.000212	1.97	LV	CELLSTATES	vCM1.3	control_TTN	12	18
SLC8A3	1.83	0.0152	0.0056	0.0233	1.35	15.2	0.000389	1.82	LV	CELLSTATES	vCM1.3	control_TTN	12	18
GNAT3	1.82	0.032	0.00483	0.0154	1.21	11.7	0.00155	1.49	LV	CELLSTATES	vCM1.3	control_TTN	12	18
GLIPR1L2	1.81	0.00412	0.0315	0.116	3.34	22	3.65e-05	2.38	LV	CELLSTATES	vCM1.3	control_TTN	12	18
CNGB1	1.8	0.0295	0.0108	0.0535	2.12	12	0.00135	1.53	LV	CELLSTATES	vCM1.3	control_TTN	12	18
FLI1	1.8	0.00221	0.0178	0.0697	2.61	26	1.03e-05	2.66	LV	CELLSTATES	vCM1.3	control_TTN	12	18
SH3GL3	1.8	0.0226	0.00863	0.0259	1.7	13.1	0.00086	1.65	LV	CELLSTATES	vCM1.3	control_TTN	12	18
AC106798.1	1.79	0.00393	0.0352	0.129	3.54	22.3	3.33e-05	2.41	LV	CELLSTATES	vCM1.3	control_TTN	12	18
AC106895.2	1.79	0.00337	0.0841	0.247	4.54	23.1	2.5e-05	2.47	LV	CELLSTATES	vCM1.3	control_TTN	12	18
NECTIN3-AS1	1.79	0.00256	0.0765	0.22	4.44	24.9	1.42e-05	2.59	LV	CELLSTATES	vCM1.3	control_TTN	12	18
SPINK9	1.79	0.00524	0.018	0.0675	2.57	20.7	5.52e-05	2.28	LV	CELLSTATES	vCM1.3	control_TTN	12	18
AC063979.2	1.78	0.0121	0.0143	0.0415	2.28	16.3	0.00026	1.92	LV	CELLSTATES	vCM1.3	control_TTN	12	18
CD160	1.78	0.0222	0.0182	0.064	2.47	13.2	0.000839	1.65	LV	CELLSTATES	vCM1.3	control_TTN	12	18
ABCG2	1.77	0.000246	0.0595	0.229	4.22	40.4	2.01e-07	3.61	LV	CELLSTATES	vCM1.3	control_TTN	12	18
INSL6	1.77	0.00776	0.04	0.0931	3.37	18.6	0.000114	2.11	LV	CELLSTATES	vCM1.3	control_TTN	12	18
SHC3	1.77	0.0253	0.00703	0.0364	1.6	12.6	0.00105	1.6	LV	CELLSTATES	vCM1.3	control_TTN	12	18
AC012370.2	1.76	0.00502	0.00847	0.0341	1.82	21	5.12e-05	2.3	LV	CELLSTATES	vCM1.3	control_TTN	12	18
AC096759.1	1.76	0.0209	0.0164	0.057	2.5	13.5	0.000746	1.68	LV	CELLSTATES	vCM1.3	control_TTN	12	18
AP000755.2	1.76	0.0437	0.0139	0.03	2.07	10.4	0.00262	1.36	LV	CELLSTATES	vCM1.3	control_TTN	12	18
CRISPLD1	1.75	0.0427	0.00642	0.0159	1.39	10.5	0.0025	1.37	LV	CELLSTATES	vCM1.3	control_TTN	12	18
PCDH9-AS4	1.75	0.0187	0.0403	0.134	3.53	14.1	0.000588	1.73	LV	CELLSTATES	vCM1.3	control_TTN	12	18
PRMT8	1.75	0.0119	0.0204	0.0709	2.68	16.4	0.000251	1.93	LV	CELLSTATES	vCM1.3	control_TTN	12	18
AL359220.1	1.74	0.00621	0.0253	0.086	2.95	19.7	7.69e-05	2.21	LV	CELLSTATES	vCM1.3	control_TTN	12	18
AP003063.1	1.74	0.00266	0.0225	0.0608	2.77	24.5	1.62e-05	2.57	LV	CELLSTATES	vCM1.3	control_TTN	12	18
LINC02284	1.73	0.0477	0.0187	0.0488	2.44	9.95	0.00317	1.32	LV	CELLSTATES	vCM1.3	control_TTN	12	18
PHF21B	1.73	0.00274	0.0221	0.138	3.13	24.2	1.79e-05	2.56	LV	CELLSTATES	vCM1.3	control_TTN	12	18
ARNTL2-AS1	1.72	0.0276	0.0362	0.102	3.34	12.3	0.0012	1.56	LV	CELLSTATES	vCM1.3	control_TTN	12	18
MANCR	1.72	0.0461	0.00804	0.0364	1.68	10.1	0.00295	1.34	LV	CELLSTATES	vCM1.3	control_TTN	12	18
TPM3	1.72	0.00242	0.553	2.68	7.57	25.5	1.21e-05	2.62	LV	CELLSTATES	vCM1.3	control_TTN	12	18
AL356277.3	1.69	0.0222	0.0162	0.0476	2.45	13.2	0.000833	1.65	LV	CELLSTATES	vCM1.3	control_TTN	12	18
AP003063.2	1.69	0.0299	0.00582	0.0137	1.29	11.9	0.0014	1.52	LV	CELLSTATES	vCM1.3	control_TTN	12	18
DHRS3	1.69	0.00107	0.151	0.712	5.65	30.7	2.62e-06	2.97	LV	CELLSTATES	vCM1.3	control_TTN	12	18
PLCE1	1.69	4.34e-06	0.282	0.984	6.31	68.9	5.42e-10	5.36	LV	CELLSTATES	vCM1.3	control_TTN	12	18
AC023983.1	1.68	0.0205	0.011	0.054	2.15	13.6	0.000709	1.69	LV	CELLSTATES	vCM1.3	control_TTN	12	18
ACADL	1.68	0.00261	0.0268	0.109	3.12	24.7	1.52e-05	2.58	LV	CELLSTATES	vCM1.3	control_TTN	12	18
LINC02004	1.67	0.027	0.00711	0.026	1.58	12.4	0.00116	1.57	LV	CELLSTATES	vCM1.3	control_TTN	12	18
AC003666.1	1.65	0.0353	0.0103	0.0235	1.7	11.2	0.00184	1.45	LV	CELLSTATES	vCM1.3	control_TTN	12	18
ASB17	1.65	0.0053	0.0127	0.0502	2.17	20.6	5.73e-05	2.28	LV	CELLSTATES	vCM1.3	control_TTN	12	18
SMCO2	1.65	0.00577	0.0323	0.0912	3.21	20.2	6.68e-05	2.24	LV	CELLSTATES	vCM1.3	control_TTN	12	18
SYTL2	1.65	0.00308	0.0241	0.0903	2.98	23.6	2.18e-05	2.51	LV	CELLSTATES	vCM1.3	control_TTN	12	18
LINC00222	1.64	0.00175	0.0276	0.119	3.15	27.5	6.47e-06	2.76	LV	CELLSTATES	vCM1.3	control_TTN	12	18
MMP2	1.64	0.0168	0.354	1.27	6.68	14.7	0.000477	1.77	LV	CELLSTATES	vCM1.3	control_TTN	12	18
KCND2	1.63	0.0242	0.0438	0.11	3.57	12.8	0.000974	1.62	LV	CELLSTATES	vCM1.3	control_TTN	12	18
LPCAT2	1.62	0.0175	0.0629	0.253	4.28	14.5	0.00051	1.76	LV	CELLSTATES	vCM1.3	control_TTN	12	18
MAP3K7CL	1.62	0.00303	0.0606	0.199	4.13	23.7	2.08e-05	2.52	LV	CELLSTATES	vCM1.3	control_TTN	12	18
SOD2	1.61	0.0362	0.0119	0.0342	1.97	11.2	0.00191	1.44	LV	CELLSTATES	vCM1.3	control_TTN	12	18
C5AR1	1.6	0.00244	0.0704	0.294	4.44	25.3	1.25e-05	2.61	LV	CELLSTATES	vCM1.3	control_TTN	12	18
MNS1	1.6	0.0371	0.0104	0.0439	1.96	11.1	0.00197	1.43	LV	CELLSTATES	vCM1.3	control_TTN	12	18
SLC7A11	1.6	0.0437	0.0165	0.0473	2.45	10.4	0.00262	1.36	LV	CELLSTATES	vCM1.3	control_TTN	12	18
SLC7A8	1.6	0.00412	0.123	0.655	5.45	22	3.63e-05	2.38	LV	CELLSTATES	vCM1.3	control_TTN	12	18
SMOC1	1.6	0.0213	0.00893	0.0222	1.66	13.4	0.000787	1.67	LV	CELLSTATES	vCM1.3	control_TTN	12	18
LINC01592	1.59	0.0205	0.00895	0.0266	1.77	13.6	0.000723	1.69	LV	CELLSTATES	vCM1.3	control_TTN	12	18
PPP2R2B	1.59	0.00139	0.0698	0.257	4.39	28.8	4.51e-06	2.86	LV	CELLSTATES	vCM1.3	control_TTN	12	18
SV2C	1.59	0.0106	0.0521	0.154	3.88	17	0.000203	1.98	LV	CELLSTATES	vCM1.3	control_TTN	12	18
NPNT	1.58	0.027	0.0329	0.0918	3.23	12.4	0.00115	1.57	LV	CELLSTATES	vCM1.3	control_TTN	12	18
SLC48A1	1.58	0.00399	0.0326	0.106	3.24	22.2	3.42e-05	2.4	LV	CELLSTATES	vCM1.3	control_TTN	12	18
OIT3	1.57	0.0457	0.00701	0.0184	1.45	10.2	0.00291	1.34	LV	CELLSTATES	vCM1.3	control_TTN	12	18
AC008443.6	1.56	0.0216	0.00946	0.019	1.63	13.3	0.000804	1.66	LV	CELLSTATES	vCM1.3	control_TTN	12	18
AGMO	1.56	0.0182	0.028	0.1	3.22	14.3	0.000558	1.74	LV	CELLSTATES	vCM1.3	control_TTN	12	18
SPOCK1	1.55	0.0141	0.299	1.38	6.63	15.5	0.000349	1.85	LV	CELLSTATES	vCM1.3	control_TTN	12	18
AC020779.2	1.54	0.0486	0.00692	0.0163	1.35	9.89	0.00326	1.31	LV	CELLSTATES	vCM1.3	control_TTN	12	18
ANKRD31	1.54	0.0198	0.0118	0.033	1.92	13.8	0.000656	1.7	LV	CELLSTATES	vCM1.3	control_TTN	12	18
AP002518.2	1.54	0.0496	0.297	1.04	6.35	9.81	0.00338	1.3	LV	CELLSTATES	vCM1.3	control_TTN	12	18
AP005131.1	1.53	0.00794	0.0397	0.121	3.42	18.4	0.000121	2.1	LV	CELLSTATES	vCM1.3	control_TTN	12	18
AC011611.4	1.52	0.0218	0.0138	0.0386	2.09	13.3	0.000814	1.66	LV	CELLSTATES	vCM1.3	control_TTN	12	18
FAT3	1.52	0.00764	0.0343	0.108	3.35	18.8	0.000108	2.12	LV	CELLSTATES	vCM1.3	control_TTN	12	18
PTCHD4	1.52	0.0197	0.0915	0.326	4.67	13.9	0.000648	1.71	LV	CELLSTATES	vCM1.3	control_TTN	12	18
SULF1	1.52	0.0213	0.0127	0.0298	2.03	13.4	0.000773	1.67	LV	CELLSTATES	vCM1.3	control_TTN	12	18
AC004053.1	1.51	0.0172	0.0942	0.311	4.81	14.6	0.000497	1.77	LV	CELLSTATES	vCM1.3	control_TTN	12	18
MYLK-AS1	1.51	1.71e-05	0.0752	0.265	4.42	57.9	4.27e-09	4.77	LV	CELLSTATES	vCM1.3	control_TTN	12	18
AC010343.3	1.5	0.00211	0.208	0.578	5.74	26.6	8.45e-06	2.68	LV	CELLSTATES	vCM1.3	control_TTN	12	18
ANTXR2	1.5	0.000217	0.333	1.14	6.56	43	1.09e-07	3.66	LV	CELLSTATES	vCM1.3	control_TTN	12	18
COL8A1	1.5	0.00894	0.0267	0.0936	3.04	17.9	0.000148	2.05	LV	CELLSTATES	vCM1.3	control_TTN	12	18
KLHL36	1.5	0.00136	0.172	0.599	5.57	28.9	4.35e-06	2.87	LV	CELLSTATES	vCM1.3	control_TTN	12	18
PPFIA2-AS1	1.5	0.00483	0.0231	0.0822	2.87	21.2	4.76e-05	2.32	LV	CELLSTATES	vCM1.3	control_TTN	12	18
RERGL	1.5	0.00144	0.0739	0.258	4.39	28.5	4.88e-06	2.84	LV	CELLSTATES	vCM1.3	control_TTN	12	18
FAM184A	1.49	0.0135	0.036	0.113	3.38	15.7	0.000325	1.87	LV	CELLSTATES	vCM1.3	control_TTN	12	18
AC093730.1	1.48	0.021	0.14	0.514	5.34	13.5	0.000752	1.68	LV	CELLSTATES	vCM1.3	control_TTN	12	18
HCLS1	1.47	0.0181	0.0155	0.0375	2.24	14.3	0.000547	1.74	LV	CELLSTATES	vCM1.3	control_TTN	12	18
NEB	1.47	0.0149	0.277	0.933	6.23	15.3	0.000378	1.83	LV	CELLSTATES	vCM1.3	control_TTN	12	18
SLA	1.47	0.0449	0.0163	0.0485	2.38	10.2	0.0028	1.35	LV	CELLSTATES	vCM1.3	control_TTN	12	18
TG	1.46	0.00524	0.0206	0.0774	2.73	20.7	5.48e-05	2.28	LV	CELLSTATES	vCM1.3	control_TTN	12	18
AC022075.1	1.45	0.0139	0.0177	0.0762	2.54	15.6	0.000339	1.86	LV	CELLSTATES	vCM1.3	control_TTN	12	18
AL353784.1	1.45	0.0231	0.0255	0.067	2.9	13.1	0.000885	1.64	LV	CELLSTATES	vCM1.3	control_TTN	12	18
LINC00211	1.45	0.0375	0.0348	0.179	3.61	11	0.00202	1.43	LV	CELLSTATES	vCM1.3	control_TTN	12	18
PPEF1	1.44	0.0196	0.0219	0.0742	2.77	13.9	0.000642	1.71	LV	CELLSTATES	vCM1.3	control_TTN	12	18
STXBP5L	1.44	0.00774	0.0675	0.174	4.16	18.6	0.000113	2.11	LV	CELLSTATES	vCM1.3	control_TTN	12	18
AC025031.1	1.43	0.0295	0.0217	0.0572	2.6	12	0.00135	1.53	LV	CELLSTATES	vCM1.3	control_TTN	12	18
ARSJ	1.43	0.0373	0.0209	0.0704	2.59	11.1	0.00199	1.43	LV	CELLSTATES	vCM1.3	control_TTN	12	18
PHLDA1	1.43	0.0453	0.0161	0.0649	2.53	10.2	0.00286	1.34	LV	CELLSTATES	vCM1.3	control_TTN	12	18
PPP1R36	1.43	0.0121	0.0186	0.0569	2.5	16.3	0.000263	1.92	LV	CELLSTATES	vCM1.3	control_TTN	12	18
CA8	1.42	0.0346	0.0313	0.109	3.29	11.4	0.00174	1.46	LV	CELLSTATES	vCM1.3	control_TTN	12	18
MUM1L1	1.42	0.00535	0.102	0.288	4.7	20.5	5.96e-05	2.27	LV	CELLSTATES	vCM1.3	control_TTN	12	18
TTLL7	1.42	0.00611	0.157	0.616	5.55	19.9	7.38e-05	2.21	LV	CELLSTATES	vCM1.3	control_TTN	12	18
AC091212.1	1.41	0.0148	0.0581	0.168	3.96	15.3	0.000374	1.83	LV	CELLSTATES	vCM1.3	control_TTN	12	18
AL353616.2	1.41	0.0129	0.0387	0.114	3.38	15.9	0.000298	1.89	LV	CELLSTATES	vCM1.3	control_TTN	12	18
KCNT2	1.41	0.00794	0.0347	0.111	3.31	18.4	0.000122	2.1	LV	CELLSTATES	vCM1.3	control_TTN	12	18
LINC02008	1.41	0.00274	0.053	0.147	3.82	24.3	1.72e-05	2.56	LV	CELLSTATES	vCM1.3	control_TTN	12	18
MYLK	1.41	0.00221	0.0366	0.113	3.37	26	1.04e-05	2.66	LV	CELLSTATES	vCM1.3	control_TTN	12	18
PAPSS2	1.41	0.0281	0.0127	0.0318	1.98	12.2	0.00124	1.55	LV	CELLSTATES	vCM1.3	control_TTN	12	18
AC006148.1	1.4	0.0163	0.021	0.0707	2.68	14.8	0.000448	1.79	LV	CELLSTATES	vCM1.3	control_TTN	12	18
AC083800.1	1.4	0.0213	0.0197	0.0586	2.49	13.4	0.000781	1.67	LV	CELLSTATES	vCM1.3	control_TTN	12	18
EMC10	1.4	0.0059	0.552	1.28	6.98	20	7.05e-05	2.23	LV	CELLSTATES	vCM1.3	control_TTN	12	18
HEG1	1.4	0.000217	0.39	1.45	6.79	42.5	1.22e-07	3.66	LV	CELLSTATES	vCM1.3	control_TTN	12	18
MSH4	1.4	0.00106	0.12	0.478	5.14	30.9	2.45e-06	2.98	LV	CELLSTATES	vCM1.3	control_TTN	12	18
SPATA6L	1.4	0.00372	0.0365	0.119	3.39	22.7	2.89e-05	2.43	LV	CELLSTATES	vCM1.3	control_TTN	12	18
AL110292.1	1.38	0.0199	0.0316	0.102	3.26	13.8	0.000678	1.7	LV	CELLSTATES	vCM1.3	control_TTN	12	18
LRRC6	1.38	0.0171	0.0902	0.289	4.59	14.6	0.000493	1.77	LV	CELLSTATES	vCM1.3	control_TTN	12	18
MBOAT2	1.38	0.00215	0.211	0.806	5.95	26.4	9.12e-06	2.67	LV	CELLSTATES	vCM1.3	control_TTN	12	18
PDZD2	1.38	0.00136	4.3	13.8	10.1	29	4.27e-06	2.87	LV	CELLSTATES	vCM1.3	control_TTN	12	18
AC009365.1	1.37	0.0496	0.0102	0.0201	1.73	9.81	0.00337	1.3	LV	CELLSTATES	vCM1.3	control_TTN	12	18
AC103409.1	1.37	0.033	0.0246	0.0874	2.96	11.6	0.00163	1.48	LV	CELLSTATES	vCM1.3	control_TTN	12	18
ALDH1A2	1.37	0.0197	0.137	0.44	5.17	13.9	0.00065	1.7	LV	CELLSTATES	vCM1.3	control_TTN	12	18
LINC01098	1.37	0.0446	0.0174	0.0373	2.33	10.3	0.00275	1.35	LV	CELLSTATES	vCM1.3	control_TTN	12	18
NUP210L	1.37	0.0124	0.0918	0.34	4.77	16.1	0.000278	1.91	LV	CELLSTATES	vCM1.3	control_TTN	12	18
RFTN2	1.37	0.0172	0.0208	0.0452	2.55	14.6	0.000495	1.77	LV	CELLSTATES	vCM1.3	control_TTN	12	18
SLC14A1	1.37	0.0186	0.019	0.0432	2.43	14.2	0.000577	1.73	LV	CELLSTATES	vCM1.3	control_TTN	12	18
AMPD3	1.36	0.00337	0.0471	0.116	3.57	23.1	2.52e-05	2.47	LV	CELLSTATES	vCM1.3	control_TTN	12	18
FMO5	1.36	0.0115	0.299	0.759	6.11	16.6	0.000234	1.94	LV	CELLSTATES	vCM1.3	control_TTN	12	18
GPR63	1.36	0.0141	0.02	0.0445	2.43	15.5	0.00035	1.85	LV	CELLSTATES	vCM1.3	control_TTN	12	18
PTCH1	1.36	0.0133	0.0508	0.121	3.66	15.8	0.000318	1.88	LV	CELLSTATES	vCM1.3	control_TTN	12	18
TAB3	1.36	0.000393	0.0969	0.324	4.74	36.7	5.16e-07	3.41	LV	CELLSTATES	vCM1.3	control_TTN	12	18
AC020909.2	1.35	0.00813	0.221	0.52	5.7	18.3	0.000128	2.09	LV	CELLSTATES	vCM1.3	control_TTN	12	18
DDX60L	1.35	0.0418	1.03	2.33	7.84	10.6	0.00242	1.38	LV	CELLSTATES	vCM1.3	control_TTN	12	18
MATN2	1.35	0.0036	0.109	0.276	4.72	22.9	2.73e-05	2.44	LV	CELLSTATES	vCM1.3	control_TTN	12	18
PLSCR4	1.35	0.0464	0.0114	0.0221	1.8	10.1	0.00299	1.33	LV	CELLSTATES	vCM1.3	control_TTN	12	18
AC005208.1	1.34	0.0458	0.0124	0.032	1.98	10.1	0.00292	1.34	LV	CELLSTATES	vCM1.3	control_TTN	12	18
AC107973.1	1.34	0.00923	0.087	0.219	4.4	17.7	0.000155	2.03	LV	CELLSTATES	vCM1.3	control_TTN	12	18
ADH4	1.34	0.0391	0.0175	0.0356	2.27	10.9	0.00217	1.41	LV	CELLSTATES	vCM1.3	control_TTN	12	18
AL138737.1	1.34	0.00746	0.0487	0.119	3.64	18.9	0.000104	2.13	LV	CELLSTATES	vCM1.3	control_TTN	12	18
AMPH	1.34	0.0133	0.0363	0.11	3.29	15.8	0.000313	1.88	LV	CELLSTATES	vCM1.3	control_TTN	12	18
LINC02268	1.34	0.0153	0.0473	0.136	3.64	15.2	0.000397	1.82	LV	CELLSTATES	vCM1.3	control_TTN	12	18
LINC02306	1.34	0.0349	0.0501	0.185	3.94	11.3	0.00179	1.46	LV	CELLSTATES	vCM1.3	control_TTN	12	18
STARD4	1.34	0.00975	0.0204	0.0645	2.62	17.4	0.000175	2.01	LV	CELLSTATES	vCM1.3	control_TTN	12	18
AC026347.1	1.33	0.0058	0.236	0.624	5.81	20.1	6.87e-05	2.24	LV	CELLSTATES	vCM1.3	control_TTN	12	18
AC079210.1	1.33	0.00524	0.0412	0.123	3.46	20.8	5.46e-05	2.28	LV	CELLSTATES	vCM1.3	control_TTN	12	18
TEX41	1.33	0.0499	0.0244	0.113	3.02	9.77	0.00343	1.3	LV	CELLSTATES	vCM1.3	control_TTN	12	18
ANKRD34C-AS1	1.32	0.0251	0.0809	0.201	4.32	12.7	0.00103	1.6	LV	CELLSTATES	vCM1.3	control_TTN	12	18
LINC00879	1.32	0.0279	0.0179	0.0358	2.35	12.3	0.00122	1.55	LV	CELLSTATES	vCM1.3	control_TTN	12	18
SMOC2	1.32	0.036	0.035	0.105	3.18	11.2	0.00189	1.44	LV	CELLSTATES	vCM1.3	control_TTN	12	18
TEX9	1.32	0.00925	0.0383	0.123	3.5	17.7	0.000159	2.03	LV	CELLSTATES	vCM1.3	control_TTN	12	18
KCNMB4	1.31	0.0119	0.0427	0.139	3.57	16.4	0.000253	1.92	LV	CELLSTATES	vCM1.3	control_TTN	12	18
MBNL3	1.31	0.00261	0.144	0.41	5.19	24.8	1.47e-05	2.58	LV	CELLSTATES	vCM1.3	control_TTN	12	18
AC129807.1	1.3	0.0297	0.0171	0.0499	2.42	12	0.00138	1.53	LV	CELLSTATES	vCM1.3	control_TTN	12	18
AL080248.1	1.3	0.0385	0.0969	0.23	4.52	10.9	0.00212	1.41	LV	CELLSTATES	vCM1.3	control_TTN	12	18
MIR181A1HG	1.3	0.0232	0.078	0.187	4.25	13	0.000901	1.63	LV	CELLSTATES	vCM1.3	control_TTN	12	18
NSG2	1.3	0.0156	0.102	0.32	4.77	15	0.000414	1.81	LV	CELLSTATES	vCM1.3	control_TTN	12	18
KLHL25	1.29	0.0206	0.0514	0.138	3.7	13.6	0.000732	1.69	LV	CELLSTATES	vCM1.3	control_TTN	12	18
LINC02542	1.29	0.0442	0.07	0.159	4.08	10.3	0.0027	1.35	LV	CELLSTATES	vCM1.3	control_TTN	12	18
SESN3	1.29	0.0222	0.0233	0.0672	2.68	13.2	0.000833	1.65	LV	CELLSTATES	vCM1.3	control_TTN	12	18
AC092747.1	1.28	0.0475	0.036	0.0529	3.05	9.98	0.00314	1.32	LV	CELLSTATES	vCM1.3	control_TTN	12	18
AC023051.1	1.27	0.0324	0.0704	0.165	4.04	11.6	0.00159	1.49	LV	CELLSTATES	vCM1.3	control_TTN	12	18
ALCAM	1.27	0.0238	0.0803	0.247	4.5	12.9	0.00095	1.62	LV	CELLSTATES	vCM1.3	control_TTN	12	18
CCDC168	1.27	0.0427	0.0309	0.0897	3.06	10.5	0.00251	1.37	LV	CELLSTATES	vCM1.3	control_TTN	12	18
DRAIC	1.27	0.00677	0.0204	0.0618	2.63	19.3	8.94e-05	2.17	LV	CELLSTATES	vCM1.3	control_TTN	12	18
FMO4	1.27	0.00213	0.0906	0.308	4.64	26.6	8.67e-06	2.67	LV	CELLSTATES	vCM1.3	control_TTN	12	18
LINC00501	1.27	0.0262	0.0302	0.066	2.96	12.5	0.0011	1.58	LV	CELLSTATES	vCM1.3	control_TTN	12	18
LINC02141	1.27	0.021	0.0451	0.105	3.48	13.5	0.000757	1.68	LV	CELLSTATES	vCM1.3	control_TTN	12	18
PALM2	1.27	0.0079	0.0563	0.137	3.79	18.5	0.00012	2.1	LV	CELLSTATES	vCM1.3	control_TTN	12	18
PIK3C2G	1.27	0.00224	0.114	0.273	4.77	25.8	1.08e-05	2.65	LV	CELLSTATES	vCM1.3	control_TTN	12	18
AC097467.3	1.26	0.00774	0.0207	0.0524	2.57	18.7	0.000112	2.11	LV	CELLSTATES	vCM1.3	control_TTN	12	18
ART4	1.26	0.0296	0.0373	0.122	3.37	12	0.00137	1.53	LV	CELLSTATES	vCM1.3	control_TTN	12	18
ISPD-AS1	1.26	0.0127	0.061	0.107	3.77	16	0.00029	1.9	LV	CELLSTATES	vCM1.3	control_TTN	12	18
LINC00702	1.26	0.0112	0.344	1.04	6.45	16.7	0.000226	1.95	LV	CELLSTATES	vCM1.3	control_TTN	12	18
AC010735.2	1.25	0.0375	0.0123	0.0316	1.93	11	0.00202	1.43	LV	CELLSTATES	vCM1.3	control_TTN	12	18
MID1	1.25	0.00658	0.379	0.985	6.53	19.5	8.24e-05	2.18	LV	CELLSTATES	vCM1.3	control_TTN	12	18
MYBPC1	1.25	0.0243	0.0879	0.199	4.37	12.8	0.000979	1.62	LV	CELLSTATES	vCM1.3	control_TTN	12	18
GLT8D2	1.24	0.0093	0.0373	0.121	3.42	17.6	0.000161	2.03	LV	CELLSTATES	vCM1.3	control_TTN	12	18
IPCEF1	1.24	0.00621	0.145	0.427	5.24	19.7	7.69e-05	2.21	LV	CELLSTATES	vCM1.3	control_TTN	12	18
MAOA	1.24	0.00534	0.379	1.09	6.61	20.5	5.91e-05	2.27	LV	CELLSTATES	vCM1.3	control_TTN	12	18
NCR3LG1	1.24	0.0247	0.0214	0.0682	2.62	12.7	0.00101	1.61	LV	CELLSTATES	vCM1.3	control_TTN	12	18
IRAK3	1.22	0.0445	0.0134	0.0315	2.04	10.3	0.00273	1.35	LV	CELLSTATES	vCM1.3	control_TTN	12	18
LINC01844	1.22	0.036	0.0665	0.185	4.07	11.2	0.00188	1.44	LV	CELLSTATES	vCM1.3	control_TTN	12	18
OLMALINC	1.22	0.00274	0.0601	0.153	3.94	24.2	1.78e-05	2.56	LV	CELLSTATES	vCM1.3	control_TTN	12	18
ARHGAP28	1.21	0.0438	0.0223	0.0489	2.59	10.4	0.00264	1.36	LV	CELLSTATES	vCM1.3	control_TTN	12	18
ATAD2	1.2	0.000515	0.519	1.58	7.05	35.5	7.09e-07	3.29	LV	CELLSTATES	vCM1.3	control_TTN	12	18
UNC5D	1.2	0.0036	0.136	0.347	5.09	22.9	2.75e-05	2.44	LV	CELLSTATES	vCM1.3	control_TTN	12	18
AC092920.1	1.19	0.0199	0.0274	0.0664	2.85	13.8	0.000668	1.7	LV	CELLSTATES	vCM1.3	control_TTN	12	18
LINC02343	1.19	0.0163	0.0434	0.167	3.74	14.8	0.000448	1.79	LV	CELLSTATES	vCM1.3	control_TTN	12	18
MPP4	1.19	0.0146	0.0274	0.0713	2.88	15.4	0.000367	1.84	LV	CELLSTATES	vCM1.3	control_TTN	12	18
AP000787.1	1.18	0.0112	0.0354	0.0782	3.14	16.7	0.000226	1.95	LV	CELLSTATES	vCM1.3	control_TTN	12	18
ITGA1	1.18	0.0373	0.0328	0.124	3.29	11.1	0.00199	1.43	LV	CELLSTATES	vCM1.3	control_TTN	12	18
IL7	1.17	0.0147	0.168	0.385	5.23	15.3	0.00037	1.83	LV	CELLSTATES	vCM1.3	control_TTN	12	18
MSMO1	1.17	0.0441	0.0255	0.0528	2.71	10.4	0.00268	1.36	LV	CELLSTATES	vCM1.3	control_TTN	12	18
NAAA	1.17	0.000694	0.0745	0.245	4.34	33.6	1.17e-06	3.16	LV	CELLSTATES	vCM1.3	control_TTN	12	18
NOSTRIN	1.17	0.0486	0.0246	0.0628	2.7	9.89	0.00326	1.31	LV	CELLSTATES	vCM1.3	control_TTN	12	18
AL391684.1	1.16	0.0133	0.021	0.069	2.63	15.8	0.000317	1.88	LV	CELLSTATES	vCM1.3	control_TTN	12	18
C21orf91	1.16	0.0186	0.0491	0.146	3.67	14.2	0.000581	1.73	LV	CELLSTATES	vCM1.3	control_TTN	12	18
LLPH-DT	1.16	0.0497	0.0176	0.0399	2.27	9.79	0.00341	1.3	LV	CELLSTATES	vCM1.3	control_TTN	12	18
TMEM108	1.16	0.00729	0.0354	0.0722	3.14	19	0.0001	2.14	LV	CELLSTATES	vCM1.3	control_TTN	12	18
CASP8	1.15	0.02	0.0589	0.126	3.77	13.7	0.000685	1.7	LV	CELLSTATES	vCM1.3	control_TTN	12	18
HEPH	1.15	0.00751	0.142	0.347	5.03	18.8	0.000106	2.12	LV	CELLSTATES	vCM1.3	control_TTN	12	18
PIK3IP1	1.14	0.0205	0.0334	0.128	3.34	13.6	0.00071	1.69	LV	CELLSTATES	vCM1.3	control_TTN	12	18
CFAP58	1.13	0.00136	0.0708	0.231	4.3	29.1	4.14e-06	2.87	LV	CELLSTATES	vCM1.3	control_TTN	12	18
PAFAH2	1.13	0.0427	0.0905	0.266	4.53	10.5	0.00252	1.37	LV	CELLSTATES	vCM1.3	control_TTN	12	18
RPS6KA2	1.13	0.00368	0.411	1.35	6.75	22.8	2.83e-05	2.43	LV	CELLSTATES	vCM1.3	control_TTN	12	18
SGTB	1.13	0.0218	0.0274	0.0732	2.91	13.3	0.000814	1.66	LV	CELLSTATES	vCM1.3	control_TTN	12	18
AC104806.2	1.12	0.00307	0.0735	0.209	4.22	23.6	2.14e-05	2.51	LV	CELLSTATES	vCM1.3	control_TTN	12	18
EYS	1.12	0.00524	0.338	0.811	6.33	20.7	5.57e-05	2.28	LV	CELLSTATES	vCM1.3	control_TTN	12	18
PHYHD1	1.12	0.0125	0.112	0.319	4.8	16	0.000286	1.9	LV	CELLSTATES	vCM1.3	control_TTN	12	18
AC058791.1	1.11	0.0181	0.302	1.04	6.36	14.3	0.00055	1.74	LV	CELLSTATES	vCM1.3	control_TTN	12	18
ACE2	1.11	0.00984	0.0687	0.174	4.08	17.3	0.00018	2.01	LV	CELLSTATES	vCM1.3	control_TTN	12	18
BCL2	1.11	0.00202	0.374	1.05	6.55	26.9	7.82e-06	2.7	LV	CELLSTATES	vCM1.3	control_TTN	12	18
C4orf45	1.11	0.0322	0.411	1	6.57	11.6	0.00157	1.49	LV	CELLSTATES	vCM1.3	control_TTN	12	18
PCNX2	1.1	0.0141	0.0617	0.15	3.91	15.5	0.000349	1.85	LV	CELLSTATES	vCM1.3	control_TTN	12	18
PPM1E	1.1	0.0281	0.32	0.823	6.23	12.2	0.00124	1.55	LV	CELLSTATES	vCM1.3	control_TTN	12	18
PRICKLE2	1.1	0.00894	0.0838	0.234	4.38	17.9	0.000147	2.05	LV	CELLSTATES	vCM1.3	control_TTN	12	18
SPDYA	1.1	0.00925	0.0889	0.22	4.38	17.7	0.000158	2.03	LV	CELLSTATES	vCM1.3	control_TTN	12	18
ADAM22	1.09	0.0053	0.0779	0.191	4.24	20.6	5.7e-05	2.28	LV	CELLSTATES	vCM1.3	control_TTN	12	18
C9orf84	1.09	0.00854	0.242	0.598	5.79	18.1	0.000138	2.07	LV	CELLSTATES	vCM1.3	control_TTN	12	18
MAMDC2-AS1	1.09	0.0236	0.0353	0.0923	3.19	12.9	0.000928	1.63	LV	CELLSTATES	vCM1.3	control_TTN	12	18
PRKAB1	1.09	0.0376	0.0266	0.0591	2.77	11	0.00204	1.42	LV	CELLSTATES	vCM1.3	control_TTN	12	18
CARMIL1	1.08	0.0297	0.594	1.48	7.09	12	0.00138	1.53	LV	CELLSTATES	vCM1.3	control_TTN	12	18
DAAM2	1.08	0.0124	0.13	0.314	4.92	16.1	0.000282	1.91	LV	CELLSTATES	vCM1.3	control_TTN	12	18
ABTB2	1.07	0.0321	0.457	1.25	6.77	11.7	0.00156	1.49	LV	CELLSTATES	vCM1.3	control_TTN	12	18
AC091588.2	1.07	0.048	0.0239	0.0549	2.67	9.94	0.0032	1.32	LV	CELLSTATES	vCM1.3	control_TTN	12	18
FOXP4	1.07	0.0288	0.0223	0.0605	2.61	12.1	0.00129	1.54	LV	CELLSTATES	vCM1.3	control_TTN	12	18
FRMD4B	1.07	0.0169	0.325	0.934	6.38	14.6	0.000483	1.77	LV	CELLSTATES	vCM1.3	control_TTN	12	18
LINC01476	1.07	0.00673	0.106	0.26	4.69	19.4	8.62e-05	2.17	LV	CELLSTATES	vCM1.3	control_TTN	12	18
AC027117.2	1.06	0.00221	0.398	1.01	6.52	26.1	1e-05	2.66	LV	CELLSTATES	vCM1.3	control_TTN	12	18
LANCL1-AS1	1.06	0.0184	0.067	0.139	3.97	14.2	0.000567	1.74	LV	CELLSTATES	vCM1.3	control_TTN	12	18
PARP8	1.06	0.00676	0.133	0.358	5.04	19.3	8.83e-05	2.17	LV	CELLSTATES	vCM1.3	control_TTN	12	18
SPRED1	1.06	0.0184	0.157	0.374	5.23	14.2	0.000569	1.74	LV	CELLSTATES	vCM1.3	control_TTN	12	18
ARHGAP24	1.05	0.0103	1.81	4.84	8.8	17.1	0.000197	1.99	LV	CELLSTATES	vCM1.3	control_TTN	12	18
KCNAB2	1.05	0.0392	0.13	0.45	5.13	10.9	0.00217	1.41	LV	CELLSTATES	vCM1.3	control_TTN	12	18
SLC16A12-AS1	1.05	0.0441	0.0358	0.0772	3.18	10.4	0.00267	1.36	LV	CELLSTATES	vCM1.3	control_TTN	12	18
ZNF189	1.05	0.0159	0.236	0.709	5.9	15	0.000428	1.8	LV	CELLSTATES	vCM1.3	control_TTN	12	18
ARRDC3	1.04	0.0344	0.0525	0.132	3.67	11.4	0.00173	1.46	LV	CELLSTATES	vCM1.3	control_TTN	12	18
CC2D2A	1.04	0.00215	0.127	0.286	4.84	26.4	9.14e-06	2.67	LV	CELLSTATES	vCM1.3	control_TTN	12	18
HPGDS	1.04	0.0228	0.0555	0.0939	3.58	13.1	0.000869	1.64	LV	CELLSTATES	vCM1.3	control_TTN	12	18
LDLRAD4	1.04	0.0058	1.48	4.7	8.57	20.1	6.79e-05	2.24	LV	CELLSTATES	vCM1.3	control_TTN	12	18
PLA2G5	1.04	0.016	0.197	0.505	5.56	14.9	0.000434	1.79	LV	CELLSTATES	vCM1.3	control_TTN	12	18
AC098582.1	1.03	0.01	0.162	0.335	5.15	17.2	0.00019	2	LV	CELLSTATES	vCM1.3	control_TTN	12	18
AP002026.1	1.03	0.0143	0.0702	0.16	4.02	15.4	0.000357	1.84	LV	CELLSTATES	vCM1.3	control_TTN	12	18
C5orf51	1.03	0.00261	0.0664	0.212	4.17	24.8	1.51e-05	2.58	LV	CELLSTATES	vCM1.3	control_TTN	12	18
EPHA7	1.03	0.00135	0.189	0.408	5.41	29.5	3.63e-06	2.87	LV	CELLSTATES	vCM1.3	control_TTN	12	18
IMPG2	1.03	0.0313	0.0317	0.0821	2.99	11.8	0.0015	1.5	LV	CELLSTATES	vCM1.3	control_TTN	12	18
LINC00513	1.03	0.00925	1.34	3.77	8.35	17.7	0.000159	2.03	LV	CELLSTATES	vCM1.3	control_TTN	12	18
PCSK5	1.03	0.0124	0.137	0.332	5.05	16.2	0.000273	1.91	LV	CELLSTATES	vCM1.3	control_TTN	12	18
AC004253.1	1.02	0.0408	0.0488	0.115	3.52	10.7	0.00232	1.39	LV	CELLSTATES	vCM1.3	control_TTN	12	18
AC104035.1	1.02	0.0111	0.0601	0.182	3.96	16.7	0.000222	1.96	LV	CELLSTATES	vCM1.3	control_TTN	12	18
BACH2	1.02	0.00969	0.28	0.777	6.14	17.5	0.00017	2.01	LV	CELLSTATES	vCM1.3	control_TTN	12	18
C5orf66	1.02	0.0196	0.0743	0.137	4.02	13.9	0.000635	1.71	LV	CELLSTATES	vCM1.3	control_TTN	12	18
EFCAB13	1.02	0.0171	0.0716	0.14	4.01	14.6	0.00049	1.77	LV	CELLSTATES	vCM1.3	control_TTN	12	18
LACTB2-AS1	1.02	0.0449	0.0368	0.0628	3.04	10.2	0.00281	1.35	LV	CELLSTATES	vCM1.3	control_TTN	12	18
RASSF9	1.02	0.0381	0.0784	0.165	4.16	11	0.00208	1.42	LV	CELLSTATES	vCM1.3	control_TTN	12	18
RPGR	1.02	0.0221	0.0977	0.25	4.51	13.2	0.00083	1.65	LV	CELLSTATES	vCM1.3	control_TTN	12	18
AC063944.1	1.01	0.0192	0.202	0.562	5.62	14	0.000609	1.72	LV	CELLSTATES	vCM1.3	control_TTN	12	18
ANTXR1	1.01	0.0103	0.14	0.376	5.12	17.1	0.000196	1.99	LV	CELLSTATES	vCM1.3	control_TTN	12	18
DPYSL2	1.01	0.0199	0.14	0.418	5.19	13.8	0.000664	1.7	LV	CELLSTATES	vCM1.3	control_TTN	12	18
PRKD1	1.01	0.0107	0.14	0.343	5.02	16.9	0.000208	1.97	LV	CELLSTATES	vCM1.3	control_TTN	12	18
AC055733.2	1	0.0124	0.185	0.386	5.36	16.1	0.000277	1.91	LV	CELLSTATES	vCM1.3	control_TTN	12	18
ACKR4	1	0.0383	0.067	0.131	3.9	10.9	0.0021	1.42	LV	CELLSTATES	vCM1.3	control_TTN	12	18
ADGRL3	1	0.0209	0.546	1.75	7.16	13.5	0.000746	1.68	LV	CELLSTATES	vCM1.3	control_TTN	12	18
CD226	1	0.00458	0.0829	0.194	4.3	21.5	4.24e-05	2.34	LV	CELLSTATES	vCM1.3	control_TTN	12	18
FTCDNL1	1	0.00412	0.131	0.308	4.9	22	3.66e-05	2.38	LV	CELLSTATES	vCM1.3	control_TTN	12	18
LINC00670	1	0.0275	0.12	0.277	4.73	12.3	0.00119	1.56	LV	CELLSTATES	vCM1.3	control_TTN	12	18
PROS1	1	0.00393	0.374	0.976	6.46	22.2	3.34e-05	2.41	LV	CELLSTATES	vCM1.3	control_TTN	12	18
AC016831.7	0.999	0.0186	3.22	10.7	9.74	14.2	0.00058	1.73	LV	CELLSTATES	vCM1.3	control_TTN	12	18
OSGIN2	0.998	0.0211	0.0396	0.1	3.31	13.5	0.00076	1.68	LV	CELLSTATES	vCM1.3	control_TTN	12	18
AL606489.1	0.997	0.0449	0.0596	0.159	3.85	10.2	0.00281	1.35	LV	CELLSTATES	vCM1.3	control_TTN	12	18
MYH11	0.993	0.0295	0.0589	0.161	3.91	12	0.00135	1.53	LV	CELLSTATES	vCM1.3	control_TTN	12	18
AC087521.2	0.991	0.0464	0.0571	0.091	3.59	10.1	0.00299	1.33	LV	CELLSTATES	vCM1.3	control_TTN	12	18
STRADB	0.986	0.0421	0.845	1.65	7.43	10.6	0.00245	1.38	LV	CELLSTATES	vCM1.3	control_TTN	12	18
JAK2	0.983	0.00221	0.684	1.62	7.28	26	1.02e-05	2.66	LV	CELLSTATES	vCM1.3	control_TTN	12	18
RHOBTB1	0.983	0.00894	0.354	0.914	6.4	17.9	0.000147	2.05	LV	CELLSTATES	vCM1.3	control_TTN	12	18
ARHGAP26	0.98	0.00274	2.42	6.77	9.2	24.2	1.8e-05	2.56	LV	CELLSTATES	vCM1.3	control_TTN	12	18
EXT1	0.98	0.0196	0.793	1.98	7.55	13.9	0.000635	1.71	LV	CELLSTATES	vCM1.3	control_TTN	12	18
OIP5	0.98	0.01	0.181	0.347	5.23	17.2	0.00019	2	LV	CELLSTATES	vCM1.3	control_TTN	12	18
AC018462.1	0.978	0.000372	0.289	0.566	5.93	37.1	4.62e-07	3.43	LV	CELLSTATES	vCM1.3	control_TTN	12	18
FRG1-DT	0.977	0.0373	0.136	0.224	4.86	11.1	0.00198	1.43	LV	CELLSTATES	vCM1.3	control_TTN	12	18
MEF2C-AS1	0.972	0.00456	0.149	0.33	5.08	21.6	4.2e-05	2.34	LV	CELLSTATES	vCM1.3	control_TTN	12	18
C6	0.965	0.0316	0.528	1.65	7.15	11.7	0.00151	1.5	LV	CELLSTATES	vCM1.3	control_TTN	12	18
AC079760.2	0.964	0.0205	0.0374	0.0778	3.17	13.6	0.000711	1.69	LV	CELLSTATES	vCM1.3	control_TTN	12	18
MTM1	0.957	0.000621	0.167	0.408	5.27	34.4	9.32e-07	3.21	LV	CELLSTATES	vCM1.3	control_TTN	12	18
MTMR14	0.955	0.00468	0.191	0.509	5.51	21.4	4.42e-05	2.33	LV	CELLSTATES	vCM1.3	control_TTN	12	18
TINAG	0.955	0.0226	0.0403	0.0935	3.33	13.1	0.000858	1.65	LV	CELLSTATES	vCM1.3	control_TTN	12	18
DOCK5	0.953	0.0221	1.08	2.84	7.98	13.2	0.00083	1.65	LV	CELLSTATES	vCM1.3	control_TTN	12	18
AL161457.2	0.946	0.0205	0.194	0.288	5.22	13.6	0.000719	1.69	LV	CELLSTATES	vCM1.3	control_TTN	12	18
AC010542.3	0.94	0.0398	0.0366	0.0863	3.17	10.8	0.00222	1.4	LV	CELLSTATES	vCM1.3	control_TTN	12	18
CREB5	0.94	0.0408	0.725	1.83	7.37	10.7	0.00231	1.39	LV	CELLSTATES	vCM1.3	control_TTN	12	18
MTURN	0.938	0.0337	0.031	0.0823	2.97	11.5	0.00167	1.47	LV	CELLSTATES	vCM1.3	control_TTN	12	18
BTBD8	0.935	0.0216	0.11	0.301	4.78	13.3	0.000802	1.66	LV	CELLSTATES	vCM1.3	control_TTN	12	18
DNAH12	0.932	0.0117	0.067	0.153	3.98	16.5	0.000242	1.93	LV	CELLSTATES	vCM1.3	control_TTN	12	18
ATP2C1	0.931	0.00303	1	2.25	7.78	23.7	2.08e-05	2.52	LV	CELLSTATES	vCM1.3	control_TTN	12	18
ATRNL1	0.931	0.0471	0.274	0.706	6	10	0.00307	1.33	LV	CELLSTATES	vCM1.3	control_TTN	12	18
LINC00624	0.931	0.0181	0.0986	0.198	4.43	14.3	0.000555	1.74	LV	CELLSTATES	vCM1.3	control_TTN	12	18
SLC25A21-AS1	0.931	0.0468	0.0392	0.0949	3.24	10.1	0.00303	1.33	LV	CELLSTATES	vCM1.3	control_TTN	12	18
DLGAP1	0.93	0.0251	0.168	0.402	5.27	12.7	0.00103	1.6	LV	CELLSTATES	vCM1.3	control_TTN	12	18
LINC01301	0.927	0.0105	0.0798	0.215	4.27	17	0.000201	1.98	LV	CELLSTATES	vCM1.3	control_TTN	12	18
ILDR2	0.926	0.0445	0.12	0.265	4.68	10.3	0.00272	1.35	LV	CELLSTATES	vCM1.3	control_TTN	12	18
AC005746.2	0.925	0.0238	0.0604	0.131	3.79	12.9	0.000943	1.62	LV	CELLSTATES	vCM1.3	control_TTN	12	18
LIMA1	0.921	0.00777	0.208	0.436	5.49	18.5	0.000117	2.11	LV	CELLSTATES	vCM1.3	control_TTN	12	18
CDC14A	0.919	0.0133	0.163	0.391	5.23	15.8	0.000311	1.88	LV	CELLSTATES	vCM1.3	control_TTN	12	18
IPO11	0.915	0.00274	0.228	0.532	5.7	24.1	1.82e-05	2.56	LV	CELLSTATES	vCM1.3	control_TTN	12	18
CHST3	0.91	0.0438	0.0819	0.243	4.35	10.4	0.00264	1.36	LV	CELLSTATES	vCM1.3	control_TTN	12	18
CHSY3	0.909	0.0304	0.0472	0.109	3.52	11.9	0.00143	1.52	LV	CELLSTATES	vCM1.3	control_TTN	12	18
SLC16A12	0.909	0.0121	0.122	0.262	4.77	16.3	0.000262	1.92	LV	CELLSTATES	vCM1.3	control_TTN	12	18
N4BP2L1	0.906	0.0453	0.0445	0.102	3.41	10.2	0.00287	1.34	LV	CELLSTATES	vCM1.3	control_TTN	12	18
COL23A1	0.9	0.0493	0.587	1.48	7.09	9.83	0.00334	1.31	LV	CELLSTATES	vCM1.3	control_TTN	12	18
AC242426.2	0.896	0.0439	0.29	0.665	5.98	10.4	0.00265	1.36	LV	CELLSTATES	vCM1.3	control_TTN	12	18
ELOVL6	0.891	0.0298	0.068	0.131	3.86	11.9	0.00139	1.53	LV	CELLSTATES	vCM1.3	control_TTN	12	18
DIXDC1	0.886	0.00393	0.296	0.685	6.08	22.4	3.17e-05	2.41	LV	CELLSTATES	vCM1.3	control_TTN	12	18
AC107032.2	0.885	0.0317	0.0646	0.143	3.93	11.7	0.00152	1.5	LV	CELLSTATES	vCM1.3	control_TTN	12	18
MADD	0.885	0.0232	0.18	0.362	5.26	13	0.0009	1.63	LV	CELLSTATES	vCM1.3	control_TTN	12	18
SLC35G1	0.885	0.00483	0.0819	0.2	4.26	21.2	4.78e-05	2.32	LV	CELLSTATES	vCM1.3	control_TTN	12	18
SLC4A7	0.882	0.0486	0.243	0.591	5.8	9.89	0.00326	1.31	LV	CELLSTATES	vCM1.3	control_TTN	12	18
AL136164.2	0.879	0.0449	0.134	0.331	4.91	10.2	0.00281	1.35	LV	CELLSTATES	vCM1.3	control_TTN	12	18
FAM214A	0.879	0.0108	0.692	1.75	7.31	16.9	0.000209	1.97	LV	CELLSTATES	vCM1.3	control_TTN	12	18
ZNF106	0.879	0.00119	1.4	3.54	8.33	30.1	3.06e-06	2.92	LV	CELLSTATES	vCM1.3	control_TTN	12	18
TUBE1	0.878	0.0181	0.493	1.06	6.72	14.3	0.000548	1.74	LV	CELLSTATES	vCM1.3	control_TTN	12	18
PIK3R1	0.874	0.0475	2.06	4.83	8.84	9.98	0.00314	1.32	LV	CELLSTATES	vCM1.3	control_TTN	12	18
MIRLET7DHG	0.872	0.032	0.127	0.265	4.77	11.7	0.00155	1.49	LV	CELLSTATES	vCM1.3	control_TTN	12	18
TBPL1	0.87	0.0408	0.129	0.297	4.87	10.7	0.00232	1.39	LV	CELLSTATES	vCM1.3	control_TTN	12	18
GPR173	0.867	0.0153	0.0524	0.158	3.76	15.2	0.000396	1.82	LV	CELLSTATES	vCM1.3	control_TTN	12	18
C3orf20	0.866	0.042	0.0297	0.0749	2.89	10.6	0.00244	1.38	LV	CELLSTATES	vCM1.3	control_TTN	12	18
ERAP1	0.866	0.0221	0.696	1.55	7.25	13.2	0.000827	1.65	LV	CELLSTATES	vCM1.3	control_TTN	12	18
HBP1	0.865	0.0327	0.165	0.424	5.27	11.6	0.00161	1.49	LV	CELLSTATES	vCM1.3	control_TTN	12	18
KLHL3	0.865	0.0117	0.57	1.24	6.95	16.5	0.000242	1.93	LV	CELLSTATES	vCM1.3	control_TTN	12	18
FOXO3	0.863	0.00974	1.29	3.36	8.24	17.4	0.000174	2.01	LV	CELLSTATES	vCM1.3	control_TTN	12	18
ALS2CR12	0.858	0.0115	0.213	0.603	5.71	16.6	0.000236	1.94	LV	CELLSTATES	vCM1.3	control_TTN	12	18
TMTC1	0.856	0.0152	0.621	1.48	7.12	15.2	0.000392	1.82	LV	CELLSTATES	vCM1.3	control_TTN	12	18
INTU	0.849	0.024	0.353	0.795	6.27	12.8	0.000966	1.62	LV	CELLSTATES	vCM1.3	control_TTN	12	18
PDLIM1	0.848	0.0189	0.338	0.892	6.31	14.1	0.000592	1.72	LV	CELLSTATES	vCM1.3	control_TTN	12	18
GXYLT1	0.845	0.00393	0.137	0.335	4.98	22.4	3.22e-05	2.41	LV	CELLSTATES	vCM1.3	control_TTN	12	18
SMC6	0.845	0.00253	0.441	0.997	6.59	25	1.38e-05	2.6	LV	CELLSTATES	vCM1.3	control_TTN	12	18
AC078955.1	0.843	0.0373	0.163	0.365	5.19	11.1	0.00198	1.43	LV	CELLSTATES	vCM1.3	control_TTN	12	18
RIDA	0.843	0.0199	0.0718	0.18	4.1	13.8	0.000669	1.7	LV	CELLSTATES	vCM1.3	control_TTN	12	18
APPL2	0.842	0.0048	0.389	1.04	6.55	21.2	4.65e-05	2.32	LV	CELLSTATES	vCM1.3	control_TTN	12	18
DCBLD2	0.835	0.018	0.63	1.56	7.16	14.4	0.000533	1.75	LV	CELLSTATES	vCM1.3	control_TTN	12	18
WDR63	0.835	0.0453	0.0878	0.268	4.53	10.2	0.00285	1.34	LV	CELLSTATES	vCM1.3	control_TTN	12	18
CYREN	0.834	0.0162	0.162	0.325	5.12	14.9	0.000443	1.79	LV	CELLSTATES	vCM1.3	control_TTN	12	18
EPB41L4B	0.834	0.027	0.322	0.864	6.28	12.4	0.00116	1.57	LV	CELLSTATES	vCM1.3	control_TTN	12	18
CDKL5	0.832	0.00576	0.5	1.14	6.78	20.2	6.54e-05	2.24	LV	CELLSTATES	vCM1.3	control_TTN	12	18
MED12L	0.831	0.0148	0.125	0.249	4.75	15.3	0.000373	1.83	LV	CELLSTATES	vCM1.3	control_TTN	12	18
EXOC6	0.828	0.00483	0.667	1.66	7.28	21.2	4.77e-05	2.32	LV	CELLSTATES	vCM1.3	control_TTN	12	18
AC012363.1	0.826	0.0196	0.0481	0.117	3.53	13.9	0.000635	1.71	LV	CELLSTATES	vCM1.3	control_TTN	12	18
URB1	0.823	0.021	0.163	0.423	5.23	13.5	0.000756	1.68	LV	CELLSTATES	vCM1.3	control_TTN	12	18
AC104596.1	0.821	0.00234	0.386	0.905	6.44	25.6	1.16e-05	2.63	LV	CELLSTATES	vCM1.3	control_TTN	12	18
ZNF827	0.821	0.00516	0.487	1.1	6.74	20.8	5.32e-05	2.29	LV	CELLSTATES	vCM1.3	control_TTN	12	18
CHD1L	0.82	0.015	0.0951	0.205	4.41	15.2	0.000384	1.82	LV	CELLSTATES	vCM1.3	control_TTN	12	18
FNDC3B	0.818	0.00193	2.37	6.24	9.14	27.1	7.37e-06	2.71	LV	CELLSTATES	vCM1.3	control_TTN	12	18
CFAP70	0.815	0.00979	0.188	0.402	5.35	17.4	0.000177	2.01	LV	CELLSTATES	vCM1.3	control_TTN	12	18
RAP2C-AS1	0.813	0.00925	0.649	1.31	7.1	17.7	0.000157	2.03	LV	CELLSTATES	vCM1.3	control_TTN	12	18
GEN1	0.812	0.0131	0.145	0.373	5.08	15.9	0.000304	1.88	LV	CELLSTATES	vCM1.3	control_TTN	12	18
ALDH6A1	0.809	0.0262	0.0615	0.168	3.95	12.5	0.0011	1.58	LV	CELLSTATES	vCM1.3	control_TTN	12	18
GREB1L	0.809	0.0297	1.59	3.74	8.45	12	0.00138	1.53	LV	CELLSTATES	vCM1.3	control_TTN	12	18
PIWIL4	0.809	0.0405	0.0288	0.0716	2.86	10.7	0.00229	1.39	LV	CELLSTATES	vCM1.3	control_TTN	12	18
SLC1A3	0.804	0.00727	3.02	7.67	9.45	19	9.78e-05	2.14	LV	CELLSTATES	vCM1.3	control_TTN	12	18
ZMAT1	0.804	0.00671	0.261	0.6	5.85	19.5	8.46e-05	2.17	LV	CELLSTATES	vCM1.3	control_TTN	12	18
AF241726.2	0.802	0.00311	0.234	0.493	5.66	23.5	2.24e-05	2.51	LV	CELLSTATES	vCM1.3	control_TTN	12	18
ZBTB20-AS1	0.802	0.0205	0.165	0.312	5.1	13.6	0.000711	1.69	LV	CELLSTATES	vCM1.3	control_TTN	12	18
RBL2	0.8	0.0294	0.447	1.03	6.6	12	0.00134	1.53	LV	CELLSTATES	vCM1.3	control_TTN	12	18
CEP120	0.798	0.00925	0.0725	0.156	4.03	17.6	0.00016	2.03	LV	CELLSTATES	vCM1.3	control_TTN	12	18
RNF24	0.798	0.0375	0.0844	0.19	4.3	11	0.00202	1.43	LV	CELLSTATES	vCM1.3	control_TTN	12	18
CEACAM1	0.797	0.0411	0.0549	0.124	3.69	10.7	0.00235	1.39	LV	CELLSTATES	vCM1.3	control_TTN	12	18
RMDN2	0.796	0.00674	0.126	0.296	4.84	19.4	8.68e-05	2.17	LV	CELLSTATES	vCM1.3	control_TTN	12	18
AL355315.1	0.795	0.0349	0.0756	0.178	4.14	11.3	0.00179	1.46	LV	CELLSTATES	vCM1.3	control_TTN	12	18
ATP6AP1L	0.793	0.0204	0.166	0.448	5.28	13.7	0.000703	1.69	LV	CELLSTATES	vCM1.3	control_TTN	12	18
GREB1	0.793	0.0408	0.239	0.528	5.69	10.7	0.00233	1.39	LV	CELLSTATES	vCM1.3	control_TTN	12	18
AC021086.1	0.792	0.0496	0.0471	0.0991	3.47	9.8	0.00339	1.3	LV	CELLSTATES	vCM1.3	control_TTN	12	18
TXK	0.789	0.0238	0.2	0.45	5.47	12.9	0.000941	1.62	LV	CELLSTATES	vCM1.3	control_TTN	12	18
DNAJC27-AS1	0.786	0.0373	0.0664	0.179	4.02	11.1	0.002	1.43	LV	CELLSTATES	vCM1.3	control_TTN	12	18
SLAIN2	0.785	0.00534	0.355	0.758	6.25	20.5	5.86e-05	2.27	LV	CELLSTATES	vCM1.3	control_TTN	12	18
FAT4	0.784	0.00998	0.183	0.379	5.33	17.2	0.000185	2	LV	CELLSTATES	vCM1.3	control_TTN	12	18
DUSP11	0.783	0.0455	0.0801	0.161	4.12	10.2	0.00289	1.34	LV	CELLSTATES	vCM1.3	control_TTN	12	18
SPRED2	0.783	0.0143	0.2	0.475	5.49	15.4	0.000357	1.84	LV	CELLSTATES	vCM1.3	control_TTN	12	18
GLRB	0.781	0.00671	0.14	0.333	4.98	19.4	8.52e-05	2.17	LV	CELLSTATES	vCM1.3	control_TTN	12	18
USP53	0.777	0.00393	1.76	4.54	8.68	22.3	3.29e-05	2.41	LV	CELLSTATES	vCM1.3	control_TTN	12	18
CCNJL	0.774	0.0193	0.205	0.416	5.44	14	0.000618	1.72	LV	CELLSTATES	vCM1.3	control_TTN	12	18
HMGN2	0.77	0.0232	0.07	0.158	4.01	13	0.000895	1.64	LV	CELLSTATES	vCM1.3	control_TTN	12	18
C1orf21	0.766	0.0125	1.42	3.47	8.33	16	0.000285	1.9	LV	CELLSTATES	vCM1.3	control_TTN	12	18
DNM3	0.765	0.0181	0.223	0.448	5.56	14.3	0.000547	1.74	LV	CELLSTATES	vCM1.3	control_TTN	12	18
AL357153.2	0.762	0.00827	0.15	0.368	5.07	18.2	0.000133	2.08	LV	CELLSTATES	vCM1.3	control_TTN	12	18
PIP4P2	0.76	0.00972	0.118	0.257	4.72	17.4	0.000172	2.01	LV	CELLSTATES	vCM1.3	control_TTN	12	18
RAB11FIP1	0.76	0.0251	0.254	0.591	5.85	12.7	0.00103	1.6	LV	CELLSTATES	vCM1.3	control_TTN	12	18
ERI2	0.759	0.0193	0.129	0.278	4.78	14	0.000616	1.72	LV	CELLSTATES	vCM1.3	control_TTN	12	18
WASL	0.759	0.0264	0.323	0.678	6.08	12.5	0.00112	1.58	LV	CELLSTATES	vCM1.3	control_TTN	12	18
VSNL1	0.753	0.036	0.118	0.228	4.66	11.2	0.00189	1.44	LV	CELLSTATES	vCM1.3	control_TTN	12	18
AL359710.1	0.752	0.0362	0.12	0.266	4.7	11.2	0.00191	1.44	LV	CELLSTATES	vCM1.3	control_TTN	12	18
FRRS1	0.752	0.0385	0.0951	0.203	4.42	10.9	0.00212	1.41	LV	CELLSTATES	vCM1.3	control_TTN	12	18
LTBP1	0.752	0.00437	2.82	6.5	9.29	21.7	3.96e-05	2.36	LV	CELLSTATES	vCM1.3	control_TTN	12	18
GLIDR	0.751	0.0362	0.186	0.556	5.52	11.2	0.0019	1.44	LV	CELLSTATES	vCM1.3	control_TTN	12	18
GUF1	0.746	0.0373	0.0599	0.136	3.76	11.1	0.00199	1.43	LV	CELLSTATES	vCM1.3	control_TTN	12	18
NPR3	0.742	0.0489	0.241	0.436	5.6	9.86	0.0033	1.31	LV	CELLSTATES	vCM1.3	control_TTN	12	18
ALG13	0.739	0.00827	0.149	0.291	4.98	18.2	0.000133	2.08	LV	CELLSTATES	vCM1.3	control_TTN	12	18
ZNF441	0.739	0.0348	0.0642	0.144	3.86	11.3	0.00177	1.46	LV	CELLSTATES	vCM1.3	control_TTN	12	18
PRICKLE1	0.738	0.0165	0.856	1.57	7.41	14.7	0.000465	1.78	LV	CELLSTATES	vCM1.3	control_TTN	12	18
TMEM71	0.737	0.0212	1.8	4.38	8.67	13.4	0.000771	1.67	LV	CELLSTATES	vCM1.3	control_TTN	12	18
CFAP61	0.733	0.0405	0.811	2.39	7.68	10.7	0.00227	1.39	LV	CELLSTATES	vCM1.3	control_TTN	12	18
CYP2U1	0.731	0.00621	0.123	0.266	4.76	19.8	7.57e-05	2.21	LV	CELLSTATES	vCM1.3	control_TTN	12	18
PRCP	0.729	0.0106	0.121	0.251	4.72	17	0.000205	1.97	LV	CELLSTATES	vCM1.3	control_TTN	12	18
AC015878.1	0.728	0.0475	0.233	0.501	5.65	9.98	0.00314	1.32	LV	CELLSTATES	vCM1.3	control_TTN	12	18
RMDN2-AS1	0.726	0.0418	0.0826	0.178	4.21	10.6	0.00242	1.38	LV	CELLSTATES	vCM1.3	control_TTN	12	18
PQLC1	0.725	0.0446	0.0937	0.208	4.37	10.3	0.00275	1.35	LV	CELLSTATES	vCM1.3	control_TTN	12	18
NFE2L1	0.722	0.034	0.193	0.475	5.46	11.4	0.0017	1.47	LV	CELLSTATES	vCM1.3	control_TTN	12	18
FGD4	0.72	0.0155	1.44	3.06	8.26	15.1	0.000405	1.81	LV	CELLSTATES	vCM1.3	control_TTN	12	18
KIFAP3	0.716	0.0229	0.567	1.24	6.94	13.1	0.000875	1.64	LV	CELLSTATES	vCM1.3	control_TTN	12	18
PTPN14	0.716	0.032	0.609	1.37	7.04	11.7	0.00155	1.49	LV	CELLSTATES	vCM1.3	control_TTN	12	18
RNF217	0.714	0.0223	0.299	0.651	5.98	13.2	0.000842	1.65	LV	CELLSTATES	vCM1.3	control_TTN	12	18
GEMIN8	0.713	0.0415	0.0624	0.135	3.79	10.6	0.00239	1.38	LV	CELLSTATES	vCM1.3	control_TTN	12	18
HDDC2	0.71	0.0232	0.196	0.365	5.33	13	0.000894	1.64	LV	CELLSTATES	vCM1.3	control_TTN	12	18
AC015971.1	0.708	0.011	0.3	0.509	5.91	16.8	0.000218	1.96	LV	CELLSTATES	vCM1.3	control_TTN	12	18
MFAP3	0.705	0.00649	0.221	0.56	5.66	19.6	8.08e-05	2.19	LV	CELLSTATES	vCM1.3	control_TTN	12	18
UST	0.704	0.0163	0.319	0.68	6.09	14.8	0.000456	1.79	LV	CELLSTATES	vCM1.3	control_TTN	12	18
SH3RF3	0.695	0.0312	0.357	0.854	6.33	11.8	0.00149	1.51	LV	CELLSTATES	vCM1.3	control_TTN	12	18
FMR1	0.692	0.0338	0.0738	0.165	4.07	11.5	0.00168	1.47	LV	CELLSTATES	vCM1.3	control_TTN	12	18
PTPN3	0.692	0.0238	0.556	1.28	6.97	12.9	0.000954	1.62	LV	CELLSTATES	vCM1.3	control_TTN	12	18
FAM20A	0.69	0.0461	0.331	0.688	6.14	10.1	0.00296	1.34	LV	CELLSTATES	vCM1.3	control_TTN	12	18
FAM169A	0.685	0.0468	0.114	0.232	4.59	10.1	0.00303	1.33	LV	CELLSTATES	vCM1.3	control_TTN	12	18
C11orf65	0.682	0.035	0.16	0.286	5.02	11.3	0.0018	1.46	LV	CELLSTATES	vCM1.3	control_TTN	12	18
WDPCP	0.682	0.00774	3.96	7.75	9.65	18.6	0.000113	2.11	LV	CELLSTATES	vCM1.3	control_TTN	12	18
GIN1	0.681	0.0163	0.157	0.269	4.98	14.8	0.000447	1.79	LV	CELLSTATES	vCM1.3	control_TTN	12	18
KATNAL2	0.678	0.0293	0.391	0.734	6.3	12.1	0.00132	1.53	LV	CELLSTATES	vCM1.3	control_TTN	12	18
VPS41	0.678	0.0235	0.173	0.345	5.19	13	0.000921	1.63	LV	CELLSTATES	vCM1.3	control_TTN	12	18
CHIC2	0.677	0.0348	0.143	0.303	4.94	11.3	0.00178	1.46	LV	CELLSTATES	vCM1.3	control_TTN	12	18
AC091948.1	0.676	0.0207	0.429	1.01	6.59	13.5	0.000738	1.68	LV	CELLSTATES	vCM1.3	control_TTN	12	18
AP000446.1	0.673	0.0342	0.0802	0.166	4.14	11.4	0.00172	1.47	LV	CELLSTATES	vCM1.3	control_TTN	12	18
APBB2	0.673	0.0433	0.375	0.806	6.35	10.4	0.00259	1.36	LV	CELLSTATES	vCM1.3	control_TTN	12	18
ITPR2	0.673	0.00747	0.728	1.46	7.25	18.9	0.000104	2.13	LV	CELLSTATES	vCM1.3	control_TTN	12	18
PAQR3	0.671	0.0427	0.146	0.312	5.04	10.5	0.0025	1.37	LV	CELLSTATES	vCM1.3	control_TTN	12	18
YWHAG	0.671	0.00925	0.277	0.577	5.88	17.7	0.000158	2.03	LV	CELLSTATES	vCM1.3	control_TTN	12	18
UACA	0.668	0.0143	0.409	0.855	6.44	15.5	0.000354	1.85	LV	CELLSTATES	vCM1.3	control_TTN	12	18
ANKRA2	0.665	0.0347	0.0876	0.201	4.33	11.4	0.00177	1.46	LV	CELLSTATES	vCM1.3	control_TTN	12	18
C9orf24	0.665	0.0418	0.083	0.172	4.17	10.6	0.00241	1.38	LV	CELLSTATES	vCM1.3	control_TTN	12	18
AC116366.3	0.664	0.0157	0.765	1.45	7.26	15	0.000415	1.81	LV	CELLSTATES	vCM1.3	control_TTN	12	18
DYNC2H1	0.66	0.0449	0.166	0.279	5.07	10.3	0.0028	1.35	LV	CELLSTATES	vCM1.3	control_TTN	12	18
FGFR1OP2	0.66	0.0323	0.134	0.256	4.8	11.6	0.00157	1.49	LV	CELLSTATES	vCM1.3	control_TTN	12	18
OSBPL1A	0.659	0.00221	0.929	2.08	7.67	26	1.01e-05	2.66	LV	CELLSTATES	vCM1.3	control_TTN	12	18
COPS7B	0.658	0.027	0.13	0.287	4.83	12.4	0.00116	1.57	LV	CELLSTATES	vCM1.3	control_TTN	12	18
DZIP3	0.657	0.00337	0.33	0.698	6.15	23.1	2.51e-05	2.47	LV	CELLSTATES	vCM1.3	control_TTN	12	18
ERN1	0.657	0.0475	0.0985	0.189	4.38	9.98	0.00314	1.32	LV	CELLSTATES	vCM1.3	control_TTN	12	18
PKD2	0.651	0.0156	0.32	0.734	6.15	15.1	0.00041	1.81	LV	CELLSTATES	vCM1.3	control_TTN	12	18
PPM1B	0.648	0.00578	0.377	0.906	6.42	20.1	6.72e-05	2.24	LV	CELLSTATES	vCM1.3	control_TTN	12	18
PCDH9	0.647	0.00765	4.95	10.8	10.1	18.7	0.000109	2.12	LV	CELLSTATES	vCM1.3	control_TTN	12	18
CLEC16A	0.644	0.0302	0.6	1.43	7.06	11.9	0.00141	1.52	LV	CELLSTATES	vCM1.3	control_TTN	12	18
PDE7A	0.642	0.0418	4.4	9.73	9.9	10.6	0.00242	1.38	LV	CELLSTATES	vCM1.3	control_TTN	12	18
ZNF678	0.641	0.0419	0.099	0.191	4.39	10.6	0.00243	1.38	LV	CELLSTATES	vCM1.3	control_TTN	12	18
ATP10D	0.64	0.0278	0.203	0.412	5.41	12.3	0.00121	1.56	LV	CELLSTATES	vCM1.3	control_TTN	12	18
SLX4IP	0.635	0.0279	0.196	0.403	5.38	12.3	0.00122	1.55	LV	CELLSTATES	vCM1.3	control_TTN	12	18
TSC22D2	0.634	0.0156	0.339	0.707	6.16	15.1	0.000408	1.81	LV	CELLSTATES	vCM1.3	control_TTN	12	18
FAM227B	0.632	0.0298	0.674	1.43	7.16	11.9	0.00139	1.53	LV	CELLSTATES	vCM1.3	control_TTN	12	18
ERCC4	0.628	0.0427	0.102	0.276	4.61	10.5	0.00251	1.37	LV	CELLSTATES	vCM1.3	control_TTN	12	18
MLF1	0.625	0.0286	1.07	2.53	7.92	12.2	0.00127	1.54	LV	CELLSTATES	vCM1.3	control_TTN	12	18
MFSD1	0.624	0.0321	0.11	0.194	4.49	11.7	0.00156	1.49	LV	CELLSTATES	vCM1.3	control_TTN	12	18
RTTN	0.624	0.0069	0.344	0.666	6.16	19.2	9.19e-05	2.16	LV	CELLSTATES	vCM1.3	control_TTN	12	18
VLDLR-AS1	0.624	0.0354	1.57	3.72	8.48	11.2	0.00185	1.45	LV	CELLSTATES	vCM1.3	control_TTN	12	18
DMTF1	0.622	0.0475	0.293	0.521	5.84	9.98	0.00315	1.32	LV	CELLSTATES	vCM1.3	control_TTN	12	18
CHKA	0.621	0.0294	0.535	1.14	6.83	12	0.00134	1.53	LV	CELLSTATES	vCM1.3	control_TTN	12	18
CREBRF	0.62	0.0446	0.247	0.535	5.74	10.3	0.00276	1.35	LV	CELLSTATES	vCM1.3	control_TTN	12	18
PREP	0.62	0.0434	0.166	0.309	5.06	10.4	0.00259	1.36	LV	CELLSTATES	vCM1.3	control_TTN	12	18
SNX8	0.619	0.038	0.0882	0.18	4.27	11	0.00206	1.42	LV	CELLSTATES	vCM1.3	control_TTN	12	18
TRIM23	0.617	0.0485	0.134	0.239	4.74	9.9	0.00324	1.31	LV	CELLSTATES	vCM1.3	control_TTN	12	18
MED14	0.616	0.0349	0.217	0.4	5.45	11.3	0.00179	1.46	LV	CELLSTATES	vCM1.3	control_TTN	12	18
LIFR	0.612	0.0161	0.401	0.848	6.4	14.9	0.000438	1.79	LV	CELLSTATES	vCM1.3	control_TTN	12	18
CENPC	0.608	0.0299	0.272	0.538	5.82	11.9	0.0014	1.52	LV	CELLSTATES	vCM1.3	control_TTN	12	18
AZIN1	0.605	0.0245	0.427	0.808	6.42	12.8	0.000994	1.61	LV	CELLSTATES	vCM1.3	control_TTN	12	18
ARHGAP42	0.595	0.0489	0.354	0.725	6.25	9.87	0.00329	1.31	LV	CELLSTATES	vCM1.3	control_TTN	12	18
NEK11	0.593	0.0405	0.443	0.686	6.36	10.8	0.00227	1.39	LV	CELLSTATES	vCM1.3	control_TTN	12	18
PSMD6-AS2	0.593	0.0442	0.0935	0.172	4.33	10.3	0.00269	1.35	LV	CELLSTATES	vCM1.3	control_TTN	12	18
TMEM185A	0.593	0.0446	0.106	0.201	4.5	10.3	0.00275	1.35	LV	CELLSTATES	vCM1.3	control_TTN	12	18
RBPMS	0.588	0.0405	3.55	6.49	9.46	10.7	0.00228	1.39	LV	CELLSTATES	vCM1.3	control_TTN	12	18
CDC37L1	0.584	0.034	0.397	0.829	6.39	11.4	0.00171	1.47	LV	CELLSTATES	vCM1.3	control_TTN	12	18
GABRB1	0.583	0.0327	0.7	1.27	7.13	11.6	0.00161	1.49	LV	CELLSTATES	vCM1.3	control_TTN	12	18
AC093157.1	0.576	0.0395	0.204	0.434	5.43	10.8	0.00219	1.4	LV	CELLSTATES	vCM1.3	control_TTN	12	18
HACL1	0.564	0.0459	0.152	0.309	5.02	10.1	0.00294	1.34	LV	CELLSTATES	vCM1.3	control_TTN	12	18
BICD1	0.562	0.0413	0.487	0.947	6.62	10.6	0.00237	1.38	LV	CELLSTATES	vCM1.3	control_TTN	12	18
TRPC1	0.562	0.00539	0.785	1.58	7.36	20.5	6.04e-05	2.27	LV	CELLSTATES	vCM1.3	control_TTN	12	18
MINDY3	0.559	0.0424	0.197	0.353	5.32	10.5	0.00247	1.37	LV	CELLSTATES	vCM1.3	control_TTN	12	18
UBE3A	0.556	0.0205	0.748	1.34	7.21	13.6	0.000716	1.69	LV	CELLSTATES	vCM1.3	control_TTN	12	18
ACSS3	0.555	0.0259	1.87	3.99	8.64	12.6	0.00108	1.59	LV	CELLSTATES	vCM1.3	control_TTN	12	18
ZC2HC1A	0.554	0.0491	0.181	0.378	5.26	9.85	0.00332	1.31	LV	CELLSTATES	vCM1.3	control_TTN	12	18
SCARB2	0.547	0.0347	0.172	0.329	5.14	11.4	0.00176	1.46	LV	CELLSTATES	vCM1.3	control_TTN	12	18
MAP3K7	0.546	0.0285	0.207	0.342	5.35	12.2	0.00126	1.54	LV	CELLSTATES	vCM1.3	control_TTN	12	18
PPP1CB	0.546	0.0464	0.246	0.47	5.65	10.1	0.003	1.33	LV	CELLSTATES	vCM1.3	control_TTN	12	18
AK3	0.544	0.0442	0.377	0.727	6.28	10.3	0.0027	1.35	LV	CELLSTATES	vCM1.3	control_TTN	12	18
NXPE3	0.543	0.0176	0.225	0.443	5.54	14.5	0.000518	1.75	LV	CELLSTATES	vCM1.3	control_TTN	12	18
UBR4	0.543	0.0476	0.427	0.793	6.42	9.97	0.00316	1.32	LV	CELLSTATES	vCM1.3	control_TTN	12	18
RBKS	0.541	0.0381	0.265	0.479	5.72	11	0.00208	1.42	LV	CELLSTATES	vCM1.3	control_TTN	12	18
ATP11B	0.539	0.0198	0.619	1.12	6.94	13.8	0.000655	1.7	LV	CELLSTATES	vCM1.3	control_TTN	12	18
TFDP2	0.539	0.0205	1.09	2.4	7.88	13.6	0.000718	1.69	LV	CELLSTATES	vCM1.3	control_TTN	12	18
TIMMDC1	0.538	0.0464	0.281	0.555	5.85	10.1	0.003	1.33	LV	CELLSTATES	vCM1.3	control_TTN	12	18
BBX	0.533	0.0295	0.607	1.18	6.96	12	0.00135	1.53	LV	CELLSTATES	vCM1.3	control_TTN	12	18
PDE3B	0.531	0.035	0.75	1.85	7.45	11.3	0.0018	1.46	LV	CELLSTATES	vCM1.3	control_TTN	12	18
CPED1	0.529	0.0472	1.93	3.73	8.61	10	0.00308	1.33	LV	CELLSTATES	vCM1.3	control_TTN	12	18
TWSG1	0.525	0.0499	0.157	0.265	4.96	9.77	0.00343	1.3	LV	CELLSTATES	vCM1.3	control_TTN	12	18
ZSWIM6	0.524	0.0261	0.798	1.75	7.42	12.5	0.00109	1.58	LV	CELLSTATES	vCM1.3	control_TTN	12	18
ERCC6L2	0.521	0.015	0.333	0.624	6.08	15.2	0.000384	1.82	LV	CELLSTATES	vCM1.3	control_TTN	12	18
RNF146	0.521	0.0496	0.288	0.56	5.88	9.8	0.00339	1.3	LV	CELLSTATES	vCM1.3	control_TTN	12	18
ELP1	0.519	0.0302	0.125	0.226	4.69	11.9	0.00142	1.52	LV	CELLSTATES	vCM1.3	control_TTN	12	18
MTHFD2L	0.515	0.0195	0.286	0.451	5.78	14	0.000627	1.71	LV	CELLSTATES	vCM1.3	control_TTN	12	18
CASD1	0.514	0.0445	0.191	0.397	5.33	10.3	0.00273	1.35	LV	CELLSTATES	vCM1.3	control_TTN	12	18
FAM149B1	0.511	0.0489	0.191	0.337	5.25	9.86	0.0033	1.31	LV	CELLSTATES	vCM1.3	control_TTN	12	18
[truncated: 2 more rows]
