# Supplementary material for: Pathogenic variants damage cell composition and single cell transcription in cardiomyopathies
Source: Science. Author manuscript; Available in PMC 2022 Oct 3. (PMC9528698; doi:10.1126/science.abo1984)
Supplement: Supp table 11.4 [file NIHMS1835045-supplement-Supp_table_11_4.xlsx]

## Sheet: Key
Column name	Description
Gene	Gene symbol, Ensembl 84
logFC	log2-fold change
FDR	False discovery rate; FDR is the PValue after (by default) Benjamini-Hochberg correction.
mean_exp_control	Mean expression values across controls
mean_exp_genotype	Mean expression values across disease samples
logCPM	logCPM is the average expression of all pseudobulked samples for that particular gene across all samples on the log2-scale expressed in counts per million (cpm, as calculated by edgeR after normalization).
F	Output of quasi-likelihood F-test
PValue	PValue is the nominal p-value derived from F
FDR_plot	-log10(False discovery rate)
Region	Studied region (LV or RV)
annotation_level	Cell-type or cell-state
cell_state/state	Specification which cell-type or state was analysed
comparison	Specification control_GENOTYPE
Observations_genotype	Numbers of Patients included in edgeR (patients with low number of nuclei have been excluded)
Observations_reference	Numbers of Patients included in edgeR (patients with low number of nuclei have been excluded)

## Sheet: LMNA_control
Gene	logFC	FDR	mean_exp_control	mean_exp_genotype	logCPM	F	PValue	FDR_plot	Region	annotation_level	cell_state	comparison	Observations_genotype	Observations_reference
ANKRD45	4.67	6.6e-06	0.00266	0.12	2.78	60.9	3.69e-09	5.18	LV	CELLSTATES	vCM3.0	control_LMNA	11	18
SLITRK4	4.1	9.6e-06	0.00209	0.055	1.77	55.8	9.84e-09	5.02	LV	CELLSTATES	vCM3.0	control_LMNA	11	18
STAT4	3.52	9.6e-06	0.0632	1	6.01	56.4	8.7e-09	5.02	LV	CELLSTATES	vCM3.0	control_LMNA	11	18
ADGRG7	3.43	0.00424	0.0037	0.0834	2.19	19.6	8.83e-05	2.37	LV	CELLSTATES	vCM3.0	control_LMNA	11	18
HBA2	3.25	0.00016	0.002	0.0335	1.3	38.3	4.37e-07	3.8	LV	CELLSTATES	vCM3.0	control_LMNA	11	18
NPPA-AS1	2.88	0.000374	0.00191	0.0193	0.942	32.5	1.92e-06	3.43	LV	CELLSTATES	vCM3.0	control_LMNA	11	18
MAP2	2.86	2.49e-07	0.0558	0.452	4.98	90	3.4e-11	6.6	LV	CELLSTATES	vCM3.0	control_LMNA	11	18
EDA2R	2.82	3.11e-06	0.0158	0.148	3.37	68.4	9.7e-10	5.51	LV	CELLSTATES	vCM3.0	control_LMNA	11	18
HBB	2.75	0.00198	0.00925	0.0859	2.73	23.8	2.32e-05	2.7	LV	CELLSTATES	vCM3.0	control_LMNA	11	18
AL606807.1	2.72	0.00103	0.00741	0.0681	2.39	27.1	8.59e-06	2.99	LV	CELLSTATES	vCM3.0	control_LMNA	11	18
ATP1B4	2.65	0.00215	0.00156	0.0133	0.605	23.3	2.74e-05	2.67	LV	CELLSTATES	vCM3.0	control_LMNA	11	18
AC090673.1	2.63	3.04e-05	0.00438	0.0371	1.66	48.9	3.98e-08	4.52	LV	CELLSTATES	vCM3.0	control_LMNA	11	18
HYAL4	2.54	0.000181	0.00964	0.0709	2.43	37.6	5.31e-07	3.74	LV	CELLSTATES	vCM3.0	control_LMNA	11	18
HBA1	2.48	0.00323	0.00116	0.0137	0.52	21.1	5.54e-05	2.49	LV	CELLSTATES	vCM3.0	control_LMNA	11	18
ACSM5	2.46	0.0191	0.002	0.0163	0.756	13	0.000969	1.72	LV	CELLSTATES	vCM3.0	control_LMNA	11	18
SLC7A8	2.42	8.74e-06	0.1	0.684	5.61	57.9	6.57e-09	5.06	LV	CELLSTATES	vCM3.0	control_LMNA	11	18
SPATA18	2.41	0.000745	0.00239	0.0203	0.917	29	5e-06	3.13	LV	CELLSTATES	vCM3.0	control_LMNA	11	18
PHF21B	2.32	0.000213	0.0148	0.101	2.91	36.5	6.98e-07	3.67	LV	CELLSTATES	vCM3.0	control_LMNA	11	18
AC090735.1	2.31	0.0404	0.00792	0.078	2.33	9.81	0.00351	1.39	LV	CELLSTATES	vCM3.0	control_LMNA	11	18
UNC80	2.31	3.11e-06	0.0101	0.0688	2.47	67.9	1.06e-09	5.51	LV	CELLSTATES	vCM3.0	control_LMNA	11	18
AP002856.2	2.27	0.00807	0.00347	0.0197	1.06	16.7	0.000241	2.09	LV	CELLSTATES	vCM3.0	control_LMNA	11	18
LINC01913	2.24	0.0168	0.00273	0.013	0.724	13.5	0.000792	1.78	LV	CELLSTATES	vCM3.0	control_LMNA	11	18
PTCHD4	2.24	8.08e-05	0.0659	0.438	4.99	42.9	1.49e-07	4.09	LV	CELLSTATES	vCM3.0	control_LMNA	11	18
SRCIN1	2.24	0.00111	0.0043	0.03	1.45	26.6	1.01e-05	2.96	LV	CELLSTATES	vCM3.0	control_LMNA	11	18
SCGB3A2	2.22	0.002	0.00962	0.0431	2.07	23.7	2.4e-05	2.7	LV	CELLSTATES	vCM3.0	control_LMNA	11	18
SDSL	2.22	0.000241	0.00428	0.0272	1.33	35.3	9.4e-07	3.62	LV	CELLSTATES	vCM3.0	control_LMNA	11	18
AC009971.1	2.21	0.00722	0.00207	0.0143	0.602	17.3	0.000199	2.14	LV	CELLSTATES	vCM3.0	control_LMNA	11	18
ABCG2	2.16	9.6e-06	0.0623	0.351	4.78	55.8	9.81e-09	5.02	LV	CELLSTATES	vCM3.0	control_LMNA	11	18
OGDHL	2.16	0.00578	0.00318	0.0223	1.12	18.2	0.000143	2.24	LV	CELLSTATES	vCM3.0	control_LMNA	11	18
WNT9A	2.16	0.0024	0.0761	0.398	4.95	22.8	3.23e-05	2.62	LV	CELLSTATES	vCM3.0	control_LMNA	11	18
MIR34AHG	2.15	4.12e-05	0.0314	0.196	3.89	47.1	5.91e-08	4.39	LV	CELLSTATES	vCM3.0	control_LMNA	11	18
AC002463.1	2.13	7.47e-05	0.0149	0.0774	2.68	43.4	1.33e-07	4.13	LV	CELLSTATES	vCM3.0	control_LMNA	11	18
B3GALT5	2.06	0.00387	0.0256	0.13	3.37	20.1	7.58e-05	2.41	LV	CELLSTATES	vCM3.0	control_LMNA	11	18
PPP2R2B	2.03	6.6e-06	0.0478	0.277	4.36	62.2	2.9e-09	5.18	LV	CELLSTATES	vCM3.0	control_LMNA	11	18
ACADL	1.98	0.00025	0.00861	0.0411	1.9	34.9	1.02e-06	3.6	LV	CELLSTATES	vCM3.0	control_LMNA	11	18
LINC01277	1.96	0.0146	0.015	0.0726	2.66	14.1	0.000621	1.84	LV	CELLSTATES	vCM3.0	control_LMNA	11	18
C5AR1	1.94	2.49e-07	0.0829	0.394	5.02	90.7	3.12e-11	6.6	LV	CELLSTATES	vCM3.0	control_LMNA	11	18
FAT3	1.89	0.000225	0.0225	0.109	3.27	35.8	8.29e-07	3.65	LV	CELLSTATES	vCM3.0	control_LMNA	11	18
PLCE1-AS2	1.89	0.00247	0.00834	0.0386	1.92	22.5	3.44e-05	2.61	LV	CELLSTATES	vCM3.0	control_LMNA	11	18
C14orf132	1.86	0.0107	0.0256	0.106	3.19	15.5	0.000373	1.97	LV	CELLSTATES	vCM3.0	control_LMNA	11	18
CDKN1A	1.83	0.0089	0.047	0.273	4.31	16.4	0.000275	2.05	LV	CELLSTATES	vCM3.0	control_LMNA	11	18
NEURL1B	1.81	0.00323	0.0632	0.218	4.27	21.1	5.52e-05	2.49	LV	CELLSTATES	vCM3.0	control_LMNA	11	18
AL596188.1	1.8	0.0251	0.00705	0.0294	1.61	11.7	0.00158	1.6	LV	CELLSTATES	vCM3.0	control_LMNA	11	18
AMPH	1.8	6.6e-06	0.0169	0.0725	2.72	60.6	3.93e-09	5.18	LV	CELLSTATES	vCM3.0	control_LMNA	11	18
ALDOB	1.79	0.00626	0.0118	0.0494	2.18	17.9	0.000161	2.2	LV	CELLSTATES	vCM3.0	control_LMNA	11	18
ALCAM	1.78	0.00122	0.0327	0.149	3.63	26	1.18e-05	2.91	LV	CELLSTATES	vCM3.0	control_LMNA	11	18
APOL4	1.78	0.0444	0.00394	0.0151	0.941	9.43	0.00411	1.35	LV	CELLSTATES	vCM3.0	control_LMNA	11	18
EDNRA	1.76	0.000314	0.331	1.23	6.73	33.6	1.46e-06	3.5	LV	CELLSTATES	vCM3.0	control_LMNA	11	18
PURPL	1.76	0.0334	0.00185	0.0175	0.487	10.6	0.00248	1.48	LV	CELLSTATES	vCM3.0	control_LMNA	11	18
TTLL7	1.74	0.000268	0.129	0.559	5.49	34.4	1.17e-06	3.57	LV	CELLSTATES	vCM3.0	control_LMNA	11	18
AC004949.1	1.73	0.00925	0.00892	0.0419	1.98	16.2	0.000293	2.03	LV	CELLSTATES	vCM3.0	control_LMNA	11	18
FLG	1.73	0.0282	0.00391	0.0166	0.896	11.3	0.00192	1.55	LV	CELLSTATES	vCM3.0	control_LMNA	11	18
FKBP5	1.72	0.00633	1.24	4.88	8.64	17.8	0.000165	2.2	LV	CELLSTATES	vCM3.0	control_LMNA	11	18
GPR171	1.72	0.00456	0.00423	0.0157	1.06	19.3	9.88e-05	2.34	LV	CELLSTATES	vCM3.0	control_LMNA	11	18
KCNJ3	1.71	0.0136	0.0257	0.121	3.32	14.5	0.000553	1.87	LV	CELLSTATES	vCM3.0	control_LMNA	11	18
AL139158.2	1.7	0.00161	0.00377	0.0162	0.912	24.7	1.78e-05	2.79	LV	CELLSTATES	vCM3.0	control_LMNA	11	18
UCHL1	1.7	0.00985	0.00863	0.0424	1.89	15.9	0.000323	2.01	LV	CELLSTATES	vCM3.0	control_LMNA	11	18
LINC02585	1.69	0.00744	0.0032	0.0135	0.781	17.1	0.000208	2.13	LV	CELLSTATES	vCM3.0	control_LMNA	11	18
AL078590.3	1.68	0.00427	0.0755	0.301	4.76	19.6	9.01e-05	2.37	LV	CELLSTATES	vCM3.0	control_LMNA	11	18
ALKAL2	1.68	0.0169	0.00572	0.0213	1.31	13.5	0.000801	1.77	LV	CELLSTATES	vCM3.0	control_LMNA	11	18
GPR176	1.67	0.000853	0.00761	0.0361	1.73	28.2	6.29e-06	3.07	LV	CELLSTATES	vCM3.0	control_LMNA	11	18
FREM2	1.63	0.00805	0.00502	0.0182	1.15	16.8	0.000235	2.09	LV	CELLSTATES	vCM3.0	control_LMNA	11	18
PLCE1	1.63	6.6e-06	0.373	1.43	6.92	60.4	4.06e-09	5.18	LV	CELLSTATES	vCM3.0	control_LMNA	11	18
ADGRF2	1.62	0.0298	0.0044	0.0191	1.02	11	0.00209	1.53	LV	CELLSTATES	vCM3.0	control_LMNA	11	18
NFASC	1.62	0.00358	0.0212	0.0824	2.87	20.5	6.62e-05	2.45	LV	CELLSTATES	vCM3.0	control_LMNA	11	18
SLC6A1	1.61	0.017	0.00479	0.0234	1.26	13.5	0.000804	1.77	LV	CELLSTATES	vCM3.0	control_LMNA	11	18
HEG1	1.58	9.6e-06	0.328	1.26	6.79	56.5	8.45e-09	5.02	LV	CELLSTATES	vCM3.0	control_LMNA	11	18
MBOAT2	1.58	9.73e-05	0.178	0.695	5.87	41.5	2.04e-07	4.01	LV	CELLSTATES	vCM3.0	control_LMNA	11	18
MGAT3	1.58	0.0223	0.00454	0.0176	1.06	12.3	0.00129	1.65	LV	CELLSTATES	vCM3.0	control_LMNA	11	18
ARSJ	1.57	0.0152	0.0173	0.0615	2.54	14	0.000668	1.82	LV	CELLSTATES	vCM3.0	control_LMNA	11	18
AC023983.1	1.56	0.00427	0.00385	0.0162	0.98	19.6	8.95e-05	2.37	LV	CELLSTATES	vCM3.0	control_LMNA	11	18
LINC02306	1.56	0.00619	0.0279	0.121	3.41	17.9	0.000158	2.21	LV	CELLSTATES	vCM3.0	control_LMNA	11	18
AC092167.1	1.55	0.00382	0.00616	0.026	1.4	20.2	7.45e-05	2.42	LV	CELLSTATES	vCM3.0	control_LMNA	11	18
BCL2	1.55	8.65e-07	0.398	1.57	7.07	78.9	1.77e-10	6.06	LV	CELLSTATES	vCM3.0	control_LMNA	11	18
P3H2	1.55	0.0117	0.058	0.176	4.12	15.1	0.000435	1.93	LV	CELLSTATES	vCM3.0	control_LMNA	11	18
AC073335.2	1.54	0.000255	0.006	0.0241	1.38	34.8	1.06e-06	3.59	LV	CELLSTATES	vCM3.0	control_LMNA	11	18
SPOCK1	1.54	0.00865	0.209	0.781	6.06	16.5	0.000265	2.06	LV	CELLSTATES	vCM3.0	control_LMNA	11	18
C5orf46	1.52	0.000225	0.0975	0.367	4.97	35.9	8.11e-07	3.65	LV	CELLSTATES	vCM3.0	control_LMNA	11	18
PTH1R	1.52	0.00806	0.0109	0.0428	2.09	16.8	0.000238	2.09	LV	CELLSTATES	vCM3.0	control_LMNA	11	18
CUX2	1.51	0.00405	0.0306	0.122	3.47	19.8	8.31e-05	2.39	LV	CELLSTATES	vCM3.0	control_LMNA	11	18
RNF175	1.5	0.0223	0.00487	0.0198	1.18	12.3	0.00129	1.65	LV	CELLSTATES	vCM3.0	control_LMNA	11	18
ZNF189	1.5	0.000245	0.164	0.619	5.72	35.1	9.87e-07	3.61	LV	CELLSTATES	vCM3.0	control_LMNA	11	18
LINC01456	1.49	0.0384	0.0134	0.0471	2.37	10	0.00318	1.42	LV	CELLSTATES	vCM3.0	control_LMNA	11	18
HSPA2	1.47	0.00323	0.0151	0.0536	2.44	21.1	5.54e-05	2.49	LV	CELLSTATES	vCM3.0	control_LMNA	11	18
AC020741.1	1.46	0.00674	0.0192	0.0686	2.76	17.6	0.00018	2.17	LV	CELLSTATES	vCM3.0	control_LMNA	11	18
BRINP1	1.46	0.00794	0.021	0.0751	2.86	16.9	0.000231	2.1	LV	CELLSTATES	vCM3.0	control_LMNA	11	18
HS3ST3A1	1.46	0.0196	0.0492	0.187	4.08	12.8	0.00103	1.71	LV	CELLSTATES	vCM3.0	control_LMNA	11	18
TPM3	1.46	0.000833	0.394	1.41	6.95	28.5	5.81e-06	3.08	LV	CELLSTATES	vCM3.0	control_LMNA	11	18
WDR63	1.46	0.00146	0.0293	0.117	3.4	25.2	1.54e-05	2.84	LV	CELLSTATES	vCM3.0	control_LMNA	11	18
KCTD8	1.45	0.00895	0.0653	0.27	4.47	16.3	0.000279	2.05	LV	CELLSTATES	vCM3.0	control_LMNA	11	18
AC020909.2	1.44	0.00506	0.269	0.868	6.27	18.9	0.000113	2.3	LV	CELLSTATES	vCM3.0	control_LMNA	11	18
AP002347.1	1.44	0.0168	0.0185	0.0511	2.43	13.5	0.00079	1.78	LV	CELLSTATES	vCM3.0	control_LMNA	11	18
ZDHHC14	1.43	1.63e-05	0.696	2.28	7.66	52.5	1.89e-08	4.79	LV	CELLSTATES	vCM3.0	control_LMNA	11	18
C6	1.42	0.00446	0.162	0.671	5.84	19.4	9.56e-05	2.35	LV	CELLSTATES	vCM3.0	control_LMNA	11	18
GPR173	1.42	9.58e-05	0.0305	0.106	3.33	41.9	1.9e-07	4.02	LV	CELLSTATES	vCM3.0	control_LMNA	11	18
DZIP1	1.41	0.00184	0.00977	0.0336	1.83	24.2	2.08e-05	2.73	LV	CELLSTATES	vCM3.0	control_LMNA	11	18
C1QTNF7	1.4	0.0205	0.0238	0.0738	2.8	12.6	0.00111	1.69	LV	CELLSTATES	vCM3.0	control_LMNA	11	18
CCDC168	1.4	0.00545	0.0176	0.0642	2.58	18.5	0.000132	2.26	LV	CELLSTATES	vCM3.0	control_LMNA	11	18
ITGB8	1.4	0.0196	0.00761	0.0252	1.59	12.8	0.00103	1.71	LV	CELLSTATES	vCM3.0	control_LMNA	11	18
ASNS	1.39	0.0161	0.00965	0.0326	1.81	13.7	0.000735	1.79	LV	CELLSTATES	vCM3.0	control_LMNA	11	18
AC006148.1	1.38	0.00537	0.00713	0.0273	1.6	18.6	0.000128	2.27	LV	CELLSTATES	vCM3.0	control_LMNA	11	18
FOXP2	1.38	0.0136	0.273	0.81	6.34	14.4	0.000562	1.87	LV	CELLSTATES	vCM3.0	control_LMNA	11	18
SLC6A6	1.38	0.0398	0.205	0.58	5.79	9.87	0.00341	1.4	LV	CELLSTATES	vCM3.0	control_LMNA	11	18
XIRP2-AS1	1.38	0.0054	0.00989	0.0284	1.76	18.5	0.00013	2.27	LV	CELLSTATES	vCM3.0	control_LMNA	11	18
FDXR	1.37	0.00894	0.00638	0.0253	1.36	16.3	0.000278	2.05	LV	CELLSTATES	vCM3.0	control_LMNA	11	18
LTBP1	1.37	0.000113	2.28	7.19	9.39	40.6	2.55e-07	3.95	LV	CELLSTATES	vCM3.0	control_LMNA	11	18
MSH4	1.37	0.00535	0.0435	0.155	3.78	18.6	0.000127	2.27	LV	CELLSTATES	vCM3.0	control_LMNA	11	18
JAK2	1.36	0.000133	0.855	2.79	7.99	39.4	3.37e-07	3.87	LV	CELLSTATES	vCM3.0	control_LMNA	11	18
KLHL36	1.35	0.000118	0.137	0.451	5.35	40.1	2.85e-07	3.93	LV	CELLSTATES	vCM3.0	control_LMNA	11	18
ZNF727	1.35	0.00105	0.0188	0.0624	2.67	26.8	9.38e-06	2.98	LV	CELLSTATES	vCM3.0	control_LMNA	11	18
KCNAB2	1.34	0.00715	0.0859	0.259	4.69	17.3	0.000195	2.15	LV	CELLSTATES	vCM3.0	control_LMNA	11	18
LINC00211	1.33	0.0114	0.0108	0.0353	1.96	15.2	0.000412	1.94	LV	CELLSTATES	vCM3.0	control_LMNA	11	18
AL133346.1	1.32	0.0101	0.0126	0.0426	2.15	15.8	0.000338	1.99	LV	CELLSTATES	vCM3.0	control_LMNA	11	18
ANTXR2	1.32	0.000213	0.191	0.635	5.87	36.3	7.22e-07	3.67	LV	CELLSTATES	vCM3.0	control_LMNA	11	18
AC015845.2	1.3	0.00727	0.126	0.403	5.23	17.2	0.000202	2.14	LV	CELLSTATES	vCM3.0	control_LMNA	11	18
ADGRL3	1.3	0.0131	0.657	1.93	7.42	14.6	0.00052	1.88	LV	CELLSTATES	vCM3.0	control_LMNA	11	18
DPYSL3	1.3	0.0147	0.0165	0.0539	2.45	14.1	0.000636	1.83	LV	CELLSTATES	vCM3.0	control_LMNA	11	18
OBSCN-AS1	1.3	0.0422	0.00833	0.0224	1.5	9.66	0.00374	1.37	LV	CELLSTATES	vCM3.0	control_LMNA	11	18
PDZD2	1.29	0.000225	3.14	9.48	9.82	35.8	8.16e-07	3.65	LV	CELLSTATES	vCM3.0	control_LMNA	11	18
PRICKLE2	1.29	0.000462	0.0503	0.147	3.91	31.4	2.62e-06	3.34	LV	CELLSTATES	vCM3.0	control_LMNA	11	18
AP005131.1	1.28	0.0135	0.0288	0.0841	3.07	14.5	0.000549	1.87	LV	CELLSTATES	vCM3.0	control_LMNA	11	18
COL12A1	1.28	0.0215	0.0143	0.0513	2.26	12.4	0.00121	1.67	LV	CELLSTATES	vCM3.0	control_LMNA	11	18
DLGAP1	1.28	0.00103	0.13	0.412	5.24	27	8.92e-06	2.99	LV	CELLSTATES	vCM3.0	control_LMNA	11	18
LINC02004	1.28	0.017	0.00475	0.0153	0.954	13.5	0.00081	1.77	LV	CELLSTATES	vCM3.0	control_LMNA	11	18
BAIAP2	1.27	0.0069	0.0405	0.133	3.7	17.5	0.000185	2.16	LV	CELLSTATES	vCM3.0	control_LMNA	11	18
CRIM1	1.26	0.00293	0.526	1.66	7.31	21.6	4.7e-05	2.53	LV	CELLSTATES	vCM3.0	control_LMNA	11	18
NCKIPSD	1.26	0.00284	0.0247	0.0786	2.95	21.8	4.34e-05	2.55	LV	CELLSTATES	vCM3.0	control_LMNA	11	18
PALM2	1.26	0.0107	0.0365	0.102	3.47	15.5	0.000373	1.97	LV	CELLSTATES	vCM3.0	control_LMNA	11	18
AL356272.1	1.24	0.0482	0.00533	0.0174	1.19	9.11	0.00473	1.32	LV	CELLSTATES	vCM3.0	control_LMNA	11	18
KIAA1614	1.24	0.00075	0.0691	0.208	4.29	28.9	5.12e-06	3.13	LV	CELLSTATES	vCM3.0	control_LMNA	11	18
MKNK2	1.24	0.00985	0.0635	0.193	4.29	15.9	0.000321	2.01	LV	CELLSTATES	vCM3.0	control_LMNA	11	18
SPINK1	1.24	0.035	0.0117	0.0349	1.95	10.4	0.00268	1.46	LV	CELLSTATES	vCM3.0	control_LMNA	11	18
LDLRAD4	1.23	0.000464	0.971	2.87	8.08	31.1	2.79e-06	3.33	LV	CELLSTATES	vCM3.0	control_LMNA	11	18
MAP3K7CL	1.23	0.000213	0.0421	0.129	3.63	36.3	7.29e-07	3.67	LV	CELLSTATES	vCM3.0	control_LMNA	11	18
MYL4	1.23	0.0495	0.134	0.41	5.31	9	0.00496	1.31	LV	CELLSTATES	vCM3.0	control_LMNA	11	18
LINC00222	1.22	0.00098	0.0253	0.0715	2.88	27.4	7.9e-06	3.01	LV	CELLSTATES	vCM3.0	control_LMNA	11	18
MCAM	1.22	0.0106	0.0788	0.214	4.42	15.6	0.000365	1.97	LV	CELLSTATES	vCM3.0	control_LMNA	11	18
FRMD4B	1.21	0.0167	0.152	0.478	5.63	13.5	0.000782	1.78	LV	CELLSTATES	vCM3.0	control_LMNA	11	18
AC093730.1	1.2	0.0366	0.0798	0.245	4.55	10.2	0.00292	1.44	LV	CELLSTATES	vCM3.0	control_LMNA	11	18
AC114811.2	1.2	0.0135	0.00781	0.02	1.43	14.5	0.000547	1.87	LV	CELLSTATES	vCM3.0	control_LMNA	11	18
FAM184A	1.2	0.0054	0.0114	0.0303	1.91	18.5	0.000129	2.27	LV	CELLSTATES	vCM3.0	control_LMNA	11	18
MT-ND5	1.2	0.00581	0.0452	0.133	3.75	18.2	0.000144	2.24	LV	CELLSTATES	vCM3.0	control_LMNA	11	18
P2RY12	1.2	0.0212	0.00891	0.0239	1.63	12.5	0.00118	1.67	LV	CELLSTATES	vCM3.0	control_LMNA	11	18
SNCA	1.2	0.00315	0.0276	0.0873	3.1	21.2	5.3e-05	2.5	LV	CELLSTATES	vCM3.0	control_LMNA	11	18
AC010235.1	1.19	0.0319	0.0638	0.216	4.33	10.8	0.00233	1.5	LV	CELLSTATES	vCM3.0	control_LMNA	11	18
EMC10	1.19	0.0183	0.608	1.59	7.25	13.2	0.000907	1.74	LV	CELLSTATES	vCM3.0	control_LMNA	11	18
FLI1	1.19	0.0101	0.0148	0.048	2.32	15.8	0.00034	1.99	LV	CELLSTATES	vCM3.0	control_LMNA	11	18
MTURN	1.19	0.00577	0.0213	0.0629	2.67	18.3	0.000141	2.24	LV	CELLSTATES	vCM3.0	control_LMNA	11	18
PIK3R1	1.19	0.002	1.39	4.1	8.63	23.7	2.38e-05	2.7	LV	CELLSTATES	vCM3.0	control_LMNA	11	18
PPM1E	1.19	0.0089	0.196	0.538	5.67	16.4	0.000276	2.05	LV	CELLSTATES	vCM3.0	control_LMNA	11	18
ATRNL1	1.18	0.00426	0.214	0.594	5.86	19.6	8.91e-05	2.37	LV	CELLSTATES	vCM3.0	control_LMNA	11	18
EPB41L4B	1.18	0.00222	0.148	0.452	5.45	23.2	2.85e-05	2.65	LV	CELLSTATES	vCM3.0	control_LMNA	11	18
HEPH	1.18	0.00618	0.101	0.27	4.72	18	0.000157	2.21	LV	CELLSTATES	vCM3.0	control_LMNA	11	18
SLC6A12	1.18	0.0224	0.00841	0.0224	1.5	12.2	0.00129	1.65	LV	CELLSTATES	vCM3.0	control_LMNA	11	18
ASPM	1.17	0.0166	0.00912	0.027	1.65	13.6	0.000778	1.78	LV	CELLSTATES	vCM3.0	control_LMNA	11	18
CHST3	1.17	0.00544	0.108	0.269	4.78	18.5	0.000131	2.26	LV	CELLSTATES	vCM3.0	control_LMNA	11	18
MEF2C-AS1	1.17	0.00323	0.103	0.287	4.85	21.1	5.47e-05	2.49	LV	CELLSTATES	vCM3.0	control_LMNA	11	18
NCR3LG1	1.17	0.00727	0.0144	0.0413	2.17	17.2	0.000202	2.14	LV	CELLSTATES	vCM3.0	control_LMNA	11	18
SPATA6L	1.17	0.00623	0.0241	0.0719	2.88	17.9	0.00016	2.21	LV	CELLSTATES	vCM3.0	control_LMNA	11	18
AC040173.1	1.16	0.05	0.0167	0.0489	2.43	8.94	0.00509	1.3	LV	CELLSTATES	vCM3.0	control_LMNA	11	18
AC055822.1	1.16	0.0161	0.00662	0.018	1.25	13.7	0.000738	1.79	LV	CELLSTATES	vCM3.0	control_LMNA	11	18
AL139807.1	1.16	0.0127	0.0383	0.103	3.45	14.8	0.000493	1.9	LV	CELLSTATES	vCM3.0	control_LMNA	11	18
AC093901.1	1.15	0.0436	0.00503	0.0156	1	9.51	0.00398	1.36	LV	CELLSTATES	vCM3.0	control_LMNA	11	18
HAPLN3	1.15	0.0124	0.047	0.111	3.62	14.9	0.000471	1.91	LV	CELLSTATES	vCM3.0	control_LMNA	11	18
LPIN1	1.15	0.00237	0.343	0.875	6.45	22.9	3.12e-05	2.63	LV	CELLSTATES	vCM3.0	control_LMNA	11	18
NUP62CL	1.15	0.0205	0.00535	0.015	1.09	12.6	0.0011	1.69	LV	CELLSTATES	vCM3.0	control_LMNA	11	18
SMOC2	1.15	0.00727	0.016	0.0442	2.31	17.2	0.000201	2.14	LV	CELLSTATES	vCM3.0	control_LMNA	11	18
LINC02405	1.14	0.0371	0.054	0.145	3.91	10.2	0.00298	1.43	LV	CELLSTATES	vCM3.0	control_LMNA	11	18
MUM1L1	1.14	0.00432	0.0549	0.15	3.98	19.5	9.21e-05	2.36	LV	CELLSTATES	vCM3.0	control_LMNA	11	18
ARHGAP26	1.13	6.63e-05	1.83	5.15	8.98	44.3	1.09e-07	4.18	LV	CELLSTATES	vCM3.0	control_LMNA	11	18
PROS1	1.13	0.00366	0.267	0.802	6.21	20.4	6.9e-05	2.44	LV	CELLSTATES	vCM3.0	control_LMNA	11	18
ARRDC3	1.12	0.018	0.0418	0.111	3.49	13.2	0.000892	1.74	LV	CELLSTATES	vCM3.0	control_LMNA	11	18
CRTC2	1.12	0.00278	0.0242	0.0687	2.88	21.9	4.22e-05	2.56	LV	CELLSTATES	vCM3.0	control_LMNA	11	18
EIF2AK3	1.12	0.0213	0.662	1.76	7.44	12.5	0.00119	1.67	LV	CELLSTATES	vCM3.0	control_LMNA	11	18
MYLK-AS1	1.12	0.00198	0.0505	0.14	3.79	23.9	2.29e-05	2.7	LV	CELLSTATES	vCM3.0	control_LMNA	11	18
NPHP4	1.12	0.0114	0.0844	0.228	4.51	15.2	0.000416	1.94	LV	CELLSTATES	vCM3.0	control_LMNA	11	18
OSBPL6	1.12	0.000986	0.193	0.524	5.69	27.4	8.02e-06	3.01	LV	CELLSTATES	vCM3.0	control_LMNA	11	18
COL23A1	1.11	0.0027	0.4	1.16	6.8	22.1	4.02e-05	2.57	LV	CELLSTATES	vCM3.0	control_LMNA	11	18
LIMA1	1.11	0.000213	0.23	0.576	5.88	36.7	6.54e-07	3.67	LV	CELLSTATES	vCM3.0	control_LMNA	11	18
MYH11	1.11	5.83e-05	0.0452	0.123	3.67	45.1	9.17e-08	4.23	LV	CELLSTATES	vCM3.0	control_LMNA	11	18
PHLDA3	1.11	0.0145	0.0179	0.0561	2.49	14.2	0.000616	1.84	LV	CELLSTATES	vCM3.0	control_LMNA	11	18
SPON1-AS1	1.11	0.0242	0.071	0.187	4.23	11.9	0.00148	1.62	LV	CELLSTATES	vCM3.0	control_LMNA	11	18
AL136164.2	1.1	0.0052	0.0823	0.234	4.55	18.8	0.000119	2.28	LV	CELLSTATES	vCM3.0	control_LMNA	11	18
AL389885.1	1.1	0.028	0.00943	0.0261	1.76	11.3	0.0019	1.55	LV	CELLSTATES	vCM3.0	control_LMNA	11	18
MTM1	1.1	2.12e-05	0.135	0.37	5.2	50.9	2.61e-08	4.67	LV	CELLSTATES	vCM3.0	control_LMNA	11	18
ZNF117	1.1	0.000847	0.0323	0.0863	3.2	28.3	6.12e-06	3.07	LV	CELLSTATES	vCM3.0	control_LMNA	11	18
FMO4	1.09	0.00786	0.0592	0.157	4.04	16.9	0.000226	2.1	LV	CELLSTATES	vCM3.0	control_LMNA	11	18
LINC00519	1.09	0.0436	0.00756	0.0195	1.37	9.51	0.00397	1.36	LV	CELLSTATES	vCM3.0	control_LMNA	11	18
MID1	1.09	0.0294	0.138	0.482	5.52	11.1	0.00205	1.53	LV	CELLSTATES	vCM3.0	control_LMNA	11	18
URB1	1.09	0.00122	0.15	0.383	5.29	26.1	1.17e-05	2.91	LV	CELLSTATES	vCM3.0	control_LMNA	11	18
ARHGAP24	1.08	0.00103	1.68	4.59	8.85	27	9.04e-06	2.99	LV	CELLSTATES	vCM3.0	control_LMNA	11	18
MATN2	1.08	0.00513	0.0691	0.186	4.2	18.8	0.000116	2.29	LV	CELLSTATES	vCM3.0	control_LMNA	11	18
MYLK	1.08	0.00475	0.0252	0.064	2.83	19.1	0.000105	2.32	LV	CELLSTATES	vCM3.0	control_LMNA	11	18
ODC1	1.08	0.00961	0.0401	0.0927	3.33	16	0.00031	2.02	LV	CELLSTATES	vCM3.0	control_LMNA	11	18
SLC16A9	1.08	0.0153	0.0853	0.255	4.69	13.9	0.000672	1.82	LV	CELLSTATES	vCM3.0	control_LMNA	11	18
XPR1	1.08	0.000166	3.76	9.89	9.9	38.1	4.65e-07	3.78	LV	CELLSTATES	vCM3.0	control_LMNA	11	18
FNDC3B	1.07	1.16e-05	2.49	6.62	9.34	54.5	1.27e-08	4.93	LV	CELLSTATES	vCM3.0	control_LMNA	11	18
PRUNE2	1.07	0.0218	0.0683	0.196	4.25	12.4	0.00124	1.66	LV	CELLSTATES	vCM3.0	control_LMNA	11	18
RHOBTB1	1.07	0.000337	0.288	0.781	6.28	33.2	1.61e-06	3.47	LV	CELLSTATES	vCM3.0	control_LMNA	11	18
DPYSL2	1.06	0.00198	0.116	0.322	4.99	23.8	2.34e-05	2.7	LV	CELLSTATES	vCM3.0	control_LMNA	11	18
MIR181A1HG	1.06	0.0161	0.042	0.101	3.52	13.7	0.000734	1.79	LV	CELLSTATES	vCM3.0	control_LMNA	11	18
NAAA	1.06	0.0037	0.0533	0.149	3.89	20.3	7.03e-05	2.43	LV	CELLSTATES	vCM3.0	control_LMNA	11	18
PARP8	1.06	0.0194	0.0635	0.179	4.18	12.9	0.000997	1.71	LV	CELLSTATES	vCM3.0	control_LMNA	11	18
POLH-AS1	1.06	0.0379	0.00899	0.0217	1.58	10.1	0.0031	1.42	LV	CELLSTATES	vCM3.0	control_LMNA	11	18
WIPF3	1.06	0.000374	0.0784	0.219	4.45	32.4	1.99e-06	3.43	LV	CELLSTATES	vCM3.0	control_LMNA	11	18
XPC	1.06	0.000103	0.0787	0.203	4.37	41.1	2.24e-07	3.99	LV	CELLSTATES	vCM3.0	control_LMNA	11	18
ZNF441	1.06	0.00184	0.0668	0.166	4.1	24.2	2.09e-05	2.73	LV	CELLSTATES	vCM3.0	control_LMNA	11	18
AC093495.1	1.05	0.0122	0.0167	0.0387	2.19	15	0.00046	1.91	LV	CELLSTATES	vCM3.0	control_LMNA	11	18
DCBLD2	1.05	0.0286	1.17	2.56	8.05	11.2	0.00197	1.54	LV	CELLSTATES	vCM3.0	control_LMNA	11	18
HSPH1	1.05	0.00288	0.058	0.136	3.88	21.7	4.56e-05	2.54	LV	CELLSTATES	vCM3.0	control_LMNA	11	18
NEB	1.05	0.0212	0.129	0.338	5.11	12.5	0.00118	1.67	LV	CELLSTATES	vCM3.0	control_LMNA	11	18
TMTC1	1.05	0.00405	0.483	1.2	6.94	19.8	8.31e-05	2.39	LV	CELLSTATES	vCM3.0	control_LMNA	11	18
APBB3	1.04	0.00829	0.0209	0.0561	2.69	16.6	0.000253	2.08	LV	CELLSTATES	vCM3.0	control_LMNA	11	18
FLNB	1.04	0.0124	0.798	1.88	7.58	14.8	0.000479	1.91	LV	CELLSTATES	vCM3.0	control_LMNA	11	18
GEN1	1.04	0.00143	0.107	0.264	4.77	25.3	1.49e-05	2.84	LV	CELLSTATES	vCM3.0	control_LMNA	11	18
GLRB	1.04	3.04e-05	0.104	0.264	4.75	48.7	4.15e-08	4.52	LV	CELLSTATES	vCM3.0	control_LMNA	11	18
IRF6	1.04	0.0435	0.0183	0.0499	2.46	9.53	0.00394	1.36	LV	CELLSTATES	vCM3.0	control_LMNA	11	18
RORA	1.04	0.00364	0.597	1.56	7.33	20.4	6.78e-05	2.44	LV	CELLSTATES	vCM3.0	control_LMNA	11	18
SH3BGR	1.04	0.0441	0.274	0.667	6.14	9.47	0.00405	1.36	LV	CELLSTATES	vCM3.0	control_LMNA	11	18
SHC4	1.04	0.0379	0.046	0.13	3.7	10.1	0.00311	1.42	LV	CELLSTATES	vCM3.0	control_LMNA	11	18
SLC43A2	1.04	0.0258	0.029	0.085	3.12	11.6	0.00166	1.59	LV	CELLSTATES	vCM3.0	control_LMNA	11	18
SLC4A7	1.04	0.0069	0.207	0.546	5.75	17.5	0.000185	2.16	LV	CELLSTATES	vCM3.0	control_LMNA	11	18
ZBTB16	1.04	0.0213	2.45	6.06	9.25	12.5	0.00119	1.67	LV	CELLSTATES	vCM3.0	control_LMNA	11	18
COL16A1	1.03	0.00806	0.0554	0.148	3.97	16.8	0.000238	2.09	LV	CELLSTATES	vCM3.0	control_LMNA	11	18
ILDR2	1.03	0.000374	0.117	0.285	4.85	32.4	1.99e-06	3.43	LV	CELLSTATES	vCM3.0	control_LMNA	11	18
LINC01725	1.02	0.00447	0.118	0.313	5.06	19.4	9.65e-05	2.35	LV	CELLSTATES	vCM3.0	control_LMNA	11	18
PDLIM1	1.02	8.33e-06	0.401	1	6.66	58.6	5.69e-09	5.08	LV	CELLSTATES	vCM3.0	control_LMNA	11	18
PTPN14	1.02	5.79e-05	0.721	1.84	7.52	45.3	8.7e-08	4.24	LV	CELLSTATES	vCM3.0	control_LMNA	11	18
VCL	1.02	0.00202	2.92	6.99	9.48	23.6	2.46e-05	2.7	LV	CELLSTATES	vCM3.0	control_LMNA	11	18
YBX3	1.02	0.00103	0.384	0.91	6.55	27	8.98e-06	2.99	LV	CELLSTATES	vCM3.0	control_LMNA	11	18
FMNL3	1.01	0.0191	0.00873	0.0216	1.53	13	0.000971	1.72	LV	CELLSTATES	vCM3.0	control_LMNA	11	18
GPR137C	1.01	0.0134	0.0348	0.0913	3.28	14.5	0.00054	1.87	LV	CELLSTATES	vCM3.0	control_LMNA	11	18
OGFRL1	1.01	0.0194	0.0359	0.0824	3.15	12.9	0.001	1.71	LV	CELLSTATES	vCM3.0	control_LMNA	11	18
PAPPA	1.01	0.0162	0.047	0.12	3.64	13.7	0.000749	1.79	LV	CELLSTATES	vCM3.0	control_LMNA	11	18
PCSK5	1.01	0.000834	0.12	0.319	5.06	28.5	5.87e-06	3.08	LV	CELLSTATES	vCM3.0	control_LMNA	11	18
SOCS2	1.01	0.0134	0.044	0.111	3.55	14.5	0.000541	1.87	LV	CELLSTATES	vCM3.0	control_LMNA	11	18
TG	1.01	0.0272	0.0067	0.0171	1.25	11.4	0.0018	1.57	LV	CELLSTATES	vCM3.0	control_LMNA	11	18
ABTB2	1	0.0101	0.577	1.27	7.08	15.8	0.000339	1.99	LV	CELLSTATES	vCM3.0	control_LMNA	11	18
ATOH8	1	0.0219	0.0177	0.0487	2.41	12.3	0.00125	1.66	LV	CELLSTATES	vCM3.0	control_LMNA	11	18
TRAF1	0.999	0.0313	0.0104	0.0254	1.72	10.9	0.00227	1.5	LV	CELLSTATES	vCM3.0	control_LMNA	11	18
LRRCC1	0.998	0.0286	0.00972	0.0278	1.71	11.2	0.00198	1.54	LV	CELLSTATES	vCM3.0	control_LMNA	11	18
TNFRSF10B	0.995	0.00198	0.0767	0.205	4.35	23.9	2.28e-05	2.7	LV	CELLSTATES	vCM3.0	control_LMNA	11	18
UBE2Q2L	0.994	0.0227	0.116	0.268	4.81	12.2	0.00132	1.64	LV	CELLSTATES	vCM3.0	control_LMNA	11	18
MAP1B	0.993	0.00288	0.31	0.738	6.28	21.7	4.52e-05	2.54	LV	CELLSTATES	vCM3.0	control_LMNA	11	18
DDX60	0.989	0.00534	0.0212	0.0518	2.59	18.6	0.000126	2.27	LV	CELLSTATES	vCM3.0	control_LMNA	11	18
NEDD9	0.989	0.0254	0.0756	0.185	4.34	11.7	0.00161	1.6	LV	CELLSTATES	vCM3.0	control_LMNA	11	18
ATP2C1	0.987	8.42e-05	0.846	2.13	7.77	42.6	1.61e-07	4.07	LV	CELLSTATES	vCM3.0	control_LMNA	11	18
SLC25A29	0.98	0.0027	0.0634	0.163	4.14	22	4.04e-05	2.57	LV	CELLSTATES	vCM3.0	control_LMNA	11	18
ADAM22	0.977	0.00382	0.0362	0.0881	3.27	20.2	7.47e-05	2.42	LV	CELLSTATES	vCM3.0	control_LMNA	11	18
SLC1A3	0.977	0.000513	2.4	5.87	9.25	30.7	3.12e-06	3.29	LV	CELLSTATES	vCM3.0	control_LMNA	11	18
MAP6	0.976	0.00395	0.0229	0.0552	2.66	20	7.88e-05	2.4	LV	CELLSTATES	vCM3.0	control_LMNA	11	18
GDF15	0.973	0.0428	0.00903	0.0222	1.53	9.6	0.00383	1.37	LV	CELLSTATES	vCM3.0	control_LMNA	11	18
CACNA1B	0.971	0.00898	0.0335	0.0887	3.28	16.3	0.000281	2.05	LV	CELLSTATES	vCM3.0	control_LMNA	11	18
AC063944.1	0.967	0.00618	0.096	0.236	4.66	18	0.000157	2.21	LV	CELLSTATES	vCM3.0	control_LMNA	11	18
ULK1	0.966	0.00109	0.141	0.357	5.2	26.6	9.92e-06	2.96	LV	CELLSTATES	vCM3.0	control_LMNA	11	18
FAM214A	0.965	0.000256	0.495	1.2	6.96	34.7	1.1e-06	3.59	LV	CELLSTATES	vCM3.0	control_LMNA	11	18
ALS2CR12	0.963	0.000962	0.133	0.349	5.16	27.5	7.69e-06	3.02	LV	CELLSTATES	vCM3.0	control_LMNA	11	18
DHRS3	0.963	0.0131	0.109	0.269	4.83	14.6	0.000517	1.88	LV	CELLSTATES	vCM3.0	control_LMNA	11	18
PGAP2	0.961	0.00618	0.105	0.253	4.8	18	0.000156	2.21	LV	CELLSTATES	vCM3.0	control_LMNA	11	18
GRIA3	0.956	0.0283	0.104	0.252	4.66	11.2	0.00193	1.55	LV	CELLSTATES	vCM3.0	control_LMNA	11	18
SRGAP3	0.956	0.000273	0.638	1.51	7.31	34.3	1.21e-06	3.56	LV	CELLSTATES	vCM3.0	control_LMNA	11	18
UPP1	0.956	0.000329	0.125	0.28	4.91	33.3	1.55e-06	3.48	LV	CELLSTATES	vCM3.0	control_LMNA	11	18
PLS3-AS1	0.954	0.023	0.0398	0.0971	3.4	12.1	0.00135	1.64	LV	CELLSTATES	vCM3.0	control_LMNA	11	18
RHBDL2	0.948	0.0259	0.162	0.382	5.32	11.6	0.00168	1.59	LV	CELLSTATES	vCM3.0	control_LMNA	11	18
LGALS4	0.946	0.0246	0.0107	0.03	1.8	11.8	0.00153	1.61	LV	CELLSTATES	vCM3.0	control_LMNA	11	18
FAM47E-STBD1	0.945	0.0435	0.012	0.0289	1.87	9.54	0.00393	1.36	LV	CELLSTATES	vCM3.0	control_LMNA	11	18
XPO1	0.944	0.00658	0.431	0.955	6.67	17.7	0.000173	2.18	LV	CELLSTATES	vCM3.0	control_LMNA	11	18
GLIDR	0.941	0.0107	0.101	0.246	4.72	15.5	0.00037	1.97	LV	CELLSTATES	vCM3.0	control_LMNA	11	18
AC093607.1	0.94	0.0273	0.0375	0.0934	3.35	11.4	0.00181	1.56	LV	CELLSTATES	vCM3.0	control_LMNA	11	18
ALAD	0.939	0.0146	0.0757	0.212	4.42	14.1	0.000628	1.83	LV	CELLSTATES	vCM3.0	control_LMNA	11	18
MTMR14	0.939	0.000412	0.154	0.389	5.35	31.9	2.3e-06	3.38	LV	CELLSTATES	vCM3.0	control_LMNA	11	18
PDE3B	0.937	0.000213	0.558	1.46	7.21	36.3	7.21e-07	3.67	LV	CELLSTATES	vCM3.0	control_LMNA	11	18
APPL2	0.936	0.000214	0.293	0.715	6.21	36.2	7.47e-07	3.67	LV	CELLSTATES	vCM3.0	control_LMNA	11	18
RGS11	0.936	0.0181	0.0514	0.137	3.88	13.2	0.000894	1.74	LV	CELLSTATES	vCM3.0	control_LMNA	11	18
UPF1	0.936	0.0228	0.0369	0.0848	3.25	12.2	0.00134	1.64	LV	CELLSTATES	vCM3.0	control_LMNA	11	18
PRICKLE1	0.935	0.00288	0.671	1.53	7.36	21.6	4.59e-05	2.54	LV	CELLSTATES	vCM3.0	control_LMNA	11	18
RRAS2	0.934	0.0197	0.841	1.92	7.63	12.8	0.00104	1.7	LV	CELLSTATES	vCM3.0	control_LMNA	11	18
AC016831.7	0.931	0.00278	2.19	5.46	9.11	21.9	4.17e-05	2.56	LV	CELLSTATES	vCM3.0	control_LMNA	11	18
C1orf21	0.93	0.000374	1.21	2.81	8.22	32.5	1.94e-06	3.43	LV	CELLSTATES	vCM3.0	control_LMNA	11	18
WEE1	0.928	0.00722	0.188	0.434	5.54	17.3	0.000199	2.14	LV	CELLSTATES	vCM3.0	control_LMNA	11	18
AC093157.1	0.925	0.000284	0.119	0.283	4.91	34.1	1.28e-06	3.55	LV	CELLSTATES	vCM3.0	control_LMNA	11	18
ARFGEF3	0.923	0.01	0.051	0.12	3.7	15.8	0.000333	2	LV	CELLSTATES	vCM3.0	control_LMNA	11	18
POLH	0.922	0.000158	0.0818	0.193	4.41	38.5	4.21e-07	3.8	LV	CELLSTATES	vCM3.0	control_LMNA	11	18
ATAD2	0.921	0.00577	0.328	0.792	6.34	18.3	0.000142	2.24	LV	CELLSTATES	vCM3.0	control_LMNA	11	18
NFE2L1	0.916	0.00727	0.126	0.32	5.09	17.2	0.000202	2.14	LV	CELLSTATES	vCM3.0	control_LMNA	11	18
TTC39C	0.916	0.00247	0.0833	0.185	4.37	22.5	3.46e-05	2.61	LV	CELLSTATES	vCM3.0	control_LMNA	11	18
CPEB4	0.915	0.00288	3.29	7.8	9.67	21.7	4.56e-05	2.54	LV	CELLSTATES	vCM3.0	control_LMNA	11	18
FAM161A	0.913	0.0219	0.032	0.0693	2.98	12.3	0.00125	1.66	LV	CELLSTATES	vCM3.0	control_LMNA	11	18
LEPR	0.911	0.00427	0.0343	0.0825	3.18	19.6	9.05e-05	2.37	LV	CELLSTATES	vCM3.0	control_LMNA	11	18
AC069029.1	0.91	0.0435	0.0208	0.0465	2.45	9.52	0.00397	1.36	LV	CELLSTATES	vCM3.0	control_LMNA	11	18
C5orf51	0.91	0.00251	0.0826	0.196	4.4	22.4	3.58e-05	2.6	LV	CELLSTATES	vCM3.0	control_LMNA	11	18
WASHC2A	0.91	0.00248	0.0597	0.142	3.91	22.5	3.51e-05	2.61	LV	CELLSTATES	vCM3.0	control_LMNA	11	18
VWC2L	0.908	0.0473	0.0166	0.0476	2.27	9.2	0.00455	1.33	LV	CELLSTATES	vCM3.0	control_LMNA	11	18
CRB1	0.904	0.00674	0.0405	0.101	3.47	17.6	0.000179	2.17	LV	CELLSTATES	vCM3.0	control_LMNA	11	18
MED12L	0.904	0.0075	0.133	0.316	5.08	17.1	0.000212	2.12	LV	CELLSTATES	vCM3.0	control_LMNA	11	18
AC058791.1	0.903	0.0207	0.195	0.449	5.54	12.6	0.00112	1.68	LV	CELLSTATES	vCM3.0	control_LMNA	11	18
GABPB2	0.903	0.00148	0.267	0.609	6.04	25.1	1.57e-05	2.83	LV	CELLSTATES	vCM3.0	control_LMNA	11	18
JAK1	0.903	0.0012	0.373	0.891	6.52	26.2	1.12e-05	2.92	LV	CELLSTATES	vCM3.0	control_LMNA	11	18
C21orf91	0.897	0.0109	0.0504	0.115	3.63	15.5	0.000381	1.96	LV	CELLSTATES	vCM3.0	control_LMNA	11	18
ANKRD42	0.896	0.00589	0.0303	0.0678	2.94	18.2	0.000146	2.23	LV	CELLSTATES	vCM3.0	control_LMNA	11	18
JARID2	0.893	0.00103	0.509	1.18	6.95	27.1	8.75e-06	2.99	LV	CELLSTATES	vCM3.0	control_LMNA	11	18
SLC25A30	0.893	0.0146	0.162	0.388	5.41	14.1	0.00063	1.83	LV	CELLSTATES	vCM3.0	control_LMNA	11	18
AC112206.2	0.892	0.0325	0.0421	0.108	3.53	10.7	0.00238	1.49	LV	CELLSTATES	vCM3.0	control_LMNA	11	18
TGFB3	0.891	0.0366	0.0169	0.0359	2.19	10.3	0.00289	1.44	LV	CELLSTATES	vCM3.0	control_LMNA	11	18
AL139260.1	0.89	0.00331	0.446	1.01	6.78	20.9	5.76e-05	2.48	LV	CELLSTATES	vCM3.0	control_LMNA	11	18
BTBD8	0.887	0.0166	0.0663	0.155	4.07	13.6	0.000772	1.78	LV	CELLSTATES	vCM3.0	control_LMNA	11	18
KIAA0556	0.887	0.000287	0.287	0.64	6.09	34	1.31e-06	3.54	LV	CELLSTATES	vCM3.0	control_LMNA	11	18
PARD6G-AS1	0.885	0.0255	0.0137	0.032	2.01	11.7	0.00163	1.59	LV	CELLSTATES	vCM3.0	control_LMNA	11	18
ATP8B1	0.884	0.0404	0.428	0.898	6.66	9.82	0.0035	1.39	LV	CELLSTATES	vCM3.0	control_LMNA	11	18
GRK3	0.884	0.00287	0.11	0.282	4.85	21.7	4.46e-05	2.54	LV	CELLSTATES	vCM3.0	control_LMNA	11	18
ZNF561	0.883	0.00169	0.0976	0.212	4.54	24.5	1.88e-05	2.77	LV	CELLSTATES	vCM3.0	control_LMNA	11	18
AL512328.1	0.882	0.0351	0.0397	0.0938	3.34	10.4	0.00271	1.45	LV	CELLSTATES	vCM3.0	control_LMNA	11	18
RPS6KA2	0.882	0.0308	0.508	1.03	6.78	10.9	0.00221	1.51	LV	CELLSTATES	vCM3.0	control_LMNA	11	18
SH3RF3	0.882	0.000678	0.311	0.714	6.27	29.6	4.31e-06	3.17	LV	CELLSTATES	vCM3.0	control_LMNA	11	18
STX19	0.882	0.0207	0.0206	0.0458	2.46	12.6	0.00112	1.68	LV	CELLSTATES	vCM3.0	control_LMNA	11	18
ABHD2	0.881	0.0187	1.47	3.19	8.39	13.1	0.000936	1.73	LV	CELLSTATES	vCM3.0	control_LMNA	11	18
AL391684.1	0.88	0.013	0.0177	0.044	2.35	14.7	0.000513	1.88	LV	CELLSTATES	vCM3.0	control_LMNA	11	18
DDB2	0.88	0.00358	0.114	0.3	4.98	20.5	6.63e-05	2.45	LV	CELLSTATES	vCM3.0	control_LMNA	11	18
NPAS3	0.878	0.0124	0.377	0.871	6.54	14.9	0.000476	1.91	LV	CELLSTATES	vCM3.0	control_LMNA	11	18
PQLC1	0.876	0.000962	0.0716	0.166	4.17	27.6	7.6e-06	3.02	LV	CELLSTATES	vCM3.0	control_LMNA	11	18
RND3	0.876	0.025	0.174	0.379	5.31	11.8	0.00157	1.6	LV	CELLSTATES	vCM3.0	control_LMNA	11	18
DOCK5	0.875	0.018	1.15	2.47	8.02	13.2	0.000883	1.75	LV	CELLSTATES	vCM3.0	control_LMNA	11	18
CYLD	0.873	0.00247	0.175	0.369	5.31	22.6	3.44e-05	2.61	LV	CELLSTATES	vCM3.0	control_LMNA	11	18
GTF2IRD1	0.87	0.0268	0.767	1.64	7.49	11.5	0.00176	1.57	LV	CELLSTATES	vCM3.0	control_LMNA	11	18
CPED1	0.864	0.00286	1.98	4.49	8.91	21.8	4.43e-05	2.54	LV	CELLSTATES	vCM3.0	control_LMNA	11	18
PHYHD1	0.861	0.0273	0.0911	0.197	4.44	11.4	0.00183	1.56	LV	CELLSTATES	vCM3.0	control_LMNA	11	18
ROCK2	0.861	0.00267	0.508	1.11	6.88	22.1	3.93e-05	2.57	LV	CELLSTATES	vCM3.0	control_LMNA	11	18
PAFAH2	0.86	0.0172	0.0688	0.159	4.16	13.4	0.000826	1.76	LV	CELLSTATES	vCM3.0	control_LMNA	11	18
PTPN11	0.859	0.0021	0.4	0.908	6.6	23.4	2.65e-05	2.68	LV	CELLSTATES	vCM3.0	control_LMNA	11	18
KLF9	0.853	0.0159	0.14	0.295	5.04	13.8	0.00071	1.8	LV	CELLSTATES	vCM3.0	control_LMNA	11	18
C9orf84	0.852	0.0366	0.189	0.427	5.5	10.3	0.0029	1.44	LV	CELLSTATES	vCM3.0	control_LMNA	11	18
ERCC4	0.847	0.00035	0.0894	0.214	4.51	32.8	1.77e-06	3.46	LV	CELLSTATES	vCM3.0	control_LMNA	11	18
ZMAT1	0.846	0.00141	0.167	0.373	5.34	25.4	1.45e-05	2.85	LV	CELLSTATES	vCM3.0	control_LMNA	11	18
ASMTL-AS1	0.844	0.0293	0.0312	0.0634	2.99	11.1	0.00203	1.53	LV	CELLSTATES	vCM3.0	control_LMNA	11	18
HMGN2	0.844	0.00293	0.0796	0.189	4.36	21.5	4.75e-05	2.53	LV	CELLSTATES	vCM3.0	control_LMNA	11	18
SNAP47	0.843	0.00618	0.144	0.325	5.14	18	0.000156	2.21	LV	CELLSTATES	vCM3.0	control_LMNA	11	18
ZNF106	0.842	0.000412	1.26	2.85	8.22	31.9	2.26e-06	3.38	LV	CELLSTATES	vCM3.0	control_LMNA	11	18
CBFB	0.841	0.0118	0.314	0.666	6.16	15.1	0.00044	1.93	LV	CELLSTATES	vCM3.0	control_LMNA	11	18
LMOD1	0.839	0.0173	0.0496	0.105	3.65	13.4	0.000839	1.76	LV	CELLSTATES	vCM3.0	control_LMNA	11	18
SGTB	0.838	0.0341	0.0215	0.0481	2.55	10.6	0.00256	1.47	LV	CELLSTATES	vCM3.0	control_LMNA	11	18
AC008957.2	0.837	0.0273	0.604	1.29	7.09	11.4	0.00182	1.56	LV	CELLSTATES	vCM3.0	control_LMNA	11	18
UACA	0.836	0.000996	0.289	0.646	6.12	27.3	8.16e-06	3	LV	CELLSTATES	vCM3.0	control_LMNA	11	18
SMC6	0.835	0.000256	0.335	0.749	6.31	34.6	1.1e-06	3.59	LV	CELLSTATES	vCM3.0	control_LMNA	11	18
RAI2	0.833	0.024	0.0513	0.104	3.62	12	0.00145	1.62	LV	CELLSTATES	vCM3.0	control_LMNA	11	18
CCDC24	0.832	0.0498	0.0104	0.0248	1.64	8.96	0.00504	1.3	LV	CELLSTATES	vCM3.0	control_LMNA	11	18
SNHG22	0.832	0.00338	0.0867	0.186	4.35	20.8	5.99e-05	2.47	LV	CELLSTATES	vCM3.0	control_LMNA	11	18
MAMDC2-AS1	0.83	0.0161	0.0244	0.0549	2.72	13.7	0.000737	1.79	LV	CELLSTATES	vCM3.0	control_LMNA	11	18
IGF1R	0.828	0.00531	2.35	5.12	9.08	18.7	0.000123	2.27	LV	CELLSTATES	vCM3.0	control_LMNA	11	18
YWHAG	0.828	0.000735	0.301	0.657	6.15	29.1	4.86e-06	3.13	LV	CELLSTATES	vCM3.0	control_LMNA	11	18
AKTIP	0.827	0.0059	0.116	0.248	4.76	18.1	0.000147	2.23	LV	CELLSTATES	vCM3.0	control_LMNA	11	18
PLAGL2	0.827	0.0166	0.0332	0.0712	3.04	13.6	0.000775	1.78	LV	CELLSTATES	vCM3.0	control_LMNA	11	18
POLR2A	0.825	0.00423	0.0903	0.2	4.45	19.7	8.78e-05	2.37	LV	CELLSTATES	vCM3.0	control_LMNA	11	18
BACH2	0.824	0.02	0.251	0.578	5.99	12.7	0.00107	1.7	LV	CELLSTATES	vCM3.0	control_LMNA	11	18
AP002026.1	0.822	0.0136	0.0512	0.111	3.63	14.4	0.000561	1.87	LV	CELLSTATES	vCM3.0	control_LMNA	11	18
FAM20C	0.821	0.0354	0.02	0.0433	2.41	10.4	0.00275	1.45	LV	CELLSTATES	vCM3.0	control_LMNA	11	18
PRTFDC1	0.819	0.0468	0.0173	0.0423	2.34	9.24	0.00448	1.33	LV	CELLSTATES	vCM3.0	control_LMNA	11	18
TMEM71	0.819	0.00427	1.63	3.82	8.65	19.6	8.99e-05	2.37	LV	CELLSTATES	vCM3.0	control_LMNA	11	18
KCNJ4	0.816	0.0426	0.0297	0.0684	2.98	9.61	0.00381	1.37	LV	CELLSTATES	vCM3.0	control_LMNA	11	18
B3GALNT2	0.815	0.00194	0.549	1.19	6.99	24	2.21e-05	2.71	LV	CELLSTATES	vCM3.0	control_LMNA	11	18
DIXDC1	0.815	0.00296	0.262	0.573	6.01	21.5	4.83e-05	2.53	LV	CELLSTATES	vCM3.0	control_LMNA	11	18
AL139011.2	0.811	0.0422	0.0253	0.0553	2.7	9.65	0.00375	1.37	LV	CELLSTATES	vCM3.0	control_LMNA	11	18
COL7A1	0.807	0.0273	0.059	0.145	4.01	11.4	0.00182	1.56	LV	CELLSTATES	vCM3.0	control_LMNA	11	18
TMEM8B	0.807	0.0206	0.0343	0.0747	3.11	12.6	0.00112	1.69	LV	CELLSTATES	vCM3.0	control_LMNA	11	18
EXT1	0.806	0.0152	0.912	2.02	7.77	14	0.000668	1.82	LV	CELLSTATES	vCM3.0	control_LMNA	11	18
GPX7	0.806	0.0479	0.0156	0.0324	2.06	9.14	0.00467	1.32	LV	CELLSTATES	vCM3.0	control_LMNA	11	18
TBC1D8	0.806	0.000237	1.07	2.25	7.95	35.4	9.09e-07	3.62	LV	CELLSTATES	vCM3.0	control_LMNA	11	18
FAM186A	0.805	0.0155	0.0189	0.046	2.39	13.9	0.000683	1.81	LV	CELLSTATES	vCM3.0	control_LMNA	11	18
FOXO3	0.805	0.00131	1.32	2.81	8.23	25.7	1.31e-05	2.88	LV	CELLSTATES	vCM3.0	control_LMNA	11	18
RAB11FIP1	0.805	0.000937	0.208	0.46	5.64	27.8	7.17e-06	3.03	LV	CELLSTATES	vCM3.0	control_LMNA	11	18
LRRC1	0.803	0.0202	0.186	0.39	5.45	12.7	0.00109	1.69	LV	CELLSTATES	vCM3.0	control_LMNA	11	18
ZNF678	0.803	0.000464	0.0668	0.152	4.05	31.2	2.71e-06	3.33	LV	CELLSTATES	vCM3.0	control_LMNA	11	18
TTC21A	0.802	0.0467	0.0192	0.041	2.34	9.25	0.00445	1.33	LV	CELLSTATES	vCM3.0	control_LMNA	11	18
DRAIC	0.8	0.0161	0.0127	0.0297	1.9	13.7	0.000731	1.79	LV	CELLSTATES	vCM3.0	control_LMNA	11	18
GPRASP1	0.8	0.0305	0.0172	0.0412	2.31	11	0.00217	1.52	LV	CELLSTATES	vCM3.0	control_LMNA	11	18
ZNF827	0.8	0.000654	0.414	0.883	6.58	29.7	4.11e-06	3.18	LV	CELLSTATES	vCM3.0	control_LMNA	11	18
HMGN1	0.799	0.00246	0.238	0.503	5.76	22.6	3.38e-05	2.61	LV	CELLSTATES	vCM3.0	control_LMNA	11	18
OBSCN	0.799	0.00806	3.8	7.78	9.73	16.7	0.00024	2.09	LV	CELLSTATES	vCM3.0	control_LMNA	11	18
C3orf20	0.798	0.0457	0.0184	0.0429	2.39	9.33	0.0043	1.34	LV	CELLSTATES	vCM3.0	control_LMNA	11	18
CFAP58	0.798	0.00534	0.0562	0.129	3.89	18.6	0.000126	2.27	LV	CELLSTATES	vCM3.0	control_LMNA	11	18
RELL1	0.798	0.00264	0.165	0.341	5.26	22.2	3.86e-05	2.58	LV	CELLSTATES	vCM3.0	control_LMNA	11	18
TBCE	0.798	0.0237	0.0364	0.0777	3.19	12	0.00143	1.62	LV	CELLSTATES	vCM3.0	control_LMNA	11	18
MT-CO3	0.797	0.0351	0.703	1.58	7.45	10.4	0.0027	1.45	LV	CELLSTATES	vCM3.0	control_LMNA	11	18
UBR4	0.797	0.000679	0.364	0.803	6.43	29.5	4.36e-06	3.17	LV	CELLSTATES	vCM3.0	control_LMNA	11	18
AL357153.2	0.796	0.00112	0.0987	0.218	4.6	26.5	1.04e-05	2.95	LV	CELLSTATES	vCM3.0	control_LMNA	11	18
ZYG11B	0.795	7.47e-05	0.344	0.742	6.35	43.5	1.3e-07	4.13	LV	CELLSTATES	vCM3.0	control_LMNA	11	18
RRAS	0.794	0.0283	0.049	0.0968	3.5	11.2	0.00194	1.55	LV	CELLSTATES	vCM3.0	control_LMNA	11	18
RAB31	0.791	0.023	0.0539	0.128	3.83	12.1	0.00135	1.64	LV	CELLSTATES	vCM3.0	control_LMNA	11	18
CNKSR3	0.788	0.00744	0.614	1.34	7.21	17.1	0.000209	2.13	LV	CELLSTATES	vCM3.0	control_LMNA	11	18
FBRSL1	0.785	0.0139	0.136	0.298	5.04	14.3	0.000577	1.86	LV	CELLSTATES	vCM3.0	control_LMNA	11	18
ZNF844	0.785	0.0146	0.0869	0.178	4.35	14.1	0.000622	1.84	LV	CELLSTATES	vCM3.0	control_LMNA	11	18
DDR2	0.782	0.00241	0.191	0.412	5.5	22.7	3.28e-05	2.62	LV	CELLSTATES	vCM3.0	control_LMNA	11	18
AC027117.2	0.781	0.00564	0.242	0.531	5.85	18.3	0.000138	2.25	LV	CELLSTATES	vCM3.0	control_LMNA	11	18
IGSF11	0.779	0.0265	0.149	0.337	5.2	11.5	0.00173	1.58	LV	CELLSTATES	vCM3.0	control_LMNA	11	18
MEAF6	0.779	0.00205	0.108	0.226	4.67	23.5	2.57e-05	2.69	LV	CELLSTATES	vCM3.0	control_LMNA	11	18
PRKD1	0.778	0.0196	0.0934	0.211	4.55	12.8	0.00103	1.71	LV	CELLSTATES	vCM3.0	control_LMNA	11	18
C3orf58	0.777	0.0248	0.0644	0.137	3.92	11.8	0.00156	1.61	LV	CELLSTATES	vCM3.0	control_LMNA	11	18
TXLNB	0.777	0.00504	0.701	1.58	7.43	18.9	0.000113	2.3	LV	CELLSTATES	vCM3.0	control_LMNA	11	18
FAM129A	0.776	0.0233	3.01	6.28	9.48	12.1	0.00137	1.63	LV	CELLSTATES	vCM3.0	control_LMNA	11	18
SNRK	0.774	0.00869	0.394	0.762	6.43	16.4	0.000268	2.06	LV	CELLSTATES	vCM3.0	control_LMNA	11	18
OXCT1	0.772	0.00809	0.647	1.45	7.29	16.7	0.000242	2.09	LV	CELLSTATES	vCM3.0	control_LMNA	11	18
PPM1B	0.772	0.000875	0.412	0.896	6.59	28.1	6.57e-06	3.06	LV	CELLSTATES	vCM3.0	control_LMNA	11	18
ACSM6	0.771	0.048	0.0703	0.144	4.02	9.13	0.00469	1.32	LV	CELLSTATES	vCM3.0	control_LMNA	11	18
HDAC4	0.771	0.000847	0.675	1.42	7.3	28.3	6.14e-06	3.07	LV	CELLSTATES	vCM3.0	control_LMNA	11	18
IP6K3	0.771	0.0246	0.253	0.564	5.95	11.8	0.00154	1.61	LV	CELLSTATES	vCM3.0	control_LMNA	11	18
RAD21	0.769	0.000546	0.148	0.336	5.19	30.5	3.36e-06	3.26	LV	CELLSTATES	vCM3.0	control_LMNA	11	18
ADCY10	0.768	0.0385	0.0211	0.0465	2.49	10	0.00319	1.41	LV	CELLSTATES	vCM3.0	control_LMNA	11	18
DOCK4	0.767	0.00286	0.671	1.57	7.4	21.8	4.43e-05	2.54	LV	CELLSTATES	vCM3.0	control_LMNA	11	18
RANBP17	0.767	0.00247	0.249	0.527	5.86	22.6	3.43e-05	2.61	LV	CELLSTATES	vCM3.0	control_LMNA	11	18
SVIL	0.767	0.00283	6.36	13.5	10.5	21.8	4.31e-05	2.55	LV	CELLSTATES	vCM3.0	control_LMNA	11	18
ARL13B	0.766	0.00373	0.142	0.309	5.07	20.3	7.15e-05	2.43	LV	CELLSTATES	vCM3.0	control_LMNA	11	18
TRAF3IP1	0.765	0.00948	0.134	0.264	4.9	16.1	0.000303	2.02	LV	CELLSTATES	vCM3.0	control_LMNA	11	18
RYBP	0.764	0.0034	0.145	0.286	5.02	20.8	6.06e-05	2.47	LV	CELLSTATES	vCM3.0	control_LMNA	11	18
SETBP1	0.762	0.0172	0.236	0.522	5.89	13.4	0.000831	1.76	LV	CELLSTATES	vCM3.0	control_LMNA	11	18
LINC00886	0.759	0.00719	0.17	0.349	5.27	17.3	0.000197	2.14	LV	CELLSTATES	vCM3.0	control_LMNA	11	18
AC015813.2	0.758	0.00524	0.0921	0.185	4.42	18.7	0.000121	2.28	LV	CELLSTATES	vCM3.0	control_LMNA	11	18
CCDC93	0.758	0.00539	0.454	1	6.76	18.5	0.000129	2.27	LV	CELLSTATES	vCM3.0	control_LMNA	11	18
MYEF2	0.757	0.000847	0.138	0.293	5.02	28.3	6.19e-06	3.07	LV	CELLSTATES	vCM3.0	control_LMNA	11	18
TAB3	0.756	0.00405	0.0791	0.164	4.24	19.8	8.31e-05	2.39	LV	CELLSTATES	vCM3.0	control_LMNA	11	18
ZMIZ2	0.755	0.0255	0.104	0.205	4.57	11.7	0.00163	1.59	LV	CELLSTATES	vCM3.0	control_LMNA	11	18
LIN7A	0.754	0.0052	0.385	0.805	6.47	18.8	0.000119	2.28	LV	CELLSTATES	vCM3.0	control_LMNA	11	18
PABPC4	0.751	0.0292	0.231	0.473	5.73	11.1	0.00202	1.53	LV	CELLSTATES	vCM3.0	control_LMNA	11	18
NEK3	0.748	0.00942	0.0476	0.0945	3.51	16.1	0.000301	2.03	LV	CELLSTATES	vCM3.0	control_LMNA	11	18
TK2	0.748	0.0466	0.099	0.205	4.51	9.26	0.00444	1.33	LV	CELLSTATES	vCM3.0	control_LMNA	11	18
PNCK	0.746	0.0344	0.0202	0.046	2.48	10.5	0.0026	1.46	LV	CELLSTATES	vCM3.0	control_LMNA	11	18
KIAA1217	0.744	0.00528	1.91	3.9	8.79	18.7	0.000122	2.28	LV	CELLSTATES	vCM3.0	control_LMNA	11	18
DNAJC27-AS1	0.742	0.00561	0.0557	0.117	3.73	18.4	0.000136	2.25	LV	CELLSTATES	vCM3.0	control_LMNA	11	18
CC2D2A	0.74	0.0139	0.0914	0.186	4.39	14.3	0.000578	1.86	LV	CELLSTATES	vCM3.0	control_LMNA	11	18
GTPBP2	0.737	0.00812	0.107	0.216	4.61	16.7	0.000244	2.09	LV	CELLSTATES	vCM3.0	control_LMNA	11	18
PNMT	0.737	0.045	0.0319	0.0699	3.06	9.4	0.00418	1.35	LV	CELLSTATES	vCM3.0	control_LMNA	11	18
PRKG1	0.736	0.00238	6.23	13.8	10.6	22.8	3.18e-05	2.62	LV	CELLSTATES	vCM3.0	control_LMNA	11	18
GTF3C1	0.735	0.00223	0.247	0.488	5.79	23.1	2.87e-05	2.65	LV	CELLSTATES	vCM3.0	control_LMNA	11	18
INTS13	0.735	0.0208	0.0378	0.0702	3.14	12.6	0.00113	1.68	LV	CELLSTATES	vCM3.0	control_LMNA	11	18
NCBP3	0.735	0.00198	0.148	0.302	5.08	23.8	2.34e-05	2.7	LV	CELLSTATES	vCM3.0	control_LMNA	11	18
PEBP4	0.734	0.0287	0.513	1.11	6.93	11.2	0.00199	1.54	LV	CELLSTATES	vCM3.0	control_LMNA	11	18
AC104035.1	0.733	0.0388	0.0321	0.0714	3.08	10	0.00323	1.41	LV	CELLSTATES	vCM3.0	control_LMNA	11	18
LINC00513	0.732	0.0346	1.01	2.01	7.78	10.5	0.00263	1.46	LV	CELLSTATES	vCM3.0	control_LMNA	11	18
CFAP61	0.731	0.0392	0.553	1.26	7.11	9.96	0.00329	1.41	LV	CELLSTATES	vCM3.0	control_LMNA	11	18
LINC01301	0.73	0.00534	0.0504	0.115	3.69	18.6	0.000126	2.27	LV	CELLSTATES	vCM3.0	control_LMNA	11	18
FAT4	0.729	0.0258	0.148	0.302	5.09	11.6	0.00167	1.59	LV	CELLSTATES	vCM3.0	control_LMNA	11	18
KDM3A	0.728	0.00308	0.167	0.337	5.23	21.3	5.12e-05	2.51	LV	CELLSTATES	vCM3.0	control_LMNA	11	18
RRBP1	0.726	0.00806	0.0545	0.109	3.66	16.8	0.000239	2.09	LV	CELLSTATES	vCM3.0	control_LMNA	11	18
ZNF516	0.726	0.0252	0.19	0.37	5.42	11.7	0.0016	1.6	LV	CELLSTATES	vCM3.0	control_LMNA	11	18
C1orf198	0.725	0.0193	0.0768	0.155	4.17	12.9	0.000992	1.71	LV	CELLSTATES	vCM3.0	control_LMNA	11	18
EPAS1	0.724	0.0212	0.1	0.198	4.55	12.5	0.00117	1.67	LV	CELLSTATES	vCM3.0	control_LMNA	11	18
TBC1D1	0.723	0.00125	0.868	1.78	7.64	25.9	1.23e-05	2.9	LV	CELLSTATES	vCM3.0	control_LMNA	11	18
USP19	0.723	0.0212	0.0341	0.0704	3.06	12.5	0.00117	1.67	LV	CELLSTATES	vCM3.0	control_LMNA	11	18
CLEC16A	0.721	0.0112	0.614	1.21	7.08	15.3	0.000399	1.95	LV	CELLSTATES	vCM3.0	control_LMNA	11	18
PIWIL4	0.72	0.0341	0.0154	0.0325	2.08	10.6	0.00255	1.47	LV	CELLSTATES	vCM3.0	control_LMNA	11	18
IQUB	0.719	0.0422	0.0201	0.0405	2.36	9.66	0.00373	1.37	LV	CELLSTATES	vCM3.0	control_LMNA	11	18
LINC00894	0.718	0.00985	0.151	0.317	5.15	15.9	0.000322	2.01	LV	CELLSTATES	vCM3.0	control_LMNA	11	18
ASCC3	0.717	0.00055	0.475	0.969	6.75	30.4	3.42e-06	3.26	LV	CELLSTATES	vCM3.0	control_LMNA	11	18
ITPR2	0.717	0.000735	0.562	1.16	7.02	29.2	4.79e-06	3.13	LV	CELLSTATES	vCM3.0	control_LMNA	11	18
PLEKHM1	0.715	0.00446	0.124	0.233	4.76	19.4	9.57e-05	2.35	LV	CELLSTATES	vCM3.0	control_LMNA	11	18
TBCE-1	0.712	0.0484	0.0311	0.0609	2.91	9.09	0.00476	1.32	LV	CELLSTATES	vCM3.0	control_LMNA	11	18
DOCK1	0.711	0.000735	0.27	0.571	5.98	29.1	4.87e-06	3.13	LV	CELLSTATES	vCM3.0	control_LMNA	11	18
FGD4	0.711	0.00923	1	2.08	7.85	16.2	0.000292	2.03	LV	CELLSTATES	vCM3.0	control_LMNA	11	18
RBMS3	0.711	0.0295	0.455	0.904	6.7	11.1	0.00206	1.53	LV	CELLSTATES	vCM3.0	control_LMNA	11	18
SAMD12	0.711	0.0286	1.06	2.3	8.07	11.2	0.00197	1.54	LV	CELLSTATES	vCM3.0	control_LMNA	11	18
ATG4A	0.709	0.0125	0.041	0.0815	3.3	14.8	0.000482	1.9	LV	CELLSTATES	vCM3.0	control_LMNA	11	18
PLA2G5	0.709	0.0491	0.128	0.279	4.98	9.03	0.0049	1.31	LV	CELLSTATES	vCM3.0	control_LMNA	11	18
PARVA	0.706	0.00534	0.736	1.51	7.4	18.6	0.000126	2.27	LV	CELLSTATES	vCM3.0	control_LMNA	11	18
QSOX1	0.706	0.0355	0.0818	0.179	4.34	10.4	0.00276	1.45	LV	CELLSTATES	vCM3.0	control_LMNA	11	18
EDEM1	0.705	0.0419	0.0496	0.097	3.51	9.69	0.00368	1.38	LV	CELLSTATES	vCM3.0	control_LMNA	11	18
ATXN7L1	0.703	0.000464	0.308	0.645	6.19	31.2	2.74e-06	3.33	LV	CELLSTATES	vCM3.0	control_LMNA	11	18
SLC12A4	0.701	0.00405	0.0696	0.137	4.02	19.8	8.28e-05	2.39	LV	CELLSTATES	vCM3.0	control_LMNA	11	18
TSC22D2	0.7	0.0234	0.453	0.837	6.6	12.1	0.00139	1.63	LV	CELLSTATES	vCM3.0	control_LMNA	11	18
GOLGB1	0.694	0.00035	0.521	1.05	6.89	32.9	1.73e-06	3.46	LV	CELLSTATES	vCM3.0	control_LMNA	11	18
PATZ1	0.694	0.0391	0.021	0.0456	2.5	9.98	0.00327	1.41	LV	CELLSTATES	vCM3.0	control_LMNA	11	18
QSOX2	0.694	0.0455	0.0296	0.0619	2.91	9.35	0.00426	1.34	LV	CELLSTATES	vCM3.0	control_LMNA	11	18
CCSAP	0.692	0.0282	0.0339	0.0684	3.03	11.3	0.00192	1.55	LV	CELLSTATES	vCM3.0	control_LMNA	11	18
MBD6	0.692	0.0316	0.061	0.127	3.88	10.8	0.0023	1.5	LV	CELLSTATES	vCM3.0	control_LMNA	11	18
PDCD4	0.69	0.0491	0.121	0.262	4.86	9.03	0.00489	1.31	LV	CELLSTATES	vCM3.0	control_LMNA	11	18
ZNF736	0.69	0.0371	0.0977	0.188	4.51	10.2	0.00298	1.43	LV	CELLSTATES	vCM3.0	control_LMNA	11	18
CRY1	0.689	0.0391	0.199	0.408	5.55	9.97	0.00327	1.41	LV	CELLSTATES	vCM3.0	control_LMNA	11	18
MDM2	0.689	0.00405	0.162	0.332	5.21	19.9	8.15e-05	2.39	LV	CELLSTATES	vCM3.0	control_LMNA	11	18
P3H3	0.688	0.0107	0.171	0.372	5.39	15.5	0.000375	1.97	LV	CELLSTATES	vCM3.0	control_LMNA	11	18
CASQ2	0.687	0.0245	1.71	3.35	8.62	11.9	0.00151	1.61	LV	CELLSTATES	vCM3.0	control_LMNA	11	18
TBC1D9	0.687	0.035	0.162	0.297	5.13	10.4	0.00268	1.46	LV	CELLSTATES	vCM3.0	control_LMNA	11	18
DYNC1I1	0.686	0.0111	1.21	2.46	8.12	15.4	0.000392	1.96	LV	CELLSTATES	vCM3.0	control_LMNA	11	18
SYT11	0.686	0.0462	0.0218	0.0455	2.5	9.29	0.00437	1.34	LV	CELLSTATES	vCM3.0	control_LMNA	11	18
MSANTD4	0.684	0.0141	0.0658	0.123	3.89	14.3	0.000588	1.85	LV	CELLSTATES	vCM3.0	control_LMNA	11	18
SERPINB6	0.681	0.00462	0.29	0.569	6.03	19.3	0.000101	2.34	LV	CELLSTATES	vCM3.0	control_LMNA	11	18
CDKL5	0.68	0.00395	0.388	0.831	6.53	20	7.86e-05	2.4	LV	CELLSTATES	vCM3.0	control_LMNA	11	18
CLTCL1	0.68	0.0283	0.312	0.693	6.24	11.2	0.00194	1.55	LV	CELLSTATES	vCM3.0	control_LMNA	11	18
FGFR1OP2	0.68	0.00122	0.127	0.248	4.84	26.1	1.17e-05	2.91	LV	CELLSTATES	vCM3.0	control_LMNA	11	18
DYRK1B	0.679	0.0366	0.0274	0.0595	2.84	10.2	0.00292	1.44	LV	CELLSTATES	vCM3.0	control_LMNA	11	18
ENAH	0.679	0.0266	1.24	2.45	8.12	11.5	0.00174	1.58	LV	CELLSTATES	vCM3.0	control_LMNA	11	18
SEL1L	0.679	0.0106	0.136	0.262	4.91	15.6	0.000365	1.97	LV	CELLSTATES	vCM3.0	control_LMNA	11	18
CAMK2B	0.677	0.0016	0.496	0.989	6.84	24.7	1.75e-05	2.8	LV	CELLSTATES	vCM3.0	control_LMNA	11	18
COX10	0.677	0.00202	0.309	0.629	6.15	23.6	2.46e-05	2.7	LV	CELLSTATES	vCM3.0	control_LMNA	11	18
UST	0.676	0.0294	0.264	0.501	5.82	11.1	0.00205	1.53	LV	CELLSTATES	vCM3.0	control_LMNA	11	18
ANK3	0.674	0.00927	3.02	6.11	9.46	16.2	0.000294	2.03	LV	CELLSTATES	vCM3.0	control_LMNA	11	18
ATP6AP1L	0.673	0.0342	0.115	0.21	4.66	10.5	0.00257	1.47	LV	CELLSTATES	vCM3.0	control_LMNA	11	18
SLC15A4	0.673	0.0161	0.238	0.427	5.63	13.7	0.000734	1.79	LV	CELLSTATES	vCM3.0	control_LMNA	11	18
SLC3A2	0.672	0.0152	0.0774	0.146	4.13	14	0.000663	1.82	LV	CELLSTATES	vCM3.0	control_LMNA	11	18
TPST1	0.672	0.00686	0.106	0.21	4.63	17.5	0.000183	2.16	LV	CELLSTATES	vCM3.0	control_LMNA	11	18
BICD1	0.669	0.0239	0.424	0.785	6.49	12	0.00144	1.62	LV	CELLSTATES	vCM3.0	control_LMNA	11	18
RBL2	0.669	0.0259	0.383	0.724	6.35	11.6	0.00169	1.59	LV	CELLSTATES	vCM3.0	control_LMNA	11	18
SMAD4	0.667	0.00236	0.0936	0.193	4.46	22.9	3.1e-05	2.63	LV	CELLSTATES	vCM3.0	control_LMNA	11	18
USP53	0.667	0.0392	1.89	3.48	8.61	9.94	0.00331	1.41	LV	CELLSTATES	vCM3.0	control_LMNA	11	18
FXR2	0.666	0.0136	0.0799	0.159	4.23	14.4	0.000556	1.87	LV	CELLSTATES	vCM3.0	control_LMNA	11	18
GLDN	0.666	0.0212	0.131	0.272	4.99	12.5	0.00117	1.67	LV	CELLSTATES	vCM3.0	control_LMNA	11	18
ELF1	0.665	0.0416	1.5	2.95	8.39	9.72	0.00364	1.38	LV	CELLSTATES	vCM3.0	control_LMNA	11	18
CHIC2	0.664	0.0241	0.149	0.263	4.95	11.9	0.00147	1.62	LV	CELLSTATES	vCM3.0	control_LMNA	11	18
TTC28	0.664	0.000213	0.94	1.93	7.78	36.4	7.14e-07	3.67	LV	CELLSTATES	vCM3.0	control_LMNA	11	18
BRD8	0.663	0.00806	0.0842	0.183	4.38	16.7	0.00024	2.09	LV	CELLSTATES	vCM3.0	control_LMNA	11	18
EPHA7	0.662	0.028	0.137	0.294	5.08	11.3	0.0019	1.55	LV	CELLSTATES	vCM3.0	control_LMNA	11	18
GLS	0.662	0.0146	0.403	0.746	6.42	14.1	0.00063	1.83	LV	CELLSTATES	vCM3.0	control_LMNA	11	18
PDE7A	0.662	0.0114	3.57	7.36	9.69	15.2	0.000416	1.94	LV	CELLSTATES	vCM3.0	control_LMNA	11	18
DIAPH1	0.659	0.0189	0.559	1.08	6.94	13	0.000951	1.72	LV	CELLSTATES	vCM3.0	control_LMNA	11	18
HBP1	0.659	0.0111	0.159	0.3	5.13	15.4	0.000392	1.96	LV	CELLSTATES	vCM3.0	control_LMNA	11	18
SLC35G1	0.659	0.0434	0.0581	0.12	3.8	9.54	0.00392	1.36	LV	CELLSTATES	vCM3.0	control_LMNA	11	18
PKNOX1	0.658	0.0225	0.0855	0.162	4.27	12.2	0.00131	1.65	LV	CELLSTATES	vCM3.0	control_LMNA	11	18
APBB2	0.657	0.019	0.213	0.449	5.65	13	0.000961	1.72	LV	CELLSTATES	vCM3.0	control_LMNA	11	18
PPM1L	0.656	0.00248	1.13	2.26	8.04	22.5	3.49e-05	2.61	LV	CELLSTATES	vCM3.0	control_LMNA	11	18
CTNNAL1	0.655	0.00103	0.375	0.713	6.38	26.9	9.19e-06	2.99	LV	CELLSTATES	vCM3.0	control_LMNA	11	18
MFAP3	0.655	0.00141	0.202	0.39	5.48	25.4	1.45e-05	2.85	LV	CELLSTATES	vCM3.0	control_LMNA	11	18
FAM120B	0.654	0.000118	0.392	0.794	6.51	40.2	2.77e-07	3.93	LV	CELLSTATES	vCM3.0	control_LMNA	11	18
ZNF622	0.654	0.0301	0.0913	0.176	4.38	11	0.00213	1.52	LV	CELLSTATES	vCM3.0	control_LMNA	11	18
NEDD4L	0.653	0.00345	0.517	1.03	6.88	20.7	6.25e-05	2.46	LV	CELLSTATES	vCM3.0	control_LMNA	11	18
GEMIN8	0.652	0.0106	0.0571	0.109	3.69	15.6	0.000363	1.98	LV	CELLSTATES	vCM3.0	control_LMNA	11	18
GSDMB	0.652	0.0321	0.0498	0.0987	3.56	10.8	0.00235	1.49	LV	CELLSTATES	vCM3.0	control_LMNA	11	18
INTS3	0.652	0.0161	0.102	0.199	4.54	13.7	0.000733	1.79	LV	CELLSTATES	vCM3.0	control_LMNA	11	18
AC091948.1	0.651	0.0412	0.31	0.687	6.25	9.75	0.00359	1.38	LV	CELLSTATES	vCM3.0	control_LMNA	11	18
MED14	0.651	0.0128	0.159	0.316	5.17	14.7	0.000497	1.89	LV	CELLSTATES	vCM3.0	control_LMNA	11	18
KLHL2	0.65	0.0102	0.0512	0.102	3.6	15.8	0.000343	1.99	LV	CELLSTATES	vCM3.0	control_LMNA	11	18
MMP24OS	0.65	0.0237	0.0572	0.118	3.76	12	0.00141	1.63	LV	CELLSTATES	vCM3.0	control_LMNA	11	18
ZNF788P	0.649	0.0193	0.0361	0.0734	3.16	12.9	0.000984	1.71	LV	CELLSTATES	vCM3.0	control_LMNA	11	18
IFT57	0.648	0.0345	0.0434	0.0831	3.36	10.5	0.00262	1.46	LV	CELLSTATES	vCM3.0	control_LMNA	11	18
ANKRA2	0.647	0.0193	0.0651	0.135	3.96	12.9	0.000988	1.71	LV	CELLSTATES	vCM3.0	control_LMNA	11	18
PSMA1	0.647	0.00146	0.165	0.333	5.26	25.2	1.54e-05	2.84	LV	CELLSTATES	vCM3.0	control_LMNA	11	18
SF3B1	0.646	0.000464	0.267	0.53	5.91	31.3	2.71e-06	3.33	LV	CELLSTATES	vCM3.0	control_LMNA	11	18
SLAIN2	0.646	0.00806	0.411	0.771	6.46	16.8	0.000239	2.09	LV	CELLSTATES	vCM3.0	control_LMNA	11	18
MSRB2	0.645	0.00334	0.133	0.262	4.94	20.9	5.86e-05	2.48	LV	CELLSTATES	vCM3.0	control_LMNA	11	18
CERS6	0.644	0.00227	1.94	4.03	8.85	23	2.94e-05	2.64	LV	CELLSTATES	vCM3.0	control_LMNA	11	18
RTN3	0.644	0.0245	0.372	0.688	6.37	11.9	0.00151	1.61	LV	CELLSTATES	vCM3.0	control_LMNA	11	18
DHFR	0.642	0.0466	0.06	0.123	3.87	9.25	0.00445	1.33	LV	CELLSTATES	vCM3.0	control_LMNA	11	18
GXYLT1	0.642	0.00895	0.113	0.212	4.63	16.3	0.000279	2.05	LV	CELLSTATES	vCM3.0	control_LMNA	11	18
PSMD8	0.642	0.0237	0.32	0.632	6.16	12	0.00142	1.63	LV	CELLSTATES	vCM3.0	control_LMNA	11	18
ZMAT3	0.638	0.0143	0.0672	0.143	4.05	14.2	0.000598	1.85	LV	CELLSTATES	vCM3.0	control_LMNA	11	18
ZRANB1	0.638	0.00141	0.164	0.325	5.22	25.4	1.45e-05	2.85	LV	CELLSTATES	vCM3.0	control_LMNA	11	18
ERI2	0.636	0.016	0.0806	0.156	4.21	13.8	0.000721	1.8	LV	CELLSTATES	vCM3.0	control_LMNA	11	18
FOXO1	0.636	0.00955	0.518	1.02	6.87	16.1	0.000306	2.02	LV	CELLSTATES	vCM3.0	control_LMNA	11	18
MAIP1	0.635	0.019	0.0457	0.0884	3.44	13	0.000957	1.72	LV	CELLSTATES	vCM3.0	control_LMNA	11	18
RAB11FIP3	0.635	0.0305	0.254	0.472	5.85	11	0.00217	1.52	LV	CELLSTATES	vCM3.0	control_LMNA	11	18
ZSCAN5A	0.635	0.000464	0.249	0.497	5.82	31.2	2.78e-06	3.33	LV	CELLSTATES	vCM3.0	control_LMNA	11	18
SLC25A27	0.634	0.0357	0.368	0.714	6.33	10.4	0.00279	1.45	LV	CELLSTATES	vCM3.0	control_LMNA	11	18
SUCLG2-AS1	0.634	0.00256	0.206	0.43	5.61	22.3	3.67e-05	2.59	LV	CELLSTATES	vCM3.0	control_LMNA	11	18
TMEM131L	0.634	0.02	0.742	1.47	7.42	12.7	0.00107	1.7	LV	CELLSTATES	vCM3.0	control_LMNA	11	18
MED30	0.632	0.0282	0.0381	0.0743	3.18	11.3	0.00192	1.55	LV	CELLSTATES	vCM3.0	control_LMNA	11	18
PI4KB	0.632	0.0296	0.134	0.251	4.94	11.1	0.00207	1.53	LV	CELLSTATES	vCM3.0	control_LMNA	11	18
TOP3B	0.632	0.00657	0.0441	0.0892	3.44	17.7	0.000173	2.18	LV	CELLSTATES	vCM3.0	control_LMNA	11	18
USP38	0.632	0.026	0.0525	0.0971	3.57	11.6	0.00169	1.58	LV	CELLSTATES	vCM3.0	control_LMNA	11	18
LINC02427	0.631	0.0246	0.0436	0.0844	3.34	11.8	0.00153	1.61	LV	CELLSTATES	vCM3.0	control_LMNA	11	18
SLC25A28	0.631	0.0498	0.0673	0.127	3.92	8.97	0.00502	1.3	LV	CELLSTATES	vCM3.0	control_LMNA	11	18
PPP1CB	0.627	0.00286	0.247	0.455	5.76	21.8	4.42e-05	2.54	LV	CELLSTATES	vCM3.0	control_LMNA	11	18
C6orf62	0.625	0.00618	0.197	0.379	5.49	18	0.000156	2.21	LV	CELLSTATES	vCM3.0	control_LMNA	11	18
HDAC7	0.625	0.0314	0.334	0.626	6.18	10.8	0.00228	1.5	LV	CELLSTATES	vCM3.0	control_LMNA	11	18
KPNA4	0.625	0.00406	0.334	0.625	6.18	19.8	8.36e-05	2.39	LV	CELLSTATES	vCM3.0	control_LMNA	11	18
PSME4	0.624	0.0372	1.28	2.39	8.1	10.2	0.003	1.43	LV	CELLSTATES	vCM3.0	control_LMNA	11	18
SGCE	0.623	0.0131	0.239	0.441	5.68	14.6	0.000519	1.88	LV	CELLSTATES	vCM3.0	control_LMNA	11	18
MAN1B1	0.622	0.00822	0.0671	0.14	4.04	16.6	0.00025	2.08	LV	CELLSTATES	vCM3.0	control_LMNA	11	18
BMT2	0.621	0.0227	0.63	1.19	7.1	12.2	0.00133	1.64	LV	CELLSTATES	vCM3.0	control_LMNA	11	18
GTF2A1	0.619	0.04	0.0687	0.131	3.95	9.86	0.00344	1.4	LV	CELLSTATES	vCM3.0	control_LMNA	11	18
IGF2R	0.619	0.0422	0.459	0.859	6.6	9.65	0.00375	1.37	LV	CELLSTATES	vCM3.0	control_LMNA	11	18
PIK3CA	0.619	0.00209	0.217	0.419	5.63	23.4	2.62e-05	2.68	LV	CELLSTATES	vCM3.0	control_LMNA	11	18
TRPC1	0.618	0.000962	0.644	1.3	7.21	27.5	7.69e-06	3.02	LV	CELLSTATES	vCM3.0	control_LMNA	11	18
EFR3A	0.616	0.00112	0.255	0.498	5.85	26.5	1.04e-05	2.95	LV	CELLSTATES	vCM3.0	control_LMNA	11	18
DLG5	0.615	0.0471	0.162	0.286	5.09	9.21	0.00452	1.33	LV	CELLSTATES	vCM3.0	control_LMNA	11	18
MXD4	0.615	0.0363	0.0842	0.158	4.23	10.3	0.00287	1.44	LV	CELLSTATES	vCM3.0	control_LMNA	11	18
ZNF287	0.615	0.0489	0.0248	0.0499	2.64	9.06	0.00483	1.31	LV	CELLSTATES	vCM3.0	control_LMNA	11	18
BTBD9	0.614	0.00358	1.33	2.68	8.24	20.5	6.58e-05	2.45	LV	CELLSTATES	vCM3.0	control_LMNA	11	18
MKL2	0.614	0.00404	0.607	1.21	7.13	19.9	8.08e-05	2.39	LV	CELLSTATES	vCM3.0	control_LMNA	11	18
NUAK1	0.613	0.024	0.609	1.18	7.12	12	0.00146	1.62	LV	CELLSTATES	vCM3.0	control_LMNA	11	18
SWAP70	0.613	0.0435	0.151	0.263	5.01	9.53	0.00395	1.36	LV	CELLSTATES	vCM3.0	control_LMNA	11	18
KIAA0825	0.612	0.0246	0.219	0.417	5.63	11.8	0.00152	1.61	LV	CELLSTATES	vCM3.0	control_LMNA	11	18
RSBN1	0.612	0.0124	0.184	0.336	5.32	14.9	0.000473	1.91	LV	CELLSTATES	vCM3.0	control_LMNA	11	18
DIP2B	0.611	0.00323	0.683	1.28	7.23	21	5.59e-05	2.49	LV	CELLSTATES	vCM3.0	control_LMNA	11	18
LARP4	0.611	0.0161	0.561	1.03	6.93	13.7	0.000728	1.79	LV	CELLSTATES	vCM3.0	control_LMNA	11	18
DNAJA2	0.608	0.00323	0.0613	0.115	3.81	21.1	5.47e-05	2.49	LV	CELLSTATES	vCM3.0	control_LMNA	11	18
PRKCE	0.608	0.0063	0.939	1.79	7.7	17.8	0.000164	2.2	LV	CELLSTATES	vCM3.0	control_LMNA	11	18
ZSCAN30	0.607	0.00985	0.168	0.32	5.24	15.9	0.000321	2.01	LV	CELLSTATES	vCM3.0	control_LMNA	11	18
GUF1	0.606	0.0235	0.0568	0.102	3.65	12.1	0.0014	1.63	LV	CELLSTATES	vCM3.0	control_LMNA	11	18
USP6NL	0.603	0.0305	0.163	0.278	5.08	11	0.00216	1.52	LV	CELLSTATES	vCM3.0	control_LMNA	11	18
RBPMS	0.6	0.00498	3.47	6.5	9.6	19	0.000111	2.3	LV	CELLSTATES	vCM3.0	control_LMNA	11	18
CASD1	0.597	0.0111	0.153	0.29	5.08	15.4	0.000396	1.95	LV	CELLSTATES	vCM3.0	control_LMNA	11	18
GFOD1	0.596	0.049	0.641	1.16	7.1	9.04	0.00487	1.31	LV	CELLSTATES	vCM3.0	control_LMNA	11	18
FAM241A	0.595	0.0162	0.243	0.465	5.77	13.6	0.000752	1.79	LV	CELLSTATES	vCM3.0	control_LMNA	11	18
PALM2-AKAP2	0.595	0.0413	0.586	1.14	7.13	9.75	0.0036	1.38	LV	CELLSTATES	vCM3.0	control_LMNA	11	18
SPPL2B	0.595	0.0107	0.0929	0.179	4.42	15.5	0.000375	1.97	LV	CELLSTATES	vCM3.0	control_LMNA	11	18
CRYBG3	0.594	0.0113	0.285	0.514	5.92	15.3	0.000406	1.95	LV	CELLSTATES	vCM3.0	control_LMNA	11	18
PKD2	0.594	0.0129	0.343	0.63	6.22	14.7	0.000506	1.89	LV	CELLSTATES	vCM3.0	control_LMNA	11	18
SOS2	0.594	0.00746	0.847	1.58	7.53	17.1	0.00021	2.13	LV	CELLSTATES	vCM3.0	control_LMNA	11	18
CEP120	0.593	0.0111	0.0671	0.129	3.95	15.4	0.00039	1.96	LV	CELLSTATES	vCM3.0	control_LMNA	11	18
WASL	0.593	0.0239	0.286	0.514	5.92	12	0.00144	1.62	LV	CELLSTATES	vCM3.0	control_LMNA	11	18
SMAD1	0.592	0.0138	0.159	0.307	5.17	14.4	0.000571	1.86	LV	CELLSTATES	vCM3.0	control_LMNA	11	18
FBXO34	0.591	0.0172	0.646	1.15	7.08	13.4	0.000829	1.76	LV	CELLSTATES	vCM3.0	control_LMNA	11	18
SKI	0.591	0.0419	0.0934	0.168	4.37	9.7	0.00368	1.38	LV	CELLSTATES	vCM3.0	control_LMNA	11	18
FAM204A	0.59	0.0111	0.164	0.31	5.17	15.4	0.000391	1.96	LV	CELLSTATES	vCM3.0	control_LMNA	11	18
INPP5F	0.589	0.0121	0.201	0.372	5.45	15	0.000457	1.92	LV	CELLSTATES	vCM3.0	control_LMNA	11	18
TOP1	0.588	0.00786	0.462	0.861	6.67	16.9	0.000227	2.1	LV	CELLSTATES	vCM3.0	control_LMNA	11	18
CEP350	0.587	0.00126	0.64	1.2	7.13	25.9	1.24e-05	2.9	LV	CELLSTATES	vCM3.0	control_LMNA	11	18
TUBA1A	0.587	0.045	0.0471	0.0909	3.45	9.39	0.00418	1.35	LV	CELLSTATES	vCM3.0	control_LMNA	11	18
GALNT2	0.585	0.0435	0.232	0.422	5.62	9.53	0.00395	1.36	LV	CELLSTATES	vCM3.0	control_LMNA	11	18
DHX9	0.584	0.0386	0.151	0.269	5	10	0.0032	1.41	LV	CELLSTATES	vCM3.0	control_LMNA	11	18
VPS41	0.584	0.00335	0.143	0.269	5.01	20.9	5.91e-05	2.47	LV	CELLSTATES	vCM3.0	control_LMNA	11	18
VAMP7	0.581	0.0247	0.0487	0.0908	3.49	11.8	0.00155	1.61	LV	CELLSTATES	vCM3.0	control_LMNA	11	18
DMTF1	0.58	0.0115	0.272	0.471	5.82	15.2	0.000425	1.94	LV	CELLSTATES	vCM3.0	control_LMNA	11	18
ZNF142	0.58	0.0398	0.0516	0.0936	3.54	9.88	0.00341	1.4	LV	CELLSTATES	vCM3.0	control_LMNA	11	18
GLG1	0.579	0.00172	0.659	1.26	7.2	24.4	1.92e-05	2.77	LV	CELLSTATES	vCM3.0	control_LMNA	11	18
ZMIZ1	0.579	0.0403	0.428	0.797	6.56	9.82	0.00349	1.39	LV	CELLSTATES	vCM3.0	control_LMNA	11	18
AC024145.1	0.578	0.049	0.0697	0.125	3.95	9.05	0.00485	1.31	LV	CELLSTATES	vCM3.0	control_LMNA	11	18
BCL2L1	0.577	0.0466	0.204	0.346	5.4	9.26	0.00443	1.33	LV	CELLSTATES	vCM3.0	control_LMNA	11	18
C11orf74	0.577	0.0457	0.0437	0.0892	3.42	9.33	0.0043	1.34	LV	CELLSTATES	vCM3.0	control_LMNA	11	18
DAZAP1	0.577	0.0207	0.123	0.231	4.79	12.6	0.00112	1.68	LV	CELLSTATES	vCM3.0	control_LMNA	11	18
INSR	0.576	0.0256	2.28	4.23	8.98	11.7	0.00164	1.59	LV	CELLSTATES	vCM3.0	control_LMNA	11	18
LENG8	0.576	0.00813	0.271	0.509	5.89	16.7	0.000246	2.09	LV	CELLSTATES	vCM3.0	control_LMNA	11	18
LTN1	0.576	0.0391	0.165	0.293	5.11	9.98	0.00327	1.41	LV	CELLSTATES	vCM3.0	control_LMNA	11	18
CLHC1	0.575	0.00627	0.102	0.184	4.49	17.9	0.000162	2.2	LV	CELLSTATES	vCM3.0	control_LMNA	11	18
KIF13A	0.575	0.034	2.01	3.81	8.83	10.6	0.00255	1.47	LV	CELLSTATES	vCM3.0	control_LMNA	11	18
RECQL5	0.573	0.0467	0.0411	0.0763	3.3	9.25	0.00445	1.33	LV	CELLSTATES	vCM3.0	control_LMNA	11	18
MAGT1	0.572	0.0379	0.24	0.424	5.68	10.1	0.0031	1.42	LV	CELLSTATES	vCM3.0	control_LMNA	11	18
MAP3K7	0.571	0.000962	0.193	0.359	5.43	27.5	7.63e-06	3.02	LV	CELLSTATES	vCM3.0	control_LMNA	11	18
KDM5A	0.569	0.00906	0.442	0.808	6.57	16.3	0.000286	2.04	LV	CELLSTATES	vCM3.0	control_LMNA	11	18
CACNA2D1	0.568	0.0166	3.39	6.11	9.54	13.6	0.000779	1.78	LV	CELLSTATES	vCM3.0	control_LMNA	11	18
ARVCF	0.566	0.0403	0.0575	0.109	3.74	9.83	0.00348	1.39	LV	CELLSTATES	vCM3.0	control_LMNA	11	18
MAN2C1	0.566	0.00728	0.139	0.261	4.98	17.2	0.000204	2.14	LV	CELLSTATES	vCM3.0	control_LMNA	11	18
LRIG1	0.565	0.0422	0.351	0.648	6.27	9.66	0.00373	1.37	LV	CELLSTATES	vCM3.0	control_LMNA	11	18
MAGI2	0.561	0.0191	1.85	3.53	8.73	13	0.000973	1.72	LV	CELLSTATES	vCM3.0	control_LMNA	11	18
ATP6V1B2	0.56	0.0278	0.0682	0.124	3.93	11.3	0.00187	1.56	LV	CELLSTATES	vCM3.0	control_LMNA	11	18
PTPN20	0.56	0.039	0.26	0.486	5.87	10	0.00324	1.41	LV	CELLSTATES	vCM3.0	control_LMNA	11	18
RMDN2	0.56	0.0293	0.0947	0.18	4.45	11.1	0.00204	1.53	LV	CELLSTATES	vCM3.0	control_LMNA	11	18
ZNF407	0.559	0.00767	0.809	1.47	7.46	17	0.000217	2.12	LV	CELLSTATES	vCM3.0	control_LMNA	11	18
NSUN2	0.558	0.0118	0.0916	0.166	4.33	15.1	0.000441	1.93	LV	CELLSTATES	vCM3.0	control_LMNA	11	18
TMEM260	0.558	0.00238	0.147	0.267	5.01	22.8	3.19e-05	2.62	LV	CELLSTATES	vCM3.0	control_LMNA	11	18
TPD52L1	0.558	0.0435	0.727	1.42	7.38	9.53	0.00395	1.36	LV	CELLSTATES	vCM3.0	control_LMNA	11	18
YPEL1	0.558	0.031	0.0826	0.154	4.26	10.9	0.00223	1.51	LV	CELLSTATES	vCM3.0	control_LMNA	11	18
ARGLU1	0.557	0.0193	0.627	1.16	7.05	12.9	0.000991	1.71	LV	CELLSTATES	vCM3.0	control_LMNA	11	18
ERCC6	0.557	0.0345	0.138	0.25	4.91	10.5	0.00261	1.46	LV	CELLSTATES	vCM3.0	control_LMNA	11	18
SLK	0.557	0.0465	0.258	0.44	5.74	9.27	0.00442	1.33	LV	CELLSTATES	vCM3.0	control_LMNA	11	18
C12orf4	0.556	0.00985	0.0923	0.166	4.34	15.9	0.000323	2.01	LV	CELLSTATES	vCM3.0	control_LMNA	11	18
GALNT10	0.556	0.014	0.115	0.217	4.68	14.3	0.000583	1.85	LV	CELLSTATES	vCM3.0	control_LMNA	11	18
DYNC2LI1	0.555	0.00779	0.13	0.239	4.85	17	0.000222	2.11	LV	CELLSTATES	vCM3.0	control_LMNA	11	18
GABPA	0.555	0.00794	0.0658	0.122	3.91	16.8	0.000232	2.1	LV	CELLSTATES	vCM3.0	control_LMNA	11	18
NAIP	0.555	0.0489	0.344	0.639	6.26	9.06	0.00484	1.31	LV	CELLSTATES	vCM3.0	control_LMNA	11	18
RAB4A	0.555	0.0406	0.23	0.413	5.66	9.8	0.00353	1.39	LV	CELLSTATES	vCM3.0	control_LMNA	11	18
IFT43	0.552	0.00202	0.336	0.622	6.2	23.6	2.45e-05	2.7	LV	CELLSTATES	vCM3.0	control_LMNA	11	18
RRM2B	0.552	0.035	0.0819	0.154	4.19	10.4	0.00268	1.46	LV	CELLSTATES	vCM3.0	control_LMNA	11	18
PREP	0.55	0.00655	0.139	0.245	4.89	17.7	0.000172	2.18	LV	CELLSTATES	vCM3.0	control_LMNA	11	18
WDR35	0.55	0.0367	0.114	0.21	4.63	10.2	0.00293	1.44	LV	CELLSTATES	vCM3.0	control_LMNA	11	18
PARD3B	0.549	0.0112	0.802	1.5	7.5	15.3	0.000398	1.95	LV	CELLSTATES	vCM3.0	control_LMNA	11	18
SPART	0.549	0.0063	0.102	0.187	4.5	17.8	0.000163	2.2	LV	CELLSTATES	vCM3.0	control_LMNA	11	18
AC104596.1	0.547	0.0435	0.237	0.441	5.68	9.52	0.00396	1.36	LV	CELLSTATES	vCM3.0	control_LMNA	11	18
ARSD	0.547	0.0491	0.0539	0.0946	3.57	9.03	0.0049	1.31	LV	CELLSTATES	vCM3.0	control_LMNA	11	18
ERMARD	0.547	0.049	0.0635	0.115	3.82	9.04	0.00487	1.31	LV	CELLSTATES	vCM3.0	control_LMNA	11	18
EIF4G2	0.546	0.0305	0.245	0.428	5.7	11	0.00217	1.52	LV	CELLSTATES	vCM3.0	control_LMNA	11	18
PNPLA2	0.546	0.0491	0.129	0.241	4.84	9.03	0.00488	1.31	LV	CELLSTATES	vCM3.0	control_LMNA	11	18
SEC16A	0.546	0.0185	0.056	0.103	3.69	13.1	0.000924	1.73	LV	CELLSTATES	vCM3.0	control_LMNA	11	18
CD81	0.545	0.0399	0.16	0.279	5.09	9.87	0.00342	1.4	LV	CELLSTATES	vCM3.0	control_LMNA	11	18
PPFIA1	0.545	0.00315	0.359	0.667	6.31	21.2	5.28e-05	2.5	LV	CELLSTATES	vCM3.0	control_LMNA	11	18
EXOC6B	0.543	0.031	6.8	12.7	10.6	10.9	0.00223	1.51	LV	CELLSTATES	vCM3.0	control_LMNA	11	18
HSPA4	0.543	0.029	0.183	0.335	5.36	11.2	0.00201	1.54	LV	CELLSTATES	vCM3.0	control_LMNA	11	18
CREBBP	0.542	0.00976	0.485	0.888	6.73	16	0.000316	2.01	LV	CELLSTATES	vCM3.0	control_LMNA	11	18
DHX15	0.542	0.0212	0.25	0.451	5.76	12.5	0.00117	1.67	LV	CELLSTATES	vCM3.0	control_LMNA	11	18
EXOC6	0.542	0.00673	0.424	0.809	6.58	17.6	0.000178	2.17	LV	CELLSTATES	vCM3.0	control_LMNA	11	18
EVA1C	0.541	0.0493	0.402	0.762	6.5	9.01	0.00493	1.31	LV	CELLSTATES	vCM3.0	control_LMNA	11	18
KIAA1191	0.541	0.00987	0.0713	0.13	4	15.9	0.000324	2.01	LV	CELLSTATES	vCM3.0	control_LMNA	11	18
MTUS1	0.541	0.0027	1.27	2.35	8.13	22.1	4.01e-05	2.57	LV	CELLSTATES	vCM3.0	control_LMNA	11	18
ARRDC3-AS1	0.54	0.0327	0.0756	0.139	4.11	10.7	0.0024	1.49	LV	CELLSTATES	vCM3.0	control_LMNA	11	18
PPP4R3A	0.54	0.00464	0.274	0.507	5.91	19.2	0.000102	2.33	LV	CELLSTATES	vCM3.0	control_LMNA	11	18
PTPRM	0.54	0.0096	4.49	8.53	10	16	0.000309	2.02	LV	CELLSTATES	vCM3.0	control_LMNA	11	18
GPHN	0.539	0.0154	2.44	4.57	9.08	13.9	0.000681	1.81	LV	CELLSTATES	vCM3.0	control_LMNA	11	18
ARHGAP1	0.538	0.0453	0.148	0.271	5.06	9.37	0.00424	1.34	LV	CELLSTATES	vCM3.0	control_LMNA	11	18
ATP10D	0.537	0.0381	0.141	0.254	4.94	10.1	0.00314	1.42	LV	CELLSTATES	vCM3.0	control_LMNA	11	18
EIF4G1	0.537	0.0452	0.0954	0.165	4.34	9.37	0.00422	1.34	LV	CELLSTATES	vCM3.0	control_LMNA	11	18
OSER1	0.537	0.0136	0.0877	0.153	4.24	14.4	0.000558	1.87	LV	CELLSTATES	vCM3.0	control_LMNA	11	18
PHF20L1	0.537	0.0233	0.502	0.893	6.72	12.1	0.00138	1.63	LV	CELLSTATES	vCM3.0	control_LMNA	11	18
USP25	0.535	0.00581	0.552	0.985	6.89	18.2	0.000144	2.24	LV	CELLSTATES	vCM3.0	control_LMNA	11	18
INTS2	0.534	0.00507	0.141	0.26	4.98	18.9	0.000114	2.29	LV	CELLSTATES	vCM3.0	control_LMNA	11	18
RBM5	0.534	0.0189	0.277	0.537	6	13	0.000949	1.72	LV	CELLSTATES	vCM3.0	control_LMNA	11	18
COBL	0.533	0.0273	0.669	1.16	7.13	11.4	0.00183	1.56	LV	CELLSTATES	vCM3.0	control_LMNA	11	18
AC090115.1	0.532	0.0485	0.0289	0.0561	2.82	9.09	0.00477	1.31	LV	CELLSTATES	vCM3.0	control_LMNA	11	18
BLOC1S2	0.53	0.0498	0.0631	0.113	3.8	8.97	0.00503	1.3	LV	CELLSTATES	vCM3.0	control_LMNA	11	18
ZUP1	0.53	0.0423	0.069	0.115	3.89	9.64	0.00377	1.37	LV	CELLSTATES	vCM3.0	control_LMNA	11	18
ALDH3A2	0.529	0.0372	0.103	0.182	4.49	10.2	0.00301	1.43	LV	CELLSTATES	vCM3.0	control_LMNA	11	18
ZNF821	0.529	0.0455	0.107	0.187	4.53	9.35	0.00426	1.34	LV	CELLSTATES	vCM3.0	control_LMNA	11	18
NDFIP2	0.528	0.00757	0.219	0.401	5.59	17.1	0.000214	2.12	LV	CELLSTATES	vCM3.0	control_LMNA	11	18
TMEM185A	0.528	0.0465	0.0936	0.177	4.42	9.27	0.00441	1.33	LV	CELLSTATES	vCM3.0	control_LMNA	11	18
MAP3K3	0.526	0.0417	0.457	0.786	6.58	9.71	0.00365	1.38	LV	CELLSTATES	vCM3.0	control_LMNA	11	18
RNF103-CHMP3	0.526	0.0372	0.0824	0.149	4.19	10.2	0.003	1.43	LV	CELLSTATES	vCM3.0	control_LMNA	11	18
OGA	0.525	0.0106	0.527	1.02	6.9	15.6	0.000368	1.97	LV	CELLSTATES	vCM3.0	control_LMNA	11	18
DYRK1A	0.524	0.0382	1.13	1.92	7.86	10.1	0.00314	1.42	LV	CELLSTATES	vCM3.0	control_LMNA	11	18
PREPL	0.522	0.0079	0.337	0.624	6.21	16.9	0.000229	2.1	LV	CELLSTATES	vCM3.0	control_LMNA	11	18
ZBTB1	0.522	0.0172	0.219	0.385	5.56	13.4	0.000831	1.76	LV	CELLSTATES	vCM3.0	control_LMNA	11	18
CFAP69	0.521	0.0248	0.0664	0.128	3.95	11.8	0.00156	1.61	LV	CELLSTATES	vCM3.0	control_LMNA	11	18
CHD2	0.521	0.0353	0.388	0.672	6.34	10.4	0.00274	1.45	LV	CELLSTATES	vCM3.0	control_LMNA	11	18
CNTRL	0.521	0.0392	0.0692	0.119	3.93	9.95	0.0033	1.41	LV	CELLSTATES	vCM3.0	control_LMNA	11	18
DZIP3	0.521	0.0102	0.211	0.402	5.57	15.7	0.000343	1.99	LV	CELLSTATES	vCM3.0	control_LMNA	11	18
ELP1	0.521	0.0152	0.108	0.196	4.57	14	0.000667	1.82	LV	CELLSTATES	vCM3.0	control_LMNA	11	18
MSH3	0.521	0.0168	0.237	0.432	5.72	13.5	0.000789	1.78	LV	CELLSTATES	vCM3.0	control_LMNA	11	18
RBM15	0.521	0.0354	0.0388	0.0718	3.17	10.4	0.00275	1.45	LV	CELLSTATES	vCM3.0	control_LMNA	11	18
DNTTIP1	0.52	0.026	0.101	0.178	4.46	11.6	0.0017	1.58	LV	CELLSTATES	vCM3.0	control_LMNA	11	18
PHF3	0.52	0.0398	0.257	0.466	5.78	9.87	0.00341	1.4	LV	CELLSTATES	vCM3.0	control_LMNA	11	18
AL157911.1	0.519	0.0237	0.108	0.211	4.68	12	0.00142	1.63	LV	CELLSTATES	vCM3.0	control_LMNA	11	18
PHF2	0.519	0.0246	0.104	0.188	4.52	11.8	0.00153	1.61	LV	CELLSTATES	vCM3.0	control_LMNA	11	18
RNF19A	0.518	0.0148	0.713	1.27	7.25	14	0.000646	1.83	LV	CELLSTATES	vCM3.0	control_LMNA	11	18
EFNA5	0.517	0.0212	3.8	6.62	9.65	12.5	0.00118	1.67	LV	CELLSTATES	vCM3.0	control_LMNA	11	18
CCDC28A	0.514	0.0426	0.153	0.273	5.04	9.62	0.0038	1.37	LV	CELLSTATES	vCM3.0	control_LMNA	11	18
SH3YL1	0.514	0.0332	0.129	0.244	4.86	10.7	0.00246	1.48	LV	CELLSTATES	vCM3.0	control_LMNA	11	18
ATG13	0.513	0.0275	0.153	0.265	5.03	11.4	0.00185	1.56	LV	CELLSTATES	vCM3.0	control_LMNA	11	18
HDDC2	0.513	0.0328	0.168	0.303	5.2	10.7	0.00242	1.48	LV	CELLSTATES	vCM3.0	control_LMNA	11	18
CLASP1	0.512	0.00578	1.26	2.2	8.07	18.2	0.000142	2.24	LV	CELLSTATES	vCM3.0	control_LMNA	11	18
CDC5L	0.51	0.0379	0.124	0.22	4.74	10.1	0.00312	1.42	LV	CELLSTATES	vCM3.0	control_LMNA	11	18
DHX32	0.509	0.00812	0.666	1.18	7.16	16.7	0.000245	2.09	LV	CELLSTATES	vCM3.0	control_LMNA	11	18
DHX36	0.509	0.0254	0.293	0.512	5.93	11.7	0.00161	1.6	LV	CELLSTATES	vCM3.0	control_LMNA	11	18
FAM173B	0.509	0.0353	0.0715	0.128	3.98	10.4	0.00274	1.45	LV	CELLSTATES	vCM3.0	control_LMNA	11	18
REEP1	0.509	0.049	0.523	0.948	6.84	9.04	0.00487	1.31	LV	CELLSTATES	vCM3.0	control_LMNA	11	18
RNF146	0.509	0.036	0.363	0.625	6.25	10.3	0.00283	1.44	LV	CELLSTATES	vCM3.0	control_LMNA	11	18
TFCP2	0.507	0.0124	0.494	0.854	6.73	14.9	0.000473	1.91	LV	CELLSTATES	vCM3.0	control_LMNA	11	18
BABAM2	0.506	0.00301	1.09	1.97	7.9	21.4	4.96e-05	2.52	LV	CELLSTATES	vCM3.0	control_LMNA	11	18
RPTOR	0.506	0.0132	0.384	0.677	6.36	14.6	0.000525	1.88	LV	CELLSTATES	vCM3.0	control_LMNA	11	18
MARK1	0.505	0.00418	0.427	0.787	6.57	19.7	8.63e-05	2.38	LV	CELLSTATES	vCM3.0	control_LMNA	11	18
XRN1	0.505	0.00103	0.422	0.767	6.52	27	8.95e-06	2.99	LV	CELLSTATES	vCM3.0	control_LMNA	11	18
YTHDC1	0.502	0.0158	0.214	0.368	5.5	13.8	0.000703	1.8	LV	CELLSTATES	vCM3.0	control_LMNA	11	18
AGAP5	0.501	0.0377	0.0518	0.0946	3.59	10.1	0.00308	1.42	LV	CELLSTATES	vCM3.0	control_LMNA	11	18
CTNND1	0.501	0.0273	0.223	0.392	5.59	11.4	0.00183	1.56	LV	CELLSTATES	vCM3.0	control_LMNA	11	18
SLC9A8	0.501	0.0245	0.162	0.283	5.13	11.9	0.00151	1.61	LV	CELLSTATES	vCM3.0	control_LMNA	11	18
BRD4	0.5	0.0341	0.382	0.662	6.33	10.6	0.00256	1.47	LV	CELLSTATES	vCM3.0	control_LMNA	11	18
MRPS31	0.5	0.0114	0.17	0.3	5.2	15.2	0.000415	1.94	LV	CELLSTATES	vCM3.0	control_LMNA	11	18

## Sheet: PKP2_control
Gene	logFC	FDR	mean_exp_control	mean_exp_genotype	logCPM	F	PValue	FDR_plot	Region	annotation_level	cell_state	comparison	Observations_genotype	Observations_reference
HBA2	3.4	0.00526	0.002	0.0309	0.992	26.6	1.64e-05	2.28	LV	CELLSTATES	vCM3.0	control_PKP2	6	18
WNT9A	3.2	0.000713	0.0761	0.865	5.38	41.6	4.61e-07	3.15	LV	CELLSTATES	vCM3.0	control_PKP2	6	18
SLITRK4	3.03	0.0165	0.00209	0.0351	0.797	19.5	0.000127	1.78	LV	CELLSTATES	vCM3.0	control_PKP2	6	18
HBA1	2.97	0.00924	0.00116	0.0163	0.427	22.6	5.01e-05	2.03	LV	CELLSTATES	vCM3.0	control_PKP2	6	18
AL596188.1	2.86	0.0073	0.00705	0.0668	1.93	24.1	3.25e-05	2.14	LV	CELLSTATES	vCM3.0	control_PKP2	6	18
MAP2	2.76	0.000245	0.0558	0.374	4.44	49.4	9.94e-08	3.61	LV	CELLSTATES	vCM3.0	control_PKP2	6	18
RELN	2.57	0.0136	0.0207	0.144	3.23	20.7	8.79e-05	1.87	LV	CELLSTATES	vCM3.0	control_PKP2	6	18
IL31RA	2.49	0.00608	0.0152	0.118	2.75	25.3	2.34e-05	2.22	LV	CELLSTATES	vCM3.0	control_PKP2	6	18
AL606807.1	2.48	0.0313	0.00741	0.0642	1.91	16	0.000404	1.5	LV	CELLSTATES	vCM3.0	control_PKP2	6	18
AL078590.3	2.41	0.0011	0.0755	0.575	4.93	35.7	1.72e-06	2.96	LV	CELLSTATES	vCM3.0	control_PKP2	6	18
SLC7A8	2.38	1.87e-05	0.1	0.67	5.24	68.8	3.78e-09	4.73	LV	CELLSTATES	vCM3.0	control_PKP2	6	18
AC093730.1	2.36	0.00138	0.0798	0.564	4.97	33.6	2.76e-06	2.86	LV	CELLSTATES	vCM3.0	control_PKP2	6	18
ADAM28	2.29	0.0322	0.0112	0.0776	2.34	15.8	0.000422	1.49	LV	CELLSTATES	vCM3.0	control_PKP2	6	18
AC084032.1	2.24	0.0249	0.00192	0.0143	0.37	17.3	0.000261	1.6	LV	CELLSTATES	vCM3.0	control_PKP2	6	18
C6	1.99	0.00572	0.162	1.05	5.94	26	1.93e-05	2.24	LV	CELLSTATES	vCM3.0	control_PKP2	6	18
LINC00211	1.98	0.009	0.0108	0.0618	2.06	22.8	4.8e-05	2.05	LV	CELLSTATES	vCM3.0	control_PKP2	6	18
FKBP5	1.94	0.0153	1.24	5.68	8.47	20.1	0.000106	1.81	LV	CELLSTATES	vCM3.0	control_PKP2	6	18
EDNRA	1.9	0.00526	0.331	1.5	6.53	26.6	1.65e-05	2.28	LV	CELLSTATES	vCM3.0	control_PKP2	6	18
AL078590.2	1.88	0.0414	0.00826	0.0393	1.63	14.5	0.000674	1.38	LV	CELLSTATES	vCM3.0	control_PKP2	6	18
CPNE8	1.86	0.0059	0.0652	0.358	4.48	25.6	2.13e-05	2.23	LV	CELLSTATES	vCM3.0	control_PKP2	6	18
ABCG2	1.83	0.0013	0.0623	0.277	4.28	34.3	2.37e-06	2.89	LV	CELLSTATES	vCM3.0	control_PKP2	6	18
MBOAT2	1.82	0.000897	0.178	0.836	5.77	38.5	9.08e-07	3.05	LV	CELLSTATES	vCM3.0	control_PKP2	6	18
UBE2Q2L	1.75	0.00299	0.116	0.45	4.99	29.6	7.48e-06	2.52	LV	CELLSTATES	vCM3.0	control_PKP2	6	18
TNNI1	1.7	0.041	0.0139	0.05	2.12	14.6	0.000644	1.39	LV	CELLSTATES	vCM3.0	control_PKP2	6	18
AC015845.2	1.66	0.0061	0.126	0.534	5.21	25.2	2.39e-05	2.21	LV	CELLSTATES	vCM3.0	control_PKP2	6	18
ATRNL1	1.65	0.00102	0.214	0.928	5.91	36.6	1.38e-06	2.99	LV	CELLSTATES	vCM3.0	control_PKP2	6	18
FNIP2	1.63	0.0178	2.11	8.08	9.16	19	0.000151	1.75	LV	CELLSTATES	vCM3.0	control_PKP2	6	18
C5orf46	1.59	0.00752	0.0975	0.404	4.79	23.8	3.53e-05	2.12	LV	CELLSTATES	vCM3.0	control_PKP2	6	18
TTC39C	1.59	1.87e-05	0.0833	0.285	4.47	71.3	2.64e-09	4.73	LV	CELLSTATES	vCM3.0	control_PKP2	6	18
AC055822.1	1.58	0.0153	0.00662	0.0268	1.24	20.1	0.000105	1.81	LV	CELLSTATES	vCM3.0	control_PKP2	6	18
KLHL36	1.57	0.000236	0.137	0.584	5.28	50.5	7.98e-08	3.63	LV	CELLSTATES	vCM3.0	control_PKP2	6	18
MUM1L1	1.57	0.00138	0.0549	0.23	4	33.6	2.8e-06	2.86	LV	CELLSTATES	vCM3.0	control_PKP2	6	18
AC002463.1	1.56	0.0465	0.0149	0.056	2.13	13.9	0.000844	1.33	LV	CELLSTATES	vCM3.0	control_PKP2	6	18
AMPH	1.56	0.0132	0.0169	0.0673	2.37	20.9	8.28e-05	1.88	LV	CELLSTATES	vCM3.0	control_PKP2	6	18
PIK3R1	1.53	0.00181	1.39	5.6	8.59	32.3	3.79e-06	2.74	LV	CELLSTATES	vCM3.0	control_PKP2	6	18
UNC80	1.52	0.0274	0.0101	0.0459	1.82	16.8	0.000305	1.56	LV	CELLSTATES	vCM3.0	control_PKP2	6	18
AC090772.2	1.51	0.0249	0.0147	0.0467	2.14	17.3	0.00026	1.6	LV	CELLSTATES	vCM3.0	control_PKP2	6	18
C5AR1	1.51	0.0136	0.0829	0.31	4.52	20.7	8.82e-05	1.87	LV	CELLSTATES	vCM3.0	control_PKP2	6	18
DPYSL2	1.49	0.00848	0.116	0.468	5.02	23.3	4.12e-05	2.07	LV	CELLSTATES	vCM3.0	control_PKP2	6	18
FAM66C	1.48	0.0269	0.0134	0.0506	2.02	16.9	0.000293	1.57	LV	CELLSTATES	vCM3.0	control_PKP2	6	18
AC016831.7	1.47	0.000713	2.19	8.19	9.21	40.1	6.35e-07	3.15	LV	CELLSTATES	vCM3.0	control_PKP2	6	18
ATAD2	1.47	0.000713	0.328	1.18	6.44	41.3	4.95e-07	3.15	LV	CELLSTATES	vCM3.0	control_PKP2	6	18
BCL2	1.47	0.00138	0.398	1.53	6.77	33.8	2.66e-06	2.86	LV	CELLSTATES	vCM3.0	control_PKP2	6	18
DHRS3	1.47	0.0189	0.109	0.405	4.85	18.7	0.000167	1.72	LV	CELLSTATES	vCM3.0	control_PKP2	6	18
DDX60	1.46	0.016	0.0212	0.0806	2.66	19.7	0.000119	1.79	LV	CELLSTATES	vCM3.0	control_PKP2	6	18
PIK3IP1	1.45	0.03	0.0257	0.103	2.88	16.3	0.000357	1.52	LV	CELLSTATES	vCM3.0	control_PKP2	6	18
HEG1	1.43	0.000713	0.328	1.19	6.43	40.7	5.66e-07	3.15	LV	CELLSTATES	vCM3.0	control_PKP2	6	18
ZNF189	1.43	0.000192	0.164	0.634	5.5	52.9	5.19e-08	3.72	LV	CELLSTATES	vCM3.0	control_PKP2	6	18
ANTXR2	1.42	1.87e-05	0.191	0.736	5.72	71	2.73e-09	4.73	LV	CELLSTATES	vCM3.0	control_PKP2	6	18
SMOC2	1.4	0.00717	0.016	0.0598	2.27	24.3	3.1e-05	2.14	LV	CELLSTATES	vCM3.0	control_PKP2	6	18
LINC00222	1.39	0.0153	0.0253	0.0848	2.77	20.2	0.000102	1.82	LV	CELLSTATES	vCM3.0	control_PKP2	6	18
ARRDC3	1.36	0.0325	0.0418	0.154	3.46	15.7	0.000435	1.49	LV	CELLSTATES	vCM3.0	control_PKP2	6	18
TTLL7	1.36	0.0437	0.129	0.454	5.07	14.2	0.000749	1.36	LV	CELLSTATES	vCM3.0	control_PKP2	6	18
TMEM140	1.34	0.00876	0.0644	0.204	4.04	23.1	4.38e-05	2.06	LV	CELLSTATES	vCM3.0	control_PKP2	6	18
YBX3	1.34	0.00384	0.384	1.13	6.52	28.4	1.01e-05	2.42	LV	CELLSTATES	vCM3.0	control_PKP2	6	18
GLT8D2	1.33	0.041	0.0259	0.0892	2.81	14.6	0.000644	1.39	LV	CELLSTATES	vCM3.0	control_PKP2	6	18
FLNB	1.32	0.0454	0.798	2.1	7.49	14	0.000812	1.34	LV	CELLSTATES	vCM3.0	control_PKP2	6	18
AL138737.1	1.31	0.0427	0.0358	0.12	3.34	14.3	0.000709	1.37	LV	CELLSTATES	vCM3.0	control_PKP2	6	18
COL23A1	1.31	0.0124	0.4	1.45	6.74	21.3	7.4e-05	1.91	LV	CELLSTATES	vCM3.0	control_PKP2	6	18
AC058791.1	1.29	0.0126	0.195	0.598	5.57	21.2	7.64e-05	1.9	LV	CELLSTATES	vCM3.0	control_PKP2	6	18
UBALD2	1.29	0.00185	0.026	0.0966	2.87	31.8	4.25e-06	2.73	LV	CELLSTATES	vCM3.0	control_PKP2	6	18
RHOBTB1	1.28	0.00542	0.288	0.935	6.2	26.3	1.76e-05	2.27	LV	CELLSTATES	vCM3.0	control_PKP2	6	18
FNDC3B	1.27	0.000713	2.49	7.91	9.27	41.6	4.67e-07	3.15	LV	CELLSTATES	vCM3.0	control_PKP2	6	18
PDZD2	1.27	0.00496	3.14	10.3	9.61	27.1	1.44e-05	2.3	LV	CELLSTATES	vCM3.0	control_PKP2	6	18
STX19	1.27	0.0307	0.0206	0.0608	2.46	16.2	0.000377	1.51	LV	CELLSTATES	vCM3.0	control_PKP2	6	18
KLF9	1.25	0.0115	0.14	0.413	5.04	21.7	6.63e-05	1.94	LV	CELLSTATES	vCM3.0	control_PKP2	6	18
SNAP47	1.25	0.00123	0.144	0.487	5.22	34.8	2.08e-06	2.91	LV	CELLSTATES	vCM3.0	control_PKP2	6	18
GRK3	1.24	0.00108	0.11	0.373	4.86	36	1.6e-06	2.97	LV	CELLSTATES	vCM3.0	control_PKP2	6	18
NAAA	1.24	0.007	0.0533	0.188	3.83	24.5	2.88e-05	2.15	LV	CELLSTATES	vCM3.0	control_PKP2	6	18
ZBTB16	1.23	0.0369	2.45	7.07	9.17	15.1	0.000553	1.43	LV	CELLSTATES	vCM3.0	control_PKP2	6	18
FOXO3	1.22	0.000713	1.32	3.91	8.26	39.9	6.65e-07	3.15	LV	CELLSTATES	vCM3.0	control_PKP2	6	18
YPEL3	1.22	0.00608	0.0459	0.147	3.57	25.3	2.34e-05	2.22	LV	CELLSTATES	vCM3.0	control_PKP2	6	18
CRIM1	1.21	0.0448	0.526	1.7	7.08	14.1	0.000784	1.35	LV	CELLSTATES	vCM3.0	control_PKP2	6	18
IGF2R	1.21	0.00577	0.459	1.38	6.75	25.9	1.99e-05	2.24	LV	CELLSTATES	vCM3.0	control_PKP2	6	18
PDCD4	1.21	0.0115	0.121	0.395	4.95	21.7	6.5e-05	1.94	LV	CELLSTATES	vCM3.0	control_PKP2	6	18
ADAM22	1.2	0.0249	0.0362	0.107	3.21	17.3	0.00026	1.6	LV	CELLSTATES	vCM3.0	control_PKP2	6	18
C4orf45	1.2	0.0465	0.31	0.83	6.15	13.8	0.000854	1.33	LV	CELLSTATES	vCM3.0	control_PKP2	6	18
CPEB4	1.2	0.00608	3.29	10.1	9.66	25.4	2.27e-05	2.22	LV	CELLSTATES	vCM3.0	control_PKP2	6	18
ASIP	1.19	0.00752	0.115	0.399	4.97	23.8	3.52e-05	2.12	LV	CELLSTATES	vCM3.0	control_PKP2	6	18
GEN1	1.17	0.0178	0.107	0.294	4.65	18.9	0.000153	1.75	LV	CELLSTATES	vCM3.0	control_PKP2	6	18
LINC00702	1.17	0.0274	0.443	1.29	6.73	16.8	0.000305	1.56	LV	CELLSTATES	vCM3.0	control_PKP2	6	18
PLCE1	1.17	0.0207	0.373	1.1	6.47	18.3	0.000189	1.68	LV	CELLSTATES	vCM3.0	control_PKP2	6	18
PROS1	1.17	0.0201	0.267	0.891	6.09	18.4	0.00018	1.7	LV	CELLSTATES	vCM3.0	control_PKP2	6	18
AC027117.2	1.16	0.00516	0.242	0.708	5.86	26.8	1.53e-05	2.29	LV	CELLSTATES	vCM3.0	control_PKP2	6	18
LTBP1	1.16	0.0221	2.28	6.25	9.09	18	0.000209	1.66	LV	CELLSTATES	vCM3.0	control_PKP2	6	18
AKTIP	1.15	0.00899	0.116	0.317	4.75	22.8	4.67e-05	2.05	LV	CELLSTATES	vCM3.0	control_PKP2	6	18
MTMR14	1.15	0.000713	0.154	0.489	5.29	42.1	4.24e-07	3.15	LV	CELLSTATES	vCM3.0	control_PKP2	6	18
AC055733.2	1.14	0.0171	0.162	0.489	5.31	19.2	0.00014	1.77	LV	CELLSTATES	vCM3.0	control_PKP2	6	18
ARHGAP24	1.14	0.0172	1.68	5.11	8.69	19.2	0.000143	1.76	LV	CELLSTATES	vCM3.0	control_PKP2	6	18
SLBP	1.14	0.0372	0.122	0.347	4.81	15	0.000562	1.43	LV	CELLSTATES	vCM3.0	control_PKP2	6	18
XPR1	1.14	0.0059	3.76	10.7	9.77	25.6	2.15e-05	2.23	LV	CELLSTATES	vCM3.0	control_PKP2	6	18
SLC25A30	1.13	0.0408	0.162	0.522	5.37	14.7	0.000631	1.39	LV	CELLSTATES	vCM3.0	control_PKP2	6	18
BTBD8	1.12	0.0309	0.0663	0.194	4.02	16.1	0.000382	1.51	LV	CELLSTATES	vCM3.0	control_PKP2	6	18
ARHGAP26	1.11	0.00126	1.83	5.52	8.8	34.6	2.22e-06	2.9	LV	CELLSTATES	vCM3.0	control_PKP2	6	18
FAM214A	1.11	0.00101	0.495	1.38	6.85	37.4	1.16e-06	2.99	LV	CELLSTATES	vCM3.0	control_PKP2	6	18
JARID2	1.1	0.00588	0.509	1.47	6.91	25.7	2.06e-05	2.23	LV	CELLSTATES	vCM3.0	control_PKP2	6	18
C9orf84	1.09	0.033	0.189	0.536	5.47	15.7	0.000449	1.48	LV	CELLSTATES	vCM3.0	control_PKP2	6	18
SLC4A7	1.09	0.0495	0.207	0.563	5.61	13.6	0.000932	1.31	LV	CELLSTATES	vCM3.0	control_PKP2	6	18
TMTC1	1.09	0.0221	0.483	1.24	6.76	18	0.000207	1.66	LV	CELLSTATES	vCM3.0	control_PKP2	6	18
GPR137C	1.08	0.0437	0.0348	0.101	3.17	14.2	0.000744	1.36	LV	CELLSTATES	vCM3.0	control_PKP2	6	18
LINC00886	1.07	0.0171	0.17	0.458	5.27	19.2	0.000138	1.77	LV	CELLSTATES	vCM3.0	control_PKP2	6	18
APPL2	1.06	0.00092	0.293	0.808	6.11	38.1	9.93e-07	3.04	LV	CELLSTATES	vCM3.0	control_PKP2	6	18
MED12L	1.06	0.0348	0.133	0.394	5.02	15.3	0.000511	1.46	LV	CELLSTATES	vCM3.0	control_PKP2	6	18
RAI2	1.06	0.0347	0.0513	0.119	3.53	15.3	0.000504	1.46	LV	CELLSTATES	vCM3.0	control_PKP2	6	18
C1orf21	1.03	0.00197	1.21	3.16	8.1	31.4	4.79e-06	2.71	LV	CELLSTATES	vCM3.0	control_PKP2	6	18
JAK1	1.03	0.00558	0.373	1	6.43	26.2	1.84e-05	2.25	LV	CELLSTATES	vCM3.0	control_PKP2	6	18
DOCK5	1.02	0.0342	1.15	2.76	7.95	15.5	0.000481	1.47	LV	CELLSTATES	vCM3.0	control_PKP2	6	18
ATP2C1	0.997	0.00526	0.846	2.31	7.63	26.5	1.67e-05	2.28	LV	CELLSTATES	vCM3.0	control_PKP2	6	18
HBP1	0.992	0.00899	0.159	0.397	5.14	22.9	4.65e-05	2.05	LV	CELLSTATES	vCM3.0	control_PKP2	6	18
ZDHHC14	0.985	0.0454	0.696	1.65	7.26	14	0.000807	1.34	LV	CELLSTATES	vCM3.0	control_PKP2	6	18
PCSK5	0.979	0.0137	0.12	0.331	4.89	20.7	8.95e-05	1.86	LV	CELLSTATES	vCM3.0	control_PKP2	6	18
FOXO1	0.976	0.00342	0.518	1.4	6.9	29	8.77e-06	2.47	LV	CELLSTATES	vCM3.0	control_PKP2	6	18
INTS6-AS1	0.975	0.0343	0.0732	0.196	4.08	15.4	0.000483	1.47	LV	CELLSTATES	vCM3.0	control_PKP2	6	18
SNRK	0.975	0.0427	0.394	0.894	6.38	14.4	0.000707	1.37	LV	CELLSTATES	vCM3.0	control_PKP2	6	18
PTPN14	0.972	0.00717	0.721	1.88	7.35	24.3	3.05e-05	2.14	LV	CELLSTATES	vCM3.0	control_PKP2	6	18
PGAP2	0.968	0.0438	0.105	0.291	4.66	14.2	0.000754	1.36	LV	CELLSTATES	vCM3.0	control_PKP2	6	18
NFKBIA	0.967	0.0412	0.152	0.431	5.21	14.5	0.000662	1.38	LV	CELLSTATES	vCM3.0	control_PKP2	6	18
NFE2L1	0.964	0.041	0.126	0.37	4.95	14.6	0.00064	1.39	LV	CELLSTATES	vCM3.0	control_PKP2	6	18
LDLRAD4	0.961	0.0303	0.971	2.6	7.8	16.2	0.000368	1.52	LV	CELLSTATES	vCM3.0	control_PKP2	6	18
SLC1A3	0.955	0.0128	2.4	6.13	9.07	21.1	7.88e-05	1.89	LV	CELLSTATES	vCM3.0	control_PKP2	6	18
RMDN2	0.953	0.0165	0.0947	0.243	4.48	19.6	0.000125	1.78	LV	CELLSTATES	vCM3.0	control_PKP2	6	18
ULK1	0.937	0.0145	0.141	0.389	5.06	20.4	9.58e-05	1.84	LV	CELLSTATES	vCM3.0	control_PKP2	6	18
WASHC2A	0.93	0.0344	0.0597	0.143	3.77	15.4	0.000487	1.46	LV	CELLSTATES	vCM3.0	control_PKP2	6	18
RAD21	0.927	0.000713	0.148	0.392	5.14	39.9	6.74e-07	3.15	LV	CELLSTATES	vCM3.0	control_PKP2	6	18
TBC1D8	0.926	0.00185	1.07	2.55	7.87	31.9	4.15e-06	2.73	LV	CELLSTATES	vCM3.0	control_PKP2	6	18
TMEM164	0.924	0.0201	0.958	2.33	7.69	18.4	0.00018	1.7	LV	CELLSTATES	vCM3.0	control_PKP2	6	18
PQLC1	0.923	0.0131	0.0716	0.186	4.06	21	8.15e-05	1.88	LV	CELLSTATES	vCM3.0	control_PKP2	6	18
SRSF6	0.901	0.0168	0.208	0.561	5.64	19.4	0.000132	1.78	LV	CELLSTATES	vCM3.0	control_PKP2	6	18
CCDC93	0.899	0.0124	0.454	1.17	6.71	21.3	7.28e-05	1.91	LV	CELLSTATES	vCM3.0	control_PKP2	6	18
DIAPH1	0.892	0.0467	0.559	1.29	6.93	13.8	0.000867	1.33	LV	CELLSTATES	vCM3.0	control_PKP2	6	18
DHX15	0.885	0.0219	0.25	0.58	5.8	18	0.000204	1.66	LV	CELLSTATES	vCM3.0	control_PKP2	6	18
MTUS1	0.862	0.00102	1.27	3.11	8.15	36.7	1.36e-06	2.99	LV	CELLSTATES	vCM3.0	control_PKP2	6	18
AC015813.2	0.853	0.0348	0.0921	0.214	4.33	15.3	0.000512	1.46	LV	CELLSTATES	vCM3.0	control_PKP2	6	18
CDKL5	0.852	0.00461	0.388	0.99	6.49	27.5	1.28e-05	2.34	LV	CELLSTATES	vCM3.0	control_PKP2	6	18
DIRC2	0.852	0.0346	0.244	0.562	5.77	15.3	0.0005	1.46	LV	CELLSTATES	vCM3.0	control_PKP2	6	18
ZYG11B	0.852	0.00185	0.344	0.822	6.25	32.1	4.02e-06	2.73	LV	CELLSTATES	vCM3.0	control_PKP2	6	18
AGAP5	0.824	0.0293	0.0518	0.131	3.63	16.5	0.000343	1.53	LV	CELLSTATES	vCM3.0	control_PKP2	6	18
TXLNB	0.824	0.041	0.701	1.74	7.33	14.7	0.000636	1.39	LV	CELLSTATES	vCM3.0	control_PKP2	6	18
PM20D2	0.823	0.0135	0.195	0.454	5.41	20.8	8.58e-05	1.87	LV	CELLSTATES	vCM3.0	control_PKP2	6	18
AC092378.1	0.817	0.03	0.216	0.54	5.62	16.3	0.000358	1.52	LV	CELLSTATES	vCM3.0	control_PKP2	6	18
CRK	0.817	0.0278	0.309	0.672	6.02	16.7	0.000312	1.56	LV	CELLSTATES	vCM3.0	control_PKP2	6	18
FGD4	0.812	0.0388	1	2.34	7.77	14.8	0.000595	1.41	LV	CELLSTATES	vCM3.0	control_PKP2	6	18
PEX14	0.81	0.0229	0.448	1.02	6.62	17.7	0.000226	1.64	LV	CELLSTATES	vCM3.0	control_PKP2	6	18
MTM1	0.809	0.00752	0.135	0.33	4.94	23.8	3.55e-05	2.12	LV	CELLSTATES	vCM3.0	control_PKP2	6	18
CREBRF	0.807	0.0438	0.201	0.482	5.5	14.2	0.000756	1.36	LV	CELLSTATES	vCM3.0	control_PKP2	6	18
ARL13B	0.8	0.0274	0.142	0.342	4.99	16.8	0.000306	1.56	LV	CELLSTATES	vCM3.0	control_PKP2	6	18
PDLIM1	0.8	0.016	0.401	0.904	6.43	19.8	0.000116	1.8	LV	CELLSTATES	vCM3.0	control_PKP2	6	18
GABPA	0.793	0.00924	0.0658	0.154	3.9	22.6	5.05e-05	2.03	LV	CELLSTATES	vCM3.0	control_PKP2	6	18
AL357153.2	0.791	0.0402	0.0987	0.237	4.46	14.7	0.000619	1.4	LV	CELLSTATES	vCM3.0	control_PKP2	6	18
CYP3A5	0.762	0.0412	0.175	0.443	5.34	14.5	0.000663	1.38	LV	CELLSTATES	vCM3.0	control_PKP2	6	18
SMAD4	0.742	0.0155	0.0936	0.205	4.39	20	0.000109	1.81	LV	CELLSTATES	vCM3.0	control_PKP2	6	18
INPP5F	0.741	0.0284	0.201	0.411	5.4	16.6	0.000323	1.55	LV	CELLSTATES	vCM3.0	control_PKP2	6	18
PDE7A	0.737	0.0312	3.57	8.25	9.62	16	0.0004	1.51	LV	CELLSTATES	vCM3.0	control_PKP2	6	18
TBC1D1	0.732	0.0124	0.868	1.85	7.52	21.3	7.47e-05	1.91	LV	CELLSTATES	vCM3.0	control_PKP2	6	18
GABRB1	0.727	0.0274	0.574	1.26	6.94	16.8	0.000304	1.56	LV	CELLSTATES	vCM3.0	control_PKP2	6	18
PPM1L	0.712	0.0165	1.13	2.59	7.95	19.6	0.000125	1.78	LV	CELLSTATES	vCM3.0	control_PKP2	6	18
GBF1	0.706	0.0108	1.15	2.51	7.94	22	6e-05	1.97	LV	CELLSTATES	vCM3.0	control_PKP2	6	18
ZRANB1	0.706	0.0183	0.164	0.354	5.15	18.8	0.000159	1.74	LV	CELLSTATES	vCM3.0	control_PKP2	6	18
ZC2HC1A	0.704	0.0243	0.12	0.248	4.68	17.5	0.000246	1.61	LV	CELLSTATES	vCM3.0	control_PKP2	6	18
NEDD4L	0.693	0.00428	0.517	1.12	6.8	27.9	1.16e-05	2.37	LV	CELLSTATES	vCM3.0	control_PKP2	6	18
SOS1	0.676	0.016	0.825	1.83	7.5	19.7	0.000119	1.79	LV	CELLSTATES	vCM3.0	control_PKP2	6	18
SMC6	0.67	0.0415	0.335	0.705	6.14	14.5	0.000677	1.38	LV	CELLSTATES	vCM3.0	control_PKP2	6	18
HDAC4	0.666	0.0153	0.675	1.38	7.13	20.2	0.000103	1.82	LV	CELLSTATES	vCM3.0	control_PKP2	6	18
COX10	0.662	0.0291	0.309	0.686	6.05	16.5	0.000336	1.54	LV	CELLSTATES	vCM3.0	control_PKP2	6	18
ANKRA2	0.652	0.0377	0.0651	0.15	3.89	15	0.000572	1.42	LV	CELLSTATES	vCM3.0	control_PKP2	6	18
PPM1B	0.65	0.0437	0.412	0.866	6.45	14.2	0.000748	1.36	LV	CELLSTATES	vCM3.0	control_PKP2	6	18
MFAP3	0.649	0.0325	0.202	0.426	5.39	15.8	0.000433	1.49	LV	CELLSTATES	vCM3.0	control_PKP2	6	18
PSD3	0.641	0.0436	4.3	9.03	9.83	14.3	0.000726	1.36	LV	CELLSTATES	vCM3.0	control_PKP2	6	18
FBXO42	0.632	0.0256	0.555	1.23	6.91	17.2	0.00027	1.59	LV	CELLSTATES	vCM3.0	control_PKP2	6	18
EXOC6	0.628	0.0336	0.424	0.907	6.52	15.6	0.00046	1.47	LV	CELLSTATES	vCM3.0	control_PKP2	6	18
PPFIA1	0.624	0.0228	0.359	0.729	6.25	17.8	0.000223	1.64	LV	CELLSTATES	vCM3.0	control_PKP2	6	18
NSL1	0.62	0.0325	0.144	0.306	4.96	15.8	0.00043	1.49	LV	CELLSTATES	vCM3.0	control_PKP2	6	18
DIP2B	0.614	0.0427	0.683	1.38	7.14	14.4	0.000703	1.37	LV	CELLSTATES	vCM3.0	control_PKP2	6	18
TMEM245	0.606	0.0212	0.652	1.35	7.1	18.2	0.000196	1.67	LV	CELLSTATES	vCM3.0	control_PKP2	6	18
DERA	0.604	0.0464	0.197	0.38	5.36	13.9	0.000837	1.33	LV	CELLSTATES	vCM3.0	control_PKP2	6	18
MKL2	0.604	0.0465	0.607	1.27	7.03	13.8	0.000852	1.33	LV	CELLSTATES	vCM3.0	control_PKP2	6	18
TRPC1	0.598	0.017	0.644	1.34	7.11	19.3	0.000137	1.77	LV	CELLSTATES	vCM3.0	control_PKP2	6	18
USP25	0.585	0.0346	0.552	1.06	6.82	15.4	0.000498	1.46	LV	CELLSTATES	vCM3.0	control_PKP2	6	18
ZSCAN5A	0.569	0.0322	0.249	0.513	5.72	15.8	0.000423	1.49	LV	CELLSTATES	vCM3.0	control_PKP2	6	18
ZNF518A	0.545	0.0344	0.289	0.588	5.94	15.4	0.000491	1.46	LV	CELLSTATES	vCM3.0	control_PKP2	6	18
AL683813.1	0.544	0.0467	0.26	0.524	5.77	13.8	0.00087	1.33	LV	CELLSTATES	vCM3.0	control_PKP2	6	18
CTTN	0.54	0.0322	0.584	1.14	6.93	15.8	0.000421	1.49	LV	CELLSTATES	vCM3.0	control_PKP2	6	18
TBCK	0.532	0.016	0.438	0.886	6.52	19.8	0.000116	1.8	LV	CELLSTATES	vCM3.0	control_PKP2	6	18
TTC28	0.526	0.0284	0.94	1.84	7.62	16.6	0.000322	1.55	LV	CELLSTATES	vCM3.0	control_PKP2	6	18

## Sheet: PVneg_control
Gene	logFC	FDR	mean_exp_control	mean_exp_genotype	logCPM	F	PValue	FDR_plot	Region	annotation_level	cell_state	comparison	Observations_genotype	Observations_reference
AC009971.1	5.17	0.0013	0.00207	0.0245	1.08	42.9	2.6e-07	2.88	LV	CELLSTATES	vCM3.0	control_PVneg	7	18
NPPA-AS1	4	0.0341	0.00191	0.0128	0.598	25.4	1.93e-05	1.47	LV	CELLSTATES	vCM3.0	control_PVneg	7	18
AC090673.1	3.91	0.0013	0.00438	0.0513	1.59	43.1	2.46e-07	2.88	LV	CELLSTATES	vCM3.0	control_PVneg	7	18
MAP2	3.84	0.001	0.0558	0.404	4.61	49.5	6.66e-08	3	LV	CELLSTATES	vCM3.0	control_PVneg	7	18
SCGB3A2	3.83	0.0258	0.00962	0.029	1.8	27.6	1.03e-05	1.59	LV	CELLSTATES	vCM3.0	control_PVneg	7	18
PHF21B	2.97	0.0373	0.0148	0.0717	2.47	24.2	2.73e-05	1.43	LV	CELLSTATES	vCM3.0	control_PVneg	7	18
NMUR2	2.72	0.0258	0.0176	0.0394	2.39	27.9	9.54e-06	1.59	LV	CELLSTATES	vCM3.0	control_PVneg	7	18
BCL2	1.87	0.011	0.398	1.65	6.91	32.4	2.91e-06	1.96	LV	CELLSTATES	vCM3.0	control_PVneg	7	18
C5AR1	1.64	0.046	0.0829	0.25	4.46	23.2	3.66e-05	1.34	LV	CELLSTATES	vCM3.0	control_PVneg	7	18
PLCE1	1.62	0.0373	0.373	1.42	6.65	24.2	2.69e-05	1.43	LV	CELLSTATES	vCM3.0	control_PVneg	7	18
AC027117.2	1.46	0.0341	0.242	0.539	5.81	25.2	2.04e-05	1.47	LV	CELLSTATES	vCM3.0	control_PVneg	7	18
INPP5F	1.07	0.0469	0.201	0.324	5.36	22.8	4.05e-05	1.33	LV	CELLSTATES	vCM3.0	control_PVneg	7	18

## Sheet: RBM20_control
Gene	logFC	FDR	mean_exp_control	mean_exp_genotype	logCPM	F	PValue	FDR_plot	Region	annotation_level	cell_state	comparison	Observations_genotype	Observations_reference
AC078880.4	5.67	0.000386	0.000102	0.0222	0.359	50.8	3.97e-08	3.41	LV	CELLSTATES	vCM3.0	control_RBM20	8	18
AC078880.3	4.32	0.00742	0.000887	0.0311	0.778	26.4	1.26e-05	2.13	LV	CELLSTATES	vCM3.0	control_RBM20	8	18
SLITRK4	4.19	0.00791	0.00209	0.0255	0.855	25.8	1.5e-05	2.1	LV	CELLSTATES	vCM3.0	control_RBM20	8	18
HBA2	3.97	0.0197	0.002	0.107	1.86	20	8.89e-05	1.71	LV	CELLSTATES	vCM3.0	control_RBM20	8	18
SCGB3A2	3.91	0.00742	0.00962	0.0723	2.06	26.4	1.26e-05	2.13	LV	CELLSTATES	vCM3.0	control_RBM20	8	18
SPINK2	3.66	0.0354	0.00144	0.0129	0.459	17	0.000239	1.45	LV	CELLSTATES	vCM3.0	control_RBM20	8	18
RASD1	3.49	0.0372	0.102	0.581	5.18	16.5	0.000288	1.43	LV	CELLSTATES	vCM3.0	control_RBM20	8	18
DNER	3.48	0.000703	0.0442	0.61	4.69	44.8	1.38e-07	3.15	LV	CELLSTATES	vCM3.0	control_RBM20	8	18
AC068234.2	3.35	0.0014	0.00963	0.0901	2.2	38.6	5.49e-07	2.85	LV	CELLSTATES	vCM3.0	control_RBM20	8	18
AL606807.1	3.35	0.0372	0.00741	0.0731	2.03	16.8	0.000259	1.43	LV	CELLSTATES	vCM3.0	control_RBM20	8	18
DNALI1	3.34	0.012	0.00258	0.0198	0.777	23.3	3.14e-05	1.92	LV	CELLSTATES	vCM3.0	control_RBM20	8	18
AC068234.1	3.24	0.00238	0.014	0.117	2.62	33.6	1.87e-06	2.62	LV	CELLSTATES	vCM3.0	control_RBM20	8	18
SRCIN1	3.12	0.012	0.0043	0.0481	1.48	23.4	3.04e-05	1.92	LV	CELLSTATES	vCM3.0	control_RBM20	8	18
SLN	3.09	0.0477	0.00114	0.0148	0.356	15.2	0.000454	1.32	LV	CELLSTATES	vCM3.0	control_RBM20	8	18
HYAL4	3.01	0.0187	0.00964	0.093	2.15	20.3	7.97e-05	1.73	LV	CELLSTATES	vCM3.0	control_RBM20	8	18
PDE8B	2.95	0.0162	0.0288	0.31	3.81	20.9	6.7e-05	1.79	LV	CELLSTATES	vCM3.0	control_RBM20	8	18
NEB	2.91	0.00416	0.129	1.2	5.92	29.5	5.45e-06	2.38	LV	CELLSTATES	vCM3.0	control_RBM20	8	18
PHF21B	2.88	0.00389	0.0148	0.152	2.8	30	4.68e-06	2.41	LV	CELLSTATES	vCM3.0	control_RBM20	8	18
NTRK2	2.83	0.0467	0.0257	0.132	3.21	15.4	0.000432	1.33	LV	CELLSTATES	vCM3.0	control_RBM20	8	18
LINC00672	2.8	0.0433	0.00305	0.0193	0.8	15.7	0.00038	1.36	LV	CELLSTATES	vCM3.0	control_RBM20	8	18
P2RX1	2.66	0.0351	0.0123	0.0518	2.06	17.1	0.000234	1.46	LV	CELLSTATES	vCM3.0	control_RBM20	8	18
NFASC	2.61	0.0121	0.0212	0.329	3.47	22.8	3.65e-05	1.92	LV	CELLSTATES	vCM3.0	control_RBM20	8	18
AC002463.1	2.48	0.0121	0.0149	0.121	2.54	22.9	3.53e-05	1.92	LV	CELLSTATES	vCM3.0	control_RBM20	8	18
CYSLTR1	2.48	0.0424	0.00334	0.0226	0.886	15.8	0.000364	1.37	LV	CELLSTATES	vCM3.0	control_RBM20	8	18
ACADL	2.47	0.0339	0.00861	0.0576	1.79	17.3	0.000222	1.47	LV	CELLSTATES	vCM3.0	control_RBM20	8	18
MYL4	2.47	0.00588	0.134	1.18	5.87	27.7	8.86e-06	2.23	LV	CELLSTATES	vCM3.0	control_RBM20	8	18
MGAT3	2.45	0.0467	0.00454	0.0303	1.14	15.4	0.000431	1.33	LV	CELLSTATES	vCM3.0	control_RBM20	8	18
ARRB1	2.36	0.00202	0.0421	0.284	3.91	35.4	1.19e-06	2.69	LV	CELLSTATES	vCM3.0	control_RBM20	8	18
GRIA3	2.32	0.00133	0.104	0.545	5.03	39.6	4.35e-07	2.88	LV	CELLSTATES	vCM3.0	control_RBM20	8	18
FAM81B	2.27	0.0321	0.00726	0.0656	1.8	17.6	0.000196	1.49	LV	CELLSTATES	vCM3.0	control_RBM20	8	18
SLC7A8	2.27	0.00204	0.1	0.651	5.12	34.5	1.47e-06	2.69	LV	CELLSTATES	vCM3.0	control_RBM20	8	18
C5AR1	2.26	0.000386	0.0829	0.483	4.79	49.6	5.05e-08	3.41	LV	CELLSTATES	vCM3.0	control_RBM20	8	18
MRAP	2.22	0.0258	0.0186	0.0671	2.37	18.8	0.000133	1.59	LV	CELLSTATES	vCM3.0	control_RBM20	8	18
NUP62CL	2.22	0.0477	0.00535	0.0312	1.25	15.2	0.000459	1.32	LV	CELLSTATES	vCM3.0	control_RBM20	8	18
COL16A1	2.18	0.0121	0.0554	0.357	4.34	22.9	3.55e-05	1.92	LV	CELLSTATES	vCM3.0	control_RBM20	8	18
IFFO2	2.14	0.0452	0.0078	0.046	1.6	15.6	0.000403	1.35	LV	CELLSTATES	vCM3.0	control_RBM20	8	18
MYLK	2.13	0.0192	0.0252	0.0847	2.81	20.2	8.44e-05	1.72	LV	CELLSTATES	vCM3.0	control_RBM20	8	18
MUM1L1	2.12	0.00389	0.0549	0.346	4.25	30.2	4.49e-06	2.41	LV	CELLSTATES	vCM3.0	control_RBM20	8	18
UNC80	2.11	0.0266	0.0101	0.088	2.21	18.6	0.000141	1.57	LV	CELLSTATES	vCM3.0	control_RBM20	8	18
FAM161A	2.1	0.0121	0.032	0.147	3.26	23.1	3.4e-05	1.92	LV	CELLSTATES	vCM3.0	control_RBM20	8	18
OTOA	2.01	0.0301	0.0137	0.0562	2.19	18.1	0.000167	1.52	LV	CELLSTATES	vCM3.0	control_RBM20	8	18
PPM1E	1.99	0.0162	0.196	0.848	5.73	21.1	6.28e-05	1.79	LV	CELLSTATES	vCM3.0	control_RBM20	8	18
AL133346.1	1.94	0.0339	0.0126	0.0856	2.32	17.3	0.00022	1.47	LV	CELLSTATES	vCM3.0	control_RBM20	8	18
SOX9	1.93	0.00389	0.0474	0.146	3.57	29.9	4.84e-06	2.41	LV	CELLSTATES	vCM3.0	control_RBM20	8	18
PALM2	1.91	0.012	0.0365	0.147	3.35	24.1	2.51e-05	1.92	LV	CELLSTATES	vCM3.0	control_RBM20	8	18
TPM3	1.9	0.0349	0.394	2.32	7.01	17.1	0.000231	1.46	LV	CELLSTATES	vCM3.0	control_RBM20	8	18
URB1	1.9	0.000735	0.15	0.594	5.35	43.2	1.92e-07	3.13	LV	CELLSTATES	vCM3.0	control_RBM20	8	18
MAP2	1.89	0.0321	0.0558	0.198	3.84	17.7	0.000192	1.49	LV	CELLSTATES	vCM3.0	control_RBM20	8	18
AC058791.1	1.84	0.00301	0.195	0.794	5.74	32	2.76e-06	2.52	LV	CELLSTATES	vCM3.0	control_RBM20	8	18
ECE1	1.82	0.0017	0.107	0.485	4.98	37.1	7.79e-07	2.77	LV	CELLSTATES	vCM3.0	control_RBM20	8	18
NAALADL2-AS2	1.82	0.05	0.00869	0.0263	1.57	14.9	0.000518	1.3	LV	CELLSTATES	vCM3.0	control_RBM20	8	18
DLGAP1	1.79	0.012	0.13	0.608	5.27	23.6	2.86e-05	1.92	LV	CELLSTATES	vCM3.0	control_RBM20	8	18
FMO5	1.76	0.0321	0.144	0.724	5.37	17.7	0.000192	1.49	LV	CELLSTATES	vCM3.0	control_RBM20	8	18
INAFM2	1.76	0.0196	0.0234	0.0817	2.71	20.1	8.73e-05	1.71	LV	CELLSTATES	vCM3.0	control_RBM20	8	18
WDR63	1.76	0.0191	0.0293	0.174	3.42	20.2	8.27e-05	1.72	LV	CELLSTATES	vCM3.0	control_RBM20	8	18
DACT3	1.73	0.0372	0.0208	0.0887	2.66	16.7	0.00027	1.43	LV	CELLSTATES	vCM3.0	control_RBM20	8	18
TTLL7	1.72	0.0308	0.129	0.482	5.1	18	0.000175	1.51	LV	CELLSTATES	vCM3.0	control_RBM20	8	18
SLC22A5	1.7	0.00791	0.379	1.33	6.57	25.9	1.47e-05	2.1	LV	CELLSTATES	vCM3.0	control_RBM20	8	18
ASPG	1.69	0.012	0.0353	0.188	3.49	23.4	3.04e-05	1.92	LV	CELLSTATES	vCM3.0	control_RBM20	8	18
FLNB	1.67	0.0121	0.798	2.51	7.54	22.9	3.59e-05	1.92	LV	CELLSTATES	vCM3.0	control_RBM20	8	18
LDLRAD4	1.65	0.00204	0.971	3.91	8.07	34.7	1.42e-06	2.69	LV	CELLSTATES	vCM3.0	control_RBM20	8	18
MYLK-AS1	1.65	0.0123	0.0505	0.174	3.72	22.7	3.85e-05	1.91	LV	CELLSTATES	vCM3.0	control_RBM20	8	18
SMAD6	1.64	0.0239	0.113	0.41	4.85	19.3	0.000113	1.62	LV	CELLSTATES	vCM3.0	control_RBM20	8	18
ABCG2	1.62	0.0246	0.0623	0.29	4.21	18.9	0.000126	1.61	LV	CELLSTATES	vCM3.0	control_RBM20	8	18
AL139807.1	1.62	0.0338	0.0383	0.149	3.41	17.3	0.000215	1.47	LV	CELLSTATES	vCM3.0	control_RBM20	8	18
GEN1	1.62	0.00596	0.107	0.324	4.71	27.5	9.37e-06	2.22	LV	CELLSTATES	vCM3.0	control_RBM20	8	18
TMTC1	1.55	0.00515	0.483	1.58	6.88	28.5	7.08e-06	2.29	LV	CELLSTATES	vCM3.0	control_RBM20	8	18
PLCE1	1.54	0.0146	0.373	1.61	6.7	21.9	4.8e-05	1.83	LV	CELLSTATES	vCM3.0	control_RBM20	8	18
AKTIP	1.52	0.0106	0.116	0.365	4.81	24.6	2.15e-05	1.97	LV	CELLSTATES	vCM3.0	control_RBM20	8	18
ARFGEF3	1.51	0.0372	0.051	0.163	3.7	16.6	0.000275	1.43	LV	CELLSTATES	vCM3.0	control_RBM20	8	18
ITGA11	1.51	0.0162	0.0719	0.192	4.1	20.9	6.6e-05	1.79	LV	CELLSTATES	vCM3.0	control_RBM20	8	18
LINC00513	1.51	0.00851	1.01	2.91	7.86	25.5	1.67e-05	2.07	LV	CELLSTATES	vCM3.0	control_RBM20	8	18
UPP1	1.47	0.0054	0.125	0.365	4.87	28.2	7.78e-06	2.27	LV	CELLSTATES	vCM3.0	control_RBM20	8	18
WASHC2A	1.43	0.0372	0.0597	0.177	3.85	16.8	0.000259	1.43	LV	CELLSTATES	vCM3.0	control_RBM20	8	18
LMOD1	1.42	0.0467	0.0496	0.125	3.57	15.4	0.000431	1.33	LV	CELLSTATES	vCM3.0	control_RBM20	8	18
MAFK	1.42	0.0385	0.223	0.767	5.81	16.2	0.000317	1.41	LV	CELLSTATES	vCM3.0	control_RBM20	8	18
MTM1	1.4	0.00183	0.135	0.546	5.21	36.3	9.61e-07	2.74	LV	CELLSTATES	vCM3.0	control_RBM20	8	18
NAAA	1.4	0.0162	0.0533	0.259	4	21.1	6.25e-05	1.79	LV	CELLSTATES	vCM3.0	control_RBM20	8	18
EFCAB13	1.39	0.014	0.0576	0.199	3.95	22.2	4.49e-05	1.85	LV	CELLSTATES	vCM3.0	control_RBM20	8	18
LPIN1	1.39	0.0162	0.343	0.927	6.25	21.3	5.85e-05	1.79	LV	CELLSTATES	vCM3.0	control_RBM20	8	18
SH3RF3	1.38	0.0174	0.311	1.11	6.3	20.6	7.29e-05	1.76	LV	CELLSTATES	vCM3.0	control_RBM20	8	18
SLC44A1	1.38	0.0372	0.52	1.51	6.89	16.6	0.000274	1.43	LV	CELLSTATES	vCM3.0	control_RBM20	8	18
AC016831.7	1.36	0.00756	2.19	8.18	9.18	26.2	1.34e-05	2.12	LV	CELLSTATES	vCM3.0	control_RBM20	8	18
COL18A1	1.35	0.0372	0.104	0.344	4.69	16.4	0.000297	1.43	LV	CELLSTATES	vCM3.0	control_RBM20	8	18
LINC00871	1.35	0.0477	0.0318	0.09	3.09	15.2	0.000453	1.32	LV	CELLSTATES	vCM3.0	control_RBM20	8	18
USP6NL	1.33	0.0372	0.163	0.452	5.18	16.8	0.000263	1.43	LV	CELLSTATES	vCM3.0	control_RBM20	8	18
KIAA1614	1.31	0.0235	0.0691	0.222	4.11	19.4	0.000109	1.63	LV	CELLSTATES	vCM3.0	control_RBM20	8	18
PTK2B	1.31	0.0408	0.0415	0.132	3.39	16	0.00034	1.39	LV	CELLSTATES	vCM3.0	control_RBM20	8	18
COL23A1	1.27	0.0485	0.4	1.52	6.74	15	0.000494	1.31	LV	CELLSTATES	vCM3.0	control_RBM20	8	18
MXD4	1.27	0.0245	0.0842	0.25	4.31	19	0.000123	1.61	LV	CELLSTATES	vCM3.0	control_RBM20	8	18
TMEM232	1.24	0.0485	0.108	0.275	4.58	15	0.000491	1.31	LV	CELLSTATES	vCM3.0	control_RBM20	8	18
HEG1	1.23	0.0444	0.328	1.05	6.34	15.6	0.000393	1.35	LV	CELLSTATES	vCM3.0	control_RBM20	8	18
PABPC4	1.2	0.0485	0.231	0.573	5.68	15	0.000484	1.31	LV	CELLSTATES	vCM3.0	control_RBM20	8	18
PGAP2	1.2	0.0485	0.105	0.399	4.79	15	0.000483	1.31	LV	CELLSTATES	vCM3.0	control_RBM20	8	18
SLC1A3	1.19	0.0121	2.4	7.65	9.17	23	3.49e-05	1.92	LV	CELLSTATES	vCM3.0	control_RBM20	8	18
AC024145.1	1.18	0.0433	0.0697	0.191	4.02	15.7	0.00038	1.36	LV	CELLSTATES	vCM3.0	control_RBM20	8	18
FAM214A	1.17	0.012	0.495	1.54	6.9	23.7	2.8e-05	1.92	LV	CELLSTATES	vCM3.0	control_RBM20	8	18
CEACAM1	1.16	0.0322	0.0476	0.165	3.63	17.6	0.000198	1.49	LV	CELLSTATES	vCM3.0	control_RBM20	8	18
HMGN1	1.15	0.0278	0.238	0.72	5.8	18.4	0.000151	1.56	LV	CELLSTATES	vCM3.0	control_RBM20	8	18
KLHL36	1.15	0.0372	0.137	0.534	5.18	16.4	0.000299	1.43	LV	CELLSTATES	vCM3.0	control_RBM20	8	18
SMC6	1.15	0.00289	0.335	0.869	6.24	32.5	2.46e-06	2.54	LV	CELLSTATES	vCM3.0	control_RBM20	8	18
APPL2	1.13	0.012	0.293	0.904	6.15	24	2.59e-05	1.92	LV	CELLSTATES	vCM3.0	control_RBM20	8	18
WASF3	1.13	0.0411	0.0673	0.234	4.1	16	0.000346	1.39	LV	CELLSTATES	vCM3.0	control_RBM20	8	18
TCTN1	1.11	0.0162	0.0902	0.288	4.46	20.9	6.57e-05	1.79	LV	CELLSTATES	vCM3.0	control_RBM20	8	18
UACA	1.08	0.0151	0.289	0.768	6.05	21.8	5.06e-05	1.82	LV	CELLSTATES	vCM3.0	control_RBM20	8	18
GSE1	1.07	0.0299	0.47	1.37	6.77	18.1	0.000164	1.52	LV	CELLSTATES	vCM3.0	control_RBM20	8	18
GABPB2	1.05	0.0411	0.267	0.789	5.99	15.9	0.00035	1.39	LV	CELLSTATES	vCM3.0	control_RBM20	8	18
KIAA0556	1.05	0.0274	0.287	0.757	5.99	18.5	0.000147	1.56	LV	CELLSTATES	vCM3.0	control_RBM20	8	18
KIAA0825	1.05	0.0485	0.219	0.563	5.64	15	0.000495	1.31	LV	CELLSTATES	vCM3.0	control_RBM20	8	18
NCOR2	1.05	0.0338	0.222	0.475	5.57	17.3	0.000217	1.47	LV	CELLSTATES	vCM3.0	control_RBM20	8	18
ZNF827	1.03	0.0162	0.414	1.23	6.58	21.3	5.92e-05	1.79	LV	CELLSTATES	vCM3.0	control_RBM20	8	18
MEAF6	1.01	0.0372	0.108	0.257	4.59	16.4	0.000301	1.43	LV	CELLSTATES	vCM3.0	control_RBM20	8	18
NEU3	1	0.0485	0.132	0.376	4.95	15	0.000493	1.31	LV	CELLSTATES	vCM3.0	control_RBM20	8	18
PDE3B	0.993	0.0162	0.558	2.19	7.25	21.1	6.24e-05	1.79	LV	CELLSTATES	vCM3.0	control_RBM20	8	18
LTBP1	0.976	0.0477	2.28	6.96	9.07	15.2	0.000457	1.32	LV	CELLSTATES	vCM3.0	control_RBM20	8	18
PSMA1	0.966	0.0161	0.165	0.547	5.35	21.4	5.7e-05	1.79	LV	CELLSTATES	vCM3.0	control_RBM20	8	18
SEPT9	0.953	0.0245	0.0978	0.233	4.47	19.1	0.000121	1.61	LV	CELLSTATES	vCM3.0	control_RBM20	8	18
EIF4EBP2	0.931	0.0385	0.168	0.479	5.32	16.2	0.000318	1.41	LV	CELLSTATES	vCM3.0	control_RBM20	8	18
ATXN7L1	0.917	0.0161	0.308	0.926	6.21	21.4	5.67e-05	1.79	LV	CELLSTATES	vCM3.0	control_RBM20	8	18
OSBPL1A	0.867	0.0477	0.627	1.9	7.24	15.3	0.000444	1.32	LV	CELLSTATES	vCM3.0	control_RBM20	8	18
ZNF345	0.857	0.0453	0.137	0.331	4.9	15.5	0.000406	1.34	LV	CELLSTATES	vCM3.0	control_RBM20	8	18
TBC1D8	0.851	0.0372	1.07	2.4	7.8	16.4	0.000302	1.43	LV	CELLSTATES	vCM3.0	control_RBM20	8	18
SH3PXD2A	0.821	0.0308	0.305	0.661	6	17.9	0.000179	1.51	LV	CELLSTATES	vCM3.0	control_RBM20	8	18
AP003108.2	0.788	0.0455	0.21	0.539	5.53	15.5	0.000412	1.34	LV	CELLSTATES	vCM3.0	control_RBM20	8	18
BTBD9	0.753	0.0372	1.33	3.52	8.23	16.7	0.000266	1.43	LV	CELLSTATES	vCM3.0	control_RBM20	8	18
NEDD4L	0.721	0.0364	0.517	1.39	6.86	16.9	0.000248	1.44	LV	CELLSTATES	vCM3.0	control_RBM20	8	18
SMARCA2	0.693	0.0372	0.436	1	6.56	16.6	0.000276	1.43	LV	CELLSTATES	vCM3.0	control_RBM20	8	18

## Sheet: TTN_control
Gene	logFC	FDR	mean_exp_control	mean_exp_genotype	logCPM	F	PValue	FDR_plot	Region	annotation_level	cell_state	comparison	Observations_genotype	Observations_reference
LINC01913	3.33	0.000862	0.00273	0.0205	1.05	34.6	9.48e-07	3.06	LV	CELLSTATES	vCM3.0	control_TTN	12	18
STAT4	3.06	0.000373	0.0632	1.15	6.04	39.9	2.5e-07	3.43	LV	CELLSTATES	vCM3.0	control_TTN	12	18
NPPA-AS1	2.94	0.0147	0.00191	0.0403	1.09	18.6	0.000118	1.83	LV	CELLSTATES	vCM3.0	control_TTN	12	18
SLITRK4	2.91	0.00572	0.00209	0.0249	0.919	23.4	2.42e-05	2.24	LV	CELLSTATES	vCM3.0	control_TTN	12	18
ANKRD45	2.84	0.00444	0.00266	0.0146	1.02	25.3	1.32e-05	2.35	LV	CELLSTATES	vCM3.0	control_TTN	12	18
AL606807.1	2.66	0.0219	0.00741	0.0847	2.35	16.1	0.000286	1.66	LV	CELLSTATES	vCM3.0	control_TTN	12	18
HYAL4	2.64	0.000679	0.00964	0.0914	2.48	36.2	6.37e-07	3.17	LV	CELLSTATES	vCM3.0	control_TTN	12	18
SCGB3A2	2.61	0.00444	0.00962	0.058	2.16	25.5	1.25e-05	2.35	LV	CELLSTATES	vCM3.0	control_TTN	12	18
LINC01794	2.6	0.0092	0.00254	0.016	0.832	21.2	4.95e-05	2.04	LV	CELLSTATES	vCM3.0	control_TTN	12	18
PHF21B	2.4	0.0005	0.0148	0.128	2.96	37.7	4.36e-07	3.3	LV	CELLSTATES	vCM3.0	control_TTN	12	18
AC002463.1	2.37	0.000245	0.0149	0.106	2.82	43.8	9.86e-08	3.61	LV	CELLSTATES	vCM3.0	control_TTN	12	18
SLC7A8	2.3	8.28e-05	0.1	0.797	5.57	49.5	2.78e-08	4.08	LV	CELLSTATES	vCM3.0	control_TTN	12	18
AC090673.1	2.25	0.00383	0.00438	0.0252	1.3	27.1	7.82e-06	2.42	LV	CELLSTATES	vCM3.0	control_TTN	12	18
AL360093.1	2.21	0.0268	0.00206	0.0184	0.701	15.1	0.000411	1.57	LV	CELLSTATES	vCM3.0	control_TTN	12	18
B3GALT5	2.18	0.00403	0.0256	0.136	3.34	26.6	9.05e-06	2.4	LV	CELLSTATES	vCM3.0	control_TTN	12	18
IL31RA	2.1	0.00403	0.0152	0.109	2.82	26.6	9.11e-06	2.4	LV	CELLSTATES	vCM3.0	control_TTN	12	18
ACADL	2.08	0.00441	0.00861	0.0463	1.89	25.7	1.18e-05	2.36	LV	CELLSTATES	vCM3.0	control_TTN	12	18
MAP2	2.04	0.00142	0.0558	0.332	4.4	31.9	1.99e-06	2.85	LV	CELLSTATES	vCM3.0	control_TTN	12	18
ABCG2	2.03	1.92e-05	0.0623	0.337	4.58	59.3	3.77e-09	4.72	LV	CELLSTATES	vCM3.0	control_TTN	12	18
PLCE1-AS2	1.95	0.0103	0.00834	0.0481	1.96	20.6	5.93e-05	1.99	LV	CELLSTATES	vCM3.0	control_TTN	12	18
C1QTNF7	1.93	0.0081	0.0238	0.101	3	21.8	4.08e-05	2.09	LV	CELLSTATES	vCM3.0	control_TTN	12	18
EDA2R	1.78	0.0199	0.0158	0.108	2.76	16.7	0.000233	1.7	LV	CELLSTATES	vCM3.0	control_TTN	12	18
AC092440.1	1.76	0.0181	0.00893	0.0388	1.87	17.1	0.000202	1.74	LV	CELLSTATES	vCM3.0	control_TTN	12	18
C5AR1	1.75	6.06e-06	0.0829	0.399	4.85	71.5	4.06e-10	5.22	LV	CELLSTATES	vCM3.0	control_TTN	12	18
SRCIN1	1.75	0.0423	0.0043	0.0321	1.28	12.9	0.000967	1.37	LV	CELLSTATES	vCM3.0	control_TTN	12	18
LINC02585	1.74	0.0199	0.0032	0.0167	0.836	16.7	0.000231	1.7	LV	CELLSTATES	vCM3.0	control_TTN	12	18
SDR42E1	1.74	0.0155	0.00336	0.0154	0.888	17.9	0.000153	1.81	LV	CELLSTATES	vCM3.0	control_TTN	12	18
FKBP5	1.7	0.0349	1.24	5.41	8.58	13.7	0.000698	1.46	LV	CELLSTATES	vCM3.0	control_TTN	12	18
SDSL	1.67	0.0206	0.00428	0.0198	1.09	16.4	0.00026	1.69	LV	CELLSTATES	vCM3.0	control_TTN	12	18
AC019211.1	1.66	0.0391	0.11	0.429	5.14	13.2	0.000862	1.41	LV	CELLSTATES	vCM3.0	control_TTN	12	18
AL133417.1	1.63	0.0468	0.00489	0.0164	1.1	12.4	0.00117	1.33	LV	CELLSTATES	vCM3.0	control_TTN	12	18
HEG1	1.63	8.28e-05	0.328	1.54	6.78	49.9	2.56e-08	4.08	LV	CELLSTATES	vCM3.0	control_TTN	12	18
TPM3	1.63	0.00586	0.394	1.84	7.04	23.3	2.52e-05	2.23	LV	CELLSTATES	vCM3.0	control_TTN	12	18
LINC00670	1.62	0.00414	0.105	0.341	4.85	26	1.08e-05	2.38	LV	CELLSTATES	vCM3.0	control_TTN	12	18
DPYSL2	1.52	0.000373	0.116	0.497	5.24	41	1.91e-07	3.43	LV	CELLSTATES	vCM3.0	control_TTN	12	18
C5orf46	1.51	0.0102	0.0975	0.404	4.92	20.7	5.81e-05	1.99	LV	CELLSTATES	vCM3.0	control_TTN	12	18
IRF6	1.51	0.02	0.0183	0.07	2.62	16.6	0.000242	1.7	LV	CELLSTATES	vCM3.0	control_TTN	12	18
MIR181A1HG	1.51	0.0177	0.042	0.137	3.63	17.2	0.000192	1.75	LV	CELLSTATES	vCM3.0	control_TTN	12	18
LINC02306	1.48	0.0194	0.0279	0.121	3.31	16.8	0.000221	1.71	LV	CELLSTATES	vCM3.0	control_TTN	12	18
AL024497.1	1.47	0.0485	0.0152	0.047	2.27	12.2	0.00126	1.31	LV	CELLSTATES	vCM3.0	control_TTN	12	18
FLI1	1.45	0.0199	0.0148	0.0488	2.35	16.6	0.000237	1.7	LV	CELLSTATES	vCM3.0	control_TTN	12	18
SMAD6	1.45	0.00444	0.113	0.381	4.99	25.2	1.37e-05	2.35	LV	CELLSTATES	vCM3.0	control_TTN	12	18
PLCE1	1.44	0.000373	0.373	1.47	6.83	40.6	2.11e-07	3.43	LV	CELLSTATES	vCM3.0	control_TTN	12	18
AL133346.1	1.43	0.0104	0.0126	0.0731	2.35	20.5	6.12e-05	1.98	LV	CELLSTATES	vCM3.0	control_TTN	12	18
COLQ	1.42	0.0378	0.272	1.05	6.37	13.4	0.000803	1.42	LV	CELLSTATES	vCM3.0	control_TTN	12	18
TTLL7	1.42	0.0236	0.129	0.549	5.36	15.8	0.000324	1.63	LV	CELLSTATES	vCM3.0	control_TTN	12	18
AC093495.1	1.41	0.0114	0.0167	0.045	2.26	19.9	7.51e-05	1.94	LV	CELLSTATES	vCM3.0	control_TTN	12	18
C6	1.4	0.0138	0.162	0.847	5.94	19	0.000102	1.86	LV	CELLSTATES	vCM3.0	control_TTN	12	18
SNCA	1.4	0.00414	0.0276	0.0941	3.12	26.1	1.06e-05	2.38	LV	CELLSTATES	vCM3.0	control_TTN	12	18
DHRS3	1.38	0.00628	0.109	0.422	5.03	22.8	2.95e-05	2.2	LV	CELLSTATES	vCM3.0	control_TTN	12	18
AKTIP	1.36	0.00133	0.116	0.366	4.95	32.3	1.78e-06	2.88	LV	CELLSTATES	vCM3.0	control_TTN	12	18
NAAA	1.36	0.000478	0.0533	0.24	4.13	38.2	3.81e-07	3.32	LV	CELLSTATES	vCM3.0	control_TTN	12	18
XIRP2-AS1	1.36	0.0276	0.00989	0.0341	1.73	15	0.000431	1.56	LV	CELLSTATES	vCM3.0	control_TTN	12	18
AMPH	1.35	0.0124	0.0169	0.0652	2.47	19.6	8.41e-05	1.91	LV	CELLSTATES	vCM3.0	control_TTN	12	18
ATOH8	1.35	0.0103	0.0177	0.0625	2.5	20.6	6.01e-05	1.99	LV	CELLSTATES	vCM3.0	control_TTN	12	18
UNC80	1.34	0.0327	0.0101	0.0665	2.07	14	0.000625	1.49	LV	CELLSTATES	vCM3.0	control_TTN	12	18
AC008957.2	1.31	0.00197	0.604	1.87	7.28	30.3	3.04e-06	2.71	LV	CELLSTATES	vCM3.0	control_TTN	12	18
ARRDC3	1.31	0.0165	0.0418	0.148	3.59	17.6	0.00017	1.78	LV	CELLSTATES	vCM3.0	control_TTN	12	18
PRICKLE2	1.31	0.002	0.0503	0.174	3.87	30.1	3.22e-06	2.7	LV	CELLSTATES	vCM3.0	control_TTN	12	18
SMOC2	1.31	0.00626	0.016	0.0544	2.35	22.8	2.89e-05	2.2	LV	CELLSTATES	vCM3.0	control_TTN	12	18
KLHL36	1.3	0.00235	0.137	0.578	5.39	29.4	3.93e-06	2.63	LV	CELLSTATES	vCM3.0	control_TTN	12	18
MYLK-AS1	1.29	0.0035	0.0505	0.18	3.86	27.7	6.57e-06	2.46	LV	CELLSTATES	vCM3.0	control_TTN	12	18
KCNAB2	1.28	0.0289	0.0859	0.33	4.68	14.6	0.000493	1.54	LV	CELLSTATES	vCM3.0	control_TTN	12	18
RAB11FIP1	1.26	1.92e-05	0.208	0.684	5.83	59.1	3.87e-09	4.72	LV	CELLSTATES	vCM3.0	control_TTN	12	18
SMAD9	1.24	0.0151	0.0609	0.175	4	18.3	0.00013	1.82	LV	CELLSTATES	vCM3.0	control_TTN	12	18
C9orf84	1.2	0.0035	0.189	0.615	5.69	27.8	6.29e-06	2.46	LV	CELLSTATES	vCM3.0	control_TTN	12	18
STX19	1.2	0.00729	0.0206	0.06	2.56	22.2	3.57e-05	2.14	LV	CELLSTATES	vCM3.0	control_TTN	12	18
CHST3	1.19	0.0218	0.108	0.299	4.71	16.1	0.000283	1.66	LV	CELLSTATES	vCM3.0	control_TTN	12	18
MBOAT2	1.19	0.0149	0.178	0.659	5.68	18.5	0.000123	1.83	LV	CELLSTATES	vCM3.0	control_TTN	12	18
LTBP1	1.18	0.000373	2.28	7.48	9.28	40	2.47e-07	3.43	LV	CELLSTATES	vCM3.0	control_TTN	12	18
PHYHD1	1.17	0.0453	0.0911	0.291	4.57	12.6	0.0011	1.34	LV	CELLSTATES	vCM3.0	control_TTN	12	18
CC2D2A	1.15	0.00566	0.0914	0.271	4.57	23.5	2.32e-05	2.25	LV	CELLSTATES	vCM3.0	control_TTN	12	18
HSPA2	1.15	0.0427	0.0151	0.0481	2.26	12.8	0.000986	1.37	LV	CELLSTATES	vCM3.0	control_TTN	12	18
BCL2	1.14	0.00405	0.398	1.4	6.83	26.4	9.5e-06	2.39	LV	CELLSTATES	vCM3.0	control_TTN	12	18
LINC00222	1.14	0.0258	0.0253	0.0731	2.8	15.3	0.000386	1.59	LV	CELLSTATES	vCM3.0	control_TTN	12	18
ZHX1-C8orf76	1.14	0.047	0.0168	0.0436	2.25	12.4	0.00119	1.33	LV	CELLSTATES	vCM3.0	control_TTN	12	18
ZNF189	1.14	0.0153	0.164	0.606	5.55	18.2	0.000134	1.82	LV	CELLSTATES	vCM3.0	control_TTN	12	18
PDZD2	1.13	0.0106	3.14	10.6	9.74	20.4	6.48e-05	1.97	LV	CELLSTATES	vCM3.0	control_TTN	12	18
ANTXR2	1.11	0.00572	0.191	0.695	5.81	23.4	2.41e-05	2.24	LV	CELLSTATES	vCM3.0	control_TTN	12	18
MATN2	1.11	0.0217	0.0691	0.183	4.14	16.2	0.000281	1.66	LV	CELLSTATES	vCM3.0	control_TTN	12	18
AC058791.1	1.1	0.0443	0.195	0.653	5.73	12.7	0.00104	1.35	LV	CELLSTATES	vCM3.0	control_TTN	12	18
ILDR2	1.09	0.00501	0.117	0.319	4.83	24.5	1.72e-05	2.3	LV	CELLSTATES	vCM3.0	control_TTN	12	18
MTURN	1.09	0.0297	0.0213	0.0672	2.62	14.5	0.000522	1.53	LV	CELLSTATES	vCM3.0	control_TTN	12	18
TRNP1	1.08	0.0264	0.0313	0.0842	3.05	15.2	0.000397	1.58	LV	CELLSTATES	vCM3.0	control_TTN	12	18
ATAD2	1.07	0.00444	0.328	1.01	6.42	25.3	1.35e-05	2.35	LV	CELLSTATES	vCM3.0	control_TTN	12	18
FMO4	1.07	0.0267	0.0592	0.195	4.07	15.1	0.000407	1.57	LV	CELLSTATES	vCM3.0	control_TTN	12	18
TBCE	1.06	0.0356	0.0364	0.107	3.3	13.6	0.000737	1.45	LV	CELLSTATES	vCM3.0	control_TTN	12	18
LGALS4	1.04	0.0304	0.0107	0.0319	1.84	14.4	0.000544	1.52	LV	CELLSTATES	vCM3.0	control_TTN	12	18
BACH2	1.03	0.02	0.251	0.742	6.07	16.6	0.00024	1.7	LV	CELLSTATES	vCM3.0	control_TTN	12	18
CDC14A	1.03	0.0092	0.14	0.339	5.04	21.2	4.91e-05	2.04	LV	CELLSTATES	vCM3.0	control_TTN	12	18
RBL2	1.01	0.00931	0.383	0.931	6.43	21.1	5.12e-05	2.03	LV	CELLSTATES	vCM3.0	control_TTN	12	18
C21orf91	0.97	0.0267	0.0504	0.135	3.66	15.2	0.000406	1.57	LV	CELLSTATES	vCM3.0	control_TTN	12	18
ZNF441	0.964	0.0133	0.0668	0.168	4.02	19.1	9.75e-05	1.88	LV	CELLSTATES	vCM3.0	control_TTN	12	18
KLF9	0.945	0.0283	0.14	0.349	5.02	14.8	0.000472	1.55	LV	CELLSTATES	vCM3.0	control_TTN	12	18
ARHGAP26	0.94	0.00444	1.83	5.66	8.91	25.3	1.33e-05	2.35	LV	CELLSTATES	vCM3.0	control_TTN	12	18
GEN1	0.935	0.0223	0.107	0.288	4.71	16	0.000298	1.65	LV	CELLSTATES	vCM3.0	control_TTN	12	18
MTM1	0.925	0.000862	0.135	0.385	5.1	34.3	1.04e-06	3.06	LV	CELLSTATES	vCM3.0	control_TTN	12	18
ST3GAL4	0.925	0.0353	0.177	0.422	5.34	13.7	0.000717	1.45	LV	CELLSTATES	vCM3.0	control_TTN	12	18
MIRLET7DHG	0.923	0.0327	0.0876	0.217	4.37	14	0.000626	1.49	LV	CELLSTATES	vCM3.0	control_TTN	12	18
ZNF844	0.921	0.018	0.0869	0.245	4.44	17.1	0.000198	1.74	LV	CELLSTATES	vCM3.0	control_TTN	12	18
ZMAT1	0.918	0.00588	0.167	0.435	5.34	23.2	2.56e-05	2.23	LV	CELLSTATES	vCM3.0	control_TTN	12	18
AC055733.2	0.901	0.0283	0.162	0.431	5.32	14.7	0.000477	1.55	LV	CELLSTATES	vCM3.0	control_TTN	12	18
LDLRAD4	0.899	0.0369	0.971	3.09	8.01	13.4	0.000781	1.43	LV	CELLSTATES	vCM3.0	control_TTN	12	18
APPL2	0.896	0.00383	0.293	0.8	6.19	27	7.88e-06	2.42	LV	CELLSTATES	vCM3.0	control_TTN	12	18
JAK2	0.893	0.0327	0.855	2.44	7.75	14	0.00062	1.49	LV	CELLSTATES	vCM3.0	control_TTN	12	18
RHOBTB1	0.893	0.0176	0.288	0.819	6.2	17.3	0.000189	1.75	LV	CELLSTATES	vCM3.0	control_TTN	12	18
AC130650.1	0.89	0.0199	0.0836	0.218	4.41	16.6	0.000237	1.7	LV	CELLSTATES	vCM3.0	control_TTN	12	18
ZDHHC14	0.884	0.0289	0.696	1.89	7.38	14.6	0.000504	1.54	LV	CELLSTATES	vCM3.0	control_TTN	12	18
SLC1A3	0.883	0.0127	2.4	6.32	9.16	19.5	8.76e-05	1.9	LV	CELLSTATES	vCM3.0	control_TTN	12	18
ZBTB20-AS1	0.878	0.0203	0.141	0.304	4.96	16.5	0.000251	1.69	LV	CELLSTATES	vCM3.0	control_TTN	12	18
XPR1	0.877	0.0132	3.76	10.3	9.82	19.2	9.53e-05	1.88	LV	CELLSTATES	vCM3.0	control_TTN	12	18
ATP6AP1L	0.876	0.0304	0.115	0.251	4.68	14.3	0.00056	1.52	LV	CELLSTATES	vCM3.0	control_TTN	12	18
AC098582.1	0.872	0.0327	0.102	0.228	4.58	14	0.000627	1.49	LV	CELLSTATES	vCM3.0	control_TTN	12	18
TPST2	0.872	0.0396	0.102	0.243	4.59	13.1	0.000882	1.4	LV	CELLSTATES	vCM3.0	control_TTN	12	18
SRGAP3	0.869	0.0149	0.638	1.71	7.27	18.5	0.000124	1.83	LV	CELLSTATES	vCM3.0	control_TTN	12	18
GLRB	0.867	0.00444	0.104	0.272	4.65	25.4	1.28e-05	2.35	LV	CELLSTATES	vCM3.0	control_TTN	12	18
PDLIM1	0.864	0.00709	0.401	1.05	6.58	22.3	3.38e-05	2.15	LV	CELLSTATES	vCM3.0	control_TTN	12	18
B3GALNT2	0.861	0.00403	0.549	1.49	7.04	26.5	9.18e-06	2.4	LV	CELLSTATES	vCM3.0	control_TTN	12	18
AC093157.1	0.852	0.00622	0.119	0.283	4.8	22.9	2.84e-05	2.21	LV	CELLSTATES	vCM3.0	control_TTN	12	18
MEAF6	0.85	0.00501	0.108	0.242	4.63	24.3	1.83e-05	2.3	LV	CELLSTATES	vCM3.0	control_TTN	12	18
PGAP2	0.847	0.0283	0.105	0.298	4.74	14.8	0.000463	1.55	LV	CELLSTATES	vCM3.0	control_TTN	12	18
ATP2C1	0.843	0.00525	0.846	2.31	7.71	24	1.97e-05	2.28	LV	CELLSTATES	vCM3.0	control_TTN	12	18
FNDC3B	0.832	0.00566	2.49	6.76	9.24	23.6	2.27e-05	2.25	LV	CELLSTATES	vCM3.0	control_TTN	12	18
PCSK5	0.831	0.0279	0.12	0.308	4.92	14.9	0.000446	1.55	LV	CELLSTATES	vCM3.0	control_TTN	12	18
MFAP3	0.82	0.00146	0.202	0.531	5.58	31.6	2.15e-06	2.84	LV	CELLSTATES	vCM3.0	control_TTN	12	18
FAM214A	0.819	0.00501	0.495	1.27	6.88	24.3	1.84e-05	2.3	LV	CELLSTATES	vCM3.0	control_TTN	12	18
OSBPL6	0.812	0.0462	0.193	0.51	5.54	12.5	0.00113	1.34	LV	CELLSTATES	vCM3.0	control_TTN	12	18
NFE2L1	0.809	0.0199	0.126	0.397	5.09	16.6	0.000237	1.7	LV	CELLSTATES	vCM3.0	control_TTN	12	18
ASIP	0.808	0.0478	0.115	0.347	4.94	12.3	0.00123	1.32	LV	CELLSTATES	vCM3.0	control_TTN	12	18
AC027117.2	0.802	0.0203	0.242	0.559	5.79	16.4	0.000254	1.69	LV	CELLSTATES	vCM3.0	control_TTN	12	18
URB1	0.801	0.0402	0.15	0.366	5.13	13.1	0.000901	1.4	LV	CELLSTATES	vCM3.0	control_TTN	12	18
GRK3	0.793	0.017	0.11	0.31	4.82	17.4	0.00018	1.77	LV	CELLSTATES	vCM3.0	control_TTN	12	18
ZNF106	0.792	0.00501	1.26	3.25	8.22	24.2	1.85e-05	2.3	LV	CELLSTATES	vCM3.0	control_TTN	12	18
MTMR14	0.789	0.0199	0.154	0.461	5.32	16.7	0.000233	1.7	LV	CELLSTATES	vCM3.0	control_TTN	12	18
PTPN14	0.785	0.0235	0.721	1.89	7.41	15.8	0.000319	1.63	LV	CELLSTATES	vCM3.0	control_TTN	12	18
GABPB2	0.784	0.0203	0.267	0.723	6.02	16.5	0.00025	1.69	LV	CELLSTATES	vCM3.0	control_TTN	12	18
KIAA0556	0.77	0.0154	0.287	0.717	6.05	18.1	0.000139	1.81	LV	CELLSTATES	vCM3.0	control_TTN	12	18
AL357153.2	0.769	0.0137	0.0987	0.28	4.63	19	0.000101	1.86	LV	CELLSTATES	vCM3.0	control_TTN	12	18
AP003108.2	0.757	0.0165	0.21	0.477	5.56	17.5	0.000171	1.78	LV	CELLSTATES	vCM3.0	control_TTN	12	18
SNHG22	0.756	0.0327	0.0867	0.197	4.28	14	0.000626	1.49	LV	CELLSTATES	vCM3.0	control_TTN	12	18
UACA	0.755	0.00414	0.289	0.691	6.06	26	1.08e-05	2.38	LV	CELLSTATES	vCM3.0	control_TTN	12	18
FAM173B	0.753	0.0141	0.0715	0.191	4.13	18.8	0.000109	1.85	LV	CELLSTATES	vCM3.0	control_TTN	12	18
SKI	0.745	0.0416	0.0934	0.219	4.43	12.9	0.000945	1.38	LV	CELLSTATES	vCM3.0	control_TTN	12	18
EPHA7	0.74	0.0304	0.137	0.313	5.02	14.4	0.00054	1.52	LV	CELLSTATES	vCM3.0	control_TTN	12	18
ZYG11B	0.739	0.000862	0.344	0.84	6.32	34.4	1.01e-06	3.06	LV	CELLSTATES	vCM3.0	control_TTN	12	18
RYBP	0.738	0.0274	0.145	0.3	4.95	15	0.000423	1.56	LV	CELLSTATES	vCM3.0	control_TTN	12	18
SPRED2	0.738	0.0473	0.23	0.515	5.67	12.3	0.0012	1.33	LV	CELLSTATES	vCM3.0	control_TTN	12	18
P3H3	0.736	0.0463	0.171	0.472	5.45	12.5	0.00114	1.33	LV	CELLSTATES	vCM3.0	control_TTN	12	18
ZMIZ1	0.734	0.0337	0.428	1.02	6.62	13.9	0.000652	1.47	LV	CELLSTATES	vCM3.0	control_TTN	12	18
FAM169A	0.733	0.0276	0.0755	0.165	4.09	15	0.000429	1.56	LV	CELLSTATES	vCM3.0	control_TTN	12	18
ARRDC3-AS1	0.726	0.0283	0.0756	0.163	4.13	14.7	0.000475	1.55	LV	CELLSTATES	vCM3.0	control_TTN	12	18
UPP1	0.724	0.0267	0.125	0.253	4.74	15.2	0.000405	1.57	LV	CELLSTATES	vCM3.0	control_TTN	12	18
INPP5F	0.721	0.0199	0.201	0.443	5.47	16.7	0.000232	1.7	LV	CELLSTATES	vCM3.0	control_TTN	12	18
JARID2	0.72	0.0354	0.509	1.3	6.9	13.6	0.000727	1.45	LV	CELLSTATES	vCM3.0	control_TTN	12	18
TBC1D1	0.719	0.0324	0.868	2.34	7.71	14.1	0.00061	1.49	LV	CELLSTATES	vCM3.0	control_TTN	12	18
TMEM185A	0.718	0.017	0.0936	0.234	4.5	17.4	0.000179	1.77	LV	CELLSTATES	vCM3.0	control_TTN	12	18
GEMIN8	0.715	0.047	0.0571	0.117	3.67	12.4	0.00119	1.33	LV	CELLSTATES	vCM3.0	control_TTN	12	18
CDKL5	0.712	0.0242	0.388	1.07	6.59	15.6	0.00034	1.62	LV	CELLSTATES	vCM3.0	control_TTN	12	18
ZNF827	0.712	0.0304	0.414	0.992	6.54	14.3	0.000562	1.52	LV	CELLSTATES	vCM3.0	control_TTN	12	18
TXLNB	0.708	0.0304	0.701	1.86	7.44	14.4	0.000546	1.52	LV	CELLSTATES	vCM3.0	control_TTN	12	18
PKD2	0.707	0.0194	0.343	0.765	6.24	16.8	0.000219	1.71	LV	CELLSTATES	vCM3.0	control_TTN	12	18
PDE7A	0.703	0.0304	3.57	9.42	9.75	14.3	0.000559	1.52	LV	CELLSTATES	vCM3.0	control_TTN	12	18
PPP1CB	0.702	0.0104	0.247	0.552	5.77	20.5	6.19e-05	1.98	LV	CELLSTATES	vCM3.0	control_TTN	12	18
RANBP17	0.7	0.0387	0.249	0.617	5.86	13.3	0.000833	1.41	LV	CELLSTATES	vCM3.0	control_TTN	12	18
YWHAG	0.698	0.0154	0.301	0.713	6.09	18.1	0.000141	1.81	LV	CELLSTATES	vCM3.0	control_TTN	12	18
SLC46A3	0.696	0.0443	0.155	0.326	5.1	12.7	0.00104	1.35	LV	CELLSTATES	vCM3.0	control_TTN	12	18
XPC	0.694	0.024	0.0787	0.162	4.15	15.7	0.000332	1.62	LV	CELLSTATES	vCM3.0	control_TTN	12	18
PTPN11	0.686	0.0366	0.4	0.986	6.53	13.5	0.000766	1.44	LV	CELLSTATES	vCM3.0	control_TTN	12	18
SKA2	0.685	0.0132	0.117	0.244	4.69	19.3	9.4e-05	1.88	LV	CELLSTATES	vCM3.0	control_TTN	12	18
WASL	0.684	0.0447	0.286	0.596	5.92	12.7	0.00106	1.35	LV	CELLSTATES	vCM3.0	control_TTN	12	18
SMC6	0.683	0.0127	0.335	0.832	6.28	19.5	8.73e-05	1.9	LV	CELLSTATES	vCM3.0	control_TTN	12	18
PDE3B	0.682	0.0106	0.558	1.52	7.14	20.4	6.47e-05	1.97	LV	CELLSTATES	vCM3.0	control_TTN	12	18
AL683813.1	0.669	0.0199	0.26	0.658	5.94	16.7	0.000234	1.7	LV	CELLSTATES	vCM3.0	control_TTN	12	18
AL139260.1	0.667	0.039	0.446	1.03	6.66	13.2	0.000847	1.41	LV	CELLSTATES	vCM3.0	control_TTN	12	18
OSBPL1A	0.666	0.0092	0.627	1.54	7.22	21.1	5e-05	2.04	LV	CELLSTATES	vCM3.0	control_TTN	12	18
C1orf21	0.664	0.0289	1.21	2.82	8.09	14.6	0.000501	1.54	LV	CELLSTATES	vCM3.0	control_TTN	12	18
KPNA3	0.662	0.0223	0.514	1.05	6.77	16	0.000299	1.65	LV	CELLSTATES	vCM3.0	control_TTN	12	18
ZBTB1	0.658	0.0102	0.219	0.508	5.63	20.7	5.84e-05	1.99	LV	CELLSTATES	vCM3.0	control_TTN	12	18
DIXDC1	0.657	0.0279	0.262	0.601	5.9	14.9	0.00045	1.55	LV	CELLSTATES	vCM3.0	control_TTN	12	18
RBKS	0.652	0.0188	0.241	0.512	5.7	16.9	0.000211	1.73	LV	CELLSTATES	vCM3.0	control_TTN	12	18
UBOX5	0.641	0.0283	0.0662	0.155	3.97	14.7	0.000475	1.55	LV	CELLSTATES	vCM3.0	control_TTN	12	18
MKL2	0.639	0.02	0.607	1.43	7.13	16.6	0.000242	1.7	LV	CELLSTATES	vCM3.0	control_TTN	12	18
TBC1D8	0.638	0.0289	1.07	2.35	7.86	14.6	0.000496	1.54	LV	CELLSTATES	vCM3.0	control_TTN	12	18
KIF13A	0.635	0.0304	2.01	4.4	8.81	14.3	0.00056	1.52	LV	CELLSTATES	vCM3.0	control_TTN	12	18
GK-AS1	0.63	0.0468	0.162	0.348	5.18	12.4	0.00117	1.33	LV	CELLSTATES	vCM3.0	control_TTN	12	18
CLHC1	0.627	0.024	0.102	0.214	4.49	15.7	0.000334	1.62	LV	CELLSTATES	vCM3.0	control_TTN	12	18
GABPA	0.617	0.0393	0.0658	0.129	3.88	13.2	0.000872	1.41	LV	CELLSTATES	vCM3.0	control_TTN	12	18
UBOX5-AS1	0.613	0.0453	0.129	0.27	4.83	12.6	0.00109	1.34	LV	CELLSTATES	vCM3.0	control_TTN	12	18
DOCK4	0.612	0.0279	0.671	1.57	7.28	14.9	0.000441	1.55	LV	CELLSTATES	vCM3.0	control_TTN	12	18
SOS2	0.612	0.039	0.847	1.84	7.53	13.2	0.000845	1.41	LV	CELLSTATES	vCM3.0	control_TTN	12	18
EXOC6	0.607	0.0243	0.424	0.995	6.61	15.6	0.000343	1.61	LV	CELLSTATES	vCM3.0	control_TTN	12	18
TTC28	0.596	0.0035	0.94	2.09	7.72	27.7	6.41e-06	2.46	LV	CELLSTATES	vCM3.0	control_TTN	12	18
CHKA	0.595	0.0253	0.402	0.944	6.53	15.4	0.000369	1.6	LV	CELLSTATES	vCM3.0	control_TTN	12	18
DNAJA2	0.589	0.0251	0.0613	0.134	3.8	15.5	0.000362	1.6	LV	CELLSTATES	vCM3.0	control_TTN	12	18
TBC1D14	0.581	0.0253	0.172	0.365	5.24	15.4	0.000374	1.6	LV	CELLSTATES	vCM3.0	control_TTN	12	18
ATXN7L1	0.58	0.0132	0.308	0.745	6.16	19.2	9.47e-05	1.88	LV	CELLSTATES	vCM3.0	control_TTN	12	18
COX10	0.577	0.0393	0.309	0.779	6.18	13.2	0.000872	1.41	LV	CELLSTATES	vCM3.0	control_TTN	12	18
TENT2	0.575	0.0251	1.15	2.36	7.91	15.5	0.000361	1.6	LV	CELLSTATES	vCM3.0	control_TTN	12	18
NSUN2	0.569	0.0452	0.0916	0.183	4.31	12.6	0.00108	1.35	LV	CELLSTATES	vCM3.0	control_TTN	12	18
WBP1L	0.567	0.0235	0.132	0.282	4.87	15.8	0.00032	1.63	LV	CELLSTATES	vCM3.0	control_TTN	12	18
TRPC1	0.557	0.0116	0.644	1.5	7.21	19.8	7.72e-05	1.93	LV	CELLSTATES	vCM3.0	control_TTN	12	18
NCBP3	0.556	0.0461	0.148	0.332	5.03	12.5	0.00112	1.34	LV	CELLSTATES	vCM3.0	control_TTN	12	18
AC002429.2	0.546	0.0335	0.585	1.06	6.89	13.9	0.000644	1.48	LV	CELLSTATES	vCM3.0	control_TTN	12	18
PRIMPOL	0.541	0.0304	0.141	0.303	4.98	14.4	0.000548	1.52	LV	CELLSTATES	vCM3.0	control_TTN	12	18
SPIN1	0.538	0.0342	0.339	0.723	6.22	13.8	0.00067	1.47	LV	CELLSTATES	vCM3.0	control_TTN	12	18
GLG1	0.535	0.0153	0.659	1.32	7.13	18.3	0.000132	1.82	LV	CELLSTATES	vCM3.0	control_TTN	12	18
SPART	0.535	0.0253	0.102	0.216	4.5	15.4	0.000368	1.6	LV	CELLSTATES	vCM3.0	control_TTN	12	18
ZNF518A	0.533	0.0165	0.289	0.673	6.05	17.6	0.00017	1.78	LV	CELLSTATES	vCM3.0	control_TTN	12	18
TMEM50B	0.531	0.0367	0.191	0.377	5.35	13.5	0.000773	1.44	LV	CELLSTATES	vCM3.0	control_TTN	12	18
MTUS1	0.529	0.0154	1.27	2.74	8.12	18.1	0.000139	1.81	LV	CELLSTATES	vCM3.0	control_TTN	12	18
NXPE3	0.525	0.0452	0.148	0.346	5.08	12.6	0.00108	1.35	LV	CELLSTATES	vCM3.0	control_TTN	12	18
TCAIM	0.522	0.0214	0.279	0.605	5.96	16.2	0.000276	1.67	LV	CELLSTATES	vCM3.0	control_TTN	12	18
IL6ST	0.516	0.0342	0.241	0.531	5.75	13.8	0.000678	1.47	LV	CELLSTATES	vCM3.0	control_TTN	12	18
