# Supplementary material for: Pathogenic variants damage cell composition and single cell transcription in cardiomyopathies
Source: Science. Author manuscript; Available in PMC 2022 Oct 3. (PMC9528698; doi:10.1126/science.abo1984)
Supplement: Supp table 11.5 [file NIHMS1835045-supplement-Supp_table_11_5.xlsx]

## Sheet: Index
Colname	Description
Gene	Gene symbol, Ensembl 84
logFC	log2-fold change
FDR	False discovery rate; FDR is the PValue after (by default) Benjamini-Hochberg correction.
mean_exp_control	Mean expression values across controls
mean_exp_genotype	Mean expression values across disease samples
logCPM	logCPM is the average expression of all pseudobulked samples for that particular gene across all samples on the log2-scale expressed in counts per million (cpm, as calculated by edgeR after normalization).
F	Output of quasi-likelihood F-test
PValue	PValue is the nominal p-value derived from F
FDR_plot	-log10(False discovery rate)
Region	Studied region (LV or RV)
annotation_level	Cell-type or cell-state
cell_state/state	Specification which cell-type or state was analysed
comparison	Specification control_GENOTYPE
Observations_genotype	Numbers of Patients included in edgeR (patients with low number of nuclei have been excluded)
Observations_reference	Numbers of Patients included in edgeR (patients with low number of nuclei have been excluded)

## Sheet: control_LMNA
Gene	logFC	FDR	mean_exp_control	mean_exp_genotype	logCPM	F	PValue	FDR_plot	Region	annotation_level	cell_state	comparison	Observations_genotype	Observations_reference
ELF3	4.92	0.0309	0.246	0.00262	5.2	13.4	0.000617	1.51	LV	CELLSTATES	vCM3.1	control_LMNA	11	18
PLA2G2A	4.59	0.0247	0.0782	0.00289	4.25	14.2	0.000437	1.61	LV	CELLSTATES	vCM3.1	control_LMNA	11	18
KRTAP10-4	4.47	0.00961	0.0223	0	2.75	18.8	9.45e-05	2.02	LV	CELLSTATES	vCM3.1	control_LMNA	11	18
CCL2	4.41	0.00328	0.0535	0.00144	3.64	22.6	1.74e-05	2.48	LV	CELLSTATES	vCM3.1	control_LMNA	11	18
MCTP2	3.82	0.00108	0.236	0.0186	5.18	27.2	3.56e-06	2.97	LV	CELLSTATES	vCM3.1	control_LMNA	11	18
APOD	3.75	0.00506	0.612	0.0413	6.67	20.7	3.47e-05	2.3	LV	CELLSTATES	vCM3.1	control_LMNA	11	18
EDN2	3.69	0.0123	0.0165	0	2.41	17.8	0.000138	1.91	LV	CELLSTATES	vCM3.1	control_LMNA	11	18
GRXCR2	3.57	0.00053	1.02	0.0944	7.2	31.4	8.92e-07	3.28	LV	CELLSTATES	vCM3.1	control_LMNA	11	18
EVA1A	3.47	0.00506	0.0219	0.00189	2.71	20.6	3.53e-05	2.3	LV	CELLSTATES	vCM3.1	control_LMNA	11	18
ARHGDIB	3.4	0.011	0.0193	0.000481	2.7	17.6	0.000113	1.96	LV	CELLSTATES	vCM3.1	control_LMNA	11	18
FAM84A	3.36	0.0061	0.0156	0.000481	2.67	19.9	4.69e-05	2.21	LV	CELLSTATES	vCM3.1	control_LMNA	11	18
AF129408.1	3.28	0.0373	0.0143	0	2.27	13.1	0.00083	1.43	LV	CELLSTATES	vCM3.1	control_LMNA	11	18
FER1L6-AS1	3.26	0.0183	0.0131	0	2.27	16.1	0.000257	1.74	LV	CELLSTATES	vCM3.1	control_LMNA	11	18
PDGFRA	3.04	0.0207	0.0151	0	2.23	15.8	0.00032	1.68	LV	CELLSTATES	vCM3.1	control_LMNA	11	18
AC103591.3	3.03	0.0166	0.0994	0.0173	4.09	15.8	0.000225	1.78	LV	CELLSTATES	vCM3.1	control_LMNA	11	18
SERPING1	3.03	0.0346	0.0474	0.00336	3.71	13	0.000727	1.46	LV	CELLSTATES	vCM3.1	control_LMNA	11	18
CFD	2.94	0.00102	0.352	0.043	5.93	28	2.71e-06	2.99	LV	CELLSTATES	vCM3.1	control_LMNA	11	18
PDGFRB	2.92	0.015	0.0275	0.00192	2.91	16.3	0.000189	1.82	LV	CELLSTATES	vCM3.1	control_LMNA	11	18
MDFIC2	2.81	0.022	0.0145	0.00189	2.44	14.7	0.000354	1.66	LV	CELLSTATES	vCM3.1	control_LMNA	11	18
HIST1H2BD	2.79	0.0121	0.0909	0.0141	4.27	17.1	0.000134	1.92	LV	CELLSTATES	vCM3.1	control_LMNA	11	18
MICAL1	2.79	0.0232	0.0205	0.000544	2.41	14.5	0.000388	1.63	LV	CELLSTATES	vCM3.1	control_LMNA	11	18
NR0B2	2.76	0.0387	0.0729	0.0179	4.11	12.5	0.000893	1.41	LV	CELLSTATES	vCM3.1	control_LMNA	11	18
TMEM51	2.74	0.00219	0.0509	0.0071	3.48	24.2	9.69e-06	2.66	LV	CELLSTATES	vCM3.1	control_LMNA	11	18
AC010531.6	2.7	0.0183	0.0151	0.00162	2.4	15.5	0.00026	1.74	LV	CELLSTATES	vCM3.1	control_LMNA	11	18
UQCR11	2.7	0.0383	0.0397	0.00335	2.94	12.5	0.00087	1.42	LV	CELLSTATES	vCM3.1	control_LMNA	11	18
AC107068.2	2.67	0.000144	1.24	0.246	7.52	38.4	1.09e-07	3.84	LV	CELLSTATES	vCM3.1	control_LMNA	11	18
SLC36A2	2.65	0.0308	0.0161	0.00607	2.68	13.4	0.000613	1.51	LV	CELLSTATES	vCM3.1	control_LMNA	11	18
IFITM3	2.63	0.0187	0.0897	0.0212	4.35	15.3	0.000273	1.73	LV	CELLSTATES	vCM3.1	control_LMNA	11	18
AC008700.1	2.6	0.00829	0.125	0.0325	4.44	18.6	7.73e-05	2.08	LV	CELLSTATES	vCM3.1	control_LMNA	11	18
AC105411.1	2.6	0.0447	0.0529	0.0258	3.4	11.9	0.00113	1.35	LV	CELLSTATES	vCM3.1	control_LMNA	11	18
AF279873.3	2.59	0.0207	0.0302	0.00438	2.74	15	0.000319	1.68	LV	CELLSTATES	vCM3.1	control_LMNA	11	18
IL17RD	2.59	0.00794	0.0446	0.00771	3.15	18.7	7.35e-05	2.1	LV	CELLSTATES	vCM3.1	control_LMNA	11	18
ARL4D	2.58	0.0387	0.0134	0.00162	2.39	12.5	0.000888	1.41	LV	CELLSTATES	vCM3.1	control_LMNA	11	18
ABCC3	2.57	0.0151	0.0798	0.00775	3.25	16.2	0.000191	1.82	LV	CELLSTATES	vCM3.1	control_LMNA	11	18
TIMP1	2.57	0.0125	0.109	0.0217	4.36	16.9	0.000144	1.9	LV	CELLSTATES	vCM3.1	control_LMNA	11	18
AC243571.2	2.55	0.00961	0.0331	0.0024	2.84	18	9.52e-05	2.02	LV	CELLSTATES	vCM3.1	control_LMNA	11	18
AL139317.1	2.54	0.0214	0.023	0.0021	2.53	14.8	0.000341	1.67	LV	CELLSTATES	vCM3.1	control_LMNA	11	18
CCDC85A	2.54	0.003	0.17	0.0266	4.57	23	1.53e-05	2.52	LV	CELLSTATES	vCM3.1	control_LMNA	11	18
SOCS3	2.5	0.0244	0.0575	0.0104	3.3	14.3	0.000424	1.61	LV	CELLSTATES	vCM3.1	control_LMNA	11	18
LMAN1L	2.48	0.00108	0.0828	0.0128	3.94	27.4	3.34e-06	2.97	LV	CELLSTATES	vCM3.1	control_LMNA	11	18
TBC1D8B	2.48	0.0346	0.0134	0.00144	2.58	12.9	0.000734	1.46	LV	CELLSTATES	vCM3.1	control_LMNA	11	18
HIST2H2BE	2.45	0.0336	0.261	0.0745	5.54	13.1	0.000699	1.47	LV	CELLSTATES	vCM3.1	control_LMNA	11	18
AL136317.2	2.41	0.0466	0.0306	0.00589	2.86	11.8	0.0012	1.33	LV	CELLSTATES	vCM3.1	control_LMNA	11	18
AL451069.1	2.4	0.003	0.138	0.049	4.51	22.9	1.53e-05	2.52	LV	CELLSTATES	vCM3.1	control_LMNA	11	18
AL121944.1	2.37	0.0146	0.023	0.0024	2.76	16.4	0.000179	1.84	LV	CELLSTATES	vCM3.1	control_LMNA	11	18
SNHG19	2.36	0.0269	0.0412	0.0115	3.33	13.9	0.000493	1.57	LV	CELLSTATES	vCM3.1	control_LMNA	11	18
NIPAL1	2.3	0.0134	0.0447	0.00739	3.19	16.7	0.000157	1.87	LV	CELLSTATES	vCM3.1	control_LMNA	11	18
MID1IP1	2.28	0.00545	0.0956	0.0307	4.26	20.3	4.04e-05	2.26	LV	CELLSTATES	vCM3.1	control_LMNA	11	18
AC131902.1	2.26	0.0097	0.0803	0.0277	3.96	18	9.71e-05	2.01	LV	CELLSTATES	vCM3.1	control_LMNA	11	18
CLNK	2.26	0.0113	0.167	0.0336	4.78	17.4	0.000119	1.95	LV	CELLSTATES	vCM3.1	control_LMNA	11	18
EFHD1	2.26	0.0118	0.0359	0.00686	3.19	17.3	0.000126	1.93	LV	CELLSTATES	vCM3.1	control_LMNA	11	18
AL845331.2	2.17	0.000984	0.276	0.0871	5.54	28.7	2.15e-06	3.01	LV	CELLSTATES	vCM3.1	control_LMNA	11	18
HTR4	2.14	0.00622	0.15	0.036	4.76	19.8	4.87e-05	2.21	LV	CELLSTATES	vCM3.1	control_LMNA	11	18
AL024474.2	2.13	0.0053	0.0922	0.0242	3.94	20.4	3.9e-05	2.28	LV	CELLSTATES	vCM3.1	control_LMNA	11	18
SH3RF2	2.13	0.00053	1.25	0.398	7.58	31.4	9.03e-07	3.28	LV	CELLSTATES	vCM3.1	control_LMNA	11	18
FER1L6	2.12	0.0144	0.0316	0.00758	3.14	16.5	0.000173	1.84	LV	CELLSTATES	vCM3.1	control_LMNA	11	18
G0S2	2.06	0.0112	0.432	0.183	6.18	17.5	0.000117	1.95	LV	CELLSTATES	vCM3.1	control_LMNA	11	18
H1F0	2.05	0.0435	0.116	0.0344	4.57	12.1	0.00106	1.36	LV	CELLSTATES	vCM3.1	control_LMNA	11	18
MOG	2.03	0.0391	0.0647	0.0151	3.6	12.4	0.00091	1.41	LV	CELLSTATES	vCM3.1	control_LMNA	11	18
PHACTR3	2	0.0034	0.133	0.0433	4.7	22.5	1.83e-05	2.47	LV	CELLSTATES	vCM3.1	control_LMNA	11	18
EFEMP1	1.98	0.047	0.0423	0.0121	3.42	11.7	0.00124	1.33	LV	CELLSTATES	vCM3.1	control_LMNA	11	18
RGMA	1.97	0.0364	0.047	0.0164	3.35	12.8	0.000794	1.44	LV	CELLSTATES	vCM3.1	control_LMNA	11	18
IFNG-AS1	1.93	0.0205	0.164	0.0421	4.58	15.1	0.000306	1.69	LV	CELLSTATES	vCM3.1	control_LMNA	11	18
LINC00964	1.93	0.0166	0.117	0.0451	4.34	15.9	0.000222	1.78	LV	CELLSTATES	vCM3.1	control_LMNA	11	18
PRELID2	1.93	0.00506	2.06	0.653	8.33	20.7	3.44e-05	2.3	LV	CELLSTATES	vCM3.1	control_LMNA	11	18
SNTG2	1.89	0.0364	0.0496	0.0214	3.48	12.8	0.000794	1.44	LV	CELLSTATES	vCM3.1	control_LMNA	11	18
AC137770.1	1.88	0.00713	0.19	0.0695	5.09	19.1	6.3e-05	2.15	LV	CELLSTATES	vCM3.1	control_LMNA	11	18
AC013652.1	1.84	0.0244	0.194	0.0844	4.91	14.3	0.000423	1.61	LV	CELLSTATES	vCM3.1	control_LMNA	11	18
FAM3D-AS1	1.84	0.0205	0.0892	0.0438	4.14	15.1	0.000305	1.69	LV	CELLSTATES	vCM3.1	control_LMNA	11	18
AC008079.2	1.83	0.0214	0.128	0.0485	4.53	14.8	0.000339	1.67	LV	CELLSTATES	vCM3.1	control_LMNA	11	18
GON7	1.82	0.0144	0.0605	0.0236	3.53	16.5	0.000173	1.84	LV	CELLSTATES	vCM3.1	control_LMNA	11	18
AL118516.1	1.79	0.0232	0.135	0.0481	4.72	14.5	0.000384	1.63	LV	CELLSTATES	vCM3.1	control_LMNA	11	18
DNAH11	1.75	0.00108	0.623	0.248	6.56	27.6	3.13e-06	2.97	LV	CELLSTATES	vCM3.1	control_LMNA	11	18
LINC01060	1.73	0.0434	0.0836	0.0242	4	12.1	0.00106	1.36	LV	CELLSTATES	vCM3.1	control_LMNA	11	18
TOGARAM2	1.65	0.00647	0.776	0.221	6.76	19.6	5.25e-05	2.19	LV	CELLSTATES	vCM3.1	control_LMNA	11	18
C7	1.64	0.024	0.0938	0.0309	4.23	14.4	0.000407	1.62	LV	CELLSTATES	vCM3.1	control_LMNA	11	18
KCNE1	1.63	0.0388	0.0782	0.0233	3.63	12.5	0.000897	1.41	LV	CELLSTATES	vCM3.1	control_LMNA	11	18
NKX2-5	1.61	0.00135	0.332	0.138	5.72	26.1	5.13e-06	2.87	LV	CELLSTATES	vCM3.1	control_LMNA	11	18
BMS1P14	1.6	0.00716	0.32	0.131	5.73	19.1	6.38e-05	2.15	LV	CELLSTATES	vCM3.1	control_LMNA	11	18
TRIQK	1.6	0.00053	0.927	0.371	7.08	31.5	8.65e-07	3.28	LV	CELLSTATES	vCM3.1	control_LMNA	11	18
LPCAT4	1.57	0.00417	0.159	0.0674	4.81	21.7	2.38e-05	2.38	LV	CELLSTATES	vCM3.1	control_LMNA	11	18
AC100872.1	1.56	0.0199	0.141	0.0578	4.68	15.2	0.000291	1.7	LV	CELLSTATES	vCM3.1	control_LMNA	11	18
NFXL1	1.55	0.00506	0.289	0.11	5.44	20.7	3.41e-05	2.3	LV	CELLSTATES	vCM3.1	control_LMNA	11	18
A2M	1.54	0.00053	0.79	0.307	6.7	31.1	9.83e-07	3.28	LV	CELLSTATES	vCM3.1	control_LMNA	11	18
LINC00504	1.54	0.032	0.0958	0.0445	4.26	13.3	0.000645	1.49	LV	CELLSTATES	vCM3.1	control_LMNA	11	18
GALNTL6	1.51	0.0332	0.207	0.121	5.24	13.1	0.000681	1.48	LV	CELLSTATES	vCM3.1	control_LMNA	11	18
GRM8	1.51	0.00386	0.282	0.109	5.44	22	2.16e-05	2.41	LV	CELLSTATES	vCM3.1	control_LMNA	11	18
DCN	1.5	0.0418	0.303	0.115	5.77	12.2	0.00101	1.38	LV	CELLSTATES	vCM3.1	control_LMNA	11	18
EPHB1	1.49	0.000984	0.396	0.182	6.02	28.3	2.41e-06	3.01	LV	CELLSTATES	vCM3.1	control_LMNA	11	18
SELENOK	1.49	0.0255	0.173	0.0588	4.8	14.1	0.000456	1.59	LV	CELLSTATES	vCM3.1	control_LMNA	11	18
SERPINB1	1.49	0.0258	0.172	0.0663	4.78	14	0.000465	1.59	LV	CELLSTATES	vCM3.1	control_LMNA	11	18
GRK5	1.47	0.0186	0.561	0.234	6.43	15.4	0.000268	1.73	LV	CELLSTATES	vCM3.1	control_LMNA	11	18
AC117834.1	1.44	0.00647	0.508	0.25	6.24	19.6	5.25e-05	2.19	LV	CELLSTATES	vCM3.1	control_LMNA	11	18
LINC01936	1.44	0.00283	0.3	0.148	5.51	23.2	1.4e-05	2.55	LV	CELLSTATES	vCM3.1	control_LMNA	11	18
TLL2	1.44	0.0469	0.16	0.0546	4.57	11.8	0.00122	1.33	LV	CELLSTATES	vCM3.1	control_LMNA	11	18
LRP4	1.41	0.0209	1.13	0.605	7.58	14.9	0.000329	1.68	LV	CELLSTATES	vCM3.1	control_LMNA	11	18
MEP1B	1.4	0.0308	0.0765	0.0344	3.85	13.4	0.000612	1.51	LV	CELLSTATES	vCM3.1	control_LMNA	11	18
AC016650.1	1.37	0.00667	0.32	0.157	5.66	19.4	5.61e-05	2.18	LV	CELLSTATES	vCM3.1	control_LMNA	11	18
ADRB1	1.34	0.0244	0.226	0.108	5.2	14.2	0.000427	1.61	LV	CELLSTATES	vCM3.1	control_LMNA	11	18
SELENBP1	1.34	0.0336	0.0699	0.0328	3.87	13.1	0.000701	1.47	LV	CELLSTATES	vCM3.1	control_LMNA	11	18
COX17	1.31	0.00643	0.655	0.305	6.55	19.7	5.08e-05	2.19	LV	CELLSTATES	vCM3.1	control_LMNA	11	18
LINC00486	1.31	0.0398	0.93	0.448	7.24	12.4	0.000935	1.4	LV	CELLSTATES	vCM3.1	control_LMNA	11	18
AC125793.1	1.23	0.0277	0.291	0.154	5.64	13.8	0.000518	1.56	LV	CELLSTATES	vCM3.1	control_LMNA	11	18
IDH2	1.22	0.000984	0.835	0.454	7.06	28.4	2.38e-06	3.01	LV	CELLSTATES	vCM3.1	control_LMNA	11	18
LDHA	1.22	0.0127	0.242	0.108	5.29	16.9	0.000147	1.9	LV	CELLSTATES	vCM3.1	control_LMNA	11	18
LINC01322	1.21	0.0323	0.234	0.124	5.4	13.2	0.000653	1.49	LV	CELLSTATES	vCM3.1	control_LMNA	11	18
PACRG-AS3	1.2	0.0304	0.166	0.0803	4.71	13.4	0.000595	1.52	LV	CELLSTATES	vCM3.1	control_LMNA	11	18
SCUBE3	1.19	0.00522	0.177	0.0852	4.96	20.5	3.73e-05	2.28	LV	CELLSTATES	vCM3.1	control_LMNA	11	18
STEAP1B	1.19	0.0476	0.107	0.0559	4.34	11.7	0.00128	1.32	LV	CELLSTATES	vCM3.1	control_LMNA	11	18
NFE2L3	1.18	0.00843	0.46	0.247	6.1	18.5	7.92e-05	2.07	LV	CELLSTATES	vCM3.1	control_LMNA	11	18
AC113414.1	1.17	0.00794	0.537	0.265	6.35	18.7	7.33e-05	2.1	LV	CELLSTATES	vCM3.1	control_LMNA	11	18
SNHG25	1.17	0.00958	0.301	0.169	5.62	18.1	9.32e-05	2.02	LV	CELLSTATES	vCM3.1	control_LMNA	11	18
AC022034.2	1.16	0.00651	1.55	0.824	7.9	19.5	5.41e-05	2.19	LV	CELLSTATES	vCM3.1	control_LMNA	11	18
CRIP2	1.16	0.0185	0.72	0.414	6.94	15.4	0.000265	1.73	LV	CELLSTATES	vCM3.1	control_LMNA	11	18
PLN	1.15	0.0373	3.27	2.1	9.11	12.7	0.000831	1.43	LV	CELLSTATES	vCM3.1	control_LMNA	11	18
C14orf180	1.14	0.0147	1.09	0.634	7.31	16.4	0.000182	1.83	LV	CELLSTATES	vCM3.1	control_LMNA	11	18
IDH1	1.1	0.0375	0.191	0.129	5.02	12.6	0.000844	1.43	LV	CELLSTATES	vCM3.1	control_LMNA	11	18
TBX20	1.1	0.00169	1.37	0.787	7.67	25.2	7e-06	2.77	LV	CELLSTATES	vCM3.1	control_LMNA	11	18
MTA1	1.09	0.00381	0.398	0.232	6.09	22.1	2.1e-05	2.42	LV	CELLSTATES	vCM3.1	control_LMNA	11	18
HEY2	1.08	0.0113	0.409	0.228	6.09	17.4	0.000118	1.95	LV	CELLSTATES	vCM3.1	control_LMNA	11	18
CEP85L	1.07	0.00132	0.919	0.531	7.19	26.3	4.84e-06	2.88	LV	CELLSTATES	vCM3.1	control_LMNA	11	18
ASB10	1.04	0.0163	0.255	0.139	5.39	16	0.000213	1.79	LV	CELLSTATES	vCM3.1	control_LMNA	11	18
ZPBP	1.03	0.0294	0.281	0.178	5.58	13.6	0.000569	1.53	LV	CELLSTATES	vCM3.1	control_LMNA	11	18
PPARGC1B	1.02	0.0118	1.34	0.718	7.7	17.3	0.000127	1.93	LV	CELLSTATES	vCM3.1	control_LMNA	11	18
SLCO5A1	1.02	0.0225	0.896	0.519	7.09	14.6	0.000368	1.65	LV	CELLSTATES	vCM3.1	control_LMNA	11	18
LBH	1.01	0.0484	0.427	0.302	6.03	11.6	0.0013	1.32	LV	CELLSTATES	vCM3.1	control_LMNA	11	18
PPP1R1C	1.01	0.0207	0.934	0.572	7.23	15	0.000309	1.68	LV	CELLSTATES	vCM3.1	control_LMNA	11	18
AC243964.2	0.997	0.0328	0.417	0.246	6.1	13.2	0.000666	1.48	LV	CELLSTATES	vCM3.1	control_LMNA	11	18
AC008537.1	0.994	0.0247	0.161	0.091	4.73	14.2	0.000439	1.61	LV	CELLSTATES	vCM3.1	control_LMNA	11	18
ABLIM2	0.992	0.0391	0.258	0.157	5.44	12.4	0.000914	1.41	LV	CELLSTATES	vCM3.1	control_LMNA	11	18
ATP5ME	0.987	0.0385	0.293	0.183	5.76	12.5	0.00088	1.41	LV	CELLSTATES	vCM3.1	control_LMNA	11	18
TCEA3	0.98	0.0405	0.24	0.15	5.35	12.3	0.000972	1.39	LV	CELLSTATES	vCM3.1	control_LMNA	11	18
STAT3	0.973	0.0133	1.76	1.01	8.04	16.7	0.000156	1.88	LV	CELLSTATES	vCM3.1	control_LMNA	11	18
TOM1	0.965	0.0458	0.362	0.218	6.05	11.9	0.00117	1.34	LV	CELLSTATES	vCM3.1	control_LMNA	11	18
SPDYE5	0.945	0.0337	0.218	0.142	5.32	13	0.000705	1.47	LV	CELLSTATES	vCM3.1	control_LMNA	11	18
TECR	0.938	0.032	0.199	0.143	5.18	13.3	0.000643	1.49	LV	CELLSTATES	vCM3.1	control_LMNA	11	18
LINC02334	0.931	0.0332	0.595	0.361	6.62	13.1	0.000678	1.48	LV	CELLSTATES	vCM3.1	control_LMNA	11	18
NIFK-AS1	0.929	0.0296	0.182	0.105	4.94	13.5	0.000576	1.53	LV	CELLSTATES	vCM3.1	control_LMNA	11	18
AC005358.1	0.917	0.043	1.08	0.664	7.4	12.1	0.00105	1.37	LV	CELLSTATES	vCM3.1	control_LMNA	11	18
SLC29A1	0.914	0.0147	0.354	0.245	5.96	16.3	0.000184	1.83	LV	CELLSTATES	vCM3.1	control_LMNA	11	18
TMEM65	0.914	0.00647	1.97	1.23	8.26	19.6	5.24e-05	2.19	LV	CELLSTATES	vCM3.1	control_LMNA	11	18
ZNF260	0.906	0.0364	0.241	0.169	5.47	12.8	0.000793	1.44	LV	CELLSTATES	vCM3.1	control_LMNA	11	18
FHL2	0.891	0.0364	24	14.7	11.8	12.8	0.000798	1.44	LV	CELLSTATES	vCM3.1	control_LMNA	11	18
SEC61B	0.878	0.0366	0.239	0.171	5.49	12.7	0.00081	1.44	LV	CELLSTATES	vCM3.1	control_LMNA	11	18
PHTF2	0.86	0.0224	0.516	0.326	6.35	14.6	0.000363	1.65	LV	CELLSTATES	vCM3.1	control_LMNA	11	18
PPP1R13L	0.841	0.0112	0.842	0.53	7.09	17.5	0.000116	1.95	LV	CELLSTATES	vCM3.1	control_LMNA	11	18
VIPR2	0.84	0.0173	1.1	0.658	7.43	15.7	0.000238	1.76	LV	CELLSTATES	vCM3.1	control_LMNA	11	18
SCPEP1	0.822	0.0347	0.447	0.327	6.23	12.9	0.000739	1.46	LV	CELLSTATES	vCM3.1	control_LMNA	11	18
AQP7	0.809	0.046	1.4	1.05	7.87	11.8	0.00118	1.34	LV	CELLSTATES	vCM3.1	control_LMNA	11	18
AL139383.1	0.806	0.0374	1.08	0.692	7.46	12.6	0.000836	1.43	LV	CELLSTATES	vCM3.1	control_LMNA	11	18
DISC1	0.8	0.0384	1.97	1.51	8.39	12.5	0.000875	1.42	LV	CELLSTATES	vCM3.1	control_LMNA	11	18
HMGN3	0.793	0.00708	1.86	1.4	8.26	19.2	6.16e-05	2.15	LV	CELLSTATES	vCM3.1	control_LMNA	11	18
ASAP3	0.779	0.0285	0.269	0.185	5.56	13.7	0.000542	1.54	LV	CELLSTATES	vCM3.1	control_LMNA	11	18
LNPK	0.724	0.0476	0.411	0.303	6.08	11.7	0.00127	1.32	LV	CELLSTATES	vCM3.1	control_LMNA	11	18
ST5	0.723	0.0437	0.745	0.533	6.94	12	0.00109	1.36	LV	CELLSTATES	vCM3.1	control_LMNA	11	18
SLC12A7	0.716	0.0404	0.425	0.294	6.16	12.3	0.00096	1.39	LV	CELLSTATES	vCM3.1	control_LMNA	11	18

## Sheet: control_PKP2
Gene	logFC	FDR	mean_exp_control	mean_exp_genotype	logCPM	F	PValue	FDR_plot	Region	annotation_level	cell_state	comparison	Observations_genotype	Observations_reference
CCL2	5.98	0.0334	0.0535	0	3.81	15.4	0.000331	1.48	LV	CELLSTATES	vCM3.1	control_PKP2	6	18
BHLHE40	4.76	0.00855	0.253	0.0218	5.64	20.6	4.11e-05	2.07	LV	CELLSTATES	vCM3.1	control_PKP2	6	18
LINC02043	4.14	0.0313	0.0283	0	2.71	15.7	0.000293	1.5	LV	CELLSTATES	vCM3.1	control_PKP2	6	18
SOCS3	4.05	0.0375	0.0575	0.000624	3.4	14.5	0.000412	1.43	LV	CELLSTATES	vCM3.1	control_PKP2	6	18
AC090192.2	4.04	0.0351	0.0144	0	2.7	15.1	0.000363	1.45	LV	CELLSTATES	vCM3.1	control_PKP2	6	18
DUSP13	3.86	0.0453	0.035	0.000624	3.26	13.7	0.000573	1.34	LV	CELLSTATES	vCM3.1	control_PKP2	6	18
HES1	3.28	0.039	0.128	0.0127	4.7	14.4	0.000439	1.41	LV	CELLSTATES	vCM3.1	control_PKP2	6	18
AC008758.6	3.02	0.0288	0.0324	0.00206	3.18	15.8	0.00025	1.54	LV	CELLSTATES	vCM3.1	control_PKP2	6	18
AC007220.1	2.8	0.0463	0.0342	0.00206	3.06	13.6	0.0006	1.33	LV	CELLSTATES	vCM3.1	control_PKP2	6	18
MID1IP1	2.74	0.0048	0.0956	0.0125	4.39	22.8	1.87e-05	2.32	LV	CELLSTATES	vCM3.1	control_PKP2	6	18
G0S2	2.7	0.00756	0.432	0.106	6.3	21	3.53e-05	2.12	LV	CELLSTATES	vCM3.1	control_PKP2	6	18
GRXCR2	2.54	0.0369	1.02	0.246	7.46	14.6	0.000393	1.43	LV	CELLSTATES	vCM3.1	control_PKP2	6	18
AC008079.2	2.53	0.0197	0.128	0.0356	4.64	17.2	0.000146	1.71	LV	CELLSTATES	vCM3.1	control_PKP2	6	18
PLP2	2.45	0.0399	0.0839	0.0229	4.3	14.2	0.000464	1.4	LV	CELLSTATES	vCM3.1	control_PKP2	6	18
CAMK1D	2.32	0.0197	0.226	0.0463	5.29	17.2	0.000145	1.71	LV	CELLSTATES	vCM3.1	control_PKP2	6	18
ETS1	2.24	0.0091	0.0745	0.00868	3.95	20.2	4.71e-05	2.04	LV	CELLSTATES	vCM3.1	control_PKP2	6	18
ADGRE5	2.19	0.0166	0.112	0.018	4.46	18.1	0.000105	1.78	LV	CELLSTATES	vCM3.1	control_PKP2	6	18
NKX2-5	2.16	0.00188	0.332	0.0737	5.83	27	4.57e-06	2.73	LV	CELLSTATES	vCM3.1	control_PKP2	6	18
IDH2-DT	2.14	0.00353	0.138	0.0415	4.74	24.3	1.14e-05	2.45	LV	CELLSTATES	vCM3.1	control_PKP2	6	18
AC107068.2	2.11	0.0294	1.24	0.414	7.75	15.6	0.000269	1.53	LV	CELLSTATES	vCM3.1	control_PKP2	6	18
HRH2	2.11	0.00163	0.449	0.156	6.24	27.8	3.57e-06	2.79	LV	CELLSTATES	vCM3.1	control_PKP2	6	18
PDE4B	2.07	0.00163	0.279	0.0638	5.47	27.7	3.76e-06	2.79	LV	CELLSTATES	vCM3.1	control_PKP2	6	18
MYH6	1.9	0.0212	2.5	0.838	8.56	17	0.000159	1.67	LV	CELLSTATES	vCM3.1	control_PKP2	6	18
TOGARAM2	1.84	0.0262	0.776	0.242	6.94	16.2	0.000214	1.58	LV	CELLSTATES	vCM3.1	control_PKP2	6	18
TBX20	1.74	0.000233	1.37	0.476	7.73	37.7	1.84e-07	3.63	LV	CELLSTATES	vCM3.1	control_PKP2	6	18
LINC01936	1.66	0.00592	0.3	0.114	5.62	22	2.53e-05	2.23	LV	CELLSTATES	vCM3.1	control_PKP2	6	18
LRP1	1.64	0.0288	0.18	0.048	4.98	15.8	0.000248	1.54	LV	CELLSTATES	vCM3.1	control_PKP2	6	18
KIFC3	1.63	0.00121	0.688	0.243	6.81	29.7	1.99e-06	2.92	LV	CELLSTATES	vCM3.1	control_PKP2	6	18
SMCR5	1.61	0.0351	0.128	0.0427	4.6	14.8	0.000363	1.45	LV	CELLSTATES	vCM3.1	control_PKP2	6	18
CRIP2	1.55	0.029	0.72	0.349	7.03	15.7	0.000257	1.54	LV	CELLSTATES	vCM3.1	control_PKP2	6	18
TPM2	1.53	0.00406	1.45	0.69	7.97	23.7	1.41e-05	2.39	LV	CELLSTATES	vCM3.1	control_PKP2	6	18
AC113414.1	1.52	0.019	0.537	0.196	6.45	17.4	0.000135	1.72	LV	CELLSTATES	vCM3.1	control_PKP2	6	18
LDHA	1.52	0.0226	0.242	0.112	5.42	16.7	0.000175	1.65	LV	CELLSTATES	vCM3.1	control_PKP2	6	18
LINC01470	1.44	0.0377	0.35	0.171	6	14.5	0.000417	1.42	LV	CELLSTATES	vCM3.1	control_PKP2	6	18
IPO9-AS1	1.43	0.0117	1.4	0.75	7.9	19.2	6.87e-05	1.93	LV	CELLSTATES	vCM3.1	control_PKP2	6	18
ENO3	1.42	0.0453	0.231	0.117	5.42	13.7	0.000575	1.34	LV	CELLSTATES	vCM3.1	control_PKP2	6	18
PPP1R1C	1.37	0.00487	0.934	0.487	7.29	22.6	2.01e-05	2.31	LV	CELLSTATES	vCM3.1	control_PKP2	6	18
SYPL2	1.37	0.0399	0.236	0.112	5.39	14.2	0.000468	1.4	LV	CELLSTATES	vCM3.1	control_PKP2	6	18
A2M	1.36	0.0288	0.79	0.321	6.87	15.8	0.000253	1.54	LV	CELLSTATES	vCM3.1	control_PKP2	6	18
PPARGC1B	1.34	0.00445	1.34	0.703	7.78	23.2	1.67e-05	2.35	LV	CELLSTATES	vCM3.1	control_PKP2	6	18
PITPNM2	1.32	0.0414	0.352	0.159	5.94	14.1	0.000493	1.38	LV	CELLSTATES	vCM3.1	control_PKP2	6	18
LINC02334	1.3	0.0217	0.595	0.272	6.68	16.9	0.000165	1.66	LV	CELLSTATES	vCM3.1	control_PKP2	6	18
MTA1	1.29	0.0186	0.398	0.226	6.19	17.5	0.00013	1.73	LV	CELLSTATES	vCM3.1	control_PKP2	6	18
MEF2C	1.25	0.00487	1.24	0.744	7.71	22.7	1.96e-05	2.31	LV	CELLSTATES	vCM3.1	control_PKP2	6	18
SMYD1	1.25	0.007	1.49	0.864	7.99	21.4	3.09e-05	2.15	LV	CELLSTATES	vCM3.1	control_PKP2	6	18
CKM	1.24	0.0334	2.12	1.21	8.49	15.1	0.000333	1.48	LV	CELLSTATES	vCM3.1	control_PKP2	6	18
HAND2	1.22	0.0166	0.389	0.211	6.04	18.1	0.000104	1.78	LV	CELLSTATES	vCM3.1	control_PKP2	6	18
SPHKAP	1.21	0.00974	2.42	1.42	8.71	19.9	5.32e-05	2.01	LV	CELLSTATES	vCM3.1	control_PKP2	6	18
ASAP3	1.17	0.0334	0.269	0.174	5.61	15.1	0.000334	1.48	LV	CELLSTATES	vCM3.1	control_PKP2	6	18
CD58	1.17	0.0328	0.378	0.201	6.08	15.2	0.000317	1.48	LV	CELLSTATES	vCM3.1	control_PKP2	6	18
IDH2	1.16	0.0423	0.835	0.538	7.2	14	0.00051	1.37	LV	CELLSTATES	vCM3.1	control_PKP2	6	18
MYL6	1.15	0.017	1.27	0.726	7.79	17.8	0.000114	1.77	LV	CELLSTATES	vCM3.1	control_PKP2	6	18
MYL9	1.14	0.0316	1.56	0.834	8.03	15.4	0.000297	1.5	LV	CELLSTATES	vCM3.1	control_PKP2	6	18
MTSS1	1.06	0.026	0.918	0.625	7.35	16.2	0.00021	1.59	LV	CELLSTATES	vCM3.1	control_PKP2	6	18
ETV6	1.01	0.0369	0.828	0.509	7.12	14.6	0.000398	1.43	LV	CELLSTATES	vCM3.1	control_PKP2	6	18
CEP85L	0.938	0.0399	0.919	0.669	7.33	14.2	0.000466	1.4	LV	CELLSTATES	vCM3.1	control_PKP2	6	18
TEX2	0.931	0.0472	0.365	0.224	6.05	13.5	0.000615	1.33	LV	CELLSTATES	vCM3.1	control_PKP2	6	18
LHFPL6	0.842	0.0453	2.67	1.88	8.8	13.7	0.000576	1.34	LV	CELLSTATES	vCM3.1	control_PKP2	6	18

## Sheet: control_PVneg
Gene	logFC	FDR	mean_exp_control	mean_exp_genotype	logCPM	F	PValue	FDR_plot	Region	annotation_level	cell_state	comparison	Observations_genotype	Observations_reference
AC137770.1	7.22	0.0435	0.19	0	5.34	18.2	0.000101	1.36	LV	CELLSTATES	vCM3.1	control_PVneg	5	18
SFTPD-AS1	6.2	0.0412	0.0753	0	4.02	18.7	8.35e-05	1.38	LV	CELLSTATES	vCM3.1	control_PVneg	5	18
GRXCR2	5.26	0.0113	1.02	0.0495	7.55	24.4	9.45e-06	1.95	LV	CELLSTATES	vCM3.1	control_PVneg	5	18
AC107068.2	3.22	0.0215	1.24	0.288	7.83	21	3.23e-05	1.67	LV	CELLSTATES	vCM3.1	control_PVneg	5	18
MYL6	1.88	0.00575	1.27	0.488	7.81	28.1	2.73e-06	2.24	LV	CELLSTATES	vCM3.1	control_PVneg	5	18
TPM2	1.74	0.0326	1.45	0.547	8.04	19.1	6.39e-05	1.49	LV	CELLSTATES	vCM3.1	control_PVneg	5	18

## Sheet: control_RBM20
Gene	logFC	FDR	mean_exp_control	mean_exp_genotype	logCPM	F	PValue	FDR_plot	Region	annotation_level	cell_state	comparison	Observations_genotype	Observations_reference
GRXCR2	4.84	0.00505	1.02	0.0405	7.45	28	2.26e-06	2.3	LV	CELLSTATES	vCM3.1	control_RBM20	7	18
RALYL	3.14	0.000141	1.75	0.368	8.13	43.6	1.8e-08	3.85	LV	CELLSTATES	vCM3.1	control_RBM20	7	18
AC107068.2	2.99	0.00958	1.24	0.259	7.75	24.8	6.75e-06	2.02	LV	CELLSTATES	vCM3.1	control_RBM20	7	18
GPC5	2.56	0.0428	0.995	0.217	7.26	18.1	8.5e-05	1.37	LV	CELLSTATES	vCM3.1	control_RBM20	7	18
SH3RF2	2.53	0.0335	1.25	0.293	7.78	19.7	4.5e-05	1.48	LV	CELLSTATES	vCM3.1	control_RBM20	7	18
SYNPO2L	2.44	0.0407	0.22	0.0556	5.36	18.5	7.06e-05	1.39	LV	CELLSTATES	vCM3.1	control_RBM20	7	18
LINC01936	2.06	0.0398	0.3	0.112	5.7	18.8	6.46e-05	1.4	LV	CELLSTATES	vCM3.1	control_RBM20	7	18
A2M	1.96	0.00958	0.79	0.397	6.95	24.9	6.63e-06	2.02	LV	CELLSTATES	vCM3.1	control_RBM20	7	18
LINC02334	1.41	0.048	0.595	0.404	6.73	17.5	0.000105	1.32	LV	CELLSTATES	vCM3.1	control_RBM20	7	18
CEP85L	1.35	0.0407	0.919	0.665	7.33	18.4	7.29e-05	1.39	LV	CELLSTATES	vCM3.1	control_RBM20	7	18
NRP1	1.23	0.0335	1.72	1.18	8.21	20.2	3.69e-05	1.48	LV	CELLSTATES	vCM3.1	control_RBM20	7	18

## Sheet: control_TTN
Gene	logFC	FDR	mean_exp_control	mean_exp_genotype	logCPM	F	PValue	FDR_plot	Region	annotation_level	cell_state	comparison	Observations_genotype	Observations_reference
LRRC14B	4.41	0.0157	0.0659	0.00758	3.94	20.2	3.76e-05	1.8	LV	CELLSTATES	vCM3.1	control_TTN	11	18
ITGA2	3.86	0.0123	0.0736	0.00793	3.66	22.3	1.73e-05	1.91	LV	CELLSTATES	vCM3.1	control_TTN	11	18
ABCC3	3.59	0.0246	0.0798	0.00844	3.41	18.4	7.52e-05	1.61	LV	CELLSTATES	vCM3.1	control_TTN	11	18
LINC02043	3.15	0.0333	0.0283	0.00035	2.83	17.1	0.000126	1.48	LV	CELLSTATES	vCM3.1	control_TTN	11	18
GEM	2.34	0.0113	0.395	0.089	5.93	22.6	1.5e-05	1.95	LV	CELLSTATES	vCM3.1	control_TTN	11	18
GALNTL6	2.14	0.00591	0.207	0.0587	5.22	26.7	3.53e-06	2.23	LV	CELLSTATES	vCM3.1	control_TTN	11	18
CCBE1	2.09	0.0289	0.23	0.0621	5.38	17.7	9.83e-05	1.54	LV	CELLSTATES	vCM3.1	control_TTN	11	18
LRRTM4	1.96	0.00907	0.16	0.0391	4.63	23.7	1.04e-05	2.04	LV	CELLSTATES	vCM3.1	control_TTN	11	18
TLL2	1.94	0.0197	0.16	0.0419	4.61	19.3	5.35e-05	1.71	LV	CELLSTATES	vCM3.1	control_TTN	11	18
AC107068.2	1.85	0.0157	1.24	0.487	7.62	20.7	3.06e-05	1.8	LV	CELLSTATES	vCM3.1	control_TTN	11	18
LPCAT4	1.8	0.0157	0.159	0.0677	4.88	20.4	3.43e-05	1.8	LV	CELLSTATES	vCM3.1	control_TTN	11	18
AC016650.1	1.51	0.0314	0.32	0.136	5.7	17.3	0.000117	1.5	LV	CELLSTATES	vCM3.1	control_TTN	11	18
AL451070.1	1.42	0.0269	0.164	0.0853	4.74	17.9	8.93e-05	1.57	LV	CELLSTATES	vCM3.1	control_TTN	11	18
A2M	1.29	0.00907	0.79	0.462	6.84	24.1	8.74e-06	2.04	LV	CELLSTATES	vCM3.1	control_TTN	11	18
PPP1R1C	1.14	0.0157	0.934	0.553	7.23	20.2	3.74e-05	1.8	LV	CELLSTATES	vCM3.1	control_TTN	11	18
FBXW8	1.08	0.0266	0.439	0.299	6.2	18	8.64e-05	1.58	LV	CELLSTATES	vCM3.1	control_TTN	11	18
INO80D	1.02	0.0292	0.612	0.452	6.73	17.6	0.000103	1.54	LV	CELLSTATES	vCM3.1	control_TTN	11	18
MYL6	1.01	0.0157	1.27	0.898	7.71	20.2	3.72e-05	1.8	LV	CELLSTATES	vCM3.1	control_TTN	11	18
CEP85L	0.835	0.039	0.919	0.673	7.27	16.5	0.000161	1.41	LV	CELLSTATES	vCM3.1	control_TTN	11	18
