# Supplementary material for: Pathogenic variants damage cell composition and single cell transcription in cardiomyopathies
Source: Science. Author manuscript; Available in PMC 2022 Oct 3. (PMC9528698; doi:10.1126/science.abo1984)
Supplement: Supp table 11.6 [file NIHMS1835045-supplement-Supp_table_11_6.xlsx]

## Sheet: Key
Column name	Description
Gene	Gene symbol, Ensembl 84
logFC	log2-fold change
FDR	False discovery rate; FDR is the PValue after (by default) Benjamini-Hochberg correction.
mean_exp_control	Mean expression values across controls
mean_exp_genotype	Mean expression values across disease samples
logCPM	logCPM is the average expression of all pseudobulked samples for that particular gene across all samples on the log2-scale expressed in counts per million (cpm, as calculated by edgeR after normalization).
F	Output of quasi-likelihood F-test
PValue	PValue is the nominal p-value derived from F
FDR_plot	-log10(False discovery rate)
Region	Studied region (LV or RV)
annotation_level	Cell-type or cell-state
cell_state/state	Specification which cell-type or state was analysed
comparison	Specification control_GENOTYPE
Observations_genotype	Numbers of Patients included in edgeR (patients with low number of nuclei have been excluded)
Observations_reference	Numbers of Patients included in edgeR (patients with low number of nuclei have been excluded)

## Sheet: LMNA_control
Gene	logFC	FDR	mean_exp_control	mean_exp_genotype	logCPM	F	PValue	FDR_plot	Region	annotation_level	cell_state	comparison	Observations_genotype	Observations_reference
STAT4	4.79	4.6e-09	0.0286	0.736	5.87	96.2	3.13e-13	8.34	LV	CELLSTATES	vCM3.1	control_LMNA	11	18
HBB	3.68	7e-05	0.00817	0.194	4.01	43.8	2.38e-08	4.15	LV	CELLSTATES	vCM3.1	control_LMNA	11	18
EDA2R	3.64	0.000144	0.000678	0.0354	2.53	38.1	1.18e-07	3.84	LV	CELLSTATES	vCM3.1	control_LMNA	11	18
ADGRG7	3.53	0.00506	0.00419	0.0771	3.19	20.8	3.36e-05	2.3	LV	CELLSTATES	vCM3.1	control_LMNA	11	18
HBA2	3.47	0.000244	0.0033	0.059	2.89	35.8	2.33e-07	3.61	LV	CELLSTATES	vCM3.1	control_LMNA	11	18
TCEAL2	3.42	0.0366	0	0.0246	2.25	13.6	0.000807	1.44	LV	CELLSTATES	vCM3.1	control_LMNA	11	18
HBA1	3.26	0.00231	0.000561	0.0243	2.39	23.9	1.08e-05	2.64	LV	CELLSTATES	vCM3.1	control_LMNA	11	18
AL031283.2	3.21	0.000984	0.00139	0.0361	2.53	28.8	2.06e-06	3.01	LV	CELLSTATES	vCM3.1	control_LMNA	11	18
ACSM5	3.16	0.0146	0.000806	0.0176	2.38	16.4	0.000178	1.84	LV	CELLSTATES	vCM3.1	control_LMNA	11	18
MTRNR2L1	3.13	0.00283	0.000339	0.0168	2.23	23.2	1.39e-05	2.55	LV	CELLSTATES	vCM3.1	control_LMNA	11	18
AC090735.1	3.09	0.00708	0.00979	0.113	3.79	19.1	6.22e-05	2.15	LV	CELLSTATES	vCM3.1	control_LMNA	11	18
MAP2	2.79	0.000454	0.0213	0.208	4.23	33.3	4.95e-07	3.34	LV	CELLSTATES	vCM3.1	control_LMNA	11	18
OGDHL	2.67	0.0171	0.00133	0.026	2.43	15.7	0.000233	1.77	LV	CELLSTATES	vCM3.1	control_LMNA	11	18
C14orf132	2.65	0.0207	0.0044	0.0378	2.82	15	0.000316	1.68	LV	CELLSTATES	vCM3.1	control_LMNA	11	18
PLCE1-AS2	2.62	0.00647	0.00236	0.0285	2.49	19.5	5.32e-05	2.19	LV	CELLSTATES	vCM3.1	control_LMNA	11	18
C5AR1	2.43	0.00012	0.0389	0.207	4.46	40.6	5.73e-08	3.92	LV	CELLSTATES	vCM3.1	control_LMNA	11	18
GPR137C	2.41	0.00467	0.0163	0.1	3.6	21.2	2.83e-05	2.33	LV	CELLSTATES	vCM3.1	control_LMNA	11	18
SLITRK4	2.41	0.0299	0.00105	0.022	2.29	13.5	0.000584	1.52	LV	CELLSTATES	vCM3.1	control_LMNA	11	18
WNT9A	2.38	0.0023	0.0848	0.541	5.51	24	1.05e-05	2.64	LV	CELLSTATES	vCM3.1	control_LMNA	11	18
LINC00211	2.37	0.0123	0.00705	0.0359	2.78	17	0.00014	1.91	LV	CELLSTATES	vCM3.1	control_LMNA	11	18
AGRN	2.36	0.0375	0.00143	0.0284	2.5	12.6	0.00084	1.43	LV	CELLSTATES	vCM3.1	control_LMNA	11	18
AC020741.1	2.31	0.00506	0.0229	0.117	3.74	21	3.14e-05	2.3	LV	CELLSTATES	vCM3.1	control_LMNA	11	18
LINC00222	2.31	0.00053	0.019	0.115	3.55	31.7	8.24e-07	3.28	LV	CELLSTATES	vCM3.1	control_LMNA	11	18
SLC25A48	2.31	0.0403	0.00263	0.0197	2.46	12.3	0.000952	1.39	LV	CELLSTATES	vCM3.1	control_LMNA	11	18
SCGB3A2	2.24	0.0346	0.00128	0.0127	2.26	15.1	0.000732	1.46	LV	CELLSTATES	vCM3.1	control_LMNA	11	18
MIR34AHG	2.19	0.011	0.00835	0.0698	3.24	17.6	0.000111	1.96	LV	CELLSTATES	vCM3.1	control_LMNA	11	18
TTLL7	2.16	0.000432	0.0565	0.306	4.73	33.7	4.41e-07	3.36	LV	CELLSTATES	vCM3.1	control_LMNA	11	18
AL078590.2	2.06	0.0447	0.00399	0.029	2.61	11.9	0.00113	1.35	LV	CELLSTATES	vCM3.1	control_LMNA	11	18
PLCE1	2.04	1.08e-06	0.169	0.823	6.15	64.6	1.46e-10	5.97	LV	CELLSTATES	vCM3.1	control_LMNA	11	18
NPPA	2.02	0.032	0.117	0.599	5.94	13.3	0.000644	1.49	LV	CELLSTATES	vCM3.1	control_LMNA	11	18
LINC02306	2.01	0.00102	0.0566	0.246	4.74	28	2.7e-06	2.99	LV	CELLSTATES	vCM3.1	control_LMNA	11	18
AC002463.1	2	0.0183	0.00995	0.0507	2.83	15.5	0.000257	1.74	LV	CELLSTATES	vCM3.1	control_LMNA	11	18
UNC80	2	0.012	0.00811	0.0511	2.97	17.2	0.000133	1.92	LV	CELLSTATES	vCM3.1	control_LMNA	11	18
NEURL1B	1.99	0.00506	0.032	0.126	3.93	20.6	3.55e-05	2.3	LV	CELLSTATES	vCM3.1	control_LMNA	11	18
AC008575.1	1.97	0.0354	0.00261	0.0137	2.4	12.9	0.000764	1.45	LV	CELLSTATES	vCM3.1	control_LMNA	11	18
SLC7A8	1.96	0.000806	0.0977	0.474	5.45	29.6	1.59e-06	3.09	LV	CELLSTATES	vCM3.1	control_LMNA	11	18
AL078590.3	1.95	0.00132	0.0711	0.362	5.09	26.2	4.94e-06	2.88	LV	CELLSTATES	vCM3.1	control_LMNA	11	18
AL117335.1	1.92	0.0279	0.0071	0.0323	2.86	13.7	0.000526	1.55	LV	CELLSTATES	vCM3.1	control_LMNA	11	18
ADGRL3	1.91	0.000984	0.24	1.09	6.54	28.3	2.48e-06	3.01	LV	CELLSTATES	vCM3.1	control_LMNA	11	18
EDNRA	1.91	0.00124	0.31	1.16	6.76	26.6	4.38e-06	2.91	LV	CELLSTATES	vCM3.1	control_LMNA	11	18
U2AF1	1.87	0.0248	0.0135	0.0536	3.28	14.2	0.000441	1.61	LV	CELLSTATES	vCM3.1	control_LMNA	11	18
PTCHD4	1.84	0.0151	0.0217	0.0718	3.31	16.2	0.000192	1.82	LV	CELLSTATES	vCM3.1	control_LMNA	11	18
NEDD9	1.78	0.0205	0.0712	0.264	4.99	15.1	0.000302	1.69	LV	CELLSTATES	vCM3.1	control_LMNA	11	18
MBOAT2	1.74	0.00053	0.159	0.634	5.84	32.3	6.82e-07	3.28	LV	CELLSTATES	vCM3.1	control_LMNA	11	18
PROM1	1.74	0.0375	0.0251	0.0713	3.57	12.6	0.000847	1.43	LV	CELLSTATES	vCM3.1	control_LMNA	11	18
TBCE	1.74	0.022	0.0215	0.0941	3.6	14.7	0.000352	1.66	LV	CELLSTATES	vCM3.1	control_LMNA	11	18
CAMLG	1.72	0.0243	0.052	0.217	4.68	14.3	0.000413	1.61	LV	CELLSTATES	vCM3.1	control_LMNA	11	18
PHLDA1	1.71	0.0225	0.0289	0.116	3.73	14.6	0.000366	1.65	LV	CELLSTATES	vCM3.1	control_LMNA	11	18
MT-ND5	1.7	0.0135	0.0337	0.15	4.19	16.7	0.00016	1.87	LV	CELLSTATES	vCM3.1	control_LMNA	11	18
HEG1	1.68	1.2e-05	0.357	1.34	7.02	52.6	2.45e-09	4.92	LV	CELLSTATES	vCM3.1	control_LMNA	11	18
AC063944.1	1.67	0.00395	0.0563	0.205	4.51	21.9	2.23e-05	2.4	LV	CELLSTATES	vCM3.1	control_LMNA	11	18
FKBP5	1.65	0.0023	1.24	4.95	8.73	24	1.07e-05	2.64	LV	CELLSTATES	vCM3.1	control_LMNA	11	18
BCL2	1.64	7.36e-05	0.228	0.858	6.42	43	3e-08	4.13	LV	CELLSTATES	vCM3.1	control_LMNA	11	18
ZNF117	1.64	0.0187	0.0228	0.11	3.68	15.4	0.000271	1.73	LV	CELLSTATES	vCM3.1	control_LMNA	11	18
SPOCK1	1.61	0.00592	0.206	0.849	6.42	20	4.43e-05	2.23	LV	CELLSTATES	vCM3.1	control_LMNA	11	18
JAK2	1.6	0.00053	0.701	2.57	7.9	31	1.01e-06	3.28	LV	CELLSTATES	vCM3.1	control_LMNA	11	18
HS3ST3A1	1.59	0.0275	0.0643	0.196	4.78	13.8	0.000511	1.56	LV	CELLSTATES	vCM3.1	control_LMNA	11	18
ZDHHC14	1.52	7e-05	0.413	1.33	7.08	44.5	1.99e-08	4.15	LV	CELLSTATES	vCM3.1	control_LMNA	11	18
ZNF385D	1.49	0.00514	0.271	0.881	6.45	20.6	3.64e-05	2.29	LV	CELLSTATES	vCM3.1	control_LMNA	11	18
ABCG2	1.47	0.00698	0.0657	0.234	4.59	19.2	5.99e-05	2.16	LV	CELLSTATES	vCM3.1	control_LMNA	11	18
CHST3	1.47	0.0166	0.0674	0.204	4.64	15.9	0.000222	1.78	LV	CELLSTATES	vCM3.1	control_LMNA	11	18
RHOBTB1	1.47	0.00053	0.25	0.78	6.39	32.2	7.1e-07	3.28	LV	CELLSTATES	vCM3.1	control_LMNA	11	18
ARRDC4	1.46	0.0436	0.0367	0.0996	3.9	12.1	0.00107	1.36	LV	CELLSTATES	vCM3.1	control_LMNA	11	18
P3H2	1.45	0.0353	0.0224	0.0787	3.42	12.9	0.000759	1.45	LV	CELLSTATES	vCM3.1	control_LMNA	11	18
KLHL36	1.43	0.00103	0.131	0.403	5.43	27.8	2.89e-06	2.99	LV	CELLSTATES	vCM3.1	control_LMNA	11	18
AC020909.2	1.42	0.0244	0.154	0.809	5.93	14.3	0.000425	1.61	LV	CELLSTATES	vCM3.1	control_LMNA	11	18
ATP8B1	1.42	0.0375	0.284	0.717	6.46	12.6	0.000845	1.43	LV	CELLSTATES	vCM3.1	control_LMNA	11	18
LINC00327	1.41	0.0475	0.0172	0.0652	3.37	11.7	0.00126	1.32	LV	CELLSTATES	vCM3.1	control_LMNA	11	18
MCAM	1.41	0.0295	0.053	0.152	4.37	13.5	0.000572	1.53	LV	CELLSTATES	vCM3.1	control_LMNA	11	18
PPM1E	1.41	0.0232	0.118	0.344	5.22	14.5	0.000386	1.63	LV	CELLSTATES	vCM3.1	control_LMNA	11	18
WEE1	1.38	0.00193	0.172	0.435	5.73	24.7	8.42e-06	2.71	LV	CELLSTATES	vCM3.1	control_LMNA	11	18
EPB41L4B	1.37	0.00108	0.154	0.528	5.8	27.2	3.58e-06	2.97	LV	CELLSTATES	vCM3.1	control_LMNA	11	18
HSPH1	1.36	0.0123	0.0626	0.169	4.43	17	0.000139	1.91	LV	CELLSTATES	vCM3.1	control_LMNA	11	18
MSS51	1.36	0.0275	0.0723	0.22	4.71	13.8	0.000511	1.56	LV	CELLSTATES	vCM3.1	control_LMNA	11	18
TMTC1	1.35	0.00053	0.412	1.38	7.05	32	7.47e-07	3.28	LV	CELLSTATES	vCM3.1	control_LMNA	11	18
ARHGAP24	1.34	0.00053	1.47	4.61	8.83	31.1	9.95e-07	3.28	LV	CELLSTATES	vCM3.1	control_LMNA	11	18
P3H3	1.31	0.000984	0.131	0.407	5.49	28.4	2.38e-06	3.01	LV	CELLSTATES	vCM3.1	control_LMNA	11	18
ZNF189	1.31	0.00148	0.182	0.538	5.88	25.8	5.76e-06	2.83	LV	CELLSTATES	vCM3.1	control_LMNA	11	18
EIF2AK3	1.3	0.0162	0.648	1.67	7.5	16	0.000211	1.79	LV	CELLSTATES	vCM3.1	control_LMNA	11	18
KIAA1614	1.28	0.0458	0.0508	0.144	4.31	11.8	0.00118	1.34	LV	CELLSTATES	vCM3.1	control_LMNA	11	18
KCNAB2	1.27	0.0163	0.103	0.322	5.28	15.9	0.000215	1.79	LV	CELLSTATES	vCM3.1	control_LMNA	11	18
FLNB	1.26	0.00843	0.431	1.07	6.88	18.5	8.03e-05	2.07	LV	CELLSTATES	vCM3.1	control_LMNA	11	18
LPIN1	1.25	0.00108	0.305	0.895	6.6	27.1	3.67e-06	2.97	LV	CELLSTATES	vCM3.1	control_LMNA	11	18
PROS1	1.25	0.0377	0.158	0.437	5.41	12.6	0.000854	1.42	LV	CELLSTATES	vCM3.1	control_LMNA	11	18
RRAS2	1.24	0.00708	0.486	1.31	7.12	19.1	6.17e-05	2.15	LV	CELLSTATES	vCM3.1	control_LMNA	11	18
XPR1	1.24	0.000144	2.74	7.37	9.52	38.8	9.7e-08	3.84	LV	CELLSTATES	vCM3.1	control_LMNA	11	18
C6	1.23	0.0086	0.365	1.16	6.82	18.4	8.31e-05	2.07	LV	CELLSTATES	vCM3.1	control_LMNA	11	18
PIK3R1	1.23	0.00108	1.57	4.58	8.83	27.3	3.37e-06	2.97	LV	CELLSTATES	vCM3.1	control_LMNA	11	18
VCL	1.23	0.000242	2.2	6.11	9.26	36.1	2.14e-07	3.62	LV	CELLSTATES	vCM3.1	control_LMNA	11	18
PDZD2	1.22	0.00053	3.41	9.61	9.94	31.9	7.76e-07	3.28	LV	CELLSTATES	vCM3.1	control_LMNA	11	18
WASHC2A	1.22	0.0161	0.0637	0.173	4.48	16	0.000209	1.79	LV	CELLSTATES	vCM3.1	control_LMNA	11	18
CRIM1	1.21	0.00506	0.391	1.02	6.75	20.9	3.25e-05	2.3	LV	CELLSTATES	vCM3.1	control_LMNA	11	18
KLF9	1.21	0.00371	0.137	0.393	5.43	22.2	2.02e-05	2.43	LV	CELLSTATES	vCM3.1	control_LMNA	11	18
GABPB2	1.2	0.00312	0.225	0.585	6.07	22.8	1.64e-05	2.51	LV	CELLSTATES	vCM3.1	control_LMNA	11	18
C1orf198	1.18	0.0466	0.0433	0.152	4.17	11.8	0.00121	1.33	LV	CELLSTATES	vCM3.1	control_LMNA	11	18
AHSA1	1.17	0.0207	0.0522	0.149	4.28	14.9	0.000322	1.68	LV	CELLSTATES	vCM3.1	control_LMNA	11	18
LTBP1	1.17	0.00418	2.4	6.21	9.38	21.7	2.42e-05	2.38	LV	CELLSTATES	vCM3.1	control_LMNA	11	18
ZBTB16	1.17	0.00647	2.42	6.37	9.38	19.5	5.33e-05	2.19	LV	CELLSTATES	vCM3.1	control_LMNA	11	18
ARHGAP26	1.16	0.000144	2	5.43	9.16	38.4	1.09e-07	3.84	LV	CELLSTATES	vCM3.1	control_LMNA	11	18
C5orf46	1.16	0.0294	0.0635	0.187	4.45	13.6	0.000565	1.53	LV	CELLSTATES	vCM3.1	control_LMNA	11	18
ABHD2	1.15	0.00503	1.47	3.43	8.58	21	3.08e-05	2.3	LV	CELLSTATES	vCM3.1	control_LMNA	11	18
ULK1	1.15	0.0107	0.167	0.44	5.68	17.7	0.000108	1.97	LV	CELLSTATES	vCM3.1	control_LMNA	11	18
TSPYL2	1.14	0.0247	0.138	0.362	5.5	14.2	0.000438	1.61	LV	CELLSTATES	vCM3.1	control_LMNA	11	18
YWHAG	1.14	0.00108	0.273	0.674	6.29	27.2	3.56e-06	2.97	LV	CELLSTATES	vCM3.1	control_LMNA	11	18
CYLD	1.13	0.0053	0.128	0.31	5.22	20.4	3.89e-05	2.28	LV	CELLSTATES	vCM3.1	control_LMNA	11	18
PTPN14	1.13	0.000984	0.515	1.35	7.16	28.3	2.41e-06	3.01	LV	CELLSTATES	vCM3.1	control_LMNA	11	18
SAMD12	1.13	0.0147	0.745	1.67	7.67	16.3	0.000183	1.83	LV	CELLSTATES	vCM3.1	control_LMNA	11	18
BACH2	1.12	0.0147	0.204	0.549	5.99	16.3	0.000183	1.83	LV	CELLSTATES	vCM3.1	control_LMNA	11	18
ECE1	1.12	0.0346	0.0832	0.249	4.9	12.9	0.000735	1.46	LV	CELLSTATES	vCM3.1	control_LMNA	11	18
LDLRAD4	1.12	0.00164	1.51	3.98	8.7	25.4	6.59e-06	2.78	LV	CELLSTATES	vCM3.1	control_LMNA	11	18
FNDC3B	1.11	0.000144	2.21	5.97	9.24	39.4	8.16e-08	3.84	LV	CELLSTATES	vCM3.1	control_LMNA	11	18
SLC4A7	1.11	0.00466	0.202	0.571	5.91	21.3	2.79e-05	2.33	LV	CELLSTATES	vCM3.1	control_LMNA	11	18
RORA	1.1	0.00506	0.671	1.61	7.53	20.6	3.53e-05	2.3	LV	CELLSTATES	vCM3.1	control_LMNA	11	18
DOCK5	1.09	0.00686	0.97	2.41	7.97	19.3	5.84e-05	2.16	LV	CELLSTATES	vCM3.1	control_LMNA	11	18
MYO18B	1.09	0.00506	5.3	12.4	10.4	20.9	3.25e-05	2.3	LV	CELLSTATES	vCM3.1	control_LMNA	11	18
URB1	1.09	0.0183	0.116	0.292	5.22	15.5	0.000257	1.74	LV	CELLSTATES	vCM3.1	control_LMNA	11	18
ABTB2	1.08	0.0166	0.414	0.998	6.91	15.8	0.000224	1.78	LV	CELLSTATES	vCM3.1	control_LMNA	11	18
IPO5	1.08	0.0207	0.0777	0.202	4.77	15	0.000317	1.68	LV	CELLSTATES	vCM3.1	control_LMNA	11	18
TMEM71	1.08	0.0022	1.55	3.92	8.7	24.2	9.87e-06	2.66	LV	CELLSTATES	vCM3.1	control_LMNA	11	18
DCBLD2	1.07	0.011	0.614	1.39	7.24	17.6	0.000113	1.96	LV	CELLSTATES	vCM3.1	control_LMNA	11	18
PI4KB	1.07	0.0144	0.111	0.281	5.14	16.5	0.000173	1.84	LV	CELLSTATES	vCM3.1	control_LMNA	11	18
EIF4G2	1.06	0.00164	0.251	0.64	6.18	25.4	6.49e-06	2.78	LV	CELLSTATES	vCM3.1	control_LMNA	11	18
FLNC	1.06	0.02	0.564	1.31	7.24	15.2	0.000294	1.7	LV	CELLSTATES	vCM3.1	control_LMNA	11	18
FOXO3	1.05	0.00053	1.1	2.69	8.19	32.1	7.26e-07	3.28	LV	CELLSTATES	vCM3.1	control_LMNA	11	18
KDM3A	1.05	0.0124	0.124	0.274	5.22	17	0.000142	1.91	LV	CELLSTATES	vCM3.1	control_LMNA	11	18
MT-CO3	1.05	0.017	0.933	2.33	8.02	15.8	0.000231	1.77	LV	CELLSTATES	vCM3.1	control_LMNA	11	18
PDE3B	1.05	0.00123	0.484	1.25	7.08	26.6	4.27e-06	2.91	LV	CELLSTATES	vCM3.1	control_LMNA	11	18
COL23A1	1.04	0.0118	0.547	1.37	7.21	17.2	0.000129	1.93	LV	CELLSTATES	vCM3.1	control_LMNA	11	18
LIN7A	1.04	0.000984	0.28	0.706	6.29	28.7	2.19e-06	3.01	LV	CELLSTATES	vCM3.1	control_LMNA	11	18
CPEB4	1.03	0.00164	3.54	8.03	9.79	25.3	6.72e-06	2.78	LV	CELLSTATES	vCM3.1	control_LMNA	11	18
MTMR14	1.03	0.00108	0.169	0.462	5.66	27.1	3.66e-06	2.97	LV	CELLSTATES	vCM3.1	control_LMNA	11	18
PTPN11	1.03	0.00506	0.408	0.966	6.76	20.7	3.41e-05	2.3	LV	CELLSTATES	vCM3.1	control_LMNA	11	18
ROR1	1.03	0.00789	3.53	7.68	9.77	18.7	7.2e-05	2.1	LV	CELLSTATES	vCM3.1	control_LMNA	11	18
RPGR	1.02	0.0452	0.0684	0.172	4.41	11.9	0.00115	1.34	LV	CELLSTATES	vCM3.1	control_LMNA	11	18
ENAH	1.01	0.00719	1.04	2.53	8.09	19	6.46e-05	2.14	LV	CELLSTATES	vCM3.1	control_LMNA	11	18
IGF1R	1.01	0.00312	2.05	4.73	9.01	22.8	1.62e-05	2.51	LV	CELLSTATES	vCM3.1	control_LMNA	11	18
INTS2	1.01	0.00617	0.104	0.256	4.98	19.8	4.79e-05	2.21	LV	CELLSTATES	vCM3.1	control_LMNA	11	18
LIMA1	1.01	0.0286	0.136	0.311	5.2	13.6	0.000549	1.54	LV	CELLSTATES	vCM3.1	control_LMNA	11	18
TNNT1	1.01	0.0335	0.307	0.744	6.54	13.1	0.00069	1.48	LV	CELLSTATES	vCM3.1	control_LMNA	11	18
SLC1A3	0.999	0.00183	2.06	4.62	9.04	24.9	7.72e-06	2.74	LV	CELLSTATES	vCM3.1	control_LMNA	11	18
GALNT10	0.997	0.0364	0.0924	0.226	4.86	12.8	0.000789	1.44	LV	CELLSTATES	vCM3.1	control_LMNA	11	18
PDLIM1	0.995	0.00192	0.421	1	6.8	24.7	8.22e-06	2.72	LV	CELLSTATES	vCM3.1	control_LMNA	11	18
KRBA1	0.993	0.0232	0.118	0.279	5.1	14.5	0.000388	1.63	LV	CELLSTATES	vCM3.1	control_LMNA	11	18
ALS2CR12	0.988	0.0235	0.117	0.273	5.12	14.4	0.000396	1.63	LV	CELLSTATES	vCM3.1	control_LMNA	11	18
LINC01725	0.988	0.0404	0.159	0.362	5.51	12.3	0.00096	1.39	LV	CELLSTATES	vCM3.1	control_LMNA	11	18
HIPK2	0.987	0.00723	1.17	2.57	8.2	19	6.54e-05	2.14	LV	CELLSTATES	vCM3.1	control_LMNA	11	18
EXT1	0.986	0.0053	0.664	1.65	7.49	20.4	3.89e-05	2.28	LV	CELLSTATES	vCM3.1	control_LMNA	11	18
XPO1	0.986	0.0186	0.357	0.805	6.59	15.4	0.000268	1.73	LV	CELLSTATES	vCM3.1	control_LMNA	11	18
JARID2	0.982	0.0061	0.655	1.44	7.36	19.9	4.66e-05	2.21	LV	CELLSTATES	vCM3.1	control_LMNA	11	18
SLK	0.98	0.0398	0.24	0.495	5.96	12.4	0.000934	1.4	LV	CELLSTATES	vCM3.1	control_LMNA	11	18
RND3	0.973	0.0424	0.209	0.467	5.79	12.2	0.00103	1.37	LV	CELLSTATES	vCM3.1	control_LMNA	11	18
PER2	0.971	0.0353	0.119	0.278	5.09	12.9	0.000759	1.45	LV	CELLSTATES	vCM3.1	control_LMNA	11	18
KIAA0556	0.966	0.00667	0.199	0.467	5.75	19.4	5.63e-05	2.18	LV	CELLSTATES	vCM3.1	control_LMNA	11	18
GRK3	0.96	0.0207	0.182	0.442	5.7	15	0.000311	1.68	LV	CELLSTATES	vCM3.1	control_LMNA	11	18
HSPA4	0.955	0.0244	0.165	0.351	5.49	14.2	0.000428	1.61	LV	CELLSTATES	vCM3.1	control_LMNA	11	18
EYA4	0.949	0.0244	1.84	4.31	8.88	14.3	0.000422	1.61	LV	CELLSTATES	vCM3.1	control_LMNA	11	18
UBR4	0.937	0.00129	0.363	0.886	6.62	26.4	4.65e-06	2.89	LV	CELLSTATES	vCM3.1	control_LMNA	11	18
RANBP17	0.928	0.0285	0.192	0.458	5.74	13.7	0.000541	1.54	LV	CELLSTATES	vCM3.1	control_LMNA	11	18
ANTXR2	0.921	0.0166	0.214	0.602	5.98	15.9	0.00022	1.78	LV	CELLSTATES	vCM3.1	control_LMNA	11	18
ZSWIM8	0.919	0.0265	0.132	0.293	5.23	14	0.000482	1.58	LV	CELLSTATES	vCM3.1	control_LMNA	11	18
ATAD2	0.917	0.0265	0.36	0.879	6.54	13.9	0.000483	1.58	LV	CELLSTATES	vCM3.1	control_LMNA	11	18
AC058791.1	0.914	0.0387	0.23	0.508	5.92	12.5	0.000889	1.41	LV	CELLSTATES	vCM3.1	control_LMNA	11	18
CALD1	0.913	0.0332	6.64	12.9	10.5	13.1	0.000683	1.48	LV	CELLSTATES	vCM3.1	control_LMNA	11	18
KIAA1217	0.91	0.00239	1.63	3.72	8.7	23.8	1.14e-05	2.62	LV	CELLSTATES	vCM3.1	control_LMNA	11	18
YBX3	0.908	0.0436	0.629	1.37	7.3	12.1	0.00108	1.36	LV	CELLSTATES	vCM3.1	control_LMNA	11	18
CEP350	0.906	0.00103	0.628	1.45	7.33	27.9	2.82e-06	2.99	LV	CELLSTATES	vCM3.1	control_LMNA	11	18
OXCT1	0.905	0.00852	0.587	1.31	7.21	18.4	8.17e-05	2.07	LV	CELLSTATES	vCM3.1	control_LMNA	11	18
B3GALNT2	0.902	0.00594	0.522	1.14	7.03	20	4.49e-05	2.23	LV	CELLSTATES	vCM3.1	control_LMNA	11	18
AC016831.7	0.901	0.0151	2.87	6.36	9.45	16.2	0.000193	1.82	LV	CELLSTATES	vCM3.1	control_LMNA	11	18
ZNF827	0.897	0.012	0.37	0.832	6.56	17.2	0.000133	1.92	LV	CELLSTATES	vCM3.1	control_LMNA	11	18
C1orf21	0.893	0.00278	1.23	2.74	8.26	23.3	1.35e-05	2.56	LV	CELLSTATES	vCM3.1	control_LMNA	11	18
MADD	0.882	0.0208	0.117	0.294	5.17	14.9	0.000325	1.68	LV	CELLSTATES	vCM3.1	control_LMNA	11	18
TRAF3IP1	0.876	0.0436	0.104	0.216	4.87	12.1	0.00108	1.36	LV	CELLSTATES	vCM3.1	control_LMNA	11	18
PTPN1	0.875	0.0221	0.462	0.977	6.84	14.7	0.000357	1.66	LV	CELLSTATES	vCM3.1	control_LMNA	11	18
OSBPL6	0.873	0.0258	0.192	0.434	5.73	14	0.000464	1.59	LV	CELLSTATES	vCM3.1	control_LMNA	11	18
ZNF516	0.873	0.0244	0.156	0.349	5.48	14.2	0.000427	1.61	LV	CELLSTATES	vCM3.1	control_LMNA	11	18
NEDD4L	0.867	0.00506	0.491	1.09	6.99	20.7	3.42e-05	2.3	LV	CELLSTATES	vCM3.1	control_LMNA	11	18
PABPC4	0.861	0.0448	0.245	0.494	6	11.9	0.00114	1.35	LV	CELLSTATES	vCM3.1	control_LMNA	11	18
CCDC93	0.857	0.0183	0.483	1.17	7	15.5	0.00026	1.74	LV	CELLSTATES	vCM3.1	control_LMNA	11	18
FYN	0.85	0.0444	0.204	0.397	5.76	12	0.00111	1.35	LV	CELLSTATES	vCM3.1	control_LMNA	11	18
ARL13B	0.849	0.0492	0.125	0.273	5.13	11.6	0.00133	1.31	LV	CELLSTATES	vCM3.1	control_LMNA	11	18
RPS6KA2	0.847	0.0243	0.338	0.702	6.42	14.3	0.000415	1.61	LV	CELLSTATES	vCM3.1	control_LMNA	11	18
SF3B1	0.847	0.0124	0.243	0.525	5.97	17	0.000143	1.91	LV	CELLSTATES	vCM3.1	control_LMNA	11	18
HSPB8	0.844	0.0207	0.768	1.59	7.56	15	0.000319	1.68	LV	CELLSTATES	vCM3.1	control_LMNA	11	18
SMC6	0.843	0.00506	0.311	0.698	6.38	20.8	3.28e-05	2.3	LV	CELLSTATES	vCM3.1	control_LMNA	11	18
CASQ2	0.84	0.027	2.01	3.78	8.88	13.9	0.000496	1.57	LV	CELLSTATES	vCM3.1	control_LMNA	11	18
ATP2C1	0.839	0.0177	0.856	1.85	7.74	15.6	0.000245	1.75	LV	CELLSTATES	vCM3.1	control_LMNA	11	18
TSC22D2	0.834	0.0415	0.395	0.781	6.62	12.2	0.001	1.38	LV	CELLSTATES	vCM3.1	control_LMNA	11	18
HSP90AA1	0.832	0.0436	0.303	0.643	6.35	12.1	0.00108	1.36	LV	CELLSTATES	vCM3.1	control_LMNA	11	18
HDAC4	0.829	0.0045	0.713	1.46	7.47	21.4	2.66e-05	2.35	LV	CELLSTATES	vCM3.1	control_LMNA	11	18
CFAP61	0.826	0.0444	0.629	1.32	7.37	12	0.00111	1.35	LV	CELLSTATES	vCM3.1	control_LMNA	11	18
ZSCAN30	0.816	0.0403	0.166	0.341	5.46	12.3	0.000951	1.39	LV	CELLSTATES	vCM3.1	control_LMNA	11	18
RNF150	0.813	0.0286	2.92	5.32	9.34	13.7	0.000546	1.54	LV	CELLSTATES	vCM3.1	control_LMNA	11	18
FAM241A	0.811	0.047	0.219	0.481	5.87	11.7	0.00124	1.33	LV	CELLSTATES	vCM3.1	control_LMNA	11	18
RASAL2	0.811	0.00108	2.39	5.12	9.16	27.4	3.3e-06	2.97	LV	CELLSTATES	vCM3.1	control_LMNA	11	18
DLGAP4	0.802	0.0207	0.269	0.525	6.12	15	0.000318	1.68	LV	CELLSTATES	vCM3.1	control_LMNA	11	18
OBSCN	0.802	0.016	2.96	5.94	9.43	16	0.000206	1.8	LV	CELLSTATES	vCM3.1	control_LMNA	11	18
TOR1AIP1	0.801	0.0352	0.192	0.392	5.64	12.9	0.000753	1.45	LV	CELLSTATES	vCM3.1	control_LMNA	11	18
USP53	0.798	0.00447	1.39	2.9	8.35	21.5	2.62e-05	2.35	LV	CELLSTATES	vCM3.1	control_LMNA	11	18
SPATS2L	0.79	0.0437	0.447	0.915	6.7	12	0.00109	1.36	LV	CELLSTATES	vCM3.1	control_LMNA	11	18
HDAC7	0.779	0.0471	0.268	0.541	6.1	11.7	0.00124	1.33	LV	CELLSTATES	vCM3.1	control_LMNA	11	18
MXRA7	0.775	0.0366	0.307	0.574	6.26	12.7	0.000806	1.44	LV	CELLSTATES	vCM3.1	control_LMNA	11	18
ROCK2	0.775	0.0208	0.44	0.892	6.77	14.9	0.000325	1.68	LV	CELLSTATES	vCM3.1	control_LMNA	11	18
KIF13A	0.767	0.0144	1.73	3.39	8.69	16.5	0.000174	1.84	LV	CELLSTATES	vCM3.1	control_LMNA	11	18
CAMK2B	0.764	0.0308	0.476	0.947	6.9	13.4	0.000609	1.51	LV	CELLSTATES	vCM3.1	control_LMNA	11	18
CPED1	0.764	0.0337	2.03	3.9	8.87	13	0.000704	1.47	LV	CELLSTATES	vCM3.1	control_LMNA	11	18
PALM2-AKAP2	0.762	0.047	0.55	1.16	7.19	11.7	0.00124	1.33	LV	CELLSTATES	vCM3.1	control_LMNA	11	18
ZNF106	0.762	0.00961	1.15	2.46	8.12	18	9.55e-05	2.02	LV	CELLSTATES	vCM3.1	control_LMNA	11	18
INSR	0.753	0.00843	1.91	3.74	8.83	18.5	8e-05	2.07	LV	CELLSTATES	vCM3.1	control_LMNA	11	18
SVIL	0.75	0.0279	7.72	14.7	10.8	13.7	0.000525	1.55	LV	CELLSTATES	vCM3.1	control_LMNA	11	18
BMT2	0.747	0.0118	0.539	1.02	6.99	17.2	0.000128	1.93	LV	CELLSTATES	vCM3.1	control_LMNA	11	18
ATXN7L1	0.742	0.0228	0.321	0.65	6.36	14.6	0.000374	1.64	LV	CELLSTATES	vCM3.1	control_LMNA	11	18
RNF146	0.735	0.0447	0.289	0.578	6.19	11.9	0.00113	1.35	LV	CELLSTATES	vCM3.1	control_LMNA	11	18
JAK1	0.731	0.0163	0.413	0.828	6.64	15.9	0.000215	1.79	LV	CELLSTATES	vCM3.1	control_LMNA	11	18
ANK3	0.729	0.0232	3.11	5.66	9.5	14.5	0.000386	1.63	LV	CELLSTATES	vCM3.1	control_LMNA	11	18
APPL2	0.716	0.0404	0.312	0.653	6.32	12.3	0.000965	1.39	LV	CELLSTATES	vCM3.1	control_LMNA	11	18
EFNA5	0.713	0.0118	3.44	6.55	9.63	17.2	0.000129	1.93	LV	CELLSTATES	vCM3.1	control_LMNA	11	18
CLEC16A	0.712	0.0275	0.477	0.962	6.89	13.8	0.000513	1.56	LV	CELLSTATES	vCM3.1	control_LMNA	11	18
FAM214A	0.711	0.0274	0.564	1.15	7.05	13.8	0.000505	1.56	LV	CELLSTATES	vCM3.1	control_LMNA	11	18
LINC00513	0.71	0.0473	1.14	2.27	8.05	11.7	0.00126	1.32	LV	CELLSTATES	vCM3.1	control_LMNA	11	18
PARVA	0.71	0.0336	0.692	1.38	7.37	13.1	0.000698	1.47	LV	CELLSTATES	vCM3.1	control_LMNA	11	18
RICTOR	0.709	0.0209	1.63	3.09	8.55	14.9	0.00033	1.68	LV	CELLSTATES	vCM3.1	control_LMNA	11	18
SLAIN2	0.707	0.033	0.333	0.667	6.33	13.2	0.000671	1.48	LV	CELLSTATES	vCM3.1	control_LMNA	11	18
MAP3K3	0.703	0.0183	0.396	0.793	6.55	15.5	0.000255	1.74	LV	CELLSTATES	vCM3.1	control_LMNA	11	18
PALLD	0.7	0.0492	15.8	29.9	11.8	11.6	0.00133	1.31	LV	CELLSTATES	vCM3.1	control_LMNA	11	18
UACA	0.697	0.047	0.292	0.627	6.17	11.7	0.00123	1.33	LV	CELLSTATES	vCM3.1	control_LMNA	11	18
IFT43	0.678	0.0457	0.264	0.493	6.06	11.9	0.00117	1.34	LV	CELLSTATES	vCM3.1	control_LMNA	11	18
LMTK2	0.665	0.0472	0.445	0.805	6.69	11.7	0.00125	1.33	LV	CELLSTATES	vCM3.1	control_LMNA	11	18
TBC1D1	0.664	0.0476	0.933	1.74	7.78	11.7	0.00128	1.32	LV	CELLSTATES	vCM3.1	control_LMNA	11	18
TBC1D8	0.663	0.0308	0.973	1.84	7.85	13.4	0.000609	1.51	LV	CELLSTATES	vCM3.1	control_LMNA	11	18
PPM1B	0.652	0.0265	0.387	0.731	6.51	13.9	0.000483	1.58	LV	CELLSTATES	vCM3.1	control_LMNA	11	18
DYRK1A	0.642	0.0391	1.1	1.92	7.94	12.4	0.000912	1.41	LV	CELLSTATES	vCM3.1	control_LMNA	11	18
MTUS1	0.642	0.0123	1.33	2.48	8.25	17	0.00014	1.91	LV	CELLSTATES	vCM3.1	control_LMNA	11	18
TMEM117	0.627	0.0239	1.02	1.82	7.87	14.4	0.000404	1.62	LV	CELLSTATES	vCM3.1	control_LMNA	11	18
NPTN	0.626	0.0404	0.636	1.12	7.18	12.3	0.000968	1.39	LV	CELLSTATES	vCM3.1	control_LMNA	11	18
PCDH9	0.616	0.0468	3.78	6.39	9.68	11.8	0.00122	1.33	LV	CELLSTATES	vCM3.1	control_LMNA	11	18
MBNL1	0.597	0.0467	3.29	5.83	9.51	11.8	0.00121	1.33	LV	CELLSTATES	vCM3.1	control_LMNA	11	18
FUS	0.595	0.0286	0.68	1.24	7.28	13.6	0.000547	1.54	LV	CELLSTATES	vCM3.1	control_LMNA	11	18
RBPMS	0.584	0.0448	3.65	6.24	9.65	11.9	0.00114	1.35	LV	CELLSTATES	vCM3.1	control_LMNA	11	18
BMPR2	0.573	0.0404	0.765	1.32	7.44	12.3	0.000962	1.39	LV	CELLSTATES	vCM3.1	control_LMNA	11	18
ACSS3	0.554	0.0447	1.42	2.58	8.32	11.9	0.00113	1.35	LV	CELLSTATES	vCM3.1	control_LMNA	11	18

## Sheet: PKP2_control
Gene	logFC	FDR	mean_exp_control	mean_exp_genotype	logCPM	F	PValue	FDR_plot	Region	annotation_level	cell_state	comparison	Observations_genotype	Observations_reference
EDA2R	3.98	0.000253	0.000678	0.0849	2.5	36.9	2.33e-07	3.6	LV	CELLSTATES	vCM3.1	control_PKP2	6	18
HBA2	3.41	0.00121	0.0033	0.0307	2.63	29.5	2.09e-06	2.92	LV	CELLSTATES	vCM3.1	control_PKP2	6	18
ADAM28	3.32	0.0023	0.0151	0.0987	3.63	26.2	6.06e-06	2.64	LV	CELLSTATES	vCM3.1	control_PKP2	6	18
STC1	3.28	0.00406	0.0254	0.144	3.88	23.7	1.4e-05	2.39	LV	CELLSTATES	vCM3.1	control_PKP2	6	18
AC093730.1	3.23	1.99e-05	0.0626	0.49	5.01	53.4	3.29e-09	4.7	LV	CELLSTATES	vCM3.1	control_PKP2	6	18
RELN	3.16	0.000233	0.0284	0.236	4.51	37.8	1.81e-07	3.63	LV	CELLSTATES	vCM3.1	control_PKP2	6	18
AL031283.2	3.08	0.00538	0.00139	0.0176	2.27	22.3	2.26e-05	2.27	LV	CELLSTATES	vCM3.1	control_PKP2	6	18
HBB	3.08	0.00129	0.00817	0.0814	3.38	28.9	2.52e-06	2.89	LV	CELLSTATES	vCM3.1	control_PKP2	6	18
WNT9A	3.07	0.000382	0.0848	0.743	5.62	35	4.03e-07	3.42	LV	CELLSTATES	vCM3.1	control_PKP2	6	18
LINC00211	3	0.00134	0.00705	0.0964	2.85	28.7	2.73e-06	2.87	LV	CELLSTATES	vCM3.1	control_PKP2	6	18
IL31RA	2.99	0.0183	0.00261	0.115	2.59	17.6	0.000126	1.74	LV	CELLSTATES	vCM3.1	control_PKP2	6	18
ARSJ	2.92	0.017	0.00307	0.0707	2.46	17.8	0.000114	1.77	LV	CELLSTATES	vCM3.1	control_PKP2	6	18
AL078590.3	2.87	4.03e-05	0.0711	0.631	5.27	47	1.59e-08	4.4	LV	CELLSTATES	vCM3.1	control_PKP2	6	18
APOL4	2.86	0.0106	0.0043	0.0493	2.25	19.5	6.16e-05	1.97	LV	CELLSTATES	vCM3.1	control_PKP2	6	18
HNRNPA1L2	2.84	0.00727	0.00167	0.0175	2.32	21.2	3.3e-05	2.14	LV	CELLSTATES	vCM3.1	control_PKP2	6	18
AL078590.2	2.75	0.00328	0.00399	0.0487	2.65	24.7	9.92e-06	2.48	LV	CELLSTATES	vCM3.1	control_PKP2	6	18
HBA1	2.74	0.0139	0.000561	0.0177	2.17	18.6	8.54e-05	1.86	LV	CELLSTATES	vCM3.1	control_PKP2	6	18
MAP2	2.73	0.00122	0.0213	0.171	3.82	29.3	2.25e-06	2.91	LV	CELLSTATES	vCM3.1	control_PKP2	6	18
AL110292.1	2.6	0.0356	0.0139	0.0811	3.73	14.8	0.000373	1.45	LV	CELLSTATES	vCM3.1	control_PKP2	6	18
AP001021.2	2.57	0.0399	0.0169	0.0535	3.29	14.2	0.000467	1.4	LV	CELLSTATES	vCM3.1	control_PKP2	6	18
AC012574.1	2.55	0.00487	0.0467	0.287	4.75	22.7	1.98e-05	2.31	LV	CELLSTATES	vCM3.1	control_PKP2	6	18
AL606807.1	2.44	0.0105	0.0158	0.0844	3.14	19.6	6e-05	1.98	LV	CELLSTATES	vCM3.1	control_PKP2	6	18
CPNE8	2.35	0.00121	0.0484	0.362	4.63	29.4	2.16e-06	2.92	LV	CELLSTATES	vCM3.1	control_PKP2	6	18
SYCP1	2.32	0.0271	0.00327	0.0457	2.52	16	0.000227	1.57	LV	CELLSTATES	vCM3.1	control_PKP2	6	18
LCN12	2.1	0.0414	0.0111	0.0843	3.24	14.1	0.00049	1.38	LV	CELLSTATES	vCM3.1	control_PKP2	6	18
OTUD1	2.03	0.0025	0.433	2.08	7.19	25.7	7.08e-06	2.6	LV	CELLSTATES	vCM3.1	control_PKP2	6	18
TTLL7	2.03	0.00925	0.0565	0.284	4.38	20.1	4.93e-05	2.03	LV	CELLSTATES	vCM3.1	control_PKP2	6	18
AC120193.1	2.02	0.0281	0.0606	0.176	4.34	15.9	0.000241	1.55	LV	CELLSTATES	vCM3.1	control_PKP2	6	18
P3H2	1.98	0.00752	0.0224	0.127	3.42	21.1	3.46e-05	2.12	LV	CELLSTATES	vCM3.1	control_PKP2	6	18
ATRNL1	1.97	0.000856	0.152	0.847	5.75	31.3	1.18e-06	3.07	LV	CELLSTATES	vCM3.1	control_PKP2	6	18
FKBP5	1.95	0.000273	1.24	6.57	8.65	36.4	2.69e-07	3.56	LV	CELLSTATES	vCM3.1	control_PKP2	6	18
BANCR	1.93	0.0435	0.0433	0.173	3.51	13.9	0.000537	1.36	LV	CELLSTATES	vCM3.1	control_PKP2	6	18
ZMAT4	1.93	0.0105	0.0802	0.266	4.76	19.6	5.95e-05	1.98	LV	CELLSTATES	vCM3.1	control_PKP2	6	18
ARG2	1.89	0.0461	0.105	0.347	5.3	13.6	0.000591	1.34	LV	CELLSTATES	vCM3.1	control_PKP2	6	18
SLC7A8	1.89	0.000194	0.0977	0.406	5.21	39.4	1.15e-07	3.71	LV	CELLSTATES	vCM3.1	control_PKP2	6	18
SPON1-AS1	1.88	0.0423	0.0281	0.125	3.59	14	0.000507	1.37	LV	CELLSTATES	vCM3.1	control_PKP2	6	18
CRIM1	1.86	0.000143	0.391	1.68	6.86	41	7.51e-08	3.85	LV	CELLSTATES	vCM3.1	control_PKP2	6	18
ABCG2	1.84	0.00335	0.0657	0.24	4.51	24.5	1.05e-05	2.47	LV	CELLSTATES	vCM3.1	control_PKP2	6	18
MBOAT2	1.82	0.00152	0.159	0.7	5.7	28.2	3.2e-06	2.82	LV	CELLSTATES	vCM3.1	control_PKP2	6	18
LINC02269	1.79	0.0271	0.0435	0.184	4.27	16	0.000229	1.57	LV	CELLSTATES	vCM3.1	control_PKP2	6	18
C5AR1	1.78	0.0178	0.0389	0.179	3.91	17.7	0.00012	1.75	LV	CELLSTATES	vCM3.1	control_PKP2	6	18
AP005131.5	1.7	0.0377	0.0221	0.101	3.31	14.5	0.000419	1.42	LV	CELLSTATES	vCM3.1	control_PKP2	6	18
NEDD9	1.68	0.0091	0.0712	0.243	4.79	20.2	4.78e-05	2.04	LV	CELLSTATES	vCM3.1	control_PKP2	6	18
C6	1.67	0.000403	0.365	1.68	6.84	34.5	4.56e-07	3.39	LV	CELLSTATES	vCM3.1	control_PKP2	6	18
TMTC1	1.64	1.99e-05	0.412	1.76	6.99	50.9	6.04e-09	4.7	LV	CELLSTATES	vCM3.1	control_PKP2	6	18
ANTXR2	1.63	1.99e-05	0.214	0.884	6.11	50.6	6.55e-09	4.7	LV	CELLSTATES	vCM3.1	control_PKP2	6	18
PIK3R1	1.6	0.000403	1.57	6.38	8.84	34.4	4.77e-07	3.39	LV	CELLSTATES	vCM3.1	control_PKP2	6	18
PLCE1	1.6	0.00113	0.169	0.612	5.63	30	1.79e-06	2.95	LV	CELLSTATES	vCM3.1	control_PKP2	6	18
KLHL36	1.59	0.00113	0.131	0.557	5.32	30	1.78e-06	2.95	LV	CELLSTATES	vCM3.1	control_PKP2	6	18
FOXO3	1.58	1.99e-05	1.1	4.18	8.28	51.5	5.2e-09	4.7	LV	CELLSTATES	vCM3.1	control_PKP2	6	18
BCL2	1.56	0.00163	0.228	0.836	6.2	27.7	3.7e-06	2.79	LV	CELLSTATES	vCM3.1	control_PKP2	6	18
ATAD2	1.53	0.000253	0.36	1.33	6.67	37	2.22e-07	3.6	LV	CELLSTATES	vCM3.1	control_PKP2	6	18
DPYSL2	1.53	0.0183	0.108	0.502	5.19	17.6	0.000126	1.74	LV	CELLSTATES	vCM3.1	control_PKP2	6	18
LINC00702	1.53	0.00129	0.234	0.839	6.19	28.9	2.54e-06	2.89	LV	CELLSTATES	vCM3.1	control_PKP2	6	18
RRAS2	1.53	0.00246	0.486	1.61	7.09	25.8	6.79e-06	2.61	LV	CELLSTATES	vCM3.1	control_PKP2	6	18
LINC02306	1.52	0.0424	0.0566	0.174	4.29	14	0.000514	1.37	LV	CELLSTATES	vCM3.1	control_PKP2	6	18
AC015845.2	1.5	0.0132	0.152	0.582	5.73	18.8	7.99e-05	1.88	LV	CELLSTATES	vCM3.1	control_PKP2	6	18
HEG1	1.5	0.00013	0.357	1.29	6.67	41.8	6.01e-08	3.88	LV	CELLSTATES	vCM3.1	control_PKP2	6	18
RHOBTB1	1.5	0.00362	0.25	0.843	6.26	24.2	1.19e-05	2.44	LV	CELLSTATES	vCM3.1	control_PKP2	6	18
SH3BGR	1.5	0.0274	0.239	0.753	6.17	16	0.000233	1.56	LV	CELLSTATES	vCM3.1	control_PKP2	6	18
AL138737.1	1.49	0.0369	0.0599	0.166	4.28	14.6	0.000398	1.43	LV	CELLSTATES	vCM3.1	control_PKP2	6	18
FNDC3B	1.47	1.48e-05	2.21	7.88	9.25	58.8	9.76e-10	4.83	LV	CELLSTATES	vCM3.1	control_PKP2	6	18
GRK3	1.46	0.000553	0.182	0.692	5.78	33	7.28e-07	3.26	LV	CELLSTATES	vCM3.1	control_PKP2	6	18
KLF9	1.46	0.00335	0.137	0.494	5.35	24.5	1.06e-05	2.47	LV	CELLSTATES	vCM3.1	control_PKP2	6	18
AC016831.7	1.42	0.000217	2.87	9.52	9.58	38.6	1.43e-07	3.66	LV	CELLSTATES	vCM3.1	control_PKP2	6	18
JAK2	1.42	0.00997	0.701	2.38	7.6	19.8	5.57e-05	2	LV	CELLSTATES	vCM3.1	control_PKP2	6	18
SLC4A7	1.42	0.00251	0.202	0.649	5.88	25.6	7.27e-06	2.6	LV	CELLSTATES	vCM3.1	control_PKP2	6	18
AC058791.1	1.4	0.00168	0.23	0.743	6.01	27.5	3.99e-06	2.77	LV	CELLSTATES	vCM3.1	control_PKP2	6	18
NPHP4	1.4	0.0387	0.0984	0.261	5.01	14.4	0.000433	1.41	LV	CELLSTATES	vCM3.1	control_PKP2	6	18
FNIP2	1.39	0.00776	2.13	6.96	9.15	20.9	3.68e-05	2.11	LV	CELLSTATES	vCM3.1	control_PKP2	6	18
PDZD2	1.39	0.000553	3.41	11.8	9.84	33	7.1e-07	3.26	LV	CELLSTATES	vCM3.1	control_PKP2	6	18
PKNOX1	1.37	0.0432	0.0807	0.238	4.7	13.9	0.000529	1.36	LV	CELLSTATES	vCM3.1	control_PKP2	6	18
WASHC2A	1.37	0.0169	0.0637	0.201	4.39	18	0.000108	1.77	LV	CELLSTATES	vCM3.1	control_PKP2	6	18
TTC39C	1.35	0.0414	0.0633	0.203	4.45	14.1	0.000488	1.38	LV	CELLSTATES	vCM3.1	control_PKP2	6	18
JARID2	1.33	0.00198	0.655	1.94	7.39	26.8	4.94e-06	2.7	LV	CELLSTATES	vCM3.1	control_PKP2	6	18
PACRGL	1.32	0.0462	0.0511	0.197	4.2	13.6	0.000596	1.34	LV	CELLSTATES	vCM3.1	control_PKP2	6	18
SLBP	1.32	0.0291	0.102	0.334	4.96	15.7	0.00026	1.54	LV	CELLSTATES	vCM3.1	control_PKP2	6	18
ZDHHC14	1.31	0.00242	0.413	1.26	6.8	26	6.52e-06	2.62	LV	CELLSTATES	vCM3.1	control_PKP2	6	18
ZBTB16	1.3	0.00406	2.42	7.46	9.3	23.7	1.4e-05	2.39	LV	CELLSTATES	vCM3.1	control_PKP2	6	18
EXT1	1.28	0.00222	0.664	2.11	7.45	26.4	5.7e-06	2.65	LV	CELLSTATES	vCM3.1	control_PKP2	6	18
IGF2R	1.28	0.00726	0.431	1.23	6.77	21.3	3.25e-05	2.14	LV	CELLSTATES	vCM3.1	control_PKP2	6	18
KRBA1	1.28	0.00657	0.118	0.378	5.07	21.6	2.85e-05	2.18	LV	CELLSTATES	vCM3.1	control_PKP2	6	18
YBX3	1.26	0.017	0.629	1.79	7.37	17.9	0.000112	1.77	LV	CELLSTATES	vCM3.1	control_PKP2	6	18
MAOA	1.25	0.0302	0.254	0.897	6.12	15.5	0.00028	1.52	LV	CELLSTATES	vCM3.1	control_PKP2	6	18
ZFAND5	1.24	0.0128	0.245	0.693	6.21	18.9	7.65e-05	1.89	LV	CELLSTATES	vCM3.1	control_PKP2	6	18
LAMA3	1.23	0.0461	0.0732	0.206	4.63	13.7	0.000588	1.34	LV	CELLSTATES	vCM3.1	control_PKP2	6	18
SRSF6	1.23	0.00445	0.195	0.639	5.81	23.2	1.68e-05	2.35	LV	CELLSTATES	vCM3.1	control_PKP2	6	18
ARHGAP24	1.19	0.017	1.47	4.51	8.59	17.9	0.000112	1.77	LV	CELLSTATES	vCM3.1	control_PKP2	6	18
RMDN2	1.19	0.0349	0.103	0.326	4.89	14.9	0.000354	1.46	LV	CELLSTATES	vCM3.1	control_PKP2	6	18
ZNF189	1.19	0.00974	0.182	0.563	5.67	19.9	5.27e-05	2.01	LV	CELLSTATES	vCM3.1	control_PKP2	6	18
GABRB1	1.17	0.00423	0.436	1.31	6.84	23.5	1.5e-05	2.37	LV	CELLSTATES	vCM3.1	control_PKP2	6	18
ARHGAP26	1.16	0.00112	2	6.01	9	30.3	1.62e-06	2.95	LV	CELLSTATES	vCM3.1	control_PKP2	6	18
APPL2	1.14	0.00487	0.312	0.983	6.38	22.6	2.02e-05	2.31	LV	CELLSTATES	vCM3.1	control_PKP2	6	18
ARL13B	1.14	0.0321	0.125	0.339	5.11	15.3	0.000304	1.49	LV	CELLSTATES	vCM3.1	control_PKP2	6	18
GPCPD1	1.14	0.0435	0.286	0.8	6.12	13.9	0.000542	1.36	LV	CELLSTATES	vCM3.1	control_PKP2	6	18
NPAS3	1.13	0.0393	0.374	1.15	6.59	14.3	0.000444	1.41	LV	CELLSTATES	vCM3.1	control_PKP2	6	18
ENAH	1.12	0.0197	1.04	2.7	8.03	17.2	0.000143	1.71	LV	CELLSTATES	vCM3.1	control_PKP2	6	18
FEZ2	1.12	0.0322	0.374	0.922	6.53	15.3	0.000308	1.49	LV	CELLSTATES	vCM3.1	control_PKP2	6	18
COL23A1	1.11	0.0233	0.547	1.54	7.08	16.6	0.000182	1.63	LV	CELLSTATES	vCM3.1	control_PKP2	6	18
VCL	1.11	0.00906	2.2	5.8	9.05	20.3	4.53e-05	2.04	LV	CELLSTATES	vCM3.1	control_PKP2	6	18
AC027117.2	1.1	0.0375	0.191	0.569	5.72	14.5	0.00041	1.43	LV	CELLSTATES	vCM3.1	control_PKP2	6	18
C1orf21	1.1	0.00253	1.23	3.41	8.21	25.5	7.5e-06	2.6	LV	CELLSTATES	vCM3.1	control_PKP2	6	18
CPEB4	1.1	0.00445	3.54	9.14	9.73	23.1	1.68e-05	2.35	LV	CELLSTATES	vCM3.1	control_PKP2	6	18
LIN7A	1.09	0.00863	0.28	0.723	6.17	20.5	4.24e-05	2.06	LV	CELLSTATES	vCM3.1	control_PKP2	6	18
SLC7A2	1.09	0.0334	0.385	0.991	6.63	15.1	0.000333	1.48	LV	CELLSTATES	vCM3.1	control_PKP2	6	18
KDM3A	1.08	0.0351	0.124	0.312	5.14	14.8	0.000365	1.45	LV	CELLSTATES	vCM3.1	control_PKP2	6	18
MTMR14	1.08	0.0091	0.169	0.486	5.5	20.2	4.79e-05	2.04	LV	CELLSTATES	vCM3.1	control_PKP2	6	18
ABHD18	1.07	0.0189	1.15	3.14	8.12	17.4	0.000133	1.72	LV	CELLSTATES	vCM3.1	control_PKP2	6	18
DOCK5	1.07	0.0251	0.97	2.45	7.84	16.3	0.000201	1.6	LV	CELLSTATES	vCM3.1	control_PKP2	6	18
TMEM71	1.05	0.0332	1.55	4.02	8.55	15.1	0.000323	1.48	LV	CELLSTATES	vCM3.1	control_PKP2	6	18
CDKL5	1.04	0.00985	0.375	1.08	6.62	19.8	5.45e-05	2.01	LV	CELLSTATES	vCM3.1	control_PKP2	6	18
ECHDC3	1.04	0.0294	0.168	0.473	5.55	15.6	0.000269	1.53	LV	CELLSTATES	vCM3.1	control_PKP2	6	18
FOXO1	1.04	0.0197	0.635	1.8	7.28	17.2	0.000145	1.71	LV	CELLSTATES	vCM3.1	control_PKP2	6	18
XPR1	1.04	0.00863	2.74	6.69	9.28	20.5	4.26e-05	2.06	LV	CELLSTATES	vCM3.1	control_PKP2	6	18
YWHAG	1.04	0.0397	0.273	0.649	6.12	14.3	0.000452	1.4	LV	CELLSTATES	vCM3.1	control_PKP2	6	18
ULK1	1.03	0.0249	0.167	0.434	5.5	16.4	0.000198	1.6	LV	CELLSTATES	vCM3.1	control_PKP2	6	18
PTPN14	0.994	0.0216	0.515	1.27	6.97	16.9	0.000163	1.67	LV	CELLSTATES	vCM3.1	control_PKP2	6	18
ROCK2	0.99	0.017	0.44	1.16	6.74	17.9	0.000113	1.77	LV	CELLSTATES	vCM3.1	control_PKP2	6	18
SNRK	0.986	0.03	0.413	0.973	6.67	15.5	0.000276	1.52	LV	CELLSTATES	vCM3.1	control_PKP2	6	18
LINC00886	0.985	0.0424	0.195	0.566	5.71	14	0.000517	1.37	LV	CELLSTATES	vCM3.1	control_PKP2	6	18
LDLRAD4	0.961	0.0128	1.51	3.8	8.48	18.9	7.62e-05	1.89	LV	CELLSTATES	vCM3.1	control_PKP2	6	18
PM20D2	0.957	0.0399	0.188	0.482	5.59	14.3	0.000459	1.4	LV	CELLSTATES	vCM3.1	control_PKP2	6	18
GALNT17	0.941	0.0271	3.01	7.66	9.47	16.1	0.000225	1.57	LV	CELLSTATES	vCM3.1	control_PKP2	6	18
ZRANB1	0.919	0.0438	0.176	0.441	5.47	13.8	0.000548	1.36	LV	CELLSTATES	vCM3.1	control_PKP2	6	18
GBF1	0.913	0.0197	1.18	2.87	8.11	17.2	0.000143	1.71	LV	CELLSTATES	vCM3.1	control_PKP2	6	18
TMEM164	0.897	0.0271	1.03	2.32	7.84	16	0.000227	1.57	LV	CELLSTATES	vCM3.1	control_PKP2	6	18
DYRK1A	0.895	0.0091	1.1	2.43	7.98	20.3	4.63e-05	2.04	LV	CELLSTATES	vCM3.1	control_PKP2	6	18
CCDC93	0.891	0.0375	0.483	1.19	6.89	14.5	0.000412	1.43	LV	CELLSTATES	vCM3.1	control_PKP2	6	18
MTUS1	0.882	0.00445	1.33	3.17	8.25	23.1	1.7e-05	2.35	LV	CELLSTATES	vCM3.1	control_PKP2	6	18
SLC1A3	0.878	0.0326	2.06	4.78	8.86	15.2	0.000314	1.49	LV	CELLSTATES	vCM3.1	control_PKP2	6	18
MAP3K3	0.871	0.0435	0.396	0.936	6.5	13.9	0.000539	1.36	LV	CELLSTATES	vCM3.1	control_PKP2	6	18
SOS1	0.859	0.0248	0.827	2.01	7.6	16.4	0.000196	1.61	LV	CELLSTATES	vCM3.1	control_PKP2	6	18
ZNF106	0.836	0.0294	1.15	2.76	8.04	15.6	0.000267	1.53	LV	CELLSTATES	vCM3.1	control_PKP2	6	18
TBC1D8	0.821	0.0369	0.973	2.23	7.81	14.6	0.000397	1.43	LV	CELLSTATES	vCM3.1	control_PKP2	6	18
RASAL2	0.816	0.0166	2.39	5.38	9.06	18.1	0.000105	1.78	LV	CELLSTATES	vCM3.1	control_PKP2	6	18
PPM1B	0.803	0.0369	0.387	0.838	6.46	14.7	0.000391	1.43	LV	CELLSTATES	vCM3.1	control_PKP2	6	18
PRKCE	0.788	0.0217	1.03	2.35	7.88	16.8	0.000167	1.66	LV	CELLSTATES	vCM3.1	control_PKP2	6	18
NEDD4L	0.787	0.0349	0.491	1.09	6.86	14.9	0.000351	1.46	LV	CELLSTATES	vCM3.1	control_PKP2	6	18
HDAC4	0.78	0.0288	0.713	1.54	7.36	15.7	0.000254	1.54	LV	CELLSTATES	vCM3.1	control_PKP2	6	18
INSR	0.758	0.0349	1.91	4.15	8.73	14.9	0.000356	1.46	LV	CELLSTATES	vCM3.1	control_PKP2	6	18
PPM1L	0.741	0.0491	1.31	2.91	8.21	13.4	0.000643	1.31	LV	CELLSTATES	vCM3.1	control_PKP2	6	18

## Sheet: PVneg_control
Gene	logFC	FDR	mean_exp_control	mean_exp_genotype	logCPM	F	PValue	FDR_plot	Region	annotation_level	cell_state	comparison	Observations_genotype	Observations_reference
AC108067.1	7.87	0.0105	0.0106	0.0378	3.07	26	6.97e-06	1.98	LV	CELLSTATES	vCM3.1	control_PVneg	5	18
AL355304.1	7.31	0.00133	0.00155	0.021	2.41	39.9	3.48e-07	2.88	LV	CELLSTATES	vCM3.1	control_PVneg	5	18
AGRN	6.39	0.0151	0.00143	0.021	2.41	32	1.55e-05	1.82	LV	CELLSTATES	vCM3.1	control_PVneg	5	18
AC079305.1	6.16	0.0105	0.000437	0.0216	2.29	32.2	7.53e-06	1.98	LV	CELLSTATES	vCM3.1	control_PVneg	5	18
SRCIN1	5.47	0.00833	0.00211	0.0299	2.48	26.7	4.9e-06	2.08	LV	CELLSTATES	vCM3.1	control_PVneg	5	18
AC090735.1	5.46	0.00575	0.00979	0.145	3.45	28.5	2.41e-06	2.24	LV	CELLSTATES	vCM3.1	control_PVneg	5	18
RARRES3	5.04	0.0151	0.00457	0.0757	2.87	23	1.58e-05	1.82	LV	CELLSTATES	vCM3.1	control_PVneg	5	18
C19orf66	4.64	0.0492	0.00679	0.0324	2.82	17.5	0.000122	1.31	LV	CELLSTATES	vCM3.1	control_PVneg	5	18
AL110292.1	4.25	0.00575	0.0139	0.243	3.85	27.8	3e-06	2.24	LV	CELLSTATES	vCM3.1	control_PVneg	5	18
EPSTI1	4.18	0.0192	0.00977	0.114	3.19	21.5	2.64e-05	1.72	LV	CELLSTATES	vCM3.1	control_PVneg	5	18
FOSB	4	0.0215	0.0357	0.849	4.58	21	3.24e-05	1.67	LV	CELLSTATES	vCM3.1	control_PVneg	5	18
IER5L	3.83	0.019	0.015	0.137	3.4	21.7	2.48e-05	1.72	LV	CELLSTATES	vCM3.1	control_PVneg	5	18
AC024909.1	3.64	0.0431	0.00872	0.0842	3	18.2	9.19e-05	1.37	LV	CELLSTATES	vCM3.1	control_PVneg	5	18
PARP14	3.61	0.00183	0.0279	0.278	4.06	32.9	5.97e-07	2.74	LV	CELLSTATES	vCM3.1	control_PVneg	5	18
AL365434.1	3.45	0.0114	0.0764	0.314	4.98	24.2	1.04e-05	1.94	LV	CELLSTATES	vCM3.1	control_PVneg	5	18
PARP9	3.36	0.0113	0.027	0.229	3.98	24.4	9.62e-06	1.95	LV	CELLSTATES	vCM3.1	control_PVneg	5	18
PHLDA1	2.99	0.019	0.0289	0.28	3.88	22	2.2e-05	1.72	LV	CELLSTATES	vCM3.1	control_PVneg	5	18
SPON1	2.99	0.0435	0.0254	0.205	3.77	18	0.0001	1.36	LV	CELLSTATES	vCM3.1	control_PVneg	5	18
STAT4	2.87	0.0273	0.0286	0.39	4.08	20.1	4.44e-05	1.56	LV	CELLSTATES	vCM3.1	control_PVneg	5	18
PLCE1	2.6	0.000466	0.169	1.11	5.89	40.8	6.03e-08	3.33	LV	CELLSTATES	vCM3.1	control_PVneg	5	18
BCL2	2.53	0.000466	0.228	1.37	6.32	40.8	6.09e-08	3.33	LV	CELLSTATES	vCM3.1	control_PVneg	5	18
GAS7	2.45	0.00121	0.267	1.12	6.38	36	2.37e-07	2.92	LV	CELLSTATES	vCM3.1	control_PVneg	5	18
EEF1A1	2.18	0.0447	0.0673	0.383	4.6	17.8	0.000108	1.35	LV	CELLSTATES	vCM3.1	control_PVneg	5	18
HSP90B1	1.85	0.0274	0.139	0.716	5.36	20	4.65e-05	1.56	LV	CELLSTATES	vCM3.1	control_PVneg	5	18
BACH2	1.74	0.0435	0.204	1.21	6.01	17.9	0.000102	1.36	LV	CELLSTATES	vCM3.1	control_PVneg	5	18
AC058791.1	1.69	0.019	0.23	0.622	5.89	22	2.26e-05	1.72	LV	CELLSTATES	vCM3.1	control_PVneg	5	18
ZDHHC14	1.66	0.019	0.413	1.15	6.72	21.8	2.4e-05	1.72	LV	CELLSTATES	vCM3.1	control_PVneg	5	18
MT-CO3	1.61	0.0326	0.933	3.42	8	19.4	5.82e-05	1.49	LV	CELLSTATES	vCM3.1	control_PVneg	5	18
XPR1	1.51	0.0273	2.74	7.72	9.33	20.1	4.46e-05	1.56	LV	CELLSTATES	vCM3.1	control_PVneg	5	18
HSPB8	1.34	0.0431	0.768	2.18	7.49	18.1	9.29e-05	1.37	LV	CELLSTATES	vCM3.1	control_PVneg	5	18
IGF1R	1.18	0.0326	2.05	5.5	8.85	19.3	5.96e-05	1.49	LV	CELLSTATES	vCM3.1	control_PVneg	5	18
FNDC3B	1.12	0.0326	2.21	6.33	9.02	19.1	6.39e-05	1.49	LV	CELLSTATES	vCM3.1	control_PVneg	5	18

## Sheet: RBM20_control
Gene	logFC	FDR	mean_exp_control	mean_exp_genotype	logCPM	F	PValue	FDR_plot	Region	annotation_level	cell_state	comparison	Observations_genotype	Observations_reference
HBB	9.37	1.3e-06	0.00817	0.152	3.58	65.2	8.34e-11	5.89	LV	CELLSTATES	vCM3.1	control_RBM20	7	18
HBA2	6.11	0.00162	0.0033	0.098	2.91	33.1	4.15e-07	2.79	LV	CELLSTATES	vCM3.1	control_RBM20	7	18
NPPA-AS1	5.4	0.0398	0.00212	0.0286	2.56	18.9	6.18e-05	1.4	LV	CELLSTATES	vCM3.1	control_RBM20	7	18
PRKAG2-AS1	5.34	0.0335	0.00418	0.0298	2.7	20.1	3.92e-05	1.48	LV	CELLSTATES	vCM3.1	control_RBM20	7	18
C19orf66	4.93	0.0335	0.00679	0.0432	2.87	19.7	4.45e-05	1.48	LV	CELLSTATES	vCM3.1	control_RBM20	7	18
PDE8B	4.46	0.048	0.0127	0.273	3.43	17.6	0.000103	1.32	LV	CELLSTATES	vCM3.1	control_RBM20	7	18
DNER	3.6	0.0418	0.0206	0.195	3.63	18.3	7.77e-05	1.38	LV	CELLSTATES	vCM3.1	control_RBM20	7	18
FAM122C	3.2	0.0217	0.19	0.443	5.63	21.9	1.95e-05	1.66	LV	CELLSTATES	vCM3.1	control_RBM20	7	18
C3orf52	2.91	0.00958	0.371	0.939	6.5	25.2	6.05e-06	2.02	LV	CELLSTATES	vCM3.1	control_RBM20	7	18
HVCN1	2.5	0.0464	0.0989	0.376	4.95	17.8	9.5e-05	1.33	LV	CELLSTATES	vCM3.1	control_RBM20	7	18
EEF1A1	2.49	0.0398	0.0673	0.344	4.69	18.7	6.62e-05	1.4	LV	CELLSTATES	vCM3.1	control_RBM20	7	18
PITPNC1	2.47	0.0194	0.0896	0.639	5.08	22.4	1.61e-05	1.71	LV	CELLSTATES	vCM3.1	control_RBM20	7	18
MAPK4	2.28	0.00137	0.872	2.46	7.67	34.6	2.63e-07	2.86	LV	CELLSTATES	vCM3.1	control_RBM20	7	18
AC058791.1	1.96	0.0143	0.23	0.977	6.02	23.5	1.1e-05	1.84	LV	CELLSTATES	vCM3.1	control_RBM20	7	18
TMTC1	1.75	0.00253	0.412	1.79	6.92	31.1	8.12e-07	2.6	LV	CELLSTATES	vCM3.1	control_RBM20	7	18
MOB1B	1.56	0.0365	0.191	0.668	5.73	19.3	5.14e-05	1.44	LV	CELLSTATES	vCM3.1	control_RBM20	7	18
WWTR1	1.51	0.0398	0.524	1.53	7.02	18.9	6.17e-05	1.4	LV	CELLSTATES	vCM3.1	control_RBM20	7	18
AC016831.7	1.45	0.00371	2.87	9.84	9.49	29.4	1.43e-06	2.43	LV	CELLSTATES	vCM3.1	control_RBM20	7	18
CPEB4	1.43	0.00563	3.54	11.9	9.74	27.3	2.88e-06	2.25	LV	CELLSTATES	vCM3.1	control_RBM20	7	18
PDE3B	1.43	0.0335	0.484	2.17	7.11	20.4	3.49e-05	1.48	LV	CELLSTATES	vCM3.1	control_RBM20	7	18
LINC00513	1.25	0.0335	1.14	3.69	8.1	20.3	3.64e-05	1.48	LV	CELLSTATES	vCM3.1	control_RBM20	7	18
LDLRAD4	1.22	0.0335	1.51	4.9	8.54	19.7	4.5e-05	1.48	LV	CELLSTATES	vCM3.1	control_RBM20	7	18
SLC1A3	1.2	0.0427	2.06	7.1	8.95	18.1	8.21e-05	1.37	LV	CELLSTATES	vCM3.1	control_RBM20	7	18

## Sheet: TTN_control
Gene	logFC	FDR	mean_exp_control	mean_exp_genotype	logCPM	F	PValue	FDR_plot	Region	annotation_level	cell_state	comparison	Observations_genotype	Observations_reference
LINC01791	4.41	0.0157	0.00019	0.047	2.58	20.2	3.74e-05	1.8	LV	CELLSTATES	vCM3.1	control_TTN	11	18
ALKAL2	3.31	0.00591	0.00136	0.0165	2.52	27.1	3.05e-06	2.23	LV	CELLSTATES	vCM3.1	control_TTN	11	18
HBB	3.17	0.00907	0.00817	0.0575	3.35	23.5	1.08e-05	2.04	LV	CELLSTATES	vCM3.1	control_TTN	11	18
AL450263.1	2.89	0.0157	0.00149	0.0158	2.49	20.8	2.93e-05	1.8	LV	CELLSTATES	vCM3.1	control_TTN	11	18
LINC00211	2.8	0.0177	0.00705	0.0343	2.91	19.7	4.56e-05	1.75	LV	CELLSTATES	vCM3.1	control_TTN	11	18
HBA2	2.75	0.0225	0.0033	0.0187	2.59	18.7	6.58e-05	1.65	LV	CELLSTATES	vCM3.1	control_TTN	11	18
AP000755.2	2.55	0.0225	0.00463	0.0221	2.77	18.7	6.73e-05	1.65	LV	CELLSTATES	vCM3.1	control_TTN	11	18
STAT4	2.48	0.0157	0.0286	0.495	4.74	20.8	2.95e-05	1.8	LV	CELLSTATES	vCM3.1	control_TTN	11	18
AC002451.1	2.46	0.0157	0.0172	0.0401	3.66	20.6	3.22e-05	1.8	LV	CELLSTATES	vCM3.1	control_TTN	11	18
AC010531.3	2.43	0.0362	0.0104	0.0342	3.23	16.7	0.000144	1.44	LV	CELLSTATES	vCM3.1	control_TTN	11	18
AL606807.1	2.2	0.0448	0.0158	0.0851	3.29	16	0.000193	1.35	LV	CELLSTATES	vCM3.1	control_TTN	11	18
PAFAH2	2.12	0.00169	0.0689	0.227	4.88	34.4	2.81e-07	2.77	LV	CELLSTATES	vCM3.1	control_TTN	11	18
SLC7A8	2.02	0.00169	0.0977	0.379	5.35	33.8	3.36e-07	2.77	LV	CELLSTATES	vCM3.1	control_TTN	11	18
MIR181A1HG	1.86	0.0259	0.0381	0.146	4.22	18.1	8.25e-05	1.59	LV	CELLSTATES	vCM3.1	control_TTN	11	18
AL078590.3	1.76	0.0489	0.0711	0.287	4.84	15.8	0.000214	1.31	LV	CELLSTATES	vCM3.1	control_TTN	11	18
KLHL36	1.65	0.00591	0.131	0.588	5.54	27	3.19e-06	2.23	LV	CELLSTATES	vCM3.1	control_TTN	11	18
FKBP5	1.58	0.0157	1.24	5.61	8.73	20.4	3.47e-05	1.8	LV	CELLSTATES	vCM3.1	control_TTN	11	18
PAQR3	1.58	0.0136	0.066	0.218	4.73	21.7	2.16e-05	1.87	LV	CELLSTATES	vCM3.1	control_TTN	11	18
AKTIP	1.57	0.0252	0.111	0.493	5.33	18.3	7.87e-05	1.6	LV	CELLSTATES	vCM3.1	control_TTN	11	18
RAB11FIP1	1.44	0.00558	0.188	0.676	6.04	28.3	2.06e-06	2.25	LV	CELLSTATES	vCM3.1	control_TTN	11	18
HEG1	1.42	0.000321	0.357	1.31	6.82	43.1	2.13e-08	3.49	LV	CELLSTATES	vCM3.1	control_TTN	11	18
MBOAT2	1.41	0.0303	0.159	0.43	5.55	17.4	0.000111	1.52	LV	CELLSTATES	vCM3.1	control_TTN	11	18
AC058791.1	1.39	0.00558	0.23	0.617	6.07	29.2	1.53e-06	2.25	LV	CELLSTATES	vCM3.1	control_TTN	11	18
PLCE1	1.37	0.00727	0.169	0.565	5.69	25.8	4.83e-06	2.14	LV	CELLSTATES	vCM3.1	control_TTN	11	18
EPB41L4B	1.35	0.00907	0.154	0.589	5.73	24.1	8.98e-06	2.04	LV	CELLSTATES	vCM3.1	control_TTN	11	18
PLA2G5	1.34	0.00788	0.149	0.526	5.67	25.3	5.76e-06	2.1	LV	CELLSTATES	vCM3.1	control_TTN	11	18
AC055733.2	1.29	0.0437	0.155	0.397	5.54	16.1	0.000186	1.36	LV	CELLSTATES	vCM3.1	control_TTN	11	18
URB1	1.25	0.0382	0.116	0.352	5.22	16.6	0.000155	1.42	LV	CELLSTATES	vCM3.1	control_TTN	11	18
C6	1.21	0.0123	0.365	1.43	6.87	22.2	1.79e-05	1.91	LV	CELLSTATES	vCM3.1	control_TTN	11	18
PDCD4	1.21	0.0289	0.161	0.47	5.61	17.7	9.99e-05	1.54	LV	CELLSTATES	vCM3.1	control_TTN	11	18
RHOBTB1	1.21	0.0208	0.25	0.696	6.18	19	5.94e-05	1.68	LV	CELLSTATES	vCM3.1	control_TTN	11	18
YWHAG	1.17	0.00907	0.273	0.754	6.27	23.6	1.07e-05	2.04	LV	CELLSTATES	vCM3.1	control_TTN	11	18
APPL2	1.14	0.00907	0.312	1.03	6.55	24.5	7.64e-06	2.04	LV	CELLSTATES	vCM3.1	control_TTN	11	18
ATAD2	1.14	0.0186	0.36	1.02	6.65	19.5	4.95e-05	1.73	LV	CELLSTATES	vCM3.1	control_TTN	11	18
MADD	1.11	0.0172	0.117	0.336	5.22	19.9	4.22e-05	1.77	LV	CELLSTATES	vCM3.1	control_TTN	11	18
ZNF189	1.1	0.0351	0.182	0.574	5.77	16.9	0.000135	1.45	LV	CELLSTATES	vCM3.1	control_TTN	11	18
ABCA8	1.08	0.0157	0.316	0.814	6.49	21.1	2.68e-05	1.8	LV	CELLSTATES	vCM3.1	control_TTN	11	18
AC016831.7	1.04	0.0157	2.87	7.5	9.51	20.7	3.09e-05	1.8	LV	CELLSTATES	vCM3.1	control_TTN	11	18
PDZD2	1.02	0.0177	3.41	9.87	9.83	19.7	4.58e-05	1.75	LV	CELLSTATES	vCM3.1	control_TTN	11	18
ZNF106	0.995	0.00558	1.15	3.23	8.26	28.1	2.22e-06	2.25	LV	CELLSTATES	vCM3.1	control_TTN	11	18
FOXO3	0.983	0.00907	1.1	2.79	8.13	23.7	1.01e-05	2.04	LV	CELLSTATES	vCM3.1	control_TTN	11	18
ARHGAP26	0.977	0.0113	2	5.69	9.06	22.7	1.48e-05	1.95	LV	CELLSTATES	vCM3.1	control_TTN	11	18
ANTXR2	0.957	0.0201	0.214	0.516	5.91	19.1	5.59e-05	1.7	LV	CELLSTATES	vCM3.1	control_TTN	11	18
FNDC3B	0.869	0.0134	2.21	5.7	9.11	21.8	2.04e-05	1.87	LV	CELLSTATES	vCM3.1	control_TTN	11	18
LINC00513	0.866	0.0362	1.14	2.47	8.11	16.8	0.000142	1.44	LV	CELLSTATES	vCM3.1	control_TTN	11	18
LDLRAD4	0.809	0.0416	1.51	3.7	8.52	16.3	0.000174	1.38	LV	CELLSTATES	vCM3.1	control_TTN	11	18
USP53	0.766	0.0303	1.39	3.17	8.34	17.4	0.000109	1.52	LV	CELLSTATES	vCM3.1	control_TTN	11	18
