# Supplementary material for: Pathogenic variants damage cell composition and single cell transcription in cardiomyopathies
Source: Science. Author manuscript; Available in PMC 2022 Oct 3. (PMC9528698; doi:10.1126/science.abo1984)
Supplement: Supp table 11.8 [file NIHMS1835045-supplement-Supp_table_11_8.xlsx]

## Sheet: Key
Column name	Description
Gene	Gene symbol, Ensembl 84
logFC	log2-fold change
FDR	False discovery rate; FDR is the PValue after (by default) Benjamini-Hochberg correction.
mean_exp_control	Mean expression values across controls
mean_exp_genotype	Mean expression values across disease samples
logCPM	logCPM is the average expression of all pseudobulked samples for that particular gene across all samples on the log2-scale expressed in counts per million (cpm, as calculated by edgeR after normalization).
F	Output of quasi-likelihood F-test
PValue	PValue is the nominal p-value derived from F
FDR_plot	-log10(False discovery rate)
Region	Studied region (LV or RV)
annotation_level	Cell-type or cell-state
cell_state/state	Specification which cell-type or state was analysed
comparison	Specification control_GENOTYPE
Observations_genotype	Numbers of Patients included in edgeR (patients with low number of nuclei have been excluded)
Observations_reference	Numbers of Patients included in edgeR (patients with low number of nuclei have been excluded)

## Sheet: LMNA_control
Gene	logFC	FDR	mean_exp_control	mean_exp_genotype	logCPM	F	PValue	FDR_plot	Region	annotation_level	cell_state	comparison	Observations_genotype	Observations_reference
SLITRK4	4.94	7.04e-06	0.00045	0.0351	2.18	47.9	2.58e-08	5.15	LV	CELLSTATES	vCM1.2	control_LMNA	11	18
ADGRG7	3.95	0.000604	0.00452	0.083	3.08	22.7	2.59e-05	3.22	LV	CELLSTATES	vCM1.2	control_LMNA	11	18
HYAL4	3.82	8.53e-10	0.00383	0.0782	3.16	127	6.24e-14	9.07	LV	CELLSTATES	vCM1.2	control_LMNA	11	18
HBA2	3.62	1.03e-06	0.00218	0.0343	2.16	62.3	1.2e-09	5.99	LV	CELLSTATES	vCM1.2	control_LMNA	11	18
STAT4	3.47	1.52e-07	0.0321	0.472	5.55	73.2	1.56e-10	6.82	LV	CELLSTATES	vCM1.2	control_LMNA	11	18
UNC80	3.39	8.4e-09	0.00489	0.0768	3.12	101	1.84e-12	8.08	LV	CELLSTATES	vCM1.2	control_LMNA	11	18
MAP2	3.16	3.94e-09	0.0174	0.197	4.35	110	5.76e-13	8.4	LV	CELLSTATES	vCM1.2	control_LMNA	11	18
EDA2R	3.03	1.43e-06	0.00559	0.0563	2.88	59.5	2.09e-09	5.85	LV	CELLSTATES	vCM1.2	control_LMNA	11	18
NPPA	3.01	0.000216	0.0285	0.365	5.17	27.6	5.48e-06	3.67	LV	CELLSTATES	vCM1.2	control_LMNA	11	18
LINC01456	2.99	0.000216	0.00753	0.0796	3.27	27.6	5.47e-06	3.67	LV	CELLSTATES	vCM1.2	control_LMNA	11	18
NPPB	2.98	0.00101	0.202	1.17	6.83	20.4	5.46e-05	3	LV	CELLSTATES	vCM1.2	control_LMNA	11	18
FREM2	2.82	0.000179	0.00307	0.0165	1.57	28.5	4.19e-06	3.75	LV	CELLSTATES	vCM1.2	control_LMNA	11	18
LINC01913	2.8	0.00087	0.00211	0.0156	1.63	21	4.45e-05	3.06	LV	CELLSTATES	vCM1.2	control_LMNA	11	18
AC002463.1	2.73	1.48e-06	0.00375	0.0405	2.46	59.1	2.27e-09	5.83	LV	CELLSTATES	vCM1.2	control_LMNA	11	18
ACSM5	2.72	0.00654	0.00138	0.0141	1.51	13.2	0.000782	2.18	LV	CELLSTATES	vCM1.2	control_LMNA	11	18
ARSJ	2.72	7.2e-05	0.00809	0.0519	2.83	33.5	9.79e-07	4.14	LV	CELLSTATES	vCM1.2	control_LMNA	11	18
HBB	2.64	0.000191	0.0138	0.0952	3.42	28.1	4.68e-06	3.72	LV	CELLSTATES	vCM1.2	control_LMNA	11	18
C14orf132	2.62	0.000307	0.00778	0.0471	2.76	25.8	9.44e-06	3.51	LV	CELLSTATES	vCM1.2	control_LMNA	11	18
HBA1	2.51	0.00105	0.00216	0.0157	1.55	20.2	5.85e-05	2.98	LV	CELLSTATES	vCM1.2	control_LMNA	11	18
UCHL1	2.51	0.00019	0.00265	0.0191	1.8	28.2	4.58e-06	3.72	LV	CELLSTATES	vCM1.2	control_LMNA	11	18
KCTD8	2.5	0.000145	0.0422	0.335	5.1	29.6	2.94e-06	3.84	LV	CELLSTATES	vCM1.2	control_LMNA	11	18
SLC6A6	2.48	0.000135	0.0695	0.454	5.61	30	2.68e-06	3.87	LV	CELLSTATES	vCM1.2	control_LMNA	11	18
IL31RA	2.46	0.000387	0.00153	0.0142	1.63	24.6	1.37e-05	3.41	LV	CELLSTATES	vCM1.2	control_LMNA	11	18
NEURL1B	2.4	2.21e-06	0.0159	0.123	3.88	56.3	4.04e-09	5.66	LV	CELLSTATES	vCM1.2	control_LMNA	11	18
KCNJ3	2.37	7.22e-05	0.0125	0.0795	3.37	33.5	9.87e-07	4.14	LV	CELLSTATES	vCM1.2	control_LMNA	11	18
SCGB3A2	2.31	0.000672	0.00407	0.0289	2.02	22.2	3.06e-05	3.17	LV	CELLSTATES	vCM1.2	control_LMNA	11	18
SPOCK1	2.31	1.35e-05	0.106	0.724	6.29	43.2	7.82e-08	4.87	LV	CELLSTATES	vCM1.2	control_LMNA	11	18
AL606807.1	2.29	0.00124	0.00644	0.06	2.92	19.5	7.52e-05	2.91	LV	CELLSTATES	vCM1.2	control_LMNA	11	18
B3GALT5	2.28	0.000392	0.0153	0.0737	3.24	24.5	1.42e-05	3.41	LV	CELLSTATES	vCM1.2	control_LMNA	11	18
AC090673.1	2.22	0.000325	0.00478	0.0185	1.85	25.5	1.04e-05	3.49	LV	CELLSTATES	vCM1.2	control_LMNA	11	18
KLHL4	2.22	0.000849	0.00848	0.0557	2.98	21.2	4.29e-05	3.07	LV	CELLSTATES	vCM1.2	control_LMNA	11	18
EDNRA	2.21	1.54e-06	0.363	1.7	7.56	58.7	2.47e-09	5.81	LV	CELLSTATES	vCM1.2	control_LMNA	11	18
SLC7A8	2.15	6e-06	0.0776	0.459	5.65	49.3	1.86e-08	5.22	LV	CELLSTATES	vCM1.2	control_LMNA	11	18
C5orf46	2.13	1.29e-07	0.0387	0.236	4.7	75.5	1.04e-10	6.89	LV	CELLSTATES	vCM1.2	control_LMNA	11	18
ABCG2	2.12	1.52e-07	0.0506	0.298	5.05	73.6	1.45e-10	6.82	LV	CELLSTATES	vCM1.2	control_LMNA	11	18
TTLL7	2.12	8.49e-06	0.046	0.242	4.79	46.6	3.48e-08	5.07	LV	CELLSTATES	vCM1.2	control_LMNA	11	18
AC108067.1	2.11	0.00271	0.0124	0.053	2.87	16.5	0.000224	2.57	LV	CELLSTATES	vCM1.2	control_LMNA	11	18
FAT3	2.09	1.72e-05	0.0145	0.0736	3.37	41.7	1.13e-07	4.76	LV	CELLSTATES	vCM1.2	control_LMNA	11	18
OGDHL	2.09	0.00347	0.00226	0.014	1.6	15.6	0.000317	2.46	LV	CELLSTATES	vCM1.2	control_LMNA	11	18
COTL1	2.08	0.000927	0.00806	0.0488	2.78	20.8	4.87e-05	3.03	LV	CELLSTATES	vCM1.2	control_LMNA	11	18
PTCHD4	2.07	1.16e-05	0.0323	0.123	4	44.3	5.95e-08	4.93	LV	CELLSTATES	vCM1.2	control_LMNA	11	18
CENPN	2.05	0.0214	0.0136	0.125	3.71	9.31	0.00406	1.67	LV	CELLSTATES	vCM1.2	control_LMNA	11	18
ALKAL2	2.04	0.000388	0.00174	0.013	1.55	24.6	1.38e-05	3.41	LV	CELLSTATES	vCM1.2	control_LMNA	11	18
NPNT	2.04	7.44e-05	0.0134	0.0756	3.31	33.3	1.03e-06	4.13	LV	CELLSTATES	vCM1.2	control_LMNA	11	18
AL133346.1	2.02	0.000216	0.0048	0.0302	2.34	27.6	5.42e-06	3.67	LV	CELLSTATES	vCM1.2	control_LMNA	11	18
GPR173	2.01	3.23e-06	0.0258	0.0984	3.69	54	6.63e-09	5.49	LV	CELLSTATES	vCM1.2	control_LMNA	11	18
ADGRL3	1.99	1.44e-05	0.412	2.18	7.86	42.7	8.84e-08	4.84	LV	CELLSTATES	vCM1.2	control_LMNA	11	18
PHLDA1	1.98	0.000206	0.0176	0.0851	3.44	27.8	5.14e-06	3.69	LV	CELLSTATES	vCM1.2	control_LMNA	11	18
AC090735.1	1.97	0.0155	0.00579	0.0344	2.29	10.4	0.00258	1.81	LV	CELLSTATES	vCM1.2	control_LMNA	11	18
RNF175	1.97	0.000133	0.00547	0.0301	2.37	30	2.61e-06	3.87	LV	CELLSTATES	vCM1.2	control_LMNA	11	18
AC015967.1	1.96	0.00143	0.0026	0.015	1.65	18.9	9.33e-05	2.84	LV	CELLSTATES	vCM1.2	control_LMNA	11	18
CA8	1.96	0.000538	0.00618	0.0378	2.4	23.2	2.19e-05	3.27	LV	CELLSTATES	vCM1.2	control_LMNA	11	18
AMPH	1.95	5.56e-05	0.0112	0.0615	3.12	35	6.42e-07	4.26	LV	CELLSTATES	vCM1.2	control_LMNA	11	18
PRSS50-1	1.94	0.00771	0.0613	0.176	4.29	12.7	0.000977	2.11	LV	CELLSTATES	vCM1.2	control_LMNA	11	18
AL078590.3	1.93	0.000222	0.0944	0.467	5.73	27.3	5.85e-06	3.65	LV	CELLSTATES	vCM1.2	control_LMNA	11	18
BRINP1	1.93	0.00184	0.00565	0.0309	2.32	18	0.00013	2.74	LV	CELLSTATES	vCM1.2	control_LMNA	11	18
AC100801.1	1.92	0.00537	0.00228	0.0177	1.33	13.9	0.000592	2.27	LV	CELLSTATES	vCM1.2	control_LMNA	11	18
DNAI1	1.9	0.00551	0.00371	0.0185	1.85	13.8	0.000616	2.26	LV	CELLSTATES	vCM1.2	control_LMNA	11	18
TGFB2	1.89	0.00145	0.0102	0.0448	2.89	18.9	9.46e-05	2.84	LV	CELLSTATES	vCM1.2	control_LMNA	11	18
CDKN1A	1.88	0.000683	0.0213	0.0714	3.36	22.1	3.13e-05	3.17	LV	CELLSTATES	vCM1.2	control_LMNA	11	18
BCL2	1.86	8.5e-09	0.322	1.38	7.33	99.2	2.48e-12	8.07	LV	CELLSTATES	vCM1.2	control_LMNA	11	18
SRCIN1	1.86	0.00653	0.00392	0.0127	1.49	13.2	0.000781	2.18	LV	CELLSTATES	vCM1.2	control_LMNA	11	18
AC009171.2	1.85	0.00233	0.00299	0.0149	1.68	17.1	0.00018	2.63	LV	CELLSTATES	vCM1.2	control_LMNA	11	18
CALB1	1.82	0.00358	0.00371	0.0176	1.66	15.5	0.000331	2.45	LV	CELLSTATES	vCM1.2	control_LMNA	11	18
FKBP5	1.82	0.00024	0.74	3.39	8.57	27	6.59e-06	3.62	LV	CELLSTATES	vCM1.2	control_LMNA	11	18
NCR3LG1	1.82	0.000272	0.00824	0.0404	2.62	26.4	7.91e-06	3.57	LV	CELLSTATES	vCM1.2	control_LMNA	11	18
CAMLG	1.81	0.00336	0.049	0.196	4.6	15.7	0.000301	2.47	LV	CELLSTATES	vCM1.2	control_LMNA	11	18
MID1	1.81	1.82e-05	0.118	0.524	6.03	41.3	1.24e-07	4.74	LV	CELLSTATES	vCM1.2	control_LMNA	11	18
HSPA2	1.79	0.000383	0.00677	0.03	2.35	24.7	1.34e-05	3.42	LV	CELLSTATES	vCM1.2	control_LMNA	11	18
PLCE1	1.79	7.9e-08	0.146	0.611	6.17	78.9	5.78e-11	7.1	LV	CELLSTATES	vCM1.2	control_LMNA	11	18
NOVA1	1.78	0.00011	0.0319	0.147	4.22	31.1	1.9e-06	3.96	LV	CELLSTATES	vCM1.2	control_LMNA	11	18
ADGRF2	1.77	0.00855	0.00218	0.0139	1.5	12.3	0.00113	2.07	LV	CELLSTATES	vCM1.2	control_LMNA	11	18
C1QTNF7	1.77	0.000179	0.0142	0.0712	3.28	28.4	4.21e-06	3.75	LV	CELLSTATES	vCM1.2	control_LMNA	11	18
LINC02306	1.75	0.000461	0.029	0.156	4.24	23.8	1.78e-05	3.34	LV	CELLSTATES	vCM1.2	control_LMNA	11	18
CCDC168	1.73	0.000259	0.0143	0.0562	3.06	26.6	7.34e-06	3.59	LV	CELLSTATES	vCM1.2	control_LMNA	11	18
WNT9A	1.73	0.00026	0.0509	0.188	4.6	26.6	7.39e-06	3.59	LV	CELLSTATES	vCM1.2	control_LMNA	11	18
ACADL	1.72	0.000307	0.00857	0.0374	2.39	25.8	9.54e-06	3.51	LV	CELLSTATES	vCM1.2	control_LMNA	11	18
AC093730.1	1.71	0.000255	0.0852	0.341	5.35	26.7	7.16e-06	3.59	LV	CELLSTATES	vCM1.2	control_LMNA	11	18
AL031283.2	1.7	0.00716	0.00414	0.0179	1.89	13	0.00088	2.15	LV	CELLSTATES	vCM1.2	control_LMNA	11	18
BEND6	1.69	0.00296	0.00459	0.0155	1.75	16.2	0.000252	2.53	LV	CELLSTATES	vCM1.2	control_LMNA	11	18
PPP2R2B	1.69	0.00013	0.0233	0.105	3.8	30.3	2.46e-06	3.89	LV	CELLSTATES	vCM1.2	control_LMNA	11	18
AC093607.1	1.68	0.000519	0.0367	0.158	4.29	23.4	2.05e-05	3.28	LV	CELLSTATES	vCM1.2	control_LMNA	11	18
AL078590.2	1.68	0.00933	0.00526	0.0213	2.02	12	0.00128	2.03	LV	CELLSTATES	vCM1.2	control_LMNA	11	18
HEG1	1.68	7.13e-08	0.29	1.08	7.04	80.8	4.23e-11	7.15	LV	CELLSTATES	vCM1.2	control_LMNA	11	18
MBOAT2	1.67	7.81e-06	0.119	0.502	5.81	47.1	3.09e-08	5.11	LV	CELLSTATES	vCM1.2	control_LMNA	11	18
SDSL	1.67	0.00101	0.00461	0.0186	1.83	20.4	5.51e-05	2.99	LV	CELLSTATES	vCM1.2	control_LMNA	11	18
ALDOB	1.65	0.00322	0.00709	0.0353	2.37	15.9	0.000283	2.49	LV	CELLSTATES	vCM1.2	control_LMNA	11	18
NNMT	1.65	0.00351	0.0404	0.151	4.27	15.5	0.000322	2.46	LV	CELLSTATES	vCM1.2	control_LMNA	11	18
SPATA6L	1.64	0.000179	0.016	0.0673	3.26	28.5	4.16e-06	3.75	LV	CELLSTATES	vCM1.2	control_LMNA	11	18
DZIP1	1.63	0.000175	0.015	0.0533	3.01	28.7	3.93e-06	3.76	LV	CELLSTATES	vCM1.2	control_LMNA	11	18
LINC01091	1.63	0.000332	0.151	0.574	6.21	25.4	1.08e-05	3.48	LV	CELLSTATES	vCM1.2	control_LMNA	11	18
SYTL2	1.63	0.000524	0.00587	0.0303	2.41	23.3	2.09e-05	3.28	LV	CELLSTATES	vCM1.2	control_LMNA	11	18
DPYSL3	1.62	0.00882	0.00772	0.0188	1.96	12.2	0.00118	2.05	LV	CELLSTATES	vCM1.2	control_LMNA	11	18
GPR137C	1.62	3.25e-06	0.0212	0.0907	3.57	53.7	7.12e-09	5.49	LV	CELLSTATES	vCM1.2	control_LMNA	11	18
ITGB8	1.62	0.00575	0.00878	0.035	2.5	13.7	0.000651	2.24	LV	CELLSTATES	vCM1.2	control_LMNA	11	18
ARHGAP24	1.6	6e-06	1.75	6.74	9.73	49.3	1.87e-08	5.22	LV	CELLSTATES	vCM1.2	control_LMNA	11	18
SCN3B	1.6	0.00991	0.0035	0.0143	1.63	11.8	0.00138	2	LV	CELLSTATES	vCM1.2	control_LMNA	11	18
SPINK1	1.6	0.012	0.00327	0.0169	1.73	11.2	0.00181	1.92	LV	CELLSTATES	vCM1.2	control_LMNA	11	18
AC005064.1	1.59	0.0236	0.00503	0.0172	1.97	9	0.00466	1.63	LV	CELLSTATES	vCM1.2	control_LMNA	11	18
JAK2	1.59	2.69e-08	0.56	2.09	8.01	88.8	1.18e-11	7.57	LV	CELLSTATES	vCM1.2	control_LMNA	11	18
AL117335.1	1.58	0.00302	0.00837	0.0318	2.37	16.1	0.00026	2.52	LV	CELLSTATES	vCM1.2	control_LMNA	11	18
ENAM	1.58	2.36e-05	0.0109	0.048	2.9	39.9	1.79e-07	4.63	LV	CELLSTATES	vCM1.2	control_LMNA	11	18
ANTXR2	1.57	7.13e-08	0.267	1.05	6.98	80.3	4.57e-11	7.15	LV	CELLSTATES	vCM1.2	control_LMNA	11	18
AC084816.1	1.56	0.0186	0.0128	0.0693	3.26	9.75	0.00335	1.73	LV	CELLSTATES	vCM1.2	control_LMNA	11	18
AP005131.1	1.55	0.000664	0.0326	0.111	3.93	22.2	2.99e-05	3.18	LV	CELLSTATES	vCM1.2	control_LMNA	11	18
MYBL1	1.54	0.000549	0.0209	0.0626	3.3	23.1	2.26e-05	3.26	LV	CELLSTATES	vCM1.2	control_LMNA	11	18
CRIM1	1.53	1.94e-05	0.252	0.966	6.95	41	1.35e-07	4.71	LV	CELLSTATES	vCM1.2	control_LMNA	11	18
TMEM236	1.53	0.000598	0.0101	0.0339	2.5	22.7	2.55e-05	3.22	LV	CELLSTATES	vCM1.2	control_LMNA	11	18
AREG	1.52	0.0186	0.035	0.101	3.89	9.77	0.00333	1.73	LV	CELLSTATES	vCM1.2	control_LMNA	11	18
MIR34AHG	1.52	0.00125	0.00866	0.0316	2.51	19.5	7.56e-05	2.9	LV	CELLSTATES	vCM1.2	control_LMNA	11	18
CEP126	1.51	0.00116	0.0109	0.046	2.83	19.8	6.74e-05	2.93	LV	CELLSTATES	vCM1.2	control_LMNA	11	18
FAM47E-STBD1	1.51	0.000347	0.0131	0.0483	2.94	25.2	1.15e-05	3.46	LV	CELLSTATES	vCM1.2	control_LMNA	11	18
GLRB	1.51	1.66e-08	0.0957	0.334	5.45	93.1	6.08e-12	7.78	LV	CELLSTATES	vCM1.2	control_LMNA	11	18
KLHL36	1.51	6.36e-06	0.0984	0.352	5.46	48.7	2.14e-08	5.2	LV	CELLSTATES	vCM1.2	control_LMNA	11	18
MYL4	1.51	0.00193	0.0697	0.173	4.62	17.8	0.000139	2.71	LV	CELLSTATES	vCM1.2	control_LMNA	11	18
RPGR	1.51	1.74e-05	0.0629	0.207	4.77	41.6	1.16e-07	4.76	LV	CELLSTATES	vCM1.2	control_LMNA	11	18
AC078980.1	1.5	0.000273	0.0344	0.0951	3.83	26.3	8e-06	3.56	LV	CELLSTATES	vCM1.2	control_LMNA	11	18
ARRDC3	1.5	0.000314	0.0413	0.142	4.15	25.7	9.85e-06	3.5	LV	CELLSTATES	vCM1.2	control_LMNA	11	18
CNGB1	1.5	0.0143	0.00523	0.021	1.9	10.6	0.00231	1.84	LV	CELLSTATES	vCM1.2	control_LMNA	11	18
SH3BGR	1.5	2.33e-05	0.102	0.301	5.36	40	1.74e-07	4.63	LV	CELLSTATES	vCM1.2	control_LMNA	11	18
AP002026.1	1.49	2.22e-05	0.046	0.163	4.45	40.2	1.63e-07	4.65	LV	CELLSTATES	vCM1.2	control_LMNA	11	18
COL9A1	1.49	0.021	0.00355	0.0153	1.63	9.37	0.00396	1.68	LV	CELLSTATES	vCM1.2	control_LMNA	11	18
HEPH	1.49	3.9e-05	0.0914	0.314	5.34	37.1	3.68e-07	4.41	LV	CELLSTATES	vCM1.2	control_LMNA	11	18
NNAT	1.49	0.0205	0.00512	0.0189	1.81	9.44	0.00383	1.69	LV	CELLSTATES	vCM1.2	control_LMNA	11	18
RTN4	1.49	0.000216	0.117	0.355	5.57	27.5	5.51e-06	3.67	LV	CELLSTATES	vCM1.2	control_LMNA	11	18
TENM3	1.49	0.000109	0.352	1.11	7.26	31.2	1.88e-06	3.96	LV	CELLSTATES	vCM1.2	control_LMNA	11	18
AC109779.1	1.48	0.000216	0.0959	0.31	5.44	27.5	5.51e-06	3.67	LV	CELLSTATES	vCM1.2	control_LMNA	11	18
C5orf47	1.48	0.00394	0.0251	0.0593	3.16	15.1	0.000377	2.4	LV	CELLSTATES	vCM1.2	control_LMNA	11	18
ATP6V1FNB	1.47	0.0361	0.00648	0.0206	2.14	7.68	0.00846	1.44	LV	CELLSTATES	vCM1.2	control_LMNA	11	18
AL807752.2	1.46	0.0129	0.00352	0.0155	1.68	11	0.00198	1.89	LV	CELLSTATES	vCM1.2	control_LMNA	11	18
LINC01794	1.46	0.0355	0.00228	0.0141	1.24	7.73	0.00827	1.45	LV	CELLSTATES	vCM1.2	control_LMNA	11	18
PDZD2	1.46	5.97e-06	3.44	11.9	10.6	49.6	1.74e-08	5.22	LV	CELLSTATES	vCM1.2	control_LMNA	11	18
SNCA	1.46	6.87e-05	0.0422	0.142	4.29	33.8	9.09e-07	4.16	LV	CELLSTATES	vCM1.2	control_LMNA	11	18
SOCS1	1.46	0.00206	0.009	0.0335	2.51	17.5	0.000154	2.69	LV	CELLSTATES	vCM1.2	control_LMNA	11	18
WASHC2A	1.46	5.99e-05	0.0463	0.156	4.42	34.6	7.27e-07	4.22	LV	CELLSTATES	vCM1.2	control_LMNA	11	18
AC004949.1	1.45	0.0139	0.00544	0.0217	2.02	10.7	0.00221	1.86	LV	CELLSTATES	vCM1.2	control_LMNA	11	18
AC104827.1	1.45	0.014	0.0467	0.178	4.59	10.7	0.00224	1.85	LV	CELLSTATES	vCM1.2	control_LMNA	11	18
C5AR1	1.45	0.000633	0.0281	0.098	3.83	22.5	2.78e-05	3.2	LV	CELLSTATES	vCM1.2	control_LMNA	11	18
RRAS2	1.45	7.13e-08	0.26	0.811	6.71	80.2	4.69e-11	7.15	LV	CELLSTATES	vCM1.2	control_LMNA	11	18
BEX2	1.44	0.0225	0.00529	0.0146	1.77	9.16	0.00435	1.65	LV	CELLSTATES	vCM1.2	control_LMNA	11	18
LINC01277	1.44	0.0148	0.0137	0.0459	2.83	10.5	0.00242	1.83	LV	CELLSTATES	vCM1.2	control_LMNA	11	18
SLC39A8	1.44	0.00312	0.0119	0.0328	2.54	16	0.000272	2.51	LV	CELLSTATES	vCM1.2	control_LMNA	11	18
SPON1-AS1	1.44	0.00178	0.0213	0.0752	3.39	18.1	0.000125	2.75	LV	CELLSTATES	vCM1.2	control_LMNA	11	18
ASNS	1.43	0.000433	0.00933	0.0293	2.38	24.1	1.64e-05	3.36	LV	CELLSTATES	vCM1.2	control_LMNA	11	18
FLI1	1.43	0.000884	0.00846	0.0314	2.47	21	4.56e-05	3.05	LV	CELLSTATES	vCM1.2	control_LMNA	11	18
LINC00222	1.43	0.000121	0.0225	0.08	3.52	30.7	2.18e-06	3.92	LV	CELLSTATES	vCM1.2	control_LMNA	11	18
LRCH2	1.43	0.00521	0.0142	0.0348	2.55	14.1	0.000569	2.28	LV	CELLSTATES	vCM1.2	control_LMNA	11	18
PTPN13	1.43	0.00165	0.0122	0.0435	2.86	18.4	0.000113	2.78	LV	CELLSTATES	vCM1.2	control_LMNA	11	18
SMOC2	1.43	0.000807	0.0114	0.0374	2.62	21.4	3.96e-05	3.09	LV	CELLSTATES	vCM1.2	control_LMNA	11	18
MSH4	1.42	0.00118	0.0392	0.12	3.97	19.8	6.92e-05	2.93	LV	CELLSTATES	vCM1.2	control_LMNA	11	18
NAAA	1.42	1.7e-06	0.0559	0.187	4.63	58	2.86e-09	5.77	LV	CELLSTATES	vCM1.2	control_LMNA	11	18
PRICKLE2	1.42	9.52e-06	0.0277	0.0935	3.78	45.4	4.66e-08	5.02	LV	CELLSTATES	vCM1.2	control_LMNA	11	18
SLCO1C1	1.42	0.00295	0.062	0.186	4.64	16.2	0.000251	2.53	LV	CELLSTATES	vCM1.2	control_LMNA	11	18
TPM3	1.42	9.47e-05	0.101	0.337	5.48	32	1.48e-06	4.02	LV	CELLSTATES	vCM1.2	control_LMNA	11	18
ZNF423	1.42	0.000392	0.0136	0.0463	2.88	24.5	1.41e-05	3.41	LV	CELLSTATES	vCM1.2	control_LMNA	11	18
AL596188.1	1.41	0.0251	0.00868	0.0376	2.52	8.81	0.00507	1.6	LV	CELLSTATES	vCM1.2	control_LMNA	11	18
AC104825.1	1.4	0.000805	0.0203	0.0528	3.16	21.4	3.92e-05	3.09	LV	CELLSTATES	vCM1.2	control_LMNA	11	18
MCAM	1.4	0.000128	0.0348	0.101	3.9	30.3	2.4e-06	3.89	LV	CELLSTATES	vCM1.2	control_LMNA	11	18
ZNF727	1.4	0.000933	0.0181	0.0614	3.24	20.8	4.92e-05	3.03	LV	CELLSTATES	vCM1.2	control_LMNA	11	18
ADGRB3	1.39	0.00421	0.0367	0.134	4.16	14.9	0.000414	2.38	LV	CELLSTATES	vCM1.2	control_LMNA	11	18
ATRNL1	1.39	0.000554	0.128	0.386	5.75	23	2.29e-05	3.26	LV	CELLSTATES	vCM1.2	control_LMNA	11	18
C16orf89	1.39	0.0126	0.00513	0.0174	1.74	11	0.00192	1.9	LV	CELLSTATES	vCM1.2	control_LMNA	11	18
C5orf51	1.39	1.2e-05	0.0492	0.168	4.5	44	6.51e-08	4.92	LV	CELLSTATES	vCM1.2	control_LMNA	11	18
P3H2	1.39	0.00301	0.02	0.0655	3.38	16.1	0.000259	2.52	LV	CELLSTATES	vCM1.2	control_LMNA	11	18
SOCS2	1.39	0.000387	0.0367	0.115	4.04	24.6	1.37e-05	3.41	LV	CELLSTATES	vCM1.2	control_LMNA	11	18
ANKRD33B	1.38	0.000117	0.0788	0.254	5.16	30.9	2.06e-06	3.93	LV	CELLSTATES	vCM1.2	control_LMNA	11	18
DDX60	1.38	6.73e-05	0.0196	0.0644	3.29	33.9	8.62e-07	4.17	LV	CELLSTATES	vCM1.2	control_LMNA	11	18
MUM1L1	1.38	0.000347	0.0551	0.19	4.7	25.2	1.15e-05	3.46	LV	CELLSTATES	vCM1.2	control_LMNA	11	18
MYLK-AS1	1.38	2.22e-05	0.0387	0.117	4.08	40.3	1.61e-07	4.65	LV	CELLSTATES	vCM1.2	control_LMNA	11	18
P2RY6	1.38	0.00984	0.00754	0.0182	1.97	11.9	0.00137	2.01	LV	CELLSTATES	vCM1.2	control_LMNA	11	18
PROS1	1.38	0.000119	0.186	0.591	6.23	30.8	2.12e-06	3.93	LV	CELLSTATES	vCM1.2	control_LMNA	11	18
ZNF189	1.38	3.25e-05	0.168	0.565	6.16	38	2.88e-07	4.49	LV	CELLSTATES	vCM1.2	control_LMNA	11	18
SLC25A29	1.37	2.22e-05	0.0457	0.138	4.32	40.3	1.61e-07	4.65	LV	CELLSTATES	vCM1.2	control_LMNA	11	18
ZDHHC14	1.37	2.38e-06	0.343	1.12	7.19	55.8	4.52e-09	5.62	LV	CELLSTATES	vCM1.2	control_LMNA	11	18
CXorf57	1.36	0.00577	0.00461	0.0185	1.75	13.7	0.000656	2.24	LV	CELLSTATES	vCM1.2	control_LMNA	11	18
MAMLD1	1.36	0.0241	0.00519	0.0149	1.89	8.93	0.0048	1.62	LV	CELLSTATES	vCM1.2	control_LMNA	11	18
RASL11B	1.36	0.00984	0.00829	0.0286	2.22	11.9	0.00137	2.01	LV	CELLSTATES	vCM1.2	control_LMNA	11	18
LRRCC1	1.35	0.00399	0.0116	0.043	2.7	15.1	0.000385	2.4	LV	CELLSTATES	vCM1.2	control_LMNA	11	18
AC055822.1	1.34	0.00485	0.00868	0.0231	2.21	14.3	0.00051	2.31	LV	CELLSTATES	vCM1.2	control_LMNA	11	18
PAPLN	1.34	0.0354	0.00484	0.0134	1.62	7.74	0.00824	1.45	LV	CELLSTATES	vCM1.2	control_LMNA	11	18
AC121154.1	1.33	0.00877	0.00417	0.0148	1.66	12.3	0.00117	2.06	LV	CELLSTATES	vCM1.2	control_LMNA	11	18
CREB5	1.33	0.000607	0.435	1.36	7.46	22.6	2.63e-05	3.22	LV	CELLSTATES	vCM1.2	control_LMNA	11	18
HSPH1	1.33	9.47e-05	0.0317	0.0891	3.77	32	1.47e-06	4.02	LV	CELLSTATES	vCM1.2	control_LMNA	11	18
NEB	1.33	0.000672	0.06	0.186	4.78	22.2	3.06e-05	3.17	LV	CELLSTATES	vCM1.2	control_LMNA	11	18
TSC22D3	1.33	6.73e-05	0.0323	0.103	3.94	33.9	8.67e-07	4.17	LV	CELLSTATES	vCM1.2	control_LMNA	11	18
BEX1	1.32	0.039	0.00597	0.0168	1.91	7.46	0.00939	1.41	LV	CELLSTATES	vCM1.2	control_LMNA	11	18
C6	1.32	0.000108	0.42	1.53	7.55	31.3	1.84e-06	3.96	LV	CELLSTATES	vCM1.2	control_LMNA	11	18
PPFIA2-AS1	1.32	0.00478	0.00653	0.0217	2.06	14.4	0.0005	2.32	LV	CELLSTATES	vCM1.2	control_LMNA	11	18
COL12A1	1.31	0.0192	0.00551	0.0183	1.92	9.65	0.00349	1.72	LV	CELLSTATES	vCM1.2	control_LMNA	11	18
LINC00211	1.31	0.00352	0.0131	0.0453	2.77	15.5	0.000323	2.45	LV	CELLSTATES	vCM1.2	control_LMNA	11	18
LRRC6	1.31	0.0108	0.0598	0.149	4.46	11.6	0.00156	1.97	LV	CELLSTATES	vCM1.2	control_LMNA	11	18
SYT16	1.31	0.00828	0.00553	0.0148	1.75	12.4	0.00108	2.08	LV	CELLSTATES	vCM1.2	control_LMNA	11	18
URB1	1.31	1.2e-05	0.101	0.298	5.35	44.1	6.34e-08	4.92	LV	CELLSTATES	vCM1.2	control_LMNA	11	18
USP53	1.31	1.3e-07	1.38	4.18	9.08	75	1.14e-10	6.88	LV	CELLSTATES	vCM1.2	control_LMNA	11	18
XIRP2-AS1	1.31	0.0216	0.00712	0.0193	1.99	9.27	0.00413	1.66	LV	CELLSTATES	vCM1.2	control_LMNA	11	18
ALCAM	1.3	0.00598	0.0228	0.0661	3.51	13.6	0.000687	2.22	LV	CELLSTATES	vCM1.2	control_LMNA	11	18
ELOVL6	1.3	0.000113	0.0357	0.111	3.98	31	1.99e-06	3.95	LV	CELLSTATES	vCM1.2	control_LMNA	11	18
MAP1B	1.3	4.22e-05	0.179	0.614	6.37	36.5	4.29e-07	4.37	LV	CELLSTATES	vCM1.2	control_LMNA	11	18
VSTM2L	1.3	0.00505	0.024	0.0859	3.67	14.2	0.000539	2.3	LV	CELLSTATES	vCM1.2	control_LMNA	11	18
AC090772.1	1.29	0.0298	0.00672	0.0126	1.64	8.28	0.00645	1.53	LV	CELLSTATES	vCM1.2	control_LMNA	11	18
ANTXR1	1.29	0.000502	0.0278	0.0789	3.66	23.5	1.95e-05	3.3	LV	CELLSTATES	vCM1.2	control_LMNA	11	18
DCBLD2	1.29	7.23e-06	0.443	1.32	7.45	47.6	2.75e-08	5.14	LV	CELLSTATES	vCM1.2	control_LMNA	11	18
EIF2AK3	1.29	0.000678	0.264	0.716	6.58	22.1	3.09e-05	3.17	LV	CELLSTATES	vCM1.2	control_LMNA	11	18
GRIA3	1.29	0.0035	0.0787	0.226	4.96	15.5	0.000321	2.46	LV	CELLSTATES	vCM1.2	control_LMNA	11	18
RND3	1.29	7.34e-06	0.0785	0.235	5.05	47.5	2.84e-08	5.13	LV	CELLSTATES	vCM1.2	control_LMNA	11	18
ZNF385D	1.29	0.00399	0.214	0.655	6.48	15.1	0.000385	2.4	LV	CELLSTATES	vCM1.2	control_LMNA	11	18
CPNE8	1.28	0.00795	0.0502	0.183	4.56	12.6	0.00103	2.1	LV	CELLSTATES	vCM1.2	control_LMNA	11	18
GULP1	1.28	0.0219	0.00639	0.0146	1.78	9.24	0.00418	1.66	LV	CELLSTATES	vCM1.2	control_LMNA	11	18
MTURN	1.28	0.000175	0.0202	0.0521	3.01	28.7	3.93e-06	3.76	LV	CELLSTATES	vCM1.2	control_LMNA	11	18
SLAIN2	1.28	1.42e-06	0.319	0.949	6.97	59.8	1.96e-09	5.85	LV	CELLSTATES	vCM1.2	control_LMNA	11	18
WDR63	1.28	0.00187	0.0251	0.0699	3.43	17.9	0.000133	2.73	LV	CELLSTATES	vCM1.2	control_LMNA	11	18
AGPAT5	1.27	0.00247	0.0144	0.0469	2.88	16.8	0.000197	2.61	LV	CELLSTATES	vCM1.2	control_LMNA	11	18
LDLRAD4	1.27	3.72e-06	1.35	4.06	9.04	52.6	8.98e-09	5.43	LV	CELLSTATES	vCM1.2	control_LMNA	11	18
RAG1	1.27	0.00515	0.0073	0.0246	2.21	14.1	0.000559	2.29	LV	CELLSTATES	vCM1.2	control_LMNA	11	18
AL512422.1	1.26	0.00189	0.0134	0.0405	2.8	17.9	0.000135	2.72	LV	CELLSTATES	vCM1.2	control_LMNA	11	18
AP002518.2	1.26	0.0161	0.117	0.374	5.64	10.2	0.00273	1.79	LV	CELLSTATES	vCM1.2	control_LMNA	11	18
DOCK5	1.26	3.12e-05	0.851	2.6	8.39	38.4	2.62e-07	4.51	LV	CELLSTATES	vCM1.2	control_LMNA	11	18
SLC1A3	1.26	1.83e-06	2.02	5.79	9.61	57.4	3.21e-09	5.74	LV	CELLSTATES	vCM1.2	control_LMNA	11	18
AC037459.3	1.25	0.0332	0.00431	0.0131	1.51	7.94	0.00753	1.48	LV	CELLSTATES	vCM1.2	control_LMNA	11	18
AC108471.2	1.25	0.00527	0.00962	0.0262	2.23	14	0.000577	2.28	LV	CELLSTATES	vCM1.2	control_LMNA	11	18
KCNMB2	1.25	0.00417	0.0495	0.146	4.39	14.9	0.000409	2.38	LV	CELLSTATES	vCM1.2	control_LMNA	11	18
NCKIPSD	1.25	0.000388	0.0156	0.0521	3.01	24.6	1.39e-05	3.41	LV	CELLSTATES	vCM1.2	control_LMNA	11	18
PCAT14	1.25	0.00553	0.00818	0.0243	2.13	13.8	0.000619	2.26	LV	CELLSTATES	vCM1.2	control_LMNA	11	18
RAI14	1.25	0.00217	0.0192	0.0515	3.13	17.3	0.000164	2.66	LV	CELLSTATES	vCM1.2	control_LMNA	11	18
KIF24	1.24	0.0225	0.0045	0.0133	1.68	9.16	0.00434	1.65	LV	CELLSTATES	vCM1.2	control_LMNA	11	18
MTM1	1.24	1.11e-05	0.151	0.457	5.92	44.6	5.58e-08	4.96	LV	CELLSTATES	vCM1.2	control_LMNA	11	18
PLS3-AS1	1.23	0.000279	0.046	0.135	4.31	26.2	8.23e-06	3.56	LV	CELLSTATES	vCM1.2	control_LMNA	11	18
RRS1-AS1	1.23	0.016	0.00575	0.0159	1.86	10.2	0.0027	1.8	LV	CELLSTATES	vCM1.2	control_LMNA	11	18
SETBP1	1.23	0.000122	0.204	0.632	6.48	30.6	2.23e-06	3.91	LV	CELLSTATES	vCM1.2	control_LMNA	11	18
AC063944.1	1.22	0.000819	0.118	0.271	5.35	21.3	4.04e-05	3.09	LV	CELLSTATES	vCM1.2	control_LMNA	11	18
ARFGEF3	1.22	0.00137	0.0279	0.0698	3.4	19.1	8.72e-05	2.86	LV	CELLSTATES	vCM1.2	control_LMNA	11	18
C21orf91	1.22	4.25e-05	0.0379	0.11	3.98	36.4	4.38e-07	4.37	LV	CELLSTATES	vCM1.2	control_LMNA	11	18
COL23A1	1.22	0.000387	0.356	1.14	7.21	24.6	1.36e-05	3.41	LV	CELLSTATES	vCM1.2	control_LMNA	11	18
FOXP2	1.22	0.00526	0.25	0.67	6.64	14	0.000576	2.28	LV	CELLSTATES	vCM1.2	control_LMNA	11	18
LINC01301	1.22	4.5e-05	0.0524	0.158	4.47	36	4.87e-07	4.35	LV	CELLSTATES	vCM1.2	control_LMNA	11	18
MED12L	1.22	0.000109	0.0654	0.204	4.84	31.2	1.87e-06	3.96	LV	CELLSTATES	vCM1.2	control_LMNA	11	18
PRKG2	1.22	0.0302	0.00673	0.018	1.88	8.24	0.00656	1.52	LV	CELLSTATES	vCM1.2	control_LMNA	11	18
UPK1B	1.22	0.00639	0.0208	0.0645	3.24	13.3	0.000758	2.19	LV	CELLSTATES	vCM1.2	control_LMNA	11	18
AC069185.1	1.21	0.0224	0.00502	0.0161	1.79	9.17	0.00431	1.65	LV	CELLSTATES	vCM1.2	control_LMNA	11	18
AC104134.1	1.21	0.0192	0.0139	0.0258	2.46	9.65	0.0035	1.72	LV	CELLSTATES	vCM1.2	control_LMNA	11	18
ANKRD31	1.21	0.0146	0.00468	0.0161	1.86	10.6	0.00235	1.84	LV	CELLSTATES	vCM1.2	control_LMNA	11	18
ATAD2	1.21	4.23e-05	0.343	1.02	7.06	36.5	4.33e-07	4.37	LV	CELLSTATES	vCM1.2	control_LMNA	11	18
NUP62CL	1.21	0.0155	0.00786	0.0211	2.19	10.4	0.00258	1.81	LV	CELLSTATES	vCM1.2	control_LMNA	11	18
PROM1	1.21	0.0154	0.0359	0.106	4.05	10.4	0.00257	1.81	LV	CELLSTATES	vCM1.2	control_LMNA	11	18
ZNF827	1.21	9.12e-06	0.424	1.2	7.35	45.8	4.17e-08	5.04	LV	CELLSTATES	vCM1.2	control_LMNA	11	18
FARP1	1.2	0.00106	0.0919	0.27	5.25	20.2	5.95e-05	2.97	LV	CELLSTATES	vCM1.2	control_LMNA	11	18
FAT4	1.2	2.78e-05	0.135	0.382	5.77	38.9	2.32e-07	4.56	LV	CELLSTATES	vCM1.2	control_LMNA	11	18
HNMT	1.2	0.00373	0.00935	0.0304	2.49	15.3	0.000349	2.43	LV	CELLSTATES	vCM1.2	control_LMNA	11	18
MATN2	1.2	0.000903	0.0588	0.173	4.6	20.9	4.7e-05	3.04	LV	CELLSTATES	vCM1.2	control_LMNA	11	18
PLXNA1	1.2	0.00566	0.0101	0.0326	2.5	13.8	0.000638	2.25	LV	CELLSTATES	vCM1.2	control_LMNA	11	18
CFAP221	1.19	0.0105	0.0109	0.0294	2.52	11.7	0.00149	1.98	LV	CELLSTATES	vCM1.2	control_LMNA	11	18
GLIDR	1.19	3.28e-05	0.132	0.329	5.58	38	2.93e-07	4.48	LV	CELLSTATES	vCM1.2	control_LMNA	11	18
LINC02005	1.19	0.0319	0.00513	0.0159	1.88	8.06	0.00711	1.5	LV	CELLSTATES	vCM1.2	control_LMNA	11	18
PIK3R1	1.19	0.000216	1.56	4.41	9.24	27.5	5.59e-06	3.67	LV	CELLSTATES	vCM1.2	control_LMNA	11	18
ZFHX4	1.19	0.00303	0.0266	0.0794	3.58	16.1	0.000261	2.52	LV	CELLSTATES	vCM1.2	control_LMNA	11	18
AC120053.1	1.18	0.00225	0.00965	0.0244	2.26	17.2	0.000172	2.65	LV	CELLSTATES	vCM1.2	control_LMNA	11	18
RELL1	1.18	2.36e-05	0.147	0.384	5.78	39.8	1.81e-07	4.63	LV	CELLSTATES	vCM1.2	control_LMNA	11	18
AC128688.2	1.17	0.036	0.0071	0.0187	1.93	7.69	0.00842	1.44	LV	CELLSTATES	vCM1.2	control_LMNA	11	18
WFS1	1.17	6.27e-05	0.0425	0.123	4.22	34.3	7.75e-07	4.2	LV	CELLSTATES	vCM1.2	control_LMNA	11	18
AC022075.1	1.16	0.0368	0.00556	0.016	1.82	7.62	0.00871	1.43	LV	CELLSTATES	vCM1.2	control_LMNA	11	18
ADAM22	1.16	9.09e-05	0.051	0.121	4.22	32.3	1.38e-06	4.04	LV	CELLSTATES	vCM1.2	control_LMNA	11	18
ANKRD50	1.16	0.00563	0.0312	0.0768	3.71	13.8	0.000633	2.25	LV	CELLSTATES	vCM1.2	control_LMNA	11	18
DLGAP1	1.16	0.00134	0.0886	0.267	5.17	19.2	8.34e-05	2.87	LV	CELLSTATES	vCM1.2	control_LMNA	11	18
EXT1	1.16	5.15e-05	0.689	1.93	8.08	35.4	5.84e-07	4.29	LV	CELLSTATES	vCM1.2	control_LMNA	11	18
FAM69C	1.16	0.00234	0.0449	0.119	4.17	17.1	0.000182	2.63	LV	CELLSTATES	vCM1.2	control_LMNA	11	18
PKD2	1.16	1.44e-05	0.271	0.73	6.67	42.7	8.95e-08	4.84	LV	CELLSTATES	vCM1.2	control_LMNA	11	18
RPS6KA2	1.16	4.02e-05	0.283	0.735	6.66	36.9	3.88e-07	4.4	LV	CELLSTATES	vCM1.2	control_LMNA	11	18
AC106798.1	1.15	0.0045	0.0118	0.0399	2.71	14.6	0.000452	2.35	LV	CELLSTATES	vCM1.2	control_LMNA	11	18
AC112206.2	1.15	0.00113	0.034	0.117	3.98	20	6.47e-05	2.95	LV	CELLSTATES	vCM1.2	control_LMNA	11	18
AP001347.1	1.15	0.00101	0.0269	0.0531	3.18	20.4	5.51e-05	2.99	LV	CELLSTATES	vCM1.2	control_LMNA	11	18
GPRASP1	1.15	0.00432	0.0141	0.0411	2.83	14.8	0.00043	2.36	LV	CELLSTATES	vCM1.2	control_LMNA	11	18
ABTB2	1.14	8.12e-05	0.318	0.885	6.97	32.9	1.17e-06	4.09	LV	CELLSTATES	vCM1.2	control_LMNA	11	18
AC009812.1	1.14	0.0167	0.00961	0.0287	2.46	10.1	0.00286	1.78	LV	CELLSTATES	vCM1.2	control_LMNA	11	18
AC090772.2	1.14	0.00722	0.00973	0.0331	2.57	12.9	0.000893	2.14	LV	CELLSTATES	vCM1.2	control_LMNA	11	18
BACH2	1.14	0.000339	0.204	0.522	6.28	25.3	1.11e-05	3.47	LV	CELLSTATES	vCM1.2	control_LMNA	11	18
KLF9	1.14	4.57e-05	0.12	0.32	5.5	36	4.98e-07	4.34	LV	CELLSTATES	vCM1.2	control_LMNA	11	18
LINC01950	1.14	0.00287	0.0295	0.0931	3.82	16.3	0.000241	2.54	LV	CELLSTATES	vCM1.2	control_LMNA	11	18
LTC4S	1.14	0.0184	0.00594	0.0151	1.71	9.8	0.00328	1.74	LV	CELLSTATES	vCM1.2	control_LMNA	11	18
PQLC1	1.14	6.76e-05	0.0796	0.21	4.91	33.9	8.85e-07	4.17	LV	CELLSTATES	vCM1.2	control_LMNA	11	18
AC244021.1	1.13	0.00287	0.024	0.0581	3.27	16.3	0.000241	2.54	LV	CELLSTATES	vCM1.2	control_LMNA	11	18
DPYSL2	1.13	0.000125	0.124	0.371	5.67	30.4	2.33e-06	3.9	LV	CELLSTATES	vCM1.2	control_LMNA	11	18
EPHA7	1.13	4.48e-05	0.144	0.401	5.81	36.1	4.81e-07	4.35	LV	CELLSTATES	vCM1.2	control_LMNA	11	18
FOXO3	1.13	1.42e-06	0.982	2.72	8.51	59.8	1.97e-09	5.85	LV	CELLSTATES	vCM1.2	control_LMNA	11	18
LPIN1	1.13	2.36e-05	0.22	0.608	6.41	39.9	1.79e-07	4.63	LV	CELLSTATES	vCM1.2	control_LMNA	11	18
PARP8	1.13	0.00378	0.075	0.175	4.72	15.3	0.000356	2.42	LV	CELLSTATES	vCM1.2	control_LMNA	11	18
TBC1D1	1.13	2.44e-05	0.972	2.53	8.46	39.5	1.98e-07	4.61	LV	CELLSTATES	vCM1.2	control_LMNA	11	18
YBX3	1.13	6.73e-05	0.279	0.736	6.66	34	8.56e-07	4.17	LV	CELLSTATES	vCM1.2	control_LMNA	11	18
AC114811.2	1.12	0.0319	0.00508	0.0136	1.82	8.05	0.00714	1.5	LV	CELLSTATES	vCM1.2	control_LMNA	11	18
AL136164.2	1.12	0.000664	0.105	0.238	5.22	22.2	2.98e-05	3.18	LV	CELLSTATES	vCM1.2	control_LMNA	11	18
EPB41L4B	1.12	0.000173	0.176	0.477	6.1	28.7	3.84e-06	3.76	LV	CELLSTATES	vCM1.2	control_LMNA	11	18
PDCD1LG2	1.12	0.00983	0.009	0.0284	2.41	11.9	0.00137	2.01	LV	CELLSTATES	vCM1.2	control_LMNA	11	18
SLIT2	1.12	0.0126	0.0511	0.162	4.46	11	0.00193	1.9	LV	CELLSTATES	vCM1.2	control_LMNA	11	18
TMEM71	1.12	1.82e-05	1.41	3.82	9.02	41.3	1.25e-07	4.74	LV	CELLSTATES	vCM1.2	control_LMNA	11	18
ZNF117	1.12	0.00512	0.0278	0.0576	3.31	14.1	0.000552	2.29	LV	CELLSTATES	vCM1.2	control_LMNA	11	18
CASP4	1.11	0.0195	0.0396	0.117	4.13	9.6	0.00358	1.71	LV	CELLSTATES	vCM1.2	control_LMNA	11	18
LSMEM1	1.11	0.02	0.00893	0.0233	2.28	9.51	0.00373	1.7	LV	CELLSTATES	vCM1.2	control_LMNA	11	18
PRKD1	1.11	0.000636	0.0848	0.219	5	22.4	2.81e-05	3.2	LV	CELLSTATES	vCM1.2	control_LMNA	11	18
AC104806.2	1.1	0.000864	0.0433	0.116	4.1	21.1	4.41e-05	3.06	LV	CELLSTATES	vCM1.2	control_LMNA	11	18
CD226	1.1	0.000153	0.0415	0.112	4.11	29.3	3.27e-06	3.81	LV	CELLSTATES	vCM1.2	control_LMNA	11	18
CEP170B	1.1	0.00528	0.0108	0.0243	2.39	14	0.000578	2.28	LV	CELLSTATES	vCM1.2	control_LMNA	11	18
DHCR7	1.1	0.0236	0.00606	0.0194	1.97	8.99	0.00467	1.63	LV	CELLSTATES	vCM1.2	control_LMNA	11	18
NPAS3	1.1	0.000216	0.325	0.872	6.91	27.5	5.54e-06	3.67	LV	CELLSTATES	vCM1.2	control_LMNA	11	18
VWC2L	1.1	0.0274	0.00883	0.0233	2.04	8.53	0.00573	1.56	LV	CELLSTATES	vCM1.2	control_LMNA	11	18
AC090409.2	1.09	0.0399	0.006	0.0206	1.92	7.39	0.00971	1.4	LV	CELLSTATES	vCM1.2	control_LMNA	11	18
ADH4	1.09	0.0199	0.0088	0.0273	2.44	9.53	0.00368	1.7	LV	CELLSTATES	vCM1.2	control_LMNA	11	18
AL353616.2	1.09	0.0335	0.00978	0.0274	2.37	7.91	0.0076	1.48	LV	CELLSTATES	vCM1.2	control_LMNA	11	18
DDX60L	1.09	0.0203	0.92	2.25	8.36	9.47	0.00379	1.69	LV	CELLSTATES	vCM1.2	control_LMNA	11	18
FGF2	1.09	0.0144	0.0297	0.0691	3.59	10.6	0.00232	1.84	LV	CELLSTATES	vCM1.2	control_LMNA	11	18
GPR63	1.09	0.0149	0.00929	0.0308	2.43	10.5	0.00243	1.83	LV	CELLSTATES	vCM1.2	control_LMNA	11	18
KRBA1	1.09	0.000376	0.0803	0.222	5.01	24.8	1.31e-05	3.43	LV	CELLSTATES	vCM1.2	control_LMNA	11	18
NACA2	1.09	0.0186	0.00918	0.019	2.03	9.77	0.00332	1.73	LV	CELLSTATES	vCM1.2	control_LMNA	11	18
TMTC1	1.09	0.000192	0.483	1.36	7.53	28.1	4.72e-06	3.72	LV	CELLSTATES	vCM1.2	control_LMNA	11	18
ZNF736	1.09	0.000216	0.079	0.18	4.81	27.6	5.47e-06	3.67	LV	CELLSTATES	vCM1.2	control_LMNA	11	18
AC097534.1	1.08	0.041	0.00392	0.0134	1.63	7.29	0.0101	1.39	LV	CELLSTATES	vCM1.2	control_LMNA	11	18
LINC02432	1.08	0.00892	0.0253	0.0637	3.3	12.2	0.0012	2.05	LV	CELLSTATES	vCM1.2	control_LMNA	11	18
MYLK	1.08	0.00719	0.0144	0.0469	2.98	12.9	0.000887	2.14	LV	CELLSTATES	vCM1.2	control_LMNA	11	18
SLC16A9	1.08	0.00366	0.0596	0.162	4.58	15.4	0.00034	2.44	LV	CELLSTATES	vCM1.2	control_LMNA	11	18
SLC25A30	1.08	0.000179	0.128	0.291	5.53	28.5	4.18e-06	3.75	LV	CELLSTATES	vCM1.2	control_LMNA	11	18
TACC3	1.08	0.0006	0.0217	0.0559	3.19	22.7	2.56e-05	3.22	LV	CELLSTATES	vCM1.2	control_LMNA	11	18
ZBTB16	1.08	0.00131	1.53	4.14	9.15	19.3	8.08e-05	2.88	LV	CELLSTATES	vCM1.2	control_LMNA	11	18
AC073335.2	1.07	0.018	0.00733	0.0192	2	9.86	0.00319	1.74	LV	CELLSTATES	vCM1.2	control_LMNA	11	18
ATOH8	1.07	0.01	0.0129	0.0339	2.69	11.8	0.0014	2	LV	CELLSTATES	vCM1.2	control_LMNA	11	18
ATP8B1	1.07	0.00054	0.268	0.642	6.62	23.1	2.21e-05	3.27	LV	CELLSTATES	vCM1.2	control_LMNA	11	18
BBS12	1.07	0.0107	0.0208	0.0587	3.17	11.6	0.00153	1.97	LV	CELLSTATES	vCM1.2	control_LMNA	11	18
C4orf45	1.07	0.00512	0.275	0.742	6.67	14.1	0.000555	2.29	LV	CELLSTATES	vCM1.2	control_LMNA	11	18
FNIP2	1.07	4.18e-05	1.77	4.61	9.33	36.6	4.19e-07	4.38	LV	CELLSTATES	vCM1.2	control_LMNA	11	18
MAOA	1.07	0.00265	0.282	0.777	6.77	16.6	0.000217	2.58	LV	CELLSTATES	vCM1.2	control_LMNA	11	18
NSDHL	1.07	0.00382	0.0198	0.0636	3.33	15.2	0.000361	2.42	LV	CELLSTATES	vCM1.2	control_LMNA	11	18
PAG1	1.07	0.000448	0.267	0.611	6.52	23.9	1.71e-05	3.35	LV	CELLSTATES	vCM1.2	control_LMNA	11	18
RAB40A	1.07	0.0299	0.0071	0.0173	1.99	8.27	0.00648	1.52	LV	CELLSTATES	vCM1.2	control_LMNA	11	18
ZMAT1	1.07	5.72e-05	0.184	0.469	6.07	34.8	6.89e-07	4.24	LV	CELLSTATES	vCM1.2	control_LMNA	11	18
ACSL4	1.06	4.15e-06	0.208	0.529	6.27	51.7	1.09e-08	5.38	LV	CELLSTATES	vCM1.2	control_LMNA	11	18
AL357153.2	1.06	1.13e-06	0.0933	0.221	5.04	61.5	1.4e-09	5.95	LV	CELLSTATES	vCM1.2	control_LMNA	11	18
C2CD2	1.06	0.00161	0.018	0.0432	2.97	18.5	0.000108	2.79	LV	CELLSTATES	vCM1.2	control_LMNA	11	18
CPED1	1.06	5.97e-06	1.45	3.57	8.99	49.6	1.75e-08	5.22	LV	CELLSTATES	vCM1.2	control_LMNA	11	18
ABCC8	1.05	0.0091	0.0537	0.138	4.44	12.1	0.00123	2.04	LV	CELLSTATES	vCM1.2	control_LMNA	11	18
MXD4	1.05	0.00067	0.0795	0.189	4.81	22.2	3.02e-05	3.17	LV	CELLSTATES	vCM1.2	control_LMNA	11	18
OGFRL1	1.05	0.00619	0.0333	0.0765	3.65	13.4	0.000722	2.21	LV	CELLSTATES	vCM1.2	control_LMNA	11	18
PRKCH	1.05	0.0011	0.0319	0.0811	3.7	20	6.28e-05	2.96	LV	CELLSTATES	vCM1.2	control_LMNA	11	18
SAP30	1.05	0.00966	0.0334	0.077	3.6	11.9	0.00134	2.01	LV	CELLSTATES	vCM1.2	control_LMNA	11	18
AC010235.1	1.04	0.00337	0.122	0.341	5.64	15.7	0.000303	2.47	LV	CELLSTATES	vCM1.2	control_LMNA	11	18
FLNC	1.04	0.000123	0.235	0.566	6.38	30.5	2.26e-06	3.91	LV	CELLSTATES	vCM1.2	control_LMNA	11	18
LINC00630	1.04	0.000133	0.0558	0.145	4.52	30	2.62e-06	3.87	LV	CELLSTATES	vCM1.2	control_LMNA	11	18
OSBPL6	1.04	0.000171	0.168	0.408	5.94	28.8	3.76e-06	3.77	LV	CELLSTATES	vCM1.2	control_LMNA	11	18
PCDH9	1.04	7.23e-06	3.6	8.79	10.3	47.7	2.72e-08	5.14	LV	CELLSTATES	vCM1.2	control_LMNA	11	18
RAP2A	1.04	0.00451	0.0382	0.0893	3.84	14.6	0.000452	2.35	LV	CELLSTATES	vCM1.2	control_LMNA	11	18
SAMD12	1.04	0.000389	1.03	2.3	8.51	24.6	1.4e-05	3.41	LV	CELLSTATES	vCM1.2	control_LMNA	11	18
SGTB	1.04	0.028	0.0196	0.0472	3.04	8.46	0.00593	1.55	LV	CELLSTATES	vCM1.2	control_LMNA	11	18
TNFRSF10B	1.04	0.000707	0.0614	0.145	4.52	21.9	3.29e-05	3.15	LV	CELLSTATES	vCM1.2	control_LMNA	11	18
XPO1	1.04	3.94e-05	0.242	0.609	6.45	37	3.74e-07	4.4	LV	CELLSTATES	vCM1.2	control_LMNA	11	18
AC116351.1	1.03	0.00939	0.0368	0.0824	3.66	12	0.00129	2.03	LV	CELLSTATES	vCM1.2	control_LMNA	11	18
CHIC2	1.03	4.07e-05	0.125	0.325	5.56	36.7	4.04e-07	4.39	LV	CELLSTATES	vCM1.2	control_LMNA	11	18
FNDC3B	1.03	1.03e-06	1.67	4.41	9.24	62.4	1.16e-09	5.99	LV	CELLSTATES	vCM1.2	control_LMNA	11	18
FRMD4B	1.03	0.00719	0.162	0.407	6.01	12.9	0.000885	2.14	LV	CELLSTATES	vCM1.2	control_LMNA	11	18
HMGB2	1.03	0.000578	0.0465	0.125	4.2	22.8	2.44e-05	3.24	LV	CELLSTATES	vCM1.2	control_LMNA	11	18
LAMA3	1.03	0.00168	0.084	0.217	5.07	18.3	0.000116	2.77	LV	CELLSTATES	vCM1.2	control_LMNA	11	18
ODC1	1.03	0.0132	0.0274	0.0612	3.34	10.9	0.00205	1.88	LV	CELLSTATES	vCM1.2	control_LMNA	11	18
SLC25A14	1.03	0.0086	0.0114	0.029	2.53	12.3	0.00114	2.07	LV	CELLSTATES	vCM1.2	control_LMNA	11	18
UPP1	1.03	0.000108	0.0758	0.178	4.79	31.3	1.84e-06	3.96	LV	CELLSTATES	vCM1.2	control_LMNA	11	18
WEE1	1.03	0.000603	0.0989	0.226	5.13	22.7	2.57e-05	3.22	LV	CELLSTATES	vCM1.2	control_LMNA	11	18
CC2D2A	1.02	0.00039	0.0938	0.238	5.14	24.5	1.41e-05	3.41	LV	CELLSTATES	vCM1.2	control_LMNA	11	18
CFL2	1.02	0.000219	0.234	0.566	6.35	27.4	5.7e-06	3.66	LV	CELLSTATES	vCM1.2	control_LMNA	11	18
FAM95B1	1.02	0.0381	0.00881	0.0231	2.23	7.52	0.0091	1.42	LV	CELLSTATES	vCM1.2	control_LMNA	11	18
GABRB1	1.02	0.000206	0.682	1.63	7.95	27.8	5.14e-06	3.69	LV	CELLSTATES	vCM1.2	control_LMNA	11	18
LINC02268	1.02	0.013	0.0244	0.064	3.32	10.9	0.00202	1.89	LV	CELLSTATES	vCM1.2	control_LMNA	11	18
OXCT1	1.02	2.22e-05	0.561	1.39	7.65	40.2	1.64e-07	4.65	LV	CELLSTATES	vCM1.2	control_LMNA	11	18
SAMD12-AS1	1.02	0.00417	0.0259	0.0478	3.22	14.9	0.000411	2.38	LV	CELLSTATES	vCM1.2	control_LMNA	11	18
SQLE	1.02	0.00557	0.0183	0.0492	3.11	13.8	0.000624	2.25	LV	CELLSTATES	vCM1.2	control_LMNA	11	18
AC016831.7	1.01	0.000152	2	5.01	9.43	29.3	3.23e-06	3.82	LV	CELLSTATES	vCM1.2	control_LMNA	11	18
AC058791.1	1.01	0.00823	0.185	0.441	5.93	12.5	0.00107	2.08	LV	CELLSTATES	vCM1.2	control_LMNA	11	18
AC083843.3	1.01	0.00303	0.0608	0.147	4.49	16.1	0.000262	2.52	LV	CELLSTATES	vCM1.2	control_LMNA	11	18
AL109761.1	1.01	0.0173	0.0141	0.0385	2.82	9.98	0.00303	1.76	LV	CELLSTATES	vCM1.2	control_LMNA	11	18
ALS2CR12	1.01	0.000127	0.134	0.345	5.62	30.4	2.38e-06	3.89	LV	CELLSTATES	vCM1.2	control_LMNA	11	18
SH3RF3	1.01	5.72e-05	0.238	0.588	6.43	34.8	6.9e-07	4.24	LV	CELLSTATES	vCM1.2	control_LMNA	11	18
TG	1.01	0.0176	0.0121	0.0208	2.19	9.94	0.00309	1.75	LV	CELLSTATES	vCM1.2	control_LMNA	11	18
TRAF1	1.01	0.00851	0.0113	0.0237	2.28	12.3	0.00112	2.07	LV	CELLSTATES	vCM1.2	control_LMNA	11	18
BBS7	1	0.00607	0.016	0.0419	2.91	13.5	0.000701	2.22	LV	CELLSTATES	vCM1.2	control_LMNA	11	18
DBF4	1	0.00533	0.0191	0.0474	2.99	14	0.000586	2.27	LV	CELLSTATES	vCM1.2	control_LMNA	11	18
SLX4IP	1	6.11e-06	0.112	0.283	5.41	49.1	1.97e-08	5.21	LV	CELLSTATES	vCM1.2	control_LMNA	11	18
ENKD1	0.998	0.0359	0.00532	0.0164	1.89	7.71	0.00836	1.45	LV	CELLSTATES	vCM1.2	control_LMNA	11	18
TADA2B	0.996	0.0107	0.0191	0.0446	3.01	11.6	0.00154	1.97	LV	CELLSTATES	vCM1.2	control_LMNA	11	18
GPRASP2	0.993	0.0415	0.0102	0.0225	2.16	7.26	0.0103	1.38	LV	CELLSTATES	vCM1.2	control_LMNA	11	18
PALLD	0.993	6.09e-05	13.9	33.4	12.3	34.5	7.44e-07	4.22	LV	CELLSTATES	vCM1.2	control_LMNA	11	18
LINC00670	0.984	0.0155	0.0313	0.0952	3.7	10.4	0.00258	1.81	LV	CELLSTATES	vCM1.2	control_LMNA	11	18
ARHGAP26	0.983	3.73e-05	1.75	4.31	9.29	37.3	3.46e-07	4.43	LV	CELLSTATES	vCM1.2	control_LMNA	11	18
UBR5-AS1	0.982	0.000989	0.0266	0.068	3.44	20.5	5.31e-05	3	LV	CELLSTATES	vCM1.2	control_LMNA	11	18
APBA1	0.981	0.000389	0.0347	0.0836	3.8	24.6	1.4e-05	3.41	LV	CELLSTATES	vCM1.2	control_LMNA	11	18
TBC1D9	0.981	0.000235	0.141	0.318	5.58	27.1	6.32e-06	3.63	LV	CELLSTATES	vCM1.2	control_LMNA	11	18
AP000446.1	0.979	0.000807	0.0446	0.107	4.16	21.4	3.96e-05	3.09	LV	CELLSTATES	vCM1.2	control_LMNA	11	18
CHST3	0.978	0.002	0.0427	0.113	4.11	17.6	0.000147	2.7	LV	CELLSTATES	vCM1.2	control_LMNA	11	18
IDS	0.977	0.000147	0.0602	0.15	4.56	29.6	3e-06	3.83	LV	CELLSTATES	vCM1.2	control_LMNA	11	18
CIP2A	0.974	0.011	0.0147	0.0411	2.86	11.5	0.00159	1.96	LV	CELLSTATES	vCM1.2	control_LMNA	11	18
ARL13B	0.972	9.72e-05	0.114	0.27	5.31	31.9	1.54e-06	4.01	LV	CELLSTATES	vCM1.2	control_LMNA	11	18
LINC00382	0.972	0.0381	0.00572	0.0175	1.94	7.52	0.00912	1.42	LV	CELLSTATES	vCM1.2	control_LMNA	11	18
C3orf20	0.97	0.0183	0.0136	0.0335	2.65	9.82	0.00325	1.74	LV	CELLSTATES	vCM1.2	control_LMNA	11	18
ZNF516	0.967	4.32e-05	0.152	0.35	5.72	36.3	4.52e-07	4.36	LV	CELLSTATES	vCM1.2	control_LMNA	11	18
PDE7A	0.966	0.00011	3.45	8.66	10.3	31.1	1.91e-06	3.96	LV	CELLSTATES	vCM1.2	control_LMNA	11	18
ANKDD1B	0.965	0.0367	0.0169	0.0427	3.02	7.63	0.00865	1.44	LV	CELLSTATES	vCM1.2	control_LMNA	11	18
CPLX1	0.965	0.041	0.0114	0.0239	2.37	7.29	0.0101	1.39	LV	CELLSTATES	vCM1.2	control_LMNA	11	18
SHROOM3	0.965	0.000483	0.732	1.74	8.03	23.7	1.87e-05	3.32	LV	CELLSTATES	vCM1.2	control_LMNA	11	18
EGLN3	0.964	8.33e-05	0.249	0.581	6.4	32.7	1.23e-06	4.08	LV	CELLSTATES	vCM1.2	control_LMNA	11	18
HBEGF	0.963	0.0193	0.0174	0.0374	2.74	9.64	0.00352	1.72	LV	CELLSTATES	vCM1.2	control_LMNA	11	18
AL358335.2	0.962	0.011	0.0327	0.0801	3.74	11.5	0.0016	1.96	LV	CELLSTATES	vCM1.2	control_LMNA	11	18
CLIP1-AS1	0.962	0.0436	0.00761	0.0197	2.02	7.12	0.011	1.36	LV	CELLSTATES	vCM1.2	control_LMNA	11	18
ATP10D	0.961	0.000192	0.14	0.359	5.74	28	4.73e-06	3.72	LV	CELLSTATES	vCM1.2	control_LMNA	11	18
FAM241A	0.96	0.000263	0.254	0.621	6.5	26.5	7.54e-06	3.58	LV	CELLSTATES	vCM1.2	control_LMNA	11	18
PACRGL	0.953	0.000283	0.0826	0.181	4.82	26.2	8.46e-06	3.55	LV	CELLSTATES	vCM1.2	control_LMNA	11	18
TSC22D2	0.953	5.72e-05	0.238	0.554	6.36	34.8	6.88e-07	4.24	LV	CELLSTATES	vCM1.2	control_LMNA	11	18
LYAR	0.952	0.00346	0.0342	0.0797	3.72	15.6	0.000314	2.46	LV	CELLSTATES	vCM1.2	control_LMNA	11	18
ACE2	0.951	0.00135	0.0412	0.0979	3.97	19.2	8.38e-05	2.87	LV	CELLSTATES	vCM1.2	control_LMNA	11	18
NRXN3	0.949	0.00781	0.114	0.286	5.42	12.6	0.000995	2.11	LV	CELLSTATES	vCM1.2	control_LMNA	11	18
CLSTN2	0.948	0.0276	0.0418	0.101	4.06	8.52	0.00578	1.56	LV	CELLSTATES	vCM1.2	control_LMNA	11	18
TTC39C	0.948	0.00172	0.088	0.205	4.96	18.2	0.00012	2.76	LV	CELLSTATES	vCM1.2	control_LMNA	11	18
ALG13	0.946	4.38e-05	0.119	0.269	5.37	36.2	4.64e-07	4.36	LV	CELLSTATES	vCM1.2	control_LMNA	11	18
OTULIN	0.946	0.00128	0.232	0.51	6.23	19.4	7.81e-05	2.89	LV	CELLSTATES	vCM1.2	control_LMNA	11	18
AP005131.5	0.945	0.0107	0.0271	0.0612	3.33	11.6	0.00154	1.97	LV	CELLSTATES	vCM1.2	control_LMNA	11	18
AC008957.2	0.944	0.00948	0.527	1.24	7.47	12	0.0013	2.02	LV	CELLSTATES	vCM1.2	control_LMNA	11	18
GCNA	0.944	0.00722	0.0452	0.0949	3.95	12.9	0.000894	2.14	LV	CELLSTATES	vCM1.2	control_LMNA	11	18
PNCK	0.944	0.00561	0.0188	0.0468	3.02	13.8	0.000631	2.25	LV	CELLSTATES	vCM1.2	control_LMNA	11	18
CBFB	0.942	9.31e-05	0.148	0.337	5.64	32.1	1.43e-06	4.03	LV	CELLSTATES	vCM1.2	control_LMNA	11	18
ZNF358	0.94	0.0297	0.00715	0.0211	1.98	8.28	0.00642	1.53	LV	CELLSTATES	vCM1.2	control_LMNA	11	18
BICC1	0.937	0.0216	0.0198	0.0447	2.99	9.28	0.00412	1.67	LV	CELLSTATES	vCM1.2	control_LMNA	11	18
NEK3	0.936	0.00269	0.0416	0.0911	3.84	16.5	0.000221	2.57	LV	CELLSTATES	vCM1.2	control_LMNA	11	18
BMP2K	0.932	0.000104	0.404	0.923	7.15	31.6	1.69e-06	3.98	LV	CELLSTATES	vCM1.2	control_LMNA	11	18
IPO5	0.932	0.000236	0.0715	0.167	4.74	27	6.46e-06	3.63	LV	CELLSTATES	vCM1.2	control_LMNA	11	18
MT-ND5	0.927	0.00375	0.0459	0.103	4.08	15.3	0.000352	2.43	LV	CELLSTATES	vCM1.2	control_LMNA	11	18
GSTO2	0.926	0.0307	0.0124	0.0344	2.58	8.19	0.0067	1.51	LV	CELLSTATES	vCM1.2	control_LMNA	11	18
ATG4A	0.925	0.00194	0.0386	0.0831	3.83	17.8	0.000141	2.71	LV	CELLSTATES	vCM1.2	control_LMNA	11	18
AC027117.2	0.924	0.000135	0.253	0.593	6.41	30	2.68e-06	3.87	LV	CELLSTATES	vCM1.2	control_LMNA	11	18
GALNT7	0.923	0.0127	0.0455	0.0944	3.96	11	0.00194	1.9	LV	CELLSTATES	vCM1.2	control_LMNA	11	18
NSG2	0.923	0.0293	0.0324	0.0737	3.6	8.33	0.00629	1.53	LV	CELLSTATES	vCM1.2	control_LMNA	11	18
MED12	0.922	0.00346	0.021	0.0481	3.1	15.6	0.000316	2.46	LV	CELLSTATES	vCM1.2	control_LMNA	11	18
PCDH9-AS1	0.922	0.0149	0.0236	0.0557	3.22	10.5	0.00244	1.83	LV	CELLSTATES	vCM1.2	control_LMNA	11	18
LIMA1	0.92	0.00153	0.13	0.287	5.53	18.7	0.000102	2.82	LV	CELLSTATES	vCM1.2	control_LMNA	11	18
TPP2	0.92	6.73e-05	0.149	0.343	5.67	33.9	8.74e-07	4.17	LV	CELLSTATES	vCM1.2	control_LMNA	11	18
AKTIP	0.919	0.000633	0.0941	0.219	5.05	22.4	2.79e-05	3.2	LV	CELLSTATES	vCM1.2	control_LMNA	11	18
MTCL1	0.914	0.00308	0.102	0.214	5.06	16	0.000267	2.51	LV	CELLSTATES	vCM1.2	control_LMNA	11	18
VLDLR-AS1	0.914	1.44e-05	1	2.25	8.43	42.7	8.85e-08	4.84	LV	CELLSTATES	vCM1.2	control_LMNA	11	18
RAB31	0.913	0.00375	0.0392	0.091	3.96	15.3	0.000352	2.43	LV	CELLSTATES	vCM1.2	control_LMNA	11	18
YTHDC1	0.913	5.63e-05	0.205	0.487	6.17	34.9	6.59e-07	4.25	LV	CELLSTATES	vCM1.2	control_LMNA	11	18
IGSF5	0.91	0.028	0.00981	0.0275	2.42	8.46	0.00592	1.55	LV	CELLSTATES	vCM1.2	control_LMNA	11	18
SLC6A12	0.91	0.041	0.00554	0.0158	1.82	7.3	0.0101	1.39	LV	CELLSTATES	vCM1.2	control_LMNA	11	18
IRS2	0.909	0.00722	0.138	0.301	5.54	12.9	0.000892	2.14	LV	CELLSTATES	vCM1.2	control_LMNA	11	18
FAM219A	0.908	8.33e-05	0.124	0.275	5.41	32.7	1.23e-06	4.08	LV	CELLSTATES	vCM1.2	control_LMNA	11	18
MAP3K7CL	0.908	0.00223	0.0271	0.0621	3.45	17.2	0.00017	2.65	LV	CELLSTATES	vCM1.2	control_LMNA	11	18
DYNC1I1	0.907	6.73e-05	1.11	2.59	8.59	33.9	8.63e-07	4.17	LV	CELLSTATES	vCM1.2	control_LMNA	11	18
RBPMS	0.907	2.14e-05	2.91	6.35	9.94	40.6	1.5e-07	4.67	LV	CELLSTATES	vCM1.2	control_LMNA	11	18
ANKRA2	0.905	0.000145	0.053	0.134	4.36	29.6	2.96e-06	3.84	LV	CELLSTATES	vCM1.2	control_LMNA	11	18
LUCAT1	0.905	0.0454	0.0304	0.0689	3.6	7	0.0117	1.34	LV	CELLSTATES	vCM1.2	control_LMNA	11	18
SAMHD1	0.904	0.00925	0.0686	0.17	4.71	12.1	0.00126	2.03	LV	CELLSTATES	vCM1.2	control_LMNA	11	18
THNSL2	0.904	0.0267	0.0414	0.111	4.08	8.62	0.00552	1.57	LV	CELLSTATES	vCM1.2	control_LMNA	11	18
UGGT2	0.902	7.04e-06	0.296	0.712	6.7	48	2.53e-08	5.15	LV	CELLSTATES	vCM1.2	control_LMNA	11	18
EEF1A1	0.901	0.00851	0.0674	0.149	4.56	12.4	0.00112	2.07	LV	CELLSTATES	vCM1.2	control_LMNA	11	18
RAI2	0.901	0.00422	0.0306	0.0753	3.65	14.9	0.000416	2.37	LV	CELLSTATES	vCM1.2	control_LMNA	11	18
APBB2	0.9	0.000298	0.258	0.575	6.47	25.9	9.05e-06	3.53	LV	CELLSTATES	vCM1.2	control_LMNA	11	18
IMPA1	0.9	0.000314	0.0778	0.17	4.74	25.7	9.82e-06	3.5	LV	CELLSTATES	vCM1.2	control_LMNA	11	18
INPP5D	0.897	0.0321	0.00909	0.0199	2.16	8.03	0.00721	1.49	LV	CELLSTATES	vCM1.2	control_LMNA	11	18
CFAP61	0.895	0.000403	0.614	1.41	7.72	24.4	1.48e-05	3.39	LV	CELLSTATES	vCM1.2	control_LMNA	11	18
TXK	0.894	0.0051	0.109	0.24	5.2	14.1	0.000548	2.29	LV	CELLSTATES	vCM1.2	control_LMNA	11	18
AC107032.2	0.893	0.0069	0.0294	0.0736	3.72	13.1	0.00084	2.16	LV	CELLSTATES	vCM1.2	control_LMNA	11	18
CCDC93	0.893	0.000741	0.457	1.05	7.24	21.8	3.5e-05	3.13	LV	CELLSTATES	vCM1.2	control_LMNA	11	18
STS	0.893	0.0116	0.0163	0.0385	2.87	11.3	0.00173	1.93	LV	CELLSTATES	vCM1.2	control_LMNA	11	18
PPEF1	0.892	0.0458	0.013	0.0332	2.72	6.97	0.0118	1.34	LV	CELLSTATES	vCM1.2	control_LMNA	11	18
IQUB	0.889	0.00925	0.0161	0.041	2.86	12.1	0.00126	2.03	LV	CELLSTATES	vCM1.2	control_LMNA	11	18
SIRPA	0.888	0.0494	0.0215	0.0364	2.79	6.75	0.0131	1.31	LV	CELLSTATES	vCM1.2	control_LMNA	11	18
AL138737.1	0.887	0.0167	0.0232	0.0629	3.43	10.1	0.00287	1.78	LV	CELLSTATES	vCM1.2	control_LMNA	11	18
CHODL	0.884	0.0217	0.0236	0.065	3.43	9.26	0.00414	1.66	LV	CELLSTATES	vCM1.2	control_LMNA	11	18
VCL	0.883	0.000187	1.34	2.91	8.77	28.3	4.44e-06	3.73	LV	CELLSTATES	vCM1.2	control_LMNA	11	18
ARRDC3-AS1	0.881	0.000703	0.0647	0.145	4.54	22	3.26e-05	3.15	LV	CELLSTATES	vCM1.2	control_LMNA	11	18
CDC37L1	0.881	0.000133	0.284	0.658	6.59	30	2.63e-06	3.87	LV	CELLSTATES	vCM1.2	control_LMNA	11	18
GEMIN8	0.88	0.000636	0.0495	0.0925	3.97	22.4	2.81e-05	3.2	LV	CELLSTATES	vCM1.2	control_LMNA	11	18
APPL2	0.878	0.000126	0.293	0.659	6.6	30.4	2.35e-06	3.9	LV	CELLSTATES	vCM1.2	control_LMNA	11	18
RUNDC3B	0.877	0.0126	0.0267	0.0641	3.36	11	0.00194	1.9	LV	CELLSTATES	vCM1.2	control_LMNA	11	18
PPP2CB	0.876	0.000187	0.379	0.875	7.02	28.3	4.43e-06	3.73	LV	CELLSTATES	vCM1.2	control_LMNA	11	18
PCSK5	0.874	0.000484	0.0913	0.231	5.2	23.7	1.87e-05	3.32	LV	CELLSTATES	vCM1.2	control_LMNA	11	18
PDE3B	0.871	3.3e-05	0.441	1.06	7.28	37.9	2.99e-07	4.48	LV	CELLSTATES	vCM1.2	control_LMNA	11	18
UST	0.871	0.000191	0.19	0.441	6.04	28.1	4.65e-06	3.72	LV	CELLSTATES	vCM1.2	control_LMNA	11	18
CYP2U1	0.869	0.000136	0.0852	0.199	4.96	29.9	2.7e-06	3.87	LV	CELLSTATES	vCM1.2	control_LMNA	11	18
C8orf88	0.867	0.00279	0.113	0.248	5.26	16.4	0.000232	2.55	LV	CELLSTATES	vCM1.2	control_LMNA	11	18
VPS41	0.867	0.000132	0.12	0.254	5.35	30.1	2.54e-06	3.88	LV	CELLSTATES	vCM1.2	control_LMNA	11	18
LINC02427	0.866	0.00333	0.0535	0.107	4.16	15.7	0.000297	2.48	LV	CELLSTATES	vCM1.2	control_LMNA	11	18
LINC00578	0.863	0.0189	0.015	0.0388	2.79	9.71	0.00341	1.72	LV	CELLSTATES	vCM1.2	control_LMNA	11	18
SLAIN1	0.863	0.00273	0.0352	0.0705	3.65	16.5	0.000226	2.56	LV	CELLSTATES	vCM1.2	control_LMNA	11	18
SYNE3	0.862	0.00777	0.036	0.087	3.83	12.7	0.000989	2.11	LV	CELLSTATES	vCM1.2	control_LMNA	11	18
SLC9B1	0.861	0.00783	0.0274	0.0642	3.41	12.6	0.000998	2.11	LV	CELLSTATES	vCM1.2	control_LMNA	11	18
CHD7	0.86	6.73e-05	0.335	0.737	6.8	33.9	8.76e-07	4.17	LV	CELLSTATES	vCM1.2	control_LMNA	11	18
FAM66D	0.86	0.0242	0.0919	0.18	4.95	8.92	0.00483	1.62	LV	CELLSTATES	vCM1.2	control_LMNA	11	18
HTATSF1	0.86	0.0237	0.0228	0.0586	3.38	8.98	0.0047	1.63	LV	CELLSTATES	vCM1.2	control_LMNA	11	18
MIS18BP1	0.86	0.000805	0.0858	0.185	4.88	21.4	3.91e-05	3.09	LV	CELLSTATES	vCM1.2	control_LMNA	11	18
SPCS3	0.86	0.000392	0.106	0.219	5.12	24.5	1.43e-05	3.41	LV	CELLSTATES	vCM1.2	control_LMNA	11	18
ACTN1	0.859	0.0162	0.301	0.626	6.6	10.2	0.00276	1.79	LV	CELLSTATES	vCM1.2	control_LMNA	11	18
GUF1	0.859	0.00163	0.0555	0.13	4.37	18.4	0.000111	2.79	LV	CELLSTATES	vCM1.2	control_LMNA	11	18
IER5	0.859	0.0465	0.05	0.103	3.95	6.92	0.0121	1.33	LV	CELLSTATES	vCM1.2	control_LMNA	11	18
SLC9B2	0.859	0.0034	0.0463	0.101	4.08	15.7	0.000306	2.47	LV	CELLSTATES	vCM1.2	control_LMNA	11	18
WDR91	0.859	0.0297	0.0221	0.0352	2.71	8.29	0.00642	1.53	LV	CELLSTATES	vCM1.2	control_LMNA	11	18
ZNF407	0.859	4.38e-05	0.862	1.83	8.15	36.2	4.64e-07	4.36	LV	CELLSTATES	vCM1.2	control_LMNA	11	18
AL049650.1	0.858	0.0101	0.0166	0.0358	2.77	11.8	0.00141	2	LV	CELLSTATES	vCM1.2	control_LMNA	11	18
CNKSR3	0.858	0.000351	0.389	0.86	7.05	25.1	1.19e-05	3.46	LV	CELLSTATES	vCM1.2	control_LMNA	11	18
ALDH6A1	0.856	0.00191	0.045	0.092	3.93	17.8	0.000138	2.72	LV	CELLSTATES	vCM1.2	control_LMNA	11	18
CD274	0.856	0.005	0.0473	0.0995	4.03	14.2	0.00053	2.3	LV	CELLSTATES	vCM1.2	control_LMNA	11	18
GABPA	0.856	0.000323	0.0513	0.12	4.27	25.5	1.03e-05	3.49	LV	CELLSTATES	vCM1.2	control_LMNA	11	18
MAPK10	0.856	0.0115	0.165	0.429	5.99	11.3	0.0017	1.94	LV	CELLSTATES	vCM1.2	control_LMNA	11	18
ATP6AP1L	0.855	0.000347	0.11	0.233	5.22	25.2	1.15e-05	3.46	LV	CELLSTATES	vCM1.2	control_LMNA	11	18
USP25	0.855	1.34e-05	0.524	1.13	7.42	43.3	7.63e-08	4.87	LV	CELLSTATES	vCM1.2	control_LMNA	11	18
MAMDC2-AS1	0.854	0.00983	0.0273	0.0577	3.39	11.9	0.00137	2.01	LV	CELLSTATES	vCM1.2	control_LMNA	11	18
PTPN11	0.854	9.68e-05	0.24	0.553	6.39	31.9	1.52e-06	4.01	LV	CELLSTATES	vCM1.2	control_LMNA	11	18
ASCC3	0.853	1.38e-05	0.353	0.786	6.88	43	8.17e-08	4.86	LV	CELLSTATES	vCM1.2	control_LMNA	11	18
CPEB4	0.853	0.00131	2.53	5.46	9.67	19.3	8.07e-05	2.88	LV	CELLSTATES	vCM1.2	control_LMNA	11	18
LMO7	0.853	3.33e-05	1.92	4.4	9.33	37.8	3.04e-07	4.48	LV	CELLSTATES	vCM1.2	control_LMNA	11	18
MYOZ2	0.853	0.000311	3.86	8.46	10.3	25.7	9.71e-06	3.51	LV	CELLSTATES	vCM1.2	control_LMNA	11	18
TSHZ1	0.852	0.00458	0.0855	0.187	4.91	14.6	0.000464	2.34	LV	CELLSTATES	vCM1.2	control_LMNA	11	18
SCLT1	0.851	6.95e-05	0.327	0.71	6.78	33.7	9.3e-07	4.16	LV	CELLSTATES	vCM1.2	control_LMNA	11	18
PRICKLE1	0.849	0.00234	0.557	1.18	7.53	17.1	0.000182	2.63	LV	CELLSTATES	vCM1.2	control_LMNA	11	18
SNHG22	0.849	0.00161	0.0778	0.171	4.76	18.5	0.000108	2.79	LV	CELLSTATES	vCM1.2	control_LMNA	11	18
AL139807.1	0.848	0.0441	0.0258	0.0512	3.29	7.08	0.0112	1.36	LV	CELLSTATES	vCM1.2	control_LMNA	11	18
ERCC4	0.848	0.000538	0.0581	0.13	4.36	23.2	2.19e-05	3.27	LV	CELLSTATES	vCM1.2	control_LMNA	11	18
KLRD1	0.846	0.0255	0.369	0.691	6.71	8.77	0.00517	1.59	LV	CELLSTATES	vCM1.2	control_LMNA	11	18
PARVA	0.846	0.000148	0.474	1.09	7.35	29.5	3.06e-06	3.83	LV	CELLSTATES	vCM1.2	control_LMNA	11	18
ATP6V1B2	0.842	0.000449	0.0485	0.105	4.14	23.9	1.72e-05	3.35	LV	CELLSTATES	vCM1.2	control_LMNA	11	18
INTU	0.842	0.00175	0.266	0.577	6.41	18.1	0.000123	2.76	LV	CELLSTATES	vCM1.2	control_LMNA	11	18
TYRP1	0.842	0.0026	0.0628	0.138	4.44	16.7	0.00021	2.59	LV	CELLSTATES	vCM1.2	control_LMNA	11	18
CTDP1	0.84	0.00633	0.0284	0.0685	3.56	13.4	0.000747	2.2	LV	CELLSTATES	vCM1.2	control_LMNA	11	18
ANKRD30BL	0.839	0.0277	0.0164	0.0355	2.88	8.49	0.00584	1.56	LV	CELLSTATES	vCM1.2	control_LMNA	11	18
CSGALNACT2	0.839	0.0075	0.0572	0.101	4.14	12.8	0.00094	2.12	LV	CELLSTATES	vCM1.2	control_LMNA	11	18
RNF152	0.839	0.0422	0.0295	0.0645	3.53	7.21	0.0106	1.38	LV	CELLSTATES	vCM1.2	control_LMNA	11	18
WIPF3	0.839	0.00108	0.068	0.128	4.48	20.1	6.07e-05	2.97	LV	CELLSTATES	vCM1.2	control_LMNA	11	18
UPRT	0.838	0.00657	0.033	0.0804	3.76	13.2	0.000788	2.18	LV	CELLSTATES	vCM1.2	control_LMNA	11	18
USP38	0.837	0.000572	0.0485	0.115	4.18	22.9	2.39e-05	3.24	LV	CELLSTATES	vCM1.2	control_LMNA	11	18
KLHL2	0.835	0.00227	0.0617	0.143	4.5	17.2	0.000175	2.64	LV	CELLSTATES	vCM1.2	control_LMNA	11	18
EFR3A	0.834	9.15e-06	0.218	0.478	6.2	45.6	4.35e-08	5.04	LV	CELLSTATES	vCM1.2	control_LMNA	11	18
PALM2	0.833	0.0223	0.0379	0.0756	3.76	9.18	0.00429	1.65	LV	CELLSTATES	vCM1.2	control_LMNA	11	18
RNF217	0.833	0.000695	0.197	0.404	5.99	22	3.2e-05	3.16	LV	CELLSTATES	vCM1.2	control_LMNA	11	18
TEP1	0.833	0.017	0.0333	0.0787	3.73	10	0.00295	1.77	LV	CELLSTATES	vCM1.2	control_LMNA	11	18
ZDHHC21	0.833	0.0009	0.281	0.569	6.47	20.9	4.68e-05	3.05	LV	CELLSTATES	vCM1.2	control_LMNA	11	18
ALG13-AS1	0.832	0.0217	0.0308	0.061	3.36	9.26	0.00415	1.66	LV	CELLSTATES	vCM1.2	control_LMNA	11	18
CCDC158	0.832	0.042	0.0108	0.0233	2.38	7.22	0.0105	1.38	LV	CELLSTATES	vCM1.2	control_LMNA	11	18
RAB11FIP1	0.832	0.000187	0.193	0.428	6.05	28.2	4.47e-06	3.73	LV	CELLSTATES	vCM1.2	control_LMNA	11	18
BICD1	0.831	0.000224	0.279	0.588	6.52	27.3	5.92e-06	3.65	LV	CELLSTATES	vCM1.2	control_LMNA	11	18
DHX15	0.828	0.000388	0.253	0.567	6.44	24.6	1.38e-05	3.41	LV	CELLSTATES	vCM1.2	control_LMNA	11	18
ZSCAN30	0.828	0.000262	0.147	0.282	5.53	26.5	7.51e-06	3.58	LV	CELLSTATES	vCM1.2	control_LMNA	11	18
AL353626.1	0.827	0.035	0.0389	0.077	3.75	7.78	0.00808	1.46	LV	CELLSTATES	vCM1.2	control_LMNA	11	18
SOS2	0.827	0.00013	0.66	1.46	7.8	30.3	2.46e-06	3.89	LV	CELLSTATES	vCM1.2	control_LMNA	11	18
DCLK1	0.826	0.0108	0.055	0.132	4.48	11.6	0.00155	1.97	LV	CELLSTATES	vCM1.2	control_LMNA	11	18
MAP3K7	0.826	4.19e-05	0.145	0.312	5.61	36.6	4.22e-07	4.38	LV	CELLSTATES	vCM1.2	control_LMNA	11	18
SPEF2	0.826	0.00642	0.037	0.0874	3.78	13.3	0.000765	2.19	LV	CELLSTATES	vCM1.2	control_LMNA	11	18
PLAGL2	0.825	0.00329	0.0246	0.0533	3.3	15.8	0.000293	2.48	LV	CELLSTATES	vCM1.2	control_LMNA	11	18
KIAA1109	0.824	8.12e-05	0.314	0.677	6.71	32.9	1.16e-06	4.09	LV	CELLSTATES	vCM1.2	control_LMNA	11	18
SLC38A6	0.822	0.00153	0.0932	0.184	4.92	18.7	0.000102	2.82	LV	CELLSTATES	vCM1.2	control_LMNA	11	18
CTBP1-DT	0.819	0.0139	0.015	0.0296	2.57	10.7	0.0022	1.86	LV	CELLSTATES	vCM1.2	control_LMNA	11	18
MTMR14	0.819	0.000701	0.133	0.306	5.57	22	3.25e-05	3.15	LV	CELLSTATES	vCM1.2	control_LMNA	11	18
CCDC171	0.818	0.000538	0.129	0.279	5.51	23.2	2.19e-05	3.27	LV	CELLSTATES	vCM1.2	control_LMNA	11	18
WDR44	0.818	0.000352	0.168	0.337	5.77	25	1.2e-05	3.45	LV	CELLSTATES	vCM1.2	control_LMNA	11	18
YWHAG	0.818	7.3e-05	0.203	0.435	6.09	33.4	1e-06	4.14	LV	CELLSTATES	vCM1.2	control_LMNA	11	18
TDRD9	0.817	0.0186	0.0373	0.0836	3.74	9.76	0.00333	1.73	LV	CELLSTATES	vCM1.2	control_LMNA	11	18
TMEM260	0.817	8.49e-06	0.127	0.25	5.34	46.6	3.43e-08	5.07	LV	CELLSTATES	vCM1.2	control_LMNA	11	18
TPPP	0.817	0.0353	0.014	0.0296	2.6	7.76	0.00818	1.45	LV	CELLSTATES	vCM1.2	control_LMNA	11	18
FEM1C	0.816	0.00607	0.15	0.299	5.49	13.5	0.0007	2.22	LV	CELLSTATES	vCM1.2	control_LMNA	11	18
FAM66C	0.815	0.0397	0.0204	0.0352	2.83	7.4	0.00964	1.4	LV	CELLSTATES	vCM1.2	control_LMNA	11	18
LMLN	0.815	0.00598	0.047	0.0946	4.06	13.6	0.000686	2.22	LV	CELLSTATES	vCM1.2	control_LMNA	11	18
TMEM30A	0.815	0.00053	0.077	0.159	4.64	23.3	2.12e-05	3.28	LV	CELLSTATES	vCM1.2	control_LMNA	11	18
LEPR	0.813	0.0164	0.0149	0.0388	2.82	10.2	0.00281	1.78	LV	CELLSTATES	vCM1.2	control_LMNA	11	18
LINC00327	0.813	0.0435	0.0224	0.045	3.05	7.13	0.011	1.36	LV	CELLSTATES	vCM1.2	control_LMNA	11	18
AMOTL2	0.812	0.00722	0.0483	0.108	4.18	12.9	0.000891	2.14	LV	CELLSTATES	vCM1.2	control_LMNA	11	18
IPO11	0.812	0.000179	0.147	0.334	5.73	28.5	4.12e-06	3.75	LV	CELLSTATES	vCM1.2	control_LMNA	11	18
MAN2A1	0.811	0.00434	0.0518	0.107	4.15	14.8	0.000433	2.36	LV	CELLSTATES	vCM1.2	control_LMNA	11	18
IRF6	0.81	0.032	0.0117	0.0288	2.41	8.05	0.00715	1.5	LV	CELLSTATES	vCM1.2	control_LMNA	11	18
TBCK	0.808	8.27e-05	0.527	1.12	7.46	32.8	1.2e-06	4.08	LV	CELLSTATES	vCM1.2	control_LMNA	11	18
ALAD	0.807	0.00994	0.0655	0.155	4.64	11.8	0.00139	2	LV	CELLSTATES	vCM1.2	control_LMNA	11	18
BACH1	0.807	0.000372	0.773	1.65	7.98	24.8	1.29e-05	3.43	LV	CELLSTATES	vCM1.2	control_LMNA	11	18
PDCD4	0.807	0.011	0.117	0.251	5.25	11.5	0.0016	1.96	LV	CELLSTATES	vCM1.2	control_LMNA	11	18
PTPN1	0.807	0.000216	0.299	0.62	6.55	27.5	5.59e-06	3.67	LV	CELLSTATES	vCM1.2	control_LMNA	11	18
GTF2IRD1	0.806	0.00505	0.602	1.25	7.61	14.2	0.000539	2.3	LV	CELLSTATES	vCM1.2	control_LMNA	11	18
TACC1	0.806	0.00876	0.149	0.323	5.68	12.3	0.00116	2.06	LV	CELLSTATES	vCM1.2	control_LMNA	11	18
SH3BGRL2	0.805	0.00307	0.0419	0.086	3.87	16	0.000265	2.51	LV	CELLSTATES	vCM1.2	control_LMNA	11	18
LINC00894	0.804	0.00105	0.155	0.321	5.66	20.3	5.81e-05	2.98	LV	CELLSTATES	vCM1.2	control_LMNA	11	18
LRRC1	0.804	0.0106	0.159	0.311	5.64	11.6	0.00151	1.97	LV	CELLSTATES	vCM1.2	control_LMNA	11	18
SLC48A1	0.803	0.00888	0.0234	0.0462	3.1	12.2	0.00119	2.05	LV	CELLSTATES	vCM1.2	control_LMNA	11	18
TMEM232	0.803	0.00316	0.119	0.252	5.35	15.9	0.000277	2.5	LV	CELLSTATES	vCM1.2	control_LMNA	11	18
BDH2	0.802	0.0259	0.0259	0.0585	3.35	8.72	0.00527	1.59	LV	CELLSTATES	vCM1.2	control_LMNA	11	18
ERAP1	0.802	0.0106	0.522	1.15	7.44	11.6	0.00152	1.97	LV	CELLSTATES	vCM1.2	control_LMNA	11	18
GLT8D2	0.802	0.0205	0.0317	0.0675	3.56	9.44	0.00383	1.69	LV	CELLSTATES	vCM1.2	control_LMNA	11	18
MCM4	0.801	0.0189	0.0168	0.0344	2.74	9.7	0.00342	1.72	LV	CELLSTATES	vCM1.2	control_LMNA	11	18
HDAC7	0.8	0.0011	0.22	0.494	6.25	20.1	6.25e-05	2.96	LV	CELLSTATES	vCM1.2	control_LMNA	11	18
LINC02502	0.8	0.00335	0.164	0.353	5.75	15.7	0.0003	2.47	LV	CELLSTATES	vCM1.2	control_LMNA	11	18
CEP44	0.797	0.000385	0.141	0.301	5.58	24.7	1.35e-05	3.41	LV	CELLSTATES	vCM1.2	control_LMNA	11	18
CCDC6	0.796	6.16e-05	0.153	0.337	5.7	34.4	7.57e-07	4.21	LV	CELLSTATES	vCM1.2	control_LMNA	11	18
CDHR3	0.796	0.0232	0.0868	0.189	5.01	9.06	0.00453	1.64	LV	CELLSTATES	vCM1.2	control_LMNA	11	18
UCHL3	0.796	0.000971	0.0709	0.143	4.53	20.6	5.2e-05	3.01	LV	CELLSTATES	vCM1.2	control_LMNA	11	18
DOK6	0.795	0.00124	0.179	0.38	5.94	19.6	7.44e-05	2.91	LV	CELLSTATES	vCM1.2	control_LMNA	11	18
LTN1	0.795	0.000672	0.149	0.31	5.61	22.2	3.05e-05	3.17	LV	CELLSTATES	vCM1.2	control_LMNA	11	18
CDKL5	0.794	0.00124	0.428	0.921	7.14	19.5	7.46e-05	2.91	LV	CELLSTATES	vCM1.2	control_LMNA	11	18
FAM173B	0.794	0.000813	0.0686	0.136	4.48	21.4	4e-05	3.09	LV	CELLSTATES	vCM1.2	control_LMNA	11	18
DZIP3	0.793	3.13e-05	0.222	0.473	6.18	38.3	2.68e-07	4.5	LV	CELLSTATES	vCM1.2	control_LMNA	11	18
GREB1L	0.793	0.00234	1.21	2.52	8.6	17.1	0.000181	2.63	LV	CELLSTATES	vCM1.2	control_LMNA	11	18
GPAT3	0.792	0.00268	1.36	2.65	8.69	16.5	0.000221	2.57	LV	CELLSTATES	vCM1.2	control_LMNA	11	18
MTUS1	0.791	2.44e-05	1.32	2.71	8.72	39.5	1.95e-07	4.61	LV	CELLSTATES	vCM1.2	control_LMNA	11	18
NEDD4L	0.791	8.33e-05	0.584	1.21	7.55	32.7	1.24e-06	4.08	LV	CELLSTATES	vCM1.2	control_LMNA	11	18
TMX4	0.791	0.0011	0.194	0.437	6.01	20.1	6.24e-05	2.96	LV	CELLSTATES	vCM1.2	control_LMNA	11	18
AZIN1	0.79	0.00101	0.304	0.633	6.61	20.4	5.49e-05	2.99	LV	CELLSTATES	vCM1.2	control_LMNA	11	18
NDFIP2	0.79	0.000316	0.219	0.442	6.15	25.6	1e-05	3.5	LV	CELLSTATES	vCM1.2	control_LMNA	11	18
PXYLP1	0.79	0.00366	0.239	0.524	6.33	15.4	0.00034	2.44	LV	CELLSTATES	vCM1.2	control_LMNA	11	18
GEN1	0.789	0.00165	0.0821	0.181	4.85	18.4	0.000113	2.78	LV	CELLSTATES	vCM1.2	control_LMNA	11	18
IP6K3	0.789	0.00572	0.162	0.359	5.81	13.7	0.000648	2.24	LV	CELLSTATES	vCM1.2	control_LMNA	11	18
MAGI2	0.789	0.000412	1.71	3.38	9.13	24.3	1.52e-05	3.39	LV	CELLSTATES	vCM1.2	control_LMNA	11	18
NCKAP5	0.789	0.00189	1.36	2.64	8.74	17.9	0.000135	2.72	LV	CELLSTATES	vCM1.2	control_LMNA	11	18
ARHGAP42	0.788	0.00131	0.243	0.513	6.38	19.3	8.13e-05	2.88	LV	CELLSTATES	vCM1.2	control_LMNA	11	18
INPP4B	0.788	0.00273	3.65	6.97	10.1	16.5	0.000225	2.56	LV	CELLSTATES	vCM1.2	control_LMNA	11	18
RNF219	0.788	0.00366	0.0492	0.0989	4.06	15.4	0.000341	2.44	LV	CELLSTATES	vCM1.2	control_LMNA	11	18
SCRIB	0.787	0.0499	0.0128	0.0246	2.3	6.72	0.0133	1.3	LV	CELLSTATES	vCM1.2	control_LMNA	11	18
ACOX3	0.786	0.00266	0.197	0.425	6.06	16.6	0.000218	2.58	LV	CELLSTATES	vCM1.2	control_LMNA	11	18
MTMR1	0.786	0.000108	0.143	0.305	5.61	31.4	1.78e-06	3.97	LV	CELLSTATES	vCM1.2	control_LMNA	11	18
PIK3C3	0.786	0.000222	0.209	0.437	6.11	27.4	5.85e-06	3.65	LV	CELLSTATES	vCM1.2	control_LMNA	11	18
PPARGC1A	0.785	0.00302	1.78	3.58	9.17	16.1	0.00026	2.52	LV	CELLSTATES	vCM1.2	control_LMNA	11	18
ZC2HC1A	0.784	0.00026	0.103	0.231	5.18	26.6	7.45e-06	3.58	LV	CELLSTATES	vCM1.2	control_LMNA	11	18
MT-CO3	0.783	0.0202	0.709	1.44	7.86	9.49	0.00375	1.7	LV	CELLSTATES	vCM1.2	control_LMNA	11	18
AC016205.1	0.782	0.00983	0.0225	0.0452	3.07	11.9	0.00136	2.01	LV	CELLSTATES	vCM1.2	control_LMNA	11	18
AC139887.2	0.781	0.00196	0.219	0.409	6.1	17.7	0.000143	2.71	LV	CELLSTATES	vCM1.2	control_LMNA	11	18
NAF1	0.781	0.00658	0.0974	0.195	4.97	13.2	0.000791	2.18	LV	CELLSTATES	vCM1.2	control_LMNA	11	18
UVSSA	0.78	0.0124	0.0791	0.159	4.77	11.1	0.00188	1.91	LV	CELLSTATES	vCM1.2	control_LMNA	11	18
CCDC191	0.779	0.0237	0.0292	0.0638	3.38	8.98	0.0047	1.63	LV	CELLSTATES	vCM1.2	control_LMNA	11	18
FAM20C	0.779	0.0266	0.016	0.0377	2.83	8.63	0.0055	1.57	LV	CELLSTATES	vCM1.2	control_LMNA	11	18
IGSF11	0.779	0.00823	0.129	0.264	5.4	12.5	0.00107	2.08	LV	CELLSTATES	vCM1.2	control_LMNA	11	18
SCFD2	0.779	0.00202	0.413	0.855	7.08	17.6	0.00015	2.69	LV	CELLSTATES	vCM1.2	control_LMNA	11	18
ARGLU1	0.778	0.000805	0.498	1.02	7.25	21.4	3.93e-05	3.09	LV	CELLSTATES	vCM1.2	control_LMNA	11	18
MMP24OS	0.778	0.0074	0.0409	0.0758	3.75	12.8	0.000921	2.13	LV	CELLSTATES	vCM1.2	control_LMNA	11	18
OSBPL1A	0.778	7.71e-05	0.658	1.38	7.74	33.1	1.08e-06	4.11	LV	CELLSTATES	vCM1.2	control_LMNA	11	18
IFT74	0.777	0.00014	0.111	0.233	5.26	29.8	2.8e-06	3.85	LV	CELLSTATES	vCM1.2	control_LMNA	11	18
PDGFC	0.776	0.000257	0.392	0.79	7	26.6	7.26e-06	3.59	LV	CELLSTATES	vCM1.2	control_LMNA	11	18
RNF150	0.776	0.00345	3.19	6.16	9.95	15.6	0.000313	2.46	LV	CELLSTATES	vCM1.2	control_LMNA	11	18
ATP7B	0.775	0.00123	0.067	0.131	4.45	19.6	7.39e-05	2.91	LV	CELLSTATES	vCM1.2	control_LMNA	11	18
TDP1	0.774	0.0135	0.0211	0.0377	2.86	10.8	0.00212	1.87	LV	CELLSTATES	vCM1.2	control_LMNA	11	18
EXOC3	0.773	0.00431	0.0539	0.117	4.22	14.8	0.000428	2.37	LV	CELLSTATES	vCM1.2	control_LMNA	11	18
PCDH7	0.773	0.00295	5.74	11	10.8	16.2	0.000251	2.53	LV	CELLSTATES	vCM1.2	control_LMNA	11	18
SMAD1	0.773	0.000648	0.163	0.341	5.76	22.3	2.9e-05	3.19	LV	CELLSTATES	vCM1.2	control_LMNA	11	18
WASL	0.773	0.00108	0.234	0.483	6.23	20.1	6.1e-05	2.97	LV	CELLSTATES	vCM1.2	control_LMNA	11	18
MTHFD2L	0.772	2.5e-05	0.224	0.478	6.22	39.4	2.05e-07	4.6	LV	CELLSTATES	vCM1.2	control_LMNA	11	18
RBMS3	0.772	0.00498	0.262	0.529	6.47	14.2	0.000527	2.3	LV	CELLSTATES	vCM1.2	control_LMNA	11	18
DCLK2	0.771	0.00119	0.511	0.946	7.31	19.7	7.02e-05	2.93	LV	CELLSTATES	vCM1.2	control_LMNA	11	18
KDM3A	0.771	0.000412	0.122	0.248	5.29	24.3	1.53e-05	3.38	LV	CELLSTATES	vCM1.2	control_LMNA	11	18
LTBP1	0.771	0.00026	1.53	3.13	8.95	26.6	7.44e-06	3.58	LV	CELLSTATES	vCM1.2	control_LMNA	11	18
SYNE2	0.771	0.000152	0.577	1.17	7.53	29.4	3.19e-06	3.82	LV	CELLSTATES	vCM1.2	control_LMNA	11	18
GAK	0.769	0.00152	0.11	0.231	5.2	18.7	0.000101	2.82	LV	CELLSTATES	vCM1.2	control_LMNA	11	18
MAFK	0.768	0.00291	0.127	0.248	5.33	16.2	0.000246	2.54	LV	CELLSTATES	vCM1.2	control_LMNA	11	18
RAD21	0.768	0.000383	0.14	0.312	5.63	24.7	1.34e-05	3.42	LV	CELLSTATES	vCM1.2	control_LMNA	11	18
TPST1	0.768	0.00399	0.0948	0.202	5.04	15.1	0.000385	2.4	LV	CELLSTATES	vCM1.2	control_LMNA	11	18
CENPC	0.767	0.000861	0.221	0.461	6.2	21.1	4.38e-05	3.06	LV	CELLSTATES	vCM1.2	control_LMNA	11	18
SEL1L	0.767	0.0002	0.103	0.221	5.16	27.9	4.94e-06	3.7	LV	CELLSTATES	vCM1.2	control_LMNA	11	18
AC104596.1	0.765	0.000714	0.36	0.727	6.81	21.9	3.34e-05	3.15	LV	CELLSTATES	vCM1.2	control_LMNA	11	18
ACSS3	0.765	0.000445	1.36	2.79	8.8	24	1.69e-05	3.35	LV	CELLSTATES	vCM1.2	control_LMNA	11	18
GRM1	0.765	0.0353	0.0598	0.128	4.5	7.76	0.00817	1.45	LV	CELLSTATES	vCM1.2	control_LMNA	11	18
COLQ	0.764	0.043	0.109	0.227	5.21	7.16	0.0108	1.37	LV	CELLSTATES	vCM1.2	control_LMNA	11	18
CYLD	0.764	0.000864	0.103	0.201	5.03	21.1	4.41e-05	3.06	LV	CELLSTATES	vCM1.2	control_LMNA	11	18
RICTOR	0.764	0.000186	1.28	2.61	8.67	28.3	4.38e-06	3.73	LV	CELLSTATES	vCM1.2	control_LMNA	11	18
VLDLR	0.764	9.87e-05	0.211	0.431	6.09	31.8	1.58e-06	4.01	LV	CELLSTATES	vCM1.2	control_LMNA	11	18
CETN3	0.763	0.00135	0.0634	0.135	4.49	19.2	8.4e-05	2.87	LV	CELLSTATES	vCM1.2	control_LMNA	11	18
NFKB1	0.763	0.00137	0.285	0.562	6.54	19.1	8.73e-05	2.86	LV	CELLSTATES	vCM1.2	control_LMNA	11	18
AC021086.1	0.762	0.0348	0.0352	0.067	3.55	7.81	0.00798	1.46	LV	CELLSTATES	vCM1.2	control_LMNA	11	18
ARHGAP1	0.762	0.00214	0.0993	0.197	5.04	17.4	0.000162	2.67	LV	CELLSTATES	vCM1.2	control_LMNA	11	18
ASPG	0.761	0.0189	0.0283	0.0603	3.46	9.69	0.00343	1.72	LV	CELLSTATES	vCM1.2	control_LMNA	11	18
SLC2A9	0.76	0.00722	0.0907	0.193	4.95	12.9	0.000892	2.14	LV	CELLSTATES	vCM1.2	control_LMNA	11	18
LINC01725	0.759	0.00544	0.127	0.264	5.44	13.9	0.000605	2.26	LV	CELLSTATES	vCM1.2	control_LMNA	11	18
LIN7A	0.758	0.000349	0.342	0.691	6.76	25.1	1.17e-05	3.46	LV	CELLSTATES	vCM1.2	control_LMNA	11	18
LUC7L2	0.758	0.00267	0.0447	0.0928	4.02	16.5	0.00022	2.57	LV	CELLSTATES	vCM1.2	control_LMNA	11	18
ANAPC4	0.757	0.00333	0.0803	0.153	4.56	15.7	0.000297	2.48	LV	CELLSTATES	vCM1.2	control_LMNA	11	18
ADNP2	0.756	0.00745	0.137	0.259	5.38	12.8	0.000931	2.13	LV	CELLSTATES	vCM1.2	control_LMNA	11	18
CACNA2D1	0.755	0.000283	2.27	4.36	9.49	26.2	8.4e-06	3.55	LV	CELLSTATES	vCM1.2	control_LMNA	11	18
CYTOR	0.755	0.0307	0.0666	0.128	4.44	8.19	0.00671	1.51	LV	CELLSTATES	vCM1.2	control_LMNA	11	18
UBAC2	0.755	0.000179	0.822	1.66	8.03	28.5	4.09e-06	3.75	LV	CELLSTATES	vCM1.2	control_LMNA	11	18
ZDHHC9	0.755	0.0274	0.025	0.0551	3.36	8.53	0.00575	1.56	LV	CELLSTATES	vCM1.2	control_LMNA	11	18
AL683813.1	0.754	0.000519	0.259	0.527	6.4	23.4	2.05e-05	3.28	LV	CELLSTATES	vCM1.2	control_LMNA	11	18
MED14	0.752	0.00122	0.17	0.337	5.74	19.6	7.33e-05	2.91	LV	CELLSTATES	vCM1.2	control_LMNA	11	18
PARD6G-AS1	0.752	0.0129	0.0195	0.0399	2.86	11	0.00198	1.89	LV	CELLSTATES	vCM1.2	control_LMNA	11	18
ATP2C1	0.751	0.00017	0.731	1.48	7.84	28.9	3.69e-06	3.77	LV	CELLSTATES	vCM1.2	control_LMNA	11	18
LINC00106	0.751	0.0111	0.0609	0.124	4.43	11.5	0.00161	1.96	LV	CELLSTATES	vCM1.2	control_LMNA	11	18
PTK2B	0.751	0.00504	0.0411	0.0865	3.84	14.2	0.000537	2.3	LV	CELLSTATES	vCM1.2	control_LMNA	11	18
FMR1	0.75	0.00148	0.0614	0.133	4.51	18.8	9.74e-05	2.83	LV	CELLSTATES	vCM1.2	control_LMNA	11	18
KATNAL2	0.75	0.00212	0.229	0.469	6.22	17.4	0.00016	2.67	LV	CELLSTATES	vCM1.2	control_LMNA	11	18
TNFSF13B	0.75	0.0275	0.0221	0.048	3.16	8.52	0.00578	1.56	LV	CELLSTATES	vCM1.2	control_LMNA	11	18
RHOBTB1	0.749	0.00168	0.233	0.475	6.24	18.3	0.000116	2.77	LV	CELLSTATES	vCM1.2	control_LMNA	11	18
CAST	0.748	0.000191	1.07	2.3	8.47	28.1	4.65e-06	3.72	LV	CELLSTATES	vCM1.2	control_LMNA	11	18
DMTF1	0.748	0.000383	0.211	0.415	6.03	24.7	1.34e-05	3.42	LV	CELLSTATES	vCM1.2	control_LMNA	11	18
RCL1	0.748	0.00256	0.13	0.276	5.49	16.7	0.000206	2.59	LV	CELLSTATES	vCM1.2	control_LMNA	11	18
SCARB2	0.747	0.000583	0.174	0.362	5.82	22.8	2.47e-05	3.23	LV	CELLSTATES	vCM1.2	control_LMNA	11	18
POFUT2	0.746	0.0123	0.0244	0.05	3.18	11.1	0.00185	1.91	LV	CELLSTATES	vCM1.2	control_LMNA	11	18
FOXO1	0.745	0.000692	0.443	0.954	7.18	22	3.18e-05	3.16	LV	CELLSTATES	vCM1.2	control_LMNA	11	18
LINC00513	0.745	0.0187	0.781	1.7	7.96	9.74	0.00336	1.73	LV	CELLSTATES	vCM1.2	control_LMNA	11	18
PRDM5	0.745	0.000957	0.341	0.695	6.81	20.7	5.08e-05	3.02	LV	CELLSTATES	vCM1.2	control_LMNA	11	18
ZCCHC9	0.745	0.0206	0.0879	0.191	4.96	9.42	0.00387	1.69	LV	CELLSTATES	vCM1.2	control_LMNA	11	18
CRACR2A	0.744	0.00901	0.034	0.0735	3.68	12.2	0.00121	2.05	LV	CELLSTATES	vCM1.2	control_LMNA	11	18
KIAA0556	0.744	0.000208	0.135	0.278	5.47	27.7	5.21e-06	3.68	LV	CELLSTATES	vCM1.2	control_LMNA	11	18
MAP9	0.744	0.00525	0.101	0.217	5.1	14	0.000574	2.28	LV	CELLSTATES	vCM1.2	control_LMNA	11	18
AC019131.1	0.743	0.0216	0.0239	0.0565	3.36	9.28	0.00411	1.67	LV	CELLSTATES	vCM1.2	control_LMNA	11	18
HSPA8	0.743	0.026	0.0856	0.185	4.85	8.7	0.00533	1.58	LV	CELLSTATES	vCM1.2	control_LMNA	11	18
KPNA4	0.743	8.63e-05	0.237	0.493	6.28	32.5	1.29e-06	4.06	LV	CELLSTATES	vCM1.2	control_LMNA	11	18
MFAP3	0.743	0.000615	0.161	0.296	5.57	22.6	2.67e-05	3.21	LV	CELLSTATES	vCM1.2	control_LMNA	11	18
SLC25A21	0.743	0.00433	0.0944	0.178	4.98	14.8	0.000431	2.36	LV	CELLSTATES	vCM1.2	control_LMNA	11	18
AC091588.2	0.741	0.0461	0.0118	0.0225	2.37	6.95	0.0119	1.34	LV	CELLSTATES	vCM1.2	control_LMNA	11	18
SMAD4	0.741	0.000949	0.0984	0.204	5.01	20.7	5.03e-05	3.02	LV	CELLSTATES	vCM1.2	control_LMNA	11	18
DYRK1A	0.74	4.29e-05	0.73	1.49	7.84	36.4	4.45e-07	4.37	LV	CELLSTATES	vCM1.2	control_LMNA	11	18
FLNA	0.74	0.00702	0.223	0.453	6.22	13	0.000857	2.15	LV	CELLSTATES	vCM1.2	control_LMNA	11	18
BTBD8	0.739	0.013	0.0649	0.133	4.38	10.9	0.00202	1.89	LV	CELLSTATES	vCM1.2	control_LMNA	11	18
MIER3	0.739	0.0115	0.0448	0.0813	3.91	11.4	0.00169	1.94	LV	CELLSTATES	vCM1.2	control_LMNA	11	18
MTFR1	0.739	0.0438	1.19	2.55	8.6	7.1	0.0111	1.36	LV	CELLSTATES	vCM1.2	control_LMNA	11	18
XPC	0.739	0.00194	0.0525	0.108	4.23	17.8	0.000141	2.71	LV	CELLSTATES	vCM1.2	control_LMNA	11	18
GALNT18	0.738	0.00894	0.167	0.331	5.77	12.2	0.0012	2.05	LV	CELLSTATES	vCM1.2	control_LMNA	11	18
MRFAP1	0.738	0.0142	0.0371	0.0795	3.76	10.7	0.00227	1.85	LV	CELLSTATES	vCM1.2	control_LMNA	11	18
OCRL	0.738	0.0038	0.129	0.25	5.36	15.2	0.000359	2.42	LV	CELLSTATES	vCM1.2	control_LMNA	11	18
RTTN	0.738	0.000179	0.254	0.518	6.39	28.4	4.2e-06	3.75	LV	CELLSTATES	vCM1.2	control_LMNA	11	18
KLF15	0.737	0.0323	0.0641	0.142	4.53	8.02	0.00724	1.49	LV	CELLSTATES	vCM1.2	control_LMNA	11	18
HMGN1	0.735	0.00206	0.166	0.325	5.69	17.5	0.000154	2.69	LV	CELLSTATES	vCM1.2	control_LMNA	11	18
NEK1	0.735	0.000153	0.643	1.29	7.69	29.3	3.26e-06	3.82	LV	CELLSTATES	vCM1.2	control_LMNA	11	18
PTPRM	0.735	0.00076	4.27	8.6	10.4	21.7	3.62e-05	3.12	LV	CELLSTATES	vCM1.2	control_LMNA	11	18
AC073529.1	0.734	0.0136	0.0469	0.0894	4.06	10.8	0.00213	1.87	LV	CELLSTATES	vCM1.2	control_LMNA	11	18
CAMK2D	0.733	0.000827	4.85	9.49	10.6	21.3	4.13e-05	3.08	LV	CELLSTATES	vCM1.2	control_LMNA	11	18
FAM110B	0.733	0.00131	0.808	1.53	7.94	19.3	8.13e-05	2.88	LV	CELLSTATES	vCM1.2	control_LMNA	11	18
LMOD1	0.733	0.0497	0.0244	0.0464	3.22	6.73	0.0132	1.3	LV	CELLSTATES	vCM1.2	control_LMNA	11	18
PRIMPOL	0.733	0.00024	0.147	0.298	5.6	26.9	6.61e-06	3.62	LV	CELLSTATES	vCM1.2	control_LMNA	11	18
TMEM8B	0.733	0.0259	0.0367	0.0723	3.7	8.72	0.00528	1.59	LV	CELLSTATES	vCM1.2	control_LMNA	11	18
LINC00886	0.731	0.00227	0.208	0.4	6	17.2	0.000175	2.64	LV	CELLSTATES	vCM1.2	control_LMNA	11	18
ZBTB49	0.731	0.00211	0.062	0.127	4.41	17.4	0.000158	2.68	LV	CELLSTATES	vCM1.2	control_LMNA	11	18
ETV1	0.73	0.00455	0.255	0.511	6.38	14.6	0.000459	2.34	LV	CELLSTATES	vCM1.2	control_LMNA	11	18
LONRF1	0.73	0.00122	0.108	0.223	5.19	19.6	7.25e-05	2.91	LV	CELLSTATES	vCM1.2	control_LMNA	11	18
NCOA2	0.73	0.000108	1.27	2.47	8.64	31.3	1.84e-06	3.96	LV	CELLSTATES	vCM1.2	control_LMNA	11	18
NSUN2	0.73	0.00745	0.0771	0.156	4.67	12.8	0.000931	2.13	LV	CELLSTATES	vCM1.2	control_LMNA	11	18
SPRED2	0.73	0.00403	0.134	0.275	5.48	15	0.00039	2.39	LV	CELLSTATES	vCM1.2	control_LMNA	11	18
ATXN7L1	0.729	0.000109	0.3	0.598	6.59	31.2	1.89e-06	3.96	LV	CELLSTATES	vCM1.2	control_LMNA	11	18
FLG-AS1	0.729	0.00621	0.0879	0.174	4.8	13.4	0.000726	2.21	LV	CELLSTATES	vCM1.2	control_LMNA	11	18
MLLT3	0.728	0.00071	0.425	0.784	7.02	21.9	3.31e-05	3.15	LV	CELLSTATES	vCM1.2	control_LMNA	11	18
RRBP1	0.726	0.0115	0.0491	0.0976	4.07	11.4	0.00169	1.94	LV	CELLSTATES	vCM1.2	control_LMNA	11	18
TMEM185A	0.726	0.00274	0.0945	0.191	4.98	16.5	0.000226	2.56	LV	CELLSTATES	vCM1.2	control_LMNA	11	18
EXOC1	0.725	0.00067	0.18	0.372	5.87	22.2	3.03e-05	3.17	LV	CELLSTATES	vCM1.2	control_LMNA	11	18
FECH	0.725	0.0066	0.0357	0.0682	3.65	13.2	0.000794	2.18	LV	CELLSTATES	vCM1.2	control_LMNA	11	18
NBN	0.725	0.00947	0.151	0.296	5.54	12	0.0013	2.02	LV	CELLSTATES	vCM1.2	control_LMNA	11	18
ST3GAL6	0.725	0.00208	0.971	1.82	8.17	17.5	0.000156	2.68	LV	CELLSTATES	vCM1.2	control_LMNA	11	18
TMEM164	0.725	0.000826	1.24	2.38	8.54	21.3	4.09e-05	3.08	LV	CELLSTATES	vCM1.2	control_LMNA	11	18
C6orf62	0.724	0.000151	0.12	0.229	5.29	29.4	3.16e-06	3.82	LV	CELLSTATES	vCM1.2	control_LMNA	11	18
CTBP1-AS	0.724	0.0353	0.0404	0.0877	3.91	7.76	0.00818	1.45	LV	CELLSTATES	vCM1.2	control_LMNA	11	18
DROSHA	0.724	0.000249	0.121	0.256	5.36	26.8	6.98e-06	3.6	LV	CELLSTATES	vCM1.2	control_LMNA	11	18
ELMOD2	0.722	0.00314	0.162	0.306	5.65	16	0.000275	2.5	LV	CELLSTATES	vCM1.2	control_LMNA	11	18
MSS51	0.722	0.0276	0.0476	0.0971	4.06	8.51	0.00581	1.56	LV	CELLSTATES	vCM1.2	control_LMNA	11	18
HIPK2	0.721	0.00142	0.778	1.57	7.94	19	9.13e-05	2.85	LV	CELLSTATES	vCM1.2	control_LMNA	11	18
PLEKHA2	0.721	0.00196	0.495	1.01	7.34	17.7	0.000143	2.71	LV	CELLSTATES	vCM1.2	control_LMNA	11	18
PGAP2	0.72	0.00719	0.102	0.187	5.08	12.9	0.000884	2.14	LV	CELLSTATES	vCM1.2	control_LMNA	11	18
SDC2	0.72	0.0137	0.0628	0.129	4.47	10.8	0.00217	1.86	LV	CELLSTATES	vCM1.2	control_LMNA	11	18
TBC1D14	0.72	0.00143	0.184	0.37	5.89	18.9	9.31e-05	2.84	LV	CELLSTATES	vCM1.2	control_LMNA	11	18
AC036176.1	0.719	0.0314	0.0192	0.0429	3.02	8.1	0.00697	1.5	LV	CELLSTATES	vCM1.2	control_LMNA	11	18
C9orf24	0.718	0.0217	0.0511	0.106	4.15	9.26	0.00415	1.66	LV	CELLSTATES	vCM1.2	control_LMNA	11	18
TBPL1	0.718	0.0134	0.092	0.197	4.96	10.8	0.00211	1.87	LV	CELLSTATES	vCM1.2	control_LMNA	11	18
ARFGAP1	0.717	0.0206	0.037	0.0675	3.66	9.42	0.00387	1.69	LV	CELLSTATES	vCM1.2	control_LMNA	11	18
DOK7	0.717	0.0114	0.133	0.244	5.34	11.4	0.00166	1.94	LV	CELLSTATES	vCM1.2	control_LMNA	11	18
RPL9	0.717	0.0366	0.0236	0.0418	3.07	7.65	0.00859	1.44	LV	CELLSTATES	vCM1.2	control_LMNA	11	18
TAPT1	0.716	0.00209	0.253	0.51	6.32	17.5	0.000157	2.68	LV	CELLSTATES	vCM1.2	control_LMNA	11	18
GPCPD1	0.715	0.00909	0.23	0.435	6.08	12.1	0.00123	2.04	LV	CELLSTATES	vCM1.2	control_LMNA	11	18
FBXO30	0.714	0.0273	0.0312	0.0629	3.47	8.54	0.00572	1.56	LV	CELLSTATES	vCM1.2	control_LMNA	11	18
AC079193.2	0.713	0.0294	0.0256	0.0522	3.31	8.31	0.00634	1.53	LV	CELLSTATES	vCM1.2	control_LMNA	11	18
NUDT16	0.713	0.0278	0.03	0.0556	3.41	8.49	0.00585	1.56	LV	CELLSTATES	vCM1.2	control_LMNA	11	18
RRM2B	0.713	0.00546	0.0712	0.138	4.55	13.9	0.000609	2.26	LV	CELLSTATES	vCM1.2	control_LMNA	11	18
TSPAN5	0.713	0.0047	0.135	0.287	5.59	14.5	0.000485	2.33	LV	CELLSTATES	vCM1.2	control_LMNA	11	18
PGM3	0.712	0.0063	0.0603	0.108	4.23	13.4	0.000743	2.2	LV	CELLSTATES	vCM1.2	control_LMNA	11	18
BMT2	0.71	0.000641	0.481	0.895	7.17	22.4	2.85e-05	3.19	LV	CELLSTATES	vCM1.2	control_LMNA	11	18
PLXDC2	0.71	0.0441	0.0555	0.116	4.39	7.08	0.0112	1.36	LV	CELLSTATES	vCM1.2	control_LMNA	11	18
PREP	0.71	0.000338	0.128	0.248	5.35	25.3	1.1e-05	3.47	LV	CELLSTATES	vCM1.2	control_LMNA	11	18
IL7	0.709	0.0185	0.0862	0.17	4.82	9.78	0.0033	1.73	LV	CELLSTATES	vCM1.2	control_LMNA	11	18
KIAA1468	0.709	0.000363	0.267	0.536	6.44	24.9	1.25e-05	3.44	LV	CELLSTATES	vCM1.2	control_LMNA	11	18
MAP7D3	0.709	0.00877	0.0605	0.124	4.37	12.3	0.00117	2.06	LV	CELLSTATES	vCM1.2	control_LMNA	11	18
MAPRE2	0.709	0.00137	1.21	2.24	8.56	19.1	8.74e-05	2.86	LV	CELLSTATES	vCM1.2	control_LMNA	11	18
ST3GAL6-AS1	0.708	0.0315	0.0288	0.0534	3.38	8.1	0.00699	1.5	LV	CELLSTATES	vCM1.2	control_LMNA	11	18
AF241726.2	0.707	0.00474	0.163	0.34	5.73	14.4	0.000492	2.32	LV	CELLSTATES	vCM1.2	control_LMNA	11	18
MMGT1	0.707	0.0288	0.0171	0.0312	2.73	8.37	0.00617	1.54	LV	CELLSTATES	vCM1.2	control_LMNA	11	18
SH3RF1	0.707	0.00821	0.302	0.577	6.55	12.5	0.00107	2.09	LV	CELLSTATES	vCM1.2	control_LMNA	11	18
YTHDF3	0.707	0.000665	0.291	0.568	6.5	22.2	3e-05	3.18	LV	CELLSTATES	vCM1.2	control_LMNA	11	18
AC231533.1	0.706	0.0342	0.0222	0.0436	3.11	7.85	0.00785	1.47	LV	CELLSTATES	vCM1.2	control_LMNA	11	18
DGKH	0.706	0.00258	0.178	0.345	5.82	16.7	0.000208	2.59	LV	CELLSTATES	vCM1.2	control_LMNA	11	18
LAP3	0.706	0.0415	0.0399	0.0785	3.78	7.25	0.0103	1.38	LV	CELLSTATES	vCM1.2	control_LMNA	11	18
MTPN	0.706	0.00461	0.0775	0.129	4.54	14.5	0.000469	2.34	LV	CELLSTATES	vCM1.2	control_LMNA	11	18
DDB2	0.705	0.0111	0.0793	0.146	4.74	11.5	0.00162	1.95	LV	CELLSTATES	vCM1.2	control_LMNA	11	18
HBP1	0.705	0.00119	0.136	0.267	5.43	19.7	6.99e-05	2.93	LV	CELLSTATES	vCM1.2	control_LMNA	11	18
IFT43	0.705	0.000152	0.234	0.463	6.2	29.3	3.22e-06	3.82	LV	CELLSTATES	vCM1.2	control_LMNA	11	18
SLC7A2	0.703	0.0128	0.335	0.703	6.75	11	0.00197	1.89	LV	CELLSTATES	vCM1.2	control_LMNA	11	18
HSPA4L	0.702	0.00192	0.102	0.216	5.1	17.8	0.000139	2.72	LV	CELLSTATES	vCM1.2	control_LMNA	11	18
WWC2	0.702	0.00122	0.508	0.97	7.34	19.6	7.26e-05	2.91	LV	CELLSTATES	vCM1.2	control_LMNA	11	18
PCCA	0.701	0.000123	0.662	1.3	7.71	30.6	2.24e-06	3.91	LV	CELLSTATES	vCM1.2	control_LMNA	11	18
TAF2	0.701	0.000307	0.204	0.403	6.02	25.8	9.55e-06	3.51	LV	CELLSTATES	vCM1.2	control_LMNA	11	18
PHYHD1	0.7	0.00967	0.0569	0.114	4.34	11.9	0.00134	2.01	LV	CELLSTATES	vCM1.2	control_LMNA	11	18
GHR	0.699	0.000923	0.67	1.31	7.75	20.8	4.83e-05	3.03	LV	CELLSTATES	vCM1.2	control_LMNA	11	18
PIP4P2	0.699	0.00236	0.0914	0.181	4.92	17	0.000185	2.63	LV	CELLSTATES	vCM1.2	control_LMNA	11	18
RAD51B	0.699	0.00835	0.117	0.213	5.23	12.4	0.00109	2.08	LV	CELLSTATES	vCM1.2	control_LMNA	11	18
AC093827.5	0.698	0.00199	0.0972	0.18	4.95	17.7	0.000147	2.7	LV	CELLSTATES	vCM1.2	control_LMNA	11	18
CASC2	0.698	0.0145	0.0332	0.0633	3.56	10.6	0.00233	1.84	LV	CELLSTATES	vCM1.2	control_LMNA	11	18
LINC00702	0.698	0.0373	0.176	0.331	5.69	7.58	0.00885	1.43	LV	CELLSTATES	vCM1.2	control_LMNA	11	18
POP1	0.698	0.0191	0.0847	0.173	4.87	9.66	0.00348	1.72	LV	CELLSTATES	vCM1.2	control_LMNA	11	18
REEP1	0.698	0.00118	0.412	0.808	7.05	19.8	6.93e-05	2.93	LV	CELLSTATES	vCM1.2	control_LMNA	11	18
REPS2	0.698	0.0437	0.0519	0.0967	4.09	7.11	0.0111	1.36	LV	CELLSTATES	vCM1.2	control_LMNA	11	18
AC098829.1	0.697	0.00642	0.16	0.311	5.62	13.3	0.000765	2.19	LV	CELLSTATES	vCM1.2	control_LMNA	11	18
BOD1L1	0.697	0.0199	0.402	0.78	6.92	9.53	0.00368	1.7	LV	CELLSTATES	vCM1.2	control_LMNA	11	18
EDEM1	0.694	0.00946	0.0298	0.0564	3.42	12	0.0013	2.02	LV	CELLSTATES	vCM1.2	control_LMNA	11	18
PPP1R9A	0.694	0.000132	1.28	2.4	8.61	30.2	2.52e-06	3.88	LV	CELLSTATES	vCM1.2	control_LMNA	11	18
LNX1	0.693	0.0254	0.0193	0.0422	2.94	8.77	0.00516	1.59	LV	CELLSTATES	vCM1.2	control_LMNA	11	18
AL157911.1	0.689	0.00143	0.121	0.228	5.29	18.9	9.27e-05	2.85	LV	CELLSTATES	vCM1.2	control_LMNA	11	18
PCNT	0.689	0.0129	0.322	0.65	6.66	11	0.00198	1.89	LV	CELLSTATES	vCM1.2	control_LMNA	11	18
RAPGEF2	0.689	0.000328	1.21	2.32	8.57	25.5	1.05e-05	3.48	LV	CELLSTATES	vCM1.2	control_LMNA	11	18
WDR13	0.689	0.0058	0.0675	0.143	4.65	13.7	0.00066	2.24	LV	CELLSTATES	vCM1.2	control_LMNA	11	18
ZSWIM6	0.689	0.000457	0.562	1.11	7.47	23.8	1.76e-05	3.34	LV	CELLSTATES	vCM1.2	control_LMNA	11	18
CALD1	0.688	0.0339	4.65	8.74	10.4	7.88	0.00773	1.47	LV	CELLSTATES	vCM1.2	control_LMNA	11	18
HERC6	0.688	0.00559	0.0959	0.181	4.91	13.8	0.000628	2.25	LV	CELLSTATES	vCM1.2	control_LMNA	11	18
RNGTT	0.688	0.000366	0.225	0.442	6.16	24.9	1.26e-05	3.44	LV	CELLSTATES	vCM1.2	control_LMNA	11	18
TEC	0.688	0.00346	0.179	0.366	5.87	15.6	0.000316	2.46	LV	CELLSTATES	vCM1.2	control_LMNA	11	18
AC091948.1	0.687	0.0106	0.303	0.558	6.56	11.6	0.00151	1.97	LV	CELLSTATES	vCM1.2	control_LMNA	11	18
GTF2A1	0.687	0.00977	0.0546	0.106	4.22	11.9	0.00135	2.01	LV	CELLSTATES	vCM1.2	control_LMNA	11	18
ARHGEF6	0.686	0.00134	0.359	0.721	6.86	19.2	8.33e-05	2.87	LV	CELLSTATES	vCM1.2	control_LMNA	11	18
CLEC16A	0.686	0.000595	0.333	0.642	6.68	22.7	2.53e-05	3.23	LV	CELLSTATES	vCM1.2	control_LMNA	11	18
NBDY	0.686	0.00276	0.142	0.27	5.56	16.4	0.000229	2.56	LV	CELLSTATES	vCM1.2	control_LMNA	11	18
PFKL	0.685	0.0328	0.0217	0.0455	3.15	7.97	0.00741	1.48	LV	CELLSTATES	vCM1.2	control_LMNA	11	18
SACS	0.685	0.0035	0.157	0.274	5.52	15.5	0.000321	2.46	LV	CELLSTATES	vCM1.2	control_LMNA	11	18
COBL	0.683	0.000121	0.545	1.05	7.4	30.7	2.18e-06	3.92	LV	CELLSTATES	vCM1.2	control_LMNA	11	18
IGFBP2	0.683	0.03	0.04	0.0868	3.87	8.26	0.00649	1.52	LV	CELLSTATES	vCM1.2	control_LMNA	11	18
ZFAND5	0.683	0.00642	0.145	0.293	5.58	13.3	0.000765	2.19	LV	CELLSTATES	vCM1.2	control_LMNA	11	18
EVA1C	0.682	0.00702	0.401	0.793	7.01	13	0.000859	2.15	LV	CELLSTATES	vCM1.2	control_LMNA	11	18
DOCK4	0.681	0.00104	0.741	1.39	7.83	20.3	5.71e-05	2.98	LV	CELLSTATES	vCM1.2	control_LMNA	11	18
INTS13	0.681	0.0203	0.0324	0.0666	3.51	9.48	0.00377	1.69	LV	CELLSTATES	vCM1.2	control_LMNA	11	18
JADE1	0.681	0.00175	0.157	0.292	5.58	18.2	0.000122	2.76	LV	CELLSTATES	vCM1.2	control_LMNA	11	18
UBXN8	0.681	0.0223	0.0392	0.0868	3.89	9.18	0.00429	1.65	LV	CELLSTATES	vCM1.2	control_LMNA	11	18
AKIRIN2	0.679	0.00504	0.0662	0.136	4.53	14.2	0.000537	2.3	LV	CELLSTATES	vCM1.2	control_LMNA	11	18
BBX	0.679	0.000332	0.452	0.861	7.14	25.4	1.07e-05	3.48	LV	CELLSTATES	vCM1.2	control_LMNA	11	18
ITPR2	0.679	0.000346	0.489	0.975	7.29	25.2	1.14e-05	3.46	LV	CELLSTATES	vCM1.2	control_LMNA	11	18
AKT1	0.678	0.00756	0.0527	0.0933	4.09	12.8	0.000953	2.12	LV	CELLSTATES	vCM1.2	control_LMNA	11	18
ITGA5	0.678	0.013	0.054	0.111	4.29	10.9	0.00202	1.88	LV	CELLSTATES	vCM1.2	control_LMNA	11	18
RBM38	0.678	0.0355	0.0509	0.0888	4.01	7.74	0.00825	1.45	LV	CELLSTATES	vCM1.2	control_LMNA	11	18
CASD1	0.677	0.000266	0.135	0.269	5.46	26.4	7.72e-06	3.57	LV	CELLSTATES	vCM1.2	control_LMNA	11	18
CCSER1	0.677	0.000581	3.91	7.25	10.2	22.8	2.46e-05	3.24	LV	CELLSTATES	vCM1.2	control_LMNA	11	18
CRYBG3	0.677	0.00236	0.218	0.409	6.06	17	0.000185	2.63	LV	CELLSTATES	vCM1.2	control_LMNA	11	18
ILDR2	0.676	0.046	0.0548	0.101	4.08	6.95	0.0119	1.34	LV	CELLSTATES	vCM1.2	control_LMNA	11	18
ABCE1	0.675	0.0116	0.0632	0.14	4.54	11.3	0.00172	1.93	LV	CELLSTATES	vCM1.2	control_LMNA	11	18
PAQR3	0.675	0.005	0.107	0.222	5.2	14.2	0.000531	2.3	LV	CELLSTATES	vCM1.2	control_LMNA	11	18
RANBP17	0.675	0.00634	0.206	0.388	6.01	13.4	0.000749	2.2	LV	CELLSTATES	vCM1.2	control_LMNA	11	18
GPHN	0.674	0.000793	2.01	3.9	9.29	21.5	3.81e-05	3.1	LV	CELLSTATES	vCM1.2	control_LMNA	11	18
XPR1	0.674	0.000882	1.65	3.18	8.94	21	4.54e-05	3.05	LV	CELLSTATES	vCM1.2	control_LMNA	11	18
ST3GAL4	0.673	0.0134	0.122	0.216	5.21	10.9	0.00209	1.87	LV	CELLSTATES	vCM1.2	control_LMNA	11	18
SYNPO2	0.673	0.00359	3.79	7.04	10.2	15.4	0.000333	2.44	LV	CELLSTATES	vCM1.2	control_LMNA	11	18
GFOD1	0.672	0.00631	0.414	0.831	7.07	13.4	0.000745	2.2	LV	CELLSTATES	vCM1.2	control_LMNA	11	18
AC022784.3	0.671	0.0106	0.0707	0.147	4.61	11.6	0.0015	1.98	LV	CELLSTATES	vCM1.2	control_LMNA	11	18
AK3	0.669	0.0013	0.258	0.506	6.37	19.3	8e-05	2.89	LV	CELLSTATES	vCM1.2	control_LMNA	11	18
BRD8	0.669	0.00326	0.0686	0.147	4.58	15.8	0.00029	2.49	LV	CELLSTATES	vCM1.2	control_LMNA	11	18
PPM1B	0.669	0.000219	0.254	0.489	6.28	27.4	5.71e-06	3.66	LV	CELLSTATES	vCM1.2	control_LMNA	11	18
RNF19A	0.669	0.000248	0.666	1.24	7.64	26.8	6.92e-06	3.61	LV	CELLSTATES	vCM1.2	control_LMNA	11	18
AC078955.1	0.668	0.0469	0.108	0.218	5.13	6.9	0.0122	1.33	LV	CELLSTATES	vCM1.2	control_LMNA	11	18
ADAMTSL1	0.668	0.0182	0.0509	0.102	4.2	9.83	0.00323	1.74	LV	CELLSTATES	vCM1.2	control_LMNA	11	18
EIPR1	0.668	0.003	0.0512	0.0975	4.14	16.1	0.000257	2.52	LV	CELLSTATES	vCM1.2	control_LMNA	11	18
KIAA0232	0.668	0.000603	0.901	1.71	8.1	22.7	2.58e-05	3.22	LV	CELLSTATES	vCM1.2	control_LMNA	11	18
ROCK2	0.668	0.000119	0.271	0.539	6.43	30.8	2.12e-06	3.93	LV	CELLSTATES	vCM1.2	control_LMNA	11	18
HDAC4	0.667	0.000633	0.522	0.985	7.34	22.4	2.79e-05	3.2	LV	CELLSTATES	vCM1.2	control_LMNA	11	18
IQCJ-SCHIP1	0.667	0.000523	0.735	1.35	7.83	23.3	2.08e-05	3.28	LV	CELLSTATES	vCM1.2	control_LMNA	11	18
PPWD1	0.667	0.000389	0.134	0.261	5.42	24.6	1.39e-05	3.41	LV	CELLSTATES	vCM1.2	control_LMNA	11	18
EEF1A2	0.665	0.0143	0.24	0.391	6.03	10.6	0.00231	1.84	LV	CELLSTATES	vCM1.2	control_LMNA	11	18
TRAF3IP1	0.665	0.00475	0.0857	0.152	4.75	14.4	0.000495	2.32	LV	CELLSTATES	vCM1.2	control_LMNA	11	18
CFAP58	0.664	0.0142	0.0422	0.0827	3.94	10.6	0.00228	1.85	LV	CELLSTATES	vCM1.2	control_LMNA	11	18
STAG2	0.664	0.000538	0.377	0.738	6.88	23.2	2.18e-05	3.27	LV	CELLSTATES	vCM1.2	control_LMNA	11	18
SLC37A1	0.663	0.0103	0.0385	0.0669	3.61	11.7	0.00144	1.99	LV	CELLSTATES	vCM1.2	control_LMNA	11	18
ULK1	0.663	0.0129	0.143	0.278	5.55	11	0.002	1.89	LV	CELLSTATES	vCM1.2	control_LMNA	11	18
ZNF622	0.663	0.00615	0.0639	0.124	4.37	13.5	0.000715	2.21	LV	CELLSTATES	vCM1.2	control_LMNA	11	18
PHF3	0.662	0.00147	0.248	0.477	6.23	18.8	9.68e-05	2.83	LV	CELLSTATES	vCM1.2	control_LMNA	11	18
TAB3	0.662	0.0061	0.0792	0.147	4.66	13.5	0.000707	2.21	LV	CELLSTATES	vCM1.2	control_LMNA	11	18
UBA1	0.662	0.00256	0.0829	0.169	4.87	16.7	0.000206	2.59	LV	CELLSTATES	vCM1.2	control_LMNA	11	18
ATP6V1H	0.661	0.00034	0.279	0.534	6.47	25.3	1.12e-05	3.47	LV	CELLSTATES	vCM1.2	control_LMNA	11	18
PKNOX1	0.661	0.0106	0.0572	0.109	4.27	11.6	0.00152	1.97	LV	CELLSTATES	vCM1.2	control_LMNA	11	18
SLC22A5	0.661	0.0221	0.25	0.472	6.25	9.21	0.00424	1.66	LV	CELLSTATES	vCM1.2	control_LMNA	11	18
SMC6	0.661	0.000531	0.263	0.533	6.4	23.3	2.13e-05	3.27	LV	CELLSTATES	vCM1.2	control_LMNA	11	18
FYN	0.66	0.00548	0.188	0.338	5.85	13.9	0.000611	2.26	LV	CELLSTATES	vCM1.2	control_LMNA	11	18
NOP14	0.66	0.0167	0.0491	0.0942	4.02	10.1	0.00289	1.78	LV	CELLSTATES	vCM1.2	control_LMNA	11	18
RECK	0.66	0.00106	0.213	0.382	5.98	20.2	5.94e-05	2.97	LV	CELLSTATES	vCM1.2	control_LMNA	11	18
TXLNG	0.66	0.00169	0.084	0.163	4.78	18.3	0.000117	2.77	LV	CELLSTATES	vCM1.2	control_LMNA	11	18
CAMK2B	0.659	0.000538	0.377	0.722	6.91	23.2	2.17e-05	3.27	LV	CELLSTATES	vCM1.2	control_LMNA	11	18
CCNB1IP1	0.658	0.00162	0.28	0.529	6.42	18.5	0.000109	2.79	LV	CELLSTATES	vCM1.2	control_LMNA	11	18
TET2	0.658	0.00168	0.35	0.639	6.74	18.3	0.000116	2.77	LV	CELLSTATES	vCM1.2	control_LMNA	11	18
NAV2	0.657	0.00136	0.891	1.64	8.1	19.2	8.53e-05	2.87	LV	CELLSTATES	vCM1.2	control_LMNA	11	18
DOPEY1	0.656	0.000607	0.387	0.743	6.91	22.6	2.63e-05	3.22	LV	CELLSTATES	vCM1.2	control_LMNA	11	18
CEP76	0.655	0.024	0.0475	0.103	4.01	8.94	0.00478	1.62	LV	CELLSTATES	vCM1.2	control_LMNA	11	18
FAM69B	0.655	0.0439	0.0186	0.0322	2.7	7.09	0.0111	1.36	LV	CELLSTATES	vCM1.2	control_LMNA	11	18
KIAA0825	0.655	0.000941	0.27	0.503	6.39	20.7	4.97e-05	3.03	LV	CELLSTATES	vCM1.2	control_LMNA	11	18
UBA6-AS1	0.655	0.0454	0.333	0.665	6.81	7	0.0117	1.34	LV	CELLSTATES	vCM1.2	control_LMNA	11	18
MIPEP	0.651	0.000347	0.158	0.283	5.59	25.2	1.16e-05	3.46	LV	CELLSTATES	vCM1.2	control_LMNA	11	18
PANX1	0.651	0.0167	0.0335	0.0671	3.63	10.1	0.00288	1.78	LV	CELLSTATES	vCM1.2	control_LMNA	11	18
CFAP69	0.65	0.00287	0.0709	0.137	4.54	16.3	0.000242	2.54	LV	CELLSTATES	vCM1.2	control_LMNA	11	18
EPHX2	0.65	0.00286	0.188	0.368	5.88	16.3	0.000239	2.54	LV	CELLSTATES	vCM1.2	control_LMNA	11	18
ABAT	0.649	0.0311	0.073	0.138	4.58	8.14	0.00686	1.51	LV	CELLSTATES	vCM1.2	control_LMNA	11	18
C11orf74	0.649	0.0134	0.0427	0.0843	3.81	10.8	0.00211	1.87	LV	CELLSTATES	vCM1.2	control_LMNA	11	18
CENPJ	0.649	0.0492	0.0293	0.0549	3.34	6.76	0.013	1.31	LV	CELLSTATES	vCM1.2	control_LMNA	11	18
LIG4	0.649	0.0422	0.0285	0.0552	3.33	7.21	0.0106	1.38	LV	CELLSTATES	vCM1.2	control_LMNA	11	18
PDLIM1	0.649	0.000938	0.279	0.495	6.32	20.7	4.95e-05	3.03	LV	CELLSTATES	vCM1.2	control_LMNA	11	18
PPM1L	0.648	0.000535	1.2	2.28	8.55	23.2	2.15e-05	3.27	LV	CELLSTATES	vCM1.2	control_LMNA	11	18
PUS10	0.648	0.0035	0.0787	0.138	4.52	15.5	0.000321	2.46	LV	CELLSTATES	vCM1.2	control_LMNA	11	18
AC009126.1	0.647	0.0026	0.0922	0.163	4.85	16.7	0.000211	2.58	LV	CELLSTATES	vCM1.2	control_LMNA	11	18
MAEA	0.647	0.00124	0.161	0.311	5.68	19.5	7.5e-05	2.91	LV	CELLSTATES	vCM1.2	control_LMNA	11	18
SLC4A7	0.647	0.0466	0.155	0.337	5.71	6.91	0.0121	1.33	LV	CELLSTATES	vCM1.2	control_LMNA	11	18
DIP2B	0.645	0.000805	0.559	1.01	7.4	21.4	3.9e-05	3.09	LV	CELLSTATES	vCM1.2	control_LMNA	11	18
RBM22	0.645	0.028	0.0285	0.0564	3.4	8.46	0.00592	1.55	LV	CELLSTATES	vCM1.2	control_LMNA	11	18
DNAJC27-AS1	0.644	0.0366	0.0375	0.0707	3.59	7.65	0.00861	1.44	LV	CELLSTATES	vCM1.2	control_LMNA	11	18
MB21D2	0.644	0.0153	0.0843	0.161	4.83	10.4	0.00254	1.82	LV	CELLSTATES	vCM1.2	control_LMNA	11	18
PLEC	0.644	0.00817	0.163	0.282	5.65	12.5	0.00106	2.09	LV	CELLSTATES	vCM1.2	control_LMNA	11	18
ZNF337	0.644	0.0174	0.0866	0.143	4.64	9.97	0.00304	1.76	LV	CELLSTATES	vCM1.2	control_LMNA	11	18
AC092835.1	0.643	0.00656	0.0609	0.113	4.24	13.2	0.000786	2.18	LV	CELLSTATES	vCM1.2	control_LMNA	11	18
MOSPD1	0.643	0.0363	0.0573	0.118	4.33	7.67	0.00852	1.44	LV	CELLSTATES	vCM1.2	control_LMNA	11	18
SETDB2	0.643	0.00135	0.128	0.238	5.32	19.2	8.48e-05	2.87	LV	CELLSTATES	vCM1.2	control_LMNA	11	18
SMARCA5	0.643	0.00639	0.235	0.439	6.12	13.3	0.000757	2.19	LV	CELLSTATES	vCM1.2	control_LMNA	11	18
RNF146	0.642	0.00129	0.197	0.36	5.93	19.4	7.89e-05	2.89	LV	CELLSTATES	vCM1.2	control_LMNA	11	18
FGD4	0.641	0.0047	1.1	2.2	8.45	14.5	0.000485	2.33	LV	CELLSTATES	vCM1.2	control_LMNA	11	18
METTL14	0.64	0.00202	0.101	0.198	5.04	17.6	0.000149	2.69	LV	CELLSTATES	vCM1.2	control_LMNA	11	18
MBIP	0.639	0.00541	0.0498	0.1	4.14	13.9	0.000599	2.27	LV	CELLSTATES	vCM1.2	control_LMNA	11	18
TMEM131L	0.639	0.00346	0.718	1.38	7.85	15.6	0.000316	2.46	LV	CELLSTATES	vCM1.2	control_LMNA	11	18
INTS1	0.638	0.0317	0.045	0.0795	3.94	8.08	0.00704	1.5	LV	CELLSTATES	vCM1.2	control_LMNA	11	18
MEF2C-AS1	0.638	0.0192	0.103	0.208	5.04	9.65	0.0035	1.72	LV	CELLSTATES	vCM1.2	control_LMNA	11	18
RYBP	0.638	0.00537	0.0885	0.168	4.8	13.9	0.000592	2.27	LV	CELLSTATES	vCM1.2	control_LMNA	11	18
KLF12	0.637	0.00233	0.835	1.46	7.98	17.1	0.000181	2.63	LV	CELLSTATES	vCM1.2	control_LMNA	11	18
SLC15A4	0.636	0.00498	0.135	0.256	5.39	14.2	0.000528	2.3	LV	CELLSTATES	vCM1.2	control_LMNA	11	18
TRPC1	0.636	0.000218	0.579	1.08	7.44	27.5	5.66e-06	3.66	LV	CELLSTATES	vCM1.2	control_LMNA	11	18
INTS6-AS1	0.635	0.0151	0.0607	0.105	4.21	10.4	0.00248	1.82	LV	CELLSTATES	vCM1.2	control_LMNA	11	18
ERC2	0.634	0.026	0.0879	0.169	4.83	8.7	0.00533	1.58	LV	CELLSTATES	vCM1.2	control_LMNA	11	18
MYO6	0.634	0.000864	0.207	0.38	5.97	21.1	4.41e-05	3.06	LV	CELLSTATES	vCM1.2	control_LMNA	11	18
NRIP1	0.634	0.00587	0.11	0.187	5.08	13.6	0.000669	2.23	LV	CELLSTATES	vCM1.2	control_LMNA	11	18
P3H3	0.634	0.00355	0.13	0.24	5.35	15.5	0.000327	2.45	LV	CELLSTATES	vCM1.2	control_LMNA	11	18
PPM1K	0.634	0.0278	2.19	3.84	9.26	8.49	0.00585	1.56	LV	CELLSTATES	vCM1.2	control_LMNA	11	18
USO1	0.634	0.00514	0.921	1.84	8.17	14.1	0.000558	2.29	LV	CELLSTATES	vCM1.2	control_LMNA	11	18
WDFY3	0.634	0.00431	0.661	1.24	7.66	14.8	0.000428	2.37	LV	CELLSTATES	vCM1.2	control_LMNA	11	18
IFT57	0.633	0.0188	0.0338	0.0628	3.6	9.72	0.00339	1.73	LV	CELLSTATES	vCM1.2	control_LMNA	11	18
ATP8A1	0.632	0.0224	0.514	0.989	7.39	9.16	0.00433	1.65	LV	CELLSTATES	vCM1.2	control_LMNA	11	18
DANT2	0.632	0.0039	2.67	5.17	9.71	15.2	0.00037	2.41	LV	CELLSTATES	vCM1.2	control_LMNA	11	18
SORT1	0.632	0.00366	0.391	0.698	6.85	15.4	0.00034	2.44	LV	CELLSTATES	vCM1.2	control_LMNA	11	18
FAM13A	0.631	0.00298	0.545	1.02	7.4	16.2	0.000254	2.53	LV	CELLSTATES	vCM1.2	control_LMNA	11	18
PEBP4	0.631	0.0125	0.743	1.43	7.85	11.1	0.0019	1.9	LV	CELLSTATES	vCM1.2	control_LMNA	11	18
CCNI	0.63	0.00103	0.232	0.468	6.25	20.4	5.62e-05	2.99	LV	CELLSTATES	vCM1.2	control_LMNA	11	18
MERTK	0.63	0.013	0.0871	0.173	4.86	11	0.002	1.89	LV	CELLSTATES	vCM1.2	control_LMNA	11	18
OSGIN2	0.63	0.0401	0.0284	0.0583	3.46	7.37	0.0098	1.4	LV	CELLSTATES	vCM1.2	control_LMNA	11	18
RIDA	0.63	0.0194	0.0536	0.106	4.21	9.61	0.00356	1.71	LV	CELLSTATES	vCM1.2	control_LMNA	11	18
TASP1	0.63	0.000805	0.254	0.477	6.29	21.4	3.92e-05	3.09	LV	CELLSTATES	vCM1.2	control_LMNA	11	18
ANKRD17	0.629	0.000927	1.93	3.76	9.24	20.8	4.88e-05	3.03	LV	CELLSTATES	vCM1.2	control_LMNA	11	18
CCDC149	0.629	0.00861	0.0787	0.139	4.6	12.3	0.00114	2.06	LV	CELLSTATES	vCM1.2	control_LMNA	11	18
FOCAD	0.629	0.000429	1.14	2.11	8.44	24.1	1.61e-05	3.37	LV	CELLSTATES	vCM1.2	control_LMNA	11	18
MIR4435-2HG	0.629	0.0134	0.248	0.471	6.24	10.8	0.0021	1.87	LV	CELLSTATES	vCM1.2	control_LMNA	11	18
ATP9B	0.628	0.000883	0.453	0.846	7.14	21	4.55e-05	3.05	LV	CELLSTATES	vCM1.2	control_LMNA	11	18
FRY	0.628	0.00863	2.99	5.29	9.82	12.3	0.00114	2.06	LV	CELLSTATES	vCM1.2	control_LMNA	11	18
OSMR	0.628	0.0319	0.0741	0.145	4.64	8.06	0.00711	1.5	LV	CELLSTATES	vCM1.2	control_LMNA	11	18
PDCD6	0.628	0.00205	0.115	0.213	5.19	17.5	0.000153	2.69	LV	CELLSTATES	vCM1.2	control_LMNA	11	18
GLS	0.627	0.0204	0.333	0.559	6.54	9.45	0.00381	1.69	LV	CELLSTATES	vCM1.2	control_LMNA	11	18
INTS6L	0.627	0.0491	0.045	0.08	3.83	6.77	0.013	1.31	LV	CELLSTATES	vCM1.2	control_LMNA	11	18
PHF20L1	0.627	0.00143	0.414	0.736	6.93	18.9	9.36e-05	2.84	LV	CELLSTATES	vCM1.2	control_LMNA	11	18
SGCE	0.627	0.0267	0.194	0.358	5.84	8.62	0.00551	1.57	LV	CELLSTATES	vCM1.2	control_LMNA	11	18
CDK14	0.626	0.00103	0.832	1.57	8	20.4	5.64e-05	2.99	LV	CELLSTATES	vCM1.2	control_LMNA	11	18
NEU3	0.626	0.0198	0.0898	0.141	4.69	9.55	0.00365	1.7	LV	CELLSTATES	vCM1.2	control_LMNA	11	18
PSD3	0.625	0.00288	4.56	8.39	10.5	16.3	0.000243	2.54	LV	CELLSTATES	vCM1.2	control_LMNA	11	18
DIXDC1	0.624	0.00185	0.187	0.357	5.91	18	0.000131	2.73	LV	CELLSTATES	vCM1.2	control_LMNA	11	18
GDAP1	0.624	0.00475	0.118	0.225	5.24	14.4	0.000494	2.32	LV	CELLSTATES	vCM1.2	control_LMNA	11	18
SLC10A7	0.624	0.00376	0.203	0.376	5.98	15.3	0.000353	2.43	LV	CELLSTATES	vCM1.2	control_LMNA	11	18
DIAPH1	0.623	0.00578	0.345	0.647	6.71	13.7	0.000657	2.24	LV	CELLSTATES	vCM1.2	control_LMNA	11	18
LMCD1-AS1	0.623	0.0204	0.28	0.485	6.36	9.46	0.0038	1.69	LV	CELLSTATES	vCM1.2	control_LMNA	11	18
ALDH1L1	0.622	0.0459	0.133	0.251	5.4	6.96	0.0119	1.34	LV	CELLSTATES	vCM1.2	control_LMNA	11	18
BIN3	0.622	0.00828	0.0708	0.121	4.46	12.4	0.00108	2.08	LV	CELLSTATES	vCM1.2	control_LMNA	11	18
C4orf33	0.622	0.0455	0.0308	0.0606	3.53	6.99	0.0117	1.34	LV	CELLSTATES	vCM1.2	control_LMNA	11	18
FAM135A	0.621	0.000981	0.427	0.819	7.05	20.6	5.26e-05	3.01	LV	CELLSTATES	vCM1.2	control_LMNA	11	18
PCNX4	0.621	0.00113	0.936	1.68	8.13	19.9	6.5e-05	2.95	LV	CELLSTATES	vCM1.2	control_LMNA	11	18
STX18	0.621	0.000695	0.17	0.309	5.72	22	3.21e-05	3.16	LV	CELLSTATES	vCM1.2	control_LMNA	11	18
GATB	0.62	0.000767	0.134	0.245	5.41	21.6	3.66e-05	3.12	LV	CELLSTATES	vCM1.2	control_LMNA	11	18
ELF1	0.619	0.0079	0.939	1.7	8.1	12.6	0.00101	2.1	LV	CELLSTATES	vCM1.2	control_LMNA	11	18
HNRNPD	0.619	0.0024	0.248	0.484	6.3	17	0.000189	2.62	LV	CELLSTATES	vCM1.2	control_LMNA	11	18
WASF3	0.619	0.0176	0.0654	0.113	4.3	9.93	0.00309	1.75	LV	CELLSTATES	vCM1.2	control_LMNA	11	18
CASTOR2	0.618	0.0307	0.066	0.127	4.48	8.19	0.0067	1.51	LV	CELLSTATES	vCM1.2	control_LMNA	11	18
FBXO4	0.618	0.00559	0.08	0.15	4.66	13.8	0.000627	2.25	LV	CELLSTATES	vCM1.2	control_LMNA	11	18
LIN54	0.618	0.0111	0.125	0.22	5.22	11.5	0.00161	1.95	LV	CELLSTATES	vCM1.2	control_LMNA	11	18
TPD52L1	0.618	0.00323	0.505	0.927	7.27	15.8	0.000286	2.49	LV	CELLSTATES	vCM1.2	control_LMNA	11	18
MAGT1	0.617	0.00835	0.22	0.39	6.03	12.4	0.0011	2.08	LV	CELLSTATES	vCM1.2	control_LMNA	11	18
HTT	0.616	0.00287	0.238	0.473	6.3	16.3	0.00024	2.54	LV	CELLSTATES	vCM1.2	control_LMNA	11	18
TXNDC16	0.616	0.0293	0.102	0.22	5.13	8.32	0.00631	1.53	LV	CELLSTATES	vCM1.2	control_LMNA	11	18
POLA1	0.615	0.00122	0.184	0.353	5.87	19.6	7.33e-05	2.91	LV	CELLSTATES	vCM1.2	control_LMNA	11	18
STK38L	0.615	0.0363	0.669	1.16	7.62	7.67	0.00852	1.44	LV	CELLSTATES	vCM1.2	control_LMNA	11	18
LSM1	0.614	0.0148	0.038	0.0794	3.8	10.5	0.00242	1.83	LV	CELLSTATES	vCM1.2	control_LMNA	11	18
MBNL1	0.614	0.000322	2.6	4.68	9.6	25.6	1.02e-05	3.49	LV	CELLSTATES	vCM1.2	control_LMNA	11	18
RMDN2	0.614	0.0158	0.0915	0.153	4.8	10.3	0.00266	1.8	LV	CELLSTATES	vCM1.2	control_LMNA	11	18
ANAPC10	0.613	0.003	0.337	0.599	6.66	16.1	0.000258	2.52	LV	CELLSTATES	vCM1.2	control_LMNA	11	18
EFNA5	0.613	0.00163	3.01	5.41	9.8	18.4	0.000111	2.79	LV	CELLSTATES	vCM1.2	control_LMNA	11	18
MED30	0.613	0.0185	0.0358	0.0657	3.57	9.77	0.00331	1.73	LV	CELLSTATES	vCM1.2	control_LMNA	11	18
CEP120	0.612	0.0064	0.0675	0.12	4.42	13.3	0.00076	2.19	LV	CELLSTATES	vCM1.2	control_LMNA	11	18
DHRSX	0.612	0.00852	1.08	1.9	8.36	12.3	0.00112	2.07	LV	CELLSTATES	vCM1.2	control_LMNA	11	18
LIFR	0.611	0.00107	0.313	0.593	6.59	20.2	5.99e-05	2.97	LV	CELLSTATES	vCM1.2	control_LMNA	11	18
NFKBIA	0.611	0.0396	0.137	0.286	5.5	7.41	0.0096	1.4	LV	CELLSTATES	vCM1.2	control_LMNA	11	18
NID2	0.611	0.0232	0.201	0.367	5.91	9.05	0.00456	1.63	LV	CELLSTATES	vCM1.2	control_LMNA	11	18
NUDT9	0.611	0.0166	0.114	0.211	5.17	10.1	0.00284	1.78	LV	CELLSTATES	vCM1.2	control_LMNA	11	18
POLN	0.611	0.0204	0.067	0.117	4.4	9.46	0.00381	1.69	LV	CELLSTATES	vCM1.2	control_LMNA	11	18
RAB20	0.611	0.0184	0.132	0.265	5.44	9.81	0.00327	1.74	LV	CELLSTATES	vCM1.2	control_LMNA	11	18
EPAS1	0.61	0.00793	0.0747	0.146	4.61	12.6	0.00102	2.1	LV	CELLSTATES	vCM1.2	control_LMNA	11	18
LNPEP	0.609	0.000332	0.514	0.961	7.28	25.4	1.08e-05	3.48	LV	CELLSTATES	vCM1.2	control_LMNA	11	18
MAML2	0.609	0.0415	0.115	0.216	5.26	7.26	0.0103	1.38	LV	CELLSTATES	vCM1.2	control_LMNA	11	18
SLC25A27	0.609	0.00839	0.298	0.514	6.42	12.4	0.0011	2.08	LV	CELLSTATES	vCM1.2	control_LMNA	11	18
SMARCA2	0.609	0.000538	0.491	0.912	7.24	23.2	2.18e-05	3.27	LV	CELLSTATES	vCM1.2	control_LMNA	11	18
ZCCHC7	0.609	0.000422	0.7	1.25	7.72	24.2	1.58e-05	3.37	LV	CELLSTATES	vCM1.2	control_LMNA	11	18
NELFA	0.608	0.00301	0.0769	0.144	4.61	16.1	0.000259	2.52	LV	CELLSTATES	vCM1.2	control_LMNA	11	18
OGT	0.608	0.00915	0.492	0.909	7.19	12.1	0.00124	2.04	LV	CELLSTATES	vCM1.2	control_LMNA	11	18
PPID	0.607	0.00813	0.0662	0.126	4.45	12.5	0.00105	2.09	LV	CELLSTATES	vCM1.2	control_LMNA	11	18
TBC1D8	0.607	0.00027	0.817	1.52	7.95	26.4	7.83e-06	3.57	LV	CELLSTATES	vCM1.2	control_LMNA	11	18
WWC3	0.607	0.0152	0.22	0.392	6.04	10.4	0.00252	1.82	LV	CELLSTATES	vCM1.2	control_LMNA	11	18
FAM193A	0.606	0.000607	0.343	0.631	6.75	22.6	2.61e-05	3.22	LV	CELLSTATES	vCM1.2	control_LMNA	11	18
YAF2	0.606	0.00156	0.79	1.5	7.95	18.6	0.000105	2.81	LV	CELLSTATES	vCM1.2	control_LMNA	11	18
GRB10	0.605	0.0164	0.12	0.216	5.24	10.2	0.00281	1.78	LV	CELLSTATES	vCM1.2	control_LMNA	11	18
NOM1	0.605	0.0367	0.0425	0.0791	3.84	7.63	0.00865	1.44	LV	CELLSTATES	vCM1.2	control_LMNA	11	18
FERMT2	0.604	0.00209	0.445	0.776	7.02	17.5	0.000157	2.68	LV	CELLSTATES	vCM1.2	control_LMNA	11	18
DLGAP4	0.603	0.00149	0.171	0.311	5.74	18.8	9.88e-05	2.83	LV	CELLSTATES	vCM1.2	control_LMNA	11	18
LAS1L	0.603	0.0308	0.0394	0.0764	3.85	8.17	0.00677	1.51	LV	CELLSTATES	vCM1.2	control_LMNA	11	18
EPG5	0.602	0.0009	0.239	0.42	6.16	20.9	4.68e-05	3.05	LV	CELLSTATES	vCM1.2	control_LMNA	11	18
GBA2	0.602	0.00588	0.24	0.46	6.28	13.6	0.000673	2.23	LV	CELLSTATES	vCM1.2	control_LMNA	11	18
PSMD14	0.602	0.000363	0.147	0.268	5.54	24.9	1.25e-05	3.44	LV	CELLSTATES	vCM1.2	control_LMNA	11	18
SMPX	0.6	0.00115	0.469	0.855	7.17	19.9	6.64e-05	2.94	LV	CELLSTATES	vCM1.2	control_LMNA	11	18
AC007014.1	0.599	0.049	0.0874	0.168	4.8	6.77	0.013	1.31	LV	CELLSTATES	vCM1.2	control_LMNA	11	18
GALNT10	0.599	0.00355	0.0999	0.183	5.02	15.5	0.000327	2.45	LV	CELLSTATES	vCM1.2	control_LMNA	11	18
OSBPL11	0.599	0.0226	0.142	0.281	5.5	9.14	0.00438	1.65	LV	CELLSTATES	vCM1.2	control_LMNA	11	18
SLC35G1	0.598	0.0459	0.0501	0.0866	3.86	6.96	0.0119	1.34	LV	CELLSTATES	vCM1.2	control_LMNA	11	18
TGS1	0.598	0.00743	0.145	0.269	5.47	12.8	0.000927	2.13	LV	CELLSTATES	vCM1.2	control_LMNA	11	18
ATG2B	0.597	0.00353	0.135	0.259	5.44	15.5	0.000325	2.45	LV	CELLSTATES	vCM1.2	control_LMNA	11	18
RNF38	0.596	0.00504	0.37	0.657	6.8	14.2	0.000538	2.3	LV	CELLSTATES	vCM1.2	control_LMNA	11	18
HERC3	0.594	0.0171	0.214	0.381	6.06	10	0.00297	1.77	LV	CELLSTATES	vCM1.2	control_LMNA	11	18
KIAA1217	0.594	0.00513	1.34	2.44	8.67	14.1	0.000555	2.29	LV	CELLSTATES	vCM1.2	control_LMNA	11	18
SMARCA1	0.594	0.0362	0.204	0.381	5.97	7.68	0.00849	1.44	LV	CELLSTATES	vCM1.2	control_LMNA	11	18
TTC8	0.594	0.0385	0.0623	0.102	4.21	7.49	0.00924	1.41	LV	CELLSTATES	vCM1.2	control_LMNA	11	18
GDI1	0.593	0.0393	0.0332	0.0599	3.54	7.43	0.00949	1.41	LV	CELLSTATES	vCM1.2	control_LMNA	11	18
RAB28	0.593	0.00117	0.765	1.35	7.85	19.8	6.81e-05	2.93	LV	CELLSTATES	vCM1.2	control_LMNA	11	18
AC093157.1	0.592	0.00465	0.101	0.185	4.97	14.5	0.000476	2.33	LV	CELLSTATES	vCM1.2	control_LMNA	11	18
FBXO8	0.592	0.0267	0.0781	0.132	4.55	8.61	0.00554	1.57	LV	CELLSTATES	vCM1.2	control_LMNA	11	18
AZIN1-AS1	0.591	0.00675	0.26	0.452	6.29	13.1	0.000819	2.17	LV	CELLSTATES	vCM1.2	control_LMNA	11	18
GNL3L	0.591	0.0251	0.0391	0.0729	3.78	8.81	0.00506	1.6	LV	CELLSTATES	vCM1.2	control_LMNA	11	18
SLC25A32	0.591	0.0106	0.107	0.19	5.03	11.6	0.00151	1.97	LV	CELLSTATES	vCM1.2	control_LMNA	11	18
TXLNB	0.591	0.000727	0.636	1.2	7.62	21.8	3.42e-05	3.14	LV	CELLSTATES	vCM1.2	control_LMNA	11	18
VBP1	0.591	0.041	0.0386	0.0775	3.84	7.3	0.0101	1.39	LV	CELLSTATES	vCM1.2	control_LMNA	11	18
TSC22D4	0.59	0.00755	0.105	0.205	5.11	12.8	0.000949	2.12	LV	CELLSTATES	vCM1.2	control_LMNA	11	18
CLHC1	0.589	0.0049	0.0666	0.12	4.4	14.3	0.000517	2.31	LV	CELLSTATES	vCM1.2	control_LMNA	11	18
GTF3C3	0.589	0.0105	0.0814	0.147	4.64	11.7	0.00149	1.98	LV	CELLSTATES	vCM1.2	control_LMNA	11	18
PHLPP1	0.589	0.000927	0.184	0.333	5.83	20.8	4.87e-05	3.03	LV	CELLSTATES	vCM1.2	control_LMNA	11	18
SIPA1L1	0.589	0.00936	0.145	0.267	5.49	12	0.00128	2.03	LV	CELLSTATES	vCM1.2	control_LMNA	11	18
MAN1B1	0.588	0.013	0.0542	0.103	4.23	10.9	0.00202	1.88	LV	CELLSTATES	vCM1.2	control_LMNA	11	18
MKLN1	0.588	0.000556	1.16	2.17	8.45	23	2.31e-05	3.26	LV	CELLSTATES	vCM1.2	control_LMNA	11	18
RHBDD1	0.588	0.000394	0.199	0.361	5.92	24.5	1.44e-05	3.4	LV	CELLSTATES	vCM1.2	control_LMNA	11	18
SLC25A40	0.588	0.0111	0.124	0.205	5.17	11.5	0.00162	1.95	LV	CELLSTATES	vCM1.2	control_LMNA	11	18
RPL34-AS1	0.586	0.0318	0.133	0.244	5.42	8.06	0.0071	1.5	LV	CELLSTATES	vCM1.2	control_LMNA	11	18
SRPX	0.586	0.014	0.108	0.214	5.15	10.7	0.00223	1.85	LV	CELLSTATES	vCM1.2	control_LMNA	11	18
HDAC9	0.585	0.00852	1.69	3	9.02	12.3	0.00112	2.07	LV	CELLSTATES	vCM1.2	control_LMNA	11	18
MICAL2	0.585	0.000805	0.206	0.392	6.05	21.4	3.9e-05	3.09	LV	CELLSTATES	vCM1.2	control_LMNA	11	18
TOP1	0.585	0.00129	0.346	0.616	6.71	19.4	7.88e-05	2.89	LV	CELLSTATES	vCM1.2	control_LMNA	11	18
EPC2	0.583	0.00213	0.287	0.519	6.43	17.4	0.000161	2.67	LV	CELLSTATES	vCM1.2	control_LMNA	11	18
HAUS6	0.583	0.0289	0.0514	0.0967	4.08	8.36	0.0062	1.54	LV	CELLSTATES	vCM1.2	control_LMNA	11	18
BTG1	0.582	0.0199	0.175	0.34	5.78	9.54	0.00368	1.7	LV	CELLSTATES	vCM1.2	control_LMNA	11	18
ZBTB20	0.582	0.00151	5.3	9.22	10.6	18.7	9.97e-05	2.82	LV	CELLSTATES	vCM1.2	control_LMNA	11	18
ARMC8	0.581	0.0026	0.432	0.799	7.02	16.7	0.000211	2.58	LV	CELLSTATES	vCM1.2	control_LMNA	11	18
CYB5R4	0.581	0.0186	0.0651	0.112	4.36	9.76	0.00333	1.73	LV	CELLSTATES	vCM1.2	control_LMNA	11	18
GOLGB1	0.581	0.00155	0.42	0.76	6.97	18.6	0.000104	2.81	LV	CELLSTATES	vCM1.2	control_LMNA	11	18
ATP6V1C1	0.58	0.00601	0.105	0.192	5.05	13.6	0.000692	2.22	LV	CELLSTATES	vCM1.2	control_LMNA	11	18
LIAS	0.58	0.0242	0.114	0.187	5.03	8.92	0.00482	1.62	LV	CELLSTATES	vCM1.2	control_LMNA	11	18
APTX	0.579	0.00149	0.172	0.316	5.75	18.8	9.84e-05	2.83	LV	CELLSTATES	vCM1.2	control_LMNA	11	18
GLI3	0.579	0.0288	0.0929	0.162	4.82	8.38	0.00614	1.54	LV	CELLSTATES	vCM1.2	control_LMNA	11	18
LEMD3	0.579	0.00792	0.111	0.212	5.15	12.6	0.00102	2.1	LV	CELLSTATES	vCM1.2	control_LMNA	11	18
SDAD1	0.577	0.0115	0.128	0.246	5.39	11.3	0.0017	1.94	LV	CELLSTATES	vCM1.2	control_LMNA	11	18
TRAF6	0.577	0.00569	0.0863	0.156	4.83	13.7	0.000643	2.24	LV	CELLSTATES	vCM1.2	control_LMNA	11	18
NAXD	0.576	0.026	0.0568	0.109	4.28	8.7	0.00533	1.58	LV	CELLSTATES	vCM1.2	control_LMNA	11	18
SEC24D	0.576	0.0158	0.196	0.331	5.83	10.3	0.00265	1.8	LV	CELLSTATES	vCM1.2	control_LMNA	11	18
SVIL	0.576	0.00453	3.99	7.02	10.2	14.6	0.000456	2.34	LV	CELLSTATES	vCM1.2	control_LMNA	11	18
UBE2D3	0.576	0.00136	0.655	1.19	7.64	19.2	8.57e-05	2.87	LV	CELLSTATES	vCM1.2	control_LMNA	11	18
LINC00598	0.575	0.0456	0.0395	0.078	3.85	6.98	0.0117	1.34	LV	CELLSTATES	vCM1.2	control_LMNA	11	18
OTUD6B	0.575	0.0474	0.0706	0.127	4.47	6.87	0.0124	1.32	LV	CELLSTATES	vCM1.2	control_LMNA	11	18
CERS6	0.574	0.00105	1.64	3.07	8.99	20.3	5.81e-05	2.98	LV	CELLSTATES	vCM1.2	control_LMNA	11	18
DCUN1D2	0.574	0.00541	0.393	0.706	6.93	13.9	0.000601	2.27	LV	CELLSTATES	vCM1.2	control_LMNA	11	18
PHKA2	0.574	0.0392	0.278	0.537	6.53	7.44	0.00947	1.41	LV	CELLSTATES	vCM1.2	control_LMNA	11	18
APC	0.573	0.00287	0.307	0.592	6.6	16.3	0.000241	2.54	LV	CELLSTATES	vCM1.2	control_LMNA	11	18
CLASP1	0.573	0.000392	1.04	1.79	8.24	24.5	1.43e-05	3.41	LV	CELLSTATES	vCM1.2	control_LMNA	11	18
ZC3H13	0.573	0.000678	0.14	0.253	5.43	22.1	3.1e-05	3.17	LV	CELLSTATES	vCM1.2	control_LMNA	11	18
MUT	0.572	0.0221	0.0604	0.0937	4.16	9.21	0.00425	1.65	LV	CELLSTATES	vCM1.2	control_LMNA	11	18
PTPN21	0.572	0.0113	0.248	0.417	6.2	11.4	0.00166	1.95	LV	CELLSTATES	vCM1.2	control_LMNA	11	18
CCND1	0.571	0.0351	0.0402	0.0729	3.77	7.78	0.0081	1.45	LV	CELLSTATES	vCM1.2	control_LMNA	11	18
PRKDC	0.571	0.00119	0.284	0.549	6.52	19.7	7.07e-05	2.92	LV	CELLSTATES	vCM1.2	control_LMNA	11	18
TMEM50B	0.571	0.00537	0.17	0.296	5.61	14	0.000591	2.27	LV	CELLSTATES	vCM1.2	control_LMNA	11	18
AC092378.1	0.57	0.0134	0.231	0.355	6.03	10.8	0.00209	1.87	LV	CELLSTATES	vCM1.2	control_LMNA	11	18
AIFM1	0.57	0.0189	0.17	0.322	5.74	9.7	0.00342	1.72	LV	CELLSTATES	vCM1.2	control_LMNA	11	18
CTBP1	0.57	0.00925	0.0718	0.126	4.55	12.1	0.00126	2.03	LV	CELLSTATES	vCM1.2	control_LMNA	11	18
GNB3	0.57	0.0496	0.0552	0.0905	4.11	6.74	0.0132	1.3	LV	CELLSTATES	vCM1.2	control_LMNA	11	18
KALRN	0.569	0.00292	1.02	1.75	8.22	16.2	0.000248	2.53	LV	CELLSTATES	vCM1.2	control_LMNA	11	18
TMX3	0.569	0.00121	0.121	0.215	5.22	19.7	7.19e-05	2.92	LV	CELLSTATES	vCM1.2	control_LMNA	11	18
VAMP7	0.569	0.0233	0.0546	0.0842	4.03	9.04	0.00457	1.63	LV	CELLSTATES	vCM1.2	control_LMNA	11	18
ARHGAP10	0.568	0.0194	1.84	3.31	9.17	9.61	0.00356	1.71	LV	CELLSTATES	vCM1.2	control_LMNA	11	18
SGMS2	0.567	0.00146	0.273	0.494	6.39	18.8	9.61e-05	2.84	LV	CELLSTATES	vCM1.2	control_LMNA	11	18
USP46	0.567	0.0238	0.335	0.641	6.73	8.97	0.00473	1.62	LV	CELLSTATES	vCM1.2	control_LMNA	11	18
ACOT9	0.566	0.0169	0.219	0.358	5.97	10.1	0.00293	1.77	LV	CELLSTATES	vCM1.2	control_LMNA	11	18
PRDM11	0.566	0.0292	0.0461	0.0869	3.95	8.34	0.00627	1.53	LV	CELLSTATES	vCM1.2	control_LMNA	11	18
PSPH	0.566	0.0324	0.0577	0.0961	4.24	8.01	0.00729	1.49	LV	CELLSTATES	vCM1.2	control_LMNA	11	18
SHQ1	0.566	0.0121	0.0828	0.152	4.7	11.2	0.00182	1.92	LV	CELLSTATES	vCM1.2	control_LMNA	11	18
CCNH	0.565	0.00082	0.558	0.983	7.38	21.3	4.05e-05	3.09	LV	CELLSTATES	vCM1.2	control_LMNA	11	18
FGFR1OP2	0.565	0.00512	0.0991	0.183	4.96	14.1	0.000553	2.29	LV	CELLSTATES	vCM1.2	control_LMNA	11	18
HDAC8	0.565	0.00445	0.764	1.37	7.86	14.7	0.000446	2.35	LV	CELLSTATES	vCM1.2	control_LMNA	11	18
SH3YL1	0.565	0.0053	0.114	0.208	5.13	14	0.000582	2.28	LV	CELLSTATES	vCM1.2	control_LMNA	11	18
ZBTB10	0.565	0.0168	0.0968	0.16	4.84	10.1	0.00291	1.77	LV	CELLSTATES	vCM1.2	control_LMNA	11	18
PALM2-AKAP2	0.564	0.0304	0.482	0.886	7.3	8.22	0.00662	1.52	LV	CELLSTATES	vCM1.2	control_LMNA	11	18
RBM26	0.564	0.00191	0.605	1.08	7.5	17.8	0.000137	2.72	LV	CELLSTATES	vCM1.2	control_LMNA	11	18
STYXL1	0.564	0.0211	0.0588	0.0953	4.23	9.34	0.004	1.68	LV	CELLSTATES	vCM1.2	control_LMNA	11	18
GALNT17	0.563	0.0379	2.66	4.7	9.68	7.54	0.00902	1.42	LV	CELLSTATES	vCM1.2	control_LMNA	11	18
TANC2	0.563	0.0445	0.0729	0.121	4.39	7.06	0.0113	1.35	LV	CELLSTATES	vCM1.2	control_LMNA	11	18
KLHL3	0.562	0.00966	0.385	0.708	6.91	11.9	0.00134	2.01	LV	CELLSTATES	vCM1.2	control_LMNA	11	18
MPDZ	0.562	0.00244	0.666	1.16	7.63	16.9	0.000193	2.61	LV	CELLSTATES	vCM1.2	control_LMNA	11	18
RBMX	0.562	0.00345	1.07	1.97	8.33	15.6	0.000313	2.46	LV	CELLSTATES	vCM1.2	control_LMNA	11	18
SERPINI1	0.562	0.0351	0.0341	0.0617	3.52	7.78	0.00809	1.46	LV	CELLSTATES	vCM1.2	control_LMNA	11	18
PTCD2	0.561	0.0139	0.0475	0.0942	4.03	10.7	0.00221	1.86	LV	CELLSTATES	vCM1.2	control_LMNA	11	18
KANK1	0.56	0.00314	3.57	6.37	10.1	16	0.000274	2.5	LV	CELLSTATES	vCM1.2	control_LMNA	11	18
PIGG	0.56	0.0152	0.0789	0.145	4.62	10.4	0.00251	1.82	LV	CELLSTATES	vCM1.2	control_LMNA	11	18
SEC24B	0.56	0.00485	0.381	0.693	6.87	14.3	0.000509	2.31	LV	CELLSTATES	vCM1.2	control_LMNA	11	18
TWSG1	0.56	0.018	0.102	0.175	4.98	9.86	0.00319	1.74	LV	CELLSTATES	vCM1.2	control_LMNA	11	18
IL6ST	0.559	0.00262	0.217	0.409	6.13	16.6	0.000212	2.58	LV	CELLSTATES	vCM1.2	control_LMNA	11	18
SETD3	0.559	0.00511	0.178	0.306	5.69	14.1	0.000549	2.29	LV	CELLSTATES	vCM1.2	control_LMNA	11	18
DCPS	0.558	0.0363	0.0388	0.0712	3.72	7.67	0.00851	1.44	LV	CELLSTATES	vCM1.2	control_LMNA	11	18
FTCDNL1	0.558	0.0288	0.0697	0.118	4.39	8.37	0.00617	1.54	LV	CELLSTATES	vCM1.2	control_LMNA	11	18
PSME4	0.558	0.0194	0.867	1.53	7.96	9.62	0.00355	1.71	LV	CELLSTATES	vCM1.2	control_LMNA	11	18
AC018464.1	0.556	0.0417	1.11	1.98	8.36	7.24	0.0104	1.38	LV	CELLSTATES	vCM1.2	control_LMNA	11	18
RFX3	0.556	0.00366	0.164	0.286	5.63	15.4	0.000341	2.44	LV	CELLSTATES	vCM1.2	control_LMNA	11	18
SIDT2	0.556	0.0301	0.0402	0.0697	3.7	8.25	0.00652	1.52	LV	CELLSTATES	vCM1.2	control_LMNA	11	18
ST8SIA5	0.555	0.00977	0.145	0.252	5.45	11.9	0.00135	2.01	LV	CELLSTATES	vCM1.2	control_LMNA	11	18
ACVR1	0.554	0.0151	0.184	0.321	5.8	10.4	0.00249	1.82	LV	CELLSTATES	vCM1.2	control_LMNA	11	18
EED	0.554	0.0315	0.0532	0.103	4.21	8.1	0.00699	1.5	LV	CELLSTATES	vCM1.2	control_LMNA	11	18
ZNF106	0.554	0.00591	0.793	1.42	7.86	13.6	0.000676	2.23	LV	CELLSTATES	vCM1.2	control_LMNA	11	18
ZRSR2	0.554	0.0455	0.0626	0.119	4.38	6.98	0.0117	1.34	LV	CELLSTATES	vCM1.2	control_LMNA	11	18
CNOT6L	0.553	0.0114	0.176	0.318	5.75	11.4	0.00167	1.94	LV	CELLSTATES	vCM1.2	control_LMNA	11	18
AC007566.1	0.552	0.00401	0.138	0.245	5.38	15	0.000387	2.4	LV	CELLSTATES	vCM1.2	control_LMNA	11	18
C18orf25	0.552	0.00288	0.292	0.497	6.43	16.3	0.000243	2.54	LV	CELLSTATES	vCM1.2	control_LMNA	11	18
C1orf21	0.552	0.00487	0.738	1.31	7.76	14.3	0.000513	2.31	LV	CELLSTATES	vCM1.2	control_LMNA	11	18
FBXL3	0.552	0.00394	0.116	0.21	5.17	15.1	0.000375	2.4	LV	CELLSTATES	vCM1.2	control_LMNA	11	18
SENP6	0.552	0.000578	0.65	1.19	7.63	22.8	2.44e-05	3.24	LV	CELLSTATES	vCM1.2	control_LMNA	11	18
ERBIN	0.55	0.00225	0.516	0.868	7.24	17.2	0.000172	2.65	LV	CELLSTATES	vCM1.2	control_LMNA	11	18
MYCBP2	0.55	0.0034	0.43	0.782	7.01	15.7	0.000307	2.47	LV	CELLSTATES	vCM1.2	control_LMNA	11	18
PDS5A	0.55	0.00343	0.557	0.976	7.39	15.6	0.00031	2.46	LV	CELLSTATES	vCM1.2	control_LMNA	11	18
SNX13	0.55	0.00225	0.399	0.727	6.92	17.2	0.000173	2.65	LV	CELLSTATES	vCM1.2	control_LMNA	11	18
CCDC82	0.549	0.00229	0.0881	0.159	4.8	17.1	0.000177	2.64	LV	CELLSTATES	vCM1.2	control_LMNA	11	18
CHORDC1	0.549	0.00786	0.0807	0.141	4.63	12.6	0.001	2.1	LV	CELLSTATES	vCM1.2	control_LMNA	11	18
FAM120B	0.549	0.00101	0.318	0.556	6.58	20.5	5.45e-05	3	LV	CELLSTATES	vCM1.2	control_LMNA	11	18
LMTK2	0.549	0.00162	0.345	0.606	6.68	18.5	0.000109	2.79	LV	CELLSTATES	vCM1.2	control_LMNA	11	18
NIFK-AS1	0.549	0.00229	0.108	0.187	5.04	17.1	0.000176	2.64	LV	CELLSTATES	vCM1.2	control_LMNA	11	18
ZNF532	0.549	0.0119	0.274	0.469	6.36	11.2	0.00179	1.92	LV	CELLSTATES	vCM1.2	control_LMNA	11	18
ELP1	0.548	0.0126	0.0944	0.166	4.82	11	0.00193	1.9	LV	CELLSTATES	vCM1.2	control_LMNA	11	18
NFE2L1	0.548	0.0359	0.119	0.207	5.19	7.7	0.00839	1.44	LV	CELLSTATES	vCM1.2	control_LMNA	11	18
PLCB4	0.548	0.0201	1.14	1.95	8.47	9.5	0.00374	1.7	LV	CELLSTATES	vCM1.2	control_LMNA	11	18
STX3	0.548	0.00961	0.0737	0.119	4.47	11.9	0.00133	2.02	LV	CELLSTATES	vCM1.2	control_LMNA	11	18
AL445472.1	0.547	0.043	0.0551	0.0886	4.05	7.16	0.0108	1.37	LV	CELLSTATES	vCM1.2	control_LMNA	11	18
ARHGEF9	0.547	0.00414	0.381	0.711	6.9	14.9	0.000403	2.38	LV	CELLSTATES	vCM1.2	control_LMNA	11	18
HPRT1	0.547	0.00948	0.0718	0.132	4.59	12	0.0013	2.02	LV	CELLSTATES	vCM1.2	control_LMNA	11	18
PIGP	0.547	0.0383	0.0314	0.0579	3.44	7.51	0.00918	1.42	LV	CELLSTATES	vCM1.2	control_LMNA	11	18
RB1CC1	0.547	0.000783	0.652	1.13	7.58	21.5	3.75e-05	3.11	LV	CELLSTATES	vCM1.2	control_LMNA	11	18
UBR5	0.547	0.00161	0.972	1.77	8.19	18.5	0.000108	2.79	LV	CELLSTATES	vCM1.2	control_LMNA	11	18
CASP3	0.546	0.0258	0.0784	0.136	4.6	8.74	0.00524	1.59	LV	CELLSTATES	vCM1.2	control_LMNA	11	18
COL19A1	0.546	0.0314	0.462	0.803	7.12	8.11	0.00697	1.5	LV	CELLSTATES	vCM1.2	control_LMNA	11	18
UGGT1	0.546	0.00457	0.115	0.207	5.19	14.6	0.000462	2.34	LV	CELLSTATES	vCM1.2	control_LMNA	11	18
ZBTB1	0.546	0.0131	0.185	0.311	5.75	10.9	0.00204	1.88	LV	CELLSTATES	vCM1.2	control_LMNA	11	18
C7orf50	0.545	0.00914	0.108	0.188	5.03	12.1	0.00124	2.04	LV	CELLSTATES	vCM1.2	control_LMNA	11	18
G2E3	0.545	0.0314	0.0776	0.137	4.59	8.11	0.00696	1.5	LV	CELLSTATES	vCM1.2	control_LMNA	11	18
NUP54	0.545	0.0083	0.179	0.312	5.73	12.4	0.00109	2.08	LV	CELLSTATES	vCM1.2	control_LMNA	11	18
POLB	0.545	0.0149	0.0952	0.173	4.93	10.5	0.00243	1.83	LV	CELLSTATES	vCM1.2	control_LMNA	11	18
TRIO	0.545	0.00468	1.35	2.32	8.63	14.5	0.000481	2.33	LV	CELLSTATES	vCM1.2	control_LMNA	11	18
ZNF282	0.545	0.0189	0.0423	0.081	3.85	9.71	0.00341	1.72	LV	CELLSTATES	vCM1.2	control_LMNA	11	18
HMGXB3	0.544	0.0204	0.106	0.185	5.01	9.46	0.0038	1.69	LV	CELLSTATES	vCM1.2	control_LMNA	11	18
AFF1	0.543	0.00168	1.13	2.05	8.41	18.3	0.000116	2.77	LV	CELLSTATES	vCM1.2	control_LMNA	11	18
C4orf19	0.543	0.0212	0.114	0.206	5.17	9.33	0.00403	1.67	LV	CELLSTATES	vCM1.2	control_LMNA	11	18
DLD	0.542	0.00139	0.197	0.356	5.9	19	8.94e-05	2.86	LV	CELLSTATES	vCM1.2	control_LMNA	11	18
CDC14A	0.541	0.0268	0.0904	0.162	4.83	8.6	0.00556	1.57	LV	CELLSTATES	vCM1.2	control_LMNA	11	18
SLC9A6	0.541	0.00844	0.0454	0.0823	3.93	12.4	0.00111	2.07	LV	CELLSTATES	vCM1.2	control_LMNA	11	18
HMGB1	0.54	0.00485	0.553	0.908	7.35	14.3	0.00051	2.31	LV	CELLSTATES	vCM1.2	control_LMNA	11	18
PANK3	0.54	0.0249	0.0868	0.154	4.75	8.84	0.005	1.6	LV	CELLSTATES	vCM1.2	control_LMNA	11	18
UNC79	0.539	0.0138	0.103	0.185	5.01	10.7	0.00219	1.86	LV	CELLSTATES	vCM1.2	control_LMNA	11	18
CAT	0.538	0.0114	0.37	0.693	6.82	11.4	0.00167	1.94	LV	CELLSTATES	vCM1.2	control_LMNA	11	18
UBL3	0.538	0.00193	0.116	0.195	5.1	17.8	0.00014	2.71	LV	CELLSTATES	vCM1.2	control_LMNA	11	18
WRN	0.538	0.0129	0.263	0.482	6.37	11	0.00199	1.89	LV	CELLSTATES	vCM1.2	control_LMNA	11	18
FILIP1	0.537	0.00379	5.08	9.03	10.6	15.3	0.000357	2.42	LV	CELLSTATES	vCM1.2	control_LMNA	11	18
RARS2	0.537	0.0116	0.228	0.399	6.1	11.3	0.00173	1.93	LV	CELLSTATES	vCM1.2	control_LMNA	11	18
AC116366.3	0.536	0.00423	0.562	0.947	7.36	14.9	0.000417	2.37	LV	CELLSTATES	vCM1.2	control_LMNA	11	18
ELP4	0.536	0.00427	0.398	0.724	6.95	14.8	0.000422	2.37	LV	CELLSTATES	vCM1.2	control_LMNA	11	18
SUSD6	0.536	0.0125	0.136	0.225	5.35	11.1	0.00191	1.9	LV	CELLSTATES	vCM1.2	control_LMNA	11	18
AC012363.1	0.535	0.0348	0.029	0.0542	3.32	7.8	0.00801	1.46	LV	CELLSTATES	vCM1.2	control_LMNA	11	18
KPNA3	0.535	0.00262	0.344	0.613	6.7	16.6	0.000213	2.58	LV	CELLSTATES	vCM1.2	control_LMNA	11	18
UBXN2B	0.535	0.00619	0.115	0.221	5.25	13.4	0.000723	2.21	LV	CELLSTATES	vCM1.2	control_LMNA	11	18
WDR41	0.535	0.015	0.171	0.286	5.61	10.5	0.00246	1.82	LV	CELLSTATES	vCM1.2	control_LMNA	11	18
ELP2	0.534	0.00329	0.21	0.36	5.95	15.8	0.000293	2.48	LV	CELLSTATES	vCM1.2	control_LMNA	11	18
ORC3	0.534	0.00901	0.22	0.362	5.99	12.2	0.00121	2.05	LV	CELLSTATES	vCM1.2	control_LMNA	11	18
FRYL	0.533	0.00259	0.653	1.17	7.63	16.7	0.000209	2.59	LV	CELLSTATES	vCM1.2	control_LMNA	11	18
PEX2	0.533	0.00887	0.102	0.183	4.95	12.2	0.00119	2.05	LV	CELLSTATES	vCM1.2	control_LMNA	11	18
MORC4	0.532	0.0305	0.0651	0.107	4.27	8.21	0.00664	1.52	LV	CELLSTATES	vCM1.2	control_LMNA	11	18
ATG13	0.531	0.0239	0.113	0.194	5.12	8.95	0.00476	1.62	LV	CELLSTATES	vCM1.2	control_LMNA	11	18
DSE	0.531	0.00518	0.315	0.543	6.56	14.1	0.000564	2.29	LV	CELLSTATES	vCM1.2	control_LMNA	11	18
TUBE1	0.531	0.0118	0.392	0.678	6.83	11.3	0.00176	1.93	LV	CELLSTATES	vCM1.2	control_LMNA	11	18
ZMIZ2	0.531	0.0198	0.0925	0.158	4.85	9.55	0.00365	1.7	LV	CELLSTATES	vCM1.2	control_LMNA	11	18
MAIP1	0.53	0.0306	0.0377	0.0692	3.64	8.2	0.00667	1.51	LV	CELLSTATES	vCM1.2	control_LMNA	11	18
SLC20A2	0.53	0.00475	1.28	2.21	8.59	14.4	0.000496	2.32	LV	CELLSTATES	vCM1.2	control_LMNA	11	18
UTP23	0.53	0.0185	0.126	0.213	5.19	9.78	0.00331	1.73	LV	CELLSTATES	vCM1.2	control_LMNA	11	18
TMEM117	0.529	0.00753	0.984	1.66	8.18	12.8	0.000946	2.12	LV	CELLSTATES	vCM1.2	control_LMNA	11	18
TSGA10	0.529	0.0351	0.0492	0.082	3.99	7.77	0.00812	1.45	LV	CELLSTATES	vCM1.2	control_LMNA	11	18
TXNL4A	0.529	0.0254	0.0851	0.144	4.65	8.78	0.00514	1.6	LV	CELLSTATES	vCM1.2	control_LMNA	11	18
H2AFY	0.528	0.00626	0.181	0.327	5.84	13.4	0.000735	2.2	LV	CELLSTATES	vCM1.2	control_LMNA	11	18
RBCK1	0.528	0.0285	0.0467	0.081	3.93	8.41	0.00605	1.55	LV	CELLSTATES	vCM1.2	control_LMNA	11	18
TENT2	0.528	0.00722	0.917	1.56	8.03	12.9	0.000891	2.14	LV	CELLSTATES	vCM1.2	control_LMNA	11	18
DHX36	0.527	0.00904	0.232	0.41	6.11	12.1	0.00122	2.04	LV	CELLSTATES	vCM1.2	control_LMNA	11	18
PPP2R3C	0.527	0.00788	0.194	0.326	5.82	12.6	0.00101	2.1	LV	CELLSTATES	vCM1.2	control_LMNA	11	18
SETD7	0.526	0.0279	0.111	0.189	5.1	8.48	0.00589	1.55	LV	CELLSTATES	vCM1.2	control_LMNA	11	18
TNKS	0.526	0.000961	0.541	0.958	7.36	20.6	5.13e-05	3.02	LV	CELLSTATES	vCM1.2	control_LMNA	11	18
WDR19	0.526	0.0185	0.111	0.208	5.09	9.79	0.00329	1.73	LV	CELLSTATES	vCM1.2	control_LMNA	11	18
PTPN14	0.525	0.0101	0.322	0.577	6.57	11.8	0.00141	2	LV	CELLSTATES	vCM1.2	control_LMNA	11	18
RTN3	0.525	0.00974	0.179	0.311	5.79	11.9	0.00135	2.01	LV	CELLSTATES	vCM1.2	control_LMNA	11	18
TBC1D19	0.525	0.00152	0.249	0.456	6.28	18.7	0.000101	2.82	LV	CELLSTATES	vCM1.2	control_LMNA	11	18
TCTN1	0.525	0.0319	0.0685	0.111	4.37	8.05	0.00714	1.5	LV	CELLSTATES	vCM1.2	control_LMNA	11	18
BCL2L1	0.524	0.0111	0.165	0.263	5.54	11.4	0.00162	1.95	LV	CELLSTATES	vCM1.2	control_LMNA	11	18
KIAA1191	0.524	0.0271	0.0581	0.0916	4.14	8.56	0.00566	1.57	LV	CELLSTATES	vCM1.2	control_LMNA	11	18
NACA	0.524	0.00417	0.143	0.235	5.41	14.9	0.00041	2.38	LV	CELLSTATES	vCM1.2	control_LMNA	11	18
WIPI2	0.524	0.0061	0.0783	0.129	4.54	13.5	0.000707	2.21	LV	CELLSTATES	vCM1.2	control_LMNA	11	18
GABPB2	0.523	0.0338	0.166	0.263	5.62	7.89	0.00769	1.47	LV	CELLSTATES	vCM1.2	control_LMNA	11	18
PAXBP1	0.523	0.0118	0.239	0.408	6.12	11.3	0.00176	1.93	LV	CELLSTATES	vCM1.2	control_LMNA	11	18
RAP2C	0.523	0.0325	0.101	0.189	5.01	8	0.00731	1.49	LV	CELLSTATES	vCM1.2	control_LMNA	11	18
SMU1	0.523	0.0194	0.0916	0.154	4.79	9.61	0.00356	1.71	LV	CELLSTATES	vCM1.2	control_LMNA	11	18
TFDP2	0.523	0.00291	0.721	1.25	7.75	16.2	0.000246	2.54	LV	CELLSTATES	vCM1.2	control_LMNA	11	18
GBE1	0.522	0.00538	1.7	2.83	8.94	13.9	0.000595	2.27	LV	CELLSTATES	vCM1.2	control_LMNA	11	18
MOB1B	0.521	0.0288	0.257	0.45	6.27	8.38	0.00615	1.54	LV	CELLSTATES	vCM1.2	control_LMNA	11	18
MSH3	0.521	0.00623	0.238	0.439	6.21	13.4	0.00073	2.21	LV	CELLSTATES	vCM1.2	control_LMNA	11	18
MADD	0.52	0.0341	0.113	0.202	5.13	7.86	0.00779	1.47	LV	CELLSTATES	vCM1.2	control_LMNA	11	18
PPP1CB	0.52	0.00641	0.155	0.28	5.58	13.3	0.000762	2.19	LV	CELLSTATES	vCM1.2	control_LMNA	11	18
RCHY1	0.52	0.0107	0.234	0.421	6.15	11.6	0.00153	1.97	LV	CELLSTATES	vCM1.2	control_LMNA	11	18
COL4A3BP	0.519	0.00546	0.349	0.612	6.74	13.9	0.000609	2.26	LV	CELLSTATES	vCM1.2	control_LMNA	11	18
SSPN	0.519	0.00947	0.104	0.191	5.1	12	0.0013	2.02	LV	CELLSTATES	vCM1.2	control_LMNA	11	18
DGKG	0.517	0.0186	1.3	2.29	8.64	9.76	0.00333	1.73	LV	CELLSTATES	vCM1.2	control_LMNA	11	18
HMGCS1	0.517	0.0183	0.0743	0.129	4.58	9.82	0.00325	1.74	LV	CELLSTATES	vCM1.2	control_LMNA	11	18
INTS3	0.517	0.0271	0.0666	0.111	4.37	8.57	0.00563	1.57	LV	CELLSTATES	vCM1.2	control_LMNA	11	18
ECHDC3	0.516	0.0293	0.129	0.245	5.37	8.33	0.00629	1.53	LV	CELLSTATES	vCM1.2	control_LMNA	11	18
NAIP	0.516	0.0451	0.33	0.601	6.66	7.01	0.0116	1.35	LV	CELLSTATES	vCM1.2	control_LMNA	11	18
PARD3B	0.516	0.00752	0.813	1.44	7.97	12.8	0.000944	2.12	LV	CELLSTATES	vCM1.2	control_LMNA	11	18
PLGRKT	0.516	0.00613	0.132	0.227	5.37	13.5	0.000712	2.21	LV	CELLSTATES	vCM1.2	control_LMNA	11	18
SREK1	0.515	0.00394	0.27	0.451	6.28	15.1	0.000376	2.4	LV	CELLSTATES	vCM1.2	control_LMNA	11	18
IQSEC2	0.514	0.0348	0.0434	0.0874	3.96	7.81	0.00799	1.46	LV	CELLSTATES	vCM1.2	control_LMNA	11	18
PHF14	0.514	0.00113	0.25	0.433	6.23	20	6.44e-05	2.95	LV	CELLSTATES	vCM1.2	control_LMNA	11	18
GSTCD	0.513	0.0205	0.131	0.243	5.41	9.44	0.00383	1.69	LV	CELLSTATES	vCM1.2	control_LMNA	11	18
TRIM35	0.513	0.0262	0.044	0.0757	3.83	8.68	0.00537	1.58	LV	CELLSTATES	vCM1.2	control_LMNA	11	18
ANK2	0.512	0.0233	5.06	8.54	10.6	9.04	0.00458	1.63	LV	CELLSTATES	vCM1.2	control_LMNA	11	18
GALNT1	0.512	0.0157	0.234	0.403	6.13	10.3	0.00263	1.81	LV	CELLSTATES	vCM1.2	control_LMNA	11	18
PLRG1	0.512	0.0395	0.0402	0.0738	3.84	7.42	0.00956	1.4	LV	CELLSTATES	vCM1.2	control_LMNA	11	18
XPO7	0.512	0.00911	0.155	0.268	5.58	12.1	0.00123	2.04	LV	CELLSTATES	vCM1.2	control_LMNA	11	18
PTTG1IP	0.511	0.00758	0.131	0.213	5.27	12.7	0.000955	2.12	LV	CELLSTATES	vCM1.2	control_LMNA	11	18
ABCD2	0.51	0.046	0.119	0.212	5.22	6.95	0.0119	1.34	LV	CELLSTATES	vCM1.2	control_LMNA	11	18
FBXO34	0.51	0.0123	0.524	0.904	7.26	11.1	0.00187	1.91	LV	CELLSTATES	vCM1.2	control_LMNA	11	18
PSMF1	0.51	0.00785	0.135	0.218	5.31	12.6	0.001	2.11	LV	CELLSTATES	vCM1.2	control_LMNA	11	18
THOC2	0.51	0.00521	0.428	0.784	7.04	14.1	0.000567	2.28	LV	CELLSTATES	vCM1.2	control_LMNA	11	18
TPRG1	0.51	0.0473	0.065	0.132	4.57	6.87	0.0124	1.32	LV	CELLSTATES	vCM1.2	control_LMNA	11	18
CSRNP2	0.509	0.0332	0.0516	0.0919	4.09	7.94	0.00751	1.48	LV	CELLSTATES	vCM1.2	control_LMNA	11	18
IKZF2	0.509	0.02	0.174	0.309	5.73	9.52	0.00371	1.7	LV	CELLSTATES	vCM1.2	control_LMNA	11	18
KLHL9	0.509	0.0399	0.037	0.0675	3.57	7.38	0.00974	1.4	LV	CELLSTATES	vCM1.2	control_LMNA	11	18
SEC31A	0.509	0.00774	0.721	1.29	7.75	12.7	0.000983	2.11	LV	CELLSTATES	vCM1.2	control_LMNA	11	18
SGCG	0.509	0.0159	1.53	2.59	8.78	10.3	0.00269	1.8	LV	CELLSTATES	vCM1.2	control_LMNA	11	18
ETFDH	0.508	0.0224	1.05	1.95	8.33	9.18	0.0043	1.65	LV	CELLSTATES	vCM1.2	control_LMNA	11	18
HACE1	0.508	0.0276	0.103	0.17	4.88	8.51	0.0058	1.56	LV	CELLSTATES	vCM1.2	control_LMNA	11	18
KDSR	0.508	0.0265	0.167	0.277	5.62	8.64	0.00546	1.58	LV	CELLSTATES	vCM1.2	control_LMNA	11	18
SLC6A8	0.508	0.0466	0.126	0.214	5.33	6.92	0.0121	1.33	LV	CELLSTATES	vCM1.2	control_LMNA	11	18
ASPH	0.507	0.00298	0.813	1.38	7.9	16.2	0.000254	2.53	LV	CELLSTATES	vCM1.2	control_LMNA	11	18
SNTA1	0.507	0.0222	0.349	0.565	6.69	9.2	0.00425	1.65	LV	CELLSTATES	vCM1.2	control_LMNA	11	18
TBC1D4	0.507	0.0149	2.15	3.65	9.28	10.5	0.00245	1.83	LV	CELLSTATES	vCM1.2	control_LMNA	11	18
GTDC1	0.506	0.00712	0.399	0.689	6.92	13	0.000873	2.15	LV	CELLSTATES	vCM1.2	control_LMNA	11	18
METTL6	0.506	0.0105	0.0688	0.113	4.38	11.7	0.00149	1.98	LV	CELLSTATES	vCM1.2	control_LMNA	11	18
APP	0.505	0.0115	0.47	0.777	7.09	11.3	0.0017	1.94	LV	CELLSTATES	vCM1.2	control_LMNA	11	18
DLG5	0.505	0.0435	0.0838	0.137	4.66	7.12	0.011	1.36	LV	CELLSTATES	vCM1.2	control_LMNA	11	18
PIK3CA	0.505	0.00366	0.178	0.319	5.74	15.4	0.000341	2.44	LV	CELLSTATES	vCM1.2	control_LMNA	11	18
VIPAS39	0.505	0.0249	0.0554	0.103	4.26	8.84	0.00501	1.6	LV	CELLSTATES	vCM1.2	control_LMNA	11	18
HACL1	0.504	0.00932	0.0924	0.157	4.79	12	0.00127	2.03	LV	CELLSTATES	vCM1.2	control_LMNA	11	18
PXN	0.504	0.0184	0.126	0.195	5.19	9.8	0.00328	1.73	LV	CELLSTATES	vCM1.2	control_LMNA	11	18
SPIRE1	0.504	0.0155	0.714	1.16	7.66	10.3	0.0026	1.81	LV	CELLSTATES	vCM1.2	control_LMNA	11	18
RUSC2	0.503	0.023	0.198	0.321	5.84	9.09	0.00448	1.64	LV	CELLSTATES	vCM1.2	control_LMNA	11	18
UGCG	0.503	0.0275	0.101	0.154	4.82	8.52	0.00576	1.56	LV	CELLSTATES	vCM1.2	control_LMNA	11	18
DYM	0.502	0.00415	0.559	0.929	7.36	14.9	0.000405	2.38	LV	CELLSTATES	vCM1.2	control_LMNA	11	18
LINC00882	0.502	0.00565	0.451	0.765	7.05	13.8	0.000637	2.25	LV	CELLSTATES	vCM1.2	control_LMNA	11	18
CDK19	0.501	0.0238	0.257	0.43	6.2	8.96	0.00474	1.62	LV	CELLSTATES	vCM1.2	control_LMNA	11	18
GYG1	0.501	0.022	0.0941	0.152	4.76	9.22	0.00422	1.66	LV	CELLSTATES	vCM1.2	control_LMNA	11	18
SF3B1	0.501	0.00719	0.231	0.395	6.04	12.9	0.000885	2.14	LV	CELLSTATES	vCM1.2	control_LMNA	11	18
SOBP	0.501	0.0116	0.397	0.687	6.89	11.3	0.00172	1.94	LV	CELLSTATES	vCM1.2	control_LMNA	11	18
TRAPPC11	0.501	0.0194	0.181	0.328	5.82	9.62	0.00354	1.71	LV	CELLSTATES	vCM1.2	control_LMNA	11	18
TRIP11	0.501	0.00145	0.298	0.52	6.48	18.9	9.51e-05	2.84	LV	CELLSTATES	vCM1.2	control_LMNA	11	18
ABHD2	0.5	0.0438	0.536	0.914	7.24	7.1	0.0111	1.36	LV	CELLSTATES	vCM1.2	control_LMNA	11	18
CUL1	0.5	0.00278	0.276	0.471	6.35	16.4	0.000231	2.56	LV	CELLSTATES	vCM1.2	control_LMNA	11	18
INTS12	0.5	0.0249	0.168	0.322	5.77	8.84	0.005	1.6	LV	CELLSTATES	vCM1.2	control_LMNA	11	18
PAM	0.5	0.00512	3.2	5.38	9.84	14.1	0.000553	2.29	LV	CELLSTATES	vCM1.2	control_LMNA	11	18
PUM3	0.5	0.0271	0.311	0.508	6.45	8.56	0.00566	1.57	LV	CELLSTATES	vCM1.2	control_LMNA	11	18

## Sheet: PKP2_control
Gene	logFC	FDR	mean_exp_control	mean_exp_genotype	logCPM	F	PValue	FDR_plot	Region	annotation_level	cell_state	comparison	Observations_genotype	Observations_reference
ATP1B4	5.49	3.26e-05	0.000668	0.0199	1.59	52.5	2.58e-08	4.49	LV	CELLSTATES	vCM1.2	control_PKP2	6	18
IL31RA	4.63	1.05e-05	0.00153	0.0529	2.02	59.6	4.53e-09	4.98	LV	CELLSTATES	vCM1.2	control_PKP2	6	18
SLITRK4	4.36	3.55e-05	0.00045	0.0204	1.36	50	3.06e-08	4.45	LV	CELLSTATES	vCM1.2	control_PKP2	6	18
HBA2	3.71	0.000115	0.00218	0.0557	1.93	41.9	1.83e-07	3.94	LV	CELLSTATES	vCM1.2	control_PKP2	6	18
AC092440.1	3.47	0.000863	0.00135	0.0177	1.57	30.1	3.66e-06	3.06	LV	CELLSTATES	vCM1.2	control_PKP2	6	18
ANKRD45	3.43	0.0017	0.00134	0.0231	1.55	26.6	1e-05	2.77	LV	CELLSTATES	vCM1.2	control_PKP2	6	18
AL078590.2	3.2	0.000514	0.00526	0.0432	2.34	33.1	1.63e-06	3.29	LV	CELLSTATES	vCM1.2	control_PKP2	6	18
UNC80	3.14	0.000279	0.00489	0.054	2.41	37.1	5.82e-07	3.55	LV	CELLSTATES	vCM1.2	control_PKP2	6	18
AL596188.1	2.96	0.00279	0.00868	0.0714	2.74	23.9	2.23e-05	2.55	LV	CELLSTATES	vCM1.2	control_PKP2	6	18
SPINK1	2.94	0.00226	0.00327	0.0202	1.87	25.1	1.54e-05	2.65	LV	CELLSTATES	vCM1.2	control_PKP2	6	18
C14orf132	2.87	0.00359	0.00778	0.0607	2.4	22.7	3.28e-05	2.44	LV	CELLSTATES	vCM1.2	control_PKP2	6	18
COTL1	2.82	0.000333	0.00806	0.0471	2.67	35.7	8.26e-07	3.48	LV	CELLSTATES	vCM1.2	control_PKP2	6	18
KCNJ3	2.78	0.000588	0.0125	0.0815	3.06	32	2.16e-06	3.23	LV	CELLSTATES	vCM1.2	control_PKP2	6	18
HYAL4	2.77	0.00139	0.00383	0.0324	1.98	27.7	7.2e-06	2.86	LV	CELLSTATES	vCM1.2	control_PKP2	6	18
ARSJ	2.76	0.00113	0.00809	0.117	2.58	28.9	5.16e-06	2.95	LV	CELLSTATES	vCM1.2	control_PKP2	6	18
MAP2	2.72	3.96e-05	0.0174	0.154	3.49	48.8	3.89e-08	4.4	LV	CELLSTATES	vCM1.2	control_PKP2	6	18
AL078590.3	2.66	0.000333	0.0944	0.58	5.63	35.6	8.38e-07	3.48	LV	CELLSTATES	vCM1.2	control_PKP2	6	18
AC090772.2	2.65	0.000377	0.00973	0.049	2.74	35	9.9e-07	3.42	LV	CELLSTATES	vCM1.2	control_PKP2	6	18
AP003472.1	2.65	0.00973	0.00217	0.0184	1.54	17.8	0.000165	2.01	LV	CELLSTATES	vCM1.2	control_PKP2	6	18
AC002463.1	2.61	0.00274	0.00375	0.0211	1.93	24.1	2.07e-05	2.56	LV	CELLSTATES	vCM1.2	control_PKP2	6	18
AL606807.1	2.6	0.0151	0.00644	0.0407	2.45	15.7	0.000341	1.82	LV	CELLSTATES	vCM1.2	control_PKP2	6	18
NEURL1B	2.58	7.55e-06	0.0159	0.0919	3.35	65.2	1.63e-09	5.12	LV	CELLSTATES	vCM1.2	control_PKP2	6	18
HBA1	2.57	0.0334	0.00216	0.0163	1.48	12.3	0.00128	1.48	LV	CELLSTATES	vCM1.2	control_PKP2	6	18
AL356272.1	2.5	0.0072	0.00221	0.0164	1.57	19.3	9.79e-05	2.14	LV	CELLSTATES	vCM1.2	control_PKP2	6	18
AL512380.2	2.47	0.0129	0.0101	0.0352	2.61	16.5	0.000257	1.89	LV	CELLSTATES	vCM1.2	control_PKP2	6	18
LINC00211	2.45	0.00194	0.0131	0.086	2.95	25.9	1.21e-05	2.71	LV	CELLSTATES	vCM1.2	control_PKP2	6	18
SMOC2	2.43	0.000298	0.0114	0.0457	2.69	36.7	6.44e-07	3.53	LV	CELLSTATES	vCM1.2	control_PKP2	6	18
AC117503.1	2.42	0.0201	0.00196	0.0148	1.43	14.4	0.000557	1.7	LV	CELLSTATES	vCM1.2	control_PKP2	6	18
LDLRAD4-AS1	2.41	0.0083	0.00329	0.0236	1.73	18.5	0.000129	2.08	LV	CELLSTATES	vCM1.2	control_PKP2	6	18
KLHL4	2.39	0.0266	0.00848	0.0566	2.44	13.3	0.000863	1.57	LV	CELLSTATES	vCM1.2	control_PKP2	6	18
C5orf46	2.38	3.96e-05	0.0387	0.233	4.34	48.1	4.58e-08	4.4	LV	CELLSTATES	vCM1.2	control_PKP2	6	18
EDA2R	2.37	0.0344	0.00559	0.03	1.99	12.1	0.00136	1.46	LV	CELLSTATES	vCM1.2	control_PKP2	6	18
AC093730.1	2.36	0.000605	0.0852	0.47	5.33	31.7	2.35e-06	3.22	LV	CELLSTATES	vCM1.2	control_PKP2	6	18
NOVA1	2.36	0.00164	0.0319	0.149	4.07	26.9	9.1e-06	2.79	LV	CELLSTATES	vCM1.2	control_PKP2	6	18
CA8	2.35	0.0078	0.00618	0.0217	2.16	19	0.000111	2.11	LV	CELLSTATES	vCM1.2	control_PKP2	6	18
MUM1L1	2.34	3.96e-05	0.0551	0.295	4.73	48.1	4.56e-08	4.4	LV	CELLSTATES	vCM1.2	control_PKP2	6	18
HBB	2.31	0.0247	0.0138	0.103	3.11	13.6	0.00077	1.61	LV	CELLSTATES	vCM1.2	control_PKP2	6	18
AC090772.1	2.29	0.0231	0.00672	0.0166	1.85	13.8	0.000709	1.64	LV	CELLSTATES	vCM1.2	control_PKP2	6	18
XIRP2-AS1	2.29	0.0096	0.00712	0.0272	2.13	17.8	0.000162	2.02	LV	CELLSTATES	vCM1.2	control_PKP2	6	18
AC019211.1	2.27	0.000545	0.0661	0.284	4.94	32.6	1.84e-06	3.26	LV	CELLSTATES	vCM1.2	control_PKP2	6	18
SLC7A8	2.22	1.05e-05	0.0776	0.477	5.24	60.2	4.06e-09	4.98	LV	CELLSTATES	vCM1.2	control_PKP2	6	18
AL133346.1	2.21	0.023	0.0048	0.0283	2.05	13.8	0.000696	1.64	LV	CELLSTATES	vCM1.2	control_PKP2	6	18
CXorf57	2.18	0.00677	0.00461	0.026	1.88	19.6	8.92e-05	2.17	LV	CELLSTATES	vCM1.2	control_PKP2	6	18
WNT9A	2.16	0.00153	0.0509	0.245	4.47	27.3	8.05e-06	2.81	LV	CELLSTATES	vCM1.2	control_PKP2	6	18
SYTL2	2.12	0.00734	0.00587	0.0286	2.16	19.2	0.000102	2.13	LV	CELLSTATES	vCM1.2	control_PKP2	6	18
AL353784.1	2.11	0.0136	0.00735	0.0385	2.34	16.2	0.000285	1.86	LV	CELLSTATES	vCM1.2	control_PKP2	6	18
TNNI1	2.11	0.0152	0.00816	0.0435	2.51	15.7	0.000348	1.82	LV	CELLSTATES	vCM1.2	control_PKP2	6	18
PPFIA2-AS1	2.1	0.00804	0.00653	0.0218	2.09	18.8	0.000118	2.09	LV	CELLSTATES	vCM1.2	control_PKP2	6	18
KLHL36	2.08	1.05e-05	0.0984	0.469	5.37	60.7	3.68e-09	4.98	LV	CELLSTATES	vCM1.2	control_PKP2	6	18
RNF175	2.03	0.0405	0.00547	0.0643	2.09	11.4	0.00181	1.39	LV	CELLSTATES	vCM1.2	control_PKP2	6	18
LINC00222	2.01	0.000405	0.0225	0.103	3.46	34.4	1.14e-06	3.39	LV	CELLSTATES	vCM1.2	control_PKP2	6	18
AC106895.1	1.98	0.049	0.0879	0.296	5.16	10.6	0.00251	1.31	LV	CELLSTATES	vCM1.2	control_PKP2	6	18
SNCA	1.97	0.00117	0.0422	0.143	4.18	28.5	5.69e-06	2.93	LV	CELLSTATES	vCM1.2	control_PKP2	6	18
ZNF727	1.97	0.00476	0.0181	0.077	3.19	21.4	4.87e-05	2.32	LV	CELLSTATES	vCM1.2	control_PKP2	6	18
ACADL	1.94	0.0206	0.00857	0.0579	2.26	14.3	0.000584	1.69	LV	CELLSTATES	vCM1.2	control_PKP2	6	18
FNIP2	1.92	4.01e-05	1.77	8.52	9.56	47.5	5.2e-08	4.4	LV	CELLSTATES	vCM1.2	control_PKP2	6	18
SLC6A6	1.92	0.0429	0.0695	0.209	4.75	11.1	0.002	1.37	LV	CELLSTATES	vCM1.2	control_PKP2	6	18
ALDOB	1.9	0.0456	0.00709	0.0244	2.16	10.9	0.0022	1.34	LV	CELLSTATES	vCM1.2	control_PKP2	6	18
PLCZ1	1.89	0.0337	0.00761	0.0187	2.24	12.2	0.0013	1.47	LV	CELLSTATES	vCM1.2	control_PKP2	6	18
FKBP5	1.88	0.00156	0.74	3.41	8.29	27.2	8.31e-06	2.81	LV	CELLSTATES	vCM1.2	control_PKP2	6	18
ANTXR2	1.86	1.99e-07	0.267	0.992	6.75	95.9	1.43e-11	6.7	LV	CELLSTATES	vCM1.2	control_PKP2	6	18
C6	1.86	6.1e-05	0.42	1.65	7.44	45.1	8.78e-08	4.21	LV	CELLSTATES	vCM1.2	control_PKP2	6	18
EDNRA	1.86	0.00311	0.363	1.33	6.95	23.4	2.64e-05	2.51	LV	CELLSTATES	vCM1.2	control_PKP2	6	18
ANKRD33B	1.85	0.00182	0.0788	0.312	5.03	26.2	1.1e-05	2.74	LV	CELLSTATES	vCM1.2	control_PKP2	6	18
AC055822.1	1.82	0.0213	0.00868	0.0244	2.21	14.1	0.000623	1.67	LV	CELLSTATES	vCM1.2	control_PKP2	6	18
ADGRL3	1.81	0.0039	0.412	1.81	7.36	22.3	3.67e-05	2.41	LV	CELLSTATES	vCM1.2	control_PKP2	6	18
LINC02542	1.81	0.00283	0.0248	0.0696	3.5	23.8	2.3e-05	2.55	LV	CELLSTATES	vCM1.2	control_PKP2	6	18
BCL2	1.8	5.7e-05	0.322	1.27	7	45.7	7.79e-08	4.24	LV	CELLSTATES	vCM1.2	control_PKP2	6	18
IRF6	1.8	0.0089	0.0117	0.0355	2.57	18.2	0.000144	2.05	LV	CELLSTATES	vCM1.2	control_PKP2	6	18
AP005131.1	1.79	0.00734	0.0326	0.0878	3.64	19.2	0.000103	2.13	LV	CELLSTATES	vCM1.2	control_PKP2	6	18
FAM47E-STBD1	1.79	0.0211	0.0131	0.0517	2.69	14.2	0.000605	1.68	LV	CELLSTATES	vCM1.2	control_PKP2	6	18
RHBDL3	1.79	0.0183	0.0131	0.0458	2.7	14.9	0.000461	1.74	LV	CELLSTATES	vCM1.2	control_PKP2	6	18
AC120053.1	1.77	0.00496	0.00965	0.0392	2.32	21.1	5.46e-05	2.3	LV	CELLSTATES	vCM1.2	control_PKP2	6	18
AL138737.1	1.77	0.00818	0.0232	0.111	3.54	18.6	0.000125	2.09	LV	CELLSTATES	vCM1.2	control_PKP2	6	18
ARRDC3	1.75	0.000767	0.0413	0.137	3.95	30.6	3.15e-06	3.12	LV	CELLSTATES	vCM1.2	control_PKP2	6	18
GPR137C	1.74	0.0023	0.0212	0.0709	3.29	25	1.59e-05	2.64	LV	CELLSTATES	vCM1.2	control_PKP2	6	18
PPEF1	1.71	0.015	0.013	0.0367	2.78	15.8	0.000338	1.82	LV	CELLSTATES	vCM1.2	control_PKP2	6	18
PTPN13	1.71	0.023	0.0122	0.0384	2.69	13.8	0.000701	1.64	LV	CELLSTATES	vCM1.2	control_PKP2	6	18
PDZD2	1.7	2.96e-05	3.44	12	10.3	52.2	1.91e-08	4.53	LV	CELLSTATES	vCM1.2	control_PKP2	6	18
TTLL7	1.7	0.00918	0.046	0.181	4.18	18	0.000153	2.04	LV	CELLSTATES	vCM1.2	control_PKP2	6	18
ABCG2	1.69	0.00252	0.0506	0.159	4.38	24.6	1.82e-05	2.6	LV	CELLSTATES	vCM1.2	control_PKP2	6	18
LINC02269	1.68	0.032	0.0813	0.36	5.2	12.5	0.00117	1.49	LV	CELLSTATES	vCM1.2	control_PKP2	6	18
DDX60	1.66	0.0044	0.0196	0.0745	3.15	21.8	4.34e-05	2.36	LV	CELLSTATES	vCM1.2	control_PKP2	6	18
MSH4	1.66	0.00254	0.0392	0.144	3.87	24.5	1.84e-05	2.6	LV	CELLSTATES	vCM1.2	control_PKP2	6	18
COL23A1	1.65	0.000813	0.356	1.16	7.07	30.4	3.39e-06	3.09	LV	CELLSTATES	vCM1.2	control_PKP2	6	18
PIK3R1	1.65	0.00048	1.56	4.97	9.14	33.6	1.44e-06	3.32	LV	CELLSTATES	vCM1.2	control_PKP2	6	18
SPOCK1	1.65	0.0128	0.106	0.326	5.44	16.6	0.000252	1.89	LV	CELLSTATES	vCM1.2	control_PKP2	6	18
CPNE8	1.64	0.0389	0.0502	0.24	4.47	11.6	0.00167	1.41	LV	CELLSTATES	vCM1.2	control_PKP2	6	18
VSTM2L	1.63	0.045	0.024	0.0955	3.47	11	0.00215	1.35	LV	CELLSTATES	vCM1.2	control_PKP2	6	18
CRIM1	1.62	0.000971	0.252	0.878	6.64	29.6	4.19e-06	3.01	LV	CELLSTATES	vCM1.2	control_PKP2	6	18
RUNDC3B	1.62	0.00476	0.0267	0.0732	3.47	21.4	4.9e-05	2.32	LV	CELLSTATES	vCM1.2	control_PKP2	6	18
NAAA	1.61	0.000179	0.0559	0.156	4.37	39.3	3.36e-07	3.75	LV	CELLSTATES	vCM1.2	control_PKP2	6	18
AP005131.5	1.6	0.00918	0.0271	0.0663	3.3	18	0.000152	2.04	LV	CELLSTATES	vCM1.2	control_PKP2	6	18
LINC02268	1.6	0.023	0.0244	0.101	3.34	13.8	0.000701	1.64	LV	CELLSTATES	vCM1.2	control_PKP2	6	18
ARHGAP24	1.59	0.00132	1.75	5.71	9.36	27.9	6.77e-06	2.88	LV	CELLSTATES	vCM1.2	control_PKP2	6	18
TMTC1	1.58	3.96e-05	0.483	1.48	7.45	48.2	4.46e-08	4.4	LV	CELLSTATES	vCM1.2	control_PKP2	6	18
FAM69C	1.57	0.0199	0.0449	0.12	4	14.4	0.000551	1.7	LV	CELLSTATES	vCM1.2	control_PKP2	6	18
ZNF189	1.57	2.96e-05	0.168	0.595	5.98	52.3	1.91e-08	4.53	LV	CELLSTATES	vCM1.2	control_PKP2	6	18
FOXO3	1.56	1.68e-06	0.982	3.38	8.49	76.5	2.42e-10	5.77	LV	CELLSTATES	vCM1.2	control_PKP2	6	18
GRIA3	1.56	0.021	0.0787	0.271	4.83	14.2	0.000602	1.68	LV	CELLSTATES	vCM1.2	control_PKP2	6	18
KCTD8	1.56	0.0166	0.0422	0.151	4.16	15.3	0.000398	1.78	LV	CELLSTATES	vCM1.2	control_PKP2	6	18
LINC00858	1.56	0.0447	0.0368	0.124	3.89	11	0.00213	1.35	LV	CELLSTATES	vCM1.2	control_PKP2	6	18
OGFRL1	1.56	0.022	0.0333	0.0797	3.55	14	0.00065	1.66	LV	CELLSTATES	vCM1.2	control_PKP2	6	18
P3H2	1.55	0.0376	0.02	0.0747	3.19	11.8	0.00157	1.43	LV	CELLSTATES	vCM1.2	control_PKP2	6	18
C4orf45	1.54	0.00113	0.275	0.819	6.57	28.8	5.22e-06	2.95	LV	CELLSTATES	vCM1.2	control_PKP2	6	18
DZIP1	1.54	0.0229	0.015	0.0493	2.74	13.8	0.000693	1.64	LV	CELLSTATES	vCM1.2	control_PKP2	6	18
KLF9	1.54	0.000119	0.12	0.336	5.37	41.6	1.96e-07	3.93	LV	CELLSTATES	vCM1.2	control_PKP2	6	18
ZNF358	1.54	0.0421	0.00715	0.0187	2.04	11.3	0.00192	1.38	LV	CELLSTATES	vCM1.2	control_PKP2	6	18
HSD17B11	1.53	0.0129	0.0208	0.0595	3.21	16.5	0.000257	1.89	LV	CELLSTATES	vCM1.2	control_PKP2	6	18
TMEM140	1.52	0.000677	0.0534	0.153	4.33	31.2	2.73e-06	3.17	LV	CELLSTATES	vCM1.2	control_PKP2	6	18
AC058791.1	1.51	0.00156	0.185	0.55	5.94	27.2	8.42e-06	2.81	LV	CELLSTATES	vCM1.2	control_PKP2	6	18
TSC22D3	1.51	0.0081	0.0323	0.0897	3.71	18.7	0.000121	2.09	LV	CELLSTATES	vCM1.2	control_PKP2	6	18
TTC39C	1.51	0.00165	0.088	0.261	4.98	26.8	9.42e-06	2.78	LV	CELLSTATES	vCM1.2	control_PKP2	6	18
DPYSL2	1.49	0.000595	0.124	0.385	5.53	31.9	2.23e-06	3.23	LV	CELLSTATES	vCM1.2	control_PKP2	6	18
PLCE1	1.49	0.000588	0.146	0.476	5.67	32	2.15e-06	3.23	LV	CELLSTATES	vCM1.2	control_PKP2	6	18
AL136164.2	1.48	0.00378	0.105	0.301	5.12	22.4	3.54e-05	2.42	LV	CELLSTATES	vCM1.2	control_PKP2	6	18
DOCK5	1.48	0.000332	0.851	2.52	8.22	35.9	7.88e-07	3.48	LV	CELLSTATES	vCM1.2	control_PKP2	6	18
AC016831.7	1.47	8.42e-05	2	7.32	9.52	43.5	1.27e-07	4.07	LV	CELLSTATES	vCM1.2	control_PKP2	6	18
ATRNL1	1.47	0.00734	0.128	0.486	5.56	19.2	0.000102	2.13	LV	CELLSTATES	vCM1.2	control_PKP2	6	18
HEPH	1.46	0.00788	0.0914	0.223	4.97	18.9	0.000112	2.1	LV	CELLSTATES	vCM1.2	control_PKP2	6	18
ATAD2	1.45	2.99e-05	0.343	1.03	6.9	51.7	2.15e-08	4.52	LV	CELLSTATES	vCM1.2	control_PKP2	6	18
YBX3	1.44	0.00169	0.279	0.835	6.58	26.6	9.84e-06	2.77	LV	CELLSTATES	vCM1.2	control_PKP2	6	18
HEG1	1.43	0.000545	0.29	0.834	6.62	32.6	1.83e-06	3.26	LV	CELLSTATES	vCM1.2	control_PKP2	6	18
IRS2	1.43	0.0145	0.138	0.46	5.64	15.9	0.000319	1.84	LV	CELLSTATES	vCM1.2	control_PKP2	6	18
SETBP1	1.42	0.00316	0.204	0.611	6.27	23.2	2.77e-05	2.5	LV	CELLSTATES	vCM1.2	control_PKP2	6	18
LEPR	1.4	0.035	0.0149	0.0559	2.91	12	0.00141	1.46	LV	CELLSTATES	vCM1.2	control_PKP2	6	18
DAAM2	1.39	0.00636	0.0528	0.157	4.23	19.9	8.04e-05	2.2	LV	CELLSTATES	vCM1.2	control_PKP2	6	18
PCSK5	1.39	0.000551	0.0913	0.225	5.1	32.5	1.91e-06	3.26	LV	CELLSTATES	vCM1.2	control_PKP2	6	18
LINC00702	1.38	0.0169	0.176	0.541	5.84	15.2	0.000414	1.77	LV	CELLSTATES	vCM1.2	control_PKP2	6	18
SHC4	1.38	0.0491	0.0258	0.0797	3.47	10.6	0.00253	1.31	LV	CELLSTATES	vCM1.2	control_PKP2	6	18
C9orf24	1.37	0.00797	0.0511	0.139	4.13	18.8	0.000115	2.1	LV	CELLSTATES	vCM1.2	control_PKP2	6	18
MBOAT2	1.35	0.0049	0.119	0.48	5.48	21.2	5.22e-05	2.31	LV	CELLSTATES	vCM1.2	control_PKP2	6	18
POU6F2	1.35	0.0266	0.0649	0.186	4.51	13.3	0.000865	1.57	LV	CELLSTATES	vCM1.2	control_PKP2	6	18
SLC25A30	1.35	0.0049	0.128	0.377	5.41	21.2	5.32e-05	2.31	LV	CELLSTATES	vCM1.2	control_PKP2	6	18
TMEM9B-AS1	1.34	0.00847	0.0461	0.107	3.96	18.4	0.000134	2.07	LV	CELLSTATES	vCM1.2	control_PKP2	6	18
CBFB	1.31	0.000161	0.148	0.477	5.66	40	2.89e-07	3.79	LV	CELLSTATES	vCM1.2	control_PKP2	6	18
FAM13C	1.3	0.0137	0.0748	0.247	4.8	16.2	0.000289	1.86	LV	CELLSTATES	vCM1.2	control_PKP2	6	18
LDLRAD4	1.3	2.96e-05	1.35	3.74	8.79	52.3	1.91e-08	4.53	LV	CELLSTATES	vCM1.2	control_PKP2	6	18
LINC01301	1.3	0.00545	0.0524	0.141	4.24	20.6	6.27e-05	2.26	LV	CELLSTATES	vCM1.2	control_PKP2	6	18
UPP2	1.29	0.028	0.0366	0.0824	3.65	13.1	0.000924	1.55	LV	CELLSTATES	vCM1.2	control_PKP2	6	18
RPGR	1.28	0.00311	0.0629	0.196	4.44	23.4	2.6e-05	2.51	LV	CELLSTATES	vCM1.2	control_PKP2	6	18
MAOA	1.27	0.0241	0.282	0.823	6.63	13.6	0.000748	1.62	LV	CELLSTATES	vCM1.2	control_PKP2	6	18
WASHC2A	1.27	0.0175	0.0463	0.137	4.06	15.1	0.000436	1.76	LV	CELLSTATES	vCM1.2	control_PKP2	6	18
MED12L	1.26	0.0188	0.0654	0.294	4.7	14.8	0.000479	1.73	LV	CELLSTATES	vCM1.2	control_PKP2	6	18
SLC1A3	1.26	0.000393	2.02	5.46	9.38	34.7	1.07e-06	3.41	LV	CELLSTATES	vCM1.2	control_PKP2	6	18
UBA6-AS1	1.26	0.0196	0.333	0.922	6.87	14.5	0.000538	1.71	LV	CELLSTATES	vCM1.2	control_PKP2	6	18
AC104806.2	1.25	0.0368	0.0433	0.107	3.93	11.8	0.00151	1.43	LV	CELLSTATES	vCM1.2	control_PKP2	6	18
GPCPD1	1.25	0.00677	0.23	0.513	6.07	19.5	9.06e-05	2.17	LV	CELLSTATES	vCM1.2	control_PKP2	6	18
MBNL3	1.25	0.00525	0.0765	0.172	4.71	20.8	5.94e-05	2.28	LV	CELLSTATES	vCM1.2	control_PKP2	6	18
CASC2	1.24	0.0407	0.0332	0.0742	3.6	11.4	0.00182	1.39	LV	CELLSTATES	vCM1.2	control_PKP2	6	18
MTMR14	1.24	0.00117	0.133	0.364	5.51	28.5	5.72e-06	2.93	LV	CELLSTATES	vCM1.2	control_PKP2	6	18
SLX4IP	1.24	0.000266	0.112	0.308	5.28	37.4	5.36e-07	3.57	LV	CELLSTATES	vCM1.2	control_PKP2	6	18
GLRB	1.23	0.00119	0.0957	0.248	5.03	28.4	5.92e-06	2.92	LV	CELLSTATES	vCM1.2	control_PKP2	6	18
PROS1	1.23	0.00663	0.186	0.567	5.97	19.7	8.59e-05	2.18	LV	CELLSTATES	vCM1.2	control_PKP2	6	18
TXK	1.23	0.0201	0.109	0.259	5.14	14.4	0.000562	1.7	LV	CELLSTATES	vCM1.2	control_PKP2	6	18
ZBTB16	1.23	0.00822	1.53	4.26	9.02	18.5	0.000127	2.09	LV	CELLSTATES	vCM1.2	control_PKP2	6	18
IPO11	1.22	0.000588	0.147	0.348	5.66	32	2.15e-06	3.23	LV	CELLSTATES	vCM1.2	control_PKP2	6	18
RPS6KA2	1.22	0.00304	0.283	0.741	6.48	23.5	2.51e-05	2.52	LV	CELLSTATES	vCM1.2	control_PKP2	6	18
SPEF2	1.22	0.0193	0.037	0.0969	3.76	14.7	0.000504	1.72	LV	CELLSTATES	vCM1.2	control_PKP2	6	18
TENM3	1.22	0.0219	0.352	0.798	6.81	14	0.000642	1.66	LV	CELLSTATES	vCM1.2	control_PKP2	6	18
VSTM4	1.22	0.0343	0.0706	0.141	4.64	12.2	0.00134	1.46	LV	CELLSTATES	vCM1.2	control_PKP2	6	18
AC015845.2	1.2	0.023	0.0982	0.277	5.09	13.8	0.000706	1.64	LV	CELLSTATES	vCM1.2	control_PKP2	6	18
DPP4	1.2	0.0308	0.159	0.278	5.6	12.7	0.0011	1.51	LV	CELLSTATES	vCM1.2	control_PKP2	6	18
LINC01428	1.2	0.0373	0.463	1.09	7.25	11.8	0.00155	1.43	LV	CELLSTATES	vCM1.2	control_PKP2	6	18
AC107032.2	1.19	0.049	0.0294	0.0679	3.61	10.6	0.00252	1.31	LV	CELLSTATES	vCM1.2	control_PKP2	6	18
MT-CO3	1.19	0.0317	0.709	1.58	7.79	12.5	0.00115	1.5	LV	CELLSTATES	vCM1.2	control_PKP2	6	18
DHRS3	1.18	0.0049	0.0858	0.198	4.89	21.2	5.32e-05	2.31	LV	CELLSTATES	vCM1.2	control_PKP2	6	18
RCL1	1.17	0.00809	0.13	0.359	5.46	18.7	0.00012	2.09	LV	CELLSTATES	vCM1.2	control_PKP2	6	18
ABAT	1.16	0.0112	0.073	0.16	4.6	17.2	0.000199	1.95	LV	CELLSTATES	vCM1.2	control_PKP2	6	18
AC008957.2	1.16	0.00568	0.527	1.25	7.36	20.4	6.91e-05	2.25	LV	CELLSTATES	vCM1.2	control_PKP2	6	18
FNDC3B	1.16	3.96e-05	1.67	4.68	9.14	47.8	4.85e-08	4.4	LV	CELLSTATES	vCM1.2	control_PKP2	6	18
LINC00886	1.16	0.00194	0.208	0.491	6.01	25.9	1.22e-05	2.71	LV	CELLSTATES	vCM1.2	control_PKP2	6	18
ARHGAP26	1.15	0.000505	1.75	4.46	9.16	33.2	1.56e-06	3.3	LV	CELLSTATES	vCM1.2	control_PKP2	6	18
JAK2	1.15	0.00677	0.56	1.46	7.54	19.6	8.82e-05	2.17	LV	CELLSTATES	vCM1.2	control_PKP2	6	18
MT1E	1.15	0.0297	0.0985	0.254	5	12.8	0.00102	1.53	LV	CELLSTATES	vCM1.2	control_PKP2	6	18
PDE7A	1.15	0.000985	3.45	8.37	10.1	29.5	4.32e-06	3.01	LV	CELLSTATES	vCM1.2	control_PKP2	6	18
CAST	1.14	0.000431	1.07	2.88	8.46	34.1	1.24e-06	3.37	LV	CELLSTATES	vCM1.2	control_PKP2	6	18
CD226	1.14	0.0261	0.0415	0.112	3.94	13.4	0.000833	1.58	LV	CELLSTATES	vCM1.2	control_PKP2	6	18
PEBP4	1.14	0.00561	0.743	1.85	7.9	20.5	6.6e-05	2.25	LV	CELLSTATES	vCM1.2	control_PKP2	6	18
APPL2	1.13	0.000629	0.293	0.749	6.54	31.5	2.49e-06	3.2	LV	CELLSTATES	vCM1.2	control_PKP2	6	18
EPB41L4B	1.13	0.00702	0.176	0.445	5.88	19.4	9.49e-05	2.15	LV	CELLSTATES	vCM1.2	control_PKP2	6	18
GABRB1	1.13	0.000599	0.682	1.6	7.76	31.8	2.28e-06	3.22	LV	CELLSTATES	vCM1.2	control_PKP2	6	18
RAI2	1.13	0.0272	0.0306	0.0861	3.51	13.2	0.000892	1.56	LV	CELLSTATES	vCM1.2	control_PKP2	6	18
USP53	1.13	0.000377	1.38	3.5	8.78	34.9	1e-06	3.42	LV	CELLSTATES	vCM1.2	control_PKP2	6	18
ZNF827	1.13	0.00677	0.424	0.959	7.06	19.6	9.01e-05	2.17	LV	CELLSTATES	vCM1.2	control_PKP2	6	18
DEPTOR	1.12	0.0363	0.0599	0.177	4.39	11.9	0.00149	1.44	LV	CELLSTATES	vCM1.2	control_PKP2	6	18
EPHA7	1.12	0.00568	0.144	0.327	5.56	20.4	6.87e-05	2.25	LV	CELLSTATES	vCM1.2	control_PKP2	6	18
EXT1	1.12	0.0127	0.689	1.88	7.86	16.7	0.000244	1.9	LV	CELLSTATES	vCM1.2	control_PKP2	6	18
KRBA1	1.12	0.014	0.0803	0.172	4.72	16.1	0.0003	1.85	LV	CELLSTATES	vCM1.2	control_PKP2	6	18
SYNE3	1.12	0.0284	0.036	0.0669	3.7	13	0.000948	1.55	LV	CELLSTATES	vCM1.2	control_PKP2	6	18
AC027117.2	1.11	0.00552	0.253	0.686	6.33	20.6	6.43e-05	2.26	LV	CELLSTATES	vCM1.2	control_PKP2	6	18
KLF15	1.11	0.0469	0.0641	0.126	4.41	10.8	0.00233	1.33	LV	CELLSTATES	vCM1.2	control_PKP2	6	18
MID1	1.11	0.0421	0.118	0.353	5.37	11.2	0.00193	1.38	LV	CELLSTATES	vCM1.2	control_PKP2	6	18
OSBPL6	1.11	0.0192	0.168	0.425	5.79	14.7	0.0005	1.72	LV	CELLSTATES	vCM1.2	control_PKP2	6	18
PHYHD1	1.11	0.00279	0.0569	0.157	4.33	23.9	2.2e-05	2.55	LV	CELLSTATES	vCM1.2	control_PKP2	6	18
AF241726.2	1.1	0.00311	0.163	0.341	5.66	23.4	2.64e-05	2.51	LV	CELLSTATES	vCM1.2	control_PKP2	6	18
IL7	1.1	0.0333	0.0862	0.191	4.74	12.3	0.00127	1.48	LV	CELLSTATES	vCM1.2	control_PKP2	6	18
MTFR1	1.1	0.0295	1.19	2.58	8.52	12.9	0.000997	1.53	LV	CELLSTATES	vCM1.2	control_PKP2	6	18
SNHG22	1.1	0.0329	0.0778	0.157	4.63	12.4	0.00122	1.48	LV	CELLSTATES	vCM1.2	control_PKP2	6	18
PDCD4	1.09	0.0376	0.117	0.235	5.14	11.7	0.00158	1.42	LV	CELLSTATES	vCM1.2	control_PKP2	6	18
ST3GAL4	1.09	0.0163	0.122	0.264	5.23	15.4	0.000386	1.79	LV	CELLSTATES	vCM1.2	control_PKP2	6	18
TBC1D1	1.09	0.00208	0.972	2.46	8.26	25.6	1.33e-05	2.68	LV	CELLSTATES	vCM1.2	control_PKP2	6	18
ALS2CR12	1.08	0.00636	0.134	0.276	5.4	19.9	8.06e-05	2.2	LV	CELLSTATES	vCM1.2	control_PKP2	6	18
LINC00630	1.08	0.0134	0.0558	0.105	4.26	16.4	0.000273	1.87	LV	CELLSTATES	vCM1.2	control_PKP2	6	18
HBP1	1.07	0.00283	0.136	0.314	5.4	23.8	2.3e-05	2.55	LV	CELLSTATES	vCM1.2	control_PKP2	6	18
OSBPL1A	1.07	0.000327	0.658	1.55	7.68	36.1	7.52e-07	3.49	LV	CELLSTATES	vCM1.2	control_PKP2	6	18
ZC2HC1A	1.07	0.00165	0.103	0.283	5.13	26.7	9.48e-06	2.78	LV	CELLSTATES	vCM1.2	control_PKP2	6	18
ABTB2	1.06	0.0212	0.318	0.714	6.68	14.2	0.000611	1.67	LV	CELLSTATES	vCM1.2	control_PKP2	6	18
ARHGAP42	1.06	0.00638	0.243	0.55	6.3	19.9	8.14e-05	2.19	LV	CELLSTATES	vCM1.2	control_PKP2	6	18
IGSF11	1.06	0.0352	0.129	0.328	5.38	12	0.00142	1.45	LV	CELLSTATES	vCM1.2	control_PKP2	6	18
NFKBIA	1.06	0.0219	0.137	0.364	5.52	14	0.000644	1.66	LV	CELLSTATES	vCM1.2	control_PKP2	6	18
SH3BGRL2	1.06	0.0383	0.0419	0.071	3.81	11.7	0.00162	1.42	LV	CELLSTATES	vCM1.2	control_PKP2	6	18
PRKD1	1.05	0.0484	0.0848	0.245	4.81	10.7	0.00244	1.32	LV	CELLSTATES	vCM1.2	control_PKP2	6	18
SH3RF3	1.05	0.00741	0.238	0.473	6.21	19.1	0.000104	2.13	LV	CELLSTATES	vCM1.2	control_PKP2	6	18
CEP44	1.04	0.0152	0.141	0.347	5.48	15.7	0.000347	1.82	LV	CELLSTATES	vCM1.2	control_PKP2	6	18
GABPA	1.04	0.0196	0.0513	0.135	4.15	14.6	0.000529	1.71	LV	CELLSTATES	vCM1.2	control_PKP2	6	18
GLIDR	1.04	0.0139	0.132	0.331	5.35	16.2	0.000294	1.86	LV	CELLSTATES	vCM1.2	control_PKP2	6	18
MAML2	1.04	0.042	0.115	0.298	5.27	11.3	0.00191	1.38	LV	CELLSTATES	vCM1.2	control_PKP2	6	18
MGAT5	1.04	0.00421	1.16	2.6	8.5	21.9	4.12e-05	2.38	LV	CELLSTATES	vCM1.2	control_PKP2	6	18
FRRS1	1.03	0.0351	0.0613	0.106	4.3	12	0.00141	1.45	LV	CELLSTATES	vCM1.2	control_PKP2	6	18
ASIP	1.02	0.0315	0.0974	0.307	5.11	12.6	0.00113	1.5	LV	CELLSTATES	vCM1.2	control_PKP2	6	18
LINC00513	1.02	0.00813	0.781	1.69	7.86	18.7	0.000122	2.09	LV	CELLSTATES	vCM1.2	control_PKP2	6	18
PQLC1	1.02	0.0394	0.0796	0.17	4.62	11.5	0.00171	1.4	LV	CELLSTATES	vCM1.2	control_PKP2	6	18
RPL34-AS1	1.02	0.0402	0.133	0.261	5.37	11.4	0.00178	1.4	LV	CELLSTATES	vCM1.2	control_PKP2	6	18
AC093157.1	1.01	0.00891	0.101	0.203	4.96	18.2	0.000145	2.05	LV	CELLSTATES	vCM1.2	control_PKP2	6	18
ERAP1	1.01	0.0137	0.522	1.14	7.31	16.2	0.000288	1.86	LV	CELLSTATES	vCM1.2	control_PKP2	6	18
FAM135A	1.01	0.00117	0.427	0.965	7.05	28.5	5.72e-06	2.93	LV	CELLSTATES	vCM1.2	control_PKP2	6	18
AL683813.1	1	0.00299	0.259	0.591	6.35	23.6	2.45e-05	2.52	LV	CELLSTATES	vCM1.2	control_PKP2	6	18
CYP2U1	1	0.0193	0.0852	0.152	4.75	14.7	0.000506	1.72	LV	CELLSTATES	vCM1.2	control_PKP2	6	18
URB1	1	0.0196	0.101	0.264	5.02	14.5	0.000532	1.71	LV	CELLSTATES	vCM1.2	control_PKP2	6	18
TMEM164	0.997	0.00525	1.24	2.83	8.53	20.8	5.98e-05	2.28	LV	CELLSTATES	vCM1.2	control_PKP2	6	18
CDKL5	0.996	0.00809	0.428	1	7.06	18.7	0.000121	2.09	LV	CELLSTATES	vCM1.2	control_PKP2	6	18
SLC25A5	0.993	0.0101	0.0961	0.201	5.01	17.6	0.000175	2	LV	CELLSTATES	vCM1.2	control_PKP2	6	18
TMEM232	0.992	0.0337	0.119	0.275	5.24	12.2	0.0013	1.47	LV	CELLSTATES	vCM1.2	control_PKP2	6	18
CCDC93	0.988	0.00273	0.457	1.07	7.15	24.2	2.05e-05	2.56	LV	CELLSTATES	vCM1.2	control_PKP2	6	18
UST	0.988	0.0127	0.19	0.341	5.86	16.6	0.000247	1.9	LV	CELLSTATES	vCM1.2	control_PKP2	6	18
LAMA3	0.987	0.0299	0.084	0.205	4.86	12.8	0.00104	1.52	LV	CELLSTATES	vCM1.2	control_PKP2	6	18
MTUS1	0.98	0.000542	1.32	2.98	8.65	32.8	1.76e-06	3.27	LV	CELLSTATES	vCM1.2	control_PKP2	6	18
MYOZ2	0.98	0.0188	3.86	8.29	10.2	14.8	0.000484	1.72	LV	CELLSTATES	vCM1.2	control_PKP2	6	18
LINC02502	0.974	0.0331	0.164	0.362	5.65	12.3	0.00125	1.48	LV	CELLSTATES	vCM1.2	control_PKP2	6	18
RAB20	0.971	0.0346	0.132	0.249	5.4	12.1	0.00137	1.46	LV	CELLSTATES	vCM1.2	control_PKP2	6	18
CCDC6	0.96	0.00638	0.153	0.493	5.68	19.8	8.21e-05	2.19	LV	CELLSTATES	vCM1.2	control_PKP2	6	18
ATP10D	0.957	0.0371	0.14	0.287	5.48	11.8	0.00153	1.43	LV	CELLSTATES	vCM1.2	control_PKP2	6	18
SLAIN2	0.957	0.0188	0.319	0.695	6.59	14.8	0.000486	1.72	LV	CELLSTATES	vCM1.2	control_PKP2	6	18
SMAD4	0.955	0.00316	0.0984	0.242	4.98	23.3	2.72e-05	2.5	LV	CELLSTATES	vCM1.2	control_PKP2	6	18
AKTIP	0.952	0.00376	0.0941	0.221	4.88	22.5	3.46e-05	2.43	LV	CELLSTATES	vCM1.2	control_PKP2	6	18
AP005329.2	0.951	0.0429	0.436	0.836	6.93	11.1	0.002	1.37	LV	CELLSTATES	vCM1.2	control_PKP2	6	18
PGAP2	0.95	0.0163	0.102	0.209	5.02	15.4	0.000387	1.79	LV	CELLSTATES	vCM1.2	control_PKP2	6	18
XPO1	0.949	0.00845	0.242	0.516	6.22	18.4	0.000133	2.07	LV	CELLSTATES	vCM1.2	control_PKP2	6	18
PKD2	0.945	0.0142	0.271	0.633	6.38	16	0.000307	1.85	LV	CELLSTATES	vCM1.2	control_PKP2	6	18
F8	0.944	0.0343	0.0523	0.107	4.14	12.2	0.00133	1.47	LV	CELLSTATES	vCM1.2	control_PKP2	6	18
ZMAT1	0.942	0.0266	0.184	0.349	5.78	13.3	0.000863	1.57	LV	CELLSTATES	vCM1.2	control_PKP2	6	18
ITPR2	0.94	0.00279	0.489	1.07	7.23	23.9	2.21e-05	2.55	LV	CELLSTATES	vCM1.2	control_PKP2	6	18
AC015878.1	0.939	0.0375	0.174	0.341	5.68	11.8	0.00156	1.43	LV	CELLSTATES	vCM1.2	control_PKP2	6	18
CPED1	0.939	0.00875	1.45	3.13	8.76	18.3	0.00014	2.06	LV	CELLSTATES	vCM1.2	control_PKP2	6	18
TXLNB	0.937	0.00208	0.636	1.38	7.6	25.5	1.37e-05	2.68	LV	CELLSTATES	vCM1.2	control_PKP2	6	18
GREB1L	0.936	0.023	1.21	2.64	8.5	13.8	0.000702	1.64	LV	CELLSTATES	vCM1.2	control_PKP2	6	18
LPIN1	0.933	0.00918	0.22	0.581	6.17	18	0.000152	2.04	LV	CELLSTATES	vCM1.2	control_PKP2	6	18
NEDD4L	0.932	0.00164	0.584	1.33	7.48	26.8	9.2e-06	2.79	LV	CELLSTATES	vCM1.2	control_PKP2	6	18
ZDHHC14	0.929	0.0086	0.343	0.76	6.73	18.3	0.000137	2.07	LV	CELLSTATES	vCM1.2	control_PKP2	6	18
ALG13	0.926	0.0156	0.119	0.242	5.18	15.6	0.000359	1.81	LV	CELLSTATES	vCM1.2	control_PKP2	6	18
ST8SIA5	0.923	0.00727	0.145	0.308	5.46	19.3	0.0001	2.14	LV	CELLSTATES	vCM1.2	control_PKP2	6	18
ACSL4	0.921	0.0127	0.208	0.501	6.02	16.6	0.00025	1.9	LV	CELLSTATES	vCM1.2	control_PKP2	6	18
LMO7	0.921	0.00205	1.92	3.76	9.15	25.7	1.3e-05	2.69	LV	CELLSTATES	vCM1.2	control_PKP2	6	18
ZNF208	0.92	0.0373	0.341	0.697	6.69	11.8	0.00154	1.43	LV	CELLSTATES	vCM1.2	control_PKP2	6	18
MCMDC2	0.919	0.0331	0.0877	0.208	4.82	12.3	0.00125	1.48	LV	CELLSTATES	vCM1.2	control_PKP2	6	18
CFAP61	0.918	0.0297	0.614	1.39	7.6	12.9	0.00101	1.53	LV	CELLSTATES	vCM1.2	control_PKP2	6	18
MTM1	0.917	0.0219	0.151	0.298	5.53	14	0.000645	1.66	LV	CELLSTATES	vCM1.2	control_PKP2	6	18
PRKCE	0.913	0.00316	0.73	1.48	7.81	23.2	2.77e-05	2.5	LV	CELLSTATES	vCM1.2	control_PKP2	6	18
ACSS3	0.908	0.00525	1.36	2.85	8.69	20.8	6e-05	2.28	LV	CELLSTATES	vCM1.2	control_PKP2	6	18
PPARGC1A	0.907	0.0259	1.78	3.34	9.02	13.4	0.000826	1.59	LV	CELLSTATES	vCM1.2	control_PKP2	6	18
RRAS2	0.905	0.0159	0.26	0.603	6.29	15.5	0.000372	1.8	LV	CELLSTATES	vCM1.2	control_PKP2	6	18
ANKRA2	0.904	0.0169	0.053	0.127	4.18	15.2	0.000413	1.77	LV	CELLSTATES	vCM1.2	control_PKP2	6	18
ATP6AP1L	0.899	0.0196	0.11	0.254	5.11	14.5	0.000532	1.71	LV	CELLSTATES	vCM1.2	control_PKP2	6	18
CHIC2	0.897	0.035	0.125	0.279	5.31	12	0.00141	1.46	LV	CELLSTATES	vCM1.2	control_PKP2	6	18
RAD51B	0.897	0.0421	0.117	0.302	5.2	11.3	0.00192	1.38	LV	CELLSTATES	vCM1.2	control_PKP2	6	18
C1orf21	0.895	0.0049	0.738	1.58	7.77	21.2	5.26e-05	2.31	LV	CELLSTATES	vCM1.2	control_PKP2	6	18
XPR1	0.894	0.0049	1.65	3.35	8.87	21.2	5.23e-05	2.31	LV	CELLSTATES	vCM1.2	control_PKP2	6	18
WDR19	0.893	0.0122	0.111	0.213	5.09	16.9	0.000226	1.92	LV	CELLSTATES	vCM1.2	control_PKP2	6	18
ATP2C1	0.891	0.0049	0.731	1.4	7.71	21.2	5.32e-05	2.31	LV	CELLSTATES	vCM1.2	control_PKP2	6	18
AC008629.1	0.889	0.0322	0.1	0.195	4.87	12.5	0.00118	1.49	LV	CELLSTATES	vCM1.2	control_PKP2	6	18
MTHFD2L	0.887	0.00242	0.224	0.487	6.1	24.7	1.73e-05	2.62	LV	CELLSTATES	vCM1.2	control_PKP2	6	18
FMR1	0.885	0.0361	0.0614	0.139	4.38	11.9	0.00147	1.44	LV	CELLSTATES	vCM1.2	control_PKP2	6	18
EFR3A	0.883	0.00273	0.218	0.485	6.06	24.2	2.04e-05	2.56	LV	CELLSTATES	vCM1.2	control_PKP2	6	18
AL355596.1	0.88	0.0444	0.0944	0.177	4.96	11	0.00211	1.35	LV	CELLSTATES	vCM1.2	control_PKP2	6	18
PHF3	0.88	0.00591	0.248	0.496	6.18	20.2	7.25e-05	2.23	LV	CELLSTATES	vCM1.2	control_PKP2	6	18
EYS	0.878	0.0181	0.138	0.291	5.44	15	0.000455	1.74	LV	CELLSTATES	vCM1.2	control_PKP2	6	18
FOXO1	0.878	0.00455	0.443	1.01	7.09	21.7	4.52e-05	2.34	LV	CELLSTATES	vCM1.2	control_PKP2	6	18
KANK1	0.877	0.00395	3.57	7.44	10.1	22.2	3.76e-05	2.4	LV	CELLSTATES	vCM1.2	control_PKP2	6	18
RAD21	0.876	0.0166	0.14	0.326	5.5	15.3	0.000397	1.78	LV	CELLSTATES	vCM1.2	control_PKP2	6	18
BMP2K	0.874	0.0247	0.404	0.848	6.94	13.6	0.000769	1.61	LV	CELLSTATES	vCM1.2	control_PKP2	6	18
ARL13B	0.873	0.0134	0.114	0.237	5.1	16.4	0.000273	1.87	LV	CELLSTATES	vCM1.2	control_PKP2	6	18
CAT	0.871	0.0123	0.37	0.694	6.77	16.8	0.00023	1.91	LV	CELLSTATES	vCM1.2	control_PKP2	6	18
OSBPL11	0.87	0.0363	0.142	0.298	5.44	11.9	0.00148	1.44	LV	CELLSTATES	vCM1.2	control_PKP2	6	18
TXNDC16	0.866	0.046	0.102	0.2	5.06	10.9	0.00225	1.34	LV	CELLSTATES	vCM1.2	control_PKP2	6	18
USP25	0.866	0.00563	0.524	1.11	7.28	20.4	6.77e-05	2.25	LV	CELLSTATES	vCM1.2	control_PKP2	6	18
ATG2B	0.862	0.0307	0.135	0.285	5.4	12.7	0.00109	1.51	LV	CELLSTATES	vCM1.2	control_PKP2	6	18
FGD4	0.862	0.0111	1.1	2.12	8.37	17.3	0.000198	1.95	LV	CELLSTATES	vCM1.2	control_PKP2	6	18
DGKG	0.855	0.0146	1.3	2.57	8.62	15.9	0.000324	1.84	LV	CELLSTATES	vCM1.2	control_PKP2	6	18
SNX13	0.854	0.00498	0.399	0.726	6.87	21	5.52e-05	2.3	LV	CELLSTATES	vCM1.2	control_PKP2	6	18
RNGTT	0.852	0.0114	0.225	0.434	6.07	17.2	0.000204	1.94	LV	CELLSTATES	vCM1.2	control_PKP2	6	18
RTTN	0.852	0.00893	0.254	0.508	6.26	18.1	0.000146	2.05	LV	CELLSTATES	vCM1.2	control_PKP2	6	18
SHROOM3	0.852	0.0459	0.732	1.54	7.79	10.9	0.00224	1.34	LV	CELLSTATES	vCM1.2	control_PKP2	6	18
TMEM245	0.852	0.00563	0.552	1.23	7.39	20.4	6.73e-05	2.25	LV	CELLSTATES	vCM1.2	control_PKP2	6	18
CASD1	0.851	0.00677	0.135	0.285	5.38	19.6	8.93e-05	2.17	LV	CELLSTATES	vCM1.2	control_PKP2	6	18
IFT74	0.845	0.0134	0.111	0.229	5.13	16.3	0.000275	1.87	LV	CELLSTATES	vCM1.2	control_PKP2	6	18
YWHAG	0.843	0.0149	0.203	0.405	5.93	15.8	0.000334	1.83	LV	CELLSTATES	vCM1.2	control_PKP2	6	18
IGF2R	0.84	0.0298	0.417	0.884	6.83	12.8	0.00103	1.53	LV	CELLSTATES	vCM1.2	control_PKP2	6	18
DHX15	0.836	0.0348	0.253	0.54	6.27	12.1	0.00139	1.46	LV	CELLSTATES	vCM1.2	control_PKP2	6	18
PTPRM	0.833	0.0142	4.27	8.87	10.3	16	0.000306	1.85	LV	CELLSTATES	vCM1.2	control_PKP2	6	18
PLEKHA2	0.831	0.0187	0.495	0.945	7.21	14.8	0.000477	1.73	LV	CELLSTATES	vCM1.2	control_PKP2	6	18
CPEB4	0.83	0.0301	2.53	5.87	9.57	12.7	0.00106	1.52	LV	CELLSTATES	vCM1.2	control_PKP2	6	18
CFL2	0.827	0.036	0.234	0.414	6.05	11.9	0.00146	1.44	LV	CELLSTATES	vCM1.2	control_PKP2	6	18
PRDM5	0.823	0.0316	0.341	0.633	6.65	12.6	0.00114	1.5	LV	CELLSTATES	vCM1.2	control_PKP2	6	18
VLDLR-AS1	0.822	0.0125	1	1.95	8.22	16.8	0.000236	1.9	LV	CELLSTATES	vCM1.2	control_PKP2	6	18
PCCA	0.818	0.00525	0.662	1.35	7.63	20.8	6.01e-05	2.28	LV	CELLSTATES	vCM1.2	control_PKP2	6	18
LIN7A	0.817	0.0132	0.342	0.732	6.68	16.4	0.000268	1.88	LV	CELLSTATES	vCM1.2	control_PKP2	6	18
APTX	0.816	0.0301	0.172	0.367	5.69	12.8	0.00105	1.52	LV	CELLSTATES	vCM1.2	control_PKP2	6	18
CDC37L1	0.816	0.00891	0.284	0.596	6.4	18.2	0.000145	2.05	LV	CELLSTATES	vCM1.2	control_PKP2	6	18
CENPC	0.814	0.0411	0.221	0.462	6.07	11.4	0.00184	1.39	LV	CELLSTATES	vCM1.2	control_PKP2	6	18
NCOA2	0.812	0.0033	1.27	2.66	8.55	23	2.97e-05	2.48	LV	CELLSTATES	vCM1.2	control_PKP2	6	18
AC007566.1	0.809	0.0196	0.138	0.235	5.33	14.5	0.000533	1.71	LV	CELLSTATES	vCM1.2	control_PKP2	6	18
ATP5S	0.807	0.0388	0.0611	0.108	4.17	11.6	0.00165	1.41	LV	CELLSTATES	vCM1.2	control_PKP2	6	18
SOS2	0.805	0.0323	0.66	1.39	7.63	12.5	0.00119	1.49	LV	CELLSTATES	vCM1.2	control_PKP2	6	18
ULK1	0.804	0.0422	0.143	0.265	5.44	11.2	0.00195	1.37	LV	CELLSTATES	vCM1.2	control_PKP2	6	18
TPP2	0.798	0.0396	0.149	0.241	5.41	11.5	0.00172	1.4	LV	CELLSTATES	vCM1.2	control_PKP2	6	18
GIGYF1	0.791	0.0325	0.171	0.305	5.69	12.4	0.0012	1.49	LV	CELLSTATES	vCM1.2	control_PKP2	6	18
STAG2	0.789	0.0136	0.377	0.749	6.79	16.3	0.000283	1.87	LV	CELLSTATES	vCM1.2	control_PKP2	6	18
AK3	0.787	0.0193	0.258	0.527	6.29	14.7	0.000506	1.72	LV	CELLSTATES	vCM1.2	control_PKP2	6	18
ZNF407	0.787	0.0128	0.862	1.67	7.95	16.6	0.000254	1.89	LV	CELLSTATES	vCM1.2	control_PKP2	6	18
PRKDC	0.785	0.00801	0.284	0.6	6.46	18.8	0.000117	2.1	LV	CELLSTATES	vCM1.2	control_PKP2	6	18
HSPA4L	0.784	0.0376	0.102	0.197	4.97	11.7	0.00157	1.42	LV	CELLSTATES	vCM1.2	control_PKP2	6	18
PSD3	0.784	0.0269	4.56	9.39	10.4	13.2	0.000879	1.57	LV	CELLSTATES	vCM1.2	control_PKP2	6	18
VPS41	0.784	0.0392	0.12	0.228	5.17	11.6	0.00169	1.41	LV	CELLSTATES	vCM1.2	control_PKP2	6	18
KDM3A	0.782	0.028	0.122	0.202	5.13	13.1	0.000924	1.55	LV	CELLSTATES	vCM1.2	control_PKP2	6	18
PTPN14	0.782	0.0173	0.322	0.684	6.58	15.1	0.000426	1.76	LV	CELLSTATES	vCM1.2	control_PKP2	6	18
PARD3B	0.779	0.01	0.813	1.54	7.92	17.7	0.00017	2	LV	CELLSTATES	vCM1.2	control_PKP2	6	18
PARVA	0.771	0.0399	0.474	1	7.19	11.5	0.00175	1.4	LV	CELLSTATES	vCM1.2	control_PKP2	6	18
LINC01505	0.761	0.0306	1.16	2.2	8.44	12.7	0.00108	1.51	LV	CELLSTATES	vCM1.2	control_PKP2	6	18
DYNC1I1	0.76	0.019	1.11	2.21	8.37	14.8	0.000492	1.72	LV	CELLSTATES	vCM1.2	control_PKP2	6	18
RETREG1	0.758	0.0335	1.41	2.78	8.74	12.2	0.00129	1.48	LV	CELLSTATES	vCM1.2	control_PKP2	6	18
SERINC1	0.758	0.0196	0.107	0.194	5.04	14.5	0.000537	1.71	LV	CELLSTATES	vCM1.2	control_PKP2	6	18
PIK3C3	0.756	0.0399	0.209	0.407	5.95	11.5	0.00175	1.4	LV	CELLSTATES	vCM1.2	control_PKP2	6	18
ZNF106	0.755	0.0146	0.793	1.43	7.8	15.9	0.000324	1.84	LV	CELLSTATES	vCM1.2	control_PKP2	6	18
TBC1D8	0.752	0.00561	0.817	1.53	7.88	20.5	6.62e-05	2.25	LV	CELLSTATES	vCM1.2	control_PKP2	6	18
PPM1L	0.751	0.0115	1.2	2.67	8.51	17.1	0.000208	1.94	LV	CELLSTATES	vCM1.2	control_PKP2	6	18
CREBRF	0.749	0.0477	0.174	0.345	5.68	10.7	0.00239	1.32	LV	CELLSTATES	vCM1.2	control_PKP2	6	18
OCIAD1	0.749	0.0256	0.471	0.937	7.08	13.4	0.000806	1.59	LV	CELLSTATES	vCM1.2	control_PKP2	6	18
AL357153.2	0.748	0.0352	0.0933	0.196	4.78	12	0.00142	1.45	LV	CELLSTATES	vCM1.2	control_PKP2	6	18
SNAPC3	0.746	0.01	0.246	0.509	6.19	17.7	0.000171	2	LV	CELLSTATES	vCM1.2	control_PKP2	6	18
ARHGEF9	0.745	0.023	0.381	0.684	6.82	13.8	0.000706	1.64	LV	CELLSTATES	vCM1.2	control_PKP2	6	18
SMARCA2	0.744	0.0046	0.491	0.945	7.17	21.6	4.6e-05	2.34	LV	CELLSTATES	vCM1.2	control_PKP2	6	18
PCDH9	0.743	0.0152	3.6	6.98	10	15.7	0.000343	1.82	LV	CELLSTATES	vCM1.2	control_PKP2	6	18
DSE	0.741	0.0213	0.315	0.615	6.53	14.1	0.000621	1.67	LV	CELLSTATES	vCM1.2	control_PKP2	6	18
YAF2	0.74	0.0188	0.79	1.42	7.85	14.8	0.000487	1.72	LV	CELLSTATES	vCM1.2	control_PKP2	6	18
ZNF516	0.74	0.0311	0.152	0.339	5.49	12.6	0.00111	1.51	LV	CELLSTATES	vCM1.2	control_PKP2	6	18
NFE2L1	0.739	0.0363	0.119	0.217	5.12	11.9	0.00148	1.44	LV	CELLSTATES	vCM1.2	control_PKP2	6	18
PIP4P2	0.737	0.0308	0.0914	0.21	4.83	12.7	0.00109	1.51	LV	CELLSTATES	vCM1.2	control_PKP2	6	18
TUBE1	0.737	0.0343	0.392	0.679	6.75	12.2	0.00133	1.46	LV	CELLSTATES	vCM1.2	control_PKP2	6	18
PM20D2	0.734	0.0175	0.171	0.287	5.6	15.1	0.000439	1.76	LV	CELLSTATES	vCM1.2	control_PKP2	6	18
SOBP	0.733	0.0259	0.397	0.712	6.84	13.4	0.000823	1.59	LV	CELLSTATES	vCM1.2	control_PKP2	6	18
MAPRE2	0.728	0.0307	1.21	2.36	8.44	12.7	0.00109	1.51	LV	CELLSTATES	vCM1.2	control_PKP2	6	18
SRSF6	0.728	0.0457	0.161	0.326	5.58	10.9	0.00222	1.34	LV	CELLSTATES	vCM1.2	control_PKP2	6	18
MAP3K5	0.727	0.0117	0.835	1.45	7.89	17.1	0.000213	1.93	LV	CELLSTATES	vCM1.2	control_PKP2	6	18
CTDSP2	0.725	0.0456	0.0707	0.137	4.49	10.9	0.00221	1.34	LV	CELLSTATES	vCM1.2	control_PKP2	6	18
FOCAD	0.724	0.014	1.14	2.2	8.36	16.1	0.000302	1.85	LV	CELLSTATES	vCM1.2	control_PKP2	6	18
DYRK1A	0.72	0.011	0.73	1.32	7.69	17.3	0.000194	1.96	LV	CELLSTATES	vCM1.2	control_PKP2	6	18
SP100	0.719	0.0196	0.224	0.355	6.03	14.6	0.000529	1.71	LV	CELLSTATES	vCM1.2	control_PKP2	6	18
LANCL1	0.718	0.0471	0.115	0.221	5.08	10.8	0.00235	1.33	LV	CELLSTATES	vCM1.2	control_PKP2	6	18
TET2	0.717	0.0492	0.35	0.614	6.61	10.6	0.00254	1.31	LV	CELLSTATES	vCM1.2	control_PKP2	6	18
ANKRD17	0.716	0.0223	1.93	3.66	9.14	14	0.000661	1.65	LV	CELLSTATES	vCM1.2	control_PKP2	6	18
UHRF2	0.716	0.0136	0.196	0.422	5.91	16.2	0.000286	1.86	LV	CELLSTATES	vCM1.2	control_PKP2	6	18
SESN1	0.714	0.0212	1.34	2.54	8.62	14.2	0.000611	1.67	LV	CELLSTATES	vCM1.2	control_PKP2	6	18
KLHL13	0.711	0.0421	0.191	0.402	5.85	11.2	0.00193	1.38	LV	CELLSTATES	vCM1.2	control_PKP2	6	18
MTMR1	0.711	0.0409	0.143	0.281	5.44	11.4	0.00183	1.39	LV	CELLSTATES	vCM1.2	control_PKP2	6	18
NIPBL	0.711	0.0101	0.846	1.52	7.97	17.6	0.000175	2	LV	CELLSTATES	vCM1.2	control_PKP2	6	18
GPHN	0.708	0.0247	2.01	4.02	9.21	13.6	0.000768	1.61	LV	CELLSTATES	vCM1.2	control_PKP2	6	18
CERS6	0.707	0.0125	1.64	3.1	8.92	16.8	0.000237	1.9	LV	CELLSTATES	vCM1.2	control_PKP2	6	18
UGGT2	0.707	0.0169	0.296	0.528	6.45	15.2	0.00041	1.77	LV	CELLSTATES	vCM1.2	control_PKP2	6	18
MAGI2	0.705	0.0201	1.71	3.28	8.96	14.4	0.000561	1.7	LV	CELLSTATES	vCM1.2	control_PKP2	6	18
PLCL1	0.704	0.0438	4.47	8.07	10.3	11.1	0.00207	1.36	LV	CELLSTATES	vCM1.2	control_PKP2	6	18
TBCK	0.704	0.0343	0.527	1.03	7.28	12.2	0.00133	1.46	LV	CELLSTATES	vCM1.2	control_PKP2	6	18
AC116366.3	0.702	0.0227	0.562	1.06	7.31	13.9	0.000679	1.64	LV	CELLSTATES	vCM1.2	control_PKP2	6	18
HDAC4	0.701	0.0175	0.522	0.904	7.21	15.1	0.000433	1.76	LV	CELLSTATES	vCM1.2	control_PKP2	6	18
TBC1D4	0.701	0.0421	2.15	3.62	9.21	11.2	0.00193	1.38	LV	CELLSTATES	vCM1.2	control_PKP2	6	18
KLF12	0.7	0.0175	0.835	1.61	7.91	15.1	0.000439	1.76	LV	CELLSTATES	vCM1.2	control_PKP2	6	18
ZCCHC7	0.7	0.0118	0.7	1.25	7.63	17	0.000216	1.93	LV	CELLSTATES	vCM1.2	control_PKP2	6	18
SMIM8	0.698	0.0154	0.486	0.858	7.09	15.6	0.000355	1.81	LV	CELLSTATES	vCM1.2	control_PKP2	6	18
DROSHA	0.697	0.0401	0.121	0.205	5.18	11.5	0.00177	1.4	LV	CELLSTATES	vCM1.2	control_PKP2	6	18
KIAA1468	0.69	0.0451	0.267	0.496	6.29	10.9	0.00217	1.35	LV	CELLSTATES	vCM1.2	control_PKP2	6	18
RBPMS	0.685	0.0206	2.91	5.56	9.7	14.3	0.000581	1.69	LV	CELLSTATES	vCM1.2	control_PKP2	6	18
MAP3K7	0.68	0.0428	0.145	0.242	5.39	11.2	0.00199	1.37	LV	CELLSTATES	vCM1.2	control_PKP2	6	18
COBL	0.679	0.00867	0.545	0.996	7.28	18.3	0.000139	2.06	LV	CELLSTATES	vCM1.2	control_PKP2	6	18
PTPN1	0.677	0.0429	0.299	0.615	6.42	11.1	0.00201	1.37	LV	CELLSTATES	vCM1.2	control_PKP2	6	18
SOS1	0.672	0.0269	0.656	1.42	7.62	13.2	0.000876	1.57	LV	CELLSTATES	vCM1.2	control_PKP2	6	18
LIFR	0.67	0.0368	0.313	0.572	6.49	11.8	0.00151	1.43	LV	CELLSTATES	vCM1.2	control_PKP2	6	18
CCNB1IP1	0.666	0.0344	0.28	0.452	6.27	12.1	0.00136	1.46	LV	CELLSTATES	vCM1.2	control_PKP2	6	18
POLA1	0.665	0.049	0.184	0.34	5.76	10.6	0.00249	1.31	LV	CELLSTATES	vCM1.2	control_PKP2	6	18
DZIP3	0.661	0.033	0.222	0.403	5.99	12.3	0.00124	1.48	LV	CELLSTATES	vCM1.2	control_PKP2	6	18
SNX14	0.661	0.035	0.2	0.376	5.87	12	0.00141	1.46	LV	CELLSTATES	vCM1.2	control_PKP2	6	18
FASTKD1	0.66	0.0422	0.504	0.852	7.15	11.2	0.00195	1.37	LV	CELLSTATES	vCM1.2	control_PKP2	6	18
POLK	0.659	0.0439	0.278	0.54	6.32	11.1	0.00207	1.36	LV	CELLSTATES	vCM1.2	control_PKP2	6	18
RB1CC1	0.656	0.0161	0.652	1.18	7.53	15.5	0.000377	1.79	LV	CELLSTATES	vCM1.2	control_PKP2	6	18
MKLN1	0.65	0.0152	1.16	2.2	8.38	15.7	0.000349	1.82	LV	CELLSTATES	vCM1.2	control_PKP2	6	18
CHD7	0.644	0.0421	0.335	0.608	6.57	11.2	0.00193	1.38	LV	CELLSTATES	vCM1.2	control_PKP2	6	18
TMEM260	0.643	0.0329	0.127	0.236	5.17	12.4	0.00123	1.48	LV	CELLSTATES	vCM1.2	control_PKP2	6	18
LINC00882	0.641	0.0425	0.451	0.893	7.01	11.2	0.00198	1.37	LV	CELLSTATES	vCM1.2	control_PKP2	6	18
SYNE2	0.641	0.0373	0.577	1.09	7.36	11.8	0.00155	1.43	LV	CELLSTATES	vCM1.2	control_PKP2	6	18
CCNH	0.615	0.0234	0.558	0.892	7.27	13.7	0.00072	1.63	LV	CELLSTATES	vCM1.2	control_PKP2	6	18
SMC6	0.608	0.0333	0.263	0.426	6.22	12.3	0.00127	1.48	LV	CELLSTATES	vCM1.2	control_PKP2	6	18
PHIP	0.605	0.0156	0.667	1.14	7.58	15.6	0.000362	1.81	LV	CELLSTATES	vCM1.2	control_PKP2	6	18
SPIN1	0.605	0.046	0.319	0.547	6.47	10.9	0.00226	1.34	LV	CELLSTATES	vCM1.2	control_PKP2	6	18
LNPEP	0.601	0.0326	0.514	0.892	7.17	12.4	0.00121	1.49	LV	CELLSTATES	vCM1.2	control_PKP2	6	18
PTAR1	0.596	0.0396	0.251	0.384	6.11	11.5	0.00173	1.4	LV	CELLSTATES	vCM1.2	control_PKP2	6	18
SENP6	0.596	0.0295	0.65	1.09	7.53	12.9	0.000999	1.53	LV	CELLSTATES	vCM1.2	control_PKP2	6	18
PCMTD1	0.594	0.0396	0.743	1.26	7.67	11.5	0.00172	1.4	LV	CELLSTATES	vCM1.2	control_PKP2	6	18
ARMC8	0.586	0.0425	0.432	0.75	6.92	11.2	0.00198	1.37	LV	CELLSTATES	vCM1.2	control_PKP2	6	18
MBNL1	0.586	0.0305	2.6	4.71	9.5	12.7	0.00107	1.52	LV	CELLSTATES	vCM1.2	control_PKP2	6	18
PPM1B	0.584	0.049	0.254	0.422	6.14	10.6	0.00251	1.31	LV	CELLSTATES	vCM1.2	control_PKP2	6	18
RIN2	0.578	0.0333	0.574	0.925	7.34	12.3	0.00127	1.48	LV	CELLSTATES	vCM1.2	control_PKP2	6	18
PIK3CB	0.574	0.0488	0.329	0.514	6.58	10.6	0.00247	1.31	LV	CELLSTATES	vCM1.2	control_PKP2	6	18
TFDP2	0.568	0.04	0.721	1.25	7.67	11.5	0.00176	1.4	LV	CELLSTATES	vCM1.2	control_PKP2	6	18
TRPC1	0.555	0.0258	0.579	1.01	7.31	13.4	0.000818	1.59	LV	CELLSTATES	vCM1.2	control_PKP2	6	18
DNAJC3	0.554	0.0394	0.305	0.476	6.41	11.5	0.00171	1.4	LV	CELLSTATES	vCM1.2	control_PKP2	6	18
ARFGEF1	0.552	0.0453	0.921	1.61	8.02	10.9	0.00219	1.34	LV	CELLSTATES	vCM1.2	control_PKP2	6	18
PHF14	0.537	0.049	0.25	0.465	6.16	10.6	0.00252	1.31	LV	CELLSTATES	vCM1.2	control_PKP2	6	18
TRIP12	0.537	0.0477	0.427	0.667	6.9	10.7	0.00239	1.32	LV	CELLSTATES	vCM1.2	control_PKP2	6	18
CLASP1	0.531	0.0344	1.04	1.61	8.11	12.1	0.00135	1.46	LV	CELLSTATES	vCM1.2	control_PKP2	6	18
KANSL1L	0.515	0.0411	0.612	0.872	7.37	11.3	0.00185	1.39	LV	CELLSTATES	vCM1.2	control_PKP2	6	18
MARCH6	0.503	0.042	0.675	1.2	7.53	11.3	0.0019	1.38	LV	CELLSTATES	vCM1.2	control_PKP2	6	18

## Sheet: PVneg_control
Gene	logFC	FDR	mean_exp_control	mean_exp_genotype	logCPM	F	PValue	FDR_plot	Region	annotation_level	cell_state	comparison	Observations_genotype	Observations_reference
SLITRK4	6.19	1.02e-05	0.00045	0.0143	1.65	61.8	2.71e-09	4.99	LV	CELLSTATES	vCM1.2	control_PVneg	8	18
MAP2	4.46	1.67e-10	0.0174	0.224	4.34	145	1.2e-14	9.78	LV	CELLSTATES	vCM1.2	control_PVneg	8	18
HYAL4	4	3.47e-05	0.00383	0.047	2.46	50.1	1.74e-08	4.46	LV	CELLSTATES	vCM1.2	control_PVneg	8	18
NPPB	3.74	0.0041	0.202	1.76	7.29	22.8	2.56e-05	2.39	LV	CELLSTATES	vCM1.2	control_PVneg	8	18
NPPA	3.67	0.00076	0.0285	0.334	4.98	31.8	1.69e-06	3.12	LV	CELLSTATES	vCM1.2	control_PVneg	8	18
EDA2R	3.6	0.00129	0.00559	0.023	2.27	29	3.8e-06	2.89	LV	CELLSTATES	vCM1.2	control_PVneg	8	18
AC117386.1	3.42	0.00913	6.06e-05	0.0159	1.14	21.5	0.000105	2.04	LV	CELLSTATES	vCM1.2	control_PVneg	8	18
AL606807.1	3.39	0.0041	0.00644	0.0188	2.47	23	2.58e-05	2.39	LV	CELLSTATES	vCM1.2	control_PVneg	8	18
AC090673.1	3.23	0.00127	0.00478	0.0182	1.99	29.1	3.65e-06	2.89	LV	CELLSTATES	vCM1.2	control_PVneg	8	18
HSPA2	3.22	0.000775	0.00677	0.0318	2.48	31.6	1.78e-06	3.11	LV	CELLSTATES	vCM1.2	control_PVneg	8	18
UNC80	3.16	0.000478	0.00489	0.103	2.63	34.7	7.54e-07	3.32	LV	CELLSTATES	vCM1.2	control_PVneg	8	18
AC092440.1	3.02	0.0401	0.00135	0.0195	1.62	11.9	0.00139	1.4	LV	CELLSTATES	vCM1.2	control_PVneg	8	18
C14orf132	2.89	0.00442	0.00778	0.0307	2.39	22.3	3.05e-05	2.35	LV	CELLSTATES	vCM1.2	control_PVneg	8	18
AC090735.1	2.84	0.0181	0.00579	0.0254	2.38	15.5	0.000334	1.74	LV	CELLSTATES	vCM1.2	control_PVneg	8	18
AC002463.1	2.83	0.00368	0.00375	0.0242	2.05	23.8	1.88e-05	2.43	LV	CELLSTATES	vCM1.2	control_PVneg	8	18
SPINK1	2.73	0.0128	0.00327	0.0333	1.94	17.1	0.000186	1.89	LV	CELLSTATES	vCM1.2	control_PVneg	8	18
MT-ND4L	2.72	4.23e-05	0.0161	0.0715	3.3	48.2	2.67e-08	4.37	LV	CELLSTATES	vCM1.2	control_PVneg	8	18
AC022113.1	2.69	0.0124	0.00802	0.0141	2.35	17.2	0.000176	1.91	LV	CELLSTATES	vCM1.2	control_PVneg	8	18
NEURL1B	2.65	8.62e-05	0.0159	0.0688	3.36	43.5	8.03e-08	4.06	LV	CELLSTATES	vCM1.2	control_PVneg	8	18
RASL11B	2.64	0.00452	0.00829	0.0246	2.34	22.2	3.17e-05	2.34	LV	CELLSTATES	vCM1.2	control_PVneg	8	18
AL365434.1	2.61	0.00248	0.0499	0.227	4.62	26.2	8.69e-06	2.61	LV	CELLSTATES	vCM1.2	control_PVneg	8	18
P3H2	2.6	0.000478	0.02	0.091	3.53	34.7	7.51e-07	3.32	LV	CELLSTATES	vCM1.2	control_PVneg	8	18
SDSL	2.58	0.0134	0.00461	0.0183	1.98	16.8	0.000207	1.87	LV	CELLSTATES	vCM1.2	control_PVneg	8	18
SYTL2	2.56	0.00387	0.00587	0.028	2.3	23.2	2.3e-05	2.41	LV	CELLSTATES	vCM1.2	control_PVneg	8	18
SLC6A6	2.54	0.00528	0.0695	0.476	5.2	21.2	4.35e-05	2.28	LV	CELLSTATES	vCM1.2	control_PVneg	8	18
C5orf46	2.53	3.13e-05	0.0387	0.18	4.36	51.3	1.35e-08	4.5	LV	CELLSTATES	vCM1.2	control_PVneg	8	18
SRCIN1	2.53	0.0221	0.00392	0.0157	1.74	14.5	0.000479	1.66	LV	CELLSTATES	vCM1.2	control_PVneg	8	18
CIP2A	2.48	0.000561	0.0147	0.0518	3.06	33.5	1.05e-06	3.25	LV	CELLSTATES	vCM1.2	control_PVneg	8	18
AC090772.2	2.45	0.00313	0.00973	0.0335	2.65	24.9	1.32e-05	2.5	LV	CELLSTATES	vCM1.2	control_PVneg	8	18
LPCAT2	2.45	0.00319	0.0167	0.0437	3.18	24.6	1.44e-05	2.5	LV	CELLSTATES	vCM1.2	control_PVneg	8	18
PPFIA2-AS1	2.44	0.00792	0.00653	0.0172	2.2	19.4	8e-05	2.1	LV	CELLSTATES	vCM1.2	control_PVneg	8	18
ANKRD33B	2.43	0.00076	0.0788	0.435	5.3	31.8	1.68e-06	3.12	LV	CELLSTATES	vCM1.2	control_PVneg	8	18
CA8	2.43	0.035	0.00618	0.0202	2.18	12.5	0.00106	1.46	LV	CELLSTATES	vCM1.2	control_PVneg	8	18
AC009716.1	2.4	0.0396	0.00754	0.0219	2.33	11.9	0.00135	1.4	LV	CELLSTATES	vCM1.2	control_PVneg	8	18
DDX60	2.39	0.017	0.0196	0.136	3.55	15.8	0.000302	1.77	LV	CELLSTATES	vCM1.2	control_PVneg	8	18
PLCZ1	2.38	0.0371	0.00761	0.0173	2.35	12.2	0.00122	1.43	LV	CELLSTATES	vCM1.2	control_PVneg	8	18
COL8A1	2.34	0.00584	0.012	0.0463	2.93	20.8	5.07e-05	2.23	LV	CELLSTATES	vCM1.2	control_PVneg	8	18
MTRNR2L8	2.34	0.0393	0.00434	0.0347	2.1	12	0.00134	1.41	LV	CELLSTATES	vCM1.2	control_PVneg	8	18
BCL2	2.31	1.02e-05	0.322	1.88	7.36	61.5	1.65e-09	4.99	LV	CELLSTATES	vCM1.2	control_PVneg	8	18
ADGRL3	2.3	4.23e-05	0.412	2.5	7.72	48.1	2.73e-08	4.37	LV	CELLSTATES	vCM1.2	control_PVneg	8	18
KCNJ3	2.29	0.00978	0.0125	0.0631	2.9	18.4	0.000116	2.01	LV	CELLSTATES	vCM1.2	control_PVneg	8	18
STAT4	2.29	0.0118	0.0321	0.409	4.58	17.4	0.000163	1.93	LV	CELLSTATES	vCM1.2	control_PVneg	8	18
AMPH	2.24	0.0104	0.0112	0.0808	2.97	18.1	0.000128	1.98	LV	CELLSTATES	vCM1.2	control_PVneg	8	18
PLCE1	2.24	1.02e-05	0.146	0.683	6.04	58.6	2.93e-09	4.99	LV	CELLSTATES	vCM1.2	control_PVneg	8	18
EEF1A1	2.22	0.000451	0.0674	0.237	4.86	35.5	6.14e-07	3.35	LV	CELLSTATES	vCM1.2	control_PVneg	8	18
TMEM236	2.21	0.0114	0.0101	0.0241	2.56	17.6	0.000152	1.94	LV	CELLSTATES	vCM1.2	control_PVneg	8	18
MMP2-AS1	2.2	0.0122	0.0102	0.0201	2.52	17.3	0.000172	1.91	LV	CELLSTATES	vCM1.2	control_PVneg	8	18
AL590004.4	2.18	0.0311	0.00906	0.0182	2.36	13.2	0.000821	1.51	LV	CELLSTATES	vCM1.2	control_PVneg	8	18
SPOCK1	2.18	0.0011	0.106	0.353	5.66	29.9	2.91e-06	2.96	LV	CELLSTATES	vCM1.2	control_PVneg	8	18
SPATA6L	2.16	0.00626	0.016	0.0803	3.22	20.5	5.65e-05	2.2	LV	CELLSTATES	vCM1.2	control_PVneg	8	18
MT-ND3	2.13	4.53e-05	0.239	0.757	6.64	47.4	3.25e-08	4.34	LV	CELLSTATES	vCM1.2	control_PVneg	8	18
PHLDA1	2.13	0.0162	0.0176	0.1	3.25	16	0.000273	1.79	LV	CELLSTATES	vCM1.2	control_PVneg	8	18
AC093607.1	2.1	0.00975	0.0367	0.119	4.04	18.4	0.000115	2.01	LV	CELLSTATES	vCM1.2	control_PVneg	8	18
AC093730.1	2.1	0.00855	0.0852	0.279	5.14	19	9.37e-05	2.07	LV	CELLSTATES	vCM1.2	control_PVneg	8	18
COTL1	2.1	0.023	0.00806	0.0403	2.51	14.3	0.000521	1.64	LV	CELLSTATES	vCM1.2	control_PVneg	8	18
GRIA3	2.1	0.00913	0.0787	0.216	4.99	18.7	0.000104	2.04	LV	CELLSTATES	vCM1.2	control_PVneg	8	18
PPP2R2B	2.1	0.00867	0.0233	0.0804	3.47	18.9	9.6e-05	2.06	LV	CELLSTATES	vCM1.2	control_PVneg	8	18
RAD51AP2	2.08	0.0499	0.00468	0.0165	1.9	10.6	0.00231	1.3	LV	CELLSTATES	vCM1.2	control_PVneg	8	18
COL12A1	2.05	0.048	0.00551	0.0142	2.03	10.8	0.00212	1.32	LV	CELLSTATES	vCM1.2	control_PVneg	8	18
IGFBP2	2.05	0.000204	0.04	0.15	4.21	39.2	2.33e-07	3.69	LV	CELLSTATES	vCM1.2	control_PVneg	8	18
MT-CO3	2.03	6.91e-05	0.709	1.99	8.02	45.1	5.45e-08	4.16	LV	CELLSTATES	vCM1.2	control_PVneg	8	18
ACADL	2.02	0.0247	0.00857	0.0184	2.24	14.1	0.000578	1.61	LV	CELLSTATES	vCM1.2	control_PVneg	8	18
PLS3-AS1	2.01	0.0083	0.046	0.146	4.32	19.1	8.97e-05	2.08	LV	CELLSTATES	vCM1.2	control_PVneg	8	18
AL512422.1	2	0.0114	0.0134	0.03	2.78	17.6	0.000154	1.94	LV	CELLSTATES	vCM1.2	control_PVneg	8	18
NCR3LG1	2	0.0353	0.00824	0.0342	2.4	12.4	0.0011	1.45	LV	CELLSTATES	vCM1.2	control_PVneg	8	18
AC004949.1	1.97	0.0371	0.00544	0.0157	2.05	12.2	0.00122	1.43	LV	CELLSTATES	vCM1.2	control_PVneg	8	18
FAM69C	1.94	0.00914	0.0449	0.104	4.08	18.6	0.000106	2.04	LV	CELLSTATES	vCM1.2	control_PVneg	8	18
HNMT	1.94	0.0134	0.00935	0.0773	2.68	16.8	0.000207	1.87	LV	CELLSTATES	vCM1.2	control_PVneg	8	18
BACH2	1.93	0.000145	0.204	1.02	6.53	40.8	1.55e-07	3.84	LV	CELLSTATES	vCM1.2	control_PVneg	8	18
MT-ND5	1.92	0.00313	0.0459	0.178	4.25	24.8	1.35e-05	2.5	LV	CELLSTATES	vCM1.2	control_PVneg	8	18
AGPAT5	1.9	0.0275	0.0144	0.0324	2.84	13.6	0.000681	1.56	LV	CELLSTATES	vCM1.2	control_PVneg	8	18
NAAA	1.9	9.92e-05	0.0559	0.129	4.45	42.6	9.95e-08	4	LV	CELLSTATES	vCM1.2	control_PVneg	8	18
NOVA1	1.9	0.0438	0.0319	0.088	3.87	11.3	0.00174	1.36	LV	CELLSTATES	vCM1.2	control_PVneg	8	18
ARHGAP24	1.89	0.000307	1.75	6.45	9.51	37.1	3.95e-07	3.51	LV	CELLSTATES	vCM1.2	control_PVneg	8	18
AC011043.1	1.88	0.0147	0.031	0.0561	3.78	16.4	0.000238	1.83	LV	CELLSTATES	vCM1.2	control_PVneg	8	18
ANTXR2	1.87	2.02e-05	0.267	1.15	6.83	54.2	7.23e-09	4.7	LV	CELLSTATES	vCM1.2	control_PVneg	8	18
MID1	1.87	0.000534	0.118	0.411	5.61	34	9.18e-07	3.27	LV	CELLSTATES	vCM1.2	control_PVneg	8	18
TTLL7	1.87	0.0062	0.046	0.15	4.26	20.5	5.55e-05	2.21	LV	CELLSTATES	vCM1.2	control_PVneg	8	18
CLSTN2	1.85	0.0172	0.0418	0.2	4.3	15.7	0.000308	1.76	LV	CELLSTATES	vCM1.2	control_PVneg	8	18
ENAM	1.83	0.0157	0.0109	0.0199	2.59	16.2	0.000258	1.81	LV	CELLSTATES	vCM1.2	control_PVneg	8	18
RND3	1.83	0.0027	0.0785	0.291	4.98	25.8	9.86e-06	2.57	LV	CELLSTATES	vCM1.2	control_PVneg	8	18
ZNF727	1.83	0.0304	0.0181	0.0823	3.19	13.3	0.00078	1.52	LV	CELLSTATES	vCM1.2	control_PVneg	8	18
EPHA4	1.82	0.00283	0.132	0.394	5.73	25.4	1.12e-05	2.55	LV	CELLSTATES	vCM1.2	control_PVneg	8	18
MED12L	1.82	0.00313	0.0654	0.214	4.78	24.9	1.32e-05	2.5	LV	CELLSTATES	vCM1.2	control_PVneg	8	18
SMOC2	1.81	0.0356	0.0114	0.0233	2.52	12.4	0.00113	1.45	LV	CELLSTATES	vCM1.2	control_PVneg	8	18
ARRDC3	1.79	0.00466	0.0413	0.127	3.98	21.8	3.54e-05	2.33	LV	CELLSTATES	vCM1.2	control_PVneg	8	18
C5AR1	1.79	0.0132	0.0281	0.0973	3.7	16.9	0.000198	1.88	LV	CELLSTATES	vCM1.2	control_PVneg	8	18
EXT1	1.79	0.00059	0.689	3	8.22	33.2	1.14e-06	3.23	LV	CELLSTATES	vCM1.2	control_PVneg	8	18
FAM186A	1.78	0.0231	0.0126	0.0311	2.72	14.3	0.000532	1.64	LV	CELLSTATES	vCM1.2	control_PVneg	8	18
AC108471.2	1.77	0.0459	0.00962	0.0279	2.31	11	0.00199	1.34	LV	CELLSTATES	vCM1.2	control_PVneg	8	18
COLQ	1.76	0.00978	0.109	0.32	5.42	18.3	0.000118	2.01	LV	CELLSTATES	vCM1.2	control_PVneg	8	18
PCAT14	1.75	0.0488	0.00818	0.0522	2.27	10.8	0.00219	1.31	LV	CELLSTATES	vCM1.2	control_PVneg	8	18
SOCS2	1.74	0.0496	0.0367	0.15	3.89	10.7	0.00227	1.3	LV	CELLSTATES	vCM1.2	control_PVneg	8	18
LINC01301	1.73	0.00078	0.0524	0.165	4.41	31.5	1.84e-06	3.11	LV	CELLSTATES	vCM1.2	control_PVneg	8	18
PIWIL4	1.73	0.0416	0.0132	0.0486	2.78	11.7	0.00148	1.38	LV	CELLSTATES	vCM1.2	control_PVneg	8	18
RTN4	1.73	0.00387	0.117	0.325	5.4	23.2	2.3e-05	2.41	LV	CELLSTATES	vCM1.2	control_PVneg	8	18
SPON1-AS1	1.71	0.0192	0.0213	0.0413	3.19	15.3	0.000365	1.72	LV	CELLSTATES	vCM1.2	control_PVneg	8	18
BICC1	1.7	0.0429	0.0198	0.0435	3.09	11.5	0.00162	1.37	LV	CELLSTATES	vCM1.2	control_PVneg	8	18
MYLK-AS1	1.7	0.00639	0.0387	0.0906	3.91	20.4	5.86e-05	2.19	LV	CELLSTATES	vCM1.2	control_PVneg	8	18
NPNT	1.7	0.0429	0.0134	0.0287	2.78	11.5	0.00164	1.37	LV	CELLSTATES	vCM1.2	control_PVneg	8	18
FLI1	1.69	0.0429	0.00846	0.0138	2.3	11.5	0.00165	1.37	LV	CELLSTATES	vCM1.2	control_PVneg	8	18
DHFR	1.68	0.00787	0.0624	0.171	4.62	19.6	7.57e-05	2.1	LV	CELLSTATES	vCM1.2	control_PVneg	8	18
IL1R1	1.68	0.0194	0.0292	0.0873	3.64	15.2	0.000373	1.71	LV	CELLSTATES	vCM1.2	control_PVneg	8	18
CC2D2A	1.67	0.00319	0.0938	0.253	5.1	24.4	1.55e-05	2.5	LV	CELLSTATES	vCM1.2	control_PVneg	8	18
MT-ATP6	1.67	0.00319	0.25	0.796	6.6	24.5	1.5e-05	2.5	LV	CELLSTATES	vCM1.2	control_PVneg	8	18
MT-CYB	1.65	0.00234	0.392	0.884	7.07	26.5	8.03e-06	2.63	LV	CELLSTATES	vCM1.2	control_PVneg	8	18
MT-CO2	1.64	0.00461	0.417	0.898	7.21	22	3.34e-05	2.34	LV	CELLSTATES	vCM1.2	control_PVneg	8	18
SLCO1C1	1.64	0.0356	0.062	0.199	4.57	12.4	0.00113	1.45	LV	CELLSTATES	vCM1.2	control_PVneg	8	18
TCEANC	1.64	0.0377	0.0183	0.0367	3.1	12.1	0.00126	1.42	LV	CELLSTATES	vCM1.2	control_PVneg	8	18
MUM1L1	1.63	0.016	0.0551	0.131	4.38	16.1	0.000266	1.8	LV	CELLSTATES	vCM1.2	control_PVneg	8	18
KCNA4	1.62	0.0177	0.0287	0.0622	3.56	15.6	0.000321	1.75	LV	CELLSTATES	vCM1.2	control_PVneg	8	18
TSC22D3	1.61	0.00466	0.0323	0.115	3.81	21.9	3.48e-05	2.33	LV	CELLSTATES	vCM1.2	control_PVneg	8	18
MT-CO1	1.59	0.00054	0.838	1.79	8.18	33.8	9.67e-07	3.27	LV	CELLSTATES	vCM1.2	control_PVneg	8	18
GPR137C	1.57	0.0221	0.0212	0.0802	3.3	14.6	0.000479	1.66	LV	CELLSTATES	vCM1.2	control_PVneg	8	18
MATN2	1.56	0.0207	0.0588	0.0935	4.36	14.8	0.000436	1.68	LV	CELLSTATES	vCM1.2	control_PVneg	8	18
LINC01091	1.55	0.0408	0.151	0.37	5.81	11.8	0.00143	1.39	LV	CELLSTATES	vCM1.2	control_PVneg	8	18
HSD17B11	1.54	0.0423	0.0208	0.0448	3.22	11.6	0.00157	1.37	LV	CELLSTATES	vCM1.2	control_PVneg	8	18
ZDHHC14	1.54	8.62e-05	0.343	1.19	7.04	43.7	7.67e-08	4.06	LV	CELLSTATES	vCM1.2	control_PVneg	8	18
SNCA	1.53	0.0286	0.0422	0.161	4.14	13.5	0.000724	1.54	LV	CELLSTATES	vCM1.2	control_PVneg	8	18
AC010890.1	1.51	0.0204	0.0487	0.106	4.11	14.9	0.000421	1.69	LV	CELLSTATES	vCM1.2	control_PVneg	8	18
ATP10D	1.51	0.00273	0.14	0.397	5.69	25.7	1.03e-05	2.56	LV	CELLSTATES	vCM1.2	control_PVneg	8	18
CREB5	1.5	0.0114	0.435	1.71	7.43	17.6	0.000154	1.94	LV	CELLSTATES	vCM1.2	control_PVneg	8	18
GLRB	1.49	0.000528	0.0957	0.266	5.14	34.2	8.71e-07	3.28	LV	CELLSTATES	vCM1.2	control_PVneg	8	18
PROS1	1.49	0.00456	0.186	0.545	6.07	22.1	3.23e-05	2.34	LV	CELLSTATES	vCM1.2	control_PVneg	8	18
GPR173	1.48	0.0437	0.0258	0.0634	3.26	11.3	0.00172	1.36	LV	CELLSTATES	vCM1.2	control_PVneg	8	18
TUBA1A	1.48	0.0117	0.0414	0.0865	3.89	17.5	0.00016	1.93	LV	CELLSTATES	vCM1.2	control_PVneg	8	18
CRIM1	1.47	0.023	0.252	1.08	6.74	14.4	0.000507	1.64	LV	CELLSTATES	vCM1.2	control_PVneg	8	18
ATP8A1	1.46	0.0013	0.514	1.17	7.45	28.9	3.9e-06	2.89	LV	CELLSTATES	vCM1.2	control_PVneg	8	18
SLC7A8	1.46	0.0148	0.0776	0.153	4.78	16.4	0.00024	1.83	LV	CELLSTATES	vCM1.2	control_PVneg	8	18
ZFHX4	1.46	0.0201	0.0266	0.0713	3.45	15	0.000402	1.7	LV	CELLSTATES	vCM1.2	control_PVneg	8	18
ABCG2	1.45	0.024	0.0506	0.183	4.39	14.2	0.000558	1.62	LV	CELLSTATES	vCM1.2	control_PVneg	8	18
CD226	1.45	0.00789	0.0415	0.157	4.14	19.5	7.86e-05	2.1	LV	CELLSTATES	vCM1.2	control_PVneg	8	18
AC010343.3	1.44	0.0027	0.0697	0.124	4.62	25.9	9.67e-06	2.57	LV	CELLSTATES	vCM1.2	control_PVneg	8	18
MT-ND1	1.43	0.0313	0.147	0.558	5.94	13.1	0.000839	1.5	LV	CELLSTATES	vCM1.2	control_PVneg	8	18
SLAIN2	1.43	0.00062	0.319	0.813	6.76	32.9	1.24e-06	3.21	LV	CELLSTATES	vCM1.2	control_PVneg	8	18
FARP1	1.42	0.0143	0.0919	0.19	5.04	16.5	0.000227	1.84	LV	CELLSTATES	vCM1.2	control_PVneg	8	18
KLHL36	1.42	0.00787	0.0984	0.291	5.14	19.6	7.67e-05	2.1	LV	CELLSTATES	vCM1.2	control_PVneg	8	18
MTURN	1.42	0.0452	0.0202	0.0617	2.99	11.1	0.00192	1.35	LV	CELLSTATES	vCM1.2	control_PVneg	8	18
DCLK1	1.41	0.0458	0.055	0.124	4.44	11	0.00198	1.34	LV	CELLSTATES	vCM1.2	control_PVneg	8	18
FOXP2	1.4	0.0452	0.25	0.559	6.46	11.1	0.00192	1.35	LV	CELLSTATES	vCM1.2	control_PVneg	8	18
TTC39C	1.4	0.0079	0.088	0.236	4.98	19.5	7.93e-05	2.1	LV	CELLSTATES	vCM1.2	control_PVneg	8	18
AC027117.2	1.39	0.000855	0.253	0.533	6.38	31	2.14e-06	3.07	LV	CELLSTATES	vCM1.2	control_PVneg	8	18
AC112206.2	1.39	0.0447	0.034	0.0687	3.84	11.2	0.00182	1.35	LV	CELLSTATES	vCM1.2	control_PVneg	8	18
PCSK5	1.37	0.00442	0.0913	0.234	5.13	22.3	3.07e-05	2.35	LV	CELLSTATES	vCM1.2	control_PVneg	8	18
VSTM4	1.37	0.0293	0.0706	0.151	4.7	13.4	0.000745	1.53	LV	CELLSTATES	vCM1.2	control_PVneg	8	18
CDHR3	1.36	0.0423	0.0868	0.196	5.07	11.6	0.00155	1.37	LV	CELLSTATES	vCM1.2	control_PVneg	8	18
IL7	1.35	0.0208	0.0862	0.155	4.78	14.8	0.00044	1.68	LV	CELLSTATES	vCM1.2	control_PVneg	8	18
MAP3K7CL	1.35	0.0329	0.0271	0.0448	3.42	12.8	0.000946	1.48	LV	CELLSTATES	vCM1.2	control_PVneg	8	18
AC063944.1	1.33	0.0315	0.118	0.41	5.34	13.1	0.000852	1.5	LV	CELLSTATES	vCM1.2	control_PVneg	8	18
C21orf91	1.33	0.0201	0.0379	0.0777	3.77	15	0.000402	1.7	LV	CELLSTATES	vCM1.2	control_PVneg	8	18
DPYSL2	1.33	0.00385	0.124	0.369	5.54	23.4	2.15e-05	2.41	LV	CELLSTATES	vCM1.2	control_PVneg	8	18
RPL34-AS1	1.32	0.023	0.133	0.336	5.52	14.3	0.000518	1.64	LV	CELLSTATES	vCM1.2	control_PVneg	8	18
DPH6-DT	1.31	0.0447	0.357	0.921	6.88	11.2	0.00183	1.35	LV	CELLSTATES	vCM1.2	control_PVneg	8	18
EPHA7	1.31	0.00141	0.144	0.398	5.7	28.5	4.44e-06	2.85	LV	CELLSTATES	vCM1.2	control_PVneg	8	18
TXK	1.31	0.0165	0.109	0.271	5.23	15.9	0.000283	1.78	LV	CELLSTATES	vCM1.2	control_PVneg	8	18
PRKCH	1.3	0.0423	0.0319	0.0739	3.64	11.6	0.00156	1.37	LV	CELLSTATES	vCM1.2	control_PVneg	8	18
SH3RF3	1.3	0.00435	0.238	0.514	6.34	22.4	2.93e-05	2.36	LV	CELLSTATES	vCM1.2	control_PVneg	8	18
NRXN3	1.29	0.0331	0.114	0.279	5.37	12.8	0.000957	1.48	LV	CELLSTATES	vCM1.2	control_PVneg	8	18
OSMR	1.29	0.0132	0.0741	0.129	4.59	16.9	0.000202	1.88	LV	CELLSTATES	vCM1.2	control_PVneg	8	18
ALS2CR12	1.28	0.0128	0.134	0.356	5.51	17.1	0.000183	1.89	LV	CELLSTATES	vCM1.2	control_PVneg	8	18
GABRA4	1.28	0.0207	0.196	0.437	6.06	14.8	0.000432	1.68	LV	CELLSTATES	vCM1.2	control_PVneg	8	18
TMTC1	1.28	0.00787	0.483	1.14	7.34	19.6	7.53e-05	2.1	LV	CELLSTATES	vCM1.2	control_PVneg	8	18
MAP1B	1.27	0.0132	0.179	0.481	6.07	16.9	0.000198	1.88	LV	CELLSTATES	vCM1.2	control_PVneg	8	18
SDC2	1.27	0.0315	0.0628	0.149	4.53	13.1	0.000861	1.5	LV	CELLSTATES	vCM1.2	control_PVneg	8	18
GABRB1	1.26	0.000478	0.682	1.67	7.83	34.9	7.18e-07	3.32	LV	CELLSTATES	vCM1.2	control_PVneg	8	18
NEB	1.26	0.0405	0.06	0.113	4.43	11.8	0.00141	1.39	LV	CELLSTATES	vCM1.2	control_PVneg	8	18
PCDH9	1.26	0.000747	3.6	10.5	10.3	32.1	1.55e-06	3.13	LV	CELLSTATES	vCM1.2	control_PVneg	8	18
PRICKLE2	1.26	0.0297	0.0277	0.0508	3.46	13.4	0.000761	1.53	LV	CELLSTATES	vCM1.2	control_PVneg	8	18
HERC6	1.25	0.0487	0.0959	0.218	5.02	10.8	0.00219	1.31	LV	CELLSTATES	vCM1.2	control_PVneg	8	18
ABTB2	1.24	0.0153	0.318	0.67	6.76	16.3	0.00025	1.82	LV	CELLSTATES	vCM1.2	control_PVneg	8	18
SLX4IP	1.24	0.00421	0.112	0.243	5.26	22.6	2.8e-05	2.38	LV	CELLSTATES	vCM1.2	control_PVneg	8	18
TEC	1.24	0.00476	0.179	0.436	5.92	21.7	3.68e-05	2.32	LV	CELLSTATES	vCM1.2	control_PVneg	8	18
GALNT18	1.23	0.0083	0.167	0.446	5.84	19.2	8.87e-05	2.08	LV	CELLSTATES	vCM1.2	control_PVneg	8	18
TSHZ1	1.23	0.0434	0.0855	0.214	4.88	11.4	0.00169	1.36	LV	CELLSTATES	vCM1.2	control_PVneg	8	18
XPR1	1.23	0.00385	1.65	3.9	9.06	23.3	2.22e-05	2.41	LV	CELLSTATES	vCM1.2	control_PVneg	8	18
YBX3	1.23	0.00544	0.279	0.623	6.47	21.1	4.52e-05	2.26	LV	CELLSTATES	vCM1.2	control_PVneg	8	18
ZNF736	1.23	0.0306	0.079	0.133	4.66	13.2	0.0008	1.51	LV	CELLSTATES	vCM1.2	control_PVneg	8	18
EPB41L4B	1.22	0.0179	0.176	0.391	5.9	15.5	0.000329	1.75	LV	CELLSTATES	vCM1.2	control_PVneg	8	18
TPP2	1.22	0.00528	0.149	0.388	5.62	21.2	4.33e-05	2.28	LV	CELLSTATES	vCM1.2	control_PVneg	8	18
ZNF827	1.22	0.00614	0.424	1.15	7.19	20.6	5.41e-05	2.21	LV	CELLSTATES	vCM1.2	control_PVneg	8	18
ACE2	1.21	0.0405	0.0412	0.114	3.91	11.8	0.00141	1.39	LV	CELLSTATES	vCM1.2	control_PVneg	8	18
CYP2U1	1.21	0.0114	0.0852	0.186	4.86	17.7	0.000151	1.94	LV	CELLSTATES	vCM1.2	control_PVneg	8	18
DDAH1	1.21	0.0398	0.064	0.141	4.44	11.9	0.00137	1.4	LV	CELLSTATES	vCM1.2	control_PVneg	8	18
PKD2	1.2	0.00385	0.271	0.678	6.5	23.3	2.22e-05	2.41	LV	CELLSTATES	vCM1.2	control_PVneg	8	18
USP53	1.2	0.00131	1.38	3.44	8.84	28.8	4.04e-06	2.88	LV	CELLSTATES	vCM1.2	control_PVneg	8	18
AL136164.2	1.19	0.0322	0.105	0.302	5.12	13	0.000893	1.49	LV	CELLSTATES	vCM1.2	control_PVneg	8	18
ERC2	1.19	0.0356	0.0879	0.2	4.93	12.4	0.00112	1.45	LV	CELLSTATES	vCM1.2	control_PVneg	8	18
PAG1	1.19	0.0109	0.267	0.755	6.5	17.8	0.000141	1.96	LV	CELLSTATES	vCM1.2	control_PVneg	8	18
SCARB2	1.19	0.00466	0.174	0.42	5.83	21.9	3.52e-05	2.33	LV	CELLSTATES	vCM1.2	control_PVneg	8	18
TYRP1	1.19	0.0315	0.0628	0.119	4.39	13.1	0.00086	1.5	LV	CELLSTATES	vCM1.2	control_PVneg	8	18
ACVR1	1.17	0.00789	0.184	0.372	5.87	19.5	7.75e-05	2.1	LV	CELLSTATES	vCM1.2	control_PVneg	8	18
EYS	1.17	0.0119	0.138	0.432	5.64	17.4	0.000165	1.92	LV	CELLSTATES	vCM1.2	control_PVneg	8	18
FAT4	1.17	0.024	0.135	0.363	5.57	14.2	0.000559	1.62	LV	CELLSTATES	vCM1.2	control_PVneg	8	18
INPP4B	1.17	0.00517	3.65	9.87	10.2	21.3	4.18e-05	2.29	LV	CELLSTATES	vCM1.2	control_PVneg	8	18
LINC00630	1.17	0.0331	0.0558	0.118	4.31	12.8	0.000961	1.48	LV	CELLSTATES	vCM1.2	control_PVneg	8	18
SNHG22	1.17	0.0306	0.0778	0.19	4.72	13.3	0.000792	1.51	LV	CELLSTATES	vCM1.2	control_PVneg	8	18
DIS3	1.16	0.0177	0.0779	0.143	4.72	15.6	0.000321	1.75	LV	CELLSTATES	vCM1.2	control_PVneg	8	18
ST8SIA5	1.16	0.00166	0.145	0.463	5.68	27.8	5.35e-06	2.78	LV	CELLSTATES	vCM1.2	control_PVneg	8	18
FAM13C	1.15	0.0443	0.0748	0.244	4.82	11.3	0.00179	1.35	LV	CELLSTATES	vCM1.2	control_PVneg	8	18
KLF9	1.15	0.0122	0.12	0.245	5.25	17.3	0.000171	1.91	LV	CELLSTATES	vCM1.2	control_PVneg	8	18
LEPROTL1	1.15	0.0361	0.0632	0.137	4.48	12.3	0.00116	1.44	LV	CELLSTATES	vCM1.2	control_PVneg	8	18
TMEM71	1.15	0.00515	1.41	3.14	8.8	21.4	4.09e-05	2.29	LV	CELLSTATES	vCM1.2	control_PVneg	8	18
BICD1	1.14	0.00368	0.279	0.703	6.52	23.8	1.9e-05	2.43	LV	CELLSTATES	vCM1.2	control_PVneg	8	18
ETV1	1.14	0.0197	0.255	0.872	6.53	15.1	0.000385	1.71	LV	CELLSTATES	vCM1.2	control_PVneg	8	18
ZMAT1	1.14	0.0168	0.184	0.566	5.98	15.8	0.000294	1.78	LV	CELLSTATES	vCM1.2	control_PVneg	8	18
FOXO3	1.13	0.00319	0.982	2.49	8.37	24.4	1.53e-05	2.5	LV	CELLSTATES	vCM1.2	control_PVneg	8	18
SLC1A3	1.13	0.0058	2.02	4.35	9.34	20.8	4.98e-05	2.24	LV	CELLSTATES	vCM1.2	control_PVneg	8	18
AL136366.1	1.12	0.0114	0.14	0.258	5.54	17.6	0.000151	1.94	LV	CELLSTATES	vCM1.2	control_PVneg	8	18
FNDC3B	1.12	0.00122	1.67	4.25	9.14	29.4	3.34e-06	2.91	LV	CELLSTATES	vCM1.2	control_PVneg	8	18
MEF2C-AS1	1.12	0.0352	0.103	0.3	5.15	12.5	0.00108	1.45	LV	CELLSTATES	vCM1.2	control_PVneg	8	18
DCBLD2	1.11	0.00873	0.443	0.927	7.12	18.9	9.76e-05	2.06	LV	CELLSTATES	vCM1.2	control_PVneg	8	18
PXDNL	1.11	0.0367	4.49	9.07	10.5	12.2	0.0012	1.44	LV	CELLSTATES	vCM1.2	control_PVneg	8	18
ACSL4	1.1	0.00385	0.208	0.488	6.09	23.5	2.04e-05	2.41	LV	CELLSTATES	vCM1.2	control_PVneg	8	18
AKIRIN2	1.1	0.00809	0.0662	0.165	4.52	19.4	8.23e-05	2.09	LV	CELLSTATES	vCM1.2	control_PVneg	8	18
FNIP2	1.1	0.0207	1.77	4.62	9.23	14.8	0.000434	1.68	LV	CELLSTATES	vCM1.2	control_PVneg	8	18
ALG13	1.09	0.00787	0.119	0.272	5.26	19.6	7.65e-05	2.1	LV	CELLSTATES	vCM1.2	control_PVneg	8	18
DUBR	1.09	0.0317	0.103	0.291	5.17	13	0.000878	1.5	LV	CELLSTATES	vCM1.2	control_PVneg	8	18
CHIC2	1.08	0.0227	0.125	0.296	5.4	14.4	0.0005	1.64	LV	CELLSTATES	vCM1.2	control_PVneg	8	18
RAD21	1.08	0.00789	0.14	0.284	5.55	19.5	7.85e-05	2.1	LV	CELLSTATES	vCM1.2	control_PVneg	8	18
LAMA3	1.07	0.0443	0.084	0.168	4.87	11.3	0.00179	1.35	LV	CELLSTATES	vCM1.2	control_PVneg	8	18
AC008957.2	1.06	0.0278	0.527	0.84	7.27	13.6	0.000696	1.56	LV	CELLSTATES	vCM1.2	control_PVneg	8	18
ARHGAP42	1.06	0.0143	0.243	0.571	6.33	16.5	0.000231	1.84	LV	CELLSTATES	vCM1.2	control_PVneg	8	18
PKNOX1	1.06	0.0423	0.0572	0.0882	4.23	11.6	0.00154	1.37	LV	CELLSTATES	vCM1.2	control_PVneg	8	18
TSC22D2	1.06	0.00314	0.238	0.654	6.32	24.7	1.39e-05	2.5	LV	CELLSTATES	vCM1.2	control_PVneg	8	18
ATP2C1	1.05	0.00385	0.731	1.43	7.77	23.3	2.21e-05	2.41	LV	CELLSTATES	vCM1.2	control_PVneg	8	18
ARHGEF6	1.04	0.0111	0.359	0.674	6.79	17.7	0.000146	1.95	LV	CELLSTATES	vCM1.2	control_PVneg	8	18
CBFB	1.04	0.023	0.148	0.349	5.58	14.3	0.000519	1.64	LV	CELLSTATES	vCM1.2	control_PVneg	8	18
NSUN3	1.04	0.00988	0.118	0.218	5.2	18.3	0.00012	2.01	LV	CELLSTATES	vCM1.2	control_PVneg	8	18
PDZD2	1.04	0.0182	3.44	6.51	10.1	15.4	0.000342	1.74	LV	CELLSTATES	vCM1.2	control_PVneg	8	18
SETBP1	1.04	0.0491	0.204	0.377	6.13	10.7	0.00223	1.31	LV	CELLSTATES	vCM1.2	control_PVneg	8	18
YTHDC1	1.04	0.00914	0.205	0.418	6.01	18.6	0.000106	2.04	LV	CELLSTATES	vCM1.2	control_PVneg	8	18
AC093157.1	1.02	0.023	0.101	0.257	5.07	14.3	0.000521	1.64	LV	CELLSTATES	vCM1.2	control_PVneg	8	18
RELL1	1.02	0.0203	0.147	0.344	5.54	14.9	0.000414	1.69	LV	CELLSTATES	vCM1.2	control_PVneg	8	18
RRAS2	1.02	0.00421	0.26	0.588	6.33	22.7	2.7e-05	2.38	LV	CELLSTATES	vCM1.2	control_PVneg	8	18
SAMD12	1.02	0.0178	1.03	2.04	8.28	15.6	0.000323	1.75	LV	CELLSTATES	vCM1.2	control_PVneg	8	18
ZC2HC1A	1.01	0.0128	0.103	0.263	5.15	17.1	0.000184	1.89	LV	CELLSTATES	vCM1.2	control_PVneg	8	18
PIP4K2A	1	0.05	0.132	0.255	5.42	10.6	0.00232	1.3	LV	CELLSTATES	vCM1.2	control_PVneg	8	18
SLC25A5	1	0.0225	0.0961	0.17	5.02	14.5	0.000493	1.65	LV	CELLSTATES	vCM1.2	control_PVneg	8	18
SOBP	1	0.00546	0.397	0.81	6.96	21.1	4.62e-05	2.26	LV	CELLSTATES	vCM1.2	control_PVneg	8	18
AC104596.1	0.998	0.0166	0.36	0.723	6.75	15.9	0.000287	1.78	LV	CELLSTATES	vCM1.2	control_PVneg	8	18
FAM135A	0.997	0.00458	0.427	1.02	7.11	22.1	3.28e-05	2.34	LV	CELLSTATES	vCM1.2	control_PVneg	8	18
STK24	0.986	0.0196	0.214	0.439	6.05	15.1	0.000382	1.71	LV	CELLSTATES	vCM1.2	control_PVneg	8	18
SRPX	0.984	0.0423	0.108	0.288	5.23	11.6	0.00156	1.37	LV	CELLSTATES	vCM1.2	control_PVneg	8	18
MKKS	0.981	0.0429	0.0485	0.084	4.08	11.5	0.00163	1.37	LV	CELLSTATES	vCM1.2	control_PVneg	8	18
RPS6KA2	0.98	0.0468	0.283	0.658	6.46	10.9	0.00205	1.33	LV	CELLSTATES	vCM1.2	control_PVneg	8	18
SELENOP	0.979	0.0487	0.101	0.194	5.01	10.8	0.00218	1.31	LV	CELLSTATES	vCM1.2	control_PVneg	8	18
CEP44	0.978	0.037	0.141	0.259	5.45	12.2	0.00121	1.43	LV	CELLSTATES	vCM1.2	control_PVneg	8	18
FAM219A	0.977	0.0326	0.124	0.242	5.28	12.9	0.000927	1.49	LV	CELLSTATES	vCM1.2	control_PVneg	8	18
CFAP61	0.975	0.0253	0.614	1.21	7.58	14	0.000595	1.6	LV	CELLSTATES	vCM1.2	control_PVneg	8	18
ZDHHC21	0.973	0.0322	0.281	0.526	6.37	12.9	0.000903	1.49	LV	CELLSTATES	vCM1.2	control_PVneg	8	18
CACNA2D1	0.971	0.00273	2.27	4.57	9.44	25.6	1.05e-05	2.56	LV	CELLSTATES	vCM1.2	control_PVneg	8	18
FAM110B	0.971	0.0306	0.808	1.54	7.89	13.2	0.000804	1.51	LV	CELLSTATES	vCM1.2	control_PVneg	8	18
LIMA1	0.969	0.0322	0.13	0.303	5.39	12.9	0.000901	1.49	LV	CELLSTATES	vCM1.2	control_PVneg	8	18
IMPA1	0.968	0.0457	0.0778	0.115	4.57	11	0.00197	1.34	LV	CELLSTATES	vCM1.2	control_PVneg	8	18
FYN	0.966	0.0278	0.188	0.502	5.96	13.6	0.000697	1.56	LV	CELLSTATES	vCM1.2	control_PVneg	8	18
NEDD4L	0.966	0.00442	0.584	1.33	7.51	22.3	3.03e-05	2.35	LV	CELLSTATES	vCM1.2	control_PVneg	8	18
CYB5R4	0.965	0.0306	0.0651	0.125	4.4	13.3	0.000796	1.51	LV	CELLSTATES	vCM1.2	control_PVneg	8	18
MTHFD2L	0.962	0.00313	0.224	0.395	6.1	24.8	1.37e-05	2.5	LV	CELLSTATES	vCM1.2	control_PVneg	8	18
AC018797.2	0.961	0.0339	0.0716	0.136	4.59	12.6	0.00101	1.47	LV	CELLSTATES	vCM1.2	control_PVneg	8	18
PRDM5	0.961	0.0225	0.341	0.638	6.72	14.5	0.000494	1.65	LV	CELLSTATES	vCM1.2	control_PVneg	8	18
MAGI2	0.959	0.00466	1.71	3.42	9.02	21.9	3.52e-05	2.33	LV	CELLSTATES	vCM1.2	control_PVneg	8	18
CCDC6	0.957	0.0108	0.153	0.298	5.6	17.9	0.000138	1.97	LV	CELLSTATES	vCM1.2	control_PVneg	8	18
PIP4P2	0.957	0.0104	0.0914	0.217	4.94	18	0.000131	1.98	LV	CELLSTATES	vCM1.2	control_PVneg	8	18
JAK2	0.952	0.0339	0.56	1.35	7.52	12.6	0.00103	1.47	LV	CELLSTATES	vCM1.2	control_PVneg	8	18
TBC1D4	0.951	0.0149	2.15	4.1	9.33	16.4	0.000243	1.83	LV	CELLSTATES	vCM1.2	control_PVneg	8	18
TBC1D1	0.949	0.0217	0.972	2.15	8.25	14.6	0.000467	1.66	LV	CELLSTATES	vCM1.2	control_PVneg	8	18
MLLT3	0.947	0.00841	0.425	1	7.07	19.1	9.15e-05	2.08	LV	CELLSTATES	vCM1.2	control_PVneg	8	18
SLC25A27	0.945	0.0379	0.298	0.653	6.46	12.1	0.00127	1.42	LV	CELLSTATES	vCM1.2	control_PVneg	8	18
RAB11FIP1	0.944	0.0182	0.193	0.429	5.96	15.5	0.000338	1.74	LV	CELLSTATES	vCM1.2	control_PVneg	8	18
ZNF704	0.943	0.0262	0.731	1.76	7.89	13.8	0.000637	1.58	LV	CELLSTATES	vCM1.2	control_PVneg	8	18
TET2	0.941	0.0202	0.35	0.704	6.72	15	0.000406	1.7	LV	CELLSTATES	vCM1.2	control_PVneg	8	18
CNOT6L	0.939	0.0166	0.176	0.359	5.78	15.9	0.000287	1.78	LV	CELLSTATES	vCM1.2	control_PVneg	8	18
CD47	0.936	0.0317	0.198	0.404	5.98	13	0.000874	1.5	LV	CELLSTATES	vCM1.2	control_PVneg	8	18
YWHAG	0.932	0.0231	0.203	0.444	6.01	14.3	0.00053	1.64	LV	CELLSTATES	vCM1.2	control_PVneg	8	18
ZNF516	0.929	0.0133	0.152	0.356	5.6	16.8	0.000203	1.88	LV	CELLSTATES	vCM1.2	control_PVneg	8	18
BBX	0.928	0.00421	0.452	0.874	7.11	22.6	2.8e-05	2.38	LV	CELLSTATES	vCM1.2	control_PVneg	8	18
IKZF2	0.927	0.0408	0.174	0.253	5.69	11.8	0.00143	1.39	LV	CELLSTATES	vCM1.2	control_PVneg	8	18
UGGT2	0.925	0.00385	0.296	0.572	6.53	23.2	2.23e-05	2.41	LV	CELLSTATES	vCM1.2	control_PVneg	8	18
APTX	0.924	0.0143	0.172	0.334	5.75	16.5	0.00023	1.84	LV	CELLSTATES	vCM1.2	control_PVneg	8	18
BMP2K	0.922	0.0429	0.404	0.855	6.99	11.5	0.00162	1.37	LV	CELLSTATES	vCM1.2	control_PVneg	8	18
ATAD2	0.917	0.0111	0.343	0.515	6.66	17.8	0.000145	1.95	LV	CELLSTATES	vCM1.2	control_PVneg	8	18
AZIN1	0.917	0.0423	0.304	0.509	6.46	11.6	0.00155	1.37	LV	CELLSTATES	vCM1.2	control_PVneg	8	18
NCOA2	0.915	0.00319	1.27	2.78	8.62	24.4	1.55e-05	2.5	LV	CELLSTATES	vCM1.2	control_PVneg	8	18
AL357153.2	0.909	0.0225	0.0933	0.163	4.84	14.5	0.00049	1.65	LV	CELLSTATES	vCM1.2	control_PVneg	8	18
RANBP17	0.907	0.0458	0.206	0.443	6.02	11	0.00198	1.34	LV	CELLSTATES	vCM1.2	control_PVneg	8	18
RNF217	0.901	0.0423	0.197	0.384	5.91	11.6	0.00156	1.37	LV	CELLSTATES	vCM1.2	control_PVneg	8	18
AC015971.1	0.9	0.0368	0.169	0.283	5.7	12.2	0.0012	1.43	LV	CELLSTATES	vCM1.2	control_PVneg	8	18
GFM2	0.9	0.0499	0.108	0.226	5.12	10.6	0.00231	1.3	LV	CELLSTATES	vCM1.2	control_PVneg	8	18
KIAA1109	0.9	0.026	0.314	0.836	6.68	13.9	0.000621	1.59	LV	CELLSTATES	vCM1.2	control_PVneg	8	18
VLDLR-AS1	0.898	0.012	1	2.17	8.31	17.4	0.000167	1.92	LV	CELLSTATES	vCM1.2	control_PVneg	8	18
RMND5A	0.896	0.0498	0.224	0.418	6.11	10.7	0.00229	1.3	LV	CELLSTATES	vCM1.2	control_PVneg	8	18
WDR44	0.895	0.0198	0.168	0.354	5.71	15.1	0.00039	1.7	LV	CELLSTATES	vCM1.2	control_PVneg	8	18
HNRNPD	0.894	0.0212	0.248	0.496	6.28	14.7	0.000455	1.67	LV	CELLSTATES	vCM1.2	control_PVneg	8	18
AK3	0.892	0.0261	0.258	0.634	6.4	13.8	0.000629	1.58	LV	CELLSTATES	vCM1.2	control_PVneg	8	18
IQCJ-SCHIP1	0.891	0.023	0.735	1.74	7.84	14.3	0.000523	1.64	LV	CELLSTATES	vCM1.2	control_PVneg	8	18
SEPSECS	0.888	0.0452	0.0832	0.157	4.76	11.1	0.00191	1.35	LV	CELLSTATES	vCM1.2	control_PVneg	8	18
NCKAP5	0.886	0.0434	1.36	3.1	8.71	11.4	0.00169	1.36	LV	CELLSTATES	vCM1.2	control_PVneg	8	18
PDE7A	0.886	0.0353	3.45	6.31	10	12.5	0.0011	1.45	LV	CELLSTATES	vCM1.2	control_PVneg	8	18
CLHC1	0.885	0.0339	0.0666	0.123	4.41	12.7	0.00101	1.47	LV	CELLSTATES	vCM1.2	control_PVneg	8	18
SEL1L	0.881	0.0398	0.103	0.2	5.06	11.9	0.00137	1.4	LV	CELLSTATES	vCM1.2	control_PVneg	8	18
CPED1	0.879	0.0231	1.45	3.4	8.84	14.3	0.000529	1.64	LV	CELLSTATES	vCM1.2	control_PVneg	8	18
NDFIP2	0.877	0.0196	0.219	0.416	6.05	15.1	0.000381	1.71	LV	CELLSTATES	vCM1.2	control_PVneg	8	18
ARL13B	0.875	0.048	0.114	0.168	5.08	10.8	0.00212	1.32	LV	CELLSTATES	vCM1.2	control_PVneg	8	18
AC093827.5	0.872	0.0449	0.0972	0.246	4.98	11.1	0.00188	1.35	LV	CELLSTATES	vCM1.2	control_PVneg	8	18
HDAC9	0.869	0.0316	1.69	3.65	9.05	13	0.00087	1.5	LV	CELLSTATES	vCM1.2	control_PVneg	8	18
PHF3	0.869	0.0256	0.248	0.551	6.24	13.9	0.000609	1.59	LV	CELLSTATES	vCM1.2	control_PVneg	8	18
ST3GAL6	0.862	0.023	0.971	2.05	8.16	14.4	0.000511	1.64	LV	CELLSTATES	vCM1.2	control_PVneg	8	18
KIAA1468	0.856	0.0204	0.267	0.505	6.37	14.9	0.000421	1.69	LV	CELLSTATES	vCM1.2	control_PVneg	8	18
TBCK	0.856	0.0199	0.527	1.2	7.41	15.1	0.000391	1.7	LV	CELLSTATES	vCM1.2	control_PVneg	8	18
DNAJC3	0.852	0.00953	0.305	0.571	6.52	18.5	0.000111	2.02	LV	CELLSTATES	vCM1.2	control_PVneg	8	18
RTTN	0.849	0.0398	0.254	0.521	6.31	11.9	0.00137	1.4	LV	CELLSTATES	vCM1.2	control_PVneg	8	18
KLF12	0.847	0.0134	0.835	1.74	7.98	16.8	0.000208	1.87	LV	CELLSTATES	vCM1.2	control_PVneg	8	18
PPP1R9A	0.846	0.0105	1.28	2.36	8.54	18	0.000134	1.98	LV	CELLSTATES	vCM1.2	control_PVneg	8	18
MAP3K7	0.845	0.0216	0.145	0.289	5.51	14.6	0.000464	1.67	LV	CELLSTATES	vCM1.2	control_PVneg	8	18
BVES-AS1	0.843	0.0448	0.149	0.257	5.45	11.2	0.00185	1.35	LV	CELLSTATES	vCM1.2	control_PVneg	8	18
PLEKHA2	0.843	0.0447	0.495	1.11	7.29	11.2	0.00184	1.35	LV	CELLSTATES	vCM1.2	control_PVneg	8	18
COBL	0.839	0.018	0.545	1.38	7.44	15.5	0.000332	1.74	LV	CELLSTATES	vCM1.2	control_PVneg	8	18
DZIP3	0.839	0.0138	0.222	0.494	6.12	16.7	0.000215	1.86	LV	CELLSTATES	vCM1.2	control_PVneg	8	18
KALRN	0.838	0.0195	1.02	2.07	8.24	15.2	0.000376	1.71	LV	CELLSTATES	vCM1.2	control_PVneg	8	18
YTHDF3	0.837	0.0457	0.291	0.46	6.37	11	0.00196	1.34	LV	CELLSTATES	vCM1.2	control_PVneg	8	18
KLHL13	0.836	0.0353	0.191	0.442	5.95	12.5	0.0011	1.45	LV	CELLSTATES	vCM1.2	control_PVneg	8	18
PPWD1	0.834	0.0356	0.134	0.216	5.35	12.4	0.00114	1.45	LV	CELLSTATES	vCM1.2	control_PVneg	8	18
LMO7	0.832	0.0182	1.92	3.47	9.16	15.4	0.000345	1.74	LV	CELLSTATES	vCM1.2	control_PVneg	8	18
PHIP	0.832	0.0041	0.667	1.27	7.66	22.8	2.59e-05	2.39	LV	CELLSTATES	vCM1.2	control_PVneg	8	18
CLOCK	0.831	0.0379	0.423	0.686	6.99	12.1	0.00127	1.42	LV	CELLSTATES	vCM1.2	control_PVneg	8	18
SNAPC3	0.83	0.00812	0.246	0.409	6.21	19.3	8.32e-05	2.09	LV	CELLSTATES	vCM1.2	control_PVneg	8	18
PDGFC	0.828	0.0448	0.392	0.77	6.89	11.2	0.00186	1.35	LV	CELLSTATES	vCM1.2	control_PVneg	8	18
LIN7A	0.825	0.0329	0.342	0.597	6.68	12.8	0.000951	1.48	LV	CELLSTATES	vCM1.2	control_PVneg	8	18
AC002429.2	0.824	0.0429	0.441	0.697	6.95	11.4	0.00166	1.37	LV	CELLSTATES	vCM1.2	control_PVneg	8	18
PM20D2	0.823	0.0311	0.171	0.343	5.69	13.2	0.000824	1.51	LV	CELLSTATES	vCM1.2	control_PVneg	8	18
DOPEY1	0.82	0.0256	0.387	0.777	6.89	13.9	0.000607	1.59	LV	CELLSTATES	vCM1.2	control_PVneg	8	18
GHR	0.817	0.0339	0.67	1.15	7.63	12.6	0.00102	1.47	LV	CELLSTATES	vCM1.2	control_PVneg	8	18
NIFK-AS1	0.812	0.0452	0.108	0.19	5.05	11.1	0.00191	1.35	LV	CELLSTATES	vCM1.2	control_PVneg	8	18
DHX15	0.811	0.0361	0.253	0.427	6.24	12.3	0.00116	1.44	LV	CELLSTATES	vCM1.2	control_PVneg	8	18
RBM26	0.807	0.0164	0.605	0.929	7.42	16	0.000277	1.79	LV	CELLSTATES	vCM1.2	control_PVneg	8	18
SEC24B	0.806	0.0423	0.381	0.733	6.87	11.6	0.00154	1.37	LV	CELLSTATES	vCM1.2	control_PVneg	8	18
OCIAD1	0.803	0.0438	0.471	0.68	7.03	11.3	0.00174	1.36	LV	CELLSTATES	vCM1.2	control_PVneg	8	18
LINC00882	0.8	0.0315	0.451	0.927	7.09	13.1	0.000859	1.5	LV	CELLSTATES	vCM1.2	control_PVneg	8	18
CCDC82	0.799	0.0356	0.0881	0.216	4.85	12.4	0.00111	1.45	LV	CELLSTATES	vCM1.2	control_PVneg	8	18
ZNF292	0.798	0.0083	0.709	1.35	7.72	19.1	8.92e-05	2.08	LV	CELLSTATES	vCM1.2	control_PVneg	8	18
ACSS3	0.797	0.0377	1.36	2.28	8.63	12.1	0.00125	1.42	LV	CELLSTATES	vCM1.2	control_PVneg	8	18
PRIMPOL	0.796	0.0433	0.147	0.318	5.52	11.4	0.00168	1.36	LV	CELLSTATES	vCM1.2	control_PVneg	8	18
TXLNB	0.794	0.0168	0.636	1.11	7.56	15.8	0.000294	1.78	LV	CELLSTATES	vCM1.2	control_PVneg	8	18
MBNL1	0.791	0.00913	2.6	4.99	9.58	18.7	0.000104	2.04	LV	CELLSTATES	vCM1.2	control_PVneg	8	18
ZNF407	0.791	0.0278	0.862	1.68	8	13.6	0.000697	1.56	LV	CELLSTATES	vCM1.2	control_PVneg	8	18
SNX14	0.788	0.0132	0.2	0.359	5.94	16.9	0.0002	1.88	LV	CELLSTATES	vCM1.2	control_PVneg	8	18
NBDY	0.787	0.0462	0.142	0.272	5.49	11	0.00202	1.34	LV	CELLSTATES	vCM1.2	control_PVneg	8	18
CAMK2D	0.786	0.0358	4.85	8.64	10.5	12.3	0.00115	1.45	LV	CELLSTATES	vCM1.2	control_PVneg	8	18
ASCC3	0.783	0.0384	0.353	0.903	6.84	12	0.0013	1.42	LV	CELLSTATES	vCM1.2	control_PVneg	8	18
TBC1D8	0.782	0.0168	0.817	1.59	7.93	15.8	0.000298	1.77	LV	CELLSTATES	vCM1.2	control_PVneg	8	18
AC016831.7	0.781	0.0451	2	3.75	9.18	11.1	0.0019	1.35	LV	CELLSTATES	vCM1.2	control_PVneg	8	18
ATP8B1	0.774	0.0439	0.268	0.584	6.39	11.3	0.00176	1.36	LV	CELLSTATES	vCM1.2	control_PVneg	8	18
EFR3A	0.774	0.0329	0.218	0.516	6.1	12.8	0.000946	1.48	LV	CELLSTATES	vCM1.2	control_PVneg	8	18
LTBP1	0.772	0.0356	1.53	3.4	8.9	12.4	0.00114	1.45	LV	CELLSTATES	vCM1.2	control_PVneg	8	18
RNGTT	0.77	0.0429	0.225	0.544	6.16	11.5	0.00164	1.37	LV	CELLSTATES	vCM1.2	control_PVneg	8	18
FOCAD	0.769	0.0204	1.14	2	8.38	14.9	0.000417	1.69	LV	CELLSTATES	vCM1.2	control_PVneg	8	18
RAPGEF2	0.763	0.0415	1.21	2.36	8.49	11.7	0.00148	1.38	LV	CELLSTATES	vCM1.2	control_PVneg	8	18
CHD7	0.762	0.0448	0.335	0.617	6.64	11.2	0.00185	1.35	LV	CELLSTATES	vCM1.2	control_PVneg	8	18
DSE	0.758	0.0414	0.315	0.558	6.56	11.7	0.00146	1.38	LV	CELLSTATES	vCM1.2	control_PVneg	8	18
KPNA4	0.756	0.0349	0.237	0.392	6.15	12.5	0.00106	1.46	LV	CELLSTATES	vCM1.2	control_PVneg	8	18
MYO6	0.752	0.0413	0.207	0.347	5.93	11.8	0.00146	1.38	LV	CELLSTATES	vCM1.2	control_PVneg	8	18
ATXN7L1	0.742	0.045	0.3	0.547	6.5	11.1	0.00188	1.35	LV	CELLSTATES	vCM1.2	control_PVneg	8	18
USP25	0.742	0.0306	0.524	0.976	7.27	13.2	0.000798	1.51	LV	CELLSTATES	vCM1.2	control_PVneg	8	18
TMX4	0.741	0.0464	0.194	0.299	5.83	11	0.00203	1.33	LV	CELLSTATES	vCM1.2	control_PVneg	8	18
SMARCA2	0.738	0.0172	0.491	1	7.23	15.7	0.000307	1.76	LV	CELLSTATES	vCM1.2	control_PVneg	8	18
CCNI	0.736	0.0457	0.232	0.384	6.14	11	0.00196	1.34	LV	CELLSTATES	vCM1.2	control_PVneg	8	18
AL121761.1	0.735	0.049	0.281	0.472	6.36	10.7	0.00222	1.31	LV	CELLSTATES	vCM1.2	control_PVneg	8	18
C6orf62	0.734	0.0364	0.12	0.303	5.27	12.3	0.00117	1.44	LV	CELLSTATES	vCM1.2	control_PVneg	8	18
RBPMS	0.731	0.0333	2.91	5.2	9.72	12.8	0.000968	1.48	LV	CELLSTATES	vCM1.2	control_PVneg	8	18
STAG2	0.731	0.0423	0.377	0.685	6.8	11.6	0.00156	1.37	LV	CELLSTATES	vCM1.2	control_PVneg	8	18
MPDZ	0.728	0.0371	0.666	1.45	7.67	12.2	0.00122	1.43	LV	CELLSTATES	vCM1.2	control_PVneg	8	18
EFNA5	0.725	0.0247	3.01	6.48	9.84	14.1	0.000579	1.61	LV	CELLSTATES	vCM1.2	control_PVneg	8	18
CLASP1	0.722	0.0104	1.04	1.93	8.23	18.1	0.000129	1.98	LV	CELLSTATES	vCM1.2	control_PVneg	8	18
POLK	0.717	0.0393	0.278	0.465	6.34	12	0.00134	1.41	LV	CELLSTATES	vCM1.2	control_PVneg	8	18
AFF1	0.714	0.0212	1.13	2.13	8.4	14.7	0.000452	1.67	LV	CELLSTATES	vCM1.2	control_PVneg	8	18
PHLPP1	0.712	0.0452	0.184	0.344	5.81	11.1	0.00192	1.35	LV	CELLSTATES	vCM1.2	control_PVneg	8	18
PTAR1	0.712	0.0413	0.251	0.405	6.18	11.8	0.00145	1.38	LV	CELLSTATES	vCM1.2	control_PVneg	8	18
NFIB	0.711	0.0316	2.18	3.71	9.3	13	0.000868	1.5	LV	CELLSTATES	vCM1.2	control_PVneg	8	18
PRKDC	0.711	0.0486	0.284	0.537	6.47	10.8	0.00216	1.31	LV	CELLSTATES	vCM1.2	control_PVneg	8	18
PCCA	0.708	0.0371	0.662	1.28	7.64	12.2	0.00123	1.43	LV	CELLSTATES	vCM1.2	control_PVneg	8	18
SENP6	0.708	0.0132	0.65	1.09	7.57	16.9	0.000201	1.88	LV	CELLSTATES	vCM1.2	control_PVneg	8	18
UBAC2	0.708	0.0339	0.822	1.63	7.93	12.6	0.00102	1.47	LV	CELLSTATES	vCM1.2	control_PVneg	8	18
CCSER1	0.706	0.0439	3.91	7.78	10.2	11.3	0.00175	1.36	LV	CELLSTATES	vCM1.2	control_PVneg	8	18
ZCCHC7	0.704	0.026	0.7	1.19	7.65	13.9	0.000624	1.59	LV	CELLSTATES	vCM1.2	control_PVneg	8	18
OSBPL1A	0.7	0.0429	0.658	1.23	7.61	11.5	0.00165	1.37	LV	CELLSTATES	vCM1.2	control_PVneg	8	18
PIK3CB	0.698	0.0339	0.329	0.554	6.63	12.6	0.00101	1.47	LV	CELLSTATES	vCM1.2	control_PVneg	8	18
GTDC1	0.694	0.0447	0.399	0.712	6.89	11.2	0.00183	1.35	LV	CELLSTATES	vCM1.2	control_PVneg	8	18
RNF146	0.691	0.0496	0.197	0.371	5.85	10.7	0.00226	1.3	LV	CELLSTATES	vCM1.2	control_PVneg	8	18
ANKRD17	0.69	0.0462	1.93	3.53	9.17	11	0.00201	1.34	LV	CELLSTATES	vCM1.2	control_PVneg	8	18
CERS6	0.689	0.0423	1.64	3.24	8.97	11.6	0.00153	1.37	LV	CELLSTATES	vCM1.2	control_PVneg	8	18
ROCK2	0.687	0.0325	0.271	0.595	6.39	12.9	0.000919	1.49	LV	CELLSTATES	vCM1.2	control_PVneg	8	18
PCMTD1	0.684	0.0335	0.743	1.26	7.71	12.7	0.000976	1.48	LV	CELLSTATES	vCM1.2	control_PVneg	8	18
ZFPM2	0.678	0.0271	3.62	6.5	10	13.7	0.000664	1.57	LV	CELLSTATES	vCM1.2	control_PVneg	8	18
SMAP1	0.673	0.0353	0.502	0.887	7.2	12.5	0.00108	1.45	LV	CELLSTATES	vCM1.2	control_PVneg	8	18
DYRK1A	0.664	0.0453	0.73	1.28	7.71	11.1	0.00193	1.34	LV	CELLSTATES	vCM1.2	control_PVneg	8	18
NBEAL1	0.663	0.0383	0.667	1.17	7.62	12	0.00129	1.42	LV	CELLSTATES	vCM1.2	control_PVneg	8	18
PPP1R12A	0.652	0.0262	0.633	1.08	7.52	13.8	0.000637	1.58	LV	CELLSTATES	vCM1.2	control_PVneg	8	18
UBE2D3	0.651	0.0496	0.655	1.29	7.61	10.7	0.00227	1.3	LV	CELLSTATES	vCM1.2	control_PVneg	8	18
LMBRD1	0.643	0.0447	0.383	0.67	6.82	11.2	0.00181	1.35	LV	CELLSTATES	vCM1.2	control_PVneg	8	18
RB1CC1	0.642	0.0371	0.652	1.23	7.57	12.2	0.00122	1.43	LV	CELLSTATES	vCM1.2	control_PVneg	8	18
ZBTB20	0.641	0.0449	5.3	9.54	10.6	11.1	0.00187	1.35	LV	CELLSTATES	vCM1.2	control_PVneg	8	18
RIN2	0.625	0.0367	0.574	0.893	7.36	12.2	0.0012	1.44	LV	CELLSTATES	vCM1.2	control_PVneg	8	18
PLAG1	0.622	0.0448	0.388	0.707	6.81	11.2	0.00186	1.35	LV	CELLSTATES	vCM1.2	control_PVneg	8	18

## Sheet: RBM20_control
Gene	logFC	FDR	mean_exp_control	mean_exp_genotype	logCPM	F	PValue	FDR_plot	Region	annotation_level	cell_state	comparison	Observations_genotype	Observations_reference
HBA2	5.91	1.72e-06	0.00218	0.132	3.02	75.7	1.21e-10	5.76	LV	CELLSTATES	vCM1.2	control_RBM20	8	18
HBA1	4.66	0.000698	0.00216	0.0611	2.27	34.8	7.33e-07	3.16	LV	CELLSTATES	vCM1.2	control_RBM20	8	18
BEX1	4.53	0.00122	0.00597	0.0561	2.5	31	2.09e-06	2.91	LV	CELLSTATES	vCM1.2	control_RBM20	8	18
HBB	4.35	0.000254	0.0138	0.33	4.45	40.7	1.6e-07	3.59	LV	CELLSTATES	vCM1.2	control_RBM20	8	18
ATP1B4	3.86	0.0104	0.000668	0.0156	1.32	19.3	8.38e-05	1.98	LV	CELLSTATES	vCM1.2	control_RBM20	8	18
NPPA	3.82	0.00411	0.0285	0.419	5.02	23.6	1.98e-05	2.39	LV	CELLSTATES	vCM1.2	control_RBM20	8	18
RPS6KA6	3.81	0.00201	0.00595	0.0466	2.37	27.2	6.47e-06	2.7	LV	CELLSTATES	vCM1.2	control_RBM20	8	18
HYAL4	3.74	0.000617	0.00383	0.0794	2.45	35.5	6e-07	3.21	LV	CELLSTATES	vCM1.2	control_RBM20	8	18
UNC80	3.7	0.000172	0.00489	0.101	2.72	42.7	9.6e-08	3.77	LV	CELLSTATES	vCM1.2	control_RBM20	8	18
CNTFR	3.67	0.0205	0.000668	0.0229	1.35	16.2	0.000258	1.69	LV	CELLSTATES	vCM1.2	control_RBM20	8	18
NEB	3.64	1.8e-06	0.06	0.715	5.6	71.5	2.51e-10	5.75	LV	CELLSTATES	vCM1.2	control_RBM20	8	18
KLHL4	3.59	0.0132	0.00848	0.0323	2.41	18.2	0.000125	1.88	LV	CELLSTATES	vCM1.2	control_RBM20	8	18
AL606807.1	3.53	0.0295	0.00644	0.0447	2.5	14.3	0.000525	1.53	LV	CELLSTATES	vCM1.2	control_RBM20	8	18
DNER	3.51	0.00118	0.0257	0.209	4.14	31.9	1.65e-06	2.93	LV	CELLSTATES	vCM1.2	control_RBM20	8	18
EDA2R	3.45	0.0205	0.00559	0.0303	2.13	16.2	0.000261	1.69	LV	CELLSTATES	vCM1.2	control_RBM20	8	18
SPINK1	3.44	0.00662	0.00327	0.0253	1.93	21.2	4.37e-05	2.18	LV	CELLSTATES	vCM1.2	control_RBM20	8	18
AC002463.1	3.24	0.00149	0.00375	0.0857	2.33	29	3.79e-06	2.83	LV	CELLSTATES	vCM1.2	control_RBM20	8	18
VASH1	3.24	0.0053	0.0044	0.0246	2.11	22.3	3.04e-05	2.28	LV	CELLSTATES	vCM1.2	control_RBM20	8	18
SYTL2	3.21	0.0103	0.00587	0.0263	2.21	19.5	7.92e-05	1.99	LV	CELLSTATES	vCM1.2	control_RBM20	8	18
AL139354.1	3.19	0.0487	0	0.0133	1.03	13.4	0.00142	1.31	LV	CELLSTATES	vCM1.2	control_RBM20	8	18
AC068234.1	3.16	0.0199	0.00459	0.0342	1.89	16.4	0.000241	1.7	LV	CELLSTATES	vCM1.2	control_RBM20	8	18
AP001021.2	3.15	0.00832	0.0169	0.196	3.68	20.4	5.82e-05	2.08	LV	CELLSTATES	vCM1.2	control_RBM20	8	18
NPPB	2.94	0.0332	0.202	2.36	7.02	13.7	0.000656	1.48	LV	CELLSTATES	vCM1.2	control_RBM20	8	18
SLC6A6	2.88	0.00118	0.0695	0.523	5.3	31.6	1.78e-06	2.93	LV	CELLSTATES	vCM1.2	control_RBM20	8	18
SOX18	2.81	0.046	0.00848	0.0255	2.41	12.1	0.00128	1.34	LV	CELLSTATES	vCM1.2	control_RBM20	8	18
ACADL	2.77	0.0106	0.00857	0.0332	2.34	19.2	8.73e-05	1.98	LV	CELLSTATES	vCM1.2	control_RBM20	8	18
L3MBTL4	2.74	0.00233	0.0735	0.711	5.61	26.5	8.01e-06	2.63	LV	CELLSTATES	vCM1.2	control_RBM20	8	18
RNF175	2.74	0.0172	0.00547	0.0553	2.24	17.1	0.000184	1.76	LV	CELLSTATES	vCM1.2	control_RBM20	8	18
MUM1L1	2.71	0.00122	0.0551	0.317	4.79	30.9	2.18e-06	2.91	LV	CELLSTATES	vCM1.2	control_RBM20	8	18
PTPN13	2.7	0.00342	0.0122	0.0892	3.02	24.5	1.47e-05	2.47	LV	CELLSTATES	vCM1.2	control_RBM20	8	18
PDCD1LG2	2.66	0.00772	0.009	0.0454	2.56	20.6	5.29e-05	2.11	LV	CELLSTATES	vCM1.2	control_RBM20	8	18
SOCS1	2.66	0.0171	0.009	0.0459	2.48	17.2	0.000179	1.77	LV	CELLSTATES	vCM1.2	control_RBM20	8	18
C14orf132	2.64	0.0224	0.00778	0.0882	2.47	15.9	0.000291	1.65	LV	CELLSTATES	vCM1.2	control_RBM20	8	18
AC008906.1	2.63	0.05	0.00441	0.0257	1.95	11.6	0.00153	1.3	LV	CELLSTATES	vCM1.2	control_RBM20	8	18
MAP2	2.62	0.000487	0.0174	0.106	3.3	37	4.09e-07	3.31	LV	CELLSTATES	vCM1.2	control_RBM20	8	18
TNNI1	2.62	0.0363	0.00816	0.0304	2.47	13.3	0.000771	1.44	LV	CELLSTATES	vCM1.2	control_RBM20	8	18
PDE8B	2.6	0.0407	0.0178	0.203	3.64	12.8	0.000969	1.39	LV	CELLSTATES	vCM1.2	control_RBM20	8	18
ABCC4	2.59	0.00143	0.0567	0.408	5.02	29.5	3.29e-06	2.84	LV	CELLSTATES	vCM1.2	control_RBM20	8	18
AL133346.1	2.57	0.0233	0.0048	0.104	2.45	15.7	0.000312	1.63	LV	CELLSTATES	vCM1.2	control_RBM20	8	18
CEP126	2.54	0.0229	0.0109	0.047	2.72	15.7	0.000306	1.64	LV	CELLSTATES	vCM1.2	control_RBM20	8	18
NEURL1B	2.5	0.00149	0.0159	0.117	3.31	29	3.78e-06	2.83	LV	CELLSTATES	vCM1.2	control_RBM20	8	18
SLC44A5	2.49	0.0423	0.13	0.242	5.3	12.5	0.00105	1.37	LV	CELLSTATES	vCM1.2	control_RBM20	8	18
AL162632.3	2.45	0.046	0.00212	0.0362	1.58	12.1	0.00127	1.34	LV	CELLSTATES	vCM1.2	control_RBM20	8	18
GRIA3	2.41	0.00185	0.0787	0.525	5.3	27.5	5.81e-06	2.73	LV	CELLSTATES	vCM1.2	control_RBM20	8	18
TMCC3	2.38	0.024	0.00619	0.0224	2.1	15.4	0.000351	1.62	LV	CELLSTATES	vCM1.2	control_RBM20	8	18
ALDH1A2	2.36	0.00143	0.0383	0.136	4.13	29.3	3.41e-06	2.84	LV	CELLSTATES	vCM1.2	control_RBM20	8	18
C5orf46	2.34	0.0118	0.0387	0.239	4.31	18.6	0.000108	1.93	LV	CELLSTATES	vCM1.2	control_RBM20	8	18
WNT9A	2.34	0.0112	0.0509	0.297	4.56	19	9.48e-05	1.95	LV	CELLSTATES	vCM1.2	control_RBM20	8	18
HDX	2.33	0.00143	0.0334	0.172	4.01	30.1	2.74e-06	2.84	LV	CELLSTATES	vCM1.2	control_RBM20	8	18
SPOCK1	2.29	0.00417	0.106	0.57	5.73	23.5	2.07e-05	2.38	LV	CELLSTATES	vCM1.2	control_RBM20	8	18
SOCS2	2.28	0.00947	0.0367	0.219	4.06	19.8	7e-05	2.02	LV	CELLSTATES	vCM1.2	control_RBM20	8	18
ADGRL3	2.25	0.000479	0.412	2.6	7.69	37.4	3.68e-07	3.32	LV	CELLSTATES	vCM1.2	control_RBM20	8	18
EEF1A1	2.24	0.0039	0.0674	0.372	4.98	24	1.77e-05	2.41	LV	CELLSTATES	vCM1.2	control_RBM20	8	18
LINC02542	2.24	0.00498	0.0248	0.0445	3.35	22.6	2.75e-05	2.3	LV	CELLSTATES	vCM1.2	control_RBM20	8	18
MID1	2.24	0.000479	0.118	0.473	5.7	37.6	3.52e-07	3.32	LV	CELLSTATES	vCM1.2	control_RBM20	8	18
PRIMA1	2.24	0.0401	0.0221	0.0941	3.36	12.8	0.000934	1.4	LV	CELLSTATES	vCM1.2	control_RBM20	8	18
TTLL7	2.22	0.00655	0.046	0.162	4.28	21.4	4.12e-05	2.18	LV	CELLSTATES	vCM1.2	control_RBM20	8	18
MYL4	2.16	0.00265	0.0697	0.35	4.89	25.8	9.99e-06	2.58	LV	CELLSTATES	vCM1.2	control_RBM20	8	18
PLCE1	2.16	6.2e-06	0.146	0.66	5.93	62.6	1.3e-09	5.21	LV	CELLSTATES	vCM1.2	control_RBM20	8	18
DDX60	2.14	0.00417	0.0196	0.0635	3.18	23.5	2.06e-05	2.38	LV	CELLSTATES	vCM1.2	control_RBM20	8	18
SLC7A8	2.07	0.00143	0.0776	0.473	5.17	29.4	3.35e-06	2.84	LV	CELLSTATES	vCM1.2	control_RBM20	8	18
DPP4	2.04	0.0118	0.159	0.593	5.86	18.6	0.000107	1.93	LV	CELLSTATES	vCM1.2	control_RBM20	8	18
ATOH8	2.03	0.0365	0.0129	0.0389	2.71	13.2	0.000795	1.44	LV	CELLSTATES	vCM1.2	control_RBM20	8	18
COL16A1	2	0.0245	0.0329	0.114	3.83	15.1	0.000384	1.61	LV	CELLSTATES	vCM1.2	control_RBM20	8	18
HK2	1.94	0.00843	0.0339	0.0865	3.76	20.3	5.95e-05	2.07	LV	CELLSTATES	vCM1.2	control_RBM20	8	18
ADM	1.93	0.0113	0.0329	0.127	3.78	18.8	9.92e-05	1.95	LV	CELLSTATES	vCM1.2	control_RBM20	8	18
EDNRA	1.93	0.00648	0.363	1.09	6.88	21.4	4.03e-05	2.19	LV	CELLSTATES	vCM1.2	control_RBM20	8	18
PPP2R2B	1.92	0.0176	0.0233	0.0882	3.38	17	0.000192	1.75	LV	CELLSTATES	vCM1.2	control_RBM20	8	18
DLGAP1	1.91	0.00512	0.0886	0.394	5.18	22.5	2.86e-05	2.29	LV	CELLSTATES	vCM1.2	control_RBM20	8	18
MED12L	1.9	0.00143	0.0654	0.255	4.76	29.4	3.32e-06	2.84	LV	CELLSTATES	vCM1.2	control_RBM20	8	18
ZNF423	1.9	0.0498	0.0136	0.0661	2.8	11.7	0.00147	1.3	LV	CELLSTATES	vCM1.2	control_RBM20	8	18
AC019211.1	1.89	0.0459	0.0661	0.249	4.74	12.1	0.00127	1.34	LV	CELLSTATES	vCM1.2	control_RBM20	8	18
ADAMTSL1	1.89	0.00118	0.0509	0.146	4.37	31.9	1.61e-06	2.93	LV	CELLSTATES	vCM1.2	control_RBM20	8	18
RTN4	1.89	0.00164	0.117	0.477	5.49	28.4	4.44e-06	2.79	LV	CELLSTATES	vCM1.2	control_RBM20	8	18
SH3BP5	1.89	0.0321	0.0329	0.0859	3.67	13.9	0.000606	1.49	LV	CELLSTATES	vCM1.2	control_RBM20	8	18
SNCA	1.89	0.0147	0.0422	0.202	4.2	17.7	0.00015	1.83	LV	CELLSTATES	vCM1.2	control_RBM20	8	18
EPHA7	1.87	0.000161	0.144	0.5	5.81	44.4	6.49e-08	3.79	LV	CELLSTATES	vCM1.2	control_RBM20	8	18
SMAD7	1.86	0.0365	0.0293	0.0751	3.58	13.3	0.00079	1.44	LV	CELLSTATES	vCM1.2	control_RBM20	8	18
TNFSF13B	1.85	0.0238	0.0221	0.0631	3.23	15.6	0.000324	1.62	LV	CELLSTATES	vCM1.2	control_RBM20	8	18
TWF1	1.84	0.0239	0.0273	0.0615	3.41	15.5	0.000332	1.62	LV	CELLSTATES	vCM1.2	control_RBM20	8	18
C5AR1	1.82	0.0433	0.0281	0.176	3.81	12.4	0.00112	1.36	LV	CELLSTATES	vCM1.2	control_RBM20	8	18
INAFM2	1.82	0.0498	0.0151	0.0431	2.85	11.7	0.00152	1.3	LV	CELLSTATES	vCM1.2	control_RBM20	8	18
AC104170.1	1.81	0.046	0.0151	0.0498	2.9	12.1	0.00128	1.34	LV	CELLSTATES	vCM1.2	control_RBM20	8	18
GPR137C	1.79	0.0171	0.0212	0.0838	3.3	17.2	0.000178	1.77	LV	CELLSTATES	vCM1.2	control_RBM20	8	18
UPRT	1.76	0.0197	0.033	0.0934	3.72	16.5	0.00023	1.71	LV	CELLSTATES	vCM1.2	control_RBM20	8	18
URB1	1.73	0.000808	0.101	0.454	5.32	33.8	9.6e-07	3.09	LV	CELLSTATES	vCM1.2	control_RBM20	8	18
MT-CO3	1.71	0.0142	0.709	2.73	8.04	17.8	0.000143	1.85	LV	CELLSTATES	vCM1.2	control_RBM20	8	18
PRICKLE2	1.71	0.00662	0.0277	0.0719	3.49	21.3	4.24e-05	2.18	LV	CELLSTATES	vCM1.2	control_RBM20	8	18
MTM1	1.67	0.000808	0.151	0.6	5.85	33.8	9.57e-07	3.09	LV	CELLSTATES	vCM1.2	control_RBM20	8	18
ANKRD33B	1.66	0.0224	0.0788	0.276	4.91	15.8	0.000292	1.65	LV	CELLSTATES	vCM1.2	control_RBM20	8	18
TSC22D3	1.64	0.0135	0.0323	0.138	3.79	18	0.000131	1.87	LV	CELLSTATES	vCM1.2	control_RBM20	8	18
AL033384.2	1.61	0.0372	0.0438	0.13	4.08	13.2	0.00082	1.43	LV	CELLSTATES	vCM1.2	control_RBM20	8	18
AC104806.2	1.6	0.0498	0.0433	0.0891	3.92	11.7	0.00148	1.3	LV	CELLSTATES	vCM1.2	control_RBM20	8	18
HTRA1	1.6	0.0382	0.0356	0.0677	3.61	13	0.000879	1.42	LV	CELLSTATES	vCM1.2	control_RBM20	8	18
TMTC1	1.6	0.000944	0.483	2.01	7.57	33	1.19e-06	3.02	LV	CELLSTATES	vCM1.2	control_RBM20	8	18
ASPG	1.58	0.0352	0.0283	0.0895	3.52	13.5	0.000722	1.45	LV	CELLSTATES	vCM1.2	control_RBM20	8	18
C9orf24	1.57	0.0189	0.0511	0.131	4.11	16.6	0.000218	1.72	LV	CELLSTATES	vCM1.2	control_RBM20	8	18
OSBPL6	1.57	0.00178	0.168	0.642	5.96	27.7	5.48e-06	2.75	LV	CELLSTATES	vCM1.2	control_RBM20	8	18
PAG1	1.57	0.00172	0.267	0.861	6.55	28.1	4.93e-06	2.76	LV	CELLSTATES	vCM1.2	control_RBM20	8	18
NPR3	1.55	0.0198	0.169	0.363	5.73	16.5	0.000232	1.7	LV	CELLSTATES	vCM1.2	control_RBM20	8	18
BACH2	1.53	0.024	0.204	0.762	6.26	15.5	0.000337	1.62	LV	CELLSTATES	vCM1.2	control_RBM20	8	18
KLHL36	1.53	0.014	0.0984	0.366	5.14	17.9	0.000138	1.85	LV	CELLSTATES	vCM1.2	control_RBM20	8	18
PDE3B	1.53	0.000114	0.441	1.55	7.35	47.4	3.19e-08	3.94	LV	CELLSTATES	vCM1.2	control_RBM20	8	18
GRID2	1.51	0.0363	0.0522	0.158	4.33	13.3	0.000775	1.44	LV	CELLSTATES	vCM1.2	control_RBM20	8	18
MAML2	1.51	0.0189	0.115	0.377	5.42	16.6	0.000217	1.72	LV	CELLSTATES	vCM1.2	control_RBM20	8	18
MBNL3	1.51	0.0112	0.0765	0.247	4.78	18.9	9.73e-05	1.95	LV	CELLSTATES	vCM1.2	control_RBM20	8	18
PRKD1	1.51	0.0263	0.0848	0.36	5	14.8	0.000427	1.58	LV	CELLSTATES	vCM1.2	control_RBM20	8	18
LRRC1	1.5	0.00408	0.159	0.425	5.68	23.7	1.92e-05	2.39	LV	CELLSTATES	vCM1.2	control_RBM20	8	18
SH3BP5-AS1	1.5	0.0451	0.0249	0.0706	3.26	12.2	0.00123	1.35	LV	CELLSTATES	vCM1.2	control_RBM20	8	18
SLC22A5	1.49	0.00371	0.25	0.818	6.45	24.2	1.66e-05	2.43	LV	CELLSTATES	vCM1.2	control_RBM20	8	18
TUB	1.48	0.02	0.0697	0.18	4.54	16.3	0.00025	1.7	LV	CELLSTATES	vCM1.2	control_RBM20	8	18
LDLRAD4	1.47	0.000162	1.35	4.4	8.89	43.5	7.95e-08	3.79	LV	CELLSTATES	vCM1.2	control_RBM20	8	18
FMO5	1.46	0.0358	0.102	0.268	5.03	13.4	0.00074	1.45	LV	CELLSTATES	vCM1.2	control_RBM20	8	18
LMLN	1.45	0.0178	0.047	0.134	4.08	16.9	0.000197	1.75	LV	CELLSTATES	vCM1.2	control_RBM20	8	18
ABCG2	1.44	0.0407	0.0506	0.237	4.4	12.7	0.00097	1.39	LV	CELLSTATES	vCM1.2	control_RBM20	8	18
AC010890.1	1.44	0.0409	0.0487	0.0954	3.98	12.7	0.000978	1.39	LV	CELLSTATES	vCM1.2	control_RBM20	8	18
IL7	1.44	0.0376	0.0862	0.236	4.8	13.1	0.000842	1.43	LV	CELLSTATES	vCM1.2	control_RBM20	8	18
SLC25A21	1.44	0.00536	0.0944	0.239	5	22.2	3.15e-05	2.27	LV	CELLSTATES	vCM1.2	control_RBM20	8	18
TPP2	1.44	0.00164	0.149	0.343	5.54	28.4	4.52e-06	2.79	LV	CELLSTATES	vCM1.2	control_RBM20	8	18
ALDH1L1	1.43	0.0478	0.133	0.243	5.32	11.9	0.00137	1.32	LV	CELLSTATES	vCM1.2	control_RBM20	8	18
ARHGAP24	1.43	0.0239	1.75	6	9.33	15.5	0.000331	1.62	LV	CELLSTATES	vCM1.2	control_RBM20	8	18
MAFK	1.43	0.0118	0.127	0.473	5.52	18.7	0.000105	1.93	LV	CELLSTATES	vCM1.2	control_RBM20	8	18
ZBTB7C	1.43	0.0363	0.0545	0.345	4.63	13.3	0.000768	1.44	LV	CELLSTATES	vCM1.2	control_RBM20	8	18
AC020909.2	1.42	0.046	0.1	0.325	5.14	12	0.00129	1.34	LV	CELLSTATES	vCM1.2	control_RBM20	8	18
C5orf51	1.42	0.0363	0.0492	0.141	4.17	13.4	0.000764	1.44	LV	CELLSTATES	vCM1.2	control_RBM20	8	18
SLC16A9	1.42	0.0498	0.0596	0.237	4.59	11.7	0.0015	1.3	LV	CELLSTATES	vCM1.2	control_RBM20	8	18
SRPX	1.42	0.00812	0.108	0.302	5.26	20.5	5.62e-05	2.09	LV	CELLSTATES	vCM1.2	control_RBM20	8	18
ABCD2	1.41	0.00734	0.119	0.277	5.27	20.8	4.98e-05	2.13	LV	CELLSTATES	vCM1.2	control_RBM20	8	18
ARRB1	1.41	0.0497	0.0405	0.154	3.96	11.7	0.00146	1.3	LV	CELLSTATES	vCM1.2	control_RBM20	8	18
PQLC1	1.41	0.02	0.0796	0.24	4.74	16.3	0.000245	1.7	LV	CELLSTATES	vCM1.2	control_RBM20	8	18
DOCK5	1.4	0.0042	0.851	3.24	8.29	23.4	2.11e-05	2.38	LV	CELLSTATES	vCM1.2	control_RBM20	8	18
SH3BGRL2	1.4	0.0361	0.0419	0.0983	3.89	13.4	0.000751	1.44	LV	CELLSTATES	vCM1.2	control_RBM20	8	18
ALG13	1.38	0.00225	0.119	0.289	5.27	26.7	7.55e-06	2.65	LV	CELLSTATES	vCM1.2	control_RBM20	8	18
KDM3A	1.38	0.00164	0.122	0.299	5.3	28.3	4.58e-06	2.79	LV	CELLSTATES	vCM1.2	control_RBM20	8	18
MB21D2	1.38	0.02	0.0843	0.237	4.86	16.3	0.000249	1.7	LV	CELLSTATES	vCM1.2	control_RBM20	8	18
ATAD2	1.36	0.0012	0.343	1.23	6.94	31.3	1.92e-06	2.92	LV	CELLSTATES	vCM1.2	control_RBM20	8	18
FAM13C	1.35	0.0407	0.0748	0.252	4.81	12.8	0.000961	1.39	LV	CELLSTATES	vCM1.2	control_RBM20	8	18
LPIN1	1.35	0.00342	0.22	0.732	6.3	24.6	1.44e-05	2.47	LV	CELLSTATES	vCM1.2	control_RBM20	8	18
SNHG22	1.35	0.0187	0.0778	0.234	4.75	16.7	0.000213	1.73	LV	CELLSTATES	vCM1.2	control_RBM20	8	18
LINC00630	1.34	0.0356	0.0558	0.147	4.3	13.5	0.000733	1.45	LV	CELLSTATES	vCM1.2	control_RBM20	8	18
AC058791.1	1.33	0.0091	0.185	0.647	5.98	20	6.55e-05	2.04	LV	CELLSTATES	vCM1.2	control_RBM20	8	18
INTU	1.33	0.0104	0.266	0.695	6.38	19.3	8.29e-05	1.98	LV	CELLSTATES	vCM1.2	control_RBM20	8	18
IPO11	1.33	0.0061	0.147	0.407	5.67	21.7	3.67e-05	2.21	LV	CELLSTATES	vCM1.2	control_RBM20	8	18
MT-CO1	1.33	0.0445	0.838	2.81	8.24	12.3	0.00119	1.35	LV	CELLSTATES	vCM1.2	control_RBM20	8	18
PDCD4	1.33	0.0291	0.117	0.296	5.21	14.4	0.000514	1.54	LV	CELLSTATES	vCM1.2	control_RBM20	8	18
SLC1A3	1.33	0.00176	2.02	7.26	9.5	27.9	5.29e-06	2.75	LV	CELLSTATES	vCM1.2	control_RBM20	8	18
SLC44A1	1.33	0.00408	0.327	1	6.8	23.7	1.94e-05	2.39	LV	CELLSTATES	vCM1.2	control_RBM20	8	18
CYP2U1	1.32	0.0397	0.0852	0.182	4.78	12.9	0.000918	1.4	LV	CELLSTATES	vCM1.2	control_RBM20	8	18
YBX3	1.32	0.0118	0.279	0.827	6.52	18.6	0.000106	1.93	LV	CELLSTATES	vCM1.2	control_RBM20	8	18
DAAM2	1.31	0.0498	0.0528	0.114	4.14	11.6	0.00152	1.3	LV	CELLSTATES	vCM1.2	control_RBM20	8	18
FLNB	1.31	0.0411	0.305	0.912	6.62	12.7	0.000992	1.39	LV	CELLSTATES	vCM1.2	control_RBM20	8	18
KCNAB2	1.31	0.0312	0.0645	0.18	4.45	14.1	0.000571	1.51	LV	CELLSTATES	vCM1.2	control_RBM20	8	18
KLF9	1.31	0.0199	0.12	0.327	5.28	16.4	0.00024	1.7	LV	CELLSTATES	vCM1.2	control_RBM20	8	18
MLEC	1.31	0.00627	0.0864	0.228	4.88	21.6	3.86e-05	2.2	LV	CELLSTATES	vCM1.2	control_RBM20	8	18
RPGR	1.31	0.0268	0.0629	0.253	4.56	14.8	0.000442	1.57	LV	CELLSTATES	vCM1.2	control_RBM20	8	18
AF241726.2	1.3	0.00947	0.163	0.337	5.64	19.8	7.03e-05	2.02	LV	CELLSTATES	vCM1.2	control_RBM20	8	18
UPP1	1.3	0.0229	0.0758	0.176	4.61	15.7	0.000305	1.64	LV	CELLSTATES	vCM1.2	control_RBM20	8	18
FAM173B	1.26	0.0245	0.0686	0.229	4.51	15.1	0.000383	1.61	LV	CELLSTATES	vCM1.2	control_RBM20	8	18
NDFIP2	1.26	0.00143	0.219	0.628	6.16	29.4	3.38e-06	2.84	LV	CELLSTATES	vCM1.2	control_RBM20	8	18
PDZD2	1.26	0.0323	3.44	12.3	10.3	13.9	0.00062	1.49	LV	CELLSTATES	vCM1.2	control_RBM20	8	18
ZNF536	1.26	0.0426	0.186	0.555	5.96	12.5	0.00108	1.37	LV	CELLSTATES	vCM1.2	control_RBM20	8	18
USP6NL	1.25	0.0147	0.105	0.292	5.15	17.7	0.000149	1.83	LV	CELLSTATES	vCM1.2	control_RBM20	8	18
YTHDC1	1.25	0.00421	0.205	0.437	5.97	23.3	2.21e-05	2.38	LV	CELLSTATES	vCM1.2	control_RBM20	8	18
BICD1	1.24	0.00233	0.279	0.751	6.48	26.4	8.31e-06	2.63	LV	CELLSTATES	vCM1.2	control_RBM20	8	18
HSPA4L	1.24	0.00393	0.102	0.212	5.02	23.9	1.82e-05	2.41	LV	CELLSTATES	vCM1.2	control_RBM20	8	18
KRBA1	1.24	0.0363	0.0803	0.216	4.76	13.3	0.00077	1.44	LV	CELLSTATES	vCM1.2	control_RBM20	8	18
LINC00513	1.24	0.0112	0.781	2.26	7.99	18.9	9.73e-05	1.95	LV	CELLSTATES	vCM1.2	control_RBM20	8	18
GALNT18	1.23	0.0283	0.167	0.545	5.82	14.6	0.000473	1.55	LV	CELLSTATES	vCM1.2	control_RBM20	8	18
LAMA3	1.23	0.0352	0.084	0.271	4.94	13.5	0.00072	1.45	LV	CELLSTATES	vCM1.2	control_RBM20	8	18
SLC7A2	1.23	0.0104	0.335	1.04	6.85	19.3	8.48e-05	1.98	LV	CELLSTATES	vCM1.2	control_RBM20	8	18
GLIDR	1.22	0.0239	0.132	0.406	5.47	15.5	0.000332	1.62	LV	CELLSTATES	vCM1.2	control_RBM20	8	18
NAAA	1.22	0.0316	0.0559	0.232	4.37	14	0.000589	1.5	LV	CELLSTATES	vCM1.2	control_RBM20	8	18
FARP1	1.21	0.0426	0.0919	0.349	5.09	12.5	0.00108	1.37	LV	CELLSTATES	vCM1.2	control_RBM20	8	18
SLC38A6	1.21	0.0325	0.0932	0.18	4.83	13.9	0.000627	1.49	LV	CELLSTATES	vCM1.2	control_RBM20	8	18
RAB20	1.2	0.0478	0.132	0.443	5.56	11.9	0.00137	1.32	LV	CELLSTATES	vCM1.2	control_RBM20	8	18
AC016831.7	1.19	0.00282	2	6.68	9.43	25.5	1.09e-05	2.55	LV	CELLSTATES	vCM1.2	control_RBM20	8	18
CCDC171	1.19	0.0118	0.129	0.358	5.46	18.6	0.000107	1.93	LV	CELLSTATES	vCM1.2	control_RBM20	8	18
FMR1	1.19	0.0245	0.0614	0.146	4.42	15.1	0.000381	1.61	LV	CELLSTATES	vCM1.2	control_RBM20	8	18
TBC1D9	1.19	0.024	0.141	0.413	5.5	15.3	0.000353	1.62	LV	CELLSTATES	vCM1.2	control_RBM20	8	18
CPED1	1.17	0.00972	1.45	3.84	8.83	19.7	7.34e-05	2.01	LV	CELLSTATES	vCM1.2	control_RBM20	8	18
RANBP17	1.17	0.0113	0.206	0.511	6.05	18.8	9.99e-05	1.95	LV	CELLSTATES	vCM1.2	control_RBM20	8	18
XPO1	1.16	0.00946	0.242	0.684	6.32	19.9	6.88e-05	2.02	LV	CELLSTATES	vCM1.2	control_RBM20	8	18
ALS2CR12	1.15	0.0335	0.134	0.344	5.44	13.7	0.00067	1.48	LV	CELLSTATES	vCM1.2	control_RBM20	8	18
PCDH9	1.15	0.003	3.6	11.2	10.3	25.2	1.2e-05	2.52	LV	CELLSTATES	vCM1.2	control_RBM20	8	18
PSMA1	1.14	0.024	0.144	0.384	5.56	15.4	0.000345	1.62	LV	CELLSTATES	vCM1.2	control_RBM20	8	18
PHKA1	1.13	0.024	0.102	0.224	5.03	15.2	0.000366	1.62	LV	CELLSTATES	vCM1.2	control_RBM20	8	18
SLX4IP	1.13	0.0111	0.112	0.211	5.14	19	9.28e-05	1.96	LV	CELLSTATES	vCM1.2	control_RBM20	8	18
RHOBTB1	1.12	0.0323	0.233	0.595	6.19	13.9	0.000621	1.49	LV	CELLSTATES	vCM1.2	control_RBM20	8	18
SLC25A5	1.12	0.024	0.0961	0.253	5.03	15.4	0.000346	1.62	LV	CELLSTATES	vCM1.2	control_RBM20	8	18
ZNF827	1.11	0.0288	0.424	1.25	7.13	14.5	0.000493	1.54	LV	CELLSTATES	vCM1.2	control_RBM20	8	18
PSME4	1.1	0.018	0.867	1.97	8	16.8	0.000202	1.75	LV	CELLSTATES	vCM1.2	control_RBM20	8	18
DIP2B	1.09	0.00149	0.559	1.31	7.4	28.9	3.85e-06	2.83	LV	CELLSTATES	vCM1.2	control_RBM20	8	18
DIS3	1.09	0.0332	0.0779	0.142	4.63	13.7	0.000659	1.48	LV	CELLSTATES	vCM1.2	control_RBM20	8	18
ERAP1	1.07	0.0471	0.522	1.32	7.34	12	0.00134	1.33	LV	CELLSTATES	vCM1.2	control_RBM20	8	18
RBMS3	1.07	0.0271	0.262	0.647	6.39	14.7	0.00045	1.57	LV	CELLSTATES	vCM1.2	control_RBM20	8	18
SH3RF3	1.07	0.0366	0.238	0.874	6.39	13.2	0.000802	1.44	LV	CELLSTATES	vCM1.2	control_RBM20	8	18
JAK2	1.06	0.0261	0.56	1.61	7.52	14.9	0.000421	1.58	LV	CELLSTATES	vCM1.2	control_RBM20	8	18
SLC25A27	1.06	0.032	0.298	0.623	6.39	14	0.0006	1.49	LV	CELLSTATES	vCM1.2	control_RBM20	8	18
TASP1	1.06	0.00662	0.254	0.68	6.35	21.2	4.32e-05	2.18	LV	CELLSTATES	vCM1.2	control_RBM20	8	18
CD109	1.05	0.0426	0.123	0.438	5.43	12.5	0.00108	1.37	LV	CELLSTATES	vCM1.2	control_RBM20	8	18
KIAA0556	1.05	0.00734	0.135	0.342	5.44	20.8	4.98e-05	2.13	LV	CELLSTATES	vCM1.2	control_RBM20	8	18
HMGN1	1.04	0.0352	0.166	0.413	5.65	13.5	0.000715	1.45	LV	CELLSTATES	vCM1.2	control_RBM20	8	18
SLC17A5	1.04	0.0172	0.258	0.715	6.37	17.1	0.000182	1.77	LV	CELLSTATES	vCM1.2	control_RBM20	8	18
WWTR1	1.04	0.0444	0.471	1.26	7.23	12.3	0.00118	1.35	LV	CELLSTATES	vCM1.2	control_RBM20	8	18
ZNF208	1.04	0.0295	0.341	0.627	6.63	14.3	0.000525	1.53	LV	CELLSTATES	vCM1.2	control_RBM20	8	18
DOCK4	1.03	0.00453	0.741	1.91	7.86	23	2.41e-05	2.34	LV	CELLSTATES	vCM1.2	control_RBM20	8	18
TUBE1	1.03	0.0104	0.392	0.859	6.83	19.3	8.4e-05	1.98	LV	CELLSTATES	vCM1.2	control_RBM20	8	18
RNF150	1.02	0.0498	3.19	7.56	9.88	11.7	0.00151	1.3	LV	CELLSTATES	vCM1.2	control_RBM20	8	18
SOBP	1.02	0.0091	0.397	0.803	6.87	20	6.5e-05	2.04	LV	CELLSTATES	vCM1.2	control_RBM20	8	18
ZDHHC14	1.02	0.0229	0.343	1.12	6.85	15.7	0.000304	1.64	LV	CELLSTATES	vCM1.2	control_RBM20	8	18
BMP2K	1.01	0.0267	0.404	1.01	6.98	14.8	0.000439	1.57	LV	CELLSTATES	vCM1.2	control_RBM20	8	18
MAGI2	1.01	0.00346	1.71	3.98	9.02	24.4	1.53e-05	2.46	LV	CELLSTATES	vCM1.2	control_RBM20	8	18
CKB	1	0.0263	0.239	0.501	6.13	14.8	0.000429	1.58	LV	CELLSTATES	vCM1.2	control_RBM20	8	18
OGT	1	0.0288	0.492	1.27	7.23	14.5	0.000493	1.54	LV	CELLSTATES	vCM1.2	control_RBM20	8	18
SMARCA2	1	0.00176	0.491	1.31	7.28	27.9	5.24e-06	2.75	LV	CELLSTATES	vCM1.2	control_RBM20	8	18
RTTN	0.998	0.0227	0.254	0.613	6.32	15.8	0.000298	1.64	LV	CELLSTATES	vCM1.2	control_RBM20	8	18
PGAP2	0.996	0.0405	0.102	0.251	5.05	12.8	0.000949	1.39	LV	CELLSTATES	vCM1.2	control_RBM20	8	18
ARGLU1	0.993	0.0141	0.498	1.09	7.14	17.9	0.00014	1.85	LV	CELLSTATES	vCM1.2	control_RBM20	8	18
ANTXR2	0.986	0.011	0.267	0.703	6.44	19.1	9.12e-05	1.96	LV	CELLSTATES	vCM1.2	control_RBM20	8	18
COBL	0.984	0.00342	0.545	1.27	7.37	24.5	1.48e-05	2.47	LV	CELLSTATES	vCM1.2	control_RBM20	8	18
HLTF	0.983	0.0498	0.115	0.248	5.07	11.7	0.0015	1.3	LV	CELLSTATES	vCM1.2	control_RBM20	8	18
UGGT2	0.98	0.00472	0.296	0.759	6.56	22.8	2.57e-05	2.33	LV	CELLSTATES	vCM1.2	control_RBM20	8	18
GABRB1	0.979	0.0174	0.682	1.31	7.64	17	0.000189	1.76	LV	CELLSTATES	vCM1.2	control_RBM20	8	18
YWHAG	0.979	0.0407	0.203	0.541	5.99	12.8	0.000956	1.39	LV	CELLSTATES	vCM1.2	control_RBM20	8	18
SCLT1	0.978	0.0154	0.327	0.786	6.66	17.5	0.000159	1.81	LV	CELLSTATES	vCM1.2	control_RBM20	8	18
IFT74	0.975	0.0198	0.111	0.255	5.15	16.4	0.000235	1.7	LV	CELLSTATES	vCM1.2	control_RBM20	8	18
MLLT3	0.972	0.0104	0.425	1.07	7.03	19.3	8.41e-05	1.98	LV	CELLSTATES	vCM1.2	control_RBM20	8	18
NEDD4L	0.97	0.00534	0.584	1.67	7.54	22.2	3.1e-05	2.27	LV	CELLSTATES	vCM1.2	control_RBM20	8	18
IKZF2	0.968	0.0306	0.174	0.338	5.68	14.2	0.000551	1.51	LV	CELLSTATES	vCM1.2	control_RBM20	8	18
WDR19	0.966	0.0271	0.111	0.252	5.12	14.7	0.000451	1.57	LV	CELLSTATES	vCM1.2	control_RBM20	8	18
CAST	0.959	0.02	1.07	2.57	8.38	16.3	0.00025	1.7	LV	CELLSTATES	vCM1.2	control_RBM20	8	18
RIC1	0.958	0.0422	0.426	1.06	7.03	12.6	0.00104	1.37	LV	CELLSTATES	vCM1.2	control_RBM20	8	18
ITPR2	0.941	0.0234	0.489	1.28	7.27	15.6	0.000317	1.63	LV	CELLSTATES	vCM1.2	control_RBM20	8	18
ZNF516	0.934	0.024	0.152	0.43	5.59	15.3	0.000359	1.62	LV	CELLSTATES	vCM1.2	control_RBM20	8	18
GHR	0.933	0.0198	0.67	1.64	7.69	16.4	0.000235	1.7	LV	CELLSTATES	vCM1.2	control_RBM20	8	18
KIAA0825	0.921	0.0172	0.27	0.691	6.39	17.1	0.000185	1.76	LV	CELLSTATES	vCM1.2	control_RBM20	8	18
VPS13A	0.908	0.00552	0.757	1.59	7.81	22.1	3.28e-05	2.26	LV	CELLSTATES	vCM1.2	control_RBM20	8	18
HNRNPA3	0.907	0.0234	0.269	0.474	6.19	15.6	0.000315	1.63	LV	CELLSTATES	vCM1.2	control_RBM20	8	18
LMO7	0.906	0.0261	1.92	3.99	9.12	14.9	0.00042	1.58	LV	CELLSTATES	vCM1.2	control_RBM20	8	18
ZC2HC1A	0.905	0.0445	0.103	0.256	5.07	12.2	0.00119	1.35	LV	CELLSTATES	vCM1.2	control_RBM20	8	18
GTF2IRD1	0.903	0.0287	0.602	1.5	7.53	14.5	0.000482	1.54	LV	CELLSTATES	vCM1.2	control_RBM20	8	18
OSBPL1A	0.901	0.024	0.658	1.78	7.7	15.3	0.000365	1.62	LV	CELLSTATES	vCM1.2	control_RBM20	8	18
DYNC1I1	0.891	0.0255	1.11	2.68	8.42	15	0.000403	1.59	LV	CELLSTATES	vCM1.2	control_RBM20	8	18
CCDC82	0.888	0.0291	0.0881	0.177	4.75	14.4	0.000511	1.54	LV	CELLSTATES	vCM1.2	control_RBM20	8	18
TET2	0.888	0.0426	0.35	0.773	6.67	12.5	0.00108	1.37	LV	CELLSTATES	vCM1.2	control_RBM20	8	18
AL357153.2	0.88	0.0377	0.0933	0.281	4.9	13.1	0.000852	1.42	LV	CELLSTATES	vCM1.2	control_RBM20	8	18
LENG8	0.875	0.0457	0.19	0.388	5.79	12.1	0.00125	1.34	LV	CELLSTATES	vCM1.2	control_RBM20	8	18
ASCC3	0.874	0.024	0.353	0.818	6.75	15.3	0.000356	1.62	LV	CELLSTATES	vCM1.2	control_RBM20	8	18
ATP2C1	0.872	0.0326	0.731	1.46	7.68	13.8	0.000632	1.49	LV	CELLSTATES	vCM1.2	control_RBM20	8	18
PHF3	0.872	0.0287	0.248	0.569	6.2	14.5	0.000488	1.54	LV	CELLSTATES	vCM1.2	control_RBM20	8	18
CTNND1	0.869	0.024	0.167	0.324	5.62	15.3	0.000362	1.62	LV	CELLSTATES	vCM1.2	control_RBM20	8	18
COL4A5	0.868	0.0365	0.624	1.26	7.53	13.3	0.000791	1.44	LV	CELLSTATES	vCM1.2	control_RBM20	8	18
ZNF407	0.862	0.0241	0.862	1.96	7.99	15.2	0.00037	1.62	LV	CELLSTATES	vCM1.2	control_RBM20	8	18
ANKH	0.859	0.0158	1.07	2.58	8.32	17.4	0.000164	1.8	LV	CELLSTATES	vCM1.2	control_RBM20	8	18
PUS7L	0.856	0.0316	0.1	0.208	4.97	14	0.000591	1.5	LV	CELLSTATES	vCM1.2	control_RBM20	8	18
LTBP1	0.852	0.0376	1.53	3.54	8.84	13.1	0.000838	1.43	LV	CELLSTATES	vCM1.2	control_RBM20	8	18
PIKFYVE	0.845	0.0184	0.233	0.481	6.13	16.8	0.000208	1.74	LV	CELLSTATES	vCM1.2	control_RBM20	8	18
HSD17B4	0.842	0.0365	0.442	0.955	7.03	13.3	0.000783	1.44	LV	CELLSTATES	vCM1.2	control_RBM20	8	18
MAP3K7	0.834	0.0332	0.145	0.267	5.41	13.7	0.000656	1.48	LV	CELLSTATES	vCM1.2	control_RBM20	8	18
TMEM117	0.816	0.0315	0.984	2.06	8.15	14	0.000583	1.5	LV	CELLSTATES	vCM1.2	control_RBM20	8	18
CHD7	0.811	0.0346	0.335	0.77	6.64	13.6	0.000696	1.46	LV	CELLSTATES	vCM1.2	control_RBM20	8	18
RAP2C-AS1	0.811	0.0435	0.461	0.883	7.08	12.4	0.00112	1.36	LV	CELLSTATES	vCM1.2	control_RBM20	8	18
MPDZ	0.807	0.0402	0.666	1.47	7.61	12.8	0.000938	1.4	LV	CELLSTATES	vCM1.2	control_RBM20	8	18
REEP1	0.805	0.0291	0.412	1.04	7.02	14.4	0.000506	1.54	LV	CELLSTATES	vCM1.2	control_RBM20	8	18
CCNB1IP1	0.795	0.0445	0.28	0.572	6.31	12.2	0.0012	1.35	LV	CELLSTATES	vCM1.2	control_RBM20	8	18
VLDLR-AS1	0.794	0.0426	1	2.3	8.23	12.5	0.00107	1.37	LV	CELLSTATES	vCM1.2	control_RBM20	8	18
FAM135A	0.785	0.0321	0.427	0.911	6.97	13.9	0.000613	1.49	LV	CELLSTATES	vCM1.2	control_RBM20	8	18
SMC6	0.782	0.048	0.263	0.587	6.29	11.9	0.00139	1.32	LV	CELLSTATES	vCM1.2	control_RBM20	8	18
VLDLR	0.774	0.04	0.211	0.442	5.95	12.9	0.000929	1.4	LV	CELLSTATES	vCM1.2	control_RBM20	8	18
NEK1	0.77	0.0422	0.643	1.44	7.57	12.6	0.00104	1.37	LV	CELLSTATES	vCM1.2	control_RBM20	8	18
MAP3K5	0.769	0.0257	0.835	1.52	7.87	14.9	0.000411	1.59	LV	CELLSTATES	vCM1.2	control_RBM20	8	18
DLD	0.766	0.0443	0.197	0.428	5.86	12.3	0.00117	1.35	LV	CELLSTATES	vCM1.2	control_RBM20	8	18
DZIP3	0.759	0.0445	0.222	0.531	6.07	12.2	0.0012	1.35	LV	CELLSTATES	vCM1.2	control_RBM20	8	18
FNDC3B	0.758	0.0376	1.67	4.11	9	13.1	0.00084	1.43	LV	CELLSTATES	vCM1.2	control_RBM20	8	18
RHOBTB3	0.753	0.024	0.785	1.88	7.88	15.4	0.000346	1.62	LV	CELLSTATES	vCM1.2	control_RBM20	8	18
HIBCH	0.749	0.0321	0.409	0.792	6.87	13.9	0.000614	1.49	LV	CELLSTATES	vCM1.2	control_RBM20	8	18
CDK14	0.747	0.0329	0.832	2.07	8	13.8	0.000642	1.48	LV	CELLSTATES	vCM1.2	control_RBM20	8	18
RBM26	0.736	0.0497	0.605	1.13	7.39	11.7	0.00147	1.3	LV	CELLSTATES	vCM1.2	control_RBM20	8	18
ATXN7L1	0.734	0.048	0.3	0.812	6.56	11.9	0.00139	1.32	LV	CELLSTATES	vCM1.2	control_RBM20	8	18
PTPN4	0.733	0.0386	0.575	1.03	7.35	13	0.00089	1.41	LV	CELLSTATES	vCM1.2	control_RBM20	8	18
BBX	0.729	0.0376	0.452	1	7.06	13.1	0.000846	1.43	LV	CELLSTATES	vCM1.2	control_RBM20	8	18
KIZ	0.722	0.0498	0.239	0.472	6.14	11.7	0.00151	1.3	LV	CELLSTATES	vCM1.2	control_RBM20	8	18
SYNE2	0.695	0.0487	0.577	1.2	7.38	11.8	0.00142	1.31	LV	CELLSTATES	vCM1.2	control_RBM20	8	18
PHIP	0.685	0.046	0.667	1.28	7.58	12	0.0013	1.34	LV	CELLSTATES	vCM1.2	control_RBM20	8	18
SENP6	0.636	0.046	0.65	1.32	7.54	12	0.00129	1.34	LV	CELLSTATES	vCM1.2	control_RBM20	8	18

## Sheet: TTN_control
Gene	logFC	FDR	mean_exp_control	mean_exp_genotype	logCPM	F	PValue	FDR_plot	Region	annotation_level	cell_state	comparison	Observations_genotype	Observations_reference
UNC80	3.72	1.46e-06	0.00489	0.0742	2.96	69.1	2.1e-10	5.84	LV	CELLSTATES	vCM1.2	control_TTN	12	18
AC092440.1	3.67	0.000289	0.00135	0.0224	1.9	34.6	5.85e-07	3.54	LV	CELLSTATES	vCM1.2	control_TTN	12	18
IL31RA	3.58	0.00142	0.00153	0.0365	1.97	26.3	7e-06	2.85	LV	CELLSTATES	vCM1.2	control_TTN	12	18
KCNJ3	3.54	8.38e-05	0.0125	0.174	3.91	41.6	9.09e-08	4.08	LV	CELLSTATES	vCM1.2	control_TTN	12	18
HYAL4	3.09	0.000259	0.00383	0.0653	2.61	35.4	4.67e-07	3.59	LV	CELLSTATES	vCM1.2	control_TTN	12	18
STAT4	3.03	6.83e-05	0.0321	0.492	5.4	45.4	3.46e-08	4.17	LV	CELLSTATES	vCM1.2	control_TTN	12	18
LINC00866	2.96	0.00142	0.00959	0.0619	3	26.2	7.26e-06	2.85	LV	CELLSTATES	vCM1.2	control_TTN	12	18
AL606807.1	2.84	0.011	0.00644	0.0563	2.76	15.5	0.000302	1.96	LV	CELLSTATES	vCM1.2	control_TTN	12	18
GJA5	2.83	0.0296	0.00413	0.0215	2.17	11.2	0.00175	1.53	LV	CELLSTATES	vCM1.2	control_TTN	12	18
LINC01913	2.83	0.00773	0.00211	0.0148	1.68	17	0.000171	2.11	LV	CELLSTATES	vCM1.2	control_TTN	12	18
NPPA	2.82	0.00474	0.0285	0.368	5.02	19.3	7.39e-05	2.32	LV	CELLSTATES	vCM1.2	control_TTN	12	18
HBA2	2.8	0.00767	0.00218	0.0467	2.14	17.1	0.000165	2.12	LV	CELLSTATES	vCM1.2	control_TTN	12	18
NPPB	2.8	0.0122	0.202	1.51	7.05	15	0.000371	1.91	LV	CELLSTATES	vCM1.2	control_TTN	12	18
SCGB3A2	2.74	0.00806	0.00407	0.0331	2.11	16.9	0.000182	2.09	LV	CELLSTATES	vCM1.2	control_TTN	12	18
PLCE1-AS2	2.65	0.00685	0.00381	0.014	1.8	17.7	0.000134	2.16	LV	CELLSTATES	vCM1.2	control_TTN	12	18
SLC6A6	2.65	0.000535	0.0695	0.468	5.46	31.6	1.39e-06	3.27	LV	CELLSTATES	vCM1.2	control_TTN	12	18
AC002463.1	2.58	0.00142	0.00375	0.0409	2.3	25.8	8.26e-06	2.85	LV	CELLSTATES	vCM1.2	control_TTN	12	18
NEURL1B	2.52	6.74e-05	0.0159	0.102	3.54	47.2	2.27e-08	4.17	LV	CELLSTATES	vCM1.2	control_TTN	12	18
C14orf132	2.48	0.00345	0.00778	0.0533	2.58	20.7	4.56e-05	2.46	LV	CELLSTATES	vCM1.2	control_TTN	12	18
SPINK1	2.48	0.015	0.00327	0.0302	2.06	14.2	0.000517	1.82	LV	CELLSTATES	vCM1.2	control_TTN	12	18
C1QTNF7	2.47	0.000183	0.0142	0.0797	3.33	37.5	2.65e-07	3.74	LV	CELLSTATES	vCM1.2	control_TTN	12	18
MAP2	2.45	8.38e-05	0.0174	0.128	3.68	42.3	7.49e-08	4.08	LV	CELLSTATES	vCM1.2	control_TTN	12	18
AC106895.1	2.35	0.00142	0.0879	0.234	5.28	25.9	8.11e-06	2.85	LV	CELLSTATES	vCM1.2	control_TTN	12	18
AF130417.1	2.22	0.0198	0.00181	0.0162	1.68	13	0.000825	1.7	LV	CELLSTATES	vCM1.2	control_TTN	12	18
GDPD4	2.22	0.0216	0.00595	0.0152	2.32	12.6	0.000982	1.67	LV	CELLSTATES	vCM1.2	control_TTN	12	18
AC009716.1	2.21	0.00475	0.00754	0.0262	2.38	19.3	7.44e-05	2.32	LV	CELLSTATES	vCM1.2	control_TTN	12	18
EDA2R	2.21	0.0292	0.00559	0.0299	2.18	11.2	0.00171	1.53	LV	CELLSTATES	vCM1.2	control_TTN	12	18
AC084816.1	2.14	0.0222	0.0128	0.0473	2.97	12.4	0.00106	1.65	LV	CELLSTATES	vCM1.2	control_TTN	12	18
PHF21B	2.12	0.00773	0.00821	0.0575	2.68	17	0.00017	2.11	LV	CELLSTATES	vCM1.2	control_TTN	12	18
AL596188.1	2.11	0.0331	0.00868	0.0524	2.69	10.7	0.00211	1.48	LV	CELLSTATES	vCM1.2	control_TTN	12	18
C5orf46	2.09	0.000886	0.0387	0.233	4.56	28.6	3.46e-06	3.05	LV	CELLSTATES	vCM1.2	control_TTN	12	18
SRCIN1	2.09	0.0215	0.00392	0.0225	1.83	12.6	0.000969	1.67	LV	CELLSTATES	vCM1.2	control_TTN	12	18
FLG	2.05	0.0362	0.00294	0.0275	1.88	10.4	0.00244	1.44	LV	CELLSTATES	vCM1.2	control_TTN	12	18
RNF175	2.05	0.02	0.00547	0.0264	2.19	12.9	0.000841	1.7	LV	CELLSTATES	vCM1.2	control_TTN	12	18
AC106895.2	2.04	0.00314	0.0542	0.131	4.52	21.4	3.61e-05	2.5	LV	CELLSTATES	vCM1.2	control_TTN	12	18
AC037441.1	2.02	0.0407	0.00479	0.0181	2.02	9.92	0.00301	1.39	LV	CELLSTATES	vCM1.2	control_TTN	12	18
TTLL7	2.02	0.000755	0.046	0.261	4.73	29.4	2.73e-06	3.12	LV	CELLSTATES	vCM1.2	control_TTN	12	18
CA8	1.98	0.0155	0.00618	0.0272	2.25	14	0.00054	1.81	LV	CELLSTATES	vCM1.2	control_TTN	12	18
LINC02039	1.97	0.0296	0.00316	0.0146	1.78	11.2	0.00175	1.53	LV	CELLSTATES	vCM1.2	control_TTN	12	18
ZCCHC18	1.97	0.0407	0.00449	0.0183	2.01	9.9	0.00303	1.39	LV	CELLSTATES	vCM1.2	control_TTN	12	18
AL078590.3	1.94	0.0192	0.0944	0.454	5.54	13.1	0.000783	1.72	LV	CELLSTATES	vCM1.2	control_TTN	12	18
VSTM2L	1.93	0.0109	0.024	0.0879	3.62	15.6	0.000298	1.96	LV	CELLSTATES	vCM1.2	control_TTN	12	18
AC023983.1	1.92	0.0434	0.00295	0.0177	1.73	9.65	0.00339	1.36	LV	CELLSTATES	vCM1.2	control_TTN	12	18
AC008906.1	1.91	0.0327	0.00441	0.0128	1.9	10.8	0.00205	1.49	LV	CELLSTATES	vCM1.2	control_TTN	12	18
ZNF423	1.9	0.00315	0.0136	0.0472	2.88	21.2	3.85e-05	2.5	LV	CELLSTATES	vCM1.2	control_TTN	12	18
MMP2-AS1	1.89	0.0128	0.0102	0.0236	2.51	14.8	0.000405	1.89	LV	CELLSTATES	vCM1.2	control_TTN	12	18
PLCE1	1.88	6.8e-07	0.146	0.58	6.05	77	4.91e-11	6.17	LV	CELLSTATES	vCM1.2	control_TTN	12	18
SMOC2	1.88	0.00142	0.0114	0.0465	2.74	25.7	8.53e-06	2.85	LV	CELLSTATES	vCM1.2	control_TTN	12	18
ACADL	1.86	0.00476	0.00857	0.0287	2.35	19.3	7.49e-05	2.32	LV	CELLSTATES	vCM1.2	control_TTN	12	18
MCM6	1.85	0.0103	0.00456	0.0132	1.91	15.9	0.000263	1.99	LV	CELLSTATES	vCM1.2	control_TTN	12	18
SMAD1-AS2	1.84	0.0349	0.00781	0.016	2.31	10.5	0.0023	1.46	LV	CELLSTATES	vCM1.2	control_TTN	12	18
FAM47E-STBD1	1.83	0.00711	0.0131	0.0507	2.87	17.5	0.000143	2.15	LV	CELLSTATES	vCM1.2	control_TTN	12	18
MSMO1	1.83	0.00579	0.0119	0.0347	2.82	18.4	0.000102	2.24	LV	CELLSTATES	vCM1.2	control_TTN	12	18
C5AR1	1.81	0.00236	0.0281	0.141	3.97	22.8	2.19e-05	2.63	LV	CELLSTATES	vCM1.2	control_TTN	12	18
KLHL36	1.81	7.15e-05	0.0984	0.358	5.39	44.7	4.16e-08	4.15	LV	CELLSTATES	vCM1.2	control_TTN	12	18
ABCG2	1.77	0.00066	0.0506	0.227	4.71	30.4	2.02e-06	3.18	LV	CELLSTATES	vCM1.2	control_TTN	12	18
AC093730.1	1.76	0.00975	0.0852	0.364	5.28	16.1	0.000242	2.01	LV	CELLSTATES	vCM1.2	control_TTN	12	18
NEB	1.76	0.00089	0.06	0.189	4.68	28.5	3.54e-06	3.05	LV	CELLSTATES	vCM1.2	control_TTN	12	18
SLC7A8	1.76	0.00191	0.0776	0.388	5.31	23.7	1.63e-05	2.72	LV	CELLSTATES	vCM1.2	control_TTN	12	18
ANKRD33B	1.74	0.00142	0.0788	0.314	5.22	25.8	8.36e-06	2.85	LV	CELLSTATES	vCM1.2	control_TTN	12	18
C16orf89	1.74	0.0263	0.00513	0.0231	2.04	11.7	0.00141	1.58	LV	CELLSTATES	vCM1.2	control_TTN	12	18
SPOCK1	1.73	0.00722	0.106	0.444	5.7	17.4	0.000148	2.14	LV	CELLSTATES	vCM1.2	control_TTN	12	18
ADGRL3	1.72	0.000771	0.412	1.86	7.67	29.2	2.9e-06	3.11	LV	CELLSTATES	vCM1.2	control_TTN	12	18
AP000897.2	1.72	0.00525	0.0138	0.0315	2.89	18.8	8.76e-05	2.28	LV	CELLSTATES	vCM1.2	control_TTN	12	18
FKBP5	1.72	0.00318	0.74	3.09	8.39	21.1	3.92e-05	2.5	LV	CELLSTATES	vCM1.2	control_TTN	12	18
HTR2B	1.72	0.0331	0.00925	0.0223	2.41	10.8	0.0021	1.48	LV	CELLSTATES	vCM1.2	control_TTN	12	18
AC092834.1	1.71	0.0448	0.00878	0.0237	2.47	9.52	0.00359	1.35	LV	CELLSTATES	vCM1.2	control_TTN	12	18
HEG1	1.7	6.74e-05	0.29	1.14	6.96	46.1	2.92e-08	4.17	LV	CELLSTATES	vCM1.2	control_TTN	12	18
AP005131.1	1.68	0.00259	0.0326	0.0908	3.74	22.4	2.55e-05	2.59	LV	CELLSTATES	vCM1.2	control_TTN	12	18
EGFR	1.67	0.0414	0.0074	0.0307	2.38	9.83	0.00313	1.38	LV	CELLSTATES	vCM1.2	control_TTN	12	18
LRRCC1	1.65	0.0216	0.0116	0.0363	2.71	12.5	0.000993	1.66	LV	CELLSTATES	vCM1.2	control_TTN	12	18
MID1	1.64	0.000259	0.118	0.453	5.8	35.2	4.98e-07	3.59	LV	CELLSTATES	vCM1.2	control_TTN	12	18
NAAA	1.64	6.74e-05	0.0559	0.2	4.6	48.8	1.56e-08	4.17	LV	CELLSTATES	vCM1.2	control_TTN	12	18
AC019211.1	1.63	0.0216	0.0661	0.221	4.88	12.5	0.000994	1.66	LV	CELLSTATES	vCM1.2	control_TTN	12	18
ANTXR2	1.63	7.15e-05	0.267	1.1	6.96	44.2	4.65e-08	4.15	LV	CELLSTATES	vCM1.2	control_TTN	12	18
LINC02306	1.63	0.017	0.029	0.147	4.07	13.6	0.000635	1.77	LV	CELLSTATES	vCM1.2	control_TTN	12	18
PDZD2	1.58	6.74e-05	3.44	12.2	10.5	46.8	2.47e-08	4.17	LV	CELLSTATES	vCM1.2	control_TTN	12	18
AP005131.5	1.57	0.0186	0.0271	0.0718	3.42	13.2	0.000749	1.73	LV	CELLSTATES	vCM1.2	control_TTN	12	18
MYLK-AS1	1.57	0.00142	0.0387	0.15	4.13	25.6	8.84e-06	2.85	LV	CELLSTATES	vCM1.2	control_TTN	12	18
ZNF727	1.57	0.0171	0.0181	0.0621	3.21	13.6	0.000647	1.77	LV	CELLSTATES	vCM1.2	control_TTN	12	18
AC093797.1	1.56	0.0283	0.0409	0.072	4	11.4	0.00161	1.55	LV	CELLSTATES	vCM1.2	control_TTN	12	18
LPCAT2	1.56	0.02	0.0167	0.0569	3.09	12.9	0.000844	1.7	LV	CELLSTATES	vCM1.2	control_TTN	12	18
AC108471.2	1.54	0.0381	0.00962	0.0278	2.35	10.2	0.00266	1.42	LV	CELLSTATES	vCM1.2	control_TTN	12	18
AP002518.2	1.53	0.0257	0.117	0.333	5.49	11.8	0.00135	1.59	LV	CELLSTATES	vCM1.2	control_TTN	12	18
CC2D2A	1.53	0.000121	0.0938	0.261	5.17	39.8	1.43e-07	3.92	LV	CELLSTATES	vCM1.2	control_TTN	12	18
DDX60	1.53	0.00314	0.0196	0.0565	3.21	21.2	3.76e-05	2.5	LV	CELLSTATES	vCM1.2	control_TTN	12	18
MUM1L1	1.53	0.00956	0.0551	0.2	4.62	16.2	0.000235	2.02	LV	CELLSTATES	vCM1.2	control_TTN	12	18
ABTB2	1.52	0.000221	0.318	1.05	6.99	36.4	3.62e-07	3.66	LV	CELLSTATES	vCM1.2	control_TTN	12	18
OPN4	1.52	0.0342	0.028	0.0601	3.52	10.6	0.00223	1.47	LV	CELLSTATES	vCM1.2	control_TTN	12	18
HEPH	1.51	0.00138	0.0914	0.299	5.2	26.6	6.47e-06	2.86	LV	CELLSTATES	vCM1.2	control_TTN	12	18
BCL2L2-PABPN1	1.5	0.024	0.016	0.0408	2.94	12.1	0.00119	1.62	LV	CELLSTATES	vCM1.2	control_TTN	12	18
SHC4	1.5	0.0178	0.0258	0.0893	3.65	13.4	0.000701	1.75	LV	CELLSTATES	vCM1.2	control_TTN	12	18
ATOH8	1.49	0.0489	0.0129	0.0353	2.73	9.2	0.00415	1.31	LV	CELLSTATES	vCM1.2	control_TTN	12	18
TPM3	1.48	0.00368	0.101	0.463	5.61	20.4	5.09e-05	2.43	LV	CELLSTATES	vCM1.2	control_TTN	12	18
AC009303.2	1.47	0.00773	0.0456	0.0999	4.01	17.1	0.000168	2.11	LV	CELLSTATES	vCM1.2	control_TTN	12	18
ARRDC3	1.46	0.00256	0.0413	0.12	4.02	22.5	2.48e-05	2.59	LV	CELLSTATES	vCM1.2	control_TTN	12	18
COLQ	1.45	0.00722	0.109	0.447	5.64	17.4	0.000149	2.14	LV	CELLSTATES	vCM1.2	control_TTN	12	18
AL358335.2	1.44	0.0204	0.0327	0.1	3.87	12.8	0.000876	1.69	LV	CELLSTATES	vCM1.2	control_TTN	12	18
DDX60L	1.44	0.0171	0.92	2.01	8.21	13.6	0.000649	1.77	LV	CELLSTATES	vCM1.2	control_TTN	12	18
MTURN	1.44	0.00309	0.0202	0.0728	3.19	21.5	3.48e-05	2.51	LV	CELLSTATES	vCM1.2	control_TTN	12	18
NSDHL	1.44	0.00713	0.0198	0.0604	3.3	17.5	0.000144	2.15	LV	CELLSTATES	vCM1.2	control_TTN	12	18
WDFY3-AS1	1.44	0.0463	0.0184	0.0371	2.93	9.41	0.00377	1.33	LV	CELLSTATES	vCM1.2	control_TTN	12	18
SETBP1	1.43	0.000771	0.204	0.643	6.39	29.2	2.87e-06	3.11	LV	CELLSTATES	vCM1.2	control_TTN	12	18
TENM3	1.43	0.00413	0.352	1.15	7.09	19.9	6.09e-05	2.38	LV	CELLSTATES	vCM1.2	control_TTN	12	18
LINC00222	1.42	0.00509	0.0225	0.0826	3.45	19	8.39e-05	2.29	LV	CELLSTATES	vCM1.2	control_TTN	12	18
LINC02268	1.42	0.0122	0.0244	0.0684	3.4	15	0.000372	1.91	LV	CELLSTATES	vCM1.2	control_TTN	12	18
AC010235.1	1.41	0.026	0.122	0.485	5.78	11.7	0.00138	1.58	LV	CELLSTATES	vCM1.2	control_TTN	12	18
C6	1.4	0.000737	0.42	1.51	7.48	29.5	2.61e-06	3.13	LV	CELLSTATES	vCM1.2	control_TTN	12	18
RUNDC3B	1.4	0.0257	0.0267	0.0714	3.51	11.8	0.00134	1.59	LV	CELLSTATES	vCM1.2	control_TTN	12	18
ARHGAP24	1.39	0.001	1.75	5.4	9.44	28	4.12e-06	3	LV	CELLSTATES	vCM1.2	control_TTN	12	18
LINC00578	1.39	0.042	0.015	0.0461	2.96	9.77	0.00321	1.38	LV	CELLSTATES	vCM1.2	control_TTN	12	18
MATN2	1.39	0.00861	0.0588	0.143	4.46	16.6	0.000199	2.07	LV	CELLSTATES	vCM1.2	control_TTN	12	18
KLF9	1.37	0.000594	0.12	0.353	5.49	31	1.66e-06	3.23	LV	CELLSTATES	vCM1.2	control_TTN	12	18
ACE2	1.34	0.00258	0.0412	0.105	4.01	22.4	2.52e-05	2.59	LV	CELLSTATES	vCM1.2	control_TTN	12	18
DPYSL2	1.34	0.00116	0.124	0.405	5.65	27.4	5.06e-06	2.93	LV	CELLSTATES	vCM1.2	control_TTN	12	18
EPB41L4B	1.34	0.00143	0.176	0.538	6.09	25.5	9.02e-06	2.84	LV	CELLSTATES	vCM1.2	control_TTN	12	18
PRICKLE2	1.34	0.00154	0.0277	0.0894	3.65	25.1	1.04e-05	2.81	LV	CELLSTATES	vCM1.2	control_TTN	12	18
DHRS3	1.33	0.00279	0.0858	0.309	5.19	21.9	3.04e-05	2.55	LV	CELLSTATES	vCM1.2	control_TTN	12	18
MYLK	1.33	0.0333	0.0144	0.0423	2.91	10.7	0.00213	1.48	LV	CELLSTATES	vCM1.2	control_TTN	12	18
AC087521.2	1.32	0.0276	0.0337	0.0667	3.69	11.5	0.00154	1.56	LV	CELLSTATES	vCM1.2	control_TTN	12	18
PRKD1	1.31	0.00509	0.0848	0.233	4.99	19	8.35e-05	2.29	LV	CELLSTATES	vCM1.2	control_TTN	12	18
UPK1B	1.31	0.0331	0.0208	0.0738	3.29	10.7	0.00211	1.48	LV	CELLSTATES	vCM1.2	control_TTN	12	18
GPR173	1.3	0.0113	0.0258	0.103	3.51	15.4	0.00032	1.95	LV	CELLSTATES	vCM1.2	control_TTN	12	18
AC010890.1	1.29	0.00413	0.0487	0.0968	4.11	19.9	6.07e-05	2.38	LV	CELLSTATES	vCM1.2	control_TTN	12	18
LDLRAD4	1.29	8.38e-05	1.35	4.3	9	42.1	7.9e-08	4.08	LV	CELLSTATES	vCM1.2	control_TTN	12	18
PARP8	1.29	0.00512	0.075	0.212	4.81	18.9	8.47e-05	2.29	LV	CELLSTATES	vCM1.2	control_TTN	12	18
GRIA3	1.28	0.0466	0.0787	0.213	4.85	9.38	0.00382	1.33	LV	CELLSTATES	vCM1.2	control_TTN	12	18
LINC00670	1.28	0.0209	0.0313	0.075	3.69	12.7	0.000916	1.68	LV	CELLSTATES	vCM1.2	control_TTN	12	18
LINC02269	1.28	0.0445	0.0813	0.176	5	9.56	0.00353	1.35	LV	CELLSTATES	vCM1.2	control_TTN	12	18
LMOD1	1.28	0.0278	0.0244	0.0938	3.51	11.5	0.00156	1.56	LV	CELLSTATES	vCM1.2	control_TTN	12	18
SYNE3	1.28	0.00639	0.036	0.0878	3.83	18	0.000121	2.19	LV	CELLSTATES	vCM1.2	control_TTN	12	18
ABCC8	1.27	0.0246	0.0537	0.153	4.42	12	0.00125	1.61	LV	CELLSTATES	vCM1.2	control_TTN	12	18
EDNRA	1.27	0.0133	0.363	1.01	6.92	14.7	0.000424	1.88	LV	CELLSTATES	vCM1.2	control_TTN	12	18
IL7	1.27	0.00279	0.0862	0.199	4.89	21.9	3.05e-05	2.55	LV	CELLSTATES	vCM1.2	control_TTN	12	18
ILDR2	1.27	0.0185	0.0548	0.126	4.23	13.3	0.000741	1.73	LV	CELLSTATES	vCM1.2	control_TTN	12	18
RBP2	1.27	0.0452	0.0236	0.0407	3.15	9.5	0.00363	1.35	LV	CELLSTATES	vCM1.2	control_TTN	12	18
SNCA	1.27	0.0224	0.0422	0.125	4.14	12.3	0.00107	1.65	LV	CELLSTATES	vCM1.2	control_TTN	12	18
UPRT	1.27	0.00773	0.033	0.0878	3.78	17.1	0.000169	2.11	LV	CELLSTATES	vCM1.2	control_TTN	12	18
ATAD2	1.26	0.000133	0.343	1.02	7.01	38.9	1.83e-07	3.88	LV	CELLSTATES	vCM1.2	control_TTN	12	18
DPP4	1.26	0.0329	0.159	0.341	5.69	10.8	0.00207	1.48	LV	CELLSTATES	vCM1.2	control_TTN	12	18
LINC00858	1.26	0.0447	0.0368	0.0849	3.84	9.53	0.00357	1.35	LV	CELLSTATES	vCM1.2	control_TTN	12	18
OGFRL1	1.26	0.0253	0.0333	0.0884	3.65	11.9	0.0013	1.6	LV	CELLSTATES	vCM1.2	control_TTN	12	18
BCL2	1.25	0.00148	0.322	1.08	7.01	25.3	9.76e-06	2.83	LV	CELLSTATES	vCM1.2	control_TTN	12	18
CIP2A	1.25	0.0339	0.0147	0.0347	2.8	10.6	0.00221	1.47	LV	CELLSTATES	vCM1.2	control_TTN	12	18
CRIM1	1.25	0.0113	0.252	0.894	6.76	15.4	0.000316	1.95	LV	CELLSTATES	vCM1.2	control_TTN	12	18
DHFR	1.25	0.00317	0.0624	0.154	4.55	21.1	3.89e-05	2.5	LV	CELLSTATES	vCM1.2	control_TTN	12	18
NCKIPSD	1.25	0.0292	0.0156	0.0538	2.99	11.2	0.00172	1.53	LV	CELLSTATES	vCM1.2	control_TTN	12	18
PCSK5	1.25	0.00159	0.0913	0.239	5.16	25	1.08e-05	2.8	LV	CELLSTATES	vCM1.2	control_TTN	12	18
AC108863.1	1.24	0.0107	0.0457	0.109	4.12	15.7	0.000282	1.97	LV	CELLSTATES	vCM1.2	control_TTN	12	18
PIK3IP1	1.24	0.0333	0.0166	0.0591	2.95	10.7	0.00213	1.48	LV	CELLSTATES	vCM1.2	control_TTN	12	18
SLC16A9	1.24	0.0353	0.0596	0.188	4.66	10.5	0.00235	1.45	LV	CELLSTATES	vCM1.2	control_TTN	12	18
AL080248.1	1.23	0.0425	0.0661	0.153	4.53	9.72	0.00328	1.37	LV	CELLSTATES	vCM1.2	control_TTN	12	18
KCNMB2	1.23	0.031	0.0495	0.095	4.15	11	0.0019	1.51	LV	CELLSTATES	vCM1.2	control_TTN	12	18
LINC01301	1.23	0.00532	0.0524	0.146	4.36	18.8	9.04e-05	2.27	LV	CELLSTATES	vCM1.2	control_TTN	12	18
MTMR14	1.23	0.000203	0.133	0.346	5.61	37	3.08e-07	3.69	LV	CELLSTATES	vCM1.2	control_TTN	12	18
ARRDC3-AS1	1.22	0.00276	0.0647	0.148	4.52	22	2.93e-05	2.56	LV	CELLSTATES	vCM1.2	control_TTN	12	18
RASSF9	1.22	0.0296	0.0591	0.135	4.43	11.2	0.00174	1.53	LV	CELLSTATES	vCM1.2	control_TTN	12	18
AC116351.1	1.21	0.0218	0.0368	0.0913	3.71	12.4	0.00103	1.66	LV	CELLSTATES	vCM1.2	control_TTN	12	18
C21orf91	1.21	0.00902	0.0379	0.114	3.93	16.5	0.000213	2.04	LV	CELLSTATES	vCM1.2	control_TTN	12	18
ELOVL6	1.21	0.0171	0.0357	0.102	3.88	13.6	0.000639	1.77	LV	CELLSTATES	vCM1.2	control_TTN	12	18
MTM1	1.21	0.000494	0.151	0.455	5.84	32	1.25e-06	3.31	LV	CELLSTATES	vCM1.2	control_TTN	12	18
AC098582.1	1.2	0.00153	0.123	0.26	5.39	25.2	1.02e-05	2.82	LV	CELLSTATES	vCM1.2	control_TTN	12	18
AF241726.2	1.2	0.000344	0.163	0.365	5.77	33.6	7.96e-07	3.46	LV	CELLSTATES	vCM1.2	control_TTN	12	18
C9orf41-AS1	1.2	0.0475	0.0273	0.0531	3.38	9.32	0.00393	1.32	LV	CELLSTATES	vCM1.2	control_TTN	12	18
MAOA	1.19	0.0103	0.282	0.824	6.75	15.9	0.000261	1.99	LV	CELLSTATES	vCM1.2	control_TTN	12	18
MBOAT2	1.19	0.0177	0.119	0.379	5.56	13.4	0.000692	1.75	LV	CELLSTATES	vCM1.2	control_TTN	12	18
RERGL	1.19	0.024	0.0384	0.0909	3.83	12.1	0.00119	1.62	LV	CELLSTATES	vCM1.2	control_TTN	12	18
AC078955.1	1.18	0.00952	0.108	0.246	5.21	16.2	0.000231	2.02	LV	CELLSTATES	vCM1.2	control_TTN	12	18
SLC48A1	1.18	0.0245	0.0234	0.0569	3.23	12	0.00123	1.61	LV	CELLSTATES	vCM1.2	control_TTN	12	18
ITPK1-AS1	1.17	0.0485	0.0381	0.0757	3.71	9.23	0.00409	1.31	LV	CELLSTATES	vCM1.2	control_TTN	12	18
TMTC1	1.17	0.00241	0.483	1.31	7.44	22.7	2.26e-05	2.62	LV	CELLSTATES	vCM1.2	control_TTN	12	18
CASP8	1.16	0.0473	0.0271	0.0669	3.46	9.34	0.00389	1.33	LV	CELLSTATES	vCM1.2	control_TTN	12	18
GPR137C	1.16	0.0359	0.0212	0.0746	3.35	10.4	0.00239	1.45	LV	CELLSTATES	vCM1.2	control_TTN	12	18
LINC01428	1.16	0.0194	0.463	1.3	7.39	13.1	0.000795	1.71	LV	CELLSTATES	vCM1.2	control_TTN	12	18
OSGIN2	1.16	0.0261	0.0284	0.0533	3.45	11.7	0.00139	1.58	LV	CELLSTATES	vCM1.2	control_TTN	12	18
TPP2	1.16	0.000259	0.149	0.358	5.65	35.2	4.97e-07	3.59	LV	CELLSTATES	vCM1.2	control_TTN	12	18
AC022601.1	1.15	0.0333	0.0622	0.113	4.39	10.7	0.00213	1.48	LV	CELLSTATES	vCM1.2	control_TTN	12	18
ALS2CR12	1.15	0.00142	0.134	0.368	5.62	26.2	7.29e-06	2.85	LV	CELLSTATES	vCM1.2	control_TTN	12	18
DOCK5	1.15	0.00191	0.851	2.52	8.29	23.7	1.62e-05	2.72	LV	CELLSTATES	vCM1.2	control_TTN	12	18
MBNL3	1.15	0.00747	0.0765	0.194	4.83	17.2	0.000158	2.13	LV	CELLSTATES	vCM1.2	control_TTN	12	18
PIK3R1	1.15	0.00279	1.56	3.71	9.02	21.9	3e-05	2.55	LV	CELLSTATES	vCM1.2	control_TTN	12	18
AC023051.1	1.14	0.0318	0.0466	0.0942	4.07	10.9	0.00196	1.5	LV	CELLSTATES	vCM1.2	control_TTN	12	18
C9orf24	1.14	0.0107	0.0511	0.122	4.18	15.7	0.000282	1.97	LV	CELLSTATES	vCM1.2	control_TTN	12	18
THNSL2	1.14	0.0375	0.0414	0.106	4.06	10.3	0.00259	1.43	LV	CELLSTATES	vCM1.2	control_TTN	12	18
ALG13-AS1	1.13	0.0207	0.0308	0.0742	3.48	12.8	0.000899	1.68	LV	CELLSTATES	vCM1.2	control_TTN	12	18
ATP10D	1.13	0.00372	0.14	0.376	5.69	20.3	5.29e-05	2.43	LV	CELLSTATES	vCM1.2	control_TTN	12	18
JAK2	1.13	0.00142	0.56	1.53	7.66	25.6	8.71e-06	2.85	LV	CELLSTATES	vCM1.2	control_TTN	12	18
NFATC2	1.13	0.0195	0.0703	0.174	4.67	13.1	0.000803	1.71	LV	CELLSTATES	vCM1.2	control_TTN	12	18
AC110760.1	1.12	0.0244	0.0447	0.0743	3.94	12	0.00122	1.61	LV	CELLSTATES	vCM1.2	control_TTN	12	18
AC231533.1	1.12	0.0389	0.0222	0.0516	3.19	10.1	0.00276	1.41	LV	CELLSTATES	vCM1.2	control_TTN	12	18
LINC00630	1.12	0.00315	0.0558	0.134	4.39	21.2	3.84e-05	2.5	LV	CELLSTATES	vCM1.2	control_TTN	12	18
MED12L	1.12	0.0118	0.0654	0.167	4.64	15.1	0.00035	1.93	LV	CELLSTATES	vCM1.2	control_TTN	12	18
SH3RF3	1.12	0.000594	0.238	0.627	6.41	31	1.67e-06	3.23	LV	CELLSTATES	vCM1.2	control_TTN	12	18
ZNF827	1.12	0.000969	0.424	1.11	7.2	28.2	3.92e-06	3.01	LV	CELLSTATES	vCM1.2	control_TTN	12	18
AC008957.1	1.11	0.0476	0.0832	0.152	4.67	9.3	0.00397	1.32	LV	CELLSTATES	vCM1.2	control_TTN	12	18
ALDH1L1	1.11	0.0169	0.133	0.296	5.44	13.7	0.000625	1.77	LV	CELLSTATES	vCM1.2	control_TTN	12	18
APPL2	1.11	0.000555	0.293	0.814	6.71	31.4	1.48e-06	3.26	LV	CELLSTATES	vCM1.2	control_TTN	12	18
CREB5	1.11	0.0116	0.435	1.15	7.25	15.2	0.00034	1.93	LV	CELLSTATES	vCM1.2	control_TTN	12	18
FARP1	1.11	0.00773	0.0919	0.276	5.16	17.1	0.000167	2.11	LV	CELLSTATES	vCM1.2	control_TTN	12	18
RAI2	1.11	0.0122	0.0306	0.0941	3.69	15	0.000378	1.91	LV	CELLSTATES	vCM1.2	control_TTN	12	18
AC008957.2	1.1	0.00314	0.527	1.39	7.51	21.3	3.74e-05	2.5	LV	CELLSTATES	vCM1.2	control_TTN	12	18
C5orf51	1.1	0.0139	0.0492	0.14	4.28	14.5	0.00046	1.86	LV	CELLSTATES	vCM1.2	control_TTN	12	18
GPCPD1	1.1	0.00601	0.23	0.491	6.13	18.3	0.000108	2.22	LV	CELLSTATES	vCM1.2	control_TTN	12	18
RPS6KA2	1.1	0.00355	0.283	0.753	6.59	20.6	4.78e-05	2.45	LV	CELLSTATES	vCM1.2	control_TTN	12	18
CHST3	1.09	0.0168	0.0427	0.135	4.14	13.7	0.000621	1.77	LV	CELLSTATES	vCM1.2	control_TTN	12	18
EXT1	1.09	0.00617	0.689	1.97	8.02	18.2	0.000113	2.21	LV	CELLSTATES	vCM1.2	control_TTN	12	18
LINC00702	1.09	0.0402	0.176	0.452	5.88	9.99	0.00292	1.4	LV	CELLSTATES	vCM1.2	control_TTN	12	18
OSBPL6	1.09	0.00178	0.168	0.433	5.89	24.3	1.34e-05	2.75	LV	CELLSTATES	vCM1.2	control_TTN	12	18
SLAIN2	1.09	0.000634	0.319	0.781	6.74	30.6	1.88e-06	3.2	LV	CELLSTATES	vCM1.2	control_TTN	12	18
USP53	1.09	0.000121	1.38	4.01	8.97	39.7	1.5e-07	3.92	LV	CELLSTATES	vCM1.2	control_TTN	12	18
VSTM4	1.09	0.0401	0.0706	0.151	4.67	10	0.00291	1.4	LV	CELLSTATES	vCM1.2	control_TTN	12	18
AC008581.2	1.08	0.0272	0.0454	0.0732	3.89	11.5	0.00151	1.57	LV	CELLSTATES	vCM1.2	control_TTN	12	18
AC058791.1	1.08	0.00932	0.185	0.571	6.07	16.3	0.000226	2.03	LV	CELLSTATES	vCM1.2	control_TTN	12	18
ERAP1	1.08	0.0017	0.522	1.26	7.45	24.6	1.23e-05	2.77	LV	CELLSTATES	vCM1.2	control_TTN	12	18
PLS3-AS1	1.08	0.0413	0.046	0.13	4.19	9.85	0.00311	1.38	LV	CELLSTATES	vCM1.2	control_TTN	12	18
RPGR	1.08	0.00509	0.0629	0.185	4.58	19	8.31e-05	2.29	LV	CELLSTATES	vCM1.2	control_TTN	12	18
STRADB	1.08	0.00928	0.585	1.1	7.41	16.3	0.000222	2.03	LV	CELLSTATES	vCM1.2	control_TTN	12	18
WASHC2A	1.08	0.0257	0.0463	0.124	4.14	11.8	0.00134	1.59	LV	CELLSTATES	vCM1.2	control_TTN	12	18
BACH2	1.07	0.0184	0.204	0.631	6.31	13.3	0.000739	1.73	LV	CELLSTATES	vCM1.2	control_TTN	12	18
CRACR2A	1.07	0.0206	0.034	0.0923	3.76	12.8	0.000889	1.69	LV	CELLSTATES	vCM1.2	control_TTN	12	18
PAQR3	1.07	0.00142	0.107	0.249	5.26	26.1	7.43e-06	2.85	LV	CELLSTATES	vCM1.2	control_TTN	12	18
SLC1A3	1.07	0.000662	2.02	5.51	9.47	30.2	2.1e-06	3.18	LV	CELLSTATES	vCM1.2	control_TTN	12	18
FNDC3B	1.06	8.38e-05	1.67	4.62	9.23	42.7	6.81e-08	4.08	LV	CELLSTATES	vCM1.2	control_TTN	12	18
KCNAB2	1.06	0.0125	0.0645	0.187	4.59	14.9	0.000388	1.9	LV	CELLSTATES	vCM1.2	control_TTN	12	18
MTFR1	1.06	0.0108	1.19	2.74	8.6	15.6	0.000291	1.97	LV	CELLSTATES	vCM1.2	control_TTN	12	18
ZNF189	1.06	0.0161	0.168	0.514	5.99	13.9	0.000579	1.79	LV	CELLSTATES	vCM1.2	control_TTN	12	18
GNL3L	1.05	0.00552	0.0391	0.105	3.92	18.6	9.61e-05	2.26	LV	CELLSTATES	vCM1.2	control_TTN	12	18
LYAR	1.05	0.0463	0.0342	0.0856	3.68	9.41	0.00377	1.33	LV	CELLSTATES	vCM1.2	control_TTN	12	18
MT-ND5	1.05	0.0368	0.0459	0.153	4.23	10.3	0.0025	1.43	LV	CELLSTATES	vCM1.2	control_TTN	12	18
PDE7A	1.05	0.00184	3.45	8.95	10.2	24	1.47e-05	2.73	LV	CELLSTATES	vCM1.2	control_TTN	12	18
TSC22D3	1.05	0.0383	0.0323	0.087	3.72	10.2	0.00269	1.42	LV	CELLSTATES	vCM1.2	control_TTN	12	18
DSC1	1.04	0.0245	0.0416	0.104	3.98	12	0.00123	1.61	LV	CELLSTATES	vCM1.2	control_TTN	12	18
LRP1B	1.04	0.0206	0.0856	0.175	5.02	12.8	0.000886	1.69	LV	CELLSTATES	vCM1.2	control_TTN	12	18
MAP3K7CL	1.04	0.0407	0.0271	0.0669	3.48	9.91	0.00303	1.39	LV	CELLSTATES	vCM1.2	control_TTN	12	18
PROS1	1.04	0.00807	0.186	0.495	6.04	16.9	0.000182	2.09	LV	CELLSTATES	vCM1.2	control_TTN	12	18
IPO11	1.03	0.00218	0.147	0.337	5.68	23.2	1.93e-05	2.66	LV	CELLSTATES	vCM1.2	control_TTN	12	18
LINC00886	1.03	0.0027	0.208	0.54	6.13	22.1	2.84e-05	2.57	LV	CELLSTATES	vCM1.2	control_TTN	12	18
SH3BGRL2	1.03	0.0229	0.0419	0.0937	3.94	12.2	0.00112	1.64	LV	CELLSTATES	vCM1.2	control_TTN	12	18
AC010343.3	1.02	0.0125	0.0697	0.143	4.61	14.9	0.000388	1.9	LV	CELLSTATES	vCM1.2	control_TTN	12	18
AC112206.2	1.02	0.0292	0.034	0.085	3.86	11.3	0.00169	1.53	LV	CELLSTATES	vCM1.2	control_TTN	12	18
ATP8A1	1.02	0.00707	0.514	1.09	7.41	17.6	0.00014	2.15	LV	CELLSTATES	vCM1.2	control_TTN	12	18
EPHA7	1.02	0.00355	0.144	0.365	5.7	20.6	4.76e-05	2.45	LV	CELLSTATES	vCM1.2	control_TTN	12	18
GLRB	1.02	0.0018	0.0957	0.236	5.1	24.2	1.38e-05	2.74	LV	CELLSTATES	vCM1.2	control_TTN	12	18
LINC00513	1.02	0.0027	0.781	2.06	8.05	22.1	2.85e-05	2.57	LV	CELLSTATES	vCM1.2	control_TTN	12	18
POU6F2	1.02	0.0448	0.0649	0.154	4.51	9.52	0.00359	1.35	LV	CELLSTATES	vCM1.2	control_TTN	12	18
PRKAR2B	1.02	0.0309	0.0725	0.137	4.64	11	0.00188	1.51	LV	CELLSTATES	vCM1.2	control_TTN	12	18
NPR3	1.01	0.0122	0.169	0.325	5.75	15	0.000369	1.91	LV	CELLSTATES	vCM1.2	control_TTN	12	18
TINAG	1.01	0.033	0.0277	0.0621	3.48	10.8	0.00208	1.48	LV	CELLSTATES	vCM1.2	control_TTN	12	18
MEF2C-AS1	1	0.0117	0.103	0.211	5.06	15.2	0.000344	1.93	LV	CELLSTATES	vCM1.2	control_TTN	12	18
DCBLD2	0.999	0.00314	0.443	1.14	7.26	21.3	3.63e-05	2.5	LV	CELLSTATES	vCM1.2	control_TTN	12	18
RIDA	0.999	0.0151	0.0536	0.109	4.21	14.1	0.000521	1.82	LV	CELLSTATES	vCM1.2	control_TTN	12	18
MT-ATP6	0.998	0.0261	0.25	0.672	6.53	11.7	0.0014	1.58	LV	CELLSTATES	vCM1.2	control_TTN	12	18
TEP1	0.992	0.0489	0.0333	0.0696	3.65	9.19	0.00416	1.31	LV	CELLSTATES	vCM1.2	control_TTN	12	18
GCNA	0.989	0.042	0.0452	0.113	3.99	9.78	0.0032	1.38	LV	CELLSTATES	vCM1.2	control_TTN	12	18
URB1	0.987	0.00472	0.101	0.29	5.22	19.4	7.32e-05	2.33	LV	CELLSTATES	vCM1.2	control_TTN	12	18
AKTIP	0.984	0.00329	0.0941	0.257	5.07	20.9	4.28e-05	2.48	LV	CELLSTATES	vCM1.2	control_TTN	12	18
ABAT	0.982	0.0306	0.073	0.194	4.71	11	0.00186	1.51	LV	CELLSTATES	vCM1.2	control_TTN	12	18
MED12	0.981	0.0361	0.021	0.0502	3.1	10.4	0.00243	1.44	LV	CELLSTATES	vCM1.2	control_TTN	12	18
KHDC1	0.98	0.0362	0.021	0.0528	3.12	10.4	0.00244	1.44	LV	CELLSTATES	vCM1.2	control_TTN	12	18
FOXO3	0.978	0.00142	0.982	2.5	8.38	26.2	7.26e-06	2.85	LV	CELLSTATES	vCM1.2	control_TTN	12	18
ARHGAP26	0.976	0.00148	1.75	4.44	9.22	25.3	9.71e-06	2.83	LV	CELLSTATES	vCM1.2	control_TTN	12	18
AZIN1	0.976	0.00188	0.304	0.619	6.53	23.9	1.53e-05	2.73	LV	CELLSTATES	vCM1.2	control_TTN	12	18
KRBA1	0.976	0.0464	0.0803	0.231	4.91	9.39	0.0038	1.33	LV	CELLSTATES	vCM1.2	control_TTN	12	18
AC104596.1	0.973	0.0017	0.36	0.815	6.84	24.6	1.22e-05	2.77	LV	CELLSTATES	vCM1.2	control_TTN	12	18
FAT4	0.969	0.00773	0.135	0.31	5.54	17.1	0.000167	2.11	LV	CELLSTATES	vCM1.2	control_TTN	12	18
MAP1B	0.968	0.0158	0.179	0.479	6.08	14	0.000558	1.8	LV	CELLSTATES	vCM1.2	control_TTN	12	18
GDAP1L1	0.967	0.0407	0.205	0.434	6.07	9.92	0.00301	1.39	LV	CELLSTATES	vCM1.2	control_TTN	12	18
PHYHD1	0.963	0.0134	0.0569	0.141	4.4	14.6	0.000431	1.87	LV	CELLSTATES	vCM1.2	control_TTN	12	18
CBFB	0.962	0.00266	0.148	0.393	5.67	22.2	2.69e-05	2.57	LV	CELLSTATES	vCM1.2	control_TTN	12	18
RIOK2	0.959	0.0425	0.0418	0.0872	3.93	9.72	0.00329	1.37	LV	CELLSTATES	vCM1.2	control_TTN	12	18
BMP2K	0.957	0.0026	0.404	0.853	7.02	22.4	2.57e-05	2.59	LV	CELLSTATES	vCM1.2	control_TTN	12	18
MT-CO3	0.948	0.0489	0.709	1.82	7.95	9.2	0.00415	1.31	LV	CELLSTATES	vCM1.2	control_TTN	12	18
UBR5-AS1	0.947	0.0406	0.0266	0.0603	3.39	9.95	0.00297	1.39	LV	CELLSTATES	vCM1.2	control_TTN	12	18
FRRS1	0.946	0.028	0.0613	0.137	4.41	11.4	0.00158	1.55	LV	CELLSTATES	vCM1.2	control_TTN	12	18
ZMAT1	0.946	0.00526	0.184	0.424	5.93	18.8	8.9e-05	2.28	LV	CELLSTATES	vCM1.2	control_TTN	12	18
TBC1D1	0.943	0.00235	0.972	2.55	8.37	22.9	2.15e-05	2.63	LV	CELLSTATES	vCM1.2	control_TTN	12	18
AC016831.7	0.942	0.0103	2	6.15	9.51	15.9	0.000263	1.99	LV	CELLSTATES	vCM1.2	control_TTN	12	18
ZBTB16	0.94	0.0284	1.53	4.23	9.09	11.4	0.00163	1.55	LV	CELLSTATES	vCM1.2	control_TTN	12	18
ACVR1	0.937	0.00568	0.184	0.428	5.92	18.5	9.92e-05	2.25	LV	CELLSTATES	vCM1.2	control_TTN	12	18
TXK	0.935	0.0237	0.109	0.268	5.22	12.1	0.00117	1.62	LV	CELLSTATES	vCM1.2	control_TTN	12	18
AL161457.2	0.934	0.0226	0.142	0.244	5.46	12.3	0.00109	1.65	LV	CELLSTATES	vCM1.2	control_TTN	12	18
SPRED2	0.932	0.0138	0.134	0.34	5.53	14.5	0.000454	1.86	LV	CELLSTATES	vCM1.2	control_TTN	12	18
SLC25A29	0.931	0.0292	0.0457	0.105	4.03	11.2	0.00172	1.53	LV	CELLSTATES	vCM1.2	control_TTN	12	18
POLB	0.927	0.0107	0.0952	0.191	4.95	15.7	0.000281	1.97	LV	CELLSTATES	vCM1.2	control_TTN	12	18
CAST	0.926	0.00142	1.07	2.65	8.5	25.7	8.49e-06	2.85	LV	CELLSTATES	vCM1.2	control_TTN	12	18
PHKA2	0.925	0.0172	0.278	0.61	6.54	13.6	0.000654	1.77	LV	CELLSTATES	vCM1.2	control_TTN	12	18
MSH4	0.924	0.0463	0.0392	0.11	3.85	9.4	0.00378	1.33	LV	CELLSTATES	vCM1.2	control_TTN	12	18
YTHDC1	0.923	0.00423	0.205	0.455	6.07	19.8	6.29e-05	2.37	LV	CELLSTATES	vCM1.2	control_TTN	12	18
ACSL4	0.919	0.00142	0.208	0.487	6.12	25.7	8.64e-06	2.85	LV	CELLSTATES	vCM1.2	control_TTN	12	18
CDKL5	0.918	0.00685	0.428	1.06	7.16	17.7	0.000133	2.16	LV	CELLSTATES	vCM1.2	control_TTN	12	18
ZDHHC14	0.918	0.00184	0.343	0.858	6.87	24.1	1.45e-05	2.74	LV	CELLSTATES	vCM1.2	control_TTN	12	18
LMO7	0.917	0.000711	1.92	4.18	9.25	29.9	2.33e-06	3.15	LV	CELLSTATES	vCM1.2	control_TTN	12	18
AL136164.2	0.916	0.0489	0.105	0.243	5.08	9.2	0.00415	1.31	LV	CELLSTATES	vCM1.2	control_TTN	12	18
SLX4IP	0.914	0.00148	0.112	0.281	5.33	25.3	9.6e-06	2.83	LV	CELLSTATES	vCM1.2	control_TTN	12	18
LRP4-AS1	0.91	0.0216	0.0525	0.103	4.24	12.6	0.000983	1.67	LV	CELLSTATES	vCM1.2	control_TTN	12	18
SAMHD1	0.909	0.0332	0.0686	0.175	4.66	10.7	0.00212	1.48	LV	CELLSTATES	vCM1.2	control_TTN	12	18
RAB20	0.907	0.0229	0.132	0.305	5.5	12.3	0.00111	1.64	LV	CELLSTATES	vCM1.2	control_TTN	12	18
VSNL1	0.907	0.0194	0.0813	0.146	4.72	13.1	0.000797	1.71	LV	CELLSTATES	vCM1.2	control_TTN	12	18
AP005329.2	0.904	0.0159	0.436	0.849	7	13.9	0.000568	1.8	LV	CELLSTATES	vCM1.2	control_TTN	12	18
IPO5	0.903	0.00799	0.0715	0.154	4.6	16.9	0.000179	2.1	LV	CELLSTATES	vCM1.2	control_TTN	12	18
ATP2C1	0.902	0.00138	0.731	1.57	7.84	26.6	6.41e-06	2.86	LV	CELLSTATES	vCM1.2	control_TTN	12	18
PKD2	0.901	0.00314	0.271	0.685	6.53	21.3	3.67e-05	2.5	LV	CELLSTATES	vCM1.2	control_TTN	12	18
BICD1	0.897	0.00142	0.279	0.679	6.55	25.8	8.31e-06	2.85	LV	CELLSTATES	vCM1.2	control_TTN	12	18
FAM173B	0.895	0.0113	0.0686	0.155	4.5	15.4	0.000319	1.95	LV	CELLSTATES	vCM1.2	control_TTN	12	18
YBX3	0.895	0.0233	0.279	0.683	6.53	12.2	0.00114	1.63	LV	CELLSTATES	vCM1.2	control_TTN	12	18
IQSEC2	0.893	0.0413	0.0434	0.101	4.04	9.85	0.0031	1.38	LV	CELLSTATES	vCM1.2	control_TTN	12	18
ALG13	0.89	0.00188	0.119	0.264	5.28	23.9	1.51e-05	2.73	LV	CELLSTATES	vCM1.2	control_TTN	12	18
AC055733.2	0.887	0.0461	0.127	0.275	5.39	9.43	0.00374	1.34	LV	CELLSTATES	vCM1.2	control_TTN	12	18
UGGT2	0.883	0.000344	0.296	0.683	6.63	33.6	7.75e-07	3.46	LV	CELLSTATES	vCM1.2	control_TTN	12	18
ARHGAP42	0.882	0.00617	0.243	0.608	6.41	18.2	0.000113	2.21	LV	CELLSTATES	vCM1.2	control_TTN	12	18
YWHAG	0.878	0.00142	0.203	0.48	6.08	25.6	8.71e-06	2.85	LV	CELLSTATES	vCM1.2	control_TTN	12	18
RHOBTB1	0.877	0.0167	0.233	0.478	6.2	13.7	0.000617	1.78	LV	CELLSTATES	vCM1.2	control_TTN	12	18
AC093827.5	0.874	0.00773	0.0972	0.223	5.01	17.1	0.00017	2.11	LV	CELLSTATES	vCM1.2	control_TTN	12	18
PQLC1	0.874	0.0292	0.0796	0.178	4.71	11.2	0.00172	1.53	LV	CELLSTATES	vCM1.2	control_TTN	12	18
TMEM185A	0.873	0.00413	0.0945	0.246	5.06	19.9	6.02e-05	2.38	LV	CELLSTATES	vCM1.2	control_TTN	12	18
SOS2	0.868	0.00178	0.66	1.49	7.75	24.3	1.35e-05	2.75	LV	CELLSTATES	vCM1.2	control_TTN	12	18
CYP2U1	0.867	0.0171	0.0852	0.17	4.81	13.6	0.000645	1.77	LV	CELLSTATES	vCM1.2	control_TTN	12	18
FMR1	0.867	0.0327	0.0614	0.124	4.43	10.8	0.00204	1.49	LV	CELLSTATES	vCM1.2	control_TTN	12	18
C11orf74	0.865	0.0463	0.0427	0.0868	3.85	9.4	0.00379	1.33	LV	CELLSTATES	vCM1.2	control_TTN	12	18
XPO1	0.865	0.00311	0.242	0.596	6.35	21.4	3.53e-05	2.51	LV	CELLSTATES	vCM1.2	control_TTN	12	18
CCDC93	0.863	0.0037	0.457	1.05	7.2	20.3	5.19e-05	2.43	LV	CELLSTATES	vCM1.2	control_TTN	12	18
CDC14A	0.862	0.0154	0.0904	0.214	4.97	14.1	0.000537	1.81	LV	CELLSTATES	vCM1.2	control_TTN	12	18
FMO4	0.862	0.0245	0.0515	0.118	4.12	12	0.00123	1.61	LV	CELLSTATES	vCM1.2	control_TTN	12	18
TSHZ1	0.862	0.0257	0.0855	0.192	4.86	11.8	0.00135	1.59	LV	CELLSTATES	vCM1.2	control_TTN	12	18
RPL34-AS1	0.856	0.0299	0.133	0.247	5.38	11.1	0.00179	1.52	LV	CELLSTATES	vCM1.2	control_TTN	12	18
PRICKLE1	0.854	0.00997	0.557	1.07	7.39	16	0.000248	2	LV	CELLSTATES	vCM1.2	control_TTN	12	18
ZBTB20-AS1	0.853	0.00413	0.109	0.214	5.12	19.9	6e-05	2.38	LV	CELLSTATES	vCM1.2	control_TTN	12	18
HERC3	0.85	0.00659	0.214	0.423	6.06	17.9	0.000126	2.18	LV	CELLSTATES	vCM1.2	control_TTN	12	18
FNIP2	0.849	0.0179	1.77	4.19	9.17	13.4	0.00071	1.75	LV	CELLSTATES	vCM1.2	control_TTN	12	18
AL683813.1	0.848	0.00218	0.259	0.666	6.48	23.2	1.91e-05	2.66	LV	CELLSTATES	vCM1.2	control_TTN	12	18
NXPE3	0.848	0.00382	0.15	0.325	5.62	20.2	5.47e-05	2.42	LV	CELLSTATES	vCM1.2	control_TTN	12	18
INTS13	0.846	0.0485	0.0324	0.0535	3.47	9.24	0.00408	1.31	LV	CELLSTATES	vCM1.2	control_TTN	12	18
TUBE1	0.844	0.00292	0.392	0.78	6.88	21.7	3.25e-05	2.53	LV	CELLSTATES	vCM1.2	control_TTN	12	18
MADD	0.842	0.0137	0.113	0.232	5.19	14.5	0.00045	1.86	LV	CELLSTATES	vCM1.2	control_TTN	12	18
ZNF516	0.842	0.00526	0.152	0.35	5.63	18.8	8.89e-05	2.28	LV	CELLSTATES	vCM1.2	control_TTN	12	18
IL6ST	0.841	0.00148	0.217	0.461	6.16	25.3	9.72e-06	2.83	LV	CELLSTATES	vCM1.2	control_TTN	12	18
SLAIN1	0.838	0.0475	0.0352	0.0776	3.64	9.31	0.00394	1.32	LV	CELLSTATES	vCM1.2	control_TTN	12	18
C9orf84	0.836	0.0421	0.183	0.392	5.81	9.76	0.00323	1.38	LV	CELLSTATES	vCM1.2	control_TTN	12	18
NSUN2	0.836	0.0417	0.0771	0.158	4.63	9.81	0.00317	1.38	LV	CELLSTATES	vCM1.2	control_TTN	12	18
AP000943.3	0.835	0.0285	0.072	0.139	4.56	11.3	0.00164	1.54	LV	CELLSTATES	vCM1.2	control_TTN	12	18
HBP1	0.833	0.00692	0.136	0.304	5.47	17.6	0.000136	2.16	LV	CELLSTATES	vCM1.2	control_TTN	12	18
RRAS2	0.833	0.0044	0.26	0.588	6.36	19.6	6.62e-05	2.36	LV	CELLSTATES	vCM1.2	control_TTN	12	18
RTTN	0.833	0.00172	0.254	0.56	6.38	24.5	1.25e-05	2.77	LV	CELLSTATES	vCM1.2	control_TTN	12	18
TEC	0.833	0.012	0.179	0.335	5.79	15.1	0.000358	1.92	LV	CELLSTATES	vCM1.2	control_TTN	12	18
GABRB1	0.832	0.011	0.682	1.54	7.8	15.5	0.000301	1.96	LV	CELLSTATES	vCM1.2	control_TTN	12	18
PCDH9	0.832	0.00101	3.6	8.56	10.2	27.9	4.25e-06	2.99	LV	CELLSTATES	vCM1.2	control_TTN	12	18
PEBP4	0.832	0.0293	0.743	1.68	7.89	11.2	0.00173	1.53	LV	CELLSTATES	vCM1.2	control_TTN	12	18
TMEM71	0.829	0.0108	1.41	3.28	8.84	15.6	0.000294	1.96	LV	CELLSTATES	vCM1.2	control_TTN	12	18
AP000446.1	0.828	0.0374	0.0446	0.0966	4.03	10.3	0.00256	1.43	LV	CELLSTATES	vCM1.2	control_TTN	12	18
PALLD	0.828	0.00314	13.9	29.7	12.1	21.2	3.79e-05	2.5	LV	CELLSTATES	vCM1.2	control_TTN	12	18
ARHGEF6	0.827	0.0042	0.359	0.717	6.81	19.8	6.22e-05	2.38	LV	CELLSTATES	vCM1.2	control_TTN	12	18
SORT1	0.827	0.0027	0.391	0.879	6.95	22.1	2.85e-05	2.57	LV	CELLSTATES	vCM1.2	control_TTN	12	18
RND3	0.826	0.0416	0.0785	0.215	4.82	9.82	0.00315	1.38	LV	CELLSTATES	vCM1.2	control_TTN	12	18
UST	0.826	0.0104	0.19	0.442	5.99	15.8	0.000269	1.98	LV	CELLSTATES	vCM1.2	control_TTN	12	18
MIR4435-2HG	0.822	0.00791	0.248	0.53	6.3	16.9	0.000177	2.1	LV	CELLSTATES	vCM1.2	control_TTN	12	18
ST8SIA5	0.818	0.00485	0.145	0.319	5.57	19.2	7.75e-05	2.31	LV	CELLSTATES	vCM1.2	control_TTN	12	18
PLEKHA2	0.817	0.00845	0.495	1.09	7.31	16.7	0.000194	2.07	LV	CELLSTATES	vCM1.2	control_TTN	12	18
PPP2CB	0.816	0.00744	0.379	0.845	6.93	17.3	0.000156	2.13	LV	CELLSTATES	vCM1.2	control_TTN	12	18
LTBP1	0.812	0.00116	1.53	3.34	8.94	27.3	5.12e-06	2.93	LV	CELLSTATES	vCM1.2	control_TTN	12	18
PIP4P2	0.812	0.00479	0.0914	0.195	4.92	19.2	7.62e-05	2.32	LV	CELLSTATES	vCM1.2	control_TTN	12	18
EYS	0.811	0.0375	0.138	0.283	5.49	10.3	0.00258	1.43	LV	CELLSTATES	vCM1.2	control_TTN	12	18
LIFR	0.808	0.00161	0.313	0.666	6.63	24.9	1.1e-05	2.79	LV	CELLSTATES	vCM1.2	control_TTN	12	18
INTU	0.807	0.0223	0.266	0.571	6.37	12.4	0.00107	1.65	LV	CELLSTATES	vCM1.2	control_TTN	12	18
WASL	0.804	0.00956	0.234	0.449	6.13	16.2	0.000234	2.02	LV	CELLSTATES	vCM1.2	control_TTN	12	18
KIAA0556	0.803	0.00174	0.135	0.316	5.49	24.4	1.29e-05	2.76	LV	CELLSTATES	vCM1.2	control_TTN	12	18
OSBPL1A	0.801	0.000886	0.658	1.48	7.73	28.6	3.4e-06	3.05	LV	CELLSTATES	vCM1.2	control_TTN	12	18
PRIMPOL	0.791	0.00231	0.147	0.312	5.57	23	2.1e-05	2.64	LV	CELLSTATES	vCM1.2	control_TTN	12	18
FAM241A	0.79	0.0195	0.254	0.517	6.33	13.1	0.000803	1.71	LV	CELLSTATES	vCM1.2	control_TTN	12	18
ANKRA2	0.789	0.0309	0.053	0.129	4.3	11	0.00189	1.51	LV	CELLSTATES	vCM1.2	control_TTN	12	18
CHIC2	0.787	0.0272	0.125	0.264	5.35	11.5	0.00151	1.57	LV	CELLSTATES	vCM1.2	control_TTN	12	18
DYNC1I1	0.787	0.00552	1.11	2.47	8.48	18.6	9.6e-05	2.26	LV	CELLSTATES	vCM1.2	control_TTN	12	18
RAB11FIP1	0.786	0.0132	0.193	0.489	6.08	14.7	0.000418	1.88	LV	CELLSTATES	vCM1.2	control_TTN	12	18
HLTF	0.785	0.02	0.115	0.215	5.09	12.9	0.000847	1.7	LV	CELLSTATES	vCM1.2	control_TTN	12	18
KIAA1109	0.784	0.00311	0.314	0.64	6.61	21.4	3.55e-05	2.51	LV	CELLSTATES	vCM1.2	control_TTN	12	18
MAP9	0.784	0.0258	0.101	0.179	4.97	11.8	0.00137	1.59	LV	CELLSTATES	vCM1.2	control_TTN	12	18
DROSHA	0.782	0.00323	0.121	0.254	5.31	21	4.08e-05	2.49	LV	CELLSTATES	vCM1.2	control_TTN	12	18
ZNF106	0.779	0.00256	0.793	1.69	7.93	22.5	2.47e-05	2.59	LV	CELLSTATES	vCM1.2	control_TTN	12	18
ATP6AP1L	0.776	0.0226	0.11	0.263	5.24	12.3	0.00109	1.65	LV	CELLSTATES	vCM1.2	control_TTN	12	18
KCTD1	0.776	0.0201	0.234	0.503	6.27	12.9	0.000856	1.7	LV	CELLSTATES	vCM1.2	control_TTN	12	18
CAT	0.773	0.0155	0.37	0.763	6.85	14	0.000541	1.81	LV	CELLSTATES	vCM1.2	control_TTN	12	18
ATG13	0.769	0.0254	0.113	0.24	5.18	11.9	0.00131	1.6	LV	CELLSTATES	vCM1.2	control_TTN	12	18
C1orf21	0.767	0.00669	0.738	1.68	7.87	17.8	0.000129	2.17	LV	CELLSTATES	vCM1.2	control_TTN	12	18
PRDM5	0.766	0.00924	0.341	0.609	6.68	16.4	0.000219	2.03	LV	CELLSTATES	vCM1.2	control_TTN	12	18
ZNF407	0.766	0.00188	0.862	1.82	8.07	23.9	1.53e-05	2.73	LV	CELLSTATES	vCM1.2	control_TTN	12	18
NPAS3	0.764	0.0411	0.325	0.648	6.64	9.87	0.00308	1.39	LV	CELLSTATES	vCM1.2	control_TTN	12	18
ITPR2	0.762	0.00736	0.489	1.02	7.26	17.3	0.000154	2.13	LV	CELLSTATES	vCM1.2	control_TTN	12	18
PIK3C3	0.757	0.00681	0.209	0.455	6.07	17.7	0.000132	2.17	LV	CELLSTATES	vCM1.2	control_TTN	12	18
EFR3A	0.756	0.00319	0.218	0.49	6.15	21.1	4.01e-05	2.5	LV	CELLSTATES	vCM1.2	control_TTN	12	18
CFAP61	0.755	0.0218	0.614	1.45	7.66	12.5	0.00103	1.66	LV	CELLSTATES	vCM1.2	control_TTN	12	18
HMGCS1	0.755	0.0216	0.0743	0.135	4.59	12.5	0.000989	1.66	LV	CELLSTATES	vCM1.2	control_TTN	12	18
SCARB2	0.754	0.00493	0.174	0.338	5.73	19.1	7.95e-05	2.31	LV	CELLSTATES	vCM1.2	control_TTN	12	18
SLC15A4	0.751	0.04	0.135	0.275	5.37	10	0.0029	1.4	LV	CELLSTATES	vCM1.2	control_TTN	12	18
GREB1L	0.747	0.0279	1.21	2.72	8.57	11.4	0.00157	1.55	LV	CELLSTATES	vCM1.2	control_TTN	12	18
FGD4	0.746	0.0103	1.1	2.27	8.41	15.9	0.000266	1.99	LV	CELLSTATES	vCM1.2	control_TTN	12	18
SGCE	0.746	0.035	0.194	0.367	5.84	10.5	0.00232	1.46	LV	CELLSTATES	vCM1.2	control_TTN	12	18
ZNF736	0.745	0.0455	0.079	0.187	4.71	9.48	0.00367	1.34	LV	CELLSTATES	vCM1.2	control_TTN	12	18
AC027117.2	0.744	0.0208	0.253	0.528	6.29	12.8	0.000907	1.68	LV	CELLSTATES	vCM1.2	control_TTN	12	18
AC098829.1	0.743	0.0366	0.16	0.265	5.51	10.4	0.00248	1.44	LV	CELLSTATES	vCM1.2	control_TTN	12	18
COPS7B	0.743	0.0248	0.0862	0.195	4.86	12	0.00126	1.61	LV	CELLSTATES	vCM1.2	control_TTN	12	18
DHX15	0.743	0.0115	0.253	0.499	6.29	15.3	0.000328	1.94	LV	CELLSTATES	vCM1.2	control_TTN	12	18
NFE2L1	0.742	0.0215	0.119	0.274	5.29	12.6	0.000968	1.67	LV	CELLSTATES	vCM1.2	control_TTN	12	18
RELL1	0.74	0.0257	0.147	0.32	5.54	11.8	0.00136	1.59	LV	CELLSTATES	vCM1.2	control_TTN	12	18
GRK4	0.738	0.0107	0.351	0.665	6.74	15.7	0.00028	1.97	LV	CELLSTATES	vCM1.2	control_TTN	12	18
FAM135A	0.737	0.0027	0.427	0.934	7.09	22.1	2.81e-05	2.57	LV	CELLSTATES	vCM1.2	control_TTN	12	18
AC015971.1	0.735	0.0072	0.169	0.334	5.75	17.5	0.000146	2.14	LV	CELLSTATES	vCM1.2	control_TTN	12	18
CPED1	0.735	0.00359	1.45	3.04	8.81	20.5	4.88e-05	2.44	LV	CELLSTATES	vCM1.2	control_TTN	12	18
SLC38A6	0.734	0.0407	0.0932	0.188	4.87	9.93	0.003	1.39	LV	CELLSTATES	vCM1.2	control_TTN	12	18
GIGYF1	0.733	0.0143	0.171	0.318	5.73	14.3	0.000483	1.84	LV	CELLSTATES	vCM1.2	control_TTN	12	18
ZDHHC21	0.733	0.027	0.281	0.593	6.42	11.6	0.00149	1.57	LV	CELLSTATES	vCM1.2	control_TTN	12	18
C11orf65	0.731	0.0428	0.1	0.187	4.95	9.69	0.00333	1.37	LV	CELLSTATES	vCM1.2	control_TTN	12	18
RNGTT	0.73	0.0142	0.225	0.495	6.16	14.3	0.00048	1.85	LV	CELLSTATES	vCM1.2	control_TTN	12	18
TRUB1	0.73	0.0429	0.1	0.169	4.88	9.68	0.00335	1.37	LV	CELLSTATES	vCM1.2	control_TTN	12	18
SRGAP3	0.729	0.0112	0.416	0.819	6.95	15.4	0.000312	1.95	LV	CELLSTATES	vCM1.2	control_TTN	12	18
SHROOM3	0.728	0.0229	0.732	1.47	7.82	12.3	0.00111	1.64	LV	CELLSTATES	vCM1.2	control_TTN	12	18
HSD17B12	0.726	0.00142	0.444	0.85	7.08	25.9	8.05e-06	2.85	LV	CELLSTATES	vCM1.2	control_TTN	12	18
XPC	0.726	0.0343	0.0525	0.12	4.21	10.6	0.00224	1.46	LV	CELLSTATES	vCM1.2	control_TTN	12	18
RMND5A	0.725	0.0192	0.224	0.416	6.1	13.1	0.000784	1.72	LV	CELLSTATES	vCM1.2	control_TTN	12	18
CEP44	0.723	0.0381	0.141	0.275	5.46	10.2	0.00265	1.42	LV	CELLSTATES	vCM1.2	control_TTN	12	18
ZNF622	0.721	0.0484	0.0639	0.141	4.41	9.24	0.00407	1.31	LV	CELLSTATES	vCM1.2	control_TTN	12	18
CCNJL	0.72	0.0485	0.129	0.247	5.37	9.23	0.0041	1.31	LV	CELLSTATES	vCM1.2	control_TTN	12	18
DHRSX	0.72	0.0112	1.08	2.31	8.39	15.5	0.000311	1.95	LV	CELLSTATES	vCM1.2	control_TTN	12	18
ACSS3	0.719	0.00707	1.36	2.93	8.74	17.6	0.00014	2.15	LV	CELLSTATES	vCM1.2	control_TTN	12	18
HDAC7	0.719	0.032	0.22	0.467	6.15	10.9	0.00199	1.49	LV	CELLSTATES	vCM1.2	control_TTN	12	18
TXLNB	0.718	0.00708	0.636	1.3	7.63	17.6	0.000141	2.15	LV	CELLSTATES	vCM1.2	control_TTN	12	18
ARHGEF9	0.716	0.00647	0.381	0.755	6.89	17.9	0.000123	2.19	LV	CELLSTATES	vCM1.2	control_TTN	12	18
SAMD12	0.709	0.0143	1.03	2.02	8.28	14.3	0.000486	1.84	LV	CELLSTATES	vCM1.2	control_TTN	12	18
USP38	0.709	0.04	0.0485	0.0916	4.03	10	0.0029	1.4	LV	CELLSTATES	vCM1.2	control_TTN	12	18
IKZF2	0.707	0.025	0.174	0.319	5.72	11.9	0.00129	1.6	LV	CELLSTATES	vCM1.2	control_TTN	12	18
KDM3A	0.706	0.0285	0.122	0.265	5.26	11.3	0.00164	1.54	LV	CELLSTATES	vCM1.2	control_TTN	12	18
AC023590.1	0.705	0.0172	0.424	0.683	6.92	13.5	0.00066	1.76	LV	CELLSTATES	vCM1.2	control_TTN	12	18
GEN1	0.704	0.0455	0.0821	0.18	4.79	9.47	0.00367	1.34	LV	CELLSTATES	vCM1.2	control_TTN	12	18
KLHL3	0.703	0.0284	0.385	0.767	6.91	11.4	0.00162	1.55	LV	CELLSTATES	vCM1.2	control_TTN	12	18
LTN1	0.703	0.0375	0.149	0.297	5.52	10.3	0.00258	1.43	LV	CELLSTATES	vCM1.2	control_TTN	12	18
WDR44	0.703	0.0121	0.168	0.35	5.71	15.1	0.000361	1.92	LV	CELLSTATES	vCM1.2	control_TTN	12	18
NMNAT3	0.701	0.0107	0.152	0.282	5.54	15.7	0.000284	1.97	LV	CELLSTATES	vCM1.2	control_TTN	12	18
NNT	0.701	0.00736	1.4	2.77	8.71	17.3	0.000154	2.13	LV	CELLSTATES	vCM1.2	control_TTN	12	18
NUAK1	0.701	0.0446	0.407	0.771	6.95	9.55	0.00354	1.35	LV	CELLSTATES	vCM1.2	control_TTN	12	18
PTPN3	0.699	0.0391	0.43	0.978	7.16	10.1	0.00279	1.41	LV	CELLSTATES	vCM1.2	control_TTN	12	18
CCDC6	0.697	0.0116	0.153	0.342	5.64	15.3	0.000336	1.94	LV	CELLSTATES	vCM1.2	control_TTN	12	18
PGAP2	0.696	0.0283	0.102	0.226	5.08	11.4	0.00161	1.55	LV	CELLSTATES	vCM1.2	control_TTN	12	18
ANO5	0.694	0.0211	0.811	1.47	7.91	12.7	0.000942	1.67	LV	CELLSTATES	vCM1.2	control_TTN	12	18
DBT	0.694	0.0236	0.106	0.209	5.05	12.2	0.00116	1.63	LV	CELLSTATES	vCM1.2	control_TTN	12	18
MED14	0.694	0.0218	0.17	0.314	5.65	12.5	0.00103	1.66	LV	CELLSTATES	vCM1.2	control_TTN	12	18
PDE3B	0.693	0.00413	0.441	1.05	7.22	19.9	6.06e-05	2.38	LV	CELLSTATES	vCM1.2	control_TTN	12	18
RAD21	0.693	0.0307	0.14	0.303	5.55	11	0.00187	1.51	LV	CELLSTATES	vCM1.2	control_TTN	12	18
XPR1	0.693	0.0116	1.65	3.42	8.94	15.3	0.000336	1.94	LV	CELLSTATES	vCM1.2	control_TTN	12	18
RBPMS	0.691	0.0102	2.91	5.95	9.79	16	0.000255	1.99	LV	CELLSTATES	vCM1.2	control_TTN	12	18
SCLT1	0.688	0.014	0.327	0.649	6.66	14.4	0.000463	1.85	LV	CELLSTATES	vCM1.2	control_TTN	12	18
YTHDF3	0.688	0.0179	0.291	0.553	6.42	13.4	0.000708	1.75	LV	CELLSTATES	vCM1.2	control_TTN	12	18
NCBP3	0.685	0.0211	0.0887	0.17	4.77	12.7	0.000937	1.67	LV	CELLSTATES	vCM1.2	control_TTN	12	18
CDC37L1	0.683	0.0117	0.284	0.594	6.47	15.2	0.000344	1.93	LV	CELLSTATES	vCM1.2	control_TTN	12	18
USP25	0.683	0.00711	0.524	1.12	7.34	17.5	0.000143	2.15	LV	CELLSTATES	vCM1.2	control_TTN	12	18
KIAA1217	0.681	0.0335	1.34	2.62	8.64	10.7	0.00215	1.48	LV	CELLSTATES	vCM1.2	control_TTN	12	18
PTPN14	0.678	0.036	0.322	0.679	6.64	10.4	0.00241	1.44	LV	CELLSTATES	vCM1.2	control_TTN	12	18
NCOA2	0.677	0.00368	1.27	2.73	8.63	20.4	5.13e-05	2.43	LV	CELLSTATES	vCM1.2	control_TTN	12	18
STK24	0.676	0.0211	0.214	0.369	5.96	12.7	0.000948	1.67	LV	CELLSTATES	vCM1.2	control_TTN	12	18
KPNA4	0.675	0.0054	0.237	0.496	6.23	18.7	9.27e-05	2.27	LV	CELLSTATES	vCM1.2	control_TTN	12	18
MYOZ2	0.675	0.0343	3.86	7.31	10.1	10.6	0.00224	1.46	LV	CELLSTATES	vCM1.2	control_TTN	12	18
AC001226.2	0.674	0.0163	0.185	0.321	5.77	13.8	0.000593	1.79	LV	CELLSTATES	vCM1.2	control_TTN	12	18
MAP3K7	0.673	0.00813	0.145	0.267	5.47	16.8	0.000186	2.09	LV	CELLSTATES	vCM1.2	control_TTN	12	18
AK3	0.672	0.0142	0.258	0.557	6.38	14.4	0.000474	1.85	LV	CELLSTATES	vCM1.2	control_TTN	12	18
TBCK	0.672	0.00853	0.527	1.09	7.37	16.7	0.000197	2.07	LV	CELLSTATES	vCM1.2	control_TTN	12	18
AL359710.1	0.671	0.0476	0.0727	0.147	4.51	9.3	0.00397	1.32	LV	CELLSTATES	vCM1.2	control_TTN	12	18
TRAPPC11	0.67	0.0266	0.181	0.34	5.79	11.6	0.00144	1.58	LV	CELLSTATES	vCM1.2	control_TTN	12	18
DZIP3	0.669	0.0104	0.222	0.456	6.11	15.8	0.000271	1.98	LV	CELLSTATES	vCM1.2	control_TTN	12	18
MTUS1	0.669	0.00194	1.32	2.66	8.64	23.6	1.67e-05	2.71	LV	CELLSTATES	vCM1.2	control_TTN	12	18
DANT2	0.668	0.0222	2.67	5.57	9.69	12.4	0.00105	1.65	LV	CELLSTATES	vCM1.2	control_TTN	12	18
GSTCD	0.667	0.039	0.131	0.243	5.38	10.1	0.00278	1.41	LV	CELLSTATES	vCM1.2	control_TTN	12	18
SEL1L	0.666	0.0216	0.103	0.186	5.01	12.6	0.000974	1.67	LV	CELLSTATES	vCM1.2	control_TTN	12	18
FAM219A	0.665	0.0292	0.124	0.245	5.26	11.2	0.0017	1.53	LV	CELLSTATES	vCM1.2	control_TTN	12	18
MLF1	0.665	0.0152	0.709	1.55	7.83	14.1	0.000529	1.82	LV	CELLSTATES	vCM1.2	control_TTN	12	18
UGGT1	0.665	0.0157	0.115	0.254	5.25	14	0.000556	1.8	LV	CELLSTATES	vCM1.2	control_TTN	12	18
NEDD4L	0.664	0.00314	0.584	1.2	7.49	21.3	3.72e-05	2.5	LV	CELLSTATES	vCM1.2	control_TTN	12	18
SMIM8	0.664	0.00329	0.486	0.987	7.2	20.9	4.21e-05	2.48	LV	CELLSTATES	vCM1.2	control_TTN	12	18
FGFR1OP2	0.663	0.0217	0.0991	0.204	5	12.5	0.001	1.66	LV	CELLSTATES	vCM1.2	control_TTN	12	18
TFDP2	0.66	0.00869	0.721	1.57	7.83	16.6	0.000203	2.06	LV	CELLSTATES	vCM1.2	control_TTN	12	18
SSPN	0.655	0.0398	0.104	0.216	5.13	10	0.00288	1.4	LV	CELLSTATES	vCM1.2	control_TTN	12	18
PTPRM	0.654	0.0114	4.27	8.24	10.3	15.3	0.000324	1.94	LV	CELLSTATES	vCM1.2	control_TTN	12	18
ARHGEF7	0.653	0.0103	0.309	0.597	6.57	15.9	0.000262	1.99	LV	CELLSTATES	vCM1.2	control_TTN	12	18
SMC6	0.653	0.00733	0.263	0.525	6.34	17.3	0.000152	2.13	LV	CELLSTATES	vCM1.2	control_TTN	12	18
TBC1D4	0.652	0.0128	2.15	3.81	9.25	14.8	0.0004	1.89	LV	CELLSTATES	vCM1.2	control_TTN	12	18
PCCA	0.651	0.00394	0.662	1.35	7.66	20.1	5.67e-05	2.4	LV	CELLSTATES	vCM1.2	control_TTN	12	18
CENPC	0.65	0.036	0.221	0.421	6.08	10.4	0.00242	1.44	LV	CELLSTATES	vCM1.2	control_TTN	12	18
PSMA1	0.65	0.0267	0.144	0.313	5.56	11.6	0.00146	1.57	LV	CELLSTATES	vCM1.2	control_TTN	12	18
SERINC1	0.65	0.0246	0.107	0.211	5.1	12	0.00125	1.61	LV	CELLSTATES	vCM1.2	control_TTN	12	18
CARS2	0.646	0.0146	0.176	0.326	5.76	14.3	0.000497	1.84	LV	CELLSTATES	vCM1.2	control_TTN	12	18
CLASP1	0.644	0.00241	1.04	2.11	8.29	22.7	2.28e-05	2.62	LV	CELLSTATES	vCM1.2	control_TTN	12	18
AC007566.1	0.643	0.0126	0.138	0.258	5.38	14.8	0.000394	1.9	LV	CELLSTATES	vCM1.2	control_TTN	12	18
FOXO1	0.642	0.0441	0.443	0.935	7.11	9.59	0.00348	1.36	LV	CELLSTATES	vCM1.2	control_TTN	12	18
HIBCH	0.642	0.00142	0.409	0.706	6.9	25.6	8.79e-06	2.85	LV	CELLSTATES	vCM1.2	control_TTN	12	18
ORC3	0.642	0.018	0.22	0.401	6.01	13.3	0.000719	1.74	LV	CELLSTATES	vCM1.2	control_TTN	12	18
PREP	0.642	0.0175	0.128	0.223	5.23	13.5	0.000678	1.76	LV	CELLSTATES	vCM1.2	control_TTN	12	18
ROCK2	0.641	0.0111	0.271	0.51	6.35	15.5	0.000308	1.95	LV	CELLSTATES	vCM1.2	control_TTN	12	18
AC131571.1	0.64	0.0497	0.251	0.425	6.2	9.15	0.00424	1.3	LV	CELLSTATES	vCM1.2	control_TTN	12	18
TET2	0.64	0.0216	0.35	0.65	6.68	12.5	0.000992	1.66	LV	CELLSTATES	vCM1.2	control_TTN	12	18
XRN1	0.64	0.00289	0.356	0.703	6.77	21.7	3.19e-05	2.54	LV	CELLSTATES	vCM1.2	control_TTN	12	18
HNRNPD	0.636	0.0186	0.248	0.448	6.21	13.2	0.000751	1.73	LV	CELLSTATES	vCM1.2	control_TTN	12	18
AC116366.3	0.635	0.0171	0.562	1.04	7.35	13.6	0.000646	1.77	LV	CELLSTATES	vCM1.2	control_TTN	12	18
VPS41	0.635	0.0312	0.12	0.242	5.24	11	0.00192	1.51	LV	CELLSTATES	vCM1.2	control_TTN	12	18
IGSF9B	0.634	0.0409	0.174	0.327	5.72	9.89	0.00306	1.39	LV	CELLSTATES	vCM1.2	control_TTN	12	18
APTX	0.633	0.02	0.172	0.31	5.69	12.9	0.00084	1.7	LV	CELLSTATES	vCM1.2	control_TTN	12	18
IFT74	0.633	0.0264	0.111	0.225	5.17	11.7	0.00143	1.58	LV	CELLSTATES	vCM1.2	control_TTN	12	18
DCUN1D2	0.632	0.0216	0.393	0.68	6.85	12.6	0.000977	1.67	LV	CELLSTATES	vCM1.2	control_TTN	12	18
VLDLR-AS1	0.632	0.0298	1	2.11	8.3	11.1	0.00177	1.53	LV	CELLSTATES	vCM1.2	control_TTN	12	18
CDC16	0.631	0.0211	0.154	0.29	5.6	12.6	0.000949	1.67	LV	CELLSTATES	vCM1.2	control_TTN	12	18
FASTKD1	0.631	0.014	0.504	1.02	7.27	14.4	0.000467	1.85	LV	CELLSTATES	vCM1.2	control_TTN	12	18
SOBP	0.629	0.0282	0.397	0.745	6.89	11.4	0.0016	1.55	LV	CELLSTATES	vCM1.2	control_TTN	12	18
YAF2	0.627	0.0122	0.79	1.58	7.92	15	0.000369	1.91	LV	CELLSTATES	vCM1.2	control_TTN	12	18
GABPB2	0.626	0.0402	0.166	0.363	5.71	9.99	0.00293	1.4	LV	CELLSTATES	vCM1.2	control_TTN	12	18
NCKAP5	0.625	0.0461	1.36	2.71	8.66	9.43	0.00374	1.34	LV	CELLSTATES	vCM1.2	control_TTN	12	18
MFAP3	0.622	0.0402	0.161	0.314	5.56	9.98	0.00294	1.4	LV	CELLSTATES	vCM1.2	control_TTN	12	18
TNS1	0.621	0.0435	0.781	1.41	7.78	9.63	0.00343	1.36	LV	CELLSTATES	vCM1.2	control_TTN	12	18
UBAC2	0.621	0.00519	0.822	1.67	7.96	18.9	8.62e-05	2.28	LV	CELLSTATES	vCM1.2	control_TTN	12	18
RIN2	0.62	0.00621	0.574	1.1	7.43	18.1	0.000114	2.21	LV	CELLSTATES	vCM1.2	control_TTN	12	18
CERS6	0.619	0.0112	1.64	3.28	8.97	15.5	0.00031	1.95	LV	CELLSTATES	vCM1.2	control_TTN	12	18
SENP6	0.619	0.00169	0.65	1.28	7.63	24.7	1.18e-05	2.77	LV	CELLSTATES	vCM1.2	control_TTN	12	18
PAXIP1	0.618	0.0325	0.0707	0.134	4.45	10.8	0.00203	1.49	LV	CELLSTATES	vCM1.2	control_TTN	12	18
CHKA	0.617	0.0137	0.326	0.64	6.64	14.5	0.000449	1.86	LV	CELLSTATES	vCM1.2	control_TTN	12	18
NEK1	0.617	0.0117	0.643	1.22	7.58	15.2	0.000342	1.93	LV	CELLSTATES	vCM1.2	control_TTN	12	18
PIK3CB	0.616	0.0168	0.329	0.622	6.65	13.7	0.000621	1.77	LV	CELLSTATES	vCM1.2	control_TTN	12	18
CHD7	0.614	0.02	0.335	0.683	6.68	13	0.000837	1.7	LV	CELLSTATES	vCM1.2	control_TTN	12	18
AIMP1	0.613	0.0398	0.108	0.168	4.97	10	0.00286	1.4	LV	CELLSTATES	vCM1.2	control_TTN	12	18
TSC22D2	0.613	0.0108	0.238	0.534	6.25	15.6	0.000293	1.97	LV	CELLSTATES	vCM1.2	control_TTN	12	18
NDFIP2	0.611	0.0197	0.219	0.413	6.03	13	0.000817	1.71	LV	CELLSTATES	vCM1.2	control_TTN	12	18
POLA1	0.611	0.02	0.184	0.366	5.84	12.9	0.000849	1.7	LV	CELLSTATES	vCM1.2	control_TTN	12	18
BACH1	0.61	0.046	0.773	1.51	7.87	9.44	0.00372	1.34	LV	CELLSTATES	vCM1.2	control_TTN	12	18
KLHL13	0.609	0.0354	0.191	0.357	5.89	10.5	0.00236	1.45	LV	CELLSTATES	vCM1.2	control_TTN	12	18
TRAK2	0.607	0.0298	0.771	1.46	7.84	11.1	0.00178	1.53	LV	CELLSTATES	vCM1.2	control_TTN	12	18
PPWD1	0.606	0.0177	0.134	0.249	5.36	13.4	0.000695	1.75	LV	CELLSTATES	vCM1.2	control_TTN	12	18
HNRNPC	0.605	0.0258	0.664	1.25	7.6	11.8	0.00137	1.59	LV	CELLSTATES	vCM1.2	control_TTN	12	18
RARS2	0.604	0.042	0.228	0.439	6.09	9.78	0.00321	1.38	LV	CELLSTATES	vCM1.2	control_TTN	12	18
KIFAP3	0.603	0.0171	0.283	0.535	6.39	13.6	0.000649	1.77	LV	CELLSTATES	vCM1.2	control_TTN	12	18
PRKDC	0.601	0.021	0.284	0.548	6.46	12.7	0.000923	1.68	LV	CELLSTATES	vCM1.2	control_TTN	12	18
FAM13A	0.598	0.0286	0.545	1.03	7.35	11.3	0.00164	1.54	LV	CELLSTATES	vCM1.2	control_TTN	12	18
TRAPPC8	0.598	0.0423	0.271	0.454	6.24	9.74	0.00326	1.37	LV	CELLSTATES	vCM1.2	control_TTN	12	18
PTPN11	0.596	0.0389	0.24	0.493	6.23	10.1	0.00276	1.41	LV	CELLSTATES	vCM1.2	control_TTN	12	18
TMEM164	0.594	0.0304	1.24	2.39	8.48	11.1	0.00184	1.52	LV	CELLSTATES	vCM1.2	control_TTN	12	18
DOPEY1	0.593	0.0171	0.387	0.692	6.82	13.6	0.000651	1.77	LV	CELLSTATES	vCM1.2	control_TTN	12	18
EPC2	0.592	0.0217	0.287	0.513	6.37	12.5	0.001	1.66	LV	CELLSTATES	vCM1.2	control_TTN	12	18
RBM26	0.592	0.0246	0.605	1.07	7.44	12	0.00125	1.61	LV	CELLSTATES	vCM1.2	control_TTN	12	18
RNF146	0.591	0.0407	0.197	0.371	5.88	9.93	0.00301	1.39	LV	CELLSTATES	vCM1.2	control_TTN	12	18
SETD3	0.591	0.0337	0.178	0.345	5.72	10.7	0.00218	1.47	LV	CELLSTATES	vCM1.2	control_TTN	12	18
ANKRD17	0.59	0.0113	1.93	3.73	9.18	15.4	0.000319	1.95	LV	CELLSTATES	vCM1.2	control_TTN	12	18
ZNF532	0.59	0.0257	0.274	0.506	6.34	11.8	0.00134	1.59	LV	CELLSTATES	vCM1.2	control_TTN	12	18
SPIN1	0.589	0.0164	0.319	0.622	6.58	13.8	0.000601	1.78	LV	CELLSTATES	vCM1.2	control_TTN	12	18
USO1	0.588	0.0288	0.921	1.81	8.11	11.3	0.00166	1.54	LV	CELLSTATES	vCM1.2	control_TTN	12	18
CLEC16A	0.586	0.00906	0.333	0.692	6.67	16.4	0.000214	2.04	LV	CELLSTATES	vCM1.2	control_TTN	12	18
ZBTB1	0.586	0.0498	0.185	0.352	5.78	9.14	0.00425	1.3	LV	CELLSTATES	vCM1.2	control_TTN	12	18
ELP4	0.583	0.0231	0.398	0.749	6.92	12.2	0.00113	1.64	LV	CELLSTATES	vCM1.2	control_TTN	12	18
REEP1	0.583	0.0178	0.412	0.858	7.01	13.4	0.000701	1.75	LV	CELLSTATES	vCM1.2	control_TTN	12	18
PPM1L	0.577	0.0267	1.2	2.44	8.52	11.6	0.00146	1.57	LV	CELLSTATES	vCM1.2	control_TTN	12	18
FBXL3	0.573	0.0254	0.116	0.214	5.13	11.9	0.00131	1.6	LV	CELLSTATES	vCM1.2	control_TTN	12	18
WDPCP	0.572	0.0218	2.28	3.77	9.29	12.4	0.00103	1.66	LV	CELLSTATES	vCM1.2	control_TTN	12	18
ARMC8	0.571	0.0298	0.432	0.838	7	11.1	0.00178	1.53	LV	CELLSTATES	vCM1.2	control_TTN	12	18
CCDC82	0.571	0.0398	0.0881	0.155	4.76	10	0.00287	1.4	LV	CELLSTATES	vCM1.2	control_TTN	12	18
FOCAD	0.571	0.00866	1.14	2.3	8.43	16.6	0.000201	2.06	LV	CELLSTATES	vCM1.2	control_TTN	12	18
AC002429.2	0.569	0.0267	0.441	0.746	6.95	11.6	0.00146	1.57	LV	CELLSTATES	vCM1.2	control_TTN	12	18
H2AFY	0.567	0.0282	0.181	0.325	5.79	11.4	0.00159	1.55	LV	CELLSTATES	vCM1.2	control_TTN	12	18
SNAPC3	0.566	0.0102	0.246	0.462	6.22	15.9	0.000258	1.99	LV	CELLSTATES	vCM1.2	control_TTN	12	18
LIN7A	0.565	0.0463	0.342	0.693	6.7	9.4	0.00378	1.33	LV	CELLSTATES	vCM1.2	control_TTN	12	18
OXCT1	0.565	0.0452	0.561	1.09	7.4	9.5	0.00363	1.35	LV	CELLSTATES	vCM1.2	control_TTN	12	18
PCMTD1	0.563	0.0177	0.743	1.41	7.76	13.4	0.000692	1.75	LV	CELLSTATES	vCM1.2	control_TTN	12	18
CASD1	0.562	0.0282	0.135	0.232	5.34	11.4	0.00159	1.55	LV	CELLSTATES	vCM1.2	control_TTN	12	18
MON2	0.562	0.0211	0.622	1.11	7.49	12.6	0.000948	1.67	LV	CELLSTATES	vCM1.2	control_TTN	12	18
CCNB1IP1	0.561	0.0413	0.28	0.495	6.33	9.86	0.0031	1.38	LV	CELLSTATES	vCM1.2	control_TTN	12	18
SMARCA2	0.556	0.0107	0.491	0.877	7.16	15.7	0.000284	1.97	LV	CELLSTATES	vCM1.2	control_TTN	12	18
DGKG	0.554	0.0384	1.3	2.45	8.61	10.2	0.0027	1.42	LV	CELLSTATES	vCM1.2	control_TTN	12	18
APC	0.553	0.0477	0.307	0.634	6.61	9.29	0.00398	1.32	LV	CELLSTATES	vCM1.2	control_TTN	12	18
MBNL1	0.553	0.0107	2.6	5.28	9.61	15.7	0.000287	1.97	LV	CELLSTATES	vCM1.2	control_TTN	12	18
PARD3B	0.548	0.0409	0.813	1.5	7.92	9.89	0.00305	1.39	LV	CELLSTATES	vCM1.2	control_TTN	12	18
SLC17A5	0.547	0.0398	0.258	0.49	6.28	10	0.00288	1.4	LV	CELLSTATES	vCM1.2	control_TTN	12	18
PPM1B	0.546	0.0331	0.254	0.527	6.28	10.7	0.00211	1.48	LV	CELLSTATES	vCM1.2	control_TTN	12	18
ZNF518A	0.546	0.0331	0.212	0.449	6.06	10.8	0.00209	1.48	LV	CELLSTATES	vCM1.2	control_TTN	12	18
PCCB	0.543	0.0446	0.131	0.246	5.33	9.54	0.00356	1.35	LV	CELLSTATES	vCM1.2	control_TTN	12	18
WDR12	0.541	0.0421	0.247	0.404	6.12	9.77	0.00322	1.38	LV	CELLSTATES	vCM1.2	control_TTN	12	18
HUWE1	0.54	0.0296	0.402	0.707	6.88	11.2	0.00176	1.53	LV	CELLSTATES	vCM1.2	control_TTN	12	18
ZNF277	0.538	0.0402	0.236	0.424	6.15	9.98	0.00293	1.4	LV	CELLSTATES	vCM1.2	control_TTN	12	18
DLGAP4	0.537	0.0353	0.171	0.319	5.68	10.5	0.00235	1.45	LV	CELLSTATES	vCM1.2	control_TTN	12	18
KIAA1468	0.537	0.0383	0.267	0.493	6.33	10.2	0.00269	1.42	LV	CELLSTATES	vCM1.2	control_TTN	12	18
RARB	0.536	0.0429	0.566	0.97	7.34	9.68	0.00335	1.37	LV	CELLSTATES	vCM1.2	control_TTN	12	18
STAG2	0.536	0.0338	0.377	0.675	6.78	10.7	0.00218	1.47	LV	CELLSTATES	vCM1.2	control_TTN	12	18
UBR5	0.536	0.0194	0.972	1.78	8.14	13.1	0.000797	1.71	LV	CELLSTATES	vCM1.2	control_TTN	12	18
MDN1	0.535	0.0267	0.368	0.642	6.75	11.6	0.00147	1.57	LV	CELLSTATES	vCM1.2	control_TTN	12	18
MTMR1	0.534	0.0407	0.143	0.255	5.44	9.92	0.00301	1.39	LV	CELLSTATES	vCM1.2	control_TTN	12	18
SNX13	0.532	0.0314	0.399	0.658	6.83	10.9	0.00193	1.5	LV	CELLSTATES	vCM1.2	control_TTN	12	18
BBX	0.531	0.0211	0.452	0.87	7.08	12.7	0.000944	1.67	LV	CELLSTATES	vCM1.2	control_TTN	12	18
EPG5	0.53	0.021	0.239	0.458	6.15	12.7	0.000927	1.68	LV	CELLSTATES	vCM1.2	control_TTN	12	18
ZNF81	0.529	0.0423	0.257	0.489	6.25	9.75	0.00325	1.37	LV	CELLSTATES	vCM1.2	control_TTN	12	18
EXOC5	0.528	0.0425	0.124	0.223	5.23	9.73	0.00328	1.37	LV	CELLSTATES	vCM1.2	control_TTN	12	18
MAGI2	0.527	0.0292	1.71	3.22	9	11.2	0.00172	1.53	LV	CELLSTATES	vCM1.2	control_TTN	12	18
RAPGEF2	0.524	0.0218	1.21	2.27	8.48	12.5	0.00102	1.66	LV	CELLSTATES	vCM1.2	control_TTN	12	18
TRPC1	0.523	0.0054	0.579	1.17	7.44	18.7	9.29e-05	2.27	LV	CELLSTATES	vCM1.2	control_TTN	12	18
ATXN7L1	0.521	0.0292	0.3	0.629	6.54	11.2	0.00172	1.53	LV	CELLSTATES	vCM1.2	control_TTN	12	18
ASCC3	0.518	0.0296	0.353	0.68	6.74	11.2	0.00175	1.53	LV	CELLSTATES	vCM1.2	control_TTN	12	18
PTPN4	0.515	0.0115	0.575	1.03	7.41	15.3	0.000328	1.94	LV	CELLSTATES	vCM1.2	control_TTN	12	18
LINC00882	0.514	0.0425	0.451	0.839	7.05	9.71	0.0033	1.37	LV	CELLSTATES	vCM1.2	control_TTN	12	18
EPB41L5	0.509	0.0257	0.423	0.767	6.97	11.8	0.00135	1.59	LV	CELLSTATES	vCM1.2	control_TTN	12	18
CCSER1	0.506	0.0257	3.91	7.18	10.2	11.8	0.00134	1.59	LV	CELLSTATES	vCM1.2	control_TTN	12	18
TBC1D8	0.504	0.0208	0.817	1.55	7.9	12.8	0.00091	1.68	LV	CELLSTATES	vCM1.2	control_TTN	12	18
OCIAD1	0.503	0.04	0.471	0.79	7.04	10	0.0029	1.4	LV	CELLSTATES	vCM1.2	control_TTN	12	18
NIPBL	0.502	0.0165	0.846	1.5	7.97	13.8	0.000606	1.78	LV	CELLSTATES	vCM1.2	control_TTN	12	18
