# Supplementary material for: Pathogenic variants damage cell composition and single cell transcription in cardiomyopathies
Source: Science. Author manuscript; Available in PMC 2022 Oct 3. (PMC9528698; doi:10.1126/science.abo1984)
Supplement: Supp table 11.9 [file NIHMS1835045-supplement-Supp_table_11_9.xlsx]

## Sheet: Key
Column name	Description
Gene	Gene symbol, Ensembl 84
logFC	log2-fold change
FDR	False discovery rate; FDR is the PValue after (by default) Benjamini-Hochberg correction.
mean_exp_control	Mean expression values across controls
mean_exp_genotype	Mean expression values across disease samples
logCPM	logCPM is the average expression of all pseudobulked samples for that particular gene across all samples on the log2-scale expressed in counts per million (cpm, as calculated by edgeR after normalization).
F	Output of quasi-likelihood F-test
PValue	PValue is the nominal p-value derived from F
FDR_plot	-log10(False discovery rate)
Region	Studied region (LV or RV)
annotation_level	Cell-type or cell-state
cell_state/state	Specification which cell-type or state was analysed
comparison	Specification control_GENOTYPE
Observations_genotype	Numbers of Patients included in edgeR (patients with low number of nuclei have been excluded)
Observations_reference	Numbers of Patients included in edgeR (patients with low number of nuclei have been excluded)

## Sheet: LMNA_control
Gene	logFC	FDR	mean_exp_control	mean_exp_genotype	logCPM	F	PValue	FDR_plot	Region	annotation_level	cell_state	comparison	Observations_genotype	Observations_reference
ANKRD45	12.7	6.1e-20	0.0046	0.644	6.05	218	5.25e-24	19.2	LV	CELLSTATES	vCM5	control_LMNA	12	17
CDH1	10.4	2.77e-17	0.0148	1.15	6.79	165	5.35e-21	16.6	LV	CELLSTATES	vCM5	control_LMNA	12	17
AC108134.2	9.26	6.1e-20	0.00935	0.528	5.88	202	7.85e-24	19.2	LV	CELLSTATES	vCM5	control_LMNA	12	17
AC117465.1	7.98	7.41e-11	0.00383	0.295	5.13	86.4	1.91e-14	10.1	LV	CELLSTATES	vCM5	control_LMNA	12	17
AC124068.2	7.6	8.75e-09	0.000306	0.0615	4.08	67.9	5.06e-12	8.06	LV	CELLSTATES	vCM5	control_LMNA	12	17
AC092436.2	6.16	2.72e-06	0.000891	0.0625	4.02	44	3.32e-09	5.57	LV	CELLSTATES	vCM5	control_LMNA	12	17
KNDC1	5.59	7.49e-06	0.00841	0.126	4.52	39.8	1.35e-08	5.13	LV	CELLSTATES	vCM5	control_LMNA	12	17
AC108471.2	5.31	3.15e-08	0.0111	0.2	4.97	60.3	2.02e-11	7.5	LV	CELLSTATES	vCM5	control_LMNA	12	17
AC126614.1	5.06	5.8e-05	0	0.0284	3.7	34.7	1.49e-07	4.24	LV	CELLSTATES	vCM5	control_LMNA	12	17
LINC01164	5	1.83e-07	0	0.0192	3.65	60.9	1.63e-10	6.74	LV	CELLSTATES	vCM5	control_LMNA	12	17
ZSCAN4	4.98	2.29e-05	0.00452	0.0385	3.85	36.3	4.63e-08	4.64	LV	CELLSTATES	vCM5	control_LMNA	12	17
LINC01214	4.94	7.48e-06	0	0.0231	3.68	42.3	1.3e-08	5.13	LV	CELLSTATES	vCM5	control_LMNA	12	17
H3.Y	4.88	0.00123	0	0.0736	3.9	23	9.5e-06	2.91	LV	CELLSTATES	vCM5	control_LMNA	12	17
LOXL4	4.84	6.96e-05	0.00377	0.0632	4.03	32.3	1.97e-07	4.16	LV	CELLSTATES	vCM5	control_LMNA	12	17
AP000442.1	4.81	0.0001	0.000613	0.0286	3.73	31.4	2.97e-07	4	LV	CELLSTATES	vCM5	control_LMNA	12	17
STAC2	4.81	0.000155	0.0079	0.107	4.33	29.8	5.07e-07	3.81	LV	CELLSTATES	vCM5	control_LMNA	12	17
FUT2	4.62	6.47e-05	0.0112	0.107	4.39	32.6	1.77e-07	4.19	LV	CELLSTATES	vCM5	control_LMNA	12	17
DPEP1	4.46	0.000492	0.00503	0.0469	3.95	25.6	2.5e-06	3.31	LV	CELLSTATES	vCM5	control_LMNA	12	17
AC129492.3	4.36	0.000284	0.000507	0.0234	3.67	28.5	1.12e-06	3.55	LV	CELLSTATES	vCM5	control_LMNA	12	17
ETNK2	4.36	0.000451	0.00233	0.0555	3.93	26	2.2e-06	3.35	LV	CELLSTATES	vCM5	control_LMNA	12	17
EXOSC8	4.35	4.53e-10	0.203	2.36	8.02	77.8	1.64e-13	9.34	LV	CELLSTATES	vCM5	control_LMNA	12	17
LINC02296	4.3	2.54e-05	0.0112	0.116	4.51	35.8	5.55e-08	4.6	LV	CELLSTATES	vCM5	control_LMNA	12	17
URAD	4.3	0.000951	0.00306	0.0391	3.86	23.4	6.05e-06	3.02	LV	CELLSTATES	vCM5	control_LMNA	12	17
LINC02407	4.19	0.00034	0	0.0178	3.61	30.4	1.51e-06	3.47	LV	CELLSTATES	vCM5	control_LMNA	12	17
FAM122B	4.11	1.09e-05	0.0125	0.111	4.43	38.6	2.03e-08	4.96	LV	CELLSTATES	vCM5	control_LMNA	12	17
ALKAL2	3.96	0.00115	0.000507	0.0192	3.65	30.6	8.11e-06	2.94	LV	CELLSTATES	vCM5	control_LMNA	12	17
DAPL1	3.96	0.000904	0.00465	0.035	3.87	23.6	5.53e-06	3.04	LV	CELLSTATES	vCM5	control_LMNA	12	17
AC010542.4	3.95	0.00163	0.000507	0.0229	3.65	25.4	1.36e-05	2.79	LV	CELLSTATES	vCM5	control_LMNA	12	17
CKAP4	3.91	1.83e-07	0.0821	0.44	6.03	53.3	1.65e-10	6.74	LV	CELLSTATES	vCM5	control_LMNA	12	17
AL139020.1	3.88	0.000773	0	0.0213	3.63	25.1	4.52e-06	3.11	LV	CELLSTATES	vCM5	control_LMNA	12	17
AC004870.4	3.8	0.00151	0.00624	0.0534	4.02	21.7	1.22e-05	2.82	LV	CELLSTATES	vCM5	control_LMNA	12	17
TGM3	3.8	0.00184	0.00511	0.0364	3.82	21.1	1.57e-05	2.74	LV	CELLSTATES	vCM5	control_LMNA	12	17
UCHL1	3.76	0.0012	0.0074	0.036	3.91	22.4	9.11e-06	2.92	LV	CELLSTATES	vCM5	control_LMNA	12	17
SLC25A41	3.74	0.000643	0.00147	0.0194	3.71	24.8	3.47e-06	3.19	LV	CELLSTATES	vCM5	control_LMNA	12	17
PKHD1L1	3.71	0.00104	0.00368	0.0505	3.9	23	7.22e-06	2.98	LV	CELLSTATES	vCM5	control_LMNA	12	17
CYB5D2	3.64	4.53e-10	0.113	0.795	6.57	77	2.04e-13	9.34	LV	CELLSTATES	vCM5	control_LMNA	12	17
PCDH10	3.64	0.00532	0	0.039	3.67	18.2	6.47e-05	2.27	LV	CELLSTATES	vCM5	control_LMNA	12	17
ABCC3	3.55	0.00116	0.0167	0.075	4.34	22.5	8.61e-06	2.93	LV	CELLSTATES	vCM5	control_LMNA	12	17
STK26	3.55	0.0087	0.000306	0.015	3.6	25.5	0.000131	2.06	LV	CELLSTATES	vCM5	control_LMNA	12	17
AC104304.1	3.53	0.00595	0	0.013	3.56	22.7	7.56e-05	2.23	LV	CELLSTATES	vCM5	control_LMNA	12	17
ATP1B4	3.53	0.00253	0	0.0313	3.67	22.4	2.33e-05	2.6	LV	CELLSTATES	vCM5	control_LMNA	12	17
TFIP11	3.48	6.64e-06	0.0421	0.223	5.26	40.4	1.11e-08	5.18	LV	CELLSTATES	vCM5	control_LMNA	12	17
EIF2AK4	3.44	7.27e-09	0.184	1.11	7.12	66.2	3.74e-12	8.14	LV	CELLSTATES	vCM5	control_LMNA	12	17
GLRA3	3.44	0.00523	0.00385	0.0258	3.72	17.9	6.15e-05	2.28	LV	CELLSTATES	vCM5	control_LMNA	12	17
LINC01492	3.41	0.00258	0.00581	0.0278	3.83	20	2.43e-05	2.59	LV	CELLSTATES	vCM5	control_LMNA	12	17
AEN	3.4	0.000904	0.00951	0.0518	4.03	23.6	5.58e-06	3.04	LV	CELLSTATES	vCM5	control_LMNA	12	17
PPIL6	3.4	5.44e-05	0.04	0.246	5.22	33.3	1.36e-07	4.26	LV	CELLSTATES	vCM5	control_LMNA	12	17
AC104078.1	3.36	0.00462	0.00189	0.0229	3.69	20.5	5.32e-05	2.34	LV	CELLSTATES	vCM5	control_LMNA	12	17
AC117402.1	3.36	0.0087	0.0033	0.0334	3.82	16.1	0.000132	2.06	LV	CELLSTATES	vCM5	control_LMNA	12	17
SPP2	3.35	0.00463	0.00174	0.0185	3.66	18.2	5.36e-05	2.33	LV	CELLSTATES	vCM5	control_LMNA	12	17
ASF1B	3.34	0.0033	0.014	0.0928	4.36	19.3	3.25e-05	2.48	LV	CELLSTATES	vCM5	control_LMNA	12	17
GSDMA	3.32	0.00942	0.00412	0.0208	3.73	15.9	0.000147	2.03	LV	CELLSTATES	vCM5	control_LMNA	12	17
ADTRP	3.31	0.00988	0.00147	0.0229	3.69	16.1	0.000158	2.01	LV	CELLSTATES	vCM5	control_LMNA	12	17
FAM135B	3.31	0.00161	0.0201	0.0876	4.46	21.5	1.33e-05	2.79	LV	CELLSTATES	vCM5	control_LMNA	12	17
CDKN1A	3.28	1.33e-06	0.0475	0.399	5.64	46.7	1.37e-09	5.87	LV	CELLSTATES	vCM5	control_LMNA	12	17
EDA2R	3.28	0.00256	0.00457	0.0677	4.02	20.1	2.39e-05	2.59	LV	CELLSTATES	vCM5	control_LMNA	12	17
LINC00499	3.28	0.00426	0.0107	0.0768	4.19	18.5	4.68e-05	2.37	LV	CELLSTATES	vCM5	control_LMNA	12	17
SLN	3.22	0.0109	0.00513	0.0735	3.97	15.4	0.000183	1.96	LV	CELLSTATES	vCM5	control_LMNA	12	17
FAM216B	3.21	0.015	0.000613	0.0129	3.59	21.7	0.000296	1.82	LV	CELLSTATES	vCM5	control_LMNA	12	17
NPPB	3.19	0.000492	0.224	0.99	6.99	25.6	2.53e-06	3.31	LV	CELLSTATES	vCM5	control_LMNA	12	17
KDM4D	3.18	0.00402	0.00196	0.0279	3.72	18.7	4.29e-05	2.4	LV	CELLSTATES	vCM5	control_LMNA	12	17
REXO5	3.18	0.000991	0.0146	0.105	4.57	23.3	6.45e-06	3	LV	CELLSTATES	vCM5	control_LMNA	12	17
LINC00968	3.15	0.0217	0.000306	0.0157	3.58	20	0.000499	1.66	LV	CELLSTATES	vCM5	control_LMNA	12	17
SHF	3.15	2.29e-05	0.0503	0.172	4.97	36.2	4.86e-08	4.64	LV	CELLSTATES	vCM5	control_LMNA	12	17
AC093523.1	3.13	0.0111	0.00196	0.0162	3.64	16	0.000194	1.95	LV	CELLSTATES	vCM5	control_LMNA	12	17
OTOGL	3.12	0.00113	0.0235	0.134	4.62	22.7	7.95e-06	2.95	LV	CELLSTATES	vCM5	control_LMNA	12	17
AL627171.2	3.11	0.000291	0.0214	0.111	4.6	27.4	1.26e-06	3.54	LV	CELLSTATES	vCM5	control_LMNA	12	17
KCTD8	3.1	3.67e-06	0.057	0.326	5.45	42.6	5.19e-09	5.44	LV	CELLSTATES	vCM5	control_LMNA	12	17
NTRK2	3.1	3.63e-05	0.0296	0.184	4.87	34.6	8.4e-08	4.44	LV	CELLSTATES	vCM5	control_LMNA	12	17
BRSK1	3.09	0.016	0.00271	0.0269	3.72	16.8	0.000323	1.8	LV	CELLSTATES	vCM5	control_LMNA	12	17
MYL4	3.09	1.83e-07	0.1	0.833	6.36	54.1	1.3e-10	6.74	LV	CELLSTATES	vCM5	control_LMNA	12	17
PPFIA2-AS1	3.09	0.0203	0.00566	0.0559	3.9	13.4	0.000446	1.69	LV	CELLSTATES	vCM5	control_LMNA	12	17
PPP2R2B	3.09	4.36e-07	0.0335	0.276	5.24	50.3	4.2e-10	6.36	LV	CELLSTATES	vCM5	control_LMNA	12	17
DTHD1	3.08	0.0367	0.00113	0.021	3.61	16.8	0.00115	1.44	LV	CELLSTATES	vCM5	control_LMNA	12	17
BFSP2	3.07	0.014	0.00345	0.0153	3.7	17.3	0.000267	1.85	LV	CELLSTATES	vCM5	control_LMNA	12	17
KLHL4	3.06	0.000307	0.0185	0.14	4.52	27.2	1.34e-06	3.51	LV	CELLSTATES	vCM5	control_LMNA	12	17
AC114811.2	3.04	0.0142	0.00435	0.0196	3.74	14.8	0.000274	1.85	LV	CELLSTATES	vCM5	control_LMNA	12	17
LINC01569	3.03	0.0194	0.00202	0.0305	3.72	15.5	0.000421	1.71	LV	CELLSTATES	vCM5	control_LMNA	12	17
UNC80	3	0.00334	0.00938	0.0839	4.23	19.3	3.31e-05	2.48	LV	CELLSTATES	vCM5	control_LMNA	12	17
BMPR1B-DT	2.99	0.0106	0.00481	0.0377	3.84	15.5	0.000174	1.97	LV	CELLSTATES	vCM5	control_LMNA	12	17
WISP3	2.99	0.0298	0.00113	0.0171	3.61	17.6	0.000826	1.53	LV	CELLSTATES	vCM5	control_LMNA	12	17
AC129807.1	2.98	0.0106	0.00348	0.0296	3.78	15.4	0.000177	1.97	LV	CELLSTATES	vCM5	control_LMNA	12	17
AATBC	2.96	0.0238	0.00267	0.015	3.61	15.7	0.000589	1.62	LV	CELLSTATES	vCM5	control_LMNA	12	17
BRINP1	2.96	0.00433	0.0076	0.0637	4.04	18.4	4.79e-05	2.36	LV	CELLSTATES	vCM5	control_LMNA	12	17
HYOU1	2.96	0.00723	0.00349	0.0324	3.82	16.7	0.000101	2.14	LV	CELLSTATES	vCM5	control_LMNA	12	17
RAPGEF6	2.96	0.013	0.00109	0.0252	3.7	17.8	0.000245	1.89	LV	CELLSTATES	vCM5	control_LMNA	12	17
SLITRK4	2.96	0.00912	0.00115	0.0214	3.66	17.3	0.000141	2.04	LV	CELLSTATES	vCM5	control_LMNA	12	17
AC010487.3	2.94	0.0251	0.00258	0.0249	3.72	16	0.000642	1.6	LV	CELLSTATES	vCM5	control_LMNA	12	17
HYAL4	2.94	0.00691	0.00544	0.0536	4.04	16.9	9.51e-05	2.16	LV	CELLSTATES	vCM5	control_LMNA	12	17
AC087897.2	2.93	0.0297	0.000582	0.0152	3.61	16.2	0.000811	1.53	LV	CELLSTATES	vCM5	control_LMNA	12	17
COL12A1	2.93	6.34e-05	0.0408	0.254	5.14	32.7	1.67e-07	4.2	LV	CELLSTATES	vCM5	control_LMNA	12	17
AC022113.1	2.92	0.0185	0.0041	0.0316	3.79	13.7	0.000395	1.73	LV	CELLSTATES	vCM5	control_LMNA	12	17
AL928654.1	2.92	0.0233	0.004	0.0178	3.68	13.8	0.000565	1.63	LV	CELLSTATES	vCM5	control_LMNA	12	17
SPOCK1	2.92	4.53e-10	0.153	0.914	6.73	77.1	1.97e-13	9.34	LV	CELLSTATES	vCM5	control_LMNA	12	17
ZBTB46-AS1	2.9	0.00558	0.022	0.0892	4.42	17.6	6.97e-05	2.25	LV	CELLSTATES	vCM5	control_LMNA	12	17
TSPAN1	2.89	0.0393	0.000889	0.0135	3.6	16.7	0.00126	1.41	LV	CELLSTATES	vCM5	control_LMNA	12	17
AL132780.1	2.88	1.42e-05	0.0593	0.226	5.25	37.8	2.74e-08	4.85	LV	CELLSTATES	vCM5	control_LMNA	12	17
LINC00519	2.87	0.031	0.000582	0.0312	3.66	15.1	0.000883	1.51	LV	CELLSTATES	vCM5	control_LMNA	12	17
LINC02008	2.87	0.000696	0.0306	0.165	4.85	24.5	3.97e-06	3.16	LV	CELLSTATES	vCM5	control_LMNA	12	17
AC093901.1	2.84	0.0235	0.00203	0.024	3.68	14.1	0.000573	1.63	LV	CELLSTATES	vCM5	control_LMNA	12	17
AL390729.1	2.83	0.0087	0.0129	0.0653	4.19	16.2	0.000129	2.06	LV	CELLSTATES	vCM5	control_LMNA	12	17
FAM161A	2.83	0.00116	0.0255	0.148	4.71	22.6	8.46e-06	2.93	LV	CELLSTATES	vCM5	control_LMNA	12	17
GABRB2	2.83	0.0268	0.00347	0.026	3.75	12.4	0.0007	1.57	LV	CELLSTATES	vCM5	control_LMNA	12	17
AC005165.1	2.82	0.00471	0.0231	0.128	4.55	18.1	5.48e-05	2.33	LV	CELLSTATES	vCM5	control_LMNA	12	17
AC110597.3	2.82	0.0293	0.00285	0.0184	3.67	14.4	0.000792	1.53	LV	CELLSTATES	vCM5	control_LMNA	12	17
LINC00461	2.82	0.0233	0.00289	0.0136	3.68	12.9	0.000566	1.63	LV	CELLSTATES	vCM5	control_LMNA	12	17
C5orf47	2.79	0.00687	0.0101	0.0558	4.05	16.9	9.41e-05	2.16	LV	CELLSTATES	vCM5	control_LMNA	12	17
B3GALT5	2.78	0.0127	0.0144	0.0695	4.12	14.8	0.000236	1.9	LV	CELLSTATES	vCM5	control_LMNA	12	17
DHRS9	2.77	0.0498	0.00226	0.0163	3.63	13.5	0.00179	1.3	LV	CELLSTATES	vCM5	control_LMNA	12	17
MYO5B	2.77	0.0117	0.0119	0.0492	4.1	15.1	0.000206	1.93	LV	CELLSTATES	vCM5	control_LMNA	12	17
TTC23L	2.76	0.0104	0.00903	0.0442	4.03	15.6	0.000168	1.98	LV	CELLSTATES	vCM5	control_LMNA	12	17
SEMA3F-AS1	2.75	0.0248	0.00849	0.024	3.87	12.6	0.000631	1.61	LV	CELLSTATES	vCM5	control_LMNA	12	17
AC005837.3	2.74	0.0214	0.00821	0.0362	3.92	13.2	0.000481	1.67	LV	CELLSTATES	vCM5	control_LMNA	12	17
AL354710.2	2.73	0.0287	0.00484	0.0198	3.75	12.7	0.000769	1.54	LV	CELLSTATES	vCM5	control_LMNA	12	17
SEMA3G	2.73	0.0238	0.00429	0.0362	3.82	12.8	0.00059	1.62	LV	CELLSTATES	vCM5	control_LMNA	12	17
SOD2	2.73	0.0429	0.00235	0.0152	3.65	13.5	0.00143	1.37	LV	CELLSTATES	vCM5	control_LMNA	12	17
WT1	2.72	0.0246	0.00402	0.0207	3.68	12.7	0.000623	1.61	LV	CELLSTATES	vCM5	control_LMNA	12	17
AC106798.1	2.7	0.0207	0.0102	0.0402	4.07	13.3	0.000462	1.68	LV	CELLSTATES	vCM5	control_LMNA	12	17
LINC00698	2.7	0.0334	0.00261	0.0169	3.67	11.9	0.000982	1.48	LV	CELLSTATES	vCM5	control_LMNA	12	17
SLC18A1	2.7	0.0334	0.00654	0.033	3.78	11.7	0.000978	1.48	LV	CELLSTATES	vCM5	control_LMNA	12	17
AC009171.2	2.69	0.0221	0.00574	0.0201	3.76	13	0.000522	1.66	LV	CELLSTATES	vCM5	control_LMNA	12	17
AL354754.1	2.68	0.0478	0	0.0193	3.57	15.5	0.00169	1.32	LV	CELLSTATES	vCM5	control_LMNA	12	17
AC002463.1	2.67	0.0155	0.00626	0.049	3.98	14.2	0.000311	1.81	LV	CELLSTATES	vCM5	control_LMNA	12	17
CLSTN2	2.67	0.00125	0.0674	0.251	5.33	22.2	9.74e-06	2.9	LV	CELLSTATES	vCM5	control_LMNA	12	17
IL1R2	2.66	0.0429	0	0.0249	3.6	13.2	0.00143	1.37	LV	CELLSTATES	vCM5	control_LMNA	12	17
LHX4	2.66	0.012	0.00536	0.0484	3.9	15	0.000216	1.92	LV	CELLSTATES	vCM5	control_LMNA	12	17
OTULINL	2.66	0.0312	0.00302	0.0216	3.7	12.5	0.000891	1.51	LV	CELLSTATES	vCM5	control_LMNA	12	17
AKAP8	2.65	2.29e-05	0.165	0.701	6.53	36.2	4.74e-08	4.64	LV	CELLSTATES	vCM5	control_LMNA	12	17
AC104532.2	2.64	0.00392	0.0358	0.333	5.33	18.8	4.16e-05	2.41	LV	CELLSTATES	vCM5	control_LMNA	12	17
LINC00862	2.64	0.00528	0.0205	0.0934	4.5	17.8	6.28e-05	2.28	LV	CELLSTATES	vCM5	control_LMNA	12	17
SLC22A6	2.64	0.0369	0.0111	0.0499	4.06	11.3	0.00116	1.43	LV	CELLSTATES	vCM5	control_LMNA	12	17
AC090673.1	2.63	0.035	0.00166	0.0132	3.62	13	0.00107	1.46	LV	CELLSTATES	vCM5	control_LMNA	12	17
NECTIN3-AS1	2.63	0.000693	0.0965	0.493	6.15	24.6	3.78e-06	3.16	LV	CELLSTATES	vCM5	control_LMNA	12	17
RPGRIP1	2.63	0.0226	0.00634	0.029	3.86	13	0.000541	1.65	LV	CELLSTATES	vCM5	control_LMNA	12	17
SLC7A8	2.62	1.81e-06	0.0723	0.329	5.61	45.4	2.09e-09	5.74	LV	CELLSTATES	vCM5	control_LMNA	12	17
NRK	2.61	0.00829	0.0212	0.137	4.51	16.3	0.000122	2.08	LV	CELLSTATES	vCM5	control_LMNA	12	17
ABCC2	2.57	0.046	0.00742	0.035	3.95	10.7	0.00157	1.34	LV	CELLSTATES	vCM5	control_LMNA	12	17
AC093607.1	2.57	0.00167	0.0235	0.147	4.72	21.4	1.39e-05	2.78	LV	CELLSTATES	vCM5	control_LMNA	12	17
PCYOX1L	2.56	0.034	0.00539	0.0205	3.73	12.7	0.00101	1.47	LV	CELLSTATES	vCM5	control_LMNA	12	17
C14orf132	2.54	0.0285	0.00793	0.0519	3.92	12.2	0.000756	1.55	LV	CELLSTATES	vCM5	control_LMNA	12	17
LINC01411	2.52	0.0273	0.0216	0.111	4.47	12.4	0.000717	1.56	LV	CELLSTATES	vCM5	control_LMNA	12	17
AL138921.1	2.51	0.0342	0.00491	0.0201	3.71	11.6	0.00102	1.47	LV	CELLSTATES	vCM5	control_LMNA	12	17
BEST4	2.51	0.0325	0.00198	0.0173	3.65	11.8	0.000947	1.49	LV	CELLSTATES	vCM5	control_LMNA	12	17
DLGAP1	2.51	1.83e-07	0.113	0.543	6.07	53.4	1.63e-10	6.74	LV	CELLSTATES	vCM5	control_LMNA	12	17
FAT3	2.49	0.000284	0.0583	0.326	5.37	27.6	1.17e-06	3.55	LV	CELLSTATES	vCM5	control_LMNA	12	17
PTPRQ	2.49	0.00371	0.032	0.144	4.72	19	3.8e-05	2.43	LV	CELLSTATES	vCM5	control_LMNA	12	17
DNM1	2.48	0.0037	0.0376	0.115	4.77	19	3.74e-05	2.43	LV	CELLSTATES	vCM5	control_LMNA	12	17
AF130417.1	2.46	0.0492	0.00555	0.0206	3.74	10.5	0.00175	1.31	LV	CELLSTATES	vCM5	control_LMNA	12	17
STAT4	2.44	3.63e-05	0.076	0.316	5.5	34.7	8.28e-08	4.44	LV	CELLSTATES	vCM5	control_LMNA	12	17
ZBTB34	2.42	0.0494	0.00801	0.0351	3.89	10.5	0.00177	1.31	LV	CELLSTATES	vCM5	control_LMNA	12	17
AL355075.4	2.41	0.0493	0.00441	0.0153	3.67	10.5	0.00176	1.31	LV	CELLSTATES	vCM5	control_LMNA	12	17
LINC01091	2.41	3.47e-06	0.232	0.839	6.68	42.9	4.69e-09	5.46	LV	CELLSTATES	vCM5	control_LMNA	12	17
MEGF11	2.4	0.0106	0.039	0.13	4.79	15.5	0.000173	1.97	LV	CELLSTATES	vCM5	control_LMNA	12	17
AC109779.1	2.38	6.45e-06	0.145	0.943	6.67	40.7	9.96e-09	5.19	LV	CELLSTATES	vCM5	control_LMNA	12	17
ACADL	2.36	0.0261	0.0108	0.0726	4.13	12.5	0.000674	1.58	LV	CELLSTATES	vCM5	control_LMNA	12	17
ARRDC3	2.36	0.000252	0.0468	0.208	5.12	28.1	9.57e-07	3.6	LV	CELLSTATES	vCM5	control_LMNA	12	17
IL27RA	2.35	0.0344	0.0203	0.0763	4.3	11.6	0.00103	1.46	LV	CELLSTATES	vCM5	control_LMNA	12	17
NPPA	2.34	0.0343	0.0526	0.333	5.48	11.6	0.00102	1.46	LV	CELLSTATES	vCM5	control_LMNA	12	17
TGFB2	2.34	0.00253	0.0334	0.155	4.77	20.2	2.31e-05	2.6	LV	CELLSTATES	vCM5	control_LMNA	12	17
AC078923.1	2.33	0.00687	0.0235	0.103	4.54	16.9	9.4e-05	2.16	LV	CELLSTATES	vCM5	control_LMNA	12	17
ITGA10	2.3	0.049	0.0158	0.0715	4.2	10.5	0.00175	1.31	LV	CELLSTATES	vCM5	control_LMNA	12	17
C21orf91	2.28	0.00272	0.0381	0.125	4.69	19.9	2.63e-05	2.56	LV	CELLSTATES	vCM5	control_LMNA	12	17
DNER	2.27	0.0409	0.0216	0.0992	4.37	11	0.00133	1.39	LV	CELLSTATES	vCM5	control_LMNA	12	17
SCAMP4	2.26	0.0297	0.0143	0.0623	4.19	12.1	0.000811	1.53	LV	CELLSTATES	vCM5	control_LMNA	12	17
ALCAM	2.24	0.00457	0.029	0.141	4.78	18.2	5.23e-05	2.34	LV	CELLSTATES	vCM5	control_LMNA	12	17
FAM184A	2.24	0.0321	0.0203	0.109	4.36	11.8	0.000934	1.49	LV	CELLSTATES	vCM5	control_LMNA	12	17
AMPH	2.23	0.00913	0.0214	0.123	4.51	15.9	0.000141	2.04	LV	CELLSTATES	vCM5	control_LMNA	12	17
WNT9A	2.23	0.000492	0.0885	0.286	5.39	25.7	2.48e-06	3.31	LV	CELLSTATES	vCM5	control_LMNA	12	17
MAP3K7CL	2.22	0.012	0.0266	0.089	4.4	15	0.000214	1.92	LV	CELLSTATES	vCM5	control_LMNA	12	17
MYO1F	2.22	0.0477	0.0238	0.0712	4.34	10.6	0.00168	1.32	LV	CELLSTATES	vCM5	control_LMNA	12	17
ID2	2.21	0.00532	0.0743	0.426	5.52	17.7	6.44e-05	2.27	LV	CELLSTATES	vCM5	control_LMNA	12	17
LINC01695	2.21	0.00377	0.0477	0.144	4.84	18.9	3.93e-05	2.42	LV	CELLSTATES	vCM5	control_LMNA	12	17
NPIPB2	2.21	0.0245	0.0247	0.0763	4.41	12.7	0.000615	1.61	LV	CELLSTATES	vCM5	control_LMNA	12	17
AP002989.1	2.2	0.024	0.0254	0.121	4.57	12.8	0.000597	1.62	LV	CELLSTATES	vCM5	control_LMNA	12	17
GRIA3	2.19	0.000192	0.0527	0.227	5.12	28.9	6.93e-07	3.72	LV	CELLSTATES	vCM5	control_LMNA	12	17
KCNJ3	2.19	0.00901	0.045	0.173	4.81	16	0.000138	2.05	LV	CELLSTATES	vCM5	control_LMNA	12	17
ANKRD42	2.18	0.0446	0.0161	0.068	4.16	10.8	0.00151	1.35	LV	CELLSTATES	vCM5	control_LMNA	12	17
CARMIL1	2.18	1.38e-06	0.273	1.16	7.09	46.4	1.51e-09	5.86	LV	CELLSTATES	vCM5	control_LMNA	12	17
AC089983.1	2.14	0.0134	0.041	0.148	4.75	14.6	0.000254	1.87	LV	CELLSTATES	vCM5	control_LMNA	12	17
PHF21B	2.14	0.0465	0.0125	0.0556	4.09	10.6	0.00161	1.33	LV	CELLSTATES	vCM5	control_LMNA	12	17
KCNMB2	2.13	0.00143	0.0828	0.464	5.72	21.9	1.12e-05	2.85	LV	CELLSTATES	vCM5	control_LMNA	12	17
MIR503HG	2.1	0.011	0.0373	0.127	4.76	15.3	0.00019	1.96	LV	CELLSTATES	vCM5	control_LMNA	12	17
PRUNE2	2.08	0.000418	0.129	0.661	6.23	26.2	1.99e-06	3.38	LV	CELLSTATES	vCM5	control_LMNA	12	17
AC093730.1	2.06	0.00643	0.039	0.17	4.9	17.1	8.55e-05	2.19	LV	CELLSTATES	vCM5	control_LMNA	12	17
TTLL7	2.06	4.05e-05	0.13	0.494	6.04	34.3	9.64e-08	4.39	LV	CELLSTATES	vCM5	control_LMNA	12	17
LINC00702	2.03	4.89e-05	0.202	0.426	6.21	33.7	1.19e-07	4.31	LV	CELLSTATES	vCM5	control_LMNA	12	17
AC104461.1	2.02	0.0314	0.0346	0.103	4.62	11.9	0.000906	1.5	LV	CELLSTATES	vCM5	control_LMNA	12	17
CANX	2.01	9.37e-05	0.157	0.524	6.29	31.4	2.71e-07	4.03	LV	CELLSTATES	vCM5	control_LMNA	12	17
CTC1	2.01	0.046	0.0214	0.0886	4.37	10.7	0.00157	1.34	LV	CELLSTATES	vCM5	control_LMNA	12	17
LINC01088	2.01	0.00028	0.15	0.607	6.26	27.8	1.08e-06	3.55	LV	CELLSTATES	vCM5	control_LMNA	12	17
CRB1	1.99	0.0205	0.0328	0.157	4.72	13.3	0.000455	1.69	LV	CELLSTATES	vCM5	control_LMNA	12	17
PRICKLE2	1.99	0.000284	0.0782	0.31	5.46	27.5	1.19e-06	3.55	LV	CELLSTATES	vCM5	control_LMNA	12	17
SLC6A6	1.99	0.001	0.0914	0.331	5.6	23.1	6.75e-06	3	LV	CELLSTATES	vCM5	control_LMNA	12	17
CACNA1B	1.97	0.0289	0.0257	0.106	4.58	12.2	0.000778	1.54	LV	CELLSTATES	vCM5	control_LMNA	12	17
MAP2	1.97	0.000137	0.108	0.32	5.62	30.2	4.24e-07	3.86	LV	CELLSTATES	vCM5	control_LMNA	12	17
AC107973.1	1.96	0.0416	0.0357	0.12	4.64	11	0.00136	1.38	LV	CELLSTATES	vCM5	control_LMNA	12	17
AL021707.1	1.96	0.0241	0.0371	0.114	4.69	12.7	0.000605	1.62	LV	CELLSTATES	vCM5	control_LMNA	12	17
FLT3	1.96	0.0262	0.0442	0.141	4.87	12.5	0.00068	1.58	LV	CELLSTATES	vCM5	control_LMNA	12	17
GPNMB	1.96	0.000155	0.2	0.463	6.33	29.7	5.18e-07	3.81	LV	CELLSTATES	vCM5	control_LMNA	12	17
PCA3	1.94	0.0168	0.0457	0.208	4.95	13.9	0.000346	1.77	LV	CELLSTATES	vCM5	control_LMNA	12	17
PROS1	1.94	5.47e-06	0.151	0.476	6.16	41.3	8.1e-09	5.26	LV	CELLSTATES	vCM5	control_LMNA	12	17
TPM3	1.94	3.45e-06	0.286	1	6.9	43.1	4.44e-09	5.46	LV	CELLSTATES	vCM5	control_LMNA	12	17
NEB	1.93	0.00121	0.0992	0.333	5.67	22.4	9.22e-06	2.92	LV	CELLSTATES	vCM5	control_LMNA	12	17
PIK3C2G	1.93	0.0236	0.0455	0.113	4.75	12.8	0.000577	1.63	LV	CELLSTATES	vCM5	control_LMNA	12	17
RPN1	1.93	0.00355	0.132	0.395	5.98	19.1	3.56e-05	2.45	LV	CELLSTATES	vCM5	control_LMNA	12	17
DPYSL3	1.9	0.0435	0.0187	0.14	4.66	10.9	0.00146	1.36	LV	CELLSTATES	vCM5	control_LMNA	12	17
NRXN3	1.89	0.001	0.168	0.648	6.36	23.1	6.76e-06	3	LV	CELLSTATES	vCM5	control_LMNA	12	17
PTCHD4	1.89	0.012	0.0548	0.257	5.22	15	0.000216	1.92	LV	CELLSTATES	vCM5	control_LMNA	12	17
AC020909.2	1.88	0.00146	0.185	0.597	6.34	21.8	1.16e-05	2.84	LV	CELLSTATES	vCM5	control_LMNA	12	17
ABCG2	1.87	0.0307	0.0359	0.177	4.81	12	0.000862	1.51	LV	CELLSTATES	vCM5	control_LMNA	12	17
ARID5A	1.87	0.00664	0.0635	0.132	4.96	17	8.93e-05	2.18	LV	CELLSTATES	vCM5	control_LMNA	12	17
FKBP5	1.87	0.000192	0.89	3.71	8.8	29	6.77e-07	3.72	LV	CELLSTATES	vCM5	control_LMNA	12	17
PPM1E	1.86	0.000404	0.161	0.494	6.13	26.4	1.87e-06	3.39	LV	CELLSTATES	vCM5	control_LMNA	12	17
FRMD6	1.85	0.0328	0.0465	0.11	4.7	11.7	0.00096	1.48	LV	CELLSTATES	vCM5	control_LMNA	12	17
ZNF561	1.84	0.0018	0.0948	0.234	5.41	21.1	1.53e-05	2.74	LV	CELLSTATES	vCM5	control_LMNA	12	17
AC004053.1	1.83	0.035	0.0549	0.217	5.16	11.5	0.00107	1.46	LV	CELLSTATES	vCM5	control_LMNA	12	17
FAM107B	1.83	0.0231	0.0494	0.124	4.81	12.9	0.000558	1.64	LV	CELLSTATES	vCM5	control_LMNA	12	17
ATP2A1	1.82	0.0498	0.0272	0.0864	4.41	10.4	0.0018	1.3	LV	CELLSTATES	vCM5	control_LMNA	12	17
GRID2	1.8	0.03	0.0795	0.3	5.5	12	0.000834	1.52	LV	CELLSTATES	vCM5	control_LMNA	12	17
TPRN	1.79	0.0162	0.0638	0.171	5.12	14	0.000331	1.79	LV	CELLSTATES	vCM5	control_LMNA	12	17
ZNF385D	1.78	0.000209	0.397	1.3	7.36	28.7	7.66e-07	3.68	LV	CELLSTATES	vCM5	control_LMNA	12	17
C1QTNF1-AS1	1.77	0.0351	0.0424	0.121	4.66	11.5	0.00107	1.45	LV	CELLSTATES	vCM5	control_LMNA	12	17
HLCS	1.77	0.001	0.278	0.647	6.78	23.1	6.77e-06	3	LV	CELLSTATES	vCM5	control_LMNA	12	17
FAM169A	1.76	0.0309	0.043	0.111	4.68	11.9	0.000875	1.51	LV	CELLSTATES	vCM5	control_LMNA	12	17
PTPN13	1.76	0.0042	0.0887	0.331	5.47	18.6	4.54e-05	2.38	LV	CELLSTATES	vCM5	control_LMNA	12	17
AP002518.2	1.75	0.00613	0.153	0.622	6.3	17.2	8e-05	2.21	LV	CELLSTATES	vCM5	control_LMNA	12	17
NNMT	1.75	0.0152	0.0674	0.279	5.35	14.2	0.000304	1.82	LV	CELLSTATES	vCM5	control_LMNA	12	17
MIR34AHG	1.74	0.0295	0.0483	0.15	4.86	12.1	0.0008	1.53	LV	CELLSTATES	vCM5	control_LMNA	12	17
FP236383.1	1.73	0.00487	0.212	0.673	6.56	18	5.69e-05	2.31	LV	CELLSTATES	vCM5	control_LMNA	12	17
LRRC8A	1.72	0.022	0.0475	0.135	4.83	13.1	0.000512	1.66	LV	CELLSTATES	vCM5	control_LMNA	12	17
SEMA4D	1.69	0.0275	0.0629	0.148	4.98	12.3	0.000726	1.56	LV	CELLSTATES	vCM5	control_LMNA	12	17
AIMP2	1.68	0.00178	0.174	0.469	6.22	21.2	1.5e-05	2.75	LV	CELLSTATES	vCM5	control_LMNA	12	17
ELL	1.67	0.0106	0.0993	0.231	5.57	15.5	0.000174	1.97	LV	CELLSTATES	vCM5	control_LMNA	12	17
KCNAB2	1.67	0.0126	0.0687	0.179	5.18	14.8	0.000233	1.9	LV	CELLSTATES	vCM5	control_LMNA	12	17
SLC25A21	1.67	0.0109	0.0835	0.271	5.42	15.4	0.000184	1.96	LV	CELLSTATES	vCM5	control_LMNA	12	17
AC079760.1	1.66	0.0295	0.0943	0.214	5.31	12.1	0.000801	1.53	LV	CELLSTATES	vCM5	control_LMNA	12	17
C3orf58	1.66	0.0309	0.0465	0.146	4.86	12	0.000869	1.51	LV	CELLSTATES	vCM5	control_LMNA	12	17
BNC2	1.65	0.00457	0.114	0.424	5.86	18.2	5.23e-05	2.34	LV	CELLSTATES	vCM5	control_LMNA	12	17
C5orf46	1.65	0.026	0.0456	0.188	4.97	12.5	0.00067	1.59	LV	CELLSTATES	vCM5	control_LMNA	12	17
C6	1.64	0.000552	0.328	0.909	7	25.3	2.87e-06	3.26	LV	CELLSTATES	vCM5	control_LMNA	12	17
MAN2A1	1.64	0.0077	0.0746	0.226	5.3	16.5	0.000112	2.11	LV	CELLSTATES	vCM5	control_LMNA	12	17
SYTL2	1.64	0.0355	0.0506	0.203	5.02	11.4	0.0011	1.45	LV	CELLSTATES	vCM5	control_LMNA	12	17
CEP126	1.62	0.038	0.0399	0.144	4.76	11.2	0.00121	1.42	LV	CELLSTATES	vCM5	control_LMNA	12	17
DUSP26	1.62	0.0472	0.0711	0.121	4.93	10.6	0.00164	1.33	LV	CELLSTATES	vCM5	control_LMNA	12	17
BACH2	1.61	0.000883	0.164	0.422	6.15	23.7	5.34e-06	3.05	LV	CELLSTATES	vCM5	control_LMNA	12	17
CDH20	1.61	0.0104	0.228	0.607	6.35	15.6	0.000167	1.98	LV	CELLSTATES	vCM5	control_LMNA	12	17
AP002026.1	1.6	0.0423	0.0471	0.13	4.74	10.9	0.0014	1.37	LV	CELLSTATES	vCM5	control_LMNA	12	17
MYH11	1.6	0.024	0.0726	0.185	5.18	12.8	0.000595	1.62	LV	CELLSTATES	vCM5	control_LMNA	12	17
SAMHD1	1.6	0.00211	0.12	0.317	5.69	20.6	1.88e-05	2.68	LV	CELLSTATES	vCM5	control_LMNA	12	17
MERTK	1.59	0.00713	0.107	0.272	5.56	16.7	9.95e-05	2.15	LV	CELLSTATES	vCM5	control_LMNA	12	17
IPO5	1.56	0.0205	0.0621	0.155	5.04	13.3	0.000455	1.69	LV	CELLSTATES	vCM5	control_LMNA	12	17
LINC00240	1.56	0.031	0.0559	0.159	5.04	11.9	0.000882	1.51	LV	CELLSTATES	vCM5	control_LMNA	12	17
LPIN1	1.56	0.000155	0.239	0.638	6.62	29.7	5.16e-07	3.81	LV	CELLSTATES	vCM5	control_LMNA	12	17
EMC10	1.55	0.0021	0.433	0.91	7.12	20.7	1.86e-05	2.68	LV	CELLSTATES	vCM5	control_LMNA	12	17
BCL2	1.54	0.000103	0.288	0.874	6.92	31.1	3.11e-07	3.99	LV	CELLSTATES	vCM5	control_LMNA	12	17
GADD45A	1.54	0.0303	0.0668	0.158	5.03	12	0.000849	1.52	LV	CELLSTATES	vCM5	control_LMNA	12	17
HEPH	1.54	0.0411	0.0638	0.203	5.18	11	0.00134	1.39	LV	CELLSTATES	vCM5	control_LMNA	12	17
PAK1	1.54	0.0351	0.062	0.165	4.98	11.5	0.00108	1.45	LV	CELLSTATES	vCM5	control_LMNA	12	17
AL445465.1	1.53	0.0314	0.0979	0.223	5.48	11.9	0.0009	1.5	LV	CELLSTATES	vCM5	control_LMNA	12	17
DDAH1	1.53	0.0189	0.0753	0.18	5.24	13.6	0.000406	1.72	LV	CELLSTATES	vCM5	control_LMNA	12	17
ADGRL3	1.52	0.000943	0.456	1.16	7.3	23.5	5.88e-06	3.03	LV	CELLSTATES	vCM5	control_LMNA	12	17
FP671120.1	1.51	0.0112	0.283	1.01	7.04	15.2	0.000195	1.95	LV	CELLSTATES	vCM5	control_LMNA	12	17
ANTXR2	1.49	0.000576	0.249	0.698	6.64	25.1	3.03e-06	3.24	LV	CELLSTATES	vCM5	control_LMNA	12	17
LMOD1	1.49	0.0419	0.0676	0.189	5.12	11	0.00137	1.38	LV	CELLSTATES	vCM5	control_LMNA	12	17
C5AR1	1.48	0.0362	0.056	0.164	4.92	11.4	0.00113	1.44	LV	CELLSTATES	vCM5	control_LMNA	12	17
MBOAT2	1.47	0.00336	0.14	0.426	6.06	19.3	3.35e-05	2.47	LV	CELLSTATES	vCM5	control_LMNA	12	17
ADAMTSL1	1.46	0.022	0.0936	0.258	5.45	13.1	0.00051	1.66	LV	CELLSTATES	vCM5	control_LMNA	12	17
MID1	1.46	0.00558	0.167	0.561	6.38	17.6	6.99e-05	2.25	LV	CELLSTATES	vCM5	control_LMNA	12	17
AC026347.1	1.44	0.0224	0.131	0.316	5.63	13	0.000533	1.65	LV	CELLSTATES	vCM5	control_LMNA	12	17
GEN1	1.44	0.0188	0.0793	0.243	5.37	13.6	0.000402	1.73	LV	CELLSTATES	vCM5	control_LMNA	12	17
CYP3A5	1.43	0.015	0.158	0.313	5.89	14.3	0.000296	1.82	LV	CELLSTATES	vCM5	control_LMNA	12	17
NPR3	1.43	0.0219	0.131	0.243	5.63	13.1	0.000507	1.66	LV	CELLSTATES	vCM5	control_LMNA	12	17
ZBTB16	1.42	0.000285	1.76	4.49	9.32	27.5	1.21e-06	3.54	LV	CELLSTATES	vCM5	control_LMNA	12	17
SLIT2	1.41	0.0203	0.181	0.543	6.24	13.4	0.000447	1.69	LV	CELLSTATES	vCM5	control_LMNA	12	17
MAPK10	1.4	0.00313	0.287	0.703	6.71	19.5	3.06e-05	2.5	LV	CELLSTATES	vCM5	control_LMNA	12	17
ZNF844	1.38	0.0449	0.0745	0.163	5.11	10.8	0.00152	1.35	LV	CELLSTATES	vCM5	control_LMNA	12	17
EGFR	1.37	0.0109	0.13	0.364	5.77	15.3	0.000185	1.96	LV	CELLSTATES	vCM5	control_LMNA	12	17
BICC1	1.36	0.0125	0.214	0.568	6.38	14.9	0.000228	1.9	LV	CELLSTATES	vCM5	control_LMNA	12	17
RNF216	1.36	0.000244	0.617	1.25	7.63	28.2	9.09e-07	3.61	LV	CELLSTATES	vCM5	control_LMNA	12	17
PLCE1	1.34	0.00099	0.373	0.805	6.89	23.3	6.36e-06	3	LV	CELLSTATES	vCM5	control_LMNA	12	17
PREP	1.34	0.0106	0.103	0.215	5.4	15.4	0.000177	1.97	LV	CELLSTATES	vCM5	control_LMNA	12	17
FLNB	1.33	0.00116	0.346	0.747	6.89	22.6	8.52e-06	2.93	LV	CELLSTATES	vCM5	control_LMNA	12	17
PRKCH	1.33	0.0423	0.117	0.382	5.89	10.9	0.0014	1.37	LV	CELLSTATES	vCM5	control_LMNA	12	17
PARP8	1.32	0.0344	0.0911	0.218	5.36	11.6	0.00103	1.46	LV	CELLSTATES	vCM5	control_LMNA	12	17
WEE1	1.32	0.0162	0.12	0.246	5.52	14	0.000331	1.79	LV	CELLSTATES	vCM5	control_LMNA	12	17
CREB5	1.31	0.00161	0.52	1.09	7.38	21.5	1.31e-05	2.79	LV	CELLSTATES	vCM5	control_LMNA	12	17
PLIN2	1.31	0.017	0.132	0.284	5.69	13.9	0.000351	1.77	LV	CELLSTATES	vCM5	control_LMNA	12	17
PXYLP1	1.31	0.0126	0.24	0.441	6.34	14.8	0.000235	1.9	LV	CELLSTATES	vCM5	control_LMNA	12	17
RTN4	1.3	0.00386	0.231	0.572	6.42	18.8	4.05e-05	2.41	LV	CELLSTATES	vCM5	control_LMNA	12	17
ERC2	1.29	0.0458	0.117	0.28	5.58	10.7	0.00156	1.34	LV	CELLSTATES	vCM5	control_LMNA	12	17
COL23A1	1.27	0.00253	0.379	0.802	7.02	20.1	2.34e-05	2.6	LV	CELLSTATES	vCM5	control_LMNA	12	17
PCSK5	1.24	0.0432	0.173	0.355	5.99	10.9	0.00145	1.36	LV	CELLSTATES	vCM5	control_LMNA	12	17
VCL	1.24	0.000404	1.74	3.47	9.06	26.3	1.9e-06	3.39	LV	CELLSTATES	vCM5	control_LMNA	12	17
XPO1	1.24	0.00144	0.31	0.603	6.72	21.9	1.14e-05	2.84	LV	CELLSTATES	vCM5	control_LMNA	12	17
C4orf45	1.23	0.0298	0.203	0.33	6.08	12.1	0.000825	1.53	LV	CELLSTATES	vCM5	control_LMNA	12	17
DIXDC1	1.23	0.00942	0.183	0.383	6.1	15.9	0.000147	2.03	LV	CELLSTATES	vCM5	control_LMNA	12	17
ITPR1	1.23	0.00198	0.414	0.911	7.05	20.9	1.7e-05	2.7	LV	CELLSTATES	vCM5	control_LMNA	12	17
PDE3B	1.23	0.00038	0.47	1.18	7.39	26.6	1.71e-06	3.42	LV	CELLSTATES	vCM5	control_LMNA	12	17
GLIS3	1.22	0.0374	0.165	0.399	5.96	11.3	0.00118	1.43	LV	CELLSTATES	vCM5	control_LMNA	12	17
ARHGAP24	1.21	0.00209	1.32	2.8	8.78	20.7	1.84e-05	2.68	LV	CELLSTATES	vCM5	control_LMNA	12	17
FEM1C	1.21	0.0248	0.139	0.24	5.62	12.6	0.000631	1.61	LV	CELLSTATES	vCM5	control_LMNA	12	17
PIP4K2A	1.21	0.0221	0.149	0.341	5.91	13	0.000524	1.65	LV	CELLSTATES	vCM5	control_LMNA	12	17
CNOT10	1.2	0.0455	0.159	0.297	5.92	10.7	0.00154	1.34	LV	CELLSTATES	vCM5	control_LMNA	12	17
ZDHHC14	1.2	0.00116	0.374	0.806	7.01	22.5	8.61e-06	2.93	LV	CELLSTATES	vCM5	control_LMNA	12	17
MDM2	1.19	0.00743	0.2	0.625	6.49	16.6	0.000107	2.13	LV	CELLSTATES	vCM5	control_LMNA	12	17
SLC25A30	1.19	0.0475	0.121	0.241	5.67	10.6	0.00166	1.32	LV	CELLSTATES	vCM5	control_LMNA	12	17
TSHZ2	1.19	0.0362	0.135	0.415	5.96	11.4	0.00113	1.44	LV	CELLSTATES	vCM5	control_LMNA	12	17
MB21D2	1.18	0.0346	0.115	0.237	5.54	11.6	0.00104	1.46	LV	CELLSTATES	vCM5	control_LMNA	12	17
DIRC3	1.17	0.0219	0.175	0.385	6.13	13.1	0.000507	1.66	LV	CELLSTATES	vCM5	control_LMNA	12	17
YWHAG	1.17	0.00284	0.208	0.461	6.27	19.7	2.76e-05	2.55	LV	CELLSTATES	vCM5	control_LMNA	12	17
ATP10D	1.16	0.0231	0.132	0.303	5.75	12.9	0.000553	1.64	LV	CELLSTATES	vCM5	control_LMNA	12	17
MECOM	1.15	0.0297	0.363	1.11	7.23	12.1	0.000819	1.53	LV	CELLSTATES	vCM5	control_LMNA	12	17
CPNE8	1.14	0.0423	0.146	0.398	5.89	11	0.00139	1.37	LV	CELLSTATES	vCM5	control_LMNA	12	17
ABTB2	1.13	0.0144	0.279	0.573	6.67	14.4	0.000282	1.84	LV	CELLSTATES	vCM5	control_LMNA	12	17
CA5B	1.11	0.0338	0.136	0.275	5.73	11.7	0.000999	1.47	LV	CELLSTATES	vCM5	control_LMNA	12	17
USP53	1.11	0.000742	1.04	2.3	8.38	24.3	4.29e-06	3.13	LV	CELLSTATES	vCM5	control_LMNA	12	17
FLNC	1.1	0.0347	0.281	0.453	6.39	11.6	0.00105	1.46	LV	CELLSTATES	vCM5	control_LMNA	12	17
ZNF516	1.1	0.0297	0.136	0.3	5.78	12.1	0.000812	1.53	LV	CELLSTATES	vCM5	control_LMNA	12	17
RHOBTB1	1.09	0.015	0.22	0.434	6.31	14.3	0.000297	1.82	LV	CELLSTATES	vCM5	control_LMNA	12	17
YBX3	1.09	0.0128	0.344	0.739	6.83	14.8	0.000239	1.89	LV	CELLSTATES	vCM5	control_LMNA	12	17
ABI3BP	1.08	0.0395	0.301	0.711	6.74	11.1	0.00127	1.4	LV	CELLSTATES	vCM5	control_LMNA	12	17
CRIM1	1.08	0.0214	0.335	0.945	7.13	13.2	0.000489	1.67	LV	CELLSTATES	vCM5	control_LMNA	12	17
EDNRA	1.08	0.024	0.383	0.775	6.85	12.7	0.000599	1.62	LV	CELLSTATES	vCM5	control_LMNA	12	17
LTBP1	1.08	0.0012	1.74	3.46	9.03	22.4	9.02e-06	2.92	LV	CELLSTATES	vCM5	control_LMNA	12	17
MTM1	1.08	0.0419	0.128	0.274	5.7	11	0.00137	1.38	LV	CELLSTATES	vCM5	control_LMNA	12	17
FLNA	1.06	0.0087	0.264	0.461	6.46	16.1	0.000132	2.06	LV	CELLSTATES	vCM5	control_LMNA	12	17
FOXO3	1.06	0.000991	1.01	2.26	8.41	23.2	6.5e-06	3	LV	CELLSTATES	vCM5	control_LMNA	12	17
MAP3K3	1.06	0.00544	0.295	0.535	6.61	17.6	6.75e-05	2.26	LV	CELLSTATES	vCM5	control_LMNA	12	17
KIAA1958	1.04	0.0238	0.297	0.523	6.58	12.8	0.00059	1.62	LV	CELLSTATES	vCM5	control_LMNA	12	17
SLC44A1	1.04	0.0201	0.31	0.571	6.68	13.4	0.000439	1.7	LV	CELLSTATES	vCM5	control_LMNA	12	17
AC091948.1	1.02	0.0375	0.262	0.459	6.44	11.3	0.00119	1.43	LV	CELLSTATES	vCM5	control_LMNA	12	17
FRMD5	1.02	0.0344	0.572	1.14	7.54	11.6	0.00103	1.46	LV	CELLSTATES	vCM5	control_LMNA	12	17
SGCE	1.02	0.0285	0.232	0.401	6.15	12.2	0.000762	1.55	LV	CELLSTATES	vCM5	control_LMNA	12	17
XPR1	1.02	0.00388	2.3	4.58	9.4	18.8	4.09e-05	2.41	LV	CELLSTATES	vCM5	control_LMNA	12	17
PPM1B	1.01	0.00682	0.304	0.676	6.73	16.9	9.25e-05	2.17	LV	CELLSTATES	vCM5	control_LMNA	12	17
FOXO1	1	0.00627	0.592	1.18	7.55	17.2	8.31e-05	2.2	LV	CELLSTATES	vCM5	control_LMNA	12	17
ZMAT1	1	0.0438	0.165	0.342	5.97	10.8	0.00147	1.36	LV	CELLSTATES	vCM5	control_LMNA	12	17
HDAC4	0.996	0.00377	0.55	0.953	7.44	18.9	3.92e-05	2.42	LV	CELLSTATES	vCM5	control_LMNA	12	17
SLAIN2	0.996	0.0121	0.281	0.567	6.59	15	0.00022	1.92	LV	CELLSTATES	vCM5	control_LMNA	12	17
CBFB	0.995	0.0338	0.226	0.438	6.29	11.7	0.000999	1.47	LV	CELLSTATES	vCM5	control_LMNA	12	17
C1orf21	0.994	0.00537	1.01	2.05	8.27	17.7	6.59e-05	2.27	LV	CELLSTATES	vCM5	control_LMNA	12	17
DCBLD2	0.993	0.0117	0.501	0.918	7.21	15.1	0.000206	1.93	LV	CELLSTATES	vCM5	control_LMNA	12	17
SETX	0.988	0.00682	0.296	0.612	6.7	16.9	9.26e-05	2.17	LV	CELLSTATES	vCM5	control_LMNA	12	17
CPEB4	0.986	0.0156	2.67	4.96	9.61	14.2	0.000316	1.81	LV	CELLSTATES	vCM5	control_LMNA	12	17
AC027117.2	0.973	0.0465	0.216	0.479	6.34	10.7	0.00161	1.33	LV	CELLSTATES	vCM5	control_LMNA	12	17
CAST	0.972	0.0053	1.07	1.69	8.24	17.8	6.37e-05	2.28	LV	CELLSTATES	vCM5	control_LMNA	12	17
GRB10	0.968	0.0478	0.177	0.435	6.1	10.6	0.00169	1.32	LV	CELLSTATES	vCM5	control_LMNA	12	17
LDLRAD4	0.961	0.00426	1.12	2.04	8.39	18.5	4.69e-05	2.37	LV	CELLSTATES	vCM5	control_LMNA	12	17
PIK3R1	0.957	0.0353	1.41	2.69	8.74	11.5	0.00109	1.45	LV	CELLSTATES	vCM5	control_LMNA	12	17
RRAS2	0.954	0.021	0.291	0.519	6.54	13.3	0.00047	1.68	LV	CELLSTATES	vCM5	control_LMNA	12	17
SLC1A3	0.952	0.0119	1.72	3.04	8.97	15	0.000212	1.93	LV	CELLSTATES	vCM5	control_LMNA	12	17
TMTC1	0.952	0.0214	0.575	1.28	7.57	13.2	0.00049	1.67	LV	CELLSTATES	vCM5	control_LMNA	12	17
CCDC6	0.945	0.038	0.216	0.441	6.25	11.2	0.00121	1.42	LV	CELLSTATES	vCM5	control_LMNA	12	17
BICD1	0.933	0.0268	0.295	0.567	6.6	12.4	0.000701	1.57	LV	CELLSTATES	vCM5	control_LMNA	12	17
HEG1	0.907	0.0224	0.368	0.802	7.01	13	0.00053	1.65	LV	CELLSTATES	vCM5	control_LMNA	12	17
PDZD2	0.907	0.0125	3.5	6.79	10.1	14.9	0.000229	1.9	LV	CELLSTATES	vCM5	control_LMNA	12	17
DOCK5	0.897	0.0316	0.794	1.46	7.83	11.8	0.000912	1.5	LV	CELLSTATES	vCM5	control_LMNA	12	17
UBR4	0.894	0.0465	0.32	0.488	6.56	10.7	0.00161	1.33	LV	CELLSTATES	vCM5	control_LMNA	12	17
CNKSR3	0.889	0.0313	0.439	0.7	7	11.9	0.000896	1.5	LV	CELLSTATES	vCM5	control_LMNA	12	17
SORT1	0.889	0.035	0.446	0.768	7.05	11.5	0.00106	1.46	LV	CELLSTATES	vCM5	control_LMNA	12	17
EXT1	0.888	0.0357	0.826	1.59	7.95	11.4	0.00111	1.45	LV	CELLSTATES	vCM5	control_LMNA	12	17
JAK2	0.885	0.0183	0.468	0.896	7.21	13.7	0.000388	1.74	LV	CELLSTATES	vCM5	control_LMNA	12	17
TXNRD1	0.875	0.0498	0.821	1.24	7.76	10.4	0.0018	1.3	LV	CELLSTATES	vCM5	control_LMNA	12	17
MAP1B	0.872	0.0352	0.465	0.741	7	11.5	0.00108	1.45	LV	CELLSTATES	vCM5	control_LMNA	12	17
ROCK2	0.869	0.00806	0.449	0.895	7.19	16.4	0.000118	2.09	LV	CELLSTATES	vCM5	control_LMNA	12	17
GTF2IRD1	0.868	0.0362	0.628	1.02	7.52	11.4	0.00113	1.44	LV	CELLSTATES	vCM5	control_LMNA	12	17
SMC6	0.868	0.0287	0.357	0.639	6.77	12.2	0.000772	1.54	LV	CELLSTATES	vCM5	control_LMNA	12	17
TBCK	0.868	0.0173	0.391	0.64	6.88	13.9	0.000361	1.76	LV	CELLSTATES	vCM5	control_LMNA	12	17
PTPN14	0.855	0.014	0.495	0.971	7.27	14.5	0.000266	1.85	LV	CELLSTATES	vCM5	control_LMNA	12	17
RPS6KA2	0.848	0.0397	0.276	0.538	6.59	11.1	0.00128	1.4	LV	CELLSTATES	vCM5	control_LMNA	12	17
PCDH9	0.844	0.0138	3.38	5.38	9.85	14.6	0.000262	1.86	LV	CELLSTATES	vCM5	control_LMNA	12	17
SPATS2L	0.837	0.0428	0.438	0.716	6.97	10.9	0.00142	1.37	LV	CELLSTATES	vCM5	control_LMNA	12	17
RBMS3	0.826	0.0429	0.56	1.03	7.43	10.9	0.00143	1.37	LV	CELLSTATES	vCM5	control_LMNA	12	17
ARHGAP26	0.817	0.0171	2.02	3.56	9.2	13.9	0.000356	1.77	LV	CELLSTATES	vCM5	control_LMNA	12	17
SVIL	0.809	0.0214	4.83	7.17	10.2	13.2	0.00049	1.67	LV	CELLSTATES	vCM5	control_LMNA	12	17
ZNF106	0.806	0.0248	1.07	1.91	8.29	12.6	0.000633	1.61	LV	CELLSTATES	vCM5	control_LMNA	12	17
ARMH3	0.793	0.0475	0.965	1.39	8.02	10.6	0.00165	1.32	LV	CELLSTATES	vCM5	control_LMNA	12	17
COMMD1	0.791	0.0238	0.879	1.36	7.92	12.8	0.000583	1.62	LV	CELLSTATES	vCM5	control_LMNA	12	17
CPED1	0.753	0.0317	1.35	2.19	8.51	11.8	0.000918	1.5	LV	CELLSTATES	vCM5	control_LMNA	12	17
RASAL2	0.723	0.0423	1.98	3.28	9.13	10.9	0.0014	1.37	LV	CELLSTATES	vCM5	control_LMNA	12	17
FNDC3B	0.696	0.0465	1.97	3.42	9.14	10.7	0.00159	1.33	LV	CELLSTATES	vCM5	control_LMNA	12	17

## Sheet: PKP2_control
Gene	logFC	FDR	mean_exp_control	mean_exp_genotype	logCPM	F	PValue	FDR_plot	Region	annotation_level	cell_state	comparison	Observations_genotype	Observations_reference
HNF4A-AS1	11.1	7.35e-18	0.00196	0.702	5.27	287	8.8e-22	17.1	LV	CELLSTATES	vCM5	control_PKP2	5	17
KNDC1	9.47	2.13e-18	0.00841	1.34	6.02	260	1.27e-22	17.7	LV	CELLSTATES	vCM5	control_PKP2	5	17
ATP1B4	5.73	0.000579	0	0.118	3.56	31.7	1.21e-06	3.24	LV	CELLSTATES	vCM5	control_PKP2	5	17
AC108134.2	5.33	2.8e-07	0.00935	0.256	4.3	64.1	5.03e-11	6.55	LV	CELLSTATES	vCM5	control_PKP2	5	17
ANKRD45	5.29	0.000109	0.0046	0.218	3.9	35.1	1.66e-07	3.96	LV	CELLSTATES	vCM5	control_PKP2	5	17
MMRN1	5.28	1.02e-05	0.000507	0.0533	3.51	48.8	4.89e-09	4.99	LV	CELLSTATES	vCM5	control_PKP2	5	17
PKHD1L1	5.28	4.91e-06	0.00368	0.144	3.84	49.8	2.06e-09	5.31	LV	CELLSTATES	vCM5	control_PKP2	5	17
SHD	4.9	2.57e-05	0.00224	0.0756	3.68	41.2	2.46e-08	4.59	LV	CELLSTATES	vCM5	control_PKP2	5	17
CACNG7	4.88	5.58e-05	0.000829	0.04	3.43	41.4	6.68e-08	4.25	LV	CELLSTATES	vCM5	control_PKP2	5	17
ETNK2	4.69	0.000109	0.00233	0.08	3.68	35.3	1.58e-07	3.96	LV	CELLSTATES	vCM5	control_PKP2	5	17
MYL1	4.67	0.00358	0	0.0636	3.38	24.6	1.12e-05	2.45	LV	CELLSTATES	vCM5	control_PKP2	5	17
AC104794.2	4.49	0.00108	0.00758	0.218	3.96	27.1	2.51e-06	2.97	LV	CELLSTATES	vCM5	control_PKP2	5	17
GLRA4	4.24	0.000286	0	0.0222	3.3	35.5	5.14e-07	3.54	LV	CELLSTATES	vCM5	control_PKP2	5	17
AL353740.1	4.2	0.000488	0.00267	0.0806	3.46	29.8	9.93e-07	3.31	LV	CELLSTATES	vCM5	control_PKP2	5	17
MYH15	4.14	0.00435	0.00143	0.0727	3.44	22.3	1.45e-05	2.36	LV	CELLSTATES	vCM5	control_PKP2	5	17
AC129492.3	4.11	0.00428	0.000507	0.0453	3.37	27.9	1.38e-05	2.37	LV	CELLSTATES	vCM5	control_PKP2	5	17
CA7	4.04	0.00109	0.0044	0.0444	3.49	26.9	2.67e-06	2.96	LV	CELLSTATES	vCM5	control_PKP2	5	17
LINC01794	3.94	0.00753	0	0.0736	3.36	21.2	3.56e-05	2.12	LV	CELLSTATES	vCM5	control_PKP2	5	17
AC011604.2	3.76	0.00957	0.000891	0.0699	3.41	19.2	4.82e-05	2.02	LV	CELLSTATES	vCM5	control_PKP2	5	17
CD28	3.76	0.0236	0	0.0364	3.28	18.5	0.000181	1.63	LV	CELLSTATES	vCM5	control_PKP2	5	17
GNA15	3.73	0.00308	0.00491	0.0578	3.67	23.6	8.85e-06	2.51	LV	CELLSTATES	vCM5	control_PKP2	5	17
MYL4	3.69	6.74e-07	0.1	1.65	6.16	59.4	1.61e-10	6.17	LV	CELLSTATES	vCM5	control_PKP2	5	17
VWDE	3.64	0.0195	0.00151	0.0636	3.43	16.7	0.000133	1.71	LV	CELLSTATES	vCM5	control_PKP2	5	17
ADGRG3	3.63	0.00353	0.000829	0.0178	3.3	25.8	1.08e-05	2.45	LV	CELLSTATES	vCM5	control_PKP2	5	17
LINC01885	3.62	0.0103	0.00113	0.0875	3.41	22	5.36e-05	1.99	LV	CELLSTATES	vCM5	control_PKP2	5	17
AP002989.1	3.57	1.4e-05	0.0254	0.484	4.68	44.4	9.67e-09	4.86	LV	CELLSTATES	vCM5	control_PKP2	5	17
PLCZ1	3.51	0.0202	0.00263	0.123	3.64	16.6	0.00014	1.7	LV	CELLSTATES	vCM5	control_PKP2	5	17
AC110285.1	3.46	0.00569	0.00166	0.0178	3.32	22.2	2.33e-05	2.24	LV	CELLSTATES	vCM5	control_PKP2	5	17
MUC13	3.45	0.0176	0.00494	0.0634	3.48	17.2	0.00011	1.75	LV	CELLSTATES	vCM5	control_PKP2	5	17
NLRP2	3.43	0.00983	0.0043	0.04	3.56	19.1	5.04e-05	2.01	LV	CELLSTATES	vCM5	control_PKP2	5	17
AC006206.2	3.41	0.0159	0.0016	0.173	3.62	17.5	9.52e-05	1.8	LV	CELLSTATES	vCM5	control_PKP2	5	17
BRINP1	3.37	0.0218	0.0076	0.0952	3.69	16.3	0.000157	1.66	LV	CELLSTATES	vCM5	control_PKP2	5	17
AL512380.2	3.36	0.0112	0.00712	0.0622	3.74	18.6	6.2e-05	1.95	LV	CELLSTATES	vCM5	control_PKP2	5	17
LINC00364	3.36	0.0439	0.00118	0.0455	3.35	15.3	0.000502	1.36	LV	CELLSTATES	vCM5	control_PKP2	5	17
AC022613.2	3.32	0.0316	0.00453	0.0875	3.5	14.8	0.000295	1.5	LV	CELLSTATES	vCM5	control_PKP2	5	17
AC109492.1	3.32	0.0229	0.014	0.207	4	16.1	0.000171	1.64	LV	CELLSTATES	vCM5	control_PKP2	5	17
AC025171.3	3.3	0.0236	0.00416	0.0905	3.59	16	0.000181	1.63	LV	CELLSTATES	vCM5	control_PKP2	5	17
NPPB	3.27	0.028	0.224	1.16	6.43	15.2	0.000244	1.55	LV	CELLSTATES	vCM5	control_PKP2	5	17
OVAAL	3.26	0.0317	0.00585	0.0543	3.56	14.9	0.00031	1.5	LV	CELLSTATES	vCM5	control_PKP2	5	17
B3GALT4	3.25	0.00593	0.0145	0.0933	3.93	20.9	2.48e-05	2.23	LV	CELLSTATES	vCM5	control_PKP2	5	17
KDM4D	3.22	0.0182	0.00196	0.0269	3.36	17.8	0.000119	1.74	LV	CELLSTATES	vCM5	control_PKP2	5	17
KLHDC9	3.22	0.0236	0.00278	0.056	3.48	15.9	0.000182	1.63	LV	CELLSTATES	vCM5	control_PKP2	5	17
CA8	3.18	0.0195	0.0132	0.158	3.98	16.7	0.000134	1.71	LV	CELLSTATES	vCM5	control_PKP2	5	17
C5orf47	3.16	0.0182	0.0101	0.128	3.8	17	0.000117	1.74	LV	CELLSTATES	vCM5	control_PKP2	5	17
ZNF135	3.15	1.45e-06	0.0695	0.609	5.46	55.6	4.35e-10	5.84	LV	CELLSTATES	vCM5	control_PKP2	5	17
AL512506.3	3.13	0.0366	0.00327	0.0378	3.34	17.3	0.000381	1.44	LV	CELLSTATES	vCM5	control_PKP2	5	17
AC026116.1	3.12	0.0227	0.00126	0.0222	3.37	16.1	0.000169	1.64	LV	CELLSTATES	vCM5	control_PKP2	5	17
ARHGAP19-SLIT1	3.12	0.0256	0.00126	0.0178	3.32	17.5	0.000203	1.59	LV	CELLSTATES	vCM5	control_PKP2	5	17
AC079380.1	3.1	0.0279	0.00287	0.0535	3.48	15.3	0.000234	1.55	LV	CELLSTATES	vCM5	control_PKP2	5	17
SARM1	3.06	1.88e-06	0.0665	0.527	5.23	53.9	6.74e-10	5.73	LV	CELLSTATES	vCM5	control_PKP2	5	17
LINC01411	3.02	0.0327	0.0216	0.183	4.23	14.5	0.00033	1.49	LV	CELLSTATES	vCM5	control_PKP2	5	17
AC005165.1	3	0.0109	0.0231	0.24	4.29	18.7	5.88e-05	1.96	LV	CELLSTATES	vCM5	control_PKP2	5	17
LINC01234	3	0.0332	0.00193	0.0311	3.36	14.5	0.000338	1.48	LV	CELLSTATES	vCM5	control_PKP2	5	17
CIB2	2.99	0.028	0.00901	0.0622	3.78	15.3	0.000236	1.55	LV	CELLSTATES	vCM5	control_PKP2	5	17
PARD6G-AS1	2.99	0.0293	0.01	0.099	3.69	15	0.000265	1.53	LV	CELLSTATES	vCM5	control_PKP2	5	17
LRRC8A	2.98	7.02e-05	0.0475	0.329	4.87	37.1	8.83e-08	4.15	LV	CELLSTATES	vCM5	control_PKP2	5	17
MAP3K7CL	2.94	0.00685	0.0266	0.281	4.3	20.4	3.02e-05	2.16	LV	CELLSTATES	vCM5	control_PKP2	5	17
AC008537.4	2.93	0.00836	0.0227	0.137	4.15	19.7	4.04e-05	2.08	LV	CELLSTATES	vCM5	control_PKP2	5	17
DNER	2.93	0.0412	0.0216	0.177	4.08	13.8	0.000446	1.39	LV	CELLSTATES	vCM5	control_PKP2	5	17
SPOCK1	2.93	2.57e-05	0.153	2.05	6.49	41.2	2.46e-08	4.59	LV	CELLSTATES	vCM5	control_PKP2	5	17
AC011383.1	2.92	0.0317	0.00578	0.0178	3.45	14.9	0.000301	1.5	LV	CELLSTATES	vCM5	control_PKP2	5	17
AC109779.1	2.91	1.4e-05	0.145	1.38	6.15	44.3	1e-08	4.86	LV	CELLSTATES	vCM5	control_PKP2	5	17
CCDC168	2.88	0.0411	0.0106	0.0764	3.72	13.8	0.000443	1.39	LV	CELLSTATES	vCM5	control_PKP2	5	17
FAM184A	2.83	0.0317	0.0203	0.173	4.01	14.7	0.000311	1.5	LV	CELLSTATES	vCM5	control_PKP2	5	17
AC026316.5	2.82	0.0206	0.0285	0.229	4.35	16.5	0.000144	1.69	LV	CELLSTATES	vCM5	control_PKP2	5	17
KCTD8	2.81	0.00514	0.057	0.434	4.85	21.4	2.06e-05	2.29	LV	CELLSTATES	vCM5	control_PKP2	5	17
AC106798.1	2.77	0.0321	0.0102	0.233	3.98	14.6	0.000319	1.49	LV	CELLSTATES	vCM5	control_PKP2	5	17
AC112206.2	2.73	0.00246	0.0432	0.554	4.87	24.3	6.94e-06	2.61	LV	CELLSTATES	vCM5	control_PKP2	5	17
AC093730.1	2.7	0.000344	0.039	0.423	4.81	31	6.58e-07	3.46	LV	CELLSTATES	vCM5	control_PKP2	5	17
DNAH17	2.65	0.00685	0.0386	0.23	4.55	20.4	3.04e-05	2.16	LV	CELLSTATES	vCM5	control_PKP2	5	17
NRXN3	2.56	3.86e-05	0.168	1.3	6.16	39.3	4.4e-08	4.41	LV	CELLSTATES	vCM5	control_PKP2	5	17
AP000787.1	2.52	0.042	0.0229	0.135	4.02	13.7	0.00046	1.38	LV	CELLSTATES	vCM5	control_PKP2	5	17
HCN1	2.49	0.00888	0.0544	0.467	4.95	19.5	4.36e-05	2.05	LV	CELLSTATES	vCM5	control_PKP2	5	17
SYNPR	2.47	0.00475	0.0513	0.37	4.78	21.8	1.76e-05	2.32	LV	CELLSTATES	vCM5	control_PKP2	5	17
ALDH1A2	2.42	0.00246	0.0627	0.565	5.23	24.4	6.77e-06	2.61	LV	CELLSTATES	vCM5	control_PKP2	5	17
LINC00211	2.41	0.0317	0.0234	0.237	4.23	14.7	0.000313	1.5	LV	CELLSTATES	vCM5	control_PKP2	5	17
C5orf46	2.4	0.00732	0.0456	0.361	4.79	20.1	3.42e-05	2.14	LV	CELLSTATES	vCM5	control_PKP2	5	17
GRIA3	2.35	0.00489	0.0527	0.367	4.8	21.6	1.9e-05	2.31	LV	CELLSTATES	vCM5	control_PKP2	5	17
PID1	2.26	0.000109	0.173	1.39	6.23	35.1	1.7e-07	3.96	LV	CELLSTATES	vCM5	control_PKP2	5	17
CEP126	2.25	0.0181	0.0399	0.33	4.6	17.1	0.000114	1.74	LV	CELLSTATES	vCM5	control_PKP2	5	17
BICC1	2.22	0.000284	0.214	1.34	6.34	31.9	4.76e-07	3.55	LV	CELLSTATES	vCM5	control_PKP2	5	17
CARMIL1	2.22	1.73e-05	0.273	1.95	6.82	43	1.45e-08	4.76	LV	CELLSTATES	vCM5	control_PKP2	5	17
TPM3	2.22	7.27e-05	0.286	1.94	6.67	36.9	9.58e-08	4.14	LV	CELLSTATES	vCM5	control_PKP2	5	17
SLC7A8	2.19	0.00109	0.0723	0.555	5.2	26.9	2.65e-06	2.96	LV	CELLSTATES	vCM5	control_PKP2	5	17
FKBP5	2.17	3.59e-05	0.89	7.02	8.59	39.8	3.87e-08	4.44	LV	CELLSTATES	vCM5	control_PKP2	5	17
CPNE8	2.15	0.001	0.146	0.962	5.81	27.4	2.28e-06	3	LV	CELLSTATES	vCM5	control_PKP2	5	17
LINC00702	2.15	0.00957	0.202	1.09	6.16	19.2	4.8e-05	2.02	LV	CELLSTATES	vCM5	control_PKP2	5	17
AL078590.3	2.07	0.0112	0.0733	0.488	5.23	18.6	6.19e-05	1.95	LV	CELLSTATES	vCM5	control_PKP2	5	17
KCNMB2	2.07	0.0107	0.0828	0.443	5.16	18.8	5.64e-05	1.97	LV	CELLSTATES	vCM5	control_PKP2	5	17
NEB	2.07	0.00449	0.0992	0.599	5.4	22	1.61e-05	2.35	LV	CELLSTATES	vCM5	control_PKP2	5	17
DUSP26	2	0.0172	0.0711	0.247	4.86	17.2	0.000106	1.76	LV	CELLSTATES	vCM5	control_PKP2	5	17
FNIP2	1.99	1.31e-05	1.39	7.11	8.8	45.2	7.55e-09	4.88	LV	CELLSTATES	vCM5	control_PKP2	5	17
PRICKLE2	1.99	0.0183	0.0782	0.637	5.13	16.9	0.000121	1.74	LV	CELLSTATES	vCM5	control_PKP2	5	17
WNT9A	1.97	0.0316	0.0885	0.47	4.96	14.8	0.000295	1.5	LV	CELLSTATES	vCM5	control_PKP2	5	17
LINC01091	1.94	0.00435	0.232	1.2	6.23	22.3	1.46e-05	2.36	LV	CELLSTATES	vCM5	control_PKP2	5	17
PPM1E	1.93	0.0265	0.161	0.799	5.8	15.5	0.000217	1.58	LV	CELLSTATES	vCM5	control_PKP2	5	17
AC015845.2	1.92	0.00685	0.129	0.924	5.81	20.4	3.02e-05	2.16	LV	CELLSTATES	vCM5	control_PKP2	5	17
UNC5D	1.92	0.0316	0.0675	0.356	4.99	14.8	0.000295	1.5	LV	CELLSTATES	vCM5	control_PKP2	5	17
COL23A1	1.91	1.31e-05	0.379	2.05	7.03	45.1	7.87e-09	4.88	LV	CELLSTATES	vCM5	control_PKP2	5	17
MMP2	1.91	0.043	0.151	0.631	5.71	13.6	0.000484	1.37	LV	CELLSTATES	vCM5	control_PKP2	5	17
LINC01088	1.87	0.006	0.15	0.874	5.87	20.8	2.55e-05	2.22	LV	CELLSTATES	vCM5	control_PKP2	5	17
TUB	1.87	0.0322	0.0698	0.512	4.89	14.6	0.000324	1.49	LV	CELLSTATES	vCM5	control_PKP2	5	17
C6	1.81	0.00153	0.328	1.54	6.8	25.8	3.95e-06	2.81	LV	CELLSTATES	vCM5	control_PKP2	5	17
PLIN2	1.8	0.0143	0.132	0.517	5.54	17.8	8.4e-05	1.84	LV	CELLSTATES	vCM5	control_PKP2	5	17
ANTXR2	1.79	8.26e-05	0.249	1.15	6.38	36.3	1.14e-07	4.08	LV	CELLSTATES	vCM5	control_PKP2	5	17
LMOD1	1.77	0.0321	0.0676	0.284	4.89	14.6	0.000321	1.49	LV	CELLSTATES	vCM5	control_PKP2	5	17
CYP3A5	1.76	0.00836	0.158	0.68	5.78	19.7	4.06e-05	2.08	LV	CELLSTATES	vCM5	control_PKP2	5	17
P2RY14	1.75	0.0168	0.127	0.469	5.34	17.3	0.000103	1.77	LV	CELLSTATES	vCM5	control_PKP2	5	17
BCL2	1.71	0.0004	0.288	1.58	6.63	30.4	7.9e-07	3.4	LV	CELLSTATES	vCM5	control_PKP2	5	17
PROS1	1.69	0.00569	0.151	0.824	5.83	21.1	2.35e-05	2.24	LV	CELLSTATES	vCM5	control_PKP2	5	17
GLIS3	1.68	0.0224	0.165	0.973	5.85	16.2	0.000165	1.65	LV	CELLSTATES	vCM5	control_PKP2	5	17
ZBTB16	1.67	0.000297	1.76	8.4	9.14	31.5	5.51e-07	3.53	LV	CELLSTATES	vCM5	control_PKP2	5	17
PTCHD1-AS	1.66	0.0305	0.112	0.573	5.59	14.9	0.000279	1.52	LV	CELLSTATES	vCM5	control_PKP2	5	17
ATRNL1	1.64	0.0195	0.153	0.647	5.76	16.7	0.000134	1.71	LV	CELLSTATES	vCM5	control_PKP2	5	17
DHRS3	1.62	0.0133	0.118	0.483	5.5	18.1	7.63e-05	1.88	LV	CELLSTATES	vCM5	control_PKP2	5	17
TMTC1	1.62	1.57e-05	0.575	2.61	7.5	43.6	1.22e-08	4.81	LV	CELLSTATES	vCM5	control_PKP2	5	17
ARHGAP24	1.6	0.00163	1.32	5.85	8.7	25.6	4.34e-06	2.79	LV	CELLSTATES	vCM5	control_PKP2	5	17
BNC2	1.59	0.0426	0.114	0.641	5.46	13.7	0.000477	1.37	LV	CELLSTATES	vCM5	control_PKP2	5	17
YBX3	1.57	0.00128	0.344	1.43	6.67	26.4	3.22e-06	2.89	LV	CELLSTATES	vCM5	control_PKP2	5	17
MAPK10	1.56	0.0127	0.287	1.5	6.57	18.2	7.23e-05	1.9	LV	CELLSTATES	vCM5	control_PKP2	5	17
SLC44A1	1.56	0.00685	0.31	1.34	6.61	20.3	3.15e-05	2.16	LV	CELLSTATES	vCM5	control_PKP2	5	17
MAOA	1.55	0.0342	0.232	1.02	6.31	14.4	0.000352	1.47	LV	CELLSTATES	vCM5	control_PKP2	5	17
DLGAP1	1.54	0.0368	0.113	0.443	5.29	14.2	0.000386	1.43	LV	CELLSTATES	vCM5	control_PKP2	5	17
C4orf45	1.5	0.0435	0.203	0.836	6.07	13.6	0.000493	1.36	LV	CELLSTATES	vCM5	control_PKP2	5	17
EGFR	1.5	0.0265	0.13	0.617	5.48	15.5	0.000218	1.58	LV	CELLSTATES	vCM5	control_PKP2	5	17
ZNF563	1.5	0.0487	0.116	0.342	5.3	13.2	0.000573	1.31	LV	CELLSTATES	vCM5	control_PKP2	5	17
CRIM1	1.49	0.00387	0.335	1.57	6.82	22.8	1.23e-05	2.41	LV	CELLSTATES	vCM5	control_PKP2	5	17
EGLN3	1.49	0.0317	0.304	1.29	6.49	14.6	0.000313	1.5	LV	CELLSTATES	vCM5	control_PKP2	5	17
DDX21	1.48	0.0443	0.157	0.483	5.62	13.5	0.000509	1.35	LV	CELLSTATES	vCM5	control_PKP2	5	17
EDNRA	1.47	0.0218	0.383	1.38	6.65	16.3	0.000157	1.66	LV	CELLSTATES	vCM5	control_PKP2	5	17
FOXO3	1.47	3.35e-05	1.01	4.32	8.25	40.2	3.41e-08	4.47	LV	CELLSTATES	vCM5	control_PKP2	5	17
PIK3R1	1.46	0.0031	1.41	5.42	8.71	23.5	9.27e-06	2.51	LV	CELLSTATES	vCM5	control_PKP2	5	17
MECOM	1.45	0.0184	0.363	1.47	6.8	16.9	0.000122	1.73	LV	CELLSTATES	vCM5	control_PKP2	5	17
SCN7A	1.44	0.0287	0.284	1.33	6.45	15.1	0.000256	1.54	LV	CELLSTATES	vCM5	control_PKP2	5	17
CPM	1.43	0.034	0.176	0.684	5.93	14.4	0.000348	1.47	LV	CELLSTATES	vCM5	control_PKP2	5	17
ABI3BP	1.42	0.0168	0.301	1.22	6.54	17.3	0.000102	1.77	LV	CELLSTATES	vCM5	control_PKP2	5	17
EYS	1.39	0.028	0.177	0.644	5.87	15.2	0.000245	1.55	LV	CELLSTATES	vCM5	control_PKP2	5	17
FOXO1	1.39	0.000864	0.592	2.82	7.52	27.9	1.91e-06	3.06	LV	CELLSTATES	vCM5	control_PKP2	5	17
PCSK5	1.39	0.0388	0.173	0.551	5.77	14	0.000411	1.41	LV	CELLSTATES	vCM5	control_PKP2	5	17
PIP5K1A	1.38	0.00438	0.563	1.76	7.3	22.1	1.55e-05	2.36	LV	CELLSTATES	vCM5	control_PKP2	5	17
DIXDC1	1.37	0.0181	0.183	0.627	5.87	17.1	0.000115	1.74	LV	CELLSTATES	vCM5	control_PKP2	5	17
FRMPD4	1.37	0.028	0.189	0.77	6.05	15.3	0.000241	1.55	LV	CELLSTATES	vCM5	control_PKP2	5	17
AC016831.7	1.36	0.000286	2.9	12.7	9.68	31.8	5e-07	3.54	LV	CELLSTATES	vCM5	control_PKP2	5	17
GXYLT2	1.36	0.0422	0.24	0.769	6.24	13.7	0.000469	1.38	LV	CELLSTATES	vCM5	control_PKP2	5	17
NFE2L1	1.36	0.0286	0.149	0.473	5.61	15.1	0.000253	1.54	LV	CELLSTATES	vCM5	control_PKP2	5	17
DOCK5	1.35	0.00437	0.794	2.82	7.76	22.2	1.49e-05	2.36	LV	CELLSTATES	vCM5	control_PKP2	5	17
SH3RF3	1.34	0.0317	0.281	1.17	6.5	14.7	0.000312	1.5	LV	CELLSTATES	vCM5	control_PKP2	5	17
RHOBTB1	1.29	0.0296	0.22	0.739	6.13	15	0.00027	1.53	LV	CELLSTATES	vCM5	control_PKP2	5	17
ATAD2	1.28	0.00489	0.293	1.07	6.46	21.6	1.92e-05	2.31	LV	CELLSTATES	vCM5	control_PKP2	5	17
PDZD2	1.23	0.00163	3.5	13.4	9.97	25.5	4.4e-06	2.79	LV	CELLSTATES	vCM5	control_PKP2	5	17
TPD52L1	1.23	0.028	0.479	1.56	7.11	15.3	0.000241	1.55	LV	CELLSTATES	vCM5	control_PKP2	5	17
LIMD1	1.2	0.0487	0.21	0.534	6	13.2	0.000576	1.31	LV	CELLSTATES	vCM5	control_PKP2	5	17
AC027117.2	1.19	0.0487	0.216	0.747	6.13	13.2	0.000578	1.31	LV	CELLSTATES	vCM5	control_PKP2	5	17
EXT1	1.19	0.0279	0.826	2.96	7.79	15.3	0.000234	1.55	LV	CELLSTATES	vCM5	control_PKP2	5	17
SLC1A3	1.17	0.00467	1.72	5.87	8.85	21.9	1.71e-05	2.33	LV	CELLSTATES	vCM5	control_PKP2	5	17
FNDC3B	1.16	0.0031	1.97	7.79	9.15	23.6	9.12e-06	2.51	LV	CELLSTATES	vCM5	control_PKP2	5	17
UACA	1.16	0.0487	0.368	1.18	6.64	13.2	0.00058	1.31	LV	CELLSTATES	vCM5	control_PKP2	5	17
C1orf21	1.15	0.0154	1.01	3.5	8.09	17.6	9.12e-05	1.81	LV	CELLSTATES	vCM5	control_PKP2	5	17
TMEM164	1.13	0.00486	0.839	2.69	7.8	21.7	1.83e-05	2.31	LV	CELLSTATES	vCM5	control_PKP2	5	17
RRAS2	1.12	0.0388	0.291	1.2	6.44	14	0.000414	1.41	LV	CELLSTATES	vCM5	control_PKP2	5	17
XPR1	1.12	0.0135	2.3	7.45	9.22	18	7.85e-05	1.87	LV	CELLSTATES	vCM5	control_PKP2	5	17
LDLRAD4	1.11	0.00489	1.12	3.4	8.2	21.6	1.93e-05	2.31	LV	CELLSTATES	vCM5	control_PKP2	5	17
RPS6KA2	1.11	0.0384	0.276	0.954	6.38	14	0.000405	1.42	LV	CELLSTATES	vCM5	control_PKP2	5	17
AKT3	1.1	0.0317	0.464	1.38	6.91	14.7	0.00031	1.5	LV	CELLSTATES	vCM5	control_PKP2	5	17
LINC00513	1.06	0.0286	1.17	3.56	8.19	15.2	0.000252	1.54	LV	CELLSTATES	vCM5	control_PKP2	5	17
USP53	1.06	0.00983	1.04	3.08	8.09	19.1	5.06e-05	2.01	LV	CELLSTATES	vCM5	control_PKP2	5	17
FGD4	0.985	0.0354	1.06	2.89	8.1	14.3	0.000367	1.45	LV	CELLSTATES	vCM5	control_PKP2	5	17
LINC01505	0.98	0.0317	0.964	2.81	8.06	14.8	0.000298	1.5	LV	CELLSTATES	vCM5	control_PKP2	5	17
LTBP1	0.979	0.042	1.74	5.66	8.85	13.7	0.000463	1.38	LV	CELLSTATES	vCM5	control_PKP2	5	17
CPEB4	0.97	0.0451	2.67	8.23	9.41	13.4	0.000524	1.35	LV	CELLSTATES	vCM5	control_PKP2	5	17
ARHGAP26	0.955	0.0192	2.02	6.02	9.04	16.8	0.000128	1.72	LV	CELLSTATES	vCM5	control_PKP2	5	17
TFDP2	0.944	0.0218	0.764	2.12	7.64	16.3	0.000157	1.66	LV	CELLSTATES	vCM5	control_PKP2	5	17
TBC1D8	0.882	0.0443	0.855	2.12	7.8	13.5	0.000512	1.35	LV	CELLSTATES	vCM5	control_PKP2	5	17

## Sheet: PVneg_control
Gene	logFC	FDR	mean_exp_control	mean_exp_genotype	logCPM	F	PValue	FDR_plot	Region	annotation_level	cell_state	comparison	Observations_genotype	Observations_reference
ANKRD45	8.45	2.1e-08	0.0046	0.131	4.41	63	5.46e-12	7.68	LV	CELLSTATES	vCM5	control_PVneg	7	17
AL358075.2	8.13	3.45e-06	0.00144	0.294	4.43	45.7	1.34e-09	5.46	LV	CELLSTATES	vCM5	control_PVneg	7	17
NPPB	6.71	4.81e-09	0.224	1.32	7.28	69.4	8.37e-13	8.32	LV	CELLSTATES	vCM5	control_PVneg	7	17
SOX18	6.52	0.000217	0.00455	0.047	4.01	31.8	1.97e-07	3.66	LV	CELLSTATES	vCM5	control_PVneg	7	17
BEND2	5.98	0.000829	0.00963	0.0599	4.26	27.2	1.18e-06	3.08	LV	CELLSTATES	vCM5	control_PVneg	7	17
PANX2	5.76	0.00176	0	0.0454	3.81	28.2	3.55e-06	2.75	LV	CELLSTATES	vCM5	control_PVneg	7	17
AC084128.1	5.58	0.00264	0	0.0138	3.71	31.8	6.85e-06	2.58	LV	CELLSTATES	vCM5	control_PVneg	7	17
AL136162.1	5.58	0.00264	0	0.0138	3.71	31.8	6.85e-06	2.58	LV	CELLSTATES	vCM5	control_PVneg	7	17
INHBA	5.58	0.00598	0.00407	0.0268	3.91	20.3	1.94e-05	2.22	LV	CELLSTATES	vCM5	control_PVneg	7	17
LINC01214	5.58	0.00264	0	0.0138	3.71	31.8	6.85e-06	2.58	LV	CELLSTATES	vCM5	control_PVneg	7	17
AP002989.1	5.35	6.67e-07	0.0254	0.201	4.98	51.2	2.17e-10	6.18	LV	CELLSTATES	vCM5	control_PVneg	7	17
LTC4S	5.31	0.0044	0.00614	0.0388	4.06	21.2	1.35e-05	2.36	LV	CELLSTATES	vCM5	control_PVneg	7	17
PPFIA2-AS1	5.3	0.0121	0.00566	0.0474	3.97	18.1	5.11e-05	1.92	LV	CELLSTATES	vCM5	control_PVneg	7	17
ATP1B4	5.24	0.00762	0	0.0428	3.81	21.3	2.87e-05	2.12	LV	CELLSTATES	vCM5	control_PVneg	7	17
EDA2R	5.22	0.00123	0.00457	0.095	4.18	25.4	2.41e-06	2.91	LV	CELLSTATES	vCM5	control_PVneg	7	17
DHRS9	5.16	0.00761	0.00226	0.0442	3.86	21.8	2.7e-05	2.12	LV	CELLSTATES	vCM5	control_PVneg	7	17
UCHL1	5.13	0.00312	0.0074	0.104	4.1	22.2	8.91e-06	2.51	LV	CELLSTATES	vCM5	control_PVneg	7	17
NPPA	5.11	6.08e-05	0.0526	0.256	5.52	35.6	4.74e-08	4.22	LV	CELLSTATES	vCM5	control_PVneg	7	17
ZC3H12D	5.09	0.0459	0.000829	0.0157	3.73	22.4	0.000388	1.34	LV	CELLSTATES	vCM5	control_PVneg	7	17
AC009271.1	5.04	0.00727	0.00176	0.023	3.83	19.8	2.5e-05	2.14	LV	CELLSTATES	vCM5	control_PVneg	7	17
IKZF1	4.94	0.0121	0.00371	0.023	3.89	18.1	5.1e-05	1.92	LV	CELLSTATES	vCM5	control_PVneg	7	17
ZMYND10	4.93	0.0346	0	0.0157	3.71	22.8	0.000214	1.46	LV	CELLSTATES	vCM5	control_PVneg	7	17
PI16	4.91	0.00716	0.00938	0.0415	4.09	19.8	2.42e-05	2.15	LV	CELLSTATES	vCM5	control_PVneg	7	17
SLAMF6	4.85	0.0386	0.0015	0.0138	3.78	17.3	0.000277	1.41	LV	CELLSTATES	vCM5	control_PVneg	7	17
CD93	4.68	0.0463	0.00404	0.0138	3.89	13.7	0.000397	1.33	LV	CELLSTATES	vCM5	control_PVneg	7	17
MAP3K7CL	4.68	0.000467	0.0266	0.171	4.73	29.2	5.24e-07	3.33	LV	CELLSTATES	vCM5	control_PVneg	7	17
DUSP6	4.64	0.0343	0.00453	0.0332	3.92	14.9	0.00021	1.46	LV	CELLSTATES	vCM5	control_PVneg	7	17
NRXN3	4.55	4.81e-09	0.168	0.942	6.82	69	9.37e-13	8.32	LV	CELLSTATES	vCM5	control_PVneg	7	17
SLITRK4	4.48	0.0209	0.00115	0.0249	3.8	18.1	0.000104	1.68	LV	CELLSTATES	vCM5	control_PVneg	7	17
AC109779.1	4.47	2.28e-10	0.145	1.05	6.78	84.2	1.48e-14	9.64	LV	CELLSTATES	vCM5	control_PVneg	7	17
ITGBL1	4.42	0.0034	0.0105	0.113	4.4	21.9	9.93e-06	2.47	LV	CELLSTATES	vCM5	control_PVneg	7	17
SLC6A1	4.3	0.0395	0.0131	0.0585	4.15	14.2	0.000295	1.4	LV	CELLSTATES	vCM5	control_PVneg	7	17
LINC00589	4.24	0.037	0.00931	0.0369	4.06	14.5	0.00026	1.43	LV	CELLSTATES	vCM5	control_PVneg	7	17
SULF1	4.19	0.0459	0.0177	0.049	4.26	13.6	0.000379	1.34	LV	CELLSTATES	vCM5	control_PVneg	7	17
LINC00499	4.11	0.0369	0.0107	0.0865	4.2	14.5	0.000251	1.43	LV	CELLSTATES	vCM5	control_PVneg	7	17
GDF15	3.96	0.0348	0.0141	0.174	4.27	14.8	0.000223	1.46	LV	CELLSTATES	vCM5	control_PVneg	7	17
GRID2	3.85	0.00839	0.0795	0.272	5.54	19.1	3.27e-05	2.08	LV	CELLSTATES	vCM5	control_PVneg	7	17
KCNMB2	3.8	1.75e-05	0.0828	0.369	5.71	39.8	1.02e-08	4.76	LV	CELLSTATES	vCM5	control_PVneg	7	17
CHODL	3.71	0.00195	0.0538	0.235	5.2	24.1	4.06e-06	2.71	LV	CELLSTATES	vCM5	control_PVneg	7	17
AC093607.1	3.65	0.0215	0.0235	0.168	4.68	16.4	0.000109	1.67	LV	CELLSTATES	vCM5	control_PVneg	7	17
SAMD12-AS1	3.6	0.0369	0.0261	0.0998	4.55	14.5	0.00025	1.43	LV	CELLSTATES	vCM5	control_PVneg	7	17
P3H2	3.59	0.00762	0.0365	0.202	4.98	19.5	2.79e-05	2.12	LV	CELLSTATES	vCM5	control_PVneg	7	17
ERC2	3.57	2.51e-05	0.117	0.36	5.93	38.5	1.63e-08	4.6	LV	CELLSTATES	vCM5	control_PVneg	7	17
ZC3HAV1	3.5	0.0294	0.0254	0.171	4.62	15.4	0.000169	1.53	LV	CELLSTATES	vCM5	control_PVneg	7	17
KCNQ5	3.47	0.0348	0.0367	0.114	4.79	14.8	0.000223	1.46	LV	CELLSTATES	vCM5	control_PVneg	7	17
PLIN2	3.42	1.56e-05	0.132	0.415	5.97	40.5	8.11e-09	4.81	LV	CELLSTATES	vCM5	control_PVneg	7	17
KCNT2	3.35	0.037	0.0343	0.184	4.87	14.5	0.000259	1.43	LV	CELLSTATES	vCM5	control_PVneg	7	17
LINC01091	3.33	1.56e-05	0.232	0.962	6.72	40.7	7.57e-09	4.81	LV	CELLSTATES	vCM5	control_PVneg	7	17
DDAH1	3.31	0.00123	0.0753	0.177	5.41	25.4	2.37e-06	2.91	LV	CELLSTATES	vCM5	control_PVneg	7	17
LURAP1L-AS1	3.29	0.0186	0.044	0.271	5.01	16.8	8.93e-05	1.73	LV	CELLSTATES	vCM5	control_PVneg	7	17
NNMT	3.24	0.00203	0.0674	0.228	5.46	23.9	4.36e-06	2.69	LV	CELLSTATES	vCM5	control_PVneg	7	17
PPP2R2B	3.16	0.0459	0.0335	0.116	4.8	13.6	0.000386	1.34	LV	CELLSTATES	vCM5	control_PVneg	7	17
COL12A1	3.11	0.0408	0.0408	0.187	4.96	14.1	0.000312	1.39	LV	CELLSTATES	vCM5	control_PVneg	7	17
LINC00702	3.09	0.000573	0.202	0.421	6.23	28.2	7.81e-07	3.24	LV	CELLSTATES	vCM5	control_PVneg	7	17
DOCK8	3.02	0.0459	0.0389	0.0946	4.82	13.6	0.000388	1.34	LV	CELLSTATES	vCM5	control_PVneg	7	17
CLSTN2	2.98	0.0494	0.0674	0.147	5.12	13.4	0.00043	1.31	LV	CELLSTATES	vCM5	control_PVneg	7	17
FGF13	2.97	0.0141	0.0854	0.428	5.53	17.6	6.45e-05	1.85	LV	CELLSTATES	vCM5	control_PVneg	7	17
BMPR1B	2.96	0.000168	0.137	0.421	6.05	32.6	1.41e-07	3.78	LV	CELLSTATES	vCM5	control_PVneg	7	17
SPOCK1	2.75	0.00293	0.153	0.512	6.21	22.5	7.8e-06	2.53	LV	CELLSTATES	vCM5	control_PVneg	7	17
MID1	2.7	0.00207	0.167	0.437	6.24	23.7	4.7e-06	2.68	LV	CELLSTATES	vCM5	control_PVneg	7	17
C4orf45	2.68	0.000901	0.203	0.35	6.28	26.6	1.46e-06	3.05	LV	CELLSTATES	vCM5	control_PVneg	7	17
MTHFD1L	2.66	0.0408	0.0742	0.276	5.39	14.1	0.000312	1.39	LV	CELLSTATES	vCM5	control_PVneg	7	17
SLC6A6	2.61	0.0322	0.0914	0.141	5.39	15.2	0.000188	1.49	LV	CELLSTATES	vCM5	control_PVneg	7	17
AC025159.1	2.58	0.000467	0.195	0.458	6.23	29.1	5.46e-07	3.33	LV	CELLSTATES	vCM5	control_PVneg	7	17
MYL4	2.58	0.0159	0.1	0.309	5.71	17.3	7.42e-05	1.8	LV	CELLSTATES	vCM5	control_PVneg	7	17
ID1	2.55	0.0131	0.101	0.201	5.65	17.8	5.78e-05	1.88	LV	CELLSTATES	vCM5	control_PVneg	7	17
RTN4	2.5	0.000384	0.231	0.845	6.59	29.9	3.99e-07	3.42	LV	CELLSTATES	vCM5	control_PVneg	7	17
DMGDH	2.41	0.0369	0.125	0.557	5.94	14.5	0.000251	1.43	LV	CELLSTATES	vCM5	control_PVneg	7	17
BNC2	2.39	0.0141	0.114	0.306	5.83	17.6	6.43e-05	1.85	LV	CELLSTATES	vCM5	control_PVneg	7	17
RPL6	2.31	0.0386	0.162	0.22	5.83	14.3	0.000278	1.41	LV	CELLSTATES	vCM5	control_PVneg	7	17
BICC1	2.3	0.00605	0.214	0.704	6.55	20.3	2e-05	2.22	LV	CELLSTATES	vCM5	control_PVneg	7	17
LINC01088	2.25	0.0357	0.15	0.411	6.11	14.7	0.000234	1.45	LV	CELLSTATES	vCM5	control_PVneg	7	17
NCOA7	2.23	0.0459	0.0799	0.237	5.41	13.6	0.00038	1.34	LV	CELLSTATES	vCM5	control_PVneg	7	17
DCLK1	2.22	0.00905	0.158	0.335	6.06	18.9	3.58e-05	2.04	LV	CELLSTATES	vCM5	control_PVneg	7	17
MT-ATP6	2.22	0.00264	0.326	0.52	6.8	22.9	6.64e-06	2.58	LV	CELLSTATES	vCM5	control_PVneg	7	17
BACH2	2.18	0.0258	0.164	0.369	6.05	15.9	0.000137	1.59	LV	CELLSTATES	vCM5	control_PVneg	7	17
PDIA6	2.16	0.0395	0.117	0.257	5.54	14.2	0.000297	1.4	LV	CELLSTATES	vCM5	control_PVneg	7	17
ANTXR2	2.14	0.000896	0.249	0.483	6.53	26.7	1.4e-06	3.05	LV	CELLSTATES	vCM5	control_PVneg	7	17
PIP4K2A	2.14	0.0191	0.149	0.375	5.99	16.7	9.32e-05	1.72	LV	CELLSTATES	vCM5	control_PVneg	7	17
HSPA5	2.09	0.0348	0.171	0.279	6	14.8	0.000224	1.46	LV	CELLSTATES	vCM5	control_PVneg	7	17
EEF1A1	2.08	0.0285	0.138	0.3	5.71	15.6	0.000157	1.55	LV	CELLSTATES	vCM5	control_PVneg	7	17
AC027117.2	2.07	0.00762	0.216	0.439	6.44	19.4	2.87e-05	2.12	LV	CELLSTATES	vCM5	control_PVneg	7	17
MT-CYB	2.07	0.00207	0.452	0.72	7.23	23.8	4.6e-06	2.68	LV	CELLSTATES	vCM5	control_PVneg	7	17
FAM155A	2.06	0.0395	0.157	0.287	6.11	14.2	0.000295	1.4	LV	CELLSTATES	vCM5	control_PVneg	7	17
EYS	2.04	0.0287	0.177	0.381	6.15	15.5	0.00016	1.54	LV	CELLSTATES	vCM5	control_PVneg	7	17
BCL2	2.01	0.00308	0.288	0.977	6.9	22.3	8.59e-06	2.51	LV	CELLSTATES	vCM5	control_PVneg	7	17
PID1	1.96	0.0392	0.173	0.365	6.18	14.2	0.000287	1.41	LV	CELLSTATES	vCM5	control_PVneg	7	17
CARMIL1	1.95	0.0111	0.273	0.546	6.75	18.4	4.55e-05	1.95	LV	CELLSTATES	vCM5	control_PVneg	7	17
MT-CO3	1.92	0.00123	0.874	1.4	8.05	25.5	2.29e-06	2.91	LV	CELLSTATES	vCM5	control_PVneg	7	17
FNIP2	1.86	0.000501	1.39	1.75	8.62	28.8	6.18e-07	3.3	LV	CELLSTATES	vCM5	control_PVneg	7	17
MT-ND3	1.79	0.0246	0.306	0.549	6.83	16	0.000127	1.61	LV	CELLSTATES	vCM5	control_PVneg	7	17
CTIF	1.77	0.0246	0.359	0.482	6.82	16	0.000128	1.61	LV	CELLSTATES	vCM5	control_PVneg	7	17
ARHGAP24	1.71	0.0131	1.32	2.31	8.74	17.9	5.71e-05	1.88	LV	CELLSTATES	vCM5	control_PVneg	7	17
RNF216	1.59	0.0343	0.617	0.575	7.45	15	0.000205	1.46	LV	CELLSTATES	vCM5	control_PVneg	7	17
MT-CO2	1.56	0.0459	0.493	0.631	7.26	13.7	0.000364	1.34	LV	CELLSTATES	vCM5	control_PVneg	7	17
GBE1	1.49	0.0141	2.18	2.42	9.19	17.6	6.5e-05	1.85	LV	CELLSTATES	vCM5	control_PVneg	7	17
EXT1	1.36	0.0463	0.826	1.62	8.01	13.6	0.000394	1.33	LV	CELLSTATES	vCM5	control_PVneg	7	17

## Sheet: RBM20_control
Gene	logFC	FDR	mean_exp_control	mean_exp_genotype	logCPM	F	PValue	FDR_plot	Region	annotation_level	cell_state	comparison	Observations_genotype	Observations_reference
PKHD1L1	7.43	0.00129	0.00368	0.174	3.92	27.9	1.19e-06	2.89	LV	CELLSTATES	vCM5	control_RBM20	6	17
AL161431.1	6.89	0.000133	0	0.0463	3.49	38.5	7.36e-08	3.88	LV	CELLSTATES	vCM5	control_RBM20	6	17
LINC02407	6.23	0.00338	0	0.0581	3.49	27.7	5.81e-06	2.47	LV	CELLSTATES	vCM5	control_RBM20	6	17
NPPB	6.12	3.3e-05	0.224	1.04	6.56	41.4	1.02e-08	4.48	LV	CELLSTATES	vCM5	control_RBM20	6	17
ID4	5.88	0.00188	0.00796	0.176	3.99	26.6	1.96e-06	2.73	LV	CELLSTATES	vCM5	control_RBM20	6	17
DHRS9	5.86	0.00432	0.00226	0.0808	3.64	23	7.96e-06	2.36	LV	CELLSTATES	vCM5	control_RBM20	6	17
CASR	5.84	0.0207	0	0.0455	3.53	18	7.88e-05	1.68	LV	CELLSTATES	vCM5	control_RBM20	6	17
SCGB3A2	5.61	0.00852	0.00297	0.116	3.69	20.3	2.36e-05	2.07	LV	CELLSTATES	vCM5	control_RBM20	6	17
SLN	5.5	0.0463	0.00513	0.0412	3.61	17	0.000248	1.33	LV	CELLSTATES	vCM5	control_RBM20	6	17
NTRK2	5.21	6.16e-05	0.0296	0.456	4.82	39	2.27e-08	4.21	LV	CELLSTATES	vCM5	control_RBM20	6	17
NPPA	5.14	0.00271	0.0526	0.374	5.22	25.1	3.5e-06	2.57	LV	CELLSTATES	vCM5	control_RBM20	6	17
ARSJ	4.96	0.0085	0.0111	0.164	3.94	20.4	2.25e-05	2.07	LV	CELLSTATES	vCM5	control_RBM20	6	17
CNTFR	4.95	0.0338	0.000306	0.0185	3.41	23.6	0.00016	1.47	LV	CELLSTATES	vCM5	control_RBM20	6	17
SMIM17	4.95	0.0338	0.000306	0.0185	3.41	23.6	0.00016	1.47	LV	CELLSTATES	vCM5	control_RBM20	6	17
MYL4	4.5	8.64e-09	0.1	1.59	6.22	72.9	1.06e-12	8.06	LV	CELLSTATES	vCM5	control_RBM20	6	17
AL606807.1	4.4	0.0246	0.00729	0.188	4.04	16.7	0.00011	1.61	LV	CELLSTATES	vCM5	control_RBM20	6	17
RASD1	4.37	0.00387	0.175	0.762	5.87	23.4	6.9e-06	2.41	LV	CELLSTATES	vCM5	control_RBM20	6	17
CLSTN2	4.2	0.00129	0.0674	0.382	5.06	28	1.13e-06	2.89	LV	CELLSTATES	vCM5	control_RBM20	6	17
AC068234.1	4.17	0.0176	0.0194	0.237	4.35	17.9	6.39e-05	1.75	LV	CELLSTATES	vCM5	control_RBM20	6	17
CARMIL1	3.91	8.64e-09	0.273	2.73	7.19	73.9	8.36e-13	8.06	LV	CELLSTATES	vCM5	control_RBM20	6	17
AC107973.1	3.88	0.0246	0.0357	0.173	4.49	16.7	0.00011	1.61	LV	CELLSTATES	vCM5	control_RBM20	6	17
SPOCK1	3.76	1.05e-06	0.153	1.26	6.21	54.1	1.94e-10	5.98	LV	CELLSTATES	vCM5	control_RBM20	6	17
DPYSL3	3.7	0.0281	0.0187	0.249	4.43	16.3	0.000129	1.55	LV	CELLSTATES	vCM5	control_RBM20	6	17
AC104170.1	3.62	0.0398	0.0217	0.198	4.25	15.3	0.000196	1.4	LV	CELLSTATES	vCM5	control_RBM20	6	17
AL365434.1	3.58	0.00338	0.0726	0.691	5.21	24.4	4.62e-06	2.47	LV	CELLSTATES	vCM5	control_RBM20	6	17
XYLT1	3.55	0.00338	0.0691	0.282	5	24	5.38e-06	2.47	LV	CELLSTATES	vCM5	control_RBM20	6	17
ASPG	3.54	0.0216	0.0275	0.306	4.45	17.3	8.48e-05	1.67	LV	CELLSTATES	vCM5	control_RBM20	6	17
GADD45G	3.45	0.00338	0.533	2.46	7.32	24.1	5.06e-06	2.47	LV	CELLSTATES	vCM5	control_RBM20	6	17
DLGAP1	3.41	8.83e-05	0.113	0.784	5.7	37.5	3.8e-08	4.05	LV	CELLSTATES	vCM5	control_RBM20	6	17
AC112206.2	3.4	0.0499	0.0432	0.275	4.78	14.5	0.000288	1.3	LV	CELLSTATES	vCM5	control_RBM20	6	17
LINC01091	3.24	0.000155	0.232	1.36	6.35	34.9	9.51e-08	3.81	LV	CELLSTATES	vCM5	control_RBM20	6	17
CYP3A5	3.17	1.93e-05	0.158	1.23	6.13	43.7	4.75e-09	4.71	LV	CELLSTATES	vCM5	control_RBM20	6	17
MSH4	3.15	0.0448	0.05	0.334	4.7	14.9	0.000236	1.35	LV	CELLSTATES	vCM5	control_RBM20	6	17
AL139807.1	3.14	0.00744	0.0659	0.43	5.07	21.2	1.65e-05	2.13	LV	CELLSTATES	vCM5	control_RBM20	6	17
SLC7A8	3.07	0.0085	0.0723	0.426	5.18	20.5	2.17e-05	2.07	LV	CELLSTATES	vCM5	control_RBM20	6	17
NNMT	3.05	0.0121	0.0674	0.575	5.23	19.2	3.73e-05	1.92	LV	CELLSTATES	vCM5	control_RBM20	6	17
LMOD1	3.02	0.0085	0.0676	0.381	5.03	20.8	1.95e-05	2.07	LV	CELLSTATES	vCM5	control_RBM20	6	17
PRICKLE2	2.98	0.0129	0.0782	0.346	5.08	19	4.05e-05	1.89	LV	CELLSTATES	vCM5	control_RBM20	6	17
SH3BP5	2.94	0.024	0.0634	0.376	4.96	16.8	0.000101	1.62	LV	CELLSTATES	vCM5	control_RBM20	6	17
LINC00702	2.81	0.0085	0.202	0.533	5.89	20.4	2.3e-05	2.07	LV	CELLSTATES	vCM5	control_RBM20	6	17
NEDD9	2.64	0.0059	0.118	0.749	5.77	21.9	1.23e-05	2.23	LV	CELLSTATES	vCM5	control_RBM20	6	17
BNC2	2.62	0.00338	0.114	0.702	5.61	23.9	5.66e-06	2.47	LV	CELLSTATES	vCM5	control_RBM20	6	17
TPM3	2.58	0.000133	0.286	2	6.75	35.7	7.1e-08	3.88	LV	CELLSTATES	vCM5	control_RBM20	6	17
PPM1E	2.57	0.0137	0.161	1.03	5.96	18.8	4.38e-05	1.86	LV	CELLSTATES	vCM5	control_RBM20	6	17
LINC01088	2.54	0.0059	0.15	0.871	5.97	22.1	1.13e-05	2.23	LV	CELLSTATES	vCM5	control_RBM20	6	17
CDH20	2.42	0.00153	0.228	1.1	6.23	27.3	1.5e-06	2.82	LV	CELLSTATES	vCM5	control_RBM20	6	17
SLC16A9	2.42	0.0111	0.097	0.665	5.45	19.5	3.28e-05	1.95	LV	CELLSTATES	vCM5	control_RBM20	6	17
C4orf45	2.4	0.0176	0.203	0.958	6.14	17.9	6.49e-05	1.75	LV	CELLSTATES	vCM5	control_RBM20	6	17
LPIN1	2.4	0.000789	0.239	1.01	6.44	29.8	5.82e-07	3.1	LV	CELLSTATES	vCM5	control_RBM20	6	17
TTLL7	2.32	0.0191	0.13	1	5.8	17.7	7.16e-05	1.72	LV	CELLSTATES	vCM5	control_RBM20	6	17
SLC44A1	2.25	0.00201	0.31	1.5	6.76	26.3	2.22e-06	2.7	LV	CELLSTATES	vCM5	control_RBM20	6	17
PLIN2	2.24	0.0413	0.132	0.619	5.56	15.2	0.000211	1.38	LV	CELLSTATES	vCM5	control_RBM20	6	17
FRMD5	2.21	0.00338	0.572	2.51	7.57	23.8	5.73e-06	2.47	LV	CELLSTATES	vCM5	control_RBM20	6	17
ENG	2.2	0.0365	0.144	0.558	5.7	15.6	0.000177	1.44	LV	CELLSTATES	vCM5	control_RBM20	6	17
FKBP5	2.2	0.00854	0.89	6.75	8.49	20.3	2.41e-05	2.07	LV	CELLSTATES	vCM5	control_RBM20	6	17
EYS	2.19	0.024	0.177	0.653	6.01	16.8	0.000102	1.62	LV	CELLSTATES	vCM5	control_RBM20	6	17
ANGPTL1	2.15	0.024	0.175	0.478	5.81	16.9	0.0001	1.62	LV	CELLSTATES	vCM5	control_RBM20	6	17
ATRNL1	2.09	0.05	0.153	0.768	5.86	14.4	0.000295	1.3	LV	CELLSTATES	vCM5	control_RBM20	6	17
FLNB	2.04	0.0059	0.346	1.64	6.84	21.8	1.27e-05	2.23	LV	CELLSTATES	vCM5	control_RBM20	6	17
MECOM	2.02	0.00338	0.363	1.81	6.99	24	5.45e-06	2.47	LV	CELLSTATES	vCM5	control_RBM20	6	17
SLC7A2	1.87	0.0143	0.294	1.08	6.59	18.6	4.75e-05	1.84	LV	CELLSTATES	vCM5	control_RBM20	6	17
XPO1	1.75	0.0252	0.31	1.01	6.54	16.6	0.000115	1.6	LV	CELLSTATES	vCM5	control_RBM20	6	17
FNIP2	1.74	0.017	1.39	5	8.55	18.1	6.05e-05	1.77	LV	CELLSTATES	vCM5	control_RBM20	6	17
FGF14	1.73	0.0168	0.533	1.36	7.16	18.2	5.76e-05	1.78	LV	CELLSTATES	vCM5	control_RBM20	6	17
NPAS3	1.72	0.0224	0.396	1.78	6.94	17.1	8.93e-05	1.65	LV	CELLSTATES	vCM5	control_RBM20	6	17
ADAMTS9-AS2	1.71	0.0208	0.628	1.79	7.34	17.4	8.04e-05	1.68	LV	CELLSTATES	vCM5	control_RBM20	6	17
COL23A1	1.66	0.05	0.379	1.81	6.89	14.4	0.000293	1.3	LV	CELLSTATES	vCM5	control_RBM20	6	17
DOCK5	1.66	0.00972	0.794	2.95	7.82	19.9	2.81e-05	2.01	LV	CELLSTATES	vCM5	control_RBM20	6	17
SORT1	1.66	0.0141	0.446	1.36	6.99	18.7	4.59e-05	1.85	LV	CELLSTATES	vCM5	control_RBM20	6	17
LINC00513	1.52	0.0121	1.17	3.6	8.26	19.2	3.71e-05	1.92	LV	CELLSTATES	vCM5	control_RBM20	6	17
CLEC16A	1.48	0.0448	0.408	1.32	6.93	14.9	0.000237	1.35	LV	CELLSTATES	vCM5	control_RBM20	6	17
PDE10A	1.43	0.0495	0.71	2.04	7.55	14.5	0.00028	1.31	LV	CELLSTATES	vCM5	control_RBM20	6	17
ZBTB16	1.41	0.0403	1.76	4.72	8.9	15.3	0.000201	1.39	LV	CELLSTATES	vCM5	control_RBM20	6	17
LDLRAD4	1.27	0.0406	1.12	3.82	8.26	15.2	0.000204	1.39	LV	CELLSTATES	vCM5	control_RBM20	6	17

## Sheet: TTN_control
Gene	logFC	FDR	mean_exp_control	mean_exp_genotype	logCPM	F	PValue	FDR_plot	Region	annotation_level	cell_state	comparison	Observations_genotype	Observations_reference
ATP1B4	6.78	0.000198	0	0.0857	4.08	34.4	1.18e-07	3.7	LV	CELLSTATES	vCM5	control_TTN	12	17
DHRS9	5.88	0.000198	0.00226	0.0375	3.79	33.3	1.11e-07	3.7	LV	CELLSTATES	vCM5	control_TTN	12	17
PKHD1L1	5.57	0.000678	0.00368	0.0466	3.91	27.7	9.56e-07	3.17	LV	CELLSTATES	vCM5	control_TTN	12	17
MYL1	5.56	0.0209	0	0.119	4	17.3	8.7e-05	1.68	LV	CELLSTATES	vCM5	control_TTN	12	17
AQP9	5.39	0.000678	0.00189	0.0233	3.69	30.4	9.22e-07	3.17	LV	CELLSTATES	vCM5	control_TTN	12	17
PPP1R27	5.2	0.000209	0	0.0152	3.6	42.6	1.47e-07	3.68	LV	CELLSTATES	vCM5	control_TTN	12	17
LINC01592	5.06	0.00292	0.0103	0.071	4.16	23.8	4.68e-06	2.53	LV	CELLSTATES	vCM5	control_TTN	12	17
LINC02249	4.59	0.0148	0	0.0143	3.63	25.6	4.94e-05	1.83	LV	CELLSTATES	vCM5	control_TTN	12	17
TRIM59	4.55	0.0286	0.0025	0.0232	3.75	18.9	0.000148	1.54	LV	CELLSTATES	vCM5	control_TTN	12	17
VWC2L	4.51	0.0061	0.00876	0.0875	4.22	21.4	1.23e-05	2.21	LV	CELLSTATES	vCM5	control_TTN	12	17
NPPB	4.47	0.000633	0.224	1.32	7.09	28.2	7.71e-07	3.2	LV	CELLSTATES	vCM5	control_TTN	12	17
ADGRF4	4.45	0.0231	0.000582	0.0213	3.65	23.4	0.000102	1.64	LV	CELLSTATES	vCM5	control_TTN	12	17
MAP3K7CL	4.29	0.000212	0.0266	0.25	4.9	31.9	1.9e-07	3.67	LV	CELLSTATES	vCM5	control_TTN	12	17
ZP1	4.28	0.0329	0.00302	0.0201	3.69	17.9	0.000192	1.48	LV	CELLSTATES	vCM5	control_TTN	12	17
LINC01035	4.27	0.0286	0.00237	0.0191	3.79	15.8	0.000144	1.54	LV	CELLSTATES	vCM5	control_TTN	12	17
LINC01885	4.25	0.0256	0.00113	0.0473	3.78	16.8	0.000118	1.59	LV	CELLSTATES	vCM5	control_TTN	12	17
AC022113.1	4.14	0.0208	0.0041	0.0365	3.84	16.9	8.55e-05	1.68	LV	CELLSTATES	vCM5	control_TTN	12	17
LINC01794	4.14	0.0332	0	0.0334	3.68	17.4	0.000197	1.48	LV	CELLSTATES	vCM5	control_TTN	12	17
AC244453.3	4.03	0.0332	0.00534	0.0281	3.8	15.5	0.000198	1.48	LV	CELLSTATES	vCM5	control_TTN	12	17
KCND2	3.92	0.00963	0.0174	0.147	4.52	19.7	2.59e-05	2.02	LV	CELLSTATES	vCM5	control_TTN	12	17
CPXM2	3.78	0.0257	0.00922	0.124	4.35	16.2	0.000121	1.59	LV	CELLSTATES	vCM5	control_TTN	12	17
AP002989.1	3.62	0.00473	0.0254	0.169	4.85	22.3	8.49e-06	2.33	LV	CELLSTATES	vCM5	control_TTN	12	17
DNER	3.6	0.025	0.0216	0.103	4.32	16.3	0.000114	1.6	LV	CELLSTATES	vCM5	control_TTN	12	17
LINC02343	3.56	0.0472	0.0232	0.244	4.91	14	0.000315	1.33	LV	CELLSTATES	vCM5	control_TTN	12	17
NEB	3.51	1.14e-06	0.0992	0.733	6.37	54.6	7.31e-11	5.94	LV	CELLSTATES	vCM5	control_TTN	12	17
AC109779.1	3.46	2.83e-05	0.145	1.12	6.67	39.7	1.09e-08	4.55	LV	CELLSTATES	vCM5	control_TTN	12	17
COL12A1	3.45	0.00312	0.0408	0.408	5.31	23.5	5.19e-06	2.51	LV	CELLSTATES	vCM5	control_TTN	12	17
KCNMB2	3.41	0.000329	0.0828	0.686	6	30.5	3.16e-07	3.48	LV	CELLSTATES	vCM5	control_TTN	12	17
ALDH1A2	3.26	0.000159	0.0627	0.35	5.52	34.5	7.11e-08	3.8	LV	CELLSTATES	vCM5	control_TTN	12	17
PTPRQ	3.26	0.0131	0.032	0.112	4.67	18.5	4.3e-05	1.88	LV	CELLSTATES	vCM5	control_TTN	12	17
HCN1	3.23	0.00825	0.0544	0.398	5.39	20.2	2.12e-05	2.08	LV	CELLSTATES	vCM5	control_TTN	12	17
PPP2R2B	3.1	0.0302	0.0335	0.213	4.89	15.5	0.00016	1.52	LV	CELLSTATES	vCM5	control_TTN	12	17
LINC00702	3	0.000212	0.202	0.581	6.32	31.9	1.91e-07	3.67	LV	CELLSTATES	vCM5	control_TTN	12	17
KCNJ3	2.82	0.0304	0.045	0.239	4.88	15.4	0.000173	1.52	LV	CELLSTATES	vCM5	control_TTN	12	17
MYL4	2.81	0.00631	0.1	0.766	6.18	21.1	1.42e-05	2.2	LV	CELLSTATES	vCM5	control_TTN	12	17
DLGAP1	2.68	0.000678	0.113	0.465	5.88	27.8	9.26e-07	3.17	LV	CELLSTATES	vCM5	control_TTN	12	17
GULP1	2.59	0.0304	0.0435	0.189	4.92	15.4	0.000168	1.52	LV	CELLSTATES	vCM5	control_TTN	12	17
SLC6A6	2.54	0.0221	0.0914	0.288	5.41	16.7	9.63e-05	1.66	LV	CELLSTATES	vCM5	control_TTN	12	17
CARMIL1	2.52	2.45e-05	0.273	1.22	7.08	41.3	6.16e-09	4.61	LV	CELLSTATES	vCM5	control_TTN	12	17
STAT4	2.49	0.0221	0.076	0.39	5.56	16.7	9.62e-05	1.66	LV	CELLSTATES	vCM5	control_TTN	12	17
ANGPT1	2.44	0.00635	0.115	0.341	5.67	21	1.46e-05	2.2	LV	CELLSTATES	vCM5	control_TTN	12	17
LMOD1	2.39	0.00983	0.0676	0.348	5.35	19.5	2.84e-05	2.01	LV	CELLSTATES	vCM5	control_TTN	12	17
LINC01091	2.38	0.00195	0.232	0.771	6.51	24.8	3e-06	2.71	LV	CELLSTATES	vCM5	control_TTN	12	17
TPM3	2.36	0.000546	0.286	1.46	7.13	28.8	6.3e-07	3.26	LV	CELLSTATES	vCM5	control_TTN	12	17
SPOCK1	2.32	0.0061	0.153	0.737	6.4	21.4	1.25e-05	2.21	LV	CELLSTATES	vCM5	control_TTN	12	17
MMP2	2.19	0.0208	0.151	0.357	5.88	17	8.45e-05	1.68	LV	CELLSTATES	vCM5	control_TTN	12	17
ANKS1B	2.13	0.00815	0.124	0.442	5.93	20.2	2.04e-05	2.09	LV	CELLSTATES	vCM5	control_TTN	12	17
LINC01088	2.07	0.0148	0.15	0.681	6.23	18.1	5.04e-05	1.83	LV	CELLSTATES	vCM5	control_TTN	12	17
MID1	2.07	0.00574	0.167	0.518	6.24	21.7	1.1e-05	2.24	LV	CELLSTATES	vCM5	control_TTN	12	17
PLIN2	1.95	0.0243	0.132	0.37	5.75	16.4	0.000109	1.61	LV	CELLSTATES	vCM5	control_TTN	12	17
PIP4K2A	1.85	0.0286	0.149	0.461	5.94	15.8	0.000143	1.54	LV	CELLSTATES	vCM5	control_TTN	12	17
SKI	1.83	0.0375	0.105	0.295	5.47	14.7	0.000233	1.43	LV	CELLSTATES	vCM5	control_TTN	12	17
FKBP5	1.8	0.00983	0.89	4.19	8.73	19.5	2.83e-05	2.01	LV	CELLSTATES	vCM5	control_TTN	12	17
DIXDC1	1.77	0.00983	0.183	0.455	6.05	19.5	2.75e-05	2.01	LV	CELLSTATES	vCM5	control_TTN	12	17
FOXP2	1.72	0.0161	0.294	0.837	6.69	17.9	5.57e-05	1.79	LV	CELLSTATES	vCM5	control_TTN	12	17
SAMHD1	1.69	0.0397	0.12	0.415	5.69	14.5	0.000255	1.4	LV	CELLSTATES	vCM5	control_TTN	12	17
PROS1	1.65	0.0344	0.151	0.377	5.96	15	0.000208	1.46	LV	CELLSTATES	vCM5	control_TTN	12	17
ANTXR2	1.61	0.00963	0.249	0.802	6.58	19.7	2.56e-05	2.02	LV	CELLSTATES	vCM5	control_TTN	12	17
ABTB2	1.59	0.0205	0.279	0.83	6.72	17.1	7.92e-05	1.69	LV	CELLSTATES	vCM5	control_TTN	12	17
BACH2	1.59	0.0456	0.164	0.451	6.04	14.1	0.000301	1.34	LV	CELLSTATES	vCM5	control_TTN	12	17
SPRED2	1.58	0.0123	0.227	0.579	6.35	18.8	3.86e-05	1.91	LV	CELLSTATES	vCM5	control_TTN	12	17
ZNF385D	1.48	0.0472	0.397	0.868	6.97	14	0.000318	1.33	LV	CELLSTATES	vCM5	control_TTN	12	17
AC091948.1	1.43	0.0208	0.262	0.622	6.45	17	8.26e-05	1.68	LV	CELLSTATES	vCM5	control_TTN	12	17
BICD1	1.33	0.0358	0.295	0.683	6.67	14.8	0.00022	1.45	LV	CELLSTATES	vCM5	control_TTN	12	17
CRIM1	1.33	0.0257	0.335	0.885	6.94	16.1	0.000122	1.59	LV	CELLSTATES	vCM5	control_TTN	12	17
ZBTB16	1.31	0.0283	1.76	4.67	9.16	15.9	0.000138	1.55	LV	CELLSTATES	vCM5	control_TTN	12	17
ARHGAP24	1.24	0.0304	1.32	3.04	8.71	15.4	0.00017	1.52	LV	CELLSTATES	vCM5	control_TTN	12	17
LDLRAD4	0.997	0.0496	1.12	2.53	8.38	13.9	0.000337	1.3	LV	CELLSTATES	vCM5	control_TTN	12	17
