# Supplementary material for: Pathogenic variants damage cell composition and single cell transcription in cardiomyopathies
Source: Science. Author manuscript; Available in PMC 2022 Oct 3. (PMC9528698; doi:10.1126/science.abo1984)
Supplement: Supp table 11.7 [file NIHMS1835045-supplement-Supp_table_11_7.xlsx]

## Sheet: Key
Column name	Description
Gene	Gene symbol, Ensembl 84
logFC	log2-fold change
FDR	False discovery rate; FDR is the PValue after (by default) Benjamini-Hochberg correction.
mean_exp_control	Mean expression values across controls
mean_exp_genotype	Mean expression values across disease samples
logCPM	logCPM is the average expression of all pseudobulked samples for that particular gene across all samples on the log2-scale expressed in counts per million (cpm, as calculated by edgeR after normalization).
F	Output of quasi-likelihood F-test
PValue	PValue is the nominal p-value derived from F
FDR_plot	-log10(False discovery rate)
Region	Studied region (LV or RV)
annotation_level	Cell-type or cell-state
cell_state/state	Specification which cell-type or state was analysed
comparison	Specification control_GENOTYPE
Observations_genotype	Numbers of Patients included in edgeR (patients with low number of nuclei have been excluded)
Observations_reference	Numbers of Patients included in edgeR (patients with low number of nuclei have been excluded)

## Sheet: control_LMNA
Gene	logFC	FDR	mean_exp_control	mean_exp_genotype	logCPM	F	PValue	FDR_plot	Region	annotation_level	cell_state	comparison	Observations_genotype	Observations_reference
APOD	4.35	0.000179	0.406	0.0263	6.2	28.5	4.09e-06	3.75	LV	CELLSTATES	vCM1.2	control_LMNA	11	18
CCL2	4.02	0.000103	0.0242	0.00168	2.41	31.6	1.67e-06	3.99	LV	CELLSTATES	vCM1.2	control_LMNA	11	18
ELF3	3.82	0.00458	0.0301	0.00104	2.33	14.6	0.000464	2.34	LV	CELLSTATES	vCM1.2	control_LMNA	11	18
PLA2G2A	3.77	0.00117	0.0463	0.00393	3.27	19.8	6.86e-05	2.93	LV	CELLSTATES	vCM1.2	control_LMNA	11	18
LINC01808	3.62	0.00105	0.0151	0.000903	1.82	20.3	5.81e-05	2.98	LV	CELLSTATES	vCM1.2	control_LMNA	11	18
AC023347.1	3.58	0.0018	0.031	0.00312	2.81	18	0.000127	2.74	LV	CELLSTATES	vCM1.2	control_LMNA	11	18
GRXCR2	3.12	0.00145	0.404	0.0756	6.46	18.9	9.47e-05	2.84	LV	CELLSTATES	vCM1.2	control_LMNA	11	18
CCDC85A	3.1	4.01e-05	0.183	0.026	5.15	36.9	3.84e-07	4.4	LV	CELLSTATES	vCM1.2	control_LMNA	11	18
AC136616.1	3.08	0.00705	0.0352	0.00449	2.69	13	0.000864	2.15	LV	CELLSTATES	vCM1.2	control_LMNA	11	18
MGST1	3.04	5.63e-05	0.0298	0.00416	2.71	34.9	6.57e-07	4.25	LV	CELLSTATES	vCM1.2	control_LMNA	11	18
MCTP2	3	1.61e-05	0.0671	0.00701	3.51	42.1	1.03e-07	4.79	LV	CELLSTATES	vCM1.2	control_LMNA	11	18
CFD	2.96	0.000119	0.247	0.0407	5.5	30.8	2.11e-06	3.93	LV	CELLSTATES	vCM1.2	control_LMNA	11	18
NDC80	2.91	0.000177	0.0237	0.00743	2.83	28.6	3.99e-06	3.75	LV	CELLSTATES	vCM1.2	control_LMNA	11	18
SLC36A2	2.82	0.000523	0.0155	0.00371	1.87	23.3	2.07e-05	3.28	LV	CELLSTATES	vCM1.2	control_LMNA	11	18
AC100839.1	2.8	6.73e-05	0.014	0.00271	1.92	34	8.61e-07	4.17	LV	CELLSTATES	vCM1.2	control_LMNA	11	18
ZFP57	2.73	0.014	0.0268	0.00821	2.78	10.7	0.00223	1.85	LV	CELLSTATES	vCM1.2	control_LMNA	11	18
GGT5	2.71	0.000228	0.0152	0.00301	2.09	27.2	6.09e-06	3.64	LV	CELLSTATES	vCM1.2	control_LMNA	11	18
BMP7	2.64	0.000102	0.0267	0.00747	2.64	31.7	1.64e-06	3.99	LV	CELLSTATES	vCM1.2	control_LMNA	11	18
KRTAP10-4	2.63	0.000276	0.0174	0.00494	2.23	26.3	8.13e-06	3.56	LV	CELLSTATES	vCM1.2	control_LMNA	11	18
G0S2	2.53	6.5e-06	0.217	0.0472	5.38	48.5	2.23e-08	5.19	LV	CELLSTATES	vCM1.2	control_LMNA	11	18
TIMP1	2.51	0.000298	0.0828	0.0163	3.88	25.9	9.11e-06	3.53	LV	CELLSTATES	vCM1.2	control_LMNA	11	18
IFITM2	2.46	0.0061	0.0348	0.00677	2.89	13.5	0.000705	2.21	LV	CELLSTATES	vCM1.2	control_LMNA	11	18
LINC01807	2.39	3.23e-06	0.0339	0.0104	3.01	53.8	6.86e-09	5.49	LV	CELLSTATES	vCM1.2	control_LMNA	11	18
LINC02471	2.39	0.0116	0.0182	0.00367	2.12	11.3	0.00171	1.94	LV	CELLSTATES	vCM1.2	control_LMNA	11	18
S100A4	2.39	0.00203	0.0568	0.00951	3.43	17.6	0.00015	2.69	LV	CELLSTATES	vCM1.2	control_LMNA	11	18
AC103591.3	2.38	0.0134	0.0178	0.00352	2.13	10.8	0.00209	1.87	LV	CELLSTATES	vCM1.2	control_LMNA	11	18
CYGB	2.38	0.00321	0.013	0.00287	1.78	15.9	0.000282	2.49	LV	CELLSTATES	vCM1.2	control_LMNA	11	18
AC090630.1	2.35	0.0146	0.0299	0.00641	2.77	10.6	0.00235	1.84	LV	CELLSTATES	vCM1.2	control_LMNA	11	18
C1R	2.34	0.000506	0.0405	0.00787	2.94	23.5	1.98e-05	3.3	LV	CELLSTATES	vCM1.2	control_LMNA	11	18
EVA1A	2.34	0.00123	0.0154	0.00297	2	19.6	7.36e-05	2.91	LV	CELLSTATES	vCM1.2	control_LMNA	11	18
DHRS7C	2.25	0.00103	0.0155	0.00804	2.16	20.3	5.67e-05	2.99	LV	CELLSTATES	vCM1.2	control_LMNA	11	18
IFITM3	2.25	0.000553	0.0674	0.0198	3.88	23	2.28e-05	3.26	LV	CELLSTATES	vCM1.2	control_LMNA	11	18
PLAC9	2.25	0.00107	0.0275	0.00613	2.57	20.2	6.02e-05	2.97	LV	CELLSTATES	vCM1.2	control_LMNA	11	18
AC005696.1	2.24	0.000695	0.0248	0.00717	2.67	22	3.21e-05	3.16	LV	CELLSTATES	vCM1.2	control_LMNA	11	18
IL17RD	2.24	0.000351	0.0222	0.00468	2.41	25.1	1.19e-05	3.46	LV	CELLSTATES	vCM1.2	control_LMNA	11	18
LINC01193	2.24	0.0054	0.0169	0.00226	1.82	13.9	0.000597	2.27	LV	CELLSTATES	vCM1.2	control_LMNA	11	18
BHLHE40	2.22	0.00169	0.0754	0.0179	3.96	18.3	0.000117	2.77	LV	CELLSTATES	vCM1.2	control_LMNA	11	18
TSPEAR	2.2	0.000448	0.0774	0.0243	4.07	23.9	1.71e-05	3.35	LV	CELLSTATES	vCM1.2	control_LMNA	11	18
KNG1	2.19	0.000722	0.0278	0.0103	2.87	21.9	3.38e-05	3.14	LV	CELLSTATES	vCM1.2	control_LMNA	11	18
SH3BGRL3	2.19	0.0169	0.0277	0.00633	2.6	10.1	0.00293	1.77	LV	CELLSTATES	vCM1.2	control_LMNA	11	18
AC107068.2	2.18	0.000421	1.05	0.308	7.82	24.2	1.58e-05	3.38	LV	CELLSTATES	vCM1.2	control_LMNA	11	18
SERPING1	2.16	0.0038	0.0335	0.00848	2.91	15.2	0.000358	2.42	LV	CELLSTATES	vCM1.2	control_LMNA	11	18
APOE	2.15	0.00474	0.0366	0.0127	3.05	14.4	0.000493	2.32	LV	CELLSTATES	vCM1.2	control_LMNA	11	18
ADAM11	2.13	0.000179	0.0273	0.00584	2.59	28.4	4.21e-06	3.75	LV	CELLSTATES	vCM1.2	control_LMNA	11	18
LINC02177	2.13	0.000646	0.0263	0.00598	2.46	22.3	2.89e-05	3.19	LV	CELLSTATES	vCM1.2	control_LMNA	11	18
GMEB1	2.1	0.000701	0.175	0.0523	5.25	22	3.25e-05	3.15	LV	CELLSTATES	vCM1.2	control_LMNA	11	18
EP300-AS1	2.07	0.000178	0.0236	0.00621	2.38	28.6	4.06e-06	3.75	LV	CELLSTATES	vCM1.2	control_LMNA	11	18
AP001893.3	2.06	9.29e-05	0.0241	0.00608	2.52	32.2	1.42e-06	4.03	LV	CELLSTATES	vCM1.2	control_LMNA	11	18
AC027307.1	2.05	0.0104	0.0206	0.00514	2.38	11.7	0.00147	1.98	LV	CELLSTATES	vCM1.2	control_LMNA	11	18
AC008569.1	2.04	0.000639	0.0252	0.00393	2.15	22.4	2.83e-05	3.19	LV	CELLSTATES	vCM1.2	control_LMNA	11	18
AC105411.1	2.04	0.0189	0.0419	0.00789	2.81	9.7	0.00342	1.72	LV	CELLSTATES	vCM1.2	control_LMNA	11	18
LPCAT4	2.04	4.01e-06	0.123	0.0388	4.64	52	1.03e-08	5.4	LV	CELLSTATES	vCM1.2	control_LMNA	11	18
FGF12-AS3	2.02	0.0013	0.0442	0.0165	3.37	19.4	7.99e-05	2.89	LV	CELLSTATES	vCM1.2	control_LMNA	11	18
H1F0	2	0.00871	0.0523	0.0144	3.23	12.3	0.00116	2.06	LV	CELLSTATES	vCM1.2	control_LMNA	11	18
ADORA2A-AS1	1.99	0.000107	0.0161	0.00398	2	31.4	1.75e-06	3.97	LV	CELLSTATES	vCM1.2	control_LMNA	11	18
TM4SF1	1.99	0.0022	0.0173	0.00538	2.22	17.3	0.000167	2.66	LV	CELLSTATES	vCM1.2	control_LMNA	11	18
PTPRU	1.98	0.000258	0.02	0.00699	2.25	26.6	7.29e-06	3.59	LV	CELLSTATES	vCM1.2	control_LMNA	11	18
C3	1.97	0.003	0.0303	0.00945	2.78	16.1	0.000258	2.52	LV	CELLSTATES	vCM1.2	control_LMNA	11	18
CHL1	1.96	0.00104	0.0252	0.0102	2.83	20.3	5.73e-05	2.98	LV	CELLSTATES	vCM1.2	control_LMNA	11	18
EMP3	1.96	0.00465	0.022	0.00574	2.42	14.5	0.000477	2.33	LV	CELLSTATES	vCM1.2	control_LMNA	11	18
HSD17B1	1.96	0.000375	0.0183	0.0047	2.12	24.8	1.3e-05	3.43	LV	CELLSTATES	vCM1.2	control_LMNA	11	18
ADH1B	1.95	0.0123	0.0242	0.00937	2.68	11.1	0.00187	1.91	LV	CELLSTATES	vCM1.2	control_LMNA	11	18
IL20RA	1.95	0.0034	0.0211	0.00761	2.57	15.7	0.000307	2.47	LV	CELLSTATES	vCM1.2	control_LMNA	11	18
UQCR11	1.95	0.0277	0.0184	0.00517	2.23	8.5	0.00583	1.56	LV	CELLSTATES	vCM1.2	control_LMNA	11	18
IZUMO4	1.93	0.00604	0.013	0.00396	1.97	13.5	0.000696	2.22	LV	CELLSTATES	vCM1.2	control_LMNA	11	18
AC008474.1	1.92	0.000148	0.0447	0.016	3.32	29.5	3.07e-06	3.83	LV	CELLSTATES	vCM1.2	control_LMNA	11	18
CXCL12	1.92	0.00294	0.0178	0.00513	2.18	16.2	0.00025	2.53	LV	CELLSTATES	vCM1.2	control_LMNA	11	18
TM4SF1-AS1	1.91	0.0147	0.0398	0.0154	3.24	10.5	0.00237	1.83	LV	CELLSTATES	vCM1.2	control_LMNA	11	18
AC027045.2	1.9	0.00312	0.015	0.00714	2.18	16	0.000272	2.51	LV	CELLSTATES	vCM1.2	control_LMNA	11	18
TGFA	1.9	0.00394	0.0166	0.00433	2.05	15.1	0.000376	2.4	LV	CELLSTATES	vCM1.2	control_LMNA	11	18
ZNF784	1.9	1.35e-05	0.028	0.00922	2.75	43.2	7.9e-08	4.87	LV	CELLSTATES	vCM1.2	control_LMNA	11	18
AC104041.1	1.89	0.000705	0.105	0.0275	4.22	22	3.28e-05	3.15	LV	CELLSTATES	vCM1.2	control_LMNA	11	18
LINC01060	1.89	0.00269	0.0623	0.0211	3.78	16.5	0.000222	2.57	LV	CELLSTATES	vCM1.2	control_LMNA	11	18
DNAH11	1.88	1.08e-05	0.566	0.222	6.7	44.7	5.38e-08	4.97	LV	CELLSTATES	vCM1.2	control_LMNA	11	18
NDUFA4L2	1.87	0.00372	0.0234	0.00805	2.61	15.3	0.000347	2.43	LV	CELLSTATES	vCM1.2	control_LMNA	11	18
AC004076.2	1.86	0.00137	0.0364	0.0161	3.12	19.1	8.73e-05	2.86	LV	CELLSTATES	vCM1.2	control_LMNA	11	18
FAAH	1.86	0.000206	0.0185	0.00465	2.08	27.8	5.11e-06	3.69	LV	CELLSTATES	vCM1.2	control_LMNA	11	18
LGI1	1.86	0.000177	0.104	0.0393	4.36	28.6	4e-06	3.75	LV	CELLSTATES	vCM1.2	control_LMNA	11	18
TESC	1.85	5.58e-06	0.23	0.0703	5.32	50.1	1.55e-08	5.25	LV	CELLSTATES	vCM1.2	control_LMNA	11	18
AL021392.1	1.84	0.000335	0.0303	0.0134	2.78	25.3	1.09e-05	3.47	LV	CELLSTATES	vCM1.2	control_LMNA	11	18
DEPP1	1.84	0.0137	0.0238	0.00764	2.51	10.8	0.00217	1.86	LV	CELLSTATES	vCM1.2	control_LMNA	11	18
FAM43A	1.84	0.0129	0.0437	0.0114	3.04	11	0.00198	1.89	LV	CELLSTATES	vCM1.2	control_LMNA	11	18
MID1IP1	1.84	0.00019	0.0598	0.0206	3.61	28.1	4.59e-06	3.72	LV	CELLSTATES	vCM1.2	control_LMNA	11	18
SERPINF1	1.84	0.000466	0.06	0.0215	3.74	23.8	1.8e-05	3.33	LV	CELLSTATES	vCM1.2	control_LMNA	11	18
ADRB1	1.83	0.000957	0.161	0.0634	5.13	20.7	5.09e-05	3.02	LV	CELLSTATES	vCM1.2	control_LMNA	11	18
HIST2H2BE	1.83	0.0236	0.0826	0.0322	4.05	9	0.00466	1.63	LV	CELLSTATES	vCM1.2	control_LMNA	11	18
AC079336.4	1.82	0.00334	0.0181	0.00662	2.13	15.7	0.000298	2.48	LV	CELLSTATES	vCM1.2	control_LMNA	11	18
AL136317.2	1.81	0.0169	0.0236	0.00891	2.52	10	0.00294	1.77	LV	CELLSTATES	vCM1.2	control_LMNA	11	18
OCEL1	1.81	0.000813	0.0207	0.00832	2.33	21.4	4e-05	3.09	LV	CELLSTATES	vCM1.2	control_LMNA	11	18
WNT3	1.81	0.00109	0.0155	0.00497	2.08	20.1	6.19e-05	2.96	LV	CELLSTATES	vCM1.2	control_LMNA	11	18
FABP4	1.8	0.0013	0.041	0.0207	3.44	19.4	7.99e-05	2.89	LV	CELLSTATES	vCM1.2	control_LMNA	11	18
PDGFRB	1.79	0.00346	0.016	0.00745	2.28	15.6	0.000315	2.46	LV	CELLSTATES	vCM1.2	control_LMNA	11	18
AC011444.1	1.78	0.000745	0.0178	0.00557	2.22	21.7	3.54e-05	3.13	LV	CELLSTATES	vCM1.2	control_LMNA	11	18
LINC01344	1.78	0.00122	0.0206	0.00783	2.46	19.6	7.32e-05	2.91	LV	CELLSTATES	vCM1.2	control_LMNA	11	18
TMEM51	1.78	0.000236	0.0321	0.00945	2.8	27	6.47e-06	3.63	LV	CELLSTATES	vCM1.2	control_LMNA	11	18
AC020661.2	1.77	0.000563	0.0347	0.0104	2.91	23	2.35e-05	3.25	LV	CELLSTATES	vCM1.2	control_LMNA	11	18
IFNG-AS1	1.76	0.000236	0.196	0.0658	5.15	27	6.46e-06	3.63	LV	CELLSTATES	vCM1.2	control_LMNA	11	18
SWSAP1	1.75	0.000223	0.0265	0.0111	2.64	27.3	5.9e-06	3.65	LV	CELLSTATES	vCM1.2	control_LMNA	11	18
TAS1R1	1.75	0.00365	0.0334	0.00863	2.65	15.4	0.000338	2.44	LV	CELLSTATES	vCM1.2	control_LMNA	11	18
TEAD2	1.75	0.000171	0.042	0.0133	3.19	28.8	3.77e-06	3.77	LV	CELLSTATES	vCM1.2	control_LMNA	11	18
ENO4	1.74	0.00465	0.102	0.0366	4.39	14.5	0.000476	2.33	LV	CELLSTATES	vCM1.2	control_LMNA	11	18
IQGAP2	1.74	0.00417	0.027	0.0119	2.9	14.9	0.000409	2.38	LV	CELLSTATES	vCM1.2	control_LMNA	11	18
LINC00881	1.74	0.00343	1.25	0.422	7.71	15.6	0.00031	2.47	LV	CELLSTATES	vCM1.2	control_LMNA	11	18
LINC01586	1.74	0.000235	0.0598	0.0215	3.6	27.1	6.34e-06	3.63	LV	CELLSTATES	vCM1.2	control_LMNA	11	18
AC007493.1	1.73	0.0244	0.0248	0.00808	2.59	8.9	0.00487	1.61	LV	CELLSTATES	vCM1.2	control_LMNA	11	18
ANKRD20A8P	1.73	0.0135	0.0131	0.00538	2.07	10.8	0.00212	1.87	LV	CELLSTATES	vCM1.2	control_LMNA	11	18
CCBE1	1.73	0.0118	0.234	0.0908	5.58	11.3	0.00176	1.93	LV	CELLSTATES	vCM1.2	control_LMNA	11	18
AL031846.2	1.72	7.05e-05	0.0619	0.0216	3.56	33.6	9.53e-07	4.15	LV	CELLSTATES	vCM1.2	control_LMNA	11	18
CELF4	1.72	0.00627	0.0193	0.00677	2.35	13.4	0.000737	2.2	LV	CELLSTATES	vCM1.2	control_LMNA	11	18
LMO1	1.72	0.00523	0.0147	0.00404	1.9	14	0.000571	2.28	LV	CELLSTATES	vCM1.2	control_LMNA	11	18
LRRC14B	1.72	0.00107	0.0361	0.0131	2.95	20.2	6.03e-05	2.97	LV	CELLSTATES	vCM1.2	control_LMNA	11	18
A2M	1.71	0.000363	0.506	0.233	6.78	24.9	1.25e-05	3.44	LV	CELLSTATES	vCM1.2	control_LMNA	11	18
AC008079.2	1.71	0.000272	0.091	0.0299	3.93	26.4	7.93e-06	3.57	LV	CELLSTATES	vCM1.2	control_LMNA	11	18
FAM3D-AS1	1.71	0.000113	0.0827	0.046	4.25	31	1.98e-06	3.95	LV	CELLSTATES	vCM1.2	control_LMNA	11	18
LINC00982	1.71	0.000745	0.0747	0.0251	3.81	21.7	3.53e-05	3.13	LV	CELLSTATES	vCM1.2	control_LMNA	11	18
SAMD1	1.71	0.00417	0.0194	0.00712	2.39	14.9	0.000409	2.38	LV	CELLSTATES	vCM1.2	control_LMNA	11	18
SELENBP1	1.71	1.58e-05	0.0512	0.0213	3.45	42.2	1.01e-07	4.8	LV	CELLSTATES	vCM1.2	control_LMNA	11	18
AC008700.1	1.69	0.00198	0.0476	0.0222	3.56	17.7	0.000145	2.7	LV	CELLSTATES	vCM1.2	control_LMNA	11	18
AC084756.1	1.69	0.0017	0.0256	0.0121	2.53	18.3	0.000118	2.77	LV	CELLSTATES	vCM1.2	control_LMNA	11	18
FALEC	1.69	0.000725	0.0398	0.0153	3.19	21.8	3.4e-05	3.14	LV	CELLSTATES	vCM1.2	control_LMNA	11	18
ADAM12	1.68	0.00685	0.133	0.0475	4.87	13.1	0.000833	2.16	LV	CELLSTATES	vCM1.2	control_LMNA	11	18
CREB3L1	1.68	0.000226	0.0379	0.0121	3.02	27.3	6.02e-06	3.65	LV	CELLSTATES	vCM1.2	control_LMNA	11	18
PHACTR3	1.68	0.000344	0.0813	0.0379	4.22	25.2	1.13e-05	3.46	LV	CELLSTATES	vCM1.2	control_LMNA	11	18
AC097521.1	1.67	0.0216	0.0127	0.0034	1.75	9.29	0.0041	1.67	LV	CELLSTATES	vCM1.2	control_LMNA	11	18
C17orf78	1.67	0.00164	0.022	0.0096	2.44	18.4	0.000112	2.78	LV	CELLSTATES	vCM1.2	control_LMNA	11	18
DCN	1.67	0.00127	0.266	0.104	5.74	19.4	7.76e-05	2.9	LV	CELLSTATES	vCM1.2	control_LMNA	11	18
GMNC	1.67	0.00233	0.0238	0.00941	2.6	17.1	0.00018	2.63	LV	CELLSTATES	vCM1.2	control_LMNA	11	18
CNTN2	1.66	0.0136	0.013	0.0036	1.78	10.8	0.00214	1.87	LV	CELLSTATES	vCM1.2	control_LMNA	11	18
LRTM1	1.66	0.000274	0.0648	0.0261	3.89	26.3	8.03e-06	3.56	LV	CELLSTATES	vCM1.2	control_LMNA	11	18
SGIP1	1.66	0.0126	0.145	0.0492	4.81	11	0.00194	1.9	LV	CELLSTATES	vCM1.2	control_LMNA	11	18
AC013640.1	1.65	0.00238	1.36	0.496	7.86	17	0.000187	2.62	LV	CELLSTATES	vCM1.2	control_LMNA	11	18
GLCE	1.65	3.25e-06	0.0625	0.023	3.68	53.3	7.61e-09	5.49	LV	CELLSTATES	vCM1.2	control_LMNA	11	18
HIST1H1C	1.65	0.0314	0.102	0.0359	4.22	8.11	0.00694	1.5	LV	CELLSTATES	vCM1.2	control_LMNA	11	18
AC006547.2	1.64	0.00835	0.0155	0.00447	1.86	12.4	0.0011	2.08	LV	CELLSTATES	vCM1.2	control_LMNA	11	18
AL031280.1	1.64	0.000323	0.0494	0.0214	3.38	25.5	1.03e-05	3.49	LV	CELLSTATES	vCM1.2	control_LMNA	11	18
CLNK	1.64	0.0142	0.107	0.0466	4.61	10.6	0.00228	1.85	LV	CELLSTATES	vCM1.2	control_LMNA	11	18
CNTD1	1.64	0.00792	0.0716	0.0268	3.81	12.6	0.00102	2.1	LV	CELLSTATES	vCM1.2	control_LMNA	11	18
ASB16-AS1	1.63	6e-06	0.052	0.0203	3.4	49.2	1.89e-08	5.22	LV	CELLSTATES	vCM1.2	control_LMNA	11	18
GPX3	1.63	0.0236	0.12	0.0414	4.66	8.99	0.00468	1.63	LV	CELLSTATES	vCM1.2	control_LMNA	11	18
MKRN3	1.63	0.000349	0.0482	0.0212	3.46	25.1	1.18e-05	3.46	LV	CELLSTATES	vCM1.2	control_LMNA	11	18
AC009478.1	1.62	0.00857	0.0259	0.00767	2.55	12.3	0.00113	2.07	LV	CELLSTATES	vCM1.2	control_LMNA	11	18
AP003390.2	1.62	0.017	0.0171	0.00663	2.25	10	0.00295	1.77	LV	CELLSTATES	vCM1.2	control_LMNA	11	18
GRK5	1.62	0.00187	0.42	0.154	6.24	17.9	0.000133	2.73	LV	CELLSTATES	vCM1.2	control_LMNA	11	18
HIGD1B	1.62	0.00472	0.0191	0.00769	2.45	14.4	0.000488	2.33	LV	CELLSTATES	vCM1.2	control_LMNA	11	18
ADAMTS7	1.61	9.12e-06	0.176	0.0696	5.06	45.7	4.27e-08	5.04	LV	CELLSTATES	vCM1.2	control_LMNA	11	18
MARVELD2	1.61	0.00132	0.0152	0.00677	2.23	19.3	8.18e-05	2.88	LV	CELLSTATES	vCM1.2	control_LMNA	11	18
CACNA2D3-AS1	1.6	0.000348	0.0373	0.0143	3.07	25.1	1.16e-05	3.46	LV	CELLSTATES	vCM1.2	control_LMNA	11	18
CYP4B1	1.6	0.00452	0.0138	0.00588	2.04	14.6	0.000454	2.34	LV	CELLSTATES	vCM1.2	control_LMNA	11	18
ITGA3	1.6	8.68e-06	0.123	0.0428	4.5	46.3	3.75e-08	5.06	LV	CELLSTATES	vCM1.2	control_LMNA	11	18
LINC00880	1.6	0.00196	0.155	0.0513	4.73	17.7	0.000143	2.71	LV	CELLSTATES	vCM1.2	control_LMNA	11	18
AL513365.2	1.59	0.00323	0.0185	0.00694	2.3	15.9	0.000285	2.49	LV	CELLSTATES	vCM1.2	control_LMNA	11	18
AP003181.1	1.59	0.000172	0.0535	0.0191	3.52	28.8	3.82e-06	3.76	LV	CELLSTATES	vCM1.2	control_LMNA	11	18
EDNRB	1.59	0.0119	0.0128	0.00534	1.91	11.2	0.00178	1.93	LV	CELLSTATES	vCM1.2	control_LMNA	11	18
SNHG25	1.59	9.12e-06	0.164	0.0737	5.06	45.8	4.24e-08	5.04	LV	CELLSTATES	vCM1.2	control_LMNA	11	18
TLL2	1.59	0.000394	0.0786	0.0331	4.13	24.5	1.44e-05	3.4	LV	CELLSTATES	vCM1.2	control_LMNA	11	18
AL442647.1	1.58	0.00267	0.0232	0.0114	2.45	16.6	0.000219	2.57	LV	CELLSTATES	vCM1.2	control_LMNA	11	18
AQP4	1.58	0.00122	0.0301	0.0144	2.74	19.6	7.31e-05	2.91	LV	CELLSTATES	vCM1.2	control_LMNA	11	18
SFTPD-AS1	1.58	2.4e-05	0.0502	0.0214	3.35	39.7	1.88e-07	4.62	LV	CELLSTATES	vCM1.2	control_LMNA	11	18
AC100872.1	1.57	0.000125	0.121	0.0522	4.61	30.4	2.33e-06	3.9	LV	CELLSTATES	vCM1.2	control_LMNA	11	18
ADIRF	1.57	0.00733	0.0204	0.00784	2.46	12.9	0.000912	2.13	LV	CELLSTATES	vCM1.2	control_LMNA	11	18
IGFBP6	1.57	0.00375	0.0269	0.0109	2.7	15.3	0.000352	2.43	LV	CELLSTATES	vCM1.2	control_LMNA	11	18
MOG	1.57	0.00575	0.0295	0.0125	2.9	13.7	0.000652	2.24	LV	CELLSTATES	vCM1.2	control_LMNA	11	18
MYH13	1.57	0.00205	0.0244	0.0109	2.74	17.5	0.000153	2.69	LV	CELLSTATES	vCM1.2	control_LMNA	11	18
PTPRO	1.57	0.011	0.0421	0.02	3.39	11.5	0.0016	1.96	LV	CELLSTATES	vCM1.2	control_LMNA	11	18
AC005358.1	1.56	3.78e-05	0.6	0.25	6.79	37.3	3.53e-07	4.42	LV	CELLSTATES	vCM1.2	control_LMNA	11	18
LINC01643	1.56	0.0138	0.0138	0.00523	1.98	10.7	0.00219	1.86	LV	CELLSTATES	vCM1.2	control_LMNA	11	18
SLC6A16	1.56	0.00185	0.0246	0.00937	2.57	18	0.000131	2.73	LV	CELLSTATES	vCM1.2	control_LMNA	11	18
AC023355.1	1.55	0.0119	0.0141	0.00436	1.87	11.2	0.00178	1.93	LV	CELLSTATES	vCM1.2	control_LMNA	11	18
C11orf96	1.55	0.0165	0.0198	0.00859	2.44	10.1	0.00283	1.78	LV	CELLSTATES	vCM1.2	control_LMNA	11	18
HIST1H2BD	1.55	0.00924	0.057	0.0197	3.45	12.1	0.00126	2.03	LV	CELLSTATES	vCM1.2	control_LMNA	11	18
IPO9-AS1	1.55	0.000132	0.975	0.457	7.65	30.1	2.57e-06	3.88	LV	CELLSTATES	vCM1.2	control_LMNA	11	18
MCF2L-AS1	1.55	0.00303	0.0159	0.00657	2.24	16.1	0.000261	2.52	LV	CELLSTATES	vCM1.2	control_LMNA	11	18
AC021242.2	1.54	0.00234	0.0139	0.00642	2.13	17.1	0.000182	2.63	LV	CELLSTATES	vCM1.2	control_LMNA	11	18
LINC02389	1.54	0.0302	0.0144	0.0049	1.95	8.24	0.00655	1.52	LV	CELLSTATES	vCM1.2	control_LMNA	11	18
AC243964.2	1.53	8.68e-06	0.277	0.118	5.67	46.2	3.8e-08	5.06	LV	CELLSTATES	vCM1.2	control_LMNA	11	18
AC244453.1	1.53	0.00544	0.0243	0.00903	2.56	13.9	0.000606	2.26	LV	CELLSTATES	vCM1.2	control_LMNA	11	18
AC005759.1	1.52	0.00103	0.0279	0.00958	2.63	20.3	5.68e-05	2.99	LV	CELLSTATES	vCM1.2	control_LMNA	11	18
AC006130.1	1.52	0.00209	0.0212	0.00706	2.24	17.5	0.000157	2.68	LV	CELLSTATES	vCM1.2	control_LMNA	11	18
AC060809.1	1.52	0.00168	0.038	0.0138	2.99	18.3	0.000116	2.77	LV	CELLSTATES	vCM1.2	control_LMNA	11	18
LINC02148	1.52	0.0352	0.0125	0.00608	1.97	7.76	0.00815	1.45	LV	CELLSTATES	vCM1.2	control_LMNA	11	18
AC020661.3	1.51	0.000641	0.0493	0.0243	3.5	22.4	2.85e-05	3.19	LV	CELLSTATES	vCM1.2	control_LMNA	11	18
AL583824.1	1.51	0.0236	0.0148	0.00483	1.94	8.99	0.00467	1.63	LV	CELLSTATES	vCM1.2	control_LMNA	11	18
RGMA	1.51	0.00316	0.0213	0.009	2.54	15.9	0.000277	2.5	LV	CELLSTATES	vCM1.2	control_LMNA	11	18
ADGRE5	1.5	1.58e-05	0.0724	0.0367	4.01	42.2	1e-07	4.8	LV	CELLSTATES	vCM1.2	control_LMNA	11	18
DISC1	1.5	4.04e-05	1.24	0.579	7.94	36.8	3.97e-07	4.39	LV	CELLSTATES	vCM1.2	control_LMNA	11	18
ENKUR	1.5	0.0429	0.0303	0.0161	2.89	7.16	0.0108	1.37	LV	CELLSTATES	vCM1.2	control_LMNA	11	18
MLXIPL	1.5	0.0129	0.021	0.00939	2.45	11	0.00198	1.89	LV	CELLSTATES	vCM1.2	control_LMNA	11	18
NTRK3	1.5	0.00165	0.0202	0.0107	2.55	18.4	0.000113	2.78	LV	CELLSTATES	vCM1.2	control_LMNA	11	18
AC016650.1	1.49	4.04e-05	0.362	0.146	6.03	36.8	3.94e-07	4.39	LV	CELLSTATES	vCM1.2	control_LMNA	11	18
AL035658.1	1.49	0.00476	0.0148	0.00566	2.02	14.4	0.000497	2.32	LV	CELLSTATES	vCM1.2	control_LMNA	11	18
ANGPTL4	1.49	0.0291	0.102	0.0485	4.55	8.35	0.00623	1.54	LV	CELLSTATES	vCM1.2	control_LMNA	11	18
EPN3	1.49	0.0132	0.0145	0.00525	1.88	10.9	0.00205	1.88	LV	CELLSTATES	vCM1.2	control_LMNA	11	18
IDH2	1.49	1.2e-05	0.565	0.237	6.78	44	6.41e-08	4.92	LV	CELLSTATES	vCM1.2	control_LMNA	11	18
STEAP4	1.49	0.0143	0.0127	0.00705	2.17	10.6	0.00229	1.84	LV	CELLSTATES	vCM1.2	control_LMNA	11	18
FBXO6	1.48	0.00626	0.0172	0.0067	2.13	13.4	0.000735	2.2	LV	CELLSTATES	vCM1.2	control_LMNA	11	18
FMO2	1.48	0.0156	0.0127	0.00614	2.11	10.3	0.00262	1.81	LV	CELLSTATES	vCM1.2	control_LMNA	11	18
IDO1	1.48	0.0366	0.0237	0.0117	2.65	7.64	0.00863	1.44	LV	CELLSTATES	vCM1.2	control_LMNA	11	18
LINC01479	1.48	0.00148	0.092	0.0321	4.09	18.8	9.77e-05	2.83	LV	CELLSTATES	vCM1.2	control_LMNA	11	18
SMTNL2	1.48	0.00243	0.0278	0.0119	2.8	16.9	0.000192	2.61	LV	CELLSTATES	vCM1.2	control_LMNA	11	18
AL049569.1	1.47	0.00137	0.0185	0.00589	2.15	19.1	8.7e-05	2.86	LV	CELLSTATES	vCM1.2	control_LMNA	11	18
AL353759.1	1.47	0.0194	0.0295	0.0103	2.59	9.61	0.00356	1.71	LV	CELLSTATES	vCM1.2	control_LMNA	11	18
DNAH17	1.47	0.00113	0.0327	0.0105	2.78	19.9	6.49e-05	2.95	LV	CELLSTATES	vCM1.2	control_LMNA	11	18
PLCD3	1.47	0.00015	0.043	0.0191	3.22	29.5	3.11e-06	3.82	LV	CELLSTATES	vCM1.2	control_LMNA	11	18
SYT2	1.47	0.000351	0.284	0.116	5.73	25.1	1.18e-05	3.46	LV	CELLSTATES	vCM1.2	control_LMNA	11	18
AC090193.1	1.46	0.00253	0.0822	0.0389	4.17	16.8	0.000202	2.6	LV	CELLSTATES	vCM1.2	control_LMNA	11	18
ART1	1.46	0.0105	0.0159	0.00951	2.27	11.7	0.00149	1.98	LV	CELLSTATES	vCM1.2	control_LMNA	11	18
NUDT4B	1.46	0.0286	0.0265	0.00987	2.53	8.4	0.00608	1.54	LV	CELLSTATES	vCM1.2	control_LMNA	11	18
SMCR5	1.46	0.000558	0.0732	0.037	4.04	23	2.32e-05	3.25	LV	CELLSTATES	vCM1.2	control_LMNA	11	18
AC018946.1	1.45	0.0093	0.013	0.00529	1.92	12	0.00127	2.03	LV	CELLSTATES	vCM1.2	control_LMNA	11	18
AL031587.2	1.45	9.58e-05	0.0532	0.0257	3.51	32	1.5e-06	4.02	LV	CELLSTATES	vCM1.2	control_LMNA	11	18
AL138686.1	1.45	0.0199	0.0382	0.0194	3.16	9.54	0.00367	1.7	LV	CELLSTATES	vCM1.2	control_LMNA	11	18
AP002383.2	1.45	0.0274	0.0126	0.00566	1.96	8.54	0.00573	1.56	LV	CELLSTATES	vCM1.2	control_LMNA	11	18
PTGIS	1.45	0.0241	0.0158	0.0103	2.04	8.93	0.0048	1.62	LV	CELLSTATES	vCM1.2	control_LMNA	11	18
TRPM1	1.45	0.00626	0.0142	0.00626	2.05	13.4	0.000734	2.2	LV	CELLSTATES	vCM1.2	control_LMNA	11	18
AC009142.1	1.44	0.00748	0.018	0.00764	2.3	12.8	0.000936	2.13	LV	CELLSTATES	vCM1.2	control_LMNA	11	18
AC012574.2	1.44	0.0237	0.0264	0.019	2.95	8.98	0.0047	1.63	LV	CELLSTATES	vCM1.2	control_LMNA	11	18
CCDC179	1.44	0.00395	0.0273	0.0107	2.7	15.1	0.00038	2.4	LV	CELLSTATES	vCM1.2	control_LMNA	11	18
FN3K	1.44	9.47e-05	0.633	0.263	6.76	32	1.48e-06	4.02	LV	CELLSTATES	vCM1.2	control_LMNA	11	18
LINC01609	1.44	0.0208	0.0169	0.00957	2.33	9.4	0.0039	1.68	LV	CELLSTATES	vCM1.2	control_LMNA	11	18
SELENOM	1.44	0.00138	0.081	0.0365	4.05	19.1	8.77e-05	2.86	LV	CELLSTATES	vCM1.2	control_LMNA	11	18
CORIN	1.43	0.00118	1.42	0.599	8.11	19.7	6.96e-05	2.93	LV	CELLSTATES	vCM1.2	control_LMNA	11	18
DUS3L	1.43	0.000856	0.0304	0.0111	2.77	21.1	4.34e-05	3.07	LV	CELLSTATES	vCM1.2	control_LMNA	11	18
PPP1R1A	1.43	0.00839	0.0133	0.00831	2.12	12.4	0.0011	2.08	LV	CELLSTATES	vCM1.2	control_LMNA	11	18
PRELID2	1.43	0.00681	0.953	0.447	7.69	13.1	0.000828	2.17	LV	CELLSTATES	vCM1.2	control_LMNA	11	18
SCN1A	1.43	0.000412	0.0417	0.0182	3.25	24.3	1.52e-05	3.38	LV	CELLSTATES	vCM1.2	control_LMNA	11	18
SLFNL1	1.43	0.00803	0.0184	0.00767	2.29	12.5	0.00104	2.1	LV	CELLSTATES	vCM1.2	control_LMNA	11	18
ETNPPL	1.42	0.00618	0.0324	0.0121	2.7	13.4	0.000721	2.21	LV	CELLSTATES	vCM1.2	control_LMNA	11	18
OPCML	1.42	0.00107	0.066	0.0348	3.97	20.2	5.98e-05	2.97	LV	CELLSTATES	vCM1.2	control_LMNA	11	18
S1PR3	1.42	0.0105	0.0157	0.00675	2.15	11.7	0.00149	1.98	LV	CELLSTATES	vCM1.2	control_LMNA	11	18
SH3RF2	1.42	0.00178	0.719	0.357	7.3	18.1	0.000126	2.75	LV	CELLSTATES	vCM1.2	control_LMNA	11	18
ARHGAP22	1.41	0.000619	0.0444	0.0198	3.28	22.5	2.7e-05	3.21	LV	CELLSTATES	vCM1.2	control_LMNA	11	18
ARRB2	1.41	0.0114	0.0155	0.00547	1.99	11.4	0.00167	1.94	LV	CELLSTATES	vCM1.2	control_LMNA	11	18
FSD2	1.41	0.00028	1.05	0.5	7.73	26.2	8.28e-06	3.55	LV	CELLSTATES	vCM1.2	control_LMNA	11	18
PDE4A	1.41	0.000108	0.0475	0.0216	3.4	31.3	1.82e-06	3.96	LV	CELLSTATES	vCM1.2	control_LMNA	11	18
SEZ6L	1.41	0.00635	0.0127	0.00762	1.97	13.3	0.000751	2.2	LV	CELLSTATES	vCM1.2	control_LMNA	11	18
SNHG19	1.41	0.00468	0.0317	0.0164	2.86	14.5	0.000483	2.33	LV	CELLSTATES	vCM1.2	control_LMNA	11	18
AC010524.1	1.4	0.00467	0.0264	0.0124	2.6	14.5	0.00048	2.33	LV	CELLSTATES	vCM1.2	control_LMNA	11	18
AL691432.2	1.4	0.0106	0.0194	0.00855	2.3	11.6	0.00152	1.97	LV	CELLSTATES	vCM1.2	control_LMNA	11	18
GIPR	1.4	7.72e-05	0.0749	0.0288	3.8	33.1	1.09e-06	4.11	LV	CELLSTATES	vCM1.2	control_LMNA	11	18
LSAMP	1.4	0.000351	0.229	0.102	5.47	25.1	1.18e-05	3.46	LV	CELLSTATES	vCM1.2	control_LMNA	11	18
P3H4	1.4	0.0111	0.0139	0.00533	1.92	11.5	0.00161	1.96	LV	CELLSTATES	vCM1.2	control_LMNA	11	18
AC090617.4	1.39	0.000417	0.0408	0.0238	3.23	24.2	1.55e-05	3.38	LV	CELLSTATES	vCM1.2	control_LMNA	11	18
IDH2-DT	1.39	0.00173	0.0857	0.0343	4.09	18.2	0.00012	2.76	LV	CELLSTATES	vCM1.2	control_LMNA	11	18
PKN2-AS1	1.39	0.0105	0.174	0.0997	5.31	11.7	0.00149	1.98	LV	CELLSTATES	vCM1.2	control_LMNA	11	18
RABAC1	1.39	0.00667	0.0331	0.0143	2.95	13.2	0.000805	2.18	LV	CELLSTATES	vCM1.2	control_LMNA	11	18
SELENOK	1.39	0.0043	0.0807	0.0341	3.95	14.8	0.000426	2.37	LV	CELLSTATES	vCM1.2	control_LMNA	11	18
AC245060.6	1.38	0.00442	0.0311	0.0126	2.76	14.7	0.000442	2.35	LV	CELLSTATES	vCM1.2	control_LMNA	11	18
AL592043.1	1.38	0.0181	0.0161	0.00712	2.19	9.85	0.00321	1.74	LV	CELLSTATES	vCM1.2	control_LMNA	11	18
ATP2C2	1.38	0.0046	0.038	0.023	3.27	14.6	0.000468	2.34	LV	CELLSTATES	vCM1.2	control_LMNA	11	18
GFPT2	1.38	0.0318	0.023	0.0139	2.59	8.06	0.0071	1.5	LV	CELLSTATES	vCM1.2	control_LMNA	11	18
GRM8	1.38	0.000307	0.336	0.153	5.91	25.8	9.52e-06	3.51	LV	CELLSTATES	vCM1.2	control_LMNA	11	18
LMAN1L	1.38	0.016	0.0311	0.0153	3	10.2	0.00272	1.79	LV	CELLSTATES	vCM1.2	control_LMNA	11	18
ABCA6	1.37	0.000907	0.0652	0.0281	3.58	20.9	4.73e-05	3.04	LV	CELLSTATES	vCM1.2	control_LMNA	11	18
AL157395.1	1.37	0.0339	0.0134	0.00491	1.87	7.88	0.00774	1.47	LV	CELLSTATES	vCM1.2	control_LMNA	11	18
DUOX1	1.37	0.000911	0.101	0.0581	4.38	20.8	4.77e-05	3.04	LV	CELLSTATES	vCM1.2	control_LMNA	11	18
SERHL2	1.37	0.000105	0.0673	0.0305	3.82	31.5	1.71e-06	3.98	LV	CELLSTATES	vCM1.2	control_LMNA	11	18
TOGARAM2	1.37	0.00393	0.446	0.17	6.32	15.1	0.000374	2.41	LV	CELLSTATES	vCM1.2	control_LMNA	11	18
ANXA13	1.36	0.0436	0.0245	0.0116	2.5	7.12	0.011	1.36	LV	CELLSTATES	vCM1.2	control_LMNA	11	18
ATAD3A	1.36	0.00312	0.0442	0.0227	3.48	16	0.000271	2.51	LV	CELLSTATES	vCM1.2	control_LMNA	11	18
DNAH3	1.36	0.000412	0.14	0.0628	4.81	24.3	1.53e-05	3.38	LV	CELLSTATES	vCM1.2	control_LMNA	11	18
FAM219B	1.36	1.76e-05	0.167	0.0782	5.04	41.5	1.18e-07	4.75	LV	CELLSTATES	vCM1.2	control_LMNA	11	18
MAP2K6	1.36	0.018	0.0155	0.00887	2.15	9.88	0.00317	1.75	LV	CELLSTATES	vCM1.2	control_LMNA	11	18
STARD4-AS1	1.36	0.0116	0.165	0.0825	5.1	11.3	0.00172	1.94	LV	CELLSTATES	vCM1.2	control_LMNA	11	18
ZNF749	1.36	0.000247	0.0846	0.0432	4.21	26.8	6.86e-06	3.61	LV	CELLSTATES	vCM1.2	control_LMNA	11	18
AC022146.2	1.35	0.000108	0.198	0.0929	5.29	31.3	1.81e-06	3.96	LV	CELLSTATES	vCM1.2	control_LMNA	11	18
LRP4	1.35	0.00803	0.84	0.473	7.63	12.5	0.00104	2.1	LV	CELLSTATES	vCM1.2	control_LMNA	11	18
MAP3K14	1.35	4.04e-05	0.282	0.119	5.75	36.8	3.99e-07	4.39	LV	CELLSTATES	vCM1.2	control_LMNA	11	18
S100A11	1.35	0.0247	0.0303	0.0148	2.84	8.86	0.00496	1.61	LV	CELLSTATES	vCM1.2	control_LMNA	11	18
WDR62	1.35	0.00458	0.0302	0.0166	2.96	14.6	0.000464	2.34	LV	CELLSTATES	vCM1.2	control_LMNA	11	18
BRIP1	1.34	0.00489	0.0287	0.0139	2.86	14.3	0.000516	2.31	LV	CELLSTATES	vCM1.2	control_LMNA	11	18
DYRK3	1.34	4.97e-05	0.211	0.1	5.34	35.6	5.53e-07	4.3	LV	CELLSTATES	vCM1.2	control_LMNA	11	18
PPP1R1C	1.34	0.000187	0.845	0.441	7.42	28.2	4.45e-06	3.73	LV	CELLSTATES	vCM1.2	control_LMNA	11	18
ZNF331	1.34	0.00431	0.197	0.0893	5.17	14.8	0.000427	2.37	LV	CELLSTATES	vCM1.2	control_LMNA	11	18
AC137770.1	1.33	0.0155	0.0746	0.0503	4.22	10.3	0.00259	1.81	LV	CELLSTATES	vCM1.2	control_LMNA	11	18
AL117329.1	1.33	0.0287	0.0165	0.00653	2.06	8.39	0.00613	1.54	LV	CELLSTATES	vCM1.2	control_LMNA	11	18
AL135936.1	1.33	0.000967	0.0619	0.0229	3.47	20.6	5.16e-05	3.01	LV	CELLSTATES	vCM1.2	control_LMNA	11	18
CCDC129	1.33	0.000618	0.197	0.102	5.31	22.5	2.69e-05	3.21	LV	CELLSTATES	vCM1.2	control_LMNA	11	18
FKBP7	1.33	0.0104	0.0202	0.0103	2.34	11.7	0.00146	1.98	LV	CELLSTATES	vCM1.2	control_LMNA	11	18
NKX2-5	1.33	0.000298	0.198	0.0984	5.3	25.9	9.03e-06	3.53	LV	CELLSTATES	vCM1.2	control_LMNA	11	18
PPP1R17	1.33	0.00431	0.0456	0.0244	3.33	14.8	0.000429	2.37	LV	CELLSTATES	vCM1.2	control_LMNA	11	18
TF	1.33	6.61e-05	0.12	0.0614	4.71	34.1	8.27e-07	4.18	LV	CELLSTATES	vCM1.2	control_LMNA	11	18
AL022238.2	1.32	0.000349	0.0898	0.0454	4.19	25.1	1.17e-05	3.46	LV	CELLSTATES	vCM1.2	control_LMNA	11	18
CACNA1C-AS2	1.32	0.0058	0.029	0.0145	2.91	13.7	0.000661	2.24	LV	CELLSTATES	vCM1.2	control_LMNA	11	18
CHDH	1.32	0.04	0.0139	0.0102	2.07	7.38	0.00975	1.4	LV	CELLSTATES	vCM1.2	control_LMNA	11	18
PECR	1.32	0.00785	0.027	0.0202	2.74	12.6	0.001	2.11	LV	CELLSTATES	vCM1.2	control_LMNA	11	18
SMIM5	1.32	0.0147	0.0233	0.00977	2.54	10.5	0.00239	1.83	LV	CELLSTATES	vCM1.2	control_LMNA	11	18
ZNF565	1.32	1.44e-05	0.496	0.25	6.63	42.7	8.83e-08	4.84	LV	CELLSTATES	vCM1.2	control_LMNA	11	18
AC011498.1	1.31	0.0085	0.0165	0.00734	2.13	12.4	0.00112	2.07	LV	CELLSTATES	vCM1.2	control_LMNA	11	18
AC069277.1	1.31	0.0236	0.0459	0.0284	3.61	9	0.00465	1.63	LV	CELLSTATES	vCM1.2	control_LMNA	11	18
AL445685.1	1.31	0.00946	0.0141	0.00691	2.09	12	0.0013	2.02	LV	CELLSTATES	vCM1.2	control_LMNA	11	18
ELDR	1.31	0.0186	0.0233	0.0112	2.62	9.75	0.00335	1.73	LV	CELLSTATES	vCM1.2	control_LMNA	11	18
PACRG-AS3	1.31	0.00123	0.134	0.0658	4.78	19.6	7.39e-05	2.91	LV	CELLSTATES	vCM1.2	control_LMNA	11	18
PFN1	1.31	0.0277	0.0504	0.028	3.54	8.49	0.00584	1.56	LV	CELLSTATES	vCM1.2	control_LMNA	11	18
TMEM220	1.31	3.86e-06	0.147	0.0689	4.87	52.3	9.59e-09	5.41	LV	CELLSTATES	vCM1.2	control_LMNA	11	18
ACADVL	1.3	0.00434	0.707	0.405	7.35	14.8	0.000433	2.36	LV	CELLSTATES	vCM1.2	control_LMNA	11	18
AXL	1.3	0.00828	0.0209	0.0107	2.35	12.4	0.00108	2.08	LV	CELLSTATES	vCM1.2	control_LMNA	11	18
CCDC60	1.3	0.0203	0.0131	0.00901	1.76	9.46	0.00379	1.69	LV	CELLSTATES	vCM1.2	control_LMNA	11	18
CPS1	1.3	0.00463	0.0639	0.0334	3.91	14.5	0.000473	2.33	LV	CELLSTATES	vCM1.2	control_LMNA	11	18
FAM151A	1.3	0.000145	0.15	0.0715	4.9	29.6	2.94e-06	3.84	LV	CELLSTATES	vCM1.2	control_LMNA	11	18
IL17RB	1.3	0.0093	0.0211	0.00968	2.45	12	0.00127	2.03	LV	CELLSTATES	vCM1.2	control_LMNA	11	18
LINC01550	1.3	0.000226	0.117	0.0545	4.6	27.3	6.01e-06	3.65	LV	CELLSTATES	vCM1.2	control_LMNA	11	18
PPP1R3C	1.3	0.0339	0.587	0.304	6.95	7.88	0.00771	1.47	LV	CELLSTATES	vCM1.2	control_LMNA	11	18
RP1	1.3	0.00915	0.0177	0.0102	2.45	12.1	0.00124	2.04	LV	CELLSTATES	vCM1.2	control_LMNA	11	18
SYNM	1.3	0.000421	0.332	0.137	5.86	24.2	1.57e-05	3.38	LV	CELLSTATES	vCM1.2	control_LMNA	11	18
FGF7	1.29	2.6e-05	0.145	0.0703	4.84	39.2	2.15e-07	4.58	LV	CELLSTATES	vCM1.2	control_LMNA	11	18
JUNB	1.29	0.0228	0.15	0.071	4.9	9.11	0.00443	1.64	LV	CELLSTATES	vCM1.2	control_LMNA	11	18
PDPN	1.29	0.000556	0.0339	0.0159	2.95	23	2.31e-05	3.26	LV	CELLSTATES	vCM1.2	control_LMNA	11	18
PPP1R12B	1.29	3.24e-05	6.03	2.89	10.2	38.1	2.82e-07	4.49	LV	CELLSTATES	vCM1.2	control_LMNA	11	18
TCERG1L	1.29	0.0154	0.0239	0.0154	2.72	10.4	0.00256	1.81	LV	CELLSTATES	vCM1.2	control_LMNA	11	18
AC009720.1	1.28	0.0112	0.0176	0.00648	2.16	11.4	0.00163	1.95	LV	CELLSTATES	vCM1.2	control_LMNA	11	18
AL353693.1	1.28	0.0138	0.0202	0.0123	2.65	10.7	0.00218	1.86	LV	CELLSTATES	vCM1.2	control_LMNA	11	18
AL392046.1	1.28	0.0209	0.0257	0.0133	2.77	9.39	0.00393	1.68	LV	CELLSTATES	vCM1.2	control_LMNA	11	18
MAN1C1	1.28	0.000298	0.177	0.0773	5.18	25.9	9.09e-06	3.53	LV	CELLSTATES	vCM1.2	control_LMNA	11	18
PITPNM2	1.28	1.25e-05	0.292	0.134	5.84	43.7	6.95e-08	4.9	LV	CELLSTATES	vCM1.2	control_LMNA	11	18
SEC14L2	1.28	0.00116	0.0375	0.0186	3.08	19.9	6.7e-05	2.94	LV	CELLSTATES	vCM1.2	control_LMNA	11	18
ST6GALNAC2	1.28	0.00247	0.0294	0.0152	2.87	16.8	0.000197	2.61	LV	CELLSTATES	vCM1.2	control_LMNA	11	18
AC010320.3	1.27	0.0149	0.0137	0.00692	2.02	10.5	0.00244	1.83	LV	CELLSTATES	vCM1.2	control_LMNA	11	18
ACTG1	1.27	0.00142	0.9	0.454	7.44	19	9.19e-05	2.85	LV	CELLSTATES	vCM1.2	control_LMNA	11	18
CCDC9B	1.27	5.72e-05	0.137	0.0745	4.93	34.8	6.82e-07	4.24	LV	CELLSTATES	vCM1.2	control_LMNA	11	18
COL6A2	1.27	0.00196	0.0941	0.0479	4.41	17.7	0.000144	2.71	LV	CELLSTATES	vCM1.2	control_LMNA	11	18
NAXE	1.27	0.00106	0.033	0.0146	2.92	20.2	5.93e-05	2.97	LV	CELLSTATES	vCM1.2	control_LMNA	11	18
SEC14L5	1.27	0.00459	0.0371	0.0196	3.1	14.6	0.000466	2.34	LV	CELLSTATES	vCM1.2	control_LMNA	11	18
SLC1A2	1.27	0.00548	0.0883	0.0392	4.17	13.9	0.000612	2.26	LV	CELLSTATES	vCM1.2	control_LMNA	11	18
AC012414.5	1.26	0.0107	0.0372	0.018	3.02	11.6	0.00154	1.97	LV	CELLSTATES	vCM1.2	control_LMNA	11	18
AL662844.4	1.26	0.0162	0.0648	0.0299	3.67	10.2	0.00274	1.79	LV	CELLSTATES	vCM1.2	control_LMNA	11	18
AL929472.2	1.26	0.00247	0.0508	0.0297	3.67	16.9	0.000196	2.61	LV	CELLSTATES	vCM1.2	control_LMNA	11	18
EFEMP1	1.26	0.0251	0.0238	0.0134	2.69	8.81	0.00506	1.6	LV	CELLSTATES	vCM1.2	control_LMNA	11	18
FAM81A	1.26	0.00105	0.0379	0.0214	3.14	20.3	5.83e-05	2.98	LV	CELLSTATES	vCM1.2	control_LMNA	11	18
HTR4	1.26	0.0152	0.104	0.0589	4.68	10.4	0.00253	1.82	LV	CELLSTATES	vCM1.2	control_LMNA	11	18
SNHG9	1.26	0.00168	0.064	0.0351	3.9	18.3	0.000116	2.77	LV	CELLSTATES	vCM1.2	control_LMNA	11	18
STAT3	1.26	0.000132	0.767	0.364	7.13	30.2	2.51e-06	3.88	LV	CELLSTATES	vCM1.2	control_LMNA	11	18
STEAP1B	1.26	0.000497	0.102	0.0576	4.44	23.6	1.93e-05	3.3	LV	CELLSTATES	vCM1.2	control_LMNA	11	18
AC025043.1	1.25	0.000435	0.0896	0.0484	4.27	24	1.65e-05	3.36	LV	CELLSTATES	vCM1.2	control_LMNA	11	18
AC105999.1	1.25	0.0364	0.025	0.0122	2.65	7.66	0.00855	1.44	LV	CELLSTATES	vCM1.2	control_LMNA	11	18
NFYC-AS1	1.25	0.0173	0.0198	0.00995	2.25	9.99	0.00301	1.76	LV	CELLSTATES	vCM1.2	control_LMNA	11	18
NUCB1-AS1	1.25	0.000527	0.0472	0.027	3.36	23.3	2.1e-05	3.28	LV	CELLSTATES	vCM1.2	control_LMNA	11	18
PZP	1.25	0.000241	0.127	0.0741	4.81	26.9	6.68e-06	3.62	LV	CELLSTATES	vCM1.2	control_LMNA	11	18
SPACA6	1.25	0.000389	0.041	0.0195	3.24	24.6	1.4e-05	3.41	LV	CELLSTATES	vCM1.2	control_LMNA	11	18
USP39	1.25	0.00187	0.447	0.26	6.67	17.9	0.000133	2.73	LV	CELLSTATES	vCM1.2	control_LMNA	11	18
AC021054.1	1.24	0.00165	0.153	0.0772	4.94	18.4	0.000113	2.78	LV	CELLSTATES	vCM1.2	control_LMNA	11	18
AC125793.1	1.24	0.00115	0.165	0.0942	5.19	19.9	6.65e-05	2.94	LV	CELLSTATES	vCM1.2	control_LMNA	11	18
AL158198.1	1.24	0.00405	0.0252	0.0122	2.68	15	0.000392	2.39	LV	CELLSTATES	vCM1.2	control_LMNA	11	18
EIF5A	1.24	0.0224	0.0352	0.017	3.08	9.18	0.00431	1.65	LV	CELLSTATES	vCM1.2	control_LMNA	11	18
MIR4458HG	1.24	0.0442	0.0564	0.0261	3.72	7.07	0.0113	1.35	LV	CELLSTATES	vCM1.2	control_LMNA	11	18
SELENOS	1.24	0.000171	0.167	0.0769	5	28.8	3.76e-06	3.77	LV	CELLSTATES	vCM1.2	control_LMNA	11	18
AC007923.4	1.23	0.0112	0.019	0.00668	2.08	11.4	0.00163	1.95	LV	CELLSTATES	vCM1.2	control_LMNA	11	18
AC008537.1	1.23	0.000113	0.0913	0.0422	4.21	31	1.97e-06	3.95	LV	CELLSTATES	vCM1.2	control_LMNA	11	18
AC036108.3	1.23	0.00297	0.064	0.0266	3.63	16.2	0.000253	2.53	LV	CELLSTATES	vCM1.2	control_LMNA	11	18
AC090618.1	1.23	0.0116	0.0224	0.013	2.54	11.3	0.00171	1.94	LV	CELLSTATES	vCM1.2	control_LMNA	11	18
AC138904.1	1.23	0.00874	0.0289	0.0171	2.76	12.3	0.00116	2.06	LV	CELLSTATES	vCM1.2	control_LMNA	11	18
AL133297.2	1.23	0.0229	0.0345	0.0159	2.88	9.09	0.00447	1.64	LV	CELLSTATES	vCM1.2	control_LMNA	11	18
AP003110.1	1.23	0.00916	0.032	0.0176	3	12.1	0.00124	2.04	LV	CELLSTATES	vCM1.2	control_LMNA	11	18
DM1-AS	1.23	0.00544	0.0256	0.0157	2.76	13.9	0.000604	2.26	LV	CELLSTATES	vCM1.2	control_LMNA	11	18
EHD4-AS1	1.23	0.0137	0.0212	0.0104	2.48	10.8	0.00216	1.86	LV	CELLSTATES	vCM1.2	control_LMNA	11	18
HMCN2	1.23	0.0471	0.0128	0.00589	1.96	6.89	0.0123	1.33	LV	CELLSTATES	vCM1.2	control_LMNA	11	18
IGFBP4	1.23	0.0119	0.024	0.0131	2.69	11.2	0.00178	1.93	LV	CELLSTATES	vCM1.2	control_LMNA	11	18
LINC00486	1.23	0.0247	0.717	0.374	7.44	8.86	0.00497	1.61	LV	CELLSTATES	vCM1.2	control_LMNA	11	18
LINC01482	1.23	0.0019	0.056	0.0288	3.64	17.8	0.000136	2.72	LV	CELLSTATES	vCM1.2	control_LMNA	11	18
LINC01936	1.23	0.000733	0.21	0.115	5.41	21.8	3.46e-05	3.14	LV	CELLSTATES	vCM1.2	control_LMNA	11	18
LINP1	1.23	0.0152	0.0503	0.0266	3.42	10.4	0.00251	1.82	LV	CELLSTATES	vCM1.2	control_LMNA	11	18
LTBP2	1.23	0.00339	0.0273	0.0175	2.94	15.7	0.000305	2.47	LV	CELLSTATES	vCM1.2	control_LMNA	11	18
PHACTR2-AS1	1.23	0.0152	0.0199	0.00952	2.43	10.4	0.00251	1.82	LV	CELLSTATES	vCM1.2	control_LMNA	11	18
PROB1	1.23	0.00665	0.0271	0.0124	2.66	13.2	0.000802	2.18	LV	CELLSTATES	vCM1.2	control_LMNA	11	18
TMEM220-AS1	1.23	0.00308	0.0387	0.0173	3.01	16	0.000267	2.51	LV	CELLSTATES	vCM1.2	control_LMNA	11	18
WDR88	1.23	0.000745	0.0711	0.0437	4.04	21.7	3.53e-05	3.13	LV	CELLSTATES	vCM1.2	control_LMNA	11	18
AC087564.1	1.22	0.0463	0.0326	0.0188	3.03	6.93	0.012	1.33	LV	CELLSTATES	vCM1.2	control_LMNA	11	18
AC093655.1	1.22	0.013	0.0133	0.00599	1.89	10.9	0.00201	1.89	LV	CELLSTATES	vCM1.2	control_LMNA	11	18
AL020995.1	1.22	0.000148	0.327	0.165	5.93	29.5	3.04e-06	3.83	LV	CELLSTATES	vCM1.2	control_LMNA	11	18
EGFLAM	1.22	0.0326	0.0164	0.00889	2.29	7.99	0.00735	1.49	LV	CELLSTATES	vCM1.2	control_LMNA	11	18
FMN2	1.22	0.00641	0.0393	0.0192	3.09	13.3	0.000763	2.19	LV	CELLSTATES	vCM1.2	control_LMNA	11	18
MIR4432HG	1.22	0.00161	0.0461	0.0257	3.18	18.5	0.000109	2.79	LV	CELLSTATES	vCM1.2	control_LMNA	11	18
PPP1R13L	1.22	3.25e-06	0.567	0.278	6.77	53.5	7.41e-09	5.49	LV	CELLSTATES	vCM1.2	control_LMNA	11	18
TECR	1.22	8.68e-06	0.147	0.0776	4.94	46.2	3.81e-08	5.06	LV	CELLSTATES	vCM1.2	control_LMNA	11	18
TRABD	1.22	2.66e-06	0.14	0.0732	4.87	55.1	5.24e-09	5.58	LV	CELLSTATES	vCM1.2	control_LMNA	11	18
AC012615.1	1.21	0.00771	0.0247	0.0122	2.68	12.7	0.000976	2.11	LV	CELLSTATES	vCM1.2	control_LMNA	11	18
AL451069.1	1.21	0.00125	0.111	0.057	4.55	19.5	7.58e-05	2.9	LV	CELLSTATES	vCM1.2	control_LMNA	11	18
COL15A1	1.21	0.0194	0.0442	0.0196	3.3	9.61	0.00357	1.71	LV	CELLSTATES	vCM1.2	control_LMNA	11	18
DNER	1.21	0.0247	0.0257	0.00958	2.45	8.87	0.00494	1.61	LV	CELLSTATES	vCM1.2	control_LMNA	11	18
GALNTL6	1.21	0.000927	0.168	0.0971	5.17	20.8	4.88e-05	3.03	LV	CELLSTATES	vCM1.2	control_LMNA	11	18
HSPB11	1.21	0.00265	0.0655	0.0388	3.98	16.6	0.000217	2.58	LV	CELLSTATES	vCM1.2	control_LMNA	11	18
NIPAL1	1.21	0.0146	0.0264	0.0188	2.83	10.6	0.00236	1.84	LV	CELLSTATES	vCM1.2	control_LMNA	11	18
PCOLCE	1.21	0.00125	0.0376	0.0201	3.15	19.5	7.58e-05	2.9	LV	CELLSTATES	vCM1.2	control_LMNA	11	18
TMEM159	1.21	0.00121	0.169	0.0927	5.07	19.7	7.17e-05	2.92	LV	CELLSTATES	vCM1.2	control_LMNA	11	18
TRPC4	1.21	0.0118	0.055	0.0271	3.71	11.3	0.00176	1.93	LV	CELLSTATES	vCM1.2	control_LMNA	11	18
AC069287.3	1.2	0.00472	0.126	0.0673	4.71	14.4	0.00049	2.33	LV	CELLSTATES	vCM1.2	control_LMNA	11	18
AC117834.1	1.2	0.00105	0.566	0.331	6.88	20.3	5.84e-05	2.98	LV	CELLSTATES	vCM1.2	control_LMNA	11	18
COL13A1	1.2	0.00395	0.0391	0.019	3.16	15.1	0.00038	2.4	LV	CELLSTATES	vCM1.2	control_LMNA	11	18
CPNE7	1.2	0.0117	0.0312	0.0215	3.15	11.3	0.00174	1.93	LV	CELLSTATES	vCM1.2	control_LMNA	11	18
INO80-AS1	1.2	0.000241	0.0596	0.0328	3.7	26.9	6.67e-06	3.62	LV	CELLSTATES	vCM1.2	control_LMNA	11	18
LINC01405	1.2	0.0408	0.0444	0.0208	3.3	7.31	0.01	1.39	LV	CELLSTATES	vCM1.2	control_LMNA	11	18
LINC02147	1.2	0.0193	1.42	0.754	8.17	9.64	0.00351	1.72	LV	CELLSTATES	vCM1.2	control_LMNA	11	18
MEG3	1.2	0.0301	0.0128	0.0073	2.04	8.25	0.00652	1.52	LV	CELLSTATES	vCM1.2	control_LMNA	11	18
NBPF1	1.2	0.0051	0.0408	0.0206	3.22	14.1	0.000548	2.29	LV	CELLSTATES	vCM1.2	control_LMNA	11	18
NXN	1.2	1.17e-05	0.156	0.0819	5.03	44.2	6.08e-08	4.93	LV	CELLSTATES	vCM1.2	control_LMNA	11	18
ROPN1B	1.2	0.0373	0.014	0.00801	1.93	7.58	0.00885	1.43	LV	CELLSTATES	vCM1.2	control_LMNA	11	18
RTN4RL1	1.2	0.00247	0.0544	0.029	3.64	16.8	0.000197	2.61	LV	CELLSTATES	vCM1.2	control_LMNA	11	18
SERPINB8	1.2	0.0311	0.0246	0.0156	2.63	8.14	0.00685	1.51	LV	CELLSTATES	vCM1.2	control_LMNA	11	18
SMCO1	1.2	0.000518	0.0589	0.0346	3.84	23.4	2.03e-05	3.29	LV	CELLSTATES	vCM1.2	control_LMNA	11	18
AC007114.2	1.19	0.000266	0.311	0.168	5.89	26.5	7.69e-06	3.57	LV	CELLSTATES	vCM1.2	control_LMNA	11	18
AC007370.1	1.19	0.0139	0.0193	0.0105	2.3	10.7	0.00221	1.86	LV	CELLSTATES	vCM1.2	control_LMNA	11	18
AC121342.1	1.19	0.0297	0.0291	0.015	2.86	8.29	0.0064	1.53	LV	CELLSTATES	vCM1.2	control_LMNA	11	18
AL358234.1	1.19	0.0234	0.0159	0.00977	2.31	9.03	0.0046	1.63	LV	CELLSTATES	vCM1.2	control_LMNA	11	18
AL591518.1	1.19	0.0164	0.0406	0.0271	3.31	10.2	0.00281	1.78	LV	CELLSTATES	vCM1.2	control_LMNA	11	18
ASAP3	1.19	1.25e-05	0.186	0.0906	5.23	43.6	7.03e-08	4.9	LV	CELLSTATES	vCM1.2	control_LMNA	11	18
C1orf174	1.19	0.00138	0.0268	0.0181	2.82	19.1	8.81e-05	2.86	LV	CELLSTATES	vCM1.2	control_LMNA	11	18
DPP6	1.19	0.000449	0.0837	0.0494	4.29	23.9	1.72e-05	3.35	LV	CELLSTATES	vCM1.2	control_LMNA	11	18
LMF2	1.19	0.00156	0.034	0.0172	2.89	18.6	0.000104	2.81	LV	CELLSTATES	vCM1.2	control_LMNA	11	18
MLKL	1.19	0.0348	0.0167	0.00748	2.1	7.8	0.00801	1.46	LV	CELLSTATES	vCM1.2	control_LMNA	11	18
SMC1B	1.19	0.00777	0.0164	0.00843	2.24	12.7	0.000988	2.11	LV	CELLSTATES	vCM1.2	control_LMNA	11	18
SPTBN2	1.19	0.0279	0.0221	0.0109	2.4	8.47	0.00589	1.55	LV	CELLSTATES	vCM1.2	control_LMNA	11	18
ZSCAN2	1.19	0.00786	0.0251	0.0109	2.56	12.6	0.00101	2.1	LV	CELLSTATES	vCM1.2	control_LMNA	11	18
AC091078.1	1.18	0.00943	0.0365	0.0207	3.17	12	0.00129	2.03	LV	CELLSTATES	vCM1.2	control_LMNA	11	18
AL451047.1	1.18	0.0401	0.0138	0.00574	1.97	7.36	0.00981	1.4	LV	CELLSTATES	vCM1.2	control_LMNA	11	18
CRIP2	1.18	0.000578	0.509	0.285	6.76	22.8	2.44e-05	3.24	LV	CELLSTATES	vCM1.2	control_LMNA	11	18
DNAH2	1.18	0.00797	0.0173	0.00885	2.29	12.6	0.00103	2.1	LV	CELLSTATES	vCM1.2	control_LMNA	11	18
GDPD1	1.18	8.47e-05	0.0499	0.0288	3.44	32.6	1.26e-06	4.07	LV	CELLSTATES	vCM1.2	control_LMNA	11	18
LINC00309	1.18	0.0229	0.0158	0.0115	2.31	9.1	0.00446	1.64	LV	CELLSTATES	vCM1.2	control_LMNA	11	18
LPAR5	1.18	0.0009	0.0303	0.0172	2.93	20.9	4.66e-05	3.05	LV	CELLSTATES	vCM1.2	control_LMNA	11	18
RAB11A	1.18	0.000247	0.536	0.31	6.77	26.8	6.89e-06	3.61	LV	CELLSTATES	vCM1.2	control_LMNA	11	18
RCCD1	1.18	0.000893	0.043	0.0214	3.28	20.9	4.62e-05	3.05	LV	CELLSTATES	vCM1.2	control_LMNA	11	18
SIGIRR	1.18	0.00118	0.0411	0.0208	3.29	19.8	6.9e-05	2.93	LV	CELLSTATES	vCM1.2	control_LMNA	11	18
SNAI3	1.18	0.01	0.0356	0.0244	3.3	11.8	0.0014	2	LV	CELLSTATES	vCM1.2	control_LMNA	11	18
Z99127.1	1.18	0.00691	0.0724	0.0491	4.07	13.1	0.000842	2.16	LV	CELLSTATES	vCM1.2	control_LMNA	11	18
AC022872.1	1.17	0.000841	0.0592	0.0349	3.73	21.2	4.22e-05	3.08	LV	CELLSTATES	vCM1.2	control_LMNA	11	18
AL035681.1	1.17	0.0012	0.045	0.0232	3.29	19.7	7.08e-05	2.92	LV	CELLSTATES	vCM1.2	control_LMNA	11	18
AL606534.1	1.17	0.0274	0.013	0.00541	1.8	8.54	0.00573	1.56	LV	CELLSTATES	vCM1.2	control_LMNA	11	18
ID3	1.17	0.0103	0.0397	0.0204	3.25	11.7	0.00145	1.99	LV	CELLSTATES	vCM1.2	control_LMNA	11	18
KSR2	1.17	0.000646	0.0368	0.022	3.22	22.3	2.89e-05	3.19	LV	CELLSTATES	vCM1.2	control_LMNA	11	18
RANBP1	1.17	0.00225	0.0422	0.0196	3.21	17.2	0.000172	2.65	LV	CELLSTATES	vCM1.2	control_LMNA	11	18
RYR1	1.17	0.0302	0.0157	0.00807	2.19	8.24	0.00655	1.52	LV	CELLSTATES	vCM1.2	control_LMNA	11	18
SHISA4	1.17	0.021	0.0329	0.0175	3	9.37	0.00396	1.68	LV	CELLSTATES	vCM1.2	control_LMNA	11	18
STX10	1.17	0.0019	0.044	0.0246	3.47	17.8	0.000137	2.72	LV	CELLSTATES	vCM1.2	control_LMNA	11	18
TMEM38A	1.17	0.00137	0.241	0.109	5.54	19.1	8.74e-05	2.86	LV	CELLSTATES	vCM1.2	control_LMNA	11	18
TTLL1	1.17	0.00199	0.0496	0.0207	3.36	17.7	0.000146	2.7	LV	CELLSTATES	vCM1.2	control_LMNA	11	18
AC012409.2	1.16	0.0051	0.018	0.0118	2.4	14.2	0.000546	2.29	LV	CELLSTATES	vCM1.2	control_LMNA	11	18
AC103740.1	1.16	0.00336	0.0435	0.0229	3.27	15.7	0.000302	2.47	LV	CELLSTATES	vCM1.2	control_LMNA	11	18
AL031599.1	1.16	0.0401	0.0177	0.00927	2.29	7.37	0.00979	1.4	LV	CELLSTATES	vCM1.2	control_LMNA	11	18
BX088645.1	1.16	0.00786	0.0315	0.0156	2.93	12.6	0.001	2.1	LV	CELLSTATES	vCM1.2	control_LMNA	11	18
CRLF1	1.16	0.00174	0.0485	0.0279	3.48	18.2	0.000121	2.76	LV	CELLSTATES	vCM1.2	control_LMNA	11	18
NRIP2	1.16	0.0146	0.0143	0.0114	2.29	10.6	0.00237	1.84	LV	CELLSTATES	vCM1.2	control_LMNA	11	18
RABIF	1.16	0.0194	0.0165	0.0107	2.04	9.61	0.00356	1.71	LV	CELLSTATES	vCM1.2	control_LMNA	11	18
RASSF5	1.16	0.00549	0.0187	0.00936	2.34	13.9	0.000614	2.26	LV	CELLSTATES	vCM1.2	control_LMNA	11	18
TLN2	1.16	6.82e-06	0.66	0.373	7.06	48.2	2.39e-08	5.17	LV	CELLSTATES	vCM1.2	control_LMNA	11	18
UNC13A	1.16	0.0432	0.0126	0.00974	1.92	7.14	0.0109	1.36	LV	CELLSTATES	vCM1.2	control_LMNA	11	18
AC243571.2	1.15	0.0395	0.0137	0.00989	2.15	7.42	0.00954	1.4	LV	CELLSTATES	vCM1.2	control_LMNA	11	18
AL118516.1	1.15	0.00585	0.0573	0.0314	3.69	13.6	0.000667	2.23	LV	CELLSTATES	vCM1.2	control_LMNA	11	18
AL357079.1	1.15	0.00108	0.0313	0.0151	2.85	20.1	6.12e-05	2.97	LV	CELLSTATES	vCM1.2	control_LMNA	11	18
CD9	1.15	0.0151	0.0334	0.0189	3.08	10.4	0.0025	1.82	LV	CELLSTATES	vCM1.2	control_LMNA	11	18
IFRD2	1.15	5.11e-06	0.109	0.0665	4.61	50.6	1.38e-08	5.29	LV	CELLSTATES	vCM1.2	control_LMNA	11	18
MGP	1.15	0.00432	0.199	0.109	5.44	14.8	0.000429	2.36	LV	CELLSTATES	vCM1.2	control_LMNA	11	18
NTM	1.15	0.000216	0.0641	0.0432	3.98	27.5	5.52e-06	3.67	LV	CELLSTATES	vCM1.2	control_LMNA	11	18
SNTG2	1.15	0.00511	0.0311	0.0239	3.1	14.1	0.00055	2.29	LV	CELLSTATES	vCM1.2	control_LMNA	11	18
SPARC	1.15	0.0236	0.0353	0.0203	3.26	9	0.00465	1.63	LV	CELLSTATES	vCM1.2	control_LMNA	11	18
TCEA3	1.15	9.8e-05	0.143	0.0801	4.95	31.8	1.55e-06	4.01	LV	CELLSTATES	vCM1.2	control_LMNA	11	18
TRAPPC1	1.15	0.0437	0.0146	0.00718	2.08	7.11	0.0111	1.36	LV	CELLSTATES	vCM1.2	control_LMNA	11	18
ZNF260	1.15	0.000538	0.145	0.0878	4.97	23.2	2.17e-05	3.27	LV	CELLSTATES	vCM1.2	control_LMNA	11	18
AC005899.8	1.14	8.12e-05	0.104	0.0583	4.45	32.8	1.18e-06	4.09	LV	CELLSTATES	vCM1.2	control_LMNA	11	18
AC020659.1	1.14	0.000132	0.292	0.168	5.94	30.1	2.54e-06	3.88	LV	CELLSTATES	vCM1.2	control_LMNA	11	18
ACMSD	1.14	0.00756	0.0324	0.0188	2.87	12.8	0.000953	2.12	LV	CELLSTATES	vCM1.2	control_LMNA	11	18
CATSPERD	1.14	0.0216	0.017	0.00772	2.19	9.28	0.00411	1.67	LV	CELLSTATES	vCM1.2	control_LMNA	11	18
EPHX1	1.14	0.00111	0.0368	0.0221	3.19	20	6.36e-05	2.95	LV	CELLSTATES	vCM1.2	control_LMNA	11	18
HSD11B1	1.14	0.013	0.0465	0.022	3.3	10.9	0.00202	1.89	LV	CELLSTATES	vCM1.2	control_LMNA	11	18
LINC01470	1.14	0.00502	0.335	0.197	6.14	14.2	0.000533	2.3	LV	CELLSTATES	vCM1.2	control_LMNA	11	18
LINC02398	1.14	0.00127	0.236	0.138	5.61	19.5	7.71e-05	2.9	LV	CELLSTATES	vCM1.2	control_LMNA	11	18
PLN	1.14	0.0145	2.2	1.35	8.94	10.6	0.00234	1.84	LV	CELLSTATES	vCM1.2	control_LMNA	11	18
ZNF669	1.14	0.00634	0.0196	0.00973	2.3	13.4	0.000749	2.2	LV	CELLSTATES	vCM1.2	control_LMNA	11	18
AC068446.2	1.13	0.0225	0.025	0.014	2.56	9.15	0.00435	1.65	LV	CELLSTATES	vCM1.2	control_LMNA	11	18
CNN2	1.13	0.000607	0.11	0.0525	4.46	22.6	2.62e-05	3.22	LV	CELLSTATES	vCM1.2	control_LMNA	11	18
DIRC3-AS1	1.13	0.00122	0.0411	0.0229	3.23	19.6	7.34e-05	2.91	LV	CELLSTATES	vCM1.2	control_LMNA	11	18
GRIK2	1.13	0.00661	0.362	0.193	6.11	13.2	0.000796	2.18	LV	CELLSTATES	vCM1.2	control_LMNA	11	18
MAPKAPK3	1.13	6.19e-06	0.2	0.108	5.36	48.9	2.04e-08	5.21	LV	CELLSTATES	vCM1.2	control_LMNA	11	18
RPS15A	1.13	0.0314	0.0559	0.0306	3.73	8.11	0.00697	1.5	LV	CELLSTATES	vCM1.2	control_LMNA	11	18
SCRN2	1.13	0.000795	0.0482	0.0274	3.54	21.5	3.84e-05	3.1	LV	CELLSTATES	vCM1.2	control_LMNA	11	18
ST8SIA1	1.13	0.0108	0.016	0.0107	2.31	11.6	0.00155	1.97	LV	CELLSTATES	vCM1.2	control_LMNA	11	18
TBX20	1.13	2.44e-05	1.23	0.682	7.92	39.5	1.96e-07	4.61	LV	CELLSTATES	vCM1.2	control_LMNA	11	18
TOM1	1.13	7.72e-05	0.18	0.107	5.26	33.1	1.1e-06	4.11	LV	CELLSTATES	vCM1.2	control_LMNA	11	18
UBL5	1.13	0.0134	0.0561	0.0317	3.7	10.9	0.00208	1.87	LV	CELLSTATES	vCM1.2	control_LMNA	11	18
ZNF446	1.13	0.00209	0.0264	0.0175	2.84	17.5	0.000157	2.68	LV	CELLSTATES	vCM1.2	control_LMNA	11	18
ABCA9-AS1	1.12	0.0172	0.0172	0.0105	2.26	10	0.00301	1.76	LV	CELLSTATES	vCM1.2	control_LMNA	11	18
AC009063.2	1.12	0.00286	0.0666	0.0369	3.88	16.3	0.000239	2.54	LV	CELLSTATES	vCM1.2	control_LMNA	11	18
AC015845.1	1.12	0.00714	0.0243	0.0125	2.61	13	0.000876	2.15	LV	CELLSTATES	vCM1.2	control_LMNA	11	18
AC087501.1	1.12	0.0163	0.0129	0.00838	2.14	10.2	0.00277	1.79	LV	CELLSTATES	vCM1.2	control_LMNA	11	18
AC131902.1	1.12	0.0411	0.0527	0.0368	3.74	7.29	0.0102	1.39	LV	CELLSTATES	vCM1.2	control_LMNA	11	18
AL845331.2	1.12	0.00394	0.222	0.144	5.75	15.1	0.000378	2.4	LV	CELLSTATES	vCM1.2	control_LMNA	11	18
CSF1	1.12	0.0307	0.0149	0.0081	1.87	8.18	0.00673	1.51	LV	CELLSTATES	vCM1.2	control_LMNA	11	18
FBLN5	1.12	0.0448	0.0151	0.0089	2.22	7.04	0.0114	1.35	LV	CELLSTATES	vCM1.2	control_LMNA	11	18
LINC02334	1.12	0.000226	0.461	0.249	6.58	27.3	5.99e-06	3.65	LV	CELLSTATES	vCM1.2	control_LMNA	11	18
NCF2	1.12	0.0167	0.0162	0.00882	2.06	10.1	0.00288	1.78	LV	CELLSTATES	vCM1.2	control_LMNA	11	18
SLC12A1	1.12	0.0367	0.0161	0.00826	2.18	7.63	0.00867	1.44	LV	CELLSTATES	vCM1.2	control_LMNA	11	18
ZNF543	1.12	0.00717	0.0142	0.00737	2.09	12.9	0.000881	2.14	LV	CELLSTATES	vCM1.2	control_LMNA	11	18
AC010522.1	1.11	0.00239	0.0333	0.0238	3.19	17	0.000188	2.62	LV	CELLSTATES	vCM1.2	control_LMNA	11	18
AC022639.1	1.11	0.0493	0.0645	0.0358	3.9	6.75	0.0131	1.31	LV	CELLSTATES	vCM1.2	control_LMNA	11	18
ADGRL1	1.11	0.0039	0.0304	0.0205	2.88	15.2	0.000371	2.41	LV	CELLSTATES	vCM1.2	control_LMNA	11	18
AUNIP	1.11	0.015	0.0138	0.00757	2.03	10.5	0.00245	1.83	LV	CELLSTATES	vCM1.2	control_LMNA	11	18
CCDC28B	1.11	0.02	0.0148	0.0102	2.19	9.51	0.00371	1.7	LV	CELLSTATES	vCM1.2	control_LMNA	11	18
EPOR	1.11	0.0126	0.0252	0.0148	2.68	11.1	0.00191	1.9	LV	CELLSTATES	vCM1.2	control_LMNA	11	18
FAM107A	1.11	0.00135	0.173	0.103	5.28	19.2	8.43e-05	2.87	LV	CELLSTATES	vCM1.2	control_LMNA	11	18
GRM7	1.11	0.00544	0.0348	0.0221	3.08	13.9	0.000605	2.26	LV	CELLSTATES	vCM1.2	control_LMNA	11	18
HDAC5	1.11	0.000578	0.194	0.111	5.29	22.9	2.43e-05	3.24	LV	CELLSTATES	vCM1.2	control_LMNA	11	18
MMP23B	1.11	0.00395	0.254	0.168	5.84	15.1	0.000379	2.4	LV	CELLSTATES	vCM1.2	control_LMNA	11	18
PYGM	1.11	0.00475	0.0413	0.0211	3.28	14.4	0.000494	2.32	LV	CELLSTATES	vCM1.2	control_LMNA	11	18
SNHG12	1.11	0.0126	0.034	0.0242	3.11	11	0.00193	1.9	LV	CELLSTATES	vCM1.2	control_LMNA	11	18
TRPM7	1.11	9.3e-06	1.84	1.08	8.55	45.5	4.49e-08	5.03	LV	CELLSTATES	vCM1.2	control_LMNA	11	18
AC020916.1	1.1	0.00472	0.15	0.0801	4.95	14.4	0.000489	2.33	LV	CELLSTATES	vCM1.2	control_LMNA	11	18
AC108861.1	1.1	0.0389	0.0798	0.0417	3.87	7.46	0.00938	1.41	LV	CELLSTATES	vCM1.2	control_LMNA	11	18
AL499616.1	1.1	0.0204	0.0239	0.0129	2.64	9.45	0.00381	1.69	LV	CELLSTATES	vCM1.2	control_LMNA	11	18
BRINP3	1.1	0.021	0.0687	0.0385	3.93	9.37	0.00396	1.68	LV	CELLSTATES	vCM1.2	control_LMNA	11	18
FBLIM1	1.1	5.72e-05	0.175	0.0995	5.19	34.8	6.9e-07	4.24	LV	CELLSTATES	vCM1.2	control_LMNA	11	18
KANK3	1.1	0.0116	0.0165	0.00754	2.11	11.3	0.00171	1.94	LV	CELLSTATES	vCM1.2	control_LMNA	11	18
LRP1	1.1	0.00137	0.101	0.0699	4.64	19.1	8.67e-05	2.86	LV	CELLSTATES	vCM1.2	control_LMNA	11	18
MEIS1-AS2	1.1	0.00478	0.0281	0.0177	2.94	14.4	0.0005	2.32	LV	CELLSTATES	vCM1.2	control_LMNA	11	18
PES1	1.1	0.0373	0.0477	0.0316	3.58	7.58	0.00886	1.43	LV	CELLSTATES	vCM1.2	control_LMNA	11	18
PYGO1	1.1	0.00515	0.0297	0.0182	2.81	14.1	0.000559	2.29	LV	CELLSTATES	vCM1.2	control_LMNA	11	18
RNASE10	1.1	0.0431	0.0479	0.0287	3.5	7.15	0.0108	1.37	LV	CELLSTATES	vCM1.2	control_LMNA	11	18
SLC24A3	1.1	0.00441	0.0599	0.0363	3.8	14.7	0.000441	2.36	LV	CELLSTATES	vCM1.2	control_LMNA	11	18
SSUH2	1.1	0.0058	0.0612	0.0381	3.92	13.7	0.000659	2.24	LV	CELLSTATES	vCM1.2	control_LMNA	11	18
WEE2-AS1	1.1	0.00257	0.0383	0.0228	3.08	16.7	0.000207	2.59	LV	CELLSTATES	vCM1.2	control_LMNA	11	18
AC005786.3	1.09	0.0236	0.0138	0.00646	1.98	8.99	0.00468	1.63	LV	CELLSTATES	vCM1.2	control_LMNA	11	18
AC051619.4	1.09	0.0176	0.0149	0.00765	2.12	9.93	0.00309	1.75	LV	CELLSTATES	vCM1.2	control_LMNA	11	18
AL365258.1	1.09	0.0492	0.0155	0.00838	2.13	6.76	0.0131	1.31	LV	CELLSTATES	vCM1.2	control_LMNA	11	18
AP001372.1	1.09	0.0141	0.0403	0.0253	3.32	10.7	0.00226	1.85	LV	CELLSTATES	vCM1.2	control_LMNA	11	18
HOOK1	1.09	0.00238	0.0344	0.019	2.9	17	0.000187	2.62	LV	CELLSTATES	vCM1.2	control_LMNA	11	18
ISG15	1.09	0.00566	0.0282	0.0144	2.71	13.8	0.000639	2.25	LV	CELLSTATES	vCM1.2	control_LMNA	11	18
ITGAL	1.09	0.00843	0.0323	0.0169	2.97	12.4	0.00111	2.07	LV	CELLSTATES	vCM1.2	control_LMNA	11	18
KIAA1257	1.09	0.00287	0.0575	0.0355	3.76	16.3	0.00024	2.54	LV	CELLSTATES	vCM1.2	control_LMNA	11	18
LARP6	1.09	0.000292	0.067	0.0344	3.85	26	8.78e-06	3.53	LV	CELLSTATES	vCM1.2	control_LMNA	11	18
MRPL14	1.09	0.00222	0.0706	0.0421	4.07	17.3	0.000169	2.65	LV	CELLSTATES	vCM1.2	control_LMNA	11	18
RFX2	1.09	0.00474	0.155	0.0769	5	14.4	0.000491	2.32	LV	CELLSTATES	vCM1.2	control_LMNA	11	18
SNTG1	1.09	0.00563	0.0519	0.0326	3.67	13.8	0.000633	2.25	LV	CELLSTATES	vCM1.2	control_LMNA	11	18
TAX1BP3	1.09	0.0384	0.0369	0.021	3.2	7.5	0.00921	1.42	LV	CELLSTATES	vCM1.2	control_LMNA	11	18
TRIQK	1.09	0.000283	0.986	0.601	7.71	26.2	8.43e-06	3.55	LV	CELLSTATES	vCM1.2	control_LMNA	11	18
ABHD15-AS1	1.08	1.21e-05	0.277	0.156	5.75	43.9	6.63e-08	4.92	LV	CELLSTATES	vCM1.2	control_LMNA	11	18
AC099850.1	1.08	0.01	0.0323	0.0208	2.97	11.8	0.00141	2	LV	CELLSTATES	vCM1.2	control_LMNA	11	18
AF279873.3	1.08	0.0398	0.0202	0.00645	2.03	7.39	0.00967	1.4	LV	CELLSTATES	vCM1.2	control_LMNA	11	18
COQ8A	1.08	3.24e-05	0.413	0.251	6.44	38.1	2.85e-07	4.49	LV	CELLSTATES	vCM1.2	control_LMNA	11	18
CTNNBIP1	1.08	0.00017	0.277	0.153	5.82	28.9	3.71e-06	3.77	LV	CELLSTATES	vCM1.2	control_LMNA	11	18
IGSF3	1.08	0.0175	0.0197	0.0078	2.16	9.95	0.00307	1.76	LV	CELLSTATES	vCM1.2	control_LMNA	11	18
PLEKHH3	1.08	0.00321	0.0822	0.0478	4.17	15.9	0.000281	2.49	LV	CELLSTATES	vCM1.2	control_LMNA	11	18
PLP2	1.08	0.0147	0.0484	0.0266	3.5	10.5	0.00239	1.83	LV	CELLSTATES	vCM1.2	control_LMNA	11	18
RERG	1.08	0.0395	0.0232	0.0156	2.74	7.42	0.00957	1.4	LV	CELLSTATES	vCM1.2	control_LMNA	11	18
RNF125	1.08	0.00246	0.041	0.0276	3.41	16.9	0.000196	2.61	LV	CELLSTATES	vCM1.2	control_LMNA	11	18
SPAG7	1.08	0.000125	0.157	0.0962	5.08	30.5	2.32e-06	3.9	LV	CELLSTATES	vCM1.2	control_LMNA	11	18
TRHDE	1.08	0.0153	0.0133	0.00838	2.14	10.4	0.00254	1.82	LV	CELLSTATES	vCM1.2	control_LMNA	11	18
TTLL12	1.08	0.0261	0.0155	0.00931	2.27	8.69	0.00536	1.58	LV	CELLSTATES	vCM1.2	control_LMNA	11	18
AC009226.1	1.07	0.0311	0.0215	0.00932	2.4	8.14	0.00685	1.51	LV	CELLSTATES	vCM1.2	control_LMNA	11	18
AC035140.1	1.07	0.0435	0.0176	0.0142	2.53	7.12	0.011	1.36	LV	CELLSTATES	vCM1.2	control_LMNA	11	18
AC139769.2	1.07	0.0167	0.0161	0.0108	2.2	10.1	0.00287	1.78	LV	CELLSTATES	vCM1.2	control_LMNA	11	18
AL158068.2	1.07	0.0486	0.0166	0.0112	2.38	6.8	0.0128	1.31	LV	CELLSTATES	vCM1.2	control_LMNA	11	18
AL360091.3	1.07	0.00217	0.291	0.162	5.8	17.3	0.000164	2.66	LV	CELLSTATES	vCM1.2	control_LMNA	11	18
ATP5IF1	1.07	0.00287	0.373	0.237	6.34	16.3	0.000242	2.54	LV	CELLSTATES	vCM1.2	control_LMNA	11	18
CAMK4	1.07	0.0242	0.0228	0.0116	2.51	8.92	0.00483	1.62	LV	CELLSTATES	vCM1.2	control_LMNA	11	18
CCDC134	1.07	0.026	0.0253	0.0155	2.58	8.71	0.0053	1.59	LV	CELLSTATES	vCM1.2	control_LMNA	11	18
CCDC159	1.07	0.00108	0.0335	0.0213	3.07	20.1	6.11e-05	2.97	LV	CELLSTATES	vCM1.2	control_LMNA	11	18
CDK11B	1.07	0.000107	0.071	0.0414	4.02	31.4	1.77e-06	3.97	LV	CELLSTATES	vCM1.2	control_LMNA	11	18
CEACAM19	1.07	0.000344	0.167	0.085	4.98	25.2	1.13e-05	3.46	LV	CELLSTATES	vCM1.2	control_LMNA	11	18
GOLGA6L7	1.07	0.00385	0.0444	0.0329	3.46	15.2	0.000365	2.41	LV	CELLSTATES	vCM1.2	control_LMNA	11	18
HEY2	1.07	0.000133	0.349	0.196	6.09	30	2.63e-06	3.87	LV	CELLSTATES	vCM1.2	control_LMNA	11	18
HPN	1.07	0.00791	0.0326	0.0195	3.08	12.6	0.00102	2.1	LV	CELLSTATES	vCM1.2	control_LMNA	11	18
ITGAD	1.07	0.0148	0.022	0.0214	2.62	10.5	0.00241	1.83	LV	CELLSTATES	vCM1.2	control_LMNA	11	18
PEMT	1.07	0.00191	0.0461	0.0247	3.38	17.8	0.000138	2.72	LV	CELLSTATES	vCM1.2	control_LMNA	11	18
PFKFB2	1.07	0.00324	0.302	0.168	6	15.8	0.000286	2.49	LV	CELLSTATES	vCM1.2	control_LMNA	11	18
PICK1	1.07	0.000615	0.0516	0.032	3.6	22.6	2.67e-05	3.21	LV	CELLSTATES	vCM1.2	control_LMNA	11	18
RNF207	1.07	3.3e-05	0.73	0.43	7.2	37.9	2.99e-07	4.48	LV	CELLSTATES	vCM1.2	control_LMNA	11	18
RTN2	1.07	0.0239	0.0199	0.0129	2.44	8.95	0.00475	1.62	LV	CELLSTATES	vCM1.2	control_LMNA	11	18
SLC50A1	1.07	0.0153	0.0185	0.0138	2.34	10.4	0.00254	1.82	LV	CELLSTATES	vCM1.2	control_LMNA	11	18
ABR	1.06	8.68e-06	0.459	0.255	6.51	46.2	3.8e-08	5.06	LV	CELLSTATES	vCM1.2	control_LMNA	11	18
AC084357.2	1.06	0.00162	0.153	0.101	5.13	18.4	0.00011	2.79	LV	CELLSTATES	vCM1.2	control_LMNA	11	18
AC099066.2	1.06	0.0252	0.0231	0.0138	2.59	8.79	0.00511	1.6	LV	CELLSTATES	vCM1.2	control_LMNA	11	18
AC100830.1	1.06	0.000874	0.214	0.118	5.42	21	4.49e-05	3.06	LV	CELLSTATES	vCM1.2	control_LMNA	11	18
ASB16	1.06	0.00264	0.0413	0.0259	3.28	16.6	0.000215	2.58	LV	CELLSTATES	vCM1.2	control_LMNA	11	18
DCTPP1	1.06	0.0152	0.0142	0.00921	2.06	10.4	0.00251	1.82	LV	CELLSTATES	vCM1.2	control_LMNA	11	18
DHPS	1.06	0.00222	0.0409	0.0255	3.34	17.2	0.00017	2.65	LV	CELLSTATES	vCM1.2	control_LMNA	11	18
GNA14	1.06	0.0116	0.0297	0.0182	2.98	11.3	0.00172	1.93	LV	CELLSTATES	vCM1.2	control_LMNA	11	18
GPD1	1.06	0.0111	0.0222	0.0132	2.46	11.5	0.00162	1.95	LV	CELLSTATES	vCM1.2	control_LMNA	11	18
HTRA3	1.06	0.0461	0.0276	0.0165	2.82	6.95	0.0119	1.34	LV	CELLSTATES	vCM1.2	control_LMNA	11	18
KLKB1	1.06	0.00894	0.0986	0.0677	4.45	12.2	0.0012	2.05	LV	CELLSTATES	vCM1.2	control_LMNA	11	18
LRRTM4	1.06	0.00452	0.0912	0.0519	4.33	14.6	0.000455	2.34	LV	CELLSTATES	vCM1.2	control_LMNA	11	18
PTCH2	1.06	0.0422	0.0133	0.00812	1.87	7.2	0.0106	1.37	LV	CELLSTATES	vCM1.2	control_LMNA	11	18
SEMA4B	1.06	0.00118	0.279	0.161	5.83	19.7	6.97e-05	2.93	LV	CELLSTATES	vCM1.2	control_LMNA	11	18
SPTBN5	1.06	0.00775	0.0181	0.0126	2.41	12.7	0.000985	2.11	LV	CELLSTATES	vCM1.2	control_LMNA	11	18
SYNGR2	1.06	0.0351	0.0492	0.0267	3.48	7.78	0.00811	1.45	LV	CELLSTATES	vCM1.2	control_LMNA	11	18
TINCR	1.06	0.016	0.0148	0.0104	2.17	10.2	0.00272	1.8	LV	CELLSTATES	vCM1.2	control_LMNA	11	18
YIPF2	1.06	0.00403	0.0668	0.0416	3.88	15	0.00039	2.39	LV	CELLSTATES	vCM1.2	control_LMNA	11	18
ZFYVE19	1.06	0.0138	0.0218	0.0123	2.4	10.7	0.00219	1.86	LV	CELLSTATES	vCM1.2	control_LMNA	11	18
ZNF845	1.06	0.0166	0.0146	0.0068	1.96	10.1	0.00284	1.78	LV	CELLSTATES	vCM1.2	control_LMNA	11	18
AC022217.3	1.05	0.012	0.0658	0.0373	3.86	11.2	0.0018	1.92	LV	CELLSTATES	vCM1.2	control_LMNA	11	18
AC090921.1	1.05	0.0156	0.245	0.124	5.5	10.3	0.00262	1.81	LV	CELLSTATES	vCM1.2	control_LMNA	11	18
ALG3	1.05	0.00753	0.026	0.0176	2.85	12.8	0.000947	2.12	LV	CELLSTATES	vCM1.2	control_LMNA	11	18
FP325318.1	1.05	0.00152	0.0929	0.056	4.35	18.7	0.000101	2.82	LV	CELLSTATES	vCM1.2	control_LMNA	11	18
H3F3B	1.05	0.00274	0.31	0.184	5.92	16.5	0.000227	2.56	LV	CELLSTATES	vCM1.2	control_LMNA	11	18
LINC02253	1.05	0.00628	0.31	0.171	5.88	13.4	0.000739	2.2	LV	CELLSTATES	vCM1.2	control_LMNA	11	18
NEURL1	1.05	0.0166	0.027	0.0122	2.61	10.1	0.00286	1.78	LV	CELLSTATES	vCM1.2	control_LMNA	11	18
PEX10	1.05	0.000893	0.0461	0.0278	3.34	20.9	4.62e-05	3.05	LV	CELLSTATES	vCM1.2	control_LMNA	11	18
SLC26A8	1.05	0.0409	0.0143	0.00733	2.05	7.3	0.0101	1.39	LV	CELLSTATES	vCM1.2	control_LMNA	11	18
TMA7	1.05	0.0153	0.107	0.0654	4.58	10.4	0.00255	1.81	LV	CELLSTATES	vCM1.2	control_LMNA	11	18
U91319.1	1.05	0.044	0.0237	0.0137	2.67	7.09	0.0112	1.36	LV	CELLSTATES	vCM1.2	control_LMNA	11	18
ULK3	1.05	0.00016	0.082	0.0572	4.29	29.1	3.43e-06	3.8	LV	CELLSTATES	vCM1.2	control_LMNA	11	18
XRCC6	1.05	9.09e-06	0.207	0.122	5.44	45.9	4.05e-08	5.04	LV	CELLSTATES	vCM1.2	control_LMNA	11	18
ZNRF3-AS1	1.05	0.033	0.0134	0.00726	1.92	7.95	0.00747	1.48	LV	CELLSTATES	vCM1.2	control_LMNA	11	18
ABCG1	1.04	0.0223	0.0855	0.0385	4.03	9.19	0.00428	1.65	LV	CELLSTATES	vCM1.2	control_LMNA	11	18
AGT	1.04	0.0323	0.0269	0.0238	3	8.02	0.00726	1.49	LV	CELLSTATES	vCM1.2	control_LMNA	11	18
AL157832.3	1.04	0.0224	0.0197	0.0124	2.43	9.18	0.00431	1.65	LV	CELLSTATES	vCM1.2	control_LMNA	11	18
BCAM	1.04	0.00485	0.0423	0.0287	3.29	14.3	0.00051	2.31	LV	CELLSTATES	vCM1.2	control_LMNA	11	18
CDCA2	1.04	0.000316	0.122	0.0767	4.74	25.6	9.94e-06	3.5	LV	CELLSTATES	vCM1.2	control_LMNA	11	18
CERS2	1.04	0.000793	0.0407	0.024	3.32	21.5	3.82e-05	3.1	LV	CELLSTATES	vCM1.2	control_LMNA	11	18
CFAP47	1.04	0.031	0.0206	0.0107	2.44	8.15	0.00683	1.51	LV	CELLSTATES	vCM1.2	control_LMNA	11	18
COQ8B	1.04	0.00019	0.0896	0.0458	4.14	28.2	4.58e-06	3.72	LV	CELLSTATES	vCM1.2	control_LMNA	11	18
FBLN2	1.04	0.0449	0.0197	0.0113	2.45	7.03	0.0115	1.35	LV	CELLSTATES	vCM1.2	control_LMNA	11	18
GRIN3A	1.04	0.0182	0.0259	0.0179	2.8	9.84	0.00322	1.74	LV	CELLSTATES	vCM1.2	control_LMNA	11	18
MVB12A	1.04	0.0139	0.024	0.0153	2.64	10.7	0.0022	1.86	LV	CELLSTATES	vCM1.2	control_LMNA	11	18
NFE2L3	1.04	0.000827	0.397	0.234	6.29	21.3	4.13e-05	3.08	LV	CELLSTATES	vCM1.2	control_LMNA	11	18
NIPSNAP3B	1.04	0.000607	0.146	0.0885	4.9	22.6	2.62e-05	3.22	LV	CELLSTATES	vCM1.2	control_LMNA	11	18
RAB11FIP4	1.04	0.0091	0.0287	0.0165	2.9	12.1	0.00123	2.04	LV	CELLSTATES	vCM1.2	control_LMNA	11	18
SPHKAP	1.04	0.00225	1.89	1.17	8.69	17.2	0.000173	2.65	LV	CELLSTATES	vCM1.2	control_LMNA	11	18
TAGLN2	1.04	0.0209	0.0275	0.0141	2.66	9.38	0.00394	1.68	LV	CELLSTATES	vCM1.2	control_LMNA	11	18
TINAGL1	1.04	0.000179	0.27	0.152	5.75	28.5	4.14e-06	3.75	LV	CELLSTATES	vCM1.2	control_LMNA	11	18
TMEM163	1.04	0.0349	0.0214	0.0141	2.68	7.79	0.00805	1.46	LV	CELLSTATES	vCM1.2	control_LMNA	11	18
ZNF710	1.04	0.000872	0.0873	0.0442	4.15	21	4.47e-05	3.06	LV	CELLSTATES	vCM1.2	control_LMNA	11	18
AC015914.1	1.03	0.00411	0.206	0.135	5.5	15	0.0004	2.39	LV	CELLSTATES	vCM1.2	control_LMNA	11	18
B3GAT2	1.03	0.0304	0.162	0.113	5.27	8.22	0.00661	1.52	LV	CELLSTATES	vCM1.2	control_LMNA	11	18
BID	1.03	0.0146	0.0252	0.0136	2.67	10.6	0.00236	1.84	LV	CELLSTATES	vCM1.2	control_LMNA	11	18
BLVRB	1.03	0.000838	0.134	0.0785	4.87	21.2	4.19e-05	3.08	LV	CELLSTATES	vCM1.2	control_LMNA	11	18
CD276	1.03	0.00558	0.079	0.0385	3.93	13.8	0.000627	2.25	LV	CELLSTATES	vCM1.2	control_LMNA	11	18
HIVEP3	1.03	3.13e-05	0.603	0.345	6.95	38.3	2.67e-07	4.5	LV	CELLSTATES	vCM1.2	control_LMNA	11	18
HMG20B	1.03	0.0198	0.0273	0.0192	2.82	9.55	0.00365	1.7	LV	CELLSTATES	vCM1.2	control_LMNA	11	18
LDHA	1.03	0.00198	0.118	0.0709	4.68	17.7	0.000145	2.7	LV	CELLSTATES	vCM1.2	control_LMNA	11	18
LOXL1	1.03	0.00536	0.052	0.0282	3.42	14	0.000589	2.27	LV	CELLSTATES	vCM1.2	control_LMNA	11	18
MEP1B	1.03	0.00615	0.0649	0.0426	3.92	13.5	0.000714	2.21	LV	CELLSTATES	vCM1.2	control_LMNA	11	18
METTL11B	1.03	0.00417	0.0544	0.0337	3.62	14.9	0.000409	2.38	LV	CELLSTATES	vCM1.2	control_LMNA	11	18
NINJ2	1.03	0.00796	0.211	0.123	5.42	12.6	0.00103	2.1	LV	CELLSTATES	vCM1.2	control_LMNA	11	18
RFK	1.03	0.0139	0.0209	0.012	2.53	10.7	0.0022	1.86	LV	CELLSTATES	vCM1.2	control_LMNA	11	18
ROBO2	1.03	0.0189	0.112	0.0758	4.75	9.71	0.00341	1.72	LV	CELLSTATES	vCM1.2	control_LMNA	11	18
SF3A2	1.03	0.00231	0.0459	0.0306	3.46	17.1	0.000179	2.64	LV	CELLSTATES	vCM1.2	control_LMNA	11	18
SMC2-AS1	1.03	0.0407	0.0174	0.0106	2.44	7.32	0.01	1.39	LV	CELLSTATES	vCM1.2	control_LMNA	11	18
AC005358.2	1.02	0.00728	0.0433	0.0296	3.35	12.9	0.000903	2.14	LV	CELLSTATES	vCM1.2	control_LMNA	11	18
AC006213.2	1.02	0.0404	0.0362	0.0219	3.22	7.34	0.00992	1.39	LV	CELLSTATES	vCM1.2	control_LMNA	11	18
AC073167.1	1.02	0.00101	0.151	0.0922	4.99	20.4	5.5e-05	2.99	LV	CELLSTATES	vCM1.2	control_LMNA	11	18
AC092650.1	1.02	0.00671	0.02	0.013	2.6	13.2	0.000812	2.17	LV	CELLSTATES	vCM1.2	control_LMNA	11	18
AC114321.1	1.02	0.0199	0.0401	0.0263	3.37	9.53	0.00369	1.7	LV	CELLSTATES	vCM1.2	control_LMNA	11	18
AP000721.2	1.02	0.00225	0.139	0.083	4.9	17.2	0.000173	2.65	LV	CELLSTATES	vCM1.2	control_LMNA	11	18
B3GALT2	1.02	0.0113	0.0426	0.0273	3.37	11.4	0.00166	1.95	LV	CELLSTATES	vCM1.2	control_LMNA	11	18
DDX39A	1.02	0.00991	0.0246	0.0143	2.62	11.8	0.00138	2	LV	CELLSTATES	vCM1.2	control_LMNA	11	18
DFFB	1.02	0.00434	0.0352	0.0174	2.98	14.8	0.000434	2.36	LV	CELLSTATES	vCM1.2	control_LMNA	11	18
DMKN	1.02	0.0299	0.0398	0.027	3.12	8.27	0.00646	1.52	LV	CELLSTATES	vCM1.2	control_LMNA	11	18
FGF12	1.02	0.00315	19	10.9	12	15.9	0.000275	2.5	LV	CELLSTATES	vCM1.2	control_LMNA	11	18
HCFC1R1	1.02	0.0267	0.036	0.0222	3.12	8.61	0.00553	1.57	LV	CELLSTATES	vCM1.2	control_LMNA	11	18
HRH2	1.02	0.000619	0.265	0.152	5.8	22.5	2.71e-05	3.21	LV	CELLSTATES	vCM1.2	control_LMNA	11	18
INPP5J	1.02	0.00807	0.0296	0.0152	2.83	12.5	0.00105	2.09	LV	CELLSTATES	vCM1.2	control_LMNA	11	18
PDIK1L	1.02	0.000554	0.0605	0.0318	3.66	23	2.29e-05	3.26	LV	CELLSTATES	vCM1.2	control_LMNA	11	18
PPARGC1B	1.02	5.05e-05	1.14	0.656	7.83	35.5	5.65e-07	4.3	LV	CELLSTATES	vCM1.2	control_LMNA	11	18
RPL13A	1.02	0.0412	0.132	0.0804	4.89	7.28	0.0102	1.38	LV	CELLSTATES	vCM1.2	control_LMNA	11	18
SLC25A19	1.02	0.0232	0.0152	0.00788	2.04	9.05	0.00455	1.63	LV	CELLSTATES	vCM1.2	control_LMNA	11	18
SLC2A4	1.02	6.79e-05	0.276	0.172	5.89	33.8	8.93e-07	4.17	LV	CELLSTATES	vCM1.2	control_LMNA	11	18
SLC30A10	1.02	0.00598	0.0992	0.0689	4.58	13.6	0.000687	2.22	LV	CELLSTATES	vCM1.2	control_LMNA	11	18
THSD4-AS1	1.02	0.00126	0.371	0.2	6.08	19.5	7.65e-05	2.9	LV	CELLSTATES	vCM1.2	control_LMNA	11	18
TIMM44	1.02	2.4e-05	0.121	0.0768	4.79	39.7	1.88e-07	4.62	LV	CELLSTATES	vCM1.2	control_LMNA	11	18
TM2D3	1.02	0.00142	0.132	0.0805	4.85	18.9	9.25e-05	2.85	LV	CELLSTATES	vCM1.2	control_LMNA	11	18
TMEM199	1.02	0.00423	0.031	0.0189	2.82	14.8	0.000418	2.37	LV	CELLSTATES	vCM1.2	control_LMNA	11	18
ZNF691	1.02	0.0353	0.0135	0.00947	2.12	7.75	0.0082	1.45	LV	CELLSTATES	vCM1.2	control_LMNA	11	18
AC015853.3	1.01	0.0192	0.0462	0.0252	3.34	9.65	0.0035	1.72	LV	CELLSTATES	vCM1.2	control_LMNA	11	18
AC027277.1	1.01	0.0164	0.021	0.012	2.45	10.2	0.00281	1.78	LV	CELLSTATES	vCM1.2	control_LMNA	11	18
AC106744.1	1.01	0.0157	0.0248	0.0184	2.84	10.3	0.00264	1.8	LV	CELLSTATES	vCM1.2	control_LMNA	11	18
AC136604.2	1.01	0.00458	0.0961	0.0589	4.46	14.6	0.000463	2.34	LV	CELLSTATES	vCM1.2	control_LMNA	11	18
COX7A1	1.01	0.003	0.351	0.23	6.27	16.1	0.000257	2.52	LV	CELLSTATES	vCM1.2	control_LMNA	11	18
DAND5	1.01	0.00974	0.0211	0.0153	2.46	11.9	0.00135	2.01	LV	CELLSTATES	vCM1.2	control_LMNA	11	18
DNAH9	1.01	0.00618	0.0439	0.0277	3.35	13.5	0.000721	2.21	LV	CELLSTATES	vCM1.2	control_LMNA	11	18
EBF2	1.01	0.0188	0.0212	0.0143	2.55	9.72	0.00339	1.73	LV	CELLSTATES	vCM1.2	control_LMNA	11	18
HPS4	1.01	0.000216	0.107	0.0662	4.61	27.6	5.49e-06	3.67	LV	CELLSTATES	vCM1.2	control_LMNA	11	18
KIF22	1.01	0.00169	0.126	0.0789	4.79	18.3	0.000116	2.77	LV	CELLSTATES	vCM1.2	control_LMNA	11	18
KPNA2	1.01	0.0401	0.0175	0.00958	2.29	7.37	0.00978	1.4	LV	CELLSTATES	vCM1.2	control_LMNA	11	18
LRRC53	1.01	0.0157	0.206	0.127	5.36	10.3	0.00263	1.81	LV	CELLSTATES	vCM1.2	control_LMNA	11	18
MEIOB	1.01	0.0273	0.0199	0.0108	2.45	8.54	0.00571	1.56	LV	CELLSTATES	vCM1.2	control_LMNA	11	18
NRXN1	1.01	0.00871	0.0485	0.0322	3.65	12.3	0.00116	2.06	LV	CELLSTATES	vCM1.2	control_LMNA	11	18
RSPO2	1.01	0.0457	0.0444	0.0203	3.18	6.97	0.0118	1.34	LV	CELLSTATES	vCM1.2	control_LMNA	11	18
SLC38A4	1.01	0.0082	0.079	0.0568	4.29	12.5	0.00107	2.09	LV	CELLSTATES	vCM1.2	control_LMNA	11	18
XYLT2	1.01	0.00325	0.0683	0.0435	3.98	15.8	0.000288	2.49	LV	CELLSTATES	vCM1.2	control_LMNA	11	18
ZNF45	1.01	0.00137	0.0533	0.0324	3.58	19.1	8.69e-05	2.86	LV	CELLSTATES	vCM1.2	control_LMNA	11	18
CES2	1	8.87e-05	0.201	0.122	5.44	32.4	1.34e-06	4.05	LV	CELLSTATES	vCM1.2	control_LMNA	11	18
DLGAP1-AS1	1	0.0187	0.0556	0.03	3.51	9.73	0.00337	1.73	LV	CELLSTATES	vCM1.2	control_LMNA	11	18
GALE	1	0.0164	0.0152	0.0107	2.18	10.2	0.0028	1.78	LV	CELLSTATES	vCM1.2	control_LMNA	11	18
HEXIM1	1	0.0205	0.0242	0.0198	2.77	9.44	0.00383	1.69	LV	CELLSTATES	vCM1.2	control_LMNA	11	18
KCNIP1	1	0.0166	0.256	0.187	5.91	10.1	0.00284	1.78	LV	CELLSTATES	vCM1.2	control_LMNA	11	18
MTHFD2	1	0.0252	0.0241	0.0142	2.76	8.8	0.00509	1.6	LV	CELLSTATES	vCM1.2	control_LMNA	11	18
SGSM1	1	0.000778	0.117	0.068	4.68	21.6	3.72e-05	3.11	LV	CELLSTATES	vCM1.2	control_LMNA	11	18
SLC35F2	1	0.0234	0.0166	0.0103	2.33	9.02	0.00461	1.63	LV	CELLSTATES	vCM1.2	control_LMNA	11	18
AC023389.1	0.998	0.000769	0.118	0.0708	4.59	21.6	3.67e-05	3.11	LV	CELLSTATES	vCM1.2	control_LMNA	11	18
LINC01151	0.997	0.0115	0.0985	0.0553	4.38	11.4	0.00169	1.94	LV	CELLSTATES	vCM1.2	control_LMNA	11	18
AC010260.1	0.996	0.0174	0.0552	0.0333	3.7	9.97	0.00304	1.76	LV	CELLSTATES	vCM1.2	control_LMNA	11	18
TXLNA	0.996	0.0053	0.0452	0.0274	3.37	14	0.000581	2.28	LV	CELLSTATES	vCM1.2	control_LMNA	11	18
MIR22HG	0.995	0.000727	0.311	0.176	5.9	21.8	3.42e-05	3.14	LV	CELLSTATES	vCM1.2	control_LMNA	11	18
SFTPD	0.995	0.0153	0.073	0.0483	3.98	10.4	0.00255	1.81	LV	CELLSTATES	vCM1.2	control_LMNA	11	18
TRMT2A	0.995	0.00839	0.0235	0.0141	2.71	12.4	0.0011	2.08	LV	CELLSTATES	vCM1.2	control_LMNA	11	18
LMNA	0.994	0.00143	0.321	0.187	6	18.9	9.34e-05	2.84	LV	CELLSTATES	vCM1.2	control_LMNA	11	18
MRPS21	0.994	2.44e-05	0.213	0.134	5.53	39.6	1.93e-07	4.61	LV	CELLSTATES	vCM1.2	control_LMNA	11	18
SUPT4H1	0.993	0.03	0.016	0.0106	2.28	8.26	0.0065	1.52	LV	CELLSTATES	vCM1.2	control_LMNA	11	18
THAP7	0.992	0.0174	0.0264	0.0148	2.69	9.97	0.00304	1.76	LV	CELLSTATES	vCM1.2	control_LMNA	11	18
COA6	0.991	0.00803	0.0312	0.017	2.85	12.5	0.00104	2.1	LV	CELLSTATES	vCM1.2	control_LMNA	11	18
DESI1	0.99	0.000298	0.0694	0.0385	3.89	25.9	9.08e-06	3.53	LV	CELLSTATES	vCM1.2	control_LMNA	11	18
GTPBP3	0.99	0.0126	0.0262	0.0163	2.63	11.1	0.00192	1.9	LV	CELLSTATES	vCM1.2	control_LMNA	11	18
TTYH2	0.99	0.0034	0.095	0.0552	4.36	15.6	0.000308	2.47	LV	CELLSTATES	vCM1.2	control_LMNA	11	18
AC108058.1	0.989	0.0379	1.13	0.716	7.78	7.54	0.00904	1.42	LV	CELLSTATES	vCM1.2	control_LMNA	11	18
ACTB	0.989	0.0441	1.23	0.756	8.08	7.08	0.0112	1.36	LV	CELLSTATES	vCM1.2	control_LMNA	11	18
BSG	0.989	0.00145	0.745	0.474	7.34	18.9	9.54e-05	2.84	LV	CELLSTATES	vCM1.2	control_LMNA	11	18
MAP2K1	0.988	0.00135	0.152	0.0893	5.01	19.2	8.41e-05	2.87	LV	CELLSTATES	vCM1.2	control_LMNA	11	18
EXPH5	0.987	0.015	0.0416	0.0259	3.3	10.5	0.00245	1.83	LV	CELLSTATES	vCM1.2	control_LMNA	11	18
KCNJ2	0.987	0.001	0.206	0.117	5.35	20.5	5.4e-05	3	LV	CELLSTATES	vCM1.2	control_LMNA	11	18
ZNF836	0.986	0.0162	0.0446	0.0243	3.29	10.2	0.00276	1.79	LV	CELLSTATES	vCM1.2	control_LMNA	11	18
FN1	0.985	0.00136	0.0799	0.0477	4.03	19.1	8.6e-05	2.86	LV	CELLSTATES	vCM1.2	control_LMNA	11	18
MZF1-AS1	0.985	0.00196	0.0476	0.03	3.55	17.7	0.000143	2.71	LV	CELLSTATES	vCM1.2	control_LMNA	11	18
IGSF8	0.984	0.0317	0.0194	0.00908	2.27	8.08	0.00705	1.5	LV	CELLSTATES	vCM1.2	control_LMNA	11	18
BICRA-AS1	0.983	0.01	0.0435	0.0224	3.13	11.8	0.0014	2	LV	CELLSTATES	vCM1.2	control_LMNA	11	18
CELSR1	0.983	0.000855	0.0668	0.0465	3.96	21.1	4.32e-05	3.07	LV	CELLSTATES	vCM1.2	control_LMNA	11	18
NAT9	0.983	0.000296	0.134	0.0902	4.93	26	8.93e-06	3.53	LV	CELLSTATES	vCM1.2	control_LMNA	11	18
RORC	0.983	0.015	0.031	0.0198	2.82	10.5	0.00245	1.83	LV	CELLSTATES	vCM1.2	control_LMNA	11	18
TEX14	0.983	0.0153	0.0247	0.0157	2.68	10.4	0.00255	1.81	LV	CELLSTATES	vCM1.2	control_LMNA	11	18
ATP5MC1	0.982	0.00202	0.253	0.168	5.81	17.6	0.000149	2.69	LV	CELLSTATES	vCM1.2	control_LMNA	11	18
NRG3	0.982	0.0141	0.0297	0.0182	2.87	10.7	0.00225	1.85	LV	CELLSTATES	vCM1.2	control_LMNA	11	18
WDR83	0.981	0.000585	0.0456	0.028	3.38	22.8	2.48e-05	3.23	LV	CELLSTATES	vCM1.2	control_LMNA	11	18
AC018682.1	0.98	0.00424	0.688	0.461	7.22	14.8	0.000419	2.37	LV	CELLSTATES	vCM1.2	control_LMNA	11	18
IMP4	0.98	0.00541	0.0576	0.0378	3.8	13.9	0.000599	2.27	LV	CELLSTATES	vCM1.2	control_LMNA	11	18
STEAP3	0.98	0.0339	0.0186	0.0116	2.32	7.88	0.00772	1.47	LV	CELLSTATES	vCM1.2	control_LMNA	11	18
RNF157	0.978	0.0143	0.0351	0.0256	3.28	10.6	0.00231	1.84	LV	CELLSTATES	vCM1.2	control_LMNA	11	18
AL513327.1	0.975	0.00256	0.266	0.17	5.75	16.7	0.000205	2.59	LV	CELLSTATES	vCM1.2	control_LMNA	11	18
AL591895.1	0.975	0.0401	0.0203	0.0115	2.53	7.37	0.00977	1.4	LV	CELLSTATES	vCM1.2	control_LMNA	11	18
LZTFL1	0.975	0.00376	0.0485	0.0331	3.53	15.3	0.000353	2.43	LV	CELLSTATES	vCM1.2	control_LMNA	11	18
AL031428.1	0.974	0.000235	0.114	0.0753	4.64	27.1	6.3e-06	3.63	LV	CELLSTATES	vCM1.2	control_LMNA	11	18
BANK1	0.974	0.0192	0.0407	0.0276	3.43	9.66	0.00348	1.72	LV	CELLSTATES	vCM1.2	control_LMNA	11	18
ZNRF3	0.973	2.22e-05	0.233	0.135	5.56	40.4	1.58e-07	4.65	LV	CELLSTATES	vCM1.2	control_LMNA	11	18
RAB26	0.972	0.0168	0.0277	0.018	2.69	10.1	0.00292	1.77	LV	CELLSTATES	vCM1.2	control_LMNA	11	18
ZNF823	0.972	0.00113	0.0622	0.0362	3.73	19.9	6.52e-05	2.95	LV	CELLSTATES	vCM1.2	control_LMNA	11	18
AC022034.2	0.97	0.000847	1.49	0.952	8.3	21.2	4.26e-05	3.07	LV	CELLSTATES	vCM1.2	control_LMNA	11	18
ELFN1	0.97	0.0323	0.02	0.0134	2.57	8.02	0.00724	1.49	LV	CELLSTATES	vCM1.2	control_LMNA	11	18
TESK2	0.97	0.00218	0.0537	0.0364	3.56	17.3	0.000166	2.66	LV	CELLSTATES	vCM1.2	control_LMNA	11	18
ENO3	0.969	0.00252	0.194	0.115	5.32	16.8	0.000201	2.6	LV	CELLSTATES	vCM1.2	control_LMNA	11	18
ZNF552	0.969	0.00019	0.229	0.138	5.55	28.1	4.6e-06	3.72	LV	CELLSTATES	vCM1.2	control_LMNA	11	18
PLCH1	0.968	0.0153	0.0344	0.0273	3.25	10.4	0.00254	1.82	LV	CELLSTATES	vCM1.2	control_LMNA	11	18
APOBEC2	0.967	0.00247	0.174	0.118	5.26	16.8	0.000197	2.61	LV	CELLSTATES	vCM1.2	control_LMNA	11	18
EPN2-AS1	0.967	0.00515	0.0609	0.0386	3.71	14.1	0.000559	2.29	LV	CELLSTATES	vCM1.2	control_LMNA	11	18
TOMM40	0.967	0.00142	0.0778	0.0497	4.12	19	9.12e-05	2.85	LV	CELLSTATES	vCM1.2	control_LMNA	11	18
AC003681.1	0.966	0.0447	0.0209	0.0124	2.41	7.05	0.0114	1.35	LV	CELLSTATES	vCM1.2	control_LMNA	11	18
AC103876.1	0.966	0.00237	0.0537	0.0304	3.62	17	0.000186	2.63	LV	CELLSTATES	vCM1.2	control_LMNA	11	18
PRDM16	0.966	6.95e-05	0.517	0.318	6.71	33.7	9.26e-07	4.16	LV	CELLSTATES	vCM1.2	control_LMNA	11	18
AC010618.3	0.964	0.000142	0.145	0.0914	4.96	29.7	2.86e-06	3.85	LV	CELLSTATES	vCM1.2	control_LMNA	11	18
DGKA	0.964	0.00815	0.0272	0.0153	2.73	12.5	0.00106	2.09	LV	CELLSTATES	vCM1.2	control_LMNA	11	18
LPAR3	0.964	0.00478	0.0672	0.0436	3.91	14.4	0.0005	2.32	LV	CELLSTATES	vCM1.2	control_LMNA	11	18
MYDGF	0.964	0.00142	0.0648	0.0362	3.76	19	9.15e-05	2.85	LV	CELLSTATES	vCM1.2	control_LMNA	11	18
EPHA6	0.963	0.0106	0.0436	0.0257	3.44	11.6	0.00151	1.97	LV	CELLSTATES	vCM1.2	control_LMNA	11	18
PDE6C	0.962	0.0223	0.0275	0.0123	2.56	9.19	0.00428	1.65	LV	CELLSTATES	vCM1.2	control_LMNA	11	18
SIRT2	0.961	0.000172	0.126	0.0786	4.74	28.8	3.79e-06	3.77	LV	CELLSTATES	vCM1.2	control_LMNA	11	18
NEIL1	0.959	0.000523	0.0546	0.0332	3.62	23.3	2.08e-05	3.28	LV	CELLSTATES	vCM1.2	control_LMNA	11	18
SCUBE3	0.958	0.00157	0.1	0.0658	4.6	18.6	0.000105	2.8	LV	CELLSTATES	vCM1.2	control_LMNA	11	18
COX5A	0.957	0.000108	0.41	0.262	6.42	31.2	1.85e-06	3.96	LV	CELLSTATES	vCM1.2	control_LMNA	11	18
GSTT2B	0.957	0.0407	0.0254	0.0163	2.79	7.32	0.01	1.39	LV	CELLSTATES	vCM1.2	control_LMNA	11	18
RASGRP1	0.957	0.00394	0.0593	0.0409	3.71	15.1	0.000377	2.4	LV	CELLSTATES	vCM1.2	control_LMNA	11	18
UBE2O	0.957	0.00019	0.398	0.227	6.29	28.1	4.62e-06	3.72	LV	CELLSTATES	vCM1.2	control_LMNA	11	18
ADAMTS17	0.956	0.00645	0.041	0.0221	3.21	13.3	0.000769	2.19	LV	CELLSTATES	vCM1.2	control_LMNA	11	18
CRKL	0.956	0.00786	0.0525	0.0295	3.51	12.6	0.001	2.1	LV	CELLSTATES	vCM1.2	control_LMNA	11	18
FANCF	0.956	0.0307	0.0158	0.0092	2.17	8.19	0.00671	1.51	LV	CELLSTATES	vCM1.2	control_LMNA	11	18
HOOK2	0.956	0.000283	1.73	1.15	8.49	26.2	8.45e-06	3.55	LV	CELLSTATES	vCM1.2	control_LMNA	11	18
USHBP1	0.955	0.00355	0.0532	0.036	3.61	15.5	0.000328	2.45	LV	CELLSTATES	vCM1.2	control_LMNA	11	18
AC087286.2	0.954	0.0169	0.75	0.445	7.11	10.1	0.00293	1.77	LV	CELLSTATES	vCM1.2	control_LMNA	11	18
ENTPD3	0.953	0.00803	0.0394	0.0254	3.25	12.5	0.00104	2.1	LV	CELLSTATES	vCM1.2	control_LMNA	11	18
ZC3H7B	0.953	7.59e-05	0.118	0.0659	4.58	33.2	1.06e-06	4.12	LV	CELLSTATES	vCM1.2	control_LMNA	11	18
RBM47	0.952	0.021	0.0235	0.0156	2.7	9.37	0.00396	1.68	LV	CELLSTATES	vCM1.2	control_LMNA	11	18
CORO6	0.951	0.0024	0.233	0.14	5.72	17	0.000189	2.62	LV	CELLSTATES	vCM1.2	control_LMNA	11	18
CCDC97	0.95	0.00468	0.0314	0.018	2.87	14.5	0.000482	2.33	LV	CELLSTATES	vCM1.2	control_LMNA	11	18
RBFOX2	0.95	3.57e-05	1.1	0.671	7.8	37.5	3.29e-07	4.45	LV	CELLSTATES	vCM1.2	control_LMNA	11	18
AC007114.1	0.949	0.0238	0.0245	0.0145	2.68	8.96	0.00473	1.62	LV	CELLSTATES	vCM1.2	control_LMNA	11	18
FHL2	0.949	0.00201	19.2	12	11.9	17.6	0.000148	2.7	LV	CELLSTATES	vCM1.2	control_LMNA	11	18
B4GALNT3	0.947	0.000841	0.819	0.509	7.51	21.2	4.22e-05	3.08	LV	CELLSTATES	vCM1.2	control_LMNA	11	18
RNF220	0.947	0.00117	0.0533	0.0319	3.66	19.8	6.86e-05	2.93	LV	CELLSTATES	vCM1.2	control_LMNA	11	18
SNU13	0.947	0.000549	0.128	0.0795	4.71	23.1	2.25e-05	3.26	LV	CELLSTATES	vCM1.2	control_LMNA	11	18
MAN2A2	0.945	0.00158	0.103	0.0708	4.55	18.5	0.000106	2.8	LV	CELLSTATES	vCM1.2	control_LMNA	11	18
AL157938.3	0.944	0.00936	0.104	0.0672	4.54	12	0.00128	2.03	LV	CELLSTATES	vCM1.2	control_LMNA	11	18
LRRC75A	0.944	0.00431	0.059	0.0356	3.72	14.8	0.000428	2.37	LV	CELLSTATES	vCM1.2	control_LMNA	11	18
SBK1	0.944	0.0276	0.0588	0.032	3.62	8.51	0.00579	1.56	LV	CELLSTATES	vCM1.2	control_LMNA	11	18
TKTL1	0.943	0.0292	0.0176	0.0158	2.42	8.33	0.00628	1.53	LV	CELLSTATES	vCM1.2	control_LMNA	11	18
ZNF850	0.943	0.000633	0.0554	0.0341	3.6	22.4	2.78e-05	3.2	LV	CELLSTATES	vCM1.2	control_LMNA	11	18
KLF6	0.942	0.0321	0.223	0.145	5.63	8.04	0.00719	1.49	LV	CELLSTATES	vCM1.2	control_LMNA	11	18
LINC00971	0.942	0.013	0.0196	0.0119	2.45	11	0.002	1.89	LV	CELLSTATES	vCM1.2	control_LMNA	11	18
TRIM65	0.942	0.00753	0.0341	0.0256	2.93	12.8	0.000946	2.12	LV	CELLSTATES	vCM1.2	control_LMNA	11	18
AC020915.3	0.941	0.00139	0.0789	0.0568	4.16	19	8.91e-05	2.86	LV	CELLSTATES	vCM1.2	control_LMNA	11	18
SYNGR1	0.941	0.000656	0.11	0.0663	4.52	22.3	2.94e-05	3.18	LV	CELLSTATES	vCM1.2	control_LMNA	11	18
AC011472.1	0.94	0.00133	0.0788	0.0492	4.13	19.3	8.26e-05	2.88	LV	CELLSTATES	vCM1.2	control_LMNA	11	18
AC020687.1	0.94	0.0108	0.0613	0.0373	3.86	11.5	0.00156	1.97	LV	CELLSTATES	vCM1.2	control_LMNA	11	18
CTNS	0.94	0.00142	0.108	0.0717	4.51	19	9.12e-05	2.85	LV	CELLSTATES	vCM1.2	control_LMNA	11	18
SREBF1	0.94	0.0209	0.0536	0.0294	3.42	9.38	0.00394	1.68	LV	CELLSTATES	vCM1.2	control_LMNA	11	18
PRKCA-AS1	0.939	0.0339	0.0544	0.0301	3.54	7.88	0.00772	1.47	LV	CELLSTATES	vCM1.2	control_LMNA	11	18
TSEN54	0.937	0.0215	0.0283	0.0157	2.68	9.3	0.00409	1.67	LV	CELLSTATES	vCM1.2	control_LMNA	11	18
CLIC1	0.936	0.0451	0.0264	0.0164	2.82	7.01	0.0116	1.35	LV	CELLSTATES	vCM1.2	control_LMNA	11	18
SNRPA1	0.936	0.000456	0.119	0.0759	4.74	23.9	1.75e-05	3.34	LV	CELLSTATES	vCM1.2	control_LMNA	11	18
SLC35F1	0.935	0.0055	0.227	0.127	5.59	13.9	0.000615	2.26	LV	CELLSTATES	vCM1.2	control_LMNA	11	18
S100A6	0.934	0.0243	0.172	0.107	5.17	8.91	0.00485	1.62	LV	CELLSTATES	vCM1.2	control_LMNA	11	18
ZNF230	0.934	0.0232	0.0187	0.0116	2.27	9.05	0.00455	1.63	LV	CELLSTATES	vCM1.2	control_LMNA	11	18
PRR11	0.933	0.0181	0.0199	0.0117	2.44	9.86	0.0032	1.74	LV	CELLSTATES	vCM1.2	control_LMNA	11	18
TCF3	0.933	0.0284	0.0279	0.0139	2.68	8.42	0.00603	1.55	LV	CELLSTATES	vCM1.2	control_LMNA	11	18
AP1B1	0.932	3.19e-05	0.113	0.0708	4.63	38.2	2.75e-07	4.5	LV	CELLSTATES	vCM1.2	control_LMNA	11	18
H3F3A	0.932	0.00667	0.0521	0.0304	3.55	13.2	0.000805	2.18	LV	CELLSTATES	vCM1.2	control_LMNA	11	18
ICMT	0.932	0.00251	0.045	0.0319	3.46	16.8	0.0002	2.6	LV	CELLSTATES	vCM1.2	control_LMNA	11	18
CEMIP	0.931	0.0139	0.0612	0.0377	3.74	10.7	0.0022	1.86	LV	CELLSTATES	vCM1.2	control_LMNA	11	18
MAN2B1	0.931	0.000827	0.0497	0.0307	3.39	21.3	4.12e-05	3.08	LV	CELLSTATES	vCM1.2	control_LMNA	11	18
NECAP2	0.931	0.00681	0.0347	0.024	3.14	13.1	0.000827	2.17	LV	CELLSTATES	vCM1.2	control_LMNA	11	18
SAT2	0.93	9.86e-05	0.305	0.2	6.01	31.8	1.57e-06	4.01	LV	CELLSTATES	vCM1.2	control_LMNA	11	18
AC046158.1	0.929	0.0155	0.0477	0.0328	3.51	10.3	0.00259	1.81	LV	CELLSTATES	vCM1.2	control_LMNA	11	18
ENO1	0.929	0.000849	0.126	0.0764	4.78	21.2	4.28e-05	3.07	LV	CELLSTATES	vCM1.2	control_LMNA	11	18
COL1A1	0.928	0.0288	0.0324	0.0212	3.03	8.38	0.00616	1.54	LV	CELLSTATES	vCM1.2	control_LMNA	11	18
SCPEP1	0.928	0.000392	0.346	0.23	6.2	24.5	1.43e-05	3.41	LV	CELLSTATES	vCM1.2	control_LMNA	11	18
UTP11	0.928	0.0267	0.0372	0.0209	3.07	8.62	0.00553	1.57	LV	CELLSTATES	vCM1.2	control_LMNA	11	18
BEST3	0.927	0.0251	0.0544	0.0309	3.56	8.81	0.00507	1.6	LV	CELLSTATES	vCM1.2	control_LMNA	11	18
ELOA-AS1	0.927	0.000237	0.146	0.0921	4.96	27	6.5e-06	3.62	LV	CELLSTATES	vCM1.2	control_LMNA	11	18
TMEM254-AS1	0.927	0.0183	0.0209	0.0126	2.51	9.83	0.00324	1.74	LV	CELLSTATES	vCM1.2	control_LMNA	11	18
DCDC1	0.926	0.0431	0.0452	0.0347	3.52	7.15	0.0109	1.37	LV	CELLSTATES	vCM1.2	control_LMNA	11	18
LINC01322	0.926	0.0232	0.187	0.129	5.39	9.06	0.00454	1.64	LV	CELLSTATES	vCM1.2	control_LMNA	11	18
RAB29	0.926	0.00459	0.0293	0.0199	2.89	14.6	0.000466	2.34	LV	CELLSTATES	vCM1.2	control_LMNA	11	18
TMEM132B	0.926	0.0116	0.0375	0.0257	3.23	11.3	0.00171	1.94	LV	CELLSTATES	vCM1.2	control_LMNA	11	18
CARM1	0.924	0.00188	0.0551	0.0395	3.63	17.9	0.000134	2.73	LV	CELLSTATES	vCM1.2	control_LMNA	11	18
PNKP	0.924	0.000861	0.172	0.104	5.05	21.1	4.37e-05	3.06	LV	CELLSTATES	vCM1.2	control_LMNA	11	18
RHOT1	0.924	1.72e-05	0.514	0.328	6.73	41.7	1.13e-07	4.76	LV	CELLSTATES	vCM1.2	control_LMNA	11	18
CWC25	0.923	0.000307	0.0759	0.0494	4.05	25.8	9.49e-06	3.51	LV	CELLSTATES	vCM1.2	control_LMNA	11	18
TMEM94	0.923	0.00762	0.0557	0.0366	3.79	12.7	0.000962	2.12	LV	CELLSTATES	vCM1.2	control_LMNA	11	18
BAIAP2L2	0.922	0.00767	0.0566	0.0353	3.63	12.7	0.000971	2.12	LV	CELLSTATES	vCM1.2	control_LMNA	11	18
PTP4A2	0.922	0.0107	0.0849	0.0486	4.09	11.6	0.00153	1.97	LV	CELLSTATES	vCM1.2	control_LMNA	11	18
ABCA7	0.921	0.0299	0.0228	0.0175	2.62	8.27	0.00647	1.52	LV	CELLSTATES	vCM1.2	control_LMNA	11	18
CFAP100	0.921	0.00745	0.0689	0.0416	3.87	12.8	0.000931	2.13	LV	CELLSTATES	vCM1.2	control_LMNA	11	18
COMTD1	0.921	0.000684	0.119	0.071	4.64	22.1	3.14e-05	3.16	LV	CELLSTATES	vCM1.2	control_LMNA	11	18
EFHD1	0.921	0.0359	0.0345	0.0224	3.07	7.7	0.00838	1.44	LV	CELLSTATES	vCM1.2	control_LMNA	11	18
ZNF77	0.921	0.0185	0.0203	0.0121	2.32	9.77	0.00331	1.73	LV	CELLSTATES	vCM1.2	control_LMNA	11	18
AC034102.6	0.92	0.0469	0.0292	0.019	2.94	6.9	0.0122	1.33	LV	CELLSTATES	vCM1.2	control_LMNA	11	18
C17orf51	0.92	0.019	0.0284	0.0161	2.8	9.69	0.00344	1.72	LV	CELLSTATES	vCM1.2	control_LMNA	11	18
CDNF	0.92	0.0468	0.0207	0.0178	2.53	6.91	0.0122	1.33	LV	CELLSTATES	vCM1.2	control_LMNA	11	18
RYR3	0.919	0.011	0.0497	0.036	3.62	11.5	0.00158	1.96	LV	CELLSTATES	vCM1.2	control_LMNA	11	18
AC011447.3	0.918	0.00352	0.0819	0.0595	4.32	15.5	0.000324	2.45	LV	CELLSTATES	vCM1.2	control_LMNA	11	18
ADAMTSL4	0.918	0.00925	0.0473	0.0244	3.33	12.1	0.00126	2.03	LV	CELLSTATES	vCM1.2	control_LMNA	11	18
AL138799.4	0.918	0.0206	0.0536	0.039	3.75	9.42	0.00388	1.69	LV	CELLSTATES	vCM1.2	control_LMNA	11	18
LRRN1	0.918	0.0218	0.0289	0.0175	2.88	9.25	0.00417	1.66	LV	CELLSTATES	vCM1.2	control_LMNA	11	18
PCGF2	0.918	0.0398	0.0159	0.00885	2.13	7.39	0.00969	1.4	LV	CELLSTATES	vCM1.2	control_LMNA	11	18
RTKN	0.918	0.00256	0.0367	0.0227	3.17	16.7	0.000206	2.59	LV	CELLSTATES	vCM1.2	control_LMNA	11	18
AL135925.1	0.916	0.000907	0.0791	0.0529	4.18	20.9	4.74e-05	3.04	LV	CELLSTATES	vCM1.2	control_LMNA	11	18
EPHB1	0.916	0.000942	0.328	0.243	6.22	20.7	4.98e-05	3.03	LV	CELLSTATES	vCM1.2	control_LMNA	11	18
SEMA4G	0.916	0.0281	0.0265	0.016	2.66	8.45	0.00596	1.55	LV	CELLSTATES	vCM1.2	control_LMNA	11	18
ZNF233	0.916	0.00601	0.0436	0.0323	3.34	13.6	0.000691	2.22	LV	CELLSTATES	vCM1.2	control_LMNA	11	18
CCND3	0.915	0.0016	0.142	0.105	5.07	18.5	0.000108	2.8	LV	CELLSTATES	vCM1.2	control_LMNA	11	18
AC010997.5	0.914	0.0311	0.0137	0.00897	2.13	8.14	0.00686	1.51	LV	CELLSTATES	vCM1.2	control_LMNA	11	18
AC073842.2	0.914	0.0471	0.0255	0.0155	2.72	6.88	0.0123	1.33	LV	CELLSTATES	vCM1.2	control_LMNA	11	18
RBFOX1	0.914	0.000139	2.64	1.71	9.13	29.8	2.77e-06	3.86	LV	CELLSTATES	vCM1.2	control_LMNA	11	18
WBP2NL	0.914	0.0318	0.0308	0.0247	2.95	8.07	0.00707	1.5	LV	CELLSTATES	vCM1.2	control_LMNA	11	18
NT5C	0.913	4.47e-05	0.16	0.103	5.08	36.1	4.78e-07	4.35	LV	CELLSTATES	vCM1.2	control_LMNA	11	18
SLC29A1	0.912	9.07e-05	0.231	0.157	5.7	32.3	1.37e-06	4.04	LV	CELLSTATES	vCM1.2	control_LMNA	11	18
AL138787.2	0.911	0.00276	0.0558	0.0403	3.65	16.4	0.000229	2.56	LV	CELLSTATES	vCM1.2	control_LMNA	11	18
PIAS3	0.911	0.0158	0.0202	0.0101	2.29	10.3	0.00266	1.8	LV	CELLSTATES	vCM1.2	control_LMNA	11	18
SERPINB1	0.911	0.00588	0.0871	0.0532	4.18	13.6	0.000671	2.23	LV	CELLSTATES	vCM1.2	control_LMNA	11	18
CBX1	0.91	0.00102	0.0673	0.0474	3.96	20.4	5.56e-05	2.99	LV	CELLSTATES	vCM1.2	control_LMNA	11	18
LARGE1	0.91	0.000178	4.02	2.52	9.65	28.6	4.03e-06	3.75	LV	CELLSTATES	vCM1.2	control_LMNA	11	18
AL451062.1	0.909	0.0251	0.0361	0.0235	3.12	8.82	0.00505	1.6	LV	CELLSTATES	vCM1.2	control_LMNA	11	18
JUP	0.909	0.000152	0.279	0.172	5.81	29.4	3.2e-06	3.82	LV	CELLSTATES	vCM1.2	control_LMNA	11	18
REXO4	0.909	0.00325	0.0507	0.033	3.57	15.8	0.000288	2.49	LV	CELLSTATES	vCM1.2	control_LMNA	11	18
AC139530.1	0.907	0.014	0.0363	0.0217	3.06	10.7	0.00222	1.85	LV	CELLSTATES	vCM1.2	control_LMNA	11	18
ARF5	0.905	0.0471	0.0265	0.02	2.92	6.89	0.0123	1.33	LV	CELLSTATES	vCM1.2	control_LMNA	11	18
CACNA1A	0.905	0.0168	0.0472	0.0309	3.54	10.1	0.00292	1.77	LV	CELLSTATES	vCM1.2	control_LMNA	11	18
GPI	0.905	0.00163	0.648	0.438	7.15	18.4	0.000111	2.79	LV	CELLSTATES	vCM1.2	control_LMNA	11	18
EIF3J-DT	0.904	0.000296	0.0889	0.0623	4.3	26	8.94e-06	3.53	LV	CELLSTATES	vCM1.2	control_LMNA	11	18
LIX1L	0.904	0.00254	0.118	0.0675	4.57	16.8	0.000203	2.6	LV	CELLSTATES	vCM1.2	control_LMNA	11	18
AC002310.4	0.903	0.0172	0.0231	0.0132	2.52	10	0.003	1.76	LV	CELLSTATES	vCM1.2	control_LMNA	11	18
ASB14	0.903	0.000274	0.243	0.174	5.7	26.3	8.05e-06	3.56	LV	CELLSTATES	vCM1.2	control_LMNA	11	18
CLMP	0.903	0.016	0.0343	0.0216	3.08	10.2	0.00272	1.79	LV	CELLSTATES	vCM1.2	control_LMNA	11	18
GNG7	0.903	0.000236	0.501	0.29	6.64	27	6.44e-06	3.63	LV	CELLSTATES	vCM1.2	control_LMNA	11	18
ARID3A	0.902	0.00204	0.0628	0.0451	3.92	17.6	0.000152	2.69	LV	CELLSTATES	vCM1.2	control_LMNA	11	18
AC010320.4	0.901	0.0299	0.0406	0.0281	3.13	8.27	0.00647	1.52	LV	CELLSTATES	vCM1.2	control_LMNA	11	18
CACNA1C-AS1	0.901	0.0267	0.128	0.0923	4.75	8.62	0.00553	1.57	LV	CELLSTATES	vCM1.2	control_LMNA	11	18
AL138720.1	0.9	0.0271	0.0234	0.0148	2.73	8.57	0.00566	1.57	LV	CELLSTATES	vCM1.2	control_LMNA	11	18
MAZ	0.9	0.02	0.0216	0.0135	2.53	9.51	0.00372	1.7	LV	CELLSTATES	vCM1.2	control_LMNA	11	18
ZNF714	0.9	0.00203	0.143	0.0948	5	17.6	0.00015	2.69	LV	CELLSTATES	vCM1.2	control_LMNA	11	18
ZNF460-AS1	0.899	0.00722	0.0452	0.0272	3.4	12.9	0.000892	2.14	LV	CELLSTATES	vCM1.2	control_LMNA	11	18
AC006547.1	0.898	0.0141	0.116	0.069	4.56	10.7	0.00226	1.85	LV	CELLSTATES	vCM1.2	control_LMNA	11	18
COX6A2	0.898	0.0361	0.577	0.418	7.05	7.68	0.00845	1.44	LV	CELLSTATES	vCM1.2	control_LMNA	11	18
DNAJC17	0.898	5.56e-05	0.114	0.0733	4.65	35	6.41e-07	4.26	LV	CELLSTATES	vCM1.2	control_LMNA	11	18
SRP9	0.898	0.000398	0.0995	0.0685	4.49	24.4	1.46e-05	3.4	LV	CELLSTATES	vCM1.2	control_LMNA	11	18
ZNF232	0.898	0.0499	0.0129	0.00819	1.79	6.72	0.0133	1.3	LV	CELLSTATES	vCM1.2	control_LMNA	11	18
HAUS8	0.897	0.0314	0.0213	0.0165	2.51	8.11	0.00696	1.5	LV	CELLSTATES	vCM1.2	control_LMNA	11	18
GTPBP1	0.896	0.0053	0.0367	0.0252	3.1	14	0.000581	2.28	LV	CELLSTATES	vCM1.2	control_LMNA	11	18
NAPA	0.896	0.000388	0.139	0.0911	4.9	24.6	1.38e-05	3.41	LV	CELLSTATES	vCM1.2	control_LMNA	11	18
EIF4ENIF1	0.895	7.05e-05	0.117	0.0779	4.68	33.6	9.51e-07	4.15	LV	CELLSTATES	vCM1.2	control_LMNA	11	18
KIAA1522	0.895	0.0091	0.0257	0.017	2.73	12.1	0.00123	2.04	LV	CELLSTATES	vCM1.2	control_LMNA	11	18
RGS5	0.895	0.0148	0.0432	0.0273	3.47	10.5	0.00241	1.83	LV	CELLSTATES	vCM1.2	control_LMNA	11	18
ZNF567	0.895	0.00105	0.0862	0.0548	4.22	20.3	5.78e-05	2.98	LV	CELLSTATES	vCM1.2	control_LMNA	11	18
TENT5C	0.894	0.0397	0.0394	0.0363	3.38	7.4	0.00964	1.4	LV	CELLSTATES	vCM1.2	control_LMNA	11	18
LINC00511	0.893	0.00743	0.0275	0.0213	2.96	12.8	0.000927	2.13	LV	CELLSTATES	vCM1.2	control_LMNA	11	18
RASGRP2	0.892	0.0353	0.0307	0.0181	2.98	7.75	0.0082	1.45	LV	CELLSTATES	vCM1.2	control_LMNA	11	18
C3orf49	0.891	0.0458	0.0203	0.0108	2.37	6.97	0.0118	1.34	LV	CELLSTATES	vCM1.2	control_LMNA	11	18
TMEM147	0.891	0.049	0.0349	0.0205	3.03	6.77	0.013	1.31	LV	CELLSTATES	vCM1.2	control_LMNA	11	18
AL050341.2	0.89	0.0233	0.0473	0.0364	3.48	9.04	0.00458	1.63	LV	CELLSTATES	vCM1.2	control_LMNA	11	18
UBL7-AS1	0.89	0.0246	0.0196	0.016	2.46	8.87	0.00493	1.61	LV	CELLSTATES	vCM1.2	control_LMNA	11	18
LRRC42	0.889	0.0295	0.0231	0.0129	2.51	8.31	0.00636	1.53	LV	CELLSTATES	vCM1.2	control_LMNA	11	18
AC091045.1	0.888	0.00882	0.067	0.046	3.87	12.2	0.00118	2.05	LV	CELLSTATES	vCM1.2	control_LMNA	11	18
AC023906.5	0.887	0.0446	0.0128	0.00879	2.08	7.05	0.0114	1.35	LV	CELLSTATES	vCM1.2	control_LMNA	11	18
NDUFAF1	0.887	0.00196	0.0633	0.0417	3.88	17.7	0.000143	2.71	LV	CELLSTATES	vCM1.2	control_LMNA	11	18
TAC4	0.886	0.0199	0.0433	0.0295	3.21	9.52	0.00369	1.7	LV	CELLSTATES	vCM1.2	control_LMNA	11	18
MTA1	0.884	0.000132	0.307	0.197	6.05	30.1	2.55e-06	3.88	LV	CELLSTATES	vCM1.2	control_LMNA	11	18
PATJ	0.884	7.56e-05	2.11	1.38	8.78	33.2	1.05e-06	4.12	LV	CELLSTATES	vCM1.2	control_LMNA	11	18
QPRT	0.883	0.0306	0.0308	0.0233	2.95	8.2	0.00669	1.51	LV	CELLSTATES	vCM1.2	control_LMNA	11	18
SSBP3	0.883	0.000514	0.367	0.248	6.28	23.4	2.02e-05	3.29	LV	CELLSTATES	vCM1.2	control_LMNA	11	18
ZNF614	0.883	0.0455	0.0189	0.0111	2.36	6.99	0.0117	1.34	LV	CELLSTATES	vCM1.2	control_LMNA	11	18
AC015849.3	0.882	0.0037	0.13	0.0896	4.84	15.3	0.000346	2.43	LV	CELLSTATES	vCM1.2	control_LMNA	11	18
CALCOCO2	0.882	4.93e-05	0.462	0.296	6.58	35.6	5.44e-07	4.31	LV	CELLSTATES	vCM1.2	control_LMNA	11	18
ARHGEF33	0.881	0.0472	0.0367	0.0254	3.07	6.87	0.0124	1.33	LV	CELLSTATES	vCM1.2	control_LMNA	11	18
PIGB	0.881	0.000316	0.1	0.0651	4.44	25.6	9.97e-06	3.5	LV	CELLSTATES	vCM1.2	control_LMNA	11	18
ZNF790	0.881	0.000841	0.155	0.0939	4.89	21.2	4.21e-05	3.08	LV	CELLSTATES	vCM1.2	control_LMNA	11	18
DEGS1	0.88	0.00916	0.066	0.0466	3.92	12.1	0.00124	2.04	LV	CELLSTATES	vCM1.2	control_LMNA	11	18
UROD	0.88	0.0159	0.0346	0.0232	3.06	10.3	0.00268	1.8	LV	CELLSTATES	vCM1.2	control_LMNA	11	18
CHRM5	0.879	0.00756	0.0611	0.0372	3.7	12.8	0.000953	2.12	LV	CELLSTATES	vCM1.2	control_LMNA	11	18
MMD	0.879	0.00266	0.0757	0.0505	4.03	16.6	0.000217	2.58	LV	CELLSTATES	vCM1.2	control_LMNA	11	18
MIR762HG	0.878	0.00117	0.0948	0.0651	4.39	19.8	6.84e-05	2.93	LV	CELLSTATES	vCM1.2	control_LMNA	11	18
ZNF213	0.878	0.000807	0.144	0.097	4.98	21.4	3.96e-05	3.09	LV	CELLSTATES	vCM1.2	control_LMNA	11	18
FLOT2	0.877	0.0057	0.0421	0.0304	3.39	13.7	0.000645	2.24	LV	CELLSTATES	vCM1.2	control_LMNA	11	18
COX20	0.876	0.000856	0.191	0.128	5.36	21.1	4.33e-05	3.07	LV	CELLSTATES	vCM1.2	control_LMNA	11	18
ATP5MD	0.874	0.0206	0.265	0.187	5.9	9.42	0.00387	1.69	LV	CELLSTATES	vCM1.2	control_LMNA	11	18
GPS2	0.874	0.036	0.0345	0.0236	3.04	7.69	0.00843	1.44	LV	CELLSTATES	vCM1.2	control_LMNA	11	18
MYADM	0.874	0.0211	0.0886	0.0562	4.26	9.35	0.00399	1.68	LV	CELLSTATES	vCM1.2	control_LMNA	11	18
CDK18	0.873	0.00196	0.289	0.204	6.05	17.7	0.000142	2.71	LV	CELLSTATES	vCM1.2	control_LMNA	11	18
RNF122	0.873	0.0349	0.244	0.147	5.62	7.8	0.00802	1.46	LV	CELLSTATES	vCM1.2	control_LMNA	11	18
RRAD	0.873	0.0429	0.788	0.458	7.18	7.17	0.0108	1.37	LV	CELLSTATES	vCM1.2	control_LMNA	11	18
ATP13A2	0.872	0.0315	0.0243	0.0133	2.44	8.1	0.00698	1.5	LV	CELLSTATES	vCM1.2	control_LMNA	11	18
SLC12A6	0.872	5.24e-05	0.227	0.151	5.59	35.3	5.98e-07	4.28	LV	CELLSTATES	vCM1.2	control_LMNA	11	18
ZDHHC8	0.872	0.004	0.0632	0.0421	3.79	15	0.000387	2.4	LV	CELLSTATES	vCM1.2	control_LMNA	11	18
ATP6V1C2	0.871	0.0304	0.0264	0.0169	2.82	8.22	0.00661	1.52	LV	CELLSTATES	vCM1.2	control_LMNA	11	18
NDUFA6	0.871	0.00214	0.138	0.0924	4.91	17.4	0.000162	2.67	LV	CELLSTATES	vCM1.2	control_LMNA	11	18
AC003006.1	0.87	0.00119	0.0983	0.0608	4.41	19.7	7e-05	2.93	LV	CELLSTATES	vCM1.2	control_LMNA	11	18
FO393418.1	0.87	0.0303	0.0546	0.0355	3.7	8.23	0.00659	1.52	LV	CELLSTATES	vCM1.2	control_LMNA	11	18
HDAC1	0.87	0.00135	0.0802	0.0553	4.19	19.2	8.44e-05	2.87	LV	CELLSTATES	vCM1.2	control_LMNA	11	18
INPP5B	0.869	5.15e-05	0.235	0.145	5.6	35.4	5.82e-07	4.29	LV	CELLSTATES	vCM1.2	control_LMNA	11	18
AC018512.1	0.868	0.0449	0.0161	0.00795	2.09	7.03	0.0115	1.35	LV	CELLSTATES	vCM1.2	control_LMNA	11	18
AL132642.1	0.868	0.0255	0.0491	0.0333	3.63	8.76	0.00518	1.59	LV	CELLSTATES	vCM1.2	control_LMNA	11	18
TUBGCP4	0.867	0.00178	0.0634	0.0407	3.79	18.1	0.000126	2.75	LV	CELLSTATES	vCM1.2	control_LMNA	11	18
AHDC1	0.866	0.000672	0.119	0.0743	4.66	22.2	3.06e-05	3.17	LV	CELLSTATES	vCM1.2	control_LMNA	11	18
MEIS2	0.866	0.000412	1.99	1.29	8.72	24.3	1.53e-05	3.38	LV	CELLSTATES	vCM1.2	control_LMNA	11	18
SEPT1	0.865	0.0379	0.0246	0.014	2.59	7.54	0.00906	1.42	LV	CELLSTATES	vCM1.2	control_LMNA	11	18
GRAMD4	0.864	0.00457	0.208	0.123	5.33	14.6	0.000462	2.34	LV	CELLSTATES	vCM1.2	control_LMNA	11	18
SORCS1	0.864	0.0206	0.104	0.0818	4.66	9.42	0.00386	1.69	LV	CELLSTATES	vCM1.2	control_LMNA	11	18
TMEM69	0.864	0.0209	0.0371	0.0246	3.24	9.38	0.00394	1.68	LV	CELLSTATES	vCM1.2	control_LMNA	11	18
EHD4	0.863	0.000502	0.19	0.134	5.37	23.5	1.96e-05	3.3	LV	CELLSTATES	vCM1.2	control_LMNA	11	18
CASC15	0.862	0.0164	0.0625	0.0488	4.05	10.2	0.0028	1.79	LV	CELLSTATES	vCM1.2	control_LMNA	11	18
PMP22	0.862	0.00654	0.364	0.258	6.35	13.2	0.000782	2.18	LV	CELLSTATES	vCM1.2	control_LMNA	11	18
ZNF554	0.862	0.0117	0.0462	0.0267	3.33	11.3	0.00174	1.93	LV	CELLSTATES	vCM1.2	control_LMNA	11	18
AC145207.1	0.861	0.00512	0.0748	0.0466	4.07	14.1	0.000551	2.29	LV	CELLSTATES	vCM1.2	control_LMNA	11	18
IFNLR1	0.861	0.0157	0.0315	0.0221	3.06	10.3	0.00264	1.8	LV	CELLSTATES	vCM1.2	control_LMNA	11	18
MDC1-AS1	0.86	0.0173	0.0408	0.029	3.37	9.98	0.00303	1.76	LV	CELLSTATES	vCM1.2	control_LMNA	11	18
SOAT1	0.86	0.00791	0.047	0.0299	3.35	12.6	0.00101	2.1	LV	CELLSTATES	vCM1.2	control_LMNA	11	18
AC025419.1	0.859	0.0494	0.088	0.0614	4.34	6.74	0.0131	1.31	LV	CELLSTATES	vCM1.2	control_LMNA	11	18
MYO19	0.859	0.000383	0.142	0.0872	4.9	24.7	1.34e-05	3.42	LV	CELLSTATES	vCM1.2	control_LMNA	11	18
MYPOP	0.859	0.00677	0.0374	0.025	3.19	13.1	0.000822	2.17	LV	CELLSTATES	vCM1.2	control_LMNA	11	18
PNRC2	0.859	0.00465	0.0834	0.0565	4.21	14.5	0.000476	2.33	LV	CELLSTATES	vCM1.2	control_LMNA	11	18
RASL12	0.859	0.0366	0.0234	0.016	2.63	7.64	0.00862	1.44	LV	CELLSTATES	vCM1.2	control_LMNA	11	18
RCC1	0.859	0.0159	0.0583	0.0426	3.79	10.3	0.00269	1.8	LV	CELLSTATES	vCM1.2	control_LMNA	11	18
SHTN1	0.859	0.00775	0.137	0.0822	4.8	12.7	0.000984	2.11	LV	CELLSTATES	vCM1.2	control_LMNA	11	18
ANKRD27	0.858	8.33e-05	0.175	0.122	5.22	32.7	1.24e-06	4.08	LV	CELLSTATES	vCM1.2	control_LMNA	11	18
HSPB7	0.858	0.00468	1.53	1.02	8.38	14.5	0.000483	2.33	LV	CELLSTATES	vCM1.2	control_LMNA	11	18
CHRNA7	0.857	0.012	0.0385	0.0311	3.24	11.2	0.0018	1.92	LV	CELLSTATES	vCM1.2	control_LMNA	11	18
CYB5D2	0.857	0.00641	0.0859	0.0508	4.17	13.3	0.000761	2.19	LV	CELLSTATES	vCM1.2	control_LMNA	11	18
GSS	0.857	0.000778	0.0906	0.0653	4.42	21.6	3.72e-05	3.11	LV	CELLSTATES	vCM1.2	control_LMNA	11	18
RAP1GAP2	0.857	0.000431	0.412	0.284	6.47	24.1	1.62e-05	3.37	LV	CELLSTATES	vCM1.2	control_LMNA	11	18
PHF5A	0.855	0.0199	0.0246	0.0147	2.53	9.53	0.00368	1.7	LV	CELLSTATES	vCM1.2	control_LMNA	11	18
RSU1	0.855	4.7e-05	0.342	0.215	6.17	35.8	5.15e-07	4.33	LV	CELLSTATES	vCM1.2	control_LMNA	11	18
A4GALT	0.854	0.00325	0.207	0.118	5.37	15.8	0.000288	2.49	LV	CELLSTATES	vCM1.2	control_LMNA	11	18
C14orf180	0.854	0.00236	0.715	0.492	7.24	17	0.000184	2.63	LV	CELLSTATES	vCM1.2	control_LMNA	11	18
LIN9	0.853	0.00129	0.292	0.201	5.99	19.4	7.9e-05	2.89	LV	CELLSTATES	vCM1.2	control_LMNA	11	18
DRG1	0.852	0.000179	0.175	0.114	5.18	28.5	4.19e-06	3.75	LV	CELLSTATES	vCM1.2	control_LMNA	11	18
FAM76A	0.852	0.00876	0.0691	0.0424	3.93	12.3	0.00116	2.06	LV	CELLSTATES	vCM1.2	control_LMNA	11	18
TIGD7	0.851	0.00142	0.0924	0.0627	4.35	18.9	9.24e-05	2.85	LV	CELLSTATES	vCM1.2	control_LMNA	11	18
MRPL28	0.85	0.035	0.0313	0.0224	3.06	7.79	0.00807	1.46	LV	CELLSTATES	vCM1.2	control_LMNA	11	18
AC104532.2	0.849	0.0258	0.0354	0.022	3.02	8.73	0.00525	1.59	LV	CELLSTATES	vCM1.2	control_LMNA	11	18
CEP85L	0.849	0.00264	0.674	0.488	7.28	16.6	0.000215	2.58	LV	CELLSTATES	vCM1.2	control_LMNA	11	18
MYO9B	0.849	0.000417	0.186	0.124	5.38	24.2	1.56e-05	3.38	LV	CELLSTATES	vCM1.2	control_LMNA	11	18
IDH1	0.848	0.000519	0.177	0.126	5.29	23.4	2.04e-05	3.28	LV	CELLSTATES	vCM1.2	control_LMNA	11	18
PLIN3	0.848	0.0189	0.0381	0.0203	3.08	9.7	0.00341	1.72	LV	CELLSTATES	vCM1.2	control_LMNA	11	18
SPDYE1	0.848	0.0151	0.135	0.0992	5.03	10.4	0.00249	1.82	LV	CELLSTATES	vCM1.2	control_LMNA	11	18
AL137779.1	0.847	0.0307	0.0303	0.0221	2.91	8.18	0.00672	1.51	LV	CELLSTATES	vCM1.2	control_LMNA	11	18
FUT11	0.847	0.0287	0.0366	0.0231	3.2	8.39	0.00613	1.54	LV	CELLSTATES	vCM1.2	control_LMNA	11	18
TGFB1	0.847	0.00385	0.0885	0.0595	4.28	15.2	0.000364	2.41	LV	CELLSTATES	vCM1.2	control_LMNA	11	18
AC133919.2	0.846	0.021	0.0751	0.0469	4.03	9.37	0.00396	1.68	LV	CELLSTATES	vCM1.2	control_LMNA	11	18
KDM4A-AS1	0.846	0.0318	0.0309	0.0221	3	8.07	0.00707	1.5	LV	CELLSTATES	vCM1.2	control_LMNA	11	18
NFXL1	0.846	0.0158	0.233	0.161	5.74	10.3	0.00266	1.8	LV	CELLSTATES	vCM1.2	control_LMNA	11	18
PTOV1	0.846	0.00029	0.0696	0.0484	4.01	26.1	8.7e-06	3.54	LV	CELLSTATES	vCM1.2	control_LMNA	11	18
ZNF426	0.846	0.00174	0.0599	0.043	3.82	18.2	0.000122	2.76	LV	CELLSTATES	vCM1.2	control_LMNA	11	18
AC007100.1	0.845	0.0138	0.0708	0.0523	4.1	10.7	0.00218	1.86	LV	CELLSTATES	vCM1.2	control_LMNA	11	18
AL592295.4	0.845	0.00671	0.0757	0.0482	4.05	13.2	0.000812	2.17	LV	CELLSTATES	vCM1.2	control_LMNA	11	18
HLA-F	0.845	0.017	0.0712	0.0573	4.12	10	0.00296	1.77	LV	CELLSTATES	vCM1.2	control_LMNA	11	18
VIM	0.845	0.0342	0.104	0.065	4.49	7.85	0.00784	1.47	LV	CELLSTATES	vCM1.2	control_LMNA	11	18
PBX1	0.844	0.000216	1.54	1.01	8.31	27.5	5.59e-06	3.67	LV	CELLSTATES	vCM1.2	control_LMNA	11	18
CCDC8	0.842	0.0118	0.0297	0.022	2.98	11.3	0.00176	1.93	LV	CELLSTATES	vCM1.2	control_LMNA	11	18
MTUS2-AS1	0.842	0.0445	0.029	0.0254	3.06	7.06	0.0113	1.35	LV	CELLSTATES	vCM1.2	control_LMNA	11	18
POLR2F	0.842	0.00621	0.0815	0.0584	4.25	13.4	0.000726	2.21	LV	CELLSTATES	vCM1.2	control_LMNA	11	18
ELOA	0.841	0.00465	0.0538	0.0302	3.5	14.5	0.000476	2.33	LV	CELLSTATES	vCM1.2	control_LMNA	11	18
LINC02256	0.841	0.000122	1.23	0.84	8.01	30.6	2.21e-06	3.91	LV	CELLSTATES	vCM1.2	control_LMNA	11	18
LZIC	0.841	0.00178	0.0824	0.0577	4.23	18.1	0.000126	2.75	LV	CELLSTATES	vCM1.2	control_LMNA	11	18
TMEM143	0.841	0.00366	0.104	0.0786	4.62	15.4	0.00034	2.44	LV	CELLSTATES	vCM1.2	control_LMNA	11	18
LBH	0.84	0.00258	0.324	0.227	6.1	16.7	0.000208	2.59	LV	CELLSTATES	vCM1.2	control_LMNA	11	18
NMRAL1	0.84	0.000827	0.143	0.0901	4.91	21.3	4.13e-05	3.08	LV	CELLSTATES	vCM1.2	control_LMNA	11	18
CDH18	0.838	0.0452	0.0623	0.0417	3.84	7.01	0.0116	1.35	LV	CELLSTATES	vCM1.2	control_LMNA	11	18
MMACHC	0.838	0.0224	0.0349	0.0219	3.1	9.17	0.00431	1.65	LV	CELLSTATES	vCM1.2	control_LMNA	11	18
SYNC	0.838	0.000222	0.134	0.097	4.83	27.4	5.82e-06	3.65	LV	CELLSTATES	vCM1.2	control_LMNA	11	18
AC104463.2	0.837	0.049	0.0333	0.0203	3.09	6.78	0.013	1.31	LV	CELLSTATES	vCM1.2	control_LMNA	11	18
GPR89A	0.837	0.000793	0.0788	0.0579	4.21	21.5	3.81e-05	3.1	LV	CELLSTATES	vCM1.2	control_LMNA	11	18
VASP	0.837	0.0134	0.0701	0.0506	4.03	10.8	0.00211	1.87	LV	CELLSTATES	vCM1.2	control_LMNA	11	18
NUDT4	0.836	0.0151	1.32	0.843	8.03	10.4	0.0025	1.82	LV	CELLSTATES	vCM1.2	control_LMNA	11	18
RPS18	0.836	0.0485	0.0705	0.055	4.11	6.8	0.0128	1.31	LV	CELLSTATES	vCM1.2	control_LMNA	11	18
UNC5B	0.836	0.0249	0.0484	0.0332	3.54	8.84	0.005	1.6	LV	CELLSTATES	vCM1.2	control_LMNA	11	18
AC022558.2	0.835	0.00506	0.0939	0.0631	4.33	14.2	0.000542	2.3	LV	CELLSTATES	vCM1.2	control_LMNA	11	18
HDHD5	0.835	0.00267	0.106	0.0647	4.4	16.5	0.00022	2.57	LV	CELLSTATES	vCM1.2	control_LMNA	11	18
RAD23A	0.835	0.000151	0.172	0.118	5.2	29.4	3.14e-06	3.82	LV	CELLSTATES	vCM1.2	control_LMNA	11	18
AC005921.2	0.834	0.0101	0.0702	0.0423	3.78	11.8	0.00142	2	LV	CELLSTATES	vCM1.2	control_LMNA	11	18
TKT	0.834	0.01	0.111	0.0814	4.7	11.8	0.0014	2	LV	CELLSTATES	vCM1.2	control_LMNA	11	18
EPN2	0.833	0.00016	0.701	0.463	7.16	29.1	3.44e-06	3.8	LV	CELLSTATES	vCM1.2	control_LMNA	11	18
DMAC2	0.831	0.00322	0.0799	0.0531	4.06	15.9	0.000284	2.49	LV	CELLSTATES	vCM1.2	control_LMNA	11	18
HMOX2	0.831	0.00175	0.346	0.218	6.13	18.1	0.000123	2.76	LV	CELLSTATES	vCM1.2	control_LMNA	11	18
RNPEP	0.831	0.00379	0.0579	0.0393	3.75	15.3	0.000357	2.42	LV	CELLSTATES	vCM1.2	control_LMNA	11	18
DOCK6	0.83	0.00282	0.121	0.0966	4.84	16.4	0.000234	2.55	LV	CELLSTATES	vCM1.2	control_LMNA	11	18
LINC00276	0.83	0.0215	0.0772	0.0507	4.14	9.3	0.00408	1.67	LV	CELLSTATES	vCM1.2	control_LMNA	11	18
RASSF3	0.829	0.00333	0.397	0.235	6.29	15.7	0.000297	2.48	LV	CELLSTATES	vCM1.2	control_LMNA	11	18
AC138904.3	0.827	0.015	0.438	0.268	6.53	10.5	0.00245	1.83	LV	CELLSTATES	vCM1.2	control_LMNA	11	18
ARMH1	0.827	0.0307	0.0193	0.0149	2.48	8.19	0.00669	1.51	LV	CELLSTATES	vCM1.2	control_LMNA	11	18
PDE4B	0.826	0.0141	0.168	0.112	5.18	10.7	0.00225	1.85	LV	CELLSTATES	vCM1.2	control_LMNA	11	18
PHLDB3	0.826	0.0323	0.0341	0.022	3.1	8.02	0.00724	1.49	LV	CELLSTATES	vCM1.2	control_LMNA	11	18
PLEKHG5	0.826	0.0284	0.0386	0.0246	3.26	8.42	0.00602	1.55	LV	CELLSTATES	vCM1.2	control_LMNA	11	18
MIEF2	0.825	0.0143	0.0666	0.0402	3.72	10.6	0.0023	1.84	LV	CELLSTATES	vCM1.2	control_LMNA	11	18
HSPA12A	0.824	0.000162	0.18	0.125	5.23	29.1	3.5e-06	3.79	LV	CELLSTATES	vCM1.2	control_LMNA	11	18
PAQR9	0.824	0.0259	0.0438	0.0343	3.46	8.71	0.00529	1.59	LV	CELLSTATES	vCM1.2	control_LMNA	11	18
ZNF780A	0.824	0.0122	0.0387	0.0243	3.13	11.2	0.00184	1.91	LV	CELLSTATES	vCM1.2	control_LMNA	11	18
LINC01535	0.823	0.014	0.119	0.0774	4.57	10.7	0.00223	1.85	LV	CELLSTATES	vCM1.2	control_LMNA	11	18
RFX1	0.823	0.00539	0.058	0.0378	3.76	13.9	0.000596	2.27	LV	CELLSTATES	vCM1.2	control_LMNA	11	18
PFKM	0.822	6.28e-05	0.412	0.279	6.43	34.3	7.81e-07	4.2	LV	CELLSTATES	vCM1.2	control_LMNA	11	18
ZNF688	0.822	0.023	0.0259	0.0191	2.9	9.09	0.00448	1.64	LV	CELLSTATES	vCM1.2	control_LMNA	11	18
ARFGAP3	0.821	0.00145	0.11	0.0731	4.61	18.9	9.46e-05	2.84	LV	CELLSTATES	vCM1.2	control_LMNA	11	18
COASY	0.821	0.025	0.0285	0.0181	2.74	8.82	0.00504	1.6	LV	CELLSTATES	vCM1.2	control_LMNA	11	18
DUSP22	0.82	0.00271	0.1	0.0683	4.54	16.5	0.000224	2.57	LV	CELLSTATES	vCM1.2	control_LMNA	11	18
MBOAT1	0.82	0.000351	0.118	0.0814	4.7	25.1	1.19e-05	3.46	LV	CELLSTATES	vCM1.2	control_LMNA	11	18
PEX5L	0.82	0.0166	0.148	0.116	5.12	10.1	0.00284	1.78	LV	CELLSTATES	vCM1.2	control_LMNA	11	18
TRIP10	0.82	0.00291	0.111	0.0779	4.69	16.2	0.000247	2.54	LV	CELLSTATES	vCM1.2	control_LMNA	11	18
C8orf34	0.819	0.00819	0.172	0.125	5.25	12.5	0.00107	2.09	LV	CELLSTATES	vCM1.2	control_LMNA	11	18
SPHK2	0.819	0.00925	0.057	0.0397	3.65	12.1	0.00126	2.03	LV	CELLSTATES	vCM1.2	control_LMNA	11	18
ZBTB8A	0.819	0.0404	0.0293	0.0235	2.97	7.34	0.00994	1.39	LV	CELLSTATES	vCM1.2	control_LMNA	11	18
AL365259.1	0.818	0.0328	0.196	0.121	5.25	7.97	0.00741	1.48	LV	CELLSTATES	vCM1.2	control_LMNA	11	18
BCR	0.818	0.00168	0.0717	0.05	4.06	18.3	0.000116	2.77	LV	CELLSTATES	vCM1.2	control_LMNA	11	18
PARP1	0.818	0.00363	0.0927	0.0616	4.36	15.4	0.000336	2.44	LV	CELLSTATES	vCM1.2	control_LMNA	11	18
AC048382.5	0.817	0.00212	0.0699	0.0463	3.9	17.4	0.00016	2.67	LV	CELLSTATES	vCM1.2	control_LMNA	11	18
SMYD4	0.817	0.00208	0.0851	0.066	4.34	17.5	0.000156	2.68	LV	CELLSTATES	vCM1.2	control_LMNA	11	18
QTRT1	0.816	0.00747	0.0737	0.0586	4.23	12.8	0.000934	2.13	LV	CELLSTATES	vCM1.2	control_LMNA	11	18
DCXR	0.815	0.0233	0.0852	0.0645	4.35	9.04	0.00457	1.63	LV	CELLSTATES	vCM1.2	control_LMNA	11	18
AC010127.1	0.814	0.0141	0.0573	0.0495	3.69	10.7	0.00225	1.85	LV	CELLSTATES	vCM1.2	control_LMNA	11	18
SHMT1	0.813	0.0314	0.0299	0.0235	3.05	8.11	0.00696	1.5	LV	CELLSTATES	vCM1.2	control_LMNA	11	18
FGF12-AS1	0.812	0.0309	0.463	0.316	6.6	8.16	0.00681	1.51	LV	CELLSTATES	vCM1.2	control_LMNA	11	18
GEMIN7-AS1	0.811	0.00492	0.0598	0.0378	3.7	14.3	0.000519	2.31	LV	CELLSTATES	vCM1.2	control_LMNA	11	18
ITGB5-AS1	0.81	0.0143	0.0454	0.0302	3.42	10.6	0.00229	1.84	LV	CELLSTATES	vCM1.2	control_LMNA	11	18
MED25	0.81	0.00329	0.0979	0.0693	4.45	15.8	0.000293	2.48	LV	CELLSTATES	vCM1.2	control_LMNA	11	18
MED31	0.81	0.0342	0.0553	0.0411	3.69	7.85	0.00784	1.47	LV	CELLSTATES	vCM1.2	control_LMNA	11	18
RNF212B	0.81	0.0398	0.0252	0.0222	2.92	7.4	0.00967	1.4	LV	CELLSTATES	vCM1.2	control_LMNA	11	18
CDK5RAP3	0.809	0.0167	0.07	0.0487	4.03	10.1	0.00288	1.78	LV	CELLSTATES	vCM1.2	control_LMNA	11	18
RD3L	0.809	0.00591	0.0941	0.0762	4.5	13.6	0.000677	2.23	LV	CELLSTATES	vCM1.2	control_LMNA	11	18
TMEM65	0.809	0.000672	1.89	1.29	8.63	22.2	3.06e-05	3.17	LV	CELLSTATES	vCM1.2	control_LMNA	11	18
FARSA	0.808	0.00498	0.0433	0.0342	3.44	14.2	0.000527	2.3	LV	CELLSTATES	vCM1.2	control_LMNA	11	18
SEMA3A	0.808	0.0286	0.127	0.109	4.98	8.4	0.0061	1.54	LV	CELLSTATES	vCM1.2	control_LMNA	11	18
AC068724.3	0.807	0.00887	0.0952	0.065	4.37	12.2	0.00119	2.05	LV	CELLSTATES	vCM1.2	control_LMNA	11	18
MPP2	0.807	0.0278	0.0458	0.0297	3.47	8.49	0.00585	1.56	LV	CELLSTATES	vCM1.2	control_LMNA	11	18
NT5C3B	0.807	0.0155	0.0311	0.0223	3.01	10.3	0.0026	1.81	LV	CELLSTATES	vCM1.2	control_LMNA	11	18
PPIL1	0.807	0.0237	0.0705	0.0419	3.86	8.98	0.00471	1.62	LV	CELLSTATES	vCM1.2	control_LMNA	11	18
RUVBL2	0.807	0.0271	0.0309	0.026	3.11	8.58	0.00563	1.57	LV	CELLSTATES	vCM1.2	control_LMNA	11	18
SLC41A1	0.807	0.000302	0.513	0.358	6.77	25.9	9.24e-06	3.52	LV	CELLSTATES	vCM1.2	control_LMNA	11	18
FAM155A	0.806	0.0401	0.0958	0.0747	4.58	7.37	0.0098	1.4	LV	CELLSTATES	vCM1.2	control_LMNA	11	18
AFMID	0.805	0.0173	0.0578	0.0426	3.79	9.98	0.00303	1.76	LV	CELLSTATES	vCM1.2	control_LMNA	11	18
RBM15-AS1	0.805	0.0348	0.0252	0.0148	2.67	7.81	0.00799	1.46	LV	CELLSTATES	vCM1.2	control_LMNA	11	18
LZTR1	0.804	0.00588	0.0483	0.0261	3.32	13.6	0.000673	2.23	LV	CELLSTATES	vCM1.2	control_LMNA	11	18
ANAPC15	0.802	0.0302	0.0302	0.0206	2.92	8.24	0.00656	1.52	LV	CELLSTATES	vCM1.2	control_LMNA	11	18
SYPL2	0.802	0.0107	0.193	0.124	5.22	11.6	0.00152	1.97	LV	CELLSTATES	vCM1.2	control_LMNA	11	18
MAP3K10	0.801	0.0329	0.0281	0.0184	2.75	7.96	0.00745	1.48	LV	CELLSTATES	vCM1.2	control_LMNA	11	18
ZNF414	0.801	0.02	0.03	0.0203	2.88	9.51	0.00372	1.7	LV	CELLSTATES	vCM1.2	control_LMNA	11	18
CD58	0.8	0.00315	0.249	0.167	5.75	15.9	0.000275	2.5	LV	CELLSTATES	vCM1.2	control_LMNA	11	18
TEX2	0.8	0.000108	0.247	0.17	5.72	31.3	1.82e-06	3.96	LV	CELLSTATES	vCM1.2	control_LMNA	11	18
ZNF281	0.8	0.0103	0.0365	0.0256	3.24	11.7	0.00145	1.99	LV	CELLSTATES	vCM1.2	control_LMNA	11	18
NAPA-AS1	0.799	0.0152	0.0329	0.0248	3.07	10.4	0.00252	1.82	LV	CELLSTATES	vCM1.2	control_LMNA	11	18
ASPSCR1	0.798	0.000549	0.169	0.13	5.24	23.1	2.26e-05	3.26	LV	CELLSTATES	vCM1.2	control_LMNA	11	18
CDC42	0.798	0.000607	0.179	0.123	5.23	22.6	2.61e-05	3.22	LV	CELLSTATES	vCM1.2	control_LMNA	11	18
RPL22	0.798	0.00335	0.0716	0.0547	4.07	15.7	0.000299	2.48	LV	CELLSTATES	vCM1.2	control_LMNA	11	18
LOXL2	0.797	0.0353	0.0506	0.034	3.62	7.75	0.00818	1.45	LV	CELLSTATES	vCM1.2	control_LMNA	11	18
PAK4	0.797	0.0181	0.0504	0.0363	3.55	9.85	0.0032	1.74	LV	CELLSTATES	vCM1.2	control_LMNA	11	18
RANGRF	0.797	0.0206	0.0312	0.0234	3.02	9.42	0.00387	1.69	LV	CELLSTATES	vCM1.2	control_LMNA	11	18
AC007193.2	0.794	0.00661	0.296	0.236	6.06	13.2	0.000796	2.18	LV	CELLSTATES	vCM1.2	control_LMNA	11	18
ZNF573	0.794	0.00106	0.122	0.0895	4.74	20.2	5.95e-05	2.97	LV	CELLSTATES	vCM1.2	control_LMNA	11	18
EGLN1	0.792	0.00485	0.399	0.268	6.35	14.3	0.000509	2.31	LV	CELLSTATES	vCM1.2	control_LMNA	11	18
GCAT	0.792	0.0263	0.0504	0.0381	3.57	8.66	0.00541	1.58	LV	CELLSTATES	vCM1.2	control_LMNA	11	18
MS4A13	0.791	0.0305	0.0351	0.0266	3.13	8.21	0.00664	1.52	LV	CELLSTATES	vCM1.2	control_LMNA	11	18
RHBDD3	0.791	0.00102	0.107	0.0691	4.56	20.4	5.58e-05	2.99	LV	CELLSTATES	vCM1.2	control_LMNA	11	18
SEMA6A	0.791	0.0228	0.227	0.157	5.59	9.11	0.00443	1.64	LV	CELLSTATES	vCM1.2	control_LMNA	11	18
UNC5C	0.79	0.015	0.0443	0.0345	3.53	10.5	0.00247	1.82	LV	CELLSTATES	vCM1.2	control_LMNA	11	18
AP003170.3	0.789	0.023	0.046	0.0369	3.59	9.09	0.00448	1.64	LV	CELLSTATES	vCM1.2	control_LMNA	11	18
RAPGEFL1	0.789	0.0119	0.0742	0.0577	4.1	11.2	0.00179	1.92	LV	CELLSTATES	vCM1.2	control_LMNA	11	18
TMC7	0.789	0.0413	0.0288	0.0206	2.96	7.27	0.0102	1.38	LV	CELLSTATES	vCM1.2	control_LMNA	11	18
WIPF2	0.788	0.0011	0.145	0.0911	4.91	20.1	6.24e-05	2.96	LV	CELLSTATES	vCM1.2	control_LMNA	11	18
SCART1	0.787	0.0373	0.0287	0.0169	2.74	7.59	0.00885	1.43	LV	CELLSTATES	vCM1.2	control_LMNA	11	18
AL603839.3	0.786	0.000578	0.102	0.0703	4.56	22.8	2.44e-05	3.24	LV	CELLSTATES	vCM1.2	control_LMNA	11	18
ZNF569	0.786	0.00199	0.07	0.0505	4.03	17.7	0.000146	2.7	LV	CELLSTATES	vCM1.2	control_LMNA	11	18
TMEM219	0.785	0.0199	0.0702	0.0541	4.09	9.55	0.00366	1.7	LV	CELLSTATES	vCM1.2	control_LMNA	11	18
AP001453.1	0.784	0.0265	0.0495	0.0312	3.51	8.65	0.00545	1.58	LV	CELLSTATES	vCM1.2	control_LMNA	11	18
BMS1P14	0.784	0.0167	0.301	0.241	6.21	10.1	0.00288	1.78	LV	CELLSTATES	vCM1.2	control_LMNA	11	18
S100PBP	0.784	0.00164	0.154	0.0963	4.96	18.4	0.000112	2.78	LV	CELLSTATES	vCM1.2	control_LMNA	11	18
FYCO1	0.783	0.013	0.221	0.14	5.55	11	0.002	1.89	LV	CELLSTATES	vCM1.2	control_LMNA	11	18
SDK1	0.783	0.00576	0.555	0.405	6.9	13.7	0.000654	2.24	LV	CELLSTATES	vCM1.2	control_LMNA	11	18
ABCA10	0.782	0.0125	0.0528	0.0285	3.4	11.1	0.0019	1.9	LV	CELLSTATES	vCM1.2	control_LMNA	11	18
RYR2	0.782	0.00465	66.1	44.4	13.7	14.5	0.000475	2.33	LV	CELLSTATES	vCM1.2	control_LMNA	11	18
AC025580.2	0.781	0.0456	0.0215	0.019	2.68	6.98	0.0117	1.34	LV	CELLSTATES	vCM1.2	control_LMNA	11	18
PKNOX2	0.781	0.00521	0.057	0.0397	3.76	14.1	0.000569	2.28	LV	CELLSTATES	vCM1.2	control_LMNA	11	18
AC006299.1	0.78	0.00395	0.189	0.127	5.38	15.1	0.000379	2.4	LV	CELLSTATES	vCM1.2	control_LMNA	11	18
CEBPG	0.78	0.042	0.0186	0.0114	2.35	7.22	0.0105	1.38	LV	CELLSTATES	vCM1.2	control_LMNA	11	18
MARCH11	0.78	0.0229	0.336	0.233	6.15	9.1	0.00445	1.64	LV	CELLSTATES	vCM1.2	control_LMNA	11	18
TAB1	0.78	0.000633	0.0789	0.0584	4.21	22.5	2.78e-05	3.2	LV	CELLSTATES	vCM1.2	control_LMNA	11	18
TMEM53	0.78	0.0141	0.0354	0.0271	3.1	10.7	0.00224	1.85	LV	CELLSTATES	vCM1.2	control_LMNA	11	18
ZNF555	0.78	0.0167	0.0525	0.0291	3.46	10.1	0.00288	1.78	LV	CELLSTATES	vCM1.2	control_LMNA	11	18
ZFP3	0.779	0.0452	0.0517	0.0322	3.5	7.01	0.0116	1.34	LV	CELLSTATES	vCM1.2	control_LMNA	11	18
HSCB	0.778	0.00374	0.0584	0.0443	3.72	15.3	0.00035	2.43	LV	CELLSTATES	vCM1.2	control_LMNA	11	18
POMGNT1	0.778	0.00126	0.132	0.087	4.85	19.5	7.64e-05	2.9	LV	CELLSTATES	vCM1.2	control_LMNA	11	18
PLXNC1	0.777	0.00611	0.1	0.0665	4.45	13.5	0.000708	2.21	LV	CELLSTATES	vCM1.2	control_LMNA	11	18
ILVBL	0.776	0.00314	0.0997	0.0758	4.54	16	0.000274	2.5	LV	CELLSTATES	vCM1.2	control_LMNA	11	18
MTX1	0.776	0.042	0.0244	0.0193	2.76	7.22	0.0105	1.38	LV	CELLSTATES	vCM1.2	control_LMNA	11	18
PDCD5	0.773	0.0148	0.0618	0.0453	3.84	10.5	0.00241	1.83	LV	CELLSTATES	vCM1.2	control_LMNA	11	18
MORF4L1	0.772	0.00169	0.362	0.24	6.29	18.3	0.000118	2.77	LV	CELLSTATES	vCM1.2	control_LMNA	11	18
MRI1	0.772	0.0132	0.0491	0.0297	3.43	10.9	0.00205	1.88	LV	CELLSTATES	vCM1.2	control_LMNA	11	18
MYL6	0.772	0.000732	0.724	0.545	7.34	21.8	3.45e-05	3.14	LV	CELLSTATES	vCM1.2	control_LMNA	11	18
AC009269.2	0.77	0.0398	0.0305	0.0206	2.89	7.39	0.00969	1.4	LV	CELLSTATES	vCM1.2	control_LMNA	11	18
ROBO1	0.77	0.0226	0.0734	0.0558	4.21	9.13	0.00439	1.65	LV	CELLSTATES	vCM1.2	control_LMNA	11	18
B2M	0.769	0.0335	0.25	0.184	5.91	7.91	0.0076	1.48	LV	CELLSTATES	vCM1.2	control_LMNA	11	18
CCDC30	0.768	0.0191	0.0498	0.034	3.58	9.68	0.00346	1.72	LV	CELLSTATES	vCM1.2	control_LMNA	11	18
C19orf70	0.767	0.0073	0.138	0.102	4.94	12.9	0.000905	2.14	LV	CELLSTATES	vCM1.2	control_LMNA	11	18
TMEM173	0.767	0.0348	0.0576	0.045	3.85	7.81	0.00799	1.46	LV	CELLSTATES	vCM1.2	control_LMNA	11	18
C1orf35	0.766	0.0158	0.0606	0.049	3.81	10.3	0.00267	1.8	LV	CELLSTATES	vCM1.2	control_LMNA	11	18
CERS4	0.766	0.0086	0.231	0.155	5.7	12.3	0.00114	2.07	LV	CELLSTATES	vCM1.2	control_LMNA	11	18
ARHGEF1	0.764	0.0134	0.0373	0.0261	3.13	10.8	0.0021	1.87	LV	CELLSTATES	vCM1.2	control_LMNA	11	18
RHCE	0.764	0.0379	0.0196	0.0155	2.51	7.54	0.00904	1.42	LV	CELLSTATES	vCM1.2	control_LMNA	11	18
ZFP14	0.764	0.00111	0.128	0.101	4.81	20	6.3e-05	2.96	LV	CELLSTATES	vCM1.2	control_LMNA	11	18
AC022017.1	0.763	0.0363	0.0508	0.034	3.54	7.67	0.00851	1.44	LV	CELLSTATES	vCM1.2	control_LMNA	11	18
FOXK2	0.763	0.000523	0.398	0.271	6.36	23.3	2.08e-05	3.28	LV	CELLSTATES	vCM1.2	control_LMNA	11	18
TUBG2	0.763	0.00339	0.0731	0.0494	3.96	15.7	0.000305	2.47	LV	CELLSTATES	vCM1.2	control_LMNA	11	18
DDOST	0.762	0.0063	0.0947	0.076	4.45	13.4	0.000742	2.2	LV	CELLSTATES	vCM1.2	control_LMNA	11	18
NBPF19	0.762	0.0146	0.0721	0.046	3.96	10.6	0.00237	1.84	LV	CELLSTATES	vCM1.2	control_LMNA	11	18
AL139294.1	0.761	0.0415	0.0387	0.0293	3.17	7.26	0.0103	1.38	LV	CELLSTATES	vCM1.2	control_LMNA	11	18
CATSPERE	0.761	0.0183	0.0614	0.0449	3.8	9.82	0.00325	1.74	LV	CELLSTATES	vCM1.2	control_LMNA	11	18
CUEDC1	0.761	0.000827	0.264	0.188	5.84	21.3	4.13e-05	3.08	LV	CELLSTATES	vCM1.2	control_LMNA	11	18
AC005920.2	0.76	0.0291	0.0677	0.0441	3.86	8.35	0.00624	1.54	LV	CELLSTATES	vCM1.2	control_LMNA	11	18
TFIP11	0.76	0.0307	0.0302	0.0227	2.97	8.19	0.00671	1.51	LV	CELLSTATES	vCM1.2	control_LMNA	11	18
ACACA	0.759	0.000175	0.311	0.218	6.05	28.7	3.9e-06	3.76	LV	CELLSTATES	vCM1.2	control_LMNA	11	18
DPM3	0.759	0.0307	0.0405	0.0312	3.26	8.19	0.00671	1.51	LV	CELLSTATES	vCM1.2	control_LMNA	11	18
AC078778.1	0.758	0.0317	0.0566	0.0448	3.85	8.08	0.00704	1.5	LV	CELLSTATES	vCM1.2	control_LMNA	11	18
MUTYH	0.758	0.0362	0.0267	0.0166	2.77	7.68	0.00848	1.44	LV	CELLSTATES	vCM1.2	control_LMNA	11	18
LRRC39	0.757	0.00772	1.03	0.773	7.83	12.7	0.000979	2.11	LV	CELLSTATES	vCM1.2	control_LMNA	11	18
EMP2	0.756	0.00162	0.265	0.196	5.87	18.4	0.00011	2.79	LV	CELLSTATES	vCM1.2	control_LMNA	11	18
NPTXR	0.756	0.0162	0.0422	0.0276	3.21	10.2	0.00275	1.79	LV	CELLSTATES	vCM1.2	control_LMNA	11	18
AK2	0.755	0.000531	0.139	0.0989	4.94	23.3	2.13e-05	3.28	LV	CELLSTATES	vCM1.2	control_LMNA	11	18
TET1	0.754	0.0279	0.0848	0.0654	4.21	8.47	0.0059	1.55	LV	CELLSTATES	vCM1.2	control_LMNA	11	18
AL023581.1	0.753	0.0338	0.0728	0.0617	4.19	7.89	0.0077	1.47	LV	CELLSTATES	vCM1.2	control_LMNA	11	18
EIF2B3	0.753	0.000236	0.297	0.204	6.02	27.1	6.37e-06	3.63	LV	CELLSTATES	vCM1.2	control_LMNA	11	18
MOB3A	0.753	0.00617	0.0751	0.044	3.97	13.5	0.000719	2.21	LV	CELLSTATES	vCM1.2	control_LMNA	11	18
PGLS	0.753	0.0168	0.0482	0.0341	3.51	10.1	0.00291	1.77	LV	CELLSTATES	vCM1.2	control_LMNA	11	18
ADAMTSL3	0.752	0.0189	0.0415	0.0278	3.36	9.71	0.0034	1.72	LV	CELLSTATES	vCM1.2	control_LMNA	11	18
AL645568.1	0.752	0.00135	0.207	0.146	5.51	19.2	8.48e-05	2.87	LV	CELLSTATES	vCM1.2	control_LMNA	11	18
ATF4	0.752	0.0041	0.158	0.114	5.1	15	0.000398	2.39	LV	CELLSTATES	vCM1.2	control_LMNA	11	18
AC009955.2	0.75	0.0448	0.0292	0.0199	2.83	7.04	0.0114	1.35	LV	CELLSTATES	vCM1.2	control_LMNA	11	18
CBX7	0.75	0.00409	0.0813	0.0648	4.24	15	0.000397	2.39	LV	CELLSTATES	vCM1.2	control_LMNA	11	18
PGM1	0.75	8.12e-05	0.497	0.351	6.73	32.8	1.17e-06	4.09	LV	CELLSTATES	vCM1.2	control_LMNA	11	18
TCEAL9	0.75	0.0127	0.0633	0.0423	3.85	11	0.00195	1.9	LV	CELLSTATES	vCM1.2	control_LMNA	11	18
USP3-AS1	0.75	0.00054	0.182	0.138	5.3	23.1	2.21e-05	3.27	LV	CELLSTATES	vCM1.2	control_LMNA	11	18
ZPBP	0.75	0.00476	0.266	0.206	5.88	14.4	0.000497	2.32	LV	CELLSTATES	vCM1.2	control_LMNA	11	18
ASB10	0.748	0.00213	0.205	0.134	5.41	17.4	0.000161	2.67	LV	CELLSTATES	vCM1.2	control_LMNA	11	18
COX17	0.748	0.0333	0.337	0.236	6.13	7.93	0.00756	1.48	LV	CELLSTATES	vCM1.2	control_LMNA	11	18
PTPRS	0.748	0.000805	0.114	0.0862	4.72	21.4	3.91e-05	3.09	LV	CELLSTATES	vCM1.2	control_LMNA	11	18
CASP9	0.747	0.0423	0.0443	0.0269	3.29	7.2	0.0106	1.37	LV	CELLSTATES	vCM1.2	control_LMNA	11	18
EVI5L	0.747	0.0103	0.0519	0.034	3.54	11.7	0.00145	1.99	LV	CELLSTATES	vCM1.2	control_LMNA	11	18
MED11	0.747	0.00803	0.057	0.0365	3.61	12.5	0.00104	2.1	LV	CELLSTATES	vCM1.2	control_LMNA	11	18
NDUFS7	0.747	0.000959	0.22	0.161	5.66	20.6	5.1e-05	3.02	LV	CELLSTATES	vCM1.2	control_LMNA	11	18
ZNF699	0.747	0.0415	0.0387	0.0205	2.98	7.25	0.0103	1.38	LV	CELLSTATES	vCM1.2	control_LMNA	11	18
AC130324.2	0.746	0.0373	0.0213	0.0143	2.44	7.58	0.00885	1.43	LV	CELLSTATES	vCM1.2	control_LMNA	11	18
CHADL	0.746	0.0334	0.0258	0.0229	2.89	7.92	0.00758	1.48	LV	CELLSTATES	vCM1.2	control_LMNA	11	18
CHSY1	0.746	0.026	0.0656	0.0404	3.85	8.7	0.00532	1.58	LV	CELLSTATES	vCM1.2	control_LMNA	11	18
DNASE1L1	0.746	0.00445	0.104	0.0752	4.59	14.7	0.000446	2.35	LV	CELLSTATES	vCM1.2	control_LMNA	11	18
MFSD3	0.746	0.0156	0.0345	0.0273	3.27	10.3	0.00261	1.81	LV	CELLSTATES	vCM1.2	control_LMNA	11	18
SIRT4	0.746	0.014	0.0537	0.0315	3.52	10.7	0.00223	1.85	LV	CELLSTATES	vCM1.2	control_LMNA	11	18
C19orf25	0.745	0.000162	0.115	0.0802	4.65	29.1	3.5e-06	3.79	LV	CELLSTATES	vCM1.2	control_LMNA	11	18
EPB41	0.745	0.000307	0.563	0.389	6.89	25.8	9.56e-06	3.51	LV	CELLSTATES	vCM1.2	control_LMNA	11	18
CLASRP	0.744	0.000266	0.17	0.125	5.28	26.5	7.66e-06	3.58	LV	CELLSTATES	vCM1.2	control_LMNA	11	18
SLFNL1-AS1	0.744	0.0248	0.072	0.0509	4.01	8.84	0.00499	1.6	LV	CELLSTATES	vCM1.2	control_LMNA	11	18
TCF20	0.744	0.00157	0.0927	0.0609	4.3	18.6	0.000105	2.8	LV	CELLSTATES	vCM1.2	control_LMNA	11	18
AGO1	0.743	0.00459	0.062	0.0441	3.83	14.6	0.000468	2.34	LV	CELLSTATES	vCM1.2	control_LMNA	11	18
AJM1	0.743	0.0486	0.0633	0.0461	3.72	6.8	0.0128	1.31	LV	CELLSTATES	vCM1.2	control_LMNA	11	18
GPR157	0.743	0.00264	0.139	0.102	5	16.6	0.000216	2.58	LV	CELLSTATES	vCM1.2	control_LMNA	11	18
SUPT5H	0.743	0.00979	0.0827	0.0528	4.11	11.9	0.00136	2.01	LV	CELLSTATES	vCM1.2	control_LMNA	11	18
CACNA1D	0.742	0.0231	0.0547	0.0356	3.59	9.07	0.00451	1.64	LV	CELLSTATES	vCM1.2	control_LMNA	11	18
ZFP82	0.742	0.00395	0.0708	0.0462	4.03	15.1	0.000379	2.4	LV	CELLSTATES	vCM1.2	control_LMNA	11	18
PACSIN2	0.741	0.000362	0.236	0.173	5.69	24.9	1.24e-05	3.44	LV	CELLSTATES	vCM1.2	control_LMNA	11	18
TRPV1	0.741	0.00265	0.0695	0.043	3.86	16.6	0.000216	2.58	LV	CELLSTATES	vCM1.2	control_LMNA	11	18
DRAP1	0.74	0.0395	0.0463	0.0331	3.54	7.42	0.00956	1.4	LV	CELLSTATES	vCM1.2	control_LMNA	11	18
SLC51A	0.74	0.0108	0.109	0.0758	4.54	11.6	0.00156	1.97	LV	CELLSTATES	vCM1.2	control_LMNA	11	18
SPATA20	0.74	0.0275	0.072	0.0557	4.17	8.52	0.00576	1.56	LV	CELLSTATES	vCM1.2	control_LMNA	11	18
ZNF766	0.74	0.0057	0.071	0.0532	4	13.7	0.000645	2.24	LV	CELLSTATES	vCM1.2	control_LMNA	11	18
CC2D1A	0.739	0.00733	0.0668	0.0528	4.04	12.9	0.000912	2.13	LV	CELLSTATES	vCM1.2	control_LMNA	11	18
PLEKHA6	0.739	0.0104	0.17	0.13	5.32	11.7	0.00147	1.98	LV	CELLSTATES	vCM1.2	control_LMNA	11	18
SLC16A5	0.739	0.0151	0.0434	0.0291	3.24	10.4	0.00249	1.82	LV	CELLSTATES	vCM1.2	control_LMNA	11	18
AC104984.3	0.738	0.0366	0.0459	0.0326	3.46	7.65	0.00859	1.44	LV	CELLSTATES	vCM1.2	control_LMNA	11	18
ORC6	0.737	0.0418	0.0235	0.02	2.77	7.24	0.0104	1.38	LV	CELLSTATES	vCM1.2	control_LMNA	11	18
PXN-AS1	0.736	0.011	0.0421	0.0328	3.42	11.5	0.0016	1.96	LV	CELLSTATES	vCM1.2	control_LMNA	11	18
C15orf61	0.735	0.0491	0.0357	0.0264	3.13	6.77	0.013	1.31	LV	CELLSTATES	vCM1.2	control_LMNA	11	18
SCAMP3	0.735	0.00436	0.0708	0.0466	3.94	14.7	0.000435	2.36	LV	CELLSTATES	vCM1.2	control_LMNA	11	18
MYO1E	0.734	0.00412	0.159	0.106	5.12	15	0.000401	2.39	LV	CELLSTATES	vCM1.2	control_LMNA	11	18
ZNF227	0.734	0.00608	0.0532	0.0401	3.59	13.5	0.000702	2.22	LV	CELLSTATES	vCM1.2	control_LMNA	11	18
ADAMTS15	0.733	0.0182	0.133	0.0951	4.95	9.83	0.00323	1.74	LV	CELLSTATES	vCM1.2	control_LMNA	11	18
C15orf53	0.732	0.0277	0.0524	0.0394	3.67	8.5	0.00582	1.56	LV	CELLSTATES	vCM1.2	control_LMNA	11	18
OMG	0.732	0.0293	0.11	0.0768	4.56	8.32	0.0063	1.53	LV	CELLSTATES	vCM1.2	control_LMNA	11	18
SREBF2	0.732	0.00142	0.384	0.272	6.4	19	9.15e-05	2.85	LV	CELLSTATES	vCM1.2	control_LMNA	11	18
TMEM150A	0.732	0.0314	0.0281	0.02	2.83	8.11	0.00694	1.5	LV	CELLSTATES	vCM1.2	control_LMNA	11	18
CEP112	0.731	0.000392	0.34	0.251	6.19	24.5	1.42e-05	3.41	LV	CELLSTATES	vCM1.2	control_LMNA	11	18
HAGHL	0.731	0.0364	0.0609	0.0553	3.85	7.66	0.00855	1.44	LV	CELLSTATES	vCM1.2	control_LMNA	11	18
RNF126	0.731	0.0116	0.0482	0.0364	3.49	11.3	0.00172	1.94	LV	CELLSTATES	vCM1.2	control_LMNA	11	18
CACNB2	0.73	0.00177	9.38	6.63	11	18.1	0.000125	2.75	LV	CELLSTATES	vCM1.2	control_LMNA	11	18
FAM96A	0.73	0.00304	0.128	0.0929	4.85	16.1	0.000263	2.52	LV	CELLSTATES	vCM1.2	control_LMNA	11	18
SEC16B	0.73	0.0301	0.041	0.0348	3.31	8.25	0.00653	1.52	LV	CELLSTATES	vCM1.2	control_LMNA	11	18
TRMU	0.73	0.000332	0.242	0.183	5.71	25.4	1.08e-05	3.48	LV	CELLSTATES	vCM1.2	control_LMNA	11	18
AC009690.2	0.729	0.0351	0.104	0.0903	4.58	7.77	0.00812	1.45	LV	CELLSTATES	vCM1.2	control_LMNA	11	18
CALN1	0.729	0.0165	0.0494	0.0415	3.67	10.1	0.00283	1.78	LV	CELLSTATES	vCM1.2	control_LMNA	11	18
PEA15	0.729	0.0395	0.0491	0.0411	3.68	7.42	0.00955	1.4	LV	CELLSTATES	vCM1.2	control_LMNA	11	18
SMDT1	0.729	0.0373	0.053	0.039	3.56	7.58	0.00886	1.43	LV	CELLSTATES	vCM1.2	control_LMNA	11	18
DOCK7	0.728	0.000701	0.145	0.0995	4.97	22	3.25e-05	3.15	LV	CELLSTATES	vCM1.2	control_LMNA	11	18
CBR3	0.727	0.0217	0.193	0.138	5.35	9.26	0.00415	1.66	LV	CELLSTATES	vCM1.2	control_LMNA	11	18
EDARADD	0.727	0.0383	0.0911	0.0698	4.41	7.51	0.00917	1.42	LV	CELLSTATES	vCM1.2	control_LMNA	11	18
SLC25A39	0.727	0.0457	0.0395	0.0308	3.37	6.98	0.0118	1.34	LV	CELLSTATES	vCM1.2	control_LMNA	11	18
AVEN	0.726	0.00113	0.122	0.0873	4.74	19.9	6.49e-05	2.95	LV	CELLSTATES	vCM1.2	control_LMNA	11	18
PVR	0.726	0.0366	0.0525	0.028	3.24	7.64	0.00864	1.44	LV	CELLSTATES	vCM1.2	control_LMNA	11	18
TIMP2	0.726	0.0454	0.0541	0.0408	3.78	6.99	0.0117	1.34	LV	CELLSTATES	vCM1.2	control_LMNA	11	18
AKAP13	0.725	0.00661	5.96	4.02	10.2	13.2	0.000797	2.18	LV	CELLSTATES	vCM1.2	control_LMNA	11	18
PSMA4	0.725	0.00961	0.0796	0.0617	4.22	11.9	0.00133	2.02	LV	CELLSTATES	vCM1.2	control_LMNA	11	18
ZNF329	0.725	0.00708	0.0631	0.0434	3.84	13	0.000868	2.15	LV	CELLSTATES	vCM1.2	control_LMNA	11	18
AC093206.1	0.724	0.032	0.0591	0.0482	3.85	8.04	0.00717	1.49	LV	CELLSTATES	vCM1.2	control_LMNA	11	18
CSMD1	0.723	0.0339	0.106	0.0867	4.75	7.88	0.00772	1.47	LV	CELLSTATES	vCM1.2	control_LMNA	11	18
MRPL43	0.723	0.0204	0.0469	0.0344	3.58	9.45	0.00382	1.69	LV	CELLSTATES	vCM1.2	control_LMNA	11	18
MYOCD	0.723	0.0064	1.5	0.991	8.26	13.3	0.000759	2.19	LV	CELLSTATES	vCM1.2	control_LMNA	11	18
SPATA21	0.723	0.038	0.041	0.0334	3.29	7.53	0.00908	1.42	LV	CELLSTATES	vCM1.2	control_LMNA	11	18
RBM8A	0.722	0.0353	0.0473	0.039	3.55	7.75	0.00819	1.45	LV	CELLSTATES	vCM1.2	control_LMNA	11	18
ZMYM4-AS1	0.722	0.0258	0.0835	0.0606	4.21	8.74	0.00524	1.59	LV	CELLSTATES	vCM1.2	control_LMNA	11	18
CRLF3	0.721	0.00196	0.301	0.229	6.04	17.7	0.000143	2.71	LV	CELLSTATES	vCM1.2	control_LMNA	11	18
PLPP3	0.721	0.029	0.519	0.371	6.69	8.35	0.00623	1.54	LV	CELLSTATES	vCM1.2	control_LMNA	11	18
TOB2	0.721	0.0151	0.336	0.233	6.14	10.4	0.00248	1.82	LV	CELLSTATES	vCM1.2	control_LMNA	11	18
HDAC11	0.72	0.0349	0.0298	0.0202	2.93	7.79	0.00804	1.46	LV	CELLSTATES	vCM1.2	control_LMNA	11	18
AC092839.1	0.719	0.0137	0.348	0.262	6.22	10.8	0.00216	1.86	LV	CELLSTATES	vCM1.2	control_LMNA	11	18
SLC27A5	0.719	0.0441	0.0306	0.0176	2.81	7.08	0.0112	1.36	LV	CELLSTATES	vCM1.2	control_LMNA	11	18
ANGPTL1	0.718	0.0224	0.103	0.0832	4.62	9.17	0.00431	1.65	LV	CELLSTATES	vCM1.2	control_LMNA	11	18
GPRC5C	0.718	0.0309	0.0421	0.0317	3.38	8.17	0.00678	1.51	LV	CELLSTATES	vCM1.2	control_LMNA	11	18
RNF111	0.718	0.000148	0.579	0.427	6.95	29.5	3.06e-06	3.83	LV	CELLSTATES	vCM1.2	control_LMNA	11	18
AL365273.2	0.717	0.0251	0.0844	0.0625	4.23	8.81	0.00507	1.6	LV	CELLSTATES	vCM1.2	control_LMNA	11	18
GTF2A2	0.717	0.001	0.114	0.0832	4.63	20.5	5.4e-05	3	LV	CELLSTATES	vCM1.2	control_LMNA	11	18
PRKACA	0.717	0.00115	0.176	0.126	5.25	19.9	6.61e-05	2.94	LV	CELLSTATES	vCM1.2	control_LMNA	11	18
ATAD5	0.716	0.00994	0.0579	0.0441	3.72	11.8	0.00139	2	LV	CELLSTATES	vCM1.2	control_LMNA	11	18
NRSN2	0.716	0.0247	0.0444	0.0281	3.33	8.86	0.00496	1.61	LV	CELLSTATES	vCM1.2	control_LMNA	11	18
S100A10	0.716	0.0467	0.0651	0.0442	3.91	6.91	0.0121	1.33	LV	CELLSTATES	vCM1.2	control_LMNA	11	18
AC008741.2	0.715	0.0289	0.0455	0.0284	3.22	8.36	0.0062	1.54	LV	CELLSTATES	vCM1.2	control_LMNA	11	18
AC109927.1	0.715	0.0379	0.11	0.0707	4.48	7.54	0.00905	1.42	LV	CELLSTATES	vCM1.2	control_LMNA	11	18
MEF2A	0.715	0.000818	1.87	1.3	8.62	21.3	4.03e-05	3.09	LV	CELLSTATES	vCM1.2	control_LMNA	11	18
OARD1	0.715	0.00339	0.212	0.169	5.57	15.7	0.000304	2.47	LV	CELLSTATES	vCM1.2	control_LMNA	11	18
LINC00571	0.714	0.00708	0.196	0.139	5.44	13	0.000868	2.15	LV	CELLSTATES	vCM1.2	control_LMNA	11	18
USE1	0.714	0.00384	0.0533	0.0371	3.69	15.2	0.000364	2.42	LV	CELLSTATES	vCM1.2	control_LMNA	11	18
ZNF490	0.714	0.00749	0.118	0.0927	4.66	12.8	0.000938	2.13	LV	CELLSTATES	vCM1.2	control_LMNA	11	18
ZNF611	0.714	0.00259	0.163	0.112	5.04	16.7	0.000209	2.59	LV	CELLSTATES	vCM1.2	control_LMNA	11	18
PRR12	0.712	0.0409	0.0369	0.0321	3.29	7.3	0.0101	1.39	LV	CELLSTATES	vCM1.2	control_LMNA	11	18
ZNF234	0.712	0.0051	0.0747	0.0518	4.03	14.1	0.000548	2.29	LV	CELLSTATES	vCM1.2	control_LMNA	11	18
COLGALT1	0.711	0.0371	0.0308	0.0185	2.83	7.6	0.00881	1.43	LV	CELLSTATES	vCM1.2	control_LMNA	11	18
SRSF2	0.711	0.00288	0.368	0.296	6.37	16.3	0.000242	2.54	LV	CELLSTATES	vCM1.2	control_LMNA	11	18
TMEM206	0.711	0.0415	0.0516	0.037	3.47	7.25	0.0103	1.38	LV	CELLSTATES	vCM1.2	control_LMNA	11	18
UBE2G1	0.711	0.000565	0.488	0.337	6.67	22.9	2.36e-05	3.25	LV	CELLSTATES	vCM1.2	control_LMNA	11	18
ERCC1	0.71	0.00291	0.0996	0.075	4.5	16.2	0.000246	2.54	LV	CELLSTATES	vCM1.2	control_LMNA	11	18
MED1	0.71	0.00414	0.0756	0.0545	4.14	14.9	0.000404	2.38	LV	CELLSTATES	vCM1.2	control_LMNA	11	18
PPP2R5A	0.71	0.00099	0.413	0.296	6.4	20.5	5.33e-05	3	LV	CELLSTATES	vCM1.2	control_LMNA	11	18
CA1	0.709	0.0385	0.178	0.153	5.44	7.49	0.00926	1.41	LV	CELLSTATES	vCM1.2	control_LMNA	11	18
HDDC3	0.709	0.0385	0.027	0.0209	2.84	7.49	0.00926	1.41	LV	CELLSTATES	vCM1.2	control_LMNA	11	18
TSLP	0.709	0.0407	0.0261	0.0219	2.89	7.32	0.01	1.39	LV	CELLSTATES	vCM1.2	control_LMNA	11	18
ZSWIM7	0.709	0.000538	0.213	0.153	5.54	23.2	2.19e-05	3.27	LV	CELLSTATES	vCM1.2	control_LMNA	11	18
CHAC2	0.708	0.0486	0.0337	0.0248	3.08	6.79	0.0128	1.31	LV	CELLSTATES	vCM1.2	control_LMNA	11	18
NAV1	0.708	0.0279	0.977	0.753	7.84	8.48	0.00588	1.55	LV	CELLSTATES	vCM1.2	control_LMNA	11	18
ZCCHC17	0.707	0.00101	0.19	0.142	5.33	20.4	5.47e-05	3	LV	CELLSTATES	vCM1.2	control_LMNA	11	18
AC005670.2	0.706	0.0047	0.0796	0.0609	4.13	14.5	0.000485	2.33	LV	CELLSTATES	vCM1.2	control_LMNA	11	18
DNAH14	0.706	0.0261	0.0818	0.0614	4.29	8.69	0.00535	1.58	LV	CELLSTATES	vCM1.2	control_LMNA	11	18
IDH3A	0.706	0.00264	0.312	0.227	6.07	16.6	0.000215	2.58	LV	CELLSTATES	vCM1.2	control_LMNA	11	18
NOMO2	0.706	0.0264	0.0631	0.0433	3.83	8.66	0.00542	1.58	LV	CELLSTATES	vCM1.2	control_LMNA	11	18
AC011511.2	0.705	0.0477	0.0207	0.0156	2.53	6.85	0.0125	1.32	LV	CELLSTATES	vCM1.2	control_LMNA	11	18
ANKFN1	0.705	0.0193	0.0617	0.047	3.88	9.64	0.00351	1.72	LV	CELLSTATES	vCM1.2	control_LMNA	11	18
NDUFAF8	0.705	0.00506	0.0949	0.0704	4.4	14.2	0.000543	2.3	LV	CELLSTATES	vCM1.2	control_LMNA	11	18
ZNF154	0.705	0.0435	0.0409	0.0362	3.36	7.12	0.011	1.36	LV	CELLSTATES	vCM1.2	control_LMNA	11	18
SPDYE5	0.704	0.0247	0.201	0.166	5.58	8.86	0.00495	1.61	LV	CELLSTATES	vCM1.2	control_LMNA	11	18
CC2D1B	0.703	0.0242	0.0367	0.0279	3.17	8.92	0.00484	1.62	LV	CELLSTATES	vCM1.2	control_LMNA	11	18
RCSD1	0.703	0.00492	0.421	0.307	6.51	14.3	0.000519	2.31	LV	CELLSTATES	vCM1.2	control_LMNA	11	18
ZNF566	0.703	0.00288	0.104	0.0742	4.58	16.3	0.000243	2.54	LV	CELLSTATES	vCM1.2	control_LMNA	11	18
MINK1	0.702	0.00598	0.14	0.113	5	13.6	0.000687	2.22	LV	CELLSTATES	vCM1.2	control_LMNA	11	18
SUMO2	0.702	0.0155	0.049	0.0352	3.49	10.3	0.0026	1.81	LV	CELLSTATES	vCM1.2	control_LMNA	11	18
AC005695.2	0.701	0.0191	0.0708	0.0486	3.94	9.67	0.00347	1.72	LV	CELLSTATES	vCM1.2	control_LMNA	11	18
AC239802.2	0.701	0.0272	0.103	0.0776	4.53	8.56	0.00568	1.57	LV	CELLSTATES	vCM1.2	control_LMNA	11	18
PHKG1	0.7	0.0293	0.214	0.169	5.57	8.33	0.0063	1.53	LV	CELLSTATES	vCM1.2	control_LMNA	11	18
ZNF761	0.7	0.0495	0.0473	0.0308	3.43	6.74	0.0132	1.31	LV	CELLSTATES	vCM1.2	control_LMNA	11	18
CERK	0.699	0.0121	0.155	0.0985	4.97	11.2	0.00182	1.92	LV	CELLSTATES	vCM1.2	control_LMNA	11	18
CYB5R3	0.699	0.00201	0.147	0.108	5.03	17.6	0.000148	2.7	LV	CELLSTATES	vCM1.2	control_LMNA	11	18
ZNF213-AS1	0.699	0.0039	0.0804	0.0601	4.21	15.2	0.00037	2.41	LV	CELLSTATES	vCM1.2	control_LMNA	11	18
RSAD1	0.698	0.0134	0.0607	0.0464	3.76	10.8	0.00211	1.87	LV	CELLSTATES	vCM1.2	control_LMNA	11	18
TAF6L	0.698	0.00422	0.0559	0.0397	3.69	14.9	0.000416	2.37	LV	CELLSTATES	vCM1.2	control_LMNA	11	18
TRDN-AS1	0.698	0.00415	6.98	5.27	10.6	14.9	0.000405	2.38	LV	CELLSTATES	vCM1.2	control_LMNA	11	18
ZNF28	0.698	0.048	0.0312	0.0197	2.81	6.83	0.0126	1.32	LV	CELLSTATES	vCM1.2	control_LMNA	11	18
EID2B	0.697	0.0477	0.028	0.0216	2.79	6.85	0.0125	1.32	LV	CELLSTATES	vCM1.2	control_LMNA	11	18
IQCH	0.697	0.0277	0.12	0.0976	4.81	8.49	0.00584	1.56	LV	CELLSTATES	vCM1.2	control_LMNA	11	18
MTFMT	0.697	0.0192	0.138	0.107	5.08	9.66	0.00348	1.72	LV	CELLSTATES	vCM1.2	control_LMNA	11	18
RAI1	0.697	0.00384	0.122	0.0893	4.77	15.2	0.000363	2.42	LV	CELLSTATES	vCM1.2	control_LMNA	11	18
XBP1	0.697	0.0116	0.111	0.0878	4.58	11.3	0.00171	1.94	LV	CELLSTATES	vCM1.2	control_LMNA	11	18
GLOD4	0.696	0.0384	0.0373	0.0267	3.24	7.5	0.00921	1.42	LV	CELLSTATES	vCM1.2	control_LMNA	11	18
C15orf41	0.695	0.0373	4.26	2.73	9.67	7.59	0.00884	1.43	LV	CELLSTATES	vCM1.2	control_LMNA	11	18
EFR3B	0.694	0.0214	0.0632	0.0535	4	9.31	0.00405	1.67	LV	CELLSTATES	vCM1.2	control_LMNA	11	18
OSBP2	0.694	0.00139	0.163	0.117	5.16	19	8.91e-05	2.86	LV	CELLSTATES	vCM1.2	control_LMNA	11	18
PGPEP1	0.694	0.00752	0.0821	0.0579	4.18	12.8	0.000943	2.12	LV	CELLSTATES	vCM1.2	control_LMNA	11	18
SNRPD3	0.694	0.00184	0.0889	0.067	4.32	18	0.000131	2.73	LV	CELLSTATES	vCM1.2	control_LMNA	11	18
ZNF235	0.694	0.000351	0.218	0.162	5.53	25.1	1.19e-05	3.46	LV	CELLSTATES	vCM1.2	control_LMNA	11	18
ENDOV	0.692	0.0166	0.0636	0.0513	3.87	10.1	0.00285	1.78	LV	CELLSTATES	vCM1.2	control_LMNA	11	18
ZNF324	0.692	0.0399	0.0385	0.0303	3.15	7.38	0.00971	1.4	LV	CELLSTATES	vCM1.2	control_LMNA	11	18
FUCA2	0.691	0.00152	0.159	0.123	5.17	18.7	0.000101	2.82	LV	CELLSTATES	vCM1.2	control_LMNA	11	18
HEATR5B	0.691	0.000827	0.467	0.363	6.73	21.3	4.12e-05	3.08	LV	CELLSTATES	vCM1.2	control_LMNA	11	18
KLHL12	0.691	0.0106	0.0473	0.0379	3.51	11.6	0.0015	1.98	LV	CELLSTATES	vCM1.2	control_LMNA	11	18
RHBDF2	0.691	0.0327	0.0341	0.0272	3.03	7.98	0.00738	1.49	LV	CELLSTATES	vCM1.2	control_LMNA	11	18
SRSF10	0.691	0.00115	0.602	0.442	6.99	19.9	6.66e-05	2.94	LV	CELLSTATES	vCM1.2	control_LMNA	11	18
TMEM184B	0.691	0.0151	0.0819	0.0663	4.29	10.4	0.00249	1.82	LV	CELLSTATES	vCM1.2	control_LMNA	11	18
PHF1	0.69	0.00415	0.0959	0.0723	4.45	14.9	0.000406	2.38	LV	CELLSTATES	vCM1.2	control_LMNA	11	18
RPS27L	0.69	0.0109	0.168	0.127	5.2	11.5	0.00158	1.96	LV	CELLSTATES	vCM1.2	control_LMNA	11	18
GRIK1	0.689	0.0159	0.144	0.125	5.04	10.3	0.00268	1.8	LV	CELLSTATES	vCM1.2	control_LMNA	11	18
PPL	0.689	0.0243	0.12	0.0939	4.72	8.91	0.00486	1.61	LV	CELLSTATES	vCM1.2	control_LMNA	11	18
MLX	0.688	0.00742	0.183	0.148	5.35	12.8	0.000924	2.13	LV	CELLSTATES	vCM1.2	control_LMNA	11	18
SLC35B1	0.688	0.0236	0.0594	0.046	3.78	9	0.00466	1.63	LV	CELLSTATES	vCM1.2	control_LMNA	11	18
SYN3	0.688	0.0336	0.0913	0.0861	4.52	7.9	0.00765	1.47	LV	CELLSTATES	vCM1.2	control_LMNA	11	18
NOC2L	0.687	0.00468	0.0677	0.0533	3.91	14.5	0.000482	2.33	LV	CELLSTATES	vCM1.2	control_LMNA	11	18
SNRPA	0.687	0.0267	0.0398	0.0343	3.33	8.61	0.00555	1.57	LV	CELLSTATES	vCM1.2	control_LMNA	11	18
ZNF808	0.687	0.0215	0.0642	0.048	3.81	9.3	0.00408	1.67	LV	CELLSTATES	vCM1.2	control_LMNA	11	18
FAM222B	0.685	0.00588	0.248	0.183	5.74	13.6	0.000673	2.23	LV	CELLSTATES	vCM1.2	control_LMNA	11	18
GRIP2	0.685	0.0108	0.616	0.475	7.13	11.6	0.00155	1.97	LV	CELLSTATES	vCM1.2	control_LMNA	11	18
MUM1	0.685	0.00455	0.0726	0.0554	4.06	14.6	0.000459	2.34	LV	CELLSTATES	vCM1.2	control_LMNA	11	18
PPP6R2	0.685	0.00141	0.465	0.336	6.64	19	9.08e-05	2.85	LV	CELLSTATES	vCM1.2	control_LMNA	11	18
U2AF2	0.685	0.0451	0.0324	0.0255	3.17	7.02	0.0116	1.35	LV	CELLSTATES	vCM1.2	control_LMNA	11	18
ZNF143	0.685	0.023	0.0944	0.0794	4.51	9.08	0.0045	1.64	LV	CELLSTATES	vCM1.2	control_LMNA	11	18
RABEP1	0.684	0.000434	0.436	0.322	6.55	24.1	1.65e-05	3.36	LV	CELLSTATES	vCM1.2	control_LMNA	11	18
RNF43	0.684	0.00828	0.0735	0.0521	3.98	12.4	0.00108	2.08	LV	CELLSTATES	vCM1.2	control_LMNA	11	18
SMG9	0.684	0.0186	0.0514	0.0385	3.61	9.76	0.00334	1.73	LV	CELLSTATES	vCM1.2	control_LMNA	11	18
THSD4	0.683	0.00656	4.1	2.87	9.77	13.2	0.000786	2.18	LV	CELLSTATES	vCM1.2	control_LMNA	11	18
AC025682.1	0.682	0.00172	0.0976	0.0792	4.47	18.2	0.00012	2.76	LV	CELLSTATES	vCM1.2	control_LMNA	11	18
BAHCC1	0.682	0.0277	0.035	0.0275	3.21	8.5	0.00582	1.56	LV	CELLSTATES	vCM1.2	control_LMNA	11	18
FBXL13	0.682	0.0151	0.117	0.0944	4.77	10.4	0.00248	1.82	LV	CELLSTATES	vCM1.2	control_LMNA	11	18
MAPKAPK2	0.682	0.00115	0.482	0.338	6.65	19.9	6.66e-05	2.94	LV	CELLSTATES	vCM1.2	control_LMNA	11	18
MAST2	0.682	0.000432	0.898	0.647	7.55	24.1	1.63e-05	3.36	LV	CELLSTATES	vCM1.2	control_LMNA	11	18
RRNAD1	0.682	0.0182	0.0388	0.0287	3.25	9.83	0.00324	1.74	LV	CELLSTATES	vCM1.2	control_LMNA	11	18
SEPT6	0.682	0.0327	0.0605	0.0431	3.88	7.98	0.00738	1.49	LV	CELLSTATES	vCM1.2	control_LMNA	11	18
SIPA1L2	0.682	0.00407	0.348	0.254	6.26	15	0.000395	2.39	LV	CELLSTATES	vCM1.2	control_LMNA	11	18
ZBED4	0.682	0.00667	0.0767	0.0518	4.08	13.2	0.000807	2.18	LV	CELLSTATES	vCM1.2	control_LMNA	11	18
AC024901.1	0.68	0.0417	0.0704	0.0507	4.07	7.24	0.0104	1.38	LV	CELLSTATES	vCM1.2	control_LMNA	11	18
PARP16	0.68	0.0222	0.0616	0.0421	3.83	9.2	0.00426	1.65	LV	CELLSTATES	vCM1.2	control_LMNA	11	18
ARV1	0.679	0.0366	0.0385	0.031	3.36	7.64	0.00864	1.44	LV	CELLSTATES	vCM1.2	control_LMNA	11	18
FOXJ3	0.679	0.000326	0.495	0.38	6.75	25.5	1.04e-05	3.49	LV	CELLSTATES	vCM1.2	control_LMNA	11	18
LRRTM3	0.679	0.0354	3.17	2.48	9.41	7.75	0.00821	1.45	LV	CELLSTATES	vCM1.2	control_LMNA	11	18
COQ10A	0.678	0.00646	0.435	0.344	6.56	13.3	0.000771	2.19	LV	CELLSTATES	vCM1.2	control_LMNA	11	18
NF1	0.678	0.000307	0.881	0.678	7.6	25.8	9.5e-06	3.51	LV	CELLSTATES	vCM1.2	control_LMNA	11	18
RPS28	0.678	0.0252	0.102	0.0791	4.57	8.8	0.00509	1.6	LV	CELLSTATES	vCM1.2	control_LMNA	11	18
UBE2L3	0.678	0.0091	0.132	0.0972	4.9	12.1	0.00123	2.04	LV	CELLSTATES	vCM1.2	control_LMNA	11	18
WTIP	0.678	0.0118	0.0552	0.042	3.8	11.3	0.00175	1.93	LV	CELLSTATES	vCM1.2	control_LMNA	11	18
CLIP2	0.677	0.0456	0.0494	0.0367	3.66	6.98	0.0117	1.34	LV	CELLSTATES	vCM1.2	control_LMNA	11	18
NUDT19	0.677	0.0263	0.058	0.0367	3.63	8.66	0.00541	1.58	LV	CELLSTATES	vCM1.2	control_LMNA	11	18
ZNF430	0.677	0.0189	0.0543	0.0435	3.66	9.69	0.00343	1.72	LV	CELLSTATES	vCM1.2	control_LMNA	11	18
CGNL1	0.676	0.0381	0.0796	0.0753	4.32	7.52	0.00913	1.42	LV	CELLSTATES	vCM1.2	control_LMNA	11	18
PEX26	0.676	0.00393	0.0837	0.0589	4.24	15.1	0.000373	2.41	LV	CELLSTATES	vCM1.2	control_LMNA	11	18
RPL3L	0.676	0.00187	0.6	0.46	7.1	17.9	0.000133	2.73	LV	CELLSTATES	vCM1.2	control_LMNA	11	18
TANGO2	0.676	0.0395	0.293	0.207	5.97	7.42	0.00955	1.4	LV	CELLSTATES	vCM1.2	control_LMNA	11	18
CC2D2B	0.675	0.0211	0.105	0.0861	4.61	9.35	0.00399	1.68	LV	CELLSTATES	vCM1.2	control_LMNA	11	18
AL022068.1	0.674	0.0481	0.0396	0.0359	3.44	6.83	0.0126	1.32	LV	CELLSTATES	vCM1.2	control_LMNA	11	18
SSU72	0.674	0.0116	0.0676	0.0529	4.04	11.3	0.00171	1.94	LV	CELLSTATES	vCM1.2	control_LMNA	11	18
MRPS11	0.673	0.00512	0.0848	0.0655	4.24	14.1	0.000553	2.29	LV	CELLSTATES	vCM1.2	control_LMNA	11	18
SYF2	0.673	0.00612	0.0529	0.0424	3.69	13.5	0.00071	2.21	LV	CELLSTATES	vCM1.2	control_LMNA	11	18
CDK11A	0.672	0.0455	0.0526	0.0472	3.69	6.98	0.0117	1.34	LV	CELLSTATES	vCM1.2	control_LMNA	11	18
ZNF540	0.672	0.0125	0.164	0.128	5.14	11.1	0.0019	1.9	LV	CELLSTATES	vCM1.2	control_LMNA	11	18
PAPPA2	0.671	0.028	0.0673	0.058	4.12	8.46	0.00593	1.55	LV	CELLSTATES	vCM1.2	control_LMNA	11	18
NECTIN1	0.67	0.0479	0.034	0.027	3.16	6.84	0.0126	1.32	LV	CELLSTATES	vCM1.2	control_LMNA	11	18
SCAMP2	0.67	0.00568	0.0784	0.0582	4.21	13.7	0.000641	2.25	LV	CELLSTATES	vCM1.2	control_LMNA	11	18
MAP2K7	0.669	0.0206	0.0614	0.0454	3.79	9.42	0.00386	1.69	LV	CELLSTATES	vCM1.2	control_LMNA	11	18
RILP	0.669	0.00681	0.0897	0.0689	4.38	13.1	0.000828	2.17	LV	CELLSTATES	vCM1.2	control_LMNA	11	18
TPM2	0.669	0.0232	1.21	0.876	8.1	9.06	0.00454	1.63	LV	CELLSTATES	vCM1.2	control_LMNA	11	18
ADAM10	0.668	0.00245	0.436	0.334	6.55	16.9	0.000194	2.61	LV	CELLSTATES	vCM1.2	control_LMNA	11	18
ARL3	0.668	0.00319	0.0917	0.0693	4.42	15.9	0.00028	2.5	LV	CELLSTATES	vCM1.2	control_LMNA	11	18
ZNF146	0.668	0.00118	0.237	0.165	5.63	19.7	6.95e-05	2.93	LV	CELLSTATES	vCM1.2	control_LMNA	11	18
RBM4B	0.667	0.00727	0.245	0.192	5.73	12.9	0.0009	2.14	LV	CELLSTATES	vCM1.2	control_LMNA	11	18
HEATR1	0.665	0.0283	0.0389	0.0328	3.32	8.43	0.00601	1.55	LV	CELLSTATES	vCM1.2	control_LMNA	11	18
RANGAP1	0.665	0.0407	0.0448	0.0367	3.51	7.32	0.01	1.39	LV	CELLSTATES	vCM1.2	control_LMNA	11	18
ZMPSTE24	0.665	0.013	0.0896	0.0721	4.42	10.9	0.00203	1.88	LV	CELLSTATES	vCM1.2	control_LMNA	11	18
ZNF30	0.665	0.0264	0.0469	0.0318	3.42	8.65	0.00544	1.58	LV	CELLSTATES	vCM1.2	control_LMNA	11	18
BMX	0.664	0.0355	0.106	0.0905	4.67	7.74	0.00825	1.45	LV	CELLSTATES	vCM1.2	control_LMNA	11	18
E4F1	0.664	0.0212	0.0825	0.0617	4.21	9.33	0.00403	1.67	LV	CELLSTATES	vCM1.2	control_LMNA	11	18
ZNF333	0.664	0.00641	0.067	0.0434	3.82	13.3	0.000763	2.19	LV	CELLSTATES	vCM1.2	control_LMNA	11	18
MEI4	0.662	0.0236	0.0585	0.05	3.85	9	0.00466	1.63	LV	CELLSTATES	vCM1.2	control_LMNA	11	18
TLE2	0.662	0.023	0.0847	0.0641	4.3	9.08	0.00449	1.64	LV	CELLSTATES	vCM1.2	control_LMNA	11	18
UTP18	0.662	0.0438	0.042	0.0326	3.33	7.1	0.0111	1.36	LV	CELLSTATES	vCM1.2	control_LMNA	11	18
PGD	0.661	0.0268	0.0308	0.0224	2.94	8.6	0.00556	1.57	LV	CELLSTATES	vCM1.2	control_LMNA	11	18
SAMM50	0.661	0.00298	0.0779	0.0594	4.11	16.2	0.000255	2.53	LV	CELLSTATES	vCM1.2	control_LMNA	11	18
MUL1	0.66	0.0235	0.0387	0.0336	3.26	9.02	0.00462	1.63	LV	CELLSTATES	vCM1.2	control_LMNA	11	18
NIPA1	0.66	0.00282	0.123	0.0879	4.71	16.4	0.000235	2.55	LV	CELLSTATES	vCM1.2	control_LMNA	11	18
GRAMD1A	0.659	0.0172	0.0551	0.0446	3.75	10	0.00301	1.76	LV	CELLSTATES	vCM1.2	control_LMNA	11	18
PLEKHJ1	0.659	0.00791	0.0844	0.0735	4.44	12.6	0.00102	2.1	LV	CELLSTATES	vCM1.2	control_LMNA	11	18
RPLP2	0.659	0.0266	0.137	0.109	4.99	8.63	0.00549	1.57	LV	CELLSTATES	vCM1.2	control_LMNA	11	18
C1orf56	0.658	0.0264	0.0791	0.0625	4.18	8.66	0.00543	1.58	LV	CELLSTATES	vCM1.2	control_LMNA	11	18
FBXL22	0.658	0.0308	0.12	0.094	4.81	8.17	0.00675	1.51	LV	CELLSTATES	vCM1.2	control_LMNA	11	18
HAX1	0.658	0.0229	0.102	0.0788	4.5	9.09	0.00447	1.64	LV	CELLSTATES	vCM1.2	control_LMNA	11	18
LAMTOR5	0.658	0.0482	0.0752	0.0632	4.18	6.82	0.0127	1.32	LV	CELLSTATES	vCM1.2	control_LMNA	11	18
MKL1	0.658	0.0026	0.37	0.286	6.39	16.7	0.000211	2.58	LV	CELLSTATES	vCM1.2	control_LMNA	11	18
RPLP1	0.658	0.0366	0.288	0.253	6.14	7.64	0.00861	1.44	LV	CELLSTATES	vCM1.2	control_LMNA	11	18
ABCB9	0.657	0.0279	0.0463	0.0365	3.58	8.48	0.00589	1.55	LV	CELLSTATES	vCM1.2	control_LMNA	11	18
ALG12	0.656	0.0345	0.041	0.0276	3.18	7.83	0.00791	1.46	LV	CELLSTATES	vCM1.2	control_LMNA	11	18
FBXO44	0.656	0.0337	0.0566	0.047	3.84	7.89	0.00768	1.47	LV	CELLSTATES	vCM1.2	control_LMNA	11	18
PITPNC1	0.656	0.0398	0.0617	0.047	3.96	7.4	0.00966	1.4	LV	CELLSTATES	vCM1.2	control_LMNA	11	18
RRP7A	0.655	0.0477	0.0306	0.0261	2.97	6.85	0.0125	1.32	LV	CELLSTATES	vCM1.2	control_LMNA	11	18
ZNF787	0.655	0.0318	0.0403	0.0323	3.4	8.07	0.00707	1.5	LV	CELLSTATES	vCM1.2	control_LMNA	11	18
DNAJC5G	0.654	0.0258	0.0825	0.066	4.34	8.73	0.00525	1.59	LV	CELLSTATES	vCM1.2	control_LMNA	11	18
SMYD3	0.654	0.000805	0.785	0.622	7.45	21.4	3.93e-05	3.09	LV	CELLSTATES	vCM1.2	control_LMNA	11	18
GAMT	0.653	0.0319	0.0505	0.045	3.66	8.05	0.00714	1.5	LV	CELLSTATES	vCM1.2	control_LMNA	11	18
PPCDC	0.653	0.00667	0.0671	0.0553	3.98	13.2	0.000805	2.18	LV	CELLSTATES	vCM1.2	control_LMNA	11	18
WDR73	0.653	0.00279	0.2	0.148	5.4	16.4	0.000232	2.55	LV	CELLSTATES	vCM1.2	control_LMNA	11	18
ZNF770	0.653	0.0228	0.0529	0.0357	3.6	9.11	0.00444	1.64	LV	CELLSTATES	vCM1.2	control_LMNA	11	18
AL391839.1	0.652	0.0328	0.0971	0.0895	4.64	7.97	0.0074	1.48	LV	CELLSTATES	vCM1.2	control_LMNA	11	18
ATP2B4	0.652	0.00925	0.769	0.554	7.34	12.1	0.00126	2.03	LV	CELLSTATES	vCM1.2	control_LMNA	11	18
OPA3	0.652	0.00255	0.167	0.121	5.18	16.7	0.000205	2.59	LV	CELLSTATES	vCM1.2	control_LMNA	11	18
AC011369.1	0.651	0.0493	1.08	0.899	7.92	6.76	0.0131	1.31	LV	CELLSTATES	vCM1.2	control_LMNA	11	18
CDH26	0.651	0.0158	0.0565	0.0457	3.84	10.3	0.00267	1.8	LV	CELLSTATES	vCM1.2	control_LMNA	11	18
NOSIP	0.651	0.00312	0.0843	0.0671	4.31	16	0.00027	2.51	LV	CELLSTATES	vCM1.2	control_LMNA	11	18
PDIA5	0.651	0.0401	0.0508	0.0368	3.48	7.36	0.00982	1.4	LV	CELLSTATES	vCM1.2	control_LMNA	11	18
TNRC6B	0.651	0.000319	1.4	1.08	8.27	25.6	1.01e-05	3.5	LV	CELLSTATES	vCM1.2	control_LMNA	11	18
ZFP30	0.651	0.0183	0.0584	0.0501	3.86	9.81	0.00326	1.74	LV	CELLSTATES	vCM1.2	control_LMNA	11	18
AK9	0.65	0.00957	0.244	0.198	5.77	12	0.00132	2.02	LV	CELLSTATES	vCM1.2	control_LMNA	11	18
BCL11A	0.65	0.00142	0.399	0.33	6.54	18.9	9.24e-05	2.85	LV	CELLSTATES	vCM1.2	control_LMNA	11	18
NUDT12	0.65	0.0228	0.103	0.0822	4.6	9.11	0.00444	1.64	LV	CELLSTATES	vCM1.2	control_LMNA	11	18
STARD3	0.65	0.0168	0.0517	0.0386	3.59	10.1	0.00292	1.77	LV	CELLSTATES	vCM1.2	control_LMNA	11	18
CKM	0.649	0.0227	1.11	0.839	7.88	9.12	0.00441	1.64	LV	CELLSTATES	vCM1.2	control_LMNA	11	18
ERBB2	0.649	0.0138	0.108	0.0734	4.55	10.7	0.00219	1.86	LV	CELLSTATES	vCM1.2	control_LMNA	11	18
GCOM1	0.649	0.0167	0.118	0.083	4.65	10.1	0.00289	1.78	LV	CELLSTATES	vCM1.2	control_LMNA	11	18
AC123768.3	0.648	0.00325	0.131	0.11	4.94	15.8	0.000288	2.49	LV	CELLSTATES	vCM1.2	control_LMNA	11	18
PTCHD1-AS	0.648	0.0229	0.109	0.0934	4.83	9.1	0.00446	1.64	LV	CELLSTATES	vCM1.2	control_LMNA	11	18
EP300	0.647	0.000255	0.216	0.166	5.53	26.7	7.18e-06	3.59	LV	CELLSTATES	vCM1.2	control_LMNA	11	18
PKM	0.647	0.0318	0.282	0.232	6.04	8.07	0.00709	1.5	LV	CELLSTATES	vCM1.2	control_LMNA	11	18
TRNAU1AP	0.647	0.00321	0.125	0.0948	4.81	15.9	0.000282	2.49	LV	CELLSTATES	vCM1.2	control_LMNA	11	18
ATG4D	0.646	0.0149	0.0655	0.0522	3.98	10.5	0.00243	1.83	LV	CELLSTATES	vCM1.2	control_LMNA	11	18
COPS3	0.646	0.0073	0.0679	0.0555	4.07	12.9	0.000906	2.14	LV	CELLSTATES	vCM1.2	control_LMNA	11	18
MPDU1	0.646	0.0125	0.068	0.0527	3.9	11.1	0.0019	1.9	LV	CELLSTATES	vCM1.2	control_LMNA	11	18
ZNF383	0.646	0.0076	0.0943	0.0692	4.42	12.7	0.000959	2.12	LV	CELLSTATES	vCM1.2	control_LMNA	11	18
BTBD2	0.645	0.0186	0.118	0.0827	4.72	9.75	0.00335	1.73	LV	CELLSTATES	vCM1.2	control_LMNA	11	18
WWOX	0.645	0.00367	1.41	1.07	8.28	15.4	0.000342	2.44	LV	CELLSTATES	vCM1.2	control_LMNA	11	18
DENND4A	0.644	0.00139	0.304	0.243	6.1	19.1	8.88e-05	2.86	LV	CELLSTATES	vCM1.2	control_LMNA	11	18
EXOSC10	0.644	0.0118	0.0716	0.0514	4.01	11.3	0.00176	1.93	LV	CELLSTATES	vCM1.2	control_LMNA	11	18
NPEPPS	0.644	0.000511	0.376	0.284	6.34	23.5	2e-05	3.29	LV	CELLSTATES	vCM1.2	control_LMNA	11	18
ZNF440	0.644	0.0248	0.048	0.0371	3.53	8.85	0.00498	1.61	LV	CELLSTATES	vCM1.2	control_LMNA	11	18
ATXN10	0.643	0.000352	0.336	0.255	6.21	25	1.2e-05	3.45	LV	CELLSTATES	vCM1.2	control_LMNA	11	18
FANCC	0.643	0.0196	0.553	0.392	6.77	9.58	0.00361	1.71	LV	CELLSTATES	vCM1.2	control_LMNA	11	18
SLC30A4	0.642	0.0308	0.0332	0.0275	3.08	8.17	0.00677	1.51	LV	CELLSTATES	vCM1.2	control_LMNA	11	18
TNPO2	0.642	0.00438	0.101	0.0802	4.6	14.7	0.000438	2.36	LV	CELLSTATES	vCM1.2	control_LMNA	11	18
ZNF563	0.642	0.0449	0.0823	0.0541	4.06	7.03	0.0115	1.35	LV	CELLSTATES	vCM1.2	control_LMNA	11	18
CNTNAP3	0.641	0.0348	0.266	0.19	5.81	7.81	0.00799	1.46	LV	CELLSTATES	vCM1.2	control_LMNA	11	18
NR1H3	0.64	0.015	0.0438	0.0302	3.35	10.5	0.00247	1.82	LV	CELLSTATES	vCM1.2	control_LMNA	11	18
UFC1	0.64	0.0449	0.0413	0.0333	3.4	7.03	0.0115	1.35	LV	CELLSTATES	vCM1.2	control_LMNA	11	18
ATP5ME	0.639	0.0454	0.246	0.212	5.95	7	0.0117	1.34	LV	CELLSTATES	vCM1.2	control_LMNA	11	18
METTL16	0.639	0.00388	0.207	0.158	5.52	15.2	0.000368	2.41	LV	CELLSTATES	vCM1.2	control_LMNA	11	18
P3H1	0.639	0.0472	0.0303	0.026	3.04	6.87	0.0124	1.33	LV	CELLSTATES	vCM1.2	control_LMNA	11	18
PAIP2B	0.639	0.00974	0.316	0.263	6.14	11.9	0.00135	2.01	LV	CELLSTATES	vCM1.2	control_LMNA	11	18
SLC25A42	0.639	0.00459	0.143	0.116	5.04	14.6	0.000467	2.34	LV	CELLSTATES	vCM1.2	control_LMNA	11	18
MTSS1L	0.638	0.0389	0.0888	0.0661	4.38	7.46	0.00937	1.41	LV	CELLSTATES	vCM1.2	control_LMNA	11	18
SIRT6	0.638	0.0393	0.0406	0.0275	3.26	7.43	0.00949	1.41	LV	CELLSTATES	vCM1.2	control_LMNA	11	18
ZNF592	0.638	0.00415	0.149	0.109	5.01	14.9	0.000405	2.38	LV	CELLSTATES	vCM1.2	control_LMNA	11	18
CLPTM1	0.637	0.00285	0.0934	0.0724	4.43	16.3	0.000238	2.54	LV	CELLSTATES	vCM1.2	control_LMNA	11	18
ZBTB40	0.637	0.0233	0.0807	0.0696	4.28	9.04	0.00458	1.63	LV	CELLSTATES	vCM1.2	control_LMNA	11	18
ZFP36L2	0.637	0.0432	0.0689	0.0623	4.07	7.14	0.0109	1.36	LV	CELLSTATES	vCM1.2	control_LMNA	11	18
AC096719.1	0.636	0.0336	0.048	0.0436	3.72	7.9	0.00764	1.47	LV	CELLSTATES	vCM1.2	control_LMNA	11	18
SCP2	0.636	0.000328	0.251	0.191	5.81	25.4	1.05e-05	3.48	LV	CELLSTATES	vCM1.2	control_LMNA	11	18
SNUPN	0.636	0.0115	0.06	0.0479	3.86	11.4	0.00168	1.94	LV	CELLSTATES	vCM1.2	control_LMNA	11	18
VAMP4	0.636	0.0193	0.0471	0.0341	3.45	9.64	0.00351	1.72	LV	CELLSTATES	vCM1.2	control_LMNA	11	18
ATP1B1	0.635	0.00373	0.976	0.748	7.66	15.3	0.000349	2.43	LV	CELLSTATES	vCM1.2	control_LMNA	11	18
CNTNAP2	0.635	0.0342	0.195	0.168	5.57	7.85	0.00784	1.47	LV	CELLSTATES	vCM1.2	control_LMNA	11	18
ZNF224	0.635	0.00355	0.0907	0.0704	4.39	15.5	0.000328	2.45	LV	CELLSTATES	vCM1.2	control_LMNA	11	18
PISD	0.634	0.00474	0.103	0.0765	4.57	14.4	0.000492	2.32	LV	CELLSTATES	vCM1.2	control_LMNA	11	18
ZNF124	0.634	0.0393	0.0783	0.0604	4.14	7.43	0.00951	1.41	LV	CELLSTATES	vCM1.2	control_LMNA	11	18
CDC37	0.633	0.00203	0.288	0.241	6.08	17.6	0.000151	2.69	LV	CELLSTATES	vCM1.2	control_LMNA	11	18
KYAT1	0.633	0.00849	0.182	0.127	5.32	12.4	0.00112	2.07	LV	CELLSTATES	vCM1.2	control_LMNA	11	18
TRIP4	0.633	0.00337	0.138	0.0992	4.93	15.7	0.000303	2.47	LV	CELLSTATES	vCM1.2	control_LMNA	11	18
EIF3J	0.632	0.00121	0.189	0.137	5.34	19.6	7.21e-05	2.92	LV	CELLSTATES	vCM1.2	control_LMNA	11	18
MFSD11	0.632	0.000968	0.52	0.419	6.9	20.6	5.17e-05	3.01	LV	CELLSTATES	vCM1.2	control_LMNA	11	18
PTPA	0.632	0.00202	0.166	0.125	5.23	17.6	0.000149	2.69	LV	CELLSTATES	vCM1.2	control_LMNA	11	18
KAZN	0.631	0.0339	0.105	0.0931	4.8	7.88	0.00774	1.47	LV	CELLSTATES	vCM1.2	control_LMNA	11	18
NUP85	0.631	0.0205	0.0525	0.0405	3.7	9.45	0.00383	1.69	LV	CELLSTATES	vCM1.2	control_LMNA	11	18
MPP3	0.63	0.0459	1.29	1.06	8.18	6.96	0.0119	1.34	LV	CELLSTATES	vCM1.2	control_LMNA	11	18
NMT1	0.63	0.000861	0.28	0.222	5.99	21.1	4.38e-05	3.06	LV	CELLSTATES	vCM1.2	control_LMNA	11	18
CASC3	0.629	0.00989	0.111	0.0871	4.67	11.8	0.00138	2	LV	CELLSTATES	vCM1.2	control_LMNA	11	18
NAGLU	0.629	0.0471	0.0605	0.0532	3.91	6.88	0.0123	1.33	LV	CELLSTATES	vCM1.2	control_LMNA	11	18
POLRMT	0.629	0.0477	0.027	0.0257	2.97	6.85	0.0125	1.32	LV	CELLSTATES	vCM1.2	control_LMNA	11	18
SFI1	0.629	0.0478	0.0494	0.0352	3.54	6.84	0.0126	1.32	LV	CELLSTATES	vCM1.2	control_LMNA	11	18
XPNPEP3	0.628	0.00222	0.165	0.125	5.2	17.3	0.000169	2.65	LV	CELLSTATES	vCM1.2	control_LMNA	11	18
C2orf68	0.627	0.0143	0.0744	0.0633	4.21	10.6	0.00231	1.84	LV	CELLSTATES	vCM1.2	control_LMNA	11	18
KLHL22	0.627	0.0128	0.161	0.108	5.11	11	0.00197	1.89	LV	CELLSTATES	vCM1.2	control_LMNA	11	18
LRSAM1	0.627	0.00512	0.328	0.26	6.27	14.1	0.000552	2.29	LV	CELLSTATES	vCM1.2	control_LMNA	11	18
WBP2	0.627	0.023	0.0885	0.0754	4.39	9.08	0.00449	1.64	LV	CELLSTATES	vCM1.2	control_LMNA	11	18
ARPP19	0.626	0.00225	0.154	0.119	5.1	17.2	0.000173	2.65	LV	CELLSTATES	vCM1.2	control_LMNA	11	18
BCAS2	0.626	0.0288	0.0679	0.0484	3.98	8.37	0.00617	1.54	LV	CELLSTATES	vCM1.2	control_LMNA	11	18
COQ7	0.626	0.0113	0.0954	0.0685	4.38	11.4	0.00166	1.95	LV	CELLSTATES	vCM1.2	control_LMNA	11	18
POLDIP3	0.626	0.00815	0.0655	0.0539	4.04	12.5	0.00106	2.09	LV	CELLSTATES	vCM1.2	control_LMNA	11	18
ILF3	0.625	0.00627	0.102	0.0819	4.61	13.4	0.000737	2.2	LV	CELLSTATES	vCM1.2	control_LMNA	11	18
SPSB3	0.625	0.00117	0.281	0.234	5.98	19.8	6.78e-05	2.93	LV	CELLSTATES	vCM1.2	control_LMNA	11	18
USP48	0.625	0.000745	0.248	0.201	5.79	21.7	3.53e-05	3.13	LV	CELLSTATES	vCM1.2	control_LMNA	11	18
EYA3	0.624	0.000619	0.347	0.256	6.25	22.5	2.71e-05	3.21	LV	CELLSTATES	vCM1.2	control_LMNA	11	18
SSH2	0.624	0.00234	1.03	0.774	7.83	17.1	0.000182	2.63	LV	CELLSTATES	vCM1.2	control_LMNA	11	18
AC013472.2	0.623	0.042	0.043	0.0358	3.46	7.22	0.0105	1.38	LV	CELLSTATES	vCM1.2	control_LMNA	11	18
CNPPD1	0.623	0.0259	0.0378	0.0275	3.2	8.71	0.00529	1.59	LV	CELLSTATES	vCM1.2	control_LMNA	11	18
MRPS6	0.623	0.0258	0.0842	0.073	4.41	8.74	0.00524	1.59	LV	CELLSTATES	vCM1.2	control_LMNA	11	18
YARS	0.623	0.00213	0.116	0.0874	4.71	17.4	0.000161	2.67	LV	CELLSTATES	vCM1.2	control_LMNA	11	18
AC073389.2	0.622	0.0493	0.203	0.155	5.53	6.75	0.0131	1.31	LV	CELLSTATES	vCM1.2	control_LMNA	11	18
TSPOAP1	0.622	0.0111	0.0792	0.0638	4.19	11.5	0.0016	1.96	LV	CELLSTATES	vCM1.2	control_LMNA	11	18
MIRLET7BHG	0.621	0.00542	0.163	0.123	5.19	13.9	0.000602	2.27	LV	CELLSTATES	vCM1.2	control_LMNA	11	18
RBPMS2	0.621	0.00468	0.168	0.131	5.23	14.5	0.000482	2.33	LV	CELLSTATES	vCM1.2	control_LMNA	11	18
SIPA1L3	0.621	0.00178	0.216	0.164	5.54	18.1	0.000126	2.75	LV	CELLSTATES	vCM1.2	control_LMNA	11	18
NFIX	0.62	0.0186	0.141	0.112	4.97	9.76	0.00334	1.73	LV	CELLSTATES	vCM1.2	control_LMNA	11	18
PRUNE1	0.62	0.00646	0.101	0.0711	4.46	13.3	0.000772	2.19	LV	CELLSTATES	vCM1.2	control_LMNA	11	18
RNF215	0.62	0.02	0.0692	0.0493	4	9.52	0.0037	1.7	LV	CELLSTATES	vCM1.2	control_LMNA	11	18
EML2	0.619	0.0149	0.095	0.0682	4.36	10.5	0.00243	1.83	LV	CELLSTATES	vCM1.2	control_LMNA	11	18
ENGASE	0.619	0.033	0.062	0.0411	3.76	7.95	0.00748	1.48	LV	CELLSTATES	vCM1.2	control_LMNA	11	18
PRKCZ	0.619	0.0326	0.0584	0.041	3.68	7.99	0.00734	1.49	LV	CELLSTATES	vCM1.2	control_LMNA	11	18
AC020594.1	0.618	0.0308	0.0595	0.0458	3.82	8.17	0.00676	1.51	LV	CELLSTATES	vCM1.2	control_LMNA	11	18
ITGAE	0.617	0.0398	0.055	0.0505	3.85	7.39	0.00967	1.4	LV	CELLSTATES	vCM1.2	control_LMNA	11	18
WNK1	0.617	0.00349	1.17	0.912	7.98	15.6	0.000319	2.46	LV	CELLSTATES	vCM1.2	control_LMNA	11	18
HGS	0.616	0.0442	0.0489	0.0338	3.45	7.07	0.0113	1.35	LV	CELLSTATES	vCM1.2	control_LMNA	11	18
DARS2	0.615	0.0266	0.0486	0.0405	3.53	8.63	0.00548	1.58	LV	CELLSTATES	vCM1.2	control_LMNA	11	18
EEF2K	0.615	0.00505	0.154	0.126	5.16	14.2	0.00054	2.3	LV	CELLSTATES	vCM1.2	control_LMNA	11	18
GUCY2C	0.615	0.0445	0.158	0.139	5.25	7.06	0.0113	1.35	LV	CELLSTATES	vCM1.2	control_LMNA	11	18
HACD3	0.615	0.00889	0.105	0.0766	4.55	12.2	0.00119	2.05	LV	CELLSTATES	vCM1.2	control_LMNA	11	18
NMNAT1	0.615	0.0171	0.247	0.17	5.69	10	0.00298	1.77	LV	CELLSTATES	vCM1.2	control_LMNA	11	18
ARHGAP27	0.614	0.0206	0.0703	0.0544	4.08	9.42	0.00388	1.69	LV	CELLSTATES	vCM1.2	control_LMNA	11	18
EMC4	0.614	0.0398	0.0396	0.0331	3.41	7.39	0.00969	1.4	LV	CELLSTATES	vCM1.2	control_LMNA	11	18
IREB2	0.614	0.00204	0.154	0.122	5.15	17.6	0.000152	2.69	LV	CELLSTATES	vCM1.2	control_LMNA	11	18
MACO1	0.614	0.00136	0.165	0.132	5.25	19.2	8.56e-05	2.87	LV	CELLSTATES	vCM1.2	control_LMNA	11	18
ZNF428	0.614	0.0262	0.0892	0.0776	4.4	8.68	0.00537	1.58	LV	CELLSTATES	vCM1.2	control_LMNA	11	18
DNAJC16	0.613	0.00743	0.104	0.0718	4.51	12.8	0.000927	2.13	LV	CELLSTATES	vCM1.2	control_LMNA	11	18
LINC00504	0.613	0.0491	0.0756	0.069	4.31	6.77	0.013	1.31	LV	CELLSTATES	vCM1.2	control_LMNA	11	18
LYG1	0.613	0.0266	0.0384	0.0318	3.37	8.63	0.0055	1.57	LV	CELLSTATES	vCM1.2	control_LMNA	11	18
PML	0.613	0.0318	0.0439	0.0364	3.36	8.08	0.00706	1.5	LV	CELLSTATES	vCM1.2	control_LMNA	11	18
PRPSAP1	0.613	0.0155	0.111	0.0851	4.64	10.3	0.0026	1.81	LV	CELLSTATES	vCM1.2	control_LMNA	11	18
ISG20L2	0.612	0.0417	0.038	0.0282	3.19	7.24	0.0104	1.38	LV	CELLSTATES	vCM1.2	control_LMNA	11	18
SNAP23	0.612	0.0186	0.562	0.483	7.04	9.77	0.00332	1.73	LV	CELLSTATES	vCM1.2	control_LMNA	11	18
HSF4	0.611	0.042	0.154	0.135	5.24	7.22	0.0105	1.38	LV	CELLSTATES	vCM1.2	control_LMNA	11	18
LRRC49	0.611	0.041	0.371	0.27	6.37	7.29	0.0101	1.39	LV	CELLSTATES	vCM1.2	control_LMNA	11	18
SMG6	0.611	0.00169	0.428	0.333	6.58	18.3	0.000117	2.77	LV	CELLSTATES	vCM1.2	control_LMNA	11	18
ZNF461	0.611	0.0145	0.0486	0.0381	3.52	10.6	0.00234	1.84	LV	CELLSTATES	vCM1.2	control_LMNA	11	18
TMEM259	0.61	0.00417	0.265	0.212	5.93	14.9	0.000409	2.38	LV	CELLSTATES	vCM1.2	control_LMNA	11	18
ETS1	0.609	0.0422	0.0548	0.0472	3.66	7.2	0.0106	1.37	LV	CELLSTATES	vCM1.2	control_LMNA	11	18
PIM3	0.609	0.0411	0.0829	0.0712	4.24	7.29	0.0102	1.39	LV	CELLSTATES	vCM1.2	control_LMNA	11	18
RMDN3	0.609	0.00871	0.0723	0.0613	4.16	12.3	0.00116	2.06	LV	CELLSTATES	vCM1.2	control_LMNA	11	18
TMEM63B	0.609	0.00484	0.107	0.0817	4.66	14.3	0.000507	2.32	LV	CELLSTATES	vCM1.2	control_LMNA	11	18
KLRG1	0.608	0.0353	0.152	0.128	5.1	7.76	0.00816	1.45	LV	CELLSTATES	vCM1.2	control_LMNA	11	18
NVL	0.608	0.00506	0.174	0.14	5.3	14.2	0.000542	2.3	LV	CELLSTATES	vCM1.2	control_LMNA	11	18
CEP170	0.607	0.00346	0.287	0.223	5.99	15.6	0.000315	2.46	LV	CELLSTATES	vCM1.2	control_LMNA	11	18
MEIS1	0.607	0.00394	0.659	0.531	7.23	15.1	0.000378	2.4	LV	CELLSTATES	vCM1.2	control_LMNA	11	18
GNL3	0.606	0.00675	0.0912	0.0788	4.47	13.1	0.000819	2.17	LV	CELLSTATES	vCM1.2	control_LMNA	11	18
KEAP1	0.606	0.0264	0.0533	0.0432	3.66	8.65	0.00543	1.58	LV	CELLSTATES	vCM1.2	control_LMNA	11	18
APBB1	0.605	0.042	0.145	0.125	5.2	7.22	0.0105	1.38	LV	CELLSTATES	vCM1.2	control_LMNA	11	18
FAM69A	0.604	0.00346	0.225	0.175	5.63	15.6	0.000315	2.46	LV	CELLSTATES	vCM1.2	control_LMNA	11	18
ECSIT	0.603	0.0194	0.174	0.132	5.32	9.61	0.00356	1.71	LV	CELLSTATES	vCM1.2	control_LMNA	11	18
SEC61B	0.602	0.0169	0.148	0.119	5.13	10.1	0.00294	1.77	LV	CELLSTATES	vCM1.2	control_LMNA	11	18
CHCHD10	0.601	0.0066	0.653	0.536	7.18	13.2	0.000794	2.18	LV	CELLSTATES	vCM1.2	control_LMNA	11	18
SNHG7	0.601	0.0381	0.171	0.13	5.19	7.52	0.0091	1.42	LV	CELLSTATES	vCM1.2	control_LMNA	11	18
AQP7	0.6	0.00887	1.17	0.975	8.07	12.2	0.00119	2.05	LV	CELLSTATES	vCM1.2	control_LMNA	11	18
LINC02210-CRHR1	0.6	0.0301	0.0668	0.0552	3.93	8.25	0.00651	1.52	LV	CELLSTATES	vCM1.2	control_LMNA	11	18
ZNF667-AS1	0.6	0.0407	0.0674	0.061	4.05	7.32	0.01	1.39	LV	CELLSTATES	vCM1.2	control_LMNA	11	18
DET1	0.599	0.0368	0.0742	0.0641	4.14	7.62	0.0087	1.43	LV	CELLSTATES	vCM1.2	control_LMNA	11	18
ILF3-DT	0.598	0.0325	0.099	0.0802	4.48	8	0.00731	1.49	LV	CELLSTATES	vCM1.2	control_LMNA	11	18
CEP85	0.597	0.00455	0.252	0.205	5.83	14.6	0.000459	2.34	LV	CELLSTATES	vCM1.2	control_LMNA	11	18
HMGXB4	0.597	0.00394	0.108	0.0838	4.6	15.1	0.000377	2.4	LV	CELLSTATES	vCM1.2	control_LMNA	11	18
SPATA24	0.597	0.0488	0.0323	0.0261	3.05	6.78	0.0129	1.31	LV	CELLSTATES	vCM1.2	control_LMNA	11	18
TPTEP2-CSNK1E	0.597	0.00176	0.572	0.435	6.94	18.1	0.000124	2.75	LV	CELLSTATES	vCM1.2	control_LMNA	11	18
MICAL3	0.595	0.00492	1.27	0.939	8.07	14.3	0.00052	2.31	LV	CELLSTATES	vCM1.2	control_LMNA	11	18
ARHGEF3	0.594	0.00894	0.257	0.207	5.88	12.2	0.0012	2.05	LV	CELLSTATES	vCM1.2	control_LMNA	11	18
CCDC12	0.594	0.003	0.256	0.192	5.77	16.1	0.000258	2.52	LV	CELLSTATES	vCM1.2	control_LMNA	11	18
DGCR2	0.593	0.0204	0.131	0.104	4.9	9.46	0.0038	1.69	LV	CELLSTATES	vCM1.2	control_LMNA	11	18
SPG7	0.593	0.00264	0.413	0.324	6.51	16.6	0.000215	2.58	LV	CELLSTATES	vCM1.2	control_LMNA	11	18
AKR1A1	0.592	0.0341	0.0485	0.0415	3.52	7.86	0.00781	1.47	LV	CELLSTATES	vCM1.2	control_LMNA	11	18
RALGPS2	0.592	0.00765	0.178	0.156	5.31	12.7	0.000968	2.12	LV	CELLSTATES	vCM1.2	control_LMNA	11	18
SCAPER	0.592	0.00671	0.984	0.845	7.81	13.2	0.000812	2.17	LV	CELLSTATES	vCM1.2	control_LMNA	11	18
SCARF1	0.592	0.0251	0.0553	0.0448	3.78	8.81	0.00506	1.6	LV	CELLSTATES	vCM1.2	control_LMNA	11	18
TMEM222	0.592	0.0219	0.0548	0.0397	3.66	9.24	0.00419	1.66	LV	CELLSTATES	vCM1.2	control_LMNA	11	18
ARL16	0.591	0.0157	0.0664	0.0494	3.88	10.3	0.00263	1.81	LV	CELLSTATES	vCM1.2	control_LMNA	11	18
CMPK1	0.591	0.0104	0.128	0.1	4.83	11.7	0.00146	1.98	LV	CELLSTATES	vCM1.2	control_LMNA	11	18
KANSL1	0.591	0.0143	0.946	0.766	7.68	10.6	0.00229	1.84	LV	CELLSTATES	vCM1.2	control_LMNA	11	18
CROCC	0.59	0.00577	0.0839	0.0691	4.31	13.7	0.000656	2.24	LV	CELLSTATES	vCM1.2	control_LMNA	11	18
ZNF91	0.59	0.00131	0.902	0.689	7.54	19.3	8.05e-05	2.88	LV	CELLSTATES	vCM1.2	control_LMNA	11	18
SPG11	0.589	0.00104	0.463	0.385	6.71	20.3	5.74e-05	2.98	LV	CELLSTATES	vCM1.2	control_LMNA	11	18
STX12	0.589	0.00698	0.145	0.124	5.06	13	0.000852	2.16	LV	CELLSTATES	vCM1.2	control_LMNA	11	18
STX8	0.589	0.00133	0.335	0.286	6.3	19.3	8.22e-05	2.88	LV	CELLSTATES	vCM1.2	control_LMNA	11	18
PRPF31	0.588	0.0483	0.0718	0.05	4.04	6.81	0.0127	1.32	LV	CELLSTATES	vCM1.2	control_LMNA	11	18
GPANK1	0.587	0.0238	0.0478	0.0395	3.51	8.96	0.00474	1.62	LV	CELLSTATES	vCM1.2	control_LMNA	11	18
PTGES2	0.587	0.00235	0.139	0.122	5.07	17	0.000183	2.63	LV	CELLSTATES	vCM1.2	control_LMNA	11	18
EFHC2	0.586	0.0387	0.114	0.0898	4.75	7.48	0.0093	1.41	LV	CELLSTATES	vCM1.2	control_LMNA	11	18
ITFG2	0.586	0.000875	0.247	0.198	5.83	21	4.5e-05	3.06	LV	CELLSTATES	vCM1.2	control_LMNA	11	18
RPS8	0.586	0.0173	0.13	0.113	4.88	9.98	0.00303	1.76	LV	CELLSTATES	vCM1.2	control_LMNA	11	18
LINC02254	0.585	0.0366	0.208	0.162	5.53	7.64	0.00864	1.44	LV	CELLSTATES	vCM1.2	control_LMNA	11	18
LITAF	0.585	0.0408	0.0709	0.0516	4.03	7.31	0.0101	1.39	LV	CELLSTATES	vCM1.2	control_LMNA	11	18
MARCH1	0.584	0.0412	0.0772	0.065	4.27	7.28	0.0102	1.38	LV	CELLSTATES	vCM1.2	control_LMNA	11	18
PTRH2	0.584	0.0281	0.15	0.123	5.03	8.45	0.00594	1.55	LV	CELLSTATES	vCM1.2	control_LMNA	11	18
UFD1	0.584	0.0314	0.0543	0.0424	3.58	8.11	0.00696	1.5	LV	CELLSTATES	vCM1.2	control_LMNA	11	18
FRMD4A	0.583	0.0209	0.334	0.285	6.27	9.39	0.00393	1.68	LV	CELLSTATES	vCM1.2	control_LMNA	11	18
VPS35	0.583	0.000646	0.245	0.203	5.81	22.3	2.88e-05	3.19	LV	CELLSTATES	vCM1.2	control_LMNA	11	18
ZNF562	0.583	0.00871	0.143	0.108	5.01	12.3	0.00116	2.06	LV	CELLSTATES	vCM1.2	control_LMNA	11	18
ZNF69	0.583	0.0234	0.0705	0.0507	3.99	9.03	0.00459	1.63	LV	CELLSTATES	vCM1.2	control_LMNA	11	18
RHOT2	0.582	0.0362	0.318	0.285	6.28	7.68	0.00848	1.44	LV	CELLSTATES	vCM1.2	control_LMNA	11	18
TRAM2	0.582	0.0415	0.0797	0.065	4.23	7.26	0.0103	1.38	LV	CELLSTATES	vCM1.2	control_LMNA	11	18
AL035413.1	0.581	0.00793	0.116	0.0906	4.71	12.6	0.00102	2.1	LV	CELLSTATES	vCM1.2	control_LMNA	11	18
MRPL27	0.581	0.0189	0.112	0.0918	4.65	9.71	0.00341	1.72	LV	CELLSTATES	vCM1.2	control_LMNA	11	18
SNRPG	0.581	0.0224	0.0764	0.0691	4.29	9.18	0.00431	1.65	LV	CELLSTATES	vCM1.2	control_LMNA	11	18
LRRC2	0.579	0.00234	1.17	0.939	8	17.1	0.000182	2.63	LV	CELLSTATES	vCM1.2	control_LMNA	11	18
ZBTB17	0.579	0.0329	0.051	0.038	3.6	7.96	0.00743	1.48	LV	CELLSTATES	vCM1.2	control_LMNA	11	18
SDHB	0.577	0.00901	0.276	0.227	5.97	12.2	0.00121	2.05	LV	CELLSTATES	vCM1.2	control_LMNA	11	18
ZNF682	0.577	0.0126	0.202	0.172	5.62	11.1	0.00192	1.9	LV	CELLSTATES	vCM1.2	control_LMNA	11	18
AC008438.1	0.576	0.0475	0.0457	0.0413	3.53	6.86	0.0124	1.32	LV	CELLSTATES	vCM1.2	control_LMNA	11	18
THRAP3	0.576	0.000332	0.732	0.592	7.33	25.4	1.08e-05	3.48	LV	CELLSTATES	vCM1.2	control_LMNA	11	18
ZNF791	0.576	0.00694	0.134	0.106	4.93	13	0.000846	2.16	LV	CELLSTATES	vCM1.2	control_LMNA	11	18
EMC6	0.575	0.0356	0.0565	0.0486	3.76	7.72	0.00831	1.45	LV	CELLSTATES	vCM1.2	control_LMNA	11	18
ESRRG	0.575	0.00615	3.05	2.41	9.4	13.5	0.000716	2.21	LV	CELLSTATES	vCM1.2	control_LMNA	11	18
FLYWCH2	0.575	0.0271	0.0437	0.0329	3.39	8.57	0.00564	1.57	LV	CELLSTATES	vCM1.2	control_LMNA	11	18
MAPKBP1	0.575	0.0174	0.137	0.116	5.03	9.96	0.00306	1.76	LV	CELLSTATES	vCM1.2	control_LMNA	11	18
ATF6B	0.574	0.0281	0.156	0.128	5.17	8.45	0.00595	1.55	LV	CELLSTATES	vCM1.2	control_LMNA	11	18
ELAVL1	0.574	0.00538	0.122	0.102	4.84	13.9	0.000594	2.27	LV	CELLSTATES	vCM1.2	control_LMNA	11	18
EMC7	0.574	0.0342	0.0539	0.0439	3.76	7.85	0.00782	1.47	LV	CELLSTATES	vCM1.2	control_LMNA	11	18
LSM12	0.574	0.0182	0.0766	0.0543	4.1	9.84	0.00322	1.74	LV	CELLSTATES	vCM1.2	control_LMNA	11	18
PEX11B	0.574	0.0091	0.0695	0.0533	3.97	12.1	0.00123	2.04	LV	CELLSTATES	vCM1.2	control_LMNA	11	18
ALDH5A1	0.573	0.0199	0.0581	0.0468	3.72	9.53	0.00369	1.7	LV	CELLSTATES	vCM1.2	control_LMNA	11	18
TPGS2	0.573	0.0379	0.117	0.101	4.8	7.54	0.00903	1.42	LV	CELLSTATES	vCM1.2	control_LMNA	11	18
TTC19	0.573	0.00241	0.362	0.305	6.33	16.9	0.00019	2.62	LV	CELLSTATES	vCM1.2	control_LMNA	11	18
ZFYVE9	0.573	0.00098	0.256	0.2	5.8	20.6	5.25e-05	3.01	LV	CELLSTATES	vCM1.2	control_LMNA	11	18
ZNF529-AS1	0.573	0.0191	0.0906	0.0689	4.33	9.67	0.00346	1.72	LV	CELLSTATES	vCM1.2	control_LMNA	11	18
EML1	0.572	0.0159	0.185	0.149	5.45	10.3	0.00269	1.8	LV	CELLSTATES	vCM1.2	control_LMNA	11	18
SNX1	0.572	0.00503	0.42	0.324	6.45	14.2	0.000535	2.3	LV	CELLSTATES	vCM1.2	control_LMNA	11	18
AP2A1	0.571	0.0201	0.0813	0.0651	4.22	9.5	0.00373	1.7	LV	CELLSTATES	vCM1.2	control_LMNA	11	18
SDHC	0.571	0.005	0.209	0.161	5.51	14.2	0.00053	2.3	LV	CELLSTATES	vCM1.2	control_LMNA	11	18
AC011477.4	0.57	0.0401	0.0817	0.0673	4.23	7.36	0.00981	1.4	LV	CELLSTATES	vCM1.2	control_LMNA	11	18
AL139383.1	0.57	0.0172	0.762	0.597	7.42	10	0.00299	1.77	LV	CELLSTATES	vCM1.2	control_LMNA	11	18
DCAF7	0.57	0.00472	0.202	0.154	5.5	14.4	0.000489	2.33	LV	CELLSTATES	vCM1.2	control_LMNA	11	18
DNAJC19	0.57	0.00788	0.185	0.156	5.39	12.6	0.00101	2.1	LV	CELLSTATES	vCM1.2	control_LMNA	11	18
MYH10	0.57	0.00877	0.148	0.118	5.03	12.2	0.00117	2.06	LV	CELLSTATES	vCM1.2	control_LMNA	11	18
AP1M1	0.569	0.0396	0.0769	0.0679	4.17	7.41	0.00961	1.4	LV	CELLSTATES	vCM1.2	control_LMNA	11	18
FBXL12	0.569	0.0211	0.087	0.0692	4.27	9.34	0.004	1.68	LV	CELLSTATES	vCM1.2	control_LMNA	11	18
NFIA	0.569	0.0111	1.85	1.49	8.69	11.5	0.00162	1.95	LV	CELLSTATES	vCM1.2	control_LMNA	11	18
NUP50-DT	0.569	0.00918	0.144	0.116	5.04	12.1	0.00125	2.04	LV	CELLSTATES	vCM1.2	control_LMNA	11	18
FAM45A	0.568	0.00856	0.195	0.166	5.4	12.3	0.00113	2.07	LV	CELLSTATES	vCM1.2	control_LMNA	11	18
SELENOO	0.568	0.00627	0.243	0.204	5.77	13.4	0.000737	2.2	LV	CELLSTATES	vCM1.2	control_LMNA	11	18
YTHDF2	0.568	0.00835	0.0864	0.0743	4.39	12.4	0.00109	2.08	LV	CELLSTATES	vCM1.2	control_LMNA	11	18
ZMYM4	0.567	0.00152	0.486	0.38	6.75	18.7	0.000101	2.82	LV	CELLSTATES	vCM1.2	control_LMNA	11	18
FAM117A	0.566	0.0468	0.0472	0.0438	3.58	6.91	0.0122	1.33	LV	CELLSTATES	vCM1.2	control_LMNA	11	18
NDUFS2	0.566	0.0272	0.267	0.23	5.93	8.56	0.00567	1.57	LV	CELLSTATES	vCM1.2	control_LMNA	11	18
SRSF4	0.566	0.00173	0.464	0.374	6.7	18.2	0.00012	2.76	LV	CELLSTATES	vCM1.2	control_LMNA	11	18
BBS4	0.565	0.0288	0.0919	0.0733	4.36	8.37	0.00616	1.54	LV	CELLSTATES	vCM1.2	control_LMNA	11	18
C1orf43	0.564	0.00235	0.146	0.126	5.1	17	0.000184	2.63	LV	CELLSTATES	vCM1.2	control_LMNA	11	18
ELP5	0.564	0.045	0.0621	0.0519	3.88	7.02	0.0115	1.35	LV	CELLSTATES	vCM1.2	control_LMNA	11	18
NIT1	0.564	0.00516	0.0925	0.0783	4.45	14.1	0.000562	2.29	LV	CELLSTATES	vCM1.2	control_LMNA	11	18
RUVBL1	0.564	0.0212	0.168	0.134	5.26	9.33	0.00402	1.67	LV	CELLSTATES	vCM1.2	control_LMNA	11	18
LDHD	0.563	0.00608	0.0841	0.0726	4.33	13.5	0.000703	2.22	LV	CELLSTATES	vCM1.2	control_LMNA	11	18
TMEM179B	0.563	0.0154	0.104	0.0883	4.65	10.4	0.00256	1.81	LV	CELLSTATES	vCM1.2	control_LMNA	11	18
UCHL5	0.563	0.00905	0.129	0.106	4.84	12.1	0.00122	2.04	LV	CELLSTATES	vCM1.2	control_LMNA	11	18
LONP1	0.561	0.0106	0.0923	0.0729	4.41	11.6	0.0015	1.98	LV	CELLSTATES	vCM1.2	control_LMNA	11	18
SUGP1	0.56	0.0403	0.0675	0.0598	4.11	7.35	0.00988	1.39	LV	CELLSTATES	vCM1.2	control_LMNA	11	18
ZNF559-ZNF177	0.56	0.0265	0.0826	0.0682	4.29	8.65	0.00545	1.58	LV	CELLSTATES	vCM1.2	control_LMNA	11	18
MRPL34	0.559	0.0481	0.0884	0.0796	4.39	6.82	0.0127	1.32	LV	CELLSTATES	vCM1.2	control_LMNA	11	18
NUP88	0.559	0.00608	0.162	0.129	5.15	13.5	0.000702	2.22	LV	CELLSTATES	vCM1.2	control_LMNA	11	18
VPS13D	0.559	0.00779	1.1	0.909	7.91	12.7	0.000992	2.11	LV	CELLSTATES	vCM1.2	control_LMNA	11	18
C1S	0.558	0.0168	0.183	0.15	5.36	10.1	0.0029	1.78	LV	CELLSTATES	vCM1.2	control_LMNA	11	18
CAMTA1	0.558	0.0139	0.321	0.281	6.2	10.7	0.0022	1.86	LV	CELLSTATES	vCM1.2	control_LMNA	11	18
SLC35E2B	0.558	0.0497	0.0681	0.0589	3.99	6.73	0.0132	1.3	LV	CELLSTATES	vCM1.2	control_LMNA	11	18
TEFM	0.558	0.0356	0.128	0.104	4.77	7.72	0.0083	1.45	LV	CELLSTATES	vCM1.2	control_LMNA	11	18
ZNF652	0.558	0.00504	0.219	0.178	5.62	14.2	0.000538	2.3	LV	CELLSTATES	vCM1.2	control_LMNA	11	18
COG1	0.557	0.0209	0.0657	0.0543	3.99	9.38	0.00394	1.68	LV	CELLSTATES	vCM1.2	control_LMNA	11	18
EFTUD2	0.557	0.00496	0.0919	0.0784	4.44	14.3	0.000525	2.3	LV	CELLSTATES	vCM1.2	control_LMNA	11	18
AP2B1	0.556	0.00142	0.254	0.206	5.8	18.9	9.24e-05	2.85	LV	CELLSTATES	vCM1.2	control_LMNA	11	18
IQCH-AS1	0.556	0.038	0.088	0.0715	4.45	7.53	0.00908	1.42	LV	CELLSTATES	vCM1.2	control_LMNA	11	18
PRPF8	0.556	0.00557	0.184	0.145	5.28	13.8	0.000625	2.25	LV	CELLSTATES	vCM1.2	control_LMNA	11	18
C5orf15	0.555	0.0351	0.127	0.109	4.91	7.77	0.00812	1.45	LV	CELLSTATES	vCM1.2	control_LMNA	11	18
MIB2	0.555	0.0487	0.103	0.0771	4.54	6.79	0.0128	1.31	LV	CELLSTATES	vCM1.2	control_LMNA	11	18
PIH1D1	0.555	0.045	0.0439	0.0388	3.39	7.02	0.0115	1.35	LV	CELLSTATES	vCM1.2	control_LMNA	11	18
TOM1L1	0.555	0.0121	0.293	0.242	6	11.2	0.00183	1.92	LV	CELLSTATES	vCM1.2	control_LMNA	11	18
ZNF529	0.552	0.00246	0.239	0.192	5.73	16.9	0.000195	2.61	LV	CELLSTATES	vCM1.2	control_LMNA	11	18
TIRAP	0.551	0.0478	0.0494	0.0365	3.56	6.84	0.0125	1.32	LV	CELLSTATES	vCM1.2	control_LMNA	11	18
GNB1	0.55	0.00981	0.231	0.173	5.68	11.9	0.00136	2.01	LV	CELLSTATES	vCM1.2	control_LMNA	11	18
P4HB	0.55	0.0397	0.116	0.0909	4.73	7.4	0.00964	1.4	LV	CELLSTATES	vCM1.2	control_LMNA	11	18
PPP1R16A	0.55	0.0119	0.235	0.203	5.78	11.2	0.00179	1.92	LV	CELLSTATES	vCM1.2	control_LMNA	11	18
SMYD1	0.55	0.0234	1.17	0.958	8.07	9.02	0.00461	1.63	LV	CELLSTATES	vCM1.2	control_LMNA	11	18
ARNT	0.548	0.00528	0.181	0.141	5.28	14	0.000579	2.28	LV	CELLSTATES	vCM1.2	control_LMNA	11	18
CCDC47	0.548	0.0389	0.113	0.0832	4.53	7.46	0.00938	1.41	LV	CELLSTATES	vCM1.2	control_LMNA	11	18
DBNL	0.548	0.0309	0.106	0.0876	4.66	8.16	0.0068	1.51	LV	CELLSTATES	vCM1.2	control_LMNA	11	18
EWSR1	0.548	0.00235	0.184	0.154	5.4	17	0.000184	2.63	LV	CELLSTATES	vCM1.2	control_LMNA	11	18
RBBP4	0.548	0.00193	0.183	0.147	5.37	17.8	0.000139	2.71	LV	CELLSTATES	vCM1.2	control_LMNA	11	18
BCL6	0.547	0.0401	0.286	0.235	6.01	7.37	0.00978	1.4	LV	CELLSTATES	vCM1.2	control_LMNA	11	18
TRIT1	0.546	0.0131	0.192	0.163	5.46	10.9	0.00203	1.88	LV	CELLSTATES	vCM1.2	control_LMNA	11	18
WDTC1	0.546	0.0147	0.137	0.104	4.92	10.5	0.00239	1.83	LV	CELLSTATES	vCM1.2	control_LMNA	11	18
Z93930.2	0.546	0.0465	0.192	0.157	5.43	6.93	0.012	1.33	LV	CELLSTATES	vCM1.2	control_LMNA	11	18
NDEL1	0.545	0.0198	0.15	0.109	4.97	9.56	0.00364	1.7	LV	CELLSTATES	vCM1.2	control_LMNA	11	18
THUMPD3-AS1	0.545	0.0226	0.478	0.415	6.76	9.14	0.00438	1.65	LV	CELLSTATES	vCM1.2	control_LMNA	11	18
TM2D1	0.545	0.00951	0.22	0.165	5.58	12	0.00131	2.02	LV	CELLSTATES	vCM1.2	control_LMNA	11	18
ACBD6	0.544	0.00117	0.293	0.237	6.04	19.8	6.81e-05	2.93	LV	CELLSTATES	vCM1.2	control_LMNA	11	18
CCNYL1	0.544	0.0136	0.18	0.15	5.38	10.8	0.00215	1.87	LV	CELLSTATES	vCM1.2	control_LMNA	11	18
DMPK	0.544	0.0461	0.193	0.153	5.45	6.95	0.0119	1.34	LV	CELLSTATES	vCM1.2	control_LMNA	11	18
GAS2	0.544	0.0192	1.16	0.959	8.07	9.65	0.0035	1.72	LV	CELLSTATES	vCM1.2	control_LMNA	11	18
CNBD2	0.543	0.0449	0.0676	0.0556	3.98	7.03	0.0115	1.35	LV	CELLSTATES	vCM1.2	control_LMNA	11	18
KPNB1	0.543	0.00588	0.188	0.159	5.44	13.6	0.000673	2.23	LV	CELLSTATES	vCM1.2	control_LMNA	11	18
ZNF302	0.543	0.00916	0.404	0.341	6.49	12.1	0.00124	2.04	LV	CELLSTATES	vCM1.2	control_LMNA	11	18
AC006213.3	0.542	0.0272	0.0864	0.0754	4.34	8.55	0.00568	1.57	LV	CELLSTATES	vCM1.2	control_LMNA	11	18
EIF3L	0.542	0.0149	0.105	0.084	4.64	10.5	0.00244	1.83	LV	CELLSTATES	vCM1.2	control_LMNA	11	18
RHOA	0.542	0.00659	0.169	0.136	5.27	13.2	0.000792	2.18	LV	CELLSTATES	vCM1.2	control_LMNA	11	18
GABPB1	0.541	0.00614	0.133	0.118	4.98	13.5	0.000713	2.21	LV	CELLSTATES	vCM1.2	control_LMNA	11	18
RBX1	0.541	0.012	0.136	0.118	5.03	11.2	0.0018	1.92	LV	CELLSTATES	vCM1.2	control_LMNA	11	18
UQCRFS1	0.54	0.013	0.281	0.238	5.95	10.9	0.00201	1.89	LV	CELLSTATES	vCM1.2	control_LMNA	11	18
HKR1	0.539	0.0289	0.296	0.214	5.94	8.36	0.00619	1.54	LV	CELLSTATES	vCM1.2	control_LMNA	11	18
TMEM63A	0.539	0.0266	0.0784	0.066	4.17	8.63	0.0055	1.57	LV	CELLSTATES	vCM1.2	control_LMNA	11	18
ACOX2	0.538	0.0268	0.0738	0.0604	4.15	8.6	0.00556	1.57	LV	CELLSTATES	vCM1.2	control_LMNA	11	18
PTMA	0.538	0.0199	0.129	0.114	4.98	9.54	0.00367	1.7	LV	CELLSTATES	vCM1.2	control_LMNA	11	18
AC068888.1	0.536	0.0108	0.242	0.208	5.8	11.5	0.00156	1.96	LV	CELLSTATES	vCM1.2	control_LMNA	11	18
ELAC2	0.536	0.0237	0.0567	0.0431	3.68	8.98	0.0047	1.63	LV	CELLSTATES	vCM1.2	control_LMNA	11	18
FBXO22	0.536	0.0301	0.0996	0.0788	4.52	8.25	0.00652	1.52	LV	CELLSTATES	vCM1.2	control_LMNA	11	18
FBXO28	0.536	0.00461	0.173	0.137	5.22	14.5	0.000471	2.34	LV	CELLSTATES	vCM1.2	control_LMNA	11	18
GPR137B	0.536	0.0138	0.12	0.109	4.85	10.7	0.00219	1.86	LV	CELLSTATES	vCM1.2	control_LMNA	11	18
HMG20A	0.536	0.0111	0.327	0.275	6.21	11.4	0.00163	1.95	LV	CELLSTATES	vCM1.2	control_LMNA	11	18
ARHGAP35	0.535	0.0089	0.169	0.14	5.25	12.2	0.00119	2.05	LV	CELLSTATES	vCM1.2	control_LMNA	11	18
CAP1	0.535	0.0377	0.0767	0.0624	4.19	7.56	0.00896	1.42	LV	CELLSTATES	vCM1.2	control_LMNA	11	18
DENND1B	0.535	0.00472	0.535	0.436	6.89	14.4	0.000489	2.33	LV	CELLSTATES	vCM1.2	control_LMNA	11	18
EDC3	0.535	0.0136	0.0898	0.0797	4.42	10.8	0.00214	1.87	LV	CELLSTATES	vCM1.2	control_LMNA	11	18
SYMPK	0.535	0.0108	0.145	0.126	5.12	11.6	0.00154	1.97	LV	CELLSTATES	vCM1.2	control_LMNA	11	18
ANKFY1	0.534	0.00796	0.276	0.233	5.9	12.6	0.00103	2.1	LV	CELLSTATES	vCM1.2	control_LMNA	11	18
KHDRBS1	0.534	0.00455	0.153	0.124	5.13	14.6	0.000458	2.34	LV	CELLSTATES	vCM1.2	control_LMNA	11	18
SIAH1	0.534	0.0034	0.16	0.137	5.26	15.7	0.000306	2.47	LV	CELLSTATES	vCM1.2	control_LMNA	11	18
MAPK1	0.533	0.00308	0.27	0.206	5.85	16	0.000267	2.51	LV	CELLSTATES	vCM1.2	control_LMNA	11	18
PIGL	0.532	0.00336	0.232	0.194	5.69	15.7	0.000301	2.47	LV	CELLSTATES	vCM1.2	control_LMNA	11	18
POMT1	0.532	0.0119	0.0988	0.0863	4.6	11.2	0.00179	1.92	LV	CELLSTATES	vCM1.2	control_LMNA	11	18
WHAMM	0.532	0.042	0.075	0.0597	4.13	7.22	0.0105	1.38	LV	CELLSTATES	vCM1.2	control_LMNA	11	18
ZNF420	0.532	0.00715	0.176	0.163	5.36	13	0.000877	2.15	LV	CELLSTATES	vCM1.2	control_LMNA	11	18
BSDC1	0.531	0.0147	0.125	0.108	4.83	10.5	0.00238	1.83	LV	CELLSTATES	vCM1.2	control_LMNA	11	18
EXOC7	0.531	0.0113	0.135	0.117	4.98	11.4	0.00166	1.95	LV	CELLSTATES	vCM1.2	control_LMNA	11	18
HNRNPR	0.531	0.00696	0.121	0.101	4.78	13	0.000849	2.16	LV	CELLSTATES	vCM1.2	control_LMNA	11	18
LRIF1	0.531	0.0452	0.0963	0.0829	4.47	7.01	0.0116	1.34	LV	CELLSTATES	vCM1.2	control_LMNA	11	18
LSM14A	0.531	0.00464	0.426	0.354	6.59	14.5	0.000474	2.33	LV	CELLSTATES	vCM1.2	control_LMNA	11	18
PLIN5	0.53	0.0143	0.324	0.286	6.3	10.6	0.0023	1.84	LV	CELLSTATES	vCM1.2	control_LMNA	11	18
TRAPPC3	0.53	0.0287	0.08	0.0696	4.32	8.4	0.00611	1.54	LV	CELLSTATES	vCM1.2	control_LMNA	11	18
DHRS7B	0.529	0.00512	0.244	0.2	5.74	14.1	0.000552	2.29	LV	CELLSTATES	vCM1.2	control_LMNA	11	18
GGA1	0.528	0.0143	0.0829	0.0661	4.29	10.6	0.00231	1.84	LV	CELLSTATES	vCM1.2	control_LMNA	11	18
TUFM	0.527	0.0481	0.118	0.106	4.87	6.82	0.0126	1.32	LV	CELLSTATES	vCM1.2	control_LMNA	11	18
TOMM20	0.526	0.0194	0.0718	0.0588	4.03	9.62	0.00355	1.71	LV	CELLSTATES	vCM1.2	control_LMNA	11	18
DOPEY2	0.525	0.0368	0.221	0.179	5.63	7.62	0.0087	1.43	LV	CELLSTATES	vCM1.2	control_LMNA	11	18
FBXW8	0.525	0.0147	0.301	0.242	6.07	10.5	0.00238	1.83	LV	CELLSTATES	vCM1.2	control_LMNA	11	18
SLC25A17	0.525	0.00761	0.113	0.0986	4.67	12.7	0.000961	2.12	LV	CELLSTATES	vCM1.2	control_LMNA	11	18
ADAR	0.524	0.0152	0.134	0.104	4.88	10.4	0.00251	1.82	LV	CELLSTATES	vCM1.2	control_LMNA	11	18
ARHGEF2	0.524	0.0438	0.0825	0.0648	4.24	7.1	0.0111	1.36	LV	CELLSTATES	vCM1.2	control_LMNA	11	18
IFFO1	0.524	0.0433	0.0526	0.0471	3.81	7.14	0.0109	1.36	LV	CELLSTATES	vCM1.2	control_LMNA	11	18
RLF	0.524	0.00793	0.288	0.248	6.04	12.6	0.00102	2.1	LV	CELLSTATES	vCM1.2	control_LMNA	11	18
MFN2	0.523	0.0344	0.39	0.306	6.41	7.84	0.00788	1.46	LV	CELLSTATES	vCM1.2	control_LMNA	11	18
ACO2	0.522	0.00544	0.852	0.728	7.56	13.9	0.000605	2.26	LV	CELLSTATES	vCM1.2	control_LMNA	11	18
HNRNPF	0.522	0.0325	0.106	0.0789	4.54	8	0.00732	1.49	LV	CELLSTATES	vCM1.2	control_LMNA	11	18
MZF1	0.522	0.0136	0.0878	0.0742	4.38	10.8	0.00214	1.87	LV	CELLSTATES	vCM1.2	control_LMNA	11	18
OPTN	0.521	0.0125	0.254	0.219	5.82	11.1	0.0019	1.9	LV	CELLSTATES	vCM1.2	control_LMNA	11	18
CD46	0.52	0.00355	0.219	0.189	5.62	15.5	0.000327	2.45	LV	CELLSTATES	vCM1.2	control_LMNA	11	18
IL6R	0.52	0.0404	0.091	0.0688	4.28	7.34	0.00992	1.39	LV	CELLSTATES	vCM1.2	control_LMNA	11	18
PPIL2	0.52	0.0411	0.122	0.112	4.93	7.28	0.0102	1.39	LV	CELLSTATES	vCM1.2	control_LMNA	11	18
ZNF254	0.519	0.00312	0.449	0.357	6.58	16	0.000271	2.51	LV	CELLSTATES	vCM1.2	control_LMNA	11	18
BCO2	0.518	0.0185	1.32	1.11	8.19	9.78	0.00331	1.73	LV	CELLSTATES	vCM1.2	control_LMNA	11	18
CCDC32	0.518	0.028	0.112	0.106	4.73	8.46	0.00592	1.55	LV	CELLSTATES	vCM1.2	control_LMNA	11	18
MESD	0.518	0.0251	0.0709	0.0616	4.11	8.81	0.00507	1.6	LV	CELLSTATES	vCM1.2	control_LMNA	11	18
PLEKHA7	0.518	0.0354	0.526	0.454	6.93	7.74	0.00823	1.45	LV	CELLSTATES	vCM1.2	control_LMNA	11	18
SGF29	0.518	0.0355	0.0468	0.0433	3.66	7.73	0.00827	1.45	LV	CELLSTATES	vCM1.2	control_LMNA	11	18
TRIR	0.518	0.0303	0.0915	0.0852	4.47	8.23	0.00659	1.52	LV	CELLSTATES	vCM1.2	control_LMNA	11	18
RNFT1	0.517	0.0396	0.0989	0.0809	4.46	7.41	0.00959	1.4	LV	CELLSTATES	vCM1.2	control_LMNA	11	18
C19orf12	0.516	0.0134	0.178	0.145	5.33	10.8	0.0021	1.87	LV	CELLSTATES	vCM1.2	control_LMNA	11	18
RAPH1	0.516	0.0431	0.514	0.476	6.9	7.15	0.0108	1.37	LV	CELLSTATES	vCM1.2	control_LMNA	11	18
TAF15	0.516	0.00244	0.483	0.41	6.78	16.9	0.000193	2.61	LV	CELLSTATES	vCM1.2	control_LMNA	11	18
ARID4B	0.515	0.00424	0.315	0.269	6.15	14.8	0.000419	2.37	LV	CELLSTATES	vCM1.2	control_LMNA	11	18
KPNA6	0.515	0.00772	0.216	0.182	5.64	12.7	0.000979	2.11	LV	CELLSTATES	vCM1.2	control_LMNA	11	18
NUTM2B-AS1	0.515	0.0226	0.64	0.542	7.17	9.14	0.00438	1.65	LV	CELLSTATES	vCM1.2	control_LMNA	11	18
SIN3A	0.515	0.0189	0.0924	0.0719	4.32	9.71	0.00341	1.72	LV	CELLSTATES	vCM1.2	control_LMNA	11	18
KLHL30	0.514	0.046	0.061	0.0526	3.99	6.95	0.0119	1.34	LV	CELLSTATES	vCM1.2	control_LMNA	11	18
RDH13	0.514	0.0122	0.16	0.135	5.18	11.2	0.00184	1.91	LV	CELLSTATES	vCM1.2	control_LMNA	11	18
SPTBN4	0.514	0.0427	0.095	0.085	4.53	7.18	0.0107	1.37	LV	CELLSTATES	vCM1.2	control_LMNA	11	18
DRAM2	0.513	0.00892	0.106	0.0921	4.66	12.2	0.0012	2.05	LV	CELLSTATES	vCM1.2	control_LMNA	11	18
ELP6	0.511	0.0406	0.0879	0.0683	4.3	7.33	0.00999	1.39	LV	CELLSTATES	vCM1.2	control_LMNA	11	18
MPPED2	0.511	0.0234	0.287	0.237	6.08	9.03	0.0046	1.63	LV	CELLSTATES	vCM1.2	control_LMNA	11	18
WDR45B	0.511	0.0176	0.0758	0.0647	4.19	9.92	0.0031	1.75	LV	CELLSTATES	vCM1.2	control_LMNA	11	18
BTF3L4	0.51	0.0155	0.0844	0.0663	4.31	10.3	0.00259	1.81	LV	CELLSTATES	vCM1.2	control_LMNA	11	18
MTOR	0.51	0.00458	0.17	0.143	5.26	14.6	0.000465	2.34	LV	CELLSTATES	vCM1.2	control_LMNA	11	18
NUP133	0.51	0.0124	0.118	0.105	4.85	11.1	0.00188	1.91	LV	CELLSTATES	vCM1.2	control_LMNA	11	18
SEC11A	0.51	0.00417	0.19	0.157	5.45	14.9	0.000409	2.38	LV	CELLSTATES	vCM1.2	control_LMNA	11	18
SH3KBP1	0.51	0.0104	0.332	0.282	6.23	11.7	0.00147	1.98	LV	CELLSTATES	vCM1.2	control_LMNA	11	18
COG2	0.509	0.038	0.0826	0.0672	4.21	7.53	0.00909	1.42	LV	CELLSTATES	vCM1.2	control_LMNA	11	18
FAM174B	0.509	0.0168	0.128	0.109	4.87	10.1	0.00291	1.77	LV	CELLSTATES	vCM1.2	control_LMNA	11	18
TBC1D22A	0.509	0.00554	0.253	0.214	5.81	13.8	0.000621	2.26	LV	CELLSTATES	vCM1.2	control_LMNA	11	18
ACOX1	0.508	0.0122	0.173	0.145	5.26	11.1	0.00185	1.91	LV	CELLSTATES	vCM1.2	control_LMNA	11	18
DHDDS	0.508	0.0436	0.0841	0.0708	4.3	7.11	0.011	1.36	LV	CELLSTATES	vCM1.2	control_LMNA	11	18
PPA1	0.507	0.0406	0.0663	0.0593	4	7.33	0.00998	1.39	LV	CELLSTATES	vCM1.2	control_LMNA	11	18
CDC27	0.506	0.00532	0.338	0.293	6.26	14	0.000585	2.27	LV	CELLSTATES	vCM1.2	control_LMNA	11	18
SCIMP	0.506	0.035	0.0542	0.0495	3.73	7.78	0.00808	1.46	LV	CELLSTATES	vCM1.2	control_LMNA	11	18
USP3	0.506	0.00951	0.165	0.135	5.18	12	0.00131	2.02	LV	CELLSTATES	vCM1.2	control_LMNA	11	18
DNAJA3	0.505	0.0113	0.193	0.144	5.36	11.4	0.00165	1.95	LV	CELLSTATES	vCM1.2	control_LMNA	11	18
NCOR1	0.505	0.0019	0.558	0.487	6.98	17.9	0.000136	2.72	LV	CELLSTATES	vCM1.2	control_LMNA	11	18
LINC00665	0.504	0.0379	0.0593	0.0516	3.85	7.54	0.00905	1.42	LV	CELLSTATES	vCM1.2	control_LMNA	11	18
RTCB	0.504	0.0199	0.106	0.09	4.6	9.53	0.00369	1.7	LV	CELLSTATES	vCM1.2	control_LMNA	11	18
PLEKHM2	0.503	0.0213	0.263	0.223	5.89	9.32	0.00405	1.67	LV	CELLSTATES	vCM1.2	control_LMNA	11	18
MYH14	0.502	0.0134	0.272	0.234	5.96	10.8	0.0021	1.87	LV	CELLSTATES	vCM1.2	control_LMNA	11	18
NME3	0.502	0.00613	0.254	0.22	5.85	13.5	0.000712	2.21	LV	CELLSTATES	vCM1.2	control_LMNA	11	18
ZNF121	0.501	0.0478	0.0764	0.0624	4.22	6.84	0.0125	1.32	LV	CELLSTATES	vCM1.2	control_LMNA	11	18
LNPK	0.5	0.00731	0.322	0.282	6.17	12.9	0.000908	2.14	LV	CELLSTATES	vCM1.2	control_LMNA	11	18
MAPRE3	0.5	0.0408	0.0814	0.0766	4.34	7.31	0.01	1.39	LV	CELLSTATES	vCM1.2	control_LMNA	11	18

## Sheet: control_PKP2
Gene	logFC	FDR	mean_exp_control	mean_exp_genotype	logCPM	F	PValue	FDR_plot	Region	annotation_level	cell_state	comparison	Observations_genotype	Observations_reference
CCL2	6.15	0.0236	0.0242	0	2.82	14.1	0.00073	1.63	LV	CELLSTATES	vCM1.2	control_PKP2	6	18
G0S2	3.17	0.00182	0.217	0.038	5.63	26.2	1.1e-05	2.74	LV	CELLSTATES	vCM1.2	control_PKP2	6	18
FAM43A	3.14	0.0422	0.0437	0.0172	3.34	11.2	0.00194	1.38	LV	CELLSTATES	vCM1.2	control_PKP2	6	18
RABIF	3.08	0.0132	0.0165	0.00245	2.24	16.4	0.000265	1.88	LV	CELLSTATES	vCM1.2	control_PKP2	6	18
BMP7	3.07	0.0322	0.0267	0.0017	2.95	12.5	0.00118	1.49	LV	CELLSTATES	vCM1.2	control_PKP2	6	18
GEM	2.99	0.0061	0.219	0.0493	5.47	20.1	7.6e-05	2.21	LV	CELLSTATES	vCM1.2	control_PKP2	6	18
MCTP2	2.98	0.0159	0.0671	0.00997	3.88	15.5	0.000371	1.8	LV	CELLSTATES	vCM1.2	control_PKP2	6	18
AC142472.1	2.93	0.0348	0.0154	0.00534	2.2	12.1	0.00139	1.46	LV	CELLSTATES	vCM1.2	control_PKP2	6	18
CCDC85A	2.9	0.0263	0.183	0.0322	5.45	13.3	0.000843	1.58	LV	CELLSTATES	vCM1.2	control_PKP2	6	18
S1PR3	2.83	0.0442	0.0157	0.00245	2.36	11	0.0021	1.35	LV	CELLSTATES	vCM1.2	control_PKP2	6	18
ENO4	2.81	0.0127	0.102	0.0212	4.63	16.6	0.00025	1.9	LV	CELLSTATES	vCM1.2	control_PKP2	6	18
TIMP1	2.77	0.0332	0.0828	0.0328	4.22	12.3	0.00126	1.48	LV	CELLSTATES	vCM1.2	control_PKP2	6	18
ADAM12	2.75	0.0109	0.133	0.0659	5.12	17.4	0.000191	1.96	LV	CELLSTATES	vCM1.2	control_PKP2	6	18
IL17RD	2.54	0.0367	0.0222	0.00861	2.75	11.9	0.0015	1.43	LV	CELLSTATES	vCM1.2	control_PKP2	6	18
ADAM11	2.43	0.0169	0.0273	0.00601	2.9	15.3	0.000408	1.77	LV	CELLSTATES	vCM1.2	control_PKP2	6	18
ADRB1	2.39	0.0224	0.161	0.0596	5.35	13.9	0.000666	1.65	LV	CELLSTATES	vCM1.2	control_PKP2	6	18
TEAD2	2.37	0.00935	0.042	0.031	3.48	17.9	0.000156	2.03	LV	CELLSTATES	vCM1.2	control_PKP2	6	18
COL1A1	2.31	0.0196	0.0324	0.0165	3.16	14.6	0.000519	1.71	LV	CELLSTATES	vCM1.2	control_PKP2	6	18
RABGGTA	2.28	0.0429	0.0202	0.0112	2.6	11.1	0.002	1.37	LV	CELLSTATES	vCM1.2	control_PKP2	6	18
COL13A1	2.23	0.012	0.0391	0.01	3.33	17	0.00022	1.92	LV	CELLSTATES	vCM1.2	control_PKP2	6	18
PPP1R3D	2.22	0.0234	0.0201	0.00573	2.63	13.7	0.000722	1.63	LV	CELLSTATES	vCM1.2	control_PKP2	6	18
AL049569.1	2.15	0.0299	0.0185	0.0104	2.42	12.8	0.00104	1.52	LV	CELLSTATES	vCM1.2	control_PKP2	6	18
AC036108.3	2.06	0.00797	0.064	0.0339	3.83	18.8	0.000115	2.1	LV	CELLSTATES	vCM1.2	control_PKP2	6	18
GRK5	2.03	0.0222	0.42	0.193	6.46	14	0.000657	1.65	LV	CELLSTATES	vCM1.2	control_PKP2	6	18
EP300-AS1	2.01	0.0206	0.0236	0.00531	2.71	14.3	0.000584	1.69	LV	CELLSTATES	vCM1.2	control_PKP2	6	18
RARA	2	0.0134	0.0312	0.0156	2.81	16.3	0.000275	1.87	LV	CELLSTATES	vCM1.2	control_PKP2	6	18
CDNF	1.99	0.0461	0.0207	0.00593	2.67	10.8	0.00227	1.34	LV	CELLSTATES	vCM1.2	control_PKP2	6	18
DNAH3	1.97	0.00638	0.14	0.0671	5.01	19.8	8.22e-05	2.19	LV	CELLSTATES	vCM1.2	control_PKP2	6	18
ARL4A	1.96	0.0326	0.0472	0.0122	3.44	12.4	0.00121	1.49	LV	CELLSTATES	vCM1.2	control_PKP2	6	18
IDH2-DT	1.95	0.0127	0.0857	0.0174	4.26	16.6	0.000246	1.9	LV	CELLSTATES	vCM1.2	control_PKP2	6	18
PYGO1	1.91	0.0197	0.0297	0.0148	3	14.5	0.000542	1.71	LV	CELLSTATES	vCM1.2	control_PKP2	6	18
CREB3L1	1.9	0.0251	0.0379	0.0161	3.31	13.5	0.000787	1.6	LV	CELLSTATES	vCM1.2	control_PKP2	6	18
SREBF1	1.9	0.0326	0.0536	0.0128	3.54	12.4	0.00121	1.49	LV	CELLSTATES	vCM1.2	control_PKP2	6	18
ABCG1	1.89	0.045	0.0855	0.0237	4.14	11	0.00215	1.35	LV	CELLSTATES	vCM1.2	control_PKP2	6	18
VASP	1.89	0.00378	0.0701	0.0477	4.12	22.4	3.54e-05	2.42	LV	CELLSTATES	vCM1.2	control_PKP2	6	18
LOXL1	1.88	0.0206	0.052	0.0153	3.56	14.3	0.000589	1.69	LV	CELLSTATES	vCM1.2	control_PKP2	6	18
LPCAT4	1.87	0.00808	0.123	0.0388	4.91	18.7	0.000119	2.09	LV	CELLSTATES	vCM1.2	control_PKP2	6	18
AL591543.1	1.86	0.0491	0.0792	0.0146	4.13	10.6	0.00253	1.31	LV	CELLSTATES	vCM1.2	control_PKP2	6	18
ADAMTS7	1.85	0.00267	0.176	0.0666	5.25	24.3	1.96e-05	2.57	LV	CELLSTATES	vCM1.2	control_PKP2	6	18
MYADM	1.84	0.0175	0.0886	0.035	4.36	15.1	0.000434	1.76	LV	CELLSTATES	vCM1.2	control_PKP2	6	18
AC005358.1	1.81	0.00048	0.6	0.174	6.94	33.5	1.45e-06	3.32	LV	CELLSTATES	vCM1.2	control_PKP2	6	18
AC011511.2	1.81	0.0346	0.0207	0.00374	2.63	12.1	0.00138	1.46	LV	CELLSTATES	vCM1.2	control_PKP2	6	18
SIGIRR	1.81	0.0227	0.0411	0.0114	3.46	13.9	0.000679	1.64	LV	CELLSTATES	vCM1.2	control_PKP2	6	18
CAMK1D	1.8	0.046	0.118	0.079	4.92	10.9	0.00226	1.34	LV	CELLSTATES	vCM1.2	control_PKP2	6	18
RCAN3	1.78	0.0206	0.045	0.012	3.13	14.3	0.00058	1.69	LV	CELLSTATES	vCM1.2	control_PKP2	6	18
MYH6	1.76	0.0344	1.94	0.75	8.53	12.1	0.00135	1.46	LV	CELLSTATES	vCM1.2	control_PKP2	6	18
BAHD1	1.75	0.0201	0.0352	0.012	2.98	14.4	0.000563	1.7	LV	CELLSTATES	vCM1.2	control_PKP2	6	18
AC016650.1	1.74	0.00496	0.362	0.13	6.19	21.1	5.42e-05	2.3	LV	CELLSTATES	vCM1.2	control_PKP2	6	18
AP003181.1	1.74	0.00677	0.0535	0.0161	3.78	19.5	9.11e-05	2.17	LV	CELLSTATES	vCM1.2	control_PKP2	6	18
PDE4B	1.74	0.00117	0.168	0.0817	5.26	28.5	5.74e-06	2.93	LV	CELLSTATES	vCM1.2	control_PKP2	6	18
AC008079.2	1.73	0.0228	0.091	0.0215	4.19	13.9	0.000684	1.64	LV	CELLSTATES	vCM1.2	control_PKP2	6	18
TMEM51	1.72	0.0332	0.0321	0.0199	3.11	12.3	0.00126	1.48	LV	CELLSTATES	vCM1.2	control_PKP2	6	18
CORO6	1.71	0.00278	0.233	0.126	5.8	24	2.14e-05	2.56	LV	CELLSTATES	vCM1.2	control_PKP2	6	18
CPNE5	1.71	0.0283	0.745	0.442	7.3	13	0.000941	1.55	LV	CELLSTATES	vCM1.2	control_PKP2	6	18
ZNF414	1.69	0.0377	0.03	0.0102	3.01	11.7	0.00159	1.42	LV	CELLSTATES	vCM1.2	control_PKP2	6	18
RNF122	1.68	0.0258	0.244	0.107	5.69	13.4	0.000817	1.59	LV	CELLSTATES	vCM1.2	control_PKP2	6	18
ADAMTS1	1.67	0.044	0.0711	0.0302	4.02	11.1	0.00208	1.36	LV	CELLSTATES	vCM1.2	control_PKP2	6	18
CNN2	1.67	0.00815	0.11	0.0371	4.6	18.6	0.000124	2.09	LV	CELLSTATES	vCM1.2	control_PKP2	6	18
GLRA1	1.67	0.0295	0.0646	0.0238	3.95	12.9	0.001	1.53	LV	CELLSTATES	vCM1.2	control_PKP2	6	18
ITGA3	1.67	0.00218	0.123	0.0529	4.76	25.3	1.44e-05	2.66	LV	CELLSTATES	vCM1.2	control_PKP2	6	18
ACTG1	1.66	0.00797	0.9	0.4	7.59	18.8	0.000115	2.1	LV	CELLSTATES	vCM1.2	control_PKP2	6	18
TBX20	1.65	0.000156	1.23	0.477	8.01	40.2	2.7e-07	3.81	LV	CELLSTATES	vCM1.2	control_PKP2	6	18
FAM78A	1.63	0.0472	0.0327	0.00825	3.21	10.7	0.00236	1.33	LV	CELLSTATES	vCM1.2	control_PKP2	6	18
PDE4A	1.62	0.0145	0.0475	0.033	3.65	16	0.000315	1.84	LV	CELLSTATES	vCM1.2	control_PKP2	6	18
SELENOS	1.61	0.00316	0.167	0.0937	5.18	23.2	2.75e-05	2.5	LV	CELLSTATES	vCM1.2	control_PKP2	6	18
TMEM38A	1.61	0.00275	0.241	0.0849	5.64	24.1	2.1e-05	2.56	LV	CELLSTATES	vCM1.2	control_PKP2	6	18
IDH2	1.6	0.00399	0.565	0.23	6.96	22.2	3.85e-05	2.4	LV	CELLSTATES	vCM1.2	control_PKP2	6	18
SYNM	1.6	0.012	0.332	0.128	6.01	16.9	0.000222	1.92	LV	CELLSTATES	vCM1.2	control_PKP2	6	18
MAN1C1	1.59	0.00316	0.177	0.0833	5.34	23.1	2.82e-05	2.5	LV	CELLSTATES	vCM1.2	control_PKP2	6	18
A4GALT	1.58	0.00525	0.207	0.127	5.48	20.8	6.01e-05	2.28	LV	CELLSTATES	vCM1.2	control_PKP2	6	18
NCSTN	1.58	0.0115	0.0421	0.0207	3.45	17.2	0.000206	1.94	LV	CELLSTATES	vCM1.2	control_PKP2	6	18
TPM2	1.57	0.0016	1.21	0.506	8.08	27	8.75e-06	2.8	LV	CELLSTATES	vCM1.2	control_PKP2	6	18
CORIN	1.55	0.0472	1.42	0.921	8.29	10.7	0.00236	1.33	LV	CELLSTATES	vCM1.2	control_PKP2	6	18
LINC01470	1.54	0.0188	0.335	0.135	6.24	14.8	0.000483	1.72	LV	CELLSTATES	vCM1.2	control_PKP2	6	18
TRPC4	1.54	0.049	0.055	0.0353	3.92	10.6	0.00252	1.31	LV	CELLSTATES	vCM1.2	control_PKP2	6	18
ASAP3	1.53	0.00242	0.186	0.0774	5.37	24.8	1.71e-05	2.62	LV	CELLSTATES	vCM1.2	control_PKP2	6	18
ZC3H7B	1.52	0.00032	0.118	0.0527	4.71	36.3	7.15e-07	3.49	LV	CELLSTATES	vCM1.2	control_PKP2	6	18
FLOT1	1.51	0.0169	0.121	0.0563	4.77	15.2	0.000411	1.77	LV	CELLSTATES	vCM1.2	control_PKP2	6	18
GIPR	1.51	0.0163	0.0749	0.0569	4.07	15.4	0.000386	1.79	LV	CELLSTATES	vCM1.2	control_PKP2	6	18
SF3A2	1.51	0.0213	0.0459	0.0256	3.63	14.1	0.00062	1.67	LV	CELLSTATES	vCM1.2	control_PKP2	6	18
RCCD1	1.5	0.0377	0.043	0.0108	3.47	11.7	0.00159	1.42	LV	CELLSTATES	vCM1.2	control_PKP2	6	18
AL031280.1	1.49	0.0425	0.0494	0.0194	3.66	11.2	0.00197	1.37	LV	CELLSTATES	vCM1.2	control_PKP2	6	18
TTLL1	1.49	0.0294	0.0496	0.0136	3.56	12.9	0.000992	1.53	LV	CELLSTATES	vCM1.2	control_PKP2	6	18
LPAR5	1.48	0.0415	0.0303	0.0105	3.13	11.3	0.00187	1.38	LV	CELLSTATES	vCM1.2	control_PKP2	6	18
MYO1E	1.48	0.00127	0.159	0.0726	5.18	28.1	6.4e-06	2.9	LV	CELLSTATES	vCM1.2	control_PKP2	6	18
FBN2	1.47	0.00395	0.906	0.458	7.64	22.2	3.78e-05	2.4	LV	CELLSTATES	vCM1.2	control_PKP2	6	18
LINC02334	1.47	0.00476	0.461	0.265	6.73	21.4	4.87e-05	2.32	LV	CELLSTATES	vCM1.2	control_PKP2	6	18
NKX2-5	1.47	0.0266	0.198	0.109	5.5	13.3	0.000857	1.57	LV	CELLSTATES	vCM1.2	control_PKP2	6	18
TESC	1.43	0.0184	0.23	0.118	5.62	14.9	0.000466	1.74	LV	CELLSTATES	vCM1.2	control_PKP2	6	18
AC243964.2	1.4	0.00226	0.277	0.106	5.88	25.1	1.54e-05	2.65	LV	CELLSTATES	vCM1.2	control_PKP2	6	18
CADPS2	1.39	0.0384	0.37	0.26	6.46	11.7	0.00163	1.42	LV	CELLSTATES	vCM1.2	control_PKP2	6	18
CDK5RAP3	1.37	0.0458	0.07	0.0478	4.18	10.9	0.00223	1.34	LV	CELLSTATES	vCM1.2	control_PKP2	6	18
NOMO1	1.35	0.0347	0.0588	0.0209	3.95	12.1	0.00138	1.46	LV	CELLSTATES	vCM1.2	control_PKP2	6	18
PITPNM2	1.35	0.00208	0.292	0.132	6.01	25.5	1.36e-05	2.68	LV	CELLSTATES	vCM1.2	control_PKP2	6	18
LITAF	1.34	0.0266	0.0709	0.0328	4.1	13.3	0.000866	1.57	LV	CELLSTATES	vCM1.2	control_PKP2	6	18
MYL6	1.34	0.00242	0.724	0.384	7.37	24.8	1.69e-05	2.62	LV	CELLSTATES	vCM1.2	control_PKP2	6	18
AC011472.1	1.33	0.0136	0.0788	0.0536	4.29	16.3	0.000281	1.87	LV	CELLSTATES	vCM1.2	control_PKP2	6	18
AC022146.2	1.33	0.0206	0.198	0.0768	5.47	14.3	0.000587	1.69	LV	CELLSTATES	vCM1.2	control_PKP2	6	18
AL022238.2	1.33	0.0315	0.0898	0.0649	4.42	12.6	0.00113	1.5	LV	CELLSTATES	vCM1.2	control_PKP2	6	18
SNHG25	1.33	0.0177	0.164	0.0738	5.28	15	0.000445	1.75	LV	CELLSTATES	vCM1.2	control_PKP2	6	18
AC073389.2	1.32	0.0175	0.203	0.0698	5.52	15.1	0.000435	1.76	LV	CELLSTATES	vCM1.2	control_PKP2	6	18
ADGRE5	1.31	0.0311	0.0724	0.0218	4.23	12.6	0.00111	1.51	LV	CELLSTATES	vCM1.2	control_PKP2	6	18
PPP1R13L	1.31	0.000193	0.567	0.28	6.91	38.9	3.74e-07	3.72	LV	CELLSTATES	vCM1.2	control_PKP2	6	18
LRP1	1.3	0.0499	0.101	0.0493	4.79	10.5	0.00258	1.3	LV	CELLSTATES	vCM1.2	control_PKP2	6	18
MAP3K14	1.29	0.0127	0.282	0.135	5.93	16.7	0.000245	1.9	LV	CELLSTATES	vCM1.2	control_PKP2	6	18
MIR22HG	1.29	0.0107	0.311	0.143	6	17.4	0.000187	1.97	LV	CELLSTATES	vCM1.2	control_PKP2	6	18
ARFGAP3	1.28	0.00845	0.11	0.0601	4.72	18.4	0.000133	2.07	LV	CELLSTATES	vCM1.2	control_PKP2	6	18
CKAP4	1.28	0.045	0.0718	0.0379	4.19	11	0.00216	1.35	LV	CELLSTATES	vCM1.2	control_PKP2	6	18
IPO9-AS1	1.28	0.0194	0.975	0.454	7.83	14.6	0.000512	1.71	LV	CELLSTATES	vCM1.2	control_PKP2	6	18
ABCA10	1.27	0.0329	0.0528	0.0339	3.56	12.4	0.00124	1.48	LV	CELLSTATES	vCM1.2	control_PKP2	6	18
STK40	1.27	0.00316	0.0878	0.0449	4.31	23.1	2.82e-05	2.5	LV	CELLSTATES	vCM1.2	control_PKP2	6	18
MYL9	1.26	0.0415	1.02	0.533	7.77	11.3	0.00187	1.38	LV	CELLSTATES	vCM1.2	control_PKP2	6	18
NMRK2	1.26	0.0287	0.489	0.226	6.71	13	0.000961	1.54	LV	CELLSTATES	vCM1.2	control_PKP2	6	18
GLCE	1.25	0.0373	0.0625	0.0256	3.96	11.8	0.00155	1.43	LV	CELLSTATES	vCM1.2	control_PKP2	6	18
FN3K	1.24	0.0293	0.633	0.307	6.97	12.9	0.000988	1.53	LV	CELLSTATES	vCM1.2	control_PKP2	6	18
ISOC1	1.24	0.00279	0.139	0.0635	5	23.9	2.21e-05	2.55	LV	CELLSTATES	vCM1.2	control_PKP2	6	18
AC048382.5	1.23	0.0196	0.0699	0.0382	4.04	14.5	0.000532	1.71	LV	CELLSTATES	vCM1.2	control_PKP2	6	18
GPANK1	1.22	0.0297	0.0478	0.0208	3.59	12.8	0.00102	1.53	LV	CELLSTATES	vCM1.2	control_PKP2	6	18
PRPF31	1.22	0.0302	0.0718	0.0441	4.13	12.7	0.00106	1.52	LV	CELLSTATES	vCM1.2	control_PKP2	6	18
AC008537.1	1.21	0.0212	0.0913	0.0694	4.46	14.2	0.000615	1.67	LV	CELLSTATES	vCM1.2	control_PKP2	6	18
EHD4	1.2	0.0049	0.19	0.104	5.46	21.2	5.24e-05	2.31	LV	CELLSTATES	vCM1.2	control_PKP2	6	18
PRKACA	1.2	0.00105	0.176	0.0963	5.33	29.2	4.7e-06	2.98	LV	CELLSTATES	vCM1.2	control_PKP2	6	18
SDK1	1.2	0.0389	0.555	0.366	6.98	11.6	0.00166	1.41	LV	CELLSTATES	vCM1.2	control_PKP2	6	18
CLPTM1	1.19	0.00552	0.0934	0.0525	4.51	20.6	6.44e-05	2.26	LV	CELLSTATES	vCM1.2	control_PKP2	6	18
CROCC	1.19	0.0297	0.0839	0.0394	4.36	12.8	0.00102	1.53	LV	CELLSTATES	vCM1.2	control_PKP2	6	18
CWC25	1.19	0.0148	0.0759	0.0287	4.19	15.8	0.000331	1.83	LV	CELLSTATES	vCM1.2	control_PKP2	6	18
TCEA3	1.19	0.0111	0.143	0.111	5.14	17.3	0.000198	1.95	LV	CELLSTATES	vCM1.2	control_PKP2	6	18
WDR83	1.19	0.0287	0.0456	0.0361	3.56	13	0.00096	1.54	LV	CELLSTATES	vCM1.2	control_PKP2	6	18
CCDC9B	1.18	0.0405	0.137	0.0613	5.11	11.4	0.00181	1.39	LV	CELLSTATES	vCM1.2	control_PKP2	6	18
FYCO1	1.18	0.0277	0.221	0.103	5.6	13.1	0.00091	1.56	LV	CELLSTATES	vCM1.2	control_PKP2	6	18
PPARGC1B	1.18	0.00188	1.14	0.544	7.93	26.1	1.15e-05	2.73	LV	CELLSTATES	vCM1.2	control_PKP2	6	18
UBE2O	1.18	0.00632	0.398	0.23	6.41	19.9	7.91e-05	2.2	LV	CELLSTATES	vCM1.2	control_PKP2	6	18
NAPA	1.17	0.0145	0.139	0.0814	5.03	16	0.000315	1.84	LV	CELLSTATES	vCM1.2	control_PKP2	6	18
NOMO2	1.17	0.0291	0.0631	0.0441	3.96	13	0.000977	1.54	LV	CELLSTATES	vCM1.2	control_PKP2	6	18
SAMM50	1.16	0.0126	0.0779	0.0407	4.19	16.7	0.000241	1.9	LV	CELLSTATES	vCM1.2	control_PKP2	6	18
GRAMD4	1.15	0.0164	0.208	0.0979	5.45	15.4	0.000391	1.78	LV	CELLSTATES	vCM1.2	control_PKP2	6	18
HRH2	1.15	0.0132	0.265	0.116	5.92	16.4	0.000268	1.88	LV	CELLSTATES	vCM1.2	control_PKP2	6	18
NEIL1	1.15	0.044	0.0546	0.0338	3.79	11	0.00209	1.36	LV	CELLSTATES	vCM1.2	control_PKP2	6	18
PNKP	1.15	0.0123	0.172	0.0739	5.17	16.8	0.00023	1.91	LV	CELLSTATES	vCM1.2	control_PKP2	6	18
SYT2	1.15	0.0438	0.284	0.208	5.99	11.1	0.00206	1.36	LV	CELLSTATES	vCM1.2	control_PKP2	6	18
FGF7	1.14	0.0285	0.145	0.0997	5.05	13	0.000951	1.55	LV	CELLSTATES	vCM1.2	control_PKP2	6	18
HGS	1.14	0.049	0.0489	0.0321	3.59	10.6	0.00251	1.31	LV	CELLSTATES	vCM1.2	control_PKP2	6	18
PRPSAP1	1.14	0.0196	0.111	0.0714	4.71	14.6	0.000528	1.71	LV	CELLSTATES	vCM1.2	control_PKP2	6	18
MAP2K7	1.13	0.0299	0.0614	0.0483	3.93	12.8	0.00104	1.52	LV	CELLSTATES	vCM1.2	control_PKP2	6	18
PRUNE1	1.13	0.0128	0.101	0.0519	4.52	16.6	0.000254	1.89	LV	CELLSTATES	vCM1.2	control_PKP2	6	18
CARMN	1.12	0.0477	0.263	0.136	5.86	10.7	0.0024	1.32	LV	CELLSTATES	vCM1.2	control_PKP2	6	18
GRM8	1.12	0.0329	0.336	0.155	6.1	12.4	0.00122	1.48	LV	CELLSTATES	vCM1.2	control_PKP2	6	18
MBOAT1	1.12	0.0101	0.118	0.0549	4.81	17.7	0.000172	2	LV	CELLSTATES	vCM1.2	control_PKP2	6	18
MYOCD	1.12	0.00914	1.5	0.765	8.29	18.1	0.00015	2.04	LV	CELLSTATES	vCM1.2	control_PKP2	6	18
TRIP10	1.12	0.0334	0.111	0.068	4.8	12.3	0.00128	1.48	LV	CELLSTATES	vCM1.2	control_PKP2	6	18
FBLIM1	1.11	0.0201	0.175	0.136	5.37	14.4	0.000561	1.7	LV	CELLSTATES	vCM1.2	control_PKP2	6	18
GRIP2	1.1	0.0146	0.616	0.299	7.15	15.9	0.000322	1.84	LV	CELLSTATES	vCM1.2	control_PKP2	6	18
HMOX2	1.1	0.0281	0.346	0.161	6.22	13.1	0.000933	1.55	LV	CELLSTATES	vCM1.2	control_PKP2	6	18
OARD1	1.1	0.0162	0.212	0.119	5.63	15.4	0.000382	1.79	LV	CELLSTATES	vCM1.2	control_PKP2	6	18
PPP1R12B	1.1	0.0101	6.03	3.96	10.4	17.6	0.000175	2	LV	CELLSTATES	vCM1.2	control_PKP2	6	18
DISC1	1.09	0.0329	1.24	0.673	8.14	12.4	0.00123	1.48	LV	CELLSTATES	vCM1.2	control_PKP2	6	18
ZNF565	1.09	0.0213	0.496	0.319	6.84	14.1	0.000619	1.67	LV	CELLSTATES	vCM1.2	control_PKP2	6	18
ATP2B4	1.08	0.0046	0.769	0.465	7.38	21.6	4.64e-05	2.34	LV	CELLSTATES	vCM1.2	control_PKP2	6	18
CXorf38	1.07	0.0301	0.225	0.189	5.72	12.8	0.00105	1.52	LV	CELLSTATES	vCM1.2	control_PKP2	6	18
DAPK3	1.07	0.032	0.394	0.196	6.32	12.5	0.00117	1.49	LV	CELLSTATES	vCM1.2	control_PKP2	6	18
CDK11B	1.06	0.045	0.071	0.0379	4.2	11	0.00216	1.35	LV	CELLSTATES	vCM1.2	control_PKP2	6	18
PLXNB1	1.06	0.0425	0.0498	0.0391	3.74	11.2	0.00198	1.37	LV	CELLSTATES	vCM1.2	control_PKP2	6	18
AC007114.2	1.05	0.0386	0.311	0.152	6.04	11.6	0.00164	1.41	LV	CELLSTATES	vCM1.2	control_PKP2	6	18
SIRT2	1.05	0.0317	0.126	0.0723	4.9	12.5	0.00114	1.5	LV	CELLSTATES	vCM1.2	control_PKP2	6	18
ARHGAP23	1.04	0.0401	0.115	0.0564	4.69	11.5	0.00177	1.4	LV	CELLSTATES	vCM1.2	control_PKP2	6	18
SPHKAP	1.04	0.0147	1.89	1.17	8.77	15.9	0.000326	1.83	LV	CELLSTATES	vCM1.2	control_PKP2	6	18
SRSF10	1.04	0.00603	0.602	0.4	7.04	20.1	7.46e-05	2.22	LV	CELLSTATES	vCM1.2	control_PKP2	6	18
CCDC12	1.03	0.00347	0.256	0.168	5.82	22.8	3.15e-05	2.46	LV	CELLSTATES	vCM1.2	control_PKP2	6	18
FPGS	1.03	0.0266	0.1	0.0429	4.55	13.3	0.000865	1.57	LV	CELLSTATES	vCM1.2	control_PKP2	6	18
IFRD2	1.03	0.014	0.109	0.0706	4.8	16.1	0.000299	1.85	LV	CELLSTATES	vCM1.2	control_PKP2	6	18
XBP1	1.03	0.0463	0.111	0.0722	4.69	10.8	0.00229	1.33	LV	CELLSTATES	vCM1.2	control_PKP2	6	18
CCDC69	1.02	0.0196	0.162	0.106	5.28	14.6	0.000524	1.71	LV	CELLSTATES	vCM1.2	control_PKP2	6	18
MEIS2	1.02	0.012	1.99	1.31	8.83	17	0.000221	1.92	LV	CELLSTATES	vCM1.2	control_PKP2	6	18
PPP1R1C	1.02	0.0194	0.845	0.466	7.57	14.6	0.000512	1.71	LV	CELLSTATES	vCM1.2	control_PKP2	6	18
SMYD1	1.02	0.0196	1.17	0.721	8.07	14.6	0.000523	1.71	LV	CELLSTATES	vCM1.2	control_PKP2	6	18
ZNF552	1.02	0.0227	0.229	0.141	5.7	13.9	0.00068	1.64	LV	CELLSTATES	vCM1.2	control_PKP2	6	18
LIX1L	1.01	0.0297	0.118	0.0861	4.76	12.9	0.00101	1.53	LV	CELLSTATES	vCM1.2	control_PKP2	6	18
RDH13	1.01	0.00725	0.16	0.105	5.22	19.3	9.92e-05	2.14	LV	CELLSTATES	vCM1.2	control_PKP2	6	18
RSU1	1.01	0.00403	0.342	0.195	6.28	22.1	3.92e-05	2.39	LV	CELLSTATES	vCM1.2	control_PKP2	6	18
TRABD	1.01	0.0136	0.14	0.0831	5.08	16.3	0.000283	1.87	LV	CELLSTATES	vCM1.2	control_PKP2	6	18
ZNF329	1.01	0.0458	0.0631	0.035	3.95	10.9	0.00223	1.34	LV	CELLSTATES	vCM1.2	control_PKP2	6	18
MTA1	1	0.00762	0.307	0.177	6.15	19	0.000107	2.12	LV	CELLSTATES	vCM1.2	control_PKP2	6	18
ZNF76	0.991	0.00222	0.273	0.179	5.99	25.2	1.48e-05	2.65	LV	CELLSTATES	vCM1.2	control_PKP2	6	18
ARHGEF2	0.983	0.049	0.0825	0.0644	4.33	10.6	0.00251	1.31	LV	CELLSTATES	vCM1.2	control_PKP2	6	18
DRG1	0.983	0.0145	0.175	0.0891	5.29	15.9	0.000319	1.84	LV	CELLSTATES	vCM1.2	control_PKP2	6	18
RNF207	0.982	0.0132	0.73	0.461	7.34	16.4	0.000266	1.88	LV	CELLSTATES	vCM1.2	control_PKP2	6	18
EXOC7	0.981	0.0166	0.135	0.0893	5.04	15.3	0.0004	1.78	LV	CELLSTATES	vCM1.2	control_PKP2	6	18
SLC27A6	0.981	0.0229	0.469	0.358	6.8	13.9	0.000688	1.64	LV	CELLSTATES	vCM1.2	control_PKP2	6	18
GPI	0.978	0.0389	0.648	0.478	7.29	11.6	0.00167	1.41	LV	CELLSTATES	vCM1.2	control_PKP2	6	18
HOOK2	0.977	0.00947	1.73	1.14	8.61	17.9	0.000159	2.02	LV	CELLSTATES	vCM1.2	control_PKP2	6	18
ATG4D	0.975	0.0317	0.0655	0.0399	4.08	12.5	0.00115	1.5	LV	CELLSTATES	vCM1.2	control_PKP2	6	18
AC138904.3	0.974	0.0405	0.438	0.296	6.61	11.4	0.0018	1.39	LV	CELLSTATES	vCM1.2	control_PKP2	6	18
RASSF3	0.973	0.0389	0.397	0.244	6.42	11.6	0.00167	1.41	LV	CELLSTATES	vCM1.2	control_PKP2	6	18
TMEM63B	0.973	0.0202	0.107	0.0511	4.72	14.4	0.000567	1.69	LV	CELLSTATES	vCM1.2	control_PKP2	6	18
SLC12A7	0.965	0.0251	0.368	0.278	6.4	13.5	0.000788	1.6	LV	CELLSTATES	vCM1.2	control_PKP2	6	18
NFIX	0.961	0.0389	0.141	0.0613	5.02	11.6	0.00167	1.41	LV	CELLSTATES	vCM1.2	control_PKP2	6	18
STARD9	0.96	0.049	0.133	0.0859	4.93	10.6	0.00251	1.31	LV	CELLSTATES	vCM1.2	control_PKP2	6	18
PTPA	0.958	0.0152	0.166	0.0939	5.3	15.7	0.000348	1.82	LV	CELLSTATES	vCM1.2	control_PKP2	6	18
SCPEP1	0.957	0.028	0.346	0.215	6.33	13.1	0.000923	1.55	LV	CELLSTATES	vCM1.2	control_PKP2	6	18
AARS	0.951	0.0344	0.0905	0.0443	4.46	12.1	0.00136	1.46	LV	CELLSTATES	vCM1.2	control_PKP2	6	18
TOB2	0.951	0.0463	0.336	0.211	6.23	10.8	0.00229	1.33	LV	CELLSTATES	vCM1.2	control_PKP2	6	18
NAV1	0.95	0.0356	0.977	0.579	7.85	12	0.00144	1.45	LV	CELLSTATES	vCM1.2	control_PKP2	6	18
SLC41A1	0.949	0.0122	0.513	0.297	6.86	16.9	0.000225	1.92	LV	CELLSTATES	vCM1.2	control_PKP2	6	18
MUS81	0.947	0.0379	0.0911	0.0566	4.51	11.7	0.0016	1.42	LV	CELLSTATES	vCM1.2	control_PKP2	6	18
TRMU	0.944	0.00836	0.242	0.117	5.77	18.5	0.000131	2.08	LV	CELLSTATES	vCM1.2	control_PKP2	6	18
PPP6R2	0.942	0.00818	0.465	0.257	6.68	18.6	0.000125	2.09	LV	CELLSTATES	vCM1.2	control_PKP2	6	18
MPPED2	0.941	0.0127	0.287	0.198	6.1	16.6	0.00025	1.9	LV	CELLSTATES	vCM1.2	control_PKP2	6	18
CERS4	0.94	0.032	0.231	0.154	5.78	12.5	0.00117	1.49	LV	CELLSTATES	vCM1.2	control_PKP2	6	18
GNG7	0.937	0.00799	0.501	0.325	6.77	18.8	0.000116	2.1	LV	CELLSTATES	vCM1.2	control_PKP2	6	18
LAMA5	0.933	0.0318	0.112	0.0655	4.76	12.5	0.00116	1.5	LV	CELLSTATES	vCM1.2	control_PKP2	6	18
RAI1	0.932	0.014	0.122	0.0722	4.87	16.1	0.0003	1.85	LV	CELLSTATES	vCM1.2	control_PKP2	6	18
FOXK2	0.931	0.00487	0.398	0.265	6.46	21.3	5.04e-05	2.31	LV	CELLSTATES	vCM1.2	control_PKP2	6	18
ACTR1B	0.918	0.0344	0.0994	0.0512	4.62	12.1	0.00136	1.46	LV	CELLSTATES	vCM1.2	control_PKP2	6	18
PRKAR2A	0.918	0.00591	0.284	0.174	6.06	20.2	7.27e-05	2.23	LV	CELLSTATES	vCM1.2	control_PKP2	6	18
DMPK	0.908	0.045	0.193	0.116	5.51	11	0.00216	1.35	LV	CELLSTATES	vCM1.2	control_PKP2	6	18
HNRNPUL1	0.908	0.0481	0.0779	0.0703	4.3	10.7	0.00242	1.32	LV	CELLSTATES	vCM1.2	control_PKP2	6	18
ANKRD27	0.903	0.0125	0.175	0.0999	5.36	16.8	0.000236	1.9	LV	CELLSTATES	vCM1.2	control_PKP2	6	18
AHDC1	0.892	0.0405	0.119	0.0625	4.8	11.4	0.0018	1.39	LV	CELLSTATES	vCM1.2	control_PKP2	6	18
CAPN1	0.89	0.0257	0.101	0.0541	4.68	13.4	0.000811	1.59	LV	CELLSTATES	vCM1.2	control_PKP2	6	18
COMTD1	0.889	0.0463	0.119	0.0879	4.8	10.8	0.00228	1.33	LV	CELLSTATES	vCM1.2	control_PKP2	6	18
PHLDB1	0.888	0.0329	0.151	0.0783	5.07	12.4	0.00123	1.48	LV	CELLSTATES	vCM1.2	control_PKP2	6	18
CDC37	0.885	0.0196	0.288	0.194	6.14	14.6	0.000525	1.71	LV	CELLSTATES	vCM1.2	control_PKP2	6	18
B4GALNT3	0.881	0.0148	0.819	0.444	7.6	15.8	0.000329	1.83	LV	CELLSTATES	vCM1.2	control_PKP2	6	18
ATF4	0.874	0.0463	0.158	0.108	5.23	10.8	0.00228	1.33	LV	CELLSTATES	vCM1.2	control_PKP2	6	18
CYB5R3	0.871	0.0417	0.147	0.108	5.14	11.3	0.00189	1.38	LV	CELLSTATES	vCM1.2	control_PKP2	6	18
EPB41	0.87	0.00815	0.563	0.465	7.01	18.6	0.000123	2.09	LV	CELLSTATES	vCM1.2	control_PKP2	6	18
NXN	0.87	0.014	0.156	0.118	5.25	16.1	0.0003	1.85	LV	CELLSTATES	vCM1.2	control_PKP2	6	18
PLPP7	0.867	0.0259	0.401	0.245	6.51	13.4	0.000822	1.59	LV	CELLSTATES	vCM1.2	control_PKP2	6	18
MYO9B	0.865	0.0377	0.186	0.134	5.52	11.7	0.00158	1.42	LV	CELLSTATES	vCM1.2	control_PKP2	6	18
CDC42	0.862	0.0389	0.179	0.154	5.39	11.6	0.00167	1.41	LV	CELLSTATES	vCM1.2	control_PKP2	6	18
HACD3	0.86	0.0459	0.105	0.0883	4.67	10.9	0.00224	1.34	LV	CELLSTATES	vCM1.2	control_PKP2	6	18
ASB10	0.856	0.0421	0.205	0.154	5.52	11.2	0.00193	1.38	LV	CELLSTATES	vCM1.2	control_PKP2	6	18
PRMT2	0.856	0.0344	0.259	0.158	5.9	12.1	0.00135	1.46	LV	CELLSTATES	vCM1.2	control_PKP2	6	18
TEX2	0.856	0.00677	0.247	0.145	5.81	19.5	9.1e-05	2.17	LV	CELLSTATES	vCM1.2	control_PKP2	6	18
PTOV1	0.855	0.0389	0.0696	0.0498	4.16	11.6	0.00167	1.41	LV	CELLSTATES	vCM1.2	control_PKP2	6	18
MYH14	0.854	0.00563	0.272	0.206	6	20.4	6.76e-05	2.25	LV	CELLSTATES	vCM1.2	control_PKP2	6	18
RBPMS2	0.85	0.0368	0.168	0.117	5.31	11.8	0.00151	1.43	LV	CELLSTATES	vCM1.2	control_PKP2	6	18
HIVEP3	0.845	0.0333	0.603	0.441	7.11	12.3	0.00126	1.48	LV	CELLSTATES	vCM1.2	control_PKP2	6	18
KPNB1	0.841	0.0229	0.188	0.129	5.51	13.8	0.000691	1.64	LV	CELLSTATES	vCM1.2	control_PKP2	6	18
ABR	0.84	0.00818	0.459	0.316	6.69	18.6	0.000126	2.09	LV	CELLSTATES	vCM1.2	control_PKP2	6	18
ABHD15-AS1	0.836	0.0126	0.277	0.205	5.95	16.7	0.000241	1.9	LV	CELLSTATES	vCM1.2	control_PKP2	6	18
INPP5B	0.833	0.0174	0.235	0.203	5.77	15.1	0.000428	1.76	LV	CELLSTATES	vCM1.2	control_PKP2	6	18
HSPA12A	0.826	0.0186	0.18	0.13	5.37	14.9	0.000473	1.73	LV	CELLSTATES	vCM1.2	control_PKP2	6	18
GNB1	0.824	0.0198	0.231	0.153	5.75	14.5	0.000545	1.7	LV	CELLSTATES	vCM1.2	control_PKP2	6	18
MAPKAPK3	0.818	0.0301	0.2	0.141	5.56	12.8	0.00105	1.52	LV	CELLSTATES	vCM1.2	control_PKP2	6	18
C19orf25	0.814	0.0301	0.115	0.0877	4.79	12.7	0.00106	1.52	LV	CELLSTATES	vCM1.2	control_PKP2	6	18
CLASRP	0.811	0.0348	0.17	0.121	5.39	12	0.00139	1.46	LV	CELLSTATES	vCM1.2	control_PKP2	6	18
ZNF592	0.807	0.049	0.149	0.0958	5.1	10.6	0.00249	1.31	LV	CELLSTATES	vCM1.2	control_PKP2	6	18
PRPF8	0.805	0.0458	0.184	0.14	5.37	10.9	0.00223	1.34	LV	CELLSTATES	vCM1.2	control_PKP2	6	18
PGM1	0.804	0.0107	0.497	0.339	6.82	17.4	0.000186	1.97	LV	CELLSTATES	vCM1.2	control_PKP2	6	18
KIFC3	0.796	0.028	0.456	0.285	6.66	13.1	0.000928	1.55	LV	CELLSTATES	vCM1.2	control_PKP2	6	18
OPA3	0.795	0.0409	0.167	0.124	5.29	11.4	0.00183	1.39	LV	CELLSTATES	vCM1.2	control_PKP2	6	18
XRCC6	0.791	0.0297	0.207	0.138	5.62	12.9	0.00101	1.53	LV	CELLSTATES	vCM1.2	control_PKP2	6	18
CCNL2	0.781	0.0344	0.207	0.146	5.65	12.1	0.00135	1.46	LV	CELLSTATES	vCM1.2	control_PKP2	6	18
LHFPL6	0.781	0.0298	1.98	1.45	8.79	12.8	0.00103	1.53	LV	CELLSTATES	vCM1.2	control_PKP2	6	18
LNPK	0.771	0.0196	0.322	0.211	6.2	14.5	0.000534	1.71	LV	CELLSTATES	vCM1.2	control_PKP2	6	18
PPP1R2	0.771	0.0425	0.149	0.105	5.11	11.2	0.00197	1.37	LV	CELLSTATES	vCM1.2	control_PKP2	6	18
GGT7	0.769	0.0125	0.446	0.31	6.67	16.8	0.000235	1.9	LV	CELLSTATES	vCM1.2	control_PKP2	6	18
STRN	0.767	0.0191	0.824	0.522	7.48	14.7	0.000496	1.72	LV	CELLSTATES	vCM1.2	control_PKP2	6	18
EIF2AK4	0.762	0.0489	0.139	0.102	5.01	10.6	0.00247	1.31	LV	CELLSTATES	vCM1.2	control_PKP2	6	18
GYS1	0.76	0.0156	0.238	0.166	5.77	15.6	0.000362	1.81	LV	CELLSTATES	vCM1.2	control_PKP2	6	18
WDTC1	0.76	0.0491	0.137	0.102	5.01	10.6	0.00253	1.31	LV	CELLSTATES	vCM1.2	control_PKP2	6	18
LARGE1	0.759	0.0396	4.02	2.77	9.78	11.5	0.00173	1.4	LV	CELLSTATES	vCM1.2	control_PKP2	6	18
SUMF2	0.755	0.0421	0.17	0.153	5.39	11.3	0.00191	1.38	LV	CELLSTATES	vCM1.2	control_PKP2	6	18
AP1B1	0.751	0.0433	0.113	0.084	4.81	11.1	0.00203	1.36	LV	CELLSTATES	vCM1.2	control_PKP2	6	18
MEF2A	0.751	0.0371	1.87	1.26	8.69	11.8	0.00153	1.43	LV	CELLSTATES	vCM1.2	control_PKP2	6	18
PRDM16	0.747	0.0397	0.517	0.349	6.87	11.5	0.00173	1.4	LV	CELLSTATES	vCM1.2	control_PKP2	6	18
UNC45B	0.744	0.0206	0.205	0.152	5.64	14.3	0.000587	1.69	LV	CELLSTATES	vCM1.2	control_PKP2	6	18
ZNF146	0.744	0.0403	0.237	0.163	5.73	11.4	0.00179	1.39	LV	CELLSTATES	vCM1.2	control_PKP2	6	18
AL139383.1	0.739	0.0329	0.762	0.631	7.46	12.4	0.00124	1.48	LV	CELLSTATES	vCM1.2	control_PKP2	6	18
PFKM	0.739	0.0344	0.412	0.274	6.54	12.1	0.00135	1.46	LV	CELLSTATES	vCM1.2	control_PKP2	6	18
TLN2	0.739	0.047	0.66	0.521	7.25	10.8	0.00234	1.33	LV	CELLSTATES	vCM1.2	control_PKP2	6	18
RAD23A	0.734	0.0463	0.172	0.13	5.36	10.8	0.00229	1.33	LV	CELLSTATES	vCM1.2	control_PKP2	6	18
CAP2	0.728	0.0169	1.05	0.837	7.9	15.3	0.000408	1.77	LV	CELLSTATES	vCM1.2	control_PKP2	6	18
ADCY9	0.726	0.0488	0.511	0.353	6.86	10.6	0.00246	1.31	LV	CELLSTATES	vCM1.2	control_PKP2	6	18
EIF3J	0.72	0.0317	0.189	0.133	5.43	12.5	0.00114	1.5	LV	CELLSTATES	vCM1.2	control_PKP2	6	18
NRP1	0.712	0.0402	1.31	0.923	8.3	11.4	0.00178	1.4	LV	CELLSTATES	vCM1.2	control_PKP2	6	18
TMEM120B	0.704	0.0265	0.252	0.205	5.91	13.3	0.00085	1.58	LV	CELLSTATES	vCM1.2	control_PKP2	6	18
RBFOX2	0.701	0.0469	1.1	0.803	7.96	10.8	0.00233	1.33	LV	CELLSTATES	vCM1.2	control_PKP2	6	18
AC068888.1	0.699	0.0438	0.242	0.153	5.84	11.1	0.00206	1.36	LV	CELLSTATES	vCM1.2	control_PKP2	6	18
MAPKAPK2	0.693	0.0392	0.482	0.402	6.77	11.6	0.00169	1.41	LV	CELLSTATES	vCM1.2	control_PKP2	6	18
NMT1	0.685	0.0382	0.28	0.208	6.08	11.7	0.00161	1.42	LV	CELLSTATES	vCM1.2	control_PKP2	6	18
HAGH	0.682	0.045	0.21	0.154	5.59	11	0.00215	1.35	LV	CELLSTATES	vCM1.2	control_PKP2	6	18
UBE2G1	0.65	0.046	0.488	0.435	6.82	10.9	0.00226	1.34	LV	CELLSTATES	vCM1.2	control_PKP2	6	18
MAST2	0.645	0.0452	0.898	0.816	7.69	10.9	0.00218	1.35	LV	CELLSTATES	vCM1.2	control_PKP2	6	18
ACACA	0.639	0.0449	0.311	0.299	6.2	11	0.00214	1.35	LV	CELLSTATES	vCM1.2	control_PKP2	6	18
NR3C1	0.604	0.0334	0.601	0.467	7.12	12.3	0.00128	1.48	LV	CELLSTATES	vCM1.2	control_PKP2	6	18
TRA2B	0.597	0.049	0.299	0.248	6.17	10.6	0.0025	1.31	LV	CELLSTATES	vCM1.2	control_PKP2	6	18
ADK	0.575	0.04	1.06	0.949	7.94	11.5	0.00176	1.4	LV	CELLSTATES	vCM1.2	control_PKP2	6	18

## Sheet: control_PVneg
Gene	logFC	FDR	mean_exp_control	mean_exp_genotype	logCPM	F	PValue	FDR_plot	Region	annotation_level	cell_state	comparison	Observations_genotype	Observations_reference
ELF3	6.89	0.0425	0.0301	0.000372	2.86	11.5	0.00159	1.37	LV	CELLSTATES	vCM1.2	control_PVneg	8	18
MCTP2	6.11	0.000794	0.0671	0.000494	3.91	31.3	1.93e-06	3.1	LV	CELLSTATES	vCM1.2	control_PVneg	8	18
PTGER3	5.59	0.0192	0.017	0	2.24	15.9	0.000364	1.72	LV	CELLSTATES	vCM1.2	control_PVneg	8	18
LINC01193	5.33	0.0499	0.0169	0	2.26	11	0.00231	1.3	LV	CELLSTATES	vCM1.2	control_PVneg	8	18
SLC36A2	5.33	0.0353	0.0155	0	2.35	12.9	0.0011	1.45	LV	CELLSTATES	vCM1.2	control_PVneg	8	18
KRTAP10-4	5.04	0.0322	0.0174	0	2.65	13.4	0.000904	1.49	LV	CELLSTATES	vCM1.2	control_PVneg	8	18
PTPRU	3.81	0.0104	0.02	0.00347	2.64	18.1	0.000128	1.98	LV	CELLSTATES	vCM1.2	control_PVneg	8	18
GRXCR2	3.58	0.0313	0.404	0.0486	6.65	13.1	0.00084	1.5	LV	CELLSTATES	vCM1.2	control_PVneg	8	18
LLGL2	3.45	0.0272	0.0126	0.000372	2.22	13.7	0.000669	1.57	LV	CELLSTATES	vCM1.2	control_PVneg	8	18
CELF5	3.31	0.0132	0.021	0.000866	2.69	16.9	0.000198	1.88	LV	CELLSTATES	vCM1.2	control_PVneg	8	18
MREG	3.3	0.0283	0.0129	0.000372	2.02	13.5	0.000711	1.55	LV	CELLSTATES	vCM1.2	control_PVneg	8	18
TSPEAR	3.04	0.0415	0.0774	0.0505	4.39	11.7	0.00147	1.38	LV	CELLSTATES	vCM1.2	control_PVneg	8	18
ADORA2A-AS1	2.89	0.0278	0.0161	0.00674	2.43	13.6	0.000693	1.56	LV	CELLSTATES	vCM1.2	control_PVneg	8	18
HOOK1	2.82	0.00313	0.0344	0.00365	3.14	25	1.28e-05	2.5	LV	CELLSTATES	vCM1.2	control_PVneg	8	18
AC011444.1	2.79	0.0356	0.0178	0.00638	2.62	12.4	0.00113	1.45	LV	CELLSTATES	vCM1.2	control_PVneg	8	18
IFNLR1	2.79	0.00515	0.0315	0.00508	3.22	21.4	4.08e-05	2.29	LV	CELLSTATES	vCM1.2	control_PVneg	8	18
NIPAL1	2.73	0.0339	0.0264	0.00423	3.1	12.6	0.00102	1.47	LV	CELLSTATES	vCM1.2	control_PVneg	8	18
PHACTR3	2.73	0.0111	0.0813	0.0295	4.47	17.7	0.000146	1.95	LV	CELLSTATES	vCM1.2	control_PVneg	8	18
CNN2	2.6	0.000307	0.11	0.0267	4.61	37.3	3.83e-07	3.51	LV	CELLSTATES	vCM1.2	control_PVneg	8	18
ENO4	2.56	0.0322	0.102	0.0215	4.68	12.9	0.000905	1.49	LV	CELLSTATES	vCM1.2	control_PVneg	8	18
MYH6	2.56	0.00362	1.94	0.383	8.46	23.9	1.81e-05	2.44	LV	CELLSTATES	vCM1.2	control_PVneg	8	18
PECR	2.56	0.0325	0.027	0.00323	3.01	12.9	0.000923	1.49	LV	CELLSTATES	vCM1.2	control_PVneg	8	18
COL11A1	2.54	0.0425	0.0183	0.00386	2.64	11.5	0.00159	1.37	LV	CELLSTATES	vCM1.2	control_PVneg	8	18
PDE4A	2.54	0.00319	0.0475	0.0174	3.67	24.4	1.56e-05	2.5	LV	CELLSTATES	vCM1.2	control_PVneg	8	18
XAB2	2.53	0.0251	0.0158	0.00377	2.29	14	0.000589	1.6	LV	CELLSTATES	vCM1.2	control_PVneg	8	18
TSPAN2	2.52	0.0425	0.0225	0.0099	2.78	11.5	0.00159	1.37	LV	CELLSTATES	vCM1.2	control_PVneg	8	18
AC104041.1	2.46	0.024	0.105	0.037	4.53	14.2	0.000556	1.62	LV	CELLSTATES	vCM1.2	control_PVneg	8	18
ZNF689	2.46	0.0356	0.0161	0.00724	2.34	12.4	0.00112	1.45	LV	CELLSTATES	vCM1.2	control_PVneg	8	18
AC107068.2	2.41	0.0448	1.05	0.191	8	11.2	0.00186	1.35	LV	CELLSTATES	vCM1.2	control_PVneg	8	18
NEURL1	2.41	0.023	0.027	0.00223	2.87	14.4	0.000517	1.64	LV	CELLSTATES	vCM1.2	control_PVneg	8	18
SFTPD-AS1	2.4	0.00615	0.0502	0.0173	3.65	20.6	5.46e-05	2.21	LV	CELLSTATES	vCM1.2	control_PVneg	8	18
AC060809.1	2.38	0.0313	0.038	0.00819	3.32	13.1	0.00084	1.5	LV	CELLSTATES	vCM1.2	control_PVneg	8	18
AC092957.1	2.38	0.0196	0.0261	0.0163	2.95	15.2	0.00038	1.71	LV	CELLSTATES	vCM1.2	control_PVneg	8	18
SMTNL2	2.37	0.0499	0.0278	0.0101	3.12	10.7	0.00229	1.3	LV	CELLSTATES	vCM1.2	control_PVneg	8	18
INPP5J	2.36	0.00664	0.0296	0.00472	3.07	20.2	6.13e-05	2.18	LV	CELLSTATES	vCM1.2	control_PVneg	8	18
TOGARAM2	2.3	0.0192	0.446	0.216	6.5	15.3	0.000367	1.72	LV	CELLSTATES	vCM1.2	control_PVneg	8	18
LINC00964	2.27	0.0456	0.0789	0.0171	4.42	11.1	0.00195	1.34	LV	CELLSTATES	vCM1.2	control_PVneg	8	18
ADAM11	2.26	0.0339	0.0273	0.00977	3.01	12.7	0.001	1.47	LV	CELLSTATES	vCM1.2	control_PVneg	8	18
AQP4	2.26	0.0493	0.0301	0.007	3.08	10.7	0.00224	1.31	LV	CELLSTATES	vCM1.2	control_PVneg	8	18
IL1RAPL2	2.24	0.0211	0.12	0.0449	4.95	14.7	0.00045	1.68	LV	CELLSTATES	vCM1.2	control_PVneg	8	18
ADAM12	2.22	0.0413	0.133	0.0427	5.14	11.8	0.00145	1.38	LV	CELLSTATES	vCM1.2	control_PVneg	8	18
AC004594.1	2.2	0.023	0.108	0.0386	4.69	14.3	0.000521	1.64	LV	CELLSTATES	vCM1.2	control_PVneg	8	18
HGS	2.09	0.00476	0.0489	0.0148	3.6	21.7	3.67e-05	2.32	LV	CELLSTATES	vCM1.2	control_PVneg	8	18
TEAD2	2.09	0.0231	0.042	0.00874	3.55	14.3	0.000531	1.64	LV	CELLSTATES	vCM1.2	control_PVneg	8	18
TESC	2.08	0.00826	0.23	0.117	5.62	19.3	8.52e-05	2.08	LV	CELLSTATES	vCM1.2	control_PVneg	8	18
AP003181.1	2.05	0.0132	0.0535	0.0297	3.86	16.9	0.000196	1.88	LV	CELLSTATES	vCM1.2	control_PVneg	8	18
AL031587.2	2.04	0.0083	0.0532	0.0283	3.78	19.2	8.63e-05	2.08	LV	CELLSTATES	vCM1.2	control_PVneg	8	18
CREB3L1	2.04	0.0314	0.0379	0.0219	3.38	13.1	0.000843	1.5	LV	CELLSTATES	vCM1.2	control_PVneg	8	18
F5	2.04	0.0449	0.0772	0.0427	4.4	11.1	0.00188	1.35	LV	CELLSTATES	vCM1.2	control_PVneg	8	18
LINC01151	2.03	0.0452	0.0985	0.052	4.53	11.1	0.00191	1.35	LV	CELLSTATES	vCM1.2	control_PVneg	8	18
ZNF584	1.99	0.0423	0.0202	0.00579	2.5	11.6	0.00156	1.37	LV	CELLSTATES	vCM1.2	control_PVneg	8	18
GRIN3A	1.96	0.0447	0.0259	0.00761	3.07	11.2	0.00182	1.35	LV	CELLSTATES	vCM1.2	control_PVneg	8	18
ADAMTS7	1.95	0.00464	0.176	0.0669	5.29	22	3.39e-05	2.33	LV	CELLSTATES	vCM1.2	control_PVneg	8	18
ADAMTSL3	1.94	0.023	0.0415	0.0202	3.53	14.4	0.000517	1.64	LV	CELLSTATES	vCM1.2	control_PVneg	8	18
AL451069.1	1.93	0.0207	0.111	0.0298	4.76	14.8	0.000429	1.68	LV	CELLSTATES	vCM1.2	control_PVneg	8	18
CEACAM19	1.9	0.00323	0.167	0.0694	5.14	24.3	1.6e-05	2.49	LV	CELLSTATES	vCM1.2	control_PVneg	8	18
ULK3	1.9	0.00313	0.082	0.044	4.46	24.8	1.34e-05	2.5	LV	CELLSTATES	vCM1.2	control_PVneg	8	18
ALS2CL	1.89	0.004	0.155	0.0668	5.16	23	2.41e-05	2.4	LV	CELLSTATES	vCM1.2	control_PVneg	8	18
NAPA-AS1	1.89	0.0447	0.0329	0.00522	3.24	11.2	0.00183	1.35	LV	CELLSTATES	vCM1.2	control_PVneg	8	18
GALNTL6	1.87	0.00195	0.168	0.0676	5.34	27.2	6.43e-06	2.71	LV	CELLSTATES	vCM1.2	control_PVneg	8	18
SEMA3B	1.87	0.0129	0.0432	0.0254	3.48	17.1	0.000188	1.89	LV	CELLSTATES	vCM1.2	control_PVneg	8	18
IDH2-DT	1.85	0.0256	0.0857	0.0235	4.32	13.9	0.00061	1.59	LV	CELLSTATES	vCM1.2	control_PVneg	8	18
LSAMP	1.82	0.0142	0.229	0.0907	5.67	16.6	0.000225	1.85	LV	CELLSTATES	vCM1.2	control_PVneg	8	18
MAN2A2	1.82	0.0041	0.103	0.0623	4.71	22.8	2.55e-05	2.39	LV	CELLSTATES	vCM1.2	control_PVneg	8	18
SBK1	1.81	0.0322	0.0588	0.0179	3.81	12.9	0.000905	1.49	LV	CELLSTATES	vCM1.2	control_PVneg	8	18
MEI4	1.8	0.0168	0.0585	0.0314	3.99	15.8	0.000295	1.78	LV	CELLSTATES	vCM1.2	control_PVneg	8	18
GPC5	1.75	0.0487	0.665	0.303	7.14	10.8	0.00218	1.31	LV	CELLSTATES	vCM1.2	control_PVneg	8	18
GRAMD1A	1.71	0.02	0.0551	0.0299	3.91	15.1	0.000395	1.7	LV	CELLSTATES	vCM1.2	control_PVneg	8	18
LINC00276	1.71	0.0256	0.0772	0.0541	4.33	13.9	0.000606	1.59	LV	CELLSTATES	vCM1.2	control_PVneg	8	18
PVR	1.71	0.0262	0.0525	0.0235	3.46	13.8	0.000639	1.58	LV	CELLSTATES	vCM1.2	control_PVneg	8	18
SSUH2	1.71	0.0452	0.0612	0.0233	4.14	11.1	0.0019	1.35	LV	CELLSTATES	vCM1.2	control_PVneg	8	18
CADPS2	1.7	0.0325	0.37	0.232	6.45	12.9	0.000916	1.49	LV	CELLSTATES	vCM1.2	control_PVneg	8	18
FAM3D-AS1	1.69	0.0423	0.0827	0.028	4.52	11.6	0.00153	1.37	LV	CELLSTATES	vCM1.2	control_PVneg	8	18
LINC02334	1.69	0.00691	0.461	0.289	6.74	20	6.53e-05	2.16	LV	CELLSTATES	vCM1.2	control_PVneg	8	18
MDC1-AS1	1.66	0.0448	0.0408	0.0204	3.57	11.2	0.00185	1.35	LV	CELLSTATES	vCM1.2	control_PVneg	8	18
SDK1	1.66	0.00515	0.555	0.196	6.92	21.4	4.08e-05	2.29	LV	CELLSTATES	vCM1.2	control_PVneg	8	18
MAN1C1	1.63	0.0096	0.177	0.124	5.41	18.5	0.000113	2.02	LV	CELLSTATES	vCM1.2	control_PVneg	8	18
FBXO44	1.62	0.0429	0.0566	0.02	3.97	11.4	0.00165	1.37	LV	CELLSTATES	vCM1.2	control_PVneg	8	18
LPCAT4	1.62	0.0433	0.123	0.108	5.01	11.4	0.00168	1.36	LV	CELLSTATES	vCM1.2	control_PVneg	8	18
SYT2	1.62	0.0177	0.284	0.136	5.97	15.6	0.000319	1.75	LV	CELLSTATES	vCM1.2	control_PVneg	8	18
MED25	1.61	0.0083	0.0979	0.0548	4.61	19.2	8.83e-05	2.08	LV	CELLSTATES	vCM1.2	control_PVneg	8	18
EDIL3	1.6	0.0448	0.248	0.182	5.89	11.2	0.00186	1.35	LV	CELLSTATES	vCM1.2	control_PVneg	8	18
NUCB1-AS1	1.59	0.0306	0.0472	0.0143	3.63	13.2	0.000804	1.51	LV	CELLSTATES	vCM1.2	control_PVneg	8	18
TMEM38A	1.59	0.0158	0.241	0.169	5.73	16.1	0.000262	1.8	LV	CELLSTATES	vCM1.2	control_PVneg	8	18
ACTG1	1.57	0.016	0.9	0.379	7.58	16.1	0.000266	1.8	LV	CELLSTATES	vCM1.2	control_PVneg	8	18
ATF6B	1.57	0.00385	0.156	0.117	5.26	23.5	2.08e-05	2.41	LV	CELLSTATES	vCM1.2	control_PVneg	8	18
AC008537.1	1.56	0.0116	0.0913	0.0287	4.46	17.5	0.000157	1.93	LV	CELLSTATES	vCM1.2	control_PVneg	8	18
AL365259.1	1.54	0.0469	0.196	0.09	5.37	10.9	0.00206	1.33	LV	CELLSTATES	vCM1.2	control_PVneg	8	18
FPGS	1.54	0.00385	0.1	0.0371	4.56	23.3	2.23e-05	2.41	LV	CELLSTATES	vCM1.2	control_PVneg	8	18
AC243964.2	1.53	0.00273	0.277	0.112	5.91	25.6	1.06e-05	2.56	LV	CELLSTATES	vCM1.2	control_PVneg	8	18
IDH2	1.53	0.0165	0.565	0.239	6.98	15.9	0.000284	1.78	LV	CELLSTATES	vCM1.2	control_PVneg	8	18
AC010127.1	1.52	0.0401	0.0573	0.0397	3.88	11.9	0.00139	1.4	LV	CELLSTATES	vCM1.2	control_PVneg	8	18
TCF24	1.52	0.0179	0.0849	0.0315	4.34	15.6	0.000327	1.75	LV	CELLSTATES	vCM1.2	control_PVneg	8	18
EMC9	1.5	0.0484	0.0264	0.0173	2.92	10.8	0.00214	1.32	LV	CELLSTATES	vCM1.2	control_PVneg	8	18
GNG7	1.5	0.00211	0.501	0.27	6.75	26.9	7.09e-06	2.68	LV	CELLSTATES	vCM1.2	control_PVneg	8	18
MPP3	1.5	0.0118	1.29	0.581	8.15	17.5	0.000161	1.93	LV	CELLSTATES	vCM1.2	control_PVneg	8	18
RHOT2	1.5	0.0104	0.318	0.179	6.31	18	0.000131	1.98	LV	CELLSTATES	vCM1.2	control_PVneg	8	18
MAN2B1	1.49	0.0273	0.0497	0.0311	3.65	13.7	0.000674	1.56	LV	CELLSTATES	vCM1.2	control_PVneg	8	18
AC022034.2	1.48	0.0109	1.49	0.573	8.33	17.8	0.000141	1.96	LV	CELLSTATES	vCM1.2	control_PVneg	8	18
DNAJC5G	1.48	0.0325	0.0825	0.0721	4.49	12.9	0.000917	1.49	LV	CELLSTATES	vCM1.2	control_PVneg	8	18
AC011472.1	1.47	0.016	0.0788	0.0276	4.31	16.1	0.000267	1.8	LV	CELLSTATES	vCM1.2	control_PVneg	8	18
GIPR	1.46	0.0496	0.0749	0.028	4.11	10.7	0.00227	1.3	LV	CELLSTATES	vCM1.2	control_PVneg	8	18
LZTR1	1.46	0.0353	0.0483	0.043	3.59	12.4	0.0011	1.45	LV	CELLSTATES	vCM1.2	control_PVneg	8	18
TGFB1	1.44	0.0182	0.0885	0.0407	4.44	15.4	0.000342	1.74	LV	CELLSTATES	vCM1.2	control_PVneg	8	18
MYO1E	1.43	0.00679	0.159	0.0541	5.21	20.1	6.37e-05	2.17	LV	CELLSTATES	vCM1.2	control_PVneg	8	18
NXN	1.43	0.00421	0.156	0.0654	5.23	22.6	2.72e-05	2.38	LV	CELLSTATES	vCM1.2	control_PVneg	8	18
PRDM16	1.42	0.00385	0.517	0.532	6.92	23.5	2.06e-05	2.41	LV	CELLSTATES	vCM1.2	control_PVneg	8	18
ADAMTS15	1.4	0.0329	0.133	0.0922	5.06	12.8	0.000951	1.48	LV	CELLSTATES	vCM1.2	control_PVneg	8	18
CORO6	1.39	0.0165	0.233	0.122	5.85	15.9	0.000284	1.78	LV	CELLSTATES	vCM1.2	control_PVneg	8	18
LMNA	1.39	0.0231	0.321	0.176	6.16	14.3	0.000528	1.64	LV	CELLSTATES	vCM1.2	control_PVneg	8	18
PZP	1.39	0.0352	0.127	0.066	5.01	12.5	0.00108	1.45	LV	CELLSTATES	vCM1.2	control_PVneg	8	18
AC138904.3	1.37	0.00867	0.438	0.259	6.6	18.9	9.62e-05	2.06	LV	CELLSTATES	vCM1.2	control_PVneg	8	18
FAM219B	1.37	0.0425	0.167	0.11	5.3	11.5	0.00159	1.37	LV	CELLSTATES	vCM1.2	control_PVneg	8	18
CERS4	1.36	0.00612	0.231	0.162	5.79	20.6	5.35e-05	2.21	LV	CELLSTATES	vCM1.2	control_PVneg	8	18
DMAC2	1.35	0.0423	0.0799	0.0322	4.23	11.6	0.00155	1.37	LV	CELLSTATES	vCM1.2	control_PVneg	8	18
MYDGF	1.34	0.0423	0.0648	0.0313	4	11.6	0.00157	1.37	LV	CELLSTATES	vCM1.2	control_PVneg	8	18
PPP1R13L	1.33	0.000874	0.567	0.294	6.93	30.8	2.25e-06	3.06	LV	CELLSTATES	vCM1.2	control_PVneg	8	18
TRIP10	1.33	0.0339	0.111	0.103	4.87	12.6	0.00101	1.47	LV	CELLSTATES	vCM1.2	control_PVneg	8	18
AC007100.1	1.32	0.049	0.0708	0.0339	4.24	10.7	0.00222	1.31	LV	CELLSTATES	vCM1.2	control_PVneg	8	18
AC022146.2	1.32	0.0367	0.198	0.0756	5.5	12.2	0.00119	1.44	LV	CELLSTATES	vCM1.2	control_PVneg	8	18
MOB3A	1.32	0.014	0.0751	0.0371	4.15	16.6	0.000219	1.85	LV	CELLSTATES	vCM1.2	control_PVneg	8	18
UBE2L3	1.32	0.0207	0.132	0.055	5	14.8	0.000435	1.68	LV	CELLSTATES	vCM1.2	control_PVneg	8	18
AL360091.3	1.31	0.0487	0.291	0.188	5.99	10.8	0.00218	1.31	LV	CELLSTATES	vCM1.2	control_PVneg	8	18
TNFAIP8	1.31	0.0458	0.119	0.0766	4.88	11	0.00198	1.34	LV	CELLSTATES	vCM1.2	control_PVneg	8	18
SAT2	1.3	0.0132	0.305	0.0949	6.12	16.9	0.000198	1.88	LV	CELLSTATES	vCM1.2	control_PVneg	8	18
AP3D1	1.29	0.0203	0.126	0.1	4.88	14.9	0.000413	1.69	LV	CELLSTATES	vCM1.2	control_PVneg	8	18
SELENOS	1.29	0.0443	0.167	0.101	5.25	11.2	0.00179	1.35	LV	CELLSTATES	vCM1.2	control_PVneg	8	18
TPM2	1.29	0.0128	1.21	0.538	8.09	17.1	0.000186	1.89	LV	CELLSTATES	vCM1.2	control_PVneg	8	18
ARID3A	1.28	0.0367	0.0628	0.0746	4.16	12.2	0.00119	1.44	LV	CELLSTATES	vCM1.2	control_PVneg	8	18
EIF2B4	1.28	0.0316	0.0528	0.0232	3.88	13	0.000869	1.5	LV	CELLSTATES	vCM1.2	control_PVneg	8	18
MAP3K14	1.28	0.0438	0.282	0.196	6.01	11.3	0.00174	1.36	LV	CELLSTATES	vCM1.2	control_PVneg	8	18
MFN2	1.28	0.0104	0.39	0.344	6.49	18.1	0.00013	1.98	LV	CELLSTATES	vCM1.2	control_PVneg	8	18
MTCH1	1.27	0.0353	0.389	0.22	6.48	12.4	0.0011	1.45	LV	CELLSTATES	vCM1.2	control_PVneg	8	18
RNF40	1.27	0.0452	0.063	0.0346	4.01	11.1	0.00192	1.35	LV	CELLSTATES	vCM1.2	control_PVneg	8	18
SEMA4B	1.27	0.0486	0.279	0.314	6.1	10.8	0.00217	1.31	LV	CELLSTATES	vCM1.2	control_PVneg	8	18
EVI5L	1.26	0.0339	0.0519	0.0278	3.74	12.7	0.000993	1.47	LV	CELLSTATES	vCM1.2	control_PVneg	8	18
TTYH2	1.26	0.0429	0.095	0.0625	4.58	11.5	0.00165	1.37	LV	CELLSTATES	vCM1.2	control_PVneg	8	18
AC016650.1	1.25	0.0435	0.362	0.144	6.25	11.4	0.0017	1.36	LV	CELLSTATES	vCM1.2	control_PVneg	8	18
EXOC7	1.25	0.00879	0.135	0.137	5.11	18.8	9.89e-05	2.06	LV	CELLSTATES	vCM1.2	control_PVneg	8	18
OTUD7A	1.25	0.0329	0.102	0.102	4.66	12.8	0.000945	1.48	LV	CELLSTATES	vCM1.2	control_PVneg	8	18
TMEM220	1.25	0.0441	0.147	0.0896	5.12	11.3	0.00178	1.36	LV	CELLSTATES	vCM1.2	control_PVneg	8	18
JUP	1.24	0.00544	0.279	0.158	5.95	21.1	4.56e-05	2.26	LV	CELLSTATES	vCM1.2	control_PVneg	8	18
MAP2K1	1.23	0.0356	0.152	0.107	5.23	12.4	0.00113	1.45	LV	CELLSTATES	vCM1.2	control_PVneg	8	18
PER1	1.23	0.0421	0.234	0.167	5.81	11.7	0.00151	1.38	LV	CELLSTATES	vCM1.2	control_PVneg	8	18
TTC38	1.23	0.00978	0.127	0.0962	4.98	18.4	0.000117	2.01	LV	CELLSTATES	vCM1.2	control_PVneg	8	18
CWC25	1.22	0.0132	0.0759	0.0391	4.26	16.9	0.000202	1.88	LV	CELLSTATES	vCM1.2	control_PVneg	8	18
HEY2	1.22	0.0356	0.349	0.227	6.28	12.4	0.00113	1.45	LV	CELLSTATES	vCM1.2	control_PVneg	8	18
PRUNE1	1.21	0.0182	0.101	0.042	4.57	15.4	0.000342	1.74	LV	CELLSTATES	vCM1.2	control_PVneg	8	18
RFC3	1.21	0.0307	0.194	0.194	5.55	13.2	0.000809	1.51	LV	CELLSTATES	vCM1.2	control_PVneg	8	18
HIVEP3	1.2	0.00639	0.603	0.29	7.06	20.4	5.83e-05	2.19	LV	CELLSTATES	vCM1.2	control_PVneg	8	18
MAP2K7	1.2	0.0457	0.0614	0.0617	4.02	11	0.00196	1.34	LV	CELLSTATES	vCM1.2	control_PVneg	8	18
MPDU1	1.2	0.0447	0.068	0.0491	4.08	11.2	0.00182	1.35	LV	CELLSTATES	vCM1.2	control_PVneg	8	18
PNKP	1.2	0.0207	0.172	0.094	5.24	14.8	0.000433	1.68	LV	CELLSTATES	vCM1.2	control_PVneg	8	18
RHBDD3	1.2	0.0201	0.107	0.07	4.73	15	0.000402	1.7	LV	CELLSTATES	vCM1.2	control_PVneg	8	18
TEX2	1.2	0.00122	0.247	0.125	5.82	29.4	3.4e-06	2.91	LV	CELLSTATES	vCM1.2	control_PVneg	8	18
AC005670.2	1.19	0.0203	0.0796	0.0577	4.32	15	0.000411	1.69	LV	CELLSTATES	vCM1.2	control_PVneg	8	18
ACAP3	1.19	0.0441	0.0673	0.0617	4.18	11.3	0.00177	1.36	LV	CELLSTATES	vCM1.2	control_PVneg	8	18
GPI	1.19	0.0339	0.648	0.423	7.27	12.7	0.00101	1.47	LV	CELLSTATES	vCM1.2	control_PVneg	8	18
AC003006.1	1.18	0.0457	0.0983	0.0877	4.63	11	0.00197	1.34	LV	CELLSTATES	vCM1.2	control_PVneg	8	18
C12orf76	1.18	0.0339	0.0562	0.0556	3.87	12.7	0.001	1.47	LV	CELLSTATES	vCM1.2	control_PVneg	8	18
HMOX2	1.18	0.0164	0.346	0.193	6.25	16	0.000278	1.79	LV	CELLSTATES	vCM1.2	control_PVneg	8	18
TINAGL1	1.18	0.0441	0.27	0.151	5.92	11.3	0.00177	1.36	LV	CELLSTATES	vCM1.2	control_PVneg	8	18
HSPB7	1.17	0.0423	1.53	0.926	8.47	11.6	0.00154	1.37	LV	CELLSTATES	vCM1.2	control_PVneg	8	18
SYNGR1	1.17	0.0398	0.11	0.0804	4.76	11.9	0.00138	1.4	LV	CELLSTATES	vCM1.2	control_PVneg	8	18
MARK4	1.16	0.0083	0.131	0.0805	4.97	19.2	8.76e-05	2.08	LV	CELLSTATES	vCM1.2	control_PVneg	8	18
TNNT2	1.16	0.012	6.99	5.48	10.7	17.4	0.000168	1.92	LV	CELLSTATES	vCM1.2	control_PVneg	8	18
TUBG2	1.16	0.0398	0.0731	0.0497	4.17	11.9	0.00137	1.4	LV	CELLSTATES	vCM1.2	control_PVneg	8	18
TECR	1.14	0.0423	0.147	0.0939	5.18	11.7	0.00152	1.37	LV	CELLSTATES	vCM1.2	control_PVneg	8	18
TOM1	1.14	0.0429	0.18	0.116	5.47	11.5	0.00164	1.37	LV	CELLSTATES	vCM1.2	control_PVneg	8	18
SCPEP1	1.13	0.0143	0.346	0.258	6.37	16.5	0.00023	1.84	LV	CELLSTATES	vCM1.2	control_PVneg	8	18
LIX1L	1.12	0.0297	0.118	0.0788	4.79	13.4	0.000757	1.53	LV	CELLSTATES	vCM1.2	control_PVneg	8	18
ELOA-AS1	1.11	0.0273	0.146	0.1	5.16	13.7	0.000673	1.56	LV	CELLSTATES	vCM1.2	control_PVneg	8	18
ERBB2	1.11	0.0261	0.108	0.0651	4.71	13.8	0.00063	1.58	LV	CELLSTATES	vCM1.2	control_PVneg	8	18
FANCC	1.11	0.0374	0.553	0.295	6.82	12.1	0.00124	1.43	LV	CELLSTATES	vCM1.2	control_PVneg	8	18
INPP5B	1.11	0.00579	0.235	0.244	5.81	20.9	4.93e-05	2.24	LV	CELLSTATES	vCM1.2	control_PVneg	8	18
UBE2O	1.11	0.0131	0.398	0.274	6.46	17	0.000191	1.88	LV	CELLSTATES	vCM1.2	control_PVneg	8	18
AP1B1	1.1	0.014	0.113	0.103	4.85	16.6	0.000221	1.85	LV	CELLSTATES	vCM1.2	control_PVneg	8	18
GRAMD4	1.1	0.0429	0.208	0.142	5.54	11.5	0.00161	1.37	LV	CELLSTATES	vCM1.2	control_PVneg	8	18
JMJD6	1.1	0.0494	0.0763	0.0777	4.38	10.7	0.00225	1.31	LV	CELLSTATES	vCM1.2	control_PVneg	8	18
WDR45B	1.1	0.0336	0.0758	0.0657	4.32	12.7	0.000981	1.47	LV	CELLSTATES	vCM1.2	control_PVneg	8	18
AL020995.1	1.07	0.0435	0.327	0.226	6.16	11.4	0.00171	1.36	LV	CELLSTATES	vCM1.2	control_PVneg	8	18
TRABD	1.07	0.0329	0.14	0.0777	5.12	12.8	0.000949	1.48	LV	CELLSTATES	vCM1.2	control_PVneg	8	18
CAPN1	1.06	0.0283	0.101	0.0675	4.73	13.5	0.000714	1.55	LV	CELLSTATES	vCM1.2	control_PVneg	8	18
DAPK3	1.06	0.0306	0.394	0.282	6.39	13.3	0.000791	1.51	LV	CELLSTATES	vCM1.2	control_PVneg	8	18
PIDD1	1.06	0.0499	0.0657	0.0497	4.17	10.7	0.0023	1.3	LV	CELLSTATES	vCM1.2	control_PVneg	8	18
TOB2	1.06	0.0425	0.336	0.233	6.26	11.5	0.00159	1.37	LV	CELLSTATES	vCM1.2	control_PVneg	8	18
HMGXB4	1.05	0.0201	0.108	0.0955	4.76	15	0.000399	1.7	LV	CELLSTATES	vCM1.2	control_PVneg	8	18
ZC3H7B	1.05	0.0182	0.118	0.0729	4.81	15.4	0.000345	1.74	LV	CELLSTATES	vCM1.2	control_PVneg	8	18
CCDC12	1.04	0.00421	0.256	0.179	5.87	22.6	2.78e-05	2.38	LV	CELLSTATES	vCM1.2	control_PVneg	8	18
GNL3	1.04	0.0435	0.0912	0.0659	4.59	11.4	0.00171	1.36	LV	CELLSTATES	vCM1.2	control_PVneg	8	18
PPP1R12B	1.04	0.0374	6.03	3.99	10.4	12.1	0.00124	1.43	LV	CELLSTATES	vCM1.2	control_PVneg	8	18
USP2	1.04	0.0433	0.329	0.287	6.31	11.4	0.00168	1.36	LV	CELLSTATES	vCM1.2	control_PVneg	8	18
ZNF611	1.04	0.0423	0.163	0.102	5.2	11.6	0.00157	1.37	LV	CELLSTATES	vCM1.2	control_PVneg	8	18
MTHFR	1.03	0.0459	0.228	0.167	5.74	11	0.00199	1.34	LV	CELLSTATES	vCM1.2	control_PVneg	8	18
MYH14	1.03	0.00517	0.272	0.204	6.03	21.4	4.15e-05	2.29	LV	CELLSTATES	vCM1.2	control_PVneg	8	18
NFE2L3	1.03	0.0429	0.397	0.192	6.45	11.5	0.00162	1.37	LV	CELLSTATES	vCM1.2	control_PVneg	8	18
SLC29A1	1.03	0.0339	0.231	0.173	5.87	12.6	0.00102	1.47	LV	CELLSTATES	vCM1.2	control_PVneg	8	18
SLC41A1	1.03	0.01	0.513	0.383	6.9	18.3	0.000122	2	LV	CELLSTATES	vCM1.2	control_PVneg	8	18
ZNF565	1.03	0.0474	0.496	0.328	6.86	10.9	0.00209	1.32	LV	CELLSTATES	vCM1.2	control_PVneg	8	18
BSDC1	1.02	0.0391	0.125	0.104	4.96	12	0.00133	1.41	LV	CELLSTATES	vCM1.2	control_PVneg	8	18
SIPA1L3	1.02	0.0203	0.216	0.125	5.65	15	0.00041	1.69	LV	CELLSTATES	vCM1.2	control_PVneg	8	18
TRMU	1.02	0.0083	0.242	0.153	5.83	19.1	8.97e-05	2.08	LV	CELLSTATES	vCM1.2	control_PVneg	8	18
NFIX	0.997	0.0265	0.141	0.106	5.1	13.8	0.000647	1.58	LV	CELLSTATES	vCM1.2	control_PVneg	8	18
MAST2	0.99	0.0208	0.898	0.608	7.65	14.8	0.000441	1.68	LV	CELLSTATES	vCM1.2	control_PVneg	8	18
ZNF552	0.99	0.049	0.229	0.148	5.74	10.7	0.00222	1.31	LV	CELLSTATES	vCM1.2	control_PVneg	8	18
KYAT1	0.984	0.0495	0.182	0.11	5.43	10.7	0.00225	1.31	LV	CELLSTATES	vCM1.2	control_PVneg	8	18
TIMM44	0.968	0.045	0.121	0.056	4.98	11.1	0.00189	1.35	LV	CELLSTATES	vCM1.2	control_PVneg	8	18
MYL6	0.963	0.0315	0.724	0.367	7.38	13.1	0.000859	1.5	LV	CELLSTATES	vCM1.2	control_PVneg	8	18
CLASRP	0.956	0.0306	0.17	0.131	5.43	13.2	0.000804	1.51	LV	CELLSTATES	vCM1.2	control_PVneg	8	18
PRPF8	0.947	0.0313	0.184	0.121	5.39	13.1	0.000837	1.5	LV	CELLSTATES	vCM1.2	control_PVneg	8	18
RSU1	0.939	0.00678	0.342	0.269	6.35	20.1	6.31e-05	2.17	LV	CELLSTATES	vCM1.2	control_PVneg	8	18
TBX20	0.936	0.0382	1.23	0.791	8.1	12.1	0.00129	1.42	LV	CELLSTATES	vCM1.2	control_PVneg	8	18
SDHB	0.922	0.0429	0.276	0.165	6.04	11.5	0.00164	1.37	LV	CELLSTATES	vCM1.2	control_PVneg	8	18
KLHL22	0.916	0.0423	0.161	0.163	5.28	11.6	0.00155	1.37	LV	CELLSTATES	vCM1.2	control_PVneg	8	18
SCAP	0.901	0.0351	0.141	0.0774	5.12	12.5	0.00107	1.46	LV	CELLSTATES	vCM1.2	control_PVneg	8	18
MTA1	0.878	0.0429	0.307	0.201	6.2	11.5	0.00164	1.37	LV	CELLSTATES	vCM1.2	control_PVneg	8	18
GNB1	0.875	0.0462	0.231	0.141	5.78	11	0.00202	1.34	LV	CELLSTATES	vCM1.2	control_PVneg	8	18
TBC1D22A	0.869	0.0339	0.253	0.214	5.92	12.7	0.000997	1.47	LV	CELLSTATES	vCM1.2	control_PVneg	8	18
ITFG2	0.862	0.0384	0.247	0.173	5.92	12	0.0013	1.42	LV	CELLSTATES	vCM1.2	control_PVneg	8	18
ACBD3	0.855	0.0417	0.176	0.138	5.37	11.7	0.00149	1.38	LV	CELLSTATES	vCM1.2	control_PVneg	8	18
USP32	0.846	0.0168	0.249	0.256	5.93	15.8	0.000294	1.78	LV	CELLSTATES	vCM1.2	control_PVneg	8	18
EML1	0.844	0.0435	0.185	0.13	5.54	11.4	0.00171	1.36	LV	CELLSTATES	vCM1.2	control_PVneg	8	18
PRKACA	0.841	0.0364	0.176	0.133	5.43	12.3	0.00117	1.44	LV	CELLSTATES	vCM1.2	control_PVneg	8	18
ZNF146	0.839	0.0438	0.237	0.162	5.75	11.3	0.00174	1.36	LV	CELLSTATES	vCM1.2	control_PVneg	8	18
SRSF10	0.823	0.0356	0.602	0.365	7.06	12.4	0.00112	1.45	LV	CELLSTATES	vCM1.2	control_PVneg	8	18
EPS15L1	0.813	0.0304	0.553	0.427	7.09	13.3	0.000781	1.52	LV	CELLSTATES	vCM1.2	control_PVneg	8	18
PIGL	0.813	0.029	0.232	0.251	5.82	13.4	0.000736	1.54	LV	CELLSTATES	vCM1.2	control_PVneg	8	18
ACACA	0.802	0.0419	0.311	0.237	6.21	11.7	0.0015	1.38	LV	CELLSTATES	vCM1.2	control_PVneg	8	18
KPNB1	0.781	0.0486	0.188	0.185	5.6	10.8	0.00216	1.31	LV	CELLSTATES	vCM1.2	control_PVneg	8	18
PATJ	0.779	0.0473	2.11	1.8	8.93	10.9	0.00208	1.33	LV	CELLSTATES	vCM1.2	control_PVneg	8	18
PEX14	0.768	0.0398	0.308	0.31	6.24	11.9	0.00137	1.4	LV	CELLSTATES	vCM1.2	control_PVneg	8	18
MAU2	0.764	0.0353	0.255	0.217	5.94	12.4	0.0011	1.45	LV	CELLSTATES	vCM1.2	control_PVneg	8	18
SNRNP70	0.762	0.0432	0.407	0.312	6.62	11.4	0.00167	1.36	LV	CELLSTATES	vCM1.2	control_PVneg	8	18
EYA3	0.761	0.0438	0.347	0.266	6.37	11.3	0.00174	1.36	LV	CELLSTATES	vCM1.2	control_PVneg	8	18
PGM1	0.76	0.0462	0.497	0.427	6.88	11	0.00201	1.34	LV	CELLSTATES	vCM1.2	control_PVneg	8	18
STX5	0.758	0.0377	0.162	0.152	5.33	12.1	0.00126	1.42	LV	CELLSTATES	vCM1.2	control_PVneg	8	18
ZNF76	0.757	0.0315	0.273	0.262	6.09	13.1	0.000848	1.5	LV	CELLSTATES	vCM1.2	control_PVneg	8	18
ZNF254	0.747	0.0486	0.449	0.322	6.65	10.8	0.00216	1.31	LV	CELLSTATES	vCM1.2	control_PVneg	8	18
CCNL2	0.746	0.049	0.207	0.177	5.71	10.7	0.00222	1.31	LV	CELLSTATES	vCM1.2	control_PVneg	8	18
UBE2G1	0.744	0.0408	0.488	0.499	6.86	11.8	0.00143	1.39	LV	CELLSTATES	vCM1.2	control_PVneg	8	18
NPEPPS	0.719	0.0425	0.376	0.286	6.47	11.5	0.00159	1.37	LV	CELLSTATES	vCM1.2	control_PVneg	8	18
MTOR	0.714	0.049	0.17	0.204	5.43	10.8	0.00221	1.31	LV	CELLSTATES	vCM1.2	control_PVneg	8	18
SCP2	0.687	0.0437	0.251	0.173	5.92	11.3	0.00172	1.36	LV	CELLSTATES	vCM1.2	control_PVneg	8	18
SLTM	0.674	0.0439	0.444	0.479	6.77	11.3	0.00176	1.36	LV	CELLSTATES	vCM1.2	control_PVneg	8	18

## Sheet: control_RBM20
Gene	logFC	FDR	mean_exp_control	mean_exp_genotype	logCPM	F	PValue	FDR_plot	Region	annotation_level	cell_state	comparison	Observations_genotype	Observations_reference
SEL1L3	3.79	0.02	0.0158	0.000862	2.29	16.3	0.00025	1.7	LV	CELLSTATES	vCM1.2	control_RBM20	8	18
MCTP2	3.75	0.0104	0.0671	0.00533	3.88	19.4	8.14e-05	1.98	LV	CELLSTATES	vCM1.2	control_RBM20	8	18
AC006115.3	3.73	0.046	0.0185	0.00291	2.36	12	0.00129	1.34	LV	CELLSTATES	vCM1.2	control_RBM20	8	18
PHACTR3	3.72	0.0024	0.0813	0.0049	4.37	26.2	8.73e-06	2.62	LV	CELLSTATES	vCM1.2	control_RBM20	8	18
GRXCR2	3.69	0.038	0.404	0.0778	6.58	13	0.000864	1.42	LV	CELLSTATES	vCM1.2	control_RBM20	8	18
FAAH	3.56	0.00947	0.0185	0.012	2.45	19.8	7.08e-05	2.02	LV	CELLSTATES	vCM1.2	control_RBM20	8	18
SNHG19	3.5	0.024	0.0317	0.00296	3.09	15.4	0.000348	1.62	LV	CELLSTATES	vCM1.2	control_RBM20	8	18
AQP4	3.25	0.0264	0.0301	0.0133	3	14.8	0.000432	1.58	LV	CELLSTATES	vCM1.2	control_RBM20	8	18
GMEB1	3.16	0.0124	0.175	0.121	5.5	18.4	0.000115	1.91	LV	CELLSTATES	vCM1.2	control_RBM20	8	18
TSPEAR	3.15	0.0219	0.0774	0.00485	4.27	15.9	0.000282	1.66	LV	CELLSTATES	vCM1.2	control_RBM20	8	18
FUZ	2.97	0.0445	0.0141	0.0021	2.3	12.2	0.0012	1.35	LV	CELLSTATES	vCM1.2	control_RBM20	8	18
AC107068.2	2.96	0.018	1.05	0.24	7.92	16.9	0.0002	1.75	LV	CELLSTATES	vCM1.2	control_RBM20	8	18
AC008079.2	2.9	0.00233	0.091	0.0133	4.14	26.4	8.14e-06	2.63	LV	CELLSTATES	vCM1.2	control_RBM20	8	18
AL591543.1	2.87	0.0306	0.0792	0.0156	4.11	14.2	0.000558	1.51	LV	CELLSTATES	vCM1.2	control_RBM20	8	18
AC005759.1	2.73	0.0431	0.0279	0.00411	2.88	12.4	0.00111	1.37	LV	CELLSTATES	vCM1.2	control_RBM20	8	18
GATD3B	2.67	0.0498	0.0302	0.0164	3.04	11.7	0.00151	1.3	LV	CELLSTATES	vCM1.2	control_RBM20	8	18
GPC5	2.62	0.00225	0.665	0.181	6.98	26.7	7.56e-06	2.65	LV	CELLSTATES	vCM1.2	control_RBM20	8	18
CAMK4	2.61	0.0487	0.0228	0.00926	2.76	11.8	0.00142	1.31	LV	CELLSTATES	vCM1.2	control_RBM20	8	18
AC027288.3	2.55	0.0486	0.0345	0.00447	3	11.8	0.00141	1.31	LV	CELLSTATES	vCM1.2	control_RBM20	8	18
ADAM11	2.5	0.0349	0.0273	0.00835	2.95	13.6	0.000705	1.46	LV	CELLSTATES	vCM1.2	control_RBM20	8	18
ADAM12	2.45	0.0329	0.133	0.0512	5.09	13.8	0.000642	1.48	LV	CELLSTATES	vCM1.2	control_RBM20	8	18
PAWR	2.35	0.00327	0.0781	0.0424	4.15	24.9	1.33e-05	2.49	LV	CELLSTATES	vCM1.2	control_RBM20	8	18
RALYL	2.27	0.0199	1.72	0.733	8.57	16.4	0.000239	1.7	LV	CELLSTATES	vCM1.2	control_RBM20	8	18
GALNTL6	2.26	0.00122	0.168	0.0749	5.26	30.8	2.22e-06	2.91	LV	CELLSTATES	vCM1.2	control_RBM20	8	18
LINC01482	2.26	0.0378	0.056	0.0115	3.8	13.1	0.000856	1.42	LV	CELLSTATES	vCM1.2	control_RBM20	8	18
AL451069.1	2.22	0.00662	0.111	0.0426	4.68	21.2	4.39e-05	2.18	LV	CELLSTATES	vCM1.2	control_RBM20	8	18
COASY	2.22	0.0422	0.0285	0.0093	2.92	12.6	0.00105	1.37	LV	CELLSTATES	vCM1.2	control_RBM20	8	18
ANKRD18A	2.2	0.046	0.0413	0.0199	3.38	12	0.0013	1.34	LV	CELLSTATES	vCM1.2	control_RBM20	8	18
MARCH11	2.2	0.00251	0.336	0.183	6.14	26	9.29e-06	2.6	LV	CELLSTATES	vCM1.2	control_RBM20	8	18
DUS3L	2.18	0.0407	0.0304	0.0152	3.09	12.8	0.000966	1.39	LV	CELLSTATES	vCM1.2	control_RBM20	8	18
PRR12	2.16	0.024	0.0369	0.0149	3.39	15.5	0.000339	1.62	LV	CELLSTATES	vCM1.2	control_RBM20	8	18
ZMAT4	2.1	0.0341	0.074	0.0178	4.23	13.6	0.000685	1.47	LV	CELLSTATES	vCM1.2	control_RBM20	8	18
AC020661.3	2.08	0.0426	0.0493	0.0174	3.76	12.5	0.00107	1.37	LV	CELLSTATES	vCM1.2	control_RBM20	8	18
NR1H3	2.07	0.00612	0.0438	0.0344	3.46	21.7	3.72e-05	2.21	LV	CELLSTATES	vCM1.2	control_RBM20	8	18
IDH2	2.06	0.00143	0.565	0.231	6.89	29.9	2.89e-06	2.84	LV	CELLSTATES	vCM1.2	control_RBM20	8	18
AC016650.1	2.05	0.00421	0.362	0.185	6.16	23.3	2.21e-05	2.38	LV	CELLSTATES	vCM1.2	control_RBM20	8	18
COMTD1	2.05	0.00118	0.119	0.0322	4.68	31.5	1.81e-06	2.93	LV	CELLSTATES	vCM1.2	control_RBM20	8	18
G0S2	2.04	0.0475	0.217	0.0709	5.62	11.9	0.00136	1.32	LV	CELLSTATES	vCM1.2	control_RBM20	8	18
AC020687.1	2.03	0.035	0.0613	0.0116	3.95	13.5	0.000709	1.46	LV	CELLSTATES	vCM1.2	control_RBM20	8	18
AL445584.2	2.02	0.0321	0.0319	0.0195	3.16	13.9	0.000609	1.49	LV	CELLSTATES	vCM1.2	control_RBM20	8	18
LINC01586	2.02	0.0438	0.0598	0.0162	3.87	12.3	0.00115	1.36	LV	CELLSTATES	vCM1.2	control_RBM20	8	18
RCAN3	2.01	0.0382	0.045	0.0324	3.2	13	0.000876	1.42	LV	CELLSTATES	vCM1.2	control_RBM20	8	18
AP003181.1	2	0.0178	0.0535	0.0292	3.79	16.9	0.000195	1.75	LV	CELLSTATES	vCM1.2	control_RBM20	8	18
SLIT2	1.99	0.0418	0.0511	0.0113	3.79	12.6	0.00101	1.38	LV	CELLSTATES	vCM1.2	control_RBM20	8	18
AC136604.2	1.98	0.0135	0.0961	0.0478	4.6	18	0.000131	1.87	LV	CELLSTATES	vCM1.2	control_RBM20	8	18
NFE2L3	1.95	0.000161	0.397	0.192	6.34	44.2	6.77e-08	3.79	LV	CELLSTATES	vCM1.2	control_RBM20	8	18
WEE2-AS1	1.94	0.0439	0.0383	0.0515	3.32	12.3	0.00116	1.36	LV	CELLSTATES	vCM1.2	control_RBM20	8	18
LINC02334	1.9	0.000617	0.461	0.169	6.61	35.5	6.04e-07	3.21	LV	CELLSTATES	vCM1.2	control_RBM20	8	18
AL031280.1	1.85	0.0363	0.0494	0.0205	3.67	13.3	0.000769	1.44	LV	CELLSTATES	vCM1.2	control_RBM20	8	18
CORIN	1.83	0.0256	1.42	0.56	8.17	15	0.000408	1.59	LV	CELLSTATES	vCM1.2	control_RBM20	8	18
TAC4	1.83	0.046	0.0433	0.0186	3.4	12	0.00131	1.34	LV	CELLSTATES	vCM1.2	control_RBM20	8	18
ETS1	1.79	0.0438	0.0548	0.0172	3.71	12.3	0.00115	1.36	LV	CELLSTATES	vCM1.2	control_RBM20	8	18
TMEM220	1.78	0.00143	0.147	0.0484	4.99	29.5	3.26e-06	2.84	LV	CELLSTATES	vCM1.2	control_RBM20	8	18
MYO15B	1.77	0.0407	0.0351	0.03	3.32	12.7	0.000971	1.39	LV	CELLSTATES	vCM1.2	control_RBM20	8	18
SLC35F1	1.76	0.0104	0.227	0.131	5.64	19.3	8.49e-05	1.98	LV	CELLSTATES	vCM1.2	control_RBM20	8	18
AC109927.1	1.75	0.0357	0.11	0.0618	4.56	13.4	0.000736	1.45	LV	CELLSTATES	vCM1.2	control_RBM20	8	18
AL845331.2	1.75	0.0363	0.222	0.134	5.81	13.4	0.000763	1.44	LV	CELLSTATES	vCM1.2	control_RBM20	8	18
PDE4A	1.75	0.0431	0.0475	0.03	3.67	12.4	0.0011	1.37	LV	CELLSTATES	vCM1.2	control_RBM20	8	18
ITGB5-AS1	1.69	0.0497	0.0454	0.0325	3.57	11.7	0.00146	1.3	LV	CELLSTATES	vCM1.2	control_RBM20	8	18
ITGA3	1.66	0.00662	0.123	0.0799	4.78	21.2	4.4e-05	2.18	LV	CELLSTATES	vCM1.2	control_RBM20	8	18
PGPEP1	1.66	0.0128	0.0821	0.0493	4.25	18.3	0.00012	1.89	LV	CELLSTATES	vCM1.2	control_RBM20	8	18
MYO1D	1.65	0.00299	0.138	0.0585	4.96	25.3	1.17e-05	2.52	LV	CELLSTATES	vCM1.2	control_RBM20	8	18
PACRG-AS3	1.6	0.0409	0.134	0.151	5.05	12.7	0.000983	1.39	LV	CELLSTATES	vCM1.2	control_RBM20	8	18
TADA3	1.6	0.0241	0.0508	0.032	3.65	15.2	0.000368	1.62	LV	CELLSTATES	vCM1.2	control_RBM20	8	18
LINC01550	1.59	0.0335	0.117	0.0714	4.79	13.7	0.000668	1.48	LV	CELLSTATES	vCM1.2	control_RBM20	8	18
ZNF430	1.58	0.0365	0.0543	0.057	3.8	13.2	0.000797	1.44	LV	CELLSTATES	vCM1.2	control_RBM20	8	18
AC011472.1	1.56	0.024	0.0788	0.0473	4.27	15.3	0.000365	1.62	LV	CELLSTATES	vCM1.2	control_RBM20	8	18
SHTN1	1.56	0.045	0.137	0.067	4.9	12.2	0.00122	1.35	LV	CELLSTATES	vCM1.2	control_RBM20	8	18
ZNF850	1.56	0.024	0.0554	0.0531	3.78	15.3	0.000365	1.62	LV	CELLSTATES	vCM1.2	control_RBM20	8	18
DAB1	1.53	0.0456	0.401	0.342	6.61	12.1	0.00124	1.34	LV	CELLSTATES	vCM1.2	control_RBM20	8	18
FSD2	1.53	0.0498	1.05	0.475	7.8	11.7	0.00151	1.3	LV	CELLSTATES	vCM1.2	control_RBM20	8	18
PDE4B	1.52	0.0315	0.168	0.0961	5.26	14	0.000582	1.5	LV	CELLSTATES	vCM1.2	control_RBM20	8	18
PKNOX2	1.52	0.0445	0.057	0.0225	3.85	12.2	0.0012	1.35	LV	CELLSTATES	vCM1.2	control_RBM20	8	18
RSAD1	1.52	0.024	0.0607	0.0236	3.86	15.2	0.000366	1.62	LV	CELLSTATES	vCM1.2	control_RBM20	8	18
SYNGR1	1.51	0.02	0.11	0.0708	4.68	16.3	0.000246	1.7	LV	CELLSTATES	vCM1.2	control_RBM20	8	18
AL451070.1	1.48	0.0376	0.0837	0.0787	4.27	13.1	0.000843	1.43	LV	CELLSTATES	vCM1.2	control_RBM20	8	18
MAP2K1	1.47	0.0304	0.152	0.158	5.2	14.2	0.000545	1.52	LV	CELLSTATES	vCM1.2	control_RBM20	8	18
MYDGF	1.44	0.0431	0.0648	0.0276	3.93	12.4	0.00111	1.37	LV	CELLSTATES	vCM1.2	control_RBM20	8	18
ADAMTS15	1.42	0.0498	0.133	0.0938	5	11.7	0.00149	1.3	LV	CELLSTATES	vCM1.2	control_RBM20	8	18
TMEM38A	1.41	0.0289	0.241	0.164	5.67	14.4	0.000501	1.54	LV	CELLSTATES	vCM1.2	control_RBM20	8	18
CNN2	1.4	0.0375	0.11	0.092	4.65	13.1	0.000829	1.43	LV	CELLSTATES	vCM1.2	control_RBM20	8	18
SCPEP1	1.4	0.00421	0.346	0.186	6.25	23.3	2.16e-05	2.38	LV	CELLSTATES	vCM1.2	control_RBM20	8	18
AC022034.2	1.39	0.0128	1.49	0.939	8.33	18.3	0.00012	1.89	LV	CELLSTATES	vCM1.2	control_RBM20	8	18
ZNF823	1.39	0.0292	0.0622	0.0454	3.93	14.4	0.000516	1.54	LV	CELLSTATES	vCM1.2	control_RBM20	8	18
COQ7	1.37	0.0291	0.0954	0.0952	4.46	14.4	0.000513	1.54	LV	CELLSTATES	vCM1.2	control_RBM20	8	18
SPDYE1	1.37	0.0498	0.135	0.105	5.14	11.7	0.00151	1.3	LV	CELLSTATES	vCM1.2	control_RBM20	8	18
NBPF12	1.36	0.0103	0.101	0.0888	4.57	19.5	7.92e-05	1.99	LV	CELLSTATES	vCM1.2	control_RBM20	8	18
RFC3	1.36	0.0238	0.194	0.134	5.42	15.6	0.000326	1.62	LV	CELLSTATES	vCM1.2	control_RBM20	8	18
MYO1E	1.35	0.0172	0.159	0.11	5.19	17.1	0.000182	1.77	LV	CELLSTATES	vCM1.2	control_RBM20	8	18
AC138904.3	1.33	0.0287	0.438	0.277	6.54	14.5	0.000488	1.54	LV	CELLSTATES	vCM1.2	control_RBM20	8	18
ZNF565	1.31	0.018	0.496	0.358	6.8	16.9	0.000201	1.75	LV	CELLSTATES	vCM1.2	control_RBM20	8	18
AC008537.1	1.29	0.0409	0.0913	0.0567	4.46	12.7	0.000982	1.39	LV	CELLSTATES	vCM1.2	control_RBM20	8	18
NUDT19	1.29	0.045	0.058	0.0524	3.81	12.2	0.00122	1.35	LV	CELLSTATES	vCM1.2	control_RBM20	8	18
PITPNM2	1.28	0.00471	0.292	0.188	6	22.8	2.54e-05	2.33	LV	CELLSTATES	vCM1.2	control_RBM20	8	18
PNKP	1.27	0.0254	0.172	0.156	5.22	15	0.000399	1.6	LV	CELLSTATES	vCM1.2	control_RBM20	8	18
PFKFB3	1.26	0.0205	0.114	0.0864	4.75	16.2	0.00026	1.69	LV	CELLSTATES	vCM1.2	control_RBM20	8	18
EXOSC10	1.25	0.0382	0.0716	0.0768	4.17	13	0.00087	1.42	LV	CELLSTATES	vCM1.2	control_RBM20	8	18
AC005358.1	1.24	0.0315	0.6	0.339	6.97	14	0.000581	1.5	LV	CELLSTATES	vCM1.2	control_RBM20	8	18
ERBB2	1.23	0.0321	0.108	0.0676	4.65	13.9	0.000609	1.49	LV	CELLSTATES	vCM1.2	control_RBM20	8	18
MAP3K14	1.23	0.0459	0.282	0.193	5.94	12.1	0.00127	1.34	LV	CELLSTATES	vCM1.2	control_RBM20	8	18
EIF4ENIF1	1.22	0.024	0.117	0.0844	4.8	15.4	0.000347	1.62	LV	CELLSTATES	vCM1.2	control_RBM20	8	18
KCNMB3	1.22	0.0436	0.0568	0.0661	3.86	12.4	0.00113	1.36	LV	CELLSTATES	vCM1.2	control_RBM20	8	18
FRMD4A	1.2	0.0206	0.334	0.249	6.26	16.1	0.000264	1.69	LV	CELLSTATES	vCM1.2	control_RBM20	8	18
LINC00685	1.2	0.0443	0.152	0.128	5.14	12.3	0.00117	1.35	LV	CELLSTATES	vCM1.2	control_RBM20	8	18
LINC01515	1.2	0.024	0.0989	0.082	4.57	15.4	0.00034	1.62	LV	CELLSTATES	vCM1.2	control_RBM20	8	18
AC243964.2	1.18	0.0306	0.277	0.201	5.93	14.2	0.000553	1.51	LV	CELLSTATES	vCM1.2	control_RBM20	8	18
CEACAM19	1.18	0.0426	0.167	0.159	5.22	12.5	0.00107	1.37	LV	CELLSTATES	vCM1.2	control_RBM20	8	18
ZFP82	1.18	0.05	0.0708	0.0443	4.16	11.6	0.00153	1.3	LV	CELLSTATES	vCM1.2	control_RBM20	8	18
AC003006.1	1.17	0.0419	0.0983	0.0747	4.56	12.6	0.00102	1.38	LV	CELLSTATES	vCM1.2	control_RBM20	8	18
HRH2	1.17	0.0119	0.265	0.191	5.93	18.5	0.00011	1.92	LV	CELLSTATES	vCM1.2	control_RBM20	8	18
WIPF2	1.16	0.0287	0.145	0.102	5.02	14.5	0.000483	1.54	LV	CELLSTATES	vCM1.2	control_RBM20	8	18
C19orf25	1.14	0.0135	0.115	0.0926	4.76	18.1	0.00013	1.87	LV	CELLSTATES	vCM1.2	control_RBM20	8	18
RSU1	1.14	0.00341	0.342	0.26	6.27	24.7	1.41e-05	2.47	LV	CELLSTATES	vCM1.2	control_RBM20	8	18
ZNF75A	1.14	0.0242	0.218	0.136	5.57	15.2	0.000374	1.62	LV	CELLSTATES	vCM1.2	control_RBM20	8	18
CCDC12	1.13	0.0053	0.256	0.206	5.83	22.3	3.04e-05	2.28	LV	CELLSTATES	vCM1.2	control_RBM20	8	18
P4HB	1.13	0.0498	0.116	0.0929	4.82	11.7	0.0015	1.3	LV	CELLSTATES	vCM1.2	control_RBM20	8	18
GPI	1.12	0.0422	0.648	0.685	7.29	12.6	0.00103	1.37	LV	CELLSTATES	vCM1.2	control_RBM20	8	18
NXN	1.08	0.0191	0.156	0.122	5.22	16.6	0.000222	1.72	LV	CELLSTATES	vCM1.2	control_RBM20	8	18
TBX20	1.08	0.0365	1.23	0.947	8.05	13.3	0.000794	1.44	LV	CELLSTATES	vCM1.2	control_RBM20	8	18
MED15	1.07	0.0422	0.14	0.13	5.03	12.6	0.00103	1.37	LV	CELLSTATES	vCM1.2	control_RBM20	8	18
CHTOP	1.06	0.046	0.154	0.121	5.13	12	0.0013	1.34	LV	CELLSTATES	vCM1.2	control_RBM20	8	18
PTPA	1.06	0.0431	0.166	0.165	5.32	12.4	0.0011	1.37	LV	CELLSTATES	vCM1.2	control_RBM20	8	18
TLN2	1.05	0.0137	0.66	0.317	7.12	18	0.000134	1.86	LV	CELLSTATES	vCM1.2	control_RBM20	8	18
GNB1	1.04	0.0112	0.231	0.219	5.75	18.9	9.71e-05	1.95	LV	CELLSTATES	vCM1.2	control_RBM20	8	18
SIPA1L3	1.04	0.0256	0.216	0.249	5.67	15	0.000406	1.59	LV	CELLSTATES	vCM1.2	control_RBM20	8	18
ATP2B4	1.02	0.0288	0.769	0.85	7.44	14.5	0.000495	1.54	LV	CELLSTATES	vCM1.2	control_RBM20	8	18
PLPP7	1.01	0.0432	0.401	0.344	6.52	12.4	0.00111	1.36	LV	CELLSTATES	vCM1.2	control_RBM20	8	18
POLM	1	0.0332	0.134	0.0962	5	13.7	0.000659	1.48	LV	CELLSTATES	vCM1.2	control_RBM20	8	18
ZC3H7B	1	0.0371	0.118	0.102	4.79	13.2	0.000815	1.43	LV	CELLSTATES	vCM1.2	control_RBM20	8	18
DTNBP1	0.994	0.0486	0.141	0.115	5.04	11.8	0.00141	1.31	LV	CELLSTATES	vCM1.2	control_RBM20	8	18
MKL1	0.978	0.0382	0.37	0.378	6.47	13	0.000873	1.42	LV	CELLSTATES	vCM1.2	control_RBM20	8	18
NVL	0.97	0.0497	0.174	0.136	5.35	11.7	0.00146	1.3	LV	CELLSTATES	vCM1.2	control_RBM20	8	18
TEX2	0.954	0.0306	0.247	0.213	5.82	14.2	0.000557	1.51	LV	CELLSTATES	vCM1.2	control_RBM20	8	18
GNAI3	0.941	0.0459	0.289	0.301	6.01	12.1	0.00127	1.34	LV	CELLSTATES	vCM1.2	control_RBM20	8	18
ZNF76	0.935	0.0375	0.273	0.208	5.99	13.1	0.000832	1.43	LV	CELLSTATES	vCM1.2	control_RBM20	8	18
TRPM7	0.929	0.0438	1.84	1.21	8.64	12.3	0.00114	1.36	LV	CELLSTATES	vCM1.2	control_RBM20	8	18
RNF207	0.921	0.0422	0.73	0.491	7.3	12.6	0.00104	1.37	LV	CELLSTATES	vCM1.2	control_RBM20	8	18
ANKRD27	0.919	0.0224	0.175	0.143	5.36	15.8	0.000293	1.65	LV	CELLSTATES	vCM1.2	control_RBM20	8	18
UBE2G1	0.915	0.0306	0.488	0.388	6.75	14.2	0.000555	1.51	LV	CELLSTATES	vCM1.2	control_RBM20	8	18
EYA3	0.908	0.0142	0.347	0.295	6.3	17.8	0.000143	1.85	LV	CELLSTATES	vCM1.2	control_RBM20	8	18
INPP5B	0.897	0.0438	0.235	0.246	5.77	12.3	0.00115	1.36	LV	CELLSTATES	vCM1.2	control_RBM20	8	18
ZNRF3	0.896	0.0289	0.233	0.157	5.68	14.4	0.000499	1.54	LV	CELLSTATES	vCM1.2	control_RBM20	8	18
MAST2	0.852	0.0458	0.898	0.853	7.64	12.1	0.00125	1.34	LV	CELLSTATES	vCM1.2	control_RBM20	8	18
CUEDC1	0.831	0.046	0.264	0.301	6	12	0.00131	1.34	LV	CELLSTATES	vCM1.2	control_RBM20	8	18
MTUS2	0.831	0.0416	1.7	1.32	8.6	12.7	0.00101	1.38	LV	CELLSTATES	vCM1.2	control_RBM20	8	18
ABR	0.828	0.024	0.459	0.422	6.7	15.4	0.000349	1.62	LV	CELLSTATES	vCM1.2	control_RBM20	8	18
ZMYM4	0.796	0.0361	0.486	0.486	6.81	13.4	0.000751	1.44	LV	CELLSTATES	vCM1.2	control_RBM20	8	18
SPG11	0.787	0.0422	0.463	0.425	6.77	12.6	0.00104	1.37	LV	CELLSTATES	vCM1.2	control_RBM20	8	18
KIAA0319L	0.785	0.0436	0.526	0.462	6.88	12.4	0.00113	1.36	LV	CELLSTATES	vCM1.2	control_RBM20	8	18
ABHD15-AS1	0.783	0.0365	0.277	0.253	5.96	13.3	0.000787	1.44	LV	CELLSTATES	vCM1.2	control_RBM20	8	18
SSH2	0.733	0.0471	1.03	0.93	7.88	11.9	0.00134	1.33	LV	CELLSTATES	vCM1.2	control_RBM20	8	18
PHACTR4	0.723	0.0498	0.519	0.496	6.9	11.7	0.00152	1.3	LV	CELLSTATES	vCM1.2	control_RBM20	8	18
GPBP1L1	0.711	0.033	0.402	0.345	6.51	13.8	0.000646	1.48	LV	CELLSTATES	vCM1.2	control_RBM20	8	18

## Sheet: control_TTN
Gene	logFC	FDR	mean_exp_control	mean_exp_genotype	logCPM	F	PValue	FDR_plot	Region	annotation_level	cell_state	comparison	Observations_genotype	Observations_reference
ELF3	7.72	0.00778	0.0301	0	2.64	18.2	0.000173	2.11	LV	CELLSTATES	vCM1.2	control_TTN	12	18
CCL2	5.01	0.00184	0.0242	0.000177	2.72	24.1	1.42e-05	2.74	LV	CELLSTATES	vCM1.2	control_TTN	12	18
PLA2G2A	4.74	0.0108	0.0463	0.00233	3.5	15.6	0.000291	1.97	LV	CELLSTATES	vCM1.2	control_TTN	12	18
FOS	4.66	0.0137	0.0829	0.00423	4.04	14.5	0.00045	1.86	LV	CELLSTATES	vCM1.2	control_TTN	12	18
UQCR11	4.07	0.00366	0.0184	0.00352	2.5	20.4	5.02e-05	2.44	LV	CELLSTATES	vCM1.2	control_TTN	12	18
AC103591.3	3.88	0.0161	0.0178	0.0011	2.41	13.9	0.000578	1.79	LV	CELLSTATES	vCM1.2	control_TTN	12	18
NR4A3	3.85	0.00927	0.241	0.0275	5.33	16.3	0.000221	2.03	LV	CELLSTATES	vCM1.2	control_TTN	12	18
SLC36A2	3.56	0.00625	0.0155	0.000353	2.19	18.1	0.000116	2.2	LV	CELLSTATES	vCM1.2	control_TTN	12	18
APOD	3.55	0.0163	0.406	0.0432	6.31	13.8	0.000592	1.79	LV	CELLSTATES	vCM1.2	control_TTN	12	18
FAM43A	3.52	0.00329	0.0437	0.00957	3.21	20.9	4.26e-05	2.48	LV	CELLSTATES	vCM1.2	control_TTN	12	18
MCTP2	3.46	0.000296	0.0671	0.00851	3.72	34.4	6.19e-07	3.53	LV	CELLSTATES	vCM1.2	control_TTN	12	18
HIST2H2BE	3.05	0.0177	0.0826	0.0187	4.18	13.4	0.000691	1.75	LV	CELLSTATES	vCM1.2	control_TTN	12	18
LINC02471	3.01	0.0416	0.0182	0.00434	2.44	9.82	0.00315	1.38	LV	CELLSTATES	vCM1.2	control_TTN	12	18
AC079336.4	2.95	0.00617	0.0181	0.00349	2.38	18.1	0.000113	2.21	LV	CELLSTATES	vCM1.2	control_TTN	12	18
GMEB1	2.95	0.000597	0.175	0.0552	5.32	30.9	1.72e-06	3.22	LV	CELLSTATES	vCM1.2	control_TTN	12	18
AC097521.1	2.94	0.021	0.0127	0.00382	2.06	12.7	0.000928	1.68	LV	CELLSTATES	vCM1.2	control_TTN	12	18
TRIM47	2.89	0.0135	0.0155	0.00226	1.91	14.6	0.000438	1.87	LV	CELLSTATES	vCM1.2	control_TTN	12	18
HSPB1	2.83	0.0208	0.822	0.315	7.51	12.8	0.000907	1.68	LV	CELLSTATES	vCM1.2	control_TTN	12	18
BHLHE40	2.74	0.0118	0.0754	0.0224	4.13	15.1	0.00035	1.93	LV	CELLSTATES	vCM1.2	control_TTN	12	18
LINC01193	2.68	0.0374	0.0169	0.000706	2.13	10.3	0.00256	1.43	LV	CELLSTATES	vCM1.2	control_TTN	12	18
TM4SF1-AS1	2.59	0.0206	0.0398	0.0149	3.47	12.8	0.000888	1.69	LV	CELLSTATES	vCM1.2	control_TTN	12	18
NR4A1	2.58	0.0239	0.409	0.109	6.24	12.1	0.00118	1.62	LV	CELLSTATES	vCM1.2	control_TTN	12	18
CSF1	2.55	0.0107	0.0149	0.0019	2.07	15.7	0.000286	1.97	LV	CELLSTATES	vCM1.2	control_TTN	12	18
SELENOK	2.5	0.00136	0.0807	0.021	4	26.7	6.18e-06	2.87	LV	CELLSTATES	vCM1.2	control_TTN	12	18
AL390860.1	2.48	0.0179	0.0126	0.00749	2.08	13.4	0.000708	1.75	LV	CELLSTATES	vCM1.2	control_TTN	12	18
LINC02389	2.48	0.0413	0.0144	0.00581	2.24	9.84	0.00312	1.38	LV	CELLSTATES	vCM1.2	control_TTN	12	18
C1R	2.47	0.0121	0.0405	0.0113	3.19	15	0.000365	1.92	LV	CELLSTATES	vCM1.2	control_TTN	12	18
TIMP1	2.46	0.00965	0.0828	0.0228	4.08	16.2	0.000238	2.02	LV	CELLSTATES	vCM1.2	control_TTN	12	18
AF121898.1	2.45	0.0445	0.185	0.187	5.52	9.57	0.00352	1.35	LV	CELLSTATES	vCM1.2	control_TTN	12	18
GRXCR2	2.44	0.0167	0.404	0.07	6.43	13.7	0.000616	1.78	LV	CELLSTATES	vCM1.2	control_TTN	12	18
GEM	2.37	0.00225	0.219	0.0756	5.35	23.1	2.01e-05	2.65	LV	CELLSTATES	vCM1.2	control_TTN	12	18
RABGGTA	2.37	0.00863	0.0202	0.011	2.58	16.6	0.0002	2.06	LV	CELLSTATES	vCM1.2	control_TTN	12	18
ETNPPL	2.36	0.00975	0.0324	0.00863	2.88	16.1	0.000242	2.01	LV	CELLSTATES	vCM1.2	control_TTN	12	18
CFD	2.35	0.0203	0.247	0.0544	5.61	12.9	0.000868	1.69	LV	CELLSTATES	vCM1.2	control_TTN	12	18
GPX3	2.35	0.0345	0.12	0.056	4.79	10.6	0.00226	1.46	LV	CELLSTATES	vCM1.2	control_TTN	12	18
MGST1	2.35	0.0233	0.0298	0.00856	3.01	12.2	0.00114	1.63	LV	CELLSTATES	vCM1.2	control_TTN	12	18
HIST1H2BD	2.32	0.0157	0.057	0.023	3.61	14	0.000555	1.8	LV	CELLSTATES	vCM1.2	control_TTN	12	18
AL583824.1	2.31	0.0372	0.0148	0.0055	2.22	10.3	0.00253	1.43	LV	CELLSTATES	vCM1.2	control_TTN	12	18
AC087239.1	2.29	0.0292	0.0188	0.00732	2.32	11.2	0.00171	1.53	LV	CELLSTATES	vCM1.2	control_TTN	12	18
GRK5	2.29	0.00138	0.42	0.216	6.33	26.5	6.6e-06	2.86	LV	CELLSTATES	vCM1.2	control_TTN	12	18
AC005696.1	2.25	0.0299	0.0248	0.00905	2.94	11.1	0.0018	1.52	LV	CELLSTATES	vCM1.2	control_TTN	12	18
AC009478.1	2.22	0.0135	0.0259	0.0142	2.85	14.6	0.000438	1.87	LV	CELLSTATES	vCM1.2	control_TTN	12	18
LINC00881	2.22	0.00722	1.25	0.415	7.71	17.4	0.000149	2.14	LV	CELLSTATES	vCM1.2	control_TTN	12	18
AC009720.1	2.17	0.00926	0.0176	0.00568	2.38	16.4	0.00022	2.03	LV	CELLSTATES	vCM1.2	control_TTN	12	18
ACTG1	2.16	8.38e-05	0.9	0.428	7.44	41.8	8.67e-08	4.08	LV	CELLSTATES	vCM1.2	control_TTN	12	18
C3	2.15	0.0373	0.0303	0.0112	3.03	10.3	0.00255	1.43	LV	CELLSTATES	vCM1.2	control_TTN	12	18
SGIP1	2.15	0.0135	0.145	0.0731	4.91	14.6	0.000439	1.87	LV	CELLSTATES	vCM1.2	control_TTN	12	18
CNN1	2.14	0.0267	0.0659	0.0384	3.88	11.6	0.00147	1.57	LV	CELLSTATES	vCM1.2	control_TTN	12	18
PPP1R3C	2.14	0.0171	0.587	0.236	6.93	13.6	0.000642	1.77	LV	CELLSTATES	vCM1.2	control_TTN	12	18
ENO4	2.13	0.00493	0.102	0.0451	4.55	19.1	7.9e-05	2.31	LV	CELLSTATES	vCM1.2	control_TTN	12	18
ABRA	2.12	0.0319	0.145	0.0658	4.97	10.9	0.00197	1.5	LV	CELLSTATES	vCM1.2	control_TTN	12	18
THOC6	2.1	0.011	0.0212	0.00963	2.55	15.5	0.000305	1.96	LV	CELLSTATES	vCM1.2	control_TTN	12	18
FAM171A1	2.09	0.000719	0.0417	0.0152	3.34	29.7	2.44e-06	3.14	LV	CELLSTATES	vCM1.2	control_TTN	12	18
LINC00880	2.09	0.00279	0.155	0.0464	4.78	21.9	2.99e-05	2.55	LV	CELLSTATES	vCM1.2	control_TTN	12	18
ACTB	2.06	0.0043	1.23	0.495	7.96	19.7	6.43e-05	2.37	LV	CELLSTATES	vCM1.2	control_TTN	12	18
HSPA1B	2.06	0.0386	0.0327	0.0198	3.16	10.2	0.00272	1.41	LV	CELLSTATES	vCM1.2	control_TTN	12	18
LINC01344	2.06	0.0335	0.0206	0.00822	2.7	10.7	0.00215	1.48	LV	CELLSTATES	vCM1.2	control_TTN	12	18
PYGO1	2.06	0.00314	0.0297	0.0151	2.95	21.3	3.73e-05	2.5	LV	CELLSTATES	vCM1.2	control_TTN	12	18
S100A4	2.06	0.0365	0.0568	0.0212	3.7	10.4	0.00246	1.44	LV	CELLSTATES	vCM1.2	control_TTN	12	18
AL662844.4	2.05	0.02	0.0648	0.0203	3.74	12.9	0.00085	1.7	LV	CELLSTATES	vCM1.2	control_TTN	12	18
SLFNL1	2.05	0.0319	0.0184	0.0147	2.59	10.9	0.00198	1.5	LV	CELLSTATES	vCM1.2	control_TTN	12	18
ASB6	2.04	0.0299	0.0161	0.00691	2.34	11.1	0.0018	1.52	LV	CELLSTATES	vCM1.2	control_TTN	12	18
EVA1A	2.04	0.0485	0.0154	0.00373	2.36	9.23	0.00408	1.31	LV	CELLSTATES	vCM1.2	control_TTN	12	18
NKX2-5	2.03	0.000259	0.198	0.0834	5.32	35.2	5.05e-07	3.59	LV	CELLSTATES	vCM1.2	control_TTN	12	18
AC104248.1	2.02	0.0387	0.0266	0.0118	2.77	10.1	0.00275	1.41	LV	CELLSTATES	vCM1.2	control_TTN	12	18
TEAD4	2.02	0.0398	0.0145	0.00562	2.34	10	0.00286	1.4	LV	CELLSTATES	vCM1.2	control_TTN	12	18
EP300-AS1	2.01	0.0177	0.0236	0.00851	2.68	13.4	0.000691	1.75	LV	CELLSTATES	vCM1.2	control_TTN	12	18
AP003181.1	1.98	0.00169	0.0535	0.0149	3.65	24.7	1.18e-05	2.77	LV	CELLSTATES	vCM1.2	control_TTN	12	18
IFITM3	1.98	0.0365	0.0674	0.02	4.06	10.4	0.00246	1.44	LV	CELLSTATES	vCM1.2	control_TTN	12	18
AC013640.1	1.97	0.00624	1.36	0.699	7.97	18.1	0.000115	2.2	LV	CELLSTATES	vCM1.2	control_TTN	12	18
ADAM12	1.96	0.00777	0.133	0.0645	4.99	17	0.000172	2.11	LV	CELLSTATES	vCM1.2	control_TTN	12	18
PFN1	1.95	0.0407	0.0504	0.0219	3.67	9.91	0.00302	1.39	LV	CELLSTATES	vCM1.2	control_TTN	12	18
RNF122	1.93	0.00142	0.244	0.0954	5.52	25.7	8.59e-06	2.85	LV	CELLSTATES	vCM1.2	control_TTN	12	18
AL138831.1	1.92	0.0478	0.0158	0.00686	2.33	9.28	0.00401	1.32	LV	CELLSTATES	vCM1.2	control_TTN	12	18
CHDH	1.91	0.0451	0.0139	0.00294	2.28	9.5	0.00362	1.35	LV	CELLSTATES	vCM1.2	control_TTN	12	18
LINC00707	1.9	0.0132	0.0292	0.0103	2.71	14.7	0.00042	1.88	LV	CELLSTATES	vCM1.2	control_TTN	12	18
AC104463.2	1.89	0.0102	0.0333	0.0162	3.15	15.9	0.000258	1.99	LV	CELLSTATES	vCM1.2	control_TTN	12	18
AL591518.1	1.89	0.02	0.0406	0.0161	3.41	13	0.000838	1.7	LV	CELLSTATES	vCM1.2	control_TTN	12	18
CLNK	1.87	0.0387	0.107	0.0525	4.76	10.1	0.00274	1.41	LV	CELLSTATES	vCM1.2	control_TTN	12	18
MID1IP1	1.86	0.011	0.0598	0.0174	3.76	15.5	0.000304	1.96	LV	CELLSTATES	vCM1.2	control_TTN	12	18
JUNB	1.85	0.019	0.15	0.0718	4.99	13.1	0.000773	1.72	LV	CELLSTATES	vCM1.2	control_TTN	12	18
GIMAP8	1.82	0.0257	0.0476	0.0175	3.33	11.8	0.00134	1.59	LV	CELLSTATES	vCM1.2	control_TTN	12	18
AC107068.2	1.81	0.0197	1.05	0.394	7.86	13	0.00082	1.71	LV	CELLSTATES	vCM1.2	control_TTN	12	18
LLGL2	1.81	0.0474	0.0126	0.00958	2.17	9.33	0.0039	1.32	LV	CELLSTATES	vCM1.2	control_TTN	12	18
ASIC3	1.79	0.0339	0.0163	0.00593	2.36	10.6	0.0022	1.47	LV	CELLSTATES	vCM1.2	control_TTN	12	18
G0S2	1.79	0.0121	0.217	0.0724	5.52	15.1	0.000362	1.92	LV	CELLSTATES	vCM1.2	control_TTN	12	18
QRFPR	1.79	0.0171	0.0439	0.0174	3.37	13.6	0.000637	1.77	LV	CELLSTATES	vCM1.2	control_TTN	12	18
AC019117.1	1.78	0.0445	0.0201	0.0059	2.42	9.57	0.00352	1.35	LV	CELLSTATES	vCM1.2	control_TTN	12	18
ADRB1	1.78	0.0264	0.161	0.0743	5.25	11.7	0.00143	1.58	LV	CELLSTATES	vCM1.2	control_TTN	12	18
IGFBP4	1.77	0.0373	0.024	0.0138	2.87	10.3	0.00255	1.43	LV	CELLSTATES	vCM1.2	control_TTN	12	18
TMEM51	1.77	0.0122	0.0321	0.0127	3.03	15	0.000372	1.91	LV	CELLSTATES	vCM1.2	control_TTN	12	18
GALNTL6	1.75	0.000479	0.168	0.0674	5.16	32.2	1.18e-06	3.32	LV	CELLSTATES	vCM1.2	control_TTN	12	18
PTMS	1.75	0.0188	0.03	0.0219	2.96	13.2	0.000763	1.73	LV	CELLSTATES	vCM1.2	control_TTN	12	18
SNRPD2	1.75	0.0353	0.043	0.0261	3.52	10.5	0.00234	1.45	LV	CELLSTATES	vCM1.2	control_TTN	12	18
ABCG1	1.74	0.00956	0.0855	0.03	4.04	16.2	0.000234	2.02	LV	CELLSTATES	vCM1.2	control_TTN	12	18
AL451047.1	1.74	0.0376	0.0138	0.00788	2.25	10.3	0.0026	1.42	LV	CELLSTATES	vCM1.2	control_TTN	12	18
AC090921.1	1.71	0.00711	0.245	0.103	5.48	17.5	0.000142	2.15	LV	CELLSTATES	vCM1.2	control_TTN	12	18
AL133297.2	1.71	0.0487	0.0345	0.021	3.12	9.22	0.00411	1.31	LV	CELLSTATES	vCM1.2	control_TTN	12	18
IL17RD	1.71	0.0407	0.0222	0.00997	2.74	9.93	0.003	1.39	LV	CELLSTATES	vCM1.2	control_TTN	12	18
RGMA	1.71	0.0398	0.0213	0.0121	2.78	10	0.00287	1.4	LV	CELLSTATES	vCM1.2	control_TTN	12	18
SCART1	1.71	0.018	0.0287	0.0126	2.83	13.3	0.000718	1.74	LV	CELLSTATES	vCM1.2	control_TTN	12	18
AC010331.1	1.7	0.0423	0.0192	0.00971	2.53	9.74	0.00325	1.37	LV	CELLSTATES	vCM1.2	control_TTN	12	18
KCNH5	1.69	0.0446	0.0269	0.0123	2.92	9.54	0.00356	1.35	LV	CELLSTATES	vCM1.2	control_TTN	12	18
LINC01807	1.69	0.0246	0.0339	0.0089	3.23	12	0.00124	1.61	LV	CELLSTATES	vCM1.2	control_TTN	12	18
AC011383.1	1.67	0.0407	0.0164	0.0102	2.18	9.93	0.003	1.39	LV	CELLSTATES	vCM1.2	control_TTN	12	18
ETS2	1.67	0.028	0.0682	0.0236	3.7	11.4	0.00158	1.55	LV	CELLSTATES	vCM1.2	control_TTN	12	18
MIR4458HG	1.67	0.0478	0.0564	0.0402	3.93	9.28	0.004	1.32	LV	CELLSTATES	vCM1.2	control_TTN	12	18
PRR11	1.67	0.0203	0.0199	0.00655	2.58	12.9	0.000866	1.69	LV	CELLSTATES	vCM1.2	control_TTN	12	18
SNHG25	1.67	0.00308	0.164	0.0965	5.18	21.5	3.45e-05	2.51	LV	CELLSTATES	vCM1.2	control_TTN	12	18
KANK3	1.66	0.0319	0.0165	0.0111	2.37	10.9	0.00197	1.5	LV	CELLSTATES	vCM1.2	control_TTN	12	18
LINC01435	1.66	0.0446	0.0224	0.00994	2.48	9.55	0.00355	1.35	LV	CELLSTATES	vCM1.2	control_TTN	12	18
RHOB	1.65	0.0218	0.0982	0.0611	4.5	12.5	0.00102	1.66	LV	CELLSTATES	vCM1.2	control_TTN	12	18
SNHG19	1.65	0.0418	0.0317	0.0251	3.12	9.8	0.00318	1.38	LV	CELLSTATES	vCM1.2	control_TTN	12	18
SPDYE2	1.65	0.0146	0.596	0.347	7	14.2	0.000501	1.83	LV	CELLSTATES	vCM1.2	control_TTN	12	18
ITGA3	1.64	0.000368	0.123	0.051	4.64	33.2	8.78e-07	3.43	LV	CELLSTATES	vCM1.2	control_TTN	12	18
TESC	1.64	0.00241	0.23	0.124	5.49	22.7	2.26e-05	2.62	LV	CELLSTATES	vCM1.2	control_TTN	12	18
ZNF221	1.63	0.0463	0.0128	0.00955	2.02	9.4	0.00378	1.33	LV	CELLSTATES	vCM1.2	control_TTN	12	18
AC020661.2	1.62	0.0218	0.0347	0.0259	3.24	12.4	0.00103	1.66	LV	CELLSTATES	vCM1.2	control_TTN	12	18
MRPL28	1.62	0.0163	0.0313	0.0227	3.19	13.8	0.00059	1.79	LV	CELLSTATES	vCM1.2	control_TTN	12	18
SELENBP1	1.62	0.00314	0.0512	0.0256	3.64	21.2	3.79e-05	2.5	LV	CELLSTATES	vCM1.2	control_TTN	12	18
AC036108.3	1.61	0.00331	0.064	0.0297	3.76	20.8	4.36e-05	2.48	LV	CELLSTATES	vCM1.2	control_TTN	12	18
AL031280.1	1.61	0.00584	0.0494	0.0264	3.59	18.4	0.000103	2.23	LV	CELLSTATES	vCM1.2	control_TTN	12	18
ADAM11	1.6	0.0292	0.0273	0.0133	2.89	11.2	0.0017	1.53	LV	CELLSTATES	vCM1.2	control_TTN	12	18
COL15A1	1.6	0.0434	0.0442	0.0181	3.43	9.65	0.0034	1.36	LV	CELLSTATES	vCM1.2	control_TTN	12	18
DXO	1.6	0.0216	0.0272	0.017	2.97	12.6	0.000977	1.67	LV	CELLSTATES	vCM1.2	control_TTN	12	18
HCFC1R1	1.6	0.0248	0.036	0.0203	3.25	11.9	0.00127	1.6	LV	CELLSTATES	vCM1.2	control_TTN	12	18
AC091078.1	1.58	0.03	0.0365	0.0193	3.33	11.1	0.00181	1.52	LV	CELLSTATES	vCM1.2	control_TTN	12	18
COASY	1.58	0.0218	0.0285	0.0183	2.89	12.4	0.00103	1.66	LV	CELLSTATES	vCM1.2	control_TTN	12	18
LPCAT4	1.58	0.0047	0.123	0.0548	4.79	19.4	7.24e-05	2.33	LV	CELLSTATES	vCM1.2	control_TTN	12	18
TLL2	1.58	0.0093	0.0786	0.0309	4.23	16.3	0.000224	2.03	LV	CELLSTATES	vCM1.2	control_TTN	12	18
DNAH3	1.57	0.00537	0.14	0.0552	4.88	18.7	9.16e-05	2.27	LV	CELLSTATES	vCM1.2	control_TTN	12	18
IGSF8	1.57	0.0423	0.0194	0.0124	2.52	9.74	0.00326	1.37	LV	CELLSTATES	vCM1.2	control_TTN	12	18
AC011498.1	1.56	0.0489	0.0165	0.00901	2.4	9.19	0.00416	1.31	LV	CELLSTATES	vCM1.2	control_TTN	12	18
SLC1A4	1.55	0.00659	0.0787	0.0335	3.74	17.9	0.000125	2.18	LV	CELLSTATES	vCM1.2	control_TTN	12	18
MAGIX	1.54	0.0435	0.0145	0.0137	2.37	9.63	0.00343	1.36	LV	CELLSTATES	vCM1.2	control_TTN	12	18
SCN1A	1.54	0.0163	0.0417	0.022	3.43	13.8	0.000589	1.79	LV	CELLSTATES	vCM1.2	control_TTN	12	18
SEC14L5	1.54	0.0239	0.0371	0.0177	3.27	12.1	0.00118	1.62	LV	CELLSTATES	vCM1.2	control_TTN	12	18
AC008474.1	1.53	0.0331	0.0447	0.0289	3.55	10.7	0.0021	1.48	LV	CELLSTATES	vCM1.2	control_TTN	12	18
TEAD2	1.52	0.0131	0.042	0.0278	3.46	14.7	0.000415	1.88	LV	CELLSTATES	vCM1.2	control_TTN	12	18
AC100872.1	1.51	0.0207	0.121	0.0466	4.66	12.8	0.000896	1.68	LV	CELLSTATES	vCM1.2	control_TTN	12	18
PLP2	1.51	0.0354	0.0484	0.022	3.58	10.5	0.00236	1.45	LV	CELLSTATES	vCM1.2	control_TTN	12	18
AL049569.1	1.5	0.0435	0.0185	0.00997	2.45	9.63	0.00343	1.36	LV	CELLSTATES	vCM1.2	control_TTN	12	18
B3GALT2	1.5	0.0292	0.0426	0.0276	3.5	11.3	0.00169	1.53	LV	CELLSTATES	vCM1.2	control_TTN	12	18
ZNF331	1.5	0.0224	0.197	0.106	5.27	12.4	0.00107	1.65	LV	CELLSTATES	vCM1.2	control_TTN	12	18
ACADVL	1.49	0.026	0.707	0.46	7.4	11.7	0.00139	1.58	LV	CELLSTATES	vCM1.2	control_TTN	12	18
LOXL2	1.49	0.0116	0.0506	0.0255	3.64	15.2	0.000341	1.93	LV	CELLSTATES	vCM1.2	control_TTN	12	18
POLD4	1.49	0.0413	0.02	0.0221	2.47	9.85	0.00311	1.38	LV	CELLSTATES	vCM1.2	control_TTN	12	18
ARF6	1.48	0.0428	0.0183	0.0121	2.55	9.69	0.00333	1.37	LV	CELLSTATES	vCM1.2	control_TTN	12	18
BX088645.1	1.48	0.0428	0.0315	0.0471	3.26	9.69	0.00334	1.37	LV	CELLSTATES	vCM1.2	control_TTN	12	18
COL6A2	1.48	0.0278	0.0941	0.0507	4.48	11.5	0.00155	1.56	LV	CELLSTATES	vCM1.2	control_TTN	12	18
CORO6	1.48	0.000344	0.233	0.165	5.75	33.7	7.52e-07	3.46	LV	CELLSTATES	vCM1.2	control_TTN	12	18
HSDL1	1.48	0.0148	0.0706	0.0425	3.95	14.2	0.000506	1.83	LV	CELLSTATES	vCM1.2	control_TTN	12	18
SELENOM	1.48	0.0202	0.081	0.0451	4.22	12.9	0.000861	1.69	LV	CELLSTATES	vCM1.2	control_TTN	12	18
SPTBN5	1.48	0.036	0.0181	0.00445	2.54	10.4	0.00241	1.44	LV	CELLSTATES	vCM1.2	control_TTN	12	18
AP001893.3	1.47	0.0487	0.0241	0.0193	2.87	9.21	0.00412	1.31	LV	CELLSTATES	vCM1.2	control_TTN	12	18
C6orf132	1.46	0.0375	0.0211	0.0106	2.61	10.3	0.00259	1.43	LV	CELLSTATES	vCM1.2	control_TTN	12	18
COL1A1	1.46	0.0382	0.0324	0.0177	3.14	10.2	0.00266	1.42	LV	CELLSTATES	vCM1.2	control_TTN	12	18
MYO1E	1.46	0.00066	0.159	0.0949	5.09	30.3	2.05e-06	3.18	LV	CELLSTATES	vCM1.2	control_TTN	12	18
SYT2	1.46	0.00184	0.284	0.158	5.84	24.1	1.44e-05	2.74	LV	CELLSTATES	vCM1.2	control_TTN	12	18
IDH2	1.45	0.000711	0.565	0.354	6.89	29.8	2.36e-06	3.15	LV	CELLSTATES	vCM1.2	control_TTN	12	18
IDH2-DT	1.45	0.0102	0.0857	0.0496	4.23	15.9	0.000258	1.99	LV	CELLSTATES	vCM1.2	control_TTN	12	18
POLD2	1.45	0.0311	0.158	0.102	5.2	11	0.00191	1.51	LV	CELLSTATES	vCM1.2	control_TTN	12	18
GBX1	1.44	0.0116	0.127	0.0864	4.79	15.3	0.000333	1.94	LV	CELLSTATES	vCM1.2	control_TTN	12	18
AC016650.1	1.43	0.00371	0.362	0.134	6.05	20.3	5.24e-05	2.43	LV	CELLSTATES	vCM1.2	control_TTN	12	18
C15orf41	1.43	0.00256	4.26	2.97	9.67	22.5	2.48e-05	2.59	LV	CELLSTATES	vCM1.2	control_TTN	12	18
CRIP2	1.43	0.00355	0.509	0.309	6.8	20.6	4.72e-05	2.45	LV	CELLSTATES	vCM1.2	control_TTN	12	18
AL021392.1	1.41	0.0381	0.0303	0.0166	3.07	10.2	0.00265	1.42	LV	CELLSTATES	vCM1.2	control_TTN	12	18
CYB561A3	1.41	0.022	0.0249	0.00975	2.76	12.4	0.00104	1.66	LV	CELLSTATES	vCM1.2	control_TTN	12	18
MTA1	1.41	0.000221	0.307	0.156	5.98	36.3	3.67e-07	3.66	LV	CELLSTATES	vCM1.2	control_TTN	12	18
TAC4	1.41	0.0174	0.0433	0.026	3.35	13.5	0.000674	1.76	LV	CELLSTATES	vCM1.2	control_TTN	12	18
ABCA6	1.4	0.0174	0.0652	0.0353	3.78	13.5	0.000667	1.76	LV	CELLSTATES	vCM1.2	control_TTN	12	18
STAT3	1.4	0.00283	0.767	0.552	7.25	21.8	3.11e-05	2.55	LV	CELLSTATES	vCM1.2	control_TTN	12	18
MYL6	1.39	0.000121	0.724	0.387	7.23	39.5	1.57e-07	3.92	LV	CELLSTATES	vCM1.2	control_TTN	12	18
DGKA	1.37	0.0331	0.0272	0.0115	2.86	10.7	0.00211	1.48	LV	CELLSTATES	vCM1.2	control_TTN	12	18
AC097515.1	1.36	0.0383	0.0323	0.0134	3.13	10.2	0.00268	1.42	LV	CELLSTATES	vCM1.2	control_TTN	12	18
DNAH11	1.36	0.00268	0.566	0.354	6.88	22.2	2.73e-05	2.57	LV	CELLSTATES	vCM1.2	control_TTN	12	18
DUS3L	1.35	0.0258	0.0304	0.0207	3.06	11.8	0.00136	1.59	LV	CELLSTATES	vCM1.2	control_TTN	12	18
EPHA6	1.35	0.0241	0.0436	0.03	3.56	12.1	0.0012	1.62	LV	CELLSTATES	vCM1.2	control_TTN	12	18
RTL8A	1.35	0.0434	0.0316	0.0171	3.06	9.64	0.0034	1.36	LV	CELLSTATES	vCM1.2	control_TTN	12	18
IRX3	1.34	0.0245	0.16	0.101	5.02	12	0.00123	1.61	LV	CELLSTATES	vCM1.2	control_TTN	12	18
LAMTOR2	1.34	0.0428	0.0267	0.018	2.9	9.7	0.00332	1.37	LV	CELLSTATES	vCM1.2	control_TTN	12	18
LZTR1	1.33	0.0143	0.0483	0.0295	3.45	14.3	0.000487	1.84	LV	CELLSTATES	vCM1.2	control_TTN	12	18
AC136604.2	1.32	0.00773	0.0961	0.0737	4.59	17.1	0.000169	2.11	LV	CELLSTATES	vCM1.2	control_TTN	12	18
COL6A3	1.32	0.0453	0.0385	0.0173	3.09	9.49	0.00365	1.34	LV	CELLSTATES	vCM1.2	control_TTN	12	18
FO393418.1	1.32	0.0383	0.0546	0.0404	3.8	10.2	0.00267	1.42	LV	CELLSTATES	vCM1.2	control_TTN	12	18
MYH6	1.32	0.0361	1.94	1.06	8.45	10.4	0.00242	1.44	LV	CELLSTATES	vCM1.2	control_TTN	12	18
USP39	1.32	0.0211	0.447	0.345	6.78	12.7	0.000945	1.67	LV	CELLSTATES	vCM1.2	control_TTN	12	18
AC008537.1	1.31	0.00747	0.0913	0.0645	4.39	17.2	0.000158	2.13	LV	CELLSTATES	vCM1.2	control_TTN	12	18
DAZAP2	1.31	0.0245	0.149	0.116	5.12	12	0.00123	1.61	LV	CELLSTATES	vCM1.2	control_TTN	12	18
SNHG9	1.31	0.0323	0.064	0.0302	4.01	10.9	0.00201	1.49	LV	CELLSTATES	vCM1.2	control_TTN	12	18
TMA7	1.31	0.0402	0.107	0.0821	4.73	9.97	0.00294	1.4	LV	CELLSTATES	vCM1.2	control_TTN	12	18
WEE2-AS1	1.31	0.0347	0.0383	0.0183	3.22	10.6	0.00228	1.46	LV	CELLSTATES	vCM1.2	control_TTN	12	18
ABCC5-AS1	1.3	0.0386	0.0533	0.0415	3.6	10.2	0.00272	1.41	LV	CELLSTATES	vCM1.2	control_TTN	12	18
TOGARAM2	1.3	0.0299	0.446	0.327	6.47	11.1	0.00179	1.52	LV	CELLSTATES	vCM1.2	control_TTN	12	18
AC008079.2	1.29	0.0272	0.091	0.0393	4.14	11.5	0.0015	1.57	LV	CELLSTATES	vCM1.2	control_TTN	12	18
AC013652.1	1.29	0.0195	0.0673	0.0554	4.02	13	0.000807	1.71	LV	CELLSTATES	vCM1.2	control_TTN	12	18
ALS2CL	1.29	0.00329	0.155	0.106	5.09	20.9	4.24e-05	2.48	LV	CELLSTATES	vCM1.2	control_TTN	12	18
CPS1	1.29	0.0413	0.0639	0.0441	4.09	9.85	0.00311	1.38	LV	CELLSTATES	vCM1.2	control_TTN	12	18
FAM107B	1.29	0.0463	0.0215	0.0183	2.65	9.41	0.00377	1.33	LV	CELLSTATES	vCM1.2	control_TTN	12	18
AC020661.3	1.28	0.0379	0.0493	0.0357	3.75	10.2	0.00262	1.42	LV	CELLSTATES	vCM1.2	control_TTN	12	18
LINC01550	1.28	0.0138	0.117	0.0605	4.69	14.5	0.000457	1.86	LV	CELLSTATES	vCM1.2	control_TTN	12	18
PITPNM2	1.28	0.00108	0.292	0.164	5.9	27.6	4.62e-06	2.97	LV	CELLSTATES	vCM1.2	control_TTN	12	18
ADAMTS1	1.26	0.0377	0.0711	0.0343	3.95	10.3	0.00261	1.42	LV	CELLSTATES	vCM1.2	control_TTN	12	18
SYNM	1.26	0.00757	0.332	0.172	5.92	17.2	0.000161	2.12	LV	CELLSTATES	vCM1.2	control_TTN	12	18
AC022146.2	1.25	0.00465	0.198	0.121	5.4	19.4	7.09e-05	2.33	LV	CELLSTATES	vCM1.2	control_TTN	12	18
LINC01586	1.24	0.0398	0.0598	0.0375	3.86	10	0.00285	1.4	LV	CELLSTATES	vCM1.2	control_TTN	12	18
PACRG-AS3	1.24	0.0104	0.134	0.089	4.91	15.8	0.000272	1.98	LV	CELLSTATES	vCM1.2	control_TTN	12	18
CFAP100	1.23	0.0128	0.0689	0.0352	3.94	14.8	0.000404	1.89	LV	CELLSTATES	vCM1.2	control_TTN	12	18
LMNA	1.23	0.00664	0.321	0.23	6.08	17.8	0.000127	2.18	LV	CELLSTATES	vCM1.2	control_TTN	12	18
MAZ	1.23	0.0416	0.0216	0.0148	2.71	9.81	0.00316	1.38	LV	CELLSTATES	vCM1.2	control_TTN	12	18
TMEM147	1.23	0.0449	0.0349	0.0282	3.23	9.52	0.0036	1.35	LV	CELLSTATES	vCM1.2	control_TTN	12	18
TMEM220-AS1	1.23	0.026	0.0387	0.0265	3.24	11.7	0.00139	1.58	LV	CELLSTATES	vCM1.2	control_TTN	12	18
CD276	1.22	0.0292	0.079	0.0411	4.03	11.2	0.00172	1.53	LV	CELLSTATES	vCM1.2	control_TTN	12	18
KLHDC8B	1.21	0.0135	0.0718	0.0451	4.11	14.6	0.00044	1.87	LV	CELLSTATES	vCM1.2	control_TTN	12	18
MARCH11	1.21	0.012	0.336	0.196	6.11	15.1	0.000358	1.92	LV	CELLSTATES	vCM1.2	control_TTN	12	18
DNAJB1	1.2	0.0446	0.0509	0.0446	3.76	9.55	0.00354	1.35	LV	CELLSTATES	vCM1.2	control_TTN	12	18
EXPH5	1.2	0.0398	0.0416	0.0283	3.45	10	0.00286	1.4	LV	CELLSTATES	vCM1.2	control_TTN	12	18
MDC1-AS1	1.2	0.0339	0.0408	0.0246	3.47	10.6	0.0022	1.47	LV	CELLSTATES	vCM1.2	control_TTN	12	18
SELENOS	1.2	0.00791	0.167	0.0977	5.11	16.9	0.000177	2.1	LV	CELLSTATES	vCM1.2	control_TTN	12	18
STX10	1.2	0.0226	0.044	0.0309	3.63	12.3	0.00109	1.65	LV	CELLSTATES	vCM1.2	control_TTN	12	18
AL451069.1	1.19	0.0263	0.111	0.0705	4.68	11.7	0.00142	1.58	LV	CELLSTATES	vCM1.2	control_TTN	12	18
CASC15	1.19	0.046	0.0625	0.0381	4.09	9.44	0.00372	1.34	LV	CELLSTATES	vCM1.2	control_TTN	12	18
ENO3	1.19	0.01	0.194	0.147	5.43	16	0.00025	2	LV	CELLSTATES	vCM1.2	control_TTN	12	18
ZNF836	1.19	0.033	0.0446	0.0378	3.5	10.8	0.00207	1.48	LV	CELLSTATES	vCM1.2	control_TTN	12	18
FEM1B	1.18	0.0282	0.0614	0.0535	3.86	11.4	0.0016	1.55	LV	CELLSTATES	vCM1.2	control_TTN	12	18
MAN1C1	1.17	0.00685	0.177	0.109	5.28	17.7	0.000134	2.16	LV	CELLSTATES	vCM1.2	control_TTN	12	18
AC084357.2	1.16	0.0311	0.153	0.0923	5.19	11	0.00191	1.51	LV	CELLSTATES	vCM1.2	control_TTN	12	18
AL451070.1	1.16	0.00893	0.0837	0.0674	4.24	16.5	0.00021	2.05	LV	CELLSTATES	vCM1.2	control_TTN	12	18
CNTNAP3	1.16	0.00526	0.266	0.231	5.86	18.8	8.88e-05	2.28	LV	CELLSTATES	vCM1.2	control_TTN	12	18
LINC02334	1.16	0.00449	0.461	0.284	6.62	19.6	6.78e-05	2.35	LV	CELLSTATES	vCM1.2	control_TTN	12	18
TF	1.16	0.0179	0.12	0.0661	4.81	13.4	0.00071	1.75	LV	CELLSTATES	vCM1.2	control_TTN	12	18
TPM2	1.16	0.00494	1.21	0.832	8.04	19.1	8.03e-05	2.31	LV	CELLSTATES	vCM1.2	control_TTN	12	18
AC020916.1	1.15	0.0398	0.15	0.115	5.09	10	0.00288	1.4	LV	CELLSTATES	vCM1.2	control_TTN	12	18
AC109927.1	1.15	0.0206	0.11	0.0691	4.52	12.8	0.000886	1.69	LV	CELLSTATES	vCM1.2	control_TTN	12	18
CEACAM19	1.15	0.00479	0.167	0.12	5.11	19.3	7.59e-05	2.32	LV	CELLSTATES	vCM1.2	control_TTN	12	18
GLRA1	1.15	0.0387	0.0646	0.0375	3.92	10.1	0.00274	1.41	LV	CELLSTATES	vCM1.2	control_TTN	12	18
MIR4432HG	1.15	0.035	0.0461	0.0309	3.41	10.5	0.00232	1.46	LV	CELLSTATES	vCM1.2	control_TTN	12	18
ZNF260	1.15	0.0122	0.145	0.114	5.12	15	0.000377	1.91	LV	CELLSTATES	vCM1.2	control_TTN	12	18
HRH2	1.14	0.00231	0.265	0.153	5.81	22.9	2.11e-05	2.64	LV	CELLSTATES	vCM1.2	control_TTN	12	18
LARP6	1.14	0.0159	0.067	0.0465	3.99	13.9	0.000566	1.8	LV	CELLSTATES	vCM1.2	control_TTN	12	18
RSU1	1.14	8.38e-05	0.342	0.252	6.21	42.9	6.52e-08	4.08	LV	CELLSTATES	vCM1.2	control_TTN	12	18
TRABD	1.14	0.00191	0.14	0.104	5.01	23.8	1.6e-05	2.72	LV	CELLSTATES	vCM1.2	control_TTN	12	18
APOBEC2	1.13	0.0255	0.174	0.119	5.33	11.8	0.00132	1.59	LV	CELLSTATES	vCM1.2	control_TTN	12	18
LINC01322	1.13	0.048	0.187	0.144	5.47	9.26	0.00403	1.32	LV	CELLSTATES	vCM1.2	control_TTN	12	18
LIX1L	1.13	0.00212	0.118	0.0826	4.67	23.3	1.84e-05	2.67	LV	CELLSTATES	vCM1.2	control_TTN	12	18
LZTFL1	1.13	0.0278	0.0485	0.0324	3.63	11.5	0.00155	1.56	LV	CELLSTATES	vCM1.2	control_TTN	12	18
NUDT4	1.13	0.00813	1.32	0.856	8.01	16.8	0.000185	2.09	LV	CELLSTATES	vCM1.2	control_TTN	12	18
AKR1A1	1.12	0.0116	0.0485	0.0403	3.61	15.3	0.000334	1.94	LV	CELLSTATES	vCM1.2	control_TTN	12	18
PVR	1.12	0.0223	0.0525	0.0394	3.44	12.4	0.00106	1.65	LV	CELLSTATES	vCM1.2	control_TTN	12	18
RFX2	1.12	0.0246	0.155	0.183	5.28	12	0.00124	1.61	LV	CELLSTATES	vCM1.2	control_TTN	12	18
S100A10	1.12	0.0344	0.0651	0.0557	4.03	10.6	0.00225	1.46	LV	CELLSTATES	vCM1.2	control_TTN	12	18
HSPB7	1.11	0.00753	1.53	1.23	8.42	17.2	0.00016	2.12	LV	CELLSTATES	vCM1.2	control_TTN	12	18
LDHA	1.11	0.0347	0.118	0.0867	4.77	10.6	0.00228	1.46	LV	CELLSTATES	vCM1.2	control_TTN	12	18
SLC35F1	1.11	0.0121	0.227	0.126	5.59	15	0.000365	1.92	LV	CELLSTATES	vCM1.2	control_TTN	12	18
ZNF891	1.11	0.0365	0.0519	0.032	3.49	10.4	0.00247	1.44	LV	CELLSTATES	vCM1.2	control_TTN	12	18
AL592295.4	1.1	0.0223	0.0757	0.0527	4.15	12.4	0.00106	1.65	LV	CELLSTATES	vCM1.2	control_TTN	12	18
CNPPD1	1.1	0.0339	0.0378	0.0291	3.31	10.7	0.00219	1.47	LV	CELLSTATES	vCM1.2	control_TTN	12	18
FBXO44	1.1	0.048	0.0566	0.0448	3.91	9.26	0.00403	1.32	LV	CELLSTATES	vCM1.2	control_TTN	12	18
LINC00276	1.1	0.0342	0.0772	0.0507	4.22	10.6	0.00223	1.47	LV	CELLSTATES	vCM1.2	control_TTN	12	18
LINC02398	1.1	0.0163	0.236	0.135	5.68	13.8	0.000595	1.79	LV	CELLSTATES	vCM1.2	control_TTN	12	18
TBX20	1.1	0.00223	1.23	0.733	7.95	23.1	1.98e-05	2.65	LV	CELLSTATES	vCM1.2	control_TTN	12	18
CDK5RAP3	1.09	0.0292	0.07	0.0607	4.17	11.2	0.00171	1.53	LV	CELLSTATES	vCM1.2	control_TTN	12	18
CNN2	1.09	0.0172	0.11	0.077	4.6	13.5	0.000659	1.76	LV	CELLSTATES	vCM1.2	control_TTN	12	18
NMRK2	1.09	0.0121	0.489	0.355	6.68	15	0.000364	1.92	LV	CELLSTATES	vCM1.2	control_TTN	12	18
AC006299.1	1.08	0.00747	0.189	0.153	5.43	17.3	0.000157	2.13	LV	CELLSTATES	vCM1.2	control_TTN	12	18
AC025043.1	1.08	0.0172	0.0896	0.0684	4.47	13.6	0.000655	1.77	LV	CELLSTATES	vCM1.2	control_TTN	12	18
FN3K	1.07	0.0244	0.633	0.461	6.95	12	0.00122	1.61	LV	CELLSTATES	vCM1.2	control_TTN	12	18
A4GALT	1.06	0.00932	0.207	0.183	5.49	16.3	0.000226	2.03	LV	CELLSTATES	vCM1.2	control_TTN	12	18
NXN	1.06	0.000737	0.156	0.101	5.13	29.5	2.6e-06	3.13	LV	CELLSTATES	vCM1.2	control_TTN	12	18
CITED2	1.05	0.0211	0.12	0.091	4.77	12.7	0.000932	1.68	LV	CELLSTATES	vCM1.2	control_TTN	12	18
PPP1R12B	1.05	0.00494	6.03	4.22	10.3	19.1	7.99e-05	2.31	LV	CELLSTATES	vCM1.2	control_TTN	12	18
RTL8C	1.05	0.0171	0.109	0.0826	4.76	13.6	0.000644	1.77	LV	CELLSTATES	vCM1.2	control_TTN	12	18
AC048382.5	1.04	0.0156	0.0699	0.0533	4.03	14	0.000548	1.81	LV	CELLSTATES	vCM1.2	control_TTN	12	18
FGF7	1.03	0.0181	0.145	0.0981	4.98	13.3	0.000722	1.74	LV	CELLSTATES	vCM1.2	control_TTN	12	18
HEY2	1.03	0.0135	0.349	0.25	6.18	14.6	0.000436	1.87	LV	CELLSTATES	vCM1.2	control_TTN	12	18
LSAMP	1.03	0.0381	0.229	0.12	5.57	10.2	0.00264	1.42	LV	CELLSTATES	vCM1.2	control_TTN	12	18
BCL6	1.02	0.0211	0.286	0.25	6.03	12.7	0.000947	1.67	LV	CELLSTATES	vCM1.2	control_TTN	12	18
COX17	1.02	0.0218	0.337	0.258	6.17	12.5	0.00102	1.66	LV	CELLSTATES	vCM1.2	control_TTN	12	18
SNU13	1.02	0.011	0.128	0.111	4.86	15.5	0.000304	1.96	LV	CELLSTATES	vCM1.2	control_TTN	12	18
ASB16-AS1	1.01	0.0308	0.052	0.0355	3.68	11	0.00188	1.51	LV	CELLSTATES	vCM1.2	control_TTN	12	18
LAMA5	1.01	0.00584	0.112	0.0787	4.69	18.4	0.000103	2.23	LV	CELLSTATES	vCM1.2	control_TTN	12	18
SLC29A1	1.01	0.00266	0.231	0.191	5.78	22.2	2.67e-05	2.58	LV	CELLSTATES	vCM1.2	control_TTN	12	18
SPHKAP	1.01	0.00953	1.89	1.17	8.66	16.2	0.000232	2.02	LV	CELLSTATES	vCM1.2	control_TTN	12	18
TUBG2	1.01	0.0146	0.0731	0.0538	4.07	14.3	0.000496	1.84	LV	CELLSTATES	vCM1.2	control_TTN	12	18
CERS4	1	0.00465	0.231	0.154	5.67	19.5	7.05e-05	2.33	LV	CELLSTATES	vCM1.2	control_TTN	12	18
IFRD2	1	0.00591	0.109	0.0915	4.76	18.3	0.000105	2.23	LV	CELLSTATES	vCM1.2	control_TTN	12	18
NFE2L3	1	0.00142	0.397	0.25	6.34	25.7	8.47e-06	2.85	LV	CELLSTATES	vCM1.2	control_TTN	12	18
TECR	0.997	0.00319	0.147	0.0876	5.03	21.1	4.01e-05	2.5	LV	CELLSTATES	vCM1.2	control_TTN	12	18
MIB2	0.996	0.0129	0.103	0.0674	4.51	14.8	0.000406	1.89	LV	CELLSTATES	vCM1.2	control_TTN	12	18
ADAMTS7	0.994	0.0209	0.176	0.113	5.23	12.7	0.000916	1.68	LV	CELLSTATES	vCM1.2	control_TTN	12	18
RASSF3	0.99	0.00625	0.397	0.289	6.34	18.1	0.000117	2.2	LV	CELLSTATES	vCM1.2	control_TTN	12	18
ASAP3	0.985	0.00189	0.186	0.138	5.36	23.8	1.57e-05	2.72	LV	CELLSTATES	vCM1.2	control_TTN	12	18
FN1	0.984	0.0407	0.0799	0.0425	4.12	9.92	0.00302	1.39	LV	CELLSTATES	vCM1.2	control_TTN	12	18
AC243964.2	0.983	0.00617	0.277	0.206	5.89	18.2	0.000113	2.21	LV	CELLSTATES	vCM1.2	control_TTN	12	18
PPARGC1B	0.982	0.00118	1.14	0.756	7.86	27.2	5.29e-06	2.93	LV	CELLSTATES	vCM1.2	control_TTN	12	18
SYNGR1	0.98	0.0116	0.11	0.0937	4.69	15.2	0.000341	1.93	LV	CELLSTATES	vCM1.2	control_TTN	12	18
SGSM1	0.977	0.0189	0.117	0.102	4.81	13.2	0.00077	1.72	LV	CELLSTATES	vCM1.2	control_TTN	12	18
AC090825.1	0.975	0.0387	0.0884	0.073	4.42	10.1	0.00274	1.41	LV	CELLSTATES	vCM1.2	control_TTN	12	18
NAPA	0.975	0.0109	0.139	0.131	5.05	15.6	0.000295	1.96	LV	CELLSTATES	vCM1.2	control_TTN	12	18
ZNF155	0.974	0.0272	0.0599	0.0516	3.91	11.5	0.0015	1.57	LV	CELLSTATES	vCM1.2	control_TTN	12	18
SPAG16	0.969	0.00593	0.283	0.206	5.98	18.3	0.000106	2.23	LV	CELLSTATES	vCM1.2	control_TTN	12	18
SPAG7	0.969	0.00625	0.157	0.122	5.21	18.1	0.000117	2.2	LV	CELLSTATES	vCM1.2	control_TTN	12	18
CACNB2	0.963	0.00355	9.38	7.81	11	20.5	4.8e-05	2.45	LV	CELLSTATES	vCM1.2	control_TTN	12	18
FBXW5	0.961	0.03	0.153	0.155	5.17	11.1	0.00181	1.52	LV	CELLSTATES	vCM1.2	control_TTN	12	18
NIPSNAP3B	0.961	0.0273	0.146	0.109	5.02	11.5	0.00152	1.56	LV	CELLSTATES	vCM1.2	control_TTN	12	18
MED11	0.959	0.0297	0.057	0.0388	3.73	11.2	0.00177	1.53	LV	CELLSTATES	vCM1.2	control_TTN	12	18
STARD3	0.959	0.0296	0.0517	0.0495	3.72	11.2	0.00176	1.53	LV	CELLSTATES	vCM1.2	control_TTN	12	18
TLN2	0.956	0.00262	0.66	0.474	7.13	22.3	2.61e-05	2.58	LV	CELLSTATES	vCM1.2	control_TTN	12	18
RHOT2	0.954	0.0164	0.318	0.296	6.31	13.8	0.0006	1.78	LV	CELLSTATES	vCM1.2	control_TTN	12	18
DISC1	0.953	0.0229	1.24	0.829	8.06	12.3	0.00112	1.64	LV	CELLSTATES	vCM1.2	control_TTN	12	18
PRUNE1	0.953	0.0126	0.101	0.0872	4.53	14.8	0.000394	1.9	LV	CELLSTATES	vCM1.2	control_TTN	12	18
CCDC9B	0.952	0.0329	0.137	0.0888	5.04	10.8	0.00207	1.48	LV	CELLSTATES	vCM1.2	control_TTN	12	18
OTUD7A	0.952	0.026	0.102	0.0905	4.57	11.7	0.00138	1.58	LV	CELLSTATES	vCM1.2	control_TTN	12	18
BSG	0.951	0.0278	0.745	0.667	7.45	11.5	0.00156	1.56	LV	CELLSTATES	vCM1.2	control_TTN	12	18
CLPTM1	0.951	0.00329	0.0934	0.0799	4.5	20.9	4.2e-05	2.48	LV	CELLSTATES	vCM1.2	control_TTN	12	18
PEX11B	0.951	0.00721	0.0695	0.0512	4.03	17.4	0.000146	2.14	LV	CELLSTATES	vCM1.2	control_TTN	12	18
DUSP22	0.945	0.0292	0.1	0.0736	4.62	11.2	0.00171	1.53	LV	CELLSTATES	vCM1.2	control_TTN	12	18
LITAF	0.945	0.0216	0.0709	0.0823	4.2	12.5	0.000996	1.66	LV	CELLSTATES	vCM1.2	control_TTN	12	18
ASB10	0.942	0.00189	0.205	0.154	5.44	23.8	1.57e-05	2.72	LV	CELLSTATES	vCM1.2	control_TTN	12	18
ZNF563	0.942	0.0221	0.0823	0.0656	4.2	12.4	0.00105	1.66	LV	CELLSTATES	vCM1.2	control_TTN	12	18
AC018682.1	0.94	0.0267	0.688	0.552	7.29	11.6	0.00147	1.57	LV	CELLSTATES	vCM1.2	control_TTN	12	18
GLCE	0.939	0.0405	0.0625	0.0414	3.94	9.95	0.00297	1.39	LV	CELLSTATES	vCM1.2	control_TTN	12	18
FSD2	0.933	0.0414	1.05	0.708	7.82	9.83	0.00314	1.38	LV	CELLSTATES	vCM1.2	control_TTN	12	18
SCPEP1	0.931	0.00331	0.346	0.294	6.3	20.8	4.34e-05	2.48	LV	CELLSTATES	vCM1.2	control_TTN	12	18
AC011477.4	0.926	0.0335	0.0817	0.0775	4.32	10.7	0.00215	1.48	LV	CELLSTATES	vCM1.2	control_TTN	12	18
FAM219B	0.926	0.0174	0.167	0.119	5.2	13.5	0.000673	1.76	LV	CELLSTATES	vCM1.2	control_TTN	12	18
MAP2K1	0.926	0.032	0.152	0.129	5.16	10.9	0.00199	1.49	LV	CELLSTATES	vCM1.2	control_TTN	12	18
AC022034.2	0.921	0.0155	1.49	1.01	8.3	14	0.000541	1.81	LV	CELLSTATES	vCM1.2	control_TTN	12	18
ELOA-AS1	0.921	0.0093	0.146	0.123	5.09	16.3	0.000224	2.03	LV	CELLSTATES	vCM1.2	control_TTN	12	18
MTCH1	0.92	0.0233	0.389	0.342	6.47	12.2	0.00115	1.63	LV	CELLSTATES	vCM1.2	control_TTN	12	18
GIPR	0.915	0.0288	0.0749	0.0648	4.1	11.3	0.00166	1.54	LV	CELLSTATES	vCM1.2	control_TTN	12	18
DUSP3	0.914	0.0372	0.119	0.106	4.77	10.3	0.00254	1.43	LV	CELLSTATES	vCM1.2	control_TTN	12	18
NIPA1	0.914	0.00366	0.123	0.099	4.78	20.4	5e-05	2.44	LV	CELLSTATES	vCM1.2	control_TTN	12	18
ZNF565	0.906	0.014	0.496	0.417	6.81	14.4	0.000468	1.85	LV	CELLSTATES	vCM1.2	control_TTN	12	18
MEIS2	0.905	0.0047	1.99	1.73	8.8	19.4	7.21e-05	2.33	LV	CELLSTATES	vCM1.2	control_TTN	12	18
ULK3	0.899	0.0128	0.082	0.0622	4.4	14.8	0.000402	1.89	LV	CELLSTATES	vCM1.2	control_TTN	12	18
CCDC69	0.896	0.00767	0.162	0.13	5.23	17.1	0.000164	2.12	LV	CELLSTATES	vCM1.2	control_TTN	12	18
COMTD1	0.893	0.0245	0.119	0.0861	4.74	12	0.00123	1.61	LV	CELLSTATES	vCM1.2	control_TTN	12	18
EDF1	0.888	0.0242	0.18	0.15	5.38	12.1	0.00121	1.62	LV	CELLSTATES	vCM1.2	control_TTN	12	18
RNF220	0.888	0.0297	0.0533	0.0407	3.82	11.2	0.00177	1.53	LV	CELLSTATES	vCM1.2	control_TTN	12	18
HOOK2	0.887	0.0114	1.73	1.54	8.61	15.3	0.000326	1.94	LV	CELLSTATES	vCM1.2	control_TTN	12	18
NPIPB13	0.885	0.041	0.0401	0.0353	3.44	9.88	0.00307	1.39	LV	CELLSTATES	vCM1.2	control_TTN	12	18
PKM	0.885	0.0461	0.282	0.298	6.15	9.43	0.00374	1.34	LV	CELLSTATES	vCM1.2	control_TTN	12	18
SIRT2	0.883	0.0113	0.126	0.118	4.91	15.4	0.00032	1.95	LV	CELLSTATES	vCM1.2	control_TTN	12	18
AL360091.3	0.881	0.0435	0.291	0.225	5.94	9.63	0.00342	1.36	LV	CELLSTATES	vCM1.2	control_TTN	12	18
CCDC12	0.878	0.00142	0.256	0.215	5.81	26.4	6.89e-06	2.85	LV	CELLSTATES	vCM1.2	control_TTN	12	18
PPP1R1C	0.878	0.0276	0.845	0.503	7.46	11.5	0.00154	1.56	LV	CELLSTATES	vCM1.2	control_TTN	12	18
MAP3K14	0.877	0.0216	0.282	0.206	5.91	12.5	0.000993	1.66	LV	CELLSTATES	vCM1.2	control_TTN	12	18
PTMA	0.874	0.0217	0.129	0.1	4.98	12.5	0.00101	1.66	LV	CELLSTATES	vCM1.2	control_TTN	12	18
NDUFAF1	0.873	0.0397	0.0633	0.0611	4.06	10.1	0.00284	1.4	LV	CELLSTATES	vCM1.2	control_TTN	12	18
NEIL1	0.872	0.0306	0.0546	0.0387	3.77	11	0.00186	1.51	LV	CELLSTATES	vCM1.2	control_TTN	12	18
SERHL2	0.872	0.0382	0.0673	0.0601	4.09	10.2	0.00267	1.42	LV	CELLSTATES	vCM1.2	control_TTN	12	18
PMP22	0.871	0.0414	0.364	0.32	6.43	9.83	0.00313	1.38	LV	CELLSTATES	vCM1.2	control_TTN	12	18
AC005358.1	0.869	0.0211	0.6	0.357	6.93	12.7	0.000939	1.67	LV	CELLSTATES	vCM1.2	control_TTN	12	18
RAB11A	0.869	0.0208	0.536	0.459	6.93	12.8	0.000909	1.68	LV	CELLSTATES	vCM1.2	control_TTN	12	18
TOB2	0.869	0.0164	0.336	0.311	6.24	13.8	0.000603	1.78	LV	CELLSTATES	vCM1.2	control_TTN	12	18
MYDGF	0.868	0.0423	0.0648	0.0563	3.97	9.75	0.00324	1.37	LV	CELLSTATES	vCM1.2	control_TTN	12	18
NUDT19	0.868	0.0365	0.058	0.0561	3.81	10.4	0.00247	1.44	LV	CELLSTATES	vCM1.2	control_TTN	12	18
PPM1G	0.867	0.015	0.085	0.07	4.32	14.2	0.000515	1.82	LV	CELLSTATES	vCM1.2	control_TTN	12	18
TUBGCP4	0.865	0.0249	0.0634	0.0509	3.95	11.9	0.00127	1.6	LV	CELLSTATES	vCM1.2	control_TTN	12	18
MYO9B	0.864	0.0174	0.186	0.175	5.5	13.5	0.000674	1.76	LV	CELLSTATES	vCM1.2	control_TTN	12	18
PIDD1	0.864	0.0266	0.0657	0.0589	4.09	11.6	0.00144	1.58	LV	CELLSTATES	vCM1.2	control_TTN	12	18
AC138904.3	0.863	0.0215	0.438	0.309	6.53	12.6	0.000965	1.67	LV	CELLSTATES	vCM1.2	control_TTN	12	18
FBN2	0.861	0.0263	0.906	0.744	7.65	11.7	0.00142	1.58	LV	CELLSTATES	vCM1.2	control_TTN	12	18
EIF2B4	0.859	0.0413	0.0528	0.036	3.79	9.85	0.00311	1.38	LV	CELLSTATES	vCM1.2	control_TTN	12	18
PNKP	0.859	0.0103	0.172	0.144	5.2	15.9	0.000266	1.99	LV	CELLSTATES	vCM1.2	control_TTN	12	18
XRCC6	0.859	0.0027	0.207	0.163	5.56	22.1	2.79e-05	2.57	LV	CELLSTATES	vCM1.2	control_TTN	12	18
ISOC1	0.854	0.015	0.139	0.101	4.98	14.2	0.000517	1.82	LV	CELLSTATES	vCM1.2	control_TTN	12	18
SAT2	0.848	0.00541	0.305	0.275	6.15	18.7	9.35e-05	2.27	LV	CELLSTATES	vCM1.2	control_TTN	12	18
AL139383.1	0.846	0.00617	0.762	0.595	7.36	18.1	0.000113	2.21	LV	CELLSTATES	vCM1.2	control_TTN	12	18
THSD4-AS1	0.845	0.0373	0.371	0.234	6.15	10.3	0.00255	1.43	LV	CELLSTATES	vCM1.2	control_TTN	12	18
YBX1	0.845	0.0333	0.121	0.121	4.89	10.7	0.00213	1.48	LV	CELLSTATES	vCM1.2	control_TTN	12	18
SHARPIN	0.844	0.0155	0.124	0.108	4.82	14	0.000546	1.81	LV	CELLSTATES	vCM1.2	control_TTN	12	18
CDC42	0.843	0.00773	0.179	0.154	5.34	17	0.000171	2.11	LV	CELLSTATES	vCM1.2	control_TTN	12	18
SLC2A4	0.843	0.0162	0.276	0.227	6	13.8	0.000584	1.79	LV	CELLSTATES	vCM1.2	control_TTN	12	18
MAN2A2	0.84	0.0398	0.103	0.0818	4.67	10	0.00286	1.4	LV	CELLSTATES	vCM1.2	control_TTN	12	18
TMEM38A	0.84	0.0299	0.241	0.173	5.66	11.1	0.0018	1.52	LV	CELLSTATES	vCM1.2	control_TTN	12	18
GRAMD4	0.839	0.0254	0.208	0.215	5.54	11.9	0.00132	1.59	LV	CELLSTATES	vCM1.2	control_TTN	12	18
P4HB	0.836	0.0229	0.116	0.11	4.82	12.2	0.00112	1.64	LV	CELLSTATES	vCM1.2	control_TTN	12	18
LRRC49	0.832	0.035	0.371	0.303	6.37	10.5	0.00231	1.46	LV	CELLSTATES	vCM1.2	control_TTN	12	18
AC011472.1	0.831	0.033	0.0788	0.0756	4.32	10.8	0.00208	1.48	LV	CELLSTATES	vCM1.2	control_TTN	12	18
ARFGAP3	0.827	0.0269	0.11	0.111	4.77	11.6	0.00148	1.57	LV	CELLSTATES	vCM1.2	control_TTN	12	18
TMEM63B	0.825	0.0102	0.107	0.0849	4.69	15.9	0.000259	1.99	LV	CELLSTATES	vCM1.2	control_TTN	12	18
HDAC1	0.823	0.0248	0.0802	0.0667	4.32	12	0.00126	1.61	LV	CELLSTATES	vCM1.2	control_TTN	12	18
MEIS1	0.823	0.00368	0.659	0.538	7.21	20.4	5.11e-05	2.43	LV	CELLSTATES	vCM1.2	control_TTN	12	18
TRNAU1AP	0.823	0.0122	0.125	0.109	4.88	14.9	0.000379	1.91	LV	CELLSTATES	vCM1.2	control_TTN	12	18
ADGRE5	0.822	0.0461	0.0724	0.0556	4.22	9.43	0.00373	1.34	LV	CELLSTATES	vCM1.2	control_TTN	12	18
ZC3H7B	0.818	0.0142	0.118	0.109	4.77	14.4	0.000477	1.85	LV	CELLSTATES	vCM1.2	control_TTN	12	18
RUVBL1	0.817	0.0218	0.168	0.154	5.31	12.5	0.00103	1.66	LV	CELLSTATES	vCM1.2	control_TTN	12	18
PPP1R16A	0.812	0.026	0.235	0.194	5.78	11.7	0.00139	1.58	LV	CELLSTATES	vCM1.2	control_TTN	12	18
TNFRSF19	0.811	0.0142	0.443	0.361	6.6	14.4	0.000477	1.85	LV	CELLSTATES	vCM1.2	control_TTN	12	18
COX20	0.808	0.0217	0.191	0.165	5.47	12.5	0.00101	1.66	LV	CELLSTATES	vCM1.2	control_TTN	12	18
SNRPA1	0.807	0.0246	0.119	0.105	4.88	12	0.00125	1.61	LV	CELLSTATES	vCM1.2	control_TTN	12	18
SIK2	0.803	0.0425	0.821	0.826	7.49	9.72	0.00329	1.37	LV	CELLSTATES	vCM1.2	control_TTN	12	18
SPDYE5	0.802	0.0283	0.201	0.195	5.66	11.4	0.0016	1.55	LV	CELLSTATES	vCM1.2	control_TTN	12	18
UBE2O	0.797	0.00892	0.398	0.314	6.39	16.5	0.000209	2.05	LV	CELLSTATES	vCM1.2	control_TTN	12	18
DNAJA3	0.796	0.00319	0.193	0.157	5.4	21.1	3.99e-05	2.5	LV	CELLSTATES	vCM1.2	control_TTN	12	18
ERBB2	0.795	0.0169	0.108	0.0958	4.67	13.7	0.000628	1.77	LV	CELLSTATES	vCM1.2	control_TTN	12	18
RPS8	0.793	0.0428	0.13	0.127	4.98	9.69	0.00333	1.37	LV	CELLSTATES	vCM1.2	control_TTN	12	18
ATP2B4	0.792	0.0218	0.769	0.623	7.36	12.5	0.00102	1.66	LV	CELLSTATES	vCM1.2	control_TTN	12	18
TAF6L	0.79	0.0286	0.0559	0.0483	3.81	11.3	0.00164	1.54	LV	CELLSTATES	vCM1.2	control_TTN	12	18
TMEM220	0.79	0.0185	0.147	0.0976	5.02	13.2	0.000744	1.73	LV	CELLSTATES	vCM1.2	control_TTN	12	18
ACACA	0.789	0.0017	0.311	0.231	6.07	24.6	1.21e-05	2.77	LV	CELLSTATES	vCM1.2	control_TTN	12	18
MAST2	0.788	0.00472	0.898	0.793	7.61	19.3	7.34e-05	2.33	LV	CELLSTATES	vCM1.2	control_TTN	12	18
ST6GAL1	0.788	0.00598	0.58	0.508	6.96	18.3	0.000107	2.22	LV	CELLSTATES	vCM1.2	control_TTN	12	18
MIR22HG	0.786	0.0421	0.311	0.228	6	9.77	0.00322	1.38	LV	CELLSTATES	vCM1.2	control_TTN	12	18
CAVIN1	0.784	0.0354	0.0901	0.0829	4.41	10.5	0.00236	1.45	LV	CELLSTATES	vCM1.2	control_TTN	12	18
MED25	0.784	0.0217	0.0979	0.106	4.64	12.5	0.00101	1.66	LV	CELLSTATES	vCM1.2	control_TTN	12	18
PRDM16	0.784	0.00733	0.517	0.46	6.84	17.3	0.000152	2.13	LV	CELLSTATES	vCM1.2	control_TTN	12	18
STARD9	0.781	0.0379	0.133	0.107	4.91	10.2	0.00263	1.42	LV	CELLSTATES	vCM1.2	control_TTN	12	18
EEF2K	0.78	0.0174	0.154	0.129	5.2	13.5	0.000668	1.76	LV	CELLSTATES	vCM1.2	control_TTN	12	18
GNG7	0.779	0.0115	0.501	0.496	6.81	15.3	0.000327	1.94	LV	CELLSTATES	vCM1.2	control_TTN	12	18
PTP4A3	0.778	0.00673	0.502	0.429	6.79	17.8	0.00013	2.17	LV	CELLSTATES	vCM1.2	control_TTN	12	18
NAT9	0.777	0.0407	0.134	0.117	5.06	9.91	0.00303	1.39	LV	CELLSTATES	vCM1.2	control_TTN	12	18
RBFOX1	0.776	0.00632	2.64	2.32	9.21	18	0.000119	2.2	LV	CELLSTATES	vCM1.2	control_TTN	12	18
TIMM44	0.776	0.0281	0.121	0.122	4.96	11.4	0.00158	1.55	LV	CELLSTATES	vCM1.2	control_TTN	12	18
MAPKAPK3	0.773	0.014	0.2	0.176	5.53	14.4	0.000468	1.85	LV	CELLSTATES	vCM1.2	control_TTN	12	18
PPP1R13L	0.773	0.00371	0.567	0.486	6.94	20.3	5.26e-05	2.43	LV	CELLSTATES	vCM1.2	control_TTN	12	18
ATF6B	0.772	0.0475	0.156	0.146	5.25	9.32	0.00393	1.32	LV	CELLSTATES	vCM1.2	control_TTN	12	18
ABR	0.77	0.00178	0.459	0.414	6.67	24.3	1.35e-05	2.75	LV	CELLSTATES	vCM1.2	control_TTN	12	18
MRPS21	0.77	0.0188	0.213	0.179	5.65	13.2	0.000762	1.73	LV	CELLSTATES	vCM1.2	control_TTN	12	18
CWC25	0.767	0.0286	0.0759	0.0643	4.22	11.3	0.00164	1.54	LV	CELLSTATES	vCM1.2	control_TTN	12	18
GPI	0.764	0.0339	0.648	0.611	7.27	10.6	0.00221	1.47	LV	CELLSTATES	vCM1.2	control_TTN	12	18
CASC3	0.759	0.0241	0.111	0.0962	4.74	12.1	0.00119	1.62	LV	CELLSTATES	vCM1.2	control_TTN	12	18
KANK2	0.758	0.0226	0.266	0.261	6.01	12.3	0.00109	1.65	LV	CELLSTATES	vCM1.2	control_TTN	12	18
TRPM7	0.758	0.00722	1.84	1.51	8.66	17.4	0.000149	2.14	LV	CELLSTATES	vCM1.2	control_TTN	12	18
XBP1	0.758	0.0425	0.111	0.0973	4.7	9.72	0.00329	1.37	LV	CELLSTATES	vCM1.2	control_TTN	12	18
SLC12A7	0.755	0.0198	0.368	0.291	6.34	13	0.000826	1.7	LV	CELLSTATES	vCM1.2	control_TTN	12	18
EHD4	0.749	0.0306	0.19	0.158	5.46	11	0.00186	1.51	LV	CELLSTATES	vCM1.2	control_TTN	12	18
EMP2	0.745	0.0292	0.265	0.224	5.93	11.2	0.00171	1.53	LV	CELLSTATES	vCM1.2	control_TTN	12	18
RNF114	0.745	0.0142	0.183	0.193	5.44	14.4	0.000475	1.85	LV	CELLSTATES	vCM1.2	control_TTN	12	18
CAP2	0.738	0.0103	1.05	1.07	7.9	15.9	0.000261	1.99	LV	CELLSTATES	vCM1.2	control_TTN	12	18
FBXW8	0.738	0.0216	0.301	0.232	6.04	12.6	0.000985	1.66	LV	CELLSTATES	vCM1.2	control_TTN	12	18
NDUFAF8	0.734	0.0401	0.0949	0.0907	4.53	9.99	0.00292	1.4	LV	CELLSTATES	vCM1.2	control_TTN	12	18
SPSB3	0.729	0.00843	0.281	0.263	6.05	16.7	0.000193	2.07	LV	CELLSTATES	vCM1.2	control_TTN	12	18
AVEN	0.728	0.0267	0.122	0.104	4.83	11.6	0.00147	1.57	LV	CELLSTATES	vCM1.2	control_TTN	12	18
IP6K1	0.728	0.0107	0.185	0.184	5.44	15.7	0.000283	1.97	LV	CELLSTATES	vCM1.2	control_TTN	12	18
EPM2AIP1	0.726	0.0409	0.372	0.345	6.38	9.89	0.00306	1.39	LV	CELLSTATES	vCM1.2	control_TTN	12	18
LINC00571	0.725	0.0445	0.196	0.149	5.47	9.56	0.00353	1.35	LV	CELLSTATES	vCM1.2	control_TTN	12	18
PTPA	0.724	0.0135	0.166	0.146	5.29	14.6	0.000434	1.87	LV	CELLSTATES	vCM1.2	control_TTN	12	18
AL020995.1	0.723	0.0404	0.327	0.251	6.09	9.96	0.00296	1.39	LV	CELLSTATES	vCM1.2	control_TTN	12	18
WIPF2	0.722	0.0272	0.145	0.14	5.07	11.5	0.0015	1.57	LV	CELLSTATES	vCM1.2	control_TTN	12	18
ACBD3	0.721	0.00813	0.176	0.161	5.31	16.8	0.000185	2.09	LV	CELLSTATES	vCM1.2	control_TTN	12	18
RBPMS2	0.721	0.0301	0.168	0.167	5.33	11.1	0.00182	1.52	LV	CELLSTATES	vCM1.2	control_TTN	12	18
CYHR1	0.72	0.025	0.228	0.211	5.74	11.9	0.00128	1.6	LV	CELLSTATES	vCM1.2	control_TTN	12	18
PFKFB3	0.72	0.0331	0.114	0.109	4.78	10.8	0.00209	1.48	LV	CELLSTATES	vCM1.2	control_TTN	12	18
FAM222B	0.715	0.0332	0.248	0.238	5.82	10.7	0.00211	1.48	LV	CELLSTATES	vCM1.2	control_TTN	12	18
NTMT1	0.712	0.0418	0.0832	0.0895	4.4	9.8	0.00318	1.38	LV	CELLSTATES	vCM1.2	control_TTN	12	18
CEP112	0.71	0.0122	0.34	0.303	6.26	15	0.000375	1.91	LV	CELLSTATES	vCM1.2	control_TTN	12	18
ENO1	0.71	0.0366	0.126	0.128	4.97	10.4	0.00248	1.44	LV	CELLSTATES	vCM1.2	control_TTN	12	18
HIVEP3	0.709	0.0136	0.603	0.457	7.03	14.5	0.000445	1.87	LV	CELLSTATES	vCM1.2	control_TTN	12	18
ZNF611	0.707	0.0267	0.163	0.153	5.18	11.6	0.00146	1.57	LV	CELLSTATES	vCM1.2	control_TTN	12	18
DAPK3	0.706	0.0441	0.394	0.381	6.4	9.59	0.00348	1.36	LV	CELLSTATES	vCM1.2	control_TTN	12	18
THUMPD3-AS1	0.706	0.026	0.478	0.42	6.77	11.7	0.00139	1.58	LV	CELLSTATES	vCM1.2	control_TTN	12	18
ARHGEF3	0.703	0.0133	0.257	0.238	5.93	14.6	0.000427	1.88	LV	CELLSTATES	vCM1.2	control_TTN	12	18
HMOX2	0.703	0.0261	0.346	0.306	6.24	11.7	0.0014	1.58	LV	CELLSTATES	vCM1.2	control_TTN	12	18
SLC12A6	0.7	0.0292	0.227	0.232	5.76	11.2	0.00171	1.53	LV	CELLSTATES	vCM1.2	control_TTN	12	18
ASB14	0.699	0.0329	0.243	0.198	5.8	10.8	0.00207	1.48	LV	CELLSTATES	vCM1.2	control_TTN	12	18
FBLIM1	0.699	0.0456	0.175	0.162	5.37	9.47	0.00368	1.34	LV	CELLSTATES	vCM1.2	control_TTN	12	18
NDUFV1	0.699	0.0134	0.444	0.411	6.69	14.6	0.000431	1.87	LV	CELLSTATES	vCM1.2	control_TTN	12	18
ABHD15-AS1	0.698	0.0107	0.277	0.231	5.92	15.7	0.000286	1.97	LV	CELLSTATES	vCM1.2	control_TTN	12	18
GNB1	0.695	0.0114	0.231	0.222	5.76	15.3	0.000326	1.94	LV	CELLSTATES	vCM1.2	control_TTN	12	18
LHFPL6	0.689	0.0266	1.98	1.62	8.74	11.6	0.00145	1.58	LV	CELLSTATES	vCM1.2	control_TTN	12	18
MIR762HG	0.689	0.0435	0.0948	0.0787	4.53	9.63	0.00343	1.36	LV	CELLSTATES	vCM1.2	control_TTN	12	18
CCNL2	0.685	0.0119	0.207	0.215	5.66	15.1	0.000353	1.93	LV	CELLSTATES	vCM1.2	control_TTN	12	18
SPG7	0.684	0.0129	0.413	0.401	6.57	14.8	0.000408	1.89	LV	CELLSTATES	vCM1.2	control_TTN	12	18
METTL16	0.682	0.0229	0.207	0.208	5.61	12.3	0.00111	1.64	LV	CELLSTATES	vCM1.2	control_TTN	12	18
AL645568.1	0.68	0.0447	0.207	0.223	5.67	9.54	0.00357	1.35	LV	CELLSTATES	vCM1.2	control_TTN	12	18
RAD23A	0.68	0.0161	0.172	0.178	5.37	13.9	0.000576	1.79	LV	CELLSTATES	vCM1.2	control_TTN	12	18
PRPF8	0.678	0.0116	0.184	0.175	5.37	15.2	0.000337	1.93	LV	CELLSTATES	vCM1.2	control_TTN	12	18
LINC02256	0.676	0.0229	1.23	1.19	8.14	12.3	0.00111	1.64	LV	CELLSTATES	vCM1.2	control_TTN	12	18
EXOC7	0.675	0.0374	0.135	0.14	5.07	10.3	0.00256	1.43	LV	CELLSTATES	vCM1.2	control_TTN	12	18
TCF20	0.671	0.0299	0.0927	0.104	4.51	11.1	0.0018	1.52	LV	CELLSTATES	vCM1.2	control_TTN	12	18
COQ8A	0.67	0.0218	0.413	0.385	6.59	12.5	0.00102	1.66	LV	CELLSTATES	vCM1.2	control_TTN	12	18
AL035413.1	0.667	0.036	0.116	0.107	4.79	10.4	0.00241	1.44	LV	CELLSTATES	vCM1.2	control_TTN	12	18
ZNF552	0.667	0.0369	0.229	0.225	5.75	10.3	0.00251	1.43	LV	CELLSTATES	vCM1.2	control_TTN	12	18
JUP	0.662	0.0122	0.279	0.27	5.98	15	0.000376	1.91	LV	CELLSTATES	vCM1.2	control_TTN	12	18
FOXK2	0.651	0.0146	0.398	0.383	6.48	14.2	0.000499	1.84	LV	CELLSTATES	vCM1.2	control_TTN	12	18
KPNB1	0.651	0.0331	0.188	0.182	5.51	10.8	0.00209	1.48	LV	CELLSTATES	vCM1.2	control_TTN	12	18
SIPA1L3	0.651	0.021	0.216	0.207	5.65	12.7	0.000921	1.68	LV	CELLSTATES	vCM1.2	control_TTN	12	18
TMEM65	0.647	0.0251	1.89	1.43	8.65	11.9	0.00129	1.6	LV	CELLSTATES	vCM1.2	control_TTN	12	18
UBE2G1	0.647	0.0177	0.488	0.484	6.79	13.4	0.000696	1.75	LV	CELLSTATES	vCM1.2	control_TTN	12	18
ZNF398	0.641	0.035	0.15	0.151	5.13	10.5	0.00232	1.46	LV	CELLSTATES	vCM1.2	control_TTN	12	18
C19orf25	0.639	0.0387	0.115	0.124	4.82	10.1	0.00274	1.41	LV	CELLSTATES	vCM1.2	control_TTN	12	18
SRSF10	0.634	0.025	0.602	0.588	7.09	11.9	0.00128	1.6	LV	CELLSTATES	vCM1.2	control_TTN	12	18
NMT1	0.632	0.0183	0.28	0.273	6.07	13.3	0.000731	1.74	LV	CELLSTATES	vCM1.2	control_TTN	12	18
EML1	0.63	0.0387	0.185	0.141	5.44	10.1	0.00274	1.41	LV	CELLSTATES	vCM1.2	control_TTN	12	18
RBFOX2	0.628	0.0216	1.1	1.04	7.95	12.5	0.000988	1.66	LV	CELLSTATES	vCM1.2	control_TTN	12	18
MAPKAPK2	0.627	0.0177	0.482	0.498	6.78	13.4	0.000689	1.75	LV	CELLSTATES	vCM1.2	control_TTN	12	18
EIF3J	0.624	0.0236	0.189	0.187	5.44	12.2	0.00116	1.63	LV	CELLSTATES	vCM1.2	control_TTN	12	18
CLIC4	0.623	0.0195	0.465	0.477	6.72	13.1	0.000805	1.71	LV	CELLSTATES	vCM1.2	control_TTN	12	18
DCP1A	0.62	0.0174	0.313	0.325	6.2	13.5	0.000673	1.76	LV	CELLSTATES	vCM1.2	control_TTN	12	18
RBM4B	0.614	0.0339	0.245	0.206	5.79	10.6	0.0022	1.47	LV	CELLSTATES	vCM1.2	control_TTN	12	18
UNK	0.613	0.0323	0.149	0.148	5.08	10.9	0.00201	1.49	LV	CELLSTATES	vCM1.2	control_TTN	12	18
PTGES2	0.612	0.0457	0.139	0.126	5.11	9.46	0.00369	1.34	LV	CELLSTATES	vCM1.2	control_TTN	12	18
KPNA6	0.61	0.0349	0.216	0.244	5.74	10.5	0.0023	1.46	LV	CELLSTATES	vCM1.2	control_TTN	12	18
PBX1	0.608	0.0159	1.54	1.33	8.39	13.9	0.000564	1.8	LV	CELLSTATES	vCM1.2	control_TTN	12	18
SLC27A4	0.607	0.0475	0.0815	0.0746	4.3	9.33	0.00392	1.32	LV	CELLSTATES	vCM1.2	control_TTN	12	18
BCL11A	0.606	0.0161	0.399	0.381	6.59	13.9	0.00058	1.79	LV	CELLSTATES	vCM1.2	control_TTN	12	18
RHOA	0.601	0.0478	0.169	0.156	5.32	9.28	0.00399	1.32	LV	CELLSTATES	vCM1.2	control_TTN	12	18
B4GALNT3	0.6	0.0498	0.819	0.674	7.57	9.14	0.00426	1.3	LV	CELLSTATES	vCM1.2	control_TTN	12	18
PRKACA	0.598	0.0389	0.176	0.184	5.41	10.1	0.00277	1.41	LV	CELLSTATES	vCM1.2	control_TTN	12	18
ZNF254	0.594	0.0104	0.449	0.453	6.66	15.8	0.000271	1.98	LV	CELLSTATES	vCM1.2	control_TTN	12	18
ACSS2	0.592	0.025	0.504	0.45	6.8	11.9	0.00129	1.6	LV	CELLSTATES	vCM1.2	control_TTN	12	18
ADAR	0.592	0.0497	0.134	0.13	4.97	9.15	0.00424	1.3	LV	CELLSTATES	vCM1.2	control_TTN	12	18
NPLOC4	0.59	0.0335	0.314	0.307	6.12	10.7	0.00216	1.48	LV	CELLSTATES	vCM1.2	control_TTN	12	18
ARNT	0.588	0.0335	0.181	0.184	5.38	10.7	0.00216	1.47	LV	CELLSTATES	vCM1.2	control_TTN	12	18
HSPA12A	0.585	0.0376	0.18	0.18	5.39	10.3	0.0026	1.42	LV	CELLSTATES	vCM1.2	control_TTN	12	18
ZNF76	0.585	0.0186	0.273	0.257	6.01	13.2	0.000752	1.73	LV	CELLSTATES	vCM1.2	control_TTN	12	18
RPL3L	0.584	0.0318	0.6	0.595	7.17	10.9	0.00196	1.5	LV	CELLSTATES	vCM1.2	control_TTN	12	18
EPB41	0.582	0.0205	0.563	0.51	6.98	12.8	0.000882	1.69	LV	CELLSTATES	vCM1.2	control_TTN	12	18
NFU1	0.57	0.0262	0.173	0.169	5.34	11.7	0.00141	1.58	LV	CELLSTATES	vCM1.2	control_TTN	12	18
CAPN1	0.569	0.0478	0.101	0.113	4.73	9.28	0.004	1.32	LV	CELLSTATES	vCM1.2	control_TTN	12	18
PPP2R5A	0.567	0.0383	0.413	0.39	6.51	10.2	0.00269	1.42	LV	CELLSTATES	vCM1.2	control_TTN	12	18
VPS35	0.566	0.0155	0.245	0.213	5.84	14	0.000546	1.81	LV	CELLSTATES	vCM1.2	control_TTN	12	18
USP32	0.563	0.0255	0.249	0.255	5.87	11.8	0.00132	1.59	LV	CELLSTATES	vCM1.2	control_TTN	12	18
SSH2	0.562	0.0198	1.03	1.01	7.9	13	0.000828	1.7	LV	CELLSTATES	vCM1.2	control_TTN	12	18
DNAJC16	0.561	0.0307	0.104	0.111	4.67	11	0.00187	1.51	LV	CELLSTATES	vCM1.2	control_TTN	12	18
RHOT1	0.558	0.0445	0.514	0.473	6.86	9.57	0.00352	1.35	LV	CELLSTATES	vCM1.2	control_TTN	12	18
APEX1	0.557	0.0463	0.149	0.134	5.16	9.42	0.00376	1.33	LV	CELLSTATES	vCM1.2	control_TTN	12	18
PATJ	0.557	0.0407	2.11	2.12	8.93	9.93	0.003	1.39	LV	CELLSTATES	vCM1.2	control_TTN	12	18
SLC4A3	0.557	0.0255	0.56	0.554	7.04	11.8	0.00133	1.59	LV	CELLSTATES	vCM1.2	control_TTN	12	18
PRKAR2A	0.554	0.0475	0.284	0.287	6.09	9.32	0.00394	1.32	LV	CELLSTATES	vCM1.2	control_TTN	12	18
SMG6	0.549	0.0208	0.428	0.451	6.67	12.8	0.000904	1.68	LV	CELLSTATES	vCM1.2	control_TTN	12	18
SLC41A1	0.547	0.0402	0.513	0.497	6.88	9.98	0.00294	1.4	LV	CELLSTATES	vCM1.2	control_TTN	12	18
MYH10	0.546	0.0284	0.148	0.15	5.14	11.4	0.00162	1.55	LV	CELLSTATES	vCM1.2	control_TTN	12	18
TMEM120B	0.546	0.0264	0.252	0.275	5.94	11.7	0.00143	1.58	LV	CELLSTATES	vCM1.2	control_TTN	12	18
ZNF248	0.546	0.0409	0.284	0.277	6.03	9.89	0.00305	1.39	LV	CELLSTATES	vCM1.2	control_TTN	12	18
PPP6R2	0.545	0.0387	0.465	0.456	6.72	10.1	0.00274	1.41	LV	CELLSTATES	vCM1.2	control_TTN	12	18
ZNF529	0.542	0.0398	0.239	0.243	5.82	10	0.00285	1.4	LV	CELLSTATES	vCM1.2	control_TTN	12	18
PGM1	0.541	0.0306	0.497	0.474	6.83	11	0.00185	1.51	LV	CELLSTATES	vCM1.2	control_TTN	12	18
EIF2B3	0.539	0.0489	0.297	0.313	6.16	9.19	0.00416	1.31	LV	CELLSTATES	vCM1.2	control_TTN	12	18
PFKM	0.539	0.0417	0.412	0.367	6.53	9.8	0.00317	1.38	LV	CELLSTATES	vCM1.2	control_TTN	12	18
CLASRP	0.537	0.0453	0.17	0.172	5.4	9.49	0.00365	1.34	LV	CELLSTATES	vCM1.2	control_TTN	12	18
DHRS7B	0.535	0.0476	0.244	0.262	5.84	9.3	0.00396	1.32	LV	CELLSTATES	vCM1.2	control_TTN	12	18
TEX2	0.531	0.0217	0.247	0.208	5.8	12.5	0.001	1.66	LV	CELLSTATES	vCM1.2	control_TTN	12	18
ZNRF3	0.521	0.0407	0.233	0.233	5.75	9.92	0.00302	1.39	LV	CELLSTATES	vCM1.2	control_TTN	12	18
ADCY9	0.518	0.038	0.511	0.554	6.92	10.2	0.00264	1.42	LV	CELLSTATES	vCM1.2	control_TTN	12	18
SUMF2	0.516	0.0476	0.17	0.174	5.39	9.3	0.00396	1.32	LV	CELLSTATES	vCM1.2	control_TTN	12	18
INO80	0.513	0.035	0.327	0.308	6.25	10.5	0.00231	1.46	LV	CELLSTATES	vCM1.2	control_TTN	12	18
SNRNP70	0.511	0.0419	0.407	0.425	6.61	9.79	0.00319	1.38	LV	CELLSTATES	vCM1.2	control_TTN	12	18
