# Supplementary material for: Pathogenic variants damage cell composition and single cell transcription in cardiomyopathies
Source: Science. Author manuscript; Available in PMC 2022 Oct 3. (PMC9528698; doi:10.1126/science.abo1984)
Supplement: Supp table 11.10 [file NIHMS1835045-supplement-Supp_table_11_10.xlsx]

## Sheet: Key
Column name	Description
Gene	Gene symbol, Ensembl 84
logFC	log2-fold change
FDR	False discovery rate; FDR is the PValue after (by default) Benjamini-Hochberg correction.
mean_exp_control	Mean expression values across controls
mean_exp_genotype	Mean expression values across disease samples
logCPM	logCPM is the average expression of all pseudobulked samples for that particular gene across all samples on the log2-scale expressed in counts per million (cpm, as calculated by edgeR after normalization).
F	Output of quasi-likelihood F-test
PValue	PValue is the nominal p-value derived from F
FDR_plot	-log10(False discovery rate)
Region	Studied region (LV or RV)
annotation_level	Cell-type or cell-state
cell_state/state	Specification which cell-type or state was analysed
comparison	Specification control_GENOTYPE
Observations_genotype	Numbers of Patients included in edgeR (patients with low number of nuclei have been excluded)
Observations_reference	Numbers of Patients included in edgeR (patients with low number of nuclei have been excluded)

## Sheet: control_LMNA
Gene	logFC	FDR	mean_exp_control	mean_exp_genotype	logCPM	F	PValue	FDR_plot	Region	annotation_level	cell_state	comparison	Observations_genotype	Observations_reference
CFAP47	5.52	6.56e-06	0.127	0.00735	4.71	40.5	1.05e-08	5.18	LV	CELLSTATES	vCM5	control_LMNA	12	17
GYS2	4.91	0.000284	0.0532	0.00362	4.1	27.6	1.15e-06	3.55	LV	CELLSTATES	vCM5	control_LMNA	12	17
ELF3	4.77	0.00537	0.164	0.00956	4.99	17.7	6.63e-05	2.27	LV	CELLSTATES	vCM5	control_LMNA	12	17
FAM161B	4.75	0.000165	0.114	0.0111	4.58	29.5	5.61e-07	3.78	LV	CELLSTATES	vCM5	control_LMNA	12	17
AC114321.1	4.6	0.00201	0.0607	0	4.43	21.2	1.74e-05	2.7	LV	CELLSTATES	vCM5	control_LMNA	12	17
LINC02160	4.47	0.0053	0.0474	0	3.87	18.1	6.33e-05	2.28	LV	CELLSTATES	vCM5	control_LMNA	12	17
PAMR1	4.09	0.0126	0.0466	0	4.09	15.1	0.000231	1.9	LV	CELLSTATES	vCM5	control_LMNA	12	17
LINC02177	3.68	0.0142	0.0396	0	4.04	14.6	0.000276	1.85	LV	CELLSTATES	vCM5	control_LMNA	12	17
CD6	3.6	0.0087	0.0415	0.00781	3.98	16.1	0.000132	2.06	LV	CELLSTATES	vCM5	control_LMNA	12	17
AC009312.1	3.54	0.0183	0.0144	0	3.62	17.4	0.000389	1.74	LV	CELLSTATES	vCM5	control_LMNA	12	17
APOD	3.54	0.00613	0.863	0.0495	7.19	17.2	8.01e-05	2.21	LV	CELLSTATES	vCM5	control_LMNA	12	17
AL138762.1	3.52	0.0238	0.0153	0	3.66	14.9	0.000588	1.62	LV	CELLSTATES	vCM5	control_LMNA	12	17
ACVRL1	3.48	0.0192	0.0311	0	3.86	13.7	0.000415	1.72	LV	CELLSTATES	vCM5	control_LMNA	12	17
STC1	3.47	0.0154	0.0365	0.00521	3.99	14.2	0.000308	1.81	LV	CELLSTATES	vCM5	control_LMNA	12	17
CYB561	3.45	0.022	0.016	0	3.72	14.4	0.000514	1.66	LV	CELLSTATES	vCM5	control_LMNA	12	17
ZPR1	3.39	0.0277	0.0151	0	3.67	14.7	0.000733	1.56	LV	CELLSTATES	vCM5	control_LMNA	12	17
TRG-AS1	3.35	0.0352	0.0191	0	3.74	11.6	0.00108	1.45	LV	CELLSTATES	vCM5	control_LMNA	12	17
HARBI1	3.33	0.0297	0.0217	0	3.8	12.2	0.000817	1.53	LV	CELLSTATES	vCM5	control_LMNA	12	17
AC015795.1	3.29	0.0252	0.0205	0	3.77	13.1	0.000646	1.6	LV	CELLSTATES	vCM5	control_LMNA	12	17
ITPKB-AS1	3.26	0.0319	0.0215	0	3.8	12	0.000926	1.5	LV	CELLSTATES	vCM5	control_LMNA	12	17
COX4I2	3.18	0.0115	0.0805	0.00918	4.44	15.1	0.000202	1.94	LV	CELLSTATES	vCM5	control_LMNA	12	17
USP43	3.13	0.0472	0.0231	0	3.89	10.7	0.00163	1.33	LV	CELLSTATES	vCM5	control_LMNA	12	17
NDUFA13	3.1	0.0481	0.0127	0	3.63	11.9	0.0017	1.32	LV	CELLSTATES	vCM5	control_LMNA	12	17
LINC00982	3.08	0.00765	0.0726	0.00632	4.64	16.5	0.000111	2.12	LV	CELLSTATES	vCM5	control_LMNA	12	17
ATP13A2	3.01	0.0087	0.0523	0.00407	4.34	16.1	0.000132	2.06	LV	CELLSTATES	vCM5	control_LMNA	12	17
FAM3D-AS1	3	0.000696	0.119	0.0171	5.08	24.5	3.97e-06	3.16	LV	CELLSTATES	vCM5	control_LMNA	12	17
CCL2	2.94	0.035	0.0687	0.0111	4.65	11.5	0.00106	1.46	LV	CELLSTATES	vCM5	control_LMNA	12	17
CADM3	2.86	0.0309	0.0136	0	3.52	22.7	0.000874	1.51	LV	CELLSTATES	vCM5	control_LMNA	12	17
SCN1A	2.78	0.0325	0.0486	0.00591	4.3	11.8	0.000949	1.49	LV	CELLSTATES	vCM5	control_LMNA	12	17
LINC00964	2.72	0.0297	0.0654	0.00794	4.62	12.1	0.000819	1.53	LV	CELLSTATES	vCM5	control_LMNA	12	17
GRXCR2	2.61	0.00253	0.526	0.129	6.84	20.2	2.3e-05	2.6	LV	CELLSTATES	vCM5	control_LMNA	12	17
LPCAT4	2.57	0.000623	0.161	0.0253	5.38	24.9	3.32e-06	3.21	LV	CELLSTATES	vCM5	control_LMNA	12	17
GMEB1	2.53	0.00018	0.254	0.0781	5.83	29.2	6.25e-07	3.74	LV	CELLSTATES	vCM5	control_LMNA	12	17
RIMS1	2.37	0.035	0.154	0.0186	4.89	11.5	0.00107	1.46	LV	CELLSTATES	vCM5	control_LMNA	12	17
TIMP1	2.25	0.0456	0.205	0.0363	5.39	10.7	0.00155	1.34	LV	CELLSTATES	vCM5	control_LMNA	12	17
AGT	2.23	0.0109	0.203	0.0504	5.24	15.4	0.000184	1.96	LV	CELLSTATES	vCM5	control_LMNA	12	17
GGT5	2.23	0.0477	0.0931	0.0216	4.61	10.6	0.00167	1.32	LV	CELLSTATES	vCM5	control_LMNA	12	17
CLMAT3	2.2	0.0498	0.0883	0.0206	4.55	10.4	0.00179	1.3	LV	CELLSTATES	vCM5	control_LMNA	12	17
AC073529.1	2.18	0.0087	0.186	0.0686	5.29	16.1	0.00013	2.06	LV	CELLSTATES	vCM5	control_LMNA	12	17
AC107068.2	2.17	0.000883	1.11	0.232	7.73	23.7	5.31e-06	3.05	LV	CELLSTATES	vCM5	control_LMNA	12	17
AL451069.1	2.14	0.0117	0.171	0.0369	5.28	15.1	0.000207	1.93	LV	CELLSTATES	vCM5	control_LMNA	12	17
ENPP1	2.13	0.0233	0.121	0.0227	4.74	12.9	0.000566	1.63	LV	CELLSTATES	vCM5	control_LMNA	12	17
SH3RF2	2.12	0.000143	0.924	0.245	7.46	30.1	4.51e-07	3.84	LV	CELLSTATES	vCM5	control_LMNA	12	17
EMC6	2.1	0.0285	0.1	0.0204	4.78	12.2	0.00076	1.55	LV	CELLSTATES	vCM5	control_LMNA	12	17
FAM43A	2.09	0.0389	0.109	0.0239	4.76	11.2	0.00125	1.41	LV	CELLSTATES	vCM5	control_LMNA	12	17
PDGFRB	2.06	0.000284	0.882	0.259	7.12	27.5	1.18e-06	3.55	LV	CELLSTATES	vCM5	control_LMNA	12	17
CCDC129	2.03	0.00417	0.198	0.0539	5.54	18.6	4.48e-05	2.38	LV	CELLSTATES	vCM5	control_LMNA	12	17
TOGARAM2	2.03	0.00104	0.523	0.124	6.43	23	7.2e-06	2.98	LV	CELLSTATES	vCM5	control_LMNA	12	17
ADAMTS7	1.97	0.000696	0.286	0.0705	5.89	24.5	3.93e-06	3.16	LV	CELLSTATES	vCM5	control_LMNA	12	17
NOTCH3	1.95	0.0246	0.182	0.0561	5.13	12.7	0.000623	1.61	LV	CELLSTATES	vCM5	control_LMNA	12	17
ADAM12	1.94	0.011	0.164	0.0547	5.35	15.3	0.000189	1.96	LV	CELLSTATES	vCM5	control_LMNA	12	17
G0S2	1.93	0.00426	0.325	0.0684	6.07	18.5	4.67e-05	2.37	LV	CELLSTATES	vCM5	control_LMNA	12	17
LRP4	1.89	0.000433	1.15	0.388	7.9	26.1	2.09e-06	3.36	LV	CELLSTATES	vCM5	control_LMNA	12	17
ZMPSTE24	1.89	0.00595	0.206	0.0768	5.44	17.4	7.61e-05	2.23	LV	CELLSTATES	vCM5	control_LMNA	12	17
NR2F2	1.86	0.0423	0.204	0.0862	5.32	10.9	0.00139	1.37	LV	CELLSTATES	vCM5	control_LMNA	12	17
CCDC58	1.81	0.011	0.143	0.0495	5.17	15.3	0.000188	1.96	LV	CELLSTATES	vCM5	control_LMNA	12	17
PPP1R1C	1.81	6.47e-05	0.852	0.289	7.37	32.6	1.79e-07	4.19	LV	CELLSTATES	vCM5	control_LMNA	12	17
AC090921.1	1.76	0.0369	0.162	0.0568	5.28	11.3	0.00116	1.43	LV	CELLSTATES	vCM5	control_LMNA	12	17
JUNB	1.75	0.0209	0.34	0.117	5.96	13.3	0.000465	1.68	LV	CELLSTATES	vCM5	control_LMNA	12	17
LINC02147	1.74	0.00236	1.65	0.549	8.22	20.4	2.12e-05	2.63	LV	CELLSTATES	vCM5	control_LMNA	12	17
KY	1.72	0.0214	0.144	0.0524	5.31	13.2	0.000491	1.67	LV	CELLSTATES	vCM5	control_LMNA	12	17
SYNGR1	1.69	0.0144	0.143	0.0402	5.18	14.4	0.000281	1.84	LV	CELLSTATES	vCM5	control_LMNA	12	17
LINC00881	1.67	0.00741	1.38	0.333	7.72	16.6	0.000105	2.13	LV	CELLSTATES	vCM5	control_LMNA	12	17
FAM107A	1.65	0.0151	0.212	0.105	5.83	14.3	0.000299	1.82	LV	CELLSTATES	vCM5	control_LMNA	12	17
AL391839.1	1.64	0.0163	0.168	0.0581	5.36	14	0.000335	1.79	LV	CELLSTATES	vCM5	control_LMNA	12	17
TMEM38A	1.63	0.00451	0.366	0.112	6.12	18.3	5.1e-05	2.35	LV	CELLSTATES	vCM5	control_LMNA	12	17
HRH2	1.59	0.00439	0.288	0.0812	5.97	18.4	4.88e-05	2.36	LV	CELLSTATES	vCM5	control_LMNA	12	17
FGF12	1.58	0.000951	20.4	6.91	11.8	23.4	6.04e-06	3.02	LV	CELLSTATES	vCM5	control_LMNA	12	17
DNAH11	1.57	0.00443	0.61	0.236	6.87	18.3	4.98e-05	2.35	LV	CELLSTATES	vCM5	control_LMNA	12	17
GPT	1.57	0.0224	0.158	0.0635	5.37	13	0.000532	1.65	LV	CELLSTATES	vCM5	control_LMNA	12	17
AC100803.3	1.55	0.0179	0.202	0.0968	5.53	13.8	0.000377	1.75	LV	CELLSTATES	vCM5	control_LMNA	12	17
AL845331.2	1.53	0.0383	0.239	0.111	5.88	11.2	0.00123	1.42	LV	CELLSTATES	vCM5	control_LMNA	12	17
ATP5ME	1.53	0.0106	0.306	0.114	6.19	15.5	0.000171	1.98	LV	CELLSTATES	vCM5	control_LMNA	12	17
PFKM	1.53	0.000696	0.448	0.144	6.48	24.5	3.98e-06	3.16	LV	CELLSTATES	vCM5	control_LMNA	12	17
LINC00486	1.52	0.00891	0.866	0.474	7.75	16	0.000136	2.05	LV	CELLSTATES	vCM5	control_LMNA	12	17
AC243964.2	1.5	0.00528	0.371	0.128	6.19	17.8	6.28e-05	2.28	LV	CELLSTATES	vCM5	control_LMNA	12	17
ZPBP	1.5	0.00537	0.337	0.114	6.03	17.7	6.63e-05	2.27	LV	CELLSTATES	vCM5	control_LMNA	12	17
HEY2	1.49	0.0074	0.357	0.136	6.15	16.6	0.000104	2.13	LV	CELLSTATES	vCM5	control_LMNA	12	17
TESC	1.49	0.0163	0.301	0.101	5.93	14	0.000335	1.79	LV	CELLSTATES	vCM5	control_LMNA	12	17
SPHKAP	1.48	0.000832	2.05	0.797	8.61	23.9	4.92e-06	3.08	LV	CELLSTATES	vCM5	control_LMNA	12	17
USP39	1.47	0.00988	0.617	0.231	7.11	15.7	0.000158	2.01	LV	CELLSTATES	vCM5	control_LMNA	12	17
A2M	1.46	0.0303	0.699	0.264	7.26	12	0.000848	1.52	LV	CELLSTATES	vCM5	control_LMNA	12	17
LINC00571	1.46	0.00948	0.248	0.0801	5.69	15.8	0.00015	2.02	LV	CELLSTATES	vCM5	control_LMNA	12	17
COCH	1.45	0.0475	0.199	0.0764	5.56	10.6	0.00165	1.32	LV	CELLSTATES	vCM5	control_LMNA	12	17
PFKFB2	1.45	0.0108	0.389	0.114	6.35	15.4	0.00018	1.97	LV	CELLSTATES	vCM5	control_LMNA	12	17
AC109927.1	1.44	0.0445	0.136	0.0671	5.16	10.8	0.0015	1.35	LV	CELLSTATES	vCM5	control_LMNA	12	17
CCDC9B	1.44	0.00659	0.222	0.0933	5.66	17	8.81e-05	2.18	LV	CELLSTATES	vCM5	control_LMNA	12	17
CEACAM19	1.43	0.0272	0.194	0.0852	5.51	12.4	0.000715	1.56	LV	CELLSTATES	vCM5	control_LMNA	12	17
FHL2	1.41	0.000492	20.6	7.14	11.7	25.6	2.48e-06	3.31	LV	CELLSTATES	vCM5	control_LMNA	12	17
HSPA12A	1.4	0.0142	0.212	0.0808	5.58	14.5	0.000273	1.85	LV	CELLSTATES	vCM5	control_LMNA	12	17
AC012409.2	1.39	0.0301	0.535	0.215	6.48	12	0.00084	1.52	LV	CELLSTATES	vCM5	control_LMNA	12	17
RRAD	1.38	0.011	1.19	0.418	7.54	15.3	0.000191	1.96	LV	CELLSTATES	vCM5	control_LMNA	12	17
TMEM159	1.38	0.0362	0.204	0.0795	5.57	11.4	0.00113	1.44	LV	CELLSTATES	vCM5	control_LMNA	12	17
AC020659.1	1.37	0.00765	0.345	0.158	6.2	16.5	0.000111	2.12	LV	CELLSTATES	vCM5	control_LMNA	12	17
CRIP2	1.37	0.00707	0.66	0.223	7.05	16.8	9.81e-05	2.15	LV	CELLSTATES	vCM5	control_LMNA	12	17
TCEA3	1.36	0.0285	0.184	0.0837	5.56	12.3	0.000755	1.55	LV	CELLSTATES	vCM5	control_LMNA	12	17
AC108058.1	1.35	0.00704	1.23	0.467	7.69	16.8	9.73e-05	2.15	LV	CELLSTATES	vCM5	control_LMNA	12	17
CORIN	1.35	0.00891	1.17	0.388	7.71	16	0.000136	2.05	LV	CELLSTATES	vCM5	control_LMNA	12	17
COX17	1.35	0.0176	0.345	0.14	6.19	13.8	0.00037	1.75	LV	CELLSTATES	vCM5	control_LMNA	12	17
FAM219B	1.35	0.0214	0.21	0.0817	5.63	13.2	0.000485	1.67	LV	CELLSTATES	vCM5	control_LMNA	12	17
PDE6D	1.35	0.0492	0.16	0.0651	5.25	10.5	0.00176	1.31	LV	CELLSTATES	vCM5	control_LMNA	12	17
PRELID2	1.35	0.0246	1.13	0.525	7.9	12.7	0.00062	1.61	LV	CELLSTATES	vCM5	control_LMNA	12	17
AC022034.2	1.34	0.00161	1.47	0.524	7.97	21.5	1.31e-05	2.79	LV	CELLSTATES	vCM5	control_LMNA	12	17
FSD2	1.34	0.00272	1.43	0.545	8.1	19.9	2.6e-05	2.57	LV	CELLSTATES	vCM5	control_LMNA	12	17
ASB10	1.33	0.0353	0.223	0.083	5.7	11.5	0.00109	1.45	LV	CELLSTATES	vCM5	control_LMNA	12	17
C14orf180	1.31	0.00265	0.8	0.312	7.23	20	2.51e-05	2.58	LV	CELLSTATES	vCM5	control_LMNA	12	17
LINC02398	1.31	0.0477	0.247	0.1	5.84	10.6	0.00168	1.32	LV	CELLSTATES	vCM5	control_LMNA	12	17
AC019068.1	1.29	0.0241	0.6	0.247	6.77	12.7	0.000602	1.62	LV	CELLSTATES	vCM5	control_LMNA	12	17
DOPEY2	1.29	0.035	0.23	0.0917	5.71	11.5	0.00107	1.46	LV	CELLSTATES	vCM5	control_LMNA	12	17
LINC02248	1.29	0.0485	0.669	0.232	6.96	10.5	0.00173	1.31	LV	CELLSTATES	vCM5	control_LMNA	12	17
MIR133A1HG	1.29	0.00765	1.17	0.469	7.63	16.5	0.000111	2.12	LV	CELLSTATES	vCM5	control_LMNA	12	17
PTP4A3	1.29	0.00104	0.621	0.258	6.95	23	7.22e-06	2.98	LV	CELLSTATES	vCM5	control_LMNA	12	17
GRK5	1.28	0.00265	0.913	0.41	7.32	20	2.52e-05	2.58	LV	CELLSTATES	vCM5	control_LMNA	12	17
PPP1R13L	1.28	0.00116	0.748	0.281	7.12	22.5	8.69e-06	2.93	LV	CELLSTATES	vCM5	control_LMNA	12	17
LINC02334	1.27	0.00573	0.526	0.187	6.76	17.5	7.22e-05	2.24	LV	CELLSTATES	vCM5	control_LMNA	12	17
PPP1R16A	1.27	0.0219	0.309	0.122	6.09	13.1	0.000505	1.66	LV	CELLSTATES	vCM5	control_LMNA	12	17
SNHG25	1.27	0.0221	0.265	0.169	6	13.1	0.000521	1.66	LV	CELLSTATES	vCM5	control_LMNA	12	17
B4GALNT3	1.26	0.00371	0.916	0.344	7.5	19	3.77e-05	2.43	LV	CELLSTATES	vCM5	control_LMNA	12	17
GAS2	1.24	0.000393	1.24	0.581	7.86	26.5	1.79e-06	3.41	LV	CELLSTATES	vCM5	control_LMNA	12	17
PPARGC1B	1.23	0.00115	1.23	0.478	7.79	22.7	8.22e-06	2.94	LV	CELLSTATES	vCM5	control_LMNA	12	17
TINAGL1	1.23	0.00612	0.371	0.211	6.38	17.3	7.91e-05	2.21	LV	CELLSTATES	vCM5	control_LMNA	12	17
DYRK3	1.22	0.0221	0.305	0.123	5.98	13.1	0.000519	1.66	LV	CELLSTATES	vCM5	control_LMNA	12	17
IRF2	1.22	0.0122	0.578	0.244	6.77	14.9	0.000222	1.91	LV	CELLSTATES	vCM5	control_LMNA	12	17
AC013640.1	1.21	0.011	2.15	0.778	8.37	15.3	0.000189	1.96	LV	CELLSTATES	vCM5	control_LMNA	12	17
FAM96A	1.21	0.0465	0.195	0.0995	5.58	10.7	0.0016	1.33	LV	CELLSTATES	vCM5	control_LMNA	12	17
IDH2	1.2	0.00443	0.709	0.233	7.11	18.4	4.96e-05	2.35	LV	CELLSTATES	vCM5	control_LMNA	12	17
FYCO1	1.19	0.0285	0.276	0.119	5.91	12.2	0.000761	1.55	LV	CELLSTATES	vCM5	control_LMNA	12	17
SLC2A4	1.19	0.0191	0.375	0.163	6.31	13.6	0.000412	1.72	LV	CELLSTATES	vCM5	control_LMNA	12	17
THBS4	1.19	0.0314	0.309	0.132	5.83	11.9	0.000901	1.5	LV	CELLSTATES	vCM5	control_LMNA	12	17
IPO9-AS1	1.18	0.0106	1.47	0.68	8.21	15.4	0.000176	1.97	LV	CELLSTATES	vCM5	control_LMNA	12	17
MIR22HG	1.18	0.0126	0.439	0.216	6.48	14.8	0.000233	1.9	LV	CELLSTATES	vCM5	control_LMNA	12	17
AC138904.3	1.17	0.0378	0.435	0.184	6.58	11.3	0.0012	1.42	LV	CELLSTATES	vCM5	control_LMNA	12	17
AL138828.1	1.16	0.013	0.839	0.351	7.27	14.7	0.000244	1.89	LV	CELLSTATES	vCM5	control_LMNA	12	17
ASB14	1.16	0.0231	0.314	0.146	6.14	12.9	0.000557	1.64	LV	CELLSTATES	vCM5	control_LMNA	12	17
SH3KBP1	1.14	0.018	0.423	0.189	6.44	13.7	0.00038	1.75	LV	CELLSTATES	vCM5	control_LMNA	12	17
NUDT4	1.13	0.00947	1.43	0.649	7.98	15.8	0.000149	2.02	LV	CELLSTATES	vCM5	control_LMNA	12	17
CYHR1	1.12	0.0262	0.241	0.119	5.86	12.5	0.00068	1.58	LV	CELLSTATES	vCM5	control_LMNA	12	17
RBFOX1	1.12	0.00201	3.05	1.4	9.17	20.8	1.76e-05	2.7	LV	CELLSTATES	vCM5	control_LMNA	12	17
TRIQK	1.11	0.0154	0.906	0.39	7.44	14.2	0.000307	1.81	LV	CELLSTATES	vCM5	control_LMNA	12	17
AQP7	1.08	0.00613	1.1	0.582	7.83	17.2	8.06e-05	2.21	LV	CELLSTATES	vCM5	control_LMNA	12	17
COL6A2	1.08	0.0421	0.334	0.177	6.19	11	0.00138	1.38	LV	CELLSTATES	vCM5	control_LMNA	12	17
FN3K	1.08	0.0214	0.716	0.334	7	13.2	0.000488	1.67	LV	CELLSTATES	vCM5	control_LMNA	12	17
HMOX2	1.08	0.0253	0.45	0.198	6.5	12.6	0.00065	1.6	LV	CELLSTATES	vCM5	control_LMNA	12	17
STAT3	1.08	0.00987	1.41	0.743	7.98	15.7	0.000157	2.01	LV	CELLSTATES	vCM5	control_LMNA	12	17
TPM2	1.08	0.00595	1.4	0.591	8.07	17.4	7.61e-05	2.23	LV	CELLSTATES	vCM5	control_LMNA	12	17
AC011369.1	1.07	0.012	1.02	0.448	7.65	15	0.000215	1.92	LV	CELLSTATES	vCM5	control_LMNA	12	17
TBX20	1.07	0.00742	1.36	0.647	8.03	16.6	0.000106	2.13	LV	CELLSTATES	vCM5	control_LMNA	12	17
NFE2L3	1.06	0.0334	0.474	0.303	6.64	11.7	0.000981	1.48	LV	CELLSTATES	vCM5	control_LMNA	12	17
WWOX	1.06	0.0106	1.77	1.09	8.54	15.5	0.000175	1.97	LV	CELLSTATES	vCM5	control_LMNA	12	17
AC117834.1	1.04	0.0485	0.569	0.233	6.83	10.5	0.00172	1.31	LV	CELLSTATES	vCM5	control_LMNA	12	17
DISC1	1.04	0.0142	1.89	0.891	8.49	14.5	0.000272	1.85	LV	CELLSTATES	vCM5	control_LMNA	12	17
TMEM65	1.02	0.00377	1.81	0.765	8.34	18.9	3.88e-05	2.42	LV	CELLSTATES	vCM5	control_LMNA	12	17
TRDN-AS1	1.02	0.00741	6.4	3.21	10.2	16.6	0.000105	2.13	LV	CELLSTATES	vCM5	control_LMNA	12	17
CKM	0.993	0.0221	1.51	0.68	8.04	13.1	0.000519	1.66	LV	CELLSTATES	vCM5	control_LMNA	12	17
MEF2C	0.982	0.00612	1.47	0.811	8.16	17.3	7.88e-05	2.21	LV	CELLSTATES	vCM5	control_LMNA	12	17
SLC41A1	0.978	0.0212	0.594	0.328	7.01	13.3	0.000476	1.67	LV	CELLSTATES	vCM5	control_LMNA	12	17
STXBP6	0.977	0.0198	1.1	0.531	7.76	13.5	0.000432	1.7	LV	CELLSTATES	vCM5	control_LMNA	12	17
ENOSF1	0.97	0.011	0.766	0.428	7.19	15.3	0.00019	1.96	LV	CELLSTATES	vCM5	control_LMNA	12	17
MYL6	0.964	0.00613	1.05	0.492	7.65	17.2	8.08e-05	2.21	LV	CELLSTATES	vCM5	control_LMNA	12	17
RSU1	0.963	0.0178	0.527	0.311	6.84	13.8	0.000373	1.75	LV	CELLSTATES	vCM5	control_LMNA	12	17
RASGRP3	0.947	0.00947	0.936	0.493	7.48	15.8	0.000149	2.02	LV	CELLSTATES	vCM5	control_LMNA	12	17
PDE1C	0.939	0.0297	4.36	2.3	9.63	12.1	0.00082	1.53	LV	CELLSTATES	vCM5	control_LMNA	12	17
ZNF521	0.929	0.034	0.72	0.405	7.22	11.6	0.00101	1.47	LV	CELLSTATES	vCM5	control_LMNA	12	17
KLHL31	0.921	0.0198	1.36	0.645	7.89	13.5	0.00043	1.7	LV	CELLSTATES	vCM5	control_LMNA	12	17
TMEM116	0.897	0.0144	0.766	0.427	7.22	14.4	0.000282	1.84	LV	CELLSTATES	vCM5	control_LMNA	12	17
RNF207	0.893	0.0204	1.02	0.505	7.64	13.4	0.00045	1.69	LV	CELLSTATES	vCM5	control_LMNA	12	17
PPP2R5C	0.89	0.0142	0.953	0.539	7.55	14.5	0.000273	1.85	LV	CELLSTATES	vCM5	control_LMNA	12	17
HSPB7	0.889	0.0481	1.88	0.902	8.51	10.5	0.0017	1.32	LV	CELLSTATES	vCM5	control_LMNA	12	17
HSF1	0.884	0.0301	0.704	0.395	7.19	12	0.000837	1.52	LV	CELLSTATES	vCM5	control_LMNA	12	17
SLC16A7	0.88	0.0171	1.95	1.07	8.44	13.9	0.000356	1.77	LV	CELLSTATES	vCM5	control_LMNA	12	17
UBE2E1	0.87	0.0375	0.564	0.302	6.85	11.3	0.00119	1.43	LV	CELLSTATES	vCM5	control_LMNA	12	17
SMYD1	0.867	0.0405	1.32	0.546	8	11.1	0.00131	1.39	LV	CELLSTATES	vCM5	control_LMNA	12	17
CACNB2	0.866	0.037	10.2	5.22	10.9	11.3	0.00117	1.43	LV	CELLSTATES	vCM5	control_LMNA	12	17
PPP1R12B	0.866	0.0264	7.25	3.92	10.4	12.5	0.000686	1.58	LV	CELLSTATES	vCM5	control_LMNA	12	17
CALCOCO2	0.865	0.0465	0.694	0.409	7.16	10.7	0.00159	1.33	LV	CELLSTATES	vCM5	control_LMNA	12	17
LHFPL6	0.851	0.0432	3.36	1.85	9.22	10.9	0.00145	1.36	LV	CELLSTATES	vCM5	control_LMNA	12	17
FBXW7	0.838	0.0171	1.65	0.894	8.26	13.9	0.000354	1.77	LV	CELLSTATES	vCM5	control_LMNA	12	17
HAND2-AS1	0.816	0.0309	1.43	0.762	8.11	11.9	0.000875	1.51	LV	CELLSTATES	vCM5	control_LMNA	12	17
TTC19	0.798	0.0465	0.621	0.389	7.03	10.7	0.0016	1.33	LV	CELLSTATES	vCM5	control_LMNA	12	17
DPF3	0.773	0.0404	2.03	1.11	8.61	11.1	0.00131	1.39	LV	CELLSTATES	vCM5	control_LMNA	12	17
MAST2	0.709	0.0477	1.19	0.776	7.91	10.6	0.00167	1.32	LV	CELLSTATES	vCM5	control_LMNA	12	17

## Sheet: control_PKP2
Gene	logFC	FDR	mean_exp_control	mean_exp_genotype	logCPM	F	PValue	FDR_plot	Region	annotation_level	cell_state	comparison	Observations_genotype	Observations_reference
CD6	6.32	0.0261	0.0415	0	3.79	15.8	0.000209	1.58	LV	CELLSTATES	vCM5	control_PKP2	5	17
CFAP47	6	0.00438	0.127	0.0154	4.71	22.2	1.52e-05	2.36	LV	CELLSTATES	vCM5	control_PKP2	5	17
FAM161B	5.68	0.0182	0.114	0.00909	4.54	17	0.000118	1.74	LV	CELLSTATES	vCM5	control_PKP2	5	17
ADAM12	2.72	0.0491	0.164	0.0887	5.33	13.2	0.000588	1.31	LV	CELLSTATES	vCM5	control_PKP2	5	17
AC004594.1	2.7	0.0422	0.123	0.06	4.96	13.7	0.00047	1.38	LV	CELLSTATES	vCM5	control_PKP2	5	17
G0S2	2.34	0.0256	0.325	0.0801	6.13	15.7	0.000202	1.59	LV	CELLSTATES	vCM5	control_PKP2	5	17
PPP1R1C	2.32	0.00016	0.852	0.276	7.42	33.8	2.58e-07	3.8	LV	CELLSTATES	vCM5	control_PKP2	5	17
ASB10	2.28	0.0256	0.223	0.076	5.66	15.7	0.000204	1.59	LV	CELLSTATES	vCM5	control_PKP2	5	17
ASAP3	2.09	0.00685	0.259	0.0913	5.87	20.3	3.15e-05	2.16	LV	CELLSTATES	vCM5	control_PKP2	5	17
PDGFRB	1.97	0.0123	0.882	0.29	7.19	18.3	6.89e-05	1.91	LV	CELLSTATES	vCM5	control_PKP2	5	17
POR	1.85	0.0261	0.347	0.205	6.01	15.6	0.000211	1.58	LV	CELLSTATES	vCM5	control_PKP2	5	17
LRP4	1.84	0.0435	1.15	0.577	8.04	13.6	0.000495	1.36	LV	CELLSTATES	vCM5	control_PKP2	5	17
TMEM38A	1.77	0.028	0.366	0.127	6.12	15.3	0.000242	1.55	LV	CELLSTATES	vCM5	control_PKP2	5	17
TBX20	1.76	0.000599	1.36	0.703	8.05	29	1.29e-06	3.22	LV	CELLSTATES	vCM5	control_PKP2	5	17
MIR22HG	1.74	0.0112	0.439	0.287	6.47	18.6	6.25e-05	1.95	LV	CELLSTATES	vCM5	control_PKP2	5	17
RASSF3	1.68	0.0218	0.392	0.181	6.29	16.3	0.000158	1.66	LV	CELLSTATES	vCM5	control_PKP2	5	17
LINC02334	1.58	0.00685	0.526	0.242	6.81	20.3	3.16e-05	2.16	LV	CELLSTATES	vCM5	control_PKP2	5	17
PPP1R13L	1.51	0.0234	0.748	0.381	7.17	16	0.000176	1.63	LV	CELLSTATES	vCM5	control_PKP2	5	17
TPM2	1.36	0.0317	1.4	0.783	8.12	14.7	0.000302	1.5	LV	CELLSTATES	vCM5	control_PKP2	5	17
SPHKAP	1.28	0.0109	2.05	1.28	8.69	18.7	5.8e-05	1.96	LV	CELLSTATES	vCM5	control_PKP2	5	17
PTP4A3	1.26	0.0402	0.621	0.347	7	13.9	0.000431	1.4	LV	CELLSTATES	vCM5	control_PKP2	5	17
IPO9-AS1	1.24	0.0416	1.47	0.996	8.29	13.8	0.000454	1.38	LV	CELLSTATES	vCM5	control_PKP2	5	17
MYL6	1.24	0.0247	1.05	0.683	7.68	15.8	0.000192	1.61	LV	CELLSTATES	vCM5	control_PKP2	5	17
KLHL31	1.18	0.0273	1.36	0.87	7.92	15.4	0.000226	1.56	LV	CELLSTATES	vCM5	control_PKP2	5	17
PPARGC1B	1.17	0.0224	1.23	0.767	7.86	16.2	0.000164	1.65	LV	CELLSTATES	vCM5	control_PKP2	5	17
ALPK2	1.08	0.0474	1.27	1	7.9	13.3	0.000554	1.32	LV	CELLSTATES	vCM5	control_PKP2	5	17
NRP1	1.03	0.0289	2.01	1.35	8.6	15.1	0.00026	1.54	LV	CELLSTATES	vCM5	control_PKP2	5	17

## Sheet: control_PVneg
Gene	logFC	FDR	mean_exp_control	mean_exp_genotype	logCPM	F	PValue	FDR_plot	Region	annotation_level	cell_state	comparison	Observations_genotype	Observations_reference
GYS2	9.49	0.00104	0.0532	0	4.37	26.4	1.75e-06	2.98	LV	CELLSTATES	vCM5	control_PVneg	7	17
CFAP47	8.47	3.19e-05	0.127	0.00461	5.07	37.6	2.28e-08	4.5	LV	CELLSTATES	vCM5	control_PVneg	7	17
MEF2C-AS2	7.56	0.0199	0.0258	0	3.99	16.7	9.84e-05	1.7	LV	CELLSTATES	vCM5	control_PVneg	7	17
SHBG	7.53	0.00116	0.102	0.00649	4.82	25.8	2.04e-06	2.94	LV	CELLSTATES	vCM5	control_PVneg	7	17
EPCAM	7.47	0.0267	0.031	0	4.13	15.9	0.000144	1.57	LV	CELLSTATES	vCM5	control_PVneg	7	17
FAM161B	7.22	0.000573	0.114	0.013	4.93	28.3	7.65e-07	3.24	LV	CELLSTATES	vCM5	control_PVneg	7	17
LCNL1	6.3	0.0459	0.0661	0	4.5	13.7	0.000387	1.34	LV	CELLSTATES	vCM5	control_PVneg	7	17
CD6	5.96	0.0343	0.0415	0.00461	4.23	14.9	0.000209	1.46	LV	CELLSTATES	vCM5	control_PVneg	7	17
C19orf47	5.26	0.0294	0.134	0	5.29	15.5	0.00017	1.53	LV	CELLSTATES	vCM5	control_PVneg	7	17
AC073529.1	4.9	0.000833	0.186	0.037	5.57	27	1.24e-06	3.08	LV	CELLSTATES	vCM5	control_PVneg	7	17
HOPX	4.86	0.037	0.211	0.0168	5.59	14.5	0.000255	1.43	LV	CELLSTATES	vCM5	control_PVneg	7	17
SLC43A2	4.48	0.00761	0.12	0.0241	5.06	19.6	2.72e-05	2.12	LV	CELLSTATES	vCM5	control_PVneg	7	17
OBSL1	4.28	0.00264	0.296	0.00649	6.21	23	6.38e-06	2.58	LV	CELLSTATES	vCM5	control_PVneg	7	17
ZMPSTE24	3.54	0.00593	0.206	0.0732	5.7	20.4	1.89e-05	2.23	LV	CELLSTATES	vCM5	control_PVneg	7	17
CEACAM19	3.53	0.0294	0.194	0.0351	5.71	15.4	0.000167	1.53	LV	CELLSTATES	vCM5	control_PVneg	7	17
MYH6	3.41	0.00308	1.92	0.11	8.58	22.3	8.58e-06	2.51	LV	CELLSTATES	vCM5	control_PVneg	7	17
ADAM12	3.35	0.0446	0.164	0.0397	5.63	13.8	0.000348	1.35	LV	CELLSTATES	vCM5	control_PVneg	7	17
AC022034.2	3.25	0.000271	1.47	0.219	8.19	31	2.64e-07	3.57	LV	CELLSTATES	vCM5	control_PVneg	7	17
TOGARAM2	3.05	0.0273	0.523	0.0961	6.74	15.7	0.000149	1.56	LV	CELLSTATES	vCM5	control_PVneg	7	17
GMEB1	2.88	0.0339	0.254	0.125	6.19	15	0.000201	1.47	LV	CELLSTATES	vCM5	control_PVneg	7	17
AGBL4	2.79	0.0044	0.462	0.253	6.81	21.2	1.37e-05	2.36	LV	CELLSTATES	vCM5	control_PVneg	7	17
LINC02147	2.59	0.00768	1.65	0.27	8.5	19.4	2.94e-05	2.11	LV	CELLSTATES	vCM5	control_PVneg	7	17
THBS4	2.58	0.0258	0.309	0.0897	6.02	15.9	0.000137	1.59	LV	CELLSTATES	vCM5	control_PVneg	7	17
LINC00486	2.57	0.0376	0.866	0.186	7.98	14.4	0.000266	1.42	LV	CELLSTATES	vCM5	control_PVneg	7	17
PERM1	2.57	0.0477	0.254	0.0527	5.97	13.5	0.000412	1.32	LV	CELLSTATES	vCM5	control_PVneg	7	17
EGFLAM	2.52	0.0499	0.564	0.216	6.76	13.3	0.000441	1.3	LV	CELLSTATES	vCM5	control_PVneg	7	17
CPNE5	2.46	0.0348	0.852	0.427	7.57	14.8	0.00022	1.46	LV	CELLSTATES	vCM5	control_PVneg	7	17
AC020659.1	2.34	0.035	0.345	0.0584	6.43	14.8	0.000227	1.46	LV	CELLSTATES	vCM5	control_PVneg	7	17
MPP3	2.25	0.0122	1.54	0.482	8.48	18.1	5.21e-05	1.92	LV	CELLSTATES	vCM5	control_PVneg	7	17
MIR646HG	2.22	0.011	0.673	0.211	7.33	18.4	4.42e-05	1.96	LV	CELLSTATES	vCM5	control_PVneg	7	17
AL592183.1	2.02	0.0459	0.438	0.141	6.84	13.6	0.000386	1.34	LV	CELLSTATES	vCM5	control_PVneg	7	17
GAS2	2.01	0.00381	1.24	0.302	8.09	21.6	1.14e-05	2.42	LV	CELLSTATES	vCM5	control_PVneg	7	17
TPM2	1.96	0.0172	1.4	0.194	8.27	17	8.14e-05	1.77	LV	CELLSTATES	vCM5	control_PVneg	7	17
MIR133A1HG	1.95	0.0442	1.17	0.251	7.85	13.9	0.000342	1.35	LV	CELLSTATES	vCM5	control_PVneg	7	17
KCND3	1.91	0.0448	0.762	0.243	7.53	13.8	0.000352	1.35	LV	CELLSTATES	vCM5	control_PVneg	7	17
SPHKAP	1.76	0.0459	2.05	0.722	8.85	13.6	0.000382	1.34	LV	CELLSTATES	vCM5	control_PVneg	7	17
HIVEP3	1.71	0.0499	0.82	0.256	7.62	13.3	0.00044	1.3	LV	CELLSTATES	vCM5	control_PVneg	7	17
KLHL31	1.71	0.0392	1.36	0.429	8.09	14.2	0.000287	1.41	LV	CELLSTATES	vCM5	control_PVneg	7	17
ADAM23	1.64	0.0359	0.873	0.246	7.7	14.7	0.000238	1.44	LV	CELLSTATES	vCM5	control_PVneg	7	17

## Sheet: control_RBM20
Gene	logFC	FDR	mean_exp_control	mean_exp_genotype	logCPM	F	PValue	FDR_plot	Region	annotation_level	cell_state	comparison	Observations_genotype	Observations_reference
FAM161B	9	0.000413	0.114	0	4.65	32.3	2.79e-07	3.38	LV	CELLSTATES	vCM5	control_RBM20	6	17
CD6	7.53	0.0085	0.0415	0	3.94	20.7	2.2e-05	2.07	LV	CELLSTATES	vCM5	control_RBM20	6	17
PELI1	6.09	0.0463	0.0956	0	4.58	14.8	0.000256	1.33	LV	CELLSTATES	vCM5	control_RBM20	6	17
SHBG	6.01	0.0085	0.102	0.00926	4.57	20.7	2.01e-05	2.07	LV	CELLSTATES	vCM5	control_RBM20	6	17
CFAP47	5.92	0.000997	0.127	0.0409	4.85	29	7.96e-07	3	LV	CELLSTATES	vCM5	control_RBM20	6	17
GYS2	5.33	0.0245	0.0532	0.0152	4.14	16.7	0.000107	1.61	LV	CELLSTATES	vCM5	control_RBM20	6	17
NIPA2	4.28	0.0365	0.104	0.0238	4.78	15.6	0.000175	1.44	LV	CELLSTATES	vCM5	control_RBM20	6	17
AC073529.1	4.09	0.0025	0.186	0.0954	5.35	25.4	3.07e-06	2.6	LV	CELLSTATES	vCM5	control_RBM20	6	17
GRXCR2	3.91	0.0463	0.526	0.0227	6.93	14.8	0.000252	1.33	LV	CELLSTATES	vCM5	control_RBM20	6	17
GMEB1	3.44	0.0085	0.254	0.104	5.94	20.4	2.27e-05	2.07	LV	CELLSTATES	vCM5	control_RBM20	6	17
ZMPSTE24	3.35	0.0059	0.206	0.0984	5.48	21.9	1.24e-05	2.23	LV	CELLSTATES	vCM5	control_RBM20	6	17
THBS4	3.3	0.0059	0.309	0.0636	5.78	22	1.2e-05	2.23	LV	CELLSTATES	vCM5	control_RBM20	6	17
SLC43A2	3.22	0.0435	0.12	0.123	4.87	15	0.000224	1.36	LV	CELLSTATES	vCM5	control_RBM20	6	17
RALYL	2.8	0.0022	1.62	0.455	8.28	25.9	2.57e-06	2.66	LV	CELLSTATES	vCM5	control_RBM20	6	17
LINC02248	2.62	0.024	0.669	0.18	7	16.9	0.000101	1.62	LV	CELLSTATES	vCM5	control_RBM20	6	17
SEC22A	2.58	0.0085	0.352	0.0865	6.22	20.6	2.11e-05	2.07	LV	CELLSTATES	vCM5	control_RBM20	6	17
FGF12	2.24	0.0168	20.4	7.5	11.9	18.2	5.77e-05	1.78	LV	CELLSTATES	vCM5	control_RBM20	6	17
CPNE4	2.07	0.0499	0.364	0.185	6.4	14.5	0.000288	1.3	LV	CELLSTATES	vCM5	control_RBM20	6	17
AC022034.2	2.06	0.0169	1.47	0.601	8.04	18.1	5.92e-05	1.77	LV	CELLSTATES	vCM5	control_RBM20	6	17
PPP1R1C	1.97	0.0245	0.852	0.279	7.46	16.8	0.000105	1.61	LV	CELLSTATES	vCM5	control_RBM20	6	17
C15orf41	1.57	0.0463	6.04	3.06	9.93	14.8	0.000253	1.33	LV	CELLSTATES	vCM5	control_RBM20	6	17
TECRL	1.39	0.0492	5.76	4.39	10.1	14.6	0.000275	1.31	LV	CELLSTATES	vCM5	control_RBM20	6	17

## Sheet: control_TTN
Gene	logFC	FDR	mean_exp_control	mean_exp_genotype	logCPM	F	PValue	FDR_plot	Region	annotation_level	cell_state	comparison	Observations_genotype	Observations_reference
CFAP47	6.52	1.82e-06	0.127	0.00128	4.75	51	2.33e-10	5.74	LV	CELLSTATES	vCM5	control_TTN	12	17
GYS2	6.48	0.000212	0.0532	0	4.14	32.9	1.72e-07	3.67	LV	CELLSTATES	vCM5	control_TTN	12	17
CD6	6.19	0.00049	0.0415	0	4	29.8	5.29e-07	3.31	LV	CELLSTATES	vCM5	control_TTN	12	17
ELF3	6.18	0.00992	0.164	0.00595	5.02	19.4	2.92e-05	2	LV	CELLSTATES	vCM5	control_TTN	12	17
FAM161B	5.78	2.45e-05	0.114	0.0115	4.63	41.2	6.45e-09	4.61	LV	CELLSTATES	vCM5	control_TTN	12	17
LINC00842	4.95	0.0129	0.0376	0	3.85	18.9	4.14e-05	1.89	LV	CELLSTATES	vCM5	control_TTN	12	17
AC005740.3	4.88	0.0302	0.0672	0	4.46	15.7	0.000161	1.52	LV	CELLSTATES	vCM5	control_TTN	12	17
SHBG	4.85	0.00049	0.102	0.0146	4.57	29.2	5.34e-07	3.31	LV	CELLSTATES	vCM5	control_TTN	12	17
FAM95B1	4.57	0.0304	0.0225	0	3.92	15.5	0.000175	1.52	LV	CELLSTATES	vCM5	control_TTN	12	17
MARVELD2	4.53	0.0185	0.0267	0	3.89	17.7	6.93e-05	1.73	LV	CELLSTATES	vCM5	control_TTN	12	17
AL137779.1	4.47	0.0286	0.0459	0	4.2	15.9	0.000149	1.54	LV	CELLSTATES	vCM5	control_TTN	12	17
SLC51B	4.32	0.044	0.0258	0	3.87	14.4	0.000288	1.36	LV	CELLSTATES	vCM5	control_TTN	12	17
SLC43A2	3.93	0.000198	0.12	0.0458	4.79	32.9	1.27e-07	3.7	LV	CELLSTATES	vCM5	control_TTN	12	17
AC073529.1	3.92	2.45e-05	0.186	0.0523	5.26	40.6	7.85e-09	4.61	LV	CELLSTATES	vCM5	control_TTN	12	17
MEF2C-AS2	3.77	0.0397	0.0258	0.00128	3.84	14.5	0.000253	1.4	LV	CELLSTATES	vCM5	control_TTN	12	17
FAM43A	3.29	0.0266	0.109	0.0129	4.76	16	0.000128	1.57	LV	CELLSTATES	vCM5	control_TTN	12	17
GMEB1	2.78	0.00105	0.254	0.0929	5.86	26.5	1.55e-06	2.98	LV	CELLSTATES	vCM5	control_TTN	12	17
CCBE1	2.57	0.0286	0.213	0.0516	5.55	15.8	0.000145	1.54	LV	CELLSTATES	vCM5	control_TTN	12	17
POLD2	2.42	0.0185	0.151	0.0724	5.28	17.5	6.7e-05	1.73	LV	CELLSTATES	vCM5	control_TTN	12	17
ADAM12	2.23	0.0392	0.164	0.0736	5.38	14.6	0.000247	1.41	LV	CELLSTATES	vCM5	control_TTN	12	17
ZMPSTE24	2.2	0.0061	0.206	0.125	5.5	21.3	1.31e-05	2.21	LV	CELLSTATES	vCM5	control_TTN	12	17
ZNF331	2.09	0.0185	0.441	0.136	6.18	17.5	6.63e-05	1.73	LV	CELLSTATES	vCM5	control_TTN	12	17
TOGARAM2	2.06	0.0221	0.523	0.145	6.44	16.7	9.57e-05	1.66	LV	CELLSTATES	vCM5	control_TTN	12	17
PDGFRB	2.04	0.00376	0.882	0.24	7.12	23	6.51e-06	2.42	LV	CELLSTATES	vCM5	control_TTN	12	17
LINC00881	2.03	0.00815	1.38	0.343	7.68	20.3	2.02e-05	2.09	LV	CELLSTATES	vCM5	control_TTN	12	17
SPDYE2	1.82	0.0304	0.832	0.304	7.27	15.3	0.000176	1.52	LV	CELLSTATES	vCM5	control_TTN	12	17
RCAN1	1.7	0.0205	0.441	0.134	6.23	17.1	8.02e-05	1.69	LV	CELLSTATES	vCM5	control_TTN	12	17
AC013640.1	1.65	0.0111	2.15	0.906	8.39	19	3.41e-05	1.96	LV	CELLSTATES	vCM5	control_TTN	12	17
AC022034.2	1.47	0.0185	1.47	0.597	7.95	17.4	6.9e-05	1.73	LV	CELLSTATES	vCM5	control_TTN	12	17
ACTG1	1.47	0.0345	1.5	0.656	8.03	14.9	0.00021	1.46	LV	CELLSTATES	vCM5	control_TTN	12	17
PTP4A3	1.41	0.0111	0.621	0.317	6.95	19.1	3.33e-05	1.96	LV	CELLSTATES	vCM5	control_TTN	12	17
STAT3	1.41	0.0061	1.41	0.69	7.88	21.3	1.33e-05	2.21	LV	CELLSTATES	vCM5	control_TTN	12	17
KLHL31	1.38	0.00535	1.36	0.645	7.83	21.9	9.95e-06	2.27	LV	CELLSTATES	vCM5	control_TTN	12	17
C15orf41	1.34	0.00815	6.04	3.49	9.9	20.3	1.99e-05	2.09	LV	CELLSTATES	vCM5	control_TTN	12	17
GRK5	1.32	0.0304	0.913	0.444	7.34	15.5	0.000164	1.52	LV	CELLSTATES	vCM5	control_TTN	12	17
CYC1	1.29	0.0428	0.41	0.217	6.49	14.3	0.000277	1.37	LV	CELLSTATES	vCM5	control_TTN	12	17
MYL6	1.27	0.0185	1.05	0.5	7.6	17.4	6.99e-05	1.73	LV	CELLSTATES	vCM5	control_TTN	12	17
TBX20	1.22	0.0304	1.36	0.654	7.99	15.4	0.000172	1.52	LV	CELLSTATES	vCM5	control_TTN	12	17
