# Supplementary material for: Pathogenic variants damage cell composition and single cell transcription in cardiomyopathies
Source: Science. Author manuscript; Available in PMC 2022 Oct 3. (PMC9528698; doi:10.1126/science.abo1984)
Supplement: Supp table 11.11 [file NIHMS1835045-supplement-Supp_table_11_11.xlsx]

## Sheet: Index
Colname	Description
Gene	Gene symbol, Ensembl 84
logFC	log2-fold change
FDR	False discovery rate; FDR is the PValue after (by default) Benjamini-Hochberg correction.
mean_exp_control	Mean expression values across controls
mean_exp_genotype	Mean expression values across disease samples
logCPM	logCPM is the average expression of all pseudobulked samples for that particular gene across all samples on the log2-scale expressed in counts per million (cpm, as calculated by edgeR after normalization).
F	Output of quasi-likelihood F-test
PValue	PValue is the nominal p-value derived from F
FDR_plot	-log10(False discovery rate)
Region	Studied region (LV or RV)
annotation_level	Cell-type or cell-state
cell_state/state	Specification which cell-type or state was analysed
comparison	Specification control_GENOTYPE
Observations_genotype	Numbers of Patients included in edgeR (patients with low number of nuclei have been excluded)
Observations_reference	Numbers of Patients included in edgeR (patients with low number of nuclei have been excluded)

## Sheet: control_LMNA
Gene	logFC	FDR	mean_exp_control	mean_exp_genotype	logCPM	F	PValue	FDR_plot	Region	annotation_level	cell_state	comparison	Observations_genotype	Observations_reference
CCL2	7.93	1.75e-05	0.0303	0.000621	1.97	60.6	3.47e-09	4.76	LV	CELLSTATES	vCM2	control_LMNA	12	18
PLA2G2A	6.89	0.000663	0.0626	0.00853	3.07	30.1	3.55e-06	3.18	LV	CELLSTATES	vCM2	control_LMNA	12	18
ELF3	5.58	0.0194	0.0384	0.00228	2.19	13.3	0.000841	1.71	LV	CELLSTATES	vCM2	control_LMNA	12	18
LINC01678	5.29	0.00337	0.0127	0.000347	0.943	21.6	4.45e-05	2.47	LV	CELLSTATES	vCM2	control_LMNA	12	18
APOD	4.98	0.00112	0.5	0.0804	6.02	27.4	7.64e-06	2.95	LV	CELLSTATES	vCM2	control_LMNA	12	18
AC010096.1	3.93	0.00476	0.0164	0.0088	1.25	19.6	8.76e-05	2.32	LV	CELLSTATES	vCM2	control_LMNA	12	18
IFITM2	3.74	0.00509	0.0374	0.00705	2.37	19.2	9.87e-05	2.29	LV	CELLSTATES	vCM2	control_LMNA	12	18
ADH1B	3.71	0.00165	0.0327	0.012	2.14	25.2	1.46e-05	2.78	LV	CELLSTATES	vCM2	control_LMNA	12	18
GRXCR2	3.48	0.0223	1.33	0.158	7.31	12.7	0.00107	1.65	LV	CELLSTATES	vCM2	control_LMNA	12	18
BHLHE40	3.44	0.00185	0.152	0.0313	4.32	24.6	1.75e-05	2.73	LV	CELLSTATES	vCM2	control_LMNA	12	18
TIMP1	3.41	0.000965	0.0864	0.0331	3.45	28.1	6.23e-06	3.02	LV	CELLSTATES	vCM2	control_LMNA	12	18
AC103591.3	3.21	0.00595	0.0342	0.00601	2.22	18.5	0.000128	2.23	LV	CELLSTATES	vCM2	control_LMNA	12	18
TM4SF1-AS1	3.16	0.00331	0.0714	0.0164	3.32	21.7	4.35e-05	2.48	LV	CELLSTATES	vCM2	control_LMNA	12	18
SERPING1	3.15	0.0028	0.0465	0.0262	2.67	22.5	3.35e-05	2.55	LV	CELLSTATES	vCM2	control_LMNA	12	18
S100A4	3.11	0.00345	0.0665	0.0137	3.09	21.5	4.65e-05	2.46	LV	CELLSTATES	vCM2	control_LMNA	12	18
SLC36A2	3.09	0.00102	0.0303	0.00608	1.94	27.8	6.82e-06	2.99	LV	CELLSTATES	vCM2	control_LMNA	12	18
C1R	3.07	0.00295	0.0431	0.0169	2.5	22.2	3.67e-05	2.53	LV	CELLSTATES	vCM2	control_LMNA	12	18
LINC01808	2.93	0.0249	0.0174	0.00238	1.31	12.1	0.00135	1.6	LV	CELLSTATES	vCM2	control_LMNA	12	18
UQCR11	2.93	0.024	0.0229	0.00715	1.82	12.3	0.00126	1.62	LV	CELLSTATES	vCM2	control_LMNA	12	18
FAM84A	2.91	0.000929	0.0197	0.00267	1.5	28.3	5.83e-06	3.03	LV	CELLSTATES	vCM2	control_LMNA	12	18
AC016629.2	2.88	0.0188	0.0174	0.0038	1.34	13.5	0.000792	1.73	LV	CELLSTATES	vCM2	control_LMNA	12	18
HIST2H2BE	2.86	0.0113	0.145	0.0356	4.29	15.8	0.000332	1.95	LV	CELLSTATES	vCM2	control_LMNA	12	18
TM4SF1	2.84	0.00428	0.0228	0.0133	1.73	20.3	6.93e-05	2.37	LV	CELLSTATES	vCM2	control_LMNA	12	18
CFD	2.79	0.00493	0.301	0.0741	5.24	19.4	9.4e-05	2.31	LV	CELLSTATES	vCM2	control_LMNA	12	18
SH3BGRL3	2.77	0.0236	0.0389	0.0144	2.51	12.4	0.00121	1.63	LV	CELLSTATES	vCM2	control_LMNA	12	18
CCDC85A	2.74	0.00531	0.287	0.0743	5.12	19	0.000106	2.28	LV	CELLSTATES	vCM2	control_LMNA	12	18
RPS6KB2-AS1	2.72	0.0168	0.0262	0.00604	1.86	14	0.000638	1.78	LV	CELLSTATES	vCM2	control_LMNA	12	18
IFITM3	2.63	0.00772	0.0766	0.0452	3.45	17.4	0.000185	2.11	LV	CELLSTATES	vCM2	control_LMNA	12	18
MCTP2	2.62	0.00465	0.126	0.0179	3.78	19.7	8.38e-05	2.33	LV	CELLSTATES	vCM2	control_LMNA	12	18
CXCL12	2.6	0.00515	0.0179	0.0215	1.49	19.2	0.000101	2.29	LV	CELLSTATES	vCM2	control_LMNA	12	18
AC105411.1	2.52	0.0475	0.0769	0.0139	3.04	9.4	0.00413	1.32	LV	CELLSTATES	vCM2	control_LMNA	12	18
G0S2	2.48	9.6e-05	0.531	0.115	5.92	42.4	1.56e-07	4.02	LV	CELLSTATES	vCM2	control_LMNA	12	18
LINC02471	2.47	0.0124	0.0275	0.00906	1.95	15.4	0.00038	1.91	LV	CELLSTATES	vCM2	control_LMNA	12	18
AC107068.2	2.46	0.00695	2.88	0.648	8.49	17.9	0.000156	2.16	LV	CELLSTATES	vCM2	control_LMNA	12	18
NDUFA4L2	2.46	0.0123	0.0265	0.00868	1.97	15.5	0.000374	1.91	LV	CELLSTATES	vCM2	control_LMNA	12	18
GPX3	2.43	0.0186	0.145	0.0559	4.35	13.6	0.000765	1.73	LV	CELLSTATES	vCM2	control_LMNA	12	18
BGN	2.38	0.0219	0.0147	0.00639	1.23	12.8	0.00104	1.66	LV	CELLSTATES	vCM2	control_LMNA	12	18
MGST1	2.38	0.00578	0.0313	0.00771	2.14	18.6	0.000124	2.24	LV	CELLSTATES	vCM2	control_LMNA	12	18
CHL1	2.37	0.00713	0.117	0.0215	3.79	17.8	0.000164	2.15	LV	CELLSTATES	vCM2	control_LMNA	12	18
IDO1	2.37	0.0144	0.0451	0.0108	2.66	14.7	0.000491	1.84	LV	CELLSTATES	vCM2	control_LMNA	12	18
MAP2K6	2.34	0.00721	0.0487	0.011	2.67	17.7	0.000168	2.14	LV	CELLSTATES	vCM2	control_LMNA	12	18
PDGFRB	2.34	0.00361	0.0246	0.01	1.86	21.3	5.05e-05	2.44	LV	CELLSTATES	vCM2	control_LMNA	12	18
ADRB1	2.33	0.000261	0.332	0.14	5.46	35.6	8.09e-07	3.58	LV	CELLSTATES	vCM2	control_LMNA	12	18
USP26	2.33	0.0143	0.0212	0.00524	1.69	14.8	0.000484	1.84	LV	CELLSTATES	vCM2	control_LMNA	12	18
CD44	2.31	0.00185	0.0145	0.00464	1.13	24.6	1.75e-05	2.73	LV	CELLSTATES	vCM2	control_LMNA	12	18
POSTN	2.31	0.00409	0.0642	0.0169	2.96	20.7	6.14e-05	2.39	LV	CELLSTATES	vCM2	control_LMNA	12	18
PTGER3	2.28	0.0432	0.0339	0.00779	1.89	9.81	0.00347	1.36	LV	CELLSTATES	vCM2	control_LMNA	12	18
EVA1A	2.27	0.00212	0.0251	0.00532	1.85	23.7	2.34e-05	2.67	LV	CELLSTATES	vCM2	control_LMNA	12	18
ADIRF	2.25	0.0237	0.0267	0.00841	2	12.4	0.00122	1.63	LV	CELLSTATES	vCM2	control_LMNA	12	18
MID1IP1	2.21	0.000131	0.0987	0.0428	3.64	40.4	2.49e-07	3.88	LV	CELLSTATES	vCM2	control_LMNA	12	18
APOE	2.2	0.0363	0.0421	0.0148	2.57	10.5	0.0026	1.44	LV	CELLSTATES	vCM2	control_LMNA	12	18
COL15A1	2.2	0.00767	0.0614	0.0221	3.06	17.4	0.000183	2.12	LV	CELLSTATES	vCM2	control_LMNA	12	18
NOTCH3	2.16	0.00349	0.0131	0.00487	1.13	21.4	4.79e-05	2.46	LV	CELLSTATES	vCM2	control_LMNA	12	18
GMEB1	2.1	0.0177	0.367	0.132	5.59	13.8	0.000703	1.75	LV	CELLSTATES	vCM2	control_LMNA	12	18
LRRC38	2.1	0.0143	0.019	0.00643	1.49	14.8	0.000484	1.84	LV	CELLSTATES	vCM2	control_LMNA	12	18
CLNK	2.07	0.0239	0.19	0.0596	4.67	12.3	0.00125	1.62	LV	CELLSTATES	vCM2	control_LMNA	12	18
PKN2-AS1	2.06	0.0453	0.519	1.23	6.52	9.59	0.00381	1.34	LV	CELLSTATES	vCM2	control_LMNA	12	18
DCN	1.98	0.0125	0.283	0.102	5.18	15.4	0.000388	1.9	LV	CELLSTATES	vCM2	control_LMNA	12	18
AL392046.1	1.97	0.00212	0.0345	0.0112	2.28	23.7	2.3e-05	2.67	LV	CELLSTATES	vCM2	control_LMNA	12	18
KRTAP10-4	1.97	0.0173	0.0369	0.00555	2.13	13.9	0.000678	1.76	LV	CELLSTATES	vCM2	control_LMNA	12	18
AL442647.1	1.96	0.00967	0.0417	0.0127	2.46	16.4	0.000261	2.01	LV	CELLSTATES	vCM2	control_LMNA	12	18
ANKRD20A8P	1.96	0.0323	0.0187	0.00453	1.52	11	0.00214	1.49	LV	CELLSTATES	vCM2	control_LMNA	12	18
C3	1.96	0.00927	0.0371	0.0207	2.38	16.6	0.000243	2.03	LV	CELLSTATES	vCM2	control_LMNA	12	18
TAS1R1	1.95	0.0042	0.059	0.0173	2.8	20.5	6.54e-05	2.38	LV	CELLSTATES	vCM2	control_LMNA	12	18
LINC02389	1.94	0.0322	0.0275	0.0104	2.02	11	0.00213	1.49	LV	CELLSTATES	vCM2	control_LMNA	12	18
IQGAP2	1.93	0.0161	0.0441	0.0252	2.67	14.3	0.000586	1.79	LV	CELLSTATES	vCM2	control_LMNA	12	18
ETNPPL	1.92	0.00515	0.0401	0.0107	2.25	19.1	0.000102	2.29	LV	CELLSTATES	vCM2	control_LMNA	12	18
HIST1H2BD	1.92	0.0132	0.0817	0.04	3.37	15.1	0.00042	1.88	LV	CELLSTATES	vCM2	control_LMNA	12	18
SLC1A2	1.92	0.00635	0.0982	0.0363	3.52	18.2	0.00014	2.2	LV	CELLSTATES	vCM2	control_LMNA	12	18
ARHGAP22	1.9	0.000543	0.0688	0.029	3.15	31.3	2.53e-06	3.27	LV	CELLSTATES	vCM2	control_LMNA	12	18
LINC01060	1.9	0.0141	0.0819	0.0335	3.46	14.8	0.000474	1.85	LV	CELLSTATES	vCM2	control_LMNA	12	18
HTRA3	1.88	0.0309	0.0367	0.0158	2.42	11.1	0.00199	1.51	LV	CELLSTATES	vCM2	control_LMNA	12	18
STEAP4	1.85	0.0137	0.0164	0.0134	1.41	15	0.000443	1.86	LV	CELLSTATES	vCM2	control_LMNA	12	18
IGFBP6	1.84	0.0213	0.0321	0.0136	2.23	12.9	0.000992	1.67	LV	CELLSTATES	vCM2	control_LMNA	12	18
LINC01193	1.84	0.0219	0.0432	0.00863	2.3	12.8	0.00104	1.66	LV	CELLSTATES	vCM2	control_LMNA	12	18
GGT5	1.83	0.0103	0.0209	0.0161	1.68	16.2	0.000283	1.99	LV	CELLSTATES	vCM2	control_LMNA	12	18
NIPAL1	1.83	0.00466	0.0664	0.0346	3.2	19.7	8.45e-05	2.33	LV	CELLSTATES	vCM2	control_LMNA	12	18
PRELID2	1.83	0.041	2.9	1.02	8.51	10	0.0032	1.39	LV	CELLSTATES	vCM2	control_LMNA	12	18
SPDYE2B	1.83	0.0135	0.0452	0.0153	2.65	15.1	0.000432	1.87	LV	CELLSTATES	vCM2	control_LMNA	12	18
AC104574.2	1.82	0.0104	0.0262	0.0192	2.03	16.2	0.000288	1.98	LV	CELLSTATES	vCM2	control_LMNA	12	18
PTGIS	1.82	0.0228	0.0171	0.0154	1.44	12.6	0.00113	1.64	LV	CELLSTATES	vCM2	control_LMNA	12	18
FSHR	1.81	0.0151	0.0313	0.013	2.27	14.5	0.000528	1.82	LV	CELLSTATES	vCM2	control_LMNA	12	18
LINC01479	1.81	0.0121	0.105	0.0295	3.58	15.5	0.000367	1.92	LV	CELLSTATES	vCM2	control_LMNA	12	18
PPP1R3C	1.81	0.0241	1.14	0.85	7.35	12.3	0.00127	1.62	LV	CELLSTATES	vCM2	control_LMNA	12	18
JUNB	1.8	0.0304	0.207	0.101	4.78	11.2	0.00194	1.52	LV	CELLSTATES	vCM2	control_LMNA	12	18
AKR1C1	1.79	0.0234	0.0165	0.00581	1.35	12.4	0.00119	1.63	LV	CELLSTATES	vCM2	control_LMNA	12	18
AL355303.1	1.79	0.0345	0.0346	0.0145	2.07	10.7	0.00239	1.46	LV	CELLSTATES	vCM2	control_LMNA	12	18
EMP3	1.79	0.0226	0.0282	0.0105	2.01	12.6	0.0011	1.65	LV	CELLSTATES	vCM2	control_LMNA	12	18
TLL2	1.79	0.00247	0.183	0.0817	4.56	23	2.87e-05	2.61	LV	CELLSTATES	vCM2	control_LMNA	12	18
EDNRB	1.78	0.0245	0.0163	0.00792	1.36	12.2	0.00131	1.61	LV	CELLSTATES	vCM2	control_LMNA	12	18
H1F0	1.78	0.0417	0.0796	0.0273	3.35	9.94	0.00328	1.38	LV	CELLSTATES	vCM2	control_LMNA	12	18
HTR4	1.78	0.022	0.229	0.066	4.81	12.7	0.00105	1.66	LV	CELLSTATES	vCM2	control_LMNA	12	18
IFNG-AS1	1.78	0.00772	0.211	0.0951	4.62	17.4	0.000186	2.11	LV	CELLSTATES	vCM2	control_LMNA	12	18
LRTM1	1.78	0.000866	0.18	0.0774	4.49	28.8	5.09e-06	3.06	LV	CELLSTATES	vCM2	control_LMNA	12	18
LPCAT4	1.77	2.24e-05	0.255	0.0921	4.94	55.7	8.86e-09	4.65	LV	CELLSTATES	vCM2	control_LMNA	12	18
AC092131.1	1.76	0.0492	0.0161	0.00551	1.45	9.27	0.00437	1.31	LV	CELLSTATES	vCM2	control_LMNA	12	18
FAM49A	1.76	0.0185	0.0197	0.0117	1.61	13.6	0.000761	1.73	LV	CELLSTATES	vCM2	control_LMNA	12	18
LINC01828	1.76	0.0117	0.0206	0.00762	1.65	15.6	0.000349	1.93	LV	CELLSTATES	vCM2	control_LMNA	12	18
LINC01837	1.76	0.0358	0.0097	0.0144	0.869	10.5	0.00256	1.45	LV	CELLSTATES	vCM2	control_LMNA	12	18
LINC01440	1.75	0.0266	0.0138	0.00495	1.19	11.8	0.00154	1.58	LV	CELLSTATES	vCM2	control_LMNA	12	18
SERPINF1	1.75	0.0199	0.0744	0.0324	3.36	13.2	0.000869	1.7	LV	CELLSTATES	vCM2	control_LMNA	12	18
TRG-AS1	1.75	0.0218	0.0214	0.0148	1.59	12.8	0.00103	1.66	LV	CELLSTATES	vCM2	control_LMNA	12	18
STAB1	1.74	0.0247	0.0161	0.00792	1.4	12.1	0.00133	1.61	LV	CELLSTATES	vCM2	control_LMNA	12	18
AC095050.1	1.73	0.0446	0.0146	0.00812	1.31	9.67	0.00368	1.35	LV	CELLSTATES	vCM2	control_LMNA	12	18
IL17RD	1.73	0.021	0.0374	0.0129	2.32	13	0.000953	1.68	LV	CELLSTATES	vCM2	control_LMNA	12	18
LRP4	1.73	0.0161	1.58	0.747	7.71	14.3	0.000578	1.79	LV	CELLSTATES	vCM2	control_LMNA	12	18
AF279873.3	1.72	0.0186	0.0391	0.0134	2.21	13.5	0.000776	1.73	LV	CELLSTATES	vCM2	control_LMNA	12	18
TAGLN2	1.72	0.0265	0.0383	0.0207	2.45	11.8	0.00152	1.58	LV	CELLSTATES	vCM2	control_LMNA	12	18
KNG1	1.71	0.031	0.0524	0.0162	2.88	11.1	0.00201	1.51	LV	CELLSTATES	vCM2	control_LMNA	12	18
AP003181.1	1.7	0.000686	0.0865	0.0418	3.47	29.9	3.76e-06	3.16	LV	CELLSTATES	vCM2	control_LMNA	12	18
FHL3	1.7	0.0466	0.013	0.00506	0.971	9.47	0.00401	1.33	LV	CELLSTATES	vCM2	control_LMNA	12	18
SH3RF2	1.7	0.0205	1.87	0.658	7.85	13.1	0.000921	1.69	LV	CELLSTATES	vCM2	control_LMNA	12	18
GRK5	1.69	0.0353	0.814	0.471	6.54	10.6	0.00248	1.45	LV	CELLSTATES	vCM2	control_LMNA	12	18
PLAC9	1.69	0.0365	0.03	0.0141	2.18	10.5	0.00262	1.44	LV	CELLSTATES	vCM2	control_LMNA	12	18
SCN1A	1.68	0.00205	0.089	0.0376	3.49	23.9	2.16e-05	2.69	LV	CELLSTATES	vCM2	control_LMNA	12	18
SMTNL2	1.68	0.000515	0.0749	0.0424	3.24	31.7	2.26e-06	3.29	LV	CELLSTATES	vCM2	control_LMNA	12	18
AC009226.1	1.67	0.00192	0.0371	0.0137	2.28	24.4	1.84e-05	2.72	LV	CELLSTATES	vCM2	control_LMNA	12	18
AC111006.1	1.67	0.0223	0.0213	0.00885	1.75	12.7	0.00107	1.65	LV	CELLSTATES	vCM2	control_LMNA	12	18
STEAP3	1.67	0.00396	0.0277	0.00903	1.93	20.8	5.83e-05	2.4	LV	CELLSTATES	vCM2	control_LMNA	12	18
LINC01840	1.66	0.0353	0.0176	0.00786	1.45	10.6	0.00247	1.45	LV	CELLSTATES	vCM2	control_LMNA	12	18
AC087239.1	1.64	0.0454	0.0277	0.0107	1.89	9.58	0.00383	1.34	LV	CELLSTATES	vCM2	control_LMNA	12	18
AC106052.1	1.64	0.0468	0.0149	0.00492	1.16	9.46	0.00403	1.33	LV	CELLSTATES	vCM2	control_LMNA	12	18
LONRF3	1.64	0.0292	0.0289	0.0333	2.08	11.4	0.00178	1.53	LV	CELLSTATES	vCM2	control_LMNA	12	18
AC113137.1	1.63	0.00317	0.0477	0.102	2.88	21.9	4.08e-05	2.5	LV	CELLSTATES	vCM2	control_LMNA	12	18
MGP	1.63	0.0212	0.21	0.136	4.86	12.9	0.000967	1.67	LV	CELLSTATES	vCM2	control_LMNA	12	18
MIR4458HG	1.63	0.038	0.0903	0.0409	3.67	10.3	0.0028	1.42	LV	CELLSTATES	vCM2	control_LMNA	12	18
SELENOM	1.63	0.00362	0.101	0.0567	3.77	21.2	5.11e-05	2.44	LV	CELLSTATES	vCM2	control_LMNA	12	18
BASP1-AS1	1.62	0.0164	0.0207	0.00842	1.64	14.1	0.000614	1.79	LV	CELLSTATES	vCM2	control_LMNA	12	18
MOG	1.62	0.0294	0.0534	0.0171	2.78	11.4	0.0018	1.53	LV	CELLSTATES	vCM2	control_LMNA	12	18
TESC	1.62	0.00101	0.43	0.196	5.58	27.9	6.61e-06	3	LV	CELLSTATES	vCM2	control_LMNA	12	18
TLCD2	1.62	0.0353	0.0138	0.00562	1.17	10.6	0.00247	1.45	LV	CELLSTATES	vCM2	control_LMNA	12	18
AC090572.3	1.61	0.0141	0.0437	0.0163	2.44	14.8	0.000473	1.85	LV	CELLSTATES	vCM2	control_LMNA	12	18
CPS1	1.61	0.0324	0.128	0.0651	4.05	10.9	0.00218	1.49	LV	CELLSTATES	vCM2	control_LMNA	12	18
IFI16	1.61	0.0119	0.0107	0.0131	0.898	15.6	0.000357	1.93	LV	CELLSTATES	vCM2	control_LMNA	12	18
SEL1L3	1.61	0.00905	0.0191	0.0069	1.49	16.8	0.000234	2.04	LV	CELLSTATES	vCM2	control_LMNA	12	18
FER1L6-AS1	1.6	0.041	0.0163	0.00322	1.29	10	0.00319	1.39	LV	CELLSTATES	vCM2	control_LMNA	12	18
BMP7	1.59	0.0136	0.05	0.0157	2.74	15	0.000439	1.87	LV	CELLSTATES	vCM2	control_LMNA	12	18
LINC01643	1.59	0.0235	0.0186	0.00832	1.6	12.4	0.00119	1.63	LV	CELLSTATES	vCM2	control_LMNA	12	18
A2M	1.58	0.00757	0.801	0.417	6.78	17.5	0.000179	2.12	LV	CELLSTATES	vCM2	control_LMNA	12	18
AC009955.2	1.58	0.00561	0.0523	0.0297	2.76	18.8	0.000115	2.25	LV	CELLSTATES	vCM2	control_LMNA	12	18
AC090193.1	1.58	0.0186	0.12	0.043	3.93	13.5	0.000777	1.73	LV	CELLSTATES	vCM2	control_LMNA	12	18
LRRTM4	1.56	0.00961	0.179	0.0675	4.41	16.5	0.000259	2.02	LV	CELLSTATES	vCM2	control_LMNA	12	18
PTPRO	1.56	0.0248	0.0687	0.038	3.37	12.1	0.00134	1.61	LV	CELLSTATES	vCM2	control_LMNA	12	18
RGMA	1.56	0.019	0.0395	0.0303	2.56	13.4	0.000803	1.72	LV	CELLSTATES	vCM2	control_LMNA	12	18
KLKB1	1.55	0.0315	0.161	0.0797	4.34	11	0.00207	1.5	LV	CELLSTATES	vCM2	control_LMNA	12	18
SNTG2	1.55	0.0171	0.0599	0.0265	3.09	14	0.000655	1.77	LV	CELLSTATES	vCM2	control_LMNA	12	18
LINC01807	1.54	0.000752	0.0693	0.0296	3.15	29.4	4.27e-06	3.12	LV	CELLSTATES	vCM2	control_LMNA	12	18
LINC02503	1.54	0.0224	0.0129	0.00653	1.15	12.7	0.00109	1.65	LV	CELLSTATES	vCM2	control_LMNA	12	18
WDR62	1.54	0.0247	0.0615	0.0281	3.15	12.1	0.00133	1.61	LV	CELLSTATES	vCM2	control_LMNA	12	18
ACTB	1.53	0.0266	1.75	0.972	7.92	11.8	0.00153	1.58	LV	CELLSTATES	vCM2	control_LMNA	12	18
COL5A3	1.53	0.047	0.0166	0.00806	1.44	9.44	0.00406	1.33	LV	CELLSTATES	vCM2	control_LMNA	12	18
ENO4	1.53	0.0143	0.163	0.0746	4.45	14.8	0.000486	1.84	LV	CELLSTATES	vCM2	control_LMNA	12	18
FER1L6	1.53	0.0116	0.0599	0.0221	3.03	15.7	0.000345	1.93	LV	CELLSTATES	vCM2	control_LMNA	12	18
OPCML	1.53	0.0116	0.119	0.0604	4.05	15.7	0.000345	1.93	LV	CELLSTATES	vCM2	control_LMNA	12	18
PLN	1.53	0.0144	3.73	2.07	9.01	14.7	0.000491	1.84	LV	CELLSTATES	vCM2	control_LMNA	12	18
RUNX1	1.53	0.0178	0.163	0.0982	4.55	13.7	0.000711	1.75	LV	CELLSTATES	vCM2	control_LMNA	12	18
TSPEAR	1.53	0.0453	0.158	0.0465	4.2	9.6	0.00379	1.34	LV	CELLSTATES	vCM2	control_LMNA	12	18
ADAMTS20	1.52	0.0205	0.0309	0.0138	2.18	13.1	0.00091	1.69	LV	CELLSTATES	vCM2	control_LMNA	12	18
FCHO1	1.52	0.0237	0.0171	0.00737	1.44	12.4	0.00122	1.63	LV	CELLSTATES	vCM2	control_LMNA	12	18
AC069277.1	1.51	0.0283	0.106	0.0383	3.83	11.5	0.00169	1.55	LV	CELLSTATES	vCM2	control_LMNA	12	18
KCNE2	1.51	0.0453	0.0169	0.0123	1.48	9.6	0.0038	1.34	LV	CELLSTATES	vCM2	control_LMNA	12	18
NTRK3	1.51	0.00961	0.0623	0.0276	3.11	16.5	0.000258	2.02	LV	CELLSTATES	vCM2	control_LMNA	12	18
SLCO5A1	1.51	0.00855	0.948	1.14	7.15	17	0.000217	2.07	LV	CELLSTATES	vCM2	control_LMNA	12	18
SPOCK2	1.51	0.034	0.0162	0.00801	1.36	10.8	0.00233	1.47	LV	CELLSTATES	vCM2	control_LMNA	12	18
AL135936.1	1.5	0.00493	0.0633	0.0256	2.98	19.4	9.37e-05	2.31	LV	CELLSTATES	vCM2	control_LMNA	12	18
CORIN	1.5	0.00639	2.5	1.3	8.28	18.2	0.000142	2.19	LV	CELLSTATES	vCM2	control_LMNA	12	18
NKX2-5	1.5	0.00205	0.342	0.156	5.39	24	2.14e-05	2.69	LV	CELLSTATES	vCM2	control_LMNA	12	18
AL451069.1	1.49	0.00788	0.179	0.0709	4.48	17.3	0.000191	2.1	LV	CELLSTATES	vCM2	control_LMNA	12	18
LINC00908	1.49	0.0186	0.0423	0.0171	2.58	13.5	0.000775	1.73	LV	CELLSTATES	vCM2	control_LMNA	12	18
LINC01134	1.49	0.0372	0.0145	0.00446	1.16	10.4	0.00272	1.43	LV	CELLSTATES	vCM2	control_LMNA	12	18
TEAD2	1.49	0.000131	0.0682	0.0344	3.24	39.9	2.82e-07	3.88	LV	CELLSTATES	vCM2	control_LMNA	12	18
AC007991.3	1.48	0.011	0.0194	0.00951	1.63	15.9	0.000313	1.96	LV	CELLSTATES	vCM2	control_LMNA	12	18
AC011383.1	1.48	0.0226	0.0196	0.00889	1.57	12.6	0.00111	1.65	LV	CELLSTATES	vCM2	control_LMNA	12	18
GALNTL6	1.48	0.00487	0.281	0.127	5.15	19.5	9.03e-05	2.31	LV	CELLSTATES	vCM2	control_LMNA	12	18
HIGD1B	1.48	0.0196	0.0293	0.0135	2.17	13.3	0.000854	1.71	LV	CELLSTATES	vCM2	control_LMNA	12	18
LRP1	1.48	0.00212	0.209	0.166	4.8	23.7	2.32e-05	2.67	LV	CELLSTATES	vCM2	control_LMNA	12	18
LRRC10	1.48	0.0457	0.0673	0.0395	3.25	9.55	0.00388	1.34	LV	CELLSTATES	vCM2	control_LMNA	12	18
TOGARAM2	1.47	0.0402	0.916	0.306	6.67	10.1	0.0031	1.4	LV	CELLSTATES	vCM2	control_LMNA	12	18
AL136018.1	1.46	0.0416	0.0233	0.0182	1.85	9.96	0.00326	1.38	LV	CELLSTATES	vCM2	control_LMNA	12	18
CAMK4	1.46	0.00565	0.0295	0.0145	2.16	18.7	0.000119	2.25	LV	CELLSTATES	vCM2	control_LMNA	12	18
IDH2-DT	1.46	0.00409	0.184	0.0681	4.49	20.6	6.16e-05	2.39	LV	CELLSTATES	vCM2	control_LMNA	12	18
LINC00381	1.46	0.0238	0.0136	0.00629	1.18	12.3	0.00123	1.62	LV	CELLSTATES	vCM2	control_LMNA	12	18
LRRC14B	1.46	0.0288	0.0587	0.0215	2.84	11.5	0.00175	1.54	LV	CELLSTATES	vCM2	control_LMNA	12	18
MAGIX	1.46	0.0297	0.0304	0.0161	2.18	11.4	0.00183	1.53	LV	CELLSTATES	vCM2	control_LMNA	12	18
PCDHB15	1.46	0.011	0.0248	0.0119	1.87	15.9	0.000318	1.96	LV	CELLSTATES	vCM2	control_LMNA	12	18
AC020704.1	1.45	0.00361	0.0328	0.0174	2.2	21.2	5.05e-05	2.44	LV	CELLSTATES	vCM2	control_LMNA	12	18
FER1L6-AS2	1.45	0.0212	0.0372	0.0108	2.28	12.9	0.000969	1.67	LV	CELLSTATES	vCM2	control_LMNA	12	18
ARRB2	1.44	0.00831	0.0334	0.0137	2.16	17.1	0.000205	2.08	LV	CELLSTATES	vCM2	control_LMNA	12	18
BRIP1	1.44	0.0256	0.0498	0.0199	2.84	12	0.00142	1.59	LV	CELLSTATES	vCM2	control_LMNA	12	18
LINC00964	1.44	0.0496	0.142	0.0596	4.25	9.23	0.00444	1.3	LV	CELLSTATES	vCM2	control_LMNA	12	18
AL109930.1	1.43	0.0487	0.0216	0.0125	1.79	9.31	0.00429	1.31	LV	CELLSTATES	vCM2	control_LMNA	12	18
CELF5	1.43	0.011	0.0335	0.0245	2.33	15.9	0.000318	1.96	LV	CELLSTATES	vCM2	control_LMNA	12	18
MAP3K8	1.43	0.0398	0.0597	0.0755	3.06	10.1	0.00304	1.4	LV	CELLSTATES	vCM2	control_LMNA	12	18
PHACTR2-AS1	1.43	0.0254	0.0355	0.0159	2.32	12	0.00139	1.59	LV	CELLSTATES	vCM2	control_LMNA	12	18
PPP1R1C	1.43	0.00338	1.36	0.612	7.37	21.6	4.49e-05	2.47	LV	CELLSTATES	vCM2	control_LMNA	12	18
SLC35B2	1.43	0.029	0.0179	0.00841	1.46	11.4	0.00177	1.54	LV	CELLSTATES	vCM2	control_LMNA	12	18
ABHD14B	1.42	0.033	0.0528	0.0197	2.78	10.9	0.00223	1.48	LV	CELLSTATES	vCM2	control_LMNA	12	18
BCL3	1.42	0.0416	0.0239	0.00997	1.77	9.95	0.00326	1.38	LV	CELLSTATES	vCM2	control_LMNA	12	18
CYBA	1.42	0.0477	0.0307	0.0258	2.22	9.38	0.00416	1.32	LV	CELLSTATES	vCM2	control_LMNA	12	18
DNER	1.42	0.0161	0.0287	0.013	2.02	14.3	0.00058	1.79	LV	CELLSTATES	vCM2	control_LMNA	12	18
AC121342.1	1.41	0.0325	0.0646	0.0382	3.19	10.9	0.00218	1.49	LV	CELLSTATES	vCM2	control_LMNA	12	18
ATP2C2	1.41	0.0299	0.0594	0.034	3.13	11.3	0.00185	1.52	LV	CELLSTATES	vCM2	control_LMNA	12	18
RABGGTA	1.41	0.0205	0.0261	0.0159	2.04	13.1	0.000908	1.69	LV	CELLSTATES	vCM2	control_LMNA	12	18
ABCC6	1.4	0.0205	0.0253	0.0209	1.94	13.1	0.000911	1.69	LV	CELLSTATES	vCM2	control_LMNA	12	18
CYP4B1	1.4	0.0429	0.0205	0.00812	1.67	9.83	0.00344	1.37	LV	CELLSTATES	vCM2	control_LMNA	12	18
FYB1	1.4	0.0137	0.0355	0.0169	2.38	15	0.000444	1.86	LV	CELLSTATES	vCM2	control_LMNA	12	18
DNAH3	1.39	0.00284	0.247	0.152	5.04	22.4	3.45e-05	2.55	LV	CELLSTATES	vCM2	control_LMNA	12	18
AC090921.1	1.38	0.0213	0.367	0.154	5.37	12.9	0.000988	1.67	LV	CELLSTATES	vCM2	control_LMNA	12	18
AC100849.1	1.38	0.0265	0.0172	0.0111	1.55	11.8	0.00151	1.58	LV	CELLSTATES	vCM2	control_LMNA	12	18
C6orf10	1.38	0.0404	0.018	0.00875	1.52	10.1	0.00311	1.39	LV	CELLSTATES	vCM2	control_LMNA	12	18
FOXM1	1.38	0.00434	0.0164	0.00662	1.38	20.2	7.15e-05	2.36	LV	CELLSTATES	vCM2	control_LMNA	12	18
AC004520.1	1.37	0.0231	0.0184	0.017	1.56	12.5	0.00115	1.64	LV	CELLSTATES	vCM2	control_LMNA	12	18
CELF4	1.37	0.041	0.0288	0.0178	2.17	10	0.00319	1.39	LV	CELLSTATES	vCM2	control_LMNA	12	18
CHDH	1.37	0.0297	0.0371	0.0154	2.32	11.3	0.00184	1.53	LV	CELLSTATES	vCM2	control_LMNA	12	18
CRIP2	1.37	0.00442	0.81	0.485	6.78	20	7.53e-05	2.35	LV	CELLSTATES	vCM2	control_LMNA	12	18
PITPNM2	1.37	0.00101	0.457	0.257	5.85	27.9	6.67e-06	3	LV	CELLSTATES	vCM2	control_LMNA	12	18
AC008537.2	1.36	0.0225	0.0167	0.0063	1.37	12.6	0.00109	1.65	LV	CELLSTATES	vCM2	control_LMNA	12	18
AC023355.1	1.36	0.0453	0.0239	0.0119	1.9	9.59	0.00381	1.34	LV	CELLSTATES	vCM2	control_LMNA	12	18
CAGE1	1.36	0.0349	0.0131	0.00675	1.06	10.7	0.00242	1.46	LV	CELLSTATES	vCM2	control_LMNA	12	18
FAM3D-AS1	1.36	0.0141	0.156	0.063	4.34	14.9	0.000465	1.85	LV	CELLSTATES	vCM2	control_LMNA	12	18
LINC02108	1.36	0.0375	0.0154	0.0145	1.37	10.4	0.00276	1.43	LV	CELLSTATES	vCM2	control_LMNA	12	18
RERG	1.36	0.0219	0.0348	0.0172	2.36	12.8	0.00104	1.66	LV	CELLSTATES	vCM2	control_LMNA	12	18
SNRPD2	1.36	0.0223	0.0703	0.0459	3.32	12.7	0.00107	1.65	LV	CELLSTATES	vCM2	control_LMNA	12	18
AL021392.1	1.35	0.00721	0.0586	0.0243	2.92	17.7	0.000167	2.14	LV	CELLSTATES	vCM2	control_LMNA	12	18
EGFLAM	1.35	0.0354	0.0273	0.014	2.11	10.6	0.00251	1.45	LV	CELLSTATES	vCM2	control_LMNA	12	18
SCARA5	1.35	0.0393	0.012	0.0148	1.11	10.2	0.00297	1.41	LV	CELLSTATES	vCM2	control_LMNA	12	18
SLC6A16	1.35	0.0035	0.0564	0.0257	2.9	21.4	4.82e-05	2.46	LV	CELLSTATES	vCM2	control_LMNA	12	18
AC084357.2	1.34	0.00772	0.299	0.153	5.32	17.4	0.000187	2.11	LV	CELLSTATES	vCM2	control_LMNA	12	18
AC091078.1	1.34	0.00515	0.075	0.0603	3.39	19.1	0.000102	2.29	LV	CELLSTATES	vCM2	control_LMNA	12	18
S100A6	1.34	0.0353	0.183	0.168	4.74	10.6	0.00246	1.45	LV	CELLSTATES	vCM2	control_LMNA	12	18
AC009309.1	1.33	0.0435	0.0133	0.00709	1.13	9.77	0.00352	1.36	LV	CELLSTATES	vCM2	control_LMNA	12	18
AC035140.1	1.33	0.031	0.0397	0.018	2.49	11.1	0.002	1.51	LV	CELLSTATES	vCM2	control_LMNA	12	18
COL13A1	1.33	0.00946	0.0602	0.0535	3.12	16.6	0.000251	2.02	LV	CELLSTATES	vCM2	control_LMNA	12	18
INHA	1.33	0.0374	0.0153	0.00843	1.28	10.4	0.00275	1.43	LV	CELLSTATES	vCM2	control_LMNA	12	18
KAZN-AS1	1.33	0.0268	0.0155	0.00936	1.36	11.7	0.00157	1.57	LV	CELLSTATES	vCM2	control_LMNA	12	18
AL158198.1	1.32	0.00457	0.055	0.0231	2.89	19.8	8.14e-05	2.34	LV	CELLSTATES	vCM2	control_LMNA	12	18
BANK1	1.32	0.0118	0.0662	0.0332	3.26	15.6	0.000353	1.93	LV	CELLSTATES	vCM2	control_LMNA	12	18
GRM8	1.32	0.00309	0.487	0.161	5.71	22.1	3.88e-05	2.51	LV	CELLSTATES	vCM2	control_LMNA	12	18
IL1RAPL2	1.32	0.0161	0.196	0.113	4.79	14.2	0.000588	1.79	LV	CELLSTATES	vCM2	control_LMNA	12	18
KCNE1	1.32	0.0251	0.0436	0.023	2.53	12.1	0.00136	1.6	LV	CELLSTATES	vCM2	control_LMNA	12	18
KCNS3	1.32	0.0226	0.0273	0.0139	1.99	12.6	0.00111	1.65	LV	CELLSTATES	vCM2	control_LMNA	12	18
TRIQK	1.32	0.000883	1.25	0.632	7.28	28.7	5.25e-06	3.05	LV	CELLSTATES	vCM2	control_LMNA	12	18
AC090572.2	1.31	0.0208	0.025	0.0144	1.81	13	0.000942	1.68	LV	CELLSTATES	vCM2	control_LMNA	12	18
ART1	1.31	0.0393	0.0385	0.0164	2.43	10.2	0.00296	1.41	LV	CELLSTATES	vCM2	control_LMNA	12	18
CPA6	1.31	0.00501	0.0344	0.0158	2.28	19.3	9.67e-05	2.3	LV	CELLSTATES	vCM2	control_LMNA	12	18
LINC00309	1.31	0.0304	0.0271	0.0126	1.95	11.2	0.00193	1.52	LV	CELLSTATES	vCM2	control_LMNA	12	18
LPAR5	1.31	0.00023	0.0495	0.0178	2.68	36.5	6.38e-07	3.64	LV	CELLSTATES	vCM2	control_LMNA	12	18
S1PR3	1.31	0.05	0.026	0.0105	1.92	9.2	0.00451	1.3	LV	CELLSTATES	vCM2	control_LMNA	12	18
SLC35F1	1.31	0.0245	0.339	0.188	5.58	12.2	0.00131	1.61	LV	CELLSTATES	vCM2	control_LMNA	12	18
CADPS2	1.29	0.00646	0.642	0.407	6.42	18.1	0.000144	2.19	LV	CELLSTATES	vCM2	control_LMNA	12	18
CFAP161	1.29	0.0494	0.0168	0.00803	1.43	9.25	0.00441	1.31	LV	CELLSTATES	vCM2	control_LMNA	12	18
COL6A2	1.29	0.0256	0.167	0.0825	4.44	12	0.00141	1.59	LV	CELLSTATES	vCM2	control_LMNA	12	18
COL6A3	1.29	0.0109	0.0407	0.0239	2.57	16	0.000308	1.96	LV	CELLSTATES	vCM2	control_LMNA	12	18
HCFC1R1	1.29	0.0163	0.0605	0.0313	3.09	14.1	0.00061	1.79	LV	CELLSTATES	vCM2	control_LMNA	12	18
PSMA8	1.29	0.0226	0.0151	0.00704	1.26	12.6	0.0011	1.65	LV	CELLSTATES	vCM2	control_LMNA	12	18
SREBF1	1.29	0.0115	0.0931	0.0451	3.55	15.7	0.000338	1.94	LV	CELLSTATES	vCM2	control_LMNA	12	18
AC036108.3	1.28	0.00715	0.109	0.0728	3.79	17.7	0.000165	2.15	LV	CELLSTATES	vCM2	control_LMNA	12	18
AP001372.1	1.28	0.0266	0.058	0.0299	3.06	11.8	0.00155	1.57	LV	CELLSTATES	vCM2	control_LMNA	12	18
LINC01936	1.28	0.0134	0.428	0.195	5.66	15.1	0.000427	1.87	LV	CELLSTATES	vCM2	control_LMNA	12	18
AC090833.1	1.27	0.0171	0.0203	0.00943	1.61	14	0.000657	1.77	LV	CELLSTATES	vCM2	control_LMNA	12	18
AC097515.1	1.27	0.0042	0.0523	0.0203	2.86	20.4	6.63e-05	2.38	LV	CELLSTATES	vCM2	control_LMNA	12	18
ACER2	1.27	0.0212	0.0455	0.0261	2.65	12.9	0.000968	1.67	LV	CELLSTATES	vCM2	control_LMNA	12	18
ADAMTS7	1.27	0.0162	0.4	0.189	5.62	14.2	0.000595	1.79	LV	CELLSTATES	vCM2	control_LMNA	12	18
AL031280.1	1.27	0.0117	0.109	0.0552	3.77	15.6	0.00035	1.93	LV	CELLSTATES	vCM2	control_LMNA	12	18
BHLHE40-AS1	1.27	0.0342	0.0228	0.0164	1.88	10.7	0.00236	1.47	LV	CELLSTATES	vCM2	control_LMNA	12	18
FBN1	1.27	0.0221	0.0293	0.0277	2.2	12.7	0.00106	1.65	LV	CELLSTATES	vCM2	control_LMNA	12	18
LINC02215	1.27	0.0226	0.0257	0.0108	1.91	12.6	0.00111	1.65	LV	CELLSTATES	vCM2	control_LMNA	12	18
RASSF3	1.27	0.000356	0.585	0.337	6.12	33.9	1.25e-06	3.45	LV	CELLSTATES	vCM2	control_LMNA	12	18
AC060809.1	1.26	0.0205	0.0743	0.0288	3.28	13.1	0.000918	1.69	LV	CELLSTATES	vCM2	control_LMNA	12	18
PLCG2	1.26	0.0188	0.101	0.234	4.12	13.5	0.000787	1.73	LV	CELLSTATES	vCM2	control_LMNA	12	18
AC009720.1	1.25	0.0154	0.0364	0.0208	2.36	14.5	0.000544	1.81	LV	CELLSTATES	vCM2	control_LMNA	12	18
AL591518.1	1.25	0.0419	0.0734	0.0364	3.36	9.92	0.00332	1.38	LV	CELLSTATES	vCM2	control_LMNA	12	18
C17orf78	1.25	0.0386	0.039	0.0221	2.56	10.3	0.00288	1.41	LV	CELLSTATES	vCM2	control_LMNA	12	18
IL17RB	1.25	0.0296	0.0547	0.022	2.79	11.4	0.00182	1.53	LV	CELLSTATES	vCM2	control_LMNA	12	18
HRH2	1.24	0.00493	0.39	0.188	5.6	19.4	9.4e-05	2.31	LV	CELLSTATES	vCM2	control_LMNA	12	18
LINC01692	1.24	0.0288	0.0179	0.00954	1.56	11.5	0.00175	1.54	LV	CELLSTATES	vCM2	control_LMNA	12	18
SPTLC3	1.24	0.0322	0.131	0.0811	3.96	11	0.00213	1.49	LV	CELLSTATES	vCM2	control_LMNA	12	18
SSUH2	1.24	0.0288	0.097	0.0544	3.78	11.5	0.00174	1.54	LV	CELLSTATES	vCM2	control_LMNA	12	18
TRAPPC1	1.24	0.0372	0.021	0.0228	1.82	10.4	0.00272	1.43	LV	CELLSTATES	vCM2	control_LMNA	12	18
AL929472.2	1.23	0.00295	0.113	0.0557	3.94	22.2	3.68e-05	2.53	LV	CELLSTATES	vCM2	control_LMNA	12	18
FAM189A1	1.23	0.0163	0.0416	0.0329	2.65	14.1	0.000611	1.79	LV	CELLSTATES	vCM2	control_LMNA	12	18
LINC02177	1.22	0.0252	0.0835	0.0371	3.32	12.1	0.00137	1.6	LV	CELLSTATES	vCM2	control_LMNA	12	18
GRIK2	1.21	0.0429	0.473	0.313	5.84	9.84	0.00343	1.37	LV	CELLSTATES	vCM2	control_LMNA	12	18
NRXN1	1.21	0.00389	0.0958	0.0655	3.81	20.9	5.66e-05	2.41	LV	CELLSTATES	vCM2	control_LMNA	12	18
SDR42E2	1.21	0.0255	0.0234	0.0127	1.81	12	0.0014	1.59	LV	CELLSTATES	vCM2	control_LMNA	12	18
TPM2	1.21	0.00951	1.65	0.825	7.73	16.5	0.000253	2.02	LV	CELLSTATES	vCM2	control_LMNA	12	18
FADS2	1.2	0.00166	0.0627	0.0354	3.08	25.2	1.48e-05	2.78	LV	CELLSTATES	vCM2	control_LMNA	12	18
TRMT112	1.2	0.0441	0.0458	0.0336	2.76	9.71	0.00362	1.36	LV	CELLSTATES	vCM2	control_LMNA	12	18
UPB1	1.2	0.0255	0.0142	0.00718	1.19	12	0.0014	1.59	LV	CELLSTATES	vCM2	control_LMNA	12	18
AC117834.1	1.19	0.0139	0.75	0.342	6.51	14.9	0.000458	1.86	LV	CELLSTATES	vCM2	control_LMNA	12	18
CSMD1	1.19	0.00901	0.187	0.284	4.97	16.8	0.000231	2.05	LV	CELLSTATES	vCM2	control_LMNA	12	18
SBK1	1.19	0.00614	0.084	0.0426	3.43	18.3	0.000134	2.21	LV	CELLSTATES	vCM2	control_LMNA	12	18
AC018680.1	1.18	0.0205	0.0276	0.0229	2.09	13.1	0.000916	1.69	LV	CELLSTATES	vCM2	control_LMNA	12	18
AC093655.1	1.18	0.0416	0.018	0.00912	1.56	9.96	0.00325	1.38	LV	CELLSTATES	vCM2	control_LMNA	12	18
IGSF3	1.18	0.0186	0.0352	0.0174	2.33	13.5	0.000772	1.73	LV	CELLSTATES	vCM2	control_LMNA	12	18
KCNMA1	1.18	0.0198	0.0681	0.0285	3.12	13.2	0.000863	1.7	LV	CELLSTATES	vCM2	control_LMNA	12	18
LINC01550	1.18	0.00205	0.241	0.134	4.94	23.9	2.15e-05	2.69	LV	CELLSTATES	vCM2	control_LMNA	12	18
PCOLCE	1.18	0.0156	0.0551	0.0266	2.89	14.4	0.000555	1.81	LV	CELLSTATES	vCM2	control_LMNA	12	18
ROBO1	1.18	0.00205	0.121	0.0804	4.12	24	2.08e-05	2.69	LV	CELLSTATES	vCM2	control_LMNA	12	18
SEMA3A	1.18	0.0182	0.218	0.148	4.96	13.7	0.000733	1.74	LV	CELLSTATES	vCM2	control_LMNA	12	18
SYT1	1.18	0.00515	0.0426	0.0233	2.62	19.1	0.000102	2.29	LV	CELLSTATES	vCM2	control_LMNA	12	18
TMEM51	1.18	0.0298	0.0477	0.0258	2.71	11.3	0.00184	1.53	LV	CELLSTATES	vCM2	control_LMNA	12	18
AC116407.2	1.17	0.0226	0.0327	0.0135	2.17	12.6	0.00111	1.65	LV	CELLSTATES	vCM2	control_LMNA	12	18
HCK	1.17	0.0442	0.015	0.0167	1.31	9.7	0.00363	1.35	LV	CELLSTATES	vCM2	control_LMNA	12	18
LINC00937	1.17	0.0168	0.0322	0.0205	2.29	14	0.00064	1.78	LV	CELLSTATES	vCM2	control_LMNA	12	18
ROBO2	1.17	0.045	0.195	0.113	4.8	9.63	0.00375	1.35	LV	CELLSTATES	vCM2	control_LMNA	12	18
SPARC	1.17	0.0456	0.0354	0.0264	2.52	9.56	0.00386	1.34	LV	CELLSTATES	vCM2	control_LMNA	12	18
ADAMTS12	1.16	0.04	0.0148	0.00742	1.31	10.1	0.00307	1.4	LV	CELLSTATES	vCM2	control_LMNA	12	18
EMCN	1.16	0.0301	0.0415	0.0421	2.77	11.3	0.00187	1.52	LV	CELLSTATES	vCM2	control_LMNA	12	18
LDLRAD3	1.16	0.0498	0.0199	0.0239	1.79	9.21	0.00448	1.3	LV	CELLSTATES	vCM2	control_LMNA	12	18
AC016650.1	1.15	0.0191	0.664	0.248	6.21	13.4	0.000809	1.72	LV	CELLSTATES	vCM2	control_LMNA	12	18
AC034114.2	1.15	0.031	0.0486	0.0295	2.87	11.1	0.00202	1.51	LV	CELLSTATES	vCM2	control_LMNA	12	18
AC136604.2	1.15	0.0232	0.147	0.102	4.42	12.5	0.00116	1.63	LV	CELLSTATES	vCM2	control_LMNA	12	18
AL845331.2	1.15	0.0372	0.405	0.211	5.76	10.4	0.00271	1.43	LV	CELLSTATES	vCM2	control_LMNA	12	18
CEP85L	1.15	0.00419	1.18	0.766	7.34	20.5	6.44e-05	2.38	LV	CELLSTATES	vCM2	control_LMNA	12	18
CYP4V2	1.15	0.0304	0.236	0.112	4.77	11.2	0.00192	1.52	LV	CELLSTATES	vCM2	control_LMNA	12	18
FLT3	1.15	0.0342	0.047	0.0292	2.82	10.7	0.00236	1.47	LV	CELLSTATES	vCM2	control_LMNA	12	18
GRIN2D	1.15	0.036	0.0193	0.0111	1.58	10.5	0.00258	1.44	LV	CELLSTATES	vCM2	control_LMNA	12	18
MED7	1.15	0.0311	0.013	0.00678	1.14	11.1	0.00202	1.51	LV	CELLSTATES	vCM2	control_LMNA	12	18
PSME2	1.15	0.048	0.0222	0.0129	1.81	9.36	0.0042	1.32	LV	CELLSTATES	vCM2	control_LMNA	12	18
TMC2	1.15	0.0382	0.0241	0.0208	1.91	10.3	0.00282	1.42	LV	CELLSTATES	vCM2	control_LMNA	12	18
TMEM254-AS1	1.15	0.0141	0.0474	0.0208	2.67	14.9	0.000467	1.85	LV	CELLSTATES	vCM2	control_LMNA	12	18
AC022034.2	1.14	0.00349	2.27	1.05	8.07	21.4	4.77e-05	2.46	LV	CELLSTATES	vCM2	control_LMNA	12	18
CDCA2	1.14	0.00914	0.225	0.0948	4.75	16.7	0.000238	2.04	LV	CELLSTATES	vCM2	control_LMNA	12	18
GABBR2	1.14	0.0182	0.0253	0.0168	1.99	13.6	0.000742	1.74	LV	CELLSTATES	vCM2	control_LMNA	12	18
MS4A13	1.14	0.0193	0.0532	0.0438	3.03	13.4	0.000826	1.71	LV	CELLSTATES	vCM2	control_LMNA	12	18
AC091167.7	1.13	0.0223	0.0196	0.0112	1.61	12.7	0.00106	1.65	LV	CELLSTATES	vCM2	control_LMNA	12	18
COL24A1	1.13	0.0176	0.0424	0.0332	2.68	13.8	0.000696	1.76	LV	CELLSTATES	vCM2	control_LMNA	12	18
MAN1C1	1.13	0.00404	0.392	0.253	5.67	20.7	6.02e-05	2.39	LV	CELLSTATES	vCM2	control_LMNA	12	18
TMEM65	1.13	0.000852	3.12	1.89	8.6	28.9	4.95e-06	3.07	LV	CELLSTATES	vCM2	control_LMNA	12	18
USP39	1.13	0.037	0.768	0.432	6.73	10.4	0.00268	1.43	LV	CELLSTATES	vCM2	control_LMNA	12	18
AC013652.1	1.12	0.0429	0.0928	0.056	3.71	9.83	0.00344	1.37	LV	CELLSTATES	vCM2	control_LMNA	12	18
AC138904.3	1.12	0.0342	0.685	0.382	6.47	10.7	0.00236	1.47	LV	CELLSTATES	vCM2	control_LMNA	12	18
AL161937.2	1.12	0.0276	0.0256	0.0113	1.9	11.6	0.00164	1.56	LV	CELLSTATES	vCM2	control_LMNA	12	18
CPHXL	1.12	0.0481	0.0336	0.0182	2.28	9.35	0.00422	1.32	LV	CELLSTATES	vCM2	control_LMNA	12	18
IDH2	1.12	0.000556	1.14	0.6	7.17	31	2.72e-06	3.25	LV	CELLSTATES	vCM2	control_LMNA	12	18
INPP5J	1.12	0.00491	0.0623	0.0316	3.03	19.5	9.14e-05	2.31	LV	CELLSTATES	vCM2	control_LMNA	12	18
SLC45A1	1.12	0.0436	0.0191	0.0123	1.59	9.75	0.00355	1.36	LV	CELLSTATES	vCM2	control_LMNA	12	18
AC003102.1	1.11	0.0354	0.0231	0.0156	1.85	10.6	0.0025	1.45	LV	CELLSTATES	vCM2	control_LMNA	12	18
ARF5	1.11	0.0323	0.0422	0.0394	2.66	11	0.00215	1.49	LV	CELLSTATES	vCM2	control_LMNA	12	18
CREB3L1	1.11	0.031	0.0549	0.0255	2.94	11.1	0.00202	1.51	LV	CELLSTATES	vCM2	control_LMNA	12	18
DNM1	1.11	0.00565	0.0393	0.0212	2.44	18.7	0.000119	2.25	LV	CELLSTATES	vCM2	control_LMNA	12	18
FALEC	1.11	0.0346	0.0747	0.0429	3.37	10.7	0.0024	1.46	LV	CELLSTATES	vCM2	control_LMNA	12	18
KLF6	1.11	0.037	0.351	0.29	5.7	10.4	0.00268	1.43	LV	CELLSTATES	vCM2	control_LMNA	12	18
LINC01192	1.11	0.0489	0.0333	0.0162	2.34	9.29	0.00433	1.31	LV	CELLSTATES	vCM2	control_LMNA	12	18
LINC01273	1.11	0.0369	0.0455	0.0294	2.66	10.4	0.00267	1.43	LV	CELLSTATES	vCM2	control_LMNA	12	18
PKNOX2	1.11	0.0042	0.0898	0.0627	3.57	20.4	6.56e-05	2.38	LV	CELLSTATES	vCM2	control_LMNA	12	18
CNTNAP5	1.1	0.0429	0.106	0.0663	3.94	9.83	0.00344	1.37	LV	CELLSTATES	vCM2	control_LMNA	12	18
DNAJB1	1.1	0.0292	0.123	0.185	4.25	11.4	0.00178	1.54	LV	CELLSTATES	vCM2	control_LMNA	12	18
LSAMP	1.1	0.0494	0.42	0.211	5.71	9.25	0.0044	1.31	LV	CELLSTATES	vCM2	control_LMNA	12	18
SFTPD-AS1	1.1	0.0141	0.088	0.0415	3.5	14.8	0.000474	1.85	LV	CELLSTATES	vCM2	control_LMNA	12	18
SYNM	1.1	0.0163	0.605	0.326	6.13	14.2	0.000604	1.79	LV	CELLSTATES	vCM2	control_LMNA	12	18
ITPKB	1.09	0.0409	0.0214	0.0105	1.68	10	0.00318	1.39	LV	CELLSTATES	vCM2	control_LMNA	12	18
LINC01933	1.09	0.0266	0.0715	0.0413	3.36	11.8	0.00155	1.57	LV	CELLSTATES	vCM2	control_LMNA	12	18
MEIS1-AS2	1.09	0.0301	0.0675	0.0412	3.13	11.3	0.00189	1.52	LV	CELLSTATES	vCM2	control_LMNA	12	18
AC006299.1	1.08	0.00193	0.303	0.198	5.28	24.4	1.86e-05	2.71	LV	CELLSTATES	vCM2	control_LMNA	12	18
FN1	1.08	0.0238	0.109	0.0711	3.77	12.3	0.00124	1.62	LV	CELLSTATES	vCM2	control_LMNA	12	18
PRR11	1.08	0.0182	0.0315	0.0155	2.24	13.6	0.000742	1.74	LV	CELLSTATES	vCM2	control_LMNA	12	18
RPS18	1.08	0.0441	0.0955	0.0815	3.86	9.71	0.00362	1.36	LV	CELLSTATES	vCM2	control_LMNA	12	18
TBX20	1.08	0.0019	2.66	1.48	8.31	24.5	1.81e-05	2.72	LV	CELLSTATES	vCM2	control_LMNA	12	18
TIAM1	1.08	0.0267	0.0581	0.0311	3.06	11.7	0.00156	1.57	LV	CELLSTATES	vCM2	control_LMNA	12	18
TRPC4	1.08	0.0385	0.155	0.0906	4.36	10.3	0.00285	1.41	LV	CELLSTATES	vCM2	control_LMNA	12	18
COCH	1.07	0.0286	0.201	0.13	4.83	11.5	0.00172	1.54	LV	CELLSTATES	vCM2	control_LMNA	12	18
DNAH11	1.07	0.0186	1.13	0.466	7.05	13.5	0.000781	1.73	LV	CELLSTATES	vCM2	control_LMNA	12	18
LINC00276	1.07	0.0288	0.131	0.101	4.26	11.5	0.00174	1.54	LV	CELLSTATES	vCM2	control_LMNA	12	18
SRGAP2B	1.07	0.0238	0.0284	0.0191	2.14	12.3	0.00124	1.62	LV	CELLSTATES	vCM2	control_LMNA	12	18
TMEM159	1.07	0.0151	0.316	0.209	5.31	14.5	0.000526	1.82	LV	CELLSTATES	vCM2	control_LMNA	12	18
AC087482.1	1.06	0.0338	0.0173	0.01	1.47	10.8	0.00232	1.47	LV	CELLSTATES	vCM2	control_LMNA	12	18
PRKX	1.06	0.04	0.0219	0.0214	1.78	10.1	0.00307	1.4	LV	CELLSTATES	vCM2	control_LMNA	12	18
RNF165	1.06	0.0432	0.114	0.0821	3.9	9.8	0.00348	1.36	LV	CELLSTATES	vCM2	control_LMNA	12	18
SPHKAP	1.06	0.0258	3.66	2.43	8.97	11.9	0.00144	1.59	LV	CELLSTATES	vCM2	control_LMNA	12	18
AC024563.1	1.05	0.044	0.0224	0.0136	1.86	9.72	0.0036	1.36	LV	CELLSTATES	vCM2	control_LMNA	12	18
CASC15	1.05	0.0452	0.0973	0.0711	3.88	9.61	0.00377	1.35	LV	CELLSTATES	vCM2	control_LMNA	12	18
COX17	1.05	0.0283	0.499	0.282	5.97	11.5	0.0017	1.55	LV	CELLSTATES	vCM2	control_LMNA	12	18
ENO3	1.05	0.0112	0.287	0.208	5.27	15.8	0.000324	1.95	LV	CELLSTATES	vCM2	control_LMNA	12	18
FAM107A	1.05	0.0238	0.332	0.235	5.54	12.3	0.00124	1.62	LV	CELLSTATES	vCM2	control_LMNA	12	18
HDAC11	1.05	0.00325	0.0579	0.05	3.02	21.8	4.24e-05	2.49	LV	CELLSTATES	vCM2	control_LMNA	12	18
RASGRP2	1.05	0.0167	0.0637	0.054	3.2	14	0.000634	1.78	LV	CELLSTATES	vCM2	control_LMNA	12	18
RTN4RL1	1.05	0.0333	0.1	0.0496	3.72	10.8	0.00227	1.48	LV	CELLSTATES	vCM2	control_LMNA	12	18
SNHG19	1.05	0.0397	0.0604	0.0287	3.09	10.1	0.00302	1.4	LV	CELLSTATES	vCM2	control_LMNA	12	18
AC018512.1	1.04	0.0138	0.0287	0.0151	2.07	14.9	0.000452	1.86	LV	CELLSTATES	vCM2	control_LMNA	12	18
ACSBG2	1.04	0.0435	0.0257	0.0152	1.98	9.77	0.00352	1.36	LV	CELLSTATES	vCM2	control_LMNA	12	18
AL138720.1	1.04	0.0323	0.0362	0.0197	2.46	11	0.00215	1.49	LV	CELLSTATES	vCM2	control_LMNA	12	18
CHPF	1.04	0.0417	0.0578	0.0399	3.13	9.94	0.00328	1.38	LV	CELLSTATES	vCM2	control_LMNA	12	18
FAM110D	1.04	0.0394	0.0302	0.0131	1.99	10.2	0.00299	1.4	LV	CELLSTATES	vCM2	control_LMNA	12	18
NTM	1.04	0.0138	0.127	0.0773	4.15	14.9	0.000453	1.86	LV	CELLSTATES	vCM2	control_LMNA	12	18
SLC35F3	1.04	0.0389	0.036	0.0201	2.41	10.2	0.0029	1.41	LV	CELLSTATES	vCM2	control_LMNA	12	18
AC011498.1	1.03	0.0235	0.0265	0.0138	1.96	12.4	0.00121	1.63	LV	CELLSTATES	vCM2	control_LMNA	12	18
CCDC3	1.03	0.0304	0.0219	0.0143	1.82	11.2	0.00191	1.52	LV	CELLSTATES	vCM2	control_LMNA	12	18
CCDC9B	1.03	0.00244	0.266	0.166	5.18	23.1	2.82e-05	2.61	LV	CELLSTATES	vCM2	control_LMNA	12	18
COL25A1	1.03	0.0282	0.0469	0.0393	2.85	11.6	0.00168	1.55	LV	CELLSTATES	vCM2	control_LMNA	12	18
NMNAT2	1.03	0.0323	0.0452	0.0347	2.77	10.9	0.00216	1.49	LV	CELLSTATES	vCM2	control_LMNA	12	18
CATSPERD	1.02	0.0466	0.0271	0.0178	2.1	9.47	0.00401	1.33	LV	CELLSTATES	vCM2	control_LMNA	12	18
PYGM	1.02	0.0154	0.0774	0.0459	3.41	14.4	0.000546	1.81	LV	CELLSTATES	vCM2	control_LMNA	12	18
RNF125	1.02	0.0242	0.0743	0.0417	3.37	12.2	0.00129	1.62	LV	CELLSTATES	vCM2	control_LMNA	12	18
AC010127.1	1.01	0.0305	0.104	0.0607	3.79	11.2	0.00195	1.52	LV	CELLSTATES	vCM2	control_LMNA	12	18
LINC00982	1.01	0.0462	0.158	0.091	4.32	9.51	0.00394	1.34	LV	CELLSTATES	vCM2	control_LMNA	12	18
LINGO2	1.01	0.033	0.07	0.0544	3.41	10.9	0.00224	1.48	LV	CELLSTATES	vCM2	control_LMNA	12	18
SHANK2	1.01	0.0259	0.0501	0.0358	2.88	11.9	0.00145	1.59	LV	CELLSTATES	vCM2	control_LMNA	12	18
SKAP2	1.01	0.033	0.0445	0.0248	2.72	10.9	0.00223	1.48	LV	CELLSTATES	vCM2	control_LMNA	12	18
TMEM163	1.01	0.0182	0.0461	0.0375	2.8	13.6	0.00074	1.74	LV	CELLSTATES	vCM2	control_LMNA	12	18
HEPHL1	1	0.0491	0.028	0.0186	2.15	9.28	0.00436	1.31	LV	CELLSTATES	vCM2	control_LMNA	12	18
HRH1	1	0.0304	0.0165	0.018	1.48	11.2	0.00194	1.52	LV	CELLSTATES	vCM2	control_LMNA	12	18
ITGB5-AS1	1	0.0468	0.0683	0.0378	3.26	9.46	0.00403	1.33	LV	CELLSTATES	vCM2	control_LMNA	12	18
MTA1	1	0.000663	0.495	0.285	5.94	30.1	3.54e-06	3.18	LV	CELLSTATES	vCM2	control_LMNA	12	18
UNC5C	1	0.0229	0.0663	0.0412	3.28	12.5	0.00114	1.64	LV	CELLSTATES	vCM2	control_LMNA	12	18
AC069287.3	0.996	0.0216	0.226	0.141	4.86	12.8	0.00101	1.67	LV	CELLSTATES	vCM2	control_LMNA	12	18
MRC2	0.996	0.049	0.0204	0.0219	1.77	9.28	0.00435	1.31	LV	CELLSTATES	vCM2	control_LMNA	12	18
PTPRT	0.995	0.045	0.0682	0.0454	3.36	9.63	0.00374	1.35	LV	CELLSTATES	vCM2	control_LMNA	12	18
ATP23	0.992	0.0406	0.0234	0.0128	1.82	10.1	0.00313	1.39	LV	CELLSTATES	vCM2	control_LMNA	12	18
P3H4	0.988	0.0445	0.0285	0.0147	2.01	9.68	0.00367	1.35	LV	CELLSTATES	vCM2	control_LMNA	12	18
EPHA6	0.985	0.0495	0.064	0.0455	3.31	9.24	0.00442	1.31	LV	CELLSTATES	vCM2	control_LMNA	12	18
P2RY2	0.985	0.0415	0.0284	0.0285	2.1	9.97	0.00325	1.38	LV	CELLSTATES	vCM2	control_LMNA	12	18
B3GALT2	0.982	0.0245	0.0967	0.0462	3.73	12.2	0.0013	1.61	LV	CELLSTATES	vCM2	control_LMNA	12	18
MVP	0.981	0.0466	0.0381	0.0621	2.59	9.47	0.00401	1.33	LV	CELLSTATES	vCM2	control_LMNA	12	18
PDE4A	0.981	0.0168	0.0894	0.0577	3.67	14	0.000643	1.77	LV	CELLSTATES	vCM2	control_LMNA	12	18
ALOX5	0.979	0.028	0.0256	0.0153	1.96	11.6	0.00167	1.55	LV	CELLSTATES	vCM2	control_LMNA	12	18
AL445584.2	0.978	0.0148	0.0463	0.0276	2.72	14.6	0.00051	1.83	LV	CELLSTATES	vCM2	control_LMNA	12	18
PDE1C	0.978	0.0304	6.16	3.99	9.64	11.2	0.00193	1.52	LV	CELLSTATES	vCM2	control_LMNA	12	18
EDARADD	0.975	0.0322	0.134	0.0853	4.21	11	0.00214	1.49	LV	CELLSTATES	vCM2	control_LMNA	12	18
RXFP1	0.973	0.0365	0.0336	0.0297	2.38	10.5	0.00263	1.44	LV	CELLSTATES	vCM2	control_LMNA	12	18
TCEAL9	0.972	0.0369	0.0812	0.0437	3.47	10.4	0.00267	1.43	LV	CELLSTATES	vCM2	control_LMNA	12	18
PLEKHA4	0.97	0.0238	0.0372	0.0311	2.44	12.3	0.00124	1.62	LV	CELLSTATES	vCM2	control_LMNA	12	18
LINC01470	0.968	0.0409	0.583	0.25	6.12	10	0.00318	1.39	LV	CELLSTATES	vCM2	control_LMNA	12	18
EFHC2	0.965	0.0233	0.195	0.122	4.71	12.5	0.00117	1.63	LV	CELLSTATES	vCM2	control_LMNA	12	18
SIGIRR	0.963	0.0301	0.0807	0.0495	3.49	11.3	0.00188	1.52	LV	CELLSTATES	vCM2	control_LMNA	12	18
STXBP6	0.962	0.00449	1.64	1.58	7.92	19.9	7.77e-05	2.35	LV	CELLSTATES	vCM2	control_LMNA	12	18
MED22	0.96	0.0422	0.0352	0.0232	2.43	9.9	0.00334	1.37	LV	CELLSTATES	vCM2	control_LMNA	12	18
TPTE2	0.96	0.0357	0.0258	0.0151	1.98	10.6	0.00254	1.45	LV	CELLSTATES	vCM2	control_LMNA	12	18
CDPF1	0.958	0.0417	0.0326	0.0261	2.28	9.94	0.00329	1.38	LV	CELLSTATES	vCM2	control_LMNA	12	18
ETS1	0.958	0.0226	0.0904	0.0822	3.61	12.6	0.00111	1.65	LV	CELLSTATES	vCM2	control_LMNA	12	18
TMEM38A	0.958	0.0472	0.495	0.273	5.93	9.42	0.00409	1.33	LV	CELLSTATES	vCM2	control_LMNA	12	18
ITGA3	0.951	0.00595	0.22	0.124	4.82	18.5	0.000129	2.23	LV	CELLSTATES	vCM2	control_LMNA	12	18
SNHG9	0.951	0.0353	0.103	0.078	3.91	10.6	0.00247	1.45	LV	CELLSTATES	vCM2	control_LMNA	12	18
PACRG-AS3	0.947	0.044	0.197	0.103	4.65	9.72	0.0036	1.36	LV	CELLSTATES	vCM2	control_LMNA	12	18
DPP6	0.941	0.0102	0.152	0.115	4.46	16.3	0.00028	1.99	LV	CELLSTATES	vCM2	control_LMNA	12	18
OSBPL10	0.941	0.0149	0.0689	0.0633	3.3	14.6	0.000518	1.83	LV	CELLSTATES	vCM2	control_LMNA	12	18
AC109927.1	0.938	0.0323	0.134	0.113	4.18	10.9	0.00216	1.49	LV	CELLSTATES	vCM2	control_LMNA	12	18
TCEAL1	0.937	0.0496	0.0609	0.0394	3.14	9.23	0.00444	1.3	LV	CELLSTATES	vCM2	control_LMNA	12	18
RPLP2	0.936	0.0371	0.194	0.153	4.81	10.4	0.00269	1.43	LV	CELLSTATES	vCM2	control_LMNA	12	18
DCC	0.934	0.0316	0.082	0.0529	3.59	11	0.00209	1.5	LV	CELLSTATES	vCM2	control_LMNA	12	18
MVB12A	0.932	0.0186	0.0437	0.0311	2.63	13.5	0.000778	1.73	LV	CELLSTATES	vCM2	control_LMNA	12	18
TEX49	0.93	0.0436	0.0171	0.00926	1.48	9.76	0.00354	1.36	LV	CELLSTATES	vCM2	control_LMNA	12	18
BCAM	0.928	0.0185	0.0738	0.0434	3.36	13.6	0.000758	1.73	LV	CELLSTATES	vCM2	control_LMNA	12	18
LARP6	0.928	0.00448	0.132	0.0814	4.15	20	7.7e-05	2.35	LV	CELLSTATES	vCM2	control_LMNA	12	18
SMCO4	0.927	0.00929	0.129	0.0972	4.12	16.6	0.000245	2.03	LV	CELLSTATES	vCM2	control_LMNA	12	18
CORO6	0.925	0.0119	0.391	0.328	5.86	15.6	0.000359	1.93	LV	CELLSTATES	vCM2	control_LMNA	12	18
EP300-AS1	0.925	0.0316	0.0492	0.026	2.82	11	0.00208	1.5	LV	CELLSTATES	vCM2	control_LMNA	12	18
FEM1A	0.923	0.0358	0.0496	0.0386	2.88	10.5	0.00255	1.45	LV	CELLSTATES	vCM2	control_LMNA	12	18
SWSAP1	0.923	0.0219	0.0533	0.0364	2.94	12.8	0.00104	1.66	LV	CELLSTATES	vCM2	control_LMNA	12	18
AC008691.1	0.921	0.0172	0.0908	0.0655	3.7	13.9	0.00067	1.77	LV	CELLSTATES	vCM2	control_LMNA	12	18
TCEA3	0.92	0.00254	0.322	0.254	5.45	22.9	2.99e-05	2.59	LV	CELLSTATES	vCM2	control_LMNA	12	18
VAMP1	0.919	0.0227	0.0294	0.017	2.15	12.6	0.00112	1.64	LV	CELLSTATES	vCM2	control_LMNA	12	18
ATP5ME	0.913	0.0242	0.381	0.3	5.77	12.2	0.00129	1.62	LV	CELLSTATES	vCM2	control_LMNA	12	18
SLC12A7	0.912	0.00434	0.58	0.446	6.24	20.2	7.17e-05	2.36	LV	CELLSTATES	vCM2	control_LMNA	12	18
PITPNC1	0.911	0.0163	0.129	0.0787	4.2	14.2	0.000609	1.79	LV	CELLSTATES	vCM2	control_LMNA	12	18
FADS1	0.91	0.0208	0.0581	0.0408	3.02	13	0.000941	1.68	LV	CELLSTATES	vCM2	control_LMNA	12	18
SEPT1	0.908	0.0454	0.0388	0.02	2.39	9.58	0.00383	1.34	LV	CELLSTATES	vCM2	control_LMNA	12	18
RBFOX1	0.904	0.00139	5.07	4.23	9.49	26	1.14e-05	2.86	LV	CELLSTATES	vCM2	control_LMNA	12	18
PPP1R12B	0.903	0.00708	12.9	9.22	10.8	17.8	0.000161	2.15	LV	CELLSTATES	vCM2	control_LMNA	12	18
EHD3	0.9	0.0366	0.0502	0.0421	2.87	10.5	0.00263	1.44	LV	CELLSTATES	vCM2	control_LMNA	12	18
SGCB	0.9	0.0046	0.235	0.133	4.88	19.8	8.23e-05	2.34	LV	CELLSTATES	vCM2	control_LMNA	12	18
DDX39A	0.899	0.0163	0.0528	0.0312	2.93	14.2	0.000603	1.79	LV	CELLSTATES	vCM2	control_LMNA	12	18
PIK3CD	0.899	0.0497	0.0326	0.03	2.32	9.22	0.00446	1.3	LV	CELLSTATES	vCM2	control_LMNA	12	18
PPP1R13L	0.899	0.0032	1.13	0.684	7.16	21.9	4.14e-05	2.5	LV	CELLSTATES	vCM2	control_LMNA	12	18
RAB26	0.897	0.0436	0.0534	0.0298	2.88	9.75	0.00355	1.36	LV	CELLSTATES	vCM2	control_LMNA	12	18
RNF19B	0.896	0.0129	0.0399	0.0443	2.62	15.2	0.00041	1.89	LV	CELLSTATES	vCM2	control_LMNA	12	18
TSLP	0.895	0.046	0.0448	0.0352	2.66	9.52	0.00392	1.34	LV	CELLSTATES	vCM2	control_LMNA	12	18
ARHGAP6	0.894	0.0437	0.106	0.0905	3.92	9.74	0.00357	1.36	LV	CELLSTATES	vCM2	control_LMNA	12	18
LINC01239	0.892	0.0453	0.0522	0.0292	2.83	9.6	0.00379	1.34	LV	CELLSTATES	vCM2	control_LMNA	12	18
TMC7	0.892	0.0392	0.0513	0.0337	2.95	10.2	0.00294	1.41	LV	CELLSTATES	vCM2	control_LMNA	12	18
PPARGC1B	0.887	0.00565	1.85	1.06	7.81	18.7	0.000118	2.25	LV	CELLSTATES	vCM2	control_LMNA	12	18
C8orf34	0.885	0.0372	0.297	0.199	5.34	10.4	0.00272	1.43	LV	CELLSTATES	vCM2	control_LMNA	12	18
SELENBP1	0.883	0.0394	0.11	0.0551	3.79	10.2	0.00298	1.41	LV	CELLSTATES	vCM2	control_LMNA	12	18
AL139383.1	0.881	0.0212	1.42	1.06	7.62	12.9	0.000977	1.67	LV	CELLSTATES	vCM2	control_LMNA	12	18
MAP3K14	0.88	0.00995	0.561	0.383	6.21	16.3	0.000273	2	LV	CELLSTATES	vCM2	control_LMNA	12	18
BCKDK	0.879	0.0452	0.0436	0.0324	2.75	9.62	0.00377	1.35	LV	CELLSTATES	vCM2	control_LMNA	12	18
RTL8A	0.879	0.0427	0.0413	0.0268	2.63	9.86	0.00339	1.37	LV	CELLSTATES	vCM2	control_LMNA	12	18
PDPN	0.876	0.0174	0.0741	0.0588	3.35	13.8	0.000684	1.76	LV	CELLSTATES	vCM2	control_LMNA	12	18
SCART1	0.874	0.0436	0.0458	0.0307	2.73	9.76	0.00355	1.36	LV	CELLSTATES	vCM2	control_LMNA	12	18
GAS2	0.871	0.00491	1.94	1.26	7.98	19.4	9.2e-05	2.31	LV	CELLSTATES	vCM2	control_LMNA	12	18
ABLIM2	0.869	0.0328	0.226	0.147	4.94	10.9	0.00222	1.48	LV	CELLSTATES	vCM2	control_LMNA	12	18
LINC01483	0.868	0.0181	0.031	0.0289	2.25	13.7	0.000727	1.74	LV	CELLSTATES	vCM2	control_LMNA	12	18
SLC4A2	0.868	0.021	0.0533	0.0489	3.03	13	0.000957	1.68	LV	CELLSTATES	vCM2	control_LMNA	12	18
GRIP2	0.863	0.0481	0.933	0.654	6.99	9.35	0.00422	1.32	LV	CELLSTATES	vCM2	control_LMNA	12	18
NKAIN2	0.863	0.0194	0.318	0.302	5.51	13.3	0.000834	1.71	LV	CELLSTATES	vCM2	control_LMNA	12	18
ADAMTSL3	0.861	0.0406	0.0776	0.12	3.61	10	0.00314	1.39	LV	CELLSTATES	vCM2	control_LMNA	12	18
SLC29A1	0.861	0.00388	0.469	0.322	6	20.9	5.61e-05	2.41	LV	CELLSTATES	vCM2	control_LMNA	12	18
SNHG25	0.859	0.011	0.328	0.185	5.42	15.9	0.000318	1.96	LV	CELLSTATES	vCM2	control_LMNA	12	18
UNC5B	0.859	0.0448	0.0862	0.0813	3.61	9.65	0.00371	1.35	LV	CELLSTATES	vCM2	control_LMNA	12	18
ADAMTS15	0.855	0.0288	0.26	0.152	5.09	11.5	0.00173	1.54	LV	CELLSTATES	vCM2	control_LMNA	12	18
NUDT4	0.854	0.0453	2.3	1.61	8.2	9.6	0.0038	1.34	LV	CELLSTATES	vCM2	control_LMNA	12	18
GIPR	0.851	0.0156	0.127	0.0839	4.04	14.4	0.000553	1.81	LV	CELLSTATES	vCM2	control_LMNA	12	18
FLOT2	0.849	0.00349	0.102	0.0866	3.88	21.4	4.76e-05	2.46	LV	CELLSTATES	vCM2	control_LMNA	12	18
SDK1	0.849	0.0386	1.01	0.718	7.06	10.3	0.00286	1.41	LV	CELLSTATES	vCM2	control_LMNA	12	18
FMNL2	0.848	0.0127	0.274	0.192	5.21	15.3	0.000399	1.9	LV	CELLSTATES	vCM2	control_LMNA	12	18
GPRC5B	0.843	0.0237	0.111	0.0801	3.95	12.3	0.00123	1.62	LV	CELLSTATES	vCM2	control_LMNA	12	18
AL391117.1	0.839	0.0462	0.0413	0.0238	2.56	9.51	0.00394	1.34	LV	CELLSTATES	vCM2	control_LMNA	12	18
AP003170.3	0.839	0.0493	0.0899	0.0451	3.61	9.26	0.00438	1.31	LV	CELLSTATES	vCM2	control_LMNA	12	18
LMNA	0.838	0.0393	0.576	0.414	6.24	10.2	0.00297	1.41	LV	CELLSTATES	vCM2	control_LMNA	12	18
AC093206.1	0.836	0.0335	0.102	0.0646	3.73	10.8	0.00229	1.48	LV	CELLSTATES	vCM2	control_LMNA	12	18
AC020687.1	0.835	0.0233	0.119	0.0846	4.07	12.4	0.00118	1.63	LV	CELLSTATES	vCM2	control_LMNA	12	18
ASAP3	0.835	0.00254	0.381	0.25	5.63	22.9	2.99e-05	2.59	LV	CELLSTATES	vCM2	control_LMNA	12	18
C2orf68	0.835	0.00767	0.138	0.095	4.24	17.4	0.000183	2.12	LV	CELLSTATES	vCM2	control_LMNA	12	18
LZTFL1	0.834	0.0283	0.0994	0.08	3.74	11.5	0.00169	1.55	LV	CELLSTATES	vCM2	control_LMNA	12	18
RNF212B	0.832	0.0434	0.0518	0.0374	2.97	9.79	0.0035	1.36	LV	CELLSTATES	vCM2	control_LMNA	12	18
EML1	0.831	0.00456	0.274	0.214	5.23	19.8	8.11e-05	2.34	LV	CELLSTATES	vCM2	control_LMNA	12	18
DNAH9	0.83	0.0218	0.0711	0.0488	3.34	12.8	0.00103	1.66	LV	CELLSTATES	vCM2	control_LMNA	12	18
TTLL1	0.829	0.0324	0.0899	0.0699	3.6	10.9	0.00217	1.49	LV	CELLSTATES	vCM2	control_LMNA	12	18
EPOR	0.828	0.0304	0.0514	0.0382	2.83	11.2	0.00193	1.52	LV	CELLSTATES	vCM2	control_LMNA	12	18
MEIS1	0.828	0.000896	1.13	1.08	7.36	28.6	5.38e-06	3.05	LV	CELLSTATES	vCM2	control_LMNA	12	18
NIPSNAP3B	0.825	0.0394	0.287	0.187	5.12	10.2	0.00299	1.4	LV	CELLSTATES	vCM2	control_LMNA	12	18
PXN-AS1	0.825	0.0084	0.0771	0.0698	3.48	17.1	0.000209	2.08	LV	CELLSTATES	vCM2	control_LMNA	12	18
CNTNAP2	0.824	0.0458	0.317	0.262	5.53	9.54	0.0039	1.34	LV	CELLSTATES	vCM2	control_LMNA	12	18
AC004034.1	0.823	0.0266	0.0546	0.0319	2.93	11.8	0.00153	1.58	LV	CELLSTATES	vCM2	control_LMNA	12	18
DOPEY2	0.821	0.00385	0.361	0.245	5.54	21	5.52e-05	2.41	LV	CELLSTATES	vCM2	control_LMNA	12	18
CTNNA2	0.819	0.0453	0.0795	0.051	3.53	9.59	0.00381	1.34	LV	CELLSTATES	vCM2	control_LMNA	12	18
RAPGEFL1	0.819	0.0227	0.127	0.0911	4.13	12.6	0.00113	1.64	LV	CELLSTATES	vCM2	control_LMNA	12	18
ABCA7	0.818	0.0372	0.0468	0.0458	2.85	10.4	0.00272	1.43	LV	CELLSTATES	vCM2	control_LMNA	12	18
DYRK3	0.818	0.0353	0.411	0.352	5.76	10.6	0.00249	1.45	LV	CELLSTATES	vCM2	control_LMNA	12	18
ALG3	0.807	0.0171	0.0433	0.0377	2.69	13.9	0.000665	1.77	LV	CELLSTATES	vCM2	control_LMNA	12	18
TCF4	0.807	0.0205	0.214	0.204	5.01	13.1	0.000921	1.69	LV	CELLSTATES	vCM2	control_LMNA	12	18
GUCY1A2	0.806	0.0354	0.0547	0.0412	3.07	10.6	0.00252	1.45	LV	CELLSTATES	vCM2	control_LMNA	12	18
SEPT6	0.804	0.0256	0.087	0.0717	3.66	12	0.00142	1.59	LV	CELLSTATES	vCM2	control_LMNA	12	18
NXN	0.802	0.00797	0.301	0.198	5.34	17.3	0.000195	2.1	LV	CELLSTATES	vCM2	control_LMNA	12	18
FSD2	0.8	0.0463	2.31	1.51	8.27	9.5	0.00396	1.33	LV	CELLSTATES	vCM2	control_LMNA	12	18
BCORL1	0.798	0.0186	0.072	0.0605	3.32	13.5	0.000769	1.73	LV	CELLSTATES	vCM2	control_LMNA	12	18
NIN	0.797	0.0128	0.773	0.665	6.76	15.3	0.000403	1.89	LV	CELLSTATES	vCM2	control_LMNA	12	18
RNF220	0.796	0.0186	0.0892	0.0566	3.68	13.5	0.000767	1.73	LV	CELLSTATES	vCM2	control_LMNA	12	18
EPHB1	0.791	0.0326	0.616	0.357	6.32	10.9	0.00219	1.49	LV	CELLSTATES	vCM2	control_LMNA	12	18
FBXW8	0.789	0.0301	0.636	0.345	6.26	11.3	0.00187	1.52	LV	CELLSTATES	vCM2	control_LMNA	12	18
PDIA5	0.789	0.0382	0.0658	0.0521	3.2	10.3	0.00283	1.42	LV	CELLSTATES	vCM2	control_LMNA	12	18
MAPKAPK3	0.788	0.00244	0.378	0.255	5.63	23.1	2.82e-05	2.61	LV	CELLSTATES	vCM2	control_LMNA	12	18
BMPR1B	0.787	0.0418	0.174	0.139	4.6	9.93	0.0033	1.38	LV	CELLSTATES	vCM2	control_LMNA	12	18
WEE2-AS1	0.78	0.0427	0.062	0.034	3.05	9.86	0.0034	1.37	LV	CELLSTATES	vCM2	control_LMNA	12	18
TRIP10	0.777	0.0301	0.202	0.2	4.93	11.3	0.00187	1.52	LV	CELLSTATES	vCM2	control_LMNA	12	18
FLOT1	0.776	0.0288	0.169	0.136	4.62	11.5	0.00174	1.54	LV	CELLSTATES	vCM2	control_LMNA	12	18
LINC02334	0.776	0.0456	1.01	0.737	7.07	9.56	0.00386	1.34	LV	CELLSTATES	vCM2	control_LMNA	12	18
PLIN3	0.774	0.0266	0.066	0.0562	3.3	11.8	0.00153	1.58	LV	CELLSTATES	vCM2	control_LMNA	12	18
ADGRE5	0.769	0.0129	0.135	0.0913	4.22	15.2	0.000407	1.89	LV	CELLSTATES	vCM2	control_LMNA	12	18
ASB10	0.769	0.0323	0.362	0.21	5.51	11	0.00215	1.49	LV	CELLSTATES	vCM2	control_LMNA	12	18
AC008537.1	0.768	0.0105	0.166	0.135	4.55	16.1	0.000296	1.98	LV	CELLSTATES	vCM2	control_LMNA	12	18
STAT3	0.767	0.0397	1.76	1.56	7.89	10.1	0.00302	1.4	LV	CELLSTATES	vCM2	control_LMNA	12	18
ETV6	0.766	0.0141	0.884	0.678	6.9	14.8	0.00047	1.85	LV	CELLSTATES	vCM2	control_LMNA	12	18
PTCHD1-AS	0.766	0.0182	0.14	0.118	4.34	13.6	0.000739	1.74	LV	CELLSTATES	vCM2	control_LMNA	12	18
SHTN1	0.766	0.0245	0.207	0.177	4.83	12.2	0.00131	1.61	LV	CELLSTATES	vCM2	control_LMNA	12	18
HSPB7	0.765	0.0262	2.69	2.19	8.6	11.9	0.00148	1.58	LV	CELLSTATES	vCM2	control_LMNA	12	18
INO80D	0.76	0.0386	0.618	1.09	6.78	10.3	0.00287	1.41	LV	CELLSTATES	vCM2	control_LMNA	12	18
HEY2	0.756	0.0249	0.696	0.423	6.42	12.1	0.00135	1.6	LV	CELLSTATES	vCM2	control_LMNA	12	18
STAG3	0.756	0.0194	0.0834	0.0584	3.59	13.3	0.000842	1.71	LV	CELLSTATES	vCM2	control_LMNA	12	18
GAREM1	0.752	0.0182	1.6	1.53	7.87	13.7	0.000734	1.74	LV	CELLSTATES	vCM2	control_LMNA	12	18
CES2	0.747	0.03	0.35	0.205	5.48	11.3	0.00186	1.52	LV	CELLSTATES	vCM2	control_LMNA	12	18
PLEKHA7	0.745	0.0393	0.811	0.697	6.86	10.2	0.00297	1.41	LV	CELLSTATES	vCM2	control_LMNA	12	18
MBOAT1	0.744	0.0233	0.232	0.195	4.98	12.4	0.00118	1.63	LV	CELLSTATES	vCM2	control_LMNA	12	18
FAM219B	0.742	0.00557	0.35	0.226	5.47	18.8	0.000114	2.25	LV	CELLSTATES	vCM2	control_LMNA	12	18
PTPRJ	0.738	0.0342	0.378	0.321	5.76	10.7	0.00236	1.47	LV	CELLSTATES	vCM2	control_LMNA	12	18
CNPPD1	0.737	0.0235	0.0636	0.0395	3.14	12.4	0.0012	1.63	LV	CELLSTATES	vCM2	control_LMNA	12	18
ABCB9	0.733	0.0288	0.0901	0.0585	3.62	11.5	0.00174	1.54	LV	CELLSTATES	vCM2	control_LMNA	12	18
TRAM2	0.732	0.0394	0.12	0.0764	4.05	10.2	0.00298	1.41	LV	CELLSTATES	vCM2	control_LMNA	12	18
ZNF260	0.726	0.0475	0.322	0.195	5.45	9.41	0.00412	1.32	LV	CELLSTATES	vCM2	control_LMNA	12	18
SMYD1	0.724	0.0397	1.97	1.36	8.04	10.1	0.00303	1.4	LV	CELLSTATES	vCM2	control_LMNA	12	18
NRSN2	0.722	0.0458	0.0584	0.041	3.08	9.54	0.00389	1.34	LV	CELLSTATES	vCM2	control_LMNA	12	18
CDK6	0.72	0.0417	1.34	1.16	7.52	9.94	0.00329	1.38	LV	CELLSTATES	vCM2	control_LMNA	12	18
MEF2C	0.714	0.0372	1.51	1.14	7.71	10.4	0.00272	1.43	LV	CELLSTATES	vCM2	control_LMNA	12	18
B4GALNT3	0.711	0.026	1.34	1.12	7.57	11.9	0.00147	1.59	LV	CELLSTATES	vCM2	control_LMNA	12	18
LAMA5	0.702	0.0119	0.179	0.165	4.69	15.6	0.000361	1.92	LV	CELLSTATES	vCM2	control_LMNA	12	18
STEAP2	0.698	0.0227	0.136	0.104	4.25	12.6	0.00112	1.64	LV	CELLSTATES	vCM2	control_LMNA	12	18
CELSR1	0.694	0.0293	0.143	0.111	4.31	11.4	0.00179	1.53	LV	CELLSTATES	vCM2	control_LMNA	12	18
KAZN	0.691	0.0429	0.198	0.138	4.83	9.83	0.00344	1.37	LV	CELLSTATES	vCM2	control_LMNA	12	18
DNASE1L1	0.69	0.0488	0.16	0.104	4.39	9.31	0.0043	1.31	LV	CELLSTATES	vCM2	control_LMNA	12	18
HIVEP3	0.69	0.0138	1.23	1.05	7.42	14.9	0.000451	1.86	LV	CELLSTATES	vCM2	control_LMNA	12	18
PPM1H	0.688	0.0353	0.281	0.224	5.27	10.6	0.00246	1.45	LV	CELLSTATES	vCM2	control_LMNA	12	18
GPI	0.683	0.0436	1.21	1.04	7.45	9.77	0.00353	1.36	LV	CELLSTATES	vCM2	control_LMNA	12	18
PPP1R16A	0.675	0.0396	0.434	0.283	5.8	10.1	0.00301	1.4	LV	CELLSTATES	vCM2	control_LMNA	12	18
SEC61B	0.674	0.033	0.258	0.167	5.15	10.9	0.00224	1.48	LV	CELLSTATES	vCM2	control_LMNA	12	18
MYL6	0.67	0.0326	1.2	0.797	7.3	10.9	0.0022	1.49	LV	CELLSTATES	vCM2	control_LMNA	12	18
PEX10	0.668	0.0447	0.0933	0.0672	3.7	9.66	0.00369	1.35	LV	CELLSTATES	vCM2	control_LMNA	12	18
FRAS1	0.664	0.0475	0.268	0.285	5.33	9.4	0.00413	1.32	LV	CELLSTATES	vCM2	control_LMNA	12	18
PFKM	0.656	0.00448	0.669	0.462	6.43	20	7.69e-05	2.35	LV	CELLSTATES	vCM2	control_LMNA	12	18
GRAMD1A	0.654	0.0475	0.103	0.0766	3.9	9.4	0.00413	1.32	LV	CELLSTATES	vCM2	control_LMNA	12	18
SGSM1	0.636	0.039	0.237	0.183	5.03	10.2	0.00291	1.41	LV	CELLSTATES	vCM2	control_LMNA	12	18
AP1S2	0.628	0.034	0.658	0.71	6.61	10.8	0.00234	1.47	LV	CELLSTATES	vCM2	control_LMNA	12	18
PTMA	0.625	0.0353	0.225	0.184	5.02	10.6	0.00249	1.45	LV	CELLSTATES	vCM2	control_LMNA	12	18
LRSAM1	0.622	0.0154	0.623	0.492	6.45	14.5	0.000543	1.81	LV	CELLSTATES	vCM2	control_LMNA	12	18
AQP7	0.62	0.0357	2.1	1.54	8.14	10.6	0.00254	1.45	LV	CELLSTATES	vCM2	control_LMNA	12	18
ADAM23	0.615	0.00988	1.52	1.37	7.73	16.4	0.000269	2.01	LV	CELLSTATES	vCM2	control_LMNA	12	18
TOM1	0.612	0.0265	0.404	0.316	5.8	11.8	0.00151	1.58	LV	CELLSTATES	vCM2	control_LMNA	12	18
VPS35	0.611	0.00588	0.43	0.282	5.81	18.5	0.000126	2.23	LV	CELLSTATES	vCM2	control_LMNA	12	18
HEATR5B	0.603	0.0205	0.842	0.699	6.89	13.1	0.00091	1.69	LV	CELLSTATES	vCM2	control_LMNA	12	18
VIPR2	0.602	0.0481	1.12	0.834	7.22	9.35	0.00422	1.32	LV	CELLSTATES	vCM2	control_LMNA	12	18
FAM120C	0.597	0.0323	0.165	0.145	4.61	11	0.00215	1.49	LV	CELLSTATES	vCM2	control_LMNA	12	18
BCL11A	0.588	0.0186	0.693	0.543	6.59	13.6	0.000763	1.73	LV	CELLSTATES	vCM2	control_LMNA	12	18
AKAP9	0.584	0.0161	3.09	2.57	8.73	14.2	0.000589	1.79	LV	CELLSTATES	vCM2	control_LMNA	12	18
RSU1	0.577	0.0301	0.613	0.472	6.41	11.3	0.00188	1.52	LV	CELLSTATES	vCM2	control_LMNA	12	18
PPP2R5C	0.569	0.00436	1.32	1.26	7.54	20.1	7.28e-05	2.36	LV	CELLSTATES	vCM2	control_LMNA	12	18
TRNAU1AP	0.558	0.0149	0.225	0.195	4.99	14.6	0.000517	1.83	LV	CELLSTATES	vCM2	control_LMNA	12	18
TEX2	0.557	0.00565	0.514	0.431	6.12	18.7	0.000119	2.25	LV	CELLSTATES	vCM2	control_LMNA	12	18
MAP2K1	0.552	0.0487	0.287	0.215	5.34	9.31	0.00429	1.31	LV	CELLSTATES	vCM2	control_LMNA	12	18
GSS	0.545	0.0332	0.15	0.107	4.38	10.8	0.00226	1.48	LV	CELLSTATES	vCM2	control_LMNA	12	18
ARFGAP3	0.534	0.0438	0.201	0.203	4.89	9.74	0.00358	1.36	LV	CELLSTATES	vCM2	control_LMNA	12	18
SUMF2	0.534	0.0248	0.289	0.203	5.29	12.1	0.00134	1.61	LV	CELLSTATES	vCM2	control_LMNA	12	18
HGSNAT	0.533	0.0145	0.671	0.542	6.5	14.7	0.000498	1.84	LV	CELLSTATES	vCM2	control_LMNA	12	18
LNPK	0.528	0.0354	0.541	0.424	6.16	10.6	0.00251	1.45	LV	CELLSTATES	vCM2	control_LMNA	12	18
RHOT1	0.516	0.00635	1.08	0.867	7.21	18.2	0.00014	2.2	LV	CELLSTATES	vCM2	control_LMNA	12	18
SPAG7	0.507	0.0324	0.271	0.212	5.26	10.9	0.00217	1.49	LV	CELLSTATES	vCM2	control_LMNA	12	18
FBXW7	0.506	0.0256	2.11	1.93	8.23	12	0.00141	1.59	LV	CELLSTATES	vCM2	control_LMNA	12	18

## Sheet: control_PKP2
Gene	logFC	FDR	mean_exp_control	mean_exp_genotype	logCPM	F	PValue	FDR_plot	Region	annotation_level	cell_state	comparison	Observations_genotype	Observations_reference
CCL2	6.07	0.00103	0.0303	0.00106	2.12	31.3	5.12e-06	2.99	LV	CELLSTATES	vCM2	control_PKP2	6	18
PLA2G2A	6.07	0.0221	0.0626	0.00218	3.28	14.6	0.000662	1.66	LV	CELLSTATES	vCM2	control_PKP2	6	18
AC010096.1	4.25	0.0328	0.0164	0.000916	1.31	12.7	0.00129	1.48	LV	CELLSTATES	vCM2	control_PKP2	6	18
APOD	4.04	0.0414	0.5	0.0713	6.3	11.8	0.00186	1.38	LV	CELLSTATES	vCM2	control_PKP2	6	18
BHLHE40	3.88	0.00721	0.152	0.0264	4.47	20.1	0.000108	2.14	LV	CELLSTATES	vCM2	control_PKP2	6	18
GEM	3.83	0.00169	0.202	0.0308	4.54	28.4	1.06e-05	2.77	LV	CELLSTATES	vCM2	control_PKP2	6	18
LINC02211	3.73	0.0423	0.044	0.00752	2.57	11.6	0.00195	1.37	LV	CELLSTATES	vCM2	control_PKP2	6	18
LINC00324	3.49	0.0473	0.0224	0.00173	1.45	11.2	0.00232	1.32	LV	CELLSTATES	vCM2	control_PKP2	6	18
HES1	3.25	0.0103	0.0695	0.0229	3.3	18.4	0.000189	1.99	LV	CELLSTATES	vCM2	control_PKP2	6	18
APOE	3.24	0.037	0.0421	0.00677	2.61	12.2	0.00158	1.43	LV	CELLSTATES	vCM2	control_PKP2	6	18
TM4SF1	3.2	0.0187	0.0228	0.00406	1.73	15.4	0.000504	1.73	LV	CELLSTATES	vCM2	control_PKP2	6	18
LINC01446	3.16	0.0468	0.0252	0.0178	1.76	11.2	0.00228	1.33	LV	CELLSTATES	vCM2	control_PKP2	6	18
BGN	2.93	0.0408	0.0147	0.0064	1.2	11.8	0.0018	1.39	LV	CELLSTATES	vCM2	control_PKP2	6	18
G0S2	2.68	0.000581	0.531	0.139	6.09	35.4	1.95e-06	3.24	LV	CELLSTATES	vCM2	control_PKP2	6	18
CCDC85A	2.65	0.0399	0.287	0.073	5.29	11.9	0.00175	1.4	LV	CELLSTATES	vCM2	control_PKP2	6	18
HIST1H2BG	2.57	0.0474	0.019	0.00842	1.46	11.2	0.00233	1.32	LV	CELLSTATES	vCM2	control_PKP2	6	18
CNN1	2.55	0.042	0.0622	0.0157	3.12	11.7	0.00192	1.38	LV	CELLSTATES	vCM2	control_PKP2	6	18
MCTP2	2.45	0.0476	0.126	0.0253	3.95	11.1	0.00236	1.32	LV	CELLSTATES	vCM2	control_PKP2	6	18
TNFRSF11B	2.44	0.0129	0.0399	0.0118	2.43	17.2	0.000275	1.89	LV	CELLSTATES	vCM2	control_PKP2	6	18
HIST2H2AC	2.42	0.0266	0.0135	0.00348	1.02	13.7	0.000917	1.58	LV	CELLSTATES	vCM2	control_PKP2	6	18
TIMP1	2.41	0.0478	0.0864	0.0424	3.65	11.1	0.00242	1.32	LV	CELLSTATES	vCM2	control_PKP2	6	18
PDGFRB	2.33	0.0151	0.0246	0.00737	1.88	16.5	0.000348	1.82	LV	CELLSTATES	vCM2	control_PKP2	6	18
HIST1H2BD	2.29	0.0187	0.0817	0.0407	3.45	15.4	0.000498	1.73	LV	CELLSTATES	vCM2	control_PKP2	6	18
TAS1R1	2.28	0.00754	0.059	0.0155	2.85	19.9	0.000118	2.12	LV	CELLSTATES	vCM2	control_PKP2	6	18
H1F0	2.24	0.0278	0.0796	0.0338	3.46	13.5	0.000983	1.56	LV	CELLSTATES	vCM2	control_PKP2	6	18
SLC36A2	2.23	0.035	0.0303	0.0135	2.04	12.4	0.00146	1.46	LV	CELLSTATES	vCM2	control_PKP2	6	18
LINC01405	2.12	0.048	0.0289	0.0236	2.06	11	0.00245	1.32	LV	CELLSTATES	vCM2	control_PKP2	6	18
ETNPPL	2.04	0.00734	0.0401	0.0174	2.34	20	0.000111	2.13	LV	CELLSTATES	vCM2	control_PKP2	6	18
SELENOM	2.01	0.00621	0.101	0.0537	3.81	20.9	8.55e-05	2.21	LV	CELLSTATES	vCM2	control_PKP2	6	18
FAM84A	2	0.0276	0.0197	0.00655	1.61	13.5	0.000973	1.56	LV	CELLSTATES	vCM2	control_PKP2	6	18
AC087239.1	1.99	0.0438	0.0277	0.00912	1.9	11.5	0.00206	1.36	LV	CELLSTATES	vCM2	control_PKP2	6	18
COL15A1	1.97	0.0477	0.0614	0.0307	3.14	11.1	0.0024	1.32	LV	CELLSTATES	vCM2	control_PKP2	6	18
LINC01193	1.96	0.0416	0.0432	0.0129	2.4	11.7	0.00188	1.38	LV	CELLSTATES	vCM2	control_PKP2	6	18
KCNE1	1.95	0.00412	0.0436	0.0166	2.49	23.3	4.27e-05	2.38	LV	CELLSTATES	vCM2	control_PKP2	6	18
AL135936.1	1.94	0.00516	0.0633	0.0229	3.01	21.9	6.47e-05	2.29	LV	CELLSTATES	vCM2	control_PKP2	6	18
MTHFD2	1.94	0.00269	0.0359	0.014	2.29	25.5	2.3e-05	2.57	LV	CELLSTATES	vCM2	control_PKP2	6	18
HRH2	1.93	9.66e-05	0.39	0.168	5.62	49.3	1.11e-07	4.02	LV	CELLSTATES	vCM2	control_PKP2	6	18
CARMN	1.91	0.00314	0.432	0.139	5.72	24.7	2.83e-05	2.5	LV	CELLSTATES	vCM2	control_PKP2	6	18
ENO3	1.91	5.53e-05	0.287	0.159	5.21	53.7	4.95e-08	4.26	LV	CELLSTATES	vCM2	control_PKP2	6	18
PWRN1	1.91	0.048	0.0219	0.00838	1.76	11	0.00246	1.32	LV	CELLSTATES	vCM2	control_PKP2	6	18
INHA	1.9	0.0234	0.0153	0.00538	1.21	14.3	0.000745	1.63	LV	CELLSTATES	vCM2	control_PKP2	6	18
LRRC10	1.89	0.0263	0.0673	0.0371	3.24	13.7	0.000896	1.58	LV	CELLSTATES	vCM2	control_PKP2	6	18
MID1IP1	1.87	0.00475	0.0987	0.0493	3.78	22.4	5.59e-05	2.32	LV	CELLSTATES	vCM2	control_PKP2	6	18
PLP2	1.87	0.0187	0.0668	0.0273	3.18	15.4	0.000503	1.73	LV	CELLSTATES	vCM2	control_PKP2	6	18
MAP3K8	1.86	0.014	0.0597	0.0249	3.06	16.8	0.000313	1.85	LV	CELLSTATES	vCM2	control_PKP2	6	18
AC003102.1	1.83	0.00184	0.0231	0.0149	1.79	28	1.17e-05	2.74	LV	CELLSTATES	vCM2	control_PKP2	6	18
CYP2E1	1.83	0.0342	0.0131	0.00696	1.07	12.6	0.00138	1.47	LV	CELLSTATES	vCM2	control_PKP2	6	18
IL13RA1	1.82	0.0257	0.0323	0.0118	2.16	13.8	0.00087	1.59	LV	CELLSTATES	vCM2	control_PKP2	6	18
ABCG1	1.81	0.0276	0.123	0.0445	3.84	13.5	0.000973	1.56	LV	CELLSTATES	vCM2	control_PKP2	6	18
NES	1.81	0.042	0.0368	0.0176	2.41	11.7	0.00192	1.38	LV	CELLSTATES	vCM2	control_PKP2	6	18
TPM2	1.81	0.000346	1.65	0.751	7.78	39.3	8.2e-07	3.46	LV	CELLSTATES	vCM2	control_PKP2	6	18
MAP1A	1.79	0.0167	0.0246	0.0139	1.78	16	0.000411	1.78	LV	CELLSTATES	vCM2	control_PKP2	6	18
BMP7	1.74	0.0112	0.05	0.0182	2.83	18	0.000214	1.95	LV	CELLSTATES	vCM2	control_PKP2	6	18
AC092171.3	1.73	0.0416	0.0168	0.0067	1.31	11.7	0.00189	1.38	LV	CELLSTATES	vCM2	control_PKP2	6	18
AL031280.1	1.71	0.00039	0.109	0.0496	3.81	38.4	9.96e-07	3.41	LV	CELLSTATES	vCM2	control_PKP2	6	18
HSPB6	1.71	0.0126	0.0842	0.0562	3.54	17.4	0.000261	1.9	LV	CELLSTATES	vCM2	control_PKP2	6	18
IDH2	1.71	0.000104	1.14	0.624	7.25	48.1	1.39e-07	3.98	LV	CELLSTATES	vCM2	control_PKP2	6	18
IDH2-DT	1.69	0.000796	0.184	0.0827	4.58	33.3	3.16e-06	3.1	LV	CELLSTATES	vCM2	control_PKP2	6	18
PRSS50-1	1.64	0.0225	0.0895	0.0444	3.41	14.5	0.000681	1.65	LV	CELLSTATES	vCM2	control_PKP2	6	18
ACER2	1.63	0.0222	0.0455	0.0182	2.61	14.6	0.000668	1.65	LV	CELLSTATES	vCM2	control_PKP2	6	18
SVOP	1.63	0.0435	0.0377	0.0164	2.55	11.5	0.00202	1.36	LV	CELLSTATES	vCM2	control_PKP2	6	18
PHACTR2-AS1	1.62	0.0242	0.0355	0.0173	2.35	14.1	0.000798	1.62	LV	CELLSTATES	vCM2	control_PKP2	6	18
NKX2-5	1.61	0.00631	0.342	0.192	5.53	20.8	8.92e-05	2.2	LV	CELLSTATES	vCM2	control_PKP2	6	18
SNRPD2	1.61	0.0408	0.0703	0.0381	3.35	11.8	0.00181	1.39	LV	CELLSTATES	vCM2	control_PKP2	6	18
TRPC4	1.61	0.00498	0.155	0.0756	4.4	22	6.12e-05	2.3	LV	CELLSTATES	vCM2	control_PKP2	6	18
AC009955.2	1.6	0.0221	0.0523	0.0268	2.81	14.6	0.000661	1.66	LV	CELLSTATES	vCM2	control_PKP2	6	18
ARRB2	1.6	0.0171	0.0334	0.0223	2.22	15.9	0.000426	1.77	LV	CELLSTATES	vCM2	control_PKP2	6	18
TPM4	1.6	0.0292	0.021	0.0119	1.66	13.3	0.00106	1.53	LV	CELLSTATES	vCM2	control_PKP2	6	18
AC019117.1	1.59	0.0484	0.0223	0.0102	1.72	11	0.00249	1.31	LV	CELLSTATES	vCM2	control_PKP2	6	18
CRIP2	1.59	0.00762	0.81	0.507	6.86	19.8	0.00012	2.12	LV	CELLSTATES	vCM2	control_PKP2	6	18
MEIS1-AS2	1.59	0.0168	0.0675	0.0298	3.14	15.9	0.000419	1.77	LV	CELLSTATES	vCM2	control_PKP2	6	18
S1PR3	1.59	0.048	0.026	0.0102	1.93	11.1	0.00244	1.32	LV	CELLSTATES	vCM2	control_PKP2	6	18
LPCAT4	1.57	0.00112	0.255	0.136	5.09	30.5	6.3e-06	2.95	LV	CELLSTATES	vCM2	control_PKP2	6	18
SMTNL2	1.57	0.00433	0.0749	0.0309	3.31	22.9	4.7e-05	2.36	LV	CELLSTATES	vCM2	control_PKP2	6	18
TRAPPC1	1.57	0.0476	0.021	0.0151	1.76	11.1	0.00236	1.32	LV	CELLSTATES	vCM2	control_PKP2	6	18
LMO1	1.56	0.0336	0.0188	0.00785	1.54	12.6	0.00134	1.47	LV	CELLSTATES	vCM2	control_PKP2	6	18
SBK1	1.55	0.00238	0.084	0.0405	3.44	26.3	1.85e-05	2.62	LV	CELLSTATES	vCM2	control_PKP2	6	18
GRIP1	1.54	0.0214	0.491	0.259	6.06	14.8	0.000623	1.67	LV	CELLSTATES	vCM2	control_PKP2	6	18
MED7	1.54	0.0187	0.013	0.0074	1.1	15.4	0.000505	1.73	LV	CELLSTATES	vCM2	control_PKP2	6	18
PDE4B	1.54	0.00098	0.549	0.27	6.12	31.7	4.7e-06	3.01	LV	CELLSTATES	vCM2	control_PKP2	6	18
MAP3K19	1.53	0.0454	0.0986	0.0534	3.83	11.3	0.00219	1.34	LV	CELLSTATES	vCM2	control_PKP2	6	18
P2RY2	1.53	0.0166	0.0284	0.0195	2	16	0.000408	1.78	LV	CELLSTATES	vCM2	control_PKP2	6	18
QRFPR	1.53	0.0342	0.0459	0.0165	2.62	12.5	0.0014	1.47	LV	CELLSTATES	vCM2	control_PKP2	6	18
SHISA4	1.53	0.0471	0.043	0.0246	2.66	11.2	0.0023	1.33	LV	CELLSTATES	vCM2	control_PKP2	6	18
TMEM51	1.53	0.014	0.0477	0.0278	2.72	16.8	0.00031	1.85	LV	CELLSTATES	vCM2	control_PKP2	6	18
CADPS2	1.52	0.0165	0.642	0.406	6.47	16.1	0.000399	1.78	LV	CELLSTATES	vCM2	control_PKP2	6	18
MYL9	1.52	0.0126	1.57	0.7	7.63	17.4	0.00026	1.9	LV	CELLSTATES	vCM2	control_PKP2	6	18
UNC5B	1.52	0.00269	0.0862	0.0505	3.53	25.5	2.31e-05	2.57	LV	CELLSTATES	vCM2	control_PKP2	6	18
AL591926.2	1.51	0.05	0.0292	0.0151	2.06	10.8	0.00265	1.3	LV	CELLSTATES	vCM2	control_PKP2	6	18
AC005358.1	1.5	0.00168	1.12	0.636	7.2	28.6	1.01e-05	2.78	LV	CELLSTATES	vCM2	control_PKP2	6	18
ADRB1	1.5	0.0408	0.332	0.229	5.65	11.8	0.0018	1.39	LV	CELLSTATES	vCM2	control_PKP2	6	18
AL451069.1	1.5	0.0187	0.179	0.128	4.62	15.4	0.000505	1.73	LV	CELLSTATES	vCM2	control_PKP2	6	18
IPO9-AS1	1.5	0.0111	2.38	1.27	8.29	18	0.000212	1.95	LV	CELLSTATES	vCM2	control_PKP2	6	18
LDLR	1.5	0.049	0.0271	0.0149	2.07	11	0.00253	1.31	LV	CELLSTATES	vCM2	control_PKP2	6	18
MYL6	1.5	0.000166	1.2	0.616	7.3	45.2	2.44e-07	3.78	LV	CELLSTATES	vCM2	control_PKP2	6	18
PPP1R1C	1.5	0.000497	1.36	0.701	7.45	36.8	1.41e-06	3.3	LV	CELLSTATES	vCM2	control_PKP2	6	18
TBX20	1.5	0.000166	2.66	1.28	8.36	45.4	2.35e-07	3.78	LV	CELLSTATES	vCM2	control_PKP2	6	18
FAM78A	1.49	0.0188	0.0583	0.0298	3	15.3	0.000519	1.73	LV	CELLSTATES	vCM2	control_PKP2	6	18
LBH	1.49	0.00444	0.604	0.304	6.23	22.7	5.12e-05	2.35	LV	CELLSTATES	vCM2	control_PKP2	6	18
FPGT-TNNI3K	1.48	0.0251	0.0471	0.0246	2.65	13.9	0.000846	1.6	LV	CELLSTATES	vCM2	control_PKP2	6	18
LDHA	1.48	0.0035	0.177	0.0953	4.55	24.1	3.38e-05	2.46	LV	CELLSTATES	vCM2	control_PKP2	6	18
TAGLN	1.48	0.0207	0.0463	0.0238	2.71	14.9	0.000588	1.68	LV	CELLSTATES	vCM2	control_PKP2	6	18
ATP2B4	1.47	0.000346	1.31	0.701	7.36	39.8	7.39e-07	3.46	LV	CELLSTATES	vCM2	control_PKP2	6	18
HAPLN3	1.47	0.0266	0.0173	0.0146	1.42	13.7	0.000916	1.58	LV	CELLSTATES	vCM2	control_PKP2	6	18
SREBF1	1.47	0.0125	0.0931	0.0481	3.57	17.4	0.000255	1.9	LV	CELLSTATES	vCM2	control_PKP2	6	18
AC087482.1	1.43	0.00775	0.0173	0.0141	1.44	19.7	0.000126	2.11	LV	CELLSTATES	vCM2	control_PKP2	6	18
SYNM	1.43	0.0125	0.605	0.278	6.16	17.4	0.000254	1.9	LV	CELLSTATES	vCM2	control_PKP2	6	18
MYADM	1.41	0.0186	0.154	0.0856	4.37	15.5	0.000484	1.73	LV	CELLSTATES	vCM2	control_PKP2	6	18
RARA	1.41	0.00963	0.0464	0.0341	2.66	18.7	0.000171	2.02	LV	CELLSTATES	vCM2	control_PKP2	6	18
S100A16	1.4	0.0435	0.0347	0.02	2.32	11.5	0.00203	1.36	LV	CELLSTATES	vCM2	control_PKP2	6	18
NMRK2	1.39	0.0439	0.942	0.557	6.96	11.5	0.00208	1.36	LV	CELLSTATES	vCM2	control_PKP2	6	18
SCART1	1.39	0.00833	0.0458	0.0283	2.7	19.3	0.000139	2.08	LV	CELLSTATES	vCM2	control_PKP2	6	18
AC136604.2	1.38	0.0283	0.147	0.104	4.45	13.4	0.00101	1.55	LV	CELLSTATES	vCM2	control_PKP2	6	18
ARHGAP22	1.38	0.0182	0.0688	0.0451	3.25	15.6	0.000469	1.74	LV	CELLSTATES	vCM2	control_PKP2	6	18
INPP5J	1.38	0.00168	0.0623	0.0347	3.05	28.5	1.03e-05	2.77	LV	CELLSTATES	vCM2	control_PKP2	6	18
LRP1	1.37	0.00676	0.209	0.113	4.84	20.4	9.89e-05	2.17	LV	CELLSTATES	vCM2	control_PKP2	6	18
ADGRE5	1.36	0.000346	0.135	0.0747	4.17	39.6	7.73e-07	3.46	LV	CELLSTATES	vCM2	control_PKP2	6	18
GRB7	1.35	0.0476	0.0165	0.0101	1.38	11.1	0.00237	1.32	LV	CELLSTATES	vCM2	control_PKP2	6	18
PDLIM7	1.35	0.0233	0.0973	0.0582	3.77	14.3	0.000735	1.63	LV	CELLSTATES	vCM2	control_PKP2	6	18
SLC1A2	1.35	0.0491	0.0982	0.0493	3.6	10.9	0.00255	1.31	LV	CELLSTATES	vCM2	control_PKP2	6	18
LPAR3	1.34	0.0137	0.122	0.0852	4.06	16.9	0.000299	1.86	LV	CELLSTATES	vCM2	control_PKP2	6	18
LINC01936	1.33	0.00755	0.428	0.247	5.77	19.8	0.000118	2.12	LV	CELLSTATES	vCM2	control_PKP2	6	18
RASSF3	1.33	0.00262	0.585	0.344	6.18	25.7	2.17e-05	2.58	LV	CELLSTATES	vCM2	control_PKP2	6	18
ACTG1	1.32	0.0187	1.54	1.01	7.73	15.4	0.000504	1.73	LV	CELLSTATES	vCM2	control_PKP2	6	18
DDX39A	1.32	0.00444	0.0528	0.0351	2.94	22.7	5.12e-05	2.35	LV	CELLSTATES	vCM2	control_PKP2	6	18
DUSP13	1.32	0.0306	0.0255	0.0176	1.93	13.1	0.00115	1.51	LV	CELLSTATES	vCM2	control_PKP2	6	18
MYOZ3	1.32	0.0183	0.0401	0.0352	2.59	15.6	0.000472	1.74	LV	CELLSTATES	vCM2	control_PKP2	6	18
PROB1	1.31	0.0289	0.0408	0.0235	2.64	13.3	0.00104	1.54	LV	CELLSTATES	vCM2	control_PKP2	6	18
SMYD1	1.31	0.00112	1.97	1.1	8.01	30.5	6.29e-06	2.95	LV	CELLSTATES	vCM2	control_PKP2	6	18
SSUH2	1.3	0.05	0.097	0.06	3.84	10.8	0.00264	1.3	LV	CELLSTATES	vCM2	control_PKP2	6	18
GRIP2	1.29	0.00936	0.933	0.554	6.97	18.8	0.000164	2.03	LV	CELLSTATES	vCM2	control_PKP2	6	18
RNF125	1.29	0.00985	0.0743	0.0458	3.41	18.5	0.000178	2.01	LV	CELLSTATES	vCM2	control_PKP2	6	18
USP39	1.29	0.0409	0.768	0.589	6.86	11.8	0.00183	1.39	LV	CELLSTATES	vCM2	control_PKP2	6	18
MIR4300HG	1.28	0.0208	0.249	0.145	5.09	14.9	0.000595	1.68	LV	CELLSTATES	vCM2	control_PKP2	6	18
TEAD2	1.28	0.00521	0.0682	0.0487	3.31	21.8	6.6e-05	2.28	LV	CELLSTATES	vCM2	control_PKP2	6	18
TMUB1	1.28	0.0283	0.0359	0.0259	2.41	13.4	0.00101	1.55	LV	CELLSTATES	vCM2	control_PKP2	6	18
EHD1	1.27	0.0269	0.0311	0.0204	2.22	13.6	0.000939	1.57	LV	CELLSTATES	vCM2	control_PKP2	6	18
SMCR5	1.27	0.0034	0.159	0.0971	4.47	24.3	3.22e-05	2.47	LV	CELLSTATES	vCM2	control_PKP2	6	18
ITGA3	1.26	0.00105	0.22	0.125	4.87	31.1	5.45e-06	2.98	LV	CELLSTATES	vCM2	control_PKP2	6	18
PLK2	1.26	0.0479	0.108	0.0741	3.9	11.1	0.00243	1.32	LV	CELLSTATES	vCM2	control_PKP2	6	18
TLL2	1.26	0.0232	0.183	0.12	4.66	14.3	0.000726	1.63	LV	CELLSTATES	vCM2	control_PKP2	6	18
ADAMTS7	1.25	0.0134	0.4	0.269	5.71	17	0.000289	1.87	LV	CELLSTATES	vCM2	control_PKP2	6	18
ASAP3	1.25	0.000346	0.381	0.239	5.63	40	7.04e-07	3.46	LV	CELLSTATES	vCM2	control_PKP2	6	18
PPARGC1B	1.25	0.000456	1.85	1.16	7.87	37.6	1.2e-06	3.34	LV	CELLSTATES	vCM2	control_PKP2	6	18
PRICKLE3	1.25	0.0216	0.0288	0.0194	2.08	14.7	0.000637	1.66	LV	CELLSTATES	vCM2	control_PKP2	6	18
SORD	1.24	0.0234	0.0429	0.0391	2.61	14.2	0.000749	1.63	LV	CELLSTATES	vCM2	control_PKP2	6	18
AC068631.1	1.23	0.0233	0.0359	0.0215	2.39	14.3	0.000737	1.63	LV	CELLSTATES	vCM2	control_PKP2	6	18
LINC00276	1.22	0.0298	0.131	0.0979	4.25	13.2	0.0011	1.53	LV	CELLSTATES	vCM2	control_PKP2	6	18
VASP	1.22	0.0034	0.112	0.0706	3.95	24.3	3.21e-05	2.47	LV	CELLSTATES	vCM2	control_PKP2	6	18
KCNJ5	1.21	0.0454	0.079	0.0456	3.43	11.3	0.00219	1.34	LV	CELLSTATES	vCM2	control_PKP2	6	18
PYGM	1.21	0.00551	0.0774	0.0555	3.42	21.5	7.27e-05	2.26	LV	CELLSTATES	vCM2	control_PKP2	6	18
RPLP2	1.21	0.0412	0.194	0.143	4.83	11.8	0.00185	1.38	LV	CELLSTATES	vCM2	control_PKP2	6	18
DNAJB5	1.2	0.0188	0.0407	0.0262	2.51	15.3	0.000516	1.73	LV	CELLSTATES	vCM2	control_PKP2	6	18
DRAP1	1.2	0.0126	0.0704	0.0515	3.36	17.3	0.000264	1.9	LV	CELLSTATES	vCM2	control_PKP2	6	18
ISOC1	1.2	0.00209	0.232	0.131	4.93	27.2	1.46e-05	2.68	LV	CELLSTATES	vCM2	control_PKP2	6	18
MAP3K14	1.2	0.00607	0.561	0.376	6.21	21	8.25e-05	2.22	LV	CELLSTATES	vCM2	control_PKP2	6	18
THAP8	1.2	0.0478	0.0225	0.015	1.79	11.1	0.00241	1.32	LV	CELLSTATES	vCM2	control_PKP2	6	18
CHPF	1.19	0.033	0.0578	0.0411	3.09	12.7	0.0013	1.48	LV	CELLSTATES	vCM2	control_PKP2	6	18
TMEM38A	1.19	0.0186	0.495	0.362	5.98	15.4	0.000493	1.73	LV	CELLSTATES	vCM2	control_PKP2	6	18
NCF2	1.18	0.034	0.0253	0.015	1.87	12.6	0.00136	1.47	LV	CELLSTATES	vCM2	control_PKP2	6	18
PIAS3	1.18	0.00928	0.0336	0.0275	2.33	18.9	0.000161	2.03	LV	CELLSTATES	vCM2	control_PKP2	6	18
SERTAD3	1.18	0.0439	0.0314	0.0191	2.24	11.5	0.00208	1.36	LV	CELLSTATES	vCM2	control_PKP2	6	18
TTYH2	1.18	0.00676	0.198	0.134	4.72	20.4	9.91e-05	2.17	LV	CELLSTATES	vCM2	control_PKP2	6	18
CXorf38	1.17	0.0264	0.322	0.217	5.45	13.7	0.000903	1.58	LV	CELLSTATES	vCM2	control_PKP2	6	18
EPHA4	1.17	0.0284	0.151	0.113	4.38	13.4	0.00102	1.55	LV	CELLSTATES	vCM2	control_PKP2	6	18
FLOT1	1.17	0.0101	0.169	0.123	4.59	18.4	0.000184	2	LV	CELLSTATES	vCM2	control_PKP2	6	18
MTA1	1.17	0.00105	0.495	0.338	6.03	31	5.51e-06	2.98	LV	CELLSTATES	vCM2	control_PKP2	6	18
NAV1	1.17	0.0298	2.24	1.54	8.23	13.2	0.00109	1.53	LV	CELLSTATES	vCM2	control_PKP2	6	18
GPD1	1.16	0.00436	0.0353	0.0208	2.32	22.9	4.79e-05	2.36	LV	CELLSTATES	vCM2	control_PKP2	6	18
PLCG2	1.16	0.0345	0.101	0.0629	3.79	12.5	0.00144	1.46	LV	CELLSTATES	vCM2	control_PKP2	6	18
ZFP36L2	1.16	0.0137	0.114	0.0666	3.9	16.9	0.000303	1.86	LV	CELLSTATES	vCM2	control_PKP2	6	18
MYOCD	1.15	0.00164	2.77	1.96	8.51	28.7	9.75e-06	2.79	LV	CELLSTATES	vCM2	control_PKP2	6	18
NAXE	1.15	0.0193	0.0542	0.0373	2.97	15.2	0.000532	1.72	LV	CELLSTATES	vCM2	control_PKP2	6	18
TMEM254-AS1	1.15	0.015	0.0474	0.032	2.75	16.5	0.000343	1.82	LV	CELLSTATES	vCM2	control_PKP2	6	18
EPOR	1.14	0.00551	0.0514	0.0364	2.84	21.4	7.29e-05	2.26	LV	CELLSTATES	vCM2	control_PKP2	6	18
A4GALT	1.13	0.0268	0.354	0.245	5.53	13.6	0.000934	1.57	LV	CELLSTATES	vCM2	control_PKP2	6	18
TUBG1	1.13	0.0165	0.0351	0.0264	2.4	16	0.000404	1.78	LV	CELLSTATES	vCM2	control_PKP2	6	18
ZNF219	1.13	0.0383	0.0443	0.03	2.66	12.1	0.00165	1.42	LV	CELLSTATES	vCM2	control_PKP2	6	18
AC099066.2	1.12	0.0439	0.0391	0.0299	2.59	11.5	0.00207	1.36	LV	CELLSTATES	vCM2	control_PKP2	6	18
AC117834.1	1.12	0.0272	0.75	0.548	6.69	13.6	0.000954	1.57	LV	CELLSTATES	vCM2	control_PKP2	6	18
HDAC11	1.12	0.00444	0.0579	0.0422	3.03	22.7	5.12e-05	2.35	LV	CELLSTATES	vCM2	control_PKP2	6	18
MPV17L2	1.12	0.0483	0.0308	0.0219	2.18	11	0.00248	1.32	LV	CELLSTATES	vCM2	control_PKP2	6	18
CD63	1.11	0.0436	0.229	0.191	5.04	11.5	0.00204	1.36	LV	CELLSTATES	vCM2	control_PKP2	6	18
B3GALT2	1.1	0.0307	0.0967	0.0674	3.83	13	0.00116	1.51	LV	CELLSTATES	vCM2	control_PKP2	6	18
CORO6	1.1	0.0128	0.391	0.3	5.8	17.2	0.000271	1.89	LV	CELLSTATES	vCM2	control_PKP2	6	18
CREB3	1.1	0.0344	0.0432	0.0309	2.63	12.5	0.00142	1.46	LV	CELLSTATES	vCM2	control_PKP2	6	18
DISC1	1.1	0.0157	2.68	1.96	8.54	16.3	0.000371	1.81	LV	CELLSTATES	vCM2	control_PKP2	6	18
MMP15	1.1	0.0495	0.052	0.0424	2.89	10.9	0.00258	1.31	LV	CELLSTATES	vCM2	control_PKP2	6	18
TRIQK	1.1	0.0229	1.25	0.959	7.43	14.4	0.000704	1.64	LV	CELLSTATES	vCM2	control_PKP2	6	18
UQCRQ	1.1	0.0452	0.304	0.298	5.54	11.4	0.00217	1.34	LV	CELLSTATES	vCM2	control_PKP2	6	18
LARP6	1.09	0.00815	0.132	0.0939	4.17	19.4	0.000136	2.09	LV	CELLSTATES	vCM2	control_PKP2	6	18
PPP1R16A	1.09	0.00107	0.434	0.298	5.84	30.8	5.81e-06	2.97	LV	CELLSTATES	vCM2	control_PKP2	6	18
ABCA7	1.08	0.0271	0.0468	0.0475	2.79	13.6	0.000947	1.57	LV	CELLSTATES	vCM2	control_PKP2	6	18
CCDC9B	1.07	0.00415	0.266	0.208	5.24	23.1	4.46e-05	2.38	LV	CELLSTATES	vCM2	control_PKP2	6	18
CNN2	1.07	0.0122	0.193	0.119	4.7	17.6	0.000243	1.92	LV	CELLSTATES	vCM2	control_PKP2	6	18
FADS2	1.07	0.00444	0.0627	0.0497	3.14	22.7	5.02e-05	2.35	LV	CELLSTATES	vCM2	control_PKP2	6	18
MFGE8	1.07	0.0187	0.545	0.446	6.3	15.3	0.000513	1.73	LV	CELLSTATES	vCM2	control_PKP2	6	18
RORB-AS1	1.07	0.0303	0.0804	0.0547	3.46	13.1	0.00113	1.52	LV	CELLSTATES	vCM2	control_PKP2	6	18
C9orf16	1.06	0.0208	0.0667	0.0504	3.16	14.9	0.000592	1.68	LV	CELLSTATES	vCM2	control_PKP2	6	18
IGSF3	1.06	0.0306	0.0352	0.0229	2.34	13.1	0.00115	1.51	LV	CELLSTATES	vCM2	control_PKP2	6	18
PITPNM2	1.06	0.0187	0.457	0.316	5.92	15.3	0.00051	1.73	LV	CELLSTATES	vCM2	control_PKP2	6	18
ROBO1	1.06	0.0212	0.121	0.0904	4.18	14.8	0.000613	1.67	LV	CELLSTATES	vCM2	control_PKP2	6	18
AC091167.7	1.05	0.0498	0.0196	0.0184	1.62	10.9	0.00261	1.3	LV	CELLSTATES	vCM2	control_PKP2	6	18
MYO1E	1.05	0.0178	0.425	0.284	5.86	15.7	0.000455	1.75	LV	CELLSTATES	vCM2	control_PKP2	6	18
BCORL1	1.04	0.00249	0.072	0.0467	3.3	26	1.99e-05	2.6	LV	CELLSTATES	vCM2	control_PKP2	6	18
KLHDC8B	1.04	0.0112	0.119	0.0914	4.08	17.9	0.000216	1.95	LV	CELLSTATES	vCM2	control_PKP2	6	18
PHLDB3	1.04	0.0153	0.0708	0.0522	3.29	16.4	0.000355	1.82	LV	CELLSTATES	vCM2	control_PKP2	6	18
TRIP10	1.04	0.0186	0.202	0.171	4.87	15.5	0.000492	1.73	LV	CELLSTATES	vCM2	control_PKP2	6	18
AC008537.1	1.03	0.0114	0.166	0.111	4.51	17.9	0.000222	1.94	LV	CELLSTATES	vCM2	control_PKP2	6	18
CXXC5	1.03	0.0254	0.0724	0.0468	3.28	13.9	0.000859	1.59	LV	CELLSTATES	vCM2	control_PKP2	6	18
HAND2	1.02	0.00607	0.444	0.306	5.84	21	8.27e-05	2.22	LV	CELLSTATES	vCM2	control_PKP2	6	18
MAN1C1	1.02	0.00835	0.392	0.286	5.71	19.3	0.00014	2.08	LV	CELLSTATES	vCM2	control_PKP2	6	18
SGCB	1.02	0.00653	0.235	0.157	4.95	20.6	9.44e-05	2.18	LV	CELLSTATES	vCM2	control_PKP2	6	18
AL049875.1	1.01	0.048	0.0598	0.0546	3.1	11	0.00245	1.32	LV	CELLSTATES	vCM2	control_PKP2	6	18
CXADR	1.01	0.00168	0.376	0.256	5.62	28.5	1.03e-05	2.77	LV	CELLSTATES	vCM2	control_PKP2	6	18
IFFO1	1.01	0.00775	0.0885	0.0649	3.56	19.6	0.000127	2.11	LV	CELLSTATES	vCM2	control_PKP2	6	18
LMNA	1.01	0.0498	0.576	0.467	6.29	10.9	0.00262	1.3	LV	CELLSTATES	vCM2	control_PKP2	6	18
RPL3	1.01	0.048	0.0588	0.0579	3.15	11.1	0.00244	1.32	LV	CELLSTATES	vCM2	control_PKP2	6	18
TKT	1.01	0.046	0.237	0.199	5.02	11.3	0.00223	1.34	LV	CELLSTATES	vCM2	control_PKP2	6	18
RGS3	0.997	0.00414	0.616	0.48	6.34	23.2	4.35e-05	2.38	LV	CELLSTATES	vCM2	control_PKP2	6	18
AP003170.3	0.994	0.0459	0.0899	0.055	3.69	11.3	0.00222	1.34	LV	CELLSTATES	vCM2	control_PKP2	6	18
PGAM2	0.994	0.0182	0.447	0.39	5.96	15.6	0.000468	1.74	LV	CELLSTATES	vCM2	control_PKP2	6	18
LAMA5	0.991	0.00772	0.179	0.132	4.62	19.7	0.000124	2.11	LV	CELLSTATES	vCM2	control_PKP2	6	18
ETS1	0.984	0.0227	0.0904	0.0572	3.61	14.5	0.000693	1.64	LV	CELLSTATES	vCM2	control_PKP2	6	18
SLC12A7	0.984	0.00444	0.58	0.403	6.22	22.6	5.14e-05	2.35	LV	CELLSTATES	vCM2	control_PKP2	6	18
VWCE	0.98	0.0369	0.0259	0.0256	1.97	12.2	0.00157	1.43	LV	CELLSTATES	vCM2	control_PKP2	6	18
AC019068.1	0.979	0.0362	0.688	0.548	6.55	12.3	0.00153	1.44	LV	CELLSTATES	vCM2	control_PKP2	6	18
PDE4A	0.977	0.0211	0.0894	0.0855	3.69	14.8	0.00061	1.67	LV	CELLSTATES	vCM2	control_PKP2	6	18
RPL21	0.976	0.0454	0.21	0.197	4.96	11.3	0.00218	1.34	LV	CELLSTATES	vCM2	control_PKP2	6	18
GIPR	0.974	0.0216	0.127	0.101	4.08	14.7	0.000633	1.67	LV	CELLSTATES	vCM2	control_PKP2	6	18
MROH7-TTC4	0.972	0.0353	0.0975	0.0831	3.79	12.4	0.00147	1.45	LV	CELLSTATES	vCM2	control_PKP2	6	18
PRKACA	0.968	0.00209	0.339	0.26	5.51	27.1	1.48e-05	2.68	LV	CELLSTATES	vCM2	control_PKP2	6	18
AHDC1	0.958	0.0153	0.234	0.182	4.94	16.4	0.000357	1.82	LV	CELLSTATES	vCM2	control_PKP2	6	18
CBX6	0.956	0.0122	0.0921	0.0731	3.7	17.5	0.000245	1.91	LV	CELLSTATES	vCM2	control_PKP2	6	18
GPC4	0.956	0.0435	0.0313	0.0272	2.26	11.5	0.00202	1.36	LV	CELLSTATES	vCM2	control_PKP2	6	18
WDFY2	0.956	0.0272	0.336	0.263	5.51	13.6	0.000957	1.57	LV	CELLSTATES	vCM2	control_PKP2	6	18
STAG3	0.954	0.00626	0.0834	0.0736	3.61	20.8	8.81e-05	2.2	LV	CELLSTATES	vCM2	control_PKP2	6	18
CCDC69	0.95	0.0317	0.238	0.196	5.04	12.9	0.00122	1.5	LV	CELLSTATES	vCM2	control_PKP2	6	18
HSPB7	0.943	0.0187	2.69	2.42	8.61	15.3	0.000512	1.73	LV	CELLSTATES	vCM2	control_PKP2	6	18
TTLL1	0.94	0.0243	0.0899	0.0721	3.62	14	0.000804	1.61	LV	CELLSTATES	vCM2	control_PKP2	6	18
EHD4	0.932	0.0266	0.387	0.283	5.69	13.7	0.00092	1.57	LV	CELLSTATES	vCM2	control_PKP2	6	18
KIFC3	0.932	0.00306	0.77	0.543	6.65	24.9	2.72e-05	2.51	LV	CELLSTATES	vCM2	control_PKP2	6	18
LPAR5	0.927	0.0202	0.0495	0.0373	2.82	15	0.00057	1.7	LV	CELLSTATES	vCM2	control_PKP2	6	18
EPHX1	0.926	0.0478	0.065	0.0492	3.25	11.1	0.00242	1.32	LV	CELLSTATES	vCM2	control_PKP2	6	18
EDIL3	0.925	0.0333	0.348	0.363	5.65	12.7	0.00132	1.48	LV	CELLSTATES	vCM2	control_PKP2	6	18
MTSS1L	0.92	0.0342	0.171	0.124	4.5	12.5	0.0014	1.47	LV	CELLSTATES	vCM2	control_PKP2	6	18
CD151	0.914	0.0459	0.22	0.206	5	11.3	0.00222	1.34	LV	CELLSTATES	vCM2	control_PKP2	6	18
FADS1	0.914	0.0234	0.0581	0.0444	3.02	14.2	0.000756	1.63	LV	CELLSTATES	vCM2	control_PKP2	6	18
AR	0.913	0.00382	0.547	0.432	6.17	23.7	3.83e-05	2.42	LV	CELLSTATES	vCM2	control_PKP2	6	18
NRSN2	0.905	0.0289	0.0584	0.0542	3.09	13.3	0.00104	1.54	LV	CELLSTATES	vCM2	control_PKP2	6	18
MPPED2	0.9	0.0264	0.443	0.329	5.89	13.7	0.000904	1.58	LV	CELLSTATES	vCM2	control_PKP2	6	18
PFKM	0.899	0.00328	0.669	0.541	6.47	24.5	3e-05	2.48	LV	CELLSTATES	vCM2	control_PKP2	6	18
SLC51A	0.895	0.0049	0.189	0.136	4.66	22.1	5.95e-05	2.31	LV	CELLSTATES	vCM2	control_PKP2	6	18
EMG1-1	0.893	0.0477	0.159	0.126	4.47	11.1	0.00239	1.32	LV	CELLSTATES	vCM2	control_PKP2	6	18
COL6A1	0.891	0.0319	0.212	0.179	4.93	12.8	0.00124	1.5	LV	CELLSTATES	vCM2	control_PKP2	6	18
NAV2-AS2	0.891	0.0488	0.181	0.137	4.64	11	0.00251	1.31	LV	CELLSTATES	vCM2	control_PKP2	6	18
ZNRF1	0.884	0.00926	0.775	0.635	6.66	18.9	0.00016	2.03	LV	CELLSTATES	vCM2	control_PKP2	6	18
YWHAZ	0.881	0.00381	0.54	0.415	6.17	23.7	3.76e-05	2.42	LV	CELLSTATES	vCM2	control_PKP2	6	18
PTMA	0.877	0.0327	0.225	0.197	5.01	12.8	0.00128	1.49	LV	CELLSTATES	vCM2	control_PKP2	6	18
DOPEY2	0.876	0.0125	0.361	0.267	5.56	17.4	0.000254	1.9	LV	CELLSTATES	vCM2	control_PKP2	6	18
LSMEM2	0.876	0.0477	0.0535	0.0398	2.95	11.1	0.0024	1.32	LV	CELLSTATES	vCM2	control_PKP2	6	18
APOBEC2	0.871	0.0345	0.296	0.256	5.43	12.5	0.00143	1.46	LV	CELLSTATES	vCM2	control_PKP2	6	18
GATA4	0.871	0.00964	2.49	2.12	8.41	18.7	0.000171	2.02	LV	CELLSTATES	vCM2	control_PKP2	6	18
PPP1R13L	0.869	0.00443	1.13	0.908	7.24	22.8	4.96e-05	2.35	LV	CELLSTATES	vCM2	control_PKP2	6	18
TEX2	0.854	0.000346	0.514	0.413	6.1	39.9	7.19e-07	3.46	LV	CELLSTATES	vCM2	control_PKP2	6	18
HOOK2	0.846	0.0225	2.76	2.33	8.56	14.5	0.000685	1.65	LV	CELLSTATES	vCM2	control_PKP2	6	18
IDH1	0.841	0.0232	0.329	0.294	5.54	14.3	0.00073	1.63	LV	CELLSTATES	vCM2	control_PKP2	6	18
TMEM159	0.841	0.037	0.316	0.259	5.41	12.2	0.00158	1.43	LV	CELLSTATES	vCM2	control_PKP2	6	18
CAVIN2	0.836	0.0389	0.139	0.134	4.31	12	0.00169	1.41	LV	CELLSTATES	vCM2	control_PKP2	6	18
MMACHC	0.832	0.0335	0.0892	0.0744	3.61	12.7	0.00133	1.47	LV	CELLSTATES	vCM2	control_PKP2	6	18
RPS8	0.831	0.0232	0.2	0.176	4.87	14.4	0.000722	1.63	LV	CELLSTATES	vCM2	control_PKP2	6	18
ALPK2	0.83	0.0322	1.93	1.54	7.99	12.8	0.00126	1.49	LV	CELLSTATES	vCM2	control_PKP2	6	18
SEC61B	0.829	0.0342	0.258	0.217	5.22	12.5	0.0014	1.47	LV	CELLSTATES	vCM2	control_PKP2	6	18
ARHGEF2	0.824	0.02	0.139	0.117	4.27	15.1	0.000559	1.7	LV	CELLSTATES	vCM2	control_PKP2	6	18
CLIC5	0.824	0.0187	2.07	1.77	8.15	15.4	0.000497	1.73	LV	CELLSTATES	vCM2	control_PKP2	6	18
STARD9	0.824	0.0476	0.234	0.194	4.97	11.1	0.00237	1.32	LV	CELLSTATES	vCM2	control_PKP2	6	18
TMEM63B	0.822	0.00984	0.203	0.156	4.78	18.6	0.000177	2.01	LV	CELLSTATES	vCM2	control_PKP2	6	18
LINC02334	0.82	0.0187	1.01	0.724	7.09	15.3	0.00051	1.73	LV	CELLSTATES	vCM2	control_PKP2	6	18
LNPK	0.82	0.00485	0.541	0.427	6.17	22.2	5.86e-05	2.31	LV	CELLSTATES	vCM2	control_PKP2	6	18
PTPRJ	0.82	0.0278	0.378	0.355	5.79	13.5	0.000985	1.56	LV	CELLSTATES	vCM2	control_PKP2	6	18
HINT2	0.819	0.0126	0.0722	0.0682	3.4	17.4	0.00026	1.9	LV	CELLSTATES	vCM2	control_PKP2	6	18
NIN	0.819	0.0306	0.773	0.744	6.77	13.1	0.00115	1.51	LV	CELLSTATES	vCM2	control_PKP2	6	18
RAB9B	0.817	0.0475	0.134	0.11	4.2	11.2	0.00234	1.32	LV	CELLSTATES	vCM2	control_PKP2	6	18
RHBDF2	0.815	0.0473	0.0587	0.0481	3.08	11.2	0.00232	1.32	LV	CELLSTATES	vCM2	control_PKP2	6	18
FAM171A1	0.81	0.0318	0.0683	0.0513	3.29	12.9	0.00123	1.5	LV	CELLSTATES	vCM2	control_PKP2	6	18
SLC35E4	0.809	0.0368	0.0594	0.0502	3.08	12.2	0.00156	1.43	LV	CELLSTATES	vCM2	control_PKP2	6	18
SLC41A1	0.808	0.0142	1.1	0.903	7.2	16.7	0.000319	1.85	LV	CELLSTATES	vCM2	control_PKP2	6	18
MAPKAPK3	0.806	0.00385	0.378	0.32	5.68	23.6	3.89e-05	2.41	LV	CELLSTATES	vCM2	control_PKP2	6	18
FAM50A	0.8	0.0359	0.0826	0.0744	3.58	12.3	0.00151	1.45	LV	CELLSTATES	vCM2	control_PKP2	6	18
PTGES2	0.799	0.00523	0.233	0.212	5.06	21.7	6.76e-05	2.28	LV	CELLSTATES	vCM2	control_PKP2	6	18
ETV6	0.797	0.0021	0.884	0.692	6.86	27	1.55e-05	2.68	LV	CELLSTATES	vCM2	control_PKP2	6	18
TNFRSF19	0.79	0.0187	0.813	0.643	6.78	15.4	0.000497	1.73	LV	CELLSTATES	vCM2	control_PKP2	6	18
B4GALNT3	0.788	0.021	1.34	1.12	7.54	14.9	0.000604	1.68	LV	CELLSTATES	vCM2	control_PKP2	6	18
RSU1	0.781	0.014	0.613	0.477	6.41	16.8	0.000312	1.85	LV	CELLSTATES	vCM2	control_PKP2	6	18
STK40	0.779	0.0151	0.173	0.136	4.54	16.5	0.000349	1.82	LV	CELLSTATES	vCM2	control_PKP2	6	18
AC022146.2	0.777	0.0385	0.394	0.305	5.75	12	0.00167	1.41	LV	CELLSTATES	vCM2	control_PKP2	6	18
TMEM87B	0.773	0.0315	0.0931	0.0762	3.7	12.9	0.00121	1.5	LV	CELLSTATES	vCM2	control_PKP2	6	18
TMEM127	0.772	0.02	0.165	0.14	4.48	15.1	0.000561	1.7	LV	CELLSTATES	vCM2	control_PKP2	6	18
CNPPD1	0.771	0.011	0.0636	0.0583	3.2	18	0.000209	1.96	LV	CELLSTATES	vCM2	control_PKP2	6	18
EIF2B4	0.771	0.00963	0.0885	0.0774	3.67	18.7	0.00017	2.02	LV	CELLSTATES	vCM2	control_PKP2	6	18
GRAMD1A	0.771	0.0186	0.103	0.097	3.92	15.5	0.000485	1.73	LV	CELLSTATES	vCM2	control_PKP2	6	18
MFHAS1	0.768	0.0234	0.401	0.374	5.83	14.3	0.000743	1.63	LV	CELLSTATES	vCM2	control_PKP2	6	18
NDRG2	0.768	0.0435	0.195	0.2	4.84	11.5	0.00203	1.36	LV	CELLSTATES	vCM2	control_PKP2	6	18
SLC22A15	0.767	0.0134	0.389	0.347	5.79	17	0.000291	1.87	LV	CELLSTATES	vCM2	control_PKP2	6	18
SNHG25	0.766	0.0173	0.328	0.3	5.55	15.8	0.00044	1.76	LV	CELLSTATES	vCM2	control_PKP2	6	18
RPS6KA3	0.765	0.028	0.592	0.481	6.29	13.4	0.000996	1.55	LV	CELLSTATES	vCM2	control_PKP2	6	18
ATG4D	0.75	0.00653	0.123	0.113	4.14	20.6	9.34e-05	2.18	LV	CELLSTATES	vCM2	control_PKP2	6	18
MEIS1	0.75	0.0032	1.13	1.02	7.33	24.6	2.91e-05	2.49	LV	CELLSTATES	vCM2	control_PKP2	6	18
SURF6	0.743	0.0328	0.057	0.0438	3.03	12.7	0.00129	1.48	LV	CELLSTATES	vCM2	control_PKP2	6	18
PLPP7	0.741	0.0342	0.651	0.533	6.47	12.5	0.00139	1.47	LV	CELLSTATES	vCM2	control_PKP2	6	18
RNF5	0.741	0.0367	0.0566	0.052	3.04	12.2	0.00156	1.43	LV	CELLSTATES	vCM2	control_PKP2	6	18
TEAD3	0.741	0.0477	0.136	0.107	4.24	11.1	0.00239	1.32	LV	CELLSTATES	vCM2	control_PKP2	6	18
BRIX1	0.738	0.0381	0.209	0.189	4.89	12.1	0.00164	1.42	LV	CELLSTATES	vCM2	control_PKP2	6	18
PTPA	0.734	0.0108	0.247	0.22	5.14	18.1	0.000203	1.97	LV	CELLSTATES	vCM2	control_PKP2	6	18
PHF1	0.733	0.0234	0.159	0.153	4.49	14.2	0.000757	1.63	LV	CELLSTATES	vCM2	control_PKP2	6	18
TIGAR	0.73	0.0163	0.237	0.191	5.04	16.1	0.000391	1.79	LV	CELLSTATES	vCM2	control_PKP2	6	18
OARD1	0.722	0.0243	0.41	0.365	5.86	14	0.000808	1.61	LV	CELLSTATES	vCM2	control_PKP2	6	18
PPM1H	0.719	0.0342	0.281	0.263	5.27	12.6	0.00138	1.47	LV	CELLSTATES	vCM2	control_PKP2	6	18
PARP1	0.715	0.0408	0.17	0.136	4.53	11.8	0.00182	1.39	LV	CELLSTATES	vCM2	control_PKP2	6	18
GGT7	0.714	0.0125	0.723	0.694	6.64	17.4	0.000256	1.9	LV	CELLSTATES	vCM2	control_PKP2	6	18
PEX10	0.703	0.0476	0.0933	0.0807	3.71	11.1	0.00236	1.32	LV	CELLSTATES	vCM2	control_PKP2	6	18
CBL	0.693	0.0101	0.161	0.147	4.49	18.4	0.000184	2	LV	CELLSTATES	vCM2	control_PKP2	6	18
FLOT2	0.689	0.0355	0.102	0.0979	3.9	12.4	0.00149	1.45	LV	CELLSTATES	vCM2	control_PKP2	6	18
ERBB2	0.687	0.0439	0.191	0.179	4.76	11.5	0.00209	1.36	LV	CELLSTATES	vCM2	control_PKP2	6	18
PGM1	0.683	0.00711	0.89	0.818	6.94	20.2	0.000106	2.15	LV	CELLSTATES	vCM2	control_PKP2	6	18
LHFPL6	0.677	0.0344	3.3	3.09	8.84	12.5	0.00143	1.46	LV	CELLSTATES	vCM2	control_PKP2	6	18
SPAG7	0.676	0.0168	0.271	0.257	5.3	15.9	0.000417	1.77	LV	CELLSTATES	vCM2	control_PKP2	6	18
DMAC2	0.672	0.0152	0.154	0.152	4.41	16.5	0.00035	1.82	LV	CELLSTATES	vCM2	control_PKP2	6	18
GPR137	0.667	0.0403	0.0744	0.0608	3.37	11.9	0.00177	1.4	LV	CELLSTATES	vCM2	control_PKP2	6	18
DUSP27	0.666	0.0307	0.696	0.681	6.64	13	0.00116	1.51	LV	CELLSTATES	vCM2	control_PKP2	6	18
FPGS	0.664	0.0332	0.174	0.152	4.59	12.7	0.00131	1.48	LV	CELLSTATES	vCM2	control_PKP2	6	18
CALU	0.66	0.00262	0.342	0.288	5.53	25.7	2.18e-05	2.58	LV	CELLSTATES	vCM2	control_PKP2	6	18
DMPK	0.659	0.0493	0.332	0.335	5.57	10.9	0.00256	1.31	LV	CELLSTATES	vCM2	control_PKP2	6	18
FUCA2	0.655	0.0234	0.253	0.25	5.16	14.3	0.000748	1.63	LV	CELLSTATES	vCM2	control_PKP2	6	18
SUMF2	0.655	0.00754	0.289	0.278	5.34	19.9	0.000117	2.12	LV	CELLSTATES	vCM2	control_PKP2	6	18
GSS	0.648	0.0108	0.15	0.141	4.43	18.2	0.000201	1.97	LV	CELLSTATES	vCM2	control_PKP2	6	18
UBE2O	0.647	0.0317	0.725	0.64	6.62	12.9	0.00123	1.5	LV	CELLSTATES	vCM2	control_PKP2	6	18
CBX3	0.638	0.0241	0.163	0.153	4.52	14.1	0.000793	1.62	LV	CELLSTATES	vCM2	control_PKP2	6	18
MCRS1	0.637	0.0228	0.252	0.247	5.21	14.4	0.000698	1.64	LV	CELLSTATES	vCM2	control_PKP2	6	18
SRGAP1	0.632	0.0437	0.204	0.196	4.88	11.5	0.00204	1.36	LV	CELLSTATES	vCM2	control_PKP2	6	18
AKAP9	0.631	0.0257	3.09	3.18	8.79	13.8	0.000874	1.59	LV	CELLSTATES	vCM2	control_PKP2	6	18
NUCB1	0.627	0.0077	0.17	0.157	4.59	19.7	0.000124	2.11	LV	CELLSTATES	vCM2	control_PKP2	6	18
AFAP1L1	0.624	0.0342	0.486	0.473	6.08	12.5	0.00139	1.47	LV	CELLSTATES	vCM2	control_PKP2	6	18
MUS81	0.621	0.0342	0.164	0.157	4.6	12.5	0.00139	1.47	LV	CELLSTATES	vCM2	control_PKP2	6	18
FAHD1	0.62	0.0292	0.088	0.0881	3.64	13.3	0.00107	1.53	LV	CELLSTATES	vCM2	control_PKP2	6	18
ENO1	0.618	0.0357	0.23	0.24	5.05	12.3	0.0015	1.45	LV	CELLSTATES	vCM2	control_PKP2	6	18
EML1	0.608	0.0233	0.274	0.258	5.26	14.3	0.000737	1.63	LV	CELLSTATES	vCM2	control_PKP2	6	18
AKR1A1	0.607	0.0434	0.0976	0.102	3.82	11.6	0.00201	1.36	LV	CELLSTATES	vCM2	control_PKP2	6	18
PSMC4	0.602	0.0406	0.0991	0.103	3.83	11.9	0.00179	1.39	LV	CELLSTATES	vCM2	control_PKP2	6	18
FBXL15	0.596	0.0372	0.0906	0.0914	3.71	12.2	0.00159	1.43	LV	CELLSTATES	vCM2	control_PKP2	6	18
MAP3K11	0.596	0.028	0.0627	0.0578	3.19	13.4	0.001	1.55	LV	CELLSTATES	vCM2	control_PKP2	6	18
MET	0.593	0.0421	0.145	0.139	4.36	11.7	0.00194	1.38	LV	CELLSTATES	vCM2	control_PKP2	6	18
ANP32A	0.592	0.0499	0.18	0.195	4.66	10.9	0.00263	1.3	LV	CELLSTATES	vCM2	control_PKP2	6	18
TFRC	0.588	0.0217	0.269	0.252	5.23	14.7	0.000639	1.66	LV	CELLSTATES	vCM2	control_PKP2	6	18
RHOA	0.587	0.0128	0.309	0.295	5.42	17.3	0.00027	1.89	LV	CELLSTATES	vCM2	control_PKP2	6	18
ZMPSTE24	0.584	0.0124	0.18	0.177	4.67	17.5	0.000249	1.91	LV	CELLSTATES	vCM2	control_PKP2	6	18
NDRG3	0.571	0.0445	1.16	1.13	7.34	11.4	0.00212	1.35	LV	CELLSTATES	vCM2	control_PKP2	6	18
FGD6	0.567	0.0315	0.488	0.473	6.09	12.9	0.00121	1.5	LV	CELLSTATES	vCM2	control_PKP2	6	18
OPTN	0.567	0.0478	0.425	0.392	5.84	11.1	0.00241	1.32	LV	CELLSTATES	vCM2	control_PKP2	6	18
ZNF16	0.563	0.0303	0.109	0.113	3.96	13.1	0.00112	1.52	LV	CELLSTATES	vCM2	control_PKP2	6	18
CAPN1	0.558	0.03	0.176	0.163	4.64	13.2	0.00111	1.52	LV	CELLSTATES	vCM2	control_PKP2	6	18
ADAR	0.546	0.0241	0.252	0.244	5.14	14.1	0.000792	1.62	LV	CELLSTATES	vCM2	control_PKP2	6	18
COQ8A	0.545	0.0491	0.872	0.987	6.98	10.9	0.00255	1.31	LV	CELLSTATES	vCM2	control_PKP2	6	18
RNF145	0.54	0.0241	0.472	0.474	6.05	14.1	0.000788	1.62	LV	CELLSTATES	vCM2	control_PKP2	6	18
YARS	0.537	0.032	0.208	0.236	4.92	12.8	0.00125	1.5	LV	CELLSTATES	vCM2	control_PKP2	6	18
VPS35	0.532	0.0437	0.43	0.445	5.93	11.5	0.00205	1.36	LV	CELLSTATES	vCM2	control_PKP2	6	18
ABHD15-AS1	0.531	0.00936	0.549	0.521	6.26	18.8	0.000164	2.03	LV	CELLSTATES	vCM2	control_PKP2	6	18
UPF2	0.517	0.0385	0.512	0.498	6.16	12	0.00167	1.41	LV	CELLSTATES	vCM2	control_PKP2	6	18
ARHGAP5	0.501	0.0461	1.31	1.35	7.51	11.3	0.00224	1.34	LV	CELLSTATES	vCM2	control_PKP2	6	18
REEP5	0.5	0.0173	0.508	0.511	6.13	15.8	0.00044	1.76	LV	CELLSTATES	vCM2	control_PKP2	6	18

## Sheet: control_PVneg
Gene	logFC	FDR	mean_exp_control	mean_exp_genotype	logCPM	F	PValue	FDR_plot	Region	annotation_level	cell_state	comparison	Observations_genotype	Observations_reference

## Sheet: control_RBM20
Gene	logFC	FDR	mean_exp_control	mean_exp_genotype	logCPM	F	PValue	FDR_plot	Region	annotation_level	cell_state	comparison	Observations_genotype	Observations_reference
CCL2	11.3	0.00345	0.0303	0.000558	2.23	41.3	3.27e-07	2.46	LV	CELLSTATES	vCM2	control_RBM20	8	18
PLA2G2A	6.87	0.0455	0.0626	0.00412	3.35	14.8	0.000534	1.34	LV	CELLSTATES	vCM2	control_RBM20	8	18
APOD	5.62	0.0356	0.5	0.146	6.29	16.4	0.000304	1.45	LV	CELLSTATES	vCM2	control_RBM20	8	18
ADH1B	5.5	0.0305	0.0327	0.00364	2.34	17.3	0.000225	1.52	LV	CELLSTATES	vCM2	control_RBM20	8	18
APOE	4.95	0.0451	0.0421	0.00579	2.7	15	0.000502	1.35	LV	CELLSTATES	vCM2	control_RBM20	8	18
LINC02389	4.68	0.034	0.0275	0.01	2.12	16.8	0.000272	1.47	LV	CELLSTATES	vCM2	control_RBM20	8	18
GRXCR2	4.55	0.0236	1.33	0.0334	7.37	19.9	9.68e-05	1.63	LV	CELLSTATES	vCM2	control_RBM20	8	18
BHLHE40	4.3	0.0435	0.152	0.0372	4.52	15.3	0.000456	1.36	LV	CELLSTATES	vCM2	control_RBM20	8	18
CYP2E1	3.95	0.0258	0.0131	0.0161	1.16	18.7	0.00014	1.59	LV	CELLSTATES	vCM2	control_RBM20	8	18
COL15A1	3.74	0.0258	0.0614	0.0215	3.16	18.8	0.000137	1.59	LV	CELLSTATES	vCM2	control_RBM20	8	18
CYBA	3.31	0.0492	0.0307	0.0137	2.24	14.4	0.000635	1.31	LV	CELLSTATES	vCM2	control_RBM20	8	18
GRIN2B	3.31	0.0313	0.0138	0.00415	1.27	17.2	0.000236	1.5	LV	CELLSTATES	vCM2	control_RBM20	8	18
AC107068.2	3.24	0.0258	2.88	0.383	8.57	19	0.000129	1.59	LV	CELLSTATES	vCM2	control_RBM20	8	18
SEL1L3	3.16	0.0359	0.0191	0.003	1.58	16.4	0.000311	1.44	LV	CELLSTATES	vCM2	control_RBM20	8	18
PCDHB15	2.96	0.0285	0.0248	0.00768	1.94	17.7	0.0002	1.54	LV	CELLSTATES	vCM2	control_RBM20	8	18
AL355076.2	2.83	0.0277	0.0194	0.0115	1.63	18	0.000181	1.56	LV	CELLSTATES	vCM2	control_RBM20	8	18
ART1	2.74	0.0455	0.0385	0.0163	2.51	14.9	0.000522	1.34	LV	CELLSTATES	vCM2	control_RBM20	8	18
BMP7	2.65	0.048	0.05	0.00617	2.84	14.6	0.000574	1.32	LV	CELLSTATES	vCM2	control_RBM20	8	18
MID1IP1	2.64	0.0115	0.0987	0.0714	3.81	23.8	2.89e-05	1.94	LV	CELLSTATES	vCM2	control_RBM20	8	18
RABGGTA	2.61	0.0467	0.0261	0.0179	2.11	14.7	0.000554	1.33	LV	CELLSTATES	vCM2	control_RBM20	8	18
HAPLN3	2.6	0.0283	0.0173	0.031	1.52	17.8	0.000193	1.55	LV	CELLSTATES	vCM2	control_RBM20	8	18
SLIT2	2.6	0.0492	0.0873	0.0231	3.58	14.4	0.000623	1.31	LV	CELLSTATES	vCM2	control_RBM20	8	18
G0S2	2.58	0.0202	0.531	0.174	6.09	20.8	7.24e-05	1.69	LV	CELLSTATES	vCM2	control_RBM20	8	18
WDR62	2.55	0.0232	0.0615	0.0494	3.19	20.1	9.01e-05	1.64	LV	CELLSTATES	vCM2	control_RBM20	8	18
AL451069.1	2.43	0.0246	0.179	0.0589	4.55	19.5	0.00011	1.61	LV	CELLSTATES	vCM2	control_RBM20	8	18
TMEM254-AS1	2.41	0.00943	0.0474	0.015	2.74	25.7	1.65e-05	2.03	LV	CELLSTATES	vCM2	control_RBM20	8	18
LMNTD1	2.31	0.0148	0.0303	0.0435	2.3	22.3	4.55e-05	1.83	LV	CELLSTATES	vCM2	control_RBM20	8	18
OPCML	2.29	0.0398	0.119	0.0969	4.2	15.8	0.000373	1.4	LV	CELLSTATES	vCM2	control_RBM20	8	18
GALNTL6	2.28	0.00943	0.281	0.12	5.2	25.6	1.71e-05	2.03	LV	CELLSTATES	vCM2	control_RBM20	8	18
AP001372.1	2.2	0.0369	0.058	0.0887	3.22	16.2	0.000333	1.43	LV	CELLSTATES	vCM2	control_RBM20	8	18
LINC01681	2.17	0.0455	0.0559	0.0506	2.87	14.9	0.000531	1.34	LV	CELLSTATES	vCM2	control_RBM20	8	18
SCART1	2.13	0.0135	0.0458	0.0309	2.73	22.9	3.73e-05	1.87	LV	CELLSTATES	vCM2	control_RBM20	8	18
FOXP2	2.1	0.0463	0.303	0.145	5.28	14.8	0.000546	1.33	LV	CELLSTATES	vCM2	control_RBM20	8	18
AL049875.1	2.06	0.045	0.0598	0.0416	3.09	15.1	0.000489	1.35	LV	CELLSTATES	vCM2	control_RBM20	8	18
RAB5IF	2.01	0.0492	0.0256	0.06	2.11	14.4	0.000627	1.31	LV	CELLSTATES	vCM2	control_RBM20	8	18
PAWR	1.99	0.0283	0.114	0.0416	3.89	17.7	0.000195	1.55	LV	CELLSTATES	vCM2	control_RBM20	8	18
ACSBG2	1.98	0.0494	0.0257	0.0276	2.06	14.3	0.000642	1.31	LV	CELLSTATES	vCM2	control_RBM20	8	18
TRIM3	1.94	0.0492	0.0221	0.00847	1.81	14.4	0.000618	1.31	LV	CELLSTATES	vCM2	control_RBM20	8	18
SBK1	1.82	0.0251	0.084	0.0481	3.46	19.3	0.000117	1.6	LV	CELLSTATES	vCM2	control_RBM20	8	18
AP003181.1	1.79	0.0429	0.0865	0.0251	3.57	15.4	0.000444	1.37	LV	CELLSTATES	vCM2	control_RBM20	8	18
PYGM	1.77	0.0238	0.0774	0.0547	3.43	19.8	9.99e-05	1.62	LV	CELLSTATES	vCM2	control_RBM20	8	18
DCC	1.75	0.036	0.082	0.103	3.68	16.3	0.000315	1.44	LV	CELLSTATES	vCM2	control_RBM20	8	18
NAXE	1.7	0.0283	0.0542	0.0901	3.06	17.7	0.000196	1.55	LV	CELLSTATES	vCM2	control_RBM20	8	18
IDH2	1.67	0.00578	1.14	0.67	7.23	30.9	3.99e-06	2.24	LV	CELLSTATES	vCM2	control_RBM20	8	18
PPP1R1C	1.53	0.0261	1.36	0.756	7.43	18.3	0.00016	1.58	LV	CELLSTATES	vCM2	control_RBM20	8	18
PTPRJ	1.46	0.0148	0.378	0.508	5.82	22.3	4.54e-05	1.83	LV	CELLSTATES	vCM2	control_RBM20	8	18
ROBO1	1.41	0.0399	0.121	0.142	4.23	15.8	0.000382	1.4	LV	CELLSTATES	vCM2	control_RBM20	8	18
GAREM1	1.2	0.0283	1.6	1.27	7.74	17.7	0.000195	1.55	LV	CELLSTATES	vCM2	control_RBM20	8	18
GCLM	1.2	0.0492	0.14	0.156	4.34	14.4	0.000637	1.31	LV	CELLSTATES	vCM2	control_RBM20	8	18
RSU1	1.18	0.0258	0.613	0.556	6.41	18.7	0.000141	1.59	LV	CELLSTATES	vCM2	control_RBM20	8	18
IGFBP7	1.16	0.0406	1.42	1.7	7.68	15.7	0.000393	1.39	LV	CELLSTATES	vCM2	control_RBM20	8	18
IL1RAP	1.1	0.0451	0.181	0.237	4.74	15	0.000501	1.35	LV	CELLSTATES	vCM2	control_RBM20	8	18
SNHG25	1.05	0.0363	0.328	0.334	5.55	16.2	0.000326	1.44	LV	CELLSTATES	vCM2	control_RBM20	8	18
ANKRD44	1.03	0.0492	0.303	0.407	5.52	14.4	0.000633	1.31	LV	CELLSTATES	vCM2	control_RBM20	8	18
GNAI3	0.968	0.0257	0.527	0.5	6.15	19.1	0.000122	1.59	LV	CELLSTATES	vCM2	control_RBM20	8	18
CLIC5	0.967	0.0409	2.07	2.08	8.15	15.7	0.000398	1.39	LV	CELLSTATES	vCM2	control_RBM20	8	18
TTL	0.933	0.0489	0.13	0.198	4.25	14.5	0.000595	1.31	LV	CELLSTATES	vCM2	control_RBM20	8	18
ZNF595	0.917	0.048	0.235	0.251	5.04	14.6	0.000575	1.32	LV	CELLSTATES	vCM2	control_RBM20	8	18
SPAG7	0.899	0.0455	0.271	0.287	5.31	14.9	0.000532	1.34	LV	CELLSTATES	vCM2	control_RBM20	8	18

## Sheet: control_TTN
Gene	logFC	FDR	mean_exp_control	mean_exp_genotype	logCPM	F	PValue	FDR_plot	Region	annotation_level	cell_state	comparison	Observations_genotype	Observations_reference
PLA2G2A	6.57	0.000707	0.0626	0.00184	2.96	34.1	1.26e-06	3.15	LV	CELLSTATES	vCM2	control_TTN	12	18
CCL2	5.41	0.000147	0.0303	0.0022	1.88	46.4	6.68e-08	3.83	LV	CELLSTATES	vCM2	control_TTN	12	18
ELF3	5.27	0.0147	0.0384	0.00451	2.12	14.9	0.000466	1.83	LV	CELLSTATES	vCM2	control_TTN	12	18
FOS	4.81	0.00463	0.145	0.0146	4.04	20.9	5.77e-05	2.33	LV	CELLSTATES	vCM2	control_TTN	12	18
APOD	4.69	0.00143	0.5	0.046	5.94	29.6	4.18e-06	2.84	LV	CELLSTATES	vCM2	control_TTN	12	18
NR4A3	3.92	0.0037	0.34	0.0506	5.22	22.1	3.92e-05	2.43	LV	CELLSTATES	vCM2	control_TTN	12	18
LINC01678	3.69	0.009	0.0127	0.00172	0.879	17.4	0.000188	2.05	LV	CELLSTATES	vCM2	control_TTN	12	18
IFITM2	3.68	0.00381	0.0374	0.00578	2.24	21.8	4.34e-05	2.42	LV	CELLSTATES	vCM2	control_TTN	12	18
SH3BGRL3	3.44	0.00602	0.0389	0.0119	2.33	19.7	8.6e-05	2.22	LV	CELLSTATES	vCM2	control_TTN	12	18
ADH1B	3.42	0.00197	0.0327	0.00842	2.05	27.1	8.67e-06	2.71	LV	CELLSTATES	vCM2	control_TTN	12	18
BHLHE40	3.31	0.00152	0.152	0.0463	4.24	29.1	4.81e-06	2.82	LV	CELLSTATES	vCM2	control_TTN	12	18
HIST1H2BG	3.31	0.00334	0.019	0.0037	1.27	22.8	3.12e-05	2.48	LV	CELLSTATES	vCM2	control_TTN	12	18
TIMP1	3.27	0.00118	0.0864	0.0241	3.35	30.8	2.97e-06	2.93	LV	CELLSTATES	vCM2	control_TTN	12	18
NR4A1	3.22	0.00613	0.553	0.153	6	19.5	9.24e-05	2.21	LV	CELLSTATES	vCM2	control_TTN	12	18
AL158817.1	3.19	0.0264	0.0166	0.00169	1.05	12.1	0.00134	1.58	LV	CELLSTATES	vCM2	control_TTN	12	18
HIST2H2BE	3.15	0.00311	0.145	0.043	4.21	23.5	2.49e-05	2.51	LV	CELLSTATES	vCM2	control_TTN	12	18
C1R	3.11	0.00181	0.0431	0.0137	2.43	27.7	7.13e-06	2.74	LV	CELLSTATES	vCM2	control_TTN	12	18
HSPB1	3.06	0.00604	1.13	0.405	7.24	19.7	8.72e-05	2.22	LV	CELLSTATES	vCM2	control_TTN	12	18
TM4SF1	2.94	0.00337	0.0228	0.0064	1.58	22.7	3.24e-05	2.47	LV	CELLSTATES	vCM2	control_TTN	12	18
CFD	2.93	0.00374	0.301	0.0756	5.17	22	4.09e-05	2.43	LV	CELLSTATES	vCM2	control_TTN	12	18
IFITM3	2.93	0.00311	0.0766	0.0239	3.32	23.5	2.56e-05	2.51	LV	CELLSTATES	vCM2	control_TTN	12	18
AC016629.2	2.92	0.0145	0.0174	0.00469	1.25	15	0.000453	1.84	LV	CELLSTATES	vCM2	control_TTN	12	18
APOE	2.81	0.00841	0.0421	0.0118	2.42	17.7	0.00017	2.08	LV	CELLSTATES	vCM2	control_TTN	12	18
AC090630.1	2.78	0.0192	0.0455	0.018	2.67	13.7	0.000732	1.72	LV	CELLSTATES	vCM2	control_TTN	12	18
SERPING1	2.76	0.00613	0.0465	0.015	2.58	19.6	8.98e-05	2.21	LV	CELLSTATES	vCM2	control_TTN	12	18
LINC02471	2.71	0.00613	0.0275	0.00954	1.83	19.5	9.34e-05	2.21	LV	CELLSTATES	vCM2	control_TTN	12	18
FAM43A	2.66	0.009	0.0456	0.0145	2.46	17.4	0.000188	2.05	LV	CELLSTATES	vCM2	control_TTN	12	18
GEM	2.65	0.00282	0.202	0.0581	4.36	24.2	2.01e-05	2.55	LV	CELLSTATES	vCM2	control_TTN	12	18
COL15A1	2.62	0.00202	0.0614	0.0182	2.89	26.9	9.16e-06	2.69	LV	CELLSTATES	vCM2	control_TTN	12	18
C3	2.59	0.00118	0.0371	0.0125	2.22	30.7	3.08e-06	2.93	LV	CELLSTATES	vCM2	control_TTN	12	18
S100A4	2.59	0.00701	0.0665	0.0192	3.02	18.6	0.000123	2.15	LV	CELLSTATES	vCM2	control_TTN	12	18
RPS17	2.58	0.0422	0.0251	0.0114	1.83	10	0.0032	1.37	LV	CELLSTATES	vCM2	control_TTN	12	18
AC005291.2	2.52	0.0486	0.0239	0.0435	2.18	9.37	0.00421	1.31	LV	CELLSTATES	vCM2	control_TTN	12	18
AC010096.1	2.52	0.0381	0.0164	0.00508	1.22	10.5	0.00265	1.42	LV	CELLSTATES	vCM2	control_TTN	12	18
SERPINE1	2.52	0.0453	0.0267	0.00657	1.59	9.7	0.00367	1.34	LV	CELLSTATES	vCM2	control_TTN	12	18
GMEB1	2.51	0.00324	0.367	0.138	5.49	23	2.91e-05	2.49	LV	CELLSTATES	vCM2	control_TTN	12	18
GPX3	2.49	0.0101	0.145	0.0661	4.28	16.8	0.000235	2	LV	CELLSTATES	vCM2	control_TTN	12	18
AC103591.3	2.46	0.0142	0.0342	0.015	2.22	15.1	0.000425	1.85	LV	CELLSTATES	vCM2	control_TTN	12	18
BGN	2.44	0.0168	0.0147	0.00779	1.12	14.3	0.000586	1.77	LV	CELLSTATES	vCM2	control_TTN	12	18
UQCR11	2.44	0.045	0.0229	0.013	1.81	9.73	0.00362	1.35	LV	CELLSTATES	vCM2	control_TTN	12	18
MGST1	2.41	0.00233	0.0313	0.0104	2.05	25.5	1.37e-05	2.63	LV	CELLSTATES	vCM2	control_TTN	12	18
NDUFA4L2	2.41	0.00806	0.0265	0.0133	1.91	17.9	0.000159	2.09	LV	CELLSTATES	vCM2	control_TTN	12	18
RPS6KB2-AS1	2.4	0.0253	0.0262	0.0119	1.83	12.3	0.00124	1.6	LV	CELLSTATES	vCM2	control_TTN	12	18
MCTP2	2.39	0.00857	0.126	0.0221	3.71	17.6	0.000175	2.07	LV	CELLSTATES	vCM2	control_TTN	12	18
AL442647.1	2.38	0.00218	0.0417	0.0121	2.34	26.1	1.14e-05	2.66	LV	CELLSTATES	vCM2	control_TTN	12	18
DUSP2	2.35	0.0212	0.0175	0.00611	1.21	13.2	0.000902	1.67	LV	CELLSTATES	vCM2	control_TTN	12	18
GIMAP8	2.35	0.0113	0.0574	0.0206	2.56	16.2	0.000291	1.95	LV	CELLSTATES	vCM2	control_TTN	12	18
TM4SF1-AS1	2.35	0.0147	0.0714	0.0326	3.29	14.9	0.000465	1.83	LV	CELLSTATES	vCM2	control_TTN	12	18
AC107068.2	2.33	0.00283	2.88	0.895	8.42	24.1	2.12e-05	2.55	LV	CELLSTATES	vCM2	control_TTN	12	18
RASL11A	2.32	0.0359	0.0219	0.00605	1.42	10.7	0.00238	1.44	LV	CELLSTATES	vCM2	control_TTN	12	18
GGT5	2.3	0.00311	0.0209	0.00815	1.53	23.4	2.61e-05	2.51	LV	CELLSTATES	vCM2	control_TTN	12	18
HIST1H2BD	2.29	0.00327	0.0817	0.0286	3.23	23	2.98e-05	2.49	LV	CELLSTATES	vCM2	control_TTN	12	18
PTGER3	2.27	0.0422	0.0339	0.00718	1.78	10	0.00322	1.37	LV	CELLSTATES	vCM2	control_TTN	12	18
WFDC10B	2.26	0.00645	0.0212	0.0137	1.69	19.1	0.000103	2.19	LV	CELLSTATES	vCM2	control_TTN	12	18
MAP2K6	2.23	0.00613	0.0487	0.0154	2.56	19.5	9.26e-05	2.21	LV	CELLSTATES	vCM2	control_TTN	12	18
ABRA	2.21	0.0145	0.159	0.0653	4.37	15	0.000455	1.84	LV	CELLSTATES	vCM2	control_TTN	12	18
FAM84A	2.18	0.00566	0.0197	0.00657	1.46	20.1	7.45e-05	2.25	LV	CELLSTATES	vCM2	control_TTN	12	18
LINC00881	2.18	0.0101	2.25	0.796	7.83	16.8	0.000235	2	LV	CELLSTATES	vCM2	control_TTN	12	18
PTGIS	2.18	0.00806	0.0171	0.0098	1.32	17.9	0.00016	2.09	LV	CELLSTATES	vCM2	control_TTN	12	18
ACTB	2.17	0.00306	1.75	0.83	7.78	23.7	2.4e-05	2.51	LV	CELLSTATES	vCM2	control_TTN	12	18
CA14	2.1	0.00176	0.0202	0.00639	1.41	27.9	6.85e-06	2.75	LV	CELLSTATES	vCM2	control_TTN	12	18
USP26	2.1	0.0177	0.0212	0.00742	1.62	14.1	0.000639	1.75	LV	CELLSTATES	vCM2	control_TTN	12	18
AL136018.1	2.09	0.00841	0.0233	0.00877	1.67	17.7	0.000169	2.08	LV	CELLSTATES	vCM2	control_TTN	12	18
GRK5	2.09	0.0164	0.814	0.453	6.48	14.4	0.000561	1.79	LV	CELLSTATES	vCM2	control_TTN	12	18
ADIRF	2.07	0.0211	0.0267	0.0127	1.93	13.2	0.000876	1.68	LV	CELLSTATES	vCM2	control_TTN	12	18
IDO1	2.07	0.0151	0.0451	0.0225	2.63	14.8	0.00048	1.82	LV	CELLSTATES	vCM2	control_TTN	12	18
LINC00880	2.05	0.00456	0.282	0.0944	4.81	21	5.57e-05	2.34	LV	CELLSTATES	vCM2	control_TTN	12	18
HIST1H1C	2.03	0.0264	0.132	0.0605	3.98	12.1	0.00135	1.58	LV	CELLSTATES	vCM2	control_TTN	12	18
IGFBP4	2	0.0101	0.0215	0.00963	1.62	16.8	0.000235	2	LV	CELLSTATES	vCM2	control_TTN	12	18
PTMS	1.99	0.00897	0.0356	0.0155	2.24	17.4	0.000186	2.05	LV	CELLSTATES	vCM2	control_TTN	12	18
TENM4	1.98	0.0225	0.118	0.073	4.02	12.9	0.00101	1.65	LV	CELLSTATES	vCM2	control_TTN	12	18
PLTP	1.97	0.00651	0.014	0.00919	1.09	19.1	0.000106	2.19	LV	CELLSTATES	vCM2	control_TTN	12	18
H1F0	1.95	0.0113	0.0796	0.0326	3.27	16.2	0.00029	1.95	LV	CELLSTATES	vCM2	control_TTN	12	18
RABAC1	1.95	0.00966	0.0418	0.0228	2.48	17.1	0.000212	2.01	LV	CELLSTATES	vCM2	control_TTN	12	18
LINC01193	1.94	0.0188	0.0432	0.0123	2.23	13.8	0.000707	1.73	LV	CELLSTATES	vCM2	control_TTN	12	18
LINC01170	1.93	0.0238	0.609	0.253	6.25	12.6	0.0011	1.62	LV	CELLSTATES	vCM2	control_TTN	12	18
PDGFRB	1.93	0.0116	0.0246	0.0083	1.74	16.1	0.000302	1.94	LV	CELLSTATES	vCM2	control_TTN	12	18
SERPINI2	1.93	0.0296	0.0228	0.0196	1.73	11.6	0.00169	1.53	LV	CELLSTATES	vCM2	control_TTN	12	18
SPON2	1.93	0.0288	0.0155	0.00865	1.2	11.7	0.00157	1.54	LV	CELLSTATES	vCM2	control_TTN	12	18
DEPP1	1.92	0.0351	0.0302	0.0212	2.13	10.8	0.00226	1.46	LV	CELLSTATES	vCM2	control_TTN	12	18
PPP1R3C	1.92	0.0164	1.14	0.699	7.22	14.4	0.00056	1.79	LV	CELLSTATES	vCM2	control_TTN	12	18
PLAC9	1.91	0.0223	0.03	0.0143	2.06	12.9	0.000991	1.65	LV	CELLSTATES	vCM2	control_TTN	12	18
AC097521.1	1.89	0.031	0.0206	0.00767	1.51	11.4	0.00184	1.51	LV	CELLSTATES	vCM2	control_TTN	12	18
BMP7	1.89	0.00216	0.05	0.0165	2.63	26.5	1.03e-05	2.67	LV	CELLSTATES	vCM2	control_TTN	12	18
FAM83A	1.89	0.0287	0.0139	0.00547	1.13	11.8	0.00156	1.54	LV	CELLSTATES	vCM2	control_TTN	12	18
HIST1H4E	1.89	0.0344	0.0181	0.00646	1.33	10.9	0.00219	1.46	LV	CELLSTATES	vCM2	control_TTN	12	18
STEAP4	1.89	0.0131	0.0164	0.00631	1.3	15.5	0.000367	1.88	LV	CELLSTATES	vCM2	control_TTN	12	18
CLNK	1.88	0.0268	0.19	0.0906	4.64	12.1	0.00137	1.57	LV	CELLSTATES	vCM2	control_TTN	12	18
ETS2	1.88	0.0203	0.0881	0.0412	3.25	13.4	0.000824	1.69	LV	CELLSTATES	vCM2	control_TTN	12	18
PCDHB15	1.88	0.00327	0.0248	0.0098	1.72	23	2.98e-05	2.49	LV	CELLSTATES	vCM2	control_TTN	12	18
ETNPPL	1.87	0.00645	0.0401	0.0172	2.22	19.2	0.000103	2.19	LV	CELLSTATES	vCM2	control_TTN	12	18
LSAMP-AS1	1.87	0.0296	0.0286	0.0192	2.11	11.6	0.00167	1.53	LV	CELLSTATES	vCM2	control_TTN	12	18
AC007221.2	1.86	0.0482	0.0187	0.00902	1.45	9.41	0.00413	1.32	LV	CELLSTATES	vCM2	control_TTN	12	18
KIF26B-AS1	1.86	0.0374	0.0636	0.0277	2.97	10.5	0.00257	1.43	LV	CELLSTATES	vCM2	control_TTN	12	18
AC090921.1	1.85	0.00311	0.367	0.175	5.31	23.5	2.54e-05	2.51	LV	CELLSTATES	vCM2	control_TTN	12	18
LINC02389	1.85	0.0223	0.0275	0.0171	1.98	12.9	0.000995	1.65	LV	CELLSTATES	vCM2	control_TTN	12	18
FER1L6-AS2	1.84	0.00381	0.0372	0.0124	2.18	21.8	4.3e-05	2.42	LV	CELLSTATES	vCM2	control_TTN	12	18
GALNTL6	1.84	0.000675	0.281	0.112	5.01	35.3	9.17e-07	3.17	LV	CELLSTATES	vCM2	control_TTN	12	18
RNF122	1.84	0.00381	0.304	0.144	5.04	21.9	4.22e-05	2.42	LV	CELLSTATES	vCM2	control_TTN	12	18
CNN1	1.82	0.0296	0.0622	0.0312	3.01	11.6	0.00168	1.53	LV	CELLSTATES	vCM2	control_TTN	12	18
LINC00381	1.82	0.00258	0.0136	0.01	1.11	24.8	1.69e-05	2.59	LV	CELLSTATES	vCM2	control_TTN	12	18
NIPAL1	1.82	0.00567	0.0664	0.0335	3.09	20	7.72e-05	2.25	LV	CELLSTATES	vCM2	control_TTN	12	18
AL353759.1	1.81	0.0142	0.0494	0.0285	2.48	15.1	0.000432	1.85	LV	CELLSTATES	vCM2	control_TTN	12	18
G0S2	1.81	0.00579	0.531	0.199	5.92	19.9	8.13e-05	2.24	LV	CELLSTATES	vCM2	control_TTN	12	18
GNG11	1.81	0.0429	0.0216	0.00968	1.59	9.92	0.00334	1.37	LV	CELLSTATES	vCM2	control_TTN	12	18
TESC	1.81	0.00297	0.43	0.242	5.57	23.8	2.27e-05	2.53	LV	CELLSTATES	vCM2	control_TTN	12	18
CYP2E1	1.8	0.0191	0.0131	0.00398	0.959	13.7	0.000727	1.72	LV	CELLSTATES	vCM2	control_TTN	12	18
DCN	1.8	0.0132	0.283	0.139	5.12	15.5	0.000371	1.88	LV	CELLSTATES	vCM2	control_TTN	12	18
TRAPPC1	1.79	0.0101	0.021	0.0136	1.66	16.8	0.000237	2	LV	CELLSTATES	vCM2	control_TTN	12	18
AC009478.1	1.78	0.0282	0.0323	0.0241	2.23	11.9	0.0015	1.55	LV	CELLSTATES	vCM2	control_TTN	12	18
AC095050.1	1.78	0.031	0.0146	0.00784	1.19	11.4	0.00183	1.51	LV	CELLSTATES	vCM2	control_TTN	12	18
CYBA	1.78	0.0155	0.0307	0.0158	2.05	14.7	0.000508	1.81	LV	CELLSTATES	vCM2	control_TTN	12	18
HIST1H2BC	1.78	0.0143	0.0319	0.0119	1.94	15.1	0.000436	1.85	LV	CELLSTATES	vCM2	control_TTN	12	18
TLL2	1.78	0.000312	0.183	0.0761	4.41	41.9	1.82e-07	3.51	LV	CELLSTATES	vCM2	control_TTN	12	18
LRRTM4	1.77	0.000707	0.179	0.0683	4.24	33.9	1.3e-06	3.15	LV	CELLSTATES	vCM2	control_TTN	12	18
TAGLN2	1.77	0.0131	0.0383	0.0219	2.35	15.5	0.000368	1.88	LV	CELLSTATES	vCM2	control_TTN	12	18
ACTG1	1.76	0.00158	1.54	0.848	7.51	28.9	5.1e-06	2.8	LV	CELLSTATES	vCM2	control_TTN	12	18
ADAM12	1.76	0.0283	0.296	0.151	5.19	11.8	0.00152	1.55	LV	CELLSTATES	vCM2	control_TTN	12	18
DUSP1	1.75	0.0277	0.616	0.375	6.35	11.9	0.00146	1.56	LV	CELLSTATES	vCM2	control_TTN	12	18
LRRC10	1.75	0.0193	0.0673	0.0385	3.11	13.6	0.00075	1.71	LV	CELLSTATES	vCM2	control_TTN	12	18
NKX2-5	1.75	0.000651	0.342	0.175	5.34	36.1	7.37e-07	3.19	LV	CELLSTATES	vCM2	control_TTN	12	18
JUNB	1.72	0.0204	0.207	0.126	4.74	13.4	0.000835	1.69	LV	CELLSTATES	vCM2	control_TTN	12	18
MAGIX	1.72	0.00987	0.0304	0.0169	2.07	16.9	0.000222	2.01	LV	CELLSTATES	vCM2	control_TTN	12	18
S100A11	1.72	0.0341	0.0379	0.0227	2.38	11	0.00216	1.47	LV	CELLSTATES	vCM2	control_TTN	12	18
EDNRB	1.71	0.0321	0.0163	0.00662	1.25	11.2	0.00195	1.49	LV	CELLSTATES	vCM2	control_TTN	12	18
SCN10A	1.71	0.0415	0.0247	0.0198	1.8	10.1	0.00313	1.38	LV	CELLSTATES	vCM2	control_TTN	12	18
AL136317.2	1.7	0.046	0.043	0.0138	2.29	9.64	0.00376	1.34	LV	CELLSTATES	vCM2	control_TTN	12	18
EMP3	1.69	0.0193	0.0282	0.0157	1.97	13.6	0.000758	1.71	LV	CELLSTATES	vCM2	control_TTN	12	18
AF279873.3	1.68	0.0215	0.0391	0.015	2.13	13.1	0.00093	1.67	LV	CELLSTATES	vCM2	control_TTN	12	18
C7	1.68	0.0098	0.0829	0.0427	3.34	17	0.000217	2.01	LV	CELLSTATES	vCM2	control_TTN	12	18
MGP	1.68	0.0179	0.21	0.119	4.75	14	0.000652	1.75	LV	CELLSTATES	vCM2	control_TTN	12	18
AC105999.1	1.67	0.0214	0.0434	0.0309	2.6	13.1	0.000912	1.67	LV	CELLSTATES	vCM2	control_TTN	12	18
CD38	1.67	0.0287	0.0132	0.0089	1.03	11.8	0.00155	1.54	LV	CELLSTATES	vCM2	control_TTN	12	18
ADRB1	1.66	0.00563	0.332	0.2	5.45	20.2	7.36e-05	2.25	LV	CELLSTATES	vCM2	control_TTN	12	18
MID1IP1	1.66	0.00312	0.0987	0.0527	3.63	23.3	2.67e-05	2.51	LV	CELLSTATES	vCM2	control_TTN	12	18
PFN1	1.66	0.0177	0.0647	0.0471	3.2	14.1	0.000637	1.75	LV	CELLSTATES	vCM2	control_TTN	12	18
SPDYE2	1.66	0.0151	0.986	0.647	6.96	14.8	0.000481	1.82	LV	CELLSTATES	vCM2	control_TTN	12	18
HIGD1B	1.65	0.00311	0.0293	0.0139	2.05	23.4	2.61e-05	2.51	LV	CELLSTATES	vCM2	control_TTN	12	18
AC018618.1	1.64	0.0349	0.0373	0.0228	2.4	10.9	0.00225	1.46	LV	CELLSTATES	vCM2	control_TTN	12	18
PTCH2	1.64	0.0101	0.0202	0.0106	1.53	16.8	0.000234	2	LV	CELLSTATES	vCM2	control_TTN	12	18
AC005355.1	1.63	0.0341	0.139	0.128	4.11	11	0.00216	1.47	LV	CELLSTATES	vCM2	control_TTN	12	18
KNG1	1.63	0.0403	0.0524	0.0186	2.79	10.2	0.00295	1.39	LV	CELLSTATES	vCM2	control_TTN	12	18
ADAMTS20	1.62	0.0113	0.0309	0.021	2.14	16.2	0.000291	1.95	LV	CELLSTATES	vCM2	control_TTN	12	18
HSPA1A	1.62	0.0429	0.329	0.244	5.55	9.92	0.00334	1.37	LV	CELLSTATES	vCM2	control_TTN	12	18
MME	1.62	0.0269	0.0344	0.0256	2.3	12	0.0014	1.57	LV	CELLSTATES	vCM2	control_TTN	12	18
SERPINF1	1.62	0.0198	0.0744	0.0396	3.29	13.5	0.000791	1.7	LV	CELLSTATES	vCM2	control_TTN	12	18
CPS1	1.61	0.0241	0.128	0.0764	4.02	12.6	0.00112	1.62	LV	CELLSTATES	vCM2	control_TTN	12	18
LINC02068	1.61	0.0101	0.0131	0.0112	1.03	16.8	0.000237	2	LV	CELLSTATES	vCM2	control_TTN	12	18
CA11	1.6	0.0133	0.0132	0.0116	1.02	15.5	0.000376	1.88	LV	CELLSTATES	vCM2	control_TTN	12	18
FER1L6-AS1	1.6	0.0496	0.0163	0.00428	1.21	9.3	0.00435	1.3	LV	CELLSTATES	vCM2	control_TTN	12	18
PES1	1.6	0.0247	0.0848	0.0505	3.52	12.5	0.00118	1.61	LV	CELLSTATES	vCM2	control_TTN	12	18
PHACTR2-AS1	1.6	0.00566	0.0355	0.0194	2.23	20.1	7.62e-05	2.25	LV	CELLSTATES	vCM2	control_TTN	12	18
CHPF	1.59	0.0017	0.0578	0.0311	2.9	28.4	5.96e-06	2.77	LV	CELLSTATES	vCM2	control_TTN	12	18
SELENOM	1.59	0.00324	0.101	0.0707	3.72	23.1	2.85e-05	2.49	LV	CELLSTATES	vCM2	control_TTN	12	18
ATP2C2	1.58	0.013	0.0594	0.032	3	15.6	0.00036	1.89	LV	CELLSTATES	vCM2	control_TTN	12	18
EVA1A	1.58	0.0203	0.0251	0.0129	1.86	13.4	0.000826	1.69	LV	CELLSTATES	vCM2	control_TTN	12	18
LINC01840	1.58	0.0282	0.0176	0.0104	1.38	11.9	0.00151	1.55	LV	CELLSTATES	vCM2	control_TTN	12	18
LPCAT4	1.58	0.000467	0.255	0.132	4.92	38.4	4.23e-07	3.33	LV	CELLSTATES	vCM2	control_TTN	12	18
SEL1L3	1.58	0.0099	0.0191	0.0123	1.46	16.9	0.000224	2	LV	CELLSTATES	vCM2	control_TTN	12	18
TMSB10	1.58	0.0236	0.0773	0.0534	3.43	12.7	0.00109	1.63	LV	CELLSTATES	vCM2	control_TTN	12	18
AC244453.1	1.57	0.0145	0.0409	0.0234	2.49	15	0.00045	1.84	LV	CELLSTATES	vCM2	control_TTN	12	18
GABRR1	1.57	0.0144	0.0321	0.0169	2.16	15	0.000447	1.84	LV	CELLSTATES	vCM2	control_TTN	12	18
GATD3B	1.57	0.0142	0.037	0.0249	2.34	15.1	0.000429	1.85	LV	CELLSTATES	vCM2	control_TTN	12	18
SMTNL2	1.57	0.00218	0.0749	0.0417	3.19	26.1	1.14e-05	2.66	LV	CELLSTATES	vCM2	control_TTN	12	18
TNFRSF11B	1.57	0.03	0.0399	0.0243	2.39	11.5	0.00173	1.52	LV	CELLSTATES	vCM2	control_TTN	12	18
AC023355.1	1.56	0.0264	0.0239	0.015	1.81	12.2	0.00134	1.58	LV	CELLSTATES	vCM2	control_TTN	12	18
RABGGTA	1.56	0.0113	0.0261	0.0173	1.93	16.2	0.000285	1.95	LV	CELLSTATES	vCM2	control_TTN	12	18
RPL13A	1.56	0.0216	0.173	0.112	4.56	13	0.00094	1.67	LV	CELLSTATES	vCM2	control_TTN	12	18
SPOCK3	1.56	0.0209	0.0507	0.0218	2.57	13.3	0.00086	1.68	LV	CELLSTATES	vCM2	control_TTN	12	18
DCDC2	1.54	0.0202	0.023	0.0162	1.75	13.4	0.000815	1.69	LV	CELLSTATES	vCM2	control_TTN	12	18
HTRA3	1.54	0.0314	0.0367	0.0238	2.33	11.3	0.00188	1.5	LV	CELLSTATES	vCM2	control_TTN	12	18
LINC01440	1.54	0.0298	0.0138	0.00651	1.12	11.5	0.00171	1.53	LV	CELLSTATES	vCM2	control_TTN	12	18
GRB7	1.53	0.0302	0.0165	0.00728	1.25	11.5	0.00176	1.52	LV	CELLSTATES	vCM2	control_TTN	12	18
TMSB4X	1.53	0.0374	0.123	0.0935	4.14	10.5	0.00257	1.43	LV	CELLSTATES	vCM2	control_TTN	12	18
ARRB2	1.52	0.00283	0.0334	0.0217	2.14	24.1	2.11e-05	2.55	LV	CELLSTATES	vCM2	control_TTN	12	18
HLA-C	1.52	0.025	0.0791	0.0578	3.45	12.4	0.00121	1.6	LV	CELLSTATES	vCM2	control_TTN	12	18
TAS1R1	1.52	0.0217	0.059	0.0294	2.78	13	0.000948	1.66	LV	CELLSTATES	vCM2	control_TTN	12	18
AC003102.1	1.51	0.00196	0.0231	0.0181	1.76	27.2	8.41e-06	2.71	LV	CELLSTATES	vCM2	control_TTN	12	18
DUSP13	1.51	0.00834	0.0255	0.016	1.83	17.8	0.000167	2.08	LV	CELLSTATES	vCM2	control_TTN	12	18
IQGAP2	1.51	0.0475	0.0441	0.023	2.6	9.47	0.00403	1.32	LV	CELLSTATES	vCM2	control_TTN	12	18
SELENOK	1.51	0.0134	0.115	0.0623	3.76	15.5	0.000379	1.87	LV	CELLSTATES	vCM2	control_TTN	12	18
AL445433.2	1.5	0.0401	0.0293	0.0167	2.13	10.2	0.00292	1.4	LV	CELLSTATES	vCM2	control_TTN	12	18
SLC1A2	1.5	0.0164	0.0982	0.0549	3.48	14.4	0.000559	1.79	LV	CELLSTATES	vCM2	control_TTN	12	18
AC084357.2	1.49	0.00218	0.299	0.179	5.26	26.1	1.14e-05	2.66	LV	CELLSTATES	vCM2	control_TTN	12	18
CELF4	1.49	0.0336	0.0288	0.015	2.03	11	0.0021	1.47	LV	CELLSTATES	vCM2	control_TTN	12	18
CREB3L1	1.49	0.00232	0.0549	0.0355	2.88	25.7	1.31e-05	2.63	LV	CELLSTATES	vCM2	control_TTN	12	18
KIF26B	1.48	0.0235	0.472	0.261	5.81	12.7	0.00107	1.63	LV	CELLSTATES	vCM2	control_TTN	12	18
MIR4458HG	1.48	0.0401	0.0903	0.0621	3.65	10.2	0.00291	1.4	LV	CELLSTATES	vCM2	control_TTN	12	18
QRFPR	1.48	0.023	0.0459	0.0218	2.5	12.8	0.00104	1.64	LV	CELLSTATES	vCM2	control_TTN	12	18
AC087239.1	1.47	0.0384	0.0277	0.0177	1.88	10.4	0.00267	1.42	LV	CELLSTATES	vCM2	control_TTN	12	18
AP001372.1	1.47	0.0072	0.058	0.0358	2.97	18.5	0.00013	2.14	LV	CELLSTATES	vCM2	control_TTN	12	18
LDHA	1.47	0.00282	0.177	0.123	4.46	24.3	1.95e-05	2.55	LV	CELLSTATES	vCM2	control_TTN	12	18
NETO2	1.47	0.0199	0.0184	0.0113	1.49	13.5	0.000795	1.7	LV	CELLSTATES	vCM2	control_TTN	12	18
AC005775.1	1.46	0.0409	0.0159	0.0139	1.33	10.1	0.00305	1.39	LV	CELLSTATES	vCM2	control_TTN	12	18
CRIP2	1.46	0.00282	0.81	0.584	6.74	24.2	2.02e-05	2.55	LV	CELLSTATES	vCM2	control_TTN	12	18
ENO4	1.46	0.018	0.163	0.0878	4.37	14	0.000662	1.74	LV	CELLSTATES	vCM2	control_TTN	12	18
KIAA1549L	1.45	0.0238	0.0191	0.00909	1.52	12.6	0.00111	1.62	LV	CELLSTATES	vCM2	control_TTN	12	18
AC108136.1	1.44	0.0489	0.0215	0.00932	1.59	9.36	0.00424	1.31	LV	CELLSTATES	vCM2	control_TTN	12	18
ACER2	1.44	0.00788	0.0455	0.033	2.58	18	0.000152	2.1	LV	CELLSTATES	vCM2	control_TTN	12	18
ELDR	1.44	0.046	0.0411	0.0278	2.52	9.64	0.00375	1.34	LV	CELLSTATES	vCM2	control_TTN	12	18
LINC01134	1.44	0.0481	0.0145	0.00691	1.11	9.42	0.00412	1.32	LV	CELLSTATES	vCM2	control_TTN	12	18
A2M	1.43	0.0113	0.801	0.542	6.78	16.2	0.000292	1.95	LV	CELLSTATES	vCM2	control_TTN	12	18
KLF6	1.43	0.00628	0.351	0.253	5.57	19.3	9.84e-05	2.2	LV	CELLSTATES	vCM2	control_TTN	12	18
LMO1	1.43	0.0152	0.0188	0.0104	1.46	14.8	0.00049	1.82	LV	CELLSTATES	vCM2	control_TTN	12	18
LRP1	1.42	0.000707	0.209	0.115	4.68	33.9	1.33e-06	3.15	LV	CELLSTATES	vCM2	control_TTN	12	18
AC111006.1	1.41	0.0407	0.0213	0.0161	1.72	10.2	0.00301	1.39	LV	CELLSTATES	vCM2	control_TTN	12	18
NOTCH3	1.41	0.0366	0.0131	0.00939	1.11	10.6	0.00247	1.44	LV	CELLSTATES	vCM2	control_TTN	12	18
CCDC13	1.4	0.0489	0.0364	0.0349	2.44	9.35	0.00425	1.31	LV	CELLSTATES	vCM2	control_TTN	12	18
CHDH	1.4	0.0133	0.0371	0.025	2.29	15.5	0.000373	1.88	LV	CELLSTATES	vCM2	control_TTN	12	18
COL5A3	1.4	0.0387	0.0166	0.0106	1.36	10.4	0.00271	1.41	LV	CELLSTATES	vCM2	control_TTN	12	18
IRF2BPL	1.4	0.0066	0.0439	0.036	2.6	19	0.000109	2.18	LV	CELLSTATES	vCM2	control_TTN	12	18
RUNX1	1.4	0.0264	0.163	0.122	4.5	12.1	0.00134	1.58	LV	CELLSTATES	vCM2	control_TTN	12	18
LINC00276	1.39	0.00337	0.131	0.0945	4.11	22.7	3.25e-05	2.47	LV	CELLSTATES	vCM2	control_TTN	12	18
ADORA2B	1.37	0.0193	0.0172	0.0102	1.36	13.6	0.000758	1.71	LV	CELLSTATES	vCM2	control_TTN	12	18
AC104574.2	1.36	0.036	0.0262	0.0194	2	10.7	0.00239	1.44	LV	CELLSTATES	vCM2	control_TTN	12	18
AL031777.3	1.36	0.0443	0.0262	0.0161	1.77	9.79	0.00353	1.35	LV	CELLSTATES	vCM2	control_TTN	12	18
BX088645.1	1.36	0.0248	0.0611	0.0782	3.19	12.5	0.00118	1.61	LV	CELLSTATES	vCM2	control_TTN	12	18
DNAH5	1.36	0.0278	0.0212	0.0167	1.72	11.9	0.00147	1.56	LV	CELLSTATES	vCM2	control_TTN	12	18
HCFC1R1	1.36	0.00905	0.0605	0.037	2.98	17.4	0.000191	2.04	LV	CELLSTATES	vCM2	control_TTN	12	18
KAZN-AS1	1.36	0.0288	0.0155	0.0129	1.29	11.7	0.00157	1.54	LV	CELLSTATES	vCM2	control_TTN	12	18
EIF5A	1.35	0.0401	0.0487	0.0375	2.82	10.3	0.00289	1.4	LV	CELLSTATES	vCM2	control_TTN	12	18
LINC02177	1.35	0.0241	0.0835	0.0507	3.3	12.6	0.00113	1.62	LV	CELLSTATES	vCM2	control_TTN	12	18
LINC02270	1.35	0.0453	0.187	0.0886	4.49	9.7	0.00366	1.34	LV	CELLSTATES	vCM2	control_TTN	12	18
ANXA1	1.34	0.0467	0.0152	0.00815	1.19	9.57	0.00387	1.33	LV	CELLSTATES	vCM2	control_TTN	12	18
BASP1-AS1	1.34	0.0469	0.0207	0.0156	1.63	9.54	0.00392	1.33	LV	CELLSTATES	vCM2	control_TTN	12	18
LINC01807	1.34	0.00467	0.0693	0.0354	3.12	20.8	5.89e-05	2.33	LV	CELLSTATES	vCM2	control_TTN	12	18
SNRPD2	1.34	0.0165	0.0703	0.0616	3.32	14.4	0.000564	1.78	LV	CELLSTATES	vCM2	control_TTN	12	18
STEAP3	1.34	0.0138	0.0277	0.0184	1.93	15.3	0.000396	1.86	LV	CELLSTATES	vCM2	control_TTN	12	18
AC019117.1	1.33	0.0411	0.0223	0.0209	1.73	10.1	0.00309	1.39	LV	CELLSTATES	vCM2	control_TTN	12	18
CDH18	1.33	0.0249	0.0942	0.0637	3.63	12.4	0.00119	1.6	LV	CELLSTATES	vCM2	control_TTN	12	18
FLT3	1.33	0.00887	0.047	0.0348	2.74	17.5	0.000183	2.05	LV	CELLSTATES	vCM2	control_TTN	12	18
IL1RAPL2	1.33	0.00791	0.196	0.144	4.76	18	0.000155	2.1	LV	CELLSTATES	vCM2	control_TTN	12	18
AC021242.2	1.32	0.0369	0.0326	0.0173	2.19	10.6	0.0025	1.43	LV	CELLSTATES	vCM2	control_TTN	12	18
ARPC1B	1.32	0.0263	0.0203	0.0159	1.59	12.2	0.00132	1.58	LV	CELLSTATES	vCM2	control_TTN	12	18
FAM49A	1.32	0.0495	0.0197	0.0181	1.61	9.3	0.00433	1.31	LV	CELLSTATES	vCM2	control_TTN	12	18
PAQR5	1.32	0.0196	0.0174	0.0107	1.41	13.5	0.000777	1.71	LV	CELLSTATES	vCM2	control_TTN	12	18
PSME1	1.32	0.0263	0.0378	0.0312	2.47	12.2	0.00132	1.58	LV	CELLSTATES	vCM2	control_TTN	12	18
SLC35F2	1.32	0.0223	0.0303	0.0209	2.17	12.9	0.000993	1.65	LV	CELLSTATES	vCM2	control_TTN	12	18
BCL3	1.31	0.0448	0.0239	0.0205	1.78	9.75	0.00359	1.35	LV	CELLSTATES	vCM2	control_TTN	12	18
COL6A2	1.31	0.0151	0.167	0.0935	4.36	14.8	0.000479	1.82	LV	CELLSTATES	vCM2	control_TTN	12	18
PPP1R1A	1.31	0.0211	0.0346	0.0207	2.24	13.2	0.00089	1.68	LV	CELLSTATES	vCM2	control_TTN	12	18
FBXO47	1.3	0.047	0.026	0.0182	1.88	9.53	0.00394	1.33	LV	CELLSTATES	vCM2	control_TTN	12	18
FTL	1.3	0.0479	0.264	0.221	5.23	9.45	0.00408	1.32	LV	CELLSTATES	vCM2	control_TTN	12	18
AC015908.3	1.29	0.0225	0.0161	0.00782	1.21	12.9	0.00101	1.65	LV	CELLSTATES	vCM2	control_TTN	12	18
BANK1	1.29	0.0123	0.0662	0.0472	3.2	15.9	0.000325	1.91	LV	CELLSTATES	vCM2	control_TTN	12	18
LINC01828	1.29	0.0483	0.0206	0.01	1.59	9.4	0.00416	1.32	LV	CELLSTATES	vCM2	control_TTN	12	18
OPCML	1.29	0.0164	0.119	0.0825	4.04	14.4	0.000555	1.79	LV	CELLSTATES	vCM2	control_TTN	12	18
FER1L6	1.28	0.0129	0.0599	0.0313	2.96	15.7	0.000353	1.89	LV	CELLSTATES	vCM2	control_TTN	12	18
AC068992.1	1.27	0.0215	0.0138	0.01	1.11	13.1	0.000924	1.67	LV	CELLSTATES	vCM2	control_TTN	12	18
CFAP161	1.27	0.0387	0.0168	0.011	1.36	10.4	0.00272	1.41	LV	CELLSTATES	vCM2	control_TTN	12	18
PITPNM2	1.27	0.00256	0.457	0.289	5.77	25	1.6e-05	2.59	LV	CELLSTATES	vCM2	control_TTN	12	18
TEAD2	1.27	0.000651	0.0682	0.0523	3.21	35.6	8.39e-07	3.19	LV	CELLSTATES	vCM2	control_TTN	12	18
DNAH3	1.26	0.00701	0.247	0.15	4.95	18.6	0.000123	2.15	LV	CELLSTATES	vCM2	control_TTN	12	18
ITGB6	1.26	0.0497	0.0318	0.0146	2.09	9.27	0.0044	1.3	LV	CELLSTATES	vCM2	control_TTN	12	18
PLP2	1.26	0.0238	0.0668	0.037	3.07	12.6	0.0011	1.62	LV	CELLSTATES	vCM2	control_TTN	12	18
TMPRSS15	1.26	0.0302	0.016	0.0117	1.37	11.5	0.00175	1.52	LV	CELLSTATES	vCM2	control_TTN	12	18
AC007529.2	1.25	0.0176	0.0347	0.0293	2.39	14.1	0.000628	1.75	LV	CELLSTATES	vCM2	control_TTN	12	18
INHA	1.25	0.0407	0.0153	0.00996	1.2	10.2	0.00301	1.39	LV	CELLSTATES	vCM2	control_TTN	12	18
S100A6	1.25	0.0397	0.183	0.139	4.63	10.3	0.00283	1.4	LV	CELLSTATES	vCM2	control_TTN	12	18
ASIC3	1.24	0.0247	0.0265	0.0194	1.92	12.5	0.00117	1.61	LV	CELLSTATES	vCM2	control_TTN	12	18
CPNE5	1.24	0.0411	1.81	1.89	7.85	10.1	0.00307	1.39	LV	CELLSTATES	vCM2	control_TTN	12	18
HID1	1.24	0.0439	0.0158	0.0122	1.33	9.83	0.00347	1.36	LV	CELLSTATES	vCM2	control_TTN	12	18
ZBTB45	1.24	0.0384	0.0157	0.0105	1.28	10.4	0.00268	1.42	LV	CELLSTATES	vCM2	control_TTN	12	18
AC096746.1	1.23	0.0439	0.0223	0.0163	1.77	9.83	0.00346	1.36	LV	CELLSTATES	vCM2	control_TTN	12	18
AL031280.1	1.23	0.00361	0.109	0.0851	3.8	22.3	3.7e-05	2.44	LV	CELLSTATES	vCM2	control_TTN	12	18
AL392046.1	1.23	0.0312	0.0345	0.0263	2.33	11.3	0.00186	1.51	LV	CELLSTATES	vCM2	control_TTN	12	18
CDCA2	1.23	0.0235	0.225	0.209	4.89	12.7	0.00107	1.63	LV	CELLSTATES	vCM2	control_TTN	12	18
COX7B2	1.23	0.0416	0.0226	0.0176	1.79	10.1	0.00314	1.38	LV	CELLSTATES	vCM2	control_TTN	12	18
LINC00908	1.23	0.0387	0.0423	0.0326	2.59	10.4	0.00272	1.41	LV	CELLSTATES	vCM2	control_TTN	12	18
MED22	1.23	0.00758	0.0352	0.0285	2.35	18.3	0.000139	2.12	LV	CELLSTATES	vCM2	control_TTN	12	18
PLN	1.23	0.0325	3.73	2.98	9.04	11.2	0.002	1.49	LV	CELLSTATES	vCM2	control_TTN	12	18
AC036108.3	1.22	0.0104	0.109	0.0659	3.69	16.6	0.000253	1.98	LV	CELLSTATES	vCM2	control_TTN	12	18
HCK	1.22	0.0483	0.015	0.012	1.23	9.4	0.00416	1.32	LV	CELLSTATES	vCM2	control_TTN	12	18
CFL1	1.21	0.0247	0.0826	0.076	3.58	12.5	0.00117	1.61	LV	CELLSTATES	vCM2	control_TTN	12	18
MMP15	1.21	0.00841	0.052	0.0326	2.73	17.7	0.00017	2.08	LV	CELLSTATES	vCM2	control_TTN	12	18
IER5L	1.2	0.0441	0.0249	0.0171	1.82	9.81	0.0035	1.36	LV	CELLSTATES	vCM2	control_TTN	12	18
LRGUK	1.2	0.0409	0.0241	0.0179	1.84	10.1	0.00305	1.39	LV	CELLSTATES	vCM2	control_TTN	12	18
MS4A13	1.2	0.0143	0.0532	0.0422	2.92	15	0.000442	1.84	LV	CELLSTATES	vCM2	control_TTN	12	18
SBK1	1.2	0.00613	0.084	0.0495	3.34	19.5	9.09e-05	2.21	LV	CELLSTATES	vCM2	control_TTN	12	18
ST8SIA1	1.2	0.00788	0.0301	0.0159	2.03	18	0.000153	2.1	LV	CELLSTATES	vCM2	control_TTN	12	18
TCEAL1	1.2	0.0072	0.0609	0.0524	3.09	18.5	0.00013	2.14	LV	CELLSTATES	vCM2	control_TTN	12	18
AC007370.1	1.19	0.0391	0.0206	0.0141	1.64	10.4	0.00276	1.41	LV	CELLSTATES	vCM2	control_TTN	12	18
C17orf78	1.19	0.0305	0.039	0.0224	2.47	11.4	0.00179	1.52	LV	CELLSTATES	vCM2	control_TTN	12	18
KLHL41	1.19	0.045	0.0164	0.0114	1.37	9.74	0.0036	1.35	LV	CELLSTATES	vCM2	control_TTN	12	18
SYNM	1.19	0.0142	0.605	0.394	6.1	15.2	0.000422	1.85	LV	CELLSTATES	vCM2	control_TTN	12	18
AC013652.1	1.18	0.00987	0.0928	0.076	3.65	16.9	0.000223	2.01	LV	CELLSTATES	vCM2	control_TTN	12	18
CNTNAP3	1.18	0.0164	0.491	0.495	6.05	14.4	0.000554	1.79	LV	CELLSTATES	vCM2	control_TTN	12	18
FN1	1.18	0.00802	0.109	0.0657	3.69	17.9	0.000158	2.1	LV	CELLSTATES	vCM2	control_TTN	12	18
LINC01090	1.18	0.0472	0.0556	0.0635	3.12	9.5	0.00399	1.33	LV	CELLSTATES	vCM2	control_TTN	12	18
RERG	1.18	0.0211	0.0348	0.0286	2.35	13.2	0.000874	1.68	LV	CELLSTATES	vCM2	control_TTN	12	18
AC136604.2	1.17	0.0142	0.147	0.137	4.42	15.2	0.000418	1.85	LV	CELLSTATES	vCM2	control_TTN	12	18
ADCY3	1.17	0.0362	0.0177	0.0157	1.5	10.7	0.00242	1.44	LV	CELLSTATES	vCM2	control_TTN	12	18
MTA1	1.17	0.000478	0.495	0.335	5.89	38	4.64e-07	3.32	LV	CELLSTATES	vCM2	control_TTN	12	18
SLC35B2	1.17	0.039	0.0179	0.0144	1.47	10.4	0.00275	1.41	LV	CELLSTATES	vCM2	control_TTN	12	18
TMEM51	1.17	0.0155	0.0477	0.0339	2.65	14.7	0.000509	1.81	LV	CELLSTATES	vCM2	control_TTN	12	18
CR1L	1.16	0.0463	0.0507	0.0423	2.86	9.61	0.0038	1.33	LV	CELLSTATES	vCM2	control_TTN	12	18
DCDC1	1.16	0.0431	0.0825	0.0555	3.51	9.9	0.00336	1.37	LV	CELLSTATES	vCM2	control_TTN	12	18
SCART1	1.16	0.0263	0.0458	0.0297	2.6	12.2	0.00131	1.58	LV	CELLSTATES	vCM2	control_TTN	12	18
TRMT112	1.16	0.0424	0.0458	0.0395	2.74	9.98	0.00325	1.37	LV	CELLSTATES	vCM2	control_TTN	12	18
AUP1	1.15	0.0468	0.0931	0.0868	3.8	9.56	0.00389	1.33	LV	CELLSTATES	vCM2	control_TTN	12	18
FIRRE	1.15	0.0491	0.0212	0.0133	1.67	9.33	0.00428	1.31	LV	CELLSTATES	vCM2	control_TTN	12	18
AP006565.1	1.14	0.0394	0.0211	0.0148	1.7	10.3	0.0028	1.4	LV	CELLSTATES	vCM2	control_TTN	12	18
CNTN6	1.14	0.0362	0.0279	0.0297	2.14	10.7	0.00242	1.44	LV	CELLSTATES	vCM2	control_TTN	12	18
CPHXL	1.14	0.0218	0.0336	0.0291	2.28	13	0.000954	1.66	LV	CELLSTATES	vCM2	control_TTN	12	18
MVP	1.14	0.0211	0.0381	0.0348	2.44	13.2	0.000893	1.68	LV	CELLSTATES	vCM2	control_TTN	12	18
ROBO2	1.14	0.0428	0.195	0.156	4.77	9.94	0.00331	1.37	LV	CELLSTATES	vCM2	control_TTN	12	18
SSR4	1.14	0.048	0.0605	0.0561	3.15	9.43	0.00411	1.32	LV	CELLSTATES	vCM2	control_TTN	12	18
ABCA7	1.13	0.0103	0.0468	0.0411	2.73	16.6	0.000246	1.99	LV	CELLSTATES	vCM2	control_TTN	12	18
AC068875.1	1.13	0.0235	0.0342	0.0269	2.31	12.7	0.00108	1.63	LV	CELLSTATES	vCM2	control_TTN	12	18
CNTNAP5	1.13	0.0359	0.106	0.0829	3.89	10.7	0.00237	1.44	LV	CELLSTATES	vCM2	control_TTN	12	18
CSMD1	1.13	0.0142	0.187	0.128	4.65	15.1	0.000425	1.85	LV	CELLSTATES	vCM2	control_TTN	12	18
LINC01550	1.13	0.00528	0.241	0.165	4.91	20.4	6.83e-05	2.28	LV	CELLSTATES	vCM2	control_TTN	12	18
USP39	1.13	0.0225	0.768	0.722	6.81	12.9	0.00101	1.65	LV	CELLSTATES	vCM2	control_TTN	12	18
CAMK4	1.12	0.0236	0.0295	0.0246	2.16	12.7	0.00109	1.63	LV	CELLSTATES	vCM2	control_TTN	12	18
CORIN	1.12	0.0264	2.5	1.68	8.24	12.1	0.00134	1.58	LV	CELLSTATES	vCM2	control_TTN	12	18
IL17RB	1.12	0.0268	0.0547	0.0373	2.8	12.1	0.00138	1.57	LV	CELLSTATES	vCM2	control_TTN	12	18
LOXL2	1.12	0.013	0.0617	0.049	3.03	15.6	0.000357	1.89	LV	CELLSTATES	vCM2	control_TTN	12	18
LRRC66	1.12	0.0296	0.0423	0.0275	2.47	11.6	0.00168	1.53	LV	CELLSTATES	vCM2	control_TTN	12	18
AC009226.1	1.11	0.0246	0.0371	0.0225	2.26	12.5	0.00116	1.61	LV	CELLSTATES	vCM2	control_TTN	12	18
AFAP1	1.11	0.0361	0.0394	0.0274	2.46	10.7	0.0024	1.44	LV	CELLSTATES	vCM2	control_TTN	12	18
MYL3	1.11	0.0403	2.54	2.45	8.49	10.2	0.00295	1.39	LV	CELLSTATES	vCM2	control_TTN	12	18
MYL6	1.11	0.0017	1.2	0.863	7.23	28.2	6.29e-06	2.77	LV	CELLSTATES	vCM2	control_TTN	12	18
FBN1	1.1	0.0293	0.0293	0.0244	2.1	11.6	0.00164	1.53	LV	CELLSTATES	vCM2	control_TTN	12	18
FOXM1	1.1	0.0126	0.0164	0.0109	1.35	15.8	0.00034	1.9	LV	CELLSTATES	vCM2	control_TTN	12	18
KCNE1	1.1	0.0369	0.0436	0.0276	2.47	10.6	0.00251	1.43	LV	CELLSTATES	vCM2	control_TTN	12	18
LINC01322	1.1	0.0307	0.298	0.239	5.34	11.4	0.00181	1.51	LV	CELLSTATES	vCM2	control_TTN	12	18
PACRG-AS3	1.1	0.0177	0.197	0.14	4.64	14	0.000642	1.75	LV	CELLSTATES	vCM2	control_TTN	12	18
PKNOX2	1.1	0.00977	0.0898	0.0691	3.51	17	0.000215	2.01	LV	CELLSTATES	vCM2	control_TTN	12	18
POR	1.1	0.0231	0.409	0.318	5.64	12.8	0.00105	1.64	LV	CELLSTATES	vCM2	control_TTN	12	18
RIPOR2	1.1	0.0191	0.0769	0.0656	3.45	13.7	0.000725	1.72	LV	CELLSTATES	vCM2	control_TTN	12	18
RTN4RL1	1.1	0.0177	0.1	0.0866	3.72	14.1	0.000632	1.75	LV	CELLSTATES	vCM2	control_TTN	12	18
SEC14L5	1.1	0.0198	0.0746	0.0528	3.31	13.5	0.000788	1.7	LV	CELLSTATES	vCM2	control_TTN	12	18
SHISA4	1.1	0.0401	0.043	0.0331	2.6	10.3	0.00289	1.4	LV	CELLSTATES	vCM2	control_TTN	12	18
SYT1	1.1	0.00416	0.0426	0.0311	2.55	21.4	4.96e-05	2.38	LV	CELLSTATES	vCM2	control_TTN	12	18
AL691420.1	1.09	0.0325	0.0384	0.0346	2.56	11.2	0.002	1.49	LV	CELLSTATES	vCM2	control_TTN	12	18
CCDC179	1.09	0.0364	0.0457	0.0333	2.6	10.7	0.00245	1.44	LV	CELLSTATES	vCM2	control_TTN	12	18
CORO6	1.09	0.0017	0.391	0.348	5.73	28.6	5.63e-06	2.77	LV	CELLSTATES	vCM2	control_TTN	12	18
HSDL1	1.09	0.0346	0.123	0.107	3.97	10.9	0.00222	1.46	LV	CELLSTATES	vCM2	control_TTN	12	18
MAN1C1	1.09	0.00216	0.392	0.291	5.6	26.4	1.06e-05	2.67	LV	CELLSTATES	vCM2	control_TTN	12	18
SEMA3A	1.09	0.0193	0.218	0.169	4.87	13.6	0.00075	1.71	LV	CELLSTATES	vCM2	control_TTN	12	18
SLC35F1	1.09	0.0104	0.339	0.235	5.45	16.5	0.000256	1.98	LV	CELLSTATES	vCM2	control_TTN	12	18
COL25A1	1.08	0.0422	0.0469	0.035	2.73	10	0.00321	1.37	LV	CELLSTATES	vCM2	control_TTN	12	18
IDH2	1.08	0.0011	1.14	0.849	7.18	31.3	2.63e-06	2.96	LV	CELLSTATES	vCM2	control_TTN	12	18
ZNF804B	1.08	0.0253	0.0268	0.0196	1.96	12.3	0.00124	1.6	LV	CELLSTATES	vCM2	control_TTN	12	18
AC022784.6	1.07	0.0412	0.0218	0.0193	1.72	10.1	0.0031	1.39	LV	CELLSTATES	vCM2	control_TTN	12	18
DNAH2	1.07	0.0142	0.0323	0.0216	2.21	15.2	0.000419	1.85	LV	CELLSTATES	vCM2	control_TTN	12	18
HRH2	1.07	0.0037	0.39	0.252	5.55	22	4e-05	2.43	LV	CELLSTATES	vCM2	control_TTN	12	18
ITPKB	1.07	0.0429	0.0214	0.0159	1.63	9.92	0.00333	1.37	LV	CELLSTATES	vCM2	control_TTN	12	18
LGALS3BP	1.07	0.025	0.168	0.139	4.55	12.4	0.00121	1.6	LV	CELLSTATES	vCM2	control_TTN	12	18
LINC02307	1.07	0.0307	0.0373	0.0287	2.43	11.4	0.00181	1.51	LV	CELLSTATES	vCM2	control_TTN	12	18
VEPH1	1.07	0.0478	0.0261	0.0201	1.92	9.46	0.00405	1.32	LV	CELLSTATES	vCM2	control_TTN	12	18
AC009955.2	1.06	0.0401	0.0523	0.0354	2.76	10.3	0.0029	1.4	LV	CELLSTATES	vCM2	control_TTN	12	18
FAM171A1	1.06	0.00174	0.0683	0.0541	3.18	28	6.65e-06	2.76	LV	CELLSTATES	vCM2	control_TTN	12	18
ISG15	1.06	0.0209	0.0414	0.0349	2.53	13.3	0.000859	1.68	LV	CELLSTATES	vCM2	control_TTN	12	18
LINC02215	1.06	0.0362	0.0257	0.018	1.89	10.7	0.00241	1.44	LV	CELLSTATES	vCM2	control_TTN	12	18
LINGO2	1.06	0.0301	0.07	0.0547	3.31	11.5	0.00175	1.52	LV	CELLSTATES	vCM2	control_TTN	12	18
PCDH11X	1.06	0.0312	0.0971	0.0923	3.84	11.3	0.00187	1.51	LV	CELLSTATES	vCM2	control_TTN	12	18
TBX20	1.06	0.00361	2.66	1.67	8.27	22.3	3.74e-05	2.44	LV	CELLSTATES	vCM2	control_TTN	12	18
TPM2	1.06	0.00337	1.65	1.3	7.76	22.7	3.25e-05	2.47	LV	CELLSTATES	vCM2	control_TTN	12	18
AKR1B1	1.05	0.0325	0.111	0.0989	3.96	11.2	0.00199	1.49	LV	CELLSTATES	vCM2	control_TTN	12	18
KCNJ5	1.05	0.0307	0.079	0.0593	3.35	11.4	0.00181	1.51	LV	CELLSTATES	vCM2	control_TTN	12	18
NUDT4	1.05	0.0124	2.3	1.72	8.13	15.8	0.000333	1.91	LV	CELLSTATES	vCM2	control_TTN	12	18
PLEKHG2	1.05	0.046	0.0182	0.0119	1.49	9.64	0.00376	1.34	LV	CELLSTATES	vCM2	control_TTN	12	18
PLET1	1.05	0.00457	0.0528	0.0452	2.85	21	5.62e-05	2.34	LV	CELLSTATES	vCM2	control_TTN	12	18
PYGM	1.05	0.00358	0.0774	0.059	3.34	22.4	3.62e-05	2.45	LV	CELLSTATES	vCM2	control_TTN	12	18
ROBO1	1.05	0.00698	0.121	0.0845	4.03	18.7	0.00012	2.16	LV	CELLSTATES	vCM2	control_TTN	12	18
SERTAD3	1.05	0.0302	0.0314	0.0253	2.18	11.5	0.00176	1.52	LV	CELLSTATES	vCM2	control_TTN	12	18
AC022034.2	1.04	0.0161	2.27	1.61	8.12	14.6	0.00053	1.79	LV	CELLSTATES	vCM2	control_TTN	12	18
ARHGDIA	1.04	0.036	0.0467	0.0431	2.79	10.7	0.00238	1.44	LV	CELLSTATES	vCM2	control_TTN	12	18
LINC01618	1.04	0.0321	0.0134	0.0113	1.13	11.2	0.00194	1.49	LV	CELLSTATES	vCM2	control_TTN	12	18
MYO1E	1.04	0.00682	0.425	0.316	5.75	18.8	0.000115	2.17	LV	CELLSTATES	vCM2	control_TTN	12	18
NRSN2	1.04	0.0037	0.0584	0.0546	3.02	22.1	3.97e-05	2.43	LV	CELLSTATES	vCM2	control_TTN	12	18
PLEKHA4	1.04	0.0154	0.0372	0.03	2.37	14.7	0.000498	1.81	LV	CELLSTATES	vCM2	control_TTN	12	18
SLC14A1	1.04	0.0275	0.0184	0.014	1.48	12	0.00144	1.56	LV	CELLSTATES	vCM2	control_TTN	12	18
B2M	1.03	0.0287	0.333	0.288	5.54	11.8	0.00156	1.54	LV	CELLSTATES	vCM2	control_TTN	12	18
CELF5	1.03	0.0467	0.0335	0.0311	2.32	9.57	0.00387	1.33	LV	CELLSTATES	vCM2	control_TTN	12	18
HSPB6	1.03	0.0389	0.0842	0.0935	3.61	10.4	0.00274	1.41	LV	CELLSTATES	vCM2	control_TTN	12	18
TTLL1	1.03	0.00431	0.0899	0.0841	3.58	21.2	5.21e-05	2.37	LV	CELLSTATES	vCM2	control_TTN	12	18
CPTP	1.02	0.0311	0.0688	0.0555	3.21	11.3	0.00185	1.51	LV	CELLSTATES	vCM2	control_TTN	12	18
HECW1	1.02	0.0369	0.034	0.0305	2.32	10.6	0.0025	1.43	LV	CELLSTATES	vCM2	control_TTN	12	18
RTL8C	1.02	0.0142	0.166	0.13	4.5	15.1	0.000433	1.85	LV	CELLSTATES	vCM2	control_TTN	12	18
AL512380.2	1.01	0.0399	0.0213	0.0155	1.64	10.3	0.00285	1.4	LV	CELLSTATES	vCM2	control_TTN	12	18
BBOX1-AS1	1.01	0.0425	0.0162	0.016	1.29	9.97	0.00326	1.37	LV	CELLSTATES	vCM2	control_TTN	12	18
BCAM	1.01	0.00337	0.0738	0.0669	3.35	22.7	3.27e-05	2.47	LV	CELLSTATES	vCM2	control_TTN	12	18
CAVIN3	1.01	0.0483	0.0446	0.0387	2.67	9.4	0.00416	1.32	LV	CELLSTATES	vCM2	control_TTN	12	18
DDX39A	1.01	0.00602	0.0528	0.0396	2.86	19.7	8.65e-05	2.22	LV	CELLSTATES	vCM2	control_TTN	12	18
HMG20B	1.01	0.0255	0.0432	0.0489	2.72	12.3	0.00126	1.59	LV	CELLSTATES	vCM2	control_TTN	12	18
LMNA	1.01	0.0106	0.576	0.49	6.21	16.5	0.000264	1.97	LV	CELLSTATES	vCM2	control_TTN	12	18
AL691432.2	1	0.0344	0.0311	0.0248	2.2	10.9	0.00219	1.46	LV	CELLSTATES	vCM2	control_TTN	12	18
EDARADD	1	0.0311	0.134	0.118	4.2	11.3	0.00186	1.51	LV	CELLSTATES	vCM2	control_TTN	12	18
SPAG16	1	0.00337	0.473	0.344	5.89	22.7	3.29e-05	2.47	LV	CELLSTATES	vCM2	control_TTN	12	18
ENO3	0.995	0.00758	0.287	0.27	5.26	18.3	0.00014	2.12	LV	CELLSTATES	vCM2	control_TTN	12	18
TCEAL9	0.995	0.0189	0.0812	0.0713	3.49	13.8	0.000711	1.72	LV	CELLSTATES	vCM2	control_TTN	12	18
AC024901.1	0.994	0.0364	0.137	0.1	4.13	10.7	0.00245	1.44	LV	CELLSTATES	vCM2	control_TTN	12	18
KIAA1257	0.994	0.0169	0.115	0.0827	3.88	14.3	0.000593	1.77	LV	CELLSTATES	vCM2	control_TTN	12	18
CNPY4	0.993	0.0401	0.02	0.016	1.61	10.2	0.00292	1.4	LV	CELLSTATES	vCM2	control_TTN	12	18
CFAP100	0.992	0.034	0.0996	0.0722	3.65	11	0.00214	1.47	LV	CELLSTATES	vCM2	control_TTN	12	18
DNAH11	0.991	0.0142	1.13	0.872	7.16	15.1	0.000427	1.85	LV	CELLSTATES	vCM2	control_TTN	12	18
AC010333.2	0.99	0.0403	0.019	0.0114	1.46	10.2	0.00295	1.39	LV	CELLSTATES	vCM2	control_TTN	12	18
AC105052.3	0.986	0.0369	0.533	0.581	6.25	10.6	0.00251	1.43	LV	CELLSTATES	vCM2	control_TTN	12	18
SHANK2	0.984	0.0177	0.0501	0.0466	2.86	14.1	0.000633	1.75	LV	CELLSTATES	vCM2	control_TTN	12	18
PPP1R1C	0.981	0.0204	1.36	0.846	7.34	13.4	0.000835	1.69	LV	CELLSTATES	vCM2	control_TTN	12	18
SGCB	0.98	0.00232	0.235	0.17	4.86	25.7	1.28e-05	2.63	LV	CELLSTATES	vCM2	control_TTN	12	18
AC008537.1	0.979	0.00701	0.166	0.153	4.46	18.6	0.000123	2.15	LV	CELLSTATES	vCM2	control_TTN	12	18
TPTE2	0.978	0.0141	0.0258	0.0211	1.93	15.3	0.000408	1.85	LV	CELLSTATES	vCM2	control_TTN	12	18
AC016650.1	0.974	0.0315	0.664	0.365	6.21	11.3	0.0019	1.5	LV	CELLSTATES	vCM2	control_TTN	12	18
LINC01933	0.973	0.0299	0.0715	0.0675	3.35	11.5	0.00172	1.52	LV	CELLSTATES	vCM2	control_TTN	12	18
IDH2-DT	0.972	0.00709	0.184	0.118	4.5	18.6	0.000126	2.15	LV	CELLSTATES	vCM2	control_TTN	12	18
RPS14	0.972	0.0493	0.199	0.179	4.82	9.32	0.00431	1.31	LV	CELLSTATES	vCM2	control_TTN	12	18
AC109927.1	0.97	0.0365	0.134	0.0967	4.07	10.6	0.00246	1.44	LV	CELLSTATES	vCM2	control_TTN	12	18
TMEM254-AS1	0.97	0.0162	0.0474	0.0375	2.69	14.5	0.000539	1.79	LV	CELLSTATES	vCM2	control_TTN	12	18
AP003049.2	0.969	0.0493	0.0424	0.0232	2.53	9.32	0.00431	1.31	LV	CELLSTATES	vCM2	control_TTN	12	18
ARHGAP22	0.965	0.0358	0.0688	0.0432	3.14	10.7	0.00236	1.45	LV	CELLSTATES	vCM2	control_TTN	12	18
LOXL1	0.96	0.0393	0.11	0.0916	3.79	10.3	0.00279	1.41	LV	CELLSTATES	vCM2	control_TTN	12	18
AC091167.7	0.959	0.0269	0.0196	0.0161	1.55	12	0.0014	1.57	LV	CELLSTATES	vCM2	control_TTN	12	18
WWC1	0.959	0.0282	0.0216	0.015	1.68	11.8	0.00151	1.55	LV	CELLSTATES	vCM2	control_TTN	12	18
AC010260.1	0.958	0.0472	0.0833	0.0746	3.57	9.5	0.00398	1.33	LV	CELLSTATES	vCM2	control_TTN	12	18
HSPB7	0.955	0.00334	2.69	2.62	8.54	22.8	3.16e-05	2.48	LV	CELLSTATES	vCM2	control_TTN	12	18
COCH	0.953	0.0104	0.201	0.182	4.85	16.5	0.000258	1.98	LV	CELLSTATES	vCM2	control_TTN	12	18
RPH3A	0.951	0.0484	0.0268	0.0223	2.02	9.39	0.00417	1.32	LV	CELLSTATES	vCM2	control_TTN	12	18
ARHGAP6	0.949	0.0307	0.106	0.0716	3.8	11.4	0.00181	1.51	LV	CELLSTATES	vCM2	control_TTN	12	18
DGKI	0.948	0.0252	0.0804	0.0621	3.46	12.4	0.00123	1.6	LV	CELLSTATES	vCM2	control_TTN	12	18
PTMA	0.948	0.0037	0.225	0.188	4.91	22	3.99e-05	2.43	LV	CELLSTATES	vCM2	control_TTN	12	18
MARCH11	0.945	0.0404	0.563	0.417	6.12	10.2	0.00298	1.39	LV	CELLSTATES	vCM2	control_TTN	12	18
RASSF3	0.944	0.0241	0.585	0.426	6.11	12.6	0.00114	1.62	LV	CELLSTATES	vCM2	control_TTN	12	18
AC012414.5	0.943	0.0325	0.08	0.0585	3.34	11.2	0.00199	1.49	LV	CELLSTATES	vCM2	control_TTN	12	18
CHRM3	0.943	0.0198	0.0399	0.0353	2.53	13.5	0.000786	1.7	LV	CELLSTATES	vCM2	control_TTN	12	18
ALS2CL	0.942	0.0306	0.283	0.33	5.34	11.4	0.00179	1.51	LV	CELLSTATES	vCM2	control_TTN	12	18
GUCY1A2	0.942	0.0102	0.0547	0.0435	2.95	16.7	0.000243	1.99	LV	CELLSTATES	vCM2	control_TTN	12	18
SHCBP1	0.942	0.0345	0.0476	0.0436	2.7	10.9	0.0022	1.46	LV	CELLSTATES	vCM2	control_TTN	12	18
SLC12A7	0.94	0.00433	0.58	0.465	6.16	21.2	5.27e-05	2.36	LV	CELLSTATES	vCM2	control_TTN	12	18
STAT3	0.94	0.0235	1.76	1.78	7.86	12.7	0.00107	1.63	LV	CELLSTATES	vCM2	control_TTN	12	18
CCDC3	0.937	0.0439	0.0219	0.0171	1.74	9.82	0.00347	1.36	LV	CELLSTATES	vCM2	control_TTN	12	18
CD63	0.934	0.0291	0.229	0.209	4.97	11.7	0.00161	1.54	LV	CELLSTATES	vCM2	control_TTN	12	18
GPC1	0.934	0.0196	0.106	0.102	3.91	13.6	0.000772	1.71	LV	CELLSTATES	vCM2	control_TTN	12	18
SRRM2-AS1	0.933	0.0466	0.0208	0.0206	1.69	9.58	0.00385	1.33	LV	CELLSTATES	vCM2	control_TTN	12	18
EPHX1	0.932	0.0135	0.065	0.0589	3.19	15.4	0.000385	1.87	LV	CELLSTATES	vCM2	control_TTN	12	18
TNFRSF1A	0.932	0.0302	0.0534	0.054	2.96	11.5	0.00176	1.52	LV	CELLSTATES	vCM2	control_TTN	12	18
NEURL1	0.93	0.025	0.0418	0.0332	2.52	12.4	0.0012	1.6	LV	CELLSTATES	vCM2	control_TTN	12	18
CCDC9B	0.929	0.00282	0.266	0.199	5.11	24.4	1.92e-05	2.55	LV	CELLSTATES	vCM2	control_TTN	12	18
RASGRP2	0.926	0.0358	0.0637	0.051	3.12	10.8	0.00235	1.45	LV	CELLSTATES	vCM2	control_TTN	12	18
AC034102.6	0.925	0.022	0.0472	0.0392	2.66	13	0.000972	1.66	LV	CELLSTATES	vCM2	control_TTN	12	18
AL117339.5	0.922	0.0211	0.0675	0.0548	3.24	13.2	0.000882	1.68	LV	CELLSTATES	vCM2	control_TTN	12	18
ATP2B4	0.921	0.0137	1.31	1.04	7.33	15.4	0.000394	1.86	LV	CELLSTATES	vCM2	control_TTN	12	18
TMEM163	0.92	0.0334	0.0461	0.0431	2.76	11.1	0.00207	1.48	LV	CELLSTATES	vCM2	control_TTN	12	18
KLHDC8B	0.918	0.00692	0.119	0.094	3.99	18.8	0.000118	2.16	LV	CELLSTATES	vCM2	control_TTN	12	18
TF	0.918	0.0374	0.202	0.17	4.78	10.5	0.00257	1.43	LV	CELLSTATES	vCM2	control_TTN	12	18
SPHKAP	0.915	0.0187	3.66	2.64	8.85	13.8	0.000699	1.73	LV	CELLSTATES	vCM2	control_TTN	12	18
CALN1	0.913	0.0203	0.0823	0.0656	3.51	13.4	0.000822	1.69	LV	CELLSTATES	vCM2	control_TTN	12	18
MRPL28	0.913	0.0497	0.0559	0.0523	3.05	9.29	0.00437	1.3	LV	CELLSTATES	vCM2	control_TTN	12	18
AC016766.1	0.912	0.0429	0.0487	0.0353	2.78	9.92	0.00334	1.37	LV	CELLSTATES	vCM2	control_TTN	12	18
IRF2	0.912	0.0357	0.796	0.707	6.63	10.8	0.00233	1.45	LV	CELLSTATES	vCM2	control_TTN	12	18
BSG	0.909	0.00966	1.34	1.46	7.58	17.1	0.000212	2.01	LV	CELLSTATES	vCM2	control_TTN	12	18
CDS1	0.909	0.039	0.0845	0.0856	3.54	10.4	0.00275	1.41	LV	CELLSTATES	vCM2	control_TTN	12	18
FAM155A	0.906	0.0413	0.148	0.138	4.42	10.1	0.00311	1.38	LV	CELLSTATES	vCM2	control_TTN	12	18
AL161937.2	0.904	0.0483	0.0256	0.0198	1.89	9.4	0.00416	1.32	LV	CELLSTATES	vCM2	control_TTN	12	18
CENPT	0.902	0.0296	0.0814	0.086	3.6	11.6	0.00169	1.53	LV	CELLSTATES	vCM2	control_TTN	12	18
COL6A1	0.901	0.00788	0.212	0.187	4.85	18	0.000152	2.1	LV	CELLSTATES	vCM2	control_TTN	12	18
EPHA6	0.9	0.0411	0.064	0.0661	3.3	10.1	0.00308	1.39	LV	CELLSTATES	vCM2	control_TTN	12	18
PEX5L	0.896	0.0332	0.229	0.223	5.01	11.1	0.00205	1.48	LV	CELLSTATES	vCM2	control_TTN	12	18
DPP10	0.893	0.0269	0.079	0.0693	3.47	12.1	0.00139	1.57	LV	CELLSTATES	vCM2	control_TTN	12	18
BCKDK	0.89	0.0404	0.0436	0.0434	2.73	10.2	0.00296	1.39	LV	CELLSTATES	vCM2	control_TTN	12	18
LINC01185	0.889	0.0206	0.0275	0.0228	1.95	13.3	0.000845	1.69	LV	CELLSTATES	vCM2	control_TTN	12	18
FBXW8	0.882	0.0116	0.636	0.461	6.25	16.1	0.000302	1.94	LV	CELLSTATES	vCM2	control_TTN	12	18
ADAMTS2	0.881	0.0375	0.0319	0.0248	2.12	10.5	0.00258	1.43	LV	CELLSTATES	vCM2	control_TTN	12	18
CDH4	0.88	0.0417	0.0718	0.0722	3.35	10.1	0.00315	1.38	LV	CELLSTATES	vCM2	control_TTN	12	18
ADAMTS7	0.878	0.0412	0.4	0.314	5.63	10.1	0.0031	1.39	LV	CELLSTATES	vCM2	control_TTN	12	18
CFTR	0.875	0.0392	0.0455	0.0379	2.69	10.4	0.00277	1.41	LV	CELLSTATES	vCM2	control_TTN	12	18
ITGA3	0.871	0.0088	0.22	0.171	4.81	17.5	0.00018	2.06	LV	CELLSTATES	vCM2	control_TTN	12	18
AC110023.1	0.87	0.0409	0.0233	0.0187	1.83	10.1	0.00303	1.39	LV	CELLSTATES	vCM2	control_TTN	12	18
GRID1	0.865	0.0341	0.122	0.0945	4.03	11	0.00216	1.47	LV	CELLSTATES	vCM2	control_TTN	12	18
PIAS3	0.865	0.0291	0.0336	0.0253	2.27	11.7	0.0016	1.54	LV	CELLSTATES	vCM2	control_TTN	12	18
VAT1L	0.864	0.0492	0.207	0.171	4.74	9.33	0.00429	1.31	LV	CELLSTATES	vCM2	control_TTN	12	18
LTBP2	0.856	0.0442	0.0417	0.0337	2.6	9.8	0.00351	1.35	LV	CELLSTATES	vCM2	control_TTN	12	18
LINC01470	0.854	0.0211	0.583	0.378	6.14	13.3	0.00087	1.68	LV	CELLSTATES	vCM2	control_TTN	12	18
TRIQK	0.851	0.0292	1.25	0.921	7.31	11.7	0.00163	1.54	LV	CELLSTATES	vCM2	control_TTN	12	18
CEP85L	0.85	0.0287	1.18	1	7.35	11.8	0.00155	1.54	LV	CELLSTATES	vCM2	control_TTN	12	18
FMNL2	0.846	0.0149	0.274	0.242	5.17	14.9	0.000472	1.83	LV	CELLSTATES	vCM2	control_TTN	12	18
SLC6A16	0.846	0.0373	0.0564	0.0493	2.95	10.6	0.00255	1.43	LV	CELLSTATES	vCM2	control_TTN	12	18
TRIM3	0.843	0.0401	0.0221	0.0227	1.78	10.2	0.00291	1.4	LV	CELLSTATES	vCM2	control_TTN	12	18
CERS4	0.84	0.0124	0.463	0.41	5.9	15.9	0.000327	1.91	LV	CELLSTATES	vCM2	control_TTN	12	18
AC138904.3	0.834	0.0344	0.685	0.503	6.38	10.9	0.00219	1.46	LV	CELLSTATES	vCM2	control_TTN	12	18
CLEC2D	0.833	0.0066	0.234	0.175	4.88	19	0.000109	2.18	LV	CELLSTATES	vCM2	control_TTN	12	18
MAP3K14	0.832	0.0104	0.561	0.467	6.15	16.5	0.000258	1.98	LV	CELLSTATES	vCM2	control_TTN	12	18
SELENOS	0.831	0.0159	0.272	0.249	5.15	14.6	0.000522	1.8	LV	CELLSTATES	vCM2	control_TTN	12	18
PPARGC1B	0.829	0.0088	1.85	1.5	7.83	17.5	0.000181	2.06	LV	CELLSTATES	vCM2	control_TTN	12	18
CNTNAP2	0.828	0.0472	0.317	0.286	5.46	9.5	0.00398	1.33	LV	CELLSTATES	vCM2	control_TTN	12	18
PSMC3	0.828	0.0497	0.0734	0.09	3.51	9.27	0.0044	1.3	LV	CELLSTATES	vCM2	control_TTN	12	18
LAMA5	0.825	0.00613	0.179	0.155	4.56	19.5	9.2e-05	2.21	LV	CELLSTATES	vCM2	control_TTN	12	18
SEC61B	0.825	0.0066	0.258	0.239	5.15	19	0.00011	2.18	LV	CELLSTATES	vCM2	control_TTN	12	18
AC244517.11	0.823	0.0454	0.0238	0.0178	1.82	9.68	0.00369	1.34	LV	CELLSTATES	vCM2	control_TTN	12	18
LINC01006	0.818	0.0404	0.0442	0.0374	2.57	10.2	0.00298	1.39	LV	CELLSTATES	vCM2	control_TTN	12	18
ZFAND2B	0.817	0.0258	0.0499	0.0437	2.85	12.3	0.00128	1.59	LV	CELLSTATES	vCM2	control_TTN	12	18
FHL2	0.815	0.0214	35	28.9	12.1	13.1	0.000917	1.67	LV	CELLSTATES	vCM2	control_TTN	12	18
STXBP6	0.815	0.0282	1.64	1.3	7.73	11.8	0.00151	1.55	LV	CELLSTATES	vCM2	control_TTN	12	18
GPAA1	0.811	0.0294	0.0702	0.0841	3.45	11.6	0.00165	1.53	LV	CELLSTATES	vCM2	control_TTN	12	18
MANEA	0.81	0.0358	0.0715	0.0629	3.33	10.7	0.00236	1.45	LV	CELLSTATES	vCM2	control_TTN	12	18
NFE2L3	0.809	0.00566	0.658	0.472	6.33	20.1	7.61e-05	2.25	LV	CELLSTATES	vCM2	control_TTN	12	18
PLEKHA7	0.809	0.0129	0.811	0.764	6.77	15.7	0.000351	1.89	LV	CELLSTATES	vCM2	control_TTN	12	18
FADS2	0.808	0.0374	0.0627	0.052	3.07	10.5	0.00257	1.43	LV	CELLSTATES	vCM2	control_TTN	12	18
RNF125	0.808	0.0426	0.0743	0.0748	3.42	9.96	0.00328	1.37	LV	CELLSTATES	vCM2	control_TTN	12	18
CD151	0.806	0.0309	0.22	0.232	4.97	11.4	0.00182	1.51	LV	CELLSTATES	vCM2	control_TTN	12	18
SLC29A1	0.805	0.00651	0.469	0.443	6.01	19.1	0.000106	2.19	LV	CELLSTATES	vCM2	control_TTN	12	18
HEY2	0.803	0.0265	0.696	0.575	6.43	12.1	0.00136	1.58	LV	CELLSTATES	vCM2	control_TTN	12	18
LZTFL1	0.801	0.0387	0.0994	0.091	3.72	10.4	0.00271	1.41	LV	CELLSTATES	vCM2	control_TTN	12	18
PSMA7	0.801	0.0401	0.209	0.21	4.92	10.3	0.00289	1.4	LV	CELLSTATES	vCM2	control_TTN	12	18
AC006299.1	0.798	0.0216	0.303	0.267	5.28	13.1	0.000935	1.67	LV	CELLSTATES	vCM2	control_TTN	12	18
TTYH2	0.797	0.0147	0.198	0.179	4.7	14.9	0.000465	1.83	LV	CELLSTATES	vCM2	control_TTN	12	18
CELSR1	0.795	0.0109	0.143	0.138	4.26	16.4	0.000272	1.96	LV	CELLSTATES	vCM2	control_TTN	12	18
AL445584.2	0.794	0.0322	0.0463	0.0471	2.75	11.2	0.00196	1.49	LV	CELLSTATES	vCM2	control_TTN	12	18
LINC00685	0.793	0.0497	0.18	0.206	4.68	9.29	0.00436	1.3	LV	CELLSTATES	vCM2	control_TTN	12	18
PMP22	0.793	0.0362	0.73	0.677	6.67	10.7	0.00241	1.44	LV	CELLSTATES	vCM2	control_TTN	12	18
SPDYE1	0.793	0.047	0.217	0.217	4.98	9.53	0.00393	1.33	LV	CELLSTATES	vCM2	control_TTN	12	18
FLOT1	0.788	0.0192	0.169	0.189	4.63	13.7	0.000733	1.72	LV	CELLSTATES	vCM2	control_TTN	12	18
PITPNC1	0.787	0.0483	0.129	0.137	4.25	9.4	0.00416	1.32	LV	CELLSTATES	vCM2	control_TTN	12	18
ATP5ME	0.781	0.0439	0.381	0.357	5.74	9.83	0.00347	1.36	LV	CELLSTATES	vCM2	control_TTN	12	18
BCL6	0.781	0.0424	0.439	0.467	5.97	9.98	0.00325	1.37	LV	CELLSTATES	vCM2	control_TTN	12	18
LARP6	0.78	0.0216	0.132	0.101	4.09	13.1	0.000937	1.67	LV	CELLSTATES	vCM2	control_TTN	12	18
MAP2K1	0.779	0.00282	0.287	0.281	5.3	24.2	2e-05	2.55	LV	CELLSTATES	vCM2	control_TTN	12	18
MAPKAPK3	0.779	0.00217	0.378	0.369	5.65	26.3	1.08e-05	2.66	LV	CELLSTATES	vCM2	control_TTN	12	18
NRXN1	0.776	0.0457	0.0958	0.0842	3.78	9.66	0.00372	1.34	LV	CELLSTATES	vCM2	control_TTN	12	18
AP003068.2	0.773	0.0401	0.0403	0.0371	2.5	10.3	0.00287	1.4	LV	CELLSTATES	vCM2	control_TTN	12	18
ZFP36L2	0.768	0.0487	0.114	0.089	3.86	9.37	0.00421	1.31	LV	CELLSTATES	vCM2	control_TTN	12	18
EFHC2	0.767	0.0298	0.195	0.159	4.69	11.5	0.00171	1.53	LV	CELLSTATES	vCM2	control_TTN	12	18
MTCH1	0.767	0.0322	0.764	0.708	6.63	11.2	0.00196	1.49	LV	CELLSTATES	vCM2	control_TTN	12	18
RAPGEFL1	0.766	0.0166	0.127	0.124	4.14	14.3	0.000575	1.78	LV	CELLSTATES	vCM2	control_TTN	12	18
DUSP22	0.765	0.0204	0.155	0.154	4.45	13.4	0.000834	1.69	LV	CELLSTATES	vCM2	control_TTN	12	18
AC008691.1	0.763	0.0294	0.0908	0.068	3.59	11.6	0.00165	1.53	LV	CELLSTATES	vCM2	control_TTN	12	18
STX10	0.757	0.0226	0.0898	0.088	3.7	12.8	0.00102	1.65	LV	CELLSTATES	vCM2	control_TTN	12	18
SLC25A39	0.756	0.0128	0.0796	0.0846	3.54	15.7	0.000349	1.89	LV	CELLSTATES	vCM2	control_TTN	12	18
ISOC1	0.753	0.0104	0.232	0.174	4.87	16.5	0.000257	1.98	LV	CELLSTATES	vCM2	control_TTN	12	18
AC022146.2	0.752	0.0494	0.394	0.34	5.69	9.31	0.00432	1.31	LV	CELLSTATES	vCM2	control_TTN	12	18
MIR4713HG	0.751	0.0321	0.031	0.0324	2.26	11.2	0.00195	1.49	LV	CELLSTATES	vCM2	control_TTN	12	18
LRP10	0.748	0.0321	0.0518	0.0498	2.87	11.2	0.00195	1.49	LV	CELLSTATES	vCM2	control_TTN	12	18
PDE1C	0.748	0.0364	6.16	4.64	9.53	10.7	0.00245	1.44	LV	CELLSTATES	vCM2	control_TTN	12	18
AP1S2	0.747	0.0177	0.658	0.637	6.49	14	0.000641	1.75	LV	CELLSTATES	vCM2	control_TTN	12	18
CDH26	0.747	0.00788	0.103	0.0779	3.75	18	0.000152	2.1	LV	CELLSTATES	vCM2	control_TTN	12	18
DNM1	0.739	0.0429	0.0393	0.0339	2.44	9.93	0.00332	1.37	LV	CELLSTATES	vCM2	control_TTN	12	18
FLOT2	0.735	0.0214	0.102	0.106	3.87	13.1	0.000918	1.67	LV	CELLSTATES	vCM2	control_TTN	12	18
ALPK2	0.732	0.0298	1.93	1.79	7.95	11.5	0.0017	1.53	LV	CELLSTATES	vCM2	control_TTN	12	18
CCND3	0.729	0.0328	0.247	0.212	5.03	11.1	0.00202	1.48	LV	CELLSTATES	vCM2	control_TTN	12	18
RYR3	0.723	0.0384	0.0822	0.0786	3.56	10.4	0.00267	1.42	LV	CELLSTATES	vCM2	control_TTN	12	18
ASAP3	0.721	0.00625	0.381	0.384	5.67	19.4	9.66e-05	2.2	LV	CELLSTATES	vCM2	control_TTN	12	18
FAM50A	0.719	0.0429	0.0826	0.088	3.59	9.93	0.00332	1.37	LV	CELLSTATES	vCM2	control_TTN	12	18
RUVBL1	0.719	0.0404	0.274	0.307	5.28	10.2	0.00298	1.39	LV	CELLSTATES	vCM2	control_TTN	12	18
PPP1CA	0.711	0.0384	0.0567	0.0579	3.05	10.4	0.00268	1.42	LV	CELLSTATES	vCM2	control_TTN	12	18
NOMO2	0.71	0.0172	0.0976	0.102	3.8	14.2	0.000606	1.76	LV	CELLSTATES	vCM2	control_TTN	12	18
APOBEC2	0.709	0.0217	0.296	0.282	5.37	13	0.000944	1.66	LV	CELLSTATES	vCM2	control_TTN	12	18
POU6F1	0.705	0.0226	0.0637	0.0575	3.12	12.8	0.00102	1.65	LV	CELLSTATES	vCM2	control_TTN	12	18
RSU1	0.701	0.0143	0.613	0.521	6.33	15	0.000441	1.84	LV	CELLSTATES	vCM2	control_TTN	12	18
DGKA	0.698	0.0353	0.035	0.0307	2.35	10.8	0.00228	1.45	LV	CELLSTATES	vCM2	control_TTN	12	18
ADGRE5	0.696	0.00841	0.135	0.124	4.18	17.7	0.00017	2.08	LV	CELLSTATES	vCM2	control_TTN	12	18
FBXO44	0.696	0.0252	0.113	0.132	4.09	12.4	0.00123	1.6	LV	CELLSTATES	vCM2	control_TTN	12	18
RHOT2	0.694	0.0442	0.584	0.659	6.43	9.8	0.00351	1.35	LV	CELLSTATES	vCM2	control_TTN	12	18
COASY	0.693	0.0341	0.048	0.0572	2.89	11	0.00215	1.47	LV	CELLSTATES	vCM2	control_TTN	12	18
GRAMD1A	0.69	0.0154	0.103	0.122	3.93	14.7	0.000499	1.81	LV	CELLSTATES	vCM2	control_TTN	12	18
SEMA5A	0.69	0.0124	1.35	1.28	7.5	15.8	0.00033	1.91	LV	CELLSTATES	vCM2	control_TTN	12	18
NIN	0.689	0.0254	0.773	0.871	6.77	12.3	0.00125	1.6	LV	CELLSTATES	vCM2	control_TTN	12	18
STEAP2	0.689	0.0291	0.136	0.114	4.2	11.7	0.00161	1.54	LV	CELLSTATES	vCM2	control_TTN	12	18
RBFOX1	0.687	0.00613	5.07	4.97	9.43	19.6	8.93e-05	2.21	LV	CELLSTATES	vCM2	control_TTN	12	18
TMEM65	0.685	0.018	3.12	2.49	8.62	14	0.000663	1.74	LV	CELLSTATES	vCM2	control_TTN	12	18
PDIA5	0.682	0.0429	0.0658	0.0631	3.17	9.92	0.00334	1.37	LV	CELLSTATES	vCM2	control_TTN	12	18
CXADR	0.68	0.0113	0.376	0.348	5.61	16.2	0.000289	1.95	LV	CELLSTATES	vCM2	control_TTN	12	18
MYDGF	0.679	0.0452	0.101	0.0888	3.8	9.71	0.00364	1.34	LV	CELLSTATES	vCM2	control_TTN	12	18
ALG3	0.674	0.0247	0.0433	0.0464	2.69	12.5	0.00117	1.61	LV	CELLSTATES	vCM2	control_TTN	12	18
EPHB1	0.673	0.0487	0.616	0.538	6.35	9.37	0.00421	1.31	LV	CELLSTATES	vCM2	control_TTN	12	18
AKR1A1	0.672	0.0185	0.0976	0.102	3.77	13.9	0.000688	1.73	LV	CELLSTATES	vCM2	control_TTN	12	18
GPI	0.672	0.0411	1.21	1.34	7.44	10.1	0.00307	1.39	LV	CELLSTATES	vCM2	control_TTN	12	18
YWHAZ	0.671	0.0101	0.54	0.48	6.12	16.8	0.000236	2	LV	CELLSTATES	vCM2	control_TTN	12	18
PFKM	0.666	0.0145	0.669	0.638	6.45	15	0.00045	1.84	LV	CELLSTATES	vCM2	control_TTN	12	18
ZNF79	0.666	0.0497	0.0435	0.0413	2.61	9.27	0.0044	1.3	LV	CELLSTATES	vCM2	control_TTN	12	18
SLC4A2	0.664	0.0399	0.0533	0.0681	3.06	10.3	0.00284	1.4	LV	CELLSTATES	vCM2	control_TTN	12	18
SMYD1	0.663	0.0346	1.97	1.62	7.98	10.9	0.00221	1.46	LV	CELLSTATES	vCM2	control_TTN	12	18
ZNF260	0.663	0.0355	0.322	0.315	5.49	10.8	0.00231	1.45	LV	CELLSTATES	vCM2	control_TTN	12	18
MEIS1	0.661	0.00311	1.13	1.02	7.24	23.5	2.56e-05	2.51	LV	CELLSTATES	vCM2	control_TTN	12	18
BCORL1	0.66	0.033	0.072	0.0624	3.27	11.1	0.00204	1.48	LV	CELLSTATES	vCM2	control_TTN	12	18
RNF220	0.66	0.0241	0.0892	0.087	3.68	12.6	0.00113	1.62	LV	CELLSTATES	vCM2	control_TTN	12	18
CACNB2	0.657	0.0423	18.8	18.1	11.3	10	0.00323	1.37	LV	CELLSTATES	vCM2	control_TTN	12	18
CES2	0.657	0.0481	0.35	0.302	5.51	9.42	0.00413	1.32	LV	CELLSTATES	vCM2	control_TTN	12	18
BCL11A	0.65	0.00233	0.693	0.706	6.57	25.5	1.35e-05	2.63	LV	CELLSTATES	vCM2	control_TTN	12	18
TRABD	0.65	0.0164	0.262	0.268	5.2	14.4	0.00056	1.79	LV	CELLSTATES	vCM2	control_TTN	12	18
KAZN	0.648	0.0411	0.198	0.196	4.81	10.1	0.00308	1.39	LV	CELLSTATES	vCM2	control_TTN	12	18
C2orf68	0.643	0.0401	0.138	0.141	4.29	10.3	0.00287	1.4	LV	CELLSTATES	vCM2	control_TTN	12	18
TCF4	0.641	0.0378	0.214	0.201	4.87	10.5	0.00261	1.42	LV	CELLSTATES	vCM2	control_TTN	12	18
HDAC5	0.639	0.0486	0.337	0.333	5.48	9.38	0.0042	1.31	LV	CELLSTATES	vCM2	control_TTN	12	18
TOM1	0.638	0.018	0.404	0.497	5.88	14	0.000662	1.74	LV	CELLSTATES	vCM2	control_TTN	12	18
EEF2K	0.636	0.0139	0.283	0.291	5.28	15.3	0.000404	1.86	LV	CELLSTATES	vCM2	control_TTN	12	18
EML1	0.635	0.025	0.274	0.219	5.13	12.4	0.00121	1.6	LV	CELLSTATES	vCM2	control_TTN	12	18
CBX6	0.629	0.0346	0.0921	0.0937	3.69	10.9	0.00222	1.46	LV	CELLSTATES	vCM2	control_TTN	12	18
PPP3CA	0.628	0.0186	0.443	0.463	5.91	13.8	0.000696	1.73	LV	CELLSTATES	vCM2	control_TTN	12	18
TMEM63B	0.628	0.0401	0.203	0.214	4.8	10.2	0.00291	1.4	LV	CELLSTATES	vCM2	control_TTN	12	18
EDF1	0.626	0.0241	0.287	0.314	5.34	12.6	0.00112	1.62	LV	CELLSTATES	vCM2	control_TTN	12	18
OSBPL8	0.619	0.0409	1.32	1.4	7.45	10.1	0.00305	1.39	LV	CELLSTATES	vCM2	control_TTN	12	18
B4GALNT3	0.617	0.0337	1.34	1.35	7.51	11	0.00211	1.47	LV	CELLSTATES	vCM2	control_TTN	12	18
VPS35	0.617	0.00414	0.43	0.396	5.83	21.5	4.82e-05	2.38	LV	CELLSTATES	vCM2	control_TTN	12	18
FAM219B	0.616	0.0335	0.35	0.357	5.54	11	0.00209	1.47	LV	CELLSTATES	vCM2	control_TTN	12	18
SLC35E4	0.614	0.0377	0.0594	0.0615	3.07	10.5	0.0026	1.42	LV	CELLSTATES	vCM2	control_TTN	12	18
DDX58	0.611	0.0226	0.146	0.123	4.28	12.8	0.00102	1.65	LV	CELLSTATES	vCM2	control_TTN	12	18
AKAP9	0.607	0.0082	3.09	3.31	8.75	17.8	0.000163	2.09	LV	CELLSTATES	vCM2	control_TTN	12	18
SMYD4	0.607	0.04	0.151	0.175	4.46	10.3	0.00286	1.4	LV	CELLSTATES	vCM2	control_TTN	12	18
BLVRB	0.604	0.0249	0.268	0.27	5.18	12.4	0.00119	1.6	LV	CELLSTATES	vCM2	control_TTN	12	18
HGSNAT	0.603	0.0131	0.671	0.711	6.52	15.6	0.000366	1.88	LV	CELLSTATES	vCM2	control_TTN	12	18
TCEA3	0.596	0.0315	0.322	0.279	5.38	11.3	0.0019	1.5	LV	CELLSTATES	vCM2	control_TTN	12	18
MTHFR	0.593	0.046	0.483	0.587	6.09	9.63	0.00377	1.34	LV	CELLSTATES	vCM2	control_TTN	12	18
RAB9A	0.591	0.0334	0.234	0.23	4.99	11.1	0.00208	1.48	LV	CELLSTATES	vCM2	control_TTN	12	18
NECTIN2	0.588	0.0362	0.118	0.137	4.1	10.7	0.00241	1.44	LV	CELLSTATES	vCM2	control_TTN	12	18
CLDND1	0.582	0.0301	0.14	0.145	4.32	11.5	0.00174	1.52	LV	CELLSTATES	vCM2	control_TTN	12	18
CC2D1A	0.58	0.0467	0.119	0.151	4.2	9.57	0.00387	1.33	LV	CELLSTATES	vCM2	control_TTN	12	18
EDA	0.58	0.0426	1.54	1.32	7.68	9.96	0.00328	1.37	LV	CELLSTATES	vCM2	control_TTN	12	18
ETV6	0.579	0.0353	0.884	0.903	6.87	10.8	0.00228	1.45	LV	CELLSTATES	vCM2	control_TTN	12	18
AL139383.1	0.577	0.0299	1.42	1.27	7.53	11.5	0.00172	1.52	LV	CELLSTATES	vCM2	control_TTN	12	18
MYO9B	0.577	0.01	0.357	0.408	5.66	16.8	0.00023	2	LV	CELLSTATES	vCM2	control_TTN	12	18
GPD2	0.576	0.00604	0.205	0.193	4.79	19.6	8.75e-05	2.22	LV	CELLSTATES	vCM2	control_TTN	12	18
PCYT1A	0.576	0.0131	0.202	0.213	4.79	15.5	0.000368	1.88	LV	CELLSTATES	vCM2	control_TTN	12	18
SPG7	0.575	0.0164	0.694	0.763	6.58	14.4	0.000555	1.79	LV	CELLSTATES	vCM2	control_TTN	12	18
PTP4A3	0.568	0.0359	0.756	0.836	6.7	10.7	0.00237	1.44	LV	CELLSTATES	vCM2	control_TTN	12	18
ASB10	0.561	0.0385	0.362	0.321	5.54	10.4	0.00269	1.41	LV	CELLSTATES	vCM2	control_TTN	12	18
ARHGEF3	0.555	0.0113	0.489	0.515	6.07	16.2	0.000293	1.95	LV	CELLSTATES	vCM2	control_TTN	12	18
SPAG7	0.551	0.0142	0.271	0.308	5.3	15.1	0.000433	1.85	LV	CELLSTATES	vCM2	control_TTN	12	18
SUMF2	0.548	0.0102	0.289	0.291	5.29	16.7	0.000243	1.99	LV	CELLSTATES	vCM2	control_TTN	12	18
SSBP2	0.538	0.018	1.15	1.13	7.27	14	0.000657	1.74	LV	CELLSTATES	vCM2	control_TTN	12	18
TNNT2	0.538	0.0305	12.8	15.5	10.9	11.4	0.00178	1.52	LV	CELLSTATES	vCM2	control_TTN	12	18
FPGS	0.532	0.0374	0.174	0.197	4.61	10.6	0.00256	1.43	LV	CELLSTATES	vCM2	control_TTN	12	18
FAM120C	0.529	0.0444	0.165	0.192	4.61	9.78	0.00354	1.35	LV	CELLSTATES	vCM2	control_TTN	12	18
LNPK	0.525	0.0203	0.541	0.514	6.15	13.4	0.00082	1.69	LV	CELLSTATES	vCM2	control_TTN	12	18
HEATR5B	0.523	0.0322	0.842	0.874	6.88	11.2	0.00197	1.49	LV	CELLSTATES	vCM2	control_TTN	12	18
SCYL1	0.521	0.0362	0.103	0.127	3.92	10.7	0.00241	1.44	LV	CELLSTATES	vCM2	control_TTN	12	18
EGF	0.52	0.025	0.381	0.385	5.69	12.4	0.0012	1.6	LV	CELLSTATES	vCM2	control_TTN	12	18
DOCK3	0.518	0.0267	1.74	1.86	7.89	12.1	0.00137	1.57	LV	CELLSTATES	vCM2	control_TTN	12	18
ARRDC1	0.517	0.0346	0.0725	0.0837	3.38	10.9	0.00222	1.46	LV	CELLSTATES	vCM2	control_TTN	12	18
ARFGAP3	0.51	0.0479	0.201	0.228	4.86	9.44	0.00409	1.32	LV	CELLSTATES	vCM2	control_TTN	12	18
CAPN1	0.5	0.0284	0.176	0.211	4.67	11.8	0.00153	1.55	LV	CELLSTATES	vCM2	control_TTN	12	18
