# Supplementary material for: Pathogenic variants damage cell composition and single cell transcription in cardiomyopathies
Source: Science. Author manuscript; Available in PMC 2022 Oct 3. (PMC9528698; doi:10.1126/science.abo1984)
Supplement: Supp table 11.12 [file NIHMS1835045-supplement-Supp_table_11_12.xlsx]

## Sheet: Key
Column name	Description
Gene	Gene symbol, Ensembl 84
logFC	log2-fold change
FDR	False discovery rate; FDR is the PValue after (by default) Benjamini-Hochberg correction.
mean_exp_control	Mean expression values across controls
mean_exp_genotype	Mean expression values across disease samples
logCPM	logCPM is the average expression of all pseudobulked samples for that particular gene across all samples on the log2-scale expressed in counts per million (cpm, as calculated by edgeR after normalization).
F	Output of quasi-likelihood F-test
PValue	PValue is the nominal p-value derived from F
FDR_plot	-log10(False discovery rate)
Region	Studied region (LV or RV)
annotation_level	Cell-type or cell-state
cell_state/state	Specification which cell-type or state was analysed
comparison	Specification control_GENOTYPE
Observations_genotype	Numbers of Patients included in edgeR (patients with low number of nuclei have been excluded)
Observations_reference	Numbers of Patients included in edgeR (patients with low number of nuclei have been excluded)

## Sheet: LMNA_control
Gene	logFC	FDR	mean_exp_control	mean_exp_genotype	logCPM	F	PValue	FDR_plot	Region	annotation_level	cell_state	comparison	Observations_genotype	Observations_reference
ADGRG7	4.21	0.00176	0.00501	0.104	2.48	24.9	1.62e-05	2.75	LV	CELLSTATES	vCM2	control_LMNA	12	18
HBA2	4.12	6.29e-05	0.00269	0.0754	1.82	44.5	9.55e-08	4.2	LV	CELLSTATES	vCM2	control_LMNA	12	18
HBA1	4	0.000257	0.00175	0.0302	1.07	35.7	7.82e-07	3.59	LV	CELLSTATES	vCM2	control_LMNA	12	18
HBB	3.97	2.66e-05	0.00711	0.165	3.08	51.9	1.94e-08	4.57	LV	CELLSTATES	vCM2	control_LMNA	12	18
STAT4	3.59	5.15e-05	0.0432	0.465	4.87	45.7	7.35e-08	4.29	LV	CELLSTATES	vCM2	control_LMNA	12	18
AC090735.1	3.38	0.00927	0.0115	0.121	2.91	16.6	0.000244	2.03	LV	CELLSTATES	vCM2	control_LMNA	12	18
AL596188.1	3.24	3.79e-05	0.0105	0.0602	2.13	47.9	4.51e-08	4.42	LV	CELLSTATES	vCM2	control_LMNA	12	18
WNT9A	2.81	0.0004	0.0653	0.437	4.79	33.3	1.48e-06	3.4	LV	CELLSTATES	vCM2	control_LMNA	12	18
AC002463.1	2.78	3.18e-05	0.00473	0.0357	1.34	50.3	2.66e-08	4.5	LV	CELLSTATES	vCM2	control_LMNA	12	18
AL078590.3	2.66	0.000109	0.0949	0.567	5.34	41.6	1.87e-07	3.96	LV	CELLSTATES	vCM2	control_LMNA	12	18
AL078590.2	2.54	0.000224	0.00645	0.038	1.53	36.8	5.93e-07	3.65	LV	CELLSTATES	vCM2	control_LMNA	12	18
SCGB3A2	2.51	0.00284	0.00341	0.0252	0.8	22.4	3.46e-05	2.55	LV	CELLSTATES	vCM2	control_LMNA	12	18
AL606807.1	2.46	0.0195	0.0157	0.0828	2.67	13.3	0.000845	1.71	LV	CELLSTATES	vCM2	control_LMNA	12	18
EDA2R	2.44	0.00852	0.00173	0.0181	0.29	17	0.000216	2.07	LV	CELLSTATES	vCM2	control_LMNA	12	18
CASP4	2.41	0.00629	0.0479	0.165	3.67	18.3	0.000138	2.2	LV	CELLSTATES	vCM2	control_LMNA	12	18
LINC01913	2.39	0.00852	0.00415	0.0169	0.736	17	0.000215	2.07	LV	CELLSTATES	vCM2	control_LMNA	12	18
AL031283.2	2.37	0.00531	0.00574	0.033	1.3	19	0.000106	2.28	LV	CELLSTATES	vCM2	control_LMNA	12	18
ADGRF2	2.19	0.0223	0.00371	0.0134	0.589	12.7	0.00107	1.65	LV	CELLSTATES	vCM2	control_LMNA	12	18
AC084816.1	2.18	0.0237	0.0223	0.107	2.97	12.3	0.00123	1.62	LV	CELLSTATES	vCM2	control_LMNA	12	18
SLC7A8	2.16	0.000556	0.119	0.527	5.2	31	2.72e-06	3.25	LV	CELLSTATES	vCM2	control_LMNA	12	18
HYAL4	2.14	0.00816	0.00447	0.0239	0.871	17.2	0.0002	2.09	LV	CELLSTATES	vCM2	control_LMNA	12	18
EDNRA	2.13	0.00234	0.322	1.18	6.49	23.3	2.65e-05	2.63	LV	CELLSTATES	vCM2	control_LMNA	12	18
LINC02306	2.1	0.000659	0.0937	0.391	4.9	30.2	3.42e-06	3.18	LV	CELLSTATES	vCM2	control_LMNA	12	18
UNC80	2.09	0.0004	0.00756	0.0796	1.89	33.4	1.43e-06	3.4	LV	CELLSTATES	vCM2	control_LMNA	12	18
FKBP5	2.08	0.00119	1.51	6.23	8.85	27.1	8.33e-06	2.92	LV	CELLSTATES	vCM2	control_LMNA	12	18
COTL1	2.03	0.00176	0.0118	0.0595	2.04	24.9	1.6e-05	2.75	LV	CELLSTATES	vCM2	control_LMNA	12	18
CAMLG	1.97	0.00315	0.0749	0.203	4.21	22	4.01e-05	2.5	LV	CELLSTATES	vCM2	control_LMNA	12	18
NEURL1B	1.97	0.000131	0.0207	0.0941	2.81	40	2.72e-07	3.88	LV	CELLSTATES	vCM2	control_LMNA	12	18
SPINK1	1.97	0.0495	0.00177	0.0193	0.142	9.24	0.00442	1.31	LV	CELLSTATES	vCM2	control_LMNA	12	18
C5orf46	1.94	0.000464	0.041	0.188	3.65	32.4	1.87e-06	3.33	LV	CELLSTATES	vCM2	control_LMNA	12	18
AP005131.1	1.93	0.00027	0.0425	0.132	3.44	35.4	8.57e-07	3.57	LV	CELLSTATES	vCM2	control_LMNA	12	18
C14orf132	1.89	0.0453	0.00447	0.0154	0.722	9.59	0.00382	1.34	LV	CELLSTATES	vCM2	control_LMNA	12	18
AL133346.1	1.87	0.0256	0.0083	0.0353	1.51	12	0.0014	1.59	LV	CELLSTATES	vCM2	control_LMNA	12	18
PAPLN	1.87	0.0112	0.00596	0.0161	0.968	15.8	0.000328	1.95	LV	CELLSTATES	vCM2	control_LMNA	12	18
AC020741.1	1.86	0.00851	0.0231	0.0839	2.77	17	0.000214	2.07	LV	CELLSTATES	vCM2	control_LMNA	12	18
WASHC2A	1.82	2.37e-05	0.0935	0.301	4.62	54.7	1.09e-08	4.63	LV	CELLSTATES	vCM2	control_LMNA	12	18
CASP5	1.8	0.0448	0.00888	0.0239	1.26	9.65	0.00371	1.35	LV	CELLSTATES	vCM2	control_LMNA	12	18
ABCG2	1.79	0.000686	0.0492	0.172	3.76	29.9	3.74e-06	3.16	LV	CELLSTATES	vCM2	control_LMNA	12	18
ANKRD20A1	1.78	0.0223	0.00486	0.013	0.639	12.7	0.00107	1.65	LV	CELLSTATES	vCM2	control_LMNA	12	18
HEG1	1.76	3.32e-05	0.452	1.49	6.93	49.1	3.48e-08	4.48	LV	CELLSTATES	vCM2	control_LMNA	12	18
LINC00222	1.75	4.91e-05	0.0294	0.115	3.04	46.2	6.48e-08	4.31	LV	CELLSTATES	vCM2	control_LMNA	12	18
AP002518.2	1.74	0.0239	0.193	0.55	5.54	12.3	0.00125	1.62	LV	CELLSTATES	vCM2	control_LMNA	12	18
B3GALT5	1.74	0.0458	0.0158	0.0367	1.97	9.54	0.0039	1.34	LV	CELLSTATES	vCM2	control_LMNA	12	18
MAP2	1.73	0.00968	0.0158	0.0662	2.31	16.4	0.000262	2.01	LV	CELLSTATES	vCM2	control_LMNA	12	18
COL23A1	1.7	0.000131	0.533	1.72	7.11	39.8	2.86e-07	3.88	LV	CELLSTATES	vCM2	control_LMNA	12	18
SOCS1	1.68	0.0336	0.0108	0.0343	1.62	10.8	0.0023	1.47	LV	CELLSTATES	vCM2	control_LMNA	12	18
ODC1	1.66	0.00748	0.035	0.0898	2.98	17.6	0.000175	2.13	LV	CELLSTATES	vCM2	control_LMNA	12	18
MBOAT2	1.64	0.000543	0.184	0.657	5.61	31.3	2.5e-06	3.27	LV	CELLSTATES	vCM2	control_LMNA	12	18
PLCE1	1.64	0.000509	0.158	0.639	5.53	31.8	2.18e-06	3.29	LV	CELLSTATES	vCM2	control_LMNA	12	18
FLG	1.63	0.0266	0.00699	0.0187	0.974	11.8	0.00155	1.57	LV	CELLSTATES	vCM2	control_LMNA	12	18
KLHL36	1.62	2.66e-05	0.194	0.567	5.56	52.9	1.55e-08	4.57	LV	CELLSTATES	vCM2	control_LMNA	12	18
SAP25	1.62	0.0409	0.00484	0.0154	0.702	10	0.00318	1.39	LV	CELLSTATES	vCM2	control_LMNA	12	18
AL356272.1	1.6	0.0393	0.00815	0.0268	1.4	10.2	0.00297	1.41	LV	CELLSTATES	vCM2	control_LMNA	12	18
C5AR1	1.59	0.0034	0.0332	0.123	3.23	21.6	4.53e-05	2.47	LV	CELLSTATES	vCM2	control_LMNA	12	18
ATRNL1	1.57	0.0235	0.112	0.432	5.06	12.4	0.0012	1.63	LV	CELLSTATES	vCM2	control_LMNA	12	18
FREM2	1.56	0.0265	0.00785	0.0224	1.25	11.8	0.00151	1.58	LV	CELLSTATES	vCM2	control_LMNA	12	18
PITX3	1.56	0.0288	0.00759	0.0217	1.17	11.5	0.00175	1.54	LV	CELLSTATES	vCM2	control_LMNA	12	18
AC093730.1	1.55	0.0323	0.0603	0.199	3.94	10.9	0.00216	1.49	LV	CELLSTATES	vCM2	control_LMNA	12	18
BAIAP2	1.54	0.00342	0.0557	0.168	3.84	21.5	4.58e-05	2.47	LV	CELLSTATES	vCM2	control_LMNA	12	18
ALDOB	1.52	0.0407	0.0156	0.0641	2.04	10	0.00315	1.39	LV	CELLSTATES	vCM2	control_LMNA	12	18
BCL2	1.52	0.000344	0.259	1.01	6.24	34.2	1.16e-06	3.46	LV	CELLSTATES	vCM2	control_LMNA	12	18
C6	1.51	0.00142	0.636	2.06	7.37	25.9	1.19e-05	2.85	LV	CELLSTATES	vCM2	control_LMNA	12	18
PTCHD4	1.5	0.0247	0.0311	0.107	3.08	12.1	0.00133	1.61	LV	CELLSTATES	vCM2	control_LMNA	12	18
ZNF189	1.5	0.000638	0.249	0.688	5.87	30.4	3.24e-06	3.2	LV	CELLSTATES	vCM2	control_LMNA	12	18
PDZD2	1.49	3.32e-05	4.46	11.7	10	49	3.51e-08	4.48	LV	CELLSTATES	vCM2	control_LMNA	12	18
XIRP2-AS1	1.48	0.0448	0.0077	0.0205	1.09	9.65	0.00372	1.35	LV	CELLSTATES	vCM2	control_LMNA	12	18
ARRDC3	1.47	0.00315	0.0662	0.158	3.86	21.9	4.04e-05	2.5	LV	CELLSTATES	vCM2	control_LMNA	12	18
GPR173	1.45	0.00465	0.0188	0.0637	2.39	19.7	8.39e-05	2.33	LV	CELLSTATES	vCM2	control_LMNA	12	18
CA8	1.44	0.0177	0.00879	0.0216	1.33	13.8	0.000702	1.75	LV	CELLSTATES	vCM2	control_LMNA	12	18
CPNE8	1.44	0.0202	0.0962	0.382	4.69	13.2	0.000889	1.69	LV	CELLSTATES	vCM2	control_LMNA	12	18
PIK3IP1	1.44	0.00971	0.0407	0.103	3.21	16.4	0.000264	2.01	LV	CELLSTATES	vCM2	control_LMNA	12	18
SMOC2	1.44	0.00415	0.0176	0.0669	2.37	20.6	6.35e-05	2.38	LV	CELLSTATES	vCM2	control_LMNA	12	18
AP005131.5	1.43	0.00258	0.0343	0.0754	2.88	22.8	3.05e-05	2.59	LV	CELLSTATES	vCM2	control_LMNA	12	18
LINC00211	1.43	0.0332	0.0294	0.0744	2.82	10.8	0.00226	1.48	LV	CELLSTATES	vCM2	control_LMNA	12	18
NUP62CL	1.43	0.00531	0.00905	0.0229	1.34	19	0.000107	2.27	LV	CELLSTATES	vCM2	control_LMNA	12	18
LDLRAD4-AS1	1.42	0.0233	0.00671	0.015	0.861	12.5	0.00117	1.63	LV	CELLSTATES	vCM2	control_LMNA	12	18
AC008906.1	1.41	0.0171	0.00608	0.0145	0.82	13.9	0.000667	1.77	LV	CELLSTATES	vCM2	control_LMNA	12	18
AC097534.1	1.41	0.0127	0.00537	0.0133	0.676	15.3	0.000396	1.9	LV	CELLSTATES	vCM2	control_LMNA	12	18
PHF21B	1.41	0.0256	0.00631	0.0359	1.2	12	0.00142	1.59	LV	CELLSTATES	vCM2	control_LMNA	12	18
AC008695.1	1.4	0.0435	0.00658	0.0134	0.816	9.78	0.00351	1.36	LV	CELLSTATES	vCM2	control_LMNA	12	18
AKTIP	1.39	0.000458	0.143	0.311	4.89	32.5	1.82e-06	3.34	LV	CELLSTATES	vCM2	control_LMNA	12	18
JAK2	1.39	3.32e-05	0.515	1.48	6.95	49.3	3.35e-08	4.48	LV	CELLSTATES	vCM2	control_LMNA	12	18
KRBA1	1.39	0.000486	0.11	0.299	4.71	32.1	2.05e-06	3.31	LV	CELLSTATES	vCM2	control_LMNA	12	18
RPGR	1.39	2.66e-05	0.0632	0.182	3.95	52.6	1.67e-08	4.57	LV	CELLSTATES	vCM2	control_LMNA	12	18
VCL	1.39	1.75e-05	2.09	5.32	8.89	62.1	2.6e-09	4.76	LV	CELLSTATES	vCM2	control_LMNA	12	18
PIK3R1	1.38	0.00199	2.36	5.7	9.05	24.3	1.94e-05	2.7	LV	CELLSTATES	vCM2	control_LMNA	12	18
PNMT	1.37	0.00151	0.0383	0.0823	3.06	25.6	1.3e-05	2.82	LV	CELLSTATES	vCM2	control_LMNA	12	18
TTLL7	1.37	0.0128	0.0609	0.275	4.16	15.3	0.000403	1.89	LV	CELLSTATES	vCM2	control_LMNA	12	18
MT-CO1	1.36	0.00454	1.08	2.56	7.91	19.9	7.97e-05	2.34	LV	CELLSTATES	vCM2	control_LMNA	12	18
MYLK-AS1	1.36	0.000543	0.0606	0.147	3.77	31.3	2.54e-06	3.27	LV	CELLSTATES	vCM2	control_LMNA	12	18
AGPAT5	1.35	0.00129	0.0204	0.0454	2.23	26.5	9.86e-06	2.89	LV	CELLSTATES	vCM2	control_LMNA	12	18
ANKRD33B	1.35	0.0104	0.0746	0.211	4.16	16.2	0.000288	1.98	LV	CELLSTATES	vCM2	control_LMNA	12	18
CAPN9	1.35	0.0293	0.0361	0.0873	3.05	11.4	0.00179	1.53	LV	CELLSTATES	vCM2	control_LMNA	12	18
AC009303.2	1.34	0.0194	0.0801	0.151	3.93	13.3	0.000835	1.71	LV	CELLSTATES	vCM2	control_LMNA	12	18
AC026347.1	1.34	0.0164	0.172	0.305	4.96	14.1	0.000613	1.79	LV	CELLSTATES	vCM2	control_LMNA	12	18
AC116366.2	1.34	0.0443	0.0159	0.0275	1.72	9.69	0.00365	1.35	LV	CELLSTATES	vCM2	control_LMNA	12	18
AC137630.2	1.34	0.0316	0.0159	0.0358	1.87	11	0.00208	1.5	LV	CELLSTATES	vCM2	control_LMNA	12	18
PHLDA1	1.34	0.0425	0.0161	0.0554	2.22	9.88	0.00337	1.37	LV	CELLSTATES	vCM2	control_LMNA	12	18
KCNAB2	1.33	0.00228	0.124	0.282	4.71	23.4	2.57e-05	2.64	LV	CELLSTATES	vCM2	control_LMNA	12	18
MT-ND5	1.33	0.00905	0.0599	0.192	4.01	16.7	0.000234	2.04	LV	CELLSTATES	vCM2	control_LMNA	12	18
C9orf84	1.32	0.00561	0.254	0.504	5.61	18.8	0.000116	2.25	LV	CELLSTATES	vCM2	control_LMNA	12	18
DOCK5	1.32	0.000219	0.979	2.5	7.76	37.5	5.06e-07	3.66	LV	CELLSTATES	vCM2	control_LMNA	12	18
PROM1	1.32	0.0268	0.0355	0.089	3.09	11.7	0.00157	1.57	LV	CELLSTATES	vCM2	control_LMNA	12	18
TMTC1	1.32	0.000237	0.636	1.76	7.24	36.2	6.88e-07	3.62	LV	CELLSTATES	vCM2	control_LMNA	12	18
CREB5	1.31	0.0442	0.469	1.25	6.72	9.7	0.00364	1.35	LV	CELLSTATES	vCM2	control_LMNA	12	18
MT-CO3	1.31	0.0113	0.925	2.56	7.87	15.8	0.00033	1.95	LV	CELLSTATES	vCM2	control_LMNA	12	18
SRCIN1	1.31	0.0393	0.00488	0.0205	0.796	10.2	0.00296	1.41	LV	CELLSTATES	vCM2	control_LMNA	12	18
AC012404.1	1.29	0.0182	0.105	0.194	4.34	13.6	0.00074	1.74	LV	CELLSTATES	vCM2	control_LMNA	12	18
GPR137C	1.29	0.000543	0.0294	0.0939	2.88	31.4	2.48e-06	3.27	LV	CELLSTATES	vCM2	control_LMNA	12	18
LPIN1	1.29	0.000223	0.362	0.874	6.31	37.2	5.44e-07	3.65	LV	CELLSTATES	vCM2	control_LMNA	12	18
MPP4	1.29	0.00392	0.0253	0.0559	2.44	20.9	5.73e-05	2.41	LV	CELLSTATES	vCM2	control_LMNA	12	18
ARHGAP26	1.27	1.92e-05	2.67	6.29	9.19	58.6	5.08e-09	4.72	LV	CELLSTATES	vCM2	control_LMNA	12	18
UBE2Q2L	1.27	0.00901	0.156	0.292	4.85	16.8	0.000231	2.05	LV	CELLSTATES	vCM2	control_LMNA	12	18
ZBTB16	1.27	0.00404	2.39	6.59	9.14	20.7	6.02e-05	2.39	LV	CELLSTATES	vCM2	control_LMNA	12	18
ARFGEF3	1.26	0.00133	0.0373	0.103	3.17	26.4	1.03e-05	2.88	LV	CELLSTATES	vCM2	control_LMNA	12	18
HEPH	1.26	0.0233	0.0719	0.206	4.06	12.4	0.00118	1.63	LV	CELLSTATES	vCM2	control_LMNA	12	18
BMP8A	1.25	0.0276	0.0095	0.0152	1.18	11.6	0.00164	1.56	LV	CELLSTATES	vCM2	control_LMNA	12	18
LINC00513	1.25	0.00721	1.34	2.64	7.99	17.7	0.000167	2.14	LV	CELLSTATES	vCM2	control_LMNA	12	18
EIF2AK3	1.24	0.00325	0.268	0.64	5.84	21.8	4.23e-05	2.49	LV	CELLSTATES	vCM2	control_LMNA	12	18
ZNF385D	1.24	0.0416	0.4	0.912	6.4	9.95	0.00326	1.38	LV	CELLSTATES	vCM2	control_LMNA	12	18
AL512328.1	1.23	0.00396	0.0304	0.0698	2.79	20.8	5.82e-05	2.4	LV	CELLSTATES	vCM2	control_LMNA	12	18
CRACR2A	1.23	0.00154	0.0492	0.119	3.43	25.5	1.34e-05	2.81	LV	CELLSTATES	vCM2	control_LMNA	12	18
LEPR	1.23	0.000417	0.0365	0.0908	3.06	33	1.6e-06	3.38	LV	CELLSTATES	vCM2	control_LMNA	12	18
AL139807.1	1.22	0.00531	0.0307	0.0686	2.8	19	0.000106	2.28	LV	CELLSTATES	vCM2	control_LMNA	12	18
C4orf45	1.21	0.0237	0.311	0.586	5.88	12.4	0.00122	1.63	LV	CELLSTATES	vCM2	control_LMNA	12	18
TMEM71	1.21	0.000965	1.84	4.53	8.64	28.1	6.24e-06	3.02	LV	CELLSTATES	vCM2	control_LMNA	12	18
VSTM2L	1.21	0.0237	0.0399	0.0983	3.24	12.3	0.00123	1.62	LV	CELLSTATES	vCM2	control_LMNA	12	18
AC092378.2	1.2	0.0216	0.0218	0.0412	2.15	12.8	0.00101	1.67	LV	CELLSTATES	vCM2	control_LMNA	12	18
MTMR14	1.2	2.66e-05	0.219	0.531	5.59	51.9	1.92e-08	4.57	LV	CELLSTATES	vCM2	control_LMNA	12	18
FSTL3	1.19	0.00958	0.163	0.31	4.95	16.5	0.000257	2.02	LV	CELLSTATES	vCM2	control_LMNA	12	18
HMGN2	1.19	0.000224	0.0889	0.211	4.3	36.9	5.85e-07	3.65	LV	CELLSTATES	vCM2	control_LMNA	12	18
ATAD2	1.18	0.000354	0.552	1.26	6.81	34	1.21e-06	3.45	LV	CELLSTATES	vCM2	control_LMNA	12	18
LDLRAD4	1.18	0.000131	1.79	4.95	8.69	40	2.73e-07	3.88	LV	CELLSTATES	vCM2	control_LMNA	12	18
MSS51	1.18	0.00349	0.0757	0.153	3.94	21.4	4.73e-05	2.46	LV	CELLSTATES	vCM2	control_LMNA	12	18
CLEC20A	1.17	0.031	0.0738	0.145	3.88	11.1	0.00202	1.51	LV	CELLSTATES	vCM2	control_LMNA	12	18
AC015845.2	1.16	0.0316	0.233	0.457	5.53	11	0.00208	1.5	LV	CELLSTATES	vCM2	control_LMNA	12	18
AC091167.6	1.16	0.00225	0.0198	0.0457	2.26	23.4	2.52e-05	2.65	LV	CELLSTATES	vCM2	control_LMNA	12	18
KLF15	1.16	0.0254	0.101	0.204	4.3	12	0.00139	1.59	LV	CELLSTATES	vCM2	control_LMNA	12	18
XPR1	1.16	0.000687	2.78	6.38	9.17	29.8	3.81e-06	3.16	LV	CELLSTATES	vCM2	control_LMNA	12	18
GRK3	1.15	0.0042	0.256	0.619	5.82	20.4	6.57e-05	2.38	LV	CELLSTATES	vCM2	control_LMNA	12	18
MSH4	1.15	0.0482	0.0597	0.185	3.9	9.34	0.00424	1.32	LV	CELLSTATES	vCM2	control_LMNA	12	18
NPHP4	1.15	0.0145	0.0882	0.187	4.17	14.7	0.000497	1.84	LV	CELLSTATES	vCM2	control_LMNA	12	18
CHST3	1.14	0.0024	0.082	0.168	4.05	23.2	2.75e-05	2.62	LV	CELLSTATES	vCM2	control_LMNA	12	18
ERAP1	1.14	0.0177	0.791	1.48	7.23	13.8	0.000701	1.75	LV	CELLSTATES	vCM2	control_LMNA	12	18
FNDC3B	1.14	1.15e-05	2.33	5.88	9.03	69.1	7.61e-10	4.94	LV	CELLSTATES	vCM2	control_LMNA	12	18
RND3	1.14	0.00757	0.0833	0.198	4.17	17.5	0.000179	2.12	LV	CELLSTATES	vCM2	control_LMNA	12	18
ZDHHC14	1.14	0.000515	0.462	1.07	6.63	31.7	2.28e-06	3.29	LV	CELLSTATES	vCM2	control_LMNA	12	18
AC063944.1	1.13	0.0212	0.142	0.389	4.95	12.9	0.000972	1.67	LV	CELLSTATES	vCM2	control_LMNA	12	18
PQLC1	1.13	0.000913	0.103	0.243	4.39	28.4	5.67e-06	3.04	LV	CELLSTATES	vCM2	control_LMNA	12	18
AC004253.1	1.12	0.0161	0.0604	0.106	3.48	14.3	0.000582	1.79	LV	CELLSTATES	vCM2	control_LMNA	12	18
C12orf56	1.12	0.00772	0.0323	0.0574	2.75	17.4	0.000186	2.11	LV	CELLSTATES	vCM2	control_LMNA	12	18
MAOA	1.12	0.0129	0.333	0.775	6.19	15.2	0.000406	1.89	LV	CELLSTATES	vCM2	control_LMNA	12	18
MT-CYB	1.12	0.0309	0.526	1.32	6.98	11.1	0.002	1.51	LV	CELLSTATES	vCM2	control_LMNA	12	18
PCNT	1.12	0.00827	0.424	0.81	6.31	17.1	0.000203	2.08	LV	CELLSTATES	vCM2	control_LMNA	12	18
RBL2	1.12	0.00125	0.497	0.912	6.51	26.7	9.29e-06	2.9	LV	CELLSTATES	vCM2	control_LMNA	12	18
ARHGAP24	1.11	0.00557	2.03	5.23	8.9	18.8	0.000113	2.25	LV	CELLSTATES	vCM2	control_LMNA	12	18
CCDC93	1.11	0.00134	0.748	1.68	7.27	26.2	1.08e-05	2.87	LV	CELLSTATES	vCM2	control_LMNA	12	18
SPAG1	1.11	0.0314	0.272	0.437	5.55	11.1	0.00206	1.5	LV	CELLSTATES	vCM2	control_LMNA	12	18
DPYSL2	1.1	0.00561	0.181	0.461	5.33	18.8	0.000116	2.25	LV	CELLSTATES	vCM2	control_LMNA	12	18
EPB41L4B	1.1	0.00429	0.293	0.725	6.04	20.3	6.97e-05	2.37	LV	CELLSTATES	vCM2	control_LMNA	12	18
LINC01844	1.1	0.0203	0.0766	0.138	3.91	13.1	0.000896	1.69	LV	CELLSTATES	vCM2	control_LMNA	12	18
NCR3LG1	1.1	0.0424	0.0181	0.0439	2.03	9.88	0.00336	1.37	LV	CELLSTATES	vCM2	control_LMNA	12	18
SHC4	1.1	0.0245	0.0429	0.101	3.27	12.2	0.00131	1.61	LV	CELLSTATES	vCM2	control_LMNA	12	18
AC058791.1	1.09	0.0232	0.285	0.611	5.84	12.5	0.00117	1.63	LV	CELLSTATES	vCM2	control_LMNA	12	18
GCNA	1.09	0.0127	0.0512	0.12	3.39	15.3	0.000396	1.9	LV	CELLSTATES	vCM2	control_LMNA	12	18
RPS6KA2	1.09	0.000223	0.346	0.816	6.21	37.2	5.45e-07	3.65	LV	CELLSTATES	vCM2	control_LMNA	12	18
SLC16A9	1.09	0.0385	0.0947	0.274	4.53	10.3	0.00285	1.41	LV	CELLSTATES	vCM2	control_LMNA	12	18
XPO1	1.09	0.000965	0.435	1.1	6.57	28.1	6.19e-06	3.02	LV	CELLSTATES	vCM2	control_LMNA	12	18
AL354794.1	1.08	0.0323	0.123	0.192	4.45	11	0.00214	1.49	LV	CELLSTATES	vCM2	control_LMNA	12	18
CPEB4	1.08	0.00199	3.68	8.38	9.6	24.3	1.94e-05	2.7	LV	CELLSTATES	vCM2	control_LMNA	12	18
FOXO3	1.08	3.33e-05	1.4	3.51	8.28	48.7	3.74e-08	4.48	LV	CELLSTATES	vCM2	control_LMNA	12	18
USP53	1.08	3.18e-05	1.56	3.43	8.32	50.2	2.73e-08	4.5	LV	CELLSTATES	vCM2	control_LMNA	12	18
AC008957.2	1.07	0.0463	0.673	1.22	6.94	9.5	0.00396	1.33	LV	CELLSTATES	vCM2	control_LMNA	12	18
AC106786.2	1.07	0.0458	0.015	0.022	1.59	9.53	0.0039	1.34	LV	CELLSTATES	vCM2	control_LMNA	12	18
AL109935.1	1.07	0.041	0.0331	0.0604	2.75	10	0.0032	1.39	LV	CELLSTATES	vCM2	control_LMNA	12	18
AMPH	1.07	0.0163	0.0162	0.068	2.15	14.1	0.00061	1.79	LV	CELLSTATES	vCM2	control_LMNA	12	18
APPL2	1.07	9.6e-05	0.447	1.04	6.57	42.3	1.58e-07	4.02	LV	CELLSTATES	vCM2	control_LMNA	12	18
BRD8	1.07	0.00205	0.111	0.228	4.5	24.1	2.07e-05	2.69	LV	CELLSTATES	vCM2	control_LMNA	12	18
LINC01725	1.07	0.000417	0.286	0.581	5.88	33.1	1.57e-06	3.38	LV	CELLSTATES	vCM2	control_LMNA	12	18
PTPN14	1.07	0.0004	0.527	1.1	6.72	33.3	1.47e-06	3.4	LV	CELLSTATES	vCM2	control_LMNA	12	18
RIDA	1.07	0.00125	0.0749	0.137	3.88	26.7	9.31e-06	2.9	LV	CELLSTATES	vCM2	control_LMNA	12	18
SLC19A2	1.07	0.0451	0.407	0.827	6.32	9.62	0.00376	1.35	LV	CELLSTATES	vCM2	control_LMNA	12	18
AL359921.1	1.06	0.049	0.0155	0.0361	1.75	9.29	0.00434	1.31	LV	CELLSTATES	vCM2	control_LMNA	12	18
CRIM1	1.06	0.0354	0.289	0.906	6.35	10.6	0.00249	1.45	LV	CELLSTATES	vCM2	control_LMNA	12	18
CRY1	1.06	0.00757	0.17	0.344	5.1	17.5	0.00018	2.12	LV	CELLSTATES	vCM2	control_LMNA	12	18
HSPH1	1.06	0.00415	0.0454	0.154	3.4	20.5	6.35e-05	2.38	LV	CELLSTATES	vCM2	control_LMNA	12	18
IER5	1.06	0.0451	0.0592	0.246	3.88	9.62	0.00376	1.35	LV	CELLSTATES	vCM2	control_LMNA	12	18
MCAM	1.06	0.0462	0.0418	0.0969	3.2	9.5	0.00395	1.33	LV	CELLSTATES	vCM2	control_LMNA	12	18
PDLIM1	1.06	0.000115	0.378	0.803	6.24	41.2	2.04e-07	3.94	LV	CELLSTATES	vCM2	control_LMNA	12	18
RRAS2	1.06	0.000131	0.312	0.708	6.05	39.9	2.81e-07	3.88	LV	CELLSTATES	vCM2	control_LMNA	12	18
TMEM232	1.06	0.0163	0.178	0.324	5.06	14.2	0.000608	1.79	LV	CELLSTATES	vCM2	control_LMNA	12	18
ALG13-AS1	1.05	0.0357	0.0336	0.0569	2.71	10.5	0.00254	1.45	LV	CELLSTATES	vCM2	control_LMNA	12	18
BHMT2	1.05	0.0138	0.0623	0.103	3.56	15	0.000448	1.86	LV	CELLSTATES	vCM2	control_LMNA	12	18
C21orf91	1.05	0.00292	0.0434	0.0776	3.08	22.3	3.61e-05	2.53	LV	CELLSTATES	vCM2	control_LMNA	12	18
GPCPD1	1.05	0.00748	0.33	0.612	5.92	17.6	0.000175	2.13	LV	CELLSTATES	vCM2	control_LMNA	12	18
SPEF2	1.05	0.00284	0.0461	0.0918	3.28	22.4	3.45e-05	2.55	LV	CELLSTATES	vCM2	control_LMNA	12	18
ALS2CR12	1.04	0.00165	0.201	0.392	5.33	25.2	1.45e-05	2.78	LV	CELLSTATES	vCM2	control_LMNA	12	18
CASC2	1.04	0.0109	0.0506	0.126	3.61	16	0.000309	1.96	LV	CELLSTATES	vCM2	control_LMNA	12	18
MUM1L1	1.04	0.0262	0.0659	0.145	3.72	11.9	0.00149	1.58	LV	CELLSTATES	vCM2	control_LMNA	12	18
NFE2L1	1.04	0.00124	0.268	0.561	5.77	26.8	9.09e-06	2.91	LV	CELLSTATES	vCM2	control_LMNA	12	18
PDCD4	1.04	0.00757	0.222	0.521	5.54	17.5	0.000179	2.12	LV	CELLSTATES	vCM2	control_LMNA	12	18
RHOBTB1	1.04	0.00134	0.379	0.82	6.29	26.3	1.06e-05	2.87	LV	CELLSTATES	vCM2	control_LMNA	12	18
RMDN2	1.04	5.15e-05	0.136	0.287	4.8	45.6	7.48e-08	4.29	LV	CELLSTATES	vCM2	control_LMNA	12	18
ATOH8	1.03	0.0145	0.02	0.0528	2.22	14.7	0.000497	1.84	LV	CELLSTATES	vCM2	control_LMNA	12	18
FAM161A	1.03	0.0233	0.0338	0.07	2.87	12.4	0.00118	1.63	LV	CELLSTATES	vCM2	control_LMNA	12	18
GPA33	1.03	0.0473	0.254	0.392	5.5	9.42	0.0041	1.33	LV	CELLSTATES	vCM2	control_LMNA	12	18
MKNK2	1.03	0.0141	0.0817	0.212	4.26	14.9	0.000467	1.85	LV	CELLSTATES	vCM2	control_LMNA	12	18
AC078955.1	1.02	0.033	0.153	0.254	4.8	10.9	0.00224	1.48	LV	CELLSTATES	vCM2	control_LMNA	12	18
LINC02268	1.02	0.0264	0.0343	0.0849	2.85	11.8	0.0015	1.58	LV	CELLSTATES	vCM2	control_LMNA	12	18
PRTFDC1	1.02	0.0213	0.0454	0.086	3.26	12.9	0.000986	1.67	LV	CELLSTATES	vCM2	control_LMNA	12	18
YBX3	1.02	0.00579	0.358	1.07	6.38	18.6	0.000124	2.24	LV	CELLSTATES	vCM2	control_LMNA	12	18
ZNF106	1.02	2.24e-05	1.53	3.12	8.22	56.2	8.13e-09	4.65	LV	CELLSTATES	vCM2	control_LMNA	12	18
ABHD2	1.01	0.00151	1.23	2.42	7.87	25.6	1.28e-05	2.82	LV	CELLSTATES	vCM2	control_LMNA	12	18
AL109955.1	1.01	0.0238	0.0305	0.0678	2.74	12.3	0.00124	1.62	LV	CELLSTATES	vCM2	control_LMNA	12	18
DHRS3	1.01	0.00452	0.176	0.405	5.29	19.9	7.88e-05	2.35	LV	CELLSTATES	vCM2	control_LMNA	12	18
PRICKLE2	1.01	0.0141	0.041	0.11	3.27	14.8	0.000474	1.85	LV	CELLSTATES	vCM2	control_LMNA	12	18
SLC25A30	1.01	0.00854	0.208	0.386	5.38	17	0.000217	2.07	LV	CELLSTATES	vCM2	control_LMNA	12	18
OXCT1	1	0.0167	0.624	1.2	6.92	14	0.000635	1.78	LV	CELLSTATES	vCM2	control_LMNA	12	18
STRADB	1	0.031	1.04	1.53	7.41	11.1	0.00201	1.51	LV	CELLSTATES	vCM2	control_LMNA	12	18
MTM1	0.998	4.41e-05	0.161	0.38	5.09	46.9	5.54e-08	4.36	LV	CELLSTATES	vCM2	control_LMNA	12	18
YWHAG	0.991	0.000224	0.315	0.581	5.93	37	5.73e-07	3.65	LV	CELLSTATES	vCM2	control_LMNA	12	18
AC120053.1	0.982	0.0365	0.0173	0.0349	1.92	10.5	0.00262	1.44	LV	CELLSTATES	vCM2	control_LMNA	12	18
NFKBIA	0.981	0.0304	0.175	0.307	5.06	11.2	0.00193	1.52	LV	CELLSTATES	vCM2	control_LMNA	12	18
SAMHD1	0.976	0.0419	0.146	0.284	4.85	9.91	0.00332	1.38	LV	CELLSTATES	vCM2	control_LMNA	12	18
CCNB1IP1	0.975	0.00104	0.407	0.612	6.11	27.7	7.02e-06	2.98	LV	CELLSTATES	vCM2	control_LMNA	12	18
P3H3	0.973	0.00601	0.16	0.325	5.01	18.4	0.000131	2.22	LV	CELLSTATES	vCM2	control_LMNA	12	18
AL355315.1	0.97	0.0166	0.0617	0.124	3.65	14.1	0.000624	1.78	LV	CELLSTATES	vCM2	control_LMNA	12	18
PTPN11	0.969	0.000554	0.42	0.749	6.28	31.2	2.63e-06	3.26	LV	CELLSTATES	vCM2	control_LMNA	12	18
TBPL1	0.967	0.00909	0.146	0.284	4.8	16.7	0.000236	2.04	LV	CELLSTATES	vCM2	control_LMNA	12	18
ILDR2	0.966	0.0216	0.0904	0.169	4.09	12.8	0.00101	1.67	LV	CELLSTATES	vCM2	control_LMNA	12	18
TUB	0.962	0.00565	0.113	0.203	4.44	18.7	0.000118	2.25	LV	CELLSTATES	vCM2	control_LMNA	12	18
SMC6	0.956	0.00042	0.482	0.845	6.46	32.9	1.64e-06	3.38	LV	CELLSTATES	vCM2	control_LMNA	12	18
DNAJB11	0.951	0.0485	0.0271	0.0445	2.4	9.33	0.00426	1.31	LV	CELLSTATES	vCM2	control_LMNA	12	18
HEBP2	0.948	0.0308	0.0681	0.128	3.65	11.2	0.00198	1.51	LV	CELLSTATES	vCM2	control_LMNA	12	18
AC055733.2	0.945	0.044	0.201	0.317	5.16	9.72	0.00361	1.36	LV	CELLSTATES	vCM2	control_LMNA	12	18
ZNF57	0.943	0.028	0.0169	0.029	1.88	11.6	0.00167	1.55	LV	CELLSTATES	vCM2	control_LMNA	12	18
LINC00578	0.942	0.0408	0.0186	0.0594	2.18	10	0.00316	1.39	LV	CELLSTATES	vCM2	control_LMNA	12	18
URB1	0.94	0.00709	0.124	0.245	4.64	17.8	0.000163	2.15	LV	CELLSTATES	vCM2	control_LMNA	12	18
RFNG	0.939	0.0283	0.0855	0.128	3.92	11.5	0.0017	1.55	LV	CELLSTATES	vCM2	control_LMNA	12	18
MAP1B	0.936	0.0109	0.297	0.587	5.9	16	0.000312	1.96	LV	CELLSTATES	vCM2	control_LMNA	12	18
LINC00886	0.935	0.000341	0.345	0.633	6.02	34.3	1.13e-06	3.47	LV	CELLSTATES	vCM2	control_LMNA	12	18
SLC4A7	0.934	0.0289	0.307	0.558	5.87	11.4	0.00176	1.54	LV	CELLSTATES	vCM2	control_LMNA	12	18
ZNF117	0.933	0.0161	0.0379	0.0881	3.03	14.3	0.000584	1.79	LV	CELLSTATES	vCM2	control_LMNA	12	18
IP6K3	0.931	0.0171	0.289	0.588	5.86	14	0.000657	1.77	LV	CELLSTATES	vCM2	control_LMNA	12	18
HBP1	0.93	0.0045	0.218	0.383	5.33	19.9	7.81e-05	2.35	LV	CELLSTATES	vCM2	control_LMNA	12	18
LINC00670	0.928	0.0303	0.0472	0.119	3.48	11.2	0.00191	1.52	LV	CELLSTATES	vCM2	control_LMNA	12	18
HLF	0.925	0.0226	0.114	0.22	4.5	12.6	0.0011	1.65	LV	CELLSTATES	vCM2	control_LMNA	12	18
PARVA	0.923	0.00126	0.774	1.6	7.29	26.6	9.5e-06	2.9	LV	CELLSTATES	vCM2	control_LMNA	12	18
PSMD8	0.922	0.00449	0.321	0.596	5.92	20	7.74e-05	2.35	LV	CELLSTATES	vCM2	control_LMNA	12	18
ZNF441	0.922	0.00466	0.0942	0.201	4.2	19.7	8.49e-05	2.33	LV	CELLSTATES	vCM2	control_LMNA	12	18
NEDD9	0.919	0.023	0.0673	0.126	3.72	12.5	0.00115	1.64	LV	CELLSTATES	vCM2	control_LMNA	12	18
ZNF844	0.913	0.0129	0.129	0.199	4.5	15.2	0.000408	1.89	LV	CELLSTATES	vCM2	control_LMNA	12	18
PLK1	0.911	0.0497	0.00927	0.0177	1.18	9.22	0.00447	1.3	LV	CELLSTATES	vCM2	control_LMNA	12	18
ULK1	0.911	0.00992	0.217	0.494	5.49	16.3	0.000271	2	LV	CELLSTATES	vCM2	control_LMNA	12	18
ATP6AP1L	0.91	0.00565	0.159	0.298	4.94	18.7	0.000118	2.25	LV	CELLSTATES	vCM2	control_LMNA	12	18
UBR5-AS1	0.91	0.0156	0.0498	0.0861	3.23	14.4	0.000558	1.81	LV	CELLSTATES	vCM2	control_LMNA	12	18
PLS3-AS1	0.907	0.0294	0.0627	0.118	3.63	11.4	0.0018	1.53	LV	CELLSTATES	vCM2	control_LMNA	12	18
GEN1	0.905	0.00944	0.145	0.306	4.85	16.6	0.00025	2.03	LV	CELLSTATES	vCM2	control_LMNA	12	18
AL139398.1	0.902	0.0417	0.0137	0.0266	1.61	9.93	0.00329	1.38	LV	CELLSTATES	vCM2	control_LMNA	12	18
ALAD	0.897	0.0226	0.126	0.332	4.8	12.6	0.0011	1.65	LV	CELLSTATES	vCM2	control_LMNA	12	18
CFAP221	0.895	0.0269	0.0191	0.0474	2.15	11.7	0.00158	1.57	LV	CELLSTATES	vCM2	control_LMNA	12	18
DHRS4	0.892	0.014	0.0337	0.0534	2.68	14.9	0.000462	1.85	LV	CELLSTATES	vCM2	control_LMNA	12	18
RAB11FIP1	0.891	0.0245	0.259	0.433	5.57	12.2	0.00131	1.61	LV	CELLSTATES	vCM2	control_LMNA	12	18
RORA	0.891	0.0124	0.937	2.34	7.7	15.4	0.000378	1.91	LV	CELLSTATES	vCM2	control_LMNA	12	18
SH3BGR	0.89	0.0229	0.128	0.237	4.59	12.5	0.00114	1.64	LV	CELLSTATES	vCM2	control_LMNA	12	18
JAK1	0.889	0.00205	0.489	0.931	6.52	24	2.12e-05	2.69	LV	CELLSTATES	vCM2	control_LMNA	12	18
HMGB2	0.884	0.02	0.0605	0.117	3.56	13.2	0.000875	1.7	LV	CELLSTATES	vCM2	control_LMNA	12	18
AC015813.2	0.883	0.00596	0.139	0.238	4.68	18.4	0.000129	2.22	LV	CELLSTATES	vCM2	control_LMNA	12	18
SNAP47	0.883	0.00201	0.194	0.412	5.27	24.2	1.98e-05	2.7	LV	CELLSTATES	vCM2	control_LMNA	12	18
C1orf21	0.881	0.00142	1.25	2.94	8.06	25.8	1.2e-05	2.85	LV	CELLSTATES	vCM2	control_LMNA	12	18
SORT1	0.88	0.00212	0.575	1.13	6.81	23.7	2.33e-05	2.67	LV	CELLSTATES	vCM2	control_LMNA	12	18
MLYCD	0.879	0.0208	0.183	0.285	5.01	13	0.000944	1.68	LV	CELLSTATES	vCM2	control_LMNA	12	18
TBC1D1	0.879	0.000328	1.13	2.01	7.72	34.6	1.06e-06	3.48	LV	CELLSTATES	vCM2	control_LMNA	12	18
NCBP3	0.878	0.00126	0.168	0.281	4.94	26.6	9.56e-06	2.9	LV	CELLSTATES	vCM2	control_LMNA	12	18
SGCE	0.875	0.00914	0.265	0.451	5.55	16.7	0.000238	2.04	LV	CELLSTATES	vCM2	control_LMNA	12	18
PTPN1	0.874	0.000139	0.391	0.709	6.19	39.4	3.13e-07	3.86	LV	CELLSTATES	vCM2	control_LMNA	12	18
QSOX1	0.872	0.0216	0.109	0.208	4.42	12.8	0.00101	1.67	LV	CELLSTATES	vCM2	control_LMNA	12	18
AL117381.1	0.871	0.0341	0.146	0.202	4.59	10.7	0.00235	1.47	LV	CELLSTATES	vCM2	control_LMNA	12	18
JARID2	0.871	0.0012	0.895	1.62	7.35	26.9	8.68e-06	2.92	LV	CELLSTATES	vCM2	control_LMNA	12	18
HMGN1	0.87	0.00404	0.261	0.479	5.58	20.7	6e-05	2.39	LV	CELLSTATES	vCM2	control_LMNA	12	18
TRAF3IP1	0.869	0.00426	0.134	0.241	4.65	20.3	6.79e-05	2.37	LV	CELLSTATES	vCM2	control_LMNA	12	18
ATP2C1	0.867	0.000237	1.08	2.15	7.71	36.2	6.9e-07	3.62	LV	CELLSTATES	vCM2	control_LMNA	12	18
TUBE1	0.867	0.00201	0.677	1.13	6.92	24.2	1.99e-05	2.7	LV	CELLSTATES	vCM2	control_LMNA	12	18
MADD	0.866	0.00119	0.189	0.367	5.17	27.1	8.34e-06	2.92	LV	CELLSTATES	vCM2	control_LMNA	12	18
AL021707.1	0.865	0.0373	0.0705	0.109	3.65	10.4	0.00273	1.43	LV	CELLSTATES	vCM2	control_LMNA	12	18
CA2	0.864	0.0308	0.0296	0.0398	2.43	11.2	0.00198	1.51	LV	CELLSTATES	vCM2	control_LMNA	12	18
ZNF774	0.861	0.0492	0.0571	0.0745	3.24	9.27	0.00437	1.31	LV	CELLSTATES	vCM2	control_LMNA	12	18
CFL2	0.86	0.0172	0.313	0.538	5.84	13.9	0.000672	1.77	LV	CELLSTATES	vCM2	control_LMNA	12	18
PPP2CB	0.859	0.000659	0.533	0.958	6.62	30.2	3.44e-06	3.18	LV	CELLSTATES	vCM2	control_LMNA	12	18
SCRIB	0.859	0.0242	0.0181	0.0333	1.93	12.2	0.00128	1.62	LV	CELLSTATES	vCM2	control_LMNA	12	18
ALDH6A1	0.854	0.0106	0.0748	0.135	3.86	16.1	0.0003	1.97	LV	CELLSTATES	vCM2	control_LMNA	12	18
OSBPL11	0.853	0.0216	0.254	0.432	5.52	12.8	0.00101	1.67	LV	CELLSTATES	vCM2	control_LMNA	12	18
PGBD2	0.852	0.0353	0.0226	0.0328	2.13	10.6	0.00248	1.45	LV	CELLSTATES	vCM2	control_LMNA	12	18
MYO18B	0.85	0.00831	4	6.67	9.47	17.1	0.000205	2.08	LV	CELLSTATES	vCM2	control_LMNA	12	18
KLF9	0.848	0.0256	0.215	0.439	5.4	12	0.00141	1.59	LV	CELLSTATES	vCM2	control_LMNA	12	18
OSER1	0.848	0.0014	0.0993	0.198	4.25	26	1.16e-05	2.85	LV	CELLSTATES	vCM2	control_LMNA	12	18
LRRC19	0.847	0.0429	0.025	0.042	2.33	9.83	0.00344	1.37	LV	CELLSTATES	vCM2	control_LMNA	12	18
PCSK5	0.844	0.0171	0.133	0.307	4.82	13.9	0.000666	1.77	LV	CELLSTATES	vCM2	control_LMNA	12	18
GREB1L	0.842	0.00439	1.35	2.41	7.95	20.1	7.41e-05	2.36	LV	CELLSTATES	vCM2	control_LMNA	12	18
CHD1L	0.841	0.00211	0.0877	0.173	4.12	23.8	2.24e-05	2.68	LV	CELLSTATES	vCM2	control_LMNA	12	18
CLHC1	0.841	0.00434	0.118	0.213	4.43	20.2	7.14e-05	2.36	LV	CELLSTATES	vCM2	control_LMNA	12	18
NOC3L	0.84	0.0453	0.0776	0.118	3.81	9.58	0.00382	1.34	LV	CELLSTATES	vCM2	control_LMNA	12	18
B3GALNT2	0.83	0.00441	0.672	0.99	6.79	20.1	7.49e-05	2.36	LV	CELLSTATES	vCM2	control_LMNA	12	18
SLC25A27	0.83	0.00929	0.5	0.802	6.43	16.6	0.000246	2.03	LV	CELLSTATES	vCM2	control_LMNA	12	18
FMO4	0.827	0.0273	0.0855	0.159	4.01	11.7	0.00161	1.56	LV	CELLSTATES	vCM2	control_LMNA	12	18
OTULIN	0.827	0.0309	0.311	0.528	5.76	11.1	0.002	1.51	LV	CELLSTATES	vCM2	control_LMNA	12	18
UST	0.826	0.00428	0.259	0.533	5.7	20.3	6.84e-05	2.37	LV	CELLSTATES	vCM2	control_LMNA	12	18
AC004982.2	0.825	0.022	0.0411	0.0643	2.94	12.7	0.00105	1.66	LV	CELLSTATES	vCM2	control_LMNA	12	18
ANTXR2	0.825	0.00435	0.31	0.794	6.12	20.2	7.21e-05	2.36	LV	CELLSTATES	vCM2	control_LMNA	12	18
SYNE3	0.824	0.0171	0.0612	0.12	3.59	13.9	0.000662	1.77	LV	CELLSTATES	vCM2	control_LMNA	12	18
PDE3B	0.823	0.00134	0.705	1.46	7.14	26.3	1.06e-05	2.87	LV	CELLSTATES	vCM2	control_LMNA	12	18
TTC39C	0.822	0.0436	0.0953	0.202	4.26	9.76	0.00354	1.36	LV	CELLSTATES	vCM2	control_LMNA	12	18
ABAT	0.82	0.0239	0.106	0.222	4.49	12.3	0.00126	1.62	LV	CELLSTATES	vCM2	control_LMNA	12	18
CBFB	0.82	0.000582	0.227	0.461	5.47	30.8	2.88e-06	3.23	LV	CELLSTATES	vCM2	control_LMNA	12	18
SLC15A4	0.817	0.0117	0.224	0.359	5.25	15.6	0.000351	1.93	LV	CELLSTATES	vCM2	control_LMNA	12	18
INTU	0.815	0.0136	0.39	0.656	6.1	15.1	0.000434	1.87	LV	CELLSTATES	vCM2	control_LMNA	12	18
AC016831.7	0.814	0.0165	3.28	7.6	9.42	14.1	0.000619	1.78	LV	CELLSTATES	vCM2	control_LMNA	12	18
FOXO1	0.814	0.00453	0.78	1.4	7.19	19.9	7.92e-05	2.34	LV	CELLSTATES	vCM2	control_LMNA	12	18
PAQR3	0.81	0.00414	0.153	0.236	4.78	20.6	6.29e-05	2.38	LV	CELLSTATES	vCM2	control_LMNA	12	18
CC2D2A	0.809	0.00495	0.109	0.173	4.28	19.4	9.48e-05	2.31	LV	CELLSTATES	vCM2	control_LMNA	12	18
MAP9	0.809	0.0191	0.144	0.223	4.63	13.4	0.000814	1.72	LV	CELLSTATES	vCM2	control_LMNA	12	18
C5orf51	0.808	0.0173	0.0742	0.16	3.94	13.9	0.000681	1.76	LV	CELLSTATES	vCM2	control_LMNA	12	18
TRUB1	0.804	0.0305	0.166	0.258	4.84	11.2	0.00195	1.52	LV	CELLSTATES	vCM2	control_LMNA	12	18
DNAJC27-AS1	0.803	0.0232	0.0708	0.112	3.67	12.5	0.00116	1.63	LV	CELLSTATES	vCM2	control_LMNA	12	18
MAMDC2-AS1	0.803	0.0458	0.0335	0.0585	2.75	9.54	0.00389	1.34	LV	CELLSTATES	vCM2	control_LMNA	12	18
ECE1	0.802	0.0184	0.104	0.239	4.44	13.6	0.000749	1.74	LV	CELLSTATES	vCM2	control_LMNA	12	18
SVIL	0.801	0.0012	6.48	11.7	10.2	26.9	8.71e-06	2.92	LV	CELLSTATES	vCM2	control_LMNA	12	18
SLC1A3	0.797	0.00757	2.52	5.28	9.02	17.5	0.000179	2.12	LV	CELLSTATES	vCM2	control_LMNA	12	18
MYOZ2	0.796	0.0012	4.72	7.75	9.71	26.9	8.75e-06	2.92	LV	CELLSTATES	vCM2	control_LMNA	12	18
EXT1	0.795	0.0256	0.677	1.39	7.14	12	0.00141	1.59	LV	CELLSTATES	vCM2	control_LMNA	12	18
GLIDR	0.795	0.0368	0.19	0.357	5.18	10.4	0.00265	1.43	LV	CELLSTATES	vCM2	control_LMNA	12	18
SLC22A5	0.795	0.0331	0.408	0.633	6.13	10.8	0.00225	1.48	LV	CELLSTATES	vCM2	control_LMNA	12	18
TSC22D2	0.792	0.00217	0.328	0.687	6.01	23.6	2.41e-05	2.66	LV	CELLSTATES	vCM2	control_LMNA	12	18
GEMIN8	0.788	0.0194	0.0635	0.117	3.63	13.3	0.000832	1.71	LV	CELLSTATES	vCM2	control_LMNA	12	18
KIAA1217	0.787	0.0113	2.4	4.17	8.82	15.8	0.000333	1.95	LV	CELLSTATES	vCM2	control_LMNA	12	18
COX10	0.786	0.000913	0.521	0.88	6.56	28.4	5.63e-06	3.04	LV	CELLSTATES	vCM2	control_LMNA	12	18
NAAA	0.786	0.00797	0.069	0.135	3.75	17.3	0.000195	2.1	LV	CELLSTATES	vCM2	control_LMNA	12	18
MAFK	0.785	0.0266	0.161	0.334	5	11.8	0.00154	1.57	LV	CELLSTATES	vCM2	control_LMNA	12	18
AL139260.1	0.783	0.0104	0.559	0.931	6.66	16.2	0.000289	1.98	LV	CELLSTATES	vCM2	control_LMNA	12	18
SLC13A4	0.778	0.0448	0.216	0.282	5.1	9.65	0.00371	1.35	LV	CELLSTATES	vCM2	control_LMNA	12	18
HDAC7	0.777	0.00473	0.275	0.568	5.77	19.6	8.67e-05	2.33	LV	CELLSTATES	vCM2	control_LMNA	12	18
LIN7A	0.777	0.00205	0.42	0.756	6.32	24	2.09e-05	2.69	LV	CELLSTATES	vCM2	control_LMNA	12	18
RASAL2	0.777	0.00381	2.58	5.19	9.02	21	5.44e-05	2.42	LV	CELLSTATES	vCM2	control_LMNA	12	18
OSGIN2	0.774	0.0288	0.0415	0.0823	3.01	11.5	0.00175	1.54	LV	CELLSTATES	vCM2	control_LMNA	12	18
TCAP	0.774	0.0276	2.73	4.71	8.99	11.6	0.00164	1.56	LV	CELLSTATES	vCM2	control_LMNA	12	18
MPHOSPH6	0.773	0.0203	0.0685	0.1	3.59	13.1	0.000896	1.69	LV	CELLSTATES	vCM2	control_LMNA	12	18
MFAP3	0.772	0.000743	0.249	0.42	5.5	29.5	4.17e-06	3.13	LV	CELLSTATES	vCM2	control_LMNA	12	18
PDE7A	0.771	0.00491	5.06	9.05	9.88	19.4	9.21e-05	2.31	LV	CELLSTATES	vCM2	control_LMNA	12	18
WEE1	0.771	0.0267	0.14	0.33	4.86	11.7	0.00156	1.57	LV	CELLSTATES	vCM2	control_LMNA	12	18
SLAIN2	0.769	0.000638	0.409	0.66	6.17	30.4	3.21e-06	3.2	LV	CELLSTATES	vCM2	control_LMNA	12	18
AC092378.1	0.768	0.0399	0.33	0.541	5.93	10.1	0.00305	1.4	LV	CELLSTATES	vCM2	control_LMNA	12	18
DDX60	0.768	0.0373	0.0224	0.0372	2.23	10.4	0.00274	1.43	LV	CELLSTATES	vCM2	control_LMNA	12	18
NPL	0.767	0.0476	0.0413	0.0654	2.97	9.39	0.00415	1.32	LV	CELLSTATES	vCM2	control_LMNA	12	18
SOS2	0.767	0.000795	1.01	1.71	7.52	29.2	4.56e-06	3.1	LV	CELLSTATES	vCM2	control_LMNA	12	18
PTPN3	0.766	0.00999	0.7	1.2	7.02	16.3	0.000274	2	LV	CELLSTATES	vCM2	control_LMNA	12	18
CAST	0.761	0.00466	1.53	2.59	8.14	19.7	8.49e-05	2.33	LV	CELLSTATES	vCM2	control_LMNA	12	18
CAT	0.761	0.0042	0.7	1.09	6.91	20.4	6.62e-05	2.38	LV	CELLSTATES	vCM2	control_LMNA	12	18
SYNE2	0.76	0.0027	0.842	1.58	7.33	22.7	3.21e-05	2.57	LV	CELLSTATES	vCM2	control_LMNA	12	18
CDKL5	0.758	0.00429	0.555	0.944	6.66	20.3	6.99e-05	2.37	LV	CELLSTATES	vCM2	control_LMNA	12	18
APBB3	0.757	0.0212	0.0335	0.0695	2.82	12.9	0.000982	1.67	LV	CELLSTATES	vCM2	control_LMNA	12	18
DYNC1I1	0.757	0.00419	1.58	2.96	8.25	20.5	6.48e-05	2.38	LV	CELLSTATES	vCM2	control_LMNA	12	18
SNHG22	0.756	0.0301	0.114	0.213	4.44	11.3	0.00187	1.52	LV	CELLSTATES	vCM2	control_LMNA	12	18
OSBPL6	0.755	0.0173	0.248	0.529	5.67	13.9	0.000679	1.76	LV	CELLSTATES	vCM2	control_LMNA	12	18
AZIN1	0.754	0.00842	0.399	0.591	6.06	17.1	0.00021	2.07	LV	CELLSTATES	vCM2	control_LMNA	12	18
DIAPH1	0.754	0.0161	0.448	0.928	6.44	14.3	0.000579	1.79	LV	CELLSTATES	vCM2	control_LMNA	12	18
UBR4	0.754	0.00177	0.463	0.872	6.45	24.8	1.64e-05	2.75	LV	CELLSTATES	vCM2	control_LMNA	12	18
SLC7A2	0.753	0.0301	0.404	0.858	6.3	11.3	0.00188	1.52	LV	CELLSTATES	vCM2	control_LMNA	12	18
DIP2B	0.752	0.00135	0.789	1.36	7.15	26.2	1.09e-05	2.87	LV	CELLSTATES	vCM2	control_LMNA	12	18
ECHDC3	0.752	0.023	0.255	0.437	5.55	12.5	0.00115	1.64	LV	CELLSTATES	vCM2	control_LMNA	12	18
AC093157.1	0.751	0.00508	0.171	0.28	4.94	19.2	9.83e-05	2.29	LV	CELLSTATES	vCM2	control_LMNA	12	18
PSMD6-AS1	0.751	0.0342	0.0167	0.0247	1.77	10.7	0.00237	1.47	LV	CELLSTATES	vCM2	control_LMNA	12	18
TBC1D8	0.751	0.000227	1.27	2.33	7.89	36.7	6.16e-07	3.64	LV	CELLSTATES	vCM2	control_LMNA	12	18
INTS3	0.748	0.0142	0.126	0.236	4.56	14.8	0.000478	1.85	LV	CELLSTATES	vCM2	control_LMNA	12	18
ENAH	0.747	0.000257	0.973	1.53	7.41	35.8	7.76e-07	3.59	LV	CELLSTATES	vCM2	control_LMNA	12	18
MXRA7	0.745	0.0239	0.274	0.46	5.62	12.3	0.00126	1.62	LV	CELLSTATES	vCM2	control_LMNA	12	18
CCDC6	0.743	0.00185	0.247	0.465	5.57	24.6	1.74e-05	2.73	LV	CELLSTATES	vCM2	control_LMNA	12	18
RNF146	0.743	0.000479	0.273	0.439	5.59	32.2	1.96e-06	3.32	LV	CELLSTATES	vCM2	control_LMNA	12	18
SNTA1	0.743	0.0253	0.628	0.914	6.76	12.1	0.00138	1.6	LV	CELLSTATES	vCM2	control_LMNA	12	18
RAB11FIP2	0.742	0.0208	0.187	0.286	5.01	13	0.000946	1.68	LV	CELLSTATES	vCM2	control_LMNA	12	18
NHLRC3	0.741	0.00578	0.228	0.335	5.29	18.6	0.000124	2.24	LV	CELLSTATES	vCM2	control_LMNA	12	18
EXOSC9	0.74	0.0247	0.038	0.0567	2.8	12.1	0.00133	1.61	LV	CELLSTATES	vCM2	control_LMNA	12	18
DDX55	0.734	0.0138	0.0792	0.123	3.79	14.9	0.000452	1.86	LV	CELLSTATES	vCM2	control_LMNA	12	18
ZNF788P	0.734	0.0354	0.0448	0.0674	3.02	10.6	0.00251	1.45	LV	CELLSTATES	vCM2	control_LMNA	12	18
PARD6G-AS1	0.733	0.0386	0.0234	0.042	2.25	10.3	0.00287	1.41	LV	CELLSTATES	vCM2	control_LMNA	12	18
ZNF678	0.731	0.00414	0.105	0.204	4.33	20.6	6.26e-05	2.38	LV	CELLSTATES	vCM2	control_LMNA	12	18
FAM214A	0.73	0.0113	0.729	1.49	7.16	15.8	0.000329	1.95	LV	CELLSTATES	vCM2	control_LMNA	12	18
CYP46A1	0.729	0.011	0.124	0.201	4.48	15.9	0.000314	1.96	LV	CELLSTATES	vCM2	control_LMNA	12	18
UTP23	0.726	0.0121	0.168	0.251	4.82	15.5	0.000368	1.92	LV	CELLSTATES	vCM2	control_LMNA	12	18
BTBD8	0.725	0.0256	0.116	0.269	4.52	12	0.00141	1.59	LV	CELLSTATES	vCM2	control_LMNA	12	18
AC018462.1	0.723	0.0258	0.263	0.368	5.46	11.9	0.00145	1.59	LV	CELLSTATES	vCM2	control_LMNA	12	18
GABPB2	0.723	0.018	0.31	0.513	5.85	13.7	0.000726	1.74	LV	CELLSTATES	vCM2	control_LMNA	12	18
BBOF1	0.722	0.00425	0.127	0.216	4.54	20.4	6.73e-05	2.37	LV	CELLSTATES	vCM2	control_LMNA	12	18
GUF1	0.719	0.026	0.0691	0.102	3.59	11.9	0.00146	1.59	LV	CELLSTATES	vCM2	control_LMNA	12	18
ZNF827	0.716	0.00289	0.532	0.992	6.67	22.4	3.53e-05	2.54	LV	CELLSTATES	vCM2	control_LMNA	12	18
GFOD1	0.713	0.0332	0.759	1.26	7.14	10.8	0.00226	1.48	LV	CELLSTATES	vCM2	control_LMNA	12	18
HDAC4	0.713	0.0012	0.924	1.69	7.43	26.9	8.67e-06	2.92	LV	CELLSTATES	vCM2	control_LMNA	12	18
DCBLD2	0.712	0.00428	0.522	0.907	6.58	20.3	6.9e-05	2.37	LV	CELLSTATES	vCM2	control_LMNA	12	18
INTS2	0.712	0.00439	0.144	0.225	4.7	20.1	7.38e-05	2.36	LV	CELLSTATES	vCM2	control_LMNA	12	18
PPP1R42	0.71	0.0447	0.454	0.582	6.18	9.66	0.00369	1.35	LV	CELLSTATES	vCM2	control_LMNA	12	18
LINC00598	0.706	0.0256	0.0826	0.134	3.95	12	0.00141	1.59	LV	CELLSTATES	vCM2	control_LMNA	12	18
PREP	0.704	0.00476	0.166	0.305	4.92	19.6	8.8e-05	2.32	LV	CELLSTATES	vCM2	control_LMNA	12	18
PPM1B	0.702	0.00172	0.432	0.704	6.26	25	1.55e-05	2.76	LV	CELLSTATES	vCM2	control_LMNA	12	18
FNIP2	0.7	0.0229	1.75	3.01	8.35	12.5	0.00114	1.64	LV	CELLSTATES	vCM2	control_LMNA	12	18
DHX15	0.697	0.00515	0.326	0.512	5.82	19.1	0.000102	2.29	LV	CELLSTATES	vCM2	control_LMNA	12	18
RPGRIP1L	0.697	0.0149	0.0423	0.0711	2.98	14.6	0.000514	1.83	LV	CELLSTATES	vCM2	control_LMNA	12	18
FASTKD1	0.696	0.00439	0.853	1.21	7.15	20.1	7.39e-05	2.36	LV	CELLSTATES	vCM2	control_LMNA	12	18
MED30	0.696	0.0317	0.0463	0.0948	3.2	11	0.00209	1.5	LV	CELLSTATES	vCM2	control_LMNA	12	18
CPED1	0.694	0.00134	1.73	3.5	8.42	26.2	1.07e-05	2.87	LV	CELLSTATES	vCM2	control_LMNA	12	18
TXLNB	0.694	0.00211	1.09	1.96	7.67	23.8	2.24e-05	2.68	LV	CELLSTATES	vCM2	control_LMNA	12	18
BLMH	0.692	0.0159	0.0791	0.13	3.81	14.3	0.000567	1.8	LV	CELLSTATES	vCM2	control_LMNA	12	18
NEK3	0.692	0.0406	0.057	0.0946	3.42	10	0.00313	1.39	LV	CELLSTATES	vCM2	control_LMNA	12	18
ATG2B	0.691	0.00851	0.201	0.347	5.17	17	0.000213	2.07	LV	CELLSTATES	vCM2	control_LMNA	12	18
IPO11	0.691	0.00467	0.211	0.408	5.37	19.7	8.55e-05	2.33	LV	CELLSTATES	vCM2	control_LMNA	12	18
AC116366.3	0.69	0.00761	0.866	1.39	7.27	17.5	0.000181	2.12	LV	CELLSTATES	vCM2	control_LMNA	12	18
RELL1	0.689	0.0294	0.146	0.232	4.7	11.4	0.0018	1.53	LV	CELLSTATES	vCM2	control_LMNA	12	18
SLK	0.686	0.00134	0.223	0.348	5.27	26.2	1.07e-05	2.87	LV	CELLSTATES	vCM2	control_LMNA	12	18
PKD2	0.685	0.00515	0.282	0.583	5.78	19.2	0.000101	2.29	LV	CELLSTATES	vCM2	control_LMNA	12	18
KIAA0556	0.683	0.00153	0.216	0.443	5.41	25.5	1.32e-05	2.82	LV	CELLSTATES	vCM2	control_LMNA	12	18
CASQ2	0.682	0.0256	1.67	2.65	8.22	12	0.00143	1.59	LV	CELLSTATES	vCM2	control_LMNA	12	18
RAD21	0.682	0.00788	0.201	0.361	5.22	17.3	0.000191	2.1	LV	CELLSTATES	vCM2	control_LMNA	12	18
HEATR6	0.68	0.0258	0.0502	0.0783	3.21	11.9	0.00145	1.59	LV	CELLSTATES	vCM2	control_LMNA	12	18
WDR35	0.677	0.00544	0.159	0.259	4.82	18.9	0.00011	2.26	LV	CELLSTATES	vCM2	control_LMNA	12	18
BLZF1	0.676	0.0111	0.123	0.188	4.44	15.9	0.000322	1.95	LV	CELLSTATES	vCM2	control_LMNA	12	18
PLAGL2	0.675	0.0376	0.0398	0.0597	2.89	10.3	0.00277	1.42	LV	CELLSTATES	vCM2	control_LMNA	12	18
ROCK2	0.673	0.000901	0.465	0.769	6.39	28.5	5.47e-06	3.05	LV	CELLSTATES	vCM2	control_LMNA	12	18
CNST	0.672	0.00851	0.435	0.65	6.21	17	0.000214	2.07	LV	CELLSTATES	vCM2	control_LMNA	12	18
PANK1	0.671	0.0224	0.442	0.634	6.23	12.7	0.00108	1.65	LV	CELLSTATES	vCM2	control_LMNA	12	18
TRPC1	0.67	0.000486	0.891	1.47	7.3	32.1	2.03e-06	3.31	LV	CELLSTATES	vCM2	control_LMNA	12	18
RCN2	0.667	0.00702	0.116	0.164	4.29	17.8	0.000159	2.15	LV	CELLSTATES	vCM2	control_LMNA	12	18
PDRG1	0.663	0.0407	0.0266	0.0364	2.31	10	0.00315	1.39	LV	CELLSTATES	vCM2	control_LMNA	12	18
EAF2	0.662	0.0481	0.0339	0.0618	2.73	9.35	0.00422	1.32	LV	CELLSTATES	vCM2	control_LMNA	12	18
FAM241A	0.662	0.0236	0.32	0.528	5.85	12.4	0.00121	1.63	LV	CELLSTATES	vCM2	control_LMNA	12	18
RBBP6	0.661	0.00212	0.398	0.619	6.12	23.7	2.32e-05	2.67	LV	CELLSTATES	vCM2	control_LMNA	12	18
RORA-AS1	0.661	0.0125	0.249	0.395	5.47	15.4	0.000385	1.9	LV	CELLSTATES	vCM2	control_LMNA	12	18
ARL13B	0.66	0.0301	0.147	0.327	4.84	11.3	0.00189	1.52	LV	CELLSTATES	vCM2	control_LMNA	12	18
WSB1	0.66	0.00952	1.41	2.14	7.92	16.5	0.000255	2.02	LV	CELLSTATES	vCM2	control_LMNA	12	18
DYNC2LI1	0.659	0.0127	0.193	0.289	5.07	15.3	0.000397	1.9	LV	CELLSTATES	vCM2	control_LMNA	12	18
GLRB	0.659	0.0119	0.118	0.22	4.45	15.6	0.000359	1.93	LV	CELLSTATES	vCM2	control_LMNA	12	18
SF3B1	0.659	0.00205	0.334	0.549	5.88	24	2.12e-05	2.69	LV	CELLSTATES	vCM2	control_LMNA	12	18
RSRP1	0.658	0.00968	1.15	1.66	7.57	16.4	0.000263	2.01	LV	CELLSTATES	vCM2	control_LMNA	12	18
MSH3	0.657	0.00388	0.335	0.559	5.93	20.9	5.6e-05	2.41	LV	CELLSTATES	vCM2	control_LMNA	12	18
BICD1	0.656	0.0288	0.322	0.564	5.89	11.5	0.00175	1.54	LV	CELLSTATES	vCM2	control_LMNA	12	18
VPS41	0.655	0.00172	0.183	0.327	5.09	25	1.56e-05	2.76	LV	CELLSTATES	vCM2	control_LMNA	12	18
CSGALNACT2	0.654	0.0194	0.091	0.134	3.97	13.3	0.000838	1.71	LV	CELLSTATES	vCM2	control_LMNA	12	18
KHDC1	0.654	0.0382	0.04	0.0539	2.87	10.3	0.00282	1.42	LV	CELLSTATES	vCM2	control_LMNA	12	18
LMO7	0.652	0.00381	3.05	5.08	9.09	21	5.41e-05	2.42	LV	CELLSTATES	vCM2	control_LMNA	12	18
RAD23B	0.652	0.0161	0.631	0.918	6.7	14.3	0.000586	1.79	LV	CELLSTATES	vCM2	control_LMNA	12	18
FGFR1OP2	0.651	0.00535	0.162	0.253	4.83	19	0.000108	2.27	LV	CELLSTATES	vCM2	control_LMNA	12	18
OXSM	0.651	0.0427	0.0523	0.0782	3.2	9.86	0.0034	1.37	LV	CELLSTATES	vCM2	control_LMNA	12	18
SUN2	0.651	0.0205	0.11	0.172	4.34	13.1	0.000916	1.69	LV	CELLSTATES	vCM2	control_LMNA	12	18
ACSS3	0.65	0.00646	1.69	3.05	8.33	18.1	0.000144	2.19	LV	CELLSTATES	vCM2	control_LMNA	12	18
PDHA1	0.65	0.0125	0.339	0.474	5.81	15.4	0.000383	1.9	LV	CELLSTATES	vCM2	control_LMNA	12	18
CLEC16A	0.649	0.00455	0.57	0.933	6.67	19.8	8.05e-05	2.34	LV	CELLSTATES	vCM2	control_LMNA	12	18
SNRK	0.648	0.00699	0.393	0.602	6.09	17.9	0.000158	2.16	LV	CELLSTATES	vCM2	control_LMNA	12	18
AP3M2	0.647	0.0294	0.0744	0.111	3.76	11.4	0.00181	1.53	LV	CELLSTATES	vCM2	control_LMNA	12	18
ATXN7L1	0.646	0.0014	0.429	0.69	6.27	25.9	1.17e-05	2.85	LV	CELLSTATES	vCM2	control_LMNA	12	18
POPDC2	0.646	0.0125	1.41	2.17	7.92	15.4	0.000383	1.9	LV	CELLSTATES	vCM2	control_LMNA	12	18
PSD3	0.646	0.0153	7.32	12.1	10.4	14.5	0.000538	1.82	LV	CELLSTATES	vCM2	control_LMNA	12	18
AF241726.2	0.644	0.0216	0.229	0.363	5.34	12.8	0.00101	1.67	LV	CELLSTATES	vCM2	control_LMNA	12	18
ATP6V1B2	0.644	0.0212	0.0683	0.102	3.62	12.9	0.000978	1.67	LV	CELLSTATES	vCM2	control_LMNA	12	18
DMTF1	0.643	0.025	0.349	0.54	5.9	12.1	0.00135	1.6	LV	CELLSTATES	vCM2	control_LMNA	12	18
LINC02502	0.643	0.0476	0.194	0.304	5.05	9.39	0.00415	1.32	LV	CELLSTATES	vCM2	control_LMNA	12	18
CYLD	0.642	0.00901	0.143	0.316	4.8	16.8	0.000231	2.05	LV	CELLSTATES	vCM2	control_LMNA	12	18
POLR3F	0.637	0.0171	0.0667	0.0908	3.52	13.9	0.000664	1.77	LV	CELLSTATES	vCM2	control_LMNA	12	18
GREB1	0.636	0.0433	0.32	0.453	5.77	9.8	0.00349	1.36	LV	CELLSTATES	vCM2	control_LMNA	12	18
RNF217	0.633	0.0299	0.241	0.43	5.49	11.3	0.00185	1.52	LV	CELLSTATES	vCM2	control_LMNA	12	18
CHIC2	0.632	0.026	0.166	0.212	4.74	11.9	0.00146	1.59	LV	CELLSTATES	vCM2	control_LMNA	12	18
UGCG	0.631	0.0265	0.152	0.262	4.74	11.8	0.00151	1.58	LV	CELLSTATES	vCM2	control_LMNA	12	18
ACSL4	0.63	0.0168	0.247	0.362	5.41	14	0.00064	1.78	LV	CELLSTATES	vCM2	control_LMNA	12	18
FAM213A	0.627	0.0251	0.16	0.259	4.86	12.1	0.00136	1.6	LV	CELLSTATES	vCM2	control_LMNA	12	18
OGT	0.627	0.0194	0.648	1.11	6.83	13.3	0.000841	1.71	LV	CELLSTATES	vCM2	control_LMNA	12	18
FGD4	0.626	0.0258	1.45	2.72	8.11	11.9	0.00144	1.59	LV	CELLSTATES	vCM2	control_LMNA	12	18
TPST1	0.626	0.0206	0.142	0.241	4.72	13.1	0.000927	1.69	LV	CELLSTATES	vCM2	control_LMNA	12	18
CHMP4B	0.625	0.0403	0.105	0.155	4.18	10.1	0.00311	1.39	LV	CELLSTATES	vCM2	control_LMNA	12	18
SLC25A32	0.625	0.0218	0.153	0.186	4.61	12.8	0.00103	1.66	LV	CELLSTATES	vCM2	control_LMNA	12	18
AC027117.2	0.624	0.0392	0.335	0.546	5.88	10.2	0.00295	1.41	LV	CELLSTATES	vCM2	control_LMNA	12	18
ERI2	0.624	0.0373	0.127	0.197	4.43	10.4	0.00273	1.43	LV	CELLSTATES	vCM2	control_LMNA	12	18
HIPK2	0.624	0.0143	1.15	1.89	7.65	14.8	0.000485	1.84	LV	CELLSTATES	vCM2	control_LMNA	12	18
TCTN1	0.621	0.0204	0.131	0.201	4.5	13.1	0.000901	1.69	LV	CELLSTATES	vCM2	control_LMNA	12	18
SHROOM3	0.618	0.0328	0.79	1.25	7.17	10.9	0.00221	1.48	LV	CELLSTATES	vCM2	control_LMNA	12	18
TOR1AIP1	0.618	0.0029	0.211	0.305	5.15	22.3	3.56e-05	2.54	LV	CELLSTATES	vCM2	control_LMNA	12	18
MLF1	0.617	0.0265	1.33	2.04	7.81	11.8	0.00152	1.58	LV	CELLSTATES	vCM2	control_LMNA	12	18
MICAL2	0.616	0.00561	0.34	0.648	6.02	18.8	0.000116	2.25	LV	CELLSTATES	vCM2	control_LMNA	12	18
AC091948.1	0.615	0.0438	0.401	0.725	6.25	9.74	0.00357	1.36	LV	CELLSTATES	vCM2	control_LMNA	12	18
ANXA11	0.615	0.0233	0.594	0.892	6.65	12.5	0.00117	1.63	LV	CELLSTATES	vCM2	control_LMNA	12	18
TPP2	0.615	0.0151	0.209	0.348	5.22	14.5	0.000526	1.82	LV	CELLSTATES	vCM2	control_LMNA	12	18
FBRSL1	0.613	0.0254	0.19	0.302	5.06	12	0.00139	1.59	LV	CELLSTATES	vCM2	control_LMNA	12	18
MAP3K3	0.613	0.0161	0.406	0.858	6.33	14.2	0.000588	1.79	LV	CELLSTATES	vCM2	control_LMNA	12	18
MTUS1	0.613	0.00119	1.87	3.12	8.4	27.1	8.26e-06	2.92	LV	CELLSTATES	vCM2	control_LMNA	12	18
SHQ1	0.613	0.00205	0.144	0.274	4.79	24	2.11e-05	2.69	LV	CELLSTATES	vCM2	control_LMNA	12	18
ANKRD46	0.612	0.00701	0.154	0.218	4.71	17.9	0.000159	2.15	LV	CELLSTATES	vCM2	control_LMNA	12	18
EFR3A	0.612	0.00834	0.307	0.514	5.8	17.1	0.000206	2.08	LV	CELLSTATES	vCM2	control_LMNA	12	18
INO80E	0.612	0.0178	0.0692	0.123	3.74	13.7	0.000713	1.75	LV	CELLSTATES	vCM2	control_LMNA	12	18
CFAP69	0.61	0.0301	0.112	0.191	4.33	11.3	0.00189	1.52	LV	CELLSTATES	vCM2	control_LMNA	12	18
NME5	0.61	0.04	0.0861	0.114	3.87	10.1	0.00307	1.4	LV	CELLSTATES	vCM2	control_LMNA	12	18
SEL1L	0.61	0.0125	0.159	0.223	4.77	15.4	0.000387	1.9	LV	CELLSTATES	vCM2	control_LMNA	12	18
ZSCAN30	0.61	0.0171	0.212	0.37	5.3	13.9	0.000665	1.77	LV	CELLSTATES	vCM2	control_LMNA	12	18
ARGLU1	0.607	0.0388	0.845	1.27	7.11	10.2	0.00289	1.41	LV	CELLSTATES	vCM2	control_LMNA	12	18
MXI1	0.607	0.00709	0.605	0.91	6.68	17.8	0.000162	2.15	LV	CELLSTATES	vCM2	control_LMNA	12	18
KPNA4	0.606	0.00428	0.355	0.531	5.91	20.3	6.89e-05	2.37	LV	CELLSTATES	vCM2	control_LMNA	12	18
ARHGAP42	0.605	0.0448	0.322	0.552	5.94	9.64	0.00372	1.35	LV	CELLSTATES	vCM2	control_LMNA	12	18
CECR2	0.605	0.0117	0.907	1.62	7.36	15.6	0.000351	1.93	LV	CELLSTATES	vCM2	control_LMNA	12	18
ELP1	0.603	0.00436	0.149	0.242	4.73	20.1	7.26e-05	2.36	LV	CELLSTATES	vCM2	control_LMNA	12	18
C11orf65	0.602	0.0265	0.17	0.251	4.85	11.8	0.00152	1.58	LV	CELLSTATES	vCM2	control_LMNA	12	18
CDC5L	0.602	0.0186	0.151	0.245	4.72	13.5	0.000773	1.73	LV	CELLSTATES	vCM2	control_LMNA	12	18
IFT43	0.601	0.00498	0.3	0.485	5.74	19.3	9.57e-05	2.3	LV	CELLSTATES	vCM2	control_LMNA	12	18
PAXIP1	0.601	0.0143	0.11	0.17	4.25	14.8	0.000485	1.84	LV	CELLSTATES	vCM2	control_LMNA	12	18
SRSF7	0.601	0.0191	0.411	0.527	6.03	13.4	0.000812	1.72	LV	CELLSTATES	vCM2	control_LMNA	12	18
UTP6	0.601	0.0185	0.0873	0.122	3.92	13.6	0.000759	1.73	LV	CELLSTATES	vCM2	control_LMNA	12	18
ALG13	0.6	0.00315	0.163	0.257	4.86	22	3.98e-05	2.5	LV	CELLSTATES	vCM2	control_LMNA	12	18
SLC35B3	0.599	0.0188	0.159	0.21	4.72	13.5	0.000789	1.73	LV	CELLSTATES	vCM2	control_LMNA	12	18
FBXO42	0.598	0.00872	0.839	1.3	7.2	16.9	0.000222	2.06	LV	CELLSTATES	vCM2	control_LMNA	12	18
FGFR1OP	0.598	0.0113	0.201	0.292	5.09	15.8	0.000332	1.95	LV	CELLSTATES	vCM2	control_LMNA	12	18
AIG1	0.597	0.0374	1.52	2.48	8.14	10.4	0.00275	1.43	LV	CELLSTATES	vCM2	control_LMNA	12	18
EXOSC8	0.597	0.031	0.215	0.281	5.12	11.1	0.00201	1.51	LV	CELLSTATES	vCM2	control_LMNA	12	18
GTF3C3	0.597	0.0205	0.129	0.188	4.49	13.1	0.000918	1.69	LV	CELLSTATES	vCM2	control_LMNA	12	18
ACTR6	0.595	0.0239	0.0693	0.099	3.6	12.3	0.00125	1.62	LV	CELLSTATES	vCM2	control_LMNA	12	18
CCDC7	0.595	0.0104	0.428	0.695	6.25	16.2	0.000289	1.98	LV	CELLSTATES	vCM2	control_LMNA	12	18
ZSWIM8	0.595	0.0208	0.184	0.271	4.97	13	0.000944	1.68	LV	CELLSTATES	vCM2	control_LMNA	12	18
ERCC4	0.593	0.0162	0.105	0.195	4.31	14.2	0.000596	1.79	LV	CELLSTATES	vCM2	control_LMNA	12	18
KDM3A	0.589	0.0227	0.189	0.346	5.08	12.6	0.00112	1.64	LV	CELLSTATES	vCM2	control_LMNA	12	18
EIF4EBP2	0.587	0.0286	0.269	0.416	5.55	11.5	0.00172	1.54	LV	CELLSTATES	vCM2	control_LMNA	12	18
IFT74	0.587	0.00212	0.157	0.233	4.8	23.7	2.32e-05	2.67	LV	CELLSTATES	vCM2	control_LMNA	12	18
TRIM23	0.586	0.0335	0.163	0.219	4.71	10.8	0.00229	1.48	LV	CELLSTATES	vCM2	control_LMNA	12	18
CHKA	0.585	0.0106	0.595	0.865	6.68	16.1	0.000299	1.97	LV	CELLSTATES	vCM2	control_LMNA	12	18
PPM1L	0.585	0.011	1.83	3.02	8.36	15.9	0.000315	1.96	LV	CELLSTATES	vCM2	control_LMNA	12	18
IGF1R	0.582	0.0235	2.18	3.81	8.6	12.4	0.0012	1.63	LV	CELLSTATES	vCM2	control_LMNA	12	18
AL158152.2	0.581	0.0475	0.524	0.655	6.35	9.41	0.00412	1.32	LV	CELLSTATES	vCM2	control_LMNA	12	18
LDAH	0.581	0.00491	0.274	0.398	5.54	19.4	9.24e-05	2.31	LV	CELLSTATES	vCM2	control_LMNA	12	18
GFM2	0.58	0.0137	0.154	0.21	4.67	15	0.000441	1.86	LV	CELLSTATES	vCM2	control_LMNA	12	18
MAIP1	0.578	0.0247	0.0607	0.113	3.52	12.1	0.00133	1.61	LV	CELLSTATES	vCM2	control_LMNA	12	18
ZNF516	0.578	0.0464	0.201	0.321	5.14	9.49	0.00397	1.33	LV	CELLSTATES	vCM2	control_LMNA	12	18
FUS	0.577	0.00661	0.874	1.29	7.2	18	0.000149	2.18	LV	CELLSTATES	vCM2	control_LMNA	12	18
IKZF2	0.577	0.0301	0.287	0.444	5.64	11.3	0.00189	1.52	LV	CELLSTATES	vCM2	control_LMNA	12	18
SGCG	0.577	0.0265	2.74	4.49	8.91	11.8	0.00152	1.58	LV	CELLSTATES	vCM2	control_LMNA	12	18
LTBP1	0.576	0.026	2.64	4.51	8.91	11.9	0.00147	1.59	LV	CELLSTATES	vCM2	control_LMNA	12	18
DCTN5	0.575	0.0372	0.124	0.177	4.43	10.4	0.00271	1.43	LV	CELLSTATES	vCM2	control_LMNA	12	18
GOLGB1	0.575	0.00225	0.646	1.02	6.8	23.4	2.51e-05	2.65	LV	CELLSTATES	vCM2	control_LMNA	12	18
HACL1	0.575	0.0205	0.167	0.259	4.86	13.1	0.000921	1.69	LV	CELLSTATES	vCM2	control_LMNA	12	18
SMAD1	0.575	0.0107	0.186	0.289	5.03	16	0.000304	1.97	LV	CELLSTATES	vCM2	control_LMNA	12	18
ZRANB1	0.571	0.00914	0.224	0.387	5.31	16.7	0.000239	2.04	LV	CELLSTATES	vCM2	control_LMNA	12	18
EFCAB6	0.57	0.0238	0.141	0.216	4.64	12.3	0.00123	1.62	LV	CELLSTATES	vCM2	control_LMNA	12	18
ZUP1	0.568	0.0478	0.0799	0.118	3.76	9.37	0.00418	1.32	LV	CELLSTATES	vCM2	control_LMNA	12	18
MAGT1	0.567	0.0241	0.242	0.344	5.38	12.2	0.00128	1.62	LV	CELLSTATES	vCM2	control_LMNA	12	18
NAF1	0.567	0.0428	0.122	0.162	4.33	9.85	0.00342	1.37	LV	CELLSTATES	vCM2	control_LMNA	12	18
ZYG11B	0.563	0.00576	0.466	0.646	6.28	18.6	0.000123	2.24	LV	CELLSTATES	vCM2	control_LMNA	12	18
CTNNAL1	0.562	0.00565	0.441	0.686	6.29	18.7	0.000118	2.25	LV	CELLSTATES	vCM2	control_LMNA	12	18
DDX3X	0.562	0.0392	0.267	0.394	5.48	10.2	0.00293	1.41	LV	CELLSTATES	vCM2	control_LMNA	12	18
IL6ST	0.562	0.00655	0.342	0.554	5.91	18.1	0.000147	2.18	LV	CELLSTATES	vCM2	control_LMNA	12	18
UBA5	0.562	0.0226	0.199	0.258	5	12.6	0.00111	1.65	LV	CELLSTATES	vCM2	control_LMNA	12	18
PRKCE	0.561	0.02	1.23	2	7.77	13.2	0.000876	1.7	LV	CELLSTATES	vCM2	control_LMNA	12	18
RBBP7	0.561	0.0312	0.183	0.243	4.9	11.1	0.00203	1.51	LV	CELLSTATES	vCM2	control_LMNA	12	18
MED14	0.56	0.0487	0.23	0.349	5.27	9.31	0.00429	1.31	LV	CELLSTATES	vCM2	control_LMNA	12	18
SPEN	0.56	0.00952	0.356	0.518	5.89	16.5	0.000254	2.02	LV	CELLSTATES	vCM2	control_LMNA	12	18
C12orf4	0.557	0.0125	0.129	0.191	4.46	15.4	0.000388	1.9	LV	CELLSTATES	vCM2	control_LMNA	12	18
ZNF622	0.557	0.0304	0.0827	0.146	3.95	11.2	0.00194	1.52	LV	CELLSTATES	vCM2	control_LMNA	12	18
EPHX2	0.556	0.0235	0.299	0.485	5.7	12.4	0.0012	1.63	LV	CELLSTATES	vCM2	control_LMNA	12	18
BMT2	0.555	0.0269	0.643	0.943	6.75	11.7	0.00158	1.57	LV	CELLSTATES	vCM2	control_LMNA	12	18
C1orf198	0.555	0.0427	0.0695	0.136	3.73	9.85	0.0034	1.37	LV	CELLSTATES	vCM2	control_LMNA	12	18
GBF1	0.555	0.00549	1.52	2.37	8.06	18.9	0.000111	2.26	LV	CELLSTATES	vCM2	control_LMNA	12	18
CHD7	0.553	0.0145	0.447	0.654	6.23	14.7	0.0005	1.84	LV	CELLSTATES	vCM2	control_LMNA	12	18
ASNSD1	0.552	0.0466	0.0903	0.116	3.91	9.48	0.004	1.33	LV	CELLSTATES	vCM2	control_LMNA	12	18
CCT7	0.552	0.0365	0.0664	0.11	3.58	10.5	0.00263	1.44	LV	CELLSTATES	vCM2	control_LMNA	12	18
PITRM1	0.552	0.0314	0.0699	0.116	3.68	11.1	0.00205	1.5	LV	CELLSTATES	vCM2	control_LMNA	12	18
KPNA3	0.551	0.00361	0.544	0.822	6.56	21.2	5.07e-05	2.44	LV	CELLSTATES	vCM2	control_LMNA	12	18
SAV1	0.551	0.0435	0.0921	0.132	4.01	9.77	0.00352	1.36	LV	CELLSTATES	vCM2	control_LMNA	12	18
SLX4IP	0.549	0.0386	0.184	0.33	5.1	10.3	0.00288	1.41	LV	CELLSTATES	vCM2	control_LMNA	12	18
GXYLT1	0.547	0.0311	0.147	0.207	4.59	11.1	0.00203	1.51	LV	CELLSTATES	vCM2	control_LMNA	12	18
SUGT1	0.547	0.0189	0.14	0.193	4.55	13.4	0.000797	1.72	LV	CELLSTATES	vCM2	control_LMNA	12	18
ATP11B	0.546	0.0161	0.656	0.98	6.81	14.3	0.000582	1.79	LV	CELLSTATES	vCM2	control_LMNA	12	18
METTL6	0.546	0.00638	0.117	0.179	4.38	18.2	0.000141	2.2	LV	CELLSTATES	vCM2	control_LMNA	12	18
NECAB3	0.546	0.0372	0.142	0.189	4.57	10.4	0.00273	1.43	LV	CELLSTATES	vCM2	control_LMNA	12	18
MAN1B1	0.544	0.0302	0.104	0.192	4.31	11.3	0.0019	1.52	LV	CELLSTATES	vCM2	control_LMNA	12	18
PPP4R2	0.543	0.0137	0.678	0.948	6.8	15	0.000442	1.86	LV	CELLSTATES	vCM2	control_LMNA	12	18
RYBP	0.543	0.0453	0.156	0.239	4.79	9.59	0.00381	1.34	LV	CELLSTATES	vCM2	control_LMNA	12	18
C6orf62	0.541	0.0412	0.212	0.343	5.27	9.99	0.00322	1.39	LV	CELLSTATES	vCM2	control_LMNA	12	18
FAN1	0.539	0.0139	0.182	0.271	4.96	14.9	0.000456	1.86	LV	CELLSTATES	vCM2	control_LMNA	12	18
GBA2	0.538	0.0489	0.34	0.528	5.9	9.29	0.00433	1.31	LV	CELLSTATES	vCM2	control_LMNA	12	18
ZNF407	0.538	0.0208	1.18	1.9	7.72	13	0.000937	1.68	LV	CELLSTATES	vCM2	control_LMNA	12	18
ZSCAN5A	0.535	0.0212	0.327	0.465	5.8	12.9	0.000968	1.67	LV	CELLSTATES	vCM2	control_LMNA	12	18
UBE3A	0.534	0.00493	0.831	1.19	7.12	19.4	9.33e-05	2.31	LV	CELLSTATES	vCM2	control_LMNA	12	18
LENG8	0.533	0.0433	0.32	0.522	5.83	9.8	0.00348	1.36	LV	CELLSTATES	vCM2	control_LMNA	12	18
AIFM1	0.532	0.0304	0.231	0.282	5.2	11.2	0.00194	1.52	LV	CELLSTATES	vCM2	control_LMNA	12	18
FAM227B	0.531	0.0266	0.755	0.964	6.91	11.8	0.00155	1.57	LV	CELLSTATES	vCM2	control_LMNA	12	18
ELF1	0.53	0.0428	1.58	2.55	8.1	9.85	0.00341	1.37	LV	CELLSTATES	vCM2	control_LMNA	12	18
PTPRM	0.53	0.0212	5.54	9.99	10	12.9	0.000979	1.67	LV	CELLSTATES	vCM2	control_LMNA	12	18
PIP4P2	0.529	0.0359	0.129	0.235	4.58	10.5	0.00257	1.44	LV	CELLSTATES	vCM2	control_LMNA	12	18
FAM204A	0.528	0.0194	0.21	0.338	5.19	13.3	0.000831	1.71	LV	CELLSTATES	vCM2	control_LMNA	12	18
HSPA4	0.528	0.0149	0.17	0.244	4.88	14.6	0.000517	1.83	LV	CELLSTATES	vCM2	control_LMNA	12	18
PUS10	0.528	0.0353	0.14	0.177	4.51	10.6	0.00248	1.45	LV	CELLSTATES	vCM2	control_LMNA	12	18
PPWD1	0.526	0.0178	0.231	0.363	5.32	13.7	0.000711	1.75	LV	CELLSTATES	vCM2	control_LMNA	12	18
IFT140	0.525	0.0494	0.0906	0.148	4.08	9.25	0.0044	1.31	LV	CELLSTATES	vCM2	control_LMNA	12	18
TMX4	0.525	0.0465	0.283	0.427	5.6	9.49	0.00398	1.33	LV	CELLSTATES	vCM2	control_LMNA	12	18
UNC50	0.525	0.034	0.104	0.136	4.13	10.7	0.00234	1.47	LV	CELLSTATES	vCM2	control_LMNA	12	18
ZSWIM6	0.524	0.0125	0.76	1.25	7.09	15.4	0.000385	1.9	LV	CELLSTATES	vCM2	control_LMNA	12	18
TMEM245	0.523	0.0106	0.929	1.44	7.33	16.1	0.000299	1.97	LV	CELLSTATES	vCM2	control_LMNA	12	18
RBPMS	0.522	0.0265	3.93	6.51	9.49	11.8	0.00151	1.58	LV	CELLSTATES	vCM2	control_LMNA	12	18
GNA13	0.521	0.0161	0.159	0.234	4.77	14.3	0.000585	1.79	LV	CELLSTATES	vCM2	control_LMNA	12	18
GIN1	0.52	0.0258	0.185	0.263	4.97	11.9	0.00145	1.59	LV	CELLSTATES	vCM2	control_LMNA	12	18
INSR	0.52	0.0175	2.03	3.58	8.56	13.8	0.000691	1.76	LV	CELLSTATES	vCM2	control_LMNA	12	18
SETDB2	0.52	0.04	0.211	0.302	5.17	10.1	0.00307	1.4	LV	CELLSTATES	vCM2	control_LMNA	12	18
DYNC1LI1	0.519	0.0153	0.283	0.423	5.57	14.5	0.000536	1.82	LV	CELLSTATES	vCM2	control_LMNA	12	18
MRPS31	0.519	0.0162	0.256	0.354	5.41	14.2	0.000597	1.79	LV	CELLSTATES	vCM2	control_LMNA	12	18
PDZD8	0.519	0.028	0.234	0.31	5.25	11.6	0.00167	1.55	LV	CELLSTATES	vCM2	control_LMNA	12	18
SECISBP2	0.519	0.0301	0.441	0.567	6.14	11.3	0.00189	1.52	LV	CELLSTATES	vCM2	control_LMNA	12	18
TRMT44	0.519	0.0497	0.0833	0.106	3.79	9.22	0.00446	1.3	LV	CELLSTATES	vCM2	control_LMNA	12	18
NF2	0.517	0.037	0.186	0.256	5	10.4	0.00267	1.43	LV	CELLSTATES	vCM2	control_LMNA	12	18
PPIP5K2	0.517	0.0354	0.688	1.04	6.87	10.6	0.00252	1.45	LV	CELLSTATES	vCM2	control_LMNA	12	18
IPO5	0.516	0.0166	0.0945	0.151	4.08	14.1	0.000627	1.78	LV	CELLSTATES	vCM2	control_LMNA	12	18
CDC37L1	0.515	0.0153	0.377	0.52	5.97	14.5	0.000534	1.82	LV	CELLSTATES	vCM2	control_LMNA	12	18
FAM219A	0.515	0.0304	0.173	0.243	4.86	11.2	0.00193	1.52	LV	CELLSTATES	vCM2	control_LMNA	12	18
UCK2	0.515	0.0316	0.0759	0.135	3.81	11	0.00209	1.5	LV	CELLSTATES	vCM2	control_LMNA	12	18
CEP350	0.513	0.00361	0.881	1.33	7.22	21.2	5.08e-05	2.44	LV	CELLSTATES	vCM2	control_LMNA	12	18
YAF2	0.513	0.0154	1.15	1.77	7.64	14.5	0.000541	1.81	LV	CELLSTATES	vCM2	control_LMNA	12	18
BCL2L1	0.511	0.0226	0.219	0.397	5.33	12.6	0.00111	1.65	LV	CELLSTATES	vCM2	control_LMNA	12	18
SRBD1	0.511	0.018	0.292	0.423	5.64	13.7	0.000722	1.74	LV	CELLSTATES	vCM2	control_LMNA	12	18
FOPNL	0.51	0.0443	0.115	0.144	4.28	9.69	0.00365	1.35	LV	CELLSTATES	vCM2	control_LMNA	12	18
OCIAD1	0.51	0.0084	0.65	0.808	6.66	17.1	0.000209	2.08	LV	CELLSTATES	vCM2	control_LMNA	12	18
MON2	0.509	0.00455	0.895	1.26	7.21	19.8	8.04e-05	2.34	LV	CELLSTATES	vCM2	control_LMNA	12	18
SMPX	0.509	0.0192	0.596	0.907	6.73	13.4	0.00082	1.72	LV	CELLSTATES	vCM2	control_LMNA	12	18
TFCP2	0.509	0.0156	0.7	1.01	6.9	14.4	0.000552	1.81	LV	CELLSTATES	vCM2	control_LMNA	12	18
CEP44	0.508	0.0392	0.192	0.285	5.03	10.2	0.00294	1.41	LV	CELLSTATES	vCM2	control_LMNA	12	18
DNAL1	0.506	0.0429	0.0732	0.0984	3.67	9.83	0.00344	1.37	LV	CELLSTATES	vCM2	control_LMNA	12	18
UBE4A	0.506	0.0163	0.293	0.415	5.64	14.2	0.000607	1.79	LV	CELLSTATES	vCM2	control_LMNA	12	18
MRPL33	0.5	0.0201	0.469	0.667	6.34	13.2	0.000882	1.7	LV	CELLSTATES	vCM2	control_LMNA	12	18

## Sheet: PKP2_control
Gene	logFC	FDR	mean_exp_control	mean_exp_genotype	logCPM	F	PValue	FDR_plot	Region	annotation_level	cell_state	comparison	Observations_genotype	Observations_reference
AL596188.1	3.12	0.000539	0.0105	0.0937	2.04	36	1.69e-06	3.27	LV	CELLSTATES	vCM2	control_PKP2	6	18
HBA1	3.04	0.00114	0.00175	0.049	0.362	30.3	6.5e-06	2.94	LV	CELLSTATES	vCM2	control_PKP2	6	18
HBA2	2.96	0.00184	0.00269	0.0575	0.776	28	1.19e-05	2.74	LV	CELLSTATES	vCM2	control_PKP2	6	18
BIRC7	2.77	0.0292	0.0016	0.0151	-0.0725	13.3	0.00107	1.53	LV	CELLSTATES	vCM2	control_PKP2	6	18
HBB	2.77	0.00184	0.00711	0.123	1.89	27.9	1.2e-05	2.73	LV	CELLSTATES	vCM2	control_PKP2	6	18
AL078590.3	2.76	0.000581	0.0949	0.795	5.03	35.3	1.98e-06	3.24	LV	CELLSTATES	vCM2	control_PKP2	6	18
AL606807.1	2.48	0.0249	0.0157	0.128	2.54	13.9	0.000834	1.6	LV	CELLSTATES	vCM2	control_PKP2	6	18
AL078590.2	2.42	0.00209	0.00645	0.047	1.28	27.1	1.5e-05	2.68	LV	CELLSTATES	vCM2	control_PKP2	6	18
FKBP5	2.42	0.00039	1.51	10.7	8.85	38.4	9.96e-07	3.41	LV	CELLSTATES	vCM2	control_PKP2	6	18
ADAM28	2.33	0.0449	0.0159	0.118	2.31	11.4	0.00215	1.35	LV	CELLSTATES	vCM2	control_PKP2	6	18
WNT9A	2.31	0.00551	0.0653	0.436	4.18	21.5	7.27e-05	2.26	LV	CELLSTATES	vCM2	control_PKP2	6	18
TMEM191B	2.3	0.0451	0.00365	0.0339	0.435	11.4	0.00216	1.35	LV	CELLSTATES	vCM2	control_PKP2	6	18
AP003472.1	2.17	0.00754	0.00199	0.0138	-0.0481	19.9	0.000117	2.12	LV	CELLSTATES	vCM2	control_PKP2	6	18
AC093730.1	2.11	0.00674	0.0603	0.316	3.96	20.5	9.78e-05	2.17	LV	CELLSTATES	vCM2	control_PKP2	6	18
SLC7A8	2.08	1.64e-05	0.119	0.687	4.96	63	1.05e-08	4.78	LV	CELLSTATES	vCM2	control_PKP2	6	18
AL512380.2	2.01	0.016	0.0213	0.106	2.68	16.2	0.000378	1.8	LV	CELLSTATES	vCM2	control_PKP2	6	18
LINC00211	2.01	0.00985	0.0294	0.163	2.95	18.5	0.000178	2.01	LV	CELLSTATES	vCM2	control_PKP2	6	18
TMPRSS11A	1.95	0.0236	0.0111	0.0668	1.6	14.2	0.00077	1.63	LV	CELLSTATES	vCM2	control_PKP2	6	18
AC092902.3	1.92	0.0153	0.00253	0.0137	0.0857	16.4	0.000358	1.82	LV	CELLSTATES	vCM2	control_PKP2	6	18
COTL1	1.92	0.00226	0.0118	0.0721	1.8	26.6	1.72e-05	2.65	LV	CELLSTATES	vCM2	control_PKP2	6	18
WASHC2A	1.92	4.91e-06	0.0935	0.501	4.58	77.5	1.25e-09	5.31	LV	CELLSTATES	vCM2	control_PKP2	6	18
C5orf46	1.9	0.00498	0.041	0.229	3.43	22	6.11e-05	2.3	LV	CELLSTATES	vCM2	control_PKP2	6	18
AC106895.1	1.86	0.0217	0.0825	0.336	4.27	14.7	0.000644	1.66	LV	CELLSTATES	vCM2	control_PKP2	6	18
AC002463.1	1.81	0.00902	0.00473	0.023	0.63	19	0.000152	2.04	LV	CELLSTATES	vCM2	control_PKP2	6	18
HLF	1.81	4.91e-06	0.114	0.487	4.71	77.7	1.21e-09	5.31	LV	CELLSTATES	vCM2	control_PKP2	6	18
AP005329.1	1.8	0.0186	0.0223	0.0723	2.31	15.5	0.000488	1.73	LV	CELLSTATES	vCM2	control_PKP2	6	18
PIK3R1	1.79	0.000508	2.36	9.88	9.07	36.5	1.53e-06	3.29	LV	CELLSTATES	vCM2	control_PKP2	6	18
LINC02306	1.78	0.00583	0.0937	0.512	4.63	21.2	7.79e-05	2.23	LV	CELLSTATES	vCM2	control_PKP2	6	18
LINC01844	1.77	0.00184	0.0766	0.317	4.1	28	1.18e-05	2.74	LV	CELLSTATES	vCM2	control_PKP2	6	18
KLHL36	1.73	1.65e-05	0.194	0.902	5.49	62.4	1.16e-08	4.78	LV	CELLSTATES	vCM2	control_PKP2	6	18
TMPRSS11D	1.72	0.0461	0.0202	0.0888	2.26	11.3	0.00224	1.34	LV	CELLSTATES	vCM2	control_PKP2	6	18
HEG1	1.7	1.64e-05	0.452	1.92	6.66	63.5	9.72e-09	4.78	LV	CELLSTATES	vCM2	control_PKP2	6	18
LINC00844	1.67	0.0483	0.0401	0.213	3.41	11	0.00248	1.32	LV	CELLSTATES	vCM2	control_PKP2	6	18
ZBTB16	1.65	0.000335	2.39	9.62	9.06	40.6	6.21e-07	3.48	LV	CELLSTATES	vCM2	control_PKP2	6	18
AC005332.5	1.62	0.00735	0.0274	0.0885	2.53	20	0.000112	2.13	LV	CELLSTATES	vCM2	control_PKP2	6	18
MUM1L1	1.61	0.00523	0.0659	0.282	3.85	21.7	6.75e-05	2.28	LV	CELLSTATES	vCM2	control_PKP2	6	18
TMTC1	1.6	8.51e-06	0.636	2.8	7.21	69.4	3.97e-09	5.07	LV	CELLSTATES	vCM2	control_PKP2	6	18
AL138737.1	1.58	0.00514	0.0487	0.176	3.44	21.9	6.41e-05	2.29	LV	CELLSTATES	vCM2	control_PKP2	6	18
MBOAT2	1.58	0.00103	0.184	0.872	5.45	31.2	5.23e-06	2.99	LV	CELLSTATES	vCM2	control_PKP2	6	18
FNIP2	1.55	0.00063	1.75	7.09	8.64	34.8	2.23e-06	3.2	LV	CELLSTATES	vCM2	control_PKP2	6	18
SMOC2	1.55	0.00209	0.0176	0.098	2.25	27.1	1.49e-05	2.68	LV	CELLSTATES	vCM2	control_PKP2	6	18
ATAD2	1.53	2.39e-07	0.552	2.15	6.87	115	1.53e-11	6.62	LV	CELLSTATES	vCM2	control_PKP2	6	18
FOXO3	1.53	1.18e-06	1.4	5.77	8.3	94.3	1.51e-10	5.93	LV	CELLSTATES	vCM2	control_PKP2	6	18
SULT1C4	1.52	0.0186	0.00487	0.0177	0.541	15.4	0.000493	1.73	LV	CELLSTATES	vCM2	control_PKP2	6	18
COL23A1	1.51	0.00269	0.533	2.22	6.9	25.5	2.31e-05	2.57	LV	CELLSTATES	vCM2	control_PKP2	6	18
LINC02269	1.51	0.0494	0.0735	0.316	4.2	10.9	0.00258	1.31	LV	CELLSTATES	vCM2	control_PKP2	6	18
BAIAP2	1.5	0.0122	0.0557	0.23	3.7	17.6	0.000242	1.92	LV	CELLSTATES	vCM2	control_PKP2	6	18
TMEM100	1.5	0.0313	0.0523	0.212	3.53	12.9	0.0012	1.5	LV	CELLSTATES	vCM2	control_PKP2	6	18
C6	1.49	0.0033	0.636	2.71	7.21	24.5	3.04e-05	2.48	LV	CELLSTATES	vCM2	control_PKP2	6	18
PDCD4	1.49	0.000865	0.222	0.865	5.56	32.8	3.54e-06	3.06	LV	CELLSTATES	vCM2	control_PKP2	6	18
MKNK2	1.47	0.0008	0.0817	0.31	4.2	33.2	3.22e-06	3.1	LV	CELLSTATES	vCM2	control_PKP2	6	18
AP000894.4	1.46	0.00984	0.00728	0.0248	0.874	18.6	0.000177	2.01	LV	CELLSTATES	vCM2	control_PKP2	6	18
GRK3	1.46	0.000893	0.256	1.07	5.85	32.6	3.77e-06	3.05	LV	CELLSTATES	vCM2	control_PKP2	6	18
AC008906.1	1.45	0.0206	0.00608	0.0186	0.707	15	0.000585	1.69	LV	CELLSTATES	vCM2	control_PKP2	6	18
LEPR	1.45	0.000544	0.0365	0.161	3.02	35.8	1.77e-06	3.26	LV	CELLSTATES	vCM2	control_PKP2	6	18
MAOA	1.45	0.00238	0.333	1.27	6.2	26.3	1.85e-05	2.62	LV	CELLSTATES	vCM2	control_PKP2	6	18
PDZD2	1.45	9.91e-05	4.46	16.3	9.88	48.8	1.2e-07	4	LV	CELLSTATES	vCM2	control_PKP2	6	18
AC106895.2	1.44	0.042	0.0451	0.16	3.33	11.7	0.00191	1.38	LV	CELLSTATES	vCM2	control_PKP2	6	18
MRO	1.43	0.0313	0.0246	0.0815	2.46	12.9	0.0012	1.5	LV	CELLSTATES	vCM2	control_PKP2	6	18
TUB	1.43	4.04e-05	0.113	0.383	4.51	56	3.36e-08	4.39	LV	CELLSTATES	vCM2	control_PKP2	6	18
VSTM2L	1.43	0.0221	0.0399	0.142	3.17	14.6	0.00066	1.66	LV	CELLSTATES	vCM2	control_PKP2	6	18
CRIM1	1.42	0.00916	0.289	1.34	6.16	18.9	0.000157	2.04	LV	CELLSTATES	vCM2	control_PKP2	6	18
ARRDC3	1.41	0.00762	0.0662	0.245	3.79	19.8	0.000121	2.12	LV	CELLSTATES	vCM2	control_PKP2	6	18
FAM69C	1.41	0.0414	0.0748	0.231	3.86	11.7	0.00187	1.38	LV	CELLSTATES	vCM2	control_PKP2	6	18
DHRS3	1.4	0.00107	0.176	0.743	5.33	30.8	5.83e-06	2.97	LV	CELLSTATES	vCM2	control_PKP2	6	18
ABCG2	1.39	0.0179	0.0492	0.153	3.34	15.7	0.000458	1.75	LV	CELLSTATES	vCM2	control_PKP2	6	18
AC083800.1	1.39	0.0361	0.0137	0.0409	1.63	12.3	0.00152	1.44	LV	CELLSTATES	vCM2	control_PKP2	6	18
AP005131.1	1.39	0.0034	0.0425	0.123	3.08	24.3	3.2e-05	2.47	LV	CELLSTATES	vCM2	control_PKP2	6	18
AC027312.1	1.37	0.0187	0.0171	0.0469	1.92	15.3	0.000513	1.73	LV	CELLSTATES	vCM2	control_PKP2	6	18
ERAP1	1.37	0.000497	0.791	2.53	7.31	36.7	1.46e-06	3.3	LV	CELLSTATES	vCM2	control_PKP2	6	18
KLF15	1.36	0.00503	0.101	0.304	4.27	22	6.21e-05	2.3	LV	CELLSTATES	vCM2	control_PKP2	6	18
MYBPC1	1.36	0.0185	0.0854	0.312	4.2	15.5	0.00048	1.73	LV	CELLSTATES	vCM2	control_PKP2	6	18
YBX3	1.36	0.0023	0.358	1.26	6.22	26.5	1.77e-05	2.64	LV	CELLSTATES	vCM2	control_PKP2	6	18
C4orf45	1.35	0.00349	0.311	0.92	5.9	24.2	3.33e-05	2.46	LV	CELLSTATES	vCM2	control_PKP2	6	18
RHOBTB1	1.35	0.000693	0.379	1.19	6.23	34.3	2.53e-06	3.16	LV	CELLSTATES	vCM2	control_PKP2	6	18
SLC19A2	1.34	0.0248	0.407	1.37	6.36	14	0.000831	1.6	LV	CELLSTATES	vCM2	control_PKP2	6	18
AC016831.7	1.33	0.000346	3.28	13.3	9.49	39.5	7.88e-07	3.46	LV	CELLSTATES	vCM2	control_PKP2	6	18
DPYSL2	1.33	0.00295	0.181	0.619	5.26	25.1	2.58e-05	2.53	LV	CELLSTATES	vCM2	control_PKP2	6	18
LINC00222	1.33	0.0119	0.0294	0.119	2.66	17.7	0.000234	1.92	LV	CELLSTATES	vCM2	control_PKP2	6	18
ZNF214	1.33	0.00622	0.0175	0.064	1.92	20.9	8.67e-05	2.21	LV	CELLSTATES	vCM2	control_PKP2	6	18
CASC1	1.31	0.000896	0.0406	0.135	3.06	32.3	4.01e-06	3.05	LV	CELLSTATES	vCM2	control_PKP2	6	18
GPR173	1.31	0.0113	0.0188	0.0678	2.09	17.9	0.000218	1.95	LV	CELLSTATES	vCM2	control_PKP2	6	18
NEURL1B	1.31	0.00765	0.0207	0.077	2.26	19.7	0.000122	2.12	LV	CELLSTATES	vCM2	control_PKP2	6	18
AL008582.1	1.3	0.0268	0.00968	0.0278	1.15	13.6	0.000935	1.57	LV	CELLSTATES	vCM2	control_PKP2	6	18
PGBD2	1.3	0.00912	0.0226	0.077	2.27	19	0.000155	2.04	LV	CELLSTATES	vCM2	control_PKP2	6	18
AC126118.1	1.29	0.0354	0.00735	0.0256	0.973	12.4	0.00148	1.45	LV	CELLSTATES	vCM2	control_PKP2	6	18
ZNF189	1.29	9.11e-05	0.249	0.927	5.73	50.1	9.58e-08	4.04	LV	CELLSTATES	vCM2	control_PKP2	6	18
AC092378.2	1.27	0.0121	0.0218	0.0596	2.08	17.6	0.000238	1.92	LV	CELLSTATES	vCM2	control_PKP2	6	18
CRACR2A	1.27	0.000922	0.0492	0.173	3.35	32	4.37e-06	3.04	LV	CELLSTATES	vCM2	control_PKP2	6	18
MPP4	1.27	0.0126	0.0253	0.0775	2.38	17.3	0.000265	1.9	LV	CELLSTATES	vCM2	control_PKP2	6	18
BCL2	1.25	0.0165	0.259	0.799	5.72	16	0.000403	1.78	LV	CELLSTATES	vCM2	control_PKP2	6	18
SAMHD1	1.25	0.00349	0.146	0.525	4.95	24.1	3.35e-05	2.46	LV	CELLSTATES	vCM2	control_PKP2	6	18
DDX60	1.24	0.000903	0.0224	0.0705	2.27	32.2	4.1e-06	3.04	LV	CELLSTATES	vCM2	control_PKP2	6	18
LINC00886	1.24	1.71e-05	0.345	1.03	6.03	61.6	1.31e-08	4.77	LV	CELLSTATES	vCM2	control_PKP2	6	18
APPL2	1.23	6.89e-06	0.447	1.47	6.49	72.2	2.64e-09	5.16	LV	CELLSTATES	vCM2	control_PKP2	6	18
AKTIP	1.22	0.000211	0.143	0.491	4.84	43.5	3.38e-07	3.68	LV	CELLSTATES	vCM2	control_PKP2	6	18
ERN1	1.22	0.00108	0.132	0.434	4.68	30.7	5.94e-06	2.97	LV	CELLSTATES	vCM2	control_PKP2	6	18
AC012404.1	1.21	0.0225	0.105	0.294	4.3	14.5	0.000681	1.65	LV	CELLSTATES	vCM2	control_PKP2	6	18
UBE2Q2L	1.21	0.0143	0.156	0.427	4.79	16.7	0.000322	1.85	LV	CELLSTATES	vCM2	control_PKP2	6	18
HBP1	1.2	0.0012	0.218	0.633	5.36	30.1	6.89e-06	2.92	LV	CELLSTATES	vCM2	control_PKP2	6	18
PID1	1.2	0.0187	0.0733	0.237	3.93	15.3	0.000513	1.73	LV	CELLSTATES	vCM2	control_PKP2	6	18
RORA	1.2	0.00243	0.937	2.63	7.44	26.2	1.91e-05	2.61	LV	CELLSTATES	vCM2	control_PKP2	6	18
C9orf84	1.19	0.00414	0.254	0.682	5.53	23.2	4.37e-05	2.38	LV	CELLSTATES	vCM2	control_PKP2	6	18
MSH4	1.19	0.0298	0.0597	0.2	3.63	13.2	0.0011	1.53	LV	CELLSTATES	vCM2	control_PKP2	6	18
GPCPD1	1.18	0.0126	0.33	0.965	5.92	17.3	0.000264	1.9	LV	CELLSTATES	vCM2	control_PKP2	6	18
LRRCC1	1.18	0.0346	0.0171	0.0502	1.89	12.4	0.00144	1.46	LV	CELLSTATES	vCM2	control_PKP2	6	18
SHC4	1.18	0.0344	0.0429	0.144	3.21	12.5	0.00142	1.46	LV	CELLSTATES	vCM2	control_PKP2	6	18
UPP2	1.18	0.0145	0.0636	0.182	3.67	16.6	0.000329	1.84	LV	CELLSTATES	vCM2	control_PKP2	6	18
ARHGAP26	1.17	0.000232	2.67	8.13	9.04	42.8	3.94e-07	3.64	LV	CELLSTATES	vCM2	control_PKP2	6	18
SLC4A7	1.17	0.0114	0.307	0.912	5.91	17.9	0.000219	1.94	LV	CELLSTATES	vCM2	control_PKP2	6	18
GLT8D2	1.16	0.016	0.0278	0.0972	2.59	16.2	0.000381	1.8	LV	CELLSTATES	vCM2	control_PKP2	6	18
FRMD4B	1.15	0.0454	0.364	0.989	6.12	11.3	0.00218	1.34	LV	CELLSTATES	vCM2	control_PKP2	6	18
KCNAB2	1.15	0.00916	0.124	0.384	4.57	18.9	0.000158	2.04	LV	CELLSTATES	vCM2	control_PKP2	6	18
LINC01725	1.15	0.000783	0.286	0.83	5.78	33.6	2.94e-06	3.11	LV	CELLSTATES	vCM2	control_PKP2	6	18
TMEM232	1.15	0.0165	0.178	0.482	4.99	16.1	0.000395	1.78	LV	CELLSTATES	vCM2	control_PKP2	6	18
TMEM9B-AS1	1.15	0.0326	0.0696	0.227	3.74	12.8	0.00127	1.49	LV	CELLSTATES	vCM2	control_PKP2	6	18
ANTXR2	1.14	0.000508	0.31	0.989	5.98	36.4	1.56e-06	3.29	LV	CELLSTATES	vCM2	control_PKP2	6	18
PLS3-AS1	1.14	0.0198	0.0627	0.193	3.6	15.1	0.000551	1.7	LV	CELLSTATES	vCM2	control_PKP2	6	18
PQLC1	1.14	0.00269	0.103	0.275	4.21	25.5	2.28e-05	2.57	LV	CELLSTATES	vCM2	control_PKP2	6	18
FRRS1L	1.13	0.039	0.0153	0.0479	1.8	12	0.0017	1.41	LV	CELLSTATES	vCM2	control_PKP2	6	18
LAMA3	1.13	0.0126	0.116	0.338	4.51	17.3	0.000262	1.9	LV	CELLSTATES	vCM2	control_PKP2	6	18
MTMR14	1.13	0.000104	0.219	0.693	5.44	48.1	1.4e-07	3.98	LV	CELLSTATES	vCM2	control_PKP2	6	18
ADGRF3	1.12	0.0459	0.0194	0.0505	1.96	11.3	0.00222	1.34	LV	CELLSTATES	vCM2	control_PKP2	6	18
ASB1	1.12	0.0476	0.0943	0.283	4.23	11.1	0.00237	1.32	LV	CELLSTATES	vCM2	control_PKP2	6	18
BLM	1.12	0.0217	0.171	0.525	5.08	14.7	0.000643	1.66	LV	CELLSTATES	vCM2	control_PKP2	6	18
JARID2	1.12	0.00063	0.895	2.4	7.34	34.8	2.25e-06	3.2	LV	CELLSTATES	vCM2	control_PKP2	6	18
LINC02268	1.11	0.0234	0.0343	0.093	2.74	14.3	0.000742	1.63	LV	CELLSTATES	vCM2	control_PKP2	6	18
AC004982.2	1.1	0.00425	0.0411	0.108	2.97	23	4.59e-05	2.37	LV	CELLSTATES	vCM2	control_PKP2	6	18
VCL	1.1	0.000581	2.09	5.64	8.61	35.3	2.01e-06	3.24	LV	CELLSTATES	vCM2	control_PKP2	6	18
ABCA8	1.09	0.00765	0.518	1.51	6.62	19.7	0.000122	2.12	LV	CELLSTATES	vCM2	control_PKP2	6	18
BTBD8	1.09	0.00209	0.116	0.323	4.44	27.3	1.42e-05	2.68	LV	CELLSTATES	vCM2	control_PKP2	6	18
CASC2	1.09	0.0165	0.0506	0.18	3.43	16	0.000404	1.78	LV	CELLSTATES	vCM2	control_PKP2	6	18
LDLRAD4	1.09	0.00039	1.79	5.3	8.41	38.5	9.68e-07	3.41	LV	CELLSTATES	vCM2	control_PKP2	6	18
NFKBIA	1.09	0.0114	0.175	0.535	5.12	17.8	0.000223	1.94	LV	CELLSTATES	vCM2	control_PKP2	6	18
NFE2L1	1.08	5.75e-06	0.268	0.791	5.66	74.7	1.84e-09	5.24	LV	CELLSTATES	vCM2	control_PKP2	6	18
PARVA	1.08	0.000796	0.774	2.16	7.21	33.4	3.1e-06	3.1	LV	CELLSTATES	vCM2	control_PKP2	6	18
TMEM140	1.08	0.00551	0.0907	0.276	4.17	21.5	7.29e-05	2.26	LV	CELLSTATES	vCM2	control_PKP2	6	18
AP005131.5	1.07	0.0342	0.0343	0.0951	2.71	12.5	0.0014	1.47	LV	CELLSTATES	vCM2	control_PKP2	6	18
CAST	1.07	0.000346	1.53	4.49	8.22	40.2	6.79e-07	3.46	LV	CELLSTATES	vCM2	control_PKP2	6	18
DOCK5	1.07	0.00775	0.979	2.98	7.56	19.6	0.000127	2.11	LV	CELLSTATES	vCM2	control_PKP2	6	18
SLC25A30	1.07	0.0108	0.208	0.54	5.26	18.1	0.000202	1.97	LV	CELLSTATES	vCM2	control_PKP2	6	18
SPEF2	1.07	0.00255	0.0461	0.117	3.14	25.9	2.07e-05	2.59	LV	CELLSTATES	vCM2	control_PKP2	6	18
ARHGAP24	1.06	0.0307	2.03	5.54	8.61	13	0.00116	1.51	LV	CELLSTATES	vCM2	control_PKP2	6	18
CCDC93	1.06	0.000884	0.748	2.2	7.15	32.7	3.67e-06	3.05	LV	CELLSTATES	vCM2	control_PKP2	6	18
FBXO42	1.06	9.11e-05	0.839	2.3	7.28	49.9	9.9e-08	4.04	LV	CELLSTATES	vCM2	control_PKP2	6	18
C12orf56	1.05	0.014	0.0323	0.0865	2.71	16.8	0.00031	1.85	LV	CELLSTATES	vCM2	control_PKP2	6	18
RERGL	1.05	0.023	0.0449	0.118	3.11	14.4	0.000709	1.64	LV	CELLSTATES	vCM2	control_PKP2	6	18
UBALD2	1.05	0.00463	0.0342	0.108	2.8	22.5	5.41e-05	2.33	LV	CELLSTATES	vCM2	control_PKP2	6	18
XPO1	1.05	0.00103	0.435	1.19	6.33	31.2	5.29e-06	2.99	LV	CELLSTATES	vCM2	control_PKP2	6	18
KLF9	1.04	0.0165	0.215	0.618	5.34	16.1	0.000401	1.78	LV	CELLSTATES	vCM2	control_PKP2	6	18
PHYHD1	1.04	0.00735	0.107	0.286	4.35	20	0.000112	2.13	LV	CELLSTATES	vCM2	control_PKP2	6	18
AC009093.2	1.03	0.0263	0.0736	0.177	3.8	13.7	0.000897	1.58	LV	CELLSTATES	vCM2	control_PKP2	6	18
AC058791.1	1.03	0.0232	0.285	1	5.85	14.3	0.00073	1.63	LV	CELLSTATES	vCM2	control_PKP2	6	18
AL031123.1	1.03	0.0106	0.0489	0.124	3.19	18.3	0.000194	1.98	LV	CELLSTATES	vCM2	control_PKP2	6	18
ARHGAP42	1.03	0.00222	0.322	0.939	5.96	26.7	1.68e-05	2.65	LV	CELLSTATES	vCM2	control_PKP2	6	18
CNST	1.03	0.000896	0.435	1.18	6.32	32.4	3.92e-06	3.05	LV	CELLSTATES	vCM2	control_PKP2	6	18
CPEB4	1.03	0.00389	3.68	10.3	9.44	23.6	3.96e-05	2.41	LV	CELLSTATES	vCM2	control_PKP2	6	18
KCNIP1	1.03	0.0388	0.488	1.22	6.52	12	0.00168	1.41	LV	CELLSTATES	vCM2	control_PKP2	6	18
RAD51B	1.03	0.00653	0.191	0.506	5.13	20.6	9.41e-05	2.18	LV	CELLSTATES	vCM2	control_PKP2	6	18
USP31	1.03	0.00382	0.607	1.63	6.82	23.7	3.81e-05	2.42	LV	CELLSTATES	vCM2	control_PKP2	6	18
FNDC3B	1.02	8.51e-06	2.33	6.7	8.81	68.7	4.35e-09	5.07	LV	CELLSTATES	vCM2	control_PKP2	6	18
JAK1	1.02	0.0021	0.489	1.36	6.5	27	1.55e-05	2.68	LV	CELLSTATES	vCM2	control_PKP2	6	18
RPS6KA2	1.02	0.00101	0.346	1.02	6.05	31.4	4.99e-06	2.99	LV	CELLSTATES	vCM2	control_PKP2	6	18
SGPP2	1.02	0.0492	0.298	0.857	5.86	10.9	0.00256	1.31	LV	CELLSTATES	vCM2	control_PKP2	6	18
AL391684.1	1.01	0.0477	0.0237	0.0656	2.24	11.1	0.0024	1.32	LV	CELLSTATES	vCM2	control_PKP2	6	18
C1orf21	1.01	0.00209	1.25	3.5	7.87	27.3	1.42e-05	2.68	LV	CELLSTATES	vCM2	control_PKP2	6	18
EPB41L4B	1.01	0.0227	0.293	0.934	5.89	14.5	0.00069	1.64	LV	CELLSTATES	vCM2	control_PKP2	6	18
KRBA1	1.01	0.0143	0.11	0.367	4.45	16.7	0.000325	1.84	LV	CELLSTATES	vCM2	control_PKP2	6	18
LINC01545	1.01	0.0429	0.018	0.0492	1.97	11.6	0.00198	1.37	LV	CELLSTATES	vCM2	control_PKP2	6	18
MYLIP	1.01	0.0232	0.0727	0.207	3.8	14.3	0.00073	1.63	LV	CELLSTATES	vCM2	control_PKP2	6	18
NPHP4	1.01	0.0356	0.0882	0.239	4.04	12.3	0.0015	1.45	LV	CELLSTATES	vCM2	control_PKP2	6	18
PIK3IP1	1.01	0.0342	0.0407	0.126	2.95	12.6	0.00138	1.47	LV	CELLSTATES	vCM2	control_PKP2	6	18
ZFAND5	1.01	0.0271	0.206	0.61	5.36	13.6	0.000949	1.57	LV	CELLSTATES	vCM2	control_PKP2	6	18
ZNF106	1.01	0.000497	1.53	3.92	8.11	36.7	1.44e-06	3.3	LV	CELLSTATES	vCM2	control_PKP2	6	18
ASIP	0.997	0.00399	0.159	0.605	5.1	23.4	4.08e-05	2.4	LV	CELLSTATES	vCM2	control_PKP2	6	18
AC091544.5	0.99	0.0408	0.0138	0.0351	1.5	11.8	0.00182	1.39	LV	CELLSTATES	vCM2	control_PKP2	6	18
GEN1	0.98	0.00679	0.145	0.394	4.75	20.4	9.99e-05	2.17	LV	CELLSTATES	vCM2	control_PKP2	6	18
MYOZ2	0.98	0.00255	4.72	11.5	9.72	25.9	2.07e-05	2.59	LV	CELLSTATES	vCM2	control_PKP2	6	18
AC021086.1	0.974	0.0176	0.0538	0.124	3.29	15.7	0.000449	1.75	LV	CELLSTATES	vCM2	control_PKP2	6	18
RGS11	0.969	0.0206	0.0668	0.176	3.66	14.9	0.000586	1.69	LV	CELLSTATES	vCM2	control_PKP2	6	18
SLC30A10	0.969	0.0278	0.301	0.744	5.86	13.5	0.000985	1.56	LV	CELLSTATES	vCM2	control_PKP2	6	18
PEBP4	0.968	0.00477	1.12	2.67	7.59	22.3	5.67e-05	2.32	LV	CELLSTATES	vCM2	control_PKP2	6	18
AL136979.1	0.967	0.0135	0.141	0.328	4.66	17	0.000294	1.87	LV	CELLSTATES	vCM2	control_PKP2	6	18
AC027117.2	0.963	0.00382	0.335	0.897	5.95	23.7	3.81e-05	2.42	LV	CELLSTATES	vCM2	control_PKP2	6	18
RPGR	0.961	0.0021	0.0632	0.205	3.65	27	1.54e-05	2.68	LV	CELLSTATES	vCM2	control_PKP2	6	18
TBC1D1	0.958	6.41e-05	1.13	2.78	7.65	52.5	6.14e-08	4.19	LV	CELLSTATES	vCM2	control_PKP2	6	18
TBC1D8	0.958	0.000232	1.27	3.32	7.85	42.7	4e-07	3.64	LV	CELLSTATES	vCM2	control_PKP2	6	18
STARD13	0.953	0.00711	2.04	5.12	8.56	20.2	0.000106	2.15	LV	CELLSTATES	vCM2	control_PKP2	6	18
SEC16B	0.952	0.0421	0.0808	0.21	3.92	11.7	0.00193	1.38	LV	CELLSTATES	vCM2	control_PKP2	6	18
ADO	0.951	0.039	0.0219	0.0543	2.09	12	0.0017	1.41	LV	CELLSTATES	vCM2	control_PKP2	6	18
AC055733.2	0.949	0.0184	0.201	0.523	5.19	15.6	0.000475	1.74	LV	CELLSTATES	vCM2	control_PKP2	6	18
CRB1	0.946	0.00436	0.0914	0.235	4.07	22.9	4.83e-05	2.36	LV	CELLSTATES	vCM2	control_PKP2	6	18
LINC01505	0.945	0.000485	2.16	5.48	8.63	37.1	1.33e-06	3.31	LV	CELLSTATES	vCM2	control_PKP2	6	18
SOS1	0.942	0.000173	1.24	3.34	7.86	44.7	2.66e-07	3.76	LV	CELLSTATES	vCM2	control_PKP2	6	18
USP53	0.942	0.000234	1.56	4.18	8.16	42.5	4.19e-07	3.63	LV	CELLSTATES	vCM2	control_PKP2	6	18
TCAP	0.939	0.0232	2.73	8.45	9.12	14.4	0.00072	1.63	LV	CELLSTATES	vCM2	control_PKP2	6	18
MED30	0.935	0.00622	0.0463	0.115	3.15	20.9	8.71e-05	2.21	LV	CELLSTATES	vCM2	control_PKP2	6	18
ATP6AP1L	0.932	0.0217	0.159	0.42	4.87	14.7	0.000646	1.66	LV	CELLSTATES	vCM2	control_PKP2	6	18
HADHB	0.931	0.0213	2.2	5.76	8.69	14.8	0.000618	1.67	LV	CELLSTATES	vCM2	control_PKP2	6	18
RMDN2	0.931	0.00288	0.136	0.374	4.67	25.2	2.5e-05	2.54	LV	CELLSTATES	vCM2	control_PKP2	6	18
RIDA	0.928	0.00702	0.0749	0.196	3.8	20.3	0.000104	2.15	LV	CELLSTATES	vCM2	control_PKP2	6	18
AP005329.2	0.925	0.014	0.539	1.28	6.55	16.8	0.000312	1.85	LV	CELLSTATES	vCM2	control_PKP2	6	18
MLF1	0.924	0.0034	1.33	3.32	7.88	24.3	3.21e-05	2.47	LV	CELLSTATES	vCM2	control_PKP2	6	18
ATP2C1	0.92	0.000922	1.08	2.68	7.58	32	4.32e-06	3.04	LV	CELLSTATES	vCM2	control_PKP2	6	18
PCSK6	0.916	0.0409	0.537	1.34	6.61	11.8	0.00183	1.39	LV	CELLSTATES	vCM2	control_PKP2	6	18
FAM161A	0.915	0.0313	0.0338	0.0832	2.71	13	0.00119	1.5	LV	CELLSTATES	vCM2	control_PKP2	6	18
UBA6-AS1	0.911	0.028	0.414	1.2	6.3	13.4	0.000999	1.55	LV	CELLSTATES	vCM2	control_PKP2	6	18
ACSS1	0.909	0.00517	0.536	1.52	6.65	21.8	6.51e-05	2.29	LV	CELLSTATES	vCM2	control_PKP2	6	18
MAMDC2-AS1	0.909	0.0439	0.0335	0.0891	2.67	11.5	0.00208	1.36	LV	CELLSTATES	vCM2	control_PKP2	6	18
ABAT	0.907	0.0186	0.106	0.259	4.3	15.5	0.000488	1.73	LV	CELLSTATES	vCM2	control_PKP2	6	18
PSD3	0.907	0.00269	7.32	17.7	10.4	25.5	2.32e-05	2.57	LV	CELLSTATES	vCM2	control_PKP2	6	18
UBR5-AS1	0.905	0.0416	0.0498	0.115	3.14	11.7	0.00188	1.38	LV	CELLSTATES	vCM2	control_PKP2	6	18
TXLNB	0.903	0.00107	1.09	2.87	7.64	30.8	5.75e-06	2.97	LV	CELLSTATES	vCM2	control_PKP2	6	18
FLVCR2	0.896	0.0493	0.0405	0.131	3	10.9	0.00257	1.31	LV	CELLSTATES	vCM2	control_PKP2	6	18
FAM13C	0.895	0.0498	0.105	0.312	4.35	10.9	0.00262	1.3	LV	CELLSTATES	vCM2	control_PKP2	6	18
RBL2	0.889	0.0137	0.497	1.22	6.43	16.9	0.000298	1.86	LV	CELLSTATES	vCM2	control_PKP2	6	18
AC211486.5	0.88	0.0234	0.0541	0.126	3.29	14.2	0.000751	1.63	LV	CELLSTATES	vCM2	control_PKP2	6	18
AC008629.1	0.879	0.00984	0.162	0.389	4.84	18.6	0.000177	2.01	LV	CELLSTATES	vCM2	control_PKP2	6	18
ZNF471	0.879	0.0213	0.0743	0.153	3.65	14.8	0.000617	1.67	LV	CELLSTATES	vCM2	control_PKP2	6	18
HMGB2	0.873	0.0398	0.0605	0.161	3.51	11.9	0.00174	1.4	LV	CELLSTATES	vCM2	control_PKP2	6	18
IP6K3	0.87	0.0421	0.289	0.744	5.74	11.7	0.00193	1.38	LV	CELLSTATES	vCM2	control_PKP2	6	18
FAM214A	0.866	0.00621	0.729	1.89	7.04	20.9	8.58e-05	2.21	LV	CELLSTATES	vCM2	control_PKP2	6	18
GREB1	0.864	0.00444	0.32	0.808	5.84	22.7	5.06e-05	2.35	LV	CELLSTATES	vCM2	control_PKP2	6	18
DNAJC27-AS1	0.851	0.0432	0.0708	0.172	3.62	11.6	0.002	1.36	LV	CELLSTATES	vCM2	control_PKP2	6	18
ARNT2	0.846	0.0216	0.051	0.115	3.2	14.7	0.000632	1.67	LV	CELLSTATES	vCM2	control_PKP2	6	18
AC092378.1	0.844	0.00944	0.33	0.79	5.85	18.8	0.000166	2.03	LV	CELLSTATES	vCM2	control_PKP2	6	18
LIN7A	0.839	0.00163	0.42	1.07	6.26	28.8	9.57e-06	2.79	LV	CELLSTATES	vCM2	control_PKP2	6	18
TMEM164	0.839	0.00804	1.41	3.24	7.9	19.5	0.000133	2.09	LV	CELLSTATES	vCM2	control_PKP2	6	18
TDRD9	0.838	0.0433	0.0541	0.162	3.42	11.6	0.00201	1.36	LV	CELLSTATES	vCM2	control_PKP2	6	18
LINC01515	0.835	0.0137	0.203	0.423	5.1	16.9	0.000301	1.86	LV	CELLSTATES	vCM2	control_PKP2	6	18
SPATA17	0.822	0.0168	0.0999	0.258	4.19	16	0.000414	1.78	LV	CELLSTATES	vCM2	control_PKP2	6	18
SMC6	0.82	0.00185	0.482	1.23	6.44	27.9	1.22e-05	2.73	LV	CELLSTATES	vCM2	control_PKP2	6	18
HHLA3	0.816	0.0186	0.0375	0.0845	2.78	15.5	0.00049	1.73	LV	CELLSTATES	vCM2	control_PKP2	6	18
TSC22D1	0.815	0.00702	1.02	2.43	7.5	20.3	0.000104	2.15	LV	CELLSTATES	vCM2	control_PKP2	6	18
CASTOR2	0.814	0.0303	0.102	0.259	4.23	13.1	0.00113	1.52	LV	CELLSTATES	vCM2	control_PKP2	6	18
C5orf51	0.813	0.0172	0.0742	0.169	3.73	15.8	0.000433	1.76	LV	CELLSTATES	vCM2	control_PKP2	6	18
PPP2CB	0.813	0.00101	0.533	1.21	6.52	31.4	4.96e-06	2.99	LV	CELLSTATES	vCM2	control_PKP2	6	18
UTP23	0.81	0.023	0.168	0.381	4.82	14.4	0.000709	1.64	LV	CELLSTATES	vCM2	control_PKP2	6	18
MTUS1	0.809	0.000346	1.87	4.53	8.37	39.4	8.03e-07	3.46	LV	CELLSTATES	vCM2	control_PKP2	6	18
PDE7A	0.807	0.00909	5.06	12.3	9.83	19	0.000154	2.04	LV	CELLSTATES	vCM2	control_PKP2	6	18
PDLIM1	0.807	0.00602	0.378	0.892	6.05	21.1	8.13e-05	2.22	LV	CELLSTATES	vCM2	control_PKP2	6	18
EFCAB6	0.805	0.00633	0.141	0.337	4.64	20.8	8.99e-05	2.2	LV	CELLSTATES	vCM2	control_PKP2	6	18
KIAA1217	0.805	0.0133	2.4	5.44	8.71	17.1	0.000287	1.87	LV	CELLSTATES	vCM2	control_PKP2	6	18
SGCG	0.802	0.006	2.74	6.26	8.9	21.1	8.05e-05	2.22	LV	CELLSTATES	vCM2	control_PKP2	6	18
CDKL5	0.8	0.00436	0.555	1.4	6.64	22.9	4.81e-05	2.36	LV	CELLSTATES	vCM2	control_PKP2	6	18
RASAL2	0.8	0.0128	2.58	6.31	8.89	17.2	0.000272	1.89	LV	CELLSTATES	vCM2	control_PKP2	6	18
CBFB	0.793	0.0021	0.227	0.565	5.37	27	1.53e-05	2.68	LV	CELLSTATES	vCM2	control_PKP2	6	18
PSMD8	0.791	0.0128	0.321	0.778	5.85	17.2	0.000272	1.89	LV	CELLSTATES	vCM2	control_PKP2	6	18
GABRB1	0.79	0.00815	0.625	1.51	6.76	19.4	0.000135	2.09	LV	CELLSTATES	vCM2	control_PKP2	6	18
MEF2C-AS1	0.789	0.00311	0.159	0.343	4.79	24.8	2.79e-05	2.51	LV	CELLSTATES	vCM2	control_PKP2	6	18
RAD21	0.788	0.000544	0.201	0.48	5.17	35.8	1.77e-06	3.26	LV	CELLSTATES	vCM2	control_PKP2	6	18
CREBRF	0.781	0.0143	0.287	0.722	5.71	16.7	0.000325	1.84	LV	CELLSTATES	vCM2	control_PKP2	6	18
ECHDC3	0.781	0.0265	0.255	0.619	5.52	13.7	0.000911	1.58	LV	CELLSTATES	vCM2	control_PKP2	6	18
HMGN2	0.781	0.0316	0.0889	0.214	4.03	12.9	0.00122	1.5	LV	CELLSTATES	vCM2	control_PKP2	6	18
OSBPL11	0.78	0.0442	0.254	0.591	5.46	11.4	0.0021	1.35	LV	CELLSTATES	vCM2	control_PKP2	6	18
CPED1	0.777	0.000896	1.73	3.8	8.21	32.5	3.84e-06	3.05	LV	CELLSTATES	vCM2	control_PKP2	6	18
HIC2	0.773	0.0474	0.0517	0.128	3.24	11.2	0.00233	1.32	LV	CELLSTATES	vCM2	control_PKP2	6	18
JAK2	0.773	0.0234	0.515	1.15	6.47	14.2	0.000758	1.63	LV	CELLSTATES	vCM2	control_PKP2	6	18
URB1	0.773	0.0245	0.124	0.293	4.47	14	0.000816	1.61	LV	CELLSTATES	vCM2	control_PKP2	6	18
DHX15	0.772	0.00168	0.326	0.755	5.83	28.5	1.05e-05	2.77	LV	CELLSTATES	vCM2	control_PKP2	6	18
EAF2	0.77	0.0344	0.0339	0.0897	2.69	12.5	0.00142	1.46	LV	CELLSTATES	vCM2	control_PKP2	6	18
MXI1	0.77	0.00415	0.605	1.33	6.68	23.1	4.45e-05	2.38	LV	CELLSTATES	vCM2	control_PKP2	6	18
KANK1	0.768	0.00091	5.41	11.7	9.85	32.1	4.19e-06	3.04	LV	CELLSTATES	vCM2	control_PKP2	6	18
PRKCE	0.768	0.00381	1.23	2.66	7.72	23.7	3.75e-05	2.42	LV	CELLSTATES	vCM2	control_PKP2	6	18
CFAP70	0.767	0.00607	0.213	0.483	5.17	21	8.31e-05	2.22	LV	CELLSTATES	vCM2	control_PKP2	6	18
FAM213A	0.766	0.00209	0.16	0.372	4.83	27.2	1.46e-05	2.68	LV	CELLSTATES	vCM2	control_PKP2	6	18
ULK1	0.766	0.0217	0.217	0.514	5.24	14.7	0.000642	1.66	LV	CELLSTATES	vCM2	control_PKP2	6	18
HMGN1	0.765	0.0168	0.261	0.549	5.44	16	0.000416	1.77	LV	CELLSTATES	vCM2	control_PKP2	6	18
CCDC6	0.763	0.00485	0.247	0.587	5.46	22.2	5.83e-05	2.31	LV	CELLSTATES	vCM2	control_PKP2	6	18
CFAP58	0.763	0.0332	0.0787	0.195	3.88	12.7	0.00132	1.48	LV	CELLSTATES	vCM2	control_PKP2	6	18
PTPN14	0.762	0.0153	0.527	1.22	6.54	16.4	0.000357	1.82	LV	CELLSTATES	vCM2	control_PKP2	6	18
SRSF6	0.761	0.0216	0.262	0.7	5.63	14.7	0.000632	1.67	LV	CELLSTATES	vCM2	control_PKP2	6	18
DIRC2	0.76	0.0165	0.383	0.913	6.09	16	0.000402	1.78	LV	CELLSTATES	vCM2	control_PKP2	6	18
LMLN	0.756	0.0257	0.0896	0.194	3.92	13.8	0.000876	1.59	LV	CELLSTATES	vCM2	control_PKP2	6	18
CA3	0.755	0.0335	0.157	0.349	4.75	12.6	0.00134	1.47	LV	CELLSTATES	vCM2	control_PKP2	6	18
ZNF678	0.753	0.0107	0.105	0.221	4.18	18.2	0.000199	1.97	LV	CELLSTATES	vCM2	control_PKP2	6	18
PPM1L	0.75	0.00245	1.83	4.44	8.34	26.1	1.94e-05	2.61	LV	CELLSTATES	vCM2	control_PKP2	6	18
ZRANB1	0.75	0.00442	0.224	0.522	5.28	22.8	4.91e-05	2.35	LV	CELLSTATES	vCM2	control_PKP2	6	18
TMEM245	0.747	0.000462	0.929	2.26	7.36	37.4	1.24e-06	3.34	LV	CELLSTATES	vCM2	control_PKP2	6	18
NEDD4L	0.744	0.000796	0.796	1.87	7.12	33.4	3.11e-06	3.1	LV	CELLSTATES	vCM2	control_PKP2	6	18
KCTD1	0.742	0.0244	0.407	0.898	6.16	14	0.000811	1.61	LV	CELLSTATES	vCM2	control_PKP2	6	18
TUBE1	0.741	0.0126	0.677	1.46	6.83	17.3	0.000265	1.9	LV	CELLSTATES	vCM2	control_PKP2	6	18
PANK1	0.735	0.0344	0.442	0.996	6.25	12.5	0.00141	1.46	LV	CELLSTATES	vCM2	control_PKP2	6	18
CECR2	0.732	0.000783	0.907	2.06	7.3	33.6	2.95e-06	3.11	LV	CELLSTATES	vCM2	control_PKP2	6	18
FOXO1	0.729	0.0172	0.78	1.92	7.14	15.8	0.000431	1.77	LV	CELLSTATES	vCM2	control_PKP2	6	18
HDAC4	0.729	0.000896	0.924	2.02	7.29	32.3	4e-06	3.05	LV	CELLSTATES	vCM2	control_PKP2	6	18
ZMAT1	0.728	0.0319	0.268	0.553	5.45	12.8	0.00124	1.5	LV	CELLSTATES	vCM2	control_PKP2	6	18
CSGALNACT1	0.723	0.0107	2.01	4.52	8.46	18.2	0.000198	1.97	LV	CELLSTATES	vCM2	control_PKP2	6	18
GNA13	0.723	0.00483	0.159	0.328	4.78	22.2	5.78e-05	2.32	LV	CELLSTATES	vCM2	control_PKP2	6	18
ARHGAP10	0.722	0.00407	2.33	4.76	8.63	23.4	4.19e-05	2.39	LV	CELLSTATES	vCM2	control_PKP2	6	18
TGFBR3	0.721	0.00846	0.748	1.76	7.07	19.3	0.000142	2.07	LV	CELLSTATES	vCM2	control_PKP2	6	18
CAT	0.717	0.0413	0.7	1.73	6.94	11.8	0.00186	1.38	LV	CELLSTATES	vCM2	control_PKP2	6	18
LPIN1	0.717	0.0282	0.362	0.872	6.01	13.4	0.00101	1.55	LV	CELLSTATES	vCM2	control_PKP2	6	18
ALS2CR12	0.716	0.0421	0.201	0.458	5.12	11.7	0.00193	1.38	LV	CELLSTATES	vCM2	control_PKP2	6	18
SESN1	0.714	0.00775	2.3	5.27	8.67	19.6	0.000126	2.11	LV	CELLSTATES	vCM2	control_PKP2	6	18
AC091948.1	0.713	0.0241	0.401	0.859	6.09	14.1	0.000786	1.62	LV	CELLSTATES	vCM2	control_PKP2	6	18
PIGQ	0.713	0.0432	0.0437	0.0987	3.02	11.6	0.002	1.36	LV	CELLSTATES	vCM2	control_PKP2	6	18
C11orf65	0.712	0.0234	0.17	0.352	4.84	14.2	0.000755	1.63	LV	CELLSTATES	vCM2	control_PKP2	6	18
KCTD3	0.712	0.0013	0.299	0.676	5.69	29.7	7.55e-06	2.89	LV	CELLSTATES	vCM2	control_PKP2	6	18
FAM173B	0.71	0.0359	0.115	0.232	4.24	12.3	0.00151	1.45	LV	CELLSTATES	vCM2	control_PKP2	6	18
COX10	0.708	0.00415	0.521	1.12	6.45	23.2	4.41e-05	2.38	LV	CELLSTATES	vCM2	control_PKP2	6	18
AC078881.1	0.703	0.0241	0.204	0.42	5.1	14.1	0.000795	1.62	LV	CELLSTATES	vCM2	control_PKP2	6	18
GBF1	0.703	0.00213	1.52	3.5	8.05	26.9	1.59e-05	2.67	LV	CELLSTATES	vCM2	control_PKP2	6	18
ARL6	0.702	0.02	0.044	0.101	3.01	15.1	0.000562	1.7	LV	CELLSTATES	vCM2	control_PKP2	6	18
AC090115.1	0.699	0.0153	0.0547	0.118	3.25	16.4	0.000356	1.82	LV	CELLSTATES	vCM2	control_PKP2	6	18
CBLB	0.698	0.00653	5.6	12.8	9.93	20.6	9.41e-05	2.18	LV	CELLSTATES	vCM2	control_PKP2	6	18
FMR1	0.696	0.0153	0.092	0.195	4	16.4	0.00036	1.82	LV	CELLSTATES	vCM2	control_PKP2	6	18
RRAS2	0.69	0.0151	0.312	0.659	5.72	16.5	0.000348	1.82	LV	CELLSTATES	vCM2	control_PKP2	6	18
FGFR1OP	0.687	0.0108	0.201	0.413	5.05	18.1	0.000203	1.97	LV	CELLSTATES	vCM2	control_PKP2	6	18
SOS2	0.687	0.0131	1.01	2.18	7.43	17.1	0.000282	1.88	LV	CELLSTATES	vCM2	control_PKP2	6	18
NSMCE1	0.686	0.0438	0.0585	0.122	3.33	11.5	0.00206	1.36	LV	CELLSTATES	vCM2	control_PKP2	6	18
PSME4	0.684	0.0298	1.37	2.87	7.82	13.2	0.0011	1.53	LV	CELLSTATES	vCM2	control_PKP2	6	18
AL357153.2	0.679	0.0308	0.139	0.296	4.55	13	0.00117	1.51	LV	CELLSTATES	vCM2	control_PKP2	6	18
LMO7	0.679	0.0122	3.05	6.4	9.02	17.6	0.000243	1.92	LV	CELLSTATES	vCM2	control_PKP2	6	18
ERI2	0.678	0.0234	0.127	0.258	4.4	14.2	0.000749	1.63	LV	CELLSTATES	vCM2	control_PKP2	6	18
RPGRIP1L	0.678	0.0499	0.0423	0.0852	2.89	10.9	0.00262	1.3	LV	CELLSTATES	vCM2	control_PKP2	6	18
ZNF527	0.678	0.0303	0.0542	0.114	3.24	13.1	0.00112	1.52	LV	CELLSTATES	vCM2	control_PKP2	6	18
OGT	0.677	0.0234	0.648	1.41	6.76	14.2	0.000761	1.63	LV	CELLSTATES	vCM2	control_PKP2	6	18
ZNF518A	0.672	0.00203	0.409	0.941	6.16	27.5	1.35e-05	2.69	LV	CELLSTATES	vCM2	control_PKP2	6	18
POLD3	0.671	0.014	0.219	0.461	5.19	16.8	0.000314	1.85	LV	CELLSTATES	vCM2	control_PKP2	6	18
COPS7B	0.67	0.0266	0.158	0.365	4.76	13.7	0.000923	1.57	LV	CELLSTATES	vCM2	control_PKP2	6	18
MGAT5	0.67	0.0137	1.97	4.36	8.43	16.9	0.0003	1.86	LV	CELLSTATES	vCM2	control_PKP2	6	18
EIF4EBP2	0.667	0.00752	0.269	0.628	5.55	19.9	0.000115	2.12	LV	CELLSTATES	vCM2	control_PKP2	6	18
MADD	0.667	0.0195	0.189	0.4	4.99	15.2	0.00054	1.71	LV	CELLSTATES	vCM2	control_PKP2	6	18
PPP4R2	0.666	0.00775	0.678	1.37	6.81	19.6	0.000127	2.11	LV	CELLSTATES	vCM2	control_PKP2	6	18
HACL1	0.664	0.0217	0.167	0.39	4.86	14.7	0.00064	1.66	LV	CELLSTATES	vCM2	control_PKP2	6	18
RORA-AS1	0.662	0.0173	0.249	0.498	5.36	15.8	0.000441	1.76	LV	CELLSTATES	vCM2	control_PKP2	6	18
AL355596.1	0.654	0.0412	0.186	0.443	5.08	11.8	0.00185	1.38	LV	CELLSTATES	vCM2	control_PKP2	6	18
MCMDC2	0.653	0.0421	0.138	0.281	4.54	11.7	0.00193	1.38	LV	CELLSTATES	vCM2	control_PKP2	6	18
PTPRM	0.652	0.013	5.54	12.2	9.92	17.2	0.000278	1.89	LV	CELLSTATES	vCM2	control_PKP2	6	18
TOR1AIP1	0.649	0.0121	0.211	0.409	5.11	17.6	0.000239	1.92	LV	CELLSTATES	vCM2	control_PKP2	6	18
BROX	0.648	0.034	0.0664	0.147	3.56	12.6	0.00137	1.47	LV	CELLSTATES	vCM2	control_PKP2	6	18
DIP2B	0.648	0.00579	0.789	1.65	7.02	21.3	7.71e-05	2.24	LV	CELLSTATES	vCM2	control_PKP2	6	18
YWHAG	0.645	0.00525	0.315	0.659	5.74	21.7	6.82e-05	2.28	LV	CELLSTATES	vCM2	control_PKP2	6	18
CFAP69	0.64	0.0305	0.112	0.253	4.29	13.1	0.00114	1.52	LV	CELLSTATES	vCM2	control_PKP2	6	18
CEP192	0.639	0.00754	0.732	1.5	6.94	19.9	0.000117	2.12	LV	CELLSTATES	vCM2	control_PKP2	6	18
RSRP1	0.639	0.0328	1.15	2.57	7.6	12.7	0.00129	1.48	LV	CELLSTATES	vCM2	control_PKP2	6	18
HACE1	0.638	0.0231	0.156	0.313	4.69	14.4	0.000714	1.64	LV	CELLSTATES	vCM2	control_PKP2	6	18
PLD1	0.638	0.00262	1.91	4.07	8.37	25.7	2.15e-05	2.58	LV	CELLSTATES	vCM2	control_PKP2	6	18
PM20D2	0.637	0.0483	0.25	0.502	5.35	11	0.00248	1.32	LV	CELLSTATES	vCM2	control_PKP2	6	18
MAP3K5	0.635	0.00924	1.35	2.71	7.81	18.9	0.000159	2.03	LV	CELLSTATES	vCM2	control_PKP2	6	18
NSUN2	0.634	0.0234	0.0989	0.2	4.05	14.2	0.00076	1.63	LV	CELLSTATES	vCM2	control_PKP2	6	18
TMEM182	0.632	0.00523	1.14	2.32	7.6	21.7	6.76e-05	2.28	LV	CELLSTATES	vCM2	control_PKP2	6	18
TTC27	0.628	0.00413	0.385	0.819	6.06	23.3	4.3e-05	2.38	LV	CELLSTATES	vCM2	control_PKP2	6	18
ACSS3	0.624	0.0188	1.69	3.63	8.18	15.3	0.000517	1.73	LV	CELLSTATES	vCM2	control_PKP2	6	18
DMGDH	0.624	0.011	0.22	0.474	5.24	18.1	0.000208	1.96	LV	CELLSTATES	vCM2	control_PKP2	6	18
TPST1	0.624	0.0223	0.142	0.296	4.6	14.5	0.000673	1.65	LV	CELLSTATES	vCM2	control_PKP2	6	18
SYNE2	0.623	0.0198	0.842	1.92	7.19	15.1	0.000551	1.7	LV	CELLSTATES	vCM2	control_PKP2	6	18
WDR11-AS1	0.622	0.048	0.1	0.197	4.1	11	0.00245	1.32	LV	CELLSTATES	vCM2	control_PKP2	6	18
CCDC7	0.621	0.0163	0.428	0.805	6.13	16.2	0.000388	1.79	LV	CELLSTATES	vCM2	control_PKP2	6	18
WASHC2C	0.62	0.0474	0.0843	0.185	3.88	11.2	0.00233	1.32	LV	CELLSTATES	vCM2	control_PKP2	6	18
CCDC28A	0.617	0.0477	0.236	0.476	5.27	11.1	0.0024	1.32	LV	CELLSTATES	vCM2	control_PKP2	6	18
CDK19	0.617	0.0344	0.391	0.772	6	12.5	0.00143	1.46	LV	CELLSTATES	vCM2	control_PKP2	6	18
CTNNB1	0.617	0.0476	0.368	0.791	5.98	11.1	0.00236	1.32	LV	CELLSTATES	vCM2	control_PKP2	6	18
ZFAND4	0.617	0.0215	0.347	0.731	5.89	14.8	0.000627	1.67	LV	CELLSTATES	vCM2	control_PKP2	6	18
PTPN1	0.616	0.0171	0.391	0.847	6.05	15.9	0.000427	1.77	LV	CELLSTATES	vCM2	control_PKP2	6	18
TNRC6C	0.614	0.00725	1.1	2.24	7.51	20.1	0.000109	2.14	LV	CELLSTATES	vCM2	control_PKP2	6	18
AC106791.1	0.612	0.0111	0.899	1.88	7.28	18	0.000212	1.95	LV	CELLSTATES	vCM2	control_PKP2	6	18
CEP350	0.611	0.00209	0.881	1.83	7.19	27.2	1.46e-05	2.68	LV	CELLSTATES	vCM2	control_PKP2	6	18
FAM227B	0.607	0.0313	0.755	1.49	6.95	13	0.00119	1.5	LV	CELLSTATES	vCM2	control_PKP2	6	18
LINC00882	0.605	0.00477	0.709	1.33	6.83	22.3	5.64e-05	2.32	LV	CELLSTATES	vCM2	control_PKP2	6	18
VPS41	0.605	0.00762	0.183	0.378	4.96	19.8	0.00012	2.12	LV	CELLSTATES	vCM2	control_PKP2	6	18
MBNL1	0.601	0.00523	3.73	7.82	9.3	21.7	6.74e-05	2.28	LV	CELLSTATES	vCM2	control_PKP2	6	18
MAN1B1	0.599	0.0305	0.104	0.215	4.18	13.1	0.00114	1.52	LV	CELLSTATES	vCM2	control_PKP2	6	18
TBC1D14	0.599	0.0153	0.252	0.554	5.42	16.4	0.000359	1.82	LV	CELLSTATES	vCM2	control_PKP2	6	18
EXOC6	0.598	0.021	0.541	1.15	6.54	14.9	0.000602	1.68	LV	CELLSTATES	vCM2	control_PKP2	6	18
ENAH	0.595	0.00622	0.973	1.99	7.35	20.9	8.65e-05	2.21	LV	CELLSTATES	vCM2	control_PKP2	6	18
GPHN	0.591	0.0414	2.9	6.32	8.96	11.7	0.00187	1.38	LV	CELLSTATES	vCM2	control_PKP2	6	18
IPO11	0.591	0.0313	0.211	0.477	5.22	12.9	0.0012	1.5	LV	CELLSTATES	vCM2	control_PKP2	6	18
BRD8	0.589	0.0266	0.111	0.251	4.29	13.7	0.000921	1.57	LV	CELLSTATES	vCM2	control_PKP2	6	18
DYRK1A	0.588	0.0114	1.19	2.36	7.61	17.9	0.000221	1.94	LV	CELLSTATES	vCM2	control_PKP2	6	18
PARD3B	0.588	0.00303	1.35	2.67	7.82	25	2.67e-05	2.52	LV	CELLSTATES	vCM2	control_PKP2	6	18
PRDM5	0.58	0.0476	0.451	0.86	6.21	11.1	0.00237	1.32	LV	CELLSTATES	vCM2	control_PKP2	6	18
KIF27	0.579	0.0165	0.233	0.485	5.3	16.1	0.0004	1.78	LV	CELLSTATES	vCM2	control_PKP2	6	18
IFT74	0.578	0.0037	0.157	0.315	4.74	23.9	3.59e-05	2.43	LV	CELLSTATES	vCM2	control_PKP2	6	18
SHQ1	0.573	0.00916	0.144	0.309	4.65	18.9	0.000158	2.04	LV	CELLSTATES	vCM2	control_PKP2	6	18
CFLAR	0.57	0.0129	3.78	7.75	9.3	17.2	0.000275	1.89	LV	CELLSTATES	vCM2	control_PKP2	6	18
THBS4	0.565	0.042	0.185	0.36	4.94	11.7	0.00192	1.38	LV	CELLSTATES	vCM2	control_PKP2	6	18
BRCA1	0.563	0.00451	0.205	0.395	5.08	22.6	5.25e-05	2.35	LV	CELLSTATES	vCM2	control_PKP2	6	18
DHX40	0.561	0.0344	0.0794	0.156	3.75	12.5	0.00142	1.46	LV	CELLSTATES	vCM2	control_PKP2	6	18
OSBPL1A	0.553	0.00514	0.914	2.02	7.3	21.9	6.4e-05	2.29	LV	CELLSTATES	vCM2	control_PKP2	6	18
TERF2	0.553	0.0313	0.144	0.253	4.54	12.9	0.0012	1.5	LV	CELLSTATES	vCM2	control_PKP2	6	18
AC005261.1	0.551	0.0307	0.162	0.328	4.78	13	0.00116	1.51	LV	CELLSTATES	vCM2	control_PKP2	6	18
CREBBP	0.55	0.0122	0.61	1.2	6.65	17.6	0.000243	1.92	LV	CELLSTATES	vCM2	control_PKP2	6	18
CIR1	0.548	0.0236	0.195	0.383	5.01	14.2	0.00077	1.63	LV	CELLSTATES	vCM2	control_PKP2	6	18
SMAD4	0.548	0.0476	0.126	0.269	4.49	11.1	0.00236	1.32	LV	CELLSTATES	vCM2	control_PKP2	6	18
TRMT61B	0.544	0.0197	0.157	0.327	4.73	15.1	0.000547	1.71	LV	CELLSTATES	vCM2	control_PKP2	6	18
PRIMPOL	0.542	0.0165	0.21	0.419	5.1	16.1	0.000397	1.78	LV	CELLSTATES	vCM2	control_PKP2	6	18
POC1B-AS1	0.538	0.05	0.111	0.224	4.2	10.9	0.00264	1.3	LV	CELLSTATES	vCM2	control_PKP2	6	18
PREP	0.534	0.0488	0.166	0.344	4.79	11	0.00252	1.31	LV	CELLSTATES	vCM2	control_PKP2	6	18
FAM204A	0.532	0.0342	0.21	0.391	5.09	12.5	0.0014	1.47	LV	CELLSTATES	vCM2	control_PKP2	6	18
C12orf4	0.527	0.029	0.129	0.254	4.4	13.3	0.00105	1.54	LV	CELLSTATES	vCM2	control_PKP2	6	18
SHLD1	0.525	0.0439	0.296	0.625	5.65	11.5	0.00208	1.36	LV	CELLSTATES	vCM2	control_PKP2	6	18
RBBP6	0.52	0.0306	0.398	0.818	6.06	13.1	0.00115	1.51	LV	CELLSTATES	vCM2	control_PKP2	6	18
CASD1	0.511	0.0369	0.2	0.381	5.03	12.2	0.00157	1.43	LV	CELLSTATES	vCM2	control_PKP2	6	18
NECAB3	0.511	0.0462	0.142	0.27	4.55	11.3	0.00225	1.34	LV	CELLSTATES	vCM2	control_PKP2	6	18
ZYG11B	0.511	0.0283	0.466	0.914	6.25	13.4	0.00102	1.55	LV	CELLSTATES	vCM2	control_PKP2	6	18
CYTH1	0.509	0.0448	0.34	0.643	5.81	11.4	0.00214	1.35	LV	CELLSTATES	vCM2	control_PKP2	6	18
MDN1	0.509	0.0268	0.56	1.06	6.52	13.6	0.000934	1.57	LV	CELLSTATES	vCM2	control_PKP2	6	18
GTF2F2	0.508	0.0114	0.479	0.993	6.36	17.9	0.000221	1.94	LV	CELLSTATES	vCM2	control_PKP2	6	18
TMEM260	0.506	0.0243	0.207	0.394	5.08	14	0.000807	1.61	LV	CELLSTATES	vCM2	control_PKP2	6	18
ARMH3	0.505	0.0221	1.42	2.7	7.86	14.6	0.000664	1.66	LV	CELLSTATES	vCM2	control_PKP2	6	18

## Sheet: PVneg_control
Gene	logFC	FDR	mean_exp_control	mean_exp_genotype	logCPM	F	PValue	FDR_plot	Region	annotation_level	cell_state	comparison	Observations_genotype	Observations_reference

## Sheet: RBM20_control
Gene	logFC	FDR	mean_exp_control	mean_exp_genotype	logCPM	F	PValue	FDR_plot	Region	annotation_level	cell_state	comparison	Observations_genotype	Observations_reference
BEX1	5.49	0.00652	0.00404	0.0427	0.999	29.8	5.32e-06	2.19	LV	CELLSTATES	vCM2	control_RBM20	8	18
AP001021.2	4.45	0.00345	0.0115	0.206	2.81	36.1	1.08e-06	2.46	LV	CELLSTATES	vCM2	control_RBM20	8	18
IGKC	4.36	0.00994	0.00268	0.0327	0.634	24.8	2.14e-05	2	LV	CELLSTATES	vCM2	control_RBM20	8	18
ACSM5	4.2	0.00943	0.00277	0.0672	1.08	25.7	1.67e-05	2.03	LV	CELLSTATES	vCM2	control_RBM20	8	18
HBA2	4.2	0.00943	0.00269	0.158	1.74	25.1	1.95e-05	2.03	LV	CELLSTATES	vCM2	control_RBM20	8	18
LINC02532	3.89	0.0206	0.00416	0.0366	0.938	20.7	7.5e-05	1.69	LV	CELLSTATES	vCM2	control_RBM20	8	18
HBB	3.75	0.0166	0.00711	0.317	2.89	21.8	5.31e-05	1.78	LV	CELLSTATES	vCM2	control_RBM20	8	18
SCGB3A2	3.7	0.00943	0.00341	0.0469	0.762	25.4	1.78e-05	2.03	LV	CELLSTATES	vCM2	control_RBM20	8	18
HBA1	3.59	0.0386	0.00175	0.043	0.493	16	0.000352	1.41	LV	CELLSTATES	vCM2	control_RBM20	8	18
HYAL4	3.55	0.00902	0.00447	0.0527	1.02	27.2	1.08e-05	2.04	LV	CELLSTATES	vCM2	control_RBM20	8	18
WNT9A	3.48	0.00943	0.0653	0.593	4.63	26.3	1.39e-05	2.03	LV	CELLSTATES	vCM2	control_RBM20	8	18
AL356489.3	3.42	0.0155	0.00197	0.0384	0.391	22.1	4.88e-05	1.81	LV	CELLSTATES	vCM2	control_RBM20	8	18
AL133346.1	3.18	0.00458	0.0083	0.104	1.7	33.1	2.3e-06	2.34	LV	CELLSTATES	vCM2	control_RBM20	8	18
DNER	3.14	0.0221	0.0287	0.487	3.99	20.4	8.18e-05	1.66	LV	CELLSTATES	vCM2	control_RBM20	8	18
CASP4	3.09	0.0347	0.0479	0.108	3.18	16.6	0.00029	1.46	LV	CELLSTATES	vCM2	control_RBM20	8	18
IGSF10	2.98	0.0115	0.00689	0.044	1.24	23.9	2.8e-05	1.94	LV	CELLSTATES	vCM2	control_RBM20	8	18
IL5RA	2.94	0.0246	0.00486	0.0441	0.957	19.5	0.00011	1.61	LV	CELLSTATES	vCM2	control_RBM20	8	18
L3MBTL4	2.88	0.00943	0.0514	0.719	4.6	25.2	1.91e-05	2.03	LV	CELLSTATES	vCM2	control_RBM20	8	18
AC002463.1	2.72	0.0188	0.00473	0.0546	0.995	21.1	6.49e-05	1.73	LV	CELLSTATES	vCM2	control_RBM20	8	18
CPNE8	2.72	0.0258	0.0962	0.432	4.64	18.5	0.000152	1.59	LV	CELLSTATES	vCM2	control_RBM20	8	18
AC022075.1	2.7	0.0455	0.00982	0.0317	1.42	14.9	0.000526	1.34	LV	CELLSTATES	vCM2	control_RBM20	8	18
SH3GL3	2.6	0.0444	0.00424	0.0147	0.483	15.2	0.000473	1.35	LV	CELLSTATES	vCM2	control_RBM20	8	18
AL162586.1	2.57	0.0258	0.0354	0.146	3.05	18.6	0.000145	1.59	LV	CELLSTATES	vCM2	control_RBM20	8	18
SRCIN1	2.51	0.0246	0.00488	0.0758	1.06	19.4	0.000113	1.61	LV	CELLSTATES	vCM2	control_RBM20	8	18
PITPNC1	2.49	0.00734	0.129	0.91	5.43	28.2	8.29e-06	2.13	LV	CELLSTATES	vCM2	control_RBM20	8	18
AC106895.2	2.46	0.0409	0.0451	0.128	3.29	15.6	0.000403	1.39	LV	CELLSTATES	vCM2	control_RBM20	8	18
GLT8D2	2.38	0.00345	0.0278	0.153	2.97	36.7	9.36e-07	2.46	LV	CELLSTATES	vCM2	control_RBM20	8	18
GRIA3	2.34	0.0134	0.0456	0.344	3.8	23.1	3.52e-05	1.87	LV	CELLSTATES	vCM2	control_RBM20	8	18
UNC80	2.34	0.0492	0.00756	0.0713	1.51	14.4	0.000625	1.31	LV	CELLSTATES	vCM2	control_RBM20	8	18
ABCC4	2.26	0.00994	0.0522	0.403	4.08	24.7	2.18e-05	2	LV	CELLSTATES	vCM2	control_RBM20	8	18
CASC1	2.25	0.00345	0.0406	0.139	3.2	37.1	8.66e-07	2.46	LV	CELLSTATES	vCM2	control_RBM20	8	18
SLC7A8	2.15	0.00734	0.119	0.557	4.84	28.7	7.11e-06	2.13	LV	CELLSTATES	vCM2	control_RBM20	8	18
PHF21B	2.13	0.0491	0.00631	0.104	1.35	14.5	0.000604	1.31	LV	CELLSTATES	vCM2	control_RBM20	8	18
LINC02268	2.11	0.0148	0.0343	0.117	2.9	22.3	4.53e-05	1.83	LV	CELLSTATES	vCM2	control_RBM20	8	18
ARRB1	2.07	0.0103	0.0435	0.334	3.74	24.4	2.42e-05	1.99	LV	CELLSTATES	vCM2	control_RBM20	8	18
C5AR1	2.02	0.0409	0.0332	0.218	3.17	15.6	0.000403	1.39	LV	CELLSTATES	vCM2	control_RBM20	8	18
FAM161A	2.02	0.0103	0.0338	0.137	3.02	24.3	2.45e-05	1.99	LV	CELLSTATES	vCM2	control_RBM20	8	18
MUM1L1	2.01	0.0419	0.0659	0.326	3.94	15.5	0.000428	1.38	LV	CELLSTATES	vCM2	control_RBM20	8	18
PLCE1	2	0.00734	0.158	0.943	5.39	28.6	7.32e-06	2.13	LV	CELLSTATES	vCM2	control_RBM20	8	18
COL16A1	1.98	0.0398	0.0581	0.314	3.93	15.8	0.000374	1.4	LV	CELLSTATES	vCM2	control_RBM20	8	18
AP005131.1	1.97	0.0258	0.0425	0.187	3.25	18.5	0.000149	1.59	LV	CELLSTATES	vCM2	control_RBM20	8	18
SLC16A12	1.96	0.00943	0.0608	0.163	3.6	26.4	1.35e-05	2.03	LV	CELLSTATES	vCM2	control_RBM20	8	18
PPM1E	1.93	0.0398	0.144	0.775	5.24	15.9	0.000372	1.4	LV	CELLSTATES	vCM2	control_RBM20	8	18
ABCG2	1.86	0.0489	0.0492	0.193	3.46	14.5	0.000594	1.31	LV	CELLSTATES	vCM2	control_RBM20	8	18
UNC13D	1.86	0.0492	0.0293	0.152	2.88	14.4	0.000631	1.31	LV	CELLSTATES	vCM2	control_RBM20	8	18
ZNF423	1.84	0.0344	0.0154	0.0637	2.02	16.6	0.000283	1.46	LV	CELLSTATES	vCM2	control_RBM20	8	18
SUSD5	1.83	0.0264	0.0152	0.0687	1.95	18.2	0.000167	1.58	LV	CELLSTATES	vCM2	control_RBM20	8	18
DAAM2	1.82	0.0333	0.0679	0.35	4.03	16.9	0.000261	1.48	LV	CELLSTATES	vCM2	control_RBM20	8	18
GK3P	1.8	0.0327	0.0455	0.097	3.11	17	0.000254	1.49	LV	CELLSTATES	vCM2	control_RBM20	8	18
MISP3	1.78	0.0283	0.02	0.0579	2.08	17.9	0.000187	1.55	LV	CELLSTATES	vCM2	control_RBM20	8	18
AGPAT5	1.77	0.0326	0.0204	0.0428	2.06	17	0.000247	1.49	LV	CELLSTATES	vCM2	control_RBM20	8	18
MYLK-AS1	1.77	0.0136	0.0606	0.215	3.64	22.8	3.93e-05	1.87	LV	CELLSTATES	vCM2	control_RBM20	8	18
AC104170.1	1.75	0.0283	0.0413	0.154	3.22	17.7	0.000196	1.55	LV	CELLSTATES	vCM2	control_RBM20	8	18
GPR173	1.74	0.036	0.0188	0.0682	2.13	16.3	0.000317	1.44	LV	CELLSTATES	vCM2	control_RBM20	8	18
LGI4	1.73	0.0444	0.0756	0.2	3.85	15.2	0.000476	1.35	LV	CELLSTATES	vCM2	control_RBM20	8	18
TUB	1.73	0.0116	0.113	0.282	4.44	23.7	2.99e-05	1.93	LV	CELLSTATES	vCM2	control_RBM20	8	18
LINC00670	1.72	0.00943	0.0472	0.159	3.36	26.2	1.42e-05	2.03	LV	CELLSTATES	vCM2	control_RBM20	8	18
AL139807.1	1.71	0.0236	0.0307	0.0983	2.74	19.8	9.79e-05	1.63	LV	CELLSTATES	vCM2	control_RBM20	8	18
GCNA	1.7	0.0363	0.0512	0.119	3.28	16.2	0.000325	1.44	LV	CELLSTATES	vCM2	control_RBM20	8	18
PQLC1	1.69	0.00594	0.103	0.38	4.39	30.5	4.47e-06	2.23	LV	CELLSTATES	vCM2	control_RBM20	8	18
EFHD2	1.66	0.0451	0.0273	0.137	2.65	15	0.000504	1.35	LV	CELLSTATES	vCM2	control_RBM20	8	18
CD226	1.63	0.00943	0.0479	0.132	3.26	25.6	1.72e-05	2.03	LV	CELLSTATES	vCM2	control_RBM20	8	18
C6	1.61	0.0344	0.636	1.77	7	16.6	0.000285	1.46	LV	CELLSTATES	vCM2	control_RBM20	8	18
PRKD1	1.61	0.0258	0.0726	0.294	4.02	18.6	0.000146	1.59	LV	CELLSTATES	vCM2	control_RBM20	8	18
STX2	1.61	0.0429	0.0394	0.138	3.07	15.4	0.000442	1.37	LV	CELLSTATES	vCM2	control_RBM20	8	18
AP005329.2	1.6	0.0223	0.539	1.45	6.65	20.3	8.51e-05	1.65	LV	CELLSTATES	vCM2	control_RBM20	8	18
AC058791.1	1.56	0.0258	0.285	1.23	6.07	18.5	0.000151	1.59	LV	CELLSTATES	vCM2	control_RBM20	8	18
HMGN1	1.55	0.00734	0.261	0.633	5.58	28.5	7.5e-06	2.13	LV	CELLSTATES	vCM2	control_RBM20	8	18
AC091167.6	1.53	0.0389	0.0198	0.0558	2.11	16	0.000358	1.41	LV	CELLSTATES	vCM2	control_RBM20	8	18
C9orf84	1.53	0.0175	0.254	0.863	5.68	21.5	5.72e-05	1.76	LV	CELLSTATES	vCM2	control_RBM20	8	18
URB1	1.53	0.027	0.124	0.465	4.76	18.1	0.000174	1.57	LV	CELLSTATES	vCM2	control_RBM20	8	18
LDLRAD4	1.52	0.004	1.79	5.31	8.47	34.3	1.7e-06	2.4	LV	CELLSTATES	vCM2	control_RBM20	8	18
TMTC1	1.51	0.00734	0.636	2.44	7.15	28.2	8.27e-06	2.13	LV	CELLSTATES	vCM2	control_RBM20	8	18
MED12L	1.48	0.00943	0.0569	0.242	3.67	25.3	1.84e-05	2.03	LV	CELLSTATES	vCM2	control_RBM20	8	18
LAMA3	1.47	0.0451	0.116	0.312	4.54	15	0.000504	1.35	LV	CELLSTATES	vCM2	control_RBM20	8	18
PDCD4	1.46	0.0261	0.222	0.684	5.47	18.4	0.000157	1.58	LV	CELLSTATES	vCM2	control_RBM20	8	18
MKRN2OS	1.45	0.0419	0.18	0.354	4.93	15.5	0.000428	1.38	LV	CELLSTATES	vCM2	control_RBM20	8	18
RORA	1.45	0.0258	0.937	2.07	7.37	18.8	0.000136	1.59	LV	CELLSTATES	vCM2	control_RBM20	8	18
LINC00513	1.43	0.0258	1.34	4.54	8.13	18.5	0.000149	1.59	LV	CELLSTATES	vCM2	control_RBM20	8	18
COL23A1	1.41	0.0484	0.533	2.41	6.98	14.6	0.000584	1.31	LV	CELLSTATES	vCM2	control_RBM20	8	18
MORN4	1.41	0.0258	0.114	0.244	4.31	18.5	0.000151	1.59	LV	CELLSTATES	vCM2	control_RBM20	8	18
INTU	1.38	0.00943	0.39	1.09	6.2	25.2	1.92e-05	2.03	LV	CELLSTATES	vCM2	control_RBM20	8	18
LPIN1	1.36	0.034	0.362	1.1	6.19	16.7	0.000273	1.47	LV	CELLSTATES	vCM2	control_RBM20	8	18
CNTNAP1	1.35	0.0492	0.0197	0.0475	2.01	14.5	0.000613	1.31	LV	CELLSTATES	vCM2	control_RBM20	8	18
SLC22A5	1.34	0.0313	0.408	1.28	6.34	17.2	0.000235	1.5	LV	CELLSTATES	vCM2	control_RBM20	8	18
HEG1	1.33	0.0258	0.452	1.25	6.41	18.5	0.000152	1.59	LV	CELLSTATES	vCM2	control_RBM20	8	18
PDZD2	1.33	0.0258	4.46	13.2	9.76	18.7	0.00014	1.59	LV	CELLSTATES	vCM2	control_RBM20	8	18
SNAP47	1.33	0.0135	0.194	0.56	5.24	23	3.67e-05	1.87	LV	CELLSTATES	vCM2	control_RBM20	8	18
ZNF471	1.33	0.041	0.0743	0.134	3.64	15.6	0.000407	1.39	LV	CELLSTATES	vCM2	control_RBM20	8	18
DOCK5	1.32	0.0184	0.979	3.74	7.73	21.3	6.24e-05	1.73	LV	CELLSTATES	vCM2	control_RBM20	8	18
PIGQ	1.32	0.0288	0.0437	0.149	3.22	17.6	0.000204	1.54	LV	CELLSTATES	vCM2	control_RBM20	8	18
AC016831.7	1.31	0.0244	3.28	10.7	9.41	19.6	0.000104	1.61	LV	CELLSTATES	vCM2	control_RBM20	8	18
GEN1	1.31	0.027	0.145	0.368	4.75	18.1	0.000174	1.57	LV	CELLSTATES	vCM2	control_RBM20	8	18
MAFK	1.31	0.045	0.161	0.68	5.12	15.1	0.000491	1.35	LV	CELLSTATES	vCM2	control_RBM20	8	18
ERAP1	1.3	0.0258	0.791	1.74	7.13	19	0.000129	1.59	LV	CELLSTATES	vCM2	control_RBM20	8	18
PEBP4	1.3	0.00943	1.12	2.4	7.58	26.1	1.49e-05	2.03	LV	CELLSTATES	vCM2	control_RBM20	8	18
RHOBTB1	1.3	0.0246	0.379	1.03	6.16	19.4	0.000112	1.61	LV	CELLSTATES	vCM2	control_RBM20	8	18
IFT20	1.29	0.049	0.0664	0.231	3.8	14.5	0.0006	1.31	LV	CELLSTATES	vCM2	control_RBM20	8	18
ATAD2	1.28	0.004	0.552	1.66	6.75	34.1	1.76e-06	2.4	LV	CELLSTATES	vCM2	control_RBM20	8	18
HBP1	1.26	0.0492	0.218	0.586	5.34	14.4	0.000625	1.31	LV	CELLSTATES	vCM2	control_RBM20	8	18
ABCA8	1.25	0.0359	0.518	1.23	6.57	16.4	0.00031	1.44	LV	CELLSTATES	vCM2	control_RBM20	8	18
SLC7A2	1.25	0.0434	0.404	1.2	6.31	15.3	0.000452	1.36	LV	CELLSTATES	vCM2	control_RBM20	8	18
AKTIP	1.22	0.0305	0.143	0.435	4.8	17.3	0.000226	1.52	LV	CELLSTATES	vCM2	control_RBM20	8	18
PAQR3	1.22	0.0103	0.153	0.334	4.8	24.5	2.34e-05	1.99	LV	CELLSTATES	vCM2	control_RBM20	8	18
RASSF4	1.21	0.0305	0.362	0.806	5.98	17.3	0.000224	1.52	LV	CELLSTATES	vCM2	control_RBM20	8	18
TMEM71	1.21	0.0444	1.84	4.82	8.41	15.2	0.000477	1.35	LV	CELLSTATES	vCM2	control_RBM20	8	18
WRB	1.21	0.0347	0.0749	0.157	3.73	16.5	0.000294	1.46	LV	CELLSTATES	vCM2	control_RBM20	8	18
CPEB4	1.19	0.0257	3.68	10.9	9.5	19.1	0.000123	1.59	LV	CELLSTATES	vCM2	control_RBM20	8	18
NFE2L1	1.19	0.00345	0.268	0.59	5.56	39.8	4.63e-07	2.46	LV	CELLSTATES	vCM2	control_RBM20	8	18
ZNF578	1.18	0.0258	0.0497	0.125	3.26	18.7	0.000144	1.59	LV	CELLSTATES	vCM2	control_RBM20	8	18
ATP2C1	1.17	0.00578	1.08	2.43	7.56	31.1	3.77e-06	2.24	LV	CELLSTATES	vCM2	control_RBM20	8	18
ABAT	1.16	0.0451	0.106	0.287	4.35	15	0.00051	1.35	LV	CELLSTATES	vCM2	control_RBM20	8	18
OGT	1.16	0.00578	0.648	1.72	6.89	31	3.91e-06	2.24	LV	CELLSTATES	vCM2	control_RBM20	8	18
ERI2	1.15	0.0283	0.127	0.275	4.49	17.7	0.000197	1.55	LV	CELLSTATES	vCM2	control_RBM20	8	18
CDC14B	1.14	0.041	0.623	1.36	6.76	15.6	0.000413	1.39	LV	CELLSTATES	vCM2	control_RBM20	8	18
UPP1	1.11	0.0447	0.142	0.359	4.65	15.1	0.000483	1.35	LV	CELLSTATES	vCM2	control_RBM20	8	18
RPGR	1.1	0.041	0.0632	0.255	3.77	15.6	0.000414	1.39	LV	CELLSTATES	vCM2	control_RBM20	8	18
GABPB2	1.08	0.0181	0.31	0.72	5.78	21.4	6.01e-05	1.74	LV	CELLSTATES	vCM2	control_RBM20	8	18
ZMYND8	1.08	0.0135	1.13	2.86	7.7	22.9	3.8e-05	1.87	LV	CELLSTATES	vCM2	control_RBM20	8	18
TCTN1	1.07	0.0444	0.131	0.354	4.62	15.2	0.000474	1.35	LV	CELLSTATES	vCM2	control_RBM20	8	18
APPL2	1.06	0.0094	0.447	1.14	6.37	26.9	1.18e-05	2.03	LV	CELLSTATES	vCM2	control_RBM20	8	18
RSRP1	1.06	0.0223	1.15	2.44	7.63	20.3	8.53e-05	1.65	LV	CELLSTATES	vCM2	control_RBM20	8	18
SYNE2	1.06	0.0233	0.842	1.76	7.19	20	9.25e-05	1.63	LV	CELLSTATES	vCM2	control_RBM20	8	18
MTM1	1.05	0.034	0.161	0.537	5.01	16.7	0.000276	1.47	LV	CELLSTATES	vCM2	control_RBM20	8	18
CC2D2A	1.04	0.0363	0.109	0.352	4.39	16.3	0.000321	1.44	LV	CELLSTATES	vCM2	control_RBM20	8	18
XPO1	1.03	0.0326	0.435	1.09	6.31	17	0.00025	1.49	LV	CELLSTATES	vCM2	control_RBM20	8	18
MICAL2	1.02	0.0263	0.34	0.842	5.96	18.2	0.000165	1.58	LV	CELLSTATES	vCM2	control_RBM20	8	18
KIAA0556	1.01	0.0233	0.216	0.547	5.32	20	9.37e-05	1.63	LV	CELLSTATES	vCM2	control_RBM20	8	18
SLC1A3	1.01	0.041	2.52	8.38	9.01	15.6	0.000413	1.39	LV	CELLSTATES	vCM2	control_RBM20	8	18
RORA-AS1	0.996	0.0455	0.249	0.424	5.34	14.8	0.000534	1.34	LV	CELLSTATES	vCM2	control_RBM20	8	18
AC018462.1	0.966	0.0451	0.263	0.52	5.47	15	0.00051	1.35	LV	CELLSTATES	vCM2	control_RBM20	8	18
PSD3	0.965	0.0194	7.32	15.4	10.3	21	6.83e-05	1.71	LV	CELLSTATES	vCM2	control_RBM20	8	18
TTC23	0.96	0.0258	0.267	0.482	5.45	18.5	0.000152	1.59	LV	CELLSTATES	vCM2	control_RBM20	8	18
RMND5A	0.948	0.0304	0.392	0.772	6.03	17.4	0.00022	1.52	LV	CELLSTATES	vCM2	control_RBM20	8	18
THOC5	0.94	0.034	0.099	0.252	4.18	16.7	0.000277	1.47	LV	CELLSTATES	vCM2	control_RBM20	8	18
FAM219A	0.938	0.0261	0.173	0.284	4.82	18.3	0.00016	1.58	LV	CELLSTATES	vCM2	control_RBM20	8	18
MAP3K5	0.917	0.0347	1.35	2.4	7.78	16.5	0.000293	1.46	LV	CELLSTATES	vCM2	control_RBM20	8	18
SMC6	0.915	0.0246	0.482	1.15	6.42	19.4	0.000112	1.61	LV	CELLSTATES	vCM2	control_RBM20	8	18
KIAA0825	0.888	0.0399	0.331	0.757	5.87	15.8	0.000383	1.4	LV	CELLSTATES	vCM2	control_RBM20	8	18
CPED1	0.854	0.0259	1.73	4.45	8.31	18.4	0.000154	1.59	LV	CELLSTATES	vCM2	control_RBM20	8	18
WDR60	0.828	0.0294	1.26	2.13	7.64	17.5	0.000211	1.53	LV	CELLSTATES	vCM2	control_RBM20	8	18
PCDH9	0.809	0.0263	4.38	10.9	9.65	18.3	0.000164	1.58	LV	CELLSTATES	vCM2	control_RBM20	8	18
MAGI2	0.785	0.034	2.58	5.14	8.76	16.7	0.000273	1.47	LV	CELLSTATES	vCM2	control_RBM20	8	18
TBC1D8	0.766	0.0327	1.27	2.6	7.74	16.9	0.000255	1.49	LV	CELLSTATES	vCM2	control_RBM20	8	18
SNX1	0.757	0.0399	0.814	1.48	7.04	15.8	0.000381	1.4	LV	CELLSTATES	vCM2	control_RBM20	8	18
CCNT2	0.746	0.0389	0.41	0.678	6.04	16	0.000359	1.41	LV	CELLSTATES	vCM2	control_RBM20	8	18
SRRM1	0.726	0.0258	0.583	1.14	6.61	18.9	0.000134	1.59	LV	CELLSTATES	vCM2	control_RBM20	8	18
ATXN7L1	0.648	0.0455	0.429	1.1	6.29	14.8	0.000532	1.34	LV	CELLSTATES	vCM2	control_RBM20	8	18

## Sheet: TTN_control
Gene	logFC	FDR	mean_exp_control	mean_exp_genotype	logCPM	F	PValue	FDR_plot	Region	annotation_level	cell_state	comparison	Observations_genotype	Observations_reference
NPPB	3.34	0.0124	0.0591	0.569	4.91	15.8	0.00033	1.91	LV	CELLSTATES	vCM2	control_TTN	12	18
STAT4	3.13	0.000753	0.0432	0.567	4.84	33	1.66e-06	3.12	LV	CELLSTATES	vCM2	control_TTN	12	18
LINC01913	3.01	0.00174	0.00415	0.0275	0.985	28	6.57e-06	2.76	LV	CELLSTATES	vCM2	control_TTN	12	18
AL606807.1	2.96	0.0104	0.0157	0.107	2.74	16.5	0.000258	1.98	LV	CELLSTATES	vCM2	control_TTN	12	18
AC002463.1	2.84	5.71e-05	0.00473	0.0469	1.44	55	1.11e-08	4.24	LV	CELLSTATES	vCM2	control_TTN	12	18
SCGB3A2	2.63	0.00381	0.00341	0.0271	0.786	21.8	4.28e-05	2.42	LV	CELLSTATES	vCM2	control_TTN	12	18
HBA2	2.61	0.012	0.00269	0.0354	1.02	16	0.000314	1.92	LV	CELLSTATES	vCM2	control_TTN	12	18
HBB	2.61	0.00513	0.00711	0.0887	2.28	20.5	6.61e-05	2.29	LV	CELLSTATES	vCM2	control_TTN	12	18
HYAL4	2.54	0.00149	0.00447	0.0465	1.3	29.3	4.61e-06	2.83	LV	CELLSTATES	vCM2	control_TTN	12	18
SPINK1	2.54	0.0184	0.00177	0.0194	0.313	13.9	0.000685	1.73	LV	CELLSTATES	vCM2	control_TTN	12	18
AP003472.1	2.48	0.00233	0.00199	0.0163	0.268	25.5	1.39e-05	2.63	LV	CELLSTATES	vCM2	control_TTN	12	18
RAPGEF3	2.39	0.00287	0.00309	0.0203	0.62	24	2.17e-05	2.54	LV	CELLSTATES	vCM2	control_TTN	12	18
XIRP2-AS1	2.26	0.00207	0.0077	0.0402	1.49	26.7	9.49e-06	2.68	LV	CELLSTATES	vCM2	control_TTN	12	18
AL596188.1	2.24	0.0205	0.0105	0.0669	1.98	13.3	0.000843	1.69	LV	CELLSTATES	vCM2	control_TTN	12	18
SRCIN1	2.24	0.000707	0.00488	0.0289	1.01	33.9	1.31e-06	3.15	LV	CELLSTATES	vCM2	control_TTN	12	18
AL731577.1	2.22	0.0243	0.021	0.082	2.61	12.5	0.00115	1.61	LV	CELLSTATES	vCM2	control_TTN	12	18
SLC6A6	2.14	0.0464	0.045	0.439	4.47	9.6	0.00382	1.33	LV	CELLSTATES	vCM2	control_TTN	12	18
FKBP5	2.04	0.00602	1.51	7.5	8.84	19.7	8.63e-05	2.22	LV	CELLSTATES	vCM2	control_TTN	12	18
LINC00866	2.03	0.0372	0.0207	0.0913	2.63	10.6	0.00254	1.43	LV	CELLSTATES	vCM2	control_TTN	12	18
AL133346.1	2.01	0.00324	0.0083	0.0403	1.44	23.1	2.83e-05	2.49	LV	CELLSTATES	vCM2	control_TTN	12	18
UNC80	2	0.00956	0.00756	0.0597	1.71	17.1	0.000206	2.02	LV	CELLSTATES	vCM2	control_TTN	12	18
AL078590.3	1.98	0.0169	0.0949	0.651	5.14	14.3	0.00059	1.77	LV	CELLSTATES	vCM2	control_TTN	12	18
B3GALT5	1.96	0.00788	0.0158	0.0533	2.08	18.1	0.000151	2.1	LV	CELLSTATES	vCM2	control_TTN	12	18
LINC02039	1.94	0.0164	0.0106	0.031	1.57	14.4	0.000558	1.79	LV	CELLSTATES	vCM2	control_TTN	12	18
AC110048.2	1.91	0.0169	0.00304	0.0134	0.32	14.3	0.000588	1.77	LV	CELLSTATES	vCM2	control_TTN	12	18
COTL1	1.9	0.0037	0.0118	0.0569	1.99	22	3.99e-05	2.43	LV	CELLSTATES	vCM2	control_TTN	12	18
KCNJ3	1.88	0.0455	0.0363	0.169	3.42	9.67	0.0037	1.34	LV	CELLSTATES	vCM2	control_TTN	12	18
VWA5B1	1.86	0.0355	0.00369	0.0161	0.557	10.8	0.00231	1.45	LV	CELLSTATES	vCM2	control_TTN	12	18
C5orf46	1.85	0.00337	0.041	0.2	3.6	22.6	3.31e-05	2.47	LV	CELLSTATES	vCM2	control_TTN	12	18
AL024497.2	1.84	0.0342	0.00546	0.0174	0.835	11	0.00217	1.47	LV	CELLSTATES	vCM2	control_TTN	12	18
FLG	1.78	0.0211	0.00699	0.0255	1.04	13.2	0.000888	1.68	LV	CELLSTATES	vCM2	control_TTN	12	18
AL133417.1	1.75	0.0191	0.00383	0.0145	0.513	13.7	0.000727	1.72	LV	CELLSTATES	vCM2	control_TTN	12	18
PAFAH2	1.75	0.0033	0.0966	0.307	4.56	22.9	3.03e-05	2.48	LV	CELLSTATES	vCM2	control_TTN	12	18
LINC01794	1.74	0.0378	0.00397	0.0169	0.561	10.5	0.00261	1.42	LV	CELLSTATES	vCM2	control_TTN	12	18
AL451140.1	1.72	0.0423	0.00435	0.0146	0.584	9.99	0.00323	1.37	LV	CELLSTATES	vCM2	control_TTN	12	18
OGDHL	1.72	0.0193	0.00442	0.0274	0.92	13.6	0.000758	1.71	LV	CELLSTATES	vCM2	control_TTN	12	18
PHF21B	1.72	0.00959	0.00631	0.0599	1.52	17.1	0.000208	2.02	LV	CELLSTATES	vCM2	control_TTN	12	18
C5AR1	1.71	0.00361	0.0332	0.15	3.24	22.2	3.77e-05	2.44	LV	CELLSTATES	vCM2	control_TTN	12	18
AP005131.1	1.7	0.000651	0.0425	0.146	3.37	35.6	8.42e-07	3.19	LV	CELLSTATES	vCM2	control_TTN	12	18
C1QTNF7	1.68	0.0154	0.0161	0.0759	2.26	14.7	0.0005	1.81	LV	CELLSTATES	vCM2	control_TTN	12	18
PLCE1	1.68	1.3e-05	0.158	0.56	5.26	69	8.43e-10	4.88	LV	CELLSTATES	vCM2	control_TTN	12	18
LINC02585	1.67	0.0193	0.00364	0.0128	0.402	13.6	0.000752	1.71	LV	CELLSTATES	vCM2	control_TTN	12	18
ALDOB	1.64	0.0151	0.0156	0.052	1.99	14.8	0.000485	1.82	LV	CELLSTATES	vCM2	control_TTN	12	18
KLHL36	1.64	0.000312	0.194	0.733	5.61	42.2	1.69e-07	3.51	LV	CELLSTATES	vCM2	control_TTN	12	18
AC023983.1	1.62	0.0289	0.00398	0.0153	0.485	11.7	0.00158	1.54	LV	CELLSTATES	vCM2	control_TTN	12	18
LINC00670	1.61	0.000113	0.0472	0.161	3.54	48.7	4.05e-08	3.95	LV	CELLSTATES	vCM2	control_TTN	12	18
AC018832.1	1.6	0.0225	0.0175	0.0512	2.01	12.9	0.00101	1.65	LV	CELLSTATES	vCM2	control_TTN	12	18
AC106895.1	1.59	0.0416	0.0825	0.23	4.21	10.1	0.00314	1.38	LV	CELLSTATES	vCM2	control_TTN	12	18
SHC4	1.59	0.00196	0.0429	0.165	3.53	27.2	8.37e-06	2.71	LV	CELLSTATES	vCM2	control_TTN	12	18
AL160408.1	1.58	0.0163	0.00375	0.0135	0.432	14.5	0.000545	1.79	LV	CELLSTATES	vCM2	control_TTN	12	18
MIR181A1HG	1.58	0.00387	0.044	0.128	3.34	21.7	4.46e-05	2.41	LV	CELLSTATES	vCM2	control_TTN	12	18
NEURL1B	1.56	0.00942	0.0207	0.0778	2.5	17.2	0.0002	2.03	LV	CELLSTATES	vCM2	control_TTN	12	18
HEG1	1.55	0.000113	0.452	1.7	6.8	48.3	4.37e-08	3.95	LV	CELLSTATES	vCM2	control_TTN	12	18
AC010235.1	1.54	0.0298	0.326	0.913	6.2	11.5	0.00171	1.53	LV	CELLSTATES	vCM2	control_TTN	12	18
AC068491.2	1.54	0.047	0.0042	0.0129	0.41	9.53	0.00394	1.33	LV	CELLSTATES	vCM2	control_TTN	12	18
AL389885.1	1.54	0.0291	0.00391	0.015	0.497	11.7	0.00159	1.54	LV	CELLSTATES	vCM2	control_TTN	12	18
FREM2	1.5	0.0292	0.00785	0.026	1.2	11.7	0.00162	1.54	LV	CELLSTATES	vCM2	control_TTN	12	18
HEPH	1.5	0.00979	0.0719	0.245	4.09	17	0.000216	2.01	LV	CELLSTATES	vCM2	control_TTN	12	18
AP002518.2	1.49	0.0269	0.193	0.592	5.47	12.1	0.00139	1.57	LV	CELLSTATES	vCM2	control_TTN	12	18
LINC00222	1.49	0.00118	0.0294	0.106	2.88	30.7	3.06e-06	2.93	LV	CELLSTATES	vCM2	control_TTN	12	18
SLC7A8	1.49	0.00645	0.119	0.494	4.97	19.1	0.000104	2.19	LV	CELLSTATES	vCM2	control_TTN	12	18
NNAT	1.48	0.0433	0.0111	0.0352	1.56	9.89	0.00338	1.36	LV	CELLSTATES	vCM2	control_TTN	12	18
AP005329.1	1.45	0.025	0.0223	0.0524	2.24	12.4	0.00121	1.6	LV	CELLSTATES	vCM2	control_TTN	12	18
FGL2	1.45	0.0142	0.0132	0.0331	1.64	15.2	0.000423	1.85	LV	CELLSTATES	vCM2	control_TTN	12	18
TTLL7	1.42	0.0215	0.0609	0.232	3.98	13.1	0.000926	1.67	LV	CELLSTATES	vCM2	control_TTN	12	18
AC091534.1	1.4	0.0129	0.0123	0.0305	1.52	15.7	0.000353	1.89	LV	CELLSTATES	vCM2	control_TTN	12	18
PARP8	1.39	0.00304	0.0665	0.231	4	23.7	2.36e-05	2.52	LV	CELLSTATES	vCM2	control_TTN	12	18
AC008695.1	1.38	0.0472	0.00658	0.0221	0.884	9.5	0.00399	1.33	LV	CELLSTATES	vCM2	control_TTN	12	18
C9orf84	1.38	0.000707	0.254	0.769	5.81	34.2	1.2e-06	3.15	LV	CELLSTATES	vCM2	control_TTN	12	18
MYLK-AS1	1.38	0.000365	0.0606	0.18	3.73	40.4	2.63e-07	3.44	LV	CELLSTATES	vCM2	control_TTN	12	18
AC106895.2	1.37	0.0408	0.0451	0.121	3.34	10.2	0.00302	1.39	LV	CELLSTATES	vCM2	control_TTN	12	18
ILDR2	1.35	0.00148	0.0904	0.229	4.18	29.4	4.42e-06	2.83	LV	CELLSTATES	vCM2	control_TTN	12	18
LINC00578	1.34	0.0264	0.0186	0.0532	2.17	12.2	0.00133	1.58	LV	CELLSTATES	vCM2	control_TTN	12	18
AC008443.4	1.33	0.0299	0.0189	0.0377	1.94	11.5	0.00172	1.52	LV	CELLSTATES	vCM2	control_TTN	12	18
AC009303.2	1.33	0.00673	0.0801	0.184	3.96	18.9	0.000113	2.17	LV	CELLSTATES	vCM2	control_TTN	12	18
NUP62CL	1.33	0.00887	0.00905	0.0275	1.28	17.5	0.000184	2.05	LV	CELLSTATES	vCM2	control_TTN	12	18
ABCG2	1.32	0.0192	0.0492	0.166	3.57	13.7	0.000741	1.72	LV	CELLSTATES	vCM2	control_TTN	12	18
MAOA	1.32	0.00233	0.333	1	6.26	25.5	1.38e-05	2.63	LV	CELLSTATES	vCM2	control_TTN	12	18
PRICKLE2	1.32	0.000721	0.041	0.136	3.29	33.7	1.4e-06	3.14	LV	CELLSTATES	vCM2	control_TTN	12	18
PHLDA1	1.3	0.0358	0.0161	0.0711	2.27	10.8	0.00235	1.45	LV	CELLSTATES	vCM2	control_TTN	12	18
SULT1C4	1.3	0.0471	0.00487	0.0189	0.656	9.51	0.00396	1.33	LV	CELLSTATES	vCM2	control_TTN	12	18
BCL2	1.29	0.00229	0.259	0.751	5.85	25.8	1.24e-05	2.64	LV	CELLSTATES	vCM2	control_TTN	12	18
SMOC2	1.29	0.00614	0.0176	0.0665	2.29	19.4	9.43e-05	2.21	LV	CELLSTATES	vCM2	control_TTN	12	18
PDZD2	1.27	0.00228	4.46	14.2	9.97	25.9	1.23e-05	2.64	LV	CELLSTATES	vCM2	control_TTN	12	18
AC092378.2	1.26	0.0128	0.0218	0.0494	2.16	15.7	0.000349	1.89	LV	CELLSTATES	vCM2	control_TTN	12	18
LGI4	1.25	0.00323	0.0756	0.189	3.94	23.2	2.8e-05	2.49	LV	CELLSTATES	vCM2	control_TTN	12	18
AC004253.1	1.24	0.0077	0.0604	0.139	3.55	18.2	0.000143	2.11	LV	CELLSTATES	vCM2	control_TTN	12	18
BAIAP2	1.24	0.0264	0.0557	0.195	3.78	12.1	0.00135	1.58	LV	CELLSTATES	vCM2	control_TTN	12	18
GPR137C	1.24	0.00334	0.0294	0.0968	2.81	22.8	3.16e-05	2.48	LV	CELLSTATES	vCM2	control_TTN	12	18
SLC24A5	1.24	0.0346	0.0158	0.0369	1.8	10.9	0.00222	1.46	LV	CELLSTATES	vCM2	control_TTN	12	18
STRADB	1.23	0.00645	1.04	2.37	7.62	19.2	0.000103	2.19	LV	CELLSTATES	vCM2	control_TTN	12	18
LINC02004	1.22	0.0406	0.00709	0.017	0.894	10.2	0.00299	1.39	LV	CELLSTATES	vCM2	control_TTN	12	18
PIK3R1	1.21	0.00595	2.36	6.1	8.91	19.8	8.39e-05	2.23	LV	CELLSTATES	vCM2	control_TTN	12	18
RASSF9	1.21	0.00701	0.0757	0.159	3.85	18.6	0.000123	2.15	LV	CELLSTATES	vCM2	control_TTN	12	18
AP003096.1	1.2	0.0362	0.0736	0.178	3.86	10.7	0.00242	1.44	LV	CELLSTATES	vCM2	control_TTN	12	18
ETV5	1.2	0.0164	0.0189	0.0599	2.24	14.4	0.000561	1.79	LV	CELLSTATES	vCM2	control_TTN	12	18
MUM1L1	1.2	0.0205	0.0659	0.17	3.74	13.3	0.000843	1.69	LV	CELLSTATES	vCM2	control_TTN	12	18
DHRS11	1.19	0.00613	0.0218	0.0536	2.22	19.4	9.35e-05	2.21	LV	CELLSTATES	vCM2	control_TTN	12	18
GPR173	1.19	0.0143	0.0188	0.0885	2.41	15.1	0.00044	1.84	LV	CELLSTATES	vCM2	control_TTN	12	18
LEPR	1.19	0.00216	0.0365	0.111	3.04	26.4	1.05e-05	2.67	LV	CELLSTATES	vCM2	control_TTN	12	18
AC023051.1	1.18	0.025	0.0613	0.149	3.65	12.4	0.0012	1.6	LV	CELLSTATES	vCM2	control_TTN	12	18
ALG13-AS1	1.18	0.00966	0.0336	0.0774	2.77	17.1	0.000211	2.02	LV	CELLSTATES	vCM2	control_TTN	12	18
AC078955.1	1.17	0.00361	0.153	0.351	4.91	22.3	3.74e-05	2.44	LV	CELLSTATES	vCM2	control_TTN	12	18
AL080248.1	1.17	0.0201	0.129	0.304	4.69	13.5	0.000805	1.7	LV	CELLSTATES	vCM2	control_TTN	12	18
DHRS3	1.17	0.00701	0.176	0.698	5.49	18.6	0.000123	2.15	LV	CELLSTATES	vCM2	control_TTN	12	18
RPS6KA2	1.17	0.00149	0.346	1.13	6.3	29.2	4.63e-06	2.83	LV	CELLSTATES	vCM2	control_TTN	12	18
SPINK9	1.17	0.0401	0.0206	0.0472	2.1	10.3	0.00288	1.4	LV	CELLSTATES	vCM2	control_TTN	12	18
AL139398.1	1.16	0.0037	0.0137	0.0368	1.67	22	4.02e-05	2.43	LV	CELLSTATES	vCM2	control_TTN	12	18
C6	1.16	0.0098	0.636	2.32	7.32	17	0.000218	2.01	LV	CELLSTATES	vCM2	control_TTN	12	18
COLQ	1.15	0.00903	0.117	0.545	5.11	17.4	0.000189	2.04	LV	CELLSTATES	vCM2	control_TTN	12	18
AP005131.5	1.14	0.023	0.0343	0.0861	2.81	12.8	0.00104	1.64	LV	CELLSTATES	vCM2	control_TTN	12	18
LINC02306	1.14	0.0283	0.0937	0.359	4.58	11.8	0.00152	1.55	LV	CELLSTATES	vCM2	control_TTN	12	18
LMOD1	1.14	0.00982	0.0377	0.111	3.06	17	0.00022	2.01	LV	CELLSTATES	vCM2	control_TTN	12	18
SGTB	1.14	0.00567	0.0237	0.0576	2.33	20	7.76e-05	2.25	LV	CELLSTATES	vCM2	control_TTN	12	18
AC090559.1	1.13	0.0211	0.00794	0.0225	1	13.2	0.000885	1.68	LV	CELLSTATES	vCM2	control_TTN	12	18
JAK2	1.13	0.000426	0.515	1.26	6.67	39.1	3.59e-07	3.37	LV	CELLSTATES	vCM2	control_TTN	12	18
MAP2	1.13	0.0212	0.0158	0.0497	1.96	13.2	0.000899	1.67	LV	CELLSTATES	vCM2	control_TTN	12	18
AGPAT5	1.12	0.00513	0.0204	0.0608	2.25	20.5	6.6e-05	2.29	LV	CELLSTATES	vCM2	control_TTN	12	18
CC2D2A	1.12	0.00143	0.109	0.308	4.51	29.8	3.98e-06	2.84	LV	CELLSTATES	vCM2	control_TTN	12	18
ERAP1	1.12	0.00311	0.791	1.98	7.32	23.5	2.56e-05	2.51	LV	CELLSTATES	vCM2	control_TTN	12	18
MBOAT2	1.12	0.00567	0.184	0.555	5.37	20	7.78e-05	2.25	LV	CELLSTATES	vCM2	control_TTN	12	18
SMAD9	1.12	0.0102	0.0514	0.116	3.33	16.7	0.00024	1.99	LV	CELLSTATES	vCM2	control_TTN	12	18
ADAMTS9-AS1	1.11	0.0358	0.0366	0.0925	2.97	10.8	0.00235	1.45	LV	CELLSTATES	vCM2	control_TTN	12	18
NCR3LG1	1.11	0.0469	0.0181	0.0647	2.17	9.54	0.00391	1.33	LV	CELLSTATES	vCM2	control_TTN	12	18
ZNF106	1.11	2.17e-05	1.53	4	8.27	62.2	2.81e-09	4.66	LV	CELLSTATES	vCM2	control_TTN	12	18
WARS2-IT1	1.1	0.0497	0.019	0.0454	2.12	9.28	0.00438	1.3	LV	CELLSTATES	vCM2	control_TTN	12	18
MTMR14	1.09	0.00096	0.219	0.68	5.59	32	2.17e-06	3.02	LV	CELLSTATES	vCM2	control_TTN	12	18
RIDA	1.09	0.00196	0.0749	0.197	3.96	27.2	8.23e-06	2.71	LV	CELLSTATES	vCM2	control_TTN	12	18
TMEM139	1.09	0.0467	0.0185	0.0355	1.9	9.57	0.00386	1.33	LV	CELLSTATES	vCM2	control_TTN	12	18
USP53	1.09	0.000113	1.56	4.38	8.37	48.3	4.39e-08	3.95	LV	CELLSTATES	vCM2	control_TTN	12	18
AKTIP	1.08	0.0017	0.143	0.438	4.96	28.2	6.22e-06	2.77	LV	CELLSTATES	vCM2	control_TTN	12	18
ARRDC3	1.08	0.0264	0.0662	0.187	3.78	12.2	0.00133	1.58	LV	CELLSTATES	vCM2	control_TTN	12	18
FMO4	1.08	0.00245	0.0855	0.224	4.15	25.2	1.51e-05	2.61	LV	CELLSTATES	vCM2	control_TTN	12	18
KCNAB2	1.08	0.0162	0.124	0.428	4.84	14.5	0.000543	1.79	LV	CELLSTATES	vCM2	control_TTN	12	18
PDCD4	1.08	0.00691	0.222	0.623	5.55	18.8	0.000117	2.16	LV	CELLSTATES	vCM2	control_TTN	12	18
AC008575.1	1.07	0.0355	0.00716	0.0167	0.863	10.8	0.00231	1.45	LV	CELLSTATES	vCM2	control_TTN	12	18
ANTXR2	1.07	0.00344	0.31	0.922	6.11	22.5	3.41e-05	2.46	LV	CELLSTATES	vCM2	control_TTN	12	18
APPL2	1.07	0.000365	0.447	1.31	6.61	40.5	2.54e-07	3.44	LV	CELLSTATES	vCM2	control_TTN	12	18
CCDC24	1.07	0.0483	0.0126	0.0341	1.54	9.4	0.00416	1.32	LV	CELLSTATES	vCM2	control_TTN	12	18
TMEM9B-AS1	1.07	0.0223	0.0696	0.191	3.85	12.9	0.000988	1.65	LV	CELLSTATES	vCM2	control_TTN	12	18
AC026347.1	1.06	0.0362	0.172	0.376	4.96	10.7	0.00243	1.44	LV	CELLSTATES	vCM2	control_TTN	12	18
CACTIN	1.06	0.031	0.0121	0.0296	1.45	11.4	0.00184	1.51	LV	CELLSTATES	vCM2	control_TTN	12	18
MTM1	1.06	0.000651	0.161	0.432	5.05	36	7.62e-07	3.19	LV	CELLSTATES	vCM2	control_TTN	12	18
TMTC1	1.06	0.00754	0.636	1.83	7.09	18.3	0.000138	2.12	LV	CELLSTATES	vCM2	control_TTN	12	18
AC116351.1	1.05	0.0423	0.0553	0.126	3.37	9.99	0.00323	1.37	LV	CELLSTATES	vCM2	control_TTN	12	18
ARHGAP26	1.05	0.000745	2.67	7.29	9.12	33.2	1.57e-06	3.13	LV	CELLSTATES	vCM2	control_TTN	12	18
CASC2	1.05	0.0134	0.0506	0.177	3.62	15.5	0.000379	1.87	LV	CELLSTATES	vCM2	control_TTN	12	18
SLC16A9	1.05	0.0355	0.0947	0.301	4.48	10.8	0.00231	1.45	LV	CELLSTATES	vCM2	control_TTN	12	18
ATP6AP1L	1.04	0.00217	0.159	0.459	5.08	26.3	1.09e-05	2.66	LV	CELLSTATES	vCM2	control_TTN	12	18
C12orf56	1.04	0.00566	0.0323	0.0785	2.8	20.1	7.54e-05	2.25	LV	CELLSTATES	vCM2	control_TTN	12	18
DPYSL2	1.04	0.00914	0.181	0.558	5.36	17.3	0.000194	2.04	LV	CELLSTATES	vCM2	control_TTN	12	18
KCNMB2	1.04	0.0344	0.0842	0.155	3.94	10.9	0.00218	1.46	LV	CELLSTATES	vCM2	control_TTN	12	18
LINC01428	1.04	0.0401	0.737	1.98	7.27	10.3	0.00287	1.4	LV	CELLSTATES	vCM2	control_TTN	12	18
RPGR	1.04	0.00132	0.0632	0.197	3.84	30.2	3.59e-06	2.88	LV	CELLSTATES	vCM2	control_TTN	12	18
ZNF189	1.04	0.00905	0.249	0.722	5.74	17.4	0.00019	2.04	LV	CELLSTATES	vCM2	control_TTN	12	18
ACE2	1.03	0.00711	0.0472	0.112	3.27	18.5	0.000128	2.15	LV	CELLSTATES	vCM2	control_TTN	12	18
ELOVL6	1.03	0.00746	0.0402	0.0982	3.01	18.3	0.000136	2.13	LV	CELLSTATES	vCM2	control_TTN	12	18
EPB41L4B	1.03	0.0269	0.293	0.892	6.05	12	0.00139	1.57	LV	CELLSTATES	vCM2	control_TTN	12	18
MPP4	1.03	0.0135	0.0253	0.0636	2.42	15.4	0.000386	1.87	LV	CELLSTATES	vCM2	control_TTN	12	18
AC114546.1	1.02	0.0257	0.0139	0.0317	1.58	12.3	0.00127	1.59	LV	CELLSTATES	vCM2	control_TTN	12	18
HLF	1.02	0.00216	0.114	0.25	4.43	26.4	1.05e-05	2.67	LV	CELLSTATES	vCM2	control_TTN	12	18
PTCH1	1.02	0.0162	0.0767	0.18	3.89	14.5	0.000541	1.79	LV	CELLSTATES	vCM2	control_TTN	12	18
ZBTB16	1.02	0.0282	2.39	7.05	9.02	11.8	0.00151	1.55	LV	CELLSTATES	vCM2	control_TTN	12	18
AC099788.1	1.01	0.0497	0.0362	0.0847	2.85	9.29	0.00437	1.3	LV	CELLSTATES	vCM2	control_TTN	12	18
AP005329.2	1.01	0.0113	0.539	1.17	6.65	16.2	0.000291	1.95	LV	CELLSTATES	vCM2	control_TTN	12	18
CFAP221	1.01	0.0143	0.0191	0.0475	2.09	15	0.000442	1.84	LV	CELLSTATES	vCM2	control_TTN	12	18
DSC1	1.01	0.0183	0.0594	0.134	3.54	13.9	0.000675	1.74	LV	CELLSTATES	vCM2	control_TTN	12	18
RHOBTB1	1.01	0.00566	0.379	0.918	6.23	20.1	7.55e-05	2.25	LV	CELLSTATES	vCM2	control_TTN	12	18
DOCK5	1	0.00613	0.979	2.84	7.7	19.5	9.29e-05	2.21	LV	CELLSTATES	vCM2	control_TTN	12	18
GK3P	1	0.0277	0.0455	0.102	3.17	11.9	0.00146	1.56	LV	CELLSTATES	vCM2	control_TTN	12	18
PIK3IP1	1	0.0291	0.0407	0.141	3.26	11.7	0.00162	1.54	LV	CELLSTATES	vCM2	control_TTN	12	18
PQLC1	1	0.00577	0.103	0.268	4.36	19.9	8.03e-05	2.24	LV	CELLSTATES	vCM2	control_TTN	12	18
RBL2	1	0.00312	0.497	1.2	6.58	23.3	2.68e-05	2.51	LV	CELLSTATES	vCM2	control_TTN	12	18
NAAA	0.998	0.00118	0.069	0.182	3.84	30.7	3.12e-06	2.93	LV	CELLSTATES	vCM2	control_TTN	12	18
ATAD2	0.997	0.000745	0.552	1.48	6.81	33.3	1.55e-06	3.13	LV	CELLSTATES	vCM2	control_TTN	12	18
RMDN2	0.995	0.000678	0.136	0.344	4.78	34.9	1.01e-06	3.17	LV	CELLSTATES	vCM2	control_TTN	12	18
RORA	0.995	0.00561	0.937	2.24	7.5	20.2	7.3e-05	2.25	LV	CELLSTATES	vCM2	control_TTN	12	18
ZSCAN20	0.991	0.0296	0.0224	0.0447	2.13	11.6	0.00168	1.53	LV	CELLSTATES	vCM2	control_TTN	12	18
RERGL	0.989	0.0268	0.0449	0.119	3.23	12.1	0.00138	1.57	LV	CELLSTATES	vCM2	control_TTN	12	18
INTU	0.985	0.00415	0.39	0.937	6.24	21.4	4.9e-05	2.38	LV	CELLSTATES	vCM2	control_TTN	12	18
MTURN	0.985	0.0296	0.0251	0.0693	2.44	11.6	0.00169	1.53	LV	CELLSTATES	vCM2	control_TTN	12	18
GDAP1L1	0.982	0.0447	0.362	0.835	6.09	9.76	0.00357	1.35	LV	CELLSTATES	vCM2	control_TTN	12	18
PHYHD1	0.982	0.0275	0.107	0.258	4.4	12	0.00144	1.56	LV	CELLSTATES	vCM2	control_TTN	12	18
NCKIPSD	0.981	0.0389	0.0285	0.0894	2.74	10.4	0.00273	1.41	LV	CELLSTATES	vCM2	control_TTN	12	18
FAM186A	0.98	0.0107	0.0213	0.0532	2.2	16.4	0.000267	1.97	LV	CELLSTATES	vCM2	control_TTN	12	18
WASHC2A	0.977	0.00614	0.0935	0.246	4.29	19.4	9.45e-05	2.21	LV	CELLSTATES	vCM2	control_TTN	12	18
PLS3-AS1	0.969	0.0211	0.0627	0.17	3.69	13.2	0.000873	1.68	LV	CELLSTATES	vCM2	control_TTN	12	18
MTFR1	0.968	0.0181	1.83	3.9	8.4	13.9	0.000669	1.74	LV	CELLSTATES	vCM2	control_TTN	12	18
AC058791.1	0.966	0.0295	0.285	0.924	6.01	11.6	0.00166	1.53	LV	CELLSTATES	vCM2	control_TTN	12	18
LCN12	0.966	0.0462	0.0292	0.0809	2.69	9.62	0.00378	1.34	LV	CELLSTATES	vCM2	control_TTN	12	18
GPCPD1	0.965	0.0164	0.33	0.825	5.98	14.4	0.000559	1.79	LV	CELLSTATES	vCM2	control_TTN	12	18
CASC1	0.962	0.00767	0.0406	0.0933	3.01	18.2	0.000142	2.12	LV	CELLSTATES	vCM2	control_TTN	12	18
CCDC93	0.955	0.00237	0.748	1.73	7.15	25.4	1.42e-05	2.63	LV	CELLSTATES	vCM2	control_TTN	12	18
LINC00886	0.953	0.00265	0.345	0.842	6.05	24.7	1.75e-05	2.58	LV	CELLSTATES	vCM2	control_TTN	12	18
CCDC39	0.952	0.0395	0.0193	0.0346	1.94	10.3	0.00281	1.4	LV	CELLSTATES	vCM2	control_TTN	12	18
NSDHL	0.952	0.0211	0.041	0.0905	3.03	13.2	0.000884	1.68	LV	CELLSTATES	vCM2	control_TTN	12	18
AC098582.1	0.951	0.0298	0.158	0.331	4.83	11.5	0.00171	1.53	LV	CELLSTATES	vCM2	control_TTN	12	18
GEN1	0.951	0.00311	0.145	0.332	4.8	23.5	2.49e-05	2.51	LV	CELLSTATES	vCM2	control_TTN	12	18
URB1	0.95	0.00245	0.124	0.31	4.64	25.2	1.52e-05	2.61	LV	CELLSTATES	vCM2	control_TTN	12	18
VCL	0.944	0.00467	2.09	5.16	8.68	20.8	5.88e-05	2.33	LV	CELLSTATES	vCM2	control_TTN	12	18
TMEM71	0.943	0.0164	1.84	4.56	8.5	14.4	0.000558	1.79	LV	CELLSTATES	vCM2	control_TTN	12	18
ATOH8	0.94	0.0166	0.02	0.0459	2.07	14.3	0.000574	1.78	LV	CELLSTATES	vCM2	control_TTN	12	18
ATP2C1	0.94	0.000651	1.08	2.44	7.67	36.5	6.74e-07	3.19	LV	CELLSTATES	vCM2	control_TTN	12	18
DAAM2	0.94	0.0468	0.0679	0.184	3.8	9.56	0.00388	1.33	LV	CELLSTATES	vCM2	control_TTN	12	18
AL353768.1	0.936	0.0337	0.0236	0.0509	2.22	11	0.00211	1.47	LV	CELLSTATES	vCM2	control_TTN	12	18
AC004982.2	0.933	0.011	0.0411	0.0913	3.02	16.3	0.000275	1.96	LV	CELLSTATES	vCM2	control_TTN	12	18
RAB11FIP1	0.932	0.0134	0.259	0.589	5.63	15.4	0.000381	1.87	LV	CELLSTATES	vCM2	control_TTN	12	18
AC055733.2	0.931	0.0124	0.201	0.421	5.22	15.8	0.000331	1.91	LV	CELLSTATES	vCM2	control_TTN	12	18
AC005746.2	0.929	0.0193	0.0722	0.143	3.67	13.6	0.000755	1.71	LV	CELLSTATES	vCM2	control_TTN	12	18
CYP2J2	0.924	0.045	0.478	1	6.42	9.73	0.00362	1.35	LV	CELLSTATES	vCM2	control_TTN	12	18
HMGN2	0.923	0.00257	0.0889	0.227	4.21	24.9	1.64e-05	2.59	LV	CELLSTATES	vCM2	control_TTN	12	18
C1orf21	0.922	0.00241	1.25	3.54	8.03	25.3	1.47e-05	2.62	LV	CELLSTATES	vCM2	control_TTN	12	18
ACKR4	0.921	0.0423	0.0665	0.125	3.58	9.99	0.00323	1.37	LV	CELLSTATES	vCM2	control_TTN	12	18
FNDC3B	0.92	0.000365	2.33	6.24	8.91	40	2.83e-07	3.44	LV	CELLSTATES	vCM2	control_TTN	12	18
PNMT	0.919	0.043	0.0383	0.0888	2.91	9.91	0.00335	1.37	LV	CELLSTATES	vCM2	control_TTN	12	18
TUBE1	0.919	0.00202	0.677	1.5	6.97	26.9	9.14e-06	2.69	LV	CELLSTATES	vCM2	control_TTN	12	18
C5orf34	0.916	0.0472	0.0108	0.0233	1.3	9.51	0.00397	1.33	LV	CELLSTATES	vCM2	control_TTN	12	18
AC107072.1	0.902	0.0402	0.031	0.0611	2.59	10.2	0.00293	1.4	LV	CELLSTATES	vCM2	control_TTN	12	18
DDX60	0.899	0.0104	0.0224	0.0485	2.2	16.6	0.000254	1.98	LV	CELLSTATES	vCM2	control_TTN	12	18
HMGN1	0.899	0.0017	0.261	0.585	5.59	28.2	6.17e-06	2.77	LV	CELLSTATES	vCM2	control_TTN	12	18
SMCR8	0.898	0.0401	0.015	0.0336	1.67	10.3	0.0029	1.4	LV	CELLSTATES	vCM2	control_TTN	12	18
MATN2	0.896	0.0391	0.0719	0.154	3.75	10.4	0.00276	1.41	LV	CELLSTATES	vCM2	control_TTN	12	18
PLA2G5	0.896	0.0453	0.176	0.473	5.21	9.7	0.00366	1.34	LV	CELLSTATES	vCM2	control_TTN	12	18
ALS2CR12	0.895	0.00283	0.201	0.56	5.39	24.1	2.1e-05	2.55	LV	CELLSTATES	vCM2	control_TTN	12	18
AC092378.1	0.894	0.00613	0.33	0.73	5.92	19.5	9.16e-05	2.21	LV	CELLSTATES	vCM2	control_TTN	12	18
CD81-AS1	0.893	0.0404	0.0664	0.156	3.7	10.2	0.00298	1.39	LV	CELLSTATES	vCM2	control_TTN	12	18
LCA5L	0.891	0.046	0.0468	0.0853	3.06	9.63	0.00376	1.34	LV	CELLSTATES	vCM2	control_TTN	12	18
ZNF844	0.889	0.0142	0.129	0.315	4.64	15.2	0.000422	1.85	LV	CELLSTATES	vCM2	control_TTN	12	18
SLC4A7	0.888	0.0401	0.307	0.741	5.91	10.3	0.00288	1.4	LV	CELLSTATES	vCM2	control_TTN	12	18
ZNF471	0.888	0.00696	0.0743	0.136	3.69	18.7	0.000119	2.16	LV	CELLSTATES	vCM2	control_TTN	12	18
HBP1	0.887	0.0124	0.218	0.491	5.36	15.9	0.000327	1.91	LV	CELLSTATES	vCM2	control_TTN	12	18
AC083843.3	0.886	0.0268	0.0934	0.209	4.12	12.1	0.00138	1.57	LV	CELLSTATES	vCM2	control_TTN	12	18
TACR1	0.885	0.0203	0.0515	0.0892	3.2	13.4	0.000821	1.69	LV	CELLSTATES	vCM2	control_TTN	12	18
SLC25A29	0.883	0.0396	0.0648	0.192	3.8	10.3	0.00282	1.4	LV	CELLSTATES	vCM2	control_TTN	12	18
SYN3	0.881	0.0291	0.195	0.421	5.19	11.7	0.00161	1.54	LV	CELLSTATES	vCM2	control_TTN	12	18
ABAT	0.88	0.0293	0.106	0.291	4.47	11.6	0.00164	1.53	LV	CELLSTATES	vCM2	control_TTN	12	18
ZNF441	0.879	0.00701	0.0942	0.208	4.11	18.7	0.000122	2.15	LV	CELLSTATES	vCM2	control_TTN	12	18
FAM161A	0.878	0.0218	0.0338	0.0876	2.85	13	0.000958	1.66	LV	CELLSTATES	vCM2	control_TTN	12	18
LDLRAD4	0.878	0.00681	1.79	5.15	8.56	18.8	0.000115	2.17	LV	CELLSTATES	vCM2	control_TTN	12	18
SLC25A30	0.873	0.00709	0.208	0.468	5.28	18.6	0.000125	2.15	LV	CELLSTATES	vCM2	control_TTN	12	18
AC025917.1	0.869	0.0439	0.111	0.245	4.4	9.83	0.00346	1.36	LV	CELLSTATES	vCM2	control_TTN	12	18
C9orf24	0.867	0.0241	0.0806	0.177	3.88	12.6	0.00113	1.62	LV	CELLSTATES	vCM2	control_TTN	12	18
AC022509.2	0.866	0.0337	0.0281	0.0505	2.41	11	0.00211	1.47	LV	CELLSTATES	vCM2	control_TTN	12	18
TSSK3	0.861	0.0275	0.0396	0.0804	2.86	12	0.00144	1.56	LV	CELLSTATES	vCM2	control_TTN	12	18
AC007014.1	0.857	0.0179	0.178	0.339	4.95	14	0.00065	1.75	LV	CELLSTATES	vCM2	control_TTN	12	18
DHFR	0.857	0.0401	0.0857	0.2	4.1	10.3	0.0029	1.4	LV	CELLSTATES	vCM2	control_TTN	12	18
NFE2L1	0.857	0.00196	0.268	0.732	5.79	27.1	8.51e-06	2.71	LV	CELLSTATES	vCM2	control_TTN	12	18
SPEF2	0.857	0.0124	0.0461	0.106	3.17	15.9	0.000328	1.91	LV	CELLSTATES	vCM2	control_TTN	12	18
NPL	0.854	0.0355	0.0413	0.0938	3	10.8	0.00231	1.45	LV	CELLSTATES	vCM2	control_TTN	12	18
AL355315.1	0.853	0.0211	0.0617	0.147	3.59	13.2	0.000881	1.68	LV	CELLSTATES	vCM2	control_TTN	12	18
PAQR3	0.852	0.00182	0.153	0.327	4.85	27.6	7.4e-06	2.74	LV	CELLSTATES	vCM2	control_TTN	12	18
RRAS2	0.85	0.000707	0.312	0.745	5.9	34	1.28e-06	3.15	LV	CELLSTATES	vCM2	control_TTN	12	18
RANBP17	0.847	0.0193	0.239	0.661	5.61	13.6	0.00076	1.71	LV	CELLSTATES	vCM2	control_TTN	12	18
CCDC122	0.846	0.00956	0.251	0.491	5.45	17.2	0.000205	2.02	LV	CELLSTATES	vCM2	control_TTN	12	18
FOXO3	0.844	0.00788	1.4	3.72	8.16	18	0.000153	2.1	LV	CELLSTATES	vCM2	control_TTN	12	18
C11orf65	0.842	0.00381	0.17	0.368	4.97	21.8	4.33e-05	2.42	LV	CELLSTATES	vCM2	control_TTN	12	18
UBR5-AS1	0.842	0.0403	0.0498	0.103	3.23	10.2	0.00295	1.39	LV	CELLSTATES	vCM2	control_TTN	12	18
NPR3	0.841	0.0291	0.141	0.28	4.64	11.7	0.00162	1.54	LV	CELLSTATES	vCM2	control_TTN	12	18
ARHGAP24	0.839	0.0384	2.03	4.74	8.64	10.4	0.00267	1.42	LV	CELLSTATES	vCM2	control_TTN	12	18
CBFB	0.836	0.00233	0.227	0.589	5.53	25.5	1.37e-05	2.63	LV	CELLSTATES	vCM2	control_TTN	12	18
LMCD1-AS1	0.832	0.00782	0.485	1.03	6.44	18.1	0.000148	2.11	LV	CELLSTATES	vCM2	control_TTN	12	18
GUF1	0.83	0.00767	0.0691	0.137	3.63	18.2	0.000142	2.12	LV	CELLSTATES	vCM2	control_TTN	12	18
SLC9B1	0.828	0.0304	0.0328	0.0759	2.73	11.4	0.00178	1.52	LV	CELLSTATES	vCM2	control_TTN	12	18
CCDC146	0.825	0.0155	0.526	0.99	6.52	14.7	0.000508	1.81	LV	CELLSTATES	vCM2	control_TTN	12	18
AL021707.1	0.822	0.0196	0.0705	0.14	3.67	13.6	0.000773	1.71	LV	CELLSTATES	vCM2	control_TTN	12	18
GREB1	0.82	0.0066	0.32	0.696	5.87	19	0.000109	2.18	LV	CELLSTATES	vCM2	control_TTN	12	18
RHBDL2	0.82	0.0439	0.223	0.456	5.32	9.82	0.00348	1.36	LV	CELLSTATES	vCM2	control_TTN	12	18
AL354794.1	0.818	0.0355	0.123	0.229	4.4	10.8	0.00231	1.45	LV	CELLSTATES	vCM2	control_TTN	12	18
CHST10	0.818	0.0219	0.0308	0.0666	2.61	13	0.000966	1.66	LV	CELLSTATES	vCM2	control_TTN	12	18
KLHL3	0.815	0.01	0.608	1.3	6.82	16.8	0.00023	2	LV	CELLSTATES	vCM2	control_TTN	12	18
RMDN2-AS1	0.813	0.0334	0.096	0.196	4.16	11.1	0.00208	1.48	LV	CELLSTATES	vCM2	control_TTN	12	18
UST	0.813	0.00711	0.259	0.575	5.6	18.5	0.000128	2.15	LV	CELLSTATES	vCM2	control_TTN	12	18
DSCAS	0.811	0.0141	0.129	0.281	4.57	15.2	0.00041	1.85	LV	CELLSTATES	vCM2	control_TTN	12	18
TRNP1	0.81	0.0409	0.0346	0.0923	2.85	10.1	0.00305	1.39	LV	CELLSTATES	vCM2	control_TTN	12	18
PDE7A	0.809	0.00644	5.06	11.6	9.92	19.2	0.000101	2.19	LV	CELLSTATES	vCM2	control_TTN	12	18
AC008957.2	0.808	0.0336	0.673	1.58	6.98	11	0.0021	1.47	LV	CELLSTATES	vCM2	control_TTN	12	18
SPRED2	0.807	0.00463	0.221	0.574	5.49	20.9	5.73e-05	2.33	LV	CELLSTATES	vCM2	control_TTN	12	18
XPR1	0.804	0.00782	2.78	6.22	9	18.1	0.000147	2.11	LV	CELLSTATES	vCM2	control_TTN	12	18
NFKBIA	0.803	0.045	0.175	0.378	5.06	9.74	0.0036	1.35	LV	CELLSTATES	vCM2	control_TTN	12	18
TDRD9	0.801	0.0496	0.0541	0.115	3.4	9.29	0.00435	1.3	LV	CELLSTATES	vCM2	control_TTN	12	18
PSMD8	0.8	0.0204	0.321	0.752	5.97	13.4	0.000835	1.69	LV	CELLSTATES	vCM2	control_TTN	12	18
PEBP4	0.799	0.0334	1.12	2.26	7.6	11.1	0.00207	1.48	LV	CELLSTATES	vCM2	control_TTN	12	18
KCTD1	0.797	0.00578	0.407	0.888	6.25	19.9	8.08e-05	2.24	LV	CELLSTATES	vCM2	control_TTN	12	18
LINC00513	0.796	0.0381	1.34	3.65	8.1	10.5	0.00263	1.42	LV	CELLSTATES	vCM2	control_TTN	12	18
RPGRIP1L	0.796	0.011	0.0423	0.0816	2.97	16.3	0.000276	1.96	LV	CELLSTATES	vCM2	control_TTN	12	18
AC015813.2	0.795	0.0175	0.139	0.297	4.64	14.1	0.00062	1.76	LV	CELLSTATES	vCM2	control_TTN	12	18
ERI2	0.794	0.00283	0.127	0.276	4.56	24.1	2.11e-05	2.55	LV	CELLSTATES	vCM2	control_TTN	12	18
FAM66D	0.791	0.0499	0.124	0.253	4.48	9.26	0.00443	1.3	LV	CELLSTATES	vCM2	control_TTN	12	18
ZMAT1	0.788	0.00613	0.268	0.566	5.58	19.4	9.35e-05	2.21	LV	CELLSTATES	vCM2	control_TTN	12	18
TBPL1	0.787	0.0201	0.146	0.282	4.68	13.4	0.000809	1.7	LV	CELLSTATES	vCM2	control_TTN	12	18
AC104825.1	0.785	0.0362	0.0237	0.0563	2.31	10.7	0.00243	1.44	LV	CELLSTATES	vCM2	control_TTN	12	18
SORT1	0.785	0.00361	0.575	1.22	6.7	22.3	3.69e-05	2.44	LV	CELLSTATES	vCM2	control_TTN	12	18
PARVA	0.784	0.0131	0.774	1.84	7.24	15.6	0.000366	1.88	LV	CELLSTATES	vCM2	control_TTN	12	18
SLC46A3	0.784	0.00568	0.274	0.567	5.59	20	7.83e-05	2.25	LV	CELLSTATES	vCM2	control_TTN	12	18
SPI1	0.782	0.0276	0.0326	0.0701	2.67	12	0.00145	1.56	LV	CELLSTATES	vCM2	control_TTN	12	18
ECHDC3	0.775	0.0283	0.255	0.547	5.56	11.8	0.00152	1.55	LV	CELLSTATES	vCM2	control_TTN	12	18
MED30	0.775	0.018	0.0463	0.0951	3.17	14	0.000659	1.74	LV	CELLSTATES	vCM2	control_TTN	12	18
CCNB1IP1	0.77	0.0104	0.407	0.829	6.17	16.6	0.000252	1.98	LV	CELLSTATES	vCM2	control_TTN	12	18
SLC25A27	0.77	0.0258	0.5	1.04	6.47	12.3	0.00128	1.59	LV	CELLSTATES	vCM2	control_TTN	12	18
PKD2	0.769	0.00257	0.282	0.629	5.7	24.9	1.66e-05	2.59	LV	CELLSTATES	vCM2	control_TTN	12	18
ADAM22	0.767	0.0345	0.0655	0.128	3.57	10.9	0.0022	1.46	LV	CELLSTATES	vCM2	control_TTN	12	18
AC231533.1	0.764	0.0291	0.027	0.0595	2.41	11.7	0.00162	1.54	LV	CELLSTATES	vCM2	control_TTN	12	18
CHST3	0.763	0.0211	0.082	0.18	3.95	13.2	0.000887	1.68	LV	CELLSTATES	vCM2	control_TTN	12	18
PGM3	0.763	0.0275	0.0861	0.155	3.86	12	0.00143	1.56	LV	CELLSTATES	vCM2	control_TTN	12	18
FAM173B	0.761	0.011	0.115	0.248	4.38	16.3	0.000276	1.96	LV	CELLSTATES	vCM2	control_TTN	12	18
GREB1L	0.761	0.0211	1.35	3.06	7.96	13.2	0.000894	1.68	LV	CELLSTATES	vCM2	control_TTN	12	18
XKR9	0.761	0.0479	0.0572	0.118	3.4	9.44	0.00409	1.32	LV	CELLSTATES	vCM2	control_TTN	12	18
EXOSC9	0.758	0.0193	0.038	0.0733	2.79	13.6	0.000761	1.71	LV	CELLSTATES	vCM2	control_TTN	12	18
LPIN1	0.757	0.0252	0.362	0.968	6.2	12.4	0.00123	1.6	LV	CELLSTATES	vCM2	control_TTN	12	18
SMC6	0.757	0.0017	0.482	1.03	6.46	28.2	6.14e-06	2.77	LV	CELLSTATES	vCM2	control_TTN	12	18
FAM214A	0.756	0.00956	0.729	1.67	7.1	17.2	0.000206	2.02	LV	CELLSTATES	vCM2	control_TTN	12	18
PSTK	0.756	0.0291	0.05	0.0933	3.16	11.7	0.00162	1.54	LV	CELLSTATES	vCM2	control_TTN	12	18
RASAL2	0.756	0.00982	2.58	5.84	8.95	17	0.00022	2.01	LV	CELLSTATES	vCM2	control_TTN	12	18
CHD1L	0.754	0.00143	0.0877	0.184	4.04	29.6	4.17e-06	2.84	LV	CELLSTATES	vCM2	control_TTN	12	18
MFAP3	0.753	0.000745	0.249	0.557	5.52	33.2	1.59e-06	3.13	LV	CELLSTATES	vCM2	control_TTN	12	18
AC008581.2	0.751	0.0346	0.0752	0.134	3.69	10.9	0.00222	1.46	LV	CELLSTATES	vCM2	control_TTN	12	18
EPHA7	0.749	0.0302	0.129	0.306	4.64	11.5	0.00175	1.52	LV	CELLSTATES	vCM2	control_TTN	12	18
C21orf91	0.748	0.026	0.0434	0.0843	2.98	12.2	0.0013	1.58	LV	CELLSTATES	vCM2	control_TTN	12	18
SLC5A1	0.747	0.0421	0.877	1.8	7.33	10	0.00319	1.38	LV	CELLSTATES	vCM2	control_TTN	12	18
ACSS3	0.745	0.0017	1.69	3.68	8.29	28.5	5.78e-06	2.77	LV	CELLSTATES	vCM2	control_TTN	12	18
INTS3	0.745	0.00956	0.126	0.293	4.58	17.1	0.000207	2.02	LV	CELLSTATES	vCM2	control_TTN	12	18
KIAA1217	0.743	0.0177	2.4	4.77	8.72	14.1	0.000634	1.75	LV	CELLSTATES	vCM2	control_TTN	12	18
YWHAG	0.74	0.000678	0.315	0.731	5.9	35.1	9.74e-07	3.17	LV	CELLSTATES	vCM2	control_TTN	12	18
LINC01301	0.739	0.0315	0.0813	0.162	3.85	11.3	0.00189	1.5	LV	CELLSTATES	vCM2	control_TTN	12	18
MIR4435-2HG	0.738	0.0219	0.309	0.682	5.83	13	0.000967	1.66	LV	CELLSTATES	vCM2	control_TTN	12	18
TUB	0.738	0.0135	0.113	0.234	4.35	15.4	0.000384	1.87	LV	CELLSTATES	vCM2	control_TTN	12	18
TPST2	0.737	0.0295	0.109	0.252	4.43	11.6	0.00166	1.53	LV	CELLSTATES	vCM2	control_TTN	12	18
AL117381.1	0.735	0.0464	0.146	0.284	4.67	9.6	0.00382	1.33	LV	CELLSTATES	vCM2	control_TTN	12	18
RORA-AS1	0.735	0.00415	0.249	0.5	5.47	21.4	4.92e-05	2.38	LV	CELLSTATES	vCM2	control_TTN	12	18
AC093157.1	0.731	0.00788	0.171	0.378	4.98	18.1	0.00015	2.1	LV	CELLSTATES	vCM2	control_TTN	12	18
AL139260.1	0.73	0.00324	0.559	1.15	6.63	23.1	2.89e-05	2.49	LV	CELLSTATES	vCM2	control_TTN	12	18
PANK1	0.729	0.0142	0.442	0.877	6.29	15.2	0.000414	1.85	LV	CELLSTATES	vCM2	control_TTN	12	18
PDLIM1	0.729	0.0139	0.378	0.888	6.16	15.3	0.000401	1.86	LV	CELLSTATES	vCM2	control_TTN	12	18
LMO7	0.727	0.00269	3.05	5.94	9.07	24.6	1.81e-05	2.57	LV	CELLSTATES	vCM2	control_TTN	12	18
SLC35G1	0.727	0.0238	0.0888	0.195	4.05	12.6	0.0011	1.62	LV	CELLSTATES	vCM2	control_TTN	12	18
PTPN14	0.726	0.0192	0.527	1.15	6.61	13.7	0.000743	1.72	LV	CELLSTATES	vCM2	control_TTN	12	18
AC116366.3	0.724	0.00415	0.866	1.73	7.23	21.4	4.86e-05	2.38	LV	CELLSTATES	vCM2	control_TTN	12	18
BTBD8	0.723	0.0341	0.116	0.285	4.53	11	0.00215	1.47	LV	CELLSTATES	vCM2	control_TTN	12	18
MADD	0.723	0.00728	0.189	0.42	5.11	18.4	0.000132	2.14	LV	CELLSTATES	vCM2	control_TTN	12	18
SETDB2	0.723	0.00232	0.211	0.462	5.27	25.7	1.3e-05	2.63	LV	CELLSTATES	vCM2	control_TTN	12	18
MAP9	0.722	0.0249	0.144	0.255	4.59	12.4	0.00119	1.6	LV	CELLSTATES	vCM2	control_TTN	12	18
CDKL5	0.721	0.0143	0.555	1.24	6.68	15.1	0.000436	1.85	LV	CELLSTATES	vCM2	control_TTN	12	18
DUSP11	0.721	0.0268	0.0941	0.176	4.02	12.1	0.00138	1.57	LV	CELLSTATES	vCM2	control_TTN	12	18
KHDC1	0.721	0.0189	0.04	0.0738	2.89	13.8	0.000713	1.72	LV	CELLSTATES	vCM2	control_TTN	12	18
SOS2	0.721	0.00381	1.01	2.12	7.5	21.8	4.27e-05	2.42	LV	CELLSTATES	vCM2	control_TTN	12	18
OSBPL11	0.719	0.0466	0.254	0.541	5.52	9.59	0.00384	1.33	LV	CELLSTATES	vCM2	control_TTN	12	18
ACAA2	0.718	0.0428	0.149	0.274	4.7	9.94	0.00331	1.37	LV	CELLSTATES	vCM2	control_TTN	12	18
LINC01505	0.715	0.00792	2.16	4.86	8.68	18	0.000155	2.1	LV	CELLSTATES	vCM2	control_TTN	12	18
NCBP3	0.715	0.00282	0.168	0.351	4.92	24.4	1.94e-05	2.55	LV	CELLSTATES	vCM2	control_TTN	12	18
EAF2	0.714	0.0453	0.0339	0.0864	2.8	9.7	0.00366	1.34	LV	CELLSTATES	vCM2	control_TTN	12	18
FAM221A	0.712	0.0292	0.0618	0.142	3.57	11.7	0.00162	1.54	LV	CELLSTATES	vCM2	control_TTN	12	18
PTPN1	0.711	0.0037	0.391	0.9	6.21	22.1	3.92e-05	2.43	LV	CELLSTATES	vCM2	control_TTN	12	18
TMEM8B	0.711	0.0403	0.0503	0.102	3.2	10.2	0.00295	1.39	LV	CELLSTATES	vCM2	control_TTN	12	18
HSPH1	0.709	0.031	0.0454	0.105	3.11	11.4	0.00184	1.51	LV	CELLSTATES	vCM2	control_TTN	12	18
PCSK5	0.709	0.031	0.133	0.271	4.63	11.4	0.00183	1.51	LV	CELLSTATES	vCM2	control_TTN	12	18
AC105339.3	0.708	0.0442	0.045	0.0889	3.01	9.8	0.00351	1.35	LV	CELLSTATES	vCM2	control_TTN	12	18
TPP2	0.707	0.00626	0.209	0.417	5.2	19.3	9.76e-05	2.2	LV	CELLSTATES	vCM2	control_TTN	12	18
WDCP	0.707	0.0489	0.0296	0.0492	2.4	9.36	0.00424	1.31	LV	CELLSTATES	vCM2	control_TTN	12	18
FAM204A	0.706	0.00402	0.21	0.401	5.2	21.6	4.66e-05	2.4	LV	CELLSTATES	vCM2	control_TTN	12	18
LTBP1	0.706	0.00216	2.64	5.25	8.86	26.4	1.06e-05	2.67	LV	CELLSTATES	vCM2	control_TTN	12	18
LMLN	0.705	0.0175	0.0896	0.177	3.97	14.1	0.000622	1.76	LV	CELLSTATES	vCM2	control_TTN	12	18
OSBPL6	0.705	0.0315	0.248	0.575	5.55	11.3	0.00189	1.5	LV	CELLSTATES	vCM2	control_TTN	12	18
ZDHHC21	0.703	0.0384	0.408	0.774	6.11	10.4	0.00268	1.42	LV	CELLSTATES	vCM2	control_TTN	12	18
FGFR1OP	0.701	0.00265	0.201	0.422	5.16	24.7	1.76e-05	2.58	LV	CELLSTATES	vCM2	control_TTN	12	18
AC015878.1	0.7	0.0321	0.191	0.398	5.13	11.2	0.00194	1.49	LV	CELLSTATES	vCM2	control_TTN	12	18
PPP2CB	0.7	0.00332	0.533	1.14	6.6	22.9	3.08e-05	2.48	LV	CELLSTATES	vCM2	control_TTN	12	18
RNF146	0.7	0.00101	0.273	0.534	5.58	31.7	2.35e-06	3	LV	CELLSTATES	vCM2	control_TTN	12	18
TCAP	0.699	0.0435	2.73	6.39	9.09	9.86	0.00342	1.36	LV	CELLSTATES	vCM2	control_TTN	12	18
TFB2M	0.699	0.0493	0.0538	0.111	3.32	9.32	0.0043	1.31	LV	CELLSTATES	vCM2	control_TTN	12	18
ARHGAP42	0.698	0.0219	0.322	0.733	5.95	13	0.000962	1.66	LV	CELLSTATES	vCM2	control_TTN	12	18
CAT	0.698	0.0178	0.7	1.46	6.98	14	0.000648	1.75	LV	CELLSTATES	vCM2	control_TTN	12	18
PUS10	0.698	0.00311	0.14	0.286	4.64	23.4	2.62e-05	2.51	LV	CELLSTATES	vCM2	control_TTN	12	18
SLC25A28	0.697	0.0333	0.0818	0.168	3.88	11.1	0.00206	1.48	LV	CELLSTATES	vCM2	control_TTN	12	18
BRD8	0.696	0.00376	0.111	0.253	4.42	21.9	4.13e-05	2.43	LV	CELLSTATES	vCM2	control_TTN	12	18
OSER1	0.695	0.0104	0.0993	0.21	4.18	16.5	0.000258	1.98	LV	CELLSTATES	vCM2	control_TTN	12	18
OSER1-DT	0.695	0.0307	0.0711	0.137	3.68	11.4	0.00181	1.51	LV	CELLSTATES	vCM2	control_TTN	12	18
ZNF528	0.695	0.0241	0.112	0.21	4.26	12.6	0.00114	1.62	LV	CELLSTATES	vCM2	control_TTN	12	18
PTPN3	0.692	0.0121	0.7	1.59	7.05	15.9	0.000318	1.92	LV	CELLSTATES	vCM2	control_TTN	12	18
ZNF827	0.692	0.00645	0.532	1.11	6.57	19.1	0.000104	2.19	LV	CELLSTATES	vCM2	control_TTN	12	18
CYP2U1	0.687	0.00417	0.123	0.233	4.42	21.4	4.99e-05	2.38	LV	CELLSTATES	vCM2	control_TTN	12	18
AC104596.1	0.685	0.00626	0.441	0.939	6.3	19.3	9.74e-05	2.2	LV	CELLSTATES	vCM2	control_TTN	12	18
AP000943.3	0.684	0.0236	0.0991	0.177	4.09	12.7	0.00109	1.63	LV	CELLSTATES	vCM2	control_TTN	12	18
HEBP2	0.683	0.0463	0.0681	0.123	3.53	9.61	0.0038	1.33	LV	CELLSTATES	vCM2	control_TTN	12	18
NMNAT3	0.682	0.00573	0.248	0.52	5.48	19.9	7.93e-05	2.24	LV	CELLSTATES	vCM2	control_TTN	12	18
COPS7B	0.681	0.0101	0.158	0.335	4.85	16.8	0.000235	2	LV	CELLSTATES	vCM2	control_TTN	12	18
IMPA1	0.681	0.0296	0.112	0.225	4.29	11.6	0.00167	1.53	LV	CELLSTATES	vCM2	control_TTN	12	18
ZNF701	0.68	0.0203	0.0898	0.18	3.98	13.4	0.00082	1.69	LV	CELLSTATES	vCM2	control_TTN	12	18
C12orf60	0.679	0.0439	0.0969	0.199	4.11	9.83	0.00347	1.36	LV	CELLSTATES	vCM2	control_TTN	12	18
AK4	0.675	0.0269	0.327	0.612	5.82	12	0.0014	1.57	LV	CELLSTATES	vCM2	control_TTN	12	18
GEMIN8	0.675	0.0225	0.0635	0.115	3.45	12.9	0.00101	1.65	LV	CELLSTATES	vCM2	control_TTN	12	18
CCDC25	0.674	0.0256	0.0724	0.143	3.71	12.3	0.00126	1.59	LV	CELLSTATES	vCM2	control_TTN	12	18
EIF4E3	0.673	0.0255	0.114	0.212	4.27	12.3	0.00126	1.59	LV	CELLSTATES	vCM2	control_TTN	12	18
IPO11	0.673	0.00487	0.211	0.441	5.28	20.7	6.17e-05	2.31	LV	CELLSTATES	vCM2	control_TTN	12	18
GLRB	0.672	0.00775	0.118	0.244	4.42	18.2	0.000145	2.11	LV	CELLSTATES	vCM2	control_TTN	12	18
LINC01725	0.671	0.0464	0.286	0.594	5.69	9.6	0.00382	1.33	LV	CELLSTATES	vCM2	control_TTN	12	18
EXOC6	0.67	0.00487	0.541	1.11	6.62	20.7	6.21e-05	2.31	LV	CELLSTATES	vCM2	control_TTN	12	18
YEATS4	0.668	0.0336	0.0369	0.0683	2.73	11	0.00209	1.47	LV	CELLSTATES	vCM2	control_TTN	12	18
NHLRC3	0.667	0.00182	0.228	0.468	5.36	27.6	7.41e-06	2.74	LV	CELLSTATES	vCM2	control_TTN	12	18
MPHOSPH6	0.666	0.0315	0.0685	0.133	3.61	11.3	0.0019	1.5	LV	CELLSTATES	vCM2	control_TTN	12	18
TBC1D1	0.666	0.0164	1.13	2.59	7.73	14.4	0.000557	1.79	LV	CELLSTATES	vCM2	control_TTN	12	18
AL356599.1	0.663	0.00834	0.456	0.875	6.29	17.8	0.000166	2.08	LV	CELLSTATES	vCM2	control_TTN	12	18
ATG2B	0.663	0.00996	0.201	0.4	5.13	16.9	0.000226	2	LV	CELLSTATES	vCM2	control_TTN	12	18
DYNC1I1	0.662	0.0142	1.58	3.41	8.2	15.1	0.000427	1.85	LV	CELLSTATES	vCM2	control_TTN	12	18
MAEL	0.659	0.0497	0.0865	0.179	4	9.28	0.00439	1.3	LV	CELLSTATES	vCM2	control_TTN	12	18
TRUB1	0.658	0.0393	0.166	0.321	4.82	10.3	0.00279	1.41	LV	CELLSTATES	vCM2	control_TTN	12	18
TRAK2	0.657	0.00786	1.34	2.72	7.92	18.1	0.000149	2.1	LV	CELLSTATES	vCM2	control_TTN	12	18
AL359706.1	0.655	0.0264	0.246	0.434	5.36	12.1	0.00135	1.58	LV	CELLSTATES	vCM2	control_TTN	12	18
ERCC4	0.655	0.0035	0.105	0.21	4.23	22.5	3.51e-05	2.46	LV	CELLSTATES	vCM2	control_TTN	12	18
COX10	0.654	0.0101	0.521	1.11	6.55	16.7	0.000238	1.99	LV	CELLSTATES	vCM2	control_TTN	12	18
LTN1	0.654	0.0104	0.218	0.402	5.19	16.5	0.000256	1.98	LV	CELLSTATES	vCM2	control_TTN	12	18
NEK3	0.654	0.0358	0.057	0.116	3.4	10.7	0.00236	1.45	LV	CELLSTATES	vCM2	control_TTN	12	18
OGT	0.654	0.00782	0.648	1.21	6.78	18.1	0.000147	2.11	LV	CELLSTATES	vCM2	control_TTN	12	18
UTP23	0.654	0.0315	0.168	0.322	4.85	11.3	0.0019	1.5	LV	CELLSTATES	vCM2	control_TTN	12	18
DCBLD2	0.651	0.00463	0.522	1.04	6.52	20.9	5.78e-05	2.33	LV	CELLSTATES	vCM2	control_TTN	12	18
CHKA	0.649	0.00347	0.595	1.22	6.73	22.5	3.46e-05	2.46	LV	CELLSTATES	vCM2	control_TTN	12	18
CPED1	0.648	0.00312	1.73	3.64	8.29	23.3	2.67e-05	2.51	LV	CELLSTATES	vCM2	control_TTN	12	18
CAST	0.647	0.0158	1.53	3.62	8.22	14.6	0.000517	1.8	LV	CELLSTATES	vCM2	control_TTN	12	18
CDC14A	0.647	0.0195	0.149	0.326	4.8	13.6	0.000769	1.71	LV	CELLSTATES	vCM2	control_TTN	12	18
XPO1	0.647	0.0275	0.435	1.07	6.39	12	0.00144	1.56	LV	CELLSTATES	vCM2	control_TTN	12	18
UGCG	0.644	0.0211	0.152	0.29	4.71	13.2	0.000894	1.68	LV	CELLSTATES	vCM2	control_TTN	12	18
ANKRA2	0.642	0.013	0.0928	0.204	4.12	15.6	0.00036	1.89	LV	CELLSTATES	vCM2	control_TTN	12	18
MSH3	0.642	0.00283	0.335	0.669	5.89	24.2	2.05e-05	2.55	LV	CELLSTATES	vCM2	control_TTN	12	18
PEX1	0.641	0.0172	0.259	0.47	5.44	14.2	0.000608	1.76	LV	CELLSTATES	vCM2	control_TTN	12	18
ZC3H8	0.641	0.0142	0.414	0.819	6.2	15.2	0.000418	1.85	LV	CELLSTATES	vCM2	control_TTN	12	18
PHKA2	0.639	0.0422	0.416	0.84	6.22	10	0.00321	1.37	LV	CELLSTATES	vCM2	control_TTN	12	18
AC018462.1	0.636	0.0172	0.263	0.436	5.45	14.2	0.000604	1.76	LV	CELLSTATES	vCM2	control_TTN	12	18
AP000446.1	0.634	0.0296	0.0637	0.123	3.57	11.6	0.00167	1.53	LV	CELLSTATES	vCM2	control_TTN	12	18
LIAS	0.633	0.0139	0.148	0.287	4.67	15.3	0.000401	1.86	LV	CELLSTATES	vCM2	control_TTN	12	18
ZDHHC18	0.633	0.0426	0.0573	0.115	3.39	9.96	0.00328	1.37	LV	CELLSTATES	vCM2	control_TTN	12	18
CFAP70	0.631	0.015	0.213	0.42	5.21	14.8	0.000475	1.82	LV	CELLSTATES	vCM2	control_TTN	12	18
SLC38A6	0.631	0.0253	0.146	0.284	4.69	12.3	0.00124	1.6	LV	CELLSTATES	vCM2	control_TTN	12	18
ZNF518A	0.631	0.00257	0.409	0.897	6.24	24.9	1.66e-05	2.59	LV	CELLSTATES	vCM2	control_TTN	12	18
RASSF4	0.63	0.0259	0.362	0.703	5.97	12.2	0.00129	1.59	LV	CELLSTATES	vCM2	control_TTN	12	18
ERCC6	0.629	0.035	0.19	0.335	4.97	10.9	0.00226	1.46	LV	CELLSTATES	vCM2	control_TTN	12	18
NBN	0.629	0.0381	0.21	0.359	5.12	10.5	0.00264	1.42	LV	CELLSTATES	vCM2	control_TTN	12	18
ZNF788P	0.629	0.0369	0.0448	0.101	3.09	10.6	0.00251	1.43	LV	CELLSTATES	vCM2	control_TTN	12	18
PREP	0.628	0.00222	0.166	0.317	4.84	26	1.18e-05	2.65	LV	CELLSTATES	vCM2	control_TTN	12	18
PGAP2	0.627	0.0264	0.17	0.38	4.99	12.1	0.00134	1.58	LV	CELLSTATES	vCM2	control_TTN	12	18
B3GALNT2	0.625	0.0192	0.672	1.34	6.85	13.7	0.000742	1.72	LV	CELLSTATES	vCM2	control_TTN	12	18
CLHC1	0.625	0.0283	0.118	0.234	4.35	11.8	0.00152	1.55	LV	CELLSTATES	vCM2	control_TTN	12	18
ACTR6	0.622	0.0104	0.0693	0.133	3.62	16.6	0.000247	1.98	LV	CELLSTATES	vCM2	control_TTN	12	18
EXOG	0.622	0.0432	1.48	2.42	7.92	9.89	0.00337	1.36	LV	CELLSTATES	vCM2	control_TTN	12	18
AC021231.1	0.621	0.0219	0.262	0.533	5.56	13	0.000968	1.66	LV	CELLSTATES	vCM2	control_TTN	12	18
BLMH	0.62	0.0261	0.0791	0.169	3.85	12.2	0.0013	1.58	LV	CELLSTATES	vCM2	control_TTN	12	18
ZNF736	0.62	0.0364	0.138	0.266	4.59	10.7	0.00245	1.44	LV	CELLSTATES	vCM2	control_TTN	12	18
MYOZ2	0.618	0.0223	4.72	8.45	9.63	12.9	0.000989	1.65	LV	CELLSTATES	vCM2	control_TTN	12	18
WASF3	0.618	0.0269	0.103	0.2	4.22	12	0.0014	1.57	LV	CELLSTATES	vCM2	control_TTN	12	18
C5orf51	0.616	0.0358	0.0742	0.178	3.86	10.7	0.00236	1.45	LV	CELLSTATES	vCM2	control_TTN	12	18
TXLNB	0.614	0.00701	1.09	2.3	7.64	18.7	0.000121	2.15	LV	CELLSTATES	vCM2	control_TTN	12	18
JARID2	0.613	0.0282	0.895	1.73	7.26	11.9	0.00149	1.55	LV	CELLSTATES	vCM2	control_TTN	12	18
RSRP1	0.613	0.016	1.15	2.31	7.67	14.6	0.000526	1.8	LV	CELLSTATES	vCM2	control_TTN	12	18
UPP1	0.613	0.0296	0.142	0.271	4.59	11.6	0.00169	1.53	LV	CELLSTATES	vCM2	control_TTN	12	18
RCN2	0.612	0.00945	0.116	0.207	4.3	17.2	0.000202	2.02	LV	CELLSTATES	vCM2	control_TTN	12	18
TRAF3IP1	0.612	0.0282	0.134	0.256	4.53	11.9	0.0015	1.55	LV	CELLSTATES	vCM2	control_TTN	12	18
ZNF350	0.611	0.0113	0.0679	0.131	3.61	16.2	0.000285	1.95	LV	CELLSTATES	vCM2	control_TTN	12	18
PRDM4	0.61	0.0352	0.0494	0.0867	3.1	10.8	0.00227	1.45	LV	CELLSTATES	vCM2	control_TTN	12	18
CFAP58	0.609	0.0489	0.0787	0.172	3.93	9.35	0.00424	1.31	LV	CELLSTATES	vCM2	control_TTN	12	18
NSUN2	0.609	0.0198	0.0989	0.198	4.14	13.5	0.000785	1.7	LV	CELLSTATES	vCM2	control_TTN	12	18
MEF2C-AS1	0.606	0.0472	0.159	0.29	4.78	9.5	0.00398	1.33	LV	CELLSTATES	vCM2	control_TTN	12	18
MOAP1	0.606	0.0423	0.0697	0.126	3.61	10	0.00323	1.37	LV	CELLSTATES	vCM2	control_TTN	12	18
CFAP69	0.605	0.0267	0.112	0.237	4.37	12.1	0.00137	1.57	LV	CELLSTATES	vCM2	control_TTN	12	18
UBR4	0.604	0.00939	0.463	0.888	6.32	17.2	0.000199	2.03	LV	CELLSTATES	vCM2	control_TTN	12	18
ERN1	0.603	0.0192	0.132	0.261	4.54	13.7	0.000742	1.72	LV	CELLSTATES	vCM2	control_TTN	12	18
ADI1	0.602	0.0404	0.134	0.273	4.61	10.2	0.00298	1.39	LV	CELLSTATES	vCM2	control_TTN	12	18
AC008892.1	0.601	0.018	0.113	0.198	4.26	14	0.000664	1.74	LV	CELLSTATES	vCM2	control_TTN	12	18
KIAA0556	0.6	0.00566	0.216	0.507	5.35	20.1	7.62e-05	2.25	LV	CELLSTATES	vCM2	control_TTN	12	18
MED14	0.598	0.0241	0.23	0.411	5.25	12.6	0.00114	1.62	LV	CELLSTATES	vCM2	control_TTN	12	18
TPST1	0.598	0.0192	0.142	0.292	4.68	13.7	0.000735	1.72	LV	CELLSTATES	vCM2	control_TTN	12	18
CYLD	0.595	0.0162	0.143	0.293	4.67	14.5	0.000538	1.79	LV	CELLSTATES	vCM2	control_TTN	12	18
SLC1A3	0.594	0.0362	2.52	5.82	8.89	10.7	0.00241	1.44	LV	CELLSTATES	vCM2	control_TTN	12	18
LIN7A	0.593	0.0113	0.42	0.876	6.25	16.2	0.000288	1.95	LV	CELLSTATES	vCM2	control_TTN	12	18
CEP44	0.59	0.0235	0.192	0.318	4.98	12.7	0.00108	1.63	LV	CELLSTATES	vCM2	control_TTN	12	18
FAM241A	0.59	0.0374	0.32	0.599	5.8	10.6	0.00256	1.43	LV	CELLSTATES	vCM2	control_TTN	12	18
ZBTB20-AS1	0.59	0.0306	0.176	0.303	4.88	11.4	0.0018	1.51	LV	CELLSTATES	vCM2	control_TTN	12	18
TMEM185A	0.588	0.0151	0.119	0.264	4.49	14.8	0.000483	1.82	LV	CELLSTATES	vCM2	control_TTN	12	18
INTS13	0.587	0.0362	0.0459	0.0787	2.97	10.7	0.00241	1.44	LV	CELLSTATES	vCM2	control_TTN	12	18
SLC16A12	0.586	0.0493	0.0608	0.102	3.39	9.32	0.00431	1.31	LV	CELLSTATES	vCM2	control_TTN	12	18
FGD5-AS1	0.585	0.0399	0.0797	0.142	3.78	10.3	0.00285	1.4	LV	CELLSTATES	vCM2	control_TTN	12	18
SHROOM3	0.584	0.0117	0.79	1.48	7.1	16	0.000306	1.93	LV	CELLSTATES	vCM2	control_TTN	12	18
LINC00624	0.583	0.0254	0.081	0.133	3.79	12.3	0.00125	1.59	LV	CELLSTATES	vCM2	control_TTN	12	18
MIS12	0.583	0.0301	0.0886	0.159	3.93	11.5	0.00174	1.52	LV	CELLSTATES	vCM2	control_TTN	12	18
PTPN11	0.583	0.0291	0.42	0.832	6.19	11.7	0.00159	1.54	LV	CELLSTATES	vCM2	control_TTN	12	18
FAN1	0.582	0.00431	0.182	0.324	4.94	21.2	5.2e-05	2.37	LV	CELLSTATES	vCM2	control_TTN	12	18
MRPS31	0.582	0.0067	0.256	0.482	5.46	18.9	0.000112	2.17	LV	CELLSTATES	vCM2	control_TTN	12	18
SESN1	0.58	0.0129	2.3	4.29	8.65	15.6	0.000354	1.89	LV	CELLSTATES	vCM2	control_TTN	12	18
AL139353.1	0.579	0.0393	0.0866	0.154	3.88	10.3	0.00279	1.41	LV	CELLSTATES	vCM2	control_TTN	12	18
CNST	0.578	0.0443	0.435	0.861	6.25	9.78	0.00353	1.35	LV	CELLSTATES	vCM2	control_TTN	12	18
EIF4EBP2	0.578	0.0305	0.269	0.546	5.6	11.4	0.00179	1.52	LV	CELLSTATES	vCM2	control_TTN	12	18
ZUP1	0.576	0.0191	0.0799	0.146	3.77	13.7	0.000728	1.72	LV	CELLSTATES	vCM2	control_TTN	12	18
AIG1	0.574	0.0214	1.52	2.94	8.06	13.1	0.000917	1.67	LV	CELLSTATES	vCM2	control_TTN	12	18
MAP3K3	0.573	0.0469	0.406	0.898	6.24	9.54	0.00392	1.33	LV	CELLSTATES	vCM2	control_TTN	12	18
ZSCAN30	0.573	0.0177	0.212	0.408	5.2	14.1	0.000636	1.75	LV	CELLSTATES	vCM2	control_TTN	12	18
CCDC6	0.571	0.0173	0.247	0.502	5.47	14.2	0.000613	1.76	LV	CELLSTATES	vCM2	control_TTN	12	18
CLTCL1	0.569	0.0411	0.297	0.663	5.8	10.1	0.00307	1.39	LV	CELLSTATES	vCM2	control_TTN	12	18
BBOF1	0.568	0.0066	0.127	0.276	4.56	19	0.000109	2.18	LV	CELLSTATES	vCM2	control_TTN	12	18
CYP46A1	0.568	0.0474	0.124	0.225	4.41	9.48	0.00401	1.32	LV	CELLSTATES	vCM2	control_TTN	12	18
HACL1	0.568	0.0211	0.167	0.325	4.87	13.2	0.000892	1.68	LV	CELLSTATES	vCM2	control_TTN	12	18
AC008629.1	0.565	0.0453	0.162	0.336	4.85	9.7	0.00366	1.34	LV	CELLSTATES	vCM2	control_TTN	12	18
SLX4IP	0.565	0.0282	0.184	0.366	5.04	11.9	0.0015	1.55	LV	CELLSTATES	vCM2	control_TTN	12	18
ASNSD1	0.564	0.0377	0.0903	0.158	3.94	10.5	0.0026	1.42	LV	CELLSTATES	vCM2	control_TTN	12	18
CASD1	0.564	0.00599	0.2	0.373	5.09	19.7	8.48e-05	2.22	LV	CELLSTATES	vCM2	control_TTN	12	18
NAA16	0.564	0.0214	0.355	0.636	5.9	13.1	0.00092	1.67	LV	CELLSTATES	vCM2	control_TTN	12	18
OSBPL1A	0.563	0.00324	0.914	1.98	7.39	23.1	2.87e-05	2.49	LV	CELLSTATES	vCM2	control_TTN	12	18
RMND5A	0.562	0.0283	0.392	0.731	6.05	11.8	0.00152	1.55	LV	CELLSTATES	vCM2	control_TTN	12	18
MEAF6	0.561	0.00653	0.112	0.213	4.31	19.1	0.000107	2.18	LV	CELLSTATES	vCM2	control_TTN	12	18
SYNE2	0.56	0.0183	0.842	1.67	7.21	13.9	0.000676	1.74	LV	CELLSTATES	vCM2	control_TTN	12	18
AL357153.2	0.559	0.0419	0.139	0.293	4.63	10	0.00317	1.38	LV	CELLSTATES	vCM2	control_TTN	12	18
PIP4P2	0.559	0.0142	0.129	0.277	4.59	15.1	0.000426	1.85	LV	CELLSTATES	vCM2	control_TTN	12	18
WDPCP	0.559	0.0098	3.75	6.54	9.27	17	0.000218	2.01	LV	CELLSTATES	vCM2	control_TTN	12	18
CEP95	0.558	0.0166	0.347	0.637	5.85	14.4	0.000571	1.78	LV	CELLSTATES	vCM2	control_TTN	12	18
HDDC2	0.558	0.0278	0.212	0.357	5.13	11.9	0.00147	1.56	LV	CELLSTATES	vCM2	control_TTN	12	18
RAD21	0.557	0.0143	0.201	0.383	5.15	15.1	0.000439	1.84	LV	CELLSTATES	vCM2	control_TTN	12	18
AF241726.2	0.555	0.0211	0.229	0.404	5.27	13.2	0.000878	1.68	LV	CELLSTATES	vCM2	control_TTN	12	18
CCND1	0.554	0.0248	0.0666	0.138	3.61	12.5	0.00119	1.6	LV	CELLSTATES	vCM2	control_TTN	12	18
UBOX5-AS1	0.553	0.0193	0.175	0.324	4.9	13.6	0.000746	1.71	LV	CELLSTATES	vCM2	control_TTN	12	18
ZNF678	0.553	0.0368	0.105	0.211	4.23	10.6	0.00249	1.43	LV	CELLSTATES	vCM2	control_TTN	12	18
CLEC16A	0.552	0.00789	0.57	1.2	6.68	18	0.000154	2.1	LV	CELLSTATES	vCM2	control_TTN	12	18
SLC25A32	0.552	0.0291	0.153	0.263	4.67	11.7	0.00161	1.54	LV	CELLSTATES	vCM2	control_TTN	12	18
TERF2	0.551	0.0282	0.144	0.269	4.62	11.9	0.00151	1.55	LV	CELLSTATES	vCM2	control_TTN	12	18
AC091948.1	0.55	0.0439	0.401	0.788	6.14	9.84	0.00345	1.36	LV	CELLSTATES	vCM2	control_TTN	12	18
FAM227B	0.549	0.0403	0.755	1.39	7	10.2	0.00295	1.39	LV	CELLSTATES	vCM2	control_TTN	12	18
NNT	0.548	0.0216	1.89	3.49	8.3	13.1	0.000935	1.67	LV	CELLSTATES	vCM2	control_TTN	12	18
ATG4C	0.546	0.019	0.138	0.259	4.59	13.7	0.000719	1.72	LV	CELLSTATES	vCM2	control_TTN	12	18
IPO8	0.545	0.0215	0.149	0.261	4.64	13.1	0.000931	1.67	LV	CELLSTATES	vCM2	control_TTN	12	18
TIMMDC1	0.544	0.0172	0.351	0.679	5.91	14.2	0.000605	1.76	LV	CELLSTATES	vCM2	control_TTN	12	18
MIER3	0.543	0.0453	0.0666	0.114	3.48	9.69	0.00367	1.34	LV	CELLSTATES	vCM2	control_TTN	12	18
DIRC2	0.541	0.0404	0.383	0.732	6.07	10.2	0.00296	1.39	LV	CELLSTATES	vCM2	control_TTN	12	18
GXYLT1	0.541	0.029	0.147	0.292	4.69	11.7	0.00159	1.54	LV	CELLSTATES	vCM2	control_TTN	12	18
KIAA0825	0.541	0.0218	0.331	0.646	5.85	13	0.000954	1.66	LV	CELLSTATES	vCM2	control_TTN	12	18
MCMDC2	0.541	0.0422	0.138	0.234	4.52	10	0.00321	1.37	LV	CELLSTATES	vCM2	control_TTN	12	18
SLC11A2	0.541	0.0154	0.158	0.303	4.77	14.7	0.000501	1.81	LV	CELLSTATES	vCM2	control_TTN	12	18
RNF217	0.539	0.0401	0.241	0.464	5.37	10.3	0.00289	1.4	LV	CELLSTATES	vCM2	control_TTN	12	18
BRCA1	0.538	0.00298	0.205	0.388	5.15	23.8	2.29e-05	2.53	LV	CELLSTATES	vCM2	control_TTN	12	18
SLAIN2	0.538	0.0152	0.409	0.785	6.13	14.8	0.00049	1.82	LV	CELLSTATES	vCM2	control_TTN	12	18
SYDE2	0.537	0.0331	0.342	0.576	5.84	11.1	0.00205	1.48	LV	CELLSTATES	vCM2	control_TTN	12	18
TBC1D32	0.536	0.0214	0.185	0.342	5.01	13.1	0.00092	1.67	LV	CELLSTATES	vCM2	control_TTN	12	18
VPS41	0.536	0.0101	0.183	0.35	5.01	16.8	0.000234	2	LV	CELLSTATES	vCM2	control_TTN	12	18
WDR35	0.536	0.0288	0.159	0.311	4.8	11.8	0.00157	1.54	LV	CELLSTATES	vCM2	control_TTN	12	18
CDC37L1	0.53	0.00987	0.377	0.659	5.99	16.9	0.000223	2.01	LV	CELLSTATES	vCM2	control_TTN	12	18
SHQ1	0.53	0.0282	0.144	0.296	4.71	11.8	0.00151	1.55	LV	CELLSTATES	vCM2	control_TTN	12	18
CCDC82	0.528	0.00958	0.145	0.289	4.7	17.1	0.000208	2.02	LV	CELLSTATES	vCM2	control_TTN	12	18
POLR3F	0.528	0.0485	0.0667	0.124	3.55	9.38	0.00419	1.31	LV	CELLSTATES	vCM2	control_TTN	12	18
TAF11	0.528	0.0457	0.187	0.326	4.97	9.66	0.00373	1.34	LV	CELLSTATES	vCM2	control_TTN	12	18
CCDC7	0.527	0.0336	0.428	0.765	6.16	11	0.0021	1.47	LV	CELLSTATES	vCM2	control_TTN	12	18
MTRF1	0.527	0.025	0.138	0.22	4.47	12.4	0.00121	1.6	LV	CELLSTATES	vCM2	control_TTN	12	18
RBKS	0.525	0.0124	0.278	0.528	5.58	15.8	0.000329	1.91	LV	CELLSTATES	vCM2	control_TTN	12	18
MLF1	0.524	0.048	1.33	2.67	7.87	9.43	0.0041	1.32	LV	CELLSTATES	vCM2	control_TTN	12	18
PTPRM	0.524	0.0298	5.54	10.2	9.89	11.5	0.00171	1.53	LV	CELLSTATES	vCM2	control_TTN	12	18
SIRT5	0.524	0.00282	0.539	1.05	6.55	24.3	1.98e-05	2.55	LV	CELLSTATES	vCM2	control_TTN	12	18
TCAIM	0.524	0.00711	0.386	0.782	6.09	18.5	0.000127	2.15	LV	CELLSTATES	vCM2	control_TTN	12	18
HDAC7	0.523	0.0296	0.275	0.612	5.68	11.6	0.00167	1.53	LV	CELLSTATES	vCM2	control_TTN	12	18
SLC25A5	0.523	0.0432	0.135	0.259	4.59	9.89	0.00337	1.36	LV	CELLSTATES	vCM2	control_TTN	12	18
IKZF2	0.522	0.0401	0.287	0.49	5.56	10.2	0.00291	1.4	LV	CELLSTATES	vCM2	control_TTN	12	18
BICD1	0.521	0.0467	0.322	0.648	5.8	9.57	0.00386	1.33	LV	CELLSTATES	vCM2	control_TTN	12	18
FASTKD1	0.521	0.0117	0.853	1.7	7.22	16	0.000307	1.93	LV	CELLSTATES	vCM2	control_TTN	12	18
PIK3C3	0.521	0.0142	0.277	0.514	5.55	15.2	0.000423	1.85	LV	CELLSTATES	vCM2	control_TTN	12	18
RBBP7	0.521	0.0428	0.183	0.323	4.93	9.94	0.00331	1.37	LV	CELLSTATES	vCM2	control_TTN	12	18
EHHADH	0.518	0.019	0.207	0.372	5.13	13.7	0.000719	1.72	LV	CELLSTATES	vCM2	control_TTN	12	18
GIN1	0.518	0.0185	0.185	0.299	4.91	13.9	0.000691	1.73	LV	CELLSTATES	vCM2	control_TTN	12	18
NUDT6	0.518	0.0443	0.0635	0.112	3.44	9.78	0.00353	1.35	LV	CELLSTATES	vCM2	control_TTN	12	18
SEL1L	0.518	0.0142	0.159	0.272	4.73	15.1	0.000425	1.85	LV	CELLSTATES	vCM2	control_TTN	12	18
ZNF684	0.518	0.0236	0.249	0.441	5.37	12.7	0.00109	1.63	LV	CELLSTATES	vCM2	control_TTN	12	18
PRIMPOL	0.517	0.00613	0.21	0.409	5.19	19.4	9.36e-05	2.21	LV	CELLSTATES	vCM2	control_TTN	12	18
GK	0.516	0.0453	0.395	0.78	6.13	9.69	0.00368	1.34	LV	CELLSTATES	vCM2	control_TTN	12	18
RTTN	0.516	0.0104	0.325	0.597	5.8	16.6	0.000254	1.98	LV	CELLSTATES	vCM2	control_TTN	12	18
FGFR1OP2	0.514	0.0184	0.162	0.29	4.77	13.9	0.000685	1.73	LV	CELLSTATES	vCM2	control_TTN	12	18
ALG13	0.513	0.00645	0.163	0.297	4.79	19.2	0.000102	2.19	LV	CELLSTATES	vCM2	control_TTN	12	18
APC	0.511	0.0139	0.513	0.996	6.5	15.3	0.000399	1.86	LV	CELLSTATES	vCM2	control_TTN	12	18
ZNF578	0.511	0.0468	0.0497	0.107	3.22	9.55	0.0039	1.33	LV	CELLSTATES	vCM2	control_TTN	12	18
CASQ2	0.508	0.0427	1.67	3.01	8.12	9.95	0.0033	1.37	LV	CELLSTATES	vCM2	control_TTN	12	18
LAS1L	0.507	0.0387	0.0603	0.119	3.46	10.4	0.00271	1.41	LV	CELLSTATES	vCM2	control_TTN	12	18
ELMOD2	0.505	0.046	0.233	0.379	5.21	9.63	0.00376	1.34	LV	CELLSTATES	vCM2	control_TTN	12	18
TFDP2	0.504	0.0166	1.16	2.34	7.68	14.3	0.000574	1.78	LV	CELLSTATES	vCM2	control_TTN	12	18
ZYG11B	0.504	0.0151	0.466	0.908	6.34	14.8	0.00048	1.82	LV	CELLSTATES	vCM2	control_TTN	12	18
PPWD1	0.502	0.0211	0.231	0.441	5.32	13.2	0.000881	1.68	LV	CELLSTATES	vCM2	control_TTN	12	18
SUGT1	0.502	0.041	0.14	0.25	4.55	10.1	0.00306	1.39	LV	CELLSTATES	vCM2	control_TTN	12	18
MIPEP	0.501	0.0155	0.252	0.512	5.5	14.7	0.000505	1.81	LV	CELLSTATES	vCM2	control_TTN	12	18
