# Supplementary material for: Pathogenic variants damage cell composition and single cell transcription in cardiomyopathies
Source: Science. Author manuscript; Available in PMC 2022 Oct 3. (PMC9528698; doi:10.1126/science.abo1984)
Supplement: Supp table 11.13 [file NIHMS1835045-supplement-Supp_table_11_13.xlsx]

## Sheet: Key
Column name	Description
Gene	Gene symbol, Ensembl 84
logFC	log2-fold change
FDR	False discovery rate; FDR is the PValue after (by default) Benjamini-Hochberg correction.
mean_exp_control	Mean expression values across controls
mean_exp_genotype	Mean expression values across disease samples
logCPM	logCPM is the average expression of all pseudobulked samples for that particular gene across all samples on the log2-scale expressed in counts per million (cpm, as calculated by edgeR after normalization).
F	Output of quasi-likelihood F-test
PValue	PValue is the nominal p-value derived from F
FDR_plot	-log10(False discovery rate)
Region	Studied region (LV or RV)
annotation_level	Cell-type or cell-state
cell_state/state	Specification which cell-type or state was analysed
comparison	Specification control_GENOTYPE
Observations_genotype	Numbers of Patients included in edgeR (patients with low number of nuclei have been excluded)
Observations_reference	Numbers of Patients included in edgeR (patients with low number of nuclei have been excluded)

## Sheet: control_LMNA
Gene	logFC	FDR	mean_exp_control	mean_exp_genotype	logCPM	F	PValue	FDR_plot	Region	annotation_level	cell_state	comparison	Observations_genotype	Observations_reference
PLA2G2A	6.19	0.000206	0.0536	0.0171	3.17	32.8	2.01e-06	3.69	LV	CELLSTATES	vCM1.0	control_LMNA	12	18
CCL2	5.75	2.16e-05	0.0256	0.00112	2	48.2	5.67e-08	4.67	LV	CELLSTATES	vCM1.0	control_LMNA	12	18
ELF3	4.85	0.0139	0.0591	0.00206	2.74	12.3	0.00131	1.86	LV	CELLSTATES	vCM1.0	control_LMNA	12	18
APOD	4.83	0.00097	0.441	0.0444	6.09	24.6	2e-05	3.01	LV	CELLSTATES	vCM1.0	control_LMNA	12	18
AC010096.1	4.45	0.000261	0.0215	0.00131	1.53	31.5	2.82e-06	3.58	LV	CELLSTATES	vCM1.0	control_LMNA	12	18
CLCF1	3.8	0.0178	0.0173	0.00152	1.08	11.3	0.00196	1.75	LV	CELLSTATES	vCM1.0	control_LMNA	12	18
GRXCR2	3.5	0.00735	0.528	0.0831	6.25	15	0.000463	2.13	LV	CELLSTATES	vCM1.0	control_LMNA	12	18
MCTP2	3.5	2.41e-05	0.119	0.0125	3.84	47.3	6.78e-08	4.62	LV	CELLSTATES	vCM1.0	control_LMNA	12	18
ADH1B	3.47	0.000417	0.0281	0.0204	2.2	29	5.58e-06	3.38	LV	CELLSTATES	vCM1.0	control_LMNA	12	18
IFITM2	3.43	0.00139	0.0334	0.0156	2.52	22.9	3.31e-05	2.86	LV	CELLSTATES	vCM1.0	control_LMNA	12	18
CCDC85A	3.2	0.000227	0.245	0.062	5.17	32.2	2.36e-06	3.64	LV	CELLSTATES	vCM1.0	control_LMNA	12	18
LINC01808	3.2	0.00294	0.0221	0.00258	1.48	19.1	0.000113	2.53	LV	CELLSTATES	vCM1.0	control_LMNA	12	18
AC103591.3	3.11	0.00267	0.0268	0.00557	2.16	19.6	9.7e-05	2.57	LV	CELLSTATES	vCM1.0	control_LMNA	12	18
CFD	3.01	0.00211	0.262	0.064	5.28	20.8	6.51e-05	2.68	LV	CELLSTATES	vCM1.0	control_LMNA	12	18
BHLHE40	2.85	0.00221	0.0968	0.0274	4	20.6	6.94e-05	2.66	LV	CELLSTATES	vCM1.0	control_LMNA	12	18
TIMP1	2.77	0.00138	0.0799	0.0183	3.58	23	3.28e-05	2.86	LV	CELLSTATES	vCM1.0	control_LMNA	12	18
IFITM3	2.76	0.00202	0.068	0.0353	3.58	21.1	5.94e-05	2.7	LV	CELLSTATES	vCM1.0	control_LMNA	12	18
AC107068.2	2.72	0.00097	1.01	0.229	7.32	24.6	1.98e-05	3.01	LV	CELLSTATES	vCM1.0	control_LMNA	12	18
FAM43A	2.72	0.00872	0.0602	0.0136	3.03	14.3	0.0006	2.06	LV	CELLSTATES	vCM1.0	control_LMNA	12	18
AC023347.1	2.7	0.0434	0.0408	0.00876	2.77	7.99	0.00786	1.36	LV	CELLSTATES	vCM1.0	control_LMNA	12	18
KRTAP10-4	2.63	0.000834	0.0316	0.00401	2.04	25.4	1.58e-05	3.08	LV	CELLSTATES	vCM1.0	control_LMNA	12	18
NDC80	2.61	0.0146	0.0276	0.048	2.3	12.1	0.00142	1.84	LV	CELLSTATES	vCM1.0	control_LMNA	12	18
SERPINE1	2.61	0.0137	0.0328	0.00695	1.88	12.4	0.00128	1.86	LV	CELLSTATES	vCM1.0	control_LMNA	12	18
SLC36A2	2.58	0.00206	0.0128	0.00238	0.913	21	6.12e-05	2.69	LV	CELLSTATES	vCM1.0	control_LMNA	12	18
MGST1	2.57	0.000586	0.0266	0.01	2.11	27.3	9.18e-06	3.23	LV	CELLSTATES	vCM1.0	control_LMNA	12	18
S100A4	2.57	0.00413	0.0534	0.0186	3.11	17.5	0.000193	2.38	LV	CELLSTATES	vCM1.0	control_LMNA	12	18
TM4SF1	2.52	0.00186	0.0204	0.0128	1.82	21.4	5.27e-05	2.73	LV	CELLSTATES	vCM1.0	control_LMNA	12	18
AC090630.1	2.51	0.0207	0.0352	0.0117	2.73	10.7	0.00247	1.68	LV	CELLSTATES	vCM1.0	control_LMNA	12	18
LINC02471	2.51	0.00658	0.026	0.00731	2.06	15.6	0.000382	2.18	LV	CELLSTATES	vCM1.0	control_LMNA	12	18
UQCR11	2.51	0.019	0.0176	0.00602	1.75	11	0.00215	1.72	LV	CELLSTATES	vCM1.0	control_LMNA	12	18
EVA1A	2.49	0.00015	0.0192	0.00537	1.71	34.9	1.2e-06	3.82	LV	CELLSTATES	vCM1.0	control_LMNA	12	18
SERPING1	2.49	0.00737	0.0389	0.0278	2.74	15	0.000467	2.13	LV	CELLSTATES	vCM1.0	control_LMNA	12	18
CXCL12	2.48	0.000137	0.0185	0.0152	1.61	35.3	1.07e-06	3.86	LV	CELLSTATES	vCM1.0	control_LMNA	12	18
C1R	2.43	0.00231	0.0366	0.011	2.54	20.3	7.52e-05	2.64	LV	CELLSTATES	vCM1.0	control_LMNA	12	18
TM4SF1-AS1	2.43	0.00434	0.048	0.0161	3.13	17.3	0.000209	2.36	LV	CELLSTATES	vCM1.0	control_LMNA	12	18
USP26	2.41	0.0016	0.0129	0.00387	1.21	22.1	4.25e-05	2.8	LV	CELLSTATES	vCM1.0	control_LMNA	12	18
RPS17	2.39	0.0299	0.0209	0.00766	1.98	9.31	0.00443	1.52	LV	CELLSTATES	vCM1.0	control_LMNA	12	18
HIST2H2BE	2.38	0.0161	0.11	0.0384	4.24	11.7	0.00167	1.79	LV	CELLSTATES	vCM1.0	control_LMNA	12	18
ADRB1	2.36	0.000263	0.213	0.0938	5.17	31.5	2.86e-06	3.58	LV	CELLSTATES	vCM1.0	control_LMNA	12	18
SH3BGRL3	2.29	0.0227	0.029	0.0178	2.42	10.4	0.00281	1.64	LV	CELLSTATES	vCM1.0	control_LMNA	12	18
G0S2	2.26	0.000195	0.301	0.0807	5.4	33.1	1.85e-06	3.71	LV	CELLSTATES	vCM1.0	control_LMNA	12	18
IDO1	2.26	0.00355	0.0307	0.0114	2.45	18.2	0.000153	2.45	LV	CELLSTATES	vCM1.0	control_LMNA	12	18
AC005291.2	2.24	0.0447	0.0181	0.00769	1.8	7.88	0.00825	1.35	LV	CELLSTATES	vCM1.0	control_LMNA	12	18
IL17RD	2.2	0.000102	0.0336	0.00971	2.31	37.4	6.36e-07	3.99	LV	CELLSTATES	vCM1.0	control_LMNA	12	18
GPX3	2.17	0.0186	0.125	0.0662	4.52	11.1	0.00207	1.73	LV	CELLSTATES	vCM1.0	control_LMNA	12	18
TSPEAR	2.17	0.013	0.131	0.0298	4.13	12.5	0.00119	1.89	LV	CELLSTATES	vCM1.0	control_LMNA	12	18
LINC01193	2.15	0.0103	0.0237	0.00481	1.55	13.6	0.000784	1.99	LV	CELLSTATES	vCM1.0	control_LMNA	12	18
NDUFA4L2	2.14	0.0107	0.0222	0.00824	1.96	13.4	0.000856	1.97	LV	CELLSTATES	vCM1.0	control_LMNA	12	18
PDGFRB	2.1	0.000292	0.0206	0.00744	1.78	30.9	3.34e-06	3.53	LV	CELLSTATES	vCM1.0	control_LMNA	12	18
CLNK	2.06	0.00872	0.136	0.0524	4.56	14.3	0.0006	2.06	LV	CELLSTATES	vCM1.0	control_LMNA	12	18
FABP4	2.06	0.00272	0.0453	0.0433	3.01	19.5	0.0001	2.56	LV	CELLSTATES	vCM1.0	control_LMNA	12	18
COL15A1	2.05	0.00265	0.0488	0.0215	2.99	19.6	9.56e-05	2.58	LV	CELLSTATES	vCM1.0	control_LMNA	12	18
AC105411.1	2.03	0.0426	0.0578	0.0146	2.84	8.05	0.00765	1.37	LV	CELLSTATES	vCM1.0	control_LMNA	12	18
APOE	2.03	0.0302	0.0374	0.014	2.68	9.27	0.0045	1.52	LV	CELLSTATES	vCM1.0	control_LMNA	12	18
RPS6KB2-AS1	2.03	0.0061	0.0153	0.00561	1.41	15.9	0.000339	2.21	LV	CELLSTATES	vCM1.0	control_LMNA	12	18
CHL1	2.01	0.00339	0.047	0.0226	2.88	18.4	0.000141	2.47	LV	CELLSTATES	vCM1.0	control_LMNA	12	18
C3	2	0.00398	0.0315	0.0158	2.4	17.7	0.00018	2.4	LV	CELLSTATES	vCM1.0	control_LMNA	12	18
GGT5	2	0.00413	0.0175	0.00688	1.56	17.5	0.000195	2.38	LV	CELLSTATES	vCM1.0	control_LMNA	12	18
LINC01479	1.99	0.000194	0.0768	0.0302	3.4	33.2	1.82e-06	3.71	LV	CELLSTATES	vCM1.0	control_LMNA	12	18
SLC1A2	1.99	0.00122	0.106	0.0313	3.79	23.6	2.71e-05	2.92	LV	CELLSTATES	vCM1.0	control_LMNA	12	18
AL392046.1	1.97	0.000738	0.0259	0.00979	2.12	26.1	1.29e-05	3.13	LV	CELLSTATES	vCM1.0	control_LMNA	12	18
IFNG-AS1	1.97	0.000283	0.15	0.0476	4.33	31.1	3.2e-06	3.55	LV	CELLSTATES	vCM1.0	control_LMNA	12	18
LINC02389	1.97	0.0105	0.0205	0.0084	1.84	13.5	0.000825	1.98	LV	CELLSTATES	vCM1.0	control_LMNA	12	18
GADL1	1.96	0.00818	0.0164	0.00422	1.3	14.6	0.000548	2.09	LV	CELLSTATES	vCM1.0	control_LMNA	12	18
SERPINF1	1.95	0.00413	0.0707	0.0276	3.48	17.5	0.000194	2.38	LV	CELLSTATES	vCM1.0	control_LMNA	12	18
DCN	1.94	0.00375	0.262	0.151	5.39	18	0.000166	2.43	LV	CELLSTATES	vCM1.0	control_LMNA	12	18
ETNPPL	1.94	0.00169	0.0285	0.00746	1.88	21.9	4.57e-05	2.77	LV	CELLSTATES	vCM1.0	control_LMNA	12	18
EDNRB	1.93	0.00289	0.0153	0.00918	1.35	19.2	0.00011	2.54	LV	CELLSTATES	vCM1.0	control_LMNA	12	18
IQGAP2	1.93	0.00356	0.0354	0.0139	2.6	18.2	0.000154	2.45	LV	CELLSTATES	vCM1.0	control_LMNA	12	18
PTGIS	1.93	0.000511	0.0144	0.0089	1.3	28.1	7.3e-06	3.29	LV	CELLSTATES	vCM1.0	control_LMNA	12	18
HIST1H2BG	1.92	0.0485	0.018	0.01	1.53	7.6	0.00935	1.31	LV	CELLSTATES	vCM1.0	control_LMNA	12	18
CA14	1.91	0.000218	0.0135	0.00402	1.09	32.5	2.22e-06	3.66	LV	CELLSTATES	vCM1.0	control_LMNA	12	18
GFPT2	1.91	0.0107	0.0299	0.013	2.38	13.4	0.000845	1.97	LV	CELLSTATES	vCM1.0	control_LMNA	12	18
AC007493.1	1.89	0.0101	0.0324	0.0141	2.48	13.7	0.000763	1.99	LV	CELLSTATES	vCM1.0	control_LMNA	12	18
ADIRF	1.89	0.00354	0.0224	0.0133	1.99	18.2	0.000151	2.45	LV	CELLSTATES	vCM1.0	control_LMNA	12	18
HTRA3	1.89	0.012	0.0343	0.0148	2.52	12.9	0.00103	1.92	LV	CELLSTATES	vCM1.0	control_LMNA	12	18
GP1BA	1.88	0.00985	0.0193	0.00651	1.66	13.8	0.000729	2.01	LV	CELLSTATES	vCM1.0	control_LMNA	12	18
MAP2K6	1.87	0.0108	0.0251	0.00995	2.08	13.4	0.000868	1.97	LV	CELLSTATES	vCM1.0	control_LMNA	12	18
CCBE1	1.86	0.0265	0.243	0.0985	5.03	9.77	0.00365	1.58	LV	CELLSTATES	vCM1.0	control_LMNA	12	18
PLAC9	1.86	0.00658	0.027	0.0155	2.26	15.6	0.000381	2.18	LV	CELLSTATES	vCM1.0	control_LMNA	12	18
EXD1	1.85	0.00499	0.0157	0.00938	1.54	16.7	0.000254	2.3	LV	CELLSTATES	vCM1.0	control_LMNA	12	18
AL583824.1	1.84	0.00322	0.0214	0.00724	1.64	18.7	0.00013	2.49	LV	CELLSTATES	vCM1.0	control_LMNA	12	18
CORIN	1.81	0.00143	1.42	0.58	7.66	22.7	3.55e-05	2.85	LV	CELLSTATES	vCM1.0	control_LMNA	12	18
SCN1A	1.81	0.00235	0.0545	0.0175	2.95	20.3	7.68e-05	2.63	LV	CELLSTATES	vCM1.0	control_LMNA	12	18
H1F0	1.8	0.0132	0.0711	0.0297	3.42	12.5	0.00122	1.88	LV	CELLSTATES	vCM1.0	control_LMNA	12	18
ART1	1.79	0.00507	0.024	0.00884	1.92	16.7	0.00026	2.29	LV	CELLSTATES	vCM1.0	control_LMNA	12	18
LINC01609	1.79	0.00689	0.0216	0.00974	1.96	15.3	0.000416	2.16	LV	CELLSTATES	vCM1.0	control_LMNA	12	18
S100A11	1.78	0.00711	0.033	0.0217	2.49	15.2	0.000434	2.15	LV	CELLSTATES	vCM1.0	control_LMNA	12	18
BGN	1.77	0.0072	0.0114	0.0153	1.1	15.2	0.000446	2.14	LV	CELLSTATES	vCM1.0	control_LMNA	12	18
ENO4	1.76	0.00663	0.123	0.0543	4.32	15.5	0.000387	2.18	LV	CELLSTATES	vCM1.0	control_LMNA	12	18
GNG11	1.76	0.00793	0.0244	0.014	2.06	14.7	0.000524	2.1	LV	CELLSTATES	vCM1.0	control_LMNA	12	18
ANKRD20A8P	1.75	0.0131	0.0132	0.00933	1.3	12.5	0.0012	1.88	LV	CELLSTATES	vCM1.0	control_LMNA	12	18
IGFBP4	1.75	0.00541	0.02	0.0199	1.88	16.4	0.000285	2.27	LV	CELLSTATES	vCM1.0	control_LMNA	12	18
IL20RA	1.75	0.0144	0.0288	0.0151	2.28	12.2	0.00138	1.84	LV	CELLSTATES	vCM1.0	control_LMNA	12	18
GMEB1	1.74	0.0105	0.272	0.124	5.48	13.5	0.000824	1.98	LV	CELLSTATES	vCM1.0	control_LMNA	12	18
AL445433.2	1.73	0.00617	0.0215	0.00984	1.97	15.9	0.000344	2.21	LV	CELLSTATES	vCM1.0	control_LMNA	12	18
LPCAT4	1.73	2.16e-05	0.188	0.0846	4.82	48.6	5.22e-08	4.67	LV	CELLSTATES	vCM1.0	control_LMNA	12	18
LINC00881	1.72	0.0149	1.57	0.543	7.64	12	0.00147	1.83	LV	CELLSTATES	vCM1.0	control_LMNA	12	18
MIR4458HG	1.72	0.00735	0.0715	0.0419	3.68	15	0.000464	2.13	LV	CELLSTATES	vCM1.0	control_LMNA	12	18
AP003181.1	1.71	0.000131	0.0543	0.0289	3.1	35.7	9.81e-07	3.88	LV	CELLSTATES	vCM1.0	control_LMNA	12	18
DEPP1	1.71	0.0227	0.0241	0.019	2.14	10.4	0.00282	1.64	LV	CELLSTATES	vCM1.0	control_LMNA	12	18
EFEMP1	1.71	0.00324	0.0289	0.0158	2.22	18.6	0.000132	2.49	LV	CELLSTATES	vCM1.0	control_LMNA	12	18
KNG1	1.71	0.00938	0.0388	0.0151	2.72	14	0.000679	2.03	LV	CELLSTATES	vCM1.0	control_LMNA	12	18
LINC02177	1.7	0.00309	0.0396	0.0136	2.45	18.9	0.000122	2.51	LV	CELLSTATES	vCM1.0	control_LMNA	12	18
AC027307.1	1.68	0.026	0.0353	0.0138	2.51	9.84	0.00354	1.58	LV	CELLSTATES	vCM1.0	control_LMNA	12	18
CPS1	1.68	0.00491	0.0894	0.0408	3.9	16.8	0.000249	2.31	LV	CELLSTATES	vCM1.0	control_LMNA	12	18
LINC01807	1.68	0.0001	0.0454	0.0149	2.68	37.5	6.18e-07	4	LV	CELLSTATES	vCM1.0	control_LMNA	12	18
LSAMP-AS1	1.68	0.0159	0.0221	0.0117	2.07	11.7	0.00164	1.8	LV	CELLSTATES	vCM1.0	control_LMNA	12	18
LINC01405	1.66	0.0195	0.053	0.0198	2.98	10.9	0.00224	1.71	LV	CELLSTATES	vCM1.0	control_LMNA	12	18
MID1IP1	1.66	0.000956	0.0615	0.0247	3.21	24.7	1.95e-05	3.02	LV	CELLSTATES	vCM1.0	control_LMNA	12	18
NTRK3	1.66	0.00191	0.0438	0.0218	2.8	21.3	5.45e-05	2.72	LV	CELLSTATES	vCM1.0	control_LMNA	12	18
AL442647.1	1.65	0.00815	0.0272	0.0128	2.14	14.6	0.000546	2.09	LV	CELLSTATES	vCM1.0	control_LMNA	12	18
A2M	1.64	0.00354	0.602	0.309	6.66	18.3	0.00015	2.45	LV	CELLSTATES	vCM1.0	control_LMNA	12	18
ABRA	1.64	0.0382	0.154	0.0805	4.72	8.42	0.00649	1.42	LV	CELLSTATES	vCM1.0	control_LMNA	12	18
HIST1H2BD	1.64	0.022	0.061	0.0252	3.17	10.5	0.00267	1.66	LV	CELLSTATES	vCM1.0	control_LMNA	12	18
MAP3K8	1.64	0.00224	0.032	0.0281	2.46	20.5	7.11e-05	2.65	LV	CELLSTATES	vCM1.0	control_LMNA	12	18
TESC	1.64	0.000313	0.334	0.112	5.43	30.6	3.66e-06	3.5	LV	CELLSTATES	vCM1.0	control_LMNA	12	18
TMEM176A	1.64	0.0274	0.0131	0.00705	1.25	9.64	0.00385	1.56	LV	CELLSTATES	vCM1.0	control_LMNA	12	18
AL845331.2	1.63	0.00234	0.243	0.14	5.34	20.3	7.63e-05	2.63	LV	CELLSTATES	vCM1.0	control_LMNA	12	18
C11orf96	1.63	0.00654	0.0168	0.0163	1.42	15.6	0.000375	2.18	LV	CELLSTATES	vCM1.0	control_LMNA	12	18
LINC01550	1.63	4.57e-05	0.148	0.0709	4.47	43.4	1.58e-07	4.34	LV	CELLSTATES	vCM1.0	control_LMNA	12	18
MYC	1.63	0.00668	0.00391	0.0145	-0.309	15.5	0.000392	2.18	LV	CELLSTATES	vCM1.0	control_LMNA	12	18
STEAP4	1.63	0.0041	0.0149	0.0088	1.34	17.6	0.000189	2.39	LV	CELLSTATES	vCM1.0	control_LMNA	12	18
AC113382.2	1.62	0.0211	0.0125	0.0055	1.1	10.7	0.00253	1.67	LV	CELLSTATES	vCM1.0	control_LMNA	12	18
BX088645.1	1.62	0.00199	0.0367	0.0192	2.53	21.2	5.76e-05	2.7	LV	CELLSTATES	vCM1.0	control_LMNA	12	18
LINC00880	1.61	0.0111	0.191	0.0629	4.55	13.2	0.00092	1.95	LV	CELLSTATES	vCM1.0	control_LMNA	12	18
AC016650.1	1.6	0.000614	0.429	0.139	5.78	26.9	1.03e-05	3.21	LV	CELLSTATES	vCM1.0	control_LMNA	12	18
AC023355.1	1.6	0.00667	0.018	0.00879	1.68	15.5	0.000391	2.18	LV	CELLSTATES	vCM1.0	control_LMNA	12	18
AL136018.1	1.6	0.0111	0.0149	0.00771	1.46	13.2	0.000914	1.95	LV	CELLSTATES	vCM1.0	control_LMNA	12	18
PPP1R3C	1.6	0.0163	0.797	0.49	7.11	11.6	0.00171	1.79	LV	CELLSTATES	vCM1.0	control_LMNA	12	18
AL138686.1	1.59	0.0376	0.0491	0.0276	3.17	8.48	0.00635	1.42	LV	CELLSTATES	vCM1.0	control_LMNA	12	18
GRK5	1.59	0.00904	0.624	0.29	6.41	14.2	0.000635	2.04	LV	CELLSTATES	vCM1.0	control_LMNA	12	18
TENM4	1.59	0.0331	0.102	0.0568	4.23	8.94	0.00519	1.48	LV	CELLSTATES	vCM1.0	control_LMNA	12	18
TLL2	1.59	0.00316	0.122	0.064	4.29	18.8	0.000127	2.5	LV	CELLSTATES	vCM1.0	control_LMNA	12	18
SPDYE2B	1.58	0.00639	0.0356	0.0166	2.55	15.7	0.000362	2.19	LV	CELLSTATES	vCM1.0	control_LMNA	12	18
AL139317.1	1.57	0.0229	0.0164	0.00622	1.53	10.3	0.00287	1.64	LV	CELLSTATES	vCM1.0	control_LMNA	12	18
AL161757.4	1.57	0.0104	0.0129	0.00674	1.26	13.6	0.000805	1.98	LV	CELLSTATES	vCM1.0	control_LMNA	12	18
BMP7	1.57	0.00719	0.0353	0.0131	2.41	15.2	0.000443	2.14	LV	CELLSTATES	vCM1.0	control_LMNA	12	18
CD34	1.57	0.0146	0.00879	0.0179	0.829	12.1	0.00143	1.83	LV	CELLSTATES	vCM1.0	control_LMNA	12	18
CHDH	1.57	0.00128	0.023	0.00962	1.82	23.3	2.91e-05	2.89	LV	CELLSTATES	vCM1.0	control_LMNA	12	18
EMP3	1.57	0.00682	0.0258	0.0132	2.15	15.4	0.000407	2.17	LV	CELLSTATES	vCM1.0	control_LMNA	12	18
IGFBP6	1.57	0.0167	0.0315	0.015	2.43	11.5	0.00178	1.78	LV	CELLSTATES	vCM1.0	control_LMNA	12	18
LINC01060	1.57	0.00483	0.0589	0.038	3.36	16.9	0.000243	2.32	LV	CELLSTATES	vCM1.0	control_LMNA	12	18
ANXA13	1.56	0.0104	0.0258	0.00829	1.77	13.5	0.000811	1.98	LV	CELLSTATES	vCM1.0	control_LMNA	12	18
GALNTL6	1.56	0.0018	0.178	0.0867	4.87	21.6	4.99e-05	2.75	LV	CELLSTATES	vCM1.0	control_LMNA	12	18
LRRC10	1.56	0.0234	0.051	0.0295	3.12	10.2	0.003	1.63	LV	CELLSTATES	vCM1.0	control_LMNA	12	18
NIPAL1	1.56	0.00294	0.0283	0.0133	2.27	19.1	0.000114	2.53	LV	CELLSTATES	vCM1.0	control_LMNA	12	18
PHACTR3	1.56	0.00721	0.102	0.0612	4.05	15.1	0.000447	2.14	LV	CELLSTATES	vCM1.0	control_LMNA	12	18
PRELP	1.56	0.0398	0.0182	0.0127	1.71	8.29	0.00689	1.4	LV	CELLSTATES	vCM1.0	control_LMNA	12	18
SERPINB8	1.56	0.0132	0.0275	0.0143	2.31	12.5	0.00121	1.88	LV	CELLSTATES	vCM1.0	control_LMNA	12	18
TGFA	1.56	0.00331	0.0182	0.00621	1.47	18.5	0.000136	2.48	LV	CELLSTATES	vCM1.0	control_LMNA	12	18
TOGARAM2	1.56	0.0125	0.528	0.184	6.1	12.7	0.00111	1.9	LV	CELLSTATES	vCM1.0	control_LMNA	12	18
B4GALNT2	1.55	0.0282	0.0171	0.0128	1.7	9.54	0.00401	1.55	LV	CELLSTATES	vCM1.0	control_LMNA	12	18
IDH2-DT	1.55	0.000719	0.129	0.0597	4.26	26.2	1.24e-05	3.14	LV	CELLSTATES	vCM1.0	control_LMNA	12	18
MKRN3	1.55	0.00719	0.0673	0.0292	3.41	15.2	0.000442	2.14	LV	CELLSTATES	vCM1.0	control_LMNA	12	18
PKN2-AS1	1.55	0.0109	0.204	0.18	5.22	13.3	0.000893	1.96	LV	CELLSTATES	vCM1.0	control_LMNA	12	18
PRELID2	1.55	0.0149	1.19	0.528	7.52	12	0.00148	1.83	LV	CELLSTATES	vCM1.0	control_LMNA	12	18
AC022639.1	1.54	0.0327	0.0764	0.0427	3.78	8.98	0.00511	1.49	LV	CELLSTATES	vCM1.0	control_LMNA	12	18
MEG3	1.54	0.00725	0.0204	0.0102	1.89	15.1	0.000451	2.14	LV	CELLSTATES	vCM1.0	control_LMNA	12	18
PHACTR2-AS1	1.54	0.00443	0.0303	0.013	2.25	17.2	0.000216	2.35	LV	CELLSTATES	vCM1.0	control_LMNA	12	18
AC090193.1	1.53	0.00878	0.0864	0.0352	3.68	14.3	0.000608	2.06	LV	CELLSTATES	vCM1.0	control_LMNA	12	18
PTPRO	1.53	0.016	0.0506	0.0269	3.21	11.7	0.00165	1.8	LV	CELLSTATES	vCM1.0	control_LMNA	12	18
SELENOM	1.53	0.00268	0.107	0.0476	3.98	19.5	9.77e-05	2.57	LV	CELLSTATES	vCM1.0	control_LMNA	12	18
AC009478.1	1.52	0.022	0.0264	0.0148	2.28	10.5	0.00268	1.66	LV	CELLSTATES	vCM1.0	control_LMNA	12	18
OPCML	1.52	0.00255	0.0898	0.0457	3.92	19.8	8.88e-05	2.59	LV	CELLSTATES	vCM1.0	control_LMNA	12	18
AC025183.1	1.51	0.00337	0.0193	0.00943	1.72	18.5	0.00014	2.47	LV	CELLSTATES	vCM1.0	control_LMNA	12	18
AL031280.1	1.51	0.000422	0.0897	0.0397	3.65	29	5.67e-06	3.37	LV	CELLSTATES	vCM1.0	control_LMNA	12	18
PLN	1.51	0.00833	2.87	1.59	8.92	14.5	0.000561	2.08	LV	CELLSTATES	vCM1.0	control_LMNA	12	18
CREB3L1	1.5	0.00097	0.0413	0.0189	2.72	24.6	2.01e-05	3.01	LV	CELLSTATES	vCM1.0	control_LMNA	12	18
LONRF3	1.5	0.00909	0.0165	0.0139	1.45	14.2	0.000642	2.04	LV	CELLSTATES	vCM1.0	control_LMNA	12	18
MGP	1.5	0.012	0.206	0.125	5.08	12.9	0.00102	1.92	LV	CELLSTATES	vCM1.0	control_LMNA	12	18
POLR2I	1.5	0.00897	0.0154	0.00839	1.52	14.2	0.000628	2.05	LV	CELLSTATES	vCM1.0	control_LMNA	12	18
SH3RF2	1.5	0.00729	0.956	0.419	7.16	15.1	0.000457	2.14	LV	CELLSTATES	vCM1.0	control_LMNA	12	18
WFDC10B	1.5	0.0445	0.0132	0.00749	1.4	7.91	0.00816	1.35	LV	CELLSTATES	vCM1.0	control_LMNA	12	18
AC007370.1	1.49	0.00187	0.0191	0.0137	1.74	21.4	5.3e-05	2.73	LV	CELLSTATES	vCM1.0	control_LMNA	12	18
AC097521.1	1.49	0.0146	0.0137	0.00667	1.18	12.1	0.00142	1.84	LV	CELLSTATES	vCM1.0	control_LMNA	12	18
CCDC190	1.49	0.0049	0.0139	0.0105	1.35	16.8	0.000249	2.31	LV	CELLSTATES	vCM1.0	control_LMNA	12	18
TRPC4	1.49	0.00164	0.0832	0.0453	3.72	22	4.39e-05	2.79	LV	CELLSTATES	vCM1.0	control_LMNA	12	18
ADAM12	1.48	0.0309	0.195	0.103	5.03	9.16	0.00471	1.51	LV	CELLSTATES	vCM1.0	control_LMNA	12	18
AF279873.3	1.48	0.00413	0.0256	0.0114	1.86	17.5	0.000193	2.38	LV	CELLSTATES	vCM1.0	control_LMNA	12	18
AL662844.4	1.48	0.0429	0.094	0.0391	3.71	8.03	0.00773	1.37	LV	CELLSTATES	vCM1.0	control_LMNA	12	18
CYBA	1.48	0.012	0.0218	0.0145	1.92	12.9	0.00102	1.92	LV	CELLSTATES	vCM1.0	control_LMNA	12	18
KLKB1	1.48	0.0476	0.0969	0.0485	3.95	7.67	0.00909	1.32	LV	CELLSTATES	vCM1.0	control_LMNA	12	18
POSTN	1.48	0.0245	0.0486	0.0247	2.88	10.1	0.00322	1.61	LV	CELLSTATES	vCM1.0	control_LMNA	12	18
FBLN2	1.47	0.0126	0.0192	0.00918	1.66	12.7	0.00113	1.9	LV	CELLSTATES	vCM1.0	control_LMNA	12	18
HCFC1R1	1.47	0.00255	0.0504	0.0295	3.09	19.8	9.07e-05	2.59	LV	CELLSTATES	vCM1.0	control_LMNA	12	18
ABCG1	1.46	0.0129	0.111	0.0448	3.88	12.6	0.00118	1.89	LV	CELLSTATES	vCM1.0	control_LMNA	12	18
LINC00486	1.46	0.0329	1.07	0.523	7.4	8.96	0.00514	1.48	LV	CELLSTATES	vCM1.0	control_LMNA	12	18
MAGIX	1.46	0.00778	0.0212	0.011	1.86	14.8	0.000508	2.11	LV	CELLSTATES	vCM1.0	control_LMNA	12	18
PAQR5	1.46	0.000614	0.0151	0.00673	1.31	26.9	1.02e-05	3.21	LV	CELLSTATES	vCM1.0	control_LMNA	12	18
ATP2C2	1.45	0.00976	0.0463	0.0254	3.05	13.9	0.000721	2.01	LV	CELLSTATES	vCM1.0	control_LMNA	12	18
TRPM1	1.45	0.00518	0.0155	0.00789	1.47	16.6	0.000266	2.29	LV	CELLSTATES	vCM1.0	control_LMNA	12	18
JUNB	1.44	0.031	0.163	0.106	4.73	9.16	0.00473	1.51	LV	CELLSTATES	vCM1.0	control_LMNA	12	18
MOG	1.44	0.0351	0.0427	0.0138	2.61	8.72	0.00571	1.46	LV	CELLSTATES	vCM1.0	control_LMNA	12	18
RNF122	1.44	0.00483	0.276	0.14	5.27	16.8	0.000243	2.32	LV	CELLSTATES	vCM1.0	control_LMNA	12	18
RPL34	1.44	0.0195	0.125	0.0889	4.55	10.9	0.00225	1.71	LV	CELLSTATES	vCM1.0	control_LMNA	12	18
SAMD10	1.44	0.00227	0.0141	0.00776	1.37	20.4	7.29e-05	2.64	LV	CELLSTATES	vCM1.0	control_LMNA	12	18
SLC35F2	1.44	0.00282	0.024	0.0192	2.11	19.3	0.000106	2.55	LV	CELLSTATES	vCM1.0	control_LMNA	12	18
AC069277.1	1.43	0.00931	0.0751	0.0449	3.62	14.1	0.000667	2.03	LV	CELLSTATES	vCM1.0	control_LMNA	12	18
MCF2L-AS1	1.43	0.00306	0.0198	0.00894	1.69	18.9	0.000121	2.51	LV	CELLSTATES	vCM1.0	control_LMNA	12	18
PLTP	1.43	0.0117	0.0131	0.00657	1.16	13	0.000986	1.93	LV	CELLSTATES	vCM1.0	control_LMNA	12	18
TMEM51	1.43	0.00211	0.0449	0.018	2.72	20.8	6.5e-05	2.68	LV	CELLSTATES	vCM1.0	control_LMNA	12	18
AC068446.2	1.42	0.00733	0.0376	0.017	2.45	15.1	0.000461	2.14	LV	CELLSTATES	vCM1.0	control_LMNA	12	18
CRIP3	1.42	0.0193	0.0726	0.026	3.23	11	0.00221	1.71	LV	CELLSTATES	vCM1.0	control_LMNA	12	18
LINC01703	1.42	0.000588	0.016	0.00571	1.22	27.2	9.35e-06	3.23	LV	CELLSTATES	vCM1.0	control_LMNA	12	18
LRP4	1.42	0.0112	1.12	0.587	7.57	13.2	0.000927	1.95	LV	CELLSTATES	vCM1.0	control_LMNA	12	18
SELENOK	1.42	0.00797	0.104	0.0445	3.89	14.7	0.000529	2.1	LV	CELLSTATES	vCM1.0	control_LMNA	12	18
SMTNL2	1.42	0.000426	0.0501	0.0292	2.93	28.9	5.76e-06	3.37	LV	CELLSTATES	vCM1.0	control_LMNA	12	18
THAP8	1.42	0.000442	0.018	0.00841	1.57	28.7	6.12e-06	3.35	LV	CELLSTATES	vCM1.0	control_LMNA	12	18
CAMK4	1.41	0.00439	0.0247	0.0129	2.12	17.2	0.000213	2.36	LV	CELLSTATES	vCM1.0	control_LMNA	12	18
DNAH3	1.41	0.00136	0.17	0.0865	4.74	23	3.2e-05	2.87	LV	CELLSTATES	vCM1.0	control_LMNA	12	18
TRIQK	1.41	0.00019	1.12	0.507	7.35	33.6	1.66e-06	3.72	LV	CELLSTATES	vCM1.0	control_LMNA	12	18
ABCA6	1.4	0.00452	0.0611	0.0363	3.33	17.1	0.000222	2.34	LV	CELLSTATES	vCM1.0	control_LMNA	12	18
FER1L6	1.4	0.00142	0.032	0.0143	2.33	22.7	3.51e-05	2.85	LV	CELLSTATES	vCM1.0	control_LMNA	12	18
MLXIPL	1.4	0.0226	0.03	0.017	2.21	10.4	0.00279	1.65	LV	CELLSTATES	vCM1.0	control_LMNA	12	18
TAGLN2	1.4	0.0173	0.0364	0.0261	2.61	11.4	0.00187	1.76	LV	CELLSTATES	vCM1.0	control_LMNA	12	18
AC099753.1	1.39	0.0186	0.0242	0.0151	2.14	11.1	0.00208	1.73	LV	CELLSTATES	vCM1.0	control_LMNA	12	18
ARRB2	1.39	0.00239	0.0276	0.013	2.08	20.1	8.05e-05	2.62	LV	CELLSTATES	vCM1.0	control_LMNA	12	18
PCDHB15	1.39	0.0285	0.0158	0.00898	1.47	9.5	0.00409	1.55	LV	CELLSTATES	vCM1.0	control_LMNA	12	18
RERG	1.39	0.0041	0.0235	0.0144	2.1	17.6	0.000189	2.39	LV	CELLSTATES	vCM1.0	control_LMNA	12	18
RNASE1	1.39	0.0376	0.0229	0.0178	2.07	8.48	0.00632	1.43	LV	CELLSTATES	vCM1.0	control_LMNA	12	18
AC005537.1	1.38	0.0285	0.0143	0.00701	1.31	9.49	0.00411	1.54	LV	CELLSTATES	vCM1.0	control_LMNA	12	18
AC104248.1	1.38	0.0298	0.0235	0.0152	1.9	9.32	0.00442	1.53	LV	CELLSTATES	vCM1.0	control_LMNA	12	18
ADAMTS20	1.38	0.00897	0.0223	0.0134	2.03	14.2	0.000628	2.05	LV	CELLSTATES	vCM1.0	control_LMNA	12	18
LINC01828	1.38	0.00527	0.016	0.00816	1.52	16.5	0.000272	2.28	LV	CELLSTATES	vCM1.0	control_LMNA	12	18
STEAP3	1.38	0.00559	0.0183	0.00918	1.6	16.2	0.000304	2.25	LV	CELLSTATES	vCM1.0	control_LMNA	12	18
AC087239.1	1.37	0.0232	0.0218	0.00869	1.63	10.3	0.00294	1.63	LV	CELLSTATES	vCM1.0	control_LMNA	12	18
AC137770.1	1.37	0.0407	0.0991	0.0427	3.96	8.22	0.00711	1.39	LV	CELLSTATES	vCM1.0	control_LMNA	12	18
LINC02133	1.37	0.00058	0.0179	0.00846	1.51	27.4	8.87e-06	3.24	LV	CELLSTATES	vCM1.0	control_LMNA	12	18
PES1	1.37	0.0218	0.0651	0.0383	3.52	10.5	0.00264	1.66	LV	CELLSTATES	vCM1.0	control_LMNA	12	18
ST8SIA1	1.37	0.000821	0.0213	0.0318	1.98	25.5	1.53e-05	3.09	LV	CELLSTATES	vCM1.0	control_LMNA	12	18
AC244453.1	1.36	0.0115	0.0293	0.0244	2.43	13.1	0.000961	1.94	LV	CELLSTATES	vCM1.0	control_LMNA	12	18
AP001372.1	1.36	0.0108	0.0442	0.0242	2.93	13.4	0.000869	1.97	LV	CELLSTATES	vCM1.0	control_LMNA	12	18
ESAM	1.36	0.044	0.00681	0.014	0.56	7.94	0.00805	1.36	LV	CELLSTATES	vCM1.0	control_LMNA	12	18
MME	1.36	0.0384	0.025	0.0158	2.22	8.41	0.00653	1.42	LV	CELLSTATES	vCM1.0	control_LMNA	12	18
NKX2-5	1.36	0.00108	0.256	0.136	5.29	24.1	2.3e-05	2.97	LV	CELLSTATES	vCM1.0	control_LMNA	12	18
TAS1R1	1.36	0.012	0.0473	0.0204	2.7	13	0.00101	1.92	LV	CELLSTATES	vCM1.0	control_LMNA	12	18
AC111006.1	1.35	0.0074	0.017	0.0098	1.62	15	0.000469	2.13	LV	CELLSTATES	vCM1.0	control_LMNA	12	18
ACTB	1.35	0.0238	1.56	0.918	8.05	10.2	0.00308	1.62	LV	CELLSTATES	vCM1.0	control_LMNA	12	18
SNRPD2	1.35	0.0101	0.0571	0.0368	3.33	13.7	0.000762	2	LV	CELLSTATES	vCM1.0	control_LMNA	12	18
ARHGAP22	1.34	0.00405	0.0574	0.0311	3.19	17.6	0.000185	2.39	LV	CELLSTATES	vCM1.0	control_LMNA	12	18
CDCA2	1.34	0.000588	0.159	0.0722	4.52	27.2	9.35e-06	3.23	LV	CELLSTATES	vCM1.0	control_LMNA	12	18
CELF4	1.34	0.0332	0.0222	0.0114	1.95	8.93	0.00521	1.48	LV	CELLSTATES	vCM1.0	control_LMNA	12	18
RABGGTA	1.34	0.0138	0.0183	0.0117	1.79	12.3	0.0013	1.86	LV	CELLSTATES	vCM1.0	control_LMNA	12	18
RGMA	1.34	0.0103	0.0272	0.0148	2.28	13.6	0.000782	1.99	LV	CELLSTATES	vCM1.0	control_LMNA	12	18
TEAD2	1.34	4.91e-05	0.0493	0.0303	3.02	42.8	1.8e-07	4.31	LV	CELLSTATES	vCM1.0	control_LMNA	12	18
AC021678.2	1.33	0.0107	0.0178	0.00939	1.6	13.4	0.000854	1.97	LV	CELLSTATES	vCM1.0	control_LMNA	12	18
ADORA2A-AS1	1.33	0.000333	0.0211	0.0106	1.76	30.2	4.06e-06	3.48	LV	CELLSTATES	vCM1.0	control_LMNA	12	18
AL135936.1	1.33	0.00149	0.0557	0.0208	2.92	22.5	3.79e-05	2.83	LV	CELLSTATES	vCM1.0	control_LMNA	12	18
B3GAT2	1.33	0.0196	0.192	0.111	5.06	10.9	0.00226	1.71	LV	CELLSTATES	vCM1.0	control_LMNA	12	18
HS3ST1	1.33	0.00947	0.0136	0.00652	1.16	14	0.00069	2.02	LV	CELLSTATES	vCM1.0	control_LMNA	12	18
IL13RA1	1.33	0.00331	0.0278	0.0169	2.17	18.5	0.000136	2.48	LV	CELLSTATES	vCM1.0	control_LMNA	12	18
LRTM1	1.33	0.00375	0.107	0.0491	4.03	17.9	0.000166	2.43	LV	CELLSTATES	vCM1.0	control_LMNA	12	18
AC105999.1	1.32	0.0339	0.0285	0.0178	2.4	8.84	0.00543	1.47	LV	CELLSTATES	vCM1.0	control_LMNA	12	18
PPP1R1C	1.32	0.00286	1.1	0.525	7.34	19.2	0.000109	2.54	LV	CELLSTATES	vCM1.0	control_LMNA	12	18
UNC5B-AS1	1.32	0.0483	0.0172	0.00873	1.47	7.61	0.00931	1.32	LV	CELLSTATES	vCM1.0	control_LMNA	12	18
AP002989.1	1.31	0.00792	0.0205	0.0131	1.79	14.7	0.000523	2.1	LV	CELLSTATES	vCM1.0	control_LMNA	12	18
C17orf78	1.31	0.00551	0.0258	0.0124	2.1	16.3	0.000296	2.26	LV	CELLSTATES	vCM1.0	control_LMNA	12	18
GRIK2	1.31	0.011	0.376	0.183	5.71	13.3	0.0009	1.96	LV	CELLSTATES	vCM1.0	control_LMNA	12	18
LDHA	1.31	0.00164	0.155	0.0869	4.52	22	4.39e-05	2.79	LV	CELLSTATES	vCM1.0	control_LMNA	12	18
REEP2	1.31	0.0372	0.0192	0.0118	1.88	8.52	0.00622	1.43	LV	CELLSTATES	vCM1.0	control_LMNA	12	18
AC090921.1	1.3	0.0177	0.24	0.113	5.04	11.3	0.00193	1.75	LV	CELLSTATES	vCM1.0	control_LMNA	12	18
AL109930.1	1.3	0.00646	0.0159	0.00917	1.48	15.7	0.000369	2.19	LV	CELLSTATES	vCM1.0	control_LMNA	12	18
CRIP2	1.3	0.00201	0.658	0.412	6.78	21.1	5.86e-05	2.7	LV	CELLSTATES	vCM1.0	control_LMNA	12	18
IL17RB	1.3	0.00359	0.0318	0.0145	2.22	18.1	0.000156	2.45	LV	CELLSTATES	vCM1.0	control_LMNA	12	18
RPL13A	1.3	0.0252	0.144	0.116	4.78	9.96	0.00336	1.6	LV	CELLSTATES	vCM1.0	control_LMNA	12	18
WDR62	1.3	0.0369	0.0419	0.0249	2.94	8.54	0.00617	1.43	LV	CELLSTATES	vCM1.0	control_LMNA	12	18
AC005696.1	1.29	0.015	0.0407	0.0205	2.79	12	0.00149	1.82	LV	CELLSTATES	vCM1.0	control_LMNA	12	18
AC090192.2	1.29	0.0282	0.0132	0.00539	0.989	9.53	0.00403	1.55	LV	CELLSTATES	vCM1.0	control_LMNA	12	18
AC117834.1	1.29	0.00351	0.636	0.258	6.48	18.3	0.000148	2.45	LV	CELLSTATES	vCM1.0	control_LMNA	12	18
AL451069.1	1.29	0.00682	0.138	0.0686	4.42	15.4	0.000408	2.17	LV	CELLSTATES	vCM1.0	control_LMNA	12	18
BASP1-AS1	1.29	0.00833	0.0153	0.00889	1.45	14.5	0.000563	2.08	LV	CELLSTATES	vCM1.0	control_LMNA	12	18
MYH13	1.29	0.00657	0.0353	0.0202	2.63	15.6	0.00038	2.18	LV	CELLSTATES	vCM1.0	control_LMNA	12	18
AC125611.4	1.28	0.000916	0.0143	0.00725	1.28	24.9	1.82e-05	3.04	LV	CELLSTATES	vCM1.0	control_LMNA	12	18
LINC00637	1.28	0.0235	0.0132	0.00584	0.79	10.2	0.00303	1.63	LV	CELLSTATES	vCM1.0	control_LMNA	12	18
LRRC14B	1.28	0.031	0.0427	0.0169	2.57	9.15	0.00473	1.51	LV	CELLSTATES	vCM1.0	control_LMNA	12	18
NETO2	1.28	0.00356	0.0156	0.00937	1.46	18.2	0.000154	2.45	LV	CELLSTATES	vCM1.0	control_LMNA	12	18
PFN1	1.28	0.0253	0.0525	0.0445	3.3	9.94	0.00339	1.6	LV	CELLSTATES	vCM1.0	control_LMNA	12	18
SLC24A3	1.28	0.0105	0.0761	0.0507	3.76	13.5	0.000819	1.98	LV	CELLSTATES	vCM1.0	control_LMNA	12	18
AC022034.2	1.27	0.000374	1.65	0.714	7.86	29.6	4.79e-06	3.43	LV	CELLSTATES	vCM1.0	control_LMNA	12	18
COL6A2	1.27	0.00664	0.13	0.0643	4.34	15.5	0.000388	2.18	LV	CELLSTATES	vCM1.0	control_LMNA	12	18
FBLN5	1.27	0.0206	0.018	0.0106	1.71	10.8	0.00242	1.69	LV	CELLSTATES	vCM1.0	control_LMNA	12	18
ID3	1.27	0.0107	0.0441	0.0349	2.95	13.4	0.000845	1.97	LV	CELLSTATES	vCM1.0	control_LMNA	12	18
SEC14L5	1.27	0.0182	0.045	0.0326	3.01	11.2	0.00201	1.74	LV	CELLSTATES	vCM1.0	control_LMNA	12	18
AL158198.1	1.26	0.000433	0.0375	0.0205	2.61	28.8	5.94e-06	3.36	LV	CELLSTATES	vCM1.0	control_LMNA	12	18
COL6A3	1.26	0.00529	0.0347	0.0234	2.53	16.5	0.000274	2.28	LV	CELLSTATES	vCM1.0	control_LMNA	12	18
FN1	1.26	0.00246	0.0893	0.0521	3.72	20	8.43e-05	2.61	LV	CELLSTATES	vCM1.0	control_LMNA	12	18
SBK1	1.26	0.0028	0.0717	0.0412	3.42	19.3	0.000105	2.55	LV	CELLSTATES	vCM1.0	control_LMNA	12	18
SPTLC3	1.26	0.00789	0.104	0.057	3.84	14.7	0.000519	2.1	LV	CELLSTATES	vCM1.0	control_LMNA	12	18
ANXA1	1.25	0.0234	0.0141	0.00849	1.28	10.2	0.00299	1.63	LV	CELLSTATES	vCM1.0	control_LMNA	12	18
CNTNAP3	1.25	0.00326	0.294	0.172	5.48	18.6	0.000133	2.49	LV	CELLSTATES	vCM1.0	control_LMNA	12	18
KLHL41	1.25	0.0243	0.0157	0.00962	1.46	10.1	0.00316	1.61	LV	CELLSTATES	vCM1.0	control_LMNA	12	18
PPP1R1A	1.25	0.00895	0.021	0.0114	1.86	14.2	0.000625	2.05	LV	CELLSTATES	vCM1.0	control_LMNA	12	18
PTMS	1.25	0.0194	0.0343	0.0185	2.49	11	0.00222	1.71	LV	CELLSTATES	vCM1.0	control_LMNA	12	18
SFTPD-AS1	1.24	0.0038	0.0621	0.0325	3.22	17.9	0.00017	2.42	LV	CELLSTATES	vCM1.0	control_LMNA	12	18
TMSB10	1.24	0.0477	0.068	0.067	3.74	7.66	0.00912	1.32	LV	CELLSTATES	vCM1.0	control_LMNA	12	18
AC084357.2	1.23	0.00413	0.198	0.124	5.08	17.5	0.000196	2.38	LV	CELLSTATES	vCM1.0	control_LMNA	12	18
AL021392.1	1.23	0.00606	0.0461	0.0213	2.73	15.9	0.000336	2.22	LV	CELLSTATES	vCM1.0	control_LMNA	12	18
CADPS2	1.23	0.00552	0.371	0.241	5.92	16.3	0.000298	2.26	LV	CELLSTATES	vCM1.0	control_LMNA	12	18
CDH1	1.23	0.0245	0.0157	0.00968	1.49	10.1	0.00322	1.61	LV	CELLSTATES	vCM1.0	control_LMNA	12	18
FALEC	1.23	0.00202	0.0534	0.0303	3.09	21.1	5.95e-05	2.7	LV	CELLSTATES	vCM1.0	control_LMNA	12	18
GABBR2	1.23	0.00123	0.02	0.0151	1.81	23.5	2.76e-05	2.91	LV	CELLSTATES	vCM1.0	control_LMNA	12	18
IL1RAPL2	1.23	0.0126	0.147	0.0943	4.71	12.7	0.00113	1.9	LV	CELLSTATES	vCM1.0	control_LMNA	12	18
LINC00616	1.23	0.0335	0.0459	0.0297	3.06	8.88	0.00532	1.48	LV	CELLSTATES	vCM1.0	control_LMNA	12	18
MBOAT1	1.23	2.89e-05	0.17	0.123	4.72	46.2	8.6e-08	4.54	LV	CELLSTATES	vCM1.0	control_LMNA	12	18
PITPNM2	1.23	0.000588	0.356	0.233	5.82	27.2	9.37e-06	3.23	LV	CELLSTATES	vCM1.0	control_LMNA	12	18
PKN3	1.23	0.00762	0.00709	0.0138	0.452	14.9	0.000493	2.12	LV	CELLSTATES	vCM1.0	control_LMNA	12	18
RUNX1	1.23	0.0227	0.13	0.0948	4.59	10.4	0.00282	1.64	LV	CELLSTATES	vCM1.0	control_LMNA	12	18
TRAPPC1	1.23	0.0312	0.0156	0.0117	1.64	9.13	0.00479	1.51	LV	CELLSTATES	vCM1.0	control_LMNA	12	18
YWHAH	1.23	0.0287	0.0159	0.0106	1.59	9.46	0.00416	1.54	LV	CELLSTATES	vCM1.0	control_LMNA	12	18
AC003102.1	1.22	0.00359	0.0192	0.0122	1.72	18.1	0.000157	2.44	LV	CELLSTATES	vCM1.0	control_LMNA	12	18
AC009226.1	1.22	0.000994	0.0253	0.0149	2.04	24.5	2.07e-05	3	LV	CELLSTATES	vCM1.0	control_LMNA	12	18
AC021242.2	1.22	0.00778	0.0227	0.0119	2.01	14.8	0.000508	2.11	LV	CELLSTATES	vCM1.0	control_LMNA	12	18
AC035140.1	1.22	0.0246	0.0246	0.0131	2.12	10.1	0.00324	1.61	LV	CELLSTATES	vCM1.0	control_LMNA	12	18
ADAMTS7	1.22	0.00575	0.28	0.166	5.4	16.1	0.000317	2.24	LV	CELLSTATES	vCM1.0	control_LMNA	12	18
CCDC179	1.22	0.0151	0.0309	0.0137	2.21	11.9	0.00152	1.82	LV	CELLSTATES	vCM1.0	control_LMNA	12	18
CNTNAP5	1.22	0.0126	0.0773	0.0475	3.79	12.7	0.00114	1.9	LV	CELLSTATES	vCM1.0	control_LMNA	12	18
DNAH11	1.22	0.0117	0.697	0.326	6.64	13	0.000986	1.93	LV	CELLSTATES	vCM1.0	control_LMNA	12	18
GATD3B	1.22	0.00824	0.0337	0.0208	2.53	14.6	0.000553	2.08	LV	CELLSTATES	vCM1.0	control_LMNA	12	18
GRM7	1.22	0.00324	0.0385	0.0267	2.76	18.6	0.000132	2.49	LV	CELLSTATES	vCM1.0	control_LMNA	12	18
HIGD1B	1.22	0.00758	0.0237	0.0137	2.08	14.9	0.000486	2.12	LV	CELLSTATES	vCM1.0	control_LMNA	12	18
SLC35F1	1.22	0.0124	0.267	0.153	5.47	12.8	0.00108	1.91	LV	CELLSTATES	vCM1.0	control_LMNA	12	18
USP39	1.22	0.00434	0.58	0.358	6.64	17.3	0.00021	2.36	LV	CELLSTATES	vCM1.0	control_LMNA	12	18
AC100872.1	1.21	0.0105	0.149	0.0558	4.33	13.5	0.000823	1.98	LV	CELLSTATES	vCM1.0	control_LMNA	12	18
AC104574.2	1.21	0.0297	0.0186	0.0127	1.86	9.33	0.00439	1.53	LV	CELLSTATES	vCM1.0	control_LMNA	12	18
SLCO5A1	1.21	0.0102	0.724	0.54	6.92	13.7	0.000768	1.99	LV	CELLSTATES	vCM1.0	control_LMNA	12	18
TRIM47	1.21	0.0266	0.0154	0.0101	1.47	9.76	0.00366	1.58	LV	CELLSTATES	vCM1.0	control_LMNA	12	18
ZAN	1.21	0.0117	0.0186	0.0104	1.75	13	0.000987	1.93	LV	CELLSTATES	vCM1.0	control_LMNA	12	18
AC004485.1	1.2	0.023	0.049	0.0267	3.02	10.3	0.0029	1.64	LV	CELLSTATES	vCM1.0	control_LMNA	12	18
B3GALT2	1.2	0.00294	0.0628	0.0394	3.39	19.1	0.000114	2.53	LV	CELLSTATES	vCM1.0	control_LMNA	12	18
DUSP13	1.2	0.00944	0.0217	0.0134	1.9	14	0.000686	2.03	LV	CELLSTATES	vCM1.0	control_LMNA	12	18
IDH2	1.2	8.25e-05	0.861	0.474	7.06	38.7	4.68e-07	4.08	LV	CELLSTATES	vCM1.0	control_LMNA	12	18
LINC01322	1.2	0.0108	0.219	0.131	5.21	13.4	0.000864	1.97	LV	CELLSTATES	vCM1.0	control_LMNA	12	18
LINC01936	1.2	0.0103	0.355	0.159	5.61	13.6	0.000784	1.99	LV	CELLSTATES	vCM1.0	control_LMNA	12	18
MARCH11	1.2	0.0128	0.357	0.181	5.71	12.6	0.00116	1.89	LV	CELLSTATES	vCM1.0	control_LMNA	12	18
PCOLCE	1.2	0.000586	0.0431	0.0202	2.72	27.3	9.17e-06	3.23	LV	CELLSTATES	vCM1.0	control_LMNA	12	18
RP1	1.2	0.00309	0.0232	0.0125	2.01	18.8	0.000123	2.51	LV	CELLSTATES	vCM1.0	control_LMNA	12	18
S1PR3	1.2	0.0111	0.019	0.00802	1.61	13.2	0.00092	1.95	LV	CELLSTATES	vCM1.0	control_LMNA	12	18
TRERF1	1.2	0.000882	0.0272	0.0238	2.26	25.1	1.73e-05	3.05	LV	CELLSTATES	vCM1.0	control_LMNA	12	18
GMNC	1.19	0.0345	0.0366	0.016	2.37	8.78	0.00557	1.46	LV	CELLSTATES	vCM1.0	control_LMNA	12	18
RPS15A	1.19	0.0334	0.0601	0.0439	3.47	8.89	0.0053	1.48	LV	CELLSTATES	vCM1.0	control_LMNA	12	18
SEPT14	1.19	0.0217	0.0149	0.00934	1.48	10.6	0.00262	1.66	LV	CELLSTATES	vCM1.0	control_LMNA	12	18
SPARC	1.19	0.022	0.0347	0.0243	2.64	10.5	0.00269	1.66	LV	CELLSTATES	vCM1.0	control_LMNA	12	18
AC145350.2	1.18	0.0208	0.00703	0.0137	0.435	10.7	0.00248	1.68	LV	CELLSTATES	vCM1.0	control_LMNA	12	18
AC243571.2	1.18	0.00646	0.0171	0.01	1.58	15.7	0.000368	2.19	LV	CELLSTATES	vCM1.0	control_LMNA	12	18
ADAM11	1.18	0.0287	0.0363	0.02	2.57	9.45	0.00417	1.54	LV	CELLSTATES	vCM1.0	control_LMNA	12	18
AL591518.1	1.18	0.0232	0.0492	0.0308	3.11	10.3	0.00294	1.63	LV	CELLSTATES	vCM1.0	control_LMNA	12	18
CDH18	1.18	0.0277	0.0742	0.0495	3.66	9.61	0.0039	1.56	LV	CELLSTATES	vCM1.0	control_LMNA	12	18
DCDC2	1.18	0.0407	0.0168	0.0112	1.66	8.22	0.00711	1.39	LV	CELLSTATES	vCM1.0	control_LMNA	12	18
EP300-AS1	1.18	0.00777	0.0349	0.0216	2.49	14.8	0.000506	2.11	LV	CELLSTATES	vCM1.0	control_LMNA	12	18
LINC00309	1.18	0.0289	0.0181	0.00847	1.53	9.44	0.0042	1.54	LV	CELLSTATES	vCM1.0	control_LMNA	12	18
SEZ6L	1.18	0.0153	0.0154	0.0074	1.46	11.9	0.00155	1.81	LV	CELLSTATES	vCM1.0	control_LMNA	12	18
SNTG2	1.18	0.0159	0.0415	0.0234	2.86	11.7	0.00163	1.8	LV	CELLSTATES	vCM1.0	control_LMNA	12	18
SPDYE6	1.18	0.0386	0.0231	0.0133	1.92	8.39	0.00659	1.41	LV	CELLSTATES	vCM1.0	control_LMNA	12	18
TMEM254-AS1	1.18	0.00142	0.0347	0.0166	2.39	22.7	3.5e-05	2.85	LV	CELLSTATES	vCM1.0	control_LMNA	12	18
AC096746.1	1.17	0.0125	0.0148	0.0096	1.48	12.7	0.0011	1.9	LV	CELLSTATES	vCM1.0	control_LMNA	12	18
AL050403.2	1.17	0.00789	0.0143	0.0123	1.43	14.7	0.000518	2.1	LV	CELLSTATES	vCM1.0	control_LMNA	12	18
PRR11	1.17	0.00139	0.0244	0.0136	2.05	22.9	3.36e-05	2.86	LV	CELLSTATES	vCM1.0	control_LMNA	12	18
SATL1	1.17	0.0205	0.0169	0.0109	1.7	10.8	0.00242	1.69	LV	CELLSTATES	vCM1.0	control_LMNA	12	18
TBX20	1.17	0.000113	1.75	0.932	7.96	36.8	7.33e-07	3.95	LV	CELLSTATES	vCM1.0	control_LMNA	12	18
TEX41	1.17	0.00184	0.0134	0.0151	1.35	21.5	5.17e-05	2.74	LV	CELLSTATES	vCM1.0	control_LMNA	12	18
U91319.1	1.17	0.0209	0.0246	0.0151	2.16	10.7	0.0025	1.68	LV	CELLSTATES	vCM1.0	control_LMNA	12	18
AC008474.1	1.16	0.0194	0.0734	0.0541	3.58	11	0.00222	1.71	LV	CELLSTATES	vCM1.0	control_LMNA	12	18
CSMD1	1.16	0.00301	0.138	0.245	4.97	19	0.000118	2.52	LV	CELLSTATES	vCM1.0	control_LMNA	12	18
EGFLAM	1.16	0.0159	0.0215	0.0139	2.01	11.7	0.00164	1.8	LV	CELLSTATES	vCM1.0	control_LMNA	12	18
LRP1	1.16	0.0024	0.131	0.0753	4.42	20.1	8.1e-05	2.62	LV	CELLSTATES	vCM1.0	control_LMNA	12	18
SLC6A16	1.16	0.0023	0.0398	0.0236	2.68	20.4	7.45e-05	2.64	LV	CELLSTATES	vCM1.0	control_LMNA	12	18
BIN2	1.15	0.0406	0.0148	0.0091	1.42	8.23	0.00708	1.39	LV	CELLSTATES	vCM1.0	control_LMNA	12	18
DNER	1.15	0.0139	0.0208	0.0106	1.7	12.3	0.00132	1.86	LV	CELLSTATES	vCM1.0	control_LMNA	12	18
LINC00908	1.15	0.0376	0.0327	0.0213	2.56	8.49	0.00631	1.43	LV	CELLSTATES	vCM1.0	control_LMNA	12	18
LINC02492	1.15	0.0189	0.017	0.0104	1.61	11.1	0.00214	1.72	LV	CELLSTATES	vCM1.0	control_LMNA	12	18
MSR1	1.15	0.00533	0.0137	0.0154	1.34	16.5	0.000279	2.27	LV	CELLSTATES	vCM1.0	control_LMNA	12	18
SEMA3A	1.15	0.005	0.168	0.119	4.87	16.7	0.000255	2.3	LV	CELLSTATES	vCM1.0	control_LMNA	12	18
STAB1	1.15	0.0459	0.0125	0.0131	1.35	7.78	0.00863	1.34	LV	CELLSTATES	vCM1.0	control_LMNA	12	18
AC004520.1	1.14	0.00711	0.0149	0.00943	1.41	15.2	0.000432	2.15	LV	CELLSTATES	vCM1.0	control_LMNA	12	18
AC013652.1	1.14	0.015	0.0856	0.0534	3.82	12	0.00149	1.82	LV	CELLSTATES	vCM1.0	control_LMNA	12	18
AC018845.1	1.14	0.0262	0.0276	0.0165	2.31	9.82	0.00357	1.58	LV	CELLSTATES	vCM1.0	control_LMNA	12	18
AC091078.1	1.14	0.00643	0.055	0.0321	3.19	15.7	0.000366	2.19	LV	CELLSTATES	vCM1.0	control_LMNA	12	18
AL358234.1	1.14	0.0129	0.0217	0.0131	1.93	12.6	0.00117	1.89	LV	CELLSTATES	vCM1.0	control_LMNA	12	18
CEP85L	1.14	0.0013	0.892	0.557	7.19	23.3	2.97e-05	2.89	LV	CELLSTATES	vCM1.0	control_LMNA	12	18
LRRTM4	1.14	0.0277	0.141	0.0749	4.45	9.6	0.00391	1.56	LV	CELLSTATES	vCM1.0	control_LMNA	12	18
LSAMP	1.14	0.0193	0.25	0.132	5.22	11	0.0022	1.72	LV	CELLSTATES	vCM1.0	control_LMNA	12	18
SELENBP1	1.14	0.00481	0.0704	0.0354	3.42	16.9	0.000241	2.32	LV	CELLSTATES	vCM1.0	control_LMNA	12	18
SPC24	1.14	0.00255	0.0169	0.00995	1.54	19.8	9.06e-05	2.59	LV	CELLSTATES	vCM1.0	control_LMNA	12	18
AC005842.1	1.13	0.0457	0.0141	0.00955	1.48	7.8	0.00855	1.34	LV	CELLSTATES	vCM1.0	control_LMNA	12	18
AC140847.2	1.13	0.0319	0.0171	0.0115	1.68	9.06	0.00492	1.5	LV	CELLSTATES	vCM1.0	control_LMNA	12	18
HMCN2	1.13	0.0148	0.0145	0.00955	1.36	12	0.00145	1.83	LV	CELLSTATES	vCM1.0	control_LMNA	12	18
IGSF3	1.13	0.015	0.0251	0.0209	2.1	12	0.00149	1.82	LV	CELLSTATES	vCM1.0	control_LMNA	12	18
SNHG19	1.13	0.00457	0.0484	0.0246	2.94	17.1	0.000226	2.34	LV	CELLSTATES	vCM1.0	control_LMNA	12	18
STAB2	1.13	0.0108	0.021	0.0129	1.89	13.4	0.000869	1.97	LV	CELLSTATES	vCM1.0	control_LMNA	12	18
AC022784.6	1.12	0.00354	0.0146	0.0121	1.37	18.2	0.000151	2.45	LV	CELLSTATES	vCM1.0	control_LMNA	12	18
AC068599.1	1.12	0.0143	0.0442	0.0394	3.01	12.2	0.00136	1.85	LV	CELLSTATES	vCM1.0	control_LMNA	12	18
AC100839.1	1.12	0.00691	0.0278	0.0121	2.06	15.3	0.000418	2.16	LV	CELLSTATES	vCM1.0	control_LMNA	12	18
GRM8	1.12	0.00354	0.362	0.12	5.5	18.2	0.00015	2.45	LV	CELLSTATES	vCM1.0	control_LMNA	12	18
KCNH5	1.12	0.0284	0.0271	0.018	2.34	9.51	0.00407	1.55	LV	CELLSTATES	vCM1.0	control_LMNA	12	18
LINC01643	1.12	0.0172	0.0136	0.00923	1.37	11.4	0.00185	1.77	LV	CELLSTATES	vCM1.0	control_LMNA	12	18
AL691432.2	1.11	0.00139	0.0247	0.0153	2.06	22.9	3.33e-05	2.86	LV	CELLSTATES	vCM1.0	control_LMNA	12	18
BANK1	1.11	0.00271	0.0461	0.0298	3.03	19.5	9.93e-05	2.57	LV	CELLSTATES	vCM1.0	control_LMNA	12	18
CLIC1	1.11	0.0199	0.0316	0.0228	2.39	10.9	0.00232	1.7	LV	CELLSTATES	vCM1.0	control_LMNA	12	18
HRH2	1.11	0.0017	0.366	0.199	5.79	21.9	4.62e-05	2.77	LV	CELLSTATES	vCM1.0	control_LMNA	12	18
ITGA3	1.11	0.000568	0.182	0.114	4.81	27.6	8.41e-06	3.25	LV	CELLSTATES	vCM1.0	control_LMNA	12	18
MS4A13	1.11	0.0166	0.042	0.0274	2.91	11.6	0.00176	1.78	LV	CELLSTATES	vCM1.0	control_LMNA	12	18
TMEM163	1.11	0.012	0.035	0.0234	2.67	12.9	0.00102	1.92	LV	CELLSTATES	vCM1.0	control_LMNA	12	18
TMEM65	1.11	0.000125	2.29	1.32	8.41	36	8.94e-07	3.9	LV	CELLSTATES	vCM1.0	control_LMNA	12	18
AC007513.1	1.1	0.0108	0.0146	0.00949	1.41	13.3	0.000876	1.97	LV	CELLSTATES	vCM1.0	control_LMNA	12	18
CDH4	1.1	0.00316	0.051	0.0371	3.13	18.8	0.000127	2.5	LV	CELLSTATES	vCM1.0	control_LMNA	12	18
DCDC1	1.1	0.0219	0.0588	0.0384	3.39	10.5	0.00265	1.66	LV	CELLSTATES	vCM1.0	control_LMNA	12	18
KLHL1	1.1	0.0359	0.0216	0.0167	2.04	8.64	0.00592	1.44	LV	CELLSTATES	vCM1.0	control_LMNA	12	18
LINC02334	1.1	0.00109	0.645	0.374	6.63	24	2.35e-05	2.96	LV	CELLSTATES	vCM1.0	control_LMNA	12	18
MEGF6	1.1	0.0143	0.0129	0.00837	1.16	12.2	0.00136	1.85	LV	CELLSTATES	vCM1.0	control_LMNA	12	18
PACRG-AS3	1.1	0.00937	0.16	0.0872	4.59	14	0.000677	2.03	LV	CELLSTATES	vCM1.0	control_LMNA	12	18
SCN8A	1.1	0.00628	0.0153	0.0105	1.44	15.8	0.000353	2.2	LV	CELLSTATES	vCM1.0	control_LMNA	12	18
SLC12A1	1.1	0.0277	0.0206	0.0129	1.86	9.6	0.00391	1.56	LV	CELLSTATES	vCM1.0	control_LMNA	12	18
TMEM159	1.1	0.0053	0.25	0.15	5.21	16.5	0.000276	2.28	LV	CELLSTATES	vCM1.0	control_LMNA	12	18
AC136604.2	1.09	0.011	0.109	0.0764	4.25	13.3	0.000899	1.96	LV	CELLSTATES	vCM1.0	control_LMNA	12	18
AP003110.1	1.09	0.0108	0.0406	0.0249	2.81	13.4	0.000872	1.97	LV	CELLSTATES	vCM1.0	control_LMNA	12	18
CASC15	1.09	0.0117	0.076	0.0554	3.81	13	0.000982	1.93	LV	CELLSTATES	vCM1.0	control_LMNA	12	18
IFI27	1.09	0.0465	0.0295	0.0249	2.48	7.74	0.0088	1.33	LV	CELLSTATES	vCM1.0	control_LMNA	12	18
LINC02237	1.09	0.00457	0.0201	0.0122	1.77	17.1	0.000225	2.34	LV	CELLSTATES	vCM1.0	control_LMNA	12	18
SCN9A	1.09	0.0105	0.0127	0.00745	1.11	13.5	0.000829	1.98	LV	CELLSTATES	vCM1.0	control_LMNA	12	18
SLC26A8	1.09	0.0144	0.0162	0.0113	1.58	12.2	0.00139	1.84	LV	CELLSTATES	vCM1.0	control_LMNA	12	18
SSUH2	1.09	0.00774	0.0777	0.0515	3.74	14.8	0.000503	2.11	LV	CELLSTATES	vCM1.0	control_LMNA	12	18
AC246680.1	1.08	0.0216	0.0176	0.0106	1.51	10.6	0.00261	1.66	LV	CELLSTATES	vCM1.0	control_LMNA	12	18
CELF5	1.08	0.0139	0.0281	0.0226	2.33	12.3	0.00131	1.86	LV	CELLSTATES	vCM1.0	control_LMNA	12	18
CPHXL	1.08	0.0207	0.0256	0.0156	2.08	10.7	0.00247	1.68	LV	CELLSTATES	vCM1.0	control_LMNA	12	18
FKBP7	1.08	0.0194	0.0251	0.0129	2.02	11	0.00222	1.71	LV	CELLSTATES	vCM1.0	control_LMNA	12	18
LINC01090	1.08	0.0311	0.0428	0.0297	2.96	9.14	0.00477	1.51	LV	CELLSTATES	vCM1.0	control_LMNA	12	18
LMO1	1.08	0.0149	0.0146	0.0085	1.37	12	0.00147	1.83	LV	CELLSTATES	vCM1.0	control_LMNA	12	18
PLP2	1.08	0.0163	0.0607	0.0329	3.28	11.6	0.0017	1.79	LV	CELLSTATES	vCM1.0	control_LMNA	12	18
SEL1L3	1.08	0.0291	0.0142	0.00836	1.27	9.41	0.00425	1.54	LV	CELLSTATES	vCM1.0	control_LMNA	12	18
AC024230.1	1.07	0.0353	0.041	0.0301	2.95	8.7	0.00576	1.45	LV	CELLSTATES	vCM1.0	control_LMNA	12	18
KCNS3	1.07	0.0163	0.0168	0.0109	1.59	11.6	0.00169	1.79	LV	CELLSTATES	vCM1.0	control_LMNA	12	18
KLF6	1.07	0.019	0.282	0.229	5.65	11.1	0.00215	1.72	LV	CELLSTATES	vCM1.0	control_LMNA	12	18
LINC00982	1.07	0.0105	0.116	0.0617	4.06	13.5	0.000827	1.98	LV	CELLSTATES	vCM1.0	control_LMNA	12	18
MED22	1.07	0.0101	0.0311	0.0213	2.49	13.7	0.000753	2	LV	CELLSTATES	vCM1.0	control_LMNA	12	18
RASGRP2	1.07	0.00239	0.0417	0.0311	2.84	20.1	7.99e-05	2.62	LV	CELLSTATES	vCM1.0	control_LMNA	12	18
SLFNL1	1.07	0.0163	0.0264	0.0212	2.26	11.6	0.00171	1.79	LV	CELLSTATES	vCM1.0	control_LMNA	12	18
A2M-AS1	1.06	0.0317	0.0195	0.0276	1.96	9.08	0.00488	1.5	LV	CELLSTATES	vCM1.0	control_LMNA	12	18
AC002310.4	1.06	0.00332	0.0337	0.0199	2.44	18.5	0.000137	2.48	LV	CELLSTATES	vCM1.0	control_LMNA	12	18
AQP4	1.06	0.0387	0.0252	0.0143	2.1	8.38	0.00663	1.41	LV	CELLSTATES	vCM1.0	control_LMNA	12	18
CSMD3	1.06	0.035	0.0306	0.0233	2.55	8.72	0.0057	1.46	LV	CELLSTATES	vCM1.0	control_LMNA	12	18
FAM3D-AS1	1.06	0.019	0.109	0.0537	4.11	11	0.00216	1.72	LV	CELLSTATES	vCM1.0	control_LMNA	12	18
ROBO1	1.06	0.00245	0.0875	0.0584	3.92	20	8.35e-05	2.61	LV	CELLSTATES	vCM1.0	control_LMNA	12	18
AC068722.1	1.05	0.0332	0.0202	0.0137	1.91	8.91	0.00525	1.48	LV	CELLSTATES	vCM1.0	control_LMNA	12	18
AL929472.2	1.05	0.0079	0.0817	0.0536	3.79	14.7	0.00052	2.1	LV	CELLSTATES	vCM1.0	control_LMNA	12	18
FBLN1	1.05	0.0473	0.0345	0.0259	2.6	7.68	0.00902	1.33	LV	CELLSTATES	vCM1.0	control_LMNA	12	18
LPAR5	1.05	0.000864	0.0353	0.0189	2.47	25.2	1.67e-05	3.06	LV	CELLSTATES	vCM1.0	control_LMNA	12	18
SIGIRR	1.05	0.00152	0.0573	0.0327	3.19	22.3	3.98e-05	2.82	LV	CELLSTATES	vCM1.0	control_LMNA	12	18
TMA7	1.05	0.0202	0.139	0.102	4.62	10.8	0.00236	1.69	LV	CELLSTATES	vCM1.0	control_LMNA	12	18
AC009720.1	1.04	0.0293	0.0237	0.0161	2.04	9.37	0.00431	1.53	LV	CELLSTATES	vCM1.0	control_LMNA	12	18
AC024901.1	1.04	0.0103	0.0837	0.0675	3.82	13.6	0.00078	1.99	LV	CELLSTATES	vCM1.0	control_LMNA	12	18
EXPH5	1.04	0.0175	0.0506	0.0423	3.14	11.3	0.00191	1.76	LV	CELLSTATES	vCM1.0	control_LMNA	12	18
GRIN3A	1.04	0.0394	0.0285	0.0183	2.34	8.32	0.00679	1.4	LV	CELLSTATES	vCM1.0	control_LMNA	12	18
STEAP2	1.04	0.00192	0.0934	0.0652	3.98	21.3	5.51e-05	2.72	LV	CELLSTATES	vCM1.0	control_LMNA	12	18
TMC5	1.04	0.00251	0.0222	0.0145	1.99	19.9	8.66e-05	2.6	LV	CELLSTATES	vCM1.0	control_LMNA	12	18
WEE2-AS1	1.04	0.00304	0.0414	0.0222	2.68	18.9	0.00012	2.52	LV	CELLSTATES	vCM1.0	control_LMNA	12	18
AC093895.1	1.03	0.0216	0.0131	0.0118	1.3	10.6	0.00261	1.66	LV	CELLSTATES	vCM1.0	control_LMNA	12	18
AL035401.1	1.03	0.0384	0.0526	0.039	3.3	8.41	0.00653	1.42	LV	CELLSTATES	vCM1.0	control_LMNA	12	18
ATP23	1.03	0.00743	0.0164	0.00901	1.4	15	0.000472	2.13	LV	CELLSTATES	vCM1.0	control_LMNA	12	18
CIT	1.03	0.0167	0.0148	0.00972	1.49	11.5	0.00177	1.78	LV	CELLSTATES	vCM1.0	control_LMNA	12	18
GNG4	1.03	0.0175	0.013	0.0124	1.31	11.4	0.0019	1.76	LV	CELLSTATES	vCM1.0	control_LMNA	12	18
MAN1C1	1.03	0.000674	0.318	0.248	5.7	26.5	1.15e-05	3.17	LV	CELLSTATES	vCM1.0	control_LMNA	12	18
PLXDC1	1.03	0.0322	0.0147	0.014	1.52	9.03	0.00499	1.49	LV	CELLSTATES	vCM1.0	control_LMNA	12	18
SHISA6	1.03	0.0142	0.0255	0.0171	2.22	12.2	0.00135	1.85	LV	CELLSTATES	vCM1.0	control_LMNA	12	18
SVEP1	1.03	0.0344	0.0184	0.0165	1.82	8.78	0.00555	1.46	LV	CELLSTATES	vCM1.0	control_LMNA	12	18
AC060809.1	1.02	0.0174	0.0513	0.0273	3	11.4	0.00188	1.76	LV	CELLSTATES	vCM1.0	control_LMNA	12	18
DPP6	1.02	0.00173	0.111	0.083	4.29	21.8	4.75e-05	2.76	LV	CELLSTATES	vCM1.0	control_LMNA	12	18
GRIN2D	1.02	0.00617	0.0144	0.00925	1.33	15.9	0.000343	2.21	LV	CELLSTATES	vCM1.0	control_LMNA	12	18
SPHKAP	1.02	0.0189	2.6	1.7	8.76	11.1	0.00214	1.72	LV	CELLSTATES	vCM1.0	control_LMNA	12	18
GLA	1.01	0.00723	0.0243	0.0155	2.06	15.1	0.000449	2.14	LV	CELLSTATES	vCM1.0	control_LMNA	12	18
LRFN5	1.01	0.0366	0.0204	0.0141	1.91	8.57	0.00608	1.44	LV	CELLSTATES	vCM1.0	control_LMNA	12	18
LTBP2	1.01	0.00572	0.0337	0.0345	2.62	16.1	0.000313	2.24	LV	CELLSTATES	vCM1.0	control_LMNA	12	18
PGM2L1	1.01	0.00424	0.0217	0.0143	1.91	17.4	0.000203	2.37	LV	CELLSTATES	vCM1.0	control_LMNA	12	18
PROSER2	1.01	0.0311	0.0211	0.0171	1.89	9.14	0.00477	1.51	LV	CELLSTATES	vCM1.0	control_LMNA	12	18
RASSF3	1.01	0.00118	0.466	0.281	6.09	23.7	2.59e-05	2.93	LV	CELLSTATES	vCM1.0	control_LMNA	12	18
RNF125	1.01	0.00356	0.0496	0.0287	2.98	18.2	0.000154	2.45	LV	CELLSTATES	vCM1.0	control_LMNA	12	18
RPS18	1.01	0.0387	0.0791	0.0614	3.88	8.38	0.00662	1.41	LV	CELLSTATES	vCM1.0	control_LMNA	12	18
TCEAL9	1.01	0.0129	0.0676	0.0418	3.45	12.6	0.00118	1.89	LV	CELLSTATES	vCM1.0	control_LMNA	12	18
AC138904.3	1	0.0295	0.575	0.353	6.51	9.35	0.00436	1.53	LV	CELLSTATES	vCM1.0	control_LMNA	12	18
ATP5ME	1	0.0103	0.294	0.213	5.71	13.6	0.000796	1.99	LV	CELLSTATES	vCM1.0	control_LMNA	12	18
CYP4V2	1	0.0319	0.157	0.0825	4.48	9.05	0.00494	1.5	LV	CELLSTATES	vCM1.0	control_LMNA	12	18
EPN3	1	0.0261	0.0193	0.0117	1.67	9.83	0.00355	1.58	LV	CELLSTATES	vCM1.0	control_LMNA	12	18
MRC2	1	0.00815	0.0168	0.0109	1.57	14.6	0.000545	2.09	LV	CELLSTATES	vCM1.0	control_LMNA	12	18
RPS27	1	0.0245	0.104	0.0793	4.24	10.1	0.00322	1.61	LV	CELLSTATES	vCM1.0	control_LMNA	12	18
TF	1	0.0126	0.142	0.0919	4.57	12.7	0.00114	1.9	LV	CELLSTATES	vCM1.0	control_LMNA	12	18
ABHD14B	0.997	0.034	0.03	0.0183	2.34	8.83	0.00544	1.47	LV	CELLSTATES	vCM1.0	control_LMNA	12	18
SNHG9	0.996	0.00719	0.0862	0.071	3.9	15.2	0.000443	2.14	LV	CELLSTATES	vCM1.0	control_LMNA	12	18
VIT	0.993	0.0352	0.0166	0.0158	1.69	8.71	0.00573	1.45	LV	CELLSTATES	vCM1.0	control_LMNA	12	18
RAB3A	0.992	0.0303	0.0155	0.0111	1.49	9.25	0.00454	1.52	LV	CELLSTATES	vCM1.0	control_LMNA	12	18
PDE4A	0.99	0.00819	0.0676	0.0485	3.52	14.6	0.00055	2.09	LV	CELLSTATES	vCM1.0	control_LMNA	12	18
LINC00504	0.989	0.0247	0.0784	0.0561	3.84	10	0.00327	1.61	LV	CELLSTATES	vCM1.0	control_LMNA	12	18
LINC01151	0.988	0.0355	0.0994	0.0555	3.87	8.67	0.00582	1.45	LV	CELLSTATES	vCM1.0	control_LMNA	12	18
ACER2	0.986	0.00957	0.0411	0.0267	2.75	13.9	0.000703	2.02	LV	CELLSTATES	vCM1.0	control_LMNA	12	18
ACTG1	0.986	0.0151	1.36	0.877	7.74	11.9	0.0015	1.82	LV	CELLSTATES	vCM1.0	control_LMNA	12	18
BRIP1	0.986	0.0386	0.0319	0.0186	2.49	8.39	0.0066	1.41	LV	CELLSTATES	vCM1.0	control_LMNA	12	18
NUDT4	0.986	0.012	1.58	0.975	7.86	13	0.00102	1.92	LV	CELLSTATES	vCM1.0	control_LMNA	12	18
RTL8A	0.986	0.0141	0.0369	0.025	2.7	12.2	0.00134	1.85	LV	CELLSTATES	vCM1.0	control_LMNA	12	18
SLC2A5	0.984	0.0326	0.0187	0.0126	1.78	8.98	0.00509	1.49	LV	CELLSTATES	vCM1.0	control_LMNA	12	18
RAB26	0.982	0.000808	0.0386	0.0235	2.63	25.6	1.49e-05	3.09	LV	CELLSTATES	vCM1.0	control_LMNA	12	18
LINC00649	0.979	0.0331	0.0268	0.0191	2.14	8.94	0.00518	1.48	LV	CELLSTATES	vCM1.0	control_LMNA	12	18
ITIH5	0.978	0.0277	0.013	0.00829	1.25	9.61	0.0039	1.56	LV	CELLSTATES	vCM1.0	control_LMNA	12	18
CLMN	0.977	0.0104	0.0203	0.0171	1.9	13.6	0.000805	1.98	LV	CELLSTATES	vCM1.0	control_LMNA	12	18
GBX1	0.977	0.0482	0.143	0.0993	4.61	7.62	0.00928	1.32	LV	CELLSTATES	vCM1.0	control_LMNA	12	18
AC090912.1	0.976	0.0219	0.0208	0.0122	1.8	10.5	0.00265	1.66	LV	CELLSTATES	vCM1.0	control_LMNA	12	18
EFHC2	0.975	0.00473	0.141	0.0996	4.55	16.9	0.000237	2.33	LV	CELLSTATES	vCM1.0	control_LMNA	12	18
FAM110D	0.975	0.00541	0.0241	0.0129	1.86	16.4	0.000285	2.27	LV	CELLSTATES	vCM1.0	control_LMNA	12	18
FYB1	0.974	0.0187	0.0271	0.0182	2.28	11.1	0.00209	1.73	LV	CELLSTATES	vCM1.0	control_LMNA	12	18
AC022364.1	0.973	0.0401	0.00731	0.0126	0.636	8.26	0.00697	1.4	LV	CELLSTATES	vCM1.0	control_LMNA	12	18
APOBEC2	0.973	0.00904	0.237	0.15	5.28	14.2	0.000636	2.04	LV	CELLSTATES	vCM1.0	control_LMNA	12	18
C6orf10	0.973	0.0154	0.0137	0.00916	1.36	11.9	0.00156	1.81	LV	CELLSTATES	vCM1.0	control_LMNA	12	18
GABRR1	0.973	0.0445	0.0203	0.0141	1.92	7.9	0.00817	1.35	LV	CELLSTATES	vCM1.0	control_LMNA	12	18
AC110023.1	0.972	0.0282	0.0175	0.0117	1.66	9.53	0.00403	1.55	LV	CELLSTATES	vCM1.0	control_LMNA	12	18
DGKB	0.972	0.0387	0.0489	0.0441	3.23	8.38	0.00663	1.41	LV	CELLSTATES	vCM1.0	control_LMNA	12	18
DIRAS1	0.972	0.0417	0.0298	0.0285	2.45	8.14	0.00736	1.38	LV	CELLSTATES	vCM1.0	control_LMNA	12	18
PTPRN2	0.972	0.022	0.0266	0.0232	2.31	10.5	0.00267	1.66	LV	CELLSTATES	vCM1.0	control_LMNA	12	18
S100A10	0.972	0.0396	0.072	0.0558	3.65	8.31	0.00684	1.4	LV	CELLSTATES	vCM1.0	control_LMNA	12	18
LINC02307	0.971	0.0164	0.028	0.0188	2.34	11.6	0.00172	1.79	LV	CELLSTATES	vCM1.0	control_LMNA	12	18
SNHG25	0.971	0.00119	0.265	0.18	5.4	23.7	2.63e-05	2.92	LV	CELLSTATES	vCM1.0	control_LMNA	12	18
LINC00276	0.97	0.0161	0.0992	0.0677	4.1	11.7	0.00168	1.79	LV	CELLSTATES	vCM1.0	control_LMNA	12	18
PYGM	0.97	0.00255	0.0527	0.0373	3.11	19.8	8.96e-05	2.59	LV	CELLSTATES	vCM1.0	control_LMNA	12	18
RDH10-AS1	0.969	0.0139	0.0503	0.0284	2.96	12.3	0.00131	1.86	LV	CELLSTATES	vCM1.0	control_LMNA	12	18
AC024563.1	0.968	0.0326	0.0167	0.0115	1.66	8.99	0.00508	1.49	LV	CELLSTATES	vCM1.0	control_LMNA	12	18
CNTN6	0.968	0.0212	0.0208	0.0152	1.96	10.6	0.00254	1.67	LV	CELLSTATES	vCM1.0	control_LMNA	12	18
MYO3A	0.968	0.0282	0.0334	0.0219	2.52	9.54	0.00401	1.55	LV	CELLSTATES	vCM1.0	control_LMNA	12	18
AC016723.1	0.966	0.0234	0.0149	0.0137	1.48	10.2	0.003	1.63	LV	CELLSTATES	vCM1.0	control_LMNA	12	18
MIEN1	0.966	0.0451	0.0364	0.0296	2.75	7.85	0.00836	1.35	LV	CELLSTATES	vCM1.0	control_LMNA	12	18
JCAD	0.965	0.0364	0.0148	0.0111	1.49	8.6	0.00602	1.44	LV	CELLSTATES	vCM1.0	control_LMNA	12	18
ARF5	0.962	0.022	0.0335	0.024	2.61	10.5	0.00269	1.66	LV	CELLSTATES	vCM1.0	control_LMNA	12	18
HSPB11	0.962	0.0103	0.102	0.0754	4.18	13.6	0.000792	1.99	LV	CELLSTATES	vCM1.0	control_LMNA	12	18
GNAL	0.96	0.0136	0.0627	0.0403	3.4	12.4	0.00127	1.87	LV	CELLSTATES	vCM1.0	control_LMNA	12	18
RIMS1	0.96	0.0305	0.0214	0.0153	2	9.23	0.00458	1.52	LV	CELLSTATES	vCM1.0	control_LMNA	12	18
AC006299.1	0.959	0.00375	0.214	0.131	5.07	17.9	0.000166	2.43	LV	CELLSTATES	vCM1.0	control_LMNA	12	18
AC008040.5	0.959	0.0419	0.0164	0.00903	1.46	8.12	0.00744	1.38	LV	CELLSTATES	vCM1.0	control_LMNA	12	18
AC008415.1	0.959	0.0229	0.0223	0.0162	2.05	10.3	0.00286	1.64	LV	CELLSTATES	vCM1.0	control_LMNA	12	18
MEIOB	0.958	0.00657	0.0239	0.0187	2.04	15.6	0.000377	2.18	LV	CELLSTATES	vCM1.0	control_LMNA	12	18
ENO3	0.957	0.017	0.246	0.164	5.32	11.5	0.00182	1.77	LV	CELLSTATES	vCM1.0	control_LMNA	12	18
HEY2	0.957	0.00217	0.434	0.245	5.96	20.7	6.75e-05	2.66	LV	CELLSTATES	vCM1.0	control_LMNA	12	18
AC090572.3	0.956	0.0251	0.0337	0.0246	2.37	9.98	0.00334	1.6	LV	CELLSTATES	vCM1.0	control_LMNA	12	18
LINC01273	0.956	0.0332	0.0325	0.0202	2.47	8.93	0.00521	1.48	LV	CELLSTATES	vCM1.0	control_LMNA	12	18
RBP7	0.956	0.0346	0.0124	0.0126	1.28	8.77	0.00559	1.46	LV	CELLSTATES	vCM1.0	control_LMNA	12	18
FBXO17	0.955	0.0163	0.0157	0.00988	1.45	11.6	0.0017	1.79	LV	CELLSTATES	vCM1.0	control_LMNA	12	18
HDAC10	0.955	0.0457	0.0151	0.0113	1.5	7.8	0.00855	1.34	LV	CELLSTATES	vCM1.0	control_LMNA	12	18
KIF4A	0.955	0.0211	0.0206	0.014	1.87	10.7	0.00252	1.68	LV	CELLSTATES	vCM1.0	control_LMNA	12	18
TMC7	0.955	0.0143	0.0393	0.0265	2.79	12.2	0.00137	1.85	LV	CELLSTATES	vCM1.0	control_LMNA	12	18
IMP4	0.954	0.0154	0.0625	0.0403	3.41	11.8	0.00156	1.81	LV	CELLSTATES	vCM1.0	control_LMNA	12	18
PROB1	0.954	0.0378	0.0287	0.0189	2.34	8.46	0.0064	1.42	LV	CELLSTATES	vCM1.0	control_LMNA	12	18
TPM2	0.954	0.0249	1.38	0.817	7.83	10	0.00329	1.6	LV	CELLSTATES	vCM1.0	control_LMNA	12	18
AC092100.1	0.952	0.0275	0.0262	0.0185	2.28	9.63	0.00386	1.56	LV	CELLSTATES	vCM1.0	control_LMNA	12	18
FLT3	0.95	0.0362	0.0347	0.024	2.69	8.61	0.00599	1.44	LV	CELLSTATES	vCM1.0	control_LMNA	12	18
HECW1	0.95	0.0227	0.0261	0.0187	2.25	10.4	0.0028	1.64	LV	CELLSTATES	vCM1.0	control_LMNA	12	18
C8orf37	0.949	0.0253	0.0445	0.0265	2.89	9.95	0.00338	1.6	LV	CELLSTATES	vCM1.0	control_LMNA	12	18
GALK1	0.949	0.0166	0.0135	0.00888	1.21	11.6	0.00176	1.78	LV	CELLSTATES	vCM1.0	control_LMNA	12	18
AC021054.1	0.946	0.0234	0.208	0.115	4.94	10.3	0.00298	1.63	LV	CELLSTATES	vCM1.0	control_LMNA	12	18
LAMC3	0.945	0.0157	0.0134	0.00901	1.3	11.8	0.00161	1.8	LV	CELLSTATES	vCM1.0	control_LMNA	12	18
ABCC3	0.944	0.05	0.0177	0.0111	1.52	7.5	0.00979	1.3	LV	CELLSTATES	vCM1.0	control_LMNA	12	18
AC012409.2	0.944	0.0259	0.0265	0.0169	2.2	9.86	0.00351	1.59	LV	CELLSTATES	vCM1.0	control_LMNA	12	18
COL26A1	0.944	0.0139	0.0329	0.0239	2.56	12.3	0.00132	1.86	LV	CELLSTATES	vCM1.0	control_LMNA	12	18
MANEA	0.943	0.00897	0.0547	0.0367	3.21	14.2	0.000628	2.05	LV	CELLSTATES	vCM1.0	control_LMNA	12	18
CYP3A43	0.939	0.031	0.014	0.00958	1.3	9.15	0.00473	1.51	LV	CELLSTATES	vCM1.0	control_LMNA	12	18
MYT1L	0.937	0.0041	0.0226	0.0136	1.95	17.6	0.000189	2.39	LV	CELLSTATES	vCM1.0	control_LMNA	12	18
KIAA1257	0.936	0.0143	0.0763	0.0482	3.6	12.2	0.00137	1.84	LV	CELLSTATES	vCM1.0	control_LMNA	12	18
KLHL32	0.936	0.0391	0.0525	0.0374	3.18	8.34	0.00673	1.41	LV	CELLSTATES	vCM1.0	control_LMNA	12	18
EBF2	0.935	0.0293	0.0173	0.0164	1.76	9.38	0.0043	1.53	LV	CELLSTATES	vCM1.0	control_LMNA	12	18
CNGA1	0.932	0.0265	0.0127	0.00821	1.23	9.77	0.00365	1.58	LV	CELLSTATES	vCM1.0	control_LMNA	12	18
AC009955.2	0.929	0.0317	0.0384	0.0202	2.52	9.08	0.00488	1.5	LV	CELLSTATES	vCM1.0	control_LMNA	12	18
CITED2	0.929	0.0346	0.136	0.101	4.46	8.76	0.0056	1.46	LV	CELLSTATES	vCM1.0	control_LMNA	12	18
ALG1L2	0.928	0.011	0.0141	0.00955	1.31	13.2	0.000907	1.96	LV	CELLSTATES	vCM1.0	control_LMNA	12	18
LINC01841	0.928	0.029	0.0175	0.0139	1.74	9.42	0.00422	1.54	LV	CELLSTATES	vCM1.0	control_LMNA	12	18
SVOPL	0.928	0.022	0.0145	0.00994	1.4	10.5	0.00268	1.66	LV	CELLSTATES	vCM1.0	control_LMNA	12	18
OCEL1	0.927	0.0111	0.0266	0.0213	2.22	13.2	0.000912	1.96	LV	CELLSTATES	vCM1.0	control_LMNA	12	18
PRKCD	0.927	0.0464	0.0151	0.00963	1.39	7.75	0.00875	1.33	LV	CELLSTATES	vCM1.0	control_LMNA	12	18
AC116407.2	0.925	0.0264	0.0256	0.0146	2.01	9.8	0.0036	1.58	LV	CELLSTATES	vCM1.0	control_LMNA	12	18
AC069287.3	0.924	0.0186	0.146	0.0912	4.54	11.1	0.00208	1.73	LV	CELLSTATES	vCM1.0	control_LMNA	12	18
PLCH1	0.924	0.0219	0.0509	0.0366	3.2	10.5	0.00265	1.66	LV	CELLSTATES	vCM1.0	control_LMNA	12	18
CCDC3	0.923	0.0124	0.0173	0.012	1.65	12.8	0.00109	1.91	LV	CELLSTATES	vCM1.0	control_LMNA	12	18
COL13A1	0.923	0.0293	0.0581	0.0444	3.25	9.37	0.00431	1.53	LV	CELLSTATES	vCM1.0	control_LMNA	12	18
ENTPD1	0.923	0.0223	0.0209	0.0181	1.93	10.5	0.00274	1.65	LV	CELLSTATES	vCM1.0	control_LMNA	12	18
SMCR5	0.923	0.0123	0.123	0.0748	4.31	12.8	0.00107	1.91	LV	CELLSTATES	vCM1.0	control_LMNA	12	18
CDH3	0.922	0.0172	0.0237	0.017	2.1	11.4	0.00185	1.77	LV	CELLSTATES	vCM1.0	control_LMNA	12	18
LINC02267	0.92	0.0345	0.0388	0.0286	2.82	8.77	0.00558	1.46	LV	CELLSTATES	vCM1.0	control_LMNA	12	18
PHEX	0.92	0.0254	0.0151	0.0118	1.52	9.92	0.00342	1.59	LV	CELLSTATES	vCM1.0	control_LMNA	12	18
SYP	0.919	0.0101	0.0228	0.0125	1.85	13.7	0.000758	2	LV	CELLSTATES	vCM1.0	control_LMNA	12	18
AC099066.2	0.918	0.013	0.0268	0.0188	2.26	12.5	0.00119	1.89	LV	CELLSTATES	vCM1.0	control_LMNA	12	18
CPNE9	0.916	0.0432	0.0207	0.014	1.92	8.01	0.00781	1.36	LV	CELLSTATES	vCM1.0	control_LMNA	12	18
DNAJB1	0.915	0.0239	0.0776	0.0875	3.9	10.2	0.00309	1.62	LV	CELLSTATES	vCM1.0	control_LMNA	12	18
NLRP7	0.914	0.0162	0.0305	0.0243	2.38	11.7	0.00168	1.79	LV	CELLSTATES	vCM1.0	control_LMNA	12	18
AC008691.1	0.913	0.00856	0.0888	0.0581	3.84	14.4	0.000583	2.07	LV	CELLSTATES	vCM1.0	control_LMNA	12	18
TMEM219	0.913	0.0425	0.0748	0.0575	3.79	8.07	0.0076	1.37	LV	CELLSTATES	vCM1.0	control_LMNA	12	18
AL591368.1	0.912	0.0235	0.0225	0.0162	2.04	10.2	0.00302	1.63	LV	CELLSTATES	vCM1.0	control_LMNA	12	18
LINC01392	0.912	0.0464	0.0127	0.0096	1.28	7.74	0.00879	1.33	LV	CELLSTATES	vCM1.0	control_LMNA	12	18
MIR4432HG	0.912	0.0411	0.0605	0.0382	3.26	8.19	0.0072	1.39	LV	CELLSTATES	vCM1.0	control_LMNA	12	18
DNAH2	0.911	0.0152	0.0255	0.0168	2.16	11.9	0.00153	1.82	LV	CELLSTATES	vCM1.0	control_LMNA	12	18
SPAG6	0.911	0.0311	0.0125	0.00696	1.04	9.14	0.00477	1.51	LV	CELLSTATES	vCM1.0	control_LMNA	12	18
DSCAM	0.909	0.00255	0.0587	0.0442	3.34	19.8	8.99e-05	2.59	LV	CELLSTATES	vCM1.0	control_LMNA	12	18
PDPN	0.909	0.00269	0.0604	0.0357	3.21	19.5	9.83e-05	2.57	LV	CELLSTATES	vCM1.0	control_LMNA	12	18
SEL1L2	0.906	0.0376	0.014	0.0107	1.4	8.48	0.00635	1.42	LV	CELLSTATES	vCM1.0	control_LMNA	12	18
SMCO1	0.906	0.0308	0.0873	0.0492	3.78	9.19	0.00467	1.51	LV	CELLSTATES	vCM1.0	control_LMNA	12	18
C22orf34	0.905	0.0378	0.0143	0.0133	1.44	8.46	0.0064	1.42	LV	CELLSTATES	vCM1.0	control_LMNA	12	18
NFE2L3	0.905	0.0311	0.482	0.271	6.12	9.14	0.00475	1.51	LV	CELLSTATES	vCM1.0	control_LMNA	12	18
NRXN1	0.905	0.0154	0.0662	0.0492	3.61	11.8	0.00157	1.81	LV	CELLSTATES	vCM1.0	control_LMNA	12	18
TMEM38A	0.905	0.0288	0.402	0.229	5.9	9.44	0.00418	1.54	LV	CELLSTATES	vCM1.0	control_LMNA	12	18
FAM178B	0.903	0.0109	0.0196	0.0214	1.89	13.3	0.000882	1.96	LV	CELLSTATES	vCM1.0	control_LMNA	12	18
KANK3	0.903	0.00798	0.0202	0.0141	1.83	14.7	0.000529	2.1	LV	CELLSTATES	vCM1.0	control_LMNA	12	18
LMNTD1	0.902	0.0274	0.0208	0.0184	1.98	9.64	0.00385	1.56	LV	CELLSTATES	vCM1.0	control_LMNA	12	18
AL133297.2	0.901	0.0427	0.0425	0.031	2.94	8.05	0.00767	1.37	LV	CELLSTATES	vCM1.0	control_LMNA	12	18
SORCS3	0.901	0.0324	0.0204	0.0146	1.93	9	0.00506	1.49	LV	CELLSTATES	vCM1.0	control_LMNA	12	18
ADCY3	0.9	0.0137	0.0148	0.0107	1.44	12.4	0.00128	1.86	LV	CELLSTATES	vCM1.0	control_LMNA	12	18
EPOR	0.9	0.00139	0.0418	0.0252	2.69	22.8	3.41e-05	2.86	LV	CELLSTATES	vCM1.0	control_LMNA	12	18
FGF7	0.9	0.00371	0.223	0.15	5.1	18	0.000164	2.43	LV	CELLSTATES	vCM1.0	control_LMNA	12	18
MEIS1-AS2	0.9	0.0431	0.0487	0.0261	2.86	8.02	0.00777	1.37	LV	CELLSTATES	vCM1.0	control_LMNA	12	18
AC034114.2	0.899	0.0205	0.0389	0.0285	2.82	10.8	0.00242	1.69	LV	CELLSTATES	vCM1.0	control_LMNA	12	18
SREBF1	0.899	0.0284	0.0785	0.0469	3.52	9.5	0.00408	1.55	LV	CELLSTATES	vCM1.0	control_LMNA	12	18
AC113414.1	0.898	0.0265	0.499	0.349	6.3	9.77	0.00365	1.58	LV	CELLSTATES	vCM1.0	control_LMNA	12	18
CLEC2D	0.897	0.00331	0.159	0.148	4.78	18.6	0.000135	2.48	LV	CELLSTATES	vCM1.0	control_LMNA	12	18
KCNH3	0.895	0.0247	0.0469	0.0309	2.99	10	0.00327	1.61	LV	CELLSTATES	vCM1.0	control_LMNA	12	18
VWA3A	0.895	0.0456	0.0352	0.0311	2.66	7.81	0.00854	1.34	LV	CELLSTATES	vCM1.0	control_LMNA	12	18
KCNIP3	0.893	0.0282	0.0156	0.00969	1.39	9.54	0.00401	1.55	LV	CELLSTATES	vCM1.0	control_LMNA	12	18
LOXL2	0.893	0.00868	0.0586	0.0396	3.26	14.4	0.000595	2.06	LV	CELLSTATES	vCM1.0	control_LMNA	12	18
PPARGC1B	0.893	0.00177	1.46	0.874	7.75	21.7	4.88e-05	2.75	LV	CELLSTATES	vCM1.0	control_LMNA	12	18
RXFP1	0.893	0.00747	0.024	0.0158	2.07	15	0.000478	2.13	LV	CELLSTATES	vCM1.0	control_LMNA	12	18
CLMP	0.892	0.0101	0.0412	0.0342	2.81	13.7	0.000756	2	LV	CELLSTATES	vCM1.0	control_LMNA	12	18
PCYT1B	0.892	0.0415	0.014	0.0107	1.42	8.16	0.00731	1.38	LV	CELLSTATES	vCM1.0	control_LMNA	12	18
SEMA4C	0.892	0.0108	0.0159	0.0114	1.52	13.4	0.000866	1.97	LV	CELLSTATES	vCM1.0	control_LMNA	12	18
AC097515.1	0.889	0.00744	0.0355	0.023	2.61	15	0.000474	2.13	LV	CELLSTATES	vCM1.0	control_LMNA	12	18
AP003170.3	0.889	0.0332	0.0697	0.0428	3.51	8.91	0.00526	1.48	LV	CELLSTATES	vCM1.0	control_LMNA	12	18
B2M	0.889	0.038	0.297	0.261	5.78	8.44	0.00644	1.42	LV	CELLSTATES	vCM1.0	control_LMNA	12	18
PSME1	0.889	0.0431	0.0325	0.0301	2.55	8.02	0.00777	1.37	LV	CELLSTATES	vCM1.0	control_LMNA	12	18
SGCB	0.887	0.000575	0.182	0.116	4.78	27.5	8.66e-06	3.24	LV	CELLSTATES	vCM1.0	control_LMNA	12	18
LBH	0.886	0.0107	0.529	0.308	6.25	13.4	0.00085	1.97	LV	CELLSTATES	vCM1.0	control_LMNA	12	18
LINC00351	0.886	0.0432	0.0143	0.0106	1.39	8	0.00783	1.36	LV	CELLSTATES	vCM1.0	control_LMNA	12	18
TCF4	0.886	0.00219	0.163	0.156	4.88	20.6	6.82e-05	2.66	LV	CELLSTATES	vCM1.0	control_LMNA	12	18
AGBL1	0.885	0.00196	0.0513	0.0522	3.23	21.2	5.64e-05	2.71	LV	CELLSTATES	vCM1.0	control_LMNA	12	18
ETS1	0.884	0.00682	0.068	0.0471	3.41	15.4	0.000408	2.17	LV	CELLSTATES	vCM1.0	control_LMNA	12	18
AC011509.2	0.883	0.0269	0.0217	0.0157	1.97	9.71	0.00374	1.57	LV	CELLSTATES	vCM1.0	control_LMNA	12	18
AL049875.1	0.883	0.0254	0.0466	0.0407	2.92	9.92	0.00342	1.59	LV	CELLSTATES	vCM1.0	control_LMNA	12	18
LINC01470	0.883	0.0308	0.387	0.209	5.83	9.19	0.00467	1.51	LV	CELLSTATES	vCM1.0	control_LMNA	12	18
RPH3A	0.882	0.0417	0.0194	0.0152	1.9	8.14	0.00737	1.38	LV	CELLSTATES	vCM1.0	control_LMNA	12	18
COCH	0.881	0.0323	0.153	0.107	4.7	9.01	0.00504	1.49	LV	CELLSTATES	vCM1.0	control_LMNA	12	18
ITPKB	0.881	0.00948	0.0143	0.00994	1.32	14	0.000693	2.02	LV	CELLSTATES	vCM1.0	control_LMNA	12	18
KSR2	0.881	0.00895	0.0519	0.0355	3.17	14.2	0.000625	2.05	LV	CELLSTATES	vCM1.0	control_LMNA	12	18
AC090833.1	0.88	0.0368	0.0136	0.00979	1.33	8.55	0.00615	1.43	LV	CELLSTATES	vCM1.0	control_LMNA	12	18
AC008667.1	0.879	0.0045	0.013	0.0129	1.27	17.1	0.000221	2.35	LV	CELLSTATES	vCM1.0	control_LMNA	12	18
NBPF1	0.879	0.0225	0.0717	0.0509	3.58	10.4	0.00278	1.65	LV	CELLSTATES	vCM1.0	control_LMNA	12	18
PLXNC1	0.877	0.0103	0.119	0.0664	4.13	13.6	0.000781	1.99	LV	CELLSTATES	vCM1.0	control_LMNA	12	18
SRRM3	0.877	0.0141	0.0157	0.0107	1.48	12.2	0.00134	1.85	LV	CELLSTATES	vCM1.0	control_LMNA	12	18
C1RL	0.876	0.0269	0.0221	0.0204	1.86	9.72	0.00372	1.57	LV	CELLSTATES	vCM1.0	control_LMNA	12	18
UNC13A	0.876	0.0212	0.0142	0.0139	1.45	10.6	0.00254	1.67	LV	CELLSTATES	vCM1.0	control_LMNA	12	18
BCAM	0.874	0.00282	0.0602	0.04	3.32	19.3	0.000107	2.55	LV	CELLSTATES	vCM1.0	control_LMNA	12	18
PTPRU	0.874	0.00762	0.0304	0.0228	2.3	14.9	0.00049	2.12	LV	CELLSTATES	vCM1.0	control_LMNA	12	18
AC020704.1	0.873	0.0154	0.0348	0.0231	2.49	11.8	0.00156	1.81	LV	CELLSTATES	vCM1.0	control_LMNA	12	18
CDH22	0.873	0.0417	0.0127	0.00927	1.23	8.14	0.00737	1.38	LV	CELLSTATES	vCM1.0	control_LMNA	12	18
GALNT13	0.873	0.0207	0.0154	0.011	1.51	10.7	0.00247	1.68	LV	CELLSTATES	vCM1.0	control_LMNA	12	18
KBTBD11	0.872	0.0149	0.018	0.0122	1.61	12	0.00147	1.83	LV	CELLSTATES	vCM1.0	control_LMNA	12	18
PTCH2	0.872	0.0219	0.0151	0.0135	1.38	10.5	0.00267	1.66	LV	CELLSTATES	vCM1.0	control_LMNA	12	18
AC019197.1	0.871	0.0125	0.0224	0.0175	2.07	12.7	0.00111	1.9	LV	CELLSTATES	vCM1.0	control_LMNA	12	18
PIEZO2	0.871	0.0357	0.0272	0.0206	2.33	8.65	0.00587	1.45	LV	CELLSTATES	vCM1.0	control_LMNA	12	18
ADGRE5	0.87	0.00419	0.118	0.0754	4.2	17.4	0.000199	2.38	LV	CELLSTATES	vCM1.0	control_LMNA	12	18
TCEAL1	0.87	0.0215	0.0457	0.0368	2.98	10.6	0.00259	1.67	LV	CELLSTATES	vCM1.0	control_LMNA	12	18
SMIM5	0.869	0.0411	0.0309	0.0239	2.41	8.19	0.0072	1.39	LV	CELLSTATES	vCM1.0	control_LMNA	12	18
GDPD1	0.868	3.46e-05	0.0773	0.0568	3.63	44.9	1.13e-07	4.46	LV	CELLSTATES	vCM1.0	control_LMNA	12	18
RUSC1	0.868	0.00413	0.0189	0.0127	1.67	17.5	0.000192	2.38	LV	CELLSTATES	vCM1.0	control_LMNA	12	18
SYT1	0.868	0.0168	0.0278	0.0268	2.32	11.5	0.0018	1.77	LV	CELLSTATES	vCM1.0	control_LMNA	12	18
CA5A	0.866	0.0411	0.0204	0.0124	1.78	8.19	0.0072	1.39	LV	CELLSTATES	vCM1.0	control_LMNA	12	18
COL25A1	0.866	0.0415	0.0391	0.03	2.85	8.16	0.0073	1.38	LV	CELLSTATES	vCM1.0	control_LMNA	12	18
PPP1R12B	0.866	0.00267	9.08	6.65	10.5	19.6	9.68e-05	2.57	LV	CELLSTATES	vCM1.0	control_LMNA	12	18
USP43	0.866	0.0484	0.0132	0.0105	1.34	7.61	0.00933	1.32	LV	CELLSTATES	vCM1.0	control_LMNA	12	18
DDX39A	0.865	0.000828	0.0425	0.0329	2.86	25.4	1.55e-05	3.08	LV	CELLSTATES	vCM1.0	control_LMNA	12	18
LINC02196	0.864	0.0282	0.0249	0.0234	2.28	9.54	0.00402	1.55	LV	CELLSTATES	vCM1.0	control_LMNA	12	18
SNTG1	0.862	0.0193	0.0597	0.0423	3.39	11	0.0022	1.71	LV	CELLSTATES	vCM1.0	control_LMNA	12	18
MEP1B	0.861	0.0299	0.071	0.0409	3.41	9.31	0.00443	1.52	LV	CELLSTATES	vCM1.0	control_LMNA	12	18
TET1	0.861	0.0242	0.115	0.0828	4.23	10.1	0.00314	1.62	LV	CELLSTATES	vCM1.0	control_LMNA	12	18
FAM219B	0.86	0.00053	0.261	0.164	5.31	27.9	7.6e-06	3.28	LV	CELLSTATES	vCM1.0	control_LMNA	12	18
SEPT6	0.86	0.00429	0.0638	0.0412	3.4	17.3	0.000206	2.37	LV	CELLSTATES	vCM1.0	control_LMNA	12	18
CCDC129	0.858	0.0302	0.26	0.123	5.16	9.26	0.00452	1.52	LV	CELLSTATES	vCM1.0	control_LMNA	12	18
LINC00937	0.857	0.0232	0.0269	0.0191	2.28	10.3	0.00294	1.63	LV	CELLSTATES	vCM1.0	control_LMNA	12	18
STEAP1B	0.857	0.0346	0.117	0.074	4.21	8.77	0.00558	1.46	LV	CELLSTATES	vCM1.0	control_LMNA	12	18
LINC02398	0.856	0.0422	0.304	0.196	5.56	8.09	0.00751	1.38	LV	CELLSTATES	vCM1.0	control_LMNA	12	18
LDB2	0.855	0.0338	0.0359	0.0484	2.89	8.85	0.00539	1.47	LV	CELLSTATES	vCM1.0	control_LMNA	12	18
TIAM1	0.855	0.0253	0.0433	0.0318	2.98	9.94	0.0034	1.6	LV	CELLSTATES	vCM1.0	control_LMNA	12	18
MEI1	0.854	0.0234	0.0147	0.0104	1.41	10.3	0.00298	1.63	LV	CELLSTATES	vCM1.0	control_LMNA	12	18
SDK1	0.853	0.025	0.736	0.5	6.85	9.99	0.00333	1.6	LV	CELLSTATES	vCM1.0	control_LMNA	12	18
SPDYE5	0.853	0.0271	0.243	0.173	5.35	9.68	0.00378	1.57	LV	CELLSTATES	vCM1.0	control_LMNA	12	18
STXBP6	0.853	0.004	1.11	0.864	7.56	17.7	0.000181	2.4	LV	CELLSTATES	vCM1.0	control_LMNA	12	18
AC113137.1	0.852	0.0453	0.0324	0.026	2.56	7.84	0.00842	1.34	LV	CELLSTATES	vCM1.0	control_LMNA	12	18
C15orf53	0.852	0.0321	0.0564	0.0405	3.27	9.03	0.00499	1.49	LV	CELLSTATES	vCM1.0	control_LMNA	12	18
CPA6	0.851	0.0229	0.0225	0.0164	2.05	10.3	0.00288	1.64	LV	CELLSTATES	vCM1.0	control_LMNA	12	18
AC007991.3	0.848	0.0362	0.015	0.012	1.52	8.62	0.00597	1.44	LV	CELLSTATES	vCM1.0	control_LMNA	12	18
AFAP1	0.848	0.0187	0.036	0.0239	2.61	11.1	0.00209	1.73	LV	CELLSTATES	vCM1.0	control_LMNA	12	18
CACNA1A	0.848	0.0261	0.0577	0.0426	3.36	9.83	0.00356	1.58	LV	CELLSTATES	vCM1.0	control_LMNA	12	18
IRF2	0.848	0.0162	0.649	0.423	6.57	11.7	0.00168	1.79	LV	CELLSTATES	vCM1.0	control_LMNA	12	18
COX17	0.846	0.0164	0.419	0.25	5.96	11.6	0.00172	1.79	LV	CELLSTATES	vCM1.0	control_LMNA	12	18
ITPR3	0.846	0.0355	0.00927	0.0141	0.893	8.68	0.0058	1.45	LV	CELLSTATES	vCM1.0	control_LMNA	12	18
FHL2	0.844	0.0143	27.4	16	12	12.2	0.00136	1.85	LV	CELLSTATES	vCM1.0	control_LMNA	12	18
MRPL14	0.844	0.0327	0.087	0.062	3.91	8.97	0.00511	1.49	LV	CELLSTATES	vCM1.0	control_LMNA	12	18
MAPKAPK3	0.843	0.00019	0.287	0.203	5.52	33.6	1.65e-06	3.72	LV	CELLSTATES	vCM1.0	control_LMNA	12	18
AL132712.1	0.842	0.0164	0.0174	0.0109	1.44	11.6	0.00172	1.79	LV	CELLSTATES	vCM1.0	control_LMNA	12	18
CNTNAP2	0.839	0.0154	0.251	0.196	5.48	11.9	0.00156	1.81	LV	CELLSTATES	vCM1.0	control_LMNA	12	18
EDARADD	0.839	0.0128	0.106	0.0714	4.18	12.6	0.00116	1.89	LV	CELLSTATES	vCM1.0	control_LMNA	12	18
EPHA6	0.839	0.0233	0.0525	0.0393	3.25	10.3	0.00296	1.63	LV	CELLSTATES	vCM1.0	control_LMNA	12	18
MEI4	0.839	0.0111	0.0558	0.0394	3.25	13.2	0.000922	1.95	LV	CELLSTATES	vCM1.0	control_LMNA	12	18
RBFOX1	0.839	0.00058	3.63	3.06	9.32	27.4	8.88e-06	3.24	LV	CELLSTATES	vCM1.0	control_LMNA	12	18
C2orf68	0.838	0.000409	0.108	0.0851	4.21	29.2	5.38e-06	3.39	LV	CELLSTATES	vCM1.0	control_LMNA	12	18
NIPSNAP3B	0.838	0.00927	0.212	0.127	4.92	14.1	0.000659	2.03	LV	CELLSTATES	vCM1.0	control_LMNA	12	18
EHD1	0.836	0.0174	0.0267	0.026	2.24	11.4	0.00188	1.76	LV	CELLSTATES	vCM1.0	control_LMNA	12	18
NAALAD2	0.836	0.0458	0.0143	0.0103	1.38	7.8	0.00858	1.34	LV	CELLSTATES	vCM1.0	control_LMNA	12	18
PDE1C	0.835	0.0357	5.03	3.43	9.64	8.66	0.00585	1.45	LV	CELLSTATES	vCM1.0	control_LMNA	12	18
GIPR	0.834	0.00216	0.0972	0.0742	3.95	20.7	6.67e-05	2.67	LV	CELLSTATES	vCM1.0	control_LMNA	12	18
EPHB2	0.831	0.0243	0.0139	0.00967	1.31	10.1	0.00316	1.61	LV	CELLSTATES	vCM1.0	control_LMNA	12	18
FBN3	0.831	0.0136	0.02	0.0144	1.84	12.4	0.00126	1.87	LV	CELLSTATES	vCM1.0	control_LMNA	12	18
GNA14	0.831	0.0196	0.0351	0.0252	2.63	10.9	0.00226	1.71	LV	CELLSTATES	vCM1.0	control_LMNA	12	18
DYRK3	0.83	0.00661	0.299	0.195	5.5	15.6	0.000384	2.18	LV	CELLSTATES	vCM1.0	control_LMNA	12	18
LPAR3	0.83	0.0451	0.0893	0.0642	3.82	7.85	0.00837	1.35	LV	CELLSTATES	vCM1.0	control_LMNA	12	18
MYO3B	0.829	0.0231	0.0345	0.0251	2.62	10.3	0.00292	1.64	LV	CELLSTATES	vCM1.0	control_LMNA	12	18
TCEA3	0.829	0.00556	0.236	0.178	5.29	16.2	0.000302	2.25	LV	CELLSTATES	vCM1.0	control_LMNA	12	18
TSHZ2	0.828	0.0234	0.0526	0.0517	3.25	10.2	0.00301	1.63	LV	CELLSTATES	vCM1.0	control_LMNA	12	18
SHANK2	0.827	0.0145	0.0384	0.0291	2.79	12.1	0.0014	1.84	LV	CELLSTATES	vCM1.0	control_LMNA	12	18
TSPAN10	0.827	0.0479	0.011	0.0186	1.08	7.64	0.0092	1.32	LV	CELLSTATES	vCM1.0	control_LMNA	12	18
ISG15	0.826	0.0114	0.0312	0.0281	2.4	13.1	0.000954	1.94	LV	CELLSTATES	vCM1.0	control_LMNA	12	18
LINC00536	0.825	0.0348	0.0226	0.0165	2.02	8.75	0.00564	1.46	LV	CELLSTATES	vCM1.0	control_LMNA	12	18
AC020661.3	0.824	0.0425	0.0825	0.0622	3.88	8.06	0.00763	1.37	LV	CELLSTATES	vCM1.0	control_LMNA	12	18
CFTR	0.824	0.0332	0.0278	0.0198	2.33	8.93	0.00522	1.48	LV	CELLSTATES	vCM1.0	control_LMNA	12	18
LMNA	0.824	0.0154	0.454	0.332	6.2	11.9	0.00156	1.81	LV	CELLSTATES	vCM1.0	control_LMNA	12	18
FAM135B	0.823	0.044	0.0163	0.0133	1.66	7.94	0.00802	1.36	LV	CELLSTATES	vCM1.0	control_LMNA	12	18
C6orf99	0.821	0.0432	0.0337	0.0212	2.39	8.01	0.0078	1.36	LV	CELLSTATES	vCM1.0	control_LMNA	12	18
MSANTD1	0.821	0.045	0.0135	0.0101	1.34	7.86	0.00834	1.35	LV	CELLSTATES	vCM1.0	control_LMNA	12	18
RPS29	0.821	0.0139	0.121	0.107	4.45	12.3	0.00131	1.86	LV	CELLSTATES	vCM1.0	control_LMNA	12	18
HRH1	0.82	0.0306	0.0163	0.0148	1.51	9.21	0.00462	1.51	LV	CELLSTATES	vCM1.0	control_LMNA	12	18
TOR4A	0.82	0.0164	0.017	0.0112	1.55	11.6	0.00172	1.79	LV	CELLSTATES	vCM1.0	control_LMNA	12	18
HCG27	0.819	0.0438	0.0379	0.0315	2.55	7.96	0.00797	1.36	LV	CELLSTATES	vCM1.0	control_LMNA	12	18
PARP9	0.817	0.0291	0.039	0.0409	2.84	9.41	0.00424	1.54	LV	CELLSTATES	vCM1.0	control_LMNA	12	18
RGPD8	0.816	0.016	0.034	0.0371	2.63	11.7	0.00166	1.8	LV	CELLSTATES	vCM1.0	control_LMNA	12	18
AL445584.2	0.815	0.0101	0.0299	0.0256	2.41	13.7	0.000757	2	LV	CELLSTATES	vCM1.0	control_LMNA	12	18
SHTN1	0.814	0.0227	0.158	0.121	4.67	10.4	0.0028	1.64	LV	CELLSTATES	vCM1.0	control_LMNA	12	18
C8orf34	0.813	0.026	0.223	0.164	5.22	9.85	0.00353	1.58	LV	CELLSTATES	vCM1.0	control_LMNA	12	18
SLC29A1	0.811	0.00314	0.33	0.245	5.81	18.8	0.000126	2.5	LV	CELLSTATES	vCM1.0	control_LMNA	12	18
FGF12	0.809	0.0425	27.7	20	12.2	8.06	0.00763	1.37	LV	CELLSTATES	vCM1.0	control_LMNA	12	18
CTNNA2	0.808	0.0195	0.0658	0.049	3.54	10.9	0.00224	1.71	LV	CELLSTATES	vCM1.0	control_LMNA	12	18
FAM189A1	0.808	0.0221	0.0323	0.0247	2.54	10.5	0.00271	1.66	LV	CELLSTATES	vCM1.0	control_LMNA	12	18
UBASH3B	0.807	0.0228	0.0183	0.0145	1.7	10.4	0.00285	1.64	LV	CELLSTATES	vCM1.0	control_LMNA	12	18
AL022068.1	0.806	0.0235	0.0516	0.0406	3.24	10.2	0.00303	1.63	LV	CELLSTATES	vCM1.0	control_LMNA	12	18
RTN4RL1	0.806	0.024	0.0806	0.0585	3.71	10.2	0.00311	1.62	LV	CELLSTATES	vCM1.0	control_LMNA	12	18
AC020908.1	0.804	0.0424	0.0134	0.00979	1.28	8.07	0.00758	1.37	LV	CELLSTATES	vCM1.0	control_LMNA	12	18
GRIK4	0.804	0.0306	0.0264	0.0202	2.25	9.21	0.00462	1.51	LV	CELLSTATES	vCM1.0	control_LMNA	12	18
RTL8C	0.804	0.0225	0.146	0.112	4.69	10.4	0.00277	1.65	LV	CELLSTATES	vCM1.0	control_LMNA	12	18
SLC35B2	0.804	0.0447	0.0141	0.0118	1.44	7.88	0.00826	1.35	LV	CELLSTATES	vCM1.0	control_LMNA	12	18
AC109927.1	0.802	0.0227	0.124	0.0934	4.32	10.4	0.00282	1.64	LV	CELLSTATES	vCM1.0	control_LMNA	12	18
ARF6	0.801	0.032	0.0218	0.0206	2.01	9.04	0.00497	1.49	LV	CELLSTATES	vCM1.0	control_LMNA	12	18
NXN	0.8	0.00715	0.223	0.158	5.2	15.2	0.000438	2.15	LV	CELLSTATES	vCM1.0	control_LMNA	12	18
DNM1	0.799	0.00409	0.0275	0.0219	2.17	17.6	0.000188	2.39	LV	CELLSTATES	vCM1.0	control_LMNA	12	18
LINC01830	0.798	0.0387	0.0127	0.0102	1.29	8.38	0.00663	1.41	LV	CELLSTATES	vCM1.0	control_LMNA	12	18
SPDYE1	0.797	0.0319	0.158	0.114	4.76	9.06	0.00493	1.5	LV	CELLSTATES	vCM1.0	control_LMNA	12	18
AC093206.1	0.796	0.0233	0.0617	0.054	3.36	10.3	0.00296	1.63	LV	CELLSTATES	vCM1.0	control_LMNA	12	18
ADAMTS15	0.795	0.0198	0.184	0.12	4.85	10.9	0.00229	1.7	LV	CELLSTATES	vCM1.0	control_LMNA	12	18
MTA1	0.795	0.00118	0.4	0.244	5.93	23.7	2.6e-05	2.93	LV	CELLSTATES	vCM1.0	control_LMNA	12	18
B4GALNT3	0.794	0.00729	1.19	0.942	7.67	15.1	0.000457	2.14	LV	CELLSTATES	vCM1.0	control_LMNA	12	18
CLIC2	0.794	0.0149	0.0228	0.0212	1.99	12	0.00147	1.83	LV	CELLSTATES	vCM1.0	control_LMNA	12	18
SLC8B1	0.794	0.000799	0.0598	0.0483	3.36	25.7	1.46e-05	3.1	LV	CELLSTATES	vCM1.0	control_LMNA	12	18
NPAS1	0.793	0.0337	0.0091	0.0131	0.8	8.86	0.00537	1.47	LV	CELLSTATES	vCM1.0	control_LMNA	12	18
PLEKHG2	0.793	0.0366	0.0153	0.0128	1.55	8.58	0.00608	1.44	LV	CELLSTATES	vCM1.0	control_LMNA	12	18
PPP1R13L	0.793	0.000775	0.827	0.585	7.03	25.8	1.4e-05	3.11	LV	CELLSTATES	vCM1.0	control_LMNA	12	18
WASF1	0.793	0.0232	0.0229	0.0157	1.97	10.3	0.00293	1.64	LV	CELLSTATES	vCM1.0	control_LMNA	12	18
AL117339.5	0.791	0.00762	0.0555	0.0462	3.27	14.9	0.000491	2.12	LV	CELLSTATES	vCM1.0	control_LMNA	12	18
FSD2	0.79	0.0343	1.64	1.15	8.08	8.8	0.00551	1.46	LV	CELLSTATES	vCM1.0	control_LMNA	12	18
ITGA8	0.79	0.0432	0.0155	0.0123	1.55	8	0.00781	1.36	LV	CELLSTATES	vCM1.0	control_LMNA	12	18
LINC00957	0.79	0.0306	0.0139	0.00833	1.22	9.21	0.00462	1.51	LV	CELLSTATES	vCM1.0	control_LMNA	12	18
ROR2	0.79	0.00877	0.0266	0.0284	2.31	14.3	0.000605	2.06	LV	CELLSTATES	vCM1.0	control_LMNA	12	18
NIM1K	0.789	0.0474	0.0177	0.0176	1.77	7.68	0.00903	1.32	LV	CELLSTATES	vCM1.0	control_LMNA	12	18
CCDC9B	0.788	0.00658	0.207	0.143	5.12	15.6	0.000381	2.18	LV	CELLSTATES	vCM1.0	control_LMNA	12	18
RCAN1	0.788	0.0348	0.415	0.249	5.88	8.75	0.00563	1.46	LV	CELLSTATES	vCM1.0	control_LMNA	12	18
AL512380.2	0.787	0.0355	0.0139	0.00994	1.36	8.68	0.0058	1.45	LV	CELLSTATES	vCM1.0	control_LMNA	12	18
TESK2	0.787	0.00383	0.0867	0.072	3.89	17.9	0.000172	2.42	LV	CELLSTATES	vCM1.0	control_LMNA	12	18
GPRC5B	0.786	0.00732	0.0862	0.0742	3.9	15.1	0.000459	2.14	LV	CELLSTATES	vCM1.0	control_LMNA	12	18
AL391117.1	0.785	0.00861	0.0291	0.0251	2.34	14.4	0.000589	2.06	LV	CELLSTATES	vCM1.0	control_LMNA	12	18
C7orf31	0.785	0.0322	0.0154	0.0109	1.46	9.02	0.00501	1.49	LV	CELLSTATES	vCM1.0	control_LMNA	12	18
DISC1	0.785	0.028	2.21	1.33	8.4	9.57	0.00397	1.55	LV	CELLSTATES	vCM1.0	control_LMNA	12	18
STAT3	0.785	0.0149	1.32	1.18	7.78	12	0.00147	1.83	LV	CELLSTATES	vCM1.0	control_LMNA	12	18
SYNM	0.784	0.0369	0.505	0.321	6.15	8.54	0.00616	1.43	LV	CELLSTATES	vCM1.0	control_LMNA	12	18
AL627171.2	0.783	0.0463	0.0405	0.0338	2.68	7.76	0.00873	1.33	LV	CELLSTATES	vCM1.0	control_LMNA	12	18
DRAM1	0.781	0.00801	0.0188	0.0251	1.85	14.7	0.000533	2.1	LV	CELLSTATES	vCM1.0	control_LMNA	12	18
PKNOX2	0.781	0.0103	0.0739	0.0484	3.55	13.6	0.000795	1.99	LV	CELLSTATES	vCM1.0	control_LMNA	12	18
AC018680.1	0.78	0.0309	0.0176	0.0133	1.72	9.17	0.0047	1.51	LV	CELLSTATES	vCM1.0	control_LMNA	12	18
FUT11	0.78	0.0149	0.05	0.046	3.18	12	0.00147	1.83	LV	CELLSTATES	vCM1.0	control_LMNA	12	18
ABCA7	0.778	0.0206	0.0364	0.0289	2.71	10.7	0.00244	1.69	LV	CELLSTATES	vCM1.0	control_LMNA	12	18
AC011444.1	0.777	0.0229	0.0271	0.0189	2.18	10.3	0.00286	1.64	LV	CELLSTATES	vCM1.0	control_LMNA	12	18
NRSN2	0.777	0.00264	0.0466	0.0373	2.97	19.6	9.49e-05	2.58	LV	CELLSTATES	vCM1.0	control_LMNA	12	18
RNASEH2B-AS1	0.777	0.0288	0.0281	0.0181	2.19	9.45	0.00417	1.54	LV	CELLSTATES	vCM1.0	control_LMNA	12	18
TMC1	0.776	0.0381	0.0231	0.0229	2.11	8.44	0.00645	1.42	LV	CELLSTATES	vCM1.0	control_LMNA	12	18
CCDC88C	0.775	0.0478	0.0331	0.025	2.5	7.65	0.00916	1.32	LV	CELLSTATES	vCM1.0	control_LMNA	12	18
AC002116.2	0.773	0.0181	0.013	0.0138	1.31	11.2	0.00199	1.74	LV	CELLSTATES	vCM1.0	control_LMNA	12	18
GPT2	0.773	0.0195	0.0353	0.0255	2.56	11	0.00224	1.71	LV	CELLSTATES	vCM1.0	control_LMNA	12	18
AC092650.1	0.772	0.0304	0.0256	0.0191	2.24	9.24	0.00456	1.52	LV	CELLSTATES	vCM1.0	control_LMNA	12	18
MAP3K14	0.769	0.00572	0.425	0.333	6.12	16.1	0.000313	2.24	LV	CELLSTATES	vCM1.0	control_LMNA	12	18
NDST3	0.768	0.0374	0.0188	0.0144	1.82	8.5	0.00628	1.43	LV	CELLSTATES	vCM1.0	control_LMNA	12	18
LINC00457	0.767	0.0485	0.0227	0.0194	2.12	7.6	0.00937	1.31	LV	CELLSTATES	vCM1.0	control_LMNA	12	18
SLC12A7	0.767	0.00341	0.441	0.339	6.15	18.4	0.000142	2.47	LV	CELLSTATES	vCM1.0	control_LMNA	12	18
RBM47	0.766	0.023	0.0303	0.0244	2.47	10.3	0.0029	1.64	LV	CELLSTATES	vCM1.0	control_LMNA	12	18
SEPT1	0.766	0.00551	0.0293	0.0233	2.27	16.3	0.000294	2.26	LV	CELLSTATES	vCM1.0	control_LMNA	12	18
BCKDK	0.765	0.0405	0.0335	0.0272	2.64	8.23	0.00706	1.39	LV	CELLSTATES	vCM1.0	control_LMNA	12	18
GAS2	0.765	0.00777	1.43	0.965	7.82	14.8	0.000506	2.11	LV	CELLSTATES	vCM1.0	control_LMNA	12	18
MVB12A	0.763	0.00927	0.0341	0.0301	2.59	14.1	0.000659	2.03	LV	CELLSTATES	vCM1.0	control_LMNA	12	18
TMED1	0.763	0.0171	0.0318	0.0282	2.51	11.4	0.00184	1.77	LV	CELLSTATES	vCM1.0	control_LMNA	12	18
ABCA9-AS1	0.761	0.0341	0.0238	0.0206	2.03	8.82	0.00546	1.47	LV	CELLSTATES	vCM1.0	control_LMNA	12	18
RPL21	0.76	0.0455	0.171	0.143	4.93	7.82	0.00849	1.34	LV	CELLSTATES	vCM1.0	control_LMNA	12	18
EPHB1	0.759	0.00628	0.409	0.289	6.05	15.8	0.000353	2.2	LV	CELLSTATES	vCM1.0	control_LMNA	12	18
KCNE4	0.758	0.0305	0.0141	0.00988	1.39	9.23	0.00459	1.52	LV	CELLSTATES	vCM1.0	control_LMNA	12	18
CDH26	0.755	0.00438	0.0783	0.067	3.72	17.2	0.000212	2.36	LV	CELLSTATES	vCM1.0	control_LMNA	12	18
STRIP2	0.755	0.0141	0.248	0.195	5.34	12.2	0.00134	1.85	LV	CELLSTATES	vCM1.0	control_LMNA	12	18
SWSAP1	0.755	0.0182	0.0377	0.0279	2.7	11.2	0.00202	1.74	LV	CELLSTATES	vCM1.0	control_LMNA	12	18
AL445250.1	0.754	0.0442	0.0292	0.0235	2.44	7.93	0.00807	1.36	LV	CELLSTATES	vCM1.0	control_LMNA	12	18
CCDC178	0.754	0.0123	0.0351	0.0301	2.64	12.8	0.00107	1.91	LV	CELLSTATES	vCM1.0	control_LMNA	12	18
AL136418.1	0.753	0.0271	0.0576	0.0508	3.29	9.68	0.00378	1.57	LV	CELLSTATES	vCM1.0	control_LMNA	12	18
BHLHE40-AS1	0.751	0.0468	0.0164	0.0202	1.67	7.72	0.00887	1.33	LV	CELLSTATES	vCM1.0	control_LMNA	12	18
LINC00511	0.75	0.0158	0.0339	0.0288	2.6	11.8	0.00161	1.8	LV	CELLSTATES	vCM1.0	control_LMNA	12	18
NFXL1	0.75	0.0477	0.224	0.122	5.07	7.65	0.00914	1.32	LV	CELLSTATES	vCM1.0	control_LMNA	12	18
NTM	0.75	0.0286	0.0807	0.0572	3.8	9.48	0.00412	1.54	LV	CELLSTATES	vCM1.0	control_LMNA	12	18
RPL12	0.75	0.029	0.077	0.0688	3.78	9.42	0.00422	1.54	LV	CELLSTATES	vCM1.0	control_LMNA	12	18
TNFAIP2	0.75	0.0337	0.03	0.0279	2.3	8.86	0.00538	1.47	LV	CELLSTATES	vCM1.0	control_LMNA	12	18
VIPR2	0.75	0.00309	0.959	0.717	7.26	18.8	0.000123	2.51	LV	CELLSTATES	vCM1.0	control_LMNA	12	18
RBFOX3	0.748	0.0284	0.0171	0.0202	1.7	9.5	0.00408	1.55	LV	CELLSTATES	vCM1.0	control_LMNA	12	18
CALN1	0.746	0.0319	0.0637	0.0487	3.53	9.06	0.00492	1.5	LV	CELLSTATES	vCM1.0	control_LMNA	12	18
DUOX1	0.746	0.0301	0.161	0.116	4.68	9.28	0.00449	1.52	LV	CELLSTATES	vCM1.0	control_LMNA	12	18
AC090092.1	0.745	0.0265	0.0193	0.0138	1.71	9.77	0.00364	1.58	LV	CELLSTATES	vCM1.0	control_LMNA	12	18
TBCB	0.744	0.0358	0.0421	0.0383	2.97	8.65	0.00588	1.45	LV	CELLSTATES	vCM1.0	control_LMNA	12	18
TNFAIP8L1	0.743	0.0438	0.0192	0.0142	1.78	7.96	0.00797	1.36	LV	CELLSTATES	vCM1.0	control_LMNA	12	18
GRIA1	0.742	0.0459	0.013	0.0103	1.31	7.78	0.00863	1.34	LV	CELLSTATES	vCM1.0	control_LMNA	12	18
HOOK1	0.742	0.00629	0.0484	0.0324	2.96	15.8	0.000354	2.2	LV	CELLSTATES	vCM1.0	control_LMNA	12	18
NOS1	0.742	0.0494	0.0344	0.0263	2.61	7.54	0.00964	1.31	LV	CELLSTATES	vCM1.0	control_LMNA	12	18
SERTAD3	0.741	0.0335	0.0286	0.02	2.31	8.88	0.00532	1.48	LV	CELLSTATES	vCM1.0	control_LMNA	12	18
ASAP3	0.74	0.00149	0.301	0.223	5.59	22.5	3.82e-05	2.83	LV	CELLSTATES	vCM1.0	control_LMNA	12	18
FP325318.1	0.74	0.0431	0.0969	0.0536	3.85	8.01	0.00778	1.37	LV	CELLSTATES	vCM1.0	control_LMNA	12	18
LZTFL1	0.74	0.0206	0.0835	0.0512	3.7	10.7	0.00243	1.69	LV	CELLSTATES	vCM1.0	control_LMNA	12	18
S100A16	0.74	0.0437	0.0286	0.0206	2.27	7.97	0.00794	1.36	LV	CELLSTATES	vCM1.0	control_LMNA	12	18
SEC14L2	0.74	0.0255	0.0586	0.0419	3.29	9.9	0.00345	1.59	LV	CELLSTATES	vCM1.0	control_LMNA	12	18
ASB10	0.739	0.0203	0.25	0.156	5.26	10.8	0.00237	1.69	LV	CELLSTATES	vCM1.0	control_LMNA	12	18
FADS2	0.738	0.0149	0.0522	0.0338	3.06	12	0.00148	1.83	LV	CELLSTATES	vCM1.0	control_LMNA	12	18
RSU1	0.738	0.000841	0.471	0.35	6.28	25.3	1.6e-05	3.07	LV	CELLSTATES	vCM1.0	control_LMNA	12	18
ANKS1B	0.737	0.0245	0.0559	0.0508	3.4	10.1	0.00322	1.61	LV	CELLSTATES	vCM1.0	control_LMNA	12	18
CATSPERD	0.736	0.0448	0.0206	0.0156	1.92	7.87	0.00828	1.35	LV	CELLSTATES	vCM1.0	control_LMNA	12	18
GML	0.735	0.0458	0.0176	0.0118	1.62	7.79	0.00859	1.34	LV	CELLSTATES	vCM1.0	control_LMNA	12	18
ZNF260	0.735	0.0111	0.233	0.173	5.3	13.2	0.000919	1.95	LV	CELLSTATES	vCM1.0	control_LMNA	12	18
AL138720.1	0.734	0.0405	0.0306	0.0292	2.55	8.23	0.00706	1.39	LV	CELLSTATES	vCM1.0	control_LMNA	12	18
SELENOS	0.732	0.0124	0.242	0.159	5.2	12.8	0.0011	1.91	LV	CELLSTATES	vCM1.0	control_LMNA	12	18
SHMT1	0.732	0.00984	0.0518	0.0372	3.13	13.8	0.000728	2.01	LV	CELLSTATES	vCM1.0	control_LMNA	12	18
EML1	0.731	0.00747	0.214	0.169	5.16	15	0.000477	2.13	LV	CELLSTATES	vCM1.0	control_LMNA	12	18
PSTPIP2	0.73	0.0221	0.0632	0.0579	3.42	10.5	0.00271	1.66	LV	CELLSTATES	vCM1.0	control_LMNA	12	18
OGFOD2	0.728	0.0164	0.02	0.0201	1.91	11.6	0.00173	1.78	LV	CELLSTATES	vCM1.0	control_LMNA	12	18
AL157832.3	0.727	0.0413	0.0245	0.0222	2.13	8.18	0.00724	1.38	LV	CELLSTATES	vCM1.0	control_LMNA	12	18
BMPR1B	0.727	0.0172	0.147	0.112	4.63	11.4	0.00185	1.77	LV	CELLSTATES	vCM1.0	control_LMNA	12	18
CES2	0.727	0.00844	0.276	0.189	5.47	14.5	0.000575	2.07	LV	CELLSTATES	vCM1.0	control_LMNA	12	18
INO80D	0.727	0.019	0.495	0.996	7.05	11	0.00215	1.72	LV	CELLSTATES	vCM1.0	control_LMNA	12	18
PDE6C	0.727	0.0348	0.0315	0.0219	2.43	8.75	0.00564	1.46	LV	CELLSTATES	vCM1.0	control_LMNA	12	18
ATP8A2	0.724	0.0204	0.0378	0.0286	2.71	10.8	0.0024	1.69	LV	CELLSTATES	vCM1.0	control_LMNA	12	18
AL122019.1	0.722	0.0384	0.0249	0.0221	2.16	8.41	0.00654	1.42	LV	CELLSTATES	vCM1.0	control_LMNA	12	18
CHRNA7	0.722	0.0413	0.0531	0.0371	3.13	8.17	0.00725	1.38	LV	CELLSTATES	vCM1.0	control_LMNA	12	18
SH3KBP1	0.722	0.00918	0.361	0.28	5.92	14.1	0.000649	2.04	LV	CELLSTATES	vCM1.0	control_LMNA	12	18
MAP2K1	0.721	0.00937	0.262	0.202	5.44	14	0.000675	2.03	LV	CELLSTATES	vCM1.0	control_LMNA	12	18
TRIM5	0.721	0.0421	0.0213	0.0164	1.98	8.11	0.00747	1.38	LV	CELLSTATES	vCM1.0	control_LMNA	12	18
BLVRB	0.72	0.000804	0.212	0.153	5.08	25.6	1.48e-05	3.09	LV	CELLSTATES	vCM1.0	control_LMNA	12	18
ATP5MC1	0.719	0.0424	0.336	0.267	5.88	8.07	0.00758	1.37	LV	CELLSTATES	vCM1.0	control_LMNA	12	18
MPPED2	0.719	0.0304	0.347	0.269	5.88	9.24	0.00457	1.52	LV	CELLSTATES	vCM1.0	control_LMNA	12	18
ZMYM3	0.719	0.0319	0.0246	0.0285	2.22	9.05	0.00495	1.5	LV	CELLSTATES	vCM1.0	control_LMNA	12	18
PITPNC1	0.717	0.00711	0.0856	0.0744	3.93	15.2	0.000435	2.15	LV	CELLSTATES	vCM1.0	control_LMNA	12	18
TRDN-AS1	0.717	0.0125	9.07	6.45	10.5	12.7	0.00111	1.9	LV	CELLSTATES	vCM1.0	control_LMNA	12	18
MRPS6	0.715	0.00924	0.103	0.0803	4.13	14.1	0.000654	2.03	LV	CELLSTATES	vCM1.0	control_LMNA	12	18
FLOT2	0.713	0.00255	0.0795	0.0769	3.8	19.8	9.07e-05	2.59	LV	CELLSTATES	vCM1.0	control_LMNA	12	18
RACGAP1	0.713	0.0249	0.0148	0.0114	1.43	10	0.0033	1.6	LV	CELLSTATES	vCM1.0	control_LMNA	12	18
AC099520.1	0.712	0.0493	0.0514	0.0407	3.2	7.54	0.0096	1.31	LV	CELLSTATES	vCM1.0	control_LMNA	12	18
CDON	0.712	0.00897	0.0435	0.0362	2.88	14.2	0.000629	2.05	LV	CELLSTATES	vCM1.0	control_LMNA	12	18
CEACAM19	0.712	0.05	0.216	0.173	5.14	7.5	0.00979	1.3	LV	CELLSTATES	vCM1.0	control_LMNA	12	18
OSBPL10	0.712	0.0332	0.0662	0.047	3.44	8.92	0.00524	1.48	LV	CELLSTATES	vCM1.0	control_LMNA	12	18
RNF219-AS1	0.712	0.0445	0.0281	0.0225	2.38	7.91	0.00815	1.35	LV	CELLSTATES	vCM1.0	control_LMNA	12	18
APBB1	0.711	0.0317	0.194	0.16	5.14	9.08	0.00489	1.5	LV	CELLSTATES	vCM1.0	control_LMNA	12	18
P3H4	0.71	0.0415	0.0221	0.0168	1.92	8.15	0.00733	1.38	LV	CELLSTATES	vCM1.0	control_LMNA	12	18
AL031599.1	0.709	0.0448	0.0215	0.0148	1.87	7.88	0.00827	1.35	LV	CELLSTATES	vCM1.0	control_LMNA	12	18
AL137779.1	0.709	0.0106	0.0422	0.0242	2.66	13.5	0.000838	1.97	LV	CELLSTATES	vCM1.0	control_LMNA	12	18
TMUB1	0.709	0.0418	0.0292	0.0291	2.46	8.12	0.00741	1.38	LV	CELLSTATES	vCM1.0	control_LMNA	12	18
DUSP22	0.707	0.026	0.12	0.0997	4.4	9.86	0.00351	1.59	LV	CELLSTATES	vCM1.0	control_LMNA	12	18
RGS7	0.707	0.0415	0.04	0.033	2.9	8.15	0.00731	1.38	LV	CELLSTATES	vCM1.0	control_LMNA	12	18
ARID3A	0.706	0.00639	0.0936	0.0801	4.04	15.7	0.000362	2.19	LV	CELLSTATES	vCM1.0	control_LMNA	12	18
HSPB7	0.706	0.0275	2.25	1.79	8.61	9.63	0.00386	1.56	LV	CELLSTATES	vCM1.0	control_LMNA	12	18
LINC01239	0.706	0.0291	0.0394	0.0338	2.72	9.41	0.00425	1.54	LV	CELLSTATES	vCM1.0	control_LMNA	12	18
MIR4713HG	0.705	0.0156	0.0242	0.0232	2.13	11.8	0.00159	1.81	LV	CELLSTATES	vCM1.0	control_LMNA	12	18
DNASE1L1	0.704	0.0125	0.117	0.0801	4.23	12.7	0.00112	1.9	LV	CELLSTATES	vCM1.0	control_LMNA	12	18
LINC00685	0.704	0.0231	0.146	0.114	4.61	10.3	0.00292	1.64	LV	CELLSTATES	vCM1.0	control_LMNA	12	18
AC008537.1	0.703	0.003	0.125	0.111	4.44	19	0.000117	2.52	LV	CELLSTATES	vCM1.0	control_LMNA	12	18
DIRC3-AS1	0.701	0.0269	0.0488	0.0291	2.95	9.71	0.00374	1.57	LV	CELLSTATES	vCM1.0	control_LMNA	12	18
RCC1	0.701	0.0165	0.0938	0.0747	3.98	11.6	0.00175	1.78	LV	CELLSTATES	vCM1.0	control_LMNA	12	18
SEC61B	0.7	0.0043	0.2	0.157	5.09	17.3	0.000207	2.37	LV	CELLSTATES	vCM1.0	control_LMNA	12	18
TOB1	0.699	0.0237	0.203	0.149	5.07	10.2	0.00305	1.63	LV	CELLSTATES	vCM1.0	control_LMNA	12	18
AC096711.2	0.698	0.0182	0.345	0.305	5.97	11.2	0.00201	1.74	LV	CELLSTATES	vCM1.0	control_LMNA	12	18
ISOC1	0.697	0.0103	0.182	0.132	4.87	13.6	0.000798	1.99	LV	CELLSTATES	vCM1.0	control_LMNA	12	18
KAZN	0.696	0.0138	0.149	0.153	4.82	12.3	0.0013	1.86	LV	CELLSTATES	vCM1.0	control_LMNA	12	18
FEM1A	0.695	0.0383	0.0379	0.0394	2.85	8.42	0.00652	1.42	LV	CELLSTATES	vCM1.0	control_LMNA	12	18
NAPRT	0.694	0.0464	0.0554	0.0543	3.39	7.74	0.00879	1.33	LV	CELLSTATES	vCM1.0	control_LMNA	12	18
ACSBG2	0.692	0.0344	0.0161	0.0126	1.56	8.79	0.00555	1.46	LV	CELLSTATES	vCM1.0	control_LMNA	12	18
AQP7	0.692	0.019	1.42	1.07	7.88	11	0.00216	1.72	LV	CELLSTATES	vCM1.0	control_LMNA	12	18
MEIS1	0.692	0.0018	0.926	0.827	7.34	21.6	5e-05	2.75	LV	CELLSTATES	vCM1.0	control_LMNA	12	18
TMEM132D	0.692	0.0377	0.0538	0.0475	3.29	8.47	0.00637	1.42	LV	CELLSTATES	vCM1.0	control_LMNA	12	18
DOPEY2	0.691	0.0103	0.272	0.183	5.38	13.6	0.000784	1.99	LV	CELLSTATES	vCM1.0	control_LMNA	12	18
SMIM10	0.691	0.0366	0.0152	0.00901	1.29	8.57	0.00608	1.44	LV	CELLSTATES	vCM1.0	control_LMNA	12	18
IDH1	0.69	0.00617	0.232	0.169	5.24	15.9	0.000344	2.21	LV	CELLSTATES	vCM1.0	control_LMNA	12	18
MYL6	0.69	0.0125	0.965	0.677	7.28	12.7	0.00111	1.9	LV	CELLSTATES	vCM1.0	control_LMNA	12	18
PRDX4	0.69	0.0349	0.039	0.0382	2.84	8.73	0.00567	1.46	LV	CELLSTATES	vCM1.0	control_LMNA	12	18
AC243964.2	0.688	0.0426	0.434	0.28	6	8.05	0.00766	1.37	LV	CELLSTATES	vCM1.0	control_LMNA	12	18
GLCE	0.687	0.0133	0.104	0.0715	4.03	12.4	0.00123	1.87	LV	CELLSTATES	vCM1.0	control_LMNA	12	18
MFSD3	0.687	0.00518	0.0503	0.035	3.02	16.6	0.000267	2.29	LV	CELLSTATES	vCM1.0	control_LMNA	12	18
RAPGEFL1	0.687	0.0187	0.0975	0.0772	4.06	11.1	0.0021	1.73	LV	CELLSTATES	vCM1.0	control_LMNA	12	18
NOMO2	0.686	0.00937	0.0843	0.0643	3.84	14	0.000677	2.03	LV	CELLSTATES	vCM1.0	control_LMNA	12	18
RYR3	0.683	0.0127	0.0622	0.0456	3.39	12.6	0.00115	1.9	LV	CELLSTATES	vCM1.0	control_LMNA	12	18
ADGRL1	0.682	0.0105	0.0384	0.0399	2.85	13.5	0.000827	1.98	LV	CELLSTATES	vCM1.0	control_LMNA	12	18
ADAMTSL3	0.681	0.0333	0.0517	0.0539	3.3	8.9	0.00528	1.48	LV	CELLSTATES	vCM1.0	control_LMNA	12	18
LASP1	0.68	0.0274	0.0277	0.0265	2.3	9.65	0.00384	1.56	LV	CELLSTATES	vCM1.0	control_LMNA	12	18
PYGO1	0.679	0.0356	0.045	0.0314	2.87	8.67	0.00584	1.45	LV	CELLSTATES	vCM1.0	control_LMNA	12	18
SLC16A2	0.679	0.00865	0.031	0.0356	2.49	14.4	0.000592	2.06	LV	CELLSTATES	vCM1.0	control_LMNA	12	18
STX10	0.679	0.0303	0.0707	0.0591	3.7	9.25	0.00454	1.52	LV	CELLSTATES	vCM1.0	control_LMNA	12	18
AC016766.1	0.678	0.0409	0.0359	0.0341	2.77	8.2	0.00716	1.39	LV	CELLSTATES	vCM1.0	control_LMNA	12	18
KCNB2	0.678	0.0417	0.0151	0.0122	1.52	8.14	0.00736	1.38	LV	CELLSTATES	vCM1.0	control_LMNA	12	18
AC011498.1	0.676	0.0278	0.0207	0.0152	1.83	9.59	0.00393	1.56	LV	CELLSTATES	vCM1.0	control_LMNA	12	18
AP001318.2	0.676	0.0265	0.0259	0.018	2.11	9.78	0.00363	1.58	LV	CELLSTATES	vCM1.0	control_LMNA	12	18
CACNA1D	0.676	0.00877	0.0739	0.0472	3.52	14.3	0.000604	2.06	LV	CELLSTATES	vCM1.0	control_LMNA	12	18
CRLF1	0.676	0.0366	0.0763	0.0549	3.61	8.58	0.00607	1.44	LV	CELLSTATES	vCM1.0	control_LMNA	12	18
EPHX1	0.675	0.00947	0.0517	0.0451	3.21	14	0.000689	2.02	LV	CELLSTATES	vCM1.0	control_LMNA	12	18
STXBP5-AS1	0.675	0.0234	0.045	0.0402	2.99	10.2	0.003	1.63	LV	CELLSTATES	vCM1.0	control_LMNA	12	18
BCL11A	0.674	0.00295	0.562	0.437	6.55	19	0.000115	2.53	LV	CELLSTATES	vCM1.0	control_LMNA	12	18
SATB2	0.674	0.035	0.0181	0.0148	1.69	8.73	0.00569	1.46	LV	CELLSTATES	vCM1.0	control_LMNA	12	18
DPF3	0.673	0.0126	2.89	2.3	8.85	12.7	0.00114	1.9	LV	CELLSTATES	vCM1.0	control_LMNA	12	18
TEX14	0.672	0.0389	0.0306	0.0253	2.49	8.36	0.00667	1.41	LV	CELLSTATES	vCM1.0	control_LMNA	12	18
SLC25A6	0.666	0.0462	0.167	0.14	4.89	7.76	0.0087	1.34	LV	CELLSTATES	vCM1.0	control_LMNA	12	18
SNAPIN	0.666	0.0335	0.0579	0.0546	3.4	8.88	0.00532	1.48	LV	CELLSTATES	vCM1.0	control_LMNA	12	18
GPD1	0.665	0.0307	0.0246	0.0158	1.98	9.2	0.00463	1.51	LV	CELLSTATES	vCM1.0	control_LMNA	12	18
CNPPD1	0.663	0.00211	0.0515	0.0361	3.09	20.8	6.5e-05	2.68	LV	CELLSTATES	vCM1.0	control_LMNA	12	18
SPAG16	0.662	0.0103	0.351	0.318	5.94	13.6	0.000779	1.99	LV	CELLSTATES	vCM1.0	control_LMNA	12	18
BSG	0.66	0.037	1.02	0.887	7.5	8.53	0.00619	1.43	LV	CELLSTATES	vCM1.0	control_LMNA	12	18
HDAC11	0.66	0.00744	0.0422	0.0366	2.86	15	0.000474	2.13	LV	CELLSTATES	vCM1.0	control_LMNA	12	18
C1orf174	0.659	0.0355	0.0398	0.0302	2.81	8.68	0.0058	1.45	LV	CELLSTATES	vCM1.0	control_LMNA	12	18
PFKM	0.659	0.00128	0.51	0.348	6.29	23.4	2.9e-05	2.89	LV	CELLSTATES	vCM1.0	control_LMNA	12	18
DOCK8	0.658	0.0468	0.028	0.0228	2.37	7.72	0.00889	1.33	LV	CELLSTATES	vCM1.0	control_LMNA	12	18
NDUFB1	0.657	0.0236	0.302	0.237	5.69	10.2	0.00304	1.63	LV	CELLSTATES	vCM1.0	control_LMNA	12	18
COX6B1	0.656	0.0496	0.308	0.284	5.81	7.52	0.0097	1.3	LV	CELLSTATES	vCM1.0	control_LMNA	12	18
AC004812.2	0.655	0.0239	0.0231	0.0157	1.96	10.2	0.00309	1.62	LV	CELLSTATES	vCM1.0	control_LMNA	12	18
AC019257.8	0.654	0.0323	0.0197	0.0135	1.68	9.02	0.00502	1.49	LV	CELLSTATES	vCM1.0	control_LMNA	12	18
CKM	0.654	0.0454	1.42	1.12	7.87	7.82	0.00848	1.34	LV	CELLSTATES	vCM1.0	control_LMNA	12	18
SLC25A43	0.653	0.0455	0.0228	0.0183	2	7.82	0.0085	1.34	LV	CELLSTATES	vCM1.0	control_LMNA	12	18
SGSM1	0.652	0.0123	0.187	0.164	4.99	12.8	0.00108	1.91	LV	CELLSTATES	vCM1.0	control_LMNA	12	18
GPC4	0.65	0.0478	0.0223	0.0261	2.05	7.65	0.00916	1.32	LV	CELLSTATES	vCM1.0	control_LMNA	12	18
UBQLN2	0.649	0.0243	0.0349	0.031	2.63	10.1	0.00316	1.61	LV	CELLSTATES	vCM1.0	control_LMNA	12	18
C14orf119	0.644	0.0299	0.124	0.0916	4.31	9.3	0.00445	1.52	LV	CELLSTATES	vCM1.0	control_LMNA	12	18
TTLL1	0.643	0.0381	0.0675	0.0525	3.53	8.44	0.00645	1.42	LV	CELLSTATES	vCM1.0	control_LMNA	12	18
AC018512.1	0.642	0.0333	0.0229	0.016	1.94	8.9	0.00528	1.48	LV	CELLSTATES	vCM1.0	control_LMNA	12	18
ADAMTS17	0.64	0.0304	0.0722	0.0824	3.66	9.24	0.00456	1.52	LV	CELLSTATES	vCM1.0	control_LMNA	12	18
ZFP36L1	0.64	0.0228	0.0932	0.119	4.06	10.4	0.00284	1.64	LV	CELLSTATES	vCM1.0	control_LMNA	12	18
LARP6	0.639	0.0165	0.106	0.0832	4.12	11.6	0.00175	1.78	LV	CELLSTATES	vCM1.0	control_LMNA	12	18
MEGF11	0.639	0.0309	0.0301	0.0231	2.41	9.17	0.00469	1.51	LV	CELLSTATES	vCM1.0	control_LMNA	12	18
PLEKHA4	0.638	0.0295	0.0337	0.0305	2.59	9.36	0.00433	1.53	LV	CELLSTATES	vCM1.0	control_LMNA	12	18
IKBIP	0.637	0.0338	0.0271	0.0204	2.24	8.85	0.00541	1.47	LV	CELLSTATES	vCM1.0	control_LMNA	12	18
ABLIM2	0.636	0.0427	0.213	0.192	5.22	8.04	0.00768	1.37	LV	CELLSTATES	vCM1.0	control_LMNA	12	18
ZFAND2B	0.636	0.0355	0.0418	0.0335	2.9	8.68	0.00582	1.45	LV	CELLSTATES	vCM1.0	control_LMNA	12	18
AC018742.1	0.635	0.0472	0.0202	0.0153	1.8	7.69	0.009	1.33	LV	CELLSTATES	vCM1.0	control_LMNA	12	18
EMP2	0.635	0.00293	0.363	0.313	5.96	19.1	0.000113	2.53	LV	CELLSTATES	vCM1.0	control_LMNA	12	18
NR1H3	0.635	0.00563	0.056	0.0488	3.19	16.2	0.000307	2.25	LV	CELLSTATES	vCM1.0	control_LMNA	12	18
CREB3	0.634	0.0434	0.0347	0.0264	2.58	7.99	0.00786	1.36	LV	CELLSTATES	vCM1.0	control_LMNA	12	18
CACNB2	0.633	0.00867	13.1	11.1	11.1	14.4	0.000594	2.06	LV	CELLSTATES	vCM1.0	control_LMNA	12	18
FMNL2	0.633	0.0431	0.245	0.199	5.32	8.01	0.0078	1.37	LV	CELLSTATES	vCM1.0	control_LMNA	12	18
PTDSS1	0.632	0.0423	0.462	0.386	6.33	8.09	0.00753	1.37	LV	CELLSTATES	vCM1.0	control_LMNA	12	18
CNN2	0.631	0.0331	0.146	0.112	4.6	8.94	0.00519	1.48	LV	CELLSTATES	vCM1.0	control_LMNA	12	18
INPP5J	0.631	0.0164	0.0504	0.041	3.08	11.6	0.00171	1.79	LV	CELLSTATES	vCM1.0	control_LMNA	12	18
MFHAS1	0.631	0.0103	0.312	0.256	5.73	13.6	0.000787	1.99	LV	CELLSTATES	vCM1.0	control_LMNA	12	18
RUVBL1	0.63	0.0229	0.22	0.166	5.17	10.3	0.00288	1.64	LV	CELLSTATES	vCM1.0	control_LMNA	12	18
FANCA	0.629	0.0418	0.0312	0.0249	2.5	8.13	0.0074	1.38	LV	CELLSTATES	vCM1.0	control_LMNA	12	18
FLOT1	0.626	0.0278	0.157	0.142	4.79	9.59	0.00394	1.56	LV	CELLSTATES	vCM1.0	control_LMNA	12	18
ABCB9	0.625	0.00355	0.0653	0.0575	3.47	18.2	0.000153	2.45	LV	CELLSTATES	vCM1.0	control_LMNA	12	18
SMYD1	0.625	0.0322	1.59	1.12	7.99	9.03	0.005	1.49	LV	CELLSTATES	vCM1.0	control_LMNA	12	18
HMG20B	0.624	0.0468	0.0371	0.0366	2.79	7.72	0.00887	1.33	LV	CELLSTATES	vCM1.0	control_LMNA	12	18
ELOA-AS1	0.622	0.0029	0.222	0.192	5.27	19.1	0.000111	2.54	LV	CELLSTATES	vCM1.0	control_LMNA	12	18
MYO1E	0.622	0.0309	0.298	0.239	5.67	9.17	0.0047	1.51	LV	CELLSTATES	vCM1.0	control_LMNA	12	18
PDIA5	0.622	0.0168	0.0585	0.0423	3.25	11.5	0.0018	1.77	LV	CELLSTATES	vCM1.0	control_LMNA	12	18
PPP1R16A	0.622	0.0127	0.348	0.243	5.76	12.6	0.00114	1.9	LV	CELLSTATES	vCM1.0	control_LMNA	12	18
PKHD1	0.62	0.0415	0.0216	0.0174	1.97	8.15	0.00732	1.38	LV	CELLSTATES	vCM1.0	control_LMNA	12	18
IFRD2	0.617	0.00711	0.153	0.117	4.71	15.2	0.000434	2.15	LV	CELLSTATES	vCM1.0	control_LMNA	12	18
IFNLR1	0.616	0.00541	0.0576	0.0519	3.31	16.4	0.000287	2.27	LV	CELLSTATES	vCM1.0	control_LMNA	12	18
RHOXF1-AS1	0.616	0.0282	0.052	0.0504	3.15	9.54	0.00401	1.55	LV	CELLSTATES	vCM1.0	control_LMNA	12	18
PMP22	0.615	0.0489	0.54	0.498	6.62	7.57	0.00948	1.31	LV	CELLSTATES	vCM1.0	control_LMNA	12	18
VPS35	0.615	0.00151	0.334	0.267	5.79	22.4	3.87e-05	2.82	LV	CELLSTATES	vCM1.0	control_LMNA	12	18
SLC50A1	0.614	0.0439	0.0279	0.0199	2.22	7.96	0.00799	1.36	LV	CELLSTATES	vCM1.0	control_LMNA	12	18
ATP13A4	0.612	0.0486	0.0188	0.0162	1.74	7.59	0.00939	1.31	LV	CELLSTATES	vCM1.0	control_LMNA	12	18
RITA1	0.612	0.0195	0.0267	0.0204	2.19	11	0.00223	1.71	LV	CELLSTATES	vCM1.0	control_LMNA	12	18
TRIM25	0.612	0.0428	0.0218	0.0309	1.98	8.04	0.0077	1.37	LV	CELLSTATES	vCM1.0	control_LMNA	12	18
ZNF668	0.611	0.0252	0.0212	0.0173	1.94	9.97	0.00335	1.6	LV	CELLSTATES	vCM1.0	control_LMNA	12	18
DNAH9	0.609	0.0163	0.0581	0.0509	3.37	11.6	0.00169	1.79	LV	CELLSTATES	vCM1.0	control_LMNA	12	18
TKT	0.608	0.0415	0.17	0.135	4.85	8.16	0.00729	1.38	LV	CELLSTATES	vCM1.0	control_LMNA	12	18
NIN	0.607	0.0148	0.615	0.607	6.77	12	0.00145	1.83	LV	CELLSTATES	vCM1.0	control_LMNA	12	18
TEX11	0.607	0.0454	0.0367	0.0368	2.81	7.83	0.00845	1.34	LV	CELLSTATES	vCM1.0	control_LMNA	12	18
FUCA2	0.606	0.00326	0.209	0.153	5.06	18.6	0.000133	2.49	LV	CELLSTATES	vCM1.0	control_LMNA	12	18
ESR1	0.604	0.0107	0.0506	0.0435	3.14	13.4	0.00085	1.97	LV	CELLSTATES	vCM1.0	control_LMNA	12	18
TMEM150C	0.603	0.0175	0.065	0.0573	3.42	11.4	0.0019	1.76	LV	CELLSTATES	vCM1.0	control_LMNA	12	18
AC090579.1	0.602	0.0468	0.0416	0.0442	2.85	7.72	0.00887	1.33	LV	CELLSTATES	vCM1.0	control_LMNA	12	18
TLN2	0.602	0.014	1.15	0.868	7.52	12.3	0.00133	1.85	LV	CELLSTATES	vCM1.0	control_LMNA	12	18
MEF2C	0.601	0.0431	1.22	0.974	7.68	8.02	0.00777	1.37	LV	CELLSTATES	vCM1.0	control_LMNA	12	18
TENT5D	0.6	0.0368	0.0122	0.0141	1.21	8.55	0.00614	1.43	LV	CELLSTATES	vCM1.0	control_LMNA	12	18
GPI	0.596	0.0332	0.904	0.876	7.37	8.92	0.00524	1.48	LV	CELLSTATES	vCM1.0	control_LMNA	12	18
HEATR5B	0.595	0.00933	0.657	0.57	6.84	14	0.000671	2.03	LV	CELLSTATES	vCM1.0	control_LMNA	12	18
PTCHD1-AS	0.592	0.0469	0.115	0.0871	4.28	7.71	0.00892	1.33	LV	CELLSTATES	vCM1.0	control_LMNA	12	18
SGCZ	0.591	0.0415	0.0586	0.0544	3.45	8.15	0.00732	1.38	LV	CELLSTATES	vCM1.0	control_LMNA	12	18
CRACR2B	0.589	0.0237	0.0467	0.0387	3.05	10.2	0.00305	1.63	LV	CELLSTATES	vCM1.0	control_LMNA	12	18
MMP26	0.589	0.0421	0.0211	0.0177	1.92	8.1	0.0075	1.38	LV	CELLSTATES	vCM1.0	control_LMNA	12	18
COMTD1	0.588	0.0123	0.167	0.117	4.72	12.8	0.00106	1.91	LV	CELLSTATES	vCM1.0	control_LMNA	12	18
TMEM69	0.588	0.0421	0.0587	0.053	3.4	8.1	0.00748	1.38	LV	CELLSTATES	vCM1.0	control_LMNA	12	18
DHRS1	0.587	0.0376	0.0484	0.039	3.05	8.49	0.00632	1.43	LV	CELLSTATES	vCM1.0	control_LMNA	12	18
UFM1	0.587	0.00518	0.209	0.166	5.1	16.6	0.000267	2.29	LV	CELLSTATES	vCM1.0	control_LMNA	12	18
SDR39U1	0.586	0.0461	0.129	0.13	4.61	7.77	0.00867	1.34	LV	CELLSTATES	vCM1.0	control_LMNA	12	18
RHOF	0.584	0.0305	0.0489	0.036	3.02	9.23	0.00458	1.52	LV	CELLSTATES	vCM1.0	control_LMNA	12	18
TECR	0.582	0.00833	0.216	0.159	5.13	14.5	0.000563	2.08	LV	CELLSTATES	vCM1.0	control_LMNA	12	18
C2orf88	0.581	0.00715	0.221	0.199	5.22	15.2	0.000439	2.15	LV	CELLSTATES	vCM1.0	control_LMNA	12	18
PAIP2B	0.581	0.0131	0.454	0.374	6.22	12.5	0.00121	1.88	LV	CELLSTATES	vCM1.0	control_LMNA	12	18
MCF2L	0.58	0.0449	0.0432	0.0352	2.85	7.87	0.00831	1.35	LV	CELLSTATES	vCM1.0	control_LMNA	12	18
TRABD	0.58	0.00239	0.217	0.176	5.18	20.1	8.04e-05	2.62	LV	CELLSTATES	vCM1.0	control_LMNA	12	18
FBXW8	0.579	0.0227	0.449	0.318	6.11	10.4	0.00284	1.64	LV	CELLSTATES	vCM1.0	control_LMNA	12	18
FRAS1	0.576	0.022	0.236	0.207	5.35	10.5	0.00268	1.66	LV	CELLSTATES	vCM1.0	control_LMNA	12	18
GUCY1A2	0.576	0.0448	0.0408	0.0397	2.96	7.88	0.00828	1.35	LV	CELLSTATES	vCM1.0	control_LMNA	12	18
SLC27A5	0.575	0.0255	0.0405	0.0418	2.8	9.91	0.00343	1.59	LV	CELLSTATES	vCM1.0	control_LMNA	12	18
CD58	0.574	0.0086	0.342	0.293	5.85	14.4	0.000587	2.07	LV	CELLSTATES	vCM1.0	control_LMNA	12	18
GAMT	0.574	0.0112	0.0822	0.0692	3.78	13.2	0.000934	1.95	LV	CELLSTATES	vCM1.0	control_LMNA	12	18
PTMA	0.574	0.0302	0.193	0.153	5.03	9.26	0.00452	1.52	LV	CELLSTATES	vCM1.0	control_LMNA	12	18
BCORL1	0.573	0.0229	0.0565	0.0483	3.25	10.3	0.00287	1.64	LV	CELLSTATES	vCM1.0	control_LMNA	12	18
CCDC106	0.571	0.0302	0.0294	0.0247	2.37	9.27	0.00451	1.52	LV	CELLSTATES	vCM1.0	control_LMNA	12	18
NUDT12	0.57	0.0196	0.128	0.0943	4.4	10.9	0.00227	1.71	LV	CELLSTATES	vCM1.0	control_LMNA	12	18
KLHL30	0.569	0.0278	0.085	0.0787	3.96	9.59	0.00392	1.56	LV	CELLSTATES	vCM1.0	control_LMNA	12	18
ZNF565	0.569	0.0355	0.755	0.574	6.93	8.68	0.00582	1.45	LV	CELLSTATES	vCM1.0	control_LMNA	12	18
C1S	0.567	0.0185	0.231	0.183	5.2	11.2	0.00206	1.73	LV	CELLSTATES	vCM1.0	control_LMNA	12	18
FAM129B	0.567	0.0232	0.0195	0.0237	1.85	10.3	0.00294	1.63	LV	CELLSTATES	vCM1.0	control_LMNA	12	18
CLIP2	0.563	0.0332	0.0592	0.0633	3.47	8.93	0.0052	1.48	LV	CELLSTATES	vCM1.0	control_LMNA	12	18
RHOT1	0.562	0.000575	0.791	0.687	7.07	27.4	8.69e-06	3.24	LV	CELLSTATES	vCM1.0	control_LMNA	12	18
SCPEP1	0.561	0.0293	0.466	0.387	6.32	9.38	0.0043	1.53	LV	CELLSTATES	vCM1.0	control_LMNA	12	18
AKAP9	0.56	0.00657	2.35	2	8.62	15.6	0.00038	2.18	LV	CELLSTATES	vCM1.0	control_LMNA	12	18
TINAGL1	0.556	0.0494	0.368	0.283	5.89	7.53	0.00966	1.31	LV	CELLSTATES	vCM1.0	control_LMNA	12	18
AK9	0.554	0.0421	0.281	0.208	5.51	8.1	0.00748	1.38	LV	CELLSTATES	vCM1.0	control_LMNA	12	18
SPATA24	0.553	0.0362	0.0407	0.0307	2.76	8.62	0.00597	1.44	LV	CELLSTATES	vCM1.0	control_LMNA	12	18
KDELC2	0.552	0.0368	0.0392	0.0267	2.65	8.55	0.00615	1.43	LV	CELLSTATES	vCM1.0	control_LMNA	12	18
KIFC3	0.552	0.0215	0.635	0.493	6.65	10.6	0.00258	1.67	LV	CELLSTATES	vCM1.0	control_LMNA	12	18
NDRG2	0.552	0.0282	0.163	0.154	4.88	9.55	0.004	1.55	LV	CELLSTATES	vCM1.0	control_LMNA	12	18
ZNF219	0.551	0.0477	0.0374	0.035	2.75	7.66	0.00912	1.32	LV	CELLSTATES	vCM1.0	control_LMNA	12	18
B4GALT6	0.549	0.0464	0.0433	0.0358	2.93	7.74	0.00878	1.33	LV	CELLSTATES	vCM1.0	control_LMNA	12	18
TRAM2	0.549	0.0454	0.102	0.0921	4.15	7.83	0.00844	1.34	LV	CELLSTATES	vCM1.0	control_LMNA	12	18
TRPM7	0.546	0.00895	3	2.63	8.98	14.2	0.000624	2.05	LV	CELLSTATES	vCM1.0	control_LMNA	12	18
BOP1	0.545	0.0427	0.0188	0.0191	1.75	8.04	0.00768	1.37	LV	CELLSTATES	vCM1.0	control_LMNA	12	18
CNPY4	0.544	0.04	0.0148	0.0165	1.47	8.27	0.00696	1.4	LV	CELLSTATES	vCM1.0	control_LMNA	12	18
QPCTL	0.543	0.0482	0.0305	0.0243	2.4	7.62	0.00929	1.32	LV	CELLSTATES	vCM1.0	control_LMNA	12	18
AL589843.1	0.541	0.0459	0.0294	0.0236	2.34	7.78	0.00864	1.34	LV	CELLSTATES	vCM1.0	control_LMNA	12	18
LRSAM1	0.541	0.0124	0.458	0.404	6.33	12.8	0.00108	1.91	LV	CELLSTATES	vCM1.0	control_LMNA	12	18
EEF2K	0.539	0.0264	0.212	0.196	5.24	9.8	0.0036	1.58	LV	CELLSTATES	vCM1.0	control_LMNA	12	18
SUMF2	0.539	0.00469	0.225	0.185	5.24	17	0.000233	2.33	LV	CELLSTATES	vCM1.0	control_LMNA	12	18
PIGH	0.537	0.0121	0.0408	0.0411	2.86	12.9	0.00104	1.92	LV	CELLSTATES	vCM1.0	control_LMNA	12	18
PPP2R5C	0.532	0.00144	1.07	0.945	7.49	22.6	3.62e-05	2.84	LV	CELLSTATES	vCM1.0	control_LMNA	12	18
PXN-AS1	0.532	0.0172	0.0558	0.0435	3.25	11.4	0.00185	1.77	LV	CELLSTATES	vCM1.0	control_LMNA	12	18
TOM1	0.532	0.0116	0.292	0.282	5.68	13.1	0.000976	1.93	LV	CELLSTATES	vCM1.0	control_LMNA	12	18
NEIL1	0.531	0.00762	0.0828	0.0649	3.79	14.9	0.000494	2.12	LV	CELLSTATES	vCM1.0	control_LMNA	12	18
DGKA	0.526	0.0348	0.027	0.0228	2.28	8.75	0.00564	1.46	LV	CELLSTATES	vCM1.0	control_LMNA	12	18
ZNRF2	0.526	0.0251	0.225	0.209	5.24	9.97	0.00335	1.6	LV	CELLSTATES	vCM1.0	control_LMNA	12	18
PHTF2	0.52	0.016	0.524	0.409	6.39	11.7	0.00166	1.8	LV	CELLSTATES	vCM1.0	control_LMNA	12	18
SH3PXD2B	0.519	0.0377	0.0419	0.0459	2.97	8.47	0.00637	1.42	LV	CELLSTATES	vCM1.0	control_LMNA	12	18
AC011472.1	0.518	0.0332	0.115	0.0957	4.28	8.92	0.00524	1.48	LV	CELLSTATES	vCM1.0	control_LMNA	12	18
CPNE3	0.518	0.00371	0.419	0.36	6.08	18	0.000164	2.43	LV	CELLSTATES	vCM1.0	control_LMNA	12	18
CXADR	0.517	0.0265	0.334	0.252	5.73	9.78	0.00363	1.58	LV	CELLSTATES	vCM1.0	control_LMNA	12	18
SNRPG	0.517	0.035	0.109	0.0894	4.25	8.73	0.00569	1.46	LV	CELLSTATES	vCM1.0	control_LMNA	12	18
BZW2	0.515	0.0398	0.932	0.772	7.29	8.29	0.00689	1.4	LV	CELLSTATES	vCM1.0	control_LMNA	12	18
TRMT9B	0.515	0.0438	0.303	0.267	5.73	7.96	0.00797	1.36	LV	CELLSTATES	vCM1.0	control_LMNA	12	18
AL645568.1	0.514	0.00377	0.321	0.305	5.82	17.9	0.000168	2.42	LV	CELLSTATES	vCM1.0	control_LMNA	12	18
FAM120C	0.514	0.0269	0.128	0.117	4.52	9.72	0.00373	1.57	LV	CELLSTATES	vCM1.0	control_LMNA	12	18
MPZL3	0.51	0.0446	0.0567	0.0432	3.23	7.89	0.00822	1.35	LV	CELLSTATES	vCM1.0	control_LMNA	12	18
PPP3CA	0.51	0.0334	0.369	0.348	6.01	8.89	0.00531	1.48	LV	CELLSTATES	vCM1.0	control_LMNA	12	18
ARMH1	0.509	0.0419	0.0316	0.0295	2.46	8.11	0.00744	1.38	LV	CELLSTATES	vCM1.0	control_LMNA	12	18
PPM1H	0.508	0.0308	0.189	0.169	5.01	9.19	0.00466	1.51	LV	CELLSTATES	vCM1.0	control_LMNA	12	18
SYNGR1	0.508	0.0121	0.146	0.129	4.64	12.9	0.00103	1.92	LV	CELLSTATES	vCM1.0	control_LMNA	12	18
MLF2	0.503	0.0234	0.0937	0.0964	4.09	10.2	0.003	1.63	LV	CELLSTATES	vCM1.0	control_LMNA	12	18
RIMKLB	0.503	0.049	0.155	0.141	4.79	7.57	0.00951	1.31	LV	CELLSTATES	vCM1.0	control_LMNA	12	18
WDFY2	0.503	0.0265	0.27	0.234	5.52	9.78	0.00363	1.58	LV	CELLSTATES	vCM1.0	control_LMNA	12	18
HMOX2	0.502	0.0489	0.486	0.355	6.25	7.57	0.00949	1.31	LV	CELLSTATES	vCM1.0	control_LMNA	12	18
POLRMT	0.5	0.0445	0.0386	0.0382	2.86	7.9	0.00819	1.35	LV	CELLSTATES	vCM1.0	control_LMNA	12	18

## Sheet: control_PKP2
Gene	logFC	FDR	mean_exp_control	mean_exp_genotype	logCPM	F	PValue	FDR_plot	Region	annotation_level	cell_state	comparison	Observations_genotype	Observations_reference
CCL2	6.8	0.00066	0.0256	0.000823	2.16	37.7	1.37e-06	3.18	LV	CELLSTATES	vCM1.0	control_PKP2	6	18
PLA2G2A	5.02	0.0307	0.0536	0.00382	3.3	13.2	0.00113	1.51	LV	CELLSTATES	vCM1.0	control_PKP2	6	18
AC010096.1	4.57	0.0131	0.0215	0.00215	1.7	17.7	0.00025	1.88	LV	CELLSTATES	vCM1.0	control_PKP2	6	18
BHLHE40	3.43	0.013	0.0968	0.0222	4.08	17.7	0.000247	1.89	LV	CELLSTATES	vCM1.0	control_PKP2	6	18
IFITM2	3.21	0.0341	0.0334	0.0076	2.6	12.7	0.00137	1.47	LV	CELLSTATES	vCM1.0	control_PKP2	6	18
MCTP2	3.2	0.00655	0.119	0.0228	4.07	21.3	8.27e-05	2.18	LV	CELLSTATES	vCM1.0	control_PKP2	6	18
GEM	3.1	0.00736	0.215	0.0555	4.91	20.8	9.53e-05	2.13	LV	CELLSTATES	vCM1.0	control_PKP2	6	18
TIMP1	3.02	0.0138	0.0799	0.0251	3.72	17.4	0.000278	1.86	LV	CELLSTATES	vCM1.0	control_PKP2	6	18
G0S2	2.74	0.00104	0.301	0.0691	5.53	34	3.14e-06	2.98	LV	CELLSTATES	vCM1.0	control_PKP2	6	18
HES1	2.71	0.0187	0.0576	0.0186	3.24	15.6	0.000496	1.73	LV	CELLSTATES	vCM1.0	control_PKP2	6	18
CCDC85A	2.49	0.0439	0.245	0.0729	5.35	11.4	0.00219	1.36	LV	CELLSTATES	vCM1.0	control_PKP2	6	18
LINC01193	2.4	0.0399	0.0237	0.00536	1.68	11.9	0.00184	1.4	LV	CELLSTATES	vCM1.0	control_PKP2	6	18
TM4SF1-AS1	2.39	0.037	0.048	0.022	3.25	12.3	0.00159	1.43	LV	CELLSTATES	vCM1.0	control_PKP2	6	18
TM4SF1	2.32	0.0381	0.0204	0.00894	1.88	12.1	0.0017	1.42	LV	CELLSTATES	vCM1.0	control_PKP2	6	18
PDGFRB	2.25	0.00281	0.0206	0.00809	1.85	26.7	1.89e-05	2.55	LV	CELLSTATES	vCM1.0	control_PKP2	6	18
JUNB	2.18	0.0495	0.163	0.0959	4.78	10.9	0.00272	1.31	LV	CELLSTATES	vCM1.0	control_PKP2	6	18
CAMK1D	2.12	0.0314	0.17	0.0858	4.89	13.1	0.00119	1.5	LV	CELLSTATES	vCM1.0	control_PKP2	6	18
MID1IP1	2.11	0.00496	0.0615	0.0246	3.29	22.8	5.33e-05	2.3	LV	CELLSTATES	vCM1.0	control_PKP2	6	18
COL15A1	2.09	0.0248	0.0488	0.0215	3.03	14.3	0.000776	1.61	LV	CELLSTATES	vCM1.0	control_PKP2	6	18
INHA	2.06	0.00978	0.0131	0.0051	1.01	19.3	0.000149	2.01	LV	CELLSTATES	vCM1.0	control_PKP2	6	18
CASQ1	2.05	0.0274	0.0162	0.0068	1.4	13.8	0.000913	1.56	LV	CELLSTATES	vCM1.0	control_PKP2	6	18
LONRF3	2.03	0.0173	0.0165	0.00742	1.46	16.1	0.00042	1.76	LV	CELLSTATES	vCM1.0	control_PKP2	6	18
ABCG1	2.01	0.0132	0.111	0.0293	3.9	17.6	0.00026	1.88	LV	CELLSTATES	vCM1.0	control_PKP2	6	18
DUSP13	2	0.0025	0.0217	0.00926	1.87	27.4	1.58e-05	2.6	LV	CELLSTATES	vCM1.0	control_PKP2	6	18
TAS1R1	1.96	0.0227	0.0473	0.017	2.76	14.7	0.000679	1.64	LV	CELLSTATES	vCM1.0	control_PKP2	6	18
ADRB1	1.89	0.0222	0.213	0.131	5.29	14.8	0.000652	1.65	LV	CELLSTATES	vCM1.0	control_PKP2	6	18
ETNPPL	1.89	0.0195	0.0285	0.0129	2.03	15.4	0.00053	1.71	LV	CELLSTATES	vCM1.0	control_PKP2	6	18
NR2F2	1.87	0.0437	0.0128	0.00625	1.17	11.5	0.00217	1.36	LV	CELLSTATES	vCM1.0	control_PKP2	6	18
TRPC4	1.84	0.00225	0.0832	0.0363	3.77	28	1.34e-05	2.65	LV	CELLSTATES	vCM1.0	control_PKP2	6	18
AL135936.1	1.8	0.0048	0.0557	0.0215	3.02	23.2	4.86e-05	2.32	LV	CELLSTATES	vCM1.0	control_PKP2	6	18
RNF122	1.79	0.0355	0.276	0.136	5.35	12.5	0.00147	1.45	LV	CELLSTATES	vCM1.0	control_PKP2	6	18
MAGIX	1.78	0.0386	0.0212	0.0101	1.89	12	0.00175	1.41	LV	CELLSTATES	vCM1.0	control_PKP2	6	18
TPM2	1.74	0.00155	1.38	0.697	7.83	30.5	7.13e-06	2.81	LV	CELLSTATES	vCM1.0	control_PKP2	6	18
NES	1.72	0.0209	0.045	0.0208	2.89	15.1	0.000594	1.68	LV	CELLSTATES	vCM1.0	control_PKP2	6	18
LDHA	1.7	0.00111	0.155	0.0695	4.56	33.5	3.55e-06	2.96	LV	CELLSTATES	vCM1.0	control_PKP2	6	18
PTMS	1.7	0.0336	0.0343	0.0197	2.53	12.8	0.00132	1.47	LV	CELLSTATES	vCM1.0	control_PKP2	6	18
AL442647.1	1.69	0.0494	0.0272	0.0154	2.22	10.9	0.00271	1.31	LV	CELLSTATES	vCM1.0	control_PKP2	6	18
NKX2-5	1.69	0.00345	0.256	0.138	5.37	25	2.92e-05	2.46	LV	CELLSTATES	vCM1.0	control_PKP2	6	18
AC025183.1	1.67	0.0235	0.0193	0.00961	1.79	14.5	0.000717	1.63	LV	CELLSTATES	vCM1.0	control_PKP2	6	18
SMTNL2	1.67	0.00225	0.0501	0.0226	2.97	28.1	1.31e-05	2.65	LV	CELLSTATES	vCM1.0	control_PKP2	6	18
HS3ST1	1.64	0.0093	0.0136	0.00849	1.24	19.6	0.000138	2.03	LV	CELLSTATES	vCM1.0	control_PKP2	6	18
TBX20	1.62	0.000158	1.75	0.816	8.03	48.9	1.51e-07	3.8	LV	CELLSTATES	vCM1.0	control_PKP2	6	18
IDH2-DT	1.61	0.00155	0.129	0.0567	4.3	30.6	7.07e-06	2.81	LV	CELLSTATES	vCM1.0	control_PKP2	6	18
AQP4	1.6	0.0246	0.0252	0.0139	2.14	14.3	0.000766	1.61	LV	CELLSTATES	vCM1.0	control_PKP2	6	18
PDE4B	1.6	0.00113	0.297	0.149	5.51	33.1	3.87e-06	2.95	LV	CELLSTATES	vCM1.0	control_PKP2	6	18
PTGIS	1.59	0.037	0.0144	0.00844	1.39	12.3	0.00159	1.43	LV	CELLSTATES	vCM1.0	control_PKP2	6	18
GRIP1	1.57	0.0048	0.25	0.138	5.29	23.2	4.86e-05	2.32	LV	CELLSTATES	vCM1.0	control_PKP2	6	18
MAP3K8	1.56	0.0358	0.032	0.0218	2.53	12.5	0.0015	1.45	LV	CELLSTATES	vCM1.0	control_PKP2	6	18
TMEM51	1.56	0.0102	0.0449	0.0206	2.8	19.1	0.000159	1.99	LV	CELLSTATES	vCM1.0	control_PKP2	6	18
PLP2	1.55	0.0144	0.0607	0.0312	3.32	17.1	0.000307	1.84	LV	CELLSTATES	vCM1.0	control_PKP2	6	18
LRP4	1.54	0.0377	1.12	0.751	7.7	12.2	0.00166	1.42	LV	CELLSTATES	vCM1.0	control_PKP2	6	18
SELENOM	1.54	0.0331	0.107	0.0664	4.09	12.9	0.00129	1.48	LV	CELLSTATES	vCM1.0	control_PKP2	6	18
RELB	1.53	0.0259	0.0375	0.0202	2.51	14.1	0.000832	1.59	LV	CELLSTATES	vCM1.0	control_PKP2	6	18
RAB3A	1.5	0.0181	0.0155	0.00933	1.46	15.9	0.000447	1.74	LV	CELLSTATES	vCM1.0	control_PKP2	6	18
SNRPD2	1.5	0.0401	0.0571	0.0409	3.37	11.9	0.00185	1.4	LV	CELLSTATES	vCM1.0	control_PKP2	6	18
KCNE1	1.49	0.042	0.0513	0.0251	2.91	11.7	0.00201	1.38	LV	CELLSTATES	vCM1.0	control_PKP2	6	18
LMO1	1.49	0.013	0.0146	0.00758	1.38	17.7	0.000248	1.88	LV	CELLSTATES	vCM1.0	control_PKP2	6	18
SLC1A2	1.49	0.0428	0.106	0.0484	3.93	11.6	0.00208	1.37	LV	CELLSTATES	vCM1.0	control_PKP2	6	18
FPGT-TNNI3K	1.46	0.0217	0.0357	0.014	2.4	14.9	0.000621	1.66	LV	CELLSTATES	vCM1.0	control_PKP2	6	18
IDH2	1.46	0.0015	0.861	0.475	7.12	31.1	6.25e-06	2.82	LV	CELLSTATES	vCM1.0	control_PKP2	6	18
PRSS50-1	1.46	0.0492	0.0905	0.0462	3.62	10.9	0.00269	1.31	LV	CELLSTATES	vCM1.0	control_PKP2	6	18
SREBF1	1.46	0.028	0.0785	0.0364	3.51	13.7	0.000956	1.55	LV	CELLSTATES	vCM1.0	control_PKP2	6	18
AC003102.1	1.44	0.0123	0.0192	0.0139	1.74	18	0.000225	1.91	LV	CELLSTATES	vCM1.0	control_PKP2	6	18
LINC01479	1.44	0.0497	0.0768	0.0387	3.54	10.8	0.00274	1.3	LV	CELLSTATES	vCM1.0	control_PKP2	6	18
CA14	1.43	0.0139	0.0135	0.00656	1.23	17.3	0.000286	1.86	LV	CELLSTATES	vCM1.0	control_PKP2	6	18
MYL9	1.43	0.0166	1.31	0.707	7.66	16.3	0.000399	1.78	LV	CELLSTATES	vCM1.0	control_PKP2	6	18
CADPS2	1.4	0.0204	0.371	0.245	5.93	15.2	0.000568	1.69	LV	CELLSTATES	vCM1.0	control_PKP2	6	18
LPCAT4	1.39	0.00918	0.188	0.112	4.95	19.7	0.000135	2.04	LV	CELLSTATES	vCM1.0	control_PKP2	6	18
MYL6	1.39	0.000883	0.965	0.577	7.28	35.6	2.17e-06	3.05	LV	CELLSTATES	vCM1.0	control_PKP2	6	18
S1PR3	1.39	0.0393	0.019	0.00931	1.69	12	0.0018	1.41	LV	CELLSTATES	vCM1.0	control_PKP2	6	18
CARMN	1.38	0.0151	0.359	0.187	5.76	16.8	0.000336	1.82	LV	CELLSTATES	vCM1.0	control_PKP2	6	18
CRIP2	1.38	0.0192	0.658	0.448	6.83	15.5	0.00052	1.72	LV	CELLSTATES	vCM1.0	control_PKP2	6	18
PROB1	1.38	0.0205	0.0287	0.0147	2.3	15.2	0.000572	1.69	LV	CELLSTATES	vCM1.0	control_PKP2	6	18
AL031280.1	1.37	0.00774	0.0897	0.051	3.77	20.6	0.000102	2.11	LV	CELLSTATES	vCM1.0	control_PKP2	6	18
CHPF	1.37	0.0103	0.0485	0.0299	3.01	19.1	0.000163	1.99	LV	CELLSTATES	vCM1.0	control_PKP2	6	18
SHISA4	1.36	0.0432	0.0392	0.0248	2.75	11.5	0.00212	1.36	LV	CELLSTATES	vCM1.0	control_PKP2	6	18
CREB3L1	1.35	0.0387	0.0413	0.0279	2.84	12	0.00176	1.41	LV	CELLSTATES	vCM1.0	control_PKP2	6	18
VASP	1.35	0.000883	0.093	0.0586	3.91	35.5	2.23e-06	3.05	LV	CELLSTATES	vCM1.0	control_PKP2	6	18
ACER2	1.33	0.014	0.0411	0.0258	2.76	17.2	0.000293	1.85	LV	CELLSTATES	vCM1.0	control_PKP2	6	18
USP39	1.33	0.0269	0.58	0.452	6.74	13.9	0.000886	1.57	LV	CELLSTATES	vCM1.0	control_PKP2	6	18
ARHGAP22	1.32	0.0227	0.0574	0.0375	3.23	14.7	0.000677	1.64	LV	CELLSTATES	vCM1.0	control_PKP2	6	18
CXorf38	1.32	0.00294	0.25	0.185	5.35	26.1	2.18e-05	2.53	LV	CELLSTATES	vCM1.0	control_PKP2	6	18
ENO3	1.32	0.0182	0.246	0.173	5.33	15.9	0.000454	1.74	LV	CELLSTATES	vCM1.0	control_PKP2	6	18
FLT3	1.31	0.0302	0.0347	0.0249	2.71	13.3	0.0011	1.52	LV	CELLSTATES	vCM1.0	control_PKP2	6	18
TEAD2	1.3	0.00494	0.0493	0.0335	3.08	22.9	5.27e-05	2.31	LV	CELLSTATES	vCM1.0	control_PKP2	6	18
MEIS1-AS2	1.29	0.047	0.0487	0.0266	2.93	11.1	0.00248	1.33	LV	CELLSTATES	vCM1.0	control_PKP2	6	18
RGMA	1.29	0.0457	0.0272	0.0219	2.36	11.2	0.00237	1.34	LV	CELLSTATES	vCM1.0	control_PKP2	6	18
AC016650.1	1.28	0.0348	0.429	0.231	5.97	12.6	0.00142	1.46	LV	CELLSTATES	vCM1.0	control_PKP2	6	18
HRH2	1.28	0.00541	0.366	0.206	5.85	22.4	6.09e-05	2.27	LV	CELLSTATES	vCM1.0	control_PKP2	6	18
PHACTR2-AS1	1.28	0.0478	0.0303	0.021	2.39	11	0.00257	1.32	LV	CELLSTATES	vCM1.0	control_PKP2	6	18
ARRB2	1.27	0.025	0.0276	0.0207	2.19	14.2	0.000792	1.6	LV	CELLSTATES	vCM1.0	control_PKP2	6	18
INPP5J	1.27	0.00138	0.0504	0.0299	2.98	31.9	5.07e-06	2.86	LV	CELLSTATES	vCM1.0	control_PKP2	6	18
LOXL1	1.27	0.0439	0.0811	0.0445	3.6	11.4	0.00219	1.36	LV	CELLSTATES	vCM1.0	control_PKP2	6	18
B3GALT2	1.26	0.0206	0.0628	0.0405	3.45	15.1	0.000579	1.69	LV	CELLSTATES	vCM1.0	control_PKP2	6	18
IMP4	1.26	0.0249	0.0625	0.0446	3.46	14.3	0.000783	1.6	LV	CELLSTATES	vCM1.0	control_PKP2	6	18
S100A16	1.26	0.022	0.0286	0.0171	2.22	14.9	0.000636	1.66	LV	CELLSTATES	vCM1.0	control_PKP2	6	18
SLC44A3	1.26	0.0311	0.0755	0.0487	3.67	13.2	0.00115	1.51	LV	CELLSTATES	vCM1.0	control_PKP2	6	18
ACTG1	1.25	0.0269	1.36	1	7.82	13.9	0.000882	1.57	LV	CELLSTATES	vCM1.0	control_PKP2	6	18
NMRK2	1.25	0.0469	0.801	0.531	6.99	11.1	0.00247	1.33	LV	CELLSTATES	vCM1.0	control_PKP2	6	18
LINC01470	1.24	0.0384	0.387	0.258	5.93	12.1	0.00173	1.42	LV	CELLSTATES	vCM1.0	control_PKP2	6	18
AC136604.2	1.23	0.041	0.109	0.0875	4.31	11.8	0.00194	1.39	LV	CELLSTATES	vCM1.0	control_PKP2	6	18
COL13A1	1.23	0.0185	0.0581	0.0361	3.22	15.7	0.000482	1.73	LV	CELLSTATES	vCM1.0	control_PKP2	6	18
ITGA3	1.23	0.0025	0.182	0.108	4.84	27.3	1.6e-05	2.6	LV	CELLSTATES	vCM1.0	control_PKP2	6	18
FAM78A	1.22	0.0141	0.0461	0.0308	2.95	17.2	0.000296	1.85	LV	CELLSTATES	vCM1.0	control_PKP2	6	18
PPP1R1C	1.22	0.00406	1.1	0.617	7.43	24	3.82e-05	2.39	LV	CELLSTATES	vCM1.0	control_PKP2	6	18
PDE4A	1.21	0.0117	0.0676	0.0469	3.48	18.4	0.000197	1.93	LV	CELLSTATES	vCM1.0	control_PKP2	6	18
ITPKB	1.2	0.0241	0.0143	0.0105	1.32	14.4	0.000746	1.62	LV	CELLSTATES	vCM1.0	control_PKP2	6	18
FER1L6	1.19	0.0198	0.032	0.0197	2.43	15.3	0.000545	1.7	LV	CELLSTATES	vCM1.0	control_PKP2	6	18
ISOC1	1.19	0.000883	0.182	0.113	4.84	35.1	2.43e-06	3.05	LV	CELLSTATES	vCM1.0	control_PKP2	6	18
LRP1	1.19	0.0191	0.131	0.0888	4.5	15.5	0.00051	1.72	LV	CELLSTATES	vCM1.0	control_PKP2	6	18
AC009226.1	1.17	0.0119	0.0253	0.0194	2.08	18.4	0.000203	1.93	LV	CELLSTATES	vCM1.0	control_PKP2	6	18
AC005358.1	1.16	0.00541	1.04	0.619	7.34	22.4	5.99e-05	2.27	LV	CELLSTATES	vCM1.0	control_PKP2	6	18
CD63	1.16	0.0448	0.202	0.156	5.13	11.3	0.00227	1.35	LV	CELLSTATES	vCM1.0	control_PKP2	6	18
ISG15	1.16	0.0228	0.0312	0.0219	2.36	14.6	0.000687	1.64	LV	CELLSTATES	vCM1.0	control_PKP2	6	18
IPO9-AS1	1.15	0.0402	1.93	1.16	8.29	11.8	0.00187	1.4	LV	CELLSTATES	vCM1.0	control_PKP2	6	18
MYADM	1.15	0.0364	0.131	0.0876	4.39	12.4	0.00154	1.44	LV	CELLSTATES	vCM1.0	control_PKP2	6	18
MYO1H	1.15	0.0103	0.0413	0.025	2.68	19.1	0.000162	1.99	LV	CELLSTATES	vCM1.0	control_PKP2	6	18
RASSF3	1.15	0.0121	0.466	0.303	6.15	18.1	0.000217	1.92	LV	CELLSTATES	vCM1.0	control_PKP2	6	18
ASAP3	1.14	0.00225	0.301	0.199	5.57	28	1.35e-05	2.65	LV	CELLSTATES	vCM1.0	control_PKP2	6	18
ATP2B4	1.13	0.0037	1.36	0.882	7.72	24.7	3.21e-05	2.43	LV	CELLSTATES	vCM1.0	control_PKP2	6	18
BHLHE41	1.13	0.0205	0.0343	0.0196	2.41	15.2	0.000573	1.69	LV	CELLSTATES	vCM1.0	control_PKP2	6	18
HAND2	1.13	0.00294	0.36	0.232	5.8	26.1	2.18e-05	2.53	LV	CELLSTATES	vCM1.0	control_PKP2	6	18
KCNMA1	1.13	0.0297	0.0664	0.0512	3.39	13.4	0.00106	1.53	LV	CELLSTATES	vCM1.0	control_PKP2	6	18
LINC00276	1.13	0.0312	0.0992	0.0819	4.14	13.1	0.00117	1.51	LV	CELLSTATES	vCM1.0	control_PKP2	6	18
LINC02334	1.13	0.00494	0.645	0.403	6.7	22.9	5.26e-05	2.31	LV	CELLSTATES	vCM1.0	control_PKP2	6	18
A4GALT	1.12	0.0465	0.314	0.216	5.62	11.2	0.00243	1.33	LV	CELLSTATES	vCM1.0	control_PKP2	6	18
CREB3	1.12	0.0184	0.0347	0.0235	2.56	15.7	0.000474	1.74	LV	CELLSTATES	vCM1.0	control_PKP2	6	18
LMNA	1.12	0.0221	0.454	0.332	6.21	14.9	0.000638	1.66	LV	CELLSTATES	vCM1.0	control_PKP2	6	18
PAQR5	1.12	0.0448	0.0151	0.0107	1.44	11.3	0.00227	1.35	LV	CELLSTATES	vCM1.0	control_PKP2	6	18
RNF125	1.11	0.0182	0.0496	0.0359	3.06	15.8	0.000461	1.74	LV	CELLSTATES	vCM1.0	control_PKP2	6	18
SMCR5	1.11	0.00294	0.123	0.0855	4.38	26	2.22e-05	2.53	LV	CELLSTATES	vCM1.0	control_PKP2	6	18
AP003181.1	1.1	0.0241	0.0543	0.0434	3.25	14.4	0.000743	1.62	LV	CELLSTATES	vCM1.0	control_PKP2	6	18
MYO1E	1.1	0.00916	0.298	0.243	5.63	19.7	0.000133	2.04	LV	CELLSTATES	vCM1.0	control_PKP2	6	18
SCART1	1.1	0.0249	0.0414	0.0309	2.77	14.3	0.000783	1.6	LV	CELLSTATES	vCM1.0	control_PKP2	6	18
SELENOS	1.1	0.00282	0.242	0.167	5.24	26.5	1.98e-05	2.55	LV	CELLSTATES	vCM1.0	control_PKP2	6	18
SMYD1	1.1	0.00783	1.59	1.05	7.99	20.5	0.000104	2.11	LV	CELLSTATES	vCM1.0	control_PKP2	6	18
PLCG2	1.09	0.0374	0.0742	0.0543	3.58	12.2	0.00164	1.43	LV	CELLSTATES	vCM1.0	control_PKP2	6	18
RASGRP2	1.09	0.0327	0.0417	0.0337	2.87	12.9	0.00125	1.49	LV	CELLSTATES	vCM1.0	control_PKP2	6	18
RARG	1.08	0.0269	0.0184	0.0113	1.6	13.9	0.000878	1.57	LV	CELLSTATES	vCM1.0	control_PKP2	6	18
PPARGC1B	1.07	0.00193	1.46	0.956	7.81	29.2	9.82e-06	2.72	LV	CELLSTATES	vCM1.0	control_PKP2	6	18
RPLP2	1.07	0.0375	0.16	0.143	4.85	12.2	0.00165	1.43	LV	CELLSTATES	vCM1.0	control_PKP2	6	18
LSMEM2	1.06	0.00591	0.0439	0.0292	2.84	21.8	7.14e-05	2.23	LV	CELLSTATES	vCM1.0	control_PKP2	6	18
PYGM	1.06	0.0116	0.0527	0.0375	3.09	18.6	0.00019	1.94	LV	CELLSTATES	vCM1.0	control_PKP2	6	18
SERTAD3	1.06	0.0406	0.0286	0.0212	2.31	11.8	0.0019	1.39	LV	CELLSTATES	vCM1.0	control_PKP2	6	18
LITAF	1.05	0.0369	0.0818	0.0614	3.78	12.3	0.00157	1.43	LV	CELLSTATES	vCM1.0	control_PKP2	6	18
PDPN	1.05	0.00646	0.0604	0.0412	3.25	21.4	8.07e-05	2.19	LV	CELLSTATES	vCM1.0	control_PKP2	6	18
SERTAD1	1.05	0.0314	0.022	0.0144	1.88	13.1	0.00119	1.5	LV	CELLSTATES	vCM1.0	control_PKP2	6	18
FLOT1	1.04	0.0144	0.157	0.127	4.74	17.1	0.000306	1.84	LV	CELLSTATES	vCM1.0	control_PKP2	6	18
TMEM38A	1.04	0.0278	0.402	0.255	5.92	13.7	0.000941	1.56	LV	CELLSTATES	vCM1.0	control_PKP2	6	18
MMP15	1.03	0.0428	0.0455	0.0332	2.92	11.6	0.00209	1.37	LV	CELLSTATES	vCM1.0	control_PKP2	6	18
MTA1	1.03	0.00281	0.4	0.271	6	26.8	1.84e-05	2.55	LV	CELLSTATES	vCM1.0	control_PKP2	6	18
SLC27A6	1.03	0.0131	0.639	0.534	6.73	17.6	0.000255	1.88	LV	CELLSTATES	vCM1.0	control_PKP2	6	18
AC010997.5	1.02	0.0433	0.0243	0.0154	2.01	11.5	0.00213	1.36	LV	CELLSTATES	vCM1.0	control_PKP2	6	18
ROBO1	1.02	0.0205	0.0875	0.0763	3.99	15.2	0.000575	1.69	LV	CELLSTATES	vCM1.0	control_PKP2	6	18
TTYH2	1.02	0.00502	0.154	0.113	4.63	22.8	5.42e-05	2.3	LV	CELLSTATES	vCM1.0	control_PKP2	6	18
BOP1	1.01	0.0187	0.0188	0.0142	1.65	15.6	0.000498	1.73	LV	CELLSTATES	vCM1.0	control_PKP2	6	18
TUBA4A	1.01	0.0472	0.0702	0.0558	3.58	11.1	0.00251	1.33	LV	CELLSTATES	vCM1.0	control_PKP2	6	18
AC018742.1	1	0.0121	0.0202	0.0157	1.78	18.1	0.00022	1.92	LV	CELLSTATES	vCM1.0	control_PKP2	6	18
LINC02133	1	0.0448	0.0179	0.0158	1.65	11.3	0.00227	1.35	LV	CELLSTATES	vCM1.0	control_PKP2	6	18
MAN1C1	1	0.00938	0.318	0.24	5.67	19.6	0.00014	2.03	LV	CELLSTATES	vCM1.0	control_PKP2	6	18
SBK1	0.998	0.0358	0.0717	0.0544	3.48	12.4	0.0015	1.45	LV	CELLSTATES	vCM1.0	control_PKP2	6	18
MPPED2	0.992	0.0127	0.347	0.263	5.83	17.8	0.000239	1.9	LV	CELLSTATES	vCM1.0	control_PKP2	6	18
CORO6	0.987	0.0119	0.319	0.287	5.83	18.3	0.000208	1.92	LV	CELLSTATES	vCM1.0	control_PKP2	6	18
SKIDA1	0.983	0.0384	0.0241	0.0165	1.98	12	0.00174	1.42	LV	CELLSTATES	vCM1.0	control_PKP2	6	18
HMG20B	0.973	0.0377	0.0371	0.0322	2.72	12.2	0.00167	1.42	LV	CELLSTATES	vCM1.0	control_PKP2	6	18
DISC1	0.968	0.0225	2.21	1.62	8.52	14.7	0.000665	1.65	LV	CELLSTATES	vCM1.0	control_PKP2	6	18
ZYX	0.961	0.0469	0.0361	0.027	2.61	11.1	0.00247	1.33	LV	CELLSTATES	vCM1.0	control_PKP2	6	18
G6PC3	0.959	0.025	0.0165	0.0138	1.53	14.2	0.000789	1.6	LV	CELLSTATES	vCM1.0	control_PKP2	6	18
RAB9B	0.959	0.022	0.124	0.103	4.34	14.9	0.000632	1.66	LV	CELLSTATES	vCM1.0	control_PKP2	6	18
AC010333.2	0.955	0.042	0.0136	0.00984	1.23	11.7	0.00201	1.38	LV	CELLSTATES	vCM1.0	control_PKP2	6	18
SPHKAP	0.953	0.0181	2.6	2.19	8.79	15.9	0.000442	1.74	LV	CELLSTATES	vCM1.0	control_PKP2	6	18
GRIP2	0.951	0.0424	0.866	0.648	7.18	11.6	0.00204	1.37	LV	CELLSTATES	vCM1.0	control_PKP2	6	18
GIPR	0.95	0.0241	0.0972	0.0757	3.96	14.4	0.000739	1.62	LV	CELLSTATES	vCM1.0	control_PKP2	6	18
SYP	0.949	0.00983	0.0228	0.0166	1.94	19.3	0.000151	2.01	LV	CELLSTATES	vCM1.0	control_PKP2	6	18
CCDC9B	0.941	0.00876	0.207	0.166	5.15	20	0.000121	2.06	LV	CELLSTATES	vCM1.0	control_PKP2	6	18
SGCB	0.941	0.00876	0.182	0.128	4.84	20	0.000122	2.06	LV	CELLSTATES	vCM1.0	control_PKP2	6	18
RAB26	0.94	0.0131	0.0386	0.0297	2.68	17.7	0.000253	1.88	LV	CELLSTATES	vCM1.0	control_PKP2	6	18
KCTD10	0.937	0.0185	0.0811	0.0632	3.66	15.7	0.000482	1.73	LV	CELLSTATES	vCM1.0	control_PKP2	6	18
EPOR	0.934	0.0145	0.0418	0.0291	2.76	17	0.000311	1.84	LV	CELLSTATES	vCM1.0	control_PKP2	6	18
ORMDL2	0.928	0.0443	0.0153	0.0126	1.44	11.4	0.00223	1.35	LV	CELLSTATES	vCM1.0	control_PKP2	6	18
ADGRE5	0.926	0.0151	0.118	0.0906	4.27	16.8	0.000332	1.82	LV	CELLSTATES	vCM1.0	control_PKP2	6	18
PPP1R16A	0.924	0.00155	0.348	0.255	5.8	30.9	6.55e-06	2.81	LV	CELLSTATES	vCM1.0	control_PKP2	6	18
CXADR	0.923	0.00138	0.334	0.249	5.74	31.6	5.45e-06	2.86	LV	CELLSTATES	vCM1.0	control_PKP2	6	18
NRSN2	0.923	0.0119	0.0466	0.0376	2.97	18.3	0.000205	1.93	LV	CELLSTATES	vCM1.0	control_PKP2	6	18
GPD1	0.922	0.0457	0.0246	0.0155	1.99	11.2	0.00237	1.34	LV	CELLSTATES	vCM1.0	control_PKP2	6	18
PIPOX	0.922	0.0282	0.0275	0.0234	2.26	13.7	0.000964	1.55	LV	CELLSTATES	vCM1.0	control_PKP2	6	18
GLA	0.918	0.0425	0.0243	0.0229	2.16	11.6	0.00206	1.37	LV	CELLSTATES	vCM1.0	control_PKP2	6	18
AL117339.5	0.916	0.0187	0.0555	0.0552	3.32	15.6	0.000497	1.73	LV	CELLSTATES	vCM1.0	control_PKP2	6	18
IGFBP7	0.915	0.0294	1.06	0.847	7.46	13.5	0.00103	1.53	LV	CELLSTATES	vCM1.0	control_PKP2	6	18
CNPPD1	0.912	0.00176	0.0515	0.0391	3.11	29.7	8.72e-06	2.76	LV	CELLSTATES	vCM1.0	control_PKP2	6	18
SIGIRR	0.912	0.0391	0.0573	0.0427	3.29	12	0.00178	1.41	LV	CELLSTATES	vCM1.0	control_PKP2	6	18
HSPB7	0.901	0.0336	2.25	1.99	8.61	12.8	0.00132	1.47	LV	CELLSTATES	vCM1.0	control_PKP2	6	18
PTMA	0.901	0.0211	0.193	0.17	5.05	15	0.000601	1.68	LV	CELLSTATES	vCM1.0	control_PKP2	6	18
DDX39A	0.889	0.0181	0.0425	0.0348	2.89	15.9	0.000447	1.74	LV	CELLSTATES	vCM1.0	control_PKP2	6	18
PHLDB3	0.884	0.0294	0.0557	0.0438	3.2	13.5	0.00103	1.53	LV	CELLSTATES	vCM1.0	control_PKP2	6	18
ETS1	0.872	0.0446	0.068	0.0485	3.43	11.4	0.00224	1.35	LV	CELLSTATES	vCM1.0	control_PKP2	6	18
CNN2	0.87	0.0182	0.146	0.108	4.56	15.9	0.000451	1.74	LV	CELLSTATES	vCM1.0	control_PKP2	6	18
PITPNM2	0.867	0.0365	0.356	0.287	5.86	12.4	0.00154	1.44	LV	CELLSTATES	vCM1.0	control_PKP2	6	18
TCF24	0.845	0.0494	0.0916	0.0771	3.97	10.9	0.00271	1.31	LV	CELLSTATES	vCM1.0	control_PKP2	6	18
LAMA5	0.837	0.00881	0.146	0.131	4.62	19.9	0.000126	2.06	LV	CELLSTATES	vCM1.0	control_PKP2	6	18
PDIA5	0.837	0.0184	0.0585	0.0458	3.26	15.7	0.000474	1.74	LV	CELLSTATES	vCM1.0	control_PKP2	6	18
AC018512.1	0.836	0.0436	0.0229	0.0187	1.95	11.5	0.00216	1.36	LV	CELLSTATES	vCM1.0	control_PKP2	6	18
PRKACA	0.826	0.0117	0.276	0.224	5.48	18.5	0.000195	1.93	LV	CELLSTATES	vCM1.0	control_PKP2	6	18
PITPNC1	0.816	0.014	0.0856	0.0866	3.94	17.3	0.000288	1.85	LV	CELLSTATES	vCM1.0	control_PKP2	6	18
KIFC3	0.814	0.00778	0.635	0.492	6.65	20.6	0.000103	2.11	LV	CELLSTATES	vCM1.0	control_PKP2	6	18
PFKM	0.808	0.00446	0.51	0.416	6.36	23.5	4.4e-05	2.35	LV	CELLSTATES	vCM1.0	control_PKP2	6	18
RNF5	0.807	0.0336	0.0446	0.0356	2.89	12.8	0.00133	1.47	LV	CELLSTATES	vCM1.0	control_PKP2	6	18
RSU1	0.805	0.00376	0.471	0.406	6.31	24.5	3.33e-05	2.43	LV	CELLSTATES	vCM1.0	control_PKP2	6	18
DOPEY2	0.804	0.0294	0.272	0.21	5.42	13.5	0.00103	1.53	LV	CELLSTATES	vCM1.0	control_PKP2	6	18
PDE1C	0.804	0.0499	5.03	4.1	9.63	10.8	0.00276	1.3	LV	CELLSTATES	vCM1.0	control_PKP2	6	18
AC008691.1	0.8	0.0401	0.0888	0.0825	3.89	11.9	0.00185	1.4	LV	CELLSTATES	vCM1.0	control_PKP2	6	18
ARHGEF2	0.799	0.0282	0.118	0.101	4.31	13.7	0.000967	1.55	LV	CELLSTATES	vCM1.0	control_PKP2	6	18
SLC12A7	0.799	0.0152	0.441	0.347	6.13	16.7	0.000341	1.82	LV	CELLSTATES	vCM1.0	control_PKP2	6	18
PPP1R13L	0.796	0.0121	0.827	0.653	7.06	18.2	0.000212	1.92	LV	CELLSTATES	vCM1.0	control_PKP2	6	18
SNHG25	0.796	0.0269	0.265	0.236	5.48	13.9	0.000884	1.57	LV	CELLSTATES	vCM1.0	control_PKP2	6	18
CD320	0.794	0.041	0.04	0.0369	2.82	11.7	0.00195	1.39	LV	CELLSTATES	vCM1.0	control_PKP2	6	18
AC068631.1	0.793	0.0241	0.0258	0.0225	2.15	14.4	0.000744	1.62	LV	CELLSTATES	vCM1.0	control_PKP2	6	18
MYOCD	0.793	0.0266	2.61	1.93	8.68	14	0.000867	1.58	LV	CELLSTATES	vCM1.0	control_PKP2	6	18
RUSC1	0.789	0.0466	0.0189	0.0163	1.71	11.1	0.00243	1.33	LV	CELLSTATES	vCM1.0	control_PKP2	6	18
DNM1	0.788	0.0434	0.0275	0.0228	2.18	11.5	0.00214	1.36	LV	CELLSTATES	vCM1.0	control_PKP2	6	18
ZFP36L2	0.786	0.0442	0.0919	0.069	3.89	11.4	0.00222	1.36	LV	CELLSTATES	vCM1.0	control_PKP2	6	18
RAB29	0.781	0.0227	0.0441	0.0366	2.9	14.7	0.000675	1.64	LV	CELLSTATES	vCM1.0	control_PKP2	6	18
PIAS3	0.78	0.0302	0.0251	0.0227	2.2	13.3	0.00111	1.52	LV	CELLSTATES	vCM1.0	control_PKP2	6	18
RHBDF2	0.779	0.0297	0.0444	0.037	2.89	13.4	0.00106	1.53	LV	CELLSTATES	vCM1.0	control_PKP2	6	18
BLVRB	0.77	0.0149	0.212	0.172	5.12	16.9	0.000327	1.83	LV	CELLSTATES	vCM1.0	control_PKP2	6	18
SEC61B	0.77	0.03	0.2	0.177	5.13	13.3	0.00108	1.52	LV	CELLSTATES	vCM1.0	control_PKP2	6	18
PPM1H	0.769	0.0334	0.189	0.179	4.98	12.8	0.00131	1.48	LV	CELLSTATES	vCM1.0	control_PKP2	6	18
CKAP4	0.767	0.0484	0.0811	0.0716	3.79	11	0.00262	1.32	LV	CELLSTATES	vCM1.0	control_PKP2	6	18
SLC8B1	0.757	0.0166	0.0598	0.0553	3.38	16.2	0.0004	1.78	LV	CELLSTATES	vCM1.0	control_PKP2	6	18
ABCB9	0.754	0.0222	0.0653	0.0615	3.46	14.8	0.000655	1.65	LV	CELLSTATES	vCM1.0	control_PKP2	6	18
C2orf68	0.749	0.0192	0.108	0.104	4.26	15.5	0.000517	1.72	LV	CELLSTATES	vCM1.0	control_PKP2	6	18
LASP1	0.749	0.0491	0.0277	0.0267	2.3	10.9	0.00268	1.31	LV	CELLSTATES	vCM1.0	control_PKP2	6	18
TMEM63B	0.748	0.00561	0.165	0.146	4.77	22.1	6.53e-05	2.25	LV	CELLSTATES	vCM1.0	control_PKP2	6	18
CBX6	0.746	0.0265	0.0837	0.0791	3.86	14	0.000856	1.58	LV	CELLSTATES	vCM1.0	control_PKP2	6	18
CRACR2B	0.745	0.0384	0.0467	0.0452	3.05	12	0.00174	1.42	LV	CELLSTATES	vCM1.0	control_PKP2	6	18
MEIS1	0.741	0.00881	0.926	0.839	7.29	19.9	0.000127	2.06	LV	CELLSTATES	vCM1.0	control_PKP2	6	18
EIF2B4	0.737	0.0228	0.0772	0.0644	3.69	14.7	0.000685	1.64	LV	CELLSTATES	vCM1.0	control_PKP2	6	18
STAG3	0.735	0.0364	0.0598	0.0575	3.4	12.4	0.00154	1.44	LV	CELLSTATES	vCM1.0	control_PKP2	6	18
YWHAZ	0.733	0.00875	0.444	0.365	6.14	20.1	0.000119	2.06	LV	CELLSTATES	vCM1.0	control_PKP2	6	18
AC008537.1	0.729	0.0402	0.125	0.113	4.43	11.8	0.00187	1.4	LV	CELLSTATES	vCM1.0	control_PKP2	6	18
GATA4	0.729	0.0325	2.09	1.82	8.42	13	0.00124	1.49	LV	CELLSTATES	vCM1.0	control_PKP2	6	18
SLC25A25	0.723	0.0282	0.0379	0.033	2.66	13.7	0.000969	1.55	LV	CELLSTATES	vCM1.0	control_PKP2	6	18
PLPP7	0.712	0.0328	0.536	0.467	6.47	12.9	0.00126	1.48	LV	CELLSTATES	vCM1.0	control_PKP2	6	18
B4GALNT3	0.704	0.0348	1.19	1.01	7.65	12.6	0.00142	1.46	LV	CELLSTATES	vCM1.0	control_PKP2	6	18
ZNF449	0.702	0.029	0.0641	0.0564	3.39	13.6	0.001	1.54	LV	CELLSTATES	vCM1.0	control_PKP2	6	18
HOOK2	0.696	0.0299	2.42	2.21	8.67	13.4	0.00108	1.52	LV	CELLSTATES	vCM1.0	control_PKP2	6	18
CD58	0.695	0.047	0.342	0.303	5.84	11.1	0.00248	1.33	LV	CELLSTATES	vCM1.0	control_PKP2	6	18
EML1	0.694	0.0294	0.214	0.193	5.16	13.5	0.00103	1.53	LV	CELLSTATES	vCM1.0	control_PKP2	6	18
CWC25	0.691	0.0121	0.115	0.104	4.27	18.2	0.000216	1.92	LV	CELLSTATES	vCM1.0	control_PKP2	6	18
PARP1	0.688	0.0162	0.138	0.116	4.48	16.4	0.000375	1.79	LV	CELLSTATES	vCM1.0	control_PKP2	6	18
PTPA	0.688	0.0154	0.201	0.191	5.11	16.7	0.000344	1.81	LV	CELLSTATES	vCM1.0	control_PKP2	6	18
TMEM65	0.686	0.0342	2.29	1.74	8.52	12.7	0.00137	1.47	LV	CELLSTATES	vCM1.0	control_PKP2	6	18
SUMF2	0.685	0.0127	0.225	0.2	5.25	17.8	0.000238	1.9	LV	CELLSTATES	vCM1.0	control_PKP2	6	18
AC006299.1	0.684	0.0431	0.214	0.206	5.18	11.5	0.00211	1.37	LV	CELLSTATES	vCM1.0	control_PKP2	6	18
RPS6KA3	0.683	0.0221	0.471	0.449	6.28	14.8	0.000644	1.66	LV	CELLSTATES	vCM1.0	control_PKP2	6	18
STX4	0.68	0.0339	0.0418	0.042	2.88	12.7	0.00135	1.47	LV	CELLSTATES	vCM1.0	control_PKP2	6	18
TCF4	0.676	0.0491	0.163	0.164	4.82	10.9	0.00268	1.31	LV	CELLSTATES	vCM1.0	control_PKP2	6	18
PPP1R12B	0.67	0.0372	9.08	8.44	10.6	12.2	0.00162	1.43	LV	CELLSTATES	vCM1.0	control_PKP2	6	18
AC073333.1	0.669	0.0442	0.125	0.0917	4.31	11.4	0.00222	1.36	LV	CELLSTATES	vCM1.0	control_PKP2	6	18
CBL	0.668	0.0158	0.139	0.127	4.52	16.6	0.000358	1.8	LV	CELLSTATES	vCM1.0	control_PKP2	6	18
AC027644.4	0.664	0.01	0.264	0.271	5.53	19.2	0.000155	2	LV	CELLSTATES	vCM1.0	control_PKP2	6	18
PGM1	0.664	0.0116	0.771	0.681	6.98	18.6	0.000191	1.94	LV	CELLSTATES	vCM1.0	control_PKP2	6	18
CCDC106	0.661	0.0437	0.0294	0.029	2.38	11.4	0.00218	1.36	LV	CELLSTATES	vCM1.0	control_PKP2	6	18
FAHD1	0.659	0.0123	0.0694	0.061	3.52	18	0.000227	1.91	LV	CELLSTATES	vCM1.0	control_PKP2	6	18
PIP4K2C	0.659	0.0399	0.0254	0.0256	2.17	11.9	0.00184	1.4	LV	CELLSTATES	vCM1.0	control_PKP2	6	18
MAPKAPK3	0.657	0.0158	0.287	0.264	5.58	16.6	0.00036	1.8	LV	CELLSTATES	vCM1.0	control_PKP2	6	18
RGS3	0.656	0.0457	0.54	0.446	6.43	11.2	0.00237	1.34	LV	CELLSTATES	vCM1.0	control_PKP2	6	18
ENO1	0.653	0.0331	0.187	0.175	5	12.9	0.00129	1.48	LV	CELLSTATES	vCM1.0	control_PKP2	6	18
MET	0.648	0.0299	0.109	0.0975	4.16	13.4	0.00108	1.52	LV	CELLSTATES	vCM1.0	control_PKP2	6	18
LSM4	0.647	0.038	0.0526	0.0484	3.14	12.1	0.00168	1.42	LV	CELLSTATES	vCM1.0	control_PKP2	6	18
NDUFB9	0.639	0.0336	0.351	0.333	5.91	12.8	0.00133	1.47	LV	CELLSTATES	vCM1.0	control_PKP2	6	18
MAP3K11	0.638	0.0206	0.0523	0.0496	3.16	15.1	0.000579	1.69	LV	CELLSTATES	vCM1.0	control_PKP2	6	18
CBX3	0.637	0.0165	0.133	0.12	4.49	16.3	0.000389	1.78	LV	CELLSTATES	vCM1.0	control_PKP2	6	18
MFSD3	0.636	0.0352	0.0503	0.0451	3.07	12.5	0.00145	1.45	LV	CELLSTATES	vCM1.0	control_PKP2	6	18
IFRD2	0.635	0.0409	0.153	0.15	4.77	11.8	0.00192	1.39	LV	CELLSTATES	vCM1.0	control_PKP2	6	18
ALKBH4	0.634	0.0381	0.0613	0.0514	3.32	12.1	0.0017	1.42	LV	CELLSTATES	vCM1.0	control_PKP2	6	18
SNU13	0.629	0.0244	0.178	0.166	4.89	14.4	0.000757	1.61	LV	CELLSTATES	vCM1.0	control_PKP2	6	18
DMAC2	0.628	0.0123	0.128	0.119	4.39	18	0.000227	1.91	LV	CELLSTATES	vCM1.0	control_PKP2	6	18
RILPL2	0.623	0.0372	0.039	0.0389	2.74	12.3	0.00161	1.43	LV	CELLSTATES	vCM1.0	control_PKP2	6	18
MCRS1	0.607	0.0377	0.205	0.2	5.16	12.2	0.00166	1.42	LV	CELLSTATES	vCM1.0	control_PKP2	6	18
SF3A2	0.605	0.0393	0.0711	0.0746	3.65	11.9	0.0018	1.41	LV	CELLSTATES	vCM1.0	control_PKP2	6	18
SPAG7	0.6	0.0265	0.212	0.208	5.21	14	0.000861	1.58	LV	CELLSTATES	vCM1.0	control_PKP2	6	18
ADAM23	0.598	0.0384	1.12	1.07	7.55	12	0.00174	1.42	LV	CELLSTATES	vCM1.0	control_PKP2	6	18
SEC61A1	0.597	0.0265	0.137	0.14	4.55	14	0.000863	1.58	LV	CELLSTATES	vCM1.0	control_PKP2	6	18
ETV6	0.596	0.0317	0.727	0.664	6.89	13.1	0.0012	1.5	LV	CELLSTATES	vCM1.0	control_PKP2	6	18
GSS	0.59	0.0121	0.121	0.117	4.4	18.2	0.000214	1.92	LV	CELLSTATES	vCM1.0	control_PKP2	6	18
TEX2	0.589	0.024	0.388	0.34	5.99	14.5	0.000733	1.62	LV	CELLSTATES	vCM1.0	control_PKP2	6	18
FBXL15	0.588	0.0108	0.0745	0.0682	3.65	18.8	0.000176	1.97	LV	CELLSTATES	vCM1.0	control_PKP2	6	18
CRAT	0.584	0.0457	0.0451	0.0431	2.93	11.2	0.00237	1.34	LV	CELLSTATES	vCM1.0	control_PKP2	6	18
OPTN	0.58	0.0491	0.335	0.281	5.73	10.9	0.00267	1.31	LV	CELLSTATES	vCM1.0	control_PKP2	6	18
STK40	0.571	0.0442	0.134	0.13	4.5	11.4	0.00221	1.36	LV	CELLSTATES	vCM1.0	control_PKP2	6	18
URM1	0.571	0.0312	0.16	0.158	4.8	13.1	0.00117	1.51	LV	CELLSTATES	vCM1.0	control_PKP2	6	18
CALU	0.57	0.00494	0.29	0.265	5.58	22.9	5.18e-05	2.31	LV	CELLSTATES	vCM1.0	control_PKP2	6	18
KEAP1	0.566	0.0472	0.078	0.0755	3.75	11.1	0.00252	1.33	LV	CELLSTATES	vCM1.0	control_PKP2	6	18
AKAP9	0.565	0.0457	2.35	2.41	8.66	11.2	0.00236	1.34	LV	CELLSTATES	vCM1.0	control_PKP2	6	18
SHARPIN	0.554	0.00655	0.15	0.153	4.68	21.3	8.22e-05	2.18	LV	CELLSTATES	vCM1.0	control_PKP2	6	18
ZNF250	0.554	0.0364	0.0924	0.0944	3.98	12.4	0.00154	1.44	LV	CELLSTATES	vCM1.0	control_PKP2	6	18
VPS35	0.548	0.042	0.334	0.344	5.87	11.6	0.00202	1.38	LV	CELLSTATES	vCM1.0	control_PKP2	6	18
GGT7	0.546	0.0481	0.579	0.585	6.61	11	0.00259	1.32	LV	CELLSTATES	vCM1.0	control_PKP2	6	18
SURF6	0.541	0.0488	0.0487	0.0436	3.03	10.9	0.00266	1.31	LV	CELLSTATES	vCM1.0	control_PKP2	6	18
DAB2IP	0.538	0.041	0.433	0.422	6.21	11.8	0.00194	1.39	LV	CELLSTATES	vCM1.0	control_PKP2	6	18
CYB5R3	0.532	0.0437	0.229	0.235	5.28	11.4	0.00218	1.36	LV	CELLSTATES	vCM1.0	control_PKP2	6	18
PFKFB3	0.526	0.0492	0.141	0.142	4.58	10.9	0.00269	1.31	LV	CELLSTATES	vCM1.0	control_PKP2	6	18
RHBDD3	0.518	0.047	0.164	0.161	4.78	11.1	0.00248	1.33	LV	CELLSTATES	vCM1.0	control_PKP2	6	18
MUS81	0.51	0.0291	0.135	0.126	4.54	13.5	0.00101	1.54	LV	CELLSTATES	vCM1.0	control_PKP2	6	18

## Sheet: control_PVneg
Gene	logFC	FDR	mean_exp_control	mean_exp_genotype	logCPM	F	PValue	FDR_plot	Region	annotation_level	cell_state	comparison	Observations_genotype	Observations_reference
CCL2	5.34	0.0488	0.0256	0.0025	2.27	16.3	0.00034	1.31	LV	CELLSTATES	vCM1.0	control_PVneg	8	18
CA14	3.32	0.00846	0.0135	0.0108	1.29	28.5	8.81e-06	2.07	LV	CELLSTATES	vCM1.0	control_PVneg	8	18
LINC01060	2.86	0.0187	0.0589	0.0475	3.45	22	5.46e-05	1.73	LV	CELLSTATES	vCM1.0	control_PVneg	8	18
AC004520.1	2.38	0.0306	0.0149	0.0154	1.52	19.1	0.000133	1.51	LV	CELLSTATES	vCM1.0	control_PVneg	8	18
TPM2	1.97	0.00844	1.38	0.875	7.88	32.1	3.45e-06	2.07	LV	CELLSTATES	vCM1.0	control_PVneg	8	18
AC113383.1	1.84	0.0413	0.0363	0.0177	2.58	17.3	0.00024	1.38	LV	CELLSTATES	vCM1.0	control_PVneg	8	18
ADAMTS15	1.55	0.0477	0.184	0.0911	4.83	16.5	0.000322	1.32	LV	CELLSTATES	vCM1.0	control_PVneg	8	18
MYL6	1.54	0.00846	0.965	0.567	7.3	28.6	8.54e-06	2.07	LV	CELLSTATES	vCM1.0	control_PVneg	8	18
IDH2	1.52	0.0156	0.861	0.442	7.11	23.9	3.18e-05	1.81	LV	CELLSTATES	vCM1.0	control_PVneg	8	18
IGFBP7	1.35	0.0187	1.06	0.929	7.5	22	5.44e-05	1.73	LV	CELLSTATES	vCM1.0	control_PVneg	8	18
IFNLR1	1.23	0.0365	0.0576	0.0617	3.36	18.3	0.000177	1.44	LV	CELLSTATES	vCM1.0	control_PVneg	8	18
COL6A1	1.21	0.0488	0.166	0.178	4.92	16.3	0.000347	1.31	LV	CELLSTATES	vCM1.0	control_PVneg	8	18
ABCB9	1.07	0.0367	0.0653	0.0654	3.5	18.1	0.000185	1.44	LV	CELLSTATES	vCM1.0	control_PVneg	8	18
CWC25	1.03	0.0156	0.115	0.103	4.3	23.6	3.46e-05	1.81	LV	CELLSTATES	vCM1.0	control_PVneg	8	18
DMAC2	0.999	0.0182	0.128	0.0799	4.36	22.4	4.83e-05	1.74	LV	CELLSTATES	vCM1.0	control_PVneg	8	18
FBLIM1	0.963	0.027	0.257	0.243	5.48	20	0.000101	1.57	LV	CELLSTATES	vCM1.0	control_PVneg	8	18
PFKM	0.87	0.0398	0.51	0.464	6.42	17.6	0.000218	1.4	LV	CELLSTATES	vCM1.0	control_PVneg	8	18

## Sheet: control_RBM20
Gene	logFC	FDR	mean_exp_control	mean_exp_genotype	logCPM	F	PValue	FDR_plot	Region	annotation_level	cell_state	comparison	Observations_genotype	Observations_reference
CCL2	6.89	0.00133	0.0256	0.000597	2.15	32.3	3.42e-06	2.88	LV	CELLSTATES	vCM1.0	control_RBM20	8	18
GRXCR2	4.69	0.00287	0.528	0.0246	6.23	27.4	1.21e-05	2.54	LV	CELLSTATES	vCM1.0	control_RBM20	8	18
AC016629.2	4.3	0.0344	0.0139	0.00619	1.36	13	0.00112	1.46	LV	CELLSTATES	vCM1.0	control_RBM20	8	18
SERPINE1	3.99	0.0337	0.0328	0.0158	2.02	13.1	0.00106	1.47	LV	CELLSTATES	vCM1.0	control_RBM20	8	18
ADH1B	3.96	0.0144	0.0281	0.00606	2.27	17.4	0.000239	1.84	LV	CELLSTATES	vCM1.0	control_RBM20	8	18
KRTAP10-4	3.83	0.00794	0.0316	0.00335	2.19	20.8	7.93e-05	2.1	LV	CELLSTATES	vCM1.0	control_RBM20	8	18
AC010096.1	3.62	0.0495	0.0215	0.00457	1.74	11.1	0.00228	1.31	LV	CELLSTATES	vCM1.0	control_RBM20	8	18
AC107068.2	3.41	0.00517	1.01	0.176	7.35	23.5	3.58e-05	2.29	LV	CELLSTATES	vCM1.0	control_RBM20	8	18
TSPEAR	3.23	0.00773	0.131	0.0165	4.14	21.1	7.35e-05	2.11	LV	CELLSTATES	vCM1.0	control_RBM20	8	18
RALYL	3.11	0.00598	1.78	0.559	8.07	22.5	4.75e-05	2.22	LV	CELLSTATES	vCM1.0	control_RBM20	8	18
MCTP2	3.01	0.0272	0.119	0.0492	4.07	14.2	0.000721	1.57	LV	CELLSTATES	vCM1.0	control_RBM20	8	18
CHL1	2.93	0.0182	0.047	0.0245	2.94	16.2	0.000358	1.74	LV	CELLSTATES	vCM1.0	control_RBM20	8	18
AL591543.1	2.91	0.0109	0.111	0.0259	3.83	18.8	0.000153	1.96	LV	CELLSTATES	vCM1.0	control_RBM20	8	18
RPS6KB2-AS1	2.87	0.0265	0.0153	0.00801	1.53	14.3	0.00069	1.58	LV	CELLSTATES	vCM1.0	control_RBM20	8	18
STUM	2.85	0.023	0.00489	0.0153	0.0596	14.9	0.000557	1.64	LV	CELLSTATES	vCM1.0	control_RBM20	8	18
LINC02270	2.84	0.0126	0.106	0.0139	4.01	18	0.000193	1.9	LV	CELLSTATES	vCM1.0	control_RBM20	8	18
GMEB1	2.8	0.0159	0.272	0.146	5.55	16.9	0.000281	1.8	LV	CELLSTATES	vCM1.0	control_RBM20	8	18
GPC5	2.78	0.00469	0.794	0.281	6.68	24.2	2.96e-05	2.33	LV	CELLSTATES	vCM1.0	control_RBM20	8	18
MGST1	2.74	0.0201	0.0266	0.019	2.24	15.6	0.000438	1.7	LV	CELLSTATES	vCM1.0	control_RBM20	8	18
USP26	2.73	0.0283	0.0129	0.00914	1.36	14	0.000772	1.55	LV	CELLSTATES	vCM1.0	control_RBM20	8	18
LINC01060	2.68	0.0031	0.0589	0.0865	3.45	26.8	1.43e-05	2.51	LV	CELLSTATES	vCM1.0	control_RBM20	8	18
CNTN2	2.63	0.00592	0.0191	0.00394	1.6	22.6	4.6e-05	2.23	LV	CELLSTATES	vCM1.0	control_RBM20	8	18
AL442647.1	2.61	0.0167	0.0272	0.0235	2.21	16.7	0.000303	1.78	LV	CELLSTATES	vCM1.0	control_RBM20	8	18
C3	2.59	0.0296	0.0315	0.0231	2.45	13.7	0.000875	1.53	LV	CELLSTATES	vCM1.0	control_RBM20	8	18
LINC01405	2.48	0.0348	0.053	0.0222	2.99	12.9	0.00116	1.46	LV	CELLSTATES	vCM1.0	control_RBM20	8	18
GALNTL6	2.41	0.000924	0.178	0.0971	4.87	34.6	1.94e-06	3.03	LV	CELLSTATES	vCM1.0	control_RBM20	8	18
LINC00348	2.4	0.0311	0.00859	0.0141	0.842	13.4	0.000949	1.51	LV	CELLSTATES	vCM1.0	control_RBM20	8	18
ANKRD20A8P	2.37	0.0374	0.0132	0.00938	1.4	12.5	0.00135	1.43	LV	CELLSTATES	vCM1.0	control_RBM20	8	18
PCDHB15	2.35	0.0439	0.0158	0.00847	1.5	11.7	0.00182	1.36	LV	CELLSTATES	vCM1.0	control_RBM20	8	18
PHACTR3	2.34	0.00813	0.102	0.0451	4.06	20.6	8.48e-05	2.09	LV	CELLSTATES	vCM1.0	control_RBM20	8	18
COL15A1	2.33	0.0288	0.0488	0.0211	3	13.8	0.000819	1.54	LV	CELLSTATES	vCM1.0	control_RBM20	8	18
TLL1	2.31	0.0219	0.0226	0.0123	1.55	15.2	0.000499	1.66	LV	CELLSTATES	vCM1.0	control_RBM20	8	18
ART1	2.27	0.0198	0.024	0.00854	2	15.8	0.000416	1.7	LV	CELLSTATES	vCM1.0	control_RBM20	8	18
CPS1	2.24	0.0355	0.0894	0.0527	3.97	12.8	0.00121	1.45	LV	CELLSTATES	vCM1.0	control_RBM20	8	18
PKN2-AS1	2.22	0.0406	0.204	0.137	5.14	12	0.0016	1.39	LV	CELLSTATES	vCM1.0	control_RBM20	8	18
BMP7	2.21	0.0245	0.0353	0.0183	2.5	14.7	0.000605	1.61	LV	CELLSTATES	vCM1.0	control_RBM20	8	18
AQP4	2.2	0.0246	0.0252	0.0138	2.13	14.6	0.000622	1.61	LV	CELLSTATES	vCM1.0	control_RBM20	8	18
ENO4	2.19	0.0279	0.123	0.0765	4.4	14.1	0.000754	1.56	LV	CELLSTATES	vCM1.0	control_RBM20	8	18
EVA1A	2.16	0.0347	0.0192	0.013	1.9	12.9	0.00114	1.46	LV	CELLSTATES	vCM1.0	control_RBM20	8	18
KCNMA1	2.04	0.00277	0.0664	0.0455	3.3	28	1.02e-05	2.56	LV	CELLSTATES	vCM1.0	control_RBM20	8	18
ZNF804A	2.04	0.0494	0.0203	0.0113	1.67	11.1	0.00226	1.31	LV	CELLSTATES	vCM1.0	control_RBM20	8	18
AL845331.2	2.03	0.0154	0.243	0.109	5.31	17	0.000269	1.81	LV	CELLSTATES	vCM1.0	control_RBM20	8	18
CCDC190	2.02	0.042	0.0139	0.0091	1.37	11.9	0.00171	1.38	LV	CELLSTATES	vCM1.0	control_RBM20	8	18
G0S2	2.02	0.0152	0.301	0.128	5.52	17.1	0.000263	1.82	LV	CELLSTATES	vCM1.0	control_RBM20	8	18
NIPAL1	1.99	0.0224	0.0283	0.0129	2.31	15.1	0.000518	1.65	LV	CELLSTATES	vCM1.0	control_RBM20	8	18
AC095050.1	1.96	0.0424	0.0116	0.014	1.2	11.8	0.00172	1.37	LV	CELLSTATES	vCM1.0	control_RBM20	8	18
AC004520.1	1.92	0.0194	0.0149	0.00546	1.39	15.9	0.000396	1.71	LV	CELLSTATES	vCM1.0	control_RBM20	8	18
RABGGTA	1.92	0.0494	0.0183	0.0101	1.79	11.2	0.00225	1.31	LV	CELLSTATES	vCM1.0	control_RBM20	8	18
CA14	1.91	0.00794	0.0135	0.00441	1.22	20.9	7.9e-05	2.1	LV	CELLSTATES	vCM1.0	control_RBM20	8	18
AP001372.1	1.9	0.0301	0.0442	0.0373	2.99	13.6	0.000898	1.52	LV	CELLSTATES	vCM1.0	control_RBM20	8	18
DGKB	1.87	0.0219	0.0489	0.0234	3.06	15.2	0.000504	1.66	LV	CELLSTATES	vCM1.0	control_RBM20	8	18
NTRK3	1.82	0.0283	0.0438	0.0146	2.81	14	0.000773	1.55	LV	CELLSTATES	vCM1.0	control_RBM20	8	18
OPCML	1.82	0.0227	0.0898	0.069	4	15	0.000546	1.64	LV	CELLSTATES	vCM1.0	control_RBM20	8	18
ALCAM	1.8	0.0146	0.0237	0.013	2.03	17.3	0.000245	1.83	LV	CELLSTATES	vCM1.0	control_RBM20	8	18
AC007370.1	1.78	0.0286	0.0191	0.00981	1.77	13.9	0.000799	1.54	LV	CELLSTATES	vCM1.0	control_RBM20	8	18
AL451069.1	1.78	0.018	0.138	0.0505	4.39	16.3	0.00035	1.74	LV	CELLSTATES	vCM1.0	control_RBM20	8	18
PAWR	1.78	0.00359	0.0857	0.0348	3.65	26	1.78e-05	2.45	LV	CELLSTATES	vCM1.0	control_RBM20	8	18
AP003181.1	1.77	0.00826	0.0543	0.0263	3.13	20.4	9.04e-05	2.08	LV	CELLSTATES	vCM1.0	control_RBM20	8	18
PDGFRB	1.76	0.0386	0.0206	0.00929	1.89	12.2	0.00148	1.41	LV	CELLSTATES	vCM1.0	control_RBM20	8	18
RGMA	1.76	0.0225	0.0272	0.0135	2.28	15.1	0.000529	1.65	LV	CELLSTATES	vCM1.0	control_RBM20	8	18
TLL2	1.74	0.00901	0.122	0.0634	4.25	19.8	0.000111	2.05	LV	CELLSTATES	vCM1.0	control_RBM20	8	18
NAALAD2	1.73	0.0376	0.0143	0.0132	1.37	12.4	0.00139	1.43	LV	CELLSTATES	vCM1.0	control_RBM20	8	18
PROSER2	1.73	0.0354	0.0211	0.0131	1.88	12.8	0.00121	1.45	LV	CELLSTATES	vCM1.0	control_RBM20	8	18
AC022034.2	1.71	0.00149	1.65	0.914	7.93	31.6	4.01e-06	2.83	LV	CELLSTATES	vCM1.0	control_RBM20	8	18
AC109927.1	1.71	0.0151	0.124	0.106	4.29	17.2	0.000258	1.82	LV	CELLSTATES	vCM1.0	control_RBM20	8	18
MARCH11	1.7	0.0182	0.357	0.146	5.66	16.2	0.000358	1.74	LV	CELLSTATES	vCM1.0	control_RBM20	8	18
CDH18	1.69	0.0348	0.0742	0.0646	3.67	12.9	0.00114	1.46	LV	CELLSTATES	vCM1.0	control_RBM20	8	18
FAM201A	1.67	0.0328	0.0133	0.00518	1.06	13.2	0.00103	1.48	LV	CELLSTATES	vCM1.0	control_RBM20	8	18
HS3ST1	1.67	0.047	0.0136	0.0069	1.26	11.4	0.00205	1.33	LV	CELLSTATES	vCM1.0	control_RBM20	8	18
AL392046.1	1.66	0.036	0.0259	0.0254	2.32	12.7	0.00126	1.44	LV	CELLSTATES	vCM1.0	control_RBM20	8	18
MYH13	1.66	0.046	0.0353	0.0762	2.82	11.5	0.00197	1.34	LV	CELLSTATES	vCM1.0	control_RBM20	8	18
NGF	1.66	0.0197	0.0334	0.0244	2.5	15.8	0.000409	1.71	LV	CELLSTATES	vCM1.0	control_RBM20	8	18
SKAP1	1.66	0.0348	0.0216	0.0211	2.02	12.9	0.00115	1.46	LV	CELLSTATES	vCM1.0	control_RBM20	8	18
SLIT2	1.65	0.0256	0.0415	0.0205	2.76	14.5	0.000654	1.59	LV	CELLSTATES	vCM1.0	control_RBM20	8	18
FER1L6	1.64	0.00821	0.032	0.0105	2.36	20.5	8.68e-05	2.09	LV	CELLSTATES	vCM1.0	control_RBM20	8	18
HIGD1B	1.64	0.0288	0.0237	0.0186	2.13	13.8	0.000828	1.54	LV	CELLSTATES	vCM1.0	control_RBM20	8	18
FBN3	1.62	0.0128	0.02	0.0176	1.83	17.9	0.000202	1.89	LV	CELLSTATES	vCM1.0	control_RBM20	8	18
ACMSD	1.61	0.0307	0.039	0.0353	2.64	13.5	0.000929	1.51	LV	CELLSTATES	vCM1.0	control_RBM20	8	18
LINC02133	1.61	0.00967	0.0179	0.0129	1.61	19.4	0.000124	2.01	LV	CELLSTATES	vCM1.0	control_RBM20	8	18
BMS1P14	1.59	0.0446	0.305	0.161	5.6	11.7	0.00186	1.35	LV	CELLSTATES	vCM1.0	control_RBM20	8	18
FBXO17	1.58	0.0271	0.0157	0.0236	1.47	14.2	0.000714	1.57	LV	CELLSTATES	vCM1.0	control_RBM20	8	18
AC008691.1	1.57	0.00161	0.0888	0.0626	3.78	31.2	4.46e-06	2.79	LV	CELLSTATES	vCM1.0	control_RBM20	8	18
LRRTM4	1.57	0.0199	0.141	0.0611	4.35	15.7	0.00042	1.7	LV	CELLSTATES	vCM1.0	control_RBM20	8	18
MID1IP1	1.57	0.0494	0.0615	0.0412	3.32	11.1	0.00227	1.31	LV	CELLSTATES	vCM1.0	control_RBM20	8	18
AL049875.1	1.56	0.00877	0.0466	0.0339	2.88	20.1	0.0001	2.06	LV	CELLSTATES	vCM1.0	control_RBM20	8	18
SPTBN2	1.56	0.0173	0.0297	0.0302	2.32	16.5	0.000319	1.76	LV	CELLSTATES	vCM1.0	control_RBM20	8	18
AC007513.1	1.55	0.0316	0.0146	0.0139	1.46	13.4	0.000972	1.5	LV	CELLSTATES	vCM1.0	control_RBM20	8	18
FYB1	1.54	0.0301	0.0271	0.0421	2.38	13.6	0.000894	1.52	LV	CELLSTATES	vCM1.0	control_RBM20	8	18
AP003110.1	1.53	0.0267	0.0406	0.0384	2.88	14.3	0.000703	1.57	LV	CELLSTATES	vCM1.0	control_RBM20	8	18
ALPK1	1.52	0.0341	0.028	0.0247	2.27	13	0.0011	1.47	LV	CELLSTATES	vCM1.0	control_RBM20	8	18
STEAP2	1.52	0.00734	0.0934	0.0615	3.96	21.4	6.77e-05	2.13	LV	CELLSTATES	vCM1.0	control_RBM20	8	18
TMEM254-AS1	1.51	0.019	0.0347	0.0182	2.45	16	0.000383	1.72	LV	CELLSTATES	vCM1.0	control_RBM20	8	18
TRPC4	1.51	0.0356	0.0832	0.0592	3.8	12.7	0.00123	1.45	LV	CELLSTATES	vCM1.0	control_RBM20	8	18
AP002989.1	1.48	0.0494	0.0205	0.0119	1.81	11.2	0.00224	1.31	LV	CELLSTATES	vCM1.0	control_RBM20	8	18
PROB1	1.48	0.0341	0.0287	0.019	2.3	13	0.0011	1.47	LV	CELLSTATES	vCM1.0	control_RBM20	8	18
AC020661.2	1.47	0.0402	0.0527	0.068	3.29	12.1	0.00156	1.4	LV	CELLSTATES	vCM1.0	control_RBM20	8	18
AC091078.1	1.47	0.0284	0.055	0.0357	3.21	14	0.000778	1.55	LV	CELLSTATES	vCM1.0	control_RBM20	8	18
NFE2L3	1.47	0.00592	0.482	0.248	6.13	22.6	4.63e-05	2.23	LV	CELLSTATES	vCM1.0	control_RBM20	8	18
SLC35B2	1.47	0.0371	0.0141	0.0115	1.39	12.5	0.00132	1.43	LV	CELLSTATES	vCM1.0	control_RBM20	8	18
AC246680.1	1.46	0.0465	0.0176	0.0209	1.59	11.4	0.00201	1.33	LV	CELLSTATES	vCM1.0	control_RBM20	8	18
LINC01435	1.46	0.0162	0.0264	0.022	2.17	16.8	0.000287	1.79	LV	CELLSTATES	vCM1.0	control_RBM20	8	18
NETO2	1.42	0.0426	0.0156	0.0167	1.55	11.8	0.00174	1.37	LV	CELLSTATES	vCM1.0	control_RBM20	8	18
LINC01482	1.41	0.0296	0.088	0.0537	3.85	13.7	0.000875	1.53	LV	CELLSTATES	vCM1.0	control_RBM20	8	18
NCF2	1.41	0.0327	0.0179	0.019	1.62	13.2	0.00102	1.49	LV	CELLSTATES	vCM1.0	control_RBM20	8	18
AC027288.3	1.4	0.0284	0.0267	0.0173	2.12	14	0.000785	1.55	LV	CELLSTATES	vCM1.0	control_RBM20	8	18
LINC01807	1.4	0.0436	0.0454	0.0186	2.8	11.7	0.0018	1.36	LV	CELLSTATES	vCM1.0	control_RBM20	8	18
SCN8A	1.4	0.0213	0.0153	0.0185	1.5	15.3	0.000482	1.67	LV	CELLSTATES	vCM1.0	control_RBM20	8	18
SMIM35	1.4	0.0353	0.0452	0.0464	3.06	12.8	0.00118	1.45	LV	CELLSTATES	vCM1.0	control_RBM20	8	18
ANKRD18A	1.39	0.0432	0.0566	0.0542	3.17	11.8	0.00177	1.36	LV	CELLSTATES	vCM1.0	control_RBM20	8	18
AC009226.1	1.36	0.0333	0.0253	0.0222	2.08	13.2	0.00105	1.48	LV	CELLSTATES	vCM1.0	control_RBM20	8	18
LINC02398	1.36	0.0396	0.304	0.206	5.58	12.2	0.00152	1.4	LV	CELLSTATES	vCM1.0	control_RBM20	8	18
SLC35F1	1.36	0.0408	0.267	0.158	5.41	12	0.00161	1.39	LV	CELLSTATES	vCM1.0	control_RBM20	8	18
ZNF284	1.35	0.0341	0.00911	0.0171	0.841	13.1	0.00109	1.47	LV	CELLSTATES	vCM1.0	control_RBM20	8	18
NKAPL	1.34	0.0227	0.0955	0.0613	3.85	15	0.000542	1.64	LV	CELLSTATES	vCM1.0	control_RBM20	8	18
AC005697.1	1.33	0.0433	0.0195	0.00889	1.75	11.8	0.00178	1.36	LV	CELLSTATES	vCM1.0	control_RBM20	8	18
CFTR	1.33	0.0381	0.0278	0.0235	2.34	12.3	0.00144	1.42	LV	CELLSTATES	vCM1.0	control_RBM20	8	18
IDH2	1.33	0.00478	0.861	0.551	7.08	24	3.06e-05	2.32	LV	CELLSTATES	vCM1.0	control_RBM20	8	18
LRP1	1.33	0.0354	0.131	0.0649	4.42	12.8	0.00121	1.45	LV	CELLSTATES	vCM1.0	control_RBM20	8	18
SMAGP	1.31	0.0409	0.0123	0.0144	1.22	12	0.00164	1.39	LV	CELLSTATES	vCM1.0	control_RBM20	8	18
NEK8	1.3	0.0374	0.0114	0.0144	1.04	12.5	0.00136	1.43	LV	CELLSTATES	vCM1.0	control_RBM20	8	18
CTNNA2	1.29	0.0195	0.0658	0.0754	3.57	15.9	0.000401	1.71	LV	CELLSTATES	vCM1.0	control_RBM20	8	18
GPC6	1.29	0.017	0.159	0.113	4.7	16.6	0.000311	1.77	LV	CELLSTATES	vCM1.0	control_RBM20	8	18
KCTD8	1.29	0.0319	0.0483	0.0684	3.11	13.3	0.000981	1.5	LV	CELLSTATES	vCM1.0	control_RBM20	8	18
AC016650.1	1.28	0.0326	0.429	0.165	5.86	13.3	0.00101	1.49	LV	CELLSTATES	vCM1.0	control_RBM20	8	18
MYO1D	1.26	0.00682	0.235	0.185	5.24	21.7	6.09e-05	2.17	LV	CELLSTATES	vCM1.0	control_RBM20	8	18
POLD1	1.24	0.0375	0.0126	0.0268	1.23	12.4	0.00137	1.43	LV	CELLSTATES	vCM1.0	control_RBM20	8	18
CEP85L	1.21	0.036	0.892	0.619	7.19	12.7	0.00126	1.44	LV	CELLSTATES	vCM1.0	control_RBM20	8	18
ROBO1	1.19	0.0196	0.0875	0.0804	3.96	15.8	0.000404	1.71	LV	CELLSTATES	vCM1.0	control_RBM20	8	18
ETS1	1.18	0.0263	0.068	0.0513	3.4	14.3	0.000682	1.58	LV	CELLSTATES	vCM1.0	control_RBM20	8	18
ALG1L2	1.17	0.0357	0.0141	0.0149	1.37	12.7	0.00124	1.45	LV	CELLSTATES	vCM1.0	control_RBM20	8	18
FAR2	1.17	0.0499	0.596	0.482	6.55	11.1	0.0023	1.3	LV	CELLSTATES	vCM1.0	control_RBM20	8	18
KIAA1257	1.16	0.0374	0.0763	0.0612	3.65	12.5	0.00134	1.43	LV	CELLSTATES	vCM1.0	control_RBM20	8	18
NAXE	1.16	0.0358	0.0417	0.0397	2.87	12.7	0.00124	1.45	LV	CELLSTATES	vCM1.0	control_RBM20	8	18
DNASE1L1	1.15	0.0158	0.117	0.104	4.23	16.9	0.000279	1.8	LV	CELLSTATES	vCM1.0	control_RBM20	8	18
LINC02334	1.15	0.00813	0.645	0.429	6.64	20.7	8.28e-05	2.09	LV	CELLSTATES	vCM1.0	control_RBM20	8	18
MANEA	1.14	0.0285	0.0547	0.0596	3.28	13.9	0.000789	1.55	LV	CELLSTATES	vCM1.0	control_RBM20	8	18
AP003170.3	1.13	0.0412	0.0697	0.0528	3.57	11.9	0.00167	1.38	LV	CELLSTATES	vCM1.0	control_RBM20	8	18
TMC5	1.12	0.0456	0.0222	0.0179	2.04	11.6	0.00192	1.34	LV	CELLSTATES	vCM1.0	control_RBM20	8	18
AC009318.1	1.11	0.0378	0.356	0.297	5.84	12.4	0.00142	1.42	LV	CELLSTATES	vCM1.0	control_RBM20	8	18
FRMD4A	1.11	0.0295	0.456	0.406	6.23	13.7	0.000858	1.53	LV	CELLSTATES	vCM1.0	control_RBM20	8	18
B4GALT6	1.1	0.019	0.0433	0.0526	2.94	16	0.000383	1.72	LV	CELLSTATES	vCM1.0	control_RBM20	8	18
CCDC157	1.1	0.0494	0.0156	0.0184	1.54	11.2	0.00225	1.31	LV	CELLSTATES	vCM1.0	control_RBM20	8	18
PPP1R1C	1.08	0.0457	1.1	0.718	7.4	11.6	0.00192	1.34	LV	CELLSTATES	vCM1.0	control_RBM20	8	18
MEI4	1.07	0.0308	0.0558	0.0707	3.3	13.5	0.000934	1.51	LV	CELLSTATES	vCM1.0	control_RBM20	8	18
RACGAP1	1.05	0.038	0.0148	0.0155	1.44	12.3	0.00143	1.42	LV	CELLSTATES	vCM1.0	control_RBM20	8	18
STPG2	1.04	0.00827	0.191	0.113	4.88	20.4	9.12e-05	2.08	LV	CELLSTATES	vCM1.0	control_RBM20	8	18
XRCC4	1.03	0.0475	0.24	0.231	5.21	11.3	0.0021	1.32	LV	CELLSTATES	vCM1.0	control_RBM20	8	18
AC103876.1	1.02	0.0213	0.0813	0.0945	3.83	15.3	0.000478	1.67	LV	CELLSTATES	vCM1.0	control_RBM20	8	18
LINC00685	0.994	0.0374	0.146	0.19	4.67	12.5	0.00136	1.43	LV	CELLSTATES	vCM1.0	control_RBM20	8	18
MAL2	0.988	0.0372	0.0134	0.0153	1.28	12.5	0.00134	1.43	LV	CELLSTATES	vCM1.0	control_RBM20	8	18
TEX49	0.983	0.0488	0.0127	0.0197	1.24	11.2	0.0022	1.31	LV	CELLSTATES	vCM1.0	control_RBM20	8	18
STXBP6	0.967	0.0134	1.11	0.949	7.5	17.7	0.000215	1.87	LV	CELLSTATES	vCM1.0	control_RBM20	8	18
PDE4A	0.963	0.0494	0.0676	0.0709	3.53	11.1	0.00227	1.31	LV	CELLSTATES	vCM1.0	control_RBM20	8	18
RMI1	0.931	0.00467	0.132	0.146	4.48	24.3	2.81e-05	2.33	LV	CELLSTATES	vCM1.0	control_RBM20	8	18
DDX39A	0.917	0.0429	0.0425	0.064	2.96	11.8	0.00175	1.37	LV	CELLSTATES	vCM1.0	control_RBM20	8	18
ITGA3	0.913	0.0378	0.182	0.18	4.9	12.4	0.00141	1.42	LV	CELLSTATES	vCM1.0	control_RBM20	8	18
LINC01515	0.905	0.0409	0.123	0.0878	4.28	12	0.00164	1.39	LV	CELLSTATES	vCM1.0	control_RBM20	8	18
TBX20	0.904	0.036	1.75	1.52	8.09	12.7	0.00126	1.44	LV	CELLSTATES	vCM1.0	control_RBM20	8	18
RSU1	0.875	0.00744	0.471	0.429	6.27	21.3	6.93e-05	2.13	LV	CELLSTATES	vCM1.0	control_RBM20	8	18
SMYD1	0.863	0.0465	1.59	1.52	8.01	11.5	0.002	1.33	LV	CELLSTATES	vCM1.0	control_RBM20	8	18
ISG20L2	0.854	0.0284	0.0524	0.0603	3.18	14	0.000783	1.55	LV	CELLSTATES	vCM1.0	control_RBM20	8	18
TMEM220	0.845	0.0178	0.238	0.182	5.2	16.4	0.000335	1.75	LV	CELLSTATES	vCM1.0	control_RBM20	8	18
C2orf68	0.807	0.0494	0.108	0.137	4.28	11.1	0.00227	1.31	LV	CELLSTATES	vCM1.0	control_RBM20	8	18
GAREM1	0.806	0.0374	1.1	1.11	7.5	12.5	0.00136	1.43	LV	CELLSTATES	vCM1.0	control_RBM20	8	18
AC008438.1	0.798	0.038	0.0672	0.0702	3.53	12.3	0.00143	1.42	LV	CELLSTATES	vCM1.0	control_RBM20	8	18
POLM	0.794	0.0284	0.179	0.182	4.87	14	0.000784	1.55	LV	CELLSTATES	vCM1.0	control_RBM20	8	18
SEMA3C	0.784	0.0444	0.735	0.716	6.88	11.7	0.00185	1.35	LV	CELLSTATES	vCM1.0	control_RBM20	8	18
ZNF565	0.77	0.0375	0.755	0.797	6.99	12.4	0.00137	1.43	LV	CELLSTATES	vCM1.0	control_RBM20	8	18
IFNLR1	0.753	0.041	0.0576	0.0654	3.32	12	0.00165	1.39	LV	CELLSTATES	vCM1.0	control_RBM20	8	18
COMMD6	0.752	0.047	0.0992	0.114	4.06	11.4	0.00205	1.33	LV	CELLSTATES	vCM1.0	control_RBM20	8	18
METTL5	0.743	0.0142	0.099	0.135	4.12	17.5	0.000233	1.85	LV	CELLSTATES	vCM1.0	control_RBM20	8	18
AC027644.4	0.737	0.019	0.264	0.308	5.52	16	0.000383	1.72	LV	CELLSTATES	vCM1.0	control_RBM20	8	18
GNAI3	0.709	0.02	0.414	0.378	6.02	15.7	0.000424	1.7	LV	CELLSTATES	vCM1.0	control_RBM20	8	18
CNPPD1	0.706	0.0371	0.0515	0.0463	3.12	12.5	0.00132	1.43	LV	CELLSTATES	vCM1.0	control_RBM20	8	18
MTUS2	0.7	0.024	2.45	2.51	8.68	14.8	0.000586	1.62	LV	CELLSTATES	vCM1.0	control_RBM20	8	18
HSPA12A	0.699	0.0354	0.219	0.257	5.18	12.8	0.00121	1.45	LV	CELLSTATES	vCM1.0	control_RBM20	8	18
TUSC3	0.692	0.0266	0.408	0.384	6.03	14.3	0.000696	1.58	LV	CELLSTATES	vCM1.0	control_RBM20	8	18
NOMO2	0.685	0.0499	0.0843	0.111	3.93	11.1	0.0023	1.3	LV	CELLSTATES	vCM1.0	control_RBM20	8	18
ZFP82	0.677	0.0288	0.121	0.147	4.37	13.8	0.000827	1.54	LV	CELLSTATES	vCM1.0	control_RBM20	8	18
POU6F1	0.649	0.047	0.0558	0.0686	3.25	11.4	0.00206	1.33	LV	CELLSTATES	vCM1.0	control_RBM20	8	18
BCL11A	0.643	0.0343	0.562	0.727	6.63	13	0.00111	1.47	LV	CELLSTATES	vCM1.0	control_RBM20	8	18
ZBTB43	0.63	0.0151	0.706	0.717	6.85	17.2	0.000256	1.82	LV	CELLSTATES	vCM1.0	control_RBM20	8	18
DMAC2	0.575	0.0465	0.128	0.124	4.37	11.5	0.002	1.33	LV	CELLSTATES	vCM1.0	control_RBM20	8	18
SHARPIN	0.565	0.0409	0.15	0.14	4.63	12	0.00164	1.39	LV	CELLSTATES	vCM1.0	control_RBM20	8	18
EMC3	0.514	0.0327	0.235	0.293	5.34	13.2	0.00102	1.49	LV	CELLSTATES	vCM1.0	control_RBM20	8	18
PIN4	0.501	0.0409	0.175	0.219	4.92	12	0.00163	1.39	LV	CELLSTATES	vCM1.0	control_RBM20	8	18

## Sheet: control_TTN
Gene	logFC	FDR	mean_exp_control	mean_exp_genotype	logCPM	F	PValue	FDR_plot	Region	annotation_level	cell_state	comparison	Observations_genotype	Observations_reference
CCL2	5.9	8.38e-05	0.0256	0.00149	1.91	50.8	3.25e-08	4.08	LV	CELLSTATES	vCM1.0	control_TTN	12	18
ELF3	5.85	0.0163	0.0591	0.00274	2.71	14.1	0.000662	1.79	LV	CELLSTATES	vCM1.0	control_TTN	12	18
PLA2G2A	5.73	0.00241	0.0536	0.00255	3.02	25.8	1.38e-05	2.62	LV	CELLSTATES	vCM1.0	control_TTN	12	18
FOS	4.72	0.0123	0.1	0.0162	3.76	15.8	0.00035	1.91	LV	CELLSTATES	vCM1.0	control_TTN	12	18
APOD	4.62	0.00459	0.441	0.0398	5.96	21.7	4.78e-05	2.34	LV	CELLSTATES	vCM1.0	control_TTN	12	18
NR4A3	3.97	0.013	0.282	0.0507	5.12	15.4	0.000401	1.89	LV	CELLSTATES	vCM1.0	control_TTN	12	18
IFITM2	3.76	0.00267	0.0334	0.00759	2.36	25.2	1.67e-05	2.57	LV	CELLSTATES	vCM1.0	control_TTN	12	18
AC016629.2	3.52	0.00789	0.0139	0.00344	1.14	18.7	0.00013	2.1	LV	CELLSTATES	vCM1.0	control_TTN	12	18
UQCR11	3.24	0.0087	0.0176	0.00899	1.69	17.9	0.000167	2.06	LV	CELLSTATES	vCM1.0	control_TTN	12	18
NR4A1	3.19	0.017	0.479	0.156	6.03	13.9	0.000708	1.77	LV	CELLSTATES	vCM1.0	control_TTN	12	18
FAM43A	3.17	0.00961	0.0602	0.0211	3	17.1	0.000221	2.02	LV	CELLSTATES	vCM1.0	control_TTN	12	18
ADH1B	3.1	0.00319	0.0281	0.00573	2.06	23.7	2.56e-05	2.5	LV	CELLSTATES	vCM1.0	control_TTN	12	18
HIST2H2BE	3.1	0.00834	0.11	0.0382	4.09	18.3	0.000147	2.08	LV	CELLSTATES	vCM1.0	control_TTN	12	18
AC090630.1	3.02	0.0149	0.0352	0.0129	2.6	14.6	0.000554	1.83	LV	CELLSTATES	vCM1.0	control_TTN	12	18
IFITM3	2.99	0.00543	0.068	0.0245	3.42	20.6	6.89e-05	2.27	LV	CELLSTATES	vCM1.0	control_TTN	12	18
AC010096.1	2.94	0.011	0.0215	0.0047	1.53	16.4	0.000286	1.96	LV	CELLSTATES	vCM1.0	control_TTN	12	18
BHLHE40	2.92	0.00519	0.0968	0.0348	3.89	20.9	6.2e-05	2.28	LV	CELLSTATES	vCM1.0	control_TTN	12	18
RPS17	2.92	0.0221	0.0209	0.00982	1.87	12.6	0.00115	1.66	LV	CELLSTATES	vCM1.0	control_TTN	12	18
HIST1H2BG	2.9	0.0103	0.018	0.00503	1.31	16.8	0.000249	1.99	LV	CELLSTATES	vCM1.0	control_TTN	12	18
SH3BGRL3	2.89	0.013	0.029	0.0117	2.2	15.4	0.000408	1.89	LV	CELLSTATES	vCM1.0	control_TTN	12	18
SERPINE1	2.87	0.0149	0.0328	0.00843	1.8	14.5	0.000554	1.83	LV	CELLSTATES	vCM1.0	control_TTN	12	18
HSPB1	2.86	0.0134	0.922	0.409	7.25	15.1	0.000445	1.87	LV	CELLSTATES	vCM1.0	control_TTN	12	18
MCTP2	2.82	0.00198	0.119	0.0239	3.83	27.2	9.32e-06	2.7	LV	CELLSTATES	vCM1.0	control_TTN	12	18
TIMP1	2.79	0.00543	0.0799	0.02	3.46	20.6	6.92e-05	2.27	LV	CELLSTATES	vCM1.0	control_TTN	12	18
GEM	2.76	0.00122	0.215	0.0646	4.69	30.2	4e-06	2.91	LV	CELLSTATES	vCM1.0	control_TTN	12	18
GRXCR2	2.74	0.00952	0.528	0.089	6.09	17.2	0.000211	2.02	LV	CELLSTATES	vCM1.0	control_TTN	12	18
AC103591.3	2.66	0.0113	0.0268	0.0112	2.13	16.2	0.000302	1.95	LV	CELLSTATES	vCM1.0	control_TTN	12	18
GPX3	2.66	0.0127	0.125	0.0571	4.31	15.6	0.000378	1.9	LV	CELLSTATES	vCM1.0	control_TTN	12	18
CFD	2.65	0.014	0.262	0.0635	5.15	14.9	0.000483	1.85	LV	CELLSTATES	vCM1.0	control_TTN	12	18
S100A4	2.64	0.0128	0.0534	0.0175	2.98	15.5	0.000386	1.89	LV	CELLSTATES	vCM1.0	control_TTN	12	18
APOE	2.59	0.0163	0.0374	0.011	2.51	14.1	0.000666	1.79	LV	CELLSTATES	vCM1.0	control_TTN	12	18
C1R	2.56	0.00501	0.0366	0.0123	2.43	21.3	5.56e-05	2.3	LV	CELLSTATES	vCM1.0	control_TTN	12	18
SERPING1	2.53	0.0171	0.0389	0.0145	2.58	13.9	0.000719	1.77	LV	CELLSTATES	vCM1.0	control_TTN	12	18
LINC02471	2.51	0.0152	0.026	0.0109	1.98	14.4	0.000582	1.82	LV	CELLSTATES	vCM1.0	control_TTN	12	18
ADIRF	2.38	0.00348	0.0224	0.00934	1.83	23.4	2.84e-05	2.46	LV	CELLSTATES	vCM1.0	control_TTN	12	18
C3	2.37	0.0061	0.0315	0.0132	2.24	20	8.22e-05	2.21	LV	CELLSTATES	vCM1.0	control_TTN	12	18
ABRA	2.36	0.0127	0.154	0.0725	4.52	15.6	0.000382	1.9	LV	CELLSTATES	vCM1.0	control_TTN	12	18
MGST1	2.36	0.00406	0.0266	0.00745	2	22.4	3.82e-05	2.39	LV	CELLSTATES	vCM1.0	control_TTN	12	18
AC107068.2	2.33	0.00475	1.01	0.352	7.24	21.6	5.05e-05	2.32	LV	CELLSTATES	vCM1.0	control_TTN	12	18
TM4SF1	2.33	0.0123	0.0204	0.00708	1.67	15.8	0.000354	1.91	LV	CELLSTATES	vCM1.0	control_TTN	12	18
DUSP2	2.31	0.0177	0.0126	0.00589	0.926	13.7	0.000774	1.75	LV	CELLSTATES	vCM1.0	control_TTN	12	18
CA14	2.3	8.38e-05	0.0135	0.0047	1.02	53	2.06e-08	4.08	LV	CELLSTATES	vCM1.0	control_TTN	12	18
TM4SF1-AS1	2.29	0.0156	0.048	0.0267	3.07	14.3	0.000608	1.81	LV	CELLSTATES	vCM1.0	control_TTN	12	18
LINC01808	2.27	0.0427	0.0221	0.00624	1.51	9.62	0.00388	1.37	LV	CELLSTATES	vCM1.0	control_TTN	12	18
ANKRD20A8P	2.26	0.0082	0.0132	0.00778	1.22	18.4	0.000141	2.09	LV	CELLSTATES	vCM1.0	control_TTN	12	18
GMEB1	2.26	0.00537	0.272	0.132	5.39	20.8	6.49e-05	2.27	LV	CELLSTATES	vCM1.0	control_TTN	12	18
ACTB	2.21	0.00313	1.56	0.866	7.88	24	2.39e-05	2.5	LV	CELLSTATES	vCM1.0	control_TTN	12	18
CLNK	2.2	0.0129	0.136	0.0756	4.5	15.5	0.000394	1.89	LV	CELLSTATES	vCM1.0	control_TTN	12	18
CNN1	2.2	0.0198	0.103	0.0529	3.89	13.1	0.000966	1.7	LV	CELLSTATES	vCM1.0	control_TTN	12	18
COL15A1	2.18	0.00418	0.0488	0.0201	2.83	22.3	4.02e-05	2.38	LV	CELLSTATES	vCM1.0	control_TTN	12	18
IDO1	2.17	0.0103	0.0307	0.0177	2.4	16.7	0.000252	1.99	LV	CELLSTATES	vCM1.0	control_TTN	12	18
IGFBP4	2.15	0.00868	0.02	0.0104	1.72	17.9	0.000166	2.06	LV	CELLSTATES	vCM1.0	control_TTN	12	18
USP26	2.15	0.00952	0.0129	0.00614	1.18	17.3	0.000203	2.02	LV	CELLSTATES	vCM1.0	control_TTN	12	18
HIST1H2BD	2.13	0.0171	0.061	0.0257	3.04	13.9	0.000719	1.77	LV	CELLSTATES	vCM1.0	control_TTN	12	18
EDNRB	2.09	0.0129	0.0153	0.00634	1.23	15.5	0.000393	1.89	LV	CELLSTATES	vCM1.0	control_TTN	12	18
GRK5	2.08	0.0141	0.624	0.393	6.4	14.9	0.000495	1.85	LV	CELLSTATES	vCM1.0	control_TTN	12	18
NDUFA4L2	2.07	0.0294	0.0222	0.0137	1.92	11.3	0.00197	1.53	LV	CELLSTATES	vCM1.0	control_TTN	12	18
LINC01193	2.06	0.0374	0.0237	0.00619	1.51	10.2	0.00306	1.43	LV	CELLSTATES	vCM1.0	control_TTN	12	18
AL442647.1	2.03	0.00952	0.0272	0.0114	2	17.3	0.000206	2.02	LV	CELLSTATES	vCM1.0	control_TTN	12	18
KRTAP10-4	2.03	0.0161	0.0316	0.00734	2.04	14.2	0.000639	1.79	LV	CELLSTATES	vCM1.0	control_TTN	12	18
TENM4	2.03	0.0222	0.102	0.0679	4.11	12.6	0.00117	1.65	LV	CELLSTATES	vCM1.0	control_TTN	12	18
RPS6KB2-AS1	2.01	0.0255	0.0153	0.00838	1.4	11.9	0.00151	1.59	LV	CELLSTATES	vCM1.0	control_TTN	12	18
PPP1R3C	2	0.00906	0.797	0.511	6.95	17.6	0.000189	2.04	LV	CELLSTATES	vCM1.0	control_TTN	12	18
AL138686.1	1.99	0.0235	0.0491	0.0328	3.06	12.3	0.0013	1.63	LV	CELLSTATES	vCM1.0	control_TTN	12	18
GALNTL6	1.98	0.000243	0.178	0.0854	4.71	41.6	2.32e-07	3.61	LV	CELLSTATES	vCM1.0	control_TTN	12	18
EVA1A	1.97	0.00649	0.0192	0.0111	1.72	19.7	9.31e-05	2.19	LV	CELLSTATES	vCM1.0	control_TTN	12	18
FABP4	1.97	0.0127	0.0453	0.0244	2.84	15.6	0.000378	1.9	LV	CELLSTATES	vCM1.0	control_TTN	12	18
AL136317.2	1.95	0.0347	0.0219	0.00895	1.57	10.5	0.00268	1.46	LV	CELLSTATES	vCM1.0	control_TTN	12	18
GNG11	1.94	0.0174	0.0244	0.0129	1.93	13.8	0.000745	1.76	LV	CELLSTATES	vCM1.0	control_TTN	12	18
ETS2	1.92	0.0313	0.0912	0.0404	3.45	11	0.00221	1.51	LV	CELLSTATES	vCM1.0	control_TTN	12	18
LSAMP-AS1	1.92	0.0182	0.0221	0.0137	1.98	13.4	0.000837	1.74	LV	CELLSTATES	vCM1.0	control_TTN	12	18
GGT5	1.91	0.0134	0.0175	0.00746	1.46	15.2	0.000432	1.87	LV	CELLSTATES	vCM1.0	control_TTN	12	18
LINC00881	1.91	0.0222	1.57	0.665	7.59	12.6	0.00117	1.65	LV	CELLSTATES	vCM1.0	control_TTN	12	18
RPL13A	1.91	0.00846	0.144	0.0959	4.57	18.2	0.000151	2.07	LV	CELLSTATES	vCM1.0	control_TTN	12	18
DUSP1	1.9	0.0158	0.472	0.342	6.25	14.2	0.00062	1.8	LV	CELLSTATES	vCM1.0	control_TTN	12	18
ENKUR	1.9	0.0464	0.0386	0.0234	2.7	9.25	0.00453	1.33	LV	CELLSTATES	vCM1.0	control_TTN	12	18
RNF122	1.9	0.00543	0.276	0.15	5.18	20.6	6.85e-05	2.27	LV	CELLSTATES	vCM1.0	control_TTN	12	18
AC090921.1	1.89	0.00675	0.24	0.112	4.92	19.5	9.91e-05	2.17	LV	CELLSTATES	vCM1.0	control_TTN	12	18
PLAC9	1.88	0.017	0.027	0.0154	2.14	13.9	0.000706	1.77	LV	CELLSTATES	vCM1.0	control_TTN	12	18
ENO4	1.87	0.00853	0.123	0.0641	4.24	18.1	0.000159	2.07	LV	CELLSTATES	vCM1.0	control_TTN	12	18
LINC01170	1.87	0.0465	0.333	0.145	5.64	9.22	0.00458	1.33	LV	CELLSTATES	vCM1.0	control_TTN	12	18
ADAM12	1.86	0.013	0.195	0.119	4.95	15.5	0.000397	1.89	LV	CELLSTATES	vCM1.0	control_TTN	12	18
MAP2K6	1.86	0.0121	0.0251	0.00825	1.91	15.9	0.000341	1.92	LV	CELLSTATES	vCM1.0	control_TTN	12	18
PAQR5	1.85	0.000532	0.0151	0.00843	1.24	35.1	1.1e-06	3.27	LV	CELLSTATES	vCM1.0	control_TTN	12	18
S100A11	1.84	0.0127	0.033	0.0191	2.37	15.6	0.000375	1.9	LV	CELLSTATES	vCM1.0	control_TTN	12	18
HIST1H4E	1.83	0.0475	0.0139	0.00725	1.13	9.15	0.00473	1.32	LV	CELLSTATES	vCM1.0	control_TTN	12	18
TESC	1.83	0.00792	0.334	0.19	5.46	18.6	0.000131	2.1	LV	CELLSTATES	vCM1.0	control_TTN	12	18
TMSB10	1.83	0.0128	0.068	0.0522	3.51	15.6	0.000384	1.89	LV	CELLSTATES	vCM1.0	control_TTN	12	18
CHL1	1.82	0.033	0.047	0.0315	2.87	10.7	0.00245	1.48	LV	CELLSTATES	vCM1.0	control_TTN	12	18
TLL1	1.82	0.0121	0.0226	0.00947	1.38	16	0.000333	1.92	LV	CELLSTATES	vCM1.0	control_TTN	12	18
CHDH	1.81	0.00295	0.023	0.0139	1.78	24.4	2.12e-05	2.53	LV	CELLSTATES	vCM1.0	control_TTN	12	18
WFDC10B	1.81	0.0289	0.0132	0.00847	1.31	11.3	0.0019	1.54	LV	CELLSTATES	vCM1.0	control_TTN	12	18
AC004520.1	1.8	0.000834	0.0149	0.00794	1.24	32.5	2.18e-06	3.08	LV	CELLSTATES	vCM1.0	control_TTN	12	18
AL583824.1	1.8	0.0273	0.0214	0.0124	1.66	11.6	0.00173	1.56	LV	CELLSTATES	vCM1.0	control_TTN	12	18
TOGARAM2	1.8	0.0214	0.528	0.403	6.2	12.8	0.00109	1.67	LV	CELLSTATES	vCM1.0	control_TTN	12	18
H1F0	1.78	0.0219	0.0711	0.0359	3.33	12.7	0.00112	1.66	LV	CELLSTATES	vCM1.0	control_TTN	12	18
ADRB1	1.77	0.00807	0.213	0.135	5.11	18.5	0.000137	2.09	LV	CELLSTATES	vCM1.0	control_TTN	12	18
EMP3	1.77	0.00848	0.0258	0.0169	2.07	18.2	0.000152	2.07	LV	CELLSTATES	vCM1.0	control_TTN	12	18
SELENOK	1.77	0.00288	0.104	0.0588	3.84	24.6	1.98e-05	2.54	LV	CELLSTATES	vCM1.0	control_TTN	12	18
SLC36A2	1.77	0.0268	0.0128	0.0064	0.947	11.7	0.00168	1.57	LV	CELLSTATES	vCM1.0	control_TTN	12	18
AC009478.1	1.76	0.0188	0.0264	0.0193	2.2	13.3	0.000877	1.73	LV	CELLSTATES	vCM1.0	control_TTN	12	18
AC018618.1	1.76	0.0103	0.0274	0.0192	2.19	16.7	0.000255	1.99	LV	CELLSTATES	vCM1.0	control_TTN	12	18
GIMAP8	1.76	0.0289	0.0639	0.0263	2.9	11.3	0.00191	1.54	LV	CELLSTATES	vCM1.0	control_TTN	12	18
LINC02389	1.76	0.0402	0.0205	0.0118	1.78	9.87	0.00348	1.4	LV	CELLSTATES	vCM1.0	control_TTN	12	18
TMSB4X	1.76	0.0236	0.111	0.0842	4.23	12.3	0.0013	1.63	LV	CELLSTATES	vCM1.0	control_TTN	12	18
ACTG1	1.75	0.00101	1.36	0.9	7.62	31.3	2.96e-06	3	LV	CELLSTATES	vCM1.0	control_TTN	12	18
LDHA	1.75	0.000243	0.155	0.103	4.46	41.4	2.43e-07	3.61	LV	CELLSTATES	vCM1.0	control_TTN	12	18
MIR4458HG	1.74	0.0177	0.0715	0.0508	3.6	13.7	0.000774	1.75	LV	CELLSTATES	vCM1.0	control_TTN	12	18
NKX2-5	1.74	0.000479	0.256	0.144	5.19	36.1	8.64e-07	3.32	LV	CELLSTATES	vCM1.0	control_TTN	12	18
B4GALNT2	1.73	0.0404	0.0171	0.0128	1.62	9.86	0.0035	1.39	LV	CELLSTATES	vCM1.0	control_TTN	12	18
CPS1	1.73	0.0103	0.0894	0.0642	3.89	16.8	0.000248	1.99	LV	CELLSTATES	vCM1.0	control_TTN	12	18
LINC00880	1.73	0.0138	0.191	0.077	4.49	15.1	0.000461	1.86	LV	CELLSTATES	vCM1.0	control_TTN	12	18
SLC1A2	1.72	0.0126	0.106	0.0541	3.78	15.7	0.000368	1.9	LV	CELLSTATES	vCM1.0	control_TTN	12	18
ETNPPL	1.7	0.0138	0.0285	0.0144	1.89	15	0.000461	1.86	LV	CELLSTATES	vCM1.0	control_TTN	12	18
JUNB	1.7	0.0268	0.163	0.105	4.61	11.7	0.00168	1.57	LV	CELLSTATES	vCM1.0	control_TTN	12	18
LINC02270	1.7	0.0227	0.106	0.0582	3.98	12.5	0.00121	1.64	LV	CELLSTATES	vCM1.0	control_TTN	12	18
PFN1	1.7	0.0127	0.0525	0.0392	3.14	15.6	0.00038	1.9	LV	CELLSTATES	vCM1.0	control_TTN	12	18
AL662844.4	1.69	0.0329	0.094	0.046	3.62	10.7	0.00245	1.48	LV	CELLSTATES	vCM1.0	control_TTN	12	18
RABAC1	1.69	0.0123	0.0392	0.023	2.6	15.8	0.000353	1.91	LV	CELLSTATES	vCM1.0	control_TTN	12	18
AC018845.1	1.68	0.00946	0.0276	0.0189	2.2	17.4	0.000201	2.02	LV	CELLSTATES	vCM1.0	control_TTN	12	18
HSPA1B	1.68	0.0462	0.0383	0.0328	2.79	9.27	0.0045	1.34	LV	CELLSTATES	vCM1.0	control_TTN	12	18
PCDHB15	1.68	0.0173	0.0158	0.00792	1.35	13.8	0.00074	1.76	LV	CELLSTATES	vCM1.0	control_TTN	12	18
SPDYE2	1.68	0.00952	0.713	0.517	6.76	17.2	0.000211	2.02	LV	CELLSTATES	vCM1.0	control_TTN	12	18
LINC01807	1.66	0.00112	0.0454	0.0186	2.63	30.8	3.41e-06	2.95	LV	CELLSTATES	vCM1.0	control_TTN	12	18
TLL2	1.66	0.000359	0.122	0.0546	4.08	38.8	4.51e-07	3.45	LV	CELLSTATES	vCM1.0	control_TTN	12	18
RABGGTA	1.65	0.0114	0.0183	0.0146	1.7	16.2	0.000307	1.94	LV	CELLSTATES	vCM1.0	control_TTN	12	18
LINC01609	1.64	0.0232	0.0216	0.0167	1.95	12.4	0.00126	1.63	LV	CELLSTATES	vCM1.0	control_TTN	12	18
RPL34	1.64	0.021	0.125	0.0991	4.44	12.9	0.00105	1.68	LV	CELLSTATES	vCM1.0	control_TTN	12	18
CYBA	1.63	0.0149	0.0218	0.016	1.85	14.5	0.000558	1.83	LV	CELLSTATES	vCM1.0	control_TTN	12	18
EXD1	1.63	0.0289	0.0157	0.00709	1.44	11.3	0.00192	1.54	LV	CELLSTATES	vCM1.0	control_TTN	12	18
HTRA3	1.63	0.0265	0.0343	0.0195	2.39	11.7	0.00165	1.58	LV	CELLSTATES	vCM1.0	control_TTN	12	18
ARRB2	1.62	0.00207	0.0276	0.0187	2.04	26.9	9.96e-06	2.68	LV	CELLSTATES	vCM1.0	control_TTN	12	18
PTGIS	1.62	0.0127	0.0144	0.00748	1.24	15.6	0.000375	1.9	LV	CELLSTATES	vCM1.0	control_TTN	12	18
RPS20	1.62	0.0177	0.0981	0.0904	4.12	13.6	0.000788	1.75	LV	CELLSTATES	vCM1.0	control_TTN	12	18
SERPINF1	1.62	0.024	0.0707	0.0354	3.41	12.2	0.00135	1.62	LV	CELLSTATES	vCM1.0	control_TTN	12	18
TRAPPC1	1.62	0.0156	0.0156	0.0128	1.53	14.3	0.000608	1.81	LV	CELLSTATES	vCM1.0	control_TTN	12	18
CREB3L1	1.59	0.00381	0.0413	0.0273	2.68	22.8	3.46e-05	2.42	LV	CELLSTATES	vCM1.0	control_TTN	12	18
MME	1.59	0.0426	0.025	0.0161	2.08	9.64	0.00384	1.37	LV	CELLSTATES	vCM1.0	control_TTN	12	18
SMTNL2	1.58	0.00382	0.0501	0.034	2.89	22.7	3.49e-05	2.42	LV	CELLSTATES	vCM1.0	control_TTN	12	18
ATP2C2	1.57	0.013	0.0463	0.0286	2.95	15.4	0.000405	1.89	LV	CELLSTATES	vCM1.0	control_TTN	12	18
GATD3B	1.57	0.00362	0.0337	0.0239	2.41	23.1	3.12e-05	2.44	LV	CELLSTATES	vCM1.0	control_TTN	12	18
PTMS	1.57	0.00952	0.0343	0.0235	2.41	17.2	0.000212	2.02	LV	CELLSTATES	vCM1.0	control_TTN	12	18
G0S2	1.56	0.0183	0.301	0.144	5.41	13.4	0.000848	1.74	LV	CELLSTATES	vCM1.0	control_TTN	12	18
MGP	1.56	0.024	0.206	0.117	4.92	12.2	0.00136	1.62	LV	CELLSTATES	vCM1.0	control_TTN	12	18
AC007370.1	1.55	0.0102	0.0191	0.0156	1.71	16.8	0.000245	1.99	LV	CELLSTATES	vCM1.0	control_TTN	12	18
CELF4	1.55	0.0357	0.0222	0.0104	1.82	10.4	0.0028	1.45	LV	CELLSTATES	vCM1.0	control_TTN	12	18
MAGIX	1.55	0.0139	0.0212	0.0138	1.79	15	0.000476	1.86	LV	CELLSTATES	vCM1.0	control_TTN	12	18
LRRTM4	1.54	0.00179	0.141	0.0674	4.22	27.7	8e-06	2.75	LV	CELLSTATES	vCM1.0	control_TTN	12	18
RPS18	1.54	0.0121	0.0791	0.0676	3.75	15.9	0.000335	1.92	LV	CELLSTATES	vCM1.0	control_TTN	12	18
PLTP	1.53	0.0182	0.0131	0.0108	1.14	13.5	0.000833	1.74	LV	CELLSTATES	vCM1.0	control_TTN	12	18
SERPINB8	1.53	0.0286	0.0275	0.0199	2.25	11.4	0.00187	1.54	LV	CELLSTATES	vCM1.0	control_TTN	12	18
AL355303.1	1.52	0.0134	0.0256	0.0172	1.78	15.2	0.000441	1.87	LV	CELLSTATES	vCM1.0	control_TTN	12	18
MLXIPL	1.52	0.0353	0.03	0.0246	2.24	10.4	0.00276	1.45	LV	CELLSTATES	vCM1.0	control_TTN	12	18
AC104248.1	1.51	0.0478	0.0235	0.0134	1.78	9.12	0.00479	1.32	LV	CELLSTATES	vCM1.0	control_TTN	12	18
BMP7	1.51	0.00785	0.0353	0.0164	2.36	18.7	0.000126	2.11	LV	CELLSTATES	vCM1.0	control_TTN	12	18
EIF5A	1.5	0.0282	0.0419	0.0382	2.88	11.5	0.00182	1.55	LV	CELLSTATES	vCM1.0	control_TTN	12	18
SRGN	1.5	0.03	0.0129	0.0106	1.2	11.2	0.00203	1.52	LV	CELLSTATES	vCM1.0	control_TTN	12	18
TAS1R1	1.48	0.0162	0.0473	0.024	2.64	14.1	0.000649	1.79	LV	CELLSTATES	vCM1.0	control_TTN	12	18
PPP1R1A	1.47	0.00311	0.021	0.0146	1.81	24	2.34e-05	2.51	LV	CELLSTATES	vCM1.0	control_TTN	12	18
SNRPD2	1.47	0.0123	0.0571	0.0481	3.27	15.8	0.000354	1.91	LV	CELLSTATES	vCM1.0	control_TTN	12	18
AP003181.1	1.46	0.00166	0.0543	0.034	3.04	28.2	6.88e-06	2.78	LV	CELLSTATES	vCM1.0	control_TTN	12	18
HCFC1R1	1.46	0.00276	0.0504	0.0335	2.96	24.9	1.81e-05	2.56	LV	CELLSTATES	vCM1.0	control_TTN	12	18
AC109454.3	1.45	0.0367	0.023	0.0169	1.75	10.3	0.00294	1.44	LV	CELLSTATES	vCM1.0	control_TTN	12	18
AP001372.1	1.45	0.0144	0.0442	0.0321	2.86	14.7	0.000521	1.84	LV	CELLSTATES	vCM1.0	control_TTN	12	18
CAMK4	1.45	0.00906	0.0247	0.0187	2.07	17.7	0.000183	2.04	LV	CELLSTATES	vCM1.0	control_TTN	12	18
LINC00637	1.45	0.0289	0.0132	0.0113	0.843	11.3	0.00192	1.54	LV	CELLSTATES	vCM1.0	control_TTN	12	18
REEP2	1.45	0.0452	0.0192	0.015	1.79	9.36	0.00433	1.35	LV	CELLSTATES	vCM1.0	control_TTN	12	18
AL445433.2	1.44	0.042	0.0215	0.0128	1.91	9.69	0.00376	1.38	LV	CELLSTATES	vCM1.0	control_TTN	12	18
DAPK1	1.44	0.0418	0.0239	0.0205	2.13	9.71	0.00373	1.38	LV	CELLSTATES	vCM1.0	control_TTN	12	18
TRPC4	1.44	0.00906	0.0832	0.0488	3.65	17.6	0.000186	2.04	LV	CELLSTATES	vCM1.0	control_TTN	12	18
AC023355.1	1.43	0.0267	0.018	0.0128	1.63	11.7	0.00167	1.57	LV	CELLSTATES	vCM1.0	control_TTN	12	18
CXCL12	1.43	0.0307	0.0185	0.0131	1.62	11.1	0.00212	1.51	LV	CELLSTATES	vCM1.0	control_TTN	12	18
IFI27	1.43	0.0289	0.0295	0.024	2.32	11.3	0.0019	1.54	LV	CELLSTATES	vCM1.0	control_TTN	12	18
LRRC14B	1.43	0.0478	0.0427	0.0295	2.6	9.1	0.00484	1.32	LV	CELLSTATES	vCM1.0	control_TTN	12	18
PDGFRB	1.43	0.0299	0.0206	0.0122	1.77	11.2	0.00202	1.52	LV	CELLSTATES	vCM1.0	control_TTN	12	18
QRFPR	1.43	0.0183	0.0361	0.0186	2.38	13.4	0.000851	1.74	LV	CELLSTATES	vCM1.0	control_TTN	12	18
CRIP2	1.42	0.00292	0.658	0.535	6.71	24.4	2.07e-05	2.53	LV	CELLSTATES	vCM1.0	control_TTN	12	18
PES1	1.42	0.0289	0.0651	0.0588	3.49	11.3	0.00191	1.54	LV	CELLSTATES	vCM1.0	control_TTN	12	18
TRIM47	1.42	0.0327	0.0154	0.012	1.38	10.8	0.0024	1.49	LV	CELLSTATES	vCM1.0	control_TTN	12	18
AC005355.1	1.41	0.0401	0.115	0.135	4.21	9.89	0.00346	1.4	LV	CELLSTATES	vCM1.0	control_TTN	12	18
AL392046.1	1.41	0.0239	0.0259	0.0183	2.14	12.2	0.00135	1.62	LV	CELLSTATES	vCM1.0	control_TTN	12	18
DGKB	1.41	0.0121	0.0489	0.0323	2.98	15.9	0.000335	1.92	LV	CELLSTATES	vCM1.0	control_TTN	12	18
GBX1	1.41	0.0164	0.143	0.103	4.45	14	0.000671	1.78	LV	CELLSTATES	vCM1.0	control_TTN	12	18
IL17RB	1.41	0.00534	0.0318	0.0208	2.19	20.8	6.41e-05	2.27	LV	CELLSTATES	vCM1.0	control_TTN	12	18
KNG1	1.41	0.0451	0.0388	0.02	2.66	9.37	0.0043	1.35	LV	CELLSTATES	vCM1.0	control_TTN	12	18
POLD2	1.4	0.0309	0.197	0.172	5	11	0.00216	1.51	LV	CELLSTATES	vCM1.0	control_TTN	12	18
A2M	1.39	0.0232	0.602	0.456	6.65	12.4	0.00126	1.63	LV	CELLSTATES	vCM1.0	control_TTN	12	18
MAP3K8	1.39	0.0221	0.032	0.02	2.38	12.6	0.00115	1.66	LV	CELLSTATES	vCM1.0	control_TTN	12	18
SLC24A3	1.39	0.0131	0.0761	0.0572	3.66	15.3	0.000414	1.88	LV	CELLSTATES	vCM1.0	control_TTN	12	18
AC097521.1	1.38	0.0355	0.0137	0.00904	1.14	10.4	0.00279	1.45	LV	CELLSTATES	vCM1.0	control_TTN	12	18
AL035401.1	1.38	0.0139	0.0526	0.0505	3.22	15	0.000466	1.86	LV	CELLSTATES	vCM1.0	control_TTN	12	18
FLT3	1.38	0.00432	0.0347	0.0299	2.6	22	4.33e-05	2.36	LV	CELLSTATES	vCM1.0	control_TTN	12	18
MS4A13	1.38	0.00793	0.042	0.0347	2.83	18.6	0.000132	2.1	LV	CELLSTATES	vCM1.0	control_TTN	12	18
STEAP4	1.38	0.0222	0.0149	0.00842	1.31	12.6	0.00117	1.65	LV	CELLSTATES	vCM1.0	control_TTN	12	18
FSHR	1.37	0.0478	0.0203	0.0177	1.96	9.12	0.00479	1.32	LV	CELLSTATES	vCM1.0	control_TTN	12	18
RUNX1	1.37	0.0267	0.13	0.101	4.46	11.7	0.00167	1.57	LV	CELLSTATES	vCM1.0	control_TTN	12	18
AC105999.1	1.35	0.0463	0.0285	0.0243	2.34	9.26	0.00451	1.33	LV	CELLSTATES	vCM1.0	control_TTN	12	18
AC244453.1	1.35	0.0292	0.0293	0.0239	2.34	11.3	0.00195	1.53	LV	CELLSTATES	vCM1.0	control_TTN	12	18
LPCAT4	1.35	0.00451	0.188	0.126	4.82	21.8	4.64e-05	2.35	LV	CELLSTATES	vCM1.0	control_TTN	12	18
RPS15A	1.35	0.0376	0.0601	0.05	3.36	10.2	0.0031	1.42	LV	CELLSTATES	vCM1.0	control_TTN	12	18
SELENOM	1.35	0.0177	0.107	0.0857	4.01	13.6	0.000781	1.75	LV	CELLSTATES	vCM1.0	control_TTN	12	18
PTCH2	1.34	0.00639	0.0151	0.0107	1.24	19.8	8.83e-05	2.19	LV	CELLSTATES	vCM1.0	control_TTN	12	18
ACER2	1.33	0.0125	0.0411	0.0272	2.63	15.7	0.000364	1.9	LV	CELLSTATES	vCM1.0	control_TTN	12	18
FTL	1.33	0.0448	0.213	0.199	5.17	9.41	0.00423	1.35	LV	CELLSTATES	vCM1.0	control_TTN	12	18
PHACTR2-AS1	1.33	0.0134	0.0303	0.0183	2.22	15.2	0.000435	1.87	LV	CELLSTATES	vCM1.0	control_TTN	12	18
AC024230.1	1.32	0.0314	0.041	0.0317	2.81	10.9	0.00225	1.5	LV	CELLSTATES	vCM1.0	control_TTN	12	18
IL1RAPL2	1.32	0.0172	0.147	0.116	4.62	13.8	0.000732	1.76	LV	CELLSTATES	vCM1.0	control_TTN	12	18
SPOCK3	1.32	0.0235	0.0314	0.0187	2.18	12.3	0.0013	1.63	LV	CELLSTATES	vCM1.0	control_TTN	12	18
ANXA1	1.31	0.0374	0.0141	0.0103	1.22	10.2	0.00306	1.43	LV	CELLSTATES	vCM1.0	control_TTN	12	18
ARF5	1.31	0.00852	0.0335	0.0347	2.59	18.1	0.000157	2.07	LV	CELLSTATES	vCM1.0	control_TTN	12	18
OPCML	1.31	0.0227	0.0898	0.0642	3.87	12.5	0.00121	1.64	LV	CELLSTATES	vCM1.0	control_TTN	12	18
SEL1L3	1.31	0.0306	0.0142	0.0086	1.16	11.1	0.00211	1.51	LV	CELLSTATES	vCM1.0	control_TTN	12	18
AC025183.1	1.3	0.0265	0.0193	0.0136	1.7	11.7	0.00164	1.58	LV	CELLSTATES	vCM1.0	control_TTN	12	18
DAZAP2	1.3	0.0285	0.192	0.177	4.97	11.4	0.00185	1.55	LV	CELLSTATES	vCM1.0	control_TTN	12	18
DIRAS1	1.3	0.0177	0.0298	0.0317	2.38	13.7	0.000774	1.75	LV	CELLSTATES	vCM1.0	control_TTN	12	18
MIEN1	1.3	0.0187	0.0364	0.0332	2.66	13.3	0.000874	1.73	LV	CELLSTATES	vCM1.0	control_TTN	12	18
MYL3	1.3	0.0143	2.01	2.12	8.42	14.8	0.000508	1.84	LV	CELLSTATES	vCM1.0	control_TTN	12	18
AP002989.1	1.29	0.0134	0.0205	0.0136	1.68	15.1	0.000446	1.87	LV	CELLSTATES	vCM1.0	control_TTN	12	18
IL17RD	1.29	0.0304	0.0336	0.0214	2.36	11.1	0.0021	1.52	LV	CELLSTATES	vCM1.0	control_TTN	12	18
NIPAL1	1.29	0.0259	0.0283	0.0226	2.27	11.8	0.00159	1.59	LV	CELLSTATES	vCM1.0	control_TTN	12	18
PLP2	1.29	0.0134	0.0607	0.0422	3.22	15.1	0.000446	1.87	LV	CELLSTATES	vCM1.0	control_TTN	12	18
SAMSN1	1.29	0.0399	0.0224	0.0175	1.94	9.92	0.00341	1.4	LV	CELLSTATES	vCM1.0	control_TTN	12	18
AC005696.1	1.28	0.0454	0.0407	0.03	2.77	9.33	0.00438	1.34	LV	CELLSTATES	vCM1.0	control_TTN	12	18
ACVR1C	1.28	0.0177	0.0289	0.0276	2.35	13.6	0.000785	1.75	LV	CELLSTATES	vCM1.0	control_TTN	12	18
AL136018.1	1.28	0.0497	0.0149	0.0116	1.44	8.95	0.00517	1.3	LV	CELLSTATES	vCM1.0	control_TTN	12	18
B3GAT2	1.28	0.0236	0.192	0.183	5.08	12.3	0.00131	1.63	LV	CELLSTATES	vCM1.0	control_TTN	12	18
LINC02133	1.28	0.00906	0.0179	0.0115	1.48	17.6	0.000186	2.04	LV	CELLSTATES	vCM1.0	control_TTN	12	18
AL109930.1	1.27	0.0173	0.0159	0.0112	1.41	13.8	0.000737	1.76	LV	CELLSTATES	vCM1.0	control_TTN	12	18
MYL6	1.27	0.000132	0.965	0.738	7.18	47	7.07e-08	3.88	LV	CELLSTATES	vCM1.0	control_TTN	12	18
SEMA4C	1.27	0.00823	0.0159	0.0114	1.4	18.4	0.000142	2.08	LV	CELLSTATES	vCM1.0	control_TTN	12	18
TPM2	1.27	0.00181	1.38	1.17	7.78	27.6	8.23e-06	2.74	LV	CELLSTATES	vCM1.0	control_TTN	12	18
AF279873.3	1.26	0.0315	0.0256	0.0173	1.85	10.9	0.00226	1.5	LV	CELLSTATES	vCM1.0	control_TTN	12	18
AC084357.2	1.25	0.00849	0.198	0.155	5.01	18.1	0.000155	2.07	LV	CELLSTATES	vCM1.0	control_TTN	12	18
CCDC13	1.25	0.0309	0.0262	0.0352	2.3	11	0.00216	1.51	LV	CELLSTATES	vCM1.0	control_TTN	12	18
LINC01435	1.25	0.00952	0.0264	0.0216	2.08	17.3	0.000208	2.02	LV	CELLSTATES	vCM1.0	control_TTN	12	18
MID1IP1	1.25	0.0179	0.0615	0.0399	3.2	13.6	0.000804	1.75	LV	CELLSTATES	vCM1.0	control_TTN	12	18
STEAP3	1.25	0.0212	0.0183	0.0127	1.55	12.8	0.00106	1.67	LV	CELLSTATES	vCM1.0	control_TTN	12	18
CELF5	1.24	0.013	0.0281	0.0211	2.21	15.4	0.000401	1.89	LV	CELLSTATES	vCM1.0	control_TTN	12	18
CFL1	1.24	0.0144	0.0737	0.0706	3.65	14.7	0.000525	1.84	LV	CELLSTATES	vCM1.0	control_TTN	12	18
FN1	1.24	0.00807	0.0893	0.0567	3.64	18.5	0.000137	2.09	LV	CELLSTATES	vCM1.0	control_TTN	12	18
LINC00276	1.24	0.00649	0.0992	0.0866	4.02	19.6	9.4e-05	2.19	LV	CELLSTATES	vCM1.0	control_TTN	12	18
TEAD2	1.24	0.000929	0.0493	0.0434	3.01	31.7	2.67e-06	3.03	LV	CELLSTATES	vCM1.0	control_TTN	12	18
UQCRB	1.24	0.0474	0.394	0.424	6.13	9.16	0.00472	1.32	LV	CELLSTATES	vCM1.0	control_TTN	12	18
PLN	1.23	0.0393	2.87	2.64	8.94	9.98	0.00333	1.41	LV	CELLSTATES	vCM1.0	control_TTN	12	18
SATB2	1.23	0.00364	0.0181	0.0143	1.53	23	3.16e-05	2.44	LV	CELLSTATES	vCM1.0	control_TTN	12	18
TMEM51	1.23	0.0134	0.0449	0.0304	2.72	15.1	0.000445	1.87	LV	CELLSTATES	vCM1.0	control_TTN	12	18
AC016650.1	1.22	0.0179	0.429	0.202	5.77	13.5	0.000808	1.75	LV	CELLSTATES	vCM1.0	control_TTN	12	18
RPL36	1.22	0.045	0.0925	0.0977	4.05	9.4	0.00426	1.35	LV	CELLSTATES	vCM1.0	control_TTN	12	18
AC009955.2	1.21	0.018	0.0384	0.0242	2.44	13.5	0.00081	1.75	LV	CELLSTATES	vCM1.0	control_TTN	12	18
AC090912.1	1.21	0.0131	0.0208	0.0156	1.73	15.3	0.000417	1.88	LV	CELLSTATES	vCM1.0	control_TTN	12	18
AC246680.1	1.21	0.0328	0.0176	0.014	1.45	10.8	0.00242	1.48	LV	CELLSTATES	vCM1.0	control_TTN	12	18
AL845331.2	1.21	0.0314	0.243	0.162	5.25	11	0.00223	1.5	LV	CELLSTATES	vCM1.0	control_TTN	12	18
FBLN5	1.21	0.0496	0.018	0.0133	1.64	8.96	0.00514	1.3	LV	CELLSTATES	vCM1.0	control_TTN	12	18
KCNH5	1.21	0.0259	0.0271	0.0227	2.26	11.8	0.00157	1.59	LV	CELLSTATES	vCM1.0	control_TTN	12	18
SPC24	1.21	0.0123	0.0169	0.0116	1.46	15.8	0.000354	1.91	LV	CELLSTATES	vCM1.0	control_TTN	12	18
ADAMTS20	1.2	0.0406	0.0223	0.0228	2.04	9.83	0.00355	1.39	LV	CELLSTATES	vCM1.0	control_TTN	12	18
ASIC3	1.2	0.0105	0.0187	0.0177	1.69	16.6	0.000265	1.98	LV	CELLSTATES	vCM1.0	control_TTN	12	18
CD63	1.2	0.00906	0.202	0.2	5.06	17.6	0.000188	2.04	LV	CELLSTATES	vCM1.0	control_TTN	12	18
CNTNAP5	1.2	0.0259	0.0773	0.0681	3.75	11.8	0.00157	1.59	LV	CELLSTATES	vCM1.0	control_TTN	12	18
DNAH3	1.2	0.0119	0.17	0.12	4.7	16	0.000326	1.92	LV	CELLSTATES	vCM1.0	control_TTN	12	18
DUSP13	1.2	0.0177	0.0217	0.0158	1.82	13.6	0.000782	1.75	LV	CELLSTATES	vCM1.0	control_TTN	12	18
LOXL2	1.2	0.00209	0.0586	0.0493	3.19	26.8	1.03e-05	2.68	LV	CELLSTATES	vCM1.0	control_TTN	12	18
ACADVL	1.19	0.0448	0.959	1.05	7.47	9.42	0.00422	1.35	LV	CELLSTATES	vCM1.0	control_TTN	12	18
OSGIN1	1.19	0.0464	0.0202	0.0203	1.81	9.25	0.00453	1.33	LV	CELLSTATES	vCM1.0	control_TTN	12	18
SLIT2	1.19	0.0153	0.0415	0.0384	2.76	14.4	0.000595	1.81	LV	CELLSTATES	vCM1.0	control_TTN	12	18
AC013652.1	1.18	0.0219	0.0856	0.0775	3.79	12.7	0.00112	1.66	LV	CELLSTATES	vCM1.0	control_TTN	12	18
C7	1.18	0.0441	0.0787	0.0482	3.5	9.49	0.0041	1.36	LV	CELLSTATES	vCM1.0	control_TTN	12	18
LSAMP	1.18	0.0178	0.25	0.163	5.13	13.6	0.000796	1.75	LV	CELLSTATES	vCM1.0	control_TTN	12	18
RPS14	1.18	0.0215	0.162	0.151	4.79	12.7	0.0011	1.67	LV	CELLSTATES	vCM1.0	control_TTN	12	18
SLFNL1	1.18	0.0285	0.0264	0.0238	2.19	11.4	0.00184	1.55	LV	CELLSTATES	vCM1.0	control_TTN	12	18
ABCB1	1.17	0.0411	0.0174	0.0163	1.64	9.78	0.00362	1.39	LV	CELLSTATES	vCM1.0	control_TTN	12	18
HDAC10	1.17	0.032	0.0151	0.0176	1.47	10.9	0.0023	1.5	LV	CELLSTATES	vCM1.0	control_TTN	12	18
AL035071.1	1.16	0.0442	0.0136	0.0116	1.26	9.47	0.00412	1.35	LV	CELLSTATES	vCM1.0	control_TTN	12	18
FER1L6-AS2	1.16	0.0259	0.0199	0.0113	1.56	11.8	0.00157	1.59	LV	CELLSTATES	vCM1.0	control_TTN	12	18
GABRR1	1.16	0.0367	0.0203	0.0157	1.83	10.3	0.00297	1.44	LV	CELLSTATES	vCM1.0	control_TTN	12	18
LRP1	1.16	0.00543	0.131	0.099	4.37	20.7	6.71e-05	2.27	LV	CELLSTATES	vCM1.0	control_TTN	12	18
MARCH11	1.16	0.0273	0.357	0.224	5.62	11.6	0.00173	1.56	LV	CELLSTATES	vCM1.0	control_TTN	12	18
SLC9A3R2	1.16	0.0416	0.0198	0.0172	1.76	9.73	0.0037	1.38	LV	CELLSTATES	vCM1.0	control_TTN	12	18
SSR4	1.16	0.0371	0.0465	0.0448	3.02	10.2	0.00301	1.43	LV	CELLSTATES	vCM1.0	control_TTN	12	18
TRMT112	1.16	0.0301	0.0349	0.034	2.56	11.2	0.00205	1.52	LV	CELLSTATES	vCM1.0	control_TTN	12	18
BBOX1-AS1	1.15	0.02	0.0137	0.0127	1.15	13	0.000976	1.7	LV	CELLSTATES	vCM1.0	control_TTN	12	18
ISG15	1.15	0.00566	0.0312	0.0277	2.3	20.4	7.37e-05	2.25	LV	CELLSTATES	vCM1.0	control_TTN	12	18
ITPKB	1.15	0.00543	0.0143	0.0101	1.21	20.6	6.93e-05	2.27	LV	CELLSTATES	vCM1.0	control_TTN	12	18
LINC01411	1.15	0.0478	0.0187	0.0144	1.6	9.1	0.00482	1.32	LV	CELLSTATES	vCM1.0	control_TTN	12	18
S100A10	1.15	0.0285	0.072	0.0725	3.6	11.4	0.00185	1.55	LV	CELLSTATES	vCM1.0	control_TTN	12	18
AKR1B1	1.14	0.0314	0.0951	0.0924	4.01	11	0.00223	1.5	LV	CELLSTATES	vCM1.0	control_TTN	12	18
AC022034.2	1.13	0.00961	1.65	1.16	7.89	17.2	0.000216	2.02	LV	CELLSTATES	vCM1.0	control_TTN	12	18
AC024901.1	1.13	0.0179	0.0837	0.0672	3.71	13.5	0.000807	1.75	LV	CELLSTATES	vCM1.0	control_TTN	12	18
HMG20B	1.13	0.00319	0.0371	0.0387	2.67	23.7	2.58e-05	2.5	LV	CELLSTATES	vCM1.0	control_TTN	12	18
HSDL1	1.13	0.0182	0.097	0.0852	3.88	13.5	0.000833	1.74	LV	CELLSTATES	vCM1.0	control_TTN	12	18
IDH2	1.13	0.000532	0.861	0.703	7.05	35.2	1.07e-06	3.27	LV	CELLSTATES	vCM1.0	control_TTN	12	18
LINGO2	1.13	0.0221	0.0532	0.0461	3.21	12.6	0.00115	1.66	LV	CELLSTATES	vCM1.0	control_TTN	12	18
POR	1.13	0.0261	0.367	0.342	5.8	11.8	0.00161	1.58	LV	CELLSTATES	vCM1.0	control_TTN	12	18
PSME2	1.13	0.0232	0.0168	0.0183	1.61	12.4	0.00126	1.63	LV	CELLSTATES	vCM1.0	control_TTN	12	18
RPL27	1.13	0.0289	0.0743	0.0787	3.72	11.3	0.00191	1.54	LV	CELLSTATES	vCM1.0	control_TTN	12	18
AL157832.3	1.12	0.0198	0.0245	0.0209	2.01	13.1	0.00096	1.7	LV	CELLSTATES	vCM1.0	control_TTN	12	18
MED22	1.12	0.016	0.0311	0.0264	2.4	14.2	0.000632	1.8	LV	CELLSTATES	vCM1.0	control_TTN	12	18
MS4A5	1.12	0.0369	0.0255	0.0242	2.12	10.2	0.00299	1.43	LV	CELLSTATES	vCM1.0	control_TTN	12	18
TNNI3K	1.12	0.0268	0.0682	0.074	3.59	11.7	0.00168	1.57	LV	CELLSTATES	vCM1.0	control_TTN	12	18
ABCA7	1.11	0.00269	0.0364	0.0379	2.61	25	1.73e-05	2.57	LV	CELLSTATES	vCM1.0	control_TTN	12	18
ADAMTS1	1.11	0.0473	0.0717	0.0432	3.29	9.17	0.0047	1.33	LV	CELLSTATES	vCM1.0	control_TTN	12	18
FER1L6	1.11	0.00715	0.032	0.0194	2.28	19.2	0.000109	2.15	LV	CELLSTATES	vCM1.0	control_TTN	12	18
KCNH3	1.11	0.0147	0.0469	0.0426	2.96	14.6	0.000544	1.83	LV	CELLSTATES	vCM1.0	control_TTN	12	18
KIFC2	1.11	0.00564	0.0269	0.0304	2.23	20.4	7.31e-05	2.25	LV	CELLSTATES	vCM1.0	control_TTN	12	18
KLF6	1.11	0.0334	0.282	0.264	5.55	10.7	0.0025	1.48	LV	CELLSTATES	vCM1.0	control_TTN	12	18
POLR2I	1.11	0.0478	0.0154	0.0163	1.55	9.11	0.00482	1.32	LV	CELLSTATES	vCM1.0	control_TTN	12	18
RERG	1.11	0.0288	0.0235	0.0222	2.09	11.4	0.00188	1.54	LV	CELLSTATES	vCM1.0	control_TTN	12	18
RPS27	1.11	0.0328	0.104	0.107	4.18	10.8	0.00242	1.48	LV	CELLSTATES	vCM1.0	control_TTN	12	18
SELENBP1	1.11	0.016	0.0704	0.0552	3.41	14.2	0.000633	1.8	LV	CELLSTATES	vCM1.0	control_TTN	12	18
AC021242.2	1.1	0.0314	0.0227	0.0148	1.94	10.9	0.00223	1.5	LV	CELLSTATES	vCM1.0	control_TTN	12	18
CLIC2	1.1	0.00317	0.0228	0.0209	1.86	23.8	2.48e-05	2.5	LV	CELLSTATES	vCM1.0	control_TTN	12	18
HIGD1B	1.1	0.0237	0.0237	0.0193	2.04	12.3	0.00132	1.62	LV	CELLSTATES	vCM1.0	control_TTN	12	18
NFKB2	1.1	0.0483	0.0162	0.0151	1.37	9.07	0.0049	1.32	LV	CELLSTATES	vCM1.0	control_TTN	12	18
SEMA3A	1.1	0.0182	0.168	0.128	4.74	13.4	0.000842	1.74	LV	CELLSTATES	vCM1.0	control_TTN	12	18
AL591926.2	1.09	0.0451	0.0217	0.0198	1.89	9.38	0.00429	1.35	LV	CELLSTATES	vCM1.0	control_TTN	12	18
CLIC1	1.09	0.035	0.0316	0.0302	2.37	10.5	0.00273	1.46	LV	CELLSTATES	vCM1.0	control_TTN	12	18
COL6A2	1.09	0.0373	0.13	0.0905	4.29	10.2	0.00304	1.43	LV	CELLSTATES	vCM1.0	control_TTN	12	18
EXPH5	1.09	0.016	0.0506	0.0529	3.11	14.2	0.000632	1.8	LV	CELLSTATES	vCM1.0	control_TTN	12	18
MTA1	1.09	0.00125	0.4	0.312	5.88	29.8	4.45e-06	2.9	LV	CELLSTATES	vCM1.0	control_TTN	12	18
SEPT14	1.09	0.0491	0.0149	0.0124	1.43	9	0.00505	1.31	LV	CELLSTATES	vCM1.0	control_TTN	12	18
SLC35B2	1.09	0.0181	0.0141	0.0121	1.3	13.5	0.000826	1.74	LV	CELLSTATES	vCM1.0	control_TTN	12	18
TCEAL1	1.09	0.0177	0.0457	0.0436	2.93	13.6	0.000786	1.75	LV	CELLSTATES	vCM1.0	control_TTN	12	18
AC008691.1	1.08	0.00232	0.0888	0.0679	3.71	26.4	1.17e-05	2.63	LV	CELLSTATES	vCM1.0	control_TTN	12	18
AC090092.1	1.08	0.0096	0.0193	0.0179	1.65	17.2	0.000215	2.02	LV	CELLSTATES	vCM1.0	control_TTN	12	18
KCNE1	1.08	0.0259	0.0513	0.0392	2.86	11.8	0.00158	1.59	LV	CELLSTATES	vCM1.0	control_TTN	12	18
LINC02456	1.08	0.0447	0.0208	0.019	1.88	9.43	0.0042	1.35	LV	CELLSTATES	vCM1.0	control_TTN	12	18
LRRC66	1.08	0.0142	0.0314	0.0247	2.25	14.8	0.0005	1.85	LV	CELLSTATES	vCM1.0	control_TTN	12	18
NETO2	1.08	0.0301	0.0156	0.0141	1.45	11.2	0.00205	1.52	LV	CELLSTATES	vCM1.0	control_TTN	12	18
STX10	1.08	0.00516	0.0707	0.0746	3.63	21	6e-05	2.29	LV	CELLSTATES	vCM1.0	control_TTN	12	18
ABCA6	1.07	0.0262	0.0611	0.0497	3.3	11.7	0.00162	1.58	LV	CELLSTATES	vCM1.0	control_TTN	12	18
AC092683.1	1.07	0.0193	0.0431	0.0449	2.84	13.2	0.000927	1.71	LV	CELLSTATES	vCM1.0	control_TTN	12	18
AC136604.2	1.07	0.0266	0.109	0.122	4.29	11.7	0.00166	1.57	LV	CELLSTATES	vCM1.0	control_TTN	12	18
ATP5ME	1.07	0.013	0.294	0.29	5.65	15.4	0.000408	1.89	LV	CELLSTATES	vCM1.0	control_TTN	12	18
NUDT4	1.07	0.024	1.58	1.22	7.82	12.2	0.00136	1.62	LV	CELLSTATES	vCM1.0	control_TTN	12	18
PHEX	1.07	0.0331	0.0151	0.0134	1.41	10.7	0.00246	1.48	LV	CELLSTATES	vCM1.0	control_TTN	12	18
S1PR3	1.07	0.0478	0.019	0.0103	1.56	9.1	0.00484	1.32	LV	CELLSTATES	vCM1.0	control_TTN	12	18
CNTNAP3	1.06	0.0193	0.294	0.305	5.57	13.2	0.000925	1.71	LV	CELLSTATES	vCM1.0	control_TTN	12	18
ITGA8	1.06	0.0177	0.0155	0.0126	1.41	13.6	0.000783	1.75	LV	CELLSTATES	vCM1.0	control_TTN	12	18
PYGM	1.06	0.00297	0.0527	0.0473	3.03	24.2	2.2e-05	2.53	LV	CELLSTATES	vCM1.0	control_TTN	12	18
ZNF804B	1.06	0.0259	0.0213	0.0215	1.93	11.8	0.00159	1.59	LV	CELLSTATES	vCM1.0	control_TTN	12	18
AC006299.1	1.05	0.00179	0.214	0.178	5.01	27.8	7.77e-06	2.75	LV	CELLSTATES	vCM1.0	control_TTN	12	18
ALKBH6	1.05	0.0374	0.0159	0.019	1.58	10.2	0.00305	1.43	LV	CELLSTATES	vCM1.0	control_TTN	12	18
FAM155A	1.05	0.0181	0.115	0.111	4.31	13.5	0.000827	1.74	LV	CELLSTATES	vCM1.0	control_TTN	12	18
IDH2-DT	1.05	0.00868	0.129	0.0948	4.25	17.9	0.000165	2.06	LV	CELLSTATES	vCM1.0	control_TTN	12	18
IL20RB-AS1	1.05	0.0367	0.026	0.0276	2.25	10.3	0.00295	1.44	LV	CELLSTATES	vCM1.0	control_TTN	12	18
LINC01550	1.05	0.0112	0.148	0.112	4.48	16.3	0.000293	1.95	LV	CELLSTATES	vCM1.0	control_TTN	12	18
RPL27A	1.05	0.0289	0.143	0.142	4.62	11.3	0.00193	1.54	LV	CELLSTATES	vCM1.0	control_TTN	12	18
SCART1	1.05	0.0202	0.0414	0.0298	2.63	13	0.00099	1.7	LV	CELLSTATES	vCM1.0	control_TTN	12	18
AC068875.1	1.04	0.0247	0.0227	0.0214	2.02	12	0.00145	1.61	LV	CELLSTATES	vCM1.0	control_TTN	12	18
PLCH1	1.04	0.0182	0.0509	0.0464	3.12	13.5	0.000835	1.74	LV	CELLSTATES	vCM1.0	control_TTN	12	18
TCEAL9	1.04	0.0182	0.0676	0.062	3.44	13.4	0.000843	1.74	LV	CELLSTATES	vCM1.0	control_TTN	12	18
U91319.1	1.04	0.0397	0.0246	0.0225	2.14	9.94	0.00339	1.4	LV	CELLSTATES	vCM1.0	control_TTN	12	18
ANAPC2	1.03	0.0393	0.0243	0.0246	2.12	9.98	0.00332	1.41	LV	CELLSTATES	vCM1.0	control_TTN	12	18
CFTR	1.03	0.0227	0.0278	0.0244	2.24	12.5	0.00121	1.64	LV	CELLSTATES	vCM1.0	control_TTN	12	18
LINC01322	1.03	0.0381	0.219	0.204	5.2	10.1	0.00315	1.42	LV	CELLSTATES	vCM1.0	control_TTN	12	18
PITPNM2	1.03	0.00826	0.356	0.282	5.73	18.4	0.000144	2.08	LV	CELLSTATES	vCM1.0	control_TTN	12	18
CDH4	1.02	0.0162	0.051	0.0589	3.16	14.1	0.000648	1.79	LV	CELLSTATES	vCM1.0	control_TTN	12	18
CORO6	1.02	0.00147	0.319	0.343	5.77	28.9	5.7e-06	2.83	LV	CELLSTATES	vCM1.0	control_TTN	12	18
SEC14L5	1.02	0.045	0.045	0.0388	2.92	9.4	0.00426	1.35	LV	CELLSTATES	vCM1.0	control_TTN	12	18
SPHKAP	1.02	0.0127	2.6	2.09	8.65	15.6	0.000375	1.9	LV	CELLSTATES	vCM1.0	control_TTN	12	18
AC091078.1	1.01	0.0442	0.055	0.0477	3.16	9.48	0.00412	1.35	LV	CELLSTATES	vCM1.0	control_TTN	12	18
AL354861.2	1.01	0.0113	0.0218	0.0214	1.96	16.2	0.000303	1.95	LV	CELLSTATES	vCM1.0	control_TTN	12	18
B2M	1.01	0.0454	0.297	0.265	5.63	9.33	0.00438	1.34	LV	CELLSTATES	vCM1.0	control_TTN	12	18
CFAP100	1.01	0.0209	0.0825	0.0642	3.61	12.9	0.00104	1.68	LV	CELLSTATES	vCM1.0	control_TTN	12	18
CHPF	1.01	0.0146	0.0485	0.041	2.95	14.6	0.000537	1.83	LV	CELLSTATES	vCM1.0	control_TTN	12	18
KCNE4	1	0.0216	0.0141	0.0114	1.3	12.7	0.0011	1.67	LV	CELLSTATES	vCM1.0	control_TTN	12	18
PSME1	1	0.0396	0.0325	0.0343	2.49	9.95	0.00338	1.4	LV	CELLSTATES	vCM1.0	control_TTN	12	18
RPS25	1	0.0152	0.141	0.147	4.6	14.4	0.000582	1.82	LV	CELLSTATES	vCM1.0	control_TTN	12	18
LINC02060	0.999	0.0285	0.0233	0.0199	1.91	11.4	0.00185	1.55	LV	CELLSTATES	vCM1.0	control_TTN	12	18
KIAA1257	0.997	0.0103	0.0763	0.0638	3.57	16.7	0.000256	1.99	LV	CELLSTATES	vCM1.0	control_TTN	12	18
RPL21	0.997	0.0188	0.171	0.174	4.86	13.3	0.000884	1.73	LV	CELLSTATES	vCM1.0	control_TTN	12	18
PACRG-AS3	0.996	0.0259	0.16	0.126	4.6	11.8	0.00159	1.59	LV	CELLSTATES	vCM1.0	control_TTN	12	18
SLC35F1	0.995	0.0218	0.267	0.207	5.37	12.7	0.00112	1.66	LV	CELLSTATES	vCM1.0	control_TTN	12	18
AC100839.1	0.994	0.0475	0.0278	0.0182	2.07	9.14	0.00475	1.32	LV	CELLSTATES	vCM1.0	control_TTN	12	18
ARHGEF28	0.993	0.0477	0.0183	0.0159	1.67	9.13	0.00476	1.32	LV	CELLSTATES	vCM1.0	control_TTN	12	18
CUBN	0.99	0.0325	0.0307	0.0316	2.43	10.8	0.00236	1.49	LV	CELLSTATES	vCM1.0	control_TTN	12	18
CDH8	0.988	0.0467	0.0188	0.0147	1.6	9.21	0.00462	1.33	LV	CELLSTATES	vCM1.0	control_TTN	12	18
POLR2J	0.988	0.0318	0.033	0.0358	2.55	10.9	0.00228	1.5	LV	CELLSTATES	vCM1.0	control_TTN	12	18
STAT3	0.987	0.0227	1.32	1.37	7.67	12.5	0.0012	1.64	LV	CELLSTATES	vCM1.0	control_TTN	12	18
TMA7	0.987	0.0478	0.139	0.139	4.58	9.13	0.00478	1.32	LV	CELLSTATES	vCM1.0	control_TTN	12	18
NFE2L3	0.984	0.00348	0.482	0.348	6.1	23.4	2.88e-05	2.46	LV	CELLSTATES	vCM1.0	control_TTN	12	18
EPHB2	0.98	0.0243	0.0139	0.0122	1.23	12.1	0.00139	1.62	LV	CELLSTATES	vCM1.0	control_TTN	12	18
AC005833.1	0.976	0.0447	0.0204	0.0189	1.79	9.43	0.00419	1.35	LV	CELLSTATES	vCM1.0	control_TTN	12	18
LMNA	0.975	0.0121	0.454	0.445	6.17	15.9	0.000339	1.92	LV	CELLSTATES	vCM1.0	control_TTN	12	18
RPLP2	0.974	0.0128	0.16	0.163	4.76	15.6	0.000384	1.89	LV	CELLSTATES	vCM1.0	control_TTN	12	18
SUMO3	0.965	0.0434	0.024	0.0286	2.14	9.55	0.00399	1.36	LV	CELLSTATES	vCM1.0	control_TTN	12	18
DNAJB1	0.961	0.0198	0.0776	0.0715	3.67	13.1	0.000965	1.7	LV	CELLSTATES	vCM1.0	control_TTN	12	18
ADORA2A-AS1	0.959	0.0143	0.0211	0.0171	1.77	14.8	0.000503	1.85	LV	CELLSTATES	vCM1.0	control_TTN	12	18
CPTP	0.959	0.0289	0.0504	0.0536	3.1	11.3	0.00192	1.54	LV	CELLSTATES	vCM1.0	control_TTN	12	18
HSPB7	0.959	0.00789	2.25	2.39	8.55	18.7	0.00013	2.1	LV	CELLSTATES	vCM1.0	control_TTN	12	18
SAMD10	0.958	0.0427	0.0141	0.0137	1.39	9.63	0.00387	1.37	LV	CELLSTATES	vCM1.0	control_TTN	12	18
SERF2	0.958	0.0243	0.344	0.414	5.93	12.1	0.00139	1.62	LV	CELLSTATES	vCM1.0	control_TTN	12	18
SNHG19	0.958	0.0386	0.0484	0.0504	3.04	10	0.00325	1.41	LV	CELLSTATES	vCM1.0	control_TTN	12	18
TMEM163	0.958	0.0465	0.035	0.0328	2.63	9.23	0.00457	1.33	LV	CELLSTATES	vCM1.0	control_TTN	12	18
CCDC179	0.957	0.04	0.0309	0.0243	2.25	9.9	0.00345	1.4	LV	CELLSTATES	vCM1.0	control_TTN	12	18
LINC00457	0.956	0.0243	0.0227	0.0225	2.03	12.1	0.00139	1.62	LV	CELLSTATES	vCM1.0	control_TTN	12	18
ENO3	0.951	0.0159	0.246	0.252	5.31	14.2	0.000626	1.8	LV	CELLSTATES	vCM1.0	control_TTN	12	18
AC036108.3	0.95	0.0474	0.0834	0.0573	3.54	9.16	0.00472	1.32	LV	CELLSTATES	vCM1.0	control_TTN	12	18
ADRM1	0.949	0.018	0.045	0.0535	3.01	13.5	0.000812	1.75	LV	CELLSTATES	vCM1.0	control_TTN	12	18
DHRS1	0.948	0.0121	0.0484	0.0478	2.99	15.9	0.000339	1.92	LV	CELLSTATES	vCM1.0	control_TTN	12	18
GLA	0.948	0.0123	0.0243	0.0231	2.06	15.8	0.000348	1.91	LV	CELLSTATES	vCM1.0	control_TTN	12	18
DDX39A	0.947	0.00232	0.0425	0.0384	2.79	26.3	1.18e-05	2.63	LV	CELLSTATES	vCM1.0	control_TTN	12	18
LINC02307	0.944	0.04	0.028	0.0233	2.28	9.89	0.00345	1.4	LV	CELLSTATES	vCM1.0	control_TTN	12	18
CLEC2D	0.943	0.00432	0.159	0.131	4.59	22.1	4.3e-05	2.36	LV	CELLSTATES	vCM1.0	control_TTN	12	18
AC109927.1	0.942	0.0288	0.124	0.104	4.22	11.4	0.00189	1.54	LV	CELLSTATES	vCM1.0	control_TTN	12	18
SLC25A6	0.941	0.0181	0.167	0.188	4.86	13.5	0.000828	1.74	LV	CELLSTATES	vCM1.0	control_TTN	12	18
PYGO1	0.937	0.0386	0.045	0.0306	2.71	10.1	0.00323	1.41	LV	CELLSTATES	vCM1.0	control_TTN	12	18
RASGRP2	0.936	0.021	0.0417	0.0389	2.78	12.9	0.00105	1.68	LV	CELLSTATES	vCM1.0	control_TTN	12	18
SYNM	0.931	0.0486	0.505	0.394	6.11	9.03	0.00498	1.31	LV	CELLSTATES	vCM1.0	control_TTN	12	18
TMEM147	0.931	0.0394	0.0441	0.0482	2.98	9.97	0.00335	1.4	LV	CELLSTATES	vCM1.0	control_TTN	12	18
TRERF1	0.931	0.0287	0.0272	0.0231	2.17	11.4	0.00187	1.54	LV	CELLSTATES	vCM1.0	control_TTN	12	18
GALK1	0.928	0.0366	0.0135	0.0117	1.15	10.3	0.00293	1.44	LV	CELLSTATES	vCM1.0	control_TTN	12	18
DRAP1	0.925	0.0289	0.0569	0.0632	3.32	11.3	0.00192	1.54	LV	CELLSTATES	vCM1.0	control_TTN	12	18
NTM	0.924	0.0139	0.0807	0.0644	3.68	15	0.000473	1.86	LV	CELLSTATES	vCM1.0	control_TTN	12	18
CKM	0.92	0.0144	1.42	1.55	7.85	14.8	0.000512	1.84	LV	CELLSTATES	vCM1.0	control_TTN	12	18
IDH3B	0.92	0.0399	0.0598	0.0693	3.46	9.91	0.00342	1.4	LV	CELLSTATES	vCM1.0	control_TTN	12	18
DNAH11	0.919	0.0299	0.697	0.582	6.74	11.2	0.00201	1.52	LV	CELLSTATES	vCM1.0	control_TTN	12	18
LINC01933	0.918	0.0191	0.0576	0.0565	3.26	13.2	0.000906	1.72	LV	CELLSTATES	vCM1.0	control_TTN	12	18
IMP4	0.917	0.0373	0.0625	0.0582	3.39	10.2	0.00304	1.43	LV	CELLSTATES	vCM1.0	control_TTN	12	18
RTL8C	0.916	0.0103	0.146	0.142	4.62	16.8	0.000249	1.99	LV	CELLSTATES	vCM1.0	control_TTN	12	18
SCN1A	0.916	0.021	0.0545	0.0328	2.93	12.9	0.00105	1.68	LV	CELLSTATES	vCM1.0	control_TTN	12	18
BANK1	0.914	0.0228	0.0461	0.043	3	12.5	0.00122	1.64	LV	CELLSTATES	vCM1.0	control_TTN	12	18
SBK1	0.912	0.0232	0.0717	0.0499	3.34	12.4	0.00126	1.63	LV	CELLSTATES	vCM1.0	control_TTN	12	18
CPNE4	0.911	0.0142	0.402	0.427	6.08	14.8	0.000501	1.85	LV	CELLSTATES	vCM1.0	control_TTN	12	18
SMPD1	0.911	0.0327	0.0471	0.0526	3.07	10.8	0.00241	1.49	LV	CELLSTATES	vCM1.0	control_TTN	12	18
TMEM254-AS1	0.908	0.0234	0.0347	0.0341	2.48	12.3	0.00128	1.63	LV	CELLSTATES	vCM1.0	control_TTN	12	18
MYO1E	0.905	0.00961	0.298	0.269	5.53	17.1	0.000221	2.02	LV	CELLSTATES	vCM1.0	control_TTN	12	18
AC109492.1	0.904	0.034	0.0138	0.0135	1.31	10.6	0.00258	1.47	LV	CELLSTATES	vCM1.0	control_TTN	12	18
C6orf10	0.904	0.0488	0.0137	0.0131	1.34	9.02	0.00501	1.31	LV	CELLSTATES	vCM1.0	control_TTN	12	18
LMTK3	0.904	0.0178	0.0265	0.0274	2.17	13.6	0.000791	1.75	LV	CELLSTATES	vCM1.0	control_TTN	12	18
PTMA	0.9	0.00267	0.193	0.198	4.99	25.1	1.7e-05	2.57	LV	CELLSTATES	vCM1.0	control_TTN	12	18
AC097515.1	0.899	0.0438	0.0355	0.0306	2.56	9.51	0.00406	1.36	LV	CELLSTATES	vCM1.0	control_TTN	12	18
UBASH3B	0.899	0.0179	0.0183	0.0175	1.63	13.6	0.000801	1.75	LV	CELLSTATES	vCM1.0	control_TTN	12	18
S100A16	0.898	0.0283	0.0286	0.028	2.22	11.4	0.00183	1.55	LV	CELLSTATES	vCM1.0	control_TTN	12	18
GALNT13	0.897	0.0396	0.0154	0.0145	1.44	9.95	0.00338	1.4	LV	CELLSTATES	vCM1.0	control_TTN	12	18
MMP15	0.897	0.0144	0.0455	0.038	2.82	14.7	0.000523	1.84	LV	CELLSTATES	vCM1.0	control_TTN	12	18
RUSC1	0.897	0.00785	0.0189	0.019	1.65	18.7	0.000127	2.1	LV	CELLSTATES	vCM1.0	control_TTN	12	18
PRR11	0.896	0.0241	0.0244	0.0207	2.03	12.2	0.00137	1.62	LV	CELLSTATES	vCM1.0	control_TTN	12	18
WASF1	0.896	0.0208	0.0229	0.0189	1.9	12.9	0.00103	1.68	LV	CELLSTATES	vCM1.0	control_TTN	12	18
PCOLCE	0.895	0.0246	0.0431	0.0382	2.78	12.1	0.00142	1.61	LV	CELLSTATES	vCM1.0	control_TTN	12	18
GRIN2D	0.894	0.0373	0.0144	0.0114	1.27	10.2	0.00303	1.43	LV	CELLSTATES	vCM1.0	control_TTN	12	18
MRPL28	0.894	0.0301	0.0441	0.054	3	11.2	0.00205	1.52	LV	CELLSTATES	vCM1.0	control_TTN	12	18
ATAD3A	0.893	0.0172	0.0662	0.0807	3.56	13.8	0.000732	1.76	LV	CELLSTATES	vCM1.0	control_TTN	12	18
COL6A3	0.891	0.0445	0.0347	0.0294	2.47	9.45	0.00416	1.35	LV	CELLSTATES	vCM1.0	control_TTN	12	18
GGT1	0.891	0.0211	0.0146	0.0137	1.31	12.8	0.00106	1.68	LV	CELLSTATES	vCM1.0	control_TTN	12	18
PPP1R1C	0.888	0.0312	1.1	0.755	7.31	11	0.00221	1.51	LV	CELLSTATES	vCM1.0	control_TTN	12	18
FAM81A	0.887	0.0139	0.0592	0.0518	3.23	15	0.000477	1.86	LV	CELLSTATES	vCM1.0	control_TTN	12	18
LINC02334	0.885	0.00952	0.645	0.489	6.59	17.3	0.000208	2.02	LV	CELLSTATES	vCM1.0	control_TTN	12	18
TOB1	0.885	0.013	0.203	0.213	5.06	15.4	0.000403	1.89	LV	CELLSTATES	vCM1.0	control_TTN	12	18
NAA11	0.883	0.0428	0.0272	0.0267	2.23	9.61	0.00389	1.37	LV	CELLSTATES	vCM1.0	control_TTN	12	18
AFAP1	0.88	0.0285	0.036	0.0301	2.54	11.4	0.00185	1.55	LV	CELLSTATES	vCM1.0	control_TTN	12	18
CSMD1	0.88	0.0455	0.138	0.125	4.55	9.33	0.00439	1.34	LV	CELLSTATES	vCM1.0	control_TTN	12	18
PSMA7	0.88	0.0224	0.168	0.195	4.91	12.5	0.00119	1.65	LV	CELLSTATES	vCM1.0	control_TTN	12	18
UROD	0.88	0.0239	0.0483	0.0589	3.15	12.2	0.00133	1.62	LV	CELLSTATES	vCM1.0	control_TTN	12	18
NBPF1	0.878	0.0496	0.0717	0.0965	3.7	8.96	0.00513	1.3	LV	CELLSTATES	vCM1.0	control_TTN	12	18
MRPL14	0.876	0.0232	0.087	0.0781	3.86	12.4	0.00125	1.63	LV	CELLSTATES	vCM1.0	control_TTN	12	18
ALS2CL	0.874	0.0347	0.21	0.264	5.18	10.5	0.00269	1.46	LV	CELLSTATES	vCM1.0	control_TTN	12	18
CENPT	0.874	0.031	0.0782	0.0962	3.83	11	0.00217	1.51	LV	CELLSTATES	vCM1.0	control_TTN	12	18
SELENOS	0.874	0.00413	0.242	0.231	5.21	22.3	3.94e-05	2.38	LV	CELLSTATES	vCM1.0	control_TTN	12	18
ORMDL2	0.873	0.0249	0.0153	0.0146	1.39	12	0.00146	1.6	LV	CELLSTATES	vCM1.0	control_TTN	12	18
AL021392.1	0.87	0.035	0.0461	0.0357	2.78	10.5	0.00273	1.46	LV	CELLSTATES	vCM1.0	control_TTN	12	18
TPTE2	0.87	0.0162	0.0186	0.0173	1.68	14.1	0.000656	1.79	LV	CELLSTATES	vCM1.0	control_TTN	12	18
CDHR2	0.868	0.0496	0.024	0.0222	2.05	8.96	0.00514	1.3	LV	CELLSTATES	vCM1.0	control_TTN	12	18
ST8SIA1	0.868	0.0389	0.0213	0.0193	1.9	10	0.00328	1.41	LV	CELLSTATES	vCM1.0	control_TTN	12	18
TFAP2E	0.868	0.0386	0.0175	0.0168	1.59	10	0.00324	1.41	LV	CELLSTATES	vCM1.0	control_TTN	12	18
PNRC1	0.867	0.0214	0.209	0.213	5.1	12.8	0.00109	1.67	LV	CELLSTATES	vCM1.0	control_TTN	12	18
CREB3	0.866	0.0125	0.0347	0.0344	2.54	15.7	0.000362	1.9	LV	CELLSTATES	vCM1.0	control_TTN	12	18
TBX20	0.866	0.0108	1.75	1.4	8	16.5	0.000276	1.97	LV	CELLSTATES	vCM1.0	control_TTN	12	18
HRH1	0.861	0.0496	0.0163	0.0159	1.45	8.96	0.00513	1.3	LV	CELLSTATES	vCM1.0	control_TTN	12	18
HECW1	0.86	0.0496	0.0261	0.0266	2.21	8.97	0.00512	1.3	LV	CELLSTATES	vCM1.0	control_TTN	12	18
LITAF	0.86	0.028	0.0818	0.09	3.76	11.5	0.00179	1.55	LV	CELLSTATES	vCM1.0	control_TTN	12	18
SPAG16	0.857	0.00685	0.351	0.335	5.8	19.4	0.000102	2.16	LV	CELLSTATES	vCM1.0	control_TTN	12	18
ATP6V1C2	0.855	0.0182	0.038	0.0363	2.6	13.4	0.000843	1.74	LV	CELLSTATES	vCM1.0	control_TTN	12	18
PFDN5	0.855	0.0323	0.164	0.201	4.89	10.8	0.00233	1.49	LV	CELLSTATES	vCM1.0	control_TTN	12	18
RNF187	0.855	0.0247	0.025	0.0239	2.09	12	0.00144	1.61	LV	CELLSTATES	vCM1.0	control_TTN	12	18
SLC29A1	0.855	0.00561	0.33	0.368	5.83	20.4	7.23e-05	2.25	LV	CELLSTATES	vCM1.0	control_TTN	12	18
STEAP2	0.855	0.0161	0.0934	0.0886	3.96	14.1	0.000645	1.79	LV	CELLSTATES	vCM1.0	control_TTN	12	18
AC020704.1	0.853	0.0471	0.0348	0.0275	2.39	9.18	0.00468	1.33	LV	CELLSTATES	vCM1.0	control_TTN	12	18
LINC01470	0.851	0.0259	0.387	0.312	5.84	11.9	0.00155	1.59	LV	CELLSTATES	vCM1.0	control_TTN	12	18
MTCH1	0.849	0.024	0.591	0.595	6.52	12.2	0.00136	1.62	LV	CELLSTATES	vCM1.0	control_TTN	12	18
QPRT	0.847	0.0448	0.0412	0.0443	2.79	9.42	0.00422	1.35	LV	CELLSTATES	vCM1.0	control_TTN	12	18
TRIQK	0.846	0.0286	1.12	0.85	7.4	11.4	0.00187	1.54	LV	CELLSTATES	vCM1.0	control_TTN	12	18
AC078845.1	0.845	0.0438	0.0257	0.0234	2.1	9.51	0.00406	1.36	LV	CELLSTATES	vCM1.0	control_TTN	12	18
PGM2L1	0.845	0.0234	0.0217	0.0236	1.93	12.3	0.00128	1.63	LV	CELLSTATES	vCM1.0	control_TTN	12	18
ISOC1	0.844	0.0082	0.182	0.164	4.81	18.4	0.000141	2.09	LV	CELLSTATES	vCM1.0	control_TTN	12	18
KLHDC8B	0.843	0.013	0.103	0.1	4.06	15.4	0.000406	1.89	LV	CELLSTATES	vCM1.0	control_TTN	12	18
PSMC3	0.843	0.0303	0.0602	0.0697	3.41	11.1	0.00208	1.52	LV	CELLSTATES	vCM1.0	control_TTN	12	18
TSHZ2	0.842	0.0495	0.0526	0.0513	3.12	8.97	0.00511	1.31	LV	CELLSTATES	vCM1.0	control_TTN	12	18
SGCB	0.84	0.00513	0.182	0.17	4.8	21.1	5.86e-05	2.29	LV	CELLSTATES	vCM1.0	control_TTN	12	18
PDPN	0.839	0.018	0.0604	0.0537	3.21	13.5	0.000818	1.74	LV	CELLSTATES	vCM1.0	control_TTN	12	18
RPL23A	0.837	0.0451	0.101	0.117	4.17	9.37	0.0043	1.35	LV	CELLSTATES	vCM1.0	control_TTN	12	18
QARS	0.835	0.0112	0.12	0.138	4.4	16.3	0.000292	1.95	LV	CELLSTATES	vCM1.0	control_TTN	12	18
SLC25A43	0.833	0.0412	0.0228	0.0217	1.91	9.76	0.00365	1.39	LV	CELLSTATES	vCM1.0	control_TTN	12	18
COL4A4	0.832	0.0367	0.0354	0.0341	2.61	10.3	0.00295	1.44	LV	CELLSTATES	vCM1.0	control_TTN	12	18
HRH2	0.832	0.0103	0.366	0.289	5.78	16.7	0.000251	1.99	LV	CELLSTATES	vCM1.0	control_TTN	12	18
STPG2	0.832	0.0059	0.191	0.175	4.89	20.2	7.72e-05	2.23	LV	CELLSTATES	vCM1.0	control_TTN	12	18
GRIA1	0.83	0.0376	0.013	0.0126	1.23	10.2	0.00309	1.42	LV	CELLSTATES	vCM1.0	control_TTN	12	18
AL391117.1	0.825	0.0233	0.0291	0.0281	2.26	12.4	0.00127	1.63	LV	CELLSTATES	vCM1.0	control_TTN	12	18
EPHA6	0.825	0.0377	0.0525	0.0551	3.22	10.1	0.0031	1.42	LV	CELLSTATES	vCM1.0	control_TTN	12	18
AC002310.4	0.822	0.0245	0.0337	0.0321	2.45	12.1	0.00141	1.61	LV	CELLSTATES	vCM1.0	control_TTN	12	18
CXorf40B	0.822	0.0299	0.0132	0.016	1.26	11.2	0.00201	1.52	LV	CELLSTATES	vCM1.0	control_TTN	12	18
SHCBP1	0.818	0.0346	0.0344	0.0351	2.49	10.5	0.00266	1.46	LV	CELLSTATES	vCM1.0	control_TTN	12	18
AC009226.1	0.817	0.0418	0.0253	0.0216	2.02	9.71	0.00373	1.38	LV	CELLSTATES	vCM1.0	control_TTN	12	18
C6orf99	0.816	0.0471	0.0337	0.0312	2.39	9.18	0.00467	1.33	LV	CELLSTATES	vCM1.0	control_TTN	12	18
MTSS1L	0.815	0.0259	0.123	0.138	4.35	11.8	0.00157	1.59	LV	CELLSTATES	vCM1.0	control_TTN	12	18
AL445584.2	0.814	0.0134	0.0299	0.0319	2.38	15.2	0.000444	1.87	LV	CELLSTATES	vCM1.0	control_TTN	12	18
SIGIRR	0.813	0.0367	0.0573	0.0582	3.25	10.3	0.00294	1.44	LV	CELLSTATES	vCM1.0	control_TTN	12	18
RBM47	0.81	0.0409	0.0303	0.0299	2.39	9.8	0.00358	1.39	LV	CELLSTATES	vCM1.0	control_TTN	12	18
RP1	0.81	0.0458	0.0232	0.0256	2.1	9.3	0.00443	1.34	LV	CELLSTATES	vCM1.0	control_TTN	12	18
AC093801.1	0.809	0.0294	0.0152	0.0165	1.45	11.3	0.00197	1.53	LV	CELLSTATES	vCM1.0	control_TTN	12	18
BCL6	0.808	0.0459	0.361	0.387	5.89	9.3	0.00444	1.34	LV	CELLSTATES	vCM1.0	control_TTN	12	18
MANEA	0.808	0.0325	0.0547	0.0553	3.21	10.8	0.00237	1.49	LV	CELLSTATES	vCM1.0	control_TTN	12	18
HSPB11	0.806	0.0424	0.102	0.0972	4.14	9.66	0.00382	1.37	LV	CELLSTATES	vCM1.0	control_TTN	12	18
TMEM258	0.805	0.0373	0.0704	0.0785	3.61	10.2	0.00303	1.43	LV	CELLSTATES	vCM1.0	control_TTN	12	18
MRC2	0.804	0.0439	0.0168	0.0174	1.57	9.5	0.00408	1.36	LV	CELLSTATES	vCM1.0	control_TTN	12	18
MSRB1	0.804	0.0147	0.036	0.0389	2.62	14.6	0.000543	1.83	LV	CELLSTATES	vCM1.0	control_TTN	12	18
PECAM1	0.804	0.0357	0.022	0.0216	1.93	10.4	0.00281	1.45	LV	CELLSTATES	vCM1.0	control_TTN	12	18
RASSF3	0.802	0.027	0.466	0.403	6.09	11.6	0.0017	1.57	LV	CELLSTATES	vCM1.0	control_TTN	12	18
AL031280.1	0.8	0.0496	0.0897	0.0756	3.75	8.95	0.00516	1.3	LV	CELLSTATES	vCM1.0	control_TTN	12	18
BCKDK	0.793	0.0469	0.0335	0.0413	2.64	9.19	0.00464	1.33	LV	CELLSTATES	vCM1.0	control_TTN	12	18
EDF1	0.793	0.0108	0.235	0.272	5.31	16.5	0.000278	1.96	LV	CELLSTATES	vCM1.0	control_TTN	12	18
PDE4A	0.793	0.0409	0.0676	0.0663	3.46	9.81	0.00358	1.39	LV	CELLSTATES	vCM1.0	control_TTN	12	18
EFHC2	0.792	0.034	0.141	0.137	4.5	10.6	0.00257	1.47	LV	CELLSTATES	vCM1.0	control_TTN	12	18
SNHG9	0.792	0.0427	0.0862	0.1	3.92	9.62	0.00387	1.37	LV	CELLSTATES	vCM1.0	control_TTN	12	18
PSTPIP2	0.791	0.0324	0.0632	0.0632	3.35	10.8	0.00235	1.49	LV	CELLSTATES	vCM1.0	control_TTN	12	18
BSG	0.787	0.0232	1.02	1.23	7.47	12.4	0.00126	1.63	LV	CELLSTATES	vCM1.0	control_TTN	12	18
ROBO1	0.787	0.0435	0.0875	0.0814	3.89	9.54	0.00401	1.36	LV	CELLSTATES	vCM1.0	control_TTN	12	18
AL122019.1	0.786	0.0171	0.0249	0.023	2.08	13.9	0.000718	1.77	LV	CELLSTATES	vCM1.0	control_TTN	12	18
NRSN2	0.786	0.00649	0.0466	0.0509	2.96	19.7	9.34e-05	2.19	LV	CELLSTATES	vCM1.0	control_TTN	12	18
PLAC8L1	0.783	0.0448	0.0201	0.0248	1.89	9.42	0.00422	1.35	LV	CELLSTATES	vCM1.0	control_TTN	12	18
BCAM	0.782	0.0215	0.0602	0.0594	3.31	12.7	0.0011	1.67	LV	CELLSTATES	vCM1.0	control_TTN	12	18
PKNOX2	0.782	0.00786	0.0739	0.0642	3.48	18.7	0.000128	2.1	LV	CELLSTATES	vCM1.0	control_TTN	12	18
SRRM3	0.782	0.0486	0.0157	0.017	1.49	9.04	0.00496	1.31	LV	CELLSTATES	vCM1.0	control_TTN	12	18
RHOT2	0.777	0.0209	0.455	0.596	6.39	12.9	0.00104	1.68	LV	CELLSTATES	vCM1.0	control_TTN	12	18
AC008537.1	0.776	0.0161	0.125	0.127	4.34	14.1	0.000644	1.79	LV	CELLSTATES	vCM1.0	control_TTN	12	18
PPARGC1B	0.776	0.00824	1.46	1.3	7.76	18.4	0.000143	2.08	LV	CELLSTATES	vCM1.0	control_TTN	12	18
LINC00685	0.775	0.0277	0.146	0.176	4.63	11.5	0.00176	1.56	LV	CELLSTATES	vCM1.0	control_TTN	12	18
FLOT1	0.772	0.0275	0.157	0.183	4.75	11.6	0.00175	1.56	LV	CELLSTATES	vCM1.0	control_TTN	12	18
TMTC2	0.768	0.02	0.0785	0.0638	3.61	13	0.000978	1.7	LV	CELLSTATES	vCM1.0	control_TTN	12	18
AL162231.1	0.767	0.0259	0.0173	0.0221	1.65	11.8	0.00158	1.59	LV	CELLSTATES	vCM1.0	control_TTN	12	18
TAC4	0.767	0.0247	0.0586	0.0619	3.3	12.1	0.00144	1.61	LV	CELLSTATES	vCM1.0	control_TTN	12	18
PHPT1	0.766	0.0402	0.204	0.266	5.19	9.88	0.00348	1.4	LV	CELLSTATES	vCM1.0	control_TTN	12	18
ULK3	0.766	0.014	0.121	0.138	4.38	14.9	0.000487	1.85	LV	CELLSTATES	vCM1.0	control_TTN	12	18
RAB26	0.763	0.0193	0.0386	0.0344	2.61	13.2	0.000925	1.71	LV	CELLSTATES	vCM1.0	control_TTN	12	18
DGKI	0.761	0.0174	0.0528	0.0633	3.21	13.7	0.000753	1.76	LV	CELLSTATES	vCM1.0	control_TTN	12	18
TMUB1	0.761	0.0467	0.0292	0.0341	2.37	9.21	0.00461	1.33	LV	CELLSTATES	vCM1.0	control_TTN	12	18
AC093206.1	0.758	0.0338	0.0617	0.056	3.26	10.6	0.00256	1.47	LV	CELLSTATES	vCM1.0	control_TTN	12	18
FABP3	0.758	0.0376	1.1	1.3	7.55	10.2	0.00308	1.42	LV	CELLSTATES	vCM1.0	control_TTN	12	18
PPP1CA	0.757	0.0486	0.0472	0.0541	3.05	9.04	0.00497	1.31	LV	CELLSTATES	vCM1.0	control_TTN	12	18
MBOAT7	0.756	0.0434	0.0167	0.0208	1.61	9.56	0.00397	1.36	LV	CELLSTATES	vCM1.0	control_TTN	12	18
STXBP6	0.756	0.0231	1.11	1.01	7.45	12.4	0.00124	1.64	LV	CELLSTATES	vCM1.0	control_TTN	12	18
APOBEC2	0.752	0.037	0.237	0.237	5.3	10.2	0.003	1.43	LV	CELLSTATES	vCM1.0	control_TTN	12	18
CCDC124	0.752	0.0247	0.027	0.0317	2.23	12	0.00144	1.61	LV	CELLSTATES	vCM1.0	control_TTN	12	18
MRPL55	0.752	0.0343	0.0561	0.0753	3.37	10.6	0.00262	1.46	LV	CELLSTATES	vCM1.0	control_TTN	12	18
MAP2K1	0.751	0.0165	0.262	0.282	5.43	14	0.000679	1.78	LV	CELLSTATES	vCM1.0	control_TTN	12	18
CATSPERB	0.75	0.0412	0.0188	0.0196	1.73	9.76	0.00365	1.39	LV	CELLSTATES	vCM1.0	control_TTN	12	18
CES2	0.75	0.0243	0.276	0.285	5.49	12.1	0.00139	1.62	LV	CELLSTATES	vCM1.0	control_TTN	12	18
TMED9	0.749	0.0241	0.0706	0.085	3.64	12.2	0.00137	1.62	LV	CELLSTATES	vCM1.0	control_TTN	12	18
NIPSNAP3B	0.748	0.0363	0.212	0.188	4.95	10.3	0.00289	1.44	LV	CELLSTATES	vCM1.0	control_TTN	12	18
RSU1	0.744	0.00406	0.471	0.451	6.22	22.4	3.85e-05	2.39	LV	CELLSTATES	vCM1.0	control_TTN	12	18
CEP85L	0.741	0.0475	0.892	0.82	7.19	9.15	0.00473	1.32	LV	CELLSTATES	vCM1.0	control_TTN	12	18
SEC61B	0.74	0.0132	0.2	0.234	5.11	15.3	0.000419	1.88	LV	CELLSTATES	vCM1.0	control_TTN	12	18
DPP6	0.738	0.0392	0.111	0.109	4.25	10	0.00331	1.41	LV	CELLSTATES	vCM1.0	control_TTN	12	18
AC090568.2	0.737	0.0411	0.0282	0.0312	2.32	9.78	0.00362	1.39	LV	CELLSTATES	vCM1.0	control_TTN	12	18
RPS29	0.736	0.0492	0.121	0.137	4.41	8.99	0.00507	1.31	LV	CELLSTATES	vCM1.0	control_TTN	12	18
CCDC106	0.735	0.00965	0.0294	0.0324	2.33	17.1	0.000223	2.02	LV	CELLSTATES	vCM1.0	control_TTN	12	18
AC138904.3	0.732	0.0367	0.575	0.453	6.4	10.3	0.00297	1.44	LV	CELLSTATES	vCM1.0	control_TTN	12	18
GML	0.732	0.0485	0.0176	0.0191	1.66	9.05	0.00494	1.31	LV	CELLSTATES	vCM1.0	control_TTN	12	18
MVP	0.731	0.0382	0.0327	0.0402	2.55	10.1	0.00317	1.42	LV	CELLSTATES	vCM1.0	control_TTN	12	18
SLC4A2	0.731	0.034	0.0468	0.0554	3.02	10.6	0.00259	1.47	LV	CELLSTATES	vCM1.0	control_TTN	12	18
FMNL2	0.73	0.032	0.245	0.259	5.29	10.9	0.0023	1.5	LV	CELLSTATES	vCM1.0	control_TTN	12	18
SMYD1	0.73	0.0139	1.59	1.44	7.93	15	0.000475	1.86	LV	CELLSTATES	vCM1.0	control_TTN	12	18
ATP13A1	0.729	0.0426	0.0268	0.0337	2.31	9.63	0.00385	1.37	LV	CELLSTATES	vCM1.0	control_TTN	12	18
CISD3	0.729	0.0486	0.0368	0.0464	2.74	9.03	0.00498	1.31	LV	CELLSTATES	vCM1.0	control_TTN	12	18
CALM3	0.728	0.0497	0.061	0.0795	3.42	8.94	0.00518	1.3	LV	CELLSTATES	vCM1.0	control_TTN	12	18
PMP22	0.727	0.0299	0.54	0.582	6.51	11.2	0.00202	1.52	LV	CELLSTATES	vCM1.0	control_TTN	12	18
ZFAND2B	0.727	0.0448	0.0418	0.045	2.87	9.41	0.00423	1.35	LV	CELLSTATES	vCM1.0	control_TTN	12	18
COL6A1	0.723	0.0239	0.166	0.18	4.81	12.2	0.00134	1.62	LV	CELLSTATES	vCM1.0	control_TTN	12	18
EML1	0.721	0.00649	0.214	0.187	5.03	19.8	9.04e-05	2.19	LV	CELLSTATES	vCM1.0	control_TTN	12	18
KANK3	0.721	0.0285	0.0202	0.0219	1.83	11.4	0.00186	1.54	LV	CELLSTATES	vCM1.0	control_TTN	12	18
ASB10	0.718	0.0117	0.25	0.23	5.24	16.1	0.000315	1.93	LV	CELLSTATES	vCM1.0	control_TTN	12	18
LAMA5	0.717	0.00516	0.146	0.159	4.58	21	5.98e-05	2.29	LV	CELLSTATES	vCM1.0	control_TTN	12	18
COCH	0.714	0.0434	0.153	0.189	4.79	9.56	0.00398	1.36	LV	CELLSTATES	vCM1.0	control_TTN	12	18
SLC12A7	0.712	0.017	0.441	0.422	6.08	13.9	0.000712	1.77	LV	CELLSTATES	vCM1.0	control_TTN	12	18
CCDC9B	0.71	0.0108	0.207	0.195	5.07	16.5	0.000274	1.97	LV	CELLSTATES	vCM1.0	control_TTN	12	18
NELFE	0.71	0.0427	0.0346	0.0455	2.69	9.62	0.00387	1.37	LV	CELLSTATES	vCM1.0	control_TTN	12	18
AC010127.1	0.708	0.0427	0.0668	0.0501	3.32	9.62	0.00388	1.37	LV	CELLSTATES	vCM1.0	control_TTN	12	18
P3H4	0.706	0.0334	0.0221	0.0218	1.85	10.7	0.00251	1.48	LV	CELLSTATES	vCM1.0	control_TTN	12	18
RUVBL1	0.706	0.0141	0.22	0.256	5.2	14.9	0.00049	1.85	LV	CELLSTATES	vCM1.0	control_TTN	12	18
DNASE1L1	0.704	0.0203	0.117	0.118	4.22	13	0.000998	1.69	LV	CELLSTATES	vCM1.0	control_TTN	12	18
C2orf68	0.701	0.0108	0.108	0.124	4.22	16.4	0.000279	1.96	LV	CELLSTATES	vCM1.0	control_TTN	12	18
CYC1	0.701	0.0326	0.389	0.524	6.16	10.8	0.00238	1.49	LV	CELLSTATES	vCM1.0	control_TTN	12	18
EDA	0.7	0.0139	0.981	0.94	7.3	15	0.000472	1.86	LV	CELLSTATES	vCM1.0	control_TTN	12	18
IGSF8	0.689	0.0433	0.0215	0.0247	1.94	9.57	0.00396	1.36	LV	CELLSTATES	vCM1.0	control_TTN	12	18
FBXO44	0.686	0.0289	0.0818	0.106	3.9	11.3	0.00192	1.54	LV	CELLSTATES	vCM1.0	control_TTN	12	18
NEXMIF	0.686	0.0304	0.0432	0.0397	2.83	11.1	0.00209	1.52	LV	CELLSTATES	vCM1.0	control_TTN	12	18
RGL2	0.686	0.043	0.0442	0.0638	3.08	9.59	0.00392	1.37	LV	CELLSTATES	vCM1.0	control_TTN	12	18
MVB12A	0.682	0.0153	0.0341	0.0426	2.61	14.4	0.000588	1.82	LV	CELLSTATES	vCM1.0	control_TTN	12	18
PITPNC1	0.682	0.0156	0.0856	0.102	3.91	14.3	0.000609	1.81	LV	CELLSTATES	vCM1.0	control_TTN	12	18
TMED1	0.681	0.0497	0.0318	0.0392	2.53	8.94	0.00517	1.3	LV	CELLSTATES	vCM1.0	control_TTN	12	18
ZFP36L2	0.676	0.0363	0.0919	0.0851	3.83	10.3	0.00287	1.44	LV	CELLSTATES	vCM1.0	control_TTN	12	18
TTYH2	0.672	0.0231	0.154	0.149	4.59	12.4	0.00125	1.64	LV	CELLSTATES	vCM1.0	control_TTN	12	18
ITGA3	0.671	0.0381	0.182	0.152	4.79	10.1	0.00315	1.42	LV	CELLSTATES	vCM1.0	control_TTN	12	18
MEIS1	0.67	0.00519	0.926	0.916	7.21	20.9	6.21e-05	2.28	LV	CELLSTATES	vCM1.0	control_TTN	12	18
SPDYE5	0.67	0.0334	0.243	0.288	5.42	10.7	0.0025	1.48	LV	CELLSTATES	vCM1.0	control_TTN	12	18
MEI4	0.667	0.0434	0.0558	0.0553	3.21	9.54	0.004	1.36	LV	CELLSTATES	vCM1.0	control_TTN	12	18
FBXW8	0.664	0.0342	0.449	0.423	6.09	10.6	0.00261	1.47	LV	CELLSTATES	vCM1.0	control_TTN	12	18
MAN1C1	0.663	0.0405	0.318	0.311	5.63	9.84	0.00353	1.39	LV	CELLSTATES	vCM1.0	control_TTN	12	18
FAM96B	0.661	0.0399	0.168	0.189	4.78	9.92	0.00342	1.4	LV	CELLSTATES	vCM1.0	control_TTN	12	18
PKM	0.661	0.046	0.405	0.557	6.22	9.29	0.00446	1.34	LV	CELLSTATES	vCM1.0	control_TTN	12	18
ABCA10	0.66	0.0305	0.0655	0.0712	3.4	11.1	0.00211	1.52	LV	CELLSTATES	vCM1.0	control_TTN	12	18
KAT5	0.66	0.0234	0.0733	0.0968	3.72	12.3	0.00129	1.63	LV	CELLSTATES	vCM1.0	control_TTN	12	18
EPHX1	0.658	0.0161	0.0517	0.059	3.17	14.2	0.000638	1.79	LV	CELLSTATES	vCM1.0	control_TTN	12	18
KAZN	0.657	0.0281	0.149	0.163	4.7	11.5	0.00181	1.55	LV	CELLSTATES	vCM1.0	control_TTN	12	18
TMEM65	0.657	0.0232	2.29	2.02	8.43	12.4	0.00126	1.63	LV	CELLSTATES	vCM1.0	control_TTN	12	18
NKAIN2	0.655	0.0487	0.236	0.27	5.28	9.02	0.00499	1.31	LV	CELLSTATES	vCM1.0	control_TTN	12	18
SEC61A1	0.654	0.00358	0.137	0.161	4.52	23.2	3.01e-05	2.45	LV	CELLSTATES	vCM1.0	control_TTN	12	18
ARAF	0.652	0.0222	0.0922	0.117	4.05	12.6	0.00117	1.65	LV	CELLSTATES	vCM1.0	control_TTN	12	18
DSCAM	0.647	0.0405	0.0587	0.0678	3.37	9.84	0.00353	1.39	LV	CELLSTATES	vCM1.0	control_TTN	12	18
NOMO2	0.645	0.00888	0.0843	0.0951	3.84	17.8	0.000173	2.05	LV	CELLSTATES	vCM1.0	control_TTN	12	18
TRABD	0.645	0.0119	0.217	0.25	5.19	16	0.000323	1.93	LV	CELLSTATES	vCM1.0	control_TTN	12	18
CACNB2	0.643	0.0412	13.1	13.9	11	9.76	0.00365	1.39	LV	CELLSTATES	vCM1.0	control_TTN	12	18
CC2D1A	0.643	0.0327	0.0981	0.134	4.18	10.8	0.00241	1.49	LV	CELLSTATES	vCM1.0	control_TTN	12	18
LRCH4	0.641	0.0153	0.0469	0.0612	3.08	14.4	0.000594	1.81	LV	CELLSTATES	vCM1.0	control_TTN	12	18
RNF167	0.637	0.0429	0.0631	0.0833	3.52	9.6	0.00391	1.37	LV	CELLSTATES	vCM1.0	control_TTN	12	18
SCRN2	0.633	0.014	0.0705	0.0839	3.63	14.9	0.00048	1.85	LV	CELLSTATES	vCM1.0	control_TTN	12	18
CDON	0.632	0.0475	0.0435	0.0479	2.86	9.14	0.00474	1.32	LV	CELLSTATES	vCM1.0	control_TTN	12	18
ADGRE5	0.631	0.0314	0.118	0.12	4.23	10.9	0.00224	1.5	LV	CELLSTATES	vCM1.0	control_TTN	12	18
GAS2	0.63	0.0287	1.43	1.48	7.84	11.4	0.00188	1.54	LV	CELLSTATES	vCM1.0	control_TTN	12	18
NEIL1	0.63	0.0108	0.0828	0.0925	3.77	16.5	0.000274	1.97	LV	CELLSTATES	vCM1.0	control_TTN	12	18
PLXNC1	0.63	0.0496	0.119	0.113	4.2	8.96	0.00514	1.3	LV	CELLSTATES	vCM1.0	control_TTN	12	18
IFRD2	0.629	0.0256	0.153	0.175	4.72	11.9	0.00152	1.59	LV	CELLSTATES	vCM1.0	control_TTN	12	18
FANCI	0.628	0.0451	0.0188	0.021	1.72	9.37	0.0043	1.35	LV	CELLSTATES	vCM1.0	control_TTN	12	18
AK9	0.626	0.0228	0.281	0.297	5.5	12.5	0.00122	1.64	LV	CELLSTATES	vCM1.0	control_TTN	12	18
SLC25A39	0.622	0.044	0.0632	0.0777	3.49	9.49	0.00409	1.36	LV	CELLSTATES	vCM1.0	control_TTN	12	18
PGAM2	0.619	0.0321	0.319	0.398	5.78	10.9	0.00232	1.49	LV	CELLSTATES	vCM1.0	control_TTN	12	18
PIAS3	0.618	0.0366	0.0251	0.0294	2.19	10.3	0.00291	1.44	LV	CELLSTATES	vCM1.0	control_TTN	12	18
FAM219B	0.616	0.0242	0.261	0.3	5.41	12.2	0.00138	1.62	LV	CELLSTATES	vCM1.0	control_TTN	12	18
RAB9B	0.613	0.0417	0.124	0.139	4.33	9.72	0.00371	1.38	LV	CELLSTATES	vCM1.0	control_TTN	12	18
MAP3K14	0.609	0.0467	0.425	0.408	6.05	9.21	0.00461	1.33	LV	CELLSTATES	vCM1.0	control_TTN	12	18
TSTA3	0.609	0.0451	0.0268	0.0342	2.27	9.37	0.00431	1.35	LV	CELLSTATES	vCM1.0	control_TTN	12	18
PFKM	0.608	0.017	0.51	0.547	6.34	13.9	0.000712	1.77	LV	CELLSTATES	vCM1.0	control_TTN	12	18
INPP5J	0.607	0.0193	0.0504	0.0516	3.01	13.2	0.000926	1.71	LV	CELLSTATES	vCM1.0	control_TTN	12	18
TNNT2	0.601	0.0108	10.4	14.7	10.9	16.5	0.000278	1.96	LV	CELLSTATES	vCM1.0	control_TTN	12	18
AC011477.4	0.6	0.0194	0.11	0.126	4.19	13.2	0.000935	1.71	LV	CELLSTATES	vCM1.0	control_TTN	12	18
CXADR	0.595	0.00952	0.334	0.333	5.7	17.2	0.000211	2.02	LV	CELLSTATES	vCM1.0	control_TTN	12	18
MAPKAPK3	0.595	0.0183	0.287	0.309	5.53	13.4	0.00085	1.74	LV	CELLSTATES	vCM1.0	control_TTN	12	18
MFSD3	0.595	0.0399	0.0503	0.0559	3.04	9.92	0.00342	1.4	LV	CELLSTATES	vCM1.0	control_TTN	12	18
SEMA5A	0.595	0.0302	1.25	1.37	7.68	11.1	0.00207	1.52	LV	CELLSTATES	vCM1.0	control_TTN	12	18
BLVRB	0.594	0.0103	0.212	0.21	5.06	16.7	0.000254	1.99	LV	CELLSTATES	vCM1.0	control_TTN	12	18
ZNF260	0.593	0.0376	0.233	0.282	5.35	10.2	0.00309	1.42	LV	CELLSTATES	vCM1.0	control_TTN	12	18
STX4	0.588	0.0131	0.0418	0.0551	2.9	15.3	0.000414	1.88	LV	CELLSTATES	vCM1.0	control_TTN	12	18
DHPS	0.58	0.0312	0.0634	0.0866	3.55	11	0.0022	1.51	LV	CELLSTATES	vCM1.0	control_TTN	12	18
ARHGEF3	0.579	0.0144	0.39	0.445	6	14.7	0.000521	1.84	LV	CELLSTATES	vCM1.0	control_TTN	12	18
SLC35E4	0.577	0.0292	0.0478	0.0544	3.01	11.3	0.00195	1.53	LV	CELLSTATES	vCM1.0	control_TTN	12	18
VPS35	0.577	0.00649	0.334	0.369	5.8	19.7	9.15e-05	2.19	LV	CELLSTATES	vCM1.0	control_TTN	12	18
CBX6	0.575	0.0227	0.0837	0.104	3.86	12.5	0.00121	1.64	LV	CELLSTATES	vCM1.0	control_TTN	12	18
POU6F1	0.572	0.0109	0.0558	0.0582	3.16	16.4	0.000281	1.96	LV	CELLSTATES	vCM1.0	control_TTN	12	18
BAX	0.571	0.0384	0.0434	0.0547	2.95	10.1	0.00321	1.42	LV	CELLSTATES	vCM1.0	control_TTN	12	18
RBFOX1	0.57	0.0141	3.63	4.04	9.23	14.9	0.000489	1.85	LV	CELLSTATES	vCM1.0	control_TTN	12	18
TMEM63B	0.57	0.0259	0.165	0.205	4.8	11.8	0.00158	1.59	LV	CELLSTATES	vCM1.0	control_TTN	12	18
CNTLN	0.569	0.0148	0.0948	0.105	3.99	14.6	0.000547	1.83	LV	CELLSTATES	vCM1.0	control_TTN	12	18
AKAP9	0.566	0.0139	2.35	2.83	8.64	15	0.000475	1.86	LV	CELLSTATES	vCM1.0	control_TTN	12	18
PIDD1	0.562	0.0238	0.0796	0.102	3.82	12.3	0.00132	1.62	LV	CELLSTATES	vCM1.0	control_TTN	12	18
AC008438.1	0.56	0.0366	0.0672	0.0739	3.5	10.3	0.00293	1.44	LV	CELLSTATES	vCM1.0	control_TTN	12	18
CDH26	0.56	0.0478	0.0783	0.0766	3.64	9.12	0.00478	1.32	LV	CELLSTATES	vCM1.0	control_TTN	12	18
YWHAZ	0.557	0.0134	0.444	0.458	6.11	15.2	0.000441	1.87	LV	CELLSTATES	vCM1.0	control_TTN	12	18
PPP1R16A	0.555	0.0405	0.348	0.395	5.83	9.84	0.00353	1.39	LV	CELLSTATES	vCM1.0	control_TTN	12	18
P4HB	0.553	0.0367	0.169	0.222	4.88	10.3	0.00297	1.44	LV	CELLSTATES	vCM1.0	control_TTN	12	18
SLC2A4	0.553	0.0334	0.409	0.536	6.19	10.7	0.00251	1.48	LV	CELLSTATES	vCM1.0	control_TTN	12	18
BCL11A	0.552	0.00543	0.562	0.614	6.53	20.6	6.81e-05	2.27	LV	CELLSTATES	vCM1.0	control_TTN	12	18
CWC25	0.547	0.00999	0.115	0.135	4.27	16.9	0.000235	2	LV	CELLSTATES	vCM1.0	control_TTN	12	18
GRIK1	0.544	0.0344	0.177	0.19	4.85	10.5	0.00265	1.46	LV	CELLSTATES	vCM1.0	control_TTN	12	18
NDUFB9	0.534	0.0269	0.351	0.414	5.88	11.6	0.00169	1.57	LV	CELLSTATES	vCM1.0	control_TTN	12	18
TCEA3	0.532	0.0314	0.236	0.243	5.24	10.9	0.00225	1.5	LV	CELLSTATES	vCM1.0	control_TTN	12	18
ASAP3	0.529	0.0386	0.301	0.34	5.61	10.1	0.00323	1.41	LV	CELLSTATES	vCM1.0	control_TTN	12	18
TOM1	0.527	0.0405	0.292	0.423	5.73	9.85	0.00351	1.39	LV	CELLSTATES	vCM1.0	control_TTN	12	18
EEF2K	0.526	0.0301	0.212	0.228	5.11	11.2	0.00205	1.52	LV	CELLSTATES	vCM1.0	control_TTN	12	18
SEMA6A-AS1	0.522	0.0234	0.235	0.278	5.33	12.4	0.00128	1.63	LV	CELLSTATES	vCM1.0	control_TTN	12	18
GPD2	0.521	0.0151	0.163	0.167	4.73	14.5	0.000569	1.82	LV	CELLSTATES	vCM1.0	control_TTN	12	18
NDRG2	0.517	0.0484	0.163	0.208	4.85	9.05	0.00493	1.31	LV	CELLSTATES	vCM1.0	control_TTN	12	18
C20orf96	0.516	0.0478	0.0447	0.057	2.93	9.1	0.00483	1.32	LV	CELLSTATES	vCM1.0	control_TTN	12	18
GSS	0.514	0.0139	0.121	0.146	4.39	15	0.000477	1.86	LV	CELLSTATES	vCM1.0	control_TTN	12	18
AC027644.4	0.507	0.0394	0.264	0.35	5.54	9.98	0.00334	1.4	LV	CELLSTATES	vCM1.0	control_TTN	12	18
SLC8B1	0.505	0.0454	0.0598	0.0706	3.37	9.33	0.00437	1.34	LV	CELLSTATES	vCM1.0	control_TTN	12	18
