# Supplementary material for: Pathogenic variants damage cell composition and single cell transcription in cardiomyopathies
Source: Science. Author manuscript; Available in PMC 2022 Oct 3. (PMC9528698; doi:10.1126/science.abo1984)
Supplement: Supp table 11.14 [file NIHMS1835045-supplement-Supp_table_11_14.xlsx]

## Sheet: Key
Column Name	Description
Gene	Gene symbol, Ensembl 84
logFC	log2-fold change
FDR	False discovery rate; FDR is the PValue after (by default) Benjamini-Hochberg correction.
mean_exp_control	Mean expression values across controls
mean_exp_genotype	Mean expression values across disease samples
logCPM	logCPM is the average expression of all pseudobulked samples for that particular gene across all samples on the log2-scale expressed in counts per million (cpm, as calculated by edgeR after normalization).
F	Output of quasi-likelihood F-test
PValue	PValue is the nominal p-value derived from F
FDR_plot	-log10(False discovery rate)
Region	Studied region (LV or RV)
annotation_level	Cell-type or cell-state
cell_state/state	Specification which cell-type or state was analysed
comparison	Specification control_GENOTYPE
Observations_genotype	Numbers of Patients included in edgeR (patients with low number of nuclei have been excluded)
Observations_reference	Numbers of Patients included in edgeR (patients with low number of nuclei have been excluded)

## Sheet: LMNA_control
Gene	logFC	FDR	mean_exp_control	mean_exp_genotype	logCPM	F	PValue	FDR_plot	Region	annotation_level	cell_state	comparison	Observations_genotype	Observations_reference
SLITRK4	5.3	4.39e-06	0.000374	0.0204	0.305	60.8	4.87e-09	5.36	LV	CELLSTATES	vCM1.0	control_LMNA	12	18
ADGRG7	3.74	0.00274	0.00359	0.0809	2.25	19.4	0.000102	2.56	LV	CELLSTATES	vCM1.0	control_LMNA	12	18
NPPA-AS1	3.53	0.000119	0.00159	0.025	0.746	36.6	7.85e-07	3.92	LV	CELLSTATES	vCM1.0	control_LMNA	12	18
STAT4	3.5	1.03e-05	0.0295	0.426	4.92	54.1	1.71e-08	4.99	LV	CELLSTATES	vCM1.0	control_LMNA	12	18
ACSM5	3.08	0.00299	0.0018	0.0167	0.493	19	0.000117	2.52	LV	CELLSTATES	vCM1.0	control_LMNA	12	18
EDA2R	3.03	2.43e-06	0.00464	0.0453	1.67	66.9	1.68e-09	5.61	LV	CELLSTATES	vCM1.0	control_LMNA	12	18
MAP2	3.03	2.32e-06	0.0214	0.165	3.64	67.8	1.45e-09	5.63	LV	CELLSTATES	vCM1.0	control_LMNA	12	18
AL606807.1	3	0.000417	0.0106	0.0657	2.42	29	5.55e-06	3.38	LV	CELLSTATES	vCM1.0	control_LMNA	12	18
NPPB	2.94	0.015	0.23	1.67	6.92	12	0.00149	1.82	LV	CELLSTATES	vCM1.0	control_LMNA	12	18
AL596188.1	2.75	0.000586	0.0133	0.0472	2.15	27.6	9.13e-06	3.23	LV	CELLSTATES	vCM1.0	control_LMNA	12	18
C14orf132	2.72	0.00019	0.0063	0.0465	1.74	33.6	1.66e-06	3.72	LV	CELLSTATES	vCM1.0	control_LMNA	12	18
SLC6A6	2.72	0.000705	0.12	0.671	5.76	26.3	1.21e-05	3.15	LV	CELLSTATES	vCM1.0	control_LMNA	12	18
HBA2	2.71	0.000277	0.00296	0.0431	1.23	31.3	3.03e-06	3.56	LV	CELLSTATES	vCM1.0	control_LMNA	12	18
UNC80	2.67	2.7e-06	0.00906	0.0845	2.59	65.4	2.16e-09	5.57	LV	CELLSTATES	vCM1.0	control_LMNA	12	18
NEURL1B	2.58	2.7e-06	0.0219	0.144	3.48	65.2	2.25e-09	5.57	LV	CELLSTATES	vCM1.0	control_LMNA	12	18
HYAL4	2.57	6.36e-05	0.00652	0.0373	1.62	40.8	2.86e-07	4.2	LV	CELLSTATES	vCM1.0	control_LMNA	12	18
HBA1	2.49	0.00255	0.00142	0.0197	0.209	19.8	8.86e-05	2.59	LV	CELLSTATES	vCM1.0	control_LMNA	12	18
OGDHL	2.48	0.00082	0.0026	0.0172	0.611	25.5	1.52e-05	3.09	LV	CELLSTATES	vCM1.0	control_LMNA	12	18
SCGB3A2	2.48	0.00019	0.00529	0.023	1.09	33.6	1.63e-06	3.72	LV	CELLSTATES	vCM1.0	control_LMNA	12	18
AC002463.1	2.43	2.41e-05	0.0106	0.064	2.24	47.3	6.83e-08	4.62	LV	CELLSTATES	vCM1.0	control_LMNA	12	18
NPPA	2.42	0.0307	0.056	0.565	5.43	9.21	0.00463	1.51	LV	CELLSTATES	vCM1.0	control_LMNA	12	18
SRCIN1	2.39	9.99e-05	0.0036	0.0261	1.11	37.6	6.09e-07	4	LV	CELLSTATES	vCM1.0	control_LMNA	12	18
AL078590.2	2.38	7.81e-05	0.00696	0.0381	1.71	39.1	4.27e-07	4.11	LV	CELLSTATES	vCM1.0	control_LMNA	12	18
SPOCK1	2.3	0.000193	0.17	0.947	6.31	33.4	1.75e-06	3.72	LV	CELLSTATES	vCM1.0	control_LMNA	12	18
LINC01913	2.26	0.00206	0.00276	0.0126	0.229	20.9	6.17e-05	2.69	LV	CELLSTATES	vCM1.0	control_LMNA	12	18
WNT9A	2.22	0.000614	0.133	0.517	5.5	26.9	1.02e-05	3.21	LV	CELLSTATES	vCM1.0	control_LMNA	12	18
AC090735.1	2.19	0.0447	0.00958	0.0806	2.55	7.89	0.00823	1.35	LV	CELLSTATES	vCM1.0	control_LMNA	12	18
SOCS1	2.19	0.000308	0.0109	0.0387	1.89	30.7	3.54e-06	3.51	LV	CELLSTATES	vCM1.0	control_LMNA	12	18
HBB	2.18	0.0041	0.0119	0.0835	2.62	17.6	0.00019	2.39	LV	CELLSTATES	vCM1.0	control_LMNA	12	18
AC009320.1	2.14	0.00199	0.00448	0.013	0.604	21.2	5.76e-05	2.7	LV	CELLSTATES	vCM1.0	control_LMNA	12	18
AL078590.3	2.14	0.00267	0.131	0.55	5.69	19.6	9.7e-05	2.57	LV	CELLSTATES	vCM1.0	control_LMNA	12	18
LINC00866	2.14	0.00646	0.0208	0.0561	2.6	15.7	0.00037	2.19	LV	CELLSTATES	vCM1.0	control_LMNA	12	18
GOLGA7B	2.13	0.0319	0.00388	0.0129	0.563	9.06	0.00493	1.5	LV	CELLSTATES	vCM1.0	control_LMNA	12	18
PTCHD4	2.09	1.41e-05	0.0289	0.138	3.56	51.5	2.83e-08	4.85	LV	CELLSTATES	vCM1.0	control_LMNA	12	18
SLC7A8	2.09	6.03e-05	0.104	0.476	5.3	41.2	2.63e-07	4.22	LV	CELLSTATES	vCM1.0	control_LMNA	12	18
EDNRA	2.06	0.000218	0.325	1.04	6.63	32.4	2.22e-06	3.66	LV	CELLSTATES	vCM1.0	control_LMNA	12	18
AL031283.2	2.05	0.00619	0.00956	0.0361	1.84	15.9	0.000346	2.21	LV	CELLSTATES	vCM1.0	control_LMNA	12	18
PLCE1	2.03	2.95e-06	0.219	0.898	6.31	63.8	2.86e-09	5.53	LV	CELLSTATES	vCM1.0	control_LMNA	12	18
LINC01456	2.02	0.0101	0.0114	0.0545	2.24	13.7	0.000765	1.99	LV	CELLSTATES	vCM1.0	control_LMNA	12	18
UCHL1	2.01	0.00229	0.00328	0.017	0.602	20.4	7.38e-05	2.64	LV	CELLSTATES	vCM1.0	control_LMNA	12	18
AP002518.2	2	0.00354	0.163	0.47	5.5	18.2	0.000151	2.45	LV	CELLSTATES	vCM1.0	control_LMNA	12	18
C5orf46	1.98	3.24e-05	0.0498	0.227	4.2	45.4	1.02e-07	4.49	LV	CELLSTATES	vCM1.0	control_LMNA	12	18
FKBP5	1.98	0.000928	1.2	5.3	8.82	24.8	1.87e-05	3.03	LV	CELLSTATES	vCM1.0	control_LMNA	12	18
PHF21B	1.98	0.000242	0.00916	0.0435	1.9	31.9	2.54e-06	3.62	LV	CELLSTATES	vCM1.0	control_LMNA	12	18
B3GALT5	1.93	0.0127	0.0168	0.0552	2.39	12.7	0.00114	1.9	LV	CELLSTATES	vCM1.0	control_LMNA	12	18
AL133346.1	1.92	0.000284	0.00781	0.0349	1.62	31	3.23e-06	3.55	LV	CELLSTATES	vCM1.0	control_LMNA	12	18
TGFB2	1.9	0.00083	0.0196	0.0806	2.91	25.4	1.56e-05	3.08	LV	CELLSTATES	vCM1.0	control_LMNA	12	18
ADGRL3	1.89	0.000611	0.322	1.36	6.85	26.9	1.01e-05	3.21	LV	CELLSTATES	vCM1.0	control_LMNA	12	18
ALDOB	1.89	0.00377	0.0131	0.0401	1.95	17.9	0.000168	2.42	LV	CELLSTATES	vCM1.0	control_LMNA	12	18
AP005131.1	1.86	0.000194	0.0359	0.102	3.32	33.2	1.81e-06	3.71	LV	CELLSTATES	vCM1.0	control_LMNA	12	18
MIR34AHG	1.85	2.16e-05	0.0173	0.0723	2.74	48.6	5.14e-08	4.67	LV	CELLSTATES	vCM1.0	control_LMNA	12	18
TTLL7	1.85	0.000374	0.0722	0.321	4.73	29.6	4.78e-06	3.43	LV	CELLSTATES	vCM1.0	control_LMNA	12	18
LINC02306	1.84	0.00122	0.0404	0.167	3.94	23.5	2.74e-05	2.91	LV	CELLSTATES	vCM1.0	control_LMNA	12	18
AC106895.1	1.82	0.00562	0.0841	0.156	4.25	16.2	0.000306	2.25	LV	CELLSTATES	vCM1.0	control_LMNA	12	18
C5AR1	1.82	4.1e-05	0.0476	0.195	4.11	44	1.39e-07	4.39	LV	CELLSTATES	vCM1.0	control_LMNA	12	18
LINC00222	1.81	5.89e-06	0.0235	0.084	2.96	58.4	7.51e-09	5.23	LV	CELLSTATES	vCM1.0	control_LMNA	12	18
COTL1	1.8	0.000828	0.009	0.0403	1.8	25.4	1.55e-05	3.08	LV	CELLSTATES	vCM1.0	control_LMNA	12	18
FLG	1.77	0.0234	0.00498	0.0127	0.504	10.2	0.003	1.63	LV	CELLSTATES	vCM1.0	control_LMNA	12	18
LINC01277	1.76	0.011	0.0166	0.0501	2.35	13.3	0.000902	1.96	LV	CELLSTATES	vCM1.0	control_LMNA	12	18
LINC00211	1.75	0.000584	0.0155	0.0528	2.39	27.3	8.98e-06	3.23	LV	CELLSTATES	vCM1.0	control_LMNA	12	18
MBOAT2	1.73	7.24e-05	0.142	0.568	5.6	39.8	3.62e-07	4.14	LV	CELLSTATES	vCM1.0	control_LMNA	12	18
C1QTNF7	1.72	0.0016	0.0193	0.0508	2.44	22.1	4.22e-05	2.8	LV	CELLSTATES	vCM1.0	control_LMNA	12	18
HEG1	1.72	1.01e-06	0.382	1.31	6.97	79.9	2.11e-10	5.99	LV	CELLSTATES	vCM1.0	control_LMNA	12	18
KLHL36	1.67	2.87e-06	0.154	0.501	5.55	64.4	2.59e-09	5.54	LV	CELLSTATES	vCM1.0	control_LMNA	12	18
ODC1	1.67	0.000134	0.0341	0.082	3.08	35.5	1.02e-06	3.87	LV	CELLSTATES	vCM1.0	control_LMNA	12	18
PLCE1-AS2	1.67	0.0055	0.00551	0.0164	0.856	16.3	0.000293	2.26	LV	CELLSTATES	vCM1.0	control_LMNA	12	18
ABCG2	1.65	7.46e-05	0.051	0.164	3.98	39.4	3.96e-07	4.13	LV	CELLSTATES	vCM1.0	control_LMNA	12	18
NFASC	1.65	7.25e-05	0.0114	0.0578	2.19	39.7	3.72e-07	4.14	LV	CELLSTATES	vCM1.0	control_LMNA	12	18
SPINK1	1.64	0.0135	0.00411	0.0194	0.679	12.4	0.00125	1.87	LV	CELLSTATES	vCM1.0	control_LMNA	12	18
BCL2	1.63	2.26e-06	0.297	1.07	6.63	68.6	1.25e-09	5.65	LV	CELLSTATES	vCM1.0	control_LMNA	12	18
RPGR	1.62	1.01e-06	0.0581	0.18	4.12	82.4	1.47e-10	5.99	LV	CELLSTATES	vCM1.0	control_LMNA	12	18
ARSJ	1.59	0.0041	0.00643	0.0225	1.09	17.6	0.00019	2.39	LV	CELLSTATES	vCM1.0	control_LMNA	12	18
LDLRAD4-AS1	1.58	0.00402	0.00547	0.0125	0.609	17.7	0.000183	2.4	LV	CELLSTATES	vCM1.0	control_LMNA	12	18
RNF175	1.57	0.0018	0.00452	0.0138	0.677	21.6	5e-05	2.75	LV	CELLSTATES	vCM1.0	control_LMNA	12	18
AC020741.1	1.54	0.00762	0.0189	0.0757	2.73	14.9	0.000493	2.12	LV	CELLSTATES	vCM1.0	control_LMNA	12	18
AC093730.1	1.54	0.00989	0.0896	0.249	4.63	13.8	0.000733	2	LV	CELLSTATES	vCM1.0	control_LMNA	12	18
BAIAP2	1.54	0.00097	0.0394	0.142	3.72	24.6	2e-05	3.01	LV	CELLSTATES	vCM1.0	control_LMNA	12	18
ACADL	1.53	0.000191	0.0115	0.0305	1.71	33.5	1.68e-06	3.72	LV	CELLSTATES	vCM1.0	control_LMNA	12	18
DUSP15	1.53	0.00105	0.00432	0.015	0.664	24.2	2.22e-05	2.98	LV	CELLSTATES	vCM1.0	control_LMNA	12	18
KCTD8	1.53	0.0176	0.0483	0.18	4.03	11.3	0.00192	1.75	LV	CELLSTATES	vCM1.0	control_LMNA	12	18
P3H2	1.53	0.00889	0.0274	0.0829	3.2	14.3	0.000617	2.05	LV	CELLSTATES	vCM1.0	control_LMNA	12	18
AMPH	1.51	2.49e-05	0.015	0.077	2.58	47	7.23e-08	4.6	LV	CELLSTATES	vCM1.0	control_LMNA	12	18
VSTM2L	1.51	0.0022	0.035	0.0952	3.32	20.6	6.88e-05	2.66	LV	CELLSTATES	vCM1.0	control_LMNA	12	18
ZDHHC14	1.51	5.43e-06	0.421	1.21	6.92	59.3	6.39e-09	5.27	LV	CELLSTATES	vCM1.0	control_LMNA	12	18
HEPH	1.5	0.000569	0.0788	0.206	4.41	27.5	8.47e-06	3.25	LV	CELLSTATES	vCM1.0	control_LMNA	12	18
WASHC2A	1.5	6.03e-05	0.0678	0.192	4.27	41.2	2.6e-07	4.22	LV	CELLSTATES	vCM1.0	control_LMNA	12	18
ARRDC3	1.49	0.000674	0.0507	0.142	3.77	26.5	1.15e-05	3.17	LV	CELLSTATES	vCM1.0	control_LMNA	12	18
AP005131.5	1.48	0.000346	0.0261	0.0578	2.68	30	4.27e-06	3.46	LV	CELLSTATES	vCM1.0	control_LMNA	12	18
KCNAB2	1.47	7.39e-05	0.107	0.291	4.9	39.5	3.84e-07	4.13	LV	CELLSTATES	vCM1.0	control_LMNA	12	18
NCKIPSD	1.47	0.000317	0.0251	0.0889	2.98	30.5	3.75e-06	3.5	LV	CELLSTATES	vCM1.0	control_LMNA	12	18
PRICKLE2	1.47	0.000154	0.0446	0.133	3.75	34.7	1.26e-06	3.81	LV	CELLSTATES	vCM1.0	control_LMNA	12	18
ZNF423	1.47	0.000726	0.0157	0.0542	2.4	26.2	1.25e-05	3.14	LV	CELLSTATES	vCM1.0	control_LMNA	12	18
AC137630.2	1.46	0.00272	0.0123	0.0245	1.58	19.5	0.0001	2.56	LV	CELLSTATES	vCM1.0	control_LMNA	12	18
AL359220.1	1.46	0.0298	0.00616	0.0165	0.841	9.32	0.0044	1.53	LV	CELLSTATES	vCM1.0	control_LMNA	12	18
RAPGEF3	1.46	0.0124	0.00288	0.0145	0.359	12.8	0.0011	1.91	LV	CELLSTATES	vCM1.0	control_LMNA	12	18
RND3	1.46	0.000124	0.0823	0.205	4.44	36.3	8.3e-07	3.91	LV	CELLSTATES	vCM1.0	control_LMNA	12	18
JAK2	1.45	1.28e-06	0.527	1.5	7.24	75.1	4.43e-10	5.89	LV	CELLSTATES	vCM1.0	control_LMNA	12	18
PTH1R	1.45	0.00486	0.00901	0.0365	1.67	16.8	0.000246	2.31	LV	CELLSTATES	vCM1.0	control_LMNA	12	18
PDZD2	1.44	5.89e-06	3.76	10.3	10	58.3	7.75e-09	5.23	LV	CELLSTATES	vCM1.0	control_LMNA	12	18
ZNF189	1.44	0.000194	0.189	0.563	5.77	33.2	1.83e-06	3.71	LV	CELLSTATES	vCM1.0	control_LMNA	12	18
AC055822.1	1.43	0.00139	0.00659	0.0214	1.19	22.8	3.4e-05	2.86	LV	CELLSTATES	vCM1.0	control_LMNA	12	18
AC084816.1	1.43	0.0288	0.0197	0.0619	2.65	9.44	0.00418	1.54	LV	CELLSTATES	vCM1.0	control_LMNA	12	18
AL389885.1	1.42	0.0197	0.00596	0.0174	0.933	10.9	0.00228	1.71	LV	CELLSTATES	vCM1.0	control_LMNA	12	18
NNMT	1.42	0.0223	0.0431	0.148	3.75	10.5	0.00274	1.65	LV	CELLSTATES	vCM1.0	control_LMNA	12	18
PIK3IP1	1.42	0.00248	0.0304	0.0879	3.11	19.9	8.55e-05	2.6	LV	CELLSTATES	vCM1.0	control_LMNA	12	18
C6	1.4	0.000923	0.392	1.35	6.99	24.8	1.85e-05	3.03	LV	CELLSTATES	vCM1.0	control_LMNA	12	18
KCNJ3	1.4	0.0492	0.0238	0.0918	3	7.55	0.00957	1.31	LV	CELLSTATES	vCM1.0	control_LMNA	12	18
MT-ND5	1.4	0.00238	0.0379	0.116	3.58	20.2	7.96e-05	2.62	LV	CELLSTATES	vCM1.0	control_LMNA	12	18
XIRP2-AS1	1.4	0.00572	0.00646	0.0182	0.998	16.1	0.000313	2.24	LV	CELLSTATES	vCM1.0	control_LMNA	12	18
DZIP1	1.38	0.00061	0.0134	0.0398	2.04	27	9.96e-06	3.21	LV	CELLSTATES	vCM1.0	control_LMNA	12	18
URB1	1.38	1.39e-06	0.102	0.249	4.74	72.4	6.71e-10	5.86	LV	CELLSTATES	vCM1.0	control_LMNA	12	18
MSH4	1.37	0.00448	0.0425	0.15	3.77	17.1	0.000219	2.35	LV	CELLSTATES	vCM1.0	control_LMNA	12	18
ATRNL1	1.36	0.0151	0.216	0.554	5.94	11.9	0.00151	1.82	LV	CELLSTATES	vCM1.0	control_LMNA	12	18
EPB41L4B	1.36	0.000191	0.193	0.56	5.84	33.5	1.69e-06	3.72	LV	CELLSTATES	vCM1.0	control_LMNA	12	18
MCAM	1.36	0.00136	0.0449	0.134	3.68	23	3.2e-05	2.87	LV	CELLSTATES	vCM1.0	control_LMNA	12	18
SDSL	1.36	0.000557	0.00766	0.0216	1.2	27.7	8.06e-06	3.25	LV	CELLSTATES	vCM1.0	control_LMNA	12	18
AC020909.2	1.35	0.000193	0.183	0.439	5.55	33.3	1.77e-06	3.71	LV	CELLSTATES	vCM1.0	control_LMNA	12	18
AC040173.1	1.35	0.0149	0.0209	0.0515	2.57	12	0.00146	1.83	LV	CELLSTATES	vCM1.0	control_LMNA	12	18
AKTIP	1.34	6.01e-05	0.113	0.266	4.84	41.3	2.54e-07	4.22	LV	CELLSTATES	vCM1.0	control_LMNA	12	18
CASP4	1.34	0.0488	0.0667	0.123	3.84	7.58	0.00944	1.31	LV	CELLSTATES	vCM1.0	control_LMNA	12	18
CASP5	1.34	0.0445	0.0108	0.0164	1.26	7.91	0.00817	1.35	LV	CELLSTATES	vCM1.0	control_LMNA	12	18
MATN2	1.34	0.00033	0.0682	0.151	4.06	30.3	3.96e-06	3.48	LV	CELLSTATES	vCM1.0	control_LMNA	12	18
AP000755.2	1.32	0.0284	0.00699	0.0154	0.875	9.5	0.00408	1.55	LV	CELLSTATES	vCM1.0	control_LMNA	12	18
LPIN1	1.32	2.16e-05	0.279	0.734	6.26	48.3	5.53e-08	4.67	LV	CELLSTATES	vCM1.0	control_LMNA	12	18
NPHP4	1.32	0.00144	0.0747	0.185	4.3	22.6	3.63e-05	2.84	LV	CELLSTATES	vCM1.0	control_LMNA	12	18
PCDH9-AS4	1.32	0.0234	0.0348	0.0524	2.81	10.2	0.00299	1.63	LV	CELLSTATES	vCM1.0	control_LMNA	12	18
AC009303.2	1.31	0.0026	0.0598	0.114	3.69	19.7	9.31e-05	2.58	LV	CELLSTATES	vCM1.0	control_LMNA	12	18
AC011611.4	1.31	0.0289	0.0139	0.0229	1.6	9.43	0.0042	1.54	LV	CELLSTATES	vCM1.0	control_LMNA	12	18
AL109761.1	1.31	0.0223	0.0141	0.0283	1.75	10.5	0.00274	1.65	LV	CELLSTATES	vCM1.0	control_LMNA	12	18
AL117335.1	1.31	0.0372	0.0143	0.0363	1.82	8.52	0.00624	1.43	LV	CELLSTATES	vCM1.0	control_LMNA	12	18
GPR173	1.31	0.000428	0.025	0.0756	2.93	28.9	5.82e-06	3.37	LV	CELLSTATES	vCM1.0	control_LMNA	12	18
LDLRAD4	1.31	1.41e-05	1.47	3.94	8.64	51.7	2.73e-08	4.85	LV	CELLSTATES	vCM1.0	control_LMNA	12	18
MNS1	1.31	0.00682	0.00438	0.013	0.488	15.4	0.000407	2.17	LV	CELLSTATES	vCM1.0	control_LMNA	12	18
NCR3LG1	1.3	0.0125	0.0153	0.0339	1.91	12.7	0.0011	1.9	LV	CELLSTATES	vCM1.0	control_LMNA	12	18
ZNF30-AS1	1.3	0.00271	0.00849	0.0173	1.07	19.5	9.92e-05	2.57	LV	CELLSTATES	vCM1.0	control_LMNA	12	18
ZNF385D	1.3	0.0145	0.278	0.739	6.28	12.1	0.0014	1.84	LV	CELLSTATES	vCM1.0	control_LMNA	12	18
AC104134.1	1.29	0.00931	0.0158	0.0324	1.98	14.1	0.000665	2.03	LV	CELLSTATES	vCM1.0	control_LMNA	12	18
COL23A1	1.29	0.00145	0.53	1.52	7.25	22.6	3.64e-05	2.84	LV	CELLSTATES	vCM1.0	control_LMNA	12	18
EIF2AK3	1.29	0.00199	0.319	0.755	6.33	21.2	5.74e-05	2.7	LV	CELLSTATES	vCM1.0	control_LMNA	12	18
HTR2B	1.29	0.0424	0.0151	0.0247	1.74	8.07	0.00758	1.37	LV	CELLSTATES	vCM1.0	control_LMNA	12	18
ILDR2	1.29	5.65e-05	0.0831	0.183	4.32	41.7	2.31e-07	4.25	LV	CELLSTATES	vCM1.0	control_LMNA	12	18
MYLK-AS1	1.29	7.24e-05	0.0525	0.131	3.8	39.7	3.66e-07	4.14	LV	CELLSTATES	vCM1.0	control_LMNA	12	18
AL512328.1	1.28	0.000124	0.0254	0.0888	3.03	36.2	8.61e-07	3.91	LV	CELLSTATES	vCM1.0	control_LMNA	12	18
CAPN9	1.28	0.00783	0.0307	0.0801	3.1	14.8	0.000512	2.11	LV	CELLSTATES	vCM1.0	control_LMNA	12	18
LINC00670	1.28	0.00413	0.0542	0.14	3.91	17.5	0.000193	2.38	LV	CELLSTATES	vCM1.0	control_LMNA	12	18
PHLDA1	1.28	0.0308	0.0164	0.0543	2.46	9.18	0.00468	1.51	LV	CELLSTATES	vCM1.0	control_LMNA	12	18
SHC4	1.28	0.00201	0.0363	0.105	3.44	21.1	5.86e-05	2.7	LV	CELLSTATES	vCM1.0	control_LMNA	12	18
TPM3	1.28	0.000449	0.146	0.388	5.33	28.6	6.26e-06	3.35	LV	CELLSTATES	vCM1.0	control_LMNA	12	18
AC009171.2	1.27	0.0266	0.00456	0.0162	0.509	9.76	0.00367	1.58	LV	CELLSTATES	vCM1.0	control_LMNA	12	18
BRSK1	1.27	0.00551	0.00662	0.0183	1.04	16.3	0.000295	2.26	LV	CELLSTATES	vCM1.0	control_LMNA	12	18
DDX60L	1.27	0.0199	0.928	1.43	7.51	10.9	0.00231	1.7	LV	CELLSTATES	vCM1.0	control_LMNA	12	18
HSPA2	1.27	0.0143	0.00681	0.0189	1.06	12.2	0.00137	1.84	LV	CELLSTATES	vCM1.0	control_LMNA	12	18
AC109779.1	1.26	0.0149	0.114	0.3	5.12	12	0.00147	1.83	LV	CELLSTATES	vCM1.0	control_LMNA	12	18
CRIM1	1.26	0.00251	0.365	1.06	6.85	19.9	8.67e-05	2.6	LV	CELLSTATES	vCM1.0	control_LMNA	12	18
LINC00691	1.26	0.0257	0.0174	0.0281	1.9	9.89	0.00347	1.59	LV	CELLSTATES	vCM1.0	control_LMNA	12	18
PIK3R1	1.26	0.00118	1.96	4.52	8.96	23.7	2.58e-05	2.93	LV	CELLSTATES	vCM1.0	control_LMNA	12	18
ZBTB16	1.26	0.0017	2.11	5.92	9.23	21.8	4.65e-05	2.77	LV	CELLSTATES	vCM1.0	control_LMNA	12	18
AC106895.2	1.25	0.0335	0.0446	0.0829	3.35	8.88	0.00532	1.48	LV	CELLSTATES	vCM1.0	control_LMNA	12	18
C9orf84	1.25	0.00268	0.212	0.429	5.6	19.5	9.74e-05	2.57	LV	CELLSTATES	vCM1.0	control_LMNA	12	18
TRIM38	1.25	0.0144	0.00733	0.016	0.962	12.1	0.00139	1.84	LV	CELLSTATES	vCM1.0	control_LMNA	12	18
AC010327.3	1.24	0.0366	0.254	0.502	5.84	8.57	0.00609	1.44	LV	CELLSTATES	vCM1.0	control_LMNA	12	18
KCNMB2	1.24	0.00621	0.0666	0.139	4.01	15.8	0.000348	2.21	LV	CELLSTATES	vCM1.0	control_LMNA	12	18
PPP2R2B	1.24	0.00255	0.0351	0.12	3.46	19.8	9.08e-05	2.59	LV	CELLSTATES	vCM1.0	control_LMNA	12	18
VCL	1.24	2.16e-05	2.03	5	9.05	48.3	5.5e-08	4.67	LV	CELLSTATES	vCM1.0	control_LMNA	12	18
ZNF117	1.24	0.0013	0.0284	0.0717	2.96	23.3	2.99e-05	2.89	LV	CELLSTATES	vCM1.0	control_LMNA	12	18
CRACR2A	1.23	0.000847	0.0348	0.0936	3.26	25.3	1.62e-05	3.07	LV	CELLSTATES	vCM1.0	control_LMNA	12	18
DPYSL2	1.23	0.000121	0.153	0.378	5.33	36.4	8.07e-07	3.92	LV	CELLSTATES	vCM1.0	control_LMNA	12	18
RTN4	1.23	0.0108	0.139	0.338	5.2	13.4	0.000872	1.97	LV	CELLSTATES	vCM1.0	control_LMNA	12	18
TMEM236	1.23	0.0119	0.0143	0.042	2.02	13	0.00101	1.92	LV	CELLSTATES	vCM1.0	control_LMNA	12	18
AC093495.1	1.22	0.0273	0.0204	0.0352	2.08	9.66	0.00382	1.56	LV	CELLSTATES	vCM1.0	control_LMNA	12	18
RPS6KA2	1.22	1.41e-05	0.329	0.834	6.44	51.9	2.64e-08	4.85	LV	CELLSTATES	vCM1.0	control_LMNA	12	18
TMTC1	1.22	0.000239	0.543	1.5	7.25	32	2.5e-06	3.62	LV	CELLSTATES	vCM1.0	control_LMNA	12	18
HSPH1	1.21	0.000333	0.0399	0.0983	3.34	30.2	4.01e-06	3.48	LV	CELLSTATES	vCM1.0	control_LMNA	12	18
IQUB	1.21	4.93e-05	0.0168	0.0409	2.17	42.6	1.92e-07	4.31	LV	CELLSTATES	vCM1.0	control_LMNA	12	18
P2RY12	1.21	0.0054	0.00704	0.0136	0.891	16.4	0.000284	2.27	LV	CELLSTATES	vCM1.0	control_LMNA	12	18
SLC16A9	1.21	0.00398	0.0798	0.24	4.62	17.7	0.000179	2.4	LV	CELLSTATES	vCM1.0	control_LMNA	12	18
WDR63	1.21	0.00111	0.0303	0.0784	3.1	24	2.38e-05	2.96	LV	CELLSTATES	vCM1.0	control_LMNA	12	18
CCDC168	1.2	0.00628	0.0119	0.0324	1.77	15.8	0.000353	2.2	LV	CELLSTATES	vCM1.0	control_LMNA	12	18
CREB5	1.2	0.0146	0.588	1.34	7.18	12.1	0.00142	1.84	LV	CELLSTATES	vCM1.0	control_LMNA	12	18
GPR137C	1.2	6.27e-05	0.0292	0.0825	3.07	40.9	2.78e-07	4.2	LV	CELLSTATES	vCM1.0	control_LMNA	12	18
ITGB8	1.2	0.0267	0.0112	0.0397	1.9	9.75	0.00368	1.57	LV	CELLSTATES	vCM1.0	control_LMNA	12	18
BMP8A	1.19	0.00948	0.00637	0.0139	0.745	14	0.000693	2.02	LV	CELLSTATES	vCM1.0	control_LMNA	12	18
XPR1	1.19	2.41e-05	2.89	6.78	9.48	47.4	6.67e-08	4.62	LV	CELLSTATES	vCM1.0	control_LMNA	12	18
PNMT	1.18	0.000738	0.035	0.0837	3.2	26.1	1.28e-05	3.13	LV	CELLSTATES	vCM1.0	control_LMNA	12	18
SLC24A5	1.18	0.0187	0.0146	0.0238	1.66	11.1	0.00209	1.73	LV	CELLSTATES	vCM1.0	control_LMNA	12	18
AP000897.2	1.17	0.0219	0.0202	0.032	2.12	10.5	0.00267	1.66	LV	CELLSTATES	vCM1.0	control_LMNA	12	18
CD160	1.17	0.0389	0.0119	0.0216	1.41	8.36	0.00667	1.41	LV	CELLSTATES	vCM1.0	control_LMNA	12	18
PROS1	1.17	0.00352	0.188	0.491	5.62	18.3	0.000149	2.45	LV	CELLSTATES	vCM1.0	control_LMNA	12	18
SPON1-AS1	1.17	0.0041	0.0263	0.0702	2.89	17.6	0.000189	2.39	LV	CELLSTATES	vCM1.0	control_LMNA	12	18
AC008957.1	1.16	0.0124	0.0862	0.135	4.14	12.8	0.00108	1.91	LV	CELLSTATES	vCM1.0	control_LMNA	12	18
AC010235.1	1.16	0.0146	0.113	0.3	5.03	12.1	0.00142	1.83	LV	CELLSTATES	vCM1.0	control_LMNA	12	18
AC058791.1	1.16	0.00859	0.232	0.48	5.72	14.4	0.000586	2.07	LV	CELLSTATES	vCM1.0	control_LMNA	12	18
AL356272.1	1.16	0.0219	0.00642	0.0164	1.03	10.5	0.00265	1.66	LV	CELLSTATES	vCM1.0	control_LMNA	12	18
ANKRD33B	1.16	0.0156	0.0977	0.214	4.64	11.8	0.0016	1.81	LV	CELLSTATES	vCM1.0	control_LMNA	12	18
ARRDC4	1.16	0.0103	0.0343	0.0725	3.04	13.6	0.00078	1.99	LV	CELLSTATES	vCM1.0	control_LMNA	12	18
FAT3	1.16	0.00662	0.016	0.042	2.23	15.5	0.000386	2.18	LV	CELLSTATES	vCM1.0	control_LMNA	12	18
MSS51	1.16	0.00208	0.0652	0.14	3.98	20.9	6.3e-05	2.68	LV	CELLSTATES	vCM1.0	control_LMNA	12	18
RRAS2	1.16	6.51e-06	0.334	0.857	6.48	57.2	9.46e-09	5.19	LV	CELLSTATES	vCM1.0	control_LMNA	12	18
AL139807.1	1.15	0.0016	0.0315	0.0688	3	22.1	4.24e-05	2.8	LV	CELLSTATES	vCM1.0	control_LMNA	12	18
AP003096.1	1.15	0.0108	0.0621	0.0915	3.57	13.4	0.00087	1.97	LV	CELLSTATES	vCM1.0	control_LMNA	12	18
DOCK5	1.15	0.000413	0.964	2.38	7.96	29.1	5.46e-06	3.38	LV	CELLSTATES	vCM1.0	control_LMNA	12	18
KRBA1	1.15	0.000956	0.118	0.266	4.89	24.7	1.95e-05	3.02	LV	CELLSTATES	vCM1.0	control_LMNA	12	18
AC110491.2	1.14	0.0176	0.0137	0.0218	1.55	11.3	0.00192	1.75	LV	CELLSTATES	vCM1.0	control_LMNA	12	18
ARHGAP24	1.14	0.000984	1.82	4.69	9	24.5	2.04e-05	3.01	LV	CELLSTATES	vCM1.0	control_LMNA	12	18
C21orf91	1.14	0.000928	0.0401	0.0764	3.16	24.8	1.88e-05	3.03	LV	CELLSTATES	vCM1.0	control_LMNA	12	18
C5orf47	1.14	0.0175	0.0212	0.0481	2.42	11.4	0.0019	1.76	LV	CELLSTATES	vCM1.0	control_LMNA	12	18
EMC10	1.14	0.00797	0.447	0.882	6.65	14.7	0.000528	2.1	LV	CELLSTATES	vCM1.0	control_LMNA	12	18
FNDC3B	1.14	3.06e-07	2.14	5.55	9.18	96.4	2.12e-11	6.51	LV	CELLSTATES	vCM1.0	control_LMNA	12	18
LINC02268	1.14	0.00762	0.0237	0.0529	2.56	14.9	0.000492	2.12	LV	CELLSTATES	vCM1.0	control_LMNA	12	18
MYLK	1.14	0.000923	0.0205	0.0413	2.33	24.8	1.85e-05	3.03	LV	CELLSTATES	vCM1.0	control_LMNA	12	18
AC063944.1	1.13	0.0104	0.123	0.259	4.92	13.5	0.000811	1.98	LV	CELLSTATES	vCM1.0	control_LMNA	12	18
CLEC20A	1.13	0.0127	0.0631	0.117	3.8	12.6	0.00115	1.89	LV	CELLSTATES	vCM1.0	control_LMNA	12	18
GSG1	1.13	0.0385	0.00811	0.0177	1.07	8.39	0.00658	1.41	LV	CELLSTATES	vCM1.0	control_LMNA	12	18
HNMT	1.13	0.000744	0.0102	0.0247	1.53	26	1.3e-05	3.13	LV	CELLSTATES	vCM1.0	control_LMNA	12	18
MTM1	1.13	1.46e-05	0.141	0.324	5.14	51.1	3.07e-08	4.84	LV	CELLSTATES	vCM1.0	control_LMNA	12	18
NPNT	1.13	0.0235	0.016	0.0376	2.09	10.2	0.00301	1.63	LV	CELLSTATES	vCM1.0	control_LMNA	12	18
ZNF441	1.13	0.000124	0.0782	0.166	4.18	36.2	8.58e-07	3.91	LV	CELLSTATES	vCM1.0	control_LMNA	12	18
CCDC181	1.12	0.0207	0.0124	0.0304	1.65	10.7	0.00247	1.68	LV	CELLSTATES	vCM1.0	control_LMNA	12	18
KLHL4	1.12	0.0412	0.013	0.0287	1.73	8.18	0.00723	1.39	LV	CELLSTATES	vCM1.0	control_LMNA	12	18
LINC00513	1.12	0.0013	1.05	2.03	7.85	23.3	2.98e-05	2.89	LV	CELLSTATES	vCM1.0	control_LMNA	12	18
ABHD2	1.11	0.000207	0.95	2.14	7.85	32.7	2.06e-06	3.68	LV	CELLSTATES	vCM1.0	control_LMNA	12	18
AC015845.2	1.11	0.0147	0.169	0.387	5.42	12.1	0.00143	1.83	LV	CELLSTATES	vCM1.0	control_LMNA	12	18
AC023051.1	1.11	0.0172	0.0552	0.0891	3.51	11.4	0.00186	1.76	LV	CELLSTATES	vCM1.0	control_LMNA	12	18
AC090772.2	1.11	0.00711	0.0148	0.0328	1.9	15.2	0.000434	2.15	LV	CELLSTATES	vCM1.0	control_LMNA	12	18
AL445465.1	1.11	0.0247	0.198	0.286	5.25	10	0.00326	1.61	LV	CELLSTATES	vCM1.0	control_LMNA	12	18
ANTXR2	1.11	7.83e-05	0.258	0.715	6.19	39	4.34e-07	4.11	LV	CELLSTATES	vCM1.0	control_LMNA	12	18
ARHGAP26	1.11	8.21e-06	2.21	5.35	9.19	55.7	1.25e-08	5.09	LV	CELLSTATES	vCM1.0	control_LMNA	12	18
CPNE8	1.11	0.0218	0.0848	0.274	4.63	10.5	0.00264	1.66	LV	CELLSTATES	vCM1.0	control_LMNA	12	18
MAOA	1.11	0.00677	0.28	0.648	6.16	15.4	0.000402	2.17	LV	CELLSTATES	vCM1.0	control_LMNA	12	18
SLC43A2	1.11	0.00352	0.0294	0.0805	3.1	18.3	0.000148	2.45	LV	CELLSTATES	vCM1.0	control_LMNA	12	18
ARFGEF3	1.1	0.000552	0.0321	0.0756	3.08	27.8	7.95e-06	3.26	LV	CELLSTATES	vCM1.0	control_LMNA	12	18
FRMD4B	1.1	0.0445	0.235	0.582	6.14	7.91	0.00817	1.35	LV	CELLSTATES	vCM1.0	control_LMNA	12	18
IRF6	1.1	0.00285	0.018	0.0404	2.22	19.2	0.000108	2.54	LV	CELLSTATES	vCM1.0	control_LMNA	12	18
LEPR	1.1	3.79e-05	0.0332	0.0859	3.19	44.4	1.26e-07	4.42	LV	CELLSTATES	vCM1.0	control_LMNA	12	18
USP53	1.1	1.28e-06	1.3	2.92	8.3	76.2	3.71e-10	5.89	LV	CELLSTATES	vCM1.0	control_LMNA	12	18
GPX2	1.09	0.0291	0.0108	0.0174	1.28	9.41	0.00425	1.54	LV	CELLSTATES	vCM1.0	control_LMNA	12	18
SMOC2	1.09	0.00518	0.0151	0.043	2.17	16.6	0.000267	2.29	LV	CELLSTATES	vCM1.0	control_LMNA	12	18
TENM3	1.09	0.0482	0.37	0.819	6.65	7.62	0.00927	1.32	LV	CELLSTATES	vCM1.0	control_LMNA	12	18
XPO1	1.09	0.000107	0.379	0.936	6.62	37.1	6.83e-07	3.97	LV	CELLSTATES	vCM1.0	control_LMNA	12	18
GRIA3	1.08	0.0355	0.054	0.127	3.77	8.68	0.00581	1.45	LV	CELLSTATES	vCM1.0	control_LMNA	12	18
MKNK2	1.08	0.00355	0.0676	0.167	4.23	18.2	0.000152	2.45	LV	CELLSTATES	vCM1.0	control_LMNA	12	18
RHOBTB1	1.08	0.000177	0.319	0.73	6.34	34	1.48e-06	3.75	LV	CELLSTATES	vCM1.0	control_LMNA	12	18
FMO4	1.07	0.000794	0.0647	0.144	4.01	25.7	1.44e-05	3.1	LV	CELLSTATES	vCM1.0	control_LMNA	12	18
IP6K3	1.07	0.00211	0.237	0.489	5.84	20.8	6.44e-05	2.68	LV	CELLSTATES	vCM1.0	control_LMNA	12	18
LTC4S	1.07	0.0112	0.00945	0.0191	1.27	13.2	0.000929	1.95	LV	CELLSTATES	vCM1.0	control_LMNA	12	18
MUM1L1	1.07	0.00575	0.0645	0.124	3.9	16.1	0.000317	2.24	LV	CELLSTATES	vCM1.0	control_LMNA	12	18
MYL4	1.07	0.0396	0.0843	0.199	4.48	8.3	0.00686	1.4	LV	CELLSTATES	vCM1.0	control_LMNA	12	18
PDLIM1	1.07	1.39e-06	0.353	0.789	6.43	72.4	6.72e-10	5.86	LV	CELLSTATES	vCM1.0	control_LMNA	12	18
SLC25A29	1.07	0.00545	0.0613	0.153	4.14	16.4	0.000289	2.26	LV	CELLSTATES	vCM1.0	control_LMNA	12	18
SOCS2	1.07	0.0144	0.0566	0.11	3.69	12.2	0.00139	1.84	LV	CELLSTATES	vCM1.0	control_LMNA	12	18
AC026347.1	1.06	0.0372	0.151	0.26	4.93	8.52	0.00623	1.43	LV	CELLSTATES	vCM1.0	control_LMNA	12	18
AL031594.1	1.06	0.0446	0.0103	0.0157	1.17	7.89	0.00822	1.35	LV	CELLSTATES	vCM1.0	control_LMNA	12	18
AL136988.2	1.06	0.0233	0.0155	0.0267	1.79	10.3	0.00297	1.63	LV	CELLSTATES	vCM1.0	control_LMNA	12	18
ALPL	1.06	0.0171	0.0154	0.0329	2.07	11.4	0.00184	1.77	LV	CELLSTATES	vCM1.0	control_LMNA	12	18
ALS2CR12	1.06	0.000104	0.157	0.366	5.34	37.3	6.56e-07	3.98	LV	CELLSTATES	vCM1.0	control_LMNA	12	18
CHST3	1.06	0.00187	0.082	0.19	4.33	21.4	5.32e-05	2.73	LV	CELLSTATES	vCM1.0	control_LMNA	12	18
DCBLD2	1.06	9.27e-05	0.505	1.08	6.93	38.1	5.35e-07	4.03	LV	CELLSTATES	vCM1.0	control_LMNA	12	18
FAM69C	1.06	0.0308	0.0517	0.0969	3.53	9.19	0.00467	1.51	LV	CELLSTATES	vCM1.0	control_LMNA	12	18
FOXO3	1.06	3.04e-06	1.23	2.84	8.27	63.2	3.16e-09	5.52	LV	CELLSTATES	vCM1.0	control_LMNA	12	18
GAS7	1.06	0.0451	0.235	0.549	5.92	7.85	0.00837	1.35	LV	CELLSTATES	vCM1.0	control_LMNA	12	18
KLF15	1.06	0.0144	0.0914	0.175	4.34	12.1	0.00139	1.84	LV	CELLSTATES	vCM1.0	control_LMNA	12	18
MTMR14	1.06	3.24e-05	0.193	0.435	5.61	45.3	1.03e-07	4.49	LV	CELLSTATES	vCM1.0	control_LMNA	12	18
PNCK	1.06	0.000194	0.018	0.0414	2.28	33.3	1.79e-06	3.71	LV	CELLSTATES	vCM1.0	control_LMNA	12	18
SLC6A12	1.06	0.00419	0.00924	0.0216	1.3	17.4	0.0002	2.38	LV	CELLSTATES	vCM1.0	control_LMNA	12	18
THNSL2	1.06	0.0242	0.0589	0.128	3.88	10.1	0.00314	1.62	LV	CELLSTATES	vCM1.0	control_LMNA	12	18
AL157834.1	1.05	0.00833	0.0162	0.0297	1.89	14.5	0.000561	2.08	LV	CELLSTATES	vCM1.0	control_LMNA	12	18
APPL2	1.05	1.41e-05	0.36	0.848	6.51	51.8	2.67e-08	4.85	LV	CELLSTATES	vCM1.0	control_LMNA	12	18
MAP1B	1.05	0.000352	0.241	0.557	5.97	29.9	4.38e-06	3.45	LV	CELLSTATES	vCM1.0	control_LMNA	12	18
ABTB2	1.04	0.00202	0.423	0.886	6.69	21.1	5.95e-05	2.7	LV	CELLSTATES	vCM1.0	control_LMNA	12	18
ATAD2	1.04	0.000405	0.413	0.967	6.66	29.2	5.3e-06	3.39	LV	CELLSTATES	vCM1.0	control_LMNA	12	18
CRTC2	1.04	0.00179	0.0286	0.0597	2.83	21.6	4.94e-05	2.75	LV	CELLSTATES	vCM1.0	control_LMNA	12	18
ENKD1	1.04	0.00827	0.0102	0.0247	1.54	14.6	0.000556	2.08	LV	CELLSTATES	vCM1.0	control_LMNA	12	18
HEBP2	1.04	0.000137	0.0565	0.107	3.67	35.3	1.06e-06	3.86	LV	CELLSTATES	vCM1.0	control_LMNA	12	18
MTURN	1.04	0.00236	0.0246	0.0603	2.64	20.2	7.81e-05	2.63	LV	CELLSTATES	vCM1.0	control_LMNA	12	18
SLC4A7	1.04	0.00342	0.224	0.467	5.73	18.4	0.000144	2.47	LV	CELLSTATES	vCM1.0	control_LMNA	12	18
C4orf45	1.03	0.0217	0.254	0.454	5.75	10.6	0.00261	1.66	LV	CELLSTATES	vCM1.0	control_LMNA	12	18
CBFB	1.03	4.68e-05	0.209	0.479	5.71	43.2	1.65e-07	4.33	LV	CELLSTATES	vCM1.0	control_LMNA	12	18
CFAP221	1.03	0.00201	0.0147	0.0364	2.02	21.1	5.84e-05	2.7	LV	CELLSTATES	vCM1.0	control_LMNA	12	18
HBEGF	1.03	0.0323	0.0173	0.0345	2.06	9.02	0.00502	1.49	LV	CELLSTATES	vCM1.0	control_LMNA	12	18
OSBPL6	1.03	0.0006	0.203	0.438	5.66	27.1	9.64e-06	3.22	LV	CELLSTATES	vCM1.0	control_LMNA	12	18
AC004593.1	1.02	0.0228	0.0568	0.0749	3.42	10.4	0.00285	1.64	LV	CELLSTATES	vCM1.0	control_LMNA	12	18
DHRS3	1.02	0.000928	0.151	0.371	5.36	24.8	1.88e-05	3.03	LV	CELLSTATES	vCM1.0	control_LMNA	12	18
FLI1	1.02	0.019	0.0123	0.0394	1.9	11	0.00216	1.72	LV	CELLSTATES	vCM1.0	control_LMNA	12	18
GEN1	1.02	0.000619	0.113	0.225	4.71	26.8	1.04e-05	3.21	LV	CELLSTATES	vCM1.0	control_LMNA	12	18
MPP4	1.02	0.0202	0.0162	0.0292	1.87	10.8	0.00235	1.7	LV	CELLSTATES	vCM1.0	control_LMNA	12	18
SLC1A3	1.02	0.000283	2.23	4.87	9.12	31.1	3.19e-06	3.55	LV	CELLSTATES	vCM1.0	control_LMNA	12	18
STX2	1.02	0.0123	0.0361	0.0702	3.07	12.8	0.00106	1.91	LV	CELLSTATES	vCM1.0	control_LMNA	12	18
APBB3	1.01	0.00109	0.0247	0.0567	2.74	24.1	2.32e-05	2.96	LV	CELLSTATES	vCM1.0	control_LMNA	12	18
CASC2	1.01	0.00398	0.0372	0.1	3.49	17.7	0.00018	2.4	LV	CELLSTATES	vCM1.0	control_LMNA	12	18
CTBP1-AS	1.01	0.0377	0.0539	0.0932	3.51	8.47	0.00637	1.42	LV	CELLSTATES	vCM1.0	control_LMNA	12	18
DCUN1D2-AS	1.01	0.0362	0.0156	0.0212	1.65	8.61	0.00598	1.44	LV	CELLSTATES	vCM1.0	control_LMNA	12	18
LINC00519	1.01	0.0291	0.0063	0.0127	0.79	9.41	0.00424	1.54	LV	CELLSTATES	vCM1.0	control_LMNA	12	18
LRRCC1	1.01	0.00342	0.0124	0.0283	1.76	18.4	0.000144	2.47	LV	CELLSTATES	vCM1.0	control_LMNA	12	18
NFE2L1	1.01	0.00015	0.191	0.419	5.56	34.8	1.21e-06	3.82	LV	CELLSTATES	vCM1.0	control_LMNA	12	18
PQLC1	1.01	0.000131	0.0885	0.171	4.34	35.6	9.82e-07	3.88	LV	CELLSTATES	vCM1.0	control_LMNA	12	18
PTPN14	1.01	5.3e-05	0.542	1.21	7.05	42.1	2.13e-07	4.28	LV	CELLSTATES	vCM1.0	control_LMNA	12	18
SH3BGR	1.01	0.00398	0.122	0.249	4.87	17.7	0.00018	2.4	LV	CELLSTATES	vCM1.0	control_LMNA	12	18
SYNE3	1.01	0.000568	0.0475	0.0984	3.52	27.6	8.27e-06	3.25	LV	CELLSTATES	vCM1.0	control_LMNA	12	18
C5orf51	1	0.00022	0.0648	0.159	4.09	32.4	2.25e-06	3.66	LV	CELLSTATES	vCM1.0	control_LMNA	12	18
MT-CO3	1	0.0176	0.653	1.54	7.48	11.3	0.00191	1.76	LV	CELLSTATES	vCM1.0	control_LMNA	12	18
PPFIA2-AS1	1	0.0144	0.00749	0.0165	0.995	12.2	0.00138	1.84	LV	CELLSTATES	vCM1.0	control_LMNA	12	18
RMDN2-AS1	1	0.00409	0.0676	0.113	3.86	17.6	0.000187	2.39	LV	CELLSTATES	vCM1.0	control_LMNA	12	18
SCN3B	1	0.0123	0.00737	0.0142	0.894	12.8	0.00106	1.91	LV	CELLSTATES	vCM1.0	control_LMNA	12	18
SPATA6L	1	0.00356	0.0174	0.0463	2.27	18.2	0.000155	2.45	LV	CELLSTATES	vCM1.0	control_LMNA	12	18
ULK1	0.999	0.000336	0.177	0.394	5.44	30.1	4.12e-06	3.47	LV	CELLSTATES	vCM1.0	control_LMNA	12	18
AC008957.2	0.996	0.0203	0.591	1.01	6.92	10.8	0.00238	1.69	LV	CELLSTATES	vCM1.0	control_LMNA	12	18
AGPAT5	0.995	0.00258	0.0181	0.048	2.25	19.7	9.19e-05	2.59	LV	CELLSTATES	vCM1.0	control_LMNA	12	18
KIAA0556	0.995	2.1e-05	0.198	0.44	5.62	49	4.81e-08	4.68	LV	CELLSTATES	vCM1.0	control_LMNA	12	18
COLQ	0.992	0.0259	0.15	0.332	5.24	9.87	0.0035	1.59	LV	CELLSTATES	vCM1.0	control_LMNA	12	18
JAK1	0.992	9.29e-05	0.394	0.843	6.56	38	5.48e-07	4.03	LV	CELLSTATES	vCM1.0	control_LMNA	12	18
MT-ND4L	0.992	0.0382	0.0185	0.0429	2.37	8.43	0.00648	1.42	LV	CELLSTATES	vCM1.0	control_LMNA	12	18
AC087521.2	0.991	0.0421	0.0457	0.0637	3.19	8.1	0.00748	1.38	LV	CELLSTATES	vCM1.0	control_LMNA	12	18
HMGN1	0.989	0.000206	0.223	0.427	5.64	32.8	2.02e-06	3.69	LV	CELLSTATES	vCM1.0	control_LMNA	12	18
ZNF106	0.989	6.51e-06	1.27	2.51	8.17	57.2	9.47e-09	5.19	LV	CELLSTATES	vCM1.0	control_LMNA	12	18
TSPYL2	0.985	0.0267	0.149	0.301	5.16	9.75	0.00368	1.57	LV	CELLSTATES	vCM1.0	control_LMNA	12	18
YBX3	0.982	0.00111	0.343	0.833	6.46	24	2.39e-05	2.96	LV	CELLSTATES	vCM1.0	control_LMNA	12	18
FGF2	0.981	0.0154	0.0275	0.0622	2.84	11.9	0.00156	1.81	LV	CELLSTATES	vCM1.0	control_LMNA	12	18
INKA2	0.981	0.0282	0.141	0.214	4.81	9.55	0.004	1.55	LV	CELLSTATES	vCM1.0	control_LMNA	12	18
DDX60	0.979	0.00413	0.0208	0.0474	2.5	17.5	0.000193	2.38	LV	CELLSTATES	vCM1.0	control_LMNA	12	18
PALM2	0.979	0.0254	0.046	0.0998	3.62	9.93	0.00341	1.6	LV	CELLSTATES	vCM1.0	control_LMNA	12	18
TMEM71	0.979	0.000249	1.7	3.47	8.64	31.8	2.64e-06	3.6	LV	CELLSTATES	vCM1.0	control_LMNA	12	18
AC007014.1	0.975	0.0129	0.146	0.239	4.9	12.6	0.00118	1.89	LV	CELLSTATES	vCM1.0	control_LMNA	12	18
FOXP4	0.975	0.00136	0.0244	0.0474	2.55	23	3.2e-05	2.87	LV	CELLSTATES	vCM1.0	control_LMNA	12	18
CCDC93	0.974	0.000483	0.566	1.27	7.12	28.3	6.79e-06	3.32	LV	CELLSTATES	vCM1.0	control_LMNA	12	18
AC108863.1	0.971	0.0457	0.0678	0.0985	3.74	7.8	0.00857	1.34	LV	CELLSTATES	vCM1.0	control_LMNA	12	18
AL356124.1	0.97	0.049	0.00841	0.0158	1.08	7.56	0.00952	1.31	LV	CELLSTATES	vCM1.0	control_LMNA	12	18
SLC19A2	0.968	0.0384	0.313	0.65	6.19	8.4	0.00655	1.42	LV	CELLSTATES	vCM1.0	control_LMNA	12	18
SAP30	0.966	0.0287	0.0363	0.0573	2.85	9.47	0.00414	1.54	LV	CELLSTATES	vCM1.0	control_LMNA	12	18
PRKD1	0.965	0.00552	0.0835	0.173	4.34	16.3	0.000298	2.26	LV	CELLSTATES	vCM1.0	control_LMNA	12	18
AC078955.1	0.963	0.0203	0.125	0.205	4.69	10.8	0.00238	1.69	LV	CELLSTATES	vCM1.0	control_LMNA	12	18
ASMTL-AS1	0.961	0.0166	0.0327	0.0594	2.9	11.5	0.00176	1.78	LV	CELLSTATES	vCM1.0	control_LMNA	12	18
IER5	0.955	0.0394	0.072	0.163	4.15	8.32	0.00679	1.4	LV	CELLSTATES	vCM1.0	control_LMNA	12	18
PTPN1	0.954	7.04e-05	0.371	0.702	6.37	40.1	3.37e-07	4.15	LV	CELLSTATES	vCM1.0	control_LMNA	12	18
NAAA	0.951	0.000907	0.0577	0.13	3.84	25	1.79e-05	3.04	LV	CELLSTATES	vCM1.0	control_LMNA	12	18
GLRB	0.95	9.14e-06	0.0956	0.209	4.55	54.9	1.46e-08	5.04	LV	CELLSTATES	vCM1.0	control_LMNA	12	18
ERAP1	0.949	0.0101	0.593	1.05	6.99	13.7	0.000759	2	LV	CELLSTATES	vCM1.0	control_LMNA	12	18
FAM47E-STBD1	0.948	0.00241	0.0158	0.0314	1.93	20.1	8.13e-05	2.62	LV	CELLSTATES	vCM1.0	control_LMNA	12	18
PTPN11	0.946	6.68e-05	0.363	0.732	6.4	40.5	3.1e-07	4.18	LV	CELLSTATES	vCM1.0	control_LMNA	12	18
TTC39C	0.946	0.00527	0.0842	0.192	4.41	16.5	0.000273	2.28	LV	CELLSTATES	vCM1.0	control_LMNA	12	18
BHMT2	0.945	0.00294	0.0464	0.0854	3.39	19.1	0.000113	2.53	LV	CELLSTATES	vCM1.0	control_LMNA	12	18
C1orf21	0.944	0.000125	1.21	2.68	8.24	36.1	8.78e-07	3.9	LV	CELLSTATES	vCM1.0	control_LMNA	12	18
SAMD12	0.944	0.0171	0.968	1.89	7.9	11.4	0.00184	1.77	LV	CELLSTATES	vCM1.0	control_LMNA	12	18
AL591178.1	0.942	0.0208	0.0667	0.101	3.75	10.7	0.00248	1.68	LV	CELLSTATES	vCM1.0	control_LMNA	12	18
CPEB4	0.942	0.00144	3.23	6.99	9.62	22.7	3.6e-05	2.84	LV	CELLSTATES	vCM1.0	control_LMNA	12	18
HMGN2	0.942	0.000134	0.086	0.168	4.33	35.5	1.01e-06	3.87	LV	CELLSTATES	vCM1.0	control_LMNA	12	18
PI4K2A	0.942	0.0264	0.00503	0.0125	0.609	9.79	0.00361	1.58	LV	CELLSTATES	vCM1.0	control_LMNA	12	18
CCDC6	0.937	7.46e-05	0.234	0.473	5.77	39.4	3.98e-07	4.13	LV	CELLSTATES	vCM1.0	control_LMNA	12	18
SLC25A30	0.934	0.00278	0.176	0.337	5.39	19.4	0.000103	2.56	LV	CELLSTATES	vCM1.0	control_LMNA	12	18
AC004253.1	0.933	0.0347	0.0514	0.0759	3.29	8.75	0.00563	1.46	LV	CELLSTATES	vCM1.0	control_LMNA	12	18
AC009554.1	0.933	0.0414	0.201	0.267	5.19	8.17	0.00727	1.38	LV	CELLSTATES	vCM1.0	control_LMNA	12	18
ALAD	0.933	0.00327	0.0895	0.23	4.59	18.6	0.000134	2.49	LV	CELLSTATES	vCM1.0	control_LMNA	12	18
PROM1	0.931	0.0447	0.0334	0.0838	3.22	7.89	0.00824	1.35	LV	CELLSTATES	vCM1.0	control_LMNA	12	18
ST6GALNAC4	0.931	0.00931	0.0132	0.0275	1.72	14.1	0.000666	2.03	LV	CELLSTATES	vCM1.0	control_LMNA	12	18
CC2D2A	0.93	0.00134	0.0961	0.17	4.38	23.1	3.12e-05	2.87	LV	CELLSTATES	vCM1.0	control_LMNA	12	18
PDE3B	0.93	7.24e-05	0.547	1.26	7.13	39.7	3.65e-07	4.14	LV	CELLSTATES	vCM1.0	control_LMNA	12	18
LHX4	0.929	0.0458	0.00973	0.0148	1.07	7.79	0.00859	1.34	LV	CELLSTATES	vCM1.0	control_LMNA	12	18
FSTL3	0.927	0.0124	0.163	0.321	5.2	12.8	0.00109	1.91	LV	CELLSTATES	vCM1.0	control_LMNA	12	18
SGTB	0.925	0.00398	0.0198	0.0359	2.19	17.7	0.000179	2.4	LV	CELLSTATES	vCM1.0	control_LMNA	12	18
C12orf56	0.924	0.00682	0.0232	0.0458	2.51	15.4	0.000406	2.17	LV	CELLSTATES	vCM1.0	control_LMNA	12	18
UBR4	0.924	1.96e-05	0.367	0.793	6.47	49.4	4.34e-08	4.71	LV	CELLSTATES	vCM1.0	control_LMNA	12	18
C4BPA	0.923	0.00844	0.00759	0.0138	0.96	14.5	0.000575	2.07	LV	CELLSTATES	vCM1.0	control_LMNA	12	18
OGFRL1	0.921	0.0332	0.0379	0.0666	2.97	8.92	0.00523	1.48	LV	CELLSTATES	vCM1.0	control_LMNA	12	18
MT-CO1	0.919	0.0231	0.771	1.57	7.56	10.3	0.00292	1.64	LV	CELLSTATES	vCM1.0	control_LMNA	12	18
RGS11	0.919	0.016	0.0535	0.114	3.79	11.7	0.00166	1.8	LV	CELLSTATES	vCM1.0	control_LMNA	12	18
TTC21A	0.919	0.00294	0.0185	0.0393	2.26	19.1	0.000114	2.53	LV	CELLSTATES	vCM1.0	control_LMNA	12	18
ASNS	0.918	0.00836	0.0105	0.028	1.54	14.5	0.000566	2.08	LV	CELLSTATES	vCM1.0	control_LMNA	12	18
MAP6	0.918	0.000373	0.0277	0.0587	2.74	29.6	4.73e-06	3.43	LV	CELLSTATES	vCM1.0	control_LMNA	12	18
ALCAM	0.917	0.0237	0.0237	0.0615	2.78	10.2	0.00305	1.63	LV	CELLSTATES	vCM1.0	control_LMNA	12	18
CDC37L1-DT	0.917	0.00662	0.0082	0.0145	0.996	15.6	0.000386	2.18	LV	CELLSTATES	vCM1.0	control_LMNA	12	18
ABCC8	0.908	0.0427	0.0671	0.136	4.02	8.04	0.00768	1.37	LV	CELLSTATES	vCM1.0	control_LMNA	12	18
ASPM	0.907	0.0151	0.00944	0.0194	1.25	11.9	0.0015	1.82	LV	CELLSTATES	vCM1.0	control_LMNA	12	18
PCSK5	0.907	0.00247	0.116	0.251	4.89	20	8.5e-05	2.61	LV	CELLSTATES	vCM1.0	control_LMNA	12	18
SNAP47	0.907	0.000747	0.183	0.376	5.42	26	1.31e-05	3.13	LV	CELLSTATES	vCM1.0	control_LMNA	12	18
COL7A1	0.906	0.00413	0.0586	0.135	3.96	17.5	0.000196	2.38	LV	CELLSTATES	vCM1.0	control_LMNA	12	18
HSPG2	0.904	0.0112	0.492	0.985	6.84	13.2	0.000933	1.95	LV	CELLSTATES	vCM1.0	control_LMNA	12	18
OXCT1	0.904	0.00311	0.575	1.07	7.03	18.8	0.000124	2.51	LV	CELLSTATES	vCM1.0	control_LMNA	12	18
PAFAH2	0.904	0.0108	0.0696	0.141	4.09	13.4	0.000868	1.97	LV	CELLSTATES	vCM1.0	control_LMNA	12	18
AL021707.1	0.903	0.00335	0.0561	0.0875	3.52	18.5	0.000138	2.48	LV	CELLSTATES	vCM1.0	control_LMNA	12	18
HDAC7	0.899	0.000188	0.28	0.58	6.07	33.7	1.59e-06	3.73	LV	CELLSTATES	vCM1.0	control_LMNA	12	18
PDCD4	0.899	0.00586	0.169	0.348	5.32	16	0.000324	2.23	LV	CELLSTATES	vCM1.0	control_LMNA	12	18
SLC25A28	0.899	0.00342	0.0671	0.12	3.9	18.4	0.000143	2.47	LV	CELLSTATES	vCM1.0	control_LMNA	12	18
PHYHD1	0.898	0.00243	0.0793	0.157	4.24	20	8.29e-05	2.61	LV	CELLSTATES	vCM1.0	control_LMNA	12	18
TSC22D2	0.898	0.000193	0.291	0.585	6.1	33.4	1.74e-06	3.72	LV	CELLSTATES	vCM1.0	control_LMNA	12	18
SNCA	0.897	0.00976	0.0317	0.0666	3.01	13.9	0.00072	2.01	LV	CELLSTATES	vCM1.0	control_LMNA	12	18
TMCC3	0.897	0.0229	0.00599	0.0133	0.781	10.3	0.00288	1.64	LV	CELLSTATES	vCM1.0	control_LMNA	12	18
GCNA	0.895	0.0047	0.0463	0.0864	3.37	17	0.000234	2.33	LV	CELLSTATES	vCM1.0	control_LMNA	12	18
AC244021.1	0.894	0.0202	0.0353	0.0791	3.15	10.8	0.00235	1.69	LV	CELLSTATES	vCM1.0	control_LMNA	12	18
PARVA	0.894	4.93e-05	0.615	1.34	7.26	42.6	1.9e-07	4.31	LV	CELLSTATES	vCM1.0	control_LMNA	12	18
UPP1	0.893	0.00228	0.118	0.219	4.72	20.4	7.32e-05	2.64	LV	CELLSTATES	vCM1.0	control_LMNA	12	18
SIRPA	0.892	0.011	0.0207	0.0446	2.4	13.3	0.000897	1.96	LV	CELLSTATES	vCM1.0	control_LMNA	12	18
GPSM1	0.89	0.00872	0.093	0.183	4.52	14.3	0.000601	2.06	LV	CELLSTATES	vCM1.0	control_LMNA	12	18
SORT1	0.887	0.000249	0.546	1.11	7	31.8	2.66e-06	3.6	LV	CELLSTATES	vCM1.0	control_LMNA	12	18
CSGALNACT2	0.886	0.00201	0.0801	0.15	4.14	21.1	5.88e-05	2.7	LV	CELLSTATES	vCM1.0	control_LMNA	12	18
AC091167.6	0.884	0.00143	0.0201	0.0418	2.33	22.7	3.57e-05	2.84	LV	CELLSTATES	vCM1.0	control_LMNA	12	18
UTP15	0.882	0.00324	0.0161	0.0252	1.76	18.6	0.000131	2.49	LV	CELLSTATES	vCM1.0	control_LMNA	12	18
NCBP3	0.881	6.92e-05	0.146	0.26	5	40.2	3.26e-07	4.16	LV	CELLSTATES	vCM1.0	control_LMNA	12	18
ACSM6	0.88	0.026	0.0635	0.103	3.72	9.85	0.00353	1.58	LV	CELLSTATES	vCM1.0	control_LMNA	12	18
LMOD1	0.88	0.0108	0.0406	0.0818	3.34	13.3	0.000873	1.97	LV	CELLSTATES	vCM1.0	control_LMNA	12	18
LRRC8A	0.88	0.0028	0.0441	0.0763	3.26	19.3	0.000105	2.55	LV	CELLSTATES	vCM1.0	control_LMNA	12	18
TMEM232	0.88	0.0126	0.131	0.245	4.91	12.7	0.00113	1.9	LV	CELLSTATES	vCM1.0	control_LMNA	12	18
UBE2S	0.878	0.00927	0.0129	0.0208	1.51	14.1	0.000658	2.03	LV	CELLSTATES	vCM1.0	control_LMNA	12	18
WEE1	0.877	0.00692	0.136	0.28	5.03	15.3	0.000419	2.16	LV	CELLSTATES	vCM1.0	control_LMNA	12	18
AC016831.7	0.876	0.00241	2.63	6.46	9.43	20.1	8.15e-05	2.62	LV	CELLSTATES	vCM1.0	control_LMNA	12	18
FLNB	0.874	0.0227	0.435	0.796	6.54	10.4	0.00282	1.64	LV	CELLSTATES	vCM1.0	control_LMNA	12	18
RRAS	0.874	0.0192	0.0348	0.0667	2.96	11	0.00219	1.72	LV	CELLSTATES	vCM1.0	control_LMNA	12	18
COL16A1	0.871	0.0423	0.0581	0.112	3.78	8.08	0.00755	1.37	LV	CELLSTATES	vCM1.0	control_LMNA	12	18
AC025917.1	0.87	0.0293	0.0883	0.132	4.1	9.37	0.00431	1.53	LV	CELLSTATES	vCM1.0	control_LMNA	12	18
IGSF10	0.87	0.0245	0.0102	0.0206	1.34	10.1	0.00321	1.61	LV	CELLSTATES	vCM1.0	control_LMNA	12	18
SETBP1	0.87	0.0234	0.209	0.425	5.73	10.2	0.00299	1.63	LV	CELLSTATES	vCM1.0	control_LMNA	12	18
RNF217	0.869	0.00131	0.214	0.427	5.67	23.2	3.02e-05	2.88	LV	CELLSTATES	vCM1.0	control_LMNA	12	18
OSBPL11	0.868	0.00113	0.196	0.334	5.38	23.9	2.44e-05	2.95	LV	CELLSTATES	vCM1.0	control_LMNA	12	18
MED12L	0.867	0.00572	0.0728	0.166	4.21	16.1	0.000312	2.24	LV	CELLSTATES	vCM1.0	control_LMNA	12	18
AC025434.1	0.866	0.0308	0.109	0.135	4.36	9.18	0.00468	1.51	LV	CELLSTATES	vCM1.0	control_LMNA	12	18
AC055733.2	0.866	0.0481	0.171	0.292	5.17	7.63	0.00924	1.32	LV	CELLSTATES	vCM1.0	control_LMNA	12	18
DHRS11	0.866	0.00606	0.0168	0.0299	1.99	15.9	0.000336	2.22	LV	CELLSTATES	vCM1.0	control_LMNA	12	18
RAI2	0.864	0.00323	0.0392	0.0798	3.25	18.7	0.00013	2.49	LV	CELLSTATES	vCM1.0	control_LMNA	12	18
BRD8	0.863	0.000201	0.0945	0.185	4.47	33	1.95e-06	3.7	LV	CELLSTATES	vCM1.0	control_LMNA	12	18
SLC28A2	0.861	0.049	0.0487	0.0858	3.39	7.57	0.00951	1.31	LV	CELLSTATES	vCM1.0	control_LMNA	12	18
KCNQ1OT1	0.86	0.045	0.609	0.804	6.79	7.86	0.00834	1.35	LV	CELLSTATES	vCM1.0	control_LMNA	12	18
ECHDC3	0.857	0.00139	0.198	0.358	5.46	22.8	3.39e-05	2.86	LV	CELLSTATES	vCM1.0	control_LMNA	12	18
PSMD8	0.856	0.00203	0.264	0.531	5.94	21	6.02e-05	2.69	LV	CELLSTATES	vCM1.0	control_LMNA	12	18
XPC	0.855	0.0002	0.0862	0.174	4.33	33	1.91e-06	3.7	LV	CELLSTATES	vCM1.0	control_LMNA	12	18
UPF1	0.851	0.00906	0.0424	0.0675	3.13	14.2	0.000639	2.04	LV	CELLSTATES	vCM1.0	control_LMNA	12	18
DNAJB11	0.85	0.0227	0.0244	0.0369	2.3	10.4	0.00282	1.64	LV	CELLSTATES	vCM1.0	control_LMNA	12	18
RORA	0.85	0.0047	0.73	1.66	7.57	17	0.000234	2.33	LV	CELLSTATES	vCM1.0	control_LMNA	12	18
ITGA11	0.849	0.0149	0.0782	0.146	4.2	12	0.00146	1.83	LV	CELLSTATES	vCM1.0	control_LMNA	12	18
FAM161A	0.848	0.000864	0.0309	0.0668	2.94	25.2	1.68e-05	3.06	LV	CELLSTATES	vCM1.0	control_LMNA	12	18
DAAM2	0.847	0.0278	0.08	0.131	4.12	9.59	0.00394	1.56	LV	CELLSTATES	vCM1.0	control_LMNA	12	18
HTRA4	0.846	0.0165	0.0106	0.0204	1.42	11.6	0.00175	1.78	LV	CELLSTATES	vCM1.0	control_LMNA	12	18
ANTXR1	0.844	0.0353	0.0359	0.0765	3.23	8.7	0.00576	1.45	LV	CELLSTATES	vCM1.0	control_LMNA	12	18
ZNF597	0.844	0.0191	0.00939	0.0167	1.13	11	0.00217	1.72	LV	CELLSTATES	vCM1.0	control_LMNA	12	18
AL109955.1	0.843	0.0117	0.0286	0.0487	2.64	13	0.000979	1.93	LV	CELLSTATES	vCM1.0	control_LMNA	12	18
TANC2	0.842	0.00238	0.1	0.199	4.56	20.2	7.89e-05	2.62	LV	CELLSTATES	vCM1.0	control_LMNA	12	18
ATOH8	0.841	0.0193	0.019	0.0465	2.28	11	0.00221	1.71	LV	CELLSTATES	vCM1.0	control_LMNA	12	18
GRK3	0.841	0.00927	0.178	0.408	5.52	14.1	0.00066	2.03	LV	CELLSTATES	vCM1.0	control_LMNA	12	18
HAPLN3	0.841	0.0471	0.019	0.0377	2.25	7.7	0.00897	1.33	LV	CELLSTATES	vCM1.0	control_LMNA	12	18
INTU	0.837	0.000604	0.299	0.49	5.94	27	9.79e-06	3.22	LV	CELLSTATES	vCM1.0	control_LMNA	12	18
AC016597.1	0.836	0.0273	0.0245	0.0445	2.45	9.66	0.00381	1.56	LV	CELLSTATES	vCM1.0	control_LMNA	12	18
AC023590.1	0.836	0.0149	0.404	0.582	6.28	12	0.00147	1.83	LV	CELLSTATES	vCM1.0	control_LMNA	12	18
GLIDR	0.834	0.012	0.149	0.308	5.18	12.9	0.00102	1.92	LV	CELLSTATES	vCM1.0	control_LMNA	12	18
HELZ2	0.834	0.0195	0.0167	0.0311	2.02	11	0.00223	1.71	LV	CELLSTATES	vCM1.0	control_LMNA	12	18
KLF9	0.834	0.00917	0.179	0.359	5.37	14.1	0.000648	2.04	LV	CELLSTATES	vCM1.0	control_LMNA	12	18
BEND6	0.833	0.0298	0.0066	0.0151	0.827	9.32	0.00442	1.53	LV	CELLSTATES	vCM1.0	control_LMNA	12	18
PLS3-AS1	0.833	0.00662	0.0508	0.11	3.65	15.6	0.000385	2.18	LV	CELLSTATES	vCM1.0	control_LMNA	12	18
UBE2Q2L	0.833	0.0158	0.144	0.231	4.85	11.7	0.00163	1.8	LV	CELLSTATES	vCM1.0	control_LMNA	12	18
BTBD8	0.831	0.00541	0.0842	0.175	4.3	16.4	0.000286	2.27	LV	CELLSTATES	vCM1.0	control_LMNA	12	18
ZNF214	0.831	0.0171	0.00988	0.0192	1.28	11.4	0.00184	1.77	LV	CELLSTATES	vCM1.0	control_LMNA	12	18
AC120053.1	0.83	0.0126	0.0142	0.0254	1.71	12.7	0.00113	1.9	LV	CELLSTATES	vCM1.0	control_LMNA	12	18
LINC00886	0.83	0.000227	0.223	0.465	5.7	32.3	2.34e-06	3.64	LV	CELLSTATES	vCM1.0	control_LMNA	12	18
AL355315.1	0.829	0.00356	0.059	0.105	3.7	18.2	0.000154	2.45	LV	CELLSTATES	vCM1.0	control_LMNA	12	18
GOLGA8N	0.829	0.0299	0.0265	0.0606	2.77	9.31	0.00443	1.52	LV	CELLSTATES	vCM1.0	control_LMNA	12	18
PLAGL2	0.829	0.00483	0.0327	0.0608	2.87	16.9	0.000243	2.32	LV	CELLSTATES	vCM1.0	control_LMNA	12	18
MT-CYB	0.828	0.0477	0.356	0.784	6.57	7.66	0.00913	1.32	LV	CELLSTATES	vCM1.0	control_LMNA	12	18
PLD2	0.828	0.0284	0.0241	0.049	2.59	9.5	0.00408	1.55	LV	CELLSTATES	vCM1.0	control_LMNA	12	18
TRNP1	0.827	0.0132	0.0301	0.0529	2.77	12.5	0.00122	1.88	LV	CELLSTATES	vCM1.0	control_LMNA	12	18
ZNF442	0.827	0.00223	0.0236	0.038	2.36	20.5	7.06e-05	2.65	LV	CELLSTATES	vCM1.0	control_LMNA	12	18
JARID2	0.825	0.000363	0.654	1.24	7.18	29.8	4.55e-06	3.44	LV	CELLSTATES	vCM1.0	control_LMNA	12	18
ZNF727	0.824	0.0332	0.0235	0.0648	2.69	8.93	0.00522	1.48	LV	CELLSTATES	vCM1.0	control_LMNA	12	18
FAM169A	0.822	0.00371	0.073	0.122	3.96	18	0.000164	2.43	LV	CELLSTATES	vCM1.0	control_LMNA	12	18
LRRC1	0.821	0.0137	0.174	0.348	5.32	12.4	0.00128	1.86	LV	CELLSTATES	vCM1.0	control_LMNA	12	18
AC015813.2	0.82	0.00223	0.111	0.202	4.63	20.5	7.09e-05	2.65	LV	CELLSTATES	vCM1.0	control_LMNA	12	18
ATP2C1	0.82	6.55e-05	0.908	1.8	7.72	40.6	2.99e-07	4.18	LV	CELLSTATES	vCM1.0	control_LMNA	12	18
SLAIN2	0.819	1.46e-05	0.345	0.645	6.25	51	3.14e-08	4.84	LV	CELLSTATES	vCM1.0	control_LMNA	12	18
SPEF2	0.819	0.00574	0.0389	0.0768	3.19	16.1	0.000315	2.24	LV	CELLSTATES	vCM1.0	control_LMNA	12	18
GPCPD1	0.818	0.00813	0.281	0.471	5.84	14.6	0.000543	2.09	LV	CELLSTATES	vCM1.0	control_LMNA	12	18
GFOD1	0.816	0.00354	0.618	1.22	7.2	18.3	0.00015	2.45	LV	CELLSTATES	vCM1.0	control_LMNA	12	18
P3H3	0.816	0.000575	0.155	0.297	5.16	27.5	8.61e-06	3.24	LV	CELLSTATES	vCM1.0	control_LMNA	12	18
SMC6	0.816	0.000193	0.368	0.696	6.36	33.4	1.73e-06	3.72	LV	CELLSTATES	vCM1.0	control_LMNA	12	18
RBMS3	0.814	0.00401	0.385	0.843	6.61	17.7	0.000182	2.4	LV	CELLSTATES	vCM1.0	control_LMNA	12	18
SAMHD1	0.813	0.0344	0.0896	0.2	4.47	8.79	0.00554	1.46	LV	CELLSTATES	vCM1.0	control_LMNA	12	18
NFKBIA	0.812	0.0161	0.163	0.273	5.15	11.7	0.00167	1.79	LV	CELLSTATES	vCM1.0	control_LMNA	12	18
SH3RF3	0.81	0.00149	0.293	0.595	6.14	22.5	3.8e-05	2.83	LV	CELLSTATES	vCM1.0	control_LMNA	12	18
TK2	0.81	0.0124	0.11	0.168	4.46	12.8	0.00109	1.91	LV	CELLSTATES	vCM1.0	control_LMNA	12	18
CIP2A	0.809	0.00227	0.0191	0.0341	2.16	20.4	7.24e-05	2.64	LV	CELLSTATES	vCM1.0	control_LMNA	12	18
KIAA1217	0.808	0.00097	1.82	3.39	8.72	24.6	2e-05	3.01	LV	CELLSTATES	vCM1.0	control_LMNA	12	18
PPFIA4	0.808	0.00413	0.0979	0.186	4.52	17.5	0.000195	2.38	LV	CELLSTATES	vCM1.0	control_LMNA	12	18
SNAPC4	0.808	0.00255	0.0429	0.0773	3.3	19.8	8.9e-05	2.59	LV	CELLSTATES	vCM1.0	control_LMNA	12	18
MPHOSPH6	0.807	0.00162	0.0558	0.0846	3.52	22.1	4.32e-05	2.79	LV	CELLSTATES	vCM1.0	control_LMNA	12	18
ERVK3-1	0.806	0.0339	0.0108	0.0189	1.36	8.83	0.00543	1.47	LV	CELLSTATES	vCM1.0	control_LMNA	12	18
YWHAG	0.805	1.13e-05	0.281	0.52	5.98	53.4	1.95e-08	4.95	LV	CELLSTATES	vCM1.0	control_LMNA	12	18
GADD45A	0.804	0.0485	0.053	0.0905	3.52	7.6	0.00935	1.31	LV	CELLSTATES	vCM1.0	control_LMNA	12	18
FLNC	0.803	0.0225	0.299	0.615	6.16	10.4	0.00278	1.65	LV	CELLSTATES	vCM1.0	control_LMNA	12	18
NPAS3	0.803	0.0208	0.373	0.753	6.49	10.7	0.00247	1.68	LV	CELLSTATES	vCM1.0	control_LMNA	12	18
NSDHL	0.8	0.00278	0.0265	0.0488	2.63	19.4	0.000103	2.56	LV	CELLSTATES	vCM1.0	control_LMNA	12	18
CD81-AS1	0.797	0.0362	0.054	0.0958	3.59	8.62	0.00596	1.44	LV	CELLSTATES	vCM1.0	control_LMNA	12	18
SYT11	0.797	0.0115	0.0161	0.0325	2.02	13.1	0.00096	1.94	LV	CELLSTATES	vCM1.0	control_LMNA	12	18
INTS13	0.796	0.000903	0.0376	0.0627	3.02	25	1.78e-05	3.04	LV	CELLSTATES	vCM1.0	control_LMNA	12	18
TGFB3	0.796	0.0117	0.0132	0.0222	1.58	13	0.00099	1.93	LV	CELLSTATES	vCM1.0	control_LMNA	12	18
UST	0.796	0.00137	0.23	0.471	5.77	23	3.26e-05	2.86	LV	CELLSTATES	vCM1.0	control_LMNA	12	18
AC027117.2	0.795	0.00439	0.266	0.481	5.84	17.2	0.000213	2.36	LV	CELLSTATES	vCM1.0	control_LMNA	12	18
ECE1	0.795	0.0149	0.0912	0.218	4.55	12	0.00147	1.83	LV	CELLSTATES	vCM1.0	control_LMNA	12	18
EXT1	0.794	0.0157	0.774	1.53	7.56	11.8	0.00161	1.8	LV	CELLSTATES	vCM1.0	control_LMNA	12	18
GREB1L	0.793	0.00159	1.25	2.14	8.05	22.2	4.17e-05	2.8	LV	CELLSTATES	vCM1.0	control_LMNA	12	18
RIDA	0.793	0.00243	0.0581	0.107	3.71	20.1	8.24e-05	2.61	LV	CELLSTATES	vCM1.0	control_LMNA	12	18
ATP8B2	0.792	0.00783	0.0349	0.0611	2.96	14.8	0.000512	2.11	LV	CELLSTATES	vCM1.0	control_LMNA	12	18
MYEF2	0.792	0.00235	0.118	0.22	4.74	20.2	7.73e-05	2.63	LV	CELLSTATES	vCM1.0	control_LMNA	12	18
B3GALNT2	0.791	0.000568	0.566	0.937	6.85	27.6	8.41e-06	3.25	LV	CELLSTATES	vCM1.0	control_LMNA	12	18
PTPN13	0.791	0.0223	0.015	0.0318	1.99	10.5	0.00274	1.65	LV	CELLSTATES	vCM1.0	control_LMNA	12	18
TUBE1	0.791	0.000329	0.522	0.841	6.75	30.3	3.92e-06	3.48	LV	CELLSTATES	vCM1.0	control_LMNA	12	18
GLS2	0.79	0.049	0.0462	0.0738	3.26	7.56	0.00954	1.31	LV	CELLSTATES	vCM1.0	control_LMNA	12	18
TECTA	0.79	0.00658	0.0221	0.0452	2.38	15.6	0.000382	2.18	LV	CELLSTATES	vCM1.0	control_LMNA	12	18
AL606760.2	0.786	0.0163	0.013	0.0207	1.51	11.6	0.0017	1.79	LV	CELLSTATES	vCM1.0	control_LMNA	12	18
UBALD2	0.786	0.00677	0.0286	0.0545	2.75	15.5	0.0004	2.17	LV	CELLSTATES	vCM1.0	control_LMNA	12	18
HCLS1	0.785	0.0227	0.0065	0.0127	0.761	10.4	0.00282	1.64	LV	CELLSTATES	vCM1.0	control_LMNA	12	18
RAB11FIP1	0.785	0.00289	0.188	0.357	5.44	19.2	0.00011	2.54	LV	CELLSTATES	vCM1.0	control_LMNA	12	18
TRAF3IP1	0.785	0.000131	0.12	0.211	4.7	35.6	9.83e-07	3.88	LV	CELLSTATES	vCM1.0	control_LMNA	12	18
BICD1	0.784	0.00155	0.295	0.561	6.06	22.3	4.07e-05	2.81	LV	CELLSTATES	vCM1.0	control_LMNA	12	18
GK3P	0.784	0.0433	0.0351	0.0545	2.9	8	0.00784	1.36	LV	CELLSTATES	vCM1.0	control_LMNA	12	18
PCBP4	0.784	0.00341	0.0501	0.109	3.66	18.4	0.000142	2.47	LV	CELLSTATES	vCM1.0	control_LMNA	12	18
CPED1	0.783	0.000352	1.66	3.23	8.59	29.9	4.38e-06	3.45	LV	CELLSTATES	vCM1.0	control_LMNA	12	18
DNAJC27-AS1	0.782	0.00355	0.0567	0.0968	3.62	18.2	0.000152	2.45	LV	CELLSTATES	vCM1.0	control_LMNA	12	18
PCNT	0.782	0.0305	0.422	0.715	6.47	9.23	0.00459	1.52	LV	CELLSTATES	vCM1.0	control_LMNA	12	18
AC004982.2	0.781	0.0104	0.0321	0.0517	2.77	13.6	0.000805	1.98	LV	CELLSTATES	vCM1.0	control_LMNA	12	18
RBL2	0.779	0.00677	0.407	0.741	6.44	15.5	0.0004	2.17	LV	CELLSTATES	vCM1.0	control_LMNA	12	18
STRADA	0.779	0.0146	0.0106	0.0159	1.24	12.1	0.00143	1.83	LV	CELLSTATES	vCM1.0	control_LMNA	12	18
TUFT1	0.779	0.00646	0.0327	0.0573	2.87	15.7	0.00037	2.19	LV	CELLSTATES	vCM1.0	control_LMNA	12	18
AC083843.3	0.778	0.0108	0.0779	0.131	4.05	13.4	0.000873	1.97	LV	CELLSTATES	vCM1.0	control_LMNA	12	18
OSGIN2	0.778	0.00359	0.033	0.0538	2.83	18.1	0.000157	2.44	LV	CELLSTATES	vCM1.0	control_LMNA	12	18
HMGXB3	0.777	0.00687	0.158	0.248	4.98	15.4	0.000414	2.16	LV	CELLSTATES	vCM1.0	control_LMNA	12	18
SNHG22	0.777	0.00274	0.0892	0.176	4.36	19.4	0.000101	2.56	LV	CELLSTATES	vCM1.0	control_LMNA	12	18
ZNF827	0.777	7.24e-05	0.44	0.854	6.66	39.8	3.6e-07	4.14	LV	CELLSTATES	vCM1.0	control_LMNA	12	18
CYLD	0.776	0.000134	0.13	0.246	4.86	35.5	1.03e-06	3.87	LV	CELLSTATES	vCM1.0	control_LMNA	12	18
SGCE	0.776	0.00146	0.233	0.365	5.54	22.6	3.69e-05	2.84	LV	CELLSTATES	vCM1.0	control_LMNA	12	18
ABAT	0.775	0.0151	0.103	0.202	4.66	11.9	0.00151	1.82	LV	CELLSTATES	vCM1.0	control_LMNA	12	18
ANKRD42	0.775	0.00187	0.0317	0.0628	2.87	21.4	5.31e-05	2.73	LV	CELLSTATES	vCM1.0	control_LMNA	12	18
CRB1	0.774	0.00217	0.0572	0.129	3.87	20.7	6.76e-05	2.66	LV	CELLSTATES	vCM1.0	control_LMNA	12	18
LTBP1	0.774	0.000751	2.24	4.28	9.01	25.9	1.34e-05	3.12	LV	CELLSTATES	vCM1.0	control_LMNA	12	18
SLC25A27	0.774	0.00309	0.411	0.674	6.39	18.8	0.000123	2.51	LV	CELLSTATES	vCM1.0	control_LMNA	12	18
PGAP2	0.773	0.0074	0.131	0.244	4.96	15	0.00047	2.13	LV	CELLSTATES	vCM1.0	control_LMNA	12	18
CLEC16A	0.772	7.64e-05	0.481	0.902	6.77	39.2	4.13e-07	4.12	LV	CELLSTATES	vCM1.0	control_LMNA	12	18
PRICKLE1	0.772	0.0202	0.636	1	7.05	10.8	0.00236	1.69	LV	CELLSTATES	vCM1.0	control_LMNA	12	18
LIMA1	0.771	0.00753	0.144	0.263	5.04	14.9	0.000482	2.12	LV	CELLSTATES	vCM1.0	control_LMNA	12	18
SVIL	0.771	0.000333	5.77	10.5	10.3	30.2	4.06e-06	3.48	LV	CELLSTATES	vCM1.0	control_LMNA	12	18
C1orf198	0.77	0.00201	0.0546	0.118	3.76	21.1	5.88e-05	2.7	LV	CELLSTATES	vCM1.0	control_LMNA	12	18
GTF2IRD1	0.77	0.0179	0.825	1.61	7.58	11.3	0.00197	1.75	LV	CELLSTATES	vCM1.0	control_LMNA	12	18
ZNF844	0.77	0.00775	0.113	0.189	4.54	14.8	0.000504	2.11	LV	CELLSTATES	vCM1.0	control_LMNA	12	18
HIPK2	0.769	0.000864	1.05	1.95	7.86	25.2	1.67e-05	3.06	LV	CELLSTATES	vCM1.0	control_LMNA	12	18
TBC1D1	0.769	0.000137	0.92	1.78	7.73	35.3	1.08e-06	3.86	LV	CELLSTATES	vCM1.0	control_LMNA	12	18
AC091948.1	0.768	0.0154	0.341	0.637	6.32	11.9	0.00156	1.81	LV	CELLSTATES	vCM1.0	control_LMNA	12	18
MYO18B	0.768	0.00937	3.98	7.34	9.78	14	0.000677	2.03	LV	CELLSTATES	vCM1.0	control_LMNA	12	18
SLC22A5	0.768	0.0104	0.322	0.601	6.15	13.6	0.000801	1.98	LV	CELLSTATES	vCM1.0	control_LMNA	12	18
FBRSL1	0.767	0.00377	0.15	0.28	5.1	17.9	0.000168	2.42	LV	CELLSTATES	vCM1.0	control_LMNA	12	18
GSDMB	0.767	0.00282	0.0371	0.0719	3.12	19.3	0.000106	2.55	LV	CELLSTATES	vCM1.0	control_LMNA	12	18
HDAC4	0.767	9.27e-05	0.751	1.46	7.45	38.1	5.39e-07	4.03	LV	CELLSTATES	vCM1.0	control_LMNA	12	18
IGSF11	0.767	0.0334	0.147	0.285	5.1	8.89	0.0053	1.48	LV	CELLSTATES	vCM1.0	control_LMNA	12	18
GATAD1	0.766	0.0227	0.268	0.396	5.68	10.4	0.00281	1.64	LV	CELLSTATES	vCM1.0	control_LMNA	12	18
HLF	0.765	0.0218	0.0823	0.17	4.28	10.6	0.00263	1.66	LV	CELLSTATES	vCM1.0	control_LMNA	12	18
DHFR	0.764	0.0126	0.0617	0.122	3.9	12.7	0.00113	1.9	LV	CELLSTATES	vCM1.0	control_LMNA	12	18
TBPL1	0.764	0.0154	0.126	0.207	4.73	11.8	0.00157	1.81	LV	CELLSTATES	vCM1.0	control_LMNA	12	18
CFL2	0.763	0.0184	0.306	0.521	6.03	11.2	0.00205	1.73	LV	CELLSTATES	vCM1.0	control_LMNA	12	18
RELL1	0.763	0.0028	0.141	0.234	4.9	19.3	0.000104	2.55	LV	CELLSTATES	vCM1.0	control_LMNA	12	18
RHBDL2	0.763	0.0396	0.158	0.253	5.02	8.3	0.00685	1.4	LV	CELLSTATES	vCM1.0	control_LMNA	12	18
POLR1E	0.761	0.0308	0.0104	0.0224	1.36	9.18	0.00468	1.51	LV	CELLSTATES	vCM1.0	control_LMNA	12	18
PPP2CB	0.76	0.000283	0.453	0.819	6.63	31.1	3.16e-06	3.55	LV	CELLSTATES	vCM1.0	control_LMNA	12	18
AXIN2	0.759	0.025	0.0281	0.0579	2.77	9.99	0.00332	1.6	LV	CELLSTATES	vCM1.0	control_LMNA	12	18
CYP2J2	0.759	0.0309	0.521	0.892	6.82	9.17	0.00471	1.51	LV	CELLSTATES	vCM1.0	control_LMNA	12	18
INTS3	0.757	0.00228	0.103	0.214	4.62	20.4	7.35e-05	2.64	LV	CELLSTATES	vCM1.0	control_LMNA	12	18
CLHC1	0.756	0.000313	0.0963	0.165	4.38	30.5	3.68e-06	3.5	LV	CELLSTATES	vCM1.0	control_LMNA	12	18
TP53BP2	0.756	0.014	0.115	0.188	4.55	12.3	0.00132	1.85	LV	CELLSTATES	vCM1.0	control_LMNA	12	18
FAM214A	0.755	0.00151	0.591	1.2	7.11	22.4	3.88e-05	2.82	LV	CELLSTATES	vCM1.0	control_LMNA	12	18
AATK	0.754	0.0439	0.0186	0.0361	2.21	7.95	0.00799	1.36	LV	CELLSTATES	vCM1.0	control_LMNA	12	18
ACSS3	0.754	0.000751	1.42	2.61	8.35	25.9	1.35e-05	3.12	LV	CELLSTATES	vCM1.0	control_LMNA	12	18
AL117381.1	0.753	0.0104	0.12	0.178	4.56	13.6	0.000807	1.98	LV	CELLSTATES	vCM1.0	control_LMNA	12	18
PANX1	0.753	0.0166	0.0405	0.0686	3.16	11.5	0.00176	1.78	LV	CELLSTATES	vCM1.0	control_LMNA	12	18
DYNC1I1	0.752	0.00152	1.19	2.38	8.15	22.3	3.98e-05	2.82	LV	CELLSTATES	vCM1.0	control_LMNA	12	18
MLYCD	0.752	0.0205	0.156	0.261	5.04	10.8	0.00241	1.69	LV	CELLSTATES	vCM1.0	control_LMNA	12	18
MXD4	0.752	0.0188	0.087	0.148	4.23	11.1	0.00212	1.73	LV	CELLSTATES	vCM1.0	control_LMNA	12	18
OTULIN	0.752	0.0121	0.277	0.465	5.83	12.9	0.00104	1.92	LV	CELLSTATES	vCM1.0	control_LMNA	12	18
ALDH1L1	0.751	0.028	0.184	0.301	5.25	9.57	0.00396	1.55	LV	CELLSTATES	vCM1.0	control_LMNA	12	18
BLMH	0.751	0.000313	0.0641	0.109	3.79	30.5	3.68e-06	3.5	LV	CELLSTATES	vCM1.0	control_LMNA	12	18
KIAA0825	0.751	0.000201	0.253	0.459	5.83	32.9	1.95e-06	3.7	LV	CELLSTATES	vCM1.0	control_LMNA	12	18
AC022509.2	0.75	0.011	0.0238	0.0364	2.35	13.2	0.000908	1.96	LV	CELLSTATES	vCM1.0	control_LMNA	12	18
QSOX1	0.75	0.0137	0.0873	0.187	4.41	12.3	0.00128	1.86	LV	CELLSTATES	vCM1.0	control_LMNA	12	18
ITFG1-AS1	0.748	0.0381	0.0205	0.0283	2.06	8.44	0.00646	1.42	LV	CELLSTATES	vCM1.0	control_LMNA	12	18
SOS2	0.748	0.000126	0.843	1.46	7.51	35.9	9.14e-07	3.9	LV	CELLSTATES	vCM1.0	control_LMNA	12	18
AC010531.1	0.746	0.0366	0.0162	0.025	1.78	8.57	0.00609	1.44	LV	CELLSTATES	vCM1.0	control_LMNA	12	18
PDE7A	0.746	0.00184	3.89	7.27	9.77	21.5	5.16e-05	2.74	LV	CELLSTATES	vCM1.0	control_LMNA	12	18
RHBDF1	0.746	0.0229	0.0439	0.0761	3.27	10.4	0.00286	1.64	LV	CELLSTATES	vCM1.0	control_LMNA	12	18
ZNF678	0.746	9.81e-05	0.084	0.164	4.25	37.7	5.91e-07	4.01	LV	CELLSTATES	vCM1.0	control_LMNA	12	18
RANBP17	0.745	0.00529	0.237	0.472	5.79	16.5	0.000275	2.28	LV	CELLSTATES	vCM1.0	control_LMNA	12	18
TFB2M	0.743	0.00235	0.0411	0.0649	3.13	20.3	7.7e-05	2.63	LV	CELLSTATES	vCM1.0	control_LMNA	12	18
KLHL3	0.742	0.00441	0.497	0.945	6.85	17.2	0.000215	2.36	LV	CELLSTATES	vCM1.0	control_LMNA	12	18
KIAA1614	0.741	0.0172	0.0712	0.126	4	11.4	0.00185	1.77	LV	CELLSTATES	vCM1.0	control_LMNA	12	18
AP002026.1	0.74	0.00883	0.0431	0.0743	3.24	14.3	0.000613	2.05	LV	CELLSTATES	vCM1.0	control_LMNA	12	18
MTCL1	0.74	0.0143	0.105	0.199	4.55	12.2	0.00137	1.84	LV	CELLSTATES	vCM1.0	control_LMNA	12	18
MBD6	0.738	0.0154	0.0713	0.117	3.92	11.9	0.00156	1.81	LV	CELLSTATES	vCM1.0	control_LMNA	12	18
CCSAP	0.737	0.0105	0.0278	0.046	2.61	13.5	0.00083	1.98	LV	CELLSTATES	vCM1.0	control_LMNA	12	18
ELP1	0.737	0.000207	0.121	0.206	4.72	32.8	2.05e-06	3.68	LV	CELLSTATES	vCM1.0	control_LMNA	12	18
LCA5	0.736	0.0308	0.0168	0.0266	1.84	9.18	0.00468	1.51	LV	CELLSTATES	vCM1.0	control_LMNA	12	18
MFAP3	0.736	5.99e-05	0.202	0.384	5.51	41.4	2.49e-07	4.22	LV	CELLSTATES	vCM1.0	control_LMNA	12	18
AC093157.1	0.735	0.00104	0.131	0.236	4.86	24.3	2.2e-05	2.98	LV	CELLSTATES	vCM1.0	control_LMNA	12	18
C6orf62	0.735	0.000633	0.179	0.344	5.4	26.7	1.07e-05	3.2	LV	CELLSTATES	vCM1.0	control_LMNA	12	18
CHST10	0.735	0.0067	0.0227	0.0384	2.37	15.5	0.000395	2.17	LV	CELLSTATES	vCM1.0	control_LMNA	12	18
LIN7A	0.734	0.000124	0.361	0.745	6.42	36.3	8.46e-07	3.91	LV	CELLSTATES	vCM1.0	control_LMNA	12	18
JPT2	0.733	0.0234	0.0358	0.0682	3.05	10.3	0.00297	1.63	LV	CELLSTATES	vCM1.0	control_LMNA	12	18
PABPC4	0.733	0.0105	0.222	0.38	5.61	13.5	0.00082	1.98	LV	CELLSTATES	vCM1.0	control_LMNA	12	18
HBP1	0.731	0.0128	0.172	0.336	5.26	12.6	0.00117	1.89	LV	CELLSTATES	vCM1.0	control_LMNA	12	18
NEK3	0.731	0.0053	0.0491	0.0943	3.47	16.5	0.000276	2.28	LV	CELLSTATES	vCM1.0	control_LMNA	12	18
NUP62CL	0.729	0.0193	0.00847	0.0156	1.04	11	0.00221	1.71	LV	CELLSTATES	vCM1.0	control_LMNA	12	18
FAM186A	0.728	0.0124	0.0165	0.0365	2.05	12.8	0.00108	1.91	LV	CELLSTATES	vCM1.0	control_LMNA	12	18
OSER1	0.728	0.000377	0.086	0.145	4.2	29.5	4.85e-06	3.42	LV	CELLSTATES	vCM1.0	control_LMNA	12	18
IMPA1	0.727	0.00219	0.0885	0.137	4.17	20.6	6.85e-05	2.66	LV	CELLSTATES	vCM1.0	control_LMNA	12	18
NME9	0.726	0.0437	0.198	0.275	5.25	7.97	0.00794	1.36	LV	CELLSTATES	vCM1.0	control_LMNA	12	18
ZNF821	0.726	0.0133	0.0829	0.14	4.14	12.5	0.00123	1.88	LV	CELLSTATES	vCM1.0	control_LMNA	12	18
CALD1	0.725	0.0385	5.81	9.21	10.2	8.4	0.00657	1.41	LV	CELLSTATES	vCM1.0	control_LMNA	12	18
CACTIN	0.724	0.0196	0.0128	0.0268	1.63	10.9	0.00227	1.71	LV	CELLSTATES	vCM1.0	control_LMNA	12	18
C8orf88	0.723	0.0158	0.131	0.229	4.82	11.8	0.00162	1.8	LV	CELLSTATES	vCM1.0	control_LMNA	12	18
GSEC	0.722	0.0269	0.00955	0.0155	1.11	9.71	0.00374	1.57	LV	CELLSTATES	vCM1.0	control_LMNA	12	18
RASAL2	0.722	0.00037	2.11	4.56	9.05	29.7	4.67e-06	3.43	LV	CELLSTATES	vCM1.0	control_LMNA	12	18
AC066613.2	0.72	0.0134	0.0272	0.0472	2.63	12.4	0.00124	1.87	LV	CELLSTATES	vCM1.0	control_LMNA	12	18
GVQW2	0.72	0.0145	0.0159	0.0284	1.89	12.1	0.0014	1.84	LV	CELLSTATES	vCM1.0	control_LMNA	12	18
MTFR1	0.72	0.045	1.35	2.09	8.07	7.86	0.00832	1.35	LV	CELLSTATES	vCM1.0	control_LMNA	12	18
TWF1	0.72	0.0142	0.037	0.049	2.83	12.2	0.00135	1.85	LV	CELLSTATES	vCM1.0	control_LMNA	12	18
CDKL5	0.719	0.000433	0.449	0.79	6.62	28.8	5.94e-06	3.36	LV	CELLSTATES	vCM1.0	control_LMNA	12	18
TBC1D8	0.719	3.24e-05	1.08	1.95	7.9	45.5	9.9e-08	4.49	LV	CELLSTATES	vCM1.0	control_LMNA	12	18
IGF1R	0.718	0.00207	1.97	3.76	8.78	20.9	6.23e-05	2.68	LV	CELLSTATES	vCM1.0	control_LMNA	12	18
SPDYA	0.718	0.00473	0.0633	0.0981	3.7	16.9	0.000236	2.33	LV	CELLSTATES	vCM1.0	control_LMNA	12	18
AC112206.2	0.716	0.0188	0.044	0.083	3.39	11.1	0.00212	1.73	LV	CELLSTATES	vCM1.0	control_LMNA	12	18
ATP6AP1L	0.716	0.00492	0.127	0.249	4.88	16.8	0.00025	2.31	LV	CELLSTATES	vCM1.0	control_LMNA	12	18
GUF1	0.715	0.00492	0.0608	0.0926	3.63	16.8	0.00025	2.31	LV	CELLSTATES	vCM1.0	control_LMNA	12	18
WDR91	0.715	0.00937	0.0192	0.0328	2.1	14	0.000677	2.03	LV	CELLSTATES	vCM1.0	control_LMNA	12	18
DNAH1	0.713	0.00553	0.0226	0.0415	2.4	16.3	0.000299	2.26	LV	CELLSTATES	vCM1.0	control_LMNA	12	18
FOXO1	0.712	0.00204	0.627	1.16	7.13	21	6.06e-05	2.69	LV	CELLSTATES	vCM1.0	control_LMNA	12	18
JMJD4	0.712	0.0104	0.028	0.0514	2.63	13.6	0.0008	1.98	LV	CELLSTATES	vCM1.0	control_LMNA	12	18
ZSCAN30	0.711	0.00206	0.178	0.303	5.27	20.9	6.19e-05	2.69	LV	CELLSTATES	vCM1.0	control_LMNA	12	18
CASQ2	0.71	0.00534	1.51	2.41	8.33	16.5	0.000279	2.27	LV	CELLSTATES	vCM1.0	control_LMNA	12	18
LTN1	0.708	0.00243	0.177	0.279	5.16	20	8.3e-05	2.61	LV	CELLSTATES	vCM1.0	control_LMNA	12	18
RNF146	0.707	9.29e-05	0.246	0.407	5.71	38	5.54e-07	4.03	LV	CELLSTATES	vCM1.0	control_LMNA	12	18
ADAMTS13	0.706	0.0117	0.0428	0.0708	3.23	13	0.000981	1.93	LV	CELLSTATES	vCM1.0	control_LMNA	12	18
SLC15A4	0.706	0.00807	0.199	0.334	5.35	14.6	0.000537	2.09	LV	CELLSTATES	vCM1.0	control_LMNA	12	18
KIFAP3	0.705	0.0222	0.415	0.678	6.44	10.5	0.00273	1.65	LV	CELLSTATES	vCM1.0	control_LMNA	12	18
ASCC3	0.702	0.000112	0.39	0.669	6.42	36.9	7.24e-07	3.95	LV	CELLSTATES	vCM1.0	control_LMNA	12	18
SPSB1	0.702	0.0248	0.0282	0.0548	2.71	10	0.00328	1.61	LV	CELLSTATES	vCM1.0	control_LMNA	12	18
TBCE	0.7	0.0194	0.0365	0.0647	3.04	11	0.00222	1.71	LV	CELLSTATES	vCM1.0	control_LMNA	12	18
INO80E	0.699	0.0022	0.0522	0.0982	3.63	20.6	6.92e-05	2.66	LV	CELLSTATES	vCM1.0	control_LMNA	12	18
VPS41	0.699	4.93e-05	0.145	0.278	5.07	42.5	1.94e-07	4.31	LV	CELLSTATES	vCM1.0	control_LMNA	12	18
AL139260.1	0.697	0.00208	0.433	0.769	6.58	20.9	6.27e-05	2.68	LV	CELLSTATES	vCM1.0	control_LMNA	12	18
CLTCL1	0.696	0.00574	0.254	0.487	5.88	16.1	0.000316	2.24	LV	CELLSTATES	vCM1.0	control_LMNA	12	18
TDRD9	0.696	0.0326	0.0462	0.0781	3.34	8.99	0.00508	1.49	LV	CELLSTATES	vCM1.0	control_LMNA	12	18
TXLNB	0.696	0.000434	0.845	1.54	7.56	28.8	5.99e-06	3.36	LV	CELLSTATES	vCM1.0	control_LMNA	12	18
PNPLA2	0.695	0.00548	0.138	0.226	4.86	16.3	0.000292	2.26	LV	CELLSTATES	vCM1.0	control_LMNA	12	18
ELOVL6	0.694	0.0284	0.0373	0.0614	3.02	9.5	0.00409	1.55	LV	CELLSTATES	vCM1.0	control_LMNA	12	18
MAP9	0.694	0.00682	0.108	0.166	4.44	15.4	0.000407	2.17	LV	CELLSTATES	vCM1.0	control_LMNA	12	18
ACSL4	0.693	0.000402	0.203	0.357	5.49	29.3	5.22e-06	3.4	LV	CELLSTATES	vCM1.0	control_LMNA	12	18
LRIG1	0.693	0.012	0.455	0.75	6.59	12.9	0.00102	1.92	LV	CELLSTATES	vCM1.0	control_LMNA	12	18
COX10	0.692	0.00015	0.384	0.679	6.4	34.8	1.21e-06	3.82	LV	CELLSTATES	vCM1.0	control_LMNA	12	18
AC024145.1	0.691	0.0211	0.0732	0.0996	3.85	10.7	0.00252	1.68	LV	CELLSTATES	vCM1.0	control_LMNA	12	18
TPST2	0.691	0.00551	0.0925	0.166	4.41	16.3	0.000296	2.26	LV	CELLSTATES	vCM1.0	control_LMNA	12	18
PDCD1LG2	0.69	0.0301	0.0117	0.0211	1.5	9.29	0.00447	1.52	LV	CELLSTATES	vCM1.0	control_LMNA	12	18
SF3B1	0.69	4.84e-05	0.28	0.479	5.9	43	1.74e-07	4.31	LV	CELLSTATES	vCM1.0	control_LMNA	12	18
ZKSCAN3	0.69	0.02	0.0303	0.0454	2.61	10.9	0.00233	1.7	LV	CELLSTATES	vCM1.0	control_LMNA	12	18
HMGB2	0.689	0.0359	0.0542	0.092	3.58	8.64	0.00592	1.44	LV	CELLSTATES	vCM1.0	control_LMNA	12	18
NEDD9	0.689	0.0313	0.0682	0.124	3.94	9.12	0.00481	1.5	LV	CELLSTATES	vCM1.0	control_LMNA	12	18
RFNG	0.689	0.0254	0.0738	0.119	3.96	9.93	0.00341	1.6	LV	CELLSTATES	vCM1.0	control_LMNA	12	18
RYBP	0.689	0.000568	0.133	0.228	4.85	27.6	8.42e-06	3.25	LV	CELLSTATES	vCM1.0	control_LMNA	12	18
FAT4	0.686	0.0129	0.12	0.229	4.86	12.6	0.00118	1.89	LV	CELLSTATES	vCM1.0	control_LMNA	12	18
GABPB2	0.686	0.0053	0.268	0.517	5.98	16.5	0.000275	2.28	LV	CELLSTATES	vCM1.0	control_LMNA	12	18
GPX7	0.685	0.0362	0.0187	0.0291	2	8.61	0.006	1.44	LV	CELLSTATES	vCM1.0	control_LMNA	12	18
LINC02427	0.685	0.0478	0.0625	0.0942	3.63	7.65	0.00916	1.32	LV	CELLSTATES	vCM1.0	control_LMNA	12	18
NOC3L	0.685	0.011	0.0711	0.104	3.86	13.3	0.000895	1.96	LV	CELLSTATES	vCM1.0	control_LMNA	12	18
BACH2	0.683	0.0487	0.222	0.474	5.82	7.58	0.00943	1.31	LV	CELLSTATES	vCM1.0	control_LMNA	12	18
SMAD1	0.683	0.000282	0.157	0.27	5.09	31.2	3.1e-06	3.55	LV	CELLSTATES	vCM1.0	control_LMNA	12	18
TUB	0.683	0.0252	0.0877	0.144	4.21	9.96	0.00336	1.6	LV	CELLSTATES	vCM1.0	control_LMNA	12	18
PKD2	0.682	0.000402	0.287	0.538	6.02	29.3	5.24e-06	3.4	LV	CELLSTATES	vCM1.0	control_LMNA	12	18
ANKRA2	0.681	0.000738	0.0725	0.125	3.98	26.1	1.29e-05	3.13	LV	CELLSTATES	vCM1.0	control_LMNA	12	18
CCDC24	0.679	0.0446	0.011	0.0198	1.41	7.9	0.00819	1.35	LV	CELLSTATES	vCM1.0	control_LMNA	12	18
ETV5	0.679	0.0395	0.0228	0.0486	2.44	8.31	0.00681	1.4	LV	CELLSTATES	vCM1.0	control_LMNA	12	18
MADD	0.678	0.0014	0.164	0.29	5.17	22.8	3.44e-05	2.85	LV	CELLSTATES	vCM1.0	control_LMNA	12	18
HSPA8	0.677	0.0481	0.0969	0.174	4.44	7.63	0.00923	1.32	LV	CELLSTATES	vCM1.0	control_LMNA	12	18
SLC9B1	0.677	0.0378	0.0249	0.0404	2.44	8.46	0.0064	1.42	LV	CELLSTATES	vCM1.0	control_LMNA	12	18
ROCK2	0.676	7.97e-05	0.386	0.737	6.47	38.9	4.47e-07	4.1	LV	CELLSTATES	vCM1.0	control_LMNA	12	18
UCK2	0.676	0.00211	0.0766	0.139	4.12	20.8	6.5e-05	2.68	LV	CELLSTATES	vCM1.0	control_LMNA	12	18
ZMAT1	0.676	0.00531	0.209	0.371	5.52	16.5	0.000277	2.28	LV	CELLSTATES	vCM1.0	control_LMNA	12	18
EDEM1	0.675	0.0105	0.0453	0.0764	3.26	13.5	0.000823	1.98	LV	CELLSTATES	vCM1.0	control_LMNA	12	18
QSOX2	0.674	0.0231	0.0289	0.0505	2.71	10.3	0.00291	1.64	LV	CELLSTATES	vCM1.0	control_LMNA	12	18
SLC7A2	0.674	0.0245	0.388	0.704	6.4	10.1	0.00321	1.61	LV	CELLSTATES	vCM1.0	control_LMNA	12	18
TTC8	0.674	0.0376	0.0693	0.108	3.82	8.48	0.00634	1.42	LV	CELLSTATES	vCM1.0	control_LMNA	12	18
ADAM22	0.672	0.0245	0.0483	0.0861	3.5	10.1	0.00321	1.61	LV	CELLSTATES	vCM1.0	control_LMNA	12	18
AHCY	0.672	0.00409	0.041	0.073	3.19	17.6	0.000187	2.39	LV	CELLSTATES	vCM1.0	control_LMNA	12	18
CFAP70	0.672	0.0037	0.15	0.253	5.02	18	0.000162	2.43	LV	CELLSTATES	vCM1.0	control_LMNA	12	18
SYNE2	0.672	0.00174	0.667	1.29	7.28	21.8	4.76e-05	2.76	LV	CELLSTATES	vCM1.0	control_LMNA	12	18
SLU7	0.671	0.00878	0.0416	0.0641	3.12	14.3	0.000608	2.06	LV	CELLSTATES	vCM1.0	control_LMNA	12	18
LINC01725	0.67	0.0158	0.174	0.389	5.47	11.8	0.00162	1.8	LV	CELLSTATES	vCM1.0	control_LMNA	12	18
CA2	0.669	0.0264	0.0251	0.0356	2.36	9.8	0.0036	1.58	LV	CELLSTATES	vCM1.0	control_LMNA	12	18
ATG2B	0.667	0.000877	0.169	0.307	5.22	25.1	1.71e-05	3.06	LV	CELLSTATES	vCM1.0	control_LMNA	12	18
ARL13B	0.666	0.0032	0.129	0.244	4.86	18.7	0.000129	2.5	LV	CELLSTATES	vCM1.0	control_LMNA	12	18
MAFK	0.666	0.007	0.168	0.291	5.2	15.3	0.000425	2.16	LV	CELLSTATES	vCM1.0	control_LMNA	12	18
EEF1A2	0.665	0.0172	0.294	0.481	5.92	11.4	0.00185	1.77	LV	CELLSTATES	vCM1.0	control_LMNA	12	18
GEMIN8	0.665	0.00311	0.0548	0.0936	3.56	18.8	0.000124	2.51	LV	CELLSTATES	vCM1.0	control_LMNA	12	18
MEF2C-AS1	0.665	0.0128	0.118	0.236	4.8	12.6	0.00116	1.89	LV	CELLSTATES	vCM1.0	control_LMNA	12	18
TRUB1	0.665	0.0247	0.148	0.232	4.91	10	0.00327	1.61	LV	CELLSTATES	vCM1.0	control_LMNA	12	18
UACA	0.665	0.00238	0.314	0.599	6.15	20.2	7.89e-05	2.62	LV	CELLSTATES	vCM1.0	control_LMNA	12	18
FNTB	0.663	0.0468	0.0113	0.0234	1.54	7.71	0.00889	1.33	LV	CELLSTATES	vCM1.0	control_LMNA	12	18
AF241726.2	0.662	0.00075	0.194	0.298	5.32	26	1.33e-05	3.13	LV	CELLSTATES	vCM1.0	control_LMNA	12	18
ERCC4	0.661	0.000125	0.0939	0.173	4.4	36	8.94e-07	3.9	LV	CELLSTATES	vCM1.0	control_LMNA	12	18
NID2	0.661	0.0293	0.255	0.417	5.71	9.38	0.00429	1.53	LV	CELLSTATES	vCM1.0	control_LMNA	12	18
RNF141	0.661	0.00758	0.0344	0.0512	2.8	14.9	0.000485	2.12	LV	CELLSTATES	vCM1.0	control_LMNA	12	18
SYTL2	0.661	0.0499	0.0127	0.0285	1.7	7.5	0.00978	1.3	LV	CELLSTATES	vCM1.0	control_LMNA	12	18
KDM3A	0.66	0.000864	0.167	0.307	5.2	25.2	1.67e-05	3.06	LV	CELLSTATES	vCM1.0	control_LMNA	12	18
NUAK1	0.66	0.0109	0.562	0.994	6.98	13.3	0.000881	1.96	LV	CELLSTATES	vCM1.0	control_LMNA	12	18
TPST1	0.66	0.00539	0.119	0.195	4.68	16.4	0.000283	2.27	LV	CELLSTATES	vCM1.0	control_LMNA	12	18
AP4B1	0.659	0.00282	0.0323	0.0573	2.83	19.3	0.000107	2.55	LV	CELLSTATES	vCM1.0	control_LMNA	12	18
TBC1D9	0.657	0.0261	0.138	0.234	4.87	9.84	0.00354	1.58	LV	CELLSTATES	vCM1.0	control_LMNA	12	18
MXRA7	0.656	0.0132	0.26	0.43	5.78	12.5	0.00121	1.88	LV	CELLSTATES	vCM1.0	control_LMNA	12	18
SNORC	0.656	0.0425	0.0229	0.0334	2.25	8.07	0.0076	1.37	LV	CELLSTATES	vCM1.0	control_LMNA	12	18
FNIP2	0.655	0.0158	1.53	2.75	8.43	11.8	0.00162	1.8	LV	CELLSTATES	vCM1.0	control_LMNA	12	18
SNRK	0.654	0.00255	0.348	0.579	6.19	19.8	9.02e-05	2.59	LV	CELLSTATES	vCM1.0	control_LMNA	12	18
STK36	0.654	0.0311	0.0152	0.0264	1.84	9.14	0.00477	1.51	LV	CELLSTATES	vCM1.0	control_LMNA	12	18
ARHGAP42	0.653	0.0151	0.302	0.523	6.11	11.9	0.00152	1.82	LV	CELLSTATES	vCM1.0	control_LMNA	12	18
TBCC	0.653	0.0404	0.0262	0.0389	2.42	8.24	0.00702	1.39	LV	CELLSTATES	vCM1.0	control_LMNA	12	18
PABPN1	0.652	0.0389	0.244	0.323	5.5	8.36	0.00668	1.41	LV	CELLSTATES	vCM1.0	control_LMNA	12	18
TCAP	0.652	0.0233	2.4	4.23	9.06	10.3	0.00296	1.63	LV	CELLSTATES	vCM1.0	control_LMNA	12	18
ZNF502	0.652	0.0154	0.0202	0.0295	2.06	11.9	0.00156	1.81	LV	CELLSTATES	vCM1.0	control_LMNA	12	18
TNFRSF10B	0.651	0.0072	0.0715	0.133	4.01	15.2	0.000445	2.14	LV	CELLSTATES	vCM1.0	control_LMNA	12	18
USP19	0.651	0.00727	0.0371	0.0616	3.03	15.1	0.000454	2.14	LV	CELLSTATES	vCM1.0	control_LMNA	12	18
TAF5L	0.65	0.0126	0.067	0.105	3.8	12.7	0.00113	1.9	LV	CELLSTATES	vCM1.0	control_LMNA	12	18
DYNC2LI1	0.649	0.000473	0.154	0.247	5.01	28.4	6.62e-06	3.33	LV	CELLSTATES	vCM1.0	control_LMNA	12	18
OBSCN	0.649	0.00294	2.96	4.92	9.29	19.1	0.000114	2.53	LV	CELLSTATES	vCM1.0	control_LMNA	12	18
SLC13A4	0.647	0.0243	0.174	0.248	5.05	10.1	0.00317	1.61	LV	CELLSTATES	vCM1.0	control_LMNA	12	18
TRIM23	0.647	0.00677	0.13	0.187	4.65	15.4	0.000401	2.17	LV	CELLSTATES	vCM1.0	control_LMNA	12	18
AL357153.2	0.646	0.00294	0.116	0.21	4.68	19.1	0.000113	2.53	LV	CELLSTATES	vCM1.0	control_LMNA	12	18
ARHGAP1	0.646	0.0232	0.142	0.245	5	10.3	0.00293	1.64	LV	CELLSTATES	vCM1.0	control_LMNA	12	18
DIAPH1	0.646	0.0072	0.457	0.823	6.64	15.2	0.000445	2.14	LV	CELLSTATES	vCM1.0	control_LMNA	12	18
CRY1	0.645	0.0251	0.161	0.277	5.15	9.98	0.00334	1.6	LV	CELLSTATES	vCM1.0	control_LMNA	12	18
PGM3	0.644	0.0169	0.0745	0.105	3.84	11.5	0.0018	1.77	LV	CELLSTATES	vCM1.0	control_LMNA	12	18
RRP36	0.641	0.0191	0.115	0.149	4.44	11	0.00216	1.72	LV	CELLSTATES	vCM1.0	control_LMNA	12	18
SEL1L	0.641	0.000804	0.13	0.224	4.81	25.6	1.47e-05	3.09	LV	CELLSTATES	vCM1.0	control_LMNA	12	18
LINC02170	0.64	0.0421	0.0125	0.0222	1.57	8.11	0.00747	1.38	LV	CELLSTATES	vCM1.0	control_LMNA	12	18
RMDN2	0.64	0.00419	0.121	0.248	4.82	17.4	0.0002	2.38	LV	CELLSTATES	vCM1.0	control_LMNA	12	18
BCL2L1	0.639	0.000611	0.183	0.334	5.36	26.9	1.01e-05	3.21	LV	CELLSTATES	vCM1.0	control_LMNA	12	18
ELK1	0.639	0.0182	0.0224	0.0355	2.3	11.2	0.00201	1.74	LV	CELLSTATES	vCM1.0	control_LMNA	12	18
FAM214B	0.639	0.031	0.0195	0.0341	2.14	9.16	0.00473	1.51	LV	CELLSTATES	vCM1.0	control_LMNA	12	18
ATG4A	0.638	0.0136	0.0387	0.0652	3.06	12.4	0.00127	1.87	LV	CELLSTATES	vCM1.0	control_LMNA	12	18
DBF4	0.638	0.00667	0.0272	0.042	2.53	15.5	0.000391	2.18	LV	CELLSTATES	vCM1.0	control_LMNA	12	18
GALNT18	0.638	0.035	0.212	0.395	5.58	8.72	0.0057	1.46	LV	CELLSTATES	vCM1.0	control_LMNA	12	18
PAQR3	0.638	0.00931	0.105	0.166	4.49	14.1	0.000668	2.03	LV	CELLSTATES	vCM1.0	control_LMNA	12	18
ACOX3	0.637	0.0126	0.222	0.331	5.48	12.7	0.00113	1.9	LV	CELLSTATES	vCM1.0	control_LMNA	12	18
NUF2	0.637	0.0265	0.0867	0.114	4.06	9.77	0.00365	1.58	LV	CELLSTATES	vCM1.0	control_LMNA	12	18
USP38	0.637	0.00413	0.0521	0.0876	3.49	17.5	0.000194	2.38	LV	CELLSTATES	vCM1.0	control_LMNA	12	18
CYP46A1	0.635	0.00552	0.101	0.152	4.38	16.3	0.000299	2.26	LV	CELLSTATES	vCM1.0	control_LMNA	12	18
NPR2	0.635	0.0243	0.0175	0.0289	1.98	10.1	0.00316	1.61	LV	CELLSTATES	vCM1.0	control_LMNA	12	18
FBXO30	0.634	0.0304	0.045	0.068	3.2	9.25	0.00455	1.52	LV	CELLSTATES	vCM1.0	control_LMNA	12	18
RAB11FIP2	0.634	0.00961	0.161	0.24	4.99	13.9	0.000708	2.02	LV	CELLSTATES	vCM1.0	control_LMNA	12	18
TRPC1	0.634	4.93e-05	0.725	1.23	7.28	42.7	1.86e-07	4.31	LV	CELLSTATES	vCM1.0	control_LMNA	12	18
DPH2	0.633	0.0322	0.0179	0.0279	2	9.02	0.00501	1.49	LV	CELLSTATES	vCM1.0	control_LMNA	12	18
GLDN	0.633	0.015	0.159	0.29	5.21	12	0.00149	1.82	LV	CELLSTATES	vCM1.0	control_LMNA	12	18
INTS1	0.633	0.0121	0.0507	0.0985	3.59	12.9	0.00104	1.92	LV	CELLSTATES	vCM1.0	control_LMNA	12	18
TCTN1	0.633	0.00324	0.0957	0.152	4.34	18.6	0.000132	2.49	LV	CELLSTATES	vCM1.0	control_LMNA	12	18
IPO11	0.632	0.000486	0.17	0.325	5.3	28.3	6.87e-06	3.31	LV	CELLSTATES	vCM1.0	control_LMNA	12	18
CFAP58	0.63	0.0112	0.0624	0.117	3.88	13.2	0.000927	1.95	LV	CELLSTATES	vCM1.0	control_LMNA	12	18
FGD4	0.629	0.0101	1.2	2.3	8.11	13.7	0.000753	2	LV	CELLSTATES	vCM1.0	control_LMNA	12	18
TMEM8B	0.629	0.0318	0.0428	0.0737	3.25	9.07	0.0049	1.5	LV	CELLSTATES	vCM1.0	control_LMNA	12	18
CFAP61	0.626	0.0291	0.687	1.3	7.33	9.41	0.00424	1.54	LV	CELLSTATES	vCM1.0	control_LMNA	12	18
DCAF15	0.626	0.0243	0.0535	0.0873	3.54	10.1	0.00317	1.61	LV	CELLSTATES	vCM1.0	control_LMNA	12	18
MMP24OS	0.626	0.00354	0.0549	0.109	3.7	18.2	0.000151	2.45	LV	CELLSTATES	vCM1.0	control_LMNA	12	18
MUT	0.626	0.00306	0.083	0.123	4.05	18.9	0.000121	2.51	LV	CELLSTATES	vCM1.0	control_LMNA	12	18
ZUP1	0.626	0.0126	0.0652	0.107	3.76	12.7	0.00114	1.9	LV	CELLSTATES	vCM1.0	control_LMNA	12	18
DGKG	0.625	0.025	1.87	3.05	8.67	9.99	0.00333	1.6	LV	CELLSTATES	vCM1.0	control_LMNA	12	18
IPO5	0.625	0.00075	0.085	0.153	4.22	26	1.33e-05	3.13	LV	CELLSTATES	vCM1.0	control_LMNA	12	18
SERPINB6	0.625	0.0041	0.347	0.553	6.16	17.6	0.00019	2.39	LV	CELLSTATES	vCM1.0	control_LMNA	12	18
ENAH	0.624	0.000126	0.83	1.46	7.5	35.9	9.16e-07	3.9	LV	CELLSTATES	vCM1.0	control_LMNA	12	18
MED30	0.624	0.0122	0.0424	0.0676	3.16	12.9	0.00105	1.91	LV	CELLSTATES	vCM1.0	control_LMNA	12	18
AC079760.2	0.623	0.00838	0.0351	0.0511	2.84	14.5	0.000568	2.08	LV	CELLSTATES	vCM1.0	control_LMNA	12	18
ITGA5	0.623	0.0423	0.0564	0.105	3.77	8.08	0.00756	1.37	LV	CELLSTATES	vCM1.0	control_LMNA	12	18
TELO2	0.622	0.00799	0.0516	0.0919	3.58	14.7	0.000531	2.1	LV	CELLSTATES	vCM1.0	control_LMNA	12	18
GREB1	0.621	0.0166	0.227	0.354	5.55	11.6	0.00176	1.78	LV	CELLSTATES	vCM1.0	control_LMNA	12	18
TACC1	0.621	0.0419	0.132	0.262	4.99	8.11	0.00744	1.38	LV	CELLSTATES	vCM1.0	control_LMNA	12	18
ATG9A	0.62	0.0312	0.0128	0.0262	1.62	9.13	0.00478	1.51	LV	CELLSTATES	vCM1.0	control_LMNA	12	18
PPP1R12C	0.62	0.0105	0.237	0.387	5.64	13.5	0.000826	1.98	LV	CELLSTATES	vCM1.0	control_LMNA	12	18
LEO1	0.619	0.00948	0.0502	0.0736	3.34	14	0.000691	2.02	LV	CELLSTATES	vCM1.0	control_LMNA	12	18
NCAPD3	0.619	0.0122	0.123	0.184	4.65	12.8	0.00106	1.91	LV	CELLSTATES	vCM1.0	control_LMNA	12	18
PTK2B	0.619	0.02	0.0415	0.0646	3.14	10.9	0.00233	1.7	LV	CELLSTATES	vCM1.0	control_LMNA	12	18
LMLN	0.618	0.00956	0.0681	0.119	3.9	13.9	0.000702	2.02	LV	CELLSTATES	vCM1.0	control_LMNA	12	18
DIXDC1	0.617	0.0123	0.265	0.46	5.88	12.8	0.00108	1.91	LV	CELLSTATES	vCM1.0	control_LMNA	12	18
LINC01301	0.617	0.0272	0.0594	0.103	3.7	9.67	0.0038	1.57	LV	CELLSTATES	vCM1.0	control_LMNA	12	18
PPM1B	0.617	0.000604	0.375	0.667	6.35	27	9.76e-06	3.22	LV	CELLSTATES	vCM1.0	control_LMNA	12	18
LINC00598	0.616	0.0158	0.0612	0.0997	3.75	11.7	0.00163	1.8	LV	CELLSTATES	vCM1.0	control_LMNA	12	18
MB21D2	0.616	0.0372	0.132	0.214	4.8	8.51	0.00624	1.43	LV	CELLSTATES	vCM1.0	control_LMNA	12	18
SRGAP3	0.616	0.0107	0.571	0.839	6.82	13.4	0.000847	1.97	LV	CELLSTATES	vCM1.0	control_LMNA	12	18
KDELC1	0.615	0.0366	0.0123	0.02	1.49	8.57	0.0061	1.44	LV	CELLSTATES	vCM1.0	control_LMNA	12	18
PHF20L1	0.614	0.000588	0.454	0.728	6.55	27.2	9.32e-06	3.23	LV	CELLSTATES	vCM1.0	control_LMNA	12	18
ZNF384	0.614	0.0207	0.0361	0.0544	2.91	10.7	0.00245	1.68	LV	CELLSTATES	vCM1.0	control_LMNA	12	18
AKAP11	0.612	0.0139	0.0561	0.0921	3.62	12.3	0.00131	1.86	LV	CELLSTATES	vCM1.0	control_LMNA	12	18
DHX15	0.612	0.00152	0.262	0.455	5.82	22.3	3.97e-05	2.82	LV	CELLSTATES	vCM1.0	control_LMNA	12	18
DOCK1	0.612	0.00143	0.262	0.472	5.89	22.7	3.54e-05	2.85	LV	CELLSTATES	vCM1.0	control_LMNA	12	18
CHD1L	0.611	0.013	0.0875	0.156	4.26	12.5	0.00119	1.89	LV	CELLSTATES	vCM1.0	control_LMNA	12	18
PREP	0.61	0.000259	0.145	0.25	4.97	31.6	2.78e-06	3.59	LV	CELLSTATES	vCM1.0	control_LMNA	12	18
RBPMS	0.61	0.00139	3.46	5.94	9.58	22.9	3.38e-05	2.86	LV	CELLSTATES	vCM1.0	control_LMNA	12	18
ATP6V1B2	0.609	0.00359	0.0617	0.0961	3.72	18.1	0.000156	2.45	LV	CELLSTATES	vCM1.0	control_LMNA	12	18
RPE	0.609	0.0238	0.115	0.164	4.48	10.2	0.00308	1.62	LV	CELLSTATES	vCM1.0	control_LMNA	12	18
FAM204A	0.608	0.00211	0.181	0.266	5.18	20.8	6.49e-05	2.68	LV	CELLSTATES	vCM1.0	control_LMNA	12	18
GORASP1	0.608	0.00354	0.0658	0.0931	3.69	18.2	0.000151	2.45	LV	CELLSTATES	vCM1.0	control_LMNA	12	18
SLC46A3	0.608	0.0219	0.199	0.28	5.27	10.5	0.00264	1.66	LV	CELLSTATES	vCM1.0	control_LMNA	12	18
ATXN7L1	0.607	0.000177	0.342	0.6	6.24	34	1.48e-06	3.75	LV	CELLSTATES	vCM1.0	control_LMNA	12	18
KIAA0100	0.606	0.016	0.0756	0.121	3.97	11.7	0.00165	1.8	LV	CELLSTATES	vCM1.0	control_LMNA	12	18
KPNA4	0.606	0.000283	0.297	0.468	5.94	31.1	3.19e-06	3.55	LV	CELLSTATES	vCM1.0	control_LMNA	12	18
TTC5	0.606	0.0203	0.0454	0.0639	3.17	10.8	0.00237	1.69	LV	CELLSTATES	vCM1.0	control_LMNA	12	18
NME5	0.603	0.0184	0.061	0.102	3.75	11.2	0.00206	1.73	LV	CELLSTATES	vCM1.0	control_LMNA	12	18
CNKSR3	0.602	0.0316	0.512	0.847	6.8	9.1	0.00485	1.5	LV	CELLSTATES	vCM1.0	control_LMNA	12	18
CNTRL	0.602	0.00235	0.0793	0.131	4.09	20.3	7.71e-05	2.63	LV	CELLSTATES	vCM1.0	control_LMNA	12	18
KIF20B	0.601	0.0311	0.0267	0.0483	2.67	9.14	0.00476	1.51	LV	CELLSTATES	vCM1.0	control_LMNA	12	18
NAV2	0.601	0.0155	1.1	1.83	7.93	11.8	0.00158	1.81	LV	CELLSTATES	vCM1.0	control_LMNA	12	18
PALLD	0.6	0.00551	14.3	23	11.6	16.3	0.000295	2.26	LV	CELLSTATES	vCM1.0	control_LMNA	12	18
SPRED2	0.6	0.0228	0.205	0.363	5.49	10.4	0.00285	1.64	LV	CELLSTATES	vCM1.0	control_LMNA	12	18
ITPR2	0.599	0.00109	0.545	0.98	6.94	24.1	2.33e-05	2.96	LV	CELLSTATES	vCM1.0	control_LMNA	12	18
MYH11	0.599	0.0302	0.0357	0.0569	2.96	9.27	0.0045	1.52	LV	CELLSTATES	vCM1.0	control_LMNA	12	18
PLEKHM1	0.599	0.00339	0.105	0.182	4.47	18.4	0.000141	2.47	LV	CELLSTATES	vCM1.0	control_LMNA	12	18
VEGFA	0.599	0.0231	0.408	0.641	6.37	10.3	0.00291	1.64	LV	CELLSTATES	vCM1.0	control_LMNA	12	18
LINC02502	0.598	0.0305	0.178	0.264	5.13	9.23	0.00458	1.52	LV	CELLSTATES	vCM1.0	control_LMNA	12	18
SLK	0.598	0.00162	0.2	0.324	5.37	22.1	4.3e-05	2.79	LV	CELLSTATES	vCM1.0	control_LMNA	12	18
URB1-AS1	0.598	0.0454	0.0285	0.0392	2.48	7.83	0.00845	1.34	LV	CELLSTATES	vCM1.0	control_LMNA	12	18
MTUS1	0.597	0.000159	1.55	2.62	8.38	34.5	1.31e-06	3.8	LV	CELLSTATES	vCM1.0	control_LMNA	12	18
C3orf58	0.595	0.0247	0.0593	0.089	3.57	10	0.00326	1.61	LV	CELLSTATES	vCM1.0	control_LMNA	12	18
ZMIZ1	0.594	0.0264	0.498	0.881	6.76	9.8	0.0036	1.58	LV	CELLSTATES	vCM1.0	control_LMNA	12	18
AZIN1	0.592	0.00486	0.361	0.529	6.13	16.8	0.000245	2.31	LV	CELLSTATES	vCM1.0	control_LMNA	12	18
GLS	0.591	0.0287	0.384	0.585	6.24	9.46	0.00416	1.54	LV	CELLSTATES	vCM1.0	control_LMNA	12	18
MED14	0.591	0.00789	0.185	0.286	5.22	14.7	0.000519	2.1	LV	CELLSTATES	vCM1.0	control_LMNA	12	18
SHQ1	0.591	0.00152	0.112	0.221	4.71	22.3	3.97e-05	2.82	LV	CELLSTATES	vCM1.0	control_LMNA	12	18
ZNF142	0.591	0.00708	0.0519	0.076	3.38	15.3	0.00043	2.15	LV	CELLSTATES	vCM1.0	control_LMNA	12	18
ZRANB1	0.591	0.000311	0.173	0.302	5.22	30.6	3.6e-06	3.51	LV	CELLSTATES	vCM1.0	control_LMNA	12	18
C9orf24	0.589	0.027	0.0676	0.0955	3.69	9.7	0.00376	1.57	LV	CELLSTATES	vCM1.0	control_LMNA	12	18
FUS	0.589	0.000674	0.702	1.11	7.17	26.5	1.14e-05	3.17	LV	CELLSTATES	vCM1.0	control_LMNA	12	18
LMO7	0.589	0.00082	2.53	4.21	9.06	25.5	1.52e-05	3.09	LV	CELLSTATES	vCM1.0	control_LMNA	12	18
ZNF208	0.589	0.0376	0.568	0.939	6.94	8.48	0.00633	1.42	LV	CELLSTATES	vCM1.0	control_LMNA	12	18
GTPBP2	0.588	0.0105	0.0926	0.144	4.25	13.5	0.000826	1.98	LV	CELLSTATES	vCM1.0	control_LMNA	12	18
NUDT16	0.588	0.0109	0.0392	0.0662	3.14	13.3	0.000882	1.96	LV	CELLSTATES	vCM1.0	control_LMNA	12	18
E2F3	0.587	0.00811	0.165	0.255	5.07	14.6	0.000541	2.09	LV	CELLSTATES	vCM1.0	control_LMNA	12	18
POLR2A	0.587	0.0072	0.0891	0.151	4.25	15.2	0.000446	2.14	LV	CELLSTATES	vCM1.0	control_LMNA	12	18
RBKS	0.587	0.00641	0.223	0.319	5.46	15.7	0.000364	2.19	LV	CELLSTATES	vCM1.0	control_LMNA	12	18
ZMIZ2	0.587	0.00996	0.12	0.189	4.66	13.8	0.000741	2	LV	CELLSTATES	vCM1.0	control_LMNA	12	18
SRA1	0.586	0.00947	0.175	0.243	5.11	14	0.00069	2.02	LV	CELLSTATES	vCM1.0	control_LMNA	12	18
EDRF1	0.585	0.00733	0.113	0.164	4.49	15.1	0.00046	2.14	LV	CELLSTATES	vCM1.0	control_LMNA	12	18
FBRS	0.585	0.0143	0.0457	0.075	3.29	12.2	0.00137	1.84	LV	CELLSTATES	vCM1.0	control_LMNA	12	18
IFT43	0.585	0.00058	0.277	0.488	5.93	27.4	8.88e-06	3.24	LV	CELLSTATES	vCM1.0	control_LMNA	12	18
SLC35B3	0.585	0.00255	0.131	0.18	4.67	19.8	9e-05	2.59	LV	CELLSTATES	vCM1.0	control_LMNA	12	18
ZNF496	0.585	0.00281	0.0415	0.0752	3.27	19.3	0.000106	2.55	LV	CELLSTATES	vCM1.0	control_LMNA	12	18
PSTK	0.584	0.0316	0.0422	0.0618	3.05	9.09	0.00486	1.5	LV	CELLSTATES	vCM1.0	control_LMNA	12	18
SLC35G1	0.584	0.0169	0.0669	0.116	3.85	11.5	0.00181	1.77	LV	CELLSTATES	vCM1.0	control_LMNA	12	18
SLX4IP	0.584	0.00416	0.141	0.244	4.99	17.4	0.000198	2.38	LV	CELLSTATES	vCM1.0	control_LMNA	12	18
AC091551.1	0.583	0.0469	0.0829	0.131	4.11	7.71	0.00891	1.33	LV	CELLSTATES	vCM1.0	control_LMNA	12	18
GXYLT1	0.583	0.00168	0.118	0.183	4.59	21.9	4.55e-05	2.77	LV	CELLSTATES	vCM1.0	control_LMNA	12	18
INTS2	0.583	0.00136	0.127	0.21	4.76	23.1	3.18e-05	2.87	LV	CELLSTATES	vCM1.0	control_LMNA	12	18
MSRB2	0.583	0.00371	0.152	0.232	4.97	18	0.000164	2.43	LV	CELLSTATES	vCM1.0	control_LMNA	12	18
TMEM39A	0.583	0.0485	0.156	0.219	4.89	7.6	0.00937	1.31	LV	CELLSTATES	vCM1.0	control_LMNA	12	18
MICAL2	0.582	0.00142	0.298	0.532	6.05	22.7	3.52e-05	2.85	LV	CELLSTATES	vCM1.0	control_LMNA	12	18
MORN2	0.581	0.0188	0.0156	0.0219	1.72	11.1	0.00211	1.73	LV	CELLSTATES	vCM1.0	control_LMNA	12	18
PRKAB1	0.581	0.0189	0.0285	0.0427	2.58	11.1	0.00213	1.72	LV	CELLSTATES	vCM1.0	control_LMNA	12	18
TBC1D9B	0.581	0.00657	0.0495	0.0907	3.48	15.6	0.000379	2.18	LV	CELLSTATES	vCM1.0	control_LMNA	12	18
CCNQ	0.58	0.0396	0.0466	0.0738	3.36	8.31	0.00683	1.4	LV	CELLSTATES	vCM1.0	control_LMNA	12	18
PTPRM	0.579	0.0017	4.83	8.21	10.1	21.8	4.63e-05	2.77	LV	CELLSTATES	vCM1.0	control_LMNA	12	18
WSB1	0.579	0.00437	1.23	2.03	8.02	17.3	0.000212	2.36	LV	CELLSTATES	vCM1.0	control_LMNA	12	18
ZDHHC21	0.579	0.0283	0.299	0.528	6.01	9.52	0.00405	1.55	LV	CELLSTATES	vCM1.0	control_LMNA	12	18
AC104825.1	0.578	0.0425	0.0213	0.0391	2.38	8.06	0.00762	1.37	LV	CELLSTATES	vCM1.0	control_LMNA	12	18
AC116366.3	0.578	0.00635	0.738	1.15	7.26	15.8	0.000358	2.2	LV	CELLSTATES	vCM1.0	control_LMNA	12	18
PKNOX1	0.578	0.0227	0.0786	0.125	4.02	10.4	0.0028	1.64	LV	CELLSTATES	vCM1.0	control_LMNA	12	18
RAD21	0.578	0.00217	0.172	0.331	5.3	20.7	6.71e-05	2.66	LV	CELLSTATES	vCM1.0	control_LMNA	12	18
CHKA	0.577	0.00439	0.471	0.728	6.62	17.2	0.000213	2.36	LV	CELLSTATES	vCM1.0	control_LMNA	12	18
GTF3C1	0.577	0.00239	0.236	0.395	5.65	20.1	8.06e-05	2.62	LV	CELLSTATES	vCM1.0	control_LMNA	12	18
YTHDF1	0.577	0.0177	0.067	0.105	3.79	11.3	0.00193	1.75	LV	CELLSTATES	vCM1.0	control_LMNA	12	18
CAT	0.576	0.0149	0.532	0.879	6.79	12	0.00147	1.83	LV	CELLSTATES	vCM1.0	control_LMNA	12	18
MIR4435-2HG	0.576	0.045	0.317	0.534	6.07	7.86	0.00834	1.35	LV	CELLSTATES	vCM1.0	control_LMNA	12	18
NEK11	0.576	0.0361	0.391	0.526	6.17	8.62	0.00595	1.44	LV	CELLSTATES	vCM1.0	control_LMNA	12	18
MAP3K3	0.575	0.00264	0.386	0.739	6.47	19.6	9.47e-05	2.58	LV	CELLSTATES	vCM1.0	control_LMNA	12	18
AC231533.1	0.574	0.0097	0.0227	0.0408	2.38	13.9	0.000716	2.01	LV	CELLSTATES	vCM1.0	control_LMNA	12	18
CAST	0.574	0.00453	1.2	2.15	8.09	17.1	0.000223	2.34	LV	CELLSTATES	vCM1.0	control_LMNA	12	18
SLC6A13	0.574	0.0271	0.0755	0.122	3.96	9.69	0.00378	1.57	LV	CELLSTATES	vCM1.0	control_LMNA	12	18
AIG1	0.573	0.0398	1.22	1.96	8.07	8.28	0.00691	1.4	LV	CELLSTATES	vCM1.0	control_LMNA	12	18
ANGEL2	0.573	0.00209	0.151	0.217	4.9	20.9	6.34e-05	2.68	LV	CELLSTATES	vCM1.0	control_LMNA	12	18
CCNB1IP1	0.573	0.0182	0.36	0.542	6.17	11.2	0.00202	1.74	LV	CELLSTATES	vCM1.0	control_LMNA	12	18
FAM227A	0.573	0.0199	0.0702	0.121	3.97	10.9	0.00232	1.7	LV	CELLSTATES	vCM1.0	control_LMNA	12	18
FAM241A	0.573	0.0137	0.264	0.444	5.83	12.3	0.00128	1.86	LV	CELLSTATES	vCM1.0	control_LMNA	12	18
NACA	0.572	0.00061	0.165	0.297	5.2	27	9.97e-06	3.21	LV	CELLSTATES	vCM1.0	control_LMNA	12	18
PALM2-AKAP2	0.572	0.0288	0.691	1.18	7.3	9.45	0.00417	1.54	LV	CELLSTATES	vCM1.0	control_LMNA	12	18
RBBP6	0.571	0.00102	0.344	0.561	6.18	24.3	2.15e-05	2.99	LV	CELLSTATES	vCM1.0	control_LMNA	12	18
UBA5	0.571	0.00463	0.155	0.213	4.89	17	0.00023	2.33	LV	CELLSTATES	vCM1.0	control_LMNA	12	18
ZNF516	0.571	0.0149	0.161	0.314	5.19	12	0.00147	1.83	LV	CELLSTATES	vCM1.0	control_LMNA	12	18
BMT2	0.57	0.0103	0.572	0.93	6.89	13.6	0.000789	1.99	LV	CELLSTATES	vCM1.0	control_LMNA	12	18
DIP2B	0.57	0.00238	0.706	1.18	7.23	20.2	7.9e-05	2.62	LV	CELLSTATES	vCM1.0	control_LMNA	12	18
KIF13A	0.57	0.0295	2.05	3.27	8.78	9.36	0.00434	1.53	LV	CELLSTATES	vCM1.0	control_LMNA	12	18
PPM1L	0.57	0.000912	1.4	2.34	8.24	24.9	1.81e-05	3.04	LV	CELLSTATES	vCM1.0	control_LMNA	12	18
SUCLG2-AS1	0.57	0.00725	0.249	0.429	5.79	15.1	0.000451	2.14	LV	CELLSTATES	vCM1.0	control_LMNA	12	18
USP6NL	0.57	0.0049	0.148	0.25	4.98	16.8	0.000248	2.31	LV	CELLSTATES	vCM1.0	control_LMNA	12	18
ALDH6A1	0.569	0.00943	0.063	0.114	3.83	14	0.000684	2.03	LV	CELLSTATES	vCM1.0	control_LMNA	12	18
CHIC2	0.568	0.00786	0.132	0.211	4.76	14.8	0.000516	2.1	LV	CELLSTATES	vCM1.0	control_LMNA	12	18
MIER3	0.568	0.0148	0.0544	0.0785	3.48	12	0.00145	1.83	LV	CELLSTATES	vCM1.0	control_LMNA	12	18
C12orf4	0.567	0.00236	0.101	0.162	4.4	20.2	7.77e-05	2.63	LV	CELLSTATES	vCM1.0	control_LMNA	12	18
MAGI2	0.567	0.0103	2.02	3.44	8.83	13.6	0.00079	1.99	LV	CELLSTATES	vCM1.0	control_LMNA	12	18
SLC12A4	0.567	0.0354	0.0634	0.0958	3.73	8.69	0.00578	1.45	LV	CELLSTATES	vCM1.0	control_LMNA	12	18
ZNF528	0.567	0.00635	0.0931	0.149	4.25	15.8	0.000358	2.2	LV	CELLSTATES	vCM1.0	control_LMNA	12	18
ARGLU1	0.566	0.0127	0.691	1.08	7.1	12.6	0.00115	1.9	LV	CELLSTATES	vCM1.0	control_LMNA	12	18
MYOZ2	0.566	0.00844	4.19	6.55	9.74	14.5	0.000574	2.07	LV	CELLSTATES	vCM1.0	control_LMNA	12	18
WDR35	0.566	0.00152	0.125	0.215	4.76	22.3	3.97e-05	2.82	LV	CELLSTATES	vCM1.0	control_LMNA	12	18
KATNAL2	0.564	0.0347	0.201	0.298	5.35	8.75	0.00563	1.46	LV	CELLSTATES	vCM1.0	control_LMNA	12	18
NHLRC3	0.564	0.0121	0.187	0.275	5.2	12.9	0.00104	1.92	LV	CELLSTATES	vCM1.0	control_LMNA	12	18
PRKCE	0.563	0.00301	1.04	1.69	7.78	19	0.000118	2.52	LV	CELLSTATES	vCM1.0	control_LMNA	12	18
PYROXD1	0.563	0.0105	0.111	0.16	4.45	13.5	0.000825	1.98	LV	CELLSTATES	vCM1.0	control_LMNA	12	18
SLC38A6	0.563	0.0115	0.109	0.181	4.55	13.1	0.000961	1.94	LV	CELLSTATES	vCM1.0	control_LMNA	12	18
SMARCA5	0.563	0.0153	0.238	0.349	5.52	11.9	0.00154	1.82	LV	CELLSTATES	vCM1.0	control_LMNA	12	18
TRIAP1	0.563	0.0492	0.0119	0.0173	1.38	7.55	0.00958	1.31	LV	CELLSTATES	vCM1.0	control_LMNA	12	18
SNTA1	0.562	0.0144	0.515	0.796	6.76	12.1	0.00139	1.84	LV	CELLSTATES	vCM1.0	control_LMNA	12	18
ABHD17A	0.561	0.0304	0.0391	0.0724	3.14	9.25	0.00455	1.52	LV	CELLSTATES	vCM1.0	control_LMNA	12	18
ATP7B	0.561	0.0287	0.0798	0.142	4.2	9.47	0.00414	1.54	LV	CELLSTATES	vCM1.0	control_LMNA	12	18
FAM76B	0.56	0.034	0.0473	0.0791	3.3	8.83	0.00545	1.47	LV	CELLSTATES	vCM1.0	control_LMNA	12	18
GBA2	0.56	0.00432	0.292	0.445	5.93	17.3	0.000208	2.36	LV	CELLSTATES	vCM1.0	control_LMNA	12	18
PRDM4	0.56	0.0407	0.0414	0.0683	3.13	8.22	0.0071	1.39	LV	CELLSTATES	vCM1.0	control_LMNA	12	18
PRRC2A	0.56	0.0207	0.0792	0.129	4.13	10.7	0.00244	1.69	LV	CELLSTATES	vCM1.0	control_LMNA	12	18
ZFAND5	0.559	0.0477	0.171	0.32	5.29	7.66	0.00911	1.32	LV	CELLSTATES	vCM1.0	control_LMNA	12	18
AP3M2	0.558	0.00636	0.0603	0.0988	3.68	15.8	0.000359	2.2	LV	CELLSTATES	vCM1.0	control_LMNA	12	18
PHKA2	0.558	0.0123	0.313	0.546	6.12	12.8	0.00107	1.91	LV	CELLSTATES	vCM1.0	control_LMNA	12	18
REEP1	0.558	0.00833	0.547	1.02	7.01	14.5	0.000562	2.08	LV	CELLSTATES	vCM1.0	control_LMNA	12	18
STARD13	0.558	0.0232	1.54	2.59	8.42	10.3	0.00295	1.63	LV	CELLSTATES	vCM1.0	control_LMNA	12	18
FEM1C	0.557	0.0375	0.175	0.307	5.19	8.5	0.00629	1.43	LV	CELLSTATES	vCM1.0	control_LMNA	12	18
SACS	0.557	0.0104	0.189	0.335	5.37	13.6	0.000807	1.98	LV	CELLSTATES	vCM1.0	control_LMNA	12	18
TST	0.557	0.0265	0.032	0.0478	2.74	9.78	0.00364	1.58	LV	CELLSTATES	vCM1.0	control_LMNA	12	18
AC010542.3	0.556	0.0178	0.0401	0.0698	3.15	11.3	0.00195	1.75	LV	CELLSTATES	vCM1.0	control_LMNA	12	18
KIAA0753	0.556	0.00117	0.0768	0.134	4.07	23.8	2.56e-05	2.93	LV	CELLSTATES	vCM1.0	control_LMNA	12	18
MORN4	0.556	0.0188	0.106	0.162	4.44	11.1	0.00212	1.73	LV	CELLSTATES	vCM1.0	control_LMNA	12	18
PSMD6	0.556	0.012	0.0598	0.0852	3.6	13	0.00102	1.92	LV	CELLSTATES	vCM1.0	control_LMNA	12	18
AK4	0.555	0.024	0.264	0.426	5.83	10.1	0.00311	1.62	LV	CELLSTATES	vCM1.0	control_LMNA	12	18
EPHX2	0.555	0.013	0.223	0.37	5.56	12.5	0.00119	1.89	LV	CELLSTATES	vCM1.0	control_LMNA	12	18
PEBP4	0.555	0.0434	0.811	1.49	7.49	7.99	0.00788	1.36	LV	CELLSTATES	vCM1.0	control_LMNA	12	18
RCN2	0.555	0.00131	0.0966	0.134	4.25	23.2	3.03e-05	2.88	LV	CELLSTATES	vCM1.0	control_LMNA	12	18
CBLL1	0.554	0.00872	0.0754	0.0952	3.82	14.3	0.000599	2.06	LV	CELLSTATES	vCM1.0	control_LMNA	12	18
EXOC6	0.554	0.00136	0.452	0.753	6.61	23	3.21e-05	2.87	LV	CELLSTATES	vCM1.0	control_LMNA	12	18
GALNT10	0.553	0.000568	0.118	0.215	4.72	27.6	8.34e-06	3.25	LV	CELLSTATES	vCM1.0	control_LMNA	12	18
GALNT2	0.553	0.0103	0.222	0.368	5.55	13.6	0.000793	1.99	LV	CELLSTATES	vCM1.0	control_LMNA	12	18
LIAS	0.553	0.0124	0.11	0.153	4.42	12.8	0.00108	1.91	LV	CELLSTATES	vCM1.0	control_LMNA	12	18
ALDH9A1	0.552	0.00774	0.0387	0.0577	3	14.8	0.000503	2.11	LV	CELLSTATES	vCM1.0	control_LMNA	12	18
CTDP1	0.552	0.0275	0.0356	0.0628	2.91	9.63	0.00387	1.56	LV	CELLSTATES	vCM1.0	control_LMNA	12	18
DLGAP4	0.552	0.0103	0.247	0.395	5.72	13.6	0.000794	1.99	LV	CELLSTATES	vCM1.0	control_LMNA	12	18
FHOD1	0.552	0.0109	0.0953	0.161	4.41	13.3	0.000887	1.96	LV	CELLSTATES	vCM1.0	control_LMNA	12	18
PCDH9	0.552	0.0129	4.11	6.79	9.82	12.6	0.00117	1.89	LV	CELLSTATES	vCM1.0	control_LMNA	12	18
UTP14C	0.552	0.0456	0.0193	0.0329	2.14	7.81	0.00854	1.34	LV	CELLSTATES	vCM1.0	control_LMNA	12	18
HACL1	0.551	0.00145	0.14	0.233	4.89	22.6	3.67e-05	2.84	LV	CELLSTATES	vCM1.0	control_LMNA	12	18
TMX4	0.551	0.00948	0.229	0.39	5.61	14	0.000693	2.02	LV	CELLSTATES	vCM1.0	control_LMNA	12	18
CEP97	0.55	0.013	0.0505	0.0769	3.41	12.5	0.00119	1.89	LV	CELLSTATES	vCM1.0	control_LMNA	12	18
GOLGB1	0.55	0.000751	0.544	0.928	6.87	25.9	1.35e-05	3.12	LV	CELLSTATES	vCM1.0	control_LMNA	12	18
RPGRIP1L	0.55	0.0123	0.0352	0.0605	2.95	12.8	0.00108	1.91	LV	CELLSTATES	vCM1.0	control_LMNA	12	18
MAIP1	0.549	0.00677	0.0533	0.0827	3.48	15.4	0.000401	2.17	LV	CELLSTATES	vCM1.0	control_LMNA	12	18
VLDLR-AS1	0.549	0.018	0.949	1.51	7.69	11.3	0.00198	1.75	LV	CELLSTATES	vCM1.0	control_LMNA	12	18
CRNKL1	0.548	0.0497	0.0463	0.07	3.23	7.51	0.00973	1.3	LV	CELLSTATES	vCM1.0	control_LMNA	12	18
CRYBG3	0.548	0.0121	0.275	0.399	5.76	12.9	0.00104	1.92	LV	CELLSTATES	vCM1.0	control_LMNA	12	18
FAN1	0.548	0.00203	0.154	0.224	4.96	21	6e-05	2.69	LV	CELLSTATES	vCM1.0	control_LMNA	12	18
EPN1	0.547	0.0219	0.0886	0.159	4.31	10.5	0.00267	1.66	LV	CELLSTATES	vCM1.0	control_LMNA	12	18
RAD23B	0.547	0.00221	0.502	0.741	6.63	20.6	6.97e-05	2.66	LV	CELLSTATES	vCM1.0	control_LMNA	12	18
SCAMP4	0.547	0.0151	0.0315	0.0496	2.77	11.9	0.00151	1.82	LV	CELLSTATES	vCM1.0	control_LMNA	12	18
ERI2	0.546	0.00473	0.0967	0.154	4.32	16.9	0.000237	2.33	LV	CELLSTATES	vCM1.0	control_LMNA	12	18
FAM213A	0.545	0.0191	0.115	0.195	4.66	11	0.00217	1.72	LV	CELLSTATES	vCM1.0	control_LMNA	12	18
GIGYF1	0.544	0.00783	0.225	0.359	5.58	14.8	0.000513	2.11	LV	CELLSTATES	vCM1.0	control_LMNA	12	18
MIOS	0.544	0.0182	0.116	0.152	4.45	11.2	0.00202	1.74	LV	CELLSTATES	vCM1.0	control_LMNA	12	18
C7orf50	0.543	0.00133	0.133	0.216	4.82	23.2	3.09e-05	2.88	LV	CELLSTATES	vCM1.0	control_LMNA	12	18
PPP1CB	0.543	0.00227	0.256	0.395	5.73	20.4	7.25e-05	2.64	LV	CELLSTATES	vCM1.0	control_LMNA	12	18
CCDC28A	0.542	0.0138	0.179	0.274	5.16	12.3	0.0013	1.86	LV	CELLSTATES	vCM1.0	control_LMNA	12	18
NFYA	0.542	0.0125	0.0392	0.0606	3.06	12.7	0.00111	1.9	LV	CELLSTATES	vCM1.0	control_LMNA	12	18
TSC22D4	0.542	0.0282	0.135	0.238	4.94	9.54	0.00402	1.55	LV	CELLSTATES	vCM1.0	control_LMNA	12	18
LONRF1	0.54	0.0338	0.124	0.192	4.72	8.85	0.00539	1.47	LV	CELLSTATES	vCM1.0	control_LMNA	12	18
CAMK2B	0.539	0.00711	0.481	0.829	6.74	15.2	0.000433	2.15	LV	CELLSTATES	vCM1.0	control_LMNA	12	18
CERS6	0.539	0.00342	2.17	3.83	8.94	18.4	0.000144	2.47	LV	CELLSTATES	vCM1.0	control_LMNA	12	18
TAB3	0.539	0.00551	0.0818	0.141	4.17	16.3	0.000296	2.26	LV	CELLSTATES	vCM1.0	control_LMNA	12	18
WIPI1	0.539	0.0125	0.762	1.2	7.32	12.7	0.00111	1.9	LV	CELLSTATES	vCM1.0	control_LMNA	12	18
CDC37L1	0.538	0.00404	0.325	0.494	6.04	17.7	0.000184	2.39	LV	CELLSTATES	vCM1.0	control_LMNA	12	18
HLTF	0.538	0.0409	0.141	0.207	4.76	8.21	0.00714	1.39	LV	CELLSTATES	vCM1.0	control_LMNA	12	18
SYN3	0.538	0.0423	0.155	0.195	4.88	8.08	0.00756	1.37	LV	CELLSTATES	vCM1.0	control_LMNA	12	18
AL139011.2	0.537	0.0356	0.0297	0.0557	2.71	8.67	0.00584	1.45	LV	CELLSTATES	vCM1.0	control_LMNA	12	18
HPS5	0.537	0.0047	0.068	0.0987	3.78	17	0.000234	2.33	LV	CELLSTATES	vCM1.0	control_LMNA	12	18
PIGQ	0.537	0.0182	0.0408	0.0685	3.2	11.2	0.002	1.74	LV	CELLSTATES	vCM1.0	control_LMNA	12	18
POPDC2	0.537	0.0127	1.25	1.84	7.95	12.6	0.00115	1.89	LV	CELLSTATES	vCM1.0	control_LMNA	12	18
THOC5	0.537	0.00933	0.0751	0.115	4	14	0.000671	2.03	LV	CELLSTATES	vCM1.0	control_LMNA	12	18
ZNF736	0.536	0.0489	0.109	0.186	4.6	7.57	0.00948	1.31	LV	CELLSTATES	vCM1.0	control_LMNA	12	18
DUSP12	0.535	0.0268	0.0576	0.0718	3.44	9.74	0.0037	1.57	LV	CELLSTATES	vCM1.0	control_LMNA	12	18
DZIP3	0.535	0.00229	0.252	0.42	5.74	20.4	7.4e-05	2.64	LV	CELLSTATES	vCM1.0	control_LMNA	12	18
RRM2B	0.535	0.00995	0.0868	0.115	4.05	13.8	0.000738	2	LV	CELLSTATES	vCM1.0	control_LMNA	12	18
CCDC61	0.534	0.0439	0.0136	0.0198	1.54	7.95	0.00802	1.36	LV	CELLSTATES	vCM1.0	control_LMNA	12	18
PCNX4	0.534	0.0153	1.15	1.66	7.84	11.9	0.00154	1.82	LV	CELLSTATES	vCM1.0	control_LMNA	12	18
AADAT	0.533	0.0285	0.02	0.0295	2.08	9.48	0.00411	1.54	LV	CELLSTATES	vCM1.0	control_LMNA	12	18
C11orf65	0.533	0.0183	0.131	0.191	4.72	11.2	0.00204	1.74	LV	CELLSTATES	vCM1.0	control_LMNA	12	18
ERN1	0.533	0.0103	0.101	0.162	4.38	13.6	0.000791	1.99	LV	CELLSTATES	vCM1.0	control_LMNA	12	18
GIN1	0.533	0.00221	0.144	0.211	4.85	20.6	6.99e-05	2.65	LV	CELLSTATES	vCM1.0	control_LMNA	12	18
MAN1B1	0.533	0.007	0.0801	0.165	4.28	15.3	0.000424	2.16	LV	CELLSTATES	vCM1.0	control_LMNA	12	18
PARP11	0.533	0.0116	0.102	0.151	4.39	13.1	0.000973	1.94	LV	CELLSTATES	vCM1.0	control_LMNA	12	18
SMAD4	0.533	0.00274	0.104	0.185	4.55	19.4	0.000101	2.56	LV	CELLSTATES	vCM1.0	control_LMNA	12	18
TWISTNB	0.533	0.0227	0.0317	0.0435	2.67	10.4	0.00281	1.64	LV	CELLSTATES	vCM1.0	control_LMNA	12	18
ZDHHC3	0.533	0.00733	0.158	0.248	5.03	15.1	0.000461	2.14	LV	CELLSTATES	vCM1.0	control_LMNA	12	18
BPNT1	0.532	0.0308	0.066	0.0909	3.69	9.19	0.00467	1.51	LV	CELLSTATES	vCM1.0	control_LMNA	12	18
KYAT3	0.532	0.0113	0.0592	0.0971	3.68	13.2	0.000938	1.95	LV	CELLSTATES	vCM1.0	control_LMNA	12	18
LMCD1-AS1	0.532	0.0483	0.381	0.6	6.31	7.61	0.00931	1.32	LV	CELLSTATES	vCM1.0	control_LMNA	12	18
SHROOM3	0.532	0.0207	0.742	1.15	7.29	10.7	0.00245	1.68	LV	CELLSTATES	vCM1.0	control_LMNA	12	18
UGCG	0.532	0.00684	0.128	0.211	4.73	15.4	0.000411	2.16	LV	CELLSTATES	vCM1.0	control_LMNA	12	18
EFR3A	0.531	0.00255	0.246	0.476	5.83	19.8	8.85e-05	2.59	LV	CELLSTATES	vCM1.0	control_LMNA	12	18
MEAF6	0.529	0.00773	0.0945	0.164	4.37	14.8	0.000501	2.11	LV	CELLSTATES	vCM1.0	control_LMNA	12	18
DAZAP1	0.528	0.0107	0.127	0.219	4.81	13.4	0.000845	1.97	LV	CELLSTATES	vCM1.0	control_LMNA	12	18
CCDC7	0.526	0.0108	0.319	0.493	6.07	13.4	0.000872	1.97	LV	CELLSTATES	vCM1.0	control_LMNA	12	18
MARK1	0.526	0.000775	0.449	0.73	6.58	25.8	1.4e-05	3.11	LV	CELLSTATES	vCM1.0	control_LMNA	12	18
MRPS31	0.526	0.00124	0.195	0.291	5.28	23.5	2.79e-05	2.91	LV	CELLSTATES	vCM1.0	control_LMNA	12	18
ZSWIM8	0.526	0.00877	0.158	0.252	5.01	14.3	0.000605	2.06	LV	CELLSTATES	vCM1.0	control_LMNA	12	18
MAN2C1	0.525	0.0129	0.139	0.236	4.97	12.6	0.00117	1.89	LV	CELLSTATES	vCM1.0	control_LMNA	12	18
NOM1	0.525	0.0446	0.0553	0.0885	3.48	7.89	0.00821	1.35	LV	CELLSTATES	vCM1.0	control_LMNA	12	18
ZFC3H1	0.525	0.0109	0.292	0.472	5.9	13.3	0.000885	1.96	LV	CELLSTATES	vCM1.0	control_LMNA	12	18
FGFR1OP2	0.524	0.00102	0.132	0.222	4.81	24.4	2.13e-05	2.99	LV	CELLSTATES	vCM1.0	control_LMNA	12	18
INTS7	0.524	0.0074	0.121	0.186	4.65	15	0.00047	2.13	LV	CELLSTATES	vCM1.0	control_LMNA	12	18
PARD6G-AS1	0.524	0.0105	0.0178	0.0339	2.05	13.5	0.00083	1.98	LV	CELLSTATES	vCM1.0	control_LMNA	12	18
TMEM185A	0.524	0.0113	0.098	0.162	4.37	13.1	0.000946	1.95	LV	CELLSTATES	vCM1.0	control_LMNA	12	18
UTP23	0.524	0.0122	0.136	0.2	4.76	12.8	0.00106	1.91	LV	CELLSTATES	vCM1.0	control_LMNA	12	18
CEP350	0.523	0.000834	0.715	1.24	7.27	25.4	1.58e-05	3.08	LV	CELLSTATES	vCM1.0	control_LMNA	12	18
CCND1	0.522	0.0158	0.0615	0.109	3.76	11.8	0.00162	1.8	LV	CELLSTATES	vCM1.0	control_LMNA	12	18
GTF3C3	0.522	0.00336	0.106	0.164	4.44	18.5	0.000139	2.47	LV	CELLSTATES	vCM1.0	control_LMNA	12	18
NECAB3	0.522	0.0103	0.12	0.173	4.61	13.6	0.000798	1.99	LV	CELLSTATES	vCM1.0	control_LMNA	12	18
BAZ2A	0.521	0.021	0.154	0.246	5.04	10.7	0.00251	1.68	LV	CELLSTATES	vCM1.0	control_LMNA	12	18
DYSF	0.521	0.0186	0.64	0.986	7.07	11.1	0.00208	1.73	LV	CELLSTATES	vCM1.0	control_LMNA	12	18
ERCC6	0.521	0.0269	0.157	0.238	4.98	9.72	0.00372	1.57	LV	CELLSTATES	vCM1.0	control_LMNA	12	18
RASSF4	0.521	0.0236	0.31	0.477	5.96	10.2	0.00304	1.63	LV	CELLSTATES	vCM1.0	control_LMNA	12	18
ACSF3	0.52	0.0392	0.0912	0.133	4.19	8.34	0.00674	1.41	LV	CELLSTATES	vCM1.0	control_LMNA	12	18
AKT1	0.52	0.0111	0.0631	0.11	3.82	13.2	0.000918	1.95	LV	CELLSTATES	vCM1.0	control_LMNA	12	18
GSE1	0.52	0.0237	0.472	0.769	6.65	10.2	0.00306	1.63	LV	CELLSTATES	vCM1.0	control_LMNA	12	18
EFNA5	0.519	0.00678	3.54	5.97	9.58	15.4	0.000403	2.17	LV	CELLSTATES	vCM1.0	control_LMNA	12	18
MRPL33	0.519	0.00179	0.406	0.621	6.4	21.6	4.93e-05	2.75	LV	CELLSTATES	vCM1.0	control_LMNA	12	18
PSME4	0.519	0.0287	1.16	1.93	7.92	9.46	0.00416	1.54	LV	CELLSTATES	vCM1.0	control_LMNA	12	18
WDR31	0.519	0.0384	0.0968	0.154	4.37	8.41	0.00655	1.42	LV	CELLSTATES	vCM1.0	control_LMNA	12	18
YME1L1	0.519	0.00688	0.357	0.479	6.09	15.4	0.000414	2.16	LV	CELLSTATES	vCM1.0	control_LMNA	12	18
CTNNAL1	0.518	0.000216	0.358	0.575	6.23	32.5	2.17e-06	3.67	LV	CELLSTATES	vCM1.0	control_LMNA	12	18
INSR	0.518	0.00552	1.92	3.4	8.76	16.3	0.000298	2.26	LV	CELLSTATES	vCM1.0	control_LMNA	12	18
RAB11FIP3	0.518	0.0215	0.248	0.428	5.8	10.6	0.00258	1.67	LV	CELLSTATES	vCM1.0	control_LMNA	12	18
SOBP	0.517	0.0136	0.492	0.743	6.66	12.4	0.00126	1.87	LV	CELLSTATES	vCM1.0	control_LMNA	12	18
DMTF1	0.516	0.0111	0.284	0.437	5.82	13.2	0.000911	1.96	LV	CELLSTATES	vCM1.0	control_LMNA	12	18
FOXN2	0.516	0.027	0.0751	0.127	4.05	9.69	0.00376	1.57	LV	CELLSTATES	vCM1.0	control_LMNA	12	18
IDNK	0.516	0.0464	0.0359	0.0513	2.85	7.75	0.00875	1.33	LV	CELLSTATES	vCM1.0	control_LMNA	12	18
IDS	0.516	0.0285	0.0714	0.149	4.12	9.48	0.00411	1.54	LV	CELLSTATES	vCM1.0	control_LMNA	12	18
MKNK1	0.516	0.0173	0.207	0.336	5.5	11.4	0.00188	1.76	LV	CELLSTATES	vCM1.0	control_LMNA	12	18
TTC12	0.516	0.012	0.0743	0.119	3.97	12.9	0.00103	1.92	LV	CELLSTATES	vCM1.0	control_LMNA	12	18
ZC2HC1A	0.515	0.0152	0.127	0.196	4.73	11.9	0.00152	1.82	LV	CELLSTATES	vCM1.0	control_LMNA	12	18
ICA1L	0.512	0.0314	0.25	0.356	5.62	9.11	0.00483	1.5	LV	CELLSTATES	vCM1.0	control_LMNA	12	18
TTC26	0.512	0.0294	0.0456	0.0741	3.32	9.37	0.00432	1.53	LV	CELLSTATES	vCM1.0	control_LMNA	12	18
PTPN3	0.511	0.0365	0.552	0.954	6.95	8.59	0.00605	1.44	LV	CELLSTATES	vCM1.0	control_LMNA	12	18
ASAH2B	0.509	0.0366	0.056	0.0769	3.46	8.57	0.00609	1.44	LV	CELLSTATES	vCM1.0	control_LMNA	12	18
DR1	0.509	0.0287	0.055	0.0754	3.43	9.46	0.00416	1.54	LV	CELLSTATES	vCM1.0	control_LMNA	12	18
ZNF622	0.509	0.015	0.0695	0.12	3.93	12	0.0015	1.82	LV	CELLSTATES	vCM1.0	control_LMNA	12	18
BLOC1S2	0.508	0.0229	0.0563	0.073	3.43	10.3	0.00287	1.64	LV	CELLSTATES	vCM1.0	control_LMNA	12	18
KIAA1191	0.508	0.00713	0.0729	0.112	3.91	15.2	0.000437	2.15	LV	CELLSTATES	vCM1.0	control_LMNA	12	18
RGMB	0.508	0.0297	0.0201	0.0287	2.07	9.33	0.00439	1.53	LV	CELLSTATES	vCM1.0	control_LMNA	12	18
SH3YL1	0.508	0.0312	0.146	0.23	4.92	9.13	0.00478	1.51	LV	CELLSTATES	vCM1.0	control_LMNA	12	18
ELL	0.507	0.014	0.096	0.154	4.37	12.3	0.00132	1.86	LV	CELLSTATES	vCM1.0	control_LMNA	12	18
SLC25A38	0.507	0.0451	0.0288	0.0414	2.57	7.85	0.00837	1.35	LV	CELLSTATES	vCM1.0	control_LMNA	12	18
MDM2	0.506	0.00166	0.149	0.242	4.97	22	4.45e-05	2.78	LV	CELLSTATES	vCM1.0	control_LMNA	12	18
ATG13	0.505	0.0134	0.166	0.266	5.1	12.4	0.00124	1.87	LV	CELLSTATES	vCM1.0	control_LMNA	12	18
CCS	0.505	0.012	0.198	0.27	5.23	13	0.00101	1.92	LV	CELLSTATES	vCM1.0	control_LMNA	12	18
EFCAB7	0.505	0.00551	0.195	0.267	5.23	16.3	0.000294	2.26	LV	CELLSTATES	vCM1.0	control_LMNA	12	18
SPEN	0.505	0.00727	0.324	0.498	6.03	15.1	0.000453	2.14	LV	CELLSTATES	vCM1.0	control_LMNA	12	18
ZFP90	0.505	0.0168	0.0839	0.117	4.04	11.5	0.0018	1.77	LV	CELLSTATES	vCM1.0	control_LMNA	12	18
ANK3	0.504	0.00682	2.79	4.94	9.31	15.4	0.000409	2.17	LV	CELLSTATES	vCM1.0	control_LMNA	12	18
HDDC2	0.504	0.0254	0.167	0.224	5.02	9.92	0.00343	1.59	LV	CELLSTATES	vCM1.0	control_LMNA	12	18
UBAP2L	0.504	0.00139	0.161	0.242	5.03	22.9	3.34e-05	2.86	LV	CELLSTATES	vCM1.0	control_LMNA	12	18
ZNF407	0.504	0.00722	0.925	1.44	7.59	15.1	0.000448	2.14	LV	CELLSTATES	vCM1.0	control_LMNA	12	18
AL157911.1	0.503	0.0426	0.117	0.202	4.75	8.05	0.00765	1.37	LV	CELLSTATES	vCM1.0	control_LMNA	12	18
NAP1L4	0.503	0.0229	0.405	0.548	6.24	10.3	0.00287	1.64	LV	CELLSTATES	vCM1.0	control_LMNA	12	18
ZNF788P	0.503	0.0353	0.0388	0.0622	3.07	8.7	0.00575	1.45	LV	CELLSTATES	vCM1.0	control_LMNA	12	18
EIF4G2	0.502	0.0133	0.222	0.344	5.5	12.5	0.00123	1.88	LV	CELLSTATES	vCM1.0	control_LMNA	12	18
TENT2	0.502	0.00619	1.14	1.67	7.81	15.9	0.000346	2.21	LV	CELLSTATES	vCM1.0	control_LMNA	12	18
ZSCAN5A	0.502	0.00116	0.276	0.446	5.88	23.8	2.52e-05	2.94	LV	CELLSTATES	vCM1.0	control_LMNA	12	18
CNST	0.501	0.0155	0.306	0.476	5.97	11.8	0.00158	1.81	LV	CELLSTATES	vCM1.0	control_LMNA	12	18
FAM120B	0.501	0.0019	0.428	0.732	6.56	21.3	5.43e-05	2.72	LV	CELLSTATES	vCM1.0	control_LMNA	12	18
FGFR1OP	0.501	0.0062	0.153	0.238	4.98	15.8	0.000347	2.21	LV	CELLSTATES	vCM1.0	control_LMNA	12	18
MTPAP	0.501	0.00251	0.0759	0.107	3.93	19.9	8.7e-05	2.6	LV	CELLSTATES	vCM1.0	control_LMNA	12	18
NMNAT3	0.501	0.0135	0.187	0.296	5.28	12.4	0.00126	1.87	LV	CELLSTATES	vCM1.0	control_LMNA	12	18
RSRP1	0.5	0.0159	0.913	1.46	7.55	11.7	0.00164	1.8	LV	CELLSTATES	vCM1.0	control_LMNA	12	18

## Sheet: PKP2_control
Gene	logFC	FDR	mean_exp_control	mean_exp_genotype	logCPM	F	PValue	FDR_plot	Region	annotation_level	cell_state	comparison	Observations_genotype	Observations_reference
AL596188.1	3.15	0.00282	0.0133	0.0971	2.32	26.4	2.01e-05	2.55	LV	CELLSTATES	vCM1.0	control_PKP2	6	18
AL078590.2	3.03	8.98e-05	0.00696	0.0719	1.8	53.7	6.41e-08	4.05	LV	CELLSTATES	vCM1.0	control_PKP2	6	18
AL606807.1	2.7	0.00541	0.0106	0.0752	2.03	22.4	6.07e-05	2.27	LV	CELLSTATES	vCM1.0	control_PKP2	6	18
AL078590.3	2.69	0.00224	0.131	0.926	5.59	28.2	1.26e-05	2.65	LV	CELLSTATES	vCM1.0	control_PKP2	6	18
WNT9A	2.69	0.0021	0.133	0.958	5.58	28.8	1.1e-05	2.68	LV	CELLSTATES	vCM1.0	control_PKP2	6	18
HBA2	2.61	0.00304	0.00296	0.0403	0.826	25.7	2.46e-05	2.52	LV	CELLSTATES	vCM1.0	control_PKP2	6	18
HBA1	2.55	0.0158	0.00142	0.019	-0.114	16.5	0.000362	1.8	LV	CELLSTATES	vCM1.0	control_PKP2	6	18
LINC00211	2.54	0.000262	0.0155	0.107	2.5	44.4	3.52e-07	3.58	LV	CELLSTATES	vCM1.0	control_PKP2	6	18
AC093730.1	2.5	0.00225	0.0896	0.578	4.95	27.9	1.37e-05	2.65	LV	CELLSTATES	vCM1.0	control_PKP2	6	18
AC026116.1	2.46	0.0066	0.00276	0.0165	0.212	21.3	8.37e-05	2.18	LV	CELLSTATES	vCM1.0	control_PKP2	6	18
LINC01913	2.3	0.00541	0.00276	0.0156	-0.0585	22.4	6.09e-05	2.27	LV	CELLSTATES	vCM1.0	control_PKP2	6	18
SCGB3A2	2.24	0.00876	0.00529	0.0268	0.795	20	0.000121	2.06	LV	CELLSTATES	vCM1.0	control_PKP2	6	18
C14orf132	2.23	0.0164	0.0063	0.0486	1.22	16.4	0.000385	1.79	LV	CELLSTATES	vCM1.0	control_PKP2	6	18
FKBP5	2.21	0.00286	1.2	7.35	8.65	26.3	2.05e-05	2.54	LV	CELLSTATES	vCM1.0	control_PKP2	6	18
IL31RA	2.16	0.0271	0.00355	0.0294	0.645	13.9	0.000896	1.57	LV	CELLSTATES	vCM1.0	control_PKP2	6	18
MAP2	2.16	0.00418	0.0214	0.123	2.87	23.9	3.99e-05	2.38	LV	CELLSTATES	vCM1.0	control_PKP2	6	18
AC106895.1	2.14	0.0121	0.0841	0.26	4.37	18.1	0.000221	1.92	LV	CELLSTATES	vCM1.0	control_PKP2	6	18
SPINK1	2.07	0.0246	0.00411	0.0215	0.516	14.3	0.000764	1.61	LV	CELLSTATES	vCM1.0	control_PKP2	6	18
HBB	2.03	0.0326	0.0119	0.0905	2.24	13	0.00125	1.49	LV	CELLSTATES	vCM1.0	control_PKP2	6	18
NEURL1B	2.03	0.000158	0.0219	0.125	2.85	49.1	1.44e-07	3.8	LV	CELLSTATES	vCM1.0	control_PKP2	6	18
COTL1	2.01	0.00294	0.009	0.0565	1.68	25.9	2.3e-05	2.53	LV	CELLSTATES	vCM1.0	control_PKP2	6	18
ARSJ	1.99	0.00494	0.00643	0.0399	1.06	22.9	5.25e-05	2.31	LV	CELLSTATES	vCM1.0	control_PKP2	6	18
C5orf46	1.97	0.00225	0.0498	0.248	3.87	28	1.33e-05	2.65	LV	CELLSTATES	vCM1.0	control_PKP2	6	18
SLC7A8	1.96	0.000158	0.104	0.552	4.99	48.4	1.66e-07	3.8	LV	CELLSTATES	vCM1.0	control_PKP2	6	18
AC002463.1	1.92	0.00316	0.0106	0.0534	1.6	25.4	2.61e-05	2.5	LV	CELLSTATES	vCM1.0	control_PKP2	6	18
EDNRA	1.86	0.00881	0.325	1.23	6.29	19.9	0.000125	2.06	LV	CELLSTATES	vCM1.0	control_PKP2	6	18
FRMD7	1.85	0.0135	0.00535	0.0245	0.705	17.4	0.00027	1.87	LV	CELLSTATES	vCM1.0	control_PKP2	6	18
EDA2R	1.81	0.0448	0.00464	0.0241	0.563	11.3	0.00228	1.35	LV	CELLSTATES	vCM1.0	control_PKP2	6	18
LINC00222	1.8	0.000646	0.0235	0.106	2.74	38	1.3e-06	3.19	LV	CELLSTATES	vCM1.0	control_PKP2	6	18
C6	1.78	0.000883	0.392	1.88	6.88	35.2	2.37e-06	3.05	LV	CELLSTATES	vCM1.0	control_PKP2	6	18
PIK3R1	1.78	0.000983	1.96	7.64	9	34.3	2.9e-06	3.01	LV	CELLSTATES	vCM1.0	control_PKP2	6	18
CPNE8	1.77	0.00592	0.0848	0.459	4.72	21.8	7.18e-05	2.23	LV	CELLSTATES	vCM1.0	control_PKP2	6	18
MBOAT2	1.77	0.00162	0.142	0.681	5.4	30.1	7.83e-06	2.79	LV	CELLSTATES	vCM1.0	control_PKP2	6	18
AL512380.2	1.75	0.0328	0.0139	0.077	2.32	12.9	0.00127	1.48	LV	CELLSTATES	vCM1.0	control_PKP2	6	18
PAPLN	1.75	0.0297	0.00352	0.0139	0.123	13.4	0.00106	1.53	LV	CELLSTATES	vCM1.0	control_PKP2	6	18
AC106895.2	1.74	0.0197	0.0446	0.123	3.41	15.3	0.00054	1.71	LV	CELLSTATES	vCM1.0	control_PKP2	6	18
LDLRAD4-AS1	1.74	0.0121	0.00547	0.0188	0.561	18.1	0.000218	1.92	LV	CELLSTATES	vCM1.0	control_PKP2	6	18
KLHL36	1.71	8.98e-05	0.154	0.647	5.37	53.5	6.63e-08	4.05	LV	CELLSTATES	vCM1.0	control_PKP2	6	18
UCP1	1.7	0.0431	0.00408	0.0128	0.17	11.5	0.00211	1.37	LV	CELLSTATES	vCM1.0	control_PKP2	6	18
MUM1L1	1.68	0.00138	0.0645	0.262	4.07	31.8	5.19e-06	2.86	LV	CELLSTATES	vCM1.0	control_PKP2	6	18
AC008056.1	1.67	0.0272	0.00504	0.0177	0.496	13.9	0.0009	1.57	LV	CELLSTATES	vCM1.0	control_PKP2	6	18
AL356272.1	1.67	0.0181	0.00642	0.0306	1.01	15.9	0.000447	1.74	LV	CELLSTATES	vCM1.0	control_PKP2	6	18
ATRNL1	1.66	0.00374	0.216	0.864	5.82	24.6	3.26e-05	2.43	LV	CELLSTATES	vCM1.0	control_PKP2	6	18
XIRP2-AS1	1.66	0.0125	0.00646	0.0267	0.832	17.9	0.000232	1.9	LV	CELLSTATES	vCM1.0	control_PKP2	6	18
ANTXR2	1.65	2.63e-06	0.258	1.14	6.19	96.7	1.76e-10	5.58	LV	CELLSTATES	vCM1.0	control_PKP2	6	18
TMPRSS11A	1.65	0.0369	0.00741	0.0355	1.2	12.3	0.00157	1.43	LV	CELLSTATES	vCM1.0	control_PKP2	6	18
DHRS3	1.63	0.000289	0.151	0.635	5.37	43	4.66e-07	3.54	LV	CELLSTATES	vCM1.0	control_PKP2	6	18
SRCIN1	1.62	0.0483	0.0036	0.0173	0.33	11	0.0026	1.32	LV	CELLSTATES	vCM1.0	control_PKP2	6	18
AL133417.1	1.61	0.0384	0.00429	0.0155	0.336	12.1	0.00173	1.42	LV	CELLSTATES	vCM1.0	control_PKP2	6	18
HYAL4	1.61	0.038	0.00652	0.0241	0.831	12.1	0.00169	1.42	LV	CELLSTATES	vCM1.0	control_PKP2	6	18
CRIM1	1.6	0.00111	0.365	1.57	6.71	33.3	3.69e-06	2.96	LV	CELLSTATES	vCM1.0	control_PKP2	6	18
LINC02269	1.6	0.0414	0.0706	0.258	4.31	11.7	0.00197	1.38	LV	CELLSTATES	vCM1.0	control_PKP2	6	18
COL23A1	1.56	0.00173	0.53	2.14	7.15	29.8	8.46e-06	2.76	LV	CELLSTATES	vCM1.0	control_PKP2	6	18
PDZD2	1.56	8.98e-05	3.76	13.7	9.9	54.6	5.52e-08	4.05	LV	CELLSTATES	vCM1.0	control_PKP2	6	18
ABCG2	1.53	0.00394	0.051	0.186	3.72	24.3	3.6e-05	2.4	LV	CELLSTATES	vCM1.0	control_PKP2	6	18
FNIP2	1.53	0.00332	1.53	6.74	8.75	25.2	2.76e-05	2.48	LV	CELLSTATES	vCM1.0	control_PKP2	6	18
ZBTB16	1.52	0.00282	2.11	8.11	9.11	26.5	1.99e-05	2.55	LV	CELLSTATES	vCM1.0	control_PKP2	6	18
PDCD4	1.51	0.000646	0.169	0.597	5.38	38.1	1.26e-06	3.19	LV	CELLSTATES	vCM1.0	control_PKP2	6	18
TMTC1	1.51	0.000158	0.543	2.14	7.15	48	1.77e-07	3.8	LV	CELLSTATES	vCM1.0	control_PKP2	6	18
AC055822.1	1.49	0.00376	0.00659	0.0252	0.941	24.6	3.3e-05	2.43	LV	CELLSTATES	vCM1.0	control_PKP2	6	18
AL138737.1	1.49	0.0128	0.04	0.147	3.43	17.8	0.000243	1.89	LV	CELLSTATES	vCM1.0	control_PKP2	6	18
LINC01844	1.49	0.0163	0.0399	0.139	3.28	16.4	0.00038	1.79	LV	CELLSTATES	vCM1.0	control_PKP2	6	18
MPP4	1.49	0.00214	0.0162	0.0533	1.99	28.6	1.15e-05	2.67	LV	CELLSTATES	vCM1.0	control_PKP2	6	18
HEG1	1.48	0.000158	0.382	1.4	6.59	49.6	1.32e-07	3.8	LV	CELLSTATES	vCM1.0	control_PKP2	6	18
PIK3IP1	1.48	0.000666	0.0304	0.13	3	37.5	1.44e-06	3.18	LV	CELLSTATES	vCM1.0	control_PKP2	6	18
AC058791.1	1.47	0.00281	0.232	0.854	5.83	26.7	1.86e-05	2.55	LV	CELLSTATES	vCM1.0	control_PKP2	6	18
BCL2	1.47	0.00192	0.297	1.05	6.24	29.3	9.67e-06	2.72	LV	CELLSTATES	vCM1.0	control_PKP2	6	18
FOXO3	1.47	3.05e-06	1.23	4.9	8.34	89.4	4.09e-10	5.52	LV	CELLSTATES	vCM1.0	control_PKP2	6	18
VSTM2L	1.47	0.0277	0.035	0.118	3.11	13.8	0.000934	1.56	LV	CELLSTATES	vCM1.0	control_PKP2	6	18
YBX3	1.47	0.00214	0.343	1.25	6.46	28.5	1.17e-05	2.67	LV	CELLSTATES	vCM1.0	control_PKP2	6	18
GLT8D2	1.46	0.00294	0.0338	0.117	3.11	26	2.26e-05	2.53	LV	CELLSTATES	vCM1.0	control_PKP2	6	18
AC016831.7	1.45	0.000158	2.63	11.2	9.48	47.6	1.9e-07	3.8	LV	CELLSTATES	vCM1.0	control_PKP2	6	18
AL512328.1	1.45	0.00294	0.0254	0.104	2.82	25.9	2.33e-05	2.53	LV	CELLSTATES	vCM1.0	control_PKP2	6	18
ARRDC3	1.45	0.0117	0.0507	0.183	3.61	18.5	0.000195	1.93	LV	CELLSTATES	vCM1.0	control_PKP2	6	18
MRO	1.45	0.0379	0.0124	0.0481	1.75	12.1	0.00168	1.42	LV	CELLSTATES	vCM1.0	control_PKP2	6	18
ACADL	1.44	0.00545	0.0115	0.0395	1.55	22.3	6.22e-05	2.26	LV	CELLSTATES	vCM1.0	control_PKP2	6	18
BAIAP2	1.44	0.014	0.0394	0.153	3.44	17.2	0.000292	1.85	LV	CELLSTATES	vCM1.0	control_PKP2	6	18
AC090772.2	1.43	0.00491	0.0148	0.0506	1.9	23	5.04e-05	2.31	LV	CELLSTATES	vCM1.0	control_PKP2	6	18
AL513211.1	1.43	0.0112	0.00382	0.0155	0.107	18.7	0.000183	1.95	LV	CELLSTATES	vCM1.0	control_PKP2	6	18
ATAD2	1.43	3.36e-05	0.413	1.47	6.67	64.5	1.13e-08	4.47	LV	CELLSTATES	vCM1.0	control_PKP2	6	18
UBALD2	1.43	0.000158	0.0286	0.108	2.87	47.6	1.9e-07	3.8	LV	CELLSTATES	vCM1.0	control_PKP2	6	18
LINC00702	1.4	0.0366	0.243	0.802	5.87	12.3	0.00156	1.44	LV	CELLSTATES	vCM1.0	control_PKP2	6	18
HLF	1.39	0.00138	0.0823	0.264	4.27	31.7	5.31e-06	2.86	LV	CELLSTATES	vCM1.0	control_PKP2	6	18
SLC25A30	1.39	0.00214	0.176	0.543	5.36	28.5	1.18e-05	2.67	LV	CELLSTATES	vCM1.0	control_PKP2	6	18
AP005131.5	1.38	0.00354	0.0261	0.0749	2.56	24.9	3.04e-05	2.45	LV	CELLSTATES	vCM1.0	control_PKP2	6	18
DPYSL2	1.38	0.00378	0.153	0.581	5.31	24.5	3.38e-05	2.42	LV	CELLSTATES	vCM1.0	control_PKP2	6	18
PLCE1	1.37	0.00568	0.219	0.664	5.67	22.1	6.67e-05	2.25	LV	CELLSTATES	vCM1.0	control_PKP2	6	18
SMOC2	1.37	0.00281	0.0151	0.0643	2.12	26.7	1.88e-05	2.55	LV	CELLSTATES	vCM1.0	control_PKP2	6	18
AC005332.5	1.36	0.0465	0.0185	0.0623	2.13	11.2	0.00242	1.33	LV	CELLSTATES	vCM1.0	control_PKP2	6	18
DAAM2	1.36	0.00589	0.08	0.258	4.24	21.9	7.01e-05	2.23	LV	CELLSTATES	vCM1.0	control_PKP2	6	18
RHOBTB1	1.35	0.00487	0.319	1.02	6.27	23.1	4.97e-05	2.31	LV	CELLSTATES	vCM1.0	control_PKP2	6	18
AL008582.1	1.34	0.0281	0.00628	0.0182	0.653	13.7	0.000959	1.55	LV	CELLSTATES	vCM1.0	control_PKP2	6	18
ANKRD33B	1.33	0.0414	0.0977	0.278	4.48	11.7	0.00197	1.38	LV	CELLSTATES	vCM1.0	control_PKP2	6	18
GPCPD1	1.33	0.00623	0.281	0.813	5.93	21.5	7.74e-05	2.21	LV	CELLSTATES	vCM1.0	control_PKP2	6	18
LEPR	1.33	0.000262	0.0332	0.123	3.08	44.6	3.4e-07	3.58	LV	CELLSTATES	vCM1.0	control_PKP2	6	18
AP005131.1	1.32	0.0119	0.0359	0.0974	2.95	18.3	0.000208	1.92	LV	CELLSTATES	vCM1.0	control_PKP2	6	18
HBP1	1.31	0.00196	0.172	0.499	5.27	29.1	1.01e-05	2.71	LV	CELLSTATES	vCM1.0	control_PKP2	6	18
HEPH	1.31	0.0184	0.0788	0.235	4.18	15.7	0.000476	1.73	LV	CELLSTATES	vCM1.0	control_PKP2	6	18
LINC02268	1.31	0.0166	0.0237	0.069	2.49	16.3	0.000399	1.78	LV	CELLSTATES	vCM1.0	control_PKP2	6	18
ZNF214	1.3	0.00282	0.00988	0.034	1.35	26.5	1.98e-05	2.55	LV	CELLSTATES	vCM1.0	control_PKP2	6	18
CAPN9	1.28	0.0326	0.0307	0.104	2.96	13	0.00125	1.49	LV	CELLSTATES	vCM1.0	control_PKP2	6	18
GRK3	1.28	0.00155	0.178	0.657	5.53	30.5	7.26e-06	2.81	LV	CELLSTATES	vCM1.0	control_PKP2	6	18
ZNF189	1.28	0.000736	0.189	0.679	5.58	36.7	1.73e-06	3.13	LV	CELLSTATES	vCM1.0	control_PKP2	6	18
AC015845.2	1.27	0.0221	0.169	0.544	5.38	14.8	0.000643	1.66	LV	CELLSTATES	vCM1.0	control_PKP2	6	18
KLF15	1.27	0.0195	0.0914	0.247	4.3	15.4	0.000529	1.71	LV	CELLSTATES	vCM1.0	control_PKP2	6	18
MTMR14	1.27	7.13e-06	0.193	0.608	5.52	77	1.91e-09	5.15	LV	CELLSTATES	vCM1.0	control_PKP2	6	18
AP003096.1	1.26	0.0428	0.0621	0.144	3.63	11.6	0.00209	1.37	LV	CELLSTATES	vCM1.0	control_PKP2	6	18
TMEM140	1.25	0.000296	0.075	0.245	4.17	42.6	4.96e-07	3.53	LV	CELLSTATES	vCM1.0	control_PKP2	6	18
C1orf21	1.24	0.000289	1.21	3.68	8.15	43	4.58e-07	3.54	LV	CELLSTATES	vCM1.0	control_PKP2	6	18
MAOA	1.24	0.02	0.28	0.88	6.09	15.3	0.000552	1.7	LV	CELLSTATES	vCM1.0	control_PKP2	6	18
ARHGAP26	1.23	6.52e-05	2.21	6.83	9.04	58.1	3.06e-08	4.19	LV	CELLSTATES	vCM1.0	control_PKP2	6	18
PITX3	1.23	0.0272	0.00615	0.0215	0.746	13.9	0.000899	1.57	LV	CELLSTATES	vCM1.0	control_PKP2	6	18
UBE2Q2L	1.23	0.0247	0.144	0.42	5	14.3	0.000772	1.61	LV	CELLSTATES	vCM1.0	control_PKP2	6	18
APPL2	1.22	5.09e-05	0.36	1.11	6.4	60.6	2.05e-08	4.29	LV	CELLSTATES	vCM1.0	control_PKP2	6	18
AC137630.2	1.21	0.0241	0.0123	0.0279	1.41	14.4	0.000741	1.62	LV	CELLSTATES	vCM1.0	control_PKP2	6	18
C4orf45	1.21	0.0138	0.254	0.75	5.85	17.3	0.000281	1.86	LV	CELLSTATES	vCM1.0	control_PKP2	6	18
AKTIP	1.2	0.00155	0.113	0.354	4.73	30.5	7.2e-06	2.81	LV	CELLSTATES	vCM1.0	control_PKP2	6	18
C9orf84	1.2	0.00494	0.212	0.587	5.55	22.9	5.23e-05	2.31	LV	CELLSTATES	vCM1.0	control_PKP2	6	18
DERL3	1.2	0.0169	0.00465	0.0181	0.414	16.2	0.000408	1.77	LV	CELLSTATES	vCM1.0	control_PKP2	6	18
SNAP47	1.2	0.000666	0.183	0.566	5.41	37.4	1.48e-06	3.18	LV	CELLSTATES	vCM1.0	control_PKP2	6	18
DOCK5	1.19	0.00534	0.964	2.88	7.81	22.5	5.85e-05	2.27	LV	CELLSTATES	vCM1.0	control_PKP2	6	18
FNDC3B	1.19	4.88e-06	2.14	7.11	9.05	82.2	9.82e-10	5.31	LV	CELLSTATES	vCM1.0	control_PKP2	6	18
GRM7-AS3	1.19	0.0105	0.0248	0.072	2.63	18.9	0.000169	1.98	LV	CELLSTATES	vCM1.0	control_PKP2	6	18
SLC4A7	1.19	0.0138	0.224	0.632	5.69	17.3	0.000283	1.86	LV	CELLSTATES	vCM1.0	control_PKP2	6	18
WASHC2A	1.19	0.00155	0.0678	0.203	3.97	30.5	7.21e-06	2.81	LV	CELLSTATES	vCM1.0	control_PKP2	6	18
ARHGAP24	1.18	0.0117	1.82	5.44	8.77	18.5	0.000196	1.93	LV	CELLSTATES	vCM1.0	control_PKP2	6	18
SNCA	1.18	0.0167	0.0317	0.0965	2.95	16.2	0.000403	1.78	LV	CELLSTATES	vCM1.0	control_PKP2	6	18
SHC4	1.17	0.0312	0.0363	0.108	3.17	13.2	0.00116	1.51	LV	CELLSTATES	vCM1.0	control_PKP2	6	18
ZNF30-AS1	1.17	0.0448	0.00849	0.0216	0.948	11.3	0.00227	1.35	LV	CELLSTATES	vCM1.0	control_PKP2	6	18
DDX60	1.16	0.00881	0.0208	0.0662	2.36	19.9	0.000126	2.06	LV	CELLSTATES	vCM1.0	control_PKP2	6	18
IRF6	1.16	0.0144	0.018	0.0505	2.12	17.1	0.000306	1.84	LV	CELLSTATES	vCM1.0	control_PKP2	6	18
KRBA1	1.16	0.00294	0.118	0.351	4.77	25.9	2.29e-05	2.53	LV	CELLSTATES	vCM1.0	control_PKP2	6	18
CRACR2A	1.15	0.00672	0.0348	0.0997	3.02	21.2	8.56e-05	2.17	LV	CELLSTATES	vCM1.0	control_PKP2	6	18
APBB3	1.14	0.00261	0.0247	0.0799	2.62	27.1	1.68e-05	2.58	LV	CELLSTATES	vCM1.0	control_PKP2	6	18
MED12L	1.14	0.00418	0.0728	0.231	4.12	23.9	4.01e-05	2.38	LV	CELLSTATES	vCM1.0	control_PKP2	6	18
TTC39C	1.14	0.0127	0.0842	0.264	4.35	17.8	0.000238	1.9	LV	CELLSTATES	vCM1.0	control_PKP2	6	18
KLF9	1.13	0.0102	0.179	0.496	5.29	19.2	0.000158	1.99	LV	CELLSTATES	vCM1.0	control_PKP2	6	18
RPS6KA2	1.13	0.00116	0.329	0.965	6.23	32.8	4.11e-06	2.94	LV	CELLSTATES	vCM1.0	control_PKP2	6	18
TDRD9	1.13	0.00774	0.0462	0.144	3.47	20.6	0.000102	2.11	LV	CELLSTATES	vCM1.0	control_PKP2	6	18
AC027117.2	1.12	0.00881	0.266	0.751	5.89	19.9	0.000125	2.06	LV	CELLSTATES	vCM1.0	control_PKP2	6	18
TUB	1.12	0.00162	0.0877	0.255	4.29	30.1	7.84e-06	2.79	LV	CELLSTATES	vCM1.0	control_PKP2	6	18
YPEL3	1.12	0.00623	0.0633	0.196	3.87	21.6	7.73e-05	2.21	LV	CELLSTATES	vCM1.0	control_PKP2	6	18
LINC00886	1.11	0.000276	0.223	0.641	5.64	43.9	3.89e-07	3.56	LV	CELLSTATES	vCM1.0	control_PKP2	6	18
RPGR	1.11	0.00113	0.0581	0.177	3.75	33	3.93e-06	2.95	LV	CELLSTATES	vCM1.0	control_PKP2	6	18
FOXO1	1.1	0.000684	0.627	1.9	7.2	37.1	1.56e-06	3.16	LV	CELLSTATES	vCM1.0	control_PKP2	6	18
NFE2L1	1.1	6.91e-05	0.191	0.544	5.42	57	3.71e-08	4.16	LV	CELLSTATES	vCM1.0	control_PKP2	6	18
NFKBIA	1.09	0.00978	0.163	0.449	5.23	19.3	0.00015	2.01	LV	CELLSTATES	vCM1.0	control_PKP2	6	18
RORA	1.09	0.0148	0.73	2.09	7.35	16.9	0.00032	1.83	LV	CELLSTATES	vCM1.0	control_PKP2	6	18
EPB41L4B	1.08	0.0121	0.193	0.572	5.51	18.2	0.000212	1.92	LV	CELLSTATES	vCM1.0	control_PKP2	6	18
PHYHD1	1.08	0.00222	0.0793	0.225	4.19	28.3	1.24e-05	2.65	LV	CELLSTATES	vCM1.0	control_PKP2	6	18
PROS1	1.08	0.0302	0.188	0.572	5.44	13.3	0.0011	1.52	LV	CELLSTATES	vCM1.0	control_PKP2	6	18
TCAP	1.08	0.00941	2.4	7.84	9.22	19.5	0.000142	2.03	LV	CELLSTATES	vCM1.0	control_PKP2	6	18
CASC2	1.07	0.0199	0.0372	0.131	3.28	15.3	0.000548	1.7	LV	CELLSTATES	vCM1.0	control_PKP2	6	18
GPR137C	1.07	0.00873	0.0292	0.0984	2.87	20.1	0.000118	2.06	LV	CELLSTATES	vCM1.0	control_PKP2	6	18
LDLRAD4	1.07	0.00037	1.47	4.27	8.38	41.3	6.51e-07	3.43	LV	CELLSTATES	vCM1.0	control_PKP2	6	18
ASIP	1.06	0.00111	0.129	0.447	5.02	33.3	3.7e-06	2.96	LV	CELLSTATES	vCM1.0	control_PKP2	6	18
ERAP1	1.06	0.0166	0.593	1.57	7.03	16.3	0.000395	1.78	LV	CELLSTATES	vCM1.0	control_PKP2	6	18
PCSK5	1.06	0.00611	0.116	0.319	4.79	21.7	7.5e-05	2.21	LV	CELLSTATES	vCM1.0	control_PKP2	6	18
JAK1	1.05	0.00304	0.394	1.11	6.48	25.6	2.49e-05	2.52	LV	CELLSTATES	vCM1.0	control_PKP2	6	18
LAMA3	1.05	0.0151	0.0923	0.274	4.45	16.8	0.000335	1.82	LV	CELLSTATES	vCM1.0	control_PKP2	6	18
MKNK2	1.05	0.00918	0.0676	0.225	4.1	19.7	0.000135	2.04	LV	CELLSTATES	vCM1.0	control_PKP2	6	18
MSH4	1.05	0.0467	0.0425	0.131	3.35	11.1	0.00244	1.33	LV	CELLSTATES	vCM1.0	control_PKP2	6	18
SPEF2	1.05	0.0114	0.0389	0.102	3.14	18.6	0.000186	1.94	LV	CELLSTATES	vCM1.0	control_PKP2	6	18
IGSF11	1.04	0.0472	0.147	0.438	5.09	11.1	0.00252	1.33	LV	CELLSTATES	vCM1.0	control_PKP2	6	18
PNMT	1.04	0.015	0.035	0.083	2.93	16.8	0.000329	1.82	LV	CELLSTATES	vCM1.0	control_PKP2	6	18
PQLC1	1.04	0.00282	0.0885	0.232	4.25	26.6	1.93e-05	2.55	LV	CELLSTATES	vCM1.0	control_PKP2	6	18
ULK1	1.03	0.00247	0.177	0.48	5.29	27.4	1.54e-05	2.61	LV	CELLSTATES	vCM1.0	control_PKP2	6	18
JARID2	1.02	0.00519	0.654	1.74	7.15	22.6	5.65e-05	2.28	LV	CELLSTATES	vCM1.0	control_PKP2	6	18
MYLK-AS1	1.02	0.014	0.0525	0.123	3.47	17.2	0.000293	1.85	LV	CELLSTATES	vCM1.0	control_PKP2	6	18
ABAT	1.01	0.00938	0.103	0.272	4.54	19.5	0.00014	2.03	LV	CELLSTATES	vCM1.0	control_PKP2	6	18
RMDN2	1.01	0.000944	0.121	0.314	4.72	34.6	2.73e-06	3.02	LV	CELLSTATES	vCM1.0	control_PKP2	6	18
FAM66C	1	0.0381	0.0187	0.0518	2.13	12.1	0.0017	1.42	LV	CELLSTATES	vCM1.0	control_PKP2	6	18
IP6K3	1	0.0309	0.237	0.619	5.73	13.2	0.00114	1.51	LV	CELLSTATES	vCM1.0	control_PKP2	6	18
CCDC93	0.999	0.00155	0.566	1.54	6.98	30.8	6.7e-06	2.81	LV	CELLSTATES	vCM1.0	control_PKP2	6	18
UPP2	0.999	0.0144	0.0396	0.11	3.21	17.1	0.000306	1.84	LV	CELLSTATES	vCM1.0	control_PKP2	6	18
GEN1	0.997	0.0123	0.113	0.287	4.61	18	0.000228	1.91	LV	CELLSTATES	vCM1.0	control_PKP2	6	18
AP005329.2	0.996	0.0437	0.472	1.06	6.56	11.4	0.00218	1.36	LV	CELLSTATES	vCM1.0	control_PKP2	6	18
SAMHD1	0.996	0.0226	0.0896	0.261	4.4	14.7	0.000672	1.65	LV	CELLSTATES	vCM1.0	control_PKP2	6	18
RGS11	0.995	0.0262	0.0535	0.141	3.58	14.1	0.000843	1.58	LV	CELLSTATES	vCM1.0	control_PKP2	6	18
BTBD8	0.992	0.0108	0.0842	0.242	4.23	18.8	0.000174	1.97	LV	CELLSTATES	vCM1.0	control_PKP2	6	18
GPR173	0.99	0.0143	0.025	0.0772	2.58	17.1	0.000302	1.84	LV	CELLSTATES	vCM1.0	control_PKP2	6	18
ZNF106	0.987	0.00214	1.27	3.01	8.05	28.6	1.15e-05	2.67	LV	CELLSTATES	vCM1.0	control_PKP2	6	18
CPEB4	0.978	0.0126	3.23	9.72	9.56	17.9	0.000234	1.9	LV	CELLSTATES	vCM1.0	control_PKP2	6	18
CBFB	0.977	0.00298	0.209	0.595	5.58	25.8	2.4e-05	2.53	LV	CELLSTATES	vCM1.0	control_PKP2	6	18
ARHGAP26-AS1	0.974	0.0372	0.155	0.534	5.34	12.2	0.00162	1.43	LV	CELLSTATES	vCM1.0	control_PKP2	6	18
RRAS2	0.97	0.00881	0.334	0.938	6.26	19.9	0.000127	2.06	LV	CELLSTATES	vCM1.0	control_PKP2	6	18
AL139807.1	0.967	0.0348	0.0315	0.0824	2.85	12.6	0.00142	1.46	LV	CELLSTATES	vCM1.0	control_PKP2	6	18
C12orf56	0.964	0.0192	0.0232	0.0628	2.43	15.5	0.000518	1.72	LV	CELLSTATES	vCM1.0	control_PKP2	6	18
JAK2	0.962	0.0119	0.527	1.32	6.85	18.3	0.000208	1.92	LV	CELLSTATES	vCM1.0	control_PKP2	6	18
ERN1	0.96	0.0158	0.101	0.272	4.45	16.6	0.000359	1.8	LV	CELLSTATES	vCM1.0	control_PKP2	6	18
XPR1	0.96	0.0132	2.89	7.1	9.25	17.6	0.000259	1.88	LV	CELLSTATES	vCM1.0	control_PKP2	6	18
FAM13C	0.957	0.0294	0.0865	0.228	4.27	13.5	0.00104	1.53	LV	CELLSTATES	vCM1.0	control_PKP2	6	18
ATP2C1	0.956	0.00225	0.908	2.3	7.61	28.2	1.28e-05	2.65	LV	CELLSTATES	vCM1.0	control_PKP2	6	18
AL109935.1	0.953	0.0485	0.028	0.07	2.61	10.9	0.00263	1.31	LV	CELLSTATES	vCM1.0	control_PKP2	6	18
C5orf34	0.952	0.028	0.00947	0.0253	1.14	13.7	0.000955	1.55	LV	CELLSTATES	vCM1.0	control_PKP2	6	18
VCL	0.951	0.0202	2.03	5.15	8.79	15.2	0.00056	1.69	LV	CELLSTATES	vCM1.0	control_PKP2	6	18
FAM214A	0.947	0.00458	0.591	1.55	7	23.4	4.56e-05	2.34	LV	CELLSTATES	vCM1.0	control_PKP2	6	18
AC097534.2	0.939	0.035	0.0525	0.147	3.57	12.6	0.00143	1.46	LV	CELLSTATES	vCM1.0	control_PKP2	6	18
NAAA	0.936	0.0161	0.0577	0.156	3.7	16.5	0.000372	1.79	LV	CELLSTATES	vCM1.0	control_PKP2	6	18
PM20D2	0.933	0.00239	0.22	0.518	5.51	27.6	1.48e-05	2.62	LV	CELLSTATES	vCM1.0	control_PKP2	6	18
RFNG	0.933	0.0467	0.0738	0.186	3.97	11.1	0.00244	1.33	LV	CELLSTATES	vCM1.0	control_PKP2	6	18
CREBRF	0.931	0.00428	0.236	0.602	5.68	23.8	4.13e-05	2.37	LV	CELLSTATES	vCM1.0	control_PKP2	6	18
LINC00513	0.929	0.0161	1.05	2.55	7.78	16.5	0.000372	1.79	LV	CELLSTATES	vCM1.0	control_PKP2	6	18
KCNAB2	0.927	0.0221	0.107	0.272	4.53	14.8	0.000648	1.65	LV	CELLSTATES	vCM1.0	control_PKP2	6	18
P4HA1	0.918	0.0182	1.14	2.88	8.02	15.9	0.000456	1.74	LV	CELLSTATES	vCM1.0	control_PKP2	6	18
DNAJC27-AS1	0.911	0.0158	0.0567	0.131	3.54	16.6	0.000355	1.8	LV	CELLSTATES	vCM1.0	control_PKP2	6	18
AC112206.2	0.901	0.0312	0.044	0.118	3.35	13.1	0.00117	1.51	LV	CELLSTATES	vCM1.0	control_PKP2	6	18
PTCH1	0.9	0.0221	0.0565	0.122	3.52	14.8	0.000644	1.66	LV	CELLSTATES	vCM1.0	control_PKP2	6	18
ZNF678	0.9	0.000646	0.084	0.201	4.15	38	1.28e-06	3.19	LV	CELLSTATES	vCM1.0	control_PKP2	6	18
EXT1	0.899	0.034	0.774	2.07	7.47	12.7	0.00135	1.47	LV	CELLSTATES	vCM1.0	control_PKP2	6	18
PTPN14	0.898	0.00873	0.542	1.38	6.89	20.1	0.000118	2.06	LV	CELLSTATES	vCM1.0	control_PKP2	6	18
TBC1D8	0.896	0.000883	1.08	2.67	7.86	35.2	2.41e-06	3.05	LV	CELLSTATES	vCM1.0	control_PKP2	6	18
LIN7A	0.895	0.00138	0.361	0.925	6.3	31.7	5.32e-06	2.86	LV	CELLSTATES	vCM1.0	control_PKP2	6	18
LINC00519	0.894	0.042	0.0063	0.0171	0.682	11.6	0.00202	1.38	LV	CELLSTATES	vCM1.0	control_PKP2	6	18
SYN3	0.891	0.0187	0.155	0.354	5.03	15.6	0.000491	1.73	LV	CELLSTATES	vCM1.0	control_PKP2	6	18
TXLNB	0.891	0.00155	0.845	2.15	7.53	30.6	7.03e-06	2.81	LV	CELLSTATES	vCM1.0	control_PKP2	6	18
AC015813.2	0.89	0.0141	0.111	0.243	4.47	17.2	0.000296	1.85	LV	CELLSTATES	vCM1.0	control_PKP2	6	18
XPO1	0.888	0.00541	0.379	1.01	6.37	22.4	6.14e-05	2.27	LV	CELLSTATES	vCM1.0	control_PKP2	6	18
ARHGAP42	0.883	0.0121	0.302	0.797	6.09	18.2	0.000216	1.92	LV	CELLSTATES	vCM1.0	control_PKP2	6	18
PDE7A	0.881	0.00589	3.89	9.34	9.71	21.9	7.04e-05	2.23	LV	CELLSTATES	vCM1.0	control_PKP2	6	18
IQUB	0.877	0.0121	0.0168	0.044	1.94	18.1	0.000219	1.92	LV	CELLSTATES	vCM1.0	control_PKP2	6	18
RBL2	0.875	0.0257	0.407	0.935	6.37	14.1	0.000826	1.59	LV	CELLSTATES	vCM1.0	control_PKP2	6	18
AC108673.3	0.874	0.0369	0.0235	0.0487	2.29	12.3	0.00158	1.43	LV	CELLSTATES	vCM1.0	control_PKP2	6	18
IGF2R	0.874	0.0348	0.519	1.38	6.78	12.6	0.00141	1.46	LV	CELLSTATES	vCM1.0	control_PKP2	6	18
MED30	0.874	0.0133	0.0424	0.0979	3.17	17.5	0.000263	1.88	LV	CELLSTATES	vCM1.0	control_PKP2	6	18
LPIN1	0.873	0.00404	0.279	0.754	5.98	24.1	3.72e-05	2.39	LV	CELLSTATES	vCM1.0	control_PKP2	6	18
SOS1	0.872	0.000289	0.94	2.56	7.73	43.2	4.42e-07	3.54	LV	CELLSTATES	vCM1.0	control_PKP2	6	18
USP53	0.872	0.00111	1.3	3.15	8.1	33.3	3.68e-06	2.96	LV	CELLSTATES	vCM1.0	control_PKP2	6	18
C5orf51	0.871	0.0138	0.0648	0.168	3.85	17.3	0.00028	1.86	LV	CELLSTATES	vCM1.0	control_PKP2	6	18
AC008629.1	0.868	0.0191	0.118	0.29	4.64	15.5	0.00051	1.72	LV	CELLSTATES	vCM1.0	control_PKP2	6	18
SLC1A3	0.864	0.0134	2.23	5.59	8.92	17.5	0.000266	1.87	LV	CELLSTATES	vCM1.0	control_PKP2	6	18
SYNE3	0.863	0.0117	0.0475	0.108	3.34	18.4	0.000199	1.93	LV	CELLSTATES	vCM1.0	control_PKP2	6	18
PEBP4	0.862	0.0295	0.811	1.95	7.4	13.4	0.00105	1.53	LV	CELLSTATES	vCM1.0	control_PKP2	6	18
AC211486.5	0.861	0.0399	0.0373	0.0962	3.02	11.9	0.00184	1.4	LV	CELLSTATES	vCM1.0	control_PKP2	6	18
RASAL2	0.861	0.00294	2.11	5.32	8.86	26	2.28e-05	2.53	LV	CELLSTATES	vCM1.0	control_PKP2	6	18
MTUS1	0.86	0.00037	1.55	3.84	8.37	41.1	6.71e-07	3.43	LV	CELLSTATES	vCM1.0	control_PKP2	6	18
TMEM164	0.86	0.00736	1.15	2.74	7.89	20.9	9.49e-05	2.13	LV	CELLSTATES	vCM1.0	control_PKP2	6	18
CASC1	0.859	0.0474	0.0263	0.0682	2.55	11	0.00254	1.32	LV	CELLSTATES	vCM1.0	control_PKP2	6	18
CDKL5	0.858	0.00225	0.449	1.08	6.58	27.9	1.38e-05	2.65	LV	CELLSTATES	vCM1.0	control_PKP2	6	18
DIAPH1	0.858	0.0177	0.457	1.2	6.65	16	0.000432	1.75	LV	CELLSTATES	vCM1.0	control_PKP2	6	18
PDLIM1	0.852	0.00294	0.353	0.839	6.21	26	2.23e-05	2.53	LV	CELLSTATES	vCM1.0	control_PKP2	6	18
RIDA	0.851	0.0131	0.0581	0.141	3.66	17.7	0.000252	1.88	LV	CELLSTATES	vCM1.0	control_PKP2	6	18
FAM213A	0.848	0.00443	0.115	0.289	4.66	23.6	4.34e-05	2.35	LV	CELLSTATES	vCM1.0	control_PKP2	6	18
CAT	0.847	0.0185	0.532	1.29	6.81	15.7	0.000482	1.73	LV	CELLSTATES	vCM1.0	control_PKP2	6	18
ALS2CR12	0.846	0.025	0.157	0.37	5.05	14.2	0.00079	1.6	LV	CELLSTATES	vCM1.0	control_PKP2	6	18
ABCA8	0.843	0.0342	0.342	0.921	6.26	12.7	0.00138	1.47	LV	CELLSTATES	vCM1.0	control_PKP2	6	18
RMDN2-AS1	0.843	0.0302	0.0676	0.146	3.81	13.3	0.0011	1.52	LV	CELLSTATES	vCM1.0	control_PKP2	6	18
SRSF6	0.842	0.0182	0.212	0.578	5.61	15.8	0.000464	1.74	LV	CELLSTATES	vCM1.0	control_PKP2	6	18
AC066613.2	0.841	0.0207	0.0272	0.0623	2.55	15.1	0.000586	1.68	LV	CELLSTATES	vCM1.0	control_PKP2	6	18
TFB2M	0.839	0.017	0.0411	0.0888	3.09	16.2	0.000412	1.77	LV	CELLSTATES	vCM1.0	control_PKP2	6	18
MORN2	0.835	0.0133	0.0156	0.0346	1.76	17.5	0.000263	1.88	LV	CELLSTATES	vCM1.0	control_PKP2	6	18
MAP6	0.831	0.0323	0.0277	0.0644	2.54	13	0.00123	1.49	LV	CELLSTATES	vCM1.0	control_PKP2	6	18
USP31	0.826	0.0131	0.503	1.18	6.72	17.6	0.000255	1.88	LV	CELLSTATES	vCM1.0	control_PKP2	6	18
ACSS1	0.817	0.0256	0.421	1.03	6.49	14.1	0.000821	1.59	LV	CELLSTATES	vCM1.0	control_PKP2	6	18
INTS6-AS1	0.817	0.0192	0.0879	0.2	4.17	15.5	0.000519	1.72	LV	CELLSTATES	vCM1.0	control_PKP2	6	18
CAST	0.814	0.00561	1.2	3.13	8.08	22.1	6.55e-05	2.25	LV	CELLSTATES	vCM1.0	control_PKP2	6	18
AC091948.1	0.813	0.024	0.341	0.807	6.17	14.4	0.000735	1.62	LV	CELLSTATES	vCM1.0	control_PKP2	6	18
MYOZ2	0.813	0.0471	4.19	9.33	9.76	11.1	0.0025	1.33	LV	CELLSTATES	vCM1.0	control_PKP2	6	18
PTPN1	0.811	0.0148	0.371	0.88	6.29	16.9	0.000322	1.83	LV	CELLSTATES	vCM1.0	control_PKP2	6	18
CFAP70	0.81	0.0165	0.15	0.351	4.95	16.3	0.000391	1.78	LV	CELLSTATES	vCM1.0	control_PKP2	6	18
SNHG22	0.81	0.034	0.0892	0.212	4.21	12.7	0.00135	1.47	LV	CELLSTATES	vCM1.0	control_PKP2	6	18
GABRB1	0.803	0.00145	0.645	1.49	7.09	31.3	5.93e-06	2.84	LV	CELLSTATES	vCM1.0	control_PKP2	6	18
TBC1D1	0.803	0.00144	0.92	2.11	7.58	31.4	5.8e-06	2.84	LV	CELLSTATES	vCM1.0	control_PKP2	6	18
STARD13	0.8	0.0274	1.54	3.8	8.4	13.8	0.000913	1.56	LV	CELLSTATES	vCM1.0	control_PKP2	6	18
FAM186A	0.797	0.0313	0.0165	0.0384	1.89	13.1	0.00118	1.5	LV	CELLSTATES	vCM1.0	control_PKP2	6	18
CPED1	0.796	0.0209	1.66	3.78	8.44	15.1	0.000592	1.68	LV	CELLSTATES	vCM1.0	control_PKP2	6	18
GREB1	0.795	0.0225	0.227	0.504	5.53	14.7	0.000666	1.65	LV	CELLSTATES	vCM1.0	control_PKP2	6	18
SLC46A3	0.795	0.0313	0.199	0.421	5.29	13.1	0.00118	1.5	LV	CELLSTATES	vCM1.0	control_PKP2	6	18
AL355315.1	0.793	0.035	0.059	0.134	3.62	12.6	0.00144	1.46	LV	CELLSTATES	vCM1.0	control_PKP2	6	18
UST	0.793	0.0314	0.23	0.531	5.6	13.1	0.00119	1.5	LV	CELLSTATES	vCM1.0	control_PKP2	6	18
SORT1	0.787	0.0265	0.546	1.22	6.8	14	0.000859	1.58	LV	CELLSTATES	vCM1.0	control_PKP2	6	18
LINC01505	0.785	0.0121	1.46	3.32	8.27	18.1	0.000219	1.92	LV	CELLSTATES	vCM1.0	control_PKP2	6	18
SMC6	0.785	0.00281	0.368	0.836	6.26	26.6	1.9e-05	2.55	LV	CELLSTATES	vCM1.0	control_PKP2	6	18
CRB1	0.783	0.0348	0.0572	0.142	3.64	12.6	0.00143	1.46	LV	CELLSTATES	vCM1.0	control_PKP2	6	18
PPP2CB	0.781	0.00711	0.453	0.983	6.53	21	9.11e-05	2.15	LV	CELLSTATES	vCM1.0	control_PKP2	6	18
OSBPL6	0.777	0.0357	0.203	0.479	5.43	12.5	0.00149	1.45	LV	CELLSTATES	vCM1.0	control_PKP2	6	18
AL357153.2	0.774	0.0175	0.116	0.254	4.54	16.1	0.000426	1.76	LV	CELLSTATES	vCM1.0	control_PKP2	6	18
ECHDC3	0.774	0.0329	0.198	0.447	5.37	12.9	0.00128	1.48	LV	CELLSTATES	vCM1.0	control_PKP2	6	18
PPIL6	0.772	0.0225	0.0535	0.116	3.48	14.7	0.000666	1.65	LV	CELLSTATES	vCM1.0	control_PKP2	6	18
DGKG	0.771	0.0328	1.87	4.01	8.61	12.9	0.00126	1.48	LV	CELLSTATES	vCM1.0	control_PKP2	6	18
OSBPL11	0.768	0.041	0.196	0.438	5.33	11.7	0.00194	1.39	LV	CELLSTATES	vCM1.0	control_PKP2	6	18
AC004982.2	0.761	0.0401	0.0321	0.0699	2.74	11.9	0.00186	1.4	LV	CELLSTATES	vCM1.0	control_PKP2	6	18
PARVA	0.76	0.0102	0.615	1.47	7.07	19.1	0.00016	1.99	LV	CELLSTATES	vCM1.0	control_PKP2	6	18
PSMD8	0.759	0.0294	0.264	0.606	5.8	13.5	0.00104	1.53	LV	CELLSTATES	vCM1.0	control_PKP2	6	18
ZRANB1	0.758	0.00138	0.173	0.403	5.18	31.7	5.4e-06	2.86	LV	CELLSTATES	vCM1.0	control_PKP2	6	18
TPST2	0.755	0.0362	0.0925	0.205	4.31	12.4	0.00152	1.44	LV	CELLSTATES	vCM1.0	control_PKP2	6	18
C9orf24	0.754	0.0433	0.0676	0.137	3.69	11.5	0.00213	1.36	LV	CELLSTATES	vCM1.0	control_PKP2	6	18
CNST	0.752	0.0182	0.306	0.703	6	15.9	0.00045	1.74	LV	CELLSTATES	vCM1.0	control_PKP2	6	18
FAM161A	0.747	0.0163	0.0309	0.0769	2.79	16.4	0.000381	1.79	LV	CELLSTATES	vCM1.0	control_PKP2	6	18
FGD4	0.747	0.0358	1.2	2.62	7.96	12.5	0.0015	1.45	LV	CELLSTATES	vCM1.0	control_PKP2	6	18
AL157400.3	0.742	0.0312	0.0307	0.0738	2.74	13.1	0.00116	1.51	LV	CELLSTATES	vCM1.0	control_PKP2	6	18
HDAC4	0.742	0.00111	0.751	1.69	7.27	33.3	3.72e-06	2.96	LV	CELLSTATES	vCM1.0	control_PKP2	6	18
RAD21	0.742	0.000883	0.172	0.397	5.2	35.2	2.37e-06	3.05	LV	CELLSTATES	vCM1.0	control_PKP2	6	18
CCDC6	0.736	0.0103	0.234	0.601	5.66	19	0.000164	1.99	LV	CELLSTATES	vCM1.0	control_PKP2	6	18
MEF2C-AS1	0.736	0.0302	0.118	0.254	4.61	13.3	0.0011	1.52	LV	CELLSTATES	vCM1.0	control_PKP2	6	18
AC116366.3	0.735	0.00872	0.738	1.53	7.2	20.2	0.000116	2.06	LV	CELLSTATES	vCM1.0	control_PKP2	6	18
ADAM22	0.735	0.0385	0.0483	0.115	3.39	12	0.00175	1.41	LV	CELLSTATES	vCM1.0	control_PKP2	6	18
TMEM245	0.734	0.000944	0.772	1.76	7.33	34.7	2.7e-06	3.02	LV	CELLSTATES	vCM1.0	control_PKP2	6	18
HMGN1	0.732	0.0286	0.223	0.498	5.49	13.6	0.000985	1.54	LV	CELLSTATES	vCM1.0	control_PKP2	6	18
RAD51B	0.732	0.037	0.148	0.354	4.99	12.3	0.00159	1.43	LV	CELLSTATES	vCM1.0	control_PKP2	6	18
FAXDC2	0.73	0.0355	0.328	0.733	6.08	12.5	0.00147	1.45	LV	CELLSTATES	vCM1.0	control_PKP2	6	18
IPO11	0.73	0.00294	0.17	0.393	5.19	25.8	2.35e-05	2.53	LV	CELLSTATES	vCM1.0	control_PKP2	6	18
ZMAT1	0.729	0.042	0.209	0.441	5.38	11.7	0.00201	1.38	LV	CELLSTATES	vCM1.0	control_PKP2	6	18
AC010542.3	0.727	0.0488	0.0401	0.0953	3.11	10.9	0.00266	1.31	LV	CELLSTATES	vCM1.0	control_PKP2	6	18
EXOC6	0.727	0.00354	0.452	0.997	6.57	24.9	3.03e-05	2.45	LV	CELLSTATES	vCM1.0	control_PKP2	6	18
CHD1L	0.726	0.034	0.0875	0.19	4.18	12.7	0.00135	1.47	LV	CELLSTATES	vCM1.0	control_PKP2	6	18
FBXO42	0.726	0.00405	0.663	1.57	7.13	24.1	3.77e-05	2.39	LV	CELLSTATES	vCM1.0	control_PKP2	6	18
DHX15	0.723	0.0151	0.262	0.593	5.78	16.8	0.000333	1.82	LV	CELLSTATES	vCM1.0	control_PKP2	6	18
PRKCE	0.721	0.0105	1.04	2.26	7.75	19	0.000167	1.98	LV	CELLSTATES	vCM1.0	control_PKP2	6	18
MAP3K3	0.72	0.00876	0.386	0.851	6.33	20	0.000121	2.06	LV	CELLSTATES	vCM1.0	control_PKP2	6	18
SOS2	0.717	0.0232	0.843	1.86	7.44	14.6	0.000701	1.64	LV	CELLSTATES	vCM1.0	control_PKP2	6	18
ALDH6A1	0.715	0.0341	0.063	0.145	3.74	12.7	0.00136	1.47	LV	CELLSTATES	vCM1.0	control_PKP2	6	18
MGAT5	0.715	0.0165	1.54	3.52	8.36	16.3	0.000391	1.78	LV	CELLSTATES	vCM1.0	control_PKP2	6	18
MXI1	0.711	0.0117	0.498	1.12	6.67	18.5	0.000194	1.93	LV	CELLSTATES	vCM1.0	control_PKP2	6	18
AC092378.1	0.706	0.0312	0.271	0.629	5.81	13.2	0.00116	1.51	LV	CELLSTATES	vCM1.0	control_PKP2	6	18
MFAP3	0.703	0.00557	0.202	0.443	5.36	22.2	6.42e-05	2.25	LV	CELLSTATES	vCM1.0	control_PKP2	6	18
BRD8	0.701	0.00404	0.0945	0.22	4.35	24.1	3.74e-05	2.39	LV	CELLSTATES	vCM1.0	control_PKP2	6	18
HIC2	0.701	0.0457	0.0499	0.107	3.37	11.2	0.00236	1.34	LV	CELLSTATES	vCM1.0	control_PKP2	6	18
HMGN2	0.7	0.0384	0.086	0.2	4.19	12.1	0.00172	1.42	LV	CELLSTATES	vCM1.0	control_PKP2	6	18
NME5	0.7	0.0457	0.061	0.143	3.67	11.2	0.00237	1.34	LV	CELLSTATES	vCM1.0	control_PKP2	6	18
URB1	0.7	0.041	0.102	0.214	4.37	11.7	0.00194	1.39	LV	CELLSTATES	vCM1.0	control_PKP2	6	18
TSC22D1	0.699	0.0302	0.759	1.64	7.28	13.3	0.0011	1.52	LV	CELLSTATES	vCM1.0	control_PKP2	6	18
UTP23	0.696	0.033	0.136	0.283	4.75	12.9	0.00128	1.48	LV	CELLSTATES	vCM1.0	control_PKP2	6	18
CASD1	0.695	0.00547	0.167	0.347	5.07	22.3	6.27e-05	2.26	LV	CELLSTATES	vCM1.0	control_PKP2	6	18
EFCAB6	0.695	0.0138	0.111	0.254	4.53	17.3	0.00028	1.86	LV	CELLSTATES	vCM1.0	control_PKP2	6	18
RORA-AS1	0.693	0.0182	0.209	0.435	5.37	15.9	0.000454	1.74	LV	CELLSTATES	vCM1.0	control_PKP2	6	18
PSD3	0.689	0.0197	5.34	11.6	10.1	15.4	0.000537	1.71	LV	CELLSTATES	vCM1.0	control_PKP2	6	18
AIG1	0.687	0.0278	1.22	2.62	7.99	13.7	0.000943	1.56	LV	CELLSTATES	vCM1.0	control_PKP2	6	18
SLU7	0.686	0.0251	0.0416	0.0831	3.08	14.2	0.000801	1.6	LV	CELLSTATES	vCM1.0	control_PKP2	6	18
GBF1	0.685	0.00379	1.24	2.9	8.03	24.4	3.43e-05	2.42	LV	CELLSTATES	vCM1.0	control_PKP2	6	18
SESN1	0.684	0.0148	1.73	3.84	8.51	16.9	0.000318	1.83	LV	CELLSTATES	vCM1.0	control_PKP2	6	18
ARHGAP10	0.683	0.0131	1.83	3.76	8.54	17.6	0.000256	1.88	LV	CELLSTATES	vCM1.0	control_PKP2	6	18
DYRK1A	0.682	0.0105	1.03	2.22	7.71	18.9	0.000169	1.98	LV	CELLSTATES	vCM1.0	control_PKP2	6	18
GLDN	0.682	0.0366	0.159	0.337	5.07	12.3	0.00155	1.44	LV	CELLSTATES	vCM1.0	control_PKP2	6	18
ST8SIA5	0.681	0.0158	0.155	0.349	5.03	16.5	0.000362	1.8	LV	CELLSTATES	vCM1.0	control_PKP2	6	18
YWHAG	0.679	0.0131	0.281	0.591	5.83	17.7	0.000253	1.88	LV	CELLSTATES	vCM1.0	control_PKP2	6	18
DIRC2	0.678	0.0428	0.302	0.683	5.99	11.6	0.00209	1.37	LV	CELLSTATES	vCM1.0	control_PKP2	6	18
LMO7	0.678	0.00955	2.53	5.13	8.99	19.4	0.000145	2.02	LV	CELLSTATES	vCM1.0	control_PKP2	6	18
MED23	0.678	0.0138	0.178	0.393	5.21	17.3	0.000281	1.86	LV	CELLSTATES	vCM1.0	control_PKP2	6	18
ENAH	0.677	0.0148	0.83	1.95	7.47	16.9	0.000324	1.83	LV	CELLSTATES	vCM1.0	control_PKP2	6	18
LINC01545	0.675	0.0428	0.0147	0.0337	1.69	11.6	0.00209	1.37	LV	CELLSTATES	vCM1.0	control_PKP2	6	18
RAI2	0.675	0.0446	0.0392	0.0797	2.99	11.4	0.00225	1.35	LV	CELLSTATES	vCM1.0	control_PKP2	6	18
ACSS3	0.673	0.0185	1.42	3.01	8.19	15.7	0.000479	1.73	LV	CELLSTATES	vCM1.0	control_PKP2	6	18
TRIM23	0.673	0.0472	0.13	0.245	4.63	11.1	0.00251	1.33	LV	CELLSTATES	vCM1.0	control_PKP2	6	18
CRK	0.67	0.0276	0.303	0.64	5.95	13.8	0.000924	1.56	LV	CELLSTATES	vCM1.0	control_PKP2	6	18
ZNF578	0.67	0.0348	0.0475	0.102	3.3	12.6	0.00142	1.46	LV	CELLSTATES	vCM1.0	control_PKP2	6	18
SMAD4	0.669	0.00494	0.104	0.234	4.47	22.9	5.23e-05	2.31	LV	CELLSTATES	vCM1.0	control_PKP2	6	18
CBLL1	0.667	0.0374	0.0754	0.137	3.85	12.2	0.00164	1.43	LV	CELLSTATES	vCM1.0	control_PKP2	6	18
PPM1L	0.666	0.00294	1.4	3.1	8.17	25.9	2.32e-05	2.53	LV	CELLSTATES	vCM1.0	control_PKP2	6	18
EIF4EBP2	0.663	0.00458	0.206	0.441	5.41	23.4	4.57e-05	2.34	LV	CELLSTATES	vCM1.0	control_PKP2	6	18
RMND5A	0.657	0.0182	0.325	0.639	5.99	15.8	0.000463	1.74	LV	CELLSTATES	vCM1.0	control_PKP2	6	18
KIAA1217	0.656	0.0384	1.82	3.8	8.54	12	0.00174	1.42	LV	CELLSTATES	vCM1.0	control_PKP2	6	18
TGFBR3	0.656	0.0217	0.548	1.25	6.88	14.9	0.000623	1.66	LV	CELLSTATES	vCM1.0	control_PKP2	6	18
COPS7B	0.655	0.0274	0.117	0.252	4.56	13.8	0.000908	1.56	LV	CELLSTATES	vCM1.0	control_PKP2	6	18
FAM204A	0.655	0.0161	0.181	0.36	5.15	16.5	0.000373	1.79	LV	CELLSTATES	vCM1.0	control_PKP2	6	18
PPM1B	0.654	0.00881	0.375	0.815	6.27	19.9	0.000126	2.06	LV	CELLSTATES	vCM1.0	control_PKP2	6	18
TUBE1	0.654	0.0299	0.522	1.01	6.67	13.4	0.00108	1.52	LV	CELLSTATES	vCM1.0	control_PKP2	6	18
SHQ1	0.653	0.0102	0.112	0.261	4.59	19.1	0.000159	1.99	LV	CELLSTATES	vCM1.0	control_PKP2	6	18
ZNF404	0.651	0.0457	0.0558	0.125	3.57	11.2	0.00235	1.34	LV	CELLSTATES	vCM1.0	control_PKP2	6	18
PITPNB	0.65	0.0406	0.534	1.21	6.85	11.8	0.00189	1.39	LV	CELLSTATES	vCM1.0	control_PKP2	6	18
RSRP1	0.649	0.0278	0.913	1.98	7.54	13.7	0.000945	1.56	LV	CELLSTATES	vCM1.0	control_PKP2	6	18
PTPRM	0.646	0.00941	4.83	10.2	9.96	19.5	0.000142	2.03	LV	CELLSTATES	vCM1.0	control_PKP2	6	18
SNX13	0.646	0.0187	0.499	1.05	6.66	15.6	0.000491	1.73	LV	CELLSTATES	vCM1.0	control_PKP2	6	18
OGT	0.639	0.042	0.582	1.13	6.82	11.7	0.00201	1.38	LV	CELLSTATES	vCM1.0	control_PKP2	6	18
ATG2B	0.633	0.0374	0.169	0.333	5.07	12.2	0.00164	1.43	LV	CELLSTATES	vCM1.0	control_PKP2	6	18
IDS	0.632	0.046	0.0714	0.17	3.97	11.2	0.00239	1.34	LV	CELLSTATES	vCM1.0	control_PKP2	6	18
MRPS23	0.63	0.0182	0.164	0.336	5.02	15.8	0.000466	1.74	LV	CELLSTATES	vCM1.0	control_PKP2	6	18
KIAA0825	0.629	0.0135	0.253	0.524	5.67	17.4	0.00027	1.87	LV	CELLSTATES	vCM1.0	control_PKP2	6	18
CDK19	0.627	0.0348	0.313	0.635	5.95	12.6	0.00141	1.46	LV	CELLSTATES	vCM1.0	control_PKP2	6	18
SYNE2	0.627	0.0158	0.667	1.48	7.1	16.6	0.00036	1.8	LV	CELLSTATES	vCM1.0	control_PKP2	6	18
HACL1	0.626	0.0182	0.14	0.296	4.82	15.8	0.000466	1.74	LV	CELLSTATES	vCM1.0	control_PKP2	6	18
NCBP3	0.624	0.0305	0.146	0.272	4.81	13.2	0.00112	1.52	LV	CELLSTATES	vCM1.0	control_PKP2	6	18
FAM173B	0.622	0.0431	0.0896	0.184	4.13	11.5	0.00211	1.37	LV	CELLSTATES	vCM1.0	control_PKP2	6	18
EFR3A	0.621	0.0093	0.246	0.527	5.67	19.6	0.000138	2.03	LV	CELLSTATES	vCM1.0	control_PKP2	6	18
NSUN2	0.619	0.0128	0.0868	0.161	4.07	17.8	0.000242	1.89	LV	CELLSTATES	vCM1.0	control_PKP2	6	18
OSER1	0.619	0.0228	0.086	0.171	4.09	14.6	0.000688	1.64	LV	CELLSTATES	vCM1.0	control_PKP2	6	18
KCTD3	0.617	0.00591	0.233	0.47	5.54	21.8	7.13e-05	2.23	LV	CELLSTATES	vCM1.0	control_PKP2	6	18
INTS2	0.611	0.0217	0.127	0.268	4.7	14.9	0.00062	1.66	LV	CELLSTATES	vCM1.0	control_PKP2	6	18
GIGYF1	0.61	0.0299	0.225	0.434	5.5	13.4	0.00108	1.52	LV	CELLSTATES	vCM1.0	control_PKP2	6	18
FGFR1OP	0.609	0.0197	0.153	0.297	4.89	15.4	0.000535	1.71	LV	CELLSTATES	vCM1.0	control_PKP2	6	18
ZNF827	0.609	0.0484	0.44	0.912	6.46	11	0.00262	1.32	LV	CELLSTATES	vCM1.0	control_PKP2	6	18
MAIP1	0.608	0.0204	0.0533	0.109	3.43	15.2	0.000567	1.69	LV	CELLSTATES	vCM1.0	control_PKP2	6	18
AC005261.1	0.606	0.00417	0.13	0.273	4.72	23.9	3.94e-05	2.38	LV	CELLSTATES	vCM1.0	control_PKP2	6	18
KANK1	0.606	0.00603	3.96	8.03	9.64	21.7	7.36e-05	2.22	LV	CELLSTATES	vCM1.0	control_PKP2	6	18
IQSEC2	0.605	0.0346	0.0512	0.121	3.49	12.6	0.0014	1.46	LV	CELLSTATES	vCM1.0	control_PKP2	6	18
NEDD4L	0.605	0.00441	0.62	1.31	6.98	23.6	4.3e-05	2.36	LV	CELLSTATES	vCM1.0	control_PKP2	6	18
NSL1	0.605	0.00873	0.175	0.35	5.11	20.1	0.000118	2.06	LV	CELLSTATES	vCM1.0	control_PKP2	6	18
PARD3B	0.605	0.0034	1.02	2.14	7.72	25.1	2.85e-05	2.47	LV	CELLSTATES	vCM1.0	control_PKP2	6	18
CEP350	0.603	0.00576	0.715	1.47	7.15	22	6.8e-05	2.24	LV	CELLSTATES	vCM1.0	control_PKP2	6	18
INSR	0.603	0.0372	1.92	4.19	8.63	12.2	0.00162	1.43	LV	CELLSTATES	vCM1.0	control_PKP2	6	18
OSBPL1A	0.603	0.00541	0.722	1.56	7.21	22.4	6.01e-05	2.27	LV	CELLSTATES	vCM1.0	control_PKP2	6	18
PLD1	0.603	0.00294	1.45	3.12	8.25	25.8	2.34e-05	2.53	LV	CELLSTATES	vCM1.0	control_PKP2	6	18
FMR1	0.599	0.0217	0.0707	0.149	3.86	14.9	0.000619	1.66	LV	CELLSTATES	vCM1.0	control_PKP2	6	18
SLX4IP	0.599	0.0274	0.141	0.306	4.86	13.8	0.000915	1.56	LV	CELLSTATES	vCM1.0	control_PKP2	6	18
GXYLT1	0.597	0.034	0.118	0.238	4.55	12.7	0.00136	1.47	LV	CELLSTATES	vCM1.0	control_PKP2	6	18
TOR1AIP1	0.596	0.0457	0.176	0.35	5.13	11.3	0.00233	1.34	LV	CELLSTATES	vCM1.0	control_PKP2	6	18
ZNF518A	0.596	0.00379	0.332	0.736	6.1	24.4	3.42e-05	2.42	LV	CELLSTATES	vCM1.0	control_PKP2	6	18
MKLN1	0.595	0.0135	1.46	3.16	8.24	17.5	0.00027	1.87	LV	CELLSTATES	vCM1.0	control_PKP2	6	18
GNA13	0.594	0.0382	0.133	0.266	4.72	12.1	0.00171	1.42	LV	CELLSTATES	vCM1.0	control_PKP2	6	18
INO80E	0.593	0.0497	0.0522	0.104	3.42	10.8	0.00274	1.3	LV	CELLSTATES	vCM1.0	control_PKP2	6	18
AC106791.1	0.585	0.0372	0.796	1.67	7.36	12.2	0.00162	1.43	LV	CELLSTATES	vCM1.0	control_PKP2	6	18
CCDC32	0.585	0.0227	0.173	0.351	5.12	14.7	0.00068	1.64	LV	CELLSTATES	vCM1.0	control_PKP2	6	18
MBNL1	0.584	0.0117	3.12	6.68	9.31	18.4	0.000199	1.93	LV	CELLSTATES	vCM1.0	control_PKP2	6	18
CYLD	0.583	0.0469	0.13	0.257	4.67	11.1	0.00247	1.33	LV	CELLSTATES	vCM1.0	control_PKP2	6	18
COX10	0.58	0.025	0.384	0.794	6.26	14.2	0.000793	1.6	LV	CELLSTATES	vCM1.0	control_PKP2	6	18
ERI2	0.58	0.0424	0.0967	0.194	4.25	11.6	0.00204	1.37	LV	CELLSTATES	vCM1.0	control_PKP2	6	18
GLRB	0.58	0.0331	0.0956	0.195	4.25	12.9	0.00129	1.48	LV	CELLSTATES	vCM1.0	control_PKP2	6	18
IFT74	0.578	0.00736	0.124	0.262	4.67	20.8	9.58e-05	2.13	LV	CELLSTATES	vCM1.0	control_PKP2	6	18
BBOF1	0.575	0.0485	0.106	0.214	4.4	11	0.00263	1.31	LV	CELLSTATES	vCM1.0	control_PKP2	6	18
C12orf4	0.573	0.0311	0.101	0.183	4.29	13.2	0.00115	1.51	LV	CELLSTATES	vCM1.0	control_PKP2	6	18
VPS41	0.573	0.0161	0.145	0.309	4.88	16.5	0.00037	1.79	LV	CELLSTATES	vCM1.0	control_PKP2	6	18
FAM221A	0.57	0.0439	0.0497	0.0948	3.33	11.4	0.00219	1.36	LV	CELLSTATES	vCM1.0	control_PKP2	6	18
USP25	0.57	0.0162	0.569	1.13	6.82	16.4	0.000378	1.79	LV	CELLSTATES	vCM1.0	control_PKP2	6	18
CERS6	0.569	0.0234	2.17	4.54	8.81	14.5	0.000712	1.63	LV	CELLSTATES	vCM1.0	control_PKP2	6	18
DHX40	0.569	0.0277	0.0617	0.127	3.65	13.8	0.000935	1.56	LV	CELLSTATES	vCM1.0	control_PKP2	6	18
LINC00882	0.569	0.0182	0.519	0.99	6.65	15.8	0.000465	1.74	LV	CELLSTATES	vCM1.0	control_PKP2	6	18
MEAF6	0.567	0.0198	0.0945	0.187	4.26	15.3	0.000545	1.7	LV	CELLSTATES	vCM1.0	control_PKP2	6	18
WDR35	0.564	0.0328	0.125	0.249	4.65	12.9	0.00127	1.48	LV	CELLSTATES	vCM1.0	control_PKP2	6	18
FAM227B	0.563	0.0355	0.554	1.05	6.75	12.5	0.00146	1.45	LV	CELLSTATES	vCM1.0	control_PKP2	6	18
GABPA	0.562	0.036	0.0803	0.155	3.99	12.4	0.00151	1.44	LV	CELLSTATES	vCM1.0	control_PKP2	6	18
DIP2B	0.561	0.0356	0.706	1.43	7.12	12.5	0.00148	1.45	LV	CELLSTATES	vCM1.0	control_PKP2	6	18
TRMT61B	0.561	0.00882	0.129	0.252	4.68	19.9	0.000128	2.05	LV	CELLSTATES	vCM1.0	control_PKP2	6	18
PACRGL	0.559	0.0186	0.083	0.173	4.08	15.7	0.000488	1.73	LV	CELLSTATES	vCM1.0	control_PKP2	6	18
STRBP	0.557	0.0263	0.83	1.71	7.4	14	0.000848	1.58	LV	CELLSTATES	vCM1.0	control_PKP2	6	18
SLAIN2	0.556	0.0382	0.345	0.669	6.07	12.1	0.00171	1.42	LV	CELLSTATES	vCM1.0	control_PKP2	6	18
SNTA1	0.556	0.047	0.515	0.963	6.63	11.1	0.00249	1.33	LV	CELLSTATES	vCM1.0	control_PKP2	6	18
ITPR2	0.554	0.0276	0.545	1.15	6.81	13.8	0.000925	1.56	LV	CELLSTATES	vCM1.0	control_PKP2	6	18
INSIG2	0.553	0.0457	0.0568	0.112	3.5	11.3	0.00234	1.34	LV	CELLSTATES	vCM1.0	control_PKP2	6	18
FASTKD1	0.552	0.0372	0.68	1.36	7.09	12.3	0.0016	1.43	LV	CELLSTATES	vCM1.0	control_PKP2	6	18
TMEM182	0.548	0.0291	0.85	1.64	7.42	13.5	0.00101	1.54	LV	CELLSTATES	vCM1.0	control_PKP2	6	18
CFLAR	0.544	0.0187	2.89	5.59	9.15	15.6	0.000498	1.73	LV	CELLSTATES	vCM1.0	control_PKP2	6	18
MAP3K5	0.544	0.0383	1.07	2.09	7.73	12.1	0.00172	1.42	LV	CELLSTATES	vCM1.0	control_PKP2	6	18
ZYG11B	0.539	0.025	0.369	0.74	6.2	14.2	0.00079	1.6	LV	CELLSTATES	vCM1.0	control_PKP2	6	18
CTTN	0.537	0.0392	0.57	1.18	6.86	12	0.00179	1.41	LV	CELLSTATES	vCM1.0	control_PKP2	6	18
TRPC1	0.537	0.0119	0.725	1.41	7.18	18.3	0.000204	1.93	LV	CELLSTATES	vCM1.0	control_PKP2	6	18
AATF	0.534	0.0417	0.0857	0.175	4.1	11.7	0.00199	1.38	LV	CELLSTATES	vCM1.0	control_PKP2	6	18
ELP1	0.532	0.0165	0.121	0.232	4.58	16.3	0.000389	1.78	LV	CELLSTATES	vCM1.0	control_PKP2	6	18
TXNDC16	0.53	0.0472	0.138	0.303	4.85	11.1	0.00252	1.33	LV	CELLSTATES	vCM1.0	control_PKP2	6	18
GIN1	0.529	0.0473	0.144	0.257	4.79	11	0.00253	1.32	LV	CELLSTATES	vCM1.0	control_PKP2	6	18
RYBP	0.526	0.0472	0.133	0.258	4.71	11.1	0.00252	1.33	LV	CELLSTATES	vCM1.0	control_PKP2	6	18
SH3PXD2A	0.525	0.0294	0.334	0.66	6.06	13.5	0.00103	1.53	LV	CELLSTATES	vCM1.0	control_PKP2	6	18
MKL2	0.515	0.0255	0.69	1.38	7.13	14.1	0.000815	1.59	LV	CELLSTATES	vCM1.0	control_PKP2	6	18
TSFM	0.514	0.0328	0.0595	0.119	3.57	12.9	0.00127	1.48	LV	CELLSTATES	vCM1.0	control_PKP2	6	18
APC	0.51	0.041	0.398	0.822	6.35	11.7	0.00195	1.39	LV	CELLSTATES	vCM1.0	control_PKP2	6	18
ARMH3	0.51	0.0342	1.09	2.16	7.75	12.7	0.00138	1.47	LV	CELLSTATES	vCM1.0	control_PKP2	6	18
BRCA1	0.507	0.0182	0.151	0.3	4.9	15.8	0.000459	1.74	LV	CELLSTATES	vCM1.0	control_PKP2	6	18
FAM135A	0.506	0.041	0.507	0.995	6.66	11.8	0.00193	1.39	LV	CELLSTATES	vCM1.0	control_PKP2	6	18
AC020928.1	0.505	0.041	0.121	0.233	4.58	11.7	0.00195	1.39	LV	CELLSTATES	vCM1.0	control_PKP2	6	18
THOC5	0.504	0.0374	0.0751	0.153	3.93	12.2	0.00164	1.43	LV	CELLSTATES	vCM1.0	control_PKP2	6	18
SUGT1	0.503	0.0234	0.113	0.209	4.47	14.6	0.000709	1.63	LV	CELLSTATES	vCM1.0	control_PKP2	6	18
TNRC6C	0.503	0.0299	0.894	1.71	7.46	13.4	0.00107	1.52	LV	CELLSTATES	vCM1.0	control_PKP2	6	18
UBE4A	0.502	0.0117	0.239	0.474	5.58	18.4	0.000199	1.93	LV	CELLSTATES	vCM1.0	control_PKP2	6	18
H6PD	0.501	0.0322	0.272	0.475	5.7	13	0.00123	1.49	LV	CELLSTATES	vCM1.0	control_PKP2	6	18

## Sheet: PVneg_control
Gene	logFC	FDR	mean_exp_control	mean_exp_genotype	logCPM	F	PValue	FDR_plot	Region	annotation_level	cell_state	comparison	Observations_genotype	Observations_reference
ACSM5	4.78	0.0054	0.0018	0.0603	0.897	35.7	1.47e-06	2.27	LV	CELLSTATES	vCM1.0	control_PVneg	8	18
MMP2-AS1	4.7	0.0156	0.0136	0.0202	1.71	24.3	3.01e-05	1.81	LV	CELLSTATES	vCM1.0	control_PVneg	8	18
AL133417.1	3.91	0.0187	0.00429	0.0132	0.482	22.2	5.14e-05	1.73	LV	CELLSTATES	vCM1.0	control_PVneg	8	18
SCGB3A2	3.77	0.0156	0.00529	0.0185	0.797	23.8	3.27e-05	1.81	LV	CELLSTATES	vCM1.0	control_PVneg	8	18
MAP2	3.66	0.0054	0.0214	0.206	3.65	36	1.34e-06	2.27	LV	CELLSTATES	vCM1.0	control_PVneg	8	18
NPPA-AS1	3.65	0.00846	0.00159	0.0237	0.0208	28.1	9.79e-06	2.07	LV	CELLSTATES	vCM1.0	control_PVneg	8	18
SPINK1	3.51	0.0371	0.00411	0.0169	0.636	18	0.000192	1.43	LV	CELLSTATES	vCM1.0	control_PVneg	8	18
EDA2R	3.37	0.00846	0.00464	0.0212	0.752	28.6	8.63e-06	2.07	LV	CELLSTATES	vCM1.0	control_PVneg	8	18
C14orf132	3.18	0.0197	0.0063	0.0305	1.23	21.6	6.24e-05	1.71	LV	CELLSTATES	vCM1.0	control_PVneg	8	18
XIRP2-AS1	2.99	0.00846	0.00646	0.0254	1.02	29.3	7.11e-06	2.07	LV	CELLSTATES	vCM1.0	control_PVneg	8	18
C1QTNF7	2.96	0.0324	0.0193	0.0626	2.38	18.9	0.000145	1.49	LV	CELLSTATES	vCM1.0	control_PVneg	8	18
AC090673.1	2.92	0.0146	0.00287	0.033	0.391	24.8	2.46e-05	1.84	LV	CELLSTATES	vCM1.0	control_PVneg	8	18
AC002463.1	2.85	0.0127	0.0106	0.0683	1.88	26	1.72e-05	1.9	LV	CELLSTATES	vCM1.0	control_PVneg	8	18
HYAL4	2.75	0.0275	0.00652	0.0384	1.21	19.7	0.00011	1.56	LV	CELLSTATES	vCM1.0	control_PVneg	8	18
MTRNR2L8	2.74	0.036	0.00428	0.0286	0.827	18.4	0.000172	1.44	LV	CELLSTATES	vCM1.0	control_PVneg	8	18
PLCE1-AS2	2.65	0.0423	0.00551	0.0203	0.764	17.1	0.000256	1.37	LV	CELLSTATES	vCM1.0	control_PVneg	8	18
STAT4	2.64	0.0367	0.0295	0.377	4.09	18.1	0.000187	1.43	LV	CELLSTATES	vCM1.0	control_PVneg	8	18
P3H2	2.55	0.0141	0.0274	0.11	3.13	25.3	2.1e-05	1.85	LV	CELLSTATES	vCM1.0	control_PVneg	8	18
HSPA2	2.52	0.041	0.00681	0.0269	1.18	17.4	0.000234	1.39	LV	CELLSTATES	vCM1.0	control_PVneg	8	18
PHLDA1	2.51	0.0427	0.0164	0.1	2.69	16.9	0.000276	1.37	LV	CELLSTATES	vCM1.0	control_PVneg	8	18
PLCE1	2.43	0.0025	0.219	0.999	6.16	45.5	1.7e-07	2.6	LV	CELLSTATES	vCM1.0	control_PVneg	8	18
UNC80	2.4	0.012	0.00906	0.0586	1.9	26.4	1.55e-05	1.92	LV	CELLSTATES	vCM1.0	control_PVneg	8	18
NFASC	2.34	0.0324	0.0114	0.0358	1.79	18.9	0.000145	1.49	LV	CELLSTATES	vCM1.0	control_PVneg	8	18
SPOCK1	2.3	0.0273	0.17	0.687	5.84	19.9	0.000106	1.56	LV	CELLSTATES	vCM1.0	control_PVneg	8	18
ANKRD33B	2.29	0.0157	0.0977	0.406	4.84	23.3	3.73e-05	1.8	LV	CELLSTATES	vCM1.0	control_PVneg	8	18
EEF1A1	2.26	0.0348	0.0633	0.236	4.31	18.6	0.000158	1.46	LV	CELLSTATES	vCM1.0	control_PVneg	8	18
IGSF10	2.23	0.0273	0.0102	0.0287	1.45	19.8	0.000108	1.56	LV	CELLSTATES	vCM1.0	control_PVneg	8	18
AMPH	2.08	0.015	0.015	0.0619	2.26	24.3	2.76e-05	1.82	LV	CELLSTATES	vCM1.0	control_PVneg	8	18
PHF21B	2.06	0.0229	0.00916	0.0712	1.75	20.9	7.79e-05	1.64	LV	CELLSTATES	vCM1.0	control_PVneg	8	18
BCL2	2.02	0.00617	0.297	1.24	6.53	34.2	2.1e-06	2.21	LV	CELLSTATES	vCM1.0	control_PVneg	8	18
AC018647.1	1.99	0.0156	0.0289	0.0371	2.57	23.6	3.38e-05	1.81	LV	CELLSTATES	vCM1.0	control_PVneg	8	18
AC124242.1	1.92	0.00846	0.0148	0.0264	1.73	28.7	8.4e-06	2.07	LV	CELLSTATES	vCM1.0	control_PVneg	8	18
TMEM9B-AS1	1.85	0.0488	0.0567	0.191	3.85	16.2	0.000349	1.31	LV	CELLSTATES	vCM1.0	control_PVneg	8	18
MATN2	1.84	0.0401	0.0682	0.122	3.88	17.6	0.000223	1.4	LV	CELLSTATES	vCM1.0	control_PVneg	8	18
MT-CO3	1.82	0.0494	0.653	2.09	7.52	16.1	0.000363	1.31	LV	CELLSTATES	vCM1.0	control_PVneg	8	18
C9orf84	1.81	0.00846	0.212	0.545	5.62	28.3	9.25e-06	2.07	LV	CELLSTATES	vCM1.0	control_PVneg	8	18
NEURL1B	1.76	0.0427	0.0219	0.115	2.84	16.9	0.000275	1.37	LV	CELLSTATES	vCM1.0	control_PVneg	8	18
HNMT	1.73	0.0169	0.0102	0.0275	1.42	22.8	4.37e-05	1.77	LV	CELLSTATES	vCM1.0	control_PVneg	8	18
ALDH1A2	1.72	0.0477	0.0673	0.141	4.01	16.4	0.000324	1.32	LV	CELLSTATES	vCM1.0	control_PVneg	8	18
AC058791.1	1.68	0.0413	0.232	0.453	5.59	17.3	0.000242	1.38	LV	CELLSTATES	vCM1.0	control_PVneg	8	18
MYLK-AS1	1.68	0.0157	0.0525	0.11	3.55	23.3	3.68e-05	1.8	LV	CELLSTATES	vCM1.0	control_PVneg	8	18
ILDR2	1.61	0.0146	0.0831	0.202	4.2	24.9	2.33e-05	1.84	LV	CELLSTATES	vCM1.0	control_PVneg	8	18
SGTB	1.59	0.041	0.0198	0.0483	2.2	17.4	0.000232	1.39	LV	CELLSTATES	vCM1.0	control_PVneg	8	18
AC108673.3	1.58	0.0493	0.0235	0.0252	2.21	16.2	0.000358	1.31	LV	CELLSTATES	vCM1.0	control_PVneg	8	18
LEPR	1.57	0.0131	0.0332	0.129	3.18	25.7	1.87e-05	1.88	LV	CELLSTATES	vCM1.0	control_PVneg	8	18
ANTXR2	1.56	0.0054	0.258	0.981	6.19	37.2	1.04e-06	2.27	LV	CELLSTATES	vCM1.0	control_PVneg	8	18
AC023590.1	1.54	0.0169	0.404	0.597	6.26	22.8	4.27e-05	1.77	LV	CELLSTATES	vCM1.0	control_PVneg	8	18
AL355315.1	1.53	0.0423	0.059	0.103	3.66	17.2	0.000254	1.37	LV	CELLSTATES	vCM1.0	control_PVneg	8	18
HTRA1	1.51	0.027	0.0415	0.107	3.26	20.1	9.77e-05	1.57	LV	CELLSTATES	vCM1.0	control_PVneg	8	18
PLCXD2	1.49	0.0365	0.0179	0.0362	2.04	18.2	0.000179	1.44	LV	CELLSTATES	vCM1.0	control_PVneg	8	18
AC027117.2	1.48	0.0187	0.266	0.518	5.83	22	5.43e-05	1.73	LV	CELLSTATES	vCM1.0	control_PVneg	8	18
AC091948.1	1.48	0.00846	0.341	0.872	6.33	30.5	5.2e-06	2.07	LV	CELLSTATES	vCM1.0	control_PVneg	8	18
CC2D2A	1.47	0.0199	0.0961	0.211	4.37	21.5	6.49e-05	1.7	LV	CELLSTATES	vCM1.0	control_PVneg	8	18
EXT1	1.47	0.0423	0.774	2.8	7.74	17.2	0.00025	1.37	LV	CELLSTATES	vCM1.0	control_PVneg	8	18
PLS3-AS1	1.45	0.0423	0.0508	0.155	3.69	17.1	0.000262	1.37	LV	CELLSTATES	vCM1.0	control_PVneg	8	18
UBALD2	1.45	0.0305	0.0286	0.0642	2.71	19.3	0.000127	1.52	LV	CELLSTATES	vCM1.0	control_PVneg	8	18
ALS2CR12	1.41	0.0197	0.157	0.308	5.08	21.6	6.18e-05	1.71	LV	CELLSTATES	vCM1.0	control_PVneg	8	18
FAM13C	1.41	0.0207	0.0865	0.273	4.48	21.3	6.88e-05	1.68	LV	CELLSTATES	vCM1.0	control_PVneg	8	18
RPGR	1.4	0.0272	0.0581	0.12	3.72	19.9	0.000104	1.57	LV	CELLSTATES	vCM1.0	control_PVneg	8	18
TMTC1	1.36	0.0388	0.543	1.29	6.99	17.8	0.000208	1.41	LV	CELLSTATES	vCM1.0	control_PVneg	8	18
XPR1	1.34	0.0423	2.89	8.02	9.52	17.1	0.000263	1.37	LV	CELLSTATES	vCM1.0	control_PVneg	8	18
AL357153.2	1.25	0.0388	0.116	0.18	4.5	17.8	0.000203	1.41	LV	CELLSTATES	vCM1.0	control_PVneg	8	18
NUF2	1.25	0.0464	0.0867	0.111	4.03	16.6	0.000309	1.33	LV	CELLSTATES	vCM1.0	control_PVneg	8	18
ZDHHC14	1.25	0.0187	0.421	1.43	6.86	21.9	5.58e-05	1.73	LV	CELLSTATES	vCM1.0	control_PVneg	8	18
DNAJC27-AS1	1.23	0.0355	0.0567	0.162	3.73	18.5	0.000166	1.45	LV	CELLSTATES	vCM1.0	control_PVneg	8	18
MED30	1.23	0.0446	0.0424	0.0543	3.07	16.7	0.000294	1.35	LV	CELLSTATES	vCM1.0	control_PVneg	8	18
RYBP	1.18	0.00846	0.133	0.256	4.81	28.8	8.06e-06	2.07	LV	CELLSTATES	vCM1.0	control_PVneg	8	18
LINC00513	1.11	0.0306	1.05	1.66	7.67	19.2	0.000132	1.51	LV	CELLSTATES	vCM1.0	control_PVneg	8	18
AC015971.1	1.1	0.0423	0.247	0.368	5.6	17	0.000265	1.37	LV	CELLSTATES	vCM1.0	control_PVneg	8	18
AC104596.1	1.08	0.026	0.318	0.571	6	20.3	9.18e-05	1.59	LV	CELLSTATES	vCM1.0	control_PVneg	8	18
RTN3	1.07	0.0398	0.273	0.449	5.77	17.6	0.000219	1.4	LV	CELLSTATES	vCM1.0	control_PVneg	8	18
ANKRA2	1.06	0.0146	0.0725	0.108	3.87	24.6	2.56e-05	1.84	LV	CELLSTATES	vCM1.0	control_PVneg	8	18
APPL2	1.06	0.0156	0.36	0.731	6.28	23.5	3.51e-05	1.81	LV	CELLSTATES	vCM1.0	control_PVneg	8	18
AC016831.7	1.05	0.0488	2.63	6.19	9.21	16.3	0.000335	1.31	LV	CELLSTATES	vCM1.0	control_PVneg	8	18
RRAS2	1.04	0.0284	0.334	0.701	6.21	19.6	0.000116	1.55	LV	CELLSTATES	vCM1.0	control_PVneg	8	18
FNDC3B	1.02	0.0306	2.14	5.8	9.06	19.2	0.000129	1.51	LV	CELLSTATES	vCM1.0	control_PVneg	8	18
ST8SIA5	1.01	0.0146	0.155	0.406	5.19	24.6	2.58e-05	1.84	LV	CELLSTATES	vCM1.0	control_PVneg	8	18
ZC2HC1A	0.985	0.0434	0.127	0.225	4.74	16.8	0.000283	1.36	LV	CELLSTATES	vCM1.0	control_PVneg	8	18
BRCA1	0.967	0.0164	0.151	0.254	4.91	23	4.02e-05	1.78	LV	CELLSTATES	vCM1.0	control_PVneg	8	18
CLHC1	0.948	0.0427	0.0963	0.184	4.32	17	0.000273	1.37	LV	CELLSTATES	vCM1.0	control_PVneg	8	18
SPIN1	0.945	0.00846	0.444	0.825	6.51	31.4	4.12e-06	2.07	LV	CELLSTATES	vCM1.0	control_PVneg	8	18
ZBTB1	0.938	0.0388	0.249	0.435	5.63	17.8	0.000206	1.41	LV	CELLSTATES	vCM1.0	control_PVneg	8	18
MFAP3	0.934	0.0197	0.202	0.321	5.31	21.6	6.29e-05	1.71	LV	CELLSTATES	vCM1.0	control_PVneg	8	18
GABRB1	0.924	0.0355	0.645	1.35	7.13	18.5	0.000165	1.45	LV	CELLSTATES	vCM1.0	control_PVneg	8	18
NSL1	0.902	0.012	0.175	0.293	5.13	26.4	1.55e-05	1.92	LV	CELLSTATES	vCM1.0	control_PVneg	8	18
ZNF827	0.814	0.0488	0.44	0.967	6.6	16.3	0.000345	1.31	LV	CELLSTATES	vCM1.0	control_PVneg	8	18
ZNF280D	0.789	0.0246	0.303	0.519	5.93	20.6	8.54e-05	1.61	LV	CELLSTATES	vCM1.0	control_PVneg	8	18
ENAH	0.763	0.00846	0.83	1.65	7.45	29.7	6.36e-06	2.07	LV	CELLSTATES	vCM1.0	control_PVneg	8	18
ZNF518A	0.71	0.027	0.332	0.605	6.1	20.1	9.91e-05	1.57	LV	CELLSTATES	vCM1.0	control_PVneg	8	18
NLK	0.699	0.0488	0.492	0.821	6.64	16.2	0.000352	1.31	LV	CELLSTATES	vCM1.0	control_PVneg	8	18
COBL	0.682	0.0366	0.673	1.27	7.12	18.2	0.000182	1.44	LV	CELLSTATES	vCM1.0	control_PVneg	8	18

## Sheet: RBM20_control
Gene	logFC	FDR	mean_exp_control	mean_exp_genotype	logCPM	F	PValue	FDR_plot	Region	annotation_level	cell_state	comparison	Observations_genotype	Observations_reference
BEX1	4.26	0.000364	0.00612	0.0545	1.56	42.1	3.59e-07	3.44	LV	CELLSTATES	vCM1.0	control_RBM20	8	18
HBA2	3.82	0.00359	0.00296	0.101	1.84	25.9	1.79e-05	2.45	LV	CELLSTATES	vCM1.0	control_RBM20	8	18
HBA1	3.62	0.00901	0.00142	0.0415	0.632	19.8	0.00011	2.05	LV	CELLSTATES	vCM1.0	control_RBM20	8	18
DNER	3.55	0.000303	0.0208	0.334	3.81	44.4	2.2e-07	3.52	LV	CELLSTATES	vCM1.0	control_RBM20	8	18
NPPA-AS1	3.54	0.00469	0.00159	0.028	0.198	24.2	2.91e-05	2.33	LV	CELLSTATES	vCM1.0	control_RBM20	8	18
IGKC	3.51	0.00572	0.00247	0.0171	0.22	22.9	4.27e-05	2.24	LV	CELLSTATES	vCM1.0	control_RBM20	8	18
ACSM5	3.27	0.0295	0.0018	0.0403	0.563	13.7	0.000857	1.53	LV	CELLSTATES	vCM1.0	control_RBM20	8	18
HBB	3.06	0.0211	0.0119	0.243	3.28	15.4	0.000466	1.68	LV	CELLSTATES	vCM1.0	control_RBM20	8	18
UNC80	3.04	0.000303	0.00906	0.109	2.39	44	2.39e-07	3.52	LV	CELLSTATES	vCM1.0	control_RBM20	8	18
C14orf132	3.02	0.00059	0.0063	0.0755	1.61	37.8	9.23e-07	3.23	LV	CELLSTATES	vCM1.0	control_RBM20	8	18
AC002463.1	2.93	0.00011	0.0106	0.0957	2.17	51.9	5.07e-08	3.96	LV	CELLSTATES	vCM1.0	control_RBM20	8	18
MFSD2A	2.93	0.0111	0.00201	0.0179	-0.2	18.7	0.000157	1.95	LV	CELLSTATES	vCM1.0	control_RBM20	8	18
AL356489.3	2.92	0.000684	0.00229	0.023	0.167	36.6	1.21e-06	3.17	LV	CELLSTATES	vCM1.0	control_RBM20	8	18
SCGB3A2	2.85	0.00289	0.00529	0.045	1.09	27.3	1.23e-05	2.54	LV	CELLSTATES	vCM1.0	control_RBM20	8	18
AL133346.1	2.84	1.15e-05	0.00781	0.102	1.97	78.1	7.53e-10	4.94	LV	CELLSTATES	vCM1.0	control_RBM20	8	18
PDE8B	2.82	0.0281	0.0163	0.179	2.95	14	0.000763	1.55	LV	CELLSTATES	vCM1.0	control_RBM20	8	18
SPINK1	2.8	0.00467	0.00411	0.0395	0.898	24.4	2.75e-05	2.33	LV	CELLSTATES	vCM1.0	control_RBM20	8	18
AC068234.1	2.73	0.00467	0.00669	0.0778	1.63	24.5	2.7e-05	2.33	LV	CELLSTATES	vCM1.0	control_RBM20	8	18
AP001021.2	2.73	0.0116	0.0266	0.216	3.38	18.5	0.000168	1.94	LV	CELLSTATES	vCM1.0	control_RBM20	8	18
GPR171	2.71	0.00121	0.00248	0.0145	0.038	33.1	2.77e-06	2.92	LV	CELLSTATES	vCM1.0	control_RBM20	8	18
SRCIN1	2.65	0.000646	0.0036	0.0544	1	37	1.1e-06	3.19	LV	CELLSTATES	vCM1.0	control_RBM20	8	18
HYAL4	2.64	0.000924	0.00652	0.0949	1.66	34.7	1.89e-06	3.03	LV	CELLSTATES	vCM1.0	control_RBM20	8	18
RPS6KA6	2.64	0.0212	0.00522	0.0304	0.96	15.4	0.000469	1.67	LV	CELLSTATES	vCM1.0	control_RBM20	8	18
AC004908.1	2.61	0.0201	0.00616	0.0331	0.976	15.6	0.000433	1.7	LV	CELLSTATES	vCM1.0	control_RBM20	8	18
NEB	2.61	5.67e-05	0.0825	0.541	4.94	61	1.02e-08	4.25	LV	CELLSTATES	vCM1.0	control_RBM20	8	18
PHF21B	2.6	7.69e-05	0.00916	0.12	2.16	55.8	2.53e-08	4.11	LV	CELLSTATES	vCM1.0	control_RBM20	8	18
EDA2R	2.59	0.000924	0.00464	0.0388	0.88	34.8	1.84e-06	3.03	LV	CELLSTATES	vCM1.0	control_RBM20	8	18
P2RX6	2.59	0.00443	0.0139	0.0746	2.08	24.8	2.47e-05	2.35	LV	CELLSTATES	vCM1.0	control_RBM20	8	18
SLC6A6	2.59	0.0176	0.12	0.961	5.61	16.5	0.000327	1.76	LV	CELLSTATES	vCM1.0	control_RBM20	8	18
WNT9A	2.57	0.00517	0.133	0.811	5.44	23.3	3.78e-05	2.29	LV	CELLSTATES	vCM1.0	control_RBM20	8	18
GRIA3	2.54	0.000436	0.054	0.46	4.45	40.7	4.87e-07	3.36	LV	CELLSTATES	vCM1.0	control_RBM20	8	18
NFASC	2.54	7.69e-05	0.0114	0.221	2.78	56.8	2.1e-08	4.11	LV	CELLSTATES	vCM1.0	control_RBM20	8	18
NNAT	2.51	0.024	0.00972	0.0229	1.18	14.8	0.000587	1.62	LV	CELLSTATES	vCM1.0	control_RBM20	8	18
AL162632.3	2.5	0.00901	0.00162	0.0133	-0.526	19.8	0.000111	2.05	LV	CELLSTATES	vCM1.0	control_RBM20	8	18
L3MBTL4	2.5	0.00885	0.0905	0.769	5.25	20	0.000103	2.05	LV	CELLSTATES	vCM1.0	control_RBM20	8	18
PHYHIP	2.43	0.0399	0.00249	0.0132	-0.108	12.1	0.00154	1.4	LV	CELLSTATES	vCM1.0	control_RBM20	8	18
AC127496.5	2.35	0.0213	0.00135	0.0136	-0.533	15.3	0.00048	1.67	LV	CELLSTATES	vCM1.0	control_RBM20	8	18
LDLRAD4-AS1	2.34	0.00734	0.00547	0.0162	0.594	21.3	6.79e-05	2.13	LV	CELLSTATES	vCM1.0	control_RBM20	8	18
DHRS9	2.3	0.00468	0.00311	0.0216	0.306	24.3	2.86e-05	2.33	LV	CELLSTATES	vCM1.0	control_RBM20	8	18
MYL4	2.29	0.00277	0.0843	0.573	4.95	28	1.01e-05	2.56	LV	CELLSTATES	vCM1.0	control_RBM20	8	18
UCHL1	2.29	0.0121	0.00328	0.025	0.427	18.3	0.000179	1.92	LV	CELLSTATES	vCM1.0	control_RBM20	8	18
MTRNR2L8	2.24	0.0265	0.00428	0.0458	0.882	14.3	0.00069	1.58	LV	CELLSTATES	vCM1.0	control_RBM20	8	18
SOCS1	2.24	0.0306	0.0109	0.0735	1.82	13.5	0.000923	1.51	LV	CELLSTATES	vCM1.0	control_RBM20	8	18
ARRB1	2.23	0.000305	0.0392	0.278	3.82	43.6	2.6e-07	3.52	LV	CELLSTATES	vCM1.0	control_RBM20	8	18
AC106895.1	2.22	0.0371	0.0841	0.173	4.14	12.5	0.00132	1.43	LV	CELLSTATES	vCM1.0	control_RBM20	8	18
PRKG2	2.2	0.00654	0.00483	0.0244	0.811	22	5.63e-05	2.18	LV	CELLSTATES	vCM1.0	control_RBM20	8	18
AP002439.1	2.18	0.00826	0.00268	0.015	-0.0382	20.4	9.02e-05	2.08	LV	CELLSTATES	vCM1.0	control_RBM20	8	18
NEURL1B	2.18	0.00059	0.0219	0.155	2.97	37.8	9.29e-07	3.23	LV	CELLSTATES	vCM1.0	control_RBM20	8	18
LINC00672	2.17	0.0121	0.00227	0.0173	-0.174	18.2	0.000182	1.92	LV	CELLSTATES	vCM1.0	control_RBM20	8	18
VASH1	2.14	0.00896	0.00552	0.0393	1.1	19.9	0.000106	2.05	LV	CELLSTATES	vCM1.0	control_RBM20	8	18
ABCC4	2.12	0.00263	0.0575	0.415	4.4	28.6	8.79e-06	2.58	LV	CELLSTATES	vCM1.0	control_RBM20	8	18
SH3BP5	2.11	0.0194	0.0455	0.154	3.5	15.9	0.000398	1.71	LV	CELLSTATES	vCM1.0	control_RBM20	8	18
AL162586.1	2.1	0.00295	0.0297	0.147	3.14	27	1.32e-05	2.53	LV	CELLSTATES	vCM1.0	control_RBM20	8	18
IGSF10	2.09	0.000479	0.0102	0.0718	1.79	39.9	5.74e-07	3.32	LV	CELLSTATES	vCM1.0	control_RBM20	8	18
AC018643.1	2.08	0.024	0.0154	0.0403	1.85	14.8	0.000589	1.62	LV	CELLSTATES	vCM1.0	control_RBM20	8	18
AC022075.1	2.07	0.00901	0.00723	0.032	1.2	19.7	0.000112	2.05	LV	CELLSTATES	vCM1.0	control_RBM20	8	18
AL021068.1	2.06	0.0324	0.0094	0.0238	1.19	13.3	0.001	1.49	LV	CELLSTATES	vCM1.0	control_RBM20	8	18
COL16A1	2.04	0.00362	0.0581	0.381	4.34	25.8	1.88e-05	2.44	LV	CELLSTATES	vCM1.0	control_RBM20	8	18
FAM81B	2.03	0.012	0.00906	0.0569	1.66	18.3	0.000177	1.92	LV	CELLSTATES	vCM1.0	control_RBM20	8	18
AC090673.1	2.02	0.0179	0.00287	0.0183	-0.0216	16.3	0.000343	1.75	LV	CELLSTATES	vCM1.0	control_RBM20	8	18
DNAI1	2	0.0197	0.00471	0.0785	1.02	15.8	0.000411	1.7	LV	CELLSTATES	vCM1.0	control_RBM20	8	18
LRP8	2	0.00133	0.011	0.0419	1.68	32.2	3.48e-06	2.88	LV	CELLSTATES	vCM1.0	control_RBM20	8	18
AL139807.1	1.98	0.000338	0.0315	0.156	3.24	42.8	3.1e-07	3.47	LV	CELLSTATES	vCM1.0	control_RBM20	8	18
ADGRL3	1.96	0.00358	0.322	2.04	6.79	26	1.74e-05	2.45	LV	CELLSTATES	vCM1.0	control_RBM20	8	18
PLCE1	1.95	0.000646	0.219	1.18	6.09	37	1.1e-06	3.19	LV	CELLSTATES	vCM1.0	control_RBM20	8	18
CES3	1.94	0.0085	0.00846	0.0407	1.33	20.3	9.49e-05	2.07	LV	CELLSTATES	vCM1.0	control_RBM20	8	18
AC044849.1	1.89	0.0409	0.0081	0.0216	0.922	12	0.00163	1.39	LV	CELLSTATES	vCM1.0	control_RBM20	8	18
EDNRA	1.89	0.0227	0.325	1.04	6.21	15	0.000545	1.64	LV	CELLSTATES	vCM1.0	control_RBM20	8	18
C1QTNF1-AS1	1.88	0.0122	0.0372	0.125	3.21	18.2	0.000185	1.91	LV	CELLSTATES	vCM1.0	control_RBM20	8	18
C5orf46	1.87	0.0062	0.0498	0.272	3.91	22.3	5.09e-05	2.21	LV	CELLSTATES	vCM1.0	control_RBM20	8	18
AC018832.1	1.86	0.047	0.0129	0.0254	1.45	11.4	0.00205	1.33	LV	CELLSTATES	vCM1.0	control_RBM20	8	18
AP005131.1	1.86	0.00901	0.0359	0.138	3.18	19.9	0.000107	2.05	LV	CELLSTATES	vCM1.0	control_RBM20	8	18
LINC00211	1.85	0.0398	0.0155	0.0625	2.1	12.2	0.00153	1.4	LV	CELLSTATES	vCM1.0	control_RBM20	8	18
PPM1E	1.84	0.02	0.131	0.727	5.35	15.7	0.000425	1.7	LV	CELLSTATES	vCM1.0	control_RBM20	8	18
URB1	1.84	0.0002	0.102	0.43	4.8	48.1	1.05e-07	3.7	LV	CELLSTATES	vCM1.0	control_RBM20	8	18
ARSJ	1.83	0.0103	0.00643	0.0213	0.797	19.1	0.000137	1.99	LV	CELLSTATES	vCM1.0	control_RBM20	8	18
PTPN13	1.83	0.00279	0.015	0.0656	2.19	27.6	1.12e-05	2.55	LV	CELLSTATES	vCM1.0	control_RBM20	8	18
AL138921.1	1.82	0.0353	0.00577	0.0175	0.559	12.9	0.00118	1.45	LV	CELLSTATES	vCM1.0	control_RBM20	8	18
MUM1L1	1.82	0.00776	0.0645	0.322	4.2	21	7.44e-05	2.11	LV	CELLSTATES	vCM1.0	control_RBM20	8	18
PARP15	1.82	0.0132	0.00379	0.0215	0.338	17.8	0.000211	1.88	LV	CELLSTATES	vCM1.0	control_RBM20	8	18
XIRP2-AS1	1.8	0.0245	0.00646	0.0323	0.873	14.7	0.000603	1.61	LV	CELLSTATES	vCM1.0	control_RBM20	8	18
AC073062.1	1.79	0.0372	0.00373	0.0156	0.252	12.5	0.00133	1.43	LV	CELLSTATES	vCM1.0	control_RBM20	8	18
DNAAF1	1.78	0.0467	0.0058	0.0317	1.01	11.4	0.00202	1.33	LV	CELLSTATES	vCM1.0	control_RBM20	8	18
GLT8D2	1.78	0.00663	0.0338	0.116	3.16	21.9	5.83e-05	2.18	LV	CELLSTATES	vCM1.0	control_RBM20	8	18
TMEM100	1.78	0.038	0.0355	0.131	3.16	12.3	0.00143	1.42	LV	CELLSTATES	vCM1.0	control_RBM20	8	18
ECE1	1.77	0.000538	0.0912	0.467	4.83	38.8	7.42e-07	3.27	LV	CELLSTATES	vCM1.0	control_RBM20	8	18
PITPNC1	1.77	0.0101	0.0856	0.529	4.9	19.2	0.000135	1.99	LV	CELLSTATES	vCM1.0	control_RBM20	8	18
SOCS2	1.77	0.00992	0.0566	0.22	3.86	19.3	0.000129	2	LV	CELLSTATES	vCM1.0	control_RBM20	8	18
AL137024.1	1.76	0.00295	0.01	0.0343	1.41	27	1.34e-05	2.53	LV	CELLSTATES	vCM1.0	control_RBM20	8	18
LINC02268	1.75	0.00517	0.0237	0.0766	2.55	23.3	3.8e-05	2.29	LV	CELLSTATES	vCM1.0	control_RBM20	8	18
RTN4	1.75	0.00663	0.139	0.682	5.35	21.9	5.83e-05	2.18	LV	CELLSTATES	vCM1.0	control_RBM20	8	18
AC104170.1	1.74	0.00279	0.0302	0.139	3.13	27.6	1.15e-05	2.55	LV	CELLSTATES	vCM1.0	control_RBM20	8	18
FLNB	1.74	0.00654	0.435	1.77	6.82	22	5.58e-05	2.18	LV	CELLSTATES	vCM1.0	control_RBM20	8	18
LINC00670	1.74	0.00279	0.0542	0.197	3.79	27.5	1.16e-05	2.55	LV	CELLSTATES	vCM1.0	control_RBM20	8	18
ZNF30-AS1	1.74	0.023	0.00849	0.0141	0.938	14.9	0.000558	1.64	LV	CELLSTATES	vCM1.0	control_RBM20	8	18
AC073592.1	1.73	0.021	0.00986	0.0254	1.19	15.4	0.000463	1.68	LV	CELLSTATES	vCM1.0	control_RBM20	8	18
EEF1A1	1.73	0.0497	0.0633	0.364	4.38	11.1	0.00229	1.3	LV	CELLSTATES	vCM1.0	control_RBM20	8	18
HVCN1	1.73	0.0288	0.0837	0.306	4.42	13.8	0.000816	1.54	LV	CELLSTATES	vCM1.0	control_RBM20	8	18
ACADL	1.72	0.0073	0.0115	0.0357	1.58	21.4	6.66e-05	2.14	LV	CELLSTATES	vCM1.0	control_RBM20	8	18
MAP2	1.72	0.00877	0.0214	0.124	2.74	20.1	9.95e-05	2.06	LV	CELLSTATES	vCM1.0	control_RBM20	8	18
PALM2	1.71	0.00349	0.046	0.157	3.51	26.2	1.65e-05	2.46	LV	CELLSTATES	vCM1.0	control_RBM20	8	18
PIK3IP1	1.71	0.0031	0.0304	0.149	3.16	26.7	1.44e-05	2.51	LV	CELLSTATES	vCM1.0	control_RBM20	8	18
SLC7A8	1.71	0.00452	0.104	0.517	4.91	24.6	2.58e-05	2.35	LV	CELLSTATES	vCM1.0	control_RBM20	8	18
WARS2-IT1	1.71	0.0227	0.0108	0.035	1.5	15	0.000546	1.64	LV	CELLSTATES	vCM1.0	control_RBM20	8	18
AC058791.1	1.7	0.00167	0.232	0.918	5.94	30.8	4.95e-06	2.78	LV	CELLSTATES	vCM1.0	control_RBM20	8	18
ALDH1A2	1.69	0.00826	0.0673	0.216	4.16	20.4	9.06e-05	2.08	LV	CELLSTATES	vCM1.0	control_RBM20	8	18
CARMIL1	1.69	0.0371	0.302	1.24	6.34	12.5	0.00132	1.43	LV	CELLSTATES	vCM1.0	control_RBM20	8	18
TMEM184A	1.69	0.0356	0.0211	0.0728	2.34	12.7	0.00123	1.45	LV	CELLSTATES	vCM1.0	control_RBM20	8	18
MNS1	1.68	0.0278	0.00438	0.018	0.424	14.1	0.000751	1.56	LV	CELLSTATES	vCM1.0	control_RBM20	8	18
TMEM236	1.68	0.0464	0.0143	0.0561	1.95	11.5	0.00199	1.33	LV	CELLSTATES	vCM1.0	control_RBM20	8	18
C5AR1	1.67	0.0049	0.0476	0.315	3.95	23.8	3.27e-05	2.31	LV	CELLSTATES	vCM1.0	control_RBM20	8	18
DNALI1	1.66	0.0178	0.00363	0.0154	0.196	16.4	0.000335	1.75	LV	CELLSTATES	vCM1.0	control_RBM20	8	18
TTLL7	1.66	0.0199	0.0722	0.298	4.3	15.7	0.00042	1.7	LV	CELLSTATES	vCM1.0	control_RBM20	8	18
KLHL4	1.64	0.0359	0.013	0.0571	1.83	12.7	0.00125	1.44	LV	CELLSTATES	vCM1.0	control_RBM20	8	18
AL033384.2	1.63	0.0111	0.0512	0.199	3.81	18.7	0.000158	1.95	LV	CELLSTATES	vCM1.0	control_RBM20	8	18
MAFK	1.61	0.000479	0.168	0.779	5.57	39.7	5.97e-07	3.32	LV	CELLSTATES	vCM1.0	control_RBM20	8	18
SPECC1L	1.61	0.037	0.0154	0.0284	1.72	12.6	0.00131	1.43	LV	CELLSTATES	vCM1.0	control_RBM20	8	18
AC068234.2	1.6	0.0115	0.00743	0.0381	1.18	18.5	0.000165	1.94	LV	CELLSTATES	vCM1.0	control_RBM20	8	18
FAM161A	1.6	0.000513	0.0309	0.16	3.21	39.2	6.73e-07	3.29	LV	CELLSTATES	vCM1.0	control_RBM20	8	18
INAFM2	1.6	0.00794	0.0202	0.0824	2.44	20.9	7.81e-05	2.1	LV	CELLSTATES	vCM1.0	control_RBM20	8	18
CEP126	1.58	0.0158	0.0187	0.0647	2.38	16.9	0.000279	1.8	LV	CELLSTATES	vCM1.0	control_RBM20	8	18
STX2	1.58	0.0105	0.0361	0.174	3.33	18.9	0.000144	1.98	LV	CELLSTATES	vCM1.0	control_RBM20	8	18
UNC13D	1.58	0.00727	0.0282	0.118	2.95	21.4	6.59e-05	2.14	LV	CELLSTATES	vCM1.0	control_RBM20	8	18
HDX	1.57	0.0213	0.0268	0.118	2.84	15.3	0.00048	1.67	LV	CELLSTATES	vCM1.0	control_RBM20	8	18
ABCG2	1.56	0.00492	0.051	0.247	3.85	23.8	3.33e-05	2.31	LV	CELLSTATES	vCM1.0	control_RBM20	8	18
AP000646.1	1.55	0.0402	0.00436	0.0154	0.249	12.1	0.00156	1.4	LV	CELLSTATES	vCM1.0	control_RBM20	8	18
P2RY12	1.55	0.0316	0.00704	0.0236	0.898	13.4	0.000966	1.5	LV	CELLSTATES	vCM1.0	control_RBM20	8	18
AC012617.1	1.54	0.0275	0.00687	0.0164	0.742	14.1	0.000736	1.56	LV	CELLSTATES	vCM1.0	control_RBM20	8	18
MCM6	1.54	0.0375	0.00602	0.0158	0.578	12.4	0.00138	1.43	LV	CELLSTATES	vCM1.0	control_RBM20	8	18
MED12L	1.54	0.00161	0.0728	0.321	4.33	31	4.65e-06	2.79	LV	CELLSTATES	vCM1.0	control_RBM20	8	18
RPGR	1.53	0.000303	0.0581	0.285	4.05	44.9	2.01e-07	3.52	LV	CELLSTATES	vCM1.0	control_RBM20	8	18
AC110285.2	1.52	0.0296	0.0108	0.0431	1.56	13.7	0.000872	1.53	LV	CELLSTATES	vCM1.0	control_RBM20	8	18
LRRC1	1.52	0.00826	0.174	0.501	5.34	20.5	8.93e-05	2.08	LV	CELLSTATES	vCM1.0	control_RBM20	8	18
MYLK-AS1	1.52	0.0049	0.0525	0.158	3.62	23.8	3.28e-05	2.31	LV	CELLSTATES	vCM1.0	control_RBM20	8	18
SLC22A5	1.52	0.00172	0.322	1.25	6.39	30.6	5.2e-06	2.76	LV	CELLSTATES	vCM1.0	control_RBM20	8	18
AP003096.1	1.51	0.0437	0.0621	0.154	3.69	11.7	0.00181	1.36	LV	CELLSTATES	vCM1.0	control_RBM20	8	18
LDLRAD4	1.51	5.67e-05	1.47	5.15	8.54	60.5	1.12e-08	4.25	LV	CELLSTATES	vCM1.0	control_RBM20	8	18
IL1R1	1.5	0.017	0.0244	0.109	2.81	16.6	0.000309	1.77	LV	CELLSTATES	vCM1.0	control_RBM20	8	18
SCN3B	1.5	0.0154	0.00737	0.0287	0.977	17	0.000269	1.81	LV	CELLSTATES	vCM1.0	control_RBM20	8	18
HMGN1	1.48	0.000203	0.223	0.696	5.71	47.4	1.2e-07	3.69	LV	CELLSTATES	vCM1.0	control_RBM20	8	18
P2RX1	1.48	0.0201	0.00539	0.0194	0.716	15.6	0.000432	1.7	LV	CELLSTATES	vCM1.0	control_RBM20	8	18
AC100803.3	1.47	0.0386	0.237	0.581	5.66	12.2	0.00148	1.41	LV	CELLSTATES	vCM1.0	control_RBM20	8	18
EFHD2	1.47	0.0062	0.0282	0.117	2.87	22.2	5.21e-05	2.21	LV	CELLSTATES	vCM1.0	control_RBM20	8	18
RGS11	1.47	0.00614	0.0535	0.185	3.77	22.4	4.95e-05	2.21	LV	CELLSTATES	vCM1.0	control_RBM20	8	18
ZNF536	1.47	0.0154	0.307	1.26	6.36	17	0.00027	1.81	LV	CELLSTATES	vCM1.0	control_RBM20	8	18
PDCD4	1.46	0.00263	0.169	0.545	5.35	28.5	8.99e-06	2.58	LV	CELLSTATES	vCM1.0	control_RBM20	8	18
PQLC1	1.45	0.00127	0.0885	0.29	4.4	32.7	3.08e-06	2.9	LV	CELLSTATES	vCM1.0	control_RBM20	8	18
AC020909.2	1.44	0.0128	0.183	0.642	5.52	18	0.000198	1.89	LV	CELLSTATES	vCM1.0	control_RBM20	8	18
INTU	1.43	0.000571	0.299	0.807	6.04	38.3	8.25e-07	3.24	LV	CELLSTATES	vCM1.0	control_RBM20	8	18
PABPN1	1.43	0.0062	0.244	0.685	5.75	22.2	5.17e-05	2.21	LV	CELLSTATES	vCM1.0	control_RBM20	8	18
LINC00513	1.41	0.00279	1.05	3.68	8.03	27.7	1.1e-05	2.55	LV	CELLSTATES	vCM1.0	control_RBM20	8	18
AL359715.1	1.4	0.0245	0.00919	0.0278	1.24	14.6	0.000613	1.61	LV	CELLSTATES	vCM1.0	control_RBM20	8	18
MCAM	1.4	0.0201	0.0449	0.148	3.43	15.6	0.000435	1.7	LV	CELLSTATES	vCM1.0	control_RBM20	8	18
NCKIPSD	1.4	0.0225	0.0251	0.0732	2.58	15.1	0.000526	1.65	LV	CELLSTATES	vCM1.0	control_RBM20	8	18
PRKD1	1.4	0.00487	0.0835	0.346	4.48	23.9	3.19e-05	2.31	LV	CELLSTATES	vCM1.0	control_RBM20	8	18
SLC44A1	1.4	0.00616	0.411	1.35	6.65	22.4	5.01e-05	2.21	LV	CELLSTATES	vCM1.0	control_RBM20	8	18
ADM	1.38	0.047	0.0533	0.211	3.81	11.4	0.00204	1.33	LV	CELLSTATES	vCM1.0	control_RBM20	8	18
C9orf84	1.38	0.00398	0.212	0.654	5.63	25.3	2.17e-05	2.4	LV	CELLSTATES	vCM1.0	control_RBM20	8	18
GK3P	1.38	0.0172	0.0351	0.104	3.07	16.6	0.000316	1.77	LV	CELLSTATES	vCM1.0	control_RBM20	8	18
HBP1	1.38	0.00794	0.172	0.487	5.28	20.9	7.72e-05	2.1	LV	CELLSTATES	vCM1.0	control_RBM20	8	18
SH3BP5-AS1	1.37	0.00467	0.0308	0.0794	2.82	24.3	2.82e-05	2.33	LV	CELLSTATES	vCM1.0	control_RBM20	8	18
IQUB	1.36	0.000924	0.0168	0.0661	2.15	34.6	1.94e-06	3.03	LV	CELLSTATES	vCM1.0	control_RBM20	8	18
MID1	1.36	0.047	0.144	0.437	5.17	11.4	0.00205	1.33	LV	CELLSTATES	vCM1.0	control_RBM20	8	18
MTURN	1.36	0.0179	0.0246	0.0951	2.64	16.3	0.000343	1.75	LV	CELLSTATES	vCM1.0	control_RBM20	8	18
DAAM2	1.35	0.0128	0.08	0.26	4.24	17.9	0.000202	1.89	LV	CELLSTATES	vCM1.0	control_RBM20	8	18
LPIN1	1.35	0.0022	0.279	0.978	6.15	29.6	6.77e-06	2.66	LV	CELLSTATES	vCM1.0	control_RBM20	8	18
MYLK	1.35	0.0308	0.0205	0.0704	2.33	13.5	0.000936	1.51	LV	CELLSTATES	vCM1.0	control_RBM20	8	18
LGI4	1.34	0.0354	0.0713	0.189	4.01	12.8	0.0012	1.45	LV	CELLSTATES	vCM1.0	control_RBM20	8	18
PAG1	1.34	0.00856	0.237	0.767	5.83	20.2	9.61e-05	2.07	LV	CELLSTATES	vCM1.0	control_RBM20	8	18
AC244021.1	1.33	0.0306	0.0353	0.132	3.16	13.5	0.000919	1.51	LV	CELLSTATES	vCM1.0	control_RBM20	8	18
GOLGA8N	1.33	0.00663	0.0265	0.0544	2.55	21.9	5.81e-05	2.18	LV	CELLSTATES	vCM1.0	control_RBM20	8	18
ASPG	1.32	0.00362	0.0358	0.198	3.43	25.8	1.86e-05	2.44	LV	CELLSTATES	vCM1.0	control_RBM20	8	18
ENKD1	1.32	0.0278	0.0102	0.0344	1.35	14.1	0.000749	1.56	LV	CELLSTATES	vCM1.0	control_RBM20	8	18
GEN1	1.32	0.00654	0.113	0.345	4.72	22	5.61e-05	2.18	LV	CELLSTATES	vCM1.0	control_RBM20	8	18
KCNAB2	1.32	0.00264	0.107	0.333	4.66	28.4	9.26e-06	2.58	LV	CELLSTATES	vCM1.0	control_RBM20	8	18
SNAP47	1.32	0.0013	0.183	0.528	5.39	32.5	3.25e-06	2.88	LV	CELLSTATES	vCM1.0	control_RBM20	8	18
FMO5	1.31	0.05	0.177	0.643	5.4	11.1	0.00232	1.3	LV	CELLSTATES	vCM1.0	control_RBM20	8	18
CFAP46	1.3	0.0286	0.00953	0.0284	1.24	13.9	0.000804	1.54	LV	CELLSTATES	vCM1.0	control_RBM20	8	18
ZNF423	1.3	0.00951	0.0157	0.0735	2.14	19.5	0.000119	2.02	LV	CELLSTATES	vCM1.0	control_RBM20	8	18
AC016831.7	1.29	0.00121	2.63	9.53	9.4	33.2	2.75e-06	2.92	LV	CELLSTATES	vCM1.0	control_RBM20	8	18
AC090409.2	1.29	0.0304	0.00721	0.0199	0.847	13.5	0.00091	1.52	LV	CELLSTATES	vCM1.0	control_RBM20	8	18
WDR63	1.29	0.0109	0.0303	0.146	3.12	18.8	0.000152	1.96	LV	CELLSTATES	vCM1.0	control_RBM20	8	18
MXD4	1.28	0.00877	0.087	0.244	4.28	20.1	0.0001	2.06	LV	CELLSTATES	vCM1.0	control_RBM20	8	18
PDCD1LG2	1.28	0.0358	0.0117	0.0481	1.64	12.7	0.00124	1.45	LV	CELLSTATES	vCM1.0	control_RBM20	8	18
ATOH8	1.27	0.0257	0.019	0.0787	2.3	14.4	0.000663	1.59	LV	CELLSTATES	vCM1.0	control_RBM20	8	18
C6	1.27	0.0489	0.392	1.18	6.6	11.2	0.00221	1.31	LV	CELLSTATES	vCM1.0	control_RBM20	8	18
CASC2	1.27	0.019	0.0372	0.132	3.32	16	0.000385	1.72	LV	CELLSTATES	vCM1.0	control_RBM20	8	18
PAPPA	1.27	0.00794	0.0541	0.15	3.59	20.8	7.96e-05	2.1	LV	CELLSTATES	vCM1.0	control_RBM20	8	18
PDE3B	1.27	0.00279	0.547	2.02	7.16	27.6	1.14e-05	2.55	LV	CELLSTATES	vCM1.0	control_RBM20	8	18
SNCA	1.27	0.0377	0.0317	0.114	3.02	12.4	0.0014	1.42	LV	CELLSTATES	vCM1.0	control_RBM20	8	18
SUSD5	1.27	0.0354	0.0106	0.0337	1.48	12.8	0.00121	1.45	LV	CELLSTATES	vCM1.0	control_RBM20	8	18
CASC1	1.26	0.0201	0.0263	0.0929	2.73	15.6	0.000432	1.7	LV	CELLSTATES	vCM1.0	control_RBM20	8	18
MAML2	1.26	0.0484	0.174	0.51	5.32	11.3	0.00216	1.32	LV	CELLSTATES	vCM1.0	control_RBM20	8	18
MORN2	1.26	0.00231	0.0156	0.0422	1.87	29.1	7.57e-06	2.64	LV	CELLSTATES	vCM1.0	control_RBM20	8	18
AC079922.2	1.25	0.0256	0.0181	0.0437	2.07	14.5	0.000652	1.59	LV	CELLSTATES	vCM1.0	control_RBM20	8	18
DDX60	1.25	0.0109	0.0208	0.0535	2.29	18.7	0.000153	1.96	LV	CELLSTATES	vCM1.0	control_RBM20	8	18
DLGAP1	1.25	0.0254	0.0969	0.368	4.63	14.5	0.000645	1.6	LV	CELLSTATES	vCM1.0	control_RBM20	8	18
NAALADL2-AS2	1.25	0.018	0.0105	0.0319	1.38	16.2	0.000351	1.74	LV	CELLSTATES	vCM1.0	control_RBM20	8	18
TMTC1	1.25	0.00478	0.543	2.01	7.13	24	3.08e-05	2.32	LV	CELLSTATES	vCM1.0	control_RBM20	8	18
ANTXR1	1.24	0.0272	0.0359	0.103	3.17	14.2	0.000719	1.57	LV	CELLSTATES	vCM1.0	control_RBM20	8	18
CXCL17	1.24	0.0179	0.0179	0.0688	2.22	16.3	0.000339	1.75	LV	CELLSTATES	vCM1.0	control_RBM20	8	18
GALNT18	1.24	0.00517	0.212	0.694	5.66	23.4	3.71e-05	2.29	LV	CELLSTATES	vCM1.0	control_RBM20	8	18
LMOD1	1.24	0.0245	0.0406	0.106	3.2	14.6	0.000612	1.61	LV	CELLSTATES	vCM1.0	control_RBM20	8	18
ZNF117	1.24	0.0341	0.0284	0.0842	2.7	13	0.00109	1.47	LV	CELLSTATES	vCM1.0	control_RBM20	8	18
LAMA3	1.23	0.00813	0.0923	0.248	4.42	20.6	8.43e-05	2.09	LV	CELLSTATES	vCM1.0	control_RBM20	8	18
MPP4	1.23	0.0307	0.0162	0.0288	1.77	13.5	0.000926	1.51	LV	CELLSTATES	vCM1.0	control_RBM20	8	18
SMOC2	1.23	0.0295	0.0151	0.0471	1.97	13.7	0.000862	1.53	LV	CELLSTATES	vCM1.0	control_RBM20	8	18
DOCK5	1.22	0.00878	0.964	3.31	7.89	20.1	0.000101	2.06	LV	CELLSTATES	vCM1.0	control_RBM20	8	18
AL354794.1	1.21	0.0494	0.0891	0.19	4.17	11.1	0.00226	1.31	LV	CELLSTATES	vCM1.0	control_RBM20	8	18
COL23A1	1.21	0.0409	0.53	2.23	7.17	12	0.00164	1.39	LV	CELLSTATES	vCM1.0	control_RBM20	8	18
PCAT14	1.21	0.034	0.0109	0.0181	1.26	13.1	0.00108	1.47	LV	CELLSTATES	vCM1.0	control_RBM20	8	18
PCNT	1.21	0.0352	0.422	1.07	6.51	12.9	0.00117	1.45	LV	CELLSTATES	vCM1.0	control_RBM20	8	18
UBALD2	1.21	0.0104	0.0286	0.0703	2.69	19	0.000139	1.98	LV	CELLSTATES	vCM1.0	control_RBM20	8	18
AC100793.2	1.2	0.0494	0.092	0.247	4.3	11.2	0.00226	1.31	LV	CELLSTATES	vCM1.0	control_RBM20	8	18
ATAD2	1.2	0.000436	0.413	1.26	6.58	40.7	4.85e-07	3.36	LV	CELLSTATES	vCM1.0	control_RBM20	8	18
NFE2L1	1.2	0.00011	0.191	0.529	5.43	52.8	4.34e-08	3.96	LV	CELLSTATES	vCM1.0	control_RBM20	8	18
COL7A1	1.19	0.0194	0.0586	0.251	4.02	15.9	0.000395	1.71	LV	CELLSTATES	vCM1.0	control_RBM20	8	18
LCA5	1.19	0.0402	0.0168	0.0471	1.92	12.1	0.00157	1.4	LV	CELLSTATES	vCM1.0	control_RBM20	8	18
NPHP4	1.19	0.0135	0.0747	0.208	4.1	17.7	0.000217	1.87	LV	CELLSTATES	vCM1.0	control_RBM20	8	18
MTM1	1.17	0.00295	0.141	0.501	5.11	27.1	1.3e-05	2.53	LV	CELLSTATES	vCM1.0	control_RBM20	8	18
OSBPL6	1.17	0.00467	0.203	0.598	5.55	24.4	2.79e-05	2.33	LV	CELLSTATES	vCM1.0	control_RBM20	8	18
UPP1	1.17	0.00885	0.118	0.331	4.68	20	0.000103	2.05	LV	CELLSTATES	vCM1.0	control_RBM20	8	18
PABPC4	1.16	0.0062	0.222	0.611	5.64	22.2	5.21e-05	2.21	LV	CELLSTATES	vCM1.0	control_RBM20	8	18
SLC25A21-AS1	1.16	0.0348	0.0304	0.0608	2.62	12.9	0.00115	1.46	LV	CELLSTATES	vCM1.0	control_RBM20	8	18
YBX3	1.16	0.0147	0.343	1.13	6.37	17.3	0.000247	1.83	LV	CELLSTATES	vCM1.0	control_RBM20	8	18
ADSSL1	1.15	0.00598	0.081	0.192	4.16	22.5	4.75e-05	2.22	LV	CELLSTATES	vCM1.0	control_RBM20	8	18
EPHA7	1.15	0.0128	0.158	0.449	5.19	17.9	0.000203	1.89	LV	CELLSTATES	vCM1.0	control_RBM20	8	18
FAM13C	1.15	0.0257	0.0865	0.342	4.5	14.4	0.000664	1.59	LV	CELLSTATES	vCM1.0	control_RBM20	8	18
OTOA	1.15	0.0381	0.0129	0.0542	1.82	12.3	0.00144	1.42	LV	CELLSTATES	vCM1.0	control_RBM20	8	18
PAFAH2	1.15	0.0237	0.0696	0.182	3.93	14.8	0.000577	1.63	LV	CELLSTATES	vCM1.0	control_RBM20	8	18
UBE2Q2L	1.15	0.0405	0.144	0.418	4.95	12.1	0.00159	1.39	LV	CELLSTATES	vCM1.0	control_RBM20	8	18
AC006547.1	1.14	0.0295	0.18	0.461	5.29	13.7	0.000865	1.53	LV	CELLSTATES	vCM1.0	control_RBM20	8	18
CFAP70	1.14	0.00295	0.15	0.383	5.02	27.1	1.31e-05	2.53	LV	CELLSTATES	vCM1.0	control_RBM20	8	18
KRBA1	1.14	0.0106	0.118	0.334	4.74	18.9	0.000147	1.97	LV	CELLSTATES	vCM1.0	control_RBM20	8	18
MBNL3	1.14	0.0142	0.0643	0.13	3.72	17.5	0.000233	1.85	LV	CELLSTATES	vCM1.0	control_RBM20	8	18
MISP3	1.14	0.0212	0.0174	0.0618	2.06	15.4	0.000472	1.67	LV	CELLSTATES	vCM1.0	control_RBM20	8	18
NEDD9	1.14	0.00901	0.0682	0.255	4.1	19.8	0.00011	2.05	LV	CELLSTATES	vCM1.0	control_RBM20	8	18
SLC25A27	1.14	0.015	0.411	1.09	6.47	17.2	0.000254	1.82	LV	CELLSTATES	vCM1.0	control_RBM20	8	18
SLC7A2	1.14	0.0166	0.388	1.22	6.51	16.7	0.000298	1.78	LV	CELLSTATES	vCM1.0	control_RBM20	8	18
ZC3H12B	1.14	0.0401	0.0251	0.101	2.73	12.1	0.00155	1.4	LV	CELLSTATES	vCM1.0	control_RBM20	8	18
ZNF214	1.14	0.0371	0.00988	0.0335	1.3	12.6	0.00131	1.43	LV	CELLSTATES	vCM1.0	control_RBM20	8	18
ABAT	1.13	0.00782	0.103	0.253	4.52	21	7.55e-05	2.11	LV	CELLSTATES	vCM1.0	control_RBM20	8	18
AC008575.1	1.13	0.0467	0.00595	0.0133	0.573	11.4	0.00202	1.33	LV	CELLSTATES	vCM1.0	control_RBM20	8	18
ADAMTS9-AS2	1.13	0.0377	0.429	1.22	6.66	12.4	0.0014	1.42	LV	CELLSTATES	vCM1.0	control_RBM20	8	18
CC2D2A	1.13	0.0135	0.0961	0.312	4.47	17.7	0.000219	1.87	LV	CELLSTATES	vCM1.0	control_RBM20	8	18
GPCPD1	1.13	0.0381	0.281	0.683	5.83	12.3	0.00145	1.42	LV	CELLSTATES	vCM1.0	control_RBM20	8	18
HEG1	1.13	0.0197	0.382	1.12	6.44	15.8	0.000412	1.7	LV	CELLSTATES	vCM1.0	control_RBM20	8	18
HTRA1	1.13	0.0187	0.0415	0.109	3.2	16.1	0.000368	1.73	LV	CELLSTATES	vCM1.0	control_RBM20	8	18
IFT20	1.13	0.0135	0.0606	0.199	3.9	17.6	0.00022	1.87	LV	CELLSTATES	vCM1.0	control_RBM20	8	18
IRF6	1.13	0.0306	0.018	0.061	2.16	13.5	0.000919	1.51	LV	CELLSTATES	vCM1.0	control_RBM20	8	18
KLHL36	1.13	0.0229	0.154	0.482	5.16	14.9	0.000554	1.64	LV	CELLSTATES	vCM1.0	control_RBM20	8	18
SLC1A3	1.13	0.00398	2.23	7.2	9.06	25.3	2.17e-05	2.4	LV	CELLSTATES	vCM1.0	control_RBM20	8	18
SLC38A6	1.13	0.00498	0.109	0.251	4.53	23.7	3.4e-05	2.3	LV	CELLSTATES	vCM1.0	control_RBM20	8	18
TCTN1	1.13	0.000963	0.0957	0.302	4.51	34.3	2.09e-06	3.02	LV	CELLSTATES	vCM1.0	control_RBM20	8	18
HSPH1	1.12	0.0341	0.0399	0.12	3.14	13.1	0.00109	1.47	LV	CELLSTATES	vCM1.0	control_RBM20	8	18
RHOBTB1	1.12	0.0121	0.319	0.99	6.23	18.2	0.00018	1.92	LV	CELLSTATES	vCM1.0	control_RBM20	8	18
RANBP17	1.11	0.0126	0.237	0.807	5.85	18	0.000195	1.9	LV	CELLSTATES	vCM1.0	control_RBM20	8	18
TECTA	1.11	0.0288	0.0221	0.0635	2.32	13.8	0.000821	1.54	LV	CELLSTATES	vCM1.0	control_RBM20	8	18
LRRC34	1.1	0.0206	0.0309	0.075	2.74	15.5	0.000451	1.69	LV	CELLSTATES	vCM1.0	control_RBM20	8	18
NCBP3	1.1	0.00161	0.146	0.338	4.92	31.1	4.55e-06	2.79	LV	CELLSTATES	vCM1.0	control_RBM20	8	18
CD226	1.09	0.0201	0.035	0.114	3.09	15.7	0.000429	1.7	LV	CELLSTATES	vCM1.0	control_RBM20	8	18
TUB	1.09	0.00901	0.0877	0.2	4.19	19.7	0.000112	2.05	LV	CELLSTATES	vCM1.0	control_RBM20	8	18
ZNF737	1.09	0.0204	0.0472	0.0901	3.22	15.6	0.000445	1.69	LV	CELLSTATES	vCM1.0	control_RBM20	8	18
MKNK2	1.08	0.0245	0.0676	0.211	4.05	14.6	0.000617	1.61	LV	CELLSTATES	vCM1.0	control_RBM20	8	18
URB1-AS1	1.08	0.0301	0.0285	0.0567	2.52	13.6	0.000899	1.52	LV	CELLSTATES	vCM1.0	control_RBM20	8	18
AKTIP	1.07	0.0301	0.113	0.338	4.69	13.6	0.0009	1.52	LV	CELLSTATES	vCM1.0	control_RBM20	8	18
PEBP4	1.07	0.0147	0.811	2.03	7.43	17.3	0.000247	1.83	LV	CELLSTATES	vCM1.0	control_RBM20	8	18
RASSF4	1.07	0.00767	0.31	0.797	6.04	21.2	7.2e-05	2.12	LV	CELLSTATES	vCM1.0	control_RBM20	8	18
SLC25A21	1.07	0.0196	0.0971	0.233	4.38	15.8	0.000406	1.71	LV	CELLSTATES	vCM1.0	control_RBM20	8	18
ULK1	1.07	0.00592	0.177	0.453	5.27	22.7	4.59e-05	2.23	LV	CELLSTATES	vCM1.0	control_RBM20	8	18
ILDR2	1.06	0.0284	0.0831	0.227	4.14	14	0.000784	1.55	LV	CELLSTATES	vCM1.0	control_RBM20	8	18
LIG4	1.06	0.0179	0.0416	0.0817	3.04	16.3	0.000339	1.75	LV	CELLSTATES	vCM1.0	control_RBM20	8	18
PDZD2	1.06	0.0266	3.76	11.6	9.79	14.3	0.000695	1.58	LV	CELLSTATES	vCM1.0	control_RBM20	8	18
AC022784.3	1.05	0.0225	0.0876	0.215	4.26	15	0.000531	1.65	LV	CELLSTATES	vCM1.0	control_RBM20	8	18
APPL2	1.05	0.000915	0.36	0.942	6.32	35.2	1.68e-06	3.04	LV	CELLSTATES	vCM1.0	control_RBM20	8	18
CPEB4	1.05	0.017	3.23	9.85	9.57	16.6	0.000311	1.77	LV	CELLSTATES	vCM1.0	control_RBM20	8	18
LENG8	1.05	0.00687	0.284	0.784	5.97	21.7	6.18e-05	2.16	LV	CELLSTATES	vCM1.0	control_RBM20	8	18
TP53INP1	1.05	0.046	0.0943	0.193	4.26	11.5	0.00196	1.34	LV	CELLSTATES	vCM1.0	control_RBM20	8	18
PNCK	1.04	0.0165	0.018	0.0544	2.12	16.8	0.000295	1.78	LV	CELLSTATES	vCM1.0	control_RBM20	8	18
ATP8B2	1.03	0.0266	0.0349	0.1	2.96	14.3	0.000699	1.57	LV	CELLSTATES	vCM1.0	control_RBM20	8	18
FAM186A	1.03	0.0354	0.0165	0.044	1.96	12.8	0.00119	1.45	LV	CELLSTATES	vCM1.0	control_RBM20	8	18
NEU3	1.03	0.0128	0.115	0.3	4.67	17.9	0.000199	1.89	LV	CELLSTATES	vCM1.0	control_RBM20	8	18
SRPX	1.03	0.0301	0.116	0.414	4.89	13.6	0.000895	1.52	LV	CELLSTATES	vCM1.0	control_RBM20	8	18
VEGFA	1.03	0.0219	0.408	0.932	6.37	15.2	0.000498	1.66	LV	CELLSTATES	vCM1.0	control_RBM20	8	18
COPS7B	1.02	0.00401	0.117	0.251	4.6	25.2	2.21e-05	2.4	LV	CELLSTATES	vCM1.0	control_RBM20	8	18
OSBPL11	1.02	0.0226	0.196	0.491	5.38	15	0.000537	1.65	LV	CELLSTATES	vCM1.0	control_RBM20	8	18
RORA	1.02	0.0329	0.73	1.8	7.28	13.2	0.00104	1.48	LV	CELLSTATES	vCM1.0	control_RBM20	8	18
SLC35G1	1.02	0.01	0.0669	0.185	3.9	19.2	0.000131	2	LV	CELLSTATES	vCM1.0	control_RBM20	8	18
USP6NL	1.02	0.00813	0.148	0.43	5.05	20.7	8.27e-05	2.09	LV	CELLSTATES	vCM1.0	control_RBM20	8	18
AC006355.2	1.01	0.0472	0.0601	0.136	3.6	11.4	0.00208	1.33	LV	CELLSTATES	vCM1.0	control_RBM20	8	18
IFT122	1.01	0.00773	0.196	0.533	5.46	21.1	7.36e-05	2.11	LV	CELLSTATES	vCM1.0	control_RBM20	8	18
LEPR	1.01	0.0154	0.0332	0.0964	2.94	17	0.000271	1.81	LV	CELLSTATES	vCM1.0	control_RBM20	8	18
OGT	1.01	0.00359	0.582	1.5	6.96	25.9	1.81e-05	2.45	LV	CELLSTATES	vCM1.0	control_RBM20	8	18
RND3	1.01	0.0341	0.0823	0.204	4.11	13.1	0.00108	1.47	LV	CELLSTATES	vCM1.0	control_RBM20	8	18
ERAP1	1	0.0419	0.593	1.36	6.95	11.9	0.0017	1.38	LV	CELLSTATES	vCM1.0	control_RBM20	8	18
KCNQ4	1	0.046	0.0243	0.0888	2.56	11.5	0.00197	1.34	LV	CELLSTATES	vCM1.0	control_RBM20	8	18
NAAA	0.992	0.0338	0.0577	0.28	3.97	13.1	0.00107	1.47	LV	CELLSTATES	vCM1.0	control_RBM20	8	18
TMEM107	0.991	0.0402	0.011	0.0315	1.34	12.1	0.00157	1.4	LV	CELLSTATES	vCM1.0	control_RBM20	8	18
FAM117B	0.99	0.0116	0.109	0.338	4.68	18.5	0.000167	1.94	LV	CELLSTATES	vCM1.0	control_RBM20	8	18
ZMYND8	0.987	0.00813	0.945	2.63	7.73	20.7	8.4e-05	2.09	LV	CELLSTATES	vCM1.0	control_RBM20	8	18
EFCAB13	0.981	0.0374	0.0564	0.148	3.66	12.5	0.00135	1.43	LV	CELLSTATES	vCM1.0	control_RBM20	8	18
CFAP221	0.978	0.0356	0.0147	0.064	1.95	12.7	0.00123	1.45	LV	CELLSTATES	vCM1.0	control_RBM20	8	18
AC091167.6	0.973	0.0179	0.0201	0.0698	2.28	16.3	0.000341	1.75	LV	CELLSTATES	vCM1.0	control_RBM20	8	18
ZDHHC11B	0.971	0.0436	0.174	0.476	5.33	11.7	0.0018	1.36	LV	CELLSTATES	vCM1.0	control_RBM20	8	18
GPR173	0.969	0.0341	0.025	0.0907	2.63	13	0.0011	1.47	LV	CELLSTATES	vCM1.0	control_RBM20	8	18
PSME4	0.969	0.0273	1.16	2.93	7.95	14.2	0.000729	1.56	LV	CELLSTATES	vCM1.0	control_RBM20	8	18
ARGLU1	0.965	0.00517	0.691	1.57	7.13	23.4	3.7e-05	2.29	LV	CELLSTATES	vCM1.0	control_RBM20	8	18
FAM214A	0.965	0.00967	0.591	1.64	7.04	19.4	0.000124	2.01	LV	CELLSTATES	vCM1.0	control_RBM20	8	18
ACSS1	0.963	0.00839	0.421	0.97	6.47	20.3	9.3e-05	2.08	LV	CELLSTATES	vCM1.0	control_RBM20	8	18
MTMR14	0.962	0.00124	0.193	0.499	5.4	32.9	2.94e-06	2.91	LV	CELLSTATES	vCM1.0	control_RBM20	8	18
ADAT2	0.959	0.0375	0.0303	0.0687	2.66	12.4	0.00138	1.43	LV	CELLSTATES	vCM1.0	control_RBM20	8	18
INTS3	0.958	0.00935	0.103	0.282	4.51	19.6	0.000117	2.03	LV	CELLSTATES	vCM1.0	control_RBM20	8	18
UACA	0.955	0.00469	0.314	0.788	6.08	24.2	2.93e-05	2.33	LV	CELLSTATES	vCM1.0	control_RBM20	8	18
FAM227A	0.954	0.0121	0.0702	0.242	4.1	18.2	0.000182	1.92	LV	CELLSTATES	vCM1.0	control_RBM20	8	18
XPR1	0.953	0.0213	2.89	8.68	9.36	15.4	0.000475	1.67	LV	CELLSTATES	vCM1.0	control_RBM20	8	18
FAM69B	0.944	0.0472	0.0196	0.0456	2.06	11.4	0.00207	1.33	LV	CELLSTATES	vCM1.0	control_RBM20	8	18
PHKA1	0.942	0.0166	0.0973	0.25	4.42	16.7	0.000299	1.78	LV	CELLSTATES	vCM1.0	control_RBM20	8	18
SLC16A12	0.936	0.0377	0.0621	0.189	3.82	12.4	0.00139	1.42	LV	CELLSTATES	vCM1.0	control_RBM20	8	18
ANKRA2	0.934	0.00231	0.0725	0.146	3.9	29.2	7.49e-06	2.64	LV	CELLSTATES	vCM1.0	control_RBM20	8	18
LMLN	0.933	0.0278	0.0681	0.206	3.93	14.1	0.000751	1.56	LV	CELLSTATES	vCM1.0	control_RBM20	8	18
XPO1	0.933	0.00821	0.379	1.1	6.42	20.6	8.64e-05	2.09	LV	CELLSTATES	vCM1.0	control_RBM20	8	18
KIAA0825	0.931	0.00279	0.253	0.682	5.8	27.7	1.1e-05	2.55	LV	CELLSTATES	vCM1.0	control_RBM20	8	18
AL357153.2	0.929	0.00889	0.116	0.302	4.63	20	0.000104	2.05	LV	CELLSTATES	vCM1.0	control_RBM20	8	18
GTF2IRD1	0.928	0.0354	0.825	2.18	7.5	12.8	0.0012	1.45	LV	CELLSTATES	vCM1.0	control_RBM20	8	18
TOMM34	0.927	0.0458	0.0203	0.0398	2.05	11.5	0.00194	1.34	LV	CELLSTATES	vCM1.0	control_RBM20	8	18
ANKRD42	0.925	0.0288	0.0317	0.0729	2.76	13.8	0.000828	1.54	LV	CELLSTATES	vCM1.0	control_RBM20	8	18
AP4B1	0.924	0.0286	0.0323	0.0673	2.74	13.9	0.000803	1.54	LV	CELLSTATES	vCM1.0	control_RBM20	8	18
ABCA8	0.922	0.0348	0.342	0.917	6.26	12.9	0.00116	1.46	LV	CELLSTATES	vCM1.0	control_RBM20	8	18
DHRS3	0.922	0.0408	0.151	0.458	5.15	12	0.00162	1.39	LV	CELLSTATES	vCM1.0	control_RBM20	8	18
BICD1	0.92	0.0173	0.295	0.864	6.05	16.5	0.00032	1.76	LV	CELLSTATES	vCM1.0	control_RBM20	8	18
NRBP2	0.919	0.0201	0.0863	0.223	4.23	15.6	0.000438	1.7	LV	CELLSTATES	vCM1.0	control_RBM20	8	18
DIP2B	0.918	0.00813	0.706	1.77	7.23	20.6	8.43e-05	2.09	LV	CELLSTATES	vCM1.0	control_RBM20	8	18
GABPB2	0.914	0.0141	0.268	0.743	5.88	17.5	0.000231	1.85	LV	CELLSTATES	vCM1.0	control_RBM20	8	18
KDM3A	0.911	0.00592	0.167	0.405	5.14	22.7	4.55e-05	2.23	LV	CELLSTATES	vCM1.0	control_RBM20	8	18
CDK9	0.909	0.0319	0.0386	0.0883	3.07	13.3	0.000984	1.5	LV	CELLSTATES	vCM1.0	control_RBM20	8	18
CEACAM1	0.903	0.0356	0.0347	0.128	3.1	12.7	0.00123	1.45	LV	CELLSTATES	vCM1.0	control_RBM20	8	18
CRB1	0.9	0.0355	0.0572	0.13	3.63	12.8	0.00122	1.45	LV	CELLSTATES	vCM1.0	control_RBM20	8	18
AC015813.2	0.899	0.0295	0.111	0.243	4.47	13.7	0.00086	1.53	LV	CELLSTATES	vCM1.0	control_RBM20	8	18
DYNC2H1	0.899	0.0262	0.109	0.28	4.58	14.4	0.000678	1.58	LV	CELLSTATES	vCM1.0	control_RBM20	8	18
PCMTD2	0.898	0.0311	0.236	0.484	5.51	13.4	0.000947	1.51	LV	CELLSTATES	vCM1.0	control_RBM20	8	18
LMCD1-AS1	0.895	0.0295	0.381	0.761	6.21	13.7	0.000857	1.53	LV	CELLSTATES	vCM1.0	control_RBM20	8	18
CRTC2	0.894	0.0494	0.0286	0.0729	2.63	11.1	0.00226	1.31	LV	CELLSTATES	vCM1.0	control_RBM20	8	18
ATP2C1	0.893	0.00676	0.908	2.19	7.58	21.8	5.99e-05	2.17	LV	CELLSTATES	vCM1.0	control_RBM20	8	18
RPGRIP1L	0.89	0.0225	0.0352	0.0836	2.93	15	0.000533	1.65	LV	CELLSTATES	vCM1.0	control_RBM20	8	18
SMC6	0.884	0.00517	0.368	0.945	6.31	23.4	3.69e-05	2.29	LV	CELLSTATES	vCM1.0	control_RBM20	8	18
PPWD1	0.883	0.00264	0.191	0.468	5.34	28.3	9.35e-06	2.58	LV	CELLSTATES	vCM1.0	control_RBM20	8	18
SNHG22	0.883	0.0455	0.0892	0.211	4.22	11.6	0.0019	1.34	LV	CELLSTATES	vCM1.0	control_RBM20	8	18
PGAP2	0.881	0.019	0.131	0.382	4.9	16	0.00038	1.72	LV	CELLSTATES	vCM1.0	control_RBM20	8	18
BRD8	0.88	0.00279	0.0945	0.266	4.44	27.7	1.12e-05	2.55	LV	CELLSTATES	vCM1.0	control_RBM20	8	18
ALS2CR12	0.878	0.0348	0.157	0.387	5.08	12.9	0.00115	1.46	LV	CELLSTATES	vCM1.0	control_RBM20	8	18
C19orf44	0.873	0.0287	0.0279	0.0564	2.53	13.9	0.000809	1.54	LV	CELLSTATES	vCM1.0	control_RBM20	8	18
CAPN7	0.869	0.00351	0.723	1.57	7.19	26.2	1.68e-05	2.45	LV	CELLSTATES	vCM1.0	control_RBM20	8	18
MLEC	0.868	0.0119	0.122	0.311	4.75	18.4	0.000173	1.93	LV	CELLSTATES	vCM1.0	control_RBM20	8	18
ULK4	0.868	0.0344	0.14	0.488	5.17	13	0.00112	1.46	LV	CELLSTATES	vCM1.0	control_RBM20	8	18
HMGN2	0.864	0.0356	0.086	0.227	4.26	12.8	0.00122	1.45	LV	CELLSTATES	vCM1.0	control_RBM20	8	18
RSRP1	0.862	0.00826	0.913	2.11	7.58	20.4	9.04e-05	2.08	LV	CELLSTATES	vCM1.0	control_RBM20	8	18
MEAF6	0.858	0.00989	0.0945	0.244	4.37	19.3	0.000128	2	LV	CELLSTATES	vCM1.0	control_RBM20	8	18
MICAL2	0.857	0.00614	0.298	0.744	6.01	22.4	4.93e-05	2.21	LV	CELLSTATES	vCM1.0	control_RBM20	8	18
THOC5	0.856	0.00395	0.0751	0.175	4	25.4	2.1e-05	2.4	LV	CELLSTATES	vCM1.0	control_RBM20	8	18
FAM173B	0.855	0.0111	0.0896	0.207	4.2	18.6	0.000159	1.95	LV	CELLSTATES	vCM1.0	control_RBM20	8	18
FRRS1	0.85	0.018	0.0948	0.228	4.32	16.3	0.000349	1.74	LV	CELLSTATES	vCM1.0	control_RBM20	8	18
ZDHHC14	0.846	0.0288	0.421	1.58	6.72	13.8	0.000817	1.54	LV	CELLSTATES	vCM1.0	control_RBM20	8	18
SLC46A3	0.844	0.0256	0.199	0.373	5.25	14.5	0.000654	1.59	LV	CELLSTATES	vCM1.0	control_RBM20	8	18
GORASP1	0.842	0.0131	0.0658	0.121	3.67	17.8	0.000208	1.88	LV	CELLSTATES	vCM1.0	control_RBM20	8	18
SOBP	0.842	0.00794	0.492	1.14	6.68	20.8	7.98e-05	2.1	LV	CELLSTATES	vCM1.0	control_RBM20	8	18
CPED1	0.838	0.00951	1.66	3.82	8.42	19.5	0.00012	2.02	LV	CELLSTATES	vCM1.0	control_RBM20	8	18
GSE1	0.835	0.0128	0.472	1.26	6.72	17.9	0.0002	1.89	LV	CELLSTATES	vCM1.0	control_RBM20	8	18
UCKL1	0.835	0.0219	0.226	0.427	5.48	15.2	0.000505	1.66	LV	CELLSTATES	vCM1.0	control_RBM20	8	18
LIPE-AS1	0.834	0.00221	0.193	0.533	5.43	29.5	6.95e-06	2.66	LV	CELLSTATES	vCM1.0	control_RBM20	8	18
MAP3K7CL	0.834	0.0245	0.0311	0.0835	2.8	14.6	0.000616	1.61	LV	CELLSTATES	vCM1.0	control_RBM20	8	18
AES	0.831	0.00952	0.207	0.555	5.52	19.5	0.000121	2.02	LV	CELLSTATES	vCM1.0	control_RBM20	8	18
PSMD6	0.831	0.0163	0.0598	0.103	3.56	16.8	0.000291	1.79	LV	CELLSTATES	vCM1.0	control_RBM20	8	18
BMP2K	0.829	0.0206	0.385	0.842	6.31	15.5	0.000454	1.69	LV	CELLSTATES	vCM1.0	control_RBM20	8	18
C5orf51	0.829	0.0341	0.0648	0.147	3.77	13.1	0.00109	1.47	LV	CELLSTATES	vCM1.0	control_RBM20	8	18
SYNE2	0.828	0.00826	0.667	1.59	7.15	20.4	8.99e-05	2.08	LV	CELLSTATES	vCM1.0	control_RBM20	8	18
EIF4EBP2	0.826	0.00517	0.206	0.511	5.48	23.3	3.77e-05	2.29	LV	CELLSTATES	vCM1.0	control_RBM20	8	18
PM20D2	0.825	0.019	0.22	0.491	5.47	16	0.000381	1.72	LV	CELLSTATES	vCM1.0	control_RBM20	8	18
ZFC3H1	0.825	0.0179	0.292	0.594	5.85	16.3	0.000343	1.75	LV	CELLSTATES	vCM1.0	control_RBM20	8	18
IDS	0.824	0.0246	0.0714	0.199	4.05	14.6	0.00062	1.61	LV	CELLSTATES	vCM1.0	control_RBM20	8	18
SLC22A23	0.822	0.0225	0.147	0.346	4.97	15.1	0.00053	1.65	LV	CELLSTATES	vCM1.0	control_RBM20	8	18
SMNDC1	0.821	0.0374	0.0839	0.124	3.94	12.5	0.00135	1.43	LV	CELLSTATES	vCM1.0	control_RBM20	8	18
PIGQ	0.82	0.0396	0.0408	0.132	3.27	12.2	0.00152	1.4	LV	CELLSTATES	vCM1.0	control_RBM20	8	18
TMEM185A	0.819	0.0104	0.098	0.229	4.37	19	0.000141	1.98	LV	CELLSTATES	vCM1.0	control_RBM20	8	18
ODF2L	0.818	0.0344	0.151	0.405	5.04	13	0.00113	1.46	LV	CELLSTATES	vCM1.0	control_RBM20	8	18
KIAA0556	0.814	0.00384	0.198	0.644	5.54	25.5	2.01e-05	2.42	LV	CELLSTATES	vCM1.0	control_RBM20	8	18
GTF3C1	0.811	0.00955	0.236	0.455	5.52	19.5	0.000122	2.02	LV	CELLSTATES	vCM1.0	control_RBM20	8	18
NME4	0.807	0.019	0.0567	0.153	3.68	16	0.000376	1.72	LV	CELLSTATES	vCM1.0	control_RBM20	8	18
PCDH9	0.807	0.0119	4.11	10.4	9.8	18.3	0.000175	1.92	LV	CELLSTATES	vCM1.0	control_RBM20	8	18
SORT1	0.801	0.0408	0.546	1.22	6.79	12	0.00162	1.39	LV	CELLSTATES	vCM1.0	control_RBM20	8	18
JARID2	0.799	0.0371	0.654	1.53	7.07	12.6	0.00131	1.43	LV	CELLSTATES	vCM1.0	control_RBM20	8	18
COBL	0.798	0.00517	0.673	1.5	7.1	23.5	3.61e-05	2.29	LV	CELLSTATES	vCM1.0	control_RBM20	8	18
NDFIP2	0.798	0.0105	0.243	0.553	5.65	19	0.000142	1.98	LV	CELLSTATES	vCM1.0	control_RBM20	8	18
WDR78	0.797	0.047	0.103	0.246	4.5	11.4	0.00205	1.33	LV	CELLSTATES	vCM1.0	control_RBM20	8	18
RMDN2	0.792	0.018	0.121	0.27	4.63	16.3	0.000348	1.74	LV	CELLSTATES	vCM1.0	control_RBM20	8	18
SNAPC4	0.788	0.041	0.0429	0.0853	3.1	12	0.00165	1.39	LV	CELLSTATES	vCM1.0	control_RBM20	8	18
GEMIN8	0.785	0.0324	0.0548	0.123	3.47	13.3	0.001	1.49	LV	CELLSTATES	vCM1.0	control_RBM20	8	18
DOCK4	0.781	0.0176	0.751	1.85	7.34	16.4	0.000329	1.76	LV	CELLSTATES	vCM1.0	control_RBM20	8	18
TARBP1	0.78	0.0273	0.256	0.49	5.62	14.2	0.000727	1.56	LV	CELLSTATES	vCM1.0	control_RBM20	8	18
EPHX2	0.779	0.0201	0.223	0.552	5.57	15.6	0.000433	1.7	LV	CELLSTATES	vCM1.0	control_RBM20	8	18
PSD3	0.779	0.0245	5.34	11.5	10.1	14.6	0.000617	1.61	LV	CELLSTATES	vCM1.0	control_RBM20	8	18
PPP1R14C	0.775	0.0327	0.634	1.49	7.07	13.2	0.00102	1.49	LV	CELLSTATES	vCM1.0	control_RBM20	8	18
DDO	0.774	0.0457	0.0604	0.105	3.53	11.6	0.00192	1.34	LV	CELLSTATES	vCM1.0	control_RBM20	8	18
PSMA1	0.774	0.0105	0.192	0.542	5.45	18.9	0.000144	1.98	LV	CELLSTATES	vCM1.0	control_RBM20	8	18
METTL4	0.767	0.0379	0.0764	0.127	3.84	12.3	0.00142	1.42	LV	CELLSTATES	vCM1.0	control_RBM20	8	18
BLZF1	0.765	0.00572	0.104	0.22	4.41	22.9	4.32e-05	2.24	LV	CELLSTATES	vCM1.0	control_RBM20	8	18
SAMD12	0.764	0.0477	0.968	2.14	7.62	11.3	0.00212	1.32	LV	CELLSTATES	vCM1.0	control_RBM20	8	18
PURB	0.761	0.0458	0.0797	0.159	3.99	11.5	0.00193	1.34	LV	CELLSTATES	vCM1.0	control_RBM20	8	18
TUBE1	0.76	0.0316	0.522	1.2	6.74	13.4	0.000968	1.5	LV	CELLSTATES	vCM1.0	control_RBM20	8	18
ZRANB1	0.76	0.00452	0.173	0.396	5.16	24.6	2.58e-05	2.35	LV	CELLSTATES	vCM1.0	control_RBM20	8	18
IPO11	0.758	0.00901	0.17	0.394	5.18	19.8	0.000111	2.05	LV	CELLSTATES	vCM1.0	control_RBM20	8	18
LTBP1	0.755	0.0488	2.24	5.7	8.91	11.2	0.00219	1.31	LV	CELLSTATES	vCM1.0	control_RBM20	8	18
VPS13A	0.755	0.0152	0.931	2.03	7.6	17.1	0.000263	1.82	LV	CELLSTATES	vCM1.0	control_RBM20	8	18
CDKL5	0.753	0.0475	0.449	1.19	6.62	11.3	0.00209	1.32	LV	CELLSTATES	vCM1.0	control_RBM20	8	18
MAN1B1	0.746	0.0135	0.0801	0.178	4.09	17.7	0.000219	1.87	LV	CELLSTATES	vCM1.0	control_RBM20	8	18
PANK3	0.739	0.0286	0.111	0.225	4.45	13.9	0.0008	1.54	LV	CELLSTATES	vCM1.0	control_RBM20	8	18
ZBTB1	0.739	0.0273	0.249	0.561	5.65	14.2	0.000725	1.56	LV	CELLSTATES	vCM1.0	control_RBM20	8	18
NCBP2-AS2	0.738	0.046	0.0576	0.123	3.57	11.5	0.00197	1.34	LV	CELLSTATES	vCM1.0	control_RBM20	8	18
WDR60	0.737	0.0151	0.909	1.87	7.49	17.2	0.000259	1.82	LV	CELLSTATES	vCM1.0	control_RBM20	8	18
KIAA0586	0.736	0.0245	0.221	0.429	5.43	14.7	0.00061	1.61	LV	CELLSTATES	vCM1.0	control_RBM20	8	18
JKAMP	0.734	0.0115	0.159	0.277	4.91	18.5	0.000165	1.94	LV	CELLSTATES	vCM1.0	control_RBM20	8	18
CASD1	0.732	0.0145	0.167	0.312	5.02	17.3	0.000242	1.84	LV	CELLSTATES	vCM1.0	control_RBM20	8	18
FUS	0.732	0.0101	0.702	1.42	7.13	19.2	0.000134	1.99	LV	CELLSTATES	vCM1.0	control_RBM20	8	18
REEP1	0.732	0.01	0.547	1.27	6.88	19.2	0.000132	2	LV	CELLSTATES	vCM1.0	control_RBM20	8	18
ZRANB2	0.728	0.0109	0.96	2.04	7.65	18.7	0.000153	1.96	LV	CELLSTATES	vCM1.0	control_RBM20	8	18
UBA5	0.726	0.0458	0.155	0.253	4.83	11.5	0.00194	1.34	LV	CELLSTATES	vCM1.0	control_RBM20	8	18
ZNF578	0.722	0.0432	0.0475	0.117	3.34	11.8	0.00177	1.36	LV	CELLSTATES	vCM1.0	control_RBM20	8	18
ZNF516	0.72	0.0344	0.161	0.343	5.02	13	0.00112	1.46	LV	CELLSTATES	vCM1.0	control_RBM20	8	18
EXOC6	0.718	0.0354	0.452	1.34	6.7	12.8	0.0012	1.45	LV	CELLSTATES	vCM1.0	control_RBM20	8	18
ST8SIA5	0.717	0.0381	0.155	0.473	5.15	12.3	0.00145	1.42	LV	CELLSTATES	vCM1.0	control_RBM20	8	18
IGF1R	0.716	0.0431	1.97	4.95	8.69	11.8	0.00177	1.37	LV	CELLSTATES	vCM1.0	control_RBM20	8	18
PUS10	0.715	0.0372	0.105	0.209	4.36	12.5	0.00134	1.43	LV	CELLSTATES	vCM1.0	control_RBM20	8	18
MAGI2	0.714	0.0088	2.02	4.56	8.71	20	0.000102	2.06	LV	CELLSTATES	vCM1.0	control_RBM20	8	18
AF241726.2	0.712	0.0343	0.194	0.467	5.35	13	0.00111	1.46	LV	CELLSTATES	vCM1.0	control_RBM20	8	18
UBFD1	0.71	0.0377	0.109	0.199	4.42	12.4	0.00139	1.42	LV	CELLSTATES	vCM1.0	control_RBM20	8	18
TAB3	0.705	0.0245	0.0818	0.148	4.02	14.7	0.000605	1.61	LV	CELLSTATES	vCM1.0	control_RBM20	8	18
AC124319.2	0.699	0.0378	0.126	0.297	4.7	12.4	0.00141	1.42	LV	CELLSTATES	vCM1.0	control_RBM20	8	18
REX1BD	0.699	0.0375	0.119	0.284	4.65	12.4	0.00137	1.43	LV	CELLSTATES	vCM1.0	control_RBM20	8	18
HNRNPA3	0.697	0.019	0.372	0.633	6.11	16	0.000378	1.72	LV	CELLSTATES	vCM1.0	control_RBM20	8	18
LHPP	0.695	0.0225	0.126	0.266	4.7	15.1	0.000531	1.65	LV	CELLSTATES	vCM1.0	control_RBM20	8	18
TBC1D8	0.695	0.0118	1.08	2.42	7.79	18.4	0.000172	1.93	LV	CELLSTATES	vCM1.0	control_RBM20	8	18
COX10	0.689	0.0219	0.384	0.847	6.28	15.2	0.000506	1.66	LV	CELLSTATES	vCM1.0	control_RBM20	8	18
UNC50	0.688	0.0288	0.0878	0.173	4.12	13.8	0.000829	1.54	LV	CELLSTATES	vCM1.0	control_RBM20	8	18
CENPC	0.686	0.0375	0.232	0.45	5.5	12.4	0.00138	1.43	LV	CELLSTATES	vCM1.0	control_RBM20	8	18
EFCAB6	0.686	0.0402	0.111	0.28	4.57	12.1	0.00157	1.4	LV	CELLSTATES	vCM1.0	control_RBM20	8	18
PRIMPOL	0.681	0.0225	0.167	0.325	5.05	15	0.000534	1.65	LV	CELLSTATES	vCM1.0	control_RBM20	8	18
ATXN7L1	0.679	0.00478	0.342	0.962	6.25	24	3.1e-05	2.32	LV	CELLSTATES	vCM1.0	control_RBM20	8	18
DAZAP1	0.669	0.0494	0.127	0.29	4.73	11.1	0.00227	1.31	LV	CELLSTATES	vCM1.0	control_RBM20	8	18
BTBD9	0.667	0.00901	1.4	3.23	8.19	19.7	0.000112	2.05	LV	CELLSTATES	vCM1.0	control_RBM20	8	18
CLEC16A	0.666	0.05	0.481	1.42	6.77	11.1	0.00232	1.3	LV	CELLSTATES	vCM1.0	control_RBM20	8	18
SACS	0.664	0.0431	0.189	0.464	5.32	11.8	0.00176	1.37	LV	CELLSTATES	vCM1.0	control_RBM20	8	18
FMR1	0.663	0.0483	0.0707	0.152	3.87	11.3	0.00216	1.32	LV	CELLSTATES	vCM1.0	control_RBM20	8	18
ZNF160	0.663	0.0348	0.14	0.257	4.75	12.9	0.00115	1.46	LV	CELLSTATES	vCM1.0	control_RBM20	8	18
COQ4	0.662	0.0213	0.172	0.347	5.09	15.3	0.000482	1.67	LV	CELLSTATES	vCM1.0	control_RBM20	8	18
FSD1L	0.659	0.0406	0.236	0.514	5.59	12	0.0016	1.39	LV	CELLSTATES	vCM1.0	control_RBM20	8	18
ALG13	0.658	0.0344	0.136	0.266	4.74	13	0.00112	1.46	LV	CELLSTATES	vCM1.0	control_RBM20	8	18
KALRN	0.654	0.0411	1.28	2.95	8.04	11.9	0.00166	1.39	LV	CELLSTATES	vCM1.0	control_RBM20	8	18
UBR4	0.649	0.0174	0.367	0.872	6.26	16.5	0.000323	1.76	LV	CELLSTATES	vCM1.0	control_RBM20	8	18
SRRM1	0.648	0.0122	0.496	1.04	6.64	18.2	0.000184	1.92	LV	CELLSTATES	vCM1.0	control_RBM20	8	18
WDR35	0.647	0.0408	0.125	0.264	4.67	12	0.00162	1.39	LV	CELLSTATES	vCM1.0	control_RBM20	8	18
PAK2	0.643	0.0472	0.386	0.864	6.3	11.4	0.00208	1.33	LV	CELLSTATES	vCM1.0	control_RBM20	8	18
HSF2	0.642	0.0296	0.191	0.351	5.2	13.7	0.000868	1.53	LV	CELLSTATES	vCM1.0	control_RBM20	8	18
PAPOLA	0.64	0.0142	0.402	0.759	6.27	17.4	0.000235	1.85	LV	CELLSTATES	vCM1.0	control_RBM20	8	18
CDKL3	0.638	0.0104	0.205	0.416	5.35	19	0.000139	1.98	LV	CELLSTATES	vCM1.0	control_RBM20	8	18
SCARB2	0.638	0.0365	0.162	0.324	5	12.6	0.00129	1.44	LV	CELLSTATES	vCM1.0	control_RBM20	8	18
HSD17B4	0.635	0.0375	0.537	1.12	6.76	12.4	0.00138	1.43	LV	CELLSTATES	vCM1.0	control_RBM20	8	18
ATE1	0.631	0.0383	0.808	1.52	7.25	12.3	0.00146	1.42	LV	CELLSTATES	vCM1.0	control_RBM20	8	18
SMARCA2	0.628	0.00572	0.541	1.11	6.76	22.9	4.3e-05	2.24	LV	CELLSTATES	vCM1.0	control_RBM20	8	18
ANK3	0.626	0.0379	2.79	5.95	9.17	12.3	0.00142	1.42	LV	CELLSTATES	vCM1.0	control_RBM20	8	18
CABIN1	0.622	0.0257	0.355	0.608	6.05	14.4	0.000662	1.59	LV	CELLSTATES	vCM1.0	control_RBM20	8	18
EFCAB7	0.621	0.0495	0.195	0.393	5.26	11.1	0.00228	1.31	LV	CELLSTATES	vCM1.0	control_RBM20	8	18
CTNND1	0.62	0.0229	0.219	0.45	5.46	14.9	0.000552	1.64	LV	CELLSTATES	vCM1.0	control_RBM20	8	18
CLUAP1	0.618	0.0457	0.221	0.495	5.52	11.6	0.00193	1.34	LV	CELLSTATES	vCM1.0	control_RBM20	8	18
GABRB1	0.618	0.0487	0.645	1.27	7	11.2	0.00219	1.31	LV	CELLSTATES	vCM1.0	control_RBM20	8	18
TASP1	0.618	0.0453	0.27	0.592	5.82	11.6	0.0019	1.34	LV	CELLSTATES	vCM1.0	control_RBM20	8	18
DZIP3	0.615	0.0221	0.252	0.522	5.67	15.2	0.000511	1.66	LV	CELLSTATES	vCM1.0	control_RBM20	8	18
ATP6V0A1	0.612	0.0475	0.223	0.538	5.54	11.3	0.0021	1.32	LV	CELLSTATES	vCM1.0	control_RBM20	8	18
MDN1	0.612	0.0444	0.416	0.745	6.32	11.7	0.00185	1.35	LV	CELLSTATES	vCM1.0	control_RBM20	8	18
ZNF678	0.612	0.0484	0.084	0.16	4.03	11.3	0.00217	1.32	LV	CELLSTATES	vCM1.0	control_RBM20	8	18
NPTN	0.611	0.0247	0.624	1.27	6.93	14.6	0.000625	1.61	LV	CELLSTATES	vCM1.0	control_RBM20	8	18
FAM208A	0.608	0.0326	0.185	0.357	5.17	13.3	0.00101	1.49	LV	CELLSTATES	vCM1.0	control_RBM20	8	18
MTUS1	0.605	0.0122	1.55	3.46	8.3	18.2	0.000186	1.91	LV	CELLSTATES	vCM1.0	control_RBM20	8	18
FGFR1OP	0.603	0.048	0.153	0.364	4.96	11.3	0.00214	1.32	LV	CELLSTATES	vCM1.0	control_RBM20	8	18
FNDC3B	0.6	0.0216	2.14	5.52	8.88	15.3	0.00049	1.67	LV	CELLSTATES	vCM1.0	control_RBM20	8	18
SETDB2	0.6	0.0387	0.176	0.367	5.13	12.2	0.00148	1.41	LV	CELLSTATES	vCM1.0	control_RBM20	8	18
IQCE	0.598	0.0476	0.061	0.122	3.61	11.3	0.00211	1.32	LV	CELLSTATES	vCM1.0	control_RBM20	8	18
MARF1	0.597	0.0285	0.119	0.252	4.59	13.9	0.00079	1.55	LV	CELLSTATES	vCM1.0	control_RBM20	8	18
C6orf62	0.594	0.0354	0.179	0.453	5.24	12.8	0.00119	1.45	LV	CELLSTATES	vCM1.0	control_RBM20	8	18
ENTPD6	0.593	0.0467	0.207	0.433	5.39	11.4	0.00202	1.33	LV	CELLSTATES	vCM1.0	control_RBM20	8	18
ZNF518A	0.587	0.0125	0.332	0.768	6.12	18.1	0.000191	1.9	LV	CELLSTATES	vCM1.0	control_RBM20	8	18
NEDD4L	0.585	0.0224	0.62	1.53	7.03	15.1	0.000521	1.65	LV	CELLSTATES	vCM1.0	control_RBM20	8	18
MIS18BP1	0.581	0.041	0.112	0.219	4.46	12	0.00165	1.39	LV	CELLSTATES	vCM1.0	control_RBM20	8	18
NACA	0.581	0.0288	0.165	0.304	4.99	13.8	0.000832	1.54	LV	CELLSTATES	vCM1.0	control_RBM20	8	18
SH3PXD2A	0.58	0.0483	0.334	0.781	6.12	11.3	0.00215	1.32	LV	CELLSTATES	vCM1.0	control_RBM20	8	18
EPG5	0.579	0.0402	0.252	0.499	5.62	12.1	0.00156	1.4	LV	CELLSTATES	vCM1.0	control_RBM20	8	18
ERLEC1	0.579	0.0288	0.101	0.162	4.23	13.8	0.000824	1.54	LV	CELLSTATES	vCM1.0	control_RBM20	8	18
LUC7L3	0.578	0.0362	1.41	2.76	8.12	12.6	0.00127	1.44	LV	CELLSTATES	vCM1.0	control_RBM20	8	18
DYNC2LI1	0.571	0.0402	0.154	0.324	4.95	12.1	0.00157	1.4	LV	CELLSTATES	vCM1.0	control_RBM20	8	18
RHOBTB3	0.562	0.0286	0.941	1.96	7.56	13.9	0.000802	1.54	LV	CELLSTATES	vCM1.0	control_RBM20	8	18
KIAA0753	0.555	0.0476	0.0768	0.18	4.01	11.3	0.00211	1.32	LV	CELLSTATES	vCM1.0	control_RBM20	8	18
RAD21	0.554	0.0371	0.172	0.336	5.12	12.6	0.00131	1.43	LV	CELLSTATES	vCM1.0	control_RBM20	8	18
STK33	0.553	0.0377	1.19	2.26	7.83	12.4	0.0014	1.42	LV	CELLSTATES	vCM1.0	control_RBM20	8	18
OSBPL9	0.548	0.0436	1.05	2.15	7.68	11.7	0.0018	1.36	LV	CELLSTATES	vCM1.0	control_RBM20	8	18
CFLAR	0.546	0.0354	2.89	5.73	9.15	12.8	0.0012	1.45	LV	CELLSTATES	vCM1.0	control_RBM20	8	18
ZNF345	0.541	0.0381	0.16	0.349	5.01	12.3	0.00145	1.42	LV	CELLSTATES	vCM1.0	control_RBM20	8	18
MAPRE3	0.539	0.019	0.101	0.218	4.38	16	0.000385	1.72	LV	CELLSTATES	vCM1.0	control_RBM20	8	18
MKLN1	0.536	0.0341	1.46	3.19	8.24	13.1	0.00109	1.47	LV	CELLSTATES	vCM1.0	control_RBM20	8	18
CDC23	0.534	0.0487	0.0884	0.139	4.02	11.2	0.00218	1.31	LV	CELLSTATES	vCM1.0	control_RBM20	8	18
RTTN	0.532	0.0488	0.271	0.495	5.7	11.2	0.0022	1.31	LV	CELLSTATES	vCM1.0	control_RBM20	8	18
RAB14	0.529	0.045	0.105	0.192	4.36	11.6	0.00188	1.35	LV	CELLSTATES	vCM1.0	control_RBM20	8	18
ALMS1	0.527	0.0459	0.192	0.39	5.26	11.5	0.00195	1.34	LV	CELLSTATES	vCM1.0	control_RBM20	8	18
DYNC1LI1	0.512	0.0475	0.229	0.467	5.5	11.3	0.0021	1.32	LV	CELLSTATES	vCM1.0	control_RBM20	8	18
ENAH	0.503	0.0197	0.83	1.9	7.42	15.8	0.000413	1.7	LV	CELLSTATES	vCM1.0	control_RBM20	8	18
XRN1	0.501	0.0419	0.446	0.817	6.44	11.9	0.0017	1.38	LV	CELLSTATES	vCM1.0	control_RBM20	8	18

## Sheet: TTN_control
Gene	logFC	FDR	mean_exp_control	mean_exp_genotype	logCPM	F	PValue	FDR_plot	Region	annotation_level	cell_state	comparison	Observations_genotype	Observations_reference
SFRP5	6.01	0.00244	0.000944	0.0172	0.0265	25.7	1.42e-05	2.61	LV	CELLSTATES	vCM1.0	control_TTN	12	18
STAT4	3.08	0.000359	0.0295	0.547	4.89	38.7	4.55e-07	3.45	LV	CELLSTATES	vCM1.0	control_TTN	12	18
NPPB	2.99	0.0326	0.23	2.65	7.18	10.8	0.00238	1.49	LV	CELLSTATES	vCM1.0	control_TTN	12	18
GOLGA7B	2.82	0.0333	0.00388	0.0237	0.746	10.7	0.00249	1.48	LV	CELLSTATES	vCM1.0	control_TTN	12	18
LINC01913	2.81	0.00125	0.00276	0.0212	0.466	29.9	4.37e-06	2.9	LV	CELLSTATES	vCM1.0	control_TTN	12	18
AL606807.1	2.8	0.013	0.0106	0.0831	2.35	15.4	0.0004	1.89	LV	CELLSTATES	vCM1.0	control_TTN	12	18
NPPA-AS1	2.78	0.00745	0.00159	0.0248	0.374	19	0.000116	2.13	LV	CELLSTATES	vCM1.0	control_TTN	12	18
CHRNE	2.76	0.0121	0.00128	0.0136	-0.188	16	0.000333	1.92	LV	CELLSTATES	vCM1.0	control_TTN	12	18
AL596188.1	2.73	0.0132	0.0133	0.0643	2.18	15.3	0.00042	1.88	LV	CELLSTATES	vCM1.0	control_TTN	12	18
HYAL4	2.72	0.00013	0.00652	0.0751	2.02	47.8	6.05e-08	3.89	LV	CELLSTATES	vCM1.0	control_TTN	12	18
AC002463.1	2.63	6e-05	0.0106	0.0909	2.39	57.9	8.01e-09	4.22	LV	CELLSTATES	vCM1.0	control_TTN	12	18
AL031283.2	2.59	0.00496	0.00956	0.0481	1.78	21.4	5.38e-05	2.3	LV	CELLSTATES	vCM1.0	control_TTN	12	18
PHF21B	2.57	0.000243	0.00916	0.0909	2.35	42	2.14e-07	3.61	LV	CELLSTATES	vCM1.0	control_TTN	12	18
SLC6A6	2.53	0.0133	0.12	0.913	5.79	15.3	0.000427	1.88	LV	CELLSTATES	vCM1.0	control_TTN	12	18
LINC00866	2.52	0.0163	0.0208	0.0879	2.72	14.1	0.000661	1.79	LV	CELLSTATES	vCM1.0	control_TTN	12	18
SCGB3A2	2.47	0.00297	0.00529	0.0324	1.13	24.2	2.2e-05	2.53	LV	CELLSTATES	vCM1.0	control_TTN	12	18
AL078590.2	2.43	0.0177	0.00696	0.0567	1.75	13.6	0.000785	1.75	LV	CELLSTATES	vCM1.0	control_TTN	12	18
C14orf132	2.3	0.00122	0.0063	0.05	1.53	30.3	3.9e-06	2.92	LV	CELLSTATES	vCM1.0	control_TTN	12	18
C1QTNF7	2.28	0.000336	0.0193	0.0942	2.76	39.8	3.59e-07	3.47	LV	CELLSTATES	vCM1.0	control_TTN	12	18
KCNJ3	2.22	0.0153	0.0238	0.137	3.18	14.4	0.000587	1.82	LV	CELLSTATES	vCM1.0	control_TTN	12	18
AL078590.3	2.18	0.0221	0.131	0.603	5.39	12.6	0.00115	1.66	LV	CELLSTATES	vCM1.0	control_TTN	12	18
IL31RA	2.18	0.00699	0.00355	0.0226	0.689	19.3	0.000105	2.16	LV	CELLSTATES	vCM1.0	control_TTN	12	18
AC090673.1	2.17	0.00179	0.00287	0.0217	0.425	27.7	7.96e-06	2.75	LV	CELLSTATES	vCM1.0	control_TTN	12	18
BEX1	2.17	0.0247	0.00612	0.0213	0.824	12.1	0.00143	1.61	LV	CELLSTATES	vCM1.0	control_TTN	12	18
OGDHL	2.16	0.0153	0.0026	0.0201	0.403	14.4	0.000588	1.82	LV	CELLSTATES	vCM1.0	control_TTN	12	18
EDA2R	2.14	0.00354	0.00464	0.0228	0.778	23.3	2.95e-05	2.45	LV	CELLSTATES	vCM1.0	control_TTN	12	18
XIRP2-AS1	2.14	0.000359	0.00646	0.0329	1.26	39.1	4.19e-07	3.45	LV	CELLSTATES	vCM1.0	control_TTN	12	18
MAP2	2.09	0.000197	0.0214	0.113	2.96	44.2	1.32e-07	3.7	LV	CELLSTATES	vCM1.0	control_TTN	12	18
SRCIN1	2.06	0.0024	0.0036	0.0304	0.912	25.9	1.33e-05	2.62	LV	CELLSTATES	vCM1.0	control_TTN	12	18
SPINK1	2.04	0.0152	0.00411	0.0259	0.782	14.4	0.000579	1.82	LV	CELLSTATES	vCM1.0	control_TTN	12	18
AC106895.1	2	0.0105	0.0841	0.188	4.29	16.6	0.000266	1.98	LV	CELLSTATES	vCM1.0	control_TTN	12	18
NEURL1B	1.99	0.00123	0.0219	0.126	3.04	30.1	4.1e-06	2.91	LV	CELLSTATES	vCM1.0	control_TTN	12	18
VWA5B1	1.98	0.0434	0.00237	0.0131	0.0392	9.56	0.00397	1.36	LV	CELLSTATES	vCM1.0	control_TTN	12	18
UNC80	1.95	0.00241	0.00906	0.0809	2.26	25.9	1.35e-05	2.62	LV	CELLSTATES	vCM1.0	control_TTN	12	18
FKBP5	1.91	0.00961	1.2	6.13	8.69	17.1	0.000221	2.02	LV	CELLSTATES	vCM1.0	control_TTN	12	18
PLCE1	1.91	1.84e-05	0.219	0.957	6.11	68.6	1.23e-09	4.73	LV	CELLSTATES	vCM1.0	control_TTN	12	18
PLCE1-AS2	1.91	0.00849	0.00551	0.0227	0.913	18.1	0.000155	2.07	LV	CELLSTATES	vCM1.0	control_TTN	12	18
AL133346.1	1.88	0.000243	0.00781	0.0487	1.66	42.8	1.8e-07	3.61	LV	CELLSTATES	vCM1.0	control_TTN	12	18
RAPGEF3	1.88	0.0139	0.00288	0.0181	0.365	15	0.000477	1.86	LV	CELLSTATES	vCM1.0	control_TTN	12	18
AC106895.2	1.87	0.00853	0.0446	0.106	3.45	18.1	0.000159	2.07	LV	CELLSTATES	vCM1.0	control_TTN	12	18
C5orf46	1.85	0.00246	0.0498	0.258	4.1	25.6	1.48e-05	2.61	LV	CELLSTATES	vCM1.0	control_TTN	12	18
B3GALT5	1.82	0.0234	0.0168	0.0734	2.37	12.3	0.00129	1.63	LV	CELLSTATES	vCM1.0	control_TTN	12	18
LINC00211	1.82	0.00845	0.0155	0.0648	2.26	18.2	0.000151	2.07	LV	CELLSTATES	vCM1.0	control_TTN	12	18
WNT9A	1.82	0.0406	0.133	0.541	5.22	9.83	0.00355	1.39	LV	CELLSTATES	vCM1.0	control_TTN	12	18
COLQ	1.76	0.00472	0.15	0.786	5.76	21.6	4.95e-05	2.33	LV	CELLSTATES	vCM1.0	control_TTN	12	18
AL138921.1	1.75	0.00541	0.00577	0.016	0.647	20.7	6.58e-05	2.27	LV	CELLSTATES	vCM1.0	control_TTN	12	18
SLC7A8	1.75	0.00543	0.104	0.53	5.14	20.7	6.66e-05	2.27	LV	CELLSTATES	vCM1.0	control_TTN	12	18
C5AR1	1.74	0.000376	0.0476	0.24	4.02	37.6	6.06e-07	3.43	LV	CELLSTATES	vCM1.0	control_TTN	12	18
LINC00670	1.74	8.38e-05	0.0542	0.192	3.91	50.6	3.36e-08	4.08	LV	CELLSTATES	vCM1.0	control_TTN	12	18
AC093730.1	1.71	0.0239	0.0896	0.336	4.64	12.2	0.00134	1.62	LV	CELLSTATES	vCM1.0	control_TTN	12	18
LDLRAD4-AS1	1.69	0.00889	0.00547	0.0178	0.657	17.8	0.000174	2.05	LV	CELLSTATES	vCM1.0	control_TTN	12	18
SOCS1	1.69	0.0247	0.0109	0.0464	1.75	12.1	0.00143	1.61	LV	CELLSTATES	vCM1.0	control_TTN	12	18
ANKRD33B	1.68	0.00906	0.0977	0.377	4.82	17.6	0.000189	2.04	LV	CELLSTATES	vCM1.0	control_TTN	12	18
ARRDC3	1.66	0.000834	0.0507	0.175	3.74	32.4	2.22e-06	3.08	LV	CELLSTATES	vCM1.0	control_TTN	12	18
NCR3LG1	1.65	0.0165	0.0153	0.0617	2.19	14	0.000678	1.78	LV	CELLSTATES	vCM1.0	control_TTN	12	18
AL133417.1	1.63	0.0259	0.00429	0.0165	0.471	11.8	0.00157	1.59	LV	CELLSTATES	vCM1.0	control_TTN	12	18
LINC02585	1.63	0.00606	0.00328	0.0142	0.18	20.1	8.09e-05	2.22	LV	CELLSTATES	vCM1.0	control_TTN	12	18
DHRS3	1.6	0.000442	0.151	0.613	5.49	36.6	7.67e-07	3.35	LV	CELLSTATES	vCM1.0	control_TTN	12	18
ABCG2	1.58	0.000834	0.051	0.203	3.92	32.2	2.34e-06	3.08	LV	CELLSTATES	vCM1.0	control_TTN	12	18
AC068491.2	1.57	0.019	0.00531	0.0166	0.598	13.3	0.0009	1.72	LV	CELLSTATES	vCM1.0	control_TTN	12	18
AL389885.1	1.57	0.00826	0.00596	0.0237	0.972	18.3	0.000145	2.08	LV	CELLSTATES	vCM1.0	control_TTN	12	18
AC011611.4	1.56	0.0391	0.0139	0.0308	1.63	10	0.0033	1.41	LV	CELLSTATES	vCM1.0	control_TTN	12	18
LINC00222	1.56	0.0024	0.0235	0.104	2.87	26	1.3e-05	2.62	LV	CELLSTATES	vCM1.0	control_TTN	12	18
HEG1	1.55	8.38e-05	0.382	1.56	6.81	51.5	2.82e-08	4.08	LV	CELLSTATES	vCM1.0	control_TTN	12	18
PCDH9-AS4	1.54	0.0239	0.0348	0.0897	3.01	12.3	0.00133	1.62	LV	CELLSTATES	vCM1.0	control_TTN	12	18
AC116351.1	1.49	0.00685	0.0408	0.13	3.35	19.4	0.000102	2.16	LV	CELLSTATES	vCM1.0	control_TTN	12	18
SHC4	1.47	0.00319	0.0363	0.156	3.53	23.7	2.56e-05	2.5	LV	CELLSTATES	vCM1.0	control_TTN	12	18
AP005131.1	1.46	0.00425	0.0359	0.114	3.18	22.2	4.12e-05	2.37	LV	CELLSTATES	vCM1.0	control_TTN	12	18
MYLK-AS1	1.46	0.000376	0.0525	0.184	3.83	37.4	6.27e-07	3.43	LV	CELLSTATES	vCM1.0	control_TTN	12	18
LINC02306	1.43	0.0119	0.0404	0.196	3.8	16	0.000326	1.92	LV	CELLSTATES	vCM1.0	control_TTN	12	18
TTLL7	1.43	0.0174	0.0722	0.326	4.54	13.7	0.000751	1.76	LV	CELLSTATES	vCM1.0	control_TTN	12	18
PIK3IP1	1.42	0.00543	0.0304	0.121	3.17	20.6	6.81e-05	2.27	LV	CELLSTATES	vCM1.0	control_TTN	12	18
PAFAH2	1.41	0.0208	0.0696	0.272	4.35	12.9	0.00103	1.68	LV	CELLSTATES	vCM1.0	control_TTN	12	18
PRICKLE2	1.41	0.000782	0.0446	0.161	3.63	33.1	1.83e-06	3.11	LV	CELLSTATES	vCM1.0	control_TTN	12	18
MIR181A1HG	1.4	0.00952	0.0443	0.124	3.45	17.3	0.00021	2.02	LV	CELLSTATES	vCM1.0	control_TTN	12	18
ALDOB	1.39	0.0327	0.0131	0.0432	1.77	10.8	0.0024	1.49	LV	CELLSTATES	vCM1.0	control_TTN	12	18
ARSJ	1.39	0.0325	0.00643	0.0215	0.861	10.8	0.00236	1.49	LV	CELLSTATES	vCM1.0	control_TTN	12	18
HEPH	1.39	0.00849	0.0788	0.242	4.3	18.1	0.000155	2.07	LV	CELLSTATES	vCM1.0	control_TTN	12	18
IGSF10	1.39	0.00288	0.0102	0.0372	1.58	24.6	1.98e-05	2.54	LV	CELLSTATES	vCM1.0	control_TTN	12	18
KLHL36	1.39	0.00198	0.154	0.596	5.45	27.2	9.29e-06	2.7	LV	CELLSTATES	vCM1.0	control_TTN	12	18
AL024497.1	1.38	0.0363	0.0131	0.0368	1.74	10.3	0.00288	1.44	LV	CELLSTATES	vCM1.0	control_TTN	12	18
ILDR2	1.38	0.000376	0.0831	0.242	4.33	37.8	5.7e-07	3.43	LV	CELLSTATES	vCM1.0	control_TTN	12	18
ADGRL3	1.37	0.0113	0.322	1.44	6.68	16.2	0.000301	1.95	LV	CELLSTATES	vCM1.0	control_TTN	12	18
ANTXR2	1.37	0.000685	0.258	0.944	6.19	33.8	1.55e-06	3.16	LV	CELLSTATES	vCM1.0	control_TTN	12	18
AC018832.1	1.36	0.0281	0.0129	0.0338	1.59	11.5	0.00181	1.55	LV	CELLSTATES	vCM1.0	control_TTN	12	18
BAIAP2	1.35	0.0172	0.0394	0.191	3.73	13.8	0.000726	1.76	LV	CELLSTATES	vCM1.0	control_TTN	12	18
PDZD2	1.35	0.000834	3.76	12.6	9.95	32.2	2.33e-06	3.08	LV	CELLSTATES	vCM1.0	control_TTN	12	18
SMAD9	1.35	0.00707	0.0591	0.181	3.9	19.2	0.000107	2.15	LV	CELLSTATES	vCM1.0	control_TTN	12	18
AC137630.2	1.34	0.013	0.0123	0.0348	1.63	15.4	0.000401	1.89	LV	CELLSTATES	vCM1.0	control_TTN	12	18
ACADL	1.34	0.00486	0.0115	0.0357	1.62	21.5	5.19e-05	2.31	LV	CELLSTATES	vCM1.0	control_TTN	12	18
P2RY14	1.32	0.00772	0.0483	0.13	3.58	18.8	0.000123	2.11	LV	CELLSTATES	vCM1.0	control_TTN	12	18
SMAD6	1.32	0.0101	0.127	0.4	4.99	16.9	0.000241	1.99	LV	CELLSTATES	vCM1.0	control_TTN	12	18
AC058791.1	1.3	0.00952	0.232	0.832	5.97	17.3	0.000207	2.02	LV	CELLSTATES	vCM1.0	control_TTN	12	18
AMPH	1.3	0.00952	0.015	0.0546	2.17	17.3	0.000206	2.02	LV	CELLSTATES	vCM1.0	control_TTN	12	18
C6	1.3	0.00473	0.392	1.69	6.96	21.6	4.99e-05	2.33	LV	CELLSTATES	vCM1.0	control_TTN	12	18
C9orf84	1.3	0.000834	0.212	0.711	5.81	32.4	2.24e-06	3.08	LV	CELLSTATES	vCM1.0	control_TTN	12	18
CC2D2A	1.3	0.000376	0.0961	0.274	4.53	38.1	5.26e-07	3.43	LV	CELLSTATES	vCM1.0	control_TTN	12	18
AC090409.2	1.29	0.00852	0.00721	0.025	1.05	18.1	0.000158	2.07	LV	CELLSTATES	vCM1.0	control_TTN	12	18
AP003096.1	1.29	0.0165	0.0621	0.167	3.81	14	0.000676	1.78	LV	CELLSTATES	vCM1.0	control_TTN	12	18
LMOD1	1.29	0.00246	0.0406	0.129	3.38	25.6	1.48e-05	2.61	LV	CELLSTATES	vCM1.0	control_TTN	12	18
MATN2	1.29	0.00147	0.0682	0.176	3.97	28.9	5.66e-06	2.83	LV	CELLSTATES	vCM1.0	control_TTN	12	18
MYLK	1.29	0.00284	0.0205	0.0566	2.34	24.8	1.88e-05	2.55	LV	CELLSTATES	vCM1.0	control_TTN	12	18
TPM3	1.28	0.0059	0.146	0.553	5.38	20.2	7.76e-05	2.23	LV	CELLSTATES	vCM1.0	control_TTN	12	18
ZNF423	1.28	0.013	0.0157	0.0566	2.16	15.4	0.000407	1.89	LV	CELLSTATES	vCM1.0	control_TTN	12	18
AC008957.1	1.27	0.0205	0.0862	0.198	4.23	13	0.00101	1.69	LV	CELLSTATES	vCM1.0	control_TTN	12	18
CARMIL1	1.27	0.0343	0.302	0.718	6.03	10.5	0.00263	1.46	LV	CELLSTATES	vCM1.0	control_TTN	12	18
AL445493.2	1.26	0.016	0.00666	0.0153	0.719	14.2	0.000635	1.79	LV	CELLSTATES	vCM1.0	control_TTN	12	18
DUSP15	1.26	0.0145	0.00432	0.0209	0.629	14.7	0.00053	1.84	LV	CELLSTATES	vCM1.0	control_TTN	12	18
MUM1L1	1.26	0.00961	0.0645	0.175	3.91	17.1	0.00022	2.02	LV	CELLSTATES	vCM1.0	control_TTN	12	18
NCKIPSD	1.26	0.0119	0.0251	0.0954	2.85	16	0.000322	1.93	LV	CELLSTATES	vCM1.0	control_TTN	12	18
DPYSL2	1.25	0.00146	0.153	0.566	5.44	29.1	5.38e-06	2.83	LV	CELLSTATES	vCM1.0	control_TTN	12	18
PRKD1	1.25	0.00241	0.0835	0.241	4.35	25.8	1.39e-05	2.62	LV	CELLSTATES	vCM1.0	control_TTN	12	18
SMOC2	1.25	0.00506	0.0151	0.0592	2.21	21.2	5.71e-05	2.3	LV	CELLSTATES	vCM1.0	control_TTN	12	18
AP005131.5	1.24	0.00952	0.0261	0.0742	2.64	17.3	0.000208	2.02	LV	CELLSTATES	vCM1.0	control_TTN	12	18
MBOAT2	1.24	0.0108	0.142	0.528	5.34	16.5	0.000275	1.97	LV	CELLSTATES	vCM1.0	control_TTN	12	18
AC009303.2	1.23	0.00745	0.0598	0.148	3.71	19	0.000115	2.13	LV	CELLSTATES	vCM1.0	control_TTN	12	18
RASL11B	1.23	0.0247	0.00829	0.0201	1.07	12	0.00144	1.61	LV	CELLSTATES	vCM1.0	control_TTN	12	18
PARP8	1.22	0.00758	0.0632	0.214	4.08	18.9	0.000119	2.12	LV	CELLSTATES	vCM1.0	control_TTN	12	18
BCL2	1.21	0.00253	0.297	1.02	6.33	25.4	1.54e-05	2.6	LV	CELLSTATES	vCM1.0	control_TTN	12	18
GPR137C	1.21	0.00179	0.0292	0.111	3.09	27.7	8.03e-06	2.75	LV	CELLSTATES	vCM1.0	control_TTN	12	18
EDNRA	1.2	0.031	0.325	0.877	6.17	11	0.00217	1.51	LV	CELLSTATES	vCM1.0	control_TTN	12	18
PHYHD1	1.2	0.00406	0.0793	0.249	4.34	22.4	3.82e-05	2.39	LV	CELLSTATES	vCM1.0	control_TTN	12	18
AC008906.1	1.19	0.0328	0.00522	0.0156	0.532	10.7	0.00243	1.48	LV	CELLSTATES	vCM1.0	control_TTN	12	18
ACE2	1.18	0.00314	0.0406	0.0966	3.22	23.9	2.41e-05	2.5	LV	CELLSTATES	vCM1.0	control_TTN	12	18
AL080248.1	1.17	0.036	0.0911	0.238	4.38	10.4	0.00284	1.44	LV	CELLSTATES	vCM1.0	control_TTN	12	18
AL512353.1	1.17	0.0292	0.00794	0.0166	0.855	11.3	0.00195	1.53	LV	CELLSTATES	vCM1.0	control_TTN	12	18
LINC02097	1.17	0.018	0.0213	0.042	2.12	13.5	0.000818	1.74	LV	CELLSTATES	vCM1.0	control_TTN	12	18
NAAA	1.17	0.000376	0.0577	0.193	3.94	37.7	5.89e-07	3.43	LV	CELLSTATES	vCM1.0	control_TTN	12	18
STRADB	1.17	0.01	0.795	1.83	7.4	16.9	0.000237	2	LV	CELLSTATES	vCM1.0	control_TTN	12	18
AC016598.1	1.16	0.0232	0.0267	0.0696	2.68	12.4	0.00125	1.64	LV	CELLSTATES	vCM1.0	control_TTN	12	18
AC107973.1	1.16	0.0482	0.0797	0.208	4.18	9.07	0.0049	1.32	LV	CELLSTATES	vCM1.0	control_TTN	12	18
PTCH1	1.16	0.00826	0.0565	0.153	3.73	18.3	0.000145	2.08	LV	CELLSTATES	vCM1.0	control_TTN	12	18
SLC16A9	1.16	0.0174	0.0798	0.314	4.58	13.8	0.000746	1.76	LV	CELLSTATES	vCM1.0	control_TTN	12	18
SOCS2	1.16	0.0466	0.0566	0.149	3.71	9.22	0.00459	1.33	LV	CELLSTATES	vCM1.0	control_TTN	12	18
GAS6-DT	1.15	0.0281	0.00447	0.013	0.36	11.5	0.0018	1.55	LV	CELLSTATES	vCM1.0	control_TTN	12	18
LINC00513	1.15	0.00348	1.05	3.19	8.02	23.4	2.86e-05	2.46	LV	CELLSTATES	vCM1.0	control_TTN	12	18
SGTB	1.15	0.00256	0.0198	0.0529	2.25	25.4	1.58e-05	2.59	LV	CELLSTATES	vCM1.0	control_TTN	12	18
ATOH8	1.14	0.00516	0.019	0.0517	2.23	21	6.04e-05	2.29	LV	CELLSTATES	vCM1.0	control_TTN	12	18
FLI1	1.14	0.0288	0.0123	0.04	1.77	11.4	0.00189	1.54	LV	CELLSTATES	vCM1.0	control_TTN	12	18
LINC02268	1.14	0.0188	0.0237	0.0654	2.56	13.3	0.000884	1.73	LV	CELLSTATES	vCM1.0	control_TTN	12	18
MTURN	1.14	0.00713	0.0246	0.081	2.68	19.2	0.000108	2.15	LV	CELLSTATES	vCM1.0	control_TTN	12	18
RPS6KA2	1.14	0.00177	0.329	1.11	6.42	27.9	7.47e-06	2.75	LV	CELLSTATES	vCM1.0	control_TTN	12	18
GPCPD1	1.13	0.00649	0.281	0.729	5.94	19.6	9.35e-05	2.19	LV	CELLSTATES	vCM1.0	control_TTN	12	18
KCNA4	1.13	0.0272	0.0435	0.104	3.3	11.6	0.00172	1.57	LV	CELLSTATES	vCM1.0	control_TTN	12	18
LGI4	1.13	0.0105	0.0713	0.183	4.07	16.6	0.000265	1.98	LV	CELLSTATES	vCM1.0	control_TTN	12	18
PITX3	1.13	0.0434	0.00615	0.0177	0.756	9.55	0.004	1.36	LV	CELLSTATES	vCM1.0	control_TTN	12	18
STKLD1	1.13	0.0333	0.0093	0.0241	1.21	10.7	0.00248	1.48	LV	CELLSTATES	vCM1.0	control_TTN	12	18
DHRS11	1.12	0.00379	0.0168	0.0496	2.09	22.8	3.39e-05	2.42	LV	CELLSTATES	vCM1.0	control_TTN	12	18
PIK3R1	1.12	0.0125	1.96	5.17	8.83	15.7	0.000365	1.9	LV	CELLSTATES	vCM1.0	control_TTN	12	18
SPINK9	1.12	0.0486	0.0173	0.0388	1.96	9.04	0.00496	1.31	LV	CELLSTATES	vCM1.0	control_TTN	12	18
SPRED1	1.12	0.0144	0.134	0.401	5.09	14.7	0.000515	1.84	LV	CELLSTATES	vCM1.0	control_TTN	12	18
AKTIP	1.11	0.00276	0.113	0.363	4.86	24.9	1.81e-05	2.56	LV	CELLSTATES	vCM1.0	control_TTN	12	18
MED12L	1.1	0.000532	0.0728	0.203	4.14	35.2	1.09e-06	3.27	LV	CELLSTATES	vCM1.0	control_TTN	12	18
AC004593.1	1.09	0.0341	0.0568	0.0978	3.43	10.6	0.00259	1.47	LV	CELLSTATES	vCM1.0	control_TTN	12	18
FAM47E-STBD1	1.09	0.00364	0.0158	0.0469	1.99	23	3.19e-05	2.44	LV	CELLSTATES	vCM1.0	control_TTN	12	18
CRIM1	1.08	0.0151	0.365	1.27	6.68	14.5	0.000572	1.82	LV	CELLSTATES	vCM1.0	control_TTN	12	18
FGL2	1.08	0.0465	0.00737	0.0167	0.841	9.22	0.00458	1.33	LV	CELLSTATES	vCM1.0	control_TTN	12	18
GPR173	1.08	0.00745	0.025	0.0996	2.88	19	0.000116	2.13	LV	CELLSTATES	vCM1.0	control_TTN	12	18
GPX2	1.08	0.0402	0.0108	0.0232	1.29	9.87	0.00348	1.4	LV	CELLSTATES	vCM1.0	control_TTN	12	18
KCNAB2	1.08	0.0144	0.107	0.388	4.86	14.7	0.000519	1.84	LV	CELLSTATES	vCM1.0	control_TTN	12	18
SDR42E1	1.08	0.0413	0.00581	0.0185	0.695	9.76	0.00366	1.38	LV	CELLSTATES	vCM1.0	control_TTN	12	18
ABTB2	1.07	0.0214	0.423	1.27	6.72	12.8	0.00109	1.67	LV	CELLSTATES	vCM1.0	control_TTN	12	18
AC090227.1	1.07	0.0412	0.0106	0.0271	1.33	9.77	0.00364	1.39	LV	CELLSTATES	vCM1.0	control_TTN	12	18
AP000646.1	1.07	0.0425	0.00436	0.0127	0.248	9.65	0.00383	1.37	LV	CELLSTATES	vCM1.0	control_TTN	12	18
DAAM2	1.07	0.0162	0.08	0.191	4.13	14.1	0.000656	1.79	LV	CELLSTATES	vCM1.0	control_TTN	12	18
RPGR	1.07	0.000376	0.0581	0.197	3.94	37.5	6.16e-07	3.43	LV	CELLSTATES	vCM1.0	control_TTN	12	18
TRNP1	1.07	0.00961	0.0301	0.0834	2.87	17.1	0.000219	2.02	LV	CELLSTATES	vCM1.0	control_TTN	12	18
AC106786.2	1.06	0.0299	0.0119	0.0271	1.39	11.2	0.00202	1.52	LV	CELLSTATES	vCM1.0	control_TTN	12	18
GLT8D2	1.06	0.0421	0.0338	0.0987	3.1	9.68	0.00378	1.38	LV	CELLSTATES	vCM1.0	control_TTN	12	18
MTMR14	1.06	0.000665	0.193	0.587	5.59	34	1.46e-06	3.18	LV	CELLSTATES	vCM1.0	control_TTN	12	18
PROS1	1.06	0.00896	0.188	0.526	5.49	17.8	0.000177	2.05	LV	CELLSTATES	vCM1.0	control_TTN	12	18
RHOBTB1	1.06	0.00451	0.319	0.9	6.27	21.8	4.64e-05	2.35	LV	CELLSTATES	vCM1.0	control_TTN	12	18
AC023051.1	1.05	0.0384	0.0552	0.117	3.52	10.1	0.0032	1.42	LV	CELLSTATES	vCM1.0	control_TTN	12	18
BRSK1	1.05	0.027	0.00662	0.0241	0.947	11.6	0.0017	1.57	LV	CELLSTATES	vCM1.0	control_TTN	12	18
FAM186A	1.05	0.00369	0.0165	0.0483	2.09	22.9	3.28e-05	2.43	LV	CELLSTATES	vCM1.0	control_TTN	12	18
PAXIP1-AS2	1.05	0.0171	0.00889	0.0252	1.17	13.8	0.000722	1.77	LV	CELLSTATES	vCM1.0	control_TTN	12	18
SLC43A2	1.05	0.0124	0.0294	0.105	3.06	15.7	0.000358	1.91	LV	CELLSTATES	vCM1.0	control_TTN	12	18
SNCA	1.05	0.0103	0.0317	0.0974	3.06	16.7	0.000256	1.99	LV	CELLSTATES	vCM1.0	control_TTN	12	18
SOD2	1.05	0.0326	0.0124	0.0282	1.43	10.8	0.00239	1.49	LV	CELLSTATES	vCM1.0	control_TTN	12	18
AC078955.1	1.04	0.0127	0.125	0.31	4.82	15.6	0.000373	1.9	LV	CELLSTATES	vCM1.0	control_TTN	12	18
SEPT4	1.04	0.0249	0.0346	0.0978	3.08	12	0.00147	1.6	LV	CELLSTATES	vCM1.0	control_TTN	12	18
SLC16A6	1.04	0.0247	0.0194	0.0402	2.02	12.1	0.00143	1.61	LV	CELLSTATES	vCM1.0	control_TTN	12	18
AC008957.2	1.03	0.00952	0.591	1.53	7.05	17.2	0.000212	2.02	LV	CELLSTATES	vCM1.0	control_TTN	12	18
AC016831.7	1.03	0.0134	2.63	9.13	9.46	15.2	0.000442	1.87	LV	CELLSTATES	vCM1.0	control_TTN	12	18
CD81-AS1	1.03	0.013	0.054	0.159	3.74	15.5	0.000397	1.89	LV	CELLSTATES	vCM1.0	control_TTN	12	18
DOCK5	1.03	0.00903	0.964	2.88	7.89	17.7	0.00018	2.04	LV	CELLSTATES	vCM1.0	control_TTN	12	18
C21orf91	1.02	0.00896	0.0401	0.0982	3.13	17.7	0.000178	2.05	LV	CELLSTATES	vCM1.0	control_TTN	12	18
FMO4	1.02	0.00756	0.0647	0.181	3.96	18.9	0.000118	2.12	LV	CELLSTATES	vCM1.0	control_TTN	12	18
MAOA	1.02	0.0193	0.28	0.854	6.17	13.2	0.000919	1.71	LV	CELLSTATES	vCM1.0	control_TTN	12	18
P2RY12	1.02	0.0477	0.00704	0.0172	0.826	9.13	0.00477	1.32	LV	CELLSTATES	vCM1.0	control_TTN	12	18
TMEM9B-AS1	1.02	0.0401	0.0567	0.157	3.75	9.88	0.00347	1.4	LV	CELLSTATES	vCM1.0	control_TTN	12	18
ARHGAP26	1.01	0.000834	2.21	6.51	9.09	32.4	2.22e-06	3.08	LV	CELLSTATES	vCM1.0	control_TTN	12	18
PDCD4	1.01	0.00961	0.169	0.485	5.35	17.2	0.000218	2.02	LV	CELLSTATES	vCM1.0	control_TTN	12	18
STARD4	1.01	0.0355	0.0141	0.0345	1.77	10.4	0.00279	1.45	LV	CELLSTATES	vCM1.0	control_TTN	12	18
CREB5	1	0.0451	0.588	1.73	7.16	9.37	0.0043	1.35	LV	CELLSTATES	vCM1.0	control_TTN	12	18
PALM2	1	0.025	0.046	0.104	3.32	12	0.00148	1.6	LV	CELLSTATES	vCM1.0	control_TTN	12	18
C1orf21	0.998	0.00112	1.21	3.48	8.19	30.7	3.44e-06	2.95	LV	CELLSTATES	vCM1.0	control_TTN	12	18
SDSL	0.996	0.0338	0.00766	0.0278	1.08	10.6	0.00255	1.47	LV	CELLSTATES	vCM1.0	control_TTN	12	18
AL591178.1	0.991	0.0491	0.0667	0.152	3.85	8.99	0.00506	1.31	LV	CELLSTATES	vCM1.0	control_TTN	12	18
ATAD2	0.991	0.00152	0.413	1.2	6.63	28.7	6e-06	2.82	LV	CELLSTATES	vCM1.0	control_TTN	12	18
ETV5	0.991	0.0463	0.0228	0.0713	2.58	9.26	0.00452	1.33	LV	CELLSTATES	vCM1.0	control_TTN	12	18
RAB11FIP1	0.987	0.00245	0.188	0.552	5.53	25.7	1.44e-05	2.61	LV	CELLSTATES	vCM1.0	control_TTN	12	18
CBFB	0.986	0.00292	0.209	0.655	5.73	24.5	2.04e-05	2.54	LV	CELLSTATES	vCM1.0	control_TTN	12	18
RASSF9	0.986	0.0216	0.0758	0.163	4	12.7	0.0011	1.67	LV	CELLSTATES	vCM1.0	control_TTN	12	18
APPL2	0.981	0.00058	0.36	1.09	6.5	34.7	1.24e-06	3.24	LV	CELLSTATES	vCM1.0	control_TTN	12	18
ALG13-AS1	0.979	0.0367	0.0301	0.07	2.72	10.3	0.00295	1.44	LV	CELLSTATES	vCM1.0	control_TTN	12	18
AC015923.1	0.977	0.0276	0.0318	0.0809	2.86	11.6	0.00175	1.56	LV	CELLSTATES	vCM1.0	control_TTN	12	18
AC104170.2	0.977	0.0259	0.0118	0.0224	1.32	11.8	0.00157	1.59	LV	CELLSTATES	vCM1.0	control_TTN	12	18
FRAT2	0.974	0.0394	0.00914	0.0242	1.16	9.97	0.00335	1.4	LV	CELLSTATES	vCM1.0	control_TTN	12	18
AC107072.1	0.973	0.0442	0.0295	0.0576	2.58	9.48	0.00411	1.35	LV	CELLSTATES	vCM1.0	control_TTN	12	18
AC025917.1	0.972	0.0267	0.0883	0.206	4.25	11.7	0.00167	1.57	LV	CELLSTATES	vCM1.0	control_TTN	12	18
CRACR2A	0.969	0.0318	0.0348	0.102	3.1	10.9	0.00228	1.5	LV	CELLSTATES	vCM1.0	control_TTN	12	18
C12orf56	0.966	0.00807	0.0232	0.0633	2.53	18.5	0.000136	2.09	LV	CELLSTATES	vCM1.0	control_TTN	12	18
JAK2	0.962	0.0024	0.527	1.48	6.98	26	1.29e-05	2.62	LV	CELLSTATES	vCM1.0	control_TTN	12	18
ZNF844	0.961	0.0108	0.113	0.293	4.65	16.5	0.000273	1.97	LV	CELLSTATES	vCM1.0	control_TTN	12	18
MSS51	0.96	0.0167	0.0652	0.15	3.83	13.9	0.000693	1.78	LV	CELLSTATES	vCM1.0	control_TTN	12	18
CCDC122	0.959	0.00649	0.207	0.443	5.42	19.6	9.44e-05	2.19	LV	CELLSTATES	vCM1.0	control_TTN	12	18
HBP1	0.959	0.00961	0.172	0.446	5.29	17.2	0.000217	2.02	LV	CELLSTATES	vCM1.0	control_TTN	12	18
ADO	0.958	0.0162	0.0182	0.0435	2.06	14.1	0.000656	1.79	LV	CELLSTATES	vCM1.0	control_TTN	12	18
LEPR	0.956	0.00786	0.0332	0.11	3.13	18.7	0.000128	2.1	LV	CELLSTATES	vCM1.0	control_TTN	12	18
AC004253.1	0.954	0.0406	0.0514	0.114	3.38	9.83	0.00355	1.39	LV	CELLSTATES	vCM1.0	control_TTN	12	18
MCAM	0.954	0.0239	0.0449	0.127	3.41	12.2	0.00135	1.62	LV	CELLSTATES	vCM1.0	control_TTN	12	18
TMTC1	0.954	0.013	0.543	1.58	7.05	15.4	0.000401	1.89	LV	CELLSTATES	vCM1.0	control_TTN	12	18
POLR1E	0.952	0.0156	0.0104	0.0263	1.32	14.3	0.00061	1.81	LV	CELLSTATES	vCM1.0	control_TTN	12	18
ZNF106	0.952	0.000814	1.27	3.4	8.2	32.9	1.96e-06	3.09	LV	CELLSTATES	vCM1.0	control_TTN	12	18
ZBTB16	0.951	0.0461	2.11	6.57	9.06	9.28	0.00447	1.34	LV	CELLSTATES	vCM1.0	control_TTN	12	18
NFE2L1	0.945	0.00125	0.191	0.592	5.59	29.8	4.52e-06	2.9	LV	CELLSTATES	vCM1.0	control_TTN	12	18
ZNF441	0.944	0.00866	0.0782	0.217	4.17	18	0.000164	2.06	LV	CELLSTATES	vCM1.0	control_TTN	12	18
AC016597.1	0.942	0.0123	0.0245	0.0607	2.49	15.8	0.000348	1.91	LV	CELLSTATES	vCM1.0	control_TTN	12	18
RBL2	0.939	0.00603	0.407	1.01	6.48	20.1	7.97e-05	2.22	LV	CELLSTATES	vCM1.0	control_TTN	12	18
ARHGAP24	0.937	0.0174	1.82	4.77	8.75	13.7	0.000753	1.76	LV	CELLSTATES	vCM1.0	control_TTN	12	18
SPSB1	0.934	0.0247	0.0282	0.0768	2.77	12.1	0.00143	1.61	LV	CELLSTATES	vCM1.0	control_TTN	12	18
UBALD2	0.934	0.00288	0.0286	0.0831	2.81	24.6	1.97e-05	2.54	LV	CELLSTATES	vCM1.0	control_TTN	12	18
MPP4	0.932	0.0259	0.0162	0.0423	1.93	11.8	0.00156	1.59	LV	CELLSTATES	vCM1.0	control_TTN	12	18
TACR1	0.931	0.0134	0.0387	0.0786	3.01	15.2	0.000434	1.87	LV	CELLSTATES	vCM1.0	control_TTN	12	18
KLF9	0.929	0.0143	0.179	0.458	5.31	14.8	0.000507	1.84	LV	CELLSTATES	vCM1.0	control_TTN	12	18
SLC4A7	0.929	0.0302	0.224	0.582	5.69	11.1	0.00207	1.52	LV	CELLSTATES	vCM1.0	control_TTN	12	18
NPR3	0.928	0.0102	0.153	0.324	4.99	16.8	0.000243	1.99	LV	CELLSTATES	vCM1.0	control_TTN	12	18
URB1	0.928	0.00238	0.102	0.29	4.61	26.1	1.26e-05	2.62	LV	CELLSTATES	vCM1.0	control_TTN	12	18
NFATC2	0.927	0.0266	0.0877	0.243	4.39	11.7	0.00166	1.57	LV	CELLSTATES	vCM1.0	control_TTN	12	18
ALS2CR12	0.926	0.00501	0.157	0.473	5.29	21.3	5.49e-05	2.3	LV	CELLSTATES	vCM1.0	control_TTN	12	18
SAMHD1	0.925	0.0386	0.0896	0.29	4.55	10	0.00324	1.41	LV	CELLSTATES	vCM1.0	control_TTN	12	18
ACKR4	0.922	0.0438	0.0594	0.116	3.57	9.51	0.00406	1.36	LV	CELLSTATES	vCM1.0	control_TTN	12	18
SYN3	0.922	0.0144	0.155	0.337	5.04	14.7	0.000525	1.84	LV	CELLSTATES	vCM1.0	control_TTN	12	18
LDLRAD4	0.918	0.00429	1.47	4.61	8.54	22.1	4.18e-05	2.37	LV	CELLSTATES	vCM1.0	control_TTN	12	18
EXT1	0.915	0.018	0.774	2.05	7.52	13.5	0.000814	1.75	LV	CELLSTATES	vCM1.0	control_TTN	12	18
ABAT	0.912	0.0247	0.103	0.271	4.58	12	0.00145	1.61	LV	CELLSTATES	vCM1.0	control_TTN	12	18
BTBD8	0.91	0.0144	0.0842	0.253	4.38	14.7	0.000521	1.84	LV	CELLSTATES	vCM1.0	control_TTN	12	18
PLA2G5	0.909	0.028	0.137	0.4	5.08	11.5	0.00179	1.55	LV	CELLSTATES	vCM1.0	control_TTN	12	18
ERAP1	0.905	0.0131	0.593	1.53	7.09	15.3	0.000414	1.88	LV	CELLSTATES	vCM1.0	control_TTN	12	18
GEN1	0.905	0.00488	0.113	0.292	4.69	21.4	5.24e-05	2.31	LV	CELLSTATES	vCM1.0	control_TTN	12	18
INTU	0.905	0.00906	0.299	0.744	6.05	17.6	0.000187	2.04	LV	CELLSTATES	vCM1.0	control_TTN	12	18
FOXO3	0.898	0.00496	1.23	3.41	8.18	21.3	5.4e-05	2.3	LV	CELLSTATES	vCM1.0	control_TTN	12	18
TECTA	0.898	0.0165	0.0221	0.0552	2.32	14	0.000679	1.78	LV	CELLSTATES	vCM1.0	control_TTN	12	18
FOXP4	0.896	0.00896	0.0244	0.0578	2.45	17.7	0.000178	2.05	LV	CELLSTATES	vCM1.0	control_TTN	12	18
PLS3-AS1	0.896	0.0165	0.0508	0.141	3.6	14	0.000678	1.78	LV	CELLSTATES	vCM1.0	control_TTN	12	18
RMDN2-AS1	0.896	0.0149	0.0676	0.155	3.9	14.5	0.00056	1.83	LV	CELLSTATES	vCM1.0	control_TTN	12	18
ZNF189	0.896	0.0285	0.189	0.59	5.57	11.4	0.00184	1.55	LV	CELLSTATES	vCM1.0	control_TTN	12	18
FNDC3B	0.895	0.000243	2.14	6.28	9.05	42	2.15e-07	3.61	LV	CELLSTATES	vCM1.0	control_TTN	12	18
USP53	0.895	0.0005	1.3	3.78	8.3	35.8	9.35e-07	3.3	LV	CELLSTATES	vCM1.0	control_TTN	12	18
ZNF442	0.895	0.00519	0.0236	0.0591	2.42	20.9	6.2e-05	2.28	LV	CELLSTATES	vCM1.0	control_TTN	12	18
BHMT2	0.893	0.0302	0.0464	0.115	3.4	11.1	0.00207	1.52	LV	CELLSTATES	vCM1.0	control_TTN	12	18
CHST3	0.893	0.014	0.082	0.219	4.24	14.9	0.000485	1.85	LV	CELLSTATES	vCM1.0	control_TTN	12	18
EPB41L4B	0.89	0.0326	0.193	0.639	5.68	10.8	0.00238	1.49	LV	CELLSTATES	vCM1.0	control_TTN	12	18
BACH2	0.889	0.0308	0.222	0.66	5.81	11.1	0.00214	1.51	LV	CELLSTATES	vCM1.0	control_TTN	12	18
SPATA6L	0.889	0.0233	0.0174	0.0509	2.16	12.4	0.00127	1.63	LV	CELLSTATES	vCM1.0	control_TTN	12	18
AL109955.1	0.881	0.0263	0.0286	0.0757	2.7	11.7	0.00163	1.58	LV	CELLSTATES	vCM1.0	control_TTN	12	18
AL021707.1	0.877	0.0217	0.0561	0.125	3.57	12.7	0.00111	1.66	LV	CELLSTATES	vCM1.0	control_TTN	12	18
SORT1	0.876	0.00232	0.546	1.35	6.92	26.3	1.19e-05	2.63	LV	CELLSTATES	vCM1.0	control_TTN	12	18
AC098582.1	0.874	0.0259	0.115	0.259	4.65	11.8	0.00157	1.59	LV	CELLSTATES	vCM1.0	control_TTN	12	18
ANTXR1	0.871	0.0496	0.0359	0.111	3.25	8.95	0.00515	1.3	LV	CELLSTATES	vCM1.0	control_TTN	12	18
MTM1	0.869	0.00161	0.141	0.397	5.07	28.4	6.54e-06	2.79	LV	CELLSTATES	vCM1.0	control_TTN	12	18
KRBA1	0.868	0.0343	0.118	0.334	4.81	10.6	0.00262	1.46	LV	CELLSTATES	vCM1.0	control_TTN	12	18
AC004148.2	0.866	0.0144	0.0208	0.0475	2.18	14.7	0.000523	1.84	LV	CELLSTATES	vCM1.0	control_TTN	12	18
AC018521.2	0.866	0.019	0.0146	0.0246	1.53	13.3	0.000894	1.72	LV	CELLSTATES	vCM1.0	control_TTN	12	18
AP005329.2	0.866	0.0367	0.472	0.974	6.56	10.3	0.00294	1.44	LV	CELLSTATES	vCM1.0	control_TTN	12	18
MTFR1	0.866	0.0291	1.35	3.13	8.19	11.3	0.00194	1.54	LV	CELLSTATES	vCM1.0	control_TTN	12	18
MFAP3	0.863	0.00017	0.202	0.543	5.54	45.3	1.02e-07	3.77	LV	CELLSTATES	vCM1.0	control_TTN	12	18
DCBLD2	0.86	0.00697	0.505	1.23	6.81	19.3	0.000104	2.16	LV	CELLSTATES	vCM1.0	control_TTN	12	18
SYNE3	0.858	0.0258	0.0475	0.123	3.45	11.9	0.00154	1.59	LV	CELLSTATES	vCM1.0	control_TTN	12	18
XPR1	0.855	0.00626	2.89	7.41	9.35	19.9	8.57e-05	2.2	LV	CELLSTATES	vCM1.0	control_TTN	12	18
APBB3	0.853	0.00966	0.0247	0.0749	2.67	17.1	0.000224	2.01	LV	CELLSTATES	vCM1.0	control_TTN	12	18
ATP2C1	0.85	0.00158	0.908	2.28	7.68	28.5	6.33e-06	2.8	LV	CELLSTATES	vCM1.0	control_TTN	12	18
STX19	0.848	0.0328	0.0212	0.0467	2.2	10.7	0.00243	1.48	LV	CELLSTATES	vCM1.0	control_TTN	12	18
AL391684.1	0.847	0.0428	0.018	0.0431	2.06	9.61	0.00389	1.37	LV	CELLSTATES	vCM1.0	control_TTN	12	18
LINC02170	0.847	0.0228	0.0125	0.0333	1.62	12.5	0.00122	1.64	LV	CELLSTATES	vCM1.0	control_TTN	12	18
TSSK3	0.847	0.0399	0.0319	0.0661	2.68	9.92	0.00341	1.4	LV	CELLSTATES	vCM1.0	control_TTN	12	18
AL109935.1	0.846	0.0394	0.028	0.0683	2.66	9.97	0.00335	1.4	LV	CELLSTATES	vCM1.0	control_TTN	12	18
KLHL3	0.846	0.0103	0.497	1.23	6.82	16.7	0.000255	1.99	LV	CELLSTATES	vCM1.0	control_TTN	12	18
AC007014.1	0.843	0.0255	0.146	0.331	4.95	11.9	0.00151	1.59	LV	CELLSTATES	vCM1.0	control_TTN	12	18
CHST10	0.84	0.014	0.0227	0.0537	2.38	14.9	0.000487	1.85	LV	CELLSTATES	vCM1.0	control_TTN	12	18
ELOVL6	0.84	0.0288	0.0373	0.0892	3.03	11.4	0.00189	1.54	LV	CELLSTATES	vCM1.0	control_TTN	12	18
SPRY4-AS1	0.84	0.0324	0.21	0.448	5.48	10.8	0.00235	1.49	LV	CELLSTATES	vCM1.0	control_TTN	12	18
CFAP221	0.839	0.0259	0.0147	0.0463	1.95	11.8	0.00159	1.59	LV	CELLSTATES	vCM1.0	control_TTN	12	18
LMCD1-AS1	0.836	0.0098	0.381	0.905	6.35	17	0.000228	2.01	LV	CELLSTATES	vCM1.0	control_TTN	12	18
ZNF100	0.835	0.0327	0.16	0.335	5.01	10.8	0.00241	1.49	LV	CELLSTATES	vCM1.0	control_TTN	12	18
SLC48A1	0.832	0.0144	0.0279	0.0705	2.72	14.7	0.000524	1.84	LV	CELLSTATES	vCM1.0	control_TTN	12	18
AP000763.3	0.83	0.0332	0.00993	0.0242	1.24	10.7	0.00248	1.48	LV	CELLSTATES	vCM1.0	control_TTN	12	18
RORA	0.829	0.0221	0.73	1.92	7.39	12.6	0.00115	1.66	LV	CELLSTATES	vCM1.0	control_TTN	12	18
RIDA	0.827	0.00431	0.0581	0.149	3.75	22.1	4.23e-05	2.37	LV	CELLSTATES	vCM1.0	control_TTN	12	18
PCSK5	0.825	0.0202	0.116	0.281	4.75	13	0.000989	1.7	LV	CELLSTATES	vCM1.0	control_TTN	12	18
ECHDC3	0.824	0.0259	0.198	0.477	5.45	11.8	0.00156	1.59	LV	CELLSTATES	vCM1.0	control_TTN	12	18
FAM214A	0.824	0.00516	0.591	1.52	7.06	21	5.99e-05	2.29	LV	CELLSTATES	vCM1.0	control_TTN	12	18
SIRPA	0.823	0.03	0.0207	0.0628	2.4	11.2	0.00204	1.52	LV	CELLSTATES	vCM1.0	control_TTN	12	18
ZNF117	0.823	0.0447	0.0284	0.0707	2.66	9.43	0.0042	1.35	LV	CELLSTATES	vCM1.0	control_TTN	12	18
ZMAT1	0.821	0.00611	0.209	0.513	5.52	20	8.28e-05	2.21	LV	CELLSTATES	vCM1.0	control_TTN	12	18
AC015813.2	0.819	0.00758	0.111	0.25	4.54	18.9	0.00012	2.12	LV	CELLSTATES	vCM1.0	control_TTN	12	18
NUP62CL	0.819	0.0367	0.00847	0.0227	1.07	10.3	0.00297	1.44	LV	CELLSTATES	vCM1.0	control_TTN	12	18
SLC1A3	0.818	0.00883	2.23	5.92	9.01	17.9	0.00017	2.05	LV	CELLSTATES	vCM1.0	control_TTN	12	18
AC024145.1	0.815	0.0193	0.0732	0.128	3.84	13.2	0.000921	1.71	LV	CELLSTATES	vCM1.0	control_TTN	12	18
OSBPL6	0.815	0.00885	0.203	0.522	5.53	17.8	0.000171	2.05	LV	CELLSTATES	vCM1.0	control_TTN	12	18
HLF	0.814	0.014	0.0823	0.173	4.08	14.9	0.000481	1.85	LV	CELLSTATES	vCM1.0	control_TTN	12	18
CXCL17	0.812	0.0438	0.0179	0.0475	2.14	9.51	0.00406	1.36	LV	CELLSTATES	vCM1.0	control_TTN	12	18
DDX60	0.812	0.0323	0.0208	0.0494	2.26	10.8	0.00233	1.49	LV	CELLSTATES	vCM1.0	control_TTN	12	18
OIP5	0.809	0.0413	0.131	0.264	4.7	9.75	0.00366	1.38	LV	CELLSTATES	vCM1.0	control_TTN	12	18
HMGN1	0.805	0.00362	0.223	0.595	5.68	23.1	3.11e-05	2.44	LV	CELLSTATES	vCM1.0	control_TTN	12	18
AL442071.1	0.802	0.0241	0.0727	0.179	4.01	12.2	0.00137	1.62	LV	CELLSTATES	vCM1.0	control_TTN	12	18
SLC25A29	0.795	0.0326	0.0613	0.176	3.89	10.8	0.00239	1.49	LV	CELLSTATES	vCM1.0	control_TTN	12	18
CA2	0.794	0.0448	0.0251	0.0601	2.49	9.42	0.00422	1.35	LV	CELLSTATES	vCM1.0	control_TTN	12	18
AC015878.1	0.793	0.0162	0.16	0.367	5.11	14.1	0.000653	1.79	LV	CELLSTATES	vCM1.0	control_TTN	12	18
AC104035.1	0.793	0.0289	0.044	0.105	3.31	11.3	0.00192	1.54	LV	CELLSTATES	vCM1.0	control_TTN	12	18
AC116366.3	0.791	0.00295	0.738	1.62	7.26	24.3	2.13e-05	2.53	LV	CELLSTATES	vCM1.0	control_TTN	12	18
RHBDL2	0.79	0.0267	0.158	0.387	5.13	11.7	0.00167	1.57	LV	CELLSTATES	vCM1.0	control_TTN	12	18
RMDN2	0.789	0.00451	0.121	0.295	4.74	21.8	4.61e-05	2.35	LV	CELLSTATES	vCM1.0	control_TTN	12	18
TPST2	0.789	0.0153	0.0925	0.237	4.44	14.4	0.000589	1.82	LV	CELLSTATES	vCM1.0	control_TTN	12	18
SLC46A3	0.788	0.00605	0.199	0.44	5.37	20.1	8.04e-05	2.22	LV	CELLSTATES	vCM1.0	control_TTN	12	18
ULK1	0.788	0.0215	0.177	0.508	5.41	12.8	0.00109	1.67	LV	CELLSTATES	vCM1.0	control_TTN	12	18
AC025262.1	0.786	0.036	0.00801	0.0188	0.95	10.4	0.00283	1.44	LV	CELLSTATES	vCM1.0	control_TTN	12	18
AC055733.2	0.786	0.0486	0.171	0.389	5.2	9.04	0.00496	1.31	LV	CELLSTATES	vCM1.0	control_TTN	12	18
MIR4435-2HG	0.786	0.0134	0.317	0.806	6.15	15.2	0.000437	1.87	LV	CELLSTATES	vCM1.0	control_TTN	12	18
RRAS2	0.786	0.00198	0.334	0.903	6.29	27.1	9.38e-06	2.7	LV	CELLSTATES	vCM1.0	control_TTN	12	18
UST	0.786	0.00976	0.23	0.55	5.67	17	0.000227	2.01	LV	CELLSTATES	vCM1.0	control_TTN	12	18
SPRED2	0.785	0.00543	0.205	0.572	5.61	20.6	6.77e-05	2.27	LV	CELLSTATES	vCM1.0	control_TTN	12	18
LTBP1	0.784	0.00234	2.24	5.46	8.97	26.2	1.22e-05	2.63	LV	CELLSTATES	vCM1.0	control_TTN	12	18
SNAP47	0.784	0.0349	0.183	0.497	5.41	10.5	0.00272	1.46	LV	CELLSTATES	vCM1.0	control_TTN	12	18
AGPAT5	0.783	0.0452	0.0181	0.047	2.09	9.35	0.00434	1.35	LV	CELLSTATES	vCM1.0	control_TTN	12	18
CDC14A	0.782	0.00906	0.121	0.283	4.74	17.6	0.000186	2.04	LV	CELLSTATES	vCM1.0	control_TTN	12	18
DSC1	0.78	0.0418	0.0378	0.0937	3.12	9.71	0.00373	1.38	LV	CELLSTATES	vCM1.0	control_TTN	12	18
RANBP17	0.78	0.0112	0.237	0.67	5.82	16.3	0.000296	1.95	LV	CELLSTATES	vCM1.0	control_TTN	12	18
SNHG22	0.779	0.013	0.0892	0.229	4.32	15.4	0.000403	1.89	LV	CELLSTATES	vCM1.0	control_TTN	12	18
PDLIM1	0.777	0.00936	0.353	0.924	6.32	17.4	0.000199	2.03	LV	CELLSTATES	vCM1.0	control_TTN	12	18
C11orf65	0.774	0.00862	0.131	0.296	4.81	18	0.000163	2.06	LV	CELLSTATES	vCM1.0	control_TTN	12	18
AC005746.2	0.773	0.0325	0.0553	0.12	3.5	10.8	0.00236	1.49	LV	CELLSTATES	vCM1.0	control_TTN	12	18
SELENOP	0.771	0.0349	0.135	0.289	4.85	10.5	0.00272	1.46	LV	CELLSTATES	vCM1.0	control_TTN	12	18
HEBP2	0.767	0.0123	0.0565	0.119	3.54	15.8	0.000348	1.91	LV	CELLSTATES	vCM1.0	control_TTN	12	18
NCBP3	0.767	0.00381	0.146	0.341	4.98	22.8	3.46e-05	2.42	LV	CELLSTATES	vCM1.0	control_TTN	12	18
PTPN3	0.767	0.0105	0.552	1.41	7	16.6	0.000265	1.98	LV	CELLSTATES	vCM1.0	control_TTN	12	18
AC027117.2	0.764	0.0275	0.266	0.621	5.83	11.6	0.00175	1.56	LV	CELLSTATES	vCM1.0	control_TTN	12	18
PACSIN1	0.764	0.0327	0.0289	0.0637	2.65	10.8	0.0024	1.49	LV	CELLSTATES	vCM1.0	control_TTN	12	18
AL117381.1	0.763	0.0347	0.12	0.253	4.61	10.5	0.00268	1.46	LV	CELLSTATES	vCM1.0	control_TTN	12	18
FAM173B	0.762	0.00267	0.0896	0.225	4.31	25.1	1.69e-05	2.57	LV	CELLSTATES	vCM1.0	control_TTN	12	18
IRF6	0.762	0.0318	0.018	0.0531	2.19	10.9	0.00229	1.5	LV	CELLSTATES	vCM1.0	control_TTN	12	18
PQLC1	0.762	0.0112	0.0885	0.22	4.3	16.3	0.000294	1.95	LV	CELLSTATES	vCM1.0	control_TTN	12	18
EPHA7	0.761	0.0134	0.158	0.378	5.15	15.2	0.000442	1.87	LV	CELLSTATES	vCM1.0	control_TTN	12	18
TFB2M	0.761	0.00928	0.0411	0.0913	3.14	17.5	0.000196	2.03	LV	CELLSTATES	vCM1.0	control_TTN	12	18
TRUB1	0.758	0.024	0.148	0.309	4.9	12.2	0.00136	1.62	LV	CELLSTATES	vCM1.0	control_TTN	12	18
SHQ1	0.757	0.00292	0.112	0.298	4.72	24.5	2.05e-05	2.54	LV	CELLSTATES	vCM1.0	control_TTN	12	18
SLC25A27	0.756	0.0249	0.411	0.93	6.43	12	0.00147	1.6	LV	CELLSTATES	vCM1.0	control_TTN	12	18
AC245452.1	0.755	0.0153	0.04	0.0779	3	14.4	0.000584	1.82	LV	CELLSTATES	vCM1.0	control_TTN	12	18
LPIN1	0.755	0.0303	0.279	0.81	6.09	11.1	0.00208	1.52	LV	CELLSTATES	vCM1.0	control_TTN	12	18
C9orf24	0.754	0.0172	0.0676	0.144	3.78	13.8	0.000728	1.76	LV	CELLSTATES	vCM1.0	control_TTN	12	18
SLC35G1	0.752	0.0112	0.0669	0.183	3.98	16.3	0.00029	1.95	LV	CELLSTATES	vCM1.0	control_TTN	12	18
PDE7A	0.751	0.0144	3.89	10	9.8	14.7	0.000521	1.84	LV	CELLSTATES	vCM1.0	control_TTN	12	18
AL139807.1	0.75	0.0376	0.0315	0.0743	2.82	10.2	0.00307	1.43	LV	CELLSTATES	vCM1.0	control_TTN	12	18
SRRD	0.75	0.00903	0.0166	0.0346	1.86	17.7	0.00018	2.04	LV	CELLSTATES	vCM1.0	control_TTN	12	18
ATP8B2	0.749	0.0239	0.0349	0.0827	2.93	12.2	0.00133	1.62	LV	CELLSTATES	vCM1.0	control_TTN	12	18
CCDC93	0.749	0.0112	0.566	1.39	6.97	16.3	0.000297	1.95	LV	CELLSTATES	vCM1.0	control_TTN	12	18
ZSCAN20	0.747	0.0465	0.0211	0.044	2.13	9.23	0.00457	1.33	LV	CELLSTATES	vCM1.0	control_TTN	12	18
CSGALNACT2	0.743	0.0299	0.0801	0.173	4.05	11.2	0.00201	1.52	LV	CELLSTATES	vCM1.0	control_TTN	12	18
TMEM266	0.741	0.0343	0.113	0.238	4.57	10.6	0.00262	1.46	LV	CELLSTATES	vCM1.0	control_TTN	12	18
TUBE1	0.741	0.0082	0.522	1.17	6.78	18.4	0.00014	2.09	LV	CELLSTATES	vCM1.0	control_TTN	12	18
AL355315.1	0.738	0.018	0.059	0.145	3.72	13.5	0.000812	1.75	LV	CELLSTATES	vCM1.0	control_TTN	12	18
ATP6AP1L	0.738	0.0171	0.127	0.336	4.86	13.9	0.000719	1.77	LV	CELLSTATES	vCM1.0	control_TTN	12	18
SLC25A30	0.736	0.0259	0.176	0.409	5.24	11.9	0.00155	1.59	LV	CELLSTATES	vCM1.0	control_TTN	12	18
MEAF6	0.735	0.00209	0.0945	0.221	4.39	26.8	1.03e-05	2.68	LV	CELLSTATES	vCM1.0	control_TTN	12	18
ZNF827	0.734	0.00297	0.44	1.07	6.6	24.3	2.18e-05	2.53	LV	CELLSTATES	vCM1.0	control_TTN	12	18
CDKL5	0.733	0.0121	0.449	1.11	6.65	16	0.000333	1.92	LV	CELLSTATES	vCM1.0	control_TTN	12	18
HRASLS	0.733	0.0314	0.045	0.0918	3.19	10.9	0.00224	1.5	LV	CELLSTATES	vCM1.0	control_TTN	12	18
ZNF471	0.73	0.0308	0.0631	0.129	3.65	11.1	0.00215	1.51	LV	CELLSTATES	vCM1.0	control_TTN	12	18
OSGIN2	0.729	0.0304	0.033	0.0679	2.79	11.1	0.00209	1.52	LV	CELLSTATES	vCM1.0	control_TTN	12	18
OSER1-DT	0.726	0.00845	0.05	0.106	3.41	18.2	0.000151	2.07	LV	CELLSTATES	vCM1.0	control_TTN	12	18
PTPN14	0.724	0.0179	0.542	1.34	6.92	13.6	0.000803	1.75	LV	CELLSTATES	vCM1.0	control_TTN	12	18
GLRX	0.722	0.043	0.355	0.727	6.17	9.59	0.00392	1.37	LV	CELLSTATES	vCM1.0	control_TTN	12	18
XPO1	0.721	0.0113	0.379	1.02	6.46	16.2	0.000302	1.95	LV	CELLSTATES	vCM1.0	control_TTN	12	18
BPNT1	0.72	0.0153	0.066	0.14	3.78	14.4	0.000595	1.81	LV	CELLSTATES	vCM1.0	control_TTN	12	18
RNF217	0.72	0.0102	0.214	0.483	5.5	16.8	0.000244	1.99	LV	CELLSTATES	vCM1.0	control_TTN	12	18
VCL	0.719	0.0405	2.03	5.17	8.84	9.84	0.00353	1.39	LV	CELLSTATES	vCM1.0	control_TTN	12	18
TMEM8B	0.717	0.0381	0.0428	0.0886	3.15	10.1	0.00315	1.42	LV	CELLSTATES	vCM1.0	control_TTN	12	18
PLCXD2	0.716	0.0327	0.0179	0.0375	1.98	10.8	0.00241	1.49	LV	CELLSTATES	vCM1.0	control_TTN	12	18
ZBTB20-AS1	0.715	0.00961	0.135	0.263	4.77	17.1	0.00022	2.02	LV	CELLSTATES	vCM1.0	control_TTN	12	18
AC105339.3	0.713	0.0367	0.0348	0.0787	2.86	10.3	0.00297	1.44	LV	CELLSTATES	vCM1.0	control_TTN	12	18
SOS2	0.713	0.00745	0.843	1.96	7.51	19	0.000116	2.13	LV	CELLSTATES	vCM1.0	control_TTN	12	18
YWHAG	0.713	0.00125	0.281	0.698	5.97	29.9	4.37e-06	2.9	LV	CELLSTATES	vCM1.0	control_TTN	12	18
DUSP11	0.712	0.0151	0.0781	0.159	3.98	14.4	0.000575	1.82	LV	CELLSTATES	vCM1.0	control_TTN	12	18
ADAMTS13	0.711	0.0231	0.0428	0.0974	3.22	12.4	0.00125	1.64	LV	CELLSTATES	vCM1.0	control_TTN	12	18
OSBPL11	0.71	0.0412	0.196	0.458	5.4	9.76	0.00365	1.39	LV	CELLSTATES	vCM1.0	control_TTN	12	18
ZMIZ1	0.71	0.0334	0.498	1.14	6.73	10.7	0.00251	1.48	LV	CELLSTATES	vCM1.0	control_TTN	12	18
PTPN11	0.709	0.0117	0.363	0.857	6.29	16.1	0.000318	1.93	LV	CELLSTATES	vCM1.0	control_TTN	12	18
ZDHHC14	0.709	0.0147	0.421	1.05	6.57	14.6	0.000543	1.83	LV	CELLSTATES	vCM1.0	control_TTN	12	18
ASIP	0.707	0.0326	0.129	0.348	4.94	10.8	0.00239	1.49	LV	CELLSTATES	vCM1.0	control_TTN	12	18
GLRB	0.706	0.0024	0.0956	0.221	4.37	26	1.31e-05	2.62	LV	CELLSTATES	vCM1.0	control_TTN	12	18
ERI2	0.705	0.00506	0.0967	0.223	4.38	21.2	5.69e-05	2.3	LV	CELLSTATES	vCM1.0	control_TTN	12	18
AC104596.1	0.704	0.00787	0.318	0.756	6.11	18.7	0.000129	2.1	LV	CELLSTATES	vCM1.0	control_TTN	12	18
HSPH1	0.704	0.0463	0.0399	0.1	3.14	9.27	0.0045	1.33	LV	CELLSTATES	vCM1.0	control_TTN	12	18
MAP3K3	0.703	0.00649	0.386	0.955	6.44	19.7	9.22e-05	2.19	LV	CELLSTATES	vCM1.0	control_TTN	12	18
AL357153.2	0.702	0.013	0.116	0.284	4.66	15.4	0.000411	1.88	LV	CELLSTATES	vCM1.0	control_TTN	12	18
CRB1	0.702	0.0489	0.0572	0.164	3.79	9.01	0.00503	1.31	LV	CELLSTATES	vCM1.0	control_TTN	12	18
FRRS1	0.701	0.013	0.0948	0.197	4.3	15.4	0.000402	1.89	LV	CELLSTATES	vCM1.0	control_TTN	12	18
RASAL2	0.7	0.00852	2.11	5.47	8.94	18.1	0.000158	2.07	LV	CELLSTATES	vCM1.0	control_TTN	12	18
ANKRD42	0.699	0.0249	0.0317	0.0776	2.82	12	0.00146	1.6	LV	CELLSTATES	vCM1.0	control_TTN	12	18
GFOD1	0.699	0.0343	0.618	1.45	7.09	10.5	0.00264	1.46	LV	CELLSTATES	vCM1.0	control_TTN	12	18
KIAA0556	0.699	0.00147	0.198	0.533	5.53	29	5.51e-06	2.83	LV	CELLSTATES	vCM1.0	control_TTN	12	18
B3GALNT2	0.698	0.0112	0.566	1.28	6.88	16.3	0.000292	1.95	LV	CELLSTATES	vCM1.0	control_TTN	12	18
SLC9B1	0.698	0.0427	0.0249	0.0554	2.44	9.62	0.00387	1.37	LV	CELLSTATES	vCM1.0	control_TTN	12	18
SRGAP3	0.698	0.00982	0.571	1.2	6.85	17	0.000229	2.01	LV	CELLSTATES	vCM1.0	control_TTN	12	18
LINC00886	0.697	0.0198	0.223	0.599	5.68	13.1	0.000965	1.7	LV	CELLSTATES	vCM1.0	control_TTN	12	18
AC093157.1	0.696	0.0123	0.131	0.319	4.84	15.8	0.000351	1.91	LV	CELLSTATES	vCM1.0	control_TTN	12	18
IQUB	0.696	0.022	0.0168	0.0393	1.94	12.7	0.00114	1.66	LV	CELLSTATES	vCM1.0	control_TTN	12	18
YPEL1	0.696	0.0394	0.09	0.204	4.25	9.98	0.00334	1.4	LV	CELLSTATES	vCM1.0	control_TTN	12	18
GRK3	0.695	0.0457	0.178	0.506	5.44	9.31	0.00442	1.34	LV	CELLSTATES	vCM1.0	control_TTN	12	18
KIAA1217	0.693	0.0194	1.82	3.98	8.58	13.2	0.000931	1.71	LV	CELLSTATES	vCM1.0	control_TTN	12	18
KIFAP3	0.691	0.0259	0.415	0.896	6.44	11.8	0.00158	1.59	LV	CELLSTATES	vCM1.0	control_TTN	12	18
MAEL	0.691	0.031	0.0735	0.183	4.08	11	0.00217	1.51	LV	CELLSTATES	vCM1.0	control_TTN	12	18
ARHGAP42	0.69	0.0213	0.302	0.726	6.09	12.8	0.00108	1.67	LV	CELLSTATES	vCM1.0	control_TTN	12	18
GEMIN8	0.689	0.0102	0.0548	0.117	3.5	16.8	0.000246	1.99	LV	CELLSTATES	vCM1.0	control_TTN	12	18
FAXDC2	0.688	0.0314	0.328	0.762	6.15	10.9	0.00224	1.5	LV	CELLSTATES	vCM1.0	control_TTN	12	18
DNAJC27-AS1	0.687	0.0465	0.0567	0.136	3.62	9.24	0.00455	1.33	LV	CELLSTATES	vCM1.0	control_TTN	12	18
AC023590.1	0.686	0.0221	0.404	0.706	6.26	12.6	0.00116	1.66	LV	CELLSTATES	vCM1.0	control_TTN	12	18
RNF146	0.686	0.00383	0.246	0.567	5.73	22.7	3.53e-05	2.42	LV	CELLSTATES	vCM1.0	control_TTN	12	18
LINC00624	0.684	0.0343	0.0715	0.151	3.92	10.6	0.00262	1.46	LV	CELLSTATES	vCM1.0	control_TTN	12	18
ZNF85	0.682	0.0217	0.033	0.0665	2.76	12.7	0.00111	1.66	LV	CELLSTATES	vCM1.0	control_TTN	12	18
SH3RF3	0.681	0.0281	0.293	0.717	6.03	11.5	0.0018	1.55	LV	CELLSTATES	vCM1.0	control_TTN	12	18
AL049650.1	0.68	0.0272	0.0245	0.05	2.35	11.6	0.00172	1.56	LV	CELLSTATES	vCM1.0	control_TTN	12	18
DSCAS	0.68	0.0451	0.0964	0.205	4.32	9.37	0.00431	1.35	LV	CELLSTATES	vCM1.0	control_TTN	12	18
AC018462.1	0.679	0.0138	0.23	0.439	5.53	15.1	0.000459	1.86	LV	CELLSTATES	vCM1.0	control_TTN	12	18
SMC6	0.678	0.00395	0.368	0.894	6.35	22.6	3.66e-05	2.4	LV	CELLSTATES	vCM1.0	control_TTN	12	18
PKD2	0.677	0.00364	0.287	0.683	5.97	23	3.21e-05	2.44	LV	CELLSTATES	vCM1.0	control_TTN	12	18
GABPB2	0.675	0.018	0.268	0.659	5.88	13.5	0.000821	1.74	LV	CELLSTATES	vCM1.0	control_TTN	12	18
PPP2CB	0.675	0.00849	0.453	1.07	6.62	18.1	0.000155	2.07	LV	CELLSTATES	vCM1.0	control_TTN	12	18
DNAAF5	0.674	0.0347	0.0644	0.127	3.69	10.5	0.00269	1.46	LV	CELLSTATES	vCM1.0	control_TTN	12	18
PARVA	0.674	0.0121	0.615	1.6	7.16	15.9	0.000333	1.92	LV	CELLSTATES	vCM1.0	control_TTN	12	18
AC098829.1	0.672	0.0491	0.175	0.346	5.1	9	0.00505	1.31	LV	CELLSTATES	vCM1.0	control_TTN	12	18
GPX7	0.672	0.0489	0.0187	0.0377	1.98	9.01	0.00503	1.31	LV	CELLSTATES	vCM1.0	control_TTN	12	18
ZDHHC21	0.672	0.0416	0.299	0.671	5.97	9.73	0.0037	1.38	LV	CELLSTATES	vCM1.0	control_TTN	12	18
AC091551.1	0.671	0.0434	0.0829	0.183	4.14	9.56	0.00398	1.36	LV	CELLSTATES	vCM1.0	control_TTN	12	18
HLTF	0.671	0.0397	0.141	0.285	4.8	9.94	0.00339	1.4	LV	CELLSTATES	vCM1.0	control_TTN	12	18
IMPA1	0.671	0.0259	0.0885	0.179	4.14	11.8	0.00157	1.59	LV	CELLSTATES	vCM1.0	control_TTN	12	18
MEF2C-AS1	0.67	0.0339	0.118	0.257	4.65	10.6	0.00257	1.47	LV	CELLSTATES	vCM1.0	control_TTN	12	18
NEK3	0.67	0.045	0.0491	0.115	3.41	9.38	0.00428	1.35	LV	CELLSTATES	vCM1.0	control_TTN	12	18
AC004982.2	0.669	0.0417	0.0321	0.0711	2.79	9.72	0.00371	1.38	LV	CELLSTATES	vCM1.0	control_TTN	12	18
GLS	0.668	0.0384	0.384	0.769	6.24	10.1	0.00321	1.42	LV	CELLSTATES	vCM1.0	control_TTN	12	18
JARID2	0.668	0.0171	0.654	1.47	7.09	13.9	0.000717	1.77	LV	CELLSTATES	vCM1.0	control_TTN	12	18
AL133480.1	0.666	0.0481	0.0884	0.169	4.12	9.08	0.00487	1.32	LV	CELLSTATES	vCM1.0	control_TTN	12	18
FAM169A	0.664	0.0261	0.073	0.163	3.94	11.8	0.00161	1.58	LV	CELLSTATES	vCM1.0	control_TTN	12	18
PRICKLE1	0.662	0.0377	0.636	1.22	6.97	10.1	0.0031	1.42	LV	CELLSTATES	vCM1.0	control_TTN	12	18
COPS7B	0.66	0.00859	0.117	0.28	4.68	18	0.000161	2.07	LV	CELLSTATES	vCM1.0	control_TTN	12	18
AC092378.1	0.659	0.0418	0.271	0.617	5.84	9.7	0.00374	1.38	LV	CELLSTATES	vCM1.0	control_TTN	12	18
TMEM71	0.658	0.0399	1.7	4.3	8.59	9.91	0.00344	1.4	LV	CELLSTATES	vCM1.0	control_TTN	12	18
AP000943.3	0.657	0.0405	0.0867	0.155	4.06	9.84	0.00353	1.39	LV	CELLSTATES	vCM1.0	control_TTN	12	18
PGAP2	0.657	0.0231	0.131	0.325	4.88	12.4	0.00124	1.64	LV	CELLSTATES	vCM1.0	control_TTN	12	18
CAT	0.656	0.0296	0.532	1.28	6.88	11.2	0.00199	1.53	LV	CELLSTATES	vCM1.0	control_TTN	12	18
AC008892.1	0.655	0.0141	0.0857	0.163	4.09	14.9	0.000493	1.85	LV	CELLSTATES	vCM1.0	control_TTN	12	18
FAM161A	0.655	0.0234	0.0309	0.0845	2.9	12.4	0.00128	1.63	LV	CELLSTATES	vCM1.0	control_TTN	12	18
HDAC7	0.655	0.0108	0.28	0.688	5.98	16.4	0.000279	1.96	LV	CELLSTATES	vCM1.0	control_TTN	12	18
FGD4	0.654	0.0177	1.2	2.61	7.98	13.6	0.000777	1.75	LV	CELLSTATES	vCM1.0	control_TTN	12	18
BICD1	0.653	0.021	0.295	0.716	6.02	12.9	0.00105	1.68	LV	CELLSTATES	vCM1.0	control_TTN	12	18
JAK1	0.653	0.0363	0.394	0.99	6.47	10.3	0.00288	1.44	LV	CELLSTATES	vCM1.0	control_TTN	12	18
CHD1L	0.652	0.0151	0.0875	0.202	4.25	14.5	0.000569	1.82	LV	CELLSTATES	vCM1.0	control_TTN	12	18
HMGN2	0.652	0.0207	0.086	0.214	4.3	12.9	0.00102	1.68	LV	CELLSTATES	vCM1.0	control_TTN	12	18
PDE3B	0.651	0.00639	0.547	1.48	7.03	19.8	8.79e-05	2.19	LV	CELLSTATES	vCM1.0	control_TTN	12	18
UPP1	0.651	0.0357	0.118	0.262	4.61	10.4	0.0028	1.45	LV	CELLSTATES	vCM1.0	control_TTN	12	18
ANKRA2	0.65	0.00317	0.0725	0.165	3.99	23.8	2.5e-05	2.5	LV	CELLSTATES	vCM1.0	control_TTN	12	18
CHKA	0.65	0.00555	0.471	1.04	6.65	20.5	7.12e-05	2.26	LV	CELLSTATES	vCM1.0	control_TTN	12	18
GREB1	0.65	0.0457	0.227	0.503	5.57	9.31	0.00441	1.34	LV	CELLSTATES	vCM1.0	control_TTN	12	18
LIPE-AS1	0.65	0.00452	0.193	0.425	5.36	21.8	4.67e-05	2.35	LV	CELLSTATES	vCM1.0	control_TTN	12	18
DIXDC1	0.649	0.0151	0.265	0.553	5.79	14.5	0.000574	1.82	LV	CELLSTATES	vCM1.0	control_TTN	12	18
NUP50	0.649	0.0433	0.063	0.128	3.68	9.57	0.00396	1.36	LV	CELLSTATES	vCM1.0	control_TTN	12	18
GREB1L	0.648	0.034	1.25	2.88	8.05	10.6	0.00258	1.47	LV	CELLSTATES	vCM1.0	control_TTN	12	18
CASTOR2	0.647	0.0465	0.0768	0.191	4.13	9.24	0.00455	1.33	LV	CELLSTATES	vCM1.0	control_TTN	12	18
CLHC1	0.647	0.0174	0.0963	0.225	4.37	13.8	0.000745	1.76	LV	CELLSTATES	vCM1.0	control_TTN	12	18
GABRB1	0.647	0.0167	0.645	1.39	7.09	14	0.00069	1.78	LV	CELLSTATES	vCM1.0	control_TTN	12	18
IPO11	0.647	0.00314	0.17	0.389	5.22	23.9	2.43e-05	2.5	LV	CELLSTATES	vCM1.0	control_TTN	12	18
TPST1	0.645	0.0146	0.119	0.267	4.67	14.6	0.000535	1.83	LV	CELLSTATES	vCM1.0	control_TTN	12	18
MAP6	0.643	0.0381	0.0277	0.0626	2.57	10.1	0.00315	1.42	LV	CELLSTATES	vCM1.0	control_TTN	12	18
SLU7	0.643	0.0177	0.0416	0.0863	3.13	13.7	0.000765	1.75	LV	CELLSTATES	vCM1.0	control_TTN	12	18
AC104825.1	0.641	0.0259	0.0213	0.0517	2.33	11.8	0.00157	1.59	LV	CELLSTATES	vCM1.0	control_TTN	12	18
ATG2B	0.639	0.00985	0.169	0.362	5.14	17	0.000231	2.01	LV	CELLSTATES	vCM1.0	control_TTN	12	18
AC008629.1	0.638	0.032	0.118	0.282	4.69	10.9	0.00231	1.49	LV	CELLSTATES	vCM1.0	control_TTN	12	18
ELK1	0.638	0.0417	0.0224	0.0506	2.3	9.72	0.00372	1.38	LV	CELLSTATES	vCM1.0	control_TTN	12	18
SLC15A4	0.638	0.0426	0.199	0.416	5.31	9.63	0.00385	1.37	LV	CELLSTATES	vCM1.0	control_TTN	12	18
PTPN1	0.637	0.0222	0.371	0.885	6.33	12.6	0.00117	1.65	LV	CELLSTATES	vCM1.0	control_TTN	12	18
NSUN2	0.636	0.00952	0.0868	0.197	4.21	17.2	0.000211	2.02	LV	CELLSTATES	vCM1.0	control_TTN	12	18
RPE	0.635	0.0499	0.115	0.213	4.45	8.92	0.00521	1.3	LV	CELLSTATES	vCM1.0	control_TTN	12	18
SLAIN2	0.635	0.00759	0.345	0.792	6.2	18.9	0.00012	2.12	LV	CELLSTATES	vCM1.0	control_TTN	12	18
KCTD1	0.634	0.0367	0.227	0.557	5.69	10.3	0.00297	1.44	LV	CELLSTATES	vCM1.0	control_TTN	12	18
PUS10	0.634	0.0125	0.105	0.23	4.45	15.7	0.000364	1.9	LV	CELLSTATES	vCM1.0	control_TTN	12	18
TXLNB	0.633	0.00649	0.845	2.04	7.57	19.6	9.39e-05	2.19	LV	CELLSTATES	vCM1.0	control_TTN	12	18
KIF13A	0.63	0.0082	2.05	4.4	8.76	18.4	0.000141	2.09	LV	CELLSTATES	vCM1.0	control_TTN	12	18
BLMH	0.628	0.00794	0.0641	0.147	3.78	18.6	0.000132	2.1	LV	CELLSTATES	vCM1.0	control_TTN	12	18
TBC1D1	0.628	0.0176	0.92	2.33	7.69	13.7	0.00076	1.76	LV	CELLSTATES	vCM1.0	control_TTN	12	18
CCDC28A	0.626	0.0237	0.179	0.397	5.22	12.3	0.00132	1.62	LV	CELLSTATES	vCM1.0	control_TTN	12	18
UBOX5-AS1	0.626	0.0133	0.145	0.285	4.85	15.3	0.000427	1.88	LV	CELLSTATES	vCM1.0	control_TTN	12	18
AL139260.1	0.624	0.00906	0.433	1.01	6.54	17.6	0.000184	2.04	LV	CELLSTATES	vCM1.0	control_TTN	12	18
PTK2B	0.624	0.0363	0.0415	0.0853	3.09	10.3	0.00287	1.44	LV	CELLSTATES	vCM1.0	control_TTN	12	18
RALB	0.624	0.0311	0.0255	0.0596	2.5	11	0.00219	1.51	LV	CELLSTATES	vCM1.0	control_TTN	12	18
OSER1	0.623	0.00911	0.086	0.198	4.2	17.5	0.000191	2.04	LV	CELLSTATES	vCM1.0	control_TTN	12	18
SGCE	0.621	0.0442	0.233	0.47	5.54	9.47	0.00413	1.35	LV	CELLSTATES	vCM1.0	control_TTN	12	18
COPZ2	0.619	0.0374	0.0421	0.0888	3.13	10.2	0.00305	1.43	LV	CELLSTATES	vCM1.0	control_TTN	12	18
TUB	0.619	0.031	0.0877	0.192	4.19	11	0.00218	1.51	LV	CELLSTATES	vCM1.0	control_TTN	12	18
FOXO1	0.617	0.047	0.627	1.41	7.06	9.18	0.00466	1.33	LV	CELLSTATES	vCM1.0	control_TTN	12	18
TRAK2	0.617	0.019	1.04	2.29	7.79	13.3	0.000896	1.72	LV	CELLSTATES	vCM1.0	control_TTN	12	18
UACA	0.615	0.00876	0.314	0.696	6.05	17.9	0.000168	2.06	LV	CELLSTATES	vCM1.0	control_TTN	12	18
AF241726.2	0.612	0.00624	0.194	0.383	5.3	19.9	8.5e-05	2.2	LV	CELLSTATES	vCM1.0	control_TTN	12	18
EXOC6	0.612	0.0065	0.452	0.972	6.58	19.6	9.5e-05	2.19	LV	CELLSTATES	vCM1.0	control_TTN	12	18
FAM221A	0.612	0.0215	0.0497	0.11	3.42	12.8	0.00109	1.67	LV	CELLSTATES	vCM1.0	control_TTN	12	18
RMND5A	0.611	0.0128	0.325	0.681	6.06	15.5	0.000386	1.89	LV	CELLSTATES	vCM1.0	control_TTN	12	18
ZRANB1	0.611	0.00361	0.173	0.406	5.23	23.2	3.06e-05	2.44	LV	CELLSTATES	vCM1.0	control_TTN	12	18
LIN7A	0.61	0.0102	0.361	0.822	6.28	16.8	0.000242	1.99	LV	CELLSTATES	vCM1.0	control_TTN	12	18
ACSS3	0.608	0.0103	1.42	3.24	8.26	16.7	0.000255	1.99	LV	CELLSTATES	vCM1.0	control_TTN	12	18
TANC2	0.608	0.025	0.1	0.251	4.5	12	0.00148	1.6	LV	CELLSTATES	vCM1.0	control_TTN	12	18
TRIM23	0.608	0.0281	0.13	0.258	4.69	11.5	0.0018	1.55	LV	CELLSTATES	vCM1.0	control_TTN	12	18
USP6NL	0.606	0.0221	0.148	0.326	4.95	12.6	0.00115	1.66	LV	CELLSTATES	vCM1.0	control_TTN	12	18
WASL	0.605	0.0224	0.305	0.603	5.91	12.5	0.00119	1.65	LV	CELLSTATES	vCM1.0	control_TTN	12	18
TMEM185A	0.604	0.00852	0.098	0.236	4.44	18.1	0.000157	2.07	LV	CELLSTATES	vCM1.0	control_TTN	12	18
ATP10D	0.603	0.0404	0.149	0.311	4.94	9.86	0.0035	1.39	LV	CELLSTATES	vCM1.0	control_TTN	12	18
SETDB2	0.602	0.00432	0.176	0.382	5.2	22.1	4.28e-05	2.36	LV	CELLSTATES	vCM1.0	control_TTN	12	18
AC015971.1	0.6	0.00849	0.247	0.521	5.69	18.1	0.000155	2.07	LV	CELLSTATES	vCM1.0	control_TTN	12	18
UBR4	0.599	0.0121	0.367	0.855	6.32	15.9	0.000339	1.92	LV	CELLSTATES	vCM1.0	control_TTN	12	18
PM20D2	0.597	0.0442	0.22	0.442	5.45	9.47	0.00413	1.35	LV	CELLSTATES	vCM1.0	control_TTN	12	18
ALDH6A1	0.595	0.0246	0.063	0.147	3.79	12.1	0.00142	1.61	LV	CELLSTATES	vCM1.0	control_TTN	12	18
FGFR1OP	0.595	0.0078	0.153	0.34	5	18.8	0.000125	2.11	LV	CELLSTATES	vCM1.0	control_TTN	12	18
CCND1	0.591	0.00649	0.0615	0.137	3.72	19.7	9.31e-05	2.19	LV	CELLSTATES	vCM1.0	control_TTN	12	18
RYBP	0.589	0.00892	0.133	0.293	4.8	17.8	0.000175	2.05	LV	CELLSTATES	vCM1.0	control_TTN	12	18
LMO7	0.587	0.0151	2.53	5.45	9.06	14.5	0.000571	1.82	LV	CELLSTATES	vCM1.0	control_TTN	12	18
BCL2L1	0.584	0.024	0.183	0.429	5.31	12.2	0.00136	1.62	LV	CELLSTATES	vCM1.0	control_TTN	12	18
ATG13	0.583	0.024	0.166	0.334	5.06	12.2	0.00135	1.62	LV	CELLSTATES	vCM1.0	control_TTN	12	18
SEC61A2	0.582	0.0379	0.0715	0.141	3.84	10.1	0.00313	1.42	LV	CELLSTATES	vCM1.0	control_TTN	12	18
CLTCL1	0.581	0.0177	0.254	0.656	5.88	13.7	0.000769	1.75	LV	CELLSTATES	vCM1.0	control_TTN	12	18
PPM1B	0.581	0.00928	0.375	0.85	6.33	17.4	0.000197	2.03	LV	CELLSTATES	vCM1.0	control_TTN	12	18
AL359706.1	0.58	0.0349	0.201	0.37	5.28	10.5	0.00272	1.46	LV	CELLSTATES	vCM1.0	control_TTN	12	18
RELL1	0.58	0.04	0.141	0.298	4.84	9.9	0.00345	1.4	LV	CELLSTATES	vCM1.0	control_TTN	12	18
C12orf60	0.579	0.0484	0.0837	0.179	4.08	9.05	0.00493	1.31	LV	CELLSTATES	vCM1.0	control_TTN	12	18
ZNF142	0.579	0.0231	0.0519	0.106	3.4	12.4	0.00124	1.64	LV	CELLSTATES	vCM1.0	control_TTN	12	18
EIF4E3	0.578	0.0497	0.092	0.182	4.18	8.94	0.00518	1.3	LV	CELLSTATES	vCM1.0	control_TTN	12	18
RBKS	0.578	0.0101	0.223	0.458	5.5	16.9	0.00024	1.99	LV	CELLSTATES	vCM1.0	control_TTN	12	18
SOBP	0.578	0.0146	0.492	1.03	6.67	14.7	0.000534	1.84	LV	CELLSTATES	vCM1.0	control_TTN	12	18
ZNF518A	0.577	0.00122	0.332	0.781	6.18	30.3	3.88e-06	2.92	LV	CELLSTATES	vCM1.0	control_TTN	12	18
ZNF701	0.577	0.0259	0.0741	0.159	3.93	11.8	0.00156	1.59	LV	CELLSTATES	vCM1.0	control_TTN	12	18
CHIC2	0.576	0.0328	0.132	0.271	4.73	10.7	0.00243	1.48	LV	CELLSTATES	vCM1.0	control_TTN	12	18
ERMARD	0.575	0.0359	0.0771	0.153	3.95	10.4	0.00283	1.44	LV	CELLSTATES	vCM1.0	control_TTN	12	18
SLC38A6	0.575	0.0434	0.109	0.23	4.5	9.55	0.00398	1.36	LV	CELLSTATES	vCM1.0	control_TTN	12	18
ACSL4	0.574	0.00906	0.203	0.438	5.41	17.6	0.000189	2.04	LV	CELLSTATES	vCM1.0	control_TTN	12	18
BRD8	0.574	0.0127	0.0945	0.218	4.39	15.6	0.00038	1.9	LV	CELLSTATES	vCM1.0	control_TTN	12	18
AZIN1	0.573	0.0134	0.361	0.705	6.15	15.2	0.000435	1.87	LV	CELLSTATES	vCM1.0	control_TTN	12	18
MADD	0.571	0.0239	0.164	0.361	5.11	12.2	0.00134	1.62	LV	CELLSTATES	vCM1.0	control_TTN	12	18
ABHD17C	0.57	0.0309	0.0479	0.0874	3.23	11	0.00215	1.51	LV	CELLSTATES	vCM1.0	control_TTN	12	18
AP3M2	0.57	0.00862	0.0603	0.131	3.69	18	0.000163	2.06	LV	CELLSTATES	vCM1.0	control_TTN	12	18
INTS2	0.57	0.00927	0.127	0.28	4.76	17.5	0.000195	2.03	LV	CELLSTATES	vCM1.0	control_TTN	12	18
CNST	0.568	0.0478	0.306	0.699	6.04	9.12	0.00479	1.32	LV	CELLSTATES	vCM1.0	control_TTN	12	18
KYAT3	0.567	0.0161	0.0592	0.128	3.67	14.1	0.000644	1.79	LV	CELLSTATES	vCM1.0	control_TTN	12	18
UBOX5	0.566	0.0192	0.0713	0.16	3.92	13.2	0.000914	1.72	LV	CELLSTATES	vCM1.0	control_TTN	12	18
KIAA0825	0.563	0.0162	0.253	0.559	5.73	14.1	0.000648	1.79	LV	CELLSTATES	vCM1.0	control_TTN	12	18
MED14	0.562	0.0412	0.185	0.362	5.18	9.77	0.00364	1.39	LV	CELLSTATES	vCM1.0	control_TTN	12	18
RBPMS	0.562	0.0154	3.46	7.2	9.47	14.3	0.000598	1.81	LV	CELLSTATES	vCM1.0	control_TTN	12	18
OGT	0.561	0.0239	0.582	1.19	6.87	12.2	0.00134	1.62	LV	CELLSTATES	vCM1.0	control_TTN	12	18
ZBTB1	0.561	0.0182	0.249	0.519	5.66	13.4	0.00084	1.74	LV	CELLSTATES	vCM1.0	control_TTN	12	18
AL139353.1	0.56	0.0309	0.068	0.128	3.74	11	0.00216	1.51	LV	CELLSTATES	vCM1.0	control_TTN	12	18
CLEC16A	0.56	0.0105	0.481	1.14	6.72	16.6	0.000264	1.98	LV	CELLSTATES	vCM1.0	control_TTN	12	18
PAQR3	0.558	0.0399	0.105	0.231	4.52	9.92	0.00341	1.4	LV	CELLSTATES	vCM1.0	control_TTN	12	18
SPDYA	0.558	0.045	0.0633	0.131	3.7	9.39	0.00426	1.35	LV	CELLSTATES	vCM1.0	control_TTN	12	18
FAM204A	0.557	0.0246	0.181	0.382	5.22	12.1	0.00141	1.61	LV	CELLSTATES	vCM1.0	control_TTN	12	18
OSBPL1A	0.556	0.00288	0.722	1.63	7.27	24.6	1.98e-05	2.54	LV	CELLSTATES	vCM1.0	control_TTN	12	18
USP38	0.556	0.0353	0.0521	0.107	3.42	10.4	0.00276	1.45	LV	CELLSTATES	vCM1.0	control_TTN	12	18
CPED1	0.555	0.0234	1.66	3.64	8.45	12.3	0.00129	1.63	LV	CELLSTATES	vCM1.0	control_TTN	12	18
CYP2U1	0.555	0.0219	0.0911	0.173	4.17	12.7	0.00113	1.66	LV	CELLSTATES	vCM1.0	control_TTN	12	18
EIF4EBP2	0.553	0.0282	0.206	0.484	5.5	11.5	0.00182	1.55	LV	CELLSTATES	vCM1.0	control_TTN	12	18
SLX4IP	0.552	0.00912	0.141	0.311	4.91	17.5	0.000191	2.04	LV	CELLSTATES	vCM1.0	control_TTN	12	18
AC009652.2	0.549	0.0478	0.137	0.276	4.83	9.1	0.00484	1.32	LV	CELLSTATES	vCM1.0	control_TTN	12	18
NHLRC3	0.546	0.0197	0.187	0.395	5.26	13.1	0.000953	1.7	LV	CELLSTATES	vCM1.0	control_TTN	12	18
ERRFI1	0.545	0.0188	0.0344	0.0696	2.85	13.3	0.000882	1.73	LV	CELLSTATES	vCM1.0	control_TTN	12	18
POC1B	0.545	0.0129	0.0634	0.135	3.73	15.5	0.000393	1.89	LV	CELLSTATES	vCM1.0	control_TTN	12	18
UBA5	0.545	0.0301	0.155	0.27	4.86	11.2	0.00205	1.52	LV	CELLSTATES	vCM1.0	control_TTN	12	18
GSR	0.544	0.035	0.111	0.224	4.48	10.5	0.00274	1.46	LV	CELLSTATES	vCM1.0	control_TTN	12	18
SPIN1	0.544	0.00649	0.444	0.905	6.49	19.7	9.14e-05	2.19	LV	CELLSTATES	vCM1.0	control_TTN	12	18
TRMT61B	0.544	0.00451	0.129	0.259	4.71	21.9	4.55e-05	2.35	LV	CELLSTATES	vCM1.0	control_TTN	12	18
TINAG	0.543	0.0465	0.035	0.076	2.92	9.23	0.00458	1.33	LV	CELLSTATES	vCM1.0	control_TTN	12	18
ZNF350	0.542	0.00961	0.0599	0.122	3.64	17.1	0.000221	2.02	LV	CELLSTATES	vCM1.0	control_TTN	12	18
RORA-AS1	0.54	0.0249	0.209	0.407	5.37	12	0.00147	1.6	LV	CELLSTATES	vCM1.0	control_TTN	12	18
WDR31	0.54	0.0451	0.0968	0.215	4.38	9.38	0.00429	1.35	LV	CELLSTATES	vCM1.0	control_TTN	12	18
PPARA	0.537	0.0482	0.718	1.55	7.23	9.07	0.0049	1.32	LV	CELLSTATES	vCM1.0	control_TTN	12	18
MARF1	0.536	0.0117	0.119	0.252	4.64	16.1	0.000317	1.93	LV	CELLSTATES	vCM1.0	control_TTN	12	18
TRPC1	0.536	0.00299	0.725	1.67	7.3	24.2	2.24e-05	2.52	LV	CELLSTATES	vCM1.0	control_TTN	12	18
DYNC1LI1	0.535	0.00732	0.229	0.485	5.58	19.1	0.000112	2.14	LV	CELLSTATES	vCM1.0	control_TTN	12	18
HACL1	0.535	0.0132	0.14	0.296	4.85	15.3	0.000422	1.88	LV	CELLSTATES	vCM1.0	control_TTN	12	18
TAPT1	0.535	0.0141	0.254	0.503	5.66	14.9	0.000493	1.85	LV	CELLSTATES	vCM1.0	control_TTN	12	18
C7orf50	0.534	0.00516	0.133	0.291	4.82	21	6.07e-05	2.29	LV	CELLSTATES	vCM1.0	control_TTN	12	18
ZNF516	0.534	0.045	0.161	0.362	5.08	9.39	0.00427	1.35	LV	CELLSTATES	vCM1.0	control_TTN	12	18
COX15	0.532	0.0406	0.108	0.203	4.38	9.83	0.00355	1.39	LV	CELLSTATES	vCM1.0	control_TTN	12	18
TBC1D8	0.532	0.0167	1.08	2.38	7.83	14	0.000693	1.78	LV	CELLSTATES	vCM1.0	control_TTN	12	18
GXYLT1	0.531	0.0224	0.118	0.257	4.63	12.5	0.00119	1.65	LV	CELLSTATES	vCM1.0	control_TTN	12	18
AC107081.2	0.529	0.0299	0.0374	0.0672	2.88	11.2	0.00202	1.52	LV	CELLSTATES	vCM1.0	control_TTN	12	18
DMTF1	0.529	0.0363	0.284	0.549	5.78	10.3	0.00287	1.44	LV	CELLSTATES	vCM1.0	control_TTN	12	18
WDR35	0.528	0.0134	0.125	0.267	4.72	15.2	0.00044	1.87	LV	CELLSTATES	vCM1.0	control_TTN	12	18
ZNF578	0.528	0.0314	0.0475	0.101	3.32	11	0.00222	1.5	LV	CELLSTATES	vCM1.0	control_TTN	12	18
BBOF1	0.527	0.0224	0.106	0.239	4.5	12.6	0.00118	1.65	LV	CELLSTATES	vCM1.0	control_TTN	12	18
BRCA1	0.527	0.00513	0.151	0.317	4.96	21.1	5.83e-05	2.29	LV	CELLSTATES	vCM1.0	control_TTN	12	18
SEL1L	0.526	0.0186	0.13	0.264	4.71	13.4	0.000865	1.73	LV	CELLSTATES	vCM1.0	control_TTN	12	18
EED	0.525	0.0149	0.0746	0.152	3.92	14.5	0.000559	1.83	LV	CELLSTATES	vCM1.0	control_TTN	12	18
GIN1	0.525	0.0121	0.144	0.27	4.83	15.9	0.000339	1.92	LV	CELLSTATES	vCM1.0	control_TTN	12	18
SNTA1	0.525	0.0418	0.515	1.07	6.7	9.7	0.00374	1.38	LV	CELLSTATES	vCM1.0	control_TTN	12	18
ZNF528	0.525	0.0342	0.0931	0.19	4.21	10.6	0.00261	1.47	LV	CELLSTATES	vCM1.0	control_TTN	12	18
PYROXD1	0.524	0.0412	0.111	0.211	4.45	9.77	0.00364	1.39	LV	CELLSTATES	vCM1.0	control_TTN	12	18
AC090115.1	0.52	0.0379	0.0383	0.0868	3.04	10.1	0.00313	1.42	LV	CELLSTATES	vCM1.0	control_TTN	12	18
CCDC6	0.52	0.0399	0.234	0.515	5.62	9.91	0.00344	1.4	LV	CELLSTATES	vCM1.0	control_TTN	12	18
MTUS1	0.52	0.00501	1.55	3.28	8.32	21.3	5.54e-05	2.3	LV	CELLSTATES	vCM1.0	control_TTN	12	18
WDPCP	0.52	0.0261	3.21	5.94	9.27	11.8	0.00161	1.58	LV	CELLSTATES	vCM1.0	control_TTN	12	18
SYNE2	0.518	0.0237	0.667	1.46	7.13	12.3	0.00131	1.63	LV	CELLSTATES	vCM1.0	control_TTN	12	18
ZDHHC18	0.517	0.0343	0.0446	0.0969	3.26	10.6	0.00263	1.46	LV	CELLSTATES	vCM1.0	control_TTN	12	18
E2F3	0.516	0.0442	0.165	0.352	5.07	9.47	0.00413	1.35	LV	CELLSTATES	vCM1.0	control_TTN	12	18
SCARB2	0.515	0.0127	0.162	0.336	5.05	15.6	0.000377	1.9	LV	CELLSTATES	vCM1.0	control_TTN	12	18
BCL9	0.513	0.0367	0.209	0.377	5.33	10.3	0.00296	1.44	LV	CELLSTATES	vCM1.0	control_TTN	12	18
CYLD	0.513	0.0259	0.13	0.282	4.75	11.8	0.00157	1.59	LV	CELLSTATES	vCM1.0	control_TTN	12	18
FGFR1OP2	0.513	0.00506	0.132	0.28	4.78	21.2	5.7e-05	2.3	LV	CELLSTATES	vCM1.0	control_TTN	12	18
MSH3	0.513	0.0144	0.272	0.557	5.8	14.7	0.000519	1.84	LV	CELLSTATES	vCM1.0	control_TTN	12	18
NAA16	0.513	0.0326	0.28	0.546	5.8	10.8	0.00239	1.49	LV	CELLSTATES	vCM1.0	control_TTN	12	18
ERMAP	0.512	0.04	0.0966	0.174	4.21	9.9	0.00344	1.4	LV	CELLSTATES	vCM1.0	control_TTN	12	18
FUS	0.512	0.0126	0.702	1.56	7.23	15.7	0.00037	1.9	LV	CELLSTATES	vCM1.0	control_TTN	12	18
AP003108.2	0.511	0.0174	0.226	0.512	5.59	13.7	0.000749	1.76	LV	CELLSTATES	vCM1.0	control_TTN	12	18
CASD1	0.51	0.01	0.167	0.331	5.07	16.9	0.000236	2	LV	CELLSTATES	vCM1.0	control_TTN	12	18
ZNF678	0.51	0.0302	0.084	0.179	4.12	11.1	0.00207	1.52	LV	CELLSTATES	vCM1.0	control_TTN	12	18
PHLPP2	0.508	0.0334	0.0777	0.173	4.1	10.7	0.00251	1.48	LV	CELLSTATES	vCM1.0	control_TTN	12	18
HSD17B12	0.507	0.00952	0.572	1.15	6.87	17.3	0.000204	2.02	LV	CELLSTATES	vCM1.0	control_TTN	12	18
MRPS31	0.507	0.0177	0.195	0.424	5.34	13.6	0.000776	1.75	LV	CELLSTATES	vCM1.0	control_TTN	12	18
PPP1CB	0.507	0.0156	0.256	0.525	5.7	14.3	0.000607	1.81	LV	CELLSTATES	vCM1.0	control_TTN	12	18
THOC5	0.507	0.0288	0.0751	0.161	3.98	11.4	0.0019	1.54	LV	CELLSTATES	vCM1.0	control_TTN	12	18
FBXW11	0.506	0.02	0.707	1.47	7.17	13	0.000978	1.7	LV	CELLSTATES	vCM1.0	control_TTN	12	18
TENT2	0.506	0.0177	1.14	2.31	7.83	13.7	0.000771	1.75	LV	CELLSTATES	vCM1.0	control_TTN	12	18
EFCAB7	0.504	0.0185	0.195	0.383	5.28	13.4	0.000861	1.73	LV	CELLSTATES	vCM1.0	control_TTN	12	18
TRAF3IP1	0.504	0.0244	0.12	0.253	4.62	12.1	0.0014	1.61	LV	CELLSTATES	vCM1.0	control_TTN	12	18
ATRIP	0.502	0.0333	0.0229	0.0453	2.27	10.7	0.00248	1.48	LV	CELLSTATES	vCM1.0	control_TTN	12	18
TCAIM	0.502	0.00609	0.329	0.712	6.11	20.1	8.18e-05	2.22	LV	CELLSTATES	vCM1.0	control_TTN	12	18
CEP44	0.5	0.0478	0.154	0.299	4.93	9.11	0.00482	1.32	LV	CELLSTATES	vCM1.0	control_TTN	12	18
TPP2	0.5	0.0208	0.18	0.371	5.2	12.9	0.00103	1.68	LV	CELLSTATES	vCM1.0	control_TTN	12	18
