# Supplementary material for: Pathogenic variants damage cell composition and single cell transcription in cardiomyopathies
Source: Science. Author manuscript; Available in PMC 2022 Oct 3. (PMC9528698; doi:10.1126/science.abo1984)
Supplement: Supp table 11.15 [file NIHMS1835045-supplement-Supp_table_11_15.xlsx]

## Sheet: Key
Column name	Description
Gene	Gene symbol, Ensembl 84
logFC	log2-fold change
FDR	False discovery rate; FDR is the PValue after (by default) Benjamini-Hochberg correction.
mean_exp_control	Mean expression values across controls
mean_exp_genotype	Mean expression values across disease samples
logCPM	logCPM is the average expression of all pseudobulked samples for that particular gene across all samples on the log2-scale expressed in counts per million (cpm, as calculated by edgeR after normalization).
F	Output of quasi-likelihood F-test
PValue	PValue is the nominal p-value derived from F
FDR_plot	-log10(False discovery rate)
Region	Studied region (LV or RV)
annotation_level	Cell-type or cell-state
cell_state/state	Specification which cell-type or state was analysed
comparison	Specification control_GENOTYPE
Observations_genotype	Numbers of Patients included in edgeR (patients with low number of nuclei have been excluded)
Observations_reference	Numbers of Patients included in edgeR (patients with low number of nuclei have been excluded)

## Sheet: control_LMNA
Gene	logFC	FDR	mean_exp_control	mean_exp_genotype	logCPM	F	PValue	FDR_plot	Region	annotation_level	cell_state	comparison	Observations_genotype	Observations_reference
CCL2	5.18	2.25e-06	0.02	0.000151	2.01	56.6	4.01e-09	5.65	LV	CELLSTATES	vCM1.1	control_LMNA	11	18
PLA2G2A	4.24	0.000548	0.0568	0.00244	3.35	25.6	1.04e-05	3.26	LV	CELLSTATES	vCM1.1	control_LMNA	11	18
APOD	4.11	0.000342	0.409	0.0274	6.15	27.7	5.45e-06	3.47	LV	CELLSTATES	vCM1.1	control_LMNA	11	18
NDC80	3.46	1.28e-05	0.0203	0.00499	2.6	45.4	4.87e-08	4.89	LV	CELLSTATES	vCM1.1	control_LMNA	11	18
GRXCR2	3.23	0.000921	0.421	0.0623	6.35	23.2	2.21e-05	3.04	LV	CELLSTATES	vCM1.1	control_LMNA	11	18
ADH1B	3.17	0.000997	0.0316	0.00439	2.6	22.8	2.48e-05	3	LV	CELLSTATES	vCM1.1	control_LMNA	11	18
KRTAP10-4	2.98	0.000277	0.0192	0.00414	2.18	28.6	4.11e-06	3.56	LV	CELLSTATES	vCM1.1	control_LMNA	11	18
MGST1	2.94	0.000131	0.0251	0.00475	2.49	32.2	1.45e-06	3.88	LV	CELLSTATES	vCM1.1	control_LMNA	11	18
CFD	2.86	0.000148	0.271	0.047	5.56	31.6	1.7e-06	3.83	LV	CELLSTATES	vCM1.1	control_LMNA	11	18
AL139317.1	2.82	0.000106	0.0214	0.00641	2.49	33.3	1.06e-06	3.97	LV	CELLSTATES	vCM1.1	control_LMNA	11	18
AC107068.2	2.81	0.000128	0.485	0.0954	6.66	32.4	1.38e-06	3.89	LV	CELLSTATES	vCM1.1	control_LMNA	11	18
RPS6KB2-AS1	2.75	0.000634	0.0149	0.00305	1.99	24.8	1.31e-05	3.2	LV	CELLSTATES	vCM1.1	control_LMNA	11	18
ZFP57	2.74	0.0245	0.0345	0.00941	2.93	10.2	0.00281	1.61	LV	CELLSTATES	vCM1.1	control_LMNA	11	18
AC027045.2	2.66	0.000312	0.0233	0.00672	2.59	28.1	4.77e-06	3.51	LV	CELLSTATES	vCM1.1	control_LMNA	11	18
TSPEAR	2.61	0.000148	0.0777	0.0177	3.93	31.6	1.71e-06	3.83	LV	CELLSTATES	vCM1.1	control_LMNA	11	18
AC023347.1	2.53	0.0176	0.0426	0.0116	3.28	11.4	0.00166	1.76	LV	CELLSTATES	vCM1.1	control_LMNA	11	18
MCTP2	2.5	0.00146	0.113	0.025	4.37	21.2	4.36e-05	2.84	LV	CELLSTATES	vCM1.1	control_LMNA	11	18
CCDC85A	2.47	0.000453	0.163	0.0417	5.03	26.4	7.97e-06	3.34	LV	CELLSTATES	vCM1.1	control_LMNA	11	18
GP1BA	2.41	0.00213	0.0206	0.00552	2.43	19.5	7.61e-05	2.67	LV	CELLSTATES	vCM1.1	control_LMNA	11	18
AC136616.1	2.38	0.044	0.0355	0.00839	2.81	8.19	0.00673	1.36	LV	CELLSTATES	vCM1.1	control_LMNA	11	18
LINC01010	2.35	0.0342	0.0154	0.0105	2.48	9.02	0.00464	1.47	LV	CELLSTATES	vCM1.1	control_LMNA	11	18
TIMP1	2.25	0.000665	0.0771	0.0177	3.79	24.6	1.43e-05	3.18	LV	CELLSTATES	vCM1.1	control_LMNA	11	18
PHACTR3	2.24	2.1e-05	0.0777	0.0319	4.18	42.3	1.01e-07	4.68	LV	CELLSTATES	vCM1.1	control_LMNA	11	18
ANXA13	2.2	0.00664	0.0156	0.00315	1.78	14.9	0.000413	2.18	LV	CELLSTATES	vCM1.1	control_LMNA	11	18
IGFBP6	2.2	0.000342	0.0316	0.00768	2.67	27.6	5.52e-06	3.47	LV	CELLSTATES	vCM1.1	control_LMNA	11	18
IL17RD	2.2	0.000342	0.0271	0.0074	2.61	27.7	5.41e-06	3.47	LV	CELLSTATES	vCM1.1	control_LMNA	11	18
STEAP4	2.2	0.00114	0.014	0.00586	2.09	22.2	3.09e-05	2.94	LV	CELLSTATES	vCM1.1	control_LMNA	11	18
IFITM2	2.19	0.00823	0.0359	0.00845	2.8	14.1	0.000563	2.08	LV	CELLSTATES	vCM1.1	control_LMNA	11	18
NDUFA4L2	2.17	0.000949	0.0237	0.00784	2.42	23.1	2.29e-05	3.02	LV	CELLSTATES	vCM1.1	control_LMNA	11	18
PDGFRB	2.15	0.000482	0.0206	0.00802	2.41	26.1	8.8e-06	3.32	LV	CELLSTATES	vCM1.1	control_LMNA	11	18
MOG	2.11	0.000434	0.0395	0.0124	3.09	26.6	7.49e-06	3.36	LV	CELLSTATES	vCM1.1	control_LMNA	11	18
LINC02077	2.1	0.0426	0.0227	0.00724	2.27	8.29	0.00643	1.37	LV	CELLSTATES	vCM1.1	control_LMNA	11	18
AC019163.1	2.09	0.0223	0.044	0.013	2.97	10.5	0.00244	1.65	LV	CELLSTATES	vCM1.1	control_LMNA	11	18
LINC00309	2.08	0.00163	0.0127	0.00385	1.77	20.7	5.16e-05	2.79	LV	CELLSTATES	vCM1.1	control_LMNA	11	18
NPTX2	2.08	0.0275	0.0139	0.00343	1.81	9.76	0.00335	1.56	LV	CELLSTATES	vCM1.1	control_LMNA	11	18
LINC01808	2.06	0.0195	0.0231	0.00593	2.2	11	0.00197	1.71	LV	CELLSTATES	vCM1.1	control_LMNA	11	18
STC1	2.06	0.0119	0.0132	0.00379	1.87	12.8	0.000947	1.92	LV	CELLSTATES	vCM1.1	control_LMNA	11	18
G0S2	2.03	8.9e-06	0.267	0.0841	5.67	47.6	2.88e-08	5.05	LV	CELLSTATES	vCM1.1	control_LMNA	11	18
DHRS7C	2.02	0.00429	0.0232	0.0119	2.6	16.6	0.00022	2.37	LV	CELLSTATES	vCM1.1	control_LMNA	11	18
LRRC14B	2.01	0.000636	0.0256	0.0096	2.45	24.8	1.33e-05	3.2	LV	CELLSTATES	vCM1.1	control_LMNA	11	18
CHL1	1.99	0.00272	0.0311	0.0125	2.92	18.5	0.00011	2.57	LV	CELLSTATES	vCM1.1	control_LMNA	11	18
AC104248.1	1.98	0.0151	0.0182	0.00464	1.94	12	0.00132	1.82	LV	CELLSTATES	vCM1.1	control_LMNA	11	18
SERPING1	1.98	0.0156	0.0384	0.00903	2.85	11.8	0.00139	1.81	LV	CELLSTATES	vCM1.1	control_LMNA	11	18
CCDC179	1.97	0.000306	0.0303	0.00881	2.63	28.2	4.64e-06	3.51	LV	CELLSTATES	vCM1.1	control_LMNA	11	18
MKRN3	1.97	0.000495	0.0578	0.0202	3.59	26	9.12e-06	3.31	LV	CELLSTATES	vCM1.1	control_LMNA	11	18
LINC01807	1.95	0.000154	0.0289	0.0106	2.75	31.4	1.82e-06	3.81	LV	CELLSTATES	vCM1.1	control_LMNA	11	18
AL583824.1	1.93	0.00828	0.0249	0.00633	2.31	14.1	0.000568	2.08	LV	CELLSTATES	vCM1.1	control_LMNA	11	18
AC008700.1	1.9	0.00218	0.0365	0.0218	3.3	19.4	7.84e-05	2.66	LV	CELLSTATES	vCM1.1	control_LMNA	11	18
APOE	1.89	0.00972	0.0388	0.0148	2.99	13.5	0.000714	2.01	LV	CELLSTATES	vCM1.1	control_LMNA	11	18
FHL3	1.89	0.00528	0.0154	0.00418	1.7	15.7	0.000299	2.28	LV	CELLSTATES	vCM1.1	control_LMNA	11	18
C1R	1.88	0.00297	0.0342	0.0138	2.84	18.1	0.000126	2.53	LV	CELLSTATES	vCM1.1	control_LMNA	11	18
BMP7	1.86	0.00108	0.0292	0.0146	2.85	22.4	2.84e-05	2.97	LV	CELLSTATES	vCM1.1	control_LMNA	11	18
TESC	1.85	2.12e-05	0.261	0.0866	5.52	42.1	1.06e-07	4.67	LV	CELLSTATES	vCM1.1	control_LMNA	11	18
LINC02471	1.81	0.0287	0.0253	0.00519	2.24	9.6	0.0036	1.54	LV	CELLSTATES	vCM1.1	control_LMNA	11	18
AL845331.2	1.79	0.000103	0.18	0.0785	5.32	33.6	9.8e-07	3.99	LV	CELLSTATES	vCM1.1	control_LMNA	11	18
AC090193.1	1.78	0.00437	0.0491	0.0212	3.37	16.5	0.000226	2.36	LV	CELLSTATES	vCM1.1	control_LMNA	11	18
AC117834.1	1.77	4.46e-05	0.337	0.141	6.02	37.9	3.08e-07	4.35	LV	CELLSTATES	vCM1.1	control_LMNA	11	18
CORIN	1.77	0.000907	0.679	0.244	7	23.3	2.17e-05	3.04	LV	CELLSTATES	vCM1.1	control_LMNA	11	18
FABP4	1.77	0.00118	0.0415	0.018	3.32	22	3.26e-05	2.93	LV	CELLSTATES	vCM1.1	control_LMNA	11	18
IFITM3	1.77	0.00479	0.0696	0.0225	3.8	16.2	0.000257	2.32	LV	CELLSTATES	vCM1.1	control_LMNA	11	18
KNG1	1.76	0.00216	0.0356	0.0184	3.11	19.5	7.76e-05	2.67	LV	CELLSTATES	vCM1.1	control_LMNA	11	18
FAM3D-AS1	1.75	0.000153	0.0965	0.0501	4.46	31.4	1.79e-06	3.82	LV	CELLSTATES	vCM1.1	control_LMNA	11	18
GPR17	1.74	0.00111	0.0606	0.0255	3.59	22.3	2.95e-05	2.96	LV	CELLSTATES	vCM1.1	control_LMNA	11	18
NFXL1	1.73	7.2e-05	0.103	0.041	4.32	35.7	5.54e-07	4.14	LV	CELLSTATES	vCM1.1	control_LMNA	11	18
CPS1	1.72	0.00307	0.0753	0.0327	4.09	18	0.000133	2.51	LV	CELLSTATES	vCM1.1	control_LMNA	11	18
LINC00964	1.71	0.00666	0.0537	0.0238	3.63	14.9	0.000416	2.18	LV	CELLSTATES	vCM1.1	control_LMNA	11	18
ABCG1	1.68	0.000548	0.0814	0.0289	3.88	25.6	1.04e-05	3.26	LV	CELLSTATES	vCM1.1	control_LMNA	11	18
LPCAT4	1.68	2.32e-06	0.168	0.0736	5.09	55.7	4.84e-09	5.63	LV	CELLSTATES	vCM1.1	control_LMNA	11	18
S100A4	1.68	0.00813	0.0552	0.0171	3.32	14.2	0.00055	2.09	LV	CELLSTATES	vCM1.1	control_LMNA	11	18
AL139081.1	1.67	0.0145	0.0185	0.0101	2.21	12.1	0.00125	1.84	LV	CELLSTATES	vCM1.1	control_LMNA	11	18
PPP1R1A	1.67	0.000836	0.0195	0.00874	2.27	23.6	1.94e-05	3.08	LV	CELLSTATES	vCM1.1	control_LMNA	11	18
AMPD1	1.66	0.00438	0.0328	0.0157	2.94	16.5	0.000227	2.36	LV	CELLSTATES	vCM1.1	control_LMNA	11	18
FAM43A	1.66	0.0442	0.0578	0.0157	3.33	8.18	0.00676	1.35	LV	CELLSTATES	vCM1.1	control_LMNA	11	18
LINC01182	1.66	0.00198	0.125	0.0604	4.64	19.9	6.78e-05	2.7	LV	CELLSTATES	vCM1.1	control_LMNA	11	18
AC016650.1	1.65	4.29e-05	0.207	0.0739	5.21	38.3	2.81e-07	4.37	LV	CELLSTATES	vCM1.1	control_LMNA	11	18
HTR4	1.65	0.00227	0.0974	0.0538	4.54	19.3	8.32e-05	2.64	LV	CELLSTATES	vCM1.1	control_LMNA	11	18
AC138904.1	1.64	0.00295	0.0256	0.0139	2.73	18.1	0.000125	2.53	LV	CELLSTATES	vCM1.1	control_LMNA	11	18
LINC01405	1.64	0.00334	0.0467	0.0178	3.2	17.6	0.00015	2.48	LV	CELLSTATES	vCM1.1	control_LMNA	11	18
TM4SF1	1.64	0.0162	0.019	0.00699	2.13	11.7	0.00148	1.79	LV	CELLSTATES	vCM1.1	control_LMNA	11	18
FGF12-AS3	1.63	0.0124	0.0529	0.0276	3.53	12.6	0.00101	1.91	LV	CELLSTATES	vCM1.1	control_LMNA	11	18
GRM8	1.63	9.58e-05	0.252	0.0985	5.45	34	8.89e-07	4.02	LV	CELLSTATES	vCM1.1	control_LMNA	11	18
LINC00881	1.63	0.0125	0.998	0.402	7.46	12.6	0.00102	1.9	LV	CELLSTATES	vCM1.1	control_LMNA	11	18
AC137770.1	1.62	0.00189	0.0743	0.0431	4.11	20	6.37e-05	2.72	LV	CELLSTATES	vCM1.1	control_LMNA	11	18
AL445433.2	1.62	0.0027	0.0164	0.00869	2.29	18.5	0.000109	2.57	LV	CELLSTATES	vCM1.1	control_LMNA	11	18
CYBA	1.62	0.0052	0.0241	0.00967	2.47	15.8	0.000292	2.28	LV	CELLSTATES	vCM1.1	control_LMNA	11	18
MID1IP1	1.62	0.000626	0.0413	0.013	3	24.9	1.28e-05	3.2	LV	CELLSTATES	vCM1.1	control_LMNA	11	18
TKTL1	1.62	0.0029	0.0165	0.00738	2.13	18.2	0.000121	2.54	LV	CELLSTATES	vCM1.1	control_LMNA	11	18
TM4SF1-AS1	1.62	0.0373	0.0425	0.0174	3.19	8.72	0.00531	1.43	LV	CELLSTATES	vCM1.1	control_LMNA	11	18
AL392046.1	1.61	0.00705	0.0198	0.00626	2.17	14.7	0.000452	2.15	LV	CELLSTATES	vCM1.1	control_LMNA	11	18
C3	1.61	0.0113	0.0248	0.0107	2.53	13	0.00087	1.95	LV	CELLSTATES	vCM1.1	control_LMNA	11	18
PHACTR2-AS1	1.61	0.00778	0.0235	0.00768	2.38	14.3	0.000516	2.11	LV	CELLSTATES	vCM1.1	control_LMNA	11	18
ACMSD	1.6	0.00109	0.0276	0.0114	2.65	22.4	2.89e-05	2.96	LV	CELLSTATES	vCM1.1	control_LMNA	11	18
DNAH11	1.6	0.000148	0.476	0.216	6.51	31.6	1.71e-06	3.83	LV	CELLSTATES	vCM1.1	control_LMNA	11	18
MEP1B	1.6	0.000342	0.0477	0.0242	3.35	27.6	5.54e-06	3.47	LV	CELLSTATES	vCM1.1	control_LMNA	11	18
S1PR3	1.59	0.0103	0.0135	0.00688	1.95	13.3	0.000771	1.99	LV	CELLSTATES	vCM1.1	control_LMNA	11	18
AC131902.1	1.58	0.00624	0.0416	0.0207	3.19	15.1	0.00038	2.2	LV	CELLSTATES	vCM1.1	control_LMNA	11	18
IL20RA	1.58	0.0245	0.018	0.00966	2.44	10.2	0.00282	1.61	LV	CELLSTATES	vCM1.1	control_LMNA	11	18
LINC02060	1.58	0.00947	0.0155	0.00598	2	13.6	0.00069	2.02	LV	CELLSTATES	vCM1.1	control_LMNA	11	18
MAP2K6	1.58	0.0229	0.0205	0.0109	2.34	10.4	0.00254	1.64	LV	CELLSTATES	vCM1.1	control_LMNA	11	18
GRIK1	1.57	6.76e-06	0.113	0.0492	4.44	49.6	1.85e-08	5.17	LV	CELLSTATES	vCM1.1	control_LMNA	11	18
PRELID2	1.57	0.00427	0.953	0.399	7.62	16.6	0.000219	2.37	LV	CELLSTATES	vCM1.1	control_LMNA	11	18
TMEM254-AS1	1.57	0.000997	0.0264	0.0142	2.79	22.8	2.49e-05	3	LV	CELLSTATES	vCM1.1	control_LMNA	11	18
AC096746.1	1.56	0.0276	0.0146	0.00555	1.93	9.75	0.00337	1.56	LV	CELLSTATES	vCM1.1	control_LMNA	11	18
GMNC	1.56	0.0115	0.0243	0.0124	2.57	12.9	0.000897	1.94	LV	CELLSTATES	vCM1.1	control_LMNA	11	18
SH3TC1	1.56	0.00688	0.0193	0.00774	2.13	14.8	0.000434	2.16	LV	CELLSTATES	vCM1.1	control_LMNA	11	18
SLC1A2	1.56	0.000427	0.0741	0.0341	3.85	26.7	7.34e-06	3.37	LV	CELLSTATES	vCM1.1	control_LMNA	11	18
AC004485.1	1.55	0.0366	0.0338	0.0115	2.85	8.79	0.00514	1.44	LV	CELLSTATES	vCM1.1	control_LMNA	11	18
PECR	1.55	0.00734	0.0209	0.00886	2.41	14.5	0.000476	2.13	LV	CELLSTATES	vCM1.1	control_LMNA	11	18
SH3RF2	1.55	0.000662	0.703	0.332	7.18	24.6	1.41e-05	3.18	LV	CELLSTATES	vCM1.1	control_LMNA	11	18
ADRB1	1.54	0.00213	0.165	0.0722	5.14	19.5	7.6e-05	2.67	LV	CELLSTATES	vCM1.1	control_LMNA	11	18
IQGAP2	1.54	0.00779	0.0272	0.0155	2.9	14.3	0.00052	2.11	LV	CELLSTATES	vCM1.1	control_LMNA	11	18
PLTP	1.54	0.0212	0.0154	0.0045	1.87	10.7	0.00224	1.67	LV	CELLSTATES	vCM1.1	control_LMNA	11	18
CCBE1	1.53	0.0204	0.129	0.0649	4.78	10.8	0.00211	1.69	LV	CELLSTATES	vCM1.1	control_LMNA	11	18
AC022034.2	1.52	8.53e-06	0.93	0.4	7.48	48.2	2.51e-08	5.07	LV	CELLSTATES	vCM1.1	control_LMNA	11	18
ADIRF	1.52	0.016	0.0231	0.0106	2.5	11.7	0.00145	1.8	LV	CELLSTATES	vCM1.1	control_LMNA	11	18
AL627171.1	1.51	0.001	0.023	0.012	2.38	22.8	2.51e-05	3	LV	CELLSTATES	vCM1.1	control_LMNA	11	18
CELF4	1.5	0.0191	0.0173	0.0071	2.1	11.1	0.0019	1.72	LV	CELLSTATES	vCM1.1	control_LMNA	11	18
DCN	1.5	0.00387	0.257	0.111	5.68	17.1	0.000184	2.41	LV	CELLSTATES	vCM1.1	control_LMNA	11	18
NIPAL1	1.5	0.0181	0.0154	0.00699	2.04	11.3	0.00174	1.74	LV	CELLSTATES	vCM1.1	control_LMNA	11	18
LINC01550	1.49	7.37e-05	0.0971	0.0482	4.38	35.6	5.72e-07	4.13	LV	CELLSTATES	vCM1.1	control_LMNA	11	18
AC007126.1	1.48	0.0235	0.0266	0.00983	2.54	10.3	0.00265	1.63	LV	CELLSTATES	vCM1.1	control_LMNA	11	18
GRK5	1.48	0.0112	0.617	0.272	6.82	13	0.000867	1.95	LV	CELLSTATES	vCM1.1	control_LMNA	11	18
NOCT	1.48	6.19e-05	0.105	0.0502	4.33	36.4	4.63e-07	4.21	LV	CELLSTATES	vCM1.1	control_LMNA	11	18
TOGARAM2	1.48	0.00439	0.501	0.187	6.46	16.5	0.000228	2.36	LV	CELLSTATES	vCM1.1	control_LMNA	11	18
TRIQK	1.48	1.03e-05	0.581	0.273	6.83	46.8	3.49e-08	4.99	LV	CELLSTATES	vCM1.1	control_LMNA	11	18
AP003390.2	1.47	0.0169	0.0163	0.0113	2.38	11.5	0.00158	1.77	LV	CELLSTATES	vCM1.1	control_LMNA	11	18
GALNTL6	1.47	0.00295	0.123	0.0464	4.61	18.1	0.000125	2.53	LV	CELLSTATES	vCM1.1	control_LMNA	11	18
PRELP	1.47	0.0376	0.0212	0.00938	2.35	8.7	0.00536	1.42	LV	CELLSTATES	vCM1.1	control_LMNA	11	18
UGT2B4	1.47	0.042	0.166	0.0691	4.93	8.33	0.00631	1.38	LV	CELLSTATES	vCM1.1	control_LMNA	11	18
AL132642.1	1.46	0.0017	0.0525	0.0265	3.47	20.5	5.45e-05	2.77	LV	CELLSTATES	vCM1.1	control_LMNA	11	18
AL591543.1	1.46	0.0195	0.0545	0.0214	3.35	11	0.00196	1.71	LV	CELLSTATES	vCM1.1	control_LMNA	11	18
AP001893.3	1.46	0.00527	0.0207	0.00928	2.33	15.8	0.000298	2.28	LV	CELLSTATES	vCM1.1	control_LMNA	11	18
AQP4	1.46	0.00648	0.0211	0.0115	2.26	15	0.000398	2.19	LV	CELLSTATES	vCM1.1	control_LMNA	11	18
BHLHE40	1.46	0.0344	0.0773	0.027	3.92	9	0.00469	1.46	LV	CELLSTATES	vCM1.1	control_LMNA	11	18
SEL1L3	1.46	0.0297	0.0129	0.00416	1.7	9.49	0.00376	1.53	LV	CELLSTATES	vCM1.1	control_LMNA	11	18
AC035140.1	1.45	0.0186	0.0161	0.0116	2.29	11.2	0.00184	1.73	LV	CELLSTATES	vCM1.1	control_LMNA	11	18
AC100872.1	1.45	0.00129	0.09	0.0465	4.18	21.6	3.71e-05	2.89	LV	CELLSTATES	vCM1.1	control_LMNA	11	18
SPARC	1.44	0.00271	0.0364	0.0204	3.16	18.5	0.000109	2.57	LV	CELLSTATES	vCM1.1	control_LMNA	11	18
AC124016.1	1.43	0.000217	0.0715	0.0374	3.9	29.6	3.05e-06	3.66	LV	CELLSTATES	vCM1.1	control_LMNA	11	18
PCOLCE	1.43	0.000695	0.0357	0.0177	2.93	24.4	1.51e-05	3.16	LV	CELLSTATES	vCM1.1	control_LMNA	11	18
PLP2	1.43	0.00425	0.0522	0.0247	3.43	16.6	0.000216	2.37	LV	CELLSTATES	vCM1.1	control_LMNA	11	18
C17orf78	1.42	0.00177	0.0184	0.0107	2.42	20.3	5.77e-05	2.75	LV	CELLSTATES	vCM1.1	control_LMNA	11	18
ZAN	1.41	0.0138	0.0152	0.00786	2.11	12.3	0.00117	1.86	LV	CELLSTATES	vCM1.1	control_LMNA	11	18
CCDC129	1.4	0.00048	0.166	0.0907	5.07	26.1	8.74e-06	3.32	LV	CELLSTATES	vCM1.1	control_LMNA	11	18
CLNK	1.4	0.0429	0.109	0.0465	4.57	8.27	0.0065	1.37	LV	CELLSTATES	vCM1.1	control_LMNA	11	18
COL6A2	1.4	0.000354	0.11	0.0548	4.5	27.5	5.8e-06	3.45	LV	CELLSTATES	vCM1.1	control_LMNA	11	18
DNASE1L1	1.4	0.000972	0.0755	0.0377	4.02	23	2.38e-05	3.01	LV	CELLSTATES	vCM1.1	control_LMNA	11	18
FER1L6-AS2	1.4	0.0206	0.0154	0.0064	1.93	10.8	0.00214	1.69	LV	CELLSTATES	vCM1.1	control_LMNA	11	18
GGT5	1.4	0.0232	0.0161	0.00752	1.98	10.4	0.00259	1.63	LV	CELLSTATES	vCM1.1	control_LMNA	11	18
A2M	1.39	0.00453	0.414	0.22	6.49	16.4	0.000237	2.34	LV	CELLSTATES	vCM1.1	control_LMNA	11	18
AL354989.1	1.39	0.00311	0.0187	0.00856	2.24	17.9	0.000135	2.51	LV	CELLSTATES	vCM1.1	control_LMNA	11	18
FMO2	1.39	0.0327	0.0147	0.00863	2.02	9.19	0.00431	1.49	LV	CELLSTATES	vCM1.1	control_LMNA	11	18
HIGD1B	1.39	0.00382	0.0276	0.0138	2.74	17.1	0.00018	2.42	LV	CELLSTATES	vCM1.1	control_LMNA	11	18
LINC00880	1.39	0.0141	0.121	0.0498	4.44	12.2	0.00122	1.85	LV	CELLSTATES	vCM1.1	control_LMNA	11	18
LRTM1	1.38	0.00227	0.111	0.0644	4.64	19.3	8.3e-05	2.64	LV	CELLSTATES	vCM1.1	control_LMNA	11	18
NFE2L3	1.38	2.99e-05	0.373	0.174	6.1	40.2	1.7e-07	4.52	LV	CELLSTATES	vCM1.1	control_LMNA	11	18
SERPINF1	1.38	0.00658	0.0647	0.031	3.74	14.9	0.000408	2.18	LV	CELLSTATES	vCM1.1	control_LMNA	11	18
BMS1P14	1.37	0.00025	0.229	0.136	5.64	29	3.65e-06	3.6	LV	CELLSTATES	vCM1.1	control_LMNA	11	18
SCN1A	1.37	0.0034	0.0351	0.0166	3	17.6	0.000153	2.47	LV	CELLSTATES	vCM1.1	control_LMNA	11	18
AC090921.1	1.36	0.00409	0.154	0.0646	4.83	16.8	0.000203	2.39	LV	CELLSTATES	vCM1.1	control_LMNA	11	18
AKR1C1	1.36	0.0339	0.0127	0.00413	1.57	9.04	0.00459	1.47	LV	CELLSTATES	vCM1.1	control_LMNA	11	18
BX088645.1	1.36	0.0458	0.0242	0.0079	2.35	8.07	0.00711	1.34	LV	CELLSTATES	vCM1.1	control_LMNA	11	18
GMEB1	1.36	0.0409	0.265	0.148	5.93	8.44	0.00602	1.39	LV	CELLSTATES	vCM1.1	control_LMNA	11	18
GPD1	1.36	0.00411	0.0205	0.00998	2.36	16.8	0.000205	2.39	LV	CELLSTATES	vCM1.1	control_LMNA	11	18
RNASE1	1.36	0.0196	0.027	0.0101	2.53	11	0.00198	1.71	LV	CELLSTATES	vCM1.1	control_LMNA	11	18
AC022784.7	1.35	0.0266	0.0128	0.00698	1.93	9.88	0.00318	1.57	LV	CELLSTATES	vCM1.1	control_LMNA	11	18
AC087623.2	1.35	0.00771	0.0751	0.0399	4.01	14.4	0.000508	2.11	LV	CELLSTATES	vCM1.1	control_LMNA	11	18
AC111194.2	1.35	0.0194	0.018	0.0118	2.46	11	0.00195	1.71	LV	CELLSTATES	vCM1.1	control_LMNA	11	18
STEAP1B	1.35	0.00258	0.0845	0.0533	4.17	18.7	0.000101	2.59	LV	CELLSTATES	vCM1.1	control_LMNA	11	18
ZNF165	1.35	0.00948	0.0141	0.00751	1.95	13.6	0.000692	2.02	LV	CELLSTATES	vCM1.1	control_LMNA	11	18
CPE	1.34	0.0113	0.0213	0.0128	2.55	13	0.000875	1.95	LV	CELLSTATES	vCM1.1	control_LMNA	11	18
FP325318.1	1.34	0.000114	0.0642	0.0379	3.83	32.9	1.17e-06	3.94	LV	CELLSTATES	vCM1.1	control_LMNA	11	18
PLAC9	1.34	0.0326	0.0277	0.0115	2.59	9.21	0.00427	1.49	LV	CELLSTATES	vCM1.1	control_LMNA	11	18
PPP1R17	1.34	0.0023	0.0513	0.0285	3.44	19.2	8.54e-05	2.64	LV	CELLSTATES	vCM1.1	control_LMNA	11	18
FN1	1.33	0.00144	0.0872	0.0373	4.01	21.2	4.28e-05	2.84	LV	CELLSTATES	vCM1.1	control_LMNA	11	18
LRP1	1.33	0.000921	0.103	0.0657	4.52	23.2	2.22e-05	3.04	LV	CELLSTATES	vCM1.1	control_LMNA	11	18
AC027307.1	1.32	0.0371	0.032	0.0209	3.12	8.74	0.00524	1.43	LV	CELLSTATES	vCM1.1	control_LMNA	11	18
AL391121.1	1.32	0.0127	0.0175	0.0112	2.35	12.6	0.00104	1.9	LV	CELLSTATES	vCM1.1	control_LMNA	11	18
B3GAT2	1.32	0.0198	0.133	0.0672	4.83	11	0.002	1.7	LV	CELLSTATES	vCM1.1	control_LMNA	11	18
CELF5	1.32	0.00501	0.025	0.0137	2.52	16	0.000277	2.3	LV	CELLSTATES	vCM1.1	control_LMNA	11	18
CHDH	1.32	0.00624	0.0165	0.00768	2.11	15.1	0.00038	2.2	LV	CELLSTATES	vCM1.1	control_LMNA	11	18
NR2F2	1.32	0.0366	0.0127	0.0108	2.11	8.79	0.00514	1.44	LV	CELLSTATES	vCM1.1	control_LMNA	11	18
NUTM2G	1.32	0.0181	0.0131	0.00883	2.01	11.3	0.00176	1.74	LV	CELLSTATES	vCM1.1	control_LMNA	11	18
EFEMP1	1.31	0.0207	0.0269	0.0138	2.71	10.8	0.00215	1.68	LV	CELLSTATES	vCM1.1	control_LMNA	11	18
AC010967.1	1.3	0.0324	0.0212	0.0146	2.54	9.23	0.00423	1.49	LV	CELLSTATES	vCM1.1	control_LMNA	11	18
C8orf37	1.3	0.00398	0.0279	0.0187	2.88	16.9	0.000194	2.4	LV	CELLSTATES	vCM1.1	control_LMNA	11	18
CNTNAP3	1.3	0.000621	0.19	0.0918	5.18	24.9	1.26e-05	3.21	LV	CELLSTATES	vCM1.1	control_LMNA	11	18
KLKB1	1.3	0.00913	0.06	0.0308	3.6	13.7	0.000657	2.04	LV	CELLSTATES	vCM1.1	control_LMNA	11	18
LINC02177	1.3	0.0182	0.0269	0.0111	2.48	11.3	0.00178	1.74	LV	CELLSTATES	vCM1.1	control_LMNA	11	18
LRP4	1.3	0.0145	0.869	0.532	7.67	12.1	0.00125	1.84	LV	CELLSTATES	vCM1.1	control_LMNA	11	18
TBX20	1.3	2.78e-05	1.2	0.658	7.86	40.6	1.56e-07	4.56	LV	CELLSTATES	vCM1.1	control_LMNA	11	18
ART1	1.29	0.0327	0.017	0.00895	2.25	9.19	0.0043	1.49	LV	CELLSTATES	vCM1.1	control_LMNA	11	18
BCORL1	1.29	0.00114	0.0375	0.0205	3.06	22.2	3.09e-05	2.94	LV	CELLSTATES	vCM1.1	control_LMNA	11	18
EVA1A	1.29	0.0417	0.0139	0.0084	2.03	8.36	0.00622	1.38	LV	CELLSTATES	vCM1.1	control_LMNA	11	18
IL13RA1	1.29	0.014	0.023	0.00993	2.39	12.2	0.0012	1.85	LV	CELLSTATES	vCM1.1	control_LMNA	11	18
TMEM65	1.29	6.57e-06	1.41	0.743	8.11	50.1	1.65e-08	5.18	LV	CELLSTATES	vCM1.1	control_LMNA	11	18
LINC01151	1.28	0.00229	0.068	0.0333	3.73	19.2	8.47e-05	2.64	LV	CELLSTATES	vCM1.1	control_LMNA	11	18
AC010099.4	1.27	0.0178	0.0141	0.00564	1.78	11.3	0.00171	1.75	LV	CELLSTATES	vCM1.1	control_LMNA	11	18
CREB3L1	1.27	0.00691	0.0379	0.0184	3.03	14.8	0.000437	2.16	LV	CELLSTATES	vCM1.1	control_LMNA	11	18
LDHA	1.27	0.000477	0.131	0.0716	4.72	26.2	8.62e-06	3.32	LV	CELLSTATES	vCM1.1	control_LMNA	11	18
LURAP1L-AS1	1.27	0.0274	0.03	0.0131	2.66	9.78	0.00332	1.56	LV	CELLSTATES	vCM1.1	control_LMNA	11	18
MLXIPL	1.27	0.0276	0.0253	0.0185	2.5	9.74	0.00337	1.56	LV	CELLSTATES	vCM1.1	control_LMNA	11	18
STARD4-AS1	1.26	0.0212	0.133	0.0715	4.79	10.7	0.00224	1.67	LV	CELLSTATES	vCM1.1	control_LMNA	11	18
AC069277.1	1.25	0.0165	0.0553	0.0337	3.72	11.6	0.00151	1.78	LV	CELLSTATES	vCM1.1	control_LMNA	11	18
IRF2	1.25	0.00227	0.418	0.196	6.2	19.3	8.29e-05	2.64	LV	CELLSTATES	vCM1.1	control_LMNA	11	18
NKX2-5	1.25	0.000958	0.186	0.0964	5.21	23.1	2.32e-05	3.02	LV	CELLSTATES	vCM1.1	control_LMNA	11	18
AC136624.2	1.24	0.0181	0.0163	0.0112	2.24	11.3	0.00176	1.74	LV	CELLSTATES	vCM1.1	control_LMNA	11	18
C11orf96	1.24	0.0465	0.017	0.0114	2.2	8.02	0.00727	1.33	LV	CELLSTATES	vCM1.1	control_LMNA	11	18
CBR3	1.24	9.03e-05	0.171	0.0911	5.04	34.2	8.25e-07	4.04	LV	CELLSTATES	vCM1.1	control_LMNA	11	18
LINC01936	1.24	0.00249	0.232	0.132	5.51	18.9	9.56e-05	2.6	LV	CELLSTATES	vCM1.1	control_LMNA	11	18
TRPC4	1.24	0.00403	0.0717	0.0377	3.92	16.9	0.000197	2.4	LV	CELLSTATES	vCM1.1	control_LMNA	11	18
AC010260.1	1.23	0.00333	0.0502	0.0284	3.41	17.6	0.000149	2.48	LV	CELLSTATES	vCM1.1	control_LMNA	11	18
AP003170.3	1.23	0.00201	0.0536	0.0374	3.7	19.8	6.94e-05	2.7	LV	CELLSTATES	vCM1.1	control_LMNA	11	18
C7	1.23	0.00777	0.0779	0.0414	4.03	14.3	0.000515	2.11	LV	CELLSTATES	vCM1.1	control_LMNA	11	18
HRH2	1.23	0.000159	0.287	0.148	5.79	31.2	1.92e-06	3.8	LV	CELLSTATES	vCM1.1	control_LMNA	11	18
MYH6	1.23	0.0203	1.83	0.964	8.39	10.9	0.00208	1.69	LV	CELLSTATES	vCM1.1	control_LMNA	11	18
OPCML	1.23	0.0108	0.0633	0.0371	3.89	13.2	0.000818	1.97	LV	CELLSTATES	vCM1.1	control_LMNA	11	18
SH3BP2	1.23	0.0415	0.0345	0.0178	2.9	8.39	0.00616	1.38	LV	CELLSTATES	vCM1.1	control_LMNA	11	18
ADORA2A-AS1	1.22	0.0162	0.0186	0.0102	2.3	11.7	0.00148	1.79	LV	CELLSTATES	vCM1.1	control_LMNA	11	18
AL021392.1	1.22	0.00886	0.0348	0.0187	2.92	13.8	0.000626	2.05	LV	CELLSTATES	vCM1.1	control_LMNA	11	18
CPNE9	1.22	0.0189	0.0162	0.00854	2.13	11.1	0.00187	1.72	LV	CELLSTATES	vCM1.1	control_LMNA	11	18
LINC00982	1.22	0.00413	0.0993	0.0587	4.4	16.7	0.000207	2.38	LV	CELLSTATES	vCM1.1	control_LMNA	11	18
LINC01703	1.22	0.0225	0.0157	0.00811	1.95	10.5	0.00248	1.65	LV	CELLSTATES	vCM1.1	control_LMNA	11	18
PZP	1.22	0.00123	0.107	0.0622	4.48	21.8	3.46e-05	2.91	LV	CELLSTATES	vCM1.1	control_LMNA	11	18
SMCO1	1.22	0.000961	0.0623	0.0371	3.84	23	2.33e-05	3.02	LV	CELLSTATES	vCM1.1	control_LMNA	11	18
VIT	1.22	0.0153	0.0176	0.0113	2.29	11.9	0.00134	1.82	LV	CELLSTATES	vCM1.1	control_LMNA	11	18
AC022217.3	1.21	0.0215	0.0579	0.0329	3.63	10.7	0.00229	1.67	LV	CELLSTATES	vCM1.1	control_LMNA	11	18
EBF2	1.21	0.0378	0.0147	0.00982	2.22	8.68	0.0054	1.42	LV	CELLSTATES	vCM1.1	control_LMNA	11	18
GPR34	1.21	0.0465	0.0134	0.00585	1.83	8.02	0.00726	1.33	LV	CELLSTATES	vCM1.1	control_LMNA	11	18
LINC01060	1.21	0.00692	0.0403	0.0215	3.21	14.7	0.000439	2.16	LV	CELLSTATES	vCM1.1	control_LMNA	11	18
MTA1	1.21	2.32e-06	0.309	0.18	5.96	55.8	4.75e-09	5.63	LV	CELLSTATES	vCM1.1	control_LMNA	11	18
RXFP1	1.21	0.024	0.0199	0.013	2.43	10.2	0.00275	1.62	LV	CELLSTATES	vCM1.1	control_LMNA	11	18
AC008464.1	1.2	0.00806	0.0304	0.0185	2.82	14.2	0.000541	2.09	LV	CELLSTATES	vCM1.1	control_LMNA	11	18
AC021242.2	1.2	0.0219	0.0209	0.0133	2.6	10.6	0.00237	1.66	LV	CELLSTATES	vCM1.1	control_LMNA	11	18
AC025419.1	1.2	0.00131	0.0788	0.047	4.02	21.6	3.81e-05	2.88	LV	CELLSTATES	vCM1.1	control_LMNA	11	18
ID3	1.2	0.0141	0.0468	0.0295	3.46	12.2	0.00121	1.85	LV	CELLSTATES	vCM1.1	control_LMNA	11	18
SNTG2	1.2	0.0202	0.0259	0.0215	2.93	10.9	0.00207	1.69	LV	CELLSTATES	vCM1.1	control_LMNA	11	18
SPARCL1	1.2	0.00178	0.198	0.115	5.38	20.3	5.81e-05	2.75	LV	CELLSTATES	vCM1.1	control_LMNA	11	18
AC005696.1	1.19	0.0315	0.0289	0.0213	2.96	9.32	0.00407	1.5	LV	CELLSTATES	vCM1.1	control_LMNA	11	18
AC104971.2	1.18	0.0177	0.0184	0.0125	2.41	11.4	0.00169	1.75	LV	CELLSTATES	vCM1.1	control_LMNA	11	18
COL15A1	1.18	0.0188	0.0465	0.0229	3.26	11.1	0.00187	1.72	LV	CELLSTATES	vCM1.1	control_LMNA	11	18
SGCB	1.18	0.000137	0.106	0.0568	4.4	32	1.53e-06	3.86	LV	CELLSTATES	vCM1.1	control_LMNA	11	18
CRIP2	1.17	0.000703	0.515	0.297	6.76	24.3	1.54e-05	3.15	LV	CELLSTATES	vCM1.1	control_LMNA	11	18
MGP	1.17	0.00912	0.187	0.1	5.28	13.7	0.000655	2.04	LV	CELLSTATES	vCM1.1	control_LMNA	11	18
MS4A13	1.17	0.0415	0.0332	0.0157	2.89	8.39	0.00615	1.38	LV	CELLSTATES	vCM1.1	control_LMNA	11	18
MTUS2-AS1	1.17	0.0217	0.035	0.0254	3.12	10.6	0.00233	1.66	LV	CELLSTATES	vCM1.1	control_LMNA	11	18
SBK1	1.17	0.00459	0.0635	0.0337	3.72	16.3	0.000242	2.34	LV	CELLSTATES	vCM1.1	control_LMNA	11	18
ZFAND2B	1.17	0.00071	0.0413	0.0231	3.22	24.3	1.56e-05	3.15	LV	CELLSTATES	vCM1.1	control_LMNA	11	18
AC113137.1	1.16	0.00734	0.0209	0.0147	2.57	14.5	0.000476	2.13	LV	CELLSTATES	vCM1.1	control_LMNA	11	18
AL031280.1	1.16	0.00444	0.0837	0.0431	4.05	16.4	0.000231	2.35	LV	CELLSTATES	vCM1.1	control_LMNA	11	18
LINC00616	1.16	0.0207	0.0422	0.026	3.24	10.8	0.00217	1.68	LV	CELLSTATES	vCM1.1	control_LMNA	11	18
PPP1R1C	1.16	0.000453	0.739	0.409	7.24	26.4	8.1e-06	3.34	LV	CELLSTATES	vCM1.1	control_LMNA	11	18
AL356805.1	1.15	0.00252	0.075	0.0424	4.01	18.8	9.68e-05	2.6	LV	CELLSTATES	vCM1.1	control_LMNA	11	18
BRIP1	1.15	0.0244	0.0205	0.0162	2.52	10.2	0.00279	1.61	LV	CELLSTATES	vCM1.1	control_LMNA	11	18
IDH2-DT	1.15	0.00246	0.114	0.0577	4.54	18.9	9.44e-05	2.61	LV	CELLSTATES	vCM1.1	control_LMNA	11	18
LINC00486	1.15	0.0286	0.748	0.459	7.44	9.61	0.00358	1.54	LV	CELLSTATES	vCM1.1	control_LMNA	11	18
MEIS1-AS2	1.15	0.00702	0.0398	0.026	3.2	14.7	0.000448	2.15	LV	CELLSTATES	vCM1.1	control_LMNA	11	18
RNF122	1.15	0.0108	0.173	0.0815	5	13.1	0.000824	1.97	LV	CELLSTATES	vCM1.1	control_LMNA	11	18
SLCO5A1	1.15	0.01	0.458	0.256	6.54	13.4	0.00075	2	LV	CELLSTATES	vCM1.1	control_LMNA	11	18
CD9	1.14	0.0319	0.0347	0.0226	3.1	9.28	0.00413	1.5	LV	CELLSTATES	vCM1.1	control_LMNA	11	18
GLA	1.14	0.0381	0.0132	0.00765	1.98	8.66	0.00545	1.42	LV	CELLSTATES	vCM1.1	control_LMNA	11	18
TPM2	1.14	0.00038	1.12	0.622	7.87	27.2	6.3e-06	3.42	LV	CELLSTATES	vCM1.1	control_LMNA	11	18
AL136418.1	1.13	0.00295	0.0434	0.03	3.41	18.1	0.000125	2.53	LV	CELLSTATES	vCM1.1	control_LMNA	11	18
CACNA2D3-AS1	1.13	0.0273	0.0499	0.0296	3.48	9.79	0.0033	1.56	LV	CELLSTATES	vCM1.1	control_LMNA	11	18
CDCA2	1.13	0.000826	0.0831	0.0486	4.14	23.6	1.91e-05	3.08	LV	CELLSTATES	vCM1.1	control_LMNA	11	18
FER1L6	1.13	0.0248	0.0271	0.0129	2.44	10.1	0.00287	1.61	LV	CELLSTATES	vCM1.1	control_LMNA	11	18
GAS6-AS1	1.13	0.00715	0.118	0.0667	4.59	14.6	0.00046	2.15	LV	CELLSTATES	vCM1.1	control_LMNA	11	18
LINC01609	1.13	0.0273	0.0152	0.01	2.16	9.8	0.0033	1.56	LV	CELLSTATES	vCM1.1	control_LMNA	11	18
NEURL1	1.13	0.0278	0.035	0.0198	2.94	9.72	0.00341	1.56	LV	CELLSTATES	vCM1.1	control_LMNA	11	18
ARHGAP22	1.12	0.00256	0.0471	0.0274	3.4	18.8	9.95e-05	2.59	LV	CELLSTATES	vCM1.1	control_LMNA	11	18
SLC24A3	1.12	0.0219	0.0581	0.0329	3.71	10.6	0.00237	1.66	LV	CELLSTATES	vCM1.1	control_LMNA	11	18
AC027018.1	1.11	0.000238	0.467	0.291	6.53	29.2	3.43e-06	3.62	LV	CELLSTATES	vCM1.1	control_LMNA	11	18
AC120193.1	1.11	0.0277	0.0379	0.0282	3.3	9.74	0.00338	1.56	LV	CELLSTATES	vCM1.1	control_LMNA	11	18
ACTB	1.11	0.0335	1.32	0.711	8.09	9.09	0.0045	1.47	LV	CELLSTATES	vCM1.1	control_LMNA	11	18
EP300-AS1	1.11	0.0115	0.0313	0.0209	2.84	12.9	0.000896	1.94	LV	CELLSTATES	vCM1.1	control_LMNA	11	18
KCNE1	1.11	0.0273	0.0391	0.0243	2.94	9.8	0.0033	1.56	LV	CELLSTATES	vCM1.1	control_LMNA	11	18
PDE6B	1.11	0.00473	0.0205	0.0134	2.44	16.2	0.000251	2.33	LV	CELLSTATES	vCM1.1	control_LMNA	11	18
PITPNM2	1.11	8.23e-05	0.283	0.162	5.86	34.8	7.01e-07	4.08	LV	CELLSTATES	vCM1.1	control_LMNA	11	18
RERG	1.11	0.0281	0.0176	0.0109	2.28	9.69	0.00346	1.55	LV	CELLSTATES	vCM1.1	control_LMNA	11	18
ZPBP	1.11	0.000621	0.231	0.149	5.58	25	1.26e-05	3.21	LV	CELLSTATES	vCM1.1	control_LMNA	11	18
AC100839.1	1.1	0.0286	0.0215	0.0158	2.58	9.62	0.00356	1.54	LV	CELLSTATES	vCM1.1	control_LMNA	11	18
CDS1	1.1	0.0175	0.0328	0.0198	2.93	11.4	0.00165	1.76	LV	CELLSTATES	vCM1.1	control_LMNA	11	18
PACRG-AS3	1.1	0.00259	0.13	0.0856	4.81	18.7	0.000101	2.59	LV	CELLSTATES	vCM1.1	control_LMNA	11	18
CPAMD8	1.09	0.0223	0.0158	0.00948	1.95	10.5	0.00244	1.65	LV	CELLSTATES	vCM1.1	control_LMNA	11	18
EXPH5	1.09	0.0134	0.0411	0.0245	3.23	12.4	0.00113	1.87	LV	CELLSTATES	vCM1.1	control_LMNA	11	18
LINC02334	1.09	0.000227	0.465	0.282	6.63	29.4	3.22e-06	3.64	LV	CELLSTATES	vCM1.1	control_LMNA	11	18
MAP3K8	1.09	0.0206	0.0239	0.0157	2.64	10.8	0.00214	1.69	LV	CELLSTATES	vCM1.1	control_LMNA	11	18
PLN	1.09	0.0288	1.88	1.16	8.7	9.59	0.00361	1.54	LV	CELLSTATES	vCM1.1	control_LMNA	11	18
SLC38A4	1.09	0.0207	0.0522	0.0363	3.66	10.8	0.00216	1.68	LV	CELLSTATES	vCM1.1	control_LMNA	11	18
ABLIM2	1.08	0.000597	0.151	0.0833	4.94	25.1	1.19e-05	3.22	LV	CELLSTATES	vCM1.1	control_LMNA	11	18
AC068389.4	1.08	0.0407	0.0182	0.0104	2.23	8.45	0.00597	1.39	LV	CELLSTATES	vCM1.1	control_LMNA	11	18
AC104041.1	1.08	0.0421	0.151	0.0845	4.91	8.32	0.00633	1.38	LV	CELLSTATES	vCM1.1	control_LMNA	11	18
ADGRL3-AS1	1.08	0.000776	0.412	0.244	6.35	23.9	1.76e-05	3.11	LV	CELLSTATES	vCM1.1	control_LMNA	11	18
AL135936.1	1.08	0.0297	0.0351	0.0184	2.91	9.49	0.00376	1.53	LV	CELLSTATES	vCM1.1	control_LMNA	11	18
ATP5ME	1.08	0.00425	0.215	0.132	5.59	16.6	0.000215	2.37	LV	CELLSTATES	vCM1.1	control_LMNA	11	18
EPHB1	1.08	0.000208	0.316	0.21	6.07	29.8	2.89e-06	3.68	LV	CELLSTATES	vCM1.1	control_LMNA	11	18
IFNG-AS1	1.08	0.016	0.0927	0.0499	4.24	11.7	0.00145	1.8	LV	CELLSTATES	vCM1.1	control_LMNA	11	18
SELENBP1	1.08	0.00541	0.0538	0.038	3.65	15.6	0.000312	2.27	LV	CELLSTATES	vCM1.1	control_LMNA	11	18
AP003110.1	1.07	0.0171	0.0291	0.0181	2.86	11.5	0.0016	1.77	LV	CELLSTATES	vCM1.1	control_LMNA	11	18
POLR3G	1.07	0.0245	0.0176	0.0101	2.22	10.2	0.00282	1.61	LV	CELLSTATES	vCM1.1	control_LMNA	11	18
RTL8C	1.07	0.00351	0.0973	0.0624	4.48	17.4	0.000161	2.45	LV	CELLSTATES	vCM1.1	control_LMNA	11	18
TLL2	1.07	0.00327	0.104	0.0618	4.52	17.7	0.000145	2.49	LV	CELLSTATES	vCM1.1	control_LMNA	11	18
AC136604.2	1.06	0.0201	0.0944	0.0587	4.4	10.9	0.00204	1.7	LV	CELLSTATES	vCM1.1	control_LMNA	11	18
ARHGEF33	1.06	0.0295	0.0405	0.026	3.14	9.52	0.00372	1.53	LV	CELLSTATES	vCM1.1	control_LMNA	11	18
ATP2C2	1.06	0.0342	0.0379	0.0232	3.18	9.02	0.00464	1.47	LV	CELLSTATES	vCM1.1	control_LMNA	11	18
EFHC2	1.06	0.00117	0.0801	0.0483	4.13	22.1	3.23e-05	2.93	LV	CELLSTATES	vCM1.1	control_LMNA	11	18
EGFLAM	1.06	0.0371	0.0187	0.0148	2.44	8.74	0.00525	1.43	LV	CELLSTATES	vCM1.1	control_LMNA	11	18
LSAMP	1.06	0.00825	0.174	0.0855	5.1	14.1	0.000565	2.08	LV	CELLSTATES	vCM1.1	control_LMNA	11	18
SMC1B	1.06	0.0313	0.0212	0.0114	2.36	9.34	0.00402	1.5	LV	CELLSTATES	vCM1.1	control_LMNA	11	18
ZBTB20-AS3	1.06	0.0386	0.0193	0.0104	2.26	8.62	0.00555	1.41	LV	CELLSTATES	vCM1.1	control_LMNA	11	18
LINC01786	1.05	0.0472	0.014	0.0105	2.12	7.96	0.00748	1.33	LV	CELLSTATES	vCM1.1	control_LMNA	11	18
MRPL14	1.05	0.00292	0.0758	0.0494	4.1	18.2	0.000123	2.53	LV	CELLSTATES	vCM1.1	control_LMNA	11	18
RNF212B	1.05	0.00581	0.0235	0.0193	2.76	15.4	0.000344	2.24	LV	CELLSTATES	vCM1.1	control_LMNA	11	18
USP39	1.05	0.0108	0.422	0.284	6.59	13.2	0.000813	1.97	LV	CELLSTATES	vCM1.1	control_LMNA	11	18
AC008079.2	1.04	0.0075	0.0931	0.0688	4.42	14.5	0.00049	2.13	LV	CELLSTATES	vCM1.1	control_LMNA	11	18
FRG1	1.04	0.000607	0.0666	0.0472	3.96	25.1	1.22e-05	3.22	LV	CELLSTATES	vCM1.1	control_LMNA	11	18
IDH2	1.04	1.29e-05	0.773	0.473	7.33	45	5.28e-08	4.89	LV	CELLSTATES	vCM1.1	control_LMNA	11	18
IMPA2	1.04	0.000662	0.102	0.0686	4.39	24.6	1.41e-05	3.18	LV	CELLSTATES	vCM1.1	control_LMNA	11	18
PROB1	1.04	0.023	0.0206	0.0139	2.48	10.4	0.00256	1.64	LV	CELLSTATES	vCM1.1	control_LMNA	11	18
TAS1R1	1.04	0.0498	0.0407	0.0227	3.16	7.79	0.00807	1.3	LV	CELLSTATES	vCM1.1	control_LMNA	11	18
AC046158.1	1.03	0.0181	0.0516	0.0359	3.6	11.3	0.00176	1.74	LV	CELLSTATES	vCM1.1	control_LMNA	11	18
GPR68	1.03	0.0321	0.0232	0.0187	2.69	9.25	0.00418	1.49	LV	CELLSTATES	vCM1.1	control_LMNA	11	18
LINC02492	1.03	0.0458	0.0167	0.00949	2.15	8.07	0.00709	1.34	LV	CELLSTATES	vCM1.1	control_LMNA	11	18
SFTPD-AS1	1.03	0.00913	0.0461	0.0351	3.51	13.7	0.000657	2.04	LV	CELLSTATES	vCM1.1	control_LMNA	11	18
UCKL1-AS1	1.03	0.0211	0.0155	0.00992	2.14	10.7	0.00222	1.67	LV	CELLSTATES	vCM1.1	control_LMNA	11	18
AQP7	1.02	0.000421	1.03	0.672	7.77	26.8	7.18e-06	3.38	LV	CELLSTATES	vCM1.1	control_LMNA	11	18
C14orf180	1.02	0.00155	0.763	0.515	7.29	20.9	4.74e-05	2.81	LV	CELLSTATES	vCM1.1	control_LMNA	11	18
CEP85L	1.02	0.0013	0.595	0.397	7.01	21.6	3.73e-05	2.89	LV	CELLSTATES	vCM1.1	control_LMNA	11	18
NUDT4	1.02	0.00846	1.04	0.657	7.67	14	0.000588	2.07	LV	CELLSTATES	vCM1.1	control_LMNA	11	18
RGMA	1.02	0.0283	0.0297	0.0208	2.94	9.65	0.00351	1.55	LV	CELLSTATES	vCM1.1	control_LMNA	11	18
AC004594.1	1.01	0.0224	0.0698	0.0459	3.98	10.5	0.00246	1.65	LV	CELLSTATES	vCM1.1	control_LMNA	11	18
AC012413.1	1.01	0.0139	0.0464	0.0352	3.51	12.2	0.00119	1.86	LV	CELLSTATES	vCM1.1	control_LMNA	11	18
PCAT1	1.01	0.0245	0.141	0.0988	5.05	10.2	0.00282	1.61	LV	CELLSTATES	vCM1.1	control_LMNA	11	18
PPARGC1B	1.01	0.000106	1.15	0.685	7.82	33.3	1.05e-06	3.97	LV	CELLSTATES	vCM1.1	control_LMNA	11	18
CPHXL	1	0.0273	0.0226	0.0152	2.41	9.79	0.00331	1.56	LV	CELLSTATES	vCM1.1	control_LMNA	11	18
RASGRP2	1	0.0268	0.0386	0.0208	3.06	9.86	0.00321	1.57	LV	CELLSTATES	vCM1.1	control_LMNA	11	18
RCAN1	1	0.005	0.286	0.167	5.78	16	0.000276	2.3	LV	CELLSTATES	vCM1.1	control_LMNA	11	18
SSUH2	1	0.0219	0.063	0.0443	3.92	10.6	0.00236	1.66	LV	CELLSTATES	vCM1.1	control_LMNA	11	18
C6orf99	0.998	0.0395	0.0268	0.0182	2.58	8.54	0.00574	1.4	LV	CELLSTATES	vCM1.1	control_LMNA	11	18
AC004053.1	0.996	0.0161	0.0339	0.0243	3.09	11.7	0.00146	1.79	LV	CELLSTATES	vCM1.1	control_LMNA	11	18
DRAM1	0.996	0.024	0.0155	0.0134	2.37	10.2	0.00272	1.62	LV	CELLSTATES	vCM1.1	control_LMNA	11	18
C14orf119	0.995	0.00834	0.09	0.0604	4.25	14.1	0.000573	2.08	LV	CELLSTATES	vCM1.1	control_LMNA	11	18
MCM3AP-AS1	0.993	0.000342	0.0669	0.0474	3.92	27.6	5.48e-06	3.47	LV	CELLSTATES	vCM1.1	control_LMNA	11	18
SNAI3	0.993	0.0108	0.0526	0.039	3.62	13.2	0.000816	1.97	LV	CELLSTATES	vCM1.1	control_LMNA	11	18
AC027277.1	0.992	0.03	0.0248	0.0184	2.76	9.46	0.00382	1.52	LV	CELLSTATES	vCM1.1	control_LMNA	11	18
AP000721.2	0.991	0.00532	0.18	0.122	5.24	15.7	0.000302	2.27	LV	CELLSTATES	vCM1.1	control_LMNA	11	18
MDC1-AS1	0.991	0.0203	0.0545	0.035	3.59	10.9	0.00209	1.69	LV	CELLSTATES	vCM1.1	control_LMNA	11	18
IL17RB	0.988	0.0372	0.0236	0.0145	2.58	8.72	0.00529	1.43	LV	CELLSTATES	vCM1.1	control_LMNA	11	18
MTHFD2	0.988	0.0124	0.0314	0.0222	2.98	12.7	0.000998	1.91	LV	CELLSTATES	vCM1.1	control_LMNA	11	18
PYURF	0.987	0.00412	0.0418	0.0257	3.2	16.8	0.000206	2.38	LV	CELLSTATES	vCM1.1	control_LMNA	11	18
SHANK2	0.987	0.0233	0.0311	0.0205	2.93	10.3	0.0026	1.63	LV	CELLSTATES	vCM1.1	control_LMNA	11	18
DCDC1	0.986	0.0387	0.0417	0.0294	3.33	8.6	0.00559	1.41	LV	CELLSTATES	vCM1.1	control_LMNA	11	18
AL929472.2	0.984	0.00842	0.071	0.0512	4.09	14	0.000581	2.07	LV	CELLSTATES	vCM1.1	control_LMNA	11	18
SLC12A7	0.984	0.000342	0.312	0.188	5.97	27.7	5.33e-06	3.47	LV	CELLSTATES	vCM1.1	control_LMNA	11	18
AL049780.2	0.983	0.0368	0.0377	0.0273	3.13	8.76	0.0052	1.43	LV	CELLSTATES	vCM1.1	control_LMNA	11	18
AL137779.1	0.981	0.0134	0.0296	0.0177	2.69	12.4	0.00112	1.87	LV	CELLSTATES	vCM1.1	control_LMNA	11	18
AC073320.1	0.98	0.0113	0.0485	0.0331	3.53	13	0.000874	1.95	LV	CELLSTATES	vCM1.1	control_LMNA	11	18
AC009955.2	0.978	0.0425	0.0293	0.0177	2.81	8.29	0.00642	1.37	LV	CELLSTATES	vCM1.1	control_LMNA	11	18
IGSF3	0.978	0.0404	0.019	0.0144	2.46	8.47	0.00592	1.39	LV	CELLSTATES	vCM1.1	control_LMNA	11	18
ARF5	0.974	0.0299	0.0259	0.0199	2.84	9.47	0.0038	1.52	LV	CELLSTATES	vCM1.1	control_LMNA	11	18
DIRC3-AS1	0.974	0.00185	0.0365	0.0236	3.08	20.1	6.18e-05	2.73	LV	CELLSTATES	vCM1.1	control_LMNA	11	18
SPDYE5	0.973	0.00406	0.191	0.136	5.39	16.8	0.000201	2.39	LV	CELLSTATES	vCM1.1	control_LMNA	11	18
ADAMTS2	0.969	0.0209	0.0213	0.0132	2.34	10.8	0.00219	1.68	LV	CELLSTATES	vCM1.1	control_LMNA	11	18
WDR62	0.969	0.0408	0.0332	0.0235	3.11	8.44	0.006	1.39	LV	CELLSTATES	vCM1.1	control_LMNA	11	18
CNGB3	0.968	0.0115	0.129	0.0773	4.59	12.9	0.000893	1.94	LV	CELLSTATES	vCM1.1	control_LMNA	11	18
GNA14	0.968	0.0329	0.0298	0.0195	2.82	9.16	0.00436	1.48	LV	CELLSTATES	vCM1.1	control_LMNA	11	18
CASP6	0.965	0.0144	0.0325	0.0188	2.88	12.1	0.00125	1.84	LV	CELLSTATES	vCM1.1	control_LMNA	11	18
GBX1	0.965	0.0225	0.108	0.0645	4.51	10.5	0.00248	1.65	LV	CELLSTATES	vCM1.1	control_LMNA	11	18
CISD2	0.964	0.0153	0.0432	0.0245	3.12	11.9	0.00135	1.82	LV	CELLSTATES	vCM1.1	control_LMNA	11	18
WNT5B	0.962	0.0219	0.0276	0.0191	2.79	10.6	0.00235	1.66	LV	CELLSTATES	vCM1.1	control_LMNA	11	18
PAOX	0.961	0.0419	0.0125	0.00929	2	8.34	0.00629	1.38	LV	CELLSTATES	vCM1.1	control_LMNA	11	18
SHARPIN	0.96	1.96e-05	0.112	0.0802	4.61	42.7	9.17e-08	4.71	LV	CELLSTATES	vCM1.1	control_LMNA	11	18
ART3	0.957	0.00779	0.32	0.247	6.21	14.3	0.000519	2.11	LV	CELLSTATES	vCM1.1	control_LMNA	11	18
CES2	0.954	0.000152	0.24	0.174	5.73	31.5	1.77e-06	3.82	LV	CELLSTATES	vCM1.1	control_LMNA	11	18
CLMP	0.953	0.0181	0.0383	0.0262	3.12	11.3	0.00175	1.74	LV	CELLSTATES	vCM1.1	control_LMNA	11	18
AC006378.1	0.952	0.0433	0.0139	0.00985	2.06	8.24	0.00658	1.36	LV	CELLSTATES	vCM1.1	control_LMNA	11	18
PLXNC1	0.952	0.00648	0.088	0.0641	4.25	15	0.000398	2.19	LV	CELLSTATES	vCM1.1	control_LMNA	11	18
MFSD3	0.951	0.00363	0.0341	0.025	3.04	17.3	0.000169	2.44	LV	CELLSTATES	vCM1.1	control_LMNA	11	18
LRRN1	0.949	0.041	0.0348	0.0223	3.02	8.43	0.00604	1.39	LV	CELLSTATES	vCM1.1	control_LMNA	11	18
TSHR	0.948	0.0193	0.0849	0.0629	4.26	11.1	0.00193	1.71	LV	CELLSTATES	vCM1.1	control_LMNA	11	18
ATP6V1C2	0.945	0.0467	0.0378	0.0232	3.08	8	0.00734	1.33	LV	CELLSTATES	vCM1.1	control_LMNA	11	18
CRMP1	0.945	0.00823	0.0381	0.027	3.23	14.1	0.000561	2.08	LV	CELLSTATES	vCM1.1	control_LMNA	11	18
CA1	0.944	0.0114	0.0958	0.0717	4.38	12.9	0.00089	1.94	LV	CELLSTATES	vCM1.1	control_LMNA	11	18
SPDYE1	0.944	0.00627	0.122	0.0902	4.82	15.1	0.000382	2.2	LV	CELLSTATES	vCM1.1	control_LMNA	11	18
EFHD1	0.941	0.00974	0.034	0.0231	3.06	13.5	0.000718	2.01	LV	CELLSTATES	vCM1.1	control_LMNA	11	18
LRRTM4	0.941	0.0207	0.0998	0.0626	4.41	10.8	0.00215	1.68	LV	CELLSTATES	vCM1.1	control_LMNA	11	18
DNM1	0.939	0.0264	0.0232	0.0135	2.48	9.92	0.00313	1.58	LV	CELLSTATES	vCM1.1	control_LMNA	11	18
PRR11	0.939	0.0285	0.0185	0.0161	2.5	9.64	0.00354	1.55	LV	CELLSTATES	vCM1.1	control_LMNA	11	18
CBR4	0.936	0.00346	1.4	0.976	8.14	17.5	0.000158	2.46	LV	CELLSTATES	vCM1.1	control_LMNA	11	18
BANK1	0.934	0.0252	0.0346	0.025	3.18	10.1	0.00293	1.6	LV	CELLSTATES	vCM1.1	control_LMNA	11	18
AC113414.1	0.932	0.0176	0.375	0.241	6.25	11.4	0.00168	1.75	LV	CELLSTATES	vCM1.1	control_LMNA	11	18
PRDX4	0.932	0.0181	0.0281	0.0225	2.89	11.3	0.00175	1.74	LV	CELLSTATES	vCM1.1	control_LMNA	11	18
TRMT10A	0.932	0.0202	0.0284	0.0183	2.69	10.9	0.00207	1.69	LV	CELLSTATES	vCM1.1	control_LMNA	11	18
PPP1R16A	0.931	0.000621	0.241	0.163	5.64	24.9	1.26e-05	3.21	LV	CELLSTATES	vCM1.1	control_LMNA	11	18
ZFYVE28	0.93	0.000589	0.1	0.074	4.5	25.2	1.16e-05	3.23	LV	CELLSTATES	vCM1.1	control_LMNA	11	18
LINC01389	0.929	0.0272	0.0293	0.0202	2.91	9.81	0.00328	1.56	LV	CELLSTATES	vCM1.1	control_LMNA	11	18
MTSS1	0.927	0.00255	0.685	0.471	7.17	18.8	9.87e-05	2.59	LV	CELLSTATES	vCM1.1	control_LMNA	11	18
PRSS48	0.927	0.0236	0.195	0.132	5.32	10.3	0.00266	1.63	LV	CELLSTATES	vCM1.1	control_LMNA	11	18
SEC61B	0.927	0.000406	0.164	0.119	5.18	26.9	6.81e-06	3.39	LV	CELLSTATES	vCM1.1	control_LMNA	11	18
KIAA1257	0.926	0.0168	0.0613	0.0398	3.72	11.6	0.00157	1.77	LV	CELLSTATES	vCM1.1	control_LMNA	11	18
SPATA24	0.925	0.0472	0.0305	0.0209	2.82	7.96	0.00747	1.33	LV	CELLSTATES	vCM1.1	control_LMNA	11	18
DNAH3	0.924	0.00497	0.121	0.0738	4.67	16	0.000273	2.3	LV	CELLSTATES	vCM1.1	control_LMNA	11	18
ITGB5-AS1	0.923	0.0319	0.0479	0.0332	3.47	9.28	0.00413	1.5	LV	CELLSTATES	vCM1.1	control_LMNA	11	18
HAND2	0.921	0.00299	0.193	0.13	5.29	18.1	0.000127	2.52	LV	CELLSTATES	vCM1.1	control_LMNA	11	18
IER5L	0.921	0.0468	0.0174	0.011	2.22	7.99	0.00736	1.33	LV	CELLSTATES	vCM1.1	control_LMNA	11	18
IPO9-AS1	0.921	0.0181	1.79	1.45	8.67	11.3	0.00176	1.74	LV	CELLSTATES	vCM1.1	control_LMNA	11	18
MEI4	0.92	0.0176	0.035	0.0213	3.03	11.4	0.00167	1.76	LV	CELLSTATES	vCM1.1	control_LMNA	11	18
TCEAL9	0.92	0.0335	0.0397	0.0242	3.16	9.09	0.0045	1.47	LV	CELLSTATES	vCM1.1	control_LMNA	11	18
TCF24	0.917	0.0129	0.0629	0.0474	3.9	12.5	0.00107	1.89	LV	CELLSTATES	vCM1.1	control_LMNA	11	18
PYGM	0.916	0.00892	0.0494	0.032	3.45	13.8	0.000634	2.05	LV	CELLSTATES	vCM1.1	control_LMNA	11	18
LINC02455	0.915	0.0233	0.0743	0.054	4.03	10.3	0.0026	1.63	LV	CELLSTATES	vCM1.1	control_LMNA	11	18
AL158198.1	0.913	0.022	0.024	0.0171	2.7	10.6	0.00238	1.66	LV	CELLSTATES	vCM1.1	control_LMNA	11	18
LINC01322	0.912	0.0391	0.163	0.112	5.2	8.57	0.00567	1.41	LV	CELLSTATES	vCM1.1	control_LMNA	11	18
TNFAIP2	0.911	0.0442	0.0283	0.0179	2.73	8.18	0.00677	1.35	LV	CELLSTATES	vCM1.1	control_LMNA	11	18
SMTNL2	0.91	0.0278	0.0421	0.0321	3.39	9.73	0.0034	1.56	LV	CELLSTATES	vCM1.1	control_LMNA	11	18
SPATC1	0.91	0.0139	0.12	0.0915	4.76	12.2	0.00119	1.86	LV	CELLSTATES	vCM1.1	control_LMNA	11	18
AC069272.1	0.909	0.00754	0.049	0.033	3.39	14.4	0.000494	2.12	LV	CELLSTATES	vCM1.1	control_LMNA	11	18
BRIX1	0.909	0.00517	0.109	0.0791	4.59	15.8	0.00029	2.29	LV	CELLSTATES	vCM1.1	control_LMNA	11	18
SLC6A16	0.907	0.0265	0.032	0.0226	3.01	9.9	0.00315	1.58	LV	CELLSTATES	vCM1.1	control_LMNA	11	18
FLRT1	0.906	0.0155	0.0395	0.0287	3.2	11.9	0.00138	1.81	LV	CELLSTATES	vCM1.1	control_LMNA	11	18
IMP4	0.905	0.0326	0.0524	0.0362	3.59	9.21	0.00427	1.49	LV	CELLSTATES	vCM1.1	control_LMNA	11	18
ARHGEF40	0.904	0.011	0.046	0.0306	3.37	13.1	0.000835	1.96	LV	CELLSTATES	vCM1.1	control_LMNA	11	18
CIITA	0.904	0.0348	0.0306	0.0234	2.92	8.95	0.00477	1.46	LV	CELLSTATES	vCM1.1	control_LMNA	11	18
NR3C2	0.904	0.000418	0.728	0.467	7.2	26.8	7.04e-06	3.38	LV	CELLSTATES	vCM1.1	control_LMNA	11	18
LPAR5	0.903	0.0355	0.0259	0.0179	2.77	8.89	0.00491	1.45	LV	CELLSTATES	vCM1.1	control_LMNA	11	18
GPT	0.902	0.0013	0.132	0.0879	4.85	21.6	3.74e-05	2.89	LV	CELLSTATES	vCM1.1	control_LMNA	11	18
AC093879.1	0.9	0.0298	0.518	0.354	6.66	9.48	0.00379	1.53	LV	CELLSTATES	vCM1.1	control_LMNA	11	18
AC078778.1	0.898	0.0184	0.0492	0.0402	3.65	11.2	0.0018	1.73	LV	CELLSTATES	vCM1.1	control_LMNA	11	18
RD3L	0.898	0.0169	0.0881	0.0663	4.3	11.5	0.00157	1.77	LV	CELLSTATES	vCM1.1	control_LMNA	11	18
E2F5	0.895	0.00646	0.078	0.052	4.1	15	0.000396	2.19	LV	CELLSTATES	vCM1.1	control_LMNA	11	18
SEPT6	0.895	0.024	0.0387	0.0267	3.26	10.2	0.00273	1.62	LV	CELLSTATES	vCM1.1	control_LMNA	11	18
SIGIRR	0.893	0.00662	0.0404	0.0314	3.34	14.9	0.000411	2.18	LV	CELLSTATES	vCM1.1	control_LMNA	11	18
HCFC1R1	0.891	0.0376	0.0401	0.0267	3.26	8.7	0.00536	1.42	LV	CELLSTATES	vCM1.1	control_LMNA	11	18
AFAP1	0.89	0.0267	0.0331	0.0211	2.9	9.87	0.00319	1.57	LV	CELLSTATES	vCM1.1	control_LMNA	11	18
RDH10-AS1	0.888	0.0362	0.0333	0.0242	2.92	8.82	0.00507	1.44	LV	CELLSTATES	vCM1.1	control_LMNA	11	18
AP001453.1	0.887	0.0124	0.0651	0.0408	3.7	12.7	0.001	1.91	LV	CELLSTATES	vCM1.1	control_LMNA	11	18
RRAD	0.887	0.047	0.882	0.519	7.38	7.98	0.0074	1.33	LV	CELLSTATES	vCM1.1	control_LMNA	11	18
MYL6	0.886	0.000838	0.739	0.568	7.34	23.6	1.95e-05	3.08	LV	CELLSTATES	vCM1.1	control_LMNA	11	18
PPP3CA	0.886	0.00488	0.192	0.112	5.27	16.1	0.000264	2.31	LV	CELLSTATES	vCM1.1	control_LMNA	11	18
NIPSNAP3B	0.884	0.00612	0.137	0.0928	4.83	15.2	0.00037	2.21	LV	CELLSTATES	vCM1.1	control_LMNA	11	18
TF	0.884	0.0155	0.124	0.0989	4.85	11.9	0.00138	1.81	LV	CELLSTATES	vCM1.1	control_LMNA	11	18
PTDSS1	0.883	0.00229	0.307	0.225	6.1	19.2	8.45e-05	2.64	LV	CELLSTATES	vCM1.1	control_LMNA	11	18
SELENOM	0.883	0.0361	0.0912	0.0533	4.15	8.83	0.00505	1.44	LV	CELLSTATES	vCM1.1	control_LMNA	11	18
FHL2	0.881	0.00807	19.5	13.4	12	14.2	0.000544	2.09	LV	CELLSTATES	vCM1.1	control_LMNA	11	18
HINT2	0.881	0.0146	0.0412	0.0288	3.26	12.1	0.00126	1.84	LV	CELLSTATES	vCM1.1	control_LMNA	11	18
AL137779.2	0.88	0.00559	0.0458	0.032	3.32	15.5	0.000327	2.25	LV	CELLSTATES	vCM1.1	control_LMNA	11	18
NDUFA1	0.88	0.0382	0.186	0.133	5.35	8.64	0.00548	1.42	LV	CELLSTATES	vCM1.1	control_LMNA	11	18
ELF2	0.879	0.000173	0.648	0.422	6.99	30.7	2.19e-06	3.76	LV	CELLSTATES	vCM1.1	control_LMNA	11	18
AC106744.1	0.878	0.0264	0.0325	0.0248	3.07	9.91	0.00314	1.58	LV	CELLSTATES	vCM1.1	control_LMNA	11	18
SMCR5	0.878	0.00265	0.113	0.09	4.75	18.6	0.000105	2.58	LV	CELLSTATES	vCM1.1	control_LMNA	11	18
ZNF250	0.877	0.000662	0.066	0.0441	3.87	24.6	1.41e-05	3.18	LV	CELLSTATES	vCM1.1	control_LMNA	11	18
IL1RAPL2	0.875	0.032	0.114	0.077	4.69	9.26	0.00417	1.49	LV	CELLSTATES	vCM1.1	control_LMNA	11	18
ADGRE5	0.874	0.00266	0.108	0.0841	4.6	18.6	0.000106	2.58	LV	CELLSTATES	vCM1.1	control_LMNA	11	18
GZF1	0.872	0.0223	0.0502	0.03	3.35	10.5	0.00243	1.65	LV	CELLSTATES	vCM1.1	control_LMNA	11	18
MCF2L	0.869	0.0308	0.0335	0.0243	3.01	9.39	0.00394	1.51	LV	CELLSTATES	vCM1.1	control_LMNA	11	18
PGM2	0.869	0.0234	0.0612	0.04	3.72	10.3	0.00263	1.63	LV	CELLSTATES	vCM1.1	control_LMNA	11	18
ITGAD	0.867	0.0335	0.0243	0.0198	2.71	9.09	0.0045	1.47	LV	CELLSTATES	vCM1.1	control_LMNA	11	18
RASSF3	0.867	0.0022	0.297	0.191	5.89	19.4	7.93e-05	2.66	LV	CELLSTATES	vCM1.1	control_LMNA	11	18
SCUBE3	0.865	0.000826	0.146	0.112	5.05	23.6	1.91e-05	3.08	LV	CELLSTATES	vCM1.1	control_LMNA	11	18
SUMF2	0.865	9.67e-05	0.163	0.118	5.15	33.9	9.11e-07	4.01	LV	CELLSTATES	vCM1.1	control_LMNA	11	18
ADAMTS7	0.863	0.0439	0.268	0.18	5.89	8.2	0.0067	1.36	LV	CELLSTATES	vCM1.1	control_LMNA	11	18
ARHGAP6	0.863	0.0399	0.0566	0.0444	3.77	8.51	0.00581	1.4	LV	CELLSTATES	vCM1.1	control_LMNA	11	18
NECTIN1	0.863	0.0219	0.0459	0.0304	3.34	10.6	0.00236	1.66	LV	CELLSTATES	vCM1.1	control_LMNA	11	18
MARCH11	0.862	0.0259	0.199	0.118	5.32	9.98	0.00305	1.59	LV	CELLSTATES	vCM1.1	control_LMNA	11	18
EHD1	0.86	0.0419	0.0226	0.0172	2.65	8.34	0.00629	1.38	LV	CELLSTATES	vCM1.1	control_LMNA	11	18
AC131934.1	0.858	0.0181	0.0712	0.0552	4.05	11.3	0.00175	1.74	LV	CELLSTATES	vCM1.1	control_LMNA	11	18
BMX	0.858	0.00713	0.0677	0.0535	3.98	14.6	0.000458	2.15	LV	CELLSTATES	vCM1.1	control_LMNA	11	18
IGFBP7	0.858	0.00542	0.668	0.417	7.15	15.6	0.000312	2.27	LV	CELLSTATES	vCM1.1	control_LMNA	11	18
ETS1	0.857	0.0177	0.0458	0.0356	3.5	11.4	0.00168	1.75	LV	CELLSTATES	vCM1.1	control_LMNA	11	18
HHIP	0.856	0.0387	0.0457	0.0284	3.22	8.61	0.00557	1.41	LV	CELLSTATES	vCM1.1	control_LMNA	11	18
PFKM	0.855	6.3e-05	0.381	0.26	6.26	36.3	4.75e-07	4.2	LV	CELLSTATES	vCM1.1	control_LMNA	11	18
QDPR	0.855	0.00346	0.0555	0.0382	3.66	17.5	0.000158	2.46	LV	CELLSTATES	vCM1.1	control_LMNA	11	18
POLR2B	0.854	0.00254	0.137	0.1	4.86	18.8	9.83e-05	2.6	LV	CELLSTATES	vCM1.1	control_LMNA	11	18
PDLIM5	0.853	0.00876	10.3	6.66	11	13.9	0.000617	2.06	LV	CELLSTATES	vCM1.1	control_LMNA	11	18
RARRES1	0.853	0.00777	0.153	0.117	5.05	14.3	0.000513	2.11	LV	CELLSTATES	vCM1.1	control_LMNA	11	18
LBH	0.852	0.00473	0.412	0.307	6.43	16.2	0.000251	2.32	LV	CELLSTATES	vCM1.1	control_LMNA	11	18
SERTAD3	0.851	0.0301	0.0257	0.0186	2.73	9.45	0.00383	1.52	LV	CELLSTATES	vCM1.1	control_LMNA	11	18
AL355312.2	0.848	0.0465	0.0325	0.02	2.9	8.02	0.00728	1.33	LV	CELLSTATES	vCM1.1	control_LMNA	11	18
AP006623.1	0.848	0.0286	0.0296	0.0227	2.85	9.62	0.00356	1.54	LV	CELLSTATES	vCM1.1	control_LMNA	11	18
NTM	0.847	0.00856	0.0586	0.0453	3.84	13.9	0.000598	2.07	LV	CELLSTATES	vCM1.1	control_LMNA	11	18
AC018682.1	0.845	0.0232	0.826	0.708	7.54	10.4	0.00259	1.63	LV	CELLSTATES	vCM1.1	control_LMNA	11	18
PDE5A	0.845	0.012	0.37	0.272	6.26	12.8	0.000958	1.92	LV	CELLSTATES	vCM1.1	control_LMNA	11	18
AC084357.2	0.844	0.0319	0.126	0.0973	4.88	9.27	0.00415	1.5	LV	CELLSTATES	vCM1.1	control_LMNA	11	18
AC126768.2	0.844	0.0156	0.0421	0.0328	3.4	11.8	0.00139	1.81	LV	CELLSTATES	vCM1.1	control_LMNA	11	18
FAM160A1	0.837	0.0019	0.444	0.314	6.53	20	6.41e-05	2.72	LV	CELLSTATES	vCM1.1	control_LMNA	11	18
SDK1	0.837	0.00763	0.521	0.376	6.79	14.4	0.000501	2.12	LV	CELLSTATES	vCM1.1	control_LMNA	11	18
AC006299.1	0.836	0.00103	0.151	0.106	5.01	22.6	2.68e-05	2.99	LV	CELLSTATES	vCM1.1	control_LMNA	11	18
ARAF	0.836	0.0112	0.0663	0.0524	3.97	13	0.000863	1.95	LV	CELLSTATES	vCM1.1	control_LMNA	11	18
CLGN	0.836	0.00178	0.191	0.136	5.32	20.3	5.85e-05	2.75	LV	CELLSTATES	vCM1.1	control_LMNA	11	18
COCH	0.836	0.0291	0.113	0.0813	4.65	9.56	0.00365	1.54	LV	CELLSTATES	vCM1.1	control_LMNA	11	18
SPDYE16	0.835	0.0378	0.107	0.0765	4.53	8.68	0.0054	1.42	LV	CELLSTATES	vCM1.1	control_LMNA	11	18
CDON	0.833	0.027	0.0338	0.0212	2.94	9.84	0.00324	1.57	LV	CELLSTATES	vCM1.1	control_LMNA	11	18
VSIR	0.833	0.0281	0.105	0.0756	4.57	9.68	0.00347	1.55	LV	CELLSTATES	vCM1.1	control_LMNA	11	18
C2orf68	0.832	0.00597	0.0745	0.0573	4.14	15.3	0.000356	2.22	LV	CELLSTATES	vCM1.1	control_LMNA	11	18
B3GALT2	0.831	0.0356	0.0393	0.032	3.34	8.88	0.00494	1.45	LV	CELLSTATES	vCM1.1	control_LMNA	11	18
FBXW7	0.831	0.00108	0.976	0.654	7.63	22.4	2.85e-05	2.97	LV	CELLSTATES	vCM1.1	control_LMNA	11	18
CCND3	0.829	0.0146	0.159	0.129	5.22	12.1	0.00127	1.84	LV	CELLSTATES	vCM1.1	control_LMNA	11	18
AC069287.3	0.828	0.0268	0.114	0.0901	4.69	9.86	0.00321	1.57	LV	CELLSTATES	vCM1.1	control_LMNA	11	18
GPRIN3	0.828	0.017	0.124	0.0891	4.75	11.5	0.00159	1.77	LV	CELLSTATES	vCM1.1	control_LMNA	11	18
PHKG1	0.828	0.0181	0.189	0.145	5.41	11.3	0.00174	1.74	LV	CELLSTATES	vCM1.1	control_LMNA	11	18
APEX1	0.827	0.000227	0.144	0.12	5.06	29.4	3.21e-06	3.64	LV	CELLSTATES	vCM1.1	control_LMNA	11	18
STXBP6	0.827	0.00259	0.778	0.557	7.38	18.7	0.000101	2.59	LV	CELLSTATES	vCM1.1	control_LMNA	11	18
DDX58	0.824	0.00343	0.0766	0.0584	4.12	17.5	0.000155	2.46	LV	CELLSTATES	vCM1.1	control_LMNA	11	18
AC020611.2	0.82	0.0348	0.0456	0.0344	3.47	8.96	0.00477	1.46	LV	CELLSTATES	vCM1.1	control_LMNA	11	18
TMEM159	0.82	0.0202	0.191	0.139	5.32	10.9	0.00207	1.69	LV	CELLSTATES	vCM1.1	control_LMNA	11	18
AL451069.1	0.819	0.0224	0.106	0.0731	4.52	10.5	0.00247	1.65	LV	CELLSTATES	vCM1.1	control_LMNA	11	18
TMEFF2	0.819	0.0172	0.709	0.548	7.22	11.5	0.00161	1.76	LV	CELLSTATES	vCM1.1	control_LMNA	11	18
ASB10	0.817	0.00417	0.173	0.116	5.19	16.7	0.000209	2.38	LV	CELLSTATES	vCM1.1	control_LMNA	11	18
S100A10	0.817	0.041	0.0741	0.0492	4.03	8.42	0.00605	1.39	LV	CELLSTATES	vCM1.1	control_LMNA	11	18
CDCA7L	0.813	0.01	0.137	0.0961	4.8	13.4	0.000745	2	LV	CELLSTATES	vCM1.1	control_LMNA	11	18
LINC00504	0.812	0.0386	0.049	0.041	3.65	8.61	0.00555	1.41	LV	CELLSTATES	vCM1.1	control_LMNA	11	18
CNTNAP2	0.81	0.0248	0.193	0.159	5.52	10.1	0.00288	1.6	LV	CELLSTATES	vCM1.1	control_LMNA	11	18
GABRA3	0.81	0.0491	0.0336	0.0265	3.15	7.84	0.00791	1.31	LV	CELLSTATES	vCM1.1	control_LMNA	11	18
LZTFL1	0.81	0.00872	0.0651	0.0541	3.96	13.9	0.000614	2.06	LV	CELLSTATES	vCM1.1	control_LMNA	11	18
KLHL5	0.807	0.0477	0.0292	0.0211	2.88	7.93	0.00758	1.32	LV	CELLSTATES	vCM1.1	control_LMNA	11	18
MEF2C	0.807	0.00291	0.766	0.599	7.41	18.2	0.000121	2.54	LV	CELLSTATES	vCM1.1	control_LMNA	11	18
PPA2	0.804	0.00227	0.324	0.24	6.13	19.3	8.28e-05	2.64	LV	CELLSTATES	vCM1.1	control_LMNA	11	18
TMEM150A	0.804	0.0447	0.0297	0.022	2.9	8.14	0.00687	1.35	LV	CELLSTATES	vCM1.1	control_LMNA	11	18
DOPEY2	0.803	0.00204	0.22	0.159	5.52	19.7	7.12e-05	2.69	LV	CELLSTATES	vCM1.1	control_LMNA	11	18
AC092574.2	0.802	0.0254	0.149	0.122	5.03	10	0.00296	1.6	LV	CELLSTATES	vCM1.1	control_LMNA	11	18
PKIA-AS1	0.8	0.0283	0.0742	0.0613	4.07	9.66	0.0035	1.55	LV	CELLSTATES	vCM1.1	control_LMNA	11	18
VIPR2	0.799	0.00335	0.68	0.482	7.15	17.6	0.00015	2.48	LV	CELLSTATES	vCM1.1	control_LMNA	11	18
AMZ1	0.798	0.00628	0.0985	0.0843	4.52	15.1	0.000384	2.2	LV	CELLSTATES	vCM1.1	control_LMNA	11	18
EML1	0.797	0.00601	0.16	0.128	5.18	15.3	0.000359	2.22	LV	CELLSTATES	vCM1.1	control_LMNA	11	18
STEAP2	0.796	0.0174	0.0544	0.0441	3.71	11.4	0.00164	1.76	LV	CELLSTATES	vCM1.1	control_LMNA	11	18
SNHG8	0.793	0.0332	0.0943	0.0649	4.3	9.13	0.00442	1.48	LV	CELLSTATES	vCM1.1	control_LMNA	11	18
ADAMTS15	0.792	0.0112	0.139	0.109	4.95	13	0.000859	1.95	LV	CELLSTATES	vCM1.1	control_LMNA	11	18
CXADR	0.792	0.00229	0.208	0.15	5.46	19.2	8.48e-05	2.64	LV	CELLSTATES	vCM1.1	control_LMNA	11	18
FRAS1	0.791	0.0156	0.118	0.0849	4.65	11.8	0.00139	1.81	LV	CELLSTATES	vCM1.1	control_LMNA	11	18
LUZP2	0.79	0.0467	0.0274	0.0222	2.83	8.01	0.00732	1.33	LV	CELLSTATES	vCM1.1	control_LMNA	11	18
AC108472.1	0.788	0.0484	0.302	0.248	6.02	7.88	0.00776	1.31	LV	CELLSTATES	vCM1.1	control_LMNA	11	18
RNF4	0.787	0.00124	0.133	0.114	5	21.8	3.48e-05	2.91	LV	CELLSTATES	vCM1.1	control_LMNA	11	18
SH3KBP1	0.787	0.00141	0.249	0.173	5.74	21.3	4.13e-05	2.85	LV	CELLSTATES	vCM1.1	control_LMNA	11	18
SYT9	0.786	0.00779	0.0879	0.0656	4.26	14.3	0.000518	2.11	LV	CELLSTATES	vCM1.1	control_LMNA	11	18
METAP1	0.785	0.00905	0.163	0.102	4.99	13.7	0.000646	2.04	LV	CELLSTATES	vCM1.1	control_LMNA	11	18
ABRAXAS1	0.783	0.0354	0.039	0.0321	3.24	8.91	0.00487	1.45	LV	CELLSTATES	vCM1.1	control_LMNA	11	18
RNF165	0.783	0.0356	0.0664	0.0436	3.73	8.88	0.00493	1.45	LV	CELLSTATES	vCM1.1	control_LMNA	11	18
SH2D4A	0.783	0.0484	0.0352	0.0296	3.2	7.87	0.00777	1.31	LV	CELLSTATES	vCM1.1	control_LMNA	11	18
ITGA3	0.782	0.0177	0.169	0.123	5.2	11.4	0.00169	1.75	LV	CELLSTATES	vCM1.1	control_LMNA	11	18
IGFBP5	0.781	0.0162	0.0756	0.0563	4.09	11.7	0.00148	1.79	LV	CELLSTATES	vCM1.1	control_LMNA	11	18
EGF	0.78	0.00382	0.147	0.107	4.94	17.1	0.00018	2.42	LV	CELLSTATES	vCM1.1	control_LMNA	11	18
MBOAT1	0.78	0.0027	0.138	0.102	4.88	18.5	0.000108	2.57	LV	CELLSTATES	vCM1.1	control_LMNA	11	18
ASB16-AS1	0.778	0.00618	0.0645	0.0549	3.97	15.2	0.000375	2.21	LV	CELLSTATES	vCM1.1	control_LMNA	11	18
HEY2	0.778	0.00368	0.288	0.202	5.88	17.2	0.000172	2.43	LV	CELLSTATES	vCM1.1	control_LMNA	11	18
APOBEC2	0.775	0.0159	0.176	0.138	5.3	11.8	0.00143	1.8	LV	CELLSTATES	vCM1.1	control_LMNA	11	18
GNAL	0.775	0.0334	0.0526	0.0356	3.51	9.1	0.00447	1.48	LV	CELLSTATES	vCM1.1	control_LMNA	11	18
COX17	0.774	0.0325	0.271	0.204	5.81	9.22	0.00425	1.49	LV	CELLSTATES	vCM1.1	control_LMNA	11	18
CLOCK	0.772	0.00303	0.262	0.189	5.76	18	0.00013	2.52	LV	CELLSTATES	vCM1.1	control_LMNA	11	18
TMA16	0.772	0.0327	0.0289	0.0198	2.74	9.2	0.00429	1.49	LV	CELLSTATES	vCM1.1	control_LMNA	11	18
GPR146	0.771	0.0466	0.0228	0.0202	2.58	8.01	0.0073	1.33	LV	CELLSTATES	vCM1.1	control_LMNA	11	18
PKNOX2	0.771	0.0196	0.0596	0.0373	3.65	11	0.00197	1.71	LV	CELLSTATES	vCM1.1	control_LMNA	11	18
TECRL	0.769	0.00696	3.74	2.57	9.57	14.7	0.000442	2.16	LV	CELLSTATES	vCM1.1	control_LMNA	11	18
CADPS2	0.768	0.0198	0.261	0.18	5.81	11	0.002	1.7	LV	CELLSTATES	vCM1.1	control_LMNA	11	18
H2AFZ	0.767	0.0405	0.035	0.0272	3.06	8.47	0.00594	1.39	LV	CELLSTATES	vCM1.1	control_LMNA	11	18
EIF4E	0.766	0.00261	0.168	0.117	5.11	18.7	0.000103	2.58	LV	CELLSTATES	vCM1.1	control_LMNA	11	18
LINC00571	0.766	0.0128	0.212	0.161	5.5	12.5	0.00106	1.89	LV	CELLSTATES	vCM1.1	control_LMNA	11	18
NR1H3	0.766	0.0155	0.0371	0.0295	3.19	11.9	0.00137	1.81	LV	CELLSTATES	vCM1.1	control_LMNA	11	18
PLA2G12A	0.766	0.0135	0.0481	0.0364	3.48	12.3	0.00113	1.87	LV	CELLSTATES	vCM1.1	control_LMNA	11	18
MFHAS1	0.765	0.00394	0.209	0.157	5.52	17	0.00019	2.4	LV	CELLSTATES	vCM1.1	control_LMNA	11	18
RAB26	0.765	0.0216	0.0317	0.0241	2.98	10.6	0.00231	1.67	LV	CELLSTATES	vCM1.1	control_LMNA	11	18
RFC1	0.762	0.00279	0.107	0.0818	4.55	18.4	0.000115	2.55	LV	CELLSTATES	vCM1.1	control_LMNA	11	18
RHOF	0.762	0.0281	0.0421	0.0295	3.32	9.68	0.00347	1.55	LV	CELLSTATES	vCM1.1	control_LMNA	11	18
LINC00893	0.76	0.022	0.0489	0.042	3.59	10.6	0.00238	1.66	LV	CELLSTATES	vCM1.1	control_LMNA	11	18
PARP2	0.76	0.0206	0.0629	0.0578	3.97	10.8	0.00214	1.69	LV	CELLSTATES	vCM1.1	control_LMNA	11	18
NDRG2	0.759	0.00362	0.12	0.0963	4.78	17.3	0.000168	2.44	LV	CELLSTATES	vCM1.1	control_LMNA	11	18
SLC29A1	0.757	0.00144	0.257	0.217	5.9	21.2	4.26e-05	2.84	LV	CELLSTATES	vCM1.1	control_LMNA	11	18
GUCY2C	0.756	0.0355	0.123	0.102	4.82	8.89	0.00491	1.45	LV	CELLSTATES	vCM1.1	control_LMNA	11	18
AC004834.1	0.755	0.0401	0.0209	0.0146	2.42	8.5	0.00584	1.4	LV	CELLSTATES	vCM1.1	control_LMNA	11	18
LARP7	0.755	0.0363	0.128	0.103	4.91	8.81	0.00509	1.44	LV	CELLSTATES	vCM1.1	control_LMNA	11	18
YWHAZ	0.755	0.00256	0.316	0.213	5.98	18.8	9.97e-05	2.59	LV	CELLSTATES	vCM1.1	control_LMNA	11	18
AC093206.1	0.754	0.0381	0.0459	0.034	3.43	8.65	0.00546	1.42	LV	CELLSTATES	vCM1.1	control_LMNA	11	18
AC005358.1	0.751	0.0434	0.954	0.858	7.72	8.23	0.00661	1.36	LV	CELLSTATES	vCM1.1	control_LMNA	11	18
MRPS18C	0.751	0.0274	0.05	0.0404	3.59	9.78	0.00332	1.56	LV	CELLSTATES	vCM1.1	control_LMNA	11	18
DISC1	0.75	0.0173	1.89	1.75	8.75	11.5	0.00163	1.76	LV	CELLSTATES	vCM1.1	control_LMNA	11	18
DPF3	0.75	0.00515	2.12	1.55	8.77	15.8	0.000289	2.29	LV	CELLSTATES	vCM1.1	control_LMNA	11	18
FUCA2	0.747	0.00203	0.148	0.12	5.05	19.7	7.06e-05	2.69	LV	CELLSTATES	vCM1.1	control_LMNA	11	18
STAG3	0.746	0.0112	0.0518	0.0379	3.58	13	0.000865	1.95	LV	CELLSTATES	vCM1.1	control_LMNA	11	18
UPF3B	0.746	0.00244	0.127	0.0886	4.72	19	9.31e-05	2.61	LV	CELLSTATES	vCM1.1	control_LMNA	11	18
HSD11B1	0.745	0.0354	0.0696	0.0502	3.94	8.91	0.00487	1.45	LV	CELLSTATES	vCM1.1	control_LMNA	11	18
NDUFC1	0.745	0.0184	0.129	0.0956	4.83	11.2	0.0018	1.74	LV	CELLSTATES	vCM1.1	control_LMNA	11	18
DNAJC19	0.744	0.00198	0.164	0.137	5.19	19.9	6.78e-05	2.7	LV	CELLSTATES	vCM1.1	control_LMNA	11	18
GRSF1	0.744	0.00432	0.153	0.114	5.01	16.6	0.000222	2.36	LV	CELLSTATES	vCM1.1	control_LMNA	11	18
TMEM129	0.744	0.00493	0.0676	0.0533	3.98	16	0.00027	2.31	LV	CELLSTATES	vCM1.1	control_LMNA	11	18
TRMT2B	0.744	0.0236	0.0719	0.0499	3.92	10.3	0.00267	1.63	LV	CELLSTATES	vCM1.1	control_LMNA	11	18
C1S	0.743	0.00123	0.188	0.142	5.32	21.9	3.43e-05	2.91	LV	CELLSTATES	vCM1.1	control_LMNA	11	18
AK9	0.741	0.00475	0.199	0.151	5.43	16.2	0.000254	2.32	LV	CELLSTATES	vCM1.1	control_LMNA	11	18
GNE	0.739	0.00562	0.107	0.096	4.69	15.5	0.000329	2.25	LV	CELLSTATES	vCM1.1	control_LMNA	11	18
NUDT12	0.739	0.00538	0.0723	0.0586	4.09	15.7	0.000308	2.27	LV	CELLSTATES	vCM1.1	control_LMNA	11	18
PPP1R13L	0.739	0.002	0.745	0.549	7.33	19.8	6.88e-05	2.7	LV	CELLSTATES	vCM1.1	control_LMNA	11	18
AL133480.1	0.738	0.0297	0.0518	0.0442	3.59	9.5	0.00375	1.53	LV	CELLSTATES	vCM1.1	control_LMNA	11	18
AP001831.1	0.738	0.00706	0.342	0.296	6.28	14.7	0.000453	2.15	LV	CELLSTATES	vCM1.1	control_LMNA	11	18
FADS2	0.737	0.0316	0.0464	0.0315	3.38	9.3	0.00409	1.5	LV	CELLSTATES	vCM1.1	control_LMNA	11	18
AC011369.1	0.735	0.0388	0.925	0.78	7.65	8.6	0.0056	1.41	LV	CELLSTATES	vCM1.1	control_LMNA	11	18
CCDC127	0.734	0.0418	0.047	0.0388	3.41	8.36	0.00624	1.38	LV	CELLSTATES	vCM1.1	control_LMNA	11	18
AC026894.1	0.733	0.0153	0.122	0.106	4.8	11.9	0.00134	1.82	LV	CELLSTATES	vCM1.1	control_LMNA	11	18
ANAPC15	0.732	0.0466	0.0337	0.0244	2.99	8.01	0.0073	1.33	LV	CELLSTATES	vCM1.1	control_LMNA	11	18
ACYP1	0.73	0.0185	0.0872	0.0589	4.23	11.2	0.00182	1.73	LV	CELLSTATES	vCM1.1	control_LMNA	11	18
NDUFB9	0.729	0.00539	0.271	0.211	5.85	15.7	0.00031	2.27	LV	CELLSTATES	vCM1.1	control_LMNA	11	18
UBAP2	0.728	0.00242	0.332	0.261	6.22	19	9.18e-05	2.62	LV	CELLSTATES	vCM1.1	control_LMNA	11	18
SNRPD1	0.723	0.0272	0.0476	0.0391	3.54	9.82	0.00327	1.57	LV	CELLSTATES	vCM1.1	control_LMNA	11	18
TRMT9B	0.723	0.0214	0.203	0.161	5.49	10.7	0.00226	1.67	LV	CELLSTATES	vCM1.1	control_LMNA	11	18
STRIP2	0.722	0.00962	0.194	0.142	5.38	13.5	0.000704	2.02	LV	CELLSTATES	vCM1.1	control_LMNA	11	18
MRPS6	0.721	0.0178	0.0721	0.0599	4.04	11.4	0.0017	1.75	LV	CELLSTATES	vCM1.1	control_LMNA	11	18
LINC00685	0.72	0.0326	0.102	0.0717	4.48	9.21	0.00427	1.49	LV	CELLSTATES	vCM1.1	control_LMNA	11	18
NDUFB1	0.72	0.0116	0.208	0.173	5.58	12.9	0.000911	1.94	LV	CELLSTATES	vCM1.1	control_LMNA	11	18
SMYD1	0.718	0.00797	1.26	0.964	8.11	14.2	0.000534	2.1	LV	CELLSTATES	vCM1.1	control_LMNA	11	18
LINC02362	0.717	0.0367	0.15	0.0973	4.82	8.77	0.00518	1.44	LV	CELLSTATES	vCM1.1	control_LMNA	11	18
GATD1	0.714	0.0253	0.0929	0.0715	4.41	10.1	0.00295	1.6	LV	CELLSTATES	vCM1.1	control_LMNA	11	18
LINC00909	0.714	0.0429	0.0753	0.0646	4.09	8.27	0.00648	1.37	LV	CELLSTATES	vCM1.1	control_LMNA	11	18
AC025580.2	0.712	0.0329	0.0311	0.0289	3.07	9.16	0.00435	1.48	LV	CELLSTATES	vCM1.1	control_LMNA	11	18
HADH	0.712	0.00911	0.238	0.176	5.64	13.7	0.000653	2.04	LV	CELLSTATES	vCM1.1	control_LMNA	11	18
PTMA	0.711	0.00429	0.153	0.121	5.06	16.6	0.00022	2.37	LV	CELLSTATES	vCM1.1	control_LMNA	11	18
RAB9A	0.711	0.0187	0.116	0.086	4.61	11.2	0.00185	1.73	LV	CELLSTATES	vCM1.1	control_LMNA	11	18
AC103706.1	0.71	0.0412	0.058	0.0451	3.74	8.41	0.00608	1.38	LV	CELLSTATES	vCM1.1	control_LMNA	11	18
ZCCHC4	0.71	0.0278	0.0551	0.0462	3.65	9.72	0.00341	1.56	LV	CELLSTATES	vCM1.1	control_LMNA	11	18
LCORL	0.707	0.00185	0.17	0.129	5.19	20.1	6.16e-05	2.73	LV	CELLSTATES	vCM1.1	control_LMNA	11	18
NKAP	0.707	0.0425	0.0389	0.0311	3.28	8.29	0.00642	1.37	LV	CELLSTATES	vCM1.1	control_LMNA	11	18
LIMCH1	0.706	0.00436	1.75	1.32	8.53	16.5	0.000225	2.36	LV	CELLSTATES	vCM1.1	control_LMNA	11	18
G3BP2	0.705	0.00722	0.194	0.139	5.31	14.6	0.000465	2.14	LV	CELLSTATES	vCM1.1	control_LMNA	11	18
SLC4A4	0.704	0.00325	0.36	0.265	6.25	17.7	0.000144	2.49	LV	CELLSTATES	vCM1.1	control_LMNA	11	18
EPDR1	0.703	0.0346	0.0613	0.0473	3.81	8.98	0.00471	1.46	LV	CELLSTATES	vCM1.1	control_LMNA	11	18
B4GALNT3	0.702	0.00414	0.935	0.702	7.68	16.7	0.000207	2.38	LV	CELLSTATES	vCM1.1	control_LMNA	11	18
TAGLN	0.7	0.0348	0.0427	0.0389	3.51	8.96	0.00476	1.46	LV	CELLSTATES	vCM1.1	control_LMNA	11	18
DBNL	0.699	0.00602	0.092	0.0827	4.48	15.3	0.000361	2.22	LV	CELLSTATES	vCM1.1	control_LMNA	11	18
ASAP3	0.698	0.00239	0.275	0.226	5.95	19.1	9e-05	2.62	LV	CELLSTATES	vCM1.1	control_LMNA	11	18
IDH1	0.697	0.0112	0.148	0.132	5.15	13	0.000856	1.95	LV	CELLSTATES	vCM1.1	control_LMNA	11	18
FAM107A	0.696	0.0479	0.222	0.191	5.72	7.91	0.00763	1.32	LV	CELLSTATES	vCM1.1	control_LMNA	11	18
OTUB1	0.695	0.00103	0.0937	0.0834	4.51	22.6	2.68e-05	2.99	LV	CELLSTATES	vCM1.1	control_LMNA	11	18
PIGH	0.694	0.0298	0.0328	0.0259	3.03	9.49	0.00377	1.53	LV	CELLSTATES	vCM1.1	control_LMNA	11	18
GATA6-AS1	0.692	0.0142	0.356	0.319	6.34	12.2	0.00122	1.85	LV	CELLSTATES	vCM1.1	control_LMNA	11	18
RPL12	0.692	0.0498	0.0685	0.055	3.99	7.79	0.00807	1.3	LV	CELLSTATES	vCM1.1	control_LMNA	11	18
AC243964.2	0.69	0.0166	0.366	0.3	6.29	11.6	0.00153	1.78	LV	CELLSTATES	vCM1.1	control_LMNA	11	18
NXN	0.69	0.0184	0.237	0.185	5.71	11.2	0.0018	1.74	LV	CELLSTATES	vCM1.1	control_LMNA	11	18
BCAP31	0.687	0.024	0.0488	0.0394	3.53	10.2	0.00273	1.62	LV	CELLSTATES	vCM1.1	control_LMNA	11	18
ELOC	0.687	0.0166	0.0973	0.079	4.43	11.6	0.00153	1.78	LV	CELLSTATES	vCM1.1	control_LMNA	11	18
SPHKAP	0.686	0.0392	1.84	1.37	8.72	8.56	0.00569	1.41	LV	CELLSTATES	vCM1.1	control_LMNA	11	18
TKT	0.686	0.0401	0.153	0.128	5.19	8.5	0.00584	1.4	LV	CELLSTATES	vCM1.1	control_LMNA	11	18
LACTB2	0.685	0.0254	0.0563	0.0419	3.61	10	0.00297	1.59	LV	CELLSTATES	vCM1.1	control_LMNA	11	18
DUSP22	0.684	0.0248	0.0992	0.081	4.53	10.1	0.00288	1.6	LV	CELLSTATES	vCM1.1	control_LMNA	11	18
DPP6	0.682	0.0204	0.0875	0.0702	4.37	10.8	0.0021	1.69	LV	CELLSTATES	vCM1.1	control_LMNA	11	18
KLHL8	0.682	0.00909	0.0868	0.0702	4.27	13.7	0.000651	2.04	LV	CELLSTATES	vCM1.1	control_LMNA	11	18
SLC25A6	0.682	0.0326	0.122	0.105	4.86	9.2	0.00427	1.49	LV	CELLSTATES	vCM1.1	control_LMNA	11	18
SDR39U1	0.679	0.0122	0.0951	0.0822	4.52	12.7	0.000973	1.92	LV	CELLSTATES	vCM1.1	control_LMNA	11	18
PPP1R3E	0.678	0.0341	0.0999	0.0772	4.42	9.03	0.00461	1.47	LV	CELLSTATES	vCM1.1	control_LMNA	11	18
RUVBL1	0.678	0.0231	0.187	0.151	5.36	10.4	0.00257	1.64	LV	CELLSTATES	vCM1.1	control_LMNA	11	18
TRDN-AS1	0.678	0.00374	5.76	4.49	10.3	17.2	0.000175	2.43	LV	CELLSTATES	vCM1.1	control_LMNA	11	18
KLRG1	0.677	0.0272	0.117	0.097	4.72	9.81	0.00328	1.57	LV	CELLSTATES	vCM1.1	control_LMNA	11	18
MAPKAPK3	0.677	0.00157	0.246	0.194	5.75	20.9	4.83e-05	2.81	LV	CELLSTATES	vCM1.1	control_LMNA	11	18
RUNX1T1	0.675	0.0196	0.677	0.517	7.22	11	0.00198	1.71	LV	CELLSTATES	vCM1.1	control_LMNA	11	18
MFSD8	0.672	0.00506	0.133	0.105	4.8	15.9	0.000282	2.3	LV	CELLSTATES	vCM1.1	control_LMNA	11	18
PARM1	0.67	0.0414	0.165	0.121	5.16	8.4	0.00613	1.38	LV	CELLSTATES	vCM1.1	control_LMNA	11	18
AC096711.2	0.668	0.0254	0.197	0.162	5.56	10	0.00298	1.59	LV	CELLSTATES	vCM1.1	control_LMNA	11	18
GATA4	0.668	0.00558	1.5	1.16	8.3	15.5	0.000325	2.25	LV	CELLSTATES	vCM1.1	control_LMNA	11	18
PSIP1	0.667	0.0246	0.0791	0.0735	4.26	10.1	0.00284	1.61	LV	CELLSTATES	vCM1.1	control_LMNA	11	18
ZCCHC2	0.667	0.0472	0.188	0.139	5.24	7.97	0.00745	1.33	LV	CELLSTATES	vCM1.1	control_LMNA	11	18
EBAG9	0.666	0.0305	0.0649	0.0516	3.93	9.41	0.0039	1.52	LV	CELLSTATES	vCM1.1	control_LMNA	11	18
STX18-AS1	0.666	0.00201	0.144	0.116	5	19.8	6.98e-05	2.7	LV	CELLSTATES	vCM1.1	control_LMNA	11	18
AKAP9	0.665	0.00115	1.6	1.32	8.46	22.2	3.12e-05	2.94	LV	CELLSTATES	vCM1.1	control_LMNA	11	18
AC022146.2	0.664	0.0266	0.279	0.244	5.98	9.89	0.00317	1.58	LV	CELLSTATES	vCM1.1	control_LMNA	11	18
CLCN3	0.664	0.0108	0.418	0.323	6.46	13.1	0.000819	1.97	LV	CELLSTATES	vCM1.1	control_LMNA	11	18
LRRN3	0.664	0.0285	0.0505	0.0475	3.69	9.63	0.00355	1.54	LV	CELLSTATES	vCM1.1	control_LMNA	11	18
CFAP97	0.662	0.0371	0.0622	0.0532	3.84	8.74	0.00525	1.43	LV	CELLSTATES	vCM1.1	control_LMNA	11	18
MMS22L	0.662	0.0455	0.084	0.076	4.42	8.09	0.00703	1.34	LV	CELLSTATES	vCM1.1	control_LMNA	11	18
FBXL13	0.661	0.0355	0.095	0.0825	4.45	8.89	0.0049	1.45	LV	CELLSTATES	vCM1.1	control_LMNA	11	18
C2orf88	0.66	0.00835	0.159	0.136	5.2	14.1	0.000574	2.08	LV	CELLSTATES	vCM1.1	control_LMNA	11	18
AP002812.2	0.658	0.00894	0.271	0.236	5.92	13.8	0.000637	2.05	LV	CELLSTATES	vCM1.1	control_LMNA	11	18
CPNE3	0.658	0.00381	0.258	0.194	5.74	17.1	0.000179	2.42	LV	CELLSTATES	vCM1.1	control_LMNA	11	18
AC064807.1	0.655	0.0204	0.08	0.0632	4.15	10.8	0.00211	1.69	LV	CELLSTATES	vCM1.1	control_LMNA	11	18
ADGRA3	0.655	0.00321	0.31	0.256	6.08	17.8	0.000142	2.49	LV	CELLSTATES	vCM1.1	control_LMNA	11	18
LMNA	0.654	0.0166	0.411	0.331	6.49	11.6	0.00153	1.78	LV	CELLSTATES	vCM1.1	control_LMNA	11	18
AGBL3	0.653	0.00523	0.184	0.164	5.39	15.8	0.000295	2.28	LV	CELLSTATES	vCM1.1	control_LMNA	11	18
GSTK1	0.653	0.000588	0.428	0.374	6.59	25.2	1.15e-05	3.23	LV	CELLSTATES	vCM1.1	control_LMNA	11	18
NSMAF	0.653	0.00305	0.159	0.144	5.23	18	0.000132	2.52	LV	CELLSTATES	vCM1.1	control_LMNA	11	18
POLM	0.653	0.00367	0.127	0.113	4.94	17.3	0.000171	2.44	LV	CELLSTATES	vCM1.1	control_LMNA	11	18
PRMT9	0.653	0.0228	0.174	0.14	5.19	10.4	0.00252	1.64	LV	CELLSTATES	vCM1.1	control_LMNA	11	18
ZC2HC1C	0.653	0.00528	0.0951	0.0818	4.46	15.8	0.000299	2.28	LV	CELLSTATES	vCM1.1	control_LMNA	11	18
ZNF141	0.653	0.0126	0.248	0.19	5.7	12.6	0.00103	1.9	LV	CELLSTATES	vCM1.1	control_LMNA	11	18
ZNF16	0.65	0.0367	0.0667	0.0523	3.9	8.77	0.00517	1.44	LV	CELLSTATES	vCM1.1	control_LMNA	11	18
FAM3A	0.649	0.00475	0.0729	0.0646	4.14	16.2	0.000255	2.32	LV	CELLSTATES	vCM1.1	control_LMNA	11	18
TPGS2	0.649	0.0222	0.0992	0.0858	4.52	10.5	0.00243	1.65	LV	CELLSTATES	vCM1.1	control_LMNA	11	18
AL136979.1	0.648	0.0375	0.0513	0.0516	3.77	8.7	0.00534	1.43	LV	CELLSTATES	vCM1.1	control_LMNA	11	18
OARD1	0.648	0.0112	0.245	0.221	5.8	13	0.000859	1.95	LV	CELLSTATES	vCM1.1	control_LMNA	11	18
COL6A1	0.646	0.0268	0.134	0.109	4.99	9.86	0.00321	1.57	LV	CELLSTATES	vCM1.1	control_LMNA	11	18
AC005480.1	0.645	0.00426	0.157	0.136	5.15	16.6	0.000217	2.37	LV	CELLSTATES	vCM1.1	control_LMNA	11	18
SPATA5	0.645	0.00616	0.186	0.142	5.32	15.2	0.000373	2.21	LV	CELLSTATES	vCM1.1	control_LMNA	11	18
TMEM220-AS1	0.645	0.048	0.0411	0.0332	3.35	7.91	0.00766	1.32	LV	CELLSTATES	vCM1.1	control_LMNA	11	18
AC025165.2	0.644	0.0356	0.06	0.0462	3.75	8.89	0.00492	1.45	LV	CELLSTATES	vCM1.1	control_LMNA	11	18
HMGN3	0.643	0.00119	1.2	1.06	8.07	22	3.29e-05	2.93	LV	CELLSTATES	vCM1.1	control_LMNA	11	18
UBA6	0.642	0.0114	0.1	0.0791	4.46	13	0.000886	1.94	LV	CELLSTATES	vCM1.1	control_LMNA	11	18
INTS12	0.641	0.00474	0.101	0.0796	4.47	16.2	0.000252	2.32	LV	CELLSTATES	vCM1.1	control_LMNA	11	18
MOB1B	0.638	0.0183	0.144	0.111	4.97	11.2	0.00179	1.74	LV	CELLSTATES	vCM1.1	control_LMNA	11	18
PTP4A3	0.635	0.0124	0.51	0.399	6.78	12.6	0.00101	1.91	LV	CELLSTATES	vCM1.1	control_LMNA	11	18
SMIM14	0.633	0.00444	0.187	0.149	5.36	16.4	0.000231	2.35	LV	CELLSTATES	vCM1.1	control_LMNA	11	18
GAS2	0.631	0.0087	0.981	0.765	7.76	13.9	0.000612	2.06	LV	CELLSTATES	vCM1.1	control_LMNA	11	18
RFX3-AS1	0.631	0.0166	0.276	0.237	5.97	11.6	0.00153	1.78	LV	CELLSTATES	vCM1.1	control_LMNA	11	18
DLG3	0.628	0.0415	0.0637	0.0512	3.89	8.38	0.00616	1.38	LV	CELLSTATES	vCM1.1	control_LMNA	11	18
MRPL1	0.628	0.0193	0.112	0.0988	4.68	11.1	0.00193	1.71	LV	CELLSTATES	vCM1.1	control_LMNA	11	18
MIR762HG	0.627	0.00488	0.107	0.0917	4.62	16.1	0.000265	2.31	LV	CELLSTATES	vCM1.1	control_LMNA	11	18
UBE2K	0.626	0.00321	0.406	0.33	6.46	17.8	0.000141	2.49	LV	CELLSTATES	vCM1.1	control_LMNA	11	18
PXN-AS1	0.625	0.0344	0.0382	0.0392	3.39	9	0.00468	1.46	LV	CELLSTATES	vCM1.1	control_LMNA	11	18
SNHG18	0.625	0.0228	0.0734	0.0605	4.1	10.4	0.00252	1.64	LV	CELLSTATES	vCM1.1	control_LMNA	11	18
ERMP1	0.624	0.0185	0.0798	0.0684	4.22	11.2	0.00182	1.73	LV	CELLSTATES	vCM1.1	control_LMNA	11	18
LRBA	0.624	0.000674	0.706	0.584	7.25	24.5	1.45e-05	3.17	LV	CELLSTATES	vCM1.1	control_LMNA	11	18
GOLGA6L7	0.622	0.0402	0.0623	0.0581	3.95	8.49	0.00588	1.4	LV	CELLSTATES	vCM1.1	control_LMNA	11	18
COMTD1	0.621	0.0198	0.134	0.115	4.93	11	0.00201	1.7	LV	CELLSTATES	vCM1.1	control_LMNA	11	18
CYC1	0.621	0.0153	0.31	0.277	6.16	11.9	0.00135	1.81	LV	CELLSTATES	vCM1.1	control_LMNA	11	18
CNPPD1	0.619	0.0255	0.0352	0.0321	3.21	10	0.00299	1.59	LV	CELLSTATES	vCM1.1	control_LMNA	11	18
RETSAT	0.619	0.0347	0.095	0.0871	4.48	8.97	0.00474	1.46	LV	CELLSTATES	vCM1.1	control_LMNA	11	18
SLA2	0.618	0.0395	0.0396	0.0323	3.29	8.54	0.00574	1.4	LV	CELLSTATES	vCM1.1	control_LMNA	11	18
TOPORS	0.617	0.0343	0.0395	0.0353	3.32	9.01	0.00466	1.46	LV	CELLSTATES	vCM1.1	control_LMNA	11	18
CRAT	0.616	0.0481	0.037	0.0337	3.26	7.9	0.00768	1.32	LV	CELLSTATES	vCM1.1	control_LMNA	11	18
ZFAND1	0.614	0.024	0.119	0.0994	4.69	10.2	0.00274	1.62	LV	CELLSTATES	vCM1.1	control_LMNA	11	18
HPF1	0.611	0.0301	0.046	0.0372	3.36	9.45	0.00383	1.52	LV	CELLSTATES	vCM1.1	control_LMNA	11	18
IFRD2	0.611	0.00292	0.137	0.122	5	18.2	0.000122	2.54	LV	CELLSTATES	vCM1.1	control_LMNA	11	18
SYNGR1	0.611	0.00539	0.127	0.115	4.9	15.7	0.000309	2.27	LV	CELLSTATES	vCM1.1	control_LMNA	11	18
TINAGL1	0.611	0.0205	0.335	0.288	6.22	10.8	0.00212	1.69	LV	CELLSTATES	vCM1.1	control_LMNA	11	18
AC096564.1	0.61	0.0206	0.204	0.164	5.49	10.8	0.00215	1.69	LV	CELLSTATES	vCM1.1	control_LMNA	11	18
MANBA	0.608	0.0216	0.233	0.183	5.64	10.6	0.00232	1.66	LV	CELLSTATES	vCM1.1	control_LMNA	11	18
TIRAP	0.608	0.0374	0.0449	0.0344	3.34	8.71	0.00532	1.43	LV	CELLSTATES	vCM1.1	control_LMNA	11	18
PTGES2	0.607	0.000633	0.148	0.14	5.14	24.9	1.3e-05	3.2	LV	CELLSTATES	vCM1.1	control_LMNA	11	18
SLC8B1	0.607	0.0281	0.0543	0.0475	3.71	9.69	0.00346	1.55	LV	CELLSTATES	vCM1.1	control_LMNA	11	18
ARRDC1	0.604	0.0288	0.0504	0.0441	3.6	9.59	0.00361	1.54	LV	CELLSTATES	vCM1.1	control_LMNA	11	18
BEX4	0.604	0.0444	0.105	0.0987	4.62	8.16	0.00682	1.35	LV	CELLSTATES	vCM1.1	control_LMNA	11	18
SEC24B	0.603	0.00384	0.213	0.173	5.52	17.1	0.000182	2.42	LV	CELLSTATES	vCM1.1	control_LMNA	11	18
PHTF2	0.601	0.00534	0.332	0.283	6.19	15.7	0.000304	2.27	LV	CELLSTATES	vCM1.1	control_LMNA	11	18
AP001267.3	0.6	0.0258	0.0629	0.0562	3.9	9.98	0.00304	1.59	LV	CELLSTATES	vCM1.1	control_LMNA	11	18
EPHX1	0.6	0.0456	0.051	0.0468	3.7	8.08	0.00706	1.34	LV	CELLSTATES	vCM1.1	control_LMNA	11	18
EMP2	0.599	0.0167	0.329	0.279	6.23	11.6	0.00155	1.78	LV	CELLSTATES	vCM1.1	control_LMNA	11	18
HGSNAT	0.599	0.00279	0.346	0.292	6.24	18.4	0.000115	2.55	LV	CELLSTATES	vCM1.1	control_LMNA	11	18
C9orf72	0.596	0.018	0.163	0.127	5.08	11.3	0.00173	1.74	LV	CELLSTATES	vCM1.1	control_LMNA	11	18
CERS2	0.595	0.0415	0.0598	0.0577	3.9	8.39	0.00614	1.38	LV	CELLSTATES	vCM1.1	control_LMNA	11	18
LAPTM4B	0.594	0.00583	0.513	0.431	6.79	15.4	0.000346	2.23	LV	CELLSTATES	vCM1.1	control_LMNA	11	18
AC068888.1	0.593	0.0332	0.217	0.194	5.62	9.13	0.00442	1.48	LV	CELLSTATES	vCM1.1	control_LMNA	11	18
LARP1B	0.592	0.00655	0.319	0.25	6.04	15	0.000405	2.18	LV	CELLSTATES	vCM1.1	control_LMNA	11	18
SERHL2	0.592	0.0356	0.0959	0.0952	4.61	8.88	0.00494	1.45	LV	CELLSTATES	vCM1.1	control_LMNA	11	18
ZNF595	0.59	0.0155	0.109	0.0931	4.62	11.9	0.00138	1.81	LV	CELLSTATES	vCM1.1	control_LMNA	11	18
ANK2	0.589	0.00893	2.7	2.2	9.19	13.8	0.000636	2.05	LV	CELLSTATES	vCM1.1	control_LMNA	11	18
HMOX2	0.589	0.00891	0.429	0.357	6.54	13.8	0.000632	2.05	LV	CELLSTATES	vCM1.1	control_LMNA	11	18
NONO	0.587	0.0313	0.0632	0.0498	3.88	9.33	0.00404	1.5	LV	CELLSTATES	vCM1.1	control_LMNA	11	18
FBXW8	0.586	0.0155	0.331	0.278	6.18	11.9	0.00138	1.81	LV	CELLSTATES	vCM1.1	control_LMNA	11	18
OTUD6B-AS1	0.585	0.0473	0.143	0.129	4.98	7.95	0.00749	1.33	LV	CELLSTATES	vCM1.1	control_LMNA	11	18
SMC1A	0.585	0.0256	0.0967	0.0902	4.54	10	0.00301	1.59	LV	CELLSTATES	vCM1.1	control_LMNA	11	18
VPS35	0.584	0.00352	0.256	0.232	5.87	17.4	0.000162	2.45	LV	CELLSTATES	vCM1.1	control_LMNA	11	18
PAIP2B	0.583	0.0154	0.324	0.276	6.18	11.9	0.00136	1.81	LV	CELLSTATES	vCM1.1	control_LMNA	11	18
CCDC9B	0.581	0.0302	0.194	0.165	5.51	9.44	0.00386	1.52	LV	CELLSTATES	vCM1.1	control_LMNA	11	18
RPLP0	0.581	0.0479	0.168	0.145	5.23	7.92	0.00762	1.32	LV	CELLSTATES	vCM1.1	control_LMNA	11	18
CRLF1	0.58	0.0495	0.0638	0.0643	4.04	7.82	0.00798	1.31	LV	CELLSTATES	vCM1.1	control_LMNA	11	18
RALYL	0.58	0.0453	1.05	0.939	7.94	8.11	0.00699	1.34	LV	CELLSTATES	vCM1.1	control_LMNA	11	18
RAP1GDS1	0.58	0.00777	0.274	0.226	5.9	14.3	0.000515	2.11	LV	CELLSTATES	vCM1.1	control_LMNA	11	18
AL136295.1	0.579	0.0495	0.0688	0.058	4.06	7.82	0.00799	1.31	LV	CELLSTATES	vCM1.1	control_LMNA	11	18
ZNF398	0.579	0.0039	0.12	0.0991	4.75	17	0.000187	2.41	LV	CELLSTATES	vCM1.1	control_LMNA	11	18
PPP2R5C	0.578	0.00179	0.809	0.669	7.43	20.3	5.87e-05	2.75	LV	CELLSTATES	vCM1.1	control_LMNA	11	18
CKM	0.575	0.0285	1.51	1.22	8.33	9.63	0.00355	1.54	LV	CELLSTATES	vCM1.1	control_LMNA	11	18
FRYL	0.575	0.00977	0.361	0.308	6.29	13.5	0.000723	2.01	LV	CELLSTATES	vCM1.1	control_LMNA	11	18
TMEM179B	0.575	0.0497	0.114	0.104	4.69	7.8	0.00803	1.3	LV	CELLSTATES	vCM1.1	control_LMNA	11	18
STIM2	0.574	0.0173	0.085	0.072	4.27	11.5	0.00163	1.76	LV	CELLSTATES	vCM1.1	control_LMNA	11	18
AL031846.2	0.573	0.05	0.0793	0.0754	4.23	7.78	0.00813	1.3	LV	CELLSTATES	vCM1.1	control_LMNA	11	18
GSS	0.573	0.0229	0.111	0.0907	4.61	10.4	0.00254	1.64	LV	CELLSTATES	vCM1.1	control_LMNA	11	18
TAZ	0.573	0.0035	0.21	0.181	5.58	17.4	0.000161	2.46	LV	CELLSTATES	vCM1.1	control_LMNA	11	18
AC068533.3	0.572	0.0361	0.107	0.1	4.63	8.83	0.00505	1.44	LV	CELLSTATES	vCM1.1	control_LMNA	11	18
C8orf59	0.572	0.0105	0.15	0.14	5.11	13.2	0.00079	1.98	LV	CELLSTATES	vCM1.1	control_LMNA	11	18
NAA15	0.572	0.00651	0.212	0.184	5.54	15	0.000402	2.19	LV	CELLSTATES	vCM1.1	control_LMNA	11	18
SLC25A4	0.57	0.0271	1.93	1.76	8.72	9.83	0.00325	1.57	LV	CELLSTATES	vCM1.1	control_LMNA	11	18
SLC30A9	0.57	0.00406	0.271	0.228	5.88	16.8	0.000201	2.39	LV	CELLSTATES	vCM1.1	control_LMNA	11	18
AL139383.1	0.569	0.0383	0.846	0.677	7.57	8.64	0.0055	1.42	LV	CELLSTATES	vCM1.1	control_LMNA	11	18
HELQ	0.569	0.0333	0.0858	0.0754	4.25	9.12	0.00444	1.48	LV	CELLSTATES	vCM1.1	control_LMNA	11	18
RAPH1	0.565	0.039	0.479	0.445	6.76	8.58	0.00564	1.41	LV	CELLSTATES	vCM1.1	control_LMNA	11	18
SH3D19	0.563	0.0122	1.61	1.35	8.45	12.7	0.000978	1.91	LV	CELLSTATES	vCM1.1	control_LMNA	11	18
DIAPH2-AS1	0.561	0.0213	0.133	0.134	5.01	10.7	0.00226	1.67	LV	CELLSTATES	vCM1.1	control_LMNA	11	18
HMCES	0.561	0.032	0.0805	0.0724	4.24	9.26	0.00417	1.49	LV	CELLSTATES	vCM1.1	control_LMNA	11	18
AC010168.1	0.56	0.0116	0.26	0.221	5.82	12.9	0.000919	1.93	LV	CELLSTATES	vCM1.1	control_LMNA	11	18
LYSMD3	0.56	0.0404	0.123	0.108	4.77	8.47	0.00591	1.39	LV	CELLSTATES	vCM1.1	control_LMNA	11	18
TCEA3	0.558	0.0462	0.209	0.187	5.59	8.05	0.00718	1.34	LV	CELLSTATES	vCM1.1	control_LMNA	11	18
CAPN1	0.557	0.0127	0.123	0.112	4.84	12.5	0.00105	1.9	LV	CELLSTATES	vCM1.1	control_LMNA	11	18
PKIA	0.557	0.0434	0.432	0.38	6.65	8.23	0.0066	1.36	LV	CELLSTATES	vCM1.1	control_LMNA	11	18
FBXL5	0.556	0.0123	0.186	0.157	5.33	12.7	0.000991	1.91	LV	CELLSTATES	vCM1.1	control_LMNA	11	18
GUSB	0.556	0.0479	0.0534	0.0511	3.78	7.92	0.00762	1.32	LV	CELLSTATES	vCM1.1	control_LMNA	11	18
FAM219B	0.555	0.0218	0.194	0.166	5.45	10.6	0.00234	1.66	LV	CELLSTATES	vCM1.1	control_LMNA	11	18
TMLHE	0.555	0.00388	0.313	0.273	6.17	17	0.000185	2.41	LV	CELLSTATES	vCM1.1	control_LMNA	11	18
MUS81	0.554	0.0127	0.108	0.0992	4.71	12.6	0.00104	1.9	LV	CELLSTATES	vCM1.1	control_LMNA	11	18
NDUFB6	0.553	0.0334	0.153	0.126	5.1	9.11	0.00445	1.48	LV	CELLSTATES	vCM1.1	control_LMNA	11	18
ACOT2	0.551	0.0365	0.0565	0.0524	3.8	8.79	0.00513	1.44	LV	CELLSTATES	vCM1.1	control_LMNA	11	18
BCL11A	0.55	0.00382	0.453	0.39	6.67	17.1	0.000181	2.42	LV	CELLSTATES	vCM1.1	control_LMNA	11	18
ISOC1	0.55	0.0472	0.129	0.107	4.84	7.96	0.00748	1.33	LV	CELLSTATES	vCM1.1	control_LMNA	11	18
LETM1	0.55	0.0215	0.0823	0.0693	4.23	10.6	0.00229	1.67	LV	CELLSTATES	vCM1.1	control_LMNA	11	18
NOMO2	0.55	0.0266	0.0748	0.0717	4.25	9.88	0.00318	1.57	LV	CELLSTATES	vCM1.1	control_LMNA	11	18
TECR	0.548	0.00887	0.178	0.175	5.45	13.8	0.000627	2.05	LV	CELLSTATES	vCM1.1	control_LMNA	11	18
N4BP2	0.546	0.033	0.0726	0.061	4.01	9.15	0.00438	1.48	LV	CELLSTATES	vCM1.1	control_LMNA	11	18
LYPLA1	0.543	0.00401	0.168	0.143	5.22	16.9	0.000195	2.4	LV	CELLSTATES	vCM1.1	control_LMNA	11	18
COPS4	0.542	0.0372	0.121	0.0985	4.66	8.73	0.00528	1.43	LV	CELLSTATES	vCM1.1	control_LMNA	11	18
COQ10A	0.542	0.0499	0.405	0.38	6.51	7.79	0.00809	1.3	LV	CELLSTATES	vCM1.1	control_LMNA	11	18
AC053527.1	0.538	0.0371	0.103	0.0811	4.48	8.74	0.00526	1.43	LV	CELLSTATES	vCM1.1	control_LMNA	11	18
EDA	0.537	0.0227	0.534	0.482	6.98	10.4	0.0025	1.64	LV	CELLSTATES	vCM1.1	control_LMNA	11	18
PTCHD1-AS	0.533	0.0363	0.0811	0.0775	4.33	8.81	0.00508	1.44	LV	CELLSTATES	vCM1.1	control_LMNA	11	18
SELENOS	0.532	0.037	0.212	0.185	5.53	8.75	0.00522	1.43	LV	CELLSTATES	vCM1.1	control_LMNA	11	18
SNX6	0.531	0.00921	0.407	0.341	6.48	13.7	0.000665	2.04	LV	CELLSTATES	vCM1.1	control_LMNA	11	18
TMBIM6	0.53	0.00535	0.179	0.164	5.37	15.7	0.000305	2.27	LV	CELLSTATES	vCM1.1	control_LMNA	11	18
TRABD	0.53	0.00998	0.188	0.187	5.52	13.4	0.000742	2	LV	CELLSTATES	vCM1.1	control_LMNA	11	18
CRLS1	0.529	0.0178	0.437	0.364	6.57	11.3	0.0017	1.75	LV	CELLSTATES	vCM1.1	control_LMNA	11	18
TMED4	0.529	0.0235	0.119	0.115	4.83	10.3	0.00264	1.63	LV	CELLSTATES	vCM1.1	control_LMNA	11	18
UBAC1	0.529	0.0199	0.48	0.46	6.77	11	0.00202	1.7	LV	CELLSTATES	vCM1.1	control_LMNA	11	18
GPD2	0.527	0.0246	0.117	0.101	4.76	10.1	0.00284	1.61	LV	CELLSTATES	vCM1.1	control_LMNA	11	18
KYAT1	0.527	0.00807	0.198	0.181	5.53	14.2	0.000544	2.09	LV	CELLSTATES	vCM1.1	control_LMNA	11	18
ANKRD17	0.526	0.00921	1.02	0.899	7.8	13.7	0.000666	2.04	LV	CELLSTATES	vCM1.1	control_LMNA	11	18
BZW2	0.526	0.0185	0.633	0.553	7.15	11.2	0.00182	1.73	LV	CELLSTATES	vCM1.1	control_LMNA	11	18
MLF2	0.526	0.0471	0.0719	0.072	4.2	7.97	0.00744	1.33	LV	CELLSTATES	vCM1.1	control_LMNA	11	18
ZNF521	0.526	0.039	0.432	0.368	6.59	8.58	0.00563	1.41	LV	CELLSTATES	vCM1.1	control_LMNA	11	18
KIFC3	0.525	0.0286	0.512	0.451	6.84	9.61	0.00357	1.54	LV	CELLSTATES	vCM1.1	control_LMNA	11	18
RNF41	0.525	0.0254	0.0872	0.0854	4.4	10	0.00298	1.59	LV	CELLSTATES	vCM1.1	control_LMNA	11	18
HAND2-AS1	0.522	0.0463	1.01	0.826	7.77	8.04	0.00721	1.33	LV	CELLSTATES	vCM1.1	control_LMNA	11	18
AASDH	0.521	0.0415	0.133	0.119	4.86	8.38	0.00618	1.38	LV	CELLSTATES	vCM1.1	control_LMNA	11	18
RSU1	0.521	0.011	0.384	0.341	6.47	13.1	0.000837	1.96	LV	CELLSTATES	vCM1.1	control_LMNA	11	18
PPM1H	0.52	0.0282	0.138	0.121	4.95	9.67	0.00348	1.55	LV	CELLSTATES	vCM1.1	control_LMNA	11	18
GDPD1	0.519	0.0355	0.0605	0.0547	3.86	8.89	0.00491	1.45	LV	CELLSTATES	vCM1.1	control_LMNA	11	18
DCUN1D4	0.518	0.0361	0.153	0.122	5.02	8.83	0.00504	1.44	LV	CELLSTATES	vCM1.1	control_LMNA	11	18
RALA	0.516	0.0425	0.325	0.293	6.23	8.3	0.00641	1.37	LV	CELLSTATES	vCM1.1	control_LMNA	11	18
WWP1	0.516	0.00504	0.566	0.51	6.96	15.9	0.00028	2.3	LV	CELLSTATES	vCM1.1	control_LMNA	11	18
TMEM67	0.515	0.0192	0.469	0.445	6.79	11.1	0.00192	1.72	LV	CELLSTATES	vCM1.1	control_LMNA	11	18
ZNF7	0.515	0.0348	0.138	0.133	5.01	8.95	0.00478	1.46	LV	CELLSTATES	vCM1.1	control_LMNA	11	18
WWOX	0.512	0.0367	1.41	1.29	8.33	8.77	0.00518	1.44	LV	CELLSTATES	vCM1.1	control_LMNA	11	18
AC097376.2	0.511	0.031	0.188	0.16	5.38	9.37	0.00397	1.51	LV	CELLSTATES	vCM1.1	control_LMNA	11	18
ALPK2	0.511	0.0416	0.955	0.823	7.68	8.37	0.00621	1.38	LV	CELLSTATES	vCM1.1	control_LMNA	11	18
NFKB1	0.509	0.0262	0.149	0.129	5.01	9.94	0.0031	1.58	LV	CELLSTATES	vCM1.1	control_LMNA	11	18
RPS6KA3	0.509	0.0415	0.306	0.244	6	8.38	0.00616	1.38	LV	CELLSTATES	vCM1.1	control_LMNA	11	18
NUP54	0.508	0.0281	0.0967	0.087	4.5	9.7	0.00345	1.55	LV	CELLSTATES	vCM1.1	control_LMNA	11	18
FGFR1	0.507	0.0465	0.386	0.347	6.43	8.02	0.00727	1.33	LV	CELLSTATES	vCM1.1	control_LMNA	11	18
PPM1G	0.506	0.0129	0.098	0.0963	4.59	12.5	0.00107	1.89	LV	CELLSTATES	vCM1.1	control_LMNA	11	18
TMEM63B	0.506	0.023	0.147	0.133	5.12	10.4	0.00256	1.64	LV	CELLSTATES	vCM1.1	control_LMNA	11	18
BET1	0.504	0.0485	0.0862	0.08	4.31	7.87	0.00778	1.31	LV	CELLSTATES	vCM1.1	control_LMNA	11	18
ZC3H14	0.501	0.00658	0.26	0.252	5.93	14.9	0.000408	2.18	LV	CELLSTATES	vCM1.1	control_LMNA	11	18
PGK1	0.5	0.0223	0.191	0.172	5.39	10.5	0.00245	1.65	LV	CELLSTATES	vCM1.1	control_LMNA	11	18

## Sheet: control_PKP2
Gene	logFC	FDR	mean_exp_control	mean_exp_genotype	logCPM	F	PValue	FDR_plot	Region	annotation_level	cell_state	comparison	Observations_genotype	Observations_reference
CCL2	6.05	0.00647	0.02	0	2.49	21.1	7.74e-05	2.19	LV	CELLSTATES	vCM1.1	control_PKP2	6	18
AQP4	5.94	0.00197	0.0211	0	2.5	28.1	1.09e-05	2.71	LV	CELLSTATES	vCM1.1	control_PKP2	6	18
PLA2G2A	5.65	0.0191	0.0568	0.00321	3.82	15.3	0.000417	1.72	LV	CELLSTATES	vCM1.1	control_PKP2	6	18
NR4A3	4.41	0.0238	0.254	0.082	5.69	14.3	0.000598	1.62	LV	CELLSTATES	vCM1.1	control_PKP2	6	18
FOS	4.34	0.0488	0.0878	0.02	4.28	11	0.00215	1.31	LV	CELLSTATES	vCM1.1	control_PKP2	6	18
SERPINE1	3.85	0.0368	0.0598	0.00415	2.93	12.2	0.00134	1.43	LV	CELLSTATES	vCM1.1	control_PKP2	6	18
FAM43A	3.71	0.0302	0.0578	0.0188	3.62	13.3	0.00089	1.52	LV	CELLSTATES	vCM1.1	control_PKP2	6	18
LINC01193	3.39	0.034	0.0263	0.00349	2.41	12.7	0.00111	1.47	LV	CELLSTATES	vCM1.1	control_PKP2	6	18
CHRDL2	3.38	0.0348	0.013	0.001	2.07	12.5	0.0012	1.46	LV	CELLSTATES	vCM1.1	control_PKP2	6	18
MAP3K8	3.15	0.00643	0.0239	0.00197	2.79	20.3	7.56e-05	2.19	LV	CELLSTATES	vCM1.1	control_PKP2	6	18
AF121898.1	3.13	0.0389	0.206	0.0747	5.58	12	0.00148	1.41	LV	CELLSTATES	vCM1.1	control_PKP2	6	18
BCL3	2.94	0.0378	0.0188	0.00163	2.34	12.1	0.00139	1.42	LV	CELLSTATES	vCM1.1	control_PKP2	6	18
AC107068.2	2.92	0.0184	0.485	0.164	6.96	15.4	0.000399	1.73	LV	CELLSTATES	vCM1.1	control_PKP2	6	18
COL3A1	2.85	0.0195	0.0225	0.00211	2.76	15.2	0.000428	1.71	LV	CELLSTATES	vCM1.1	control_PKP2	6	18
CORIN	2.7	0.00155	0.679	0.24	7.19	27.8	7.52e-06	2.81	LV	CELLSTATES	vCM1.1	control_PKP2	6	18
SEL1L3	2.6	0.0337	0.0129	0.00639	2.02	12.7	0.00109	1.47	LV	CELLSTATES	vCM1.1	control_PKP2	6	18
COL15A1	2.51	0.0161	0.0465	0.00709	3.46	16	0.000327	1.79	LV	CELLSTATES	vCM1.1	control_PKP2	6	18
G0S2	2.46	0.000733	0.267	0.0745	5.89	32.1	2.35e-06	3.13	LV	CELLSTATES	vCM1.1	control_PKP2	6	18
GEM	2.43	0.0148	0.154	0.0747	4.96	16.4	0.000283	1.83	LV	CELLSTATES	vCM1.1	control_PKP2	6	18
MTUS2-AS2	2.38	0.0274	0.0152	0.00755	2.28	13.8	0.000738	1.56	LV	CELLSTATES	vCM1.1	control_PKP2	6	18
BMP7	2.3	0.0184	0.0292	0.0052	3.1	15.4	0.0004	1.73	LV	CELLSTATES	vCM1.1	control_PKP2	6	18
TIMP1	2.28	0.0344	0.0771	0.0297	4.16	12.6	0.00116	1.46	LV	CELLSTATES	vCM1.1	control_PKP2	6	18
CAMK1D	2.27	0.0224	0.19	0.0716	5.37	14.6	0.000545	1.65	LV	CELLSTATES	vCM1.1	control_PKP2	6	18
AL353616.2	2.25	0.0485	0.0129	0.00387	2.08	11.1	0.00212	1.31	LV	CELLSTATES	vCM1.1	control_PKP2	6	18
SYP	2.25	0.0313	0.0172	0.00564	2.33	13.1	0.000943	1.5	LV	CELLSTATES	vCM1.1	control_PKP2	6	18
LINC01807	2.21	0.0328	0.0289	0.00961	3.03	12.9	0.00103	1.48	LV	CELLSTATES	vCM1.1	control_PKP2	6	18
AL591543.1	2.2	0.0335	0.0545	0.0139	3.6	12.8	0.00108	1.48	LV	CELLSTATES	vCM1.1	control_PKP2	6	18
LRRC10	2.17	0.0443	0.037	0.0123	3.17	11.4	0.00182	1.35	LV	CELLSTATES	vCM1.1	control_PKP2	6	18
PLP2	2.17	0.0233	0.0522	0.0112	3.64	14.4	0.000577	1.63	LV	CELLSTATES	vCM1.1	control_PKP2	6	18
PDE4B	2.15	0.00041	0.281	0.107	5.92	35.4	9.93e-07	3.39	LV	CELLSTATES	vCM1.1	control_PKP2	6	18
IL17RD	2.11	0.0469	0.0271	0.00499	2.94	11.2	0.00201	1.33	LV	CELLSTATES	vCM1.1	control_PKP2	6	18
RNF122	2.08	0.00623	0.173	0.0732	5.17	20.4	7.14e-05	2.21	LV	CELLSTATES	vCM1.1	control_PKP2	6	18
AC016650.1	2.06	0.00153	0.207	0.0954	5.42	27.9	7.3e-06	2.82	LV	CELLSTATES	vCM1.1	control_PKP2	6	18
MANEA	2.02	0.0148	0.0369	0.0147	3.31	16.4	0.000283	1.83	LV	CELLSTATES	vCM1.1	control_PKP2	6	18
MYH6	2.01	0.0214	1.83	0.559	8.45	14.8	0.000497	1.67	LV	CELLSTATES	vCM1.1	control_PKP2	6	18
TPM2	1.99	0.000247	1.12	0.411	7.97	38.2	5.04e-07	3.61	LV	CELLSTATES	vCM1.1	control_PKP2	6	18
SLC1A2	1.97	0.0106	0.0741	0.0268	4.07	17.8	0.00017	1.97	LV	CELLSTATES	vCM1.1	control_PKP2	6	18
SEC14L5	1.94	0.0223	0.0402	0.0153	3.43	14.6	0.000534	1.65	LV	CELLSTATES	vCM1.1	control_PKP2	6	18
TBX20	1.91	9.44e-05	1.2	0.446	7.96	44.9	1.08e-07	4.03	LV	CELLSTATES	vCM1.1	control_PKP2	6	18
SPDYE2	1.9	0.0348	0.574	0.265	7.07	12.5	0.0012	1.46	LV	CELLSTATES	vCM1.1	control_PKP2	6	18
MARCH11	1.86	0.00537	0.199	0.0996	5.43	21.1	5.7e-05	2.27	LV	CELLSTATES	vCM1.1	control_PKP2	6	18
ABCG1	1.85	0.0409	0.0814	0.0199	4.12	11.8	0.00161	1.39	LV	CELLSTATES	vCM1.1	control_PKP2	6	18
LRRN1	1.85	0.0433	0.0348	0.0091	3.19	11.5	0.00176	1.36	LV	CELLSTATES	vCM1.1	control_PKP2	6	18
MID1IP1	1.85	0.0217	0.0413	0.0119	3.33	14.8	0.000508	1.66	LV	CELLSTATES	vCM1.1	control_PKP2	6	18
SLC52A2	1.83	0.0494	0.0236	0.00772	2.57	11	0.0022	1.31	LV	CELLSTATES	vCM1.1	control_PKP2	6	18
LRP1	1.82	0.00643	0.103	0.0413	4.69	20.2	7.63e-05	2.19	LV	CELLSTATES	vCM1.1	control_PKP2	6	18
ADRB1	1.81	0.0224	0.165	0.132	5.43	14.6	0.00054	1.65	LV	CELLSTATES	vCM1.1	control_PKP2	6	18
AL132642.1	1.81	0.0283	0.0525	0.0148	3.67	13.6	0.000784	1.55	LV	CELLSTATES	vCM1.1	control_PKP2	6	18
AC004594.1	1.8	0.0126	0.0698	0.0302	4.09	17.1	0.000218	1.9	LV	CELLSTATES	vCM1.1	control_PKP2	6	18
CREB3L1	1.8	0.0488	0.0379	0.0167	3.3	11	0.00216	1.31	LV	CELLSTATES	vCM1.1	control_PKP2	6	18
PPP1R17	1.79	0.0387	0.0513	0.0243	3.64	12	0.00146	1.41	LV	CELLSTATES	vCM1.1	control_PKP2	6	18
GRIP1	1.77	0.00134	0.184	0.0872	5.33	28.8	5.72e-06	2.87	LV	CELLSTATES	vCM1.1	control_PKP2	6	18
LPCAT4	1.75	0.00209	0.168	0.0609	5.3	26.3	1.18e-05	2.68	LV	CELLSTATES	vCM1.1	control_PKP2	6	18
AL031280.1	1.73	0.00192	0.0837	0.0273	4.21	26.7	1.05e-05	2.72	LV	CELLSTATES	vCM1.1	control_PKP2	6	18
NKX2-5	1.72	0.00683	0.186	0.0826	5.4	19.9	8.62e-05	2.17	LV	CELLSTATES	vCM1.1	control_PKP2	6	18
LRP4	1.71	0.0463	0.869	0.423	7.82	11.2	0.00197	1.33	LV	CELLSTATES	vCM1.1	control_PKP2	6	18
AC090921.1	1.69	0.0461	0.154	0.083	5.05	11.3	0.00194	1.34	LV	CELLSTATES	vCM1.1	control_PKP2	6	18
AC113383.1	1.69	0.0346	0.0262	0.0063	2.77	12.5	0.00118	1.46	LV	CELLSTATES	vCM1.1	control_PKP2	6	18
ARHGAP22	1.69	0.00917	0.0471	0.0193	3.57	18.5	0.000136	2.04	LV	CELLSTATES	vCM1.1	control_PKP2	6	18
TESC	1.69	0.0086	0.261	0.1	5.77	18.9	0.000117	2.07	LV	CELLSTATES	vCM1.1	control_PKP2	6	18
IRF2	1.68	0.00647	0.418	0.163	6.37	20.1	7.84e-05	2.19	LV	CELLSTATES	vCM1.1	control_PKP2	6	18
PDE4A	1.66	0.0359	0.0577	0.0212	3.84	12.4	0.00126	1.45	LV	CELLSTATES	vCM1.1	control_PKP2	6	18
GPC4	1.64	0.0485	0.0198	0.0117	2.5	11.1	0.00212	1.31	LV	CELLSTATES	vCM1.1	control_PKP2	6	18
CRIP2	1.62	0.00643	0.515	0.232	6.9	20.2	7.65e-05	2.19	LV	CELLSTATES	vCM1.1	control_PKP2	6	18
PRSS48	1.62	0.00647	0.195	0.0725	5.4	20.2	7.82e-05	2.19	LV	CELLSTATES	vCM1.1	control_PKP2	6	18
GPT2	1.61	0.0393	0.0246	0.0101	2.82	11.9	0.0015	1.41	LV	CELLSTATES	vCM1.1	control_PKP2	6	18
AC136604.2	1.58	0.0334	0.0944	0.049	4.6	12.8	0.00107	1.48	LV	CELLSTATES	vCM1.1	control_PKP2	6	18
FAM171A1	1.58	0.0203	0.0481	0.014	3.56	15.1	0.000446	1.69	LV	CELLSTATES	vCM1.1	control_PKP2	6	18
LINC00276	1.58	0.0144	0.0875	0.0413	4.44	16.6	0.000266	1.84	LV	CELLSTATES	vCM1.1	control_PKP2	6	18
USP39	1.58	0.0156	0.422	0.256	6.75	16.1	0.000309	1.81	LV	CELLSTATES	vCM1.1	control_PKP2	6	18
COL6A2	1.57	0.026	0.11	0.0493	4.71	13.9	0.000688	1.58	LV	CELLSTATES	vCM1.1	control_PKP2	6	18
CXorf38	1.57	0.00507	0.17	0.0838	5.27	21.5	5.09e-05	2.3	LV	CELLSTATES	vCM1.1	control_PKP2	6	18
GZF1	1.56	0.0477	0.0502	0.0217	3.5	11.1	0.00206	1.32	LV	CELLSTATES	vCM1.1	control_PKP2	6	18
MEIS1-AS2	1.56	0.0445	0.0398	0.0161	3.38	11.4	0.00185	1.35	LV	CELLSTATES	vCM1.1	control_PKP2	6	18
SLIT3	1.56	0.0278	0.13	0.0647	4.89	13.7	0.00076	1.56	LV	CELLSTATES	vCM1.1	control_PKP2	6	18
AC010524.1	1.55	0.0426	0.0388	0.0136	3.26	11.6	0.00172	1.37	LV	CELLSTATES	vCM1.1	control_PKP2	6	18
CNTNAP3	1.55	0.00448	0.19	0.127	5.41	22.2	4.06e-05	2.35	LV	CELLSTATES	vCM1.1	control_PKP2	6	18
LINC01006	1.54	0.0492	0.0238	0.0182	2.75	11	0.00218	1.31	LV	CELLSTATES	vCM1.1	control_PKP2	6	18
ETS1	1.53	0.0283	0.0458	0.0221	3.6	13.6	0.000783	1.55	LV	CELLSTATES	vCM1.1	control_PKP2	6	18
MYL6	1.53	0.00104	0.739	0.375	7.4	30.1	3.98e-06	2.98	LV	CELLSTATES	vCM1.1	control_PKP2	6	18
PLK2	1.53	0.0286	0.0506	0.0193	3.7	13.6	0.000797	1.54	LV	CELLSTATES	vCM1.1	control_PKP2	6	18
EFHC2	1.52	0.0123	0.0801	0.0412	4.3	17.2	0.000209	1.91	LV	CELLSTATES	vCM1.1	control_PKP2	6	18
CADPS2	1.51	0.00633	0.261	0.157	5.92	20.4	7.31e-05	2.2	LV	CELLSTATES	vCM1.1	control_PKP2	6	18
SLCO5A1	1.51	0.0405	0.458	0.256	6.71	11.8	0.00158	1.39	LV	CELLSTATES	vCM1.1	control_PKP2	6	18
TRPC4	1.51	0.0298	0.0717	0.0739	4.19	13.4	0.00086	1.53	LV	CELLSTATES	vCM1.1	control_PKP2	6	18
TOPORS	1.5	0.00941	0.0395	0.0236	3.41	18.3	0.000144	2.03	LV	CELLSTATES	vCM1.1	control_PKP2	6	18
RRAD	1.49	0.0497	0.882	0.416	7.45	10.9	0.00223	1.3	LV	CELLSTATES	vCM1.1	control_PKP2	6	18
FAM50A	1.48	0.00682	0.0506	0.0247	3.7	19.9	8.46e-05	2.17	LV	CELLSTATES	vCM1.1	control_PKP2	6	18
FBN2	1.47	0.00488	0.793	0.493	7.46	21.7	4.74e-05	2.31	LV	CELLSTATES	vCM1.1	control_PKP2	6	18
TEAD2	1.47	0.0145	0.0432	0.0196	3.53	16.5	0.000272	1.84	LV	CELLSTATES	vCM1.1	control_PKP2	6	18
STEAP1B	1.46	0.0398	0.0845	0.0469	4.38	11.9	0.00153	1.4	LV	CELLSTATES	vCM1.1	control_PKP2	6	18
ADGRL3-AS1	1.45	0.00189	0.412	0.2	6.49	26.8	1.02e-05	2.72	LV	CELLSTATES	vCM1.1	control_PKP2	6	18
LITAF	1.45	0.0161	0.0826	0.0403	4.29	16	0.000328	1.79	LV	CELLSTATES	vCM1.1	control_PKP2	6	18
HAND2	1.43	9.44e-05	0.193	0.0902	5.4	45	1.04e-07	4.03	LV	CELLSTATES	vCM1.1	control_PKP2	6	18
IDH2	1.43	0.000495	0.773	0.361	7.43	34.3	1.34e-06	3.31	LV	CELLSTATES	vCM1.1	control_PKP2	6	18
LDHA	1.43	0.0101	0.131	0.0551	4.89	18	0.000161	1.99	LV	CELLSTATES	vCM1.1	control_PKP2	6	18
FN1	1.42	0.0365	0.0872	0.0473	4.25	12.3	0.00132	1.44	LV	CELLSTATES	vCM1.1	control_PKP2	6	18
GPC5	1.42	0.0324	0.5	0.357	6.67	12.9	0.00101	1.49	LV	CELLSTATES	vCM1.1	control_PKP2	6	18
LINC02362	1.42	0.0131	0.15	0.0634	4.93	16.9	0.000233	1.88	LV	CELLSTATES	vCM1.1	control_PKP2	6	18
AC025419.1	1.41	0.0341	0.0788	0.0295	4.18	12.7	0.00112	1.47	LV	CELLSTATES	vCM1.1	control_PKP2	6	18
AC113414.1	1.41	0.0223	0.375	0.172	6.35	14.6	0.000535	1.65	LV	CELLSTATES	vCM1.1	control_PKP2	6	18
STX10	1.41	0.0205	0.0635	0.0418	4.04	15	0.000459	1.69	LV	CELLSTATES	vCM1.1	control_PKP2	6	18
AL451069.1	1.4	0.0331	0.106	0.0521	4.63	12.8	0.00105	1.48	LV	CELLSTATES	vCM1.1	control_PKP2	6	18
EGF	1.4	0.00147	0.147	0.0806	5.03	28.3	6.69e-06	2.83	LV	CELLSTATES	vCM1.1	control_PKP2	6	18
SBK1	1.4	0.0348	0.0635	0.0363	3.92	12.5	0.0012	1.46	LV	CELLSTATES	vCM1.1	control_PKP2	6	18
KCNMA1	1.38	0.0344	0.0591	0.042	3.79	12.6	0.00116	1.46	LV	CELLSTATES	vCM1.1	control_PKP2	6	18
PPP1R1C	1.38	0.000984	0.739	0.372	7.36	30.6	3.51e-06	3.01	LV	CELLSTATES	vCM1.1	control_PKP2	6	18
EMILIN2	1.36	0.0298	0.0643	0.0296	3.93	13.3	0.000866	1.53	LV	CELLSTATES	vCM1.1	control_PKP2	6	18
MYL9	1.36	0.0213	1.14	0.605	7.92	14.8	0.000493	1.67	LV	CELLSTATES	vCM1.1	control_PKP2	6	18
TECRL	1.35	0.00248	3.74	2.03	9.62	25.3	1.57e-05	2.61	LV	CELLSTATES	vCM1.1	control_PKP2	6	18
ADRB2	1.34	0.0308	0.0369	0.0163	3.28	13.2	0.000911	1.51	LV	CELLSTATES	vCM1.1	control_PKP2	6	18
ARAF	1.34	0.0344	0.0663	0.0332	4.12	12.6	0.00116	1.46	LV	CELLSTATES	vCM1.1	control_PKP2	6	18
IGFBP7	1.34	0.00448	0.668	0.402	7.25	22.3	3.92e-05	2.35	LV	CELLSTATES	vCM1.1	control_PKP2	6	18
ISOC1	1.34	0.00533	0.129	0.0587	4.86	21.2	5.53e-05	2.27	LV	CELLSTATES	vCM1.1	control_PKP2	6	18
MYADM	1.34	0.0182	0.116	0.0663	4.69	15.5	0.000391	1.74	LV	CELLSTATES	vCM1.1	control_PKP2	6	18
LINC02334	1.33	0.00291	0.465	0.24	6.75	24.4	2.05e-05	2.54	LV	CELLSTATES	vCM1.1	control_PKP2	6	18
SERPINB1	1.33	0.0361	0.0827	0.039	4.27	12.3	0.00128	1.44	LV	CELLSTATES	vCM1.1	control_PKP2	6	18
CASP6	1.32	0.0421	0.0325	0.0126	3.08	11.6	0.00168	1.38	LV	CELLSTATES	vCM1.1	control_PKP2	6	18
TCF24	1.31	0.042	0.0629	0.0423	4.04	11.6	0.00168	1.38	LV	CELLSTATES	vCM1.1	control_PKP2	6	18
SMYD1	1.3	0.00143	1.26	0.664	8.13	28.4	6.44e-06	2.84	LV	CELLSTATES	vCM1.1	control_PKP2	6	18
METAP1	1.28	0.0139	0.163	0.0946	5.13	16.7	0.000256	1.86	LV	CELLSTATES	vCM1.1	control_PKP2	6	18
RASSF3	1.28	0.00248	0.297	0.164	5.99	25.3	1.55e-05	2.61	LV	CELLSTATES	vCM1.1	control_PKP2	6	18
SLC27A6	1.28	0.00285	0.459	0.301	6.67	24.5	1.99e-05	2.55	LV	CELLSTATES	vCM1.1	control_PKP2	6	18
LINC00685	1.27	0.0344	0.102	0.0552	4.6	12.6	0.00115	1.46	LV	CELLSTATES	vCM1.1	control_PKP2	6	18
ALPK2	1.26	0.00283	0.955	0.588	7.69	24.6	1.96e-05	2.55	LV	CELLSTATES	vCM1.1	control_PKP2	6	18
ITGA3	1.26	0.0131	0.169	0.0974	5.27	16.9	0.000233	1.88	LV	CELLSTATES	vCM1.1	control_PKP2	6	18
CEP85L	1.25	0.0154	0.595	0.361	7.14	16.2	0.000301	1.81	LV	CELLSTATES	vCM1.1	control_PKP2	6	18
CLIC6	1.25	0.046	0.0992	0.0567	4.4	11.3	0.00192	1.34	LV	CELLSTATES	vCM1.1	control_PKP2	6	18
LZTFL1	1.25	0.0363	0.0651	0.0335	4.05	12.3	0.0013	1.44	LV	CELLSTATES	vCM1.1	control_PKP2	6	18
PTDSS1	1.25	0.00312	0.307	0.191	6.19	23.9	2.38e-05	2.51	LV	CELLSTATES	vCM1.1	control_PKP2	6	18
AR	1.24	0.00254	0.226	0.141	5.64	25.1	1.68e-05	2.6	LV	CELLSTATES	vCM1.1	control_PKP2	6	18
LMNA	1.24	0.00399	0.411	0.238	6.53	22.9	3.3e-05	2.4	LV	CELLSTATES	vCM1.1	control_PKP2	6	18
HEY2	1.23	0.0206	0.288	0.213	6.01	15	0.000465	1.69	LV	CELLSTATES	vCM1.1	control_PKP2	6	18
LAMA5	1.23	0.00745	0.136	0.0702	4.89	19.5	9.76e-05	2.13	LV	CELLSTATES	vCM1.1	control_PKP2	6	18
POLR2B	1.23	0.00949	0.137	0.0681	4.97	18.3	0.000146	2.02	LV	CELLSTATES	vCM1.1	control_PKP2	6	18
SYNM	1.23	0.0385	0.403	0.229	6.35	12	0.00144	1.41	LV	CELLSTATES	vCM1.1	control_PKP2	6	18
ZFP36L1	1.23	0.0376	0.0825	0.0551	4.21	12.1	0.00138	1.42	LV	CELLSTATES	vCM1.1	control_PKP2	6	18
AC117834.1	1.22	0.0497	0.337	0.231	6.31	10.9	0.00223	1.3	LV	CELLSTATES	vCM1.1	control_PKP2	6	18
GLRA1	1.22	0.0471	0.0541	0.025	3.78	11.2	0.00202	1.33	LV	CELLSTATES	vCM1.1	control_PKP2	6	18
HRH2	1.22	0.00534	0.287	0.136	5.95	21.2	5.63e-05	2.27	LV	CELLSTATES	vCM1.1	control_PKP2	6	18
CARMN	1.2	0.0314	0.286	0.146	5.96	13.1	0.000954	1.5	LV	CELLSTATES	vCM1.1	control_PKP2	6	18
LINC01550	1.2	0.0476	0.0971	0.072	4.66	11.1	0.00206	1.32	LV	CELLSTATES	vCM1.1	control_PKP2	6	18
EMG1-1	1.19	0.0159	0.098	0.0515	4.53	16	0.000319	1.8	LV	CELLSTATES	vCM1.1	control_PKP2	6	18
SLC12A7	1.19	0.00219	0.312	0.163	6.08	26	1.29e-05	2.66	LV	CELLSTATES	vCM1.1	control_PKP2	6	18
AC108472.1	1.16	0.0359	0.302	0.153	6.05	12.4	0.00127	1.45	LV	CELLSTATES	vCM1.1	control_PKP2	6	18
SPHKAP	1.16	0.0079	1.84	1.26	8.75	19.3	0.000105	2.1	LV	CELLSTATES	vCM1.1	control_PKP2	6	18
MTA1	1.15	0.00283	0.309	0.166	6.12	24.6	1.94e-05	2.55	LV	CELLSTATES	vCM1.1	control_PKP2	6	18
PTMA	1.15	0.00683	0.153	0.0957	5.16	19.9	8.61e-05	2.17	LV	CELLSTATES	vCM1.1	control_PKP2	6	18
CNPPD1	1.14	0.049	0.0352	0.0192	3.29	11	0.00217	1.31	LV	CELLSTATES	vCM1.1	control_PKP2	6	18
CXADR	1.13	0.00219	0.208	0.129	5.57	26	1.27e-05	2.66	LV	CELLSTATES	vCM1.1	control_PKP2	6	18
PDLIM5	1.13	0.0493	10.3	6.66	11.1	11	0.00219	1.31	LV	CELLSTATES	vCM1.1	control_PKP2	6	18
PPP3CA	1.13	0.0161	0.192	0.119	5.43	16	0.00033	1.79	LV	CELLSTATES	vCM1.1	control_PKP2	6	18
TMEM65	1.13	0.00441	1.41	0.811	8.28	22.4	3.81e-05	2.36	LV	CELLSTATES	vCM1.1	control_PKP2	6	18
CDK6	1.12	0.0205	0.656	0.398	7.16	15.1	0.000455	1.69	LV	CELLSTATES	vCM1.1	control_PKP2	6	18
PPARGC1B	1.12	0.0017	1.15	0.643	7.94	27.2	9.1e-06	2.77	LV	CELLSTATES	vCM1.1	control_PKP2	6	18
SGCB	1.12	0.0346	0.106	0.0637	4.63	12.5	0.00118	1.46	LV	CELLSTATES	vCM1.1	control_PKP2	6	18
TRIQK	1.12	0.0331	0.581	0.404	7.07	12.8	0.00105	1.48	LV	CELLSTATES	vCM1.1	control_PKP2	6	18
NOCT	1.11	0.0278	0.105	0.0544	4.58	13.7	0.000763	1.56	LV	CELLSTATES	vCM1.1	control_PKP2	6	18
PPM1H	1.11	0.0117	0.138	0.0847	4.99	17.5	0.000193	1.93	LV	CELLSTATES	vCM1.1	control_PKP2	6	18
YWHAZ	1.11	0.0028	0.316	0.187	6.08	24.7	1.89e-05	2.55	LV	CELLSTATES	vCM1.1	control_PKP2	6	18
AC005358.1	1.09	0.00448	0.954	0.554	7.72	22.2	4.11e-05	2.35	LV	CELLSTATES	vCM1.1	control_PKP2	6	18
GATA4	1.08	0.0043	1.5	0.937	8.35	22.5	3.65e-05	2.37	LV	CELLSTATES	vCM1.1	control_PKP2	6	18
FRAS1	1.07	0.0443	0.118	0.0851	4.82	11.4	0.00182	1.35	LV	CELLSTATES	vCM1.1	control_PKP2	6	18
MBOAT1	1.07	0.00168	0.138	0.104	5.02	27.3	8.76e-06	2.77	LV	CELLSTATES	vCM1.1	control_PKP2	6	18
MTSS1	1.07	0.032	0.685	0.416	7.26	13	0.000981	1.5	LV	CELLSTATES	vCM1.1	control_PKP2	6	18
PPP1R16A	1.07	0.00972	0.241	0.139	5.77	18.2	0.000152	2.01	LV	CELLSTATES	vCM1.1	control_PKP2	6	18
ZNF521	1.07	0.00434	0.432	0.281	6.6	22.5	3.71e-05	2.36	LV	CELLSTATES	vCM1.1	control_PKP2	6	18
SORBS2	1.06	0.016	15	9.94	11.7	16	0.000324	1.8	LV	CELLSTATES	vCM1.1	control_PKP2	6	18
TMEM63B	1.06	0.00375	0.147	0.0909	5.14	23.2	2.95e-05	2.43	LV	CELLSTATES	vCM1.1	control_PKP2	6	18
GUCY1A1	1.05	0.0437	0.164	0.0979	5.23	11.5	0.00178	1.36	LV	CELLSTATES	vCM1.1	control_PKP2	6	18
MAN1C1	1.04	0.0175	0.309	0.198	6.09	15.6	0.00037	1.76	LV	CELLSTATES	vCM1.1	control_PKP2	6	18
HAND2-AS1	1.03	0.0077	1.01	0.663	7.79	19.4	0.000101	2.11	LV	CELLSTATES	vCM1.1	control_PKP2	6	18
PITPNM2	1.03	0.00869	0.283	0.201	6.06	18.8	0.000121	2.06	LV	CELLSTATES	vCM1.1	control_PKP2	6	18
BRIX1	1.02	0.0311	0.109	0.0861	4.76	13.2	0.000928	1.51	LV	CELLSTATES	vCM1.1	control_PKP2	6	18
DCUN1D4	1.02	0.0144	0.153	0.0984	5.11	16.5	0.000269	1.84	LV	CELLSTATES	vCM1.1	control_PKP2	6	18
EIF4E	1.02	0.0117	0.168	0.115	5.24	17.5	0.000194	1.93	LV	CELLSTATES	vCM1.1	control_PKP2	6	18
GRIK1	1.02	0.0274	0.113	0.0764	4.76	13.7	0.000746	1.56	LV	CELLSTATES	vCM1.1	control_PKP2	6	18
MIR22HG	1.02	0.0244	0.37	0.24	6.31	14.2	0.000624	1.61	LV	CELLSTATES	vCM1.1	control_PKP2	6	18
NFE2L3	1.02	0.01	0.373	0.256	6.36	18	0.000158	2	LV	CELLSTATES	vCM1.1	control_PKP2	6	18
ASB10	1.01	0.0154	0.173	0.111	5.3	16.2	0.000303	1.81	LV	CELLSTATES	vCM1.1	control_PKP2	6	18
CORO6	1.01	0.0139	0.286	0.244	6.13	16.7	0.000254	1.86	LV	CELLSTATES	vCM1.1	control_PKP2	6	18
INTS12	1.01	0.013	0.101	0.0657	4.58	17	0.000229	1.88	LV	CELLSTATES	vCM1.1	control_PKP2	6	18
LCORL	1.01	0.0235	0.17	0.106	5.31	14.4	0.000586	1.63	LV	CELLSTATES	vCM1.1	control_PKP2	6	18
LIMS2	1.01	0.0461	0.452	0.285	6.66	11.3	0.00194	1.34	LV	CELLSTATES	vCM1.1	control_PKP2	6	18
MANBA	1.01	0.0103	0.233	0.145	5.72	17.9	0.000165	1.99	LV	CELLSTATES	vCM1.1	control_PKP2	6	18
RAB9B	1.01	0.0419	0.0821	0.0604	4.26	11.7	0.00166	1.38	LV	CELLSTATES	vCM1.1	control_PKP2	6	18
SLC51A	1.01	0.0217	0.12	0.0781	4.79	14.8	0.000507	1.66	LV	CELLSTATES	vCM1.1	control_PKP2	6	18
FGF14	1	0.0257	0.322	0.236	6.22	14	0.000673	1.59	LV	CELLSTATES	vCM1.1	control_PKP2	6	18
G3BP2	1	0.0177	0.194	0.139	5.44	15.6	0.000374	1.75	LV	CELLSTATES	vCM1.1	control_PKP2	6	18
GPC6	1	0.0339	0.107	0.0666	4.76	12.7	0.0011	1.47	LV	CELLSTATES	vCM1.1	control_PKP2	6	18
MET	0.998	0.0314	0.0725	0.0488	4.15	13.1	0.00095	1.5	LV	CELLSTATES	vCM1.1	control_PKP2	6	18
HADH	0.996	0.0359	0.238	0.144	5.74	12.3	0.00127	1.44	LV	CELLSTATES	vCM1.1	control_PKP2	6	18
AC138904.3	0.992	0.0262	0.43	0.306	6.63	13.9	0.000696	1.58	LV	CELLSTATES	vCM1.1	control_PKP2	6	18
COL4A2	0.99	0.025	0.612	0.448	7.01	14.1	0.000649	1.6	LV	CELLSTATES	vCM1.1	control_PKP2	6	18
STRIP2	0.989	0.0229	0.194	0.123	5.46	14.5	0.000564	1.64	LV	CELLSTATES	vCM1.1	control_PKP2	6	18
CLCN3	0.987	0.0298	0.418	0.297	6.56	13.3	0.000871	1.53	LV	CELLSTATES	vCM1.1	control_PKP2	6	18
STK17A	0.986	0.0341	0.24	0.147	5.8	12.7	0.00112	1.47	LV	CELLSTATES	vCM1.1	control_PKP2	6	18
MYO1E	0.983	0.017	0.289	0.219	6.1	15.7	0.000356	1.77	LV	CELLSTATES	vCM1.1	control_PKP2	6	18
SEC24D	0.983	0.0363	0.107	0.0687	4.62	12.3	0.0013	1.44	LV	CELLSTATES	vCM1.1	control_PKP2	6	18
RGS12	0.975	0.0435	0.0849	0.0513	4.39	11.5	0.00177	1.36	LV	CELLSTATES	vCM1.1	control_PKP2	6	18
KIFC3	0.974	0.00448	0.512	0.305	6.84	22.2	4.09e-05	2.35	LV	CELLSTATES	vCM1.1	control_PKP2	6	18
MUS81	0.973	0.00609	0.108	0.0752	4.74	20.5	6.9e-05	2.22	LV	CELLSTATES	vCM1.1	control_PKP2	6	18
PKIA	0.968	0.0324	0.432	0.324	6.71	12.9	0.00101	1.49	LV	CELLSTATES	vCM1.1	control_PKP2	6	18
ZNF335	0.964	0.0292	0.0863	0.061	4.42	13.4	0.000832	1.53	LV	CELLSTATES	vCM1.1	control_PKP2	6	18
SEC61B	0.959	0.0346	0.164	0.107	5.33	12.6	0.00117	1.46	LV	CELLSTATES	vCM1.1	control_PKP2	6	18
PDE1C	0.951	0.0314	3.72	2.71	9.65	13.1	0.000948	1.5	LV	CELLSTATES	vCM1.1	control_PKP2	6	18
NR3C2	0.949	0.029	0.728	0.453	7.34	13.5	0.00082	1.54	LV	CELLSTATES	vCM1.1	control_PKP2	6	18
DBNL	0.944	0.0313	0.092	0.0574	4.57	13.1	0.000941	1.5	LV	CELLSTATES	vCM1.1	control_PKP2	6	18
PTPA	0.943	0.0131	0.165	0.0973	5.27	16.9	0.000232	1.88	LV	CELLSTATES	vCM1.1	control_PKP2	6	18
SH3KBP1	0.941	0.0298	0.249	0.185	5.87	13.3	0.000864	1.53	LV	CELLSTATES	vCM1.1	control_PKP2	6	18
DOPEY2	0.936	0.0205	0.22	0.133	5.62	15.1	0.000453	1.69	LV	CELLSTATES	vCM1.1	control_PKP2	6	18
NARS	0.934	0.00942	0.129	0.0883	4.88	18.3	0.000144	2.03	LV	CELLSTATES	vCM1.1	control_PKP2	6	18
SMCR5	0.933	0.0486	0.113	0.0648	4.86	11	0.00213	1.31	LV	CELLSTATES	vCM1.1	control_PKP2	6	18
C1S	0.932	0.00844	0.188	0.13	5.43	19	0.000114	2.07	LV	CELLSTATES	vCM1.1	control_PKP2	6	18
KLHL8	0.932	0.0368	0.0868	0.0601	4.39	12.2	0.00134	1.43	LV	CELLSTATES	vCM1.1	control_PKP2	6	18
MEF2C	0.922	0.032	0.766	0.518	7.5	13	0.000985	1.5	LV	CELLSTATES	vCM1.1	control_PKP2	6	18
RAP1GDS1	0.921	0.024	0.274	0.18	5.99	14.3	0.000605	1.62	LV	CELLSTATES	vCM1.1	control_PKP2	6	18
GSS	0.919	0.0312	0.111	0.0767	4.7	13.1	0.000934	1.51	LV	CELLSTATES	vCM1.1	control_PKP2	6	18
HPF1	0.917	0.0445	0.046	0.0321	3.51	11.4	0.00185	1.35	LV	CELLSTATES	vCM1.1	control_PKP2	6	18
NFKB1	0.907	0.0134	0.149	0.103	5.09	16.8	0.000242	1.87	LV	CELLSTATES	vCM1.1	control_PKP2	6	18
SCUBE3	0.905	0.0404	0.146	0.101	5.16	11.8	0.00156	1.39	LV	CELLSTATES	vCM1.1	control_PKP2	6	18
RHOBTB2	0.903	0.0461	0.0873	0.0517	4.33	11.3	0.00195	1.34	LV	CELLSTATES	vCM1.1	control_PKP2	6	18
ADAM23	0.898	0.00455	0.826	0.597	7.53	22	4.31e-05	2.34	LV	CELLSTATES	vCM1.1	control_PKP2	6	18
ASAP3	0.894	0.00869	0.275	0.181	6.01	18.9	0.00012	2.06	LV	CELLSTATES	vCM1.1	control_PKP2	6	18
UPF3B	0.894	0.0342	0.127	0.0938	4.88	12.7	0.00113	1.47	LV	CELLSTATES	vCM1.1	control_PKP2	6	18
LARP1B	0.885	0.012	0.319	0.207	6.11	17.3	0.000202	1.92	LV	CELLSTATES	vCM1.1	control_PKP2	6	18
TBL1X	0.882	0.031	0.146	0.0942	5.11	13.2	0.000921	1.51	LV	CELLSTATES	vCM1.1	control_PKP2	6	18
CDC37	0.878	0.0086	0.339	0.244	6.36	18.9	0.000118	2.07	LV	CELLSTATES	vCM1.1	control_PKP2	6	18
ETV6	0.878	0.00403	0.503	0.348	6.83	22.8	3.36e-05	2.39	LV	CELLSTATES	vCM1.1	control_PKP2	6	18
GAREM1	0.878	0.0448	0.667	0.481	7.27	11.4	0.00187	1.35	LV	CELLSTATES	vCM1.1	control_PKP2	6	18
ELF2	0.871	0.00931	0.648	0.439	7.13	18.4	0.00014	2.03	LV	CELLSTATES	vCM1.1	control_PKP2	6	18
ZNRF1	0.87	0.0253	0.503	0.302	6.8	14.1	0.000659	1.6	LV	CELLSTATES	vCM1.1	control_PKP2	6	18
ATP2B4	0.868	0.0359	1.3	0.891	8.16	12.4	0.00126	1.45	LV	CELLSTATES	vCM1.1	control_PKP2	6	18
EML1	0.868	0.0421	0.16	0.113	5.29	11.6	0.00169	1.38	LV	CELLSTATES	vCM1.1	control_PKP2	6	18
MPG	0.867	0.0404	0.149	0.109	5.12	11.8	0.00157	1.39	LV	CELLSTATES	vCM1.1	control_PKP2	6	18
TRIM2	0.863	0.0274	0.206	0.126	5.51	13.7	0.000747	1.56	LV	CELLSTATES	vCM1.1	control_PKP2	6	18
DISC1	0.86	0.0359	1.89	1.37	8.8	12.4	0.00127	1.45	LV	CELLSTATES	vCM1.1	control_PKP2	6	18
GRSF1	0.86	0.0404	0.153	0.11	5.16	11.8	0.00157	1.39	LV	CELLSTATES	vCM1.1	control_PKP2	6	18
FAM160A1	0.856	0.0346	0.444	0.322	6.68	12.5	0.00118	1.46	LV	CELLSTATES	vCM1.1	control_PKP2	6	18
RPS6KA3	0.856	0.018	0.306	0.217	6.07	15.5	0.000386	1.74	LV	CELLSTATES	vCM1.1	control_PKP2	6	18
ANKRD6	0.855	0.0341	0.16	0.108	5.2	12.7	0.00112	1.47	LV	CELLSTATES	vCM1.1	control_PKP2	6	18
PHF1	0.852	0.0488	0.114	0.103	4.84	11	0.00214	1.31	LV	CELLSTATES	vCM1.1	control_PKP2	6	18
FBXW7	0.837	0.0486	0.976	0.759	7.8	11.1	0.00213	1.31	LV	CELLSTATES	vCM1.1	control_PKP2	6	18
BZW2	0.826	0.032	0.633	0.523	7.22	13	0.000984	1.5	LV	CELLSTATES	vCM1.1	control_PKP2	6	18
PGK1	0.823	0.0222	0.191	0.136	5.45	14.7	0.000528	1.65	LV	CELLSTATES	vCM1.1	control_PKP2	6	18
SLC4A4	0.816	0.0274	0.36	0.247	6.35	13.8	0.000741	1.56	LV	CELLSTATES	vCM1.1	control_PKP2	6	18
ANK2	0.814	0.0335	2.7	2.02	9.25	12.8	0.00108	1.47	LV	CELLSTATES	vCM1.1	control_PKP2	6	18
PFKM	0.808	0.0126	0.381	0.276	6.41	17.1	0.000218	1.9	LV	CELLSTATES	vCM1.1	control_PKP2	6	18
SUMF2	0.806	0.0333	0.163	0.116	5.3	12.8	0.00106	1.48	LV	CELLSTATES	vCM1.1	control_PKP2	6	18
PACSIN3	0.805	0.0333	0.146	0.102	5.11	12.8	0.00106	1.48	LV	CELLSTATES	vCM1.1	control_PKP2	6	18
SH3D19	0.801	0.0308	1.61	1.19	8.51	13.2	0.000909	1.51	LV	CELLSTATES	vCM1.1	control_PKP2	6	18
EDA	0.79	0.0359	0.534	0.435	7.02	12.4	0.00127	1.45	LV	CELLSTATES	vCM1.1	control_PKP2	6	18
IFRD2	0.788	0.0213	0.137	0.103	5.08	14.9	0.00049	1.67	LV	CELLSTATES	vCM1.1	control_PKP2	6	18
AC027018.1	0.782	0.0146	0.467	0.366	6.73	16.5	0.000276	1.84	LV	CELLSTATES	vCM1.1	control_PKP2	6	18
CIAO1	0.777	0.0224	0.168	0.12	5.31	14.6	0.00054	1.65	LV	CELLSTATES	vCM1.1	control_PKP2	6	18
RSU1	0.776	0.0229	0.384	0.316	6.52	14.5	0.000564	1.64	LV	CELLSTATES	vCM1.1	control_PKP2	6	18
ZNF398	0.774	0.0153	0.12	0.095	4.84	16.3	0.000296	1.81	LV	CELLSTATES	vCM1.1	control_PKP2	6	18
RSBN1L	0.773	0.0162	0.422	0.322	6.54	15.9	0.000335	1.79	LV	CELLSTATES	vCM1.1	control_PKP2	6	18
FNBP4	0.772	0.00872	0.971	0.751	7.78	18.8	0.000122	2.06	LV	CELLSTATES	vCM1.1	control_PKP2	6	18
SNX6	0.766	0.00917	0.407	0.307	6.54	18.5	0.000136	2.04	LV	CELLSTATES	vCM1.1	control_PKP2	6	18
TRDN-AS1	0.766	0.0394	5.76	4.9	10.4	11.9	0.00151	1.4	LV	CELLSTATES	vCM1.1	control_PKP2	6	18
MAPKAPK3	0.762	0.0108	0.246	0.179	5.86	17.8	0.000174	1.97	LV	CELLSTATES	vCM1.1	control_PKP2	6	18
ATRX	0.758	0.0274	0.579	0.445	7.08	13.7	0.000747	1.56	LV	CELLSTATES	vCM1.1	control_PKP2	6	18
UBE2D3	0.752	0.0364	0.369	0.282	6.39	12.3	0.0013	1.44	LV	CELLSTATES	vCM1.1	control_PKP2	6	18
RNF4	0.749	0.0449	0.133	0.0896	5.09	11.4	0.00187	1.35	LV	CELLSTATES	vCM1.1	control_PKP2	6	18
HOOK2	0.743	0.0223	2.14	1.67	8.97	14.6	0.000532	1.65	LV	CELLSTATES	vCM1.1	control_PKP2	6	18
AKAP9	0.741	0.0229	1.6	1.41	8.57	14.5	0.000563	1.64	LV	CELLSTATES	vCM1.1	control_PKP2	6	18
SMARCAD1	0.738	0.0463	0.199	0.157	5.57	11.2	0.00197	1.33	LV	CELLSTATES	vCM1.1	control_PKP2	6	18
SELENOS	0.737	0.0461	0.212	0.178	5.62	11.3	0.00194	1.34	LV	CELLSTATES	vCM1.1	control_PKP2	6	18
AFF1	0.733	0.0461	0.653	0.515	7.22	11.3	0.00194	1.34	LV	CELLSTATES	vCM1.1	control_PKP2	6	18
PPP1R13L	0.728	0.0278	0.745	0.523	7.42	13.7	0.000762	1.56	LV	CELLSTATES	vCM1.1	control_PKP2	6	18
GLCCI1	0.724	0.0308	0.241	0.193	5.89	13.2	0.000915	1.51	LV	CELLSTATES	vCM1.1	control_PKP2	6	18
AL139383.1	0.721	0.0445	0.846	0.765	7.63	11.4	0.00183	1.35	LV	CELLSTATES	vCM1.1	control_PKP2	6	18
MALT1	0.721	0.0497	0.205	0.177	5.59	10.9	0.00223	1.3	LV	CELLSTATES	vCM1.1	control_PKP2	6	18
ADGRA3	0.72	0.0206	0.31	0.236	6.17	15	0.000464	1.69	LV	CELLSTATES	vCM1.1	control_PKP2	6	18
LNPK	0.718	0.0334	0.328	0.261	6.21	12.8	0.00107	1.48	LV	CELLSTATES	vCM1.1	control_PKP2	6	18
PPFIBP1	0.714	0.042	2.26	1.74	9.01	11.6	0.00168	1.38	LV	CELLSTATES	vCM1.1	control_PKP2	6	18
SHARPIN	0.711	0.0298	0.112	0.0852	4.8	13.3	0.000874	1.53	LV	CELLSTATES	vCM1.1	control_PKP2	6	18
B4GALNT3	0.7	0.0367	0.935	0.709	7.77	12.2	0.00133	1.44	LV	CELLSTATES	vCM1.1	control_PKP2	6	18
AC027644.4	0.698	0.0321	0.201	0.178	5.6	13	0.000993	1.49	LV	CELLSTATES	vCM1.1	control_PKP2	6	18
FAM69A	0.681	0.0342	0.231	0.177	5.75	12.6	0.00113	1.47	LV	CELLSTATES	vCM1.1	control_PKP2	6	18
LYPLA1	0.677	0.0419	0.168	0.138	5.32	11.7	0.00166	1.38	LV	CELLSTATES	vCM1.1	control_PKP2	6	18
HGSNAT	0.665	0.0331	0.346	0.297	6.36	12.9	0.00104	1.48	LV	CELLSTATES	vCM1.1	control_PKP2	6	18
OPTN	0.663	0.0475	0.269	0.181	5.91	11.1	0.00205	1.32	LV	CELLSTATES	vCM1.1	control_PKP2	6	18
SLC38A7	0.657	0.0471	0.213	0.167	5.7	11.2	0.00203	1.33	LV	CELLSTATES	vCM1.1	control_PKP2	6	18
MEIS1	0.641	0.0406	0.735	0.613	7.43	11.8	0.0016	1.39	LV	CELLSTATES	vCM1.1	control_PKP2	6	18
GSTK1	0.63	0.0471	0.428	0.37	6.7	11.2	0.00202	1.33	LV	CELLSTATES	vCM1.1	control_PKP2	6	18
TMLHE	0.612	0.0445	0.313	0.254	6.25	11.4	0.00184	1.35	LV	CELLSTATES	vCM1.1	control_PKP2	6	18
PPP2R5C	0.607	0.0344	0.809	0.645	7.51	12.6	0.00116	1.46	LV	CELLSTATES	vCM1.1	control_PKP2	6	18
ACSS2	0.605	0.0321	0.543	0.415	6.94	13	0.000992	1.49	LV	CELLSTATES	vCM1.1	control_PKP2	6	18
HMGN3	0.589	0.043	1.2	1	8.16	11.6	0.00174	1.37	LV	CELLSTATES	vCM1.1	control_PKP2	6	18
DENND4C	0.566	0.0435	0.354	0.321	6.41	11.5	0.00177	1.36	LV	CELLSTATES	vCM1.1	control_PKP2	6	18

## Sheet: control_PVneg
Gene	logFC	FDR	mean_exp_control	mean_exp_genotype	logCPM	F	PValue	FDR_plot	Region	annotation_level	cell_state	comparison	Observations_genotype	Observations_reference
GRXCR2	5.02	0.00346	0.421	0.0396	6.59	26.3	1.05e-05	2.46	LV	CELLSTATES	vCM1.1	control_PVneg	7	18
AC010096.1	4.96	0.0384	0.029	0.00433	2.59	12.9	0.000996	1.42	LV	CELLSTATES	vCM1.1	control_PVneg	7	18
AC107068.2	4.32	0.00311	0.485	0.0516	6.94	27	8.58e-06	2.51	LV	CELLSTATES	vCM1.1	control_PVneg	7	18
CHL1	4.14	0.0174	0.0311	0.00486	3.25	16.7	0.00024	1.76	LV	CELLSTATES	vCM1.1	control_PVneg	7	18
LINC01193	4.03	0.029	0.0263	0.00183	2.5	14.1	0.000612	1.54	LV	CELLSTATES	vCM1.1	control_PVneg	7	18
TLL1	3.93	0.02	0.023	0.00486	2.21	16.1	0.000298	1.7	LV	CELLSTATES	vCM1.1	control_PVneg	7	18
KRTAP10-4	3.82	0.0319	0.0192	0.00433	2.63	13.8	0.00069	1.5	LV	CELLSTATES	vCM1.1	control_PVneg	7	18
CCL2	3.76	0.0223	0.02	0.00169	2.61	15.4	0.000379	1.65	LV	CELLSTATES	vCM1.1	control_PVneg	7	18
TSPEAR	3.63	0.00784	0.0777	0.00915	4.25	21.4	4.82e-05	2.11	LV	CELLSTATES	vCM1.1	control_PVneg	7	18
NR4A1	3.52	0.0283	0.381	0.218	6.45	14.2	0.000591	1.55	LV	CELLSTATES	vCM1.1	control_PVneg	7	18
NAA11	3.39	0.0158	0.0166	0.00145	2.46	17.6	0.000172	1.8	LV	CELLSTATES	vCM1.1	control_PVneg	7	18
LINC02196	3.1	0.0376	0.0202	0.00237	2.61	13.1	0.000931	1.43	LV	CELLSTATES	vCM1.1	control_PVneg	7	18
SPC24	3.08	0.0196	0.0146	0.000922	2.33	16.1	0.000292	1.71	LV	CELLSTATES	vCM1.1	control_PVneg	7	18
AC131902.1	3.04	0.0278	0.0416	0.00458	3.47	14.3	0.000575	1.56	LV	CELLSTATES	vCM1.1	control_PVneg	7	18
LINC00880	3.01	0.0085	0.121	0.0627	4.66	21	5.41e-05	2.07	LV	CELLSTATES	vCM1.1	control_PVneg	7	18
LINC00964	3	0.0172	0.0537	0.00566	3.89	16.8	0.000229	1.76	LV	CELLSTATES	vCM1.1	control_PVneg	7	18
MIR4458HG	2.79	0.0451	0.0539	0.0148	3.91	12.1	0.00135	1.35	LV	CELLSTATES	vCM1.1	control_PVneg	7	18
MYH6	2.77	0.00514	1.83	0.374	8.43	24.1	2.05e-05	2.29	LV	CELLSTATES	vCM1.1	control_PVneg	7	18
LURAP1L-AS1	2.58	0.0408	0.03	0.0122	3	12.6	0.0011	1.39	LV	CELLSTATES	vCM1.1	control_PVneg	7	18
CORIN	2.53	0.0119	0.679	0.208	7.21	19.4	9.37e-05	1.92	LV	CELLSTATES	vCM1.1	control_PVneg	7	18
LINC01151	2.53	0.0145	0.068	0.0618	3.98	18.1	0.000148	1.84	LV	CELLSTATES	vCM1.1	control_PVneg	7	18
AL591543.1	2.52	0.0408	0.0545	0.0181	3.68	12.6	0.00109	1.39	LV	CELLSTATES	vCM1.1	control_PVneg	7	18
PPP1R17	2.51	0.0145	0.0513	0.00863	3.67	18.1	0.000146	1.84	LV	CELLSTATES	vCM1.1	control_PVneg	7	18
LINC00881	2.49	0.045	0.998	0.491	7.68	12.1	0.00134	1.35	LV	CELLSTATES	vCM1.1	control_PVneg	7	18
AC113383.1	2.48	0.0143	0.0262	0.0137	2.84	18.3	0.000136	1.85	LV	CELLSTATES	vCM1.1	control_PVneg	7	18
ADAM11	2.42	0.0346	0.0343	0.0634	3.34	13.5	0.000788	1.46	LV	CELLSTATES	vCM1.1	control_PVneg	7	18
BMP7	2.42	0.0271	0.0292	0.00368	3.17	14.4	0.000547	1.57	LV	CELLSTATES	vCM1.1	control_PVneg	7	18
CCDC179	2.41	0.0265	0.0303	0.00468	3.04	14.6	0.000516	1.58	LV	CELLSTATES	vCM1.1	control_PVneg	7	18
LINC02228	2.4	0.045	0.0137	0.0317	2.22	12.1	0.00134	1.35	LV	CELLSTATES	vCM1.1	control_PVneg	7	18
CREB3L1	2.39	0.0208	0.0379	0.0101	3.34	15.8	0.000327	1.68	LV	CELLSTATES	vCM1.1	control_PVneg	7	18
SLC24A3	2.36	0.0204	0.0581	0.0197	3.96	16	0.000305	1.69	LV	CELLSTATES	vCM1.1	control_PVneg	7	18
GPC5	2.3	0.0107	0.5	0.201	6.61	19.9	7.77e-05	1.97	LV	CELLSTATES	vCM1.1	control_PVneg	7	18
AC022034.2	2.27	0.000639	0.93	0.273	7.64	35.8	7.69e-07	3.19	LV	CELLSTATES	vCM1.1	control_PVneg	7	18
PHACTR3	2.26	0.0136	0.0777	0.0242	4.49	18.6	0.000124	1.87	LV	CELLSTATES	vCM1.1	control_PVneg	7	18
GALNTL6	2.23	0.0124	0.123	0.0565	4.93	19.1	0.000103	1.91	LV	CELLSTATES	vCM1.1	control_PVneg	7	18
SMC1B	2.22	0.046	0.0212	0.0133	2.67	12	0.0014	1.34	LV	CELLSTATES	vCM1.1	control_PVneg	7	18
IL17RB	2.19	0.0368	0.0236	0.00445	2.85	13.2	0.000877	1.43	LV	CELLSTATES	vCM1.1	control_PVneg	7	18
PQBP1	2.18	0.0489	0.0216	0.00451	2.73	11.8	0.00155	1.31	LV	CELLSTATES	vCM1.1	control_PVneg	7	18
MEP1B	2.14	0.0171	0.0477	0.00971	3.63	17	0.000213	1.77	LV	CELLSTATES	vCM1.1	control_PVneg	7	18
AC100872.1	2.12	0.026	0.09	0.0504	4.43	14.7	0.000497	1.58	LV	CELLSTATES	vCM1.1	control_PVneg	7	18
AL031599.1	2.05	0.0381	0.0195	0.00368	2.56	12.9	0.000985	1.42	LV	CELLSTATES	vCM1.1	control_PVneg	7	18
TOGARAM2	2.05	0.0398	0.501	0.478	6.71	12.7	0.00106	1.4	LV	CELLSTATES	vCM1.1	control_PVneg	7	18
KLKB1	1.97	0.0451	0.06	0.0543	3.9	12.1	0.00135	1.35	LV	CELLSTATES	vCM1.1	control_PVneg	7	18
EDIL3	1.91	0.00308	0.185	0.116	5.3	27.1	8.27e-06	2.51	LV	CELLSTATES	vCM1.1	control_PVneg	7	18
PYGM	1.91	0.0107	0.0494	0.0158	3.66	20	7.74e-05	1.97	LV	CELLSTATES	vCM1.1	control_PVneg	7	18
HOOK1	1.88	0.0149	0.0393	0.0193	3.45	17.9	0.000156	1.83	LV	CELLSTATES	vCM1.1	control_PVneg	7	18
COL6A2	1.86	0.013	0.11	0.0587	4.74	18.9	0.000111	1.88	LV	CELLSTATES	vCM1.1	control_PVneg	7	18
MARCH11	1.82	0.00767	0.199	0.119	5.49	21.6	4.46e-05	2.11	LV	CELLSTATES	vCM1.1	control_PVneg	7	18
TPM2	1.82	0.00234	1.12	0.634	8.02	28.9	4.96e-06	2.63	LV	CELLSTATES	vCM1.1	control_PVneg	7	18
IL1RAPL2	1.81	0.0291	0.114	0.0534	4.9	14.1	0.000616	1.54	LV	CELLSTATES	vCM1.1	control_PVneg	7	18
LRP1	1.8	0.0145	0.103	0.0763	4.76	18.2	0.000142	1.84	LV	CELLSTATES	vCM1.1	control_PVneg	7	18
LSAMP	1.8	0.0143	0.174	0.113	5.32	18.2	0.000139	1.84	LV	CELLSTATES	vCM1.1	control_PVneg	7	18
RHOXF1-AS1	1.8	0.0242	0.0294	0.00811	2.93	15	0.000447	1.62	LV	CELLSTATES	vCM1.1	control_PVneg	7	18
ADAMTS1	1.79	0.0339	0.0451	0.0434	3.48	13.6	0.000766	1.47	LV	CELLSTATES	vCM1.1	control_PVneg	7	18
NFXL1	1.78	0.0269	0.103	0.0415	4.63	14.5	0.00053	1.57	LV	CELLSTATES	vCM1.1	control_PVneg	7	18
LINC00504	1.77	0.0477	0.049	0.0294	3.84	11.8	0.0015	1.32	LV	CELLSTATES	vCM1.1	control_PVneg	7	18
MID1IP1	1.77	0.0419	0.0413	0.0238	3.44	12.5	0.00115	1.38	LV	CELLSTATES	vCM1.1	control_PVneg	7	18
AC016650.1	1.76	0.0107	0.207	0.0915	5.49	20	7.61e-05	1.97	LV	CELLSTATES	vCM1.1	control_PVneg	7	18
CASP6	1.75	0.0171	0.0325	0.00841	3.12	17	0.000216	1.77	LV	CELLSTATES	vCM1.1	control_PVneg	7	18
PKNOX2	1.75	0.0103	0.0596	0.015	3.81	20.3	6.86e-05	1.99	LV	CELLSTATES	vCM1.1	control_PVneg	7	18
LRRTM4	1.74	0.0238	0.0998	0.047	4.54	15	0.000437	1.62	LV	CELLSTATES	vCM1.1	control_PVneg	7	18
RNF157	1.74	0.049	0.047	0.0403	3.77	11.7	0.00157	1.31	LV	CELLSTATES	vCM1.1	control_PVneg	7	18
SBK1	1.74	0.0158	0.0635	0.0211	3.96	17.5	0.000177	1.8	LV	CELLSTATES	vCM1.1	control_PVneg	7	18
MEI4	1.73	0.0347	0.035	0.0168	3.28	13.4	0.0008	1.46	LV	CELLSTATES	vCM1.1	control_PVneg	7	18
TCF24	1.7	0.0223	0.0629	0.0245	4.07	15.4	0.000376	1.65	LV	CELLSTATES	vCM1.1	control_PVneg	7	18
LPCAT4	1.69	0.00613	0.168	0.0907	5.37	22.7	3.21e-05	2.21	LV	CELLSTATES	vCM1.1	control_PVneg	7	18
TMEM70	1.69	0.0436	0.0353	0.0128	3.28	12.3	0.00125	1.36	LV	CELLSTATES	vCM1.1	control_PVneg	7	18
TMEM163	1.67	0.0495	0.0302	0.0186	3.09	11.7	0.0016	1.31	LV	CELLSTATES	vCM1.1	control_PVneg	7	18
TLL2	1.64	0.0183	0.104	0.0786	4.72	16.4	0.000262	1.74	LV	CELLSTATES	vCM1.1	control_PVneg	7	18
AC113414.1	1.61	0.0183	0.375	0.15	6.37	16.4	0.000262	1.74	LV	CELLSTATES	vCM1.1	control_PVneg	7	18
OR3A2	1.61	0.0421	0.0271	0.00827	2.91	12.5	0.00118	1.38	LV	CELLSTATES	vCM1.1	control_PVneg	7	18
AL845331.2	1.6	0.0321	0.18	0.0776	5.59	13.8	0.000701	1.49	LV	CELLSTATES	vCM1.1	control_PVneg	7	18
AF165147.1	1.59	0.00552	0.17	0.0897	5.4	23.5	2.46e-05	2.26	LV	CELLSTATES	vCM1.1	control_PVneg	7	18
DIRC3-AS1	1.57	0.0145	0.0365	0.0166	3.32	18.1	0.000145	1.84	LV	CELLSTATES	vCM1.1	control_PVneg	7	18
RAB9B	1.57	0.0131	0.0821	0.0573	4.29	18.8	0.000116	1.88	LV	CELLSTATES	vCM1.1	control_PVneg	7	18
SDK1	1.57	0.0119	0.521	0.207	6.87	19.4	9.47e-05	1.92	LV	CELLSTATES	vCM1.1	control_PVneg	7	18
SGCB	1.56	0.0117	0.106	0.0519	4.65	19.5	9.05e-05	1.93	LV	CELLSTATES	vCM1.1	control_PVneg	7	18
AL356805.1	1.54	0.0419	0.075	0.0334	4.28	12.5	0.00116	1.38	LV	CELLSTATES	vCM1.1	control_PVneg	7	18
ZGRF1	1.54	0.0329	0.0394	0.0538	3.48	13.7	0.00073	1.48	LV	CELLSTATES	vCM1.1	control_PVneg	7	18
ADAMTS15	1.53	0.0172	0.139	0.0867	5.07	16.8	0.000226	1.76	LV	CELLSTATES	vCM1.1	control_PVneg	7	18
IGFBP7	1.53	0.00571	0.668	0.496	7.27	23.4	2.59e-05	2.24	LV	CELLSTATES	vCM1.1	control_PVneg	7	18
ATP5ME	1.51	0.0419	0.215	0.106	5.8	12.5	0.00117	1.38	LV	CELLSTATES	vCM1.1	control_PVneg	7	18
GRIK1	1.51	0.0124	0.113	0.0564	4.76	19.1	0.000104	1.91	LV	CELLSTATES	vCM1.1	control_PVneg	7	18
NFE2L3	1.51	0.00407	0.373	0.159	6.33	25.2	1.47e-05	2.39	LV	CELLSTATES	vCM1.1	control_PVneg	7	18
CXorf38	1.5	0.0123	0.17	0.176	5.37	19.2	0.0001	1.91	LV	CELLSTATES	vCM1.1	control_PVneg	7	18
EFHC2	1.49	0.0271	0.0801	0.0457	4.38	14.4	0.000549	1.57	LV	CELLSTATES	vCM1.1	control_PVneg	7	18
LACTB2	1.48	0.0158	0.0563	0.0612	3.79	17.6	0.000173	1.8	LV	CELLSTATES	vCM1.1	control_PVneg	7	18
METAP1	1.47	0.0115	0.163	0.117	5.17	19.6	8.77e-05	1.94	LV	CELLSTATES	vCM1.1	control_PVneg	7	18
NKX2-5	1.47	0.0333	0.186	0.0902	5.47	13.6	0.000747	1.48	LV	CELLSTATES	vCM1.1	control_PVneg	7	18
GRIP1	1.46	0.013	0.184	0.0775	5.39	18.9	0.000112	1.88	LV	CELLSTATES	vCM1.1	control_PVneg	7	18
AC097716.1	1.45	0.0372	0.159	0.0518	5.1	13.1	0.000905	1.43	LV	CELLSTATES	vCM1.1	control_PVneg	7	18
CADPS2	1.44	0.021	0.261	0.217	6	15.8	0.000333	1.68	LV	CELLSTATES	vCM1.1	control_PVneg	7	18
IRF2	1.43	0.0375	0.418	0.275	6.46	13.1	0.000926	1.43	LV	CELLSTATES	vCM1.1	control_PVneg	7	18
AC025419.1	1.41	0.0379	0.0788	0.0279	4.23	13	0.00096	1.42	LV	CELLSTATES	vCM1.1	control_PVneg	7	18
IDH2	1.41	0.00177	0.773	0.366	7.46	30.1	3.5e-06	2.75	LV	CELLSTATES	vCM1.1	control_PVneg	7	18
SNHG8	1.41	0.0419	0.0943	0.0611	4.49	12.5	0.00117	1.38	LV	CELLSTATES	vCM1.1	control_PVneg	7	18
SPDYE16	1.41	0.0388	0.107	0.14	4.79	12.8	0.00101	1.41	LV	CELLSTATES	vCM1.1	control_PVneg	7	18
LINC00893	1.4	0.0372	0.0489	0.0137	3.7	13.1	0.000902	1.43	LV	CELLSTATES	vCM1.1	control_PVneg	7	18
LRCH4	1.39	0.0278	0.0399	0.0187	3.36	14.3	0.000573	1.56	LV	CELLSTATES	vCM1.1	control_PVneg	7	18
LYG1	1.39	0.0257	0.044	0.0153	3.5	14.8	0.000485	1.59	LV	CELLSTATES	vCM1.1	control_PVneg	7	18
ADGRL3-AS1	1.38	0.00767	0.412	0.273	6.55	21.6	4.55e-05	2.11	LV	CELLSTATES	vCM1.1	control_PVneg	7	18
CDH26	1.38	0.0351	0.0611	0.0248	4.02	13.4	0.00082	1.45	LV	CELLSTATES	vCM1.1	control_PVneg	7	18
HEY2	1.38	0.00767	0.288	0.225	6.03	21.6	4.5e-05	2.11	LV	CELLSTATES	vCM1.1	control_PVneg	7	18
CCNT2-AS1	1.36	0.0492	0.061	0.0326	3.96	11.7	0.00158	1.31	LV	CELLSTATES	vCM1.1	control_PVneg	7	18
ABLIM2	1.35	0.0108	0.151	0.138	5.17	19.9	7.97e-05	1.97	LV	CELLSTATES	vCM1.1	control_PVneg	7	18
DNAH3	1.33	0.0294	0.121	0.0771	4.91	14.1	0.000627	1.53	LV	CELLSTATES	vCM1.1	control_PVneg	7	18
RHOT2	1.28	0.0174	0.387	0.407	6.65	16.7	0.000242	1.76	LV	CELLSTATES	vCM1.1	control_PVneg	7	18
AC104365.1	1.27	0.0472	0.16	0.131	5.21	11.9	0.00144	1.33	LV	CELLSTATES	vCM1.1	control_PVneg	7	18
CD109	1.27	0.0275	0.0884	0.0531	4.43	14.4	0.000561	1.56	LV	CELLSTATES	vCM1.1	control_PVneg	7	18
AC138904.3	1.26	0.0171	0.43	0.368	6.66	17	0.000213	1.77	LV	CELLSTATES	vCM1.1	control_PVneg	7	18
STPG2	1.25	0.0233	0.0858	0.0608	4.46	15.2	0.000419	1.63	LV	CELLSTATES	vCM1.1	control_PVneg	7	18
DNAJC5G	1.24	0.0208	0.0944	0.121	4.63	15.9	0.000323	1.68	LV	CELLSTATES	vCM1.1	control_PVneg	7	18
EPHB1	1.24	0.0158	0.316	0.177	6.25	17.5	0.00018	1.8	LV	CELLSTATES	vCM1.1	control_PVneg	7	18
MCM3AP-AS1	1.24	0.0221	0.0669	0.0266	4.14	15.5	0.000362	1.66	LV	CELLSTATES	vCM1.1	control_PVneg	7	18
ANKFN1	1.22	0.0381	0.0706	0.0699	4.14	12.9	0.000983	1.42	LV	CELLSTATES	vCM1.1	control_PVneg	7	18
MYL6	1.22	0.0087	0.739	0.397	7.43	20.9	5.64e-05	2.06	LV	CELLSTATES	vCM1.1	control_PVneg	7	18
PARM1	1.18	0.0223	0.165	0.134	5.31	15.4	0.000382	1.65	LV	CELLSTATES	vCM1.1	control_PVneg	7	18
ISOC1	1.17	0.0271	0.129	0.0581	4.94	14.5	0.00054	1.57	LV	CELLSTATES	vCM1.1	control_PVneg	7	18
CXADR	1.16	0.0149	0.208	0.149	5.62	17.9	0.000155	1.83	LV	CELLSTATES	vCM1.1	control_PVneg	7	18
LINC02334	1.16	0.0158	0.465	0.309	6.81	17.7	0.00017	1.8	LV	CELLSTATES	vCM1.1	control_PVneg	7	18
CES2	1.15	0.0223	0.24	0.158	5.87	15.5	0.000374	1.65	LV	CELLSTATES	vCM1.1	control_PVneg	7	18
HPF1	1.15	0.0477	0.046	0.0311	3.57	11.8	0.0015	1.32	LV	CELLSTATES	vCM1.1	control_PVneg	7	18
POLR2B	1.15	0.0233	0.137	0.0999	5.05	15.1	0.000423	1.63	LV	CELLSTATES	vCM1.1	control_PVneg	7	18
RAB9A	1.15	0.0379	0.116	0.0828	4.78	12.9	0.000968	1.42	LV	CELLSTATES	vCM1.1	control_PVneg	7	18
ULK3	1.15	0.0208	0.116	0.0822	4.88	15.8	0.000324	1.68	LV	CELLSTATES	vCM1.1	control_PVneg	7	18
UPF3B	1.15	0.0223	0.127	0.0736	4.91	15.4	0.000382	1.65	LV	CELLSTATES	vCM1.1	control_PVneg	7	18
EGF	1.14	0.0148	0.147	0.154	5.15	18	0.000153	1.83	LV	CELLSTATES	vCM1.1	control_PVneg	7	18
SH3KBP1	1.14	0.0172	0.249	0.286	5.93	16.9	0.000225	1.76	LV	CELLSTATES	vCM1.1	control_PVneg	7	18
COL6A1	1.13	0.0477	0.134	0.127	5.11	11.8	0.0015	1.32	LV	CELLSTATES	vCM1.1	control_PVneg	7	18
C9orf72	1.11	0.0163	0.163	0.119	5.23	17.2	0.000197	1.79	LV	CELLSTATES	vCM1.1	control_PVneg	7	18
CPNE3	1.11	0.0136	0.258	0.131	5.83	18.5	0.000125	1.87	LV	CELLSTATES	vCM1.1	control_PVneg	7	18
PLAA	1.11	0.00767	0.125	0.107	4.93	21.6	4.56e-05	2.11	LV	CELLSTATES	vCM1.1	control_PVneg	7	18
STAG3	1.11	0.049	0.0518	0.0287	3.79	11.7	0.00157	1.31	LV	CELLSTATES	vCM1.1	control_PVneg	7	18
GPT	1.1	0.0404	0.132	0.11	5.07	12.7	0.00107	1.39	LV	CELLSTATES	vCM1.1	control_PVneg	7	18
CBR4	1.08	0.0328	1.4	0.755	8.25	13.7	0.000724	1.48	LV	CELLSTATES	vCM1.1	control_PVneg	7	18
IL1RAPL1	1.08	0.0331	2.75	2.25	9.34	13.7	0.000736	1.48	LV	CELLSTATES	vCM1.1	control_PVneg	7	18
EDA	1.07	0.0319	0.534	0.435	7.04	13.8	0.000691	1.5	LV	CELLSTATES	vCM1.1	control_PVneg	7	18
FBXO33	1.07	0.0388	0.131	0.0721	4.91	12.8	0.00102	1.41	LV	CELLSTATES	vCM1.1	control_PVneg	7	18
GRSF1	1.06	0.0257	0.153	0.098	5.19	14.7	0.000488	1.59	LV	CELLSTATES	vCM1.1	control_PVneg	7	18
ARMCX3	1.05	0.0477	0.0726	0.0429	4.2	11.9	0.00148	1.32	LV	CELLSTATES	vCM1.1	control_PVneg	7	18
AK9	1.04	0.0379	0.199	0.169	5.58	13	0.000954	1.42	LV	CELLSTATES	vCM1.1	control_PVneg	7	18
USP2	1.04	0.0233	0.379	0.245	6.46	15.2	0.00041	1.63	LV	CELLSTATES	vCM1.1	control_PVneg	7	18
CLGN	1.02	0.0408	0.191	0.158	5.54	12.6	0.0011	1.39	LV	CELLSTATES	vCM1.1	control_PVneg	7	18
AC027018.1	1.01	0.00552	0.467	0.329	6.73	23.5	2.46e-05	2.26	LV	CELLSTATES	vCM1.1	control_PVneg	7	18
EIF4E	1.01	0.0422	0.168	0.0891	5.28	12.4	0.00118	1.38	LV	CELLSTATES	vCM1.1	control_PVneg	7	18
CLOCK	1	0.045	0.262	0.167	5.92	12.1	0.00134	1.35	LV	CELLSTATES	vCM1.1	control_PVneg	7	18
SPATA5	0.997	0.0283	0.186	0.204	5.52	14.2	0.000589	1.55	LV	CELLSTATES	vCM1.1	control_PVneg	7	18
TBX20	0.996	0.0442	1.2	1.03	8.1	12.2	0.0013	1.35	LV	CELLSTATES	vCM1.1	control_PVneg	7	18
G3BP2	0.994	0.0372	0.194	0.142	5.49	13.1	0.000907	1.43	LV	CELLSTATES	vCM1.1	control_PVneg	7	18
POLM	0.979	0.0233	0.127	0.107	5.05	15.2	0.000414	1.63	LV	CELLSTATES	vCM1.1	control_PVneg	7	18
AQP7	0.972	0.0392	1.03	0.892	7.95	12.8	0.00104	1.41	LV	CELLSTATES	vCM1.1	control_PVneg	7	18
POT1-AS1	0.958	0.0483	0.18	0.0915	5.47	11.8	0.00153	1.32	LV	CELLSTATES	vCM1.1	control_PVneg	7	18
PNN	0.946	0.0163	0.334	0.348	6.33	17.2	0.000196	1.79	LV	CELLSTATES	vCM1.1	control_PVneg	7	18
AC011287.1	0.938	0.0248	3.29	2.55	9.53	14.9	0.000461	1.61	LV	CELLSTATES	vCM1.1	control_PVneg	7	18
RBMX	0.907	0.0364	0.686	0.65	7.33	13.2	0.000862	1.44	LV	CELLSTATES	vCM1.1	control_PVneg	7	18
TRDN-AS1	0.903	0.0368	5.76	5.22	10.4	13.2	0.00088	1.43	LV	CELLSTATES	vCM1.1	control_PVneg	7	18
RAP1GDS1	0.899	0.0375	0.274	0.239	6.06	13.1	0.000923	1.43	LV	CELLSTATES	vCM1.1	control_PVneg	7	18
MALT1	0.874	0.0388	0.205	0.225	5.63	12.8	0.00102	1.41	LV	CELLSTATES	vCM1.1	control_PVneg	7	18
AKAP9	0.863	0.021	1.6	1.58	8.59	15.7	0.000337	1.68	LV	CELLSTATES	vCM1.1	control_PVneg	7	18
RIC1	0.858	0.0347	0.304	0.188	6.14	13.4	0.0008	1.46	LV	CELLSTATES	vCM1.1	control_PVneg	7	18
HMOX2	0.854	0.0466	0.429	0.463	6.65	12	0.00142	1.33	LV	CELLSTATES	vCM1.1	control_PVneg	7	18
MTA1	0.853	0.045	0.309	0.322	6.23	12.1	0.00134	1.35	LV	CELLSTATES	vCM1.1	control_PVneg	7	18
PIBF1	0.846	0.0161	0.566	0.54	7.08	17.4	0.000188	1.79	LV	CELLSTATES	vCM1.1	control_PVneg	7	18
CDC37	0.837	0.0179	0.339	0.292	6.41	16.6	0.000249	1.75	LV	CELLSTATES	vCM1.1	control_PVneg	7	18
CUL4A	0.835	0.0184	0.571	0.553	7.11	16.4	0.000266	1.74	LV	CELLSTATES	vCM1.1	control_PVneg	7	18
PFKM	0.824	0.0397	0.381	0.334	6.46	12.7	0.00105	1.4	LV	CELLSTATES	vCM1.1	control_PVneg	7	18
RFC1	0.814	0.0452	0.107	0.0688	4.74	12.1	0.00136	1.35	LV	CELLSTATES	vCM1.1	control_PVneg	7	18
SEMA3C	0.81	0.0438	0.514	0.406	6.87	12.3	0.00126	1.36	LV	CELLSTATES	vCM1.1	control_PVneg	7	18
SNX6	0.797	0.0233	0.407	0.492	6.61	15.2	0.000411	1.63	LV	CELLSTATES	vCM1.1	control_PVneg	7	18
RAB2A	0.793	0.0455	0.454	0.373	6.76	12.1	0.00138	1.34	LV	CELLSTATES	vCM1.1	control_PVneg	7	18
FNBP4	0.76	0.0211	0.971	0.984	7.83	15.7	0.000341	1.68	LV	CELLSTATES	vCM1.1	control_PVneg	7	18
SMAP1	0.759	0.0223	0.398	0.328	6.56	15.4	0.000385	1.65	LV	CELLSTATES	vCM1.1	control_PVneg	7	18
ARMCX4	0.746	0.0492	0.168	0.128	5.35	11.7	0.00158	1.31	LV	CELLSTATES	vCM1.1	control_PVneg	7	18
LARP1B	0.745	0.0392	0.319	0.398	6.23	12.8	0.00104	1.41	LV	CELLSTATES	vCM1.1	control_PVneg	7	18
ELF2	0.744	0.0408	0.648	0.659	7.21	12.6	0.0011	1.39	LV	CELLSTATES	vCM1.1	control_PVneg	7	18
DIAPH2	0.715	0.0477	0.515	0.452	6.97	11.9	0.00148	1.32	LV	CELLSTATES	vCM1.1	control_PVneg	7	18
STAU2	0.686	0.042	0.456	0.549	6.77	12.5	0.00117	1.38	LV	CELLSTATES	vCM1.1	control_PVneg	7	18

## Sheet: control_RBM20
Gene	logFC	FDR	mean_exp_control	mean_exp_genotype	logCPM	F	PValue	FDR_plot	Region	annotation_level	cell_state	comparison	Observations_genotype	Observations_reference
GRXCR2	6.07	0.000643	0.421	0.0133	6.47	33.7	1.18e-06	3.19	LV	CELLSTATES	vCM1.1	control_RBM20	8	18
PLA2G2A	5.12	0.0205	0.0568	0.0117	3.85	15.6	0.000348	1.69	LV	CELLSTATES	vCM1.1	control_RBM20	8	18
LINC02471	4.84	0.0141	0.0253	0.00213	2.67	17.3	0.000185	1.85	LV	CELLSTATES	vCM1.1	control_RBM20	8	18
CCL2	4.81	0.00742	0.02	0.000796	2.56	20.5	6.02e-05	2.13	LV	CELLSTATES	vCM1.1	control_RBM20	8	18
AL591543.1	4.74	0.00198	0.0545	0.0155	3.56	27.9	6.13e-06	2.7	LV	CELLSTATES	vCM1.1	control_RBM20	8	18
SERPINE1	4.59	0.0128	0.0598	0.00356	2.98	17.7	0.000159	1.89	LV	CELLSTATES	vCM1.1	control_RBM20	8	18
LRRC14B	4.45	0.00514	0.0256	0.000796	2.77	22.6	3.05e-05	2.29	LV	CELLSTATES	vCM1.1	control_RBM20	8	18
AC107068.2	4.39	0.000851	0.485	0.0749	6.88	32.2	1.8e-06	3.07	LV	CELLSTATES	vCM1.1	control_RBM20	8	18
CHRDL2	4.07	0.0189	0.013	0.0033	2.15	15.9	0.00031	1.72	LV	CELLSTATES	vCM1.1	control_RBM20	8	18
BHLHE40	4.02	0.00811	0.0773	0.014	4.21	20.1	7.09e-05	2.09	LV	CELLSTATES	vCM1.1	control_RBM20	8	18
APOD	3.91	0.0418	0.409	0.129	6.55	12.1	0.00131	1.38	LV	CELLSTATES	vCM1.1	control_RBM20	8	18
LINC02270	3.79	0.00841	0.0438	0.00228	3.64	19.8	7.85e-05	2.08	LV	CELLSTATES	vCM1.1	control_RBM20	8	18
BX890604.1	3.77	0.0142	0.0138	0.00133	2.04	17.2	0.000188	1.85	LV	CELLSTATES	vCM1.1	control_RBM20	8	18
COL15A1	3.74	0.00219	0.0465	0.011	3.47	27.2	7.48e-06	2.66	LV	CELLSTATES	vCM1.1	control_RBM20	8	18
RALYL	3.59	0.000269	1.05	0.382	7.81	42.6	1.29e-07	3.57	LV	CELLSTATES	vCM1.1	control_RBM20	8	18
KRTAP10-4	3.53	0.0375	0.0192	0.000796	2.57	12.7	0.00105	1.43	LV	CELLSTATES	vCM1.1	control_RBM20	8	18
LINC01193	3.52	0.0326	0.0263	0.00584	2.49	13.3	0.000831	1.49	LV	CELLSTATES	vCM1.1	control_RBM20	8	18
TSPEAR	3.41	0.00823	0.0777	0.00888	4.15	19.9	7.57e-05	2.08	LV	CELLSTATES	vCM1.1	control_RBM20	8	18
DHRS7C	3.26	0.0386	0.0232	0.00709	2.91	12.5	0.00112	1.41	LV	CELLSTATES	vCM1.1	control_RBM20	8	18
TLL1	3.21	0.0275	0.023	0.00345	2.2	14.1	0.000599	1.56	LV	CELLSTATES	vCM1.1	control_RBM20	8	18
APOE	3.19	0.0492	0.0388	0.00635	3.33	11.3	0.00183	1.31	LV	CELLSTATES	vCM1.1	control_RBM20	8	18
FER1L6-AS2	3.15	0.0391	0.0154	0.00314	2.25	12.4	0.00116	1.41	LV	CELLSTATES	vCM1.1	control_RBM20	8	18
ELDR	3.07	0.0378	0.0225	0.0151	2.79	12.6	0.00108	1.42	LV	CELLSTATES	vCM1.1	control_RBM20	8	18
RABGGTA	3.06	0.021	0.0184	0.00478	2.46	15.4	0.000366	1.68	LV	CELLSTATES	vCM1.1	control_RBM20	8	18
NKAPL	3.04	0.000851	0.0535	0.0135	3.62	32.2	1.8e-06	3.07	LV	CELLSTATES	vCM1.1	control_RBM20	8	18
CORIN	3.03	0.000851	0.679	0.168	7.11	32.3	1.73e-06	3.07	LV	CELLSTATES	vCM1.1	control_RBM20	8	18
MAGIX	3.03	0.0326	0.0178	0.00296	2.32	13.3	0.000828	1.49	LV	CELLSTATES	vCM1.1	control_RBM20	8	18
CHL1	2.98	0.0418	0.0311	0.00425	3.21	12.1	0.00131	1.38	LV	CELLSTATES	vCM1.1	control_RBM20	8	18
FER1L6	2.97	0.00658	0.0271	0.00429	2.71	21.2	4.8e-05	2.18	LV	CELLSTATES	vCM1.1	control_RBM20	8	18
MARCH11	2.9	0.000269	0.199	0.0725	5.36	41.5	1.64e-07	3.57	LV	CELLSTATES	vCM1.1	control_RBM20	8	18
TOX	2.9	0.0186	0.0792	0.0551	4.34	15.9	0.000301	1.73	LV	CELLSTATES	vCM1.1	control_RBM20	8	18
CYR61	2.81	0.0114	0.111	0.0516	4.63	18.3	0.00013	1.94	LV	CELLSTATES	vCM1.1	control_RBM20	8	18
H1F0	2.79	0.0175	0.0552	0.026	3.65	16.2	0.000275	1.76	LV	CELLSTATES	vCM1.1	control_RBM20	8	18
UGT2B4	2.76	0.0486	0.166	0.0642	5.07	11.4	0.00177	1.31	LV	CELLSTATES	vCM1.1	control_RBM20	8	18
ADAM11	2.74	0.0175	0.0343	0.00802	3.25	16.2	0.000276	1.76	LV	CELLSTATES	vCM1.1	control_RBM20	8	18
LINC01703	2.74	0.021	0.0157	0.00398	2.27	15.4	0.000362	1.68	LV	CELLSTATES	vCM1.1	control_RBM20	8	18
AC113346.2	2.71	0.0469	0.0069	0.0138	1.56	11.8	0.00165	1.33	LV	CELLSTATES	vCM1.1	control_RBM20	8	18
BX088645.1	2.7	0.0184	0.0242	0.00989	2.74	16	0.000293	1.74	LV	CELLSTATES	vCM1.1	control_RBM20	8	18
MME	2.69	0.0213	0.0255	0.0126	2.8	15.3	0.000385	1.67	LV	CELLSTATES	vCM1.1	control_RBM20	8	18
AL442647.1	2.68	0.042	0.0165	0.00724	2.3	12.1	0.00133	1.38	LV	CELLSTATES	vCM1.1	control_RBM20	8	18
GALNTL6	2.67	0.00198	0.123	0.0793	4.88	28	5.8e-06	2.7	LV	CELLSTATES	vCM1.1	control_RBM20	8	18
GMEB1	2.67	0.0262	0.265	0.158	6.05	14.3	0.000551	1.58	LV	CELLSTATES	vCM1.1	control_RBM20	8	18
AQP4	2.65	0.0379	0.0211	0.00745	2.61	12.6	0.00109	1.42	LV	CELLSTATES	vCM1.1	control_RBM20	8	18
LINC01818	2.6	0.0492	0.00817	0.0139	1.78	11.3	0.00186	1.31	LV	CELLSTATES	vCM1.1	control_RBM20	8	18
CFD	2.58	0.0386	0.271	0.122	5.89	12.5	0.00113	1.41	LV	CELLSTATES	vCM1.1	control_RBM20	8	18
AC019205.1	2.57	0.0391	0.0814	0.0586	4.44	12.4	0.00116	1.41	LV	CELLSTATES	vCM1.1	control_RBM20	8	18
G0S2	2.57	0.000643	0.267	0.0589	5.84	33.7	1.18e-06	3.19	LV	CELLSTATES	vCM1.1	control_RBM20	8	18
KCNMA1	2.55	0.00198	0.0591	0.0561	3.74	27.7	6.35e-06	2.7	LV	CELLSTATES	vCM1.1	control_RBM20	8	18
EXPH5	2.54	0.0151	0.0411	0.0204	3.44	16.8	0.000222	1.82	LV	CELLSTATES	vCM1.1	control_RBM20	8	18
LINC01405	2.54	0.0279	0.0467	0.0186	3.45	14.1	0.000612	1.55	LV	CELLSTATES	vCM1.1	control_RBM20	8	18
MID1IP1	2.52	0.00815	0.0413	0.0122	3.34	19.9	7.45e-05	2.09	LV	CELLSTATES	vCM1.1	control_RBM20	8	18
THEM6	2.52	0.00625	0.0271	0.00962	2.76	21.5	4.39e-05	2.2	LV	CELLSTATES	vCM1.1	control_RBM20	8	18
AC025034.1	2.49	0.0151	0.0222	0.00563	2.72	16.8	0.00022	1.82	LV	CELLSTATES	vCM1.1	control_RBM20	8	18
GDA	2.48	0.0343	0.0203	0.00737	2.61	13	0.000906	1.46	LV	CELLSTATES	vCM1.1	control_RBM20	8	18
AC007513.1	2.46	0.0462	0.015	0.00595	2.25	11.6	0.0016	1.34	LV	CELLSTATES	vCM1.1	control_RBM20	8	18
AL162311.3	2.46	0.0327	0.0146	0.0044	2.21	13.2	0.000836	1.49	LV	CELLSTATES	vCM1.1	control_RBM20	8	18
PAWR	2.46	0.00303	0.0593	0.0143	3.77	25.5	1.22e-05	2.52	LV	CELLSTATES	vCM1.1	control_RBM20	8	18
PHACTR3	2.46	0.0117	0.0777	0.0401	4.39	18.1	0.000139	1.93	LV	CELLSTATES	vCM1.1	control_RBM20	8	18
PLN	2.45	0.00394	1.88	0.943	8.79	24.1	1.92e-05	2.4	LV	CELLSTATES	vCM1.1	control_RBM20	8	18
SHROOM2	2.45	0.043	0.0333	0.0107	3.18	11.9	0.0014	1.37	LV	CELLSTATES	vCM1.1	control_RBM20	8	18
STARD4-AS1	2.43	0.0141	0.133	0.0528	4.91	17.4	0.00018	1.85	LV	CELLSTATES	vCM1.1	control_RBM20	8	18
CLNK	2.39	0.0391	0.109	0.0553	4.87	12.4	0.00115	1.41	LV	CELLSTATES	vCM1.1	control_RBM20	8	18
CA5A	2.38	0.0429	0.0171	0.00594	2.32	12	0.00138	1.37	LV	CELLSTATES	vCM1.1	control_RBM20	8	18
AC068446.2	2.32	0.0308	0.027	0.00965	2.82	13.6	0.000742	1.51	LV	CELLSTATES	vCM1.1	control_RBM20	8	18
ENOPH1	2.3	0.00886	0.0514	0.0331	3.66	19.5	8.45e-05	2.05	LV	CELLSTATES	vCM1.1	control_RBM20	8	18
FBN3	2.29	0.0267	0.0204	0.00615	2.48	14.3	0.000567	1.57	LV	CELLSTATES	vCM1.1	control_RBM20	8	18
GPC4	2.29	0.0234	0.0198	0.00642	2.54	14.8	0.000463	1.63	LV	CELLSTATES	vCM1.1	control_RBM20	8	18
AC131902.1	2.27	0.0466	0.0416	0.0228	3.42	11.6	0.00163	1.33	LV	CELLSTATES	vCM1.1	control_RBM20	8	18
ASRGL1	2.27	0.0349	0.0613	0.079	4.02	12.9	0.000947	1.46	LV	CELLSTATES	vCM1.1	control_RBM20	8	18
TLL2	2.27	0.00245	0.104	0.0354	4.6	26.5	9.04e-06	2.61	LV	CELLSTATES	vCM1.1	control_RBM20	8	18
LINC01807	2.26	0.0233	0.0289	0.00675	3.04	14.9	0.00045	1.63	LV	CELLSTATES	vCM1.1	control_RBM20	8	18
ADRB1	2.25	0.00639	0.165	0.13	5.4	21.4	4.56e-05	2.19	LV	CELLSTATES	vCM1.1	control_RBM20	8	18
MLXIPL	2.25	0.0472	0.0253	0.00937	2.81	11.5	0.00169	1.33	LV	CELLSTATES	vCM1.1	control_RBM20	8	18
RPS15A	2.25	0.0226	0.053	0.0409	3.79	15	0.000425	1.65	LV	CELLSTATES	vCM1.1	control_RBM20	8	18
AP001372.1	2.24	0.0434	0.038	0.0492	3.4	11.9	0.00143	1.36	LV	CELLSTATES	vCM1.1	control_RBM20	8	18
KLKB1	2.22	0.033	0.06	0.0237	3.85	13.2	0.000845	1.48	LV	CELLSTATES	vCM1.1	control_RBM20	8	18
LINC00616	2.22	0.0471	0.0422	0.0808	3.58	11.5	0.00167	1.33	LV	CELLSTATES	vCM1.1	control_RBM20	8	18
SMCO1	2.21	0.0146	0.0623	0.0182	3.96	17	0.000203	1.83	LV	CELLSTATES	vCM1.1	control_RBM20	8	18
ATP2C2	2.2	0.0297	0.0379	0.0373	3.46	13.7	0.000698	1.53	LV	CELLSTATES	vCM1.1	control_RBM20	8	18
PIEZO2	2.18	0.0346	0.0204	0.0136	2.69	13	0.000929	1.46	LV	CELLSTATES	vCM1.1	control_RBM20	8	18
MKRN3	2.17	0.0386	0.0578	0.035	3.92	12.5	0.00113	1.41	LV	CELLSTATES	vCM1.1	control_RBM20	8	18
NGF	2.17	0.033	0.0304	0.00552	3.11	13.2	0.000847	1.48	LV	CELLSTATES	vCM1.1	control_RBM20	8	18
AC025419.1	2.15	0.0131	0.0788	0.0317	4.13	17.6	0.000164	1.88	LV	CELLSTATES	vCM1.1	control_RBM20	8	18
AC022034.2	2.14	0.000248	0.93	0.456	7.6	44.4	8.47e-08	3.6	LV	CELLSTATES	vCM1.1	control_RBM20	8	18
NFE2L3	2.14	7.68e-05	0.373	0.153	6.23	52.5	1.43e-08	4.11	LV	CELLSTATES	vCM1.1	control_RBM20	8	18
GPC5	2.13	0.00521	0.5	0.203	6.54	22.5	3.2e-05	2.28	LV	CELLSTATES	vCM1.1	control_RBM20	8	18
GPC6	2.11	0.000643	0.107	0.026	4.65	33.9	1.14e-06	3.19	LV	CELLSTATES	vCM1.1	control_RBM20	8	18
SCN1A	2.09	0.05	0.0351	0.012	3.24	11.2	0.00193	1.3	LV	CELLSTATES	vCM1.1	control_RBM20	8	18
A2M	2.08	0.0212	0.414	0.265	6.67	15.3	0.000383	1.67	LV	CELLSTATES	vCM1.1	control_RBM20	8	18
IL1RAPL2	2.07	0.0101	0.114	0.104	4.89	18.9	0.000106	2	LV	CELLSTATES	vCM1.1	control_RBM20	8	18
AP003181.1	2.06	0.0123	0.0343	0.0223	3.24	17.9	0.00015	1.91	LV	CELLSTATES	vCM1.1	control_RBM20	8	18
AC106744.1	2.05	0.044	0.0325	0.0265	3.19	11.8	0.00147	1.36	LV	CELLSTATES	vCM1.1	control_RBM20	8	18
LINC02398	2.04	0.000564	0.202	0.135	5.5	34.7	9.2e-07	3.25	LV	CELLSTATES	vCM1.1	control_RBM20	8	18
OPCML	2.04	0.0434	0.0633	0.0458	4.15	11.9	0.00144	1.36	LV	CELLSTATES	vCM1.1	control_RBM20	8	18
SMIM35	2	0.0198	0.0392	0.0451	3.41	15.7	0.000334	1.7	LV	CELLSTATES	vCM1.1	control_RBM20	8	18
ACMSD	1.98	0.0413	0.0276	0.0112	2.94	12.2	0.00126	1.38	LV	CELLSTATES	vCM1.1	control_RBM20	8	18
GLRA1	1.98	0.0144	0.0541	0.0442	3.76	17.2	0.000193	1.84	LV	CELLSTATES	vCM1.1	control_RBM20	8	18
LINC01482	1.98	0.0345	0.0697	0.0297	4.12	13	0.000916	1.46	LV	CELLSTATES	vCM1.1	control_RBM20	8	18
AL451069.1	1.97	0.00811	0.106	0.0414	4.6	20.2	6.87e-05	2.09	LV	CELLSTATES	vCM1.1	control_RBM20	8	18
B3GAT2	1.96	0.0492	0.133	0.0927	5.11	11.3	0.00186	1.31	LV	CELLSTATES	vCM1.1	control_RBM20	8	18
SPDYE2	1.96	0.0369	0.574	0.405	7.09	12.7	0.00102	1.43	LV	CELLSTATES	vCM1.1	control_RBM20	8	18
TMEM163	1.96	0.021	0.0302	0.0277	3.04	15.4	0.000367	1.68	LV	CELLSTATES	vCM1.1	control_RBM20	8	18
AC109466.1	1.94	0.0415	0.0263	0.0272	2.88	12.2	0.00128	1.38	LV	CELLSTATES	vCM1.1	control_RBM20	8	18
RUNX1	1.94	0.0402	0.11	0.0817	4.85	12.3	0.00121	1.4	LV	CELLSTATES	vCM1.1	control_RBM20	8	18
PCOLCE	1.92	0.0217	0.0357	0.0261	3.21	15.2	0.000401	1.66	LV	CELLSTATES	vCM1.1	control_RBM20	8	18
AC016650.1	1.91	0.00204	0.207	0.0917	5.4	27.5	6.8e-06	2.69	LV	CELLSTATES	vCM1.1	control_RBM20	8	18
AC046158.1	1.9	0.0326	0.0516	0.0245	3.74	13.3	0.000829	1.49	LV	CELLSTATES	vCM1.1	control_RBM20	8	18
AC136604.2	1.9	0.0146	0.0944	0.0774	4.63	17.1	0.0002	1.84	LV	CELLSTATES	vCM1.1	control_RBM20	8	18
PPP1R3C	1.9	0.0492	0.636	0.507	7.3	11.3	0.00186	1.31	LV	CELLSTATES	vCM1.1	control_RBM20	8	18
AC020687.1	1.88	0.00471	0.0911	0.0277	4.46	23.1	2.63e-05	2.33	LV	CELLSTATES	vCM1.1	control_RBM20	8	18
ARHGAP15	1.87	0.0492	0.0558	0.0572	3.97	11.3	0.00185	1.31	LV	CELLSTATES	vCM1.1	control_RBM20	8	18
CCNT2-AS1	1.87	0.0114	0.061	0.0205	3.86	18.2	0.000133	1.94	LV	CELLSTATES	vCM1.1	control_RBM20	8	18
GAS6-AS1	1.86	0.0139	0.118	0.0599	4.77	17.4	0.000176	1.86	LV	CELLSTATES	vCM1.1	control_RBM20	8	18
AL031280.1	1.82	0.00414	0.0837	0.0546	4.24	23.8	2.11e-05	2.38	LV	CELLSTATES	vCM1.1	control_RBM20	8	18
BOLA3	1.8	0.0155	0.074	0.033	4.15	16.7	0.000229	1.81	LV	CELLSTATES	vCM1.1	control_RBM20	8	18
CASC15	1.8	0.0418	0.0626	0.0486	4.04	12.1	0.00132	1.38	LV	CELLSTATES	vCM1.1	control_RBM20	8	18
TNFAIP8	1.8	0.011	0.0942	0.0829	4.47	18.5	0.00012	1.96	LV	CELLSTATES	vCM1.1	control_RBM20	8	18
AC100872.1	1.78	0.0496	0.09	0.0442	4.36	11.2	0.0019	1.3	LV	CELLSTATES	vCM1.1	control_RBM20	8	18
COCH	1.78	0.0095	0.113	0.117	4.81	19.1	9.78e-05	2.02	LV	CELLSTATES	vCM1.1	control_RBM20	8	18
CDH4	1.77	0.0331	0.0406	0.046	3.41	13.2	0.000854	1.48	LV	CELLSTATES	vCM1.1	control_RBM20	8	18
RPL13A	1.76	0.0315	0.141	0.165	5.2	13.5	0.000772	1.5	LV	CELLSTATES	vCM1.1	control_RBM20	8	18
USP39	1.76	0.0141	0.422	0.328	6.75	17.3	0.000187	1.85	LV	CELLSTATES	vCM1.1	control_RBM20	8	18
AC018512.1	1.74	0.0492	0.021	0.00823	2.62	11.3	0.00184	1.31	LV	CELLSTATES	vCM1.1	control_RBM20	8	18
PRELID2	1.73	0.043	0.953	0.327	7.68	12	0.0014	1.37	LV	CELLSTATES	vCM1.1	control_RBM20	8	18
NFXL1	1.7	0.0442	0.103	0.063	4.57	11.8	0.00148	1.36	LV	CELLSTATES	vCM1.1	control_RBM20	8	18
LIN54	1.69	0.00346	0.0739	0.0499	4.06	24.9	1.49e-05	2.46	LV	CELLSTATES	vCM1.1	control_RBM20	8	18
UQCRB	1.69	0.0492	0.339	0.241	6.35	11.2	0.00187	1.31	LV	CELLSTATES	vCM1.1	control_RBM20	8	18
SLC35F1	1.68	0.00729	0.178	0.144	5.41	20.6	5.86e-05	2.14	LV	CELLSTATES	vCM1.1	control_RBM20	8	18
AC018797.2	1.67	0.0232	0.0487	0.0395	3.52	14.9	0.000444	1.63	LV	CELLSTATES	vCM1.1	control_RBM20	8	18
AC025165.2	1.67	0.00991	0.06	0.0581	3.87	18.9	0.000104	2	LV	CELLSTATES	vCM1.1	control_RBM20	8	18
C15orf53	1.67	0.0262	0.0583	0.0575	3.83	14.3	0.000554	1.58	LV	CELLSTATES	vCM1.1	control_RBM20	8	18
STEAP2	1.65	0.0401	0.0544	0.0316	3.86	12.3	0.00121	1.4	LV	CELLSTATES	vCM1.1	control_RBM20	8	18
AL845331.2	1.64	0.0382	0.18	0.0936	5.51	12.5	0.0011	1.42	LV	CELLSTATES	vCM1.1	control_RBM20	8	18
LINC01550	1.64	0.0158	0.0971	0.0623	4.62	16.6	0.000239	1.8	LV	CELLSTATES	vCM1.1	control_RBM20	8	18
AHR	1.62	0.0347	0.0374	0.0166	3.24	13	0.000938	1.46	LV	CELLSTATES	vCM1.1	control_RBM20	8	18
CDH18	1.62	0.0496	0.0584	0.0722	3.88	11.2	0.0019	1.3	LV	CELLSTATES	vCM1.1	control_RBM20	8	18
GJA1	1.62	0.0141	0.201	0.0918	5.48	17.3	0.000184	1.85	LV	CELLSTATES	vCM1.1	control_RBM20	8	18
GPNMB	1.61	0.00571	0.172	0.122	5.25	21.9	3.8e-05	2.24	LV	CELLSTATES	vCM1.1	control_RBM20	8	18
ROBO1	1.6	0.0213	0.0561	0.0757	3.96	15.3	0.000389	1.67	LV	CELLSTATES	vCM1.1	control_RBM20	8	18
SPDYE16	1.6	0.0279	0.107	0.105	4.74	14	0.000614	1.55	LV	CELLSTATES	vCM1.1	control_RBM20	8	18
LGALS3BP	1.59	0.0262	0.113	0.0872	4.85	14.3	0.000554	1.58	LV	CELLSTATES	vCM1.1	control_RBM20	8	18
IDH2	1.58	0.000269	0.773	0.479	7.41	42.8	1.22e-07	3.57	LV	CELLSTATES	vCM1.1	control_RBM20	8	18
NDUFA1	1.58	0.0289	0.186	0.157	5.54	13.8	0.000663	1.54	LV	CELLSTATES	vCM1.1	control_RBM20	8	18
S100A10	1.58	0.043	0.0741	0.0491	4.17	12	0.00139	1.37	LV	CELLSTATES	vCM1.1	control_RBM20	8	18
BMS1P14	1.57	0.0236	0.229	0.107	5.75	14.7	0.000477	1.63	LV	CELLSTATES	vCM1.1	control_RBM20	8	18
CEP85L	1.56	0.00652	0.595	0.374	7.08	21.3	4.71e-05	2.19	LV	CELLSTATES	vCM1.1	control_RBM20	8	18
TXN	1.55	0.0418	0.043	0.0489	3.5	12.1	0.00132	1.38	LV	CELLSTATES	vCM1.1	control_RBM20	8	18
TENT5A	1.54	0.00571	1.81	1.02	8.49	21.9	3.81e-05	2.24	LV	CELLSTATES	vCM1.1	control_RBM20	8	18
ZGRF1	1.54	0.0481	0.0394	0.0213	3.42	11.4	0.00174	1.32	LV	CELLSTATES	vCM1.1	control_RBM20	8	18
CTNNA2	1.53	0.0279	0.0514	0.0585	3.8	14	0.000616	1.55	LV	CELLSTATES	vCM1.1	control_RBM20	8	18
KLF6	1.52	0.0492	0.247	0.27	5.93	11.3	0.00183	1.31	LV	CELLSTATES	vCM1.1	control_RBM20	8	18
RFC3	1.5	0.00571	0.212	0.142	5.55	22	3.78e-05	2.24	LV	CELLSTATES	vCM1.1	control_RBM20	8	18
C8orf34	1.49	0.0251	0.181	0.201	5.49	14.5	0.000513	1.6	LV	CELLSTATES	vCM1.1	control_RBM20	8	18
AC093206.1	1.48	0.0488	0.0459	0.0189	3.57	11.4	0.00178	1.31	LV	CELLSTATES	vCM1.1	control_RBM20	8	18
AC011447.3	1.47	0.0319	0.0856	0.0776	4.41	13.4	0.000793	1.5	LV	CELLSTATES	vCM1.1	control_RBM20	8	18
GLI3	1.47	0.032	0.0664	0.0537	4	13.4	0.000798	1.5	LV	CELLSTATES	vCM1.1	control_RBM20	8	18
LINC02334	1.47	0.000436	0.465	0.346	6.72	36.9	5.19e-07	3.36	LV	CELLSTATES	vCM1.1	control_RBM20	8	18
TIRAP	1.47	0.0204	0.0449	0.027	3.46	15.6	0.000345	1.69	LV	CELLSTATES	vCM1.1	control_RBM20	8	18
AC113414.1	1.46	0.0236	0.375	0.283	6.35	14.7	0.000473	1.63	LV	CELLSTATES	vCM1.1	control_RBM20	8	18
GPC1	1.46	0.0233	0.0939	0.0683	4.46	14.8	0.000458	1.63	LV	CELLSTATES	vCM1.1	control_RBM20	8	18
RPLP0	1.46	0.00522	0.168	0.131	5.28	22.4	3.27e-05	2.28	LV	CELLSTATES	vCM1.1	control_RBM20	8	18
STXBP6	1.46	0.000436	0.778	0.577	7.41	36.4	5.91e-07	3.36	LV	CELLSTATES	vCM1.1	control_RBM20	8	18
AC013652.1	1.44	0.0472	0.118	0.111	4.73	11.5	0.00169	1.33	LV	CELLSTATES	vCM1.1	control_RBM20	8	18
KIAA1257	1.44	0.0472	0.0613	0.0528	3.93	11.5	0.00168	1.33	LV	CELLSTATES	vCM1.1	control_RBM20	8	18
DTD1	1.42	0.0355	0.0381	0.0563	3.36	12.9	0.00097	1.45	LV	CELLSTATES	vCM1.1	control_RBM20	8	18
PDE4B	1.42	0.0492	0.281	0.207	5.96	11.3	0.00183	1.31	LV	CELLSTATES	vCM1.1	control_RBM20	8	18
TMEM258	1.42	0.0239	0.0625	0.044	4	14.7	0.000485	1.62	LV	CELLSTATES	vCM1.1	control_RBM20	8	18
ARAF	1.41	0.0492	0.0663	0.0375	4.13	11.3	0.00182	1.31	LV	CELLSTATES	vCM1.1	control_RBM20	8	18
FAR2	1.41	0.0122	0.408	0.37	6.51	17.9	0.000147	1.91	LV	CELLSTATES	vCM1.1	control_RBM20	8	18
GRB14	1.4	0.0482	0.169	0.0647	5.3	11.4	0.00175	1.32	LV	CELLSTATES	vCM1.1	control_RBM20	8	18
INTS12	1.4	0.00571	0.101	0.148	4.61	22	3.7e-05	2.24	LV	CELLSTATES	vCM1.1	control_RBM20	8	18
KCNMB3	1.4	0.0306	0.0516	0.0436	3.65	13.6	0.000731	1.51	LV	CELLSTATES	vCM1.1	control_RBM20	8	18
LINC00685	1.4	0.0424	0.102	0.0933	4.64	12	0.00136	1.37	LV	CELLSTATES	vCM1.1	control_RBM20	8	18
XRCC4	1.38	0.0301	0.172	0.122	5.13	13.7	0.000712	1.52	LV	CELLSTATES	vCM1.1	control_RBM20	8	18
LINC01936	1.37	0.0461	0.232	0.18	5.66	11.6	0.00159	1.34	LV	CELLSTATES	vCM1.1	control_RBM20	8	18
GRM8	1.35	0.0454	0.252	0.149	5.66	11.7	0.00156	1.34	LV	CELLSTATES	vCM1.1	control_RBM20	8	18
AC008691.1	1.33	0.0308	0.0529	0.0448	3.8	13.6	0.000744	1.51	LV	CELLSTATES	vCM1.1	control_RBM20	8	18
ITGA3	1.32	0.0212	0.169	0.132	5.26	15.3	0.000383	1.67	LV	CELLSTATES	vCM1.1	control_RBM20	8	18
KCNAB1	1.32	0.0117	0.113	0.106	4.77	18.1	0.000138	1.93	LV	CELLSTATES	vCM1.1	control_RBM20	8	18
ADGRL3-AS1	1.3	0.0141	0.412	0.37	6.53	17.3	0.000182	1.85	LV	CELLSTATES	vCM1.1	control_RBM20	8	18
PKIA	1.29	0.00896	0.432	0.411	6.68	19.4	8.79e-05	2.05	LV	CELLSTATES	vCM1.1	control_RBM20	8	18
CNTNAP3	1.28	0.0434	0.19	0.145	5.43	11.9	0.00144	1.36	LV	CELLSTATES	vCM1.1	control_RBM20	8	18
COMTD1	1.28	0.0185	0.134	0.165	4.98	16	0.000297	1.73	LV	CELLSTATES	vCM1.1	control_RBM20	8	18
DNAH3	1.27	0.0297	0.121	0.121	4.9	13.7	0.0007	1.53	LV	CELLSTATES	vCM1.1	control_RBM20	8	18
FGF14	1.26	0.0236	0.322	0.276	6.19	14.7	0.000471	1.63	LV	CELLSTATES	vCM1.1	control_RBM20	8	18
HRH2	1.26	0.00449	0.287	0.187	5.94	23.3	2.45e-05	2.35	LV	CELLSTATES	vCM1.1	control_RBM20	8	18
SPATA5	1.24	0.00696	0.186	0.14	5.41	20.9	5.41e-05	2.16	LV	CELLSTATES	vCM1.1	control_RBM20	8	18
ZCWPW1	1.24	0.043	0.0526	0.0378	3.7	11.9	0.00141	1.37	LV	CELLSTATES	vCM1.1	control_RBM20	8	18
LBH	1.23	0.0262	0.412	0.321	6.46	14.3	0.000553	1.58	LV	CELLSTATES	vCM1.1	control_RBM20	8	18
NRG4	1.23	0.0498	0.0484	0.0841	3.66	11.2	0.00192	1.3	LV	CELLSTATES	vCM1.1	control_RBM20	8	18
PARM1	1.23	0.0216	0.165	0.151	5.26	15.2	0.000398	1.67	LV	CELLSTATES	vCM1.1	control_RBM20	8	18
PGAM2	1.23	0.0376	0.277	0.199	5.97	12.7	0.00106	1.42	LV	CELLSTATES	vCM1.1	control_RBM20	8	18
SPHKAP	1.22	0.0222	1.84	1.49	8.72	15.1	0.000415	1.65	LV	CELLSTATES	vCM1.1	control_RBM20	8	18
TMEM220	1.22	0.00303	0.186	0.137	5.42	25.5	1.26e-05	2.52	LV	CELLSTATES	vCM1.1	control_RBM20	8	18
ATP5PF	1.21	0.0348	0.388	0.37	6.51	12.9	0.000942	1.46	LV	CELLSTATES	vCM1.1	control_RBM20	8	18
PPP1R1C	1.21	0.0163	0.739	0.478	7.33	16.5	0.000247	1.79	LV	CELLSTATES	vCM1.1	control_RBM20	8	18
SPDYE5	1.21	0.0151	0.191	0.2	5.57	16.9	0.000217	1.82	LV	CELLSTATES	vCM1.1	control_RBM20	8	18
TRMT9B	1.21	0.0367	0.203	0.17	5.58	12.8	0.00101	1.44	LV	CELLSTATES	vCM1.1	control_RBM20	8	18
APOBEC2	1.2	0.0438	0.176	0.147	5.42	11.8	0.00146	1.36	LV	CELLSTATES	vCM1.1	control_RBM20	8	18
TRAM1	1.19	0.0105	0.0764	0.0703	4.29	18.7	0.000112	1.98	LV	CELLSTATES	vCM1.1	control_RBM20	8	18
ATP5IF1	1.18	0.0395	0.4	0.34	6.58	12.4	0.00118	1.4	LV	CELLSTATES	vCM1.1	control_RBM20	8	18
AP1S2	1.17	0.0285	0.367	0.337	6.42	13.9	0.000642	1.55	LV	CELLSTATES	vCM1.1	control_RBM20	8	18
C4orf19	1.17	0.0418	0.0847	0.0892	4.3	12.1	0.0013	1.38	LV	CELLSTATES	vCM1.1	control_RBM20	8	18
ISOC1	1.17	0.0151	0.129	0.117	4.91	16.8	0.000222	1.82	LV	CELLSTATES	vCM1.1	control_RBM20	8	18
PTDSS1	1.17	0.0192	0.307	0.359	6.22	15.8	0.000317	1.72	LV	CELLSTATES	vCM1.1	control_RBM20	8	18
INO80D	1.15	0.0196	0.35	0.376	6.44	15.7	0.000328	1.71	LV	CELLSTATES	vCM1.1	control_RBM20	8	18
RUVBL1	1.15	0.0262	0.187	0.24	5.52	14.3	0.000552	1.58	LV	CELLSTATES	vCM1.1	control_RBM20	8	18
TMEM192	1.15	0.0226	0.108	0.115	4.65	15	0.000428	1.65	LV	CELLSTATES	vCM1.1	control_RBM20	8	18
NDUFB6	1.12	0.0216	0.153	0.154	5.2	15.2	0.000395	1.67	LV	CELLSTATES	vCM1.1	control_RBM20	8	18
SEMA3C	1.09	0.0107	0.514	0.394	6.78	18.7	0.000115	1.97	LV	CELLSTATES	vCM1.1	control_RBM20	8	18
AC097376.2	1.08	0.0303	0.188	0.146	5.45	13.6	0.000718	1.52	LV	CELLSTATES	vCM1.1	control_RBM20	8	18
FRMD4A	1.08	0.0174	0.387	0.337	6.49	16.3	0.000269	1.76	LV	CELLSTATES	vCM1.1	control_RBM20	8	18
NAA15	1.08	0.0067	0.212	0.198	5.62	21.1	4.96e-05	2.17	LV	CELLSTATES	vCM1.1	control_RBM20	8	18
RMI1	1.08	0.0429	0.0869	0.0798	4.39	12	0.00138	1.37	LV	CELLSTATES	vCM1.1	control_RBM20	8	18
CSRP3	1.07	0.0319	1.11	1.12	7.91	13.4	0.000792	1.5	LV	CELLSTATES	vCM1.1	control_RBM20	8	18
MFHAS1	1.07	0.0279	0.209	0.238	5.66	14	0.000618	1.55	LV	CELLSTATES	vCM1.1	control_RBM20	8	18
RUNX1T1	1.07	0.00815	0.677	0.734	7.31	19.9	7.43e-05	2.09	LV	CELLSTATES	vCM1.1	control_RBM20	8	18
SH3KBP1	1.07	0.0162	0.249	0.235	5.87	16.5	0.000246	1.79	LV	CELLSTATES	vCM1.1	control_RBM20	8	18
TMTC3	1.07	0.0488	0.0569	0.0406	3.79	11.4	0.00179	1.31	LV	CELLSTATES	vCM1.1	control_RBM20	8	18
CXADR	1.06	0.0172	0.208	0.151	5.57	16.3	0.000262	1.77	LV	CELLSTATES	vCM1.1	control_RBM20	8	18
GAREM1	1.05	0.0151	0.667	0.522	7.21	16.8	0.00022	1.82	LV	CELLSTATES	vCM1.1	control_RBM20	8	18
PKP4	1.05	0.0157	0.331	0.263	6.25	16.6	0.000234	1.8	LV	CELLSTATES	vCM1.1	control_RBM20	8	18
RAPGEFL1	1.05	0.0405	0.0892	0.124	4.49	12.3	0.00123	1.39	LV	CELLSTATES	vCM1.1	control_RBM20	8	18
HEY2	1.04	0.0472	0.288	0.237	6	11.5	0.00169	1.33	LV	CELLSTATES	vCM1.1	control_RBM20	8	18
TRDN-AS1	1.04	0.0305	5.76	5.31	10.3	13.6	0.000725	1.52	LV	CELLSTATES	vCM1.1	control_RBM20	8	18
KLHL8	1.03	0.032	0.0868	0.079	4.4	13.4	0.000802	1.49	LV	CELLSTATES	vCM1.1	control_RBM20	8	18
RAP1GDS1	1.03	0.015	0.274	0.311	6.02	16.9	0.000212	1.82	LV	CELLSTATES	vCM1.1	control_RBM20	8	18
COX7C	1.02	0.0254	0.382	0.373	6.48	14.4	0.000527	1.59	LV	CELLSTATES	vCM1.1	control_RBM20	8	18
POT1-AS1	1.02	0.0207	0.18	0.151	5.43	15.5	0.000354	1.68	LV	CELLSTATES	vCM1.1	control_RBM20	8	18
AC009318.1	1	0.0308	0.245	0.216	5.82	13.5	0.000745	1.51	LV	CELLSTATES	vCM1.1	control_RBM20	8	18
TBX20	1	0.0285	1.2	1.1	8.04	13.9	0.000648	1.55	LV	CELLSTATES	vCM1.1	control_RBM20	8	18
AC027018.1	0.994	0.0119	0.467	0.527	6.73	18	0.000142	1.92	LV	CELLSTATES	vCM1.1	control_RBM20	8	18
BZW2	0.991	0.0268	0.633	0.78	7.23	14.2	0.000573	1.57	LV	CELLSTATES	vCM1.1	control_RBM20	8	18
C1S	0.978	0.042	0.188	0.234	5.46	12.1	0.00133	1.38	LV	CELLSTATES	vCM1.1	control_RBM20	8	18
TUSC3	0.978	0.0151	0.238	0.235	5.77	16.9	0.000214	1.82	LV	CELLSTATES	vCM1.1	control_RBM20	8	18
SMYD1	0.968	0.0192	1.26	1.09	8.14	15.8	0.00032	1.72	LV	CELLSTATES	vCM1.1	control_RBM20	8	18
CLOCK	0.965	0.0346	0.262	0.349	5.94	13	0.000931	1.46	LV	CELLSTATES	vCM1.1	control_RBM20	8	18
FAM20A	0.963	0.0254	0.243	0.251	5.78	14.5	0.000527	1.59	LV	CELLSTATES	vCM1.1	control_RBM20	8	18
IGFBP7	0.962	0.0492	0.668	0.669	7.29	11.3	0.00184	1.31	LV	CELLSTATES	vCM1.1	control_RBM20	8	18
FGFR1	0.953	0.0496	0.386	0.409	6.47	11.2	0.0019	1.3	LV	CELLSTATES	vCM1.1	control_RBM20	8	18
TMEM65	0.951	0.0391	1.41	1.19	8.27	12.4	0.00116	1.41	LV	CELLSTATES	vCM1.1	control_RBM20	8	18
WWOX	0.951	0.0418	1.41	1.23	8.32	12.1	0.00132	1.38	LV	CELLSTATES	vCM1.1	control_RBM20	8	18
VIPR2	0.95	0.0413	0.68	0.472	7.18	12.2	0.00126	1.38	LV	CELLSTATES	vCM1.1	control_RBM20	8	18
AC092839.1	0.947	0.0349	0.413	0.418	6.51	12.9	0.000951	1.46	LV	CELLSTATES	vCM1.1	control_RBM20	8	18
PKP2	0.946	0.0402	2.53	2.9	9.24	12.3	0.00122	1.4	LV	CELLSTATES	vCM1.1	control_RBM20	8	18
EIF4E	0.943	0.0372	0.168	0.163	5.27	12.7	0.00103	1.43	LV	CELLSTATES	vCM1.1	control_RBM20	8	18
BLVRB	0.942	0.0182	0.19	0.15	5.44	16.1	0.000289	1.74	LV	CELLSTATES	vCM1.1	control_RBM20	8	18
ANGPT2	0.938	0.0377	0.257	0.362	5.92	12.6	0.00107	1.42	LV	CELLSTATES	vCM1.1	control_RBM20	8	18
SSR3	0.937	0.0442	0.166	0.195	5.24	11.8	0.00148	1.36	LV	CELLSTATES	vCM1.1	control_RBM20	8	18
LCORL	0.933	0.0381	0.17	0.223	5.38	12.6	0.0011	1.42	LV	CELLSTATES	vCM1.1	control_RBM20	8	18
METTL5	0.918	0.0446	0.0776	0.0723	4.3	11.8	0.00151	1.35	LV	CELLSTATES	vCM1.1	control_RBM20	8	18
NR3C2	0.913	0.0315	0.728	0.688	7.37	13.5	0.000773	1.5	LV	CELLSTATES	vCM1.1	control_RBM20	8	18
ORC4	0.906	0.00679	0.253	0.252	5.86	21.1	5.09e-05	2.17	LV	CELLSTATES	vCM1.1	control_RBM20	8	18
ZCCHC10	0.899	0.0233	0.119	0.129	4.84	14.8	0.000457	1.63	LV	CELLSTATES	vCM1.1	control_RBM20	8	18
FAM160A1	0.886	0.0488	0.444	0.446	6.69	11.4	0.00179	1.31	LV	CELLSTATES	vCM1.1	control_RBM20	8	18
FIGN	0.869	0.0207	0.604	0.622	7.13	15.5	0.000355	1.68	LV	CELLSTATES	vCM1.1	control_RBM20	8	18
AC011369.1	0.866	0.0375	0.925	0.713	7.67	12.7	0.00105	1.43	LV	CELLSTATES	vCM1.1	control_RBM20	8	18
RSU1	0.843	0.0488	0.384	0.432	6.51	11.3	0.00179	1.31	LV	CELLSTATES	vCM1.1	control_RBM20	8	18
RBM4B	0.838	0.0418	0.279	0.247	5.98	12.1	0.00132	1.38	LV	CELLSTATES	vCM1.1	control_RBM20	8	18
SCAI	0.835	0.00811	0.21	0.224	5.63	20.1	7.07e-05	2.09	LV	CELLSTATES	vCM1.1	control_RBM20	8	18
AC005358.1	0.825	0.0489	0.954	0.931	7.75	11.3	0.0018	1.31	LV	CELLSTATES	vCM1.1	control_RBM20	8	18
RNGTT	0.813	0.0429	0.188	0.21	5.42	12	0.00138	1.37	LV	CELLSTATES	vCM1.1	control_RBM20	8	18
ARFIP1	0.81	0.0398	0.125	0.116	4.86	12.4	0.00119	1.4	LV	CELLSTATES	vCM1.1	control_RBM20	8	18
RAB2A	0.801	0.0377	0.454	0.524	6.75	12.6	0.00107	1.42	LV	CELLSTATES	vCM1.1	control_RBM20	8	18
GNAI3	0.799	0.0319	0.334	0.278	6.23	13.4	0.00079	1.5	LV	CELLSTATES	vCM1.1	control_RBM20	8	18
SNX14	0.799	0.0492	0.165	0.197	5.31	11.3	0.00185	1.31	LV	CELLSTATES	vCM1.1	control_RBM20	8	18
GFM1	0.797	0.0446	0.164	0.172	5.34	11.8	0.00151	1.35	LV	CELLSTATES	vCM1.1	control_RBM20	8	18
XIAP	0.787	0.0267	0.201	0.268	5.63	14.3	0.000567	1.57	LV	CELLSTATES	vCM1.1	control_RBM20	8	18
AFF1	0.781	0.0393	0.653	0.925	7.29	12.4	0.00117	1.41	LV	CELLSTATES	vCM1.1	control_RBM20	8	18
ELF2	0.776	0.0466	0.648	0.714	7.18	11.6	0.00163	1.33	LV	CELLSTATES	vCM1.1	control_RBM20	8	18
CRYL1	0.77	0.0233	0.11	0.157	4.74	14.9	0.00045	1.63	LV	CELLSTATES	vCM1.1	control_RBM20	8	18
LARP1B	0.768	0.0235	0.319	0.365	6.17	14.8	0.000466	1.63	LV	CELLSTATES	vCM1.1	control_RBM20	8	18
ITFG2	0.758	0.0197	0.244	0.278	5.9	15.7	0.000331	1.7	LV	CELLSTATES	vCM1.1	control_RBM20	8	18
SHARPIN	0.752	0.0372	0.112	0.135	4.82	12.7	0.00104	1.43	LV	CELLSTATES	vCM1.1	control_RBM20	8	18
MSRB3	0.738	0.0481	1.71	1.74	8.59	11.4	0.00174	1.32	LV	CELLSTATES	vCM1.1	control_RBM20	8	18
MTUS2	0.733	0.0377	1.91	2.2	8.82	12.6	0.00107	1.42	LV	CELLSTATES	vCM1.1	control_RBM20	8	18
ME1	0.724	0.036	0.204	0.192	5.59	12.8	0.000986	1.44	LV	CELLSTATES	vCM1.1	control_RBM20	8	18
ADAM23	0.712	0.043	0.826	0.865	7.55	12	0.00139	1.37	LV	CELLSTATES	vCM1.1	control_RBM20	8	18
SLC30A9	0.705	0.0343	0.271	0.308	5.99	13.1	0.000902	1.46	LV	CELLSTATES	vCM1.1	control_RBM20	8	18
SMAP1	0.705	0.0466	0.398	0.441	6.54	11.6	0.00162	1.33	LV	CELLSTATES	vCM1.1	control_RBM20	8	18
BCL11A	0.701	0.0345	0.453	0.518	6.74	13	0.000919	1.46	LV	CELLSTATES	vCM1.1	control_RBM20	8	18
ANKRD17	0.698	0.0418	1.02	1.39	7.92	12.1	0.00131	1.38	LV	CELLSTATES	vCM1.1	control_RBM20	8	18
LRBA	0.692	0.0272	0.706	0.851	7.38	14.2	0.000581	1.57	LV	CELLSTATES	vCM1.1	control_RBM20	8	18
ZNF292	0.637	0.0496	0.559	0.704	7.05	11.2	0.00189	1.3	LV	CELLSTATES	vCM1.1	control_RBM20	8	18

## Sheet: control_TTN
Gene	logFC	FDR	mean_exp_control	mean_exp_genotype	logCPM	F	PValue	FDR_plot	Region	annotation_level	cell_state	comparison	Observations_genotype	Observations_reference
ELF3	5.64	0.00934	0.0677	0.0029	3.52	16.3	0.000234	2.03	LV	CELLSTATES	vCM1.1	control_TTN	12	18
PLA2G2A	4.63	0.00176	0.0568	0.00434	3.63	24.9	1.21e-05	2.76	LV	CELLSTATES	vCM1.1	control_TTN	12	18
NR4A3	4.16	0.0015	0.254	0.0344	5.4	25.8	9.04e-06	2.82	LV	CELLSTATES	vCM1.1	control_TTN	12	18
CCL2	4.09	0.00057	0.02	0.000424	2.37	31.4	1.65e-06	3.24	LV	CELLSTATES	vCM1.1	control_TTN	12	18
ADH1B	3.85	0.00348	0.0316	0.00391	2.86	21.2	4.13e-05	2.46	LV	CELLSTATES	vCM1.1	control_TTN	12	18
APOD	3.79	0.00256	0.409	0.0496	6.34	22.8	2.35e-05	2.59	LV	CELLSTATES	vCM1.1	control_TTN	12	18
FOS	3.64	0.0103	0.0878	0.0147	4.09	15.9	0.000276	1.99	LV	CELLSTATES	vCM1.1	control_TTN	12	18
CHRDL2	3.48	0.0023	0.013	0.00228	1.99	23.5	1.88e-05	2.64	LV	CELLSTATES	vCM1.1	control_TTN	12	18
SERPINE1	3.31	0.00622	0.0598	0.00656	2.8	18.2	0.000117	2.21	LV	CELLSTATES	vCM1.1	control_TTN	12	18
AC107068.2	3.21	0.000367	0.485	0.0924	6.72	33.7	8.6e-07	3.44	LV	CELLSTATES	vCM1.1	control_TTN	12	18
SH3BGRL3	3.18	0.00934	0.0292	0.00531	2.73	16.3	0.000234	2.03	LV	CELLSTATES	vCM1.1	control_TTN	12	18
KCNK3	2.93	0.00535	0.0136	0.00197	1.76	19	8.89e-05	2.27	LV	CELLSTATES	vCM1.1	control_TTN	12	18
NR4A1	2.85	0.00471	0.381	0.11	6.19	19.5	7.4e-05	2.33	LV	CELLSTATES	vCM1.1	control_TTN	12	18
GRXCR2	2.82	0.00311	0.421	0.0779	6.35	21.7	3.41e-05	2.51	LV	CELLSTATES	vCM1.1	control_TTN	12	18
HSPB1	2.8	0.00348	0.839	0.354	7.59	21.2	4.01e-05	2.46	LV	CELLSTATES	vCM1.1	control_TTN	12	18
AC010096.1	2.79	0.0165	0.029	0.00527	2.42	13.9	0.000591	1.78	LV	CELLSTATES	vCM1.1	control_TTN	12	18
AC103591.3	2.77	0.0389	0.0182	0.00227	2.28	10.3	0.00259	1.41	LV	CELLSTATES	vCM1.1	control_TTN	12	18
FAM43A	2.76	0.00663	0.0578	0.0211	3.49	17.8	0.000137	2.18	LV	CELLSTATES	vCM1.1	control_TTN	12	18
SERPING1	2.73	0.0128	0.0384	0.0144	3.11	15	0.000389	1.89	LV	CELLSTATES	vCM1.1	control_TTN	12	18
MCTP2	2.72	0.0031	0.113	0.0185	4.42	21.9	3.26e-05	2.51	LV	CELLSTATES	vCM1.1	control_TTN	12	18
GPX3	2.66	0.00519	0.104	0.0408	4.49	19.1	8.33e-05	2.29	LV	CELLSTATES	vCM1.1	control_TTN	12	18
IDO1	2.66	0.0143	0.0246	0.00768	2.75	14.5	0.000472	1.85	LV	CELLSTATES	vCM1.1	control_TTN	12	18
CFD	2.63	0.00182	0.271	0.0753	5.71	24.5	1.36e-05	2.74	LV	CELLSTATES	vCM1.1	control_TTN	12	18
UQCR11	2.61	0.0305	0.017	0.00813	2.31	11.2	0.00176	1.52	LV	CELLSTATES	vCM1.1	control_TTN	12	18
LINC02077	2.6	0.0466	0.0227	0.00794	2.59	9.58	0.00356	1.33	LV	CELLSTATES	vCM1.1	control_TTN	12	18
MID1IP1	2.59	0.000203	0.0413	0.0132	3.17	37.5	3.01e-07	3.69	LV	CELLSTATES	vCM1.1	control_TTN	12	18
AC005291.2	2.51	0.0344	0.0168	0.0298	2.43	10.8	0.00213	1.46	LV	CELLSTATES	vCM1.1	control_TTN	12	18
HIST2H2BE	2.51	0.022	0.08	0.0277	4.15	12.6	0.000997	1.66	LV	CELLSTATES	vCM1.1	control_TTN	12	18
LINC00881	2.49	0.000718	0.998	0.342	7.45	29.9	2.6e-06	3.14	LV	CELLSTATES	vCM1.1	control_TTN	12	18
RPS17	2.49	0.0468	0.0174	0.00814	2.32	9.57	0.00358	1.33	LV	CELLSTATES	vCM1.1	control_TTN	12	18
LINC02471	2.45	0.0194	0.0253	0.008	2.56	13.2	0.000782	1.71	LV	CELLSTATES	vCM1.1	control_TTN	12	18
HIST1H1C	2.44	0.00747	0.0888	0.0319	4.1	17.3	0.000163	2.13	LV	CELLSTATES	vCM1.1	control_TTN	12	18
RABGGTA	2.44	0.00434	0.0184	0.00469	2.31	19.9	6.36e-05	2.36	LV	CELLSTATES	vCM1.1	control_TTN	12	18
GEM	2.43	0.000826	0.154	0.0447	4.75	29	3.4e-06	3.08	LV	CELLSTATES	vCM1.1	control_TTN	12	18
TM4SF1-AS1	2.43	0.0117	0.0425	0.018	3.42	15.3	0.000339	1.93	LV	CELLSTATES	vCM1.1	control_TTN	12	18
AMPD1	2.4	0.00639	0.0328	0.00912	3.05	18.1	0.000123	2.19	LV	CELLSTATES	vCM1.1	control_TTN	12	18
APOE	2.4	0.0142	0.0388	0.0109	3.19	14.5	0.000467	1.85	LV	CELLSTATES	vCM1.1	control_TTN	12	18
MIR4458HG	2.39	0.0055	0.0539	0.024	3.72	18.8	9.38e-05	2.26	LV	CELLSTATES	vCM1.1	control_TTN	12	18
C1R	2.38	0.00736	0.0342	0.0116	3.04	17.3	0.00016	2.13	LV	CELLSTATES	vCM1.1	control_TTN	12	18
AL392046.1	2.35	0.00563	0.0198	0.00626	2.42	18.6	0.000101	2.25	LV	CELLSTATES	vCM1.1	control_TTN	12	18
IFITM2	2.35	0.0334	0.0359	0.0078	3.08	10.9	0.00201	1.48	LV	CELLSTATES	vCM1.1	control_TTN	12	18
GRK5	2.34	0.00147	0.617	0.304	6.83	26	8.54e-06	2.83	LV	CELLSTATES	vCM1.1	control_TTN	12	18
AC018845.1	2.33	0.00931	0.0181	0.00625	2.46	16.3	0.000231	2.03	LV	CELLSTATES	vCM1.1	control_TTN	12	18
NDC80	2.33	0.0263	0.0203	0.0035	2.8	11.8	0.00137	1.58	LV	CELLSTATES	vCM1.1	control_TTN	12	18
ABRA	2.31	0.0156	0.104	0.0496	4.44	14.1	0.000544	1.81	LV	CELLSTATES	vCM1.1	control_TTN	12	18
SEL1L3	2.31	0.0116	0.0129	0.00323	1.95	15.4	0.000336	1.94	LV	CELLSTATES	vCM1.1	control_TTN	12	18
BHLHE40	2.3	0.00758	0.0773	0.0266	4.08	17.2	0.000167	2.12	LV	CELLSTATES	vCM1.1	control_TTN	12	18
IFITM3	2.28	0.00558	0.0696	0.0289	3.99	18.7	9.83e-05	2.25	LV	CELLSTATES	vCM1.1	control_TTN	12	18
CPS1	2.27	0.0022	0.0753	0.0274	4.16	23.7	1.77e-05	2.66	LV	CELLSTATES	vCM1.1	control_TTN	12	18
S100A4	2.27	0.00639	0.0552	0.0147	3.5	18.1	0.000123	2.19	LV	CELLSTATES	vCM1.1	control_TTN	12	18
ACTB	2.24	0.000655	1.32	0.599	8.08	30.5	2.17e-06	3.18	LV	CELLSTATES	vCM1.1	control_TTN	12	18
AL136018.1	2.24	0.0266	0.0126	0.00468	2.11	11.8	0.0014	1.57	LV	CELLSTATES	vCM1.1	control_TTN	12	18
CNN1	2.23	0.0131	0.116	0.0525	4.51	14.8	0.00041	1.88	LV	CELLSTATES	vCM1.1	control_TTN	12	18
AC087239.1	2.2	0.0106	0.0147	0.00342	2.08	15.7	0.000291	1.97	LV	CELLSTATES	vCM1.1	control_TTN	12	18
C3	2.2	0.00987	0.0248	0.00827	2.74	16.1	0.000257	2.01	LV	CELLSTATES	vCM1.1	control_TTN	12	18
CREB3L1	2.19	0.00102	0.0379	0.0125	3.14	27.7	4.93e-06	2.99	LV	CELLSTATES	vCM1.1	control_TTN	12	18
LINC00880	2.19	0.00133	0.121	0.0358	4.45	26.5	7.28e-06	2.88	LV	CELLSTATES	vCM1.1	control_TTN	12	18
AC018618.1	2.18	0.0187	0.0237	0.00892	2.64	13.4	0.000726	1.73	LV	CELLSTATES	vCM1.1	control_TTN	12	18
TIMP1	2.18	0.0055	0.0771	0.0322	4.02	18.9	9.19e-05	2.26	LV	CELLSTATES	vCM1.1	control_TTN	12	18
AC090921.1	2.15	0.000807	0.154	0.0497	4.82	29.1	3.26e-06	3.09	LV	CELLSTATES	vCM1.1	control_TTN	12	18
H1F0	2.15	0.00531	0.0552	0.0211	3.5	19	8.69e-05	2.27	LV	CELLSTATES	vCM1.1	control_TTN	12	18
QRFPR	2.15	0.0143	0.0178	0.00511	2.31	14.5	0.000474	1.84	LV	CELLSTATES	vCM1.1	control_TTN	12	18
GMEB1	2.12	0.00558	0.265	0.129	5.92	18.7	9.71e-05	2.25	LV	CELLSTATES	vCM1.1	control_TTN	12	18
ETS2	2.07	0.0073	0.0671	0.0183	3.58	17.4	0.000157	2.14	LV	CELLSTATES	vCM1.1	control_TTN	12	18
LRRC10	2.06	0.0108	0.037	0.0218	3.11	15.7	0.0003	1.97	LV	CELLSTATES	vCM1.1	control_TTN	12	18
AL442647.1	2.04	0.0254	0.0165	0.00505	2.14	12	0.00128	1.6	LV	CELLSTATES	vCM1.1	control_TTN	12	18
CCDC179	2.04	0.00714	0.0303	0.0134	2.88	17.5	0.000153	2.15	LV	CELLSTATES	vCM1.1	control_TTN	12	18
AC140847.2	2.02	0.0209	0.0199	0.00828	2.31	12.9	0.0009	1.68	LV	CELLSTATES	vCM1.1	control_TTN	12	18
G0S2	2.01	0.000322	0.267	0.0816	5.72	34.8	6.42e-07	3.49	LV	CELLSTATES	vCM1.1	control_TTN	12	18
ENO4	2	0.00413	0.0972	0.0425	4.48	20.4	5.4e-05	2.38	LV	CELLSTATES	vCM1.1	control_TTN	12	18
COL15A1	1.97	0.0066	0.0465	0.015	3.36	17.8	0.000135	2.18	LV	CELLSTATES	vCM1.1	control_TTN	12	18
LRRTM4	1.97	0.000135	0.0998	0.0314	4.31	39.9	1.63e-07	3.87	LV	CELLSTATES	vCM1.1	control_TTN	12	18
MGST1	1.97	0.015	0.0251	0.0104	2.79	14.3	0.000507	1.82	LV	CELLSTATES	vCM1.1	control_TTN	12	18
DUSP1	1.95	0.00624	0.41	0.222	6.46	18.2	0.000118	2.2	LV	CELLSTATES	vCM1.1	control_TTN	12	18
AC104248.1	1.94	0.0433	0.0182	0.00806	2.27	9.92	0.00308	1.36	LV	CELLSTATES	vCM1.1	control_TTN	12	18
GALNTL6	1.94	0.00219	0.123	0.0522	4.72	23.7	1.75e-05	2.66	LV	CELLSTATES	vCM1.1	control_TTN	12	18
HIST1H2BD	1.94	0.00959	0.0553	0.0295	3.52	16.2	0.000245	2.02	LV	CELLSTATES	vCM1.1	control_TTN	12	18
HIST1H2BC	1.93	0.0208	0.0192	0.00764	2.16	12.9	0.000879	1.68	LV	CELLSTATES	vCM1.1	control_TTN	12	18
AF121898.1	1.92	0.0491	0.206	0.29	5.81	9.38	0.0039	1.31	LV	CELLSTATES	vCM1.1	control_TTN	12	18
KRTAP10-4	1.92	0.0209	0.0192	0.00389	2.47	12.9	0.000899	1.68	LV	CELLSTATES	vCM1.1	control_TTN	12	18
PPP1R3C	1.92	0.00426	0.636	0.375	7.16	20.1	6.03e-05	2.37	LV	CELLSTATES	vCM1.1	control_TTN	12	18
TENM4	1.92	0.0251	0.0786	0.0438	4.25	12	0.00126	1.6	LV	CELLSTATES	vCM1.1	control_TTN	12	18
IL17RD	1.9	0.0115	0.0271	0.01	2.84	15.4	0.000333	1.94	LV	CELLSTATES	vCM1.1	control_TTN	12	18
CLNK	1.88	0.014	0.109	0.0491	4.7	14.6	0.000457	1.85	LV	CELLSTATES	vCM1.1	control_TTN	12	18
PLTP	1.88	0.0301	0.0154	0.0122	2.23	11.3	0.00172	1.52	LV	CELLSTATES	vCM1.1	control_TTN	12	18
RNF122	1.88	0.000565	0.173	0.0838	5.03	31.6	1.57e-06	3.25	LV	CELLSTATES	vCM1.1	control_TTN	12	18
AL662844.4	1.87	0.0247	0.058	0.0223	3.63	12.1	0.00123	1.61	LV	CELLSTATES	vCM1.1	control_TTN	12	18
LINC02270	1.87	0.0114	0.0438	0.0224	3.57	15.4	0.000329	1.94	LV	CELLSTATES	vCM1.1	control_TTN	12	18
C5orf17	1.86	0.044	0.063	0.0298	3.95	9.84	0.00318	1.36	LV	CELLSTATES	vCM1.1	control_TTN	12	18
SNHG19	1.86	0.00857	0.0309	0.0159	2.93	16.7	0.000205	2.07	LV	CELLSTATES	vCM1.1	control_TTN	12	18
ACTG1	1.85	0.000126	1.24	0.672	7.94	41.2	1.18e-07	3.9	LV	CELLSTATES	vCM1.1	control_TTN	12	18
GNG11	1.85	0.0212	0.0198	0.00818	2.43	12.8	0.000934	1.67	LV	CELLSTATES	vCM1.1	control_TTN	12	18
JUNB	1.83	0.00786	0.153	0.0826	5.03	17	0.000179	2.1	LV	CELLSTATES	vCM1.1	control_TTN	12	18
MME	1.83	0.0149	0.0255	0.0119	2.67	14.3	0.000499	1.83	LV	CELLSTATES	vCM1.1	control_TTN	12	18
SPDYE2	1.83	0.00373	0.574	0.342	6.96	20.9	4.56e-05	2.43	LV	CELLSTATES	vCM1.1	control_TTN	12	18
AP001372.1	1.82	0.0128	0.038	0.02	3.23	15	0.00039	1.89	LV	CELLSTATES	vCM1.1	control_TTN	12	18
TLL1	1.82	0.0464	0.023	0.00616	2.11	9.61	0.00352	1.33	LV	CELLSTATES	vCM1.1	control_TTN	12	18
AC007126.1	1.81	0.0197	0.0266	0.0131	2.73	13.1	0.000808	1.7	LV	CELLSTATES	vCM1.1	control_TTN	12	18
MS4A13	1.81	0.011	0.0332	0.0169	3.07	15.6	0.000307	1.96	LV	CELLSTATES	vCM1.1	control_TTN	12	18
TRAPPC1	1.81	0.0304	0.0185	0.00889	2.41	11.2	0.00174	1.52	LV	CELLSTATES	vCM1.1	control_TTN	12	18
KNG1	1.8	0.0138	0.0356	0.0127	3.27	14.7	0.00044	1.86	LV	CELLSTATES	vCM1.1	control_TTN	12	18
PHACTR2-AS1	1.8	0.0161	0.0235	0.011	2.64	14	0.000575	1.79	LV	CELLSTATES	vCM1.1	control_TTN	12	18
AL139317.1	1.79	0.0328	0.0214	0.00505	2.75	11	0.00196	1.48	LV	CELLSTATES	vCM1.1	control_TTN	12	18
LINC02176	1.79	0.0445	0.0246	0.0125	2.68	9.76	0.00329	1.35	LV	CELLSTATES	vCM1.1	control_TTN	12	18
CDCA2	1.78	0.000633	0.0831	0.0444	4.2	30.8	1.98e-06	3.2	LV	CELLSTATES	vCM1.1	control_TTN	12	18
NDUFA4L2	1.78	0.0246	0.0237	0.0103	2.71	12.1	0.00122	1.61	LV	CELLSTATES	vCM1.1	control_TTN	12	18
ADIRF	1.77	0.0415	0.0231	0.011	2.73	10.1	0.00287	1.38	LV	CELLSTATES	vCM1.1	control_TTN	12	18
CORIN	1.77	0.00436	0.679	0.309	7.08	19.9	6.47e-05	2.36	LV	CELLSTATES	vCM1.1	control_TTN	12	18
A2M	1.76	0.00313	0.414	0.226	6.55	21.7	3.48e-05	2.5	LV	CELLSTATES	vCM1.1	control_TTN	12	18
CHDH	1.76	0.0133	0.0165	0.00785	2.33	14.8	0.000417	1.88	LV	CELLSTATES	vCM1.1	control_TTN	12	18
NKX2-5	1.74	0.000326	0.186	0.0939	5.27	34.3	7.19e-07	3.49	LV	CELLSTATES	vCM1.1	control_TTN	12	18
TRPC4	1.73	0.00422	0.0717	0.0256	3.98	20.2	5.81e-05	2.38	LV	CELLSTATES	vCM1.1	control_TTN	12	18
AC016650.1	1.72	0.000807	0.207	0.0827	5.27	29.1	3.26e-06	3.09	LV	CELLSTATES	vCM1.1	control_TTN	12	18
C7	1.72	0.00445	0.0779	0.0342	4.06	19.7	6.74e-05	2.35	LV	CELLSTATES	vCM1.1	control_TTN	12	18
PLP2	1.72	0.00786	0.0522	0.0313	3.58	17	0.000178	2.1	LV	CELLSTATES	vCM1.1	control_TTN	12	18
AC099753.1	1.71	0.0407	0.0178	0.00905	2.35	10.1	0.00279	1.39	LV	CELLSTATES	vCM1.1	control_TTN	12	18
ADRB1	1.7	0.00519	0.165	0.0949	5.27	19.1	8.37e-05	2.28	LV	CELLSTATES	vCM1.1	control_TTN	12	18
AL021392.1	1.7	0.00563	0.0348	0.0148	3.03	18.6	0.0001	2.25	LV	CELLSTATES	vCM1.1	control_TTN	12	18
TESC	1.69	0.00179	0.261	0.152	5.67	24.8	1.25e-05	2.75	LV	CELLSTATES	vCM1.1	control_TTN	12	18
COL6A2	1.67	0.00087	0.11	0.0606	4.57	28.6	3.78e-06	3.06	LV	CELLSTATES	vCM1.1	control_TTN	12	18
HIGD1B	1.67	0.014	0.0276	0.00914	2.88	14.6	0.00045	1.85	LV	CELLSTATES	vCM1.1	control_TTN	12	18
B3GAT2	1.66	0.0106	0.133	0.0834	4.99	15.7	0.000291	1.97	LV	CELLSTATES	vCM1.1	control_TTN	12	18
SLC1A2	1.66	0.00256	0.0741	0.0328	3.96	22.8	2.39e-05	2.59	LV	CELLSTATES	vCM1.1	control_TTN	12	18
ANXA1	1.64	0.036	0.0147	0.00573	2.13	10.6	0.0023	1.44	LV	CELLSTATES	vCM1.1	control_TTN	12	18
AQP4	1.63	0.0289	0.0211	0.00847	2.52	11.5	0.00159	1.54	LV	CELLSTATES	vCM1.1	control_TTN	12	18
LINC01609	1.63	0.0346	0.0152	0.0117	2.38	10.7	0.00216	1.46	LV	CELLSTATES	vCM1.1	control_TTN	12	18
AC008415.1	1.62	0.0241	0.0202	0.0107	2.55	12.2	0.00118	1.62	LV	CELLSTATES	vCM1.1	control_TTN	12	18
AC131902.1	1.61	0.0188	0.0416	0.0228	3.34	13.4	0.000733	1.73	LV	CELLSTATES	vCM1.1	control_TTN	12	18
ENPEP	1.61	0.0195	0.0194	0.0112	2.53	13.1	0.000798	1.71	LV	CELLSTATES	vCM1.1	control_TTN	12	18
TSPEAR	1.61	0.0157	0.0777	0.0275	4.08	14.1	0.000548	1.8	LV	CELLSTATES	vCM1.1	control_TTN	12	18
ATP2C2	1.6	0.0119	0.0379	0.022	3.33	15.2	0.000351	1.92	LV	CELLSTATES	vCM1.1	control_TTN	12	18
BMP7	1.6	0.0217	0.0292	0.0125	3.01	12.7	0.000976	1.66	LV	CELLSTATES	vCM1.1	control_TTN	12	18
LINC01550	1.59	0.00242	0.0971	0.0469	4.48	23.1	2.17e-05	2.62	LV	CELLSTATES	vCM1.1	control_TTN	12	18
CYBA	1.58	0.0425	0.0241	0.0149	2.73	9.97	0.003	1.37	LV	CELLSTATES	vCM1.1	control_TTN	12	18
LPCAT4	1.56	0.000326	0.168	0.0795	5.17	34.4	7.02e-07	3.49	LV	CELLSTATES	vCM1.1	control_TTN	12	18
FABP4	1.55	0.0169	0.0415	0.0183	3.46	13.8	0.00062	1.77	LV	CELLSTATES	vCM1.1	control_TTN	12	18
HCFC1R1	1.55	0.0097	0.0401	0.0188	3.33	16.1	0.000251	2.01	LV	CELLSTATES	vCM1.1	control_TTN	12	18
ABCG1	1.54	0.022	0.0814	0.0532	4.08	12.6	0.001	1.66	LV	CELLSTATES	vCM1.1	control_TTN	12	18
AC007128.1	1.54	0.05	0.0195	0.00842	2.42	9.29	0.00406	1.3	LV	CELLSTATES	vCM1.1	control_TTN	12	18
CDH8	1.54	0.028	0.0195	0.0093	2.28	11.6	0.00152	1.55	LV	CELLSTATES	vCM1.1	control_TTN	12	18
AL354861.2	1.53	0.028	0.0167	0.00671	2.32	11.6	0.00152	1.55	LV	CELLSTATES	vCM1.1	control_TTN	12	18
MAGIX	1.53	0.0399	0.0178	0.0144	2.3	10.2	0.0027	1.4	LV	CELLSTATES	vCM1.1	control_TTN	12	18
TMSB10	1.52	0.0161	0.071	0.0516	4.02	14	0.000573	1.79	LV	CELLSTATES	vCM1.1	control_TTN	12	18
AC105999.1	1.5	0.047	0.0242	0.0214	2.81	9.55	0.00362	1.33	LV	CELLSTATES	vCM1.1	control_TTN	12	18
LDHA	1.5	0.0016	0.131	0.0933	4.82	25.4	1.03e-05	2.8	LV	CELLSTATES	vCM1.1	control_TTN	12	18
KLF6	1.49	0.00461	0.247	0.169	5.78	19.6	7.18e-05	2.34	LV	CELLSTATES	vCM1.1	control_TTN	12	18
PLN	1.49	0.00778	1.88	1.36	8.79	17.1	0.000174	2.11	LV	CELLSTATES	vCM1.1	control_TTN	12	18
CRIP2	1.48	0.000524	0.515	0.371	6.84	32	1.38e-06	3.28	LV	CELLSTATES	vCM1.1	control_TTN	12	18
LINC00616	1.48	0.0324	0.0422	0.0262	3.43	11	0.00191	1.49	LV	CELLSTATES	vCM1.1	control_TTN	12	18
KCNJ14	1.46	0.0297	0.0165	0.00788	2.12	11.3	0.00167	1.53	LV	CELLSTATES	vCM1.1	control_TTN	12	18
MARCH11	1.46	0.00413	0.199	0.115	5.33	20.3	5.49e-05	2.38	LV	CELLSTATES	vCM1.1	control_TTN	12	18
NEURL1	1.46	0.03	0.035	0.0135	3.03	11.3	0.00171	1.52	LV	CELLSTATES	vCM1.1	control_TTN	12	18
HTRA3	1.45	0.0434	0.0279	0.0164	2.85	9.89	0.00311	1.36	LV	CELLSTATES	vCM1.1	control_TTN	12	18
LINC02398	1.45	0.0024	0.202	0.119	5.41	23.1	2.12e-05	2.62	LV	CELLSTATES	vCM1.1	control_TTN	12	18
AFAP1	1.44	0.00959	0.0331	0.019	3.03	16.2	0.000245	2.02	LV	CELLSTATES	vCM1.1	control_TTN	12	18
GIMAP8	1.44	0.0384	0.0439	0.0174	3.13	10.4	0.00254	1.42	LV	CELLSTATES	vCM1.1	control_TTN	12	18
LINC01151	1.44	0.0208	0.068	0.0378	3.85	12.9	0.000885	1.68	LV	CELLSTATES	vCM1.1	control_TTN	12	18
LRRN1	1.44	0.0166	0.0348	0.0249	3.17	13.9	0.000598	1.78	LV	CELLSTATES	vCM1.1	control_TTN	12	18
POLD2	1.44	0.0291	0.154	0.102	5.14	11.4	0.00162	1.54	LV	CELLSTATES	vCM1.1	control_TTN	12	18
AL691432.2	1.43	0.0487	0.0209	0.0154	2.52	9.42	0.00382	1.31	LV	CELLSTATES	vCM1.1	control_TTN	12	18
C15orf53	1.43	0.00713	0.0583	0.033	3.67	17.5	0.000153	2.15	LV	CELLSTATES	vCM1.1	control_TTN	12	18
RPL34	1.43	0.0289	0.102	0.0794	4.66	11.5	0.00159	1.54	LV	CELLSTATES	vCM1.1	control_TTN	12	18
AC022034.2	1.42	0.00113	0.93	0.585	7.57	27.2	5.72e-06	2.95	LV	CELLSTATES	vCM1.1	control_TTN	12	18
AC104126.1	1.42	0.023	0.0594	0.0385	3.72	12.4	0.00107	1.64	LV	CELLSTATES	vCM1.1	control_TTN	12	18
CPHXL	1.42	0.0178	0.0226	0.0131	2.62	13.6	0.000676	1.75	LV	CELLSTATES	vCM1.1	control_TTN	12	18
AC068389.4	1.41	0.0453	0.0182	0.0131	2.47	9.7	0.00338	1.34	LV	CELLSTATES	vCM1.1	control_TTN	12	18
RUNX1	1.41	0.0187	0.11	0.0776	4.73	13.4	0.000723	1.73	LV	CELLSTATES	vCM1.1	control_TTN	12	18
TPTE2	1.41	0.0314	0.0172	0.00824	2.27	11.1	0.00182	1.5	LV	CELLSTATES	vCM1.1	control_TTN	12	18
FN1	1.4	0.00363	0.0872	0.0454	4.13	21	4.36e-05	2.44	LV	CELLSTATES	vCM1.1	control_TTN	12	18
HRH1	1.4	0.0455	0.0185	0.00961	2.34	9.67	0.00342	1.34	LV	CELLSTATES	vCM1.1	control_TTN	12	18
LINC01703	1.4	0.026	0.0157	0.00696	2.21	11.9	0.00135	1.59	LV	CELLSTATES	vCM1.1	control_TTN	12	18
LRP1	1.4	0.0015	0.103	0.0609	4.59	25.8	8.95e-06	2.82	LV	CELLSTATES	vCM1.1	control_TTN	12	18
MYH6	1.4	0.0295	1.83	0.995	8.35	11.4	0.00165	1.53	LV	CELLSTATES	vCM1.1	control_TTN	12	18
IL1RAPL2	1.39	0.00786	0.114	0.077	4.77	17	0.000178	2.1	LV	CELLSTATES	vCM1.1	control_TTN	12	18
MKRN3	1.39	0.0427	0.0578	0.0414	3.87	9.96	0.00302	1.37	LV	CELLSTATES	vCM1.1	control_TTN	12	18
NCALD	1.39	0.011	0.234	0.19	5.71	15.6	0.000305	1.96	LV	CELLSTATES	vCM1.1	control_TTN	12	18
SCN1A	1.39	0.0266	0.0351	0.0185	3.17	11.8	0.0014	1.58	LV	CELLSTATES	vCM1.1	control_TTN	12	18
DNAH11	1.38	0.00163	0.476	0.332	6.68	25.2	1.1e-05	2.79	LV	CELLSTATES	vCM1.1	control_TTN	12	18
RABAC1	1.38	0.0395	0.0324	0.0202	3.04	10.3	0.00265	1.4	LV	CELLSTATES	vCM1.1	control_TTN	12	18
TMSB4X	1.38	0.0305	0.116	0.0816	4.78	11.2	0.00176	1.52	LV	CELLSTATES	vCM1.1	control_TTN	12	18
ANKRD18A	1.37	0.0451	0.0369	0.0178	3.14	9.72	0.00335	1.35	LV	CELLSTATES	vCM1.1	control_TTN	12	18
AUP1	1.37	0.0158	0.075	0.0495	4.19	14.1	0.000553	1.8	LV	CELLSTATES	vCM1.1	control_TTN	12	18
MIR4300HG	1.37	0.0202	0.113	0.069	4.6	13	0.000833	1.7	LV	CELLSTATES	vCM1.1	control_TTN	12	18
PQBP1	1.37	0.0394	0.0216	0.0143	2.64	10.3	0.00264	1.4	LV	CELLSTATES	vCM1.1	control_TTN	12	18
AC084357.2	1.36	0.00627	0.126	0.084	4.92	18.1	0.000119	2.2	LV	CELLSTATES	vCM1.1	control_TTN	12	18
LINC01435	1.36	0.0435	0.0173	0.012	2.38	9.88	0.00312	1.36	LV	CELLSTATES	vCM1.1	control_TTN	12	18
PRELID2	1.36	0.0266	0.953	0.486	7.61	11.8	0.0014	1.57	LV	CELLSTATES	vCM1.1	control_TTN	12	18
SGCB	1.36	0.00195	0.106	0.0717	4.52	24.2	1.48e-05	2.71	LV	CELLSTATES	vCM1.1	control_TTN	12	18
CITED2	1.35	0.00689	0.106	0.0717	4.56	17.6	0.000144	2.16	LV	CELLSTATES	vCM1.1	control_TTN	12	18
MYL6	1.35	7.11e-05	0.739	0.515	7.31	44.6	5.06e-08	4.15	LV	CELLSTATES	vCM1.1	control_TTN	12	18
CNTNAP5	1.34	0.0267	0.0588	0.0386	3.94	11.8	0.00141	1.57	LV	CELLSTATES	vCM1.1	control_TTN	12	18
COCH	1.34	0.00429	0.113	0.0861	4.72	20	6.15e-05	2.37	LV	CELLSTATES	vCM1.1	control_TTN	12	18
TPM2	1.34	0.000452	1.12	0.83	7.95	32.7	1.12e-06	3.35	LV	CELLSTATES	vCM1.1	control_TTN	12	18
ABCC5-AS1	1.33	0.0153	0.0585	0.0322	3.59	14.2	0.000525	1.81	LV	CELLSTATES	vCM1.1	control_TTN	12	18
CNTNAP3B	1.33	0.0385	0.247	0.337	6.05	10.3	0.00255	1.41	LV	CELLSTATES	vCM1.1	control_TTN	12	18
TOGARAM2	1.33	0.0178	0.501	0.364	6.59	13.6	0.000677	1.75	LV	CELLSTATES	vCM1.1	control_TTN	12	18
ROBO2	1.32	0.0326	0.109	0.075	4.74	11	0.00194	1.49	LV	CELLSTATES	vCM1.1	control_TTN	12	18
SBK1	1.32	0.00348	0.0635	0.0317	3.81	21.2	4.08e-05	2.46	LV	CELLSTATES	vCM1.1	control_TTN	12	18
SLC38A4	1.32	0.0272	0.0522	0.0318	3.72	11.7	0.00144	1.57	LV	CELLSTATES	vCM1.1	control_TTN	12	18
CDH18	1.31	0.0254	0.0584	0.0396	3.74	12	0.00128	1.6	LV	CELLSTATES	vCM1.1	control_TTN	12	18
RASGRP2	1.31	0.0223	0.0386	0.0271	3.25	12.5	0.00102	1.65	LV	CELLSTATES	vCM1.1	control_TTN	12	18
CHPF	1.3	0.0368	0.0314	0.0268	3.1	10.5	0.00238	1.43	LV	CELLSTATES	vCM1.1	control_TTN	12	18
COL1A1	1.3	0.0366	0.0357	0.0261	3.18	10.5	0.00237	1.44	LV	CELLSTATES	vCM1.1	control_TTN	12	18
IRF2	1.3	0.00234	0.418	0.297	6.33	23.4	1.95e-05	2.63	LV	CELLSTATES	vCM1.1	control_TTN	12	18
PKNOX2	1.3	0.00281	0.0596	0.033	3.69	22.3	2.79e-05	2.55	LV	CELLSTATES	vCM1.1	control_TTN	12	18
SELENOK	1.3	0.0254	0.0802	0.0552	4.15	12	0.00129	1.59	LV	CELLSTATES	vCM1.1	control_TTN	12	18
WASF1	1.3	0.0292	0.0201	0.0115	2.51	11.4	0.00162	1.53	LV	CELLSTATES	vCM1.1	control_TTN	12	18
CNTNAP3	1.29	0.00434	0.19	0.166	5.37	19.9	6.29e-05	2.36	LV	CELLSTATES	vCM1.1	control_TTN	12	18
RPL13A	1.29	0.0166	0.141	0.109	5.07	13.9	0.000596	1.78	LV	CELLSTATES	vCM1.1	control_TTN	12	18
SEMA3A	1.29	0.0159	0.116	0.0859	4.84	14	0.000563	1.8	LV	CELLSTATES	vCM1.1	control_TTN	12	18
TLL2	1.29	0.00434	0.104	0.0591	4.55	19.9	6.29e-05	2.36	LV	CELLSTATES	vCM1.1	control_TTN	12	18
DCN	1.28	0.0324	0.257	0.162	5.8	11	0.00191	1.49	LV	CELLSTATES	vCM1.1	control_TTN	12	18
IMP4	1.28	0.0169	0.0524	0.0393	3.72	13.8	0.000615	1.77	LV	CELLSTATES	vCM1.1	control_TTN	12	18
AL157832.3	1.27	0.0433	0.0223	0.0202	2.75	9.91	0.00308	1.36	LV	CELLSTATES	vCM1.1	control_TTN	12	18
EP300-AS1	1.27	0.0134	0.0313	0.0209	3.01	14.8	0.000423	1.87	LV	CELLSTATES	vCM1.1	control_TTN	12	18
IL16	1.27	0.0462	0.0526	0.0502	3.74	9.62	0.0035	1.34	LV	CELLSTATES	vCM1.1	control_TTN	12	18
NUDT4	1.27	0.0033	1.04	0.655	7.65	21.4	3.78e-05	2.48	LV	CELLSTATES	vCM1.1	control_TTN	12	18
TMEM219	1.27	0.0258	0.0629	0.0517	4.02	11.9	0.00133	1.59	LV	CELLSTATES	vCM1.1	control_TTN	12	18
AC013652.1	1.26	0.0193	0.118	0.0707	4.58	13.2	0.000772	1.71	LV	CELLSTATES	vCM1.1	control_TTN	12	18
AC024901.1	1.26	0.0232	0.0544	0.0413	3.76	12.4	0.00109	1.63	LV	CELLSTATES	vCM1.1	control_TTN	12	18
EXPH5	1.26	0.022	0.0411	0.0399	3.44	12.6	0.001	1.66	LV	CELLSTATES	vCM1.1	control_TTN	12	18
PPP1R1C	1.26	0.000588	0.739	0.415	7.23	31.1	1.8e-06	3.23	LV	CELLSTATES	vCM1.1	control_TTN	12	18
USP39	1.26	0.00736	0.422	0.413	6.75	17.3	0.00016	2.13	LV	CELLSTATES	vCM1.1	control_TTN	12	18
PPP1R1A	1.25	0.0226	0.0195	0.0106	2.55	12.5	0.00105	1.65	LV	CELLSTATES	vCM1.1	control_TTN	12	18
ZFP36L1	1.25	0.00532	0.0825	0.0507	4.1	19	8.77e-05	2.27	LV	CELLSTATES	vCM1.1	control_TTN	12	18
KCNE1	1.24	0.05	0.0391	0.0193	3.1	9.29	0.00404	1.3	LV	CELLSTATES	vCM1.1	control_TTN	12	18
NFE2L3	1.24	0.000149	0.373	0.238	6.21	39.3	1.91e-07	3.83	LV	CELLSTATES	vCM1.1	control_TTN	12	18
SLC16A2	1.24	0.0441	0.0215	0.0143	2.55	9.82	0.00321	1.36	LV	CELLSTATES	vCM1.1	control_TTN	12	18
TMA7	1.24	0.0178	0.112	0.0879	4.76	13.6	0.000672	1.75	LV	CELLSTATES	vCM1.1	control_TTN	12	18
ENOPH1	1.23	0.028	0.0514	0.0394	3.61	11.6	0.00151	1.55	LV	CELLSTATES	vCM1.1	control_TTN	12	18
CDH4	1.22	0.0215	0.0406	0.0341	3.32	12.7	0.000961	1.67	LV	CELLSTATES	vCM1.1	control_TTN	12	18
UBQLN2	1.22	0.0474	0.0239	0.0168	2.72	9.51	0.00367	1.32	LV	CELLSTATES	vCM1.1	control_TTN	12	18
AL845331.2	1.21	0.0178	0.18	0.123	5.44	13.6	0.000678	1.75	LV	CELLSTATES	vCM1.1	control_TTN	12	18
METAP1	1.21	0.00181	0.163	0.122	5.07	24.6	1.33e-05	2.74	LV	CELLSTATES	vCM1.1	control_TTN	12	18
CDS1	1.2	0.0334	0.0328	0.0357	3.18	10.9	0.00201	1.48	LV	CELLSTATES	vCM1.1	control_TTN	12	18
HLA-C	1.19	0.0208	0.0727	0.0492	4.04	12.9	0.000885	1.68	LV	CELLSTATES	vCM1.1	control_TTN	12	18
IKBKG	1.19	0.0377	0.0348	0.0243	3.1	10.4	0.00248	1.42	LV	CELLSTATES	vCM1.1	control_TTN	12	18
LINC01322	1.19	0.026	0.163	0.134	5.32	11.9	0.00134	1.59	LV	CELLSTATES	vCM1.1	control_TTN	12	18
PCOLCE	1.19	0.0277	0.0357	0.0193	3.15	11.6	0.00149	1.56	LV	CELLSTATES	vCM1.1	control_TTN	12	18
AC100872.1	1.18	0.0412	0.09	0.0522	4.31	10.1	0.00283	1.39	LV	CELLSTATES	vCM1.1	control_TTN	12	18
GBX1	1.18	0.0291	0.108	0.0782	4.58	11.4	0.00161	1.54	LV	CELLSTATES	vCM1.1	control_TTN	12	18
HRH2	1.18	0.000236	0.287	0.169	5.84	36.4	4.05e-07	3.63	LV	CELLSTATES	vCM1.1	control_TTN	12	18
MTA1	1.18	0.000278	0.309	0.216	6.03	35.4	5.34e-07	3.56	LV	CELLSTATES	vCM1.1	control_TTN	12	18
RAB9B	1.18	0.00415	0.0821	0.0582	4.16	20.3	5.63e-05	2.38	LV	CELLSTATES	vCM1.1	control_TTN	12	18
RTL8C	1.18	0.00884	0.0973	0.0758	4.61	16.5	0.000215	2.05	LV	CELLSTATES	vCM1.1	control_TTN	12	18
VAT1L	1.18	0.00256	0.157	0.127	5.09	22.8	2.38e-05	2.59	LV	CELLSTATES	vCM1.1	control_TTN	12	18
AC013640.1	1.17	0.0132	2	1.55	8.68	14.8	0.000412	1.88	LV	CELLSTATES	vCM1.1	control_TTN	12	18
GPC5	1.17	0.0361	0.5	0.352	6.56	10.6	0.00231	1.44	LV	CELLSTATES	vCM1.1	control_TTN	12	18
LOXL2	1.17	0.0425	0.0373	0.0292	3.31	9.98	0.00299	1.37	LV	CELLSTATES	vCM1.1	control_TTN	12	18
PNRC1	1.17	0.011	0.147	0.124	5.09	15.6	0.000311	1.96	LV	CELLSTATES	vCM1.1	control_TTN	12	18
SPHKAP	1.17	0.0024	1.84	1.22	8.62	23.2	2.11e-05	2.62	LV	CELLSTATES	vCM1.1	control_TTN	12	18
AC036108.3	1.16	0.00857	0.0721	0.0416	3.89	16.7	0.000205	2.07	LV	CELLSTATES	vCM1.1	control_TTN	12	18
ATP5ME	1.16	0.0169	0.215	0.161	5.69	13.8	0.00062	1.77	LV	CELLSTATES	vCM1.1	control_TTN	12	18
CLMP	1.16	0.0339	0.0383	0.0259	3.27	10.8	0.00207	1.47	LV	CELLSTATES	vCM1.1	control_TTN	12	18
NFXL1	1.16	0.0182	0.103	0.0664	4.52	13.5	0.000695	1.74	LV	CELLSTATES	vCM1.1	control_TTN	12	18
ARHGDIA	1.15	0.0211	0.0423	0.0367	3.38	12.8	0.000913	1.68	LV	CELLSTATES	vCM1.1	control_TTN	12	18
GRID2	1.15	0.0433	0.0492	0.0367	3.74	9.93	0.00306	1.36	LV	CELLSTATES	vCM1.1	control_TTN	12	18
LINC02334	1.15	0.00257	0.465	0.291	6.64	22.7	2.43e-05	2.59	LV	CELLSTATES	vCM1.1	control_TTN	12	18
MEP1B	1.15	0.0267	0.0477	0.0291	3.53	11.8	0.00141	1.57	LV	CELLSTATES	vCM1.1	control_TTN	12	18
TBX20	1.15	0.000913	1.2	0.79	7.92	28.2	4.28e-06	3.04	LV	CELLSTATES	vCM1.1	control_TTN	12	18
AC073320.1	1.14	0.0151	0.0485	0.0409	3.65	14.3	0.000512	1.82	LV	CELLSTATES	vCM1.1	control_TTN	12	18
FTL	1.14	0.0412	0.215	0.178	5.63	10.1	0.00284	1.39	LV	CELLSTATES	vCM1.1	control_TTN	12	18
AC005699.1	1.13	0.0438	0.0529	0.0403	3.76	9.86	0.00315	1.36	LV	CELLSTATES	vCM1.1	control_TTN	12	18
AC020611.2	1.13	0.0191	0.0456	0.028	3.53	13.3	0.00075	1.72	LV	CELLSTATES	vCM1.1	control_TTN	12	18
ACMSD	1.13	0.046	0.0276	0.0189	2.9	9.64	0.00348	1.34	LV	CELLSTATES	vCM1.1	control_TTN	12	18
ADCY1	1.13	0.0479	0.0305	0.0177	3.02	9.47	0.00374	1.32	LV	CELLSTATES	vCM1.1	control_TTN	12	18
MGP	1.13	0.0383	0.187	0.132	5.39	10.4	0.00253	1.42	LV	CELLSTATES	vCM1.1	control_TTN	12	18
AC136604.2	1.12	0.0243	0.0944	0.0758	4.56	12.2	0.00119	1.62	LV	CELLSTATES	vCM1.1	control_TTN	12	18
AL354989.1	1.12	0.0487	0.0187	0.0109	2.47	9.42	0.00383	1.31	LV	CELLSTATES	vCM1.1	control_TTN	12	18
CPTP	1.12	0.0287	0.0387	0.0364	3.42	11.5	0.00157	1.54	LV	CELLSTATES	vCM1.1	control_TTN	12	18
FBXL13	1.12	0.00348	0.095	0.0765	4.49	21.2	4.12e-05	2.46	LV	CELLSTATES	vCM1.1	control_TTN	12	18
SLC35F1	1.12	0.00931	0.178	0.134	5.35	16.3	0.000232	2.03	LV	CELLSTATES	vCM1.1	control_TTN	12	18
STX10	1.12	0.00609	0.0635	0.0565	4.01	18.3	0.000113	2.22	LV	CELLSTATES	vCM1.1	control_TTN	12	18
AC117834.1	1.11	0.0191	0.337	0.205	6.19	13.3	0.000751	1.72	LV	CELLSTATES	vCM1.1	control_TTN	12	18
ANAPC15	1.11	0.017	0.0337	0.0267	3.11	13.8	0.000626	1.77	LV	CELLSTATES	vCM1.1	control_TTN	12	18
RPLP2	1.11	0.0066	0.142	0.122	5.07	17.8	0.000135	2.18	LV	CELLSTATES	vCM1.1	control_TTN	12	18
ZNF331	1.11	0.0285	0.276	0.193	5.79	11.5	0.00155	1.55	LV	CELLSTATES	vCM1.1	control_TTN	12	18
ABCA6	1.1	0.0168	0.0534	0.033	3.72	13.8	0.000611	1.77	LV	CELLSTATES	vCM1.1	control_TTN	12	18
DNAH3	1.1	0.0129	0.121	0.0789	4.76	14.9	0.000396	1.89	LV	CELLSTATES	vCM1.1	control_TTN	12	18
GAS6-AS1	1.1	0.0131	0.118	0.0971	4.76	14.8	0.000409	1.88	LV	CELLSTATES	vCM1.1	control_TTN	12	18
SLC25A6	1.1	0.00786	0.122	0.113	4.93	17	0.000179	2.1	LV	CELLSTATES	vCM1.1	control_TTN	12	18
SMTNL2	1.1	0.0496	0.0421	0.0269	3.44	9.33	0.00399	1.3	LV	CELLSTATES	vCM1.1	control_TTN	12	18
B3GALT2	1.09	0.0496	0.0393	0.0327	3.43	9.32	0.004	1.3	LV	CELLSTATES	vCM1.1	control_TTN	12	18
GNAL	1.09	0.0311	0.0526	0.035	3.62	11.2	0.0018	1.51	LV	CELLSTATES	vCM1.1	control_TTN	12	18
PYGM	1.09	0.0233	0.0494	0.0385	3.58	12.4	0.0011	1.63	LV	CELLSTATES	vCM1.1	control_TTN	12	18
SMIM35	1.09	0.0496	0.0392	0.0272	3.33	9.33	0.00398	1.3	LV	CELLSTATES	vCM1.1	control_TTN	12	18
LMNA	1.08	0.000588	0.411	0.32	6.47	31.2	1.77e-06	3.23	LV	CELLSTATES	vCM1.1	control_TTN	12	18
PACRG-AS3	1.08	0.0188	0.13	0.097	4.9	13.4	0.000732	1.73	LV	CELLSTATES	vCM1.1	control_TTN	12	18
SNHG9	1.08	0.0442	0.0584	0.0532	3.99	9.81	0.00323	1.35	LV	CELLSTATES	vCM1.1	control_TTN	12	18
TCEAL9	1.08	0.0469	0.0397	0.0362	3.37	9.56	0.0036	1.33	LV	CELLSTATES	vCM1.1	control_TTN	12	18
HSDL1	1.07	0.0366	0.0712	0.0614	4.09	10.5	0.00237	1.44	LV	CELLSTATES	vCM1.1	control_TTN	12	18
LINC00276	1.07	0.0224	0.0875	0.0778	4.44	12.5	0.00103	1.65	LV	CELLSTATES	vCM1.1	control_TTN	12	18
PEX5L	1.07	0.0241	0.152	0.122	5.18	12.2	0.00117	1.62	LV	CELLSTATES	vCM1.1	control_TTN	12	18
TRMT112	1.07	0.046	0.0359	0.0312	3.2	9.63	0.00348	1.34	LV	CELLSTATES	vCM1.1	control_TTN	12	18
AC025419.1	1.06	0.0194	0.0788	0.0452	4.1	13.2	0.000783	1.71	LV	CELLSTATES	vCM1.1	control_TTN	12	18
BCL6	1.06	0.00287	0.29	0.272	6.04	22.2	2.87e-05	2.54	LV	CELLSTATES	vCM1.1	control_TTN	12	18
IDH2-DT	1.06	0.01	0.114	0.0853	4.67	16	0.000265	2	LV	CELLSTATES	vCM1.1	control_TTN	12	18
MIR133A1HG	1.06	0.0287	0.768	0.631	7.29	11.5	0.00157	1.54	LV	CELLSTATES	vCM1.1	control_TTN	12	18
AKR1B1	1.05	0.0314	0.079	0.0726	4.27	11.1	0.00183	1.5	LV	CELLSTATES	vCM1.1	control_TTN	12	18
HEY2	1.05	0.00424	0.288	0.215	5.92	20.1	5.93e-05	2.37	LV	CELLSTATES	vCM1.1	control_TTN	12	18
AC113414.1	1.04	0.0169	0.375	0.329	6.34	13.8	0.000613	1.77	LV	CELLSTATES	vCM1.1	control_TTN	12	18
CENPT	1.04	0.0192	0.0646	0.0566	4.03	13.3	0.000757	1.72	LV	CELLSTATES	vCM1.1	control_TTN	12	18
EDA	1.04	0.00181	0.534	0.442	6.9	24.6	1.32e-05	2.74	LV	CELLSTATES	vCM1.1	control_TTN	12	18
IDH2	1.04	0.000229	0.773	0.615	7.4	36.9	3.59e-07	3.64	LV	CELLSTATES	vCM1.1	control_TTN	12	18
SHCBP1	1.04	0.0483	0.033	0.0254	3.03	9.44	0.00379	1.32	LV	CELLSTATES	vCM1.1	control_TTN	12	18
SSUH2	1.04	0.0453	0.063	0.0518	4.06	9.7	0.00338	1.34	LV	CELLSTATES	vCM1.1	control_TTN	12	18
DHRS1	1.03	0.0394	0.0361	0.0266	3.23	10.3	0.00264	1.4	LV	CELLSTATES	vCM1.1	control_TTN	12	18
MYL3	1.03	0.0236	1.87	1.89	8.78	12.3	0.00113	1.63	LV	CELLSTATES	vCM1.1	control_TTN	12	18
POR	1.03	0.0221	0.303	0.246	5.96	12.6	0.00101	1.66	LV	CELLSTATES	vCM1.1	control_TTN	12	18
STXBP6	1.03	0.00281	0.778	0.579	7.37	22.4	2.72e-05	2.55	LV	CELLSTATES	vCM1.1	control_TTN	12	18
CXADR	1.02	0.000929	0.208	0.166	5.5	28.1	4.43e-06	3.03	LV	CELLSTATES	vCM1.1	control_TTN	12	18
HAND2	1.02	0.0014	0.193	0.155	5.38	26.2	7.91e-06	2.85	LV	CELLSTATES	vCM1.1	control_TTN	12	18
PDLIM5	1.02	0.00612	10.3	8.66	11	18.2	0.000115	2.21	LV	CELLSTATES	vCM1.1	control_TTN	12	18
PLPP5	1.02	0.0444	0.0358	0.0385	3.28	9.77	0.00328	1.35	LV	CELLSTATES	vCM1.1	control_TTN	12	18
SLC9A6	1.02	0.0215	0.0353	0.0304	3.2	12.7	0.000961	1.67	LV	CELLSTATES	vCM1.1	control_TTN	12	18
SLCO5A1	1.02	0.046	0.458	0.375	6.68	9.64	0.00348	1.34	LV	CELLSTATES	vCM1.1	control_TTN	12	18
SPAG16	1.02	0.00413	0.265	0.223	5.92	20.3	5.53e-05	2.38	LV	CELLSTATES	vCM1.1	control_TTN	12	18
STEAP2	1.02	0.0356	0.0544	0.0489	3.84	10.6	0.00226	1.45	LV	CELLSTATES	vCM1.1	control_TTN	12	18
SYNM	1.02	0.00834	0.403	0.288	6.28	16.8	0.000194	2.08	LV	CELLSTATES	vCM1.1	control_TTN	12	18
AP001453.1	1.01	0.0197	0.0651	0.0362	3.76	13.1	0.00081	1.7	LV	CELLSTATES	vCM1.1	control_TTN	12	18
CSMD1	1.01	0.0258	0.114	0.0954	4.84	11.9	0.00133	1.59	LV	CELLSTATES	vCM1.1	control_TTN	12	18
CASP6	1	0.0234	0.0325	0.025	3.06	12.3	0.00112	1.63	LV	CELLSTATES	vCM1.1	control_TTN	12	18
H2AFZ	1	0.0457	0.035	0.0322	3.23	9.66	0.00345	1.34	LV	CELLSTATES	vCM1.1	control_TTN	12	18
GZF1	0.997	0.0356	0.0502	0.0289	3.46	10.6	0.00226	1.45	LV	CELLSTATES	vCM1.1	control_TTN	12	18
PITPNM2	0.996	0.00348	0.283	0.222	5.97	21.2	4.05e-05	2.46	LV	CELLSTATES	vCM1.1	control_TTN	12	18
FAM81A	0.995	0.0347	0.0465	0.0299	3.59	10.7	0.00217	1.46	LV	CELLSTATES	vCM1.1	control_TTN	12	18
PARP9	0.994	0.0493	0.0335	0.0251	3.14	9.36	0.00393	1.31	LV	CELLSTATES	vCM1.1	control_TTN	12	18
AC097716.1	0.992	0.0221	0.159	0.12	5.04	12.6	0.00101	1.66	LV	CELLSTATES	vCM1.1	control_TTN	12	18
STAT3	0.986	0.0031	1.28	1.15	8.06	21.9	3.21e-05	2.51	LV	CELLSTATES	vCM1.1	control_TTN	12	18
TMEM258	0.984	0.017	0.0625	0.0545	3.95	13.8	0.000626	1.77	LV	CELLSTATES	vCM1.1	control_TTN	12	18
EMILIN2	0.983	0.035	0.0643	0.0377	3.87	10.7	0.00219	1.46	LV	CELLSTATES	vCM1.1	control_TTN	12	18
PZP	0.983	0.0292	0.107	0.0699	4.6	11.4	0.00163	1.53	LV	CELLSTATES	vCM1.1	control_TTN	12	18
APOBEC2	0.974	0.0147	0.176	0.156	5.38	14.4	0.000493	1.83	LV	CELLSTATES	vCM1.1	control_TTN	12	18
FRAS1	0.973	0.0258	0.118	0.0873	4.73	11.9	0.00132	1.59	LV	CELLSTATES	vCM1.1	control_TTN	12	18
RASSF3	0.972	0.00746	0.297	0.238	5.95	17.3	0.000163	2.13	LV	CELLSTATES	vCM1.1	control_TTN	12	18
DPP6	0.966	0.0212	0.0875	0.0703	4.42	12.8	0.000936	1.67	LV	CELLSTATES	vCM1.1	control_TTN	12	18
NECTIN1	0.966	0.0483	0.0459	0.0294	3.41	9.44	0.00378	1.32	LV	CELLSTATES	vCM1.1	control_TTN	12	18
KIAA1257	0.965	0.0448	0.0613	0.0438	3.86	9.74	0.00332	1.35	LV	CELLSTATES	vCM1.1	control_TTN	12	18
LINC01936	0.965	0.0321	0.232	0.154	5.6	11.1	0.00188	1.49	LV	CELLSTATES	vCM1.1	control_TTN	12	18
STRIP2	0.964	0.00388	0.194	0.139	5.36	20.7	4.86e-05	2.41	LV	CELLSTATES	vCM1.1	control_TTN	12	18
ISOC1	0.963	0.00424	0.129	0.101	4.84	20.1	5.93e-05	2.37	LV	CELLSTATES	vCM1.1	control_TTN	12	18
TRIQK	0.961	0.0119	0.581	0.397	6.96	15.2	0.000352	1.92	LV	CELLSTATES	vCM1.1	control_TTN	12	18
SNHG25	0.96	0.00958	0.178	0.181	5.41	16.2	0.000243	2.02	LV	CELLSTATES	vCM1.1	control_TTN	12	18
LCORL	0.956	0.00105	0.17	0.145	5.26	27.6	5.21e-06	2.98	LV	CELLSTATES	vCM1.1	control_TTN	12	18
RPS14	0.954	0.0454	0.133	0.106	4.99	9.69	0.0034	1.34	LV	CELLSTATES	vCM1.1	control_TTN	12	18
SYT2	0.952	0.0232	0.467	0.356	6.61	12.4	0.00109	1.63	LV	CELLSTATES	vCM1.1	control_TTN	12	18
CORO6	0.951	0.0031	0.286	0.245	6.04	21.8	3.32e-05	2.51	LV	CELLSTATES	vCM1.1	control_TTN	12	18
TSHR	0.946	0.0444	0.0849	0.0759	4.37	9.79	0.00326	1.35	LV	CELLSTATES	vCM1.1	control_TTN	12	18
CRACR2B	0.944	0.0389	0.0361	0.0255	3.27	10.3	0.00258	1.41	LV	CELLSTATES	vCM1.1	control_TTN	12	18
TF	0.943	0.0301	0.124	0.105	4.93	11.3	0.00172	1.52	LV	CELLSTATES	vCM1.1	control_TTN	12	18
GRM8	0.938	0.0444	0.252	0.163	5.63	9.77	0.00328	1.35	LV	CELLSTATES	vCM1.1	control_TTN	12	18
EFHC2	0.937	0.0208	0.0801	0.0779	4.33	12.9	0.000883	1.68	LV	CELLSTATES	vCM1.1	control_TTN	12	18
HSPB3	0.937	0.0433	0.756	0.837	7.61	9.92	0.00307	1.36	LV	CELLSTATES	vCM1.1	control_TTN	12	18
ALPK2	0.936	0.00163	0.955	0.844	7.66	25.2	1.08e-05	2.79	LV	CELLSTATES	vCM1.1	control_TTN	12	18
STARD7	0.934	0.011	0.505	0.428	6.72	15.6	0.000311	1.96	LV	CELLSTATES	vCM1.1	control_TTN	12	18
CA1	0.933	0.0231	0.0958	0.0968	4.57	12.4	0.00107	1.64	LV	CELLSTATES	vCM1.1	control_TTN	12	18
NDUFA1	0.932	0.034	0.186	0.224	5.59	10.8	0.00208	1.47	LV	CELLSTATES	vCM1.1	control_TTN	12	18
NOCT	0.931	0.00689	0.105	0.0851	4.54	17.6	0.000145	2.16	LV	CELLSTATES	vCM1.1	control_TTN	12	18
PPP1R3E	0.926	0.014	0.0999	0.105	4.56	14.6	0.000448	1.85	LV	CELLSTATES	vCM1.1	control_TTN	12	18
SMYD1	0.925	0.00213	1.26	1.02	8.08	23.9	1.66e-05	2.67	LV	CELLSTATES	vCM1.1	control_TTN	12	18
FBXW7	0.923	0.00148	0.976	0.914	7.75	25.9	8.75e-06	2.83	LV	CELLSTATES	vCM1.1	control_TTN	12	18
AC006299.1	0.921	0.0156	0.151	0.133	5.1	14.1	0.000542	1.81	LV	CELLSTATES	vCM1.1	control_TTN	12	18
ATRAID	0.921	0.05	0.0545	0.0376	3.69	9.29	0.00406	1.3	LV	CELLSTATES	vCM1.1	control_TTN	12	18
RUVBL1	0.921	0.00914	0.187	0.182	5.45	16.4	0.000223	2.04	LV	CELLSTATES	vCM1.1	control_TTN	12	18
DTD1	0.92	0.0241	0.0381	0.0333	3.29	12.2	0.00118	1.62	LV	CELLSTATES	vCM1.1	control_TTN	12	18
PLA2R1	0.919	0.014	0.116	0.0893	4.69	14.6	0.000458	1.85	LV	CELLSTATES	vCM1.1	control_TTN	12	18
AP1S2	0.917	0.00935	0.367	0.361	6.4	16.3	0.000235	2.03	LV	CELLSTATES	vCM1.1	control_TTN	12	18
SEMA5A	0.917	0.00195	0.744	0.649	7.39	24.3	1.47e-05	2.71	LV	CELLSTATES	vCM1.1	control_TTN	12	18
CD63	0.916	0.028	0.186	0.176	5.43	11.6	0.00151	1.55	LV	CELLSTATES	vCM1.1	control_TTN	12	18
AC097376.2	0.915	0.00213	0.188	0.164	5.4	23.9	1.66e-05	2.67	LV	CELLSTATES	vCM1.1	control_TTN	12	18
LARP7	0.915	0.016	0.128	0.131	5.02	14	0.000566	1.8	LV	CELLSTATES	vCM1.1	control_TTN	12	18
GRIK1	0.911	0.0106	0.113	0.0884	4.69	15.7	0.000292	1.97	LV	CELLSTATES	vCM1.1	control_TTN	12	18
SLC12A7	0.911	0.00281	0.312	0.244	6.04	22.3	2.79e-05	2.55	LV	CELLSTATES	vCM1.1	control_TTN	12	18
DDX58	0.908	0.022	0.0766	0.0651	4.22	12.6	0.001	1.66	LV	CELLSTATES	vCM1.1	control_TTN	12	18
PPP3CA	0.907	0.0143	0.192	0.17	5.41	14.5	0.000476	1.84	LV	CELLSTATES	vCM1.1	control_TTN	12	18
TMEM65	0.906	0.00182	1.41	1.12	8.22	24.5	1.35e-05	2.74	LV	CELLSTATES	vCM1.1	control_TTN	12	18
ZGRF1	0.906	0.0355	0.0394	0.0347	3.39	10.7	0.00224	1.45	LV	CELLSTATES	vCM1.1	control_TTN	12	18
GPT	0.903	0.014	0.132	0.132	4.99	14.6	0.000457	1.85	LV	CELLSTATES	vCM1.1	control_TTN	12	18
AC105052.3	0.9	0.037	0.318	0.354	6.29	10.5	0.0024	1.43	LV	CELLSTATES	vCM1.1	control_TTN	12	18
PRSS48	0.9	0.0454	0.195	0.148	5.41	9.69	0.0034	1.34	LV	CELLSTATES	vCM1.1	control_TTN	12	18
NDUFC1	0.896	0.0282	0.129	0.118	4.95	11.6	0.00153	1.55	LV	CELLSTATES	vCM1.1	control_TTN	12	18
CLGN	0.895	0.00786	0.191	0.157	5.42	17	0.00018	2.1	LV	CELLSTATES	vCM1.1	control_TTN	12	18
MYADM	0.893	0.0444	0.116	0.0932	4.67	9.77	0.00328	1.35	LV	CELLSTATES	vCM1.1	control_TTN	12	18
RANBP1	0.893	0.028	0.0539	0.0473	3.73	11.6	0.00151	1.55	LV	CELLSTATES	vCM1.1	control_TTN	12	18
ALS2CL	0.891	0.0375	0.214	0.234	5.68	10.4	0.00245	1.43	LV	CELLSTATES	vCM1.1	control_TTN	12	18
EGF	0.891	0.0031	0.147	0.138	5.06	21.8	3.37e-05	2.51	LV	CELLSTATES	vCM1.1	control_TTN	12	18
AL031280.1	0.89	0.0303	0.0837	0.0767	4.26	11.3	0.00173	1.52	LV	CELLSTATES	vCM1.1	control_TTN	12	18
C9orf72	0.889	0.00255	0.163	0.154	5.18	22.9	2.3e-05	2.59	LV	CELLSTATES	vCM1.1	control_TTN	12	18
PTP4A3	0.889	0.00181	0.51	0.468	6.81	24.6	1.32e-05	2.74	LV	CELLSTATES	vCM1.1	control_TTN	12	18
TOB1	0.889	0.0175	0.164	0.134	5.22	13.6	0.000656	1.76	LV	CELLSTATES	vCM1.1	control_TTN	12	18
SIGIRR	0.888	0.0434	0.0404	0.0435	3.5	9.89	0.00312	1.36	LV	CELLSTATES	vCM1.1	control_TTN	12	18
PKIA	0.887	0.00563	0.432	0.419	6.67	18.6	0.0001	2.25	LV	CELLSTATES	vCM1.1	control_TTN	12	18
B2M	0.886	0.0404	0.276	0.235	6.03	10.2	0.00275	1.39	LV	CELLSTATES	vCM1.1	control_TTN	12	18
STPG2	0.886	0.0117	0.0858	0.0704	4.36	15.3	0.000343	1.93	LV	CELLSTATES	vCM1.1	control_TTN	12	18
CEP85L	0.885	0.0208	0.595	0.505	7.1	12.9	0.000874	1.68	LV	CELLSTATES	vCM1.1	control_TTN	12	18
PPP1R16A	0.884	0.00318	0.241	0.219	5.76	21.6	3.57e-05	2.5	LV	CELLSTATES	vCM1.1	control_TTN	12	18
BCAM	0.882	0.0234	0.0533	0.0457	3.74	12.3	0.00112	1.63	LV	CELLSTATES	vCM1.1	control_TTN	12	18
DDRGK1	0.882	0.0166	0.0739	0.0791	4.2	13.9	0.000594	1.78	LV	CELLSTATES	vCM1.1	control_TTN	12	18
PHKG1	0.881	0.0406	0.189	0.201	5.56	10.2	0.00277	1.39	LV	CELLSTATES	vCM1.1	control_TTN	12	18
BMS1P14	0.88	0.0448	0.229	0.177	5.75	9.74	0.00332	1.35	LV	CELLSTATES	vCM1.1	control_TTN	12	18
NRXN3	0.88	0.0491	0.171	0.148	5.16	9.37	0.00391	1.31	LV	CELLSTATES	vCM1.1	control_TTN	12	18
NIPSNAP3B	0.879	0.0218	0.137	0.127	4.96	12.6	0.000986	1.66	LV	CELLSTATES	vCM1.1	control_TTN	12	18
SPDYE16	0.879	0.05	0.107	0.122	4.75	9.29	0.00405	1.3	LV	CELLSTATES	vCM1.1	control_TTN	12	18
CCDC9B	0.878	0.00639	0.194	0.173	5.51	18	0.000124	2.19	LV	CELLSTATES	vCM1.1	control_TTN	12	18
YWHAZ	0.877	0.00123	0.316	0.239	6.02	26.8	6.6e-06	2.91	LV	CELLSTATES	vCM1.1	control_TTN	12	18
PTMA	0.874	0.00436	0.153	0.143	5.14	19.8	6.49e-05	2.36	LV	CELLSTATES	vCM1.1	control_TTN	12	18
RPL12	0.873	0.0476	0.0685	0.0659	4.1	9.49	0.00371	1.32	LV	CELLSTATES	vCM1.1	control_TTN	12	18
AL356805.1	0.872	0.044	0.075	0.0707	4.23	9.85	0.00317	1.36	LV	CELLSTATES	vCM1.1	control_TTN	12	18
GPC1	0.871	0.0285	0.0939	0.0841	4.44	11.5	0.00155	1.55	LV	CELLSTATES	vCM1.1	control_TTN	12	18
AC022146.2	0.867	0.00711	0.279	0.222	5.95	17.5	0.000152	2.15	LV	CELLSTATES	vCM1.1	control_TTN	12	18
UPF3B	0.867	0.00602	0.127	0.0997	4.8	18.4	0.00011	2.22	LV	CELLSTATES	vCM1.1	control_TTN	12	18
PSMA7	0.866	0.0469	0.145	0.148	5.17	9.56	0.00359	1.33	LV	CELLSTATES	vCM1.1	control_TTN	12	18
SELENOS	0.865	0.00436	0.212	0.181	5.52	19.8	6.51e-05	2.36	LV	CELLSTATES	vCM1.1	control_TTN	12	18
ZCCHC2	0.86	0.0142	0.188	0.158	5.3	14.5	0.000466	1.85	LV	CELLSTATES	vCM1.1	control_TTN	12	18
LINC02362	0.859	0.0231	0.15	0.132	4.96	12.4	0.00108	1.64	LV	CELLSTATES	vCM1.1	control_TTN	12	18
UBE3D	0.859	0.0339	0.0847	0.0732	4.34	10.8	0.00207	1.47	LV	CELLSTATES	vCM1.1	control_TTN	12	18
AC025165.2	0.856	0.044	0.06	0.0462	3.83	9.84	0.00318	1.36	LV	CELLSTATES	vCM1.1	control_TTN	12	18
COL6A1	0.856	0.0149	0.134	0.14	5.05	14.3	0.000503	1.83	LV	CELLSTATES	vCM1.1	control_TTN	12	18
GSS	0.856	0.00385	0.111	0.1	4.65	20.7	4.76e-05	2.41	LV	CELLSTATES	vCM1.1	control_TTN	12	18
FHL2	0.855	0.013	19.5	16.1	12	14.9	0.000403	1.89	LV	CELLSTATES	vCM1.1	control_TTN	12	18
LAMA5	0.854	0.00602	0.136	0.104	4.86	18.4	0.00011	2.22	LV	CELLSTATES	vCM1.1	control_TTN	12	18
PPARGC1B	0.854	0.00309	1.15	0.943	7.91	21.9	3.19e-05	2.51	LV	CELLSTATES	vCM1.1	control_TTN	12	18
CLCN3	0.853	0.0055	0.418	0.413	6.55	18.8	9.35e-05	2.26	LV	CELLSTATES	vCM1.1	control_TTN	12	18
HSPB7	0.851	0.00689	1.86	1.84	8.74	17.6	0.000145	2.16	LV	CELLSTATES	vCM1.1	control_TTN	12	18
DAP	0.85	0.0442	0.0698	0.0733	4.08	9.81	0.00322	1.35	LV	CELLSTATES	vCM1.1	control_TTN	12	18
BCAP31	0.849	0.0314	0.0488	0.0464	3.65	11.1	0.00183	1.5	LV	CELLSTATES	vCM1.1	control_TTN	12	18
SEC61B	0.849	0.0112	0.164	0.154	5.29	15.5	0.000316	1.95	LV	CELLSTATES	vCM1.1	control_TTN	12	18
AC018682.1	0.843	0.0246	0.826	0.768	7.58	12.1	0.00122	1.61	LV	CELLSTATES	vCM1.1	control_TTN	12	18
CXorf38	0.843	0.0493	0.17	0.182	5.35	9.35	0.00394	1.31	LV	CELLSTATES	vCM1.1	control_TTN	12	18
GPAA1	0.843	0.0379	0.0524	0.0536	3.77	10.4	0.00249	1.42	LV	CELLSTATES	vCM1.1	control_TTN	12	18
PFDN5	0.84	0.0231	0.143	0.145	5.13	12.4	0.00108	1.64	LV	CELLSTATES	vCM1.1	control_TTN	12	18
ASB10	0.838	0.0123	0.173	0.143	5.25	15.1	0.000366	1.91	LV	CELLSTATES	vCM1.1	control_TTN	12	18
RPS25	0.837	0.0272	0.125	0.124	4.98	11.7	0.00145	1.57	LV	CELLSTATES	vCM1.1	control_TTN	12	18
AC138904.3	0.836	0.0154	0.43	0.336	6.55	14.2	0.000532	1.81	LV	CELLSTATES	vCM1.1	control_TTN	12	18
BRIX1	0.836	0.0178	0.109	0.108	4.73	13.6	0.000675	1.75	LV	CELLSTATES	vCM1.1	control_TTN	12	18
C15orf41	0.835	0.0266	6.41	5.96	10.4	11.8	0.00139	1.58	LV	CELLSTATES	vCM1.1	control_TTN	12	18
ITGA3	0.831	0.0117	0.169	0.127	5.21	15.3	0.00034	1.93	LV	CELLSTATES	vCM1.1	control_TTN	12	18
SCUBE3	0.829	0.0066	0.146	0.117	5.09	17.8	0.000136	2.18	LV	CELLSTATES	vCM1.1	control_TTN	12	18
FAM120C	0.827	0.0433	0.0897	0.0858	4.49	9.92	0.00308	1.36	LV	CELLSTATES	vCM1.1	control_TTN	12	18
SPDYE5	0.825	0.0149	0.191	0.199	5.55	14.3	0.000499	1.83	LV	CELLSTATES	vCM1.1	control_TTN	12	18
TECRL	0.823	0.0142	3.74	3.09	9.6	14.5	0.000465	1.85	LV	CELLSTATES	vCM1.1	control_TTN	12	18
EPHB1	0.822	0.0099	0.316	0.278	6.19	16	0.000259	2	LV	CELLSTATES	vCM1.1	control_TTN	12	18
MANBA	0.821	0.00413	0.233	0.216	5.71	20.4	5.4e-05	2.38	LV	CELLSTATES	vCM1.1	control_TTN	12	18
SLC29A1	0.82	0.00456	0.257	0.24	5.96	19.6	6.98e-05	2.34	LV	CELLSTATES	vCM1.1	control_TTN	12	18
LZTFL1	0.819	0.02	0.0651	0.0491	4.01	13.1	0.000823	1.7	LV	CELLSTATES	vCM1.1	control_TTN	12	18
MYO1E	0.818	0.00931	0.289	0.266	6.05	16.3	0.000231	2.03	LV	CELLSTATES	vCM1.1	control_TTN	12	18
SH3KBP1	0.815	0.0183	0.249	0.215	5.82	13.5	0.000704	1.74	LV	CELLSTATES	vCM1.1	control_TTN	12	18
SPDYE1	0.811	0.0433	0.122	0.131	4.98	9.9	0.00309	1.36	LV	CELLSTATES	vCM1.1	control_TTN	12	18
EML1	0.81	0.0101	0.16	0.128	5.21	15.9	0.00027	2	LV	CELLSTATES	vCM1.1	control_TTN	12	18
RHOT2	0.81	0.0191	0.387	0.44	6.63	13.3	0.000749	1.72	LV	CELLSTATES	vCM1.1	control_TTN	12	18
AC008691.1	0.809	0.0477	0.0529	0.037	3.74	9.48	0.00372	1.32	LV	CELLSTATES	vCM1.1	control_TTN	12	18
MTCH1	0.808	0.0172	0.446	0.425	6.63	13.7	0.000638	1.76	LV	CELLSTATES	vCM1.1	control_TTN	12	18
RALYL	0.807	0.0487	1.05	0.988	7.96	9.42	0.00383	1.31	LV	CELLSTATES	vCM1.1	control_TTN	12	18
AC034195.1	0.805	0.05	0.11	0.11	4.73	9.29	0.00406	1.3	LV	CELLSTATES	vCM1.1	control_TTN	12	18
ANKRD6	0.804	0.00663	0.16	0.134	5.14	17.8	0.000137	2.18	LV	CELLSTATES	vCM1.1	control_TTN	12	18
CEACAM19	0.803	0.0297	0.19	0.172	5.38	11.3	0.00167	1.53	LV	CELLSTATES	vCM1.1	control_TTN	12	18
MAP2K1	0.803	0.0311	0.302	0.272	6.04	11.2	0.00179	1.51	LV	CELLSTATES	vCM1.1	control_TTN	12	18
ELF2	0.802	0.0012	0.648	0.562	7.08	27	6.24e-06	2.92	LV	CELLSTATES	vCM1.1	control_TTN	12	18
CES2	0.798	0.00931	0.24	0.226	5.82	16.4	0.00023	2.03	LV	CELLSTATES	vCM1.1	control_TTN	12	18
RAPGEFL1	0.796	0.0233	0.0892	0.0877	4.41	12.4	0.0011	1.63	LV	CELLSTATES	vCM1.1	control_TTN	12	18
MIB1	0.795	0.0203	0.624	0.59	7.11	13	0.000839	1.69	LV	CELLSTATES	vCM1.1	control_TTN	12	18
HAND2-AS1	0.79	0.00923	1.01	0.906	7.76	16.4	0.000226	2.03	LV	CELLSTATES	vCM1.1	control_TTN	12	18
ERICH1	0.785	0.044	0.114	0.097	4.62	9.84	0.00318	1.36	LV	CELLSTATES	vCM1.1	control_TTN	12	18
TCF4	0.785	0.026	0.117	0.0918	4.75	11.9	0.00134	1.59	LV	CELLSTATES	vCM1.1	control_TTN	12	18
C14orf180	0.784	0.0167	0.763	0.614	7.34	13.8	0.000603	1.78	LV	CELLSTATES	vCM1.1	control_TTN	12	18
CACNB2	0.784	0.00853	10.1	9.57	11.1	16.7	0.000201	2.07	LV	CELLSTATES	vCM1.1	control_TTN	12	18
MPG	0.783	0.012	0.149	0.158	5.13	15.2	0.000355	1.92	LV	CELLSTATES	vCM1.1	control_TTN	12	18
AKAP9	0.778	0.000906	1.6	1.55	8.5	28.3	4.18e-06	3.04	LV	CELLSTATES	vCM1.1	control_TTN	12	18
FP325318.1	0.778	0.0442	0.0642	0.0473	3.98	9.8	0.00323	1.35	LV	CELLSTATES	vCM1.1	control_TTN	12	18
RSU1	0.775	0.00405	0.384	0.352	6.45	20.5	5.21e-05	2.39	LV	CELLSTATES	vCM1.1	control_TTN	12	18
PDP1	0.774	0.0406	0.118	0.104	4.7	10.2	0.00276	1.39	LV	CELLSTATES	vCM1.1	control_TTN	12	18
POU6F1	0.772	0.0301	0.042	0.0411	3.48	11.3	0.00171	1.52	LV	CELLSTATES	vCM1.1	control_TTN	12	18
RAP1GDS1	0.769	0.00764	0.274	0.266	5.98	17.2	0.00017	2.12	LV	CELLSTATES	vCM1.1	control_TTN	12	18
SLC25A39	0.769	0.0337	0.0614	0.0606	3.94	10.9	0.00204	1.47	LV	CELLSTATES	vCM1.1	control_TTN	12	18
PDE1C	0.767	0.0237	3.72	3	9.58	12.3	0.00114	1.63	LV	CELLSTATES	vCM1.1	control_TTN	12	18
SPATA5	0.765	0.00649	0.186	0.197	5.46	17.9	0.00013	2.19	LV	CELLSTATES	vCM1.1	control_TTN	12	18
FAM160A1	0.763	0.0121	0.444	0.426	6.64	15.2	0.000359	1.92	LV	CELLSTATES	vCM1.1	control_TTN	12	18
FLOT1	0.763	0.0206	0.136	0.136	4.98	12.9	0.000867	1.69	LV	CELLSTATES	vCM1.1	control_TTN	12	18
PARM1	0.759	0.0389	0.165	0.143	5.22	10.3	0.00258	1.41	LV	CELLSTATES	vCM1.1	control_TTN	12	18
XRCC4	0.759	0.0448	0.172	0.157	5.15	9.75	0.00331	1.35	LV	CELLSTATES	vCM1.1	control_TTN	12	18
IMPA2	0.758	0.0361	0.102	0.0797	4.51	10.6	0.00231	1.44	LV	CELLSTATES	vCM1.1	control_TTN	12	18
RPL21	0.758	0.0442	0.147	0.157	5.18	9.8	0.00324	1.35	LV	CELLSTATES	vCM1.1	control_TTN	12	18
MPPED2	0.757	0.0495	0.219	0.209	5.7	9.34	0.00396	1.31	LV	CELLSTATES	vCM1.1	control_TTN	12	18
NKAIN2	0.756	0.0223	0.2	0.192	5.5	12.5	0.00102	1.65	LV	CELLSTATES	vCM1.1	control_TTN	12	18
FKBP2	0.752	0.0433	0.0775	0.0792	4.3	9.92	0.00307	1.36	LV	CELLSTATES	vCM1.1	control_TTN	12	18
ENOX2	0.75	0.0208	0.187	0.192	5.47	12.9	0.00088	1.68	LV	CELLSTATES	vCM1.1	control_TTN	12	18
LTBR	0.747	0.0496	0.0647	0.0631	3.98	9.33	0.00397	1.3	LV	CELLSTATES	vCM1.1	control_TTN	12	18
TANC1	0.747	0.016	2.49	2.6	9.08	14	0.000567	1.8	LV	CELLSTATES	vCM1.1	control_TTN	12	18
AK9	0.746	0.014	0.199	0.182	5.49	14.6	0.000452	1.85	LV	CELLSTATES	vCM1.1	control_TTN	12	18
EIF4E	0.746	0.0126	0.168	0.171	5.26	15	0.000381	1.9	LV	CELLSTATES	vCM1.1	control_TTN	12	18
GPD2	0.745	0.0233	0.117	0.102	4.78	12.4	0.0011	1.63	LV	CELLSTATES	vCM1.1	control_TTN	12	18
TRMT9B	0.745	0.0414	0.203	0.188	5.56	10.1	0.00287	1.38	LV	CELLSTATES	vCM1.1	control_TTN	12	18
COL4A2	0.744	0.0292	0.612	0.596	7.01	11.4	0.00163	1.53	LV	CELLSTATES	vCM1.1	control_TTN	12	18
SLC8B1	0.744	0.0496	0.0543	0.0466	3.8	9.33	0.00399	1.3	LV	CELLSTATES	vCM1.1	control_TTN	12	18
NAA15	0.743	0.00441	0.212	0.2	5.6	19.8	6.64e-05	2.36	LV	CELLSTATES	vCM1.1	control_TTN	12	18
PKP4	0.74	0.00999	0.331	0.3	6.25	16	0.000263	2	LV	CELLSTATES	vCM1.1	control_TTN	12	18
EDF1	0.739	0.0194	0.195	0.196	5.52	13.2	0.000784	1.71	LV	CELLSTATES	vCM1.1	control_TTN	12	18
LRCH4	0.738	0.0384	0.0399	0.0494	3.37	10.4	0.00254	1.42	LV	CELLSTATES	vCM1.1	control_TTN	12	18
NR3C2	0.738	0.0112	0.728	0.713	7.36	15.5	0.000319	1.95	LV	CELLSTATES	vCM1.1	control_TTN	12	18
INTS12	0.737	0.0489	0.101	0.104	4.6	9.39	0.00387	1.31	LV	CELLSTATES	vCM1.1	control_TTN	12	18
MAN1C1	0.736	0.0218	0.309	0.264	6.07	12.6	0.000985	1.66	LV	CELLSTATES	vCM1.1	control_TTN	12	18
TAPT1-AS1	0.734	0.0406	0.119	0.124	4.81	10.2	0.00277	1.39	LV	CELLSTATES	vCM1.1	control_TTN	12	18
LSM8	0.732	0.0113	0.081	0.085	4.32	15.4	0.000325	1.95	LV	CELLSTATES	vCM1.1	control_TTN	12	18
SIK2	0.728	0.0326	0.844	0.876	7.53	11	0.00193	1.49	LV	CELLSTATES	vCM1.1	control_TTN	12	18
TMEM161B-AS1	0.728	0.00645	0.818	0.864	7.55	18	0.000126	2.19	LV	CELLSTATES	vCM1.1	control_TTN	12	18
AC053527.1	0.727	0.0336	0.103	0.104	4.62	10.9	0.00203	1.47	LV	CELLSTATES	vCM1.1	control_TTN	12	18
FGF14	0.727	0.0462	0.322	0.308	6.19	9.62	0.0035	1.34	LV	CELLSTATES	vCM1.1	control_TTN	12	18
SDR39U1	0.727	0.0297	0.0951	0.104	4.64	11.3	0.00167	1.53	LV	CELLSTATES	vCM1.1	control_TTN	12	18
ZNF260	0.727	0.0297	0.171	0.173	5.42	11.3	0.00167	1.53	LV	CELLSTATES	vCM1.1	control_TTN	12	18
ULK3	0.725	0.0355	0.116	0.12	4.83	10.7	0.00224	1.45	LV	CELLSTATES	vCM1.1	control_TTN	12	18
PPA2	0.722	0.0203	0.324	0.334	6.27	13	0.000848	1.69	LV	CELLSTATES	vCM1.1	control_TTN	12	18
SLC51A	0.718	0.014	0.12	0.12	4.8	14.6	0.000458	1.85	LV	CELLSTATES	vCM1.1	control_TTN	12	18
GAS2	0.717	0.0087	0.981	0.896	7.78	16.6	0.00021	2.06	LV	CELLSTATES	vCM1.1	control_TTN	12	18
RIMKLB	0.715	0.0305	0.109	0.112	4.76	11.2	0.00175	1.52	LV	CELLSTATES	vCM1.1	control_TTN	12	18
TMEM144	0.714	0.0489	0.115	0.109	4.78	9.4	0.00386	1.31	LV	CELLSTATES	vCM1.1	control_TTN	12	18
CKM	0.712	0.0345	1.51	1.62	8.43	10.8	0.00214	1.46	LV	CELLSTATES	vCM1.1	control_TTN	12	18
BCL11A	0.71	0.000655	0.453	0.442	6.69	30.5	2.13e-06	3.18	LV	CELLSTATES	vCM1.1	control_TTN	12	18
BZW2	0.71	0.0127	0.633	0.614	7.17	15	0.000387	1.89	LV	CELLSTATES	vCM1.1	control_TTN	12	18
STIM2	0.708	0.0241	0.085	0.0732	4.32	12.2	0.00117	1.62	LV	CELLSTATES	vCM1.1	control_TTN	12	18
ETV6	0.705	0.0185	0.503	0.555	6.87	13.4	0.000712	1.73	LV	CELLSTATES	vCM1.1	control_TTN	12	18
PFKM	0.705	0.00834	0.381	0.378	6.41	16.8	0.000193	2.08	LV	CELLSTATES	vCM1.1	control_TTN	12	18
G3BP2	0.703	0.0188	0.194	0.195	5.45	13.4	0.000731	1.73	LV	CELLSTATES	vCM1.1	control_TTN	12	18
RPLP0	0.703	0.0442	0.168	0.17	5.31	9.8	0.00324	1.35	LV	CELLSTATES	vCM1.1	control_TTN	12	18
PDE4D	0.697	0.0324	1.69	1.98	8.63	11	0.00191	1.49	LV	CELLSTATES	vCM1.1	control_TTN	12	18
CBX3	0.694	0.0234	0.0985	0.093	4.56	12.3	0.00112	1.63	LV	CELLSTATES	vCM1.1	control_TTN	12	18
ENO3	0.693	0.0289	0.216	0.247	5.68	11.5	0.00159	1.54	LV	CELLSTATES	vCM1.1	control_TTN	12	18
VIPR2	0.693	0.0203	0.68	0.628	7.21	13	0.000845	1.69	LV	CELLSTATES	vCM1.1	control_TTN	12	18
IFRD2	0.691	0.0101	0.137	0.12	5.02	15.9	0.000272	1.99	LV	CELLSTATES	vCM1.1	control_TTN	12	18
NDUFB9	0.689	0.0261	0.271	0.289	5.99	11.8	0.00136	1.58	LV	CELLSTATES	vCM1.1	control_TTN	12	18
AC027018.1	0.688	0.00649	0.467	0.447	6.7	17.9	0.00013	2.19	LV	CELLSTATES	vCM1.1	control_TTN	12	18
MEIS1	0.681	0.00558	0.735	0.672	7.35	18.7	9.8e-05	2.25	LV	CELLSTATES	vCM1.1	control_TTN	12	18
SUMF2	0.68	0.0258	0.163	0.162	5.27	11.9	0.00133	1.59	LV	CELLSTATES	vCM1.1	control_TTN	12	18
TRDN-AS1	0.679	0.0258	5.76	5.73	10.4	11.9	0.00132	1.59	LV	CELLSTATES	vCM1.1	control_TTN	12	18
OSBPL8	0.678	0.00533	0.633	0.661	7.14	19	8.83e-05	2.27	LV	CELLSTATES	vCM1.1	control_TTN	12	18
MLF2	0.677	0.0412	0.0719	0.0772	4.25	10.1	0.00283	1.39	LV	CELLSTATES	vCM1.1	control_TTN	12	18
BSG	0.675	0.0133	0.973	1.11	7.87	14.8	0.000417	1.88	LV	CELLSTATES	vCM1.1	control_TTN	12	18
MIR22HG	0.674	0.0251	0.37	0.312	6.28	12	0.00126	1.6	LV	CELLSTATES	vCM1.1	control_TTN	12	18
DOPEY2	0.672	0.0143	0.22	0.19	5.58	14.5	0.000471	1.85	LV	CELLSTATES	vCM1.1	control_TTN	12	18
FBXW8	0.671	0.0203	0.331	0.319	6.21	13	0.000844	1.69	LV	CELLSTATES	vCM1.1	control_TTN	12	18
SHARPIN	0.668	0.0112	0.112	0.111	4.77	15.5	0.000318	1.95	LV	CELLSTATES	vCM1.1	control_TTN	12	18
NDUFB1	0.664	0.0464	0.208	0.237	5.72	9.6	0.00353	1.33	LV	CELLSTATES	vCM1.1	control_TTN	12	18
KIFC3	0.662	0.0178	0.512	0.507	6.85	13.6	0.000671	1.75	LV	CELLSTATES	vCM1.1	control_TTN	12	18
NOMO2	0.662	0.0496	0.0748	0.0843	4.32	9.32	0.004	1.3	LV	CELLSTATES	vCM1.1	control_TTN	12	18
MRPL1	0.66	0.0355	0.112	0.128	4.81	10.6	0.00225	1.45	LV	CELLSTATES	vCM1.1	control_TTN	12	18
GATA6-AS1	0.658	0.0403	0.356	0.413	6.47	10.2	0.00273	1.39	LV	CELLSTATES	vCM1.1	control_TTN	12	18
SEC24D	0.652	0.0412	0.107	0.109	4.64	10.1	0.00285	1.38	LV	CELLSTATES	vCM1.1	control_TTN	12	18
BET1	0.643	0.0383	0.0862	0.0833	4.34	10.4	0.00252	1.42	LV	CELLSTATES	vCM1.1	control_TTN	12	18
PMP22	0.641	0.0433	0.484	0.508	6.87	9.9	0.00309	1.36	LV	CELLSTATES	vCM1.1	control_TTN	12	18
BRCC3	0.639	0.0288	0.0743	0.0764	4.18	11.5	0.00158	1.54	LV	CELLSTATES	vCM1.1	control_TTN	12	18
AQP7	0.638	0.0395	1.03	1.03	7.9	10.3	0.00265	1.4	LV	CELLSTATES	vCM1.1	control_TTN	12	18
POLR2B	0.636	0.0487	0.137	0.138	5.02	9.41	0.00384	1.31	LV	CELLSTATES	vCM1.1	control_TTN	12	18
PTDSS1	0.63	0.0425	0.307	0.282	6.17	9.98	0.003	1.37	LV	CELLSTATES	vCM1.1	control_TTN	12	18
AFF1	0.629	0.017	0.653	0.742	7.24	13.7	0.00063	1.77	LV	CELLSTATES	vCM1.1	control_TTN	12	18
ING3	0.626	0.0344	0.109	0.11	4.7	10.8	0.00213	1.46	LV	CELLSTATES	vCM1.1	control_TTN	12	18
ADAM23	0.622	0.0208	0.826	0.758	7.5	12.9	0.000891	1.68	LV	CELLSTATES	vCM1.1	control_TTN	12	18
ARMCX4	0.622	0.0234	0.168	0.159	5.27	12.3	0.00112	1.63	LV	CELLSTATES	vCM1.1	control_TTN	12	18
LARP1B	0.618	0.00426	0.319	0.329	6.14	20.1	6.03e-05	2.37	LV	CELLSTATES	vCM1.1	control_TTN	12	18
MAPKAPK3	0.618	0.01	0.246	0.264	5.86	16	0.000265	2	LV	CELLSTATES	vCM1.1	control_TTN	12	18
FHOD3	0.615	0.025	4.54	4.45	9.94	12	0.00125	1.6	LV	CELLSTATES	vCM1.1	control_TTN	12	18
HGSNAT	0.615	0.00577	0.346	0.389	6.35	18.5	0.000104	2.24	LV	CELLSTATES	vCM1.1	control_TTN	12	18
ANK2	0.612	0.0208	2.7	2.85	9.26	12.9	0.000892	1.68	LV	CELLSTATES	vCM1.1	control_TTN	12	18
CTSB	0.612	0.0493	0.131	0.138	4.93	9.35	0.00394	1.31	LV	CELLSTATES	vCM1.1	control_TTN	12	18
SLC4A4	0.61	0.0281	0.36	0.394	6.39	11.6	0.00152	1.55	LV	CELLSTATES	vCM1.1	control_TTN	12	18
ST3GAL2	0.609	0.0412	0.113	0.109	4.76	10.1	0.00285	1.38	LV	CELLSTATES	vCM1.1	control_TTN	12	18
IL1RAPL1	0.606	0.0434	2.75	2.88	9.33	9.89	0.00312	1.36	LV	CELLSTATES	vCM1.1	control_TTN	12	18
RBFOX1	0.604	0.00577	2.96	3.08	9.43	18.5	0.000104	2.24	LV	CELLSTATES	vCM1.1	control_TTN	12	18
TRABD	0.603	0.0467	0.188	0.194	5.52	9.58	0.00357	1.33	LV	CELLSTATES	vCM1.1	control_TTN	12	18
URM1	0.599	0.0263	0.127	0.137	4.96	11.8	0.00137	1.58	LV	CELLSTATES	vCM1.1	control_TTN	12	18
AC005358.1	0.597	0.037	0.954	0.857	7.72	10.5	0.0024	1.43	LV	CELLSTATES	vCM1.1	control_TTN	12	18
COPS4	0.596	0.0487	0.121	0.124	4.77	9.41	0.00385	1.31	LV	CELLSTATES	vCM1.1	control_TTN	12	18
SPSB3	0.594	0.0101	0.326	0.363	6.28	15.9	0.000269	2	LV	CELLSTATES	vCM1.1	control_TTN	12	18
SSBP2	0.591	0.0251	0.706	0.732	7.33	12	0.00126	1.6	LV	CELLSTATES	vCM1.1	control_TTN	12	18
WDFY3	0.59	0.0138	0.33	0.381	6.28	14.7	0.000435	1.86	LV	CELLSTATES	vCM1.1	control_TTN	12	18
ZNF251	0.59	0.0203	0.132	0.131	4.9	13	0.000841	1.69	LV	CELLSTATES	vCM1.1	control_TTN	12	18
LNPK	0.587	0.0129	0.328	0.306	6.17	14.9	0.000397	1.89	LV	CELLSTATES	vCM1.1	control_TTN	12	18
POLM	0.586	0.0423	0.127	0.139	5.01	10	0.00296	1.37	LV	CELLSTATES	vCM1.1	control_TTN	12	18
ARHGEF37	0.585	0.0403	0.122	0.115	4.78	10.2	0.00274	1.39	LV	CELLSTATES	vCM1.1	control_TTN	12	18
ATP2B4	0.585	0.0491	1.3	1.28	8.15	9.38	0.0039	1.31	LV	CELLSTATES	vCM1.1	control_TTN	12	18
NXN	0.584	0.0395	0.237	0.233	5.77	10.3	0.00265	1.4	LV	CELLSTATES	vCM1.1	control_TTN	12	18
SLC4A3	0.583	0.0193	0.632	0.697	7.2	13.2	0.000768	1.71	LV	CELLSTATES	vCM1.1	control_TTN	12	18
LRBA	0.582	0.00857	0.706	0.767	7.36	16.7	0.000205	2.07	LV	CELLSTATES	vCM1.1	control_TTN	12	18
SERINC5	0.579	0.0362	0.174	0.197	5.41	10.6	0.00233	1.44	LV	CELLSTATES	vCM1.1	control_TTN	12	18
NUP107	0.577	0.0297	0.14	0.151	5.09	11.3	0.00168	1.53	LV	CELLSTATES	vCM1.1	control_TTN	12	18
C1S	0.576	0.0203	0.188	0.184	5.43	13	0.000848	1.69	LV	CELLSTATES	vCM1.1	control_TTN	12	18
VPS35	0.574	0.0158	0.256	0.259	5.92	14.1	0.000553	1.8	LV	CELLSTATES	vCM1.1	control_TTN	12	18
AGBL3	0.573	0.0323	0.184	0.175	5.44	11	0.0019	1.49	LV	CELLSTATES	vCM1.1	control_TTN	12	18
SCPEP1	0.573	0.0274	0.379	0.427	6.52	11.7	0.00146	1.56	LV	CELLSTATES	vCM1.1	control_TTN	12	18
MALT1	0.571	0.0333	0.205	0.207	5.56	10.9	0.002	1.48	LV	CELLSTATES	vCM1.1	control_TTN	12	18
MSRB3	0.57	0.023	1.71	1.79	8.58	12.4	0.00107	1.64	LV	CELLSTATES	vCM1.1	control_TTN	12	18
XBP1	0.569	0.0274	0.161	0.165	5.22	11.7	0.00147	1.56	LV	CELLSTATES	vCM1.1	control_TTN	12	18
GATA4	0.568	0.0291	1.5	1.69	8.43	11.4	0.00162	1.54	LV	CELLSTATES	vCM1.1	control_TTN	12	18
PLEKHJ1	0.567	0.0441	0.121	0.128	4.88	9.83	0.0032	1.36	LV	CELLSTATES	vCM1.1	control_TTN	12	18
RSBN1L	0.566	0.014	0.422	0.446	6.55	14.6	0.000449	1.85	LV	CELLSTATES	vCM1.1	control_TTN	12	18
CWC25	0.562	0.0489	0.0973	0.0961	4.57	9.4	0.00387	1.31	LV	CELLSTATES	vCM1.1	control_TTN	12	18
DNAJB14	0.562	0.0215	0.14	0.15	5.06	12.7	0.00096	1.67	LV	CELLSTATES	vCM1.1	control_TTN	12	18
VWC2	0.562	0.0453	0.851	0.848	7.61	9.7	0.00338	1.34	LV	CELLSTATES	vCM1.1	control_TTN	12	18
CDC37	0.557	0.0232	0.339	0.396	6.4	12.4	0.00109	1.63	LV	CELLSTATES	vCM1.1	control_TTN	12	18
FRYL	0.555	0.0186	0.361	0.415	6.42	13.4	0.000719	1.73	LV	CELLSTATES	vCM1.1	control_TTN	12	18
PIR	0.555	0.0327	0.266	0.316	6.06	11	0.00195	1.48	LV	CELLSTATES	vCM1.1	control_TTN	12	18
CPNE3	0.552	0.0343	0.258	0.271	5.86	10.8	0.00212	1.46	LV	CELLSTATES	vCM1.1	control_TTN	12	18
LPCAT3	0.552	0.0419	0.325	0.34	6.21	10	0.00291	1.38	LV	CELLSTATES	vCM1.1	control_TTN	12	18
UBAP2	0.552	0.0151	0.332	0.33	6.28	14.3	0.000512	1.82	LV	CELLSTATES	vCM1.1	control_TTN	12	18
RING1	0.551	0.0443	0.0888	0.0942	4.52	9.79	0.00325	1.35	LV	CELLSTATES	vCM1.1	control_TTN	12	18
AC011287.1	0.55	0.0213	3.29	3.38	9.52	12.7	0.000945	1.67	LV	CELLSTATES	vCM1.1	control_TTN	12	18
SMARCAD1	0.546	0.0326	0.199	0.229	5.6	11	0.00194	1.49	LV	CELLSTATES	vCM1.1	control_TTN	12	18
FUCA2	0.541	0.0337	0.148	0.149	5.14	10.9	0.00204	1.47	LV	CELLSTATES	vCM1.1	control_TTN	12	18
TMEM67	0.541	0.0361	0.469	0.527	6.86	10.6	0.00231	1.44	LV	CELLSTATES	vCM1.1	control_TTN	12	18
RAB2A	0.539	0.0292	0.454	0.529	6.76	11.4	0.00163	1.53	LV	CELLSTATES	vCM1.1	control_TTN	12	18
ICA1	0.537	0.0337	0.704	0.754	7.34	10.9	0.00204	1.47	LV	CELLSTATES	vCM1.1	control_TTN	12	18
LAPTM4B	0.536	0.0379	0.513	0.591	6.9	10.4	0.00249	1.42	LV	CELLSTATES	vCM1.1	control_TTN	12	18
TMEM168	0.535	0.0254	0.592	0.654	7.08	12	0.00129	1.59	LV	CELLSTATES	vCM1.1	control_TTN	12	18
KYAT1	0.532	0.0251	0.198	0.195	5.54	12	0.00126	1.6	LV	CELLSTATES	vCM1.1	control_TTN	12	18
THUMPD3-AS1	0.53	0.025	0.502	0.578	6.92	12	0.00125	1.6	LV	CELLSTATES	vCM1.1	control_TTN	12	18
MFSD8	0.529	0.037	0.133	0.152	4.98	10.5	0.00242	1.43	LV	CELLSTATES	vCM1.1	control_TTN	12	18
ZNF521	0.528	0.0346	0.432	0.436	6.63	10.7	0.00215	1.46	LV	CELLSTATES	vCM1.1	control_TTN	12	18
ADGRA3	0.527	0.0361	0.31	0.341	6.18	10.6	0.00231	1.44	LV	CELLSTATES	vCM1.1	control_TTN	12	18
ZNF7	0.525	0.0401	0.138	0.153	5.09	10.2	0.00271	1.4	LV	CELLSTATES	vCM1.1	control_TTN	12	18
B4GALNT3	0.521	0.0344	0.935	0.982	7.76	10.8	0.00213	1.46	LV	CELLSTATES	vCM1.1	control_TTN	12	18
RAPH1	0.52	0.0466	0.479	0.528	6.84	9.59	0.00355	1.33	LV	CELLSTATES	vCM1.1	control_TTN	12	18
UBE2K	0.52	0.0344	0.406	0.471	6.59	10.8	0.00213	1.46	LV	CELLSTATES	vCM1.1	control_TTN	12	18
AC027644.4	0.519	0.0412	0.201	0.244	5.63	10.1	0.00284	1.39	LV	CELLSTATES	vCM1.1	control_TTN	12	18
TMEM230	0.514	0.047	0.116	0.141	4.86	9.54	0.00363	1.33	LV	CELLSTATES	vCM1.1	control_TTN	12	18
ACAT1	0.512	0.0358	0.576	0.615	7.06	10.6	0.00228	1.45	LV	CELLSTATES	vCM1.1	control_TTN	12	18
TMEM220	0.512	0.0211	0.186	0.173	5.46	12.8	0.000918	1.68	LV	CELLSTATES	vCM1.1	control_TTN	12	18
BLVRB	0.511	0.0335	0.19	0.199	5.48	10.9	0.00202	1.48	LV	CELLSTATES	vCM1.1	control_TTN	12	18
ORC4	0.511	0.0103	0.253	0.29	5.9	15.9	0.000277	1.99	LV	CELLSTATES	vCM1.1	control_TTN	12	18
LIMCH1	0.51	0.037	1.75	2	8.67	10.5	0.00241	1.43	LV	CELLSTATES	vCM1.1	control_TTN	12	18
ATRX	0.506	0.0265	0.579	0.641	7.09	11.8	0.00138	1.58	LV	CELLSTATES	vCM1.1	control_TTN	12	18
EEF2K	0.501	0.0491	0.166	0.175	5.34	9.38	0.0039	1.31	LV	CELLSTATES	vCM1.1	control_TTN	12	18
GSTK1	0.5	0.0358	0.428	0.455	6.68	10.6	0.00228	1.45	LV	CELLSTATES	vCM1.1	control_TTN	12	18
