# Supplementary material for: Pathogenic variants damage cell composition and single cell transcription in cardiomyopathies
Source: Science. Author manuscript; Available in PMC 2022 Oct 3. (PMC9528698; doi:10.1126/science.abo1984)
Supplement: Supp table 11.17 [file NIHMS1835045-supplement-Supp_table_11_17.xlsx]

## Sheet: Key
Column name	Description
Gene	Gene symbol, Ensembl 84
logFC	log2-fold change
FDR	False discovery rate; FDR is the PValue after (by default) Benjamini-Hochberg correction.
mean_exp_control	Mean expression values across controls
mean_exp_genotype	Mean expression values across disease samples
logCPM	logCPM is the average expression of all pseudobulked samples for that particular gene across all samples on the log2-scale expressed in counts per million (cpm, as calculated by edgeR after normalization).
F	Output of quasi-likelihood F-test
PValue	PValue is the nominal p-value derived from F
FDR_plot	-log10(False discovery rate)
Region	Studied region (LV or RV)
annotation_level	Cell-type or cell-state
cell_state/state	Specification which cell-type or state was analysed
comparison	Specification control_GENOTYPE
Observations_genotype	Numbers of Patients included in edgeR (patients with low number of nuclei have been excluded)
Observations_reference	Numbers of Patients included in edgeR (patients with low number of nuclei have been excluded)

## Sheet: control_LMNA
Gene	logFC	FDR	mean_exp_control	mean_exp_genotype	logCPM	F	PValue	FDR_plot	Region	annotation_level	cell_state	comparison	Observations_genotype	Observations_reference
ELF3	9.51	0.00243	0.116	0.00119	3.78	26.9	6.68e-06	2.61	LV	CELLSTATES	vCM4	control_LMNA	11	18
HSPA6	8.96	1.4e-08	0.0822	0.000866	2.42	108	9.4e-13	7.85	LV	CELLSTATES	vCM4	control_LMNA	11	18
CLCF1	5.11	0.0149	0.0277	0.00109	1.93	18	0.00013	1.83	LV	CELLSTATES	vCM4	control_LMNA	11	18
MCTP2	4.18	0.000453	0.12	0.0101	3.93	37.9	2.92e-07	3.34	LV	CELLSTATES	vCM4	control_LMNA	11	18
AC103843.1	3.71	0.0259	0.0339	0.00375	1.86	15.2	0.00036	1.59	LV	CELLSTATES	vCM4	control_LMNA	11	18
GRXCR2	3.7	0.0261	0.588	0.0725	6.24	15.2	0.000365	1.58	LV	CELLSTATES	vCM4	control_LMNA	11	18
EVA1A	3.61	0.0181	0.0216	0.00138	2.25	16.9	0.000191	1.74	LV	CELLSTATES	vCM4	control_LMNA	11	18
RPS6KB2-AS1	3.56	0.0155	0.0221	0.00226	2.21	17.7	0.000141	1.81	LV	CELLSTATES	vCM4	control_LMNA	11	18
LINC00637	3.11	0.0287	0.0144	0.000924	1.58	14.6	0.000464	1.54	LV	CELLSTATES	vCM4	control_LMNA	11	18
AL583824.1	3.08	0.0152	0.0233	0.00397	2.07	17.8	0.000137	1.82	LV	CELLSTATES	vCM4	control_LMNA	11	18
CA14	3.08	0.0163	0.0221	0.00272	2.24	17.5	0.000156	1.79	LV	CELLSTATES	vCM4	control_LMNA	11	18
IL20RA	2.99	0.0464	0.0331	0.0064	2.61	12.4	0.00108	1.33	LV	CELLSTATES	vCM4	control_LMNA	11	18
LINC01786	2.86	0.0098	0.0193	0.00303	2.02	20.5	5.39e-05	2.01	LV	CELLSTATES	vCM4	control_LMNA	11	18
TSPEAR	2.83	0.0106	0.128	0.0239	4.13	20.1	6.09e-05	1.98	LV	CELLSTATES	vCM4	control_LMNA	11	18
MLXIPL	2.78	0.0331	0.0346	0.00959	2.67	13.8	0.000618	1.48	LV	CELLSTATES	vCM4	control_LMNA	11	18
IL17RB	2.77	0.00344	0.0367	0.00789	2.61	25.6	1.01e-05	2.46	LV	CELLSTATES	vCM4	control_LMNA	11	18
MEG8	2.76	0.0408	0.0158	0.0017	1.56	13.1	0.000839	1.39	LV	CELLSTATES	vCM4	control_LMNA	11	18
ETNPPL	2.67	0.00469	0.0349	0.00713	2.56	23.5	1.94e-05	2.33	LV	CELLSTATES	vCM4	control_LMNA	11	18
AC107068.2	2.65	0.0152	1.02	0.173	7.08	17.8	0.000137	1.82	LV	CELLSTATES	vCM4	control_LMNA	11	18
CCDC85A	2.64	0.0309	0.199	0.0404	4.92	14.2	0.000535	1.51	LV	CELLSTATES	vCM4	control_LMNA	11	18
DDX11-AS1	2.58	0.0327	0.0196	0.00264	2.07	13.9	0.000602	1.49	LV	CELLSTATES	vCM4	control_LMNA	11	18
TOGARAM2	2.38	0.0114	0.734	0.213	6.42	19.4	7.73e-05	1.94	LV	CELLSTATES	vCM4	control_LMNA	11	18
AL137779.1	2.37	0.0166	0.0453	0.0122	2.79	17.3	0.000163	1.78	LV	CELLSTATES	vCM4	control_LMNA	11	18
CXorf58	2.37	0.0279	0.0269	0.00748	2.36	14.8	0.000417	1.55	LV	CELLSTATES	vCM4	control_LMNA	11	18
AC016650.1	2.33	0.000481	0.416	0.122	5.68	35.3	5.8e-07	3.32	LV	CELLSTATES	vCM4	control_LMNA	11	18
C1RL	2.24	0.0283	0.0299	0.00709	2.42	14.7	0.000436	1.55	LV	CELLSTATES	vCM4	control_LMNA	11	18
LINC01060	2.22	0.0355	0.0803	0.0248	3.65	13.6	0.000684	1.45	LV	CELLSTATES	vCM4	control_LMNA	11	18
AC005696.1	2.16	0.0432	0.0533	0.0201	3.23	12.9	0.000905	1.36	LV	CELLSTATES	vCM4	control_LMNA	11	18
AC006213.2	2.15	0.0272	0.0649	0.0258	3.42	15	0.000391	1.56	LV	CELLSTATES	vCM4	control_LMNA	11	18
SLC1A2	2.05	0.0225	0.126	0.0365	4.09	15.9	0.000279	1.65	LV	CELLSTATES	vCM4	control_LMNA	11	18
TESC	2.03	7.65e-05	0.394	0.111	5.57	47.3	2.9e-08	4.12	LV	CELLSTATES	vCM4	control_LMNA	11	18
AC100872.1	1.96	0.0166	0.156	0.0438	4.37	17.3	0.000168	1.78	LV	CELLSTATES	vCM4	control_LMNA	11	18
IGSF3	1.96	0.0331	0.0373	0.016	2.73	13.8	0.000621	1.48	LV	CELLSTATES	vCM4	control_LMNA	11	18
CPS1	1.94	0.0375	0.0926	0.0376	3.95	13.4	0.000739	1.43	LV	CELLSTATES	vCM4	control_LMNA	11	18
AC090921.1	1.9	0.0296	0.226	0.0801	4.89	14.4	0.000489	1.53	LV	CELLSTATES	vCM4	control_LMNA	11	18
FN1	1.9	0.0111	0.101	0.0329	3.84	19.7	6.91e-05	1.96	LV	CELLSTATES	vCM4	control_LMNA	11	18
LINC00486	1.89	0.0293	1.08	0.446	7.26	14.5	0.000482	1.53	LV	CELLSTATES	vCM4	control_LMNA	11	18
AP002387.2	1.82	0.0343	0.0261	0.00922	2.36	13.7	0.000652	1.46	LV	CELLSTATES	vCM4	control_LMNA	11	18
LRP4	1.8	0.0466	1.2	0.546	7.54	12.4	0.00109	1.33	LV	CELLSTATES	vCM4	control_LMNA	11	18
GRM8	1.78	0.00778	0.368	0.125	5.52	21.5	3.85e-05	2.11	LV	CELLSTATES	vCM4	control_LMNA	11	18
MCF2L	1.76	0.0286	0.0486	0.0122	2.99	14.6	0.000451	1.54	LV	CELLSTATES	vCM4	control_LMNA	11	18
PPP1R17	1.74	0.0396	0.0663	0.0296	3.33	13.2	0.000801	1.4	LV	CELLSTATES	vCM4	control_LMNA	11	18
PDE1A	1.73	0.0166	0.87	0.407	6.91	17.4	0.000161	1.78	LV	CELLSTATES	vCM4	control_LMNA	11	18
CSF1	1.72	0.0433	0.0319	0.0116	2.43	12.9	0.000909	1.36	LV	CELLSTATES	vCM4	control_LMNA	11	18
AC125793.1	1.69	0.0229	0.301	0.147	5.37	15.8	0.000292	1.64	LV	CELLSTATES	vCM4	control_LMNA	11	18
TLL2	1.68	0.0365	0.144	0.0749	4.46	13.5	0.000713	1.44	LV	CELLSTATES	vCM4	control_LMNA	11	18
COL6A2	1.65	0.0287	0.145	0.0506	4.42	14.5	0.000469	1.54	LV	CELLSTATES	vCM4	control_LMNA	11	18
MYH6	1.64	0.0225	2.36	0.867	8.12	15.9	0.000283	1.65	LV	CELLSTATES	vCM4	control_LMNA	11	18
CORIN	1.62	0.0458	1.4	0.446	7.47	12.6	0.00101	1.34	LV	CELLSTATES	vCM4	control_LMNA	11	18
GRK5	1.62	0.0237	0.541	0.219	6.13	15.6	0.00031	1.62	LV	CELLSTATES	vCM4	control_LMNA	11	18
LINC01550	1.62	0.00948	0.147	0.0593	4.45	20.7	4.95e-05	2.02	LV	CELLSTATES	vCM4	control_LMNA	11	18
NXN	1.61	0.00215	0.33	0.146	5.39	28.1	4.62e-06	2.67	LV	CELLSTATES	vCM4	control_LMNA	11	18
AL031280.1	1.6	0.034	0.0888	0.0338	3.77	13.7	0.00064	1.47	LV	CELLSTATES	vCM4	control_LMNA	11	18
CREB3L1	1.6	0.0161	0.086	0.0259	3.73	17.6	0.000149	1.79	LV	CELLSTATES	vCM4	control_LMNA	11	18
AC113414.1	1.58	0.0166	0.467	0.224	6.08	17.3	0.000168	1.78	LV	CELLSTATES	vCM4	control_LMNA	11	18
SHMT1	1.56	0.0385	0.0586	0.0254	3.32	13.3	0.000774	1.41	LV	CELLSTATES	vCM4	control_LMNA	11	18
MARCH11	1.55	0.046	0.353	0.141	5.59	12.5	0.00104	1.34	LV	CELLSTATES	vCM4	control_LMNA	11	18
SELENBP1	1.53	0.015	0.111	0.0388	4.03	17.9	0.000132	1.82	LV	CELLSTATES	vCM4	control_LMNA	11	18
RTN4RL1	1.52	0.0114	0.0887	0.0409	3.79	19.4	7.71e-05	1.94	LV	CELLSTATES	vCM4	control_LMNA	11	18
LPCAT4	1.51	0.00456	0.224	0.0773	4.99	23.7	1.83e-05	2.34	LV	CELLSTATES	vCM4	control_LMNA	11	18
PPP1R1C	1.48	0.00453	1.13	0.46	7.22	24	1.67e-05	2.34	LV	CELLSTATES	vCM4	control_LMNA	11	18
CDCA2	1.46	0.0215	0.223	0.117	5.03	16.1	0.000255	1.67	LV	CELLSTATES	vCM4	control_LMNA	11	18
LINC00982	1.45	0.0133	0.156	0.068	4.42	18.6	0.000106	1.88	LV	CELLSTATES	vCM4	control_LMNA	11	18
ABCA10	1.43	0.0434	0.0708	0.0384	3.47	12.8	0.000915	1.36	LV	CELLSTATES	vCM4	control_LMNA	11	18
ASB16-AS1	1.41	0.0133	0.0889	0.0558	3.79	18.5	0.000107	1.88	LV	CELLSTATES	vCM4	control_LMNA	11	18
AC117834.1	1.4	0.0287	0.608	0.228	6.35	14.6	0.000461	1.54	LV	CELLSTATES	vCM4	control_LMNA	11	18
PLP2	1.4	0.0275	0.113	0.0373	4.09	15	0.000398	1.56	LV	CELLSTATES	vCM4	control_LMNA	11	18
ABCB9	1.39	0.0315	0.0672	0.0307	3.44	14.1	0.000557	1.5	LV	CELLSTATES	vCM4	control_LMNA	11	18
SFI1	1.38	0.0324	0.0773	0.0401	3.64	13.9	0.000593	1.49	LV	CELLSTATES	vCM4	control_LMNA	11	18
AC010198.1	1.37	0.04	0.0651	0.0333	3.36	13.1	0.000811	1.4	LV	CELLSTATES	vCM4	control_LMNA	11	18
CCDC129	1.33	0.0166	0.283	0.136	5.28	17.4	0.000162	1.78	LV	CELLSTATES	vCM4	control_LMNA	11	18
TRIQK	1.29	0.0096	1.1	0.508	7.26	20.6	5.14e-05	2.02	LV	CELLSTATES	vCM4	control_LMNA	11	18
LINC02334	1.26	0.0136	0.614	0.296	6.42	18.4	0.000113	1.87	LV	CELLSTATES	vCM4	control_LMNA	11	18
PITPNM2	1.26	0.0324	0.367	0.156	5.66	14	0.000586	1.49	LV	CELLSTATES	vCM4	control_LMNA	11	18
RHOD	1.26	0.0272	0.105	0.0471	3.98	15	0.000392	1.56	LV	CELLSTATES	vCM4	control_LMNA	11	18
AC022034.2	1.25	0.0264	1.87	0.721	7.92	15.1	0.000373	1.58	LV	CELLSTATES	vCM4	control_LMNA	11	18
FAM118A	1.25	0.0487	0.246	0.16	5.22	12.2	0.00117	1.31	LV	CELLSTATES	vCM4	control_LMNA	11	18
CEACAM19	1.24	0.0225	0.248	0.129	5.12	15.9	0.000278	1.65	LV	CELLSTATES	vCM4	control_LMNA	11	18
LINC01936	1.23	0.0115	0.399	0.167	5.73	19.4	7.95e-05	1.94	LV	CELLSTATES	vCM4	control_LMNA	11	18
SDK1	1.23	0.0237	0.738	0.346	6.63	15.6	0.000311	1.62	LV	CELLSTATES	vCM4	control_LMNA	11	18
CC2D2B	1.22	0.0259	0.176	0.0914	4.67	15.3	0.000356	1.59	LV	CELLSTATES	vCM4	control_LMNA	11	18
PHACTR3	1.22	0.035	0.148	0.0539	4.49	13.6	0.000672	1.46	LV	CELLSTATES	vCM4	control_LMNA	11	18
NIPSNAP3B	1.21	0.046	0.225	0.119	4.98	12.5	0.00104	1.34	LV	CELLSTATES	vCM4	control_LMNA	11	18
AL139383.1	1.19	0.0202	1.17	0.7	7.41	16.5	0.000225	1.69	LV	CELLSTATES	vCM4	control_LMNA	11	18
AC011287.1	1.18	0.0287	4.63	3.05	9.45	14.6	0.000464	1.54	LV	CELLSTATES	vCM4	control_LMNA	11	18
GIPR	1.17	0.0284	0.0961	0.0519	3.9	14.7	0.000447	1.55	LV	CELLSTATES	vCM4	control_LMNA	11	18
STRIP2	1.16	0.0313	0.282	0.146	5.33	14.1	0.000547	1.5	LV	CELLSTATES	vCM4	control_LMNA	11	18
ULK3	1.16	0.0105	0.168	0.0976	4.71	20.2	5.89e-05	1.98	LV	CELLSTATES	vCM4	control_LMNA	11	18
AC006299.1	1.15	0.0464	0.23	0.117	5.06	12.4	0.00108	1.33	LV	CELLSTATES	vCM4	control_LMNA	11	18
FN3K	1.14	0.0252	1	0.484	6.97	15.4	0.000343	1.6	LV	CELLSTATES	vCM4	control_LMNA	11	18
TMEM65	1.14	0.00453	2.28	1.22	8.28	23.8	1.79e-05	2.34	LV	CELLSTATES	vCM4	control_LMNA	11	18
HYLS1	1.13	0.0324	0.0676	0.0278	3.44	13.9	0.000591	1.49	LV	CELLSTATES	vCM4	control_LMNA	11	18
PAPPA2	1.12	0.0466	0.105	0.0648	4.08	12.4	0.00109	1.33	LV	CELLSTATES	vCM4	control_LMNA	11	18
NMRAL1	1.1	0.0189	0.228	0.137	5.06	16.8	0.000202	1.72	LV	CELLSTATES	vCM4	control_LMNA	11	18
PPP1R13L	1.1	0.00751	0.95	0.521	7.05	21.6	3.62e-05	2.12	LV	CELLSTATES	vCM4	control_LMNA	11	18
TBX20	1.09	0.00534	1.69	0.881	7.84	23	2.29e-05	2.27	LV	CELLSTATES	vCM4	control_LMNA	11	18
PPARGC1B	1.08	0.00239	1.61	0.821	7.79	27.1	6.16e-06	2.62	LV	CELLSTATES	vCM4	control_LMNA	11	18
PTCHD1-AS	1.08	0.0365	0.111	0.0558	4.12	13.5	0.000714	1.44	LV	CELLSTATES	vCM4	control_LMNA	11	18
RSU1	1.08	0.00453	0.506	0.307	6.23	23.9	1.69e-05	2.34	LV	CELLSTATES	vCM4	control_LMNA	11	18
AL135925.1	1.07	0.0366	0.153	0.0863	4.56	13.5	0.000718	1.44	LV	CELLSTATES	vCM4	control_LMNA	11	18
GAS2	1.07	0.0218	1.5	0.83	7.73	16.1	0.000263	1.66	LV	CELLSTATES	vCM4	control_LMNA	11	18
AQP7	1.06	0.0283	1.7	0.961	7.93	14.8	0.00043	1.55	LV	CELLSTATES	vCM4	control_LMNA	11	18
ALK	1.05	0.046	0.122	0.0797	4.18	12.5	0.00104	1.34	LV	CELLSTATES	vCM4	control_LMNA	11	18
TMEM220	1.05	0.00948	0.254	0.157	5.22	20.7	5.01e-05	2.02	LV	CELLSTATES	vCM4	control_LMNA	11	18
FHL2	1.03	0.0284	29.4	14.2	11.9	14.7	0.000447	1.55	LV	CELLSTATES	vCM4	control_LMNA	11	18
IMPA2	1.03	0.0277	0.154	0.0884	4.53	14.9	0.000407	1.56	LV	CELLSTATES	vCM4	control_LMNA	11	18
AC011477.4	1.01	0.046	0.111	0.0797	4.17	12.6	0.00103	1.34	LV	CELLSTATES	vCM4	control_LMNA	11	18
EEF2K	1.01	0.0229	0.228	0.132	5.1	15.8	0.000293	1.64	LV	CELLSTATES	vCM4	control_LMNA	11	18
RBFOX1	1	0.0313	3.78	2.33	9.11	14.1	0.000549	1.5	LV	CELLSTATES	vCM4	control_LMNA	11	18
IDH2	0.994	0.00683	1.19	0.544	7.36	22.1	3.11e-05	2.17	LV	CELLSTATES	vCM4	control_LMNA	11	18
RASSF3	0.989	0.00974	0.472	0.27	6.03	20.5	5.28e-05	2.01	LV	CELLSTATES	vCM4	control_LMNA	11	18
FAM219B	0.976	0.00453	0.318	0.161	5.52	23.8	1.77e-05	2.34	LV	CELLSTATES	vCM4	control_LMNA	11	18
FBXW8	0.969	0.0109	0.438	0.267	5.96	19.9	6.58e-05	1.96	LV	CELLSTATES	vCM4	control_LMNA	11	18
ASAP3	0.947	0.012	0.329	0.202	5.61	19.1	8.8e-05	1.92	LV	CELLSTATES	vCM4	control_LMNA	11	18
C2CD6	0.945	0.0494	0.307	0.224	5.56	12.2	0.0012	1.31	LV	CELLSTATES	vCM4	control_LMNA	11	18
ZNF213-AS1	0.944	0.0317	0.113	0.0719	4.17	14	0.000568	1.5	LV	CELLSTATES	vCM4	control_LMNA	11	18
SLC29A1	0.942	0.0259	0.466	0.26	6.14	15.2	0.000361	1.59	LV	CELLSTATES	vCM4	control_LMNA	11	18
MRPS6	0.934	0.0283	0.179	0.1	4.75	14.7	0.00044	1.55	LV	CELLSTATES	vCM4	control_LMNA	11	18
GSS	0.931	0.0176	0.164	0.0901	4.67	17.1	0.000181	1.75	LV	CELLSTATES	vCM4	control_LMNA	11	18
TRMT2B	0.925	0.0343	0.118	0.0741	4.23	13.7	0.000654	1.46	LV	CELLSTATES	vCM4	control_LMNA	11	18
VIPR2	0.913	0.0131	1.18	0.723	7.38	18.6	0.000102	1.88	LV	CELLSTATES	vCM4	control_LMNA	11	18
HMOX2	0.899	0.0105	0.616	0.356	6.43	20.2	5.99e-05	1.98	LV	CELLSTATES	vCM4	control_LMNA	11	18
DDX58	0.847	0.0483	0.117	0.081	4.23	12.3	0.00114	1.32	LV	CELLSTATES	vCM4	control_LMNA	11	18
SUMF2	0.843	0.0207	0.258	0.16	5.29	16.3	0.000237	1.68	LV	CELLSTATES	vCM4	control_LMNA	11	18
TMEM106C	0.839	0.0408	0.115	0.0746	4.23	13.1	0.000837	1.39	LV	CELLSTATES	vCM4	control_LMNA	11	18
MTA1	0.816	0.0124	0.568	0.318	6.34	18.9	9.27e-05	1.91	LV	CELLSTATES	vCM4	control_LMNA	11	18
EMP2	0.807	0.0284	0.497	0.341	6.2	14.7	0.000445	1.55	LV	CELLSTATES	vCM4	control_LMNA	11	18
PPARG	0.804	0.0365	0.308	0.216	5.55	13.5	0.000712	1.44	LV	CELLSTATES	vCM4	control_LMNA	11	18
HIVEP3	0.795	0.0309	0.972	0.624	7.15	14.2	0.000533	1.51	LV	CELLSTATES	vCM4	control_LMNA	11	18
IFT172	0.795	0.0316	0.254	0.204	5.36	14.1	0.000563	1.5	LV	CELLSTATES	vCM4	control_LMNA	11	18
GGT7	0.787	0.0215	0.637	0.416	6.57	16.2	0.000249	1.67	LV	CELLSTATES	vCM4	control_LMNA	11	18
SGCB	0.782	0.0305	0.243	0.13	5.12	14.3	0.000517	1.52	LV	CELLSTATES	vCM4	control_LMNA	11	18
RPS6KA3	0.759	0.0206	0.481	0.358	6.18	16.4	0.000233	1.69	LV	CELLSTATES	vCM4	control_LMNA	11	18
FAM160A1	0.746	0.0309	0.844	0.56	6.96	14.2	0.000532	1.51	LV	CELLSTATES	vCM4	control_LMNA	11	18
SNHG18	0.727	0.0402	0.152	0.106	4.58	13.1	0.000818	1.4	LV	CELLSTATES	vCM4	control_LMNA	11	18
GNG7	0.667	0.0304	0.816	0.599	6.93	14.3	0.000513	1.52	LV	CELLSTATES	vCM4	control_LMNA	11	18
ADAM23	0.648	0.038	1.19	0.899	7.48	13.3	0.000753	1.42	LV	CELLSTATES	vCM4	control_LMNA	11	18
ELF2	0.565	0.0487	1.18	0.924	7.45	12.2	0.00117	1.31	LV	CELLSTATES	vCM4	control_LMNA	11	18

## Sheet: control_PKP2
Gene	logFC	FDR	mean_exp_control	mean_exp_genotype	logCPM	F	PValue	FDR_plot	Region	annotation_level	cell_state	comparison	Observations_genotype	Observations_reference
ELF3	8.18	0.045	0.116	0.00194	3.89	15.1	0.000461	1.35	LV	CELLSTATES	vCM4	control_PKP2	6	18
HSPA6	6.6	0.00894	0.0822	0	2.41	25.9	2.16e-05	2.05	LV	CELLSTATES	vCM4	control_PKP2	6	18
NR2F2	4.76	0.0289	0.0132	0	1.75	18.2	0.000206	1.54	LV	CELLSTATES	vCM4	control_PKP2	6	18
MCTP2	4.01	0.00941	0.12	0.0169	4.03	23.7	2.72e-05	2.03	LV	CELLSTATES	vCM4	control_PKP2	6	18
MYH6	2.41	0.0156	2.36	0.676	8.18	20.9	6.52e-05	1.81	LV	CELLSTATES	vCM4	control_PKP2	6	18
PLCG2	2.17	0.014	0.156	0.0615	4.26	21.6	5.21e-05	1.85	LV	CELLSTATES	vCM4	control_PKP2	6	18
IGSF3	2.16	0.0422	0.0373	0.0141	2.69	15.5	0.000407	1.37	LV	CELLSTATES	vCM4	control_PKP2	6	18
GRK5	2.07	0.0285	0.541	0.258	6.18	17.8	0.000181	1.54	LV	CELLSTATES	vCM4	control_PKP2	6	18
ETNPPL	2.02	0.0437	0.0349	0.0118	2.59	15.3	0.000436	1.36	LV	CELLSTATES	vCM4	control_PKP2	6	18
IDH2-DT	1.86	0.0109	0.147	0.0542	4.43	22.8	3.59e-05	1.96	LV	CELLSTATES	vCM4	control_PKP2	6	18
QPCTL	1.83	0.0434	0.0307	0.019	2.55	15.3	0.000427	1.36	LV	CELLSTATES	vCM4	control_PKP2	6	18
ARHGAP22	1.81	0.0375	0.0764	0.0329	3.58	16	0.000333	1.43	LV	CELLSTATES	vCM4	control_PKP2	6	18
TBX20	1.6	0.00023	1.69	0.847	7.86	49.6	4.59e-08	3.64	LV	CELLSTATES	vCM4	control_PKP2	6	18
AC016650.1	1.5	0.0171	0.416	0.236	5.85	20.3	7.91e-05	1.77	LV	CELLSTATES	vCM4	control_PKP2	6	18
PLP2	1.5	0.0355	0.113	0.054	4.15	16.2	0.000309	1.45	LV	CELLSTATES	vCM4	control_PKP2	6	18
RTN4RL1	1.47	0.0284	0.0887	0.0495	3.8	17.9	0.000171	1.55	LV	CELLSTATES	vCM4	control_PKP2	6	18
LOXL1	1.42	0.0403	0.103	0.0517	3.96	15.7	0.000376	1.39	LV	CELLSTATES	vCM4	control_PKP2	6	18
PPP1R1C	1.4	0.00105	1.13	0.594	7.3	34.6	1.35e-06	2.98	LV	CELLSTATES	vCM4	control_PKP2	6	18
CARMN	1.39	0.0279	0.424	0.216	5.9	18.2	0.000158	1.55	LV	CELLSTATES	vCM4	control_PKP2	6	18
ITGA3	1.33	0.0156	0.201	0.119	4.92	20.9	6.53e-05	1.81	LV	CELLSTATES	vCM4	control_PKP2	6	18
NXN	1.29	0.0495	0.33	0.228	5.46	14.6	0.000557	1.31	LV	CELLSTATES	vCM4	control_PKP2	6	18
LPCAT4	1.27	0.045	0.224	0.131	5.1	15.1	0.000462	1.35	LV	CELLSTATES	vCM4	control_PKP2	6	18
ASAP3	1.26	0.000756	0.329	0.225	5.61	36.5	8.45e-07	3.12	LV	CELLSTATES	vCM4	control_PKP2	6	18
IDH2	1.26	0.00314	1.19	0.651	7.44	29.1	5.66e-06	2.5	LV	CELLSTATES	vCM4	control_PKP2	6	18
AC073389.2	1.23	0.0322	0.362	0.187	5.67	16.8	0.000253	1.49	LV	CELLSTATES	vCM4	control_PKP2	6	18
ADGRE5	1.23	0.0422	0.144	0.106	4.51	15.5	0.000408	1.37	LV	CELLSTATES	vCM4	control_PKP2	6	18
MYO1E	1.2	0.0331	0.277	0.185	5.39	16.7	0.000266	1.48	LV	CELLSTATES	vCM4	control_PKP2	6	18
DISC1	1.16	0.0314	2.13	1.3	8.29	16.9	0.000245	1.5	LV	CELLSTATES	vCM4	control_PKP2	6	18
FBN2	1.15	0.0426	1.29	1.09	7.58	15.4	0.000414	1.37	LV	CELLSTATES	vCM4	control_PKP2	6	18
TMEM63B	1.14	0.0162	0.206	0.146	4.96	20.7	6.89e-05	1.79	LV	CELLSTATES	vCM4	control_PKP2	6	18
AC005358.1	1.13	0.00894	0.942	0.564	7.05	24.3	2.28e-05	2.05	LV	CELLSTATES	vCM4	control_PKP2	6	18
MYL6	1.13	0.00663	1.46	0.879	7.75	26	1.37e-05	2.18	LV	CELLSTATES	vCM4	control_PKP2	6	18
KCTD10	1.12	0.0126	0.108	0.077	4.06	22.2	4.3e-05	1.9	LV	CELLSTATES	vCM4	control_PKP2	6	18
PPARGC1B	1.12	0.00391	1.61	1.03	7.85	28.2	7.29e-06	2.41	LV	CELLSTATES	vCM4	control_PKP2	6	18
ATP2B4	1.11	0.0107	1.38	0.897	7.65	23	3.34e-05	1.97	LV	CELLSTATES	vCM4	control_PKP2	6	18
PDE4B	1.11	0.0496	0.291	0.206	5.45	14.6	0.000565	1.3	LV	CELLSTATES	vCM4	control_PKP2	6	18
RASSF3	1.11	0.0107	0.472	0.347	6.06	22.9	3.45e-05	1.97	LV	CELLSTATES	vCM4	control_PKP2	6	18
FPGS	1.06	0.0403	0.164	0.113	4.63	15.7	0.000367	1.39	LV	CELLSTATES	vCM4	control_PKP2	6	18
SMYD1	1.05	0.014	1.81	1.17	8.05	21.6	5.11e-05	1.85	LV	CELLSTATES	vCM4	control_PKP2	6	18
VIPR2	1.05	0.0146	1.18	0.871	7.41	21.3	5.62e-05	1.84	LV	CELLSTATES	vCM4	control_PKP2	6	18
LINC02334	1.02	0.0286	0.614	0.443	6.51	17.7	0.000185	1.54	LV	CELLSTATES	vCM4	control_PKP2	6	18
MIR22HG	1.02	0.0348	0.636	0.541	6.51	16.4	0.000291	1.46	LV	CELLSTATES	vCM4	control_PKP2	6	18
RSU1	1.02	0.00909	0.506	0.393	6.26	24	2.44e-05	2.04	LV	CELLSTATES	vCM4	control_PKP2	6	18
GRIP2	1.01	0.0335	1.02	0.633	7.26	16.6	0.000272	1.47	LV	CELLSTATES	vCM4	control_PKP2	6	18
MYOCD	1.01	0.014	2.53	1.63	8.45	21.7	4.98e-05	1.85	LV	CELLSTATES	vCM4	control_PKP2	6	18
SPHKAP	0.995	0.0297	2.75	2.05	8.67	17.2	0.00022	1.53	LV	CELLSTATES	vCM4	control_PKP2	6	18
COL4A2	0.986	0.0434	0.878	0.693	6.93	15.3	0.00043	1.36	LV	CELLSTATES	vCM4	control_PKP2	6	18
ALPK2	0.977	0.0397	1.42	1.13	7.66	15.8	0.000355	1.4	LV	CELLSTATES	vCM4	control_PKP2	6	18
B4GALNT3	0.965	0.0164	1.18	0.806	7.47	20.6	7.1e-05	1.78	LV	CELLSTATES	vCM4	control_PKP2	6	18
EML1	0.954	0.0306	0.23	0.173	5.14	17	0.000236	1.51	LV	CELLSTATES	vCM4	control_PKP2	6	18
DOPEY2	0.937	0.0486	0.281	0.211	5.39	14.7	0.000541	1.31	LV	CELLSTATES	vCM4	control_PKP2	6	18
MAN1C1	0.915	0.0463	0.33	0.263	5.62	15	0.000489	1.33	LV	CELLSTATES	vCM4	control_PKP2	6	18
MTA1	0.899	0.0146	0.568	0.431	6.4	21.4	5.56e-05	1.84	LV	CELLSTATES	vCM4	control_PKP2	6	18
ETV6	0.873	0.0186	0.81	0.622	6.87	19.9	8.96e-05	1.73	LV	CELLSTATES	vCM4	control_PKP2	6	18
OBSL1	0.866	0.0289	0.401	0.341	5.9	17.4	0.000204	1.54	LV	CELLSTATES	vCM4	control_PKP2	6	18
MEIS1	0.842	0.0353	0.926	0.725	7.14	16.3	0.000302	1.45	LV	CELLSTATES	vCM4	control_PKP2	6	18
YWHAZ	0.841	0.0152	0.518	0.402	6.23	21	6.16e-05	1.82	LV	CELLSTATES	vCM4	control_PKP2	6	18
CIAO1	0.831	0.0171	0.237	0.211	5.2	20.2	8.09e-05	1.77	LV	CELLSTATES	vCM4	control_PKP2	6	18
KIFC3	0.828	0.0288	0.664	0.522	6.6	17.6	0.000194	1.54	LV	CELLSTATES	vCM4	control_PKP2	6	18
HRH2	0.81	0.0403	0.494	0.365	6.19	15.7	0.000368	1.39	LV	CELLSTATES	vCM4	control_PKP2	6	18
ZNF592	0.809	0.0284	0.304	0.255	5.5	18	0.000166	1.55	LV	CELLSTATES	vCM4	control_PKP2	6	18
RPS6KA3	0.807	0.0353	0.481	0.436	6.16	16.3	0.0003	1.45	LV	CELLSTATES	vCM4	control_PKP2	6	18
SRSF10	0.767	0.023	1.29	1.17	7.59	18.9	0.000123	1.64	LV	CELLSTATES	vCM4	control_PKP2	6	18
SELENOS	0.757	0.0474	0.415	0.329	5.96	14.8	0.000513	1.32	LV	CELLSTATES	vCM4	control_PKP2	6	18
AL139383.1	0.756	0.0355	1.17	1.06	7.46	16.2	0.000308	1.45	LV	CELLSTATES	vCM4	control_PKP2	6	18
SUMF2	0.75	0.0461	0.258	0.231	5.33	15	0.000481	1.34	LV	CELLSTATES	vCM4	control_PKP2	6	18
SLC12A7	0.736	0.0461	0.509	0.419	6.25	15	0.000484	1.34	LV	CELLSTATES	vCM4	control_PKP2	6	18
PGM1	0.729	0.0284	0.946	0.77	7.13	18	0.000169	1.55	LV	CELLSTATES	vCM4	control_PKP2	6	18
SON	0.725	0.0404	2.27	2.07	8.41	15.7	0.00038	1.39	LV	CELLSTATES	vCM4	control_PKP2	6	18

## Sheet: control_PVneg
Gene	logFC	FDR	mean_exp_control	mean_exp_genotype	logCPM	F	PValue	FDR_plot	Region	annotation_level	cell_state	comparison	Observations_genotype	Observations_reference
HSPA6	15.8	3.03e-07	0.0822	0.00223	2.71	91.2	2.33e-11	6.52	LV	CELLSTATES	vCM4	control_PVneg	8	18
ELF3	15.6	0.0304	0.116	0.00312	4.09	18.1	0.000135	1.52	LV	CELLSTATES	vCM4	control_PVneg	8	18
AL513329.1	6.23	0.0447	0.0182	0	2.04	17.2	0.000243	1.35	LV	CELLSTATES	vCM4	control_PVneg	8	18
IL17RB	4.62	0.0146	0.0367	0.00105	2.79	22	3.5e-05	1.83	LV	CELLSTATES	vCM4	control_PVneg	8	18
AC016650.1	3.22	0.000612	0.416	0.0828	5.85	38	3.56e-07	3.21	LV	CELLSTATES	vCM4	control_PVneg	8	18
PDE4A	2.91	0.0203	0.0868	0.0332	3.92	19.9	7.08e-05	1.69	LV	CELLSTATES	vCM4	control_PVneg	8	18
MYH6	2.88	0.0212	2.36	0.42	8.18	19.7	7.53e-05	1.67	LV	CELLSTATES	vCM4	control_PVneg	8	18
NXN	2.01	0.0411	0.33	0.155	5.53	17	0.000199	1.39	LV	CELLSTATES	vCM4	control_PVneg	8	18
AC022034.2	1.96	0.0304	1.87	0.464	8	18.1	0.000136	1.52	LV	CELLSTATES	vCM4	control_PVneg	8	18
ADAMTS7	1.95	0.0477	0.296	0.0799	5.44	16.2	0.000265	1.32	LV	CELLSTATES	vCM4	control_PVneg	8	18
LINC02334	1.84	0.00298	0.614	0.302	6.53	29.9	3.14e-06	2.53	LV	CELLSTATES	vCM4	control_PVneg	8	18
LINC00571	1.82	0.019	0.28	0.155	5.39	20.9	5.16e-05	1.72	LV	CELLSTATES	vCM4	control_PVneg	8	18
PLPP3	1.7	0.042	0.859	0.784	7.01	16.9	0.000206	1.38	LV	CELLSTATES	vCM4	control_PVneg	8	18
AC011287.1	1.67	0.0196	4.63	2.49	9.38	20.1	6.59e-05	1.71	LV	CELLSTATES	vCM4	control_PVneg	8	18
KLHL23	1.67	0.0148	0.206	0.14	5.04	21.9	3.64e-05	1.83	LV	CELLSTATES	vCM4	control_PVneg	8	18
ITFG2	1.34	0.0359	0.352	0.296	5.84	17.5	0.000165	1.45	LV	CELLSTATES	vCM4	control_PVneg	8	18
PNN	1.16	0.0444	0.604	0.481	6.59	16.6	0.00023	1.35	LV	CELLSTATES	vCM4	control_PVneg	8	18
RHOT1	1.02	0.0235	0.82	0.606	7.01	19.1	9.41e-05	1.63	LV	CELLSTATES	vCM4	control_PVneg	8	18

## Sheet: control_RBM20
Gene	logFC	FDR	mean_exp_control	mean_exp_genotype	logCPM	F	PValue	FDR_plot	Region	annotation_level	cell_state	comparison	Observations_genotype	Observations_reference
HSPA6	19.7	3.06e-08	0.0822	0	2.63	126	1.95e-12	7.51	LV	CELLSTATES	vCM4	control_RBM20	8	18
MCTP2	5.42	0.0176	0.12	0.00729	4.13	23.9	1.91e-05	1.76	LV	CELLSTATES	vCM4	control_RBM20	8	18
TSPEAR	4.4	0.0343	0.128	0.0198	4.25	20.2	6.36e-05	1.46	LV	CELLSTATES	vCM4	control_RBM20	8	18
STPG2-AS1	4.05	0.0407	0.0246	0.000977	2.34	18.4	0.00012	1.39	LV	CELLSTATES	vCM4	control_RBM20	8	18
TOX	3.49	0.0476	0.153	0.0747	4.67	17.6	0.000158	1.32	LV	CELLSTATES	vCM4	control_RBM20	8	18
AL355596.1	2.41	0.018	0.172	0.0598	4.76	23.3	2.29e-05	1.75	LV	CELLSTATES	vCM4	control_RBM20	8	18
AC016650.1	2.19	0.0288	0.416	0.0996	5.82	21.7	3.86e-05	1.54	LV	CELLSTATES	vCM4	control_RBM20	8	18
NFE2L3	1.98	0.00696	0.514	0.215	6.18	29.4	3.56e-06	2.16	LV	CELLSTATES	vCM4	control_RBM20	8	18
TAPT1-AS1	1.63	0.0437	0.248	0.123	5.19	18	0.000139	1.36	LV	CELLSTATES	vCM4	control_RBM20	8	18
KLHL23	1.34	0.0348	0.206	0.181	5.03	20	6.94e-05	1.46	LV	CELLSTATES	vCM4	control_RBM20	8	18
RSU1	1.31	0.0337	0.506	0.338	6.27	20.9	5e-05	1.47	LV	CELLSTATES	vCM4	control_RBM20	8	18

## Sheet: control_TTN
Gene	logFC	FDR	mean_exp_control	mean_exp_genotype	logCPM	F	PValue	FDR_plot	Region	annotation_level	cell_state	comparison	Observations_genotype	Observations_reference
ELF3	9.98	0.00344	0.116	0.00226	3.78	30.2	2.24e-06	2.46	LV	CELLSTATES	vCM4	control_TTN	12	18
HSPA6	8.47	1.36e-07	0.0822	0.000587	2.38	88.2	8.86e-12	6.87	LV	CELLSTATES	vCM4	control_TTN	12	18
MCTP2	4.57	0.000898	0.12	0.0107	3.9	38.3	2.34e-07	3.05	LV	CELLSTATES	vCM4	control_TTN	12	18
AC010976.2	4.25	0.0229	0.0213	0.00141	2.06	20	6.03e-05	1.64	LV	CELLSTATES	vCM4	control_TTN	12	18
KRTAP10-4	4.01	0.015	0.0289	0.00344	2.34	22.1	2.91e-05	1.82	LV	CELLSTATES	vCM4	control_TTN	12	18
AC103843.1	3.4	0.0494	0.0339	0.0065	1.89	15.2	0.000351	1.31	LV	CELLSTATES	vCM4	control_TTN	12	18
SOCS3	3.11	0.0325	0.0474	0.0136	2.92	17.8	0.000134	1.49	LV	CELLSTATES	vCM4	control_TTN	12	18
AL138831.1	2.7	0.0417	0.0302	0.00614	2.4	15.9	0.000272	1.38	LV	CELLSTATES	vCM4	control_TTN	12	18
STPG2-AS1	2.46	0.0465	0.0246	0.00855	2.24	15.4	0.000321	1.33	LV	CELLSTATES	vCM4	control_TTN	12	18
AL627171.2	2.3	0.00856	0.0787	0.0569	3.36	25.5	9.47e-06	2.07	LV	CELLSTATES	vCM4	control_TTN	12	18
TFAP2E	2.3	0.0344	0.0246	0.00825	2.25	17.3	0.000156	1.46	LV	CELLSTATES	vCM4	control_TTN	12	18
FP671120.1	2.28	0.0369	0.434	0.232	5.56	16.9	0.000186	1.43	LV	CELLSTATES	vCM4	control_TTN	12	18
GRK5	2.26	0.0136	0.541	0.372	6.14	22.9	2.26e-05	1.87	LV	CELLSTATES	vCM4	control_TTN	12	18
LINC00880	2.25	0.0308	0.181	0.0677	4.5	18.1	0.00012	1.51	LV	CELLSTATES	vCM4	control_TTN	12	18
PLCG2	2.2	0.00559	0.156	0.0717	4.22	28.3	4e-06	2.25	LV	CELLSTATES	vCM4	control_TTN	12	18
PPP1R17	2.11	0.0229	0.0663	0.0256	3.26	20.1	5.72e-05	1.64	LV	CELLSTATES	vCM4	control_TTN	12	18
IL17RB	2.05	0.0338	0.0367	0.0174	2.64	17.5	0.000147	1.47	LV	CELLSTATES	vCM4	control_TTN	12	18
GBX1	1.98	0.0338	0.137	0.0548	4.28	17.5	0.000149	1.47	LV	CELLSTATES	vCM4	control_TTN	12	18
AC005699.1	1.83	0.043	0.13	0.0609	4.27	15.7	0.000285	1.37	LV	CELLSTATES	vCM4	control_TTN	12	18
SYS1-DBNDD2	1.83	0.0229	0.0586	0.0266	3.19	20	6.07e-05	1.64	LV	CELLSTATES	vCM4	control_TTN	12	18
TLL2	1.71	0.0227	0.144	0.0545	4.32	20.3	5.47e-05	1.64	LV	CELLSTATES	vCM4	control_TTN	12	18
AC016650.1	1.67	0.00996	0.416	0.167	5.69	24.5	1.3e-05	2	LV	CELLSTATES	vCM4	control_TTN	12	18
AC109927.1	1.65	0.0166	0.129	0.0773	4.2	21.6	3.46e-05	1.78	LV	CELLSTATES	vCM4	control_TTN	12	18
TESC	1.61	0.0273	0.394	0.25	5.65	19.2	7.98e-05	1.56	LV	CELLSTATES	vCM4	control_TTN	12	18
CDCA2	1.53	0.0369	0.223	0.152	5.03	16.9	0.000183	1.43	LV	CELLSTATES	vCM4	control_TTN	12	18
PACRG-AS3	1.49	0.0369	0.151	0.104	4.47	16.9	0.000185	1.43	LV	CELLSTATES	vCM4	control_TTN	12	18
STAT3	1.45	0.015	1.51	1.16	7.65	22.1	2.93e-05	1.82	LV	CELLSTATES	vCM4	control_TTN	12	18
PLP2	1.42	0.0344	0.113	0.0735	4.13	17.3	0.000157	1.46	LV	CELLSTATES	vCM4	control_TTN	12	18
NXN	1.39	0.0198	0.33	0.224	5.4	20.9	4.39e-05	1.7	LV	CELLSTATES	vCM4	control_TTN	12	18
LPCAT4	1.34	0.0286	0.224	0.108	4.98	18.6	0.000101	1.54	LV	CELLSTATES	vCM4	control_TTN	12	18
RSU1	1.34	0.00108	0.506	0.345	6.14	36.8	3.5e-07	2.97	LV	CELLSTATES	vCM4	control_TTN	12	18
SEMA3A	1.34	0.0438	0.174	0.0995	4.73	15.7	0.000294	1.36	LV	CELLSTATES	vCM4	control_TTN	12	18
ASB16-AS1	1.28	0.0139	0.0889	0.0725	3.8	22.6	2.44e-05	1.86	LV	CELLSTATES	vCM4	control_TTN	12	18
CHST11	1.27	0.0166	0.304	0.259	5.49	21.6	3.42e-05	1.78	LV	CELLSTATES	vCM4	control_TTN	12	18
C15orf41	1.24	0.0413	6.61	5.8	9.81	16.1	0.000249	1.38	LV	CELLSTATES	vCM4	control_TTN	12	18
ITGA3	1.24	0.0124	0.201	0.128	4.87	23.6	1.77e-05	1.91	LV	CELLSTATES	vCM4	control_TTN	12	18
SFI1	1.24	0.0439	0.0773	0.0542	3.62	15.6	0.000297	1.36	LV	CELLSTATES	vCM4	control_TTN	12	18
RTN4RL1	1.23	0.0494	0.0887	0.0583	3.79	15.2	0.000355	1.31	LV	CELLSTATES	vCM4	control_TTN	12	18
NUDT4	1.21	0.0274	1.82	1.41	7.95	19	8.55e-05	1.56	LV	CELLSTATES	vCM4	control_TTN	12	18
STRIP2	1.18	0.0274	0.282	0.235	5.34	19	8.47e-05	1.56	LV	CELLSTATES	vCM4	control_TTN	12	18
NFE2L3	1.15	0.0136	0.514	0.356	6.14	23	2.13e-05	1.87	LV	CELLSTATES	vCM4	control_TTN	12	18
KLHL23	1.03	0.00773	0.206	0.191	4.95	26	8.05e-06	2.11	LV	CELLSTATES	vCM4	control_TTN	12	18
PPARGC1B	1.01	0.0274	1.61	1.22	7.79	19.1	8.29e-05	1.56	LV	CELLSTATES	vCM4	control_TTN	12	18
RASSF3	1.01	0.0408	0.472	0.361	6	16.2	0.000236	1.39	LV	CELLSTATES	vCM4	control_TTN	12	18
TBX20	0.973	0.0286	1.69	1.2	7.83	18.8	9.13e-05	1.54	LV	CELLSTATES	vCM4	control_TTN	12	18
TAPT1-AS1	0.959	0.0494	0.248	0.206	5.16	15.2	0.000357	1.31	LV	CELLSTATES	vCM4	control_TTN	12	18
MYL6	0.956	0.0356	1.46	1.11	7.7	17.1	0.000169	1.45	LV	CELLSTATES	vCM4	control_TTN	12	18
MTA1	0.922	0.0286	0.568	0.417	6.31	18.6	9.93e-05	1.54	LV	CELLSTATES	vCM4	control_TTN	12	18
LAMA5	0.913	0.0369	0.165	0.156	4.68	16.7	0.000199	1.43	LV	CELLSTATES	vCM4	control_TTN	12	18
FBXW8	0.898	0.0369	0.438	0.405	5.97	16.8	0.000191	1.43	LV	CELLSTATES	vCM4	control_TTN	12	18
TMEM63B	0.887	0.035	0.206	0.174	4.96	17.2	0.000162	1.46	LV	CELLSTATES	vCM4	control_TTN	12	18
CERS4	0.872	0.0369	0.375	0.358	5.8	16.8	0.000194	1.43	LV	CELLSTATES	vCM4	control_TTN	12	18
VIPR2	0.86	0.0413	1.18	0.99	7.38	16.1	0.000253	1.38	LV	CELLSTATES	vCM4	control_TTN	12	18
TMEM65	0.84	0.0325	2.28	1.85	8.3	17.8	0.000132	1.49	LV	CELLSTATES	vCM4	control_TTN	12	18
TLN2	0.818	0.0387	1.13	0.987	7.33	16.5	0.000212	1.41	LV	CELLSTATES	vCM4	control_TTN	12	18
TRABD	0.796	0.0248	0.305	0.291	5.54	19.5	7.09e-05	1.61	LV	CELLSTATES	vCM4	control_TTN	12	18
GGT7	0.736	0.0394	0.637	0.617	6.58	16.4	0.00022	1.4	LV	CELLSTATES	vCM4	control_TTN	12	18
CXADR	0.667	0.0235	0.409	0.363	5.91	19.8	6.42e-05	1.63	LV	CELLSTATES	vCM4	control_TTN	12	18
