# Supplementary material for: Pathogenic variants damage cell composition and single cell transcription in cardiomyopathies
Source: Science. Author manuscript; Available in PMC 2022 Oct 3. (PMC9528698; doi:10.1126/science.abo1984)
Supplement: Supp table 11.16 [file NIHMS1835045-supplement-Supp_table_11_16.xlsx]

## Sheet: Key
Column name	Description
Gene	Gene symbol, Ensembl 84
logFC	log2-fold change
FDR	False discovery rate; FDR is the PValue after (by default) Benjamini-Hochberg correction.
mean_exp_control	Mean expression values across controls
mean_exp_genotype	Mean expression values across disease samples
logCPM	logCPM is the average expression of all pseudobulked samples for that particular gene across all samples on the log2-scale expressed in counts per million (cpm, as calculated by edgeR after normalization).
F	Output of quasi-likelihood F-test
PValue	PValue is the nominal p-value derived from F
FDR_plot	-log10(False discovery rate)
Region	Studied region (LV or RV)
annotation_level	Cell-type or cell-state
cell_state/state	Specification which cell-type or state was analysed
comparison	Specification control_GENOTYPE
Observations_genotype	Numbers of Patients included in edgeR (patients with low number of nuclei have been excluded)
Observations_reference	Numbers of Patients included in edgeR (patients with low number of nuclei have been excluded)

## Sheet: LMNA_control
Gene	logFC	FDR	mean_exp_control	mean_exp_genotype	logCPM	F	PValue	FDR_plot	Region	annotation_level	cell_state	comparison	Observations_genotype	Observations_reference
NPPA-AS1	3.93	3.55e-05	0.00071	0.0264	1.76	39.4	2.12e-07	4.45	LV	CELLSTATES	vCM1.1	control_LMNA	11	18
AC090735.1	3.83	0.000997	0.00621	0.131	3.63	22.8	2.49e-05	3	LV	CELLSTATES	vCM1.1	control_LMNA	11	18
ADGRG7	3.67	0.00331	0.0021	0.0554	2.6	17.7	0.000148	2.48	LV	CELLSTATES	vCM1.1	control_LMNA	11	18
EDA2R	3.65	5.38e-07	0.00125	0.0299	2.01	66.7	5.49e-10	6.27	LV	CELLSTATES	vCM1.1	control_LMNA	11	18
NPPA	3.63	1.96e-05	0.0354	0.603	5.69	42.7	9.13e-08	4.71	LV	CELLSTATES	vCM1.1	control_LMNA	11	18
STAT4	3.57	6.44e-08	0.0275	0.434	5.31	84.2	2.67e-11	7.19	LV	CELLSTATES	vCM1.1	control_LMNA	11	18
OGDHL	3.25	2.12e-05	0.00234	0.0239	1.8	41.9	1.12e-07	4.67	LV	CELLSTATES	vCM1.1	control_LMNA	11	18
ACSM5	3.14	0.00237	0.00176	0.0227	1.69	19.1	8.93e-05	2.62	LV	CELLSTATES	vCM1.1	control_LMNA	11	18
NPPB	3.03	0.001	0.319	2.63	7.84	22.8	2.54e-05	3	LV	CELLSTATES	vCM1.1	control_LMNA	11	18
UNC80	3.02	1.01e-07	0.0077	0.0757	3.12	80.2	5.08e-11	7	LV	CELLSTATES	vCM1.1	control_LMNA	11	18
AC068234.1	2.86	7.74e-05	0.00615	0.0393	2.38	35.2	6.27e-07	4.11	LV	CELLSTATES	vCM1.1	control_LMNA	11	18
TGFB2	2.7	2.25e-06	0.025	0.176	4.29	56.9	3.75e-09	5.65	LV	CELLSTATES	vCM1.1	control_LMNA	11	18
WNT9A	2.66	5.38e-07	0.074	0.574	5.78	66.4	5.8e-10	6.27	LV	CELLSTATES	vCM1.1	control_LMNA	11	18
PHF21B	2.61	1.29e-05	0.0115	0.0848	3.26	45.2	5.08e-08	4.89	LV	CELLSTATES	vCM1.1	control_LMNA	11	18
SRCIN1	2.56	0.000114	0.0035	0.0306	2.1	33	1.17e-06	3.94	LV	CELLSTATES	vCM1.1	control_LMNA	11	18
AL078590.2	2.54	0.000285	0.00307	0.0265	1.93	28.5	4.27e-06	3.54	LV	CELLSTATES	vCM1.1	control_LMNA	11	18
SLC6A6	2.53	5.67e-05	0.0873	0.719	6.08	36.8	4.13e-07	4.25	LV	CELLSTATES	vCM1.1	control_LMNA	11	18
SPOCK1	2.51	2.25e-06	0.129	1.01	6.6	57	3.74e-09	5.65	LV	CELLSTATES	vCM1.1	control_LMNA	11	18
PTCHD4	2.43	8.75e-06	0.0319	0.172	4.29	47.9	2.71e-08	5.06	LV	CELLSTATES	vCM1.1	control_LMNA	11	18
VWA5B1	2.43	0.00346	0.00226	0.018	1.5	17.5	0.000158	2.46	LV	CELLSTATES	vCM1.1	control_LMNA	11	18
HYAL4	2.36	0.00213	0.00375	0.025	1.97	19.5	7.64e-05	2.67	LV	CELLSTATES	vCM1.1	control_LMNA	11	18
TTLL7	2.35	3.05e-08	0.0525	0.375	5.21	101	2.19e-12	7.52	LV	CELLSTATES	vCM1.1	control_LMNA	11	18
AL031283.2	2.33	0.000173	0.00734	0.0466	2.67	30.8	2.19e-06	3.76	LV	CELLSTATES	vCM1.1	control_LMNA	11	18
SPINK1	2.33	0.000484	0.00198	0.0217	1.66	26.1	8.87e-06	3.32	LV	CELLSTATES	vCM1.1	control_LMNA	11	18
MAP2	2.31	2.78e-05	0.0187	0.168	4.16	40.6	1.56e-07	4.56	LV	CELLSTATES	vCM1.1	control_LMNA	11	18
AL078590.3	2.29	7.74e-05	0.0587	0.4	5.41	35.3	6.2e-07	4.11	LV	CELLSTATES	vCM1.1	control_LMNA	11	18
C5AR1	2.23	3.73e-08	0.048	0.268	4.87	94.6	5.36e-12	7.43	LV	CELLSTATES	vCM1.1	control_LMNA	11	18
AC002463.1	2.17	0.00156	0.00343	0.0213	1.82	20.9	4.8e-05	2.81	LV	CELLSTATES	vCM1.1	control_LMNA	11	18
C14orf132	2.17	0.00384	0.00752	0.0383	2.49	17.1	0.000182	2.42	LV	CELLSTATES	vCM1.1	control_LMNA	11	18
NEURL1B	2.15	1.57e-05	0.0205	0.137	3.95	43.9	6.9e-08	4.8	LV	CELLSTATES	vCM1.1	control_LMNA	11	18
C5orf46	2.12	1.07e-05	0.0372	0.218	4.54	46.3	3.86e-08	4.97	LV	CELLSTATES	vCM1.1	control_LMNA	11	18
IL31RA	2.12	0.00589	0.00354	0.0151	1.56	15.3	0.00035	2.23	LV	CELLSTATES	vCM1.1	control_LMNA	11	18
MIR34AHG	2.12	2.25e-06	0.0229	0.121	3.89	56.7	3.99e-09	5.65	LV	CELLSTATES	vCM1.1	control_LMNA	11	18
PLCE1-AS2	2.12	0.000768	0.00406	0.0269	2.05	24	1.72e-05	3.11	LV	CELLSTATES	vCM1.1	control_LMNA	11	18
P3H2	2.05	0.000176	0.0185	0.0943	3.6	30.6	2.29e-06	3.75	LV	CELLSTATES	vCM1.1	control_LMNA	11	18
PLCE1	2.05	5.38e-07	0.214	1.13	6.87	68.1	4.26e-10	6.27	LV	CELLSTATES	vCM1.1	control_LMNA	11	18
AL606807.1	2.03	0.00538	0.0101	0.0673	2.94	15.7	0.000307	2.27	LV	CELLSTATES	vCM1.1	control_LMNA	11	18
SLC25A48	1.99	0.0181	0.00288	0.0143	1.56	11.3	0.00176	1.74	LV	CELLSTATES	vCM1.1	control_LMNA	11	18
MSH4	1.98	4.32e-05	0.0335	0.168	4.21	38.2	2.89e-07	4.36	LV	CELLSTATES	vCM1.1	control_LMNA	11	18
FREM2	1.97	0.00204	0.00439	0.0169	1.71	19.7	7.18e-05	2.69	LV	CELLSTATES	vCM1.1	control_LMNA	11	18
PPM1E	1.97	7.74e-05	0.128	0.632	6.05	35.2	6.26e-07	4.11	LV	CELLSTATES	vCM1.1	control_LMNA	11	18
SCGB3A2	1.97	0.0116	0.00718	0.0244	1.96	12.9	0.000917	1.93	LV	CELLSTATES	vCM1.1	control_LMNA	11	18
AC109779.1	1.94	1.29e-05	0.0753	0.334	5.36	45.1	5.16e-08	4.89	LV	CELLSTATES	vCM1.1	control_LMNA	11	18
ATRNL1	1.93	1.21e-05	0.136	0.628	6.16	45.7	4.54e-08	4.92	LV	CELLSTATES	vCM1.1	control_LMNA	11	18
PHLDA1	1.93	9.19e-05	0.00972	0.0535	2.82	34.1	8.46e-07	4.04	LV	CELLSTATES	vCM1.1	control_LMNA	11	18
PRSS50-1	1.91	0.00739	0.0877	0.304	5.02	14.5	0.000481	2.13	LV	CELLSTATES	vCM1.1	control_LMNA	11	18
MGAT3	1.9	0.00543	0.00321	0.0144	1.48	15.6	0.000313	2.27	LV	CELLSTATES	vCM1.1	control_LMNA	11	18
MYL4	1.9	0.00189	0.0698	0.37	5.34	20	6.38e-05	2.72	LV	CELLSTATES	vCM1.1	control_LMNA	11	18
SPON1-AS1	1.9	5.81e-05	0.0151	0.0889	3.42	36.6	4.31e-07	4.24	LV	CELLSTATES	vCM1.1	control_LMNA	11	18
SLC7A8	1.89	0.000128	0.077	0.353	5.23	32.4	1.37e-06	3.89	LV	CELLSTATES	vCM1.1	control_LMNA	11	18
BRINP1	1.88	0.00019	0.0109	0.0557	2.9	30.2	2.55e-06	3.72	LV	CELLSTATES	vCM1.1	control_LMNA	11	18
KCNJ3	1.88	0.00403	0.0145	0.0714	3.21	16.9	0.000198	2.39	LV	CELLSTATES	vCM1.1	control_LMNA	11	18
ALKAL2	1.87	0.0144	0.00301	0.013	1.41	12.1	0.00125	1.84	LV	CELLSTATES	vCM1.1	control_LMNA	11	18
LINC00222	1.86	3.49e-05	0.0143	0.0655	3.12	39.5	2.06e-07	4.46	LV	CELLSTATES	vCM1.1	control_LMNA	11	18
FKBP5	1.85	0.000367	1	5.26	9.07	27.3	6.04e-06	3.44	LV	CELLSTATES	vCM1.1	control_LMNA	11	18
HBA2	1.85	0.0125	0.0063	0.0313	2.17	12.6	0.00102	1.9	LV	CELLSTATES	vCM1.1	control_LMNA	11	18
NFASC	1.85	0.000597	0.0146	0.0813	3.36	25.1	1.19e-05	3.22	LV	CELLSTATES	vCM1.1	control_LMNA	11	18
MNS1	1.84	0.0015	0.00369	0.0191	1.65	21	4.56e-05	2.82	LV	CELLSTATES	vCM1.1	control_LMNA	11	18
SLC6A1-AS1	1.84	0.0407	0.00519	0.0221	2	8.45	0.00598	1.39	LV	CELLSTATES	vCM1.1	control_LMNA	11	18
HBA1	1.83	0.0201	0.0029	0.0138	1.48	10.9	0.00206	1.7	LV	CELLSTATES	vCM1.1	control_LMNA	11	18
AL512328.1	1.82	9.13e-07	0.0259	0.116	3.78	63	1.12e-09	6.04	LV	CELLSTATES	vCM1.1	control_LMNA	11	18
AMPH	1.79	4.76e-05	0.0135	0.0527	2.87	37.6	3.32e-07	4.32	LV	CELLSTATES	vCM1.1	control_LMNA	11	18
HBB	1.79	0.0223	0.0178	0.0858	3.41	10.5	0.00245	1.65	LV	CELLSTATES	vCM1.1	control_LMNA	11	18
PTGER3	1.79	0.0166	0.0226	0.0791	3.47	11.6	0.00154	1.78	LV	CELLSTATES	vCM1.1	control_LMNA	11	18
COTL1	1.78	0.00229	0.0111	0.0524	2.83	19.3	8.39e-05	2.64	LV	CELLSTATES	vCM1.1	control_LMNA	11	18
TMEM236	1.78	8.23e-05	0.0121	0.0512	2.83	34.8	6.97e-07	4.08	LV	CELLSTATES	vCM1.1	control_LMNA	11	18
AL357793.1	1.77	0.00963	0.00329	0.0154	1.59	13.5	0.000706	2.02	LV	CELLSTATES	vCM1.1	control_LMNA	11	18
SPRED3	1.77	0.00618	0.00328	0.0135	1.44	15.2	0.000374	2.21	LV	CELLSTATES	vCM1.1	control_LMNA	11	18
ACADL	1.76	0.000156	0.00725	0.032	2.27	31.3	1.86e-06	3.81	LV	CELLSTATES	vCM1.1	control_LMNA	11	18
AL590004.4	1.76	0.0235	0.00505	0.0212	1.98	10.3	0.00264	1.63	LV	CELLSTATES	vCM1.1	control_LMNA	11	18
COL12A1	1.76	0.00123	0.00673	0.0208	1.92	21.9	3.42e-05	2.91	LV	CELLSTATES	vCM1.1	control_LMNA	11	18
AC068234.2	1.75	0.0093	0.00418	0.022	1.9	13.6	0.000674	2.03	LV	CELLSTATES	vCM1.1	control_LMNA	11	18
AL596188.1	1.75	0.0133	0.00523	0.0323	2.23	12.4	0.00111	1.88	LV	CELLSTATES	vCM1.1	control_LMNA	11	18
DZIP1	1.75	0.000453	0.00819	0.0325	2.31	26.4	7.91e-06	3.34	LV	CELLSTATES	vCM1.1	control_LMNA	11	18
LINC00211	1.75	0.000633	0.0116	0.062	3	24.9	1.3e-05	3.2	LV	CELLSTATES	vCM1.1	control_LMNA	11	18
AQP9	1.73	0.0127	0.00277	0.0153	1.44	12.5	0.00104	1.9	LV	CELLSTATES	vCM1.1	control_LMNA	11	18
DHRS9	1.72	0.0405	0.00306	0.0138	1.4	8.47	0.00593	1.39	LV	CELLSTATES	vCM1.1	control_LMNA	11	18
NCR3LG1	1.72	0.00103	0.00871	0.034	2.32	22.7	2.63e-05	2.99	LV	CELLSTATES	vCM1.1	control_LMNA	11	18
PPP2R2B	1.72	2.12e-05	0.0352	0.152	4.18	41.9	1.13e-07	4.67	LV	CELLSTATES	vCM1.1	control_LMNA	11	18
BRSK1	1.71	0.00102	0.00693	0.0265	2.15	22.7	2.61e-05	2.99	LV	CELLSTATES	vCM1.1	control_LMNA	11	18
C5orf47	1.71	0.00144	0.0107	0.0459	2.7	21.2	4.3e-05	2.84	LV	CELLSTATES	vCM1.1	control_LMNA	11	18
PCYOX1L	1.7	0.00346	0.00237	0.0132	1.29	17.5	0.000158	2.46	LV	CELLSTATES	vCM1.1	control_LMNA	11	18
AC009171.2	1.69	0.00128	0.00706	0.0205	1.81	21.7	3.66e-05	2.89	LV	CELLSTATES	vCM1.1	control_LMNA	11	18
FLG2	1.69	0.0125	0.00382	0.0161	1.62	12.6	0.00102	1.9	LV	CELLSTATES	vCM1.1	control_LMNA	11	18
ADGRL3	1.68	0.000522	0.154	0.625	6.11	25.8	9.7e-06	3.28	LV	CELLSTATES	vCM1.1	control_LMNA	11	18
AP002347.1	1.65	0.00206	0.015	0.0538	2.81	19.7	7.29e-05	2.69	LV	CELLSTATES	vCM1.1	control_LMNA	11	18
AL359220.1	1.64	0.0112	0.00524	0.0167	1.5	13	0.000863	1.95	LV	CELLSTATES	vCM1.1	control_LMNA	11	18
PRICKLE2	1.64	6.44e-08	0.0427	0.172	4.44	83.9	2.78e-11	7.19	LV	CELLSTATES	vCM1.1	control_LMNA	11	18
RTN4	1.64	0.000453	0.118	0.441	5.69	26.4	8.1e-06	3.34	LV	CELLSTATES	vCM1.1	control_LMNA	11	18
XIRP2-AS1	1.64	0.0173	0.00415	0.0147	1.61	11.4	0.00164	1.76	LV	CELLSTATES	vCM1.1	control_LMNA	11	18
AC005064.1	1.63	0.0371	0.00355	0.0155	1.6	8.74	0.00525	1.43	LV	CELLSTATES	vCM1.1	control_LMNA	11	18
FRMD4B	1.63	0.000525	0.196	0.746	6.58	25.7	9.81e-06	3.28	LV	CELLSTATES	vCM1.1	control_LMNA	11	18
AL389885.1	1.62	0.00456	0.00518	0.027	2.12	16.4	0.000239	2.34	LV	CELLSTATES	vCM1.1	control_LMNA	11	18
CRIM1	1.62	8.67e-06	0.285	1.12	7.08	48	2.62e-08	5.06	LV	CELLSTATES	vCM1.1	control_LMNA	11	18
MKNK2	1.62	1.71e-05	0.0572	0.225	4.81	43.5	7.63e-08	4.77	LV	CELLSTATES	vCM1.1	control_LMNA	11	18
NR2E3	1.61	0.0015	0.0066	0.0313	2.34	21	4.56e-05	2.82	LV	CELLSTATES	vCM1.1	control_LMNA	11	18
AC006148.1	1.6	0.0125	0.00366	0.0129	1.52	12.6	0.00102	1.9	LV	CELLSTATES	vCM1.1	control_LMNA	11	18
FAT3	1.59	0.00207	0.00981	0.0433	2.75	19.6	7.33e-05	2.68	LV	CELLSTATES	vCM1.1	control_LMNA	11	18
KCNMB2	1.59	0.000347	0.0401	0.17	4.36	27.5	5.66e-06	3.46	LV	CELLSTATES	vCM1.1	control_LMNA	11	18
NTRK2	1.59	0.0116	0.0109	0.0449	2.73	12.9	0.000908	1.94	LV	CELLSTATES	vCM1.1	control_LMNA	11	18
MBOAT2	1.58	7.74e-05	0.122	0.57	5.94	35.2	6.34e-07	4.11	LV	CELLSTATES	vCM1.1	control_LMNA	11	18
HEG1	1.57	4.22e-07	0.293	1.09	7.01	70.4	2.78e-10	6.37	LV	CELLSTATES	vCM1.1	control_LMNA	11	18
KLHL36	1.57	1.06e-06	0.122	0.486	5.8	61.8	1.4e-09	5.98	LV	CELLSTATES	vCM1.1	control_LMNA	11	18
LINC02585	1.57	0.00358	0.00263	0.015	1.51	17.4	0.000165	2.45	LV	CELLSTATES	vCM1.1	control_LMNA	11	18
ALDH1A2	1.56	0.000187	0.0748	0.258	4.96	30.3	2.46e-06	3.73	LV	CELLSTATES	vCM1.1	control_LMNA	11	18
OTUD1	1.56	0.00938	0.0715	0.229	4.88	13.6	0.000683	2.03	LV	CELLSTATES	vCM1.1	control_LMNA	11	18
EDNRA	1.55	0.000585	0.151	0.448	5.81	25.3	1.14e-05	3.23	LV	CELLSTATES	vCM1.1	control_LMNA	11	18
AC063944.1	1.54	5.38e-07	0.0655	0.207	4.78	67.5	4.77e-10	6.27	LV	CELLSTATES	vCM1.1	control_LMNA	11	18
B3GALT5	1.54	0.0359	0.0146	0.0473	2.85	8.85	0.00499	1.45	LV	CELLSTATES	vCM1.1	control_LMNA	11	18
SLC43A2	1.54	0.000228	0.0229	0.0819	3.49	29.4	3.28e-06	3.64	LV	CELLSTATES	vCM1.1	control_LMNA	11	18
AC020741.1	1.53	0.0187	0.0146	0.0638	3.15	11.2	0.00185	1.73	LV	CELLSTATES	vCM1.1	control_LMNA	11	18
BCL2	1.52	6.44e-08	0.17	0.619	6.19	84.7	2.44e-11	7.19	LV	CELLSTATES	vCM1.1	control_LMNA	11	18
NCKIPSD	1.52	8.3e-05	0.0181	0.0798	3.4	34.7	7.16e-07	4.08	LV	CELLSTATES	vCM1.1	control_LMNA	11	18
SOCS1	1.52	0.00571	0.00794	0.0451	2.72	15.4	0.000336	2.24	LV	CELLSTATES	vCM1.1	control_LMNA	11	18
SYTL2	1.52	0.00152	0.00855	0.0365	2.48	21	4.66e-05	2.82	LV	CELLSTATES	vCM1.1	control_LMNA	11	18
PIK3IP1	1.51	0.000619	0.0268	0.0893	3.5	25	1.25e-05	3.21	LV	CELLSTATES	vCM1.1	control_LMNA	11	18
TPM3	1.51	0.00013	0.172	0.649	6.21	32.3	1.42e-06	3.89	LV	CELLSTATES	vCM1.1	control_LMNA	11	18
BAIAP2	1.5	0.00013	0.0412	0.17	4.37	32.3	1.41e-06	3.89	LV	CELLSTATES	vCM1.1	control_LMNA	11	18
AC051619.5	1.49	0.000163	0.0453	0.141	4.14	31.1	2e-06	3.79	LV	CELLSTATES	vCM1.1	control_LMNA	11	18
NNMT	1.49	0.00552	0.0468	0.169	4.35	15.6	0.000319	2.26	LV	CELLSTATES	vCM1.1	control_LMNA	11	18
SLC16A9	1.49	0.000745	0.0722	0.257	5.01	24.1	1.66e-05	3.13	LV	CELLSTATES	vCM1.1	control_LMNA	11	18
KCTD8	1.47	0.0156	0.0286	0.105	3.73	11.8	0.00139	1.81	LV	CELLSTATES	vCM1.1	control_LMNA	11	18
SLCO1C1	1.47	0.0105	0.0467	0.16	4.34	13.2	0.000788	1.98	LV	CELLSTATES	vCM1.1	control_LMNA	11	18
ABCG2	1.46	0.000596	0.0191	0.0764	3.34	25.2	1.18e-05	3.23	LV	CELLSTATES	vCM1.1	control_LMNA	11	18
LINC00670	1.46	0.000176	0.0495	0.173	4.48	30.6	2.28e-06	3.75	LV	CELLSTATES	vCM1.1	control_LMNA	11	18
LINC01277	1.46	0.0419	0.01	0.0398	2.52	8.34	0.0063	1.38	LV	CELLSTATES	vCM1.1	control_LMNA	11	18
SDSL	1.45	0.0176	0.00344	0.0156	1.69	11.4	0.00167	1.76	LV	CELLSTATES	vCM1.1	control_LMNA	11	18
ZNF385D	1.45	0.00675	0.291	0.898	6.78	14.8	0.000423	2.17	LV	CELLSTATES	vCM1.1	control_LMNA	11	18
AP005131.1	1.43	0.000776	0.0202	0.0789	3.35	23.9	1.75e-05	3.11	LV	CELLSTATES	vCM1.1	control_LMNA	11	18
DPYSL3	1.43	0.0204	0.00487	0.0195	1.86	10.9	0.00209	1.69	LV	CELLSTATES	vCM1.1	control_LMNA	11	18
PALM2	1.43	0.000997	0.0213	0.0808	3.59	22.8	2.48e-05	3	LV	CELLSTATES	vCM1.1	control_LMNA	11	18
MID1	1.42	0.00103	0.0711	0.25	5.04	22.6	2.67e-05	2.99	LV	CELLSTATES	vCM1.1	control_LMNA	11	18
OVAAL	1.42	0.0333	0.0051	0.0151	1.65	9.12	0.00443	1.48	LV	CELLSTATES	vCM1.1	control_LMNA	11	18
SOCS2	1.42	0.000106	0.0253	0.0916	3.61	33.3	1.06e-06	3.97	LV	CELLSTATES	vCM1.1	control_LMNA	11	18
ZDHHC14	1.42	4.22e-07	0.33	1.24	7.15	69.9	3.04e-10	6.37	LV	CELLSTATES	vCM1.1	control_LMNA	11	18
ZNF423	1.42	0.000781	0.0148	0.047	2.85	23.9	1.78e-05	3.11	LV	CELLSTATES	vCM1.1	control_LMNA	11	18
ALDOB	1.41	0.0238	0.0107	0.032	2.39	10.3	0.0027	1.62	LV	CELLSTATES	vCM1.1	control_LMNA	11	18
ZNF727	1.41	0.00105	0.0192	0.0504	2.97	22.5	2.76e-05	2.98	LV	CELLSTATES	vCM1.1	control_LMNA	11	18
ZNF189	1.39	7.65e-05	0.136	0.515	5.91	35.4	6e-07	4.12	LV	CELLSTATES	vCM1.1	control_LMNA	11	18
FLG	1.38	0.0348	0.00658	0.0183	1.81	8.96	0.00476	1.46	LV	CELLSTATES	vCM1.1	control_LMNA	11	18
ODC1	1.38	0.000191	0.0235	0.0784	3.42	30.2	2.57e-06	3.72	LV	CELLSTATES	vCM1.1	control_LMNA	11	18
WDR63	1.38	0.00119	0.0297	0.0986	3.77	22	3.29e-05	2.93	LV	CELLSTATES	vCM1.1	control_LMNA	11	18
AC016907.2	1.37	0.0156	0.00493	0.0205	1.89	11.8	0.0014	1.81	LV	CELLSTATES	vCM1.1	control_LMNA	11	18
ARRDC4	1.37	0.00475	0.0267	0.103	3.74	16.2	0.000253	2.32	LV	CELLSTATES	vCM1.1	control_LMNA	11	18
FLG-AS1	1.37	4.14e-05	0.107	0.324	5.41	38.5	2.65e-07	4.38	LV	CELLSTATES	vCM1.1	control_LMNA	11	18
LMOD1	1.37	0.000106	0.0343	0.122	4.03	33.4	1.03e-06	3.97	LV	CELLSTATES	vCM1.1	control_LMNA	11	18
XPR1	1.37	1.06e-06	2.66	9.35	10.1	61.7	1.44e-09	5.98	LV	CELLSTATES	vCM1.1	control_LMNA	11	18
AP002518.2	1.36	0.00745	0.138	0.524	5.93	14.5	0.000487	2.13	LV	CELLSTATES	vCM1.1	control_LMNA	11	18
RND3	1.35	0.000114	0.0554	0.189	4.58	33	1.17e-06	3.94	LV	CELLSTATES	vCM1.1	control_LMNA	11	18
GLT8D2	1.34	0.000228	0.018	0.059	3.15	29.4	3.24e-06	3.64	LV	CELLSTATES	vCM1.1	control_LMNA	11	18
LINC00866	1.34	0.0286	0.0173	0.0641	3.18	9.62	0.00357	1.54	LV	CELLSTATES	vCM1.1	control_LMNA	11	18
MTRNR2L8	1.34	0.0336	0.00607	0.0265	2.01	9.07	0.00453	1.47	LV	CELLSTATES	vCM1.1	control_LMNA	11	18
TANC2	1.34	2.12e-05	0.0903	0.292	5.19	42.2	1.05e-07	4.67	LV	CELLSTATES	vCM1.1	control_LMNA	11	18
KCNAB2	1.33	0.000171	0.108	0.375	5.53	30.8	2.14e-06	3.77	LV	CELLSTATES	vCM1.1	control_LMNA	11	18
MTURN	1.33	0.00444	0.0172	0.0469	2.88	16.4	0.000231	2.35	LV	CELLSTATES	vCM1.1	control_LMNA	11	18
PROS1	1.33	0.000825	0.13	0.396	5.6	23.7	1.9e-05	3.08	LV	CELLSTATES	vCM1.1	control_LMNA	11	18
SRGAP2-AS1	1.33	0.0376	0.00344	0.0144	1.58	8.69	0.00537	1.42	LV	CELLSTATES	vCM1.1	control_LMNA	11	18
GRIA3	1.32	0.00374	0.0268	0.0773	3.42	17.2	0.000175	2.43	LV	CELLSTATES	vCM1.1	control_LMNA	11	18
RORA	1.32	3.04e-05	0.711	2.02	8.08	40.1	1.75e-07	4.52	LV	CELLSTATES	vCM1.1	control_LMNA	11	18
TRIM38	1.32	0.0236	0.00655	0.022	1.99	10.3	0.00266	1.63	LV	CELLSTATES	vCM1.1	control_LMNA	11	18
FMO4	1.31	1.03e-05	0.0445	0.146	4.31	46.9	3.41e-08	4.99	LV	CELLSTATES	vCM1.1	control_LMNA	11	18
KCTD17	1.31	0.0475	0.00496	0.0138	1.59	7.94	0.00755	1.32	LV	CELLSTATES	vCM1.1	control_LMNA	11	18
NEB	1.31	0.00164	0.0669	0.189	4.68	20.6	5.21e-05	2.79	LV	CELLSTATES	vCM1.1	control_LMNA	11	18
RPGR	1.31	0.000159	0.039	0.123	4.02	31.2	1.94e-06	3.8	LV	CELLSTATES	vCM1.1	control_LMNA	11	18
RRAS2	1.31	6.39e-07	0.266	0.901	6.75	65.2	7.35e-10	6.19	LV	CELLSTATES	vCM1.1	control_LMNA	11	18
CNGB1	1.3	0.036	0.00543	0.0176	1.75	8.84	0.00502	1.44	LV	CELLSTATES	vCM1.1	control_LMNA	11	18
AL391684.1	1.29	0.0117	0.00918	0.037	2.59	12.9	0.000923	1.93	LV	CELLSTATES	vCM1.1	control_LMNA	11	18
BEND6	1.29	0.0342	0.00618	0.0179	1.73	9.02	0.00463	1.47	LV	CELLSTATES	vCM1.1	control_LMNA	11	18
SH3D21	1.29	0.0189	0.00427	0.0165	1.72	11.1	0.00187	1.72	LV	CELLSTATES	vCM1.1	control_LMNA	11	18
WASHC2A	1.29	0.000419	0.0503	0.192	4.57	26.8	7.08e-06	3.38	LV	CELLSTATES	vCM1.1	control_LMNA	11	18
ZNF117	1.29	0.00236	0.0263	0.0627	3.22	19.1	8.8e-05	2.63	LV	CELLSTATES	vCM1.1	control_LMNA	11	18
ANKRD34C-AS1	1.28	0.0455	0.0311	0.0947	3.76	8.09	0.00704	1.34	LV	CELLSTATES	vCM1.1	control_LMNA	11	18
ANTXR1	1.28	0.00403	0.0306	0.0954	3.84	16.9	0.000197	2.4	LV	CELLSTATES	vCM1.1	control_LMNA	11	18
C3orf20	1.28	0.00346	0.0177	0.0454	2.88	17.5	0.000159	2.46	LV	CELLSTATES	vCM1.1	control_LMNA	11	18
CCDC168	1.28	0.0137	0.00629	0.0195	1.89	12.3	0.00116	1.86	LV	CELLSTATES	vCM1.1	control_LMNA	11	18
CCDC181	1.28	0.0115	0.00925	0.0351	2.43	12.9	0.000903	1.94	LV	CELLSTATES	vCM1.1	control_LMNA	11	18
CCDC24	1.27	0.0212	0.00738	0.0228	2.08	10.7	0.00223	1.67	LV	CELLSTATES	vCM1.1	control_LMNA	11	18
AC244021.1	1.26	0.00246	0.0267	0.0826	3.58	18.9	9.4e-05	2.61	LV	CELLSTATES	vCM1.1	control_LMNA	11	18
EIF2AK3	1.26	0.000768	0.238	0.771	6.54	24	1.73e-05	3.11	LV	CELLSTATES	vCM1.1	control_LMNA	11	18
LINC02306	1.26	0.0163	0.027	0.1	3.79	11.7	0.00148	1.79	LV	CELLSTATES	vCM1.1	control_LMNA	11	18
C1orf21	1.25	6.76e-06	1.06	3.15	8.67	49.6	1.83e-08	5.17	LV	CELLSTATES	vCM1.1	control_LMNA	11	18
IER5	1.25	0.00243	0.0583	0.172	4.48	19	9.23e-05	2.62	LV	CELLSTATES	vCM1.1	control_LMNA	11	18
GOLGA6L9	1.24	0.00301	0.0143	0.0494	2.91	18	0.000129	2.52	LV	CELLSTATES	vCM1.1	control_LMNA	11	18
GRK3	1.24	0.000148	0.164	0.525	6.06	31.6	1.7e-06	3.83	LV	CELLSTATES	vCM1.1	control_LMNA	11	18
KCNK6	1.24	0.00609	0.0292	0.0715	3.5	15.2	0.000366	2.22	LV	CELLSTATES	vCM1.1	control_LMNA	11	18
ZNF214	1.24	0.0207	0.00626	0.0186	1.8	10.8	0.00217	1.68	LV	CELLSTATES	vCM1.1	control_LMNA	11	18
ZNF441	1.24	5.27e-06	0.0607	0.171	4.5	51.5	1.21e-08	5.28	LV	CELLSTATES	vCM1.1	control_LMNA	11	18
GAS7	1.23	0.00612	0.23	0.818	6.63	15.2	0.00037	2.21	LV	CELLSTATES	vCM1.1	control_LMNA	11	18
GSDMB	1.23	2.12e-05	0.0297	0.0962	3.7	41.9	1.11e-07	4.67	LV	CELLSTATES	vCM1.1	control_LMNA	11	18
LEPR	1.23	0.000131	0.0245	0.0729	3.39	32.2	1.45e-06	3.88	LV	CELLSTATES	vCM1.1	control_LMNA	11	18
AC015923.1	1.22	0.00288	0.027	0.0734	3.39	18.3	0.000119	2.54	LV	CELLSTATES	vCM1.1	control_LMNA	11	18
AC092920.1	1.22	0.0132	0.012	0.0304	2.3	12.4	0.0011	1.88	LV	CELLSTATES	vCM1.1	control_LMNA	11	18
GOLGA8N	1.22	0.00203	0.0185	0.0587	3.16	19.7	7.06e-05	2.69	LV	CELLSTATES	vCM1.1	control_LMNA	11	18
MN1	1.22	0.0326	0.0108	0.03	2.44	9.21	0.00426	1.49	LV	CELLSTATES	vCM1.1	control_LMNA	11	18
JPT2	1.21	0.00394	0.0263	0.0857	3.57	17	0.000189	2.4	LV	CELLSTATES	vCM1.1	control_LMNA	11	18
AC091167.6	1.2	0.00162	0.0154	0.0477	2.82	20.7	5.08e-05	2.79	LV	CELLSTATES	vCM1.1	control_LMNA	11	18
JAK2	1.2	2.3e-06	0.291	0.917	6.83	56.2	4.36e-09	5.64	LV	CELLSTATES	vCM1.1	control_LMNA	11	18
NRXN3	1.2	0.00346	0.171	0.45	5.83	17.5	0.000157	2.46	LV	CELLSTATES	vCM1.1	control_LMNA	11	18
SLC6A12	1.2	0.0191	0.00857	0.0225	2.04	11.1	0.0019	1.72	LV	CELLSTATES	vCM1.1	control_LMNA	11	18
VSTM2L	1.2	0.0117	0.0286	0.106	3.82	12.9	0.000921	1.93	LV	CELLSTATES	vCM1.1	control_LMNA	11	18
AC093730.1	1.19	0.0313	0.0289	0.0935	3.66	9.34	0.00402	1.5	LV	CELLSTATES	vCM1.1	control_LMNA	11	18
AEN	1.19	0.0132	0.0112	0.0253	2.24	12.4	0.0011	1.88	LV	CELLSTATES	vCM1.1	control_LMNA	11	18
AL133346.1	1.19	0.0164	0.00579	0.0214	2.04	11.6	0.00151	1.78	LV	CELLSTATES	vCM1.1	control_LMNA	11	18
CDKN1A	1.19	0.0206	0.0243	0.069	3.38	10.8	0.00215	1.69	LV	CELLSTATES	vCM1.1	control_LMNA	11	18
COL23A1	1.19	0.00103	0.389	1.28	7.29	22.6	2.7e-05	2.99	LV	CELLSTATES	vCM1.1	control_LMNA	11	18
GOLGA6L10	1.19	0.0132	0.0107	0.0319	2.42	12.4	0.0011	1.88	LV	CELLSTATES	vCM1.1	control_LMNA	11	18
HSPA2	1.19	0.0124	0.00771	0.021	2.03	12.6	0.00101	1.91	LV	CELLSTATES	vCM1.1	control_LMNA	11	18
ILDR2	1.19	8.93e-05	0.0833	0.226	4.88	34.3	8.05e-07	4.05	LV	CELLSTATES	vCM1.1	control_LMNA	11	18
SCN3B	1.19	0.0286	0.00631	0.0161	1.78	9.61	0.00358	1.54	LV	CELLSTATES	vCM1.1	control_LMNA	11	18
SHC2	1.19	0.00558	0.0246	0.0639	3.3	15.5	0.000324	2.25	LV	CELLSTATES	vCM1.1	control_LMNA	11	18
FAM214A	1.18	8.89e-06	0.48	1.39	7.46	47.7	2.81e-08	5.05	LV	CELLSTATES	vCM1.1	control_LMNA	11	18
RHOBTB1	1.18	4.99e-05	0.253	0.747	6.59	37.4	3.52e-07	4.3	LV	CELLSTATES	vCM1.1	control_LMNA	11	18
TMEM100	1.18	0.0282	0.0287	0.0872	3.63	9.67	0.00349	1.55	LV	CELLSTATES	vCM1.1	control_LMNA	11	18
VCL	1.18	1.42e-05	1.9	5.61	9.46	44.4	6.04e-08	4.85	LV	CELLSTATES	vCM1.1	control_LMNA	11	18
ZNF182	1.18	0.0359	0.00431	0.0143	1.53	8.85	0.00499	1.45	LV	CELLSTATES	vCM1.1	control_LMNA	11	18
AC015845.2	1.17	0.00395	0.161	0.504	5.99	17	0.000191	2.4	LV	CELLSTATES	vCM1.1	control_LMNA	11	18
AC025031.1	1.17	0.0259	0.00618	0.0215	1.89	9.98	0.00305	1.59	LV	CELLSTATES	vCM1.1	control_LMNA	11	18
PAK1	1.17	0.0145	0.051	0.143	4.26	12.1	0.00125	1.84	LV	CELLSTATES	vCM1.1	control_LMNA	11	18
TMTC1	1.17	8.93e-05	0.349	1.02	7.01	34.3	8.09e-07	4.05	LV	CELLSTATES	vCM1.1	control_LMNA	11	18
ZNF597	1.17	0.0244	0.00638	0.018	1.81	10.2	0.0028	1.61	LV	CELLSTATES	vCM1.1	control_LMNA	11	18
ALS2CR12	1.16	1.06e-05	0.112	0.331	5.43	46.6	3.66e-08	4.97	LV	CELLSTATES	vCM1.1	control_LMNA	11	18
CREB5	1.16	0.00265	0.419	1.24	7.27	18.6	0.000105	2.58	LV	CELLSTATES	vCM1.1	control_LMNA	11	18
GPR173	1.16	0.0201	0.0184	0.0447	2.94	10.9	0.00205	1.7	LV	CELLSTATES	vCM1.1	control_LMNA	11	18
JAK1	1.16	2.12e-05	0.333	0.992	6.98	41.9	1.13e-07	4.67	LV	CELLSTATES	vCM1.1	control_LMNA	11	18
OSBPL6	1.16	4.46e-05	0.156	0.47	5.95	37.9	3.07e-07	4.35	LV	CELLSTATES	vCM1.1	control_LMNA	11	18
SLC25A29	1.16	0.000342	0.0434	0.117	4.12	27.7	5.41e-06	3.47	LV	CELLSTATES	vCM1.1	control_LMNA	11	18
AC020909.2	1.15	0.00492	0.167	0.484	5.91	16	0.000268	2.31	LV	CELLSTATES	vCM1.1	control_LMNA	11	18
PAPPA	1.15	0.000146	0.0392	0.102	3.94	31.7	1.65e-06	3.83	LV	CELLSTATES	vCM1.1	control_LMNA	11	18
PCAT14	1.15	0.0185	0.00708	0.0203	1.89	11.2	0.00182	1.73	LV	CELLSTATES	vCM1.1	control_LMNA	11	18
PDLIM1	1.15	5.38e-07	0.289	0.84	6.74	66.6	5.57e-10	6.27	LV	CELLSTATES	vCM1.1	control_LMNA	11	18
ALCAM	1.14	0.0273	0.0332	0.0678	3.54	9.79	0.00331	1.56	LV	CELLSTATES	vCM1.1	control_LMNA	11	18
CAPN9	1.14	0.0113	0.0373	0.105	3.9	13	0.000871	1.95	LV	CELLSTATES	vCM1.1	control_LMNA	11	18
DHRS3	1.14	0.000126	0.141	0.419	5.78	32.5	1.33e-06	3.9	LV	CELLSTATES	vCM1.1	control_LMNA	11	18
EPB41L4B	1.14	0.000477	0.168	0.498	6.04	26.2	8.64e-06	3.32	LV	CELLSTATES	vCM1.1	control_LMNA	11	18
PTPN14	1.14	2.59e-06	0.519	1.6	7.62	54.9	5.78e-09	5.59	LV	CELLSTATES	vCM1.1	control_LMNA	11	18
ADAM8	1.13	0.0355	0.00488	0.0128	1.53	8.89	0.0049	1.45	LV	CELLSTATES	vCM1.1	control_LMNA	11	18
AL139807.1	1.13	0.0176	0.0238	0.0639	3.32	11.4	0.00168	1.75	LV	CELLSTATES	vCM1.1	control_LMNA	11	18
FNDC3B	1.13	4.45e-08	1.53	4.59	9.16	90.7	9.6e-12	7.35	LV	CELLSTATES	vCM1.1	control_LMNA	11	18
HAPLN3	1.13	0.00797	0.0206	0.0541	3.13	14.2	0.000533	2.1	LV	CELLSTATES	vCM1.1	control_LMNA	11	18
KCNJ4	1.13	0.00313	0.0254	0.0688	3.36	17.9	0.000137	2.5	LV	CELLSTATES	vCM1.1	control_LMNA	11	18
KCNMB4	1.13	0.0281	0.0134	0.0386	2.7	9.69	0.00345	1.55	LV	CELLSTATES	vCM1.1	control_LMNA	11	18
SESN3	1.13	0.0157	0.0083	0.021	2.02	11.8	0.00141	1.8	LV	CELLSTATES	vCM1.1	control_LMNA	11	18
UBR4	1.13	6.61e-06	0.339	1.03	7.02	49.9	1.71e-08	5.18	LV	CELLSTATES	vCM1.1	control_LMNA	11	18
WEE1	1.13	0.000194	0.0985	0.261	5.15	30.1	2.65e-06	3.71	LV	CELLSTATES	vCM1.1	control_LMNA	11	18
AC018362.1	1.12	0.0459	0.00741	0.0213	2.03	8.06	0.00712	1.34	LV	CELLSTATES	vCM1.1	control_LMNA	11	18
ARFGEF3	1.12	0.00346	0.0292	0.083	3.61	17.5	0.000158	2.46	LV	CELLSTATES	vCM1.1	control_LMNA	11	18
PARP8	1.12	0.00687	0.0477	0.115	4.06	14.8	0.000432	2.16	LV	CELLSTATES	vCM1.1	control_LMNA	11	18
PCBP4	1.12	0.000295	0.0385	0.108	3.99	28.4	4.43e-06	3.53	LV	CELLSTATES	vCM1.1	control_LMNA	11	18
SPATA6L	1.12	0.0125	0.013	0.0317	2.46	12.6	0.00102	1.9	LV	CELLSTATES	vCM1.1	control_LMNA	11	18
ABHD2	1.11	0.000125	1.06	3.2	8.61	32.5	1.31e-06	3.9	LV	CELLSTATES	vCM1.1	control_LMNA	11	18
ATF5	1.11	0.0329	0.00463	0.0194	1.83	9.16	0.00437	1.48	LV	CELLSTATES	vCM1.1	control_LMNA	11	18
CSGALNACT2	1.11	0.000453	0.0534	0.151	4.4	26.4	8.06e-06	3.34	LV	CELLSTATES	vCM1.1	control_LMNA	11	18
IRF6	1.11	0.00388	0.0205	0.0509	2.99	17	0.000185	2.41	LV	CELLSTATES	vCM1.1	control_LMNA	11	18
MCAM	1.11	0.00678	0.0475	0.124	4.14	14.8	0.000425	2.17	LV	CELLSTATES	vCM1.1	control_LMNA	11	18
TBCE	1.11	0.00279	0.0264	0.0741	3.49	18.4	0.000115	2.55	LV	CELLSTATES	vCM1.1	control_LMNA	11	18
UACA	1.11	1.1e-05	0.274	0.767	6.62	46.2	4.02e-08	4.96	LV	CELLSTATES	vCM1.1	control_LMNA	11	18
AC078980.1	1.1	0.0335	0.0287	0.0573	3.21	9.09	0.00449	1.48	LV	CELLSTATES	vCM1.1	control_LMNA	11	18
AC093495.1	1.1	0.0193	0.011	0.0362	2.53	11.1	0.00193	1.71	LV	CELLSTATES	vCM1.1	control_LMNA	11	18
RBMS3	1.1	0.000245	0.36	0.95	7.03	29.1	3.56e-06	3.61	LV	CELLSTATES	vCM1.1	control_LMNA	11	18
RPS6KA2	1.1	1.07e-05	0.275	0.808	6.67	46.4	3.83e-08	4.97	LV	CELLSTATES	vCM1.1	control_LMNA	11	18
AC026150.1	1.09	0.0366	0.00466	0.015	1.57	8.78	0.00516	1.44	LV	CELLSTATES	vCM1.1	control_LMNA	11	18
DHRS11	1.09	0.00492	0.0111	0.0418	2.64	16	0.000269	2.31	LV	CELLSTATES	vCM1.1	control_LMNA	11	18
DUSP5	1.09	0.0249	0.0194	0.0486	3.01	10.1	0.00288	1.6	LV	CELLSTATES	vCM1.1	control_LMNA	11	18
PDCD4	1.09	0.000453	0.126	0.341	5.5	26.4	8.09e-06	3.34	LV	CELLSTATES	vCM1.1	control_LMNA	11	18
PIK3R1	1.09	0.000838	1.15	3.28	8.74	23.6	1.96e-05	3.08	LV	CELLSTATES	vCM1.1	control_LMNA	11	18
PNMT	1.09	0.00289	0.0322	0.0984	3.79	18.2	0.00012	2.54	LV	CELLSTATES	vCM1.1	control_LMNA	11	18
STMN1	1.09	0.0173	0.0129	0.0239	2.18	11.5	0.00163	1.76	LV	CELLSTATES	vCM1.1	control_LMNA	11	18
TENM3	1.09	0.00176	0.126	0.33	5.55	20.4	5.7e-05	2.76	LV	CELLSTATES	vCM1.1	control_LMNA	11	18
AC104170.1	1.08	0.000738	0.0261	0.071	3.41	24.1	1.64e-05	3.13	LV	CELLSTATES	vCM1.1	control_LMNA	11	18
BICC1	1.08	0.0093	0.0161	0.0489	2.96	13.6	0.000675	2.03	LV	CELLSTATES	vCM1.1	control_LMNA	11	18
C1orf198	1.08	0.000449	0.0503	0.132	4.25	26.5	7.82e-06	3.35	LV	CELLSTATES	vCM1.1	control_LMNA	11	18
CRB1	1.08	9.66e-05	0.0496	0.137	4.27	33.9	9.03e-07	4.02	LV	CELLSTATES	vCM1.1	control_LMNA	11	18
FAM161A	1.08	0.00807	0.0204	0.0568	3.14	14.2	0.000544	2.09	LV	CELLSTATES	vCM1.1	control_LMNA	11	18
FURIN	1.08	0.00458	0.014	0.0349	2.46	16.3	0.000241	2.34	LV	CELLSTATES	vCM1.1	control_LMNA	11	18
KIAA0556	1.08	2.7e-07	0.174	0.474	5.98	73.7	1.55e-10	6.57	LV	CELLSTATES	vCM1.1	control_LMNA	11	18
SORT1	1.08	2.12e-05	0.455	1.22	7.34	42	1.11e-07	4.67	LV	CELLSTATES	vCM1.1	control_LMNA	11	18
AC010327.3	1.07	0.0155	0.202	0.566	6.2	11.9	0.00138	1.81	LV	CELLSTATES	vCM1.1	control_LMNA	11	18
GEN1	1.07	0.000997	0.0804	0.238	4.98	22.8	2.49e-05	3	LV	CELLSTATES	vCM1.1	control_LMNA	11	18
LINC00884	1.07	0.0371	0.0319	0.077	3.57	8.73	0.00527	1.43	LV	CELLSTATES	vCM1.1	control_LMNA	11	18
LINC01725	1.07	4.08e-05	0.132	0.333	5.59	38.6	2.58e-07	4.39	LV	CELLSTATES	vCM1.1	control_LMNA	11	18
SH3BGR	1.07	0.00275	0.0859	0.229	4.98	18.4	0.000112	2.56	LV	CELLSTATES	vCM1.1	control_LMNA	11	18
SNAP47	1.07	4.05e-05	0.147	0.415	5.79	38.7	2.54e-07	4.39	LV	CELLSTATES	vCM1.1	control_LMNA	11	18
TSC22D2	1.07	2.34e-06	0.184	0.475	6.03	55.5	5.06e-09	5.63	LV	CELLSTATES	vCM1.1	control_LMNA	11	18
YBX3	1.07	0.000277	0.246	0.635	6.37	28.6	4.08e-06	3.56	LV	CELLSTATES	vCM1.1	control_LMNA	11	18
ARHGAP26	1.06	2.09e-05	1.59	4.45	9.19	42.4	9.93e-08	4.68	LV	CELLSTATES	vCM1.1	control_LMNA	11	18
DYNLL2	1.06	0.00309	0.0349	0.0826	3.62	17.9	0.000134	2.51	LV	CELLSTATES	vCM1.1	control_LMNA	11	18
LPIN1	1.06	0.000325	0.248	0.709	6.52	27.9	5.02e-06	3.49	LV	CELLSTATES	vCM1.1	control_LMNA	11	18
NPHP4	1.06	0.0123	0.0864	0.251	5.05	12.7	0.000991	1.91	LV	CELLSTATES	vCM1.1	control_LMNA	11	18
PDZD2	1.06	0.000173	2.4	6.7	9.78	30.7	2.2e-06	3.76	LV	CELLSTATES	vCM1.1	control_LMNA	11	18
ZBTB16	1.06	0.00307	1.85	5.35	9.41	18	0.000133	2.51	LV	CELLSTATES	vCM1.1	control_LMNA	11	18
ZNF106	1.06	2.3e-06	1.03	2.9	8.53	56.1	4.46e-09	5.64	LV	CELLSTATES	vCM1.1	control_LMNA	11	18
CCSAP	1.05	0.00908	0.0223	0.0576	3.22	13.7	0.000649	2.04	LV	CELLSTATES	vCM1.1	control_LMNA	11	18
CFAP221	1.05	0.0245	0.00876	0.0255	2.27	10.2	0.00283	1.61	LV	CELLSTATES	vCM1.1	control_LMNA	11	18
DCBLD2	1.05	0.000137	0.376	0.961	6.98	32	1.54e-06	3.86	LV	CELLSTATES	vCM1.1	control_LMNA	11	18
ENKD1	1.05	0.014	0.00788	0.0223	2.09	12.2	0.0012	1.85	LV	CELLSTATES	vCM1.1	control_LMNA	11	18
ERVK3-1	1.05	0.0478	0.00922	0.0199	1.97	7.92	0.0076	1.32	LV	CELLSTATES	vCM1.1	control_LMNA	11	18
IGSF10	1.05	0.0486	0.00513	0.0182	1.77	7.86	0.00782	1.31	LV	CELLSTATES	vCM1.1	control_LMNA	11	18
SLC1A3	1.05	8.51e-05	1.3	3.28	8.82	34.5	7.58e-07	4.07	LV	CELLSTATES	vCM1.1	control_LMNA	11	18
XPC	1.05	8.32e-05	0.0672	0.175	4.6	34.7	7.26e-07	4.08	LV	CELLSTATES	vCM1.1	control_LMNA	11	18
AC015813.2	1.04	0.000106	0.0844	0.22	4.91	33.5	1.02e-06	3.98	LV	CELLSTATES	vCM1.1	control_LMNA	11	18
BACH2	1.04	0.000553	0.128	0.32	5.52	25.5	1.05e-05	3.26	LV	CELLSTATES	vCM1.1	control_LMNA	11	18
BTBD8	1.04	2.18e-05	0.0593	0.15	4.38	41.7	1.17e-07	4.66	LV	CELLSTATES	vCM1.1	control_LMNA	11	18
HSPH1	1.04	0.000584	0.0334	0.087	3.71	25.3	1.13e-05	3.23	LV	CELLSTATES	vCM1.1	control_LMNA	11	18
KIAA1614	1.04	0.00116	0.0658	0.185	4.7	22.1	3.17e-05	2.93	LV	CELLSTATES	vCM1.1	control_LMNA	11	18
MYEF2	1.04	0.000269	0.106	0.271	5.21	28.7	3.95e-06	3.57	LV	CELLSTATES	vCM1.1	control_LMNA	11	18
PDE3B	1.04	6.35e-06	0.424	1.25	7.32	50.3	1.55e-08	5.2	LV	CELLSTATES	vCM1.1	control_LMNA	11	18
AL162431.2	1.03	0.00792	0.0157	0.0441	2.86	14.3	0.000529	2.1	LV	CELLSTATES	vCM1.1	control_LMNA	11	18
CASC2	1.03	0.00358	0.0385	0.0899	3.82	17.3	0.000166	2.45	LV	CELLSTATES	vCM1.1	control_LMNA	11	18
CLSTN2	1.03	0.0331	0.0439	0.102	3.97	9.14	0.00439	1.48	LV	CELLSTATES	vCM1.1	control_LMNA	11	18
DYRK1B	1.03	0.00129	0.0287	0.0726	3.55	21.6	3.7e-05	2.89	LV	CELLSTATES	vCM1.1	control_LMNA	11	18
IER3	1.03	0.0215	0.108	0.256	5.2	10.6	0.00229	1.67	LV	CELLSTATES	vCM1.1	control_LMNA	11	18
MB21D2	1.03	0.000421	0.0977	0.244	5.15	26.7	7.21e-06	3.38	LV	CELLSTATES	vCM1.1	control_LMNA	11	18
RNF217	1.03	8.36e-05	0.147	0.372	5.67	34.6	7.39e-07	4.08	LV	CELLSTATES	vCM1.1	control_LMNA	11	18
SLC28A2	1.03	0.0158	0.0395	0.0986	3.8	11.8	0.00142	1.8	LV	CELLSTATES	vCM1.1	control_LMNA	11	18
UBE2Q2L	1.03	0.00237	0.118	0.337	5.43	19.1	8.92e-05	2.62	LV	CELLSTATES	vCM1.1	control_LMNA	11	18
UCK2	1.03	0.000106	0.0785	0.191	4.76	33.5	1.02e-06	3.98	LV	CELLSTATES	vCM1.1	control_LMNA	11	18
CBFB	1.02	4.46e-05	0.167	0.462	5.93	37.9	3.06e-07	4.35	LV	CELLSTATES	vCM1.1	control_LMNA	11	18
CHST3	1.02	0.00267	0.0751	0.222	4.88	18.6	0.000107	2.57	LV	CELLSTATES	vCM1.1	control_LMNA	11	18
CPNE8	1.02	0.0423	0.0575	0.167	4.43	8.31	0.00638	1.37	LV	CELLSTATES	vCM1.1	control_LMNA	11	18
DLGAP1	1.02	0.00121	0.0657	0.172	4.6	21.9	3.36e-05	2.92	LV	CELLSTATES	vCM1.1	control_LMNA	11	18
ECE1	1.02	0.00127	0.0866	0.272	5.16	21.7	3.6e-05	2.9	LV	CELLSTATES	vCM1.1	control_LMNA	11	18
FNTB	1.02	0.0295	0.00787	0.0173	1.79	9.52	0.00373	1.53	LV	CELLSTATES	vCM1.1	control_LMNA	11	18
FOXO3	1.02	7.52e-06	0.808	2.17	8.16	48.9	2.16e-08	5.12	LV	CELLSTATES	vCM1.1	control_LMNA	11	18
HMGN2	1.02	4.16e-05	0.0667	0.179	4.66	38.4	2.69e-07	4.38	LV	CELLSTATES	vCM1.1	control_LMNA	11	18
PAFAH2	1.02	0.000687	0.0674	0.149	4.5	24.4	1.49e-05	3.16	LV	CELLSTATES	vCM1.1	control_LMNA	11	18
TMEM106A	1.02	0.0439	0.0106	0.0265	2.2	8.2	0.00671	1.36	LV	CELLSTATES	vCM1.1	control_LMNA	11	18
ARRDC3	1.01	0.0155	0.0302	0.0739	3.43	11.9	0.00138	1.81	LV	CELLSTATES	vCM1.1	control_LMNA	11	18
ATAD2	1.01	0.000745	0.23	0.616	6.32	24.1	1.67e-05	3.13	LV	CELLSTATES	vCM1.1	control_LMNA	11	18
C10orf67	1.01	0.0486	0.0102	0.0243	2.23	7.86	0.00782	1.31	LV	CELLSTATES	vCM1.1	control_LMNA	11	18
COL16A1	1.01	0.00977	0.0535	0.132	4.24	13.5	0.000723	2.01	LV	CELLSTATES	vCM1.1	control_LMNA	11	18
FAM227A	1.01	0.00185	0.0602	0.154	4.45	20.1	6.17e-05	2.73	LV	CELLSTATES	vCM1.1	control_LMNA	11	18
MMP24OS	1.01	0.000453	0.0483	0.118	4.06	26.4	8.07e-06	3.34	LV	CELLSTATES	vCM1.1	control_LMNA	11	18
MYH11	1	0.00335	0.0317	0.0859	3.67	17.6	0.00015	2.48	LV	CELLSTATES	vCM1.1	control_LMNA	11	18
NFE2L1	1	5.6e-05	0.157	0.427	5.83	36.9	4.03e-07	4.25	LV	CELLSTATES	vCM1.1	control_LMNA	11	18
LTBP1	0.993	7.06e-05	1.87	4.96	9.36	35.8	5.38e-07	4.15	LV	CELLSTATES	vCM1.1	control_LMNA	11	18
UPP1	0.993	0.000342	0.0896	0.191	4.82	27.6	5.47e-06	3.47	LV	CELLSTATES	vCM1.1	control_LMNA	11	18
CYP2J2	0.991	0.00103	0.441	1.03	7.17	22.6	2.67e-05	2.99	LV	CELLSTATES	vCM1.1	control_LMNA	11	18
CRTC2	0.989	0.00605	0.0227	0.0654	3.33	15.2	0.000364	2.22	LV	CELLSTATES	vCM1.1	control_LMNA	11	18
DPH6-DT	0.989	0.00305	0.465	1.1	7.28	18	0.000132	2.52	LV	CELLSTATES	vCM1.1	control_LMNA	11	18
PSMD8	0.988	0.000106	0.234	0.644	6.39	33.3	1.06e-06	3.97	LV	CELLSTATES	vCM1.1	control_LMNA	11	18
DNAJA4	0.985	0.00313	0.0789	0.204	4.84	17.9	0.000137	2.5	LV	CELLSTATES	vCM1.1	control_LMNA	11	18
C6	0.984	0.00425	0.259	0.838	6.72	16.6	0.000215	2.37	LV	CELLSTATES	vCM1.1	control_LMNA	11	18
COL7A1	0.984	0.000979	0.0492	0.14	4.32	22.9	2.4e-05	3.01	LV	CELLSTATES	vCM1.1	control_LMNA	11	18
CSNK1G1	0.983	0.00425	0.0206	0.0507	3.05	16.6	0.000215	2.37	LV	CELLSTATES	vCM1.1	control_LMNA	11	18
APBB3	0.979	0.00616	0.0211	0.0538	3.09	15.2	0.000373	2.21	LV	CELLSTATES	vCM1.1	control_LMNA	11	18
CLTCL1	0.979	7.74e-05	0.282	0.696	6.58	35.2	6.31e-07	4.11	LV	CELLSTATES	vCM1.1	control_LMNA	11	18
AC005899.7	0.978	0.0221	0.0196	0.0497	3.01	10.5	0.00239	1.66	LV	CELLSTATES	vCM1.1	control_LMNA	11	18
SHQ1	0.977	1.29e-05	0.0828	0.223	4.95	45.1	5.19e-08	4.89	LV	CELLSTATES	vCM1.1	control_LMNA	11	18
TTC28	0.977	2.25e-06	0.953	2.38	8.38	56.6	4.04e-09	5.65	LV	CELLSTATES	vCM1.1	control_LMNA	11	18
LDLRAD4	0.974	0.000596	0.96	2.58	8.37	25.2	1.18e-05	3.22	LV	CELLSTATES	vCM1.1	control_LMNA	11	18
MAP3K3	0.973	5.53e-06	0.328	0.845	6.83	51.1	1.31e-08	5.26	LV	CELLSTATES	vCM1.1	control_LMNA	11	18
AC104035.1	0.97	0.00267	0.0422	0.0914	3.88	18.6	0.000107	2.57	LV	CELLSTATES	vCM1.1	control_LMNA	11	18
IGF1R	0.969	0.00019	2.04	5.24	9.41	30.2	2.54e-06	3.72	LV	CELLSTATES	vCM1.1	control_LMNA	11	18
SLC4A7	0.968	0.00403	0.16	0.468	5.94	16.9	0.000198	2.39	LV	CELLSTATES	vCM1.1	control_LMNA	11	18
AC012404.1	0.966	0.0386	0.079	0.198	4.76	8.61	0.00557	1.41	LV	CELLSTATES	vCM1.1	control_LMNA	11	18
LINC00327	0.966	0.0342	0.0138	0.0402	2.72	9.02	0.00463	1.47	LV	CELLSTATES	vCM1.1	control_LMNA	11	18
MSS51	0.966	0.0115	0.0633	0.165	4.55	12.9	0.000902	1.94	LV	CELLSTATES	vCM1.1	control_LMNA	11	18
KRBA1	0.965	0.00117	0.0859	0.199	4.87	22.1	3.21e-05	2.93	LV	CELLSTATES	vCM1.1	control_LMNA	11	18
C5orf51	0.961	0.00425	0.0398	0.0991	3.88	16.6	0.000215	2.37	LV	CELLSTATES	vCM1.1	control_LMNA	11	18
RASAL2	0.961	7.52e-06	1.87	4.84	9.37	49	2.12e-08	5.12	LV	CELLSTATES	vCM1.1	control_LMNA	11	18
XPO1	0.955	0.000203	0.291	0.79	6.7	29.9	2.8e-06	3.69	LV	CELLSTATES	vCM1.1	control_LMNA	11	18
FOXP2	0.953	0.0336	0.195	0.466	6.11	9.08	0.00451	1.47	LV	CELLSTATES	vCM1.1	control_LMNA	11	18
TRAF1	0.953	0.0326	0.00762	0.0216	2.09	9.2	0.00427	1.49	LV	CELLSTATES	vCM1.1	control_LMNA	11	18
YPEL1	0.952	0.000194	0.0758	0.188	4.77	30.1	2.64e-06	3.71	LV	CELLSTATES	vCM1.1	control_LMNA	11	18
ENAH	0.95	1.45e-06	0.754	1.92	8.02	59.8	2.09e-09	5.84	LV	CELLSTATES	vCM1.1	control_LMNA	11	18
ZNF496	0.95	0.00204	0.0326	0.0845	3.7	19.7	7.18e-05	2.69	LV	CELLSTATES	vCM1.1	control_LMNA	11	18
KLRD1	0.949	0.0327	0.252	0.514	6.19	9.18	0.00432	1.49	LV	CELLSTATES	vCM1.1	control_LMNA	11	18
SLC19A2	0.948	0.0361	0.299	0.748	6.64	8.83	0.00504	1.44	LV	CELLSTATES	vCM1.1	control_LMNA	11	18
CRAMP1	0.947	0.0489	0.014	0.0363	2.58	7.85	0.00786	1.31	LV	CELLSTATES	vCM1.1	control_LMNA	11	18
HEPH	0.944	0.00961	0.031	0.0988	3.84	13.5	0.000702	2.02	LV	CELLSTATES	vCM1.1	control_LMNA	11	18
MAP1B	0.944	0.00184	0.173	0.424	5.89	20.2	6.07e-05	2.74	LV	CELLSTATES	vCM1.1	control_LMNA	11	18
PLEKHM1	0.943	0.000126	0.0907	0.229	4.98	32.5	1.34e-06	3.9	LV	CELLSTATES	vCM1.1	control_LMNA	11	18
MTM1	0.937	0.00016	0.0728	0.175	4.67	31.1	1.96e-06	3.8	LV	CELLSTATES	vCM1.1	control_LMNA	11	18
SPRED1	0.937	0.0139	0.118	0.313	5.41	12.2	0.00119	1.86	LV	CELLSTATES	vCM1.1	control_LMNA	11	18
LRRC1	0.935	0.00583	0.136	0.338	5.55	15.4	0.000345	2.23	LV	CELLSTATES	vCM1.1	control_LMNA	11	18
MYO18B	0.934	0.00178	4.25	11.3	10.5	20.3	5.79e-05	2.75	LV	CELLSTATES	vCM1.1	control_LMNA	11	18
C21orf91	0.933	0.0223	0.0213	0.0508	3.1	10.5	0.00245	1.65	LV	CELLSTATES	vCM1.1	control_LMNA	11	18
MT-ND5	0.933	0.00854	0.056	0.122	4.15	14	0.000595	2.07	LV	CELLSTATES	vCM1.1	control_LMNA	11	18
AL139260.1	0.932	0.00019	0.422	0.934	7.07	30.3	2.52e-06	3.72	LV	CELLSTATES	vCM1.1	control_LMNA	11	18
THNSL2	0.931	0.0176	0.0446	0.127	4.14	11.4	0.00168	1.75	LV	CELLSTATES	vCM1.1	control_LMNA	11	18
INTS3	0.927	0.000389	0.0914	0.226	4.99	27.1	6.48e-06	3.41	LV	CELLSTATES	vCM1.1	control_LMNA	11	18
HSPG2	0.921	0.00355	0.56	1.33	7.51	17.4	0.000164	2.45	LV	CELLSTATES	vCM1.1	control_LMNA	11	18
CPEB4	0.919	0.0022	2.37	5.94	9.63	19.4	7.94e-05	2.66	LV	CELLSTATES	vCM1.1	control_LMNA	11	18
AC026347.1	0.918	0.0298	0.103	0.248	5.07	9.48	0.00379	1.53	LV	CELLSTATES	vCM1.1	control_LMNA	11	18
FSTL3	0.918	0.00558	0.148	0.375	5.68	15.5	0.000325	2.25	LV	CELLSTATES	vCM1.1	control_LMNA	11	18
LRRC7	0.917	0.0212	0.144	0.318	5.66	10.7	0.00224	1.67	LV	CELLSTATES	vCM1.1	control_LMNA	11	18
SHC4	0.915	0.0311	0.0333	0.102	3.89	9.36	0.00399	1.51	LV	CELLSTATES	vCM1.1	control_LMNA	11	18
CCDC6	0.914	0.00018	0.215	0.517	6.14	30.5	2.35e-06	3.75	LV	CELLSTATES	vCM1.1	control_LMNA	11	18
TMEM232	0.914	0.00189	0.0783	0.188	4.78	20.1	6.34e-05	2.72	LV	CELLSTATES	vCM1.1	control_LMNA	11	18
ALAD	0.912	0.00494	0.0769	0.194	4.77	16	0.000271	2.31	LV	CELLSTATES	vCM1.1	control_LMNA	11	18
PRKCH	0.912	0.0163	0.0285	0.0691	3.45	11.7	0.00149	1.79	LV	CELLSTATES	vCM1.1	control_LMNA	11	18
TM7SF2	0.912	0.0288	0.0875	0.166	4.68	9.59	0.00361	1.54	LV	CELLSTATES	vCM1.1	control_LMNA	11	18
AKTIP	0.911	0.00977	0.0915	0.257	5.09	13.5	0.000722	2.01	LV	CELLSTATES	vCM1.1	control_LMNA	11	18
DNAJC27-AS1	0.911	0.0178	0.04	0.0877	3.8	11.3	0.00171	1.75	LV	CELLSTATES	vCM1.1	control_LMNA	11	18
GATM	0.911	0.00974	0.0433	0.094	3.88	13.5	0.000719	2.01	LV	CELLSTATES	vCM1.1	control_LMNA	11	18
AC136777.1	0.908	0.0107	0.0401	0.0946	3.86	13.2	0.00081	1.97	LV	CELLSTATES	vCM1.1	control_LMNA	11	18
LRRC59	0.908	0.0246	0.0136	0.0304	2.38	10.1	0.00285	1.61	LV	CELLSTATES	vCM1.1	control_LMNA	11	18
ZFP28	0.908	0.0175	0.0157	0.0352	2.65	11.4	0.00166	1.76	LV	CELLSTATES	vCM1.1	control_LMNA	11	18
LINC01135	0.907	0.00758	0.0343	0.0817	3.67	14.4	0.000497	2.12	LV	CELLSTATES	vCM1.1	control_LMNA	11	18
FLNB	0.906	0.0263	0.413	1.07	7.12	9.93	0.00312	1.58	LV	CELLSTATES	vCM1.1	control_LMNA	11	18
MATN2	0.906	0.0104	0.0395	0.109	3.95	13.3	0.000783	1.98	LV	CELLSTATES	vCM1.1	control_LMNA	11	18
SLC16A12	0.904	0.00475	0.0537	0.13	4.27	16.2	0.000254	2.32	LV	CELLSTATES	vCM1.1	control_LMNA	11	18
GRM1	0.901	0.016	0.0485	0.116	4.18	11.7	0.00145	1.8	LV	CELLSTATES	vCM1.1	control_LMNA	11	18
SYT11	0.901	0.0128	0.0184	0.0361	2.73	12.5	0.00105	1.89	LV	CELLSTATES	vCM1.1	control_LMNA	11	18
C6orf226	0.897	0.0395	0.0138	0.0377	2.66	8.54	0.00574	1.4	LV	CELLSTATES	vCM1.1	control_LMNA	11	18
LIMA1	0.897	0.00162	0.112	0.264	5.27	20.7	5.07e-05	2.79	LV	CELLSTATES	vCM1.1	control_LMNA	11	18
UTP14C	0.897	0.0418	0.0123	0.0248	2.2	8.35	0.00627	1.38	LV	CELLSTATES	vCM1.1	control_LMNA	11	18
DUSP10	0.896	0.00407	0.0229	0.0579	3.24	16.8	0.000202	2.39	LV	CELLSTATES	vCM1.1	control_LMNA	11	18
SVIL	0.896	3.32e-05	4.7	11.7	10.6	39.7	1.93e-07	4.48	LV	CELLSTATES	vCM1.1	control_LMNA	11	18
ABCC8	0.895	0.0273	0.0676	0.168	4.6	9.8	0.00329	1.56	LV	CELLSTATES	vCM1.1	control_LMNA	11	18
TNNT1	0.895	0.00842	0.363	0.784	6.95	14	0.000582	2.07	LV	CELLSTATES	vCM1.1	control_LMNA	11	18
FBXO42	0.894	2.78e-05	0.552	1.29	7.56	40.6	1.53e-07	4.56	LV	CELLSTATES	vCM1.1	control_LMNA	11	18
DAZAP1	0.892	4.05e-05	0.107	0.251	5.2	38.7	2.5e-07	4.39	LV	CELLSTATES	vCM1.1	control_LMNA	11	18
GABPB2	0.892	8.23e-05	0.222	0.498	6.19	34.9	6.94e-07	4.08	LV	CELLSTATES	vCM1.1	control_LMNA	11	18
AL442071.1	0.891	0.00963	0.057	0.145	4.38	13.5	0.000706	2.02	LV	CELLSTATES	vCM1.1	control_LMNA	11	18
PGAP2	0.891	0.00208	0.101	0.227	5.13	19.6	7.4e-05	2.68	LV	CELLSTATES	vCM1.1	control_LMNA	11	18
KLF9	0.889	0.00523	0.112	0.261	5.21	15.8	0.000295	2.28	LV	CELLSTATES	vCM1.1	control_LMNA	11	18
MFAP3	0.888	3.9e-05	0.138	0.321	5.5	38.9	2.38e-07	4.41	LV	CELLSTATES	vCM1.1	control_LMNA	11	18
CACTIN	0.887	0.0438	0.0122	0.0296	2.36	8.2	0.00669	1.36	LV	CELLSTATES	vCM1.1	control_LMNA	11	18
TUFT1	0.887	0.00237	0.0341	0.0682	3.48	19.1	8.93e-05	2.62	LV	CELLSTATES	vCM1.1	control_LMNA	11	18
MAEL	0.886	0.00295	0.055	0.124	4.28	18.1	0.000125	2.53	LV	CELLSTATES	vCM1.1	control_LMNA	11	18
INTS2	0.885	0.000159	0.111	0.273	5.3	31.2	1.92e-06	3.8	LV	CELLSTATES	vCM1.1	control_LMNA	11	18
AC003682.1	0.88	0.0335	0.0139	0.0326	2.5	9.09	0.0045	1.47	LV	CELLSTATES	vCM1.1	control_LMNA	11	18
ARID3B	0.88	0.00558	0.0373	0.0866	3.78	15.5	0.000325	2.25	LV	CELLSTATES	vCM1.1	control_LMNA	11	18
SYNPR	0.878	0.024	0.0353	0.0704	3.54	10.2	0.00274	1.62	LV	CELLSTATES	vCM1.1	control_LMNA	11	18
AL355315.1	0.877	0.00229	0.0473	0.122	4.14	19.2	8.51e-05	2.64	LV	CELLSTATES	vCM1.1	control_LMNA	11	18
GLIDR	0.876	0.00559	0.0834	0.189	4.78	15.5	0.000326	2.25	LV	CELLSTATES	vCM1.1	control_LMNA	11	18
ROR1	0.876	0.00648	3.14	7.24	9.96	15	0.000398	2.19	LV	CELLSTATES	vCM1.1	control_LMNA	11	18
FMN1	0.874	0.0332	0.095	0.18	4.8	9.13	0.00441	1.48	LV	CELLSTATES	vCM1.1	control_LMNA	11	18
MTMR14	0.874	0.000342	0.154	0.398	5.78	27.7	5.45e-06	3.47	LV	CELLSTATES	vCM1.1	control_LMNA	11	18
IL1R1	0.873	0.0356	0.0253	0.0461	3.01	8.88	0.00494	1.45	LV	CELLSTATES	vCM1.1	control_LMNA	11	18
KIFAP3	0.872	0.00265	0.353	0.84	6.87	18.6	0.000105	2.58	LV	CELLSTATES	vCM1.1	control_LMNA	11	18
SLC35G1	0.872	0.00846	0.05	0.12	4.2	14	0.000588	2.07	LV	CELLSTATES	vCM1.1	control_LMNA	11	18
NUDT16	0.871	0.00564	0.0292	0.0638	3.36	15.5	0.00033	2.25	LV	CELLSTATES	vCM1.1	control_LMNA	11	18
COX10	0.868	0.000447	0.331	0.787	6.79	26.5	7.74e-06	3.35	LV	CELLSTATES	vCM1.1	control_LMNA	11	18
SH3BP5-AS1	0.868	0.0105	0.0249	0.0549	3.17	13.2	0.000789	1.98	LV	CELLSTATES	vCM1.1	control_LMNA	11	18
ZNF736	0.868	0.00115	0.0686	0.138	4.45	22.2	3.12e-05	2.94	LV	CELLSTATES	vCM1.1	control_LMNA	11	18
ZNF788P	0.866	0.012	0.0296	0.0675	3.5	12.8	0.000957	1.92	LV	CELLSTATES	vCM1.1	control_LMNA	11	18
AC091948.1	0.863	0.00229	0.219	0.497	6.18	19.2	8.5e-05	2.64	LV	CELLSTATES	vCM1.1	control_LMNA	11	18
C19orf44	0.863	0.00564	0.0249	0.0554	3.21	15.5	0.00033	2.25	LV	CELLSTATES	vCM1.1	control_LMNA	11	18
SNRK	0.863	0.00123	0.307	0.655	6.55	21.8	3.47e-05	2.91	LV	CELLSTATES	vCM1.1	control_LMNA	11	18
MED12L	0.862	0.0195	0.0494	0.125	4.26	11	0.00197	1.71	LV	CELLSTATES	vCM1.1	control_LMNA	11	18
RAB11FIP2	0.862	0.00166	0.108	0.26	5.19	20.6	5.31e-05	2.78	LV	CELLSTATES	vCM1.1	control_LMNA	11	18
XIRP2	0.862	0.0174	0.611	1.35	7.64	11.4	0.00165	1.76	LV	CELLSTATES	vCM1.1	control_LMNA	11	18
ZNF528	0.862	0.000209	0.0693	0.154	4.48	29.8	2.92e-06	3.68	LV	CELLSTATES	vCM1.1	control_LMNA	11	18
GADD45A	0.861	0.0389	0.0396	0.103	3.95	8.59	0.00562	1.41	LV	CELLSTATES	vCM1.1	control_LMNA	11	18
PRRX1	0.861	0.0143	0.397	0.867	6.94	12.1	0.00123	1.85	LV	CELLSTATES	vCM1.1	control_LMNA	11	18
APPL2	0.859	0.000169	0.264	0.654	6.49	30.9	2.1e-06	3.77	LV	CELLSTATES	vCM1.1	control_LMNA	11	18
NEU3	0.859	0.00103	0.0816	0.168	4.71	22.6	2.71e-05	2.99	LV	CELLSTATES	vCM1.1	control_LMNA	11	18
SLC6A13	0.859	0.00474	0.0546	0.117	4.17	16.2	0.000253	2.32	LV	CELLSTATES	vCM1.1	control_LMNA	11	18
PXYLP1	0.857	0.00267	0.198	0.488	6.08	18.6	0.000107	2.57	LV	CELLSTATES	vCM1.1	control_LMNA	11	18
KIF20B	0.856	0.0113	0.0254	0.0588	3.19	13	0.000872	1.95	LV	CELLSTATES	vCM1.1	control_LMNA	11	18
ATP8B2	0.851	0.0338	0.0313	0.0702	3.52	9.06	0.00456	1.47	LV	CELLSTATES	vCM1.1	control_LMNA	11	18
FLNC	0.851	0.00744	0.274	0.561	6.37	14.5	0.000485	2.13	LV	CELLSTATES	vCM1.1	control_LMNA	11	18
INSR	0.851	5.23e-05	1.74	3.91	9.14	37.2	3.72e-07	4.28	LV	CELLSTATES	vCM1.1	control_LMNA	11	18
MXRA7	0.849	0.00239	0.245	0.51	6.23	19.1	9.01e-05	2.62	LV	CELLSTATES	vCM1.1	control_LMNA	11	18
CCDC93	0.845	0.00274	0.409	0.971	7.05	18.5	0.000111	2.56	LV	CELLSTATES	vCM1.1	control_LMNA	11	18
DCLK1	0.845	0.0372	0.0799	0.186	4.81	8.73	0.00528	1.43	LV	CELLSTATES	vCM1.1	control_LMNA	11	18
AC005261.1	0.843	5.67e-05	0.0879	0.194	4.88	36.8	4.16e-07	4.25	LV	CELLSTATES	vCM1.1	control_LMNA	11	18
CASQ2	0.84	0.000539	1.19	2.63	8.59	25.6	1.02e-05	3.27	LV	CELLSTATES	vCM1.1	control_LMNA	11	18
LINC00702	0.84	0.035	0.169	0.378	5.75	8.94	0.00481	1.46	LV	CELLSTATES	vCM1.1	control_LMNA	11	18
CLHC1	0.839	0.000469	0.0729	0.165	4.6	26.2	8.42e-06	3.33	LV	CELLSTATES	vCM1.1	control_LMNA	11	18
ALOX12-AS1	0.838	0.00808	0.0318	0.0681	3.45	14.2	0.000545	2.09	LV	CELLSTATES	vCM1.1	control_LMNA	11	18
GJC1	0.837	0.00835	0.0854	0.196	4.95	14	0.000575	2.08	LV	CELLSTATES	vCM1.1	control_LMNA	11	18
MYLK-AS1	0.837	0.00488	0.0354	0.0935	3.84	16.1	0.000265	2.31	LV	CELLSTATES	vCM1.1	control_LMNA	11	18
AC025917.1	0.835	0.0273	0.0691	0.163	4.53	9.79	0.00331	1.56	LV	CELLSTATES	vCM1.1	control_LMNA	11	18
MCL1	0.835	0.000372	0.133	0.294	5.41	27.3	6.16e-06	3.43	LV	CELLSTATES	vCM1.1	control_LMNA	11	18
ATP2C1	0.834	8.32e-05	0.62	1.43	7.65	34.7	7.3e-07	4.08	LV	CELLSTATES	vCM1.1	control_LMNA	11	18
ZNF578	0.834	0.00583	0.0376	0.0849	3.73	15.4	0.000346	2.23	LV	CELLSTATES	vCM1.1	control_LMNA	11	18
PIP4K2A	0.833	0.00394	0.142	0.335	5.58	17	0.00019	2.4	LV	CELLSTATES	vCM1.1	control_LMNA	11	18
RAI14	0.831	0.0385	0.0153	0.0323	2.57	8.63	0.00553	1.41	LV	CELLSTATES	vCM1.1	control_LMNA	11	18
COLQ	0.828	0.0272	0.133	0.325	5.52	9.82	0.00327	1.57	LV	CELLSTATES	vCM1.1	control_LMNA	11	18
GLDN	0.828	0.000787	0.133	0.329	5.58	23.8	1.8e-05	3.1	LV	CELLSTATES	vCM1.1	control_LMNA	11	18
TTC21A	0.828	0.028	0.0165	0.0368	2.69	9.7	0.00344	1.55	LV	CELLSTATES	vCM1.1	control_LMNA	11	18
PRKG1	0.827	0.000318	5.62	13.2	10.9	28	4.9e-06	3.5	LV	CELLSTATES	vCM1.1	control_LMNA	11	18
UBALD2	0.824	0.00823	0.0235	0.0498	3.08	14.1	0.000561	2.08	LV	CELLSTATES	vCM1.1	control_LMNA	11	18
LINC01719	0.823	0.0287	0.0253	0.0601	3.22	9.59	0.0036	1.54	LV	CELLSTATES	vCM1.1	control_LMNA	11	18
ROCK2	0.822	4.32e-05	0.302	0.739	6.69	38.2	2.86e-07	4.36	LV	CELLSTATES	vCM1.1	control_LMNA	11	18
AMPD2	0.82	0.0342	0.0237	0.0417	2.88	9.02	0.00464	1.47	LV	CELLSTATES	vCM1.1	control_LMNA	11	18
IP6K3	0.819	0.00889	0.197	0.488	6.09	13.8	0.00063	2.05	LV	CELLSTATES	vCM1.1	control_LMNA	11	18
QSOX2	0.819	0.0415	0.0199	0.0429	2.93	8.39	0.00614	1.38	LV	CELLSTATES	vCM1.1	control_LMNA	11	18
QSOX1	0.818	0.00433	0.0823	0.204	4.86	16.5	0.000223	2.36	LV	CELLSTATES	vCM1.1	control_LMNA	11	18
SMIM12	0.818	0.000678	0.0761	0.172	4.68	24.5	1.46e-05	3.17	LV	CELLSTATES	vCM1.1	control_LMNA	11	18
ACSM6	0.817	0.0139	0.0545	0.136	4.33	12.2	0.00119	1.86	LV	CELLSTATES	vCM1.1	control_LMNA	11	18
RHBDL2	0.816	0.0277	0.162	0.352	5.66	9.73	0.00339	1.56	LV	CELLSTATES	vCM1.1	control_LMNA	11	18
SMC6	0.816	0.000842	0.28	0.699	6.55	23.5	1.97e-05	3.07	LV	CELLSTATES	vCM1.1	control_LMNA	11	18
AC016831.7	0.814	0.00328	1.97	4.79	9.33	17.7	0.000146	2.48	LV	CELLSTATES	vCM1.1	control_LMNA	11	18
ADAMTS9-AS2	0.814	0.00859	0.367	0.827	6.92	13.9	0.000601	2.07	LV	CELLSTATES	vCM1.1	control_LMNA	11	18
ZNF442	0.814	0.0266	0.0194	0.048	3.02	9.89	0.00317	1.58	LV	CELLSTATES	vCM1.1	control_LMNA	11	18
PGBD5	0.813	0.00488	0.0431	0.0921	3.85	16.1	0.000265	2.31	LV	CELLSTATES	vCM1.1	control_LMNA	11	18
ZSCAN5A	0.813	1.43e-05	0.226	0.522	6.24	44.4	6.15e-08	4.85	LV	CELLSTATES	vCM1.1	control_LMNA	11	18
AC091132.2	0.811	0.0335	0.018	0.0391	2.77	9.08	0.00451	1.47	LV	CELLSTATES	vCM1.1	control_LMNA	11	18
AC138627.1	0.811	0.00892	0.0622	0.131	4.37	13.8	0.000634	2.05	LV	CELLSTATES	vCM1.1	control_LMNA	11	18
CYLD	0.811	0.000584	0.0988	0.221	5	25.3	1.13e-05	3.23	LV	CELLSTATES	vCM1.1	control_LMNA	11	18
B3GALNT2	0.81	0.0007	0.436	1.05	7.16	24.3	1.53e-05	3.15	LV	CELLSTATES	vCM1.1	control_LMNA	11	18
FOXP4	0.81	0.05	0.0241	0.053	3.11	7.77	0.00814	1.3	LV	CELLSTATES	vCM1.1	control_LMNA	11	18
SPATS2L	0.809	0.000306	0.343	0.755	6.75	28.2	4.62e-06	3.51	LV	CELLSTATES	vCM1.1	control_LMNA	11	18
HSD17B7	0.808	0.0171	0.018	0.0435	2.87	11.5	0.0016	1.77	LV	CELLSTATES	vCM1.1	control_LMNA	11	18
EPHA7	0.807	0.00929	0.0812	0.181	4.84	13.6	0.000672	2.03	LV	CELLSTATES	vCM1.1	control_LMNA	11	18
BICD1	0.806	0.000823	0.213	0.449	6.03	23.7	1.89e-05	3.08	LV	CELLSTATES	vCM1.1	control_LMNA	11	18
DOCK5	0.806	0.00643	0.625	1.46	7.64	15	0.000393	2.19	LV	CELLSTATES	vCM1.1	control_LMNA	11	18
GALNT2	0.805	0.000876	0.189	0.45	5.98	23.4	2.07e-05	3.06	LV	CELLSTATES	vCM1.1	control_LMNA	11	18
GEMIN8	0.804	0.00806	0.0276	0.0634	3.38	14.2	0.000542	2.09	LV	CELLSTATES	vCM1.1	control_LMNA	11	18
PARVA	0.804	0.000167	0.514	1.23	7.43	31	2.06e-06	3.78	LV	CELLSTATES	vCM1.1	control_LMNA	11	18
CFAP58	0.803	0.00155	0.0498	0.113	4.16	20.9	4.75e-05	2.81	LV	CELLSTATES	vCM1.1	control_LMNA	11	18
PPFIA4	0.802	0.00508	0.0944	0.212	5.02	15.9	0.000283	2.29	LV	CELLSTATES	vCM1.1	control_LMNA	11	18
RANBP17	0.802	0.00183	0.181	0.378	5.79	20.2	6.02e-05	2.74	LV	CELLSTATES	vCM1.1	control_LMNA	11	18
AHCY	0.801	0.0185	0.0269	0.0719	3.45	11.2	0.00181	1.73	LV	CELLSTATES	vCM1.1	control_LMNA	11	18
MAP2K5	0.801	0.000312	0.558	1.21	7.5	28.1	4.77e-06	3.51	LV	CELLSTATES	vCM1.1	control_LMNA	11	18
AC010615.4	0.8	0.0327	0.0407	0.072	3.61	9.18	0.00431	1.49	LV	CELLSTATES	vCM1.1	control_LMNA	11	18
BLMH	0.8	0.00149	0.0592	0.136	4.32	21.1	4.51e-05	2.83	LV	CELLSTATES	vCM1.1	control_LMNA	11	18
TMEM201	0.8	0.0241	0.0157	0.0376	2.77	10.2	0.00276	1.62	LV	CELLSTATES	vCM1.1	control_LMNA	11	18
TTC39C	0.8	0.0204	0.0664	0.148	4.44	10.9	0.0021	1.69	LV	CELLSTATES	vCM1.1	control_LMNA	11	18
MAOA	0.799	0.0275	0.139	0.342	5.61	9.76	0.00335	1.56	LV	CELLSTATES	vCM1.1	control_LMNA	11	18
PEAK1	0.799	8.23e-05	1.22	2.9	8.67	34.8	7.04e-07	4.08	LV	CELLSTATES	vCM1.1	control_LMNA	11	18
RMDN2	0.798	0.00253	0.0783	0.179	4.78	18.8	9.76e-05	2.6	LV	CELLSTATES	vCM1.1	control_LMNA	11	18
SAMD12	0.797	0.00515	0.593	1.14	7.52	15.8	0.000289	2.29	LV	CELLSTATES	vCM1.1	control_LMNA	11	18
NCBP3	0.796	0.00135	0.115	0.28	5.34	21.5	3.92e-05	2.87	LV	CELLSTATES	vCM1.1	control_LMNA	11	18
AL139011.2	0.795	0.0332	0.0208	0.0543	3.09	9.13	0.00441	1.48	LV	CELLSTATES	vCM1.1	control_LMNA	11	18
CAMLG	0.795	0.0475	0.0352	0.0795	3.61	7.94	0.00754	1.32	LV	CELLSTATES	vCM1.1	control_LMNA	11	18
CFAP70	0.795	0.00259	0.122	0.261	5.3	18.7	0.000102	2.59	LV	CELLSTATES	vCM1.1	control_LMNA	11	18
DDR2	0.794	0.00162	0.198	0.396	5.95	20.7	5.13e-05	2.79	LV	CELLSTATES	vCM1.1	control_LMNA	11	18
PABPC4	0.794	0.00427	0.184	0.433	5.96	16.6	0.000218	2.37	LV	CELLSTATES	vCM1.1	control_LMNA	11	18
HLF	0.793	0.00729	0.0877	0.184	4.82	14.6	0.000471	2.14	LV	CELLSTATES	vCM1.1	control_LMNA	11	18
TTF2	0.793	0.0212	0.0327	0.0722	3.59	10.7	0.00225	1.67	LV	CELLSTATES	vCM1.1	control_LMNA	11	18
PRKD1	0.791	0.0264	0.0442	0.104	4.01	9.91	0.00314	1.58	LV	CELLSTATES	vCM1.1	control_LMNA	11	18
ACVR2B	0.79	0.0474	0.0204	0.0487	3	7.95	0.00752	1.32	LV	CELLSTATES	vCM1.1	control_LMNA	11	18
BRPF3	0.789	0.0171	0.0236	0.0485	3.08	11.5	0.0016	1.77	LV	CELLSTATES	vCM1.1	control_LMNA	11	18
TMEM71	0.789	0.00166	1.03	2.39	8.38	20.6	5.28e-05	2.78	LV	CELLSTATES	vCM1.1	control_LMNA	11	18
UBE2Q2	0.789	0.0085	0.0783	0.173	4.68	14	0.000591	2.07	LV	CELLSTATES	vCM1.1	control_LMNA	11	18
FAM129A	0.788	0.00499	2.81	5.9	9.78	16	0.000275	2.3	LV	CELLSTATES	vCM1.1	control_LMNA	11	18
RORA-AS1	0.787	0.000285	0.163	0.356	5.73	28.5	4.24e-06	3.55	LV	CELLSTATES	vCM1.1	control_LMNA	11	18
ZYG11B	0.787	0.000194	0.315	0.684	6.63	30.1	2.64e-06	3.71	LV	CELLSTATES	vCM1.1	control_LMNA	11	18
LCAT	0.786	0.0113	0.0396	0.0831	3.8	13	0.000879	1.95	LV	CELLSTATES	vCM1.1	control_LMNA	11	18
TNFRSF10B	0.785	0.0166	0.0441	0.0901	3.88	11.6	0.00154	1.78	LV	CELLSTATES	vCM1.1	control_LMNA	11	18
TRUB1	0.783	0.00284	0.102	0.238	5.12	18.3	0.000117	2.55	LV	CELLSTATES	vCM1.1	control_LMNA	11	18
JARID2	0.782	0.00112	0.533	1.15	7.36	22.3	2.99e-05	2.95	LV	CELLSTATES	vCM1.1	control_LMNA	11	18
ABAT	0.781	0.00506	0.0799	0.182	4.84	15.9	0.000281	2.3	LV	CELLSTATES	vCM1.1	control_LMNA	11	18
C6orf62	0.778	0.00241	0.137	0.254	5.4	19	9.15e-05	2.62	LV	CELLSTATES	vCM1.1	control_LMNA	11	18
MARK1	0.777	8.23e-05	0.368	0.858	6.95	34.8	7e-07	4.08	LV	CELLSTATES	vCM1.1	control_LMNA	11	18
MSTO1	0.777	0.0356	0.013	0.0266	2.4	8.88	0.00492	1.45	LV	CELLSTATES	vCM1.1	control_LMNA	11	18
ANK3	0.775	0.000228	2.26	4.91	9.52	29.4	3.26e-06	3.64	LV	CELLSTATES	vCM1.1	control_LMNA	11	18
DOCK1	0.775	0.00207	0.234	0.516	6.28	19.6	7.36e-05	2.68	LV	CELLSTATES	vCM1.1	control_LMNA	11	18
EPN1	0.775	0.00488	0.0756	0.178	4.73	16.1	0.000263	2.31	LV	CELLSTATES	vCM1.1	control_LMNA	11	18
ASCC2	0.774	0.001	0.157	0.365	5.72	22.8	2.55e-05	3	LV	CELLSTATES	vCM1.1	control_LMNA	11	18
IGFBP2	0.774	0.0254	0.044	0.105	3.98	10	0.00298	1.59	LV	CELLSTATES	vCM1.1	control_LMNA	11	18
AC093157.1	0.773	0.00119	0.105	0.216	5.01	22	3.29e-05	2.93	LV	CELLSTATES	vCM1.1	control_LMNA	11	18
TECTA	0.772	0.0294	0.018	0.0392	2.81	9.53	0.00371	1.53	LV	CELLSTATES	vCM1.1	control_LMNA	11	18
IGSF11	0.77	0.0392	0.122	0.247	5.25	8.56	0.00569	1.41	LV	CELLSTATES	vCM1.1	control_LMNA	11	18
ZNF678	0.769	0.00273	0.0726	0.162	4.62	18.5	0.000111	2.56	LV	CELLSTATES	vCM1.1	control_LMNA	11	18
MYH9	0.768	0.0472	0.963	1.97	8.17	7.96	0.00747	1.33	LV	CELLSTATES	vCM1.1	control_LMNA	11	18
AP4B1	0.767	0.0124	0.0256	0.0569	3.26	12.7	0.000998	1.91	LV	CELLSTATES	vCM1.1	control_LMNA	11	18
DGKG	0.767	0.00176	1.39	3.05	8.84	20.4	5.68e-05	2.76	LV	CELLSTATES	vCM1.1	control_LMNA	11	18
PRICKLE1	0.767	0.00488	0.352	0.783	6.84	16.1	0.000264	2.31	LV	CELLSTATES	vCM1.1	control_LMNA	11	18
ERC2	0.766	0.0348	0.122	0.25	5.22	8.96	0.00476	1.46	LV	CELLSTATES	vCM1.1	control_LMNA	11	18
FXR2	0.766	0.00908	0.0685	0.154	4.58	13.7	0.000649	2.04	LV	CELLSTATES	vCM1.1	control_LMNA	11	18
LIN7A	0.765	0.000114	0.21	0.465	6.09	33	1.15e-06	3.94	LV	CELLSTATES	vCM1.1	control_LMNA	11	18
TTC23	0.765	3.9e-05	0.187	0.422	5.94	38.9	2.39e-07	4.41	LV	CELLSTATES	vCM1.1	control_LMNA	11	18
ZNF280D	0.765	1.4e-05	0.229	0.497	6.2	44.6	5.84e-08	4.85	LV	CELLSTATES	vCM1.1	control_LMNA	11	18
SLC25A30	0.764	0.00492	0.135	0.281	5.45	16	0.000268	2.31	LV	CELLSTATES	vCM1.1	control_LMNA	11	18
CLEC20A	0.763	0.0472	0.0488	0.127	4.2	7.96	0.00747	1.33	LV	CELLSTATES	vCM1.1	control_LMNA	11	18
MEAF6	0.763	0.00113	0.0847	0.184	4.79	22.3	3.02e-05	2.95	LV	CELLSTATES	vCM1.1	control_LMNA	11	18
KIAA1217	0.762	0.00066	1.58	3.43	8.99	24.6	1.4e-05	3.18	LV	CELLSTATES	vCM1.1	control_LMNA	11	18
SACS	0.762	0.000887	0.138	0.311	5.51	23.4	2.1e-05	3.05	LV	CELLSTATES	vCM1.1	control_LMNA	11	18
HEBP2	0.761	0.017	0.0475	0.103	3.96	11.5	0.00159	1.77	LV	CELLSTATES	vCM1.1	control_LMNA	11	18
ZNF518A	0.761	1.87e-05	0.241	0.522	6.25	43	8.47e-08	4.73	LV	CELLSTATES	vCM1.1	control_LMNA	11	18
SAMD4B	0.76	0.000636	0.135	0.302	5.51	24.8	1.32e-05	3.2	LV	CELLSTATES	vCM1.1	control_LMNA	11	18
NPAS3	0.759	0.0135	0.221	0.458	6.12	12.3	0.00113	1.87	LV	CELLSTATES	vCM1.1	control_LMNA	11	18
OSBPL9	0.759	0.000194	0.864	1.87	8.09	30.1	2.67e-06	3.71	LV	CELLSTATES	vCM1.1	control_LMNA	11	18
SNHG22	0.758	0.00821	0.0527	0.106	4.1	14.1	0.000559	2.09	LV	CELLSTATES	vCM1.1	control_LMNA	11	18
LINC00624	0.757	0.0216	0.0531	0.123	4.33	10.6	0.00231	1.67	LV	CELLSTATES	vCM1.1	control_LMNA	11	18
ADAM22	0.754	0.0128	0.0326	0.0663	3.52	12.5	0.00106	1.89	LV	CELLSTATES	vCM1.1	control_LMNA	11	18
RYBP	0.753	0.00313	0.103	0.23	5.07	17.9	0.000137	2.5	LV	CELLSTATES	vCM1.1	control_LMNA	11	18
SH3RF3	0.753	0.00126	0.281	0.626	6.51	21.7	3.57e-05	2.9	LV	CELLSTATES	vCM1.1	control_LMNA	11	18
COL19A1	0.751	0.0229	0.414	0.852	7.03	10.4	0.00255	1.64	LV	CELLSTATES	vCM1.1	control_LMNA	11	18
ZMAT1	0.751	0.00198	0.118	0.222	5.14	19.9	6.78e-05	2.7	LV	CELLSTATES	vCM1.1	control_LMNA	11	18
GNA13	0.75	0.00103	0.11	0.242	5.16	22.7	2.63e-05	2.99	LV	CELLSTATES	vCM1.1	control_LMNA	11	18
FAM160A2	0.749	0.00434	0.0411	0.0886	3.84	16.5	0.000224	2.36	LV	CELLSTATES	vCM1.1	control_LMNA	11	18
FAM204A	0.749	0.001	0.129	0.287	5.4	22.8	2.52e-05	3	LV	CELLSTATES	vCM1.1	control_LMNA	11	18
RRAS	0.749	0.00675	0.032	0.0733	3.57	14.8	0.000422	2.17	LV	CELLSTATES	vCM1.1	control_LMNA	11	18
KCNK1	0.747	0.0281	0.223	0.497	6.15	9.69	0.00346	1.55	LV	CELLSTATES	vCM1.1	control_LMNA	11	18
LINC00662	0.746	0.00299	0.117	0.261	5.33	18.1	0.000127	2.52	LV	CELLSTATES	vCM1.1	control_LMNA	11	18
URB1	0.746	0.00539	0.0851	0.182	4.81	15.7	0.00031	2.27	LV	CELLSTATES	vCM1.1	control_LMNA	11	18
ABTB2	0.745	0.00657	0.308	0.715	6.68	14.9	0.000406	2.18	LV	CELLSTATES	vCM1.1	control_LMNA	11	18
AC112206.2	0.744	0.0352	0.0416	0.0709	3.59	8.92	0.00484	1.45	LV	CELLSTATES	vCM1.1	control_LMNA	11	18
CENPQ	0.744	0.05	0.014	0.0331	2.59	7.78	0.00813	1.3	LV	CELLSTATES	vCM1.1	control_LMNA	11	18
AC090517.4	0.743	0.000519	0.096	0.196	4.97	25.8	9.59e-06	3.28	LV	CELLSTATES	vCM1.1	control_LMNA	11	18
ITGA11	0.743	0.024	0.0815	0.2	4.88	10.2	0.00274	1.62	LV	CELLSTATES	vCM1.1	control_LMNA	11	18
DIAPH1	0.742	0.00144	0.322	0.717	6.67	21.2	4.31e-05	2.84	LV	CELLSTATES	vCM1.1	control_LMNA	11	18
YPEL2	0.742	0.00846	0.506	1.06	7.3	14	0.000587	2.07	LV	CELLSTATES	vCM1.1	control_LMNA	11	18
C9orf84	0.741	0.0281	0.149	0.344	5.6	9.69	0.00346	1.55	LV	CELLSTATES	vCM1.1	control_LMNA	11	18
FBXO30	0.741	0.0327	0.0243	0.0564	3.21	9.19	0.00429	1.49	LV	CELLSTATES	vCM1.1	control_LMNA	11	18
FAM78B	0.739	0.0327	0.109	0.249	5.21	9.18	0.00431	1.49	LV	CELLSTATES	vCM1.1	control_LMNA	11	18
RAI2	0.739	0.0298	0.0204	0.0458	3.01	9.48	0.00378	1.53	LV	CELLSTATES	vCM1.1	control_LMNA	11	18
VAMP3	0.738	0.0275	0.0228	0.0558	3.27	9.76	0.00335	1.56	LV	CELLSTATES	vCM1.1	control_LMNA	11	18
ARNT2	0.737	0.0401	0.0361	0.0777	3.69	8.5	0.00584	1.4	LV	CELLSTATES	vCM1.1	control_LMNA	11	18
AC124319.2	0.736	0.00193	0.113	0.22	5.13	20	6.58e-05	2.71	LV	CELLSTATES	vCM1.1	control_LMNA	11	18
KRI1	0.736	0.0337	0.0273	0.063	3.46	9.07	0.00453	1.47	LV	CELLSTATES	vCM1.1	control_LMNA	11	18
SS18L2	0.734	0.0498	0.0557	0.0991	4.02	7.79	0.00808	1.3	LV	CELLSTATES	vCM1.1	control_LMNA	11	18
GTPBP1	0.732	0.00693	0.0425	0.0838	3.82	14.7	0.00044	2.16	LV	CELLSTATES	vCM1.1	control_LMNA	11	18
CHD1L	0.731	0.003	0.0668	0.164	4.63	18.1	0.000128	2.52	LV	CELLSTATES	vCM1.1	control_LMNA	11	18
COLGALT2	0.73	0.0339	0.0414	0.081	3.78	9.05	0.00457	1.47	LV	CELLSTATES	vCM1.1	control_LMNA	11	18
EXT1	0.73	0.00459	0.406	0.904	7.07	16.3	0.000243	2.34	LV	CELLSTATES	vCM1.1	control_LMNA	11	18
DDAH1	0.729	0.0416	0.0681	0.154	4.6	8.37	0.0062	1.38	LV	CELLSTATES	vCM1.1	control_LMNA	11	18
PTPN1	0.729	0.00201	0.287	0.628	6.49	19.8	6.96e-05	2.7	LV	CELLSTATES	vCM1.1	control_LMNA	11	18
SBF1	0.728	0.0433	0.024	0.0563	3.24	8.24	0.00659	1.36	LV	CELLSTATES	vCM1.1	control_LMNA	11	18
ERCC4	0.727	0.00261	0.069	0.164	4.6	18.7	0.000103	2.58	LV	CELLSTATES	vCM1.1	control_LMNA	11	18
USP6NL	0.727	0.00406	0.122	0.254	5.27	16.8	0.0002	2.39	LV	CELLSTATES	vCM1.1	control_LMNA	11	18
DUSP27	0.726	0.0109	0.671	1.52	7.78	13.1	0.000827	1.96	LV	CELLSTATES	vCM1.1	control_LMNA	11	18
GNG12	0.726	0.00253	0.18	0.4	5.88	18.8	9.77e-05	2.6	LV	CELLSTATES	vCM1.1	control_LMNA	11	18
CTSH	0.725	0.0465	0.0164	0.0354	2.68	8.02	0.00727	1.33	LV	CELLSTATES	vCM1.1	control_LMNA	11	18
FAM13C	0.724	0.0388	0.0741	0.154	4.63	8.6	0.0056	1.41	LV	CELLSTATES	vCM1.1	control_LMNA	11	18
MIDN	0.724	0.0229	0.113	0.221	5.14	10.4	0.00253	1.64	LV	CELLSTATES	vCM1.1	control_LMNA	11	18
EDRF1	0.723	0.00651	0.0793	0.186	4.79	15	0.000401	2.19	LV	CELLSTATES	vCM1.1	control_LMNA	11	18
ALPK3	0.722	0.0116	0.863	1.77	8.02	12.9	0.00091	1.94	LV	CELLSTATES	vCM1.1	control_LMNA	11	18
GLRB	0.722	0.0127	0.0495	0.0999	3.93	12.5	0.00104	1.9	LV	CELLSTATES	vCM1.1	control_LMNA	11	18
SETBP1	0.722	0.0082	0.137	0.314	5.57	14.1	0.000557	2.09	LV	CELLSTATES	vCM1.1	control_LMNA	11	18
AC245060.5	0.721	0.0244	0.0284	0.0629	3.36	10.2	0.0028	1.61	LV	CELLSTATES	vCM1.1	control_LMNA	11	18
ZNF667	0.719	0.0166	0.0348	0.0742	3.62	11.6	0.00154	1.78	LV	CELLSTATES	vCM1.1	control_LMNA	11	18
CNTRL	0.717	0.00396	0.0517	0.117	4.15	16.9	0.000192	2.4	LV	CELLSTATES	vCM1.1	control_LMNA	11	18
AL157400.3	0.715	0.0339	0.0273	0.046	3.05	9.04	0.00459	1.47	LV	CELLSTATES	vCM1.1	control_LMNA	11	18
MKNK1	0.715	0.000342	0.186	0.385	5.86	27.6	5.56e-06	3.47	LV	CELLSTATES	vCM1.1	control_LMNA	11	18
PCSK5	0.714	0.0116	0.0842	0.203	4.92	12.9	0.000917	1.93	LV	CELLSTATES	vCM1.1	control_LMNA	11	18
CFAP61	0.713	0.0135	0.487	0.997	7.25	12.3	0.00114	1.87	LV	CELLSTATES	vCM1.1	control_LMNA	11	18
YWHAG	0.713	0.000589	0.176	0.386	5.85	25.2	1.16e-05	3.23	LV	CELLSTATES	vCM1.1	control_LMNA	11	18
NF2	0.712	0.00132	0.142	0.299	5.52	21.5	3.82e-05	2.88	LV	CELLSTATES	vCM1.1	control_LMNA	11	18
OBSCN	0.711	0.00425	3.02	6.37	9.87	16.6	0.000215	2.37	LV	CELLSTATES	vCM1.1	control_LMNA	11	18
LIPE-AS1	0.71	0.0013	0.175	0.392	5.87	21.6	3.76e-05	2.89	LV	CELLSTATES	vCM1.1	control_LMNA	11	18
TP53BP2	0.71	0.0162	0.0993	0.224	5.03	11.7	0.00148	1.79	LV	CELLSTATES	vCM1.1	control_LMNA	11	18
ZNF471	0.71	0.012	0.0473	0.0936	3.87	12.8	0.000961	1.92	LV	CELLSTATES	vCM1.1	control_LMNA	11	18
ATP6AP1L	0.709	0.0108	0.0796	0.16	4.64	13.2	0.000818	1.97	LV	CELLSTATES	vCM1.1	control_LMNA	11	18
LRIG1	0.709	0.0125	0.368	0.781	6.84	12.6	0.00102	1.9	LV	CELLSTATES	vCM1.1	control_LMNA	11	18
NEK3	0.709	0.00965	0.0383	0.0837	3.75	13.5	0.000708	2.02	LV	CELLSTATES	vCM1.1	control_LMNA	11	18
ZNF175	0.709	0.0182	0.0469	0.091	3.91	11.3	0.00177	1.74	LV	CELLSTATES	vCM1.1	control_LMNA	11	18
UST	0.708	0.00823	0.185	0.389	5.85	14.1	0.000563	2.08	LV	CELLSTATES	vCM1.1	control_LMNA	11	18
RRAGC	0.707	0.0177	0.0292	0.0639	3.4	11.4	0.0017	1.75	LV	CELLSTATES	vCM1.1	control_LMNA	11	18
CHD2	0.705	0.00514	0.374	0.799	6.87	15.9	0.000287	2.29	LV	CELLSTATES	vCM1.1	control_LMNA	11	18
IPO5	0.705	0.00292	0.0596	0.117	4.2	18.2	0.000123	2.53	LV	CELLSTATES	vCM1.1	control_LMNA	11	18
SUCLG2-AS1	0.704	0.00488	0.182	0.405	5.97	16.1	0.000263	2.31	LV	CELLSTATES	vCM1.1	control_LMNA	11	18
CPED1	0.703	0.00185	1.15	2.36	8.45	20.1	6.15e-05	2.73	LV	CELLSTATES	vCM1.1	control_LMNA	11	18
RNF115	0.703	0.000119	0.982	2.02	8.25	32.7	1.24e-06	3.92	LV	CELLSTATES	vCM1.1	control_LMNA	11	18
C12orf4	0.702	0.00218	0.0694	0.148	4.49	19.4	7.84e-05	2.66	LV	CELLSTATES	vCM1.1	control_LMNA	11	18
JUN	0.702	0.0233	0.275	0.608	6.45	10.3	0.00261	1.63	LV	CELLSTATES	vCM1.1	control_LMNA	11	18
AC021752.1	0.701	0.0206	0.0548	0.12	4.21	10.8	0.00214	1.69	LV	CELLSTATES	vCM1.1	control_LMNA	11	18
TYW3	0.7	0.00329	0.0615	0.141	4.47	17.7	0.000147	2.48	LV	CELLSTATES	vCM1.1	control_LMNA	11	18
UGCG	0.7	0.0133	0.0978	0.197	4.92	12.4	0.00111	1.88	LV	CELLSTATES	vCM1.1	control_LMNA	11	18
MEF2C-AS1	0.699	0.0086	0.0726	0.155	4.58	13.9	0.000602	2.07	LV	CELLSTATES	vCM1.1	control_LMNA	11	18
PER1	0.698	0.0203	0.333	0.704	6.74	10.9	0.00209	1.69	LV	CELLSTATES	vCM1.1	control_LMNA	11	18
MAN2C1	0.697	0.00168	0.138	0.29	5.51	20.5	5.39e-05	2.77	LV	CELLSTATES	vCM1.1	control_LMNA	11	18
TTC8	0.697	0.0221	0.0409	0.0829	3.76	10.5	0.0024	1.66	LV	CELLSTATES	vCM1.1	control_LMNA	11	18
ARHGAP1	0.696	0.0153	0.108	0.206	5.09	11.9	0.00135	1.81	LV	CELLSTATES	vCM1.1	control_LMNA	11	18
RFNG	0.695	0.0313	0.0565	0.131	4.36	9.33	0.00404	1.5	LV	CELLSTATES	vCM1.1	control_LMNA	11	18
DPYSL2	0.693	0.0184	0.1	0.235	5.09	11.2	0.00181	1.73	LV	CELLSTATES	vCM1.1	control_LMNA	11	18
ULK1	0.693	0.0219	0.131	0.289	5.41	10.6	0.00236	1.66	LV	CELLSTATES	vCM1.1	control_LMNA	11	18
PIK3CA	0.692	0.000158	0.136	0.288	5.48	31.3	1.88e-06	3.8	LV	CELLSTATES	vCM1.1	control_LMNA	11	18
AL606489.1	0.689	0.0484	0.0346	0.0822	3.67	7.88	0.00775	1.32	LV	CELLSTATES	vCM1.1	control_LMNA	11	18
BLZF1	0.689	0.001	0.0819	0.177	4.75	22.8	2.54e-05	3	LV	CELLSTATES	vCM1.1	control_LMNA	11	18
EIF4E3	0.688	0.021	0.0597	0.129	4.31	10.7	0.0022	1.68	LV	CELLSTATES	vCM1.1	control_LMNA	11	18
HTATIP2	0.686	0.0475	0.0192	0.0442	2.95	7.94	0.00754	1.32	LV	CELLSTATES	vCM1.1	control_LMNA	11	18
PPM1F	0.686	0.0116	0.0446	0.0904	3.87	12.9	0.000911	1.94	LV	CELLSTATES	vCM1.1	control_LMNA	11	18
AK4	0.685	0.00777	0.214	0.476	6.19	14.3	0.000514	2.11	LV	CELLSTATES	vCM1.1	control_LMNA	11	18
MYO5A	0.683	0.00204	0.359	0.759	6.85	19.7	7.17e-05	2.69	LV	CELLSTATES	vCM1.1	control_LMNA	11	18
AC009126.1	0.682	0.00878	0.0479	0.0911	3.94	13.9	0.000619	2.06	LV	CELLSTATES	vCM1.1	control_LMNA	11	18
AC027808.1	0.682	0.0328	0.0444	0.0865	3.82	9.17	0.00434	1.48	LV	CELLSTATES	vCM1.1	control_LMNA	11	18
RAB11FIP3	0.682	0.00294	0.231	0.435	6.13	18.2	0.000124	2.53	LV	CELLSTATES	vCM1.1	control_LMNA	11	18
WIPI1	0.682	0.000648	0.688	1.46	7.75	24.7	1.36e-05	3.19	LV	CELLSTATES	vCM1.1	control_LMNA	11	18
KDM5A	0.681	0.000717	0.346	0.689	6.7	24.2	1.58e-05	3.14	LV	CELLSTATES	vCM1.1	control_LMNA	11	18
PTPN11	0.681	0.00322	0.287	0.636	6.52	17.8	0.000142	2.49	LV	CELLSTATES	vCM1.1	control_LMNA	11	18
AC092378.1	0.68	0.0122	0.19	0.35	5.88	12.7	0.00098	1.91	LV	CELLSTATES	vCM1.1	control_LMNA	11	18
FTCDNL1	0.679	0.0401	0.0555	0.0997	4	8.5	0.00584	1.4	LV	CELLSTATES	vCM1.1	control_LMNA	11	18
INPP5F	0.678	0.00447	0.131	0.262	5.33	16.4	0.000233	2.35	LV	CELLSTATES	vCM1.1	control_LMNA	11	18
ALDH3A2	0.677	0.0117	0.0862	0.192	4.86	12.8	0.000924	1.93	LV	CELLSTATES	vCM1.1	control_LMNA	11	18
NBPF14	0.677	0.0407	0.028	0.0604	3.33	8.46	0.00597	1.39	LV	CELLSTATES	vCM1.1	control_LMNA	11	18
TNRC6C	0.677	0.00198	0.764	1.59	7.91	19.9	6.76e-05	2.7	LV	CELLSTATES	vCM1.1	control_LMNA	11	18
NLK	0.676	0.00135	0.427	0.871	7.06	21.5	3.94e-05	2.87	LV	CELLSTATES	vCM1.1	control_LMNA	11	18
ZSCAN30	0.676	0.00499	0.114	0.214	5.08	16	0.000275	2.3	LV	CELLSTATES	vCM1.1	control_LMNA	11	18
SF3B1	0.675	0.00141	0.189	0.408	5.89	21.3	4.15e-05	2.85	LV	CELLSTATES	vCM1.1	control_LMNA	11	18
GALNT18	0.674	0.0327	0.183	0.373	5.84	9.19	0.0043	1.49	LV	CELLSTATES	vCM1.1	control_LMNA	11	18
TPR	0.673	0.000522	0.228	0.497	6.21	25.8	9.72e-06	3.28	LV	CELLSTATES	vCM1.1	control_LMNA	11	18
AC055733.2	0.672	0.0464	0.113	0.243	5.18	8.03	0.00723	1.33	LV	CELLSTATES	vCM1.1	control_LMNA	11	18
DIXDC1	0.672	0.00267	0.204	0.427	6.02	18.6	0.000107	2.57	LV	CELLSTATES	vCM1.1	control_LMNA	11	18
GALNT10	0.672	0.000866	0.0937	0.191	4.87	23.4	2.04e-05	3.06	LV	CELLSTATES	vCM1.1	control_LMNA	11	18
SDF4	0.672	0.00346	0.0656	0.134	4.47	17.5	0.000159	2.46	LV	CELLSTATES	vCM1.1	control_LMNA	11	18
SRGAP3	0.672	0.00456	0.462	0.928	7.13	16.3	0.000239	2.34	LV	CELLSTATES	vCM1.1	control_LMNA	11	18
DIRC3	0.67	0.0404	0.159	0.299	5.66	8.47	0.00592	1.39	LV	CELLSTATES	vCM1.1	control_LMNA	11	18
BAG3	0.669	0.0137	0.107	0.19	5.02	12.3	0.00117	1.86	LV	CELLSTATES	vCM1.1	control_LMNA	11	18
C3orf58	0.669	0.0245	0.0433	0.0872	3.8	10.2	0.00283	1.61	LV	CELLSTATES	vCM1.1	control_LMNA	11	18
PITPNB	0.669	0.00162	0.444	0.988	7.21	20.7	5.05e-05	2.79	LV	CELLSTATES	vCM1.1	control_LMNA	11	18
PPIE	0.667	0.0115	0.0433	0.0805	3.82	12.9	0.000897	1.94	LV	CELLSTATES	vCM1.1	control_LMNA	11	18
RFX7	0.667	0.00564	0.39	0.764	6.89	15.5	0.000331	2.25	LV	CELLSTATES	vCM1.1	control_LMNA	11	18
DHX32	0.666	0.000536	0.462	0.947	7.13	25.7	1.01e-05	3.27	LV	CELLSTATES	vCM1.1	control_LMNA	11	18
PPM1B	0.666	0.000584	0.276	0.608	6.46	25.3	1.13e-05	3.23	LV	CELLSTATES	vCM1.1	control_LMNA	11	18
SNRPN	0.666	0.0264	0.813	1.53	7.98	9.92	0.00313	1.58	LV	CELLSTATES	vCM1.1	control_LMNA	11	18
ZBTB37	0.666	0.0041	0.0892	0.157	4.66	16.8	0.000204	2.39	LV	CELLSTATES	vCM1.1	control_LMNA	11	18
TXLNB	0.665	0.000787	0.601	1.26	7.53	23.8	1.8e-05	3.1	LV	CELLSTATES	vCM1.1	control_LMNA	11	18
NPTN	0.664	0.000863	0.52	1.06	7.3	23.5	2.03e-05	3.06	LV	CELLSTATES	vCM1.1	control_LMNA	11	18
ASCC3	0.663	0.000117	0.262	0.547	6.36	32.8	1.21e-06	3.93	LV	CELLSTATES	vCM1.1	control_LMNA	11	18
ATG4A	0.663	0.0455	0.0229	0.0442	2.94	8.09	0.00703	1.34	LV	CELLSTATES	vCM1.1	control_LMNA	11	18
BRCA1	0.663	0.000559	0.125	0.259	5.31	25.5	1.07e-05	3.25	LV	CELLSTATES	vCM1.1	control_LMNA	11	18
OXCT1	0.663	0.00913	0.349	0.744	6.8	13.7	0.000656	2.04	LV	CELLSTATES	vCM1.1	control_LMNA	11	18
PHF12	0.663	0.00491	0.109	0.232	5.17	16.1	0.000267	2.31	LV	CELLSTATES	vCM1.1	control_LMNA	11	18
ZNF208	0.663	0.0112	0.492	1.04	7.26	13	0.000857	1.95	LV	CELLSTATES	vCM1.1	control_LMNA	11	18
CCDC28A	0.662	0.00493	0.114	0.23	5.12	16	0.00027	2.31	LV	CELLSTATES	vCM1.1	control_LMNA	11	18
ERCC6	0.662	0.0141	0.122	0.253	5.26	12.2	0.00121	1.85	LV	CELLSTATES	vCM1.1	control_LMNA	11	18
SIN3B	0.662	0.00425	0.0986	0.192	4.95	16.6	0.000215	2.37	LV	CELLSTATES	vCM1.1	control_LMNA	11	18
UBR1	0.662	0.00159	0.595	1.29	7.55	20.8	4.92e-05	2.8	LV	CELLSTATES	vCM1.1	control_LMNA	11	18
ARHGAP24	0.661	0.024	0.754	1.56	7.9	10.2	0.00272	1.62	LV	CELLSTATES	vCM1.1	control_LMNA	11	18
HHAT	0.661	0.0293	0.0982	0.198	5.03	9.54	0.00369	1.53	LV	CELLSTATES	vCM1.1	control_LMNA	11	18
WIPF3	0.661	0.0327	0.0518	0.103	4.08	9.19	0.0043	1.49	LV	CELLSTATES	vCM1.1	control_LMNA	11	18
CDKL5	0.66	0.000898	0.258	0.552	6.34	23.3	2.14e-05	3.05	LV	CELLSTATES	vCM1.1	control_LMNA	11	18
ZNF507	0.66	0.00558	0.128	0.257	5.31	15.5	0.000325	2.25	LV	CELLSTATES	vCM1.1	control_LMNA	11	18
RNF146	0.659	0.000584	0.158	0.33	5.64	25.3	1.12e-05	3.23	LV	CELLSTATES	vCM1.1	control_LMNA	11	18
ZRANB1	0.659	0.00176	0.147	0.298	5.55	20.4	5.69e-05	2.76	LV	CELLSTATES	vCM1.1	control_LMNA	11	18
AC027117.2	0.657	0.00279	0.169	0.334	5.66	18.4	0.000114	2.55	LV	CELLSTATES	vCM1.1	control_LMNA	11	18
EDEM1	0.657	0.0439	0.0318	0.0689	3.52	8.2	0.00671	1.36	LV	CELLSTATES	vCM1.1	control_LMNA	11	18
GPS1	0.657	0.0355	0.0281	0.0554	3.25	8.9	0.00489	1.45	LV	CELLSTATES	vCM1.1	control_LMNA	11	18
CATSPER2	0.656	0.0133	0.0628	0.126	4.39	12.4	0.00111	1.88	LV	CELLSTATES	vCM1.1	control_LMNA	11	18
FAM117B	0.656	0.032	0.0641	0.133	4.34	9.26	0.00417	1.49	LV	CELLSTATES	vCM1.1	control_LMNA	11	18
MTCL1	0.656	0.0406	0.0809	0.151	4.52	8.46	0.00595	1.39	LV	CELLSTATES	vCM1.1	control_LMNA	11	18
ZFAND5	0.656	0.0287	0.113	0.23	5.15	9.6	0.00359	1.54	LV	CELLSTATES	vCM1.1	control_LMNA	11	18
CEP350	0.654	0.000421	0.62	1.27	7.57	26.7	7.21e-06	3.38	LV	CELLSTATES	vCM1.1	control_LMNA	11	18
VPS41	0.654	0.00161	0.11	0.211	5.07	20.7	5.01e-05	2.79	LV	CELLSTATES	vCM1.1	control_LMNA	11	18
SLC25A28	0.653	0.0178	0.0638	0.124	4.31	11.3	0.00171	1.75	LV	CELLSTATES	vCM1.1	control_LMNA	11	18
YIF1B	0.653	0.0156	0.0459	0.0843	3.9	11.8	0.0014	1.81	LV	CELLSTATES	vCM1.1	control_LMNA	11	18
ZNF737	0.652	0.0442	0.0377	0.0693	3.5	8.18	0.00677	1.35	LV	CELLSTATES	vCM1.1	control_LMNA	11	18
FBXL20	0.651	0.000921	0.785	1.54	7.93	23.2	2.22e-05	3.04	LV	CELLSTATES	vCM1.1	control_LMNA	11	18
KDM3A	0.651	0.00394	0.138	0.278	5.38	17	0.00019	2.4	LV	CELLSTATES	vCM1.1	control_LMNA	11	18
ZSWIM5	0.651	0.00152	0.122	0.257	5.33	21	4.66e-05	2.82	LV	CELLSTATES	vCM1.1	control_LMNA	11	18
GLS	0.65	0.008	0.256	0.498	6.23	14.2	0.000537	2.1	LV	CELLSTATES	vCM1.1	control_LMNA	11	18
MKL2	0.649	0.00144	0.544	1.12	7.42	21.2	4.3e-05	2.84	LV	CELLSTATES	vCM1.1	control_LMNA	11	18
DYNC1I1	0.648	0.00393	0.825	1.74	8	17	0.000189	2.41	LV	CELLSTATES	vCM1.1	control_LMNA	11	18
HTRA1	0.648	0.0287	0.0367	0.065	3.58	9.6	0.0036	1.54	LV	CELLSTATES	vCM1.1	control_LMNA	11	18
NCKAP5	0.646	0.0297	1.3	2.27	8.55	9.5	0.00375	1.53	LV	CELLSTATES	vCM1.1	control_LMNA	11	18
POLG	0.646	0.00816	0.0608	0.121	4.3	14.1	0.000553	2.09	LV	CELLSTATES	vCM1.1	control_LMNA	11	18
TOR1AIP2	0.646	0.000636	0.201	0.385	5.89	24.8	1.33e-05	3.2	LV	CELLSTATES	vCM1.1	control_LMNA	11	18
MICAL2	0.645	0.00279	0.23	0.476	6.16	18.4	0.000115	2.55	LV	CELLSTATES	vCM1.1	control_LMNA	11	18
TBC1D8	0.645	0.000656	0.843	1.7	8	24.7	1.38e-05	3.18	LV	CELLSTATES	vCM1.1	control_LMNA	11	18
LRRC49	0.644	0.0119	0.479	0.904	7.23	12.8	0.00095	1.92	LV	CELLSTATES	vCM1.1	control_LMNA	11	18
REEP1	0.644	0.00457	0.444	0.881	7.1	16.3	0.00024	2.34	LV	CELLSTATES	vCM1.1	control_LMNA	11	18
TP53	0.644	0.0206	0.0402	0.0884	3.82	10.8	0.00215	1.69	LV	CELLSTATES	vCM1.1	control_LMNA	11	18
CRK	0.643	0.00777	0.281	0.529	6.41	14.3	0.000515	2.11	LV	CELLSTATES	vCM1.1	control_LMNA	11	18
MPRIP	0.643	0.00306	0.491	1.08	7.29	18	0.000132	2.51	LV	CELLSTATES	vCM1.1	control_LMNA	11	18
TOP3B	0.643	0.013	0.047	0.0981	3.99	12.5	0.00108	1.89	LV	CELLSTATES	vCM1.1	control_LMNA	11	18
CADPS	0.642	0.0468	0.934	1.7	8.14	8	0.00735	1.33	LV	CELLSTATES	vCM1.1	control_LMNA	11	18
KIF1B	0.642	0.000972	1.09	2.22	8.39	23	2.38e-05	3.01	LV	CELLSTATES	vCM1.1	control_LMNA	11	18
PIAS1	0.642	0.000997	0.879	1.83	8.1	22.8	2.49e-05	3	LV	CELLSTATES	vCM1.1	control_LMNA	11	18
PIGC	0.642	0.00301	0.112	0.214	5.12	18	0.000129	2.52	LV	CELLSTATES	vCM1.1	control_LMNA	11	18
XPO6	0.642	0.00311	0.119	0.239	5.24	17.9	0.000135	2.51	LV	CELLSTATES	vCM1.1	control_LMNA	11	18
RSRP1	0.641	0.00396	0.691	1.48	7.73	16.9	0.000192	2.4	LV	CELLSTATES	vCM1.1	control_LMNA	11	18
TARSL2	0.641	0.0007	0.297	0.598	6.5	24.3	1.53e-05	3.15	LV	CELLSTATES	vCM1.1	control_LMNA	11	18
JMJD4	0.64	0.0453	0.0249	0.0487	3.15	8.11	0.00699	1.34	LV	CELLSTATES	vCM1.1	control_LMNA	11	18
PALM2-AKAP2	0.64	0.00729	0.483	0.979	7.29	14.6	0.000472	2.14	LV	CELLSTATES	vCM1.1	control_LMNA	11	18
PATZ1	0.639	0.0422	0.0247	0.0523	3.14	8.32	0.00635	1.38	LV	CELLSTATES	vCM1.1	control_LMNA	11	18
SLC22A5	0.639	0.0276	0.236	0.497	6.19	9.75	0.00336	1.56	LV	CELLSTATES	vCM1.1	control_LMNA	11	18
ARHGEF11	0.638	0.000176	0.367	0.755	6.85	30.6	2.29e-06	3.75	LV	CELLSTATES	vCM1.1	control_LMNA	11	18
HACL1	0.638	0.00944	0.102	0.219	5.04	13.6	0.000688	2.02	LV	CELLSTATES	vCM1.1	control_LMNA	11	18
PHLPP2	0.638	0.0181	0.0613	0.127	4.33	11.3	0.00175	1.74	LV	CELLSTATES	vCM1.1	control_LMNA	11	18
ZNF844	0.638	0.0319	0.0942	0.195	4.87	9.27	0.00415	1.5	LV	CELLSTATES	vCM1.1	control_LMNA	11	18
DDX17	0.637	0.000646	1.19	2.35	8.47	24.7	1.35e-05	3.19	LV	CELLSTATES	vCM1.1	control_LMNA	11	18
POLH	0.637	0.00451	0.0624	0.126	4.39	16.4	0.000235	2.35	LV	CELLSTATES	vCM1.1	control_LMNA	11	18
HDAC4	0.636	0.00199	0.669	1.36	7.68	19.8	6.85e-05	2.7	LV	CELLSTATES	vCM1.1	control_LMNA	11	18
KLHL3	0.636	0.0103	0.341	0.734	6.81	13.3	0.000766	1.99	LV	CELLSTATES	vCM1.1	control_LMNA	11	18
MACF1	0.636	0.00113	2.02	4.01	9.25	22.2	3.03e-05	2.95	LV	CELLSTATES	vCM1.1	control_LMNA	11	18
NSRP1	0.635	0.000992	0.419	0.883	7.02	22.9	2.44e-05	3	LV	CELLSTATES	vCM1.1	control_LMNA	11	18
RPTOR	0.635	0.00108	0.403	0.793	6.95	22.4	2.85e-05	2.97	LV	CELLSTATES	vCM1.1	control_LMNA	11	18
TSPAN3	0.635	0.0069	0.0763	0.156	4.65	14.8	0.000436	2.16	LV	CELLSTATES	vCM1.1	control_LMNA	11	18
ARHGAP42	0.634	0.0113	0.216	0.423	6.08	13	0.000878	1.95	LV	CELLSTATES	vCM1.1	control_LMNA	11	18
AAGAB	0.632	0.0416	0.0962	0.2	4.98	8.37	0.0062	1.38	LV	CELLSTATES	vCM1.1	control_LMNA	11	18
HMGN1	0.632	0.01	0.163	0.321	5.59	13.4	0.000748	2	LV	CELLSTATES	vCM1.1	control_LMNA	11	18
PAG1	0.632	0.0414	0.13	0.231	5.25	8.39	0.00613	1.38	LV	CELLSTATES	vCM1.1	control_LMNA	11	18
TPD52L1	0.632	0.0165	0.425	0.841	7	11.6	0.00152	1.78	LV	CELLSTATES	vCM1.1	control_LMNA	11	18
AGAP9	0.631	0.0166	0.0841	0.169	4.76	11.6	0.00154	1.78	LV	CELLSTATES	vCM1.1	control_LMNA	11	18
CBY1	0.63	0.0137	0.106	0.192	4.99	12.3	0.00116	1.86	LV	CELLSTATES	vCM1.1	control_LMNA	11	18
NAV2	0.63	0.00303	0.854	1.63	8.01	18	0.00013	2.52	LV	CELLSTATES	vCM1.1	control_LMNA	11	18
P3H3	0.629	0.0199	0.116	0.233	5.19	10.9	0.00202	1.7	LV	CELLSTATES	vCM1.1	control_LMNA	11	18
LIPA	0.628	0.00893	0.0936	0.172	4.84	13.8	0.000636	2.05	LV	CELLSTATES	vCM1.1	control_LMNA	11	18
ANTXR2	0.627	0.0366	0.119	0.229	5.15	8.78	0.00516	1.44	LV	CELLSTATES	vCM1.1	control_LMNA	11	18
LYST	0.627	0.00336	0.198	0.418	5.98	17.6	0.000151	2.47	LV	CELLSTATES	vCM1.1	control_LMNA	11	18
SPPL2B	0.627	0.00842	0.0933	0.2	4.99	14	0.00058	2.07	LV	CELLSTATES	vCM1.1	control_LMNA	11	18
ATP6V0A1	0.626	0.00229	0.22	0.43	6.04	19.2	8.41e-05	2.64	LV	CELLSTATES	vCM1.1	control_LMNA	11	18
ECHDC3	0.626	0.0136	0.158	0.324	5.61	12.3	0.00115	1.87	LV	CELLSTATES	vCM1.1	control_LMNA	11	18
EFCAB6	0.626	0.00655	0.105	0.202	4.99	15	0.000405	2.18	LV	CELLSTATES	vCM1.1	control_LMNA	11	18
CECR2	0.625	0.0015	0.591	1.22	7.52	21	4.55e-05	2.82	LV	CELLSTATES	vCM1.1	control_LMNA	11	18
LYPLAL1	0.625	0.00127	0.52	1.06	7.33	21.7	3.6e-05	2.9	LV	CELLSTATES	vCM1.1	control_LMNA	11	18
ZMIZ1	0.625	0.0193	0.455	0.953	7.16	11	0.00193	1.71	LV	CELLSTATES	vCM1.1	control_LMNA	11	18
CLEC16A	0.624	0.00191	0.441	0.95	7.14	20	6.49e-05	2.72	LV	CELLSTATES	vCM1.1	control_LMNA	11	18
RARB	0.624	0.00529	0.61	1.19	7.58	15.7	0.0003	2.28	LV	CELLSTATES	vCM1.1	control_LMNA	11	18
KIF13A	0.622	0.00696	1.58	3.14	8.93	14.7	0.000442	2.16	LV	CELLSTATES	vCM1.1	control_LMNA	11	18
PITRM1	0.622	0.0329	0.0462	0.0953	3.96	9.16	0.00435	1.48	LV	CELLSTATES	vCM1.1	control_LMNA	11	18
E2F6	0.621	0.0141	0.0442	0.0902	3.92	12.2	0.00122	1.85	LV	CELLSTATES	vCM1.1	control_LMNA	11	18
OSER1	0.621	0.0159	0.0672	0.128	4.31	11.8	0.00144	1.8	LV	CELLSTATES	vCM1.1	control_LMNA	11	18
PANK1	0.621	0.0223	0.284	0.559	6.44	10.5	0.00245	1.65	LV	CELLSTATES	vCM1.1	control_LMNA	11	18
NUP50	0.62	0.0146	0.0481	0.103	4.04	12.1	0.00127	1.84	LV	CELLSTATES	vCM1.1	control_LMNA	11	18
SPEN	0.62	0.0171	0.3	0.587	6.45	11.5	0.00159	1.77	LV	CELLSTATES	vCM1.1	control_LMNA	11	18
TAF5L	0.62	0.0371	0.0637	0.125	4.36	8.74	0.00526	1.43	LV	CELLSTATES	vCM1.1	control_LMNA	11	18
RGL1	0.619	0.01	0.921	1.7	8.13	13.4	0.000747	2	LV	CELLSTATES	vCM1.1	control_LMNA	11	18
ZNF345	0.618	0.00289	0.122	0.249	5.23	18.3	0.00012	2.54	LV	CELLSTATES	vCM1.1	control_LMNA	11	18
LEO1	0.616	0.0441	0.0364	0.0768	3.68	8.18	0.00674	1.36	LV	CELLSTATES	vCM1.1	control_LMNA	11	18
PPARA	0.616	0.00572	0.661	1.31	7.7	15.4	0.000338	2.24	LV	CELLSTATES	vCM1.1	control_LMNA	11	18
DLG5	0.615	0.00937	0.112	0.228	5.14	13.6	0.000681	2.03	LV	CELLSTATES	vCM1.1	control_LMNA	11	18
PQLC1	0.615	0.0112	0.0673	0.127	4.36	13	0.000857	1.95	LV	CELLSTATES	vCM1.1	control_LMNA	11	18
GBF1	0.614	0.0016	1.04	2.1	8.33	20.8	4.96e-05	2.8	LV	CELLSTATES	vCM1.1	control_LMNA	11	18
INO80E	0.614	0.00735	0.0465	0.0925	3.95	14.5	0.000477	2.13	LV	CELLSTATES	vCM1.1	control_LMNA	11	18
SLC7A2	0.614	0.0344	0.248	0.49	6.2	9	0.00469	1.46	LV	CELLSTATES	vCM1.1	control_LMNA	11	18
ALDH6A1	0.613	0.0335	0.0382	0.0738	3.66	9.1	0.00448	1.48	LV	CELLSTATES	vCM1.1	control_LMNA	11	18
ARL13B	0.613	0.0223	0.0927	0.172	4.8	10.5	0.00244	1.65	LV	CELLSTATES	vCM1.1	control_LMNA	11	18
CHMP4B	0.613	0.0219	0.0689	0.14	4.46	10.6	0.00235	1.66	LV	CELLSTATES	vCM1.1	control_LMNA	11	18
HDAC7	0.613	0.0073	0.218	0.442	6.08	14.6	0.000473	2.14	LV	CELLSTATES	vCM1.1	control_LMNA	11	18
FAM213A	0.612	0.0181	0.0903	0.191	4.93	11.3	0.00176	1.74	LV	CELLSTATES	vCM1.1	control_LMNA	11	18
OGA	0.612	0.0027	0.507	1.06	7.3	18.5	0.000109	2.57	LV	CELLSTATES	vCM1.1	control_LMNA	11	18
ADIPOR1	0.611	0.0152	0.0365	0.0777	3.63	12	0.00133	1.82	LV	CELLSTATES	vCM1.1	control_LMNA	11	18
CTNNAL1	0.611	0.000173	0.272	0.544	6.38	30.7	2.21e-06	3.76	LV	CELLSTATES	vCM1.1	control_LMNA	11	18
GFOD1	0.611	0.0156	0.556	1.18	7.47	11.8	0.0014	1.81	LV	CELLSTATES	vCM1.1	control_LMNA	11	18
KIAA0100	0.611	0.0181	0.0742	0.154	4.59	11.3	0.00176	1.74	LV	CELLSTATES	vCM1.1	control_LMNA	11	18
PPP1R12C	0.609	0.0153	0.204	0.422	6.01	11.9	0.00134	1.82	LV	CELLSTATES	vCM1.1	control_LMNA	11	18
TMEM30A	0.609	0.0156	0.0474	0.0918	3.93	11.8	0.0014	1.81	LV	CELLSTATES	vCM1.1	control_LMNA	11	18
TTI1	0.609	0.00315	0.0777	0.157	4.65	17.8	0.000138	2.5	LV	CELLSTATES	vCM1.1	control_LMNA	11	18
VEZF1	0.609	0.0165	0.129	0.268	5.36	11.6	0.00152	1.78	LV	CELLSTATES	vCM1.1	control_LMNA	11	18
FAM227B	0.607	0.00361	0.442	0.871	7.05	17.3	0.000168	2.44	LV	CELLSTATES	vCM1.1	control_LMNA	11	18
ICE2	0.607	0.00392	0.273	0.564	6.39	17	0.000188	2.41	LV	CELLSTATES	vCM1.1	control_LMNA	11	18
MTR	0.607	0.00995	0.729	1.39	7.7	13.4	0.000738	2	LV	CELLSTATES	vCM1.1	control_LMNA	11	18
SUCO	0.607	0.00288	0.147	0.287	5.48	18.3	0.000119	2.54	LV	CELLSTATES	vCM1.1	control_LMNA	11	18
ZNF708	0.607	0.0241	0.196	0.39	5.89	10.2	0.00276	1.62	LV	CELLSTATES	vCM1.1	control_LMNA	11	18
SCGB2B2	0.606	0.00495	0.279	0.553	6.47	16	0.000272	2.31	LV	CELLSTATES	vCM1.1	control_LMNA	11	18
TCAIM	0.606	0.00144	0.248	0.488	6.23	21.2	4.31e-05	2.84	LV	CELLSTATES	vCM1.1	control_LMNA	11	18
TCAP	0.606	0.0176	2.05	4.48	9.34	11.4	0.00168	1.75	LV	CELLSTATES	vCM1.1	control_LMNA	11	18
UBE2Z	0.606	0.011	0.0624	0.119	4.29	13.1	0.000837	1.96	LV	CELLSTATES	vCM1.1	control_LMNA	11	18
FGFR1OP	0.605	0.00224	0.114	0.208	5.08	19.3	8.12e-05	2.65	LV	CELLSTATES	vCM1.1	control_LMNA	11	18
OSBPL11	0.605	0.0246	0.133	0.273	5.4	10.1	0.00284	1.61	LV	CELLSTATES	vCM1.1	control_LMNA	11	18
ULK4	0.605	0.0287	0.122	0.227	5.28	9.6	0.00359	1.54	LV	CELLSTATES	vCM1.1	control_LMNA	11	18
IL1RAP	0.604	0.0134	0.126	0.229	5.26	12.4	0.00113	1.87	LV	CELLSTATES	vCM1.1	control_LMNA	11	18
PEPD	0.604	0.02	0.0767	0.148	4.61	10.9	0.00203	1.7	LV	CELLSTATES	vCM1.1	control_LMNA	11	18
SLK	0.604	0.00472	0.167	0.335	5.69	16.2	0.00025	2.33	LV	CELLSTATES	vCM1.1	control_LMNA	11	18
FKRP	0.603	0.0281	0.0559	0.107	4.18	9.68	0.00347	1.55	LV	CELLSTATES	vCM1.1	control_LMNA	11	18
MTMR3	0.603	0.00114	0.582	1.15	7.44	22.2	3.09e-05	2.94	LV	CELLSTATES	vCM1.1	control_LMNA	11	18
POLR3C	0.603	0.0292	0.0459	0.0951	3.92	9.55	0.00367	1.53	LV	CELLSTATES	vCM1.1	control_LMNA	11	18
PUM1	0.603	0.000342	0.526	1.06	7.35	27.6	5.49e-06	3.47	LV	CELLSTATES	vCM1.1	control_LMNA	11	18
PRKCE	0.602	0.00602	0.852	1.71	8.03	15.3	0.000361	2.22	LV	CELLSTATES	vCM1.1	control_LMNA	11	18
ACSS3	0.601	0.00328	0.943	1.8	8.13	17.7	0.000146	2.48	LV	CELLSTATES	vCM1.1	control_LMNA	11	18
CSDE1	0.6	0.00138	0.334	0.673	6.68	21.4	4.03e-05	2.86	LV	CELLSTATES	vCM1.1	control_LMNA	11	18
VRK3	0.6	0.0156	0.0802	0.149	4.61	11.8	0.00139	1.81	LV	CELLSTATES	vCM1.1	control_LMNA	11	18
POLR2A	0.599	0.0077	0.0794	0.169	4.73	14.4	0.000506	2.11	LV	CELLSTATES	vCM1.1	control_LMNA	11	18
RBBP6	0.599	0.00273	0.263	0.541	6.34	18.5	0.000111	2.56	LV	CELLSTATES	vCM1.1	control_LMNA	11	18
PRKAR1A	0.598	0.0185	0.851	1.76	8.03	11.2	0.00182	1.73	LV	CELLSTATES	vCM1.1	control_LMNA	11	18
TRIM33	0.598	0.00147	0.313	0.623	6.59	21.1	4.41e-05	2.83	LV	CELLSTATES	vCM1.1	control_LMNA	11	18
PHYHD1	0.597	0.0395	0.0683	0.155	4.61	8.54	0.00575	1.4	LV	CELLSTATES	vCM1.1	control_LMNA	11	18
USP24	0.597	0.00459	0.38	0.742	6.86	16.3	0.000242	2.34	LV	CELLSTATES	vCM1.1	control_LMNA	11	18
ZNF283	0.596	0.0165	0.0573	0.115	4.24	11.6	0.00152	1.78	LV	CELLSTATES	vCM1.1	control_LMNA	11	18
ZNF347	0.596	0.0305	0.036	0.0684	3.52	9.42	0.00389	1.52	LV	CELLSTATES	vCM1.1	control_LMNA	11	18
ZNF350	0.596	0.0212	0.0527	0.108	4.12	10.7	0.00224	1.67	LV	CELLSTATES	vCM1.1	control_LMNA	11	18
PLEKHO1	0.595	0.0468	0.0898	0.158	4.76	7.99	0.00737	1.33	LV	CELLSTATES	vCM1.1	control_LMNA	11	18
MAPK1	0.594	0.0129	0.4	0.757	6.91	12.5	0.00106	1.89	LV	CELLSTATES	vCM1.1	control_LMNA	11	18
ODF2L	0.593	0.0173	0.112	0.209	5.07	11.5	0.00163	1.76	LV	CELLSTATES	vCM1.1	control_LMNA	11	18
TOR1AIP1	0.593	0.00605	0.146	0.289	5.49	15.2	0.000364	2.22	LV	CELLSTATES	vCM1.1	control_LMNA	11	18
BABAM2	0.592	0.000731	0.895	1.71	8.08	24.2	1.62e-05	3.14	LV	CELLSTATES	vCM1.1	control_LMNA	11	18
SACM1L	0.592	0.00144	0.156	0.315	5.59	21.2	4.28e-05	2.84	LV	CELLSTATES	vCM1.1	control_LMNA	11	18
WSB1	0.592	0.00624	0.903	1.87	8.1	15.1	0.00038	2.2	LV	CELLSTATES	vCM1.1	control_LMNA	11	18
MED13	0.591	0.00102	0.69	1.39	7.73	22.7	2.61e-05	2.99	LV	CELLSTATES	vCM1.1	control_LMNA	11	18
PLA2G4C	0.59	0.0108	0.288	0.543	6.46	13.2	0.000818	1.97	LV	CELLSTATES	vCM1.1	control_LMNA	11	18
ANKRA2	0.589	0.0238	0.0503	0.0974	3.99	10.3	0.0027	1.62	LV	CELLSTATES	vCM1.1	control_LMNA	11	18
ERI2	0.589	0.0308	0.0726	0.147	4.53	9.39	0.00394	1.51	LV	CELLSTATES	vCM1.1	control_LMNA	11	18
GXYLT1	0.589	0.0216	0.0738	0.145	4.52	10.6	0.00231	1.67	LV	CELLSTATES	vCM1.1	control_LMNA	11	18
SUN2	0.589	0.0245	0.0934	0.208	4.98	10.2	0.00282	1.61	LV	CELLSTATES	vCM1.1	control_LMNA	11	18
VPS35L	0.589	0.00147	0.19	0.361	5.89	21.1	4.44e-05	2.83	LV	CELLSTATES	vCM1.1	control_LMNA	11	18
ACTN2	0.588	0.0122	5.95	11.5	10.8	12.7	0.000973	1.92	LV	CELLSTATES	vCM1.1	control_LMNA	11	18
ANGEL2	0.588	0.00425	0.108	0.223	5.1	16.6	0.000216	2.37	LV	CELLSTATES	vCM1.1	control_LMNA	11	18
CEP120	0.588	0.0485	0.0507	0.0987	3.99	7.87	0.00779	1.31	LV	CELLSTATES	vCM1.1	control_LMNA	11	18
GTF3C1	0.588	0.0104	0.201	0.394	5.92	13.3	0.000783	1.98	LV	CELLSTATES	vCM1.1	control_LMNA	11	18
HP1BP3	0.588	0.00376	0.337	0.638	6.65	17.2	0.000177	2.42	LV	CELLSTATES	vCM1.1	control_LMNA	11	18
ZNF821	0.588	0.0344	0.0713	0.14	4.48	9	0.00467	1.46	LV	CELLSTATES	vCM1.1	control_LMNA	11	18
CNKSR3	0.587	0.024	0.387	0.772	6.89	10.2	0.00275	1.62	LV	CELLSTATES	vCM1.1	control_LMNA	11	18
GOLGA8B	0.587	0.0357	0.289	0.588	6.47	8.87	0.00496	1.45	LV	CELLSTATES	vCM1.1	control_LMNA	11	18
SPRED2	0.587	0.00688	0.158	0.339	5.69	14.8	0.000433	2.16	LV	CELLSTATES	vCM1.1	control_LMNA	11	18
CYTH1	0.586	0.00485	0.23	0.452	6.14	16.1	0.000261	2.31	LV	CELLSTATES	vCM1.1	control_LMNA	11	18
BRD4	0.585	0.00867	0.35	0.712	6.74	13.9	0.000609	2.06	LV	CELLSTATES	vCM1.1	control_LMNA	11	18
DHX9	0.585	0.0136	0.125	0.262	5.33	12.3	0.00114	1.87	LV	CELLSTATES	vCM1.1	control_LMNA	11	18
MAP2K4	0.585	0.00227	0.401	0.763	6.91	19.3	8.32e-05	2.64	LV	CELLSTATES	vCM1.1	control_LMNA	11	18
ITPR2	0.583	0.0042	0.357	0.724	6.8	16.7	0.000211	2.38	LV	CELLSTATES	vCM1.1	control_LMNA	11	18
TRIM63	0.583	0.0283	0.664	1.25	7.61	9.66	0.00351	1.55	LV	CELLSTATES	vCM1.1	control_LMNA	11	18
RBCK1	0.582	0.0301	0.0409	0.0824	3.83	9.45	0.00383	1.52	LV	CELLSTATES	vCM1.1	control_LMNA	11	18
TAF1C	0.582	0.0192	0.052	0.101	4.05	11.1	0.00191	1.72	LV	CELLSTATES	vCM1.1	control_LMNA	11	18
AP4E1	0.581	0.00834	0.162	0.329	5.65	14.1	0.000573	2.08	LV	CELLSTATES	vCM1.1	control_LMNA	11	18
ZC3H4	0.581	0.0128	0.0655	0.127	4.37	12.5	0.00105	1.89	LV	CELLSTATES	vCM1.1	control_LMNA	11	18
ARHGEF10L	0.58	0.0146	0.526	1.04	7.31	12.1	0.00127	1.84	LV	CELLSTATES	vCM1.1	control_LMNA	11	18
FBXO22	0.58	0.00664	0.118	0.246	5.25	14.9	0.000414	2.18	LV	CELLSTATES	vCM1.1	control_LMNA	11	18
FOXO1	0.58	0.0193	0.519	1.07	7.32	11.1	0.00193	1.71	LV	CELLSTATES	vCM1.1	control_LMNA	11	18
MARK4	0.58	0.00624	0.174	0.329	5.74	15.1	0.000381	2.2	LV	CELLSTATES	vCM1.1	control_LMNA	11	18
MLXIP	0.58	0.0212	0.104	0.191	4.94	10.7	0.00224	1.67	LV	CELLSTATES	vCM1.1	control_LMNA	11	18
VPS13C	0.58	0.00175	0.408	0.8	6.97	20.4	5.65e-05	2.76	LV	CELLSTATES	vCM1.1	control_LMNA	11	18
CABIN1	0.579	0.00178	0.313	0.588	6.54	20.3	5.81e-05	2.75	LV	CELLSTATES	vCM1.1	control_LMNA	11	18
DOCK4	0.579	0.0166	0.537	0.973	7.29	11.6	0.00154	1.78	LV	CELLSTATES	vCM1.1	control_LMNA	11	18
DPM1	0.579	0.00577	0.142	0.255	5.38	15.4	0.000341	2.24	LV	CELLSTATES	vCM1.1	control_LMNA	11	18
VPS53	0.579	0.00158	0.315	0.6	6.59	20.8	4.89e-05	2.8	LV	CELLSTATES	vCM1.1	control_LMNA	11	18
AATF	0.578	0.0221	0.0715	0.144	4.54	10.5	0.00239	1.66	LV	CELLSTATES	vCM1.1	control_LMNA	11	18
HIPK2	0.578	0.0105	0.764	1.58	7.87	13.2	0.000792	1.98	LV	CELLSTATES	vCM1.1	control_LMNA	11	18
PPM1L	0.578	0.00206	0.955	1.75	8.14	19.7	7.28e-05	2.69	LV	CELLSTATES	vCM1.1	control_LMNA	11	18
WDR35	0.577	0.00187	0.0978	0.196	4.94	20.1	6.25e-05	2.73	LV	CELLSTATES	vCM1.1	control_LMNA	11	18
ZNF587	0.577	0.00886	0.0936	0.159	4.77	13.8	0.000625	2.05	LV	CELLSTATES	vCM1.1	control_LMNA	11	18
AL357153.2	0.576	0.0418	0.0886	0.148	4.61	8.35	0.00625	1.38	LV	CELLSTATES	vCM1.1	control_LMNA	11	18
GYS1	0.576	0.0069	0.363	0.647	6.74	14.8	0.000435	2.16	LV	CELLSTATES	vCM1.1	control_LMNA	11	18
PSME4	0.576	0.0128	0.906	1.8	8.06	12.5	0.00105	1.89	LV	CELLSTATES	vCM1.1	control_LMNA	11	18
FAM120B	0.575	0.00164	0.304	0.595	6.55	20.6	5.21e-05	2.79	LV	CELLSTATES	vCM1.1	control_LMNA	11	18
EXOC6B	0.574	0.0146	4.82	9.1	10.5	12.1	0.00127	1.84	LV	CELLSTATES	vCM1.1	control_LMNA	11	18
LMLN	0.574	0.0378	0.0494	0.0948	3.97	8.68	0.0054	1.42	LV	CELLSTATES	vCM1.1	control_LMNA	11	18
NT5C2	0.574	0.0115	0.692	1.23	7.64	12.9	0.000897	1.94	LV	CELLSTATES	vCM1.1	control_LMNA	11	18
SYNE2	0.573	0.00515	0.474	0.902	7.14	15.8	0.000289	2.29	LV	CELLSTATES	vCM1.1	control_LMNA	11	18
WLS	0.573	0.00572	0.338	0.613	6.64	15.4	0.000338	2.24	LV	CELLSTATES	vCM1.1	control_LMNA	11	18
AC009652.2	0.572	0.0221	0.093	0.173	4.82	10.5	0.00241	1.66	LV	CELLSTATES	vCM1.1	control_LMNA	11	18
MXI1	0.572	0.00532	0.399	0.742	6.85	15.7	0.000303	2.27	LV	CELLSTATES	vCM1.1	control_LMNA	11	18
RTN3	0.572	0.0189	0.215	0.411	6.05	11.1	0.00187	1.72	LV	CELLSTATES	vCM1.1	control_LMNA	11	18
COMT	0.571	0.0172	0.271	0.513	6.33	11.5	0.00162	1.76	LV	CELLSTATES	vCM1.1	control_LMNA	11	18
EXOC6	0.571	0.00188	0.389	0.779	6.92	20.1	6.28e-05	2.73	LV	CELLSTATES	vCM1.1	control_LMNA	11	18
RBM5	0.571	0.0137	0.235	0.485	6.25	12.3	0.00116	1.86	LV	CELLSTATES	vCM1.1	control_LMNA	11	18
PSMD11	0.57	0.00237	0.199	0.378	5.92	19.1	8.86e-05	2.63	LV	CELLSTATES	vCM1.1	control_LMNA	11	18
DCAF8	0.569	0.0316	0.0653	0.122	4.36	9.31	0.00409	1.5	LV	CELLSTATES	vCM1.1	control_LMNA	11	18
DZIP3	0.569	0.00515	0.16	0.319	5.64	15.9	0.000288	2.29	LV	CELLSTATES	vCM1.1	control_LMNA	11	18
GCDH	0.569	0.0418	0.0596	0.115	4.23	8.34	0.00627	1.38	LV	CELLSTATES	vCM1.1	control_LMNA	11	18
MORN4	0.569	0.0281	0.0863	0.163	4.74	9.68	0.00347	1.55	LV	CELLSTATES	vCM1.1	control_LMNA	11	18
CRYBG3	0.568	0.00471	0.165	0.306	5.61	16.2	0.000249	2.33	LV	CELLSTATES	vCM1.1	control_LMNA	11	18
TRAF3IP1	0.568	0.0194	0.105	0.199	4.98	11	0.00194	1.71	LV	CELLSTATES	vCM1.1	control_LMNA	11	18
ADPGK	0.567	0.00394	0.0657	0.133	4.42	17	0.000191	2.4	LV	CELLSTATES	vCM1.1	control_LMNA	11	18
IPO9	0.567	0.00243	0.202	0.397	5.98	19	9.24e-05	2.62	LV	CELLSTATES	vCM1.1	control_LMNA	11	18
ARIH2	0.566	0.00406	0.777	1.52	7.89	16.8	0.0002	2.39	LV	CELLSTATES	vCM1.1	control_LMNA	11	18
ELP1	0.566	0.00506	0.0969	0.193	4.94	15.9	0.000281	2.3	LV	CELLSTATES	vCM1.1	control_LMNA	11	18
FGFR1OP2	0.566	0.00666	0.0895	0.164	4.73	14.9	0.000416	2.18	LV	CELLSTATES	vCM1.1	control_LMNA	11	18
GOLGB1	0.566	0.00162	0.374	0.726	6.8	20.7	5.12e-05	2.79	LV	CELLSTATES	vCM1.1	control_LMNA	11	18
BCL2L1	0.565	0.00858	0.147	0.268	5.42	13.9	0.000599	2.07	LV	CELLSTATES	vCM1.1	control_LMNA	11	18
DDB2	0.565	0.0113	0.0893	0.172	4.82	13	0.00087	1.95	LV	CELLSTATES	vCM1.1	control_LMNA	11	18
HERC1	0.565	0.0019	0.881	1.75	8.05	20	6.44e-05	2.72	LV	CELLSTATES	vCM1.1	control_LMNA	11	18
RAB11FIP1	0.565	0.0393	0.124	0.234	5.25	8.56	0.0057	1.41	LV	CELLSTATES	vCM1.1	control_LMNA	11	18
SLC25A27	0.565	0.0313	0.29	0.568	6.42	9.34	0.00403	1.5	LV	CELLSTATES	vCM1.1	control_LMNA	11	18
DHTKD1	0.563	0.0161	0.0956	0.184	4.94	11.7	0.00147	1.79	LV	CELLSTATES	vCM1.1	control_LMNA	11	18
PPP1CB	0.563	0.00422	0.207	0.404	5.95	16.7	0.000212	2.37	LV	CELLSTATES	vCM1.1	control_LMNA	11	18
AP002495.2	0.562	0.0259	0.0492	0.0886	3.94	9.97	0.00305	1.59	LV	CELLSTATES	vCM1.1	control_LMNA	11	18
FOXN2	0.561	0.0221	0.0568	0.108	4.2	10.5	0.0024	1.66	LV	CELLSTATES	vCM1.1	control_LMNA	11	18
PREP	0.561	0.00705	0.102	0.183	4.91	14.7	0.000452	2.15	LV	CELLSTATES	vCM1.1	control_LMNA	11	18
SLC25A23	0.561	0.0358	0.0731	0.136	4.52	8.86	0.00498	1.45	LV	CELLSTATES	vCM1.1	control_LMNA	11	18
CDC5L	0.56	0.0116	0.0817	0.173	4.75	12.9	0.000913	1.94	LV	CELLSTATES	vCM1.1	control_LMNA	11	18
KAT7	0.56	0.0246	0.0991	0.194	4.97	10.1	0.00284	1.61	LV	CELLSTATES	vCM1.1	control_LMNA	11	18
AKAP8L	0.559	0.0223	0.396	0.699	6.88	10.5	0.00243	1.65	LV	CELLSTATES	vCM1.1	control_LMNA	11	18
CCDC7	0.559	0.00972	0.247	0.473	6.24	13.5	0.000716	2.01	LV	CELLSTATES	vCM1.1	control_LMNA	11	18
EAF1	0.559	0.0338	0.0373	0.0677	3.55	9.05	0.00457	1.47	LV	CELLSTATES	vCM1.1	control_LMNA	11	18
FRY	0.559	0.0194	3.33	5.98	9.92	11	0.00194	1.71	LV	CELLSTATES	vCM1.1	control_LMNA	11	18
AC124312.1	0.558	0.00866	0.862	1.7	8	13.9	0.000608	2.06	LV	CELLSTATES	vCM1.1	control_LMNA	11	18
ACTN4	0.558	0.0463	1.17	2.03	8.33	8.04	0.00722	1.33	LV	CELLSTATES	vCM1.1	control_LMNA	11	18
DYNC2LI1	0.558	0.00779	0.111	0.213	5.07	14.3	0.000518	2.11	LV	CELLSTATES	vCM1.1	control_LMNA	11	18
FAN1	0.557	0.0166	0.119	0.235	5.24	11.6	0.00153	1.78	LV	CELLSTATES	vCM1.1	control_LMNA	11	18
PEX14	0.557	0.0153	0.429	0.856	7.03	11.9	0.00134	1.82	LV	CELLSTATES	vCM1.1	control_LMNA	11	18
METTL6	0.556	0.0335	0.0825	0.141	4.54	9.08	0.00451	1.47	LV	CELLSTATES	vCM1.1	control_LMNA	11	18
MYOM3	0.556	0.0221	1.72	3.54	9.08	10.5	0.0024	1.66	LV	CELLSTATES	vCM1.1	control_LMNA	11	18
AC116366.3	0.555	0.00676	0.493	0.906	7.18	14.8	0.000424	2.17	LV	CELLSTATES	vCM1.1	control_LMNA	11	18
AIG1	0.555	0.0214	0.867	1.63	8.06	10.7	0.00227	1.67	LV	CELLSTATES	vCM1.1	control_LMNA	11	18
EPRS	0.555	0.00913	0.0939	0.184	4.86	13.7	0.000658	2.04	LV	CELLSTATES	vCM1.1	control_LMNA	11	18
LIPE	0.555	0.0406	0.0841	0.179	4.84	8.46	0.00595	1.39	LV	CELLSTATES	vCM1.1	control_LMNA	11	18
DNM2	0.554	0.0137	0.538	1.02	7.38	12.3	0.00116	1.86	LV	CELLSTATES	vCM1.1	control_LMNA	11	18
SGCE	0.554	0.0415	0.153	0.284	5.44	8.39	0.00615	1.38	LV	CELLSTATES	vCM1.1	control_LMNA	11	18
CADM1	0.553	0.0364	0.791	1.37	7.93	8.8	0.00511	1.44	LV	CELLSTATES	vCM1.1	control_LMNA	11	18
SORBS1	0.553	0.00916	8.78	16.8	11.3	13.7	0.000661	2.04	LV	CELLSTATES	vCM1.1	control_LMNA	11	18
CRELD1	0.552	0.0426	0.055	0.103	4.11	8.29	0.00642	1.37	LV	CELLSTATES	vCM1.1	control_LMNA	11	18
EFR3A	0.552	0.00755	0.147	0.292	5.53	14.4	0.000494	2.12	LV	CELLSTATES	vCM1.1	control_LMNA	11	18
ITGB1	0.552	0.0173	0.483	0.946	7.17	11.5	0.00163	1.76	LV	CELLSTATES	vCM1.1	control_LMNA	11	18
RERE	0.552	0.00594	2.08	3.91	9.26	15.3	0.000353	2.23	LV	CELLSTATES	vCM1.1	control_LMNA	11	18
STAM	0.552	0.0121	0.205	0.364	5.88	12.7	0.000971	1.92	LV	CELLSTATES	vCM1.1	control_LMNA	11	18
HELZ	0.551	0.00261	0.555	1.04	7.34	18.7	0.000103	2.58	LV	CELLSTATES	vCM1.1	control_LMNA	11	18
MSI2	0.551	0.0134	1.64	3.07	8.91	12.4	0.00113	1.87	LV	CELLSTATES	vCM1.1	control_LMNA	11	18
ACSL4	0.55	0.0185	0.0997	0.185	4.9	11.2	0.00181	1.73	LV	CELLSTATES	vCM1.1	control_LMNA	11	18
FGGY	0.55	0.0276	0.379	0.658	6.78	9.75	0.00336	1.56	LV	CELLSTATES	vCM1.1	control_LMNA	11	18
GREB1L	0.549	0.0176	0.807	1.49	7.85	11.4	0.00168	1.75	LV	CELLSTATES	vCM1.1	control_LMNA	11	18
NME5	0.549	0.0416	0.035	0.0719	3.62	8.37	0.00619	1.38	LV	CELLSTATES	vCM1.1	control_LMNA	11	18
MYO9A	0.548	0.00189	0.771	1.53	7.87	20.1	6.33e-05	2.72	LV	CELLSTATES	vCM1.1	control_LMNA	11	18
PALMD	0.548	0.0462	1.17	2.18	8.41	8.05	0.00718	1.34	LV	CELLSTATES	vCM1.1	control_LMNA	11	18
COP1	0.547	0.00162	0.525	0.987	7.3	20.7	5.07e-05	2.79	LV	CELLSTATES	vCM1.1	control_LMNA	11	18
OTULIN	0.547	0.0451	0.165	0.304	5.56	8.12	0.00694	1.35	LV	CELLSTATES	vCM1.1	control_LMNA	11	18
MTMR4	0.546	0.0264	0.123	0.235	5.21	9.91	0.00314	1.58	LV	CELLSTATES	vCM1.1	control_LMNA	11	18
NEK4	0.546	0.0313	0.0759	0.136	4.5	9.34	0.00402	1.5	LV	CELLSTATES	vCM1.1	control_LMNA	11	18
AL157911.1	0.545	0.0498	0.0779	0.139	4.6	7.8	0.00805	1.3	LV	CELLSTATES	vCM1.1	control_LMNA	11	18
TRPC1	0.545	0.00103	0.491	0.927	7.17	22.6	2.69e-05	2.99	LV	CELLSTATES	vCM1.1	control_LMNA	11	18
RPA1	0.544	0.0394	0.0822	0.142	4.6	8.55	0.00572	1.4	LV	CELLSTATES	vCM1.1	control_LMNA	11	18
BBX	0.543	0.0029	0.328	0.622	6.63	18.2	0.000121	2.54	LV	CELLSTATES	vCM1.1	control_LMNA	11	18
GAA	0.543	0.031	0.0467	0.0819	3.86	9.37	0.00398	1.51	LV	CELLSTATES	vCM1.1	control_LMNA	11	18
KLHL42	0.543	0.0287	0.0648	0.102	4.18	9.6	0.0036	1.54	LV	CELLSTATES	vCM1.1	control_LMNA	11	18
LMCD1-AS1	0.543	0.0254	0.311	0.552	6.5	10	0.00297	1.6	LV	CELLSTATES	vCM1.1	control_LMNA	11	18
MBNL1	0.543	0.00265	2.09	3.82	9.25	18.6	0.000105	2.58	LV	CELLSTATES	vCM1.1	control_LMNA	11	18
MGA	0.543	0.00558	0.422	0.788	6.97	15.5	0.000325	2.25	LV	CELLSTATES	vCM1.1	control_LMNA	11	18
SERPINB6	0.543	0.0157	0.286	0.551	6.39	11.8	0.00142	1.8	LV	CELLSTATES	vCM1.1	control_LMNA	11	18
TBC1D16	0.543	0.0285	0.0756	0.132	4.46	9.63	0.00355	1.54	LV	CELLSTATES	vCM1.1	control_LMNA	11	18
TBC1D22A	0.543	0.00568	0.4	0.76	6.89	15.5	0.000334	2.25	LV	CELLSTATES	vCM1.1	control_LMNA	11	18
TJP1	0.543	0.00231	1.11	2.1	8.39	19.2	8.59e-05	2.64	LV	CELLSTATES	vCM1.1	control_LMNA	11	18
ZNF701	0.543	0.0144	0.0647	0.117	4.3	12.1	0.00124	1.84	LV	CELLSTATES	vCM1.1	control_LMNA	11	18
COPA	0.542	0.00319	0.308	0.62	6.56	17.8	0.00014	2.5	LV	CELLSTATES	vCM1.1	control_LMNA	11	18
ERN1	0.542	0.0229	0.0888	0.177	4.8	10.4	0.00253	1.64	LV	CELLSTATES	vCM1.1	control_LMNA	11	18
ZNF793	0.541	0.0221	0.101	0.2	4.97	10.5	0.00241	1.66	LV	CELLSTATES	vCM1.1	control_LMNA	11	18
ALMS1	0.54	0.00597	0.137	0.263	5.41	15.3	0.000356	2.22	LV	CELLSTATES	vCM1.1	control_LMNA	11	18
MSANTD4	0.54	0.0479	0.0411	0.0818	3.76	7.92	0.00762	1.32	LV	CELLSTATES	vCM1.1	control_LMNA	11	18
SUCLG2	0.54	0.00256	0.515	0.935	7.23	18.8	9.98e-05	2.59	LV	CELLSTATES	vCM1.1	control_LMNA	11	18
NEK7	0.539	0.0408	1.47	2.76	8.73	8.44	0.006	1.39	LV	CELLSTATES	vCM1.1	control_LMNA	11	18
THOC5	0.539	0.0254	0.0777	0.153	4.64	10	0.00297	1.6	LV	CELLSTATES	vCM1.1	control_LMNA	11	18
ZNF720	0.539	0.0185	0.136	0.242	5.29	11.2	0.00182	1.73	LV	CELLSTATES	vCM1.1	control_LMNA	11	18
DIP2B	0.538	0.00384	0.476	0.905	7.13	17.1	0.000182	2.42	LV	CELLSTATES	vCM1.1	control_LMNA	11	18
PTPN20	0.538	0.00845	0.246	0.471	6.23	14	0.000584	2.07	LV	CELLSTATES	vCM1.1	control_LMNA	11	18
UBE3A	0.538	0.00328	0.581	1.17	7.46	17.7	0.000146	2.48	LV	CELLSTATES	vCM1.1	control_LMNA	11	18
C19orf18	0.537	0.00389	0.149	0.259	5.46	17	0.000186	2.41	LV	CELLSTATES	vCM1.1	control_LMNA	11	18
CDC42BPA	0.537	0.00114	1.15	2.21	8.43	22.2	3.09e-05	2.94	LV	CELLSTATES	vCM1.1	control_LMNA	11	18
CERS6	0.537	0.00275	1.58	3.04	8.91	18.4	0.000112	2.56	LV	CELLSTATES	vCM1.1	control_LMNA	11	18
ZNF266	0.536	0.0308	0.0667	0.115	4.33	9.39	0.00394	1.51	LV	CELLSTATES	vCM1.1	control_LMNA	11	18
TCF12	0.535	0.00846	1.44	2.64	8.71	14	0.000587	2.07	LV	CELLSTATES	vCM1.1	control_LMNA	11	18
BCL2L13	0.534	0.0119	0.754	1.45	7.81	12.8	0.000944	1.92	LV	CELLSTATES	vCM1.1	control_LMNA	11	18
AL359644.1	0.533	0.0455	0.102	0.172	4.87	8.1	0.00702	1.34	LV	CELLSTATES	vCM1.1	control_LMNA	11	18
CCDC40	0.533	0.0493	0.0849	0.162	4.74	7.82	0.00795	1.31	LV	CELLSTATES	vCM1.1	control_LMNA	11	18
PPIL2	0.532	0.0125	0.197	0.381	5.93	12.6	0.00101	1.9	LV	CELLSTATES	vCM1.1	control_LMNA	11	18
UBA5	0.531	0.0217	0.101	0.19	4.95	10.6	0.00233	1.66	LV	CELLSTATES	vCM1.1	control_LMNA	11	18
THRB	0.53	0.0157	1.31	2.32	8.59	11.8	0.00141	1.8	LV	CELLSTATES	vCM1.1	control_LMNA	11	18
ZNF780B	0.53	0.00541	0.395	0.744	6.85	15.6	0.000312	2.27	LV	CELLSTATES	vCM1.1	control_LMNA	11	18
MRPL33	0.529	0.002	0.327	0.617	6.59	19.8	6.9e-05	2.7	LV	CELLSTATES	vCM1.1	control_LMNA	11	18
ZDHHC3	0.529	0.0233	0.131	0.255	5.35	10.3	0.00261	1.63	LV	CELLSTATES	vCM1.1	control_LMNA	11	18
CEP89	0.528	0.0144	0.062	0.114	4.27	12.1	0.00124	1.84	LV	CELLSTATES	vCM1.1	control_LMNA	11	18
CAPN2	0.527	0.0164	0.0644	0.122	4.33	11.7	0.0015	1.79	LV	CELLSTATES	vCM1.1	control_LMNA	11	18
HERC4	0.526	0.0235	0.832	1.51	7.88	10.3	0.00264	1.63	LV	CELLSTATES	vCM1.1	control_LMNA	11	18
NDUFAF7	0.526	0.0212	0.093	0.16	4.73	10.7	0.00223	1.67	LV	CELLSTATES	vCM1.1	control_LMNA	11	18
TBC1D17	0.526	0.0434	0.0568	0.0948	4.09	8.23	0.00661	1.36	LV	CELLSTATES	vCM1.1	control_LMNA	11	18
ATXN10	0.525	0.00427	0.519	0.973	7.26	16.6	0.000218	2.37	LV	CELLSTATES	vCM1.1	control_LMNA	11	18
PDZD8	0.525	0.0277	0.146	0.271	5.49	9.73	0.00339	1.56	LV	CELLSTATES	vCM1.1	control_LMNA	11	18
SLC38A10	0.525	0.0214	0.0974	0.176	4.87	10.7	0.00227	1.67	LV	CELLSTATES	vCM1.1	control_LMNA	11	18
GOSR1	0.524	0.00429	0.298	0.579	6.48	16.6	0.00022	2.37	LV	CELLSTATES	vCM1.1	control_LMNA	11	18
TUBE1	0.524	0.0408	0.343	0.644	6.64	8.44	0.00601	1.39	LV	CELLSTATES	vCM1.1	control_LMNA	11	18
BTBD9	0.522	0.00241	1.22	2.28	8.48	19	9.14e-05	2.62	LV	CELLSTATES	vCM1.1	control_LMNA	11	18
ESRRG	0.522	0.0253	3.75	6.53	10.1	10.1	0.00295	1.6	LV	CELLSTATES	vCM1.1	control_LMNA	11	18
FGD4	0.522	0.0274	0.799	1.55	7.88	9.78	0.00332	1.56	LV	CELLSTATES	vCM1.1	control_LMNA	11	18
RCN2	0.522	0.0472	0.0815	0.156	4.65	7.96	0.00746	1.33	LV	CELLSTATES	vCM1.1	control_LMNA	11	18
ZFYVE27	0.522	0.0162	0.0639	0.122	4.34	11.7	0.00148	1.79	LV	CELLSTATES	vCM1.1	control_LMNA	11	18
DCTN5	0.521	0.0472	0.0951	0.161	4.77	7.96	0.00746	1.33	LV	CELLSTATES	vCM1.1	control_LMNA	11	18
LINC00886	0.521	0.0192	0.159	0.281	5.51	11.1	0.00191	1.72	LV	CELLSTATES	vCM1.1	control_LMNA	11	18
NUAK1	0.521	0.0429	0.465	0.871	7.1	8.27	0.0065	1.37	LV	CELLSTATES	vCM1.1	control_LMNA	11	18
PSMA1	0.521	0.0115	0.154	0.275	5.48	12.9	0.000901	1.94	LV	CELLSTATES	vCM1.1	control_LMNA	11	18
RASSF4	0.521	0.0209	0.232	0.451	6.13	10.7	0.0022	1.68	LV	CELLSTATES	vCM1.1	control_LMNA	11	18
KIF1C	0.52	0.0338	0.182	0.357	5.82	9.05	0.00457	1.47	LV	CELLSTATES	vCM1.1	control_LMNA	11	18
FBXW4	0.519	0.00128	0.343	0.634	6.66	21.7	3.64e-05	2.89	LV	CELLSTATES	vCM1.1	control_LMNA	11	18
CTNNB1	0.518	0.0265	0.245	0.436	6.16	9.9	0.00315	1.58	LV	CELLSTATES	vCM1.1	control_LMNA	11	18
EFCAB14	0.518	0.0273	0.0555	0.0989	4.14	9.81	0.00328	1.56	LV	CELLSTATES	vCM1.1	control_LMNA	11	18
EFNA5	0.518	0.0065	2.33	4.32	9.4	15	0.0004	2.19	LV	CELLSTATES	vCM1.1	control_LMNA	11	18
MINDY3	0.518	0.00676	0.127	0.243	5.3	14.8	0.000423	2.17	LV	CELLSTATES	vCM1.1	control_LMNA	11	18
PPP1R8	0.518	0.0472	0.045	0.0828	3.81	7.96	0.00747	1.33	LV	CELLSTATES	vCM1.1	control_LMNA	11	18
TAOK1	0.518	0.00823	0.521	0.969	7.3	14.1	0.000561	2.08	LV	CELLSTATES	vCM1.1	control_LMNA	11	18
OAT	0.516	0.0371	0.0681	0.125	4.39	8.74	0.00526	1.43	LV	CELLSTATES	vCM1.1	control_LMNA	11	18
GTF3C3	0.515	0.0252	0.07	0.13	4.42	10.1	0.00293	1.6	LV	CELLSTATES	vCM1.1	control_LMNA	11	18
SUPV3L1	0.515	0.0221	0.119	0.227	5.18	10.5	0.00241	1.66	LV	CELLSTATES	vCM1.1	control_LMNA	11	18
TRAK1	0.515	0.0128	0.847	1.49	7.9	12.5	0.00105	1.89	LV	CELLSTATES	vCM1.1	control_LMNA	11	18
ANKFY1	0.514	0.00703	0.364	0.685	6.78	14.7	0.000449	2.15	LV	CELLSTATES	vCM1.1	control_LMNA	11	18
SH3PXD2A	0.514	0.0149	0.304	0.538	6.46	12	0.0013	1.83	LV	CELLSTATES	vCM1.1	control_LMNA	11	18
OSTM1	0.513	0.0165	0.0648	0.12	4.35	11.6	0.00152	1.78	LV	CELLSTATES	vCM1.1	control_LMNA	11	18
CSRNP2	0.511	0.0468	0.0466	0.0902	3.95	7.99	0.00736	1.33	LV	CELLSTATES	vCM1.1	control_LMNA	11	18
E2F3	0.511	0.0148	0.133	0.238	5.3	12	0.00129	1.83	LV	CELLSTATES	vCM1.1	control_LMNA	11	18
ETFA	0.511	0.013	0.619	1.25	7.56	12.5	0.00108	1.88	LV	CELLSTATES	vCM1.1	control_LMNA	11	18
GABPB1-AS1	0.511	0.0221	0.385	0.739	6.87	10.5	0.00241	1.66	LV	CELLSTATES	vCM1.1	control_LMNA	11	18
MAP4	0.511	0.0229	3.43	6.33	9.96	10.4	0.00254	1.64	LV	CELLSTATES	vCM1.1	control_LMNA	11	18
MARF1	0.511	0.024	0.0944	0.181	4.9	10.2	0.00274	1.62	LV	CELLSTATES	vCM1.1	control_LMNA	11	18
MED24	0.511	0.00929	0.128	0.239	5.3	13.6	0.000673	2.03	LV	CELLSTATES	vCM1.1	control_LMNA	11	18
BTAF1	0.51	0.00299	0.263	0.493	6.29	18.1	0.000128	2.52	LV	CELLSTATES	vCM1.1	control_LMNA	11	18
PDE8A	0.51	0.0212	0.783	1.5	7.85	10.7	0.00224	1.67	LV	CELLSTATES	vCM1.1	control_LMNA	11	18
UBAP2L	0.51	0.0298	0.148	0.276	5.47	9.48	0.00379	1.53	LV	CELLSTATES	vCM1.1	control_LMNA	11	18
NFIC	0.509	0.0266	0.648	1.21	7.6	9.88	0.00318	1.57	LV	CELLSTATES	vCM1.1	control_LMNA	11	18
PRR14L	0.509	0.0146	0.236	0.406	6.09	12.1	0.00127	1.84	LV	CELLSTATES	vCM1.1	control_LMNA	11	18
MLLT6	0.508	0.0326	0.111	0.196	5.06	9.2	0.00427	1.49	LV	CELLSTATES	vCM1.1	control_LMNA	11	18
PRRC2A	0.508	0.0414	0.0691	0.128	4.44	8.4	0.00612	1.38	LV	CELLSTATES	vCM1.1	control_LMNA	11	18
SFPQ	0.508	0.0202	0.361	0.695	6.75	10.9	0.00207	1.69	LV	CELLSTATES	vCM1.1	control_LMNA	11	18
DUSP16	0.507	0.0184	0.168	0.288	5.57	11.2	0.0018	1.73	LV	CELLSTATES	vCM1.1	control_LMNA	11	18
LPGAT1	0.507	0.0252	0.33	0.62	6.61	10.1	0.00294	1.6	LV	CELLSTATES	vCM1.1	control_LMNA	11	18
LAMB2	0.506	0.0273	0.11	0.19	5.04	9.79	0.00331	1.56	LV	CELLSTATES	vCM1.1	control_LMNA	11	18
LARS2	0.506	0.00206	0.261	0.509	6.33	19.7	7.29e-05	2.69	LV	CELLSTATES	vCM1.1	control_LMNA	11	18
LPP	0.506	0.00722	4.4	8.19	10.4	14.6	0.000466	2.14	LV	CELLSTATES	vCM1.1	control_LMNA	11	18
PI4KA	0.506	0.00702	0.332	0.591	6.6	14.7	0.000447	2.15	LV	CELLSTATES	vCM1.1	control_LMNA	11	18
SEC16A	0.506	0.0493	0.0514	0.0924	4	7.82	0.00796	1.31	LV	CELLSTATES	vCM1.1	control_LMNA	11	18
SLC15A4	0.506	0.0381	0.155	0.288	5.49	8.66	0.00545	1.42	LV	CELLSTATES	vCM1.1	control_LMNA	11	18
ZMYND11	0.506	0.0118	0.339	0.607	6.61	12.8	0.000939	1.93	LV	CELLSTATES	vCM1.1	control_LMNA	11	18
MKL1	0.505	0.0103	0.567	1.02	7.42	13.3	0.000767	1.99	LV	CELLSTATES	vCM1.1	control_LMNA	11	18
SNF8	0.505	0.039	0.0812	0.135	4.58	8.58	0.00563	1.41	LV	CELLSTATES	vCM1.1	control_LMNA	11	18
INTS7	0.504	0.0141	0.0999	0.195	4.97	12.2	0.0012	1.85	LV	CELLSTATES	vCM1.1	control_LMNA	11	18
KPNA4	0.503	0.00896	0.204	0.379	5.9	13.8	0.000639	2.05	LV	CELLSTATES	vCM1.1	control_LMNA	11	18
MYSM1	0.503	0.0121	0.381	0.684	6.76	12.7	0.000962	1.92	LV	CELLSTATES	vCM1.1	control_LMNA	11	18
NFIA	0.503	0.0348	2.51	4.26	9.54	8.96	0.00476	1.46	LV	CELLSTATES	vCM1.1	control_LMNA	11	18
PTPRG	0.503	0.0216	3.21	5.94	9.91	10.6	0.0023	1.67	LV	CELLSTATES	vCM1.1	control_LMNA	11	18
XPNPEP1	0.502	0.00403	0.0855	0.156	4.7	16.9	0.000197	2.4	LV	CELLSTATES	vCM1.1	control_LMNA	11	18
ARID1A	0.501	0.00781	0.388	0.72	6.85	14.3	0.000522	2.11	LV	CELLSTATES	vCM1.1	control_LMNA	11	18
LRRC40	0.501	0.0329	0.096	0.179	4.88	9.16	0.00436	1.48	LV	CELLSTATES	vCM1.1	control_LMNA	11	18
RAB4A	0.501	0.00972	0.169	0.325	5.67	13.5	0.000715	2.01	LV	CELLSTATES	vCM1.1	control_LMNA	11	18
RABL2B	0.5	0.049	0.0361	0.0703	3.62	7.84	0.00788	1.31	LV	CELLSTATES	vCM1.1	control_LMNA	11	18
RBKS	0.5	0.0241	0.174	0.316	5.65	10.2	0.00276	1.62	LV	CELLSTATES	vCM1.1	control_LMNA	11	18
SRBD1	0.5	0.0107	0.185	0.326	5.72	13.2	0.000808	1.97	LV	CELLSTATES	vCM1.1	control_LMNA	11	18
USP53	0.5	0.0232	0.699	1.2	7.56	10.4	0.00258	1.64	LV	CELLSTATES	vCM1.1	control_LMNA	11	18

## Sheet: PKP2_control
Gene	logFC	FDR	mean_exp_control	mean_exp_genotype	logCPM	F	PValue	FDR_plot	Region	annotation_level	cell_state	comparison	Observations_genotype	Observations_reference
LINC01663	4.22	0.000619	0.000538	0.014	1.29	32.9	1.88e-06	3.21	LV	CELLSTATES	vCM1.1	control_PKP2	6	18
AP001646.3	3.93	0.000247	0.000379	0.0133	1.07	38.1	5.1e-07	3.61	LV	CELLSTATES	vCM1.1	control_PKP2	6	18
FAM230C	3.59	0.00305	0.00115	0.0167	1.29	24.1	2.24e-05	2.52	LV	CELLSTATES	vCM1.1	control_PKP2	6	18
SPINK1	3.43	0.000302	0.00198	0.0259	1.72	37.2	6.45e-07	3.52	LV	CELLSTATES	vCM1.1	control_PKP2	6	18
AL078590.2	3.18	0.000394	0.00307	0.0218	1.74	35.7	9.27e-07	3.4	LV	CELLSTATES	vCM1.1	control_PKP2	6	18
IL31RA	2.99	0.00155	0.00354	0.0315	1.74	27.8	7.61e-06	2.81	LV	CELLSTATES	vCM1.1	control_PKP2	6	18
EDA2R	2.91	0.00533	0.00125	0.024	1.36	21.2	5.51e-05	2.27	LV	CELLSTATES	vCM1.1	control_PKP2	6	18
AL606807.1	2.83	0.00354	0.0101	0.0624	2.8	23.4	2.75e-05	2.45	LV	CELLSTATES	vCM1.1	control_PKP2	6	18
AL596188.1	2.79	0.00643	0.00523	0.0437	2.25	20.2	7.66e-05	2.19	LV	CELLSTATES	vCM1.1	control_PKP2	6	18
AL078590.3	2.74	0.000447	0.0587	0.483	5.19	34.9	1.15e-06	3.35	LV	CELLSTATES	vCM1.1	control_PKP2	6	18
WNT9A	2.73	1.69e-05	0.074	0.745	5.58	64	2.52e-09	4.77	LV	CELLSTATES	vCM1.1	control_PKP2	6	18
AC090772.1	2.59	0.0213	0.0019	0.0126	1.44	14.9	0.00049	1.67	LV	CELLSTATES	vCM1.1	control_PKP2	6	18
FKBP5	2.55	0.000134	1	6.41	8.97	42.6	1.81e-07	3.87	LV	CELLSTATES	vCM1.1	control_PKP2	6	18
C5orf46	2.54	0.000247	0.0372	0.229	4.23	38.3	4.92e-07	3.61	LV	CELLSTATES	vCM1.1	control_PKP2	6	18
LINC00211	2.53	0.00244	0.0116	0.0759	3.02	25.4	1.51e-05	2.61	LV	CELLSTATES	vCM1.1	control_PKP2	6	18
AC002463.1	2.49	0.0226	0.00343	0.0283	1.73	14.5	0.000553	1.65	LV	CELLSTATES	vCM1.1	control_PKP2	6	18
MAP2	2.42	0.00379	0.0187	0.15	3.52	23.1	3.03e-05	2.42	LV	CELLSTATES	vCM1.1	control_PKP2	6	18
HBA2	2.41	0.0288	0.0063	0.0601	2.4	13.5	0.000809	1.54	LV	CELLSTATES	vCM1.1	control_PKP2	6	18
C14orf132	2.38	0.00488	0.00752	0.0421	2.17	21.6	4.83e-05	2.31	LV	CELLSTATES	vCM1.1	control_PKP2	6	18
COTL1	2.38	0.00134	0.0111	0.0561	2.83	28.9	5.66e-06	2.87	LV	CELLSTATES	vCM1.1	control_PKP2	6	18
SLC6A6	2.31	0.00609	0.0873	0.419	5.33	20.6	6.82e-05	2.22	LV	CELLSTATES	vCM1.1	control_PKP2	6	18
UNC80	2.29	0.00612	0.0077	0.0466	2.39	20.5	6.98e-05	2.21	LV	CELLSTATES	vCM1.1	control_PKP2	6	18
AC006369.2	2.26	0.0344	0.00208	0.0176	1.39	12.6	0.00116	1.46	LV	CELLSTATES	vCM1.1	control_PKP2	6	18
AL357793.1	2.26	0.0497	0.00329	0.03	1.67	10.9	0.00223	1.3	LV	CELLSTATES	vCM1.1	control_PKP2	6	18
RHBDL3	2.23	0.00731	0.0181	0.0842	3.31	19.6	9.48e-05	2.14	LV	CELLSTATES	vCM1.1	control_PKP2	6	18
SDSL	2.23	0.00805	0.00344	0.0167	1.7	19.2	0.000108	2.09	LV	CELLSTATES	vCM1.1	control_PKP2	6	18
AC092040.1	2.22	0.0432	0.00244	0.0148	1.25	11.5	0.00175	1.36	LV	CELLSTATES	vCM1.1	control_PKP2	6	18
AC093730.1	2.21	0.00963	0.0289	0.142	3.81	18.2	0.00015	2.02	LV	CELLSTATES	vCM1.1	control_PKP2	6	18
LINC01100	2.21	0.0318	0.00135	0.0145	1.21	13	0.000971	1.5	LV	CELLSTATES	vCM1.1	control_PKP2	6	18
NEURL1B	2.15	0.000465	0.0205	0.11	3.4	34.6	1.23e-06	3.33	LV	CELLSTATES	vCM1.1	control_PKP2	6	18
LPCAT2	2.14	0.00636	0.0147	0.0636	3.04	20.3	7.39e-05	2.2	LV	CELLSTATES	vCM1.1	control_PKP2	6	18
AL158055.1	2.07	0.0235	0.00237	0.0131	1.41	14.4	0.000582	1.63	LV	CELLSTATES	vCM1.1	control_PKP2	6	18
PLCE1-AS2	2.07	0.0388	0.00406	0.0376	1.77	12	0.00147	1.41	LV	CELLSTATES	vCM1.1	control_PKP2	6	18
XIRP2-AS1	2.06	0.0342	0.00415	0.0324	1.68	12.7	0.00113	1.47	LV	CELLSTATES	vCM1.1	control_PKP2	6	18
AL512380.2	2	0.0402	0.0134	0.047	2.88	11.8	0.00155	1.4	LV	CELLSTATES	vCM1.1	control_PKP2	6	18
ATRNL1	1.99	0.000154	0.136	0.759	5.92	41.7	2.2e-07	3.81	LV	CELLSTATES	vCM1.1	control_PKP2	6	18
AL512328.1	1.93	0.00139	0.0259	0.111	3.56	28.6	6.15e-06	2.86	LV	CELLSTATES	vCM1.1	control_PKP2	6	18
SPON1-AS1	1.93	0.00687	0.0151	0.11	3.05	19.8	8.82e-05	2.16	LV	CELLSTATES	vCM1.1	control_PKP2	6	18
LINC00222	1.89	0.00312	0.0143	0.059	2.82	24	2.35e-05	2.51	LV	CELLSTATES	vCM1.1	control_PKP2	6	18
MSH4	1.88	0.00298	0.0335	0.138	3.86	24.3	2.13e-05	2.53	LV	CELLSTATES	vCM1.1	control_PKP2	6	18
VSTM2L	1.85	0.0166	0.0286	0.11	3.67	15.8	0.000345	1.78	LV	CELLSTATES	vCM1.1	control_PKP2	6	18
SLC7A8	1.81	0.000619	0.077	0.336	4.93	33.1	1.83e-06	3.21	LV	CELLSTATES	vCM1.1	control_PKP2	6	18
DHRS3	1.8	1.93e-05	0.141	0.557	5.83	58.5	6.88e-09	4.71	LV	CELLSTATES	vCM1.1	control_PKP2	6	18
TTLL7	1.75	0.001	0.0525	0.249	4.47	30.4	3.72e-06	3	LV	CELLSTATES	vCM1.1	control_PKP2	6	18
CRIM1	1.73	0.000247	0.285	1.3	6.91	38.4	4.78e-07	3.61	LV	CELLSTATES	vCM1.1	control_PKP2	6	18
P3H2	1.69	0.00876	0.0185	0.0896	3.1	18.7	0.000126	2.06	LV	CELLSTATES	vCM1.1	control_PKP2	6	18
PLCE1	1.68	0.00151	0.214	0.838	6.28	28.1	7.09e-06	2.82	LV	CELLSTATES	vCM1.1	control_PKP2	6	18
PIK3R1	1.67	0.000373	1.15	4.08	8.73	36.2	8.24e-07	3.43	LV	CELLSTATES	vCM1.1	control_PKP2	6	18
WASHC2A	1.67	6.05e-05	0.0503	0.214	4.37	49.2	4.31e-08	4.22	LV	CELLSTATES	vCM1.1	control_PKP2	6	18
AP002518.2	1.66	0.0123	0.138	0.38	5.59	17.2	0.00021	1.91	LV	CELLSTATES	vCM1.1	control_PKP2	6	18
PHLDA1	1.66	0.0177	0.00972	0.0417	2.43	15.6	0.000376	1.75	LV	CELLSTATES	vCM1.1	control_PKP2	6	18
AL138737.1	1.64	0.0298	0.0226	0.107	3.41	13.3	0.000868	1.53	LV	CELLSTATES	vCM1.1	control_PKP2	6	18
PHF21B	1.63	0.0221	0.0115	0.0485	2.48	14.7	0.000522	1.66	LV	CELLSTATES	vCM1.1	control_PKP2	6	18
KLHL36	1.62	6.05e-05	0.122	0.436	5.5	49.7	3.91e-08	4.22	LV	CELLSTATES	vCM1.1	control_PKP2	6	18
MBOAT2	1.61	0.00448	0.122	0.6	5.7	22.1	4.17e-05	2.35	LV	CELLSTATES	vCM1.1	control_PKP2	6	18
DAAM2	1.6	0.00602	0.0585	0.218	4.51	20.7	6.56e-05	2.22	LV	CELLSTATES	vCM1.1	control_PKP2	6	18
PIK3IP1	1.6	0.00149	0.0268	0.103	3.42	28.2	6.89e-06	2.83	LV	CELLSTATES	vCM1.1	control_PKP2	6	18
NCKIPSD	1.59	0.00388	0.0181	0.0652	3.05	23	3.15e-05	2.41	LV	CELLSTATES	vCM1.1	control_PKP2	6	18
SPOCK1	1.59	0.0126	0.129	0.506	5.73	17.1	0.00022	1.9	LV	CELLSTATES	vCM1.1	control_PKP2	6	18
ACADL	1.57	0.0365	0.00725	0.0314	2.03	12.2	0.00132	1.44	LV	CELLSTATES	vCM1.1	control_PKP2	6	18
SHC4	1.55	0.017	0.0333	0.0932	3.81	15.7	0.000357	1.77	LV	CELLSTATES	vCM1.1	control_PKP2	6	18
LINC00702	1.54	0.00683	0.169	0.61	5.93	19.9	8.59e-05	2.17	LV	CELLSTATES	vCM1.1	control_PKP2	6	18
SLC43A2	1.54	0.00731	0.0229	0.0879	3.32	19.6	9.47e-05	2.14	LV	CELLSTATES	vCM1.1	control_PKP2	6	18
AC019211.1	1.53	0.0136	0.0755	0.284	4.9	16.8	0.000246	1.87	LV	CELLSTATES	vCM1.1	control_PKP2	6	18
ZBTB16	1.53	0.001	1.85	6.32	9.37	30.4	3.7e-06	3	LV	CELLSTATES	vCM1.1	control_PKP2	6	18
BAIAP2	1.51	0.006	0.0412	0.136	4.04	20.7	6.5e-05	2.22	LV	CELLSTATES	vCM1.1	control_PKP2	6	18
BICC1	1.51	0.0154	0.0161	0.0998	3.08	16.2	0.000302	1.81	LV	CELLSTATES	vCM1.1	control_PKP2	6	18
AC015845.2	1.49	0.00168	0.161	0.548	5.89	27.3	8.79e-06	2.77	LV	CELLSTATES	vCM1.1	control_PKP2	6	18
C5AR1	1.48	0.00927	0.048	0.17	4.12	18.4	0.000139	2.03	LV	CELLSTATES	vCM1.1	control_PKP2	6	18
GLT8D2	1.48	0.0112	0.018	0.0549	2.97	17.6	0.000181	1.95	LV	CELLSTATES	vCM1.1	control_PKP2	6	18
AC016831.7	1.45	0.00016	1.97	7.62	9.51	41	2.62e-07	3.8	LV	CELLSTATES	vCM1.1	control_PKP2	6	18
LEPR	1.45	0.00495	0.0245	0.0848	3.33	21.6	4.94e-05	2.31	LV	CELLSTATES	vCM1.1	control_PKP2	6	18
C1orf21	1.44	8.36e-05	1.06	3.24	8.49	46.4	7.75e-08	4.08	LV	CELLSTATES	vCM1.1	control_PKP2	6	18
PDCD4	1.44	0.000816	0.126	0.412	5.46	31.6	2.68e-06	3.09	LV	CELLSTATES	vCM1.1	control_PKP2	6	18
ZNF189	1.44	3.64e-05	0.136	0.484	5.68	54.2	1.56e-08	4.44	LV	CELLSTATES	vCM1.1	control_PKP2	6	18
ALDH1A2	1.43	0.00609	0.0748	0.25	4.72	20.6	6.86e-05	2.22	LV	CELLSTATES	vCM1.1	control_PKP2	6	18
AC010531.1	1.42	0.0368	0.0121	0.0332	2.48	12.2	0.00134	1.43	LV	CELLSTATES	vCM1.1	control_PKP2	6	18
MKNK2	1.42	0.000191	0.0572	0.199	4.47	39.9	3.4e-07	3.72	LV	CELLSTATES	vCM1.1	control_PKP2	6	18
XPR1	1.42	0.000166	2.66	8.27	9.79	40.6	2.84e-07	3.78	LV	CELLSTATES	vCM1.1	control_PKP2	6	18
BCL2	1.41	0.000425	0.17	0.564	5.94	35.2	1.06e-06	3.37	LV	CELLSTATES	vCM1.1	control_PKP2	6	18
HEG1	1.41	7.25e-05	0.293	0.957	6.67	47.5	6.2e-08	4.14	LV	CELLSTATES	vCM1.1	control_PKP2	6	18
AC244021.1	1.4	0.0346	0.0267	0.0808	3.4	12.5	0.00118	1.46	LV	CELLSTATES	vCM1.1	control_PKP2	6	18
COL23A1	1.39	0.00218	0.389	1.24	7.13	26.1	1.25e-05	2.66	LV	CELLSTATES	vCM1.1	control_PKP2	6	18
GRK3	1.39	0.00104	0.164	0.576	5.93	30.1	4.03e-06	2.98	LV	CELLSTATES	vCM1.1	control_PKP2	6	18
MPP4	1.38	0.0482	0.01	0.0439	2.36	11.1	0.0021	1.32	LV	CELLSTATES	vCM1.1	control_PKP2	6	18
RHOBTB1	1.38	0.00448	0.253	0.834	6.47	22.1	4.21e-05	2.35	LV	CELLSTATES	vCM1.1	control_PKP2	6	18
AC058791.1	1.36	0.00132	0.175	0.543	5.89	29	5.44e-06	2.88	LV	CELLSTATES	vCM1.1	control_PKP2	6	18
C6	1.36	0.00533	0.259	0.865	6.62	21.2	5.52e-05	2.27	LV	CELLSTATES	vCM1.1	control_PKP2	6	18
FOXO3	1.36	1.69e-05	0.808	2.69	8.15	62	3.61e-09	4.77	LV	CELLSTATES	vCM1.1	control_PKP2	6	18
HEPH	1.36	0.0213	0.031	0.0868	3.58	14.9	0.000487	1.67	LV	CELLSTATES	vCM1.1	control_PKP2	6	18
DNAJC27-AS1	1.35	0.0404	0.04	0.117	3.8	11.8	0.00156	1.39	LV	CELLSTATES	vCM1.1	control_PKP2	6	18
ABCG2	1.33	0.0488	0.0191	0.0607	3.05	11	0.00215	1.31	LV	CELLSTATES	vCM1.1	control_PKP2	6	18
GSDMB	1.33	0.00298	0.0297	0.0817	3.48	24.2	2.16e-05	2.53	LV	CELLSTATES	vCM1.1	control_PKP2	6	18
MTMR14	1.33	1.69e-05	0.154	0.413	5.71	63.1	2.96e-09	4.77	LV	CELLSTATES	vCM1.1	control_PKP2	6	18
MED12L	1.32	0.0359	0.0494	0.222	4.28	12.4	0.00126	1.45	LV	CELLSTATES	vCM1.1	control_PKP2	6	18
ZNF106	1.32	6.05e-05	1.03	2.85	8.37	50.4	3.36e-08	4.22	LV	CELLSTATES	vCM1.1	control_PKP2	6	18
PHYHD1	1.31	0.000694	0.0683	0.202	4.67	32.4	2.18e-06	3.16	LV	CELLSTATES	vCM1.1	control_PKP2	6	18
RERGL	1.31	0.0328	0.0268	0.0836	3.33	12.9	0.00103	1.48	LV	CELLSTATES	vCM1.1	control_PKP2	6	18
UBE2Q2L	1.31	0.01	0.118	0.404	5.33	18.1	0.000158	2	LV	CELLSTATES	vCM1.1	control_PKP2	6	18
FAM13C	1.29	0.0144	0.0741	0.241	4.75	16.5	0.00027	1.84	LV	CELLSTATES	vCM1.1	control_PKP2	6	18
TDRD9	1.29	0.0274	0.0302	0.104	3.53	13.7	0.000742	1.56	LV	CELLSTATES	vCM1.1	control_PKP2	6	18
RORA	1.28	0.00312	0.711	2.12	7.86	24	2.36e-05	2.51	LV	CELLSTATES	vCM1.1	control_PKP2	6	18
ATAD2	1.27	0.000117	0.23	0.815	6.34	43.7	1.42e-07	3.93	LV	CELLSTATES	vCM1.1	control_PKP2	6	18
SLC4A7	1.27	0.00731	0.16	0.461	5.81	19.6	9.53e-05	2.14	LV	CELLSTATES	vCM1.1	control_PKP2	6	18
APPL2	1.24	1.93e-05	0.264	0.732	6.45	59.6	5.57e-09	4.71	LV	CELLSTATES	vCM1.1	control_PKP2	6	18
FAM214A	1.24	0.000517	0.48	1.39	7.28	34	1.44e-06	3.29	LV	CELLSTATES	vCM1.1	control_PKP2	6	18
PDZD2	1.24	0.000157	2.4	6.58	9.62	41.2	2.46e-07	3.81	LV	CELLSTATES	vCM1.1	control_PKP2	6	18
TBCE	1.24	0.032	0.0264	0.0757	3.33	13	0.000981	1.5	LV	CELLSTATES	vCM1.1	control_PKP2	6	18
TMTC1	1.24	0.00116	0.349	1.05	6.86	29.6	4.63e-06	2.94	LV	CELLSTATES	vCM1.1	control_PKP2	6	18
TSC22D3	1.24	0.0365	0.027	0.0985	3.51	12.3	0.00131	1.44	LV	CELLSTATES	vCM1.1	control_PKP2	6	18
ACVR2B	1.23	0.0378	0.0204	0.0556	3.04	12.1	0.0014	1.42	LV	CELLSTATES	vCM1.1	control_PKP2	6	18
FNDC3B	1.23	6.05e-05	1.53	5.07	9.07	50.2	3.48e-08	4.22	LV	CELLSTATES	vCM1.1	control_PKP2	6	18
ARRDC3	1.22	0.0354	0.0302	0.0908	3.4	12.4	0.00123	1.45	LV	CELLSTATES	vCM1.1	control_PKP2	6	18
PRICKLE2	1.22	0.00448	0.0427	0.107	3.95	22.1	4.21e-05	2.35	LV	CELLSTATES	vCM1.1	control_PKP2	6	18
JAK1	1.21	0.000834	0.333	0.896	6.76	31.4	2.81e-06	3.08	LV	CELLSTATES	vCM1.1	control_PKP2	6	18
RPS6KA2	1.21	0.000157	0.275	0.746	6.47	41.3	2.43e-07	3.81	LV	CELLSTATES	vCM1.1	control_PKP2	6	18
UBALD2	1.21	0.0144	0.0235	0.0694	3.13	16.5	0.000271	1.84	LV	CELLSTATES	vCM1.1	control_PKP2	6	18
APBB3	1.2	0.0417	0.0211	0.069	3.08	11.7	0.00164	1.38	LV	CELLSTATES	vCM1.1	control_PKP2	6	18
ARHGAP26	1.2	9.44e-05	1.59	4.31	9.04	45.1	1.04e-07	4.03	LV	CELLSTATES	vCM1.1	control_PKP2	6	18
DGKG	1.2	0.000134	1.39	3.52	8.82	42.8	1.73e-07	3.87	LV	CELLSTATES	vCM1.1	control_PKP2	6	18
KCNAB2	1.2	0.00395	0.108	0.277	5.15	22.9	3.23e-05	2.4	LV	CELLSTATES	vCM1.1	control_PKP2	6	18
DOCK5	1.19	0.00232	0.625	1.71	7.65	25.7	1.4e-05	2.64	LV	CELLSTATES	vCM1.1	control_PKP2	6	18
DPYSL2	1.19	0.00606	0.1	0.273	5.11	20.6	6.74e-05	2.22	LV	CELLSTATES	vCM1.1	control_PKP2	6	18
FOXO1	1.19	0.000984	0.519	1.59	7.45	30.7	3.44e-06	3.01	LV	CELLSTATES	vCM1.1	control_PKP2	6	18
HLF	1.19	0.00381	0.0877	0.228	4.81	23.1	3.07e-05	2.42	LV	CELLSTATES	vCM1.1	control_PKP2	6	18
PPM1E	1.19	0.0405	0.128	0.413	5.37	11.8	0.00158	1.39	LV	CELLSTATES	vCM1.1	control_PKP2	6	18
SLC25A30	1.19	0.00477	0.135	0.348	5.43	21.8	4.56e-05	2.32	LV	CELLSTATES	vCM1.1	control_PKP2	6	18
SNAP47	1.19	0.000382	0.147	0.44	5.65	36	8.7e-07	3.42	LV	CELLSTATES	vCM1.1	control_PKP2	6	18
OSBPL6	1.17	0.00219	0.156	0.446	5.72	26	1.3e-05	2.66	LV	CELLSTATES	vCM1.1	control_PKP2	6	18
LAMA3	1.16	0.0154	0.0543	0.186	4.37	16.2	0.0003	1.81	LV	CELLSTATES	vCM1.1	control_PKP2	6	18
LMOD1	1.16	0.0372	0.0343	0.0937	3.65	12.2	0.00136	1.43	LV	CELLSTATES	vCM1.1	control_PKP2	6	18
ABAT	1.15	0.00305	0.0799	0.202	4.8	24.1	2.26e-05	2.52	LV	CELLSTATES	vCM1.1	control_PKP2	6	18
ALDH6A1	1.14	0.0125	0.0382	0.0988	3.76	17.2	0.000214	1.9	LV	CELLSTATES	vCM1.1	control_PKP2	6	18
CBFB	1.14	0.00229	0.167	0.437	5.77	25.8	1.37e-05	2.64	LV	CELLSTATES	vCM1.1	control_PKP2	6	18
ECE1	1.14	0.0164	0.0866	0.211	4.9	15.9	0.00034	1.79	LV	CELLSTATES	vCM1.1	control_PKP2	6	18
FBXO42	1.14	7.25e-05	0.552	1.55	7.5	47.6	6.02e-08	4.14	LV	CELLSTATES	vCM1.1	control_PKP2	6	18
PROS1	1.14	0.0294	0.13	0.433	5.4	13.4	0.000844	1.53	LV	CELLSTATES	vCM1.1	control_PKP2	6	18
RRAS2	1.14	0.00411	0.266	0.823	6.49	22.7	3.46e-05	2.39	LV	CELLSTATES	vCM1.1	control_PKP2	6	18
PTPN14	1.13	0.00168	0.519	1.46	7.41	27.3	8.89e-06	2.77	LV	CELLSTATES	vCM1.1	control_PKP2	6	18
NFKBIA	1.12	0.0132	0.101	0.277	5.14	16.9	0.000237	1.88	LV	CELLSTATES	vCM1.1	control_PKP2	6	18
AL591178.1	1.11	0.0388	0.0577	0.128	4.3	12	0.00147	1.41	LV	CELLSTATES	vCM1.1	control_PKP2	6	18
YBX3	1.11	0.0205	0.246	0.682	6.3	15	0.00046	1.69	LV	CELLSTATES	vCM1.1	control_PKP2	6	18
MYLK-AS1	1.1	0.0251	0.0354	0.0797	3.71	14.1	0.000653	1.6	LV	CELLSTATES	vCM1.1	control_PKP2	6	18
RORA-AS1	1.09	0.000619	0.163	0.389	5.66	32.9	1.9e-06	3.21	LV	CELLSTATES	vCM1.1	control_PKP2	6	18
RMDN2	1.08	0.00662	0.0783	0.191	4.7	20	8.11e-05	2.18	LV	CELLSTATES	vCM1.1	control_PKP2	6	18
INTS6-AS1	1.07	0.048	0.0534	0.153	4.15	11.1	0.00209	1.32	LV	CELLSTATES	vCM1.1	control_PKP2	6	18
IP6K3	1.07	0.0195	0.197	0.487	5.96	15.2	0.000427	1.71	LV	CELLSTATES	vCM1.1	control_PKP2	6	18
EPB41L4B	1.06	0.0249	0.168	0.429	5.81	14.1	0.000643	1.6	LV	CELLSTATES	vCM1.1	control_PKP2	6	18
MB21D2	1.06	0.0115	0.0977	0.261	5.01	17.5	0.000188	1.94	LV	CELLSTATES	vCM1.1	control_PKP2	6	18
NFE2L1	1.06	0.000834	0.157	0.386	5.65	31.4	2.85e-06	3.08	LV	CELLSTATES	vCM1.1	control_PKP2	6	18
CRB1	1.05	0.0274	0.0496	0.133	4.09	13.8	0.000738	1.56	LV	CELLSTATES	vCM1.1	control_PKP2	6	18
TCAP	1.05	0.00606	2.05	5.98	9.42	20.6	6.71e-05	2.22	LV	CELLSTATES	vCM1.1	control_PKP2	6	18
CPEB4	1.04	0.0139	2.37	6.7	9.59	16.7	0.000256	1.86	LV	CELLSTATES	vCM1.1	control_PKP2	6	18
GEN1	1.04	0.0285	0.0804	0.204	4.72	13.6	0.000793	1.54	LV	CELLSTATES	vCM1.1	control_PKP2	6	18
ULK1	1.04	0.00488	0.131	0.303	5.37	21.7	4.7e-05	2.31	LV	CELLSTATES	vCM1.1	control_PKP2	6	18
C9orf84	1.03	0.0223	0.149	0.338	5.54	14.6	0.00053	1.65	LV	CELLSTATES	vCM1.1	control_PKP2	6	18
SYN3	1.03	0.0206	0.149	0.337	5.57	15	0.000466	1.69	LV	CELLSTATES	vCM1.1	control_PKP2	6	18
DIAPH1	1.02	0.00915	0.322	0.87	6.67	18.5	0.000134	2.04	LV	CELLSTATES	vCM1.1	control_PKP2	6	18
P4HA1	1.02	0.00876	0.927	2.31	8.23	18.7	0.000127	2.06	LV	CELLSTATES	vCM1.1	control_PKP2	6	18
RASAL2	1.02	0.00104	1.87	4.88	9.23	30.1	4.07e-06	2.98	LV	CELLSTATES	vCM1.1	control_PKP2	6	18
AKTIP	1.01	0.0155	0.0915	0.222	4.89	16.2	0.000305	1.81	LV	CELLSTATES	vCM1.1	control_PKP2	6	18
CNTRL	1.01	0.012	0.0517	0.116	4.11	17.4	0.000201	1.92	LV	CELLSTATES	vCM1.1	control_PKP2	6	18
EPN1	1.01	0.0179	0.0756	0.168	4.63	15.5	0.000383	1.75	LV	CELLSTATES	vCM1.1	control_PKP2	6	18
ITGA11	1.01	0.0341	0.0815	0.187	4.79	12.7	0.00112	1.47	LV	CELLSTATES	vCM1.1	control_PKP2	6	18
AC027117.2	1	0.00298	0.169	0.419	5.69	24.2	2.16e-05	2.53	LV	CELLSTATES	vCM1.1	control_PKP2	6	18
SLC5A1	0.994	0.0376	0.549	1.28	7.46	12.1	0.00138	1.42	LV	CELLSTATES	vCM1.1	control_PKP2	6	18
ATP2C1	0.99	0.00249	0.62	1.47	7.54	25.2	1.62e-05	2.6	LV	CELLSTATES	vCM1.1	control_PKP2	6	18
HBP1	0.99	0.00916	0.121	0.297	5.21	18.5	0.000134	2.04	LV	CELLSTATES	vCM1.1	control_PKP2	6	18
VCL	0.989	0.0153	1.9	4.8	9.18	16.3	0.000296	1.81	LV	CELLSTATES	vCM1.1	control_PKP2	6	18
RPGR	0.988	0.0365	0.039	0.0902	3.67	12.3	0.00132	1.44	LV	CELLSTATES	vCM1.1	control_PKP2	6	18
XPO1	0.981	0.00168	0.291	0.739	6.52	27.4	8.61e-06	2.77	LV	CELLSTATES	vCM1.1	control_PKP2	6	18
PDLIM1	0.98	0.00132	0.289	0.727	6.47	29	5.39e-06	2.88	LV	CELLSTATES	vCM1.1	control_PKP2	6	18
ZNF208	0.977	0.0162	0.492	1.12	7.24	15.9	0.000333	1.79	LV	CELLSTATES	vCM1.1	control_PKP2	6	18
EIF4E3	0.975	0.0461	0.0597	0.131	4.25	11.3	0.00193	1.34	LV	CELLSTATES	vCM1.1	control_PKP2	6	18
OSBPL11	0.975	0.0122	0.133	0.328	5.39	17.3	0.000207	1.91	LV	CELLSTATES	vCM1.1	control_PKP2	6	18
KLF9	0.96	0.0348	0.112	0.267	5.08	12.5	0.0012	1.46	LV	CELLSTATES	vCM1.1	control_PKP2	6	18
TRUB1	0.958	0.0289	0.102	0.248	5	13.5	0.000813	1.54	LV	CELLSTATES	vCM1.1	control_PKP2	6	18
SHQ1	0.957	0.00534	0.0828	0.19	4.77	21.2	5.62e-05	2.27	LV	CELLSTATES	vCM1.1	control_PKP2	6	18
CFAP70	0.955	0.029	0.122	0.299	5.23	13.5	0.000819	1.54	LV	CELLSTATES	vCM1.1	control_PKP2	6	18
ALS2CR12	0.952	0.0132	0.112	0.247	5.14	16.9	0.000237	1.88	LV	CELLSTATES	vCM1.1	control_PKP2	6	18
GLDN	0.948	0.00869	0.133	0.278	5.42	18.9	0.00012	2.06	LV	CELLSTATES	vCM1.1	control_PKP2	6	18
CHD1L	0.941	0.0242	0.0668	0.147	4.46	14.3	0.000613	1.62	LV	CELLSTATES	vCM1.1	control_PKP2	6	18
UACA	0.941	0.00448	0.274	0.656	6.37	22.3	3.94e-05	2.35	LV	CELLSTATES	vCM1.1	control_PKP2	6	18
GALNT2	0.938	0.0086	0.189	0.399	5.82	18.9	0.000118	2.07	LV	CELLSTATES	vCM1.1	control_PKP2	6	18
LDLRAD4	0.936	0.00249	0.96	2.39	8.21	25.2	1.63e-05	2.6	LV	CELLSTATES	vCM1.1	control_PKP2	6	18
AL355315.1	0.935	0.0324	0.0473	0.106	4.02	12.9	0.00101	1.49	LV	CELLSTATES	vCM1.1	control_PKP2	6	18
TMEM232	0.934	0.0471	0.0783	0.176	4.61	11.2	0.00203	1.33	LV	CELLSTATES	vCM1.1	control_PKP2	6	18
EXOC6	0.932	0.000581	0.389	0.915	6.92	33.4	1.66e-06	3.24	LV	CELLSTATES	vCM1.1	control_PKP2	6	18
SLC1A3	0.932	0.00874	1.3	3.23	8.65	18.8	0.000124	2.06	LV	CELLSTATES	vCM1.1	control_PKP2	6	18
CRK	0.928	0.00533	0.281	0.616	6.37	21.2	5.54e-05	2.27	LV	CELLSTATES	vCM1.1	control_PKP2	6	18
SAMHD1	0.922	0.0359	0.0741	0.162	4.63	12.4	0.00125	1.45	LV	CELLSTATES	vCM1.1	control_PKP2	6	18
LINC00513	0.919	0.00937	0.73	1.54	7.74	18.4	0.000142	2.03	LV	CELLSTATES	vCM1.1	control_PKP2	6	18
SORT1	0.916	0.0178	0.455	0.985	7.06	15.6	0.00038	1.75	LV	CELLSTATES	vCM1.1	control_PKP2	6	18
PSMD8	0.909	0.00901	0.234	0.49	6.13	18.6	0.000131	2.05	LV	CELLSTATES	vCM1.1	control_PKP2	6	18
SMC6	0.904	0.00448	0.28	0.639	6.38	22.1	4.2e-05	2.35	LV	CELLSTATES	vCM1.1	control_PKP2	6	18
RAB11FIP2	0.902	0.0443	0.108	0.222	4.98	11.4	0.00182	1.35	LV	CELLSTATES	vCM1.1	control_PKP2	6	18
SH3GL1	0.9	0.0333	0.0764	0.176	4.66	12.8	0.00106	1.48	LV	CELLSTATES	vCM1.1	control_PKP2	6	18
CDKL5	0.899	0.00158	0.258	0.618	6.31	27.7	7.89e-06	2.8	LV	CELLSTATES	vCM1.1	control_PKP2	6	18
BTBD8	0.896	0.0219	0.0593	0.131	4.21	14.7	0.000516	1.66	LV	CELLSTATES	vCM1.1	control_PKP2	6	18
MAP3K3	0.896	0.00375	0.328	0.738	6.63	23.2	2.97e-05	2.43	LV	CELLSTATES	vCM1.1	control_PKP2	6	18
SRSF6	0.89	0.00798	0.145	0.366	5.57	19.2	0.000106	2.1	LV	CELLSTATES	vCM1.1	control_PKP2	6	18
TMEM140	0.884	0.0493	0.0627	0.123	4.24	11	0.00219	1.31	LV	CELLSTATES	vCM1.1	control_PKP2	6	18
PCSK5	0.882	0.0369	0.0842	0.171	4.78	12.2	0.00135	1.43	LV	CELLSTATES	vCM1.1	control_PKP2	6	18
AC015813.2	0.881	0.0348	0.0844	0.195	4.68	12.5	0.00119	1.46	LV	CELLSTATES	vCM1.1	control_PKP2	6	18
CCDC93	0.873	0.00545	0.409	0.898	6.93	21.1	5.83e-05	2.26	LV	CELLSTATES	vCM1.1	control_PKP2	6	18
PGAP2	0.87	0.0394	0.101	0.251	5.01	11.9	0.00151	1.4	LV	CELLSTATES	vCM1.1	control_PKP2	6	18
GBF1	0.866	0.0032	1.04	2.51	8.32	23.8	2.46e-05	2.5	LV	CELLSTATES	vCM1.1	control_PKP2	6	18
ANTXR2	0.863	0.0433	0.119	0.275	5.22	11.5	0.00176	1.36	LV	CELLSTATES	vCM1.1	control_PKP2	6	18
IGF2R	0.862	0.0224	0.411	1	6.88	14.6	0.000545	1.65	LV	CELLSTATES	vCM1.1	control_PKP2	6	18
STARD13	0.861	0.0247	1.3	2.9	8.61	14.2	0.000633	1.61	LV	CELLSTATES	vCM1.1	control_PKP2	6	18
TBC1D8	0.856	0.00234	0.843	1.79	7.95	25.6	1.43e-05	2.63	LV	CELLSTATES	vCM1.1	control_PKP2	6	18
AC063944.1	0.853	0.0382	0.0655	0.178	4.36	12.1	0.00142	1.42	LV	CELLSTATES	vCM1.1	control_PKP2	6	18
PARVA	0.853	0.00545	0.514	1.18	7.3	21	5.86e-05	2.26	LV	CELLSTATES	vCM1.1	control_PKP2	6	18
YWHAG	0.853	0.00874	0.176	0.385	5.76	18.8	0.000124	2.06	LV	CELLSTATES	vCM1.1	control_PKP2	6	18
UBR4	0.851	0.00448	0.339	0.686	6.65	22.1	4.18e-05	2.35	LV	CELLSTATES	vCM1.1	control_PKP2	6	18
LINC00886	0.85	0.0158	0.159	0.356	5.54	16.1	0.000316	1.8	LV	CELLSTATES	vCM1.1	control_PKP2	6	18
PRKCE	0.85	0.00684	0.852	1.79	7.98	19.8	8.72e-05	2.17	LV	CELLSTATES	vCM1.1	control_PKP2	6	18
INSR	0.848	0.00533	1.74	3.88	9.01	21.2	5.5e-05	2.27	LV	CELLSTATES	vCM1.1	control_PKP2	6	18
LINC01505	0.847	0.00949	1.02	2.11	8.26	18.3	0.000147	2.02	LV	CELLSTATES	vCM1.1	control_PKP2	6	18
COX10	0.843	0.0238	0.331	0.729	6.59	14.3	0.000595	1.62	LV	CELLSTATES	vCM1.1	control_PKP2	6	18
JARID2	0.843	0.0159	0.533	1.2	7.29	16	0.00032	1.8	LV	CELLSTATES	vCM1.1	control_PKP2	6	18
PPM1B	0.843	0.00249	0.276	0.627	6.38	25.3	1.59e-05	2.6	LV	CELLSTATES	vCM1.1	control_PKP2	6	18
EGLN1	0.84	0.0279	0.485	1.12	7.18	13.7	0.000769	1.55	LV	CELLSTATES	vCM1.1	control_PKP2	6	18
DYNC1LI1	0.839	0.0118	0.17	0.376	5.69	17.4	0.000196	1.93	LV	CELLSTATES	vCM1.1	control_PKP2	6	18
ZRANB1	0.839	0.00673	0.147	0.324	5.49	20	8.3e-05	2.17	LV	CELLSTATES	vCM1.1	control_PKP2	6	18
NEU3	0.838	0.0313	0.0816	0.203	4.66	13.1	0.000939	1.5	LV	CELLSTATES	vCM1.1	control_PKP2	6	18
CREBRF	0.837	0.00962	0.167	0.366	5.65	18.2	0.000149	2.02	LV	CELLSTATES	vCM1.1	control_PKP2	6	18
KRBA1	0.832	0.0406	0.0859	0.191	4.73	11.8	0.00159	1.39	LV	CELLSTATES	vCM1.1	control_PKP2	6	18
USP31	0.83	0.024	0.406	0.876	6.9	14.3	0.000605	1.62	LV	CELLSTATES	vCM1.1	control_PKP2	6	18
ZNF678	0.827	0.0342	0.0726	0.158	4.47	12.6	0.00114	1.47	LV	CELLSTATES	vCM1.1	control_PKP2	6	18
BRCA1	0.82	0.00606	0.125	0.268	5.25	20.6	6.72e-05	2.22	LV	CELLSTATES	vCM1.1	control_PKP2	6	18
ATG4C	0.812	0.0418	0.0872	0.174	4.78	11.7	0.00165	1.38	LV	CELLSTATES	vCM1.1	control_PKP2	6	18
AC124319.2	0.808	0.0212	0.113	0.241	5.06	14.9	0.000481	1.67	LV	CELLSTATES	vCM1.1	control_PKP2	6	18
ZDHHC14	0.807	0.0248	0.33	0.831	6.68	14.2	0.000638	1.61	LV	CELLSTATES	vCM1.1	control_PKP2	6	18
CNST	0.806	0.0213	0.28	0.612	6.39	14.9	0.000486	1.67	LV	CELLSTATES	vCM1.1	control_PKP2	6	18
ENAH	0.806	0.0114	0.754	1.89	7.88	17.6	0.000186	1.94	LV	CELLSTATES	vCM1.1	control_PKP2	6	18
ZNF280D	0.805	0.00137	0.229	0.511	6.11	28.7	5.97e-06	2.86	LV	CELLSTATES	vCM1.1	control_PKP2	6	18
KLHL3	0.804	0.0189	0.341	0.676	6.71	15.3	0.000411	1.72	LV	CELLSTATES	vCM1.1	control_PKP2	6	18
AC078955.1	0.802	0.0461	0.0721	0.142	4.48	11.3	0.00195	1.34	LV	CELLSTATES	vCM1.1	control_PKP2	6	18
CHD2	0.802	0.0339	0.374	0.704	6.72	12.7	0.0011	1.47	LV	CELLSTATES	vCM1.1	control_PKP2	6	18
PITPNB	0.801	0.00649	0.444	0.955	7.12	20.1	7.91e-05	2.19	LV	CELLSTATES	vCM1.1	control_PKP2	6	18
EFCAB6	0.798	0.0293	0.105	0.226	4.97	13.4	0.00084	1.53	LV	CELLSTATES	vCM1.1	control_PKP2	6	18
PDE3B	0.783	0.0258	0.424	0.964	7.04	14	0.000679	1.59	LV	CELLSTATES	vCM1.1	control_PKP2	6	18
TSC22D1	0.783	0.0249	0.555	1.27	7.37	14.1	0.000644	1.6	LV	CELLSTATES	vCM1.1	control_PKP2	6	18
HACL1	0.782	0.0456	0.102	0.21	4.96	11.3	0.00191	1.34	LV	CELLSTATES	vCM1.1	control_PKP2	6	18
LIN7A	0.782	0.0132	0.21	0.475	5.99	16.9	0.000236	1.88	LV	CELLSTATES	vCM1.1	control_PKP2	6	18
PIGC	0.777	0.0291	0.112	0.223	5.06	13.5	0.000826	1.54	LV	CELLSTATES	vCM1.1	control_PKP2	6	18
INTS2	0.776	0.0337	0.111	0.226	5.08	12.7	0.00109	1.47	LV	CELLSTATES	vCM1.1	control_PKP2	6	18
LTBP1	0.775	0.0385	1.87	4.11	9.11	12	0.00144	1.41	LV	CELLSTATES	vCM1.1	control_PKP2	6	18
PIAS1	0.766	0.00488	0.879	1.88	8.02	21.7	4.77e-05	2.31	LV	CELLSTATES	vCM1.1	control_PKP2	6	18
RYBP	0.763	0.0442	0.103	0.249	4.96	11.5	0.00181	1.35	LV	CELLSTATES	vCM1.1	control_PKP2	6	18
OSBPL9	0.762	0.0146	0.864	1.78	7.95	16.4	0.000276	1.84	LV	CELLSTATES	vCM1.1	control_PKP2	6	18
NSL1	0.761	0.026	0.141	0.284	5.38	13.9	0.000688	1.58	LV	CELLSTATES	vCM1.1	control_PKP2	6	18
CEP350	0.759	0.00448	0.62	1.22	7.47	22.1	4.16e-05	2.35	LV	CELLSTATES	vCM1.1	control_PKP2	6	18
PTPN1	0.758	0.0365	0.287	0.61	6.38	12.3	0.00132	1.44	LV	CELLSTATES	vCM1.1	control_PKP2	6	18
TMEM245	0.758	0.0028	0.542	1.12	7.32	24.7	1.88e-05	2.55	LV	CELLSTATES	vCM1.1	control_PKP2	6	18
AC005261.1	0.756	0.0156	0.0879	0.204	4.75	16.1	0.000309	1.81	LV	CELLSTATES	vCM1.1	control_PKP2	6	18
SLC46A3	0.752	0.0348	0.133	0.293	5.3	12.5	0.0012	1.46	LV	CELLSTATES	vCM1.1	control_PKP2	6	18
FAXDC2	0.749	0.0213	0.231	0.457	6.11	14.9	0.000491	1.67	LV	CELLSTATES	vCM1.1	control_PKP2	6	18
SRGAP3	0.748	0.0363	0.462	0.885	7.01	12.3	0.00129	1.44	LV	CELLSTATES	vCM1.1	control_PKP2	6	18
ZYG11B	0.744	0.0331	0.315	0.628	6.47	12.9	0.00104	1.48	LV	CELLSTATES	vCM1.1	control_PKP2	6	18
ANGEL2	0.741	0.0205	0.108	0.22	5.03	15	0.000458	1.69	LV	CELLSTATES	vCM1.1	control_PKP2	6	18
MAP2K5	0.74	0.00921	0.558	1.14	7.33	18.5	0.000137	2.04	LV	CELLSTATES	vCM1.1	control_PKP2	6	18
TNRC6C	0.733	0.0288	0.764	1.51	7.79	13.5	0.000807	1.54	LV	CELLSTATES	vCM1.1	control_PKP2	6	18
TSEN2	0.73	0.0235	0.159	0.346	5.61	14.4	0.000584	1.63	LV	CELLSTATES	vCM1.1	control_PKP2	6	18
CYLD	0.729	0.0463	0.0988	0.208	4.84	11.2	0.00198	1.33	LV	CELLSTATES	vCM1.1	control_PKP2	6	18
FAM227B	0.728	0.0219	0.442	0.815	6.95	14.7	0.000515	1.66	LV	CELLSTATES	vCM1.1	control_PKP2	6	18
SOS1	0.726	0.0117	0.759	1.66	7.82	17.5	0.000192	1.93	LV	CELLSTATES	vCM1.1	control_PKP2	6	18
MYOM3	0.722	0.0247	1.72	3.22	8.97	14.2	0.000632	1.61	LV	CELLSTATES	vCM1.1	control_PKP2	6	18
CAT	0.721	0.0404	0.374	0.757	6.74	11.8	0.00157	1.39	LV	CELLSTATES	vCM1.1	control_PKP2	6	18
MKL2	0.721	0.00876	0.544	1.04	7.3	18.7	0.000127	2.06	LV	CELLSTATES	vCM1.1	control_PKP2	6	18
PPARA	0.72	0.0119	0.661	1.25	7.6	17.4	0.000199	1.92	LV	CELLSTATES	vCM1.1	control_PKP2	6	18
FAM213A	0.716	0.0445	0.0903	0.158	4.8	11.4	0.00184	1.35	LV	CELLSTATES	vCM1.1	control_PKP2	6	18
RSRP1	0.716	0.0112	0.691	1.45	7.64	17.7	0.000181	1.95	LV	CELLSTATES	vCM1.1	control_PKP2	6	18
ARMH3	0.71	0.00876	0.883	1.88	8	18.7	0.000126	2.06	LV	CELLSTATES	vCM1.1	control_PKP2	6	18
TTC28	0.71	0.00488	0.953	1.98	8.13	21.6	4.84e-05	2.31	LV	CELLSTATES	vCM1.1	control_PKP2	6	18
LPIN1	0.708	0.0422	0.248	0.56	6.24	11.6	0.00169	1.37	LV	CELLSTATES	vCM1.1	control_PKP2	6	18
MFAP3	0.707	0.0299	0.138	0.285	5.32	13.3	0.000878	1.52	LV	CELLSTATES	vCM1.1	control_PKP2	6	18
RNF115	0.706	0.00941	0.982	2.16	8.17	18.3	0.000144	2.03	LV	CELLSTATES	vCM1.1	control_PKP2	6	18
NHLRC3	0.704	0.0355	0.131	0.268	5.27	12.4	0.00123	1.45	LV	CELLSTATES	vCM1.1	control_PKP2	6	18
SPPL2A	0.704	0.0342	0.685	1.35	7.62	12.6	0.00113	1.47	LV	CELLSTATES	vCM1.1	control_PKP2	6	18
SLC22A23	0.699	0.0359	0.116	0.235	5.12	12.4	0.00126	1.45	LV	CELLSTATES	vCM1.1	control_PKP2	6	18
NSRP1	0.698	0.0268	0.419	0.848	6.89	13.9	0.000712	1.57	LV	CELLSTATES	vCM1.1	control_PKP2	6	18
GPHN	0.697	0.022	1.72	3.45	8.95	14.7	0.00052	1.66	LV	CELLSTATES	vCM1.1	control_PKP2	6	18
SACS	0.696	0.0382	0.138	0.32	5.39	12.1	0.00142	1.42	LV	CELLSTATES	vCM1.1	control_PKP2	6	18
TXLNB	0.694	0.0139	0.601	1.18	7.43	16.7	0.000252	1.86	LV	CELLSTATES	vCM1.1	control_PKP2	6	18
ZSCAN5A	0.692	0.0144	0.226	0.453	6.05	16.5	0.00027	1.84	LV	CELLSTATES	vCM1.1	control_PKP2	6	18
PALM2-AKAP2	0.688	0.0419	0.483	0.887	7.16	11.7	0.00166	1.38	LV	CELLSTATES	vCM1.1	control_PKP2	6	18
AC116366.3	0.678	0.0126	0.493	0.92	7.11	17.1	0.000219	1.9	LV	CELLSTATES	vCM1.1	control_PKP2	6	18
SVIL	0.678	0.0445	4.7	9.87	10.4	11.4	0.00185	1.35	LV	CELLSTATES	vCM1.1	control_PKP2	6	18
LYST	0.673	0.0298	0.198	0.404	5.88	13.4	0.000858	1.53	LV	CELLSTATES	vCM1.1	control_PKP2	6	18
ZNF518A	0.669	0.00684	0.241	0.486	6.13	19.8	8.7e-05	2.17	LV	CELLSTATES	vCM1.1	control_PKP2	6	18
ICE2	0.668	0.0387	0.273	0.581	6.3	12	0.00145	1.41	LV	CELLSTATES	vCM1.1	control_PKP2	6	18
MKLN1	0.668	0.0158	1.06	2.2	8.28	16.1	0.000317	1.8	LV	CELLSTATES	vCM1.1	control_PKP2	6	18
UBE3A	0.663	0.0298	0.581	1.14	7.37	13.3	0.000868	1.53	LV	CELLSTATES	vCM1.1	control_PKP2	6	18
CYTH1	0.656	0.0388	0.23	0.44	6.05	12	0.00147	1.41	LV	CELLSTATES	vCM1.1	control_PKP2	6	18
ROCK2	0.648	0.0378	0.302	0.602	6.47	12.1	0.00139	1.42	LV	CELLSTATES	vCM1.1	control_PKP2	6	18
NUP214	0.647	0.0404	0.178	0.332	5.68	11.8	0.00158	1.39	LV	CELLSTATES	vCM1.1	control_PKP2	6	18
SCGB2B2	0.647	0.0389	0.279	0.552	6.39	12	0.00148	1.41	LV	CELLSTATES	vCM1.1	control_PKP2	6	18
KIAA0556	0.646	0.0157	0.174	0.34	5.66	16.1	0.000313	1.8	LV	CELLSTATES	vCM1.1	control_PKP2	6	18
MED13L	0.64	0.0087	1.03	2.02	8.21	18.8	0.000121	2.06	LV	CELLSTATES	vCM1.1	control_PKP2	6	18
KIF1B	0.627	0.0328	1.09	1.99	8.25	12.9	0.00103	1.48	LV	CELLSTATES	vCM1.1	control_PKP2	6	18
VPS35L	0.627	0.0161	0.19	0.378	5.82	16	0.00033	1.79	LV	CELLSTATES	vCM1.1	control_PKP2	6	18
RERE	0.625	0.0348	2.08	3.92	9.19	12.5	0.0012	1.46	LV	CELLSTATES	vCM1.1	control_PKP2	6	18
MTUS1	0.618	0.017	1.01	2.06	8.17	15.7	0.000357	1.77	LV	CELLSTATES	vCM1.1	control_PKP2	6	18
HERC1	0.615	0.0244	0.881	1.6	7.94	14.2	0.00062	1.61	LV	CELLSTATES	vCM1.1	control_PKP2	6	18
PIK3CA	0.613	0.0324	0.136	0.281	5.37	12.9	0.00101	1.49	LV	CELLSTATES	vCM1.1	control_PKP2	6	18
SUCO	0.612	0.0497	0.147	0.268	5.37	10.9	0.00223	1.3	LV	CELLSTATES	vCM1.1	control_PKP2	6	18
ANKFY1	0.611	0.0292	0.364	0.665	6.7	13.4	0.000835	1.53	LV	CELLSTATES	vCM1.1	control_PKP2	6	18
USP40	0.611	0.0225	0.279	0.553	6.33	14.6	0.000548	1.65	LV	CELLSTATES	vCM1.1	control_PKP2	6	18
UBE4B	0.604	0.015	0.763	1.41	7.79	16.3	0.000287	1.83	LV	CELLSTATES	vCM1.1	control_PKP2	6	18
TTC27	0.601	0.029	0.262	0.517	6.24	13.5	0.000824	1.54	LV	CELLSTATES	vCM1.1	control_PKP2	6	18
ARHGEF11	0.599	0.0254	0.367	0.73	6.73	14	0.000664	1.6	LV	CELLSTATES	vCM1.1	control_PKP2	6	18
CHKA	0.596	0.0483	0.36	0.666	6.66	11.1	0.00211	1.32	LV	CELLSTATES	vCM1.1	control_PKP2	6	18
ELP1	0.595	0.038	0.0969	0.192	4.88	12.1	0.00141	1.42	LV	CELLSTATES	vCM1.1	control_PKP2	6	18
PEAK1	0.594	0.0379	1.22	2.39	8.46	12.1	0.0014	1.42	LV	CELLSTATES	vCM1.1	control_PKP2	6	18
RNF146	0.594	0.0497	0.158	0.301	5.5	10.9	0.00222	1.3	LV	CELLSTATES	vCM1.1	control_PKP2	6	18
STRBP	0.592	0.0461	0.63	1.19	7.5	11.3	0.00195	1.34	LV	CELLSTATES	vCM1.1	control_PKP2	6	18
SYNE2	0.592	0.0244	0.474	0.902	7.08	14.2	0.000618	1.61	LV	CELLSTATES	vCM1.1	control_PKP2	6	18
CTTN	0.591	0.0462	0.482	0.955	7.13	11.3	0.00196	1.34	LV	CELLSTATES	vCM1.1	control_PKP2	6	18
ACSS3	0.59	0.0497	0.943	1.8	8.05	10.9	0.00224	1.3	LV	CELLSTATES	vCM1.1	control_PKP2	6	18
MYO9A	0.588	0.0274	0.771	1.44	7.77	13.8	0.000735	1.56	LV	CELLSTATES	vCM1.1	control_PKP2	6	18
ZNF345	0.588	0.0415	0.122	0.22	5.12	11.7	0.00163	1.38	LV	CELLSTATES	vCM1.1	control_PKP2	6	18
PPFIA1	0.582	0.0388	0.334	0.661	6.61	12	0.00147	1.41	LV	CELLSTATES	vCM1.1	control_PKP2	6	18
HDAC4	0.58	0.0342	0.669	1.18	7.53	12.6	0.00113	1.47	LV	CELLSTATES	vCM1.1	control_PKP2	6	18
UBE4A	0.576	0.0287	0.187	0.367	5.76	13.5	0.000801	1.54	LV	CELLSTATES	vCM1.1	control_PKP2	6	18
MED13	0.567	0.0276	0.69	1.2	7.59	13.7	0.000753	1.56	LV	CELLSTATES	vCM1.1	control_PKP2	6	18
OTUD7B	0.566	0.0394	0.316	0.564	6.48	11.9	0.00152	1.4	LV	CELLSTATES	vCM1.1	control_PKP2	6	18
FBXW4	0.564	0.0317	0.343	0.643	6.59	13.1	0.000963	1.5	LV	CELLSTATES	vCM1.1	control_PKP2	6	18
WDR26	0.56	0.0466	0.285	0.525	6.36	11.2	0.00199	1.33	LV	CELLSTATES	vCM1.1	control_PKP2	6	18
CREBBP	0.559	0.0387	0.418	0.737	6.88	12	0.00145	1.41	LV	CELLSTATES	vCM1.1	control_PKP2	6	18
YWHAE	0.558	0.0342	0.443	0.863	7	12.6	0.00114	1.47	LV	CELLSTATES	vCM1.1	control_PKP2	6	18
GPATCH8	0.549	0.0205	1.18	2.09	8.35	15.1	0.000455	1.69	LV	CELLSTATES	vCM1.1	control_PKP2	6	18
CDC42BPA	0.546	0.0312	1.15	2.17	8.34	13.1	0.000932	1.51	LV	CELLSTATES	vCM1.1	control_PKP2	6	18
TCAIM	0.544	0.0394	0.248	0.454	6.12	11.9	0.00152	1.4	LV	CELLSTATES	vCM1.1	control_PKP2	6	18
PUM1	0.536	0.0272	0.526	0.938	7.22	13.8	0.000724	1.57	LV	CELLSTATES	vCM1.1	control_PKP2	6	18
CLPX	0.527	0.043	0.153	0.276	5.46	11.6	0.00173	1.37	LV	CELLSTATES	vCM1.1	control_PKP2	6	18
PLD1	0.512	0.0478	1	1.86	8.17	11.1	0.00207	1.32	LV	CELLSTATES	vCM1.1	control_PKP2	6	18
ARL8B	0.501	0.0423	0.171	0.328	5.61	11.6	0.0017	1.37	LV	CELLSTATES	vCM1.1	control_PKP2	6	18

## Sheet: PVneg_control
Gene	logFC	FDR	mean_exp_control	mean_exp_genotype	logCPM	F	PValue	FDR_plot	Region	annotation_level	cell_state	comparison	Observations_genotype	Observations_reference
AC009971.1	6.36	3.38e-09	0.000121	0.013	1.41	141	2.39e-13	8.47	LV	CELLSTATES	vCM1.1	control_PVneg	7	18
NPPA-AS1	4.53	3.48e-05	0.00071	0.0152	1.51	55.2	9.84e-09	4.46	LV	CELLSTATES	vCM1.1	control_PVneg	7	18
NPPB	3.74	0.00599	0.319	4.09	8.16	22.8	3.05e-05	2.22	LV	CELLSTATES	vCM1.1	control_PVneg	7	18
MAP2	3.63	8.3e-06	0.0187	0.168	4.06	66.6	1.17e-09	5.08	LV	CELLSTATES	vCM1.1	control_PVneg	7	18
SPINK1	3.61	0.000366	0.00198	0.0164	1.73	39.1	3.37e-07	3.44	LV	CELLSTATES	vCM1.1	control_PVneg	7	18
AC090735.1	3.58	0.00599	0.00621	0.096	2.93	22.8	3.05e-05	2.22	LV	CELLSTATES	vCM1.1	control_PVneg	7	18
NPPA	3.5	0.00172	0.0354	0.454	5.25	30.4	3.22e-06	2.77	LV	CELLSTATES	vCM1.1	control_PVneg	7	18
AL110292.1	3.28	0.0085	0.0162	0.436	4.01	21.1	5.39e-05	2.07	LV	CELLSTATES	vCM1.1	control_PVneg	7	18
SLC6A6	3.13	9.18e-05	0.0873	0.737	5.78	48.2	4.24e-08	4.04	LV	CELLSTATES	vCM1.1	control_PVneg	7	18
AL133417.1	3.09	0.00365	0.00263	0.0514	1.92	25.9	1.19e-05	2.44	LV	CELLSTATES	vCM1.1	control_PVneg	7	18
SRCIN1	3.01	0.00247	0.0035	0.0287	2.02	28.5	5.59e-06	2.61	LV	CELLSTATES	vCM1.1	control_PVneg	7	18
PHF21B	2.94	0.0003	0.0115	0.0773	3.04	40.7	2.34e-07	3.52	LV	CELLSTATES	vCM1.1	control_PVneg	7	18
UNC80	2.94	0.000348	0.0077	0.053	2.68	39.7	2.95e-07	3.46	LV	CELLSTATES	vCM1.1	control_PVneg	7	18
IL31RA	2.93	0.00403	0.00354	0.0168	1.72	25.3	1.42e-05	2.39	LV	CELLSTATES	vCM1.1	control_PVneg	7	18
BTN3A2	2.87	0.0233	0.000795	0.0175	1.29	15.1	0.000422	1.63	LV	CELLSTATES	vCM1.1	control_PVneg	7	18
ACSM5	2.85	0.0419	0.00176	0.0595	1.68	12.5	0.00115	1.38	LV	CELLSTATES	vCM1.1	control_PVneg	7	18
EPSTI1	2.84	0.0271	0.0088	0.1	2.97	14.4	0.000548	1.57	LV	CELLSTATES	vCM1.1	control_PVneg	7	18
PHLDA1	2.75	0.000138	0.00972	0.0711	2.86	45.2	8.19e-08	3.86	LV	CELLSTATES	vCM1.1	control_PVneg	7	18
C5orf46	2.62	0.00127	0.0372	0.165	4.26	32.2	1.97e-06	2.9	LV	CELLSTATES	vCM1.1	control_PVneg	7	18
PLCE1-AS2	2.62	0.014	0.00406	0.0234	1.87	18.4	0.000131	1.86	LV	CELLSTATES	vCM1.1	control_PVneg	7	18
AL389885.1	2.51	0.00599	0.00518	0.0379	2.16	22.8	3.04e-05	2.22	LV	CELLSTATES	vCM1.1	control_PVneg	7	18
AC022196.1	2.49	0.0351	0.000793	0.0138	1.1	13.6	0.000819	1.45	LV	CELLSTATES	vCM1.1	control_PVneg	7	18
P3H2	2.42	0.000519	0.0185	0.0905	3.38	36.9	5.87e-07	3.29	LV	CELLSTATES	vCM1.1	control_PVneg	7	18
IGSF10	2.37	0.0158	0.00513	0.0321	2.08	17.6	0.000173	1.8	LV	CELLSTATES	vCM1.1	control_PVneg	7	18
C2orf73	2.3	0.0379	0.00146	0.016	1.23	13	0.000963	1.42	LV	CELLSTATES	vCM1.1	control_PVneg	7	18
AL606807.1	2.29	0.0386	0.0101	0.0335	2.61	12.8	0.00101	1.41	LV	CELLSTATES	vCM1.1	control_PVneg	7	18
PLCE1	2.29	9.18e-05	0.214	1.42	6.62	47.9	4.55e-08	4.04	LV	CELLSTATES	vCM1.1	control_PVneg	7	18
C14orf132	2.27	0.0223	0.00752	0.0215	2.14	15.4	0.000385	1.65	LV	CELLSTATES	vCM1.1	control_PVneg	7	18
STAT4	2.27	0.00784	0.0275	0.335	4.15	21.4	4.85e-05	2.11	LV	CELLSTATES	vCM1.1	control_PVneg	7	18
NEURL1B	2.24	0.00268	0.0205	0.0966	3.44	28.1	6.26e-06	2.57	LV	CELLSTATES	vCM1.1	control_PVneg	7	18
SOCS1	2.23	0.021	0.00794	0.0356	2.46	15.8	0.000335	1.68	LV	CELLSTATES	vCM1.1	control_PVneg	7	18
MT-ND4L	2.19	0.00172	0.0211	0.0917	3.3	30.4	3.28e-06	2.77	LV	CELLSTATES	vCM1.1	control_PVneg	7	18
SPON1-AS1	2.05	0.00328	0.0151	0.0468	3	26.6	9.75e-06	2.48	LV	CELLSTATES	vCM1.1	control_PVneg	7	18
HSPA2	2.04	0.00753	0.00771	0.0218	2.18	21.9	4.16e-05	2.12	LV	CELLSTATES	vCM1.1	control_PVneg	7	18
AMPH	2	0.0087	0.0135	0.0842	2.82	20.9	5.66e-05	2.06	LV	CELLSTATES	vCM1.1	control_PVneg	7	18
MTRNR2L8	2	0.0171	0.00607	0.0171	2.11	17	0.000217	1.77	LV	CELLSTATES	vCM1.1	control_PVneg	7	18
MMP2-AS1	1.99	0.0271	0.0111	0.0266	2.62	14.5	0.00054	1.57	LV	CELLSTATES	vCM1.1	control_PVneg	7	18
AC009414.2	1.96	0.0419	0.0056	0.0184	2.03	12.5	0.00116	1.38	LV	CELLSTATES	vCM1.1	control_PVneg	7	18
LPCAT2	1.96	0.0258	0.0147	0.0409	2.96	14.7	0.00049	1.59	LV	CELLSTATES	vCM1.1	control_PVneg	7	18
AL391684.1	1.95	0.0223	0.00918	0.0398	2.57	15.4	0.000378	1.65	LV	CELLSTATES	vCM1.1	control_PVneg	7	18
GAS7	1.94	0.00552	0.23	1.04	6.61	23.5	2.44e-05	2.26	LV	CELLSTATES	vCM1.1	control_PVneg	7	18
C5AR1	1.91	0.00119	0.048	0.263	4.32	32.6	1.77e-06	2.92	LV	CELLSTATES	vCM1.1	control_PVneg	7	18
AL365434.1	1.9	0.0233	0.08	0.3	4.98	15.1	0.000421	1.63	LV	CELLSTATES	vCM1.1	control_PVneg	7	18
IGFBP2	1.89	0.000961	0.044	0.131	4.27	33.7	1.35e-06	3.02	LV	CELLSTATES	vCM1.1	control_PVneg	7	18
SPOCK1	1.89	0.00517	0.129	0.566	5.88	23.9	2.15e-05	2.29	LV	CELLSTATES	vCM1.1	control_PVneg	7	18
ARRDC4	1.88	0.0158	0.0267	0.0976	3.57	17.5	0.000178	1.8	LV	CELLSTATES	vCM1.1	control_PVneg	7	18
COLQ	1.88	0.00209	0.133	0.537	5.75	29.4	4.29e-06	2.68	LV	CELLSTATES	vCM1.1	control_PVneg	7	18
PRICKLE2	1.85	5.78e-05	0.0427	0.157	4.2	51.6	2.04e-08	4.24	LV	CELLSTATES	vCM1.1	control_PVneg	7	18
TMEM236	1.82	0.0263	0.0121	0.0304	2.58	14.6	0.000506	1.58	LV	CELLSTATES	vCM1.1	control_PVneg	7	18
AC093730.1	1.78	0.0477	0.0289	0.0897	3.59	11.9	0.00149	1.32	LV	CELLSTATES	vCM1.1	control_PVneg	7	18
LINC01569	1.77	0.0442	0.00432	0.0147	1.75	12.2	0.00129	1.35	LV	CELLSTATES	vCM1.1	control_PVneg	7	18
PALM2	1.77	0.0107	0.0213	0.0777	3.37	20.1	7.3e-05	1.97	LV	CELLSTATES	vCM1.1	control_PVneg	7	18
SLCO1C1	1.77	0.0351	0.0467	0.212	4.29	13.4	0.000817	1.45	LV	CELLSTATES	vCM1.1	control_PVneg	7	18
TTLL7	1.75	0.00295	0.0525	0.259	4.47	27.4	7.73e-06	2.53	LV	CELLSTATES	vCM1.1	control_PVneg	7	18
XPR1	1.75	0.000138	2.66	10.1	9.94	44.9	8.81e-08	3.86	LV	CELLSTATES	vCM1.1	control_PVneg	7	18
BCL2	1.74	0.000163	0.17	0.787	6.08	43.7	1.15e-07	3.79	LV	CELLSTATES	vCM1.1	control_PVneg	7	18
MT-ND3	1.74	0.000693	0.269	0.844	6.71	35.3	8.83e-07	3.16	LV	CELLSTATES	vCM1.1	control_PVneg	7	18
AL157714.2	1.73	0.0379	0.0315	0.186	3.85	13	0.000946	1.42	LV	CELLSTATES	vCM1.1	control_PVneg	7	18
CARMIL1	1.73	0.0265	0.255	0.882	6.52	14.6	0.000519	1.58	LV	CELLSTATES	vCM1.1	control_PVneg	7	18
FKBP5	1.73	0.0161	1	3.29	8.54	17.4	0.000189	1.79	LV	CELLSTATES	vCM1.1	control_PVneg	7	18
PTH1R	1.72	0.0422	0.00954	0.0243	2.55	12.4	0.00119	1.37	LV	CELLSTATES	vCM1.1	control_PVneg	7	18
SYTL2	1.7	0.0485	0.00855	0.0205	2.33	11.8	0.00153	1.31	LV	CELLSTATES	vCM1.1	control_PVneg	7	18
GLT8D2	1.67	0.0233	0.018	0.112	3.12	15.1	0.000421	1.63	LV	CELLSTATES	vCM1.1	control_PVneg	7	18
TGFB2	1.66	0.0118	0.025	0.111	3.33	19.5	9.18e-05	1.93	LV	CELLSTATES	vCM1.1	control_PVneg	7	18
NCKIPSD	1.65	0.00599	0.0181	0.0562	3.08	22.9	2.98e-05	2.22	LV	CELLSTATES	vCM1.1	control_PVneg	7	18
TMEM9B-AS1	1.65	0.00517	0.0396	0.191	4.06	23.9	2.2e-05	2.29	LV	CELLSTATES	vCM1.1	control_PVneg	7	18
DPH6-DT	1.64	0.00767	0.465	1.93	7.46	21.7	4.34e-05	2.12	LV	CELLSTATES	vCM1.1	control_PVneg	7	18
MT-ND5	1.64	0.00482	0.056	0.189	4.31	24.4	1.88e-05	2.32	LV	CELLSTATES	vCM1.1	control_PVneg	7	18
PPP2R2B	1.64	0.0223	0.0352	0.134	3.88	15.4	0.000383	1.65	LV	CELLSTATES	vCM1.1	control_PVneg	7	18
SHC4	1.64	0.0342	0.0333	0.122	3.88	13.5	0.000775	1.47	LV	CELLSTATES	vCM1.1	control_PVneg	7	18
COTL1	1.63	0.0474	0.0111	0.0283	2.56	11.9	0.00146	1.32	LV	CELLSTATES	vCM1.1	control_PVneg	7	18
ATRNL1	1.62	0.0134	0.136	0.48	5.69	18.6	0.000121	1.87	LV	CELLSTATES	vCM1.1	control_PVneg	7	18
LEPR	1.62	0.0107	0.0245	0.129	3.47	20.1	7.41e-05	1.97	LV	CELLSTATES	vCM1.1	control_PVneg	7	18
GALNT18	1.61	0.000519	0.183	0.466	5.99	36.9	5.79e-07	3.29	LV	CELLSTATES	vCM1.1	control_PVneg	7	18
EEF1A1	1.6	0.00403	0.0767	0.253	4.83	25.3	1.43e-05	2.39	LV	CELLSTATES	vCM1.1	control_PVneg	7	18
ZDHHC14	1.6	2.53e-05	0.33	1.22	6.94	58.3	5.36e-09	4.6	LV	CELLSTATES	vCM1.1	control_PVneg	7	18
GPR173	1.59	0.0351	0.0184	0.104	3.04	13.4	0.000816	1.45	LV	CELLSTATES	vCM1.1	control_PVneg	7	18
FSIP1	1.58	0.0321	0.0531	0.131	4.31	13.8	0.000701	1.49	LV	CELLSTATES	vCM1.1	control_PVneg	7	18
ZNF727	1.56	0.0417	0.0192	0.0661	2.94	12.5	0.00113	1.38	LV	CELLSTATES	vCM1.1	control_PVneg	7	18
ADGRL3	1.55	0.0161	0.154	0.853	5.91	17.4	0.000187	1.79	LV	CELLSTATES	vCM1.1	control_PVneg	7	18
CRIM1	1.53	0.00517	0.285	1.19	6.81	23.9	2.16e-05	2.29	LV	CELLSTATES	vCM1.1	control_PVneg	7	18
FAM13C	1.52	0.00382	0.0741	0.306	4.88	25.6	1.3e-05	2.42	LV	CELLSTATES	vCM1.1	control_PVneg	7	18
FRMD4B	1.52	0.0158	0.196	0.691	6.22	17.6	0.000171	1.8	LV	CELLSTATES	vCM1.1	control_PVneg	7	18
GSDMB	1.52	0.00382	0.0297	0.123	3.59	25.7	1.28e-05	2.42	LV	CELLSTATES	vCM1.1	control_PVneg	7	18
IL1R1	1.51	0.0477	0.0253	0.148	3.28	11.9	0.00147	1.32	LV	CELLSTATES	vCM1.1	control_PVneg	7	18
KCNMB2	1.51	0.0174	0.0401	0.112	3.97	16.8	0.000234	1.76	LV	CELLSTATES	vCM1.1	control_PVneg	7	18
EPHA4	1.5	0.00753	0.141	0.446	5.67	21.9	4.16e-05	2.12	LV	CELLSTATES	vCM1.1	control_PVneg	7	18
HEPH	1.5	0.0493	0.031	0.195	3.71	11.7	0.00159	1.31	LV	CELLSTATES	vCM1.1	control_PVneg	7	18
ODC1	1.5	0.0145	0.0235	0.0561	3.21	18.1	0.000146	1.84	LV	CELLSTATES	vCM1.1	control_PVneg	7	18
RTN4	1.5	0.013	0.118	0.338	5.38	18.9	0.000112	1.88	LV	CELLSTATES	vCM1.1	control_PVneg	7	18
SPRED1	1.5	0.0271	0.118	0.358	5.41	14.5	0.000539	1.57	LV	CELLSTATES	vCM1.1	control_PVneg	7	18
MT-CO3	1.49	0.00413	0.914	2.33	8.19	25.1	1.52e-05	2.38	LV	CELLSTATES	vCM1.1	control_PVneg	7	18
AC010327.3	1.48	0.0381	0.202	0.653	6.09	12.9	0.000978	1.42	LV	CELLSTATES	vCM1.1	control_PVneg	7	18
PNMT	1.47	0.0233	0.0322	0.0803	3.66	15.1	0.000425	1.63	LV	CELLSTATES	vCM1.1	control_PVneg	7	18
RORA	1.47	0.00234	0.711	2.78	7.98	28.8	5.13e-06	2.63	LV	CELLSTATES	vCM1.1	control_PVneg	7	18
ERC2	1.45	0.0158	0.122	0.336	5.4	17.7	0.000167	1.8	LV	CELLSTATES	vCM1.1	control_PVneg	7	18
MIR34AHG	1.45	0.0441	0.0229	0.0493	3.2	12.2	0.00128	1.36	LV	CELLSTATES	vCM1.1	control_PVneg	7	18
CDHR3	1.43	0.0379	0.0713	0.218	4.85	13	0.000955	1.42	LV	CELLSTATES	vCM1.1	control_PVneg	7	18
DNAJC27-AS1	1.42	0.0461	0.04	0.123	3.86	12	0.0014	1.34	LV	CELLSTATES	vCM1.1	control_PVneg	7	18
AC006116.8	1.4	0.0419	0.0162	0.0412	2.82	12.5	0.00116	1.38	LV	CELLSTATES	vCM1.1	control_PVneg	7	18
CREB5	1.4	0.00992	0.419	1.23	7.12	20.5	6.53e-05	2	LV	CELLSTATES	vCM1.1	control_PVneg	7	18
AL512422.1	1.39	0.0333	0.0152	0.0458	2.72	13.6	0.000742	1.48	LV	CELLSTATES	vCM1.1	control_PVneg	7	18
C1orf21	1.38	0.00129	1.06	3.01	8.44	32	2.11e-06	2.89	LV	CELLSTATES	vCM1.1	control_PVneg	7	18
DHRS3	1.38	0.00328	0.141	0.463	5.68	26.6	9.61e-06	2.48	LV	CELLSTATES	vCM1.1	control_PVneg	7	18
AC109779.1	1.37	0.0497	0.0753	0.185	4.8	11.7	0.00161	1.3	LV	CELLSTATES	vCM1.1	control_PVneg	7	18
STX2	1.37	0.0181	0.0277	0.0935	3.46	16.5	0.000257	1.74	LV	CELLSTATES	vCM1.1	control_PVneg	7	18
PIK3IP1	1.33	0.0173	0.0268	0.149	3.39	16.8	0.000231	1.76	LV	CELLSTATES	vCM1.1	control_PVneg	7	18
MT-ATP6	1.32	0.0131	0.307	0.741	6.64	18.8	0.000116	1.88	LV	CELLSTATES	vCM1.1	control_PVneg	7	18
RND3	1.31	0.0442	0.0554	0.124	4.26	12.2	0.00129	1.35	LV	CELLSTATES	vCM1.1	control_PVneg	7	18
DNAJA4	1.27	0.0451	0.0789	0.244	4.8	12.1	0.00135	1.35	LV	CELLSTATES	vCM1.1	control_PVneg	7	18
KCNJ4	1.26	0.0423	0.0254	0.101	3.3	12.4	0.00119	1.37	LV	CELLSTATES	vCM1.1	control_PVneg	7	18
MT-CYB	1.26	0.00572	0.502	1.17	7.29	23.2	2.71e-05	2.24	LV	CELLSTATES	vCM1.1	control_PVneg	7	18
TANC2	1.26	0.0223	0.0903	0.231	4.96	15.5	0.00037	1.65	LV	CELLSTATES	vCM1.1	control_PVneg	7	18
MT-ND1	1.24	0.0171	0.196	0.466	6.03	17	0.000214	1.77	LV	CELLSTATES	vCM1.1	control_PVneg	7	18
PRKCH	1.24	0.049	0.0285	0.0904	3.49	11.7	0.00157	1.31	LV	CELLSTATES	vCM1.1	control_PVneg	7	18
ZNF496	1.24	0.0426	0.0326	0.112	3.68	12.4	0.00122	1.37	LV	CELLSTATES	vCM1.1	control_PVneg	7	18
EXT1	1.22	0.0261	0.406	1.55	7.23	14.7	0.000501	1.58	LV	CELLSTATES	vCM1.1	control_PVneg	7	18
RYBP	1.22	0.0035	0.103	0.263	5.09	26.1	1.12e-05	2.46	LV	CELLSTATES	vCM1.1	control_PVneg	7	18
EIF4E3	1.21	0.0284	0.0597	0.156	4.35	14.2	0.000596	1.55	LV	CELLSTATES	vCM1.1	control_PVneg	7	18
MBOAT2	1.21	0.0435	0.122	0.301	5.41	12.3	0.00125	1.36	LV	CELLSTATES	vCM1.1	control_PVneg	7	18
AC015813.2	1.2	0.0107	0.0844	0.288	4.83	20	7.63e-05	1.97	LV	CELLSTATES	vCM1.1	control_PVneg	7	18
MYLK-AS1	1.2	0.0374	0.0354	0.0851	3.77	13.1	0.000916	1.43	LV	CELLSTATES	vCM1.1	control_PVneg	7	18
FAM214A	1.19	0.00172	0.48	1.35	7.26	30.6	3.03e-06	2.77	LV	CELLSTATES	vCM1.1	control_PVneg	7	18
PPM1F	1.18	0.0143	0.0446	0.183	4.01	18.3	0.000138	1.84	LV	CELLSTATES	vCM1.1	control_PVneg	7	18
DHFR	1.17	0.0158	0.067	0.136	4.51	17.6	0.000175	1.8	LV	CELLSTATES	vCM1.1	control_PVneg	7	18
PIP4K2A	1.17	0.0181	0.142	0.361	5.57	16.5	0.000256	1.74	LV	CELLSTATES	vCM1.1	control_PVneg	7	18
ZNF736	1.17	0.0317	0.0686	0.172	4.47	13.9	0.00068	1.5	LV	CELLSTATES	vCM1.1	control_PVneg	7	18
AL355315.1	1.16	0.0172	0.0473	0.122	4.11	16.8	0.000228	1.76	LV	CELLSTATES	vCM1.1	control_PVneg	7	18
C17orf80	1.15	0.0174	0.0452	0.137	4.05	16.7	0.000238	1.76	LV	CELLSTATES	vCM1.1	control_PVneg	7	18
MT-CO1	1.15	0.00172	1.05	2.04	8.33	30.4	3.21e-06	2.77	LV	CELLSTATES	vCM1.1	control_PVneg	7	18
VSNL1	1.15	0.0131	0.0807	0.185	4.84	18.8	0.000115	1.88	LV	CELLSTATES	vCM1.1	control_PVneg	7	18
ETV1	1.14	0.0211	0.195	0.592	6.04	15.7	0.000343	1.68	LV	CELLSTATES	vCM1.1	control_PVneg	7	18
FSTL3	1.14	0.0426	0.148	0.372	5.54	12.4	0.00121	1.37	LV	CELLSTATES	vCM1.1	control_PVneg	7	18
MT-CO2	1.14	0.0322	0.52	0.959	7.31	13.8	0.000708	1.49	LV	CELLSTATES	vCM1.1	control_PVneg	7	18
AC027117.2	1.12	0.00574	0.169	0.4	5.72	23.1	2.76e-05	2.24	LV	CELLSTATES	vCM1.1	control_PVneg	7	18
RPGR	1.12	0.0472	0.039	0.108	3.74	11.9	0.00145	1.33	LV	CELLSTATES	vCM1.1	control_PVneg	7	18
RPS6KA2	1.12	0.0134	0.275	0.815	6.47	18.6	0.000122	1.87	LV	CELLSTATES	vCM1.1	control_PVneg	7	18
AC091948.1	1.1	0.0233	0.219	0.775	6.2	15.1	0.00042	1.63	LV	CELLSTATES	vCM1.1	control_PVneg	7	18
CBFB	1.1	0.00769	0.167	0.33	5.74	21.5	4.62e-05	2.11	LV	CELLSTATES	vCM1.1	control_PVneg	7	18
TPST2	1.08	0.0145	0.0924	0.239	4.98	18.1	0.000147	1.84	LV	CELLSTATES	vCM1.1	control_PVneg	7	18
UACA	1.08	0.00328	0.274	0.752	6.45	26.6	9.55e-06	2.48	LV	CELLSTATES	vCM1.1	control_PVneg	7	18
HMGN2	1.06	0.0208	0.0667	0.204	4.54	15.8	0.000326	1.68	LV	CELLSTATES	vCM1.1	control_PVneg	7	18
RRAS2	1.06	0.0064	0.266	0.565	6.38	22.4	3.44e-05	2.19	LV	CELLSTATES	vCM1.1	control_PVneg	7	18
C9orf84	1.05	0.0223	0.149	0.413	5.6	15.4	0.000382	1.65	LV	CELLSTATES	vCM1.1	control_PVneg	7	18
LTBP1	1.05	0.00295	1.87	5.1	9.2	27.4	7.54e-06	2.53	LV	CELLSTATES	vCM1.1	control_PVneg	7	18
MAP3K3	1.05	0.012	0.328	0.91	6.72	19.3	9.71e-05	1.92	LV	CELLSTATES	vCM1.1	control_PVneg	7	18
NEDD4	1.05	0.0357	0.066	0.122	4.55	13.3	0.000838	1.45	LV	CELLSTATES	vCM1.1	control_PVneg	7	18
RHOBTB1	1.04	0.0477	0.253	0.683	6.32	11.8	0.0015	1.32	LV	CELLSTATES	vCM1.1	control_PVneg	7	18
RUNX2	1.04	0.0184	0.113	0.317	5.18	16.4	0.000266	1.74	LV	CELLSTATES	vCM1.1	control_PVneg	7	18
ALS2CR12	1.03	0.0143	0.112	0.31	5.21	18.2	0.00014	1.84	LV	CELLSTATES	vCM1.1	control_PVneg	7	18
RAB11FIP2	1.03	0.0372	0.108	0.217	5.03	13.1	0.000909	1.43	LV	CELLSTATES	vCM1.1	control_PVneg	7	18
RMDN2	1.03	0.036	0.0783	0.246	4.74	13.3	0.000849	1.44	LV	CELLSTATES	vCM1.1	control_PVneg	7	18
ZNF106	1.03	0.00295	1.03	2.18	8.26	27.3	7.74e-06	2.53	LV	CELLSTATES	vCM1.1	control_PVneg	7	18
ZNF678	1.03	0.0171	0.0726	0.152	4.55	17	0.000214	1.77	LV	CELLSTATES	vCM1.1	control_PVneg	7	18
RBMS3-AS2	1.01	0.0278	0.372	0.877	6.8	14.3	0.000576	1.56	LV	CELLSTATES	vCM1.1	control_PVneg	7	18
RNF217	1.01	0.0174	0.147	0.372	5.53	16.7	0.000238	1.76	LV	CELLSTATES	vCM1.1	control_PVneg	7	18
SLC25A30	1.01	0.0231	0.135	0.319	5.39	15.3	0.000401	1.64	LV	CELLSTATES	vCM1.1	control_PVneg	7	18
ZNF518A	1.01	0.000961	0.241	0.632	6.27	33.6	1.36e-06	3.02	LV	CELLSTATES	vCM1.1	control_PVneg	7	18
INPP5F	1	0.0207	0.131	0.251	5.33	15.9	0.000313	1.68	LV	CELLSTATES	vCM1.1	control_PVneg	7	18
PDCD4	1	0.0445	0.126	0.248	5.28	12.2	0.00131	1.35	LV	CELLSTATES	vCM1.1	control_PVneg	7	18
LINC02340	0.995	0.0485	0.0919	0.159	4.81	11.8	0.00154	1.31	LV	CELLSTATES	vCM1.1	control_PVneg	7	18
FNDC3B	0.989	0.00283	1.53	3.7	8.9	27.8	6.8e-06	2.55	LV	CELLSTATES	vCM1.1	control_PVneg	7	18
GALNT2	0.988	0.0215	0.189	0.46	5.87	15.6	0.000352	1.67	LV	CELLSTATES	vCM1.1	control_PVneg	7	18
IGF1R	0.984	0.00572	2.04	6.83	9.36	23.2	2.67e-05	2.24	LV	CELLSTATES	vCM1.1	control_PVneg	7	18
MAP2K5	0.984	0.00348	0.558	1.49	7.45	26.2	1.08e-05	2.46	LV	CELLSTATES	vCM1.1	control_PVneg	7	18
SEC14L1	0.982	0.0375	0.0853	0.191	4.77	13.1	0.000926	1.43	LV	CELLSTATES	vCM1.1	control_PVneg	7	18
COX10	0.981	0.0207	0.331	0.806	6.65	15.9	0.000313	1.68	LV	CELLSTATES	vCM1.1	control_PVneg	7	18
CNTRL	0.979	0.0379	0.0517	0.167	4.15	13	0.000962	1.42	LV	CELLSTATES	vCM1.1	control_PVneg	7	18
TMTC1	0.977	0.0428	0.349	0.888	6.77	12.4	0.00122	1.37	LV	CELLSTATES	vCM1.1	control_PVneg	7	18
YPEL2	0.977	0.0431	0.506	1.23	7.25	12.3	0.00124	1.37	LV	CELLSTATES	vCM1.1	control_PVneg	7	18
INTS6-AS1	0.971	0.0415	0.0534	0.103	4.13	12.6	0.00112	1.38	LV	CELLSTATES	vCM1.1	control_PVneg	7	18
SHQ1	0.97	0.0158	0.0828	0.146	4.78	17.5	0.000179	1.8	LV	CELLSTATES	vCM1.1	control_PVneg	7	18
AC058791.1	0.968	0.0472	0.175	0.382	5.74	11.9	0.00145	1.33	LV	CELLSTATES	vCM1.1	control_PVneg	7	18
ERCC4	0.968	0.0376	0.069	0.213	4.54	13	0.000938	1.42	LV	CELLSTATES	vCM1.1	control_PVneg	7	18
SLC25A27	0.968	0.0344	0.29	0.654	6.42	13.5	0.000782	1.46	LV	CELLSTATES	vCM1.1	control_PVneg	7	18
TMEM71	0.962	0.0185	1.03	2.75	8.34	16.4	0.000269	1.73	LV	CELLSTATES	vCM1.1	control_PVneg	7	18
MCL1	0.957	0.0265	0.133	0.292	5.37	14.6	0.00052	1.58	LV	CELLSTATES	vCM1.1	control_PVneg	7	18
CHD1L	0.952	0.0477	0.0668	0.192	4.5	11.8	0.0015	1.32	LV	CELLSTATES	vCM1.1	control_PVneg	7	18
JAK1	0.952	0.0208	0.333	0.738	6.67	15.9	0.000322	1.68	LV	CELLSTATES	vCM1.1	control_PVneg	7	18
GLDN	0.951	0.0207	0.133	0.279	5.43	15.9	0.000315	1.68	LV	CELLSTATES	vCM1.1	control_PVneg	7	18
PSMD8	0.95	0.0171	0.234	0.49	6.16	16.9	0.000219	1.77	LV	CELLSTATES	vCM1.1	control_PVneg	7	18
PTPN14	0.948	0.013	0.519	1.28	7.33	18.8	0.000113	1.88	LV	CELLSTATES	vCM1.1	control_PVneg	7	18
AC016831.7	0.947	0.0223	1.97	5.04	9.25	15.4	0.000376	1.65	LV	CELLSTATES	vCM1.1	control_PVneg	7	18
DPYSL2	0.946	0.0312	0.1	0.262	5.07	13.9	0.000668	1.51	LV	CELLSTATES	vCM1.1	control_PVneg	7	18
YPEL1	0.942	0.0379	0.0758	0.168	4.64	12.9	0.000968	1.42	LV	CELLSTATES	vCM1.1	control_PVneg	7	18
TTC28	0.94	0.00447	0.953	3.01	8.29	24.7	1.71e-05	2.35	LV	CELLSTATES	vCM1.1	control_PVneg	7	18
NLK	0.93	0.00514	0.427	0.926	7.02	24.1	2.07e-05	2.29	LV	CELLSTATES	vCM1.1	control_PVneg	7	18
ENAH	0.927	0.000407	0.754	2.21	7.91	38.4	4.03e-07	3.39	LV	CELLSTATES	vCM1.1	control_PVneg	7	18
RASAL2	0.916	0.011	1.87	5.03	9.22	19.8	8.25e-05	1.96	LV	CELLSTATES	vCM1.1	control_PVneg	7	18
TPRG1	0.911	0.0441	0.0847	0.194	4.85	12.2	0.00128	1.36	LV	CELLSTATES	vCM1.1	control_PVneg	7	18
RORA-AS1	0.909	0.0207	0.163	0.319	5.61	15.9	0.000317	1.68	LV	CELLSTATES	vCM1.1	control_PVneg	7	18
FRY	0.906	0.0139	3.33	7.42	9.93	18.4	0.00013	1.86	LV	CELLSTATES	vCM1.1	control_PVneg	7	18
MYO5A	0.903	0.0076	0.359	0.91	6.83	21.8	4.25e-05	2.12	LV	CELLSTATES	vCM1.1	control_PVneg	7	18
CAPN2	0.902	0.0248	0.0644	0.18	4.41	14.9	0.000459	1.61	LV	CELLSTATES	vCM1.1	control_PVneg	7	18
LRRC1	0.899	0.0482	0.136	0.308	5.38	11.8	0.00152	1.32	LV	CELLSTATES	vCM1.1	control_PVneg	7	18
SPRED2	0.895	0.0158	0.158	0.304	5.63	17.5	0.000178	1.8	LV	CELLSTATES	vCM1.1	control_PVneg	7	18
DOCK1	0.894	0.0163	0.234	0.585	6.21	17.3	0.000196	1.79	LV	CELLSTATES	vCM1.1	control_PVneg	7	18
CATSPER2	0.892	0.0319	0.0628	0.155	4.39	13.8	0.000693	1.5	LV	CELLSTATES	vCM1.1	control_PVneg	7	18
PDLIM1	0.892	0.0148	0.289	0.674	6.44	18	0.000153	1.83	LV	CELLSTATES	vCM1.1	control_PVneg	7	18
INTS2	0.89	0.0453	0.111	0.231	5.14	12.1	0.00137	1.34	LV	CELLSTATES	vCM1.1	control_PVneg	7	18
NFE2L1	0.884	0.014	0.157	0.374	5.62	18.4	0.000132	1.86	LV	CELLSTATES	vCM1.1	control_PVneg	7	18
KATNAL1	0.881	0.0161	0.221	0.553	6.1	17.4	0.000188	1.79	LV	CELLSTATES	vCM1.1	control_PVneg	7	18
TSC22D2	0.879	0.0138	0.184	0.402	5.81	18.5	0.000128	1.86	LV	CELLSTATES	vCM1.1	control_PVneg	7	18
ADAM10	0.875	0.0107	0.581	1.56	7.53	20.1	7.4e-05	1.97	LV	CELLSTATES	vCM1.1	control_PVneg	7	18
SMIM12	0.874	0.0371	0.0761	0.131	4.58	13.2	0.000892	1.43	LV	CELLSTATES	vCM1.1	control_PVneg	7	18
UBR4	0.873	0.0172	0.339	0.914	6.72	16.9	0.000226	1.76	LV	CELLSTATES	vCM1.1	control_PVneg	7	18
HP1BP3	0.87	0.0168	0.337	0.718	6.64	17.1	0.000205	1.77	LV	CELLSTATES	vCM1.1	control_PVneg	7	18
EXOC6B	0.869	0.0115	4.82	12.3	10.5	19.6	8.71e-05	1.94	LV	CELLSTATES	vCM1.1	control_PVneg	7	18
MTMR3	0.867	0.00615	0.582	1.27	7.42	22.6	3.26e-05	2.21	LV	CELLSTATES	vCM1.1	control_PVneg	7	18
LIMA1	0.864	0.0415	0.112	0.258	5.11	12.6	0.00112	1.38	LV	CELLSTATES	vCM1.1	control_PVneg	7	18
GABPB2	0.863	0.0107	0.222	0.493	6.06	20	7.65e-05	1.97	LV	CELLSTATES	vCM1.1	control_PVneg	7	18
APPL2	0.861	0.006	0.264	0.634	6.35	22.8	3.1e-05	2.22	LV	CELLSTATES	vCM1.1	control_PVneg	7	18
FOXO3	0.86	0.00784	0.808	1.87	7.94	21.4	4.88e-05	2.11	LV	CELLSTATES	vCM1.1	control_PVneg	7	18
SRGAP3	0.858	0.0346	0.462	1.11	7.08	13.5	0.000791	1.46	LV	CELLSTATES	vCM1.1	control_PVneg	7	18
SPATS2L	0.856	0.0291	0.343	0.654	6.63	14.1	0.000619	1.54	LV	CELLSTATES	vCM1.1	control_PVneg	7	18
AC005261.1	0.853	0.0168	0.0879	0.228	4.8	17.1	0.000206	1.77	LV	CELLSTATES	vCM1.1	control_PVneg	7	18
CLTCL1	0.85	0.0207	0.282	0.747	6.48	15.9	0.000317	1.68	LV	CELLSTATES	vCM1.1	control_PVneg	7	18
ZNF280D	0.85	0.00443	0.229	0.612	6.17	24.8	1.66e-05	2.35	LV	CELLSTATES	vCM1.1	control_PVneg	7	18
KIF13A	0.847	0.0174	1.58	3.64	8.91	16.7	0.000241	1.76	LV	CELLSTATES	vCM1.1	control_PVneg	7	18
EFL1	0.845	0.0271	0.14	0.239	5.38	14.5	0.000536	1.57	LV	CELLSTATES	vCM1.1	control_PVneg	7	18
ZSCAN5A	0.835	0.0109	0.226	0.486	6.11	19.8	8.07e-05	1.96	LV	CELLSTATES	vCM1.1	control_PVneg	7	18
ARHGAP26	0.832	0.0278	1.59	3.57	8.92	14.3	0.000568	1.56	LV	CELLSTATES	vCM1.1	control_PVneg	7	18
GPR137B	0.83	0.0426	0.187	0.422	5.86	12.4	0.00121	1.37	LV	CELLSTATES	vCM1.1	control_PVneg	7	18
NAV2	0.83	0.021	0.854	1.97	8	15.8	0.000334	1.68	LV	CELLSTATES	vCM1.1	control_PVneg	7	18
FAM208A	0.829	0.0232	0.146	0.369	5.5	15.3	0.000404	1.63	LV	CELLSTATES	vCM1.1	control_PVneg	7	18
ATP2C1	0.828	0.0184	0.62	1.18	7.47	16.4	0.000267	1.74	LV	CELLSTATES	vCM1.1	control_PVneg	7	18
NSL1	0.828	0.0426	0.141	0.402	5.47	12.4	0.00121	1.37	LV	CELLSTATES	vCM1.1	control_PVneg	7	18
PITPNB	0.827	0.0257	0.444	1.1	7.16	14.8	0.000484	1.59	LV	CELLSTATES	vCM1.1	control_PVneg	7	18
ZNF345	0.824	0.0233	0.122	0.24	5.21	15.1	0.00042	1.63	LV	CELLSTATES	vCM1.1	control_PVneg	7	18
KIAA0556	0.822	0.00572	0.174	0.496	5.76	23.3	2.66e-05	2.24	LV	CELLSTATES	vCM1.1	control_PVneg	7	18
RBKS	0.818	0.0322	0.174	0.335	5.66	13.8	0.000708	1.49	LV	CELLSTATES	vCM1.1	control_PVneg	7	18
IQGAP1	0.816	0.0172	0.326	0.725	6.61	16.9	0.000224	1.76	LV	CELLSTATES	vCM1.1	control_PVneg	7	18
MED13	0.816	0.0105	0.69	1.66	7.71	20.2	7.06e-05	1.98	LV	CELLSTATES	vCM1.1	control_PVneg	7	18
BTBD1	0.815	0.0271	0.301	0.572	6.43	14.4	0.000545	1.57	LV	CELLSTATES	vCM1.1	control_PVneg	7	18
MIATNB	0.807	0.0339	0.0791	0.194	4.7	13.6	0.000766	1.47	LV	CELLSTATES	vCM1.1	control_PVneg	7	18
LINC00513	0.802	0.037	0.73	1.23	7.69	13.2	0.000887	1.43	LV	CELLSTATES	vCM1.1	control_PVneg	7	18
NSRP1	0.801	0.0124	0.419	0.886	6.93	19.1	0.000103	1.91	LV	CELLSTATES	vCM1.1	control_PVneg	7	18
C6orf62	0.799	0.0278	0.137	0.314	5.35	14.3	0.00057	1.56	LV	CELLSTATES	vCM1.1	control_PVneg	7	18
FBXO42	0.797	0.0185	0.552	1.21	7.37	16.3	0.000271	1.73	LV	CELLSTATES	vCM1.1	control_PVneg	7	18
SUPT3H	0.797	0.0211	0.508	1.11	7.22	15.7	0.000341	1.68	LV	CELLSTATES	vCM1.1	control_PVneg	7	18
USP3	0.796	0.0181	0.224	0.463	6.03	16.5	0.000255	1.74	LV	CELLSTATES	vCM1.1	control_PVneg	7	18
THRB	0.793	0.0196	1.31	2.84	8.59	16.2	0.000289	1.71	LV	CELLSTATES	vCM1.1	control_PVneg	7	18
ROCK2	0.788	0.0131	0.302	0.644	6.51	18.7	0.000117	1.88	LV	CELLSTATES	vCM1.1	control_PVneg	7	18
SUGT1	0.788	0.0372	0.0844	0.203	4.76	13.1	0.000903	1.43	LV	CELLSTATES	vCM1.1	control_PVneg	7	18
PPM1B	0.787	0.0174	0.276	0.488	6.34	16.7	0.00024	1.76	LV	CELLSTATES	vCM1.1	control_PVneg	7	18
MARK1	0.784	0.0161	0.368	0.872	6.83	17.4	0.000188	1.79	LV	CELLSTATES	vCM1.1	control_PVneg	7	18
RARB	0.782	0.0237	0.61	1.4	7.54	15.1	0.000435	1.63	LV	CELLSTATES	vCM1.1	control_PVneg	7	18
XPO1	0.775	0.0318	0.291	0.767	6.5	13.8	0.000684	1.5	LV	CELLSTATES	vCM1.1	control_PVneg	7	18
LYST	0.774	0.0251	0.198	0.402	5.93	14.9	0.000469	1.6	LV	CELLSTATES	vCM1.1	control_PVneg	7	18
PEAK1	0.744	0.0155	1.22	2.72	8.51	17.8	0.000163	1.81	LV	CELLSTATES	vCM1.1	control_PVneg	7	18
TTC23	0.74	0.0172	0.187	0.408	5.8	16.9	0.000224	1.76	LV	CELLSTATES	vCM1.1	control_PVneg	7	18
OSBPL9	0.738	0.0272	0.864	2.04	7.98	14.4	0.000552	1.57	LV	CELLSTATES	vCM1.1	control_PVneg	7	18
EXOC6	0.735	0.0161	0.389	0.824	6.87	17.3	0.00019	1.79	LV	CELLSTATES	vCM1.1	control_PVneg	7	18
ICE2	0.735	0.0423	0.273	0.589	6.33	12.4	0.00119	1.37	LV	CELLSTATES	vCM1.1	control_PVneg	7	18
EFCAB7	0.727	0.0448	0.148	0.299	5.45	12.2	0.00132	1.35	LV	CELLSTATES	vCM1.1	control_PVneg	7	18
MXI1	0.726	0.0368	0.399	0.844	6.85	13.2	0.00088	1.43	LV	CELLSTATES	vCM1.1	control_PVneg	7	18
SUZ12	0.721	0.021	0.292	0.676	6.46	15.8	0.000334	1.68	LV	CELLSTATES	vCM1.1	control_PVneg	7	18
CDC42BPA	0.716	0.012	1.15	2.16	8.37	19.3	9.63e-05	1.92	LV	CELLSTATES	vCM1.1	control_PVneg	7	18
MAP4	0.713	0.0441	3.43	7.49	9.95	12.2	0.00128	1.36	LV	CELLSTATES	vCM1.1	control_PVneg	7	18
MKL2	0.712	0.0188	0.544	0.942	7.29	16.3	0.000277	1.73	LV	CELLSTATES	vCM1.1	control_PVneg	7	18
GALM	0.711	0.0417	0.123	0.382	5.28	12.5	0.00114	1.38	LV	CELLSTATES	vCM1.1	control_PVneg	7	18
INSR	0.701	0.0233	1.74	3.84	8.98	15.1	0.000423	1.63	LV	CELLSTATES	vCM1.1	control_PVneg	7	18
PIAS1	0.699	0.0362	0.879	1.6	7.98	13.3	0.000857	1.44	LV	CELLSTATES	vCM1.1	control_PVneg	7	18
BTBD9	0.691	0.0164	1.22	2.29	8.44	17.2	0.000198	1.79	LV	CELLSTATES	vCM1.1	control_PVneg	7	18
ZBTB8OS	0.687	0.0257	0.223	0.494	6.04	14.7	0.000488	1.59	LV	CELLSTATES	vCM1.1	control_PVneg	7	18
CNNM2	0.683	0.0442	0.364	0.747	6.77	12.2	0.00129	1.35	LV	CELLSTATES	vCM1.1	control_PVneg	7	18
TBC1D8	0.674	0.0453	0.843	1.73	7.91	12.1	0.00137	1.34	LV	CELLSTATES	vCM1.1	control_PVneg	7	18
WDR26	0.661	0.0379	0.285	0.565	6.41	13	0.000953	1.42	LV	CELLSTATES	vCM1.1	control_PVneg	7	18
VPS13C	0.653	0.0376	0.408	0.885	6.91	13	0.000936	1.42	LV	CELLSTATES	vCM1.1	control_PVneg	7	18
KIF1B	0.65	0.0381	1.09	2.21	8.28	12.9	0.000986	1.42	LV	CELLSTATES	vCM1.1	control_PVneg	7	18
GPATCH8	0.643	0.0265	1.18	2.18	8.38	14.6	0.000518	1.58	LV	CELLSTATES	vCM1.1	control_PVneg	7	18
ARID4B	0.642	0.0333	0.429	0.946	7.02	13.6	0.000745	1.48	LV	CELLSTATES	vCM1.1	control_PVneg	7	18
TMOD3	0.639	0.0381	0.195	0.353	5.83	12.9	0.000977	1.42	LV	CELLSTATES	vCM1.1	control_PVneg	7	18
USP40	0.636	0.0417	0.279	0.744	6.4	12.5	0.00114	1.38	LV	CELLSTATES	vCM1.1	control_PVneg	7	18
FBXW4	0.611	0.0265	0.343	0.657	6.62	14.6	0.000513	1.58	LV	CELLSTATES	vCM1.1	control_PVneg	7	18
MINDY2	0.61	0.0171	0.484	0.969	7.13	17	0.000217	1.77	LV	CELLSTATES	vCM1.1	control_PVneg	7	18
CPEB3	0.594	0.0347	1.06	2.17	8.26	13.5	0.000796	1.46	LV	CELLSTATES	vCM1.1	control_PVneg	7	18
PUM1	0.594	0.0353	0.526	1.17	7.28	13.4	0.000827	1.45	LV	CELLSTATES	vCM1.1	control_PVneg	7	18
YWHAE	0.584	0.0284	0.443	0.993	7.05	14.2	0.000597	1.55	LV	CELLSTATES	vCM1.1	control_PVneg	7	18
MED13L	0.581	0.0415	1.03	2.13	8.21	12.6	0.00112	1.38	LV	CELLSTATES	vCM1.1	control_PVneg	7	18
AKAP10	0.545	0.049	0.352	0.698	6.66	11.7	0.00157	1.31	LV	CELLSTATES	vCM1.1	control_PVneg	7	18

## Sheet: RBM20_control
Gene	logFC	FDR	mean_exp_control	mean_exp_genotype	logCPM	F	PValue	FDR_plot	Region	annotation_level	cell_state	comparison	Observations_genotype	Observations_reference
BEX1	5.56	7.68e-05	0.0022	0.0381	1.97	53.3	1.2e-08	4.11	LV	CELLSTATES	vCM1.1	control_RBM20	8	18
AC114488.2	4.09	0.00182	0.00246	0.0144	1.66	28.4	5.21e-06	2.74	LV	CELLSTATES	vCM1.1	control_RBM20	8	18
SPINK1	4.09	0.00514	0.00198	0.0395	1.82	22.6	3.03e-05	2.29	LV	CELLSTATES	vCM1.1	control_RBM20	8	18
CHST4	3.81	0.00448	0.000182	0.0208	1.13	23.4	2.38e-05	2.35	LV	CELLSTATES	vCM1.1	control_RBM20	8	18
NPPA-AS1	3.7	0.0117	0.00071	0.0273	1.41	18.1	0.000139	1.93	LV	CELLSTATES	vCM1.1	control_RBM20	8	18
AC068234.1	3.66	0.000859	0.00615	0.0436	2.3	31.6	2.11e-06	3.07	LV	CELLSTATES	vCM1.1	control_RBM20	8	18
DNER	3.64	0.000352	0.0174	0.212	3.91	39.9	2.45e-07	3.45	LV	CELLSTATES	vCM1.1	control_RBM20	8	18
AC092691.1	3.41	0.0233	0.00352	0.0285	1.96	14.9	0.000448	1.63	LV	CELLSTATES	vCM1.1	control_RBM20	8	18
AC099673.1	3.37	0.0346	0.00212	0.0298	1.66	13	0.000931	1.46	LV	CELLSTATES	vCM1.1	control_RBM20	8	18
HBA2	3.31	0.0113	0.0063	0.115	2.93	18.4	0.000126	1.95	LV	CELLSTATES	vCM1.1	control_RBM20	8	18
EDA2R	3.3	0.00787	0.00125	0.0287	1.48	20.3	6.55e-05	2.1	LV	CELLSTATES	vCM1.1	control_RBM20	8	18
HBA1	3.26	0.019	0.0029	0.0635	2.2	15.8	0.000312	1.72	LV	CELLSTATES	vCM1.1	control_RBM20	8	18
SRCIN1	3.23	0.00578	0.0035	0.0608	2.19	21.8	3.94e-05	2.24	LV	CELLSTATES	vCM1.1	control_RBM20	8	18
AC022075.1	3.21	0.00514	0.00396	0.0317	2	22.6	3.09e-05	2.29	LV	CELLSTATES	vCM1.1	control_RBM20	8	18
PDE8B	3.19	0.00623	0.0126	0.198	3.45	21.5	4.33e-05	2.21	LV	CELLSTATES	vCM1.1	control_RBM20	8	18
AC002463.1	3.14	0.00692	0.00343	0.0709	2.05	20.9	5.28e-05	2.16	LV	CELLSTATES	vCM1.1	control_RBM20	8	18
AP001021.2	3.13	0.00394	0.0119	0.117	3.02	24	1.96e-05	2.4	LV	CELLSTATES	vCM1.1	control_RBM20	8	18
NPPA	3.01	0.0281	0.0354	0.438	5.14	14	0.000629	1.55	LV	CELLSTATES	vCM1.1	control_RBM20	8	18
HBB	2.87	0.0326	0.0178	0.294	4.11	13.3	0.000823	1.49	LV	CELLSTATES	vCM1.1	control_RBM20	8	18
AL021068.1	2.85	0.00811	0.00536	0.0303	2.07	20.1	6.95e-05	2.09	LV	CELLSTATES	vCM1.1	control_RBM20	8	18
SLC6A6	2.84	0.000564	0.0873	0.819	5.69	34.7	9.22e-07	3.25	LV	CELLSTATES	vCM1.1	control_RBM20	8	18
L3MBTL4	2.83	0.000436	0.0391	0.441	4.73	37.2	4.84e-07	3.36	LV	CELLSTATES	vCM1.1	control_RBM20	8	18
SOCS1	2.78	0.00703	0.00794	0.0628	2.55	20.8	5.59e-05	2.15	LV	CELLSTATES	vCM1.1	control_RBM20	8	18
NPPB	2.75	0.0471	0.319	4.06	7.78	11.5	0.00167	1.33	LV	CELLSTATES	vCM1.1	control_RBM20	8	18
MYL4	2.74	0.00049	0.0698	0.623	5.45	35.7	7.02e-07	3.31	LV	CELLSTATES	vCM1.1	control_RBM20	8	18
UNC80	2.74	0.00229	0.0077	0.0891	2.74	26.8	8.29e-06	2.64	LV	CELLSTATES	vCM1.1	control_RBM20	8	18
C14orf132	2.7	0.00559	0.00752	0.0531	2.34	22.2	3.54e-05	2.25	LV	CELLSTATES	vCM1.1	control_RBM20	8	18
AC068234.2	2.69	0.0186	0.00418	0.02	1.88	15.9	0.000302	1.73	LV	CELLSTATES	vCM1.1	control_RBM20	8	18
HCG18	2.66	0.0368	0.00254	0.0129	1.5	12.8	0.00101	1.43	LV	CELLSTATES	vCM1.1	control_RBM20	8	18
IGSF10	2.65	0.00825	0.00513	0.0266	2.03	19.8	7.65e-05	2.08	LV	CELLSTATES	vCM1.1	control_RBM20	8	18
WNT9A	2.62	9.98e-05	0.074	0.763	5.48	49.5	2.72e-08	4	LV	CELLSTATES	vCM1.1	control_RBM20	8	18
LRP8	2.6	0.00394	0.0102	0.0494	2.59	24.1	1.94e-05	2.4	LV	CELLSTATES	vCM1.1	control_RBM20	8	18
PALM2	2.58	0.000269	0.0213	0.12	3.51	41.5	1.65e-07	3.57	LV	CELLSTATES	vCM1.1	control_RBM20	8	18
GRIA3	2.5	0.00131	0.0268	0.246	3.84	30	3.3e-06	2.88	LV	CELLSTATES	vCM1.1	control_RBM20	8	18
ATF5	2.48	0.0135	0.00463	0.0263	1.93	17.5	0.00017	1.87	LV	CELLSTATES	vCM1.1	control_RBM20	8	18
DNALI1	2.45	0.0296	0.00289	0.0178	1.58	13.7	0.00069	1.53	LV	CELLSTATES	vCM1.1	control_RBM20	8	18
AL133346.1	2.43	0.000859	0.00579	0.081	2.36	31.8	2e-06	3.07	LV	CELLSTATES	vCM1.1	control_RBM20	8	18
DNAI1	2.41	0.0341	0.00408	0.0657	1.78	13.1	0.000885	1.47	LV	CELLSTATES	vCM1.1	control_RBM20	8	18
PHF21B	2.41	0.00427	0.0115	0.167	3.07	23.6	2.24e-05	2.37	LV	CELLSTATES	vCM1.1	control_RBM20	8	18
AP002518.2	2.39	0.00405	0.138	0.654	5.8	23.9	2.04e-05	2.39	LV	CELLSTATES	vCM1.1	control_RBM20	8	18
NTRK2	2.38	0.0236	0.0109	0.0741	2.82	14.7	0.000474	1.63	LV	CELLSTATES	vCM1.1	control_RBM20	8	18
P2RY12	2.29	0.0492	0.00362	0.016	1.78	11.3	0.00182	1.31	LV	CELLSTATES	vCM1.1	control_RBM20	8	18
NEB	2.27	0.00198	0.0669	0.492	5.07	28	5.94e-06	2.7	LV	CELLSTATES	vCM1.1	control_RBM20	8	18
NEURL1B	2.26	0.00355	0.0205	0.204	3.55	24.6	1.66e-05	2.45	LV	CELLSTATES	vCM1.1	control_RBM20	8	18
ECE1	2.21	7.68e-05	0.0866	0.577	5.41	52	1.57e-08	4.11	LV	CELLSTATES	vCM1.1	control_RBM20	8	18
C5orf46	2.17	0.0218	0.0372	0.209	4.02	15.2	0.000404	1.66	LV	CELLSTATES	vCM1.1	control_RBM20	8	18
MN1	2.14	0.0114	0.0108	0.0664	2.69	18.2	0.000132	1.94	LV	CELLSTATES	vCM1.1	control_RBM20	8	18
SOCS2	2.13	0.000436	0.0253	0.185	3.72	36.4	5.95e-07	3.36	LV	CELLSTATES	vCM1.1	control_RBM20	8	18
SPECC1L	2.12	0.0418	0.00948	0.0371	2.37	12.2	0.00129	1.38	LV	CELLSTATES	vCM1.1	control_RBM20	8	18
IFFO2	2.09	0.0434	0.00869	0.0237	2.27	11.9	0.00144	1.36	LV	CELLSTATES	vCM1.1	control_RBM20	8	18
STX2	2.09	0.000389	0.0277	0.138	3.65	38.8	3.18e-07	3.41	LV	CELLSTATES	vCM1.1	control_RBM20	8	18
UNC13D	2.07	0.022	0.0271	0.116	3.68	15.1	0.00041	1.66	LV	CELLSTATES	vCM1.1	control_RBM20	8	18
CES3	2.05	0.0402	0.00645	0.0328	2.02	12.3	0.00121	1.4	LV	CELLSTATES	vCM1.1	control_RBM20	8	18
LMOD1	2.04	0.00355	0.0343	0.142	3.89	24.6	1.66e-05	2.45	LV	CELLSTATES	vCM1.1	control_RBM20	8	18
GLT8D2	2	0.00303	0.018	0.119	3.22	25.6	1.19e-05	2.52	LV	CELLSTATES	vCM1.1	control_RBM20	8	18
AL033384.2	1.99	0.0141	0.0329	0.185	3.98	17.3	0.000187	1.85	LV	CELLSTATES	vCM1.1	control_RBM20	8	18
PLCE1	1.99	0.000413	0.214	1.38	6.54	38.3	3.66e-07	3.38	LV	CELLSTATES	vCM1.1	control_RBM20	8	18
AC026150.1	1.98	0.0454	0.00466	0.0153	1.75	11.7	0.00156	1.34	LV	CELLSTATES	vCM1.1	control_RBM20	8	18
CPLX3	1.98	0.0475	0.0439	0.185	4.24	11.5	0.00171	1.32	LV	CELLSTATES	vCM1.1	control_RBM20	8	18
COL16A1	1.95	0.0025	0.0535	0.32	4.53	26.4	9.37e-06	2.6	LV	CELLSTATES	vCM1.1	control_RBM20	8	18
C5AR1	1.93	0.000436	0.048	0.289	4.39	36.4	5.91e-07	3.36	LV	CELLSTATES	vCM1.1	control_RBM20	8	18
ALDH1A2	1.92	0.00355	0.0748	0.394	5.07	24.5	1.67e-05	2.45	LV	CELLSTATES	vCM1.1	control_RBM20	8	18
URB1	1.91	0.000352	0.0851	0.428	5.14	39.6	2.64e-07	3.45	LV	CELLSTATES	vCM1.1	control_RBM20	8	18
ARRB1	1.9	0.00471	0.0385	0.194	4.05	23.1	2.63e-05	2.33	LV	CELLSTATES	vCM1.1	control_RBM20	8	18
GK3P	1.9	0.00886	0.0164	0.0886	3.09	19.6	8.41e-05	2.05	LV	CELLSTATES	vCM1.1	control_RBM20	8	18
AC069029.1	1.88	0.0251	0.014	0.0651	2.78	14.5	0.000511	1.6	LV	CELLSTATES	vCM1.1	control_RBM20	8	18
FAM161A	1.86	0.0095	0.0204	0.0995	3.25	19.2	9.6e-05	2.02	LV	CELLSTATES	vCM1.1	control_RBM20	8	18
CARMIL1	1.85	0.0147	0.255	1.48	6.7	17	0.000205	1.83	LV	CELLSTATES	vCM1.1	control_RBM20	8	18
PABPC4	1.85	0.0008	0.184	0.763	6.13	32.8	1.53e-06	3.1	LV	CELLSTATES	vCM1.1	control_RBM20	8	18
SPOCK1	1.85	0.0233	0.129	0.714	6	14.8	0.000453	1.63	LV	CELLSTATES	vCM1.1	control_RBM20	8	18
SH3BP5	1.84	0.00896	0.0438	0.149	4.02	19.4	8.77e-05	2.05	LV	CELLSTATES	vCM1.1	control_RBM20	8	18
PRIMA1	1.79	0.0148	0.022	0.0923	3.25	17	0.000207	1.83	LV	CELLSTATES	vCM1.1	control_RBM20	8	18
LCN12	1.78	0.0438	0.02	0.105	3.26	11.9	0.00146	1.36	LV	CELLSTATES	vCM1.1	control_RBM20	8	18
PITPNC1	1.78	0.0154	0.0779	0.602	5.32	16.7	0.000227	1.81	LV	CELLSTATES	vCM1.1	control_RBM20	8	18
SLC7A8	1.78	0.00371	0.077	0.383	4.95	24.3	1.77e-05	2.43	LV	CELLSTATES	vCM1.1	control_RBM20	8	18
GOLGA8N	1.77	0.00991	0.0185	0.0736	3.09	18.9	0.000104	2	LV	CELLSTATES	vCM1.1	control_RBM20	8	18
PAK1	1.76	0.0281	0.051	0.196	4.3	14	0.000631	1.55	LV	CELLSTATES	vCM1.1	control_RBM20	8	18
ADGRL3	1.75	0.00639	0.154	0.929	6.06	21.4	4.57e-05	2.19	LV	CELLSTATES	vCM1.1	control_RBM20	8	18
FLNB	1.75	0.00303	0.413	2.31	7.39	25.6	1.2e-05	2.52	LV	CELLSTATES	vCM1.1	control_RBM20	8	18
HVCN1	1.75	0.0326	0.0616	0.292	4.64	13.3	0.000828	1.49	LV	CELLSTATES	vCM1.1	control_RBM20	8	18
INAFM2	1.74	0.0233	0.0136	0.0743	2.83	14.8	0.000455	1.63	LV	CELLSTATES	vCM1.1	control_RBM20	8	18
COL7A1	1.73	0.00303	0.0492	0.286	4.51	25.5	1.24e-05	2.52	LV	CELLSTATES	vCM1.1	control_RBM20	8	18
MIR503HG	1.73	0.0442	0.0263	0.131	3.53	11.8	0.00149	1.36	LV	CELLSTATES	vCM1.1	control_RBM20	8	18
DLGAP1	1.66	0.00787	0.0657	0.32	4.77	20.3	6.51e-05	2.1	LV	CELLSTATES	vCM1.1	control_RBM20	8	18
EEF1A1	1.65	0.0234	0.0767	0.413	4.99	14.8	0.000464	1.63	LV	CELLSTATES	vCM1.1	control_RBM20	8	18
AC058791.1	1.63	0.000859	0.175	0.78	6.06	31.7	2.08e-06	3.07	LV	CELLSTATES	vCM1.1	control_RBM20	8	18
IL1R1	1.63	0.0375	0.0253	0.0938	3.3	12.7	0.00105	1.43	LV	CELLSTATES	vCM1.1	control_RBM20	8	18
AL139807.1	1.62	0.0296	0.0238	0.0979	3.31	13.7	0.000693	1.53	LV	CELLSTATES	vCM1.1	control_RBM20	8	18
KCNAB2	1.62	0.000859	0.108	0.422	5.33	31.9	1.97e-06	3.07	LV	CELLSTATES	vCM1.1	control_RBM20	8	18
CES4A	1.59	0.0113	0.0739	0.25	4.78	18.3	0.000128	1.95	LV	CELLSTATES	vCM1.1	control_RBM20	8	18
AC104170.1	1.58	0.0213	0.0261	0.138	3.57	15.3	0.000389	1.67	LV	CELLSTATES	vCM1.1	control_RBM20	8	18
DAAM2	1.57	0.0257	0.0585	0.337	4.57	14.4	0.000534	1.59	LV	CELLSTATES	vCM1.1	control_RBM20	8	18
TTLL7	1.57	0.00991	0.0525	0.234	4.4	19	0.000103	2	LV	CELLSTATES	vCM1.1	control_RBM20	8	18
PPM1E	1.56	0.0175	0.128	0.765	5.7	16.2	0.000275	1.76	LV	CELLSTATES	vCM1.1	control_RBM20	8	18
MED12L	1.54	0.0212	0.0494	0.195	4.29	15.3	0.000384	1.67	LV	CELLSTATES	vCM1.1	control_RBM20	8	18
MAFK	1.52	0.00355	0.137	0.637	5.73	24.7	1.61e-05	2.45	LV	CELLSTATES	vCM1.1	control_RBM20	8	18
ABCG2	1.51	0.0415	0.0191	0.0835	3.13	12.2	0.00127	1.38	LV	CELLSTATES	vCM1.1	control_RBM20	8	18
RTN4	1.51	0.0121	0.118	0.488	5.46	18	0.000145	1.92	LV	CELLSTATES	vCM1.1	control_RBM20	8	18
AC010327.3	1.49	0.0399	0.202	0.672	6.06	12.3	0.0012	1.4	LV	CELLSTATES	vCM1.1	control_RBM20	8	18
OSBPL6	1.49	0.000436	0.156	0.634	5.86	36.9	5.19e-07	3.36	LV	CELLSTATES	vCM1.1	control_RBM20	8	18
PRKD1	1.49	0.0289	0.0442	0.231	4.17	13.8	0.000667	1.54	LV	CELLSTATES	vCM1.1	control_RBM20	8	18
HEPH	1.48	0.0385	0.031	0.0551	3.48	12.5	0.00112	1.41	LV	CELLSTATES	vCM1.1	control_RBM20	8	18
LRRC1	1.48	0.00522	0.136	0.517	5.63	22.4	3.24e-05	2.28	LV	CELLSTATES	vCM1.1	control_RBM20	8	18
SLC22A5	1.45	0.00131	0.236	0.96	6.42	29.9	3.39e-06	2.88	LV	CELLSTATES	vCM1.1	control_RBM20	8	18
LINC00513	1.44	0.00173	0.73	2.68	7.98	28.7	4.84e-06	2.76	LV	CELLSTATES	vCM1.1	control_RBM20	8	18
ATRNL1	1.43	0.0151	0.136	0.54	5.64	16.8	0.00022	1.82	LV	CELLSTATES	vCM1.1	control_RBM20	8	18
EFCAB13	1.43	0.0068	0.0453	0.139	4.09	21	5.15e-05	2.17	LV	CELLSTATES	vCM1.1	control_RBM20	8	18
RPGR	1.43	0.00571	0.039	0.137	3.85	22	3.73e-05	2.24	LV	CELLSTATES	vCM1.1	control_RBM20	8	18
ITPR1	1.41	0.0492	0.187	0.708	5.99	11.2	0.00187	1.31	LV	CELLSTATES	vCM1.1	control_RBM20	8	18
ZNF836	1.41	0.0232	0.0499	0.189	4.25	14.9	0.000443	1.63	LV	CELLSTATES	vCM1.1	control_RBM20	8	18
MT-ND5	1.4	0.0275	0.056	0.273	4.35	14.1	0.000594	1.56	LV	CELLSTATES	vCM1.1	control_RBM20	8	18
PIK3IP1	1.4	0.0275	0.0268	0.133	3.51	14.1	0.000596	1.56	LV	CELLSTATES	vCM1.1	control_RBM20	8	18
SPSB1	1.4	0.0289	0.0274	0.0704	3.46	13.8	0.000667	1.54	LV	CELLSTATES	vCM1.1	control_RBM20	8	18
CEACAM1	1.38	0.0345	0.0296	0.109	3.59	13	0.000911	1.46	LV	CELLSTATES	vCM1.1	control_RBM20	8	18
ASPG	1.37	0.0471	0.0255	0.197	3.62	11.5	0.00167	1.33	LV	CELLSTATES	vCM1.1	control_RBM20	8	18
PDE3B	1.37	0.000436	0.424	2.12	7.37	37.7	4.21e-07	3.36	LV	CELLSTATES	vCM1.1	control_RBM20	8	18
COL23A1	1.36	0.00813	0.389	1.66	7.19	20	7.31e-05	2.09	LV	CELLSTATES	vCM1.1	control_RBM20	8	18
AC098850.3	1.35	0.0278	0.0965	0.298	5.01	14.1	0.000609	1.56	LV	CELLSTATES	vCM1.1	control_RBM20	8	18
WASHC2A	1.35	0.013	0.0503	0.155	4.2	17.7	0.000162	1.89	LV	CELLSTATES	vCM1.1	control_RBM20	8	18
GALNT18	1.34	0.0095	0.183	0.708	5.98	19.1	9.73e-05	2.02	LV	CELLSTATES	vCM1.1	control_RBM20	8	18
MCAM	1.34	0.043	0.0475	0.153	4	11.9	0.00141	1.37	LV	CELLSTATES	vCM1.1	control_RBM20	8	18
TNK2	1.33	0.0311	0.0479	0.12	4.11	13.5	0.000759	1.51	LV	CELLSTATES	vCM1.1	control_RBM20	8	18
ZNF536	1.33	0.0285	0.345	1.54	6.99	13.9	0.00065	1.55	LV	CELLSTATES	vCM1.1	control_RBM20	8	18
AC016831.7	1.32	0.00173	1.97	7.78	9.47	28.7	4.84e-06	2.76	LV	CELLSTATES	vCM1.1	control_RBM20	8	18
PABPN1	1.31	0.0113	0.184	0.525	5.85	18.4	0.000126	1.95	LV	CELLSTATES	vCM1.1	control_RBM20	8	18
PCNT	1.31	0.00618	0.275	0.853	6.52	21.6	4.25e-05	2.21	LV	CELLSTATES	vCM1.1	control_RBM20	8	18
GEN1	1.3	0.0125	0.0804	0.28	4.81	17.8	0.000153	1.9	LV	CELLSTATES	vCM1.1	control_RBM20	8	18
LMLN	1.3	0.0113	0.0494	0.162	4.13	18.4	0.000124	1.95	LV	CELLSTATES	vCM1.1	control_RBM20	8	18
FRMD4B	1.28	0.0498	0.196	0.734	6.16	11.2	0.00192	1.3	LV	CELLSTATES	vCM1.1	control_RBM20	8	18
MKNK2	1.28	0.0285	0.0572	0.18	4.41	13.9	0.000646	1.55	LV	CELLSTATES	vCM1.1	control_RBM20	8	18
CFAP70	1.27	0.00813	0.122	0.376	5.32	20	7.32e-05	2.09	LV	CELLSTATES	vCM1.1	control_RBM20	8	18
FAM102A	1.26	0.0307	0.0578	0.166	4.26	13.6	0.000736	1.51	LV	CELLSTATES	vCM1.1	control_RBM20	8	18
GLIDR	1.26	0.0254	0.0834	0.308	4.89	14.5	0.000525	1.59	LV	CELLSTATES	vCM1.1	control_RBM20	8	18
NAAA	1.24	0.0455	0.0332	0.196	3.8	11.7	0.00156	1.34	LV	CELLSTATES	vCM1.1	control_RBM20	8	18
PDCD4	1.24	0.00932	0.126	0.496	5.45	19.3	9.21e-05	2.03	LV	CELLSTATES	vCM1.1	control_RBM20	8	18
HMGN1	1.23	0.0095	0.163	0.505	5.72	19.2	9.66e-05	2.02	LV	CELLSTATES	vCM1.1	control_RBM20	8	18
LINC00670	1.23	0.0455	0.0495	0.16	4.15	11.7	0.00157	1.34	LV	CELLSTATES	vCM1.1	control_RBM20	8	18
SLC44A1	1.23	0.00811	0.318	1.19	6.77	20.1	7.04e-05	2.09	LV	CELLSTATES	vCM1.1	control_RBM20	8	18
ABAT	1.22	0.0113	0.0799	0.253	4.84	18.4	0.000127	1.95	LV	CELLSTATES	vCM1.1	control_RBM20	8	18
IDS	1.22	0.0326	0.0439	0.143	4.08	13.3	0.000818	1.49	LV	CELLSTATES	vCM1.1	control_RBM20	8	18
SLC25A27	1.22	0.00576	0.29	0.962	6.52	21.9	3.88e-05	2.24	LV	CELLSTATES	vCM1.1	control_RBM20	8	18
LDLRAD4	1.21	0.00312	0.96	3.4	8.37	25.3	1.32e-05	2.51	LV	CELLSTATES	vCM1.1	control_RBM20	8	18
XPR1	1.21	0.00355	2.66	10.4	9.81	24.5	1.67e-05	2.45	LV	CELLSTATES	vCM1.1	control_RBM20	8	18
ZBTB16	1.21	0.0212	1.85	6.6	9.29	15.3	0.000377	1.67	LV	CELLSTATES	vCM1.1	control_RBM20	8	18
APPL2	1.19	0.000564	0.264	0.861	6.47	34.7	9.19e-07	3.25	LV	CELLSTATES	vCM1.1	control_RBM20	8	18
MTM1	1.19	0.0192	0.0728	0.204	4.61	15.8	0.000319	1.72	LV	CELLSTATES	vCM1.1	control_RBM20	8	18
RBCK1	1.19	0.0383	0.0409	0.181	3.95	12.5	0.00111	1.42	LV	CELLSTATES	vCM1.1	control_RBM20	8	18
SNAP47	1.19	0.00147	0.147	0.487	5.66	29.4	3.9e-06	2.83	LV	CELLSTATES	vCM1.1	control_RBM20	8	18
CDK9	1.18	0.0466	0.0295	0.102	3.45	11.6	0.00164	1.33	LV	CELLSTATES	vCM1.1	control_RBM20	8	18
ROR1-AS1	1.18	0.0388	0.286	0.748	6.46	12.5	0.00114	1.41	LV	CELLSTATES	vCM1.1	control_RBM20	8	18
DOCK5	1.17	0.00514	0.625	2.35	7.72	22.7	2.96e-05	2.29	LV	CELLSTATES	vCM1.1	control_RBM20	8	18
NPHP4	1.17	0.0182	0.0864	0.361	4.93	16.1	0.000287	1.74	LV	CELLSTATES	vCM1.1	control_RBM20	8	18
INTS3	1.16	0.0175	0.0914	0.313	4.96	16.2	0.000275	1.76	LV	CELLSTATES	vCM1.1	control_RBM20	8	18
LAMA3	1.16	0.0466	0.0543	0.142	4.31	11.6	0.00163	1.33	LV	CELLSTATES	vCM1.1	control_RBM20	8	18
SACS	1.16	0.000859	0.138	0.459	5.56	31.6	2.1e-06	3.07	LV	CELLSTATES	vCM1.1	control_RBM20	8	18
ULK1	1.16	0.00811	0.131	0.381	5.41	20	7.16e-05	2.09	LV	CELLSTATES	vCM1.1	control_RBM20	8	18
EPN1	1.15	0.0148	0.0756	0.24	4.69	17	0.000207	1.83	LV	CELLSTATES	vCM1.1	control_RBM20	8	18
FAM214A	1.15	0.00201	0.48	1.61	7.29	27.6	6.57e-06	2.7	LV	CELLSTATES	vCM1.1	control_RBM20	8	18
RRAS	1.15	0.0445	0.032	0.103	3.54	11.8	0.0015	1.35	LV	CELLSTATES	vCM1.1	control_RBM20	8	18
SLC1A3	1.15	0.00303	1.3	4.68	8.78	25.4	1.26e-05	2.52	LV	CELLSTATES	vCM1.1	control_RBM20	8	18
INTU	1.14	0.00514	0.155	0.455	5.59	22.7	3.01e-05	2.29	LV	CELLSTATES	vCM1.1	control_RBM20	8	18
RANBP17	1.14	0.0146	0.181	0.625	5.9	17.1	0.000199	1.84	LV	CELLSTATES	vCM1.1	control_RBM20	8	18
TMTC1	1.14	0.00418	0.349	1.28	6.89	23.7	2.17e-05	2.38	LV	CELLSTATES	vCM1.1	control_RBM20	8	18
FAM13C	1.13	0.0319	0.0741	0.296	4.78	13.4	0.000795	1.5	LV	CELLSTATES	vCM1.1	control_RBM20	8	18
CHST3	1.12	0.042	0.0751	0.196	4.59	12.1	0.00134	1.38	LV	CELLSTATES	vCM1.1	control_RBM20	8	18
DCAF15	1.12	0.0379	0.047	0.147	4.08	12.6	0.00108	1.42	LV	CELLSTATES	vCM1.1	control_RBM20	8	18
FAM227A	1.12	0.0187	0.0602	0.256	4.48	15.9	0.000305	1.73	LV	CELLSTATES	vCM1.1	control_RBM20	8	18
RHOBTB1	1.12	0.0207	0.253	0.793	6.34	15.5	0.000353	1.68	LV	CELLSTATES	vCM1.1	control_RBM20	8	18
MTMR14	1.11	0.00355	0.154	0.401	5.6	24.6	1.65e-05	2.45	LV	CELLSTATES	vCM1.1	control_RBM20	8	18
NCBP3	1.11	0.0107	0.115	0.372	5.26	18.6	0.000115	1.97	LV	CELLSTATES	vCM1.1	control_RBM20	8	18
TTC8	1.11	0.0451	0.0409	0.124	3.82	11.7	0.00154	1.35	LV	CELLSTATES	vCM1.1	control_RBM20	8	18
UBE2Q2L	1.11	0.0343	0.118	0.482	5.28	13.1	0.000903	1.46	LV	CELLSTATES	vCM1.1	control_RBM20	8	18
HEG1	1.1	0.0276	0.293	1.14	6.66	14.1	0.000602	1.56	LV	CELLSTATES	vCM1.1	control_RBM20	8	18
RMDN2	1.1	0.0236	0.0783	0.2	4.68	14.7	0.000476	1.63	LV	CELLSTATES	vCM1.1	control_RBM20	8	18
USP6NL	1.1	0.0113	0.122	0.368	5.27	18.4	0.000126	1.95	LV	CELLSTATES	vCM1.1	control_RBM20	8	18
ADAMTS9-AS2	1.09	0.0345	0.367	1.1	6.92	13	0.000919	1.46	LV	CELLSTATES	vCM1.1	control_RBM20	8	18
UBR4	1.09	0.00224	0.339	0.997	6.74	27.1	7.77e-06	2.65	LV	CELLSTATES	vCM1.1	control_RBM20	8	18
AC015914.1	1.08	0.043	0.371	0.877	6.81	12	0.00139	1.37	LV	CELLSTATES	vCM1.1	control_RBM20	8	18
BTBD8	1.08	0.0434	0.0593	0.174	4.32	11.9	0.00144	1.36	LV	CELLSTATES	vCM1.1	control_RBM20	8	18
CFAP58	1.08	0.0172	0.0498	0.174	4.2	16.3	0.000264	1.76	LV	CELLSTATES	vCM1.1	control_RBM20	8	18
ZMYND8	1.08	0.00449	0.766	2.4	7.94	23.3	2.45e-05	2.35	LV	CELLSTATES	vCM1.1	control_RBM20	8	18
ATAD2	1.07	0.00514	0.23	0.96	6.34	22.6	3.12e-05	2.29	LV	CELLSTATES	vCM1.1	control_RBM20	8	18
RORA	1.07	0.0319	0.711	1.72	7.71	13.4	0.000785	1.5	LV	CELLSTATES	vCM1.1	control_RBM20	8	18
AKTIP	1.06	0.0349	0.0915	0.294	4.94	12.9	0.000951	1.46	LV	CELLSTATES	vCM1.1	control_RBM20	8	18
PAG1	1.06	0.0279	0.13	0.417	5.41	14	0.000621	1.55	LV	CELLSTATES	vCM1.1	control_RBM20	8	18
ITGA11	1.05	0.0436	0.0815	0.242	4.82	11.9	0.00145	1.36	LV	CELLSTATES	vCM1.1	control_RBM20	8	18
NFKBIA	1.05	0.0466	0.101	0.25	5.07	11.6	0.00162	1.33	LV	CELLSTATES	vCM1.1	control_RBM20	8	18
AC015813.2	1.04	0.021	0.0844	0.25	4.75	15.4	0.000369	1.68	LV	CELLSTATES	vCM1.1	control_RBM20	8	18
NFE2L1	1.04	0.0067	0.157	0.549	5.72	21.1	4.98e-05	2.17	LV	CELLSTATES	vCM1.1	control_RBM20	8	18
C1orf21	1.03	0.00894	1.06	3.1	8.36	19.5	8.59e-05	2.05	LV	CELLSTATES	vCM1.1	control_RBM20	8	18
DHX9	1.02	0.0113	0.125	0.264	5.24	18.4	0.000126	1.95	LV	CELLSTATES	vCM1.1	control_RBM20	8	18
KLHL36	1.02	0.0492	0.122	0.46	5.35	11.3	0.00185	1.31	LV	CELLSTATES	vCM1.1	control_RBM20	8	18
C9orf84	1.01	0.0296	0.149	0.502	5.62	13.7	0.000691	1.53	LV	CELLSTATES	vCM1.1	control_RBM20	8	18
CPEB4	1.01	0.0212	2.37	8.38	9.62	15.3	0.000376	1.67	LV	CELLSTATES	vCM1.1	control_RBM20	8	18
LIPE-AS1	1.01	0.00857	0.175	0.537	5.85	19.7	8.06e-05	2.07	LV	CELLSTATES	vCM1.1	control_RBM20	8	18
MB21D2	1.01	0.0281	0.0977	0.318	5.01	14	0.000628	1.55	LV	CELLSTATES	vCM1.1	control_RBM20	8	18
KIAA0556	0.997	0.00198	0.174	0.683	5.9	27.8	6.23e-06	2.7	LV	CELLSTATES	vCM1.1	control_RBM20	8	18
LPIN1	0.987	0.0404	0.248	0.698	6.32	12.3	0.00123	1.39	LV	CELLSTATES	vCM1.1	control_RBM20	8	18
UACA	0.978	0.00703	0.274	0.919	6.47	20.8	5.61e-05	2.15	LV	CELLSTATES	vCM1.1	control_RBM20	8	18
NEU3	0.973	0.0418	0.0816	0.282	4.78	12.1	0.00131	1.38	LV	CELLSTATES	vCM1.1	control_RBM20	8	18
PPP1R12C	0.972	0.0333	0.204	0.525	5.96	13.2	0.00086	1.48	LV	CELLSTATES	vCM1.1	control_RBM20	8	18
AC124319.2	0.966	0.0151	0.113	0.353	5.16	16.9	0.000215	1.82	LV	CELLSTATES	vCM1.1	control_RBM20	8	18
RSRP1	0.966	0.00229	0.691	2.12	7.78	26.9	8.15e-06	2.64	LV	CELLSTATES	vCM1.1	control_RBM20	8	18
PSME4	0.961	0.0157	0.906	2.26	8.04	16.6	0.000234	1.8	LV	CELLSTATES	vCM1.1	control_RBM20	8	18
RBMS3	0.961	0.0415	0.36	1.02	6.82	12.2	0.00128	1.38	LV	CELLSTATES	vCM1.1	control_RBM20	8	18
ZNF345	0.96	0.00514	0.122	0.395	5.3	22.7	2.97e-05	2.29	LV	CELLSTATES	vCM1.1	control_RBM20	8	18
SLC7A2	0.956	0.0434	0.248	0.84	6.31	11.9	0.00144	1.36	LV	CELLSTATES	vCM1.1	control_RBM20	8	18
SH3RF3	0.949	0.0212	0.281	0.82	6.46	15.3	0.000378	1.67	LV	CELLSTATES	vCM1.1	control_RBM20	8	18
ZNF318	0.949	0.0492	0.067	0.181	4.4	11.2	0.00187	1.31	LV	CELLSTATES	vCM1.1	control_RBM20	8	18
ZDHHC14	0.944	0.00811	0.33	1.58	6.9	20.2	6.86e-05	2.09	LV	CELLSTATES	vCM1.1	control_RBM20	8	18
COX10	0.943	0.0144	0.331	0.911	6.64	17.2	0.000193	1.84	LV	CELLSTATES	vCM1.1	control_RBM20	8	18
GALNT2	0.939	0.0172	0.189	0.54	5.85	16.3	0.000265	1.76	LV	CELLSTATES	vCM1.1	control_RBM20	8	18
PAK2	0.939	0.0391	0.315	0.787	6.54	12.4	0.00115	1.41	LV	CELLSTATES	vCM1.1	control_RBM20	8	18
EPHA7	0.929	0.0482	0.0812	0.222	4.75	11.4	0.00175	1.32	LV	CELLSTATES	vCM1.1	control_RBM20	8	18
ERCC4	0.917	0.0496	0.069	0.217	4.51	11.2	0.0019	1.3	LV	CELLSTATES	vCM1.1	control_RBM20	8	18
RASSF4	0.917	0.042	0.232	0.669	6.17	12.1	0.00134	1.38	LV	CELLSTATES	vCM1.1	control_RBM20	8	18
SORT1	0.916	0.0122	0.455	1.18	7.06	17.9	0.000148	1.91	LV	CELLSTATES	vCM1.1	control_RBM20	8	18
CDC14B	0.912	0.0343	0.4	1.15	6.95	13.1	0.000892	1.47	LV	CELLSTATES	vCM1.1	control_RBM20	8	18
ZMIZ1	0.907	0.0232	0.455	1.12	7.07	14.9	0.000444	1.63	LV	CELLSTATES	vCM1.1	control_RBM20	8	18
DIAPH1	0.9	0.0128	0.322	0.956	6.63	17.7	0.000158	1.89	LV	CELLSTATES	vCM1.1	control_RBM20	8	18
LTBP1	0.9	0.00703	1.87	5.56	9.16	20.8	5.51e-05	2.15	LV	CELLSTATES	vCM1.1	control_RBM20	8	18
ABCA8	0.899	0.0415	0.307	0.882	6.61	12.2	0.00128	1.38	LV	CELLSTATES	vCM1.1	control_RBM20	8	18
DNAJC10	0.896	0.0488	0.107	0.297	5.04	11.3	0.00179	1.31	LV	CELLSTATES	vCM1.1	control_RBM20	8	18
OSBPL11	0.89	0.0418	0.133	0.355	5.36	12.1	0.00132	1.38	LV	CELLSTATES	vCM1.1	control_RBM20	8	18
SMC6	0.89	0.0141	0.28	0.795	6.4	17.3	0.000182	1.85	LV	CELLSTATES	vCM1.1	control_RBM20	8	18
RORA-AS1	0.881	0.0115	0.163	0.4	5.59	18.2	0.000134	1.94	LV	CELLSTATES	vCM1.1	control_RBM20	8	18
LENG8	0.872	0.0341	0.24	0.615	6.18	13.1	0.000883	1.47	LV	CELLSTATES	vCM1.1	control_RBM20	8	18
PSMD8	0.871	0.0376	0.234	0.662	6.16	12.6	0.00106	1.42	LV	CELLSTATES	vCM1.1	control_RBM20	8	18
SETDB2	0.871	0.021	0.132	0.35	5.31	15.4	0.00037	1.68	LV	CELLSTATES	vCM1.1	control_RBM20	8	18
KLHL3	0.87	0.0343	0.341	0.876	6.74	13.1	0.000901	1.46	LV	CELLSTATES	vCM1.1	control_RBM20	8	18
PPWD1	0.868	0.0141	0.129	0.318	5.28	17.4	0.000181	1.85	LV	CELLSTATES	vCM1.1	control_RBM20	8	18
YWHAG	0.866	0.0146	0.176	0.499	5.77	17.1	0.000199	1.84	LV	CELLSTATES	vCM1.1	control_RBM20	8	18
CLEC16A	0.865	0.00811	0.441	1.57	7.2	20	7.19e-05	2.09	LV	CELLSTATES	vCM1.1	control_RBM20	8	18
BLZF1	0.842	0.0281	0.0819	0.219	4.7	14	0.000631	1.55	LV	CELLSTATES	vCM1.1	control_RBM20	8	18
OGT	0.839	0.0146	0.363	0.912	6.71	17.1	0.000199	1.84	LV	CELLSTATES	vCM1.1	control_RBM20	8	18
ATG2B	0.835	0.0468	0.126	0.266	5.19	11.6	0.00164	1.33	LV	CELLSTATES	vCM1.1	control_RBM20	8	18
DIP2B	0.833	0.0146	0.476	1.18	7.14	17.1	0.0002	1.84	LV	CELLSTATES	vCM1.1	control_RBM20	8	18
HIPK2	0.831	0.0233	0.764	2.33	7.88	14.9	0.000451	1.63	LV	CELLSTATES	vCM1.1	control_RBM20	8	18
NUMA1	0.831	0.00694	0.119	0.291	5.21	20.9	5.35e-05	2.16	LV	CELLSTATES	vCM1.1	control_RBM20	8	18
ARGLU1	0.821	0.0275	0.448	1.22	7.03	14.1	0.000592	1.56	LV	CELLSTATES	vCM1.1	control_RBM20	8	18
XPO1	0.817	0.0379	0.291	0.756	6.47	12.6	0.00109	1.42	LV	CELLSTATES	vCM1.1	control_RBM20	8	18
GABPB2	0.816	0.0158	0.222	0.702	6.12	16.6	0.000237	1.8	LV	CELLSTATES	vCM1.1	control_RBM20	8	18
ATP2C1	0.815	0.0275	0.62	1.74	7.53	14.1	0.000597	1.56	LV	CELLSTATES	vCM1.1	control_RBM20	8	18
MAP2K5	0.814	0.0095	0.558	1.44	7.37	19.2	9.54e-05	2.02	LV	CELLSTATES	vCM1.1	control_RBM20	8	18
ZNF106	0.799	0.0368	1.03	2.54	8.21	12.8	0.00102	1.43	LV	CELLSTATES	vCM1.1	control_RBM20	8	18
AC124312.1	0.794	0.0185	0.862	2.15	7.96	16	0.000298	1.73	LV	CELLSTATES	vCM1.1	control_RBM20	8	18
B3GALNT2	0.794	0.0479	0.436	1.2	6.99	11.4	0.00173	1.32	LV	CELLSTATES	vCM1.1	control_RBM20	8	18
SLC22A23	0.792	0.0289	0.116	0.361	5.22	13.8	0.000663	1.54	LV	CELLSTATES	vCM1.1	control_RBM20	8	18
EXOC6	0.79	0.0095	0.389	1.16	6.93	19.2	9.59e-05	2.02	LV	CELLSTATES	vCM1.1	control_RBM20	8	18
PSMA1	0.789	0.0326	0.154	0.446	5.59	13.3	0.000819	1.49	LV	CELLSTATES	vCM1.1	control_RBM20	8	18
SCN5A	0.779	0.0466	1.04	2.8	8.27	11.6	0.00161	1.33	LV	CELLSTATES	vCM1.1	control_RBM20	8	18
PPP2R1A	0.777	0.0392	0.181	0.458	5.75	12.4	0.00116	1.41	LV	CELLSTATES	vCM1.1	control_RBM20	8	18
TTC23	0.776	0.0114	0.187	0.473	5.8	18.3	0.000131	1.94	LV	CELLSTATES	vCM1.1	control_RBM20	8	18
DTWD1	0.771	0.0473	0.236	0.482	6.04	11.5	0.00169	1.33	LV	CELLSTATES	vCM1.1	control_RBM20	8	18
IGF1R	0.771	0.021	2.04	6.04	9.26	15.4	0.000369	1.68	LV	CELLSTATES	vCM1.1	control_RBM20	8	18
JARID2	0.77	0.048	0.533	1.61	7.34	11.4	0.00173	1.32	LV	CELLSTATES	vCM1.1	control_RBM20	8	18
CAPN7	0.765	0.0285	0.575	1.4	7.36	13.9	0.000647	1.55	LV	CELLSTATES	vCM1.1	control_RBM20	8	18
EFCAB7	0.761	0.0454	0.148	0.316	5.42	11.7	0.00155	1.34	LV	CELLSTATES	vCM1.1	control_RBM20	8	18
PDLIM1	0.76	0.0311	0.289	0.859	6.45	13.5	0.000756	1.51	LV	CELLSTATES	vCM1.1	control_RBM20	8	18
HERC1	0.755	0.00896	0.881	2.36	8.03	19.4	8.79e-05	2.05	LV	CELLSTATES	vCM1.1	control_RBM20	8	18
ICE2	0.748	0.0308	0.273	0.707	6.34	13.5	0.000747	1.51	LV	CELLSTATES	vCM1.1	control_RBM20	8	18
DAZAP1	0.745	0.0496	0.107	0.314	5.07	11.2	0.0019	1.3	LV	CELLSTATES	vCM1.1	control_RBM20	8	18
OSBPL9	0.74	0.0212	0.864	2.12	7.95	15.3	0.00038	1.67	LV	CELLSTATES	vCM1.1	control_RBM20	8	18
LYST	0.738	0.0307	0.198	0.579	5.96	13.6	0.000737	1.51	LV	CELLSTATES	vCM1.1	control_RBM20	8	18
DYNC1LI1	0.737	0.0372	0.17	0.373	5.63	12.7	0.00103	1.43	LV	CELLSTATES	vCM1.1	control_RBM20	8	18
SFPQ	0.735	0.038	0.361	0.752	6.64	12.6	0.00109	1.42	LV	CELLSTATES	vCM1.1	control_RBM20	8	18
CDKL5	0.727	0.0346	0.258	0.666	6.27	13	0.000932	1.46	LV	CELLSTATES	vCM1.1	control_RBM20	8	18
CASQ2	0.726	0.0242	1.19	2.78	8.39	14.6	0.000491	1.62	LV	CELLSTATES	vCM1.1	control_RBM20	8	18
COBL	0.71	0.0424	0.46	1.05	7.05	12	0.00135	1.37	LV	CELLSTATES	vCM1.1	control_RBM20	8	18
TSEN2	0.696	0.047	0.159	0.409	5.62	11.5	0.00166	1.33	LV	CELLSTATES	vCM1.1	control_RBM20	8	18
BTBD9	0.686	0.00779	1.22	3.39	8.51	20.4	6.37e-05	2.11	LV	CELLSTATES	vCM1.1	control_RBM20	8	18
ZRANB2	0.683	0.0297	0.654	1.58	7.61	13.7	0.000697	1.53	LV	CELLSTATES	vCM1.1	control_RBM20	8	18
ZNF518A	0.677	0.0252	0.241	0.652	6.18	14.5	0.000517	1.6	LV	CELLSTATES	vCM1.1	control_RBM20	8	18
CPED1	0.659	0.0454	1.15	2.86	8.35	11.7	0.00155	1.34	LV	CELLSTATES	vCM1.1	control_RBM20	8	18
FUS	0.656	0.0292	0.541	1.22	7.25	13.8	0.000676	1.54	LV	CELLSTATES	vCM1.1	control_RBM20	8	18
ARHGEF11	0.652	0.0225	0.367	1.13	6.84	15	0.000422	1.65	LV	CELLSTATES	vCM1.1	control_RBM20	8	18
ZSCAN5A	0.646	0.0442	0.226	0.535	6.06	11.8	0.00149	1.36	LV	CELLSTATES	vCM1.1	control_RBM20	8	18
CEP350	0.63	0.0446	0.62	1.4	7.45	11.8	0.00151	1.35	LV	CELLSTATES	vCM1.1	control_RBM20	8	18
IFT43	0.584	0.0492	0.202	0.553	5.95	11.3	0.00186	1.31	LV	CELLSTATES	vCM1.1	control_RBM20	8	18
MTMR3	0.583	0.0466	0.582	1.34	7.34	11.6	0.00163	1.33	LV	CELLSTATES	vCM1.1	control_RBM20	8	18
CCDC66	0.567	0.0343	0.368	0.78	6.7	13.1	0.000899	1.46	LV	CELLSTATES	vCM1.1	control_RBM20	8	18
UBR2	0.53	0.0426	0.735	1.67	7.73	12	0.00136	1.37	LV	CELLSTATES	vCM1.1	control_RBM20	8	18

## Sheet: TTN_control
Gene	logFC	FDR	mean_exp_control	mean_exp_genotype	logCPM	F	PValue	FDR_plot	Region	annotation_level	cell_state	comparison	Observations_genotype	Observations_reference
NPPA-AS1	3.87	0.000524	0.00071	0.0228	1.63	31.9	1.42e-06	3.28	LV	CELLSTATES	vCM1.1	control_TTN	12	18
SFRP5	3.3	0.00413	0.0011	0.0161	1.58	20.3	5.49e-05	2.38	LV	CELLSTATES	vCM1.1	control_TTN	12	18
STAT4	3.08	7.97e-05	0.0275	0.404	5.05	43.7	6.23e-08	4.1	LV	CELLSTATES	vCM1.1	control_TTN	12	18
OGDHL	2.99	0.0014	0.00234	0.0245	1.73	26.1	8.06e-06	2.85	LV	CELLSTATES	vCM1.1	control_TTN	12	18
NPPA	2.94	0.00236	0.0354	0.612	5.48	23.3	2.04e-05	2.63	LV	CELLSTATES	vCM1.1	control_TTN	12	18
NPPB	2.81	0.00758	0.319	3	7.85	17.2	0.000168	2.12	LV	CELLSTATES	vCM1.1	control_TTN	12	18
EDA2R	2.77	0.000906	0.00125	0.0134	1.48	28.3	4.18e-06	3.04	LV	CELLSTATES	vCM1.1	control_TTN	12	18
SLC6A6	2.72	0.000236	0.0873	0.81	5.99	36.3	4.2e-07	3.63	LV	CELLSTATES	vCM1.1	control_TTN	12	18
VWA5B1	2.71	0.00313	0.00226	0.0244	1.78	21.6	3.49e-05	2.5	LV	CELLSTATES	vCM1.1	control_TTN	12	18
AL606807.1	2.69	0.00527	0.0101	0.0866	3.07	19.1	8.54e-05	2.28	LV	CELLSTATES	vCM1.1	control_TTN	12	18
PHF21B	2.64	0.000134	0.0115	0.096	3.22	40.2	1.52e-07	3.87	LV	CELLSTATES	vCM1.1	control_TTN	12	18
SRCIN1	2.61	0.0015	0.0035	0.0377	2.14	25.7	9.29e-06	2.82	LV	CELLSTATES	vCM1.1	control_TTN	12	18
LINC01913	2.45	0.00649	0.00296	0.0136	1.68	17.9	0.000129	2.19	LV	CELLSTATES	vCM1.1	control_TTN	12	18
NEURL1B	2.44	6.3e-05	0.0205	0.136	3.77	46.5	3.19e-08	4.2	LV	CELLSTATES	vCM1.1	control_TTN	12	18
GOLGA7B	2.34	0.0211	0.00431	0.0273	2.05	12.8	0.000918	1.68	LV	CELLSTATES	vCM1.1	control_TTN	12	18
AC002463.1	2.31	0.00645	0.00343	0.0317	1.97	18	0.000126	2.19	LV	CELLSTATES	vCM1.1	control_TTN	12	18
GJA5	2.31	0.0415	0.00716	0.0346	2.43	10.1	0.00288	1.38	LV	CELLSTATES	vCM1.1	control_TTN	12	18
AL078590.2	2.27	0.0346	0.00307	0.0431	2	10.7	0.00215	1.46	LV	CELLSTATES	vCM1.1	control_TTN	12	18
PLCE1-AS2	2.27	0.00234	0.00406	0.0172	1.9	23.4	1.93e-05	2.63	LV	CELLSTATES	vCM1.1	control_TTN	12	18
IL31RA	2.26	0.00834	0.00354	0.0239	1.78	16.8	0.000194	2.08	LV	CELLSTATES	vCM1.1	control_TTN	12	18
UNC80	2.26	0.0014	0.0077	0.0482	2.62	26.3	7.74e-06	2.85	LV	CELLSTATES	vCM1.1	control_TTN	12	18
SPINK1	2.23	0.0442	0.00198	0.0243	1.71	9.81	0.00323	1.35	LV	CELLSTATES	vCM1.1	control_TTN	12	18
HYAL4	2.21	0.0138	0.00375	0.0318	1.96	14.7	0.000438	1.86	LV	CELLSTATES	vCM1.1	control_TTN	12	18
FKBP5	2.19	0.000718	1	5.83	9.03	30	2.5e-06	3.14	LV	CELLSTATES	vCM1.1	control_TTN	12	18
C14orf132	2.14	0.00235	0.00752	0.0448	2.38	23.3	2.02e-05	2.63	LV	CELLSTATES	vCM1.1	control_TTN	12	18
PRICKLE2-AS3	2.09	0.00651	0.00159	0.0133	1.43	17.9	0.000131	2.19	LV	CELLSTATES	vCM1.1	control_TTN	12	18
HTR1E	2.07	0.0479	0.00213	0.0192	1.65	9.47	0.00374	1.32	LV	CELLSTATES	vCM1.1	control_TTN	12	18
AL078590.3	2	0.00934	0.0587	0.393	5.14	16.3	0.000234	2.03	LV	CELLSTATES	vCM1.1	control_TTN	12	18
C5orf46	2	0.00321	0.0372	0.221	4.36	21.5	3.62e-05	2.49	LV	CELLSTATES	vCM1.1	control_TTN	12	18
LINC00866	1.94	0.00955	0.0173	0.0796	3.22	16.2	0.000242	2.02	LV	CELLSTATES	vCM1.1	control_TTN	12	18
SCGB3A2	1.93	0.0459	0.00718	0.03	2.01	9.65	0.00346	1.34	LV	CELLSTATES	vCM1.1	control_TTN	12	18
C5AR1	1.89	8.94e-06	0.048	0.23	4.54	64.8	6.35e-10	5.05	LV	CELLSTATES	vCM1.1	control_TTN	12	18
C1QTNF7	1.86	0.0113	0.00644	0.0255	2.19	15.4	0.000325	1.95	LV	CELLSTATES	vCM1.1	control_TTN	12	18
AC023983.1	1.84	0.0417	0.002	0.0132	1.47	10.1	0.0029	1.38	LV	CELLSTATES	vCM1.1	control_TTN	12	18
AL133417.1	1.83	0.0211	0.00263	0.017	1.69	12.8	0.000922	1.68	LV	CELLSTATES	vCM1.1	control_TTN	12	18
PLCE1	1.8	1.02e-05	0.214	0.934	6.59	60.6	1.45e-09	4.99	LV	CELLSTATES	vCM1.1	control_TTN	12	18
LINC02585	1.77	0.022	0.00263	0.0151	1.61	12.6	0.000996	1.66	LV	CELLSTATES	vCM1.1	control_TTN	12	18
KCNJ3	1.75	0.039	0.0145	0.0887	3.21	10.3	0.00261	1.41	LV	CELLSTATES	vCM1.1	control_TTN	12	18
HEPH	1.74	0.000655	0.031	0.128	3.89	30.4	2.19e-06	3.18	LV	CELLSTATES	vCM1.1	control_TTN	12	18
SHC4	1.74	0.00348	0.0333	0.167	4.15	21.1	4.15e-05	2.46	LV	CELLSTATES	vCM1.1	control_TTN	12	18
TTLL7	1.74	0.00105	0.0525	0.225	4.68	27.6	5.14e-06	2.98	LV	CELLSTATES	vCM1.1	control_TTN	12	18
AC137723.1	1.73	0.0329	0.00706	0.0331	2.31	11	0.00197	1.48	LV	CELLSTATES	vCM1.1	control_TTN	12	18
MAP2	1.71	0.00646	0.0187	0.0973	3.45	18	0.000127	2.19	LV	CELLSTATES	vCM1.1	control_TTN	12	18
WNT9A	1.69	0.00553	0.074	0.388	5.15	18.8	9.48e-05	2.26	LV	CELLSTATES	vCM1.1	control_TTN	12	18
AC069029.1	1.68	0.00313	0.014	0.0655	3.01	21.7	3.47e-05	2.5	LV	CELLSTATES	vCM1.1	control_TTN	12	18
NCKIPSD	1.68	0.000718	0.0181	0.0867	3.31	29.9	2.6e-06	3.14	LV	CELLSTATES	vCM1.1	control_TTN	12	18
SOCS1	1.68	0.0174	0.00794	0.0385	2.48	13.7	0.000644	1.76	LV	CELLSTATES	vCM1.1	control_TTN	12	18
SPOCK1	1.67	0.00649	0.129	0.761	6.14	17.9	0.000128	2.19	LV	CELLSTATES	vCM1.1	control_TTN	12	18
B3GALT5	1.65	0.031	0.0146	0.0453	2.73	11.2	0.00179	1.51	LV	CELLSTATES	vCM1.1	control_TTN	12	18
ATF5	1.64	0.0215	0.00463	0.0245	2	12.7	0.000956	1.67	LV	CELLSTATES	vCM1.1	control_TTN	12	18
AC106895.2	1.58	0.0193	0.0143	0.0408	2.98	13.3	0.000764	1.71	LV	CELLSTATES	vCM1.1	control_TTN	12	18
ACADL	1.57	0.0154	0.00725	0.0236	2.17	14.2	0.000533	1.81	LV	CELLSTATES	vCM1.1	control_TTN	12	18
AP002518.2	1.57	0.00281	0.138	0.458	5.76	22.3	2.76e-05	2.55	LV	CELLSTATES	vCM1.1	control_TTN	12	18
AL031283.2	1.54	0.0419	0.00734	0.0364	2.32	10	0.00292	1.38	LV	CELLSTATES	vCM1.1	control_TTN	12	18
LINC00670	1.54	0.00024	0.0495	0.177	4.45	36.1	4.43e-07	3.62	LV	CELLSTATES	vCM1.1	control_TTN	12	18
AC093730.1	1.53	0.0299	0.0289	0.125	3.76	11.3	0.00169	1.52	LV	CELLSTATES	vCM1.1	control_TTN	12	18
BAIAP2	1.52	0.00234	0.0412	0.182	4.28	23.3	2e-05	2.63	LV	CELLSTATES	vCM1.1	control_TTN	12	18
AC016598.1	1.51	0.0066	0.0152	0.0537	3.01	17.8	0.000135	2.18	LV	CELLSTATES	vCM1.1	control_TTN	12	18
DHRS3	1.51	0.00012	0.141	0.59	5.94	41.7	1.02e-07	3.92	LV	CELLSTATES	vCM1.1	control_TTN	12	18
PAXIP1-AS2	1.51	0.0145	0.00535	0.0198	1.92	14.4	0.000482	1.84	LV	CELLSTATES	vCM1.1	control_TTN	12	18
KLHL36	1.5	0.000203	0.122	0.504	5.7	37.5	3.04e-07	3.69	LV	CELLSTATES	vCM1.1	control_TTN	12	18
LINC02259	1.5	0.0299	0.00569	0.0178	2.06	11.3	0.0017	1.52	LV	CELLSTATES	vCM1.1	control_TTN	12	18
NCR3LG1	1.5	0.0192	0.00871	0.0412	2.36	13.3	0.000758	1.72	LV	CELLSTATES	vCM1.1	control_TTN	12	18
SDSL	1.5	0.0213	0.00344	0.0226	1.79	12.7	0.000946	1.67	LV	CELLSTATES	vCM1.1	control_TTN	12	18
COLQ	1.49	0.0024	0.133	0.619	5.93	23.1	2.13e-05	2.62	LV	CELLSTATES	vCM1.1	control_TTN	12	18
MNS1	1.48	0.0299	0.00369	0.0212	1.74	11.3	0.0017	1.52	LV	CELLSTATES	vCM1.1	control_TTN	12	18
AC007193.1	1.46	0.0265	0.015	0.0454	3.02	11.8	0.00139	1.58	LV	CELLSTATES	vCM1.1	control_TTN	12	18
ABCG2	1.45	0.00281	0.0191	0.0809	3.32	22.4	2.69e-05	2.55	LV	CELLSTATES	vCM1.1	control_TTN	12	18
HEG1	1.45	1.05e-05	0.293	1.16	6.92	57.6	2.72e-09	4.98	LV	CELLSTATES	vCM1.1	control_TTN	12	18
SLC7A8	1.45	0.0106	0.077	0.358	5.11	15.8	0.000288	1.98	LV	CELLSTATES	vCM1.1	control_TTN	12	18
AL157714.2	1.44	0.039	0.0315	0.152	3.99	10.3	0.0026	1.41	LV	CELLSTATES	vCM1.1	control_TTN	12	18
PIK3IP1	1.44	0.0031	0.0268	0.103	3.6	21.8	3.32e-05	2.51	LV	CELLSTATES	vCM1.1	control_TTN	12	18
AC099489.3	1.42	0.0478	0.00423	0.0176	1.86	9.48	0.00373	1.32	LV	CELLSTATES	vCM1.1	control_TTN	12	18
KCNAB2	1.42	0.000655	0.108	0.439	5.49	30.4	2.23e-06	3.18	LV	CELLSTATES	vCM1.1	control_TTN	12	18
LINC00211	1.42	0.0444	0.0116	0.0682	2.94	9.78	0.00327	1.35	LV	CELLSTATES	vCM1.1	control_TTN	12	18
SPON1-AS1	1.42	0.00978	0.0151	0.0569	2.95	16.1	0.000255	2.01	LV	CELLSTATES	vCM1.1	control_TTN	12	18
VSTM2L	1.42	0.037	0.0286	0.107	3.7	10.5	0.00241	1.43	LV	CELLSTATES	vCM1.1	control_TTN	12	18
LINC00222	1.41	0.0113	0.0143	0.0552	2.85	15.5	0.000323	1.95	LV	CELLSTATES	vCM1.1	control_TTN	12	18
AC093495.1	1.38	0.0174	0.011	0.04	2.58	13.7	0.000651	1.76	LV	CELLSTATES	vCM1.1	control_TTN	12	18
ALDOB	1.38	0.0398	0.0107	0.0335	2.35	10.2	0.00268	1.4	LV	CELLSTATES	vCM1.1	control_TTN	12	18
PRICKLE2	1.37	6.3e-05	0.0427	0.163	4.23	46	3.58e-08	4.2	LV	CELLSTATES	vCM1.1	control_TTN	12	18
SMOC2	1.37	0.0237	0.0132	0.0488	2.81	12.3	0.00114	1.63	LV	CELLSTATES	vCM1.1	control_TTN	12	18
AL512353.1	1.34	0.0241	0.00527	0.0154	1.95	12.2	0.00118	1.62	LV	CELLSTATES	vCM1.1	control_TTN	12	18
SMAD9	1.34	0.00472	0.0427	0.147	4.17	19.5	7.44e-05	2.33	LV	CELLSTATES	vCM1.1	control_TTN	12	18
MBOAT2	1.33	0.00329	0.122	0.461	5.68	21.4	3.74e-05	2.48	LV	CELLSTATES	vCM1.1	control_TTN	12	18
LINC00578	1.32	0.0258	0.0152	0.0642	2.95	11.9	0.00132	1.59	LV	CELLSTATES	vCM1.1	control_TTN	12	18
LMOD1	1.32	0.00531	0.0343	0.115	3.87	19	8.65e-05	2.27	LV	CELLSTATES	vCM1.1	control_TTN	12	18
PAFAH2	1.32	0.0129	0.0674	0.249	4.83	14.9	0.000396	1.89	LV	CELLSTATES	vCM1.1	control_TTN	12	18
ADGRL3	1.3	0.00882	0.154	0.583	5.98	16.6	0.000213	2.05	LV	CELLSTATES	vCM1.1	control_TTN	12	18
COTL1	1.3	0.0491	0.0111	0.0539	2.69	9.38	0.00389	1.31	LV	CELLSTATES	vCM1.1	control_TTN	12	18
PRKD1	1.3	0.00786	0.0442	0.161	4.23	17	0.000178	2.1	LV	CELLSTATES	vCM1.1	control_TTN	12	18
AC124312.2	1.29	0.0232	0.0467	0.114	4.05	12.4	0.00109	1.64	LV	CELLSTATES	vCM1.1	control_TTN	12	18
AL133346.1	1.29	0.0211	0.00579	0.0242	2.06	12.8	0.000915	1.68	LV	CELLSTATES	vCM1.1	control_TTN	12	18
FRMD4B	1.29	0.00558	0.196	0.768	6.4	18.7	9.81e-05	2.25	LV	CELLSTATES	vCM1.1	control_TTN	12	18
RPS6KA2	1.29	6.3e-05	0.275	0.983	6.72	46.5	3.22e-08	4.2	LV	CELLSTATES	vCM1.1	control_TTN	12	18
SMAD6	1.26	0.0031	0.147	0.443	5.68	21.8	3.35e-05	2.51	LV	CELLSTATES	vCM1.1	control_TTN	12	18
TPM3	1.24	0.00558	0.172	0.634	6.09	18.7	9.8e-05	2.25	LV	CELLSTATES	vCM1.1	control_TTN	12	18
SLC24A5	1.22	0.0489	0.0103	0.0256	2.35	9.39	0.00388	1.31	LV	CELLSTATES	vCM1.1	control_TTN	12	18
SLC43A2	1.22	0.0126	0.0229	0.0793	3.38	15	0.000381	1.9	LV	CELLSTATES	vCM1.1	control_TTN	12	18
ZNF727	1.22	0.0238	0.0192	0.0588	2.99	12.2	0.00115	1.62	LV	CELLSTATES	vCM1.1	control_TTN	12	18
MIR181A1HG	1.21	0.0234	0.034	0.0957	3.8	12.3	0.00112	1.63	LV	CELLSTATES	vCM1.1	control_TTN	12	18
CRIM1	1.18	0.00405	0.285	1.09	6.9	20.5	5.18e-05	2.39	LV	CELLSTATES	vCM1.1	control_TTN	12	18
FMO4	1.17	0.000851	0.0445	0.159	4.25	28.7	3.63e-06	3.07	LV	CELLSTATES	vCM1.1	control_TTN	12	18
MTURN	1.17	0.0251	0.0172	0.0488	2.86	12	0.00126	1.6	LV	CELLSTATES	vCM1.1	control_TTN	12	18
AP005131.1	1.16	0.0086	0.0202	0.0674	3.17	16.6	0.000207	2.07	LV	CELLSTATES	vCM1.1	control_TTN	12	18
MTMR14	1.16	6.34e-05	0.154	0.461	5.81	45.5	4.06e-08	4.2	LV	CELLSTATES	vCM1.1	control_TTN	12	18
ZNF106	1.15	1.05e-05	1.03	3.08	8.5	57.1	2.98e-09	4.98	LV	CELLSTATES	vCM1.1	control_TTN	12	18
EPB41L4B	1.13	0.0103	0.168	0.572	6.04	15.8	0.00028	1.99	LV	CELLSTATES	vCM1.1	control_TTN	12	18
PDZD2	1.12	0.000745	2.4	7.49	9.73	29.6	2.81e-06	3.13	LV	CELLSTATES	vCM1.1	control_TTN	12	18
APPL2	1.11	2.64e-05	0.264	0.867	6.63	51.8	9.38e-09	4.58	LV	CELLSTATES	vCM1.1	control_TTN	12	18
C1orf21	1.11	0.000126	1.06	3.16	8.53	40.6	1.35e-07	3.9	LV	CELLSTATES	vCM1.1	control_TTN	12	18
CRACR2A	1.11	0.0412	0.0268	0.0793	3.47	10.1	0.00285	1.38	LV	CELLSTATES	vCM1.1	control_TTN	12	18
PIK3R1	1.11	0.00413	1.15	3.35	8.66	20.3	5.55e-05	2.38	LV	CELLSTATES	vCM1.1	control_TTN	12	18
SLC4A7	1.11	0.00857	0.16	0.49	5.89	16.7	0.000205	2.07	LV	CELLSTATES	vCM1.1	control_TTN	12	18
ABTB2	1.1	0.00438	0.308	0.973	6.78	19.8	6.56e-05	2.36	LV	CELLSTATES	vCM1.1	control_TTN	12	18
DHRS11	1.1	0.0234	0.0111	0.039	2.61	12.3	0.00112	1.63	LV	CELLSTATES	vCM1.1	control_TTN	12	18
ECE1	1.1	0.00429	0.0866	0.307	5.11	20	6.16e-05	2.37	LV	CELLSTATES	vCM1.1	control_TTN	12	18
ITGA11	1.1	0.00914	0.0815	0.267	4.99	16.4	0.000223	2.04	LV	CELLSTATES	vCM1.1	control_TTN	12	18
PHYHD1	1.1	0.00419	0.0683	0.21	4.73	20.2	5.75e-05	2.38	LV	CELLSTATES	vCM1.1	control_TTN	12	18
AC058791.1	1.09	0.00758	0.175	0.619	6.07	17.2	0.000168	2.12	LV	CELLSTATES	vCM1.1	control_TTN	12	18
SLC35G1	1.09	0.00469	0.05	0.164	4.34	19.5	7.33e-05	2.33	LV	CELLSTATES	vCM1.1	control_TTN	12	18
CARMIL1	1.08	0.0476	0.255	0.686	6.37	9.49	0.0037	1.32	LV	CELLSTATES	vCM1.1	control_TTN	12	18
XPR1	1.08	0.000326	2.66	7.57	9.81	34.4	7e-07	3.49	LV	CELLSTATES	vCM1.1	control_TTN	12	18
ZNF189	1.08	0.00399	0.136	0.47	5.73	20.6	5.02e-05	2.4	LV	CELLSTATES	vCM1.1	control_TTN	12	18
CREB5	1.07	0.00689	0.419	1.31	7.23	17.6	0.000145	2.16	LV	CELLSTATES	vCM1.1	control_TTN	12	18
ARHGAP26	1.06	0.000203	1.59	4.86	9.15	37.9	2.74e-07	3.69	LV	CELLSTATES	vCM1.1	control_TTN	12	18
SHQ1	1.06	0.00052	0.0828	0.24	4.94	32.2	1.33e-06	3.28	LV	CELLSTATES	vCM1.1	control_TTN	12	18
SPSB1	1.06	0.014	0.0274	0.0756	3.54	14.6	0.000457	1.85	LV	CELLSTATES	vCM1.1	control_TTN	12	18
TRNP1	1.06	0.027	0.0285	0.0903	3.58	11.7	0.00143	1.57	LV	CELLSTATES	vCM1.1	control_TTN	12	18
AC015923.1	1.05	0.0325	0.027	0.075	3.35	11	0.00193	1.49	LV	CELLSTATES	vCM1.1	control_TTN	12	18
GK3P	1.05	0.0322	0.0164	0.0515	2.97	11.1	0.00189	1.49	LV	CELLSTATES	vCM1.1	control_TTN	12	18
SPRED1	1.05	0.0211	0.118	0.332	5.39	12.8	0.000924	1.68	LV	CELLSTATES	vCM1.1	control_TTN	12	18
ZBTB16	1.05	0.0123	1.85	5.67	9.34	15.1	0.000367	1.91	LV	CELLSTATES	vCM1.1	control_TTN	12	18
WASHC2A	1.04	0.00257	0.0503	0.15	4.28	22.8	2.41e-05	2.59	LV	CELLSTATES	vCM1.1	control_TTN	12	18
AC087521.2	1.03	0.017	0.0276	0.0664	3.49	13.8	0.000624	1.77	LV	CELLSTATES	vCM1.1	control_TTN	12	18
DPYSL2	1.03	0.00158	0.1	0.341	5.29	25.4	1.01e-05	2.8	LV	CELLSTATES	vCM1.1	control_TTN	12	18
MYLK-AS1	1.03	0.0221	0.0354	0.12	3.89	12.6	0.00101	1.66	LV	CELLSTATES	vCM1.1	control_TTN	12	18
ODC1	1.03	0.0211	0.0235	0.0651	3.21	12.8	0.000915	1.68	LV	CELLSTATES	vCM1.1	control_TTN	12	18
PSTK	1.03	0.0192	0.0246	0.0666	3.31	13.3	0.000755	1.72	LV	CELLSTATES	vCM1.1	control_TTN	12	18
ABAT	1.02	0.00639	0.0799	0.254	4.93	18	0.000124	2.19	LV	CELLSTATES	vCM1.1	control_TTN	12	18
C6	1.02	0.0097	0.259	0.888	6.69	16.1	0.000252	2.01	LV	CELLSTATES	vCM1.1	control_TTN	12	18
ILDR2	1.02	0.00608	0.0833	0.192	4.73	18.3	0.000112	2.22	LV	CELLSTATES	vCM1.1	control_TTN	12	18
MAOA	1.02	0.0176	0.139	0.432	5.74	13.6	0.000661	1.75	LV	CELLSTATES	vCM1.1	control_TTN	12	18
MID1	1.02	0.0355	0.0711	0.221	4.86	10.7	0.00224	1.45	LV	CELLSTATES	vCM1.1	control_TTN	12	18
CHST3	1.01	0.00689	0.0751	0.204	4.72	17.6	0.000144	2.16	LV	CELLSTATES	vCM1.1	control_TTN	12	18
DSC1	1.01	0.0453	0.0275	0.0713	3.42	9.7	0.00338	1.34	LV	CELLSTATES	vCM1.1	control_TTN	12	18
LINC00513	1.01	0.0055	0.73	2.17	7.99	18.8	9.38e-05	2.26	LV	CELLSTATES	vCM1.1	control_TTN	12	18
OSBPL6	1.01	0.0015	0.156	0.47	5.84	25.6	9.52e-06	2.82	LV	CELLSTATES	vCM1.1	control_TTN	12	18
TBCE	1.01	0.0358	0.0264	0.0859	3.44	10.6	0.00227	1.45	LV	CELLSTATES	vCM1.1	control_TTN	12	18
C9orf84	1	0.00181	0.149	0.421	5.72	24.6	1.32e-05	2.74	LV	CELLSTATES	vCM1.1	control_TTN	12	18
CBFB	0.998	0.0015	0.167	0.491	5.88	25.6	9.46e-06	2.82	LV	CELLSTATES	vCM1.1	control_TTN	12	18
AKTIP	0.997	0.00494	0.0915	0.279	5.06	19.3	7.86e-05	2.31	LV	CELLSTATES	vCM1.1	control_TTN	12	18
BCL2	0.994	0.00217	0.17	0.536	5.97	23.8	1.71e-05	2.66	LV	CELLSTATES	vCM1.1	control_TTN	12	18
AC016831.7	0.991	0.00999	1.97	6.61	9.51	16	0.000263	2	LV	CELLSTATES	vCM1.1	control_TTN	12	18
RPGR	0.99	0.00689	0.039	0.122	3.89	17.6	0.000146	2.16	LV	CELLSTATES	vCM1.1	control_TTN	12	18
ALDH6A1	0.983	0.0241	0.0382	0.101	3.83	12.2	0.00118	1.62	LV	CELLSTATES	vCM1.1	control_TTN	12	18
AC025917.1	0.982	0.00924	0.0691	0.165	4.53	16.4	0.000227	2.03	LV	CELLSTATES	vCM1.1	control_TTN	12	18
AL591178.1	0.971	0.032	0.0577	0.134	4.34	11.1	0.00187	1.49	LV	CELLSTATES	vCM1.1	control_TTN	12	18
GEMIN8	0.971	0.0167	0.0276	0.0695	3.41	13.8	0.000604	1.78	LV	CELLSTATES	vCM1.1	control_TTN	12	18
FLG-AS1	0.97	0.0122	0.107	0.347	5.29	15.2	0.000362	1.91	LV	CELLSTATES	vCM1.1	control_TTN	12	18
AL606489.1	0.969	0.0193	0.0346	0.0866	3.67	13.2	0.000773	1.71	LV	CELLSTATES	vCM1.1	control_TTN	12	18
FAM214A	0.965	0.000844	0.48	1.35	7.35	28.8	3.54e-06	3.07	LV	CELLSTATES	vCM1.1	control_TTN	12	18
KCNMB2	0.965	0.0423	0.0401	0.0996	3.92	10	0.00297	1.37	LV	CELLSTATES	vCM1.1	control_TTN	12	18
RORA	0.96	0.0055	0.711	1.81	7.85	18.9	9.22e-05	2.26	LV	CELLSTATES	vCM1.1	control_TTN	12	18
AHCY	0.959	0.0209	0.0269	0.0742	3.45	12.9	0.000899	1.68	LV	CELLSTATES	vCM1.1	control_TTN	12	18
MAEL	0.954	0.00744	0.055	0.162	4.39	17.3	0.000162	2.13	LV	CELLSTATES	vCM1.1	control_TTN	12	18
LINC01428	0.953	0.0357	0.326	1.03	6.93	10.6	0.00226	1.45	LV	CELLSTATES	vCM1.1	control_TTN	12	18
AC007014.1	0.951	0.00436	0.121	0.302	5.35	19.8	6.49e-05	2.36	LV	CELLSTATES	vCM1.1	control_TTN	12	18
GEN1	0.948	0.00814	0.0804	0.231	4.86	16.9	0.000188	2.09	LV	CELLSTATES	vCM1.1	control_TTN	12	18
ATAD2	0.947	0.000807	0.23	0.662	6.31	29.1	3.27e-06	3.09	LV	CELLSTATES	vCM1.1	control_TTN	12	18
DOCK5	0.944	0.00639	0.625	1.75	7.69	18.1	0.000123	2.19	LV	CELLSTATES	vCM1.1	control_TTN	12	18
GRK3	0.938	0.00413	0.164	0.51	5.92	20.3	5.57e-05	2.38	LV	CELLSTATES	vCM1.1	control_TTN	12	18
TANC2	0.936	0.0123	0.0903	0.244	4.98	15.1	0.00037	1.91	LV	CELLSTATES	vCM1.1	control_TTN	12	18
LINC00624	0.934	0.00689	0.0531	0.12	4.26	17.6	0.000144	2.16	LV	CELLSTATES	vCM1.1	control_TTN	12	18
NFE2L1	0.934	0.0015	0.157	0.482	5.83	25.7	9.37e-06	2.82	LV	CELLSTATES	vCM1.1	control_TTN	12	18
TMTC1	0.934	0.0112	0.349	0.993	6.89	15.5	0.000316	1.95	LV	CELLSTATES	vCM1.1	control_TTN	12	18
PARP8	0.927	0.034	0.0477	0.122	4.09	10.8	0.00208	1.47	LV	CELLSTATES	vCM1.1	control_TTN	12	18
PDLIM1	0.922	0.000742	0.289	0.834	6.63	29.7	2.74e-06	3.13	LV	CELLSTATES	vCM1.1	control_TTN	12	18
RHOBTB1	0.914	0.00883	0.253	0.662	6.4	16.5	0.000214	2.05	LV	CELLSTATES	vCM1.1	control_TTN	12	18
KLHL3	0.912	0.00163	0.341	0.953	6.9	25.2	1.09e-05	2.79	LV	CELLSTATES	vCM1.1	control_TTN	12	18
LEPR	0.911	0.0423	0.0245	0.0894	3.4	10	0.00297	1.37	LV	CELLSTATES	vCM1.1	control_TTN	12	18
LGI4	0.911	0.0218	0.0567	0.118	4.28	12.6	0.000984	1.66	LV	CELLSTATES	vCM1.1	control_TTN	12	18
SAMHD1	0.906	0.0232	0.0741	0.225	4.8	12.4	0.0011	1.63	LV	CELLSTATES	vCM1.1	control_TTN	12	18
CC2D2A	0.905	0.00596	0.0398	0.105	3.88	18.4	0.000108	2.22	LV	CELLSTATES	vCM1.1	control_TTN	12	18
CLEC20A	0.905	0.0267	0.0488	0.122	4.16	11.7	0.00141	1.57	LV	CELLSTATES	vCM1.1	control_TTN	12	18
CFAP58	0.904	0.0079	0.0498	0.143	4.25	17	0.000181	2.1	LV	CELLSTATES	vCM1.1	control_TTN	12	18
PLA2G5	0.902	0.0198	0.128	0.337	5.48	13.1	0.000812	1.7	LV	CELLSTATES	vCM1.1	control_TTN	12	18
CHD1L	0.9	0.00603	0.0668	0.168	4.56	18.3	0.000111	2.22	LV	CELLSTATES	vCM1.1	control_TTN	12	18
AC099489.1	0.899	0.0128	0.0524	0.157	4.32	15	0.000389	1.89	LV	CELLSTATES	vCM1.1	control_TTN	12	18
ABCC8	0.895	0.0491	0.0676	0.191	4.59	9.37	0.00391	1.31	LV	CELLSTATES	vCM1.1	control_TTN	12	18
MT-ND5	0.894	0.0415	0.056	0.163	4.27	10.1	0.00289	1.38	LV	CELLSTATES	vCM1.1	control_TTN	12	18
MTM1	0.887	0.0066	0.0728	0.216	4.71	17.8	0.000134	2.18	LV	CELLSTATES	vCM1.1	control_TTN	12	18
PGAP2	0.884	0.00434	0.101	0.299	5.18	19.9	6.32e-05	2.36	LV	CELLSTATES	vCM1.1	control_TTN	12	18
RIDA	0.883	0.0216	0.0355	0.0852	3.67	12.7	0.000969	1.67	LV	CELLSTATES	vCM1.1	control_TTN	12	18
JAK1	0.882	0.00402	0.333	0.891	6.79	20.6	5.08e-05	2.4	LV	CELLSTATES	vCM1.1	control_TTN	12	18
MATN2	0.878	0.0314	0.0395	0.0883	3.82	11.1	0.00182	1.5	LV	CELLSTATES	vCM1.1	control_TTN	12	18
SLC5A1	0.876	0.0209	0.549	1.38	7.53	12.8	0.0009	1.68	LV	CELLSTATES	vCM1.1	control_TTN	12	18
MFAP3	0.874	0.000327	0.138	0.372	5.54	34.2	7.43e-07	3.49	LV	CELLSTATES	vCM1.1	control_TTN	12	18
SPRED2	0.874	0.000126	0.158	0.424	5.76	40.8	1.29e-07	3.9	LV	CELLSTATES	vCM1.1	control_TTN	12	18
JAK2	0.873	0.00853	0.291	0.764	6.62	16.7	0.0002	2.07	LV	CELLSTATES	vCM1.1	control_TTN	12	18
PDCD4	0.87	0.00577	0.126	0.33	5.38	18.5	0.000104	2.24	LV	CELLSTATES	vCM1.1	control_TTN	12	18
SORT1	0.87	0.00087	0.455	1.07	7.14	28.6	3.83e-06	3.06	LV	CELLSTATES	vCM1.1	control_TTN	12	18
FNDC3B	0.869	0.000234	1.53	4.35	9.04	36.7	3.83e-07	3.63	LV	CELLSTATES	vCM1.1	control_TTN	12	18
SYN3	0.869	0.0194	0.149	0.351	5.61	13.2	0.000789	1.71	LV	CELLSTATES	vCM1.1	control_TTN	12	18
NAAA	0.868	0.0347	0.0332	0.0947	3.71	10.7	0.00216	1.46	LV	CELLSTATES	vCM1.1	control_TTN	12	18
RRAS2	0.861	0.0012	0.266	0.73	6.49	27	6.12e-06	2.92	LV	CELLSTATES	vCM1.1	control_TTN	12	18
ALS2CR12	0.859	0.00424	0.112	0.324	5.32	20.1	5.94e-05	2.37	LV	CELLSTATES	vCM1.1	control_TTN	12	18
LTBP1	0.857	0.00057	1.87	4.75	9.26	31.4	1.66e-06	3.24	LV	CELLSTATES	vCM1.1	control_TTN	12	18
UBR4	0.857	0.000807	0.339	0.815	6.76	29.1	3.21e-06	3.09	LV	CELLSTATES	vCM1.1	control_TTN	12	18
RMDN2	0.851	0.015	0.0783	0.208	4.77	14.3	0.000509	1.82	LV	CELLSTATES	vCM1.1	control_TTN	12	18
SETDB2	0.851	0.00123	0.132	0.318	5.4	26.8	6.64e-06	2.91	LV	CELLSTATES	vCM1.1	control_TTN	12	18
PROS1	0.846	0.039	0.13	0.322	5.38	10.3	0.00261	1.41	LV	CELLSTATES	vCM1.1	control_TTN	12	18
URB1	0.846	0.00558	0.0851	0.241	4.89	18.7	9.6e-05	2.25	LV	CELLSTATES	vCM1.1	control_TTN	12	18
CSGALNACT2	0.845	0.034	0.0534	0.133	4.2	10.8	0.00208	1.47	LV	CELLSTATES	vCM1.1	control_TTN	12	18
SYNE3	0.843	0.0487	0.0404	0.0952	3.81	9.41	0.00385	1.31	LV	CELLSTATES	vCM1.1	control_TTN	12	18
EIF4E3	0.841	0.0311	0.0597	0.126	4.29	11.2	0.0018	1.51	LV	CELLSTATES	vCM1.1	control_TTN	12	18
FOXO3	0.841	0.00297	0.808	2.24	8.09	22.1	3.02e-05	2.53	LV	CELLSTATES	vCM1.1	control_TTN	12	18
PTPN14	0.832	0.0031	0.519	1.33	7.39	21.8	3.35e-05	2.51	LV	CELLSTATES	vCM1.1	control_TTN	12	18
NCBP3	0.831	0.00348	0.115	0.276	5.26	21.1	4.14e-05	2.46	LV	CELLSTATES	vCM1.1	control_TTN	12	18
UBALD2	0.831	0.0448	0.0235	0.0668	3.19	9.73	0.00333	1.35	LV	CELLSTATES	vCM1.1	control_TTN	12	18
PODXL	0.83	0.0433	0.0379	0.0915	3.87	9.92	0.00308	1.36	LV	CELLSTATES	vCM1.1	control_TTN	12	18
ATP2C1	0.821	0.00181	0.62	1.54	7.63	24.6	1.31e-05	2.74	LV	CELLSTATES	vCM1.1	control_TTN	12	18
PSMD8	0.818	0.0154	0.234	0.609	6.27	14.2	0.000531	1.81	LV	CELLSTATES	vCM1.1	control_TTN	12	18
CCDC122	0.817	0.00959	0.142	0.306	5.48	16.2	0.000245	2.02	LV	CELLSTATES	vCM1.1	control_TTN	12	18
ZDHHC14	0.815	0.00213	0.33	0.888	6.77	23.9	1.66e-05	2.67	LV	CELLSTATES	vCM1.1	control_TTN	12	18
GDAP1L1	0.812	0.0364	0.22	0.494	6.13	10.5	0.00235	1.44	LV	CELLSTATES	vCM1.1	control_TTN	12	18
KLF9	0.812	0.0263	0.112	0.28	5.18	11.8	0.00137	1.58	LV	CELLSTATES	vCM1.1	control_TTN	12	18
YWHAG	0.809	0.0014	0.176	0.464	5.9	26.2	8.02e-06	2.85	LV	CELLSTATES	vCM1.1	control_TTN	12	18
SRGAP3	0.804	0.00234	0.462	1.08	7.14	23.3	2e-05	2.63	LV	CELLSTATES	vCM1.1	control_TTN	12	18
ZNF208	0.803	0.0194	0.492	1.23	7.32	13.2	0.000782	1.71	LV	CELLSTATES	vCM1.1	control_TTN	12	18
TFB2M	0.802	0.034	0.0309	0.078	3.59	10.8	0.00209	1.47	LV	CELLSTATES	vCM1.1	control_TTN	12	18
ZNF496	0.802	0.044	0.0326	0.0763	3.6	9.84	0.00319	1.36	LV	CELLSTATES	vCM1.1	control_TTN	12	18
KIAA0556	0.8	0.000381	0.174	0.461	5.86	33.5	9.22e-07	3.42	LV	CELLSTATES	vCM1.1	control_TTN	12	18
ARID3B	0.799	0.0421	0.0373	0.0846	3.72	10	0.00294	1.38	LV	CELLSTATES	vCM1.1	control_TTN	12	18
ZNF844	0.799	0.0168	0.0942	0.24	4.93	13.8	0.000611	1.77	LV	CELLSTATES	vCM1.1	control_TTN	12	18
SLC1A3	0.794	0.00689	1.3	3.61	8.76	17.6	0.000146	2.16	LV	CELLSTATES	vCM1.1	control_TTN	12	18
AK4	0.79	0.00786	0.214	0.524	6.16	17	0.00018	2.1	LV	CELLSTATES	vCM1.1	control_TTN	12	18
C11orf65	0.79	0.01	0.088	0.189	4.79	16	0.000266	2	LV	CELLSTATES	vCM1.1	control_TTN	12	18
HLF	0.789	0.0213	0.0877	0.175	4.74	12.7	0.000945	1.67	LV	CELLSTATES	vCM1.1	control_TTN	12	18
LDLRAD4	0.788	0.00385	0.96	2.76	8.35	20.7	4.78e-05	2.41	LV	CELLSTATES	vCM1.1	control_TTN	12	18
ULK1	0.782	0.0194	0.131	0.355	5.47	13.2	0.000781	1.71	LV	CELLSTATES	vCM1.1	control_TTN	12	18
BTBD8	0.781	0.0159	0.0593	0.152	4.34	14	0.000562	1.8	LV	CELLSTATES	vCM1.1	control_TTN	12	18
RAB11FIP1	0.78	0.0153	0.124	0.332	5.42	14.2	0.000525	1.81	LV	CELLSTATES	vCM1.1	control_TTN	12	18
SNAP47	0.78	0.0154	0.147	0.409	5.66	14.2	0.000528	1.81	LV	CELLSTATES	vCM1.1	control_TTN	12	18
AC015813.2	0.776	0.0122	0.0844	0.207	4.79	15.1	0.000363	1.91	LV	CELLSTATES	vCM1.1	control_TTN	12	18
RORA-AS1	0.769	0.0026	0.163	0.357	5.67	22.7	2.48e-05	2.59	LV	CELLSTATES	vCM1.1	control_TTN	12	18
NEK3	0.768	0.0396	0.0383	0.0945	3.79	10.2	0.00267	1.4	LV	CELLSTATES	vCM1.1	control_TTN	12	18
DGKG	0.767	0.00287	1.39	3.31	8.78	22.2	2.9e-05	2.54	LV	CELLSTATES	vCM1.1	control_TTN	12	18
SLC25A29	0.767	0.0361	0.0434	0.109	3.96	10.6	0.00232	1.44	LV	CELLSTATES	vCM1.1	control_TTN	12	18
RANBP17	0.761	0.0106	0.181	0.485	5.89	15.7	0.000292	1.97	LV	CELLSTATES	vCM1.1	control_TTN	12	18
GSDMB	0.759	0.0423	0.0297	0.0741	3.45	10	0.00297	1.37	LV	CELLSTATES	vCM1.1	control_TTN	12	18
VCL	0.758	0.0177	1.9	4.65	9.2	13.6	0.000666	1.75	LV	CELLSTATES	vCM1.1	control_TTN	12	18
B3GALNT2	0.756	0.0031	0.436	1.02	7.06	21.9	3.24e-05	2.51	LV	CELLSTATES	vCM1.1	control_TTN	12	18
RNF217	0.755	0.016	0.147	0.36	5.57	14	0.00057	1.8	LV	CELLSTATES	vCM1.1	control_TTN	12	18
AC078955.1	0.754	0.0339	0.0721	0.163	4.58	10.9	0.00206	1.47	LV	CELLSTATES	vCM1.1	control_TTN	12	18
LMCD1-AS1	0.754	0.0094	0.311	0.72	6.57	16.3	0.000237	2.03	LV	CELLSTATES	vCM1.1	control_TTN	12	18
TYW3	0.749	0.0103	0.0615	0.146	4.43	15.8	0.000278	1.99	LV	CELLSTATES	vCM1.1	control_TTN	12	18
AC008957.2	0.748	0.0203	0.341	0.847	6.76	13	0.000847	1.69	LV	CELLSTATES	vCM1.1	control_TTN	12	18
COX10	0.748	0.00968	0.331	0.802	6.69	16.1	0.000249	2.01	LV	CELLSTATES	vCM1.1	control_TTN	12	18
ASCC2	0.746	0.00413	0.157	0.366	5.64	20.4	5.44e-05	2.38	LV	CELLSTATES	vCM1.1	control_TTN	12	18
HSPG2	0.746	0.0425	0.56	1.34	7.4	9.98	0.00299	1.37	LV	CELLSTATES	vCM1.1	control_TTN	12	18
SLC22A23	0.744	0.00651	0.116	0.307	5.29	17.9	0.000131	2.19	LV	CELLSTATES	vCM1.1	control_TTN	12	18
INTS3	0.737	0.0143	0.0914	0.244	4.94	14.5	0.000471	1.85	LV	CELLSTATES	vCM1.1	control_TTN	12	18
CNTRL	0.736	0.0333	0.0517	0.121	4.14	10.9	0.002	1.48	LV	CELLSTATES	vCM1.1	control_TTN	12	18
LINC00886	0.736	0.0244	0.159	0.37	5.6	12.1	0.0012	1.61	LV	CELLSTATES	vCM1.1	control_TTN	12	18
HSPH1	0.735	0.0212	0.0334	0.0823	3.59	12.8	0.000935	1.67	LV	CELLSTATES	vCM1.1	control_TTN	12	18
RASAL2	0.735	0.00532	1.87	4.57	9.23	19	8.77e-05	2.27	LV	CELLSTATES	vCM1.1	control_TTN	12	18
ERAP1	0.734	0.0234	0.372	0.843	6.84	12.3	0.00112	1.63	LV	CELLSTATES	vCM1.1	control_TTN	12	18
TPST2	0.734	0.0249	0.0924	0.195	4.9	12.1	0.00124	1.6	LV	CELLSTATES	vCM1.1	control_TTN	12	18
INTS2	0.728	0.0188	0.111	0.284	5.23	13.3	0.000736	1.73	LV	CELLSTATES	vCM1.1	control_TTN	12	18
LRP5L	0.727	0.034	0.0558	0.132	4.23	10.8	0.00209	1.47	LV	CELLSTATES	vCM1.1	control_TTN	12	18
ZMIZ1	0.727	0.0257	0.455	1.05	7.13	11.9	0.00131	1.59	LV	CELLSTATES	vCM1.1	control_TTN	12	18
AC004253.1	0.726	0.029	0.0433	0.0955	3.82	11.5	0.0016	1.54	LV	CELLSTATES	vCM1.1	control_TTN	12	18
ECHDC3	0.725	0.0412	0.158	0.357	5.62	10.1	0.00283	1.39	LV	CELLSTATES	vCM1.1	control_TTN	12	18
ERI2	0.725	0.0231	0.0726	0.159	4.54	12.4	0.00108	1.64	LV	CELLSTATES	vCM1.1	control_TTN	12	18
SLC25A30	0.722	0.0324	0.135	0.296	5.37	11	0.00192	1.49	LV	CELLSTATES	vCM1.1	control_TTN	12	18
STRADB	0.722	0.0495	0.527	1.01	7.21	9.34	0.00396	1.31	LV	CELLSTATES	vCM1.1	control_TTN	12	18
HMGN2	0.72	0.0208	0.0667	0.161	4.52	12.9	0.000877	1.68	LV	CELLSTATES	vCM1.1	control_TTN	12	18
LINC00662	0.718	0.0201	0.117	0.287	5.3	13.1	0.000829	1.7	LV	CELLSTATES	vCM1.1	control_TTN	12	18
MAP3K3	0.717	0.00385	0.328	0.795	6.7	20.7	4.79e-05	2.41	LV	CELLSTATES	vCM1.1	control_TTN	12	18
PDE3B	0.717	0.00169	0.424	1.11	7.16	25	1.16e-05	2.77	LV	CELLSTATES	vCM1.1	control_TTN	12	18
CLEC16A	0.716	0.00121	0.441	1.13	7.18	26.9	6.37e-06	2.92	LV	CELLSTATES	vCM1.1	control_TTN	12	18
PRRC1	0.716	0.0435	0.0345	0.0821	3.67	9.88	0.00313	1.36	LV	CELLSTATES	vCM1.1	control_TTN	12	18
XPO1	0.715	0.0103	0.291	0.76	6.58	15.9	0.000277	1.99	LV	CELLSTATES	vCM1.1	control_TTN	12	18
RYBP	0.714	0.011	0.103	0.235	5.02	15.6	0.000306	1.96	LV	CELLSTATES	vCM1.1	control_TTN	12	18
SMC6	0.71	0.00371	0.28	0.671	6.45	20.9	4.51e-05	2.43	LV	CELLSTATES	vCM1.1	control_TTN	12	18
MIR4435-2HG	0.707	0.0254	0.256	0.58	6.28	12	0.00129	1.59	LV	CELLSTATES	vCM1.1	control_TTN	12	18
BLMH	0.706	0.0248	0.0592	0.123	4.23	12.1	0.00123	1.61	LV	CELLSTATES	vCM1.1	control_TTN	12	18
KIAA1217	0.706	0.0128	1.58	3.59	8.92	14.9	0.000394	1.89	LV	CELLSTATES	vCM1.1	control_TTN	12	18
MKL2	0.706	0.00161	0.544	1.2	7.38	25.3	1.05e-05	2.79	LV	CELLSTATES	vCM1.1	control_TTN	12	18
OSBPL11	0.706	0.0444	0.133	0.315	5.41	9.77	0.00328	1.35	LV	CELLSTATES	vCM1.1	control_TTN	12	18
PTPN11	0.704	0.0153	0.287	0.689	6.48	14.2	0.000521	1.82	LV	CELLSTATES	vCM1.1	control_TTN	12	18
FOXO1	0.703	0.0157	0.519	1.2	7.33	14.1	0.000546	1.81	LV	CELLSTATES	vCM1.1	control_TTN	12	18
RHBDL2	0.703	0.0343	0.162	0.344	5.59	10.8	0.00211	1.46	LV	CELLSTATES	vCM1.1	control_TTN	12	18
PPM1B	0.701	0.000884	0.276	0.677	6.46	28.4	3.96e-06	3.05	LV	CELLSTATES	vCM1.1	control_TTN	12	18
RNF146	0.701	0.0097	0.158	0.369	5.65	16.1	0.000251	2.01	LV	CELLSTATES	vCM1.1	control_TTN	12	18
LINC01505	0.7	0.0138	1.02	2.51	8.36	14.7	0.000435	1.86	LV	CELLSTATES	vCM1.1	control_TTN	12	18
AC116366.3	0.699	0.00596	0.493	1.11	7.23	18.4	0.000109	2.22	LV	CELLSTATES	vCM1.1	control_TTN	12	18
DYNC1LI1	0.695	0.00461	0.17	0.395	5.77	19.6	7.14e-05	2.34	LV	CELLSTATES	vCM1.1	control_TTN	12	18
POLG2	0.694	0.0326	0.0818	0.166	4.68	11	0.00194	1.49	LV	CELLSTATES	vCM1.1	control_TTN	12	18
RBL2	0.693	0.0195	0.323	0.689	6.56	13.1	0.000798	1.71	LV	CELLSTATES	vCM1.1	control_TTN	12	18
ERCC4	0.69	0.0186	0.069	0.163	4.52	13.4	0.000716	1.73	LV	CELLSTATES	vCM1.1	control_TTN	12	18
MADD	0.689	0.0139	0.129	0.296	5.37	14.6	0.000443	1.86	LV	CELLSTATES	vCM1.1	control_TTN	12	18
TMEM266	0.689	0.0254	0.109	0.232	5.12	12	0.00128	1.6	LV	CELLSTATES	vCM1.1	control_TTN	12	18
GALNT2	0.688	0.00639	0.189	0.398	5.83	18.1	0.000122	2.19	LV	CELLSTATES	vCM1.1	control_TTN	12	18
KIFAP3	0.688	0.0258	0.353	0.754	6.72	11.9	0.00133	1.59	LV	CELLSTATES	vCM1.1	control_TTN	12	18
CDKL5	0.681	0.00853	0.258	0.635	6.36	16.7	0.000202	2.07	LV	CELLSTATES	vCM1.1	control_TTN	12	18
UACA	0.68	0.00558	0.274	0.613	6.39	18.7	9.73e-05	2.25	LV	CELLSTATES	vCM1.1	control_TTN	12	18
ZYG11B	0.68	0.0049	0.315	0.673	6.54	19.3	7.76e-05	2.31	LV	CELLSTATES	vCM1.1	control_TTN	12	18
CHKA	0.679	0.00228	0.36	0.806	6.78	23.6	1.85e-05	2.64	LV	CELLSTATES	vCM1.1	control_TTN	12	18
YPEL1	0.675	0.0254	0.0758	0.19	4.68	12	0.00129	1.59	LV	CELLSTATES	vCM1.1	control_TTN	12	18
ZNF441	0.675	0.044	0.0607	0.119	4.21	9.83	0.0032	1.36	LV	CELLSTATES	vCM1.1	control_TTN	12	18
MIR29B2CHG	0.673	0.0329	0.745	1.45	7.7	11	0.00197	1.48	LV	CELLSTATES	vCM1.1	control_TTN	12	18
AL139260.1	0.672	0.00649	0.422	0.909	6.95	17.9	0.000128	2.19	LV	CELLSTATES	vCM1.1	control_TTN	12	18
EFCAB7	0.671	0.00853	0.148	0.323	5.52	16.7	0.000202	2.07	LV	CELLSTATES	vCM1.1	control_TTN	12	18
ZNF678	0.671	0.0185	0.0726	0.163	4.54	13.4	0.000711	1.73	LV	CELLSTATES	vCM1.1	control_TTN	12	18
OIP5	0.67	0.0289	0.125	0.247	5.21	11.5	0.00159	1.54	LV	CELLSTATES	vCM1.1	control_TTN	12	18
MEAF6	0.669	0.0267	0.0847	0.18	4.74	11.7	0.00141	1.57	LV	CELLSTATES	vCM1.1	control_TTN	12	18
KIF13A	0.662	0.00366	1.58	3.6	8.95	21	4.42e-05	2.44	LV	CELLSTATES	vCM1.1	control_TTN	12	18
ABHD17C	0.66	0.0497	0.0431	0.0859	3.85	9.31	0.00401	1.3	LV	CELLSTATES	vCM1.1	control_TTN	12	18
CDC5L	0.659	0.00649	0.0817	0.187	4.75	17.9	0.000129	2.19	LV	CELLSTATES	vCM1.1	control_TTN	12	18
SLC46A3	0.658	0.0178	0.133	0.281	5.34	13.6	0.000669	1.75	LV	CELLSTATES	vCM1.1	control_TTN	12	18
TMEM71	0.658	0.0299	1.03	2.57	8.38	11.3	0.00169	1.52	LV	CELLSTATES	vCM1.1	control_TTN	12	18
HACL1	0.656	0.0225	0.102	0.223	5.02	12.5	0.00104	1.65	LV	CELLSTATES	vCM1.1	control_TTN	12	18
PPARA	0.656	0.0125	0.661	1.48	7.66	15.1	0.000375	1.9	LV	CELLSTATES	vCM1.1	control_TTN	12	18
AL442071.1	0.655	0.0455	0.057	0.136	4.28	9.67	0.00342	1.34	LV	CELLSTATES	vCM1.1	control_TTN	12	18
MIPEP	0.655	0.011	0.164	0.384	5.7	15.6	0.000308	1.96	LV	CELLSTATES	vCM1.1	control_TTN	12	18
ARHGEF10L	0.653	0.014	0.526	1.13	7.28	14.6	0.000449	1.85	LV	CELLSTATES	vCM1.1	control_TTN	12	18
PLEKHM1	0.652	0.0278	0.0907	0.205	4.84	11.6	0.00149	1.56	LV	CELLSTATES	vCM1.1	control_TTN	12	18
FAXDC2	0.651	0.0314	0.231	0.553	6.23	11.1	0.00182	1.5	LV	CELLSTATES	vCM1.1	control_TTN	12	18
CLTCL1	0.648	0.0246	0.282	0.671	6.47	12.1	0.00122	1.61	LV	CELLSTATES	vCM1.1	control_TTN	12	18
LRIG1	0.647	0.0469	0.368	0.824	6.77	9.56	0.0036	1.33	LV	CELLSTATES	vCM1.1	control_TTN	12	18
MIATNB	0.645	0.0235	0.0791	0.182	4.72	12.3	0.00113	1.63	LV	CELLSTATES	vCM1.1	control_TTN	12	18
MARK1	0.642	0.00306	0.368	0.835	6.86	22	3.13e-05	2.51	LV	CELLSTATES	vCM1.1	control_TTN	12	18
EXOSC7	0.636	0.0377	0.118	0.237	5.16	10.4	0.00248	1.42	LV	CELLSTATES	vCM1.1	control_TTN	12	18
RBKS	0.635	0.018	0.174	0.371	5.71	13.5	0.000689	1.74	LV	CELLSTATES	vCM1.1	control_TTN	12	18
SOS2	0.635	0.00512	0.571	1.26	7.44	19.2	8.19e-05	2.29	LV	CELLSTATES	vCM1.1	control_TTN	12	18
CYLD	0.629	0.0366	0.0988	0.207	4.89	10.5	0.00237	1.44	LV	CELLSTATES	vCM1.1	control_TTN	12	18
DHFR	0.627	0.0479	0.067	0.154	4.48	9.47	0.00375	1.32	LV	CELLSTATES	vCM1.1	control_TTN	12	18
JARID2	0.627	0.0193	0.533	1.26	7.35	13.2	0.000774	1.71	LV	CELLSTATES	vCM1.1	control_TTN	12	18
PTPN3	0.626	0.0425	0.418	1	7.08	9.98	0.003	1.37	LV	CELLSTATES	vCM1.1	control_TTN	12	18
CHD2	0.625	0.0455	0.374	0.774	6.78	9.67	0.00342	1.34	LV	CELLSTATES	vCM1.1	control_TTN	12	18
TXLNB	0.624	0.00609	0.601	1.36	7.53	18.3	0.000114	2.22	LV	CELLSTATES	vCM1.1	control_TTN	12	18
ZNF518A	0.623	0.00234	0.241	0.56	6.24	23.4	1.96e-05	2.63	LV	CELLSTATES	vCM1.1	control_TTN	12	18
CRTC3-AS1	0.622	0.0423	0.0783	0.149	4.6	10	0.00297	1.37	LV	CELLSTATES	vCM1.1	control_TTN	12	18
EXOC6	0.619	0.00456	0.389	0.859	6.91	19.6	7.04e-05	2.34	LV	CELLSTATES	vCM1.1	control_TTN	12	18
IGF1R	0.619	0.00776	2.04	5.02	9.3	17.1	0.000173	2.11	LV	CELLSTATES	vCM1.1	control_TTN	12	18
ZBTB1	0.617	0.0257	0.169	0.369	5.66	11.9	0.00131	1.59	LV	CELLSTATES	vCM1.1	control_TTN	12	18
MYO18A	0.615	0.0446	0.429	0.852	6.89	9.76	0.0033	1.35	LV	CELLSTATES	vCM1.1	control_TTN	12	18
CEP95	0.612	0.0193	0.24	0.472	6.11	13.2	0.00077	1.71	LV	CELLSTATES	vCM1.1	control_TTN	12	18
DIAPH1	0.612	0.0212	0.322	0.746	6.62	12.8	0.000933	1.67	LV	CELLSTATES	vCM1.1	control_TTN	12	18
GREB1L	0.612	0.0226	0.807	1.8	7.89	12.5	0.00105	1.65	LV	CELLSTATES	vCM1.1	control_TTN	12	18
AL158152.2	0.611	0.0241	0.249	0.528	6.18	12.2	0.00118	1.62	LV	CELLSTATES	vCM1.1	control_TTN	12	18
MLLT6	0.609	0.0324	0.111	0.227	5.07	11	0.00192	1.49	LV	CELLSTATES	vCM1.1	control_TTN	12	18
IPO11	0.607	0.029	0.109	0.248	5.14	11.5	0.0016	1.54	LV	CELLSTATES	vCM1.1	control_TTN	12	18
ZNF280D	0.604	0.00281	0.229	0.511	6.15	22.3	2.79e-05	2.55	LV	CELLSTATES	vCM1.1	control_TTN	12	18
E2F3	0.6	0.0154	0.133	0.302	5.38	14.2	0.00053	1.81	LV	CELLSTATES	vCM1.1	control_TTN	12	18
ZMAT1	0.6	0.039	0.118	0.274	5.19	10.3	0.0026	1.41	LV	CELLSTATES	vCM1.1	control_TTN	12	18
CASQ2	0.598	0.0169	1.19	2.53	8.45	13.8	0.000621	1.77	LV	CELLSTATES	vCM1.1	control_TTN	12	18
NF2	0.598	0.0177	0.142	0.292	5.43	13.6	0.000664	1.75	LV	CELLSTATES	vCM1.1	control_TTN	12	18
PARVA	0.598	0.0174	0.514	1.21	7.33	13.7	0.000646	1.76	LV	CELLSTATES	vCM1.1	control_TTN	12	18
RABGAP1L	0.598	0.0246	5.59	11.6	10.7	12.1	0.00122	1.61	LV	CELLSTATES	vCM1.1	control_TTN	12	18
ANGEL2	0.596	0.0112	0.108	0.244	5.11	15.5	0.00032	1.95	LV	CELLSTATES	vCM1.1	control_TTN	12	18
SACS	0.595	0.0149	0.138	0.321	5.46	14.3	0.0005	1.83	LV	CELLSTATES	vCM1.1	control_TTN	12	18
FBXO42	0.594	0.00456	0.552	1.23	7.41	19.6	7.01e-05	2.34	LV	CELLSTATES	vCM1.1	control_TTN	12	18
STARD13	0.594	0.0398	1.3	2.75	8.6	10.2	0.00269	1.4	LV	CELLSTATES	vCM1.1	control_TTN	12	18
TSPAN3	0.594	0.041	0.0763	0.141	4.54	10.1	0.00281	1.39	LV	CELLSTATES	vCM1.1	control_TTN	12	18
YPEL2	0.594	0.0469	0.506	1.02	7.2	9.55	0.00361	1.33	LV	CELLSTATES	vCM1.1	control_TTN	12	18
KCTD1	0.591	0.0433	0.153	0.342	5.6	9.91	0.00309	1.36	LV	CELLSTATES	vCM1.1	control_TTN	12	18
KIF1C	0.589	0.0467	0.182	0.398	5.8	9.58	0.00357	1.33	LV	CELLSTATES	vCM1.1	control_TTN	12	18
CCDC93	0.588	0.0371	0.409	0.895	6.93	10.5	0.00242	1.43	LV	CELLSTATES	vCM1.1	control_TTN	12	18
ZDHHC3	0.587	0.0224	0.131	0.276	5.33	12.5	0.00103	1.65	LV	CELLSTATES	vCM1.1	control_TTN	12	18
PPP2CB	0.585	0.0115	0.294	0.653	6.49	15.4	0.000332	1.94	LV	CELLSTATES	vCM1.1	control_TTN	12	18
NSRP1	0.584	0.00427	0.419	0.847	6.92	20	6.07e-05	2.37	LV	CELLSTATES	vCM1.1	control_TTN	12	18
PTPN1	0.584	0.0299	0.287	0.659	6.44	11.3	0.00169	1.52	LV	CELLSTATES	vCM1.1	control_TTN	12	18
TTC28	0.584	0.00255	0.953	2.11	8.19	22.9	2.32e-05	2.59	LV	CELLSTATES	vCM1.1	control_TTN	12	18
ZNF793	0.584	0.0355	0.101	0.21	4.96	10.7	0.00224	1.45	LV	CELLSTATES	vCM1.1	control_TTN	12	18
TUBE1	0.583	0.0444	0.343	0.72	6.66	9.78	0.00326	1.35	LV	CELLSTATES	vCM1.1	control_TTN	12	18
GLS	0.582	0.037	0.256	0.494	6.16	10.5	0.00241	1.43	LV	CELLSTATES	vCM1.1	control_TTN	12	18
INSR	0.582	0.0244	1.74	4.28	9.09	12.1	0.0012	1.61	LV	CELLSTATES	vCM1.1	control_TTN	12	18
TTC23	0.581	0.00404	0.187	0.392	5.82	20.5	5.15e-05	2.39	LV	CELLSTATES	vCM1.1	control_TTN	12	18
TCAIM	0.578	0.00413	0.248	0.535	6.24	20.3	5.48e-05	2.38	LV	CELLSTATES	vCM1.1	control_TTN	12	18
TMEM181	0.575	0.047	0.0838	0.185	4.78	9.54	0.00363	1.33	LV	CELLSTATES	vCM1.1	control_TTN	12	18
OBSCN	0.574	0.0216	3.02	5.98	9.73	12.7	0.000972	1.67	LV	CELLSTATES	vCM1.1	control_TTN	12	18
LIPE-AS1	0.572	0.024	0.175	0.376	5.77	12.2	0.00117	1.62	LV	CELLSTATES	vCM1.1	control_TTN	12	18
HERC1	0.57	0.00449	0.881	1.86	8.04	19.7	6.83e-05	2.35	LV	CELLSTATES	vCM1.1	control_TTN	12	18
SUPV3L1	0.567	0.0241	0.119	0.258	5.2	12.2	0.00117	1.62	LV	CELLSTATES	vCM1.1	control_TTN	12	18
COPA	0.565	0.00417	0.308	0.661	6.54	20.2	5.69e-05	2.38	LV	CELLSTATES	vCM1.1	control_TTN	12	18
RASSF4	0.564	0.0213	0.232	0.489	6.13	12.7	0.000946	1.67	LV	CELLSTATES	vCM1.1	control_TTN	12	18
ICE2	0.563	0.0125	0.273	0.6	6.37	15.1	0.000378	1.9	LV	CELLSTATES	vCM1.1	control_TTN	12	18
CYTH1	0.562	0.0131	0.23	0.488	6.11	14.8	0.00041	1.88	LV	CELLSTATES	vCM1.1	control_TTN	12	18
FRY	0.562	0.0194	3.33	6.73	9.92	13.2	0.000784	1.71	LV	CELLSTATES	vCM1.1	control_TTN	12	18
LIN7A	0.561	0.0215	0.21	0.456	6	12.7	0.000963	1.67	LV	CELLSTATES	vCM1.1	control_TTN	12	18
LARS2	0.559	0.0055	0.261	0.549	6.32	18.8	9.38e-05	2.26	LV	CELLSTATES	vCM1.1	control_TTN	12	18
OSBPL9	0.559	0.00853	0.864	1.77	7.97	16.7	0.000201	2.07	LV	CELLSTATES	vCM1.1	control_TTN	12	18
TSC22D1	0.555	0.0403	0.555	1.11	7.33	10.2	0.00274	1.39	LV	CELLSTATES	vCM1.1	control_TTN	12	18
DIXDC1	0.554	0.0317	0.204	0.413	5.94	11.1	0.00185	1.5	LV	CELLSTATES	vCM1.1	control_TTN	12	18
SLCO3A1	0.554	0.0354	1.21	2.51	8.49	10.7	0.00223	1.45	LV	CELLSTATES	vCM1.1	control_TTN	12	18
DOCK1	0.552	0.0305	0.234	0.504	6.16	11.2	0.00175	1.52	LV	CELLSTATES	vCM1.1	control_TTN	12	18
MKNK1	0.552	0.0193	0.186	0.435	5.86	13.2	0.000773	1.71	LV	CELLSTATES	vCM1.1	control_TTN	12	18
MAP2K5	0.549	0.0107	0.558	1.12	7.35	15.7	0.000296	1.97	LV	CELLSTATES	vCM1.1	control_TTN	12	18
CAT	0.548	0.0471	0.374	0.823	6.82	9.53	0.00365	1.33	LV	CELLSTATES	vCM1.1	control_TTN	12	18
GABPB2	0.548	0.0316	0.222	0.505	6.09	11.1	0.00184	1.5	LV	CELLSTATES	vCM1.1	control_TTN	12	18
KATNAL1	0.547	0.0153	0.221	0.464	6.06	14.2	0.000523	1.81	LV	CELLSTATES	vCM1.1	control_TTN	12	18
CEP350	0.546	0.00834	0.62	1.26	7.49	16.8	0.000193	2.08	LV	CELLSTATES	vCM1.1	control_TTN	12	18
AC124312.1	0.545	0.034	0.862	1.77	7.96	10.8	0.00208	1.47	LV	CELLSTATES	vCM1.1	control_TTN	12	18
CCDC6	0.543	0.0487	0.215	0.461	5.98	9.41	0.00383	1.31	LV	CELLSTATES	vCM1.1	control_TTN	12	18
AP4E1	0.542	0.042	0.162	0.348	5.63	10	0.00293	1.38	LV	CELLSTATES	vCM1.1	control_TTN	12	18
WEE1	0.541	0.0497	0.0985	0.242	4.97	9.31	0.00401	1.3	LV	CELLSTATES	vCM1.1	control_TTN	12	18
ETFA	0.538	0.0139	0.619	1.27	7.51	14.6	0.000443	1.86	LV	CELLSTATES	vCM1.1	control_TTN	12	18
RARB	0.537	0.0268	0.61	1.34	7.55	11.7	0.00142	1.57	LV	CELLSTATES	vCM1.1	control_TTN	12	18
FAM227B	0.536	0.0371	0.442	0.941	7.03	10.5	0.00243	1.43	LV	CELLSTATES	vCM1.1	control_TTN	12	18
MYH10	0.533	0.044	0.194	0.393	5.87	9.83	0.0032	1.36	LV	CELLSTATES	vCM1.1	control_TTN	12	18
UBR1	0.529	0.01	0.595	1.21	7.45	16	0.000265	2	LV	CELLSTATES	vCM1.1	control_TTN	12	18
CECR2	0.527	0.0231	0.591	1.28	7.47	12.4	0.00108	1.64	LV	CELLSTATES	vCM1.1	control_TTN	12	18
ROCK2	0.527	0.00609	0.302	0.625	6.5	18.3	0.000114	2.22	LV	CELLSTATES	vCM1.1	control_TTN	12	18
SFPQ	0.526	0.0203	0.361	0.685	6.68	13	0.000842	1.69	LV	CELLSTATES	vCM1.1	control_TTN	12	18
HMGN1	0.525	0.0496	0.163	0.33	5.57	9.32	0.00399	1.3	LV	CELLSTATES	vCM1.1	control_TTN	12	18
MED13	0.522	0.00758	0.69	1.4	7.65	17.2	0.000168	2.12	LV	CELLSTATES	vCM1.1	control_TTN	12	18
DYNC2LI1	0.519	0.0296	0.111	0.233	5.08	11.4	0.00166	1.53	LV	CELLSTATES	vCM1.1	control_TTN	12	18
GBF1	0.519	0.0211	1.04	2.24	8.28	12.8	0.000918	1.68	LV	CELLSTATES	vCM1.1	control_TTN	12	18
ZRANB1	0.517	0.0194	0.147	0.299	5.47	13.2	0.000783	1.71	LV	CELLSTATES	vCM1.1	control_TTN	12	18
SYNE2	0.511	0.022	0.474	1	7.14	12.6	0.00101	1.66	LV	CELLSTATES	vCM1.1	control_TTN	12	18
COG3	0.508	0.0178	0.16	0.319	5.59	13.6	0.000673	1.75	LV	CELLSTATES	vCM1.1	control_TTN	12	18
SVIL	0.508	0.0266	4.7	10.1	10.4	11.8	0.0014	1.58	LV	CELLSTATES	vCM1.1	control_TTN	12	18
PRPSAP2	0.506	0.042	0.171	0.35	5.66	10	0.00293	1.38	LV	CELLSTATES	vCM1.1	control_TTN	12	18
WASL	0.503	0.0475	0.192	0.366	5.78	9.5	0.00369	1.32	LV	CELLSTATES	vCM1.1	control_TTN	12	18
SPPL2A	0.502	0.0396	0.685	1.32	7.61	10.2	0.00267	1.4	LV	CELLSTATES	vCM1.1	control_TTN	12	18
TPR	0.501	0.0159	0.228	0.451	6.09	14	0.000558	1.8	LV	CELLSTATES	vCM1.1	control_TTN	12	18
ANXA11	0.5	0.0455	0.44	0.901	7	9.68	0.00342	1.34	LV	CELLSTATES	vCM1.1	control_TTN	12	18
