# Supplementary material for: Pathogenic variants damage cell composition and single cell transcription in cardiomyopathies
Source: Science. Author manuscript; Available in PMC 2022 Oct 3. (PMC9528698; doi:10.1126/science.abo1984)
Supplement: Supp table 11.18 [file NIHMS1835045-supplement-Supp_table_11_18.xlsx]

## Sheet: Key
Column name	Description
Gene	Gene symbol, Ensembl 84
logFC	log2-fold change
FDR	False discovery rate; FDR is the PValue after (by default) Benjamini-Hochberg correction.
mean_exp_control	Mean expression values across controls
mean_exp_genotype	Mean expression values across disease samples
logCPM	logCPM is the average expression of all pseudobulked samples for that particular gene across all samples on the log2-scale expressed in counts per million (cpm, as calculated by edgeR after normalization).
F	Output of quasi-likelihood F-test
PValue	PValue is the nominal p-value derived from F
FDR_plot	-log10(False discovery rate)
Region	Studied region (LV or RV)
annotation_level	Cell-type or cell-state
cell_state/state	Specification which cell-type or state was analysed
comparison	Specification control_GENOTYPE
Observations_genotype	Numbers of Patients included in edgeR (patients with low number of nuclei have been excluded)
Observations_reference	Numbers of Patients included in edgeR (patients with low number of nuclei have been excluded)

## Sheet: LMNA_control
Gene	logFC	FDR	mean_exp_control	mean_exp_genotype	logCPM	F	PValue	FDR_plot	Region	annotation_level	cell_state	comparison	Observations_genotype	Observations_reference
NR2F1	7.3	2.65e-08	0.000133	0.0139	1.36	98.3	3.55e-12	7.58	LV	CELLSTATES	vCM4	control_LMNA	11	18
PITX2	7.16	1.16e-07	0.000266	0.0142	1.38	84.2	2.34e-11	6.93	LV	CELLSTATES	vCM4	control_LMNA	11	18
SLITRK4	6.94	3.25e-07	0.00116	0.0332	1.84	76.3	8.71e-11	6.49	LV	CELLSTATES	vCM4	control_LMNA	11	18
Z93241.1	6.03	0.00239	0.0013	0.0429	1.87	27.1	6.25e-06	2.62	LV	CELLSTATES	vCM4	control_LMNA	11	18
NRN1	4.09	0.000453	0.00157	0.0132	1.37	36.2	4.64e-07	3.34	LV	CELLSTATES	vCM4	control_LMNA	11	18
STAT4	4.03	0.00391	0.0366	0.405	4.91	24.8	1.28e-05	2.41	LV	CELLSTATES	vCM4	control_LMNA	11	18
EDA2R	3.68	0.000453	0.00391	0.0385	1.97	36.1	4.69e-07	3.34	LV	CELLSTATES	vCM4	control_LMNA	11	18
ACSM5	3.61	0.0136	0.00165	0.0229	1.46	18.4	0.000113	1.87	LV	CELLSTATES	vCM4	control_LMNA	11	18
PHF21B	3.6	0.000195	0.00606	0.044	2.24	42.5	9.13e-08	3.71	LV	CELLSTATES	vCM4	control_LMNA	11	18
ELAVL2	3.52	0.035	0.00306	0.0146	1.52	13.6	0.000671	1.46	LV	CELLSTATES	vCM4	control_LMNA	11	18
AC004949.1	3.4	0.00644	0.00897	0.0854	2.78	22.3	2.89e-05	2.19	LV	CELLSTATES	vCM4	control_LMNA	11	18
FREM2	3.33	0.0166	0.00471	0.0283	1.84	17.3	0.000166	1.78	LV	CELLSTATES	vCM4	control_LMNA	11	18
NPPA-AS1	3.22	0.0148	0.00142	0.0186	1.35	18	0.000127	1.83	LV	CELLSTATES	vCM4	control_LMNA	11	18
HYAL4	3.19	0.00126	0.00742	0.0848	2.63	30.6	2.22e-06	2.9	LV	CELLSTATES	vCM4	control_LMNA	11	18
OGDHL	3.06	0.0309	0.00236	0.0157	1.51	14.2	0.000535	1.51	LV	CELLSTATES	vCM4	control_LMNA	11	18
UCHL1	3.06	0.0111	0.00429	0.0402	2.03	19.7	6.92e-05	1.96	LV	CELLSTATES	vCM4	control_LMNA	11	18
SDSL	2.82	0.0207	0.00622	0.025	1.89	16.3	0.000237	1.68	LV	CELLSTATES	vCM4	control_LMNA	11	18
SRCIN1	2.79	0.0129	0.00418	0.0256	1.65	18.8	9.82e-05	1.89	LV	CELLSTATES	vCM4	control_LMNA	11	18
MAP2	2.74	0.00243	0.0232	0.136	3.51	26.9	6.67e-06	2.61	LV	CELLSTATES	vCM4	control_LMNA	11	18
ADGRB3	2.62	0.00122	0.0522	0.157	4.11	31.3	1.81e-06	2.91	LV	CELLSTATES	vCM4	control_LMNA	11	18
C14orf132	2.59	0.0225	0.00953	0.0581	2.54	15.9	0.000284	1.65	LV	CELLSTATES	vCM4	control_LMNA	11	18
ARSJ	2.57	0.0327	0.00565	0.0192	1.72	13.9	0.000601	1.49	LV	CELLSTATES	vCM4	control_LMNA	11	18
PHLDA1	2.57	0.000481	0.0905	0.423	5.15	35.4	5.72e-07	3.32	LV	CELLSTATES	vCM4	control_LMNA	11	18
HBB	2.49	0.0494	0.0101	0.102	2.87	12.2	0.00119	1.31	LV	CELLSTATES	vCM4	control_LMNA	11	18
AC090673.1	2.48	0.0382	0.00406	0.0195	1.6	13.3	0.000762	1.42	LV	CELLSTATES	vCM4	control_LMNA	11	18
ARRDC3	2.45	7.65e-05	0.118	0.504	5.35	47	3.07e-08	4.12	LV	CELLSTATES	vCM4	control_LMNA	11	18
B3GALT5	2.38	0.03	0.0233	0.074	2.98	14.4	0.000503	1.52	LV	CELLSTATES	vCM4	control_LMNA	11	18
HSPA2	2.38	0.00372	0.0313	0.0912	3.37	25.1	1.17e-05	2.43	LV	CELLSTATES	vCM4	control_LMNA	11	18
KCTD8	2.35	0.00114	0.0641	0.2	4.33	31.9	1.53e-06	2.94	LV	CELLSTATES	vCM4	control_LMNA	11	18
TTLL7	2.27	0.000453	0.0723	0.28	4.65	36	4.86e-07	3.34	LV	CELLSTATES	vCM4	control_LMNA	11	18
COTL1	2.22	0.0181	0.0111	0.0377	2.25	16.9	0.000189	1.74	LV	CELLSTATES	vCM4	control_LMNA	11	18
P3H2	2.15	0.0239	0.0215	0.06	2.9	15.6	0.000316	1.62	LV	CELLSTATES	vCM4	control_LMNA	11	18
FAT3	2.14	0.00239	0.0209	0.0572	2.81	27.1	6.22e-06	2.62	LV	CELLSTATES	vCM4	control_LMNA	11	18
WNT9A	2.1	0.00701	0.0678	0.268	4.53	21.9	3.28e-05	2.15	LV	CELLSTATES	vCM4	control_LMNA	11	18
MSH4	2.08	0.0161	0.0374	0.109	3.53	17.6	0.000151	1.79	LV	CELLSTATES	vCM4	control_LMNA	11	18
NEURL1B	2.08	0.00469	0.0254	0.0911	3.19	23.6	1.92e-05	2.33	LV	CELLSTATES	vCM4	control_LMNA	11	18
C5orf46	2.07	0.00423	0.0578	0.199	4.24	24.4	1.44e-05	2.37	LV	CELLSTATES	vCM4	control_LMNA	11	18
AC093607.1	1.97	0.0136	0.0333	0.0743	3.33	18.4	0.000112	1.87	LV	CELLSTATES	vCM4	control_LMNA	11	18
AL512328.1	1.96	0.00453	0.0261	0.0748	3.07	24.1	1.6e-05	2.34	LV	CELLSTATES	vCM4	control_LMNA	11	18
SLIT2	1.92	0.0171	0.0402	0.0955	3.56	17.2	0.000174	1.77	LV	CELLSTATES	vCM4	control_LMNA	11	18
PHLDA3	1.9	0.00239	0.0366	0.0933	3.44	27.3	5.87e-06	2.62	LV	CELLSTATES	vCM4	control_LMNA	11	18
PLCE1	1.9	0.000453	0.201	0.801	6.11	37	3.7e-07	3.34	LV	CELLSTATES	vCM4	control_LMNA	11	18
ABCG2	1.89	0.00918	0.0375	0.13	3.65	20.8	4.73e-05	2.04	LV	CELLSTATES	vCM4	control_LMNA	11	18
MAP1A	1.88	0.0139	0.0485	0.124	3.78	18.2	0.000118	1.86	LV	CELLSTATES	vCM4	control_LMNA	11	18
PNMA1	1.88	0.0197	0.0175	0.0446	2.58	16.6	0.000215	1.71	LV	CELLSTATES	vCM4	control_LMNA	11	18
KCNJ4	1.86	0.012	0.037	0.0826	3.45	19.1	8.62e-05	1.92	LV	CELLSTATES	vCM4	control_LMNA	11	18
AC090772.2	1.85	0.0439	0.00862	0.032	2.01	12.8	0.000941	1.36	LV	CELLSTATES	vCM4	control_LMNA	11	18
ADGRL3	1.84	0.0165	0.335	1.06	6.66	17.4	0.000159	1.78	LV	CELLSTATES	vCM4	control_LMNA	11	18
AMPH	1.82	0.0272	0.013	0.0523	2.45	15	0.000389	1.56	LV	CELLSTATES	vCM4	control_LMNA	11	18
C5orf47	1.81	0.0463	0.0157	0.048	2.48	12.5	0.00107	1.33	LV	CELLSTATES	vCM4	control_LMNA	11	18
PIK3R3	1.81	0.0215	0.0231	0.0482	2.8	16.1	0.000255	1.67	LV	CELLSTATES	vCM4	control_LMNA	11	18
PTP4A1	1.81	0.00215	0.0777	0.172	4.34	28	4.81e-06	2.67	LV	CELLSTATES	vCM4	control_LMNA	11	18
C5AR1	1.8	0.0185	0.045	0.128	3.76	16.8	0.000197	1.73	LV	CELLSTATES	vCM4	control_LMNA	11	18
SLC7A8	1.78	0.00125	0.0962	0.327	4.84	30.9	2.01e-06	2.9	LV	CELLSTATES	vCM4	control_LMNA	11	18
GRIA3	1.77	0.0215	0.0561	0.102	3.76	16.1	0.000256	1.67	LV	CELLSTATES	vCM4	control_LMNA	11	18
UNC80	1.73	0.0442	0.0112	0.0487	2.36	12.7	0.000953	1.35	LV	CELLSTATES	vCM4	control_LMNA	11	18
AEN	1.72	0.0435	0.0164	0.0552	2.66	12.8	0.000925	1.36	LV	CELLSTATES	vCM4	control_LMNA	11	18
SNCA	1.72	0.0131	0.0313	0.0716	3.19	18.6	0.000103	1.88	LV	CELLSTATES	vCM4	control_LMNA	11	18
TMEM268	1.71	0.0453	0.0139	0.022	2.2	12.6	0.000996	1.34	LV	CELLSTATES	vCM4	control_LMNA	11	18
IRF2BP1	1.67	0.0409	0.0209	0.0332	2.58	13	0.000847	1.39	LV	CELLSTATES	vCM4	control_LMNA	11	18
NCAM2	1.67	0.0331	0.0271	0.0533	3.03	13.8	0.000619	1.48	LV	CELLSTATES	vCM4	control_LMNA	11	18
FKBP5	1.66	0.0237	1.22	4.45	8.57	15.6	0.000313	1.62	LV	CELLSTATES	vCM4	control_LMNA	11	18
PTCHD4	1.66	0.0341	0.0333	0.129	3.52	13.7	0.000643	1.47	LV	CELLSTATES	vCM4	control_LMNA	11	18
RND3	1.66	0.00239	0.226	0.684	6.02	27.4	5.76e-06	2.62	LV	CELLSTATES	vCM4	control_LMNA	11	18
SOCS2	1.65	0.0115	0.0569	0.172	4.07	19.4	7.93e-05	1.94	LV	CELLSTATES	vCM4	control_LMNA	11	18
TBCC	1.64	0.00254	0.0798	0.185	4.34	26.6	7.32e-06	2.59	LV	CELLSTATES	vCM4	control_LMNA	11	18
AL078590.3	1.61	0.0283	0.0771	0.344	4.82	14.8	0.000428	1.55	LV	CELLSTATES	vCM4	control_LMNA	11	18
MBOAT2	1.6	0.00126	0.17	0.519	5.58	30.5	2.25e-06	2.9	LV	CELLSTATES	vCM4	control_LMNA	11	18
CREB5	1.59	0.0194	0.639	1.41	7.28	16.7	0.00021	1.71	LV	CELLSTATES	vCM4	control_LMNA	11	18
LINC01950	1.59	0.0462	0.0381	0.0977	3.41	12.5	0.00105	1.34	LV	CELLSTATES	vCM4	control_LMNA	11	18
ZNF423	1.58	0.0466	0.0192	0.0401	2.6	12.4	0.00109	1.33	LV	CELLSTATES	vCM4	control_LMNA	11	18
USP5	1.54	0.00632	0.0341	0.0803	3.27	22.5	2.75e-05	2.2	LV	CELLSTATES	vCM4	control_LMNA	11	18
ZNF385D	1.51	0.0244	0.245	0.618	6.02	15.5	0.000329	1.61	LV	CELLSTATES	vCM4	control_LMNA	11	18
FAM69C	1.5	0.012	0.0803	0.151	4.19	19	8.89e-05	1.92	LV	CELLSTATES	vCM4	control_LMNA	11	18
MDM2	1.49	0.0129	0.168	0.53	5.65	18.8	9.76e-05	1.89	LV	CELLSTATES	vCM4	control_LMNA	11	18
PROS1	1.48	0.0229	0.163	0.437	5.46	15.8	0.000295	1.64	LV	CELLSTATES	vCM4	control_LMNA	11	18
ODC1	1.47	0.0098	0.0763	0.182	4.26	20.4	5.45e-05	2.01	LV	CELLSTATES	vCM4	control_LMNA	11	18
AC106795.3	1.46	0.0254	0.0261	0.0577	2.89	15.3	0.000347	1.59	LV	CELLSTATES	vCM4	control_LMNA	11	18
C21orf91	1.46	0.0114	0.0476	0.11	3.68	19.5	7.49e-05	1.94	LV	CELLSTATES	vCM4	control_LMNA	11	18
PLAGL2	1.46	0.0236	0.0535	0.101	3.73	15.7	0.000305	1.63	LV	CELLSTATES	vCM4	control_LMNA	11	18
HMGB2	1.45	0.0202	0.134	0.273	4.95	16.5	0.000224	1.69	LV	CELLSTATES	vCM4	control_LMNA	11	18
IGFBP2	1.45	0.0152	0.0773	0.177	4.33	17.8	0.000137	1.82	LV	CELLSTATES	vCM4	control_LMNA	11	18
TSC22D3	1.45	0.00896	0.0552	0.0896	3.72	21	4.56e-05	2.05	LV	CELLSTATES	vCM4	control_LMNA	11	18
SMCR8	1.43	0.0485	0.0189	0.049	2.63	12.3	0.00115	1.31	LV	CELLSTATES	vCM4	control_LMNA	11	18
SIRPA	1.4	0.0425	0.028	0.0775	3.1	12.9	0.000889	1.37	LV	CELLSTATES	vCM4	control_LMNA	11	18
SLC30A1	1.38	0.0264	0.0744	0.139	4.08	15.1	0.000374	1.58	LV	CELLSTATES	vCM4	control_LMNA	11	18
BCL2	1.37	0.00122	0.316	0.887	6.41	31.1	1.88e-06	2.91	LV	CELLSTATES	vCM4	control_LMNA	11	18
DUSP10	1.37	0.012	0.0416	0.0727	3.34	19	8.92e-05	1.92	LV	CELLSTATES	vCM4	control_LMNA	11	18
LEPR	1.37	0.0451	0.0324	0.0781	3.19	12.7	0.000979	1.35	LV	CELLSTATES	vCM4	control_LMNA	11	18
TSPYL1	1.36	0.00751	0.0976	0.156	4.42	21.7	3.58e-05	2.12	LV	CELLSTATES	vCM4	control_LMNA	11	18
CCND1	1.35	0.000204	0.126	0.262	4.88	41.8	1.09e-07	3.69	LV	CELLSTATES	vCM4	control_LMNA	11	18
DUSP8	1.35	0.0388	0.0698	0.143	4.05	13.2	0.000781	1.41	LV	CELLSTATES	vCM4	control_LMNA	11	18
PRICKLE2	1.32	0.0287	0.0409	0.0923	3.53	14.5	0.000468	1.54	LV	CELLSTATES	vCM4	control_LMNA	11	18
SFRP1	1.32	0.0316	0.136	0.27	4.94	14.1	0.00056	1.5	LV	CELLSTATES	vCM4	control_LMNA	11	18
AP002026.1	1.3	0.0139	0.0426	0.0917	3.5	18.2	0.000118	1.86	LV	CELLSTATES	vCM4	control_LMNA	11	18
KRBA1	1.29	0.0017	0.142	0.264	5.01	29.1	3.42e-06	2.77	LV	CELLSTATES	vCM4	control_LMNA	11	18
WASHC2A	1.29	0.0161	0.0755	0.183	4.23	17.6	0.00015	1.79	LV	CELLSTATES	vCM4	control_LMNA	11	18
HEG1	1.28	0.00126	0.411	1.13	6.75	30.5	2.27e-06	2.9	LV	CELLSTATES	vCM4	control_LMNA	11	18
TSC22D2	1.28	0.000453	0.321	0.807	6.35	37.2	3.57e-07	3.34	LV	CELLSTATES	vCM4	control_LMNA	11	18
DLGAP1	1.27	0.0261	0.089	0.151	4.31	15.2	0.000366	1.58	LV	CELLSTATES	vCM4	control_LMNA	11	18
BACH2	1.26	0.0206	0.199	0.401	5.57	16.4	0.000233	1.69	LV	CELLSTATES	vCM4	control_LMNA	11	18
DYRK1B	1.26	0.0161	0.0529	0.101	3.7	17.5	0.000151	1.79	LV	CELLSTATES	vCM4	control_LMNA	11	18
IER3	1.26	0.0343	0.448	0.841	6.61	13.7	0.000655	1.46	LV	CELLSTATES	vCM4	control_LMNA	11	18
C6	1.25	0.0382	0.463	1.08	6.85	13.3	0.000764	1.42	LV	CELLSTATES	vCM4	control_LMNA	11	18
IER5	1.25	0.0241	0.289	0.593	6.03	15.5	0.000323	1.62	LV	CELLSTATES	vCM4	control_LMNA	11	18
LMOD2	1.25	0.0469	4.06	6.59	9.73	12.4	0.0011	1.33	LV	CELLSTATES	vCM4	control_LMNA	11	18
JAK2	1.24	0.00162	0.568	1.32	7.13	29.4	3.14e-06	2.79	LV	CELLSTATES	vCM4	control_LMNA	11	18
BRD2	1.23	0.00453	0.253	0.543	5.88	23.9	1.7e-05	2.34	LV	CELLSTATES	vCM4	control_LMNA	11	18
RAB31	1.23	0.0225	0.0482	0.094	3.63	15.9	0.000283	1.65	LV	CELLSTATES	vCM4	control_LMNA	11	18
UBC	1.23	0.0329	2.58	4.11	9.06	13.9	0.000608	1.48	LV	CELLSTATES	vCM4	control_LMNA	11	18
HEBP2	1.22	0.0114	0.0914	0.189	4.38	19.5	7.53e-05	1.94	LV	CELLSTATES	vCM4	control_LMNA	11	18
MTURN	1.2	0.046	0.0327	0.0806	3.17	12.5	0.00104	1.34	LV	CELLSTATES	vCM4	control_LMNA	11	18
DYNLL2	1.19	0.0236	0.11	0.221	4.68	15.7	0.000306	1.63	LV	CELLSTATES	vCM4	control_LMNA	11	18
LINC00670	1.19	0.0494	0.0631	0.141	4	12.2	0.00119	1.31	LV	CELLSTATES	vCM4	control_LMNA	11	18
GADD45A	1.18	0.0416	0.312	0.708	6.17	13	0.000867	1.38	LV	CELLSTATES	vCM4	control_LMNA	11	18
RBM38	1.18	0.0282	0.127	0.224	4.8	14.8	0.000424	1.55	LV	CELLSTATES	vCM4	control_LMNA	11	18
ZNF189	1.18	0.0109	0.222	0.511	5.75	19.9	6.49e-05	1.96	LV	CELLSTATES	vCM4	control_LMNA	11	18
EMC10	1.17	0.0215	0.39	0.729	6.39	16.1	0.000254	1.67	LV	CELLSTATES	vCM4	control_LMNA	11	18
ADPRHL2	1.16	0.038	0.0725	0.108	3.93	13.3	0.000752	1.42	LV	CELLSTATES	vCM4	control_LMNA	11	18
GRK3	1.16	0.00778	0.167	0.38	5.33	21.5	3.84e-05	2.11	LV	CELLSTATES	vCM4	control_LMNA	11	18
FEM1B	1.15	0.0106	0.146	0.28	5.05	20	6.24e-05	1.97	LV	CELLSTATES	vCM4	control_LMNA	11	18
POLR2A	1.15	0.0129	0.0954	0.238	4.58	18.7	9.92e-05	1.89	LV	CELLSTATES	vCM4	control_LMNA	11	18
XPO1	1.15	0.00141	0.383	0.891	6.54	30	2.65e-06	2.85	LV	CELLSTATES	vCM4	control_LMNA	11	18
ZFAND5	1.15	0.0152	0.389	0.779	6.5	17.9	0.000136	1.82	LV	CELLSTATES	vCM4	control_LMNA	11	18
FNDC3B	1.14	0.000453	2.11	4.73	8.99	36.8	3.98e-07	3.34	LV	CELLSTATES	vCM4	control_LMNA	11	18
NUDT16	1.14	0.0205	0.0805	0.13	4.16	16.4	0.00023	1.69	LV	CELLSTATES	vCM4	control_LMNA	11	18
NDST1	1.13	0.0296	0.129	0.254	4.84	14.4	0.000491	1.53	LV	CELLSTATES	vCM4	control_LMNA	11	18
LDLRAD4	1.12	0.00122	1.4	2.96	8.3	31.4	1.76e-06	2.91	LV	CELLSTATES	vCM4	control_LMNA	11	18
MAP1B	1.12	0.0114	0.282	0.643	6.12	19.5	7.54e-05	1.94	LV	CELLSTATES	vCM4	control_LMNA	11	18
FZD7	1.11	0.0365	0.046	0.067	3.42	13.5	0.000709	1.44	LV	CELLSTATES	vCM4	control_LMNA	11	18
ZNF441	1.11	0.0283	0.0912	0.194	4.41	14.7	0.000438	1.55	LV	CELLSTATES	vCM4	control_LMNA	11	18
HBEGF	1.09	0.0438	0.0702	0.106	3.93	12.8	0.000934	1.36	LV	CELLSTATES	vCM4	control_LMNA	11	18
PPP1R15A	1.09	0.0111	0.518	0.908	6.81	19.7	6.95e-05	1.96	LV	CELLSTATES	vCM4	control_LMNA	11	18
DPYSL2	1.08	0.00792	0.169	0.339	5.26	21.4	3.98e-05	2.1	LV	CELLSTATES	vCM4	control_LMNA	11	18
EGLN3	1.07	0.0283	0.492	0.868	6.74	14.7	0.000432	1.55	LV	CELLSTATES	vCM4	control_LMNA	11	18
HEXIM1	1.07	0.03	0.0704	0.114	3.99	14.4	0.000502	1.52	LV	CELLSTATES	vCM4	control_LMNA	11	18
HMGN2	1.07	0.0283	0.158	0.277	5.1	14.7	0.000434	1.55	LV	CELLSTATES	vCM4	control_LMNA	11	18
ECE1	1.06	0.0276	0.0972	0.173	4.49	14.9	0.000401	1.56	LV	CELLSTATES	vCM4	control_LMNA	11	18
KLHL36	1.06	0.0118	0.191	0.459	5.55	19.2	8.3e-05	1.93	LV	CELLSTATES	vCM4	control_LMNA	11	18
PDZD2	1.05	0.0111	3.67	8.31	9.76	19.8	6.8e-05	1.96	LV	CELLSTATES	vCM4	control_LMNA	11	18
SERTAD2	1.05	0.0106	0.0847	0.155	4.25	20	6.23e-05	1.97	LV	CELLSTATES	vCM4	control_LMNA	11	18
SEL1L	1.04	0.00372	0.154	0.267	5.03	25.2	1.14e-05	2.43	LV	CELLSTATES	vCM4	control_LMNA	11	18
UBR4	1.03	0.000453	0.366	0.703	6.34	36.2	4.56e-07	3.34	LV	CELLSTATES	vCM4	control_LMNA	11	18
ZDHHC14	1.02	0.00376	0.422	0.804	6.52	25	1.21e-05	2.42	LV	CELLSTATES	vCM4	control_LMNA	11	18
MRFAP1	1.01	0.0172	0.156	0.243	5	17.1	0.000176	1.77	LV	CELLSTATES	vCM4	control_LMNA	11	18
ZNF12	1.01	0.0194	0.1	0.17	4.46	16.7	0.00021	1.71	LV	CELLSTATES	vCM4	control_LMNA	11	18
CCDC59	0.997	0.0224	0.215	0.32	5.37	15.9	0.000275	1.65	LV	CELLSTATES	vCM4	control_LMNA	11	18
TMTC1	0.995	0.0305	0.531	1.3	7.01	14.3	0.000518	1.52	LV	CELLSTATES	vCM4	control_LMNA	11	18
RRAGC	0.993	0.0313	0.0813	0.143	4.19	14.1	0.000547	1.5	LV	CELLSTATES	vCM4	control_LMNA	11	18
C5orf51	0.992	0.0277	0.104	0.202	4.58	14.9	0.000404	1.56	LV	CELLSTATES	vCM4	control_LMNA	11	18
GTF2A1	0.991	0.046	0.092	0.152	4.3	12.6	0.00103	1.34	LV	CELLSTATES	vCM4	control_LMNA	11	18
DHRS3	0.987	0.0287	0.174	0.322	5.26	14.5	0.000471	1.54	LV	CELLSTATES	vCM4	control_LMNA	11	18
RAB11FIP1	0.983	0.0166	0.263	0.447	5.79	17.3	0.000164	1.78	LV	CELLSTATES	vCM4	control_LMNA	11	18
IMPAD1	0.968	0.0218	0.0742	0.122	4.04	16	0.000264	1.66	LV	CELLSTATES	vCM4	control_LMNA	11	18
YWHAG	0.964	0.00408	0.37	0.718	6.32	24.6	1.37e-05	2.39	LV	CELLSTATES	vCM4	control_LMNA	11	18
LIMA1	0.963	0.0408	0.146	0.275	5.05	13.1	0.000837	1.39	LV	CELLSTATES	vCM4	control_LMNA	11	18
TCAP	0.958	0.0259	5.84	8.17	10.1	15.2	0.00036	1.59	LV	CELLSTATES	vCM4	control_LMNA	11	18
ABHD2	0.957	0.012	1.03	1.94	7.78	19.2	8.52e-05	1.92	LV	CELLSTATES	vCM4	control_LMNA	11	18
PTPN14	0.949	0.00215	0.55	1.06	6.92	27.9	4.88e-06	2.67	LV	CELLSTATES	vCM4	control_LMNA	11	18
PCBP1	0.944	0.0313	0.141	0.21	4.85	14.1	0.000551	1.5	LV	CELLSTATES	vCM4	control_LMNA	11	18
KIAA0556	0.932	0.00254	0.2	0.396	5.5	26.6	7.23e-06	2.59	LV	CELLSTATES	vCM4	control_LMNA	11	18
XPR1	0.918	0.0114	2.82	5.44	9.25	19.5	7.54e-05	1.94	LV	CELLSTATES	vCM4	control_LMNA	11	18
ZNF106	0.905	0.00453	1.6	3.08	8.4	23.8	1.77e-05	2.34	LV	CELLSTATES	vCM4	control_LMNA	11	18
RPS6KA2	0.903	0.00453	0.334	0.643	6.19	23.8	1.75e-05	2.34	LV	CELLSTATES	vCM4	control_LMNA	11	18
HSP90B1	0.9	0.0286	0.253	0.466	5.75	14.6	0.000457	1.54	LV	CELLSTATES	vCM4	control_LMNA	11	18
PHB	0.897	0.0279	0.131	0.185	4.7	14.8	0.000417	1.55	LV	CELLSTATES	vCM4	control_LMNA	11	18
NFE2L1	0.895	0.0139	0.297	0.546	5.99	18.2	0.000118	1.86	LV	CELLSTATES	vCM4	control_LMNA	11	18
ZNF672	0.895	0.0215	0.102	0.125	4.32	16.1	0.000258	1.67	LV	CELLSTATES	vCM4	control_LMNA	11	18
ZNF844	0.885	0.0286	0.159	0.312	5.11	14.6	0.000458	1.54	LV	CELLSTATES	vCM4	control_LMNA	11	18
ANTXR2	0.878	0.0462	0.264	0.521	5.89	12.5	0.00105	1.34	LV	CELLSTATES	vCM4	control_LMNA	11	18
ARHGAP26	0.876	0.0115	2.09	4.28	8.88	19.3	8e-05	1.94	LV	CELLSTATES	vCM4	control_LMNA	11	18
PDLIM1	0.874	0.00111	0.54	0.912	6.78	32.2	1.41e-06	2.96	LV	CELLSTATES	vCM4	control_LMNA	11	18
LPIN1	0.868	0.012	0.336	0.623	6.17	19.1	8.81e-05	1.92	LV	CELLSTATES	vCM4	control_LMNA	11	18
AKT1	0.867	0.0215	0.0877	0.164	4.32	16.2	0.000253	1.67	LV	CELLSTATES	vCM4	control_LMNA	11	18
SMAD4	0.857	0.0279	0.132	0.241	4.88	14.9	0.000411	1.55	LV	CELLSTATES	vCM4	control_LMNA	11	18
FOXO3	0.856	0.00372	1.3	2.76	8.2	25.1	1.16e-05	2.43	LV	CELLSTATES	vCM4	control_LMNA	11	18
WEE1	0.856	0.0435	0.192	0.318	5.35	12.8	0.000926	1.36	LV	CELLSTATES	vCM4	control_LMNA	11	18
DNTTIP1	0.853	0.0324	0.118	0.176	4.59	14	0.000589	1.49	LV	CELLSTATES	vCM4	control_LMNA	11	18
SLK	0.851	0.0114	0.237	0.425	5.64	19.6	7.29e-05	1.94	LV	CELLSTATES	vCM4	control_LMNA	11	18
UACA	0.85	0.021	0.318	0.565	6.07	16.3	0.000241	1.68	LV	CELLSTATES	vCM4	control_LMNA	11	18
SH3BGR	0.837	0.0462	0.215	0.384	5.53	12.5	0.00105	1.34	LV	CELLSTATES	vCM4	control_LMNA	11	18
VCL	0.834	0.0147	2.12	4.32	8.91	18.1	0.000126	1.83	LV	CELLSTATES	vCM4	control_LMNA	11	18
FLNA	0.831	0.0482	0.312	0.561	6.12	12.3	0.00114	1.32	LV	CELLSTATES	vCM4	control_LMNA	11	18
CFL2	0.822	0.0414	0.747	1.1	7.16	13	0.00086	1.38	LV	CELLSTATES	vCM4	control_LMNA	11	18
TMEM30A	0.821	0.044	0.105	0.19	4.56	12.8	0.000944	1.36	LV	CELLSTATES	vCM4	control_LMNA	11	18
MTM1	0.816	0.0251	0.131	0.249	4.86	15.4	0.000339	1.6	LV	CELLSTATES	vCM4	control_LMNA	11	18
SNAP47	0.811	0.02	0.215	0.381	5.48	16.5	0.000219	1.7	LV	CELLSTATES	vCM4	control_LMNA	11	18
TRIM69	0.809	0.0324	0.112	0.156	4.47	14	0.00059	1.49	LV	CELLSTATES	vCM4	control_LMNA	11	18
DCBLD2	0.808	0.0309	0.561	1.06	6.9	14.2	0.000536	1.51	LV	CELLSTATES	vCM4	control_LMNA	11	18
ROCK2	0.802	0.00215	0.403	0.732	6.43	28	4.71e-06	2.67	LV	CELLSTATES	vCM4	control_LMNA	11	18
TRAF6	0.798	0.0163	0.157	0.246	5.02	17.5	0.000154	1.79	LV	CELLSTATES	vCM4	control_LMNA	11	18
PDE3B	0.792	0.0133	0.52	0.895	6.8	18.5	0.000106	1.88	LV	CELLSTATES	vCM4	control_LMNA	11	18
DDX42	0.79	0.0442	0.158	0.235	4.94	12.7	0.000956	1.35	LV	CELLSTATES	vCM4	control_LMNA	11	18
PEX2	0.783	0.0218	0.176	0.28	5.14	16	0.000265	1.66	LV	CELLSTATES	vCM4	control_LMNA	11	18
NUAK1	0.781	0.046	0.717	1.09	7.15	12.6	0.00102	1.34	LV	CELLSTATES	vCM4	control_LMNA	11	18
ZRANB1	0.773	0.00701	0.21	0.347	5.42	21.9	3.26e-05	2.15	LV	CELLSTATES	vCM4	control_LMNA	11	18
CAVIN1	0.771	0.0463	0.18	0.29	5.24	12.5	0.00107	1.33	LV	CELLSTATES	vCM4	control_LMNA	11	18
USP53	0.763	0.00534	1.45	2.83	8.29	23	2.28e-05	2.27	LV	CELLSTATES	vCM4	control_LMNA	11	18
MADD	0.759	0.0331	0.157	0.278	5.04	13.8	0.000619	1.48	LV	CELLSTATES	vCM4	control_LMNA	11	18
DUSP26	0.757	0.0487	0.185	0.232	5.11	12.2	0.00117	1.31	LV	CELLSTATES	vCM4	control_LMNA	11	18
ZBTB10	0.751	0.0453	0.132	0.215	4.79	12.7	0.000989	1.34	LV	CELLSTATES	vCM4	control_LMNA	11	18
JAK1	0.75	0.0454	0.471	0.884	6.61	12.6	0.001	1.34	LV	CELLSTATES	vCM4	control_LMNA	11	18
AC016831.7	0.746	0.0496	2.72	4.73	9.11	12.2	0.0012	1.3	LV	CELLSTATES	vCM4	control_LMNA	11	18
PACSIN3	0.742	0.0453	0.424	0.506	6.26	12.6	0.000997	1.34	LV	CELLSTATES	vCM4	control_LMNA	11	18
PTPN11	0.742	0.0181	0.394	0.666	6.33	16.9	0.000191	1.74	LV	CELLSTATES	vCM4	control_LMNA	11	18
CRYBG3	0.736	0.0463	0.27	0.409	5.71	12.5	0.00107	1.33	LV	CELLSTATES	vCM4	control_LMNA	11	18
C6orf62	0.735	0.0163	0.249	0.432	5.71	17.5	0.000156	1.79	LV	CELLSTATES	vCM4	control_LMNA	11	18
NACA	0.723	0.0279	0.294	0.426	5.82	14.8	0.000417	1.55	LV	CELLSTATES	vCM4	control_LMNA	11	18
WBP11	0.723	0.0485	0.131	0.174	4.67	12.3	0.00116	1.31	LV	CELLSTATES	vCM4	control_LMNA	11	18
KPNA4	0.714	0.0239	0.341	0.601	6.13	15.6	0.000318	1.62	LV	CELLSTATES	vCM4	control_LMNA	11	18
MYO6	0.712	0.0301	0.202	0.325	5.37	14.3	0.000505	1.52	LV	CELLSTATES	vCM4	control_LMNA	11	18
DHX36	0.71	0.0176	0.355	0.558	6.13	17	0.000183	1.75	LV	CELLSTATES	vCM4	control_LMNA	11	18
LIN7A	0.707	0.038	0.414	0.741	6.43	13.3	0.000756	1.42	LV	CELLSTATES	vCM4	control_LMNA	11	18
GTF3C1	0.699	0.0317	0.247	0.366	5.61	14	0.000568	1.5	LV	CELLSTATES	vCM4	control_LMNA	11	18
PHF3	0.697	0.0452	0.335	0.527	6.03	12.7	0.000983	1.35	LV	CELLSTATES	vCM4	control_LMNA	11	18
SF3B1	0.69	0.0136	0.374	0.552	6.15	18.4	0.000112	1.87	LV	CELLSTATES	vCM4	control_LMNA	11	18
FAM214A	0.666	0.0463	0.585	1.09	6.95	12.5	0.00107	1.33	LV	CELLSTATES	vCM4	control_LMNA	11	18
CSDE1	0.66	0.00632	0.566	0.889	6.79	22.4	2.79e-05	2.2	LV	CELLSTATES	vCM4	control_LMNA	11	18
RAD21	0.637	0.0469	0.236	0.388	5.59	12.4	0.0011	1.33	LV	CELLSTATES	vCM4	control_LMNA	11	18
TBC1D1	0.637	0.0281	0.925	1.46	7.52	14.8	0.000421	1.55	LV	CELLSTATES	vCM4	control_LMNA	11	18
SERINC1	0.627	0.0453	0.201	0.307	5.33	12.6	0.000997	1.34	LV	CELLSTATES	vCM4	control_LMNA	11	18
SLAIN2	0.625	0.0409	0.4	0.641	6.31	13	0.000844	1.39	LV	CELLSTATES	vCM4	control_LMNA	11	18
TRIP11	0.622	0.0227	0.472	0.636	6.43	15.8	0.000287	1.64	LV	CELLSTATES	vCM4	control_LMNA	11	18
ATP2C1	0.607	0.0435	0.989	1.69	7.64	12.8	0.000922	1.36	LV	CELLSTATES	vCM4	control_LMNA	11	18
TBC1D8	0.587	0.0286	1.07	1.71	7.73	14.6	0.000455	1.54	LV	CELLSTATES	vCM4	control_LMNA	11	18

## Sheet: PKP2_control
Gene	logFC	FDR	mean_exp_control	mean_exp_genotype	logCPM	F	PValue	FDR_plot	Region	annotation_level	cell_state	comparison	Observations_genotype	Observations_reference
AL512380.2	3.45	0.000548	0.0112	0.0727	2.51	39.4	4.23e-07	3.26	LV	CELLSTATES	vCM4	control_PKP2	6	18
HBA2	3.04	0.0474	0.00252	0.0449	1.53	14.8	0.000512	1.32	LV	CELLSTATES	vCM4	control_PKP2	6	18
SDSL	2.87	0.0152	0.00622	0.0344	1.72	21.1	6.04e-05	1.82	LV	CELLSTATES	vCM4	control_PKP2	6	18
WNT9A	2.77	0.00023	0.0678	0.642	4.69	45.7	1.03e-07	3.64	LV	CELLSTATES	vCM4	control_PKP2	6	18
SLITRK4	2.74	0.0495	0.00116	0.0135	0.782	15.8	0.000557	1.31	LV	CELLSTATES	vCM4	control_PKP2	6	18
AL078590.3	2.56	0.000235	0.0771	0.611	4.82	45	1.21e-07	3.63	LV	CELLSTATES	vCM4	control_PKP2	6	18
AL596188.1	2.55	0.0171	0.0117	0.0783	2.32	20.3	7.85e-05	1.77	LV	CELLSTATES	vCM4	control_PKP2	6	18
LINC00211	2.55	0.00102	0.0137	0.0859	2.42	34.9	1.25e-06	2.99	LV	CELLSTATES	vCM4	control_PKP2	6	18
AL078590.2	2.44	0.0481	0.00538	0.0444	1.66	14.8	0.000526	1.32	LV	CELLSTATES	vCM4	control_PKP2	6	18
AC090772.2	2.4	0.00722	0.00862	0.05	1.95	25.5	1.58e-05	2.14	LV	CELLSTATES	vCM4	control_PKP2	6	18
C14orf132	2.38	0.0337	0.00953	0.0737	2.22	16.6	0.000276	1.47	LV	CELLSTATES	vCM4	control_PKP2	6	18
COTL1	2.34	0.0082	0.0111	0.0832	2.28	24.9	1.9e-05	2.09	LV	CELLSTATES	vCM4	control_PKP2	6	18
NFASC	2.23	0.0169	0.0114	0.0552	2.15	20.4	7.51e-05	1.77	LV	CELLSTATES	vCM4	control_PKP2	6	18
MAP2	2.15	0.0288	0.0232	0.116	2.94	17.6	0.000191	1.54	LV	CELLSTATES	vCM4	control_PKP2	6	18
NEURL1B	2.13	0.000756	0.0254	0.126	3.01	36.4	8.76e-07	3.12	LV	CELLSTATES	vCM4	control_PKP2	6	18
SLC7A8	1.97	0.000156	0.0962	0.549	4.76	57.4	1.01e-08	3.81	LV	CELLSTATES	vCM4	control_PKP2	6	18
AC093730.1	1.95	0.0231	0.0708	0.408	4.4	18.9	0.000126	1.64	LV	CELLSTATES	vCM4	control_PKP2	6	18
C5orf46	1.9	0.0196	0.0578	0.234	4.01	19.6	9.85e-05	1.71	LV	CELLSTATES	vCM4	control_PKP2	6	18
AC019211.1	1.86	0.0286	0.0961	0.332	4.57	17.7	0.000186	1.54	LV	CELLSTATES	vCM4	control_PKP2	6	18
FKBP5	1.86	0.00571	1.22	6.79	8.42	26.6	1.14e-05	2.24	LV	CELLSTATES	vCM4	control_PKP2	6	18
ABCG2	1.8	0.00894	0.0375	0.159	3.41	24.4	2.19e-05	2.05	LV	CELLSTATES	vCM4	control_PKP2	6	18
ARRDC3	1.72	0.000406	0.118	0.437	4.8	41.1	2.88e-07	3.39	LV	CELLSTATES	vCM4	control_PKP2	6	18
DHRS3	1.66	0.000756	0.174	0.68	5.42	37.1	7.37e-07	3.12	LV	CELLSTATES	vCM4	control_PKP2	6	18
C6	1.57	0.00941	0.463	1.97	6.9	23.7	2.7e-05	2.03	LV	CELLSTATES	vCM4	control_PKP2	6	18
ATRNL1	1.56	0.0111	0.152	0.704	5.28	22.7	3.7e-05	1.96	LV	CELLSTATES	vCM4	control_PKP2	6	18
DPYSL2	1.52	0.000702	0.169	0.623	5.32	38	5.87e-07	3.15	LV	CELLSTATES	vCM4	control_PKP2	6	18
GADD45G	1.49	0.045	1.49	4.45	8.34	15.1	0.000463	1.35	LV	CELLSTATES	vCM4	control_PKP2	6	18
HLF	1.47	0.00265	0.0938	0.342	4.45	29.9	4.6e-06	2.58	LV	CELLSTATES	vCM4	control_PKP2	6	18
WASHC2A	1.43	0.00894	0.0755	0.312	4.15	24.2	2.3e-05	2.05	LV	CELLSTATES	vCM4	control_PKP2	6	18
KLHL36	1.42	0.000756	0.191	0.782	5.53	36.6	8.34e-07	3.12	LV	CELLSTATES	vCM4	control_PKP2	6	18
PIK3IP1	1.4	0.045	0.046	0.184	3.56	15.1	0.000456	1.35	LV	CELLSTATES	vCM4	control_PKP2	6	18
ANTXR2	1.39	0.00023	0.264	0.954	5.95	47.8	6.72e-08	3.64	LV	CELLSTATES	vCM4	control_PKP2	6	18
TMTC1	1.39	0.000406	0.531	2.02	6.95	41.4	2.66e-07	3.39	LV	CELLSTATES	vCM4	control_PKP2	6	18
MBOAT2	1.37	0.014	0.17	0.705	5.36	21.6	5.24e-05	1.85	LV	CELLSTATES	vCM4	control_PKP2	6	18
FNIP2	1.36	0.014	1.87	6.7	8.72	21.6	5.24e-05	1.85	LV	CELLSTATES	vCM4	control_PKP2	6	18
HMGB2	1.36	0.0164	0.134	0.397	4.86	20.6	7.2e-05	1.78	LV	CELLSTATES	vCM4	control_PKP2	6	18
CRACR2A	1.34	0.0496	0.0382	0.128	3.22	14.6	0.000564	1.3	LV	CELLSTATES	vCM4	control_PKP2	6	18
PIK3R1	1.34	0.00742	2.18	7.57	8.91	25.3	1.67e-05	2.13	LV	CELLSTATES	vCM4	control_PKP2	6	18
FGF18	1.33	0.0375	0.153	0.541	5.11	16	0.000332	1.43	LV	CELLSTATES	vCM4	control_PKP2	6	18
HEG1	1.32	0.000406	0.411	1.49	6.52	41.2	2.81e-07	3.39	LV	CELLSTATES	vCM4	control_PKP2	6	18
TTC39C	1.32	0.0461	0.0749	0.217	4.14	15	0.000482	1.34	LV	CELLSTATES	vCM4	control_PKP2	6	18
KRBA1	1.3	0.0013	0.142	0.387	4.94	33.4	1.84e-06	2.89	LV	CELLSTATES	vCM4	control_PKP2	6	18
AL138737.1	1.27	0.0485	0.0493	0.139	3.59	14.7	0.000537	1.31	LV	CELLSTATES	vCM4	control_PKP2	6	18
ZNF189	1.26	0.00023	0.222	0.748	5.65	46	9.73e-08	3.64	LV	CELLSTATES	vCM4	control_PKP2	6	18
CISH	1.25	0.0284	0.151	0.48	5.08	18.1	0.000163	1.55	LV	CELLSTATES	vCM4	control_PKP2	6	18
CRIM1	1.24	0.0191	0.4	1.54	6.58	19.7	9.38e-05	1.72	LV	CELLSTATES	vCM4	control_PKP2	6	18
PDZD2	1.23	0.00214	3.67	11.6	9.61	31	3.44e-06	2.67	LV	CELLSTATES	vCM4	control_PKP2	6	18
PDRG1	1.21	0.0297	0.0706	0.183	3.94	17.2	0.000219	1.53	LV	CELLSTATES	vCM4	control_PKP2	6	18
AC058791.1	1.19	0.0231	0.227	0.682	5.53	18.8	0.000126	1.64	LV	CELLSTATES	vCM4	control_PKP2	6	18
MKNK2	1.18	0.0476	0.121	0.399	4.78	14.8	0.000518	1.32	LV	CELLSTATES	vCM4	control_PKP2	6	18
FOXO3	1.17	0.00023	1.3	4.35	8.14	47	7.88e-08	3.64	LV	CELLSTATES	vCM4	control_PKP2	6	18
GRK3	1.17	0.00909	0.167	0.553	5.22	24	2.46e-05	2.04	LV	CELLSTATES	vCM4	control_PKP2	6	18
FNDC3B	1.15	0.00023	2.11	6.56	8.82	48.5	5.72e-08	3.64	LV	CELLSTATES	vCM4	control_PKP2	6	18
ATAD2	1.14	0.00108	0.389	1.33	6.39	34.3	1.47e-06	2.96	LV	CELLSTATES	vCM4	control_PKP2	6	18
COL23A1	1.13	0.0284	0.457	1.62	6.73	17.9	0.000174	1.55	LV	CELLSTATES	vCM4	control_PKP2	6	18
ZBTB16	1.13	0.0297	2.16	7.56	8.91	17.3	0.000216	1.53	LV	CELLSTATES	vCM4	control_PKP2	6	18
NFKBIA	1.12	0.0297	0.455	1.31	6.6	17.3	0.000216	1.53	LV	CELLSTATES	vCM4	control_PKP2	6	18
AC016831.7	1.11	0.00571	2.72	8.97	9.17	26.7	1.13e-05	2.24	LV	CELLSTATES	vCM4	control_PKP2	6	18
ASIP	1.11	0.0288	0.164	0.363	5.03	17.5	0.0002	1.54	LV	CELLSTATES	vCM4	control_PKP2	6	18
RORA	1.09	0.03	0.71	1.95	7.12	17.1	0.000226	1.52	LV	CELLSTATES	vCM4	control_PKP2	6	18
SNAP47	1.09	0.00187	0.215	0.674	5.51	31.7	2.89e-06	2.73	LV	CELLSTATES	vCM4	control_PKP2	6	18
TCAP	1.08	0.0289	5.84	13.1	10.2	17.4	0.000204	1.54	LV	CELLSTATES	vCM4	control_PKP2	6	18
ARHGAP26	1.07	0.000756	2.09	6.07	8.76	36.6	8.18e-07	3.12	LV	CELLSTATES	vCM4	control_PKP2	6	18
PDCD4	1.06	0.0204	0.202	0.572	5.38	19.4	0.000107	1.69	LV	CELLSTATES	vCM4	control_PKP2	6	18
RMDN2	1.05	0.0171	0.126	0.342	4.72	20.3	7.8e-05	1.77	LV	CELLSTATES	vCM4	control_PKP2	6	18
CCDC93	1.03	0.00713	0.572	1.55	6.84	25.7	1.51e-05	2.15	LV	CELLSTATES	vCM4	control_PKP2	6	18
MTMR14	0.981	0.00153	0.253	0.676	5.7	32.6	2.27e-06	2.81	LV	CELLSTATES	vCM4	control_PKP2	6	18
C1orf21	0.976	0.00995	1.26	3.37	7.96	23.4	2.95e-05	2	LV	CELLSTATES	vCM4	control_PKP2	6	18
SLC25A30	0.974	0.0337	0.263	0.663	5.76	16.5	0.00028	1.47	LV	CELLSTATES	vCM4	control_PKP2	6	18
IGF2R	0.956	0.0337	0.495	1.35	6.59	16.5	0.00028	1.47	LV	CELLSTATES	vCM4	control_PKP2	6	18
PTPN14	0.956	0.0107	0.55	1.53	6.81	22.9	3.4e-05	1.97	LV	CELLSTATES	vCM4	control_PKP2	6	18
TUB	0.954	0.0288	0.0947	0.268	4.32	17.5	0.0002	1.54	LV	CELLSTATES	vCM4	control_PKP2	6	18
ST8SIA5	0.937	0.0403	0.141	0.337	4.89	15.7	0.000375	1.39	LV	CELLSTATES	vCM4	control_PKP2	6	18
SMAD4	0.935	0.0171	0.132	0.35	4.8	20.2	8.16e-05	1.77	LV	CELLSTATES	vCM4	control_PKP2	6	18
AC027117.2	0.929	0.0397	0.272	0.733	5.76	15.8	0.000358	1.4	LV	CELLSTATES	vCM4	control_PKP2	6	18
DOCK5	0.917	0.0403	0.933	2.57	7.56	15.7	0.000375	1.39	LV	CELLSTATES	vCM4	control_PKP2	6	18
CBFB	0.911	0.0414	0.219	0.599	5.52	15.6	0.000393	1.38	LV	CELLSTATES	vCM4	control_PKP2	6	18
LDLRAD4	0.91	0.0094	1.4	3.62	8.09	23.8	2.6e-05	2.03	LV	CELLSTATES	vCM4	control_PKP2	6	18
PQLC1	0.89	0.0286	0.1	0.282	4.38	17.7	0.000188	1.54	LV	CELLSTATES	vCM4	control_PKP2	6	18
HBP1	0.882	0.0208	0.279	0.709	5.75	19.3	0.00011	1.68	LV	CELLSTATES	vCM4	control_PKP2	6	18
APPL2	0.874	0.00253	0.408	1.12	6.37	30.2	4.23e-06	2.6	LV	CELLSTATES	vCM4	control_PKP2	6	18
AKTIP	0.86	0.0355	0.162	0.434	5.04	16.2	0.000311	1.45	LV	CELLSTATES	vCM4	control_PKP2	6	18
RPS6KA2	0.859	0.0288	0.334	0.838	6.04	17.5	0.0002	1.54	LV	CELLSTATES	vCM4	control_PKP2	6	18
ACSS1	0.856	0.0284	0.557	1.28	6.73	17.9	0.000172	1.55	LV	CELLSTATES	vCM4	control_PKP2	6	18
XPO1	0.85	0.0191	0.383	1.02	6.25	19.7	9.47e-05	1.72	LV	CELLSTATES	vCM4	control_PKP2	6	18
MTM1	0.849	0.0284	0.131	0.333	4.74	17.8	0.000177	1.55	LV	CELLSTATES	vCM4	control_PKP2	6	18
JARID2	0.847	0.0284	0.623	1.59	6.89	18	0.000169	1.55	LV	CELLSTATES	vCM4	control_PKP2	6	18
PIGC	0.836	0.0306	0.161	0.339	4.95	17	0.000233	1.51	LV	CELLSTATES	vCM4	control_PKP2	6	18
CPEB4	0.827	0.0442	3.39	9.2	9.4	15.2	0.000444	1.35	LV	CELLSTATES	vCM4	control_PKP2	6	18
JAK1	0.818	0.0272	0.471	1.14	6.49	18.3	0.000151	1.57	LV	CELLSTATES	vCM4	control_PKP2	6	18
TBC1D1	0.765	0.0107	0.925	2.34	7.48	22.9	3.46e-05	1.97	LV	CELLSTATES	vCM4	control_PKP2	6	18
PDLIM1	0.764	0.0272	0.54	1.18	6.65	18.3	0.000152	1.57	LV	CELLSTATES	vCM4	control_PKP2	6	18
EIF4EBP2	0.761	0.0325	0.225	0.499	5.43	16.7	0.00026	1.49	LV	CELLSTATES	vCM4	control_PKP2	6	18
FOXO1	0.749	0.0353	0.639	1.66	6.98	16.3	0.000298	1.45	LV	CELLSTATES	vCM4	control_PKP2	6	18
FAM214A	0.744	0.0204	0.585	1.46	6.81	19.4	0.000105	1.69	LV	CELLSTATES	vCM4	control_PKP2	6	18
NFE2L1	0.737	0.0306	0.297	0.71	5.85	17	0.000235	1.51	LV	CELLSTATES	vCM4	control_PKP2	6	18
LIN7A	0.728	0.0484	0.414	0.986	6.3	14.7	0.000532	1.32	LV	CELLSTATES	vCM4	control_PKP2	6	18
CCDC6	0.719	0.0288	0.253	0.654	5.62	17.6	0.000195	1.54	LV	CELLSTATES	vCM4	control_PKP2	6	18
NSL1	0.719	0.0202	0.205	0.448	5.26	19.5	0.000103	1.69	LV	CELLSTATES	vCM4	control_PKP2	6	18
ZRANB1	0.716	0.0284	0.21	0.478	5.32	17.8	0.000177	1.55	LV	CELLSTATES	vCM4	control_PKP2	6	18
TBC1D8	0.679	0.0285	1.07	2.39	7.64	17.8	0.000182	1.54	LV	CELLSTATES	vCM4	control_PKP2	6	18
CAST	0.678	0.0465	1.61	3.7	8.26	14.9	0.000494	1.33	LV	CELLSTATES	vCM4	control_PKP2	6	18
RAD21	0.658	0.0468	0.236	0.515	5.5	14.9	0.0005	1.33	LV	CELLSTATES	vCM4	control_PKP2	6	18
COBL	0.63	0.0152	0.647	1.36	6.88	21.1	5.98e-05	1.82	LV	CELLSTATES	vCM4	control_PKP2	6	18
PPM1L	0.618	0.0297	1.45	3.22	8.06	17.2	0.000222	1.53	LV	CELLSTATES	vCM4	control_PKP2	6	18
FBXO42	0.588	0.0414	0.653	1.43	6.9	15.5	0.000395	1.38	LV	CELLSTATES	vCM4	control_PKP2	6	18
SOS1	0.587	0.0431	0.947	2.18	7.48	15.4	0.000422	1.37	LV	CELLSTATES	vCM4	control_PKP2	6	18
NEDD4L	0.527	0.0324	0.657	1.39	6.91	16.8	0.000256	1.49	LV	CELLSTATES	vCM4	control_PKP2	6	18

## Sheet: PVneg_control
Gene	logFC	FDR	mean_exp_control	mean_exp_genotype	logCPM	F	PValue	FDR_plot	Region	annotation_level	cell_state	comparison	Observations_genotype	Observations_reference
AC009971.1	7.91	9.79e-06	0.000497	0.0168	1.34	60.2	2.53e-09	5.01	LV	CELLSTATES	vCM4	control_PVneg	8	18
SLITRK4	6.93	0.000199	0.00116	0.0187	1.31	45	6.44e-08	3.7	LV	CELLSTATES	vCM4	control_PVneg	8	18
MAP2	5.7	3.03e-07	0.0232	0.185	3.73	84.1	3.91e-11	6.52	LV	CELLSTATES	vCM4	control_PVneg	8	18
PHF21B	5.19	0.00225	0.00606	0.0329	2	31.4	2.03e-06	2.65	LV	CELLSTATES	vCM4	control_PVneg	8	18
P3H2	5.06	5.2e-07	0.0215	0.121	3.24	78.2	1.01e-10	6.28	LV	CELLSTATES	vCM4	control_PVneg	8	18
EDA2R	4.88	0.0094	0.00391	0.0272	1.72	25	1.34e-05	2.03	LV	CELLSTATES	vCM4	control_PVneg	8	18
NPPA-AS1	4.84	0.0113	0.00142	0.0208	1.37	23.8	1.99e-05	1.95	LV	CELLSTATES	vCM4	control_PVneg	8	18
UCHL1	4.83	0.0193	0.00429	0.0224	1.74	20.4	6.12e-05	1.71	LV	CELLSTATES	vCM4	control_PVneg	8	18
SDSL	4.43	0.0201	0.00622	0.0283	1.84	20	6.88e-05	1.7	LV	CELLSTATES	vCM4	control_PVneg	8	18
C14orf132	4.14	0.00298	0.00953	0.0507	2.41	29.9	3.11e-06	2.53	LV	CELLSTATES	vCM4	control_PVneg	8	18
NPPA	4.13	0.0113	0.0998	0.714	5.67	23.4	2.27e-05	1.95	LV	CELLSTATES	vCM4	control_PVneg	8	18
HSPA2	4.05	0.000308	0.0313	0.182	3.59	41.7	1.39e-07	3.51	LV	CELLSTATES	vCM4	control_PVneg	8	18
AL354920.1	3.98	0.0233	0.00699	0.018	1.84	19.2	9.15e-05	1.63	LV	CELLSTATES	vCM4	control_PVneg	8	18
NEURL1B	3.31	0.00138	0.0254	0.0651	3.03	33.5	1.16e-06	2.86	LV	CELLSTATES	vCM4	control_PVneg	8	18
SOCS1	3.16	0.0193	0.0242	0.0568	2.93	20.5	5.9e-05	1.71	LV	CELLSTATES	vCM4	control_PVneg	8	18
IGFBP2	3.13	0.000563	0.0773	0.231	4.54	38.7	2.91e-07	3.25	LV	CELLSTATES	vCM4	control_PVneg	8	18
PHLDA1	3.07	0.00298	0.0905	0.577	5.05	29.8	3.27e-06	2.53	LV	CELLSTATES	vCM4	control_PVneg	8	18
PHLDA3	2.79	0.0054	0.0366	0.124	3.44	27.2	6.91e-06	2.27	LV	CELLSTATES	vCM4	control_PVneg	8	18
EEF1A1	2.74	0.000942	0.106	0.53	5.14	35.2	7.3e-07	3.03	LV	CELLSTATES	vCM4	control_PVneg	8	18
PPP2R2B	2.73	0.0286	0.0365	0.118	3.51	18.4	0.00012	1.54	LV	CELLSTATES	vCM4	control_PVneg	8	18
C5orf46	2.69	0.0193	0.0578	0.196	4.09	20.5	5.87e-05	1.71	LV	CELLSTATES	vCM4	control_PVneg	8	18
PLCE1	2.5	0.000308	0.201	0.89	5.9	42.4	1.19e-07	3.51	LV	CELLSTATES	vCM4	control_PVneg	8	18
ARRDC3	2.48	0.000942	0.118	0.357	4.87	35.2	7.24e-07	3.03	LV	CELLSTATES	vCM4	control_PVneg	8	18
STMN1	2.41	0.0411	0.0306	0.0531	3.05	17	0.000199	1.39	LV	CELLSTATES	vCM4	control_PVneg	8	18
PDCL3	2.27	0.00994	0.0439	0.0943	3.51	24.5	1.61e-05	2	LV	CELLSTATES	vCM4	control_PVneg	8	18
MT-ND3	2.26	0.0054	0.309	0.849	6.3	27.3	6.68e-06	2.27	LV	CELLSTATES	vCM4	control_PVneg	8	18
MATN2	2.25	0.0436	0.0727	0.082	3.94	16.7	0.00022	1.36	LV	CELLSTATES	vCM4	control_PVneg	8	18
SCN2B	2.22	0.0447	0.0377	0.0795	3.26	16.5	0.00024	1.35	LV	CELLSTATES	vCM4	control_PVneg	8	18
TBCC	2.14	0.000942	0.0798	0.163	4.21	35.3	7.12e-07	3.03	LV	CELLSTATES	vCM4	control_PVneg	8	18
PPP1R3G	2.07	0.0447	0.0602	0.0838	3.76	16.4	0.000245	1.35	LV	CELLSTATES	vCM4	control_PVneg	8	18
CCDC85B	2.01	0.0113	0.107	0.163	4.51	23.6	2.11e-05	1.95	LV	CELLSTATES	vCM4	control_PVneg	8	18
MT-CO3	2.01	0.00994	1.02	2.63	7.89	24.5	1.6e-05	2	LV	CELLSTATES	vCM4	control_PVneg	8	18
BCL2	1.99	0.0125	0.316	1.03	6.36	22.7	2.83e-05	1.9	LV	CELLSTATES	vCM4	control_PVneg	8	18
DDAH1	1.99	0.0119	0.0985	0.17	4.48	23	2.53e-05	1.93	LV	CELLSTATES	vCM4	control_PVneg	8	18
IER3	1.99	0.0359	0.448	1.19	6.69	17.4	0.000169	1.45	LV	CELLSTATES	vCM4	control_PVneg	8	18
SERTAD3	1.96	0.0116	0.111	0.116	4.51	23.2	2.4e-05	1.94	LV	CELLSTATES	vCM4	control_PVneg	8	18
MT-CO2	1.91	0.0304	0.541	1.24	6.98	18.2	0.000131	1.52	LV	CELLSTATES	vCM4	control_PVneg	8	18
IRF2BPL	1.9	0.019	0.112	0.25	4.68	20.7	5.52e-05	1.72	LV	CELLSTATES	vCM4	control_PVneg	8	18
EMC10	1.84	0.0214	0.39	0.789	6.36	19.6	7.89e-05	1.67	LV	CELLSTATES	vCM4	control_PVneg	8	18
TSPYL1	1.83	0.0178	0.0976	0.165	4.42	21.2	4.61e-05	1.75	LV	CELLSTATES	vCM4	control_PVneg	8	18
EEF2	1.79	0.0193	0.322	0.574	6.11	20.4	6.09e-05	1.71	LV	CELLSTATES	vCM4	control_PVneg	8	18
IKZF5	1.78	0.019	0.073	0.134	4.02	20.7	5.41e-05	1.72	LV	CELLSTATES	vCM4	control_PVneg	8	18
RND3	1.78	0.0113	0.226	0.734	5.83	23.8	1.95e-05	1.95	LV	CELLSTATES	vCM4	control_PVneg	8	18
GADD45G	1.75	0.0422	1.49	2.08	8.17	16.8	0.00021	1.37	LV	CELLSTATES	vCM4	control_PVneg	8	18
PPP1R15A	1.73	0.0131	0.518	0.931	6.77	22.5	3.05e-05	1.88	LV	CELLSTATES	vCM4	control_PVneg	8	18
TRAPPC4	1.73	0.0164	0.114	0.147	4.56	21.5	4.14e-05	1.78	LV	CELLSTATES	vCM4	control_PVneg	8	18
SLC3A2	1.56	0.0216	0.155	0.288	5.02	19.5	8.09e-05	1.67	LV	CELLSTATES	vCM4	control_PVneg	8	18
CCND1	1.54	0.012	0.126	0.229	4.75	22.9	2.65e-05	1.92	LV	CELLSTATES	vCM4	control_PVneg	8	18
ST3GAL4	1.53	0.0054	0.178	0.412	5.31	27.2	6.98e-06	2.27	LV	CELLSTATES	vCM4	control_PVneg	8	18
SLC25A11	1.5	0.019	0.221	0.295	5.4	20.8	5.27e-05	1.72	LV	CELLSTATES	vCM4	control_PVneg	8	18
GABARAPL2	1.48	0.00994	0.248	0.305	5.57	24.7	1.49e-05	2	LV	CELLSTATES	vCM4	control_PVneg	8	18
C1QBP	1.47	0.0233	0.124	0.157	4.64	19.2	9.19e-05	1.63	LV	CELLSTATES	vCM4	control_PVneg	8	18
SBDS	1.38	0.019	0.544	0.75	6.66	20.8	5.2e-05	1.72	LV	CELLSTATES	vCM4	control_PVneg	8	18
ZNF622	1.36	0.0113	0.181	0.275	5.17	23.4	2.25e-05	1.95	LV	CELLSTATES	vCM4	control_PVneg	8	18
BTF3	1.35	0.0261	0.303	0.319	5.79	18.7	0.000108	1.58	LV	CELLSTATES	vCM4	control_PVneg	8	18
PACSIN3	1.32	0.0196	0.424	0.638	6.36	20.2	6.52e-05	1.71	LV	CELLSTATES	vCM4	control_PVneg	8	18
SLC25A5	1.32	0.0226	0.394	0.536	6.22	19.3	8.64e-05	1.64	LV	CELLSTATES	vCM4	control_PVneg	8	18
XPR1	1.3	0.0304	2.82	5.86	9.2	18	0.000138	1.52	LV	CELLSTATES	vCM4	control_PVneg	8	18
CFL2	1.27	0.0113	0.747	1.08	7.15	23.6	2.1e-05	1.95	LV	CELLSTATES	vCM4	control_PVneg	8	18
DUSP26	1.27	0.0447	0.185	0.222	5.14	16.5	0.000235	1.35	LV	CELLSTATES	vCM4	control_PVneg	8	18
BICD1	1.23	0.0196	0.295	0.63	5.91	20.2	6.36e-05	1.71	LV	CELLSTATES	vCM4	control_PVneg	8	18
NACA	1.22	0.00893	0.294	0.45	5.81	25.4	1.21e-05	2.05	LV	CELLSTATES	vCM4	control_PVneg	8	18
KRT10	1.2	0.0359	0.247	0.287	5.51	17.4	0.000169	1.45	LV	CELLSTATES	vCM4	control_PVneg	8	18
LYPLAL1	1.11	0.0249	0.838	1.12	7.25	18.9	0.000101	1.6	LV	CELLSTATES	vCM4	control_PVneg	8	18
VDAC2	1.1	0.0214	0.669	0.663	6.86	19.7	7.76e-05	1.67	LV	CELLSTATES	vCM4	control_PVneg	8	18
PDLIM1	1.07	0.0436	0.54	0.915	6.71	16.7	0.000222	1.36	LV	CELLSTATES	vCM4	control_PVneg	8	18
MGST3	0.996	0.0304	1.61	1.98	8.16	18.1	0.000134	1.52	LV	CELLSTATES	vCM4	control_PVneg	8	18
MDH1	0.906	0.0447	2.87	2.91	8.87	16.5	0.000239	1.35	LV	CELLSTATES	vCM4	control_PVneg	8	18

## Sheet: RBM20_control
Gene	logFC	FDR	mean_exp_control	mean_exp_genotype	logCPM	F	PValue	FDR_plot	Region	annotation_level	cell_state	comparison	Observations_genotype	Observations_reference
IGKC	10.8	5.24e-07	0.00233	0.311	3.36	80.3	6.69e-11	6.28	LV	CELLSTATES	vCM4	control_RBM20	8	18
IGHGP	8.63	0.000426	0.000282	0.0603	1.59	42.6	1.09e-07	3.37	LV	CELLSTATES	vCM4	control_RBM20	8	18
IGHG1	7.65	0.00134	0.000169	0.0366	1.31	37.1	4.28e-07	2.87	LV	CELLSTATES	vCM4	control_RBM20	8	18
HBA2	7.41	9.47e-05	0.00252	0.0943	2.39	50.4	1.81e-08	4.02	LV	CELLSTATES	vCM4	control_RBM20	8	18
HBA1	5.18	0.00678	0.00154	0.0569	1.68	30	3.03e-06	2.17	LV	CELLSTATES	vCM4	control_RBM20	8	18
HBB	4.2	0.0137	0.0101	0.258	3.18	26.4	8.76e-06	1.86	LV	CELLSTATES	vCM4	control_RBM20	8	18
DHRS9	3.6	0.0407	0.00323	0.0331	1.53	18.3	0.000122	1.39	LV	CELLSTATES	vCM4	control_RBM20	8	18
IGSF10	3.57	0.0164	0.00814	0.0741	2.19	25	1.34e-05	1.78	LV	CELLSTATES	vCM4	control_RBM20	8	18
NFASC	3.03	0.0164	0.0114	0.221	2.65	24.5	1.56e-05	1.78	LV	CELLSTATES	vCM4	control_RBM20	8	18
LINC02268	3	0.0338	0.0206	0.0883	2.75	20.4	5.96e-05	1.47	LV	CELLSTATES	vCM4	control_RBM20	8	18
LRP8	3	0.0363	0.0132	0.0635	2.45	19.6	7.9e-05	1.44	LV	CELLSTATES	vCM4	control_RBM20	8	18
BORCS6	2.92	0.0363	0.0242	0.0486	2.82	19.5	8.12e-05	1.44	LV	CELLSTATES	vCM4	control_RBM20	8	18
DNER	2.9	0.044	0.0377	0.271	3.73	17.9	0.000143	1.36	LV	CELLSTATES	vCM4	control_RBM20	8	18
GRIA3	2.82	0.018	0.0561	0.25	4	23.4	2.2e-05	1.75	LV	CELLSTATES	vCM4	control_RBM20	8	18
PHLDA1	2.76	0.0132	0.0905	0.41	4.8	26.8	7.6e-06	1.88	LV	CELLSTATES	vCM4	control_RBM20	8	18
AL162586.1	2.64	0.04	0.0206	0.107	2.88	18.6	0.00011	1.4	LV	CELLSTATES	vCM4	control_RBM20	8	18
NEURL1B	2.6	0.0348	0.0254	0.152	3.1	19.8	7.21e-05	1.46	LV	CELLSTATES	vCM4	control_RBM20	8	18
L3MBTL4	2.55	0.04	0.0629	0.436	4.55	18.6	0.000112	1.4	LV	CELLSTATES	vCM4	control_RBM20	8	18
SLC6A6	2.52	0.0398	0.118	0.636	5.25	18.9	0.000101	1.4	LV	CELLSTATES	vCM4	control_RBM20	8	18
ABCC4	2.36	0.0408	0.0538	0.271	4.02	18.3	0.000125	1.39	LV	CELLSTATES	vCM4	control_RBM20	8	18
ADGRL3	2.32	0.0348	0.335	1.52	6.61	19.9	7.03e-05	1.46	LV	CELLSTATES	vCM4	control_RBM20	8	18
ADM	2.24	0.018	0.233	0.818	5.86	23.5	2.11e-05	1.75	LV	CELLSTATES	vCM4	control_RBM20	8	18
EEF1A1	2.2	0.0337	0.106	0.484	4.95	20.8	5.16e-05	1.47	LV	CELLSTATES	vCM4	control_RBM20	8	18
PIK3IP1	2.16	0.0338	0.046	0.19	3.7	20.7	5.47e-05	1.47	LV	CELLSTATES	vCM4	control_RBM20	8	18
ABCG2	2.15	0.0398	0.0375	0.212	3.52	18.7	0.000106	1.4	LV	CELLSTATES	vCM4	control_RBM20	8	18
HMGB2	2.14	0.00318	0.134	0.3	4.9	33.2	1.22e-06	2.5	LV	CELLSTATES	vCM4	control_RBM20	8	18
ECE1	2.11	0.0164	0.0972	0.378	4.72	24.8	1.44e-05	1.78	LV	CELLSTATES	vCM4	control_RBM20	8	18
NR0B2	2	0.0337	0.111	0.19	4.53	21.1	4.78e-05	1.47	LV	CELLSTATES	vCM4	control_RBM20	8	18
PDRG1	1.89	0.0348	0.0706	0.109	3.94	19.8	7.33e-05	1.46	LV	CELLSTATES	vCM4	control_RBM20	8	18
BACH2	1.75	0.0398	0.199	0.442	5.42	18.9	9.92e-05	1.4	LV	CELLSTATES	vCM4	control_RBM20	8	18
AC058791.1	1.69	0.0407	0.227	0.802	5.71	18.4	0.000119	1.39	LV	CELLSTATES	vCM4	control_RBM20	8	18
PLCE1	1.66	0.0338	0.201	1.14	5.8	20.4	6.05e-05	1.47	LV	CELLSTATES	vCM4	control_RBM20	8	18
NEB	1.65	0.0338	0.0841	0.442	4.5	20.4	5.96e-05	1.47	LV	CELLSTATES	vCM4	control_RBM20	8	18
KRBA1	1.58	0.0164	0.142	0.36	4.95	24.5	1.57e-05	1.78	LV	CELLSTATES	vCM4	control_RBM20	8	18
SIVA1	1.54	0.0398	0.17	0.36	5.2	19	9.7e-05	1.4	LV	CELLSTATES	vCM4	control_RBM20	8	18
GSTO1	1.52	0.0398	0.198	0.318	5.23	18.7	0.000107	1.4	LV	CELLSTATES	vCM4	control_RBM20	8	18
CCND1	1.38	0.0398	0.126	0.248	4.69	18.9	9.83e-05	1.4	LV	CELLSTATES	vCM4	control_RBM20	8	18
LDLRAD4	1.29	0.0174	1.4	4.02	8.23	24.1	1.78e-05	1.76	LV	CELLSTATES	vCM4	control_RBM20	8	18
SNAP47	1.28	0.0164	0.215	0.589	5.52	24.9	1.37e-05	1.78	LV	CELLSTATES	vCM4	control_RBM20	8	18
PDE3B	1.17	0.0437	0.52	1.51	6.86	18	0.000138	1.36	LV	CELLSTATES	vCM4	control_RBM20	8	18
EIF1B	1.1	0.0398	2.56	4.19	8.82	18.7	0.000106	1.4	LV	CELLSTATES	vCM4	control_RBM20	8	18

## Sheet: TTN_control
Gene	logFC	FDR	mean_exp_control	mean_exp_genotype	logCPM	F	PValue	FDR_plot	Region	annotation_level	cell_state	comparison	Observations_genotype	Observations_reference
HMOX1	5.94	2.53e-05	0.00471	0.0705	2.49	56.2	3.29e-09	4.6	LV	CELLSTATES	vCM4	control_TTN	12	18
SFRP5	5.79	0.003	0.00196	0.0329	1.8	31	1.76e-06	2.52	LV	CELLSTATES	vCM4	control_TTN	12	18
SLITRK4	5.22	0.00108	0.00116	0.0147	1.23	36.1	4.22e-07	2.97	LV	CELLSTATES	vCM4	control_TTN	12	18
AC005091.1	3.88	0.00711	0.00293	0.0189	1.49	27	6.02e-06	2.15	LV	CELLSTATES	vCM4	control_TTN	12	18
LINC01913	3.35	0.0391	0.000899	0.0183	1.27	16.5	0.000216	1.41	LV	CELLSTATES	vCM4	control_TTN	12	18
STAT4	3.25	0.0417	0.0366	0.506	4.77	15.9	0.000267	1.38	LV	CELLSTATES	vCM4	control_TTN	12	18
UCHL1	3.22	0.0286	0.00429	0.0308	1.79	18.5	0.000104	1.54	LV	CELLSTATES	vCM4	control_TTN	12	18
AL020998.1	3.16	0.0325	0.00126	0.0142	1.24	17.8	0.000134	1.49	LV	CELLSTATES	vCM4	control_TTN	12	18
TLDC2	3.14	0.0369	0.00136	0.0142	1.25	16.7	0.000199	1.43	LV	CELLSTATES	vCM4	control_TTN	12	18
AC009055.1	2.8	0.0474	0.00638	0.0145	1.73	15.4	0.00033	1.32	LV	CELLSTATES	vCM4	control_TTN	12	18
SDSL	2.78	0.0325	0.00622	0.0409	1.97	17.7	0.000137	1.49	LV	CELLSTATES	vCM4	control_TTN	12	18
NEURL1B	2.62	0.00191	0.0254	0.148	3.37	33	9.95e-07	2.72	LV	CELLSTATES	vCM4	control_TTN	12	18
SRCIN1	2.56	0.0495	0.00418	0.0296	1.63	15.1	0.000364	1.31	LV	CELLSTATES	vCM4	control_TTN	12	18
PHLDA1	2.4	0.00769	0.0905	0.633	5.25	26.3	7.51e-06	2.11	LV	CELLSTATES	vCM4	control_TTN	12	18
SOCS1	2.24	0.0286	0.0242	0.119	3.18	18.5	0.000104	1.54	LV	CELLSTATES	vCM4	control_TTN	12	18
AC019211.1	2.13	0.0136	0.0961	0.283	4.67	22.8	2.3e-05	1.87	LV	CELLSTATES	vCM4	control_TTN	12	18
ABCG2	2.08	0.00598	0.0375	0.184	3.73	27.8	4.67e-06	2.22	LV	CELLSTATES	vCM4	control_TTN	12	18
ARRDC3	2.05	0.000116	0.118	0.517	5.12	47.6	2.27e-08	3.93	LV	CELLSTATES	vCM4	control_TTN	12	18
MAP2	1.99	0.0408	0.0232	0.109	3.1	16.2	0.000239	1.39	LV	CELLSTATES	vCM4	control_TTN	12	18
C5AR1	1.79	0.0245	0.045	0.177	3.75	19.6	6.84e-05	1.61	LV	CELLSTATES	vCM4	control_TTN	12	18
RASL11B	1.76	0.0413	0.0439	0.138	3.65	16.1	0.000251	1.38	LV	CELLSTATES	vCM4	control_TTN	12	18
KCNJ4	1.73	0.0369	0.037	0.125	3.47	16.7	0.000195	1.43	LV	CELLSTATES	vCM4	control_TTN	12	18
TTLL7	1.71	0.0484	0.0723	0.291	4.45	15.3	0.00034	1.32	LV	CELLSTATES	vCM4	control_TTN	12	18
PRICKLE2	1.68	0.0286	0.0409	0.154	3.64	18.6	9.97e-05	1.54	LV	CELLSTATES	vCM4	control_TTN	12	18
FKBP5	1.61	0.0495	1.22	5.28	8.47	15.1	0.000367	1.31	LV	CELLSTATES	vCM4	control_TTN	12	18
SLC7A8	1.58	0.0417	0.0962	0.51	4.96	16	0.000262	1.38	LV	CELLSTATES	vCM4	control_TTN	12	18
PLCE1	1.49	0.00155	0.201	0.726	5.74	34.2	7.06e-07	2.81	LV	CELLSTATES	vCM4	control_TTN	12	18
BACH2	1.44	0.00996	0.199	0.574	5.59	24.5	1.31e-05	2	LV	CELLSTATES	vCM4	control_TTN	12	18
HMGB2	1.41	0.015	0.134	0.385	5	22.1	2.91e-05	1.82	LV	CELLSTATES	vCM4	control_TTN	12	18
LINC00670	1.4	0.029	0.0631	0.183	4.01	18.4	0.000108	1.54	LV	CELLSTATES	vCM4	control_TTN	12	18
DHRS3	1.37	0.0185	0.174	0.6	5.48	21.2	3.97e-05	1.73	LV	CELLSTATES	vCM4	control_TTN	12	18
CD81-AS1	1.29	0.0338	0.075	0.206	4.18	17.5	0.00015	1.47	LV	CELLSTATES	vCM4	control_TTN	12	18
HEG1	1.28	0.00769	0.411	1.48	6.72	26.3	7.4e-06	2.11	LV	CELLSTATES	vCM4	control_TTN	12	18
CCND1	1.22	0.00996	0.126	0.373	4.92	24.4	1.36e-05	2	LV	CELLSTATES	vCM4	control_TTN	12	18
KLHL36	1.18	0.0213	0.191	0.62	5.58	20.5	4.98e-05	1.67	LV	CELLSTATES	vCM4	control_TTN	12	18
CC2D2A	1.14	0.0409	0.0908	0.254	4.41	16.2	0.000242	1.39	LV	CELLSTATES	vCM4	control_TTN	12	18
ODC1	1.11	0.0453	0.0763	0.205	4.15	15.5	0.00031	1.34	LV	CELLSTATES	vCM4	control_TTN	12	18
RAB11FIP1	1.11	0.0136	0.263	0.707	5.91	23.1	2.08e-05	1.87	LV	CELLSTATES	vCM4	control_TTN	12	18
PDZD2	1.1	0.0369	3.67	10.8	9.71	17	0.000178	1.43	LV	CELLSTATES	vCM4	control_TTN	12	18
ZNF441	1.1	0.035	0.0912	0.222	4.35	17.2	0.000164	1.46	LV	CELLSTATES	vCM4	control_TTN	12	18
DPYSL2	1.09	0.0308	0.169	0.537	5.37	18.1	0.00012	1.51	LV	CELLSTATES	vCM4	control_TTN	12	18
GSTO1	1.08	0.0417	0.198	0.41	5.33	16	0.000258	1.38	LV	CELLSTATES	vCM4	control_TTN	12	18
ANTXR2	1.07	0.0199	0.264	0.778	5.97	20.8	4.53e-05	1.7	LV	CELLSTATES	vCM4	control_TTN	12	18
IKZF5	1.05	0.0404	0.073	0.159	4.03	16.3	0.000232	1.39	LV	CELLSTATES	vCM4	control_TTN	12	18
ANKRD49	1.04	0.0417	0.0745	0.154	4.04	15.9	0.000266	1.38	LV	CELLSTATES	vCM4	control_TTN	12	18
CCDC93	0.962	0.0286	0.572	1.3	6.87	18.7	9.53e-05	1.54	LV	CELLSTATES	vCM4	control_TTN	12	18
FNDC3B	0.883	0.0096	2.11	5.16	8.81	25	1.12e-05	2.02	LV	CELLSTATES	vCM4	control_TTN	12	18
SLC25A5	0.86	0.0369	0.394	0.769	6.26	16.7	0.000195	1.43	LV	CELLSTATES	vCM4	control_TTN	12	18
RPS6KA2	0.846	0.043	0.334	0.876	6.19	15.8	0.000283	1.37	LV	CELLSTATES	vCM4	control_TTN	12	18
LDLRAD4	0.836	0.0495	1.4	3.87	8.27	15.1	0.000366	1.31	LV	CELLSTATES	vCM4	control_TTN	12	18
ARHGAP26	0.815	0.0417	2.09	5.3	8.8	15.9	0.00027	1.38	LV	CELLSTATES	vCM4	control_TTN	12	18
PDLIM1	0.813	0.0286	0.54	1.26	6.79	18.5	0.000103	1.54	LV	CELLSTATES	vCM4	control_TTN	12	18
NSUN2	0.795	0.0404	0.0993	0.228	4.43	16.3	0.000231	1.39	LV	CELLSTATES	vCM4	control_TTN	12	18
COPS7B	0.788	0.0308	0.15	0.341	4.97	18.1	0.000117	1.51	LV	CELLSTATES	vCM4	control_TTN	12	18
C7orf50	0.756	0.0229	0.182	0.424	5.24	19.9	6.11e-05	1.64	LV	CELLSTATES	vCM4	control_TTN	12	18
ASH2L	0.737	0.0325	0.152	0.295	4.96	17.7	0.000136	1.49	LV	CELLSTATES	vCM4	control_TTN	12	18
