# Supplementary material for: Pathogenic variants damage cell composition and single cell transcription in cardiomyopathies
Source: Science. Author manuscript; Available in PMC 2022 Oct 3. (PMC9528698; doi:10.1126/science.abo1984)
Supplement: Supp table 12.2 [file NIHMS1835045-supplement-Supp_table_12_2.xlsx]

## Sheet: Key
Column name	Description
Gene	Gene symbol, Ensembl 84
logFC	log2-fold change
FDR	False discovery rate; FDR is the PValue after (by default) Benjamini-Hochberg correction.
mean_exp_control	Mean expression values across controls
mean_exp_genotype	Mean expression values across disease samples
logCPM	logCPM is the average expression of all pseudobulked samples for that particular gene across all samples on the log2-scale expressed in counts per million (cpm, as calculated by edgeR after normalization).
F	Output of quasi-likelihood F-test
PValue	PValue is the nominal p-value derived from F
FDR_plot	-log10(False discovery rate)
Region	Studied region (LV or RV)
annotation_level	Cell-type or cell-state
cell_state/state	Specification which cell-type or state was analysed
comparison	Specification control_GENOTYPE
Observations_genotype	Numbers of Patients included in edgeR (patients with low number of nuclei have been excluded)
Observations_reference	Numbers of Patients included in edgeR (patients with low number of nuclei have been excluded)

## Sheet: LMNA_control
Gene	logFC	FDR	mean_exp_control	mean_exp_genotype	logCPM	F	PValue	FDR_plot	Region	annotation_level	cell_state	comparison	Observations_genotype	Observations_reference
ANKRD45	11.4	1.06e-05	0.000972	0.0935	3.77	50.3	4.48e-09	4.97	RV	CELLSTATES	vCM1.1	control_LMNA	7	15
SLC6A6	5.88	6.76e-11	0.22	1.44	6.95	123	4.75e-15	10.2	RV	CELLSTATES	vCM1.1	control_LMNA	7	15
NPPB	4.27	0.00239	0.0442	4.98	8.45	23.3	1.35e-05	2.62	RV	CELLSTATES	vCM1.1	control_LMNA	7	15
MNS1	3.96	0.00507	0.000959	0.0324	2.79	20.1	4.3e-05	2.29	RV	CELLSTATES	vCM1.1	control_LMNA	7	15
HLA-DMA	3.84	0.00983	0.00216	0.0391	2.88	17.3	0.000127	2.01	RV	CELLSTATES	vCM1.1	control_LMNA	7	15
SPOCK1	3.72	2.41e-06	0.118	3.11	7.82	60.7	3.72e-10	5.62	RV	CELLSTATES	vCM1.1	control_LMNA	7	15
AL133417.1	3.56	0.03	0.000601	0.0192	2.52	13.3	0.000638	1.52	RV	CELLSTATES	vCM1.1	control_LMNA	7	15
SRCIN1	3.29	0.0187	0.00102	0.0489	3.08	14.9	0.00033	1.73	RV	CELLSTATES	vCM1.1	control_LMNA	7	15
NEURL1B	3.16	0.000397	0.0299	0.209	4.54	31.8	8.01e-07	3.4	RV	CELLSTATES	vCM1.1	control_LMNA	7	15
LRRCC1	3.15	0.016	0.0135	0.0362	2.98	15.4	0.000264	1.79	RV	CELLSTATES	vCM1.1	control_LMNA	7	15
PHF21B	3.06	0.00632	0.005	0.0963	3.74	19.1	6.26e-05	2.2	RV	CELLSTATES	vCM1.1	control_LMNA	7	15
SOCS1	2.99	0.00746	0.00767	0.0582	3.29	18.5	7.92e-05	2.13	RV	CELLSTATES	vCM1.1	control_LMNA	7	15
MAP2	2.95	0.0488	0.0192	0.245	4.65	11.4	0.00143	1.31	RV	CELLSTATES	vCM1.1	control_LMNA	7	15
P3H2	2.77	0.017	0.0158	0.0722	3.68	15.2	0.000285	1.77	RV	CELLSTATES	vCM1.1	control_LMNA	7	15
UNC80	2.74	0.031	0.007	0.0994	3.8	13.2	0.00067	1.51	RV	CELLSTATES	vCM1.1	control_LMNA	7	15
COTL1	2.72	0.017	0.0111	0.0576	3.4	15.2	0.000287	1.77	RV	CELLSTATES	vCM1.1	control_LMNA	7	15
PTCHD4	2.71	0.0106	0.0137	0.136	4.19	16.9	0.000147	1.97	RV	CELLSTATES	vCM1.1	control_LMNA	7	15
KCNJ3	2.68	0.0163	0.00892	0.0703	3.47	15.4	0.000269	1.79	RV	CELLSTATES	vCM1.1	control_LMNA	7	15
PLCE1	2.65	9.99e-06	0.0779	0.889	6.36	51.3	3.51e-09	5	RV	CELLSTATES	vCM1.1	control_LMNA	7	15
AL078590.3	2.62	0.00375	0.038	0.513	5.62	21.3	2.82e-05	2.43	RV	CELLSTATES	vCM1.1	control_LMNA	7	15
SHC4	2.54	0.000397	0.0241	0.228	4.79	31.8	8.05e-07	3.4	RV	CELLSTATES	vCM1.1	control_LMNA	7	15
TEX9	2.49	0.0274	0.0115	0.0569	3.38	13.6	0.000553	1.56	RV	CELLSTATES	vCM1.1	control_LMNA	7	15
EPHA4	2.37	0.000267	0.106	0.433	5.7	34.5	3.56e-07	3.57	RV	CELLSTATES	vCM1.1	control_LMNA	7	15
LINC00578	2.34	0.0318	0.0161	0.0657	3.51	13.1	0.000706	1.5	RV	CELLSTATES	vCM1.1	control_LMNA	7	15
SLC43A2	2.34	0.00833	0.0172	0.0868	3.73	18	9.61e-05	2.08	RV	CELLSTATES	vCM1.1	control_LMNA	7	15
PRICKLE2	2.31	0.00352	0.0343	0.264	4.92	21.5	2.57e-05	2.45	RV	CELLSTATES	vCM1.1	control_LMNA	7	15
PIK3IP1	2.26	0.0109	0.0155	0.102	3.98	16.8	0.000153	1.96	RV	CELLSTATES	vCM1.1	control_LMNA	7	15
COLQ	2.2	0.00254	0.169	0.506	5.98	23.1	1.46e-05	2.6	RV	CELLSTATES	vCM1.1	control_LMNA	7	15
NCKIPSD	2.19	0.0197	0.0106	0.115	3.95	14.7	0.000357	1.7	RV	CELLSTATES	vCM1.1	control_LMNA	7	15
C5AR1	2.17	0.0217	0.0201	0.219	4.66	14.4	0.000404	1.66	RV	CELLSTATES	vCM1.1	control_LMNA	7	15
PNMT	2.17	0.00757	0.0192	0.124	4.09	18.4	8.27e-05	2.12	RV	CELLSTATES	vCM1.1	control_LMNA	7	15
SLC16A9	2.17	0.00651	0.0398	0.313	5.15	19	6.51e-05	2.19	RV	CELLSTATES	vCM1.1	control_LMNA	7	15
NFASC	2.16	0.0131	0.015	0.166	4.35	16.1	0.000201	1.88	RV	CELLSTATES	vCM1.1	control_LMNA	7	15
ATRNL1	2.14	0.0106	0.0629	0.645	5.96	16.9	0.000146	1.97	RV	CELLSTATES	vCM1.1	control_LMNA	7	15
PPM1E	2.14	0.00178	0.0486	0.517	5.72	24.6	8.65e-06	2.75	RV	CELLSTATES	vCM1.1	control_LMNA	7	15
WNT9A	2.08	0.0187	0.0423	0.559	5.65	14.9	0.00033	1.73	RV	CELLSTATES	vCM1.1	control_LMNA	7	15
AC058791.1	2.05	0.000222	0.12	0.685	6.25	35.3	2.81e-07	3.65	RV	CELLSTATES	vCM1.1	control_LMNA	7	15
EIF2AK3	1.98	0.00279	0.198	0.91	6.63	22.7	1.7e-05	2.56	RV	CELLSTATES	vCM1.1	control_LMNA	7	15
AL512328.1	1.95	0.0432	0.0171	0.108	3.99	11.9	0.00118	1.36	RV	CELLSTATES	vCM1.1	control_LMNA	7	15
SMAD6	1.95	0.00135	0.0769	0.326	5.4	25.9	5.58e-06	2.87	RV	CELLSTATES	vCM1.1	control_LMNA	7	15
EPB41L4B	1.94	0.000287	0.104	0.659	6.16	33.9	4.23e-07	3.54	RV	CELLSTATES	vCM1.1	control_LMNA	7	15
LRRC1	1.92	0.000823	0.0492	0.327	5.24	27.8	2.95e-06	3.08	RV	CELLSTATES	vCM1.1	control_LMNA	7	15
CASC2	1.91	0.00986	0.0222	0.135	4.28	17.3	0.000129	2.01	RV	CELLSTATES	vCM1.1	control_LMNA	7	15
FKBP5	1.9	0.000426	0.868	9.98	9.64	31.1	1.02e-06	3.37	RV	CELLSTATES	vCM1.1	control_LMNA	7	15
AC104035.1	1.86	0.031	0.0275	0.161	4.49	13.2	0.000669	1.51	RV	CELLSTATES	vCM1.1	control_LMNA	7	15
EPHA7	1.85	0.0223	0.0369	0.192	4.69	14.3	0.000418	1.65	RV	CELLSTATES	vCM1.1	control_LMNA	7	15
RANBP17	1.85	0.000922	0.0647	0.399	5.53	27.4	3.37e-06	3.04	RV	CELLSTATES	vCM1.1	control_LMNA	7	15
CHST3	1.84	0.00465	0.0702	0.333	5.22	20.5	3.79e-05	2.33	RV	CELLSTATES	vCM1.1	control_LMNA	7	15
HEPH	1.8	0.0432	0.0486	0.132	4.33	11.9	0.00117	1.36	RV	CELLSTATES	vCM1.1	control_LMNA	7	15
AC020909.2	1.79	0.0303	0.291	0.466	6.14	13.2	0.00065	1.52	RV	CELLSTATES	vCM1.1	control_LMNA	7	15
SMAD9	1.79	0.0412	0.02	0.113	4.1	12.1	0.00106	1.38	RV	CELLSTATES	vCM1.1	control_LMNA	7	15
GRK3	1.76	0.000498	0.124	0.688	6.26	30.5	1.22e-06	3.3	RV	CELLSTATES	vCM1.1	control_LMNA	7	15
MBOAT2	1.74	0.00105	0.0987	0.971	6.48	26.8	4.15e-06	2.98	RV	CELLSTATES	vCM1.1	control_LMNA	7	15
ZNF189	1.74	0.000194	0.105	0.638	6.1	36.1	2.18e-07	3.71	RV	CELLSTATES	vCM1.1	control_LMNA	7	15
EMC10	1.72	0.0211	0.542	1.1	7.27	14.5	0.00039	1.68	RV	CELLSTATES	vCM1.1	control_LMNA	7	15
CRIM1	1.71	0.0455	0.113	0.923	6.58	11.7	0.00127	1.34	RV	CELLSTATES	vCM1.1	control_LMNA	7	15
KIFAP3	1.71	0.000649	0.285	1.34	7.23	29.3	1.77e-06	3.19	RV	CELLSTATES	vCM1.1	control_LMNA	7	15
DAAM2	1.7	0.0432	0.0284	0.151	4.45	11.9	0.00118	1.36	RV	CELLSTATES	vCM1.1	control_LMNA	7	15
SHQ1	1.69	0.0017	0.0654	0.284	5.2	24.8	8.13e-06	2.77	RV	CELLSTATES	vCM1.1	control_LMNA	7	15
ADAMTS9-AS2	1.68	0.00188	0.219	1.07	6.94	24.2	1e-05	2.73	RV	CELLSTATES	vCM1.1	control_LMNA	7	15
ILDR2	1.68	0.00886	0.0354	0.227	4.81	17.8	0.000104	2.05	RV	CELLSTATES	vCM1.1	control_LMNA	7	15
SLC7A8	1.68	0.0136	0.0596	0.361	5.35	16	0.000213	1.87	RV	CELLSTATES	vCM1.1	control_LMNA	7	15
PIP4K2A	1.67	0.00931	0.128	0.398	5.76	17.6	0.000114	2.03	RV	CELLSTATES	vCM1.1	control_LMNA	7	15
MATN2	1.63	0.046	0.0404	0.139	4.37	11.7	0.00128	1.34	RV	CELLSTATES	vCM1.1	control_LMNA	7	15
AKTIP	1.61	0.00232	0.0783	0.354	5.44	23.5	1.29e-05	2.63	RV	CELLSTATES	vCM1.1	control_LMNA	7	15
BCL2	1.61	0.0031	0.164	0.706	6.44	22	2.14e-05	2.51	RV	CELLSTATES	vCM1.1	control_LMNA	7	15
CBFB	1.61	0.00042	0.122	0.647	6.18	31.3	9.44e-07	3.38	RV	CELLSTATES	vCM1.1	control_LMNA	7	15
NFATC2	1.58	0.0133	0.0452	0.194	4.75	16.1	0.000205	1.88	RV	CELLSTATES	vCM1.1	control_LMNA	7	15
SETBP1	1.58	0.00507	0.097	0.447	5.79	20.1	4.32e-05	2.29	RV	CELLSTATES	vCM1.1	control_LMNA	7	15
XPR1	1.58	0.000754	1.58	10.5	9.94	28.1	2.65e-06	3.12	RV	CELLSTATES	vCM1.1	control_LMNA	7	15
TENM3	1.55	0.016	0.138	0.435	5.94	15.5	0.000263	1.79	RV	CELLSTATES	vCM1.1	control_LMNA	7	15
TMTC1	1.55	0.000395	0.247	1.27	7.14	32.2	7.21e-07	3.4	RV	CELLSTATES	vCM1.1	control_LMNA	7	15
NEK3	1.54	0.0488	0.0347	0.0913	3.99	11.4	0.00142	1.31	RV	CELLSTATES	vCM1.1	control_LMNA	7	15
BAIAP2	1.53	0.0429	0.0336	0.239	4.86	11.9	0.00114	1.37	RV	CELLSTATES	vCM1.1	control_LMNA	7	15
KLHL36	1.53	0.0034	0.0959	0.55	5.97	21.7	2.43e-05	2.47	RV	CELLSTATES	vCM1.1	control_LMNA	7	15
ASIP	1.52	0.0181	0.0532	0.277	5.17	15	0.000312	1.74	RV	CELLSTATES	vCM1.1	control_LMNA	7	15
C1orf21	1.52	0.000426	0.657	4.15	8.65	31.1	1.02e-06	3.37	RV	CELLSTATES	vCM1.1	control_LMNA	7	15
CPNE8	1.51	0.0496	0.046	0.135	4.43	11.4	0.00145	1.3	RV	CELLSTATES	vCM1.1	control_LMNA	7	15
SPRED1	1.49	0.0105	0.105	0.49	5.88	17	0.000143	1.98	RV	CELLSTATES	vCM1.1	control_LMNA	7	15
KCNAB2	1.48	0.0173	0.0707	0.467	5.63	15.2	0.000293	1.76	RV	CELLSTATES	vCM1.1	control_LMNA	7	15
PRRX1	1.48	0.00557	0.311	1.41	7.29	19.7	5.1e-05	2.25	RV	CELLSTATES	vCM1.1	control_LMNA	7	15
RRAS2	1.48	0.00931	0.162	0.935	6.62	17.6	0.000114	2.03	RV	CELLSTATES	vCM1.1	control_LMNA	7	15
SLC44A1	1.48	0.00465	0.186	0.659	6.4	20.5	3.83e-05	2.33	RV	CELLSTATES	vCM1.1	control_LMNA	7	15
CREB5	1.46	0.0368	0.252	1.25	7.05	12.5	0.000889	1.43	RV	CELLSTATES	vCM1.1	control_LMNA	7	15
ATP13A3	1.45	0.0103	0.524	1.72	7.69	17.1	0.000138	1.99	RV	CELLSTATES	vCM1.1	control_LMNA	7	15
CLTCL1	1.45	0.00757	0.236	0.969	6.85	18.4	8.3e-05	2.12	RV	CELLSTATES	vCM1.1	control_LMNA	7	15
MCOLN1	1.45	0.0369	0.043	0.0899	4.14	12.5	0.000893	1.43	RV	CELLSTATES	vCM1.1	control_LMNA	7	15
ABTB2	1.44	0.00298	0.317	1.1	7.05	22.4	1.88e-05	2.53	RV	CELLSTATES	vCM1.1	control_LMNA	7	15
DHRS3	1.41	0.00651	0.107	0.549	6.05	19	6.54e-05	2.19	RV	CELLSTATES	vCM1.1	control_LMNA	7	15
ITGA11	1.39	0.0226	0.0926	0.335	5.54	14.2	0.000437	1.65	RV	CELLSTATES	vCM1.1	control_LMNA	7	15
ZDHHC14	1.39	0.0225	0.281	1.76	7.44	14.3	0.000427	1.65	RV	CELLSTATES	vCM1.1	control_LMNA	7	15
AC016831.7	1.38	0.0017	1.64	7.27	9.65	24.8	8.08e-06	2.77	RV	CELLSTATES	vCM1.1	control_LMNA	7	15
EPN1	1.35	0.0312	0.082	0.216	5.03	13.1	0.000685	1.51	RV	CELLSTATES	vCM1.1	control_LMNA	7	15
FAM214A	1.35	0.00188	0.333	1.63	7.5	24.2	1e-05	2.73	RV	CELLSTATES	vCM1.1	control_LMNA	7	15
CPEB4	1.34	0.00757	1.69	7.34	9.63	18.4	8.18e-05	2.12	RV	CELLSTATES	vCM1.1	control_LMNA	7	15
FRMD4B	1.34	0.0474	0.255	1.27	7.11	11.5	0.00135	1.32	RV	CELLSTATES	vCM1.1	control_LMNA	7	15
BTBD8	1.33	0.0225	0.0499	0.189	4.76	14.2	0.000433	1.65	RV	CELLSTATES	vCM1.1	control_LMNA	7	15
MKNK1	1.33	0.00347	0.122	0.491	5.98	21.6	2.51e-05	2.46	RV	CELLSTATES	vCM1.1	control_LMNA	7	15
PTPN14	1.32	0.00145	0.325	1.95	7.61	25.5	6.32e-06	2.84	RV	CELLSTATES	vCM1.1	control_LMNA	7	15
UST	1.32	0.00298	0.141	0.545	6.15	22.4	1.89e-05	2.53	RV	CELLSTATES	vCM1.1	control_LMNA	7	15
COL23A1	1.31	0.0155	0.383	1.81	7.61	15.6	0.00025	1.81	RV	CELLSTATES	vCM1.1	control_LMNA	7	15
SAMHD1	1.3	0.0305	0.0629	0.316	5.31	13.2	0.000657	1.52	RV	CELLSTATES	vCM1.1	control_LMNA	7	15
CCDC6	1.29	0.00531	0.129	0.644	6.23	19.9	4.74e-05	2.27	RV	CELLSTATES	vCM1.1	control_LMNA	7	15
MYEF2	1.29	0.0186	0.0606	0.245	5.03	14.9	0.000325	1.73	RV	CELLSTATES	vCM1.1	control_LMNA	7	15
FLG-AS1	1.28	0.0432	0.0917	0.318	5.54	11.9	0.00118	1.36	RV	CELLSTATES	vCM1.1	control_LMNA	7	15
PSMD8	1.28	0.00915	0.183	0.7	6.49	17.7	0.00011	2.04	RV	CELLSTATES	vCM1.1	control_LMNA	7	15
DOCK1	1.27	0.00556	0.196	0.576	6.27	19.7	5.04e-05	2.25	RV	CELLSTATES	vCM1.1	control_LMNA	7	15
MXRA7	1.26	0.0332	0.203	0.645	6.35	12.9	0.000754	1.48	RV	CELLSTATES	vCM1.1	control_LMNA	7	15
ZSWIM5	1.26	0.0311	0.07	0.267	5.23	13.1	0.00068	1.51	RV	CELLSTATES	vCM1.1	control_LMNA	7	15
HEG1	1.24	0.00931	0.243	1.1	6.98	17.6	0.000113	2.03	RV	CELLSTATES	vCM1.1	control_LMNA	7	15
TANC2	1.24	0.0284	0.0685	0.248	5.13	13.5	0.000578	1.55	RV	CELLSTATES	vCM1.1	control_LMNA	7	15
JAK1	1.23	0.015	0.249	1.19	7.07	15.7	0.000242	1.82	RV	CELLSTATES	vCM1.1	control_LMNA	7	15
FOXO3	1.22	0.00147	0.607	2.72	8.25	25.4	6.62e-06	2.83	RV	CELLSTATES	vCM1.1	control_LMNA	7	15
KCNK1	1.22	0.0488	0.175	0.636	6.29	11.4	0.00142	1.31	RV	CELLSTATES	vCM1.1	control_LMNA	7	15
PDLIM1	1.22	0.00562	0.205	0.954	6.74	19.6	5.26e-05	2.25	RV	CELLSTATES	vCM1.1	control_LMNA	7	15
FNDC3B	1.2	0.0031	1.27	6.02	9.33	22.2	2.04e-05	2.51	RV	CELLSTATES	vCM1.1	control_LMNA	7	15
GFOD1	1.2	0.00986	0.519	1.92	7.82	17.2	0.00013	2.01	RV	CELLSTATES	vCM1.1	control_LMNA	7	15
HSPG2	1.2	0.0368	0.554	1.57	7.65	12.5	0.000876	1.43	RV	CELLSTATES	vCM1.1	control_LMNA	7	15
ATAD2	1.18	0.00977	0.183	0.752	6.53	17.3	0.000125	2.01	RV	CELLSTATES	vCM1.1	control_LMNA	7	15
ABHD2	1.17	0.017	0.886	4.6	8.85	15.3	0.000282	1.77	RV	CELLSTATES	vCM1.1	control_LMNA	7	15
MTMR14	1.17	0.0225	0.125	0.479	5.93	14.3	0.000428	1.65	RV	CELLSTATES	vCM1.1	control_LMNA	7	15
PDE3B	1.17	0.0227	0.237	1.35	7.17	14.2	0.000443	1.64	RV	CELLSTATES	vCM1.1	control_LMNA	7	15
AC009690.1	1.16	0.00983	0.13	0.459	5.97	17.3	0.000127	2.01	RV	CELLSTATES	vCM1.1	control_LMNA	7	15
EFCAB6	1.15	0.0336	0.06	0.264	5.15	12.9	0.000765	1.47	RV	CELLSTATES	vCM1.1	control_LMNA	7	15
LDLRAD4	1.15	0.0101	0.921	3.17	8.54	17.1	0.000135	1.99	RV	CELLSTATES	vCM1.1	control_LMNA	7	15
RHOBTB1	1.15	0.0273	0.171	0.925	6.71	13.7	0.000548	1.56	RV	CELLSTATES	vCM1.1	control_LMNA	7	15
YBX3	1.15	0.0376	0.172	0.754	6.5	12.5	0.000911	1.43	RV	CELLSTATES	vCM1.1	control_LMNA	7	15
BICD1	1.12	0.0464	0.11	0.472	5.93	11.6	0.00131	1.33	RV	CELLSTATES	vCM1.1	control_LMNA	7	15
OAZ2	1.12	0.0388	0.0915	0.269	5.31	12.3	0.000963	1.41	RV	CELLSTATES	vCM1.1	control_LMNA	7	15
GABPB2	1.11	0.0497	0.17	0.575	6.2	11.4	0.00146	1.3	RV	CELLSTATES	vCM1.1	control_LMNA	7	15
INSR	1.11	0.00428	1.12	4.77	9.06	20.8	3.31e-05	2.37	RV	CELLSTATES	vCM1.1	control_LMNA	7	15
PIGC	1.11	0.046	0.0717	0.274	5.24	11.6	0.00129	1.34	RV	CELLSTATES	vCM1.1	control_LMNA	7	15
RPS6KA2	1.11	0.0225	0.208	1.05	6.89	14.2	0.000433	1.65	RV	CELLSTATES	vCM1.1	control_LMNA	7	15
ZNF106	1.1	0.00937	0.748	3.16	8.52	17.5	0.000115	2.03	RV	CELLSTATES	vCM1.1	control_LMNA	7	15
DOCK5	1.09	0.0158	0.424	1.84	7.73	15.5	0.000256	1.8	RV	CELLSTATES	vCM1.1	control_LMNA	7	15
CFAP61	1.08	0.0399	0.328	1.29	7.34	12.2	0.00101	1.4	RV	CELLSTATES	vCM1.1	control_LMNA	7	15
ARHGAP26	1.07	0.00557	1.29	5.74	9.32	19.7	5.13e-05	2.25	RV	CELLSTATES	vCM1.1	control_LMNA	7	15
APPL2	1.06	0.0217	0.211	0.923	6.78	14.4	0.000404	1.66	RV	CELLSTATES	vCM1.1	control_LMNA	7	15
PDZD2	1.06	0.024	1.99	7.96	9.82	14	0.000472	1.62	RV	CELLSTATES	vCM1.1	control_LMNA	7	15
CLIC4	1.03	0.029	0.638	2.07	8.03	13.4	0.000598	1.54	RV	CELLSTATES	vCM1.1	control_LMNA	7	15
DIRC3	1.03	0.0379	0.109	0.359	5.64	12.4	0.000922	1.42	RV	CELLSTATES	vCM1.1	control_LMNA	7	15
INTS7	1.03	0.0414	0.0685	0.276	5.24	12.1	0.00108	1.38	RV	CELLSTATES	vCM1.1	control_LMNA	7	15
PPARA	1.03	0.0134	0.496	1.62	7.69	16	0.000209	1.87	RV	CELLSTATES	vCM1.1	control_LMNA	7	15
IGF1R	1.02	0.0326	1.34	5.97	9.32	13	0.000736	1.49	RV	CELLSTATES	vCM1.1	control_LMNA	7	15
IGF2R	1.02	0.0346	0.274	1.01	6.94	12.7	0.000805	1.46	RV	CELLSTATES	vCM1.1	control_LMNA	7	15
LINC00513	1.02	0.0414	0.643	2.63	8.27	12.1	0.00107	1.38	RV	CELLSTATES	vCM1.1	control_LMNA	7	15
SLK	1.02	0.0326	0.12	0.372	5.68	13	0.000736	1.49	RV	CELLSTATES	vCM1.1	control_LMNA	7	15
UBR4	1.02	0.0122	0.325	1.42	7.36	16.5	0.000173	1.92	RV	CELLSTATES	vCM1.1	control_LMNA	7	15
PPM1B	1	0.0227	0.186	0.876	6.67	14.2	0.000441	1.64	RV	CELLSTATES	vCM1.1	control_LMNA	7	15
RBL2	0.994	0.0276	0.19	0.962	6.74	13.6	0.000559	1.56	RV	CELLSTATES	vCM1.1	control_LMNA	7	15
FDPS	0.983	0.0412	0.0859	0.241	5.23	12.1	0.00106	1.38	RV	CELLSTATES	vCM1.1	control_LMNA	7	15
VCL	0.973	0.0488	1.13	6.01	9.26	11.4	0.00142	1.31	RV	CELLSTATES	vCM1.1	control_LMNA	7	15
FBXO42	0.96	0.0159	0.396	1.54	7.55	15.5	0.000259	1.8	RV	CELLSTATES	vCM1.1	control_LMNA	7	15
MPRIP	0.956	0.0265	0.428	1.29	7.41	13.8	0.000526	1.58	RV	CELLSTATES	vCM1.1	control_LMNA	7	15
KLHL3	0.948	0.0336	0.279	1.25	7.19	12.9	0.000769	1.47	RV	CELLSTATES	vCM1.1	control_LMNA	7	15
GREB1L	0.938	0.0187	0.498	1.93	7.84	14.9	0.000331	1.73	RV	CELLSTATES	vCM1.1	control_LMNA	7	15
LMCD1-AS1	0.937	0.048	0.223	0.757	6.6	11.5	0.00138	1.32	RV	CELLSTATES	vCM1.1	control_LMNA	7	15
ETFA	0.936	0.0415	0.4	1.58	7.61	12	0.00109	1.38	RV	CELLSTATES	vCM1.1	control_LMNA	7	15
CLEC16A	0.93	0.0181	0.335	1.33	7.36	15	0.000311	1.74	RV	CELLSTATES	vCM1.1	control_LMNA	7	15
SVIL	0.929	0.03	3.59	14.8	10.7	13.3	0.00064	1.52	RV	CELLSTATES	vCM1.1	control_LMNA	7	15
PIAS1	0.912	0.0299	0.594	2.41	8.16	13.3	0.000634	1.52	RV	CELLSTATES	vCM1.1	control_LMNA	7	15
SPEN	0.899	0.0431	0.201	0.756	6.56	11.9	0.00115	1.37	RV	CELLSTATES	vCM1.1	control_LMNA	7	15
ZYG11B	0.894	0.0405	0.202	0.695	6.49	12.2	0.00103	1.39	RV	CELLSTATES	vCM1.1	control_LMNA	7	15
DLG1	0.866	0.0385	0.65	2.5	8.21	12.4	0.000945	1.41	RV	CELLSTATES	vCM1.1	control_LMNA	7	15
RASAL2	0.852	0.0481	1.5	5.99	9.46	11.5	0.00139	1.32	RV	CELLSTATES	vCM1.1	control_LMNA	7	15

## Sheet: PKP2_control
Gene	logFC	FDR	mean_exp_control	mean_exp_genotype	logCPM	F	PValue	FDR_plot	Region	annotation_level	cell_state	comparison	Observations_genotype	Observations_reference
NPPB	4.43	1.58e-08	0.0442	2.15	6.66	83.2	2.25e-12	7.8	RV	CELLSTATES	vCM1.1	control_PKP2	4	15
HBA2	4.34	0.000103	0.00036	0.0842	3.07	36.4	1.68e-07	3.99	RV	CELLSTATES	vCM1.1	control_PKP2	4	15
HBB	3.52	0.000242	0.00542	0.153	3.6	32.7	5.33e-07	3.62	RV	CELLSTATES	vCM1.1	control_PKP2	4	15
SLC6A6	3.51	1.71e-08	0.22	1.15	6.27	80.7	3.66e-12	7.77	RV	CELLSTATES	vCM1.1	control_PKP2	4	15
SRCIN1	3.45	0.00532	0.00102	0.0358	3.02	20.1	4.05e-05	2.27	RV	CELLSTATES	vCM1.1	control_PKP2	4	15
SPINK1	3.3	0.0337	0.000833	0.0381	3.06	13.4	0.000583	1.47	RV	CELLSTATES	vCM1.1	control_PKP2	4	15
AC007879.1	3.2	0.0121	0.00048	0.0325	2.78	18.5	0.000121	1.92	RV	CELLSTATES	vCM1.1	control_PKP2	4	15
AC090772.1	3.11	0.0348	0	0.0146	2.65	17.4	0.00061	1.46	RV	CELLSTATES	vCM1.1	control_PKP2	4	15
SSMEM1	3.11	0.0354	0	0.0166	2.65	17.3	0.000629	1.45	RV	CELLSTATES	vCM1.1	control_PKP2	4	15
VWA5B1	3.1	0.0147	0.00229	0.039	3.1	16.6	0.000156	1.83	RV	CELLSTATES	vCM1.1	control_PKP2	4	15
AC067930.4	3.07	0.0184	0.000417	0.0202	2.77	17.5	0.000217	1.73	RV	CELLSTATES	vCM1.1	control_PKP2	4	15
WNT9A	3.03	3.96e-06	0.0423	0.685	5.55	51.6	2.53e-09	5.4	RV	CELLSTATES	vCM1.1	control_PKP2	4	15
AC093730.1	3	0.00106	0.0108	0.237	4.08	26.1	4.68e-06	2.97	RV	CELLSTATES	vCM1.1	control_PKP2	4	15
FKBP5	2.88	1.58e-08	0.868	10	9.34	85.6	1.41e-12	7.8	RV	CELLSTATES	vCM1.1	control_PKP2	4	15
ATRNL1	2.87	4.89e-05	0.0629	0.96	5.99	39.6	6.6e-08	4.31	RV	CELLSTATES	vCM1.1	control_PKP2	4	15
EDNRA	2.86	0.00128	0.0297	0.48	5.01	25.3	6.1e-06	2.89	RV	CELLSTATES	vCM1.1	control_PKP2	4	15
PLCE1	2.86	7.33e-08	0.0779	1.03	6.14	71.1	2.61e-11	7.13	RV	CELLSTATES	vCM1.1	control_PKP2	4	15
SPON1-AS1	2.81	0.00418	0.00815	0.0961	3.52	21	2.94e-05	2.38	RV	CELLSTATES	vCM1.1	control_PKP2	4	15
AL078590.3	2.78	0.000345	0.038	0.618	5.44	31	9.05e-07	3.46	RV	CELLSTATES	vCM1.1	control_PKP2	4	15
ADGRL3	2.7	8.05e-05	0.0455	0.492	5.24	37.4	1.26e-07	4.09	RV	CELLSTATES	vCM1.1	control_PKP2	4	15
AL031283.2	2.69	0.0403	0.00238	0.0644	3.13	12.4	0.0009	1.39	RV	CELLSTATES	vCM1.1	control_PKP2	4	15
MBOAT2	2.49	4.7e-08	0.0987	0.979	6.22	74.3	1.34e-11	7.33	RV	CELLSTATES	vCM1.1	control_PKP2	4	15
COTL1	2.46	0.0272	0.0111	0.0796	3.68	14.2	0.000414	1.57	RV	CELLSTATES	vCM1.1	control_PKP2	4	15
AC078846.1	2.42	0.0389	0.00688	0.0681	3.31	12.7	0.000783	1.41	RV	CELLSTATES	vCM1.1	control_PKP2	4	15
C5orf46	2.41	0.00325	0.0249	0.249	4.59	22	2.03e-05	2.49	RV	CELLSTATES	vCM1.1	control_PKP2	4	15
ZNF727	2.4	0.0378	0.00524	0.0588	3.35	12.9	0.000739	1.42	RV	CELLSTATES	vCM1.1	control_PKP2	4	15
GPR137C	2.39	0.0393	0.00628	0.0778	3.43	12.6	0.00083	1.41	RV	CELLSTATES	vCM1.1	control_PKP2	4	15
PHLDA1	2.39	0.0206	0.011	0.189	3.91	15.3	0.000267	1.69	RV	CELLSTATES	vCM1.1	control_PKP2	4	15
ZNF534	2.36	0.0406	0.00876	0.0561	3.2	12.3	0.000924	1.39	RV	CELLSTATES	vCM1.1	control_PKP2	4	15
PPM1E	2.35	3.01e-05	0.0486	0.457	5.37	42.4	3e-08	4.52	RV	CELLSTATES	vCM1.1	control_PKP2	4	15
CRIM1	2.28	0.000175	0.113	1.22	6.49	34.2	3.36e-07	3.76	RV	CELLSTATES	vCM1.1	control_PKP2	4	15
P3H2	2.26	0.035	0.0158	0.097	3.75	13.3	0.000617	1.46	RV	CELLSTATES	vCM1.1	control_PKP2	4	15
AC019211.1	2.14	0.000213	0.068	0.493	5.45	33.3	4.4e-07	3.67	RV	CELLSTATES	vCM1.1	control_PKP2	4	15
C5AR1	2.13	0.0206	0.0201	0.175	4.29	15.4	0.00026	1.69	RV	CELLSTATES	vCM1.1	control_PKP2	4	15
DHRS3	2.11	3.38e-06	0.107	0.842	6.15	52.6	1.92e-09	5.47	RV	CELLSTATES	vCM1.1	control_PKP2	4	15
DAAM2	2.08	0.00598	0.0284	0.234	4.64	19.7	4.68e-05	2.22	RV	CELLSTATES	vCM1.1	control_PKP2	4	15
GRK3	2.08	2.45e-06	0.124	0.881	6.25	54.7	1.15e-09	5.61	RV	CELLSTATES	vCM1.1	control_PKP2	4	15
LEPR	2.04	0.0206	0.0145	0.117	3.94	15.3	0.000267	1.69	RV	CELLSTATES	vCM1.1	control_PKP2	4	15
SLC16A9	2	0.00485	0.0398	0.278	4.86	20.5	3.45e-05	2.31	RV	CELLSTATES	vCM1.1	control_PKP2	4	15
CARMIL1	1.99	0.00242	0.106	0.749	5.91	23.1	1.34e-05	2.62	RV	CELLSTATES	vCM1.1	control_PKP2	4	15
SLC7A8	1.97	0.000961	0.0596	0.337	5.13	26.6	3.96e-06	3.02	RV	CELLSTATES	vCM1.1	control_PKP2	4	15
SPOCK1	1.97	0.000236	0.118	0.775	6.17	32.9	5.04e-07	3.63	RV	CELLSTATES	vCM1.1	control_PKP2	4	15
C6	1.96	0.000458	0.184	1.31	6.82	29.6	1.47e-06	3.34	RV	CELLSTATES	vCM1.1	control_PKP2	4	15
CLSTN2	1.96	0.0126	0.0245	0.158	4.25	17.1	0.000128	1.9	RV	CELLSTATES	vCM1.1	control_PKP2	4	15
SHC4	1.96	0.0072	0.0241	0.176	4.38	19.1	5.94e-05	2.14	RV	CELLSTATES	vCM1.1	control_PKP2	4	15
SLC19A2	1.94	0.000387	0.201	1.27	6.76	30.2	1.18e-06	3.41	RV	CELLSTATES	vCM1.1	control_PKP2	4	15
ALDH1A2	1.92	0.000426	0.0515	0.317	5.01	29.8	1.33e-06	3.37	RV	CELLSTATES	vCM1.1	control_PKP2	4	15
ASIP	1.91	0.00124	0.0532	0.354	5.21	25.5	5.8e-06	2.91	RV	CELLSTATES	vCM1.1	control_PKP2	4	15
LRRC1	1.88	0.000553	0.0492	0.303	4.92	28.8	1.89e-06	3.26	RV	CELLSTATES	vCM1.1	control_PKP2	4	15
PROS1	1.88	0.0497	0.0535	0.255	4.88	11.7	0.00124	1.3	RV	CELLSTATES	vCM1.1	control_PKP2	4	15
KCNAB2	1.86	0.000248	0.0707	0.415	5.32	32.4	5.93e-07	3.6	RV	CELLSTATES	vCM1.1	control_PKP2	4	15
SAMHD1	1.83	0.00157	0.0629	0.37	5.24	24.6	7.79e-06	2.81	RV	CELLSTATES	vCM1.1	control_PKP2	4	15
C1orf21	1.79	8.53e-06	0.657	3.73	8.38	47.5	7.28e-09	5.07	RV	CELLSTATES	vCM1.1	control_PKP2	4	15
CDHR3	1.78	0.0129	0.0645	0.343	5.3	17	0.000132	1.89	RV	CELLSTATES	vCM1.1	control_PKP2	4	15
MKNK2	1.76	0.00366	0.0555	0.365	5.18	21.5	2.44e-05	2.44	RV	CELLSTATES	vCM1.1	control_PKP2	4	15
TANC2	1.76	0.000248	0.0685	0.384	5.24	32.4	5.82e-07	3.6	RV	CELLSTATES	vCM1.1	control_PKP2	4	15
PRICKLE2	1.75	0.0209	0.0343	0.162	4.38	15.2	0.000273	1.68	RV	CELLSTATES	vCM1.1	control_PKP2	4	15
TMEM9B-AS1	1.75	0.0393	0.0297	0.176	4.4	12.6	0.000819	1.41	RV	CELLSTATES	vCM1.1	control_PKP2	4	15
XPR1	1.75	1.1e-05	1.58	9.36	9.65	46.3	1.02e-08	4.96	RV	CELLSTATES	vCM1.1	control_PKP2	4	15
ZNF189	1.75	6.34e-05	0.105	0.568	5.82	38.5	9.01e-08	4.2	RV	CELLSTATES	vCM1.1	control_PKP2	4	15
ZNF208	1.74	6.91e-05	0.268	1.7	7.27	38.1	1.03e-07	4.16	RV	CELLSTATES	vCM1.1	control_PKP2	4	15
LMOD1	1.73	0.0414	0.0234	0.138	4.19	12.3	0.000954	1.38	RV	CELLSTATES	vCM1.1	control_PKP2	4	15
RPS6KA2	1.73	3.38e-05	0.208	1.23	6.8	41.3	4.08e-08	4.47	RV	CELLSTATES	vCM1.1	control_PKP2	4	15
KLHL36	1.72	0.000345	0.0959	0.552	5.71	30.9	9.31e-07	3.46	RV	CELLSTATES	vCM1.1	control_PKP2	4	15
RANBP17	1.72	0.00124	0.0647	0.395	5.37	25.6	5.65e-06	2.91	RV	CELLSTATES	vCM1.1	control_PKP2	4	15
EPB41L4B	1.71	0.000557	0.104	0.555	5.81	28.6	1.98e-06	3.25	RV	CELLSTATES	vCM1.1	control_PKP2	4	15
CBFB	1.69	3.17e-05	0.122	0.644	5.98	41.9	3.38e-08	4.5	RV	CELLSTATES	vCM1.1	control_PKP2	4	15
AC016831.7	1.68	3.5e-05	1.64	8.68	9.64	40.9	4.48e-08	4.46	RV	CELLSTATES	vCM1.1	control_PKP2	4	15
PTPN14	1.68	5.13e-06	0.325	1.83	7.37	49.8	4.01e-09	5.29	RV	CELLSTATES	vCM1.1	control_PKP2	4	15
AKTIP	1.67	0.000557	0.0783	0.361	5.33	28.7	1.96e-06	3.25	RV	CELLSTATES	vCM1.1	control_PKP2	4	15
AP002518.2	1.66	0.0404	0.0688	0.469	5.49	12.4	0.000907	1.39	RV	CELLSTATES	vCM1.1	control_PKP2	4	15
HEG1	1.66	0.000125	0.243	1.22	6.89	35.4	2.3e-07	3.9	RV	CELLSTATES	vCM1.1	control_PKP2	4	15
PIK3R1	1.65	0.00241	0.833	4.67	8.72	23.2	1.3e-05	2.62	RV	CELLSTATES	vCM1.1	control_PKP2	4	15
AC058791.1	1.64	0.00551	0.12	0.588	6.01	20	4.23e-05	2.26	RV	CELLSTATES	vCM1.1	control_PKP2	4	15
TIPIN	1.64	0.0317	0.0343	0.17	4.48	13.7	0.000526	1.5	RV	CELLSTATES	vCM1.1	control_PKP2	4	15
AC015813.2	1.63	0.0153	0.0614	0.31	5	16.5	0.000165	1.81	RV	CELLSTATES	vCM1.1	control_PKP2	4	15
FOXO3	1.63	4.42e-06	0.607	3.15	8.18	50.7	3.14e-09	5.36	RV	CELLSTATES	vCM1.1	control_PKP2	4	15
NPHP4	1.61	0.0107	0.0555	0.282	4.84	17.8	9.92e-05	1.97	RV	CELLSTATES	vCM1.1	control_PKP2	4	15
AC067956.1	1.6	0.0205	0.0536	0.246	4.88	15.4	0.000256	1.69	RV	CELLSTATES	vCM1.1	control_PKP2	4	15
WASHC2A	1.6	0.00902	0.041	0.244	4.85	18.3	7.95e-05	2.05	RV	CELLSTATES	vCM1.1	control_PKP2	4	15
TTC39C	1.59	0.04	0.0298	0.189	4.55	12.5	0.000876	1.4	RV	CELLSTATES	vCM1.1	control_PKP2	4	15
EFCAB6	1.58	0.00213	0.06	0.343	5.16	23.6	1.12e-05	2.67	RV	CELLSTATES	vCM1.1	control_PKP2	4	15
CPEB4	1.57	0.000375	1.69	8.05	9.56	30.5	1.09e-06	3.43	RV	CELLSTATES	vCM1.1	control_PKP2	4	15
FAM227A	1.53	0.0243	0.0383	0.216	4.69	14.7	0.000348	1.62	RV	CELLSTATES	vCM1.1	control_PKP2	4	15
HLF	1.53	0.0186	0.0514	0.318	5.05	15.7	0.000223	1.73	RV	CELLSTATES	vCM1.1	control_PKP2	4	15
RHOBTB1	1.53	0.000767	0.171	0.867	6.46	27.6	2.78e-06	3.12	RV	CELLSTATES	vCM1.1	control_PKP2	4	15
RORA	1.51	0.000308	0.424	2.18	7.71	31.6	7.66e-07	3.51	RV	CELLSTATES	vCM1.1	control_PKP2	4	15
APPL2	1.49	0.000347	0.211	1.03	6.68	30.9	9.61e-07	3.46	RV	CELLSTATES	vCM1.1	control_PKP2	4	15
TMTC1	1.49	0.000118	0.247	1.18	6.88	35.7	2.1e-07	3.93	RV	CELLSTATES	vCM1.1	control_PKP2	4	15
RRAS2	1.48	0.000483	0.162	0.782	6.35	29.3	1.6e-06	3.32	RV	CELLSTATES	vCM1.1	control_PKP2	4	15
ZNF518A	1.48	0.000385	0.143	0.74	6.28	30.3	1.15e-06	3.41	RV	CELLSTATES	vCM1.1	control_PKP2	4	15
PDCD4	1.46	0.0032	0.098	0.423	5.64	22	1.98e-05	2.5	RV	CELLSTATES	vCM1.1	control_PKP2	4	15
ZC2HC1A	1.46	0.0377	0.0352	0.17	4.48	12.9	0.000726	1.42	RV	CELLSTATES	vCM1.1	control_PKP2	4	15
FNIP2	1.45	0.0108	0.651	3.13	8.22	17.7	0.000101	1.97	RV	CELLSTATES	vCM1.1	control_PKP2	4	15
SPRED2	1.45	0.004	0.102	0.481	5.74	21.1	2.76e-05	2.4	RV	CELLSTATES	vCM1.1	control_PKP2	4	15
TRIM69	1.45	0.0364	0.039	0.192	4.58	13.1	0.000662	1.44	RV	CELLSTATES	vCM1.1	control_PKP2	4	15
FOXO1	1.44	0.000785	0.448	2.02	7.69	27.5	2.9e-06	3.1	RV	CELLSTATES	vCM1.1	control_PKP2	4	15
VCL	1.44	0.000353	1.13	5.18	9.01	30.7	1e-06	3.45	RV	CELLSTATES	vCM1.1	control_PKP2	4	15
AC124319.2	1.43	0.00514	0.0691	0.357	5.27	20.2	3.87e-05	2.29	RV	CELLSTATES	vCM1.1	control_PKP2	4	15
GLIDR	1.43	0.0393	0.0497	0.224	4.81	12.6	0.000833	1.41	RV	CELLSTATES	vCM1.1	control_PKP2	4	15
OSBPL6	1.4	0.00979	0.102	0.476	5.71	18.1	8.76e-05	2.01	RV	CELLSTATES	vCM1.1	control_PKP2	4	15
ATP6AP1L	1.39	0.0377	0.0522	0.215	4.79	12.9	0.000727	1.42	RV	CELLSTATES	vCM1.1	control_PKP2	4	15
HACL1	1.37	0.0233	0.0627	0.286	5.1	14.8	0.000328	1.63	RV	CELLSTATES	vCM1.1	control_PKP2	4	15
PDLIM1	1.37	0.00101	0.205	0.881	6.51	26.3	4.31e-06	3	RV	CELLSTATES	vCM1.1	control_PKP2	4	15
ABHD2	1.36	0.00111	0.886	3.62	8.56	25.9	4.98e-06	2.95	RV	CELLSTATES	vCM1.1	control_PKP2	4	15
FAM214A	1.36	0.000898	0.333	1.41	7.24	26.8	3.64e-06	3.05	RV	CELLSTATES	vCM1.1	control_PKP2	4	15
LINC00923	1.35	0.0341	0.278	1.38	7.2	13.4	0.000594	1.47	RV	CELLSTATES	vCM1.1	control_PKP2	4	15
FNDC3B	1.34	0.000109	1.27	5.54	9.15	36.1	1.86e-07	3.96	RV	CELLSTATES	vCM1.1	control_PKP2	4	15
YBX3	1.34	0.0113	0.172	0.799	6.37	17.5	0.000109	1.95	RV	CELLSTATES	vCM1.1	control_PKP2	4	15
GEN1	1.33	0.0381	0.0656	0.292	5.14	12.8	0.000751	1.42	RV	CELLSTATES	vCM1.1	control_PKP2	4	15
GTF2H2	1.33	0.0393	0.0691	0.281	5.16	12.7	0.000799	1.41	RV	CELLSTATES	vCM1.1	control_PKP2	4	15
PTPN1	1.33	0.000808	0.214	0.893	6.62	27.3	3.06e-06	3.09	RV	CELLSTATES	vCM1.1	control_PKP2	4	15
UBE2Q2L	1.33	0.0361	0.0994	0.467	5.63	13.2	0.00065	1.44	RV	CELLSTATES	vCM1.1	control_PKP2	4	15
AC100803.3	1.32	0.0396	0.0917	0.433	5.33	12.5	0.000863	1.4	RV	CELLSTATES	vCM1.1	control_PKP2	4	15
DOCK5	1.32	0.000896	0.424	1.77	7.54	26.9	3.52e-06	3.05	RV	CELLSTATES	vCM1.1	control_PKP2	4	15
ZNF106	1.32	0.00105	0.748	3.31	8.42	26.2	4.54e-06	2.98	RV	CELLSTATES	vCM1.1	control_PKP2	4	15
PGAP2	1.31	0.0184	0.0785	0.327	5.25	15.9	0.000212	1.74	RV	CELLSTATES	vCM1.1	control_PKP2	4	15
ZBTB16	1.31	0.00124	1.71	7.13	9.55	25.5	5.79e-06	2.91	RV	CELLSTATES	vCM1.1	control_PKP2	4	15
DPYSL2	1.3	0.0206	0.0809	0.334	5.39	15.3	0.000266	1.69	RV	CELLSTATES	vCM1.1	control_PKP2	4	15
SLC4A7	1.3	0.0393	0.129	0.556	5.93	12.6	0.000845	1.41	RV	CELLSTATES	vCM1.1	control_PKP2	4	15
AC091948.1	1.29	0.0102	0.156	0.711	6.29	18	9.25e-05	1.99	RV	CELLSTATES	vCM1.1	control_PKP2	4	15
ARHGAP26	1.29	0.000248	1.29	5.64	9.17	32.3	6e-07	3.6	RV	CELLSTATES	vCM1.1	control_PKP2	4	15
EXT1	1.29	0.0175	0.29	1.4	7.17	16.1	0.000195	1.76	RV	CELLSTATES	vCM1.1	control_PKP2	4	15
FAM213A	1.29	0.0377	0.0641	0.311	5.17	12.9	0.000719	1.42	RV	CELLSTATES	vCM1.1	control_PKP2	4	15
FGFR1OP	1.28	0.0403	0.0675	0.322	5.25	12.4	0.000894	1.39	RV	CELLSTATES	vCM1.1	control_PKP2	4	15
GALNT18	1.28	0.0248	0.103	0.41	5.58	14.5	0.000366	1.61	RV	CELLSTATES	vCM1.1	control_PKP2	4	15
UBR4	1.28	0.00144	0.325	1.3	7.16	24.9	7.04e-06	2.84	RV	CELLSTATES	vCM1.1	control_PKP2	4	15
MT-CO3	1.25	0.0111	0.524	1.86	7.8	17.6	0.000105	1.95	RV	CELLSTATES	vCM1.1	control_PKP2	4	15
LINC00886	1.23	0.022	0.112	0.439	5.67	15.1	0.000293	1.66	RV	CELLSTATES	vCM1.1	control_PKP2	4	15
SLC2A12	1.22	0.0243	0.122	0.514	5.9	14.7	0.000347	1.62	RV	CELLSTATES	vCM1.1	control_PKP2	4	15
FLG-AS1	1.2	0.0368	0.0917	0.376	5.52	13	0.000684	1.43	RV	CELLSTATES	vCM1.1	control_PKP2	4	15
OSBPL11	1.2	0.0377	0.0901	0.372	5.53	12.9	0.000718	1.42	RV	CELLSTATES	vCM1.1	control_PKP2	4	15
IGF2R	1.19	0.0113	0.274	0.968	6.78	17.6	0.000108	1.95	RV	CELLSTATES	vCM1.1	control_PKP2	4	15
PDE3B	1.17	0.00644	0.237	0.91	6.75	19.5	5.17e-05	2.19	RV	CELLSTATES	vCM1.1	control_PKP2	4	15
SLC5A1	1.17	0.0184	0.408	1.62	7.52	15.8	0.000214	1.74	RV	CELLSTATES	vCM1.1	control_PKP2	4	15
ZNF720	1.17	0.0455	0.0876	0.353	5.42	12	0.00109	1.34	RV	CELLSTATES	vCM1.1	control_PKP2	4	15
GAS7	1.16	0.0247	0.191	0.726	6.41	14.6	0.000362	1.61	RV	CELLSTATES	vCM1.1	control_PKP2	4	15
PIAS1	1.16	0.00305	0.594	2.24	8.01	22.3	1.78e-05	2.52	RV	CELLSTATES	vCM1.1	control_PKP2	4	15
SNRK	1.16	0.0226	0.174	0.677	6.3	14.9	0.000312	1.65	RV	CELLSTATES	vCM1.1	control_PKP2	4	15
STAM	1.16	0.0243	0.136	0.473	5.86	14.6	0.000355	1.61	RV	CELLSTATES	vCM1.1	control_PKP2	4	15
AC027117.2	1.15	0.0273	0.112	0.447	5.81	14.2	0.000417	1.56	RV	CELLSTATES	vCM1.1	control_PKP2	4	15
COL23A1	1.15	0.0416	0.383	1.41	7.34	12.2	0.00097	1.38	RV	CELLSTATES	vCM1.1	control_PKP2	4	15
STK33	1.15	0.00204	0.614	2.27	8.03	23.8	1.06e-05	2.69	RV	CELLSTATES	vCM1.1	control_PKP2	4	15
ECHDC3	1.14	0.0253	0.102	0.387	5.63	14.5	0.000377	1.6	RV	CELLSTATES	vCM1.1	control_PKP2	4	15
GBF1	1.14	0.00134	0.781	3	8.39	25.2	6.5e-06	2.87	RV	CELLSTATES	vCM1.1	control_PKP2	4	15
MTMR14	1.14	0.0406	0.125	0.445	5.79	12.3	0.000922	1.39	RV	CELLSTATES	vCM1.1	control_PKP2	4	15
RASAL2	1.13	0.0036	1.5	5.57	9.29	21.6	2.33e-05	2.44	RV	CELLSTATES	vCM1.1	control_PKP2	4	15
ATP2C1	1.12	0.00366	0.401	1.53	7.49	21.5	2.43e-05	2.44	RV	CELLSTATES	vCM1.1	control_PKP2	4	15
COX10	1.12	0.0151	0.265	0.979	6.83	16.6	0.000161	1.82	RV	CELLSTATES	vCM1.1	control_PKP2	4	15
NFE2L1	1.12	0.0389	0.14	0.452	5.87	12.7	0.000777	1.41	RV	CELLSTATES	vCM1.1	control_PKP2	4	15
SRSF6	1.12	0.0307	0.136	0.458	5.91	13.8	0.000493	1.51	RV	CELLSTATES	vCM1.1	control_PKP2	4	15
PPARA	1.11	0.00783	0.496	1.68	7.63	18.8	6.74e-05	2.11	RV	CELLSTATES	vCM1.1	control_PKP2	4	15
AC009690.1	1.1	0.0222	0.13	0.477	5.93	15	0.000301	1.65	RV	CELLSTATES	vCM1.1	control_PKP2	4	15
CREB5	1.1	0.0368	0.252	0.948	6.76	13	0.00069	1.43	RV	CELLSTATES	vCM1.1	control_PKP2	4	15
DPH6-DT	1.09	0.0395	0.305	1.08	7.04	12.5	0.000859	1.4	RV	CELLSTATES	vCM1.1	control_PKP2	4	15
MFAP3	1.09	0.0364	0.105	0.372	5.62	13.1	0.00066	1.44	RV	CELLSTATES	vCM1.1	control_PKP2	4	15
PSME4	1.09	0.012	0.606	2.11	7.94	17.4	0.000117	1.92	RV	CELLSTATES	vCM1.1	control_PKP2	4	15
ABCA8	1.08	0.0251	0.237	0.872	6.75	14.5	0.000374	1.6	RV	CELLSTATES	vCM1.1	control_PKP2	4	15
FBXO42	1.08	0.00508	0.396	1.42	7.39	20.3	3.79e-05	2.29	RV	CELLSTATES	vCM1.1	control_PKP2	4	15
ICE2	1.08	0.0206	0.222	0.752	6.55	15.3	0.000262	1.69	RV	CELLSTATES	vCM1.1	control_PKP2	4	15
PITPNB	1.08	0.0191	0.335	1.2	7.18	15.6	0.000232	1.72	RV	CELLSTATES	vCM1.1	control_PKP2	4	15
PSMD8	1.08	0.0243	0.183	0.634	6.33	14.6	0.00035	1.62	RV	CELLSTATES	vCM1.1	control_PKP2	4	15
ZSCAN5A	1.08	0.0175	0.172	0.595	6.23	16	0.000197	1.76	RV	CELLSTATES	vCM1.1	control_PKP2	4	15
AC021231.1	1.07	0.0199	0.162	0.58	6.2	15.5	0.000245	1.7	RV	CELLSTATES	vCM1.1	control_PKP2	4	15
CCDC6	1.07	0.0241	0.129	0.502	5.91	14.7	0.000343	1.62	RV	CELLSTATES	vCM1.1	control_PKP2	4	15
PRRX1	1.07	0.0326	0.311	1.03	6.94	13.5	0.000559	1.49	RV	CELLSTATES	vCM1.1	control_PKP2	4	15
SRBD1	1.07	0.0393	0.107	0.419	5.73	12.6	0.000823	1.41	RV	CELLSTATES	vCM1.1	control_PKP2	4	15
SUCLG2-AS1	1.07	0.0205	0.144	0.49	5.96	15.4	0.000256	1.69	RV	CELLSTATES	vCM1.1	control_PKP2	4	15
UBE2D1	1.07	0.0312	0.137	0.498	5.97	13.7	0.000509	1.51	RV	CELLSTATES	vCM1.1	control_PKP2	4	15
PDZD2	1.06	0.0215	1.99	7.23	9.64	15.1	0.000286	1.67	RV	CELLSTATES	vCM1.1	control_PKP2	4	15
LRIG1	1.05	0.0437	0.271	0.881	6.73	12.1	0.00104	1.36	RV	CELLSTATES	vCM1.1	control_PKP2	4	15
PTPN9	1.05	0.0377	0.146	0.557	6.02	12.9	0.000726	1.42	RV	CELLSTATES	vCM1.1	control_PKP2	4	15
CFAP61	1.04	0.0393	0.328	1.21	7.2	12.6	0.000827	1.41	RV	CELLSTATES	vCM1.1	control_PKP2	4	15
JARID2	1.04	0.0155	0.431	1.46	7.46	16.5	0.000168	1.81	RV	CELLSTATES	vCM1.1	control_PKP2	4	15
PCSK6	1.04	0.049	0.357	1.28	7.24	11.7	0.00121	1.31	RV	CELLSTATES	vCM1.1	control_PKP2	4	15
KLHL3	1.03	0.0184	0.279	0.94	6.88	15.8	0.000219	1.73	RV	CELLSTATES	vCM1.1	control_PKP2	4	15
ZYG11B	1.03	0.0224	0.202	0.677	6.39	15	0.000306	1.65	RV	CELLSTATES	vCM1.1	control_PKP2	4	15
ATAD2	1.02	0.0393	0.183	0.58	6.23	12.5	0.000852	1.41	RV	CELLSTATES	vCM1.1	control_PKP2	4	15
RERE	1.01	0.00899	1.39	4.83	9.15	18.4	7.86e-05	2.05	RV	CELLSTATES	vCM1.1	control_PKP2	4	15
GSPT1	1	0.026	0.16	0.565	6.14	14.4	0.000394	1.58	RV	CELLSTATES	vCM1.1	control_PKP2	4	15
TMEM71	0.994	0.0377	0.708	2.21	8.08	12.9	0.000734	1.42	RV	CELLSTATES	vCM1.1	control_PKP2	4	15
MKL2	0.988	0.023	0.424	1.43	7.47	14.9	0.00032	1.64	RV	CELLSTATES	vCM1.1	control_PKP2	4	15
MYSM1	0.985	0.0222	0.265	0.842	6.77	15	0.000301	1.65	RV	CELLSTATES	vCM1.1	control_PKP2	4	15
PPM1K	0.972	0.0274	0.717	2.24	8.11	14.2	0.00042	1.56	RV	CELLSTATES	vCM1.1	control_PKP2	4	15
THRB	0.972	0.0165	0.924	3.02	8.5	16.3	0.000181	1.78	RV	CELLSTATES	vCM1.1	control_PKP2	4	15
MYO9A	0.969	0.0121	0.628	1.99	7.96	17.3	0.000121	1.92	RV	CELLSTATES	vCM1.1	control_PKP2	4	15
PARVA	0.967	0.0317	0.401	1.34	7.41	13.7	0.000526	1.5	RV	CELLSTATES	vCM1.1	control_PKP2	4	15
CEP350	0.955	0.026	0.476	1.51	7.57	14.4	0.000393	1.58	RV	CELLSTATES	vCM1.1	control_PKP2	4	15
IGF1R	0.952	0.0248	1.34	4.36	9.05	14.5	0.000365	1.61	RV	CELLSTATES	vCM1.1	control_PKP2	4	15
MKLN1	0.947	0.0146	0.878	2.89	8.47	16.7	0.000154	1.84	RV	CELLSTATES	vCM1.1	control_PKP2	4	15
PTPRM	0.944	0.0178	2.37	7.73	9.88	16	0.000203	1.75	RV	CELLSTATES	vCM1.1	control_PKP2	4	15
COP1	0.943	0.047	0.343	1.12	7.18	11.8	0.00115	1.33	RV	CELLSTATES	vCM1.1	control_PKP2	4	15
CCDC57	0.94	0.0351	0.186	0.586	6.26	13.3	0.000622	1.45	RV	CELLSTATES	vCM1.1	control_PKP2	4	15
ENAH	0.933	0.0243	0.511	1.73	7.74	14.6	0.000354	1.61	RV	CELLSTATES	vCM1.1	control_PKP2	4	15
ETFA	0.932	0.0403	0.4	1.36	7.43	12.4	0.00089	1.39	RV	CELLSTATES	vCM1.1	control_PKP2	4	15
STARD13	0.929	0.0403	1.18	3.78	8.88	12.4	0.000898	1.39	RV	CELLSTATES	vCM1.1	control_PKP2	4	15
SUCLG2	0.926	0.0326	0.315	1.02	7.04	13.5	0.000559	1.49	RV	CELLSTATES	vCM1.1	control_PKP2	4	15
EGLN1	0.922	0.0419	0.364	1.15	7.21	12.2	0.000984	1.38	RV	CELLSTATES	vCM1.1	control_PKP2	4	15
SOS1	0.917	0.0258	0.539	1.73	7.78	14.4	0.000387	1.59	RV	CELLSTATES	vCM1.1	control_PKP2	4	15
PPM1B	0.913	0.0475	0.186	0.621	6.36	11.8	0.00117	1.32	RV	CELLSTATES	vCM1.1	control_PKP2	4	15
HELZ	0.905	0.0278	0.387	1.26	7.31	14.1	0.000433	1.56	RV	CELLSTATES	vCM1.1	control_PKP2	4	15
INSR	0.904	0.0227	1.12	3.63	8.8	14.9	0.000314	1.64	RV	CELLSTATES	vCM1.1	control_PKP2	4	15
FRY	0.898	0.0404	2.37	7.33	9.85	12.4	0.000906	1.39	RV	CELLSTATES	vCM1.1	control_PKP2	4	15
KIF13A	0.896	0.0362	1.13	3.57	8.8	13.1	0.000654	1.44	RV	CELLSTATES	vCM1.1	control_PKP2	4	15
MTUS1	0.894	0.0204	0.726	2.33	8.18	15.4	0.000253	1.69	RV	CELLSTATES	vCM1.1	control_PKP2	4	15
TTC28	0.892	0.0309	0.621	2.04	8.02	13.8	0.000498	1.51	RV	CELLSTATES	vCM1.1	control_PKP2	4	15
GREB1L	0.89	0.0364	0.498	1.58	7.66	13.1	0.000665	1.44	RV	CELLSTATES	vCM1.1	control_PKP2	4	15
SOX6	0.889	0.0175	1.53	4.89	9.26	16.1	0.000196	1.76	RV	CELLSTATES	vCM1.1	control_PKP2	4	15
MAP2K5	0.873	0.0414	0.436	1.3	7.4	12.3	0.000955	1.38	RV	CELLSTATES	vCM1.1	control_PKP2	4	15
OSBPL9	0.867	0.0393	0.608	1.86	7.92	12.5	0.000852	1.41	RV	CELLSTATES	vCM1.1	control_PKP2	4	15
PEX14	0.864	0.0323	0.297	0.913	6.92	13.6	0.000549	1.49	RV	CELLSTATES	vCM1.1	control_PKP2	4	15
AC116366.3	0.837	0.0468	0.338	1.02	7.1	11.9	0.00114	1.33	RV	CELLSTATES	vCM1.1	control_PKP2	4	15
SVIL	0.832	0.0393	3.59	10.9	10.4	12.6	0.000817	1.41	RV	CELLSTATES	vCM1.1	control_PKP2	4	15
RNF115	0.817	0.0368	0.757	2.27	8.19	13.1	0.00068	1.43	RV	CELLSTATES	vCM1.1	control_PKP2	4	15
ESRRG	0.809	0.0416	2.52	7.37	9.92	12.2	0.000963	1.38	RV	CELLSTATES	vCM1.1	control_PKP2	4	15
BABAM2	0.808	0.0403	0.652	2.01	8.04	12.4	0.000897	1.39	RV	CELLSTATES	vCM1.1	control_PKP2	4	15
BCAS3	0.808	0.04	0.752	2.31	8.23	12.5	0.000878	1.4	RV	CELLSTATES	vCM1.1	control_PKP2	4	15

## Sheet: PVneg_control
Gene	logFC	FDR	mean_exp_control	mean_exp_genotype	logCPM	F	PValue	FDR_plot	Region	annotation_level	cell_state	comparison	Observations_genotype	Observations_reference
NPPB	5.08	5.79e-06	0.0442	5.46	8.17	62.4	4.17e-10	5.24	RV	CELLSTATES	vCM1.1	control_PVneg	4	15
AC090673.1	4.04	0.0115	0	0.0217	2.85	23	3.63e-05	1.94	RV	CELLSTATES	vCM1.1	control_PVneg	4	15
PHF21B	3.69	0.000319	0.005	0.111	3.73	36.5	2.53e-07	3.5	RV	CELLSTATES	vCM1.1	control_PVneg	4	15
SLC6A6	3.59	0.00281	0.22	0.64	6.03	27.7	3.65e-06	2.55	RV	CELLSTATES	vCM1.1	control_PVneg	4	15
LINC01152	3.49	0.0254	0	0.0145	2.76	18.7	0.000141	1.6	RV	CELLSTATES	vCM1.1	control_PVneg	4	15
TTC34	3.3	0.0264	0	0.0129	2.73	19.5	0.000156	1.58	RV	CELLSTATES	vCM1.1	control_PVneg	4	15
AL110292.1	3.28	0.0109	0.0104	0.477	4.37	21.2	3.3e-05	1.96	RV	CELLSTATES	vCM1.1	control_PVneg	4	15
CNGB1	3.03	0.0413	0.00217	0.0388	3.12	14.9	0.000346	1.38	RV	CELLSTATES	vCM1.1	control_PVneg	4	15
MAP2	3.03	0.00564	0.0192	0.164	4.33	24	1.22e-05	2.25	RV	CELLSTATES	vCM1.1	control_PVneg	4	15
Z83844.1	2.92	0.049	0.000294	0.0183	2.81	16.1	0.000516	1.31	RV	CELLSTATES	vCM1.1	control_PVneg	4	15
AP001547.1	2.87	0.0432	0.000894	0.0252	2.89	14.8	0.000374	1.36	RV	CELLSTATES	vCM1.1	control_PVneg	4	15
P3H2	2.82	0.00912	0.0158	0.137	4.11	21.8	2.63e-05	2.04	RV	CELLSTATES	vCM1.1	control_PVneg	4	15
C5AR1	2.8	0.000236	0.0201	0.28	4.63	38.4	1.47e-07	3.63	RV	CELLSTATES	vCM1.1	control_PVneg	4	15
GPR137C	2.79	0.025	0.00628	0.0872	3.69	17.5	0.000129	1.6	RV	CELLSTATES	vCM1.1	control_PVneg	4	15
SPON1-AS1	2.76	0.0214	0.00815	0.0685	3.63	18.2	9.82e-05	1.67	RV	CELLSTATES	vCM1.1	control_PVneg	4	15
C14orf132	2.75	0.0413	0.0028	0.0459	3.26	14.9	0.000352	1.38	RV	CELLSTATES	vCM1.1	control_PVneg	4	15
CSMD1	2.64	0.0122	0.0779	1.35	6.73	20.5	4.15e-05	1.91	RV	CELLSTATES	vCM1.1	control_PVneg	4	15
SLC43A2	2.53	0.00595	0.0172	0.113	3.95	23.6	1.42e-05	2.23	RV	CELLSTATES	vCM1.1	control_PVneg	4	15
CDHR3	2.51	0.00108	0.0645	0.591	5.7	31.6	1.09e-06	2.97	RV	CELLSTATES	vCM1.1	control_PVneg	4	15
PLCE1	2.44	0.000169	0.0779	0.842	6.16	41	7.3e-08	3.77	RV	CELLSTATES	vCM1.1	control_PVneg	4	15
C5orf46	2.42	0.00582	0.0249	0.223	4.62	23.8	1.34e-05	2.24	RV	CELLSTATES	vCM1.1	control_PVneg	4	15
FKBP5	2.25	0.000115	0.868	5.84	9.06	43.1	4.15e-08	3.94	RV	CELLSTATES	vCM1.1	control_PVneg	4	15
GP6	2.25	0.00149	0.0277	0.216	4.6	30.3	1.61e-06	2.83	RV	CELLSTATES	vCM1.1	control_PVneg	4	15
CREB5	2.18	1.25e-05	0.252	1.82	7.26	54.1	2.7e-09	4.9	RV	CELLSTATES	vCM1.1	control_PVneg	4	15
LPCAT2	2.17	0.0486	0.0122	0.0964	3.9	14.1	0.000481	1.31	RV	CELLSTATES	vCM1.1	control_PVneg	4	15
CLSTN2	2.09	0.0354	0.0245	0.169	4.33	15.9	0.00024	1.45	RV	CELLSTATES	vCM1.1	control_PVneg	4	15
CRIM1	2	0.00896	0.113	0.857	6.43	21.9	2.52e-05	2.05	RV	CELLSTATES	vCM1.1	control_PVneg	4	15
SHC4	1.98	0.0214	0.0241	0.158	4.49	18.2	9.69e-05	1.67	RV	CELLSTATES	vCM1.1	control_PVneg	4	15
SLC16A9	1.97	0.0223	0.0398	0.238	4.93	18	0.000108	1.65	RV	CELLSTATES	vCM1.1	control_PVneg	4	15
DHRS3	1.93	0.000236	0.107	0.61	6.07	38	1.67e-07	3.63	RV	CELLSTATES	vCM1.1	control_PVneg	4	15
COLQ	1.9	0.0223	0.169	0.579	6.03	18	0.000105	1.65	RV	CELLSTATES	vCM1.1	control_PVneg	4	15
ZDHHC14	1.89	9.79e-06	0.281	1.77	7.33	56.9	1.41e-09	5.01	RV	CELLSTATES	vCM1.1	control_PVneg	4	15
INO80D	1.88	0.0413	0.294	2.05	7.65	14.9	0.000348	1.38	RV	CELLSTATES	vCM1.1	control_PVneg	4	15
WNT9A	1.87	0.0384	0.0423	0.295	5	15.3	0.000296	1.42	RV	CELLSTATES	vCM1.1	control_PVneg	4	15
FSIP1	1.82	0.0375	0.0238	0.132	4.32	15.5	0.000281	1.43	RV	CELLSTATES	vCM1.1	control_PVneg	4	15
WIPF1	1.82	0.04	0.0282	0.148	4.3	15.1	0.00032	1.4	RV	CELLSTATES	vCM1.1	control_PVneg	4	15
AL355315.1	1.81	0.0364	0.0274	0.158	4.37	15.7	0.000252	1.44	RV	CELLSTATES	vCM1.1	control_PVneg	4	15
ATRNL1	1.79	0.0443	0.0629	0.395	5.5	14.6	0.000397	1.35	RV	CELLSTATES	vCM1.1	control_PVneg	4	15
EPHA4	1.78	0.025	0.106	0.415	5.53	17.4	0.000132	1.6	RV	CELLSTATES	vCM1.1	control_PVneg	4	15
SPOCK1	1.76	0.0223	0.118	0.768	6.32	18	0.000107	1.65	RV	CELLSTATES	vCM1.1	control_PVneg	4	15
XPR1	1.71	0.000236	1.58	9.21	9.7	37.9	1.7e-07	3.63	RV	CELLSTATES	vCM1.1	control_PVneg	4	15
DPYSL2	1.7	0.00222	0.0809	0.39	5.52	28.8	2.56e-06	2.65	RV	CELLSTATES	vCM1.1	control_PVneg	4	15
ZNF385D	1.7	0.0253	0.326	1.86	7.29	17.3	0.000138	1.6	RV	CELLSTATES	vCM1.1	control_PVneg	4	15
FMN1	1.66	0.0469	0.0391	0.228	4.8	14.4	0.000433	1.33	RV	CELLSTATES	vCM1.1	control_PVneg	4	15
TMEM71	1.66	0.000404	0.708	3.59	8.39	35.4	3.5e-07	3.39	RV	CELLSTATES	vCM1.1	control_PVneg	4	15
BCL2	1.64	0.0122	0.164	0.85	6.51	20.6	4.02e-05	1.91	RV	CELLSTATES	vCM1.1	control_PVneg	4	15
GAS7	1.63	0.00747	0.191	0.984	6.64	22.9	1.83e-05	2.13	RV	CELLSTATES	vCM1.1	control_PVneg	4	15
TTC39C	1.63	0.0486	0.0298	0.17	4.67	14.1	0.000491	1.31	RV	CELLSTATES	vCM1.1	control_PVneg	4	15
MORN4	1.61	0.0265	0.0404	0.223	4.82	16.9	0.000159	1.58	RV	CELLSTATES	vCM1.1	control_PVneg	4	15
PPM1E	1.6	0.0317	0.0486	0.254	5	16.3	0.000205	1.5	RV	CELLSTATES	vCM1.1	control_PVneg	4	15
LRRC1	1.57	0.0486	0.0492	0.227	4.93	14.1	0.00048	1.31	RV	CELLSTATES	vCM1.1	control_PVneg	4	15
RUNX2	1.54	0.0348	0.0492	0.258	4.99	16	0.000231	1.46	RV	CELLSTATES	vCM1.1	control_PVneg	4	15
IFNG-AS1	1.52	0.0483	0.0505	0.344	5.03	14.2	0.000464	1.32	RV	CELLSTATES	vCM1.1	control_PVneg	4	15
GABPB2	1.47	0.0102	0.17	0.661	6.28	21.4	3.01e-05	1.99	RV	CELLSTATES	vCM1.1	control_PVneg	4	15
AC027117.2	1.46	0.00485	0.112	0.499	5.93	24.8	9.39e-06	2.31	RV	CELLSTATES	vCM1.1	control_PVneg	4	15
ALDH1A2	1.44	0.0413	0.0515	0.215	4.92	15	0.000337	1.38	RV	CELLSTATES	vCM1.1	control_PVneg	4	15
ST3GAL4	1.41	0.0413	0.0743	0.303	5.38	15	0.000343	1.38	RV	CELLSTATES	vCM1.1	control_PVneg	4	15
INPP4B	1.35	0.00234	0.65	2.79	8.22	28.4	2.86e-06	2.63	RV	CELLSTATES	vCM1.1	control_PVneg	4	15
RHBDL2	1.35	0.0375	0.0787	0.378	5.55	15.4	0.000285	1.43	RV	CELLSTATES	vCM1.1	control_PVneg	4	15
VCL	1.35	0.00304	1.13	4.5	9	27.3	4.17e-06	2.52	RV	CELLSTATES	vCM1.1	control_PVneg	4	15
RORA	1.32	0.00379	0.424	1.72	7.66	26.1	6.02e-06	2.42	RV	CELLSTATES	vCM1.1	control_PVneg	4	15
RPS6KA2	1.31	0.0122	0.208	0.908	6.74	20.6	4.06e-05	1.91	RV	CELLSTATES	vCM1.1	control_PVneg	4	15
CBFB	1.3	0.0223	0.122	0.455	5.91	17.9	0.000111	1.65	RV	CELLSTATES	vCM1.1	control_PVneg	4	15
PGAP2	1.3	0.0486	0.0785	0.252	5.29	14.1	0.000485	1.31	RV	CELLSTATES	vCM1.1	control_PVneg	4	15
CLTCL1	1.29	0.00564	0.236	0.805	6.69	24	1.22e-05	2.25	RV	CELLSTATES	vCM1.1	control_PVneg	4	15
TPST2	1.29	0.0479	0.0709	0.299	5.39	14.3	0.000456	1.32	RV	CELLSTATES	vCM1.1	control_PVneg	4	15
FRMD4B	1.27	0.0443	0.255	0.996	6.9	14.6	0.000397	1.35	RV	CELLSTATES	vCM1.1	control_PVneg	4	15
C1orf21	1.26	0.0164	0.657	2.84	8.31	19.3	6.51e-05	1.78	RV	CELLSTATES	vCM1.1	control_PVneg	4	15
DOCK5	1.24	0.0153	0.424	1.4	7.53	19.6	5.85e-05	1.81	RV	CELLSTATES	vCM1.1	control_PVneg	4	15
EXT1	1.24	0.037	0.29	1.22	7.2	15.7	0.000259	1.43	RV	CELLSTATES	vCM1.1	control_PVneg	4	15
RNF217	1.23	0.0338	0.092	0.315	5.48	16.1	0.000222	1.47	RV	CELLSTATES	vCM1.1	control_PVneg	4	15
INSR	1.22	0.00308	1.12	3.92	8.92	26.9	4.66e-06	2.51	RV	CELLSTATES	vCM1.1	control_PVneg	4	15
FOXO3	1.21	0.00454	0.607	2.13	8.05	25.3	7.86e-06	2.34	RV	CELLSTATES	vCM1.1	control_PVneg	4	15
ZNF189	1.21	0.0317	0.105	0.349	5.64	16.3	0.000206	1.5	RV	CELLSTATES	vCM1.1	control_PVneg	4	15
GALNT2	1.2	0.0486	0.118	0.45	5.96	14.1	0.000494	1.31	RV	CELLSTATES	vCM1.1	control_PVneg	4	15
FBXO42	1.18	0.00846	0.396	1.32	7.44	22.3	2.26e-05	2.07	RV	CELLSTATES	vCM1.1	control_PVneg	4	15
CRK	1.16	0.0162	0.223	0.681	6.57	19.4	6.3e-05	1.79	RV	CELLSTATES	vCM1.1	control_PVneg	4	15
ZBTB16	1.16	0.037	1.71	5.35	9.51	15.6	0.000264	1.43	RV	CELLSTATES	vCM1.1	control_PVneg	4	15
KIAA0556	1.15	0.0387	0.11	0.386	5.76	15.3	0.000301	1.41	RV	CELLSTATES	vCM1.1	control_PVneg	4	15
PKD2	1.15	0.0435	0.101	0.361	5.64	14.7	0.000382	1.36	RV	CELLSTATES	vCM1.1	control_PVneg	4	15
SPIN1	1.12	0.0199	0.201	0.637	6.47	18.5	8.73e-05	1.7	RV	CELLSTATES	vCM1.1	control_PVneg	4	15
FAM214A	1.11	0.03	0.333	1.18	7.19	16.5	0.00019	1.52	RV	CELLSTATES	vCM1.1	control_PVneg	4	15
SPEN	1.11	0.0175	0.201	0.683	6.46	19	7.32e-05	1.76	RV	CELLSTATES	vCM1.1	control_PVneg	4	15
PDLIM1	1.1	0.037	0.205	0.674	6.46	15.6	0.000267	1.43	RV	CELLSTATES	vCM1.1	control_PVneg	4	15
ATAD2	1.08	0.0489	0.183	0.521	6.28	14	0.000512	1.31	RV	CELLSTATES	vCM1.1	control_PVneg	4	15
PTPN14	1.08	0.015	0.325	1.13	7.2	19.8	5.5e-05	1.82	RV	CELLSTATES	vCM1.1	control_PVneg	4	15
GREB1L	1.06	0.0152	0.498	1.58	7.72	19.7	5.68e-05	1.82	RV	CELLSTATES	vCM1.1	control_PVneg	4	15
PPARA	1.03	0.0413	0.496	1.41	7.62	15	0.00034	1.38	RV	CELLSTATES	vCM1.1	control_PVneg	4	15
PPM1B	1.01	0.0486	0.186	0.592	6.42	14.2	0.000474	1.31	RV	CELLSTATES	vCM1.1	control_PVneg	4	15
FNDC3B	1	0.0223	1.27	4.22	9.08	17.9	0.000111	1.65	RV	CELLSTATES	vCM1.1	control_PVneg	4	15
CPEB3	0.99	0.0255	0.726	2.23	8.22	17.2	0.000145	1.59	RV	CELLSTATES	vCM1.1	control_PVneg	4	15
IGF1R	0.971	0.0489	1.34	4.4	9.12	14	0.000501	1.31	RV	CELLSTATES	vCM1.1	control_PVneg	4	15
RPRD2	0.947	0.0364	0.322	0.954	7.08	15.7	0.000252	1.44	RV	CELLSTATES	vCM1.1	control_PVneg	4	15
TBC1D8	0.915	0.0491	0.688	1.96	8.15	13.9	0.000521	1.31	RV	CELLSTATES	vCM1.1	control_PVneg	4	15
ROR1	0.902	0.0427	1.85	5.41	9.5	14.8	0.000366	1.37	RV	CELLSTATES	vCM1.1	control_PVneg	4	15
PEAK1	0.9	0.0471	0.881	2.66	8.47	14.3	0.000445	1.33	RV	CELLSTATES	vCM1.1	control_PVneg	4	15
MINDY2	0.896	0.0471	0.327	0.954	7.08	14.4	0.00044	1.33	RV	CELLSTATES	vCM1.1	control_PVneg	4	15
ARHGAP26	0.879	0.0456	1.29	3.9	9.04	14.5	0.000418	1.34	RV	CELLSTATES	vCM1.1	control_PVneg	4	15
BTBD9	0.829	0.0484	0.951	2.58	8.51	14.2	0.000468	1.31	RV	CELLSTATES	vCM1.1	control_PVneg	4	15

## Sheet: RBM20_control
Gene	logFC	FDR	mean_exp_control	mean_exp_genotype	logCPM	F	PValue	FDR_plot	Region	annotation_level	cell_state	comparison	Observations_genotype	Observations_reference
HBA2	4.96	2.08e-05	0.00036	0.0913	3.12	42.1	2.59e-08	4.68	RV	CELLSTATES	vCM1.1	control_RBM20	5	15
DNAI1	4.64	8.11e-05	0.00104	0.072	2.87	35.9	1.63e-07	4.09	RV	CELLSTATES	vCM1.1	control_RBM20	5	15
NPPB	4.42	4.85e-07	0.0442	2.13	7.19	61.1	1.74e-10	6.31	RV	CELLSTATES	vCM1.1	control_RBM20	5	15
SLC6A6	4.01	1.05e-06	0.22	0.67	6.12	56	5.99e-10	5.98	RV	CELLSTATES	vCM1.1	control_RBM20	5	15
SRCIN1	3.8	0.000799	0.00102	0.0517	2.96	26.3	3.89e-06	3.1	RV	CELLSTATES	vCM1.1	control_RBM20	5	15
HBB	3.68	6.71e-05	0.00542	0.117	3.77	36.8	1.25e-07	4.17	RV	CELLSTATES	vCM1.1	control_RBM20	5	15
AL022323.3	3.64	0.00711	0	0.021	2.5	19.7	8.09e-05	2.15	RV	CELLSTATES	vCM1.1	control_RBM20	5	15
PHF21B	3.64	9.29e-05	0.005	0.111	3.66	35.4	1.93e-07	4.03	RV	CELLSTATES	vCM1.1	control_RBM20	5	15
HLA-DMA	3.56	0.0133	0.00216	0.0696	3.64	15.9	0.000201	1.88	RV	CELLSTATES	vCM1.1	control_RBM20	5	15
SPINK1	3.56	0.0102	0.000833	0.0409	2.99	17	0.000128	1.99	RV	CELLSTATES	vCM1.1	control_RBM20	5	15
CUX2	3.34	0.000386	0.00981	0.14	3.77	29.1	1.47e-06	3.41	RV	CELLSTATES	vCM1.1	control_RBM20	5	15
TAF7L	3.23	0.0318	0	0.0139	2.45	13.7	0.000707	1.5	RV	CELLSTATES	vCM1.1	control_RBM20	5	15
AC104454.2	3.18	0.0446	0	0.0143	2.46	15.2	0.00119	1.35	RV	CELLSTATES	vCM1.1	control_RBM20	5	15
LINC01893	3.05	0.0485	0	0.0204	2.39	14.7	0.00137	1.31	RV	CELLSTATES	vCM1.1	control_RBM20	5	15
SCGB3A2	3.01	0.0231	0.00159	0.0359	3	13.9	0.00045	1.64	RV	CELLSTATES	vCM1.1	control_RBM20	5	15
AL133346.1	2.95	0.0101	0.00496	0.0566	3.35	17	0.000125	2	RV	CELLSTATES	vCM1.1	control_RBM20	5	15
GRIA3	2.92	0.000325	0.00959	0.148	3.92	29.8	1.16e-06	3.49	RV	CELLSTATES	vCM1.1	control_RBM20	5	15
MFSD2A	2.88	0.0242	0.00084	0.0275	2.67	13.8	0.000475	1.62	RV	CELLSTATES	vCM1.1	control_RBM20	5	15
NOXRED1	2.8	0.0304	0.00108	0.029	2.64	13.1	0.000656	1.52	RV	CELLSTATES	vCM1.1	control_RBM20	5	15
COTL1	2.78	0.00234	0.0111	0.109	3.59	22.2	1.69e-05	2.63	RV	CELLSTATES	vCM1.1	control_RBM20	5	15
PPM1E	2.74	1.06e-07	0.0486	0.572	5.65	69.8	2.28e-11	6.97	RV	CELLSTATES	vCM1.1	control_RBM20	5	15
LINC00639	2.73	0.0483	0.00603	0.0162	2.57	11.7	0.00136	1.32	RV	CELLSTATES	vCM1.1	control_RBM20	5	15
PLCE1	2.67	5.65e-09	0.0779	0.842	6.12	89.2	4.05e-13	8.25	RV	CELLSTATES	vCM1.1	control_RBM20	5	15
C14orf132	2.65	0.0296	0.0028	0.0473	3.15	13.2	0.000627	1.53	RV	CELLSTATES	vCM1.1	control_RBM20	5	15
ADGRL3	2.59	0.000235	0.0455	0.448	5.33	31.5	6.67e-07	3.63	RV	CELLSTATES	vCM1.1	control_RBM20	5	15
C5AR1	2.57	0.000558	0.0201	0.204	4.53	27.8	2.36e-06	3.25	RV	CELLSTATES	vCM1.1	control_RBM20	5	15
RXRG	2.53	0.0425	0.00204	0.0296	2.85	11.8	0.00111	1.37	RV	CELLSTATES	vCM1.1	control_RBM20	5	15
NEURL1B	2.5	0.000653	0.0299	0.122	4.03	27.1	2.94e-06	3.19	RV	CELLSTATES	vCM1.1	control_RBM20	5	15
AL389885.1	2.48	0.046	0.00195	0.0351	2.77	11.6	0.00126	1.34	RV	CELLSTATES	vCM1.1	control_RBM20	5	15
NTRK2	2.43	0.033	0.0097	0.085	3.55	12.7	0.000749	1.48	RV	CELLSTATES	vCM1.1	control_RBM20	5	15
SOX9	2.42	0.0103	0.00654	0.083	3.51	16.8	0.000136	1.99	RV	CELLSTATES	vCM1.1	control_RBM20	5	15
C1QTNF7	2.41	0.0449	0.0016	0.0283	2.8	11.7	0.00121	1.35	RV	CELLSTATES	vCM1.1	control_RBM20	5	15
SLC43A2	2.41	0.00225	0.0172	0.0991	3.83	22.4	1.58e-05	2.65	RV	CELLSTATES	vCM1.1	control_RBM20	5	15
NFASC	2.33	0.00159	0.015	0.158	4	23.7	9.77e-06	2.8	RV	CELLSTATES	vCM1.1	control_RBM20	5	15
NEB	2.31	0.000103	0.0453	0.27	4.99	34.8	2.3e-07	3.99	RV	CELLSTATES	vCM1.1	control_RBM20	5	15
C5orf46	2.29	0.00532	0.0249	0.231	4.69	19.3	5.21e-05	2.27	RV	CELLSTATES	vCM1.1	control_RBM20	5	15
FKBP5	2.25	5.43e-06	0.868	7.71	9.25	49.2	3.5e-09	5.26	RV	CELLSTATES	vCM1.1	control_RBM20	5	15
MTURN	2.25	0.0263	0.00758	0.0701	3.55	13.5	0.00053	1.58	RV	CELLSTATES	vCM1.1	control_RBM20	5	15
RTN4	2.23	1.16e-05	0.0621	0.466	5.54	45.4	9.93e-09	4.94	RV	CELLSTATES	vCM1.1	control_RBM20	5	15
MSH4	2.22	0.00806	0.023	0.141	4.14	17.7	9.47e-05	2.09	RV	CELLSTATES	vCM1.1	control_RBM20	5	15
SPOCK1	2.22	1.09e-05	0.118	0.806	6.4	45.9	8.62e-09	4.96	RV	CELLSTATES	vCM1.1	control_RBM20	5	15
CDHR3	2.2	2.08e-05	0.0645	0.493	5.59	41.8	2.81e-08	4.68	RV	CELLSTATES	vCM1.1	control_RBM20	5	15
NCKIPSD	2.2	0.0103	0.0106	0.0964	3.64	16.8	0.000137	1.99	RV	CELLSTATES	vCM1.1	control_RBM20	5	15
SPON1-AS1	2.2	0.0497	0.00815	0.0498	3.25	11.3	0.00144	1.3	RV	CELLSTATES	vCM1.1	control_RBM20	5	15
SLC16A9	2.18	0.000455	0.0398	0.29	4.94	28.4	1.86e-06	3.34	RV	CELLSTATES	vCM1.1	control_RBM20	5	15
STX2	2.14	0.00407	0.0309	0.187	4.35	20.3	3.47e-05	2.39	RV	CELLSTATES	vCM1.1	control_RBM20	5	15
TPM3	2.1	2.08e-05	0.0895	0.618	5.86	42.6	2.2e-08	4.68	RV	CELLSTATES	vCM1.1	control_RBM20	5	15
AC099788.1	2.08	0.044	0.00763	0.0648	3.29	11.7	0.00117	1.36	RV	CELLSTATES	vCM1.1	control_RBM20	5	15
ALDH1A2	2.08	0.000235	0.0515	0.443	5.55	31.4	7.01e-07	3.63	RV	CELLSTATES	vCM1.1	control_RBM20	5	15
RANBP17	2.08	3.56e-05	0.0647	0.479	5.6	39.2	6.07e-08	4.45	RV	CELLSTATES	vCM1.1	control_RBM20	5	15
CSPG4	2.07	0.00215	0.0236	0.133	4.18	22.6	1.48e-05	2.67	RV	CELLSTATES	vCM1.1	control_RBM20	5	15
AL355488.1	2.05	0.0318	0.00965	0.0847	3.53	12.9	0.000709	1.5	RV	CELLSTATES	vCM1.1	control_RBM20	5	15
HVCN1	2.03	0.00394	0.0424	0.277	4.99	20.5	3.22e-05	2.4	RV	CELLSTATES	vCM1.1	control_RBM20	5	15
AC078980.1	2.02	0.00532	0.027	0.19	4.31	19.3	5.19e-05	2.27	RV	CELLSTATES	vCM1.1	control_RBM20	5	15
AL365434.1	2.02	0.0465	0.0662	0.313	5.28	11.5	0.00127	1.33	RV	CELLSTATES	vCM1.1	control_RBM20	5	15
ECE1	2	2.08e-05	0.0755	0.473	5.52	41.8	2.78e-08	4.68	RV	CELLSTATES	vCM1.1	control_RBM20	5	15
VTCN1	2	0.00713	0.02	0.109	3.99	18.1	8.21e-05	2.15	RV	CELLSTATES	vCM1.1	control_RBM20	5	15
LMOD1	1.97	0.00467	0.0234	0.159	4.3	19.8	4.26e-05	2.33	RV	CELLSTATES	vCM1.1	control_RBM20	5	15
NFATC2	1.93	0.000325	0.0452	0.242	4.89	29.9	1.16e-06	3.49	RV	CELLSTATES	vCM1.1	control_RBM20	5	15
CARMIL1	1.92	0.000972	0.106	0.641	6.05	25.5	5.08e-06	3.01	RV	CELLSTATES	vCM1.1	control_RBM20	5	15
NPHP4	1.92	0.000256	0.0555	0.284	4.98	30.7	8.62e-07	3.59	RV	CELLSTATES	vCM1.1	control_RBM20	5	15
XPR1	1.92	8.66e-07	1.58	10.3	9.86	57.5	4.19e-10	6.06	RV	CELLSTATES	vCM1.1	control_RBM20	5	15
DAAM2	1.91	0.0069	0.0284	0.213	4.53	18.3	7.71e-05	2.16	RV	CELLSTATES	vCM1.1	control_RBM20	5	15
PDE3B	1.9	8.66e-07	0.237	1.5	7.15	57.3	4.34e-10	6.06	RV	CELLSTATES	vCM1.1	control_RBM20	5	15
LRRC1	1.89	0.000671	0.0492	0.275	5.14	27	3.08e-06	3.17	RV	CELLSTATES	vCM1.1	control_RBM20	5	15
ACTA1	1.88	2.79e-05	1.15	5.46	9.12	40.4	4.18e-08	4.55	RV	CELLSTATES	vCM1.1	control_RBM20	5	15
WNT9A	1.88	0.00451	0.0423	0.352	5.02	19.9	4.01e-05	2.35	RV	CELLSTATES	vCM1.1	control_RBM20	5	15
ADAMTS9-AS2	1.86	9.27e-06	0.219	1.2	6.98	46.9	6.63e-09	5.03	RV	CELLSTATES	vCM1.1	control_RBM20	5	15
AL033384.2	1.86	0.0423	0.0118	0.0928	3.8	11.9	0.00109	1.37	RV	CELLSTATES	vCM1.1	control_RBM20	5	15
SLC7A8	1.86	0.000975	0.0596	0.342	5.05	25.5	5.17e-06	3.01	RV	CELLSTATES	vCM1.1	control_RBM20	5	15
FLNB	1.85	2.79e-05	0.24	1.15	6.81	40.4	4.19e-08	4.55	RV	CELLSTATES	vCM1.1	control_RBM20	5	15
GALNT18	1.85	0.000235	0.103	0.615	6.05	31.7	6.26e-07	3.63	RV	CELLSTATES	vCM1.1	control_RBM20	5	15
EPB41L4B	1.84	0.000167	0.104	0.583	6.01	33.1	3.95e-07	3.78	RV	CELLSTATES	vCM1.1	control_RBM20	5	15
AC058791.1	1.83	0.000245	0.12	0.663	6.13	31.1	7.53e-07	3.61	RV	CELLSTATES	vCM1.1	control_RBM20	5	15
AP002518.2	1.83	0.00711	0.0688	0.519	5.76	18.1	8.04e-05	2.15	RV	CELLSTATES	vCM1.1	control_RBM20	5	15
BTG2	1.8	0.0296	0.215	0.67	6.42	13.2	0.000625	1.53	RV	CELLSTATES	vCM1.1	control_RBM20	5	15
TDRD9	1.78	0.0296	0.0245	0.0991	3.88	13.2	0.000622	1.53	RV	CELLSTATES	vCM1.1	control_RBM20	5	15
FAM122C	1.77	0.0423	0.0281	0.16	4.12	11.9	0.00108	1.37	RV	CELLSTATES	vCM1.1	control_RBM20	5	15
MMP24OS	1.77	0.0407	0.0146	0.1	3.95	12	0.00102	1.39	RV	CELLSTATES	vCM1.1	control_RBM20	5	15
ABCC8	1.74	0.0104	0.0318	0.175	4.57	16.7	0.000143	1.98	RV	CELLSTATES	vCM1.1	control_RBM20	5	15
LEPR	1.74	0.0443	0.0145	0.0992	3.9	11.7	0.00118	1.35	RV	CELLSTATES	vCM1.1	control_RBM20	5	15
OTUD1	1.74	0.0115	0.0576	0.221	4.94	16.4	0.000165	1.94	RV	CELLSTATES	vCM1.1	control_RBM20	5	15
HS6ST3	1.72	0.00726	0.117	0.725	6.17	18	8.42e-05	2.14	RV	CELLSTATES	vCM1.1	control_RBM20	5	15
CHST3	1.7	0.00157	0.0702	0.238	4.92	23.8	9.57e-06	2.8	RV	CELLSTATES	vCM1.1	control_RBM20	5	15
KLRD1	1.68	0.00647	0.132	0.539	5.93	18.5	6.91e-05	2.19	RV	CELLSTATES	vCM1.1	control_RBM20	5	15
FO393400.1	1.67	0.0423	0.0206	0.113	3.87	11.9	0.00109	1.37	RV	CELLSTATES	vCM1.1	control_RBM20	5	15
PAK1	1.66	0.0472	0.0304	0.127	4.28	11.5	0.0013	1.33	RV	CELLSTATES	vCM1.1	control_RBM20	5	15
ZNF836	1.65	0.045	0.0223	0.126	4.19	11.6	0.00121	1.35	RV	CELLSTATES	vCM1.1	control_RBM20	5	15
KCNAB2	1.63	0.000684	0.0707	0.33	5.32	26.8	3.23e-06	3.16	RV	CELLSTATES	vCM1.1	control_RBM20	5	15
AL596220.1	1.62	0.038	0.024	0.152	4.34	12.3	0.000907	1.42	RV	CELLSTATES	vCM1.1	control_RBM20	5	15
ZNF385D	1.61	0.00185	0.326	1.69	7.39	23.2	1.2e-05	2.73	RV	CELLSTATES	vCM1.1	control_RBM20	5	15
ATAD2	1.6	2.08e-05	0.183	0.855	6.51	41.8	2.84e-08	4.68	RV	CELLSTATES	vCM1.1	control_RBM20	5	15
CEACAM1	1.6	0.0472	0.0206	0.109	3.96	11.5	0.0013	1.33	RV	CELLSTATES	vCM1.1	control_RBM20	5	15
CES4A	1.6	0.00791	0.0445	0.275	5.02	17.8	9.23e-05	2.1	RV	CELLSTATES	vCM1.1	control_RBM20	5	15
GEN1	1.6	0.00277	0.0656	0.359	5.36	21.6	2.14e-05	2.56	RV	CELLSTATES	vCM1.1	control_RBM20	5	15
AC007014.1	1.57	0.000992	0.0842	0.519	5.7	25.4	5.32e-06	3	RV	CELLSTATES	vCM1.1	control_RBM20	5	15
COLQ	1.56	0.0265	0.169	0.333	5.78	13.5	0.000537	1.58	RV	CELLSTATES	vCM1.1	control_RBM20	5	15
AL442071.1	1.55	0.0177	0.0332	0.168	4.46	14.8	0.000308	1.75	RV	CELLSTATES	vCM1.1	control_RBM20	5	15
ZDHHC14	1.55	3.56e-05	0.281	1.35	7.16	39.2	6.1e-08	4.45	RV	CELLSTATES	vCM1.1	control_RBM20	5	15
SLC44A1	1.53	0.000405	0.186	0.688	6.42	28.8	1.62e-06	3.39	RV	CELLSTATES	vCM1.1	control_RBM20	5	15
TENM3	1.53	0.00134	0.138	0.519	5.94	24.3	7.99e-06	2.87	RV	CELLSTATES	vCM1.1	control_RBM20	5	15
C9orf84	1.52	0.00397	0.0764	0.44	5.68	20.5	3.27e-05	2.4	RV	CELLSTATES	vCM1.1	control_RBM20	5	15
FLNC-AS1	1.52	0.0231	0.101	0.531	5.81	13.9	0.00045	1.64	RV	CELLSTATES	vCM1.1	control_RBM20	5	15
MBOAT2	1.52	0.000633	0.0987	0.541	5.99	27.3	2.76e-06	3.2	RV	CELLSTATES	vCM1.1	control_RBM20	5	15
AC067956.1	1.51	0.0205	0.0536	0.195	4.87	14.3	0.000381	1.69	RV	CELLSTATES	vCM1.1	control_RBM20	5	15
AC119150.1	1.51	0.0164	0.0843	0.395	5.39	15.2	0.000267	1.78	RV	CELLSTATES	vCM1.1	control_RBM20	5	15
RPGR	1.5	0.0168	0.0317	0.186	4.49	15.1	0.000277	1.77	RV	CELLSTATES	vCM1.1	control_RBM20	5	15
EPHA4	1.49	0.0163	0.106	0.268	5.3	15.2	0.000264	1.79	RV	CELLSTATES	vCM1.1	control_RBM20	5	15
AC019211.1	1.48	0.0221	0.068	0.284	5.29	14.1	0.000423	1.66	RV	CELLSTATES	vCM1.1	control_RBM20	5	15
DLGAP1	1.48	0.0487	0.0547	0.25	5.01	11.3	0.00139	1.31	RV	CELLSTATES	vCM1.1	control_RBM20	5	15
DOCK5	1.47	4.41e-05	0.424	1.86	7.69	38.3	7.89e-08	4.36	RV	CELLSTATES	vCM1.1	control_RBM20	5	15
PALM2	1.46	0.046	0.0254	0.124	4.21	11.6	0.00126	1.34	RV	CELLSTATES	vCM1.1	control_RBM20	5	15
LMCD1	1.45	0.0102	0.074	0.214	5.01	16.9	0.000131	1.99	RV	CELLSTATES	vCM1.1	control_RBM20	5	15
SLC9C1	1.45	0.0017	0.0854	0.414	5.53	23.5	1.07e-05	2.77	RV	CELLSTATES	vCM1.1	control_RBM20	5	15
FMO5	1.44	0.00685	0.11	0.555	5.93	18.3	7.6e-05	2.16	RV	CELLSTATES	vCM1.1	control_RBM20	5	15
SMAD3	1.44	0.00647	0.238	0.688	6.52	18.5	6.95e-05	2.19	RV	CELLSTATES	vCM1.1	control_RBM20	5	15
PPM1F	1.43	0.0358	0.029	0.121	4.15	12.5	0.000841	1.45	RV	CELLSTATES	vCM1.1	control_RBM20	5	15
AC016831.7	1.41	0.000173	1.64	6.79	9.56	32.9	4.23e-07	3.76	RV	CELLSTATES	vCM1.1	control_RBM20	5	15
AC008957.2	1.4	0.00635	0.218	1.03	6.87	18.7	6.59e-05	2.2	RV	CELLSTATES	vCM1.1	control_RBM20	5	15
TMTC1	1.4	0.000103	0.247	1.04	6.89	34.9	2.28e-07	3.99	RV	CELLSTATES	vCM1.1	control_RBM20	5	15
URB1	1.4	0.0055	0.0555	0.248	5.09	19.1	5.49e-05	2.26	RV	CELLSTATES	vCM1.1	control_RBM20	5	15
CPEB4	1.39	0.000958	1.69	6.47	9.53	25.6	4.94e-06	3.02	RV	CELLSTATES	vCM1.1	control_RBM20	5	15
PSMA1	1.39	0.00253	0.0824	0.417	5.59	21.9	1.9e-05	2.6	RV	CELLSTATES	vCM1.1	control_RBM20	5	15
SH3RF3	1.39	0.00267	0.242	0.946	6.75	21.7	2.04e-05	2.57	RV	CELLSTATES	vCM1.1	control_RBM20	5	15
PPFIA4	1.38	0.0185	0.0631	0.249	5.13	14.7	0.000328	1.73	RV	CELLSTATES	vCM1.1	control_RBM20	5	15
C1orf21	1.37	0.000344	0.657	2.84	8.31	29.6	1.27e-06	3.46	RV	CELLSTATES	vCM1.1	control_RBM20	5	15
LIPE	1.37	0.0267	0.0438	0.219	4.82	13.5	0.000543	1.57	RV	CELLSTATES	vCM1.1	control_RBM20	5	15
SLC22A5	1.37	0.00209	0.177	0.681	6.3	22.7	1.42e-05	2.68	RV	CELLSTATES	vCM1.1	control_RBM20	5	15
ZNF189	1.37	0.00204	0.105	0.421	5.71	22.8	1.37e-05	2.69	RV	CELLSTATES	vCM1.1	control_RBM20	5	15
ERC2	1.36	0.0104	0.0775	0.351	5.5	16.7	0.000143	1.98	RV	CELLSTATES	vCM1.1	control_RBM20	5	15
AC027117.2	1.35	0.00549	0.112	0.493	5.9	19.2	5.43e-05	2.26	RV	CELLSTATES	vCM1.1	control_RBM20	5	15
COL23A1	1.35	0.00394	0.383	1.56	7.43	20.5	3.18e-05	2.4	RV	CELLSTATES	vCM1.1	control_RBM20	5	15
KIAA0556	1.35	0.00103	0.11	0.485	5.89	25.1	5.99e-06	2.99	RV	CELLSTATES	vCM1.1	control_RBM20	5	15
LINC00513	1.35	0.000903	0.643	2.78	8.27	25.9	4.46e-06	3.04	RV	CELLSTATES	vCM1.1	control_RBM20	5	15
PDE10A	1.35	0.00125	0.406	1.39	7.44	24.5	7.32e-06	2.9	RV	CELLSTATES	vCM1.1	control_RBM20	5	15
AC100803.3	1.34	0.0328	0.0917	0.293	5.32	12.8	0.000741	1.48	RV	CELLSTATES	vCM1.1	control_RBM20	5	15
MT-ND5	1.32	0.0325	0.049	0.185	4.63	12.8	0.000734	1.49	RV	CELLSTATES	vCM1.1	control_RBM20	5	15
TSPYL2	1.31	0.0125	0.0695	0.287	5.14	16.1	0.000185	1.9	RV	CELLSTATES	vCM1.1	control_RBM20	5	15
BICD1	1.3	0.00333	0.11	0.449	5.87	21.1	2.6e-05	2.48	RV	CELLSTATES	vCM1.1	control_RBM20	5	15
TMEM71	1.3	0.0007	0.708	2.78	8.32	26.7	3.36e-06	3.15	RV	CELLSTATES	vCM1.1	control_RBM20	5	15
CFAP70	1.29	0.0123	0.0786	0.363	5.51	16.1	0.000181	1.91	RV	CELLSTATES	vCM1.1	control_RBM20	5	15
CREB5	1.29	0.00335	0.252	0.884	6.83	21	2.66e-05	2.47	RV	CELLSTATES	vCM1.1	control_RBM20	5	15
MB21D2	1.29	0.025	0.0511	0.232	4.94	13.7	0.000497	1.6	RV	CELLSTATES	vCM1.1	control_RBM20	5	15
PIP4K2A	1.29	0.0224	0.128	0.317	5.61	14	0.000431	1.65	RV	CELLSTATES	vCM1.1	control_RBM20	5	15
SDK2	1.29	0.0494	0.0805	0.187	4.95	11.3	0.00143	1.31	RV	CELLSTATES	vCM1.1	control_RBM20	5	15
ST3GAL4	1.29	0.0201	0.0743	0.314	5.31	14.4	0.000371	1.7	RV	CELLSTATES	vCM1.1	control_RBM20	5	15
AGBL4	1.28	0.0163	0.266	1.15	7.08	15.2	0.000263	1.79	RV	CELLSTATES	vCM1.1	control_RBM20	5	15
ASIP	1.28	0.0423	0.0532	0.23	5.03	11.9	0.00107	1.37	RV	CELLSTATES	vCM1.1	control_RBM20	5	15
ROR1-AS1	1.28	0.00823	0.183	0.791	6.54	17.7	9.79e-05	2.08	RV	CELLSTATES	vCM1.1	control_RBM20	5	15
SLC1A3	1.28	0.000344	0.976	3.87	8.78	29.5	1.28e-06	3.46	RV	CELLSTATES	vCM1.1	control_RBM20	5	15
YBX3	1.28	0.00661	0.172	0.668	6.39	18.4	7.2e-05	2.18	RV	CELLSTATES	vCM1.1	control_RBM20	5	15
PGAP2	1.27	0.00839	0.0785	0.29	5.24	17.6	0.0001	2.08	RV	CELLSTATES	vCM1.1	control_RBM20	5	15
FAM214A	1.26	0.000917	0.333	1.31	7.28	25.8	4.66e-06	3.04	RV	CELLSTATES	vCM1.1	control_RBM20	5	15
CLEC16A	1.25	0.000255	0.335	1.34	7.29	30.8	8.41e-07	3.59	RV	CELLSTATES	vCM1.1	control_RBM20	5	15
GAS7	1.25	0.0071	0.191	0.758	6.54	18.2	7.99e-05	2.15	RV	CELLSTATES	vCM1.1	control_RBM20	5	15
MAFK	1.25	0.0159	0.119	0.335	5.61	15.3	0.000253	1.8	RV	CELLSTATES	vCM1.1	control_RBM20	5	15
CBFB	1.24	0.00184	0.122	0.426	5.81	23.2	1.18e-05	2.74	RV	CELLSTATES	vCM1.1	control_RBM20	5	15
GRK3	1.24	0.00467	0.124	0.429	5.87	19.8	4.28e-05	2.33	RV	CELLSTATES	vCM1.1	control_RBM20	5	15
SLC7A2	1.24	0.0121	0.178	0.739	6.51	16.2	0.000177	1.92	RV	CELLSTATES	vCM1.1	control_RBM20	5	15
BCL2	1.23	0.0115	0.164	0.57	6.21	16.3	0.000165	1.94	RV	CELLSTATES	vCM1.1	control_RBM20	5	15
PABPC4	1.23	0.00682	0.122	0.489	5.84	18.3	7.52e-05	2.17	RV	CELLSTATES	vCM1.1	control_RBM20	5	15
KLHL36	1.22	0.012	0.0959	0.36	5.54	16.2	0.000176	1.92	RV	CELLSTATES	vCM1.1	control_RBM20	5	15
PDLIM1	1.22	0.00221	0.205	0.734	6.51	22.5	1.54e-05	2.66	RV	CELLSTATES	vCM1.1	control_RBM20	5	15
RHOBTB1	1.21	0.00641	0.171	0.708	6.4	18.6	6.7e-05	2.19	RV	CELLSTATES	vCM1.1	control_RBM20	5	15
ROR1	1.21	0.0004	1.85	6.64	9.64	28.9	1.57e-06	3.4	RV	CELLSTATES	vCM1.1	control_RBM20	5	15
PAG1	1.2	0.045	0.0603	0.264	5.13	11.6	0.00122	1.35	RV	CELLSTATES	vCM1.1	control_RBM20	5	15
SHQ1	1.2	0.0423	0.0654	0.198	4.95	11.9	0.00111	1.37	RV	CELLSTATES	vCM1.1	control_RBM20	5	15
ZSWIM5	1.2	0.0244	0.07	0.244	5.12	13.8	0.000481	1.61	RV	CELLSTATES	vCM1.1	control_RBM20	5	15
BRD8	1.19	0.0382	0.0569	0.249	4.9	12.3	0.000917	1.42	RV	CELLSTATES	vCM1.1	control_RBM20	5	15
USP6NL	1.19	0.0423	0.0721	0.333	5.36	11.9	0.0011	1.37	RV	CELLSTATES	vCM1.1	control_RBM20	5	15
USP54	1.18	0.0196	0.331	1.09	7.09	14.5	0.000354	1.71	RV	CELLSTATES	vCM1.1	control_RBM20	5	15
PSME4	1.17	0.00445	0.606	2.11	8.04	20	3.92e-05	2.35	RV	CELLSTATES	vCM1.1	control_RBM20	5	15
EIF2AK3	1.16	0.0325	0.198	0.507	6.25	12.8	0.000729	1.49	RV	CELLSTATES	vCM1.1	control_RBM20	5	15
ZNF536	1.15	0.0103	0.258	0.995	6.94	16.8	0.000139	1.99	RV	CELLSTATES	vCM1.1	control_RBM20	5	15
AC242426.2	1.14	0.0275	0.127	0.481	5.92	13.4	0.000565	1.56	RV	CELLSTATES	vCM1.1	control_RBM20	5	15
GALNT2	1.14	0.0186	0.118	0.497	5.99	14.7	0.000332	1.73	RV	CELLSTATES	vCM1.1	control_RBM20	5	15
PDCD4	1.14	0.0165	0.098	0.382	5.61	15.2	0.000269	1.78	RV	CELLSTATES	vCM1.1	control_RBM20	5	15
RHBDL2	1.14	0.0313	0.0787	0.326	5.42	12.9	0.000691	1.5	RV	CELLSTATES	vCM1.1	control_RBM20	5	15
TANC2	1.12	0.0338	0.0685	0.211	4.99	12.7	0.000775	1.47	RV	CELLSTATES	vCM1.1	control_RBM20	5	15
GABPB2	1.1	0.0205	0.17	0.501	6.08	14.3	0.000383	1.69	RV	CELLSTATES	vCM1.1	control_RBM20	5	15
ITPR1	1.1	0.0412	0.13	0.431	5.93	12	0.00103	1.38	RV	CELLSTATES	vCM1.1	control_RBM20	5	15
KIFAP3	1.1	0.013	0.285	0.845	6.83	16	0.000194	1.89	RV	CELLSTATES	vCM1.1	control_RBM20	5	15
IFT122	1.09	0.042	0.114	0.383	5.75	11.9	0.00106	1.38	RV	CELLSTATES	vCM1.1	control_RBM20	5	15
CLTCL1	1.08	0.00467	0.236	0.708	6.58	19.8	4.21e-05	2.33	RV	CELLSTATES	vCM1.1	control_RBM20	5	15
DLG1	1.08	0.00102	0.65	2.16	8.08	25.2	5.68e-06	2.99	RV	CELLSTATES	vCM1.1	control_RBM20	5	15
LMCD1-AS1	1.08	0.00647	0.223	0.686	6.55	18.5	6.87e-05	2.19	RV	CELLSTATES	vCM1.1	control_RBM20	5	15
SACS	1.08	0.0197	0.129	0.373	5.73	14.5	0.000357	1.71	RV	CELLSTATES	vCM1.1	control_RBM20	5	15
RBL2	1.07	0.0116	0.19	0.699	6.47	16.3	0.000166	1.94	RV	CELLSTATES	vCM1.1	control_RBM20	5	15
RORA	1.07	0.00821	0.424	1.58	7.67	17.7	9.7e-05	2.09	RV	CELLSTATES	vCM1.1	control_RBM20	5	15
RPS6KA2	1.07	0.0173	0.208	0.748	6.6	15	0.000293	1.76	RV	CELLSTATES	vCM1.1	control_RBM20	5	15
MKNK1	1.06	0.03	0.122	0.384	5.83	13.1	0.000642	1.52	RV	CELLSTATES	vCM1.1	control_RBM20	5	15
UBL3	1.05	0.0494	0.0767	0.274	5.33	11.3	0.00142	1.31	RV	CELLSTATES	vCM1.1	control_RBM20	5	15
HMGN1	1.04	0.0474	0.126	0.429	5.79	11.4	0.00133	1.32	RV	CELLSTATES	vCM1.1	control_RBM20	5	15
LRIG1	1.04	0.0262	0.271	0.818	6.77	13.6	0.000524	1.58	RV	CELLSTATES	vCM1.1	control_RBM20	5	15
UACA	1.04	0.0487	0.211	0.72	6.56	11.3	0.00139	1.31	RV	CELLSTATES	vCM1.1	control_RBM20	5	15
APPL2	1.03	0.0116	0.211	0.73	6.59	16.3	0.000169	1.93	RV	CELLSTATES	vCM1.1	control_RBM20	5	15
DGKH	1.03	0.0112	0.136	0.418	5.92	16.4	0.000159	1.95	RV	CELLSTATES	vCM1.1	control_RBM20	5	15
SUCLG2	1.03	0.00566	0.315	1.07	7.11	19	5.75e-05	2.25	RV	CELLSTATES	vCM1.1	control_RBM20	5	15
HSPG2	1.02	0.0358	0.554	1.35	7.51	12.5	0.000842	1.45	RV	CELLSTATES	vCM1.1	control_RBM20	5	15
ZNF518A	1.02	0.0173	0.143	0.54	6.17	15	0.000292	1.76	RV	CELLSTATES	vCM1.1	control_RBM20	5	15
FOXO1	1.01	0.0215	0.448	1.5	7.57	14.2	0.000406	1.67	RV	CELLSTATES	vCM1.1	control_RBM20	5	15
JAK1	1.01	0.0374	0.249	0.825	6.78	12.4	0.000889	1.43	RV	CELLSTATES	vCM1.1	control_RBM20	5	15
PSMD8	1	0.0272	0.183	0.544	6.31	13.4	0.000556	1.57	RV	CELLSTATES	vCM1.1	control_RBM20	5	15
PXN	0.998	0.0474	0.0933	0.279	5.31	11.4	0.00133	1.32	RV	CELLSTATES	vCM1.1	control_RBM20	5	15
EXOC6	0.997	0.0199	0.256	0.923	6.9	14.4	0.000364	1.7	RV	CELLSTATES	vCM1.1	control_RBM20	5	15
FEZ2	0.994	0.0474	0.156	0.514	6.16	11.5	0.00132	1.32	RV	CELLSTATES	vCM1.1	control_RBM20	5	15
DIAPH1	0.992	0.0111	0.249	0.74	6.65	16.5	0.000156	1.95	RV	CELLSTATES	vCM1.1	control_RBM20	5	15
ECHDC3	0.991	0.0399	0.102	0.349	5.6	12.1	0.00099	1.4	RV	CELLSTATES	vCM1.1	control_RBM20	5	15
CCDC6	0.989	0.0178	0.129	0.441	5.89	14.8	0.000313	1.75	RV	CELLSTATES	vCM1.1	control_RBM20	5	15
GREB1L	0.988	0.00661	0.498	1.62	7.71	18.4	7.15e-05	2.18	RV	CELLSTATES	vCM1.1	control_RBM20	5	15
IGF1R	0.987	0.00635	1.34	4.17	9.1	18.7	6.59e-05	2.2	RV	CELLSTATES	vCM1.1	control_RBM20	5	15
KLHL3	0.985	0.0101	0.279	0.929	6.97	17	0.000127	2	RV	CELLSTATES	vCM1.1	control_RBM20	5	15
SNED1	0.985	0.0492	0.0936	0.296	5.49	11.3	0.00141	1.31	RV	CELLSTATES	vCM1.1	control_RBM20	5	15
SLC22A23	0.98	0.039	0.0819	0.277	5.32	12.2	0.000946	1.41	RV	CELLSTATES	vCM1.1	control_RBM20	5	15
PPM1B	0.974	0.0175	0.186	0.634	6.41	14.9	0.000305	1.76	RV	CELLSTATES	vCM1.1	control_RBM20	5	15
SLK	0.972	0.0309	0.12	0.315	5.57	13	0.000676	1.51	RV	CELLSTATES	vCM1.1	control_RBM20	5	15
FAM204A	0.956	0.0472	0.0955	0.316	5.52	11.5	0.0013	1.33	RV	CELLSTATES	vCM1.1	control_RBM20	5	15
KIAA1217	0.955	0.0147	1.22	3.9	9	15.6	0.000229	1.83	RV	CELLSTATES	vCM1.1	control_RBM20	5	15
VCL	0.953	0.0205	1.13	3.84	8.92	14.3	0.000384	1.69	RV	CELLSTATES	vCM1.1	control_RBM20	5	15
FOXO3	0.952	0.0101	0.607	1.94	7.99	17.1	0.000124	2	RV	CELLSTATES	vCM1.1	control_RBM20	5	15
MT-CO3	0.951	0.0271	0.524	1.84	7.85	13.5	0.000552	1.57	RV	CELLSTATES	vCM1.1	control_RBM20	5	15
SMC6	0.951	0.0309	0.232	0.772	6.69	13	0.00068	1.51	RV	CELLSTATES	vCM1.1	control_RBM20	5	15
ARHGAP26	0.949	0.00643	1.29	4.06	9.06	18.6	6.77e-05	2.19	RV	CELLSTATES	vCM1.1	control_RBM20	5	15
ATXN7L1	0.947	0.0147	0.187	0.526	6.24	15.5	0.00023	1.83	RV	CELLSTATES	vCM1.1	control_RBM20	5	15
COX10	0.942	0.0384	0.265	0.814	6.8	12.3	0.000924	1.42	RV	CELLSTATES	vCM1.1	control_RBM20	5	15
HIVEP2	0.928	0.0335	0.194	0.584	6.37	12.7	0.000763	1.47	RV	CELLSTATES	vCM1.1	control_RBM20	5	15
MT-CYB	0.927	0.044	0.3	0.967	7	11.7	0.00117	1.36	RV	CELLSTATES	vCM1.1	control_RBM20	5	15
LDLRAD4	0.918	0.0309	0.921	2.32	8.36	13	0.000673	1.51	RV	CELLSTATES	vCM1.1	control_RBM20	5	15
SNRK	0.918	0.0483	0.174	0.582	6.28	11.4	0.00136	1.32	RV	CELLSTATES	vCM1.1	control_RBM20	5	15
B3GALNT2	0.915	0.0347	0.343	1	7.08	12.6	0.000801	1.46	RV	CELLSTATES	vCM1.1	control_RBM20	5	15
PIAS1	0.912	0.0157	0.594	1.88	7.96	15.4	0.000248	1.81	RV	CELLSTATES	vCM1.1	control_RBM20	5	15
ENAH	0.909	0.0139	0.511	1.64	7.79	15.7	0.000212	1.86	RV	CELLSTATES	vCM1.1	control_RBM20	5	15
BTBD9	0.906	0.0111	0.951	2.84	8.58	16.5	0.000157	1.95	RV	CELLSTATES	vCM1.1	control_RBM20	5	15
INPP4B	0.901	0.0398	0.65	2.01	8.08	12.1	0.000977	1.4	RV	CELLSTATES	vCM1.1	control_RBM20	5	15
ABHD2	0.896	0.0423	0.886	2.59	8.47	11.9	0.00109	1.37	RV	CELLSTATES	vCM1.1	control_RBM20	5	15
MPRIP	0.894	0.017	0.428	1.12	7.31	15.1	0.000281	1.77	RV	CELLSTATES	vCM1.1	control_RBM20	5	15
ATP2C1	0.89	0.0173	0.401	1.32	7.47	15	0.000289	1.76	RV	CELLSTATES	vCM1.1	control_RBM20	5	15
FBXW4	0.888	0.0453	0.21	0.656	6.51	11.6	0.00123	1.34	RV	CELLSTATES	vCM1.1	control_RBM20	5	15
SVIL	0.886	0.0199	3.59	10.2	10.5	14.4	0.000365	1.7	RV	CELLSTATES	vCM1.1	control_RBM20	5	15
LYST	0.875	0.042	0.151	0.468	6.01	12	0.00106	1.38	RV	CELLSTATES	vCM1.1	control_RBM20	5	15
PDE8A	0.872	0.0281	0.552	1.51	7.71	13.3	0.000586	1.55	RV	CELLSTATES	vCM1.1	control_RBM20	5	15
PTPN14	0.838	0.0338	0.325	0.998	7.12	12.7	0.000777	1.47	RV	CELLSTATES	vCM1.1	control_RBM20	5	15
HERC4	0.833	0.028	0.542	1.45	7.7	13.3	0.000582	1.55	RV	CELLSTATES	vCM1.1	control_RBM20	5	15
GNG12-AS1	0.814	0.0359	0.381	1.08	7.26	12.5	0.000846	1.44	RV	CELLSTATES	vCM1.1	control_RBM20	5	15
OSBPL9	0.81	0.0387	0.608	1.88	7.99	12.2	0.000937	1.41	RV	CELLSTATES	vCM1.1	control_RBM20	5	15
MKLN1	0.78	0.0294	0.878	2.42	8.42	13.2	0.000615	1.53	RV	CELLSTATES	vCM1.1	control_RBM20	5	15
MYO18B	0.775	0.0398	3.21	8	10.2	12.1	0.000983	1.4	RV	CELLSTATES	vCM1.1	control_RBM20	5	15
BABAM2	0.766	0.0347	0.652	1.8	8.02	12.6	0.000808	1.46	RV	CELLSTATES	vCM1.1	control_RBM20	5	15

## Sheet: TTN_control
Gene	logFC	FDR	mean_exp_control	mean_exp_genotype	logCPM	F	PValue	FDR_plot	Region	annotation_level	cell_state	comparison	Observations_genotype	Observations_reference
NPPB	6.27	2.55e-09	0.0442	7.14	8.76	102	1.84e-13	8.59	RV	CELLSTATES	vCM1.1	control_TTN	6	15
SLC6A6	4.62	2.15e-05	0.22	1.1	6.56	48.9	7.74e-09	4.67	RV	CELLSTATES	vCM1.1	control_TTN	6	15
PHF21B	4.02	2.1e-06	0.005	0.175	4.2	60.9	4.54e-10	5.68	RV	CELLSTATES	vCM1.1	control_TTN	6	15
BEX1	3.96	0.0168	0	0.0236	2.68	16.1	0.000312	1.77	RV	CELLSTATES	vCM1.1	control_TTN	6	15
ATP6V1FNB	3.61	0.0057	0.00236	0.0542	3.03	19.1	6.75e-05	2.24	RV	CELLSTATES	vCM1.1	control_TTN	6	15
SPINK1	3.56	0.00384	0.000833	0.0398	2.94	20.6	3.86e-05	2.42	RV	CELLSTATES	vCM1.1	control_TTN	6	15
NPPA	3.48	0.00192	0.0469	0.82	6.1	23.5	1.37e-05	2.72	RV	CELLSTATES	vCM1.1	control_TTN	6	15
NPPA-AS1	3.21	0.0126	0.00112	0.0471	3.09	16.2	0.000207	1.9	RV	CELLSTATES	vCM1.1	control_TTN	6	15
MAP2	3.13	0.000154	0.0192	0.158	4.17	36	2.56e-07	3.81	RV	CELLSTATES	vCM1.1	control_TTN	6	15
HBA2	3.06	0.0395	0.00036	0.0142	2.42	11.7	0.00132	1.4	RV	CELLSTATES	vCM1.1	control_TTN	6	15
PLCE1	2.89	2.27e-08	0.0779	1.13	6.49	85.5	3.27e-12	7.64	RV	CELLSTATES	vCM1.1	control_TTN	6	15
ADAM28	2.84	0.0261	0.00132	0.0436	3.02	13.3	0.000643	1.58	RV	CELLSTATES	vCM1.1	control_TTN	6	15
B3GALT5	2.81	0.00421	0.00467	0.107	3.71	20.2	4.41e-05	2.38	RV	CELLSTATES	vCM1.1	control_TTN	6	15
SLC22A3	2.78	0.0367	0.00207	0.0147	2.45	11.9	0.00116	1.43	RV	CELLSTATES	vCM1.1	control_TTN	6	15
MFSD2A	2.76	0.0367	0.00084	0.0179	2.45	11.9	0.00116	1.43	RV	CELLSTATES	vCM1.1	control_TTN	6	15
AL031283.2	2.7	0.0317	0.00238	0.0503	3.15	12.5	0.000927	1.5	RV	CELLSTATES	vCM1.1	control_TTN	6	15
NEURL1B	2.69	0.000445	0.0299	0.149	4.22	30.2	1.5e-06	3.35	RV	CELLSTATES	vCM1.1	control_TTN	6	15
GPR137C	2.62	0.0073	0.00628	0.0804	3.55	18.2	9.53e-05	2.14	RV	CELLSTATES	vCM1.1	control_TTN	6	15
C14orf132	2.6	0.0151	0.0028	0.0537	3.23	15.5	0.000265	1.82	RV	CELLSTATES	vCM1.1	control_TTN	6	15
HBB	2.53	0.03	0.00542	0.0623	3.33	12.8	0.000813	1.52	RV	CELLSTATES	vCM1.1	control_TTN	6	15
PDE8B	2.52	0.0409	0.0022	0.0381	2.95	11.5	0.0014	1.39	RV	CELLSTATES	vCM1.1	control_TTN	6	15
HDAC11-AS1	2.49	0.0409	0.00607	0.0213	2.6	11.5	0.0014	1.39	RV	CELLSTATES	vCM1.1	control_TTN	6	15
ADGRL3	2.47	0.000782	0.0455	0.471	5.47	27.5	3.5e-06	3.11	RV	CELLSTATES	vCM1.1	control_TTN	6	15
P3H2	2.41	0.02	0.0158	0.0938	3.78	14.4	0.000411	1.7	RV	CELLSTATES	vCM1.1	control_TTN	6	15
PROS1	2.41	0.000502	0.0535	0.319	5.1	29.5	1.84e-06	3.3	RV	CELLSTATES	vCM1.1	control_TTN	6	15
CUX2	2.39	0.0424	0.00981	0.0619	3.31	11.4	0.00148	1.37	RV	CELLSTATES	vCM1.1	control_TTN	6	15
COLQ	2.37	0.000201	0.169	0.674	6.18	34.7	3.77e-07	3.7	RV	CELLSTATES	vCM1.1	control_TTN	6	15
KCP	2.37	0.00842	0.0202	0.164	4.23	17.5	0.00012	2.07	RV	CELLSTATES	vCM1.1	control_TTN	6	15
C5orf46	2.35	0.000931	0.0249	0.254	4.76	26.8	4.43e-06	3.03	RV	CELLSTATES	vCM1.1	control_TTN	6	15
PPM1E	2.35	0.000274	0.0486	0.478	5.49	32.7	6.91e-07	3.56	RV	CELLSTATES	vCM1.1	control_TTN	6	15
SPOCK1	2.33	5.35e-05	0.118	1.13	6.64	43.1	3.53e-08	4.27	RV	CELLSTATES	vCM1.1	control_TTN	6	15
EDNRA	2.32	0.000445	0.0297	0.388	5.21	30.2	1.48e-06	3.35	RV	CELLSTATES	vCM1.1	control_TTN	6	15
SLC7A8	2.32	7.16e-05	0.0596	0.48	5.48	40.7	6.71e-08	4.15	RV	CELLSTATES	vCM1.1	control_TTN	6	15
SPON1-AS1	2.31	0.0207	0.00815	0.0581	3.32	14.3	0.000433	1.68	RV	CELLSTATES	vCM1.1	control_TTN	6	15
CRIM1	2.27	0.000646	0.113	1.28	6.79	28.4	2.65e-06	3.19	RV	CELLSTATES	vCM1.1	control_TTN	6	15
LINC00222	2.23	0.0158	0.00765	0.085	3.62	15.3	0.000287	1.8	RV	CELLSTATES	vCM1.1	control_TTN	6	15
AL365434.1	2.22	0.0408	0.0662	0.288	5.14	11.5	0.00139	1.39	RV	CELLSTATES	vCM1.1	control_TTN	6	15
AC051619.5	2.13	0.000366	0.0385	0.235	4.7	31.2	1.09e-06	3.44	RV	CELLSTATES	vCM1.1	control_TTN	6	15
SLC43A2	2.12	0.0103	0.0172	0.0877	3.7	16.9	0.000157	1.99	RV	CELLSTATES	vCM1.1	control_TTN	6	15
ACTA1	2.11	0.000258	1.15	6.65	9.29	33.5	5.4e-07	3.59	RV	CELLSTATES	vCM1.1	control_TTN	6	15
SLC16A9	2.1	0.00126	0.0398	0.285	5.01	25	8.14e-06	2.9	RV	CELLSTATES	vCM1.1	control_TTN	6	15
AC093730.1	2.09	0.0231	0.0108	0.116	3.97	13.8	0.000535	1.64	RV	CELLSTATES	vCM1.1	control_TTN	6	15
PARP8	2.09	0.0152	0.00912	0.105	3.86	15.5	0.000269	1.82	RV	CELLSTATES	vCM1.1	control_TTN	6	15
ATP6V1F	2.08	0.00328	0.0348	0.231	4.77	21.2	3.1e-05	2.48	RV	CELLSTATES	vCM1.1	control_TTN	6	15
SOX9	2.08	0.0282	0.00654	0.0722	3.51	13.1	0.000716	1.55	RV	CELLSTATES	vCM1.1	control_TTN	6	15
FLNC-AS1	2.05	0.00286	0.101	0.675	6.1	21.7	2.56e-05	2.54	RV	CELLSTATES	vCM1.1	control_TTN	6	15
C5AR1	2.03	0.0175	0.0201	0.218	4.68	15	0.000333	1.76	RV	CELLSTATES	vCM1.1	control_TTN	6	15
PRICKLE2	2.03	0.00125	0.0343	0.199	4.59	25.2	7.63e-06	2.9	RV	CELLSTATES	vCM1.1	control_TTN	6	15
FKBP5	2	2.2e-05	0.868	7.7	9.3	48.1	9.51e-09	4.66	RV	CELLSTATES	vCM1.1	control_TTN	6	15
AL078590.3	1.96	0.0184	0.038	0.475	5.52	14.7	0.000372	1.73	RV	CELLSTATES	vCM1.1	control_TTN	6	15
ATRNL1	1.96	0.00301	0.0629	0.59	5.83	21.5	2.78e-05	2.52	RV	CELLSTATES	vCM1.1	control_TTN	6	15
AC107973.1	1.95	0.0177	0.02	0.12	3.99	14.9	0.000343	1.75	RV	CELLSTATES	vCM1.1	control_TTN	6	15
SMAD9	1.95	0.00421	0.02	0.165	4.33	20.2	4.37e-05	2.38	RV	CELLSTATES	vCM1.1	control_TTN	6	15
LINC00884	1.94	0.041	0.023	0.0832	3.75	11.5	0.00141	1.39	RV	CELLSTATES	vCM1.1	control_TTN	6	15
TDRD9	1.92	0.0117	0.0245	0.098	3.95	16.5	0.000183	1.93	RV	CELLSTATES	vCM1.1	control_TTN	6	15
SHC4	1.89	0.00286	0.0241	0.174	4.49	21.7	2.56e-05	2.54	RV	CELLSTATES	vCM1.1	control_TTN	6	15
NCKIPSD	1.86	0.0293	0.0106	0.11	3.92	12.9	0.000777	1.53	RV	CELLSTATES	vCM1.1	control_TTN	6	15
LRRC1	1.84	0.000134	0.0492	0.299	5.08	36.8	2.03e-07	3.87	RV	CELLSTATES	vCM1.1	control_TTN	6	15
SMAD6	1.83	0.00112	0.0769	0.463	5.64	25.8	6.32e-06	2.95	RV	CELLSTATES	vCM1.1	control_TTN	6	15
NOVA1	1.82	0.045	0.0377	0.184	4.61	11.2	0.0016	1.35	RV	CELLSTATES	vCM1.1	control_TTN	6	15
FSIP1	1.81	0.00569	0.0238	0.158	4.33	19.1	6.69e-05	2.24	RV	CELLSTATES	vCM1.1	control_TTN	6	15
ILDR2	1.81	0.00115	0.0354	0.233	4.77	25.6	6.7e-06	2.94	RV	CELLSTATES	vCM1.1	control_TTN	6	15
CREB5	1.78	0.00023	0.252	1.38	7.16	34.1	4.49e-07	3.64	RV	CELLSTATES	vCM1.1	control_TTN	6	15
AC063944.1	1.77	0.0252	0.0224	0.111	4.02	13.5	0.000609	1.6	RV	CELLSTATES	vCM1.1	control_TTN	6	15
AC244021.1	1.73	0.0333	0.0292	0.104	4.02	12.3	0.000996	1.48	RV	CELLSTATES	vCM1.1	control_TTN	6	15
PNMT	1.73	0.0298	0.0192	0.0935	3.89	12.8	0.000798	1.53	RV	CELLSTATES	vCM1.1	control_TTN	6	15
RRAS2	1.73	5.35e-05	0.162	0.939	6.59	43.2	3.47e-08	4.27	RV	CELLSTATES	vCM1.1	control_TTN	6	15
WNT9A	1.73	0.00652	0.0423	0.42	5.42	18.6	8.14e-05	2.19	RV	CELLSTATES	vCM1.1	control_TTN	6	15
EPHA7	1.72	0.00526	0.0369	0.189	4.57	19.4	6.04e-05	2.28	RV	CELLSTATES	vCM1.1	control_TTN	6	15
ZNF189	1.72	5.35e-05	0.105	0.573	5.95	43.7	3.01e-08	4.27	RV	CELLSTATES	vCM1.1	control_TTN	6	15
NNMT	1.71	0.0232	0.0207	0.158	4.35	13.8	0.000543	1.63	RV	CELLSTATES	vCM1.1	control_TTN	6	15
PIK3IP1	1.71	0.041	0.0155	0.109	3.89	11.5	0.00141	1.39	RV	CELLSTATES	vCM1.1	control_TTN	6	15
HEPH	1.69	0.0219	0.0486	0.144	4.37	14.1	0.000476	1.66	RV	CELLSTATES	vCM1.1	control_TTN	6	15
KCNAB2	1.69	0.00183	0.0707	0.506	5.71	23.7	1.27e-05	2.74	RV	CELLSTATES	vCM1.1	control_TTN	6	15
CARMIL1	1.67	0.00302	0.106	0.647	6.03	21.5	2.81e-05	2.52	RV	CELLSTATES	vCM1.1	control_TTN	6	15
CHST3	1.67	0.00238	0.0702	0.248	4.97	22.7	1.84e-05	2.62	RV	CELLSTATES	vCM1.1	control_TTN	6	15
EPB41L4B	1.67	0.000647	0.104	0.624	6.03	28.3	2.7e-06	3.19	RV	CELLSTATES	vCM1.1	control_TTN	6	15
XPR1	1.66	7.73e-05	1.58	9.57	9.81	39.9	8.36e-08	4.11	RV	CELLSTATES	vCM1.1	control_TTN	6	15
PRKD1	1.65	0.00842	0.0384	0.16	4.49	17.5	0.00012	2.07	RV	CELLSTATES	vCM1.1	control_TTN	6	15
TPM3	1.65	0.000272	0.0895	0.495	5.73	33	6.36e-07	3.57	RV	CELLSTATES	vCM1.1	control_TTN	6	15
CHST7	1.64	0.0226	0.0253	0.17	4.42	13.9	0.000517	1.65	RV	CELLSTATES	vCM1.1	control_TTN	6	15
GSDMB	1.64	0.047	0.0287	0.113	4.04	11.1	0.0017	1.33	RV	CELLSTATES	vCM1.1	control_TTN	6	15
RANBP17	1.64	0.0011	0.0647	0.417	5.53	26	5.93e-06	2.96	RV	CELLSTATES	vCM1.1	control_TTN	6	15
IER5	1.63	0.00582	0.0358	0.179	4.58	19	7.01e-05	2.23	RV	CELLSTATES	vCM1.1	control_TTN	6	15
FEZ2	1.61	0.000607	0.156	0.866	6.51	28.6	2.45e-06	3.22	RV	CELLSTATES	vCM1.1	control_TTN	6	15
KLHL36	1.6	0.0003	0.0959	0.59	5.95	32	8.59e-07	3.52	RV	CELLSTATES	vCM1.1	control_TTN	6	15
MEAF6	1.6	0.000502	0.0675	0.264	5.03	29.5	1.85e-06	3.3	RV	CELLSTATES	vCM1.1	control_TTN	6	15
ASIP	1.58	0.00379	0.0532	0.326	5.21	20.7	3.71e-05	2.42	RV	CELLSTATES	vCM1.1	control_TTN	6	15
PAFAH2	1.58	0.00905	0.0476	0.266	4.92	17.3	0.000133	2.04	RV	CELLSTATES	vCM1.1	control_TTN	6	15
ZNF385D	1.57	0.0214	0.326	1.88	7.57	14.2	0.000458	1.67	RV	CELLSTATES	vCM1.1	control_TTN	6	15
ADAMTS9-AS2	1.54	0.000445	0.219	1.04	6.87	30.4	1.41e-06	3.35	RV	CELLSTATES	vCM1.1	control_TTN	6	15
ARNTL	1.53	0.00514	0.0638	0.293	5.16	19.5	5.74e-05	2.29	RV	CELLSTATES	vCM1.1	control_TTN	6	15
BCL2	1.53	0.00108	0.164	0.714	6.38	26	5.78e-06	2.97	RV	CELLSTATES	vCM1.1	control_TTN	6	15
DHRS3	1.53	0.00108	0.107	0.777	6.28	26.1	5.64e-06	2.97	RV	CELLSTATES	vCM1.1	control_TTN	6	15
FLNB	1.53	0.0003	0.24	0.932	6.72	32	8.42e-07	3.52	RV	CELLSTATES	vCM1.1	control_TTN	6	15
LMOD1	1.53	0.0438	0.0234	0.151	4.36	11.3	0.00155	1.36	RV	CELLSTATES	vCM1.1	control_TTN	6	15
BAIAP2	1.52	0.0153	0.0336	0.239	4.87	15.5	0.000271	1.82	RV	CELLSTATES	vCM1.1	control_TTN	6	15
ZNF90	1.52	0.022	0.0408	0.152	4.4	14	0.000484	1.66	RV	CELLSTATES	vCM1.1	control_TTN	6	15
AKTIP	1.49	0.000992	0.0783	0.338	5.36	26.5	5.01e-06	3	RV	CELLSTATES	vCM1.1	control_TTN	6	15
FARP1	1.49	0.0398	0.0273	0.152	4.41	11.6	0.00135	1.4	RV	CELLSTATES	vCM1.1	control_TTN	6	15
PCBP4	1.49	0.016	0.0366	0.148	4.43	15.3	0.000293	1.8	RV	CELLSTATES	vCM1.1	control_TTN	6	15
LINC00702	1.48	0.0261	0.131	0.664	6.2	13.4	0.00064	1.58	RV	CELLSTATES	vCM1.1	control_TTN	6	15
RTN4	1.48	0.0154	0.0621	0.303	5.24	15.4	0.000275	1.81	RV	CELLSTATES	vCM1.1	control_TTN	6	15
PDLIM1	1.45	0.000134	0.205	0.976	6.72	36.8	2.03e-07	3.87	RV	CELLSTATES	vCM1.1	control_TTN	6	15
AP002518.2	1.44	0.0453	0.0688	0.417	5.59	11.2	0.00162	1.34	RV	CELLSTATES	vCM1.1	control_TTN	6	15
HEG1	1.44	0.000445	0.243	1.31	7.06	30.1	1.54e-06	3.35	RV	CELLSTATES	vCM1.1	control_TTN	6	15
GRK3	1.43	0.0026	0.124	0.574	6.09	22.2	2.14e-05	2.59	RV	CELLSTATES	vCM1.1	control_TTN	6	15
SPRED1	1.43	0.00353	0.105	0.454	5.73	20.9	3.39e-05	2.45	RV	CELLSTATES	vCM1.1	control_TTN	6	15
IRS2	1.42	0.03	0.0813	0.337	5.41	12.7	0.000848	1.52	RV	CELLSTATES	vCM1.1	control_TTN	6	15
KLRD1	1.42	0.0348	0.132	0.507	5.93	12.1	0.00107	1.46	RV	CELLSTATES	vCM1.1	control_TTN	6	15
ATP13A3	1.41	0.00126	0.524	1.64	7.6	25	8.15e-06	2.9	RV	CELLSTATES	vCM1.1	control_TTN	6	15
SH3BGR	1.41	0.00676	0.0635	0.297	5.18	18.4	8.57e-05	2.17	RV	CELLSTATES	vCM1.1	control_TTN	6	15
DCBLD2	1.4	0.000542	0.239	1	6.84	29.1	2.08e-06	3.27	RV	CELLSTATES	vCM1.1	control_TTN	6	15
MBOAT2	1.4	0.00212	0.0987	0.61	6.03	23.1	1.57e-05	2.67	RV	CELLSTATES	vCM1.1	control_TTN	6	15
C1orf21	1.39	0.000261	0.657	3.65	8.47	33.3	5.78e-07	3.58	RV	CELLSTATES	vCM1.1	control_TTN	6	15
CBFB	1.39	0.000261	0.122	0.524	5.97	33.2	5.84e-07	3.58	RV	CELLSTATES	vCM1.1	control_TTN	6	15
FLNC	1.39	0.0027	0.207	0.727	6.52	22.1	2.28e-05	2.57	RV	CELLSTATES	vCM1.1	control_TTN	6	15
MYEF2	1.38	0.00161	0.0606	0.243	4.98	24.2	1.07e-05	2.79	RV	CELLSTATES	vCM1.1	control_TTN	6	15
HSPG2	1.37	0.0124	0.554	1.93	7.77	16.2	0.0002	1.91	RV	CELLSTATES	vCM1.1	control_TTN	6	15
DLG1	1.36	0.000476	0.65	2.8	8.27	29.8	1.68e-06	3.32	RV	CELLSTATES	vCM1.1	control_TTN	6	15
PIP4K2A	1.36	0.00764	0.128	0.375	5.64	18	0.000102	2.12	RV	CELLSTATES	vCM1.1	control_TTN	6	15
JAK2	1.35	0.00115	0.214	1	6.79	25.6	6.78e-06	2.94	RV	CELLSTATES	vCM1.1	control_TTN	6	15
EIF2AK3	1.34	0.0138	0.198	0.583	6.33	15.8	0.000234	1.86	RV	CELLSTATES	vCM1.1	control_TTN	6	15
PDE3B	1.34	0.00015	0.237	1.19	7.02	36.2	2.39e-07	3.82	RV	CELLSTATES	vCM1.1	control_TTN	6	15
RPS6KA2	1.34	0.00097	0.208	1.23	6.97	26.6	4.79e-06	3.01	RV	CELLSTATES	vCM1.1	control_TTN	6	15
TENM3	1.34	0.016	0.138	0.488	5.95	15.3	0.000292	1.8	RV	CELLSTATES	vCM1.1	control_TTN	6	15
DOK5	1.32	0.0223	0.0718	0.312	5.33	14	0.000499	1.65	RV	CELLSTATES	vCM1.1	control_TTN	6	15
EEF1A1	1.32	0.0292	0.0611	0.244	5.03	13	0.000753	1.54	RV	CELLSTATES	vCM1.1	control_TTN	6	15
CSGALNACT2	1.31	0.0383	0.0308	0.169	4.5	11.8	0.00124	1.42	RV	CELLSTATES	vCM1.1	control_TTN	6	15
PSMD8	1.31	0.00199	0.183	0.78	6.53	23.4	1.43e-05	2.7	RV	CELLSTATES	vCM1.1	control_TTN	6	15
PTPN14	1.31	0.000255	0.325	1.7	7.48	33.6	5.15e-07	3.59	RV	CELLSTATES	vCM1.1	control_TTN	6	15
INPP4B	1.29	0.00125	0.65	2.91	8.31	25.2	7.72e-06	2.9	RV	CELLSTATES	vCM1.1	control_TTN	6	15
DOCK5	1.28	0.00094	0.424	1.99	7.73	26.8	4.54e-06	3.03	RV	CELLSTATES	vCM1.1	control_TTN	6	15
VCL	1.28	0.000607	1.13	5.8	9.2	28.7	2.43e-06	3.22	RV	CELLSTATES	vCM1.1	control_TTN	6	15
KCNK1	1.27	0.0179	0.175	0.637	6.24	14.8	0.000349	1.75	RV	CELLSTATES	vCM1.1	control_TTN	6	15
SHQ1	1.26	0.0156	0.0654	0.23	5.01	15.4	0.000281	1.81	RV	CELLSTATES	vCM1.1	control_TTN	6	15
ZNF483	1.26	0.00512	0.0785	0.32	5.35	19.6	5.61e-05	2.29	RV	CELLSTATES	vCM1.1	control_TTN	6	15
YBX3	1.25	0.00792	0.172	0.815	6.51	17.8	0.000108	2.1	RV	CELLSTATES	vCM1.1	control_TTN	6	15
ABTB2	1.24	0.0197	0.317	1.11	7.04	14.5	0.000401	1.71	RV	CELLSTATES	vCM1.1	control_TTN	6	15
FLG-AS1	1.24	0.0265	0.0917	0.335	5.55	13.3	0.000658	1.58	RV	CELLSTATES	vCM1.1	control_TTN	6	15
MAMDC2	1.24	0.0315	0.0759	0.213	5.01	12.5	0.000912	1.5	RV	CELLSTATES	vCM1.1	control_TTN	6	15
ZMAT1	1.24	0.0144	0.0792	0.294	5.3	15.7	0.000249	1.84	RV	CELLSTATES	vCM1.1	control_TTN	6	15
AC058791.1	1.23	0.0182	0.12	0.455	5.86	14.7	0.000364	1.74	RV	CELLSTATES	vCM1.1	control_TTN	6	15
SLC35G1	1.23	0.0398	0.0362	0.187	4.62	11.6	0.00135	1.4	RV	CELLSTATES	vCM1.1	control_TTN	6	15
TMTC1	1.23	0.000848	0.247	1.07	6.91	27.2	3.88e-06	3.07	RV	CELLSTATES	vCM1.1	control_TTN	6	15
JAK1	1.22	0.00379	0.249	1.13	6.97	20.7	3.75e-05	2.42	RV	CELLSTATES	vCM1.1	control_TTN	6	15
PIK3R1	1.22	0.0184	0.833	4.21	8.77	14.7	0.00037	1.73	RV	CELLSTATES	vCM1.1	control_TTN	6	15
AC016831.7	1.2	0.00931	1.64	6.73	9.54	17.2	0.000137	2.03	RV	CELLSTATES	vCM1.1	control_TTN	6	15
PGAP2	1.19	0.0145	0.0785	0.311	5.33	15.7	0.000252	1.84	RV	CELLSTATES	vCM1.1	control_TTN	6	15
ARHGAP26	1.18	0.000366	1.29	5.96	9.3	31.1	1.11e-06	3.44	RV	CELLSTATES	vCM1.1	control_TTN	6	15
CCDC6	1.18	0.000848	0.129	0.544	6.05	27.2	3.91e-06	3.07	RV	CELLSTATES	vCM1.1	control_TTN	6	15
LDLRAD4	1.18	0.0125	0.921	3.53	8.59	16.2	0.000202	1.9	RV	CELLSTATES	vCM1.1	control_TTN	6	15
MXRA7	1.18	0.0221	0.203	0.616	6.29	14	0.000489	1.66	RV	CELLSTATES	vCM1.1	control_TTN	6	15
ZNF106	1.18	0.00203	0.748	3.36	8.52	23.3	1.49e-05	2.69	RV	CELLSTATES	vCM1.1	control_TTN	6	15
FNDC3B	1.17	0.000272	1.27	5.38	9.21	32.8	6.67e-07	3.57	RV	CELLSTATES	vCM1.1	control_TTN	6	15
FOXO3	1.17	0.000401	0.607	2.56	8.15	30.8	1.24e-06	3.4	RV	CELLSTATES	vCM1.1	control_TTN	6	15
SLC4A7	1.17	0.0216	0.129	0.568	6.07	14.1	0.000466	1.67	RV	CELLSTATES	vCM1.1	control_TTN	6	15
AL357153.2	1.15	0.0213	0.0548	0.199	4.83	14.2	0.000452	1.67	RV	CELLSTATES	vCM1.1	control_TTN	6	15
MTMR14	1.15	0.0164	0.125	0.519	5.97	15.2	0.000305	1.78	RV	CELLSTATES	vCM1.1	control_TTN	6	15
CALD1	1.14	0.0066	2.16	9.14	9.96	18.5	8.28e-05	2.18	RV	CELLSTATES	vCM1.1	control_TTN	6	15
MFAP3	1.14	0.00521	0.105	0.444	5.77	19.4	5.94e-05	2.28	RV	CELLSTATES	vCM1.1	control_TTN	6	15
RNF217	1.14	0.00853	0.092	0.367	5.55	17.5	0.000124	2.07	RV	CELLSTATES	vCM1.1	control_TTN	6	15
SORT1	1.14	0.00559	0.295	1.31	7.23	19.2	6.53e-05	2.25	RV	CELLSTATES	vCM1.1	control_TTN	6	15
FSTL3	1.13	0.0288	0.091	0.348	5.5	13	0.000741	1.54	RV	CELLSTATES	vCM1.1	control_TTN	6	15
HACL1	1.13	0.03	0.0627	0.253	5.07	12.8	0.000808	1.52	RV	CELLSTATES	vCM1.1	control_TTN	6	15
MTM1	1.13	0.0347	0.0559	0.23	4.91	12.2	0.00106	1.46	RV	CELLSTATES	vCM1.1	control_TTN	6	15
DPYSL2	1.12	0.0213	0.0809	0.336	5.44	14.2	0.000451	1.67	RV	CELLSTATES	vCM1.1	control_TTN	6	15
KIAA0556	1.12	0.00606	0.11	0.527	5.96	18.8	7.35e-05	2.22	RV	CELLSTATES	vCM1.1	control_TTN	6	15
PPM1B	1.11	0.00186	0.186	0.806	6.55	23.6	1.3e-05	2.73	RV	CELLSTATES	vCM1.1	control_TTN	6	15
RPL18	1.11	0.039	0.0777	0.243	5.17	11.7	0.00127	1.41	RV	CELLSTATES	vCM1.1	control_TTN	6	15
TMEM71	1.11	0.00794	0.708	3.28	8.42	17.8	0.000109	2.1	RV	CELLSTATES	vCM1.1	control_TTN	6	15
P3H3	1.1	0.03	0.0764	0.266	5.22	12.7	0.000839	1.52	RV	CELLSTATES	vCM1.1	control_TTN	6	15
CPEB4	1.09	0.021	1.69	5.84	9.45	14.3	0.000443	1.68	RV	CELLSTATES	vCM1.1	control_TTN	6	15
FAM214A	1.09	0.00384	0.333	1.38	7.29	20.6	3.86e-05	2.42	RV	CELLSTATES	vCM1.1	control_TTN	6	15
PXN	1.09	0.03	0.0933	0.332	5.49	12.7	0.000834	1.52	RV	CELLSTATES	vCM1.1	control_TTN	6	15
ZNF518A	1.09	0.00369	0.143	0.651	6.28	20.8	3.59e-05	2.43	RV	CELLSTATES	vCM1.1	control_TTN	6	15
RPL29	1.08	0.0413	0.0853	0.256	5.25	11.5	0.00143	1.38	RV	CELLSTATES	vCM1.1	control_TTN	6	15
SLC1A3	1.08	0.00249	0.976	3.81	8.77	22.4	2.01e-05	2.6	RV	CELLSTATES	vCM1.1	control_TTN	6	15
ATAD2	1.07	0.00748	0.183	0.709	6.39	18	9.93e-05	2.13	RV	CELLSTATES	vCM1.1	control_TTN	6	15
LPIN1	1.07	0.0179	0.188	0.759	6.52	14.8	0.000352	1.75	RV	CELLSTATES	vCM1.1	control_TTN	6	15
MRPL33	1.07	0.004	0.211	0.821	6.66	20.4	4.09e-05	2.4	RV	CELLSTATES	vCM1.1	control_TTN	6	15
PLEKHM1	1.07	0.0204	0.0666	0.266	5.15	14.4	0.000423	1.69	RV	CELLSTATES	vCM1.1	control_TTN	6	15
TRIM63	1.07	0.0315	0.539	1.92	7.86	12.5	0.000913	1.5	RV	CELLSTATES	vCM1.1	control_TTN	6	15
USP53	1.07	0.00114	0.502	1.81	7.76	25.6	6.58e-06	2.94	RV	CELLSTATES	vCM1.1	control_TTN	6	15
ZDHHC14	1.07	0.00808	0.281	1.14	7.1	17.7	0.000111	2.09	RV	CELLSTATES	vCM1.1	control_TTN	6	15
INSR	1.06	0.00181	1.12	4.41	8.97	23.8	1.24e-05	2.74	RV	CELLSTATES	vCM1.1	control_TTN	6	15
PDZD2	1.06	0.0109	1.99	8.21	9.8	16.7	0.000168	1.96	RV	CELLSTATES	vCM1.1	control_TTN	6	15
IGF1R	1.05	0.00559	1.34	5.32	9.23	19.2	6.46e-05	2.25	RV	CELLSTATES	vCM1.1	control_TTN	6	15
KIFAP3	1.05	0.0135	0.285	0.886	6.84	15.9	0.000228	1.87	RV	CELLSTATES	vCM1.1	control_TTN	6	15
MYO18B	1.05	0.00666	3.21	11.3	10.4	18.5	8.41e-05	2.18	RV	CELLSTATES	vCM1.1	control_TTN	6	15
RHOBTB1	1.05	0.0173	0.171	0.784	6.49	15	0.000329	1.76	RV	CELLSTATES	vCM1.1	control_TTN	6	15
SLC44A1	1.05	0.0244	0.186	0.513	6.18	13.6	0.000583	1.61	RV	CELLSTATES	vCM1.1	control_TTN	6	15
NF2	1.04	0.0282	0.0788	0.335	5.46	13.1	0.000715	1.55	RV	CELLSTATES	vCM1.1	control_TTN	6	15
PRRX1	1.04	0.015	0.311	1.03	7.01	15.5	0.000263	1.82	RV	CELLSTATES	vCM1.1	control_TTN	6	15
CLTCL1	1.03	0.00735	0.236	0.767	6.61	18.1	9.64e-05	2.13	RV	CELLSTATES	vCM1.1	control_TTN	6	15
MKNK1	1.03	0.0177	0.122	0.443	5.88	14.9	0.000342	1.75	RV	CELLSTATES	vCM1.1	control_TTN	6	15
AL139260.1	1.02	0.0169	0.235	1.03	6.9	15.1	0.000317	1.77	RV	CELLSTATES	vCM1.1	control_TTN	6	15
BICD1	1.02	0.0288	0.11	0.42	5.82	13	0.000736	1.54	RV	CELLSTATES	vCM1.1	control_TTN	6	15
GABPB2	1.02	0.03	0.17	0.515	6.1	12.7	0.000844	1.52	RV	CELLSTATES	vCM1.1	control_TTN	6	15
KLHL3	1.02	0.00295	0.279	1.15	7.06	21.6	2.68e-05	2.53	RV	CELLSTATES	vCM1.1	control_TTN	6	15
KREMEN1	1.02	0.039	0.068	0.308	5.34	11.7	0.00127	1.41	RV	CELLSTATES	vCM1.1	control_TTN	6	15
OAZ2	1.02	0.0472	0.0915	0.282	5.33	11	0.00173	1.33	RV	CELLSTATES	vCM1.1	control_TTN	6	15
UACA	1.02	0.032	0.211	0.821	6.62	12.4	0.000938	1.5	RV	CELLSTATES	vCM1.1	control_TTN	6	15
URB1	1.02	0.0395	0.0555	0.22	4.96	11.7	0.00131	1.4	RV	CELLSTATES	vCM1.1	control_TTN	6	15
GREB1L	1.01	0.00278	0.498	1.91	7.82	21.9	2.4e-05	2.56	RV	CELLSTATES	vCM1.1	control_TTN	6	15
ZBTB16	1.01	0.0127	1.71	7.49	9.67	16.1	0.000209	1.9	RV	CELLSTATES	vCM1.1	control_TTN	6	15
APPL2	1	0.0103	0.211	0.913	6.73	16.9	0.000156	1.99	RV	CELLSTATES	vCM1.1	control_TTN	6	15
NFE2L1	1	0.0293	0.14	0.486	5.96	12.9	0.000774	1.53	RV	CELLSTATES	vCM1.1	control_TTN	6	15
XPO1	0.99	0.0273	0.258	0.951	6.88	13.2	0.000686	1.56	RV	CELLSTATES	vCM1.1	control_TTN	6	15
CFAP61	0.981	0.0476	0.328	1.26	7.3	11	0.00175	1.32	RV	CELLSTATES	vCM1.1	control_TTN	6	15
RYBP	0.966	0.0357	0.077	0.261	5.21	12.1	0.0011	1.45	RV	CELLSTATES	vCM1.1	control_TTN	6	15
RPS3	0.964	0.0422	0.113	0.332	5.56	11.4	0.00147	1.37	RV	CELLSTATES	vCM1.1	control_TTN	6	15
SUCLG2-AS1	0.964	0.017	0.144	0.506	6.03	15.1	0.00032	1.77	RV	CELLSTATES	vCM1.1	control_TTN	6	15
DUSP27	0.959	0.0293	0.56	1.4	7.73	12.9	0.000777	1.53	RV	CELLSTATES	vCM1.1	control_TTN	6	15
SRGAP3	0.959	0.0429	0.333	1.16	7.2	11.3	0.00151	1.37	RV	CELLSTATES	vCM1.1	control_TTN	6	15
SPEN	0.951	0.0119	0.201	0.695	6.49	16.4	0.000189	1.92	RV	CELLSTATES	vCM1.1	control_TTN	6	15
PTPN1	0.945	0.00626	0.214	0.796	6.63	18.7	7.72e-05	2.2	RV	CELLSTATES	vCM1.1	control_TTN	6	15
RNF146	0.938	0.031	0.0982	0.39	5.7	12.6	0.000881	1.51	RV	CELLSTATES	vCM1.1	control_TTN	6	15
RPL8	0.937	0.0311	0.137	0.412	5.88	12.6	0.000892	1.51	RV	CELLSTATES	vCM1.1	control_TTN	6	15
PREPL	0.924	0.0288	0.165	0.514	6.12	13	0.000737	1.54	RV	CELLSTATES	vCM1.1	control_TTN	6	15
PCDH9	0.915	0.0116	1.37	5.35	9.27	16.5	0.00018	1.94	RV	CELLSTATES	vCM1.1	control_TTN	6	15
ABHD2	0.914	0.0258	0.886	3.13	8.54	13.4	0.000631	1.59	RV	CELLSTATES	vCM1.1	control_TTN	6	15
RORA	0.914	0.0232	0.424	1.87	7.72	13.8	0.00054	1.63	RV	CELLSTATES	vCM1.1	control_TTN	6	15
LTBP1	0.909	0.0226	1.23	5.15	9.18	13.9	0.000516	1.65	RV	CELLSTATES	vCM1.1	control_TTN	6	15
MIR4435-2HG	0.903	0.0376	0.23	0.674	6.58	11.9	0.00121	1.42	RV	CELLSTATES	vCM1.1	control_TTN	6	15
SLK	0.9	0.0326	0.12	0.333	5.59	12.4	0.000968	1.49	RV	CELLSTATES	vCM1.1	control_TTN	6	15
DDR2	0.898	0.0366	0.123	0.439	5.88	12	0.00115	1.44	RV	CELLSTATES	vCM1.1	control_TTN	6	15
PDCD4	0.898	0.0488	0.098	0.395	5.64	10.9	0.0018	1.31	RV	CELLSTATES	vCM1.1	control_TTN	6	15
NUAK1	0.897	0.0293	0.374	1.2	7.29	12.9	0.000776	1.53	RV	CELLSTATES	vCM1.1	control_TTN	6	15
DLGAP4	0.89	0.0451	0.178	0.499	6.15	11.2	0.00161	1.35	RV	CELLSTATES	vCM1.1	control_TTN	6	15
UST	0.884	0.0315	0.141	0.434	5.95	12.5	0.000914	1.5	RV	CELLSTATES	vCM1.1	control_TTN	6	15
YWHAG	0.872	0.0337	0.154	0.485	6.03	12.3	0.00102	1.47	RV	CELLSTATES	vCM1.1	control_TTN	6	15
DIAPH1	0.87	0.0201	0.249	0.751	6.66	14.4	0.000415	1.7	RV	CELLSTATES	vCM1.1	control_TTN	6	15
B3GALNT2	0.869	0.0299	0.343	1.05	7.12	12.8	0.000802	1.52	RV	CELLSTATES	vCM1.1	control_TTN	6	15
EXOC6	0.855	0.03	0.256	0.973	6.94	12.7	0.000829	1.52	RV	CELLSTATES	vCM1.1	control_TTN	6	15
RBL2	0.855	0.0352	0.19	0.698	6.46	12.1	0.00108	1.45	RV	CELLSTATES	vCM1.1	control_TTN	6	15
PIAS1	0.838	0.0191	0.594	2	7.98	14.6	0.000388	1.72	RV	CELLSTATES	vCM1.1	control_TTN	6	15
UBR4	0.836	0.0257	0.325	1.16	7.16	13.4	0.000626	1.59	RV	CELLSTATES	vCM1.1	control_TTN	6	15
ROR1	0.829	0.03	1.85	5.91	9.55	12.8	0.000811	1.52	RV	CELLSTATES	vCM1.1	control_TTN	6	15
SUCLG2	0.817	0.0285	0.315	1.07	7.12	13.1	0.000726	1.54	RV	CELLSTATES	vCM1.1	control_TTN	6	15
DGKG	0.808	0.0469	1.09	3.65	8.82	11.1	0.00169	1.33	RV	CELLSTATES	vCM1.1	control_TTN	6	15
MTR	0.789	0.027	0.532	1.67	7.75	13.2	0.000676	1.57	RV	CELLSTATES	vCM1.1	control_TTN	6	15
UBR1	0.775	0.0311	0.373	1.18	7.29	12.6	0.000891	1.51	RV	CELLSTATES	vCM1.1	control_TTN	6	15
ZYG11B	0.774	0.0362	0.202	0.582	6.35	12	0.00113	1.44	RV	CELLSTATES	vCM1.1	control_TTN	6	15
ATP2C1	0.771	0.0244	0.401	1.51	7.54	13.6	0.000585	1.61	RV	CELLSTATES	vCM1.1	control_TTN	6	15
TRPC1	0.769	0.0225	0.335	1.1	7.17	13.9	0.000509	1.65	RV	CELLSTATES	vCM1.1	control_TTN	6	15
GPHN	0.768	0.03	1.15	3.7	8.89	12.7	0.000833	1.52	RV	CELLSTATES	vCM1.1	control_TTN	6	15
UBE3A	0.768	0.0382	0.426	1.35	7.46	11.8	0.00123	1.42	RV	CELLSTATES	vCM1.1	control_TTN	6	15
COPA	0.767	0.0424	0.272	0.683	6.63	11.4	0.00148	1.37	RV	CELLSTATES	vCM1.1	control_TTN	6	15
STK39	0.755	0.0465	0.332	0.939	7.03	11.1	0.00167	1.33	RV	CELLSTATES	vCM1.1	control_TTN	6	15
FBXW11	0.749	0.0388	0.357	1.04	7.13	11.8	0.00126	1.41	RV	CELLSTATES	vCM1.1	control_TTN	6	15
SVIL	0.747	0.0484	3.59	11.6	10.5	11	0.00178	1.31	RV	CELLSTATES	vCM1.1	control_TTN	6	15
SYNE2	0.744	0.0488	0.464	1.2	7.37	10.9	0.0018	1.31	RV	CELLSTATES	vCM1.1	control_TTN	6	15
RNF115	0.742	0.0232	0.757	2.17	8.2	13.8	0.000544	1.63	RV	CELLSTATES	vCM1.1	control_TTN	6	15
OSBPL9	0.722	0.0409	0.608	2.03	8.01	11.5	0.0014	1.39	RV	CELLSTATES	vCM1.1	control_TTN	6	15
CECR2	0.719	0.043	0.389	1.26	7.37	11.3	0.00152	1.37	RV	CELLSTATES	vCM1.1	control_TTN	6	15
BABAM2	0.717	0.0367	0.652	2.03	8.07	12	0.00115	1.43	RV	CELLSTATES	vCM1.1	control_TTN	6	15
ELF1	0.701	0.0472	0.815	2.2	8.24	11	0.00172	1.33	RV	CELLSTATES	vCM1.1	control_TTN	6	15
PUM1	0.698	0.0396	0.373	1.12	7.24	11.6	0.00133	1.4	RV	CELLSTATES	vCM1.1	control_TTN	6	15
