# Supplementary material for: Pathogenic variants damage cell composition and single cell transcription in cardiomyopathies
Source: Science. Author manuscript; Available in PMC 2022 Oct 3. (PMC9528698; doi:10.1126/science.abo1984)
Supplement: Supp table 12.3 [file NIHMS1835045-supplement-Supp_table_12_3.xlsx]

## Sheet: Key
Column name	Description
Gene	Gene symbol, Ensembl 84
logFC	log2-fold change
FDR	False discovery rate; FDR is the PValue after (by default) Benjamini-Hochberg correction.
mean_exp_control	Mean expression values across controls
mean_exp_genotype	Mean expression values across disease samples
logCPM	logCPM is the average expression of all pseudobulked samples for that particular gene across all samples on the log2-scale expressed in counts per million (cpm, as calculated by edgeR after normalization).
F	Output of quasi-likelihood F-test
PValue	PValue is the nominal p-value derived from F
FDR_plot	-log10(False discovery rate)
Region	Studied region (LV or RV)
annotation_level	Cell-type or cell-state
cell_state/state	Specification which cell-type or state was analysed
comparison	Specification control_GENOTYPE
Observations_genotype	Numbers of Patients included in edgeR (patients with low number of nuclei have been excluded)
Observations_reference	Numbers of Patients included in edgeR (patients with low number of nuclei have been excluded)

## Sheet: LMNA_control
Gene	logFC	FDR	mean_exp_control	mean_exp_genotype	logCPM	F	PValue	FDR_plot	Region	annotation_level	cell_state	comparison	Observations_genotype	Observations_reference
ADGRG7	4.82	0.00053	0.00313	0.146	3.06	31.3	4.99e-06	3.28	RV	CELLSTATES	vCM1.0	control_LMNA	7	15
NPPA-AS1	4.57	2.77e-05	0.00103	0.0331	1.38	51.8	6.66e-08	4.56	RV	CELLSTATES	vCM1.0	control_LMNA	7	15
NPPB	4.29	0.00243	0.115	4.21	7.74	22.3	5.57e-05	2.61	RV	CELLSTATES	vCM1.0	control_LMNA	7	15
C14orf132	3.85	8.17e-06	0.00268	0.0665	2.19	62.9	1e-08	5.09	RV	CELLSTATES	vCM1.0	control_LMNA	7	15
ADGRF4	3.82	0.000117	0.00101	0.0245	1.08	40.6	5.97e-07	3.93	RV	CELLSTATES	vCM1.0	control_LMNA	7	15
AC090735.1	3.63	0.00486	0.00613	0.101	2.8	19	0.000152	2.31	RV	CELLSTATES	vCM1.0	control_LMNA	7	15
SPOCK1	3.54	2.84e-07	0.185	3.48	7.54	112	1.94e-11	6.55	RV	CELLSTATES	vCM1.0	control_LMNA	7	15
MAP2	3.5	3.49e-06	0.0139	0.269	3.95	71.4	2.75e-09	5.46	RV	CELLSTATES	vCM1.0	control_LMNA	7	15
UNC80	3.48	9.84e-07	0.00789	0.139	3.15	88.7	2.69e-10	6.01	RV	CELLSTATES	vCM1.0	control_LMNA	7	15
SLC6A1-AS1	3.32	0.00912	0.0061	0.0762	2.55	16.1	0.000391	2.04	RV	CELLSTATES	vCM1.0	control_LMNA	7	15
ANKRD45	3.19	0.00724	0.00351	0.0377	1.84	17.1	0.000277	2.14	RV	CELLSTATES	vCM1.0	control_LMNA	7	15
HBB	3.18	0.000499	0.00465	0.0718	2.37	31.7	4.54e-06	3.3	RV	CELLSTATES	vCM1.0	control_LMNA	7	15
AQP9	3.15	0.00353	0.00207	0.0215	1.12	20.4	9.88e-05	2.45	RV	CELLSTATES	vCM1.0	control_LMNA	7	15
HBA2	3.14	0.00064	0.00217	0.0242	1.22	29.9	7.08e-06	3.19	RV	CELLSTATES	vCM1.0	control_LMNA	7	15
SLC6A6	3.13	6.13e-05	0.212	1.64	6.62	46.4	1.84e-07	4.21	RV	CELLSTATES	vCM1.0	control_LMNA	7	15
SCGB3A2	3.09	0.00104	0.00116	0.02	1.04	27.1	1.46e-05	2.98	RV	CELLSTATES	vCM1.0	control_LMNA	7	15
VWA5B1	3.02	0.000625	0.00214	0.028	1.35	30.1	6.72e-06	3.2	RV	CELLSTATES	vCM1.0	control_LMNA	7	15
STAT4	2.97	0.000485	0.0102	0.131	3.09	32	4.21e-06	3.31	RV	CELLSTATES	vCM1.0	control_LMNA	7	15
SPINK1	2.89	0.00622	0.00132	0.0166	0.952	17.8	0.000221	2.21	RV	CELLSTATES	vCM1.0	control_LMNA	7	15
HBA1	2.83	0.0143	0.00118	0.0151	0.836	14.3	0.000738	1.85	RV	CELLSTATES	vCM1.0	control_LMNA	7	15
OGDHL	2.78	0.000939	0.00136	0.017	0.873	27.9	1.19e-05	3.03	RV	CELLSTATES	vCM1.0	control_LMNA	7	15
SRCIN1	2.78	0.000107	0.00374	0.0424	1.73	41.4	5.02e-07	3.97	RV	CELLSTATES	vCM1.0	control_LMNA	7	15
NPPA	2.77	0.0217	0.0486	0.72	5.47	12.6	0.00134	1.66	RV	CELLSTATES	vCM1.0	control_LMNA	7	15
AL606807.1	2.75	0.000347	0.0106	0.128	3.1	34.1	2.56e-06	3.46	RV	CELLSTATES	vCM1.0	control_LMNA	7	15
HYAL4	2.68	8.85e-05	0.00405	0.0426	1.87	42.6	3.93e-07	4.05	RV	CELLSTATES	vCM1.0	control_LMNA	7	15
BEX1	2.65	0.0183	0.00178	0.0134	1.02	13.3	0.00104	1.74	RV	CELLSTATES	vCM1.0	control_LMNA	7	15
LINC01913	2.62	0.00207	0.00171	0.0154	0.948	23.2	4.28e-05	2.68	RV	CELLSTATES	vCM1.0	control_LMNA	7	15
AC020741.1	2.59	0.00136	0.00951	0.0898	2.6	25.6	2.18e-05	2.87	RV	CELLSTATES	vCM1.0	control_LMNA	7	15
AL389885.1	2.59	0.00202	0.00301	0.0185	0.97	23.4	4.09e-05	2.69	RV	CELLSTATES	vCM1.0	control_LMNA	7	15
AC090673.1	2.54	0.00108	0.00175	0.0159	0.857	27	1.51e-05	2.97	RV	CELLSTATES	vCM1.0	control_LMNA	7	15
PHF21B	2.53	8.34e-05	0.00513	0.061	2.28	43	3.59e-07	4.08	RV	CELLSTATES	vCM1.0	control_LMNA	7	15
SFRP5	2.5	0.0195	0.00161	0.0149	0.825	13.1	0.00114	1.71	RV	CELLSTATES	vCM1.0	control_LMNA	7	15
AL031283.2	2.47	0.000443	0.00491	0.0443	1.93	32.7	3.56e-06	3.35	RV	CELLSTATES	vCM1.0	control_LMNA	7	15
EDA2R	2.46	0.00173	0.00334	0.0311	1.59	24.4	3.08e-05	2.76	RV	CELLSTATES	vCM1.0	control_LMNA	7	15
FKBP5	2.44	5.23e-06	1.14	11	9.37	66.9	5.35e-09	5.28	RV	CELLSTATES	vCM1.0	control_LMNA	7	15
COTL1	2.42	3.67e-05	0.0103	0.077	2.52	49.4	1.03e-07	4.44	RV	CELLSTATES	vCM1.0	control_LMNA	7	15
ADGRF2	2.41	0.00275	0.00226	0.0223	1.08	21.6	6.83e-05	2.56	RV	CELLSTATES	vCM1.0	control_LMNA	7	15
NEURL1B	2.4	7.03e-06	0.0253	0.219	3.84	64.2	8.16e-09	5.15	RV	CELLSTATES	vCM1.0	control_LMNA	7	15
AC002463.1	2.36	2.28e-05	0.006	0.0556	2.12	53	5.28e-08	4.64	RV	CELLSTATES	vCM1.0	control_LMNA	7	15
SDSL	2.31	0.000499	0.0039	0.0317	1.49	31.7	4.5e-06	3.3	RV	CELLSTATES	vCM1.0	control_LMNA	7	15
DNAI1	2.3	0.00471	0.00159	0.0174	1.01	19.1	0.000145	2.33	RV	CELLSTATES	vCM1.0	control_LMNA	7	15
AL596188.1	2.28	0.0101	0.0102	0.0644	2.54	15.7	0.000449	2	RV	CELLSTATES	vCM1.0	control_LMNA	7	15
SHC4	2.26	3.49e-06	0.0251	0.219	3.95	71.1	2.86e-09	5.46	RV	CELLSTATES	vCM1.0	control_LMNA	7	15
PLCE1-AS2	2.22	0.0173	0.00202	0.0195	1.13	13.6	0.000939	1.76	RV	CELLSTATES	vCM1.0	control_LMNA	7	15
CNGB1	2.2	0.00369	0.00458	0.0353	1.69	20.2	0.000106	2.43	RV	CELLSTATES	vCM1.0	control_LMNA	7	15
DUSP15	2.19	0.00228	0.00247	0.0246	1.18	22.6	5.03e-05	2.64	RV	CELLSTATES	vCM1.0	control_LMNA	7	15
LINC02585	2.19	0.00243	0.00206	0.0173	0.891	22.3	5.55e-05	2.62	RV	CELLSTATES	vCM1.0	control_LMNA	7	15
RAPGEF3	2.18	0.00103	0.00462	0.0314	1.54	27.2	1.43e-05	2.99	RV	CELLSTATES	vCM1.0	control_LMNA	7	15
PLCE1	2.11	3.49e-06	0.0989	0.724	5.62	72.3	2.4e-09	5.46	RV	CELLSTATES	vCM1.0	control_LMNA	7	15
FOXP4-AS1	2.1	0.00576	0.00134	0.014	0.739	18.2	0.000198	2.24	RV	CELLSTATES	vCM1.0	control_LMNA	7	15
ADGRL3	2.09	0.000625	0.0484	0.366	4.76	30	6.83e-06	3.2	RV	CELLSTATES	vCM1.0	control_LMNA	7	15
SLC7A8	2.09	2.18e-05	0.0703	0.518	5.13	54	4.45e-08	4.66	RV	CELLSTATES	vCM1.0	control_LMNA	7	15
NCKIPSD	2.08	7.46e-05	0.0161	0.111	3.04	44.1	2.89e-07	4.13	RV	CELLSTATES	vCM1.0	control_LMNA	7	15
AP002518.2	2.07	0.000931	0.0886	0.651	5.45	27.9	1.17e-05	3.03	RV	CELLSTATES	vCM1.0	control_LMNA	7	15
GPR173	2.05	9.38e-05	0.0198	0.127	3.23	42.2	4.23e-07	4.03	RV	CELLSTATES	vCM1.0	control_LMNA	7	15
AL078590.3	2.04	0.0015	0.0957	0.624	5.5	25.2	2.45e-05	2.82	RV	CELLSTATES	vCM1.0	control_LMNA	7	15
AP005131.1	2.02	7.03e-06	0.0232	0.165	3.61	64.4	7.93e-09	5.15	RV	CELLSTATES	vCM1.0	control_LMNA	7	15
HLA-DMA	2.02	0.018	0.00519	0.0464	1.89	13.4	0.001	1.74	RV	CELLSTATES	vCM1.0	control_LMNA	7	15
NUP62CL	2.02	0.00404	0.0032	0.0226	1.2	19.8	0.000119	2.39	RV	CELLSTATES	vCM1.0	control_LMNA	7	15
LDLRAD4-AS1	1.99	0.0027	0.0038	0.0248	1.4	21.7	6.68e-05	2.57	RV	CELLSTATES	vCM1.0	control_LMNA	7	15
PTH1R	1.99	0.00296	0.00664	0.0464	2.1	21.2	7.67e-05	2.53	RV	CELLSTATES	vCM1.0	control_LMNA	7	15
AL078590.2	1.98	0.0165	0.00577	0.0492	2.04	13.8	0.000884	1.78	RV	CELLSTATES	vCM1.0	control_LMNA	7	15
ALDOB	1.95	0.00264	0.00631	0.0407	1.88	21.9	6.34e-05	2.58	RV	CELLSTATES	vCM1.0	control_LMNA	7	15
FLG	1.95	0.00645	0.00346	0.02	1.28	17.7	0.000232	2.19	RV	CELLSTATES	vCM1.0	control_LMNA	7	15
EDNRA	1.94	0.00724	0.12	0.675	5.54	17.1	0.000277	2.14	RV	CELLSTATES	vCM1.0	control_LMNA	7	15
KLHL36	1.93	9.25e-07	0.107	0.702	5.61	91.6	1.89e-10	6.03	RV	CELLSTATES	vCM1.0	control_LMNA	7	15
RASD1	1.93	0.0379	0.126	0.316	5.23	10.4	0.00308	1.42	RV	CELLSTATES	vCM1.0	control_LMNA	7	15
RPGR	1.93	3.71e-06	0.0378	0.239	4.13	70.2	3.29e-09	5.43	RV	CELLSTATES	vCM1.0	control_LMNA	7	15
BCL2	1.92	1.02e-06	0.207	1.44	6.65	86.7	3.47e-10	5.99	RV	CELLSTATES	vCM1.0	control_LMNA	7	15
SPON1	1.92	0.00714	0.0247	0.194	3.74	17.2	0.00027	2.15	RV	CELLSTATES	vCM1.0	control_LMNA	7	15
SPON1-AS1	1.92	0.00668	0.017	0.115	3.08	17.5	0.000245	2.18	RV	CELLSTATES	vCM1.0	control_LMNA	7	15
C5orf46	1.91	0.00363	0.0285	0.208	3.98	20.2	0.000103	2.44	RV	CELLSTATES	vCM1.0	control_LMNA	7	15
AL133417.1	1.9	0.022	0.00212	0.0143	0.844	12.5	0.00138	1.66	RV	CELLSTATES	vCM1.0	control_LMNA	7	15
C5AR1	1.9	5.75e-05	0.028	0.167	3.65	46.8	1.69e-07	4.24	RV	CELLSTATES	vCM1.0	control_LMNA	7	15
NNMT	1.9	0.000945	0.031	0.185	3.8	27.7	1.25e-05	3.02	RV	CELLSTATES	vCM1.0	control_LMNA	7	15
NFASC	1.89	0.00133	0.0177	0.113	3.14	25.8	2.06e-05	2.88	RV	CELLSTATES	vCM1.0	control_LMNA	7	15
MBOAT2	1.85	2.68e-06	0.129	0.803	5.78	75	1.65e-09	5.57	RV	CELLSTATES	vCM1.0	control_LMNA	7	15
SLC25A48	1.85	0.044	0.00163	0.0156	0.8	9.85	0.00389	1.36	RV	CELLSTATES	vCM1.0	control_LMNA	7	15
LINC00222	1.84	2.13e-05	0.0192	0.118	3.21	54.5	4.06e-08	4.67	RV	CELLSTATES	vCM1.0	control_LMNA	7	15
NOVA1	1.84	0.00286	0.044	0.258	4.29	21.4	7.26e-05	2.54	RV	CELLSTATES	vCM1.0	control_LMNA	7	15
AL117335.1	1.83	0.0116	0.00821	0.0412	1.84	15.1	0.000552	1.94	RV	CELLSTATES	vCM1.0	control_LMNA	7	15
AC058791.1	1.82	0.000138	0.14	0.861	5.98	39.6	7.4e-07	3.86	RV	CELLSTATES	vCM1.0	control_LMNA	7	15
LINC02306	1.82	0.0108	0.064	0.36	4.66	15.4	0.000496	1.97	RV	CELLSTATES	vCM1.0	control_LMNA	7	15
B3GALT5	1.81	0.0243	0.00761	0.0481	2.24	12.2	0.00158	1.61	RV	CELLSTATES	vCM1.0	control_LMNA	7	15
PAPLN	1.81	0.00352	0.00339	0.0228	1.31	20.4	9.81e-05	2.45	RV	CELLSTATES	vCM1.0	control_LMNA	7	15
PRICKLE2	1.81	0.000223	0.0378	0.231	4.15	36.5	1.46e-06	3.65	RV	CELLSTATES	vCM1.0	control_LMNA	7	15
SLC16A9	1.8	0.00117	0.051	0.336	4.69	26.5	1.73e-05	2.93	RV	CELLSTATES	vCM1.0	control_LMNA	7	15
RTN4	1.79	0.00053	0.106	0.599	5.43	31.3	4.97e-06	3.28	RV	CELLSTATES	vCM1.0	control_LMNA	7	15
TTC39C	1.79	1.96e-05	0.0579	0.323	4.61	55.9	3.21e-08	4.71	RV	CELLSTATES	vCM1.0	control_LMNA	7	15
AL133230.1	1.78	0.0406	0.00235	0.0144	0.88	10.1	0.00346	1.39	RV	CELLSTATES	vCM1.0	control_LMNA	7	15
EPB41L4B	1.78	2.18e-05	0.117	0.69	5.67	54	4.46e-08	4.66	RV	CELLSTATES	vCM1.0	control_LMNA	7	15
SOCS1	1.78	0.00228	0.00911	0.0539	2.22	22.7	5.01e-05	2.64	RV	CELLSTATES	vCM1.0	control_LMNA	7	15
CASP5	1.77	0.026	0.00378	0.0194	1.28	11.9	0.00173	1.59	RV	CELLSTATES	vCM1.0	control_LMNA	7	15
TM6SF2	1.74	0.0473	0.00213	0.013	0.853	9.59	0.00432	1.32	RV	CELLSTATES	vCM1.0	control_LMNA	7	15
CFAP221	1.73	0.00169	0.00977	0.0536	2.25	24.5	2.99e-05	2.77	RV	CELLSTATES	vCM1.0	control_LMNA	7	15
VSTM2L	1.73	0.00266	0.0292	0.162	3.65	21.8	6.42e-05	2.58	RV	CELLSTATES	vCM1.0	control_LMNA	7	15
ETV5	1.7	0.002	0.0235	0.112	3.22	23.5	3.9e-05	2.7	RV	CELLSTATES	vCM1.0	control_LMNA	7	15
AC090772.2	1.69	0.000965	0.00804	0.0494	2.16	27.5	1.32e-05	3.02	RV	CELLSTATES	vCM1.0	control_LMNA	7	15
C6	1.68	7.46e-05	0.297	1.76	7	44.3	2.75e-07	4.13	RV	CELLSTATES	vCM1.0	control_LMNA	7	15
P3H2	1.68	0.0124	0.0157	0.0906	2.99	14.8	0.000615	1.91	RV	CELLSTATES	vCM1.0	control_LMNA	7	15
TMTC1	1.68	1.82e-06	0.407	2.18	7.32	78.6	9.96e-10	5.74	RV	CELLSTATES	vCM1.0	control_LMNA	7	15
ZDHHC14	1.68	6.48e-05	0.343	1.9	7.1	45.8	2.06e-07	4.19	RV	CELLSTATES	vCM1.0	control_LMNA	7	15
AP005131.5	1.67	0.000352	0.0195	0.106	3.15	34	2.62e-06	3.45	RV	CELLSTATES	vCM1.0	control_LMNA	7	15
BAIAP2-DT	1.66	0.0107	0.00278	0.0129	0.818	15.4	0.000491	1.97	RV	CELLSTATES	vCM1.0	control_LMNA	7	15
WNT9A	1.65	0.0207	0.0929	0.435	5.06	12.8	0.00125	1.68	RV	CELLSTATES	vCM1.0	control_LMNA	7	15
AP001266.2	1.64	0.00582	0.0156	0.0849	2.9	18.1	0.000202	2.23	RV	CELLSTATES	vCM1.0	control_LMNA	7	15
KCNAB2	1.64	0.000161	0.072	0.369	4.77	38.6	9.2e-07	3.79	RV	CELLSTATES	vCM1.0	control_LMNA	7	15
MELTF-AS1	1.64	0.0328	0.00389	0.0189	1.35	11	0.00246	1.48	RV	CELLSTATES	vCM1.0	control_LMNA	7	15
NCR3LG1	1.63	0.00761	0.00737	0.0388	1.89	16.9	0.000298	2.12	RV	CELLSTATES	vCM1.0	control_LMNA	7	15
ZNF423	1.63	0.0025	0.0162	0.0827	2.86	22.2	5.79e-05	2.6	RV	CELLSTATES	vCM1.0	control_LMNA	7	15
CDHR3	1.62	0.00222	0.0916	0.553	5.34	22.8	4.8e-05	2.65	RV	CELLSTATES	vCM1.0	control_LMNA	7	15
ZNF189	1.62	1.09e-06	0.161	0.812	5.94	84.7	4.48e-10	5.96	RV	CELLSTATES	vCM1.0	control_LMNA	7	15
DOCK5	1.61	1.82e-06	0.622	3.28	7.93	78.6	9.91e-10	5.74	RV	CELLSTATES	vCM1.0	control_LMNA	7	15
AMPH	1.6	0.0084	0.012	0.067	2.59	16.4	0.000349	2.08	RV	CELLSTATES	vCM1.0	control_LMNA	7	15
NPHP4	1.6	0.000915	0.0633	0.314	4.53	28.1	1.12e-05	3.04	RV	CELLSTATES	vCM1.0	control_LMNA	7	15
PAK1	1.6	0.00335	0.0243	0.122	3.34	20.6	9.11e-05	2.47	RV	CELLSTATES	vCM1.0	control_LMNA	7	15
AC104134.1	1.59	0.012	0.00838	0.049	2.14	14.9	0.00059	1.92	RV	CELLSTATES	vCM1.0	control_LMNA	7	15
IGFBP2	1.59	0.00674	0.0333	0.153	3.67	17.4	0.000249	2.17	RV	CELLSTATES	vCM1.0	control_LMNA	7	15
NOSTRIN	1.58	0.011	0.00603	0.0281	1.58	15.3	0.000513	1.96	RV	CELLSTATES	vCM1.0	control_LMNA	7	15
RANBP17	1.58	0.000117	0.104	0.562	5.44	40.4	6.14e-07	3.93	RV	CELLSTATES	vCM1.0	control_LMNA	7	15
GRIA3	1.57	0.00764	0.024	0.134	3.55	16.9	0.0003	2.12	RV	CELLSTATES	vCM1.0	control_LMNA	7	15
LINC00519	1.57	0.0147	0.00322	0.0169	1.12	14.1	0.000767	1.83	RV	CELLSTATES	vCM1.0	control_LMNA	7	15
CHST7	1.55	0.003	0.0774	0.344	4.76	21.2	7.81e-05	2.52	RV	CELLSTATES	vCM1.0	control_LMNA	7	15
SMOC2	1.54	0.00321	0.0169	0.077	2.73	20.9	8.48e-05	2.49	RV	CELLSTATES	vCM1.0	control_LMNA	7	15
HEPH	1.53	0.00518	0.0646	0.301	4.59	18.7	0.000168	2.29	RV	CELLSTATES	vCM1.0	control_LMNA	7	15
TTLL7	1.53	0.00178	0.0434	0.207	4.09	24.2	3.26e-05	2.75	RV	CELLSTATES	vCM1.0	control_LMNA	7	15
AL033384.2	1.52	0.00235	0.0175	0.0837	2.88	22.4	5.35e-05	2.63	RV	CELLSTATES	vCM1.0	control_LMNA	7	15
C1QTNF7	1.52	0.0146	0.0119	0.0531	2.4	14.2	0.000759	1.84	RV	CELLSTATES	vCM1.0	control_LMNA	7	15
WASHC2A	1.52	0.00209	0.0638	0.314	4.58	23.2	4.34e-05	2.68	RV	CELLSTATES	vCM1.0	control_LMNA	7	15
LRRC1	1.51	6.48e-05	0.0778	0.355	4.83	45.7	2.08e-07	4.19	RV	CELLSTATES	vCM1.0	control_LMNA	7	15
AL139807.1	1.5	0.000736	0.0219	0.115	3.25	29.2	8.49e-06	3.13	RV	CELLSTATES	vCM1.0	control_LMNA	7	15
LRRCC1	1.5	0.00719	0.012	0.0572	2.37	17.2	0.000273	2.14	RV	CELLSTATES	vCM1.0	control_LMNA	7	15
PITX3	1.5	0.0078	0.00487	0.0248	1.5	16.7	0.000314	2.11	RV	CELLSTATES	vCM1.0	control_LMNA	7	15
CAMLG	1.49	0.0128	0.0444	0.196	4.1	14.7	0.000641	1.89	RV	CELLSTATES	vCM1.0	control_LMNA	7	15
PPM1E	1.49	0.00201	0.0628	0.314	4.71	23.4	4e-05	2.7	RV	CELLSTATES	vCM1.0	control_LMNA	7	15
GPR137C	1.48	0.000392	0.0203	0.104	3.14	33.4	3.01e-06	3.41	RV	CELLSTATES	vCM1.0	control_LMNA	7	15
OSBPL6	1.48	2.28e-05	0.131	0.614	5.58	53.2	5.13e-08	4.64	RV	CELLSTATES	vCM1.0	control_LMNA	7	15
AC055822.1	1.47	0.00885	0.00512	0.0251	1.5	16.2	0.000374	2.05	RV	CELLSTATES	vCM1.0	control_LMNA	7	15
CBFB	1.47	7.44e-07	0.166	0.801	5.97	96.8	1.02e-10	6.13	RV	CELLSTATES	vCM1.0	control_LMNA	7	15
HEG1	1.47	7.15e-05	0.342	1.46	6.83	45	2.39e-07	4.15	RV	CELLSTATES	vCM1.0	control_LMNA	7	15
PPP2R2B	1.47	0.0272	0.0214	0.115	3.31	11.7	0.00187	1.57	RV	CELLSTATES	vCM1.0	control_LMNA	7	15
PDZD2	1.46	6.59e-05	3.02	14.2	10.1	45.5	2.16e-07	4.18	RV	CELLSTATES	vCM1.0	control_LMNA	7	15
PHLDA1	1.46	0.0219	0.0168	0.087	2.93	12.6	0.00137	1.66	RV	CELLSTATES	vCM1.0	control_LMNA	7	15
SLCO1C1	1.46	0.0464	0.0386	0.121	3.46	9.66	0.00421	1.33	RV	CELLSTATES	vCM1.0	control_LMNA	7	15
TGFB2	1.46	0.0226	0.0131	0.0548	2.37	12.4	0.00144	1.65	RV	CELLSTATES	vCM1.0	control_LMNA	7	15
ABCG2	1.45	0.00761	0.0441	0.214	4.11	16.9	0.000297	2.12	RV	CELLSTATES	vCM1.0	control_LMNA	7	15
AC026347.1	1.45	0.00266	0.08	0.358	4.84	21.8	6.44e-05	2.58	RV	CELLSTATES	vCM1.0	control_LMNA	7	15
C4BPA	1.45	0.0361	0.00459	0.0261	1.47	10.6	0.00288	1.44	RV	CELLSTATES	vCM1.0	control_LMNA	7	15
PTCHD4	1.44	0.00573	0.0216	0.103	3.22	18.2	0.000196	2.24	RV	CELLSTATES	vCM1.0	control_LMNA	7	15
AL121900.2	1.43	0.0465	0.00312	0.0157	0.955	9.66	0.00421	1.33	RV	CELLSTATES	vCM1.0	control_LMNA	7	15
ANKRD42	1.43	0.00201	0.02	0.0838	2.91	23.4	4e-05	2.7	RV	CELLSTATES	vCM1.0	control_LMNA	7	15
MATN2	1.43	0.000534	0.0433	0.198	4.06	31.2	5.08e-06	3.27	RV	CELLSTATES	vCM1.0	control_LMNA	7	15
ARHGDIG	1.42	0.0401	0.00452	0.0213	1.24	10.2	0.00339	1.4	RV	CELLSTATES	vCM1.0	control_LMNA	7	15
TENM3	1.42	0.0283	0.371	1.23	6.76	11.6	0.00197	1.55	RV	CELLSTATES	vCM1.0	control_LMNA	7	15
AC008883.1	1.41	0.0271	0.00656	0.0328	1.79	11.7	0.00185	1.57	RV	CELLSTATES	vCM1.0	control_LMNA	7	15
RPS6KA2	1.41	1.74e-05	0.252	1.19	6.56	56.8	2.73e-08	4.76	RV	CELLSTATES	vCM1.0	control_LMNA	7	15
SLC43A2	1.41	0.00094	0.0287	0.0991	3.21	27.7	1.23e-05	3.03	RV	CELLSTATES	vCM1.0	control_LMNA	7	15
BRSK1	1.39	0.0371	0.00452	0.0187	1.16	10.5	0.00299	1.43	RV	CELLSTATES	vCM1.0	control_LMNA	7	15
BIRC3	1.38	0.0108	0.0227	0.105	3.17	15.4	0.000498	1.97	RV	CELLSTATES	vCM1.0	control_LMNA	7	15
MT-ND5	1.38	0.000598	0.0354	0.162	3.79	30.6	5.96e-06	3.22	RV	CELLSTATES	vCM1.0	control_LMNA	7	15
AC007728.1	1.37	0.0328	0.00737	0.0305	1.73	11	0.00247	1.48	RV	CELLSTATES	vCM1.0	control_LMNA	7	15
AC109779.1	1.37	0.0101	0.132	0.54	5.5	15.7	0.000449	2	RV	CELLSTATES	vCM1.0	control_LMNA	7	15
AP002347.1	1.36	0.0495	0.0109	0.037	1.98	9.44	0.00461	1.31	RV	CELLSTATES	vCM1.0	control_LMNA	7	15
AC016831.7	1.35	0.000203	2.28	9.86	9.66	37.4	1.2e-06	3.69	RV	CELLSTATES	vCM1.0	control_LMNA	7	15
AC114947.2	1.35	0.0368	0.00441	0.0217	1.33	10.5	0.00295	1.43	RV	CELLSTATES	vCM1.0	control_LMNA	7	15
ELOVL6	1.35	0.00171	0.0249	0.103	3.22	24.4	3.04e-05	2.77	RV	CELLSTATES	vCM1.0	control_LMNA	7	15
XPR1	1.35	7.36e-05	1.95	8.14	9.36	44.6	2.61e-07	4.13	RV	CELLSTATES	vCM1.0	control_LMNA	7	15
AKTIP	1.34	2.77e-05	0.0986	0.409	5.09	51.6	6.81e-08	4.56	RV	CELLSTATES	vCM1.0	control_LMNA	7	15
AL358335.2	1.34	0.0425	0.034	0.121	3.53	9.98	0.00371	1.37	RV	CELLSTATES	vCM1.0	control_LMNA	7	15
AP005131.3	1.34	0.0151	0.00627	0.0274	1.67	14.1	0.000794	1.82	RV	CELLSTATES	vCM1.0	control_LMNA	7	15
ATRNL1	1.34	0.026	0.139	0.538	5.51	11.9	0.00173	1.59	RV	CELLSTATES	vCM1.0	control_LMNA	7	15
CCDC181	1.34	0.0212	0.0062	0.0278	1.67	12.7	0.0013	1.67	RV	CELLSTATES	vCM1.0	control_LMNA	7	15
KCNMB2	1.34	0.0108	0.056	0.25	4.44	15.4	0.000496	1.97	RV	CELLSTATES	vCM1.0	control_LMNA	7	15
MIR34AHG	1.34	0.0204	0.0176	0.0792	2.9	12.9	0.00122	1.69	RV	CELLSTATES	vCM1.0	control_LMNA	7	15
RRAS2	1.34	0.000117	0.22	1.02	6.35	40.5	6.09e-07	3.93	RV	CELLSTATES	vCM1.0	control_LMNA	7	15
C1orf21	1.33	7.36e-05	0.85	3.7	8.2	44.8	2.52e-07	4.13	RV	CELLSTATES	vCM1.0	control_LMNA	7	15
COL23A1	1.33	0.00126	0.543	2.25	7.47	26.1	1.92e-05	2.9	RV	CELLSTATES	vCM1.0	control_LMNA	7	15
CRIM1	1.33	0.0153	0.178	0.891	6.19	14	0.000807	1.81	RV	CELLSTATES	vCM1.0	control_LMNA	7	15
CSPG4	1.33	0.0155	0.0215	0.0835	2.89	14	0.000816	1.81	RV	CELLSTATES	vCM1.0	control_LMNA	7	15
ZNF727	1.33	0.0118	0.012	0.0526	2.38	15	0.000571	1.93	RV	CELLSTATES	vCM1.0	control_LMNA	7	15
C9orf84	1.32	0.00073	0.124	0.531	5.48	29.3	8.32e-06	3.14	RV	CELLSTATES	vCM1.0	control_LMNA	7	15
PIK3IP1	1.32	0.0321	0.0201	0.0846	2.99	11.1	0.00238	1.49	RV	CELLSTATES	vCM1.0	control_LMNA	7	15
ZBTB16	1.32	8.64e-05	1.86	8.52	9.39	42.8	3.77e-07	4.06	RV	CELLSTATES	vCM1.0	control_LMNA	7	15
AC007014.1	1.31	0.000203	0.0842	0.34	4.89	37.3	1.22e-06	3.69	RV	CELLSTATES	vCM1.0	control_LMNA	7	15
BAIAP2	1.31	0.00321	0.037	0.174	3.91	20.9	8.54e-05	2.49	RV	CELLSTATES	vCM1.0	control_LMNA	7	15
DZIP1	1.31	0.0223	0.0117	0.0399	2.07	12.5	0.00141	1.65	RV	CELLSTATES	vCM1.0	control_LMNA	7	15
PDE3B	1.31	7.66e-05	0.325	1.41	6.86	43.9	3.03e-07	4.12	RV	CELLSTATES	vCM1.0	control_LMNA	7	15
AC040173.1	1.3	0.0126	0.0243	0.106	3.26	14.7	0.000631	1.9	RV	CELLSTATES	vCM1.0	control_LMNA	7	15
MPP4	1.3	0.0402	0.0107	0.0463	2.21	10.2	0.0034	1.4	RV	CELLSTATES	vCM1.0	control_LMNA	7	15
MT-ND4L	1.3	0.0271	0.0161	0.0664	2.67	11.7	0.00186	1.57	RV	CELLSTATES	vCM1.0	control_LMNA	7	15
COLQ	1.29	0.0123	0.183	0.637	5.77	14.8	0.000609	1.91	RV	CELLSTATES	vCM1.0	control_LMNA	7	15
LDLRAD4	1.29	0.000107	1.42	5.35	8.78	41.3	5.12e-07	3.97	RV	CELLSTATES	vCM1.0	control_LMNA	7	15
SMAD9	1.29	0.0291	0.0306	0.145	3.7	11.5	0.00205	1.54	RV	CELLSTATES	vCM1.0	control_LMNA	7	15
SPATA6L	1.29	0.0122	0.0172	0.0537	2.49	14.8	0.0006	1.92	RV	CELLSTATES	vCM1.0	control_LMNA	7	15
ABTB2	1.28	7.46e-05	0.369	1.46	6.93	44.1	2.9e-07	4.13	RV	CELLSTATES	vCM1.0	control_LMNA	7	15
TECTA	1.28	0.0027	0.0156	0.0638	2.6	21.7	6.61e-05	2.57	RV	CELLSTATES	vCM1.0	control_LMNA	7	15
AC091588.2	1.27	0.0491	0.00601	0.0234	1.46	9.47	0.00455	1.31	RV	CELLSTATES	vCM1.0	control_LMNA	7	15
RIDA	1.27	0.00073	0.0423	0.177	3.95	29.3	8.23e-06	3.14	RV	CELLSTATES	vCM1.0	control_LMNA	7	15
EIF2AK3	1.25	0.00774	0.201	0.891	6.21	16.8	0.000309	2.11	RV	CELLSTATES	vCM1.0	control_LMNA	7	15
FAM186A	1.25	0.00917	0.0115	0.0506	2.37	16.1	0.000394	2.04	RV	CELLSTATES	vCM1.0	control_LMNA	7	15
MSS51	1.25	0.0029	0.0522	0.2	4.1	21.3	7.47e-05	2.54	RV	CELLSTATES	vCM1.0	control_LMNA	7	15
AC015845.2	1.24	0.000945	0.128	0.544	5.51	27.7	1.26e-05	3.02	RV	CELLSTATES	vCM1.0	control_LMNA	7	15
CHST3	1.24	0.00495	0.0818	0.28	4.55	18.9	0.000157	2.31	RV	CELLSTATES	vCM1.0	control_LMNA	7	15
PNCK	1.24	0.0147	0.0149	0.0574	2.48	14.2	0.000766	1.83	RV	CELLSTATES	vCM1.0	control_LMNA	7	15
ATAD2	1.23	2.12e-05	0.327	1.32	6.79	55.2	3.62e-08	4.67	RV	CELLSTATES	vCM1.0	control_LMNA	7	15
CLTCL1	1.23	0.00156	0.21	0.815	6.13	24.9	2.65e-05	2.81	RV	CELLSTATES	vCM1.0	control_LMNA	7	15
CPEB4	1.23	0.000949	2.32	8.91	9.57	27.6	1.29e-05	3.02	RV	CELLSTATES	vCM1.0	control_LMNA	7	15
FNDC3B	1.23	1.5e-05	1.84	7.75	9.3	58.2	2.16e-08	4.82	RV	CELLSTATES	vCM1.0	control_LMNA	7	15
GLS2	1.23	0.0171	0.0215	0.0929	3.1	13.6	0.000929	1.77	RV	CELLSTATES	vCM1.0	control_LMNA	7	15
MSH4	1.23	0.00653	0.0306	0.119	3.41	17.6	0.000239	2.18	RV	CELLSTATES	vCM1.0	control_LMNA	7	15
POGLUT1	1.23	0.00156	0.116	0.427	5.2	24.9	2.65e-05	2.81	RV	CELLSTATES	vCM1.0	control_LMNA	7	15
PROS1	1.23	0.016	0.0618	0.252	4.53	13.9	0.000853	1.8	RV	CELLSTATES	vCM1.0	control_LMNA	7	15
ARFGEF3	1.22	0.0207	0.0183	0.0722	2.84	12.8	0.00125	1.68	RV	CELLSTATES	vCM1.0	control_LMNA	7	15
CAPN9	1.22	0.0495	0.0171	0.0706	2.8	9.44	0.0046	1.31	RV	CELLSTATES	vCM1.0	control_LMNA	7	15
SMAD6	1.22	0.00586	0.0846	0.324	4.79	18.1	0.000205	2.23	RV	CELLSTATES	vCM1.0	control_LMNA	7	15
AC016924.1	1.21	0.0425	0.0137	0.0544	2.45	9.98	0.0037	1.37	RV	CELLSTATES	vCM1.0	control_LMNA	7	15
ALDH1A2	1.21	0.044	0.0658	0.244	4.51	9.86	0.00389	1.36	RV	CELLSTATES	vCM1.0	control_LMNA	7	15
LINC00513	1.21	0.00276	0.815	3.52	8.2	21.5	6.95e-05	2.56	RV	CELLSTATES	vCM1.0	control_LMNA	7	15
SLC28A2	1.21	0.00201	0.0274	0.11	3.36	23.4	3.99e-05	2.7	RV	CELLSTATES	vCM1.0	control_LMNA	7	15
VCL	1.21	0.000404	1.35	5.42	8.82	33.2	3.14e-06	3.39	RV	CELLSTATES	vCM1.0	control_LMNA	7	15
AP003096.1	1.2	0.0441	0.0423	0.153	3.78	9.83	0.00392	1.36	RV	CELLSTATES	vCM1.0	control_LMNA	7	15
APPL2	1.2	7.46e-05	0.289	1.16	6.59	44.2	2.8e-07	4.13	RV	CELLSTATES	vCM1.0	control_LMNA	7	15
CRACR2A	1.2	0.00264	0.0396	0.159	3.84	21.8	6.37e-05	2.58	RV	CELLSTATES	vCM1.0	control_LMNA	7	15
EAF1-AS1	1.2	0.0111	0.00847	0.0332	1.79	15.2	0.000524	1.95	RV	CELLSTATES	vCM1.0	control_LMNA	7	15
MTM1	1.2	8.34e-05	0.0925	0.35	4.95	43.1	3.54e-07	4.08	RV	CELLSTATES	vCM1.0	control_LMNA	7	15
ILDR2	1.19	0.00687	0.0584	0.21	4.21	17.4	0.000257	2.16	RV	CELLSTATES	vCM1.0	control_LMNA	7	15
GCNA	1.18	0.00312	0.0326	0.119	3.38	21	8.15e-05	2.51	RV	CELLSTATES	vCM1.0	control_LMNA	7	15
NAAA	1.18	0.00094	0.0438	0.169	3.96	27.8	1.21e-05	3.03	RV	CELLSTATES	vCM1.0	control_LMNA	7	15
PPEF1	1.18	0.0332	0.0101	0.0366	2.03	11	0.00252	1.48	RV	CELLSTATES	vCM1.0	control_LMNA	7	15
SAMHD1	1.18	0.000275	0.088	0.341	4.94	35.2	1.97e-06	3.56	RV	CELLSTATES	vCM1.0	control_LMNA	7	15
SLC4A7	1.18	0.00248	0.176	0.702	5.88	22.2	5.73e-05	2.61	RV	CELLSTATES	vCM1.0	control_LMNA	7	15
FOXO3	1.17	2.28e-05	1.02	4.05	8.42	53.3	5.05e-08	4.64	RV	CELLSTATES	vCM1.0	control_LMNA	7	15
GRK3	1.17	8.19e-05	0.127	0.525	5.49	43.4	3.3e-07	4.09	RV	CELLSTATES	vCM1.0	control_LMNA	7	15
AL355315.1	1.16	0.000613	0.039	0.143	3.72	30.4	6.28e-06	3.21	RV	CELLSTATES	vCM1.0	control_LMNA	7	15
AL512328.1	1.16	0.0459	0.0149	0.0561	2.55	9.7	0.00415	1.34	RV	CELLSTATES	vCM1.0	control_LMNA	7	15
ARHGAP26	1.16	1.5e-05	1.85	7.26	9.26	58.2	2.14e-08	4.82	RV	CELLSTATES	vCM1.0	control_LMNA	7	15
CCDC93	1.16	0.000945	0.465	1.83	7.25	27.6	1.27e-05	3.02	RV	CELLSTATES	vCM1.0	control_LMNA	7	15
EEF1A1	1.16	0.00645	0.0554	0.21	4.25	17.7	0.000233	2.19	RV	CELLSTATES	vCM1.0	control_LMNA	7	15
FRMD4B	1.16	0.0177	0.3	1.23	6.66	13.5	0.000974	1.75	RV	CELLSTATES	vCM1.0	control_LMNA	7	15
TPM3	1.16	0.000511	0.118	0.412	5.25	31.6	4.67e-06	3.29	RV	CELLSTATES	vCM1.0	control_LMNA	7	15
AC010235.1	1.15	0.00555	0.186	0.73	6.02	18.3	0.000188	2.26	RV	CELLSTATES	vCM1.0	control_LMNA	7	15
AC051619.5	1.15	0.0146	0.038	0.148	3.72	14.2	0.000763	1.83	RV	CELLSTATES	vCM1.0	control_LMNA	7	15
AHCY	1.15	0.00275	0.027	0.106	3.33	21.6	6.87e-05	2.56	RV	CELLSTATES	vCM1.0	control_LMNA	7	15
ARRDC3	1.15	0.0127	0.0522	0.178	4.01	14.7	0.000637	1.89	RV	CELLSTATES	vCM1.0	control_LMNA	7	15
YBX3	1.15	0.00205	0.261	1	6.42	23.3	4.17e-05	2.69	RV	CELLSTATES	vCM1.0	control_LMNA	7	15
ARHGAP24	1.14	0.000623	1.57	6.51	9.12	30.2	6.5e-06	3.21	RV	CELLSTATES	vCM1.0	control_LMNA	7	15
CCDC6	1.14	6.48e-05	0.178	0.659	5.86	45.8	2.06e-07	4.19	RV	CELLSTATES	vCM1.0	control_LMNA	7	15
CRB1	1.14	0.000536	0.0467	0.174	3.98	31.2	5.16e-06	3.27	RV	CELLSTATES	vCM1.0	control_LMNA	7	15
MTURN	1.14	0.00192	0.0213	0.0765	2.91	23.8	3.61e-05	2.72	RV	CELLSTATES	vCM1.0	control_LMNA	7	15
USP53	1.14	3.67e-05	0.991	3.77	8.33	49.5	1.01e-07	4.44	RV	CELLSTATES	vCM1.0	control_LMNA	7	15
XPO1	1.14	0.000945	0.293	1.14	6.58	27.6	1.27e-05	3.02	RV	CELLSTATES	vCM1.0	control_LMNA	7	15
ECE1	1.13	0.00064	0.0799	0.302	4.72	29.9	7.12e-06	3.19	RV	CELLSTATES	vCM1.0	control_LMNA	7	15
PIP4K2A	1.13	0.00167	0.131	0.446	5.38	24.5	2.93e-05	2.78	RV	CELLSTATES	vCM1.0	control_LMNA	7	15
PTPN14	1.13	0.000161	0.39	1.53	7.03	38.6	9.13e-07	3.79	RV	CELLSTATES	vCM1.0	control_LMNA	7	15
SRGAP2C	1.13	0.0321	0.0173	0.0527	2.49	11.1	0.00238	1.49	RV	CELLSTATES	vCM1.0	control_LMNA	7	15
ABHD2	1.12	0.00749	1	3.32	8.16	17	0.00029	2.13	RV	CELLSTATES	vCM1.0	control_LMNA	7	15
AC091167.6	1.12	0.00959	0.0142	0.0487	2.35	15.9	0.000417	2.02	RV	CELLSTATES	vCM1.0	control_LMNA	7	15
ANTXR2	1.12	0.00146	0.229	0.874	6.28	25.3	2.36e-05	2.84	RV	CELLSTATES	vCM1.0	control_LMNA	7	15
CLEC20A	1.12	0.0177	0.0382	0.136	3.68	13.5	0.000978	1.75	RV	CELLSTATES	vCM1.0	control_LMNA	7	15
CREB5	1.12	0.0369	0.411	1.47	6.96	10.5	0.00297	1.43	RV	CELLSTATES	vCM1.0	control_LMNA	7	15
FAM214A	1.11	0.000405	0.442	1.5	7.07	33.1	3.18e-06	3.39	RV	CELLSTATES	vCM1.0	control_LMNA	7	15
ASIP	1.1	0.00488	0.0779	0.294	4.78	19	0.000153	2.31	RV	CELLSTATES	vCM1.0	control_LMNA	7	15
FOXO1	1.1	0.000107	0.491	1.8	7.3	41.3	5.18e-07	3.97	RV	CELLSTATES	vCM1.0	control_LMNA	7	15
LEPR	1.1	0.00969	0.0242	0.0853	3.12	15.9	0.000424	2.01	RV	CELLSTATES	vCM1.0	control_LMNA	7	15
AC105339.3	1.09	0.0181	0.0169	0.0654	2.7	13.4	0.00101	1.74	RV	CELLSTATES	vCM1.0	control_LMNA	7	15
RGS11	1.09	0.0182	0.0436	0.149	3.83	13.3	0.00103	1.74	RV	CELLSTATES	vCM1.0	control_LMNA	7	15
MT-CO3	1.08	0.00353	0.462	1.79	7.25	20.4	9.9e-05	2.45	RV	CELLSTATES	vCM1.0	control_LMNA	7	15
RHOBTB1	1.08	0.000229	0.247	0.926	6.37	36.2	1.55e-06	3.64	RV	CELLSTATES	vCM1.0	control_LMNA	7	15
UST	1.08	0.00119	0.193	0.703	5.97	26.4	1.76e-05	2.92	RV	CELLSTATES	vCM1.0	control_LMNA	7	15
ATP6AP1L	1.07	0.00129	0.0778	0.279	4.66	26	1.98e-05	2.89	RV	CELLSTATES	vCM1.0	control_LMNA	7	15
FAM47E-STBD1	1.07	0.0306	0.0104	0.0384	2.08	11.3	0.00223	1.51	RV	CELLSTATES	vCM1.0	control_LMNA	7	15
GSTO2	1.07	0.0354	0.0131	0.0536	2.46	10.7	0.00279	1.45	RV	CELLSTATES	vCM1.0	control_LMNA	7	15
KLHL3	1.07	0.000223	0.442	1.59	7.15	36.6	1.43e-06	3.65	RV	CELLSTATES	vCM1.0	control_LMNA	7	15
PDCD4	1.07	0.000553	0.143	0.498	5.5	31	5.36e-06	3.26	RV	CELLSTATES	vCM1.0	control_LMNA	7	15
AC107032.2	1.06	0.0104	0.0216	0.0799	3.02	15.5	0.000471	1.98	RV	CELLSTATES	vCM1.0	control_LMNA	7	15
ADAMTSL1	1.06	0.0037	0.0713	0.258	4.55	20.1	0.000107	2.43	RV	CELLSTATES	vCM1.0	control_LMNA	7	15
ARL13B	1.06	0.00173	0.0743	0.274	4.66	24.3	3.09e-05	2.76	RV	CELLSTATES	vCM1.0	control_LMNA	7	15
DPYSL2	1.06	0.0025	0.129	0.452	5.34	22.1	5.84e-05	2.6	RV	CELLSTATES	vCM1.0	control_LMNA	7	15
LINC00578	1.06	0.0473	0.017	0.0649	2.67	9.59	0.00433	1.32	RV	CELLSTATES	vCM1.0	control_LMNA	7	15
MIR181A1HG	1.06	0.0309	0.0384	0.137	3.7	11.2	0.00225	1.51	RV	CELLSTATES	vCM1.0	control_LMNA	7	15
SCRG1	1.06	0.0325	0.0214	0.0714	2.92	11.1	0.00242	1.49	RV	CELLSTATES	vCM1.0	control_LMNA	7	15
UCN	1.06	0.0464	0.00916	0.0323	1.95	9.67	0.0042	1.33	RV	CELLSTATES	vCM1.0	control_LMNA	7	15
AC015813.2	1.05	0.00228	0.0796	0.27	4.64	22.6	5.1e-05	2.64	RV	CELLSTATES	vCM1.0	control_LMNA	7	15
AL606760.2	1.05	0.0265	0.00941	0.0334	1.94	11.8	0.00179	1.58	RV	CELLSTATES	vCM1.0	control_LMNA	7	15
BICD1	1.05	0.00225	0.2	0.659	5.9	22.8	4.86e-05	2.65	RV	CELLSTATES	vCM1.0	control_LMNA	7	15
JAK2	1.05	0.00124	0.366	1.35	6.89	26.2	1.87e-05	2.91	RV	CELLSTATES	vCM1.0	control_LMNA	7	15
LINC00670	1.05	0.0328	0.039	0.141	3.75	11	0.00247	1.48	RV	CELLSTATES	vCM1.0	control_LMNA	7	15
MPRIP-AS1	1.05	0.0282	0.0232	0.0897	3.13	11.6	0.00197	1.55	RV	CELLSTATES	vCM1.0	control_LMNA	7	15
MYH11	1.05	0.0136	0.0215	0.0837	3.05	14.4	0.000696	1.86	RV	CELLSTATES	vCM1.0	control_LMNA	7	15
NEDD9	1.05	0.013	0.045	0.169	3.95	14.6	0.000655	1.89	RV	CELLSTATES	vCM1.0	control_LMNA	7	15
SETBP1	1.05	0.014	0.159	0.631	5.84	14.3	0.00072	1.85	RV	CELLSTATES	vCM1.0	control_LMNA	7	15
SLC9A7	1.05	0.0202	0.0774	0.253	4.55	12.9	0.0012	1.69	RV	CELLSTATES	vCM1.0	control_LMNA	7	15
CES4A	1.04	0.0255	0.0566	0.225	4.4	12	0.00169	1.59	RV	CELLSTATES	vCM1.0	control_LMNA	7	15
GLIDR	1.04	0.00377	0.0942	0.322	4.9	20	0.00011	2.42	RV	CELLSTATES	vCM1.0	control_LMNA	7	15
LMOD1	1.04	0.011	0.0348	0.118	3.51	15.3	0.000511	1.96	RV	CELLSTATES	vCM1.0	control_LMNA	7	15
NFATC2	1.04	0.00361	0.0609	0.216	4.35	20.3	0.000103	2.44	RV	CELLSTATES	vCM1.0	control_LMNA	7	15
PGAP2	1.04	0.00121	0.0911	0.344	4.95	26.3	1.8e-05	2.92	RV	CELLSTATES	vCM1.0	control_LMNA	7	15
ALS2CR12	1.03	0.0201	0.131	0.419	5.24	12.9	0.00119	1.7	RV	CELLSTATES	vCM1.0	control_LMNA	7	15
DHRS3	1.03	0.0041	0.143	0.494	5.5	19.7	0.000121	2.39	RV	CELLSTATES	vCM1.0	control_LMNA	7	15
EPHA7	1.03	0.00885	0.092	0.341	4.99	16.2	0.000374	2.05	RV	CELLSTATES	vCM1.0	control_LMNA	7	15
HSD17B11	1.03	0.0325	0.0171	0.0629	2.77	11.1	0.00242	1.49	RV	CELLSTATES	vCM1.0	control_LMNA	7	15
MKNK2	1.03	0.0242	0.0706	0.241	4.48	12.2	0.00157	1.62	RV	CELLSTATES	vCM1.0	control_LMNA	7	15
PIK3R1	1.03	0.0401	1.58	5.94	9.03	10.2	0.00338	1.4	RV	CELLSTATES	vCM1.0	control_LMNA	7	15
RERGL	1.03	0.012	0.0209	0.0722	2.89	14.9	0.000591	1.92	RV	CELLSTATES	vCM1.0	control_LMNA	7	15
THNSL2	1.03	0.0471	0.0514	0.172	4.06	9.61	0.0043	1.33	RV	CELLSTATES	vCM1.0	control_LMNA	7	15
ABAT	1.02	0.00201	0.0801	0.288	4.72	23.5	3.98e-05	2.7	RV	CELLSTATES	vCM1.0	control_LMNA	7	15
AC078955.1	1.02	0.0349	0.0714	0.262	4.62	10.8	0.00272	1.46	RV	CELLSTATES	vCM1.0	control_LMNA	7	15
FAM169A	1.02	0.00353	0.044	0.151	3.83	20.4	9.94e-05	2.45	RV	CELLSTATES	vCM1.0	control_LMNA	7	15
IP6K3	1.02	0.00523	0.205	0.711	6.01	18.6	0.000173	2.28	RV	CELLSTATES	vCM1.0	control_LMNA	7	15
AC004253.1	1.01	0.0181	0.0291	0.0994	3.3	13.4	0.00101	1.74	RV	CELLSTATES	vCM1.0	control_LMNA	7	15
DRAIC	1.01	0.0394	0.00783	0.0279	1.75	10.3	0.00329	1.4	RV	CELLSTATES	vCM1.0	control_LMNA	7	15
GREB1L	1.01	9.85e-05	0.859	2.96	8.07	41.9	4.57e-07	4.01	RV	CELLSTATES	vCM1.0	control_LMNA	7	15
IGF2R	1.01	0.00478	0.356	1.13	6.68	19.1	0.000148	2.32	RV	CELLSTATES	vCM1.0	control_LMNA	7	15
KIAA0556	1.01	0.000512	0.159	0.503	5.53	31.5	4.72e-06	3.29	RV	CELLSTATES	vCM1.0	control_LMNA	7	15
KIFAP3	1.01	0.00818	0.389	1.19	6.77	16.6	0.000334	2.09	RV	CELLSTATES	vCM1.0	control_LMNA	7	15
PNMT	1.01	0.00338	0.0314	0.111	3.44	20.6	9.22e-05	2.47	RV	CELLSTATES	vCM1.0	control_LMNA	7	15
SNCA	1.01	0.0221	0.018	0.0675	2.84	12.5	0.00139	1.65	RV	CELLSTATES	vCM1.0	control_LMNA	7	15
TMEM232	1.01	0.00991	0.113	0.354	5.06	15.8	0.000436	2	RV	CELLSTATES	vCM1.0	control_LMNA	7	15
FOXP2	0.996	0.00604	0.323	1.16	6.73	17.9	0.000213	2.22	RV	CELLSTATES	vCM1.0	control_LMNA	7	15
ACSM6	0.995	0.00584	0.0363	0.119	3.54	18.1	0.000203	2.23	RV	CELLSTATES	vCM1.0	control_LMNA	7	15
PARVA	0.99	0.000138	0.499	1.76	7.29	39.5	7.54e-07	3.86	RV	CELLSTATES	vCM1.0	control_LMNA	7	15
SHQ1	0.99	0.000209	0.086	0.294	4.79	37.1	1.28e-06	3.68	RV	CELLSTATES	vCM1.0	control_LMNA	7	15
AL021707.1	0.987	0.00991	0.036	0.135	3.69	15.8	0.000435	2	RV	CELLSTATES	vCM1.0	control_LMNA	7	15
SPRED2	0.984	0.00046	0.184	0.599	5.8	32.4	3.8e-06	3.34	RV	CELLSTATES	vCM1.0	control_LMNA	7	15
CFAP70	0.982	0.000221	0.107	0.374	5.07	36.7	1.4e-06	3.66	RV	CELLSTATES	vCM1.0	control_LMNA	7	15
AC027117.2	0.979	0.0037	0.222	0.736	6.08	20.1	0.000106	2.43	RV	CELLSTATES	vCM1.0	control_LMNA	7	15
MTCL1	0.979	0.00211	0.0535	0.182	4.1	23.1	4.47e-05	2.67	RV	CELLSTATES	vCM1.0	control_LMNA	7	15
URB1	0.979	0.00165	0.0855	0.277	4.73	24.7	2.84e-05	2.78	RV	CELLSTATES	vCM1.0	control_LMNA	7	15
C3orf20	0.976	0.0402	0.013	0.0413	2.18	10.2	0.00341	1.4	RV	CELLSTATES	vCM1.0	control_LMNA	7	15
ZNF827	0.976	0.000438	0.327	1.04	6.59	32.8	3.48e-06	3.36	RV	CELLSTATES	vCM1.0	control_LMNA	7	15
FAM13C	0.973	0.0382	0.044	0.166	4.08	10.4	0.00313	1.42	RV	CELLSTATES	vCM1.0	control_LMNA	7	15
HSPG2	0.973	0.0247	0.473	1.27	6.9	12.1	0.00161	1.61	RV	CELLSTATES	vCM1.0	control_LMNA	7	15
BTBD8	0.972	0.00228	0.0639	0.228	4.4	22.6	5.05e-05	2.64	RV	CELLSTATES	vCM1.0	control_LMNA	7	15
GFOD1	0.971	0.00641	0.69	2.01	7.53	17.7	0.00023	2.19	RV	CELLSTATES	vCM1.0	control_LMNA	7	15
KRBA1	0.971	0.000931	0.0945	0.318	4.87	28	1.16e-05	3.03	RV	CELLSTATES	vCM1.0	control_LMNA	7	15
UBE2Q2L	0.971	0.0247	0.108	0.341	4.98	12.1	0.00162	1.61	RV	CELLSTATES	vCM1.0	control_LMNA	7	15
CC2D2A	0.968	0.018	0.0541	0.183	4.14	13.4	0.001	1.74	RV	CELLSTATES	vCM1.0	control_LMNA	7	15
STX2	0.968	0.0249	0.0375	0.114	3.47	12.1	0.00163	1.6	RV	CELLSTATES	vCM1.0	control_LMNA	7	15
KCNK1	0.967	0.0136	0.224	0.648	5.93	14.4	0.000691	1.87	RV	CELLSTATES	vCM1.0	control_LMNA	7	15
GDAP1L1	0.964	0.0213	0.158	0.52	5.61	12.7	0.00131	1.67	RV	CELLSTATES	vCM1.0	control_LMNA	7	15
CALD1	0.961	0.019	2.85	9.85	9.74	13.2	0.00109	1.72	RV	CELLSTATES	vCM1.0	control_LMNA	7	15
COL16A1	0.961	0.0134	0.0556	0.162	4.03	14.5	0.00068	1.87	RV	CELLSTATES	vCM1.0	control_LMNA	7	15
UBR4	0.961	0.000273	0.372	1.17	6.76	35.3	1.92e-06	3.56	RV	CELLSTATES	vCM1.0	control_LMNA	7	15
LINC00886	0.957	0.000221	0.174	0.567	5.71	36.7	1.4e-06	3.66	RV	CELLSTATES	vCM1.0	control_LMNA	7	15
TBCE	0.957	0.0209	0.0196	0.0609	2.69	12.7	0.00128	1.68	RV	CELLSTATES	vCM1.0	control_LMNA	7	15
RBL2	0.956	0.00233	0.292	0.959	6.46	22.5	5.29e-05	2.63	RV	CELLSTATES	vCM1.0	control_LMNA	7	15
SAMD12	0.954	0.000653	0.537	1.73	7.3	29.8	7.31e-06	3.19	RV	CELLSTATES	vCM1.0	control_LMNA	7	15
GLRB	0.952	0.00425	0.0574	0.194	4.26	19.5	0.000128	2.37	RV	CELLSTATES	vCM1.0	control_LMNA	7	15
ALCAM	0.951	0.0423	0.0236	0.0663	2.9	9.99	0.00368	1.37	RV	CELLSTATES	vCM1.0	control_LMNA	7	15
PHYHD1	0.946	0.00297	0.0687	0.24	4.52	21.2	7.69e-05	2.53	RV	CELLSTATES	vCM1.0	control_LMNA	7	15
LIN7A	0.944	0.00129	0.228	0.747	6.13	26	1.98e-05	2.89	RV	CELLSTATES	vCM1.0	control_LMNA	7	15
LPIN1	0.94	0.0025	0.246	0.829	6.23	22.1	5.84e-05	2.6	RV	CELLSTATES	vCM1.0	control_LMNA	7	15
MYLK-AS1	0.94	0.018	0.0506	0.162	3.96	13.4	0.000998	1.74	RV	CELLSTATES	vCM1.0	control_LMNA	7	15
C11orf65	0.939	0.00228	0.0778	0.26	4.65	22.6	5.08e-05	2.64	RV	CELLSTATES	vCM1.0	control_LMNA	7	15
GEN1	0.938	0.00544	0.0928	0.29	4.81	18.4	0.000182	2.26	RV	CELLSTATES	vCM1.0	control_LMNA	7	15
MYLK	0.935	0.0441	0.0191	0.0525	2.56	9.83	0.00393	1.36	RV	CELLSTATES	vCM1.0	control_LMNA	7	15
RAI2	0.935	0.0384	0.0278	0.0953	3.26	10.4	0.00316	1.42	RV	CELLSTATES	vCM1.0	control_LMNA	7	15
PDLIM1	0.933	0.000625	0.281	0.864	6.31	30.1	6.76e-06	3.2	RV	CELLSTATES	vCM1.0	control_LMNA	7	15
SLBP	0.933	0.027	0.0876	0.263	4.69	11.8	0.00185	1.57	RV	CELLSTATES	vCM1.0	control_LMNA	7	15
AC079760.2	0.932	0.0111	0.0208	0.0685	2.85	15.3	0.000521	1.96	RV	CELLSTATES	vCM1.0	control_LMNA	7	15
AC093157.1	0.929	0.00175	0.0895	0.28	4.75	24.2	3.19e-05	2.76	RV	CELLSTATES	vCM1.0	control_LMNA	7	15
QSOX1	0.922	0.0135	0.0843	0.255	4.6	14.5	0.000684	1.87	RV	CELLSTATES	vCM1.0	control_LMNA	7	15
TAB3	0.922	0.00202	0.0649	0.21	4.35	23.4	4.08e-05	2.69	RV	CELLSTATES	vCM1.0	control_LMNA	7	15
AC112206.2	0.921	0.0114	0.0327	0.111	3.51	15.1	0.000546	1.94	RV	CELLSTATES	vCM1.0	control_LMNA	7	15
OSBPL11	0.919	0.00202	0.145	0.47	5.43	23.4	4.1e-05	2.69	RV	CELLSTATES	vCM1.0	control_LMNA	7	15
AXIN2	0.918	0.0356	0.0261	0.083	3.08	10.7	0.00282	1.45	RV	CELLSTATES	vCM1.0	control_LMNA	7	15
GK-AS1	0.918	0.00957	0.103	0.358	5.11	15.9	0.000415	2.02	RV	CELLSTATES	vCM1.0	control_LMNA	7	15
ATP13A3	0.917	0.0453	0.739	1.85	7.49	9.75	0.00407	1.34	RV	CELLSTATES	vCM1.0	control_LMNA	7	15
C5orf51	0.916	0.00774	0.0549	0.168	4.04	16.8	0.000309	2.11	RV	CELLSTATES	vCM1.0	control_LMNA	7	15
TMEM71	0.914	0.00718	1.2	3.8	8.44	17.2	0.000272	2.14	RV	CELLSTATES	vCM1.0	control_LMNA	7	15
AC008957.2	0.913	0.0209	0.343	1.21	6.82	12.8	0.00127	1.68	RV	CELLSTATES	vCM1.0	control_LMNA	7	15
C9orf24	0.913	0.00225	0.0394	0.129	3.67	22.7	4.92e-05	2.65	RV	CELLSTATES	vCM1.0	control_LMNA	7	15
AC107463.1	0.912	0.0466	0.0154	0.0425	2.26	9.64	0.00424	1.33	RV	CELLSTATES	vCM1.0	control_LMNA	7	15
MT-CYB	0.909	0.0334	0.258	0.893	6.37	10.9	0.00254	1.48	RV	CELLSTATES	vCM1.0	control_LMNA	7	15
OXCT1	0.908	0.0111	0.454	1.39	6.98	15.2	0.000524	1.95	RV	CELLSTATES	vCM1.0	control_LMNA	7	15
WASF3	0.908	0.0092	0.049	0.152	3.94	16.1	0.000395	2.04	RV	CELLSTATES	vCM1.0	control_LMNA	7	15
COL28A1	0.907	0.0435	0.0168	0.05	2.46	9.89	0.00384	1.36	RV	CELLSTATES	vCM1.0	control_LMNA	7	15
TBPL1	0.907	0.00958	0.091	0.296	4.84	15.9	0.000416	2.02	RV	CELLSTATES	vCM1.0	control_LMNA	7	15
MFAP3	0.906	0.00196	0.146	0.452	5.44	23.6	3.77e-05	2.71	RV	CELLSTATES	vCM1.0	control_LMNA	7	15
MTMR14	0.905	0.0029	0.159	0.518	5.62	21.3	7.43e-05	2.54	RV	CELLSTATES	vCM1.0	control_LMNA	7	15
AC025917.1	0.903	0.0441	0.0497	0.16	3.99	9.83	0.00392	1.36	RV	CELLSTATES	vCM1.0	control_LMNA	7	15
SH3RF3	0.9	0.0163	0.258	0.814	6.3	13.8	0.000868	1.79	RV	CELLSTATES	vCM1.0	control_LMNA	7	15
KLF9	0.898	0.0268	0.141	0.43	5.37	11.8	0.00183	1.57	RV	CELLSTATES	vCM1.0	control_LMNA	7	15
TSPYL2	0.898	0.00991	0.131	0.424	5.39	15.8	0.000438	2	RV	CELLSTATES	vCM1.0	control_LMNA	7	15
GAS2L1	0.892	0.00214	0.0763	0.239	4.56	23	4.56e-05	2.67	RV	CELLSTATES	vCM1.0	control_LMNA	7	15
MAP1B	0.892	0.00554	0.27	0.764	6.21	18.3	0.000188	2.26	RV	CELLSTATES	vCM1.0	control_LMNA	7	15
ACSL4	0.889	0.00201	0.148	0.471	5.48	23.5	3.94e-05	2.7	RV	CELLSTATES	vCM1.0	control_LMNA	7	15
CLEC16A	0.889	0.00123	0.424	1.23	6.9	26.2	1.85e-05	2.91	RV	CELLSTATES	vCM1.0	control_LMNA	7	15
LINC00598	0.888	0.00801	0.0621	0.187	4.2	16.6	0.000325	2.1	RV	CELLSTATES	vCM1.0	control_LMNA	7	15
PTPN1	0.888	0.00046	0.287	0.911	6.41	32.4	3.78e-06	3.34	RV	CELLSTATES	vCM1.0	control_LMNA	7	15
RND3	0.888	0.0252	0.0656	0.213	4.37	12	0.00166	1.6	RV	CELLSTATES	vCM1.0	control_LMNA	7	15
LRRC8A	0.886	0.0354	0.039	0.106	3.43	10.7	0.00279	1.45	RV	CELLSTATES	vCM1.0	control_LMNA	7	15
RNF217	0.885	0.00714	0.151	0.44	5.41	17.2	0.000269	2.15	RV	CELLSTATES	vCM1.0	control_LMNA	7	15
SLC44A1	0.885	0.0162	0.254	0.773	6.2	13.8	0.000862	1.79	RV	CELLSTATES	vCM1.0	control_LMNA	7	15
MT-CO1	0.882	0.0394	0.586	2.07	7.58	10.3	0.00329	1.4	RV	CELLSTATES	vCM1.0	control_LMNA	7	15
MAP6	0.881	0.0196	0.0179	0.0564	2.61	13	0.00115	1.71	RV	CELLSTATES	vCM1.0	control_LMNA	7	15
NEU3	0.881	0.00412	0.072	0.223	4.47	19.7	0.000123	2.38	RV	CELLSTATES	vCM1.0	control_LMNA	7	15
KLF15	0.88	0.0181	0.0741	0.22	4.4	13.4	0.00102	1.74	RV	CELLSTATES	vCM1.0	control_LMNA	7	15
RBMS3	0.878	0.0101	0.389	1.22	6.84	15.7	0.00045	2	RV	CELLSTATES	vCM1.0	control_LMNA	7	15
JARID2	0.877	0.00312	0.53	1.61	7.21	21	8.12e-05	2.51	RV	CELLSTATES	vCM1.0	control_LMNA	7	15
SLC7A2	0.877	0.0487	0.358	1.11	6.67	9.5	0.0045	1.31	RV	CELLSTATES	vCM1.0	control_LMNA	7	15
ACSS3	0.876	0.00064	1.03	3.29	8.28	29.9	7.04e-06	3.19	RV	CELLSTATES	vCM1.0	control_LMNA	7	15
ABCA9	0.875	0.0493	0.136	0.388	5.31	9.45	0.00458	1.31	RV	CELLSTATES	vCM1.0	control_LMNA	7	15
RORA	0.874	0.00125	0.489	1.64	7.23	26.1	1.89e-05	2.9	RV	CELLSTATES	vCM1.0	control_LMNA	7	15
PRRX1	0.873	0.0393	0.4	1.19	6.8	10.3	0.00326	1.41	RV	CELLSTATES	vCM1.0	control_LMNA	7	15
PKD2	0.87	0.00153	0.192	0.59	5.82	25	2.55e-05	2.81	RV	CELLSTATES	vCM1.0	control_LMNA	7	15
GSDMB	0.868	0.022	0.0235	0.0689	2.91	12.5	0.00138	1.66	RV	CELLSTATES	vCM1.0	control_LMNA	7	15
ICA1L	0.867	0.00198	0.15	0.471	5.5	23.6	3.85e-05	2.7	RV	CELLSTATES	vCM1.0	control_LMNA	7	15
SLC48A1	0.866	0.0359	0.0295	0.0879	3.24	10.6	0.00286	1.44	RV	CELLSTATES	vCM1.0	control_LMNA	7	15
CFAP58	0.865	0.0103	0.0527	0.162	4.02	15.6	0.000464	1.99	RV	CELLSTATES	vCM1.0	control_LMNA	7	15
PSMA1	0.865	0.000736	0.115	0.378	5.2	29.1	8.57e-06	3.13	RV	CELLSTATES	vCM1.0	control_LMNA	7	15
UCK2	0.86	0.0157	0.0556	0.164	4.01	13.9	0.00083	1.8	RV	CELLSTATES	vCM1.0	control_LMNA	7	15
GTF2IRD1	0.858	0.0365	0.763	2.16	7.64	10.6	0.00292	1.44	RV	CELLSTATES	vCM1.0	control_LMNA	7	15
DCBLD2	0.857	0.00276	0.374	1.08	6.7	21.6	6.94e-05	2.56	RV	CELLSTATES	vCM1.0	control_LMNA	7	15
PARD6G-AS1	0.856	0.0411	0.0156	0.0463	2.4	10.1	0.00354	1.39	RV	CELLSTATES	vCM1.0	control_LMNA	7	15
LONRF1	0.854	0.0174	0.107	0.321	4.96	13.5	0.000952	1.76	RV	CELLSTATES	vCM1.0	control_LMNA	7	15
CASC2	0.852	0.0232	0.0459	0.137	3.81	12.3	0.00149	1.63	RV	CELLSTATES	vCM1.0	control_LMNA	7	15
SUCLG2-AS1	0.852	0.00182	0.178	0.539	5.71	24	3.4e-05	2.74	RV	CELLSTATES	vCM1.0	control_LMNA	7	15
AC023590.1	0.849	0.0371	0.197	0.641	5.92	10.5	0.003	1.43	RV	CELLSTATES	vCM1.0	control_LMNA	7	15
NME5	0.849	0.00787	0.0419	0.139	3.77	16.7	0.000317	2.1	RV	CELLSTATES	vCM1.0	control_LMNA	7	15
ADAMTS9-AS2	0.847	0.0264	0.355	1.16	6.8	11.8	0.00179	1.58	RV	CELLSTATES	vCM1.0	control_LMNA	7	15
BACH2	0.847	0.0289	0.172	0.505	5.62	11.5	0.00203	1.54	RV	CELLSTATES	vCM1.0	control_LMNA	7	15
INTS3	0.847	0.0193	0.0852	0.246	4.57	13.1	0.00112	1.72	RV	CELLSTATES	vCM1.0	control_LMNA	7	15
PSME4	0.845	0.00271	0.825	2.43	7.85	21.7	6.71e-05	2.57	RV	CELLSTATES	vCM1.0	control_LMNA	7	15
AL596220.1	0.843	0.0219	0.0411	0.117	3.61	12.6	0.00137	1.66	RV	CELLSTATES	vCM1.0	control_LMNA	7	15
PPM1B	0.838	0.000209	0.292	0.896	6.42	37.1	1.29e-06	3.68	RV	CELLSTATES	vCM1.0	control_LMNA	7	15
PCBP4	0.837	0.0479	0.0428	0.129	3.76	9.55	0.0044	1.32	RV	CELLSTATES	vCM1.0	control_LMNA	7	15
ROR1	0.837	0.0201	2.29	6.69	9.26	12.9	0.00119	1.7	RV	CELLSTATES	vCM1.0	control_LMNA	7	15
NEK3	0.836	0.00409	0.0337	0.103	3.44	19.7	0.000121	2.39	RV	CELLSTATES	vCM1.0	control_LMNA	7	15
JAK1	0.833	0.00212	0.339	1.04	6.63	23	4.51e-05	2.67	RV	CELLSTATES	vCM1.0	control_LMNA	7	15
PQLC1	0.832	0.0025	0.0677	0.204	4.35	22.1	5.84e-05	2.6	RV	CELLSTATES	vCM1.0	control_LMNA	7	15
AL645465.1	0.831	0.0434	0.0179	0.0549	2.63	9.91	0.00381	1.36	RV	CELLSTATES	vCM1.0	control_LMNA	7	15
ALDH6A1	0.831	0.0206	0.0447	0.135	3.78	12.8	0.00124	1.69	RV	CELLSTATES	vCM1.0	control_LMNA	7	15
YPEL3	0.83	0.0444	0.0443	0.137	3.85	9.8	0.00398	1.35	RV	CELLSTATES	vCM1.0	control_LMNA	7	15
MMP24OS	0.829	0.0181	0.0356	0.108	3.51	13.4	0.00102	1.74	RV	CELLSTATES	vCM1.0	control_LMNA	7	15
SMAD1	0.828	0.00195	0.109	0.336	5.04	23.7	3.71e-05	2.71	RV	CELLSTATES	vCM1.0	control_LMNA	7	15
KIAA1217	0.825	0.00342	1.5	4.47	8.76	20.5	9.43e-05	2.47	RV	CELLSTATES	vCM1.0	control_LMNA	7	15
FGD4	0.823	0.000931	0.967	3.02	8.16	28	1.15e-05	3.03	RV	CELLSTATES	vCM1.0	control_LMNA	7	15
TDRD9	0.823	0.0125	0.0364	0.109	3.52	14.8	0.000619	1.9	RV	CELLSTATES	vCM1.0	control_LMNA	7	15
ZNF821	0.823	0.0261	0.0546	0.168	4.08	11.9	0.00175	1.58	RV	CELLSTATES	vCM1.0	control_LMNA	7	15
DLG1	0.822	0.00166	0.917	2.66	8.01	24.6	2.9e-05	2.78	RV	CELLSTATES	vCM1.0	control_LMNA	7	15
ZMAT1	0.822	0.00312	0.151	0.445	5.44	21	8.18e-05	2.51	RV	CELLSTATES	vCM1.0	control_LMNA	7	15
SLC1A3	0.82	0.00329	1.73	5.27	8.99	20.8	8.76e-05	2.48	RV	CELLSTATES	vCM1.0	control_LMNA	7	15
ZDHHC9	0.82	0.0495	0.0286	0.0731	3.02	9.43	0.00462	1.31	RV	CELLSTATES	vCM1.0	control_LMNA	7	15
FAM161A	0.816	0.0351	0.0263	0.0874	3.22	10.7	0.00275	1.45	RV	CELLSTATES	vCM1.0	control_LMNA	7	15
TMEM43	0.808	0.034	0.0666	0.168	4.17	10.9	0.00261	1.47	RV	CELLSTATES	vCM1.0	control_LMNA	7	15
IGF1R	0.806	0.00542	1.42	4.21	8.63	18.4	0.000181	2.27	RV	CELLSTATES	vCM1.0	control_LMNA	7	15
FSTL3	0.804	0.0354	0.11	0.305	4.95	10.7	0.0028	1.45	RV	CELLSTATES	vCM1.0	control_LMNA	7	15
NSDHL	0.804	0.0401	0.0214	0.0705	2.91	10.2	0.00339	1.4	RV	CELLSTATES	vCM1.0	control_LMNA	7	15
ZNF844	0.804	0.0146	0.0777	0.226	4.49	14.2	0.000758	1.84	RV	CELLSTATES	vCM1.0	control_LMNA	7	15
DGKG	0.8	0.00195	1.49	4.39	8.72	23.7	3.73e-05	2.71	RV	CELLSTATES	vCM1.0	control_LMNA	7	15
DYNC1I1	0.799	0.00111	0.943	2.97	8.18	26.8	1.59e-05	2.95	RV	CELLSTATES	vCM1.0	control_LMNA	7	15
NID2	0.798	0.0323	0.242	0.646	5.96	11.1	0.0024	1.49	RV	CELLSTATES	vCM1.0	control_LMNA	7	15
PTPN11	0.798	0.0027	0.288	0.89	6.4	21.7	6.64e-05	2.57	RV	CELLSTATES	vCM1.0	control_LMNA	7	15
TBC1D1	0.798	0.00207	0.853	2.37	7.83	23.2	4.26e-05	2.68	RV	CELLSTATES	vCM1.0	control_LMNA	7	15
TRNP1	0.797	0.0444	0.0249	0.0727	2.99	9.8	0.00397	1.35	RV	CELLSTATES	vCM1.0	control_LMNA	7	15
FAM66D	0.794	0.0211	0.0667	0.196	4.34	12.7	0.00129	1.68	RV	CELLSTATES	vCM1.0	control_LMNA	7	15
DYNC2LI1	0.792	0.000438	0.106	0.319	4.97	32.7	3.5e-06	3.36	RV	CELLSTATES	vCM1.0	control_LMNA	7	15
TRPC1	0.788	0.000488	0.51	1.53	7.2	31.9	4.3e-06	3.31	RV	CELLSTATES	vCM1.0	control_LMNA	7	15
EDEM1	0.787	0.0217	0.0327	0.0913	3.29	12.6	0.00136	1.66	RV	CELLSTATES	vCM1.0	control_LMNA	7	15
CHMP4B	0.782	0.00257	0.0725	0.2	4.34	22	6.09e-05	2.59	RV	CELLSTATES	vCM1.0	control_LMNA	7	15
FAM227A	0.782	0.0315	0.0461	0.147	3.94	11.2	0.00231	1.5	RV	CELLSTATES	vCM1.0	control_LMNA	7	15
SORT1	0.781	0.00451	0.389	1.15	6.81	19.3	0.000137	2.35	RV	CELLSTATES	vCM1.0	control_LMNA	7	15
LINC01301	0.779	0.0189	0.0452	0.134	3.81	13.2	0.00108	1.72	RV	CELLSTATES	vCM1.0	control_LMNA	7	15
CSGALNACT2	0.777	0.0412	0.0609	0.166	4.11	10.1	0.00357	1.38	RV	CELLSTATES	vCM1.0	control_LMNA	7	15
KIAA0825	0.776	0.0104	0.197	0.536	5.72	15.6	0.000469	1.98	RV	CELLSTATES	vCM1.0	control_LMNA	7	15
SMC6	0.775	0.00332	0.288	0.863	6.41	20.7	9e-05	2.48	RV	CELLSTATES	vCM1.0	control_LMNA	7	15
SPDYA	0.775	0.012	0.0443	0.129	3.78	14.9	0.000592	1.92	RV	CELLSTATES	vCM1.0	control_LMNA	7	15
BBOF1	0.774	0.00714	0.064	0.201	4.32	17.2	0.000269	2.15	RV	CELLSTATES	vCM1.0	control_LMNA	7	15
LIMA1	0.774	0.00734	0.0921	0.272	4.82	17.1	0.000283	2.13	RV	CELLSTATES	vCM1.0	control_LMNA	7	15
ZNF441	0.774	0.00145	0.0607	0.179	4.19	25.3	2.34e-05	2.84	RV	CELLSTATES	vCM1.0	control_LMNA	7	15
PSMD8	0.772	0.0375	0.188	0.607	5.92	10.5	0.00304	1.43	RV	CELLSTATES	vCM1.0	control_LMNA	7	15
ZNF341	0.772	0.0124	0.0397	0.12	3.63	14.8	0.000614	1.91	RV	CELLSTATES	vCM1.0	control_LMNA	7	15
AL357153.2	0.771	0.00601	0.0878	0.239	4.6	18	0.000211	2.22	RV	CELLSTATES	vCM1.0	control_LMNA	7	15
GABPB2	0.77	0.0277	0.201	0.546	5.74	11.7	0.00191	1.56	RV	CELLSTATES	vCM1.0	control_LMNA	7	15
HSPH1	0.77	0.00727	0.0337	0.0998	3.38	17.1	0.00028	2.14	RV	CELLSTATES	vCM1.0	control_LMNA	7	15
LTBP1	0.77	0.027	1.79	5.26	8.96	11.8	0.00185	1.57	RV	CELLSTATES	vCM1.0	control_LMNA	7	15
HDAC7	0.769	0.0104	0.256	0.706	6.12	15.6	0.00047	1.98	RV	CELLSTATES	vCM1.0	control_LMNA	7	15
SPEF2	0.768	0.0384	0.0293	0.0917	3.28	10.4	0.00315	1.42	RV	CELLSTATES	vCM1.0	control_LMNA	7	15
GEMIN8	0.767	0.0118	0.0396	0.113	3.61	15	0.000574	1.93	RV	CELLSTATES	vCM1.0	control_LMNA	7	15
CPED1	0.763	0.00411	1.1	3.37	8.33	19.7	0.000122	2.39	RV	CELLSTATES	vCM1.0	control_LMNA	7	15
NAIP	0.763	0.0332	0.321	0.943	6.54	10.9	0.00252	1.48	RV	CELLSTATES	vCM1.0	control_LMNA	7	15
EVA1C	0.762	0.000138	0.336	0.955	6.58	39.5	7.48e-07	3.86	RV	CELLSTATES	vCM1.0	control_LMNA	7	15
GXYLT1	0.761	0.0217	0.0723	0.216	4.48	12.6	0.00135	1.66	RV	CELLSTATES	vCM1.0	control_LMNA	7	15
NAV2	0.761	0.0412	1.01	2.64	8.04	10.1	0.00357	1.38	RV	CELLSTATES	vCM1.0	control_LMNA	7	15
CFAP36	0.758	0.0118	0.0514	0.149	3.96	15	0.000578	1.93	RV	CELLSTATES	vCM1.0	control_LMNA	7	15
SOS2	0.758	0.00332	0.659	1.85	7.49	20.7	8.99e-05	2.48	RV	CELLSTATES	vCM1.0	control_LMNA	7	15
ZNF106	0.756	0.00768	0.934	2.73	8.05	16.8	0.000305	2.11	RV	CELLSTATES	vCM1.0	control_LMNA	7	15
CFAP61	0.755	0.024	0.499	1.55	7.28	12.2	0.00154	1.62	RV	CELLSTATES	vCM1.0	control_LMNA	7	15
C6orf62	0.754	0.00515	0.13	0.345	5.14	18.7	0.000166	2.29	RV	CELLSTATES	vCM1.0	control_LMNA	7	15
CLHC1	0.754	0.0192	0.08	0.211	4.45	13.1	0.00111	1.72	RV	CELLSTATES	vCM1.0	control_LMNA	7	15
ZNF736	0.754	0.0177	0.0761	0.216	4.47	13.5	0.000969	1.75	RV	CELLSTATES	vCM1.0	control_LMNA	7	15
SLC25A27	0.753	0.0328	0.3	0.83	6.35	11	0.00247	1.48	RV	CELLSTATES	vCM1.0	control_LMNA	7	15
ECHDC3	0.752	0.0111	0.141	0.428	5.44	15.2	0.000525	1.95	RV	CELLSTATES	vCM1.0	control_LMNA	7	15
PDE7A	0.749	0.00208	3.3	9.79	9.9	23.2	4.31e-05	2.68	RV	CELLSTATES	vCM1.0	control_LMNA	7	15
DIAPH1	0.746	0.0217	0.354	0.977	6.57	12.6	0.00134	1.66	RV	CELLSTATES	vCM1.0	control_LMNA	7	15
INO80E	0.746	0.0251	0.036	0.113	3.6	12	0.00166	1.6	RV	CELLSTATES	vCM1.0	control_LMNA	7	15
NFKBIA	0.746	0.0239	0.134	0.408	5.35	12.3	0.00153	1.62	RV	CELLSTATES	vCM1.0	control_LMNA	7	15
TMPRSS9	0.746	0.0441	0.0411	0.114	3.65	9.83	0.00394	1.36	RV	CELLSTATES	vCM1.0	control_LMNA	7	15
SGCE	0.744	0.0231	0.157	0.433	5.46	12.4	0.00147	1.64	RV	CELLSTATES	vCM1.0	control_LMNA	7	15
SLC22A5	0.743	0.0192	0.252	0.702	6.14	13.1	0.00111	1.72	RV	CELLSTATES	vCM1.0	control_LMNA	7	15
AP002026.1	0.741	0.0283	0.0289	0.0821	3.15	11.6	0.00198	1.55	RV	CELLSTATES	vCM1.0	control_LMNA	7	15
TCTN1	0.741	0.0111	0.0811	0.244	4.61	15.3	0.000518	1.96	RV	CELLSTATES	vCM1.0	control_LMNA	7	15
BLMH	0.739	0.00891	0.0484	0.135	3.83	16.2	0.000378	2.05	RV	CELLSTATES	vCM1.0	control_LMNA	7	15
SLAIN2	0.739	0.0051	0.273	0.767	6.24	18.7	0.000164	2.29	RV	CELLSTATES	vCM1.0	control_LMNA	7	15
CDKL5	0.735	0.00269	0.338	0.984	6.62	21.7	6.55e-05	2.57	RV	CELLSTATES	vCM1.0	control_LMNA	7	15
RAD51B	0.734	0.0106	0.132	0.376	5.21	15.5	0.000485	1.97	RV	CELLSTATES	vCM1.0	control_LMNA	7	15
PEBP4	0.733	0.00313	0.651	1.86	7.51	21	8.23e-05	2.5	RV	CELLSTATES	vCM1.0	control_LMNA	7	15
ZNF678	0.729	0.0142	0.0658	0.186	4.28	14.3	0.000736	1.85	RV	CELLSTATES	vCM1.0	control_LMNA	7	15
PTPRM	0.728	0.00228	3.82	10.9	10.1	22.6	5.1e-05	2.64	RV	CELLSTATES	vCM1.0	control_LMNA	7	15
SYNE2	0.726	0.00709	0.596	1.58	7.31	17.3	0.000266	2.15	RV	CELLSTATES	vCM1.0	control_LMNA	7	15
RMDN2	0.722	0.00993	0.0992	0.281	4.86	15.7	0.00044	2	RV	CELLSTATES	vCM1.0	control_LMNA	7	15
TBC1D8	0.722	0.00225	0.89	2.58	7.98	22.7	4.92e-05	2.65	RV	CELLSTATES	vCM1.0	control_LMNA	7	15
TMX4	0.722	0.00766	0.179	0.492	5.63	16.9	0.000302	2.12	RV	CELLSTATES	vCM1.0	control_LMNA	7	15
TSC22D2	0.721	0.00526	0.221	0.6	5.92	18.6	0.000175	2.28	RV	CELLSTATES	vCM1.0	control_LMNA	7	15
ERC2	0.72	0.0359	0.108	0.327	5.06	10.6	0.00286	1.44	RV	CELLSTATES	vCM1.0	control_LMNA	7	15
GK5	0.72	0.00489	0.124	0.335	5.11	19	0.000154	2.31	RV	CELLSTATES	vCM1.0	control_LMNA	7	15
MAST4	0.719	0.0208	4.61	12.5	10.3	12.8	0.00126	1.68	RV	CELLSTATES	vCM1.0	control_LMNA	7	15
PNPLA2	0.719	0.0108	0.106	0.291	4.9	15.4	0.000502	1.97	RV	CELLSTATES	vCM1.0	control_LMNA	7	15
ATP2C1	0.717	0.00372	0.633	1.86	7.51	20.1	0.000107	2.43	RV	CELLSTATES	vCM1.0	control_LMNA	7	15
FAM78B	0.717	0.0266	0.102	0.274	4.82	11.8	0.00181	1.58	RV	CELLSTATES	vCM1.0	control_LMNA	7	15
HBP1	0.717	0.0415	0.137	0.368	5.23	10	0.0036	1.38	RV	CELLSTATES	vCM1.0	control_LMNA	7	15
SERPINB6	0.714	0.018	0.282	0.751	6.24	13.4	0.001	1.74	RV	CELLSTATES	vCM1.0	control_LMNA	7	15
MKNK1	0.711	0.00211	0.17	0.477	5.6	23.1	4.41e-05	2.68	RV	CELLSTATES	vCM1.0	control_LMNA	7	15
MYO18B	0.711	0.0485	3.18	8.57	9.72	9.51	0.00447	1.31	RV	CELLSTATES	vCM1.0	control_LMNA	7	15
PPP2CB	0.711	0.0181	0.396	1.09	6.75	13.4	0.00102	1.74	RV	CELLSTATES	vCM1.0	control_LMNA	7	15
B3GALNT2	0.71	0.00991	0.403	1.13	6.79	15.8	0.000438	2	RV	CELLSTATES	vCM1.0	control_LMNA	7	15
MKLN1	0.709	0.00134	1.3	3.52	8.47	25.7	2.11e-05	2.87	RV	CELLSTATES	vCM1.0	control_LMNA	7	15
SVIL	0.708	0.00489	4.59	13.2	10.3	18.9	0.000154	2.31	RV	CELLSTATES	vCM1.0	control_LMNA	7	15
RASAL2	0.706	0.00768	1.8	5.16	9.01	16.8	0.000305	2.11	RV	CELLSTATES	vCM1.0	control_LMNA	7	15
LIPE-AS1	0.705	0.0035	0.147	0.391	5.35	20.4	9.74e-05	2.46	RV	CELLSTATES	vCM1.0	control_LMNA	7	15
LRIG1	0.704	0.0293	0.364	0.918	6.51	11.4	0.00208	1.53	RV	CELLSTATES	vCM1.0	control_LMNA	7	15
EHHADH	0.7	0.0101	0.113	0.329	5.08	15.7	0.00045	2	RV	CELLSTATES	vCM1.0	control_LMNA	7	15
FEZ2	0.7	0.0455	0.191	0.592	5.91	9.73	0.00409	1.34	RV	CELLSTATES	vCM1.0	control_LMNA	7	15
TELO2	0.7	0.0282	0.0431	0.127	3.78	11.6	0.00196	1.55	RV	CELLSTATES	vCM1.0	control_LMNA	7	15
HIPK2	0.699	0.0138	0.846	2.38	7.86	14.4	0.000707	1.86	RV	CELLSTATES	vCM1.0	control_LMNA	7	15
ALAD	0.696	0.00901	0.101	0.271	4.84	16.2	0.000383	2.05	RV	CELLSTATES	vCM1.0	control_LMNA	7	15
EDDM13	0.696	0.0487	0.0728	0.215	4.5	9.49	0.00451	1.31	RV	CELLSTATES	vCM1.0	control_LMNA	7	15
HACL1	0.694	0.0108	0.109	0.301	4.98	15.4	0.000501	1.97	RV	CELLSTATES	vCM1.0	control_LMNA	7	15
MLLT3	0.691	0.00581	0.226	0.596	5.94	18.1	0.0002	2.24	RV	CELLSTATES	vCM1.0	control_LMNA	7	15
UACA	0.691	0.0321	0.273	0.728	6.21	11.1	0.00237	1.49	RV	CELLSTATES	vCM1.0	control_LMNA	7	15
RYBP	0.689	0.00233	0.112	0.312	5	22.5	5.27e-05	2.63	RV	CELLSTATES	vCM1.0	control_LMNA	7	15
ERN1	0.687	0.0338	0.0688	0.186	4.33	10.9	0.00258	1.47	RV	CELLSTATES	vCM1.0	control_LMNA	7	15
EPAS1	0.686	0.0237	0.081	0.209	4.45	12.3	0.00152	1.63	RV	CELLSTATES	vCM1.0	control_LMNA	7	15
MBNL1	0.686	0.000915	2.39	6.53	9.36	28.1	1.12e-05	3.04	RV	CELLSTATES	vCM1.0	control_LMNA	7	15
MYO6	0.684	0.00519	0.161	0.423	5.47	18.6	0.00017	2.28	RV	CELLSTATES	vCM1.0	control_LMNA	7	15
ZMIZ1	0.684	0.033	0.379	1.02	6.69	11	0.0025	1.48	RV	CELLSTATES	vCM1.0	control_LMNA	7	15
MTUS1	0.682	0.0014	1.22	3.3	8.38	25.5	2.24e-05	2.86	RV	CELLSTATES	vCM1.0	control_LMNA	7	15
PAFAH2	0.682	0.0431	0.0501	0.123	3.75	9.92	0.00378	1.37	RV	CELLSTATES	vCM1.0	control_LMNA	7	15
DOCK1	0.678	0.0388	0.22	0.571	5.87	10.3	0.00321	1.41	RV	CELLSTATES	vCM1.0	control_LMNA	7	15
ATXN7L1	0.676	0.0035	0.274	0.732	6.22	20.4	9.69e-05	2.46	RV	CELLSTATES	vCM1.0	control_LMNA	7	15
RMDN2-AS1	0.672	0.0279	0.0465	0.133	3.82	11.6	0.00193	1.55	RV	CELLSTATES	vCM1.0	control_LMNA	7	15
CYLD	0.671	0.0119	0.113	0.29	4.91	14.9	0.000582	1.92	RV	CELLSTATES	vCM1.0	control_LMNA	7	15
ROCK2	0.671	0.00856	0.35	0.926	6.54	16.3	0.00036	2.07	RV	CELLSTATES	vCM1.0	control_LMNA	7	15
AC093827.5	0.67	0.00674	0.0727	0.2	4.38	17.4	0.000249	2.17	RV	CELLSTATES	vCM1.0	control_LMNA	7	15
AL683813.1	0.668	0.00847	0.208	0.539	5.78	16.4	0.000354	2.07	RV	CELLSTATES	vCM1.0	control_LMNA	7	15
CHD1L	0.668	0.0396	0.0706	0.188	4.32	10.2	0.00332	1.4	RV	CELLSTATES	vCM1.0	control_LMNA	7	15
YWHAG	0.668	0.00681	0.225	0.591	5.93	17.4	0.000253	2.17	RV	CELLSTATES	vCM1.0	control_LMNA	7	15
EXOC6	0.664	0.00991	0.34	0.967	6.64	15.8	0.000438	2	RV	CELLSTATES	vCM1.0	control_LMNA	7	15
XPC	0.664	0.028	0.0819	0.215	4.53	11.6	0.00194	1.55	RV	CELLSTATES	vCM1.0	control_LMNA	7	15
INSR	0.663	0.00255	1.36	3.62	8.55	22	5.99e-05	2.59	RV	CELLSTATES	vCM1.0	control_LMNA	7	15
TPRG1	0.663	0.0138	0.103	0.279	4.88	14.4	0.000711	1.86	RV	CELLSTATES	vCM1.0	control_LMNA	7	15
ULK1	0.663	0.0306	0.174	0.432	5.49	11.3	0.00223	1.51	RV	CELLSTATES	vCM1.0	control_LMNA	7	15
AF241726.2	0.661	0.00788	0.145	0.396	5.36	16.7	0.000318	2.1	RV	CELLSTATES	vCM1.0	control_LMNA	7	15
LMCD1-AS1	0.661	0.0116	0.291	0.812	6.36	15.1	0.000554	1.94	RV	CELLSTATES	vCM1.0	control_LMNA	7	15
ZNF404	0.656	0.0328	0.0376	0.104	3.53	11	0.00246	1.48	RV	CELLSTATES	vCM1.0	control_LMNA	7	15
OSBPL1A	0.655	0.00518	0.544	1.45	7.21	18.6	0.000169	2.29	RV	CELLSTATES	vCM1.0	control_LMNA	7	15
TFB2M	0.653	0.0486	0.0294	0.0807	3.19	9.5	0.00449	1.31	RV	CELLSTATES	vCM1.0	control_LMNA	7	15
WDR35	0.652	0.0163	0.103	0.288	4.92	13.8	0.000869	1.79	RV	CELLSTATES	vCM1.0	control_LMNA	7	15
TUBE1	0.651	0.0197	0.42	1.14	6.86	13	0.00116	1.71	RV	CELLSTATES	vCM1.0	control_LMNA	7	15
ZSCAN5A	0.651	0.00202	0.211	0.56	5.86	23.4	4.09e-05	2.69	RV	CELLSTATES	vCM1.0	control_LMNA	7	15
AC010542.3	0.65	0.0484	0.0299	0.0814	3.21	9.52	0.00446	1.32	RV	CELLSTATES	vCM1.0	control_LMNA	7	15
KCTD18	0.648	0.0465	0.0287	0.0755	3.12	9.66	0.00422	1.33	RV	CELLSTATES	vCM1.0	control_LMNA	7	15
METTL6	0.648	0.00708	0.0701	0.184	4.29	17.3	0.000265	2.15	RV	CELLSTATES	vCM1.0	control_LMNA	7	15
INPP4B	0.646	0.0346	1.62	4.32	8.79	10.8	0.00269	1.46	RV	CELLSTATES	vCM1.0	control_LMNA	7	15
ZNF516	0.646	0.0469	0.138	0.354	5.17	9.63	0.00427	1.33	RV	CELLSTATES	vCM1.0	control_LMNA	7	15
SETD6	0.644	0.0296	0.0728	0.198	4.38	11.4	0.00212	1.53	RV	CELLSTATES	vCM1.0	control_LMNA	7	15
EPN1	0.642	0.0206	0.0727	0.177	4.29	12.8	0.00123	1.69	RV	CELLSTATES	vCM1.0	control_LMNA	7	15
GK	0.639	0.0108	0.254	0.705	6.2	15.4	0.000494	1.97	RV	CELLSTATES	vCM1.0	control_LMNA	7	15
RCL1	0.638	0.0425	0.108	0.289	4.94	9.97	0.00371	1.37	RV	CELLSTATES	vCM1.0	control_LMNA	7	15
TASP1	0.638	0.00221	0.205	0.533	5.85	22.8	4.75e-05	2.66	RV	CELLSTATES	vCM1.0	control_LMNA	7	15
CTTN	0.637	0.0112	0.516	1.31	7.12	15.2	0.000532	1.95	RV	CELLSTATES	vCM1.0	control_LMNA	7	15
BRD8	0.636	0.018	0.0863	0.227	4.62	13.4	0.000999	1.74	RV	CELLSTATES	vCM1.0	control_LMNA	7	15
PPARA	0.635	0.00542	0.549	1.43	7.2	18.4	0.000181	2.27	RV	CELLSTATES	vCM1.0	control_LMNA	7	15
SOS1	0.632	0.0135	0.768	1.99	7.71	14.5	0.000687	1.87	RV	CELLSTATES	vCM1.0	control_LMNA	7	15
HSPA4L	0.631	0.0269	0.0571	0.156	4.06	11.8	0.00184	1.57	RV	CELLSTATES	vCM1.0	control_LMNA	7	15
RNF146	0.63	0.00383	0.171	0.441	5.55	20	0.000112	2.42	RV	CELLSTATES	vCM1.0	control_LMNA	7	15
ZNF701	0.629	0.0492	0.05	0.121	3.79	9.46	0.00457	1.31	RV	CELLSTATES	vCM1.0	control_LMNA	7	15
MAGI2	0.628	0.00453	1.45	3.82	8.64	19.3	0.000138	2.34	RV	CELLSTATES	vCM1.0	control_LMNA	7	15
EFCAB6	0.626	0.00837	0.0876	0.236	4.68	16.5	0.000346	2.08	RV	CELLSTATES	vCM1.0	control_LMNA	7	15
NF2	0.626	0.00401	0.104	0.277	4.89	19.8	0.000118	2.4	RV	CELLSTATES	vCM1.0	control_LMNA	7	15
PRKCE	0.626	0.00887	0.867	2.31	7.88	16.2	0.000376	2.05	RV	CELLSTATES	vCM1.0	control_LMNA	7	15
TFDP2	0.626	0.00764	0.684	1.81	7.56	16.9	0.0003	2.12	RV	CELLSTATES	vCM1.0	control_LMNA	7	15
SOBP	0.624	0.0261	0.342	0.896	6.54	11.9	0.00175	1.58	RV	CELLSTATES	vCM1.0	control_LMNA	7	15
CFAP69	0.623	0.0412	0.0708	0.197	4.4	10.1	0.00357	1.38	RV	CELLSTATES	vCM1.0	control_LMNA	7	15
DDR2	0.622	0.00453	0.148	0.396	5.4	19.3	0.000138	2.34	RV	CELLSTATES	vCM1.0	control_LMNA	7	15
AAGAB	0.621	0.0346	0.0915	0.224	4.59	10.8	0.00269	1.46	RV	CELLSTATES	vCM1.0	control_LMNA	7	15
AC104596.1	0.621	0.0078	0.239	0.639	6.04	16.8	0.000313	2.11	RV	CELLSTATES	vCM1.0	control_LMNA	7	15
ZNF518A	0.62	0.00196	0.25	0.673	6.15	23.6	3.77e-05	2.71	RV	CELLSTATES	vCM1.0	control_LMNA	7	15
SUN2	0.617	0.0325	0.0824	0.223	4.59	11.1	0.00241	1.49	RV	CELLSTATES	vCM1.0	control_LMNA	7	15
CEP350	0.616	0.00353	0.578	1.48	7.26	20.3	9.98e-05	2.45	RV	CELLSTATES	vCM1.0	control_LMNA	7	15
ELF1	0.611	0.0175	0.953	2.45	7.99	13.5	0.000961	1.76	RV	CELLSTATES	vCM1.0	control_LMNA	7	15
GTPBP2	0.611	0.0408	0.0691	0.174	4.23	10.1	0.0035	1.39	RV	CELLSTATES	vCM1.0	control_LMNA	7	15
PLEKHA2	0.611	0.0183	0.461	1.18	6.92	13.3	0.00104	1.74	RV	CELLSTATES	vCM1.0	control_LMNA	7	15
PAK2	0.608	0.00772	0.302	0.79	6.35	16.8	0.000307	2.11	RV	CELLSTATES	vCM1.0	control_LMNA	7	15
CAT	0.603	0.024	0.396	1.09	6.84	12.2	0.00155	1.62	RV	CELLSTATES	vCM1.0	control_LMNA	7	15
UBOX5-AS1	0.603	0.0145	0.0867	0.23	4.62	14.2	0.000753	1.84	RV	CELLSTATES	vCM1.0	control_LMNA	7	15
UGGT2	0.603	0.00652	0.244	0.624	6.07	17.6	0.000237	2.19	RV	CELLSTATES	vCM1.0	control_LMNA	7	15
BCL2L1	0.601	0.00532	0.15	0.409	5.42	18.5	0.000177	2.27	RV	CELLSTATES	vCM1.0	control_LMNA	7	15
CSDC2	0.601	0.0263	0.979	2.47	8.03	11.9	0.00177	1.58	RV	CELLSTATES	vCM1.0	control_LMNA	7	15
FAM213A	0.601	0.0346	0.0949	0.262	4.79	10.8	0.00268	1.46	RV	CELLSTATES	vCM1.0	control_LMNA	7	15
PCDH9	0.596	0.00586	2.27	6.05	9.31	18.1	0.000205	2.23	RV	CELLSTATES	vCM1.0	control_LMNA	7	15
SLX4IP	0.594	0.0287	0.11	0.284	4.95	11.5	0.00202	1.54	RV	CELLSTATES	vCM1.0	control_LMNA	7	15
USP6NL	0.593	0.0202	0.104	0.269	4.86	12.9	0.0012	1.69	RV	CELLSTATES	vCM1.0	control_LMNA	7	15
LINC00894	0.592	0.0209	0.125	0.306	5.05	12.8	0.00127	1.68	RV	CELLSTATES	vCM1.0	control_LMNA	7	15
PIK3C3	0.591	0.0169	0.178	0.45	5.59	13.7	0.000912	1.77	RV	CELLSTATES	vCM1.0	control_LMNA	7	15
AC116366.3	0.59	0.0298	0.518	1.3	7.1	11.4	0.00214	1.53	RV	CELLSTATES	vCM1.0	control_LMNA	7	15
ENAH	0.589	0.00498	0.609	1.66	7.43	18.9	0.000159	2.3	RV	CELLSTATES	vCM1.0	control_LMNA	7	15
SMAD4	0.589	0.0292	0.0881	0.221	4.61	11.5	0.00207	1.53	RV	CELLSTATES	vCM1.0	control_LMNA	7	15
BABAM2	0.587	0.00256	0.844	2.2	7.86	22	6.06e-05	2.59	RV	CELLSTATES	vCM1.0	control_LMNA	7	15
LANCL1	0.587	0.0411	0.103	0.269	4.86	10.1	0.00354	1.39	RV	CELLSTATES	vCM1.0	control_LMNA	7	15
CASD1	0.586	0.0202	0.126	0.32	5.11	12.9	0.0012	1.69	RV	CELLSTATES	vCM1.0	control_LMNA	7	15
CDC37L1	0.586	0.00719	0.25	0.665	6.13	17.2	0.000274	2.14	RV	CELLSTATES	vCM1.0	control_LMNA	7	15
IPO11	0.584	0.0241	0.135	0.355	5.26	12.2	0.00156	1.62	RV	CELLSTATES	vCM1.0	control_LMNA	7	15
PPP2R3C	0.581	0.0075	0.146	0.372	5.32	17	0.000291	2.12	RV	CELLSTATES	vCM1.0	control_LMNA	7	15
TRAF3IP1	0.581	0.0497	0.0991	0.237	4.68	9.41	0.00466	1.3	RV	CELLSTATES	vCM1.0	control_LMNA	7	15
PREP	0.579	0.0451	0.102	0.263	4.82	9.76	0.00404	1.35	RV	CELLSTATES	vCM1.0	control_LMNA	7	15
DHX15	0.578	0.00904	0.235	0.586	5.95	16.1	0.000387	2.04	RV	CELLSTATES	vCM1.0	control_LMNA	7	15
TMEM260	0.574	0.00767	0.128	0.316	5.09	16.8	0.000304	2.11	RV	CELLSTATES	vCM1.0	control_LMNA	7	15
FAM160A2	0.573	0.0463	0.045	0.117	3.73	9.67	0.00419	1.33	RV	CELLSTATES	vCM1.0	control_LMNA	7	15
TMEM164	0.573	0.0214	0.745	1.85	7.63	12.7	0.00132	1.67	RV	CELLSTATES	vCM1.0	control_LMNA	7	15
CDK19	0.572	0.0382	0.254	0.594	6.01	10.4	0.00313	1.42	RV	CELLSTATES	vCM1.0	control_LMNA	7	15
MED23	0.572	0.047	0.147	0.363	5.3	9.62	0.00429	1.33	RV	CELLSTATES	vCM1.0	control_LMNA	7	15
AL355596.1	0.571	0.0344	0.117	0.295	5	10.8	0.00266	1.46	RV	CELLSTATES	vCM1.0	control_LMNA	7	15
ALG13	0.571	0.0112	0.106	0.262	4.83	15.2	0.00053	1.95	RV	CELLSTATES	vCM1.0	control_LMNA	7	15
SLK	0.569	0.0217	0.16	0.384	5.37	12.6	0.00135	1.66	RV	CELLSTATES	vCM1.0	control_LMNA	7	15
BLZF1	0.568	0.0434	0.0809	0.204	4.47	9.91	0.00381	1.36	RV	CELLSTATES	vCM1.0	control_LMNA	7	15
FAM204A	0.565	0.0301	0.137	0.333	5.18	11.3	0.00217	1.52	RV	CELLSTATES	vCM1.0	control_LMNA	7	15
PALM2-AKAP2	0.562	0.0458	0.587	1.55	7.36	9.71	0.00412	1.34	RV	CELLSTATES	vCM1.0	control_LMNA	7	15
TXNL4B	0.56	0.0291	0.0889	0.23	4.68	11.5	0.00206	1.54	RV	CELLSTATES	vCM1.0	control_LMNA	7	15
FUBP3	0.559	0.0193	0.252	0.599	6.01	13.1	0.00112	1.72	RV	CELLSTATES	vCM1.0	control_LMNA	7	15
ITPR2	0.559	0.0217	0.491	1.2	7	12.6	0.00134	1.66	RV	CELLSTATES	vCM1.0	control_LMNA	7	15
TENT2	0.557	0.0104	0.855	2.05	7.78	15.5	0.000474	1.98	RV	CELLSTATES	vCM1.0	control_LMNA	7	15
DIP2B	0.553	0.0207	0.544	1.33	7.12	12.8	0.00125	1.68	RV	CELLSTATES	vCM1.0	control_LMNA	7	15
GRK4	0.553	0.011	0.36	0.871	6.54	15.3	0.000514	1.96	RV	CELLSTATES	vCM1.0	control_LMNA	7	15
DZIP3	0.549	0.0136	0.196	0.509	5.77	14.4	0.000698	1.86	RV	CELLSTATES	vCM1.0	control_LMNA	7	15
FAM219A	0.547	0.0497	0.12	0.277	4.93	9.42	0.00465	1.3	RV	CELLSTATES	vCM1.0	control_LMNA	7	15
EFNA5	0.546	0.0406	2.87	7.02	9.53	10.2	0.00346	1.39	RV	CELLSTATES	vCM1.0	control_LMNA	7	15
SPIN1	0.546	0.0181	0.32	0.784	6.39	13.4	0.00101	1.74	RV	CELLSTATES	vCM1.0	control_LMNA	7	15
UBOX5	0.546	0.0293	0.0544	0.132	3.9	11.4	0.00208	1.53	RV	CELLSTATES	vCM1.0	control_LMNA	7	15
PIK3CB	0.541	0.00604	0.329	0.815	6.47	17.9	0.000213	2.22	RV	CELLSTATES	vCM1.0	control_LMNA	7	15
STRBP	0.541	0.0116	0.636	1.55	7.39	15.1	0.000558	1.94	RV	CELLSTATES	vCM1.0	control_LMNA	7	15
GPHN	0.54	0.042	1.71	4.44	8.91	10	0.00365	1.38	RV	CELLSTATES	vCM1.0	control_LMNA	7	15
GBF1	0.537	0.00332	0.984	2.49	8.06	20.7	8.93e-05	2.48	RV	CELLSTATES	vCM1.0	control_LMNA	7	15
HSD17B4	0.533	0.0354	0.394	1.01	6.74	10.7	0.00281	1.45	RV	CELLSTATES	vCM1.0	control_LMNA	7	15
PRKG1	0.531	0.0377	6.52	16.7	10.8	10.5	0.00306	1.42	RV	CELLSTATES	vCM1.0	control_LMNA	7	15
YAF2	0.53	0.018	0.72	1.78	7.59	13.4	0.000998	1.74	RV	CELLSTATES	vCM1.0	control_LMNA	7	15
PLEKHM1	0.529	0.0408	0.0852	0.199	4.47	10.1	0.0035	1.39	RV	CELLSTATES	vCM1.0	control_LMNA	7	15
XPO7	0.529	0.0192	0.163	0.395	5.43	13.1	0.0011	1.72	RV	CELLSTATES	vCM1.0	control_LMNA	7	15
GALNT2	0.528	0.0345	0.183	0.443	5.6	10.8	0.00266	1.46	RV	CELLSTATES	vCM1.0	control_LMNA	7	15
BBX	0.525	0.0464	0.406	0.969	6.72	9.66	0.00421	1.33	RV	CELLSTATES	vCM1.0	control_LMNA	7	15
HDAC4	0.525	0.0475	0.705	1.67	7.48	9.58	0.00435	1.32	RV	CELLSTATES	vCM1.0	control_LMNA	7	15
RBPMS	0.524	0.0393	2.79	6.87	9.52	10.3	0.00328	1.41	RV	CELLSTATES	vCM1.0	control_LMNA	7	15
CERS6	0.522	0.0192	1.88	4.76	9	13.1	0.00111	1.72	RV	CELLSTATES	vCM1.0	control_LMNA	7	15
IFT43	0.522	0.0138	0.208	0.517	5.82	14.4	0.00071	1.86	RV	CELLSTATES	vCM1.0	control_LMNA	7	15
PRIMPOL	0.522	0.0198	0.134	0.324	5.16	13	0.00116	1.7	RV	CELLSTATES	vCM1.0	control_LMNA	7	15
ARMC8	0.516	0.0167	0.456	1.1	6.92	13.7	0.000894	1.78	RV	CELLSTATES	vCM1.0	control_LMNA	7	15
KPNA3	0.515	0.0155	0.317	0.794	6.44	14	0.000818	1.81	RV	CELLSTATES	vCM1.0	control_LMNA	7	15
ANXA11	0.514	0.0328	0.431	1.06	6.83	11	0.00247	1.48	RV	CELLSTATES	vCM1.0	control_LMNA	7	15
MAP2K5	0.513	0.024	0.464	1.12	6.9	12.2	0.00155	1.62	RV	CELLSTATES	vCM1.0	control_LMNA	7	15
PARD3B	0.513	0.00497	0.843	2.1	7.82	18.9	0.000158	2.3	RV	CELLSTATES	vCM1.0	control_LMNA	7	15
AL356599.1	0.512	0.0441	0.22	0.537	5.88	9.84	0.00392	1.36	RV	CELLSTATES	vCM1.0	control_LMNA	7	15
VPS41	0.511	0.0496	0.117	0.278	4.96	9.43	0.00463	1.3	RV	CELLSTATES	vCM1.0	control_LMNA	7	15
IL6ST	0.509	0.0323	0.228	0.539	5.89	11.1	0.00239	1.49	RV	CELLSTATES	vCM1.0	control_LMNA	7	15
FBXO42	0.508	0.012	0.514	1.23	7.07	14.9	0.000586	1.92	RV	CELLSTATES	vCM1.0	control_LMNA	7	15
BTBD9	0.505	0.0204	1.12	2.65	8.18	12.9	0.00122	1.69	RV	CELLSTATES	vCM1.0	control_LMNA	7	15
TMEM245	0.505	0.0454	0.598	1.47	7.32	9.74	0.00408	1.34	RV	CELLSTATES	vCM1.0	control_LMNA	7	15
FAM135A	0.504	0.00586	0.356	0.883	6.58	18.1	0.000204	2.23	RV	CELLSTATES	vCM1.0	control_LMNA	7	15
RECK	0.503	0.0268	0.164	0.395	5.46	11.8	0.00183	1.57	RV	CELLSTATES	vCM1.0	control_LMNA	7	15
TPST1	0.502	0.0394	0.0872	0.221	4.63	10.3	0.0033	1.4	RV	CELLSTATES	vCM1.0	control_LMNA	7	15
NXPE3	0.5	0.0387	0.147	0.348	5.28	10.3	0.00319	1.41	RV	CELLSTATES	vCM1.0	control_LMNA	7	15

## Sheet: PKP2_control
Gene	logFC	FDR	mean_exp_control	mean_exp_genotype	logCPM	F	PValue	FDR_plot	Region	annotation_level	cell_state	comparison	Observations_genotype	Observations_reference
CCL4	5.03	0.0144	0.00173	0.0726	1.63	19.1	0.000167	1.84	RV	CELLSTATES	vCM1.0	control_PKP2	5	15
SLC17A1	4.99	0.00448	0.00101	0.0443	1.13	25.7	2.55e-05	2.35	RV	CELLSTATES	vCM1.0	control_PKP2	5	15
ACSM2B	4.59	0.00556	0.000707	0.0297	0.821	24.4	3.58e-05	2.25	RV	CELLSTATES	vCM1.0	control_PKP2	5	15
IL31RA	4.51	0.000298	0.00211	0.0507	1.78	46.6	2.44e-07	3.53	RV	CELLSTATES	vCM1.0	control_PKP2	5	15
PAH	4.14	0.0255	0.000716	0.0238	0.665	16	0.000437	1.59	RV	CELLSTATES	vCM1.0	control_PKP2	5	15
SCGB3A2	4.02	0.000323	0.00116	0.0234	1.05	43.7	4.33e-07	3.49	RV	CELLSTATES	vCM1.0	control_PKP2	5	15
SLITRK4	4	0.00299	0.000642	0.0135	0.495	29.1	1.04e-05	2.52	RV	CELLSTATES	vCM1.0	control_PKP2	5	15
LRP2	3.86	0.01	0.00403	0.0845	2.02	21.4	8.41e-05	2	RV	CELLSTATES	vCM1.0	control_PKP2	5	15
ACSM2A	3.85	0.0369	0.00134	0.032	0.953	14.2	0.000804	1.43	RV	CELLSTATES	vCM1.0	control_PKP2	5	15
C14orf132	3.81	0.00118	0.00268	0.0471	1.69	34.7	2.81e-06	2.93	RV	CELLSTATES	vCM1.0	control_PKP2	5	15
AL078590.3	3.56	0.00341	0.0957	0.993	5.64	28.2	1.33e-05	2.47	RV	CELLSTATES	vCM1.0	control_PKP2	5	15
AC093730.1	3.48	0.0475	0.0504	0.584	4.83	12.7	0.0014	1.32	RV	CELLSTATES	vCM1.0	control_PKP2	5	15
ADGRL3	3.31	0.000207	0.0484	0.818	5.3	51.7	9.74e-08	3.68	RV	CELLSTATES	vCM1.0	control_PKP2	5	15
WDR72	3.21	0.0252	0.00363	0.0558	1.66	16.1	0.000424	1.6	RV	CELLSTATES	vCM1.0	control_PKP2	5	15
AL596188.1	3.08	0.048	0.0102	0.0648	2.4	12.6	0.00143	1.32	RV	CELLSTATES	vCM1.0	control_PKP2	5	15
AC092440.1	3.07	0.00819	0.00149	0.0156	0.948	22.5	5.98e-05	2.09	RV	CELLSTATES	vCM1.0	control_PKP2	5	15
AL078590.2	3.02	0.00903	0.00577	0.118	2.21	22	7.03e-05	2.04	RV	CELLSTATES	vCM1.0	control_PKP2	5	15
AC090673.1	2.99	0.0144	0.00175	0.0167	0.776	19	0.000168	1.84	RV	CELLSTATES	vCM1.0	control_PKP2	5	15
LINC02166	2.99	0.0226	0.000218	0.0164	0.213	18.2	0.000328	1.65	RV	CELLSTATES	vCM1.0	control_PKP2	5	15
WNT9A	2.98	0.0115	0.0929	0.702	5.26	20.5	0.000109	1.94	RV	CELLSTATES	vCM1.0	control_PKP2	5	15
SPINK1	2.95	0.0346	0.00132	0.0182	0.795	14.5	0.00073	1.46	RV	CELLSTATES	vCM1.0	control_PKP2	5	15
AC002463.1	2.93	0.000309	0.006	0.0725	2.02	44.3	3.8e-07	3.51	RV	CELLSTATES	vCM1.0	control_PKP2	5	15
HBA2	2.77	0.0261	0.00217	0.0639	1.24	15.9	0.000455	1.58	RV	CELLSTATES	vCM1.0	control_PKP2	5	15
CASP4	2.74	0.0452	0.0293	0.158	3.48	13.1	0.0012	1.34	RV	CELLSTATES	vCM1.0	control_PKP2	5	15
AL606807.1	2.72	0.0134	0.0106	0.106	2.57	19.5	0.000146	1.87	RV	CELLSTATES	vCM1.0	control_PKP2	5	15
COTL1	2.65	0.000931	0.0103	0.0869	2.43	37	1.69e-06	3.03	RV	CELLSTATES	vCM1.0	control_PKP2	5	15
EDNRA	2.58	0.0202	0.12	0.675	5.38	17.5	0.000274	1.69	RV	CELLSTATES	vCM1.0	control_PKP2	5	15
AL138921.1	2.53	0.0417	0.00135	0.0152	0.643	13.5	0.00105	1.38	RV	CELLSTATES	vCM1.0	control_PKP2	5	15
EDA2R	2.51	0.041	0.00334	0.0168	1.29	13.6	0.000992	1.39	RV	CELLSTATES	vCM1.0	control_PKP2	5	15
FKBP5	2.51	0.000709	1.14	9.37	9	38.7	1.17e-06	3.15	RV	CELLSTATES	vCM1.0	control_PKP2	5	15
MAP2	2.51	0.0119	0.0139	0.145	2.81	20.3	0.000115	1.93	RV	CELLSTATES	vCM1.0	control_PKP2	5	15
MBOAT2	2.51	7.34e-05	0.129	0.912	5.7	70.9	4.92e-09	4.13	RV	CELLSTATES	vCM1.0	control_PKP2	5	15
C5orf46	2.5	0.00669	0.0285	0.243	3.9	23.6	4.48e-05	2.17	RV	CELLSTATES	vCM1.0	control_PKP2	5	15
PLCE1	2.5	0.000298	0.0989	0.776	5.45	45.8	2.89e-07	3.53	RV	CELLSTATES	vCM1.0	control_PKP2	5	15
C10orf71-AS1	2.48	0.0475	0.00246	0.0202	1.03	12.7	0.00139	1.32	RV	CELLSTATES	vCM1.0	control_PKP2	5	15
ATRNL1	2.47	0.00786	0.139	0.758	5.61	22.8	5.58e-05	2.1	RV	CELLSTATES	vCM1.0	control_PKP2	5	15
C6	2.43	0.000807	0.297	2.08	6.96	37.9	1.41e-06	3.09	RV	CELLSTATES	vCM1.0	control_PKP2	5	15
UNC80	2.42	0.00487	0.00789	0.113	2.29	25.1	2.97e-05	2.31	RV	CELLSTATES	vCM1.0	control_PKP2	5	15
PROS1	2.39	0.00266	0.0618	0.427	4.75	30.1	8.21e-06	2.57	RV	CELLSTATES	vCM1.0	control_PKP2	5	15
SLC7A8	2.31	0.000298	0.0703	0.504	4.86	47.1	2.23e-07	3.53	RV	CELLSTATES	vCM1.0	control_PKP2	5	15
DLGAP1	2.3	0.000709	0.0649	0.468	4.8	38.7	1.17e-06	3.15	RV	CELLSTATES	vCM1.0	control_PKP2	5	15
CRIM1	2.29	0.0233	0.178	1.27	6.24	16.7	0.000354	1.63	RV	CELLSTATES	vCM1.0	control_PKP2	5	15
CPNE8	2.16	0.0153	0.0607	0.599	4.8	18.7	0.000186	1.82	RV	CELLSTATES	vCM1.0	control_PKP2	5	15
KLHL36	2.11	0.000129	0.107	0.694	5.38	60.2	2.39e-08	3.89	RV	CELLSTATES	vCM1.0	control_PKP2	5	15
HYAL4	2.09	0.0491	0.00405	0.0345	1.3	12.5	0.00151	1.31	RV	CELLSTATES	vCM1.0	control_PKP2	5	15
CUX2	2.05	0.0405	0.0146	0.0835	2.79	13.7	0.000962	1.39	RV	CELLSTATES	vCM1.0	control_PKP2	5	15
CLSTN2	2.02	0.0077	0.0397	0.21	3.91	22.9	5.37e-05	2.11	RV	CELLSTATES	vCM1.0	control_PKP2	5	15
SOCS1	2.02	0.0458	0.00911	0.0666	2.07	12.9	0.00128	1.34	RV	CELLSTATES	vCM1.0	control_PKP2	5	15
PTH2R	1.98	0.0434	0.0247	0.153	3.39	13.3	0.00113	1.36	RV	CELLSTATES	vCM1.0	control_PKP2	5	15
LINC00222	1.94	0.00341	0.0192	0.117	2.95	28.2	1.31e-05	2.47	RV	CELLSTATES	vCM1.0	control_PKP2	5	15
SHC4	1.94	0.00346	0.0251	0.159	3.38	27.8	1.46e-05	2.46	RV	CELLSTATES	vCM1.0	control_PKP2	5	15
MUM1L1	1.92	0.00518	0.0407	0.186	3.91	24.8	3.2e-05	2.29	RV	CELLSTATES	vCM1.0	control_PKP2	5	15
PAK1	1.92	0.0106	0.0243	0.133	3.24	21.1	9.06e-05	1.98	RV	CELLSTATES	vCM1.0	control_PKP2	5	15
TTLL7	1.92	0.0121	0.0434	0.238	4.04	20.1	0.000122	1.92	RV	CELLSTATES	vCM1.0	control_PKP2	5	15
GRK3	1.9	0.000225	0.127	0.955	5.74	50.5	1.21e-07	3.65	RV	CELLSTATES	vCM1.0	control_PKP2	5	15
DRAIC	1.85	0.0175	0.00783	0.0475	1.92	18.2	0.000219	1.76	RV	CELLSTATES	vCM1.0	control_PKP2	5	15
SLC16A9	1.84	0.0228	0.051	0.402	4.63	16.9	0.000334	1.64	RV	CELLSTATES	vCM1.0	control_PKP2	5	15
AC010327.3	1.82	0.0218	0.119	0.558	5.38	17.2	0.000303	1.66	RV	CELLSTATES	vCM1.0	control_PKP2	5	15
TMEM9B-AS1	1.81	0.0243	0.0506	0.177	3.96	16.4	0.000392	1.61	RV	CELLSTATES	vCM1.0	control_PKP2	5	15
BCL2	1.8	0.000225	0.207	1.47	6.42	49.9	1.36e-07	3.65	RV	CELLSTATES	vCM1.0	control_PKP2	5	15
RERGL	1.79	0.0131	0.0209	0.112	3.02	19.7	0.000137	1.88	RV	CELLSTATES	vCM1.0	control_PKP2	5	15
ZNF727	1.79	0.0342	0.012	0.0827	2.39	14.6	0.00072	1.47	RV	CELLSTATES	vCM1.0	control_PKP2	5	15
PIK3R1	1.78	0.0294	1.58	6.39	8.99	15.3	0.000563	1.53	RV	CELLSTATES	vCM1.0	control_PKP2	5	15
C5AR1	1.73	0.0236	0.028	0.142	3.38	16.6	0.00036	1.63	RV	CELLSTATES	vCM1.0	control_PKP2	5	15
CDHR3	1.73	0.0358	0.0916	0.434	5.07	14.4	0.000763	1.45	RV	CELLSTATES	vCM1.0	control_PKP2	5	15
HEG1	1.72	0.00045	0.342	1.51	6.7	41.7	6.34e-07	3.35	RV	CELLSTATES	vCM1.0	control_PKP2	5	15
NEURL1B	1.68	0.036	0.0253	0.124	3.18	14.3	0.00078	1.44	RV	CELLSTATES	vCM1.0	control_PKP2	5	15
ZNF189	1.66	0.000207	0.161	0.786	5.76	51.8	9.68e-08	3.68	RV	CELLSTATES	vCM1.0	control_PKP2	5	15
C9orf84	1.65	0.00442	0.124	0.496	5.3	26.1	2.28e-05	2.35	RV	CELLSTATES	vCM1.0	control_PKP2	5	15
TTC39C	1.65	0.0017	0.0579	0.312	4.31	32.8	4.3e-06	2.77	RV	CELLSTATES	vCM1.0	control_PKP2	5	15
ASIP	1.64	0.00346	0.0779	0.419	4.87	27.9	1.43e-05	2.46	RV	CELLSTATES	vCM1.0	control_PKP2	5	15
DHRS3	1.64	0.00371	0.143	0.754	5.59	27.3	1.67e-05	2.43	RV	CELLSTATES	vCM1.0	control_PKP2	5	15
MED12L	1.64	0.00661	0.0466	0.184	3.98	23.7	4.39e-05	2.18	RV	CELLSTATES	vCM1.0	control_PKP2	5	15
RANBP17	1.64	0.00261	0.104	0.575	5.3	30.7	7.12e-06	2.58	RV	CELLSTATES	vCM1.0	control_PKP2	5	15
ST8SIA5	1.64	0.0146	0.0722	0.307	4.57	18.9	0.000176	1.83	RV	CELLSTATES	vCM1.0	control_PKP2	5	15
AC058791.1	1.63	0.00826	0.14	0.878	5.79	22.5	6.09e-05	2.08	RV	CELLSTATES	vCM1.0	control_PKP2	5	15
TMTC1	1.62	0.000129	0.407	1.81	7.02	58.5	3.14e-08	3.89	RV	CELLSTATES	vCM1.0	control_PKP2	5	15
DPYSL2	1.6	0.00266	0.129	0.582	5.39	30.3	7.89e-06	2.57	RV	CELLSTATES	vCM1.0	control_PKP2	5	15
GPR173	1.59	0.0315	0.0198	0.102	2.78	14.9	0.000631	1.5	RV	CELLSTATES	vCM1.0	control_PKP2	5	15
PDZD2	1.59	0.000937	3.02	13.3	9.92	36.5	1.89e-06	3.03	RV	CELLSTATES	vCM1.0	control_PKP2	5	15
C1orf21	1.58	0.00266	0.85	3.69	8.09	30.1	8.17e-06	2.57	RV	CELLSTATES	vCM1.0	control_PKP2	5	15
YBX3	1.56	0.0121	0.261	1.17	6.41	20.1	0.000121	1.92	RV	CELLSTATES	vCM1.0	control_PKP2	5	15
AL596220.1	1.54	0.011	0.0411	0.212	3.8	20.8	9.95e-05	1.96	RV	CELLSTATES	vCM1.0	control_PKP2	5	15
FOXO3	1.54	0.000129	1.02	4.71	8.42	57.9	3.46e-08	3.89	RV	CELLSTATES	vCM1.0	control_PKP2	5	15
RPGR	1.54	0.0099	0.0378	0.145	3.59	21.5	8.1e-05	2	RV	CELLSTATES	vCM1.0	control_PKP2	5	15
ZNF578	1.54	0.0484	0.0303	0.111	3.34	12.6	0.00145	1.32	RV	CELLSTATES	vCM1.0	control_PKP2	5	15
KCNAB2	1.52	0.00466	0.072	0.338	4.55	25.4	2.75e-05	2.33	RV	CELLSTATES	vCM1.0	control_PKP2	5	15
AC078955.1	1.5	0.0392	0.0714	0.292	4.56	13.8	0.00092	1.41	RV	CELLSTATES	vCM1.0	control_PKP2	5	15
FAM13C	1.5	0.0131	0.044	0.176	4	19.7	0.000137	1.88	RV	CELLSTATES	vCM1.0	control_PKP2	5	15
FOXO1	1.5	0.000937	0.491	2.25	7.3	36.4	1.93e-06	3.03	RV	CELLSTATES	vCM1.0	control_PKP2	5	15
NAAA	1.5	0.00346	0.0438	0.194	3.89	27.8	1.46e-05	2.46	RV	CELLSTATES	vCM1.0	control_PKP2	5	15
RRAS2	1.5	0.000298	0.22	1.13	6.27	44.9	3.39e-07	3.53	RV	CELLSTATES	vCM1.0	control_PKP2	5	15
EPB41L4B	1.49	0.0119	0.117	0.644	5.41	20.3	0.000116	1.92	RV	CELLSTATES	vCM1.0	control_PKP2	5	15
SLC25A30	1.49	0.00323	0.135	0.568	5.47	28.5	1.21e-05	2.49	RV	CELLSTATES	vCM1.0	control_PKP2	5	15
AC019211.1	1.47	0.0217	0.111	0.472	5.18	17.2	0.0003	1.66	RV	CELLSTATES	vCM1.0	control_PKP2	5	15
ATP6AP1L	1.46	0.00291	0.0778	0.31	4.62	29.5	9.61e-06	2.54	RV	CELLSTATES	vCM1.0	control_PKP2	5	15
FNIP2	1.46	0.0224	1.28	6.23	8.84	17	0.00032	1.65	RV	CELLSTATES	vCM1.0	control_PKP2	5	15
AL592287.1	1.45	0.0219	0.0277	0.11	3.3	17.1	0.000307	1.66	RV	CELLSTATES	vCM1.0	control_PKP2	5	15
PPM1E	1.44	0.02	0.0628	0.265	4.48	17.5	0.000268	1.7	RV	CELLSTATES	vCM1.0	control_PKP2	5	15
AC016831.7	1.43	0.00361	2.28	11.6	9.67	27.6	1.55e-05	2.44	RV	CELLSTATES	vCM1.0	control_PKP2	5	15
LEPR	1.43	0.0463	0.0242	0.114	3.04	12.8	0.00132	1.33	RV	CELLSTATES	vCM1.0	control_PKP2	5	15
ZBTB16	1.43	0.00302	1.86	7.67	9.22	29	1.07e-05	2.52	RV	CELLSTATES	vCM1.0	control_PKP2	5	15
AKTIP	1.42	0.00261	0.0986	0.383	4.93	30.6	7.31e-06	2.58	RV	CELLSTATES	vCM1.0	control_PKP2	5	15
DOCK5	1.42	0.000699	0.622	2.65	7.63	39.3	1.03e-06	3.16	RV	CELLSTATES	vCM1.0	control_PKP2	5	15
MAP3K7CL	1.42	0.0238	0.0238	0.113	3.05	16.5	0.000375	1.62	RV	CELLSTATES	vCM1.0	control_PKP2	5	15
CRB1	1.41	0.00441	0.0467	0.233	3.96	26.2	2.19e-05	2.36	RV	CELLSTATES	vCM1.0	control_PKP2	5	15
APPL2	1.4	0.000709	0.289	1.03	6.42	38.7	1.19e-06	3.15	RV	CELLSTATES	vCM1.0	control_PKP2	5	15
RPS6KA2	1.4	0.00291	0.252	0.993	6.3	29.4	9.74e-06	2.54	RV	CELLSTATES	vCM1.0	control_PKP2	5	15
XPR1	1.4	0.00291	1.95	7.75	9.19	29.5	9.57e-06	2.54	RV	CELLSTATES	vCM1.0	control_PKP2	5	15
RHOBTB1	1.39	0.0085	0.247	0.937	6.27	22.3	6.39e-05	2.07	RV	CELLSTATES	vCM1.0	control_PKP2	5	15
PDCD4	1.37	0.0115	0.143	0.599	5.43	20.5	0.000107	1.94	RV	CELLSTATES	vCM1.0	control_PKP2	5	15
SAMD12	1.37	0.00448	0.537	1.93	7.28	25.7	2.55e-05	2.35	RV	CELLSTATES	vCM1.0	control_PKP2	5	15
ANTXR2	1.36	0.00369	0.229	0.982	6.19	27.4	1.61e-05	2.43	RV	CELLSTATES	vCM1.0	control_PKP2	5	15
SPEF2	1.36	0.0382	0.0293	0.147	3.36	14	0.000876	1.42	RV	CELLSTATES	vCM1.0	control_PKP2	5	15
TBCE	1.35	0.0392	0.0196	0.0807	2.71	13.9	0.000917	1.41	RV	CELLSTATES	vCM1.0	control_PKP2	5	15
FEZ2	1.33	0.0269	0.191	0.771	5.95	15.8	0.00048	1.57	RV	CELLSTATES	vCM1.0	control_PKP2	5	15
RHBDL2	1.33	0.0458	0.0711	0.325	4.56	12.9	0.00127	1.34	RV	CELLSTATES	vCM1.0	control_PKP2	5	15
OSBPL6	1.32	0.0143	0.131	0.452	5.26	19.1	0.000164	1.84	RV	CELLSTATES	vCM1.0	control_PKP2	5	15
CBFB	1.31	0.000298	0.166	0.616	5.67	45.2	3.2e-07	3.53	RV	CELLSTATES	vCM1.0	control_PKP2	5	15
LINC00886	1.31	0.000298	0.174	0.681	5.75	44.9	3.4e-07	3.53	RV	CELLSTATES	vCM1.0	control_PKP2	5	15
MTM1	1.31	0.00346	0.0925	0.346	4.79	27.9	1.42e-05	2.46	RV	CELLSTATES	vCM1.0	control_PKP2	5	15
VCL	1.31	0.00394	1.35	5.24	8.69	26.9	1.82e-05	2.4	RV	CELLSTATES	vCM1.0	control_PKP2	5	15
AC067956.1	1.3	0.0486	0.0693	0.27	4.51	12.5	0.00147	1.31	RV	CELLSTATES	vCM1.0	control_PKP2	5	15
HLF	1.3	0.00858	0.0685	0.218	4.36	22.2	6.6e-05	2.07	RV	CELLSTATES	vCM1.0	control_PKP2	5	15
TDRD9	1.3	0.0134	0.0364	0.13	3.54	19.6	0.000142	1.87	RV	CELLSTATES	vCM1.0	control_PKP2	5	15
DNAJC27-AS1	1.29	0.0411	0.0352	0.162	3.58	13.6	0.00101	1.39	RV	CELLSTATES	vCM1.0	control_PKP2	5	15
IGF2R	1.29	0.0117	0.356	1.26	6.63	20.4	0.000112	1.93	RV	CELLSTATES	vCM1.0	control_PKP2	5	15
AC027117.2	1.28	0.00487	0.222	0.853	6.06	25.1	2.97e-05	2.31	RV	CELLSTATES	vCM1.0	control_PKP2	5	15
ATP2C1	1.26	0.00113	0.633	2.13	7.54	35.1	2.58e-06	2.95	RV	CELLSTATES	vCM1.0	control_PKP2	5	15
AL355315.1	1.25	0.0238	0.039	0.137	3.55	16.5	0.000374	1.62	RV	CELLSTATES	vCM1.0	control_PKP2	5	15
ARHGAP24	1.25	0.0274	1.57	6.26	8.97	15.6	0.000497	1.56	RV	CELLSTATES	vCM1.0	control_PKP2	5	15
MMP24OS	1.25	0.0413	0.0356	0.17	3.52	13.5	0.00102	1.38	RV	CELLSTATES	vCM1.0	control_PKP2	5	15
PQLC1	1.25	0.0338	0.0677	0.25	4.33	14.6	0.000702	1.47	RV	CELLSTATES	vCM1.0	control_PKP2	5	15
ZNF106	1.25	0.00346	0.934	3.06	8.04	28.1	1.37e-05	2.46	RV	CELLSTATES	vCM1.0	control_PKP2	5	15
HBP1	1.24	0.0173	0.137	0.414	5.21	18.2	0.000216	1.76	RV	CELLSTATES	vCM1.0	control_PKP2	5	15
ATAD2	1.23	0.00791	0.327	1.12	6.56	22.7	5.67e-05	2.1	RV	CELLSTATES	vCM1.0	control_PKP2	5	15
NME5	1.23	0.0231	0.0419	0.138	3.71	16.7	0.000348	1.64	RV	CELLSTATES	vCM1.0	control_PKP2	5	15
RORA	1.23	0.00302	0.489	1.88	7.24	28.9	1.1e-05	2.52	RV	CELLSTATES	vCM1.0	control_PKP2	5	15
AC008629.1	1.21	0.0247	0.0783	0.241	4.54	16.2	0.000408	1.61	RV	CELLSTATES	vCM1.0	control_PKP2	5	15
GEN1	1.21	0.0184	0.0928	0.315	4.75	17.9	0.000237	1.73	RV	CELLSTATES	vCM1.0	control_PKP2	5	15
ARHGAP26	1.2	0.001	1.85	6.68	9.11	35.9	2.16e-06	3	RV	CELLSTATES	vCM1.0	control_PKP2	5	15
GPCPD1	1.18	0.0452	0.244	0.676	5.95	13.1	0.00119	1.35	RV	CELLSTATES	vCM1.0	control_PKP2	5	15
MTMR14	1.18	0.0198	0.159	0.552	5.54	17.6	0.000263	1.7	RV	CELLSTATES	vCM1.0	control_PKP2	5	15
FNDC3B	1.17	0.000298	1.84	6.93	9.14	45.5	3.01e-07	3.53	RV	CELLSTATES	vCM1.0	control_PKP2	5	15
PTPN1	1.16	0.00819	0.287	0.954	6.37	22.5	5.99e-05	2.09	RV	CELLSTATES	vCM1.0	control_PKP2	5	15
RIDA	1.16	0.0358	0.0423	0.121	3.66	14.4	0.000762	1.45	RV	CELLSTATES	vCM1.0	control_PKP2	5	15
SLBP	1.16	0.0475	0.0876	0.292	4.65	12.7	0.00138	1.32	RV	CELLSTATES	vCM1.0	control_PKP2	5	15
SLC2A12	1.16	0.011	0.228	0.648	5.98	20.8	9.92e-05	1.96	RV	CELLSTATES	vCM1.0	control_PKP2	5	15
TRUB1	1.16	0.0252	0.107	0.257	4.82	16.1	0.000426	1.6	RV	CELLSTATES	vCM1.0	control_PKP2	5	15
PHYHD1	1.15	0.0231	0.0687	0.263	4.43	16.8	0.000345	1.64	RV	CELLSTATES	vCM1.0	control_PKP2	5	15
PRSS23	1.15	0.0438	0.0599	0.175	4.13	13.2	0.00114	1.36	RV	CELLSTATES	vCM1.0	control_PKP2	5	15
ZNF208	1.15	0.0458	0.348	1.34	6.79	13	0.00126	1.34	RV	CELLSTATES	vCM1.0	control_PKP2	5	15
ABAT	1.14	0.0382	0.0801	0.269	4.56	14	0.000881	1.42	RV	CELLSTATES	vCM1.0	control_PKP2	5	15
LRRC1	1.14	0.0304	0.0778	0.27	4.5	15.1	0.000593	1.52	RV	CELLSTATES	vCM1.0	control_PKP2	5	15
PTPN14	1.14	0.0017	0.39	1.43	6.88	32.8	4.34e-06	2.77	RV	CELLSTATES	vCM1.0	control_PKP2	5	15
AC091948.1	1.13	0.0117	0.251	0.709	6.13	20.4	0.000112	1.93	RV	CELLSTATES	vCM1.0	control_PKP2	5	15
CASC2	1.12	0.0484	0.0459	0.184	3.87	12.6	0.00146	1.32	RV	CELLSTATES	vCM1.0	control_PKP2	5	15
UST	1.12	0.036	0.193	0.642	5.8	14.3	0.000782	1.44	RV	CELLSTATES	vCM1.0	control_PKP2	5	15
XPO1	1.12	0.0107	0.293	0.914	6.38	20.9	9.57e-05	1.97	RV	CELLSTATES	vCM1.0	control_PKP2	5	15
ZNF844	1.12	0.0263	0.0777	0.21	4.41	15.9	0.000462	1.58	RV	CELLSTATES	vCM1.0	control_PKP2	5	15
FGD4	1.11	0.00302	0.967	2.89	8.06	28.9	1.12e-05	2.52	RV	CELLSTATES	vCM1.0	control_PKP2	5	15
JAK2	1.11	0.0263	0.366	1.26	6.74	15.9	0.000461	1.58	RV	CELLSTATES	vCM1.0	control_PKP2	5	15
ARL13B	1.1	0.0469	0.0743	0.237	4.47	12.8	0.00134	1.33	RV	CELLSTATES	vCM1.0	control_PKP2	5	15
JARID2	1.1	0.0172	0.53	1.68	7.16	18.3	0.000213	1.76	RV	CELLSTATES	vCM1.0	control_PKP2	5	15
OSBPL11	1.1	0.0134	0.145	0.445	5.34	19.5	0.000145	1.87	RV	CELLSTATES	vCM1.0	control_PKP2	5	15
PDLIM1	1.1	0.00448	0.281	0.918	6.27	25.9	2.42e-05	2.35	RV	CELLSTATES	vCM1.0	control_PKP2	5	15
FAM214A	1.09	0.00602	0.442	1.36	6.89	24	3.96e-05	2.22	RV	CELLSTATES	vCM1.0	control_PKP2	5	15
LIN7A	1.09	0.0146	0.228	0.735	6.03	18.9	0.000175	1.83	RV	CELLSTATES	vCM1.0	control_PKP2	5	15
MRPS30-DT	1.09	0.0158	0.0633	0.181	4.18	18.6	0.000194	1.8	RV	CELLSTATES	vCM1.0	control_PKP2	5	15
AC093157.1	1.08	0.0238	0.0895	0.236	4.6	16.5	0.00038	1.62	RV	CELLSTATES	vCM1.0	control_PKP2	5	15
CPEB4	1.06	0.0474	2.32	9.05	9.5	12.7	0.00136	1.32	RV	CELLSTATES	vCM1.0	control_PKP2	5	15
TMEM71	1.06	0.0371	1.2	3.52	8.32	14.2	0.000815	1.43	RV	CELLSTATES	vCM1.0	control_PKP2	5	15
WDR31	1.06	0.0382	0.0821	0.23	4.5	14	0.00088	1.42	RV	CELLSTATES	vCM1.0	control_PKP2	5	15
ZNF827	1.06	0.00525	0.327	1.08	6.5	24.7	3.29e-05	2.28	RV	CELLSTATES	vCM1.0	control_PKP2	5	15
PCDH9	1.03	0.00261	2.27	5.7	9.23	30.6	7.36e-06	2.58	RV	CELLSTATES	vCM1.0	control_PKP2	5	15
CDKL5	1.02	0.0119	0.338	0.961	6.55	20.2	0.000117	1.92	RV	CELLSTATES	vCM1.0	control_PKP2	5	15
TMEM164	1.02	0.0085	0.745	2.07	7.62	22.3	6.35e-05	2.07	RV	CELLSTATES	vCM1.0	control_PKP2	5	15
CCDC93	1.01	0.029	0.465	1.33	6.99	15.3	0.000553	1.54	RV	CELLSTATES	vCM1.0	control_PKP2	5	15
CREBRF	1.01	0.0192	0.183	0.515	5.6	17.8	0.000248	1.72	RV	CELLSTATES	vCM1.0	control_PKP2	5	15
KRBA1	1.01	0.0407	0.0945	0.285	4.71	13.7	0.000982	1.39	RV	CELLSTATES	vCM1.0	control_PKP2	5	15
FRRS1	1	0.04	0.0626	0.17	4.13	13.8	0.000941	1.4	RV	CELLSTATES	vCM1.0	control_PKP2	5	15
PDE3B	1	0.0256	0.325	1.21	6.64	16	0.000442	1.59	RV	CELLSTATES	vCM1.0	control_PKP2	5	15
PPM1B	1	0.00371	0.292	0.926	6.34	27.2	1.68e-05	2.43	RV	CELLSTATES	vCM1.0	control_PKP2	5	15
UNC79	0.994	0.0452	0.076	0.318	4.6	13.1	0.00121	1.34	RV	CELLSTATES	vCM1.0	control_PKP2	5	15
AL157911.1	0.993	0.0382	0.092	0.283	4.71	14	0.000883	1.42	RV	CELLSTATES	vCM1.0	control_PKP2	5	15
GREB1L	0.99	0.0106	0.859	2.56	7.89	21	9.3e-05	1.98	RV	CELLSTATES	vCM1.0	control_PKP2	5	15
TANC2	0.989	0.0342	0.0779	0.268	4.43	14.6	0.000721	1.47	RV	CELLSTATES	vCM1.0	control_PKP2	5	15
AC093827.5	0.987	0.0124	0.0727	0.219	4.37	20	0.000125	1.91	RV	CELLSTATES	vCM1.0	control_PKP2	5	15
ATP5S	0.985	0.0249	0.0511	0.129	3.81	16.2	0.000416	1.6	RV	CELLSTATES	vCM1.0	control_PKP2	5	15
MTUS1	0.981	0.00276	1.22	3.6	8.35	29.9	8.71e-06	2.56	RV	CELLSTATES	vCM1.0	control_PKP2	5	15
SORT1	0.978	0.0247	0.389	1.11	6.73	16.3	0.000404	1.61	RV	CELLSTATES	vCM1.0	control_PKP2	5	15
SUCLG2-AS1	0.978	0.0144	0.178	0.519	5.61	19	0.000169	1.84	RV	CELLSTATES	vCM1.0	control_PKP2	5	15
PARVA	0.974	0.01	0.499	1.72	7.2	21.4	8.33e-05	2	RV	CELLSTATES	vCM1.0	control_PKP2	5	15
USP53	0.967	0.00487	0.991	3.22	8.14	25.2	2.9e-05	2.31	RV	CELLSTATES	vCM1.0	control_PKP2	5	15
METTL6	0.957	0.0329	0.0701	0.228	4.28	14.7	0.000673	1.48	RV	CELLSTATES	vCM1.0	control_PKP2	5	15
MFAP3	0.957	0.0323	0.146	0.449	5.33	14.8	0.000656	1.49	RV	CELLSTATES	vCM1.0	control_PKP2	5	15
NFE2L1	0.955	0.0376	0.177	0.513	5.52	14.1	0.000834	1.42	RV	CELLSTATES	vCM1.0	control_PKP2	5	15
ACSS3	0.954	0.00446	1.03	2.99	8.14	26	2.33e-05	2.35	RV	CELLSTATES	vCM1.0	control_PKP2	5	15
PGAP2	0.952	0.0378	0.0911	0.286	4.77	14.1	0.000843	1.42	RV	CELLSTATES	vCM1.0	control_PKP2	5	15
LMCD1-AS1	0.949	0.0311	0.291	0.849	6.33	15	0.000616	1.51	RV	CELLSTATES	vCM1.0	control_PKP2	5	15
PDE7A	0.941	0.0106	3.3	9.25	9.81	21	9.28e-05	1.98	RV	CELLSTATES	vCM1.0	control_PKP2	5	15
C6orf62	0.937	0.0226	0.13	0.34	5.06	16.9	0.000328	1.65	RV	CELLSTATES	vCM1.0	control_PKP2	5	15
CCDC6	0.926	0.0146	0.178	0.534	5.62	18.9	0.000173	1.84	RV	CELLSTATES	vCM1.0	control_PKP2	5	15
ICA1L	0.915	0.0453	0.15	0.487	5.4	13	0.00123	1.34	RV	CELLSTATES	vCM1.0	control_PKP2	5	15
PTPN3	0.906	0.0371	0.411	0.981	6.75	14.2	0.000815	1.43	RV	CELLSTATES	vCM1.0	control_PKP2	5	15
SMC6	0.901	0.033	0.288	0.808	6.31	14.7	0.000677	1.48	RV	CELLSTATES	vCM1.0	control_PKP2	5	15
AC116366.3	0.9	0.0198	0.518	1.31	7.05	17.6	0.00026	1.7	RV	CELLSTATES	vCM1.0	control_PKP2	5	15
LDLRAD4	0.893	0.0452	1.42	4.1	8.49	13.1	0.00121	1.34	RV	CELLSTATES	vCM1.0	control_PKP2	5	15
SOS2	0.888	0.0258	0.659	1.71	7.4	16	0.000447	1.59	RV	CELLSTATES	vCM1.0	control_PKP2	5	15
AL139260.1	0.883	0.0426	0.274	0.892	6.3	13.4	0.00109	1.37	RV	CELLSTATES	vCM1.0	control_PKP2	5	15
DYNC2LI1	0.882	0.0142	0.106	0.321	4.87	19.2	0.000159	1.85	RV	CELLSTATES	vCM1.0	control_PKP2	5	15
EFCAB6	0.878	0.0229	0.0876	0.303	4.7	16.8	0.000338	1.64	RV	CELLSTATES	vCM1.0	control_PKP2	5	15
PTPRM	0.876	0.0238	3.82	11	10	16.5	0.000374	1.62	RV	CELLSTATES	vCM1.0	control_PKP2	5	15
PKD2	0.875	0.0458	0.192	0.515	5.65	13	0.00125	1.34	RV	CELLSTATES	vCM1.0	control_PKP2	5	15
ZNF518A	0.868	0.00423	0.25	0.751	6.15	26.6	2.01e-05	2.37	RV	CELLSTATES	vCM1.0	control_PKP2	5	15
EFCAB7	0.859	0.0411	0.146	0.4	5.29	13.6	0.00101	1.39	RV	CELLSTATES	vCM1.0	control_PKP2	5	15
GK	0.85	0.0323	0.254	0.689	6.12	14.8	0.000658	1.49	RV	CELLSTATES	vCM1.0	control_PKP2	5	15
TBC1D8	0.849	0.0148	0.89	2.45	7.89	18.8	0.000178	1.83	RV	CELLSTATES	vCM1.0	control_PKP2	5	15
SRSF6	0.848	0.0475	0.174	0.51	5.63	12.7	0.00138	1.32	RV	CELLSTATES	vCM1.0	control_PKP2	5	15
APC	0.837	0.0224	0.32	0.888	6.44	17	0.000321	1.65	RV	CELLSTATES	vCM1.0	control_PKP2	5	15
FASTKD1	0.835	0.0247	0.485	1.14	6.93	16.2	0.000408	1.61	RV	CELLSTATES	vCM1.0	control_PKP2	5	15
SLC1A3	0.831	0.0487	1.73	4.65	8.86	12.5	0.00148	1.31	RV	CELLSTATES	vCM1.0	control_PKP2	5	15
EIF4EBP2	0.829	0.0487	0.174	0.47	5.49	12.5	0.00149	1.31	RV	CELLSTATES	vCM1.0	control_PKP2	5	15
RASAL2	0.828	0.0441	1.8	5.44	8.97	13.2	0.00115	1.36	RV	CELLSTATES	vCM1.0	control_PKP2	5	15
COX10	0.809	0.0424	0.319	0.8	6.37	13.4	0.00108	1.37	RV	CELLSTATES	vCM1.0	control_PKP2	5	15
SMIM8	0.8	0.0165	0.393	1.01	6.69	18.4	0.000204	1.78	RV	CELLSTATES	vCM1.0	control_PKP2	5	15
SESN1	0.777	0.0308	1.44	3.63	8.56	15.1	0.000606	1.51	RV	CELLSTATES	vCM1.0	control_PKP2	5	15
OSBPL1A	0.773	0.0302	0.544	1.4	7.14	15.2	0.000587	1.52	RV	CELLSTATES	vCM1.0	control_PKP2	5	15
NXPE3	0.768	0.0487	0.147	0.361	5.26	12.5	0.00148	1.31	RV	CELLSTATES	vCM1.0	control_PKP2	5	15
FAM135A	0.767	0.00775	0.356	0.842	6.53	22.9	5.46e-05	2.11	RV	CELLSTATES	vCM1.0	control_PKP2	5	15
CNIH3	0.764	0.0405	0.0735	0.174	4.29	13.7	0.000976	1.39	RV	CELLSTATES	vCM1.0	control_PKP2	5	15
TBC1D1	0.764	0.0458	0.853	2.15	7.72	12.9	0.00128	1.34	RV	CELLSTATES	vCM1.0	control_PKP2	5	15
USP40	0.757	0.0278	0.316	0.853	6.36	15.5	0.000517	1.56	RV	CELLSTATES	vCM1.0	control_PKP2	5	15
TRPC1	0.745	0.0335	0.51	1.32	7.05	14.7	0.000689	1.48	RV	CELLSTATES	vCM1.0	control_PKP2	5	15
CEP350	0.741	0.0458	0.578	1.45	7.19	12.9	0.00128	1.34	RV	CELLSTATES	vCM1.0	control_PKP2	5	15
ZSCAN5A	0.736	0.0251	0.211	0.524	5.77	16.1	0.000421	1.6	RV	CELLSTATES	vCM1.0	control_PKP2	5	15
SOX6	0.73	0.0143	2.19	5.66	9.19	19.2	0.000161	1.84	RV	CELLSTATES	vCM1.0	control_PKP2	5	15
PPARA	0.725	0.0453	0.549	1.47	7.15	13	0.00123	1.34	RV	CELLSTATES	vCM1.0	control_PKP2	5	15
AC104596.1	0.723	0.0411	0.239	0.648	5.98	13.6	0.001	1.39	RV	CELLSTATES	vCM1.0	control_PKP2	5	15
SHROOM3	0.723	0.0458	0.503	1.19	7.05	12.9	0.00127	1.34	RV	CELLSTATES	vCM1.0	control_PKP2	5	15
YAF2	0.719	0.0271	0.72	1.82	7.55	15.7	0.000488	1.57	RV	CELLSTATES	vCM1.0	control_PKP2	5	15
TFDP2	0.718	0.0338	0.684	1.67	7.46	14.6	0.000708	1.47	RV	CELLSTATES	vCM1.0	control_PKP2	5	15
GBF1	0.71	0.0103	0.984	2.57	8.03	21.2	8.73e-05	1.99	RV	CELLSTATES	vCM1.0	control_PKP2	5	15
MKLN1	0.707	0.0379	1.3	3.44	8.39	14	0.000863	1.42	RV	CELLSTATES	vCM1.0	control_PKP2	5	15
TTC27	0.705	0.0379	0.235	0.592	5.97	14.1	0.000855	1.42	RV	CELLSTATES	vCM1.0	control_PKP2	5	15
STK33	0.701	0.0411	0.968	2.11	7.88	13.6	0.001	1.39	RV	CELLSTATES	vCM1.0	control_PKP2	5	15
RNF146	0.695	0.0438	0.171	0.369	5.42	13.2	0.00114	1.36	RV	CELLSTATES	vCM1.0	control_PKP2	5	15
C9orf85	0.691	0.0411	0.208	0.481	5.72	13.6	0.00102	1.39	RV	CELLSTATES	vCM1.0	control_PKP2	5	15
INSR	0.678	0.0458	1.36	3.55	8.48	12.9	0.00128	1.34	RV	CELLSTATES	vCM1.0	control_PKP2	5	15
SLC25A12	0.667	0.0236	0.997	2.43	8.03	16.6	0.000362	1.63	RV	CELLSTATES	vCM1.0	control_PKP2	5	15
TENT2	0.663	0.0452	0.855	2.06	7.73	13.1	0.00122	1.34	RV	CELLSTATES	vCM1.0	control_PKP2	5	15
FBXO42	0.661	0.0424	0.514	1.24	7.03	13.4	0.00108	1.37	RV	CELLSTATES	vCM1.0	control_PKP2	5	15
MAGI2	0.66	0.0371	1.45	3.68	8.57	14.2	0.000813	1.43	RV	CELLSTATES	vCM1.0	control_PKP2	5	15
ASCC3	0.659	0.049	0.304	0.66	6.24	12.5	0.00151	1.31	RV	CELLSTATES	vCM1.0	control_PKP2	5	15
RERE	0.656	0.0434	1.81	4.15	8.8	13.3	0.00113	1.36	RV	CELLSTATES	vCM1.0	control_PKP2	5	15
LNPEP	0.652	0.0387	0.463	1.03	6.83	13.9	0.000901	1.41	RV	CELLSTATES	vCM1.0	control_PKP2	5	15
SOS1	0.652	0.0461	0.768	2.01	7.65	12.9	0.00131	1.34	RV	CELLSTATES	vCM1.0	control_PKP2	5	15
GALK2	0.614	0.0443	0.223	0.51	5.85	13.2	0.00116	1.35	RV	CELLSTATES	vCM1.0	control_PKP2	5	15
MBNL1	0.614	0.0379	2.39	5.83	9.24	14.1	0.000849	1.42	RV	CELLSTATES	vCM1.0	control_PKP2	5	15
ZCCHC7	0.587	0.0389	0.629	1.42	7.29	13.9	0.000908	1.41	RV	CELLSTATES	vCM1.0	control_PKP2	5	15
PLD1	0.568	0.0414	1.16	2.98	8.27	13.5	0.00103	1.38	RV	CELLSTATES	vCM1.0	control_PKP2	5	15
ZNF438	0.565	0.0484	0.696	1.57	7.48	12.6	0.00146	1.32	RV	CELLSTATES	vCM1.0	control_PKP2	5	15

## Sheet: PVneg_control
Gene	logFC	FDR	mean_exp_control	mean_exp_genotype	logCPM	F	PValue	FDR_plot	Region	annotation_level	cell_state	comparison	Observations_genotype	Observations_reference
NPPB	4.69	0.0246	0.115	4.85	7.44	20.6	0.000127	1.61	RV	CELLSTATES	vCM1.0	control_PVneg	4	15
NPPA-AS1	4.53	0.0169	0.00103	0.0196	0.758	22.8	6.8e-05	1.77	RV	CELLSTATES	vCM1.0	control_PVneg	4	15
AC090673.1	4.21	0.00225	0.00175	0.0449	1.21	39	1.64e-06	2.65	RV	CELLSTATES	vCM1.0	control_PVneg	4	15
AC133565.1	4.17	0.0338	0.000353	0.0179	0.241	18	0.000268	1.47	RV	CELLSTATES	vCM1.0	control_PVneg	4	15
AL110292.1	3.82	0.0105	0.0143	0.411	3.79	26.2	2.82e-05	1.98	RV	CELLSTATES	vCM1.0	control_PVneg	4	15
FAM19A5	3.73	0.0468	0.0076	0.252	3.57	15.7	0.000549	1.33	RV	CELLSTATES	vCM1.0	control_PVneg	4	15
SCGB3A2	3.73	0.0103	0.00116	0.0233	0.825	27	2.31e-05	1.99	RV	CELLSTATES	vCM1.0	control_PVneg	4	15
MAP2	3.64	0.000537	0.0139	0.217	3.44	54.2	1.11e-07	3.27	RV	CELLSTATES	vCM1.0	control_PVneg	4	15
SLC6A1-AS1	3.63	0.0351	0.0061	0.0873	2.32	17.6	0.000302	1.46	RV	CELLSTATES	vCM1.0	control_PVneg	4	15
PLCE1-AS2	3.55	0.0297	0.00202	0.0274	1.12	18.9	0.000204	1.53	RV	CELLSTATES	vCM1.0	control_PVneg	4	15
B3GALT5	3.45	0.00575	0.00761	0.103	2.4	31.2	8.58e-06	2.24	RV	CELLSTATES	vCM1.0	control_PVneg	4	15
C14orf132	3.23	0.0138	0.00268	0.0395	1.33	24	4.97e-05	1.86	RV	CELLSTATES	vCM1.0	control_PVneg	4	15
SPINK1	3.18	0.0369	0.00132	0.0203	0.724	17	0.000364	1.43	RV	CELLSTATES	vCM1.0	control_PVneg	4	15
AL389885.1	3.13	0.0281	0.00301	0.0313	1.08	19.6	0.000169	1.55	RV	CELLSTATES	vCM1.0	control_PVneg	4	15
PHF21B	3.05	0.00509	0.00513	0.0731	2.07	32.8	5.97e-06	2.29	RV	CELLSTATES	vCM1.0	control_PVneg	4	15
AL031283.2	3.01	0.0224	0.00491	0.0398	1.67	21	0.000111	1.65	RV	CELLSTATES	vCM1.0	control_PVneg	4	15
PROM1	2.92	0.00225	0.0162	0.174	3.17	38.6	1.79e-06	2.65	RV	CELLSTATES	vCM1.0	control_PVneg	4	15
AC002463.1	2.82	0.00895	0.006	0.0638	1.87	27.9	1.85e-05	2.05	RV	CELLSTATES	vCM1.0	control_PVneg	4	15
C5AR1	2.58	0.00021	0.028	0.29	3.89	63.1	2.9e-08	3.68	RV	CELLSTATES	vCM1.0	control_PVneg	4	15
PLCE1	2.56	0.00126	0.0989	0.876	5.51	45.2	5.07e-07	2.9	RV	CELLSTATES	vCM1.0	control_PVneg	4	15
P3H2	2.53	0.0126	0.0157	0.15	3.13	24.8	4.01e-05	1.9	RV	CELLSTATES	vCM1.0	control_PVneg	4	15
STAT4	2.48	0.0408	0.0102	0.0921	2.48	16.4	0.00045	1.39	RV	CELLSTATES	vCM1.0	control_PVneg	4	15
AL078590.3	2.37	0.0369	0.0957	0.392	5.08	17.1	0.000357	1.43	RV	CELLSTATES	vCM1.0	control_PVneg	4	15
AC137834.1	2.36	0.0408	0.002	0.0171	0.727	16.4	0.000448	1.39	RV	CELLSTATES	vCM1.0	control_PVneg	4	15
FKBP5	2.26	0.0126	1.14	7.06	8.79	24.7	4.15e-05	1.9	RV	CELLSTATES	vCM1.0	control_PVneg	4	15
FAM13C	2.1	0.00667	0.044	0.261	4.25	30.3	1.06e-05	2.18	RV	CELLSTATES	vCM1.0	control_PVneg	4	15
ADGRL3	2.08	0.0351	0.0484	0.405	4.5	17.4	0.000325	1.46	RV	CELLSTATES	vCM1.0	control_PVneg	4	15
CRIM1	2.01	0.0297	0.178	0.91	6.08	18.9	0.000207	1.53	RV	CELLSTATES	vCM1.0	control_PVneg	4	15
BCL2	1.99	0.00225	0.207	1.39	6.39	38.1	1.98e-06	2.65	RV	CELLSTATES	vCM1.0	control_PVneg	4	15
CREB5	1.99	0.00575	0.411	2.44	7.2	31.4	8.26e-06	2.24	RV	CELLSTATES	vCM1.0	control_PVneg	4	15
ZDHHC14	1.98	1.79e-05	0.343	2.06	6.96	88.3	1.23e-09	4.75	RV	CELLSTATES	vCM1.0	control_PVneg	4	15
ABCG2	1.93	0.0172	0.0441	0.235	4.04	22.6	7.24e-05	1.76	RV	CELLSTATES	vCM1.0	control_PVneg	4	15
CLSTN2	1.92	0.0439	0.0397	0.256	3.89	16	0.000509	1.36	RV	CELLSTATES	vCM1.0	control_PVneg	4	15
IGFBP2	1.92	0.042	0.0333	0.181	3.59	16.2	0.000479	1.38	RV	CELLSTATES	vCM1.0	control_PVneg	4	15
MATN2	1.9	0.00895	0.0433	0.239	4	27.9	1.87e-05	2.05	RV	CELLSTATES	vCM1.0	control_PVneg	4	15
DHRS3	1.89	0.00677	0.143	0.738	5.69	29.8	1.19e-05	2.17	RV	CELLSTATES	vCM1.0	control_PVneg	4	15
PROS1	1.88	0.0369	0.0618	0.328	4.55	17.1	0.000358	1.43	RV	CELLSTATES	vCM1.0	control_PVneg	4	15
AC010327.3	1.87	0.0309	0.119	0.688	5.42	18.6	0.000228	1.51	RV	CELLSTATES	vCM1.0	control_PVneg	4	15
ST8SIA5	1.84	0.00895	0.0722	0.336	4.64	27.8	1.92e-05	2.05	RV	CELLSTATES	vCM1.0	control_PVneg	4	15
SHC4	1.76	0.0297	0.0251	0.131	3.32	18.8	0.000216	1.53	RV	CELLSTATES	vCM1.0	control_PVneg	4	15
TTC39C	1.75	0.00575	0.0579	0.273	4.31	31.1	8.73e-06	2.24	RV	CELLSTATES	vCM1.0	control_PVneg	4	15
SNCA	1.68	0.0494	0.018	0.0713	2.77	15.4	0.000614	1.31	RV	CELLSTATES	vCM1.0	control_PVneg	4	15
XPR1	1.68	0.00126	1.95	9.15	9.26	45	5.24e-07	2.9	RV	CELLSTATES	vCM1.0	control_PVneg	4	15
GABPB2	1.67	0.028	0.201	0.874	5.99	19.8	0.000158	1.55	RV	CELLSTATES	vCM1.0	control_PVneg	4	15
SPATA6L	1.61	0.034	0.0172	0.0719	2.55	17.9	0.000281	1.47	RV	CELLSTATES	vCM1.0	control_PVneg	4	15
DPYSL2	1.6	0.0126	0.129	0.572	5.39	25.2	3.68e-05	1.9	RV	CELLSTATES	vCM1.0	control_PVneg	4	15
TMEM71	1.58	0.0047	1.2	5.17	8.5	33.8	4.86e-06	2.33	RV	CELLSTATES	vCM1.0	control_PVneg	4	15
DOCK5	1.55	0.0027	0.622	2.6	7.63	36.7	2.61e-06	2.57	RV	CELLSTATES	vCM1.0	control_PVneg	4	15
GSDMB	1.52	0.0126	0.0235	0.098	2.97	24.9	3.94e-05	1.9	RV	CELLSTATES	vCM1.0	control_PVneg	4	15
KLHL36	1.48	0.017	0.107	0.408	5.06	22.7	7.02e-05	1.77	RV	CELLSTATES	vCM1.0	control_PVneg	4	15
RPGR	1.48	0.0351	0.0378	0.136	3.56	17.6	0.000303	1.46	RV	CELLSTATES	vCM1.0	control_PVneg	4	15
EXT1	1.47	0.0237	0.697	2.57	7.73	20.7	0.000121	1.62	RV	CELLSTATES	vCM1.0	control_PVneg	4	15
GAS7	1.46	0.0351	0.201	0.886	5.94	17.4	0.000327	1.46	RV	CELLSTATES	vCM1.0	control_PVneg	4	15
ZBTB16	1.46	0.034	1.86	7.02	9.19	17.8	0.000284	1.47	RV	CELLSTATES	vCM1.0	control_PVneg	4	15
AL355315.1	1.4	0.0297	0.039	0.151	3.6	18.8	0.000214	1.53	RV	CELLSTATES	vCM1.0	control_PVneg	4	15
C1orf21	1.4	0.014	0.85	3.07	7.97	23.8	5.22e-05	1.85	RV	CELLSTATES	vCM1.0	control_PVneg	4	15
VCL	1.39	0.0105	1.35	5.1	8.66	26.2	2.81e-05	1.98	RV	CELLSTATES	vCM1.0	control_PVneg	4	15
RANBP17	1.38	0.0351	0.104	0.465	5.12	17.5	0.000311	1.46	RV	CELLSTATES	vCM1.0	control_PVneg	4	15
RORA	1.38	0.00509	0.489	1.91	7.25	32.9	5.87e-06	2.29	RV	CELLSTATES	vCM1.0	control_PVneg	4	15
INPP4B	1.37	0.00225	1.62	6.09	8.89	38.7	1.73e-06	2.65	RV	CELLSTATES	vCM1.0	control_PVneg	4	15
PKD2	1.32	0.00225	0.192	0.676	5.78	38.3	1.89e-06	2.65	RV	CELLSTATES	vCM1.0	control_PVneg	4	15
TMTC1	1.27	0.042	0.407	1.36	6.85	16.2	0.000478	1.38	RV	CELLSTATES	vCM1.0	control_PVneg	4	15
RPS6KA2	1.26	0.0281	0.252	0.899	6.24	19.6	0.000171	1.55	RV	CELLSTATES	vCM1.0	control_PVneg	4	15
GRK3	1.25	0.0252	0.127	0.487	5.32	20.4	0.000134	1.6	RV	CELLSTATES	vCM1.0	control_PVneg	4	15
MTCL1	1.25	0.0237	0.0535	0.176	3.97	20.7	0.000121	1.62	RV	CELLSTATES	vCM1.0	control_PVneg	4	15
AC010542.3	1.22	0.0351	0.0299	0.104	3.27	17.6	0.000305	1.46	RV	CELLSTATES	vCM1.0	control_PVneg	4	15
PGAP2	1.22	0.0287	0.0911	0.331	4.85	19.4	0.000178	1.54	RV	CELLSTATES	vCM1.0	control_PVneg	4	15
ANTXR2	1.2	0.034	0.229	0.77	6.1	18	0.000275	1.47	RV	CELLSTATES	vCM1.0	control_PVneg	4	15
ZNF736	1.2	0.0401	0.0761	0.244	4.46	16.5	0.000435	1.4	RV	CELLSTATES	vCM1.0	control_PVneg	4	15
CLTCL1	1.19	0.0379	0.21	0.74	5.96	16.8	0.000397	1.42	RV	CELLSTATES	vCM1.0	control_PVneg	4	15
XPO1	1.19	0.0327	0.293	0.948	6.39	18.2	0.000254	1.49	RV	CELLSTATES	vCM1.0	control_PVneg	4	15
ZNF844	1.19	0.0478	0.0777	0.234	4.43	15.6	0.00058	1.32	RV	CELLSTATES	vCM1.0	control_PVneg	4	15
NME5	1.18	0.0494	0.0419	0.14	3.7	15.4	0.000612	1.31	RV	CELLSTATES	vCM1.0	control_PVneg	4	15
CBFB	1.16	0.0103	0.166	0.562	5.59	26.9	2.41e-05	1.99	RV	CELLSTATES	vCM1.0	control_PVneg	4	15
PIP4K2A	1.16	0.0311	0.131	0.446	5.24	18.5	0.000232	1.51	RV	CELLSTATES	vCM1.0	control_PVneg	4	15
FOXO3	1.15	0.013	1.02	3.35	8.2	24.4	4.5e-05	1.88	RV	CELLSTATES	vCM1.0	control_PVneg	4	15
NAAA	1.13	0.0388	0.0438	0.15	3.74	16.6	0.000415	1.41	RV	CELLSTATES	vCM1.0	control_PVneg	4	15
FNDC3B	1.12	0.00677	1.84	5.98	9.05	29.7	1.21e-05	2.17	RV	CELLSTATES	vCM1.0	control_PVneg	4	15
ZMAT1	1.12	0.0319	0.151	0.478	5.4	18.3	0.000244	1.5	RV	CELLSTATES	vCM1.0	control_PVneg	4	15
ABTB2	1.11	0.0281	0.369	1.14	6.66	19.7	0.000165	1.55	RV	CELLSTATES	vCM1.0	control_PVneg	4	15
INSR	1.11	0.0126	1.36	4.48	8.6	25.1	3.75e-05	1.9	RV	CELLSTATES	vCM1.0	control_PVneg	4	15
ZNF701	1.11	0.0364	0.05	0.147	3.79	17.2	0.000344	1.44	RV	CELLSTATES	vCM1.0	control_PVneg	4	15
SOCS7	1.07	0.034	0.12	0.362	5.07	17.8	0.000284	1.47	RV	CELLSTATES	vCM1.0	control_PVneg	4	15
PLEKHA2	1.06	0.0386	0.461	1.23	6.9	16.6	0.00041	1.41	RV	CELLSTATES	vCM1.0	control_PVneg	4	15
TBC1D8	1.06	0.0167	0.89	2.67	7.94	23	6.45e-05	1.78	RV	CELLSTATES	vCM1.0	control_PVneg	4	15
FBXO42	1.05	0.0369	0.514	1.47	7.13	17	0.00037	1.43	RV	CELLSTATES	vCM1.0	control_PVneg	4	15
TMEM164	1.05	0.0369	0.745	2.02	7.62	17	0.000369	1.43	RV	CELLSTATES	vCM1.0	control_PVneg	4	15
ATAD2	1.04	0.0287	0.327	0.914	6.46	19.4	0.000178	1.54	RV	CELLSTATES	vCM1.0	control_PVneg	4	15
C6orf62	1.03	0.0369	0.13	0.361	5.09	17	0.000363	1.43	RV	CELLSTATES	vCM1.0	control_PVneg	4	15
FAXDC2	1.03	0.0351	0.237	0.668	6.03	17.5	0.000316	1.46	RV	CELLSTATES	vCM1.0	control_PVneg	4	15
SPIN1	1.03	0.0126	0.32	0.896	6.4	24.9	3.91e-05	1.9	RV	CELLSTATES	vCM1.0	control_PVneg	4	15
USP53	1.02	0.0195	0.991	3.02	8.1	21.7	9.17e-05	1.71	RV	CELLSTATES	vCM1.0	control_PVneg	4	15
ZBTB8OS	1.01	0.0103	0.185	0.551	5.69	26.9	2.36e-05	1.99	RV	CELLSTATES	vCM1.0	control_PVneg	4	15
SHQ1	0.995	0.0375	0.086	0.27	4.63	16.8	0.000391	1.43	RV	CELLSTATES	vCM1.0	control_PVneg	4	15
RRAS2	0.979	0.0175	0.22	0.69	5.98	22.5	7.49e-05	1.76	RV	CELLSTATES	vCM1.0	control_PVneg	4	15
PPM1B	0.972	0.0126	0.292	0.824	6.3	24.9	3.98e-05	1.9	RV	CELLSTATES	vCM1.0	control_PVneg	4	15
PDE3B	0.969	0.0191	0.325	0.988	6.51	21.9	8.71e-05	1.72	RV	CELLSTATES	vCM1.0	control_PVneg	4	15
ICA1L	0.968	0.0408	0.15	0.442	5.37	16.4	0.000445	1.39	RV	CELLSTATES	vCM1.0	control_PVneg	4	15
GREB1L	0.967	0.0169	0.859	2.49	7.86	22.8	6.87e-05	1.77	RV	CELLSTATES	vCM1.0	control_PVneg	4	15
PTPN14	0.958	0.028	0.39	1.15	6.77	19.8	0.000161	1.55	RV	CELLSTATES	vCM1.0	control_PVneg	4	15
KIAA0556	0.956	0.0351	0.159	0.448	5.36	17.4	0.000322	1.46	RV	CELLSTATES	vCM1.0	control_PVneg	4	15
AC093827.5	0.948	0.0439	0.0727	0.208	4.34	16	0.000507	1.36	RV	CELLSTATES	vCM1.0	control_PVneg	4	15
PLPP1	0.945	0.0473	0.964	2.64	8.01	15.6	0.000565	1.33	RV	CELLSTATES	vCM1.0	control_PVneg	4	15
MLLT3	0.94	0.0281	0.226	0.638	5.89	19.7	0.000164	1.55	RV	CELLSTATES	vCM1.0	control_PVneg	4	15
FGD4	0.934	0.0252	0.967	2.58	8	20.4	0.000134	1.6	RV	CELLSTATES	vCM1.0	control_PVneg	4	15
ARHGAP26	0.93	0.0195	1.85	5.2	8.97	21.8	9.11e-05	1.71	RV	CELLSTATES	vCM1.0	control_PVneg	4	15
YWHAE	0.915	0.0297	0.406	1.14	6.79	19.1	0.000193	1.53	RV	CELLSTATES	vCM1.0	control_PVneg	4	15
SOBP	0.893	0.0473	0.342	0.869	6.45	15.6	0.000564	1.33	RV	CELLSTATES	vCM1.0	control_PVneg	4	15
AL139260.1	0.88	0.0389	0.274	0.818	6.25	16.6	0.000419	1.41	RV	CELLSTATES	vCM1.0	control_PVneg	4	15
OSBPL1A	0.875	0.0351	0.544	1.43	7.15	17.5	0.000316	1.46	RV	CELLSTATES	vCM1.0	control_PVneg	4	15
PPP2R3C	0.871	0.0257	0.146	0.389	5.28	20.3	0.000139	1.59	RV	CELLSTATES	vCM1.0	control_PVneg	4	15
ZYG11B	0.856	0.0216	0.277	0.746	6.17	21.2	0.000106	1.67	RV	CELLSTATES	vCM1.0	control_PVneg	4	15
CPEB3	0.813	0.0351	0.981	2.53	7.99	17.5	0.000317	1.46	RV	CELLSTATES	vCM1.0	control_PVneg	4	15
PIK3CB	0.798	0.0375	0.329	0.846	6.44	16.8	0.000389	1.43	RV	CELLSTATES	vCM1.0	control_PVneg	4	15
RNF146	0.792	0.034	0.171	0.434	5.45	17.9	0.000278	1.47	RV	CELLSTATES	vCM1.0	control_PVneg	4	15
COG7	0.781	0.0338	0.197	0.49	5.67	18	0.000267	1.47	RV	CELLSTATES	vCM1.0	control_PVneg	4	15
PCDH9	0.78	0.0297	2.27	5.43	9.19	18.8	0.000212	1.53	RV	CELLSTATES	vCM1.0	control_PVneg	4	15
GLG1	0.768	0.034	0.581	1.44	7.21	17.9	0.000282	1.47	RV	CELLSTATES	vCM1.0	control_PVneg	4	15
ZNF518A	0.728	0.0297	0.25	0.664	6.06	19.1	0.000195	1.53	RV	CELLSTATES	vCM1.0	control_PVneg	4	15
COMMD1	0.714	0.0291	0.792	2	7.71	19.3	0.000185	1.54	RV	CELLSTATES	vCM1.0	control_PVneg	4	15
KPNA3	0.714	0.0492	0.317	0.839	6.39	15.4	0.000604	1.31	RV	CELLSTATES	vCM1.0	control_PVneg	4	15
ZCCHC7	0.712	0.0349	0.629	1.51	7.31	17.7	0.000296	1.46	RV	CELLSTATES	vCM1.0	control_PVneg	4	15
BTBD9	0.7	0.0451	1.12	2.85	8.16	15.9	0.000526	1.35	RV	CELLSTATES	vCM1.0	control_PVneg	4	15
TTC28	0.681	0.0375	0.832	2.07	7.74	16.8	0.000391	1.43	RV	CELLSTATES	vCM1.0	control_PVneg	4	15

## Sheet: RBM20_control
Gene	logFC	FDR	mean_exp_control	mean_exp_genotype	logCPM	F	PValue	FDR_plot	Region	annotation_level	cell_state	comparison	Observations_genotype	Observations_reference
TAAR2	5.35	0.042	0	0.05	0.6	16.3	0.00149	1.38	RV	CELLSTATES	vCM1.0	control_RBM20	5	15
SCGB3A2	4.35	2.83e-05	0.00116	0.0578	1.63	68.7	7.68e-09	4.55	RV	CELLSTATES	vCM1.0	control_RBM20	5	15
NPPB	4.13	0.00675	0.115	3.12	7.14	22	7.34e-05	2.17	RV	CELLSTATES	vCM1.0	control_RBM20	5	15
SPINK1	3.84	0.000385	0.00132	0.0377	1.29	40.6	8.62e-07	3.41	RV	CELLSTATES	vCM1.0	control_RBM20	5	15
C14orf132	3.7	3.32e-05	0.00268	0.062	1.79	63.7	1.58e-08	4.48	RV	CELLSTATES	vCM1.0	control_RBM20	5	15
HBB	3.6	0.00139	0.00465	0.0936	2.47	31.9	5.68e-06	2.86	RV	CELLSTATES	vCM1.0	control_RBM20	5	15
HLA-DMA	3.54	0.00041	0.00519	0.0884	2.71	40	9.77e-07	3.39	RV	CELLSTATES	vCM1.0	control_RBM20	5	15
SLC6A1-AS1	3.49	0.00062	0.0061	0.126	2.4	37.5	1.64e-06	3.21	RV	CELLSTATES	vCM1.0	control_RBM20	5	15
ADGRL3	3.38	0.000141	0.0484	1.05	5.46	48.2	2e-07	3.85	RV	CELLSTATES	vCM1.0	control_RBM20	5	15
SEMA3D	3.21	0.0311	0.00258	0.0579	2.09	13.9	0.00092	1.51	RV	CELLSTATES	vCM1.0	control_RBM20	5	15
PHF21B	3.15	0.000379	0.00513	0.131	2.44	41.3	7.47e-07	3.42	RV	CELLSTATES	vCM1.0	control_RBM20	5	15
HYAL4	3.14	0.000103	0.00405	0.0664	1.86	52.2	9.96e-08	3.99	RV	CELLSTATES	vCM1.0	control_RBM20	5	15
DNAI1	3.1	0.012	0.00159	0.0792	1.4	18.5	0.000205	1.92	RV	CELLSTATES	vCM1.0	control_RBM20	5	15
UNC80	3.05	0.000103	0.00789	0.0999	2.6	50.9	1.25e-07	3.99	RV	CELLSTATES	vCM1.0	control_RBM20	5	15
SRCIN1	3.02	0.000385	0.00374	0.0504	1.62	40.7	8.39e-07	3.41	RV	CELLSTATES	vCM1.0	control_RBM20	5	15
GRIA3	2.97	0.000103	0.024	0.384	4.12	51.2	1.19e-07	3.99	RV	CELLSTATES	vCM1.0	control_RBM20	5	15
AC002463.1	2.93	2.07e-05	0.006	0.079	2.2	79	1.93e-09	4.68	RV	CELLSTATES	vCM1.0	control_RBM20	5	15
AL670729.3	2.93	0.0383	0.000784	0.0242	0.336	12.9	0.00129	1.42	RV	CELLSTATES	vCM1.0	control_RBM20	5	15
HBA2	2.93	0.00286	0.00217	0.0403	0.986	26.8	1.96e-05	2.54	RV	CELLSTATES	vCM1.0	control_RBM20	5	15
CNTFR	2.91	0.00573	0.00108	0.0229	0.556	22.8	5.71e-05	2.24	RV	CELLSTATES	vCM1.0	control_RBM20	5	15
VWA5B1	2.86	0.0249	0.00214	0.0256	1.07	15	0.000625	1.6	RV	CELLSTATES	vCM1.0	control_RBM20	5	15
AC090673.1	2.82	0.00393	0.00175	0.0193	0.781	25.1	3.11e-05	2.41	RV	CELLSTATES	vCM1.0	control_RBM20	5	15
HBA1	2.8	0.0297	0.00118	0.0153	0.676	14.1	0.000856	1.53	RV	CELLSTATES	vCM1.0	control_RBM20	5	15
AL356489.3	2.79	0.0239	0.00133	0.019	0.633	15.2	0.000592	1.62	RV	CELLSTATES	vCM1.0	control_RBM20	5	15
PDE8B	2.78	0.00189	0.00567	0.046	1.66	29.9	9.14e-06	2.72	RV	CELLSTATES	vCM1.0	control_RBM20	5	15
AQP9	2.77	0.00786	0.00207	0.016	0.732	21.1	9.39e-05	2.1	RV	CELLSTATES	vCM1.0	control_RBM20	5	15
BEGAIN	2.74	0.0136	0.000607	0.0168	0.279	17.8	0.000252	1.87	RV	CELLSTATES	vCM1.0	control_RBM20	5	15
AL162632.3	2.7	0.0129	0.000688	0.0127	0.376	18.1	0.000232	1.89	RV	CELLSTATES	vCM1.0	control_RBM20	5	15
MFSD2A	2.7	0.00465	0.0014	0.0421	0.728	23.9	4.26e-05	2.33	RV	CELLSTATES	vCM1.0	control_RBM20	5	15
C5orf46	2.64	0.00213	0.0285	0.337	4.15	29	1.13e-05	2.67	RV	CELLSTATES	vCM1.0	control_RBM20	5	15
AL389885.1	2.61	0.00846	0.00301	0.0196	0.816	20.7	0.000106	2.07	RV	CELLSTATES	vCM1.0	control_RBM20	5	15
AC078980.1	2.58	0.00223	0.0265	0.282	3.64	28.7	1.21e-05	2.65	RV	CELLSTATES	vCM1.0	control_RBM20	5	15
IL31RA	2.52	0.0236	0.00211	0.0529	1.03	15.2	0.000584	1.63	RV	CELLSTATES	vCM1.0	control_RBM20	5	15
VSX1	2.5	0.0269	0.00128	0.0143	0.627	14.6	0.000715	1.57	RV	CELLSTATES	vCM1.0	control_RBM20	5	15
AL359220.1	2.49	0.0319	0.00239	0.0177	1	13.8	0.000964	1.5	RV	CELLSTATES	vCM1.0	control_RBM20	5	15
AL162742.2	2.45	0.0424	0.000901	0.0135	0.264	12.5	0.00152	1.37	RV	CELLSTATES	vCM1.0	control_RBM20	5	15
C5AR1	2.43	3.53e-05	0.028	0.248	3.78	62	2.03e-08	4.45	RV	CELLSTATES	vCM1.0	control_RBM20	5	15
PLCE1	2.43	2.07e-05	0.0989	0.852	5.53	76.1	2.81e-09	4.68	RV	CELLSTATES	vCM1.0	control_RBM20	5	15
PPM1E	2.39	3.53e-05	0.0628	0.657	5.05	61	2.4e-08	4.45	RV	CELLSTATES	vCM1.0	control_RBM20	5	15
AP002439.1	2.37	0.0172	0.00144	0.0221	0.653	16.6	0.000368	1.77	RV	CELLSTATES	vCM1.0	control_RBM20	5	15
IGSF10	2.36	0.0099	0.00577	0.0553	1.86	19.5	0.000149	2	RV	CELLSTATES	vCM1.0	control_RBM20	5	15
NEURL1B	2.31	0.000126	0.0253	0.21	3.53	49.1	1.7e-07	3.9	RV	CELLSTATES	vCM1.0	control_RBM20	5	15
UCHL1	2.26	0.0366	0.00397	0.0243	1.09	13.2	0.00119	1.44	RV	CELLSTATES	vCM1.0	control_RBM20	5	15
PAK1	2.24	0.000639	0.0243	0.213	3.5	37.1	1.78e-06	3.19	RV	CELLSTATES	vCM1.0	control_RBM20	5	15
AP002518.2	2.23	0.00573	0.0886	0.619	5.25	22.9	5.7e-05	2.24	RV	CELLSTATES	vCM1.0	control_RBM20	5	15
SLC6A6	2.21	0.0214	0.212	0.882	5.87	15.7	0.000507	1.67	RV	CELLSTATES	vCM1.0	control_RBM20	5	15
AL606807.1	2.19	0.0325	0.0106	0.0913	2.49	13.7	0.00099	1.49	RV	CELLSTATES	vCM1.0	control_RBM20	5	15
AC068234.2	2.16	0.00809	0.00492	0.0434	1.36	20.9	9.94e-05	2.09	RV	CELLSTATES	vCM1.0	control_RBM20	5	15
AL365434.1	2.15	0.0287	0.0385	0.26	4.09	14.3	0.000816	1.54	RV	CELLSTATES	vCM1.0	control_RBM20	5	15
AC137834.1	2.11	0.0141	0.002	0.0191	0.674	17.6	0.000271	1.85	RV	CELLSTATES	vCM1.0	control_RBM20	5	15
BRSK1	2.11	0.00465	0.00452	0.0355	1.28	24	4.18e-05	2.33	RV	CELLSTATES	vCM1.0	control_RBM20	5	15
MIR503HG	2.1	0.0129	0.0249	0.175	3.48	18.1	0.00023	1.89	RV	CELLSTATES	vCM1.0	control_RBM20	5	15
CNGB1	2.09	0.0489	0.00458	0.0349	1.42	11.8	0.00196	1.31	RV	CELLSTATES	vCM1.0	control_RBM20	5	15
SPOCK1	2.08	0.000309	0.185	1.2	6.3	43.1	5.24e-07	3.51	RV	CELLSTATES	vCM1.0	control_RBM20	5	15
AC010636.2	2.06	0.0165	0.00462	0.0295	1.31	16.8	0.000347	1.78	RV	CELLSTATES	vCM1.0	control_RBM20	5	15
COTL1	2.06	0.00933	0.0103	0.0588	2.11	20	0.000129	2.03	RV	CELLSTATES	vCM1.0	control_RBM20	5	15
CSPG4	2.05	0.00175	0.0215	0.135	3.09	30.4	8.03e-06	2.76	RV	CELLSTATES	vCM1.0	control_RBM20	5	15
FKBP5	2.05	0.00233	1.14	7.77	8.8	28.4	1.32e-05	2.63	RV	CELLSTATES	vCM1.0	control_RBM20	5	15
NFASC	2.05	0.0143	0.0177	0.178	3.11	17.5	0.000275	1.85	RV	CELLSTATES	vCM1.0	control_RBM20	5	15
EPB41L4B	2.04	0.000156	0.117	0.828	5.63	47.4	2.33e-07	3.81	RV	CELLSTATES	vCM1.0	control_RBM20	5	15
AC022414.1	2.03	0.0383	0.00426	0.0379	1.11	12.9	0.00129	1.42	RV	CELLSTATES	vCM1.0	control_RBM20	5	15
AC084032.1	2.03	0.0433	0.00257	0.0188	0.584	12.4	0.00158	1.36	RV	CELLSTATES	vCM1.0	control_RBM20	5	15
RPGR	2.02	0.000103	0.0378	0.24	3.92	53.6	7.83e-08	3.99	RV	CELLSTATES	vCM1.0	control_RBM20	5	15
SLC7A8	2.01	0.00115	0.0703	0.511	4.85	33.4	4.04e-06	2.94	RV	CELLSTATES	vCM1.0	control_RBM20	5	15
AC092440.1	2	0.0438	0.00149	0.0188	0.6	12.3	0.00161	1.36	RV	CELLSTATES	vCM1.0	control_RBM20	5	15
DLGAP1	2	0.00192	0.0649	0.446	4.71	29.7	9.63e-06	2.72	RV	CELLSTATES	vCM1.0	control_RBM20	5	15
PDCD1LG2	2	0.0072	0.00798	0.073	1.99	21.6	8.16e-05	2.14	RV	CELLSTATES	vCM1.0	control_RBM20	5	15
AL033384.2	1.96	0.000385	0.0175	0.123	2.92	40.7	8.46e-07	3.41	RV	CELLSTATES	vCM1.0	control_RBM20	5	15
VTCN1	1.95	0.00247	0.0204	0.117	3	27.9	1.51e-05	2.61	RV	CELLSTATES	vCM1.0	control_RBM20	5	15
MAP2	1.93	0.00373	0.0139	0.0853	2.67	25.5	2.76e-05	2.43	RV	CELLSTATES	vCM1.0	control_RBM20	5	15
B3GALT5	1.92	0.0277	0.00761	0.056	2.19	14.4	0.000773	1.56	RV	CELLSTATES	vCM1.0	control_RBM20	5	15
AL133346.1	1.9	0.0496	0.00825	0.0555	2.11	11.7	0.00202	1.3	RV	CELLSTATES	vCM1.0	control_RBM20	5	15
LINC02585	1.9	0.0366	0.00206	0.013	0.647	13.2	0.00118	1.44	RV	CELLSTATES	vCM1.0	control_RBM20	5	15
AL162586.1	1.89	0.0127	0.0187	0.124	2.82	18.2	0.000225	1.89	RV	CELLSTATES	vCM1.0	control_RBM20	5	15
MNS1	1.88	0.0178	0.00346	0.0241	1.01	16.5	0.000389	1.75	RV	CELLSTATES	vCM1.0	control_RBM20	5	15
C1QTNF7	1.85	0.0159	0.0119	0.0734	2.36	17	0.000331	1.8	RV	CELLSTATES	vCM1.0	control_RBM20	5	15
HS6ST3	1.85	0.0295	0.262	1.69	6.58	14.1	0.000846	1.53	RV	CELLSTATES	vCM1.0	control_RBM20	5	15
MBOAT2	1.84	0.000103	0.129	0.652	5.48	52.6	9.29e-08	3.99	RV	CELLSTATES	vCM1.0	control_RBM20	5	15
SDSL	1.82	0.0272	0.0039	0.0236	1.08	14.6	0.000732	1.57	RV	CELLSTATES	vCM1.0	control_RBM20	5	15
AL023584.2	1.81	0.027	0.0043	0.0277	1.2	14.6	0.000722	1.57	RV	CELLSTATES	vCM1.0	control_RBM20	5	15
FLNB	1.8	0.00121	0.222	1.4	6.3	32.7	4.68e-06	2.92	RV	CELLSTATES	vCM1.0	control_RBM20	5	15
LRRC1	1.8	0.000322	0.0778	0.386	4.79	42.4	5.95e-07	3.49	RV	CELLSTATES	vCM1.0	control_RBM20	5	15
MRAP	1.79	0.0144	0.00664	0.0377	1.7	17.5	0.000279	1.84	RV	CELLSTATES	vCM1.0	control_RBM20	5	15
PARP8	1.79	0.00175	0.0243	0.131	3.19	30.6	7.8e-06	2.76	RV	CELLSTATES	vCM1.0	control_RBM20	5	15
AC058791.1	1.78	0.00121	0.14	0.881	5.79	32.7	4.76e-06	2.92	RV	CELLSTATES	vCM1.0	control_RBM20	5	15
NCKIPSD	1.78	0.00329	0.0161	0.083	2.66	26.2	2.32e-05	2.48	RV	CELLSTATES	vCM1.0	control_RBM20	5	15
NNMT	1.78	0.0131	0.031	0.165	3.54	18	0.000238	1.88	RV	CELLSTATES	vCM1.0	control_RBM20	5	15
ABCG2	1.77	0.00233	0.0441	0.254	4.06	28.4	1.33e-05	2.63	RV	CELLSTATES	vCM1.0	control_RBM20	5	15
AC007014.1	1.76	0.000399	0.0842	0.458	4.9	40.3	9.21e-07	3.4	RV	CELLSTATES	vCM1.0	control_RBM20	5	15
AC006504.2	1.75	0.0269	0.0101	0.0475	2.08	14.6	0.000714	1.57	RV	CELLSTATES	vCM1.0	control_RBM20	5	15
ABCC8	1.73	0.00971	0.0357	0.238	3.97	19.7	0.000143	2.01	RV	CELLSTATES	vCM1.0	control_RBM20	5	15
PDE3B	1.73	3.32e-05	0.325	1.81	6.91	64.6	1.39e-08	4.48	RV	CELLSTATES	vCM1.0	control_RBM20	5	15
RANBP17	1.73	0.000737	0.104	0.624	5.36	36	2.25e-06	3.13	RV	CELLSTATES	vCM1.0	control_RBM20	5	15
TPM3	1.72	3.32e-05	0.118	0.686	5.43	65.3	1.25e-08	4.48	RV	CELLSTATES	vCM1.0	control_RBM20	5	15
ACTA1	1.71	0.0048	1.18	6.52	8.76	23.7	4.46e-05	2.32	RV	CELLSTATES	vCM1.0	control_RBM20	5	15
NOVA1	1.71	0.0175	0.044	0.279	4.07	16.6	0.000377	1.76	RV	CELLSTATES	vCM1.0	control_RBM20	5	15
SLC16A9	1.71	0.0128	0.051	0.365	4.53	18.1	0.000229	1.89	RV	CELLSTATES	vCM1.0	control_RBM20	5	15
SPON1-AS1	1.71	0.0151	0.017	0.103	2.77	17.3	0.0003	1.82	RV	CELLSTATES	vCM1.0	control_RBM20	5	15
AP001266.2	1.69	0.0329	0.0156	0.0976	2.75	13.6	0.00101	1.48	RV	CELLSTATES	vCM1.0	control_RBM20	5	15
SH3BP5	1.69	0.017	0.0293	0.155	3.39	16.7	0.000362	1.77	RV	CELLSTATES	vCM1.0	control_RBM20	5	15
CARMIL1	1.68	0.0106	0.177	0.94	5.91	19.1	0.000168	1.98	RV	CELLSTATES	vCM1.0	control_RBM20	5	15
NEB	1.68	0.00207	0.0874	0.486	5.02	29.3	1.07e-05	2.68	RV	CELLSTATES	vCM1.0	control_RBM20	5	15
NXPE1	1.68	0.0164	0.0134	0.0636	2.32	16.8	0.000345	1.78	RV	CELLSTATES	vCM1.0	control_RBM20	5	15
RTN4	1.67	0.000639	0.106	0.563	5.17	37.1	1.77e-06	3.19	RV	CELLSTATES	vCM1.0	control_RBM20	5	15
C9orf84	1.66	0.000737	0.124	0.616	5.45	36.1	2.22e-06	3.13	RV	CELLSTATES	vCM1.0	control_RBM20	5	15
XPR1	1.66	3.53e-05	1.95	9.32	9.33	61	2.38e-08	4.45	RV	CELLSTATES	vCM1.0	control_RBM20	5	15
AC008957.1	1.64	0.0067	0.0495	0.245	4.2	22.1	7.09e-05	2.17	RV	CELLSTATES	vCM1.0	control_RBM20	5	15
SOCS1	1.64	0.0486	0.00911	0.0532	1.96	11.8	0.00193	1.31	RV	CELLSTATES	vCM1.0	control_RBM20	5	15
AC090772.2	1.63	0.0117	0.00804	0.0482	1.94	18.6	0.000197	1.93	RV	CELLSTATES	vCM1.0	control_RBM20	5	15
SHC4	1.62	0.0108	0.0251	0.142	3.33	19	0.000173	1.97	RV	CELLSTATES	vCM1.0	control_RBM20	5	15
VSTM2L	1.62	0.0496	0.0292	0.173	3.39	11.7	0.00201	1.3	RV	CELLSTATES	vCM1.0	control_RBM20	5	15
ZNF423	1.62	0.0127	0.0162	0.073	2.7	18.2	0.000223	1.9	RV	CELLSTATES	vCM1.0	control_RBM20	5	15
CUX2	1.61	0.0326	0.0146	0.107	2.6	13.7	0.000996	1.49	RV	CELLSTATES	vCM1.0	control_RBM20	5	15
DOCK5	1.61	2.83e-05	0.622	3.04	7.72	68.8	7.55e-09	4.55	RV	CELLSTATES	vCM1.0	control_RBM20	5	15
MAPK4	1.61	0.0099	0.503	2.24	7.39	19.6	0.000148	2	RV	CELLSTATES	vCM1.0	control_RBM20	5	15
CES4A	1.59	0.00894	0.0566	0.32	4.49	20.3	0.000119	2.05	RV	CELLSTATES	vCM1.0	control_RBM20	5	15
CFAP221	1.59	0.0167	0.00977	0.0618	2.01	16.8	0.000354	1.78	RV	CELLSTATES	vCM1.0	control_RBM20	5	15
MELTF	1.59	0.0311	0.00648	0.0315	1.5	13.9	0.000921	1.51	RV	CELLSTATES	vCM1.0	control_RBM20	5	15
IL1R1	1.58	0.0269	0.015	0.08	2.41	14.7	0.0007	1.57	RV	CELLSTATES	vCM1.0	control_RBM20	5	15
MATN2	1.57	0.00999	0.0433	0.215	3.93	19.4	0.000153	2	RV	CELLSTATES	vCM1.0	control_RBM20	5	15
BCL2	1.55	0.000169	0.207	1.11	6.24	46.5	2.75e-07	3.77	RV	CELLSTATES	vCM1.0	control_RBM20	5	15
STX2	1.55	0.00267	0.0375	0.185	3.61	27.3	1.74e-05	2.57	RV	CELLSTATES	vCM1.0	control_RBM20	5	15
SOX9	1.54	0.0315	0.0198	0.106	2.89	13.9	0.000935	1.5	RV	CELLSTATES	vCM1.0	control_RBM20	5	15
GJB7	1.53	0.0186	0.0101	0.0432	1.96	16.2	0.000417	1.73	RV	CELLSTATES	vCM1.0	control_RBM20	5	15
SLC44A1	1.53	0.00141	0.254	1.19	6.35	31.8	5.85e-06	2.85	RV	CELLSTATES	vCM1.0	control_RBM20	5	15
ALDH1A2	1.52	0.00881	0.0658	0.287	4.5	20.4	0.000115	2.05	RV	CELLSTATES	vCM1.0	control_RBM20	5	15
MUM1L1	1.52	0.0383	0.0407	0.205	3.86	12.9	0.00129	1.42	RV	CELLSTATES	vCM1.0	control_RBM20	5	15
ZDHHC14	1.52	0.000103	0.343	1.66	6.83	51.3	1.15e-07	3.99	RV	CELLSTATES	vCM1.0	control_RBM20	5	15
CAPN9	1.51	0.0471	0.0171	0.0943	2.78	12	0.00184	1.33	RV	CELLSTATES	vCM1.0	control_RBM20	5	15
HVCN1	1.5	0.0318	0.0871	0.318	4.67	13.8	0.000956	1.5	RV	CELLSTATES	vCM1.0	control_RBM20	5	15
LINC02268	1.5	0.0486	0.0128	0.0687	2.34	11.8	0.00192	1.31	RV	CELLSTATES	vCM1.0	control_RBM20	5	15
TTLL7	1.5	0.00598	0.0434	0.211	3.9	22.6	6.05e-05	2.22	RV	CELLSTATES	vCM1.0	control_RBM20	5	15
FMO5	1.49	0.00868	0.125	0.541	5.27	20.5	0.000112	2.06	RV	CELLSTATES	vCM1.0	control_RBM20	5	15
GALNT18	1.49	0.00549	0.156	0.635	5.57	23.1	5.33e-05	2.26	RV	CELLSTATES	vCM1.0	control_RBM20	5	15
MTM1	1.49	0.000322	0.0925	0.426	4.92	42.5	5.86e-07	3.49	RV	CELLSTATES	vCM1.0	control_RBM20	5	15
NAAA	1.49	0.00437	0.0438	0.214	3.93	24.3	3.83e-05	2.36	RV	CELLSTATES	vCM1.0	control_RBM20	5	15
KLHL36	1.48	0.000961	0.107	0.489	5.14	34.4	3.2e-06	3.02	RV	CELLSTATES	vCM1.0	control_RBM20	5	15
KCNAB2	1.47	0.00189	0.072	0.303	4.51	29.8	9.38e-06	2.72	RV	CELLSTATES	vCM1.0	control_RBM20	5	15
AC008957.2	1.46	0.00511	0.343	1.68	6.91	23.5	4.78e-05	2.29	RV	CELLSTATES	vCM1.0	control_RBM20	5	15
ROR1-AS1	1.46	0.00578	0.171	0.758	5.79	22.8	5.81e-05	2.24	RV	CELLSTATES	vCM1.0	control_RBM20	5	15
SLC9C1	1.46	0.00316	0.165	0.774	5.69	26.4	2.19e-05	2.5	RV	CELLSTATES	vCM1.0	control_RBM20	5	15
URB1	1.46	0.000737	0.0855	0.407	4.83	36	2.24e-06	3.13	RV	CELLSTATES	vCM1.0	control_RBM20	5	15
AL139807.1	1.45	0.0281	0.0219	0.116	3.03	14.3	0.000789	1.55	RV	CELLSTATES	vCM1.0	control_RBM20	5	15
ARRB1	1.45	0.0428	0.0225	0.116	3.01	12.5	0.00154	1.37	RV	CELLSTATES	vCM1.0	control_RBM20	5	15
CC2D2A	1.44	0.00935	0.0541	0.243	4.17	19.9	0.000133	2.03	RV	CELLSTATES	vCM1.0	control_RBM20	5	15
LINC00670	1.44	0.0259	0.039	0.18	3.75	14.8	0.000669	1.59	RV	CELLSTATES	vCM1.0	control_RBM20	5	15
PIK3IP1	1.44	0.0191	0.0201	0.0839	2.88	16.2	0.000429	1.72	RV	CELLSTATES	vCM1.0	control_RBM20	5	15
SLC28A2	1.44	0.00379	0.0274	0.121	3.31	25.4	2.84e-05	2.42	RV	CELLSTATES	vCM1.0	control_RBM20	5	15
LINC00222	1.43	0.00933	0.0192	0.0925	2.81	19.9	0.000132	2.03	RV	CELLSTATES	vCM1.0	control_RBM20	5	15
TMTC1	1.43	0.000103	0.407	1.75	6.97	51.3	1.16e-07	3.99	RV	CELLSTATES	vCM1.0	control_RBM20	5	15
FAM13C	1.42	0.00687	0.044	0.206	4.08	21.8	7.65e-05	2.16	RV	CELLSTATES	vCM1.0	control_RBM20	5	15
LINC02306	1.42	0.0468	0.064	0.253	4.28	12	0.00182	1.33	RV	CELLSTATES	vCM1.0	control_RBM20	5	15
OSBPL6	1.41	0.000522	0.131	0.539	5.35	38.4	1.35e-06	3.28	RV	CELLSTATES	vCM1.0	control_RBM20	5	15
RHBDL2	1.41	0.00942	0.0711	0.338	4.61	19.9	0.000136	2.03	RV	CELLSTATES	vCM1.0	control_RBM20	5	15
SLC43A2	1.41	0.0128	0.0287	0.106	3.11	18.1	0.000228	1.89	RV	CELLSTATES	vCM1.0	control_RBM20	5	15
PSMA1	1.4	0.00041	0.115	0.527	5.27	39.8	1e-06	3.39	RV	CELLSTATES	vCM1.0	control_RBM20	5	15
SCRG1	1.4	0.042	0.0214	0.0907	2.92	12.5	0.00149	1.38	RV	CELLSTATES	vCM1.0	control_RBM20	5	15
ATAD2	1.38	0.000126	0.327	1.33	6.66	49.2	1.67e-07	3.9	RV	CELLSTATES	vCM1.0	control_RBM20	5	15
MED12L	1.36	0.00794	0.0466	0.209	3.97	21	9.57e-05	2.1	RV	CELLSTATES	vCM1.0	control_RBM20	5	15
MSH4	1.36	0.0275	0.0306	0.134	3.32	14.4	0.000764	1.56	RV	CELLSTATES	vCM1.0	control_RBM20	5	15
NFATC2	1.36	0.00395	0.0609	0.245	4.34	25	3.19e-05	2.4	RV	CELLSTATES	vCM1.0	control_RBM20	5	15
FARP1	1.35	0.0226	0.056	0.243	4.16	15.5	0.000543	1.65	RV	CELLSTATES	vCM1.0	control_RBM20	5	15
GCNA	1.35	0.00573	0.0326	0.12	3.3	22.9	5.65e-05	2.24	RV	CELLSTATES	vCM1.0	control_RBM20	5	15
AL355315.1	1.34	0.00432	0.039	0.158	3.64	24.4	3.73e-05	2.36	RV	CELLSTATES	vCM1.0	control_RBM20	5	15
ZNF358	1.34	0.0433	0.00778	0.034	1.62	12.4	0.00157	1.36	RV	CELLSTATES	vCM1.0	control_RBM20	5	15
AC026347.1	1.32	0.0468	0.08	0.296	4.62	12	0.00182	1.33	RV	CELLSTATES	vCM1.0	control_RBM20	5	15
MT-CO3	1.32	0.00427	0.462	1.87	7.18	24.6	3.58e-05	2.37	RV	CELLSTATES	vCM1.0	control_RBM20	5	15
OIP5	1.32	0.0105	0.0702	0.289	4.43	19.2	0.000164	1.98	RV	CELLSTATES	vCM1.0	control_RBM20	5	15
YBX3	1.32	0.00571	0.261	0.971	6.32	22.9	5.59e-05	2.24	RV	CELLSTATES	vCM1.0	control_RBM20	5	15
CDHR3	1.31	0.00935	0.0916	0.393	5	19.9	0.000133	2.03	RV	CELLSTATES	vCM1.0	control_RBM20	5	15
ECE1	1.31	0.00183	0.0799	0.358	4.67	30.2	8.57e-06	2.74	RV	CELLSTATES	vCM1.0	control_RBM20	5	15
GDAP1L1	1.31	0.0137	0.158	0.627	5.6	17.8	0.000257	1.86	RV	CELLSTATES	vCM1.0	control_RBM20	5	15
ACSM6	1.3	0.0067	0.0363	0.148	3.53	22.1	7.08e-05	2.17	RV	CELLSTATES	vCM1.0	control_RBM20	5	15
ITPR1	1.29	0.0145	0.161	0.635	5.61	17.5	0.000281	1.84	RV	CELLSTATES	vCM1.0	control_RBM20	5	15
PAG1	1.29	0.00267	0.168	0.66	5.62	27.2	1.81e-05	2.57	RV	CELLSTATES	vCM1.0	control_RBM20	5	15
CEACAM1	1.28	0.0488	0.0275	0.118	3.24	11.8	0.00195	1.31	RV	CELLSTATES	vCM1.0	control_RBM20	5	15
AC139720.1	1.27	0.0132	0.514	2.08	7.34	18	0.000242	1.88	RV	CELLSTATES	vCM1.0	control_RBM20	5	15
GAS7	1.27	0.00953	0.201	0.762	5.91	19.8	0.000139	2.02	RV	CELLSTATES	vCM1.0	control_RBM20	5	15
AC051619.5	1.26	0.0332	0.038	0.145	3.62	13.6	0.00103	1.48	RV	CELLSTATES	vCM1.0	control_RBM20	5	15
PPP1R42	1.26	0.00894	0.158	0.621	5.58	20.3	0.000118	2.05	RV	CELLSTATES	vCM1.0	control_RBM20	5	15
C6	1.25	0.0269	0.297	1.12	6.55	14.6	0.000717	1.57	RV	CELLSTATES	vCM1.0	control_RBM20	5	15
TBCE	1.25	0.0248	0.0196	0.0791	2.67	15.1	0.000621	1.61	RV	CELLSTATES	vCM1.0	control_RBM20	5	15
AC016831.7	1.24	0.0026	2.28	9.05	9.48	27.5	1.67e-05	2.59	RV	CELLSTATES	vCM1.0	control_RBM20	5	15
FAM117B	1.23	0.00361	0.0673	0.236	4.33	25.7	2.62e-05	2.44	RV	CELLSTATES	vCM1.0	control_RBM20	5	15
LINC00513	1.23	0.0104	0.815	3.53	8.07	19.3	0.00016	1.98	RV	CELLSTATES	vCM1.0	control_RBM20	5	15
MBNL3	1.23	0.0454	0.0375	0.154	3.7	12.1	0.00173	1.34	RV	CELLSTATES	vCM1.0	control_RBM20	5	15
PALM2	1.23	0.0275	0.0455	0.185	3.81	14.4	0.000764	1.56	RV	CELLSTATES	vCM1.0	control_RBM20	5	15
BICD1	1.21	0.00819	0.2	0.724	5.83	20.8	0.000101	2.09	RV	CELLSTATES	vCM1.0	control_RBM20	5	15
COL16A1	1.21	0.0127	0.0556	0.196	4.03	18.2	0.000222	1.9	RV	CELLSTATES	vCM1.0	control_RBM20	5	15
CPEB4	1.21	0.00933	2.32	8.75	9.46	20	0.000131	2.03	RV	CELLSTATES	vCM1.0	control_RBM20	5	15
NPHP4	1.21	0.025	0.0633	0.228	4.19	15	0.000628	1.6	RV	CELLSTATES	vCM1.0	control_RBM20	5	15
SRGAP2C	1.21	0.0471	0.0173	0.0656	2.39	12	0.00184	1.33	RV	CELLSTATES	vCM1.0	control_RBM20	5	15
SLC1A3	1.2	0.000751	1.73	6.52	9.01	35.8	2.38e-06	3.12	RV	CELLSTATES	vCM1.0	control_RBM20	5	15
AC010235.1	1.18	0.0398	0.186	0.64	5.89	12.7	0.00139	1.4	RV	CELLSTATES	vCM1.0	control_RBM20	5	15
TTC39C	1.18	0.00997	0.0579	0.207	4.11	19.5	0.000152	2	RV	CELLSTATES	vCM1.0	control_RBM20	5	15
PLD2	1.17	0.0324	0.0245	0.0948	2.82	13.7	0.000986	1.49	RV	CELLSTATES	vCM1.0	control_RBM20	5	15
TMEM71	1.17	0.00379	1.2	3.97	8.4	25.4	2.86e-05	2.42	RV	CELLSTATES	vCM1.0	control_RBM20	5	15
WIPF3	1.17	0.045	0.0479	0.155	3.82	12.2	0.00171	1.35	RV	CELLSTATES	vCM1.0	control_RBM20	5	15
AC023590.1	1.16	0.012	0.197	0.742	5.91	18.5	0.000205	1.92	RV	CELLSTATES	vCM1.0	control_RBM20	5	15
ILDR2	1.16	0.0397	0.0584	0.201	4.03	12.8	0.00138	1.4	RV	CELLSTATES	vCM1.0	control_RBM20	5	15
MTURN	1.16	0.0454	0.0213	0.0668	2.77	12.1	0.00173	1.34	RV	CELLSTATES	vCM1.0	control_RBM20	5	15
RHOBTB1	1.16	0.00192	0.247	0.883	6.22	29.6	9.78e-06	2.72	RV	CELLSTATES	vCM1.0	control_RBM20	5	15
AP005131.1	1.15	0.0285	0.0232	0.0817	3.05	14.3	0.000808	1.55	RV	CELLSTATES	vCM1.0	control_RBM20	5	15
FAM161A	1.15	0.0259	0.0263	0.107	3.22	14.8	0.000671	1.59	RV	CELLSTATES	vCM1.0	control_RBM20	5	15
PTK2B	1.14	0.0086	0.0351	0.124	3.44	20.6	0.00011	2.07	RV	CELLSTATES	vCM1.0	control_RBM20	5	15
CHST3	1.13	0.0387	0.0818	0.248	4.36	12.9	0.00131	1.41	RV	CELLSTATES	vCM1.0	control_RBM20	5	15
FSTL3	1.13	0.0208	0.11	0.347	4.93	15.8	0.000489	1.68	RV	CELLSTATES	vCM1.0	control_RBM20	5	15
PDZD2	1.13	0.0106	3.02	10.8	9.76	19.2	0.000166	1.98	RV	CELLSTATES	vCM1.0	control_RBM20	5	15
SLC7A2	1.12	0.0445	0.358	1.07	6.59	12.2	0.00168	1.35	RV	CELLSTATES	vCM1.0	control_RBM20	5	15
MT-ND5	1.11	0.0362	0.0354	0.127	3.49	13.3	0.00114	1.44	RV	CELLSTATES	vCM1.0	control_RBM20	5	15
PSME4	1.11	0.012	0.825	2.55	7.83	18.5	0.000205	1.92	RV	CELLSTATES	vCM1.0	control_RBM20	5	15
SAMD12	1.11	0.00144	0.537	1.78	7.21	31.6	6.14e-06	2.84	RV	CELLSTATES	vCM1.0	control_RBM20	5	15
SLC22A5	1.11	0.00794	0.252	0.885	6.18	21	9.64e-05	2.1	RV	CELLSTATES	vCM1.0	control_RBM20	5	15
USP6NL	1.11	0.00267	0.104	0.371	4.94	27.2	1.81e-05	2.57	RV	CELLSTATES	vCM1.0	control_RBM20	5	15
C1orf21	1.1	0.00671	0.85	2.77	7.92	22.1	7.15e-05	2.17	RV	CELLSTATES	vCM1.0	control_RBM20	5	15
HMGN1	1.1	0.0041	0.194	0.665	5.76	24.8	3.37e-05	2.39	RV	CELLSTATES	vCM1.0	control_RBM20	5	15
KCNQ1OT1	1.1	0.0214	0.397	1.24	6.74	15.7	0.000504	1.67	RV	CELLSTATES	vCM1.0	control_RBM20	5	15
SH3RF3	1.1	0.0159	0.258	0.938	6.26	17	0.000331	1.8	RV	CELLSTATES	vCM1.0	control_RBM20	5	15
HEG1	1.09	0.0137	0.342	1.08	6.47	17.7	0.000259	1.86	RV	CELLSTATES	vCM1.0	control_RBM20	5	15
ARFGEF3	1.08	0.0352	0.0183	0.0771	2.65	13.4	0.00111	1.45	RV	CELLSTATES	vCM1.0	control_RBM20	5	15
ERC2	1.08	0.0191	0.108	0.39	5.08	16.1	0.000434	1.72	RV	CELLSTATES	vCM1.0	control_RBM20	5	15
MEF2C-AS1	1.08	0.0442	0.126	0.426	5.25	12.3	0.00166	1.35	RV	CELLSTATES	vCM1.0	control_RBM20	5	15
PDE10A	1.08	0.0364	0.534	1.55	7.16	13.2	0.00116	1.44	RV	CELLSTATES	vCM1.0	control_RBM20	5	15
POGLUT1	1.08	0.0315	0.116	0.353	4.96	13.8	0.000938	1.5	RV	CELLSTATES	vCM1.0	control_RBM20	5	15
ZNF189	1.08	0.00465	0.161	0.567	5.51	23.9	4.29e-05	2.33	RV	CELLSTATES	vCM1.0	control_RBM20	5	15
FAM214A	1.07	0.00238	0.442	1.41	6.9	28.2	1.4e-05	2.62	RV	CELLSTATES	vCM1.0	control_RBM20	5	15
KIAA0556	1.07	0.00232	0.159	0.504	5.43	28.5	1.27e-05	2.64	RV	CELLSTATES	vCM1.0	control_RBM20	5	15
MB21D2	1.07	0.0132	0.0816	0.291	4.6	18	0.000241	1.88	RV	CELLSTATES	vCM1.0	control_RBM20	5	15
MLLT3	1.07	0.000751	0.226	0.731	5.98	35.7	2.39e-06	3.12	RV	CELLSTATES	vCM1.0	control_RBM20	5	15
LDLRAD4	1.06	0.0099	1.42	4.25	8.53	19.6	0.000147	2	RV	CELLSTATES	vCM1.0	control_RBM20	5	15
NPR3	1.06	0.0395	0.0616	0.212	4.26	12.8	0.00137	1.4	RV	CELLSTATES	vCM1.0	control_RBM20	5	15
RMDN2-AS1	1.06	0.0136	0.0465	0.168	3.85	17.8	0.000255	1.87	RV	CELLSTATES	vCM1.0	control_RBM20	5	15
APPL2	1.05	0.00236	0.289	0.934	6.36	28.2	1.38e-05	2.63	RV	CELLSTATES	vCM1.0	control_RBM20	5	15
LIPE-AS1	1.05	0.00127	0.147	0.5	5.39	32.4	5.09e-06	2.9	RV	CELLSTATES	vCM1.0	control_RBM20	5	15
RPS6KA2	1.05	0.00771	0.252	0.857	6.21	21.2	9.06e-05	2.11	RV	CELLSTATES	vCM1.0	control_RBM20	5	15
TDRD9	1.05	0.0437	0.0364	0.132	3.48	12.3	0.00161	1.36	RV	CELLSTATES	vCM1.0	control_RBM20	5	15
CLTCL1	1.04	0.0136	0.21	0.72	5.92	17.8	0.000252	1.87	RV	CELLSTATES	vCM1.0	control_RBM20	5	15
GK-AS1	1.04	0.0147	0.103	0.378	5.03	17.4	0.00029	1.83	RV	CELLSTATES	vCM1.0	control_RBM20	5	15
RORA	1.04	0.00675	0.489	1.62	7.17	22	7.34e-05	2.17	RV	CELLSTATES	vCM1.0	control_RBM20	5	15
XPO1	1.04	0.00699	0.293	0.94	6.39	21.7	7.88e-05	2.16	RV	CELLSTATES	vCM1.0	control_RBM20	5	15
ZBTB16	1.04	0.00673	1.86	6.16	9.1	22	7.22e-05	2.17	RV	CELLSTATES	vCM1.0	control_RBM20	5	15
ARRDC3-AS1	1.03	0.0394	0.0487	0.163	3.85	12.8	0.00134	1.4	RV	CELLSTATES	vCM1.0	control_RBM20	5	15
GSDMB	1.03	0.0363	0.0235	0.0758	2.84	13.3	0.00116	1.44	RV	CELLSTATES	vCM1.0	control_RBM20	5	15
GEN1	1.02	0.0274	0.0928	0.295	4.71	14.5	0.000757	1.56	RV	CELLSTATES	vCM1.0	control_RBM20	5	15
PIP4K2A	1.02	0.00386	0.131	0.404	5.21	25.3	2.96e-05	2.41	RV	CELLSTATES	vCM1.0	control_RBM20	5	15
RBL2	1.02	0.0111	0.292	0.927	6.34	18.9	0.00018	1.96	RV	CELLSTATES	vCM1.0	control_RBM20	5	15
GEMIN8	1.01	0.0199	0.0396	0.129	3.57	16	0.000459	1.7	RV	CELLSTATES	vCM1.0	control_RBM20	5	15
PCDH9	1.01	0.00118	2.27	7.06	9.32	33.1	4.32e-06	2.93	RV	CELLSTATES	vCM1.0	control_RBM20	5	15
NEU3	0.997	0.0112	0.072	0.232	4.39	18.8	0.000186	1.95	RV	CELLSTATES	vCM1.0	control_RBM20	5	15
PGAP2	0.997	0.0105	0.0911	0.322	4.8	19.2	0.000164	1.98	RV	CELLSTATES	vCM1.0	control_RBM20	5	15
IFT122	0.992	0.0159	0.154	0.473	5.45	17	0.000326	1.8	RV	CELLSTATES	vCM1.0	control_RBM20	5	15
INTU	0.99	0.0329	0.255	0.807	6.15	13.6	0.00102	1.48	RV	CELLSTATES	vCM1.0	control_RBM20	5	15
NEK3	0.986	0.0182	0.0337	0.115	3.37	16.3	0.000404	1.74	RV	CELLSTATES	vCM1.0	control_RBM20	5	15
MAFK	0.984	0.0352	0.155	0.45	5.37	13.4	0.00111	1.45	RV	CELLSTATES	vCM1.0	control_RBM20	5	15
INPP4B	0.973	0.00794	1.62	4.9	8.78	21	9.7e-05	2.1	RV	CELLSTATES	vCM1.0	control_RBM20	5	15
ADAMTS9-AS2	0.97	0.0366	0.355	1.21	6.75	13.2	0.00117	1.44	RV	CELLSTATES	vCM1.0	control_RBM20	5	15
CBFB	0.963	0.00175	0.166	0.531	5.57	30.5	7.94e-06	2.76	RV	CELLSTATES	vCM1.0	control_RBM20	5	15
FEZ2	0.963	0.0305	0.191	0.636	5.85	14	0.000888	1.52	RV	CELLSTATES	vCM1.0	control_RBM20	5	15
KIAA0825	0.963	0.0147	0.197	0.579	5.67	17.4	0.000287	1.83	RV	CELLSTATES	vCM1.0	control_RBM20	5	15
GABPB2	0.962	0.0374	0.201	0.598	5.71	13.1	0.00124	1.43	RV	CELLSTATES	vCM1.0	control_RBM20	5	15
MORN4	0.962	0.0373	0.0761	0.227	4.41	13.1	0.00123	1.43	RV	CELLSTATES	vCM1.0	control_RBM20	5	15
GLIDR	0.96	0.0379	0.0942	0.307	4.77	13	0.00127	1.42	RV	CELLSTATES	vCM1.0	control_RBM20	5	15
SLC25A27	0.96	0.0445	0.3	0.832	6.28	12.2	0.00168	1.35	RV	CELLSTATES	vCM1.0	control_RBM20	5	15
BTBD8	0.947	0.0159	0.0639	0.204	4.25	17	0.000328	1.8	RV	CELLSTATES	vCM1.0	control_RBM20	5	15
ICA1L	0.946	0.00949	0.15	0.478	5.4	19.8	0.000138	2.02	RV	CELLSTATES	vCM1.0	control_RBM20	5	15
PRKD1	0.945	0.0492	0.0671	0.215	4.22	11.8	0.00198	1.31	RV	CELLSTATES	vCM1.0	control_RBM20	5	15
AC092338.2	0.943	0.0495	0.0448	0.137	3.68	11.7	0.002	1.31	RV	CELLSTATES	vCM1.0	control_RBM20	5	15
PDCD4	0.943	0.0151	0.143	0.431	5.28	17.3	0.000302	1.82	RV	CELLSTATES	vCM1.0	control_RBM20	5	15
RRAS2	0.94	0.00735	0.22	0.752	6.01	21.5	8.46e-05	2.13	RV	CELLSTATES	vCM1.0	control_RBM20	5	15
SHQ1	0.933	0.0041	0.086	0.281	4.64	24.8	3.34e-05	2.39	RV	CELLSTATES	vCM1.0	control_RBM20	5	15
ROR1	0.928	0.0113	2.29	6.37	9.19	18.8	0.000189	1.95	RV	CELLSTATES	vCM1.0	control_RBM20	5	15
LMLN	0.926	0.0303	0.0529	0.157	3.85	14	0.000879	1.52	RV	CELLSTATES	vCM1.0	control_RBM20	5	15
AKTIP	0.925	0.0186	0.0986	0.307	4.75	16.3	0.000417	1.73	RV	CELLSTATES	vCM1.0	control_RBM20	5	15
VCL	0.924	0.0215	1.35	4.19	8.54	15.6	0.000509	1.67	RV	CELLSTATES	vCM1.0	control_RBM20	5	15
LIMA1	0.923	0.0177	0.0921	0.321	4.78	16.5	0.000384	1.75	RV	CELLSTATES	vCM1.0	control_RBM20	5	15
CDC42SE1	0.922	0.018	0.123	0.381	5.1	16.4	0.000395	1.75	RV	CELLSTATES	vCM1.0	control_RBM20	5	15
CLEC16A	0.921	0.00766	0.424	1.3	6.81	21.3	8.94e-05	2.12	RV	CELLSTATES	vCM1.0	control_RBM20	5	15
CFAP70	0.917	0.0106	0.107	0.328	4.9	19.2	0.000166	1.98	RV	CELLSTATES	vCM1.0	control_RBM20	5	15
IGF2R	0.916	0.0269	0.356	1	6.5	14.7	0.000709	1.57	RV	CELLSTATES	vCM1.0	control_RBM20	5	15
MOB3B	0.915	0.0112	0.126	0.369	5.07	18.8	0.000185	1.95	RV	CELLSTATES	vCM1.0	control_RBM20	5	15
JAK2	0.914	0.0368	0.366	1.15	6.68	13.2	0.0012	1.43	RV	CELLSTATES	vCM1.0	control_RBM20	5	15
ANTXR2	0.913	0.0201	0.229	0.737	6.04	15.9	0.00047	1.7	RV	CELLSTATES	vCM1.0	control_RBM20	5	15
SMC6	0.911	0.02	0.288	0.892	6.33	15.9	0.000463	1.7	RV	CELLSTATES	vCM1.0	control_RBM20	5	15
LMCD1-AS1	0.908	0.014	0.291	0.875	6.33	17.6	0.000267	1.85	RV	CELLSTATES	vCM1.0	control_RBM20	5	15
AC027117.2	0.906	0.02	0.222	0.667	5.91	15.9	0.000463	1.7	RV	CELLSTATES	vCM1.0	control_RBM20	5	15
CCDC6	0.906	0.00427	0.178	0.548	5.61	24.6	3.58e-05	2.37	RV	CELLSTATES	vCM1.0	control_RBM20	5	15
CDKL5	0.905	0.00942	0.338	1.04	6.55	19.9	0.000135	2.03	RV	CELLSTATES	vCM1.0	control_RBM20	5	15
ATP2C1	0.903	0.00947	0.633	1.93	7.45	19.8	0.000137	2.02	RV	CELLSTATES	vCM1.0	control_RBM20	5	15
TANC2	0.888	0.0429	0.0779	0.215	4.34	12.4	0.00155	1.37	RV	CELLSTATES	vCM1.0	control_RBM20	5	15
LINC00886	0.883	0.00933	0.174	0.541	5.57	20	0.00013	2.03	RV	CELLSTATES	vCM1.0	control_RBM20	5	15
WASF3	0.883	0.0374	0.049	0.138	3.81	13.1	0.00124	1.43	RV	CELLSTATES	vCM1.0	control_RBM20	5	15
DYNC2H1	0.879	0.0299	0.094	0.286	4.69	14.1	0.000864	1.52	RV	CELLSTATES	vCM1.0	control_RBM20	5	15
DYNC1I1	0.876	0.00361	0.943	3.02	8.1	25.7	2.63e-05	2.44	RV	CELLSTATES	vCM1.0	control_RBM20	5	15
AF241726.2	0.875	0.0216	0.145	0.443	5.32	15.6	0.000514	1.67	RV	CELLSTATES	vCM1.0	control_RBM20	5	15
AC242426.2	0.871	0.0439	0.176	0.555	5.55	12.3	0.00163	1.36	RV	CELLSTATES	vCM1.0	control_RBM20	5	15
FRRS1	0.863	0.0492	0.0626	0.18	4.14	11.8	0.00198	1.31	RV	CELLSTATES	vCM1.0	control_RBM20	5	15
PTPN1	0.863	0.0099	0.287	0.839	6.26	19.5	0.000149	2	RV	CELLSTATES	vCM1.0	control_RBM20	5	15
FNDC3B	0.862	0.00175	1.84	5.56	9	30.4	8.07e-06	2.76	RV	CELLSTATES	vCM1.0	control_RBM20	5	15
HSPH1	0.862	0.0346	0.0337	0.0971	3.3	13.4	0.00108	1.46	RV	CELLSTATES	vCM1.0	control_RBM20	5	15
GREB1L	0.861	0.00699	0.859	2.56	7.86	21.7	7.84e-05	2.16	RV	CELLSTATES	vCM1.0	control_RBM20	5	15
SRGAP3	0.858	0.0397	0.411	1.2	6.79	12.8	0.00138	1.4	RV	CELLSTATES	vCM1.0	control_RBM20	5	15
AL357153.2	0.849	0.0258	0.0878	0.242	4.51	14.8	0.000666	1.59	RV	CELLSTATES	vCM1.0	control_RBM20	5	15
FOXO1	0.847	0.0399	0.491	1.44	7.04	12.7	0.0014	1.4	RV	CELLSTATES	vCM1.0	control_RBM20	5	15
HBP1	0.846	0.0425	0.137	0.347	5.15	12.5	0.00152	1.37	RV	CELLSTATES	vCM1.0	control_RBM20	5	15
APBB2	0.844	0.0323	0.18	0.515	5.66	13.7	0.000978	1.49	RV	CELLSTATES	vCM1.0	control_RBM20	5	15
ZNF827	0.844	0.0176	0.327	0.91	6.41	16.5	0.00038	1.75	RV	CELLSTATES	vCM1.0	control_RBM20	5	15
HLTF	0.841	0.0433	0.0999	0.277	4.74	12.4	0.00158	1.36	RV	CELLSTATES	vCM1.0	control_RBM20	5	15
BLMH	0.839	0.0272	0.0484	0.141	3.75	14.5	0.000741	1.57	RV	CELLSTATES	vCM1.0	control_RBM20	5	15
DIAPH1	0.836	0.037	0.354	0.931	6.49	13.1	0.0012	1.43	RV	CELLSTATES	vCM1.0	control_RBM20	5	15
PDLIM1	0.831	0.0106	0.281	0.768	6.15	19.1	0.000169	1.97	RV	CELLSTATES	vCM1.0	control_RBM20	5	15
AC058822.1	0.829	0.0499	0.209	0.585	5.77	11.7	0.00203	1.3	RV	CELLSTATES	vCM1.0	control_RBM20	5	15
SORT1	0.826	0.0269	0.389	1.1	6.7	14.6	0.000719	1.57	RV	CELLSTATES	vCM1.0	control_RBM20	5	15
GNG12	0.825	0.0179	0.178	0.507	5.58	16.4	0.000392	1.75	RV	CELLSTATES	vCM1.0	control_RBM20	5	15
SLC22A23	0.824	0.00972	0.108	0.309	4.9	19.7	0.000144	2.01	RV	CELLSTATES	vCM1.0	control_RBM20	5	15
GNG12-AS1	0.815	0.00965	0.432	1.2	6.84	19.7	0.000142	2.02	RV	CELLSTATES	vCM1.0	control_RBM20	5	15
BBOF1	0.814	0.02	0.064	0.189	4.22	15.9	0.000466	1.7	RV	CELLSTATES	vCM1.0	control_RBM20	5	15
DCBLD2	0.814	0.0269	0.374	1.04	6.56	14.7	0.0007	1.57	RV	CELLSTATES	vCM1.0	control_RBM20	5	15
JARID2	0.813	0.0431	0.53	1.34	7.06	12.4	0.00156	1.37	RV	CELLSTATES	vCM1.0	control_RBM20	5	15
PKD2	0.813	0.0311	0.192	0.509	5.66	13.9	0.00092	1.51	RV	CELLSTATES	vCM1.0	control_RBM20	5	15
IGF1R	0.81	0.0129	1.42	3.91	8.53	18.1	0.000233	1.89	RV	CELLSTATES	vCM1.0	control_RBM20	5	15
UACA	0.809	0.0297	0.273	0.731	6.13	14.1	0.000857	1.53	RV	CELLSTATES	vCM1.0	control_RBM20	5	15
USP53	0.806	0.0088	0.991	2.85	8.06	20.4	0.000114	2.06	RV	CELLSTATES	vCM1.0	control_RBM20	5	15
MIS18BP1	0.805	0.0429	0.0737	0.226	4.44	12.4	0.00155	1.37	RV	CELLSTATES	vCM1.0	control_RBM20	5	15
KLHL3	0.8	0.0159	0.442	1.21	6.9	17	0.000329	1.8	RV	CELLSTATES	vCM1.0	control_RBM20	5	15
TCTN1	0.8	0.0442	0.0811	0.231	4.51	12.3	0.00165	1.35	RV	CELLSTATES	vCM1.0	control_RBM20	5	15
ATXN7L1	0.797	0.00775	0.274	0.75	6.17	21.2	9.2e-05	2.11	RV	CELLSTATES	vCM1.0	control_RBM20	5	15
OGT	0.796	0.0272	0.516	1.34	7.02	14.5	0.000738	1.57	RV	CELLSTATES	vCM1.0	control_RBM20	5	15
AL139260.1	0.795	0.0137	0.274	0.82	6.24	17.7	0.000261	1.86	RV	CELLSTATES	vCM1.0	control_RBM20	5	15
NSF	0.795	0.0433	0.373	0.936	6.54	12.4	0.00158	1.36	RV	CELLSTATES	vCM1.0	control_RBM20	5	15
ZNF518A	0.795	0.00247	0.25	0.725	6.11	28	1.48e-05	2.61	RV	CELLSTATES	vCM1.0	control_RBM20	5	15
OSBPL11	0.794	0.0454	0.145	0.397	5.26	12.1	0.00174	1.34	RV	CELLSTATES	vCM1.0	control_RBM20	5	15
PEBP4	0.793	0.0195	0.651	1.76	7.41	16	0.000446	1.71	RV	CELLSTATES	vCM1.0	control_RBM20	5	15
LIN7A	0.791	0.0327	0.228	0.626	5.93	13.7	0.001	1.49	RV	CELLSTATES	vCM1.0	control_RBM20	5	15
C6orf62	0.788	0.0256	0.13	0.328	5.04	14.9	0.00065	1.59	RV	CELLSTATES	vCM1.0	control_RBM20	5	15
KIAA1217	0.784	0.0269	1.5	4.09	8.64	14.6	0.000713	1.57	RV	CELLSTATES	vCM1.0	control_RBM20	5	15
DLG5	0.782	0.0269	0.0949	0.252	4.65	14.7	0.000711	1.57	RV	CELLSTATES	vCM1.0	control_RBM20	5	15
KCTD1	0.779	0.0256	0.191	0.557	5.76	14.9	0.000656	1.59	RV	CELLSTATES	vCM1.0	control_RBM20	5	15
GRK3	0.776	0.0256	0.127	0.363	5.19	14.9	0.000654	1.59	RV	CELLSTATES	vCM1.0	control_RBM20	5	15
RBKS	0.776	0.0255	0.165	0.455	5.47	14.9	0.000643	1.59	RV	CELLSTATES	vCM1.0	control_RBM20	5	15
CPED1	0.774	0.0108	1.1	2.99	8.21	19	0.000174	1.97	RV	CELLSTATES	vCM1.0	control_RBM20	5	15
B3GALNT2	0.773	0.0395	0.403	1.05	6.68	12.8	0.00137	1.4	RV	CELLSTATES	vCM1.0	control_RBM20	5	15
C11orf65	0.773	0.0379	0.0778	0.214	4.46	13	0.00127	1.42	RV	CELLSTATES	vCM1.0	control_RBM20	5	15
FOXO3	0.771	0.0228	1.02	2.92	8.11	15.4	0.000552	1.64	RV	CELLSTATES	vCM1.0	control_RBM20	5	15
RASSF4	0.771	0.0395	0.239	0.618	5.89	12.8	0.00136	1.4	RV	CELLSTATES	vCM1.0	control_RBM20	5	15
FAM204A	0.769	0.0269	0.137	0.345	5.14	14.7	0.000704	1.57	RV	CELLSTATES	vCM1.0	control_RBM20	5	15
HSPA4L	0.766	0.0462	0.0571	0.154	4	12.1	0.00178	1.34	RV	CELLSTATES	vCM1.0	control_RBM20	5	15
YWHAG	0.757	0.0151	0.225	0.606	5.85	17.3	0.0003	1.82	RV	CELLSTATES	vCM1.0	control_RBM20	5	15
DYNC2LI1	0.751	0.0106	0.106	0.278	4.83	19.2	0.000167	1.98	RV	CELLSTATES	vCM1.0	control_RBM20	5	15
SOBP	0.743	0.0311	0.342	0.866	6.45	13.9	0.000922	1.51	RV	CELLSTATES	vCM1.0	control_RBM20	5	15
IPO11	0.74	0.0401	0.135	0.364	5.2	12.7	0.00141	1.4	RV	CELLSTATES	vCM1.0	control_RBM20	5	15
PPM1B	0.74	0.00794	0.292	0.784	6.25	21	9.69e-05	2.1	RV	CELLSTATES	vCM1.0	control_RBM20	5	15
GSE1	0.735	0.0471	0.458	1.19	6.82	12	0.00184	1.33	RV	CELLSTATES	vCM1.0	control_RBM20	5	15
OSBPL1A	0.732	0.0133	0.544	1.43	7.13	17.9	0.000244	1.88	RV	CELLSTATES	vCM1.0	control_RBM20	5	15
AC124319.2	0.721	0.0281	0.108	0.297	4.84	14.3	0.00079	1.55	RV	CELLSTATES	vCM1.0	control_RBM20	5	15
ARHGAP26	0.718	0.0151	1.85	4.95	8.93	17.2	0.000304	1.82	RV	CELLSTATES	vCM1.0	control_RBM20	5	15
EVA1C	0.717	0.00465	0.336	0.917	6.46	24	4.18e-05	2.33	RV	CELLSTATES	vCM1.0	control_RBM20	5	15
EIF4EBP2	0.712	0.0449	0.174	0.434	5.47	12.2	0.0017	1.35	RV	CELLSTATES	vCM1.0	control_RBM20	5	15
CHMP4B	0.711	0.0382	0.0725	0.189	4.21	13	0.00128	1.42	RV	CELLSTATES	vCM1.0	control_RBM20	5	15
MYO18B	0.71	0.0372	3.18	8.1	9.65	13.1	0.00122	1.43	RV	CELLSTATES	vCM1.0	control_RBM20	5	15
WDR19	0.709	0.0335	0.0901	0.24	4.63	13.6	0.00104	1.47	RV	CELLSTATES	vCM1.0	control_RBM20	5	15
PPP2R3C	0.706	0.012	0.146	0.375	5.27	18.5	0.000205	1.92	RV	CELLSTATES	vCM1.0	control_RBM20	5	15
BTBD9	0.704	0.0125	1.12	2.83	8.17	18.3	0.000216	1.9	RV	CELLSTATES	vCM1.0	control_RBM20	5	15
DIP2B	0.701	0.0437	0.544	1.35	7.08	12.4	0.0016	1.36	RV	CELLSTATES	vCM1.0	control_RBM20	5	15
GALNT2	0.695	0.0272	0.183	0.468	5.56	14.5	0.000746	1.57	RV	CELLSTATES	vCM1.0	control_RBM20	5	15
PPWD1	0.685	0.0402	0.161	0.413	5.4	12.7	0.00141	1.4	RV	CELLSTATES	vCM1.0	control_RBM20	5	15
TASP1	0.684	0.00994	0.205	0.557	5.79	19.5	0.000151	2	RV	CELLSTATES	vCM1.0	control_RBM20	5	15
UGGT2	0.684	0.00902	0.244	0.64	6.01	20.2	0.000122	2.04	RV	CELLSTATES	vCM1.0	control_RBM20	5	15
AC021231.1	0.673	0.0317	0.2	0.48	5.63	13.8	0.000946	1.5	RV	CELLSTATES	vCM1.0	control_RBM20	5	15
DLG1	0.668	0.0272	0.917	2.3	7.85	14.5	0.000744	1.57	RV	CELLSTATES	vCM1.0	control_RBM20	5	15
INSR	0.662	0.0342	1.36	3.39	8.46	13.5	0.00107	1.47	RV	CELLSTATES	vCM1.0	control_RBM20	5	15
TRPC1	0.657	0.018	0.51	1.27	7.03	16.4	0.000397	1.74	RV	CELLSTATES	vCM1.0	control_RBM20	5	15
EVI5	0.649	0.029	0.811	1.96	7.64	14.2	0.00083	1.54	RV	CELLSTATES	vCM1.0	control_RBM20	5	15
MTUS1	0.642	0.0117	1.22	2.93	8.24	18.6	0.000195	1.93	RV	CELLSTATES	vCM1.0	control_RBM20	5	15
ENAH	0.639	0.00933	0.609	1.59	7.35	20	0.000131	2.03	RV	CELLSTATES	vCM1.0	control_RBM20	5	15
MRPL33	0.632	0.031	0.3	0.782	6.31	13.9	0.000907	1.51	RV	CELLSTATES	vCM1.0	control_RBM20	5	15
BBX	0.624	0.0363	0.406	0.964	6.66	13.3	0.00115	1.44	RV	CELLSTATES	vCM1.0	control_RBM20	5	15
NEDD4L	0.615	0.0279	0.485	1.16	6.93	14.4	0.000781	1.55	RV	CELLSTATES	vCM1.0	control_RBM20	5	15
SMARCA2	0.611	0.0319	0.454	1.04	6.78	13.8	0.000962	1.5	RV	CELLSTATES	vCM1.0	control_RBM20	5	15
CDC37L1	0.594	0.0329	0.25	0.633	6.04	13.6	0.00101	1.48	RV	CELLSTATES	vCM1.0	control_RBM20	5	15
ACSS3	0.591	0.0441	1.03	2.49	8.04	12.3	0.00164	1.36	RV	CELLSTATES	vCM1.0	control_RBM20	5	15
OSBPL9	0.581	0.0394	0.8	1.83	7.61	12.8	0.00134	1.4	RV	CELLSTATES	vCM1.0	control_RBM20	5	15
PREPL	0.574	0.0445	0.245	0.573	5.95	12.2	0.00168	1.35	RV	CELLSTATES	vCM1.0	control_RBM20	5	15
CDKL3	0.567	0.0366	0.158	0.388	5.35	13.2	0.00117	1.44	RV	CELLSTATES	vCM1.0	control_RBM20	5	15
MBNL1	0.54	0.0256	2.39	5.52	9.21	14.9	0.000658	1.59	RV	CELLSTATES	vCM1.0	control_RBM20	5	15

## Sheet: TTN_control
Gene	logFC	FDR	mean_exp_control	mean_exp_genotype	logCPM	F	PValue	FDR_plot	Region	annotation_level	cell_state	comparison	Observations_genotype	Observations_reference
NPPB	4.82	0.00588	0.115	4.94	7.79	24.8	2.96e-05	2.23	RV	CELLSTATES	vCM1.0	control_TTN	6	15
NPPA-AS1	4.3	0.00273	0.00103	0.0322	1.24	30.7	6.52e-06	2.56	RV	CELLSTATES	vCM1.0	control_TTN	6	15
STAT4	4.25	0.00196	0.0102	0.219	3.57	33	3.75e-06	2.71	RV	CELLSTATES	vCM1.0	control_TTN	6	15
SLITRK4	4.23	0.013	0.000642	0.0203	0.747	20.4	0.000107	1.89	RV	CELLSTATES	vCM1.0	control_TTN	6	15
SCGB3A2	3.77	0.00149	0.00116	0.0436	1.54	36.7	1.62e-06	2.83	RV	CELLSTATES	vCM1.0	control_TTN	6	15
AC008825.1	3.48	0.0384	0.00126	0.0134	0.0697	14.2	0.000774	1.42	RV	CELLSTATES	vCM1.0	control_TTN	6	15
AL389885.1	3.43	0.0178	0.00301	0.0252	1.03	18.5	0.000187	1.75	RV	CELLSTATES	vCM1.0	control_TTN	6	15
ADGRL3	3.41	0.00411	0.0484	0.947	5.51	28.2	1.23e-05	2.39	RV	CELLSTATES	vCM1.0	control_TTN	6	15
C14orf132	3.28	0.00114	0.00268	0.056	1.86	39.3	9.25e-07	2.94	RV	CELLSTATES	vCM1.0	control_TTN	6	15
ATP6V1FNB	3.27	0.0335	0.00487	0.0219	1.07	15.1	0.000582	1.48	RV	CELLSTATES	vCM1.0	control_TTN	6	15
SLC6A6	3.24	0.0398	0.212	1.23	6.14	14	0.000833	1.4	RV	CELLSTATES	vCM1.0	control_TTN	6	15
SPINK1	3.24	0.00358	0.00132	0.0338	1.32	29.2	9.47e-06	2.45	RV	CELLSTATES	vCM1.0	control_TTN	6	15
BEGAIN	3.14	0.00702	0.000607	0.0127	0.382	23.5	4.29e-05	2.15	RV	CELLSTATES	vCM1.0	control_TTN	6	15
UNC80	3.12	0.00814	0.00789	0.122	2.84	22.7	5.36e-05	2.09	RV	CELLSTATES	vCM1.0	control_TTN	6	15
AC090673.1	3.09	0.00433	0.00175	0.0276	1.14	27.9	1.32e-05	2.36	RV	CELLSTATES	vCM1.0	control_TTN	6	15
HYAL4	3.09	0.00129	0.00405	0.0795	2.28	38	1.22e-06	2.89	RV	CELLSTATES	vCM1.0	control_TTN	6	15
PDE8B	2.86	0.0206	0.00567	0.0391	1.6	17.8	0.000239	1.69	RV	CELLSTATES	vCM1.0	control_TTN	6	15
PHF21B	2.83	0.00196	0.00513	0.124	2.79	32.9	3.86e-06	2.71	RV	CELLSTATES	vCM1.0	control_TTN	6	15
IL31RA	2.8	0.00601	0.00211	0.0307	1.21	24.5	3.22e-05	2.22	RV	CELLSTATES	vCM1.0	control_TTN	6	15
SRCIN1	2.76	0.0164	0.00374	0.0416	1.64	19.3	0.000148	1.79	RV	CELLSTATES	vCM1.0	control_TTN	6	15
VWA5B1	2.7	0.0239	0.00214	0.0209	0.833	16.9	0.000313	1.62	RV	CELLSTATES	vCM1.0	control_TTN	6	15
MAP2	2.55	0.000677	0.0139	0.214	3.54	46.8	2.06e-07	3.17	RV	CELLSTATES	vCM1.0	control_TTN	6	15
HPCAL4	2.53	0.0205	0.00247	0.0265	0.953	17.9	0.000232	1.69	RV	CELLSTATES	vCM1.0	control_TTN	6	15
C5AR1	2.45	0.00159	0.028	0.223	3.81	34.5	2.67e-06	2.8	RV	CELLSTATES	vCM1.0	control_TTN	6	15
NCKIPSD	2.32	0.00154	0.0161	0.141	3.13	35.6	2.06e-06	2.81	RV	CELLSTATES	vCM1.0	control_TTN	6	15
C5orf46	2.31	0.0118	0.0285	0.323	4.23	20.8	9.4e-05	1.93	RV	CELLSTATES	vCM1.0	control_TTN	6	15
SLC16A9	2.28	0.00438	0.051	0.405	4.68	26.8	1.75e-05	2.36	RV	CELLSTATES	vCM1.0	control_TTN	6	15
PLCE1	2.27	0.000677	0.0989	1.11	5.83	50.4	1.06e-07	3.17	RV	CELLSTATES	vCM1.0	control_TTN	6	15
COTL1	2.25	0.014	0.0103	0.0589	2.12	20	0.00012	1.85	RV	CELLSTATES	vCM1.0	control_TTN	6	15
AC002463.1	2.24	0.00603	0.006	0.065	2.16	24.5	3.27e-05	2.22	RV	CELLSTATES	vCM1.0	control_TTN	6	15
NEURL1B	2.19	0.00173	0.0253	0.179	3.54	33.9	3.08e-06	2.76	RV	CELLSTATES	vCM1.0	control_TTN	6	15
AC010636.2	2.18	0.0398	0.00462	0.024	1.16	14.1	0.000826	1.4	RV	CELLSTATES	vCM1.0	control_TTN	6	15
NOVA1	2.16	0.0292	0.044	0.263	4.21	15.8	0.00045	1.53	RV	CELLSTATES	vCM1.0	control_TTN	6	15
AC104827.1	2.08	0.0108	0.0468	0.162	3.68	21.2	8.28e-05	1.97	RV	CELLSTATES	vCM1.0	control_TTN	6	15
ALDOB	2.07	0.0337	0.00631	0.0531	2	15	0.000606	1.47	RV	CELLSTATES	vCM1.0	control_TTN	6	15
SPOCK1	2.06	0.0185	0.185	1.27	6.27	18.3	0.000205	1.73	RV	CELLSTATES	vCM1.0	control_TTN	6	15
AL606807.1	2.03	0.0454	0.0106	0.108	2.74	13.5	0.00102	1.34	RV	CELLSTATES	vCM1.0	control_TTN	6	15
B3GALT5	2.01	0.0261	0.00761	0.106	2.75	16.4	0.000373	1.58	RV	CELLSTATES	vCM1.0	control_TTN	6	15
AL133417.1	2	0.0337	0.00212	0.0172	0.747	15	0.000605	1.47	RV	CELLSTATES	vCM1.0	control_TTN	6	15
KCNAB2	1.96	0.00733	0.072	0.483	4.89	23.3	4.52e-05	2.14	RV	CELLSTATES	vCM1.0	control_TTN	6	15
LINC02585	1.95	0.0361	0.00206	0.0167	0.723	14.5	0.000708	1.44	RV	CELLSTATES	vCM1.0	control_TTN	6	15
SDSL	1.94	0.0218	0.0039	0.0296	1.32	17.5	0.00026	1.66	RV	CELLSTATES	vCM1.0	control_TTN	6	15
PARP8	1.93	0.00438	0.0243	0.172	3.45	27.5	1.45e-05	2.36	RV	CELLSTATES	vCM1.0	control_TTN	6	15
FKBP5	1.9	0.00385	1.14	8.99	8.95	28.5	1.12e-05	2.41	RV	CELLSTATES	vCM1.0	control_TTN	6	15
PPM1E	1.87	0.00252	0.0628	0.421	4.73	31.3	5.65e-06	2.6	RV	CELLSTATES	vCM1.0	control_TTN	6	15
P3H2	1.86	0.0401	0.0157	0.112	3.02	14	0.000843	1.4	RV	CELLSTATES	vCM1.0	control_TTN	6	15
PAFAH2	1.86	0.028	0.0501	0.358	4.35	16	0.000423	1.55	RV	CELLSTATES	vCM1.0	control_TTN	6	15
ZNF727	1.86	0.0455	0.012	0.0988	2.73	13.4	0.00105	1.34	RV	CELLSTATES	vCM1.0	control_TTN	6	15
AP000646.1	1.84	0.0473	0.00449	0.0194	0.912	13.2	0.00111	1.33	RV	CELLSTATES	vCM1.0	control_TTN	6	15
PROS1	1.84	0.0191	0.0618	0.524	4.96	18.1	0.000212	1.72	RV	CELLSTATES	vCM1.0	control_TTN	6	15
SPATA6L	1.84	0.00438	0.0172	0.0647	2.45	27.2	1.59e-05	2.36	RV	CELLSTATES	vCM1.0	control_TTN	6	15
LINC00222	1.83	0.00114	0.0192	0.138	3.18	39.4	9.13e-07	2.94	RV	CELLSTATES	vCM1.0	control_TTN	6	15
SLC43A2	1.81	0.0107	0.0287	0.101	3.05	21.4	7.81e-05	1.97	RV	CELLSTATES	vCM1.0	control_TTN	6	15
SLC7A8	1.81	0.00702	0.0703	0.636	5.13	23.5	4.26e-05	2.15	RV	CELLSTATES	vCM1.0	control_TTN	6	15
ACTA1	1.75	0.0373	1.18	5.54	8.64	14.4	0.000739	1.43	RV	CELLSTATES	vCM1.0	control_TTN	6	15
ATP6V1F	1.75	0.03	0.0539	0.204	4.13	15.6	0.000482	1.52	RV	CELLSTATES	vCM1.0	control_TTN	6	15
TTLL7	1.73	0.0106	0.0434	0.258	4.12	21.5	7.63e-05	1.97	RV	CELLSTATES	vCM1.0	control_TTN	6	15
KLHL36	1.72	0.000677	0.107	0.783	5.52	43.8	3.68e-07	3.17	RV	CELLSTATES	vCM1.0	control_TTN	6	15
EPB41L4B	1.7	0.0125	0.117	0.78	5.56	20.6	0.000101	1.9	RV	CELLSTATES	vCM1.0	control_TTN	6	15
NNMT	1.69	0.0494	0.031	0.136	3.43	13	0.00119	1.31	RV	CELLSTATES	vCM1.0	control_TTN	6	15
BCL2	1.67	0.000677	0.207	1.32	6.39	44.4	3.31e-07	3.17	RV	CELLSTATES	vCM1.0	control_TTN	6	15
SMOC2	1.67	0.0311	0.0169	0.0761	2.62	15.5	0.000503	1.51	RV	CELLSTATES	vCM1.0	control_TTN	6	15
NCR3LG1	1.66	0.0475	0.00737	0.0489	1.93	13.2	0.00112	1.32	RV	CELLSTATES	vCM1.0	control_TTN	6	15
AL033384.2	1.59	0.0392	0.0175	0.095	2.83	14.1	0.000803	1.41	RV	CELLSTATES	vCM1.0	control_TTN	6	15
RANBP17	1.59	0.00601	0.104	0.655	5.38	24.5	3.22e-05	2.22	RV	CELLSTATES	vCM1.0	control_TTN	6	15
AC055822.1	1.58	0.0467	0.00512	0.0328	1.53	13.3	0.00109	1.33	RV	CELLSTATES	vCM1.0	control_TTN	6	15
ZNF189	1.58	0.000677	0.161	0.829	5.79	47.6	1.77e-07	3.17	RV	CELLSTATES	vCM1.0	control_TTN	6	15
PAK1	1.56	0.0454	0.0243	0.138	3.26	13.4	0.00104	1.34	RV	CELLSTATES	vCM1.0	control_TTN	6	15
AC051619.5	1.55	0.017	0.038	0.24	3.94	19	0.00016	1.77	RV	CELLSTATES	vCM1.0	control_TTN	6	15
CFAP221	1.54	0.032	0.00977	0.0447	1.92	15.3	0.000531	1.49	RV	CELLSTATES	vCM1.0	control_TTN	6	15
DHRS3	1.53	0.00773	0.143	0.897	5.79	23	4.93e-05	2.11	RV	CELLSTATES	vCM1.0	control_TTN	6	15
SHC4	1.53	0.0135	0.0251	0.193	3.65	20.2	0.000114	1.87	RV	CELLSTATES	vCM1.0	control_TTN	6	15
HEG1	1.52	0.0023	0.342	1.88	6.86	31.9	4.84e-06	2.64	RV	CELLSTATES	vCM1.0	control_TTN	6	15
RPGR	1.52	0.00385	0.0378	0.243	3.98	28.5	1.12e-05	2.41	RV	CELLSTATES	vCM1.0	control_TTN	6	15
AMPH	1.5	0.0414	0.012	0.0661	2.43	13.9	0.00088	1.38	RV	CELLSTATES	vCM1.0	control_TTN	6	15
ARFGEF3	1.5	0.0108	0.0183	0.0736	2.71	21.2	8.34e-05	1.97	RV	CELLSTATES	vCM1.0	control_TTN	6	15
AC058791.1	1.49	0.0278	0.14	0.702	5.61	16.1	0.00041	1.56	RV	CELLSTATES	vCM1.0	control_TTN	6	15
ZNF358	1.47	0.0292	0.00778	0.0369	1.7	15.8	0.000452	1.53	RV	CELLSTATES	vCM1.0	control_TTN	6	15
BAIAP2	1.46	0.0416	0.037	0.219	3.94	13.9	0.000889	1.38	RV	CELLSTATES	vCM1.0	control_TTN	6	15
FSIP1	1.42	0.0346	0.0317	0.13	3.47	14.8	0.00065	1.46	RV	CELLSTATES	vCM1.0	control_TTN	6	15
MSH4	1.42	0.0163	0.0306	0.129	3.33	19.4	0.000145	1.79	RV	CELLSTATES	vCM1.0	control_TTN	6	15
CREB5	1.41	0.0374	0.411	1.73	6.99	14.4	0.000743	1.43	RV	CELLSTATES	vCM1.0	control_TTN	6	15
DOCK5	1.41	0.0013	0.622	3.41	7.79	37.7	1.32e-06	2.89	RV	CELLSTATES	vCM1.0	control_TTN	6	15
GPR137C	1.41	0.023	0.0203	0.132	3.18	17.2	0.000284	1.64	RV	CELLSTATES	vCM1.0	control_TTN	6	15
ARRDC3	1.38	0.0337	0.0522	0.224	3.99	15	0.000604	1.47	RV	CELLSTATES	vCM1.0	control_TTN	6	15
PDCD1LG2	1.37	0.0496	0.00798	0.0345	1.66	13	0.00122	1.3	RV	CELLSTATES	vCM1.0	control_TTN	6	15
MBOAT2	1.36	0.00438	0.129	0.727	5.55	27	1.66e-05	2.36	RV	CELLSTATES	vCM1.0	control_TTN	6	15
LMOD1	1.35	0.0419	0.0348	0.148	3.52	13.8	0.000898	1.38	RV	CELLSTATES	vCM1.0	control_TTN	6	15
XPR1	1.35	0.00438	1.95	9.33	9.3	26.9	1.69e-05	2.36	RV	CELLSTATES	vCM1.0	control_TTN	6	15
DPYSL2	1.34	0.0105	0.129	0.574	5.39	21.6	7.36e-05	1.98	RV	CELLSTATES	vCM1.0	control_TTN	6	15
TMTC1	1.32	0.00154	0.407	2.14	7.09	35.6	2.06e-06	2.81	RV	CELLSTATES	vCM1.0	control_TTN	6	15
TPM3	1.31	0.00156	0.118	0.428	5.12	35.1	2.33e-06	2.81	RV	CELLSTATES	vCM1.0	control_TTN	6	15
TTC39C	1.3	0.0162	0.0579	0.25	4.25	19.4	0.000142	1.79	RV	CELLSTATES	vCM1.0	control_TTN	6	15
EEF1A1	1.29	0.0343	0.0554	0.212	4.13	14.9	0.000627	1.47	RV	CELLSTATES	vCM1.0	control_TTN	6	15
RPS6KA2	1.29	0.0064	0.252	1.5	6.58	24	3.69e-05	2.19	RV	CELLSTATES	vCM1.0	control_TTN	6	15
TANC2	1.29	0.00553	0.0779	0.285	4.5	25.3	2.59e-05	2.26	RV	CELLSTATES	vCM1.0	control_TTN	6	15
TECTA	1.28	0.023	0.0156	0.0777	2.6	17.2	0.000287	1.64	RV	CELLSTATES	vCM1.0	control_TTN	6	15
FLNB	1.27	0.0224	0.222	0.859	6.01	17.4	0.000269	1.65	RV	CELLSTATES	vCM1.0	control_TTN	6	15
JAK2	1.25	0.00637	0.366	1.87	6.99	24.1	3.59e-05	2.2	RV	CELLSTATES	vCM1.0	control_TTN	6	15
ASIP	1.24	0.0314	0.0779	0.366	4.76	15.4	0.000513	1.5	RV	CELLSTATES	vCM1.0	control_TTN	6	15
IER5	1.24	0.0261	0.0447	0.218	4.06	16.4	0.00037	1.58	RV	CELLSTATES	vCM1.0	control_TTN	6	15
APBA2	1.23	0.0463	0.0207	0.0603	2.55	13.3	0.00107	1.33	RV	CELLSTATES	vCM1.0	control_TTN	6	15
LRRC1	1.23	0.0182	0.0778	0.358	4.66	18.4	0.000193	1.74	RV	CELLSTATES	vCM1.0	control_TTN	6	15
VCL	1.23	0.00498	1.35	6.29	8.78	25.9	2.23e-05	2.3	RV	CELLSTATES	vCM1.0	control_TTN	6	15
PDLIM1	1.22	0.00159	0.281	1.15	6.38	34.7	2.55e-06	2.8	RV	CELLSTATES	vCM1.0	control_TTN	6	15
DCBLD2	1.21	0.0163	0.374	1.44	6.79	19.3	0.000146	1.79	RV	CELLSTATES	vCM1.0	control_TTN	6	15
CBFB	1.2	0.000677	0.166	0.751	5.76	45	2.93e-07	3.17	RV	CELLSTATES	vCM1.0	control_TTN	6	15
TBCE	1.2	0.0495	0.0196	0.0745	2.69	13	0.0012	1.31	RV	CELLSTATES	vCM1.0	control_TTN	6	15
MTM1	1.19	0.00252	0.0925	0.418	4.92	31.3	5.58e-06	2.6	RV	CELLSTATES	vCM1.0	control_TTN	6	15
PDE3B	1.19	0.00154	0.325	1.48	6.74	35.6	2.08e-06	2.81	RV	CELLSTATES	vCM1.0	control_TTN	6	15
USP53	1.19	0.000828	0.991	4.32	8.28	41.7	5.61e-07	3.08	RV	CELLSTATES	vCM1.0	control_TTN	6	15
ATG4A	1.18	0.0213	0.0273	0.0999	3.06	17.6	0.000251	1.67	RV	CELLSTATES	vCM1.0	control_TTN	6	15
CALD1	1.18	0.0316	2.85	11.5	9.78	15.4	0.000522	1.5	RV	CELLSTATES	vCM1.0	control_TTN	6	15
CPEB4	1.18	0.0337	2.32	8.49	9.39	15	0.000593	1.47	RV	CELLSTATES	vCM1.0	control_TTN	6	15
ILDR2	1.17	0.0496	0.0584	0.229	4.14	13	0.00122	1.3	RV	CELLSTATES	vCM1.0	control_TTN	6	15
GRK3	1.15	0.0105	0.127	0.604	5.45	21.6	7.45e-05	1.98	RV	CELLSTATES	vCM1.0	control_TTN	6	15
LINC00886	1.13	0.00156	0.174	0.678	5.7	35.1	2.32e-06	2.81	RV	CELLSTATES	vCM1.0	control_TTN	6	15
SLC28A2	1.13	0.0349	0.0274	0.142	3.38	14.7	0.000663	1.46	RV	CELLSTATES	vCM1.0	control_TTN	6	15
AKTIP	1.12	0.00588	0.0986	0.404	4.94	24.8	3e-05	2.23	RV	CELLSTATES	vCM1.0	control_TTN	6	15
C1orf21	1.12	0.0106	0.85	4.11	8.12	21.5	7.72e-05	1.97	RV	CELLSTATES	vCM1.0	control_TTN	6	15
PIP4K2A	1.11	0.00273	0.131	0.435	5.2	30.7	6.57e-06	2.56	RV	CELLSTATES	vCM1.0	control_TTN	6	15
YBX3	1.1	0.0298	0.261	1.25	6.44	15.7	0.00047	1.53	RV	CELLSTATES	vCM1.0	control_TTN	6	15
ATP6AP1L	1.08	0.0182	0.0778	0.327	4.61	18.4	0.000195	1.74	RV	CELLSTATES	vCM1.0	control_TTN	6	15
FNDC3B	1.07	0.000693	1.84	7.74	9.16	43.1	4.23e-07	3.16	RV	CELLSTATES	vCM1.0	control_TTN	6	15
PDZD2	1.07	0.0364	3.02	14.7	9.96	14.5	0.000718	1.44	RV	CELLSTATES	vCM1.0	control_TTN	6	15
PTPN14	1.07	0.0064	0.39	1.66	6.97	24.1	3.68e-05	2.19	RV	CELLSTATES	vCM1.0	control_TTN	6	15
ATAD2	1.06	0.00802	0.327	1.47	6.68	22.8	5.22e-05	2.1	RV	CELLSTATES	vCM1.0	control_TTN	6	15
LPIN1	1.05	0.0241	0.246	0.944	6.19	16.9	0.000319	1.62	RV	CELLSTATES	vCM1.0	control_TTN	6	15
NAAA	1.05	0.027	0.0438	0.189	3.88	16.2	0.000392	1.57	RV	CELLSTATES	vCM1.0	control_TTN	6	15
TDRD9	1.05	0.0364	0.0364	0.142	3.57	14.5	0.000719	1.44	RV	CELLSTATES	vCM1.0	control_TTN	6	15
ARHGAP26	1.04	0.00273	1.85	8.15	9.19	30.6	6.66e-06	2.56	RV	CELLSTATES	vCM1.0	control_TTN	6	15
RRAS2	1.04	0.00491	0.22	1	6.19	26.1	2.1e-05	2.31	RV	CELLSTATES	vCM1.0	control_TTN	6	15
ANTXR2	1.03	0.017	0.229	1.13	6.27	19	0.000161	1.77	RV	CELLSTATES	vCM1.0	control_TTN	6	15
SHQ1	1.03	0.00438	0.086	0.341	4.75	26.9	1.7e-05	2.36	RV	CELLSTATES	vCM1.0	control_TTN	6	15
AL355315.1	1.02	0.0337	0.039	0.146	3.61	14.9	0.00061	1.47	RV	CELLSTATES	vCM1.0	control_TTN	6	15
GAS2L1	1.02	0.0185	0.0763	0.249	4.47	18.3	0.000201	1.73	RV	CELLSTATES	vCM1.0	control_TTN	6	15
ZBTB16	1.02	0.0296	1.86	8.79	9.27	15.8	0.000462	1.53	RV	CELLSTATES	vCM1.0	control_TTN	6	15
ZNF90	1.02	0.0432	0.0399	0.12	3.5	13.7	0.000935	1.36	RV	CELLSTATES	vCM1.0	control_TTN	6	15
OSBPL6	1.01	0.0274	0.131	0.551	5.34	16.2	0.000402	1.56	RV	CELLSTATES	vCM1.0	control_TTN	6	15
URB1	1	0.0328	0.0855	0.324	4.68	15.2	0.000561	1.48	RV	CELLSTATES	vCM1.0	control_TTN	6	15
LINC01428	0.997	0.0298	0.47	2.08	7.25	15.7	0.000477	1.53	RV	CELLSTATES	vCM1.0	control_TTN	6	15
ZDHHC14	0.991	0.023	0.343	1.29	6.67	17.1	0.000296	1.64	RV	CELLSTATES	vCM1.0	control_TTN	6	15
SH3BGR	0.985	0.0496	0.0978	0.303	4.75	13	0.00122	1.3	RV	CELLSTATES	vCM1.0	control_TTN	6	15
ZNF827	0.983	0.0104	0.327	1.2	6.53	21.7	7.14e-05	1.98	RV	CELLSTATES	vCM1.0	control_TTN	6	15
MFAP3	0.969	0.0191	0.146	0.537	5.42	18.1	0.000214	1.72	RV	CELLSTATES	vCM1.0	control_TTN	6	15
MTMR14	0.968	0.0298	0.159	0.71	5.69	15.7	0.000472	1.53	RV	CELLSTATES	vCM1.0	control_TTN	6	15
GSTO1	0.96	0.0315	0.0593	0.177	4.02	15.4	0.000518	1.5	RV	CELLSTATES	vCM1.0	control_TTN	6	15
FAM214A	0.958	0.0236	0.442	1.67	6.96	17	0.000307	1.63	RV	CELLSTATES	vCM1.0	control_TTN	6	15
ZMAT1	0.956	0.0172	0.151	0.575	5.48	18.9	0.000166	1.76	RV	CELLSTATES	vCM1.0	control_TTN	6	15
FOXO3	0.954	0.0076	1.02	4.11	8.27	23.1	4.79e-05	2.12	RV	CELLSTATES	vCM1.0	control_TTN	6	15
KIAA0556	0.953	0.0359	0.159	0.526	5.44	14.5	0.000698	1.45	RV	CELLSTATES	vCM1.0	control_TTN	6	15
RND3	0.95	0.0479	0.0656	0.226	4.3	13.1	0.00115	1.32	RV	CELLSTATES	vCM1.0	control_TTN	6	15
LONRF1	0.944	0.0279	0.107	0.327	4.86	16.1	0.000418	1.55	RV	CELLSTATES	vCM1.0	control_TTN	6	15
APPL2	0.931	0.0208	0.289	1.29	6.52	17.7	0.000242	1.68	RV	CELLSTATES	vCM1.0	control_TTN	6	15
GREB1L	0.931	0.00497	0.859	3.36	7.99	26	2.16e-05	2.3	RV	CELLSTATES	vCM1.0	control_TTN	6	15
SLC1A3	0.928	0.0175	1.73	6.4	8.98	18.7	0.000179	1.76	RV	CELLSTATES	vCM1.0	control_TTN	6	15
LIN7A	0.927	0.023	0.228	0.887	6.09	17.3	0.000281	1.64	RV	CELLSTATES	vCM1.0	control_TTN	6	15
XPO1	0.925	0.0353	0.293	1.17	6.48	14.6	0.000686	1.45	RV	CELLSTATES	vCM1.0	control_TTN	6	15
RHOBTB1	0.914	0.023	0.247	1.15	6.35	17.1	0.000296	1.64	RV	CELLSTATES	vCM1.0	control_TTN	6	15
INPP4B	0.912	0.0479	1.62	6.32	8.91	13.1	0.00115	1.32	RV	CELLSTATES	vCM1.0	control_TTN	6	15
DLG1	0.91	0.0393	0.917	2.85	7.95	14.1	0.000809	1.41	RV	CELLSTATES	vCM1.0	control_TTN	6	15
SPRED2	0.904	0.0298	0.184	0.584	5.66	15.7	0.000469	1.53	RV	CELLSTATES	vCM1.0	control_TTN	6	15
SMAD1	0.895	0.0184	0.109	0.378	4.99	18.4	0.000198	1.74	RV	CELLSTATES	vCM1.0	control_TTN	6	15
HSPH1	0.887	0.0465	0.0337	0.112	3.36	13.3	0.00108	1.33	RV	CELLSTATES	vCM1.0	control_TTN	6	15
ZNF106	0.879	0.0337	0.934	3.85	8.16	15	0.000596	1.47	RV	CELLSTATES	vCM1.0	control_TTN	6	15
INSR	0.872	0.0136	1.36	4.62	8.57	20.1	0.000115	1.87	RV	CELLSTATES	vCM1.0	control_TTN	6	15
UBR4	0.871	0.0381	0.372	1.16	6.61	14.3	0.000762	1.42	RV	CELLSTATES	vCM1.0	control_TTN	6	15
HMGN1	0.868	0.0261	0.194	0.615	5.71	16.4	0.000374	1.58	RV	CELLSTATES	vCM1.0	control_TTN	6	15
RNF146	0.868	0.0105	0.171	0.616	5.63	21.6	7.5e-05	1.98	RV	CELLSTATES	vCM1.0	control_TTN	6	15
PDCD4	0.862	0.0206	0.143	0.568	5.41	17.8	0.000238	1.69	RV	CELLSTATES	vCM1.0	control_TTN	6	15
POPDC2	0.856	0.0158	0.925	2.74	7.92	19.5	0.000138	1.8	RV	CELLSTATES	vCM1.0	control_TTN	6	15
SETD6	0.856	0.0454	0.0728	0.248	4.39	13.4	0.00104	1.34	RV	CELLSTATES	vCM1.0	control_TTN	6	15
ATP2C1	0.855	0.017	0.633	2.51	7.58	19	0.000162	1.77	RV	CELLSTATES	vCM1.0	control_TTN	6	15
SAMD12	0.85	0.0453	0.537	1.86	7.2	13.5	0.00101	1.34	RV	CELLSTATES	vCM1.0	control_TTN	6	15
AL683813.1	0.849	0.0337	0.208	0.645	5.78	15	0.000597	1.47	RV	CELLSTATES	vCM1.0	control_TTN	6	15
CHMP4B	0.837	0.023	0.0725	0.205	4.24	17.2	0.000291	1.64	RV	CELLSTATES	vCM1.0	control_TTN	6	15
SORT1	0.831	0.043	0.389	1.5	6.85	13.7	0.000927	1.37	RV	CELLSTATES	vCM1.0	control_TTN	6	15
ZNF441	0.83	0.013	0.0607	0.219	4.19	20.3	0.000107	1.89	RV	CELLSTATES	vCM1.0	control_TTN	6	15
IGF1R	0.818	0.0462	1.42	4.79	8.6	13.3	0.00107	1.34	RV	CELLSTATES	vCM1.0	control_TTN	6	15
ZNF518A	0.816	0.00438	0.25	0.879	6.18	27	1.66e-05	2.36	RV	CELLSTATES	vCM1.0	control_TTN	6	15
TRPC1	0.81	0.00829	0.51	1.84	7.19	22.6	5.51e-05	2.08	RV	CELLSTATES	vCM1.0	control_TTN	6	15
PTPN1	0.804	0.0175	0.287	1.04	6.36	18.7	0.000178	1.76	RV	CELLSTATES	vCM1.0	control_TTN	6	15
KLHL3	0.803	0.0353	0.442	1.58	6.98	14.6	0.000685	1.45	RV	CELLSTATES	vCM1.0	control_TTN	6	15
PARVA	0.802	0.0155	0.499	1.79	7.18	19.6	0.000134	1.81	RV	CELLSTATES	vCM1.0	control_TTN	6	15
PKD2	0.798	0.0346	0.192	0.72	5.81	14.8	0.000649	1.46	RV	CELLSTATES	vCM1.0	control_TTN	6	15
CCDC6	0.783	0.023	0.178	0.602	5.64	17.1	0.000296	1.64	RV	CELLSTATES	vCM1.0	control_TTN	6	15
SOS2	0.781	0.0409	0.659	2.16	7.46	13.9	0.000866	1.39	RV	CELLSTATES	vCM1.0	control_TTN	6	15
BLMH	0.78	0.0479	0.0484	0.15	3.77	13.2	0.00114	1.32	RV	CELLSTATES	vCM1.0	control_TTN	6	15
RASAL2	0.764	0.0465	1.8	6.18	8.98	13.3	0.00108	1.33	RV	CELLSTATES	vCM1.0	control_TTN	6	15
PDE7A	0.757	0.0279	3.3	11.9	9.89	16.1	0.000415	1.55	RV	CELLSTATES	vCM1.0	control_TTN	6	15
ACSS3	0.754	0.0271	1.03	3.86	8.23	16.2	0.000396	1.57	RV	CELLSTATES	vCM1.0	control_TTN	6	15
MKNK1	0.748	0.028	0.17	0.537	5.56	16	0.000423	1.55	RV	CELLSTATES	vCM1.0	control_TTN	6	15
UGGT2	0.733	0.0185	0.244	0.726	6.03	18.3	0.000204	1.73	RV	CELLSTATES	vCM1.0	control_TTN	6	15
YWHAG	0.732	0.0298	0.225	0.691	5.9	15.7	0.000477	1.53	RV	CELLSTATES	vCM1.0	control_TTN	6	15
RYBP	0.729	0.0267	0.112	0.333	4.94	16.3	0.000386	1.57	RV	CELLSTATES	vCM1.0	control_TTN	6	15
MRPL33	0.728	0.0164	0.3	0.868	6.32	19.3	0.000149	1.79	RV	CELLSTATES	vCM1.0	control_TTN	6	15
CPED1	0.724	0.0312	1.1	3.76	8.29	15.5	0.000505	1.51	RV	CELLSTATES	vCM1.0	control_TTN	6	15
SVIL	0.724	0.0398	4.59	13.7	10.3	14	0.000833	1.4	RV	CELLSTATES	vCM1.0	control_TTN	6	15
DYNC1I1	0.716	0.0343	0.943	3.02	8.06	14.9	0.000625	1.47	RV	CELLSTATES	vCM1.0	control_TTN	6	15
RECK	0.707	0.0343	0.164	0.499	5.48	14.8	0.000636	1.46	RV	CELLSTATES	vCM1.0	control_TTN	6	15
AC104596.1	0.704	0.0386	0.239	0.772	6.04	14.2	0.000783	1.41	RV	CELLSTATES	vCM1.0	control_TTN	6	15
LMO7	0.696	0.0494	2.01	6.6	9.12	13	0.00119	1.31	RV	CELLSTATES	vCM1.0	control_TTN	6	15
PPM1B	0.676	0.0335	0.292	0.964	6.32	15.1	0.000584	1.48	RV	CELLSTATES	vCM1.0	control_TTN	6	15
MBNL1	0.596	0.0296	2.39	6.71	9.25	15.8	0.000461	1.53	RV	CELLSTATES	vCM1.0	control_TTN	6	15
