# Supplementary material for: Pathogenic variants damage cell composition and single cell transcription in cardiomyopathies
Source: Science. Author manuscript; Available in PMC 2022 Oct 3. (PMC9528698; doi:10.1126/science.abo1984)
Supplement: Supp table 12.1 [file NIHMS1835045-supplement-Supp_table_12_1.xlsx]

## Sheet: Key
Column name	Description
Gene	Gene symbol, Ensembl 84
logFC	log2-fold change
FDR	False discovery rate; FDR is the PValue after (by default) Benjamini-Hochberg correction.
mean_exp_control	Mean expression values across controls
mean_exp_genotype	Mean expression values across disease samples
logCPM	logCPM is the average expression of all pseudobulked samples for that particular gene across all samples on the log2-scale expressed in counts per million (cpm, as calculated by edgeR after normalization).
F	Output of quasi-likelihood F-test
PValue	PValue is the nominal p-value derived from F
FDR_plot	-log10(False discovery rate)
Region	Studied region (LV or RV)
annotation_level	Cell-type or cell-state
cell_state/state	Specification which cell-type or state was analysed
comparison	Specification control_GENOTYPE
Observations_genotype	Numbers of Patients included in edgeR (patients with low number of nuclei have been excluded)
Observations_reference	Numbers of Patients included in edgeR (patients with low number of nuclei have been excluded)

## Sheet: control_LMNA
Gene	logFC	FDR	mean_exp_control	mean_exp_genotype	logCPM	F	PValue	FDR_plot	Region	annotation_level	cell_state	comparison	Observations_genotype	Observations_reference
LINC01456	8.07	9.05e-05	0.0419	0.00293	3.6	40.3	6.5e-08	4.04	RV	CELLSTATES	vCM1.1	control_LMNA	7	15
LINC01193	6.97	0.000222	0.0183	0.000959	2.89	35.3	2.76e-07	3.65	RV	CELLSTATES	vCM1.1	control_LMNA	7	15
ITGB6	5.58	0.000397	0.0129	0.00447	2.8	31.8	8.09e-07	3.4	RV	CELLSTATES	vCM1.1	control_LMNA	7	15
AC107068.2	5.05	2.41e-06	1.15	0.072	8.04	58.7	5.9e-10	5.62	RV	CELLSTATES	vCM1.1	control_LMNA	7	15
AC019163.1	4.42	0.00147	0.0408	0.0115	3.62	25.4	6.57e-06	2.83	RV	CELLSTATES	vCM1.1	control_LMNA	7	15
GRXCR2	3.96	1.99e-05	0.767	0.136	7.6	46.8	1.12e-08	4.7	RV	CELLSTATES	vCM1.1	control_LMNA	7	15
MLXIPL	3.76	0.00322	0.0188	0.0029	2.94	21.9	2.27e-05	2.49	RV	CELLSTATES	vCM1.1	control_LMNA	7	15
PLA2G2A	3.74	0.00377	0.114	0.0042	4.46	21.2	2.87e-05	2.42	RV	CELLSTATES	vCM1.1	control_LMNA	7	15
CCDC85A	3.64	0.00267	0.0612	0.0192	4.28	22.9	1.59e-05	2.57	RV	CELLSTATES	vCM1.1	control_LMNA	7	15
LINC00482	3.6	0.00739	0.0146	0.00389	2.82	18.6	7.63e-05	2.13	RV	CELLSTATES	vCM1.1	control_LMNA	7	15
EEF1AKMT2	3.54	0.0468	0.0145	0.00572	2.91	11.6	0.00132	1.33	RV	CELLSTATES	vCM1.1	control_LMNA	7	15
ZFP57	3.42	0.0293	0.0271	0.00561	3.18	13.4	0.000609	1.53	RV	CELLSTATES	vCM1.1	control_LMNA	7	15
AC005537.1	3.41	0.0251	0.015	0.00708	3.09	13.9	0.000497	1.6	RV	CELLSTATES	vCM1.1	control_LMNA	7	15
AC027045.2	3.4	0.0294	0.0192	0.0041	3.01	13.4	0.000615	1.53	RV	CELLSTATES	vCM1.1	control_LMNA	7	15
SLC36A2	3.35	0.0131	0.0288	0.00529	3.16	16.2	0.000197	1.88	RV	CELLSTATES	vCM1.1	control_LMNA	7	15
AC010967.1	3.3	0.0031	0.0593	0.0128	3.98	22	2.16e-05	2.51	RV	CELLSTATES	vCM1.1	control_LMNA	7	15
NFXL1	3.23	9.05e-05	0.161	0.051	5.23	39.8	7.56e-08	4.04	RV	CELLSTATES	vCM1.1	control_LMNA	7	15
BMP7	3.22	0.0017	0.036	0.0073	3.42	24.9	7.94e-06	2.77	RV	CELLSTATES	vCM1.1	control_LMNA	7	15
AC004594.1	3.13	0.000653	0.0595	0.0134	4.02	29	1.97e-06	3.18	RV	CELLSTATES	vCM1.1	control_LMNA	7	15
MAP3K8	3.13	0.0279	0.0383	0.00748	3.6	13.6	0.000567	1.55	RV	CELLSTATES	vCM1.1	control_LMNA	7	15
CLIC6	3.11	0.0131	0.031	0.00559	3.15	16.1	0.000199	1.88	RV	CELLSTATES	vCM1.1	control_LMNA	7	15
TSPEAR	3.07	0.00808	0.0473	0.0105	3.72	18.2	8.92e-05	2.09	RV	CELLSTATES	vCM1.1	control_LMNA	7	15
CORIN	3.03	2.41e-06	0.778	0.188	7.42	58.1	6.79e-10	5.62	RV	CELLSTATES	vCM1.1	control_LMNA	7	15
AL591543.1	3.01	0.000653	0.0841	0.0242	4.38	29	1.97e-06	3.18	RV	CELLSTATES	vCM1.1	control_LMNA	7	15
AC137770.1	2.99	0.000649	0.173	0.0446	5.45	29.3	1.78e-06	3.19	RV	CELLSTATES	vCM1.1	control_LMNA	7	15
MYL7	2.98	9.58e-05	0.693	0.318	7.37	39.2	8.75e-08	4.02	RV	CELLSTATES	vCM1.1	control_LMNA	7	15
AC008700.1	2.97	0.00448	0.0791	0.0276	4.53	20.6	3.59e-05	2.35	RV	CELLSTATES	vCM1.1	control_LMNA	7	15
NUDT4B	2.97	0.0437	0.0206	0.0141	3.2	11.8	0.0012	1.36	RV	CELLSTATES	vCM1.1	control_LMNA	7	15
SEC14L5	2.97	0.0031	0.0345	0.0132	3.54	22.1	2.08e-05	2.51	RV	CELLSTATES	vCM1.1	control_LMNA	7	15
SBK1	2.95	0.00193	0.0421	0.0143	3.75	24	1.06e-05	2.71	RV	CELLSTATES	vCM1.1	control_LMNA	7	15
FER1L6	2.89	0.00511	0.0349	0.00932	3.5	20.1	4.39e-05	2.29	RV	CELLSTATES	vCM1.1	control_LMNA	7	15
SH3BP2	2.86	0.00868	0.0313	0.017	3.57	17.9	0.000101	2.06	RV	CELLSTATES	vCM1.1	control_LMNA	7	15
CHL1	2.83	0.0131	0.0409	0.00984	3.64	16.2	0.000197	1.88	RV	CELLSTATES	vCM1.1	control_LMNA	7	15
PRELID2	2.82	0.000132	1.85	0.725	8.9	37.6	1.39e-07	3.88	RV	CELLSTATES	vCM1.1	control_LMNA	7	15
LRRC10	2.81	0.0396	0.03	0.00895	3.36	12.3	0.000987	1.4	RV	CELLSTATES	vCM1.1	control_LMNA	7	15
PPP1R17	2.78	0.00492	0.0343	0.0221	3.63	20.3	4.12e-05	2.31	RV	CELLSTATES	vCM1.1	control_LMNA	7	15
AC007126.1	2.75	0.0311	0.0227	0.00677	3.13	13.2	0.000676	1.51	RV	CELLSTATES	vCM1.1	control_LMNA	7	15
ADAM11	2.75	0.00826	0.0347	0.00987	3.54	18	9.46e-05	2.08	RV	CELLSTATES	vCM1.1	control_LMNA	7	15
BHLHE40	2.74	0.0428	0.101	0.0319	4.7	11.9	0.00113	1.37	RV	CELLSTATES	vCM1.1	control_LMNA	7	15
LINC01170	2.72	0.000282	0.444	0.211	6.97	34.1	3.96e-07	3.55	RV	CELLSTATES	vCM1.1	control_LMNA	7	15
AC138904.1	2.69	0.0123	0.0248	0.0122	3.28	16.4	0.000178	1.91	RV	CELLSTATES	vCM1.1	control_LMNA	7	15
AC027307.1	2.66	0.0477	0.0452	0.0309	4.13	11.5	0.00137	1.32	RV	CELLSTATES	vCM1.1	control_LMNA	7	15
ABHD13	2.65	0.00558	0.0304	0.0279	3.6	19.6	5.18e-05	2.25	RV	CELLSTATES	vCM1.1	control_LMNA	7	15
IDH2-DT	2.59	0.000649	0.0778	0.0337	4.45	29.3	1.83e-06	3.19	RV	CELLSTATES	vCM1.1	control_LMNA	7	15
TRPC4	2.52	0.000753	0.0861	0.0249	4.46	28.2	2.54e-06	3.12	RV	CELLSTATES	vCM1.1	control_LMNA	7	15
G0S2	2.48	0.00363	0.241	0.0865	6	21.4	2.7e-05	2.44	RV	CELLSTATES	vCM1.1	control_LMNA	7	15
LINC01182	2.48	0.000652	0.0973	0.0493	4.7	29.2	1.88e-06	3.19	RV	CELLSTATES	vCM1.1	control_LMNA	7	15
CHDH	2.46	0.0464	0.0193	0.0111	3.1	11.6	0.00131	1.33	RV	CELLSTATES	vCM1.1	control_LMNA	7	15
AC090193.1	2.43	0.00632	0.0494	0.0192	3.94	19.2	6.13e-05	2.2	RV	CELLSTATES	vCM1.1	control_LMNA	7	15
AC016650.1	2.42	0.000112	0.185	0.0709	5.42	38.4	1.1e-07	3.95	RV	CELLSTATES	vCM1.1	control_LMNA	7	15
SH3RF2	2.4	0.000304	0.939	0.449	7.93	33.6	4.7e-07	3.52	RV	CELLSTATES	vCM1.1	control_LMNA	7	15
AL137779.2	2.39	0.00596	0.0395	0.0243	3.78	19.4	5.7e-05	2.22	RV	CELLSTATES	vCM1.1	control_LMNA	7	15
CCDC129	2.38	0.00042	0.151	0.117	5.49	31.5	8.97e-07	3.38	RV	CELLSTATES	vCM1.1	control_LMNA	7	15
AC100872.1	2.36	0.000952	0.106	0.0417	4.76	27.2	3.61e-06	3.02	RV	CELLSTATES	vCM1.1	control_LMNA	7	15
AQP4	2.36	0.0299	0.0382	0.0114	3.49	13.3	0.000635	1.52	RV	CELLSTATES	vCM1.1	control_LMNA	7	15
MID1IP1	2.36	0.0399	0.0513	0.0149	3.81	12.2	0.001	1.4	RV	CELLSTATES	vCM1.1	control_LMNA	7	15
TOX	2.36	0.00105	0.117	0.0536	5	26.8	4.13e-06	2.98	RV	CELLSTATES	vCM1.1	control_LMNA	7	15
COL15A1	2.35	0.0364	0.0573	0.0119	3.68	12.6	0.000865	1.44	RV	CELLSTATES	vCM1.1	control_LMNA	7	15
STARD4-AS1	2.35	0.00136	0.0959	0.0609	4.84	25.8	5.78e-06	2.87	RV	CELLSTATES	vCM1.1	control_LMNA	7	15
SNHG19	2.34	0.0226	0.025	0.018	3.37	14.2	0.000438	1.65	RV	CELLSTATES	vCM1.1	control_LMNA	7	15
GALNTL6	2.3	0.00953	0.165	0.0718	5.38	17.4	0.000121	2.02	RV	CELLSTATES	vCM1.1	control_LMNA	7	15
PCOLCE	2.29	0.0188	0.029	0.0146	3.41	14.9	0.000334	1.73	RV	CELLSTATES	vCM1.1	control_LMNA	7	15
LINC02334	2.23	1.39e-05	0.55	0.234	7.05	48.7	6.82e-09	4.86	RV	CELLSTATES	vCM1.1	control_LMNA	7	15
AC037486.1	2.18	0.0225	0.0747	0.0328	4.3	14.2	0.000432	1.65	RV	CELLSTATES	vCM1.1	control_LMNA	7	15
UGT2B4	2.18	0.0105	0.159	0.0975	5.4	17	0.000143	1.98	RV	CELLSTATES	vCM1.1	control_LMNA	7	15
LINC00880	2.17	0.0285	0.091	0.0724	4.65	13.5	0.000583	1.55	RV	CELLSTATES	vCM1.1	control_LMNA	7	15
LINC00881	2.16	0.0401	0.939	0.566	7.73	12.2	0.00102	1.4	RV	CELLSTATES	vCM1.1	control_LMNA	7	15
LRRTM4	2.13	0.00447	0.0852	0.0904	4.86	20.7	3.55e-05	2.35	RV	CELLSTATES	vCM1.1	control_LMNA	7	15
ZMAT4	2.12	0.0341	0.0332	0.0208	3.68	12.8	0.000788	1.47	RV	CELLSTATES	vCM1.1	control_LMNA	7	15
ADRB1	2.11	0.000932	0.139	0.0548	5.18	27.3	3.47e-06	3.03	RV	CELLSTATES	vCM1.1	control_LMNA	7	15
AC131025.2	2.05	0.0297	0.0476	0.0802	4.25	13.3	0.000627	1.53	RV	CELLSTATES	vCM1.1	control_LMNA	7	15
CADPS2	2.04	0.000673	0.182	0.0871	5.57	28.8	2.13e-06	3.17	RV	CELLSTATES	vCM1.1	control_LMNA	7	15
FLT3	2.04	0.0338	0.0344	0.0197	3.68	12.8	0.000779	1.47	RV	CELLSTATES	vCM1.1	control_LMNA	7	15
CFD	2.03	0.0184	0.352	0.102	6.28	15	0.000319	1.74	RV	CELLSTATES	vCM1.1	control_LMNA	7	15
CRACR2B	2.03	0.0433	0.0276	0.0193	3.45	11.8	0.00119	1.36	RV	CELLSTATES	vCM1.1	control_LMNA	7	15
PLN	2.02	0.00536	1.66	0.806	8.77	19.8	4.83e-05	2.27	RV	CELLSTATES	vCM1.1	control_LMNA	7	15
C7	2.01	0.00757	0.089	0.0506	4.67	18.4	8.19e-05	2.12	RV	CELLSTATES	vCM1.1	control_LMNA	7	15
EFEMP1	2.01	0.0225	0.0416	0.0187	3.75	14.2	0.000434	1.65	RV	CELLSTATES	vCM1.1	control_LMNA	7	15
AC090921.1	2	0.00809	0.127	0.0643	5.01	18.1	9.16e-05	2.09	RV	CELLSTATES	vCM1.1	control_LMNA	7	15
LINC00571	2	0.000673	0.202	0.136	5.76	28.7	2.17e-06	3.17	RV	CELLSTATES	vCM1.1	control_LMNA	7	15
COL6A2	1.98	0.00188	0.144	0.0626	5.14	24.2	9.83e-06	2.73	RV	CELLSTATES	vCM1.1	control_LMNA	7	15
HINT2	1.94	0.0427	0.0292	0.0283	3.59	12	0.00113	1.37	RV	CELLSTATES	vCM1.1	control_LMNA	7	15
SLC12A7	1.92	9.05e-05	0.329	0.158	6.32	40.5	6.1e-08	4.04	RV	CELLSTATES	vCM1.1	control_LMNA	7	15
GRIP1	1.91	0.0106	0.264	0.177	6.15	16.9	0.000148	1.97	RV	CELLSTATES	vCM1.1	control_LMNA	7	15
TESC	1.9	0.0106	0.214	0.134	5.66	16.9	0.000146	1.97	RV	CELLSTATES	vCM1.1	control_LMNA	7	15
TNFAIP8	1.9	0.00179	0.103	0.0649	4.85	24.5	8.91e-06	2.75	RV	CELLSTATES	vCM1.1	control_LMNA	7	15
AP003181.1	1.89	0.0412	0.0381	0.0203	3.75	12.1	0.00106	1.38	RV	CELLSTATES	vCM1.1	control_LMNA	7	15
LINC01151	1.88	0.02	0.0942	0.0551	4.56	14.7	0.000362	1.7	RV	CELLSTATES	vCM1.1	control_LMNA	7	15
COL6A1	1.87	0.000673	0.144	0.0865	5.34	28.8	2.14e-06	3.17	RV	CELLSTATES	vCM1.1	control_LMNA	7	15
AQP4-AS1	1.85	0.036	0.25	0.217	6.26	12.6	0.000852	1.44	RV	CELLSTATES	vCM1.1	control_LMNA	7	15
GRIK1	1.85	0.00996	0.0881	0.0662	4.76	17.2	0.000132	2	RV	CELLSTATES	vCM1.1	control_LMNA	7	15
LRP4	1.85	0.0101	0.909	0.66	8.08	17.1	0.000135	1.99	RV	CELLSTATES	vCM1.1	control_LMNA	7	15
FRAS1	1.84	0.00279	0.108	0.0667	4.95	22.7	1.7e-05	2.56	RV	CELLSTATES	vCM1.1	control_LMNA	7	15
LINC01936	1.84	0.0031	0.16	0.121	5.62	22.2	2.01e-05	2.51	RV	CELLSTATES	vCM1.1	control_LMNA	7	15
AC138904.3	1.82	9.05e-05	0.43	0.204	6.66	39.7	7.64e-08	4.04	RV	CELLSTATES	vCM1.1	control_LMNA	7	15
NRIP1	1.82	0.00808	0.0667	0.057	4.36	18.2	9.09e-05	2.09	RV	CELLSTATES	vCM1.1	control_LMNA	7	15
TCF24	1.81	0.0429	0.0463	0.0449	4.04	11.9	0.00114	1.37	RV	CELLSTATES	vCM1.1	control_LMNA	7	15
GPRIN3	1.8	0.013	0.0796	0.0519	4.63	16.2	0.000195	1.89	RV	CELLSTATES	vCM1.1	control_LMNA	7	15
PITPNM2	1.8	0.00042	0.302	0.13	6.11	31.4	9.16e-07	3.38	RV	CELLSTATES	vCM1.1	control_LMNA	7	15
ABCG1	1.79	0.0432	0.0647	0.0333	4.1	11.8	0.00118	1.36	RV	CELLSTATES	vCM1.1	control_LMNA	7	15
LINC00486	1.79	0.0268	0.574	0.654	7.5	13.7	0.000532	1.57	RV	CELLSTATES	vCM1.1	control_LMNA	7	15
LINC01550	1.79	0.0019	0.0931	0.0512	4.72	24.1	1.03e-05	2.72	RV	CELLSTATES	vCM1.1	control_LMNA	7	15
MMP15	1.79	0.0359	0.0381	0.0259	3.73	12.6	0.000843	1.45	RV	CELLSTATES	vCM1.1	control_LMNA	7	15
AC025419.1	1.78	0.00826	0.0595	0.0483	4.28	18.1	9.44e-05	2.08	RV	CELLSTATES	vCM1.1	control_LMNA	7	15
TPM2	1.77	0.000307	0.774	0.541	7.69	33.2	5.18e-07	3.51	RV	CELLSTATES	vCM1.1	control_LMNA	7	15
EFHC2	1.76	0.0399	0.0781	0.0595	4.56	12.2	0.00101	1.4	RV	CELLSTATES	vCM1.1	control_LMNA	7	15
GRIN2A	1.76	0.00746	0.112	0.0927	5.03	18.5	7.97e-05	2.13	RV	CELLSTATES	vCM1.1	control_LMNA	7	15
LPCAT4	1.76	0.00179	0.165	0.109	5.45	24.5	9.08e-06	2.75	RV	CELLSTATES	vCM1.1	control_LMNA	7	15
NKX2-5	1.76	0.0133	0.177	0.0841	5.39	16.1	0.000206	1.87	RV	CELLSTATES	vCM1.1	control_LMNA	7	15
HAND2	1.75	0.000307	0.162	0.0943	5.39	33.2	5.17e-07	3.51	RV	CELLSTATES	vCM1.1	control_LMNA	7	15
LSAMP	1.75	0.029	0.135	0.083	5.15	13.4	0.0006	1.54	RV	CELLSTATES	vCM1.1	control_LMNA	7	15
CDCA7L	1.74	0.00157	0.119	0.0873	5.19	25.2	7.18e-06	2.8	RV	CELLSTATES	vCM1.1	control_LMNA	7	15
GJA1	1.74	0.0031	0.136	0.0966	5.34	22	2.15e-05	2.51	RV	CELLSTATES	vCM1.1	control_LMNA	7	15
KMT2E-AS1	1.73	0.0477	0.0493	0.0295	3.96	11.5	0.00137	1.32	RV	CELLSTATES	vCM1.1	control_LMNA	7	15
LRP1	1.73	0.0116	0.175	0.0777	5.41	16.6	0.000165	1.94	RV	CELLSTATES	vCM1.1	control_LMNA	7	15
LRTM1	1.73	0.0184	0.0874	0.0665	4.75	15	0.000319	1.74	RV	CELLSTATES	vCM1.1	control_LMNA	7	15
A2M	1.72	0.0194	0.399	0.257	6.84	14.8	0.000349	1.71	RV	CELLSTATES	vCM1.1	control_LMNA	7	15
HEY2	1.72	0.000754	0.239	0.152	5.89	28.1	2.62e-06	3.12	RV	CELLSTATES	vCM1.1	control_LMNA	7	15
PHACTR3	1.71	0.0043	0.185	0.0942	5.49	20.8	3.35e-05	2.37	RV	CELLSTATES	vCM1.1	control_LMNA	7	15
AC114316.2	1.7	0.0359	0.072	0.0745	4.65	12.6	0.000846	1.44	RV	CELLSTATES	vCM1.1	control_LMNA	7	15
AC125793.1	1.7	0.0189	0.199	0.249	6.09	14.8	0.000338	1.72	RV	CELLSTATES	vCM1.1	control_LMNA	7	15
EGF	1.69	0.00107	0.157	0.0883	5.35	26.7	4.29e-06	2.97	RV	CELLSTATES	vCM1.1	control_LMNA	7	15
GPC5	1.68	0.0318	0.678	0.277	7.25	13	0.000708	1.5	RV	CELLSTATES	vCM1.1	control_LMNA	7	15
PARM1	1.68	0.00301	0.145	0.0711	5.24	22.3	1.92e-05	2.52	RV	CELLSTATES	vCM1.1	control_LMNA	7	15
CEP85L	1.66	0.00257	0.584	0.39	7.36	23	1.5e-05	2.59	RV	CELLSTATES	vCM1.1	control_LMNA	7	15
DAP	1.66	0.0368	0.05	0.0355	3.99	12.5	0.000883	1.43	RV	CELLSTATES	vCM1.1	control_LMNA	7	15
GRM8	1.66	0.0036	0.152	0.104	5.38	21.4	2.66e-05	2.44	RV	CELLSTATES	vCM1.1	control_LMNA	7	15
DIAPH3	1.65	0.0415	0.0919	0.0961	4.89	12	0.00109	1.38	RV	CELLSTATES	vCM1.1	control_LMNA	7	15
SLC51A	1.62	0.00953	0.0824	0.0933	4.76	17.4	0.00012	2.02	RV	CELLSTATES	vCM1.1	control_LMNA	7	15
AC046158.1	1.61	0.0485	0.0488	0.0419	4.08	11.4	0.00141	1.31	RV	CELLSTATES	vCM1.1	control_LMNA	7	15
PPP3CA	1.61	0.00596	0.194	0.12	5.54	19.4	5.74e-05	2.22	RV	CELLSTATES	vCM1.1	control_LMNA	7	15
SLC35F1	1.58	0.00743	0.137	0.0927	5.34	18.6	7.73e-05	2.13	RV	CELLSTATES	vCM1.1	control_LMNA	7	15
CDCA2	1.57	0.0318	0.0667	0.0457	4.3	13.1	0.000705	1.5	RV	CELLSTATES	vCM1.1	control_LMNA	7	15
SGMS2	1.57	0.0133	0.0743	0.0719	4.6	16.1	0.000205	1.88	RV	CELLSTATES	vCM1.1	control_LMNA	7	15
MGP	1.56	0.0382	0.194	0.164	5.77	12.4	0.000935	1.42	RV	CELLSTATES	vCM1.1	control_LMNA	7	15
RFC1	1.54	0.00632	0.0942	0.0867	4.88	19.1	6.24e-05	2.2	RV	CELLSTATES	vCM1.1	control_LMNA	7	15
SLCO5A1	1.54	0.0325	0.441	0.32	6.83	13	0.000728	1.49	RV	CELLSTATES	vCM1.1	control_LMNA	7	15
CARMN	1.53	0.0211	0.219	0.284	6.04	14.5	0.00039	1.68	RV	CELLSTATES	vCM1.1	control_LMNA	7	15
ZPBP	1.53	0.0031	0.174	0.154	5.66	22	2.15e-05	2.51	RV	CELLSTATES	vCM1.1	control_LMNA	7	15
DDX11	1.52	0.0455	0.0648	0.0704	4.52	11.7	0.00127	1.34	RV	CELLSTATES	vCM1.1	control_LMNA	7	15
DNAH11	1.52	0.0123	0.404	0.271	6.76	16.4	0.000178	1.91	RV	CELLSTATES	vCM1.1	control_LMNA	7	15
RAP2C	1.52	0.0146	0.0659	0.063	4.45	15.8	0.000233	1.84	RV	CELLSTATES	vCM1.1	control_LMNA	7	15
CNTNAP3	1.51	0.0109	0.163	0.126	5.44	16.8	0.000153	1.96	RV	CELLSTATES	vCM1.1	control_LMNA	7	15
ETS1	1.51	0.0398	0.0562	0.0416	4.11	12.2	0.000996	1.4	RV	CELLSTATES	vCM1.1	control_LMNA	7	15
TLL2	1.51	0.0412	0.0819	0.0565	4.63	12.1	0.00107	1.38	RV	CELLSTATES	vCM1.1	control_LMNA	7	15
VIPR2	1.51	0.000349	0.622	0.455	7.32	32.7	6.14e-07	3.46	RV	CELLSTATES	vCM1.1	control_LMNA	7	15
NFE2L3	1.49	0.00465	0.222	0.201	6.08	20.5	3.76e-05	2.33	RV	CELLSTATES	vCM1.1	control_LMNA	7	15
PPP1R42	1.49	0.0318	0.137	0.172	5.45	13.1	0.000702	1.5	RV	CELLSTATES	vCM1.1	control_LMNA	7	15
TMEM65	1.49	0.000649	1.18	0.867	8.2	29.3	1.79e-06	3.19	RV	CELLSTATES	vCM1.1	control_LMNA	7	15
AL845331.2	1.47	0.0336	0.213	0.175	5.98	12.9	0.000767	1.47	RV	CELLSTATES	vCM1.1	control_LMNA	7	15
PPP1R1C	1.47	0.0031	0.615	0.441	7.38	22	2.15e-05	2.51	RV	CELLSTATES	vCM1.1	control_LMNA	7	15
RCAN1	1.47	0.0123	0.206	0.14	5.69	16.4	0.000179	1.91	RV	CELLSTATES	vCM1.1	control_LMNA	7	15
AC117834.1	1.46	0.00669	0.232	0.138	5.93	18.9	6.77e-05	2.17	RV	CELLSTATES	vCM1.1	control_LMNA	7	15
MTA1	1.44	0.00063	0.25	0.21	6.11	29.7	1.59e-06	3.2	RV	CELLSTATES	vCM1.1	control_LMNA	7	15
CLDND1	1.43	0.033	0.0644	0.0684	4.43	12.9	0.000746	1.48	RV	CELLSTATES	vCM1.1	control_LMNA	7	15
KY	1.43	0.0471	0.114	0.115	5.19	11.6	0.00134	1.33	RV	CELLSTATES	vCM1.1	control_LMNA	7	15
MYL6	1.42	0.00258	0.693	0.59	7.54	23	1.53e-05	2.59	RV	CELLSTATES	vCM1.1	control_LMNA	7	15
COMTD1	1.4	0.00948	0.122	0.105	5.2	17.5	0.000119	2.02	RV	CELLSTATES	vCM1.1	control_LMNA	7	15
IRF2	1.4	0.00746	0.287	0.182	6.11	18.5	7.87e-05	2.13	RV	CELLSTATES	vCM1.1	control_LMNA	7	15
TBX20	1.4	0.00279	0.881	0.662	7.88	22.6	1.72e-05	2.56	RV	CELLSTATES	vCM1.1	control_LMNA	7	15
CLCN3	1.39	0.00136	0.388	0.294	6.62	25.8	5.82e-06	2.87	RV	CELLSTATES	vCM1.1	control_LMNA	7	15
SH3KBP1	1.39	0.017	0.231	0.173	5.95	15.2	0.000285	1.77	RV	CELLSTATES	vCM1.1	control_LMNA	7	15
CD276	1.38	0.027	0.0926	0.118	4.88	13.7	0.000538	1.57	RV	CELLSTATES	vCM1.1	control_LMNA	7	15
ISOC1	1.38	0.0134	0.107	0.0889	4.95	16	0.00021	1.87	RV	CELLSTATES	vCM1.1	control_LMNA	7	15
MARCH11	1.38	0.0337	0.175	0.114	5.49	12.8	0.000775	1.47	RV	CELLSTATES	vCM1.1	control_LMNA	7	15
TRIQK	1.38	0.00744	0.454	0.253	6.82	18.6	7.79e-05	2.13	RV	CELLSTATES	vCM1.1	control_LMNA	7	15
FGF14	1.37	0.00254	0.361	0.342	6.67	23.1	1.46e-05	2.6	RV	CELLSTATES	vCM1.1	control_LMNA	7	15
LHFPL6	1.36	0.000677	1.75	1.33	8.81	28.6	2.24e-06	3.17	RV	CELLSTATES	vCM1.1	control_LMNA	7	15
SMYD1	1.36	0.00179	1.07	1	8.18	24.4	9.17e-06	2.75	RV	CELLSTATES	vCM1.1	control_LMNA	7	15
B4GALNT3	1.35	0.00511	0.733	0.622	7.67	20	4.44e-05	2.29	RV	CELLSTATES	vCM1.1	control_LMNA	7	15
PPARGC1B	1.35	0.00122	0.905	0.687	7.83	26.2	4.99e-06	2.91	RV	CELLSTATES	vCM1.1	control_LMNA	7	15
PRSS48	1.35	0.0368	0.117	0.102	5.19	12.5	0.000885	1.43	RV	CELLSTATES	vCM1.1	control_LMNA	7	15
SDK1	1.35	0.00179	0.529	0.379	7.07	24.5	9.11e-06	2.75	RV	CELLSTATES	vCM1.1	control_LMNA	7	15
FBXW8	1.34	0.00408	0.267	0.31	6.35	21	3.13e-05	2.39	RV	CELLSTATES	vCM1.1	control_LMNA	7	15
GPNMB	1.34	0.0187	0.111	0.0787	5	14.9	0.000328	1.73	RV	CELLSTATES	vCM1.1	control_LMNA	7	15
CXADR	1.32	0.0142	0.142	0.132	5.38	15.8	0.000226	1.85	RV	CELLSTATES	vCM1.1	control_LMNA	7	15
HRH2	1.32	0.0148	0.258	0.133	5.95	15.7	0.000237	1.83	RV	CELLSTATES	vCM1.1	control_LMNA	7	15
HECW2	1.31	0.0127	0.661	0.555	7.49	16.3	0.000188	1.9	RV	CELLSTATES	vCM1.1	control_LMNA	7	15
C14orf180	1.29	0.00808	0.697	0.656	7.57	18.2	9.05e-05	2.09	RV	CELLSTATES	vCM1.1	control_LMNA	7	15
EML1	1.28	0.017	0.126	0.0968	5.18	15.2	0.000287	1.77	RV	CELLSTATES	vCM1.1	control_LMNA	7	15
PTDSS1	1.26	0.00739	0.28	0.238	6.28	18.6	7.64e-05	2.13	RV	CELLSTATES	vCM1.1	control_LMNA	7	15
FKBP2	1.24	0.0464	0.0679	0.0539	4.43	11.6	0.0013	1.33	RV	CELLSTATES	vCM1.1	control_LMNA	7	15
FYCO1	1.24	0.00511	0.228	0.198	5.99	20	4.51e-05	2.29	RV	CELLSTATES	vCM1.1	control_LMNA	7	15
ADGRL3-AS1	1.22	0.0116	0.296	0.261	6.38	16.6	0.000164	1.94	RV	CELLSTATES	vCM1.1	control_LMNA	7	15
RRAD	1.22	0.0414	0.648	0.565	7.38	12.1	0.00108	1.38	RV	CELLSTATES	vCM1.1	control_LMNA	7	15
CREB1	1.21	0.00328	0.407	0.523	6.88	21.8	2.33e-05	2.48	RV	CELLSTATES	vCM1.1	control_LMNA	7	15
PDE1C	1.21	0.00902	3.23	2.16	9.57	17.7	0.000108	2.04	RV	CELLSTATES	vCM1.1	control_LMNA	7	15
PKIA	1.21	0.0211	0.412	0.315	6.76	14.5	0.000389	1.68	RV	CELLSTATES	vCM1.1	control_LMNA	7	15
PPP1R3B	1.2	0.0368	0.0992	0.12	5.08	12.5	0.000883	1.43	RV	CELLSTATES	vCM1.1	control_LMNA	7	15
SYPL2	1.2	0.0412	0.16	0.211	5.64	12.1	0.00107	1.38	RV	CELLSTATES	vCM1.1	control_LMNA	7	15
TECRL	1.2	0.00948	2.6	2.05	9.4	17.5	0.000118	2.02	RV	CELLSTATES	vCM1.1	control_LMNA	7	15
ANKRD9	1.19	0.009	0.42	0.504	6.89	17.7	0.000107	2.05	RV	CELLSTATES	vCM1.1	control_LMNA	7	15
FGF12	1.19	0.00948	18.5	18	12.3	17.5	0.000118	2.02	RV	CELLSTATES	vCM1.1	control_LMNA	7	15
HADH	1.19	0.00678	0.194	0.191	5.81	18.9	6.91e-05	2.17	RV	CELLSTATES	vCM1.1	control_LMNA	7	15
NUDT4	1.19	0.00585	0.949	0.85	7.92	19.5	5.55e-05	2.23	RV	CELLSTATES	vCM1.1	control_LMNA	7	15
STXBP6	1.19	0.00443	0.766	0.546	7.63	20.7	3.49e-05	2.35	RV	CELLSTATES	vCM1.1	control_LMNA	7	15
EYA1	1.18	0.00492	0.272	0.322	6.38	20.3	4.1e-05	2.31	RV	CELLSTATES	vCM1.1	control_LMNA	7	15
STK17A	1.18	0.0385	0.163	0.195	5.72	12.4	0.000952	1.41	RV	CELLSTATES	vCM1.1	control_LMNA	7	15
UBAP2	1.18	0.00579	0.291	0.269	6.42	19.5	5.45e-05	2.24	RV	CELLSTATES	vCM1.1	control_LMNA	7	15
ALPK2	1.17	0.0122	0.922	0.984	7.96	16.5	0.000175	1.91	RV	CELLSTATES	vCM1.1	control_LMNA	7	15
FSD2	1.17	0.0177	1.11	1.2	8.36	15.1	0.000302	1.75	RV	CELLSTATES	vCM1.1	control_LMNA	7	15
STRIP2	1.17	0.0293	0.176	0.133	5.58	13.4	0.000609	1.53	RV	CELLSTATES	vCM1.1	control_LMNA	7	15
YWHAZ	1.17	0.0142	0.257	0.252	6.2	15.8	0.000224	1.85	RV	CELLSTATES	vCM1.1	control_LMNA	7	15
ASB10	1.14	0.0451	0.138	0.126	5.36	11.7	0.00125	1.35	RV	CELLSTATES	vCM1.1	control_LMNA	7	15
PKP4	1.14	0.00836	0.278	0.27	6.34	18	9.7e-05	2.08	RV	CELLSTATES	vCM1.1	control_LMNA	7	15
SPHKAP	1.14	0.00511	1.57	1.29	8.7	20	4.51e-05	2.29	RV	CELLSTATES	vCM1.1	control_LMNA	7	15
DAAM1	1.13	0.00632	0.781	0.824	7.83	19.2	6.18e-05	2.2	RV	CELLSTATES	vCM1.1	control_LMNA	7	15
GATA6-AS1	1.13	0.0127	0.285	0.299	6.39	16.3	0.000188	1.9	RV	CELLSTATES	vCM1.1	control_LMNA	7	15
CLGN	1.12	0.0221	0.158	0.162	5.6	14.3	0.000413	1.66	RV	CELLSTATES	vCM1.1	control_LMNA	7	15
GATA4	1.12	0.00511	1.13	1.15	8.29	20	4.53e-05	2.29	RV	CELLSTATES	vCM1.1	control_LMNA	7	15
MAP3K14	1.12	0.036	0.364	0.366	6.67	12.6	0.000853	1.44	RV	CELLSTATES	vCM1.1	control_LMNA	7	15
NAV3	1.12	0.0419	0.634	0.706	7.54	12	0.0011	1.38	RV	CELLSTATES	vCM1.1	control_LMNA	7	15
SLC4A4	1.12	0.0126	0.269	0.251	6.29	16.3	0.000184	1.9	RV	CELLSTATES	vCM1.1	control_LMNA	7	15
EDA	1.11	0.00808	0.502	0.524	7.18	18.2	9.09e-05	2.09	RV	CELLSTATES	vCM1.1	control_LMNA	7	15
MANBA	1.11	0.00986	0.184	0.164	5.71	17.2	0.00013	2.01	RV	CELLSTATES	vCM1.1	control_LMNA	7	15
SLC29A1	1.11	0.0225	0.268	0.256	6.31	14.2	0.000432	1.65	RV	CELLSTATES	vCM1.1	control_LMNA	7	15
FBXW7	1.09	0.0211	0.86	0.68	7.77	14.5	0.000389	1.68	RV	CELLSTATES	vCM1.1	control_LMNA	7	15
FAM219B	1.08	0.0141	0.158	0.212	5.67	15.9	0.000222	1.85	RV	CELLSTATES	vCM1.1	control_LMNA	7	15
LRRC39	1.08	0.0127	0.783	0.923	7.91	16.3	0.000187	1.9	RV	CELLSTATES	vCM1.1	control_LMNA	7	15
PFKM	1.07	0.0385	0.311	0.259	6.38	12.4	0.000947	1.41	RV	CELLSTATES	vCM1.1	control_LMNA	7	15
IDH2	1.06	0.0106	0.671	0.562	7.5	16.9	0.000146	1.97	RV	CELLSTATES	vCM1.1	control_LMNA	7	15
SMARCAD1	1.06	0.0231	0.186	0.178	5.75	14.1	0.000453	1.64	RV	CELLSTATES	vCM1.1	control_LMNA	7	15
RSU1	1.05	0.0474	0.292	0.339	6.52	11.5	0.00135	1.32	RV	CELLSTATES	vCM1.1	control_LMNA	7	15
GALNT16	1.04	0.044	0.217	0.221	5.93	11.8	0.00121	1.36	RV	CELLSTATES	vCM1.1	control_LMNA	7	15
MPPED2	1.04	0.0381	0.22	0.205	5.98	12.4	0.000929	1.42	RV	CELLSTATES	vCM1.1	control_LMNA	7	15
RAB2A	1.04	0.00972	0.386	0.37	6.74	17.4	0.000124	2.01	RV	CELLSTATES	vCM1.1	control_LMNA	7	15
AC096564.1	1.03	0.0474	0.166	0.15	5.6	11.5	0.00135	1.32	RV	CELLSTATES	vCM1.1	control_LMNA	7	15
MIR99AHG	1.03	0.00891	1.12	1.19	8.32	17.8	0.000105	2.05	RV	CELLSTATES	vCM1.1	control_LMNA	7	15
AQP7	1.02	0.0189	0.958	0.871	8.07	14.8	0.000339	1.72	RV	CELLSTATES	vCM1.1	control_LMNA	7	15
FBXL5	1.01	0.0388	0.173	0.163	5.56	12.3	0.000966	1.41	RV	CELLSTATES	vCM1.1	control_LMNA	7	15
RSBN1L	1.01	0.0385	0.346	0.485	6.76	12.4	0.000951	1.41	RV	CELLSTATES	vCM1.1	control_LMNA	7	15
IL1RAPL1	1	0.0432	2.41	2.76	9.45	11.9	0.00116	1.36	RV	CELLSTATES	vCM1.1	control_LMNA	7	15
PDLIM5	0.991	0.0321	7.2	7.04	10.9	13	0.000717	1.49	RV	CELLSTATES	vCM1.1	control_LMNA	7	15
RGS3	0.99	0.0346	0.376	0.344	6.68	12.7	0.000805	1.46	RV	CELLSTATES	vCM1.1	control_LMNA	7	15
FAM160A1	0.989	0.0399	0.371	0.301	6.61	12.2	0.00101	1.4	RV	CELLSTATES	vCM1.1	control_LMNA	7	15
HMBOX1	0.986	0.0175	0.344	0.398	6.67	15.1	0.000298	1.76	RV	CELLSTATES	vCM1.1	control_LMNA	7	15
ADGRA3	0.976	0.0432	0.235	0.284	6.2	11.9	0.00117	1.36	RV	CELLSTATES	vCM1.1	control_LMNA	7	15
ZNF521	0.969	0.0311	0.38	0.366	6.79	13.2	0.000677	1.51	RV	CELLSTATES	vCM1.1	control_LMNA	7	15
AL139383.1	0.966	0.0357	0.648	0.631	7.5	12.7	0.000835	1.45	RV	CELLSTATES	vCM1.1	control_LMNA	7	15
HAND2-AS1	0.96	0.0429	0.743	0.668	7.65	11.9	0.00114	1.37	RV	CELLSTATES	vCM1.1	control_LMNA	7	15
SLC25A13	0.952	0.0412	0.212	0.287	6.13	12.1	0.00106	1.38	RV	CELLSTATES	vCM1.1	control_LMNA	7	15
SNX6	0.949	0.0204	0.324	0.337	6.53	14.6	0.000372	1.69	RV	CELLSTATES	vCM1.1	control_LMNA	7	15
CUL4A	0.946	0.0318	0.522	0.498	7.2	13.1	0.000699	1.5	RV	CELLSTATES	vCM1.1	control_LMNA	7	15
NRP1	0.944	0.0354	1.1	1.24	8.37	12.7	0.000826	1.45	RV	CELLSTATES	vCM1.1	control_LMNA	7	15
KDM4C	0.943	0.013	0.426	0.447	6.9	16.2	0.000194	1.89	RV	CELLSTATES	vCM1.1	control_LMNA	7	15
TRDN-AS1	0.927	0.0439	4.42	4.18	10.3	11.8	0.00121	1.36	RV	CELLSTATES	vCM1.1	control_LMNA	7	15
NR3C2	0.923	0.0288	0.622	0.524	7.36	13.5	0.000592	1.54	RV	CELLSTATES	vCM1.1	control_LMNA	7	15
BZW2	0.903	0.0432	0.529	0.526	7.25	11.9	0.00117	1.36	RV	CELLSTATES	vCM1.1	control_LMNA	7	15
FRS2	0.903	0.0295	0.337	0.436	6.65	13.4	0.000618	1.53	RV	CELLSTATES	vCM1.1	control_LMNA	7	15
RIC1	0.899	0.0484	0.247	0.358	6.3	11.5	0.0014	1.31	RV	CELLSTATES	vCM1.1	control_LMNA	7	15
ELF2	0.893	0.0297	0.458	0.453	6.95	13.3	0.000627	1.53	RV	CELLSTATES	vCM1.1	control_LMNA	7	15
PPP2R5C	0.873	0.0273	0.711	0.725	7.6	13.7	0.00055	1.56	RV	CELLSTATES	vCM1.1	control_LMNA	7	15
MTUS2	0.856	0.0431	1.6	1.83	8.88	11.9	0.00115	1.37	RV	CELLSTATES	vCM1.1	control_LMNA	7	15

## Sheet: control_PKP2
Gene	logFC	FDR	mean_exp_control	mean_exp_genotype	logCPM	F	PValue	FDR_plot	Region	annotation_level	cell_state	comparison	Observations_genotype	Observations_reference
XIST	8.32	0.00963	0.84	0.00286	7.95	18.2	8.55e-05	2.02	RV	CELLSTATES	vCM1.1	control_PKP2	4	15
TSIX	7.66	0.0107	0.056	0	4.49	18	9.91e-05	1.97	RV	CELLSTATES	vCM1.1	control_PKP2	4	15
LINC01456	6.34	0.0233	0.0419	0.00421	4.08	15	0.000329	1.63	RV	CELLSTATES	vCM1.1	control_PKP2	4	15
FPGT-TNNI3K	4.97	0.0157	0.0277	0	3.65	16.6	0.000171	1.8	RV	CELLSTATES	vCM1.1	control_PKP2	4	15
AC019163.1	4.85	0.0312	0.0408	0.00421	4.03	13.8	0.000508	1.51	RV	CELLSTATES	vCM1.1	control_PKP2	4	15
LINC01193	4.84	0.0393	0.0183	0.00143	3.43	12.6	0.000839	1.41	RV	CELLSTATES	vCM1.1	control_PKP2	4	15
CCDC85A	4.65	0.0109	0.0612	0.00286	4.65	17.7	0.000102	1.96	RV	CELLSTATES	vCM1.1	control_PKP2	4	15
STEAP3	4.62	0.0287	0.0173	0	3.45	14.1	0.000454	1.54	RV	CELLSTATES	vCM1.1	control_PKP2	4	15
AC009720.1	4.52	0.0393	0.0225	0	3.48	12.7	0.000814	1.41	RV	CELLSTATES	vCM1.1	control_PKP2	4	15
AC107068.2	4.5	0.000345	1.15	0.0874	8.31	31	9.19e-07	3.46	RV	CELLSTATES	vCM1.1	control_PKP2	4	15
AC016650.1	4.39	3.31e-05	0.185	0.0179	5.65	41.5	3.76e-08	4.48	RV	CELLSTATES	vCM1.1	control_PKP2	4	15
PPP1R1A	4.07	0.0475	0.0188	0	3.38	11.9	0.00117	1.32	RV	CELLSTATES	vCM1.1	control_PKP2	4	15
PLA2G2A	4.02	0.0116	0.114	0.0104	4.97	17.5	0.000112	1.93	RV	CELLSTATES	vCM1.1	control_PKP2	4	15
AC004594.1	3.99	0.0029	0.0595	0.00286	4.43	22.5	1.67e-05	2.54	RV	CELLSTATES	vCM1.1	control_PKP2	4	15
HIST1H4C	3.97	0.047	0.0233	0.00143	3.65	11.8	0.00115	1.33	RV	CELLSTATES	vCM1.1	control_PKP2	4	15
AC244131.2	3.96	0.0356	0.0537	0.00278	4.12	13.2	0.000636	1.45	RV	CELLSTATES	vCM1.1	control_PKP2	4	15
AP003181.1	3.89	0.0102	0.0381	0.00962	4.09	18	9.27e-05	1.99	RV	CELLSTATES	vCM1.1	control_PKP2	4	15
RANBP6	3.78	0.0462	0.0244	0	3.31	12	0.00112	1.33	RV	CELLSTATES	vCM1.1	control_PKP2	4	15
AC010967.1	3.6	0.0406	0.0593	0.0192	4.42	12.3	0.000924	1.39	RV	CELLSTATES	vCM1.1	control_PKP2	4	15
LINC02270	3.55	0.00659	0.0606	0.00976	4.59	19.4	5.34e-05	2.18	RV	CELLSTATES	vCM1.1	control_PKP2	4	15
AL031280.1	3.54	0.00372	0.0639	0.00706	4.6	21.4	2.51e-05	2.43	RV	CELLSTATES	vCM1.1	control_PKP2	4	15
SEC14L5	3.5	0.0184	0.0345	0.00286	3.94	15.8	0.000219	1.73	RV	CELLSTATES	vCM1.1	control_PKP2	4	15
INSL6	3.28	0.0483	0.0236	0.00286	3.74	11.8	0.00119	1.32	RV	CELLSTATES	vCM1.1	control_PKP2	4	15
ABCG1	3.24	0.0176	0.0647	0.00698	4.4	16	0.000199	1.75	RV	CELLSTATES	vCM1.1	control_PKP2	4	15
BMP7	3.08	0.0277	0.036	0.00421	3.9	14.2	0.000429	1.56	RV	CELLSTATES	vCM1.1	control_PKP2	4	15
AC008700.1	3.05	0.0381	0.0791	0.0188	4.89	12.8	0.000755	1.42	RV	CELLSTATES	vCM1.1	control_PKP2	4	15
SLC4A2	3.01	0.0321	0.0423	0.009	4.03	13.6	0.000541	1.49	RV	CELLSTATES	vCM1.1	control_PKP2	4	15
GEM	2.93	0.0191	0.0851	0.00571	4.64	15.6	0.000234	1.72	RV	CELLSTATES	vCM1.1	control_PKP2	4	15
MARCH11	2.92	0.000896	0.175	0.0443	5.66	26.9	3.57e-06	3.05	RV	CELLSTATES	vCM1.1	control_PKP2	4	15
MCTP2	2.88	0.0409	0.135	0.0195	4.94	12.3	0.000934	1.39	RV	CELLSTATES	vCM1.1	control_PKP2	4	15
G0S2	2.84	0.00312	0.241	0.0633	6.26	22.2	1.87e-05	2.51	RV	CELLSTATES	vCM1.1	control_PKP2	4	15
MYL7	2.78	0.00198	0.693	0.186	7.54	23.9	1.01e-05	2.7	RV	CELLSTATES	vCM1.1	control_PKP2	4	15
STARD4-AS1	2.78	0.0133	0.0959	0.0455	5.09	17	0.000137	1.88	RV	CELLSTATES	vCM1.1	control_PKP2	4	15
LINC02334	2.71	2.45e-06	0.55	0.139	7.24	54.5	1.22e-09	5.61	RV	CELLSTATES	vCM1.1	control_PKP2	4	15
MMP15	2.67	0.0377	0.0381	0.0118	4.06	13	0.000712	1.42	RV	CELLSTATES	vCM1.1	control_PKP2	4	15
KIF26B	2.59	0.000808	0.485	0.107	6.93	27.3	3.1e-06	3.09	RV	CELLSTATES	vCM1.1	control_PKP2	4	15
GRK5	2.55	0.000483	0.327	0.0806	6.34	29.3	1.61e-06	3.32	RV	CELLSTATES	vCM1.1	control_PKP2	4	15
TNFAIP8	2.54	0.00313	0.103	0.0225	5.08	22.1	1.92e-05	2.5	RV	CELLSTATES	vCM1.1	control_PKP2	4	15
ADAM12	2.5	0.0222	0.188	0.0667	6.03	15	0.000299	1.65	RV	CELLSTATES	vCM1.1	control_PKP2	4	15
DIAPH3	2.49	0.0118	0.0919	0.0246	4.99	17.4	0.000115	1.93	RV	CELLSTATES	vCM1.1	control_PKP2	4	15
CORIN	2.48	0.00265	0.778	0.263	7.68	22.8	1.49e-05	2.58	RV	CELLSTATES	vCM1.1	control_PKP2	4	15
GRIP1	2.44	0.00163	0.264	0.0826	6.3	24.5	8.22e-06	2.79	RV	CELLSTATES	vCM1.1	control_PKP2	4	15
AL591543.1	2.38	0.0368	0.0841	0.0264	4.79	13	0.000688	1.43	RV	CELLSTATES	vCM1.1	control_PKP2	4	15
LINC02147	2.36	0.00372	1.3	0.433	8.48	21.4	2.54e-05	2.43	RV	CELLSTATES	vCM1.1	control_PKP2	4	15
CFD	2.33	0.0233	0.352	0.1	6.58	14.8	0.000328	1.63	RV	CELLSTATES	vCM1.1	control_PKP2	4	15
GRXCR2	2.28	0.0275	0.767	0.359	7.9	14.2	0.000425	1.56	RV	CELLSTATES	vCM1.1	control_PKP2	4	15
B3GAT2	2.27	0.0181	0.121	0.037	5.32	15.9	0.000207	1.74	RV	CELLSTATES	vCM1.1	control_PKP2	4	15
GSS	2.24	0.00352	0.105	0.0279	5.1	21.7	2.25e-05	2.45	RV	CELLSTATES	vCM1.1	control_PKP2	4	15
RNF157	2.23	0.0462	0.0633	0.0185	4.62	11.9	0.00111	1.34	RV	CELLSTATES	vCM1.1	control_PKP2	4	15
TRPC4	2.21	0.021	0.0861	0.0266	4.86	15.2	0.000276	1.68	RV	CELLSTATES	vCM1.1	control_PKP2	4	15
CADPS2	2.2	0.00492	0.182	0.0531	5.81	20.5	3.56e-05	2.31	RV	CELLSTATES	vCM1.1	control_PKP2	4	15
TESC	2.18	0.0143	0.214	0.077	5.85	16.8	0.000148	1.85	RV	CELLSTATES	vCM1.1	control_PKP2	4	15
SLIT3	2.16	0.0393	0.157	0.0638	5.48	12.6	0.000831	1.41	RV	CELLSTATES	vCM1.1	control_PKP2	4	15
SLC12A7	2.14	0.000184	0.329	0.121	6.54	33.9	3.66e-07	3.74	RV	CELLSTATES	vCM1.1	control_PKP2	4	15
AC073333.1	2.09	0.0341	0.0701	0.0279	4.68	13.4	0.000596	1.47	RV	CELLSTATES	vCM1.1	control_PKP2	4	15
LINC02248	2.09	0.0368	0.527	0.312	7.25	13	0.000691	1.43	RV	CELLSTATES	vCM1.1	control_PKP2	4	15
A2M	2.03	0.0288	0.399	0.186	7.02	14	0.000457	1.54	RV	CELLSTATES	vCM1.1	control_PKP2	4	15
LRP4	1.99	0.00719	0.909	0.459	8.23	19.1	5.88e-05	2.14	RV	CELLSTATES	vCM1.1	control_PKP2	4	15
CDCA2	1.98	0.0437	0.0667	0.0265	4.57	12.1	0.00104	1.36	RV	CELLSTATES	vCM1.1	control_PKP2	4	15
RNF122	1.97	0.0384	0.179	0.0564	5.52	12.8	0.000765	1.42	RV	CELLSTATES	vCM1.1	control_PKP2	4	15
COL6A2	1.94	0.0121	0.144	0.0511	5.44	17.3	0.000119	1.92	RV	CELLSTATES	vCM1.1	control_PKP2	4	15
AL138828.1	1.9	0.00241	0.408	0.206	6.98	23.2	1.3e-05	2.62	RV	CELLSTATES	vCM1.1	control_PKP2	4	15
GPRIN3	1.9	0.0439	0.0796	0.0453	4.92	12.1	0.00105	1.36	RV	CELLSTATES	vCM1.1	control_PKP2	4	15
PPP1R42	1.87	0.0312	0.137	0.0618	5.51	13.7	0.000511	1.51	RV	CELLSTATES	vCM1.1	control_PKP2	4	15
AC104365.1	1.86	0.0459	0.115	0.0618	5.39	11.9	0.0011	1.34	RV	CELLSTATES	vCM1.1	control_PKP2	4	15
CDCA7L	1.86	0.00756	0.119	0.0554	5.42	18.9	6.34e-05	2.12	RV	CELLSTATES	vCM1.1	control_PKP2	4	15
LPCAT4	1.86	0.0184	0.165	0.0703	5.68	15.8	0.000214	1.74	RV	CELLSTATES	vCM1.1	control_PKP2	4	15
PHACTR3	1.86	0.0073	0.185	0.0872	5.78	19	6.07e-05	2.14	RV	CELLSTATES	vCM1.1	control_PKP2	4	15
PITPNM2	1.86	0.0029	0.302	0.131	6.36	22.5	1.65e-05	2.54	RV	CELLSTATES	vCM1.1	control_PKP2	4	15
TPM2	1.84	0.000982	0.774	0.394	7.82	26.5	4.12e-06	3.01	RV	CELLSTATES	vCM1.1	control_PKP2	4	15
HAND2	1.79	0.00506	0.162	0.0862	5.64	20.3	3.71e-05	2.3	RV	CELLSTATES	vCM1.1	control_PKP2	4	15
MPPED2	1.79	0.00313	0.22	0.107	6.08	22.1	1.91e-05	2.5	RV	CELLSTATES	vCM1.1	control_PKP2	4	15
PRELID2	1.79	0.0341	1.85	0.975	9.13	13.4	0.000595	1.47	RV	CELLSTATES	vCM1.1	control_PKP2	4	15
SGCB	1.79	0.0393	0.11	0.0596	5.07	12.6	0.000846	1.41	RV	CELLSTATES	vCM1.1	control_PKP2	4	15
LINC01470	1.75	0.0393	0.274	0.161	6.37	12.6	0.000827	1.41	RV	CELLSTATES	vCM1.1	control_PKP2	4	15
IPO9-AS1	1.73	0.00644	1.39	0.785	8.74	19.5	5.17e-05	2.19	RV	CELLSTATES	vCM1.1	control_PKP2	4	15
LINC00571	1.73	0.0317	0.202	0.123	5.98	13.7	0.00052	1.5	RV	CELLSTATES	vCM1.1	control_PKP2	4	15
LRP1	1.71	0.0468	0.175	0.0997	5.72	11.9	0.00114	1.33	RV	CELLSTATES	vCM1.1	control_PKP2	4	15
FBN2	1.69	0.00311	0.736	0.376	7.62	22.2	1.84e-05	2.51	RV	CELLSTATES	vCM1.1	control_PKP2	4	15
AC026894.1	1.68	0.041	0.0865	0.0499	5.05	12.3	0.000938	1.39	RV	CELLSTATES	vCM1.1	control_PKP2	4	15
HRH2	1.67	0.0077	0.258	0.106	6.19	18.9	6.51e-05	2.11	RV	CELLSTATES	vCM1.1	control_PKP2	4	15
SYNM	1.67	0.0143	0.302	0.132	6.29	16.7	0.000149	1.84	RV	CELLSTATES	vCM1.1	control_PKP2	4	15
SH3RF2	1.63	0.0406	0.939	0.537	8.13	12.4	0.00092	1.39	RV	CELLSTATES	vCM1.1	control_PKP2	4	15
CXADR	1.62	0.0317	0.142	0.0839	5.54	13.7	0.000528	1.5	RV	CELLSTATES	vCM1.1	control_PKP2	4	15
ITGA3	1.59	0.0317	0.129	0.077	5.41	13.6	0.00053	1.5	RV	CELLSTATES	vCM1.1	control_PKP2	4	15
COL4A2	1.56	0.00598	0.63	0.268	7.23	19.8	4.63e-05	2.22	RV	CELLSTATES	vCM1.1	control_PKP2	4	15
PPP1R1C	1.56	0.00615	0.615	0.353	7.53	19.6	4.85e-05	2.21	RV	CELLSTATES	vCM1.1	control_PKP2	4	15
PDE4B	1.55	0.0393	0.189	0.0995	5.92	12.6	0.000841	1.41	RV	CELLSTATES	vCM1.1	control_PKP2	4	15
EGF	1.53	0.0331	0.157	0.106	5.63	13.5	0.00057	1.48	RV	CELLSTATES	vCM1.1	control_PKP2	4	15
EPHB1	1.53	0.0321	0.292	0.19	6.55	13.6	0.000544	1.49	RV	CELLSTATES	vCM1.1	control_PKP2	4	15
ACTN1	1.5	0.038	0.334	0.169	6.55	12.8	0.000746	1.42	RV	CELLSTATES	vCM1.1	control_PKP2	4	15
MYL6	1.5	0.00415	0.693	0.428	7.65	21	2.89e-05	2.38	RV	CELLSTATES	vCM1.1	control_PKP2	4	15
IDH2	1.47	0.00242	0.671	0.395	7.61	23.1	1.34e-05	2.62	RV	CELLSTATES	vCM1.1	control_PKP2	4	15
PDE7B	1.46	0.00492	0.439	0.267	7.06	20.5	3.57e-05	2.31	RV	CELLSTATES	vCM1.1	control_PKP2	4	15
RASSF3	1.45	0.0416	0.279	0.137	6.17	12.2	0.000963	1.38	RV	CELLSTATES	vCM1.1	control_PKP2	4	15
TBX20	1.44	0.0124	0.881	0.561	8.01	17.2	0.000125	1.91	RV	CELLSTATES	vCM1.1	control_PKP2	4	15
MTSS1	1.41	0.0172	0.705	0.424	7.61	16.2	0.000189	1.77	RV	CELLSTATES	vCM1.1	control_PKP2	4	15
AC117834.1	1.38	0.036	0.232	0.175	6.19	13.2	0.000645	1.44	RV	CELLSTATES	vCM1.1	control_PKP2	4	15
IRF2	1.38	0.0425	0.287	0.176	6.3	12.2	0.001	1.37	RV	CELLSTATES	vCM1.1	control_PKP2	4	15
PPARGC1B	1.38	0.00328	0.905	0.558	7.97	21.9	2.08e-05	2.48	RV	CELLSTATES	vCM1.1	control_PKP2	4	15
SLC29A1	1.38	0.0191	0.268	0.172	6.43	15.7	0.000231	1.72	RV	CELLSTATES	vCM1.1	control_PKP2	4	15
AC093879.1	1.37	0.0301	0.36	0.249	6.82	13.9	0.000479	1.52	RV	CELLSTATES	vCM1.1	control_PKP2	4	15
FGFR1	1.37	0.0318	0.365	0.223	6.73	13.6	0.000533	1.5	RV	CELLSTATES	vCM1.1	control_PKP2	4	15
SDK1	1.37	0.0078	0.529	0.328	7.23	18.8	6.66e-05	2.11	RV	CELLSTATES	vCM1.1	control_PKP2	4	15
TMEM65	1.37	0.00838	1.18	0.697	8.32	18.6	7.27e-05	2.08	RV	CELLSTATES	vCM1.1	control_PKP2	4	15
RSU1	1.36	0.0284	0.292	0.223	6.59	14.1	0.000447	1.55	RV	CELLSTATES	vCM1.1	control_PKP2	4	15
MYO1E	1.34	0.0393	0.278	0.191	6.38	12.6	0.000837	1.41	RV	CELLSTATES	vCM1.1	control_PKP2	4	15
NFE2L3	1.34	0.0436	0.222	0.168	6.23	12.1	0.00103	1.36	RV	CELLSTATES	vCM1.1	control_PKP2	4	15
PKP4	1.34	0.0206	0.278	0.204	6.46	15.4	0.000262	1.69	RV	CELLSTATES	vCM1.1	control_PKP2	4	15
CIAO1	1.33	0.0393	0.142	0.0919	5.47	12.6	0.000831	1.41	RV	CELLSTATES	vCM1.1	control_PKP2	4	15
MYL9	1.31	0.0225	0.763	0.526	7.83	15	0.000308	1.65	RV	CELLSTATES	vCM1.1	control_PKP2	4	15
A4GALT	1.3	0.0377	0.245	0.138	6.12	12.9	0.000733	1.42	RV	CELLSTATES	vCM1.1	control_PKP2	4	15
GATA4	1.3	0.00366	1.13	0.775	8.36	21.5	2.45e-05	2.44	RV	CELLSTATES	vCM1.1	control_PKP2	4	15
LIMS2	1.3	0.0436	0.437	0.277	6.87	12.1	0.00103	1.36	RV	CELLSTATES	vCM1.1	control_PKP2	4	15
AC022146.2	1.29	0.0368	0.196	0.149	6.06	13	0.000683	1.43	RV	CELLSTATES	vCM1.1	control_PKP2	4	15
CRIP2	1.29	0.0418	0.483	0.287	7.05	12.2	0.000979	1.38	RV	CELLSTATES	vCM1.1	control_PKP2	4	15
AC138904.3	1.28	0.0191	0.43	0.308	6.94	15.6	0.000234	1.72	RV	CELLSTATES	vCM1.1	control_PKP2	4	15
AP003086.2	1.28	0.0393	0.216	0.168	6.17	12.6	0.000834	1.41	RV	CELLSTATES	vCM1.1	control_PKP2	4	15
CLCN3	1.27	0.0215	0.388	0.252	6.79	15.1	0.000285	1.67	RV	CELLSTATES	vCM1.1	control_PKP2	4	15
PTDSS1	1.26	0.0393	0.28	0.191	6.44	12.5	0.000847	1.41	RV	CELLSTATES	vCM1.1	control_PKP2	4	15
XIRP2	1.25	0.0465	0.482	0.378	7.24	11.9	0.00113	1.33	RV	CELLSTATES	vCM1.1	control_PKP2	4	15
AKAP9	1.24	0.00506	1.46	1	8.69	20.3	3.74e-05	2.3	RV	CELLSTATES	vCM1.1	control_PKP2	4	15
ALPK2	1.21	0.0206	0.922	0.623	8.02	15.3	0.000268	1.69	RV	CELLSTATES	vCM1.1	control_PKP2	4	15
LMNA	1.21	0.0389	0.353	0.204	6.56	12.7	0.000782	1.41	RV	CELLSTATES	vCM1.1	control_PKP2	4	15
SMYD1	1.2	0.0283	1.07	0.792	8.27	14.1	0.000442	1.55	RV	CELLSTATES	vCM1.1	control_PKP2	4	15
RGS3	1.17	0.0307	0.376	0.282	6.81	13.8	0.000491	1.51	RV	CELLSTATES	vCM1.1	control_PKP2	4	15
RSBN1L	1.17	0.0416	0.346	0.27	6.76	12.2	0.00097	1.38	RV	CELLSTATES	vCM1.1	control_PKP2	4	15
ZNF521	1.17	0.0381	0.38	0.295	6.91	12.8	0.000756	1.42	RV	CELLSTATES	vCM1.1	control_PKP2	4	15
KIFC3	1.15	0.0393	0.437	0.294	6.95	12.7	0.000799	1.41	RV	CELLSTATES	vCM1.1	control_PKP2	4	15
B4GALNT3	1.14	0.0368	0.733	0.588	7.81	13.1	0.00068	1.43	RV	CELLSTATES	vCM1.1	control_PKP2	4	15
BZW2	1.13	0.0373	0.529	0.421	7.36	13	0.000702	1.43	RV	CELLSTATES	vCM1.1	control_PKP2	4	15
ST5	1.06	0.0377	0.556	0.447	7.39	12.9	0.000728	1.42	RV	CELLSTATES	vCM1.1	control_PKP2	4	15
HGSNAT	0.954	0.0393	0.342	0.296	6.68	12.6	0.000814	1.41	RV	CELLSTATES	vCM1.1	control_PKP2	4	15

## Sheet: control_PVneg
Gene	logFC	FDR	mean_exp_control	mean_exp_genotype	logCPM	F	PValue	FDR_plot	Region	annotation_level	cell_state	comparison	Observations_genotype	Observations_reference
LINC01456	8.1	0.0214	0.0419	0	4.1	18.6	9.86e-05	1.67	RV	CELLSTATES	vCM1.1	control_PVneg	4	15
AC136616.1	6.16	0.0253	0.0556	0	4.33	17.5	0.000138	1.6	RV	CELLSTATES	vCM1.1	control_PVneg	4	15
NR4A3	5.46	0.0354	0.366	0.00585	6.64	15.9	0.000238	1.45	RV	CELLSTATES	vCM1.1	control_PVneg	4	15
GRXCR2	5.26	3.39e-05	0.767	0.0374	7.85	48.7	9.77e-09	4.47	RV	CELLSTATES	vCM1.1	control_PVneg	4	15
FPGT-TNNI3K	4.81	0.0372	0.0277	0	3.68	15.7	0.000271	1.43	RV	CELLSTATES	vCM1.1	control_PVneg	4	15
PLA2G2A	4.19	0.0253	0.114	0.00298	4.99	17.3	0.000139	1.6	RV	CELLSTATES	vCM1.1	control_PVneg	4	15
AL591543.1	4.09	0.0057	0.0841	0.0107	4.77	23.9	1.27e-05	2.24	RV	CELLSTATES	vCM1.1	control_PVneg	4	15
LINC02270	4.05	0.0146	0.0606	0.0121	4.61	19.9	5.27e-05	1.84	RV	CELLSTATES	vCM1.1	control_PVneg	4	15
LINC00881	3.8	0.00525	0.939	0.1	7.86	24.4	1.06e-05	2.28	RV	CELLSTATES	vCM1.1	control_PVneg	4	15
NR4A1	3.76	0.0261	0.498	0.0529	7.11	17.1	0.000151	1.58	RV	CELLSTATES	vCM1.1	control_PVneg	4	15
AC100872.1	3.32	0.00477	0.106	0.0179	5.09	25.1	8.61e-06	2.32	RV	CELLSTATES	vCM1.1	control_PVneg	4	15
AC004594.1	3.19	0.0375	0.0595	0.00862	4.47	15.4	0.000285	1.43	RV	CELLSTATES	vCM1.1	control_PVneg	4	15
TLL2	3.15	0.00846	0.0819	0.0102	4.87	22.3	2.2e-05	2.07	RV	CELLSTATES	vCM1.1	control_PVneg	4	15
AC137770.1	2.83	0.025	0.173	0.0508	5.8	17.4	0.000131	1.6	RV	CELLSTATES	vCM1.1	control_PVneg	4	15
CFD	2.73	0.0291	0.352	0.0793	6.61	16.6	0.000181	1.54	RV	CELLSTATES	vCM1.1	control_PVneg	4	15
PRELID2	2.68	0.00308	1.85	0.462	9.09	26.9	4.67e-06	2.51	RV	CELLSTATES	vCM1.1	control_PVneg	4	15
RNF122	2.68	0.0199	0.179	0.0324	5.52	18.5	8.7e-05	1.7	RV	CELLSTATES	vCM1.1	control_PVneg	4	15
TOGARAM2	2.65	0.0265	0.654	0.159	7.01	16.9	0.000161	1.58	RV	CELLSTATES	vCM1.1	control_PVneg	4	15
CDCA2	2.53	0.04	0.0667	0.027	4.58	15.1	0.000321	1.4	RV	CELLSTATES	vCM1.1	control_PVneg	4	15
TESC	2.53	0.0125	0.214	0.0543	5.86	20.4	4.32e-05	1.9	RV	CELLSTATES	vCM1.1	control_PVneg	4	15
G0S2	2.45	0.029	0.241	0.0837	6.29	16.6	0.000178	1.54	RV	CELLSTATES	vCM1.1	control_PVneg	4	15
COL6A2	2.41	0.011	0.144	0.0404	5.45	21.1	3.42e-05	1.96	RV	CELLSTATES	vCM1.1	control_PVneg	4	15
SLC12A7	2.41	0.000236	0.329	0.0947	6.55	38.5	1.43e-07	3.63	RV	CELLSTATES	vCM1.1	control_PVneg	4	15
MYL7	2.24	0.037	0.693	0.261	7.6	15.6	0.000266	1.43	RV	CELLSTATES	vCM1.1	control_PVneg	4	15
SH3RF2	2.16	0.00896	0.939	0.317	8.11	22	2.49e-05	2.05	RV	CELLSTATES	vCM1.1	control_PVneg	4	15
MYL6	1.97	0.000696	0.693	0.285	7.65	33.2	6.52e-07	3.16	RV	CELLSTATES	vCM1.1	control_PVneg	4	15
CADPS2	1.95	0.0199	0.182	0.0685	5.85	18.5	8.74e-05	1.7	RV	CELLSTATES	vCM1.1	control_PVneg	4	15
AC022034.2	1.86	0.00485	0.605	0.247	7.47	24.8	9.44e-06	2.31	RV	CELLSTATES	vCM1.1	control_PVneg	4	15
DNAH11	1.84	0.0489	0.404	0.198	6.97	14	0.000512	1.31	RV	CELLSTATES	vCM1.1	control_PVneg	4	15
HAND2	1.82	0.00809	0.162	0.0788	5.66	22.5	2.04e-05	2.09	RV	CELLSTATES	vCM1.1	control_PVneg	4	15
TPM2	1.75	0.00387	0.774	0.397	7.86	26	6.42e-06	2.41	RV	CELLSTATES	vCM1.1	control_PVneg	4	15
HEY2	1.74	0.0264	0.239	0.137	6.11	17	0.000156	1.58	RV	CELLSTATES	vCM1.1	control_PVneg	4	15
ULK3	1.68	0.0489	0.107	0.0429	5.15	14	0.000507	1.31	RV	CELLSTATES	vCM1.1	control_PVneg	4	15
COL6A1	1.67	0.0443	0.144	0.0867	5.64	14.6	0.0004	1.35	RV	CELLSTATES	vCM1.1	control_PVneg	4	15
NFE2L3	1.66	0.0295	0.222	0.121	6.23	16.5	0.000185	1.53	RV	CELLSTATES	vCM1.1	control_PVneg	4	15
SAT1	1.63	0.0168	1.46	0.697	8.57	19.1	6.9e-05	1.78	RV	CELLSTATES	vCM1.1	control_PVneg	4	15
BMS1P14	1.58	0.04	0.249	0.15	6.38	15.1	0.000323	1.4	RV	CELLSTATES	vCM1.1	control_PVneg	4	15
MYO1E	1.54	0.0375	0.278	0.16	6.4	15.4	0.000287	1.43	RV	CELLSTATES	vCM1.1	control_PVneg	4	15
SDK1	1.54	0.013	0.529	0.311	7.23	20.3	4.58e-05	1.89	RV	CELLSTATES	vCM1.1	control_PVneg	4	15
AC011369.1	1.52	0.0456	0.656	0.464	7.74	14.5	0.000414	1.34	RV	CELLSTATES	vCM1.1	control_PVneg	4	15
ACAA1	1.52	0.0375	0.148	0.0808	5.67	15.4	0.000286	1.43	RV	CELLSTATES	vCM1.1	control_PVneg	4	15
CES2	1.5	0.0255	0.217	0.105	6.01	17.2	0.000144	1.59	RV	CELLSTATES	vCM1.1	control_PVneg	4	15
EDA	1.36	0.025	0.502	0.307	7.25	17.5	0.000128	1.6	RV	CELLSTATES	vCM1.1	control_PVneg	4	15
IDH2	1.34	0.0168	0.671	0.446	7.65	19.2	6.82e-05	1.78	RV	CELLSTATES	vCM1.1	control_PVneg	4	15
SLC29A1	1.34	0.0435	0.268	0.195	6.46	14.7	0.000382	1.36	RV	CELLSTATES	vCM1.1	control_PVneg	4	15
CYC1	1.23	0.0486	0.285	0.197	6.47	14.1	0.000491	1.31	RV	CELLSTATES	vCM1.1	control_PVneg	4	15
ABCB7	1.18	0.0395	0.329	0.237	6.68	15.2	0.00031	1.4	RV	CELLSTATES	vCM1.1	control_PVneg	4	15
LINC02334	1.18	0.0471	0.55	0.395	7.35	14.3	0.000445	1.33	RV	CELLSTATES	vCM1.1	control_PVneg	4	15

## Sheet: control_RBM20
Gene	logFC	FDR	mean_exp_control	mean_exp_genotype	logCPM	F	PValue	FDR_plot	Region	annotation_level	cell_state	comparison	Observations_genotype	Observations_reference
XIST	9.86	0.000235	0.84	0.000667	7.84	31.4	6.85e-07	3.63	RV	CELLSTATES	vCM1.1	control_RBM20	5	15
TSIX	8.38	0.000235	0.056	0	4.3	32.2	6.49e-07	3.63	RV	CELLSTATES	vCM1.1	control_RBM20	5	15
LINC01456	7.52	0.000633	0.0419	0.00952	3.9	27.3	2.77e-06	3.2	RV	CELLSTATES	vCM1.1	control_RBM20	5	15
LINC01193	5.45	0.00485	0.0183	0.00278	3.24	19.7	4.59e-05	2.31	RV	CELLSTATES	vCM1.1	control_RBM20	5	15
GRXCR2	5.17	1.06e-07	0.767	0.0292	7.72	71	1.76e-11	6.97	RV	CELLSTATES	vCM1.1	control_RBM20	5	15
AC136616.1	4.57	0.00102	0.0556	0.004	4.13	25.2	5.73e-06	2.99	RV	CELLSTATES	vCM1.1	control_RBM20	5	15
AC107068.2	4.54	1.7e-05	1.15	0.0925	8.21	43.8	1.58e-08	4.77	RV	CELLSTATES	vCM1.1	control_RBM20	5	15
FAM83B	4.32	0.00423	0.0335	0.00133	3.63	20.2	3.66e-05	2.37	RV	CELLSTATES	vCM1.1	control_RBM20	5	15
TGFA	4.22	0.013	0.014	0.000667	3.07	16	0.000194	1.89	RV	CELLSTATES	vCM1.1	control_RBM20	5	15
FER1L6	3.81	0.00335	0.0349	0.00267	3.75	21	2.67e-05	2.47	RV	CELLSTATES	vCM1.1	control_RBM20	5	15
AL591543.1	3.74	0.000103	0.0841	0.00904	4.58	34.8	2.36e-07	3.99	RV	CELLSTATES	vCM1.1	control_RBM20	5	15
LINC02270	3.68	0.000487	0.0606	0.01	4.43	28.2	2.02e-06	3.31	RV	CELLSTATES	vCM1.1	control_RBM20	5	15
BHLHE40	3.66	0.0103	0.101	0.00785	4.9	16.8	0.000138	1.99	RV	CELLSTATES	vCM1.1	control_RBM20	5	15
LINC02248	3.64	1.91e-07	0.527	0.0928	7.07	66	5.46e-11	6.72	RV	CELLSTATES	vCM1.1	control_RBM20	5	15
PLA2G2A	3.54	0.00422	0.114	0.00359	4.77	20.2	3.63e-05	2.37	RV	CELLSTATES	vCM1.1	control_RBM20	5	15
LINC01807	3.45	0.0101	0.0289	0.00319	3.57	17.1	0.000123	2	RV	CELLSTATES	vCM1.1	control_RBM20	5	15
LINC02506	3.41	0.00503	0.0809	0.0224	4.88	19.5	4.79e-05	2.3	RV	CELLSTATES	vCM1.1	control_RBM20	5	15
AC007126.1	3.33	0.0224	0.0227	0.00226	3.41	14	0.00043	1.65	RV	CELLSTATES	vCM1.1	control_RBM20	5	15
G0S2	3.31	7.04e-05	0.241	0.0502	6.12	36.5	1.36e-07	4.15	RV	CELLSTATES	vCM1.1	control_RBM20	5	15
NUDT4B	3.27	0.0423	0.0206	0.0057	3.41	11.9	0.0011	1.37	RV	CELLSTATES	vCM1.1	control_RBM20	5	15
AC037486.1	3.22	0.00163	0.0747	0.0183	4.46	23.6	1.02e-05	2.79	RV	CELLSTATES	vCM1.1	control_RBM20	5	15
DHRS7C	3.14	0.0385	0.0282	0.004	3.5	12.3	0.000929	1.41	RV	CELLSTATES	vCM1.1	control_RBM20	5	15
ZMAT4	3.08	0.00405	0.0332	0.00585	3.86	20.4	3.42e-05	2.39	RV	CELLSTATES	vCM1.1	control_RBM20	5	15
MTUS2-AS2	3.07	0.0398	0.0175	0.000926	3.13	12.1	0.000984	1.4	RV	CELLSTATES	vCM1.1	control_RBM20	5	15
PLK2	3.06	0.00232	0.0506	0.00733	4.14	22.3	1.66e-05	2.63	RV	CELLSTATES	vCM1.1	control_RBM20	5	15
NFXL1	3.01	0.000633	0.161	0.0495	5.42	27.2	2.81e-06	3.2	RV	CELLSTATES	vCM1.1	control_RBM20	5	15
CCDC85A	3	0.0146	0.0612	0.022	4.53	15.6	0.000227	1.84	RV	CELLSTATES	vCM1.1	control_RBM20	5	15
AC137770.1	2.98	0.000682	0.173	0.0323	5.65	26.9	3.17e-06	3.17	RV	CELLSTATES	vCM1.1	control_RBM20	5	15
LINC01182	2.98	0.000255	0.0973	0.0292	4.84	30.8	8.41e-07	3.59	RV	CELLSTATES	vCM1.1	control_RBM20	5	15
AC016650.1	2.94	2.08e-05	0.185	0.0289	5.55	41.9	2.7e-08	4.68	RV	CELLSTATES	vCM1.1	control_RBM20	5	15
MS4A13	2.9	0.0263	0.0232	0.00319	3.45	13.6	0.000529	1.58	RV	CELLSTATES	vCM1.1	control_RBM20	5	15
AC008700.1	2.86	0.0101	0.0791	0.0239	4.76	17	0.000126	2	RV	CELLSTATES	vCM1.1	control_RBM20	5	15
AC027307.1	2.85	0.0262	0.0452	0.0157	4.31	13.6	0.000525	1.58	RV	CELLSTATES	vCM1.1	control_RBM20	5	15
BMP7	2.83	0.0104	0.036	0.00533	3.72	16.7	0.000141	1.98	RV	CELLSTATES	vCM1.1	control_RBM20	5	15
ANGPT1	2.8	0.00531	0.0664	0.0109	4.52	19.3	5.1e-05	2.27	RV	CELLSTATES	vCM1.1	control_RBM20	5	15
CSRP2	2.8	0.0445	0.0181	0.00637	3.32	11.7	0.00119	1.35	RV	CELLSTATES	vCM1.1	control_RBM20	5	15
COL15A1	2.77	0.0239	0.0573	0.0124	3.93	13.8	0.000466	1.62	RV	CELLSTATES	vCM1.1	control_RBM20	5	15
AC010967.1	2.76	0.0175	0.0593	0.0149	4.26	14.9	0.000302	1.76	RV	CELLSTATES	vCM1.1	control_RBM20	5	15
CORIN	2.72	3.56e-05	0.778	0.18	7.58	39.2	6.12e-08	4.45	RV	CELLSTATES	vCM1.1	control_RBM20	5	15
HCN1	2.6	0.0347	0.0221	0.00637	3.45	12.6	0.000807	1.46	RV	CELLSTATES	vCM1.1	control_RBM20	5	15
PRELID2	2.56	0.000235	1.85	0.581	9	31.3	7.07e-07	3.63	RV	CELLSTATES	vCM1.1	control_RBM20	5	15
ADAM11	2.55	0.0338	0.0347	0.0171	3.82	12.7	0.000776	1.47	RV	CELLSTATES	vCM1.1	control_RBM20	5	15
MARCH11	2.55	0.000215	0.175	0.0314	5.52	32.1	5.54e-07	3.67	RV	CELLSTATES	vCM1.1	control_RBM20	5	15
TENT5C	2.55	0.00555	0.055	0.0133	4.22	19.1	5.6e-05	2.26	RV	CELLSTATES	vCM1.1	control_RBM20	5	15
NKAPL	2.53	0.00102	0.0624	0.0167	4.39	25.2	5.83e-06	2.99	RV	CELLSTATES	vCM1.1	control_RBM20	5	15
LRRTM4	2.51	0.00244	0.0852	0.0432	4.85	22.1	1.8e-05	2.61	RV	CELLSTATES	vCM1.1	control_RBM20	5	15
AC114321.1	2.5	0.0132	0.0348	0.0144	3.88	15.9	0.000199	1.88	RV	CELLSTATES	vCM1.1	control_RBM20	5	15
UGT2B4	2.37	0.00713	0.159	0.0503	5.51	18.1	8.22e-05	2.15	RV	CELLSTATES	vCM1.1	control_RBM20	5	15
C14orf93	2.35	0.0309	0.0261	0.0119	3.69	13	0.000675	1.51	RV	CELLSTATES	vCM1.1	control_RBM20	5	15
GALNTL6	2.35	0.0101	0.165	0.0516	5.53	17.1	0.000123	2	RV	CELLSTATES	vCM1.1	control_RBM20	5	15
AQP4	2.34	0.045	0.0382	0.00693	3.76	11.6	0.00122	1.35	RV	CELLSTATES	vCM1.1	control_RBM20	5	15
MYL7	2.34	0.00397	0.693	0.264	7.48	20.4	3.3e-05	2.4	RV	CELLSTATES	vCM1.1	control_RBM20	5	15
MMP15	2.31	0.0163	0.0381	0.00919	3.9	15.2	0.000262	1.79	RV	CELLSTATES	vCM1.1	control_RBM20	5	15
AC090193.1	2.29	0.0186	0.0494	0.0156	4.2	14.6	0.000333	1.73	RV	CELLSTATES	vCM1.1	control_RBM20	5	15
SNHG12	2.24	0.019	0.0392	0.0235	4.13	14.6	0.000341	1.72	RV	CELLSTATES	vCM1.1	control_RBM20	5	15
SH3RF2	2.2	0.000255	0.939	0.396	8.04	30.9	8.28e-07	3.59	RV	CELLSTATES	vCM1.1	control_RBM20	5	15
AP003181.1	2.19	0.0309	0.0381	0.0118	3.96	13	0.000672	1.51	RV	CELLSTATES	vCM1.1	control_RBM20	5	15
AC114316.2	2.14	0.0133	0.072	0.0382	4.68	15.8	0.000203	1.88	RV	CELLSTATES	vCM1.1	control_RBM20	5	15
PARM1	2.09	0.000173	0.145	0.0444	5.39	32.9	4.33e-07	3.76	RV	CELLSTATES	vCM1.1	control_RBM20	5	15
IDH2-DT	1.99	0.0174	0.0778	0.0399	4.69	14.9	0.000295	1.76	RV	CELLSTATES	vCM1.1	control_RBM20	5	15
LPCAT4	1.99	0.00181	0.165	0.064	5.56	23.3	1.16e-05	2.74	RV	CELLSTATES	vCM1.1	control_RBM20	5	15
ADRB1	1.98	0.00266	0.139	0.047	5.38	21.8	2.02e-05	2.58	RV	CELLSTATES	vCM1.1	control_RBM20	5	15
PPP1R3C	1.98	0.0425	0.53	0.262	7.36	11.8	0.00112	1.37	RV	CELLSTATES	vCM1.1	control_RBM20	5	15
HDHD5-AS1	1.97	0.0396	0.0363	0.017	3.93	12.2	0.000966	1.4	RV	CELLSTATES	vCM1.1	control_RBM20	5	15
AL451069.1	1.94	0.0103	0.095	0.0314	4.86	16.9	0.000132	1.99	RV	CELLSTATES	vCM1.1	control_RBM20	5	15
AC125793.1	1.93	0.00532	0.199	0.118	6.08	19.3	5.17e-05	2.27	RV	CELLSTATES	vCM1.1	control_RBM20	5	15
PLN	1.93	0.00482	1.66	0.789	8.89	19.6	4.52e-05	2.32	RV	CELLSTATES	vCM1.1	control_RBM20	5	15
TLL2	1.92	0.014	0.0819	0.0397	4.76	15.7	0.000215	1.85	RV	CELLSTATES	vCM1.1	control_RBM20	5	15
GPC5	1.89	0.0116	0.678	0.222	7.37	16.3	0.000169	1.93	RV	CELLSTATES	vCM1.1	control_RBM20	5	15
RALYL	1.89	0.000294	0.888	0.413	7.95	30.3	1.01e-06	3.53	RV	CELLSTATES	vCM1.1	control_RBM20	5	15
PHACTR3	1.85	0.000917	0.185	0.0674	5.64	25.8	4.63e-06	3.04	RV	CELLSTATES	vCM1.1	control_RBM20	5	15
COMTD1	1.83	0.00136	0.122	0.0634	5.26	24.2	8.15e-06	2.87	RV	CELLSTATES	vCM1.1	control_RBM20	5	15
CDCA2	1.82	0.0216	0.0667	0.0284	4.45	14.2	0.000407	1.67	RV	CELLSTATES	vCM1.1	control_RBM20	5	15
AC007262.2	1.8	0.0163	0.0761	0.0444	4.71	15.2	0.000261	1.79	RV	CELLSTATES	vCM1.1	control_RBM20	5	15
AC100872.1	1.79	0.0141	0.106	0.041	5.01	15.7	0.000218	1.85	RV	CELLSTATES	vCM1.1	control_RBM20	5	15
AL845331.2	1.78	0.00398	0.213	0.107	6.06	20.4	3.34e-05	2.4	RV	CELLSTATES	vCM1.1	control_RBM20	5	15
STEAP1B	1.77	0.0276	0.0804	0.0354	4.66	13.4	0.000571	1.56	RV	CELLSTATES	vCM1.1	control_RBM20	5	15
GRIK2	1.76	0.0394	0.0795	0.0605	4.91	12.2	0.00096	1.4	RV	CELLSTATES	vCM1.1	control_RBM20	5	15
LINC01151	1.74	0.0487	0.0942	0.0412	4.72	11.3	0.00138	1.31	RV	CELLSTATES	vCM1.1	control_RBM20	5	15
RRP8	1.72	0.0246	0.0584	0.0267	4.34	13.7	0.000487	1.61	RV	CELLSTATES	vCM1.1	control_RBM20	5	15
NFE2L3	1.7	0.00243	0.222	0.14	6.14	22.1	1.78e-05	2.61	RV	CELLSTATES	vCM1.1	control_RBM20	5	15
TOX	1.7	0.0403	0.117	0.0805	5.22	12.1	0.001	1.39	RV	CELLSTATES	vCM1.1	control_RBM20	5	15
TRPC4	1.7	0.03	0.0861	0.0353	4.76	13.1	0.000638	1.52	RV	CELLSTATES	vCM1.1	control_RBM20	5	15
GJA1	1.68	0.00465	0.136	0.084	5.5	19.8	4.16e-05	2.33	RV	CELLSTATES	vCM1.1	control_RBM20	5	15
FGF12	1.61	0.000391	18.5	9.65	12.2	29.1	1.51e-06	3.41	RV	CELLSTATES	vCM1.1	control_RBM20	5	15
NREP	1.58	0.0152	0.108	0.0595	5.12	15.4	0.000239	1.82	RV	CELLSTATES	vCM1.1	control_RBM20	5	15
CNTNAP3B	1.57	0.0217	0.254	0.13	6.24	14.1	0.000414	1.66	RV	CELLSTATES	vCM1.1	control_RBM20	5	15
CPNE4	1.55	0.00481	0.273	0.148	6.37	19.7	4.48e-05	2.32	RV	CELLSTATES	vCM1.1	control_RBM20	5	15
HRH2	1.55	0.0055	0.258	0.101	6.08	19.1	5.52e-05	2.26	RV	CELLSTATES	vCM1.1	control_RBM20	5	15
MET	1.55	0.0313	0.0817	0.0369	4.58	12.9	0.000692	1.5	RV	CELLSTATES	vCM1.1	control_RBM20	5	15
SOX5	1.55	0.0437	0.169	0.0837	5.47	11.8	0.00115	1.36	RV	CELLSTATES	vCM1.1	control_RBM20	5	15
LINC01550	1.54	0.0168	0.0931	0.0494	4.92	15.1	0.000276	1.77	RV	CELLSTATES	vCM1.1	control_RBM20	5	15
LINC01936	1.54	0.0175	0.16	0.114	5.77	14.9	0.000303	1.76	RV	CELLSTATES	vCM1.1	control_RBM20	5	15
NECTIN3	1.54	0.0275	0.0758	0.0505	4.78	13.4	0.000567	1.56	RV	CELLSTATES	vCM1.1	control_RBM20	5	15
LRP1	1.53	0.0382	0.175	0.0729	5.6	12.3	0.000913	1.42	RV	CELLSTATES	vCM1.1	control_RBM20	5	15
SAMD5	1.53	0.0173	0.0901	0.0491	4.91	15	0.000291	1.76	RV	CELLSTATES	vCM1.1	control_RBM20	5	15
COL6A2	1.5	0.0175	0.144	0.0842	5.35	14.9	0.000299	1.76	RV	CELLSTATES	vCM1.1	control_RBM20	5	15
CEP85L	1.49	0.00663	0.584	0.375	7.47	18.4	7.26e-05	2.18	RV	CELLSTATES	vCM1.1	control_RBM20	5	15
PPP1R1C	1.48	0.00249	0.615	0.363	7.47	22	1.86e-05	2.6	RV	CELLSTATES	vCM1.1	control_RBM20	5	15
SH3KBP1	1.48	0.0103	0.231	0.13	6.06	16.9	0.000134	1.99	RV	CELLSTATES	vCM1.1	control_RBM20	5	15
SPHKAP	1.45	0.00102	1.57	0.92	8.74	25.2	5.78e-06	2.99	RV	CELLSTATES	vCM1.1	control_RBM20	5	15
CNTNAP3	1.43	0.0203	0.163	0.0913	5.57	14.4	0.000376	1.69	RV	CELLSTATES	vCM1.1	control_RBM20	5	15
BMS1P14	1.42	0.0175	0.249	0.148	6.29	14.9	0.000305	1.76	RV	CELLSTATES	vCM1.1	control_RBM20	5	15
TAPT1-AS1	1.42	0.0423	0.0953	0.047	4.92	11.9	0.0011	1.37	RV	CELLSTATES	vCM1.1	control_RBM20	5	15
FGF12-AS1	1.39	0.0203	0.419	0.278	6.91	14.4	0.000376	1.69	RV	CELLSTATES	vCM1.1	control_RBM20	5	15
GRM8	1.39	0.0323	0.152	0.088	5.54	12.8	0.000722	1.49	RV	CELLSTATES	vCM1.1	control_RBM20	5	15
PKIA	1.38	0.00988	0.412	0.237	6.84	17.2	0.000119	2.01	RV	CELLSTATES	vCM1.1	control_RBM20	5	15
PFKFB3	1.37	0.0199	0.12	0.0588	5.23	14.5	0.000361	1.7	RV	CELLSTATES	vCM1.1	control_RBM20	5	15
EGF	1.36	0.0185	0.157	0.0868	5.56	14.7	0.000328	1.73	RV	CELLSTATES	vCM1.1	control_RBM20	5	15
HAND2	1.35	0.0111	0.162	0.0909	5.59	16.5	0.000155	1.95	RV	CELLSTATES	vCM1.1	control_RBM20	5	15
KLHL23	1.34	0.0423	0.116	0.0721	5.22	11.9	0.0011	1.37	RV	CELLSTATES	vCM1.1	control_RBM20	5	15
TMEM65	1.33	0.00394	1.18	0.753	8.28	20.5	3.19e-05	2.4	RV	CELLSTATES	vCM1.1	control_RBM20	5	15
VIPR2	1.33	0.00231	0.622	0.39	7.42	22.3	1.63e-05	2.64	RV	CELLSTATES	vCM1.1	control_RBM20	5	15
IDH2	1.32	0.00196	0.671	0.405	7.55	23	1.29e-05	2.71	RV	CELLSTATES	vCM1.1	control_RBM20	5	15
AC138904.3	1.3	0.00471	0.43	0.241	6.85	19.7	4.35e-05	2.33	RV	CELLSTATES	vCM1.1	control_RBM20	5	15
TPM2	1.29	0.00445	0.774	0.547	7.82	20	3.92e-05	2.35	RV	CELLSTATES	vCM1.1	control_RBM20	5	15
STXBP6	1.27	0.00204	0.766	0.488	7.71	22.8	1.37e-05	2.69	RV	CELLSTATES	vCM1.1	control_RBM20	5	15
AL138828.1	1.26	0.0111	0.408	0.319	6.97	16.5	0.000157	1.95	RV	CELLSTATES	vCM1.1	control_RBM20	5	15
PKP4	1.26	0.00634	0.278	0.199	6.4	18.7	6.49e-05	2.2	RV	CELLSTATES	vCM1.1	control_RBM20	5	15
ADAM23	1.25	0.00101	0.64	0.449	7.52	25.3	5.5e-06	3	RV	CELLSTATES	vCM1.1	control_RBM20	5	15
TENT5A	1.24	0.0231	1.46	0.987	8.7	13.9	0.000451	1.64	RV	CELLSTATES	vCM1.1	control_RBM20	5	15
IL1RAPL1	1.23	0.0102	2.41	1.79	9.42	17	0.000129	1.99	RV	CELLSTATES	vCM1.1	control_RBM20	5	15
RNF207	1.23	0.0103	0.845	0.677	7.99	16.9	0.000134	1.99	RV	CELLSTATES	vCM1.1	control_RBM20	5	15
ADGRA3	1.22	0.0104	0.235	0.181	6.21	16.7	0.000142	1.98	RV	CELLSTATES	vCM1.1	control_RBM20	5	15
PLPP7	1.22	0.0304	0.368	0.226	6.71	13	0.000657	1.52	RV	CELLSTATES	vCM1.1	control_RBM20	5	15
GRSF1	1.21	0.0432	0.109	0.0755	5.2	11.8	0.00114	1.36	RV	CELLSTATES	vCM1.1	control_RBM20	5	15
SLC12A7	1.21	0.0103	0.329	0.211	6.53	16.9	0.000133	1.99	RV	CELLSTATES	vCM1.1	control_RBM20	5	15
ZFX	1.21	0.03	0.179	0.138	5.84	13.1	0.000641	1.52	RV	CELLSTATES	vCM1.1	control_RBM20	5	15
SLC29A1	1.18	0.0175	0.268	0.197	6.4	14.9	0.000305	1.76	RV	CELLSTATES	vCM1.1	control_RBM20	5	15
STRIP2	1.18	0.0423	0.176	0.122	5.7	11.9	0.00109	1.37	RV	CELLSTATES	vCM1.1	control_RBM20	5	15
APOBEC2	1.17	0.0453	0.152	0.119	5.55	11.6	0.00123	1.34	RV	CELLSTATES	vCM1.1	control_RBM20	5	15
POLM	1.17	0.0473	0.113	0.0726	5.18	11.5	0.00131	1.33	RV	CELLSTATES	vCM1.1	control_RBM20	5	15
LINC02334	1.16	0.0101	0.55	0.387	7.27	17.1	0.000123	2	RV	CELLSTATES	vCM1.1	control_RBM20	5	15
TRDN-AS1	1.16	0.0103	4.42	3.32	10.3	16.9	0.000132	1.99	RV	CELLSTATES	vCM1.1	control_RBM20	5	15
AC022034.2	1.15	0.0245	0.605	0.426	7.43	13.8	0.000484	1.61	RV	CELLSTATES	vCM1.1	control_RBM20	5	15
AC113414.1	1.15	0.0398	0.328	0.234	6.57	12.1	0.000987	1.4	RV	CELLSTATES	vCM1.1	control_RBM20	5	15
CCDC9B	1.15	0.0423	0.178	0.111	5.8	11.9	0.0011	1.37	RV	CELLSTATES	vCM1.1	control_RBM20	5	15
HEY2	1.15	0.0398	0.239	0.173	6.08	12.1	0.000983	1.4	RV	CELLSTATES	vCM1.1	control_RBM20	5	15
MAP3K14	1.15	0.0371	0.364	0.259	6.7	12.4	0.000876	1.43	RV	CELLSTATES	vCM1.1	control_RBM20	5	15
MTA1	1.15	0.011	0.25	0.188	6.23	16.5	0.000152	1.96	RV	CELLSTATES	vCM1.1	control_RBM20	5	15
ASB11	1.14	0.0492	0.272	0.193	6.38	11.3	0.00141	1.31	RV	CELLSTATES	vCM1.1	control_RBM20	5	15
TBX20	1.14	0.0296	0.881	0.653	7.99	13.2	0.000625	1.53	RV	CELLSTATES	vCM1.1	control_RBM20	5	15
AC096564.1	1.13	0.0494	0.166	0.111	5.71	11.3	0.00143	1.31	RV	CELLSTATES	vCM1.1	control_RBM20	5	15
SMYD1	1.13	0.0103	1.07	0.797	8.22	16.8	0.000136	1.99	RV	CELLSTATES	vCM1.1	control_RBM20	5	15
PTDSS1	1.11	0.0301	0.28	0.217	6.4	13.1	0.000647	1.52	RV	CELLSTATES	vCM1.1	control_RBM20	5	15
FSD2	1.07	0.0358	1.11	0.973	8.4	12.5	0.000838	1.45	RV	CELLSTATES	vCM1.1	control_RBM20	5	15
LRRC39	1.06	0.013	0.783	0.716	7.93	15.9	0.000196	1.89	RV	CELLSTATES	vCM1.1	control_RBM20	5	15
MYL6	1.06	0.0372	0.693	0.543	7.63	12.4	0.000881	1.43	RV	CELLSTATES	vCM1.1	control_RBM20	5	15
CLCN3	1.05	0.0325	0.388	0.283	6.76	12.8	0.00073	1.49	RV	CELLSTATES	vCM1.1	control_RBM20	5	15
SEMA3C	1.04	0.0217	0.406	0.337	6.92	14.1	0.000413	1.66	RV	CELLSTATES	vCM1.1	control_RBM20	5	15
ADCY5	1.02	0.0474	1.01	0.781	8.17	11.5	0.00132	1.32	RV	CELLSTATES	vCM1.1	control_RBM20	5	15
NRP1	1.02	0.0177	1.1	0.962	8.39	14.8	0.00031	1.75	RV	CELLSTATES	vCM1.1	control_RBM20	5	15
AQP7	1.01	0.0171	0.958	0.757	8.15	15	0.000283	1.77	RV	CELLSTATES	vCM1.1	control_RBM20	5	15
BZW2	0.998	0.0347	0.529	0.409	7.31	12.6	0.000806	1.46	RV	CELLSTATES	vCM1.1	control_RBM20	5	15
TECRL	0.977	0.0474	2.6	2.09	9.5	11.4	0.00132	1.32	RV	CELLSTATES	vCM1.1	control_RBM20	5	15
HECW2	0.976	0.0496	0.661	0.562	7.59	11.3	0.00144	1.3	RV	CELLSTATES	vCM1.1	control_RBM20	5	15
UBAP2	0.958	0.0487	0.291	0.256	6.53	11.3	0.00139	1.31	RV	CELLSTATES	vCM1.1	control_RBM20	5	15
CUL4A	0.954	0.0418	0.522	0.413	7.26	12	0.00105	1.38	RV	CELLSTATES	vCM1.1	control_RBM20	5	15

## Sheet: control_TTN
Gene	logFC	FDR	mean_exp_control	mean_exp_genotype	logCPM	F	PValue	FDR_plot	Region	annotation_level	cell_state	comparison	Observations_genotype	Observations_reference
LINC01193	5.78	0.000782	0.0183	0.00135	3.05	27.6	3.44e-06	3.11	RV	CELLSTATES	vCM1.1	control_TTN	6	15
PLA2G2A	5.34	0.000288	0.114	0.00256	4.61	32.3	7.68e-07	3.54	RV	CELLSTATES	vCM1.1	control_TTN	6	15
AP003181.1	4.21	0.000102	0.0381	0.00336	3.72	38.5	1.24e-07	3.99	RV	CELLSTATES	vCM1.1	control_TTN	6	15
GRXCR2	4.12	1.88e-05	0.767	0.105	7.65	50.4	5.41e-09	4.73	RV	CELLSTATES	vCM1.1	control_TTN	6	15
FOS	4.05	0.0133	0.116	0.00915	4.78	16	0.000221	1.88	RV	CELLSTATES	vCM1.1	control_TTN	6	15
ITGB6	4.03	0.00843	0.0129	0.00247	2.9	17.5	0.000122	2.07	RV	CELLSTATES	vCM1.1	control_TTN	6	15
EFEMP1	3.97	0.0003	0.0416	0.00636	3.76	31.9	8.65e-07	3.52	RV	CELLSTATES	vCM1.1	control_TTN	6	15
SLC36A2	3.95	0.00579	0.0288	0.0021	3.28	19	6.89e-05	2.24	RV	CELLSTATES	vCM1.1	control_TTN	6	15
AC005537.1	3.85	0.0125	0.015	0.00337	3.19	16.2	0.000204	1.9	RV	CELLSTATES	vCM1.1	control_TTN	6	15
STX16	3.74	0.0183	0.0251	0.00366	3.46	14.7	0.000367	1.74	RV	CELLSTATES	vCM1.1	control_TTN	6	15
G0S2	3.6	5.35e-05	0.241	0.0448	6.01	42.4	4.24e-08	4.27	RV	CELLSTATES	vCM1.1	control_TTN	6	15
CTSC	3.37	0.0182	0.0138	0.000482	2.71	14.8	0.00036	1.74	RV	CELLSTATES	vCM1.1	control_TTN	6	15
CHL1	3.35	0.00203	0.0409	0.00563	3.75	23.2	1.5e-05	2.69	RV	CELLSTATES	vCM1.1	control_TTN	6	15
AL591543.1	3.34	0.000272	0.0841	0.0184	4.47	32.9	6.53e-07	3.57	RV	CELLSTATES	vCM1.1	control_TTN	6	15
LINC02060	3.31	0.00622	0.0201	0.00297	3.12	18.7	7.63e-05	2.21	RV	CELLSTATES	vCM1.1	control_TTN	6	15
CCL2	3.3	0.036	0.0347	0.00216	3.27	12	0.00112	1.44	RV	CELLSTATES	vCM1.1	control_TTN	6	15
ETNPPL	3.26	0.0309	0.0182	0.00256	2.83	12.6	0.000875	1.51	RV	CELLSTATES	vCM1.1	control_TTN	6	15
NR4A3	3.23	0.032	0.366	0.0388	6.38	12.5	0.000936	1.5	RV	CELLSTATES	vCM1.1	control_TTN	6	15
TRPC4	3.23	0.000197	0.0861	0.0191	4.53	34.9	3.55e-07	3.71	RV	CELLSTATES	vCM1.1	control_TTN	6	15
NDC80	3.21	0.03	0.0269	0.00512	3.33	12.8	0.000816	1.52	RV	CELLSTATES	vCM1.1	control_TTN	6	15
BHLHE40	3.17	0.0219	0.101	0.023	4.82	14.1	0.000477	1.66	RV	CELLSTATES	vCM1.1	control_TTN	6	15
LINC00482	3.17	0.0169	0.0146	0.00372	2.96	15.1	0.000315	1.77	RV	CELLSTATES	vCM1.1	control_TTN	6	15
C1R	3.11	0.0246	0.0354	0.00222	3.39	13.5	0.000594	1.61	RV	CELLSTATES	vCM1.1	control_TTN	6	15
GPR34	3.11	0.0293	0.0144	0.00145	2.9	12.9	0.000763	1.53	RV	CELLSTATES	vCM1.1	control_TTN	6	15
STEAP3	3.08	0.0126	0.0173	0.00432	3.11	16.2	0.000206	1.9	RV	CELLSTATES	vCM1.1	control_TTN	6	15
AC107068.2	3.05	0.00384	1.15	0.26	8.18	20.6	3.89e-05	2.42	RV	CELLSTATES	vCM1.1	control_TTN	6	15
AC019163.1	3.04	0.0172	0.0408	0.0174	3.79	15	0.000325	1.76	RV	CELLSTATES	vCM1.1	control_TTN	6	15
AC090541.1	3	0.0391	0.035	0.00725	3.5	11.7	0.00129	1.41	RV	CELLSTATES	vCM1.1	control_TTN	6	15
CORIN	2.99	5.35e-05	0.778	0.176	7.49	42.6	4.04e-08	4.27	RV	CELLSTATES	vCM1.1	control_TTN	6	15
GPD1	2.98	0.03	0.0162	0.00222	2.97	12.7	0.000827	1.52	RV	CELLSTATES	vCM1.1	control_TTN	6	15
MAP3K8	2.97	0.0197	0.0383	0.00775	3.73	14.5	0.000404	1.71	RV	CELLSTATES	vCM1.1	control_TTN	6	15
BMP7	2.89	0.0025	0.036	0.00928	3.57	22.4	2.04e-05	2.6	RV	CELLSTATES	vCM1.1	control_TTN	6	15
AC027045.2	2.87	0.0426	0.0192	0.00602	3.18	11.4	0.00149	1.37	RV	CELLSTATES	vCM1.1	control_TTN	6	15
FER1L6	2.85	0.00513	0.0349	0.00843	3.64	19.5	5.67e-05	2.29	RV	CELLSTATES	vCM1.1	control_TTN	6	15
FAM83B	2.81	0.0207	0.0335	0.00895	3.52	14.3	0.000433	1.68	RV	CELLSTATES	vCM1.1	control_TTN	6	15
LINC00880	2.79	0.00582	0.091	0.029	4.56	19	7e-05	2.23	RV	CELLSTATES	vCM1.1	control_TTN	6	15
LRRK1	2.78	0.0415	0.0175	0.00135	2.85	11.4	0.00144	1.38	RV	CELLSTATES	vCM1.1	control_TTN	6	15
AC037486.1	2.77	0.0032	0.0747	0.0243	4.36	21.3	3e-05	2.49	RV	CELLSTATES	vCM1.1	control_TTN	6	15
APOD	2.77	0.0293	0.316	0.0327	6.12	12.9	0.000769	1.53	RV	CELLSTATES	vCM1.1	control_TTN	6	15
GALNTL6	2.72	0.00273	0.165	0.0462	5.42	22	2.32e-05	2.56	RV	CELLSTATES	vCM1.1	control_TTN	6	15
AC008700.1	2.71	0.00813	0.0791	0.0302	4.63	17.7	0.000114	2.09	RV	CELLSTATES	vCM1.1	control_TTN	6	15
CFD	2.71	0.00238	0.352	0.0781	6.36	22.6	1.89e-05	2.62	RV	CELLSTATES	vCM1.1	control_TTN	6	15
DHRS7C	2.68	0.0391	0.0282	0.00989	3.38	11.7	0.00128	1.41	RV	CELLSTATES	vCM1.1	control_TTN	6	15
LINC00881	2.67	0.00238	0.939	0.266	7.71	22.6	1.85e-05	2.62	RV	CELLSTATES	vCM1.1	control_TTN	6	15
ENPEP	2.66	0.031	0.027	0.00584	3.31	12.6	0.000883	1.51	RV	CELLSTATES	vCM1.1	control_TTN	6	15
LINC02270	2.65	0.00276	0.0606	0.0265	4.36	21.9	2.37e-05	2.56	RV	CELLSTATES	vCM1.1	control_TTN	6	15
MEIS1-AS2	2.65	0.00842	0.0283	0.0127	3.58	17.5	0.000121	2.07	RV	CELLSTATES	vCM1.1	control_TTN	6	15
COL15A1	2.64	0.0143	0.0573	0.00999	3.8	15.7	0.000246	1.84	RV	CELLSTATES	vCM1.1	control_TTN	6	15
AC100872.1	2.63	0.000759	0.106	0.0354	4.83	27.7	3.29e-06	3.12	RV	CELLSTATES	vCM1.1	control_TTN	6	15
ABHD14B	2.61	0.0293	0.0368	0.0162	3.9	12.9	0.000776	1.53	RV	CELLSTATES	vCM1.1	control_TTN	6	15
LINC02177	2.59	0.0182	0.0259	0.0102	3.37	14.8	0.00036	1.74	RV	CELLSTATES	vCM1.1	control_TTN	6	15
CHDH	2.56	0.0201	0.0193	0.00851	3.2	14.4	0.000415	1.7	RV	CELLSTATES	vCM1.1	control_TTN	6	15
LINC02398	2.5	0.000102	0.216	0.0765	5.77	38.3	1.32e-07	3.99	RV	CELLSTATES	vCM1.1	control_TTN	6	15
LRRTM4	2.5	0.00097	0.0852	0.0442	4.74	26.6	4.82e-06	3.01	RV	CELLSTATES	vCM1.1	control_TTN	6	15
PRELID2	2.45	0.000863	1.85	0.702	8.94	27.1	4.04e-06	3.06	RV	CELLSTATES	vCM1.1	control_TTN	6	15
LINC01182	2.43	0.000513	0.0973	0.0398	4.77	29.4	1.92e-06	3.29	RV	CELLSTATES	vCM1.1	control_TTN	6	15
AC137770.1	2.42	0.00458	0.173	0.06	5.57	20	4.85e-05	2.34	RV	CELLSTATES	vCM1.1	control_TTN	6	15
ZNF385B	2.42	0.0412	0.104	0.0495	5.06	11.5	0.00142	1.39	RV	CELLSTATES	vCM1.1	control_TTN	6	15
MIR4300HG	2.4	0.0175	0.114	0.0441	5	14.9	0.000336	1.76	RV	CELLSTATES	vCM1.1	control_TTN	6	15
PHACTR3	2.39	7.16e-05	0.185	0.0526	5.5	40.8	6.63e-08	4.15	RV	CELLSTATES	vCM1.1	control_TTN	6	15
ANGPTL4	2.37	0.0361	0.154	0.0971	5.79	12	0.00112	1.44	RV	CELLSTATES	vCM1.1	control_TTN	6	15
CSRP2	2.35	0.0472	0.0181	0.00976	3.17	11	0.00173	1.33	RV	CELLSTATES	vCM1.1	control_TTN	6	15
C5orf17	2.34	0.0321	0.0499	0.023	4.03	12.4	0.000944	1.49	RV	CELLSTATES	vCM1.1	control_TTN	6	15
CNTD1	2.34	0.0315	0.0526	0.0208	4.1	12.5	0.000911	1.5	RV	CELLSTATES	vCM1.1	control_TTN	6	15
LINC01807	2.34	0.0395	0.0289	0.0108	3.48	11.7	0.00131	1.4	RV	CELLSTATES	vCM1.1	control_TTN	6	15
NFXL1	2.32	0.00192	0.161	0.0725	5.37	23.5	1.35e-05	2.72	RV	CELLSTATES	vCM1.1	control_TTN	6	15
AL031280.1	2.28	0.00458	0.0639	0.0306	4.41	20	4.86e-05	2.34	RV	CELLSTATES	vCM1.1	control_TTN	6	15
SH3RF2	2.25	0.000282	0.939	0.456	7.97	32.5	7.31e-07	3.55	RV	CELLSTATES	vCM1.1	control_TTN	6	15
AC010260.1	2.24	0.03	0.0455	0.014	3.85	12.8	0.000821	1.52	RV	CELLSTATES	vCM1.1	control_TTN	6	15
AL137779.1	2.24	0.0262	0.0264	0.0136	3.49	13.3	0.00065	1.58	RV	CELLSTATES	vCM1.1	control_TTN	6	15
TLL2	2.24	0.00281	0.0819	0.0309	4.62	21.8	2.45e-05	2.55	RV	CELLSTATES	vCM1.1	control_TTN	6	15
FABP4	2.23	0.0293	0.0414	0.0205	3.89	12.9	0.000778	1.53	RV	CELLSTATES	vCM1.1	control_TTN	6	15
FLT3	2.23	0.0182	0.0344	0.0156	3.75	14.7	0.000363	1.74	RV	CELLSTATES	vCM1.1	control_TTN	6	15
LINC01151	2.23	0.00472	0.0942	0.0311	4.56	19.8	5.1e-05	2.33	RV	CELLSTATES	vCM1.1	control_TTN	6	15
AC138904.1	2.21	0.0334	0.0248	0.0138	3.41	12.3	0.001	1.48	RV	CELLSTATES	vCM1.1	control_TTN	6	15
C7	2.21	0.00234	0.089	0.0415	4.71	22.8	1.75e-05	2.63	RV	CELLSTATES	vCM1.1	control_TTN	6	15
MID1IP1	2.2	0.0321	0.0513	0.0168	3.96	12.4	0.000945	1.49	RV	CELLSTATES	vCM1.1	control_TTN	6	15
PCOLCE	2.16	0.0296	0.029	0.0145	3.53	12.9	0.000787	1.53	RV	CELLSTATES	vCM1.1	control_TTN	6	15
AQP4-AS1	2.14	0.00384	0.25	0.131	6.23	20.6	3.9e-05	2.42	RV	CELLSTATES	vCM1.1	control_TTN	6	15
LINC01550	2.12	0.00125	0.0931	0.0398	4.76	25.1	7.92e-06	2.9	RV	CELLSTATES	vCM1.1	control_TTN	6	15
LSAMP	2.11	0.00679	0.135	0.0588	5.17	18.4	8.66e-05	2.17	RV	CELLSTATES	vCM1.1	control_TTN	6	15
ADAM11	2.1	0.0369	0.0347	0.0155	3.74	11.9	0.00117	1.43	RV	CELLSTATES	vCM1.1	control_TTN	6	15
CCBE1	2.1	0.0231	0.137	0.0464	5.1	13.8	0.000536	1.64	RV	CELLSTATES	vCM1.1	control_TTN	6	15
LRP1	2.09	0.00112	0.175	0.0659	5.46	25.7	6.37e-06	2.95	RV	CELLSTATES	vCM1.1	control_TTN	6	15
TESC	2.07	0.00112	0.214	0.0885	5.67	25.8	6.19e-06	2.95	RV	CELLSTATES	vCM1.1	control_TTN	6	15
AC025419.1	2.06	0.00463	0.0595	0.0327	4.28	19.9	4.95e-05	2.33	RV	CELLSTATES	vCM1.1	control_TTN	6	15
ECT2L	2.06	0.00842	0.358	0.169	6.4	17.6	0.00012	2.07	RV	CELLSTATES	vCM1.1	control_TTN	6	15
CCDC129	2.05	0.00125	0.151	0.096	5.51	25.1	7.95e-06	2.9	RV	CELLSTATES	vCM1.1	control_TTN	6	15
AC016650.1	2.04	0.00108	0.185	0.0859	5.52	26.1	5.64e-06	2.97	RV	CELLSTATES	vCM1.1	control_TTN	6	15
GRIP1	2	0.00421	0.264	0.135	6.16	20.3	4.35e-05	2.38	RV	CELLSTATES	vCM1.1	control_TTN	6	15
PPP1R3C	1.99	0.039	0.53	0.313	7.34	11.7	0.00127	1.41	RV	CELLSTATES	vCM1.1	control_TTN	6	15
LPCAT4	1.97	0.000542	0.165	0.0844	5.49	29.1	2.11e-06	3.27	RV	CELLSTATES	vCM1.1	control_TTN	6	15
DNAH11	1.95	0.00173	0.404	0.205	6.78	24	1.16e-05	2.76	RV	CELLSTATES	vCM1.1	control_TTN	6	15
EPS8	1.95	0.0154	0.0406	0.0338	4.09	15.4	0.000274	1.81	RV	CELLSTATES	vCM1.1	control_TTN	6	15
MARCH11	1.93	0.00116	0.175	0.0768	5.48	25.5	6.92e-06	2.94	RV	CELLSTATES	vCM1.1	control_TTN	6	15
RNF122	1.93	0.00933	0.179	0.057	5.28	17.2	0.000138	2.03	RV	CELLSTATES	vCM1.1	control_TTN	6	15
WBP2NL	1.93	0.0391	0.0257	0.0176	3.51	11.7	0.00128	1.41	RV	CELLSTATES	vCM1.1	control_TTN	6	15
AC117944.1	1.92	0.0123	0.0872	0.0575	4.8	16.3	0.000195	1.91	RV	CELLSTATES	vCM1.1	control_TTN	6	15
ANGPT1	1.92	0.0348	0.0664	0.0368	4.46	12.2	0.00106	1.46	RV	CELLSTATES	vCM1.1	control_TTN	6	15
SNAI3	1.92	0.0395	0.0455	0.0312	4.16	11.7	0.00132	1.4	RV	CELLSTATES	vCM1.1	control_TTN	6	15
AC046158.1	1.91	0.0135	0.0488	0.0295	4.1	15.9	0.000227	1.87	RV	CELLSTATES	vCM1.1	control_TTN	6	15
AL021392.1	1.91	0.041	0.0344	0.0165	3.58	11.5	0.00141	1.39	RV	CELLSTATES	vCM1.1	control_TTN	6	15
SNHG12	1.91	0.0188	0.0392	0.0318	4.01	14.6	0.000381	1.73	RV	CELLSTATES	vCM1.1	control_TTN	6	15
AC005696.1	1.89	0.0261	0.0391	0.0208	3.93	13.4	0.000641	1.58	RV	CELLSTATES	vCM1.1	control_TTN	6	15
MMP15	1.89	0.0277	0.0381	0.0218	3.83	13.2	0.000697	1.56	RV	CELLSTATES	vCM1.1	control_TTN	6	15
AC090921.1	1.88	0.0123	0.127	0.0651	5.09	16.3	0.000197	1.91	RV	CELLSTATES	vCM1.1	control_TTN	6	15
A2M	1.86	0.00937	0.399	0.235	6.88	17.2	0.000139	2.03	RV	CELLSTATES	vCM1.1	control_TTN	6	15
LINC02248	1.86	0.00142	0.527	0.281	7.11	24.6	9.34e-06	2.85	RV	CELLSTATES	vCM1.1	control_TTN	6	15
HTR4	1.85	0.0293	0.119	0.0543	5.12	12.9	0.000766	1.53	RV	CELLSTATES	vCM1.1	control_TTN	6	15
SBK1	1.85	0.0342	0.0421	0.027	3.97	12.2	0.00104	1.47	RV	CELLSTATES	vCM1.1	control_TTN	6	15
CA1	1.83	0.0293	0.079	0.0525	4.72	13	0.000758	1.53	RV	CELLSTATES	vCM1.1	control_TTN	6	15
AC013640.1	1.82	0.00808	1.6	0.849	8.76	17.7	0.000112	2.09	RV	CELLSTATES	vCM1.1	control_TTN	6	15
LINC01170	1.81	0.0361	0.444	0.297	7.07	12	0.00113	1.44	RV	CELLSTATES	vCM1.1	control_TTN	6	15
LINC02334	1.81	7.48e-05	0.55	0.287	7.13	40.3	7.55e-08	4.13	RV	CELLSTATES	vCM1.1	control_TTN	6	15
COL6A2	1.79	0.00685	0.144	0.0687	5.23	18.4	8.79e-05	2.16	RV	CELLSTATES	vCM1.1	control_TTN	6	15
SLC12A7	1.77	0.000123	0.329	0.177	6.41	37.4	1.69e-07	3.91	RV	CELLSTATES	vCM1.1	control_TTN	6	15
TMEM220-AS1	1.76	0.0395	0.0389	0.0268	3.92	11.7	0.00132	1.4	RV	CELLSTATES	vCM1.1	control_TTN	6	15
B3GALT2	1.75	0.0432	0.0385	0.0188	3.71	11.3	0.00153	1.36	RV	CELLSTATES	vCM1.1	control_TTN	6	15
NKX2-5	1.75	0.0138	0.177	0.0837	5.5	15.8	0.000236	1.86	RV	CELLSTATES	vCM1.1	control_TTN	6	15
SAMD5	1.75	0.0133	0.0901	0.0578	4.79	16	0.000223	1.88	RV	CELLSTATES	vCM1.1	control_TTN	6	15
AC138904.3	1.74	0.000102	0.43	0.211	6.74	38.4	1.28e-07	3.99	RV	CELLSTATES	vCM1.1	control_TTN	6	15
FRAS1	1.74	0.00249	0.108	0.0668	5.05	22.4	2.01e-05	2.6	RV	CELLSTATES	vCM1.1	control_TTN	6	15
SLIT3	1.74	0.0156	0.157	0.0828	5.31	15.4	0.00028	1.81	RV	CELLSTATES	vCM1.1	control_TTN	6	15
ETS1	1.73	0.0226	0.0562	0.0313	4.15	13.9	0.000513	1.65	RV	CELLSTATES	vCM1.1	control_TTN	6	15
AL138828.1	1.72	0.00238	0.408	0.264	6.86	22.6	1.88e-05	2.62	RV	CELLSTATES	vCM1.1	control_TTN	6	15
NTRK3	1.72	0.0433	0.0495	0.0317	4.07	11.3	0.00153	1.36	RV	CELLSTATES	vCM1.1	control_TTN	6	15
COL6A1	1.7	0.00125	0.144	0.0912	5.44	25.2	7.66e-06	2.9	RV	CELLSTATES	vCM1.1	control_TTN	6	15
DCN	1.7	0.047	0.281	0.144	6.25	11.1	0.0017	1.33	RV	CELLSTATES	vCM1.1	control_TTN	6	15
AC084357.2	1.69	0.027	0.124	0.0596	5.11	13.2	0.000675	1.57	RV	CELLSTATES	vCM1.1	control_TTN	6	15
E2F5	1.68	0.00884	0.0771	0.036	4.39	17.4	0.000129	2.05	RV	CELLSTATES	vCM1.1	control_TTN	6	15
GRM8	1.68	0.00238	0.152	0.0863	5.42	22.7	1.84e-05	2.62	RV	CELLSTATES	vCM1.1	control_TTN	6	15
TSHR	1.68	0.0396	0.0777	0.0556	4.69	11.6	0.00133	1.4	RV	CELLSTATES	vCM1.1	control_TTN	6	15
MEP1B	1.67	0.0409	0.0461	0.0248	3.93	11.5	0.00139	1.39	RV	CELLSTATES	vCM1.1	control_TTN	6	15
AC005699.1	1.65	0.0312	0.0612	0.0436	4.37	12.6	0.000894	1.51	RV	CELLSTATES	vCM1.1	control_TTN	6	15
B3GAT2	1.64	0.0288	0.121	0.0619	5.14	13	0.000738	1.54	RV	CELLSTATES	vCM1.1	control_TTN	6	15
LINC00486	1.62	0.0223	0.574	0.509	7.44	14	0.000499	1.65	RV	CELLSTATES	vCM1.1	control_TTN	6	15
LRTM1	1.62	0.0219	0.0874	0.0602	4.81	14.1	0.00048	1.66	RV	CELLSTATES	vCM1.1	control_TTN	6	15
SPHKAP	1.62	0.000173	1.57	0.962	8.67	35.5	2.99e-07	3.76	RV	CELLSTATES	vCM1.1	control_TTN	6	15
KIF26B	1.61	0.0163	0.485	0.238	6.84	15.2	0.0003	1.79	RV	CELLSTATES	vCM1.1	control_TTN	6	15
PZP	1.6	0.0219	0.0904	0.0634	4.86	14.1	0.000479	1.66	RV	CELLSTATES	vCM1.1	control_TTN	6	15
LINC00571	1.59	0.00173	0.202	0.148	5.85	23.9	1.17e-05	2.76	RV	CELLSTATES	vCM1.1	control_TTN	6	15
AL845331.2	1.58	0.00984	0.213	0.153	6.01	17	0.000148	2.01	RV	CELLSTATES	vCM1.1	control_TTN	6	15
SYT9	1.58	0.022	0.0516	0.0516	4.36	14	0.000485	1.66	RV	CELLSTATES	vCM1.1	control_TTN	6	15
BMS1P14	1.57	0.0033	0.249	0.173	6.2	21.2	3.14e-05	2.48	RV	CELLSTATES	vCM1.1	control_TTN	6	15
PDE4B	1.56	0.00686	0.189	0.119	5.76	18.3	8.9e-05	2.16	RV	CELLSTATES	vCM1.1	control_TTN	6	15
PPP1R1C	1.56	0.000445	0.615	0.413	7.4	30.1	1.53e-06	3.35	RV	CELLSTATES	vCM1.1	control_TTN	6	15
LRRC53	1.55	0.0111	0.154	0.144	5.65	16.6	0.000172	1.95	RV	CELLSTATES	vCM1.1	control_TTN	6	15
ADRB1	1.54	0.024	0.139	0.0897	5.35	13.6	0.000574	1.62	RV	CELLSTATES	vCM1.1	control_TTN	6	15
STARD4-AS1	1.54	0.0321	0.0959	0.0775	4.97	12.4	0.00095	1.49	RV	CELLSTATES	vCM1.1	control_TTN	6	15
SLCO5A1	1.53	0.0277	0.441	0.308	6.86	13.1	0.000699	1.56	RV	CELLSTATES	vCM1.1	control_TTN	6	15
IL1RAPL2	1.52	0.0391	0.0816	0.0615	4.79	11.7	0.00129	1.41	RV	CELLSTATES	vCM1.1	control_TTN	6	15
LINC01470	1.52	0.0139	0.274	0.177	6.23	15.8	0.000237	1.86	RV	CELLSTATES	vCM1.1	control_TTN	6	15
MRPS6	1.52	0.0376	0.0798	0.0466	4.56	11.9	0.00121	1.42	RV	CELLSTATES	vCM1.1	control_TTN	6	15
IDH2-DT	1.48	0.0391	0.0778	0.0592	4.65	11.7	0.00128	1.41	RV	CELLSTATES	vCM1.1	control_TTN	6	15
RASSF3	1.48	0.00559	0.279	0.144	6	19.2	6.53e-05	2.25	RV	CELLSTATES	vCM1.1	control_TTN	6	15
EML1	1.46	0.00298	0.126	0.0899	5.23	21.5	2.72e-05	2.53	RV	CELLSTATES	vCM1.1	control_TTN	6	15
AC008250.1	1.45	0.0224	0.145	0.122	5.44	13.9	0.000503	1.65	RV	CELLSTATES	vCM1.1	control_TTN	6	15
CEP85L	1.45	0.00686	0.584	0.435	7.43	18.3	8.89e-05	2.16	RV	CELLSTATES	vCM1.1	control_TTN	6	15
DPYD-AS1	1.45	0.0177	0.101	0.0745	5	14.9	0.000341	1.75	RV	CELLSTATES	vCM1.1	control_TTN	6	15
PITPNM2	1.45	0.00512	0.302	0.172	6.23	19.6	5.62e-05	2.29	RV	CELLSTATES	vCM1.1	control_TTN	6	15
CDCA7L	1.44	0.00292	0.119	0.105	5.31	21.7	2.63e-05	2.54	RV	CELLSTATES	vCM1.1	control_TTN	6	15
SEMA3A	1.44	0.0226	0.0931	0.0692	4.89	13.9	0.000517	1.65	RV	CELLSTATES	vCM1.1	control_TTN	6	15
YWHAZ	1.43	0.00112	0.257	0.188	6.2	25.8	6.25e-06	2.95	RV	CELLSTATES	vCM1.1	control_TTN	6	15
CYB5A	1.42	0.0347	0.0639	0.0511	4.42	12.2	0.00106	1.46	RV	CELLSTATES	vCM1.1	control_TTN	6	15
AC093158.1	1.41	0.0173	0.296	0.241	6.36	15	0.00033	1.76	RV	CELLSTATES	vCM1.1	control_TTN	6	15
NECTIN3	1.41	0.0117	0.0758	0.0686	4.74	16.5	0.000183	1.93	RV	CELLSTATES	vCM1.1	control_TTN	6	15
FBXL13	1.4	0.0225	0.0793	0.0599	4.7	13.9	0.000505	1.65	RV	CELLSTATES	vCM1.1	control_TTN	6	15
TBX20	1.4	0.00286	0.881	0.622	7.9	21.7	2.55e-05	2.54	RV	CELLSTATES	vCM1.1	control_TTN	6	15
KCNIP1	1.39	0.0471	0.224	0.208	6.13	11.1	0.00171	1.33	RV	CELLSTATES	vCM1.1	control_TTN	6	15
SYT2	1.38	0.00622	0.246	0.206	6.2	18.8	7.6e-05	2.21	RV	CELLSTATES	vCM1.1	control_TTN	6	15
EDA	1.37	0.00108	0.502	0.414	7.14	26	5.78e-06	2.97	RV	CELLSTATES	vCM1.1	control_TTN	6	15
KCNMB2-AS1	1.37	0.0221	1.22	0.984	8.47	14	0.00049	1.66	RV	CELLSTATES	vCM1.1	control_TTN	6	15
TPGS2	1.36	0.03	0.0825	0.0669	4.81	12.7	0.000847	1.52	RV	CELLSTATES	vCM1.1	control_TTN	6	15
CNTNAP3	1.34	0.0348	0.163	0.112	5.49	12.1	0.00107	1.46	RV	CELLSTATES	vCM1.1	control_TTN	6	15
ZPBP	1.34	0.00955	0.174	0.156	5.71	17.1	0.000143	2.02	RV	CELLSTATES	vCM1.1	control_TTN	6	15
MTA1	1.33	0.000752	0.25	0.207	6.16	27.8	3.2e-06	3.12	RV	CELLSTATES	vCM1.1	control_TTN	6	15
LINC01936	1.32	0.0219	0.16	0.159	5.72	14.1	0.000478	1.66	RV	CELLSTATES	vCM1.1	control_TTN	6	15
AC117834.1	1.31	0.0158	0.232	0.161	6.03	15.3	0.000286	1.8	RV	CELLSTATES	vCM1.1	control_TTN	6	15
GJA1	1.31	0.0123	0.136	0.128	5.49	16.3	0.000198	1.91	RV	CELLSTATES	vCM1.1	control_TTN	6	15
PKP4	1.31	0.00267	0.278	0.233	6.34	22.1	2.24e-05	2.57	RV	CELLSTATES	vCM1.1	control_TTN	6	15
MYL6	1.3	0.00238	0.693	0.524	7.57	22.6	1.87e-05	2.62	RV	CELLSTATES	vCM1.1	control_TTN	6	15
MYO1E	1.3	0.0122	0.278	0.201	6.26	16.3	0.000194	1.91	RV	CELLSTATES	vCM1.1	control_TTN	6	15
SH3KBP1	1.3	0.0226	0.231	0.177	6.03	13.9	0.000512	1.65	RV	CELLSTATES	vCM1.1	control_TTN	6	15
SGCB	1.29	0.0398	0.11	0.0682	4.89	11.6	0.00134	1.4	RV	CELLSTATES	vCM1.1	control_TTN	6	15
TPM2	1.28	0.00369	0.774	0.671	7.79	20.8	3.59e-05	2.43	RV	CELLSTATES	vCM1.1	control_TTN	6	15
HEY2	1.27	0.00513	0.239	0.178	6	19.5	5.7e-05	2.29	RV	CELLSTATES	vCM1.1	control_TTN	6	15
IRF2	1.27	0.0102	0.287	0.198	6.19	16.9	0.000154	1.99	RV	CELLSTATES	vCM1.1	control_TTN	6	15
KAZN	1.27	0.0234	0.131	0.0946	5.25	13.7	0.000554	1.63	RV	CELLSTATES	vCM1.1	control_TTN	6	15
SMCR5	1.25	0.043	0.106	0.0721	4.98	11.3	0.00151	1.37	RV	CELLSTATES	vCM1.1	control_TTN	6	15
HRH2	1.24	0.0214	0.258	0.156	6.06	14.2	0.00046	1.67	RV	CELLSTATES	vCM1.1	control_TTN	6	15
SLC29A1	1.24	0.00778	0.268	0.253	6.35	17.9	0.000105	2.11	RV	CELLSTATES	vCM1.1	control_TTN	6	15
ADAMTS7	1.23	0.03	0.253	0.176	6.05	12.8	0.000824	1.52	RV	CELLSTATES	vCM1.1	control_TTN	6	15
RSU1	1.22	0.0146	0.292	0.266	6.49	15.6	0.000254	1.84	RV	CELLSTATES	vCM1.1	control_TTN	6	15
NUDT4	1.21	0.00521	0.949	0.713	7.92	19.4	5.9e-05	2.28	RV	CELLSTATES	vCM1.1	control_TTN	6	15
PDE1C	1.21	0.00627	3.23	2.34	9.61	18.7	7.78e-05	2.2	RV	CELLSTATES	vCM1.1	control_TTN	6	15
RAPGEF4	1.19	0.0382	0.177	0.179	5.88	11.8	0.00123	1.42	RV	CELLSTATES	vCM1.1	control_TTN	6	15
SPAG16	1.18	0.0469	0.217	0.179	5.98	11.1	0.00169	1.33	RV	CELLSTATES	vCM1.1	control_TTN	6	15
VAT1L	1.18	0.0494	0.163	0.0958	5.34	10.9	0.00183	1.31	RV	CELLSTATES	vCM1.1	control_TTN	6	15
EPHB1	1.17	0.047	0.292	0.253	6.46	11.1	0.00171	1.33	RV	CELLSTATES	vCM1.1	control_TTN	6	15
AK9	1.15	0.0317	0.163	0.139	5.58	12.5	0.000925	1.5	RV	CELLSTATES	vCM1.1	control_TTN	6	15
AC022146.2	1.14	0.0179	0.196	0.176	5.93	14.8	0.000353	1.75	RV	CELLSTATES	vCM1.1	control_TTN	6	15
C2orf88	1.14	0.0234	0.126	0.111	5.3	13.7	0.000551	1.63	RV	CELLSTATES	vCM1.1	control_TTN	6	15
FGF14	1.14	0.0103	0.361	0.322	6.7	16.9	0.000157	1.99	RV	CELLSTATES	vCM1.1	control_TTN	6	15
MPPED2	1.14	0.0233	0.22	0.183	6	13.7	0.000547	1.63	RV	CELLSTATES	vCM1.1	control_TTN	6	15
PPARGC1B	1.14	0.00465	0.905	0.771	7.91	19.9	5e-05	2.33	RV	CELLSTATES	vCM1.1	control_TTN	6	15
TMEM65	1.14	0.00521	1.18	0.99	8.26	19.4	5.89e-05	2.28	RV	CELLSTATES	vCM1.1	control_TTN	6	15
AC027018.1	1.13	0.0147	0.386	0.326	6.76	15.6	0.000256	1.83	RV	CELLSTATES	vCM1.1	control_TTN	6	15
COMTD1	1.13	0.0236	0.122	0.118	5.29	13.7	0.000559	1.63	RV	CELLSTATES	vCM1.1	control_TTN	6	15
FGF12	1.13	0.0179	18.5	15.6	12.3	14.8	0.000352	1.75	RV	CELLSTATES	vCM1.1	control_TTN	6	15
ETV6	1.12	0.00739	0.435	0.325	6.79	18.1	9.76e-05	2.13	RV	CELLSTATES	vCM1.1	control_TTN	6	15
C14orf180	1.11	0.00778	0.697	0.694	7.6	17.9	0.000105	2.11	RV	CELLSTATES	vCM1.1	control_TTN	6	15
STRIP2	1.11	0.03	0.176	0.147	5.65	12.7	0.000831	1.52	RV	CELLSTATES	vCM1.1	control_TTN	6	15
HAND2	1.1	0.0117	0.162	0.137	5.55	16.5	0.000183	1.93	RV	CELLSTATES	vCM1.1	control_TTN	6	15
AR	1.09	0.03	0.155	0.136	5.53	12.7	0.00083	1.52	RV	CELLSTATES	vCM1.1	control_TTN	6	15
PPP1R16A	1.08	0.0261	0.195	0.175	5.77	13.3	0.000646	1.58	RV	CELLSTATES	vCM1.1	control_TTN	6	15
SIAH1	1.08	0.0374	0.16	0.169	5.74	11.9	0.00119	1.43	RV	CELLSTATES	vCM1.1	control_TTN	6	15
SEMA5A	1.07	0.00776	0.749	0.555	7.58	17.9	0.000104	2.11	RV	CELLSTATES	vCM1.1	control_TTN	6	15
ADGRL3-AS1	1.06	0.03	0.296	0.27	6.45	12.7	0.000836	1.52	RV	CELLSTATES	vCM1.1	control_TTN	6	15
AP001831.1	1.05	0.0332	0.264	0.263	6.39	12.3	0.000988	1.48	RV	CELLSTATES	vCM1.1	control_TTN	6	15
B3GALNT1	1.05	0.0164	0.23	0.243	6.1	15.2	0.000305	1.78	RV	CELLSTATES	vCM1.1	control_TTN	6	15
ANKRD9	1.04	0.0133	0.42	0.455	6.88	16	0.000222	1.88	RV	CELLSTATES	vCM1.1	control_TTN	6	15
ENOX1	1.04	0.0228	0.865	0.861	8.04	13.8	0.000527	1.64	RV	CELLSTATES	vCM1.1	control_TTN	6	15
IL1RAPL1	1.04	0.0407	2.41	2.19	9.41	11.5	0.00138	1.39	RV	CELLSTATES	vCM1.1	control_TTN	6	15
SLC30A10	1.04	0.0337	0.133	0.143	5.49	12.3	0.00102	1.47	RV	CELLSTATES	vCM1.1	control_TTN	6	15
B4GALNT3	1.03	0.0237	0.733	0.737	7.76	13.7	0.000565	1.62	RV	CELLSTATES	vCM1.1	control_TTN	6	15
PDE7B	1.03	0.0258	0.439	0.383	6.97	13.4	0.00063	1.59	RV	CELLSTATES	vCM1.1	control_TTN	6	15
TMEFF2	1.03	0.0325	0.51	0.507	7.24	12.4	0.000964	1.49	RV	CELLSTATES	vCM1.1	control_TTN	6	15
EEF2K	1.02	0.0424	0.177	0.147	5.63	11.4	0.00148	1.37	RV	CELLSTATES	vCM1.1	control_TTN	6	15
IDH2	1.02	0.00808	0.671	0.592	7.56	17.7	0.000112	2.09	RV	CELLSTATES	vCM1.1	control_TTN	6	15
NRP1	1.02	0.00842	1.1	1.23	8.39	17.6	0.00012	2.07	RV	CELLSTATES	vCM1.1	control_TTN	6	15
SEMA6A-AS1	1.02	0.0317	0.139	0.162	5.55	12.5	0.000924	1.5	RV	CELLSTATES	vCM1.1	control_TTN	6	15
HMGN3	1.01	0.00267	1.05	1.09	8.26	22.1	2.22e-05	2.57	RV	CELLSTATES	vCM1.1	control_TTN	6	15
ZNF213	1	0.0465	0.117	0.146	5.4	11.1	0.00167	1.33	RV	CELLSTATES	vCM1.1	control_TTN	6	15
SCUBE3	0.999	0.0374	0.137	0.127	5.37	11.9	0.00119	1.43	RV	CELLSTATES	vCM1.1	control_TTN	6	15
STAT3	0.99	0.0214	1.07	0.976	8.16	14.2	0.00046	1.67	RV	CELLSTATES	vCM1.1	control_TTN	6	15
UBAP2	0.99	0.0207	0.291	0.301	6.49	14.3	0.000435	1.68	RV	CELLSTATES	vCM1.1	control_TTN	6	15
STXBP6	0.98	0.0332	0.766	0.649	7.7	12.3	0.00099	1.48	RV	CELLSTATES	vCM1.1	control_TTN	6	15
PKIA	0.97	0.0474	0.412	0.381	6.85	11	0.00174	1.32	RV	CELLSTATES	vCM1.1	control_TTN	6	15
CLCN3	0.963	0.03	0.388	0.353	6.74	12.7	0.000846	1.52	RV	CELLSTATES	vCM1.1	control_TTN	6	15
EYA1	0.931	0.021	0.272	0.311	6.4	14.2	0.000444	1.68	RV	CELLSTATES	vCM1.1	control_TTN	6	15
CLGN	0.925	0.0472	0.158	0.174	5.65	11	0.00173	1.33	RV	CELLSTATES	vCM1.1	control_TTN	6	15
SMYD1	0.912	0.0347	1.07	1.12	8.24	12.2	0.00106	1.46	RV	CELLSTATES	vCM1.1	control_TTN	6	15
SEMA3C	0.887	0.0246	0.406	0.453	6.93	13.5	0.000593	1.61	RV	CELLSTATES	vCM1.1	control_TTN	6	15
MEIS1	0.88	0.0391	0.659	0.653	7.52	11.7	0.00129	1.41	RV	CELLSTATES	vCM1.1	control_TTN	6	15
VIPR2	0.88	0.0358	0.622	0.643	7.46	12.1	0.00111	1.45	RV	CELLSTATES	vCM1.1	control_TTN	6	15
SLC16A7	0.85	0.03	1.06	1.17	8.25	12.7	0.000829	1.52	RV	CELLSTATES	vCM1.1	control_TTN	6	15
LHFPL6	0.849	0.0367	1.75	1.89	8.94	11.9	0.00116	1.43	RV	CELLSTATES	vCM1.1	control_TTN	6	15
DAAM1	0.845	0.0374	0.781	0.925	7.89	11.9	0.0012	1.43	RV	CELLSTATES	vCM1.1	control_TTN	6	15
GAS2	0.843	0.0298	0.683	0.692	7.64	12.8	0.000795	1.53	RV	CELLSTATES	vCM1.1	control_TTN	6	15
CACNB2	0.842	0.036	7.29	7.63	11	12	0.00112	1.44	RV	CELLSTATES	vCM1.1	control_TTN	6	15
HGSNAT	0.833	0.0228	0.342	0.307	6.57	13.8	0.000527	1.64	RV	CELLSTATES	vCM1.1	control_TTN	6	15
GAREM1	0.823	0.03	0.673	0.683	7.59	12.7	0.000839	1.52	RV	CELLSTATES	vCM1.1	control_TTN	6	15
RBFOX1	0.815	0.0337	2.6	2.87	9.56	12.3	0.00102	1.47	RV	CELLSTATES	vCM1.1	control_TTN	6	15
PPP1R12B	0.789	0.0395	5.81	6.43	10.7	11.6	0.00132	1.4	RV	CELLSTATES	vCM1.1	control_TTN	6	15
MEF2C	0.782	0.0439	0.694	0.778	7.71	11.3	0.00156	1.36	RV	CELLSTATES	vCM1.1	control_TTN	6	15
