# Supplementary material for: Pathogenic variants damage cell composition and single cell transcription in cardiomyopathies
Source: Science. Author manuscript; Available in PMC 2022 Oct 3. (PMC9528698; doi:10.1126/science.abo1984)
Supplement: Supp table 12.4 [file NIHMS1835045-supplement-Supp_table_12_4.xlsx]

## Sheet: Key
Column name	Description
Gene	Gene symbol, Ensembl 84
logFC	log2-fold change
FDR	False discovery rate; FDR is the PValue after (by default) Benjamini-Hochberg correction.
mean_exp_control	Mean expression values across controls
mean_exp_genotype	Mean expression values across disease samples
logCPM	logCPM is the average expression of all pseudobulked samples for that particular gene across all samples on the log2-scale expressed in counts per million (cpm, as calculated by edgeR after normalization).
F	Output of quasi-likelihood F-test
PValue	PValue is the nominal p-value derived from F
FDR_plot	-log10(False discovery rate)
Region	Studied region (LV or RV)
annotation_level	Cell-type or cell-state
cell_state/state	Specification which cell-type or state was analysed
comparison	Specification control_GENOTYPE
Observations_genotype	Numbers of Patients included in edgeR (patients with low number of nuclei have been excluded)
Observations_reference	Numbers of Patients included in edgeR (patients with low number of nuclei have been excluded)

## Sheet: control_LMNA
Gene	logFC	FDR	mean_exp_control	mean_exp_genotype	logCPM	F	PValue	FDR_plot	Region	annotation_level	cell_state	comparison	Observations_genotype	Observations_reference
CCL2	7.23	0.00113	0.0439	0	2.85	29.5	1.64e-05	2.95	RV	CELLSTATES	vCM1.0	control_LMNA	7	15
LINC01456	4.62	0.017	0.0808	0.00337	3.48	13.7	0.000917	1.77	RV	CELLSTATES	vCM1.0	control_LMNA	7	15
LINC01193	4.14	0.0118	0.0221	0.0018	1.83	15	0.000576	1.93	RV	CELLSTATES	vCM1.0	control_LMNA	7	15
PLA2G2A	4.13	0.00134	0.0993	0.00715	4.15	25.7	2.13e-05	2.87	RV	CELLSTATES	vCM1.0	control_LMNA	7	15
AC103591.3	3.61	0.00991	0.0429	0.00327	2.87	15.8	0.000438	2	RV	CELLSTATES	vCM1.0	control_LMNA	7	15
MCTP2	3.47	0.00133	0.177	0.0194	4.54	25.8	2.07e-05	2.88	RV	CELLSTATES	vCM1.0	control_LMNA	7	15
BHLHE40	3.46	0.00556	0.146	0.02	4.69	18.3	0.000189	2.25	RV	CELLSTATES	vCM1.0	control_LMNA	7	15
CCDC85A	3.43	0.000777	0.109	0.0192	4.33	28.8	9.28e-06	3.11	RV	CELLSTATES	vCM1.0	control_LMNA	7	15
APOD	3.39	0.00518	0.326	0.0313	6.22	18.7	0.000169	2.29	RV	CELLSTATES	vCM1.0	control_LMNA	7	15
GRXCR2	3.25	0.00134	1.06	0.234	7.61	25.7	2.13e-05	2.87	RV	CELLSTATES	vCM1.0	control_LMNA	7	15
AC107068.2	3.19	0.000777	1.95	0.382	8.44	28.8	9.26e-06	3.11	RV	CELLSTATES	vCM1.0	control_LMNA	7	15
TSPEAR	3.1	0.000575	0.0704	0.0164	3.7	30.8	5.61e-06	3.24	RV	CELLSTATES	vCM1.0	control_LMNA	7	15
SGIP1	3.07	0.0023	0.224	0.0448	5.4	22.5	5.18e-05	2.64	RV	CELLSTATES	vCM1.0	control_LMNA	7	15
KRTAP10-4	2.99	0.00269	0.0129	0.00309	1.63	21.7	6.56e-05	2.57	RV	CELLSTATES	vCM1.0	control_LMNA	7	15
CHL1	2.96	0.000939	0.0603	0.0141	3.44	27.8	1.2e-05	3.03	RV	CELLSTATES	vCM1.0	control_LMNA	7	15
STX16	2.93	0.035	0.0291	0.00589	2.8	10.7	0.00274	1.46	RV	CELLSTATES	vCM1.0	control_LMNA	7	15
AL591543.1	2.89	0.000315	0.11	0.0269	4.18	34.6	2.28e-06	3.5	RV	CELLSTATES	vCM1.0	control_LMNA	7	15
GEM	2.83	0.000775	0.1	0.0286	4.31	28.9	9.15e-06	3.11	RV	CELLSTATES	vCM1.0	control_LMNA	7	15
ADH1B	2.82	0.00341	0.0368	0.00766	2.86	20.6	9.36e-05	2.47	RV	CELLSTATES	vCM1.0	control_LMNA	7	15
LINC01170	2.82	0.00346	0.568	0.158	6.71	20.5	9.56e-05	2.46	RV	CELLSTATES	vCM1.0	control_LMNA	7	15
CA14	2.81	0.00073	0.0154	0.00427	1.74	29.3	8.27e-06	3.14	RV	CELLSTATES	vCM1.0	control_LMNA	7	15
STEAP4	2.81	0.000945	0.02	0.00463	2.05	27.6	1.26e-05	3.02	RV	CELLSTATES	vCM1.0	control_LMNA	7	15
LONRF3	2.79	0.000625	0.022	0.0047	1.94	30.1	6.7e-06	3.2	RV	CELLSTATES	vCM1.0	control_LMNA	7	15
AC011306.1	2.76	0.0104	0.0192	0.00546	2.28	15.6	0.000468	1.98	RV	CELLSTATES	vCM1.0	control_LMNA	7	15
FAM43A	2.76	0.00332	0.0371	0.00963	2.85	20.7	8.93e-05	2.48	RV	CELLSTATES	vCM1.0	control_LMNA	7	15
G0S2	2.75	0.000762	0.319	0.084	5.87	29	8.95e-06	3.12	RV	CELLSTATES	vCM1.0	control_LMNA	7	15
RPS6KB2-AS1	2.73	0.0108	0.024	0.0072	2.54	15.4	0.000496	1.97	RV	CELLSTATES	vCM1.0	control_LMNA	7	15
GADL1	2.71	0.0266	0.0146	0.00278	1.96	11.8	0.0018	1.58	RV	CELLSTATES	vCM1.0	control_LMNA	7	15
LRRC10	2.69	0.00479	0.056	0.015	3.36	19.1	0.000149	2.32	RV	CELLSTATES	vCM1.0	control_LMNA	7	15
TGFA	2.66	0.0084	0.0184	0.0056	1.98	16.4	0.000349	2.08	RV	CELLSTATES	vCM1.0	control_LMNA	7	15
COL15A1	2.64	0.0022	0.0654	0.0148	3.39	22.9	4.72e-05	2.66	RV	CELLSTATES	vCM1.0	control_LMNA	7	15
KLF5	2.63	0.0341	0.0161	0.00355	1.58	10.8	0.00262	1.47	RV	CELLSTATES	vCM1.0	control_LMNA	7	15
ABRA	2.61	0.00519	0.156	0.0427	5.13	18.6	0.000171	2.28	RV	CELLSTATES	vCM1.0	control_LMNA	7	15
FER1L6	2.59	8.34e-05	0.0369	0.0102	2.78	43.3	3.42e-07	4.08	RV	CELLSTATES	vCM1.0	control_LMNA	7	15
RNASEK	2.58	0.0217	0.0139	0.00426	1.91	12.6	0.00135	1.66	RV	CELLSTATES	vCM1.0	control_LMNA	7	15
LRRC14B	2.54	0.00286	0.0428	0.0144	3.18	21.4	7.25e-05	2.54	RV	CELLSTATES	vCM1.0	control_LMNA	7	15
CFD	2.51	0.00542	0.329	0.0942	6.11	18.4	0.000181	2.27	RV	CELLSTATES	vCM1.0	control_LMNA	7	15
SHISA8	2.5	0.00211	0.0138	0.00435	1.68	23.1	4.45e-05	2.67	RV	CELLSTATES	vCM1.0	control_LMNA	7	15
MAP3K8	2.48	0.00201	0.0328	0.0101	2.65	23.4	4e-05	2.7	RV	CELLSTATES	vCM1.0	control_LMNA	7	15
QRFPR	2.46	0.0116	0.0335	0.00961	2.63	15.1	0.000554	1.94	RV	CELLSTATES	vCM1.0	control_LMNA	7	15
NDUFA4L2	2.43	0.0245	0.0196	0.00619	2.08	12.1	0.00159	1.61	RV	CELLSTATES	vCM1.0	control_LMNA	7	15
ETNPPL	2.41	0.00719	0.0289	0.00737	2.21	17.2	0.000273	2.14	RV	CELLSTATES	vCM1.0	control_LMNA	7	15
TRPC4	2.4	0.000625	0.0997	0.0305	4.07	30.1	6.64e-06	3.2	RV	CELLSTATES	vCM1.0	control_LMNA	7	15
PRELID2	2.39	0.000613	2.46	0.92	8.85	30.3	6.32e-06	3.21	RV	CELLSTATES	vCM1.0	control_LMNA	7	15
CLIC6	2.34	0.00479	0.0413	0.0131	2.95	19.1	0.000149	2.32	RV	CELLSTATES	vCM1.0	control_LMNA	7	15
SLC1A2	2.34	0.000354	0.0597	0.0182	3.48	33.9	2.66e-06	3.45	RV	CELLSTATES	vCM1.0	control_LMNA	7	15
LINC01479	2.33	0.000116	0.0457	0.0162	3.2	40.8	5.7e-07	3.94	RV	CELLSTATES	vCM1.0	control_LMNA	7	15
LINC01405	2.32	0.00202	0.0314	0.0105	2.74	23.4	4.1e-05	2.69	RV	CELLSTATES	vCM1.0	control_LMNA	7	15
CHDH	2.31	0.00108	0.0233	0.00735	2.1	26.9	1.52e-05	2.97	RV	CELLSTATES	vCM1.0	control_LMNA	7	15
LINC02177	2.29	0.00453	0.0482	0.017	3.04	19.3	0.000138	2.34	RV	CELLSTATES	vCM1.0	control_LMNA	7	15
CCBE1	2.28	0.0168	0.27	0.0926	5.53	13.7	0.0009	1.78	RV	CELLSTATES	vCM1.0	control_LMNA	7	15
AC137770.1	2.27	0.00179	0.234	0.0933	5.44	24.1	3.31e-05	2.75	RV	CELLSTATES	vCM1.0	control_LMNA	7	15
DHRS7C	2.25	0.0378	0.0258	0.00949	2.42	10.4	0.00307	1.42	RV	CELLSTATES	vCM1.0	control_LMNA	7	15
IL17RD	2.25	0.00767	0.0682	0.0174	3.33	16.9	0.000303	2.12	RV	CELLSTATES	vCM1.0	control_LMNA	7	15
BMP7	2.24	0.00046	0.0523	0.0174	3.07	32.4	3.79e-06	3.34	RV	CELLSTATES	vCM1.0	control_LMNA	7	15
PKN2-AS1	2.24	0.00267	0.194	0.0747	5.27	21.8	6.48e-05	2.57	RV	CELLSTATES	vCM1.0	control_LMNA	7	15
AC027045.2	2.23	0.0305	0.0205	0.00756	2.04	11.3	0.00221	1.52	RV	CELLSTATES	vCM1.0	control_LMNA	7	15
MGST1	2.23	0.00519	0.0398	0.0139	2.91	18.6	0.000171	2.28	RV	CELLSTATES	vCM1.0	control_LMNA	7	15
MOG	2.23	0.00331	0.0414	0.0146	2.92	20.7	8.84e-05	2.48	RV	CELLSTATES	vCM1.0	control_LMNA	7	15
LINC02334	2.22	9.9e-06	0.756	0.279	7.04	61.3	1.28e-08	5	RV	CELLSTATES	vCM1.0	control_LMNA	7	15
B3GALT2	2.21	3.24e-05	0.0627	0.0242	3.61	50.5	8.4e-08	4.49	RV	CELLSTATES	vCM1.0	control_LMNA	7	15
SMILR	2.21	0.000464	0.036	0.0114	2.59	32.2	3.99e-06	3.33	RV	CELLSTATES	vCM1.0	control_LMNA	7	15
HIST2H2BE	2.2	0.0406	0.158	0.0288	5.03	10.2	0.00345	1.39	RV	CELLSTATES	vCM1.0	control_LMNA	7	15
AC016650.1	2.18	1.51e-05	0.366	0.133	5.92	57.9	2.27e-08	4.82	RV	CELLSTATES	vCM1.0	control_LMNA	7	15
PPP1R1A	2.17	0.00365	0.0252	0.00963	2.28	20.2	0.000104	2.44	RV	CELLSTATES	vCM1.0	control_LMNA	7	15
AC004594.1	2.15	0.0084	0.0611	0.0233	3.55	16.4	0.000349	2.08	RV	CELLSTATES	vCM1.0	control_LMNA	7	15
ADAM11	2.15	0.00264	0.0307	0.0105	2.55	21.9	6.32e-05	2.58	RV	CELLSTATES	vCM1.0	control_LMNA	7	15
EFEMP1	2.15	0.000607	0.0522	0.0175	3.2	30.5	6.13e-06	3.22	RV	CELLSTATES	vCM1.0	control_LMNA	7	15
PPP1R3C	2.15	0.0121	0.691	0.314	7.17	14.9	0.000598	1.92	RV	CELLSTATES	vCM1.0	control_LMNA	7	15
NTRK3	2.14	0.00179	0.0966	0.0309	3.89	24.1	3.31e-05	2.75	RV	CELLSTATES	vCM1.0	control_LMNA	7	15
PLN	2.14	0.00198	2.62	1.16	9.05	23.6	3.84e-05	2.7	RV	CELLSTATES	vCM1.0	control_LMNA	7	15
SLC36A2	2.14	0.024	0.0276	0.00943	2.28	12.2	0.00155	1.62	RV	CELLSTATES	vCM1.0	control_LMNA	7	15
CDH6	2.13	0.0292	0.0322	0.0106	2.49	11.5	0.00207	1.53	RV	CELLSTATES	vCM1.0	control_LMNA	7	15
AC007126.1	2.12	0.00582	0.036	0.0148	2.83	18.1	0.000202	2.23	RV	CELLSTATES	vCM1.0	control_LMNA	7	15
ITGB6	2.12	0.0292	0.0214	0.00582	1.88	11.5	0.00207	1.53	RV	CELLSTATES	vCM1.0	control_LMNA	7	15
GP1BA	2.11	0.0158	0.0231	0.011	2.44	13.9	0.000836	1.8	RV	CELLSTATES	vCM1.0	control_LMNA	7	15
AC104248.1	2.1	0.0429	0.0192	0.00645	1.82	9.94	0.00376	1.37	RV	CELLSTATES	vCM1.0	control_LMNA	7	15
ATF7	2.08	0.0302	0.0128	0.00488	1.79	11.3	0.00218	1.52	RV	CELLSTATES	vCM1.0	control_LMNA	7	15
SH3RF2	2.06	0.00198	1.25	0.559	7.83	23.6	3.85e-05	2.7	RV	CELLSTATES	vCM1.0	control_LMNA	7	15
ADRB1	2.05	0.000625	0.188	0.0767	5.18	30.1	6.79e-06	3.2	RV	CELLSTATES	vCM1.0	control_LMNA	7	15
SEMA5B	2.05	0.0106	0.121	0.0376	4.07	15.5	0.000481	1.98	RV	CELLSTATES	vCM1.0	control_LMNA	7	15
CADPS2	2.04	0.00113	0.253	0.108	5.62	26.7	1.62e-05	2.95	RV	CELLSTATES	vCM1.0	control_LMNA	7	15
MID1IP1	2.04	0.00211	0.0696	0.0288	3.69	23	4.49e-05	2.67	RV	CELLSTATES	vCM1.0	control_LMNA	7	15
AC027307.1	2.03	0.0311	0.0495	0.0242	3.55	11.2	0.00227	1.51	RV	CELLSTATES	vCM1.0	control_LMNA	7	15
AC100872.1	2.02	9.6e-05	0.17	0.0709	4.84	42	4.39e-07	4.02	RV	CELLSTATES	vCM1.0	control_LMNA	7	15
GMNC	2.02	0.0137	0.0372	0.0152	2.86	14.4	0.000702	1.86	RV	CELLSTATES	vCM1.0	control_LMNA	7	15
AC005696.1	2.01	0.000931	0.0507	0.0246	3.51	27.9	1.18e-05	3.03	RV	CELLSTATES	vCM1.0	control_LMNA	7	15
TLL2	2.01	7.46e-05	0.132	0.0512	4.53	44.3	2.75e-07	4.13	RV	CELLSTATES	vCM1.0	control_LMNA	7	15
LINC01151	1.99	0.00127	0.138	0.0551	4.41	26	1.94e-05	2.9	RV	CELLSTATES	vCM1.0	control_LMNA	7	15
ARRB2	1.98	0.0027	0.0169	0.00726	1.95	21.7	6.65e-05	2.57	RV	CELLSTATES	vCM1.0	control_LMNA	7	15
AC012574.2	1.97	0.0065	0.0238	0.0121	2.59	17.6	0.000235	2.19	RV	CELLSTATES	vCM1.0	control_LMNA	7	15
LRP1	1.97	0.000268	0.234	0.0943	5.35	35.5	1.85e-06	3.57	RV	CELLSTATES	vCM1.0	control_LMNA	7	15
ZMAT4	1.95	0.00451	0.0856	0.0412	4.25	19.3	0.000136	2.35	RV	CELLSTATES	vCM1.0	control_LMNA	7	15
AC008700.1	1.94	0.0289	0.109	0.0528	4.4	11.5	0.00203	1.54	RV	CELLSTATES	vCM1.0	control_LMNA	7	15
CORIN	1.93	0.000223	1.54	0.662	8	36.4	1.48e-06	3.65	RV	CELLSTATES	vCM1.0	control_LMNA	7	15
GALNTL6	1.93	0.00261	0.228	0.111	5.42	21.9	6.21e-05	2.58	RV	CELLSTATES	vCM1.0	control_LMNA	7	15
GRB7	1.93	0.00962	0.0197	0.00678	1.84	15.9	0.00042	2.02	RV	CELLSTATES	vCM1.0	control_LMNA	7	15
SEC14L5	1.93	0.00153	0.0489	0.0235	3.31	25	2.57e-05	2.81	RV	CELLSTATES	vCM1.0	control_LMNA	7	15
SERPING1	1.93	0.0118	0.0379	0.0125	2.79	15	0.000578	1.93	RV	CELLSTATES	vCM1.0	control_LMNA	7	15
MLXIPL	1.92	0.0364	0.0178	0.00752	1.89	10.6	0.00291	1.44	RV	CELLSTATES	vCM1.0	control_LMNA	7	15
SLC35F1	1.92	0.000117	0.224	0.111	5.48	40.5	6.09e-07	3.93	RV	CELLSTATES	vCM1.0	control_LMNA	7	15
GLP1R	1.91	0.0225	0.0151	0.0081	1.91	12.4	0.00143	1.65	RV	CELLSTATES	vCM1.0	control_LMNA	7	15
IDH2-DT	1.91	7.36e-05	0.103	0.0458	4.22	44.6	2.61e-07	4.13	RV	CELLSTATES	vCM1.0	control_LMNA	7	15
AC138904.3	1.9	4.38e-06	0.476	0.21	6.36	68.5	4.19e-09	5.36	RV	CELLSTATES	vCM1.0	control_LMNA	7	15
PDGFRB	1.89	0.0171	0.0287	0.0133	2.53	13.6	0.000928	1.77	RV	CELLSTATES	vCM1.0	control_LMNA	7	15
TMEM51	1.88	0.0101	0.0397	0.0148	2.66	15.7	0.000452	2	RV	CELLSTATES	vCM1.0	control_LMNA	7	15
STARD4-AS1	1.86	0.00058	0.173	0.0844	4.98	30.7	5.74e-06	3.24	RV	CELLSTATES	vCM1.0	control_LMNA	7	15
AC090193.1	1.84	0.00832	0.0716	0.0379	3.87	16.5	0.000343	2.08	RV	CELLSTATES	vCM1.0	control_LMNA	7	15
LINC01550	1.84	0.000269	0.152	0.0745	4.79	35.4	1.88e-06	3.57	RV	CELLSTATES	vCM1.0	control_LMNA	7	15
NIPAL1	1.84	0.0143	0.0441	0.0198	3.02	14.2	0.000744	1.84	RV	CELLSTATES	vCM1.0	control_LMNA	7	15
SBK1	1.84	0.00153	0.06	0.026	3.35	25	2.56e-05	2.81	RV	CELLSTATES	vCM1.0	control_LMNA	7	15
AC108136.1	1.83	0.00743	0.0181	0.00806	1.88	17	0.000287	2.13	RV	CELLSTATES	vCM1.0	control_LMNA	7	15
CREB3L1	1.83	0.000464	0.0403	0.019	2.99	32.3	3.88e-06	3.33	RV	CELLSTATES	vCM1.0	control_LMNA	7	15
AP003181.1	1.81	2.77e-05	0.0677	0.0346	3.7	51.5	6.99e-08	4.56	RV	CELLSTATES	vCM1.0	control_LMNA	7	15
IQGAP2	1.8	0.00767	0.0391	0.017	2.97	16.9	0.000303	2.12	RV	CELLSTATES	vCM1.0	control_LMNA	7	15
LPCAT4	1.8	0.000203	0.201	0.0946	5.1	37.4	1.19e-06	3.69	RV	CELLSTATES	vCM1.0	control_LMNA	7	15
PLK2	1.8	0.000829	0.0852	0.0373	3.94	28.5	1e-05	3.08	RV	CELLSTATES	vCM1.0	control_LMNA	7	15
MAGIX	1.79	0.0327	0.024	0.0141	2.49	11	0.00244	1.49	RV	CELLSTATES	vCM1.0	control_LMNA	7	15
AC138904.1	1.78	0.00552	0.0278	0.0145	2.5	18.4	0.000186	2.26	RV	CELLSTATES	vCM1.0	control_LMNA	7	15
KLKB1	1.78	0.0313	0.0983	0.0485	4.14	11.2	0.00229	1.5	RV	CELLSTATES	vCM1.0	control_LMNA	7	15
PITPNM2	1.78	0.000144	0.373	0.17	5.97	39.2	7.99e-07	3.84	RV	CELLSTATES	vCM1.0	control_LMNA	7	15
C1R	1.76	0.0197	0.043	0.0169	3	13	0.00115	1.71	RV	CELLSTATES	vCM1.0	control_LMNA	7	15
ABHD14B	1.75	0.0382	0.0506	0.0274	3.51	10.4	0.00313	1.42	RV	CELLSTATES	vCM1.0	control_LMNA	7	15
AC007383.2	1.75	0.0459	0.0171	0.00831	2.08	9.7	0.00415	1.34	RV	CELLSTATES	vCM1.0	control_LMNA	7	15
AL021392.1	1.75	0.00653	0.046	0.0215	3.02	17.6	0.000239	2.18	RV	CELLSTATES	vCM1.0	control_LMNA	7	15
PKNOX2	1.75	0.00094	0.0588	0.0296	3.4	27.8	1.22e-05	3.03	RV	CELLSTATES	vCM1.0	control_LMNA	7	15
CDCA2	1.74	0.00206	0.122	0.064	4.56	23.3	4.2e-05	2.69	RV	CELLSTATES	vCM1.0	control_LMNA	7	15
HRH2	1.74	2.13e-05	0.313	0.164	5.83	54.5	4.05e-08	4.67	RV	CELLSTATES	vCM1.0	control_LMNA	7	15
LINC01936	1.74	0.000488	0.305	0.168	5.87	31.9	4.3e-06	3.31	RV	CELLSTATES	vCM1.0	control_LMNA	7	15
CD34	1.73	0.0249	0.0131	0.00504	1.5	12.1	0.00164	1.6	RV	CELLSTATES	vCM1.0	control_LMNA	7	15
GPX3	1.73	0.0283	0.108	0.0398	4.47	11.6	0.00197	1.55	RV	CELLSTATES	vCM1.0	control_LMNA	7	15
GRIN2A	1.73	0.00231	0.125	0.0641	4.52	22.5	5.23e-05	2.64	RV	CELLSTATES	vCM1.0	control_LMNA	7	15
IL17RB	1.73	0.00211	0.0284	0.0139	2.45	23.1	4.45e-05	2.67	RV	CELLSTATES	vCM1.0	control_LMNA	7	15
TNFAIP8	1.73	0.00157	0.137	0.0688	4.67	24.9	2.67e-05	2.8	RV	CELLSTATES	vCM1.0	control_LMNA	7	15
AL662844.4	1.72	0.0434	0.0735	0.0359	3.86	9.91	0.00381	1.36	RV	CELLSTATES	vCM1.0	control_LMNA	7	15
COL6A2	1.72	0.00058	0.183	0.0895	5.02	30.7	5.74e-06	3.24	RV	CELLSTATES	vCM1.0	control_LMNA	7	15
FER1L6-AS2	1.71	0.0136	0.0199	0.00903	1.99	14.5	0.000688	1.87	RV	CELLSTATES	vCM1.0	control_LMNA	7	15
LINC01807	1.71	0.00144	0.0416	0.0218	3.07	25.4	2.32e-05	2.84	RV	CELLSTATES	vCM1.0	control_LMNA	7	15
SOX4	1.71	0.0308	0.0472	0.0236	3.14	11.2	0.00224	1.51	RV	CELLSTATES	vCM1.0	control_LMNA	7	15
GNG11	1.7	0.0406	0.0233	0.0119	2.31	10.1	0.00346	1.39	RV	CELLSTATES	vCM1.0	control_LMNA	7	15
NHS	1.69	0.000613	0.123	0.0573	4.37	30.4	6.28e-06	3.21	RV	CELLSTATES	vCM1.0	control_LMNA	7	15
EMP3	1.68	0.0126	0.027	0.0113	2.33	14.7	0.000627	1.9	RV	CELLSTATES	vCM1.0	control_LMNA	7	15
SCN1A	1.68	0.00175	0.0302	0.0183	2.81	24.2	3.18e-05	2.76	RV	CELLSTATES	vCM1.0	control_LMNA	7	15
LRP4	1.67	0.00779	1.19	0.827	8.01	16.8	0.000313	2.11	RV	CELLSTATES	vCM1.0	control_LMNA	7	15
MYO1B	1.66	0.0299	0.0236	0.00963	2.02	11.4	0.00215	1.52	RV	CELLSTATES	vCM1.0	control_LMNA	7	15
RGMA	1.66	0.00656	0.0316	0.0173	2.75	17.6	0.00024	2.18	RV	CELLSTATES	vCM1.0	control_LMNA	7	15
DCN	1.65	0.029	0.292	0.154	5.99	11.5	0.00204	1.54	RV	CELLSTATES	vCM1.0	control_LMNA	7	15
GRIP1	1.65	0.0206	0.345	0.18	5.93	12.8	0.00124	1.69	RV	CELLSTATES	vCM1.0	control_LMNA	7	15
HTR4	1.65	0.0242	0.159	0.0963	5.01	12.2	0.00158	1.62	RV	CELLSTATES	vCM1.0	control_LMNA	7	15
JAG1	1.65	0.0294	0.0165	0.0076	1.78	11.4	0.00209	1.53	RV	CELLSTATES	vCM1.0	control_LMNA	7	15
AC008780.1	1.64	0.0223	0.0139	0.00605	1.54	12.5	0.00141	1.65	RV	CELLSTATES	vCM1.0	control_LMNA	7	15
AC036108.3	1.64	0.000989	0.0863	0.042	3.81	27.3	1.37e-05	3	RV	CELLSTATES	vCM1.0	control_LMNA	7	15
AL139317.1	1.64	0.0406	0.0129	0.00649	1.56	10.1	0.00346	1.39	RV	CELLSTATES	vCM1.0	control_LMNA	7	15
ANKRD18A	1.64	0.0204	0.0578	0.0312	3.35	12.9	0.00122	1.69	RV	CELLSTATES	vCM1.0	control_LMNA	7	15
IGSF3	1.64	0.00523	0.0283	0.0149	2.5	18.6	0.000173	2.28	RV	CELLSTATES	vCM1.0	control_LMNA	7	15
IL13RA1	1.64	0.00674	0.0328	0.0147	2.51	17.4	0.00025	2.17	RV	CELLSTATES	vCM1.0	control_LMNA	7	15
NKX2-5	1.64	0.00157	0.206	0.115	5.3	24.8	2.69e-05	2.8	RV	CELLSTATES	vCM1.0	control_LMNA	7	15
TESC	1.64	0.00174	0.297	0.154	5.6	24.3	3.15e-05	2.76	RV	CELLSTATES	vCM1.0	control_LMNA	7	15
CEP85L	1.63	0.000534	0.863	0.532	7.46	31.2	5.1e-06	3.27	RV	CELLSTATES	vCM1.0	control_LMNA	7	15
LINC00964	1.63	0.00827	0.0996	0.0524	4.2	16.5	0.000339	2.08	RV	CELLSTATES	vCM1.0	control_LMNA	7	15
SMCO1	1.62	0.00225	0.0719	0.041	3.82	22.7	4.9e-05	2.65	RV	CELLSTATES	vCM1.0	control_LMNA	7	15
AC008474.1	1.61	0.0168	0.0584	0.039	3.66	13.7	0.000901	1.78	RV	CELLSTATES	vCM1.0	control_LMNA	7	15
S100A4	1.61	0.0346	0.0433	0.0193	3	10.8	0.00269	1.46	RV	CELLSTATES	vCM1.0	control_LMNA	7	15
AC100839.1	1.59	0.0285	0.0143	0.00975	1.95	11.6	0.00199	1.55	RV	CELLSTATES	vCM1.0	control_LMNA	7	15
DNAH11	1.59	0.0049	0.563	0.364	6.86	18.9	0.000155	2.31	RV	CELLSTATES	vCM1.0	control_LMNA	7	15
HCFC1R1	1.59	0.00582	0.0459	0.0275	3.26	18.1	0.000201	2.23	RV	CELLSTATES	vCM1.0	control_LMNA	7	15
ST8SIA1	1.59	0.00847	0.0229	0.0128	2.24	16.4	0.000353	2.07	RV	CELLSTATES	vCM1.0	control_LMNA	7	15
C3	1.58	0.0485	0.0364	0.0167	2.82	9.51	0.00447	1.31	RV	CELLSTATES	vCM1.0	control_LMNA	7	15
HNRNPA1P48	1.58	0.0286	0.0132	0.00765	1.73	11.5	0.00201	1.54	RV	CELLSTATES	vCM1.0	control_LMNA	7	15
IGFBP6	1.58	0.0354	0.0351	0.0216	2.94	10.7	0.0028	1.45	RV	CELLSTATES	vCM1.0	control_LMNA	7	15
EXPH5	1.57	0.00903	0.0479	0.0329	3.35	16.1	0.000386	2.04	RV	CELLSTATES	vCM1.0	control_LMNA	7	15
MAP2K6	1.56	0.018	0.0222	0.0128	2.28	13.4	0.000998	1.74	RV	CELLSTATES	vCM1.0	control_LMNA	7	15
SYNM	1.56	0.00182	0.472	0.245	6.19	24	3.42e-05	2.74	RV	CELLSTATES	vCM1.0	control_LMNA	7	15
ARHGAP22	1.55	0.00207	0.0639	0.0319	3.48	23.2	4.25e-05	2.68	RV	CELLSTATES	vCM1.0	control_LMNA	7	15
ART1	1.55	0.0194	0.0276	0.0156	2.57	13.1	0.00113	1.71	RV	CELLSTATES	vCM1.0	control_LMNA	7	15
HEY2	1.55	0.00134	0.347	0.198	5.93	25.7	2.12e-05	2.87	RV	CELLSTATES	vCM1.0	control_LMNA	7	15
VAT1L	1.55	0.00211	0.299	0.131	5.51	23	4.48e-05	2.67	RV	CELLSTATES	vCM1.0	control_LMNA	7	15
A2M	1.54	0.00799	0.573	0.384	6.89	16.7	0.000324	2.1	RV	CELLSTATES	vCM1.0	control_LMNA	7	15
AL451069.1	1.54	0.00332	0.119	0.0769	4.55	20.7	9.01e-05	2.48	RV	CELLSTATES	vCM1.0	control_LMNA	7	15
CRIP3	1.54	0.035	0.03	0.0174	2.79	10.7	0.00273	1.46	RV	CELLSTATES	vCM1.0	control_LMNA	7	15
PHACTR3	1.54	0.00937	0.198	0.124	5.16	16	0.000404	2.03	RV	CELLSTATES	vCM1.0	control_LMNA	7	15
PPP1R1C	1.54	0.000216	0.982	0.58	7.47	36.9	1.34e-06	3.67	RV	CELLSTATES	vCM1.0	control_LMNA	7	15
TIMP1	1.54	0.0067	0.06	0.0259	3.44	17.5	0.000247	2.17	RV	CELLSTATES	vCM1.0	control_LMNA	7	15
AL135936.1	1.53	0.00622	0.0319	0.0202	2.82	17.8	0.000222	2.21	RV	CELLSTATES	vCM1.0	control_LMNA	7	15
FAM124A	1.53	0.00506	0.0793	0.0438	3.81	18.8	0.000162	2.3	RV	CELLSTATES	vCM1.0	control_LMNA	7	15
FPGT-TNNI3K	1.53	0.0373	0.0441	0.0252	3.01	10.5	0.00302	1.43	RV	CELLSTATES	vCM1.0	control_LMNA	7	15
SPC24	1.53	0.0298	0.0163	0.00826	1.83	11.4	0.00214	1.53	RV	CELLSTATES	vCM1.0	control_LMNA	7	15
AC069544.1	1.52	0.02	0.019	0.0114	2.12	13	0.00118	1.7	RV	CELLSTATES	vCM1.0	control_LMNA	7	15
AL442647.1	1.52	0.00727	0.0226	0.0123	2.18	17.1	0.000279	2.14	RV	CELLSTATES	vCM1.0	control_LMNA	7	15
GLA	1.52	0.0301	0.0247	0.0157	2.49	11.3	0.00217	1.52	RV	CELLSTATES	vCM1.0	control_LMNA	7	15
IDH2	1.52	2.28e-05	0.774	0.491	7.25	53.4	4.92e-08	4.64	RV	CELLSTATES	vCM1.0	control_LMNA	7	15
LMO1	1.52	0.0222	0.0176	0.00951	1.88	12.5	0.0014	1.65	RV	CELLSTATES	vCM1.0	control_LMNA	7	15
ABCG1	1.51	0.017	0.115	0.0529	4.17	13.6	0.000918	1.77	RV	CELLSTATES	vCM1.0	control_LMNA	7	15
BEST3	1.51	0.0136	0.0336	0.0217	2.96	14.4	0.000697	1.86	RV	CELLSTATES	vCM1.0	control_LMNA	7	15
RNF165	1.51	0.000464	0.0752	0.0434	3.78	32.2	3.99e-06	3.33	RV	CELLSTATES	vCM1.0	control_LMNA	7	15
SEL1L3	1.51	0.0339	0.0171	0.00761	1.65	10.9	0.0026	1.47	RV	CELLSTATES	vCM1.0	control_LMNA	7	15
GPR22	1.5	0.00174	0.111	0.0683	4.42	24.3	3.13e-05	2.76	RV	CELLSTATES	vCM1.0	control_LMNA	7	15
RNF122	1.5	0.0336	0.273	0.141	5.49	10.9	0.00257	1.47	RV	CELLSTATES	vCM1.0	control_LMNA	7	15
SELENBP1	1.5	0.00094	0.073	0.0455	3.87	27.7	1.23e-05	3.03	RV	CELLSTATES	vCM1.0	control_LMNA	7	15
AC037486.1	1.49	0.0381	0.0912	0.0542	4.01	10.4	0.00311	1.42	RV	CELLSTATES	vCM1.0	control_LMNA	7	15
ACTB	1.49	0.0296	1.41	0.848	8.25	11.4	0.00212	1.53	RV	CELLSTATES	vCM1.0	control_LMNA	7	15
BHLHE40-AS1	1.49	0.0373	0.0238	0.0121	2.12	10.5	0.00302	1.43	RV	CELLSTATES	vCM1.0	control_LMNA	7	15
SNHG19	1.49	0.00229	0.0404	0.0263	3.12	22.6	5.14e-05	2.64	RV	CELLSTATES	vCM1.0	control_LMNA	7	15
SPTLC3	1.49	0.0201	0.0735	0.0296	3.43	12.9	0.00119	1.7	RV	CELLSTATES	vCM1.0	control_LMNA	7	15
MARCH11	1.48	0.00559	0.285	0.178	5.76	18.3	0.000191	2.25	RV	CELLSTATES	vCM1.0	control_LMNA	7	15
POC1A	1.48	0.0204	0.02	0.0121	2.13	12.9	0.00121	1.69	RV	CELLSTATES	vCM1.0	control_LMNA	7	15
SPHKAP	1.48	3.49e-05	2.38	1.47	8.78	49.9	9.29e-08	4.46	RV	CELLSTATES	vCM1.0	control_LMNA	7	15
ADAMTS7	1.47	0.00396	0.272	0.156	5.56	19.9	0.000116	2.4	RV	CELLSTATES	vCM1.0	control_LMNA	7	15
BDNF	1.47	0.0241	0.159	0.109	5.15	12.2	0.00156	1.62	RV	CELLSTATES	vCM1.0	control_LMNA	7	15
KLHL32	1.47	0.00563	0.0452	0.0274	3.15	18.2	0.000193	2.25	RV	CELLSTATES	vCM1.0	control_LMNA	7	15
MTHFD2	1.47	0.00811	0.0335	0.0203	2.87	16.6	0.00033	2.09	RV	CELLSTATES	vCM1.0	control_LMNA	7	15
GGT5	1.46	0.0435	0.0157	0.00916	1.85	9.89	0.00383	1.36	RV	CELLSTATES	vCM1.0	control_LMNA	7	15
LINC00457	1.46	0.0165	0.0274	0.0201	2.75	13.7	0.000886	1.78	RV	CELLSTATES	vCM1.0	control_LMNA	7	15
WDR62	1.46	0.0291	0.0496	0.0306	3.34	11.5	0.00206	1.54	RV	CELLSTATES	vCM1.0	control_LMNA	7	15
AC090921.1	1.45	0.0189	0.201	0.106	4.99	13.2	0.00108	1.72	RV	CELLSTATES	vCM1.0	control_LMNA	7	15
ISOC1	1.44	3.84e-05	0.159	0.105	4.97	49	1.1e-07	4.42	RV	CELLSTATES	vCM1.0	control_LMNA	7	15
PELI2	1.44	0.0249	0.0237	0.0143	2.43	12.1	0.00163	1.6	RV	CELLSTATES	vCM1.0	control_LMNA	7	15
STAM-AS1	1.44	0.00921	0.0369	0.0225	2.91	16.1	0.000397	2.04	RV	CELLSTATES	vCM1.0	control_LMNA	7	15
GRIK2	1.43	0.0346	0.251	0.152	5.49	10.8	0.00268	1.46	RV	CELLSTATES	vCM1.0	control_LMNA	7	15
PROSER2	1.43	0.0383	0.0181	0.0119	2.1	10.4	0.00314	1.42	RV	CELLSTATES	vCM1.0	control_LMNA	7	15
SORCS1	1.43	0.00776	0.168	0.114	5.17	16.8	0.000311	2.11	RV	CELLSTATES	vCM1.0	control_LMNA	7	15
EMILIN2	1.42	0.00353	0.106	0.0655	4.27	20.3	9.99e-05	2.45	RV	CELLSTATES	vCM1.0	control_LMNA	7	15
GABRR1	1.42	0.0488	0.0202	0.0121	2.08	9.48	0.00452	1.31	RV	CELLSTATES	vCM1.0	control_LMNA	7	15
TMEM159	1.42	0.00111	0.183	0.116	5.14	26.8	1.58e-05	2.95	RV	CELLSTATES	vCM1.0	control_LMNA	7	15
TRIQK	1.42	0.00174	0.86	0.578	7.38	24.3	3.16e-05	2.76	RV	CELLSTATES	vCM1.0	control_LMNA	7	15
AC008991.1	1.41	0.0385	0.0501	0.0362	3.4	10.4	0.00317	1.41	RV	CELLSTATES	vCM1.0	control_LMNA	7	15
HTRA3	1.41	0.0199	0.0279	0.0165	2.54	13	0.00117	1.7	RV	CELLSTATES	vCM1.0	control_LMNA	7	15
PDPN	1.4	0.00352	0.0524	0.0332	3.3	20.4	9.84e-05	2.45	RV	CELLSTATES	vCM1.0	control_LMNA	7	15
COL25A1	1.39	0.0408	0.0555	0.0373	3.47	10.1	0.00349	1.39	RV	CELLSTATES	vCM1.0	control_LMNA	7	15
GJA1	1.39	0.0012	0.217	0.159	5.46	26.3	1.78e-05	2.92	RV	CELLSTATES	vCM1.0	control_LMNA	7	15
LINC00880	1.39	0.0431	0.125	0.0748	4.4	9.92	0.00378	1.37	RV	CELLSTATES	vCM1.0	control_LMNA	7	15
AC116407.2	1.38	0.0131	0.0217	0.014	2.33	14.6	0.000658	1.88	RV	CELLSTATES	vCM1.0	control_LMNA	7	15
LINC01470	1.38	0.00373	0.343	0.212	6	20.1	0.000108	2.43	RV	CELLSTATES	vCM1.0	control_LMNA	7	15
SERPINF1	1.38	0.0441	0.0584	0.0385	3.64	9.83	0.00393	1.36	RV	CELLSTATES	vCM1.0	control_LMNA	7	15
TBX20	1.38	0.000392	1.34	0.928	8.03	33.4	3.02e-06	3.41	RV	CELLSTATES	vCM1.0	control_LMNA	7	15
TEAD2	1.38	0.00433	0.0478	0.0306	3.27	19.5	0.00013	2.36	RV	CELLSTATES	vCM1.0	control_LMNA	7	15
B4GALT6	1.37	0.0015	0.048	0.0312	3.2	25.1	2.47e-05	2.82	RV	CELLSTATES	vCM1.0	control_LMNA	7	15
ADAMTS1	1.36	0.00375	0.0534	0.0334	3.4	20.1	0.000109	2.43	RV	CELLSTATES	vCM1.0	control_LMNA	7	15
FSD2	1.36	0.00176	1.34	0.967	8.06	24.2	3.21e-05	2.76	RV	CELLSTATES	vCM1.0	control_LMNA	7	15
GPNMB	1.36	0.000273	0.158	0.114	5.01	35.2	1.94e-06	3.56	RV	CELLSTATES	vCM1.0	control_LMNA	7	15
IER5L	1.36	0.0399	0.0168	0.0116	2.06	10.2	0.00336	1.4	RV	CELLSTATES	vCM1.0	control_LMNA	7	15
PYGM	1.36	0.0116	0.0585	0.0352	3.41	15.1	0.000558	1.94	RV	CELLSTATES	vCM1.0	control_LMNA	7	15
SREBF1	1.36	0.0333	0.07	0.0388	3.59	10.9	0.00253	1.48	RV	CELLSTATES	vCM1.0	control_LMNA	7	15
AC114316.2	1.35	0.0118	0.12	0.0849	4.59	15	0.000573	1.93	RV	CELLSTATES	vCM1.0	control_LMNA	7	15
GRM8	1.35	0.00156	0.184	0.129	5.18	24.9	2.63e-05	2.81	RV	CELLSTATES	vCM1.0	control_LMNA	7	15
TIFA	1.35	0.0354	0.014	0.0094	1.71	10.7	0.0028	1.45	RV	CELLSTATES	vCM1.0	control_LMNA	7	15
IGSF23	1.34	0.0216	0.0151	0.00998	1.79	12.6	0.00134	1.66	RV	CELLSTATES	vCM1.0	control_LMNA	7	15
PLCG2	1.34	0.0264	0.0906	0.0488	3.85	11.9	0.00178	1.58	RV	CELLSTATES	vCM1.0	control_LMNA	7	15
AC129102.1	1.33	0.00134	0.0886	0.0592	4.11	25.7	2.1e-05	2.87	RV	CELLSTATES	vCM1.0	control_LMNA	7	15
CCDC129	1.33	0.00516	0.204	0.143	5.28	18.7	0.000167	2.29	RV	CELLSTATES	vCM1.0	control_LMNA	7	15
DIAPH3	1.33	0.0202	0.0971	0.071	4.27	12.9	0.0012	1.69	RV	CELLSTATES	vCM1.0	control_LMNA	7	15
SATB2	1.33	0.0344	0.0172	0.0106	1.84	10.8	0.00265	1.46	RV	CELLSTATES	vCM1.0	control_LMNA	7	15
TOX	1.33	0.0231	0.195	0.144	5.25	12.3	0.00148	1.64	RV	CELLSTATES	vCM1.0	control_LMNA	7	15
TRIM3	1.33	0.0155	0.0172	0.0109	1.92	14	0.000818	1.81	RV	CELLSTATES	vCM1.0	control_LMNA	7	15
ACTG1	1.32	0.0123	1.15	0.871	7.94	14.8	0.000609	1.91	RV	CELLSTATES	vCM1.0	control_LMNA	7	15
ITGAD	1.31	0.0408	0.0246	0.0202	2.61	10.1	0.00351	1.39	RV	CELLSTATES	vCM1.0	control_LMNA	7	15
LPAR5	1.31	0.0412	0.0241	0.0172	2.4	10.1	0.00356	1.38	RV	CELLSTATES	vCM1.0	control_LMNA	7	15
MAN1C1	1.31	0.00162	0.339	0.199	5.81	24.7	2.78e-05	2.79	RV	CELLSTATES	vCM1.0	control_LMNA	7	15
PDE1C	1.31	0.000464	4.59	2.79	9.58	32.2	3.97e-06	3.33	RV	CELLSTATES	vCM1.0	control_LMNA	7	15
SLC12A7	1.31	2.13e-05	0.403	0.281	6.24	54.8	3.9e-08	4.67	RV	CELLSTATES	vCM1.0	control_LMNA	7	15
STRIP2	1.31	0.000318	0.246	0.161	5.48	34.5	2.32e-06	3.5	RV	CELLSTATES	vCM1.0	control_LMNA	7	15
AC084357.2	1.3	0.0209	0.152	0.112	5.03	12.7	0.00127	1.68	RV	CELLSTATES	vCM1.0	control_LMNA	7	15
ITGA3	1.3	0.00256	0.177	0.115	4.98	22	6.04e-05	2.59	RV	CELLSTATES	vCM1.0	control_LMNA	7	15
NREP	1.3	0.00246	0.193	0.136	5.17	22.2	5.69e-05	2.61	RV	CELLSTATES	vCM1.0	control_LMNA	7	15
TPM2	1.3	0.00153	0.963	0.698	7.56	25	2.55e-05	2.81	RV	CELLSTATES	vCM1.0	control_LMNA	7	15
AL845331.2	1.29	0.016	0.282	0.226	5.88	13.9	0.00085	1.8	RV	CELLSTATES	vCM1.0	control_LMNA	7	15
C7	1.29	0.0385	0.0923	0.0695	4.28	10.4	0.00317	1.41	RV	CELLSTATES	vCM1.0	control_LMNA	7	15
CPS1	1.29	0.04	0.0686	0.0573	4.05	10.2	0.00337	1.4	RV	CELLSTATES	vCM1.0	control_LMNA	7	15
ETS1	1.29	0.0029	0.0739	0.0459	3.7	21.3	7.41e-05	2.54	RV	CELLSTATES	vCM1.0	control_LMNA	7	15
GBX1	1.29	0.0307	0.115	0.0867	4.54	11.3	0.00223	1.51	RV	CELLSTATES	vCM1.0	control_LMNA	7	15
NBPF1	1.28	0.0232	0.0718	0.059	3.96	12.3	0.00149	1.63	RV	CELLSTATES	vCM1.0	control_LMNA	7	15
NFXL1	1.28	0.0181	0.279	0.185	5.62	13.4	0.00101	1.74	RV	CELLSTATES	vCM1.0	control_LMNA	7	15
PPARGC1B	1.28	0.000116	1.17	0.825	7.75	40.7	5.78e-07	3.94	RV	CELLSTATES	vCM1.0	control_LMNA	7	15
THAP8	1.28	0.00962	0.0154	0.0115	1.88	15.9	0.000419	2.02	RV	CELLSTATES	vCM1.0	control_LMNA	7	15
TSPAN2	1.28	0.0407	0.0295	0.0235	2.65	10.1	0.00347	1.39	RV	CELLSTATES	vCM1.0	control_LMNA	7	15
AL031280.1	1.27	0.00776	0.0732	0.0541	3.89	16.8	0.000311	2.11	RV	CELLSTATES	vCM1.0	control_LMNA	7	15
CNPY4	1.27	0.00761	0.0143	0.0101	1.86	16.9	0.000298	2.12	RV	CELLSTATES	vCM1.0	control_LMNA	7	15
LUZP2	1.27	0.0112	0.0391	0.0299	3.09	15.2	0.000533	1.95	RV	CELLSTATES	vCM1.0	control_LMNA	7	15
NIPSNAP3B	1.27	0.00208	0.177	0.12	5.02	23.2	4.31e-05	2.68	RV	CELLSTATES	vCM1.0	control_LMNA	7	15
NKAPL	1.27	0.00169	0.0963	0.0685	4.22	24.5	2.98e-05	2.77	RV	CELLSTATES	vCM1.0	control_LMNA	7	15
STEAP1B	1.27	0.00228	0.0871	0.0683	4.22	22.6	5.05e-05	2.64	RV	CELLSTATES	vCM1.0	control_LMNA	7	15
ABCA6	1.26	0.0127	0.077	0.0531	3.93	14.7	0.000633	1.9	RV	CELLSTATES	vCM1.0	control_LMNA	7	15
COL1A1	1.26	0.0223	0.0458	0.0291	3.11	12.5	0.00141	1.65	RV	CELLSTATES	vCM1.0	control_LMNA	7	15
HOOK1	1.26	0.000945	0.0421	0.0302	3.12	27.6	1.28e-05	3.02	RV	CELLSTATES	vCM1.0	control_LMNA	7	15
LINC00571	1.26	0.0063	0.244	0.168	5.48	17.8	0.000225	2.2	RV	CELLSTATES	vCM1.0	control_LMNA	7	15
PFKFB2	1.26	0.0316	0.325	0.259	6.1	11.2	0.00232	1.5	RV	CELLSTATES	vCM1.0	control_LMNA	7	15
HECW2	1.25	0.0177	0.911	0.618	7.39	13.5	0.000972	1.75	RV	CELLSTATES	vCM1.0	control_LMNA	7	15
LINC00982	1.25	0.0153	0.0824	0.0574	3.96	14	0.000802	1.82	RV	CELLSTATES	vCM1.0	control_LMNA	7	15
LSAMP	1.25	0.0343	0.16	0.106	4.88	10.8	0.00264	1.46	RV	CELLSTATES	vCM1.0	control_LMNA	7	15
PCSK2	1.25	0.0344	0.0145	0.0117	1.94	10.8	0.00265	1.46	RV	CELLSTATES	vCM1.0	control_LMNA	7	15
SFTPD-AS1	1.25	0.0328	0.0516	0.0346	3.28	11	0.00246	1.48	RV	CELLSTATES	vCM1.0	control_LMNA	7	15
B3GAT2	1.24	0.0368	0.157	0.122	5.2	10.5	0.00295	1.43	RV	CELLSTATES	vCM1.0	control_LMNA	7	15
CYP4V2	1.24	0.0496	0.147	0.104	4.72	9.42	0.00464	1.3	RV	CELLSTATES	vCM1.0	control_LMNA	7	15
ENPEP	1.24	0.0368	0.0328	0.0229	2.81	10.5	0.00295	1.43	RV	CELLSTATES	vCM1.0	control_LMNA	7	15
FLT3	1.24	0.0412	0.0341	0.0284	2.95	10.1	0.00355	1.39	RV	CELLSTATES	vCM1.0	control_LMNA	7	15
CDCA7L	1.23	0.000736	0.188	0.143	5.18	29.1	8.58e-06	3.13	RV	CELLSTATES	vCM1.0	control_LMNA	7	15
DUSP13	1.23	0.0371	0.0201	0.0137	2.13	10.5	0.00298	1.43	RV	CELLSTATES	vCM1.0	control_LMNA	7	15
DZIP1L	1.23	0.00317	0.0478	0.0323	3.19	20.9	8.36e-05	2.5	RV	CELLSTATES	vCM1.0	control_LMNA	7	15
PTN	1.23	0.0382	0.0288	0.0215	2.65	10.4	0.00312	1.42	RV	CELLSTATES	vCM1.0	control_LMNA	7	15
AC121342.1	1.22	0.0334	0.0338	0.0249	2.86	10.9	0.00254	1.48	RV	CELLSTATES	vCM1.0	control_LMNA	7	15
DNAH3	1.22	0.00622	0.129	0.0948	4.72	17.8	0.00022	2.21	RV	CELLSTATES	vCM1.0	control_LMNA	7	15
PHETA1	1.22	0.00653	0.0277	0.0212	2.63	17.6	0.000238	2.19	RV	CELLSTATES	vCM1.0	control_LMNA	7	15
AC117834.1	1.21	0.0103	0.394	0.32	6.38	15.6	0.000463	1.99	RV	CELLSTATES	vCM1.0	control_LMNA	7	15
AC142472.1	1.21	0.0388	0.0179	0.0138	2.09	10.3	0.0032	1.41	RV	CELLSTATES	vCM1.0	control_LMNA	7	15
ASB10	1.21	0.00149	0.206	0.162	5.33	25.2	2.44e-05	2.83	RV	CELLSTATES	vCM1.0	control_LMNA	7	15
CNN2	1.21	0.00181	0.129	0.106	4.73	24	3.38e-05	2.74	RV	CELLSTATES	vCM1.0	control_LMNA	7	15
FBLN2	1.21	0.0439	0.0207	0.015	2.27	9.86	0.00388	1.36	RV	CELLSTATES	vCM1.0	control_LMNA	7	15
KLF6	1.21	0.0372	0.331	0.215	6.14	10.5	0.00301	1.43	RV	CELLSTATES	vCM1.0	control_LMNA	7	15
SH3KBP1	1.21	0.000623	0.359	0.261	6.09	30.2	6.49e-06	3.21	RV	CELLSTATES	vCM1.0	control_LMNA	7	15
WEE2-AS1	1.21	0.0108	0.0335	0.025	2.9	15.4	0.000504	1.96	RV	CELLSTATES	vCM1.0	control_LMNA	7	15
AC104463.2	1.2	0.0413	0.0366	0.0271	2.95	10.1	0.00358	1.38	RV	CELLSTATES	vCM1.0	control_LMNA	7	15
B4GALNT3	1.2	0.000386	1.1	0.809	7.71	33.5	2.92e-06	3.41	RV	CELLSTATES	vCM1.0	control_LMNA	7	15
DNM1	1.2	0.00471	0.0286	0.021	2.67	19.1	0.000145	2.33	RV	CELLSTATES	vCM1.0	control_LMNA	7	15
IPO9-AS1	1.2	0.0105	1.47	1.22	8.27	15.5	0.000478	1.98	RV	CELLSTATES	vCM1.0	control_LMNA	7	15
PCOLCE	1.2	0.0292	0.0404	0.0316	3.08	11.5	0.00207	1.53	RV	CELLSTATES	vCM1.0	control_LMNA	7	15
PLP2	1.2	0.00827	0.0516	0.0386	3.31	16.5	0.00034	2.08	RV	CELLSTATES	vCM1.0	control_LMNA	7	15
PTMS	1.2	0.0272	0.0316	0.0211	2.7	11.7	0.00187	1.57	RV	CELLSTATES	vCM1.0	control_LMNA	7	15
TCEAL9	1.2	0.0274	0.0579	0.0454	3.63	11.7	0.00189	1.56	RV	CELLSTATES	vCM1.0	control_LMNA	7	15
VIPR2	1.2	0.000223	0.889	0.694	7.41	36.5	1.45e-06	3.65	RV	CELLSTATES	vCM1.0	control_LMNA	7	15
AP001893.3	1.19	0.0209	0.0132	0.0102	1.72	12.8	0.00127	1.68	RV	CELLSTATES	vCM1.0	control_LMNA	7	15
CCDC9B	1.19	0.000488	0.176	0.138	5.19	31.9	4.33e-06	3.31	RV	CELLSTATES	vCM1.0	control_LMNA	7	15
LINP1	1.19	0.0388	0.029	0.0216	2.69	10.3	0.00321	1.41	RV	CELLSTATES	vCM1.0	control_LMNA	7	15
LZTFL1	1.19	0.00993	0.0652	0.0483	3.68	15.7	0.00044	2	RV	CELLSTATES	vCM1.0	control_LMNA	7	15
MAP3K14	1.19	0.00321	0.456	0.315	6.34	20.9	8.52e-05	2.49	RV	CELLSTATES	vCM1.0	control_LMNA	7	15
MHENCR	1.19	0.0248	0.0264	0.0195	2.59	12.1	0.00162	1.61	RV	CELLSTATES	vCM1.0	control_LMNA	7	15
SDK1	1.19	0.000856	0.706	0.509	6.99	28.4	1.04e-05	3.07	RV	CELLSTATES	vCM1.0	control_LMNA	7	15
SMCR5	1.19	0.0262	0.0996	0.0749	4.39	11.9	0.00175	1.58	RV	CELLSTATES	vCM1.0	control_LMNA	7	15
SVOP	1.19	0.044	0.0467	0.033	3.3	9.85	0.00389	1.36	RV	CELLSTATES	vCM1.0	control_LMNA	7	15
FGF7	1.18	0.00474	0.213	0.158	5.31	19.1	0.000146	2.32	RV	CELLSTATES	vCM1.0	control_LMNA	7	15
KY	1.18	0.0369	0.19	0.141	5.14	10.5	0.00296	1.43	RV	CELLSTATES	vCM1.0	control_LMNA	7	15
LPAR3	1.18	0.0264	0.0612	0.0489	3.65	11.9	0.00178	1.58	RV	CELLSTATES	vCM1.0	control_LMNA	7	15
SYP	1.18	0.0152	0.0218	0.016	2.26	14	0.000798	1.82	RV	CELLSTATES	vCM1.0	control_LMNA	7	15
AC009720.1	1.17	0.0377	0.0258	0.0197	2.52	10.5	0.00306	1.42	RV	CELLSTATES	vCM1.0	control_LMNA	7	15
AC091078.1	1.17	0.011	0.0531	0.0439	3.56	15.3	0.00051	1.96	RV	CELLSTATES	vCM1.0	control_LMNA	7	15
EGFLAM	1.17	0.044	0.0207	0.016	2.27	9.85	0.0039	1.36	RV	CELLSTATES	vCM1.0	control_LMNA	7	15
SLC25A30-AS1	1.17	0.0189	0.0366	0.0318	3.09	13.2	0.00108	1.72	RV	CELLSTATES	vCM1.0	control_LMNA	7	15
GPT2	1.16	0.0171	0.0379	0.0285	2.98	13.6	0.000924	1.77	RV	CELLSTATES	vCM1.0	control_LMNA	7	15
LDHA	1.16	0.00425	0.133	0.0939	4.63	19.6	0.000127	2.37	RV	CELLSTATES	vCM1.0	control_LMNA	7	15
LHFPL6	1.16	8.34e-05	2.38	1.75	8.78	43.2	3.48e-07	4.08	RV	CELLSTATES	vCM1.0	control_LMNA	7	15
RNF157	1.16	0.0268	0.0811	0.058	3.99	11.8	0.00182	1.57	RV	CELLSTATES	vCM1.0	control_LMNA	7	15
CSRP2	1.15	0.0396	0.0255	0.0203	2.48	10.3	0.00332	1.4	RV	CELLSTATES	vCM1.0	control_LMNA	7	15
PPP1R17	1.15	0.0358	0.0433	0.0328	3.11	10.6	0.00284	1.45	RV	CELLSTATES	vCM1.0	control_LMNA	7	15
TCEAL1	1.15	0.0354	0.0356	0.0269	2.94	10.7	0.0028	1.45	RV	CELLSTATES	vCM1.0	control_LMNA	7	15
AC009226.1	1.14	0.0466	0.0226	0.0152	2.2	9.65	0.00424	1.33	RV	CELLSTATES	vCM1.0	control_LMNA	7	15
AL158198.1	1.14	0.0183	0.0327	0.0257	2.78	13.3	0.00104	1.74	RV	CELLSTATES	vCM1.0	control_LMNA	7	15
ARMCX1	1.14	0.048	0.0266	0.0234	2.68	9.54	0.00442	1.32	RV	CELLSTATES	vCM1.0	control_LMNA	7	15
HAND2	1.14	0.000161	0.291	0.225	5.8	38.6	9.24e-07	3.79	RV	CELLSTATES	vCM1.0	control_LMNA	7	15
KCNJ5	1.13	0.00341	0.0763	0.0586	3.87	20.6	9.37e-05	2.47	RV	CELLSTATES	vCM1.0	control_LMNA	7	15
PDE4A	1.13	0.0231	0.0632	0.0429	3.58	12.4	0.00148	1.64	RV	CELLSTATES	vCM1.0	control_LMNA	7	15
RASGRP2	1.13	0.00832	0.0362	0.0275	2.9	16.5	0.000343	2.08	RV	CELLSTATES	vCM1.0	control_LMNA	7	15
MMP15	1.12	0.0328	0.04	0.0299	2.94	11	0.00246	1.48	RV	CELLSTATES	vCM1.0	control_LMNA	7	15
NRP1	1.12	0.000464	1.62	1.29	8.3	32.3	3.91e-06	3.33	RV	CELLSTATES	vCM1.0	control_LMNA	7	15
AC022034.2	1.11	0.0052	1.1	0.95	7.84	18.6	0.000171	2.28	RV	CELLSTATES	vCM1.0	control_LMNA	7	15
AC078850.2	1.11	0.0228	0.0401	0.0306	3.05	12.4	0.00145	1.64	RV	CELLSTATES	vCM1.0	control_LMNA	7	15
ANXA2	1.11	0.0378	0.144	0.104	4.66	10.4	0.00307	1.42	RV	CELLSTATES	vCM1.0	control_LMNA	7	15
COMTD1	1.11	0.00847	0.136	0.108	4.77	16.4	0.000354	2.07	RV	CELLSTATES	vCM1.0	control_LMNA	7	15
FAM81A	1.11	0.00501	0.0619	0.0503	3.69	18.8	0.00016	2.3	RV	CELLSTATES	vCM1.0	control_LMNA	7	15
FBN2	1.11	0.0111	1.29	0.954	7.87	15.2	0.000526	1.95	RV	CELLSTATES	vCM1.0	control_LMNA	7	15
STXBP6	1.11	0.000195	1.1	0.811	7.69	37.6	1.13e-06	3.71	RV	CELLSTATES	vCM1.0	control_LMNA	7	15
AC007100.1	1.1	0.0183	0.109	0.0894	4.36	13.3	0.00104	1.74	RV	CELLSTATES	vCM1.0	control_LMNA	7	15
IGFBP5	1.1	0.0171	0.0784	0.0644	3.99	13.6	0.000924	1.77	RV	CELLSTATES	vCM1.0	control_LMNA	7	15
SNHG25	1.1	0.000736	0.219	0.18	5.49	29.1	8.59e-06	3.13	RV	CELLSTATES	vCM1.0	control_LMNA	7	15
AC125793.1	1.09	0.0392	0.244	0.22	5.67	10.3	0.00325	1.41	RV	CELLSTATES	vCM1.0	control_LMNA	7	15
EML1	1.09	0.00113	0.208	0.152	5.23	26.6	1.65e-05	2.95	RV	CELLSTATES	vCM1.0	control_LMNA	7	15
LINC01006	1.09	0.022	0.0313	0.0251	2.77	12.5	0.00138	1.66	RV	CELLSTATES	vCM1.0	control_LMNA	7	15
PPP1R15A	1.09	0.0116	0.115	0.106	4.7	15.1	0.000555	1.94	RV	CELLSTATES	vCM1.0	control_LMNA	7	15
SERPINB1	1.09	0.019	0.107	0.0759	4.23	13.2	0.00109	1.72	RV	CELLSTATES	vCM1.0	control_LMNA	7	15
TMEM220-AS1	1.09	0.0213	0.0394	0.034	3.17	12.7	0.00131	1.67	RV	CELLSTATES	vCM1.0	control_LMNA	7	15
CORO6	1.08	0.00157	0.324	0.264	6.06	24.9	2.68e-05	2.8	RV	CELLSTATES	vCM1.0	control_LMNA	7	15
FRAS1	1.08	0.0029	0.21	0.174	5.4	21.3	7.41e-05	2.54	RV	CELLSTATES	vCM1.0	control_LMNA	7	15
MYO1E	1.08	0.00443	0.301	0.242	5.87	19.4	0.000134	2.35	RV	CELLSTATES	vCM1.0	control_LMNA	7	15
AC046158.1	1.07	0.0181	0.0503	0.0451	3.49	13.4	0.00102	1.74	RV	CELLSTATES	vCM1.0	control_LMNA	7	15
ACER2	1.07	0.0203	0.0304	0.0255	2.81	12.9	0.00121	1.69	RV	CELLSTATES	vCM1.0	control_LMNA	7	15
BCKDK	1.07	0.0407	0.0389	0.0315	3.15	10.1	0.00347	1.39	RV	CELLSTATES	vCM1.0	control_LMNA	7	15
MEI4	1.07	0.0204	0.0542	0.0444	3.55	12.9	0.00121	1.69	RV	CELLSTATES	vCM1.0	control_LMNA	7	15
MEIS1-AS2	1.07	0.0213	0.041	0.0349	3.13	12.7	0.00131	1.67	RV	CELLSTATES	vCM1.0	control_LMNA	7	15
NAV3	1.07	0.00674	0.988	0.894	7.65	17.4	0.00025	2.17	RV	CELLSTATES	vCM1.0	control_LMNA	7	15
SLC9A2	1.07	0.0393	0.0363	0.0309	2.98	10.3	0.00327	1.41	RV	CELLSTATES	vCM1.0	control_LMNA	7	15
MBP	1.06	0.00638	0.315	0.288	6.05	17.7	0.000229	2.2	RV	CELLSTATES	vCM1.0	control_LMNA	7	15
PARP12	1.06	0.0441	0.0363	0.027	2.81	9.84	0.00392	1.36	RV	CELLSTATES	vCM1.0	control_LMNA	7	15
SIGIRR	1.06	0.0259	0.0448	0.0353	3.2	11.9	0.00172	1.59	RV	CELLSTATES	vCM1.0	control_LMNA	7	15
ADRB2	1.05	0.0367	0.047	0.0392	3.32	10.6	0.00293	1.44	RV	CELLSTATES	vCM1.0	control_LMNA	7	15
PROB1	1.05	0.0391	0.0218	0.0196	2.41	10.3	0.00324	1.41	RV	CELLSTATES	vCM1.0	control_LMNA	7	15
RNF125	1.05	0.0321	0.0428	0.0358	3.21	11.1	0.00236	1.49	RV	CELLSTATES	vCM1.0	control_LMNA	7	15
TLN2	1.05	0.000223	0.963	0.816	7.55	36.4	1.49e-06	3.65	RV	CELLSTATES	vCM1.0	control_LMNA	7	15
TMEM65	1.05	0.000931	1.93	1.56	8.48	28	1.16e-05	3.03	RV	CELLSTATES	vCM1.0	control_LMNA	7	15
BMS1P14	1.04	0.0394	0.321	0.31	6.17	10.3	0.00329	1.4	RV	CELLSTATES	vCM1.0	control_LMNA	7	15
FAAH	1.04	0.0466	0.0178	0.0159	2.12	9.65	0.00423	1.33	RV	CELLSTATES	vCM1.0	control_LMNA	7	15
FYCO1	1.04	0.000939	0.274	0.232	5.74	27.8	1.21e-05	3.03	RV	CELLSTATES	vCM1.0	control_LMNA	7	15
TMEM38A	1.04	0.024	0.314	0.231	5.76	12.2	0.00155	1.62	RV	CELLSTATES	vCM1.0	control_LMNA	7	15
FAM78A	1.03	0.0406	0.044	0.0398	3.21	10.1	0.00346	1.39	RV	CELLSTATES	vCM1.0	control_LMNA	7	15
GALE	1.03	0.0194	0.0279	0.0226	2.62	13.1	0.00113	1.71	RV	CELLSTATES	vCM1.0	control_LMNA	7	15
PARM1	1.03	0.0358	0.269	0.247	5.81	10.6	0.00284	1.45	RV	CELLSTATES	vCM1.0	control_LMNA	7	15
SCUBE3	1.03	0.00112	0.189	0.158	5.2	26.7	1.6e-05	2.95	RV	CELLSTATES	vCM1.0	control_LMNA	7	15
STEAP2	1.03	0.0281	0.0817	0.0752	4.17	11.6	0.00195	1.55	RV	CELLSTATES	vCM1.0	control_LMNA	7	15
RASSF3	1.02	0.012	0.429	0.297	6.12	14.9	0.000591	1.92	RV	CELLSTATES	vCM1.0	control_LMNA	7	15
ZFP36L2	1.02	0.0218	0.0753	0.0637	3.91	12.6	0.00136	1.66	RV	CELLSTATES	vCM1.0	control_LMNA	7	15
AC008691.1	1.01	0.00416	0.0659	0.055	3.77	19.6	0.000124	2.38	RV	CELLSTATES	vCM1.0	control_LMNA	7	15
AC019068.1	1.01	0.0296	0.43	0.4	6.53	11.4	0.00212	1.53	RV	CELLSTATES	vCM1.0	control_LMNA	7	15
FGF12	1.01	0.00338	24.7	20.9	12.2	20.6	9.25e-05	2.47	RV	CELLSTATES	vCM1.0	control_LMNA	7	15
PPP1R12B	1.01	0.000602	7.33	6.2	10.5	30.5	6.04e-06	3.22	RV	CELLSTATES	vCM1.0	control_LMNA	7	15
NTM	1	0.0174	0.084	0.0664	4.06	13.6	0.000948	1.76	RV	CELLSTATES	vCM1.0	control_LMNA	7	15
PLCD3	1	0.0217	0.0566	0.0458	3.47	12.6	0.00135	1.66	RV	CELLSTATES	vCM1.0	control_LMNA	7	15
PPP1R13L	1	0.000623	0.68	0.564	7.03	30.2	6.54e-06	3.21	RV	CELLSTATES	vCM1.0	control_LMNA	7	15
RAPGEF4	1	0.0263	0.208	0.189	5.47	11.9	0.00177	1.58	RV	CELLSTATES	vCM1.0	control_LMNA	7	15
PSTPIP2	0.999	0.00714	0.0401	0.0356	3.18	17.2	0.000269	2.15	RV	CELLSTATES	vCM1.0	control_LMNA	7	15
KIF22	0.996	0.0181	0.149	0.144	5.07	13.4	0.00101	1.74	RV	CELLSTATES	vCM1.0	control_LMNA	7	15
FAM219B	0.995	0.000805	0.215	0.184	5.36	28.7	9.67e-06	3.09	RV	CELLSTATES	vCM1.0	control_LMNA	7	15
TTYH2	0.995	0.00332	0.146	0.124	4.84	20.7	8.92e-05	2.48	RV	CELLSTATES	vCM1.0	control_LMNA	7	15
DYRK3	0.994	0.00811	0.288	0.25	5.82	16.6	0.00033	2.09	RV	CELLSTATES	vCM1.0	control_LMNA	7	15
LAMA5	0.992	0.0067	0.152	0.121	4.84	17.5	0.000246	2.17	RV	CELLSTATES	vCM1.0	control_LMNA	7	15
AL353194.1	0.991	0.00518	0.0536	0.0494	3.58	18.7	0.000169	2.29	RV	CELLSTATES	vCM1.0	control_LMNA	7	15
CRIP2	0.99	0.0108	0.564	0.457	6.88	15.4	0.000498	1.97	RV	CELLSTATES	vCM1.0	control_LMNA	7	15
AL049875.1	0.985	0.0467	0.047	0.0398	3.23	9.64	0.00425	1.33	RV	CELLSTATES	vCM1.0	control_LMNA	7	15
APOBEC2	0.985	0.0328	0.209	0.182	5.47	11	0.00246	1.48	RV	CELLSTATES	vCM1.0	control_LMNA	7	15
CES2	0.982	0.00718	0.215	0.204	5.51	17.2	0.000272	2.14	RV	CELLSTATES	vCM1.0	control_LMNA	7	15
JRKL	0.982	0.0199	0.0404	0.0335	3.07	13	0.00117	1.7	RV	CELLSTATES	vCM1.0	control_LMNA	7	15
PEX10	0.982	0.000962	0.0611	0.055	3.71	27.5	1.31e-05	3.02	RV	CELLSTATES	vCM1.0	control_LMNA	7	15
KAZN	0.98	0.00503	0.163	0.146	5.11	18.8	0.000161	2.3	RV	CELLSTATES	vCM1.0	control_LMNA	7	15
AL080276.2	0.978	0.0213	0.042	0.035	3.21	12.7	0.00131	1.67	RV	CELLSTATES	vCM1.0	control_LMNA	7	15
HAUS8	0.975	0.0175	0.0308	0.0278	2.8	13.5	0.000961	1.76	RV	CELLSTATES	vCM1.0	control_LMNA	7	15
TRAM2	0.975	0.00903	0.089	0.0772	4.18	16.1	0.000386	2.04	RV	CELLSTATES	vCM1.0	control_LMNA	7	15
PFKM	0.974	0.00286	0.405	0.35	6.32	21.4	7.27e-05	2.54	RV	CELLSTATES	vCM1.0	control_LMNA	7	15
TRDN-AS1	0.973	0.00195	6.82	6.27	10.5	23.7	3.68e-05	2.71	RV	CELLSTATES	vCM1.0	control_LMNA	7	15
USP39	0.973	0.0393	0.463	0.428	6.75	10.3	0.00328	1.41	RV	CELLSTATES	vCM1.0	control_LMNA	7	15
SEMA3A	0.969	0.0309	0.145	0.135	4.97	11.2	0.00226	1.51	RV	CELLSTATES	vCM1.0	control_LMNA	7	15
PLXNC1	0.965	0.0095	0.0934	0.0833	4.24	16	0.00041	2.02	RV	CELLSTATES	vCM1.0	control_LMNA	7	15
EPHB1	0.963	0.0248	0.373	0.352	6.28	12.1	0.00163	1.61	RV	CELLSTATES	vCM1.0	control_LMNA	7	15
MTA1	0.96	0.000258	0.339	0.293	6.06	35.7	1.76e-06	3.59	RV	CELLSTATES	vCM1.0	control_LMNA	7	15
RORC	0.96	0.0408	0.0521	0.0488	3.51	10.1	0.00348	1.39	RV	CELLSTATES	vCM1.0	control_LMNA	7	15
RRAD	0.959	0.0427	0.848	0.703	7.29	9.96	0.00373	1.37	RV	CELLSTATES	vCM1.0	control_LMNA	7	15
LINC02254	0.949	0.00827	0.26	0.22	5.67	16.5	0.000338	2.08	RV	CELLSTATES	vCM1.0	control_LMNA	7	15
MYL6	0.949	0.0029	0.879	0.785	7.48	21.3	7.43e-05	2.54	RV	CELLSTATES	vCM1.0	control_LMNA	7	15
LBH	0.947	0.0295	0.473	0.434	6.54	11.4	0.00211	1.53	RV	CELLSTATES	vCM1.0	control_LMNA	7	15
SRD5A3	0.945	0.041	0.039	0.0341	3.14	10.1	0.00352	1.39	RV	CELLSTATES	vCM1.0	control_LMNA	7	15
CATSPERB	0.944	0.0444	0.0213	0.0192	2.26	9.8	0.00398	1.35	RV	CELLSTATES	vCM1.0	control_LMNA	7	15
KLHDC8B	0.939	0.00553	0.0994	0.0839	4.33	18.3	0.000186	2.26	RV	CELLSTATES	vCM1.0	control_LMNA	7	15
SLC27A6	0.936	0.00294	0.596	0.552	6.96	21.3	7.58e-05	2.53	RV	CELLSTATES	vCM1.0	control_LMNA	7	15
GRIK1	0.932	0.0117	0.137	0.13	4.91	15	0.000567	1.93	RV	CELLSTATES	vCM1.0	control_LMNA	7	15
NFE2L3	0.932	0.0128	0.29	0.287	5.98	14.6	0.000644	1.89	RV	CELLSTATES	vCM1.0	control_LMNA	7	15
C2orf68	0.93	0.00228	0.0915	0.0854	4.29	22.6	5.07e-05	2.64	RV	CELLSTATES	vCM1.0	control_LMNA	7	15
COL6A1	0.929	0.00353	0.173	0.144	5.06	20.4	9.94e-05	2.45	RV	CELLSTATES	vCM1.0	control_LMNA	7	15
LRRC39	0.926	0.014	1.13	1.13	7.89	14.3	0.000719	1.85	RV	CELLSTATES	vCM1.0	control_LMNA	7	15
BHLHE41	0.925	0.0404	0.034	0.0304	2.86	10.2	0.00342	1.39	RV	CELLSTATES	vCM1.0	control_LMNA	7	15
NUDT4	0.924	0.0117	1.45	1.23	8.08	15	0.000566	1.93	RV	CELLSTATES	vCM1.0	control_LMNA	7	15
TMEM106C	0.923	0.00596	0.0512	0.0494	3.52	18	0.000209	2.23	RV	CELLSTATES	vCM1.0	control_LMNA	7	15
TENT5C	0.921	0.0441	0.0584	0.0531	3.6	9.83	0.00392	1.36	RV	CELLSTATES	vCM1.0	control_LMNA	7	15
SWSAP1	0.917	0.0425	0.0316	0.0298	2.87	9.98	0.0037	1.37	RV	CELLSTATES	vCM1.0	control_LMNA	7	15
PLEKHA7	0.916	0.0209	0.674	0.584	6.99	12.7	0.00127	1.68	RV	CELLSTATES	vCM1.0	control_LMNA	7	15
TIMP2	0.916	0.0211	0.07	0.0588	3.77	12.7	0.00129	1.68	RV	CELLSTATES	vCM1.0	control_LMNA	7	15
DHRS1	0.914	0.035	0.0369	0.0325	3	10.7	0.00274	1.46	RV	CELLSTATES	vCM1.0	control_LMNA	7	15
ASB18	0.913	0.0423	0.776	0.682	7.25	9.99	0.00369	1.37	RV	CELLSTATES	vCM1.0	control_LMNA	7	15
EFHC2	0.912	0.0049	0.117	0.107	4.58	18.9	0.000155	2.31	RV	CELLSTATES	vCM1.0	control_LMNA	7	15
AC022146.2	0.911	0.01	0.211	0.21	5.48	15.7	0.000446	2	RV	CELLSTATES	vCM1.0	control_LMNA	7	15
AC007114.1	0.907	0.0399	0.0329	0.0278	2.85	10.2	0.00335	1.4	RV	CELLSTATES	vCM1.0	control_LMNA	7	15
CRACR2B	0.907	0.0368	0.041	0.0382	3.13	10.6	0.00294	1.43	RV	CELLSTATES	vCM1.0	control_LMNA	7	15
ROBO1	0.907	0.0187	0.0641	0.0595	3.81	13.2	0.00107	1.73	RV	CELLSTATES	vCM1.0	control_LMNA	7	15
TMEM220	0.898	0.00195	0.194	0.19	5.35	23.7	3.71e-05	2.71	RV	CELLSTATES	vCM1.0	control_LMNA	7	15
CAVIN4	0.897	0.0271	0.272	0.267	5.84	11.7	0.00186	1.57	RV	CELLSTATES	vCM1.0	control_LMNA	7	15
RGS3	0.896	0.00553	0.482	0.427	6.52	18.3	0.000187	2.26	RV	CELLSTATES	vCM1.0	control_LMNA	7	15
CLEC2D	0.895	0.0302	0.242	0.2	5.49	11.3	0.00218	1.52	RV	CELLSTATES	vCM1.0	control_LMNA	7	15
SLC29A1	0.894	0.00457	0.33	0.322	6.14	19.3	0.00014	2.34	RV	CELLSTATES	vCM1.0	control_LMNA	7	15
MRPS6	0.892	0.0263	0.106	0.0953	4.42	11.9	0.00177	1.58	RV	CELLSTATES	vCM1.0	control_LMNA	7	15
AC006299.1	0.891	0.00165	0.15	0.137	4.94	24.6	2.86e-05	2.78	RV	CELLSTATES	vCM1.0	control_LMNA	7	15
GAS2	0.891	0.00246	0.997	0.957	7.69	22.2	5.68e-05	2.61	RV	CELLSTATES	vCM1.0	control_LMNA	7	15
AL139383.1	0.889	0.00486	0.912	0.829	7.47	19	0.000152	2.31	RV	CELLSTATES	vCM1.0	control_LMNA	7	15
PDIA5	0.889	0.0294	0.0498	0.0441	3.36	11.4	0.00209	1.53	RV	CELLSTATES	vCM1.0	control_LMNA	7	15
KIFC3	0.882	0.00879	0.589	0.507	6.76	16.3	0.00037	2.06	RV	CELLSTATES	vCM1.0	control_LMNA	7	15
GSS	0.881	0.000989	0.117	0.112	4.66	27.3	1.37e-05	3	RV	CELLSTATES	vCM1.0	control_LMNA	7	15
HEATR5B	0.879	0.00113	0.667	0.642	7.11	26.7	1.64e-05	2.95	RV	CELLSTATES	vCM1.0	control_LMNA	7	15
TOB1	0.878	0.0354	0.138	0.144	4.91	10.7	0.00278	1.45	RV	CELLSTATES	vCM1.0	control_LMNA	7	15
EHD1	0.876	0.0458	0.0256	0.0243	2.53	9.7	0.00413	1.34	RV	CELLSTATES	vCM1.0	control_LMNA	7	15
NXN	0.876	0.0104	0.239	0.193	5.49	15.5	0.000473	1.98	RV	CELLSTATES	vCM1.0	control_LMNA	7	15
TCEA3	0.875	0.0197	0.231	0.204	5.44	13	0.00115	1.71	RV	CELLSTATES	vCM1.0	control_LMNA	7	15
MAPKAPK3	0.874	0.00261	0.241	0.221	5.56	21.9	6.21e-05	2.58	RV	CELLSTATES	vCM1.0	control_LMNA	7	15
LINC01560	0.873	0.0389	0.0356	0.0347	3.04	10.3	0.00321	1.41	RV	CELLSTATES	vCM1.0	control_LMNA	7	15
FGF14	0.872	0.0133	0.678	0.601	6.99	14.5	0.000671	1.88	RV	CELLSTATES	vCM1.0	control_LMNA	7	15
PKIA	0.871	0.025	0.722	0.705	7.2	12.1	0.00165	1.6	RV	CELLSTATES	vCM1.0	control_LMNA	7	15
PKP4	0.87	0.00263	0.374	0.352	6.25	21.9	6.29e-05	2.58	RV	CELLSTATES	vCM1.0	control_LMNA	7	15
ZNF367	0.87	0.0464	0.0404	0.0412	3.2	9.67	0.0042	1.33	RV	CELLSTATES	vCM1.0	control_LMNA	7	15
AL135925.1	0.869	0.0281	0.0971	0.0959	4.4	11.6	0.00195	1.55	RV	CELLSTATES	vCM1.0	control_LMNA	7	15
SIAH1	0.862	0.00518	0.226	0.223	5.51	18.7	0.000169	2.29	RV	CELLSTATES	vCM1.0	control_LMNA	7	15
TCF4	0.861	0.0186	0.142	0.133	4.84	13.3	0.00106	1.73	RV	CELLSTATES	vCM1.0	control_LMNA	7	15
MBOAT1	0.86	0.00901	0.152	0.148	4.94	16.2	0.000384	2.05	RV	CELLSTATES	vCM1.0	control_LMNA	7	15
ACSS2	0.857	0.000519	0.59	0.553	6.86	31.4	4.82e-06	3.28	RV	CELLSTATES	vCM1.0	control_LMNA	7	15
BZW2	0.856	0.00366	0.774	0.805	7.36	20.2	0.000105	2.44	RV	CELLSTATES	vCM1.0	control_LMNA	7	15
CXXC5	0.856	0.0277	0.046	0.0421	3.25	11.7	0.00191	1.56	RV	CELLSTATES	vCM1.0	control_LMNA	7	15
DDX39A	0.855	0.0111	0.0389	0.0362	3.09	15.3	0.000519	1.96	RV	CELLSTATES	vCM1.0	control_LMNA	7	15
RBFOX1	0.854	0.00114	3.42	3.21	9.41	26.6	1.68e-05	2.94	RV	CELLSTATES	vCM1.0	control_LMNA	7	15
IMPA2	0.853	0.0141	0.125	0.126	4.7	14.3	0.000726	1.85	RV	CELLSTATES	vCM1.0	control_LMNA	7	15
ATP2B4	0.851	0.0174	1.06	0.954	7.65	13.6	0.000945	1.76	RV	CELLSTATES	vCM1.0	control_LMNA	7	15
AFMID	0.849	0.022	0.0724	0.0688	3.92	12.5	0.00138	1.66	RV	CELLSTATES	vCM1.0	control_LMNA	7	15
PLPP7	0.846	0.00757	0.446	0.428	6.46	16.9	0.000295	2.12	RV	CELLSTATES	vCM1.0	control_LMNA	7	15
ATAD3A	0.844	0.0297	0.0557	0.058	3.65	11.4	0.00213	1.53	RV	CELLSTATES	vCM1.0	control_LMNA	7	15
AC020687.1	0.842	0.00827	0.104	0.106	4.5	16.5	0.00034	2.08	RV	CELLSTATES	vCM1.0	control_LMNA	7	15
BCAM	0.842	0.0356	0.0492	0.0525	3.52	10.7	0.00282	1.45	RV	CELLSTATES	vCM1.0	control_LMNA	7	15
CDH13	0.842	0.00792	6.72	6.63	10.4	16.7	0.000321	2.1	RV	CELLSTATES	vCM1.0	control_LMNA	7	15
EGF	0.842	0.00373	0.296	0.279	5.83	20.1	0.000108	2.43	RV	CELLSTATES	vCM1.0	control_LMNA	7	15
RSU1	0.842	0.000497	0.402	0.378	6.33	31.8	4.44e-06	3.3	RV	CELLSTATES	vCM1.0	control_LMNA	7	15
PFKFB3	0.84	0.00477	0.126	0.12	4.65	19.1	0.000147	2.32	RV	CELLSTATES	vCM1.0	control_LMNA	7	15
PLAGL1	0.837	0.0143	0.094	0.0924	4.31	14.3	0.00074	1.85	RV	CELLSTATES	vCM1.0	control_LMNA	7	15
PTDSS1	0.831	0.00622	0.439	0.429	6.46	17.8	0.00022	2.21	RV	CELLSTATES	vCM1.0	control_LMNA	7	15
ATP5ME	0.829	0.0412	0.234	0.251	5.76	10.1	0.00357	1.38	RV	CELLSTATES	vCM1.0	control_LMNA	7	15
XIRP2	0.829	0.0354	0.81	0.788	7.35	10.7	0.00278	1.45	RV	CELLSTATES	vCM1.0	control_LMNA	7	15
RUNX1T1	0.827	0.0302	0.921	0.869	7.52	11.3	0.00218	1.52	RV	CELLSTATES	vCM1.0	control_LMNA	7	15
MPPED2	0.826	0.00576	0.308	0.308	5.98	18.2	0.000198	2.24	RV	CELLSTATES	vCM1.0	control_LMNA	7	15
RTL8C	0.826	0.0369	0.107	0.109	4.62	10.5	0.00296	1.43	RV	CELLSTATES	vCM1.0	control_LMNA	7	15
FBXW8	0.825	0.00412	0.382	0.374	6.25	19.7	0.000123	2.38	RV	CELLSTATES	vCM1.0	control_LMNA	7	15
AQP7	0.824	0.0113	1.23	1.34	8.08	15.2	0.000539	1.95	RV	CELLSTATES	vCM1.0	control_LMNA	7	15
NRAP	0.824	0.0349	2.25	2.28	8.95	10.8	0.00272	1.46	RV	CELLSTATES	vCM1.0	control_LMNA	7	15
NORAD	0.822	0.00969	0.0922	0.0951	4.31	15.9	0.000424	2.01	RV	CELLSTATES	vCM1.0	control_LMNA	7	15
PIAS3	0.821	0.0498	0.0268	0.0247	2.59	9.41	0.00467	1.3	RV	CELLSTATES	vCM1.0	control_LMNA	7	15
KMT2E-AS1	0.82	0.0148	0.0653	0.0693	3.87	14.1	0.000773	1.83	RV	CELLSTATES	vCM1.0	control_LMNA	7	15
STAT3	0.819	0.0339	1.28	1.12	7.83	10.9	0.00259	1.47	RV	CELLSTATES	vCM1.0	control_LMNA	7	15
AAED1	0.817	0.0492	0.108	0.101	4.37	9.46	0.00457	1.31	RV	CELLSTATES	vCM1.0	control_LMNA	7	15
RTKN	0.817	0.0266	0.041	0.0387	3.17	11.8	0.0018	1.58	RV	CELLSTATES	vCM1.0	control_LMNA	7	15
AR	0.816	0.00165	0.34	0.315	6.02	24.6	2.88e-05	2.78	RV	CELLSTATES	vCM1.0	control_LMNA	7	15
SMYD1	0.815	0.0136	1.31	1.26	8.05	14.4	0.000694	1.87	RV	CELLSTATES	vCM1.0	control_LMNA	7	15
TRMT9B	0.814	0.0189	0.251	0.259	5.7	13.2	0.00109	1.72	RV	CELLSTATES	vCM1.0	control_LMNA	7	15
CHST11	0.812	0.0479	0.237	0.217	5.61	9.55	0.0044	1.32	RV	CELLSTATES	vCM1.0	control_LMNA	7	15
PNRC2	0.81	0.00462	0.108	0.11	4.57	19.2	0.000142	2.34	RV	CELLSTATES	vCM1.0	control_LMNA	7	15
LARP6	0.808	0.0192	0.0931	0.0844	4.17	13.1	0.00112	1.72	RV	CELLSTATES	vCM1.0	control_LMNA	7	15
VSIR	0.806	0.0101	0.11	0.109	4.51	15.7	0.000453	2	RV	CELLSTATES	vCM1.0	control_LMNA	7	15
CSRP3	0.803	0.0496	0.987	1	7.68	9.42	0.00464	1.3	RV	CELLSTATES	vCM1.0	control_LMNA	7	15
SHTN1	0.802	0.00836	0.129	0.116	4.69	16.5	0.000345	2.08	RV	CELLSTATES	vCM1.0	control_LMNA	7	15
EEF2K	0.801	0.0351	0.206	0.177	5.23	10.7	0.00276	1.45	RV	CELLSTATES	vCM1.0	control_LMNA	7	15
C14orf180	0.8	0.048	0.935	0.886	7.49	9.54	0.00442	1.32	RV	CELLSTATES	vCM1.0	control_LMNA	7	15
SGCB	0.798	0.00957	0.158	0.158	5.01	15.9	0.000414	2.02	RV	CELLSTATES	vCM1.0	control_LMNA	7	15
BLVRB	0.796	0.00338	0.153	0.164	5.07	20.6	9.26e-05	2.47	RV	CELLSTATES	vCM1.0	control_LMNA	7	15
EMP2	0.796	0.0187	0.328	0.313	6.04	13.2	0.00106	1.73	RV	CELLSTATES	vCM1.0	control_LMNA	7	15
ETV6	0.795	0.00622	0.68	0.614	6.97	17.8	0.000221	2.21	RV	CELLSTATES	vCM1.0	control_LMNA	7	15
AC243964.2	0.793	0.00633	0.289	0.296	5.93	17.7	0.000226	2.2	RV	CELLSTATES	vCM1.0	control_LMNA	7	15
ENO3	0.793	0.0425	0.181	0.171	5.15	9.97	0.00371	1.37	RV	CELLSTATES	vCM1.0	control_LMNA	7	15
AC124016.1	0.784	0.0175	0.101	0.104	4.44	13.5	0.000956	1.76	RV	CELLSTATES	vCM1.0	control_LMNA	7	15
INPP5J	0.783	0.0323	0.0425	0.0404	3.14	11.1	0.0024	1.49	RV	CELLSTATES	vCM1.0	control_LMNA	7	15
NAV1	0.782	0.0382	1.65	1.68	8.41	10.4	0.00311	1.42	RV	CELLSTATES	vCM1.0	control_LMNA	7	15
PPP1R3B	0.781	0.0118	0.185	0.192	5.26	15	0.000574	1.93	RV	CELLSTATES	vCM1.0	control_LMNA	7	15
SCPEP1	0.781	0.0328	0.397	0.432	6.44	11	0.00246	1.48	RV	CELLSTATES	vCM1.0	control_LMNA	7	15
SYT1	0.781	0.0495	0.0266	0.0244	2.55	9.44	0.0046	1.31	RV	CELLSTATES	vCM1.0	control_LMNA	7	15
HSPB7	0.779	0.0268	2.05	1.98	8.84	11.8	0.00183	1.57	RV	CELLSTATES	vCM1.0	control_LMNA	7	15
FAM160A1	0.776	0.00279	0.724	0.744	7.23	21.5	7.03e-05	2.55	RV	CELLSTATES	vCM1.0	control_LMNA	7	15
ADAM23	0.773	0.00181	0.994	0.999	7.63	24.1	3.36e-05	2.74	RV	CELLSTATES	vCM1.0	control_LMNA	7	15
SEC61B	0.773	0.0311	0.158	0.166	5.16	11.2	0.00227	1.51	RV	CELLSTATES	vCM1.0	control_LMNA	7	15
SUOX	0.767	0.033	0.0672	0.0785	4.02	11	0.0025	1.48	RV	CELLSTATES	vCM1.0	control_LMNA	7	15
CXADR	0.764	0.00761	0.234	0.232	5.54	16.9	0.000298	2.12	RV	CELLSTATES	vCM1.0	control_LMNA	7	15
GLOD4	0.764	0.0286	0.0516	0.0568	3.59	11.5	0.002	1.54	RV	CELLSTATES	vCM1.0	control_LMNA	7	15
ARHGEF3	0.763	0.0257	0.35	0.323	6.06	12	0.00171	1.59	RV	CELLSTATES	vCM1.0	control_LMNA	7	15
EDA	0.763	0.00275	0.898	0.901	7.5	21.6	6.86e-05	2.56	RV	CELLSTATES	vCM1.0	control_LMNA	7	15
RASSF1	0.763	0.0293	0.0469	0.0515	3.42	11.4	0.00208	1.53	RV	CELLSTATES	vCM1.0	control_LMNA	7	15
SELENOS	0.76	0.0319	0.188	0.194	5.34	11.1	0.00235	1.5	RV	CELLSTATES	vCM1.0	control_LMNA	7	15
MCM3AP-AS1	0.757	0.0408	0.0671	0.0744	3.92	10.1	0.00349	1.39	RV	CELLSTATES	vCM1.0	control_LMNA	7	15
ELOA-AS1	0.754	0.00563	0.194	0.213	5.39	18.2	0.000193	2.25	RV	CELLSTATES	vCM1.0	control_LMNA	7	15
TRIM65	0.754	0.0287	0.042	0.0425	3.23	11.5	0.00202	1.54	RV	CELLSTATES	vCM1.0	control_LMNA	7	15
VWC2	0.754	0.0159	1.02	0.991	7.64	13.9	0.000847	1.8	RV	CELLSTATES	vCM1.0	control_LMNA	7	15
EHD4	0.751	0.00757	0.265	0.267	5.72	16.9	0.000295	2.12	RV	CELLSTATES	vCM1.0	control_LMNA	7	15
TTC31	0.748	0.0326	0.0493	0.0524	3.47	11	0.00243	1.49	RV	CELLSTATES	vCM1.0	control_LMNA	7	15
DOPEY2	0.747	0.0442	0.245	0.213	5.45	9.82	0.00395	1.35	RV	CELLSTATES	vCM1.0	control_LMNA	7	15
TESK2	0.744	0.0346	0.0646	0.0674	3.86	10.8	0.00268	1.46	RV	CELLSTATES	vCM1.0	control_LMNA	7	15
MFHAS1	0.74	0.0207	0.28	0.278	5.78	12.8	0.00125	1.68	RV	CELLSTATES	vCM1.0	control_LMNA	7	15
SGSM1	0.74	0.0241	0.143	0.148	4.91	12.2	0.00156	1.62	RV	CELLSTATES	vCM1.0	control_LMNA	7	15
NDRG2	0.739	0.0125	0.142	0.149	4.93	14.7	0.000624	1.9	RV	CELLSTATES	vCM1.0	control_LMNA	7	15
TRIP10	0.739	0.0346	0.168	0.161	5.06	10.8	0.00269	1.46	RV	CELLSTATES	vCM1.0	control_LMNA	7	15
CWC25	0.733	0.0276	0.0977	0.105	4.44	11.7	0.00191	1.56	RV	CELLSTATES	vCM1.0	control_LMNA	7	15
PPP1R16A	0.733	0.00847	0.27	0.275	5.77	16.4	0.000353	2.07	RV	CELLSTATES	vCM1.0	control_LMNA	7	15
EPS8	0.731	0.0256	0.0725	0.0756	3.98	12	0.0017	1.59	RV	CELLSTATES	vCM1.0	control_LMNA	7	15
PTMA	0.729	0.0072	0.155	0.159	5.03	17.2	0.000275	2.14	RV	CELLSTATES	vCM1.0	control_LMNA	7	15
ZNF260	0.724	0.0359	0.182	0.2	5.35	10.6	0.00286	1.44	RV	CELLSTATES	vCM1.0	control_LMNA	7	15
NEIL1	0.721	0.00969	0.075	0.0799	4.03	15.9	0.000424	2.01	RV	CELLSTATES	vCM1.0	control_LMNA	7	15
PTP4A3	0.719	0.0264	0.582	0.598	6.88	11.8	0.00179	1.58	RV	CELLSTATES	vCM1.0	control_LMNA	7	15
BCL11A	0.718	0.0065	0.477	0.491	6.59	17.6	0.000235	2.19	RV	CELLSTATES	vCM1.0	control_LMNA	7	15
HIVEP3	0.718	0.00851	0.882	0.834	7.39	16.4	0.000357	2.07	RV	CELLSTATES	vCM1.0	control_LMNA	7	15
SLC16A10	0.718	0.0354	0.237	0.249	5.59	10.7	0.00279	1.45	RV	CELLSTATES	vCM1.0	control_LMNA	7	15
CERS4	0.712	0.0379	0.339	0.326	6.02	10.4	0.00309	1.42	RV	CELLSTATES	vCM1.0	control_LMNA	7	15
HDAC5	0.711	0.0208	0.275	0.266	5.73	12.8	0.00126	1.68	RV	CELLSTATES	vCM1.0	control_LMNA	7	15
AC011287.1	0.709	0.0386	3.94	3.83	9.53	10.4	0.00318	1.41	RV	CELLSTATES	vCM1.0	control_LMNA	7	15
CLIC5	0.709	0.00408	1.48	1.6	8.27	19.7	0.00012	2.39	RV	CELLSTATES	vCM1.0	control_LMNA	7	15
MIR22HG	0.707	0.0378	0.401	0.391	6.25	10.4	0.00307	1.42	RV	CELLSTATES	vCM1.0	control_LMNA	7	15
HAND2-AS1	0.702	0.00507	1.39	1.47	8.14	18.8	0.000163	2.3	RV	CELLSTATES	vCM1.0	control_LMNA	7	15
PACSIN3	0.699	0.0192	0.137	0.149	4.91	13.1	0.00111	1.72	RV	CELLSTATES	vCM1.0	control_LMNA	7	15
NUCB1-AS1	0.691	0.0315	0.0564	0.0633	3.66	11.2	0.00231	1.5	RV	CELLSTATES	vCM1.0	control_LMNA	7	15
ASB16-AS1	0.689	0.029	0.0576	0.0636	3.69	11.5	0.00205	1.54	RV	CELLSTATES	vCM1.0	control_LMNA	7	15
ULK3	0.686	0.0354	0.12	0.13	4.72	10.7	0.00281	1.45	RV	CELLSTATES	vCM1.0	control_LMNA	7	15
AKAP9	0.684	0.0106	2.02	2.17	8.72	15.5	0.000486	1.97	RV	CELLSTATES	vCM1.0	control_LMNA	7	15
SLC16A5	0.678	0.0361	0.0488	0.0521	3.44	10.6	0.00288	1.44	RV	CELLSTATES	vCM1.0	control_LMNA	7	15
SLC30A10	0.672	0.0487	0.163	0.193	5.17	9.5	0.0045	1.31	RV	CELLSTATES	vCM1.0	control_LMNA	7	15
FAM69A	0.67	0.00737	0.234	0.249	5.58	17	0.000284	2.13	RV	CELLSTATES	vCM1.0	control_LMNA	7	15
IL1RAPL1	0.663	0.0327	4.17	4.68	9.76	11	0.00244	1.49	RV	CELLSTATES	vCM1.0	control_LMNA	7	15
REV1	0.663	0.0231	0.638	0.758	7.13	12.4	0.00147	1.64	RV	CELLSTATES	vCM1.0	control_LMNA	7	15
RHOA	0.663	0.0212	0.227	0.245	5.54	12.7	0.0013	1.67	RV	CELLSTATES	vCM1.0	control_LMNA	7	15
PMVK	0.661	0.0346	0.0701	0.076	3.9	10.8	0.00269	1.46	RV	CELLSTATES	vCM1.0	control_LMNA	7	15
GATA6-AS1	0.659	0.0394	0.423	0.474	6.51	10.3	0.00329	1.4	RV	CELLSTATES	vCM1.0	control_LMNA	7	15
PHTF2	0.659	0.00596	0.391	0.405	6.28	18	0.000209	2.23	RV	CELLSTATES	vCM1.0	control_LMNA	7	15
AK9	0.655	0.0177	0.243	0.262	5.62	13.5	0.000976	1.75	RV	CELLSTATES	vCM1.0	control_LMNA	7	15
FMNL2	0.655	0.0371	0.182	0.185	5.19	10.5	0.00299	1.43	RV	CELLSTATES	vCM1.0	control_LMNA	7	15
UFM1	0.654	0.026	0.16	0.179	5.13	11.9	0.00173	1.59	RV	CELLSTATES	vCM1.0	control_LMNA	7	15
FHL2	0.647	0.0495	21.9	23.4	12.1	9.43	0.00462	1.31	RV	CELLSTATES	vCM1.0	control_LMNA	7	15
ACYP1	0.645	0.0254	0.105	0.117	4.49	12	0.00168	1.59	RV	CELLSTATES	vCM1.0	control_LMNA	7	15
TRABD	0.642	0.0118	0.186	0.209	5.33	15	0.000572	1.93	RV	CELLSTATES	vCM1.0	control_LMNA	7	15
FNBP4	0.639	0.00506	1.05	1.14	7.73	18.8	0.000162	2.3	RV	CELLSTATES	vCM1.0	control_LMNA	7	15
IFRD2	0.638	0.0321	0.126	0.144	4.83	11.1	0.00237	1.49	RV	CELLSTATES	vCM1.0	control_LMNA	7	15
TNIK	0.636	0.0192	1.6	1.71	8.32	13.1	0.00111	1.72	RV	CELLSTATES	vCM1.0	control_LMNA	7	15
HMGN3	0.635	0.0402	1.53	1.78	8.38	10.2	0.00339	1.4	RV	CELLSTATES	vCM1.0	control_LMNA	7	15
CACNB2	0.634	0.0212	10.5	11.5	11.1	12.7	0.0013	1.67	RV	CELLSTATES	vCM1.0	control_LMNA	7	15
MEIS1	0.632	0.0276	0.871	0.933	7.46	11.7	0.00191	1.56	RV	CELLSTATES	vCM1.0	control_LMNA	7	15
GAREM1	0.63	0.0106	1.16	1.26	7.89	15.5	0.000482	1.98	RV	CELLSTATES	vCM1.0	control_LMNA	7	15
TECR	0.623	0.0332	0.156	0.183	5.08	10.9	0.00253	1.48	RV	CELLSTATES	vCM1.0	control_LMNA	7	15
MYO9B	0.62	0.042	0.28	0.293	5.81	10	0.00365	1.38	RV	CELLSTATES	vCM1.0	control_LMNA	7	15
NIN	0.618	0.0222	0.478	0.513	6.58	12.5	0.0014	1.65	RV	CELLSTATES	vCM1.0	control_LMNA	7	15
LNPK	0.612	0.0268	0.36	0.391	6.18	11.8	0.00183	1.57	RV	CELLSTATES	vCM1.0	control_LMNA	7	15
MTUS2	0.604	0.0192	2.13	2.45	8.8	13.1	0.00112	1.72	RV	CELLSTATES	vCM1.0	control_LMNA	7	15
OPTN	0.604	0.0428	0.297	0.315	5.87	9.95	0.00374	1.37	RV	CELLSTATES	vCM1.0	control_LMNA	7	15
TMEM223	0.603	0.0441	0.111	0.128	4.56	9.83	0.00393	1.36	RV	CELLSTATES	vCM1.0	control_LMNA	7	15
ACBD5	0.602	0.0104	0.182	0.206	5.26	15.5	0.000473	1.98	RV	CELLSTATES	vCM1.0	control_LMNA	7	15
SLC16A7	0.601	0.0328	1.74	1.95	8.45	11	0.00245	1.48	RV	CELLSTATES	vCM1.0	control_LMNA	7	15
YWHAZ	0.6	0.0457	0.39	0.428	6.29	9.71	0.00412	1.34	RV	CELLSTATES	vCM1.0	control_LMNA	7	15
PARP1	0.599	0.0306	0.137	0.157	4.83	11.3	0.00223	1.51	RV	CELLSTATES	vCM1.0	control_LMNA	7	15
CDC37	0.594	0.0181	0.403	0.469	6.44	13.4	0.00101	1.74	RV	CELLSTATES	vCM1.0	control_LMNA	7	15
SUMF2	0.594	0.00847	0.184	0.21	5.32	16.4	0.000355	2.07	RV	CELLSTATES	vCM1.0	control_LMNA	7	15
CD58	0.591	0.0443	0.313	0.344	5.97	9.81	0.00396	1.35	RV	CELLSTATES	vCM1.0	control_LMNA	7	15
RHOT1	0.581	0.00687	0.636	0.719	7.02	17.4	0.000256	2.16	RV	CELLSTATES	vCM1.0	control_LMNA	7	15
ZNF638	0.578	0.00552	2.57	3.09	9.11	18.4	0.000185	2.26	RV	CELLSTATES	vCM1.0	control_LMNA	7	15
ENDOV	0.575	0.0411	0.0809	0.0991	4.23	10.1	0.00354	1.39	RV	CELLSTATES	vCM1.0	control_LMNA	7	15
SPG7	0.57	0.0336	0.495	0.571	6.69	10.9	0.00257	1.47	RV	CELLSTATES	vCM1.0	control_LMNA	7	15
NMNAT1	0.568	0.0455	0.289	0.327	5.87	9.73	0.00409	1.34	RV	CELLSTATES	vCM1.0	control_LMNA	7	15
IQSEC1	0.567	0.0393	0.123	0.139	4.69	10.3	0.00328	1.41	RV	CELLSTATES	vCM1.0	control_LMNA	7	15
VPS35	0.567	0.0231	0.263	0.317	5.87	12.4	0.00148	1.64	RV	CELLSTATES	vCM1.0	control_LMNA	7	15
SERINC5	0.565	0.0341	0.224	0.259	5.55	10.8	0.00262	1.47	RV	CELLSTATES	vCM1.0	control_LMNA	7	15
UBAP2	0.559	0.0211	0.424	0.511	6.52	12.7	0.00129	1.68	RV	CELLSTATES	vCM1.0	control_LMNA	7	15
TUSC3	0.556	0.0157	0.325	0.382	6.08	13.9	0.000831	1.8	RV	CELLSTATES	vCM1.0	control_LMNA	7	15
FBXW7	0.555	0.0263	1.47	1.72	8.29	11.9	0.00177	1.58	RV	CELLSTATES	vCM1.0	control_LMNA	7	15
FUCA2	0.553	0.0325	0.176	0.204	5.22	11.1	0.00242	1.49	RV	CELLSTATES	vCM1.0	control_LMNA	7	15
ZNF76	0.55	0.0329	0.328	0.408	6.19	11	0.00249	1.48	RV	CELLSTATES	vCM1.0	control_LMNA	7	15
ACAT1	0.548	0.0189	0.634	0.788	7.12	13.2	0.00109	1.72	RV	CELLSTATES	vCM1.0	control_LMNA	7	15
DAAM1	0.548	0.0171	1.16	1.36	7.91	13.6	0.000923	1.77	RV	CELLSTATES	vCM1.0	control_LMNA	7	15
HADH	0.542	0.0197	0.359	0.432	6.25	13	0.00115	1.71	RV	CELLSTATES	vCM1.0	control_LMNA	7	15
COG5	0.531	0.00652	1.46	1.71	8.25	17.6	0.000237	2.19	RV	CELLSTATES	vCM1.0	control_LMNA	7	15
RBFOX2	0.527	0.0134	1.6	1.9	8.39	14.5	0.00068	1.87	RV	CELLSTATES	vCM1.0	control_LMNA	7	15
PATJ	0.515	0.0113	2.46	3.02	9.04	15.2	0.000539	1.95	RV	CELLSTATES	vCM1.0	control_LMNA	7	15
TRPM7	0.515	0.0403	2.36	3.02	9.02	10.2	0.00342	1.39	RV	CELLSTATES	vCM1.0	control_LMNA	7	15
HPS4	0.51	0.0477	0.15	0.193	5.11	9.57	0.00437	1.32	RV	CELLSTATES	vCM1.0	control_LMNA	7	15
RASGRP3	0.509	0.0346	0.948	1.11	7.59	10.8	0.00267	1.46	RV	CELLSTATES	vCM1.0	control_LMNA	7	15
RAD23A	0.505	0.0435	0.224	0.285	5.68	9.89	0.00384	1.36	RV	CELLSTATES	vCM1.0	control_LMNA	7	15
CAPN1	0.502	0.0457	0.134	0.162	4.83	9.72	0.00412	1.34	RV	CELLSTATES	vCM1.0	control_LMNA	7	15
ZBTB43	0.5	0.0217	0.566	0.696	6.92	12.6	0.00134	1.66	RV	CELLSTATES	vCM1.0	control_LMNA	7	15

## Sheet: control_PKP2
Gene	logFC	FDR	mean_exp_control	mean_exp_genotype	logCPM	F	PValue	FDR_plot	Region	annotation_level	cell_state	comparison	Observations_genotype	Observations_reference
PLA2G2A	9.23	0.00556	0.0993	0	4.42	26.1	3.58e-05	2.25	RV	CELLSTATES	vCM1.0	control_PKP2	5	15
CCL2	5.54	0.0143	0.0439	0.00274	3.19	19.1	0.000163	1.84	RV	CELLSTATES	vCM1.0	control_PKP2	5	15
ADAM11	4.31	0.00442	0.0307	0.0014	2.71	26.1	2.28e-05	2.35	RV	CELLSTATES	vCM1.0	control_PKP2	5	15
BHLHE40	4.11	0.0475	0.146	0.0134	4.9	12.7	0.0014	1.32	RV	CELLSTATES	vCM1.0	control_PKP2	5	15
MCTP2	3.85	0.0308	0.177	0.0116	4.72	15.1	0.000604	1.51	RV	CELLSTATES	vCM1.0	control_PKP2	5	15
HIST2H2BE	3.67	0.0417	0.158	0.0272	5.26	13.5	0.00105	1.38	RV	CELLSTATES	vCM1.0	control_PKP2	5	15
GRB7	3.63	0.0238	0.0197	0.00185	2.02	16.5	0.000377	1.62	RV	CELLSTATES	vCM1.0	control_PKP2	5	15
GEM	3.6	0.0113	0.1	0.0275	4.51	20.7	0.000103	1.95	RV	CELLSTATES	vCM1.0	control_PKP2	5	15
LMO1	3.59	0.013	0.0176	0.0014	2.01	19.8	0.000134	1.89	RV	CELLSTATES	vCM1.0	control_PKP2	5	15
G0S2	3.49	0.00448	0.319	0.0588	6	25.7	2.51e-05	2.35	RV	CELLSTATES	vCM1.0	control_PKP2	5	15
COL15A1	3.47	0.0243	0.0654	0.0092	3.59	16.4	0.000393	1.61	RV	CELLSTATES	vCM1.0	control_PKP2	5	15
STC2	3.35	0.0475	0.017	0.000952	1.86	12.7	0.00141	1.32	RV	CELLSTATES	vCM1.0	control_PKP2	5	15
GRK5	3.3	0.00266	0.45	0.0802	6.18	30.4	7.74e-06	2.57	RV	CELLSTATES	vCM1.0	control_PKP2	5	15
BMP7	3.25	0.00371	0.0523	0.00512	3.24	27.2	1.69e-05	2.43	RV	CELLSTATES	vCM1.0	control_PKP2	5	15
AC107068.2	3.18	0.0224	1.95	0.374	8.57	17	0.00032	1.65	RV	CELLSTATES	vCM1.0	control_PKP2	5	15
LRRC14B	3.16	0.0387	0.0428	0.00422	3.35	13.9	0.000897	1.41	RV	CELLSTATES	vCM1.0	control_PKP2	5	15
LONRF3	3.14	0.0263	0.022	0.00232	2.17	15.9	0.000464	1.58	RV	CELLSTATES	vCM1.0	control_PKP2	5	15
ADH1B	3.04	0.0417	0.0368	0.0241	3.13	13.5	0.00105	1.38	RV	CELLSTATES	vCM1.0	control_PKP2	5	15
CFD	3.01	0.0261	0.329	0.134	6.3	15.9	0.000455	1.58	RV	CELLSTATES	vCM1.0	control_PKP2	5	15
CNN1	2.9	0.0269	0.0819	0.033	4.08	15.8	0.000477	1.57	RV	CELLSTATES	vCM1.0	control_PKP2	5	15
C1R	2.87	0.02	0.043	0.0124	3.19	17.6	0.000266	1.7	RV	CELLSTATES	vCM1.0	control_PKP2	5	15
C3	2.81	0.0475	0.0364	0.00654	3.01	12.7	0.00138	1.32	RV	CELLSTATES	vCM1.0	control_PKP2	5	15
KIF26B-AS1	2.8	0.0311	0.0568	0.03	3.58	15	0.00062	1.51	RV	CELLSTATES	vCM1.0	control_PKP2	5	15
AC016650.1	2.74	0.000937	0.366	0.0761	6.01	36.7	1.82e-06	3.03	RV	CELLSTATES	vCM1.0	control_PKP2	5	15
KIF26B	2.53	0.00601	0.558	0.215	6.66	24.1	3.91e-05	2.22	RV	CELLSTATES	vCM1.0	control_PKP2	5	15
MID1IP1	2.49	0.0294	0.0696	0.0226	3.87	15.3	0.000566	1.53	RV	CELLSTATES	vCM1.0	control_PKP2	5	15
TESC	2.48	0.00298	0.297	0.0953	5.68	29.2	1.02e-05	2.53	RV	CELLSTATES	vCM1.0	control_PKP2	5	15
IL13RA1	2.42	0.0294	0.0328	0.00649	2.66	15.3	0.000563	1.53	RV	CELLSTATES	vCM1.0	control_PKP2	5	15
LINC02270	2.41	0.0452	0.109	0.0467	4.5	13.1	0.00121	1.34	RV	CELLSTATES	vCM1.0	control_PKP2	5	15
LPCAT4	2.39	0.00442	0.201	0.0497	5.19	26.1	2.28e-05	2.35	RV	CELLSTATES	vCM1.0	control_PKP2	5	15
NES	2.35	0.0349	0.0526	0.0193	3.44	14.5	0.000739	1.46	RV	CELLSTATES	vCM1.0	control_PKP2	5	15
CADPS2	2.28	0.0269	0.253	0.0991	5.75	15.8	0.000479	1.57	RV	CELLSTATES	vCM1.0	control_PKP2	5	15
FER1L6	2.27	0.0229	0.0369	0.00884	3.02	16.8	0.000338	1.64	RV	CELLSTATES	vCM1.0	control_PKP2	5	15
LINC02334	2.27	0.000129	0.756	0.294	7.15	56.5	4.32e-08	3.89	RV	CELLSTATES	vCM1.0	control_PKP2	5	15
RNF122	2.27	0.049	0.273	0.124	5.61	12.5	0.0015	1.31	RV	CELLSTATES	vCM1.0	control_PKP2	5	15
DUSP13	2.26	0.0475	0.0201	0.00378	2.25	12.7	0.00139	1.32	RV	CELLSTATES	vCM1.0	control_PKP2	5	15
LINC02248	2.26	0.0458	0.558	0.156	6.67	13	0.00126	1.34	RV	CELLSTATES	vCM1.0	control_PKP2	5	15
LINC02147	2.24	0.0338	1.65	0.848	8.36	14.6	0.000707	1.47	RV	CELLSTATES	vCM1.0	control_PKP2	5	15
LITAF	2.21	0.0184	0.0639	0.0379	3.76	17.9	0.000236	1.73	RV	CELLSTATES	vCM1.0	control_PKP2	5	15
COL6A2	2.19	0.001	0.183	0.0609	5.12	35.8	2.22e-06	3	RV	CELLSTATES	vCM1.0	control_PKP2	5	15
MARCH11	2.15	0.0134	0.285	0.116	5.83	19.5	0.000145	1.87	RV	CELLSTATES	vCM1.0	control_PKP2	5	15
LRP1	2.14	0.00214	0.234	0.118	5.51	31.7	5.61e-06	2.67	RV	CELLSTATES	vCM1.0	control_PKP2	5	15
TIMP1	2.13	0.0231	0.06	0.0199	3.63	16.8	0.000344	1.64	RV	CELLSTATES	vCM1.0	control_PKP2	5	15
SLC36A1	2.12	0.0379	0.049	0.0274	3.38	14	0.000865	1.42	RV	CELLSTATES	vCM1.0	control_PKP2	5	15
SMTNL2	2.12	0.0212	0.0532	0.0149	3.34	17.3	0.000289	1.67	RV	CELLSTATES	vCM1.0	control_PKP2	5	15
SLIT3	2.09	0.0405	0.2	0.0513	5.17	13.7	0.000968	1.39	RV	CELLSTATES	vCM1.0	control_PKP2	5	15
NKX2-5	2.07	0.0121	0.206	0.104	5.42	20.2	0.00012	1.92	RV	CELLSTATES	vCM1.0	control_PKP2	5	15
PTMS	2.07	0.0302	0.0316	0.0124	2.82	15.1	0.000588	1.52	RV	CELLSTATES	vCM1.0	control_PKP2	5	15
LRRTM4	2.01	0.0274	0.26	0.0948	5.4	15.6	0.000504	1.56	RV	CELLSTATES	vCM1.0	control_PKP2	5	15
IDH2	1.99	0.000309	0.774	0.37	7.31	44.1	3.94e-07	3.51	RV	CELLSTATES	vCM1.0	control_PKP2	5	15
PLCG2	1.99	0.0358	0.0906	0.0359	3.96	14.4	0.000771	1.45	RV	CELLSTATES	vCM1.0	control_PKP2	5	15
PDE4A	1.98	0.0249	0.0632	0.0249	3.65	16.2	0.000414	1.6	RV	CELLSTATES	vCM1.0	control_PKP2	5	15
LRP4	1.96	0.0405	1.19	0.559	8.06	13.7	0.00097	1.39	RV	CELLSTATES	vCM1.0	control_PKP2	5	15
TPM2	1.88	0.0133	0.963	0.446	7.59	19.6	0.00014	1.88	RV	CELLSTATES	vCM1.0	control_PKP2	5	15
LDHA	1.87	0.0106	0.133	0.0856	4.73	21.1	9.17e-05	1.98	RV	CELLSTATES	vCM1.0	control_PKP2	5	15
TLL2	1.87	0.0114	0.132	0.0615	4.7	20.6	0.000104	1.94	RV	CELLSTATES	vCM1.0	control_PKP2	5	15
TEPSIN	1.84	0.0492	0.0266	0.00931	2.7	12.4	0.00152	1.31	RV	CELLSTATES	vCM1.0	control_PKP2	5	15
IDH2-DT	1.83	0.00928	0.103	0.0527	4.39	21.8	7.34e-05	2.03	RV	CELLSTATES	vCM1.0	control_PKP2	5	15
ARHGAP22	1.81	0.0281	0.0639	0.0249	3.64	15.5	0.000523	1.55	RV	CELLSTATES	vCM1.0	control_PKP2	5	15
GZF1	1.81	0.0405	0.058	0.0221	3.53	13.7	0.000972	1.39	RV	CELLSTATES	vCM1.0	control_PKP2	5	15
ITGA3	1.8	0.0193	0.177	0.0737	5.03	17.8	0.000251	1.72	RV	CELLSTATES	vCM1.0	control_PKP2	5	15
SYNM	1.8	0.0238	0.472	0.17	6.26	16.6	0.000368	1.62	RV	CELLSTATES	vCM1.0	control_PKP2	5	15
AL627171.2	1.79	0.032	0.0279	0.0255	2.62	14.9	0.000645	1.5	RV	CELLSTATES	vCM1.0	control_PKP2	5	15
CPNE5	1.78	0.0423	1.24	0.66	7.59	13.4	0.00108	1.37	RV	CELLSTATES	vCM1.0	control_PKP2	5	15
PLP2	1.76	0.00928	0.0516	0.0253	3.41	21.8	7.34e-05	2.03	RV	CELLSTATES	vCM1.0	control_PKP2	5	15
MYL6	1.75	0.000247	0.879	0.529	7.49	48.8	1.66e-07	3.61	RV	CELLSTATES	vCM1.0	control_PKP2	5	15
TEAD2	1.75	0.0302	0.0478	0.0199	3.41	15.2	0.000586	1.52	RV	CELLSTATES	vCM1.0	control_PKP2	5	15
CORO6	1.74	0.000937	0.324	0.192	6.1	36.4	1.95e-06	3.03	RV	CELLSTATES	vCM1.0	control_PKP2	5	15
AP003181.1	1.72	0.0141	0.0677	0.039	3.88	19.3	0.000157	1.85	RV	CELLSTATES	vCM1.0	control_PKP2	5	15
ISOC1	1.71	0.00448	0.159	0.0651	5.05	25.7	2.54e-05	2.35	RV	CELLSTATES	vCM1.0	control_PKP2	5	15
EMILIN2	1.68	0.0256	0.106	0.0502	4.37	16	0.000439	1.59	RV	CELLSTATES	vCM1.0	control_PKP2	5	15
PLK2	1.63	0.0222	0.0852	0.0515	4.14	17	0.000314	1.65	RV	CELLSTATES	vCM1.0	control_PKP2	5	15
DNM1	1.61	0.0475	0.0286	0.0175	2.78	12.7	0.00138	1.32	RV	CELLSTATES	vCM1.0	control_PKP2	5	15
HRH2	1.61	0.00466	0.313	0.152	5.94	25.4	2.72e-05	2.33	RV	CELLSTATES	vCM1.0	control_PKP2	5	15
PITPNM2	1.61	0.0231	0.373	0.246	6.13	16.7	0.000349	1.64	RV	CELLSTATES	vCM1.0	control_PKP2	5	15
ADAMTS7	1.57	0.0274	0.272	0.125	5.65	15.6	0.000501	1.56	RV	CELLSTATES	vCM1.0	control_PKP2	5	15
LINC01470	1.57	0.0358	0.343	0.194	6.1	14.3	0.000774	1.45	RV	CELLSTATES	vCM1.0	control_PKP2	5	15
IPO9-AS1	1.55	0.0247	1.47	0.931	8.3	16.2	0.000408	1.61	RV	CELLSTATES	vCM1.0	control_PKP2	5	15
SELENBP1	1.55	0.0216	0.073	0.0388	4.01	17.2	0.000297	1.67	RV	CELLSTATES	vCM1.0	control_PKP2	5	15
CD63	1.54	0.00932	0.181	0.147	5.35	21.8	7.5e-05	2.03	RV	CELLSTATES	vCM1.0	control_PKP2	5	15
LINC01550	1.54	0.0413	0.152	0.0677	4.93	13.5	0.00103	1.38	RV	CELLSTATES	vCM1.0	control_PKP2	5	15
HAND2	1.53	0.00118	0.291	0.144	5.83	34.7	2.84e-06	2.93	RV	CELLSTATES	vCM1.0	control_PKP2	5	15
STX10	1.53	0.0379	0.0586	0.04	3.78	14	0.000866	1.42	RV	CELLSTATES	vCM1.0	control_PKP2	5	15
FAM81A	1.51	0.0237	0.0619	0.0689	3.83	16.6	0.000364	1.63	RV	CELLSTATES	vCM1.0	control_PKP2	5	15
KMT5C	1.51	0.0474	0.0395	0.0266	3.15	12.8	0.00135	1.32	RV	CELLSTATES	vCM1.0	control_PKP2	5	15
TBX20	1.51	0.0126	1.34	0.835	8.09	19.9	0.00013	1.9	RV	CELLSTATES	vCM1.0	control_PKP2	5	15
MYO1E	1.5	0.00465	0.301	0.181	5.92	25.5	2.68e-05	2.33	RV	CELLSTATES	vCM1.0	control_PKP2	5	15
PPP1R1C	1.49	0.0115	0.982	0.421	7.53	20.5	0.000108	1.94	RV	CELLSTATES	vCM1.0	control_PKP2	5	15
SHISA4	1.49	0.0475	0.0417	0.0299	3.24	12.7	0.00141	1.32	RV	CELLSTATES	vCM1.0	control_PKP2	5	15
PHACTR3	1.48	0.0139	0.198	0.0974	5.27	19.3	0.000154	1.86	RV	CELLSTATES	vCM1.0	control_PKP2	5	15
ANAPC15	1.47	0.0484	0.0341	0.014	3.01	12.6	0.00146	1.32	RV	CELLSTATES	vCM1.0	control_PKP2	5	15
COL6A1	1.47	0.00425	0.173	0.112	5.11	26.5	2.05e-05	2.37	RV	CELLSTATES	vCM1.0	control_PKP2	5	15
CRIP2	1.47	0.0204	0.564	0.447	6.96	17.4	0.000278	1.69	RV	CELLSTATES	vCM1.0	control_PKP2	5	15
RASGRP2	1.46	0.0453	0.0362	0.0244	3.03	13	0.00124	1.34	RV	CELLSTATES	vCM1.0	control_PKP2	5	15
FAM50A	1.45	0.0125	0.0634	0.0301	3.77	19.9	0.000128	1.9	RV	CELLSTATES	vCM1.0	control_PKP2	5	15
ATAD3A	1.44	0.0417	0.0557	0.0315	3.7	13.5	0.00105	1.38	RV	CELLSTATES	vCM1.0	control_PKP2	5	15
EML1	1.44	0.00858	0.208	0.114	5.28	22.2	6.62e-05	2.07	RV	CELLSTATES	vCM1.0	control_PKP2	5	15
MAP3K14	1.44	0.0271	0.456	0.226	6.38	15.7	0.00049	1.57	RV	CELLSTATES	vCM1.0	control_PKP2	5	15
AC005358.1	1.42	0.01	0.729	0.577	7.3	21.4	8.41e-05	2	RV	CELLSTATES	vCM1.0	control_PKP2	5	15
RASSF3	1.42	0.0243	0.429	0.259	6.18	16.3	0.000394	1.61	RV	CELLSTATES	vCM1.0	control_PKP2	5	15
MFSD10	1.41	0.0379	0.0455	0.038	3.3	14.1	0.000853	1.42	RV	CELLSTATES	vCM1.0	control_PKP2	5	15
NKAPL	1.41	0.0274	0.0963	0.0466	4.31	15.6	0.000499	1.56	RV	CELLSTATES	vCM1.0	control_PKP2	5	15
CCDC9B	1.4	0.00932	0.176	0.13	5.28	21.8	7.45e-05	2.03	RV	CELLSTATES	vCM1.0	control_PKP2	5	15
MYADM	1.4	0.0278	0.105	0.113	4.47	15.5	0.000515	1.56	RV	CELLSTATES	vCM1.0	control_PKP2	5	15
SELENOS	1.4	0.0144	0.188	0.164	5.38	19	0.00017	1.84	RV	CELLSTATES	vCM1.0	control_PKP2	5	15
CEP85L	1.39	0.0432	0.863	0.584	7.56	13.3	0.00112	1.36	RV	CELLSTATES	vCM1.0	control_PKP2	5	15
ULK3	1.39	0.0137	0.12	0.0831	4.71	19.4	0.00015	1.86	RV	CELLSTATES	vCM1.0	control_PKP2	5	15
KCNMB3	1.37	0.0274	0.0597	0.0343	3.71	15.6	0.000506	1.56	RV	CELLSTATES	vCM1.0	control_PKP2	5	15
KLHDC8B	1.37	0.0138	0.0994	0.0872	4.44	19.4	0.000152	1.86	RV	CELLSTATES	vCM1.0	control_PKP2	5	15
ADGRE5	1.36	0.0271	0.0997	0.065	4.36	15.7	0.000491	1.57	RV	CELLSTATES	vCM1.0	control_PKP2	5	15
MAN1C1	1.36	0.0423	0.339	0.178	5.9	13.4	0.00107	1.37	RV	CELLSTATES	vCM1.0	control_PKP2	5	15
MYL9	1.36	0.00769	0.877	0.703	7.53	23	5.31e-05	2.11	RV	CELLSTATES	vCM1.0	control_PKP2	5	15
ZFP36L1	1.36	0.0475	0.109	0.101	4.43	12.7	0.00137	1.32	RV	CELLSTATES	vCM1.0	control_PKP2	5	15
A4GALT	1.35	0.0358	0.283	0.156	5.67	14.4	0.000767	1.45	RV	CELLSTATES	vCM1.0	control_PKP2	5	15
ALPK2	1.35	0.00423	1.49	0.869	8.11	26.6	1.98e-05	2.37	RV	CELLSTATES	vCM1.0	control_PKP2	5	15
LMNA	1.35	0.0238	0.419	0.323	6.38	16.5	0.00038	1.62	RV	CELLSTATES	vCM1.0	control_PKP2	5	15
SCUBE3	1.34	0.0184	0.189	0.137	5.26	17.9	0.000237	1.73	RV	CELLSTATES	vCM1.0	control_PKP2	5	15
TTC31	1.34	0.049	0.0493	0.0375	3.5	12.5	0.0015	1.31	RV	CELLSTATES	vCM1.0	control_PKP2	5	15
CFL1	1.33	0.0476	0.0683	0.0629	3.95	12.6	0.00142	1.32	RV	CELLSTATES	vCM1.0	control_PKP2	5	15
HSPB7	1.32	0.0143	2.05	2	8.91	19.1	0.000165	1.84	RV	CELLSTATES	vCM1.0	control_PKP2	5	15
DISC1	1.31	0.0405	1.74	1.38	8.56	13.7	0.000966	1.39	RV	CELLSTATES	vCM1.0	control_PKP2	5	15
GNL1	1.31	0.0417	0.0484	0.0259	3.36	13.5	0.00104	1.38	RV	CELLSTATES	vCM1.0	control_PKP2	5	15
VASP	1.31	0.0184	0.078	0.0611	4.04	18	0.000234	1.73	RV	CELLSTATES	vCM1.0	control_PKP2	5	15
ATP2B4	1.29	0.00973	1.06	0.659	7.64	21.6	7.9e-05	2.01	RV	CELLSTATES	vCM1.0	control_PKP2	5	15
CBX6	1.29	0.0249	0.0699	0.0654	3.93	16.2	0.000414	1.6	RV	CELLSTATES	vCM1.0	control_PKP2	5	15
EHD4	1.28	0.00448	0.265	0.172	5.72	25.7	2.49e-05	2.35	RV	CELLSTATES	vCM1.0	control_PKP2	5	15
SGCB	1.28	0.0153	0.158	0.0979	5.01	18.7	0.000187	1.82	RV	CELLSTATES	vCM1.0	control_PKP2	5	15
CLEC2D	1.27	0.0375	0.242	0.208	5.57	14.2	0.000827	1.43	RV	CELLSTATES	vCM1.0	control_PKP2	5	15
PHLDB1	1.27	0.0461	0.174	0.105	5.01	12.9	0.0013	1.34	RV	CELLSTATES	vCM1.0	control_PKP2	5	15
LAMA5	1.26	0.0444	0.152	0.0907	4.9	13.2	0.00117	1.35	RV	CELLSTATES	vCM1.0	control_PKP2	5	15
SLC12A7	1.26	0.00525	0.403	0.247	6.32	24.7	3.31e-05	2.28	RV	CELLSTATES	vCM1.0	control_PKP2	5	15
HDAC5	1.24	0.0238	0.275	0.191	5.74	16.5	0.000375	1.62	RV	CELLSTATES	vCM1.0	control_PKP2	5	15
SDK1	1.24	0.0175	0.706	0.42	7.05	18.2	0.000221	1.76	RV	CELLSTATES	vCM1.0	control_PKP2	5	15
AGAP3	1.23	0.0475	0.0767	0.0426	3.97	12.7	0.00139	1.32	RV	CELLSTATES	vCM1.0	control_PKP2	5	15
PPARGC1B	1.23	0.0134	1.17	0.733	7.81	19.6	0.000143	1.87	RV	CELLSTATES	vCM1.0	control_PKP2	5	15
PTMA	1.23	0.00766	0.155	0.119	5.06	23	5.24e-05	2.12	RV	CELLSTATES	vCM1.0	control_PKP2	5	15
SHTN1	1.23	0.0119	0.129	0.113	4.76	20.2	0.000117	1.92	RV	CELLSTATES	vCM1.0	control_PKP2	5	15
MTCH1	1.22	0.00852	0.499	0.409	6.69	22.3	6.46e-05	2.07	RV	CELLSTATES	vCM1.0	control_PKP2	5	15
MLF2	1.21	0.029	0.0785	0.0761	4.17	15.4	0.000548	1.54	RV	CELLSTATES	vCM1.0	control_PKP2	5	15
PDE7B	1.21	0.0106	0.542	0.395	6.82	21.1	9.16e-05	1.98	RV	CELLSTATES	vCM1.0	control_PKP2	5	15
STRIP2	1.21	0.0229	0.246	0.195	5.61	16.8	0.00034	1.64	RV	CELLSTATES	vCM1.0	control_PKP2	5	15
CNN2	1.2	0.0252	0.129	0.126	4.86	16.1	0.000429	1.6	RV	CELLSTATES	vCM1.0	control_PKP2	5	15
AC100872.1	1.19	0.0475	0.17	0.094	5.02	12.7	0.00141	1.32	RV	CELLSTATES	vCM1.0	control_PKP2	5	15
MTA1	1.18	0.00425	0.339	0.245	6.11	26.4	2.08e-05	2.37	RV	CELLSTATES	vCM1.0	control_PKP2	5	15
C2orf68	1.17	0.0144	0.0915	0.0889	4.38	19	0.000169	1.84	RV	CELLSTATES	vCM1.0	control_PKP2	5	15
LINC02398	1.17	0.0453	0.318	0.228	6.01	13	0.00124	1.34	RV	CELLSTATES	vCM1.0	control_PKP2	5	15
TRIP10	1.17	0.0337	0.168	0.112	5.09	14.7	0.000696	1.47	RV	CELLSTATES	vCM1.0	control_PKP2	5	15
CDCA7L	1.16	0.029	0.188	0.12	5.26	15.3	0.00055	1.54	RV	CELLSTATES	vCM1.0	control_PKP2	5	15
SLC27A6	1.14	0.0238	0.596	0.523	7.02	16.5	0.000373	1.62	RV	CELLSTATES	vCM1.0	control_PKP2	5	15
SMYD1	1.14	0.0198	1.31	1.04	8.06	17.7	0.000259	1.7	RV	CELLSTATES	vCM1.0	control_PKP2	5	15
SPHKAP	1.14	0.0222	2.38	1.83	8.9	17.1	0.000314	1.65	RV	CELLSTATES	vCM1.0	control_PKP2	5	15
RPLP2	1.13	0.0451	0.126	0.101	4.87	13.1	0.00119	1.35	RV	CELLSTATES	vCM1.0	control_PKP2	5	15
B4GALNT3	1.12	0.0271	1.1	0.855	7.78	15.7	0.000486	1.57	RV	CELLSTATES	vCM1.0	control_PKP2	5	15
MPPED2	1.12	0.0311	0.308	0.211	5.97	15	0.000618	1.51	RV	CELLSTATES	vCM1.0	control_PKP2	5	15
FKBP2	1.11	0.0474	0.0799	0.0717	4.19	12.8	0.00136	1.32	RV	CELLSTATES	vCM1.0	control_PKP2	5	15
FLOT1	1.08	0.0452	0.146	0.12	4.89	13.1	0.0012	1.34	RV	CELLSTATES	vCM1.0	control_PKP2	5	15
FMNL2	1.08	0.0379	0.182	0.129	5.2	14	0.000863	1.42	RV	CELLSTATES	vCM1.0	control_PKP2	5	15
PHF1	1.08	0.0452	0.106	0.0895	4.53	13.1	0.00122	1.34	RV	CELLSTATES	vCM1.0	control_PKP2	5	15
SLC29A1	1.08	0.0338	0.33	0.307	6.2	14.6	0.000706	1.47	RV	CELLSTATES	vCM1.0	control_PKP2	5	15
BZW2	1.06	0.0198	0.774	0.739	7.41	17.6	0.000262	1.7	RV	CELLSTATES	vCM1.0	control_PKP2	5	15
HOOK2	1.04	0.0115	1.84	1.53	8.59	20.5	0.000108	1.94	RV	CELLSTATES	vCM1.0	control_PKP2	5	15
MYOCD	1	0.00447	2.21	1.95	8.77	25.9	2.37e-05	2.35	RV	CELLSTATES	vCM1.0	control_PKP2	5	15
PFKM	0.997	0.0484	0.405	0.324	6.39	12.6	0.00146	1.32	RV	CELLSTATES	vCM1.0	control_PKP2	5	15
GSS	0.991	0.0218	0.117	0.116	4.74	17.1	0.000304	1.66	RV	CELLSTATES	vCM1.0	control_PKP2	5	15
MEIS1	0.983	0.0252	0.871	0.755	7.46	16.1	0.000428	1.6	RV	CELLSTATES	vCM1.0	control_PKP2	5	15
CDK11B	0.981	0.0426	0.1	0.0824	4.47	13.4	0.00109	1.37	RV	CELLSTATES	vCM1.0	control_PKP2	5	15
CDC37	0.973	0.0202	0.403	0.421	6.44	17.5	0.000272	1.7	RV	CELLSTATES	vCM1.0	control_PKP2	5	15
EGF	0.973	0.031	0.296	0.202	5.85	15	0.000611	1.51	RV	CELLSTATES	vCM1.0	control_PKP2	5	15
PPP1R13L	0.971	0.0287	0.68	0.534	7.09	15.4	0.00054	1.54	RV	CELLSTATES	vCM1.0	control_PKP2	5	15
LNPK	0.97	0.0323	0.36	0.25	6.15	14.8	0.000657	1.49	RV	CELLSTATES	vCM1.0	control_PKP2	5	15
RSU1	0.967	0.0106	0.402	0.351	6.39	21	9.43e-05	1.97	RV	CELLSTATES	vCM1.0	control_PKP2	5	15
NDRG2	0.96	0.0226	0.142	0.131	4.98	16.9	0.000329	1.65	RV	CELLSTATES	vCM1.0	control_PKP2	5	15
ADAM23	0.957	0.00739	0.994	0.839	7.65	23.2	5.01e-05	2.13	RV	CELLSTATES	vCM1.0	control_PKP2	5	15
PARP1	0.953	0.0284	0.137	0.103	4.83	15.4	0.000533	1.55	RV	CELLSTATES	vCM1.0	control_PKP2	5	15
ILF3	0.947	0.0378	0.158	0.127	5.03	14.1	0.000844	1.42	RV	CELLSTATES	vCM1.0	control_PKP2	5	15
TNFRSF19	0.946	0.0405	0.613	0.461	6.86	13.7	0.000963	1.39	RV	CELLSTATES	vCM1.0	control_PKP2	5	15
CAPN1	0.911	0.0239	0.134	0.106	4.82	16.4	0.000384	1.62	RV	CELLSTATES	vCM1.0	control_PKP2	5	15
BLVRB	0.899	0.048	0.153	0.17	5.15	12.6	0.00143	1.32	RV	CELLSTATES	vCM1.0	control_PKP2	5	15
TEX2	0.899	0.0458	0.361	0.301	6.14	12.9	0.00129	1.34	RV	CELLSTATES	vCM1.0	control_PKP2	5	15
HMOX2	0.893	0.0379	0.403	0.316	6.35	14	0.000866	1.42	RV	CELLSTATES	vCM1.0	control_PKP2	5	15
RGS3	0.888	0.0463	0.482	0.361	6.56	12.8	0.00132	1.33	RV	CELLSTATES	vCM1.0	control_PKP2	5	15
VIPR2	0.883	0.0315	0.889	0.688	7.49	14.9	0.000632	1.5	RV	CELLSTATES	vCM1.0	control_PKP2	5	15
CXADR	0.877	0.0358	0.234	0.191	5.57	14.4	0.000768	1.45	RV	CELLSTATES	vCM1.0	control_PKP2	5	15
MFGE8	0.873	0.0484	0.485	0.525	6.78	12.6	0.00145	1.32	RV	CELLSTATES	vCM1.0	control_PKP2	5	15
EIF2S2	0.869	0.0411	0.149	0.124	4.93	13.6	0.00101	1.39	RV	CELLSTATES	vCM1.0	control_PKP2	5	15
ZNF76	0.869	0.0376	0.328	0.28	6.17	14.1	0.000835	1.42	RV	CELLSTATES	vCM1.0	control_PKP2	5	15
VPS35	0.861	0.0317	0.263	0.257	5.89	14.9	0.000639	1.5	RV	CELLSTATES	vCM1.0	control_PKP2	5	15
AR	0.84	0.0427	0.34	0.275	6.06	13.3	0.0011	1.37	RV	CELLSTATES	vCM1.0	control_PKP2	5	15
ST5	0.821	0.0475	0.698	0.635	7.15	12.7	0.0014	1.32	RV	CELLSTATES	vCM1.0	control_PKP2	5	15
GATA4	0.819	0.0405	1.65	1.55	8.4	13.7	0.000973	1.39	RV	CELLSTATES	vCM1.0	control_PKP2	5	15
HIVEP3	0.804	0.0411	0.882	0.802	7.43	13.6	0.00101	1.39	RV	CELLSTATES	vCM1.0	control_PKP2	5	15
CIAO1	0.803	0.046	0.172	0.172	5.22	12.9	0.00129	1.34	RV	CELLSTATES	vCM1.0	control_PKP2	5	15
GAREM1	0.796	0.0453	1.16	1.2	7.91	13	0.00123	1.34	RV	CELLSTATES	vCM1.0	control_PKP2	5	15
AKAP9	0.769	0.046	2.02	2.14	8.76	12.9	0.00129	1.34	RV	CELLSTATES	vCM1.0	control_PKP2	5	15
HGSNAT	0.76	0.0283	0.457	0.458	6.58	15.5	0.000529	1.55	RV	CELLSTATES	vCM1.0	control_PKP2	5	15
CLASRP	0.735	0.0452	0.259	0.281	5.8	13.1	0.00122	1.34	RV	CELLSTATES	vCM1.0	control_PKP2	5	15
GGT7	0.674	0.0458	0.44	0.425	6.57	12.9	0.00128	1.34	RV	CELLSTATES	vCM1.0	control_PKP2	5	15
PGM1	0.663	0.0411	0.572	0.633	6.96	13.6	0.001	1.39	RV	CELLSTATES	vCM1.0	control_PKP2	5	15

## Sheet: control_PVneg
Gene	logFC	FDR	mean_exp_control	mean_exp_genotype	logCPM	F	PValue	FDR_plot	Region	annotation_level	cell_state	comparison	Observations_genotype	Observations_reference
PLA2G2A	7.21	0.0136	0.0993	0.00137	4.43	24.2	4.79e-05	1.87	RV	CELLSTATES	vCM1.0	control_PVneg	4	15
CCL2	6.1	0.0297	0.0439	0.00121	3.15	19	0.000202	1.53	RV	CELLSTATES	vCM1.0	control_PVneg	4	15
GRXCR2	4.61	0.00575	1.06	0.0658	7.74	31.3	8.45e-06	2.24	RV	CELLSTATES	vCM1.0	control_PVneg	4	15
FAM43A	3.85	0.0364	0.0371	0.00528	3.03	17.2	0.000342	1.44	RV	CELLSTATES	vCM1.0	control_PVneg	4	15
AC137770.1	3.73	0.00575	0.234	0.029	5.54	31.4	8.24e-06	2.24	RV	CELLSTATES	vCM1.0	control_PVneg	4	15
PDGFRB	3.44	0.0382	0.0287	0.00443	2.63	16.7	0.000404	1.42	RV	CELLSTATES	vCM1.0	control_PVneg	4	15
LMO1	3.27	0.0351	0.0176	0.00247	1.95	17.4	0.000321	1.46	RV	CELLSTATES	vCM1.0	control_PVneg	4	15
CHL1	3.25	0.0351	0.0603	0.0103	3.61	17.4	0.000325	1.46	RV	CELLSTATES	vCM1.0	control_PVneg	4	15
PRELID2	3.08	0.0105	2.46	0.465	8.96	26.2	2.84e-05	1.98	RV	CELLSTATES	vCM1.0	control_PVneg	4	15
AC131902.1	2.9	0.0105	0.0481	0.0105	3.3	26.6	2.59e-05	1.98	RV	CELLSTATES	vCM1.0	control_PVneg	4	15
BMP7	2.87	0.0169	0.0523	0.0105	3.2	22.9	6.66e-05	1.77	RV	CELLSTATES	vCM1.0	control_PVneg	4	15
SMILR	2.81	0.0316	0.036	0.00882	2.74	18.4	0.00024	1.5	RV	CELLSTATES	vCM1.0	control_PVneg	4	15
MGST1	2.8	0.0429	0.0398	0.0118	3.08	16.1	0.000492	1.37	RV	CELLSTATES	vCM1.0	control_PVneg	4	15
TLL2	2.59	0.00225	0.132	0.035	4.63	38	2.02e-06	2.65	RV	CELLSTATES	vCM1.0	control_PVneg	4	15
IL17RB	2.5	0.0309	0.0284	0.00718	2.53	18.6	0.000228	1.51	RV	CELLSTATES	vCM1.0	control_PVneg	4	15
TESC	2.4	0.0084	0.297	0.0817	5.67	28.5	1.61e-05	2.08	RV	CELLSTATES	vCM1.0	control_PVneg	4	15
COL6A2	2.29	0.0084	0.183	0.056	5.11	28.5	1.62e-05	2.08	RV	CELLSTATES	vCM1.0	control_PVneg	4	15
S100A16	2.27	0.0297	0.0207	0.00764	2.28	19.1	0.000193	1.53	RV	CELLSTATES	vCM1.0	control_PVneg	4	15
HTRA3	2.25	0.0342	0.0279	0.0107	2.62	17.8	0.000288	1.47	RV	CELLSTATES	vCM1.0	control_PVneg	4	15
LRP1	2.25	0.0105	0.234	0.0782	5.48	26.2	2.83e-05	1.98	RV	CELLSTATES	vCM1.0	control_PVneg	4	15
ITGB1BP2	2.21	0.0288	0.0335	0.0125	2.86	19.4	0.000181	1.54	RV	CELLSTATES	vCM1.0	control_PVneg	4	15
AC100872.1	2.15	0.0126	0.17	0.0546	4.94	24.7	4.17e-05	1.9	RV	CELLSTATES	vCM1.0	control_PVneg	4	15
LINC01807	2.13	0.028	0.0416	0.0166	3.17	19.8	0.000158	1.55	RV	CELLSTATES	vCM1.0	control_PVneg	4	15
AC022034.2	1.98	0.00667	1.1	0.48	7.84	30.1	1.1e-05	2.18	RV	CELLSTATES	vCM1.0	control_PVneg	4	15
B3GALT2	1.94	0.0178	0.0627	0.026	3.75	22.2	8.01e-05	1.75	RV	CELLSTATES	vCM1.0	control_PVneg	4	15
JHY	1.91	0.0486	0.0235	0.0114	2.34	15.5	0.000594	1.31	RV	CELLSTATES	vCM1.0	control_PVneg	4	15
MEI4	1.9	0.0297	0.0542	0.0244	3.56	18.8	0.00021	1.53	RV	CELLSTATES	vCM1.0	control_PVneg	4	15
AP003181.1	1.84	0.013	0.0677	0.0313	3.83	24.4	4.45e-05	1.88	RV	CELLSTATES	vCM1.0	control_PVneg	4	15
MYL6	1.82	0.00126	0.879	0.43	7.48	46.3	4.16e-07	2.9	RV	CELLSTATES	vCM1.0	control_PVneg	4	15
CHPF	1.81	0.0297	0.0471	0.0237	3.28	19	0.0002	1.53	RV	CELLSTATES	vCM1.0	control_PVneg	4	15
NIPSNAP3B	1.78	0.0178	0.177	0.077	5.05	22.4	7.72e-05	1.75	RV	CELLSTATES	vCM1.0	control_PVneg	4	15
LPCAT4	1.75	0.042	0.201	0.0834	5.22	16.2	0.000467	1.38	RV	CELLSTATES	vCM1.0	control_PVneg	4	15
ZFP36L1	1.74	0.0327	0.109	0.0517	4.34	18.2	0.000255	1.49	RV	CELLSTATES	vCM1.0	control_PVneg	4	15
AC016650.1	1.64	0.0297	0.366	0.174	6.07	19	0.000199	1.53	RV	CELLSTATES	vCM1.0	control_PVneg	4	15
LDHA	1.64	0.0281	0.133	0.0696	4.69	19.6	0.000169	1.55	RV	CELLSTATES	vCM1.0	control_PVneg	4	15
ADAMTS1	1.62	0.0473	0.0534	0.0283	3.48	15.7	0.000562	1.33	RV	CELLSTATES	vCM1.0	control_PVneg	4	15
MTCH1	1.54	0.00225	0.499	0.289	6.64	39.2	1.59e-06	2.65	RV	CELLSTATES	vCM1.0	control_PVneg	4	15
LMNA	1.53	0.0297	0.419	0.24	6.34	18.9	0.000205	1.53	RV	CELLSTATES	vCM1.0	control_PVneg	4	15
CD63	1.49	0.0478	0.181	0.115	5.32	15.6	0.000578	1.32	RV	CELLSTATES	vCM1.0	control_PVneg	4	15
MYO1E	1.47	0.0196	0.301	0.188	5.92	21.7	9.33e-05	1.71	RV	CELLSTATES	vCM1.0	control_PVneg	4	15
ULK3	1.47	0.0126	0.12	0.0724	4.67	25.2	3.66e-05	1.9	RV	CELLSTATES	vCM1.0	control_PVneg	4	15
IDH2	1.45	0.0138	0.774	0.521	7.37	24	5.04e-05	1.86	RV	CELLSTATES	vCM1.0	control_PVneg	4	15
PNRC2	1.45	0.0204	0.108	0.0708	4.56	21.5	9.88e-05	1.69	RV	CELLSTATES	vCM1.0	control_PVneg	4	15
SDK1	1.45	0.0165	0.706	0.397	7.04	23.1	6.28e-05	1.78	RV	CELLSTATES	vCM1.0	control_PVneg	4	15
PNRC1	1.41	0.042	0.168	0.112	5.2	16.2	0.000475	1.38	RV	CELLSTATES	vCM1.0	control_PVneg	4	15
NKAPL	1.4	0.0375	0.0963	0.0499	4.28	16.8	0.000391	1.43	RV	CELLSTATES	vCM1.0	control_PVneg	4	15
MFSD10	1.37	0.0366	0.0455	0.0288	3.25	17.2	0.000349	1.44	RV	CELLSTATES	vCM1.0	control_PVneg	4	15
CORO6	1.35	0.0178	0.324	0.225	6.12	22.3	7.88e-05	1.75	RV	CELLSTATES	vCM1.0	control_PVneg	4	15
NHS	1.34	0.0375	0.123	0.0735	4.54	16.9	0.00038	1.43	RV	CELLSTATES	vCM1.0	control_PVneg	4	15
CES2	1.31	0.0375	0.215	0.146	5.54	16.9	0.000382	1.43	RV	CELLSTATES	vCM1.0	control_PVneg	4	15
SLC29A1	1.31	0.0263	0.33	0.238	6.16	20.1	0.000145	1.58	RV	CELLSTATES	vCM1.0	control_PVneg	4	15
MTA1	1.13	0.0257	0.339	0.259	6.11	20.2	0.00014	1.59	RV	CELLSTATES	vCM1.0	control_PVneg	4	15
AK9	1.08	0.042	0.243	0.189	5.61	16.2	0.000477	1.38	RV	CELLSTATES	vCM1.0	control_PVneg	4	15
ENO1	1.08	0.0311	0.178	0.137	5.17	18.5	0.000234	1.51	RV	CELLSTATES	vCM1.0	control_PVneg	4	15
SLC12A7	1.04	0.0369	0.403	0.305	6.35	17	0.000369	1.43	RV	CELLSTATES	vCM1.0	control_PVneg	4	15
CCNL1	0.949	0.0474	0.197	0.156	5.3	15.6	0.000569	1.32	RV	CELLSTATES	vCM1.0	control_PVneg	4	15

## Sheet: control_RBM20
Gene	logFC	FDR	mean_exp_control	mean_exp_genotype	logCPM	F	PValue	FDR_plot	Region	annotation_level	cell_state	comparison	Observations_genotype	Observations_reference
GRXCR2	5.18	0.000103	1.06	0.0559	7.66	51.3	1.16e-07	3.99	RV	CELLSTATES	vCM1.0	control_RBM20	5	15
CCL2	4.76	0.0112	0.0439	0.000828	3.02	18.9	0.000182	1.95	RV	CELLSTATES	vCM1.0	control_RBM20	5	15
PLA2G2A	4.13	0.0117	0.0993	0.00641	4.31	18.6	0.000195	1.93	RV	CELLSTATES	vCM1.0	control_RBM20	5	15
AC107068.2	3.86	0.0026	1.95	0.224	8.51	27.5	1.67e-05	2.59	RV	CELLSTATES	vCM1.0	control_RBM20	5	15
FAM83B	3.66	0.0271	0.0402	0.00321	2.98	14.6	0.000725	1.57	RV	CELLSTATES	vCM1.0	control_RBM20	5	15
AC012574.1	3.62	0.00267	0.0447	0.00642	3.46	27.2	1.8e-05	2.57	RV	CELLSTATES	vCM1.0	control_RBM20	5	15
BHLHE40	3.39	0.0489	0.146	0.0189	4.81	11.8	0.00196	1.31	RV	CELLSTATES	vCM1.0	control_RBM20	5	15
CCDC85A	3.15	0.0228	0.109	0.0199	4.45	15.4	0.000557	1.64	RV	CELLSTATES	vCM1.0	control_RBM20	5	15
CHL1	3.01	0.00894	0.0603	0.0108	3.53	20.3	0.000118	2.05	RV	CELLSTATES	vCM1.0	control_RBM20	5	15
ADH1B	2.99	0.017	0.0368	0.00872	2.96	16.7	0.000362	1.77	RV	CELLSTATES	vCM1.0	control_RBM20	5	15
G0S2	2.94	0.00432	0.319	0.0722	5.94	24.4	3.76e-05	2.36	RV	CELLSTATES	vCM1.0	control_RBM20	5	15
AL591543.1	2.91	0.0067	0.11	0.0269	4.28	22.1	6.99e-05	2.17	RV	CELLSTATES	vCM1.0	control_RBM20	5	15
LINC02248	2.85	0.000513	0.558	0.132	6.6	38.6	1.29e-06	3.29	RV	CELLSTATES	vCM1.0	control_RBM20	5	15
PRELID2	2.84	0.00121	2.46	0.635	8.89	32.7	4.73e-06	2.92	RV	CELLSTATES	vCM1.0	control_RBM20	5	15
AC008700.1	2.78	0.0277	0.109	0.0265	4.41	14.4	0.000771	1.56	RV	CELLSTATES	vCM1.0	control_RBM20	5	15
TSPEAR	2.77	0.0122	0.0704	0.014	3.81	18.4	0.00021	1.91	RV	CELLSTATES	vCM1.0	control_RBM20	5	15
AC005696.1	2.73	0.0026	0.0507	0.0137	3.55	27.5	1.66e-05	2.59	RV	CELLSTATES	vCM1.0	control_RBM20	5	15
MCTP2	2.67	0.0486	0.177	0.0341	4.67	11.8	0.00193	1.31	RV	CELLSTATES	vCM1.0	control_RBM20	5	15
SLC36A2	2.67	0.0454	0.0276	0.0046	2.33	12.1	0.00173	1.34	RV	CELLSTATES	vCM1.0	control_RBM20	5	15
AC137770.1	2.64	0.00463	0.234	0.0783	5.5	24.1	4.09e-05	2.33	RV	CELLSTATES	vCM1.0	control_RBM20	5	15
COL15A1	2.64	0.0256	0.0654	0.0139	3.49	14.9	0.00066	1.59	RV	CELLSTATES	vCM1.0	control_RBM20	5	15
GMNC	2.64	0.0374	0.0372	0.00719	2.9	13.1	0.00124	1.43	RV	CELLSTATES	vCM1.0	control_RBM20	5	15
ZMAT4	2.56	0.0112	0.0856	0.0283	4.3	18.8	0.000184	1.95	RV	CELLSTATES	vCM1.0	control_RBM20	5	15
AC010967.1	2.55	0.0272	0.0707	0.0242	3.7	14.5	0.000737	1.57	RV	CELLSTATES	vCM1.0	control_RBM20	5	15
AL662844.4	2.55	0.0311	0.0735	0.0274	3.89	13.9	0.000919	1.51	RV	CELLSTATES	vCM1.0	control_RBM20	5	15
GRB7	2.51	0.0272	0.0197	0.00232	1.86	14.5	0.000743	1.57	RV	CELLSTATES	vCM1.0	control_RBM20	5	15
CCDC190	2.48	0.0323	0.0128	0.00329	1.87	13.7	0.000981	1.49	RV	CELLSTATES	vCM1.0	control_RBM20	5	15
GALNTL6	2.38	0.00395	0.228	0.0819	5.46	25	3.19e-05	2.4	RV	CELLSTATES	vCM1.0	control_RBM20	5	15
AC016650.1	2.36	0.000322	0.366	0.104	5.97	42.3	6.13e-07	3.49	RV	CELLSTATES	vCM1.0	control_RBM20	5	15
AC037486.1	2.33	0.0153	0.0912	0.0351	4.01	17.2	0.00031	1.82	RV	CELLSTATES	vCM1.0	control_RBM20	5	15
AC007126.1	2.32	0.0177	0.036	0.019	2.91	16.5	0.000384	1.75	RV	CELLSTATES	vCM1.0	control_RBM20	5	15
AP003181.1	2.29	0.000169	0.0677	0.0244	3.74	46.6	2.67e-07	3.77	RV	CELLSTATES	vCM1.0	control_RBM20	5	15
LRRC14B	2.28	0.0393	0.0428	0.0109	3.28	12.9	0.00133	1.41	RV	CELLSTATES	vCM1.0	control_RBM20	5	15
POLR2I	2.25	0.0303	0.0189	0.00642	2.17	14	0.000879	1.52	RV	CELLSTATES	vCM1.0	control_RBM20	5	15
LRRTM4	2.24	0.00545	0.26	0.0779	5.3	23.1	5.25e-05	2.26	RV	CELLSTATES	vCM1.0	control_RBM20	5	15
SEC14L5	2.24	0.00526	0.0489	0.016	3.36	23.3	5.03e-05	2.28	RV	CELLSTATES	vCM1.0	control_RBM20	5	15
MID1IP1	2.21	0.014	0.0696	0.0225	3.76	17.6	0.000268	1.85	RV	CELLSTATES	vCM1.0	control_RBM20	5	15
AC114316.2	2.2	0.00835	0.12	0.0485	4.56	20.8	0.000104	2.08	RV	CELLSTATES	vCM1.0	control_RBM20	5	15
TLL2	2.19	0.00121	0.132	0.0415	4.58	32.9	4.5e-06	2.92	RV	CELLSTATES	vCM1.0	control_RBM20	5	15
AC090193.1	2.16	0.0317	0.0716	0.0267	3.92	13.8	0.00095	1.5	RV	CELLSTATES	vCM1.0	control_RBM20	5	15
LINC01151	2.16	0.00678	0.138	0.0427	4.47	21.9	7.5e-05	2.17	RV	CELLSTATES	vCM1.0	control_RBM20	5	15
AC108136.1	2.15	0.0366	0.0181	0.00384	1.92	13.2	0.00117	1.44	RV	CELLSTATES	vCM1.0	control_RBM20	5	15
AF196972.1	2.15	0.0495	0.0133	0.00517	1.76	11.7	0.002	1.31	RV	CELLSTATES	vCM1.0	control_RBM20	5	15
LINC02270	2.15	0.0463	0.109	0.0352	4.4	12	0.00179	1.33	RV	CELLSTATES	vCM1.0	control_RBM20	5	15
B3GALT2	2.13	0.00107	0.0627	0.0198	3.69	33.8	3.71e-06	2.97	RV	CELLSTATES	vCM1.0	control_RBM20	5	15
ADRB1	2.12	0.00774	0.188	0.069	5.25	21.2	9.14e-05	2.11	RV	CELLSTATES	vCM1.0	control_RBM20	5	15
PPP1R1A	2.12	0.0308	0.0252	0.00843	2.36	14	0.0009	1.51	RV	CELLSTATES	vCM1.0	control_RBM20	5	15
FER1L6	2.09	0.00746	0.0369	0.0116	2.9	21.4	8.66e-05	2.13	RV	CELLSTATES	vCM1.0	control_RBM20	5	15
IDH2-DT	2.08	0.00161	0.103	0.0393	4.28	31	6.99e-06	2.79	RV	CELLSTATES	vCM1.0	control_RBM20	5	15
CHDH	2.06	0.0269	0.0233	0.00478	2.19	14.6	0.000718	1.57	RV	CELLSTATES	vCM1.0	control_RBM20	5	15
TIFA	2.05	0.0228	0.014	0.00435	1.7	15.4	0.000554	1.64	RV	CELLSTATES	vCM1.0	control_RBM20	5	15
BMP7	2.04	0.0131	0.0523	0.0187	3.16	18	0.000239	1.88	RV	CELLSTATES	vCM1.0	control_RBM20	5	15
C1R	2.04	0.0395	0.043	0.0138	3.07	12.8	0.00137	1.4	RV	CELLSTATES	vCM1.0	control_RBM20	5	15
SMCO1	1.97	0.00233	0.0719	0.0277	3.86	28.4	1.32e-05	2.63	RV	CELLSTATES	vCM1.0	control_RBM20	5	15
AC100872.1	1.95	0.00118	0.17	0.0688	4.91	33.1	4.28e-06	2.93	RV	CELLSTATES	vCM1.0	control_RBM20	5	15
CORIN	1.93	0.00382	1.54	0.572	8.05	25.3	2.9e-05	2.42	RV	CELLSTATES	vCM1.0	control_RBM20	5	15
SH3RF2	1.92	0.0191	1.25	0.534	7.89	16.1	0.000433	1.72	RV	CELLSTATES	vCM1.0	control_RBM20	5	15
SMILR	1.91	0.017	0.036	0.0172	2.7	16.7	0.000363	1.77	RV	CELLSTATES	vCM1.0	control_RBM20	5	15
LINC01807	1.9	0.00902	0.0416	0.0159	3.11	20.2	0.000122	2.04	RV	CELLSTATES	vCM1.0	control_RBM20	5	15
PLN	1.9	0.0311	2.62	1.3	9.13	13.9	0.000924	1.51	RV	CELLSTATES	vCM1.0	control_RBM20	5	15
MARCH11	1.86	0.00994	0.285	0.125	5.77	19.5	0.000151	2	RV	CELLSTATES	vCM1.0	control_RBM20	5	15
LINC01936	1.85	0.00366	0.305	0.146	5.91	25.6	2.68e-05	2.44	RV	CELLSTATES	vCM1.0	control_RBM20	5	15
AL157832.3	1.81	0.0486	0.0246	0.00769	2.34	11.8	0.00194	1.31	RV	CELLSTATES	vCM1.0	control_RBM20	5	15
AL442647.1	1.81	0.0338	0.0226	0.0107	2.21	13.5	0.00105	1.47	RV	CELLSTATES	vCM1.0	control_RBM20	5	15
SYP	1.79	0.0155	0.0218	0.0106	2.24	17.1	0.000315	1.81	RV	CELLSTATES	vCM1.0	control_RBM20	5	15
NTRK3	1.77	0.0481	0.0966	0.0364	3.99	11.9	0.00189	1.32	RV	CELLSTATES	vCM1.0	control_RBM20	5	15
PLK2	1.77	0.0178	0.0852	0.0267	4	16.5	0.00039	1.75	RV	CELLSTATES	vCM1.0	control_RBM20	5	15
LINC01550	1.76	0.00329	0.152	0.0666	4.86	26.2	2.32e-05	2.48	RV	CELLSTATES	vCM1.0	control_RBM20	5	15
LPCAT4	1.76	0.0104	0.201	0.0892	5.17	19.3	0.000161	1.98	RV	CELLSTATES	vCM1.0	control_RBM20	5	15
NKAPL	1.76	0.000962	0.0963	0.0429	4.21	34.3	3.27e-06	3.02	RV	CELLSTATES	vCM1.0	control_RBM20	5	15
BMS1P14	1.75	0.024	0.321	0.176	6.12	15.2	0.000596	1.62	RV	CELLSTATES	vCM1.0	control_RBM20	5	15
GRIK2	1.75	0.0439	0.251	0.108	5.5	12.3	0.00162	1.36	RV	CELLSTATES	vCM1.0	control_RBM20	5	15
PHACTR3	1.71	0.00675	0.198	0.0798	5.2	21.9	7.43e-05	2.17	RV	CELLSTATES	vCM1.0	control_RBM20	5	15
EFEMP1	1.7	0.0133	0.0522	0.0206	3.31	17.9	0.000246	1.88	RV	CELLSTATES	vCM1.0	control_RBM20	5	15
LRTM1	1.7	0.0195	0.0854	0.0401	4.15	16	0.000446	1.71	RV	CELLSTATES	vCM1.0	control_RBM20	5	15
SLC30A10	1.7	0.000737	0.163	0.0807	5.05	36.2	2.17e-06	3.13	RV	CELLSTATES	vCM1.0	control_RBM20	5	15
AL845331.2	1.69	0.019	0.282	0.154	5.88	16.2	0.000428	1.72	RV	CELLSTATES	vCM1.0	control_RBM20	5	15
EXPH5	1.69	0.00933	0.0479	0.0217	3.39	20	0.000128	2.03	RV	CELLSTATES	vCM1.0	control_RBM20	5	15
KLHL32	1.69	0.016	0.0452	0.0254	3.19	16.9	0.000333	1.8	RV	CELLSTATES	vCM1.0	control_RBM20	5	15
PROB1	1.68	0.0428	0.0218	0.0102	2.37	12.5	0.00154	1.37	RV	CELLSTATES	vCM1.0	control_RBM20	5	15
LINC01482	1.66	0.0236	0.0585	0.0294	3.58	15.2	0.000583	1.63	RV	CELLSTATES	vCM1.0	control_RBM20	5	15
MEI4	1.66	0.0112	0.0542	0.0345	3.53	18.8	0.000184	1.95	RV	CELLSTATES	vCM1.0	control_RBM20	5	15
NFXL1	1.65	0.0216	0.279	0.126	5.61	15.6	0.000512	1.67	RV	CELLSTATES	vCM1.0	control_RBM20	5	15
LRP1	1.64	0.023	0.234	0.0921	5.44	15.3	0.000564	1.64	RV	CELLSTATES	vCM1.0	control_RBM20	5	15
IDH2	1.63	0.000385	0.774	0.414	7.29	40.9	8.14e-07	3.41	RV	CELLSTATES	vCM1.0	control_RBM20	5	15
COL6A2	1.62	0.00267	0.183	0.0909	5.08	27.2	1.79e-05	2.57	RV	CELLSTATES	vCM1.0	control_RBM20	5	15
CYP4F12	1.6	0.0438	0.025	0.0152	2.49	12.3	0.00162	1.36	RV	CELLSTATES	vCM1.0	control_RBM20	5	15
NFE2L3	1.6	0.00236	0.29	0.167	5.91	28.3	1.37e-05	2.63	RV	CELLSTATES	vCM1.0	control_RBM20	5	15
AC007100.1	1.58	0.0067	0.109	0.0557	4.34	22.1	7.01e-05	2.17	RV	CELLSTATES	vCM1.0	control_RBM20	5	15
SLC35F1	1.56	0.0199	0.224	0.135	5.57	16	0.000456	1.7	RV	CELLSTATES	vCM1.0	control_RBM20	5	15
CNTNAP3B	1.55	0.0289	0.421	0.232	6.39	14.2	0.000824	1.54	RV	CELLSTATES	vCM1.0	control_RBM20	5	15
AL451069.1	1.54	0.0163	0.119	0.0665	4.6	16.9	0.000343	1.79	RV	CELLSTATES	vCM1.0	control_RBM20	5	15
HCFC1R1	1.54	0.0203	0.0459	0.0259	3.33	15.9	0.000475	1.69	RV	CELLSTATES	vCM1.0	control_RBM20	5	15
RALYL	1.54	0.0282	1.44	0.756	8.16	14.3	0.000798	1.55	RV	CELLSTATES	vCM1.0	control_RBM20	5	15
FGF12	1.53	0.00143	24.7	12.7	12.1	31.7	6e-06	2.85	RV	CELLSTATES	vCM1.0	control_RBM20	5	15
AL033504.1	1.51	0.0147	0.132	0.0557	4.55	17.4	0.00029	1.83	RV	CELLSTATES	vCM1.0	control_RBM20	5	15
AC138904.3	1.49	0.0034	0.476	0.261	6.46	26	2.42e-05	2.47	RV	CELLSTATES	vCM1.0	control_RBM20	5	15
KCNMA1	1.48	0.0433	0.0387	0.0149	2.96	12.4	0.00158	1.36	RV	CELLSTATES	vCM1.0	control_RBM20	5	15
THAP8	1.48	0.0366	0.0154	0.00596	1.89	13.2	0.00118	1.44	RV	CELLSTATES	vCM1.0	control_RBM20	5	15
GJA1	1.47	0.0026	0.217	0.133	5.49	27.5	1.65e-05	2.59	RV	CELLSTATES	vCM1.0	control_RBM20	5	15
DNM1	1.46	0.0151	0.0286	0.0179	2.68	17.2	0.000303	1.82	RV	CELLSTATES	vCM1.0	control_RBM20	5	15
HRH2	1.46	0.00393	0.313	0.181	5.92	25.2	3.04e-05	2.41	RV	CELLSTATES	vCM1.0	control_RBM20	5	15
CPNE4	1.44	0.0107	0.408	0.257	6.4	19.1	0.000172	1.97	RV	CELLSTATES	vCM1.0	control_RBM20	5	15
LINC02334	1.44	0.00189	0.756	0.433	7.16	29.8	9.31e-06	2.72	RV	CELLSTATES	vCM1.0	control_RBM20	5	15
AL031280.1	1.43	0.0416	0.0732	0.0399	3.92	12.6	0.00147	1.38	RV	CELLSTATES	vCM1.0	control_RBM20	5	15
KCNJ5	1.43	0.00933	0.0763	0.0442	3.87	20	0.000128	2.03	RV	CELLSTATES	vCM1.0	control_RBM20	5	15
TRPC4	1.43	0.0395	0.0997	0.0591	4.24	12.8	0.00137	1.4	RV	CELLSTATES	vCM1.0	control_RBM20	5	15
IGFBP5	1.42	0.00735	0.0784	0.0449	3.99	21.5	8.49e-05	2.13	RV	CELLSTATES	vCM1.0	control_RBM20	5	15
LPAR5	1.41	0.0479	0.0241	0.0141	2.43	11.9	0.00188	1.32	RV	CELLSTATES	vCM1.0	control_RBM20	5	15
TMEM106C	1.4	0.00432	0.0512	0.0316	3.48	24.4	3.72e-05	2.36	RV	CELLSTATES	vCM1.0	control_RBM20	5	15
HOOK1	1.39	0.00513	0.0421	0.0264	3.15	23.4	4.84e-05	2.29	RV	CELLSTATES	vCM1.0	control_RBM20	5	15
TMEM220-AS1	1.39	0.0438	0.0394	0.0305	3.18	12.3	0.00161	1.36	RV	CELLSTATES	vCM1.0	control_RBM20	5	15
SPHKAP	1.38	0.0025	2.38	1.4	8.83	27.8	1.54e-05	2.6	RV	CELLSTATES	vCM1.0	control_RBM20	5	15
AC007262.2	1.37	0.00222	0.123	0.0732	4.58	28.8	1.19e-05	2.65	RV	CELLSTATES	vCM1.0	control_RBM20	5	15
AC022034.2	1.37	0.0159	1.1	0.818	7.83	17	0.000329	1.8	RV	CELLSTATES	vCM1.0	control_RBM20	5	15
TSHR	1.37	0.0464	0.115	0.0793	4.63	12	0.0018	1.33	RV	CELLSTATES	vCM1.0	control_RBM20	5	15
ABCA6	1.36	0.0496	0.077	0.0413	3.96	11.7	0.00201	1.3	RV	CELLSTATES	vCM1.0	control_RBM20	5	15
AC099778.1	1.35	0.0366	0.0218	0.0124	2.41	13.2	0.00118	1.44	RV	CELLSTATES	vCM1.0	control_RBM20	5	15
CEP85L	1.35	0.0228	0.863	0.614	7.54	15.4	0.000557	1.64	RV	CELLSTATES	vCM1.0	control_RBM20	5	15
FAM78A	1.34	0.0346	0.044	0.025	3.21	13.4	0.00108	1.46	RV	CELLSTATES	vCM1.0	control_RBM20	5	15
ADAMTS7	1.33	0.0377	0.272	0.157	5.63	13	0.00125	1.42	RV	CELLSTATES	vCM1.0	control_RBM20	5	15
PPP1R1C	1.32	0.00247	0.982	0.596	7.53	27.9	1.5e-05	2.61	RV	CELLSTATES	vCM1.0	control_RBM20	5	15
STEAP2	1.31	0.0228	0.0817	0.0555	4.16	15.4	0.000557	1.64	RV	CELLSTATES	vCM1.0	control_RBM20	5	15
ISOC1	1.28	0.00393	0.159	0.11	5.03	25.1	3.1e-05	2.41	RV	CELLSTATES	vCM1.0	control_RBM20	5	15
SH3KBP1	1.28	0.00628	0.359	0.228	6.12	22.4	6.39e-05	2.2	RV	CELLSTATES	vCM1.0	control_RBM20	5	15
FO393418.1	1.27	0.0295	0.0658	0.0481	3.85	14.2	0.000845	1.53	RV	CELLSTATES	vCM1.0	control_RBM20	5	15
SCUBE3	1.27	0.00854	0.189	0.123	5.2	20.6	0.000108	2.07	RV	CELLSTATES	vCM1.0	control_RBM20	5	15
MYO1E	1.26	0.0147	0.301	0.189	5.88	17.4	0.000286	1.83	RV	CELLSTATES	vCM1.0	control_RBM20	5	15
SAMD5	1.26	0.00846	0.16	0.0992	4.94	20.7	0.000106	2.07	RV	CELLSTATES	vCM1.0	control_RBM20	5	15
TBX20	1.25	0.012	1.34	0.911	8.07	18.5	0.000207	1.92	RV	CELLSTATES	vCM1.0	control_RBM20	5	15
NRP1	1.24	0.00209	1.62	1.11	8.31	29.2	1.09e-05	2.68	RV	CELLSTATES	vCM1.0	control_RBM20	5	15
STRIP2	1.24	0.00634	0.246	0.154	5.53	22.4	6.5e-05	2.2	RV	CELLSTATES	vCM1.0	control_RBM20	5	15
AL138828.1	1.23	0.0137	0.459	0.354	6.62	17.7	0.000258	1.86	RV	CELLSTATES	vCM1.0	control_RBM20	5	15
COMTD1	1.22	0.0184	0.136	0.0945	4.78	16.3	0.00041	1.73	RV	CELLSTATES	vCM1.0	control_RBM20	5	15
TRMT9B	1.22	0.0153	0.251	0.173	5.66	17.2	0.00031	1.82	RV	CELLSTATES	vCM1.0	control_RBM20	5	15
VIPR2	1.22	0.000926	0.889	0.595	7.43	34.7	3.02e-06	3.03	RV	CELLSTATES	vCM1.0	control_RBM20	5	15
ITGA3	1.17	0.0462	0.177	0.115	5.03	12.1	0.00178	1.34	RV	CELLSTATES	vCM1.0	control_RBM20	5	15
MYADM	1.17	0.0408	0.105	0.0654	4.36	12.6	0.00144	1.39	RV	CELLSTATES	vCM1.0	control_RBM20	5	15
FAM81A	1.15	0.0395	0.0619	0.0456	3.72	12.8	0.00137	1.4	RV	CELLSTATES	vCM1.0	control_RBM20	5	15
SLC12A7	1.15	0.00393	0.403	0.27	6.29	25.1	3.12e-05	2.41	RV	CELLSTATES	vCM1.0	control_RBM20	5	15
NREP	1.14	0.0424	0.193	0.136	5.23	12.5	0.00152	1.37	RV	CELLSTATES	vCM1.0	control_RBM20	5	15
AQP7	1.13	0.00933	1.23	0.981	8.05	20	0.000131	2.03	RV	CELLSTATES	vCM1.0	control_RBM20	5	15
MYL6	1.13	0.0127	0.879	0.637	7.48	18.2	0.000221	1.9	RV	CELLSTATES	vCM1.0	control_RBM20	5	15
NHS	1.12	0.0246	0.123	0.102	4.51	15.1	0.000615	1.61	RV	CELLSTATES	vCM1.0	control_RBM20	5	15
AC008691.1	1.11	0.0442	0.0659	0.0439	3.79	12.3	0.00165	1.35	RV	CELLSTATES	vCM1.0	control_RBM20	5	15
MAP3K14	1.09	0.0486	0.456	0.316	6.38	11.8	0.00194	1.31	RV	CELLSTATES	vCM1.0	control_RBM20	5	15
POLM	1.09	0.00902	0.152	0.115	4.98	20.2	0.000121	2.04	RV	CELLSTATES	vCM1.0	control_RBM20	5	15
RNF5	1.08	0.0363	0.0336	0.0275	2.96	13.3	0.00115	1.44	RV	CELLSTATES	vCM1.0	control_RBM20	5	15
LINC01515	1.07	0.0372	0.092	0.0667	4.29	13.1	0.00122	1.43	RV	CELLSTATES	vCM1.0	control_RBM20	5	15
CNN2	1.06	0.0486	0.129	0.117	4.8	11.8	0.00193	1.31	RV	CELLSTATES	vCM1.0	control_RBM20	5	15
TIMP2	1.06	0.0471	0.07	0.0534	3.78	12	0.00184	1.33	RV	CELLSTATES	vCM1.0	control_RBM20	5	15
PPP1R13L	1.05	0.00465	0.68	0.51	7.04	23.9	4.23e-05	2.33	RV	CELLSTATES	vCM1.0	control_RBM20	5	15
STXBP6	1.05	0.00189	1.1	0.863	7.73	29.8	9.3e-06	2.72	RV	CELLSTATES	vCM1.0	control_RBM20	5	15
EHD4	1.04	0.00465	0.265	0.21	5.7	23.9	4.28e-05	2.33	RV	CELLSTATES	vCM1.0	control_RBM20	5	15
PMVK	1.04	0.0234	0.0701	0.0485	3.85	15.3	0.000574	1.63	RV	CELLSTATES	vCM1.0	control_RBM20	5	15
AKR1A1	1.03	0.0136	0.071	0.0536	3.83	17.8	0.000255	1.87	RV	CELLSTATES	vCM1.0	control_RBM20	5	15
CORO6	1.03	0.0399	0.324	0.246	6.1	12.7	0.0014	1.4	RV	CELLSTATES	vCM1.0	control_RBM20	5	15
MTA1	1.03	0.00854	0.339	0.263	6.07	20.6	0.000108	2.07	RV	CELLSTATES	vCM1.0	control_RBM20	5	15
PGAM2	1.03	0.0346	0.26	0.22	5.81	13.4	0.00108	1.46	RV	CELLSTATES	vCM1.0	control_RBM20	5	15
PARM1	1.02	0.0478	0.269	0.223	5.83	11.9	0.00187	1.32	RV	CELLSTATES	vCM1.0	control_RBM20	5	15
TMEM220	1.02	0.0052	0.194	0.164	5.35	23.4	4.94e-05	2.28	RV	CELLSTATES	vCM1.0	control_RBM20	5	15
TRDN-AS1	1.02	0.00731	6.82	5.65	10.5	21.5	8.34e-05	2.14	RV	CELLSTATES	vCM1.0	control_RBM20	5	15
PPP1R12B	0.99	0.00884	7.33	5.77	10.5	20.4	0.000116	2.05	RV	CELLSTATES	vCM1.0	control_RBM20	5	15
PFKFB3	0.983	0.0195	0.126	0.0942	4.64	16.1	0.000443	1.71	RV	CELLSTATES	vCM1.0	control_RBM20	5	15
CERS4	0.974	0.0462	0.339	0.247	5.99	12.1	0.00178	1.34	RV	CELLSTATES	vCM1.0	control_RBM20	5	15
EPDR1	0.967	0.0444	0.077	0.0659	4	12.2	0.00167	1.35	RV	CELLSTATES	vCM1.0	control_RBM20	5	15
GSS	0.963	0.0067	0.117	0.103	4.67	22.1	7.03e-05	2.17	RV	CELLSTATES	vCM1.0	control_RBM20	5	15
TMEM65	0.962	0.0151	1.93	1.44	8.51	17.2	0.000305	1.82	RV	CELLSTATES	vCM1.0	control_RBM20	5	15
IL1RAPL1	0.961	0.0182	4.17	3.48	9.7	16.3	0.000405	1.74	RV	CELLSTATES	vCM1.0	control_RBM20	5	15
AC020687.1	0.959	0.0395	0.104	0.0842	4.51	12.8	0.00136	1.4	RV	CELLSTATES	vCM1.0	control_RBM20	5	15
HMBS	0.958	0.0383	0.0392	0.0326	3.15	13	0.00129	1.42	RV	CELLSTATES	vCM1.0	control_RBM20	5	15
NEIL1	0.954	0.0147	0.075	0.0619	4.01	17.4	0.000291	1.83	RV	CELLSTATES	vCM1.0	control_RBM20	5	15
B4GALNT3	0.944	0.037	1.1	0.913	7.77	13.1	0.00121	1.43	RV	CELLSTATES	vCM1.0	control_RBM20	5	15
HEATR5B	0.939	0.00868	0.667	0.572	7.11	20.5	0.000112	2.06	RV	CELLSTATES	vCM1.0	control_RBM20	5	15
SGCB	0.936	0.0228	0.158	0.123	5	15.4	0.000558	1.64	RV	CELLSTATES	vCM1.0	control_RBM20	5	15
FGF7	0.935	0.0279	0.213	0.171	5.37	14.4	0.00078	1.55	RV	CELLSTATES	vCM1.0	control_RBM20	5	15
PDE7B	0.932	0.0128	0.542	0.474	6.81	18.2	0.000227	1.89	RV	CELLSTATES	vCM1.0	control_RBM20	5	15
IFRD2	0.927	0.0256	0.126	0.112	4.79	14.9	0.000656	1.59	RV	CELLSTATES	vCM1.0	control_RBM20	5	15
USH2A	0.925	0.0489	0.308	0.254	5.86	11.8	0.00196	1.31	RV	CELLSTATES	vCM1.0	control_RBM20	5	15
RSU1	0.918	0.00432	0.402	0.34	6.33	24.4	3.75e-05	2.36	RV	CELLSTATES	vCM1.0	control_RBM20	5	15
STPG2	0.918	0.0222	0.152	0.13	4.98	15.5	0.000531	1.65	RV	CELLSTATES	vCM1.0	control_RBM20	5	15
GPC6	0.917	0.0425	0.16	0.128	5.06	12.5	0.00152	1.37	RV	CELLSTATES	vCM1.0	control_RBM20	5	15
MTUS2	0.915	0.00675	2.13	1.86	8.74	21.9	7.43e-05	2.17	RV	CELLSTATES	vCM1.0	control_RBM20	5	15
MAPKAPK3	0.893	0.0272	0.241	0.19	5.57	14.5	0.000739	1.57	RV	CELLSTATES	vCM1.0	control_RBM20	5	15
ZNF335	0.89	0.0486	0.0962	0.0726	4.25	11.9	0.00192	1.31	RV	CELLSTATES	vCM1.0	control_RBM20	5	15
ZNF76	0.89	0.0199	0.328	0.286	6.13	16	0.000458	1.7	RV	CELLSTATES	vCM1.0	control_RBM20	5	15
SNHG25	0.887	0.0256	0.219	0.198	5.54	14.9	0.000653	1.59	RV	CELLSTATES	vCM1.0	control_RBM20	5	15
CDH13	0.882	0.0394	6.72	5.63	10.4	12.8	0.00134	1.4	RV	CELLSTATES	vCM1.0	control_RBM20	5	15
PLPP7	0.877	0.0408	0.446	0.383	6.47	12.6	0.00144	1.39	RV	CELLSTATES	vCM1.0	control_RBM20	5	15
SUMF2	0.869	0.0163	0.184	0.157	5.27	16.9	0.00034	1.79	RV	CELLSTATES	vCM1.0	control_RBM20	5	15
RNF207	0.859	0.0274	0.985	0.808	7.63	14.5	0.000757	1.56	RV	CELLSTATES	vCM1.0	control_RBM20	5	15
SHARPIN	0.855	0.0346	0.113	0.094	4.6	13.4	0.00109	1.46	RV	CELLSTATES	vCM1.0	control_RBM20	5	15
ADAM23	0.846	0.00427	0.994	0.875	7.62	24.5	3.6e-05	2.37	RV	CELLSTATES	vCM1.0	control_RBM20	5	15
FYCO1	0.844	0.0442	0.274	0.23	5.78	12.3	0.00165	1.35	RV	CELLSTATES	vCM1.0	control_RBM20	5	15
SDK1	0.841	0.0427	0.706	0.596	7.07	12.5	0.00153	1.37	RV	CELLSTATES	vCM1.0	control_RBM20	5	15
C2orf68	0.84	0.0272	0.0915	0.0879	4.34	14.5	0.000741	1.57	RV	CELLSTATES	vCM1.0	control_RBM20	5	15
HSPA12A	0.828	0.0225	0.178	0.157	5.16	15.5	0.000539	1.65	RV	CELLSTATES	vCM1.0	control_RBM20	5	15
BZW2	0.822	0.0379	0.774	0.731	7.38	13	0.00126	1.42	RV	CELLSTATES	vCM1.0	control_RBM20	5	15
AUTS2	0.805	0.0459	1.21	1.12	7.91	12.1	0.00176	1.34	RV	CELLSTATES	vCM1.0	control_RBM20	5	15
DMAC2	0.775	0.042	0.0912	0.0864	4.32	12.5	0.00149	1.38	RV	CELLSTATES	vCM1.0	control_RBM20	5	15
PNRC2	0.773	0.0395	0.108	0.107	4.59	12.8	0.00137	1.4	RV	CELLSTATES	vCM1.0	control_RBM20	5	15
RHOA	0.767	0.0439	0.227	0.213	5.52	12.3	0.00163	1.36	RV	CELLSTATES	vCM1.0	control_RBM20	5	15
RAD23A	0.76	0.0282	0.224	0.224	5.63	14.3	0.000799	1.55	RV	CELLSTATES	vCM1.0	control_RBM20	5	15
ACAT1	0.749	0.0244	0.634	0.627	7.08	15.1	0.000608	1.61	RV	CELLSTATES	vCM1.0	control_RBM20	5	15
LHFPL6	0.737	0.0317	2.38	2.2	8.86	13.8	0.000952	1.5	RV	CELLSTATES	vCM1.0	control_RBM20	5	15
TRPM7	0.733	0.0329	2.36	2.27	8.96	13.6	0.00101	1.48	RV	CELLSTATES	vCM1.0	control_RBM20	5	15
BLVRB	0.732	0.0371	0.153	0.16	5.09	13.1	0.00122	1.43	RV	CELLSTATES	vCM1.0	control_RBM20	5	15
ZNF75A	0.732	0.0125	0.261	0.241	5.75	18.3	0.000218	1.9	RV	CELLSTATES	vCM1.0	control_RBM20	5	15
PIR	0.721	0.00933	0.419	0.409	6.46	20	0.000129	2.03	RV	CELLSTATES	vCM1.0	control_RBM20	5	15
TUBB6	0.703	0.0454	0.251	0.235	5.66	12.1	0.00174	1.34	RV	CELLSTATES	vCM1.0	control_RBM20	5	15
CUL4A	0.686	0.0496	0.703	0.663	7.14	11.7	0.00201	1.3	RV	CELLSTATES	vCM1.0	control_RBM20	5	15
RBFOX1	0.682	0.0462	3.42	3.37	9.45	12.1	0.00178	1.34	RV	CELLSTATES	vCM1.0	control_RBM20	5	15
FAM160A1	0.614	0.0442	0.724	0.78	7.26	12.3	0.00166	1.35	RV	CELLSTATES	vCM1.0	control_RBM20	5	15
TUSC3	0.597	0.037	0.325	0.332	6.06	13.1	0.00121	1.43	RV	CELLSTATES	vCM1.0	control_RBM20	5	15
PGM1	0.587	0.0272	0.572	0.639	6.92	14.5	0.000748	1.57	RV	CELLSTATES	vCM1.0	control_RBM20	5	15
AC098617.1	0.537	0.0389	1.01	1.08	7.7	12.9	0.00132	1.41	RV	CELLSTATES	vCM1.0	control_RBM20	5	15

## Sheet: control_TTN
Gene	logFC	FDR	mean_exp_control	mean_exp_genotype	logCPM	F	PValue	FDR_plot	Region	annotation_level	cell_state	comparison	Observations_genotype	Observations_reference
CCL2	6.44	0.0108	0.0439	0	2.75	22.9	8.18e-05	1.97	RV	CELLSTATES	vCM1.0	control_TTN	6	15
PLA2G2A	5.32	0.00385	0.0993	0.00209	4.11	28.7	1.08e-05	2.41	RV	CELLSTATES	vCM1.0	control_TTN	6	15
GADL1	4.41	0.00211	0.0146	0.00272	1.76	32.5	4.28e-06	2.68	RV	CELLSTATES	vCM1.0	control_TTN	6	15
GRXCR2	3.73	0.00438	1.06	0.172	7.59	27.3	1.55e-05	2.36	RV	CELLSTATES	vCM1.0	control_TTN	6	15
STX16	3.63	0.0343	0.0291	0.0105	2.72	14.8	0.000633	1.46	RV	CELLSTATES	vCM1.0	control_TTN	6	15
ADH1B	3.41	0.00438	0.0368	0.00596	2.71	26.9	1.73e-05	2.36	RV	CELLSTATES	vCM1.0	control_TTN	6	15
RNASEK	3.33	0.0185	0.0139	0.00535	1.74	18.3	0.000203	1.73	RV	CELLSTATES	vCM1.0	control_TTN	6	15
MGST1	3.12	0.00438	0.0398	0.00666	2.72	27.6	1.44e-05	2.36	RV	CELLSTATES	vCM1.0	control_TTN	6	15
CCBE1	3.05	0.0172	0.27	0.0803	5.48	18.9	0.000167	1.76	RV	CELLSTATES	vCM1.0	control_TTN	6	15
LINC02177	3.03	0.00438	0.0482	0.011	2.89	27.1	1.64e-05	2.36	RV	CELLSTATES	vCM1.0	control_TTN	6	15
AC008700.1	2.98	0.0164	0.109	0.0347	4.29	19.2	0.00015	1.79	RV	CELLSTATES	vCM1.0	control_TTN	6	15
COL15A1	2.93	0.0108	0.0654	0.0107	3.29	21.1	8.53e-05	1.97	RV	CELLSTATES	vCM1.0	control_TTN	6	15
ABHD14B	2.91	0.00685	0.0506	0.0236	3.41	23.7	4.07e-05	2.16	RV	CELLSTATES	vCM1.0	control_TTN	6	15
BMP7	2.82	0.000677	0.0523	0.0105	2.92	45.4	2.7e-07	3.17	RV	CELLSTATES	vCM1.0	control_TTN	6	15
MAP2K6	2.82	0.003	0.0222	0.00647	2.02	30	7.72e-06	2.52	RV	CELLSTATES	vCM1.0	control_TTN	6	15
CDH6	2.76	0.0381	0.0322	0.00481	2.28	14.3	0.000761	1.42	RV	CELLSTATES	vCM1.0	control_TTN	6	15
LINC01807	2.7	0.000677	0.0416	0.0121	2.88	52.7	7.04e-08	3.17	RV	CELLSTATES	vCM1.0	control_TTN	6	15
RPS6KB2-AS1	2.7	0.0217	0.024	0.0116	2.45	17.5	0.000258	1.66	RV	CELLSTATES	vCM1.0	control_TTN	6	15
SLC36A2	2.7	0.0361	0.0276	0.00587	2.06	14.5	0.000708	1.44	RV	CELLSTATES	vCM1.0	control_TTN	6	15
ATF7	2.62	0.0126	0.0128	0.00673	1.62	20.5	0.000103	1.9	RV	CELLSTATES	vCM1.0	control_TTN	6	15
AL138831.1	2.61	0.00439	0.0245	0.0109	2.4	26.7	1.78e-05	2.36	RV	CELLSTATES	vCM1.0	control_TTN	6	15
G0S2	2.55	0.0108	0.319	0.0938	5.86	21.2	8.32e-05	1.97	RV	CELLSTATES	vCM1.0	control_TTN	6	15
PRELID2	2.53	0.00595	2.46	0.876	8.83	24.7	3.11e-05	2.23	RV	CELLSTATES	vCM1.0	control_TTN	6	15
ETNPPL	2.52	0.0249	0.0289	0.00597	2.02	16.8	0.000332	1.6	RV	CELLSTATES	vCM1.0	control_TTN	6	15
FAM43A	2.49	0.0352	0.0371	0.00859	2.74	14.6	0.000676	1.45	RV	CELLSTATES	vCM1.0	control_TTN	6	15
AL136317.2	2.48	0.0343	0.0231	0.00821	2.04	14.9	0.000625	1.47	RV	CELLSTATES	vCM1.0	control_TTN	6	15
KRTAP10-4	2.42	0.0337	0.0129	0.00632	1.49	15	0.000603	1.47	RV	CELLSTATES	vCM1.0	control_TTN	6	15
EFEMP1	2.39	0.00159	0.0522	0.0127	3.06	34.4	2.69e-06	2.8	RV	CELLSTATES	vCM1.0	control_TTN	6	15
AC005537.1	2.38	0.0279	0.0201	0.0152	2.45	16	0.000419	1.55	RV	CELLSTATES	vCM1.0	control_TTN	6	15
CFD	2.37	0.0435	0.329	0.0796	6.08	13.7	0.000949	1.36	RV	CELLSTATES	vCM1.0	control_TTN	6	15
LRRC14B	2.31	0.0172	0.0428	0.0243	3.16	19	0.000164	1.76	RV	CELLSTATES	vCM1.0	control_TTN	6	15
AC008780.1	2.3	0.0105	0.0139	0.00317	1.21	21.6	7.35e-05	1.98	RV	CELLSTATES	vCM1.0	control_TTN	6	15
AC137770.1	2.26	0.0261	0.234	0.0943	5.42	16.6	0.000352	1.58	RV	CELLSTATES	vCM1.0	control_TTN	6	15
GMNC	2.25	0.0392	0.0372	0.016	2.76	14.2	0.000801	1.41	RV	CELLSTATES	vCM1.0	control_TTN	6	15
CHL1	2.23	0.0328	0.0603	0.0225	3.4	15.2	0.000554	1.48	RV	CELLSTATES	vCM1.0	control_TTN	6	15
CCDC179	2.22	0.0384	0.0178	0.00975	1.96	14.3	0.000771	1.42	RV	CELLSTATES	vCM1.0	control_TTN	6	15
CXCL12	2.22	0.0349	0.0158	0.0049	1.54	14.7	0.000658	1.46	RV	CELLSTATES	vCM1.0	control_TTN	6	15
FER1L6	2.22	0.00288	0.0369	0.0118	2.68	30.3	7.24e-06	2.54	RV	CELLSTATES	vCM1.0	control_TTN	6	15
SH3RF2	2.21	0.0108	1.25	0.624	7.82	21.3	8.1e-05	1.97	RV	CELLSTATES	vCM1.0	control_TTN	6	15
LONRF3	2.19	0.0175	0.022	0.00721	1.79	18.7	0.000177	1.76	RV	CELLSTATES	vCM1.0	control_TTN	6	15
PDGFRB	2.17	0.043	0.0287	0.00868	2.34	13.7	0.000927	1.37	RV	CELLSTATES	vCM1.0	control_TTN	6	15
TLL2	2.16	0.00129	0.132	0.0486	4.47	38.2	1.17e-06	2.89	RV	CELLSTATES	vCM1.0	control_TTN	6	15
ZMAT4	2.13	0.0175	0.0856	0.0651	4.25	18.7	0.000177	1.76	RV	CELLSTATES	vCM1.0	control_TTN	6	15
AC138904.1	2.08	0.00588	0.0278	0.0142	2.37	24.9	2.95e-05	2.23	RV	CELLSTATES	vCM1.0	control_TTN	6	15
AC108136.1	2.04	0.0398	0.0181	0.00725	1.65	14.1	0.00082	1.4	RV	CELLSTATES	vCM1.0	control_TTN	6	15
AC005696.1	2.01	0.0132	0.0507	0.0359	3.48	20.3	0.00011	1.88	RV	CELLSTATES	vCM1.0	control_TTN	6	15
AL591543.1	2.01	0.0352	0.11	0.0461	4.21	14.7	0.000672	1.45	RV	CELLSTATES	vCM1.0	control_TTN	6	15
AC100872.1	2	0.00605	0.17	0.0893	4.82	24.4	3.32e-05	2.22	RV	CELLSTATES	vCM1.0	control_TTN	6	15
CSF1	2	0.0479	0.0139	0.00507	1.26	13.2	0.00114	1.32	RV	CELLSTATES	vCM1.0	control_TTN	6	15
KIF26B-AS1	1.99	0.0206	0.0568	0.0263	3.34	17.8	0.000239	1.69	RV	CELLSTATES	vCM1.0	control_TTN	6	15
ANGPT1	1.98	0.00542	0.185	0.134	5.18	25.5	2.5e-05	2.27	RV	CELLSTATES	vCM1.0	control_TTN	6	15
CORIN	1.95	0.0261	1.54	0.713	7.98	16.4	0.000373	1.58	RV	CELLSTATES	vCM1.0	control_TTN	6	15
AC016650.1	1.93	0.00383	0.366	0.172	5.92	28.8	1.04e-05	2.42	RV	CELLSTATES	vCM1.0	control_TTN	6	15
TESC	1.93	0.00561	0.297	0.119	5.53	25.2	2.66e-05	2.25	RV	CELLSTATES	vCM1.0	control_TTN	6	15
CCDC190	1.92	0.044	0.0128	0.009	1.67	13.6	0.000964	1.36	RV	CELLSTATES	vCM1.0	control_TTN	6	15
AL451085.2	1.9	0.0349	0.0164	0.0122	1.93	14.7	0.000663	1.46	RV	CELLSTATES	vCM1.0	control_TTN	6	15
LINC00880	1.9	0.0398	0.125	0.0584	4.3	14	0.000835	1.4	RV	CELLSTATES	vCM1.0	control_TTN	6	15
GALNTL6	1.89	0.0175	0.228	0.113	5.38	18.6	0.000181	1.76	RV	CELLSTATES	vCM1.0	control_TTN	6	15
LPCAT4	1.84	0.00438	0.201	0.101	5.08	27	1.65e-05	2.36	RV	CELLSTATES	vCM1.0	control_TTN	6	15
NTRK3	1.84	0.0435	0.0966	0.0406	3.86	13.7	0.00095	1.36	RV	CELLSTATES	vCM1.0	control_TTN	6	15
CA14	1.81	0.0443	0.0154	0.00759	1.57	13.6	0.000978	1.35	RV	CELLSTATES	vCM1.0	control_TTN	6	15
C11orf96	1.8	0.0479	0.0132	0.00715	1.45	13.2	0.00114	1.32	RV	CELLSTATES	vCM1.0	control_TTN	6	15
GRM8	1.77	0.00542	0.184	0.119	5.12	25.5	2.47e-05	2.27	RV	CELLSTATES	vCM1.0	control_TTN	6	15
LINC01550	1.77	0.00442	0.152	0.0904	4.78	26.6	1.83e-05	2.35	RV	CELLSTATES	vCM1.0	control_TTN	6	15
B3GALT2	1.76	0.00438	0.0627	0.0404	3.6	27.7	1.4e-05	2.36	RV	CELLSTATES	vCM1.0	control_TTN	6	15
LY86	1.74	0.0402	0.0265	0.0159	2.4	14	0.000848	1.4	RV	CELLSTATES	vCM1.0	control_TTN	6	15
ENPEP	1.72	0.0352	0.0328	0.0182	2.61	14.7	0.000673	1.45	RV	CELLSTATES	vCM1.0	control_TTN	6	15
LRRTM4	1.69	0.0261	0.26	0.0914	5.21	16.4	0.000369	1.58	RV	CELLSTATES	vCM1.0	control_TTN	6	15
SEC14L5	1.69	0.0202	0.0489	0.0283	3.25	17.9	0.000227	1.7	RV	CELLSTATES	vCM1.0	control_TTN	6	15
CDCA2	1.68	0.00486	0.122	0.0913	4.56	26.2	2.05e-05	2.31	RV	CELLSTATES	vCM1.0	control_TTN	6	15
MID1IP1	1.68	0.0453	0.0696	0.0327	3.64	13.5	0.00101	1.34	RV	CELLSTATES	vCM1.0	control_TTN	6	15
EXPH5	1.66	0.00612	0.0479	0.033	3.27	24.3	3.41e-05	2.21	RV	CELLSTATES	vCM1.0	control_TTN	6	15
SLIT3	1.64	0.0416	0.2	0.133	5.12	13.9	0.000886	1.38	RV	CELLSTATES	vCM1.0	control_TTN	6	15
ACER2	1.63	0.00802	0.0304	0.0227	2.65	22.8	5.22e-05	2.1	RV	CELLSTATES	vCM1.0	control_TTN	6	15
CHDH	1.63	0.0398	0.0233	0.0108	1.99	14.1	0.000825	1.4	RV	CELLSTATES	vCM1.0	control_TTN	6	15
LINC01936	1.63	0.00685	0.305	0.24	5.89	23.7	4.09e-05	2.16	RV	CELLSTATES	vCM1.0	control_TTN	6	15
LRP1	1.62	0.00587	0.234	0.104	5.33	25	2.87e-05	2.23	RV	CELLSTATES	vCM1.0	control_TTN	6	15
PHACTR3	1.61	0.00735	0.198	0.119	5.12	23.3	4.58e-05	2.13	RV	CELLSTATES	vCM1.0	control_TTN	6	15
A2M	1.6	0.0496	0.573	0.44	6.88	13	0.00122	1.3	RV	CELLSTATES	vCM1.0	control_TTN	6	15
AC129102.1	1.6	0.00173	0.0886	0.0667	4.06	33.7	3.17e-06	2.76	RV	CELLSTATES	vCM1.0	control_TTN	6	15
SLC1A2	1.6	0.0464	0.0597	0.0426	3.52	13.3	0.00108	1.33	RV	CELLSTATES	vCM1.0	control_TTN	6	15
DNAH11	1.59	0.0454	0.563	0.358	6.82	13.4	0.00104	1.34	RV	CELLSTATES	vCM1.0	control_TTN	6	15
PPP1R1C	1.59	0.00154	0.982	0.697	7.47	36.3	1.77e-06	2.81	RV	CELLSTATES	vCM1.0	control_TTN	6	15
STEAP1B	1.59	0.00498	0.0871	0.0612	4.13	25.9	2.2e-05	2.3	RV	CELLSTATES	vCM1.0	control_TTN	6	15
HCFC1R1	1.57	0.0173	0.0459	0.0305	3.18	18.9	0.000169	1.76	RV	CELLSTATES	vCM1.0	control_TTN	6	15
THAP8	1.56	0.023	0.0154	0.0101	1.69	17.2	0.000291	1.64	RV	CELLSTATES	vCM1.0	control_TTN	6	15
AL845331.2	1.51	0.0453	0.282	0.212	5.82	13.5	0.00101	1.34	RV	CELLSTATES	vCM1.0	control_TTN	6	15
PPP1R17	1.51	0.0343	0.0433	0.0291	2.97	14.8	0.000631	1.46	RV	CELLSTATES	vCM1.0	control_TTN	6	15
TRPC4	1.5	0.0352	0.0997	0.0497	4.07	14.6	0.000677	1.45	RV	CELLSTATES	vCM1.0	control_TTN	6	15
PITPNM2	1.49	0.0261	0.373	0.208	5.97	16.5	0.000359	1.58	RV	CELLSTATES	vCM1.0	control_TTN	6	15
CREB3L1	1.48	0.0298	0.0403	0.0222	2.91	15.7	0.000477	1.53	RV	CELLSTATES	vCM1.0	control_TTN	6	15
EMILIN2	1.47	0.017	0.106	0.0758	4.23	19	0.000161	1.77	RV	CELLSTATES	vCM1.0	control_TTN	6	15
AP003181.1	1.45	0.023	0.0677	0.046	3.66	17.1	0.000294	1.64	RV	CELLSTATES	vCM1.0	control_TTN	6	15
LINC02334	1.45	0.00438	0.756	0.485	7.09	27.3	1.53e-05	2.36	RV	CELLSTATES	vCM1.0	control_TTN	6	15
SLC35F1	1.45	0.023	0.224	0.162	5.5	17.2	0.000284	1.64	RV	CELLSTATES	vCM1.0	control_TTN	6	15
COL6A2	1.44	0.023	0.183	0.103	4.99	17.1	0.000298	1.64	RV	CELLSTATES	vCM1.0	control_TTN	6	15
LINC02398	1.44	0.0337	0.318	0.21	5.84	14.9	0.00061	1.47	RV	CELLSTATES	vCM1.0	control_TTN	6	15
DNM1	1.42	0.017	0.0286	0.0209	2.51	19	0.00016	1.77	RV	CELLSTATES	vCM1.0	control_TTN	6	15
IDH2-DT	1.42	0.012	0.103	0.069	4.23	20.7	9.62e-05	1.92	RV	CELLSTATES	vCM1.0	control_TTN	6	15
LDHA	1.42	0.0206	0.133	0.0722	4.52	17.8	0.000238	1.69	RV	CELLSTATES	vCM1.0	control_TTN	6	15
TSHR	1.39	0.0443	0.115	0.106	4.56	13.6	0.000976	1.35	RV	CELLSTATES	vCM1.0	control_TTN	6	15
ARHGAP22	1.38	0.0325	0.0639	0.032	3.39	15.3	0.000546	1.49	RV	CELLSTATES	vCM1.0	control_TTN	6	15
AC036108.3	1.37	0.0328	0.0863	0.0488	3.77	15.2	0.000559	1.48	RV	CELLSTATES	vCM1.0	control_TTN	6	15
MEIS1-AS2	1.36	0.0486	0.041	0.0314	3.01	13.1	0.00117	1.31	RV	CELLSTATES	vCM1.0	control_TTN	6	15
TSPAN2	1.36	0.0496	0.0295	0.0223	2.54	13	0.0012	1.3	RV	CELLSTATES	vCM1.0	control_TTN	6	15
CEP85L	1.35	0.0321	0.863	0.707	7.49	15.3	0.000535	1.49	RV	CELLSTATES	vCM1.0	control_TTN	6	15
NHS	1.35	0.0261	0.123	0.0648	4.33	16.6	0.000354	1.58	RV	CELLSTATES	vCM1.0	control_TTN	6	15
SLC38A4	1.35	0.0328	0.0652	0.0521	3.75	15.2	0.00056	1.48	RV	CELLSTATES	vCM1.0	control_TTN	6	15
WEE2-AS1	1.35	0.0261	0.0335	0.0294	2.8	16.5	0.000362	1.58	RV	CELLSTATES	vCM1.0	control_TTN	6	15
ABCA6	1.34	0.0337	0.077	0.0476	3.83	15	0.000597	1.47	RV	CELLSTATES	vCM1.0	control_TTN	6	15
CCDC129	1.34	0.0278	0.204	0.156	5.26	16.1	0.00041	1.56	RV	CELLSTATES	vCM1.0	control_TTN	6	15
AC138904.3	1.31	0.0101	0.476	0.35	6.41	21.9	6.86e-05	2	RV	CELLSTATES	vCM1.0	control_TTN	6	15
MEGF11	1.31	0.021	0.0234	0.0221	2.38	17.7	0.000247	1.68	RV	CELLSTATES	vCM1.0	control_TTN	6	15
CLEC2D	1.29	0.0334	0.242	0.149	5.37	15.1	0.000575	1.48	RV	CELLSTATES	vCM1.0	control_TTN	6	15
SPHKAP	1.29	0.00858	2.38	1.77	8.78	22.5	5.76e-05	2.07	RV	CELLSTATES	vCM1.0	control_TTN	6	15
CHST11	1.28	0.0175	0.237	0.293	5.63	18.6	0.000181	1.76	RV	CELLSTATES	vCM1.0	control_TTN	6	15
EPOR	1.28	0.0454	0.0304	0.0274	2.71	13.4	0.00103	1.34	RV	CELLSTATES	vCM1.0	control_TTN	6	15
AP001453.1	1.27	0.0175	0.0477	0.046	3.33	18.7	0.000176	1.76	RV	CELLSTATES	vCM1.0	control_TTN	6	15
SERTAD3	1.27	0.0261	0.0209	0.0168	2.15	16.6	0.000352	1.58	RV	CELLSTATES	vCM1.0	control_TTN	6	15
ADAMTS7	1.25	0.0454	0.272	0.203	5.57	13.4	0.00103	1.34	RV	CELLSTATES	vCM1.0	control_TTN	6	15
IGFBP5	1.23	0.023	0.0784	0.0724	3.95	17.1	0.000298	1.64	RV	CELLSTATES	vCM1.0	control_TTN	6	15
AC022146.2	1.21	0.0108	0.211	0.191	5.41	21.2	8.43e-05	1.97	RV	CELLSTATES	vCM1.0	control_TTN	6	15
SNHG12	1.18	0.0173	0.0451	0.0509	3.33	18.8	0.00017	1.76	RV	CELLSTATES	vCM1.0	control_TTN	6	15
RNF165	1.17	0.0261	0.0752	0.0668	3.81	16.5	0.000364	1.58	RV	CELLSTATES	vCM1.0	control_TTN	6	15
PKNOX2	1.16	0.0346	0.0588	0.0451	3.41	14.8	0.000648	1.46	RV	CELLSTATES	vCM1.0	control_TTN	6	15
BCAM	1.15	0.0389	0.0492	0.0508	3.42	14.2	0.000791	1.41	RV	CELLSTATES	vCM1.0	control_TTN	6	15
TBX20	1.15	0.0292	1.34	1.12	8.03	15.8	0.000448	1.53	RV	CELLSTATES	vCM1.0	control_TTN	6	15
SGCB	1.14	0.0058	0.158	0.148	4.93	25.1	2.79e-05	2.24	RV	CELLSTATES	vCM1.0	control_TTN	6	15
ASB10	1.12	0.0261	0.206	0.205	5.34	16.5	0.000366	1.58	RV	CELLSTATES	vCM1.0	control_TTN	6	15
HRH2	1.12	0.0454	0.313	0.253	5.9	13.5	0.00102	1.34	RV	CELLSTATES	vCM1.0	control_TTN	6	15
TMEM65	1.11	0.00642	1.93	1.83	8.47	24	3.75e-05	2.19	RV	CELLSTATES	vCM1.0	control_TTN	6	15
PLXNC1	1.07	0.0261	0.0934	0.0874	4.17	16.4	0.000371	1.58	RV	CELLSTATES	vCM1.0	control_TTN	6	15
FBXW8	1.05	0.00588	0.382	0.4	6.21	24.8	3.03e-05	2.23	RV	CELLSTATES	vCM1.0	control_TTN	6	15
MPPED2	1.05	0.0266	0.308	0.338	5.94	16.3	0.000382	1.58	RV	CELLSTATES	vCM1.0	control_TTN	6	15
AF165147.1	1.04	0.0433	0.263	0.313	5.79	13.7	0.000941	1.36	RV	CELLSTATES	vCM1.0	control_TTN	6	15
PDE1C	1.03	0.0455	4.59	3.8	9.6	13.4	0.00105	1.34	RV	CELLSTATES	vCM1.0	control_TTN	6	15
ZFAND2B	1.01	0.0479	0.042	0.0357	3.08	13.2	0.00114	1.32	RV	CELLSTATES	vCM1.0	control_TTN	6	15
SLC12A7	0.991	0.0175	0.403	0.377	6.27	18.7	0.000176	1.76	RV	CELLSTATES	vCM1.0	control_TTN	6	15
MYO1E	0.986	0.0443	0.301	0.234	5.82	13.6	0.00098	1.35	RV	CELLSTATES	vCM1.0	control_TTN	6	15
MBOAT1	0.981	0.0292	0.152	0.169	4.91	15.9	0.000443	1.53	RV	CELLSTATES	vCM1.0	control_TTN	6	15
IMPA2	0.97	0.0445	0.125	0.136	4.66	13.6	0.000987	1.35	RV	CELLSTATES	vCM1.0	control_TTN	6	15
TMEM220	0.963	0.0108	0.194	0.219	5.33	21.3	8.2e-05	1.97	RV	CELLSTATES	vCM1.0	control_TTN	6	15
SCUBE3	0.956	0.032	0.189	0.179	5.17	15.3	0.000532	1.49	RV	CELLSTATES	vCM1.0	control_TTN	6	15
IDH2	0.946	0.0241	0.774	0.692	7.29	16.9	0.000318	1.62	RV	CELLSTATES	vCM1.0	control_TTN	6	15
PPARGC1B	0.941	0.0334	1.17	1.14	7.79	15.1	0.000578	1.48	RV	CELLSTATES	vCM1.0	control_TTN	6	15
ISOC1	0.939	0.0292	0.159	0.15	4.99	15.8	0.000451	1.53	RV	CELLSTATES	vCM1.0	control_TTN	6	15
CDCA7L	0.931	0.0249	0.188	0.203	5.22	16.7	0.000333	1.6	RV	CELLSTATES	vCM1.0	control_TTN	6	15
EDA	0.931	0.0177	0.898	0.929	7.44	18.6	0.000185	1.75	RV	CELLSTATES	vCM1.0	control_TTN	6	15
TLN2	0.927	0.0163	0.963	1.1	7.59	19.3	0.000146	1.79	RV	CELLSTATES	vCM1.0	control_TTN	6	15
NRP1	0.92	0.0179	1.62	1.74	8.33	18.5	0.000189	1.75	RV	CELLSTATES	vCM1.0	control_TTN	6	15
PPP1R12B	0.912	0.0346	7.33	7.87	10.5	14.8	0.00065	1.46	RV	CELLSTATES	vCM1.0	control_TTN	6	15
VIPR2	0.902	0.0328	0.889	0.927	7.45	15.2	0.000563	1.48	RV	CELLSTATES	vCM1.0	control_TTN	6	15
PEX10	0.895	0.023	0.0611	0.0692	3.68	17.2	0.000289	1.64	RV	CELLSTATES	vCM1.0	control_TTN	6	15
SIAH1	0.877	0.0322	0.226	0.247	5.49	15.3	0.00054	1.49	RV	CELLSTATES	vCM1.0	control_TTN	6	15
MTA1	0.873	0.0226	0.339	0.324	6.03	17.3	0.000273	1.65	RV	CELLSTATES	vCM1.0	control_TTN	6	15
ELOA-AS1	0.856	0.0261	0.194	0.225	5.34	16.5	0.00036	1.58	RV	CELLSTATES	vCM1.0	control_TTN	6	15
MYL6	0.841	0.0384	0.879	0.758	7.43	14.2	0.000776	1.42	RV	CELLSTATES	vCM1.0	control_TTN	6	15
EGF	0.77	0.0496	0.296	0.343	5.83	13	0.00122	1.3	RV	CELLSTATES	vCM1.0	control_TTN	6	15
NLGN1	0.762	0.0314	3.25	4.46	9.41	15.4	0.000513	1.5	RV	CELLSTATES	vCM1.0	control_TTN	6	15
