# Supplementary material for: Pathogenic variants damage cell composition and single cell transcription in cardiomyopathies
Source: Science. Author manuscript; Available in PMC 2022 Oct 3. (PMC9528698; doi:10.1126/science.abo1984)
Supplement: Supp table 12.5 [file NIHMS1835045-supplement-Supp_table_12_5.xlsx]

## Sheet: Key
Column name	Description
Gene	Gene symbol, Ensembl 84
logFC	log2-fold change
FDR	False discovery rate; FDR is the PValue after (by default) Benjamini-Hochberg correction.
mean_exp_control	Mean expression values across controls
mean_exp_genotype	Mean expression values across disease samples
logCPM	logCPM is the average expression of all pseudobulked samples for that particular gene across all samples on the log2-scale expressed in counts per million (cpm, as calculated by edgeR after normalization).
F	Output of quasi-likelihood F-test
PValue	PValue is the nominal p-value derived from F
FDR_plot	-log10(False discovery rate)
Region	Studied region (LV or RV)
annotation_level	Cell-type or cell-state
cell_state/state	Specification which cell-type or state was analysed
comparison	Specification control_GENOTYPE
Observations_genotype	Numbers of Patients included in edgeR (patients with low number of nuclei have been excluded)
Observations_reference	Numbers of Patients included in edgeR (patients with low number of nuclei have been excluded)

## Sheet: LMNA_control
Gene	logFC	FDR	mean_exp_control	mean_exp_genotype	logCPM	F	PValue	FDR_plot	Region	annotation_level	cell_state	comparison	Observations_genotype	Observations_reference
NPPB	8.14	5.06e-15	0.00678	2.82	7.9	137	3.23e-19	14.3	RV	CELLSTATES	vCM5	control_LMNA	7	13
KCND2	7.08	2.85e-05	0.00105	0.0536	5.23	40.2	1.82e-08	4.54	RV	CELLSTATES	vCM5	control_LMNA	7	13
NEB	5.31	8.52e-08	0.0191	0.681	6.41	61	1.63e-11	7.07	RV	CELLSTATES	vCM5	control_LMNA	7	13
LINC01411	4.94	0.000124	0.0148	0.167	5.92	34.3	9.52e-08	3.91	RV	CELLSTATES	vCM5	control_LMNA	7	13
BEND6	4.84	0.000669	0	0.0684	5.06	30	6.41e-07	3.17	RV	CELLSTATES	vCM5	control_LMNA	7	13
ATP1B4	4.76	0.000946	0	0.0577	5.07	28.1	1.27e-06	3.02	RV	CELLSTATES	vCM5	control_LMNA	7	13
PKHD1L1	4.56	0.00941	0	0.25	5.31	20.7	2.16e-05	2.03	RV	CELLSTATES	vCM5	control_LMNA	7	13
CSMD3	4.44	0.000971	0.0068	1.07	6.16	27.2	1.36e-06	3.01	RV	CELLSTATES	vCM5	control_LMNA	7	13
CTHRC1	4.41	0.00199	0	0.0639	5.03	27	3.05e-06	2.7	RV	CELLSTATES	vCM5	control_LMNA	7	13
MELTF	4.33	0.000891	0	0.0288	4.99	30.9	1.09e-06	3.05	RV	CELLSTATES	vCM5	control_LMNA	7	13
FAM19A1	4.25	2.8e-05	0.0295	0.328	6.3	39.3	1.61e-08	4.55	RV	CELLSTATES	vCM5	control_LMNA	7	13
HLA-DRB1	4.05	0.0243	0.00539	0.108	5.23	16.5	0.000112	1.61	RV	CELLSTATES	vCM5	control_LMNA	7	13
AC090673.1	4.01	0.0133	0	0.0655	5.03	19.5	3.53e-05	1.88	RV	CELLSTATES	vCM5	control_LMNA	7	13
FOSB	3.97	0.0188	0.00322	0.0777	5.18	17.7	6.61e-05	1.73	RV	CELLSTATES	vCM5	control_LMNA	7	13
KLRF2	3.94	0.0304	0.00513	0.121	5.24	15.5	0.000173	1.52	RV	CELLSTATES	vCM5	control_LMNA	7	13
KIAA1211L	3.83	0.0213	0.00108	0.112	5.13	17.1	8.42e-05	1.67	RV	CELLSTATES	vCM5	control_LMNA	7	13
Z82190.2	3.81	0.009	0	0.0244	4.96	27.3	1.97e-05	2.05	RV	CELLSTATES	vCM5	control_LMNA	7	13
AC109779.1	3.77	2.17e-05	0.0682	1.41	7.1	40.4	1.11e-08	4.66	RV	CELLSTATES	vCM5	control_LMNA	7	13
KCNMB2	3.77	0.000234	0.0189	0.781	6.42	32.3	1.94e-07	3.63	RV	CELLSTATES	vCM5	control_LMNA	7	13
AC096711.3	3.74	0.0135	0	0.042	4.96	24.9	3.86e-05	1.87	RV	CELLSTATES	vCM5	control_LMNA	7	13
AC097460.1	3.73	0.0449	0.00319	0.112	5.09	15.9	0.000332	1.35	RV	CELLSTATES	vCM5	control_LMNA	7	13
CENPA	3.73	0.0366	0.00105	0.132	5.09	17.6	0.000218	1.44	RV	CELLSTATES	vCM5	control_LMNA	7	13
ADGRL4	3.67	0.0418	0.0043	0.0913	5.12	15.2	0.000296	1.38	RV	CELLSTATES	vCM5	control_LMNA	7	13
AC020741.1	3.64	0.0397	0.00287	0.154	5.16	14.6	0.000262	1.4	RV	CELLSTATES	vCM5	control_LMNA	7	13
TRIM11	3.62	0.0304	0.00214	0.0244	5	19.5	0.000167	1.52	RV	CELLSTATES	vCM5	control_LMNA	7	13
RDH5	3.59	0.0303	0	0.0485	4.96	22.5	0.000161	1.52	RV	CELLSTATES	vCM5	control_LMNA	7	13
PTCHD1	3.57	0.0327	0	0.107	5.12	15.6	0.000188	1.49	RV	CELLSTATES	vCM5	control_LMNA	7	13
LNX1	3.56	0.0155	0.0147	0.136	5.57	18.3	5.16e-05	1.81	RV	CELLSTATES	vCM5	control_LMNA	7	13
VEGFC	3.47	0.0444	0	0.109	5.16	14.3	0.00032	1.35	RV	CELLSTATES	vCM5	control_LMNA	7	13
SLC25A34-AS1	3.45	0.0471	0	0.0554	4.96	19.4	0.000367	1.33	RV	CELLSTATES	vCM5	control_LMNA	7	13
AC106892.1	3.4	0.0101	0	0.0134	4.92	29	2.45e-05	2	RV	CELLSTATES	vCM5	control_LMNA	7	13
AC092691.1	3.35	0.0445	0.0139	0.31	5.47	14.1	0.000324	1.35	RV	CELLSTATES	vCM5	control_LMNA	7	13
C3orf58	3.23	0.0176	0.0143	0.258	5.61	17.9	6.07e-05	1.75	RV	CELLSTATES	vCM5	control_LMNA	7	13
PPM1E	3.11	0.000814	0.0421	0.562	6.33	28.1	9.36e-07	3.09	RV	CELLSTATES	vCM5	control_LMNA	7	13
PTCHD4	3.07	0.0231	0.00788	0.473	5.84	16.8	9.89e-05	1.64	RV	CELLSTATES	vCM5	control_LMNA	7	13
SPART	3.06	0.0303	0.0276	0.243	5.7	15.7	0.000155	1.52	RV	CELLSTATES	vCM5	control_LMNA	7	13
CHST7	3.01	0.00204	0.0292	0.554	6.06	24.9	3.39e-06	2.69	RV	CELLSTATES	vCM5	control_LMNA	7	13
RPGR	2.95	0.0143	0.0184	0.365	5.69	18.7	4.29e-05	1.84	RV	CELLSTATES	vCM5	control_LMNA	7	13
ZDHHC14	2.89	6.74e-06	0.221	2.8	7.79	45.2	2.15e-09	5.17	RV	CELLSTATES	vCM5	control_LMNA	7	13
PRUNE2	2.8	0.00423	0.063	0.481	6.36	22.9	7.57e-06	2.37	RV	CELLSTATES	vCM5	control_LMNA	7	13
FMN1	2.77	0.0395	0.0261	0.187	5.73	14.6	0.000257	1.4	RV	CELLSTATES	vCM5	control_LMNA	7	13
SLC6A1-AS1	2.77	0.0397	0.0376	0.16	5.85	14.5	0.000263	1.4	RV	CELLSTATES	vCM5	control_LMNA	7	13
KCTD8	2.75	0.0106	0.0469	0.55	6.16	19.8	2.71e-05	1.97	RV	CELLSTATES	vCM5	control_LMNA	7	13
SPOCK1	2.74	6.4e-07	0.209	2.73	7.85	53.3	1.64e-10	6.19	RV	CELLSTATES	vCM5	control_LMNA	7	13
FKBP5	2.72	6.13e-08	0.896	10.4	9.66	63.6	7.83e-12	7.21	RV	CELLSTATES	vCM5	control_LMNA	7	13
TMEM132C	2.72	0.0416	0.0307	0.548	5.89	14.3	0.000292	1.38	RV	CELLSTATES	vCM5	control_LMNA	7	13
AL078590.3	2.7	0.0398	0.0261	0.467	5.93	14.5	0.000267	1.4	RV	CELLSTATES	vCM5	control_LMNA	7	13
NFASC	2.7	0.00624	0.0434	0.576	6.09	21.7	1.2e-05	2.2	RV	CELLSTATES	vCM5	control_LMNA	7	13
MTM1	2.63	0.00988	0.0504	0.627	6.17	20.1	2.34e-05	2.01	RV	CELLSTATES	vCM5	control_LMNA	7	13
PRSS23	2.5	0.0189	0.0489	0.401	6.05	17.5	7.02e-05	1.72	RV	CELLSTATES	vCM5	control_LMNA	7	13
WNK3	2.5	0.0471	0.0486	0.24	5.95	13.8	0.000365	1.33	RV	CELLSTATES	vCM5	control_LMNA	7	13
SLC35F3	2.47	0.0461	0.0678	0.188	6.22	13.9	0.000348	1.34	RV	CELLSTATES	vCM5	control_LMNA	7	13
EDNRA	2.43	0.0135	0.0591	0.703	6.42	18.9	3.88e-05	1.87	RV	CELLSTATES	vCM5	control_LMNA	7	13
TBPL1	2.43	0.0304	0.0537	0.309	6.1	15.5	0.000169	1.52	RV	CELLSTATES	vCM5	control_LMNA	7	13
AC015845.2	2.42	0.0255	0.0355	0.435	5.93	16.3	0.000122	1.59	RV	CELLSTATES	vCM5	control_LMNA	7	13
MAP2	2.33	0.0255	0.0509	0.533	6.08	16.2	0.000124	1.59	RV	CELLSTATES	vCM5	control_LMNA	7	13
AP002518.2	2.26	0.009	0.0997	0.755	6.64	20.5	2.01e-05	2.05	RV	CELLSTATES	vCM5	control_LMNA	7	13
CARMIL1	2.23	0.000112	0.19	1.94	7.47	34.8	7.84e-08	3.95	RV	CELLSTATES	vCM5	control_LMNA	7	13
RANBP17	2.2	0.0287	0.0742	0.575	6.37	15.9	0.000143	1.54	RV	CELLSTATES	vCM5	control_LMNA	7	13
SLC7A8	2.2	0.0335	0.0681	0.491	6.19	15.2	0.000195	1.47	RV	CELLSTATES	vCM5	control_LMNA	7	13
PLCE1	2.16	0.000487	0.163	1.27	7.2	30.2	4.35e-07	3.31	RV	CELLSTATES	vCM5	control_LMNA	7	13
PRICKLE2	2.09	0.0391	0.0532	0.536	6.16	14.6	0.000252	1.41	RV	CELLSTATES	vCM5	control_LMNA	7	13
FLT1	2.06	0.0375	0.0751	0.487	6.36	14.8	0.000233	1.43	RV	CELLSTATES	vCM5	control_LMNA	7	13
SLC6A6	2.05	0.0366	0.0595	0.771	6.4	14.9	0.000222	1.44	RV	CELLSTATES	vCM5	control_LMNA	7	13
BICC1	2.04	0.0106	0.159	1.16	7.32	19.8	2.7e-05	1.97	RV	CELLSTATES	vCM5	control_LMNA	7	13
BNC2	2.04	0.0176	0.127	0.887	6.9	17.9	6.06e-05	1.75	RV	CELLSTATES	vCM5	control_LMNA	7	13
ITPR1	2.01	0.00204	0.157	1.21	7.11	24.9	3.3e-06	2.69	RV	CELLSTATES	vCM5	control_LMNA	7	13
LINC01088	2	0.0232	0.103	0.793	6.72	16.7	0.000103	1.64	RV	CELLSTATES	vCM5	control_LMNA	7	13
MECOM	1.98	0.00279	0.199	1.35	7.44	24	4.81e-06	2.55	RV	CELLSTATES	vCM5	control_LMNA	7	13
MBOAT2	1.97	0.0366	0.0988	0.501	6.5	14.9	0.000225	1.44	RV	CELLSTATES	vCM5	control_LMNA	7	13
PDE3B	1.92	0.000891	0.219	1.75	7.38	27.6	1.14e-06	3.05	RV	CELLSTATES	vCM5	control_LMNA	7	13
RPS6KA2	1.89	0.0154	0.197	1.44	7.14	18.3	4.96e-05	1.81	RV	CELLSTATES	vCM5	control_LMNA	7	13
RHOBTB1	1.84	0.0207	0.115	0.792	6.72	17.2	8.07e-05	1.68	RV	CELLSTATES	vCM5	control_LMNA	7	13
ABTB2	1.83	0.0151	0.185	1.06	7.14	18.5	4.63e-05	1.82	RV	CELLSTATES	vCM5	control_LMNA	7	13
DOCK5	1.82	0.000739	0.402	2.71	8.12	28.5	8.03e-07	3.13	RV	CELLSTATES	vCM5	control_LMNA	7	13
MAPK4	1.78	0.0287	0.24	1.33	7.44	15.9	0.000142	1.54	RV	CELLSTATES	vCM5	control_LMNA	7	13
RRAS2	1.72	0.0303	0.176	1	6.97	15.7	0.00016	1.52	RV	CELLSTATES	vCM5	control_LMNA	7	13
MID1	1.66	0.0304	0.206	1.12	7.22	15.5	0.000173	1.52	RV	CELLSTATES	vCM5	control_LMNA	7	13
TPM3	1.61	0.0438	0.224	1.23	7.13	14.2	0.000314	1.36	RV	CELLSTATES	vCM5	control_LMNA	7	13
BCL2	1.6	0.0231	0.259	1.07	7.32	16.8	9.61e-05	1.64	RV	CELLSTATES	vCM5	control_LMNA	7	13
SAMD12	1.6	0.0231	0.288	1.39	7.48	16.8	9.87e-05	1.64	RV	CELLSTATES	vCM5	control_LMNA	7	13
IGF2R	1.54	0.0304	0.189	1.11	7.13	15.5	0.00017	1.52	RV	CELLSTATES	vCM5	control_LMNA	7	13
DCBLD2	1.52	0.0461	0.207	0.93	7.18	13.9	0.000349	1.34	RV	CELLSTATES	vCM5	control_LMNA	7	13
TPD52L1	1.52	0.0416	0.284	1.36	7.54	14.3	0.000292	1.38	RV	CELLSTATES	vCM5	control_LMNA	7	13
TMTC1	1.45	0.0288	0.362	1.32	7.7	15.9	0.000145	1.54	RV	CELLSTATES	vCM5	control_LMNA	7	13
ZBTB16	1.44	0.009	1.37	7.3	9.57	20.5	1.96e-05	2.05	RV	CELLSTATES	vCM5	control_LMNA	7	13
LDLRAD4	1.42	0.00728	0.651	3.62	8.6	21.3	1.44e-05	2.14	RV	CELLSTATES	vCM5	control_LMNA	7	13
XPR1	1.39	0.0188	1.1	4.76	9.16	17.6	6.81e-05	1.73	RV	CELLSTATES	vCM5	control_LMNA	7	13
EVA1C	1.36	0.05	0.274	1.35	7.44	13.6	0.000403	1.3	RV	CELLSTATES	vCM5	control_LMNA	7	13
CALD1	1.33	0.0189	2.08	10	9.99	17.5	7.12e-05	1.72	RV	CELLSTATES	vCM5	control_LMNA	7	13
FOXO3	1.24	0.0219	0.73	3.02	8.59	17	8.82e-05	1.66	RV	CELLSTATES	vCM5	control_LMNA	7	13
MT-CO3	1.24	0.05	0.528	2.39	8.1	13.6	0.000399	1.3	RV	CELLSTATES	vCM5	control_LMNA	7	13
IGF1R	1.23	0.0488	0.835	4.4	8.75	13.7	0.000387	1.31	RV	CELLSTATES	vCM5	control_LMNA	7	13
ROR1	1.23	0.0303	1.15	5.45	9.19	15.7	0.000159	1.52	RV	CELLSTATES	vCM5	control_LMNA	7	13
ARHGAP26	1.13	0.0366	1.49	6.76	9.45	14.9	0.00022	1.44	RV	CELLSTATES	vCM5	control_LMNA	7	13
PDZD2	1.1	0.0449	2.35	11.7	10.1	14	0.00033	1.35	RV	CELLSTATES	vCM5	control_LMNA	7	13

## Sheet: PKP2_control
Gene	logFC	FDR	mean_exp_control	mean_exp_genotype	logCPM	F	PValue	FDR_plot	Region	annotation_level	cell_state	comparison	Observations_genotype	Observations_reference
SLC17A1	14.2	1.01e-10	0	0.329	6.63	179	1.38e-14	9.99	RV	CELLSTATES	vCM5	control_PKP2	3	13
LRP2	14.1	2.64e-10	0.00133	0.565	7.35	146	5.39e-14	9.58	RV	CELLSTATES	vCM5	control_PKP2	3	13
WDR72	14	4.46e-11	0.00322	0.359	6.84	185	3.04e-15	10.4	RV	CELLSTATES	vCM5	control_PKP2	3	13
ACSM2B	13.9	4.56e-10	0	0.248	6.43	157	1.24e-13	9.34	RV	CELLSTATES	vCM5	control_PKP2	3	13
ACSM2A	12.9	2.12e-09	0	0.194	6.19	134	1.01e-12	8.67	RV	CELLSTATES	vCM5	control_PKP2	3	13
SLC13A1	12.9	1.96e-09	0.00108	0.21	6.27	136	7.99e-13	8.71	RV	CELLSTATES	vCM5	control_PKP2	3	13
SLC5A12	12.4	5.83e-09	0	0.168	6.05	122	3.18e-12	8.23	RV	CELLSTATES	vCM5	control_PKP2	3	13
PAH	12.2	6.79e-09	0	0.159	6	117	5.1e-12	8.17	RV	CELLSTATES	vCM5	control_PKP2	3	13
KCNJ16	12.1	6.79e-09	0	0.156	5.98	116	6.01e-12	8.17	RV	CELLSTATES	vCM5	control_PKP2	3	13
PCK1	12.1	6.79e-09	0	0.156	5.98	116	6.01e-12	8.17	RV	CELLSTATES	vCM5	control_PKP2	3	13
KCNJ15	11.6	1.25e-08	0.00108	0.149	5.96	108	1.36e-11	7.9	RV	CELLSTATES	vCM5	control_PKP2	3	13
LINC01320	11.5	1.89e-08	0	0.133	5.85	104	2.18e-11	7.72	RV	CELLSTATES	vCM5	control_PKP2	3	13
SLC34A1	11.2	4.2e-08	0	0.121	5.77	96.8	5.15e-11	7.38	RV	CELLSTATES	vCM5	control_PKP2	3	13
SLC17A3	11	5.81e-08	0	0.114	5.72	92.9	8.31e-11	7.24	RV	CELLSTATES	vCM5	control_PKP2	3	13
AGXT2	10.3	2.25e-07	0	0.0984	5.61	81.3	3.84e-10	6.65	RV	CELLSTATES	vCM5	control_PKP2	3	13
CA12	9.84	5.39e-07	0	0.0889	5.53	74	1.1e-09	6.27	RV	CELLSTATES	vCM5	control_PKP2	3	13
GLDC	9.58	8e-07	0.00108	0.0889	5.55	70.7	1.8e-09	6.1	RV	CELLSTATES	vCM5	control_PKP2	3	13
PRODH2	9.38	1.36e-06	0	0.0794	5.46	66.9	3.24e-09	5.87	RV	CELLSTATES	vCM5	control_PKP2	3	13
PKHD1	8.96	1.55e-09	0.0126	0.679	7.59	104	5.27e-13	8.81	RV	CELLSTATES	vCM5	control_PKP2	3	13
UMOD	8.67	5.33e-06	0	0.0667	5.34	57.7	1.53e-08	5.27	RV	CELLSTATES	vCM5	control_PKP2	3	13
KL	8.48	7.16e-06	0	0.0635	5.32	55.4	2.29e-08	5.15	RV	CELLSTATES	vCM5	control_PKP2	3	13
LINC01781	8.48	7.16e-06	0	0.0635	5.32	55.4	2.29e-08	5.15	RV	CELLSTATES	vCM5	control_PKP2	3	13
BBOX1	8.46	7.69e-06	0.00108	0.0667	5.36	54.7	2.62e-08	5.11	RV	CELLSTATES	vCM5	control_PKP2	3	13
LINC00671	8.37	8.95e-06	0.00217	0.0667	5.38	53.7	3.17e-08	5.05	RV	CELLSTATES	vCM5	control_PKP2	3	13
CDH9	8.34	5.85e-07	0.00287	0.105	5.69	63.8	1.24e-09	6.23	RV	CELLSTATES	vCM5	control_PKP2	3	13
MIOX	8.31	8.95e-06	0	0.0603	5.29	53.6	3.19e-08	5.05	RV	CELLSTATES	vCM5	control_PKP2	3	13
DPYS	8.21	2.44e-07	0.00358	0.149	5.98	66.2	4.49e-10	6.61	RV	CELLSTATES	vCM5	control_PKP2	3	13
SLC12A3	8.18	8.9e-08	0.00312	0.156	6.01	71.4	1.4e-10	7.05	RV	CELLSTATES	vCM5	control_PKP2	3	13
CLDN10	7.99	5.81e-08	0.00637	0.156	6.04	74.4	8.07e-11	7.24	RV	CELLSTATES	vCM5	control_PKP2	3	13
FTCD	7.96	3.93e-06	0.00861	0.073	5.52	55.4	1.07e-08	5.41	RV	CELLSTATES	vCM5	control_PKP2	3	13
PAX2	7.95	1.51e-05	0	0.054	5.22	50.2	6.16e-08	4.82	RV	CELLSTATES	vCM5	control_PKP2	3	13
SLC22A7	7.93	1.93e-05	0.00108	0.0571	5.27	48.7	8.24e-08	4.71	RV	CELLSTATES	vCM5	control_PKP2	3	13
HNF4A	7.84	2.34e-05	0.00217	0.0571	5.29	47.4	1.05e-07	4.63	RV	CELLSTATES	vCM5	control_PKP2	3	13
CYP4F3	7.77	1.93e-05	0	0.0508	5.19	48.6	8.42e-08	4.71	RV	CELLSTATES	vCM5	control_PKP2	3	13
NR1H4	7.77	1.93e-05	0	0.0508	5.19	48.6	8.42e-08	4.71	RV	CELLSTATES	vCM5	control_PKP2	3	13
HNF1B	7.76	2.51e-05	0.00108	0.054	5.24	46.9	1.16e-07	4.6	RV	CELLSTATES	vCM5	control_PKP2	3	13
TINAG	7.7	6.79e-09	0.0136	0.298	6.68	88.3	5.8e-12	8.17	RV	CELLSTATES	vCM5	control_PKP2	3	13
BHMT	7.67	1.36e-07	0.00774	0.197	6.23	68	2.22e-10	6.87	RV	CELLSTATES	vCM5	control_PKP2	3	13
CCDC198	7.58	6.47e-06	0.00133	0.0857	5.53	50.1	1.98e-08	5.19	RV	CELLSTATES	vCM5	control_PKP2	3	13
HNF4A-AS1	7.58	2.49e-05	0	0.0476	5.16	47.1	1.14e-07	4.6	RV	CELLSTATES	vCM5	control_PKP2	3	13
HGD	7.57	3.23e-05	0.00108	0.0508	5.21	45.2	1.65e-07	4.49	RV	CELLSTATES	vCM5	control_PKP2	3	13
PTH2R	7.5	6.79e-09	0.0283	0.733	7.7	87.4	5.37e-12	8.17	RV	CELLSTATES	vCM5	control_PKP2	3	13
AC012593.1	7.49	5.2e-08	0.00577	0.213	6.01	74.3	6.73e-11	7.28	RV	CELLSTATES	vCM5	control_PKP2	3	13
RHEX	7.39	4.12e-05	0.00108	0.0476	5.18	43.7	2.27e-07	4.39	RV	CELLSTATES	vCM5	control_PKP2	3	13
ALDOB	7.2	2.82e-07	0.00618	0.148	5.78	63.4	5.57e-10	6.55	RV	CELLSTATES	vCM5	control_PKP2	3	13
FMO1	7.2	5.23e-05	0.00108	0.0444	5.15	42.2	3.14e-07	4.28	RV	CELLSTATES	vCM5	control_PKP2	3	13
MT1G	7.16	3.84e-05	0	0.0413	5.09	44.1	2.09e-07	4.42	RV	CELLSTATES	vCM5	control_PKP2	3	13
SLC12A1	7.09	6.96e-08	0.00603	0.235	6.13	71	1.04e-10	7.16	RV	CELLSTATES	vCM5	control_PKP2	3	13
GLYAT	7.08	1.09e-06	0.00558	0.117	5.78	56.3	2.52e-09	5.96	RV	CELLSTATES	vCM5	control_PKP2	3	13
AC114812.2	6.99	7e-05	0.00108	0.0413	5.11	40.7	4.34e-07	4.15	RV	CELLSTATES	vCM5	control_PKP2	3	13
CUBN	6.96	8.99e-09	0.0355	1.2	8.19	84.3	9.18e-12	8.05	RV	CELLSTATES	vCM5	control_PKP2	3	13
CASR	6.91	5e-05	0	0.0381	5.06	42.5	2.93e-07	4.3	RV	CELLSTATES	vCM5	control_PKP2	3	13
MT1H	6.91	5e-05	0	0.0381	5.06	42.5	2.93e-07	4.3	RV	CELLSTATES	vCM5	control_PKP2	3	13
GLIS1	6.81	3.26e-05	0.00179	0.0635	5.34	40.4	1.69e-07	4.49	RV	CELLSTATES	vCM5	control_PKP2	3	13
NOX4	6.76	2.71e-07	0.01	0.279	6.61	63	5.18e-10	6.57	RV	CELLSTATES	vCM5	control_PKP2	3	13
SLC5A8	6.76	9.22e-05	0.00108	0.0381	5.08	39.1	6.22e-07	4.04	RV	CELLSTATES	vCM5	control_PKP2	3	13
UGT8	6.76	9.22e-05	0.00108	0.0381	5.08	39.1	6.22e-07	4.04	RV	CELLSTATES	vCM5	control_PKP2	3	13
AC108134.2	6.7	2.43e-07	0.00618	2.57	6.61	63.9	4.31e-10	6.61	RV	CELLSTATES	vCM5	control_PKP2	3	13
FREM2	6.68	8.95e-06	0.00322	0.0825	5.53	45.8	3.23e-08	5.05	RV	CELLSTATES	vCM5	control_PKP2	3	13
PLG	6.58	1.3e-05	0.00214	0.0762	5.46	43.6	4.96e-08	4.89	RV	CELLSTATES	vCM5	control_PKP2	3	13
TOX3	6.55	2.61e-05	0.00396	0.0603	5.35	40.9	1.23e-07	4.58	RV	CELLSTATES	vCM5	control_PKP2	3	13
AC005208.1	6.54	2.63e-06	0.00641	0.159	5.62	51.4	6.63e-09	5.58	RV	CELLSTATES	vCM5	control_PKP2	3	13
LINC02027	6.53	3.69e-05	0.00179	0.0571	5.28	39	1.96e-07	4.43	RV	CELLSTATES	vCM5	control_PKP2	3	13
NECTIN3-AS1	6.44	7.42e-09	0.0458	9.5	8.25	85.8	7.08e-12	8.13	RV	CELLSTATES	vCM5	control_PKP2	3	13
SLC27A2	6.4	0.000122	0.00105	0.0381	5.08	35.5	9.06e-07	3.91	RV	CELLSTATES	vCM5	control_PKP2	3	13
HAO2	6.36	9.15e-05	0	0.0317	4.98	39.2	6.05e-07	4.04	RV	CELLSTATES	vCM5	control_PKP2	3	13
LINC01020	6.36	9.15e-05	0	0.0317	4.98	39.2	6.05e-07	4.04	RV	CELLSTATES	vCM5	control_PKP2	3	13
SIM1	6.36	9.15e-05	0	0.0317	4.98	39.2	6.05e-07	4.04	RV	CELLSTATES	vCM5	control_PKP2	3	13
SLC22A8	6.36	9.15e-05	0	0.0317	4.98	39.2	6.05e-07	4.04	RV	CELLSTATES	vCM5	control_PKP2	3	13
SLC22A6	6.2	3.57e-06	0.00775	0.13	5.91	49.9	9.48e-09	5.45	RV	CELLSTATES	vCM5	control_PKP2	3	13
AC087762.1	6.11	7.26e-06	0.0115	0.117	5.8	46.1	2.37e-08	5.14	RV	CELLSTATES	vCM5	control_PKP2	3	13
LINC02532	6.09	4.22e-06	0.0103	0.143	5.97	49	1.18e-08	5.37	RV	CELLSTATES	vCM5	control_PKP2	3	13
AC003984.1	6.05	0.000122	0	0.0286	4.95	37.4	9.04e-07	3.91	RV	CELLSTATES	vCM5	control_PKP2	3	13
CYP4A11	6.05	0.000122	0	0.0286	4.95	37.4	9.04e-07	3.91	RV	CELLSTATES	vCM5	control_PKP2	3	13
KCNK5	6.05	0.000122	0	0.0286	4.95	37.4	9.04e-07	3.91	RV	CELLSTATES	vCM5	control_PKP2	3	13
KIF12	6.05	0.000122	0	0.0286	4.95	37.4	9.04e-07	3.91	RV	CELLSTATES	vCM5	control_PKP2	3	13
NAT8	6.05	0.000122	0	0.0286	4.95	37.4	9.04e-07	3.91	RV	CELLSTATES	vCM5	control_PKP2	3	13
ANKRD45	6	1.3e-05	0.00105	0.87	5.61	43.2	4.96e-08	4.89	RV	CELLSTATES	vCM5	control_PKP2	3	13
TNFSF10	5.97	0.000124	0.00504	0.0476	5.24	33.3	9.31e-07	3.91	RV	CELLSTATES	vCM5	control_PKP2	3	13
CALCR	5.95	0.000235	0.00108	0.0286	4.97	33.9	2.08e-06	3.63	RV	CELLSTATES	vCM5	control_PKP2	3	13
ACMSD	5.9	2.99e-05	0.00697	0.0762	5.48	39	1.51e-07	4.52	RV	CELLSTATES	vCM5	control_PKP2	3	13
MGAM	5.9	0.000217	0.00214	0.0317	5.03	32.9	1.76e-06	3.66	RV	CELLSTATES	vCM5	control_PKP2	3	13
RASSF6	5.9	0.000217	0.00214	0.0317	5.03	32.9	1.76e-06	3.66	RV	CELLSTATES	vCM5	control_PKP2	3	13
SLC25A48	5.87	5.37e-05	0.00641	0.0667	5.38	36.2	3.26e-07	4.27	RV	CELLSTATES	vCM5	control_PKP2	3	13
EPB41L3	5.85	2.94e-06	0.0198	0.225	6.42	50.8	7.6e-09	5.53	RV	CELLSTATES	vCM5	control_PKP2	3	13
AC105094.2	5.78	4.57e-05	0.00343	0.0873	5.32	37.3	2.59e-07	4.34	RV	CELLSTATES	vCM5	control_PKP2	3	13
ARHGEF28	5.72	6.1e-07	0.00956	0.208	5.84	58.5	1.33e-09	6.21	RV	CELLSTATES	vCM5	control_PKP2	3	13
AL110292.1	5.69	3.47e-05	0.00858	0.1	5.44	38.3	1.82e-07	4.46	RV	CELLSTATES	vCM5	control_PKP2	3	13
GLYATL1	5.67	4.51e-05	0.00934	0.0762	5.55	37.1	2.52e-07	4.35	RV	CELLSTATES	vCM5	control_PKP2	3	13
GALNT14	5.66	5.43e-06	0.0137	0.175	5.83	47.8	1.59e-08	5.27	RV	CELLSTATES	vCM5	control_PKP2	3	13
KMO	5.64	0.000372	0.00105	0.0286	4.97	30	3.86e-06	3.43	RV	CELLSTATES	vCM5	control_PKP2	3	13
AL391117.1	5.63	1.31e-05	0.0103	0.0952	5.69	43.1	5.08e-08	4.88	RV	CELLSTATES	vCM5	control_PKP2	3	13
PAX8	5.63	1.94e-06	0.0155	0.206	6.34	52.9	4.75e-09	5.71	RV	CELLSTATES	vCM5	control_PKP2	3	13
TRPM6	5.63	0.000344	0.00108	0.0254	4.93	32	3.33e-06	3.46	RV	CELLSTATES	vCM5	control_PKP2	3	13
TRPV4	5.63	0.000344	0.00108	0.0254	4.93	32	3.33e-06	3.46	RV	CELLSTATES	vCM5	control_PKP2	3	13
PLPPR1	5.59	1.42e-05	0.011	0.0857	5.65	42.7	5.71e-08	4.85	RV	CELLSTATES	vCM5	control_PKP2	3	13
BICDL1	5.48	1.29e-05	0.0126	0.127	5.91	43.4	4.75e-08	4.89	RV	CELLSTATES	vCM5	control_PKP2	3	13
AJAP1	5.42	0.000224	0	0.0222	4.87	34.2	1.94e-06	3.65	RV	CELLSTATES	vCM5	control_PKP2	3	13
AL117382.1	5.42	0.000224	0	0.0222	4.87	34.2	1.94e-06	3.65	RV	CELLSTATES	vCM5	control_PKP2	3	13
CLRN3	5.42	0.000224	0	0.0222	4.87	34.2	1.94e-06	3.65	RV	CELLSTATES	vCM5	control_PKP2	3	13
EMX2	5.42	0.000224	0	0.0222	4.87	34.2	1.94e-06	3.65	RV	CELLSTATES	vCM5	control_PKP2	3	13
LHX1-DT	5.42	0.000224	0	0.0222	4.87	34.2	1.94e-06	3.65	RV	CELLSTATES	vCM5	control_PKP2	3	13
LINC01510	5.42	0.000224	0	0.0222	4.87	34.2	1.94e-06	3.65	RV	CELLSTATES	vCM5	control_PKP2	3	13
UGT2A3	5.42	0.000224	0	0.0222	4.87	34.2	1.94e-06	3.65	RV	CELLSTATES	vCM5	control_PKP2	3	13
VCAM1	5.42	0.000224	0	0.0222	4.87	34.2	1.94e-06	3.65	RV	CELLSTATES	vCM5	control_PKP2	3	13
EMX2OS	5.3	0.000495	0.00108	0.0222	4.89	30.1	5.43e-06	3.31	RV	CELLSTATES	vCM5	control_PKP2	3	13
WWC1	5.25	2.95e-05	0.0169	0.162	5.7	39.1	1.47e-07	4.53	RV	CELLSTATES	vCM5	control_PKP2	3	13
ATP6V0A4	5.15	0.000344	0.00393	0.0349	5.09	28.5	3.32e-06	3.46	RV	CELLSTATES	vCM5	control_PKP2	3	13
AL589669.1	5.11	1.85e-05	0.0189	0.127	5.99	41.5	7.7e-08	4.73	RV	CELLSTATES	vCM5	control_PKP2	3	13
AC025810.1	5.1	0.000292	0	0.019	4.83	32.9	2.67e-06	3.53	RV	CELLSTATES	vCM5	control_PKP2	3	13
SLC6A19	5.1	0.000292	0	0.019	4.83	32.9	2.67e-06	3.53	RV	CELLSTATES	vCM5	control_PKP2	3	13
TMEM200A	5.07	0.000321	0.00108	0.0524	4.9	30.1	2.98e-06	3.49	RV	CELLSTATES	vCM5	control_PKP2	3	13
STK32B	5.05	0.000563	0.00823	0.0349	5.17	26.4	6.87e-06	3.25	RV	CELLSTATES	vCM5	control_PKP2	3	13
AC128707.1	4.99	0.000641	0.00108	0.019	4.85	28.7	7.9e-06	3.19	RV	CELLSTATES	vCM5	control_PKP2	3	13
ZNF804B	4.95	7.33e-05	0.0132	0.0952	5.74	35	4.59e-07	4.14	RV	CELLSTATES	vCM5	control_PKP2	3	13
CAMK2N1	4.91	0.000491	0.00319	0.0921	5.02	27	5.36e-06	3.31	RV	CELLSTATES	vCM5	control_PKP2	3	13
AC027288.3	4.89	0.000234	0.00794	0.0667	5.44	29.9	2.06e-06	3.63	RV	CELLSTATES	vCM5	control_PKP2	3	13
KCND2	4.89	0.00117	0.00105	0.4	5.12	23.3	1.7e-05	2.93	RV	CELLSTATES	vCM5	control_PKP2	3	13
SULT1C2	4.89	0.000118	0.0171	0.0952	5.71	32.9	8.29e-07	3.93	RV	CELLSTATES	vCM5	control_PKP2	3	13
SLC13A3	4.84	6.43e-06	0.0356	0.221	6.33	47	1.93e-08	5.19	RV	CELLSTATES	vCM5	control_PKP2	3	13
VDR	4.84	0.000487	0.00179	0.0587	4.99	26.9	5.28e-06	3.31	RV	CELLSTATES	vCM5	control_PKP2	3	13
AOX1	4.8	0.000901	0.00241	0.0286	5	24.5	1.2e-05	3.05	RV	CELLSTATES	vCM5	control_PKP2	3	13
SLC22A2	4.76	0.00101	0.00513	0.0349	5.06	23.9	1.42e-05	3	RV	CELLSTATES	vCM5	control_PKP2	3	13
AC006159.2	4.75	0.000372	0	0.0159	4.79	31.3	3.97e-06	3.43	RV	CELLSTATES	vCM5	control_PKP2	3	13
AC116345.3	4.75	0.000372	0	0.0159	4.79	31.3	3.97e-06	3.43	RV	CELLSTATES	vCM5	control_PKP2	3	13
ADGRG5	4.75	0.000372	0	0.0159	4.79	31.3	3.97e-06	3.43	RV	CELLSTATES	vCM5	control_PKP2	3	13
ADGRG6	4.75	0.000372	0	0.0159	4.79	31.3	3.97e-06	3.43	RV	CELLSTATES	vCM5	control_PKP2	3	13
CLCNKA	4.75	0.000372	0	0.0159	4.79	31.3	3.97e-06	3.43	RV	CELLSTATES	vCM5	control_PKP2	3	13
DEFB1	4.75	0.000372	0	0.0159	4.79	31.3	3.97e-06	3.43	RV	CELLSTATES	vCM5	control_PKP2	3	13
DPEP1	4.75	0.000372	0	0.0159	4.79	31.3	3.97e-06	3.43	RV	CELLSTATES	vCM5	control_PKP2	3	13
GGT2	4.75	0.000372	0	0.0159	4.79	31.3	3.97e-06	3.43	RV	CELLSTATES	vCM5	control_PKP2	3	13
GPR160	4.75	0.000372	0	0.0159	4.79	31.3	3.97e-06	3.43	RV	CELLSTATES	vCM5	control_PKP2	3	13
GSTA1	4.75	0.000372	0	0.0159	4.79	31.3	3.97e-06	3.43	RV	CELLSTATES	vCM5	control_PKP2	3	13
IYD	4.75	0.000372	0	0.0159	4.79	31.3	3.97e-06	3.43	RV	CELLSTATES	vCM5	control_PKP2	3	13
LINC01606	4.75	0.000372	0	0.0159	4.79	31.3	3.97e-06	3.43	RV	CELLSTATES	vCM5	control_PKP2	3	13
SLC26A7	4.75	0.000169	0.0121	0.0794	5.57	31.4	1.32e-06	3.77	RV	CELLSTATES	vCM5	control_PKP2	3	13
TMEM213	4.75	0.000372	0	0.0159	4.79	31.3	3.97e-06	3.43	RV	CELLSTATES	vCM5	control_PKP2	3	13
AP003400.1	4.74	0.00109	0.00105	0.019	4.85	24.9	1.58e-05	2.96	RV	CELLSTATES	vCM5	control_PKP2	3	13
HOXB3	4.74	0.00109	0.00105	0.019	4.85	24.9	1.58e-05	2.96	RV	CELLSTATES	vCM5	control_PKP2	3	13
SLCO4C1	4.74	0.00109	0.00105	0.019	4.85	24.9	1.58e-05	2.96	RV	CELLSTATES	vCM5	control_PKP2	3	13
SGK2	4.72	0.00121	0.00214	0.019	4.88	24.7	1.78e-05	2.92	RV	CELLSTATES	vCM5	control_PKP2	3	13
NPPB	4.7	0.000332	0.00678	0.833	5.61	28.6	3.12e-06	3.48	RV	CELLSTATES	vCM5	control_PKP2	3	13
PAQR5	4.67	0.000897	0.0102	0.0476	5.27	24.4	1.18e-05	3.05	RV	CELLSTATES	vCM5	control_PKP2	3	13
TMEM236	4.67	0.00299	0	0.173	4.89	21.9	5.17e-05	2.52	RV	CELLSTATES	vCM5	control_PKP2	3	13
ALDH8A1	4.64	0.000917	0.00108	0.0159	4.81	27	1.25e-05	3.04	RV	CELLSTATES	vCM5	control_PKP2	3	13
TFEC	4.64	0.000917	0.00108	0.0159	4.81	27	1.25e-05	3.04	RV	CELLSTATES	vCM5	control_PKP2	3	13
USH1C	4.63	0.00245	0.00542	0.0159	4.91	23	3.9e-05	2.61	RV	CELLSTATES	vCM5	control_PKP2	3	13
MME	4.61	0.000108	0.0225	0.192	6.21	33.3	7.44e-07	3.97	RV	CELLSTATES	vCM5	control_PKP2	3	13
AC129492.3	4.6	0.000857	0.00641	0.5	5.25	24.6	1.12e-05	3.07	RV	CELLSTATES	vCM5	control_PKP2	3	13
RPS6KA6	4.6	0.000845	0.00179	0.0556	4.95	24.7	1.09e-05	3.07	RV	CELLSTATES	vCM5	control_PKP2	3	13
TRABD2B	4.57	0.000108	0.0156	0.108	5.81	33.3	7.44e-07	3.97	RV	CELLSTATES	vCM5	control_PKP2	3	13
AFM	4.55	0.000917	0	0.046	4.79	26.6	1.27e-05	3.04	RV	CELLSTATES	vCM5	control_PKP2	3	13
ARPP21	4.55	0.000917	0	0.046	4.79	26.6	1.27e-05	3.04	RV	CELLSTATES	vCM5	control_PKP2	3	13
DNAJC22	4.55	0.000917	0	0.046	4.79	26.6	1.27e-05	3.04	RV	CELLSTATES	vCM5	control_PKP2	3	13
F11	4.55	0.000917	0	0.046	4.79	26.6	1.27e-05	3.04	RV	CELLSTATES	vCM5	control_PKP2	3	13
Z93403.1	4.55	0.000379	0.0197	0.0762	5.54	27.7	4.08e-06	3.42	RV	CELLSTATES	vCM5	control_PKP2	3	13
HECW1	4.49	0.000317	0.018	0.105	5.8	28.8	2.92e-06	3.5	RV	CELLSTATES	vCM5	control_PKP2	3	13
ABCB1	4.45	0.00101	0.00669	0.192	5.19	23.9	1.43e-05	3	RV	CELLSTATES	vCM5	control_PKP2	3	13
CACHD1	4.44	0.000903	0.0141	0.054	5.38	24.4	1.21e-05	3.04	RV	CELLSTATES	vCM5	control_PKP2	3	13
LINC00324	4.44	0.00217	0.00472	0.5	5.27	21.3	3.38e-05	2.66	RV	CELLSTATES	vCM5	control_PKP2	3	13
SPP1	4.44	0.00175	0.00669	0.054	5.3	22	2.65e-05	2.76	RV	CELLSTATES	vCM5	control_PKP2	3	13
SHANK2	4.42	9.02e-05	0.0185	0.229	5.87	34.2	5.72e-07	4.04	RV	CELLSTATES	vCM5	control_PKP2	3	13
SMIM2-AS1	4.41	5.87e-05	0.0169	0.159	5.77	35.8	3.6e-07	4.23	RV	CELLSTATES	vCM5	control_PKP2	3	13
SLC6A13	4.39	2.08e-05	0.0307	0.233	6.06	40.8	9.22e-08	4.68	RV	CELLSTATES	vCM5	control_PKP2	3	13
SLC22A11	4.38	0.00266	0.00513	0.0286	4.99	20.6	4.34e-05	2.58	RV	CELLSTATES	vCM5	control_PKP2	3	13
PTGER3	4.37	0.00176	0.0107	0.0508	5.28	22	2.68e-05	2.75	RV	CELLSTATES	vCM5	control_PKP2	3	13
SARDH	4.37	0.00287	0	0.0794	4.79	22	4.89e-05	2.54	RV	CELLSTATES	vCM5	control_PKP2	3	13
AC002064.1	4.35	0.000563	0	0.0127	4.74	29.2	6.86e-06	3.25	RV	CELLSTATES	vCM5	control_PKP2	3	13
AC026992.2	4.35	0.000563	0	0.0127	4.74	29.2	6.86e-06	3.25	RV	CELLSTATES	vCM5	control_PKP2	3	13
AC096577.1	4.35	0.000166	0.025	0.165	5.8	31.5	1.29e-06	3.78	RV	CELLSTATES	vCM5	control_PKP2	3	13
ACSM5	4.35	0.000563	0	0.0127	4.74	29.2	6.86e-06	3.25	RV	CELLSTATES	vCM5	control_PKP2	3	13
ADGRG1	4.35	0.000563	0	0.0127	4.74	29.2	6.86e-06	3.25	RV	CELLSTATES	vCM5	control_PKP2	3	13
CLTRN	4.35	0.000563	0	0.0127	4.74	29.2	6.86e-06	3.25	RV	CELLSTATES	vCM5	control_PKP2	3	13
CYP4F2	4.35	0.000563	0	0.0127	4.74	29.2	6.86e-06	3.25	RV	CELLSTATES	vCM5	control_PKP2	3	13
FGFR3	4.35	0.000563	0	0.0127	4.74	29.2	6.86e-06	3.25	RV	CELLSTATES	vCM5	control_PKP2	3	13
FLRT3	4.35	0.000563	0	0.0127	4.74	29.2	6.86e-06	3.25	RV	CELLSTATES	vCM5	control_PKP2	3	13
G6PC	4.35	0.000563	0	0.0127	4.74	29.2	6.86e-06	3.25	RV	CELLSTATES	vCM5	control_PKP2	3	13
GGH	4.35	0.000563	0	0.0127	4.74	29.2	6.86e-06	3.25	RV	CELLSTATES	vCM5	control_PKP2	3	13
HHLA2	4.35	0.000563	0	0.0127	4.74	29.2	6.86e-06	3.25	RV	CELLSTATES	vCM5	control_PKP2	3	13
HNF1A	4.35	0.000563	0	0.0127	4.74	29.2	6.86e-06	3.25	RV	CELLSTATES	vCM5	control_PKP2	3	13
MAATS1	4.35	0.000563	0	0.0127	4.74	29.2	6.86e-06	3.25	RV	CELLSTATES	vCM5	control_PKP2	3	13
OGDHL	4.35	0.000563	0	0.0127	4.74	29.2	6.86e-06	3.25	RV	CELLSTATES	vCM5	control_PKP2	3	13
PROC	4.35	0.000563	0	0.0127	4.74	29.2	6.86e-06	3.25	RV	CELLSTATES	vCM5	control_PKP2	3	13
RANBP3L	4.35	0.00306	0.0118	0.0381	5.19	20	5.35e-05	2.51	RV	CELLSTATES	vCM5	control_PKP2	3	13
ELF3	4.33	0.00291	0.0128	0.0476	5.24	20.2	4.99e-05	2.54	RV	CELLSTATES	vCM5	control_PKP2	3	13
ITGB8	4.32	0.000148	0.0295	0.124	5.96	31.9	1.14e-06	3.83	RV	CELLSTATES	vCM5	control_PKP2	3	13
BHMT2	4.31	5.14e-05	0.0263	0.378	5.99	36.4	3.04e-07	4.29	RV	CELLSTATES	vCM5	control_PKP2	3	13
HNF4G	4.31	0.00252	0.0118	0.0413	5.18	20.8	4.03e-05	2.6	RV	CELLSTATES	vCM5	control_PKP2	3	13
RBM47	4.31	1.41e-05	0.0341	0.278	6.33	42.7	5.58e-08	4.85	RV	CELLSTATES	vCM5	control_PKP2	3	13
MAF	4.3	0.00274	0.00727	0.0317	5.07	20.5	4.58e-05	2.56	RV	CELLSTATES	vCM5	control_PKP2	3	13
MYRFL	4.28	0.000629	0.00953	0.325	5.35	25.7	7.71e-06	3.2	RV	CELLSTATES	vCM5	control_PKP2	3	13
LINC02068	4.24	0.0015	0.00108	0.0127	4.77	24.9	2.23e-05	2.82	RV	CELLSTATES	vCM5	control_PKP2	3	13
NXNL2	4.24	0.0015	0.00108	0.0127	4.77	24.9	2.23e-05	2.82	RV	CELLSTATES	vCM5	control_PKP2	3	13
TSKU	4.24	0.0015	0.00108	0.0127	4.77	24.9	2.23e-05	2.82	RV	CELLSTATES	vCM5	control_PKP2	3	13
LLGL2	4.23	0.000996	0.00914	0.0841	5.33	23.9	1.39e-05	3	RV	CELLSTATES	vCM5	control_PKP2	3	13
CFAP43	4.22	0.00266	0.00179	0.0857	4.91	20.6	4.31e-05	2.58	RV	CELLSTATES	vCM5	control_PKP2	3	13
RASEF	4.22	0.00406	0.00542	0.0127	4.87	21	7.24e-05	2.39	RV	CELLSTATES	vCM5	control_PKP2	3	13
SPAG17	4.21	0.00178	0.00214	0.046	4.84	23.9	2.72e-05	2.75	RV	CELLSTATES	vCM5	control_PKP2	3	13
AC092535.3	4.2	0.00224	0.00217	0.0127	4.79	23.4	3.51e-05	2.65	RV	CELLSTATES	vCM5	control_PKP2	3	13
SLC6A12	4.16	0.00426	0.00334	0.0286	4.99	19	7.7e-05	2.37	RV	CELLSTATES	vCM5	control_PKP2	3	13
AC019197.1	4.15	4.79e-05	0.0594	0.229	6.57	36.8	2.74e-07	4.32	RV	CELLSTATES	vCM5	control_PKP2	3	13
FAM50B	4.15	0.00263	0	0.27	4.86	22.5	4.25e-05	2.58	RV	CELLSTATES	vCM5	control_PKP2	3	13
AP002373.1	4.14	0.00676	0	0.137	4.8	18.8	0.000135	2.17	RV	CELLSTATES	vCM5	control_PKP2	3	13
KLHL4	4.12	0.00287	0.00923	0.7	5.56	20.3	4.86e-05	2.54	RV	CELLSTATES	vCM5	control_PKP2	3	13
CYS1	4.09	0.00672	0.0043	0.0254	5	17.6	0.000133	2.17	RV	CELLSTATES	vCM5	control_PKP2	3	13
GAL3ST1	4.09	0.00477	0.00287	0.019	4.89	18.7	8.84e-05	2.32	RV	CELLSTATES	vCM5	control_PKP2	3	13
NEB	4.09	0.000882	0.0191	0.673	5.65	24.5	1.15e-05	3.05	RV	CELLSTATES	vCM5	control_PKP2	3	13
NOL4	4.09	0.00274	0.00214	0.116	4.96	20.5	4.55e-05	2.56	RV	CELLSTATES	vCM5	control_PKP2	3	13
AC008554.1	4.08	0.00408	0.00133	0.019	4.86	19.2	7.34e-05	2.39	RV	CELLSTATES	vCM5	control_PKP2	3	13
LNX1	4.08	0.000372	0.0147	0.359	5.44	27.8	3.98e-06	3.43	RV	CELLSTATES	vCM5	control_PKP2	3	13
AP000924.1	4.04	0.00579	0.00108	0.0429	4.77	23.8	0.000109	2.24	RV	CELLSTATES	vCM5	control_PKP2	3	13
AC108067.1	4.03	0.0141	0	0.167	4.8	16.3	0.000323	1.85	RV	CELLSTATES	vCM5	control_PKP2	3	13
AGMAT	4.03	0.00266	0.00105	0.0127	4.77	21.4	4.4e-05	2.58	RV	CELLSTATES	vCM5	control_PKP2	3	13
AP001646.3	4.03	0.0141	0	0.167	4.8	16.3	0.000323	1.85	RV	CELLSTATES	vCM5	control_PKP2	3	13
GLYATL2	4.03	0.00266	0.00105	0.0127	4.77	21.4	4.4e-05	2.58	RV	CELLSTATES	vCM5	control_PKP2	3	13
SLC26A4	4.03	0.00266	0.00105	0.0127	4.77	21.4	4.4e-05	2.58	RV	CELLSTATES	vCM5	control_PKP2	3	13
SLC28A1	4.03	0.00121	0.0195	0.073	5.58	23.2	1.78e-05	2.92	RV	CELLSTATES	vCM5	control_PKP2	3	13
SLC1A1	4.02	0.000217	0.0327	0.192	5.81	30.5	1.73e-06	3.66	RV	CELLSTATES	vCM5	control_PKP2	3	13
ODC1	4.01	0.00666	0.00479	0.5	5.3	17.6	0.000131	2.18	RV	CELLSTATES	vCM5	control_PKP2	3	13
AIF1L	4	0.00325	0.00214	0.0127	4.79	20.8	5.71e-05	2.49	RV	CELLSTATES	vCM5	control_PKP2	3	13
LINC00871	3.98	0.00477	0.0141	0.054	5.38	18.7	8.83e-05	2.32	RV	CELLSTATES	vCM5	control_PKP2	3	13
MACC1	3.97	0.00473	0.0074	0.0984	5.12	18.7	8.66e-05	2.33	RV	CELLSTATES	vCM5	control_PKP2	3	13
XYLB	3.97	0.000239	0.0191	0.197	5.59	29.8	2.13e-06	3.62	RV	CELLSTATES	vCM5	control_PKP2	3	13
AC087482.1	3.96	0.00157	0.0138	0.0873	5.41	22.4	2.37e-05	2.8	RV	CELLSTATES	vCM5	control_PKP2	3	13
SPEF2	3.95	0.00274	0.0129	0.0508	5.35	20.5	4.6e-05	2.56	RV	CELLSTATES	vCM5	control_PKP2	3	13
TAB3	3.95	0.000332	0.0208	0.505	5.73	28.5	3.14e-06	3.48	RV	CELLSTATES	vCM5	control_PKP2	3	13
GDA	3.94	0.000917	0.0427	0.114	5.94	24.3	1.23e-05	3.04	RV	CELLSTATES	vCM5	control_PKP2	3	13
PNPLA3	3.94	0.00859	0.00545	0.0317	5.07	16.8	0.000176	2.07	RV	CELLSTATES	vCM5	control_PKP2	3	13
PHYHIPL	3.93	0.0048	0.00746	0.105	5.23	18.6	8.93e-05	2.32	RV	CELLSTATES	vCM5	control_PKP2	3	13
LINC01901	3.92	0.0146	0.00108	0.167	4.83	15.8	0.000336	1.84	RV	CELLSTATES	vCM5	control_PKP2	3	13
MYO5B	3.91	0.00442	0.0155	0.0476	5.35	18.9	8e-05	2.35	RV	CELLSTATES	vCM5	control_PKP2	3	13
TRHDE	3.91	0.00153	0.011	0.148	5.37	22.5	2.29e-05	2.81	RV	CELLSTATES	vCM5	control_PKP2	3	13
GPR39	3.89	0.00937	0.00322	0.0222	4.94	16.5	0.000196	2.03	RV	CELLSTATES	vCM5	control_PKP2	3	13
AC012435.2	3.87	0.00964	0.00647	0.0429	4.9	16.7	0.000204	2.02	RV	CELLSTATES	vCM5	control_PKP2	3	13
SCN2A	3.87	0.00651	0.019	0.0444	5.23	17.7	0.000125	2.19	RV	CELLSTATES	vCM5	control_PKP2	3	13
AF233439.1	3.86	0.00666	0.00179	0.0159	4.82	17.6	0.000132	2.18	RV	CELLSTATES	vCM5	control_PKP2	3	13
AL359915.1	3.86	0.00666	0.00179	0.0159	4.82	17.6	0.000132	2.18	RV	CELLSTATES	vCM5	control_PKP2	3	13
KYNU	3.86	0.00291	0.0296	0.0905	5.44	20.3	4.97e-05	2.54	RV	CELLSTATES	vCM5	control_PKP2	3	13
MAP3K21	3.86	0.00591	0.00449	0.149	5.02	18	0.000112	2.23	RV	CELLSTATES	vCM5	control_PKP2	3	13
ST14	3.86	0.00666	0.00179	0.0159	4.82	17.6	0.000132	2.18	RV	CELLSTATES	vCM5	control_PKP2	3	13
AL591806.3	3.85	0.0199	0.00217	0.073	4.8	18.4	0.000486	1.7	RV	CELLSTATES	vCM5	control_PKP2	3	13
ASPA	3.85	0.00266	0.0105	0.141	5.31	20.6	4.35e-05	2.58	RV	CELLSTATES	vCM5	control_PKP2	3	13
GCH1	3.84	0.00798	0.00988	0.0952	5.14	17	0.000161	2.1	RV	CELLSTATES	vCM5	control_PKP2	3	13
RBP5	3.79	0.00935	0.00287	0.0159	4.85	16.6	0.000196	2.03	RV	CELLSTATES	vCM5	control_PKP2	3	13
SLC36A2	3.79	0.00353	0.0327	0.0698	5.66	19.6	6.28e-05	2.45	RV	CELLSTATES	vCM5	control_PKP2	3	13
SLC7A13	3.79	0.00935	0.00287	0.0159	4.85	16.6	0.000196	2.03	RV	CELLSTATES	vCM5	control_PKP2	3	13
SNX10	3.79	0.00834	0.00241	0.11	4.9	16.9	0.00017	2.08	RV	CELLSTATES	vCM5	control_PKP2	3	13
SLC23A1	3.78	0.0117	0	0.14	4.76	17.6	0.000259	1.93	RV	CELLSTATES	vCM5	control_PKP2	3	13
AC018467.1	3.76	0.0045	0.0148	0.0841	5.41	18.9	8.19e-05	2.35	RV	CELLSTATES	vCM5	control_PKP2	3	13
NCOA7-AS1	3.75	0.0311	0.00108	0.103	4.78	17.9	0.000889	1.51	RV	CELLSTATES	vCM5	control_PKP2	3	13
AC022916.1	3.72	0.0238	0.00105	0.073	4.77	19.1	0.000632	1.62	RV	CELLSTATES	vCM5	control_PKP2	3	13
AC106798.1	3.72	0.00598	0.00179	0.206	4.89	18	0.000114	2.22	RV	CELLSTATES	vCM5	control_PKP2	3	13
CGNL1	3.71	0.000113	0.0769	0.279	6.86	33.1	7.82e-07	3.95	RV	CELLSTATES	vCM5	control_PKP2	3	13
RNF152	3.71	2.87e-05	0.0596	0.459	6.72	39.2	1.41e-07	4.54	RV	CELLSTATES	vCM5	control_PKP2	3	13
HPGD	3.7	0.00903	0.00214	0.0492	4.88	16.6	0.000188	2.04	RV	CELLSTATES	vCM5	control_PKP2	3	13
XPNPEP2	3.7	0.0138	0.00427	0.0921	5.04	15.3	0.000313	1.86	RV	CELLSTATES	vCM5	control_PKP2	3	13
CNGA4	3.68	0.0202	0	0.0397	4.7	20.2	0.000504	1.69	RV	CELLSTATES	vCM5	control_PKP2	3	13
DLGAP1	3.68	0.000217	0.0423	1.32	6.33	30.4	1.74e-06	3.66	RV	CELLSTATES	vCM5	control_PKP2	3	13
FAM3D	3.68	0.0202	0	0.0397	4.7	20.2	0.000504	1.69	RV	CELLSTATES	vCM5	control_PKP2	3	13
PSMD6-AS1	3.68	0.0202	0	0.0397	4.7	20.2	0.000504	1.69	RV	CELLSTATES	vCM5	control_PKP2	3	13
LRRC6	3.67	0.00994	0.00759	0.0651	5.14	16.3	0.000212	2	RV	CELLSTATES	vCM5	control_PKP2	3	13
DNAH6	3.66	0.011	0.0104	0.0952	5.16	16	0.000241	1.96	RV	CELLSTATES	vCM5	control_PKP2	3	13
OTOGL	3.65	0.00348	0.0208	0.124	5.54	19.7	6.15e-05	2.46	RV	CELLSTATES	vCM5	control_PKP2	3	13
RXYLT1-AS1	3.65	0.0107	0	0.167	4.76	17.7	0.000233	1.97	RV	CELLSTATES	vCM5	control_PKP2	3	13
AC004485.1	3.64	0.000773	0.0451	0.227	6.12	25	9.74e-06	3.11	RV	CELLSTATES	vCM5	control_PKP2	3	13
SLC38A11	3.61	0.0245	0.00554	0.019	4.95	13.4	0.000662	1.61	RV	CELLSTATES	vCM5	control_PKP2	3	13
HS6ST2	3.59	0.013	0.00844	0.219	5.14	15.5	0.00029	1.89	RV	CELLSTATES	vCM5	control_PKP2	3	13
TRPM3	3.59	2.87e-05	0.138	0.552	7.39	39.3	1.4e-07	4.54	RV	CELLSTATES	vCM5	control_PKP2	3	13
C5orf46	3.58	0.0138	0.0101	0.37	5.22	15.3	0.000312	1.86	RV	CELLSTATES	vCM5	control_PKP2	3	13
SLC16A9	3.57	0.000135	0.0667	0.463	6.61	32.2	1.02e-06	3.87	RV	CELLSTATES	vCM5	control_PKP2	3	13
TMEM52B	3.57	0.0242	0.0043	0.019	4.92	13.5	0.000644	1.62	RV	CELLSTATES	vCM5	control_PKP2	3	13
MREG	3.56	0.014	0.00452	0.0556	5.01	15.3	0.000318	1.85	RV	CELLSTATES	vCM5	control_PKP2	3	13
ZBTB18	3.56	0.00821	0.00513	0.113	4.89	17	0.000167	2.09	RV	CELLSTATES	vCM5	control_PKP2	3	13
FREM1	3.55	0.00477	0.0143	0.148	5.41	18.7	8.85e-05	2.32	RV	CELLSTATES	vCM5	control_PKP2	3	13
WDR17	3.55	0.01	0.0119	0.313	5.27	16.3	0.000214	2	RV	CELLSTATES	vCM5	control_PKP2	3	13
TEX41	3.54	0.000752	0.0343	0.475	5.75	25.1	9.42e-06	3.12	RV	CELLSTATES	vCM5	control_PKP2	3	13
AC007364.1	3.53	0.00462	0.0164	0.0841	5.41	18.8	8.43e-05	2.34	RV	CELLSTATES	vCM5	control_PKP2	3	13
C10orf67	3.53	0.0419	0.00217	0.0397	4.76	17.5	0.00131	1.38	RV	CELLSTATES	vCM5	control_PKP2	3	13
ERICH6	3.53	0.0419	0.00217	0.0397	4.76	17.5	0.00131	1.38	RV	CELLSTATES	vCM5	control_PKP2	3	13
PARD6G-AS1	3.53	0.0219	0.0078	0.046	4.97	13.9	0.000561	1.66	RV	CELLSTATES	vCM5	control_PKP2	3	13
PLEKHG4B	3.53	0.0355	0	0.073	4.71	16.7	0.00106	1.45	RV	CELLSTATES	vCM5	control_PKP2	3	13
GAD1	3.51	0.0397	0	0.0698	4.71	16.7	0.00123	1.4	RV	CELLSTATES	vCM5	control_PKP2	3	13
MROH2A	3.51	0.015	0.00179	0.0127	4.78	15	0.000348	1.82	RV	CELLSTATES	vCM5	control_PKP2	3	13
P2RY6	3.51	0.0397	0	0.0698	4.71	16.7	0.00123	1.4	RV	CELLSTATES	vCM5	control_PKP2	3	13
PPFIA2-AS1	3.51	0.0165	0.00214	0.17	4.89	14.8	0.000388	1.78	RV	CELLSTATES	vCM5	control_PKP2	3	13
RBP4	3.51	0.015	0.00179	0.0127	4.78	15	0.000348	1.82	RV	CELLSTATES	vCM5	control_PKP2	3	13
LYPD8	3.5	0.0352	0.00211	0.0762	4.8	14.6	0.00105	1.45	RV	CELLSTATES	vCM5	control_PKP2	3	13
NPL	3.48	0.00188	0.0227	0.208	5.54	21.8	2.91e-05	2.73	RV	CELLSTATES	vCM5	control_PKP2	3	13
PRLR	3.48	0.0103	0.0235	0.054	5.4	16.2	0.000221	1.99	RV	CELLSTATES	vCM5	control_PKP2	3	13
ANKS1B	3.47	3.7e-05	0.0914	0.641	6.67	38	1.99e-07	4.43	RV	CELLSTATES	vCM5	control_PKP2	3	13
SLC39A5	3.47	0.0219	0.00214	0.0159	4.83	13.9	0.000557	1.66	RV	CELLSTATES	vCM5	control_PKP2	3	13
SLFN5	3.47	0.0393	0.00566	0.106	4.93	12	0.00121	1.41	RV	CELLSTATES	vCM5	control_PKP2	3	13
ABCC4	3.44	0.000978	0.0355	0.286	5.91	24	1.36e-05	3.01	RV	CELLSTATES	vCM5	control_PKP2	3	13
AL138826.1	3.44	0.0184	0.00287	0.0127	4.81	14.4	0.000443	1.74	RV	CELLSTATES	vCM5	control_PKP2	3	13
ESPN	3.44	0.0184	0.00287	0.0127	4.81	14.4	0.000443	1.74	RV	CELLSTATES	vCM5	control_PKP2	3	13
LINC02505	3.44	0.0184	0.00287	0.0127	4.81	14.4	0.000443	1.74	RV	CELLSTATES	vCM5	control_PKP2	3	13
NUAK2	3.44	0.0285	0.0107	0.0222	4.94	13	0.000805	1.54	RV	CELLSTATES	vCM5	control_PKP2	3	13
SIM2	3.44	0.0184	0.00287	0.0127	4.81	14.4	0.000443	1.74	RV	CELLSTATES	vCM5	control_PKP2	3	13
TNFRSF21	3.43	0.017	0.00818	0.156	5.1	14.7	0.000401	1.77	RV	CELLSTATES	vCM5	control_PKP2	3	13
ENPP3	3.42	0.0254	0.00396	0.0127	4.83	13.4	0.000701	1.59	RV	CELLSTATES	vCM5	control_PKP2	3	13
MYLK	3.41	0.0242	0.0118	0.0381	5.24	13.5	0.000648	1.62	RV	CELLSTATES	vCM5	control_PKP2	3	13
UGT3A1	3.4	0.0248	0.00366	0.0159	4.83	13.4	0.000677	1.61	RV	CELLSTATES	vCM5	control_PKP2	3	13
CASC2	3.39	0.00598	0.0339	0.317	5.7	18	0.000114	2.22	RV	CELLSTATES	vCM5	control_PKP2	3	13
FBP1	3.39	0.0336	0.0082	0.0222	4.95	12.5	0.000987	1.47	RV	CELLSTATES	vCM5	control_PKP2	3	13
FSTL4	3.39	0.0332	0.00287	0.173	4.87	13.8	0.00097	1.48	RV	CELLSTATES	vCM5	control_PKP2	3	13
KCTD8	3.38	0.000836	0.0469	0.865	6.1	24.7	1.08e-05	3.08	RV	CELLSTATES	vCM5	control_PKP2	3	13
SCN9A	3.38	0.0358	0.00449	0.0159	4.89	12.3	0.00108	1.45	RV	CELLSTATES	vCM5	control_PKP2	3	13
HDAC2-AS2	3.37	0.0123	0.0147	0.473	5.44	15.7	0.000272	1.91	RV	CELLSTATES	vCM5	control_PKP2	3	13
ITGA10	3.37	0.049	0	0.1	4.71	13.6	0.0016	1.31	RV	CELLSTATES	vCM5	control_PKP2	3	13
LINC01266	3.37	0.028	0.00991	0.246	5.09	13	0.000785	1.55	RV	CELLSTATES	vCM5	control_PKP2	3	13
PURPL	3.37	0.049	0	0.1	4.71	13.6	0.0016	1.31	RV	CELLSTATES	vCM5	control_PKP2	3	13
UBE2L5	3.37	0.049	0	0.1	4.71	13.6	0.0016	1.31	RV	CELLSTATES	vCM5	control_PKP2	3	13
KHK	3.36	0.0223	0.00241	0.0127	4.81	13.8	0.000578	1.65	RV	CELLSTATES	vCM5	control_PKP2	3	13
PLEKHH2	3.36	0.00901	0.0179	0.141	5.36	16.7	0.000187	2.05	RV	CELLSTATES	vCM5	control_PKP2	3	13
U91328.2	3.36	0.0223	0.00241	0.0127	4.81	13.8	0.000578	1.65	RV	CELLSTATES	vCM5	control_PKP2	3	13
ABCC2	3.33	0.0242	0.0135	0.0349	5.19	13.5	0.000646	1.62	RV	CELLSTATES	vCM5	control_PKP2	3	13
FARP1	3.33	0.000141	0.0783	0.357	6.6	32.1	1.08e-06	3.85	RV	CELLSTATES	vCM5	control_PKP2	3	13
SCNN1A	3.32	0.0455	0.00858	0.019	4.92	11.5	0.00146	1.34	RV	CELLSTATES	vCM5	control_PKP2	3	13
AC093607.1	3.31	0.013	0.0114	0.273	5.03	15.5	0.000291	1.89	RV	CELLSTATES	vCM5	control_PKP2	3	13
SLC9A3	3.31	0.0306	0.00452	0.0159	4.84	12.8	0.000869	1.51	RV	CELLSTATES	vCM5	control_PKP2	3	13
PTCHD1-AS	3.3	0.000901	0.0729	1.47	6.45	24.4	1.2e-05	3.05	RV	CELLSTATES	vCM5	control_PKP2	3	13
SULT1C4	3.3	0.0393	0.00443	0.019	4.9	12	0.0012	1.41	RV	CELLSTATES	vCM5	control_PKP2	3	13
PRICKLE2	3.29	0.000292	0.0532	0.381	6.2	29.1	2.63e-06	3.53	RV	CELLSTATES	vCM5	control_PKP2	3	13
MBNL3	3.27	0.00408	0.0441	1.07	6.12	19.2	7.33e-05	2.39	RV	CELLSTATES	vCM5	control_PKP2	3	13
P3H2	3.27	0.0223	0.0209	0.0508	5.4	13.8	0.000576	1.65	RV	CELLSTATES	vCM5	control_PKP2	3	13
RAB33A	3.27	0.042	0	0.133	4.71	16.3	0.00132	1.38	RV	CELLSTATES	vCM5	control_PKP2	3	13
UPB1	3.27	0.0152	0.0166	0.111	5.41	15	0.000355	1.82	RV	CELLSTATES	vCM5	control_PKP2	3	13
ACOT7	3.26	0.0435	0.00823	0.0127	4.93	11.7	0.00138	1.36	RV	CELLSTATES	vCM5	control_PKP2	3	13
SH3BGRL2	3.26	0.0342	0.0102	0.113	5.02	12.4	0.00101	1.47	RV	CELLSTATES	vCM5	control_PKP2	3	13
VEPH1	3.26	0.0208	0.0111	0.0952	5.17	14	0.000523	1.68	RV	CELLSTATES	vCM5	control_PKP2	3	13
AC024022.1	3.25	0.0248	0.00641	0.0794	4.84	13.4	0.000678	1.61	RV	CELLSTATES	vCM5	control_PKP2	3	13
AC078980.1	3.24	0.0024	0.0331	0.646	5.64	21	3.81e-05	2.62	RV	CELLSTATES	vCM5	control_PKP2	3	13
PRUNE2	3.24	0.000563	0.063	0.673	6.22	26.2	6.65e-06	3.25	RV	CELLSTATES	vCM5	control_PKP2	3	13
GNAI1	3.23	0.0175	0.0119	0.216	5.19	14.6	0.000416	1.76	RV	CELLSTATES	vCM5	control_PKP2	3	13
SKAP1	3.23	0.0452	0.0187	0.0317	5.22	11.6	0.00144	1.35	RV	CELLSTATES	vCM5	control_PKP2	3	13
SLC41A2	3.23	0.0312	0.0137	0.0619	5.18	12.7	0.000897	1.51	RV	CELLSTATES	vCM5	control_PKP2	3	13
ANPEP	3.22	0.028	0.0154	0.0381	5.24	13	0.000783	1.55	RV	CELLSTATES	vCM5	control_PKP2	3	13
NKAIN3	3.22	0.0233	0.0122	0.0651	5.19	13.6	0.00061	1.63	RV	CELLSTATES	vCM5	control_PKP2	3	13
ACADL	3.21	0.0364	0.00829	0.0857	5.05	12.2	0.0011	1.44	RV	CELLSTATES	vCM5	control_PKP2	3	13
DIO1	3.21	0.0468	0.0115	0.0222	4.96	11.5	0.00151	1.33	RV	CELLSTATES	vCM5	control_PKP2	3	13
GULP1	3.21	0.00783	0.0291	0.248	5.53	17.1	0.000158	2.11	RV	CELLSTATES	vCM5	control_PKP2	3	13
LAMA1	3.21	0.0316	0.0163	0.0381	5.24	12.7	0.000913	1.5	RV	CELLSTATES	vCM5	control_PKP2	3	13
GTPBP8	3.2	0.0285	0.0126	0.306	5.16	13	0.000803	1.54	RV	CELLSTATES	vCM5	control_PKP2	3	13
LINC00907	3.2	0.00598	0.0264	0.0968	5.61	18	0.000114	2.22	RV	CELLSTATES	vCM5	control_PKP2	3	13
ABCC6	3.19	0.0337	0.0115	0.0349	5.21	12.5	0.000993	1.47	RV	CELLSTATES	vCM5	control_PKP2	3	13
ACTR3C	3.19	0.0102	0.0274	0.144	5.51	16.2	0.00022	1.99	RV	CELLSTATES	vCM5	control_PKP2	3	13
TPM3	3.18	0.000836	0.224	4.03	7.55	24.7	1.07e-05	3.08	RV	CELLSTATES	vCM5	control_PKP2	3	13
AC023194.3	3.16	0.0391	0.00962	0.0159	4.84	12	0.00119	1.41	RV	CELLSTATES	vCM5	control_PKP2	3	13
DCDC2	3.16	0.0249	0.0205	0.0444	5.34	13.4	0.000683	1.6	RV	CELLSTATES	vCM5	control_PKP2	3	13
LINC01060	3.16	0.00666	0.0529	0.129	5.92	17.6	0.00013	2.18	RV	CELLSTATES	vCM5	control_PKP2	3	13
LINC01411	3.16	0.0349	0.0148	0.467	5.38	12.3	0.00104	1.46	RV	CELLSTATES	vCM5	control_PKP2	3	13
PROS1	3.15	0.000683	0.0494	0.892	6.1	25.4	8.47e-06	3.17	RV	CELLSTATES	vCM5	control_PKP2	3	13
CXCL14	3.14	0.0435	0.00214	0.0127	4.79	11.7	0.00138	1.36	RV	CELLSTATES	vCM5	control_PKP2	3	13
FUT6	3.14	0.0435	0.00214	0.0127	4.79	11.7	0.00138	1.36	RV	CELLSTATES	vCM5	control_PKP2	3	13
RNF175	3.14	0.0435	0.00214	0.0127	4.79	11.7	0.00138	1.36	RV	CELLSTATES	vCM5	control_PKP2	3	13
VAV3	3.13	0.0201	0.021	0.0508	5.45	14.2	0.000496	1.7	RV	CELLSTATES	vCM5	control_PKP2	3	13
AC090518.1	3.11	0.0312	0.022	0.5	5.36	12.7	0.000894	1.51	RV	CELLSTATES	vCM5	control_PKP2	3	13
LINC01762	3.11	0.0403	0.0158	0.0619	5.15	11.9	0.00125	1.39	RV	CELLSTATES	vCM5	control_PKP2	3	13
TMEM232	3.1	0.00101	0.0525	0.365	6.09	23.9	1.42e-05	3	RV	CELLSTATES	vCM5	control_PKP2	3	13
RASSF7	3.09	0.0493	0.0125	0.0524	4.98	11.3	0.00161	1.31	RV	CELLSTATES	vCM5	control_PKP2	3	13
SPART	3.09	0.0219	0.0276	0.132	5.45	13.9	0.000559	1.66	RV	CELLSTATES	vCM5	control_PKP2	3	13
FAM20C	3.08	0.021	0.0185	0.0746	5.35	14	0.000532	1.68	RV	CELLSTATES	vCM5	control_PKP2	3	13
KCNJ3	3.08	0.0103	0.0331	0.181	5.56	16.2	0.000222	1.99	RV	CELLSTATES	vCM5	control_PKP2	3	13
ADAMTS9-AS1	3.06	0.00743	0.0605	0.146	6.36	17.3	0.000149	2.13	RV	CELLSTATES	vCM5	control_PKP2	3	13
LRRIQ1	3.06	0.0412	0.014	0.0587	5.18	11.9	0.00128	1.38	RV	CELLSTATES	vCM5	control_PKP2	3	13
SLC3A1	3.06	0.00102	0.0492	0.452	6.09	23.8	1.46e-05	2.99	RV	CELLSTATES	vCM5	control_PKP2	3	13
DMGDH	3.05	0.000332	0.0679	0.535	6.27	28.6	3.12e-06	3.48	RV	CELLSTATES	vCM5	control_PKP2	3	13
TRMT1L	3.04	0.0392	0.00801	0.243	5.1	12	0.00119	1.41	RV	CELLSTATES	vCM5	control_PKP2	3	13
ARRDC3	3.02	0.00119	0.0518	0.886	6.07	23.3	1.74e-05	2.92	RV	CELLSTATES	vCM5	control_PKP2	3	13
ITGA2	3.02	0.0285	0.03	0.178	5.44	13	0.000799	1.55	RV	CELLSTATES	vCM5	control_PKP2	3	13
CMIP	3.01	0.00236	0.0338	0.29	5.78	21.1	3.74e-05	2.63	RV	CELLSTATES	vCM5	control_PKP2	3	13
PTH1R	3.01	0.00181	0.0769	0.237	6.3	21.9	2.78e-05	2.74	RV	CELLSTATES	vCM5	control_PKP2	3	13
PTPN13	3.01	0.00256	0.0277	0.248	5.64	20.8	4.12e-05	2.59	RV	CELLSTATES	vCM5	control_PKP2	3	13
RHOBTB1	3	2.79e-05	0.115	0.873	6.95	39.4	1.33e-07	4.55	RV	CELLSTATES	vCM5	control_PKP2	3	13
TMEM246-AS1	3	0.0322	0.0315	0.0635	5.59	12.6	0.000936	1.49	RV	CELLSTATES	vCM5	control_PKP2	3	13
BNC2	2.98	0.000225	0.127	0.571	6.99	30.1	1.96e-06	3.65	RV	CELLSTATES	vCM5	control_PKP2	3	13
LPCAT2	2.96	0.04	0.0116	0.34	5.24	11.9	0.00124	1.4	RV	CELLSTATES	vCM5	control_PKP2	3	13
MECOM	2.95	7.52e-06	0.199	1.74	7.56	45.9	2.51e-08	5.12	RV	CELLSTATES	vCM5	control_PKP2	3	13
NDRG1	2.9	0.0196	0.03	0.0635	5.63	14.3	0.000475	1.71	RV	CELLSTATES	vCM5	control_PKP2	3	13
THSD7A	2.88	0.00605	0.0538	0.125	5.95	17.9	0.000116	2.22	RV	CELLSTATES	vCM5	control_PKP2	3	13
L3MBTL4	2.87	0.00306	0.0675	0.267	6.35	20	5.36e-05	2.51	RV	CELLSTATES	vCM5	control_PKP2	3	13
MAP7	2.86	0.0123	0.0343	0.137	5.76	15.7	0.000273	1.91	RV	CELLSTATES	vCM5	control_PKP2	3	13
TSGA10	2.83	0.017	0.0278	0.202	5.51	14.7	0.000404	1.77	RV	CELLSTATES	vCM5	control_PKP2	3	13
DAPK1	2.82	0.0355	0.0302	0.0603	5.58	12.3	0.00106	1.45	RV	CELLSTATES	vCM5	control_PKP2	3	13
KIAA1549	2.81	0.0471	0.0184	0.0984	5.3	11.4	0.00152	1.33	RV	CELLSTATES	vCM5	control_PKP2	3	13
PRKD1	2.8	0.00531	0.0563	0.162	6.06	18.3	9.92e-05	2.27	RV	CELLSTATES	vCM5	control_PKP2	3	13
CCDC30	2.79	0.0131	0.0533	0.146	5.86	15.5	0.000293	1.88	RV	CELLSTATES	vCM5	control_PKP2	3	13
SLIT2	2.78	0.000563	0.0921	0.467	6.53	26.2	6.7e-06	3.25	RV	CELLSTATES	vCM5	control_PKP2	3	13
DNAH7	2.76	0.0233	0.0402	0.0603	5.61	13.6	0.000613	1.63	RV	CELLSTATES	vCM5	control_PKP2	3	13
AC098829.1	2.74	0.00666	0.0642	0.135	6.1	17.6	0.00013	2.18	RV	CELLSTATES	vCM5	control_PKP2	3	13
OSBPL10	2.69	0.009	0.0586	0.24	5.93	16.7	0.000186	2.05	RV	CELLSTATES	vCM5	control_PKP2	3	13
UNC5D	2.69	0.00984	0.0518	0.278	5.84	16.4	0.000209	2.01	RV	CELLSTATES	vCM5	control_PKP2	3	13
ALCAM	2.68	0.0219	0.0452	0.338	5.7	13.8	0.000563	1.66	RV	CELLSTATES	vCM5	control_PKP2	3	13
HLF	2.67	0.0303	0.0275	0.525	5.59	12.8	0.00086	1.52	RV	CELLSTATES	vCM5	control_PKP2	3	13
AL136164.2	2.65	0.0309	0.0331	0.268	5.55	12.8	0.000878	1.51	RV	CELLSTATES	vCM5	control_PKP2	3	13
TMEM176B	2.63	0.0415	0.0325	0.138	5.51	11.8	0.00129	1.38	RV	CELLSTATES	vCM5	control_PKP2	3	13
ACTA2	2.61	0.0436	0.0651	0.77	6.06	11.7	0.00139	1.36	RV	CELLSTATES	vCM5	control_PKP2	3	13
AGMO	2.61	0.0329	0.0332	0.205	5.59	12.5	0.000959	1.48	RV	CELLSTATES	vCM5	control_PKP2	3	13
LRRK2	2.61	0.0233	0.0448	0.284	5.82	13.6	0.00061	1.63	RV	CELLSTATES	vCM5	control_PKP2	3	13
PDZK1	2.58	0.0146	0.0691	0.229	6.11	15.1	0.000336	1.84	RV	CELLSTATES	vCM5	control_PKP2	3	13
AC109779.1	2.57	0.0468	0.0682	0.679	5.95	11.5	0.00151	1.33	RV	CELLSTATES	vCM5	control_PKP2	3	13
TMTC2	2.56	0.00952	0.0589	0.394	6	16.5	0.0002	2.02	RV	CELLSTATES	vCM5	control_PKP2	3	13
EBNA1BP2	2.54	0.0238	0.083	0.156	6.01	13.6	0.00063	1.62	RV	CELLSTATES	vCM5	control_PKP2	3	13
SLC2A9	2.54	0.0111	0.0652	0.149	5.95	16	0.000243	1.96	RV	CELLSTATES	vCM5	control_PKP2	3	13
BICC1	2.5	0.00224	0.159	0.886	7.21	21.2	3.53e-05	2.65	RV	CELLSTATES	vCM5	control_PKP2	3	13
KCNIP4	2.5	0.0104	0.0942	0.224	6.38	16.2	0.000225	1.98	RV	CELLSTATES	vCM5	control_PKP2	3	13
CDH6	2.49	0.049	0.0493	0.0603	5.66	11.3	0.0016	1.31	RV	CELLSTATES	vCM5	control_PKP2	3	13
ARHGAP6	2.48	0.000714	0.183	1.01	7.16	25.3	8.9e-06	3.15	RV	CELLSTATES	vCM5	control_PKP2	3	13
TRPS1	2.48	0.00192	0.131	0.595	6.81	21.7	2.98e-05	2.72	RV	CELLSTATES	vCM5	control_PKP2	3	13
CRYL1	2.47	0.00754	0.0721	0.216	6.1	17.2	0.000151	2.12	RV	CELLSTATES	vCM5	control_PKP2	3	13
ITGA6	2.47	0.0315	0.0518	0.14	5.89	12.7	0.000906	1.5	RV	CELLSTATES	vCM5	control_PKP2	3	13
MAPK10	2.47	0.000807	0.211	1	7.36	24.8	1.03e-05	3.09	RV	CELLSTATES	vCM5	control_PKP2	3	13
PELI2	2.47	0.0199	0.0483	0.354	5.89	14.2	0.000482	1.7	RV	CELLSTATES	vCM5	control_PKP2	3	13
NHS	2.45	0.00306	0.115	0.31	6.59	20	5.35e-05	2.51	RV	CELLSTATES	vCM5	control_PKP2	3	13
PPM1E	2.44	0.0245	0.0421	0.419	5.72	13.5	0.00066	1.61	RV	CELLSTATES	vCM5	control_PKP2	3	13
RANBP17	2.43	0.0321	0.0742	0.998	6.13	12.6	0.000932	1.49	RV	CELLSTATES	vCM5	control_PKP2	3	13
LPIN2	2.34	0.026	0.0486	0.335	5.72	13.2	0.000722	1.58	RV	CELLSTATES	vCM5	control_PKP2	3	13
SLC7A8	2.34	0.0224	0.0681	0.354	5.97	13.8	0.000581	1.65	RV	CELLSTATES	vCM5	control_PKP2	3	13
GLIS3	2.32	0.00287	0.141	0.749	6.87	20.3	4.88e-05	2.54	RV	CELLSTATES	vCM5	control_PKP2	3	13
ENPEP	2.26	0.0423	0.0855	0.13	6.41	11.8	0.00133	1.37	RV	CELLSTATES	vCM5	control_PKP2	3	13
DDAH1	2.25	0.0248	0.0804	0.367	6.16	13.4	0.000677	1.61	RV	CELLSTATES	vCM5	control_PKP2	3	13
NINL	2.24	0.0133	0.141	0.986	6.58	15.4	0.000298	1.88	RV	CELLSTATES	vCM5	control_PKP2	3	13
CPNE8	2.21	0.0233	0.106	0.838	6.39	13.6	0.000611	1.63	RV	CELLSTATES	vCM5	control_PKP2	3	13
CDHR3	2.11	0.0389	0.116	0.425	6.36	12	0.00118	1.41	RV	CELLSTATES	vCM5	control_PKP2	3	13
PCSK5	2.08	0.0486	0.0923	0.352	6.33	11.4	0.00157	1.31	RV	CELLSTATES	vCM5	control_PKP2	3	13
DEPTOR	2.07	0.0422	0.0857	0.233	6.03	11.8	0.00132	1.37	RV	CELLSTATES	vCM5	control_PKP2	3	13
OXR1	2.07	0.00661	0.276	0.506	7.39	17.7	0.000128	2.18	RV	CELLSTATES	vCM5	control_PKP2	3	13
GPC6	2.05	0.0157	0.203	0.451	7	14.9	0.000368	1.8	RV	CELLSTATES	vCM5	control_PKP2	3	13
ITPR1	2.03	0.0054	0.157	1.15	6.75	18.3	0.000101	2.27	RV	CELLSTATES	vCM5	control_PKP2	3	13
RAB11FIP3	2.03	0.0355	0.134	0.203	6.62	12.3	0.00107	1.45	RV	CELLSTATES	vCM5	control_PKP2	3	13
SUCLG2-AS1	2.01	0.0133	0.137	0.616	6.5	15.4	0.0003	1.88	RV	CELLSTATES	vCM5	control_PKP2	3	13
ULK4	2	0.0202	0.136	0.746	6.61	14.1	0.000502	1.69	RV	CELLSTATES	vCM5	control_PKP2	3	13
CLMN	1.96	0.0369	0.0831	0.481	6.11	12.2	0.00112	1.43	RV	CELLSTATES	vCM5	control_PKP2	3	13
PCDH15	1.93	0.0213	0.173	0.511	6.71	13.9	0.000541	1.67	RV	CELLSTATES	vCM5	control_PKP2	3	13
SUGCT	1.93	0.0246	0.211	0.511	7.02	13.4	0.000668	1.61	RV	CELLSTATES	vCM5	control_PKP2	3	13
FKBP5	1.9	0.0344	0.896	7.82	8.79	12.4	0.00102	1.46	RV	CELLSTATES	vCM5	control_PKP2	3	13
KIAA1958	1.9	0.0206	0.147	0.632	6.65	14.1	0.000515	1.69	RV	CELLSTATES	vCM5	control_PKP2	3	13
STPG2	1.9	0.0311	0.157	0.327	6.69	12.7	0.000889	1.51	RV	CELLSTATES	vCM5	control_PKP2	3	13
FGGY	1.89	0.0315	0.245	0.378	7.3	12.7	0.000909	1.5	RV	CELLSTATES	vCM5	control_PKP2	3	13
COBLL1	1.86	0.0251	0.19	0.516	6.91	13.3	0.00069	1.6	RV	CELLSTATES	vCM5	control_PKP2	3	13
PTPRD	1.85	0.0292	0.234	0.463	7.15	12.9	0.000825	1.53	RV	CELLSTATES	vCM5	control_PKP2	3	13
RUFY3	1.83	0.0169	0.173	0.702	6.79	14.7	0.000399	1.77	RV	CELLSTATES	vCM5	control_PKP2	3	13
LAMB1	1.81	0.0209	0.175	1.17	6.82	14	0.000527	1.68	RV	CELLSTATES	vCM5	control_PKP2	3	13
MSRA	1.79	0.0459	0.243	0.33	7.11	11.5	0.00147	1.34	RV	CELLSTATES	vCM5	control_PKP2	3	13
SNX29	1.78	0.0236	0.358	0.722	7.63	13.6	0.000622	1.63	RV	CELLSTATES	vCM5	control_PKP2	3	13
CARMIL1	1.77	0.0423	0.19	1.15	6.89	11.8	0.00133	1.37	RV	CELLSTATES	vCM5	control_PKP2	3	13
RAP2C-AS1	1.74	0.0336	0.246	1.5	7.14	12.5	0.000984	1.47	RV	CELLSTATES	vCM5	control_PKP2	3	13
NEDD4L	1.67	0.02	0.288	0.721	7.35	14.2	0.000491	1.7	RV	CELLSTATES	vCM5	control_PKP2	3	13
RORA	1.66	0.0208	0.656	1.8	8.47	14	0.000524	1.68	RV	CELLSTATES	vCM5	control_PKP2	3	13
LRMDA	1.64	0.021	0.819	2.46	8.69	14	0.000532	1.68	RV	CELLSTATES	vCM5	control_PKP2	3	13
WDFY3	1.59	0.0345	0.299	0.824	7.45	12.4	0.00103	1.46	RV	CELLSTATES	vCM5	control_PKP2	3	13
MAP3K13	1.58	0.0274	0.318	0.968	7.38	13.1	0.000763	1.56	RV	CELLSTATES	vCM5	control_PKP2	3	13

## Sheet: PVneg_control
Gene	logFC	FDR	mean_exp_control	mean_exp_genotype	logCPM	F	PValue	FDR_plot	Region	annotation_level	cell_state	comparison	Observations_genotype	Observations_reference

## Sheet: RBM20_control
Gene	logFC	FDR	mean_exp_control	mean_exp_genotype	logCPM	F	PValue	FDR_plot	Region	annotation_level	cell_state	comparison	Observations_genotype	Observations_reference
TPO	6.46	0.000188	0.0106	0.413	5.54	42	2.52e-08	3.73	RV	CELLSTATES	vCM5	control_RBM20	4	13
CLRN1-AS1	6.13	0.00169	0.00133	0.475	5.41	32.4	4.55e-07	2.77	RV	CELLSTATES	vCM5	control_RBM20	4	13
NPPB	5.78	1.01e-08	0.00678	1.43	6.78	85.1	6.81e-13	7.99	RV	CELLSTATES	vCM5	control_RBM20	4	13
PDE8B	5.45	0.00856	0.00105	0.25	5.09	24.3	7.72e-06	2.07	RV	CELLSTATES	vCM5	control_RBM20	4	13
AL358075.2	4.04	0.00885	0.00533	1.42	6.04	23.8	8.91e-06	2.05	RV	CELLSTATES	vCM5	control_RBM20	4	13
XAF1	3.97	0.0392	0.00947	0.205	5.27	18.4	7.1e-05	1.41	RV	CELLSTATES	vCM5	control_RBM20	4	13
NEB	3.89	0.00342	0.0191	0.41	5.65	28.7	1.59e-06	2.47	RV	CELLSTATES	vCM5	control_RBM20	4	13
LINC02150	3.84	0.0215	0.00427	0.918	5.68	21.1	2.45e-05	1.67	RV	CELLSTATES	vCM5	control_RBM20	4	13
VTCN1	3.82	0.0463	0.0039	0.314	5.2	17.7	9.44e-05	1.33	RV	CELLSTATES	vCM5	control_RBM20	4	13
AC109779.1	3.7	0.000208	0.0682	1.29	6.57	40.1	4.18e-08	3.68	RV	CELLSTATES	vCM5	control_RBM20	4	13
AC026347.1	3.19	0.0225	0.0387	0.419	5.86	20.8	2.72e-05	1.65	RV	CELLSTATES	vCM5	control_RBM20	4	13
OSER1	3.11	0.0402	0.0267	1.25	6.1	18.2	7.55e-05	1.4	RV	CELLSTATES	vCM5	control_RBM20	4	13
AC078980.1	3.03	0.0387	0.0331	0.788	5.81	18.6	6.47e-05	1.41	RV	CELLSTATES	vCM5	control_RBM20	4	13
PKHD1L1	2.9	0.0302	0	0.167	4.84	21.1	3.86e-05	1.52	RV	CELLSTATES	vCM5	control_RBM20	4	13
PRSS23	2.84	0.0387	0.0489	0.34	5.87	18.6	6.49e-05	1.41	RV	CELLSTATES	vCM5	control_RBM20	4	13
SLC6A6	2.6	0.033	0.0595	0.582	6.23	19.4	4.65e-05	1.48	RV	CELLSTATES	vCM5	control_RBM20	4	13
HS6ST3	2.57	0.0456	0.124	0.751	6.53	17.8	8.87e-05	1.34	RV	CELLSTATES	vCM5	control_RBM20	4	13
LINC01088	2.54	0.00856	0.103	1.12	6.59	24.3	7.55e-06	2.07	RV	CELLSTATES	vCM5	control_RBM20	4	13
AP002518.2	2.41	0.0463	0.0997	0.766	6.44	17.6	9.64e-05	1.33	RV	CELLSTATES	vCM5	control_RBM20	4	13
PLIN2	2.41	0.0392	0.0955	0.933	6.46	18.4	7.06e-05	1.41	RV	CELLSTATES	vCM5	control_RBM20	4	13
SPOCK1	2.35	0.00342	0.209	1.68	7.31	28.7	1.61e-06	2.47	RV	CELLSTATES	vCM5	control_RBM20	4	13
CARMIL1	2.34	0.00612	0.19	1.96	7.25	26.6	3.28e-06	2.21	RV	CELLSTATES	vCM5	control_RBM20	4	13
MECOM	2.17	0.00332	0.199	1.38	7.21	29.7	1.11e-06	2.48	RV	CELLSTATES	vCM5	control_RBM20	4	13
PDE3B	2.15	0.00735	0.219	1.6	7.24	25.2	5.43e-06	2.13	RV	CELLSTATES	vCM5	control_RBM20	4	13
MAMDC2	2.08	0.0485	0.115	0.81	6.51	17.4	0.000104	1.31	RV	CELLSTATES	vCM5	control_RBM20	4	13
ACTA1	1.82	0.0495	0.902	3.97	8.82	17.3	0.00011	1.31	RV	CELLSTATES	vCM5	control_RBM20	4	13
FKBP5	1.82	0.0364	0.896	4.55	8.84	19	5.62e-05	1.44	RV	CELLSTATES	vCM5	control_RBM20	4	13
TMTC1	1.75	0.0364	0.362	1.88	7.62	19	5.46e-05	1.44	RV	CELLSTATES	vCM5	control_RBM20	4	13
XPR1	1.68	0.0177	1.1	5.17	9.06	21.8	1.9e-05	1.75	RV	CELLSTATES	vCM5	control_RBM20	4	13

## Sheet: TTN_control
Gene	logFC	FDR	mean_exp_control	mean_exp_genotype	logCPM	F	PValue	FDR_plot	Region	annotation_level	cell_state	comparison	Observations_genotype	Observations_reference
NPPB	7.19	4.68e-14	0.00678	5.95	8.36	144	2.98e-18	13.3	RV	CELLSTATES	vCM5	control_TTN	6	13
AC107067.1	4.39	1.5e-05	0.103	0.728	6.65	48.4	1.9e-09	4.83	RV	CELLSTATES	vCM5	control_TTN	6	13
NEB	4.35	2.27e-05	0.0191	0.465	5.83	45.7	4.33e-09	4.64	RV	CELLSTATES	vCM5	control_TTN	6	13
IGHG4	4.34	0.00457	0.00105	0.0385	4.83	25.3	5.23e-06	2.34	RV	CELLSTATES	vCM5	control_TTN	6	13
KCNH7	4.17	0.0328	0.0043	0.222	5.09	16.3	0.000142	1.48	RV	CELLSTATES	vCM5	control_TTN	6	13
ZNF804A	3.85	0.0083	0.00855	0.379	5.36	21.9	1.48e-05	2.08	RV	CELLSTATES	vCM5	control_TTN	6	13
TPO	3.82	0.0464	0.0106	0.094	5.07	14.8	0.000274	1.33	RV	CELLSTATES	vCM5	control_TTN	6	13
LINC01894	3.8	0.0038	0	0.0256	4.74	30.3	3.45e-06	2.42	RV	CELLSTATES	vCM5	control_TTN	6	13
ITGA10	3.75	0.0247	0	0.0858	4.83	18.1	8.5e-05	1.61	RV	CELLSTATES	vCM5	control_TTN	6	13
LINC00222	3.7	0.0259	0.00455	0.157	5.07	17.3	9.22e-05	1.59	RV	CELLSTATES	vCM5	control_TTN	6	13
C5orf46	3.64	0.00291	0.0101	0.356	5.48	27.6	1.74e-06	2.54	RV	CELLSTATES	vCM5	control_TTN	6	13
TPRG1L	3.53	0.0324	0	0.0725	4.83	17.6	0.000138	1.49	RV	CELLSTATES	vCM5	control_TTN	6	13
AC092747.1	3.48	0.0363	0.00211	0.0604	4.86	15.8	0.000178	1.44	RV	CELLSTATES	vCM5	control_TTN	6	13
SLC52A3	3.39	0.0341	0	0.043	4.74	20.1	0.000153	1.47	RV	CELLSTATES	vCM5	control_TTN	6	13
AC009271.1	3.24	0.0205	0	0.0192	4.7	26.5	5.81e-05	1.69	RV	CELLSTATES	vCM5	control_TTN	6	13
TMEM236	3.21	0.0444	0	0.0774	4.84	15.8	0.000259	1.35	RV	CELLSTATES	vCM5	control_TTN	6	13
Z82190.2	3.2	0.0442	0	0.0976	4.84	15.4	0.000249	1.35	RV	CELLSTATES	vCM5	control_TTN	6	13
SPRY3	3.17	0.0268	0.00108	0.0192	4.73	22.5	0.000102	1.57	RV	CELLSTATES	vCM5	control_TTN	6	13
MYL1	3.14	0.00484	0	0.146	4.89	25.4	5.85e-06	2.32	RV	CELLSTATES	vCM5	control_TTN	6	13
HS6ST3	3.03	0.000232	0.124	1.13	6.93	36.7	7.39e-08	3.63	RV	CELLSTATES	vCM5	control_TTN	6	13
NMUR2	3.03	0.0265	0	0.139	4.85	17.7	9.77e-05	1.58	RV	CELLSTATES	vCM5	control_TTN	6	13
SLC44A5	2.91	0.00621	0.0413	0.985	6.1	23.5	7.9e-06	2.21	RV	CELLSTATES	vCM5	control_TTN	6	13
FAM161A	2.88	0.0424	0.016	0.302	5.27	15.2	0.000229	1.37	RV	CELLSTATES	vCM5	control_TTN	6	13
SPART	2.88	0.0284	0.0276	0.284	5.57	16.8	0.000114	1.55	RV	CELLSTATES	vCM5	control_TTN	6	13
AL078590.3	2.77	0.0241	0.0261	0.46	5.86	17.7	7.83e-05	1.62	RV	CELLSTATES	vCM5	control_TTN	6	13
PPM1E	2.75	0.00392	0.0421	0.825	6.08	25.2	4.23e-06	2.41	RV	CELLSTATES	vCM5	control_TTN	6	13
HEPH	2.71	0.00703	0.033	0.526	5.8	22.7	1.07e-05	2.15	RV	CELLSTATES	vCM5	control_TTN	6	13
AC109779.1	2.6	0.0153	0.0682	0.699	6.2	19.9	3.21e-05	1.82	RV	CELLSTATES	vCM5	control_TTN	6	13
ATRNL1	2.58	0.0241	0.0347	0.55	5.96	17.7	7.96e-05	1.62	RV	CELLSTATES	vCM5	control_TTN	6	13
AC073050.1	2.55	0.0341	0.0464	0.712	5.91	16.1	0.000156	1.47	RV	CELLSTATES	vCM5	control_TTN	6	13
AC015845.2	2.49	0.0176	0.0355	0.492	5.79	19.2	4.25e-05	1.75	RV	CELLSTATES	vCM5	control_TTN	6	13
EDNRA	2.45	0.0179	0.0591	0.832	6.34	19.1	4.55e-05	1.75	RV	CELLSTATES	vCM5	control_TTN	6	13
SLC6A6	2.33	0.0205	0.0595	0.65	6.37	18.4	5.87e-05	1.69	RV	CELLSTATES	vCM5	control_TTN	6	13
FKBP5	2.25	6.41e-05	0.896	8.66	9.26	41.4	1.63e-08	4.19	RV	CELLSTATES	vCM5	control_TTN	6	13
MBOAT2	2.17	0.0107	0.0988	1.01	6.53	21.2	1.97e-05	1.97	RV	CELLSTATES	vCM5	control_TTN	6	13
ZNF385D	2.11	0.0038	0.266	2.26	7.64	25.9	3.15e-06	2.42	RV	CELLSTATES	vCM5	control_TTN	6	13
LINC01088	2.08	0.0083	0.103	0.793	6.52	22.1	1.37e-05	2.08	RV	CELLSTATES	vCM5	control_TTN	6	13
ACTA1	2.07	0.0034	0.902	7.07	9.16	26.5	2.59e-06	2.47	RV	CELLSTATES	vCM5	control_TTN	6	13
AC093157.1	1.99	0.0358	0.0713	0.487	6.03	15.9	0.000173	1.45	RV	CELLSTATES	vCM5	control_TTN	6	13
FAM214A	1.96	0.00291	0.219	1.93	7.3	27.2	1.96e-06	2.54	RV	CELLSTATES	vCM5	control_TTN	6	13
ADGRL3	1.9	0.022	0.13	1.21	6.84	18.1	6.72e-05	1.66	RV	CELLSTATES	vCM5	control_TTN	6	13
DCBLD2	1.87	0.0167	0.207	1.82	7.31	19.6	3.72e-05	1.78	RV	CELLSTATES	vCM5	control_TTN	6	13
CPNE8	1.81	0.0442	0.106	0.832	6.44	15	0.00025	1.35	RV	CELLSTATES	vCM5	control_TTN	6	13
TPM3	1.79	0.0211	0.224	1.6	7.06	18.3	6.18e-05	1.68	RV	CELLSTATES	vCM5	control_TTN	6	13
CALD1	1.78	0.00291	2.08	12.9	10.2	27.6	1.73e-06	2.54	RV	CELLSTATES	vCM5	control_TTN	6	13
LINC00923	1.76	0.0312	0.183	1.07	6.99	16.5	0.000129	1.51	RV	CELLSTATES	vCM5	control_TTN	6	13
MECOM	1.71	0.017	0.199	1.75	7.18	19.4	3.92e-05	1.77	RV	CELLSTATES	vCM5	control_TTN	6	13
PCDH9	1.69	0.00166	1.49	9.69	9.67	30.4	6.34e-07	2.78	RV	CELLSTATES	vCM5	control_TTN	6	13
RRAS2	1.68	0.0324	0.176	1.25	6.92	16.4	0.000138	1.49	RV	CELLSTATES	vCM5	control_TTN	6	13
TMTC1	1.67	0.00392	0.362	2.47	7.73	25.3	4.02e-06	2.41	RV	CELLSTATES	vCM5	control_TTN	6	13
KLRD1	1.64	0.0341	0.14	0.983	6.79	16.1	0.000156	1.47	RV	CELLSTATES	vCM5	control_TTN	6	13
ZDHHC14	1.63	0.0259	0.221	1.24	7.11	17.4	9.11e-05	1.59	RV	CELLSTATES	vCM5	control_TTN	6	13
XPR1	1.61	0.00168	1.1	6.35	9.18	29.9	7.46e-07	2.78	RV	CELLSTATES	vCM5	control_TTN	6	13
PDE3B	1.57	0.012	0.219	1.37	7.08	20.7	2.36e-05	1.92	RV	CELLSTATES	vCM5	control_TTN	6	13
DPH6-DT	1.51	0.0424	0.201	1.02	6.97	15.2	0.000229	1.37	RV	CELLSTATES	vCM5	control_TTN	6	13
DOCK5	1.5	0.0108	0.402	2.28	7.86	21	2.06e-05	1.97	RV	CELLSTATES	vCM5	control_TTN	6	13
LDLRAD4	1.5	0.0083	0.651	4.37	8.54	21.9	1.46e-05	2.08	RV	CELLSTATES	vCM5	control_TTN	6	13
LPIN1	1.43	0.0371	0.171	0.95	6.8	15.7	0.000188	1.43	RV	CELLSTATES	vCM5	control_TTN	6	13
ZBTB16	1.4	0.0203	1.37	7.14	9.48	18.6	5.44e-05	1.69	RV	CELLSTATES	vCM5	control_TTN	6	13
TMEM71	1.35	0.0284	0.554	2.97	8.29	16.9	0.000113	1.55	RV	CELLSTATES	vCM5	control_TTN	6	13
INPP4B	1.24	0.0442	0.958	4.67	8.92	15	0.000253	1.35	RV	CELLSTATES	vCM5	control_TTN	6	13
PDZD2	1.22	0.0265	2.35	10.2	10.1	17.2	9.94e-05	1.58	RV	CELLSTATES	vCM5	control_TTN	6	13
ROR1	1.22	0.0272	1.15	4.96	9.09	17	0.000106	1.57	RV	CELLSTATES	vCM5	control_TTN	6	13
FOXO3	1.21	0.0226	0.73	3.51	8.49	18	7.04e-05	1.65	RV	CELLSTATES	vCM5	control_TTN	6	13
LTBP1	1.17	0.0335	1.18	5.69	9.12	16.2	0.000147	1.47	RV	CELLSTATES	vCM5	control_TTN	6	13
ARHGAP26	1.11	0.0344	1.49	6.01	9.37	16	0.00016	1.46	RV	CELLSTATES	vCM5	control_TTN	6	13
FNDC3B	1.11	0.0414	1.36	6.36	9.31	15.3	0.000219	1.38	RV	CELLSTATES	vCM5	control_TTN	6	13
