# Supplementary material for: Pathogenic variants damage cell composition and single cell transcription in cardiomyopathies
Source: Science. Author manuscript; Available in PMC 2022 Oct 3. (PMC9528698; doi:10.1126/science.abo1984)
Supplement: Supp table12.6 [file NIHMS1835045-supplement-Supp_table12_6.xlsx]

## Sheet: Index
Column name	Description
Gene	Gene symbol, Ensembl 84
logFC	log2-fold change
FDR	False discovery rate; FDR is the PValue after (by default) Benjamini-Hochberg correction.
mean_exp_control	Mean expression values across controls
mean_exp_genotype	Mean expression values across disease samples
logCPM	logCPM is the average expression of all pseudobulked samples for that particular gene across all samples on the log2-scale expressed in counts per million (cpm, as calculated by edgeR after normalization).
F	Output of quasi-likelihood F-test
PValue	PValue is the nominal p-value derived from F
FDR_plot	-log10(False discovery rate)
Region	Studied region (LV or RV)
annotation_level	Cell-type or cell-state
cell_state/state	Specification which cell-type or state was analysed
comparison	Specification control_GENOTYPE
Observations_genotype	Numbers of Patients included in edgeR (patients with low number of nuclei have been excluded)
Observations_reference	Numbers of Patients included in edgeR (patients with low number of nuclei have been excluded)

## Sheet: control_LMNA
Gene	logFC	FDR	mean_exp_control	mean_exp_genotype	logCPM	F	PValue	FDR_plot	Region	annotation_level	cell_state	comparison	Observations_genotype	Observations_reference
PLA2G2A	5.27	0.0143	0.194	0	6.2	18.9	4.26e-05	1.84	RV	CELLSTATES	vCM5	control_LMNA	7	13
APOD	5.13	0.000739	0.727	0.0188	7.75	28.6	7.96e-07	3.13	RV	CELLSTATES	vCM5	control_LMNA	7	13
MINDY1	4.16	0.0475	0.0835	0	5.45	13.9	0.000373	1.32	RV	CELLSTATES	vCM5	control_LMNA	7	13
AC107068.2	3.79	2.07e-05	1.71	0.236	8.69	40.9	9.25e-09	4.68	RV	CELLSTATES	vCM5	control_LMNA	7	13
NR4A3	3.74	0.0154	0.616	0.0792	7.69	18.3	5.01e-05	1.81	RV	CELLSTATES	vCM5	control_LMNA	7	13
BDNF	3.72	0.0232	0.161	0.011	6.21	16.7	0.000104	1.64	RV	CELLSTATES	vCM5	control_LMNA	7	13
AC137770.1	3.42	0.0133	0.27	0.0417	6.59	19.1	3.56e-05	1.88	RV	CELLSTATES	vCM5	control_LMNA	7	13
HSPB1	2.75	0.0135	1.33	0.299	8.47	18.9	3.86e-05	1.87	RV	CELLSTATES	vCM5	control_LMNA	7	13
PRELID2	2.62	1.1e-05	2.48	0.641	9.25	43.2	4.22e-09	4.96	RV	CELLSTATES	vCM5	control_LMNA	7	13
AC016650.1	2.53	0.0391	0.22	0.0476	6.29	14.6	0.000253	1.41	RV	CELLSTATES	vCM5	control_LMNA	7	13
NR4A1	2.5	0.0391	0.911	0.19	7.96	14.7	0.000247	1.41	RV	CELLSTATES	vCM5	control_LMNA	7	13
SLC12A7	2.48	0.00845	0.387	0.11	6.99	20.8	1.73e-05	2.07	RV	CELLSTATES	vCM5	control_LMNA	7	13
TESC	2.39	0.0416	0.258	0.118	6.62	14.4	0.000284	1.38	RV	CELLSTATES	vCM5	control_LMNA	7	13
CFD	2.31	0.0391	0.562	0.243	7.55	14.7	0.00025	1.41	RV	CELLSTATES	vCM5	control_LMNA	7	13
GRXCR2	2.26	0.0231	1.26	0.264	8.41	16.8	9.54e-05	1.64	RV	CELLSTATES	vCM5	control_LMNA	7	13
KANK2	2.24	0.0242	0.372	0.207	6.89	16.5	0.00011	1.62	RV	CELLSTATES	vCM5	control_LMNA	7	13
PLN	2.16	0.00155	2.43	0.865	9.28	25.9	2.27e-06	2.81	RV	CELLSTATES	vCM5	control_LMNA	7	13
LBH	2.15	0.0248	0.361	0.117	7	16.4	0.000117	1.61	RV	CELLSTATES	vCM5	control_LMNA	7	13
AC138904.3	2.13	0.0461	0.341	0.166	6.91	13.9	0.00035	1.34	RV	CELLSTATES	vCM5	control_LMNA	7	13
PPP1R13L	1.95	0.0194	0.576	0.439	7.53	17.4	7.44e-05	1.71	RV	CELLSTATES	vCM5	control_LMNA	7	13
PPP1R1C	1.93	0.0304	0.586	0.257	7.56	15.5	0.000169	1.52	RV	CELLSTATES	vCM5	control_LMNA	7	13
MIR646HG	1.92	0.0416	0.558	0.215	7.5	14.4	0.000287	1.38	RV	CELLSTATES	vCM5	control_LMNA	7	13
ACTG1	1.85	0.0188	1.18	0.602	8.37	17.6	6.84e-05	1.73	RV	CELLSTATES	vCM5	control_LMNA	7	13
HSPB7	1.8	0.00483	1.97	1.07	9.07	22.4	8.94e-06	2.32	RV	CELLSTATES	vCM5	control_LMNA	7	13
PRDM16	1.71	0.0465	0.573	0.501	7.62	13.9	0.000356	1.33	RV	CELLSTATES	vCM5	control_LMNA	7	13
B4GALNT3	1.68	0.0337	0.709	0.342	7.82	15.2	0.000198	1.47	RV	CELLSTATES	vCM5	control_LMNA	7	13
NRAP	1.62	0.0232	2.16	1.4	9.29	16.7	0.000101	1.64	RV	CELLSTATES	vCM5	control_LMNA	7	13
PPARGC1B	1.55	0.0243	0.886	0.59	8.03	16.4	0.000113	1.61	RV	CELLSTATES	vCM5	control_LMNA	7	13
FGF12	1.49	0.0154	15.6	11.3	11.9	18.4	4.81e-05	1.81	RV	CELLSTATES	vCM5	control_LMNA	7	13
PDE1C	1.24	0.0416	2.63	1.97	9.52	14.4	0.000285	1.38	RV	CELLSTATES	vCM5	control_LMNA	7	13

## Sheet: control_PKP2
Gene	logFC	FDR	mean_exp_control	mean_exp_genotype	logCPM	F	PValue	FDR_plot	Region	annotation_level	cell_state	comparison	Observations_genotype	Observations_reference
SELENOS	5.38	0.0144	0.175	0	6.19	15.3	0.000331	1.84	RV	CELLSTATES	vCM5	control_PKP2	3	13
GRXCR2	4.93	0.000807	1.26	0.0667	8.48	24.8	1.03e-05	3.09	RV	CELLSTATES	vCM5	control_PKP2	3	13
CFD	4.89	0.0199	0.562	0.0667	7.58	14.2	0.000484	1.7	RV	CELLSTATES	vCM5	control_PKP2	3	13
LINC02254	4.86	0.049	0.135	0	5.96	11.4	0.0016	1.31	RV	CELLSTATES	vCM5	control_PKP2	3	13
MYL7	4.12	0.00988	0.936	0.0698	7.98	16.4	0.00021	2.01	RV	CELLSTATES	vCM5	control_PKP2	3	13
COL6A2	4	0.00346	0.295	0.00317	6.76	19.7	6.1e-05	2.46	RV	CELLSTATES	vCM5	control_PKP2	3	13
TPM2	3.86	0.00282	0.839	0.167	7.96	20.4	4.74e-05	2.55	RV	CELLSTATES	vCM5	control_PKP2	3	13
LRP4	3.75	0.00297	1.26	0.267	8.61	20.2	5.12e-05	2.53	RV	CELLSTATES	vCM5	control_PKP2	3	13
CORIN	3.68	0.00175	1.1	0.143	8.3	22	2.65e-05	2.76	RV	CELLSTATES	vCM5	control_PKP2	3	13
CRIP2	3.64	0.00573	0.454	0.133	7.28	18.1	0.000108	2.24	RV	CELLSTATES	vCM5	control_PKP2	3	13
LRP1	3.59	0.0242	0.231	0.00317	6.41	13.5	0.000649	1.62	RV	CELLSTATES	vCM5	control_PKP2	3	13
ANK1	3.34	0.0176	0.409	0.0365	7.21	14.6	0.00042	1.75	RV	CELLSTATES	vCM5	control_PKP2	3	13
BMS1P14	3.34	0.026	0.387	0.133	7.08	13.2	0.000721	1.58	RV	CELLSTATES	vCM5	control_PKP2	3	13
BCL11A	3.05	0.0393	0.302	0.133	6.72	12	0.0012	1.41	RV	CELLSTATES	vCM5	control_PKP2	3	13
PPP1R1C	3.03	0.0245	0.586	0.203	7.59	13.4	0.000661	1.61	RV	CELLSTATES	vCM5	control_PKP2	3	13
TBX20	2.98	0.0103	0.983	0.3	8.29	16.2	0.000221	1.99	RV	CELLSTATES	vCM5	control_PKP2	3	13
PRELID2	2.9	0.00859	2.48	0.837	9.4	16.8	0.000177	2.07	RV	CELLSTATES	vCM5	control_PKP2	3	13
IDH2	2.77	0.00849	0.677	0.176	7.71	16.9	0.000173	2.07	RV	CELLSTATES	vCM5	control_PKP2	3	13
LINC02147	2.67	0.00675	1.47	0.229	8.77	17.5	0.000134	2.17	RV	CELLSTATES	vCM5	control_PKP2	3	13
PRDM16	2.56	0.0273	0.573	0.149	7.62	13.1	0.000759	1.56	RV	CELLSTATES	vCM5	control_PKP2	3	13
ADAM23	2.52	0.02	0.727	0.37	7.83	14.2	0.000491	1.7	RV	CELLSTATES	vCM5	control_PKP2	3	13
HSPB7	2.47	0.023	1.97	0.91	9.14	13.7	0.000599	1.64	RV	CELLSTATES	vCM5	control_PKP2	3	13
FBN2	2.45	0.0393	0.687	0.343	7.8	12	0.00121	1.41	RV	CELLSTATES	vCM5	control_PKP2	3	13
ABCC9	2.39	0.0166	0.519	0.27	7.46	14.8	0.000391	1.78	RV	CELLSTATES	vCM5	control_PKP2	3	13
SMYD1	2.32	0.0245	0.978	0.437	8.18	13.4	0.000665	1.61	RV	CELLSTATES	vCM5	control_PKP2	3	13
PPARGC1B	2.21	0.0114	0.886	0.41	8.06	15.9	0.00025	1.94	RV	CELLSTATES	vCM5	control_PKP2	3	13
AC011369.1	2.09	0.0242	0.821	0.376	8.03	13.5	0.000651	1.62	RV	CELLSTATES	vCM5	control_PKP2	3	13
PHACTR1	2.08	0.0199	2.42	1.16	9.45	14.2	0.000484	1.7	RV	CELLSTATES	vCM5	control_PKP2	3	13
SPHKAP	2.03	0.0342	1.36	0.816	8.66	12.4	0.00101	1.47	RV	CELLSTATES	vCM5	control_PKP2	3	13

## Sheet: control_PVneg
Gene	logFC	FDR	mean_exp_control	mean_exp_genotype	logCPM	F	PValue	FDR_plot	Region	annotation_level	cell_state	comparison	Observations_genotype	Observations_reference

## Sheet: control_RBM20
Gene	logFC	FDR	mean_exp_control	mean_exp_genotype	logCPM	F	PValue	FDR_plot	Region	annotation_level	cell_state	comparison	Observations_genotype	Observations_reference
AC107068.2	4.37	0.00649	1.71	0.0857	8.79	26.1	3.92e-06	2.19	RV	CELLSTATES	vCM5	control_RBM20	4	13
GRXCR2	3.57	0.0302	1.26	0.0893	8.45	19.8	4.05e-05	1.52	RV	CELLSTATES	vCM5	control_RBM20	4	13
RALYL	3	0.0066	1.25	0.204	8.43	25.8	4.43e-06	2.18	RV	CELLSTATES	vCM5	control_RBM20	4	13
PRELID2	2.7	0.00856	2.48	0.407	9.35	24.1	8.05e-06	2.07	RV	CELLSTATES	vCM5	control_RBM20	4	13

## Sheet: control_TTN
Gene	logFC	FDR	mean_exp_control	mean_exp_genotype	logCPM	F	PValue	FDR_plot	Region	annotation_level	cell_state	comparison	Observations_genotype	Observations_reference
PLA2G2A	5.4	0.0203	0.194	0	6.07	18.9	5.37e-05	1.69	RV	CELLSTATES	vCM5	control_TTN	6	13
BHLHE40	5.35	0.017	0.245	0	6.45	19.6	3.99e-05	1.77	RV	CELLSTATES	vCM5	control_TTN	6	13
NR4A3	5.07	0.0083	0.616	0.0349	7.6	22	1.44e-05	2.08	RV	CELLSTATES	vCM5	control_TTN	6	13
FOS	4.55	0.0203	0.25	0.0238	6.45	18.6	5.56e-05	1.69	RV	CELLSTATES	vCM5	control_TTN	6	13
NR4A1	4.35	0.0038	0.911	0.0661	7.84	25.6	3.62e-06	2.42	RV	CELLSTATES	vCM5	control_TTN	6	13
HIST2H2BE	4.13	0.0371	0.211	0.00641	6.12	15.7	0.000186	1.43	RV	CELLSTATES	vCM5	control_TTN	6	13
APOD	3.78	0.0142	0.727	0.12	7.71	20.2	2.9e-05	1.85	RV	CELLSTATES	vCM5	control_TTN	6	13
ZFP36	3.67	0.0349	0.238	0.0486	6.29	15.9	0.000167	1.46	RV	CELLSTATES	vCM5	control_TTN	6	13
CFD	3.55	0.00622	0.562	0.152	7.42	23.4	8.3e-06	2.21	RV	CELLSTATES	vCM5	control_TTN	6	13
JUNB	3.55	0.0288	0.299	0.0361	6.67	16.8	0.000117	1.54	RV	CELLSTATES	vCM5	control_TTN	6	13
PCGF3	3.42	0.0371	0.118	0.00641	5.74	15.6	0.000189	1.43	RV	CELLSTATES	vCM5	control_TTN	6	13
CNTNAP3	3.23	0.0244	0.208	0.0516	5.98	17.6	8.22e-05	1.61	RV	CELLSTATES	vCM5	control_TTN	6	13
SLC12A7	2.97	0.00291	0.387	0.0913	6.87	27.1	2.04e-06	2.54	RV	CELLSTATES	vCM5	control_TTN	6	13
AC137770.1	2.83	0.0241	0.27	0.0552	6.48	17.8	7.75e-05	1.62	RV	CELLSTATES	vCM5	control_TTN	6	13
ZNF331	2.8	0.0346	0.316	0.103	6.9	16	0.000163	1.46	RV	CELLSTATES	vCM5	control_TTN	6	13
GRXCR2	2.73	0.00703	1.26	0.493	8.32	22.8	1.06e-05	2.15	RV	CELLSTATES	vCM5	control_TTN	6	13
TESC	2.73	0.022	0.258	0.1	6.49	18.2	6.57e-05	1.66	RV	CELLSTATES	vCM5	control_TTN	6	13
SPDYE2	2.49	0.0265	0.645	0.186	7.62	17.2	9.92e-05	1.58	RV	CELLSTATES	vCM5	control_TTN	6	13
AC138904.3	2.39	0.0179	0.341	0.105	6.78	19.1	4.49e-05	1.75	RV	CELLSTATES	vCM5	control_TTN	6	13
KAZN	2.31	0.0383	0.343	0.162	7.01	15.5	0.000199	1.42	RV	CELLSTATES	vCM5	control_TTN	6	13
USP39	1.98	0.0442	0.554	0.35	7.44	15	0.000248	1.35	RV	CELLSTATES	vCM5	control_TTN	6	13
PRELID2	1.86	0.0155	2.48	1.52	9.26	19.8	3.34e-05	1.81	RV	CELLSTATES	vCM5	control_TTN	6	13
NRP1	1.66	0.00657	1.16	0.8	8.34	23.1	9.19e-06	2.18	RV	CELLSTATES	vCM5	control_TTN	6	13
PLN	1.62	0.0383	2.43	1.35	9.28	15.5	0.0002	1.42	RV	CELLSTATES	vCM5	control_TTN	6	13
TPM2	1.61	0.0442	0.839	0.509	7.88	15	0.000253	1.35	RV	CELLSTATES	vCM5	control_TTN	6	13
IDH2	1.59	0.0444	0.677	0.504	7.62	14.9	0.00026	1.35	RV	CELLSTATES	vCM5	control_TTN	6	13
