# Supplementary material for: Pathogenic variants damage cell composition and single cell transcription in cardiomyopathies
Source: Science. Author manuscript; Available in PMC 2022 Oct 3. (PMC9528698; doi:10.1126/science.abo1984)
Supplement: Supp table 12.7 [file NIHMS1835045-supplement-Supp_table_12_7.xlsx]

## Sheet: Key
Column name	Description
Gene	Gene symbol, Ensembl 84
logFC	log2-fold change
FDR	False discovery rate; FDR is the PValue after (by default) Benjamini-Hochberg correction.
mean_exp_control	Mean expression values across controls
mean_exp_genotype	Mean expression values across disease samples
logCPM	logCPM is the average expression of all pseudobulked samples for that particular gene across all samples on the log2-scale expressed in counts per million (cpm, as calculated by edgeR after normalization).
F	Output of quasi-likelihood F-test
PValue	PValue is the nominal p-value derived from F
FDR_plot	-log10(False discovery rate)
Region	Studied region (LV or RV)
annotation_level	Cell-type or cell-state
cell_state/state	Specification which cell-type or state was analysed
comparison	Specification control_GENOTYPE
Observations_genotype	Numbers of Patients included in edgeR (patients with low number of nuclei have been excluded)
Observations_reference	Numbers of Patients included in edgeR (patients with low number of nuclei have been excluded)

## Sheet: control_LMNA
Gene	logFC	FDR	mean_exp_control	mean_exp_genotype	logCPM	F	PValue	FDR_plot	Region	annotation_level	cell_state	comparison	Observations_genotype	Observations_reference
ELF3	8.03	0.0145	0.138	0	3.79	22.3	3.72e-05	1.84	RV	CELLSTATES	vCM3.1	control_LMNA	7	15
PLCG2	5.07	0.00154	0.121	0.0034	4.28	35.6	4.99e-07	2.81	RV	CELLSTATES	vCM3.1	control_LMNA	7	15
RIMS2	4.17	0.04	0.0547	0.0034	3.5	16.7	0.000198	1.4	RV	CELLSTATES	vCM3.1	control_LMNA	7	15
TNFAIP8	2.96	0.0292	0.155	0.0247	4.98	18.3	0.000109	1.54	RV	CELLSTATES	vCM3.1	control_LMNA	7	15
EMILIN2	2.89	0.00805	0.103	0.0493	4.27	25	1.14e-05	2.09	RV	CELLSTATES	vCM3.1	control_LMNA	7	15
GRXCR2	2.57	0.0133	1.8	0.313	8.29	22	3.03e-05	1.88	RV	CELLSTATES	vCM3.1	control_LMNA	7	15
HRH2	2.56	0.00261	0.354	0.162	6.01	31.5	1.57e-06	2.58	RV	CELLSTATES	vCM3.1	control_LMNA	7	15
SELENBP1	2.56	0.0274	0.107	0.0235	4.51	18.6	9.93e-05	1.56	RV	CELLSTATES	vCM3.1	control_LMNA	7	15
LINC02334	2.39	0.000199	0.735	0.272	7.02	47.1	2.66e-08	3.7	RV	CELLSTATES	vCM3.1	control_LMNA	7	15
AC137770.1	2.3	0.0328	0.433	0.143	6.33	17.5	0.000149	1.48	RV	CELLSTATES	vCM3.1	control_LMNA	7	15
SH3RF2	2.26	0.0169	1.87	0.742	8.29	20.4	5.31e-05	1.77	RV	CELLSTATES	vCM3.1	control_LMNA	7	15
LINC01936	2.24	0.031	0.271	0.111	5.69	17.8	0.000134	1.51	RV	CELLSTATES	vCM3.1	control_LMNA	7	15
PRELID2	2.23	0.0145	4.13	1.12	9.46	21.3	3.85e-05	1.84	RV	CELLSTATES	vCM3.1	control_LMNA	7	15
MMP23B	2.01	0.0305	0.349	0.353	5.95	17.9	0.000128	1.52	RV	CELLSTATES	vCM3.1	control_LMNA	7	15
AC016650.1	2	0.0274	0.292	0.0971	5.73	18.6	9.91e-05	1.56	RV	CELLSTATES	vCM3.1	control_LMNA	7	15
TRIQK	1.96	0.0151	0.765	0.49	7.13	20.9	4.49e-05	1.82	RV	CELLSTATES	vCM3.1	control_LMNA	7	15
LINC00571	1.95	0.0331	0.291	0.142	5.68	17.4	0.000155	1.48	RV	CELLSTATES	vCM3.1	control_LMNA	7	15
HECW2	1.91	0.00606	1.04	0.613	7.5	26.4	7.31e-06	2.22	RV	CELLSTATES	vCM3.1	control_LMNA	7	15
LINC00486	1.87	0.0328	0.861	0.841	7.32	17.6	0.000146	1.48	RV	CELLSTATES	vCM3.1	control_LMNA	7	15
ASB10	1.78	0.0415	0.221	0.116	5.49	16.5	0.000214	1.38	RV	CELLSTATES	vCM3.1	control_LMNA	7	15
PDE1C	1.78	0.00154	4.82	2.66	9.54	35.5	5.15e-07	2.81	RV	CELLSTATES	vCM3.1	control_LMNA	7	15
CDK6	1.69	0.0386	0.909	0.533	7.2	16.9	0.000186	1.41	RV	CELLSTATES	vCM3.1	control_LMNA	7	15
TMEM65	1.58	0.00294	1.98	1.19	8.41	30.4	2.16e-06	2.53	RV	CELLSTATES	vCM3.1	control_LMNA	7	15
CDC42EP3	1.5	0.0151	0.833	0.681	7.31	20.9	4.41e-05	1.82	RV	CELLSTATES	vCM3.1	control_LMNA	7	15
ZNRF1	1.45	0.0328	0.518	0.544	6.54	17.5	0.000148	1.48	RV	CELLSTATES	vCM3.1	control_LMNA	7	15
SDK1	1.4	0.0421	0.797	0.478	7.14	16.4	0.000223	1.38	RV	CELLSTATES	vCM3.1	control_LMNA	7	15
SLC12A7	1.4	0.0426	0.41	0.257	6.28	16.3	0.000231	1.37	RV	CELLSTATES	vCM3.1	control_LMNA	7	15
VIPR2	1.3	0.046	0.955	0.64	7.46	16.1	0.000256	1.34	RV	CELLSTATES	vCM3.1	control_LMNA	7	15
LHFPL6	1.29	0.0171	2.59	1.44	8.78	20.3	5.51e-05	1.77	RV	CELLSTATES	vCM3.1	control_LMNA	7	15
AR	1.27	0.0408	0.368	0.32	6.09	16.6	0.000205	1.39	RV	CELLSTATES	vCM3.1	control_LMNA	7	15
STXBP6	1.26	0.0331	1.24	0.842	7.81	17.4	0.000155	1.48	RV	CELLSTATES	vCM3.1	control_LMNA	7	15
NDRG3	1.16	0.0438	0.779	0.736	7.17	16.2	0.000241	1.36	RV	CELLSTATES	vCM3.1	control_LMNA	7	15

## Sheet: control_PKP2
Gene	logFC	FDR	mean_exp_control	mean_exp_genotype	logCPM	F	PValue	FDR_plot	Region	annotation_level	cell_state	comparison	Observations_genotype	Observations_reference
KCTD10	4.5	0.00902	0.129	0.00408	4.43	25.2	1.43e-05	2.04	RV	CELLSTATES	vCM3.1	control_PKP2	5	15
GRIP1	3.47	0.0296	0.516	0.115	6.63	18.4	0.00013	1.53	RV	CELLSTATES	vCM3.1	control_PKP2	5	15
LINC02248	2.97	0.00918	0.72	0.336	7.04	24.8	1.63e-05	2.04	RV	CELLSTATES	vCM3.1	control_PKP2	5	15
AC090825.1	2.81	0.046	0.153	0.0437	4.83	16.1	0.000291	1.34	RV	CELLSTATES	vCM3.1	control_PKP2	5	15
AL450998.2	2.81	0.0391	0.11	0.065	4.3	16.9	0.000217	1.41	RV	CELLSTATES	vCM3.1	control_PKP2	5	15
SYNM	2.8	0.0114	0.591	0.143	6.54	23.6	2.38e-05	1.94	RV	CELLSTATES	vCM3.1	control_PKP2	5	15
SYPL2	2.76	0.0146	0.24	0.0677	5.38	22.4	3.46e-05	1.84	RV	CELLSTATES	vCM3.1	control_PKP2	5	15
LINC00571	2.75	0.0168	0.291	0.1	5.67	21.2	5.16e-05	1.78	RV	CELLSTATES	vCM3.1	control_PKP2	5	15
AC016650.1	2.47	0.0455	0.292	0.188	5.76	16.2	0.000281	1.34	RV	CELLSTATES	vCM3.1	control_PKP2	5	15
PRKACA	2.44	0.027	0.26	0.106	5.56	18.8	0.000114	1.57	RV	CELLSTATES	vCM3.1	control_PKP2	5	15
LINC02334	2.38	0.000966	0.735	0.255	7.06	43.1	1.27e-07	3.02	RV	CELLSTATES	vCM3.1	control_PKP2	5	15
ABCA1	2.15	0.0416	0.528	0.329	6.43	16.6	0.000245	1.38	RV	CELLSTATES	vCM3.1	control_PKP2	5	15
RSBN1L	2.07	0.015	0.628	0.342	6.83	22.1	3.76e-05	1.82	RV	CELLSTATES	vCM3.1	control_PKP2	5	15
OBSL1	2.05	0.00876	0.307	0.254	5.76	26.1	1.1e-05	2.06	RV	CELLSTATES	vCM3.1	control_PKP2	5	15
URM1	1.98	0.0356	0.195	0.085	5.26	17.7	0.000169	1.45	RV	CELLSTATES	vCM3.1	control_PKP2	5	15
ATP2B4	1.92	0.00428	1.3	0.631	7.83	29	4.8e-06	2.37	RV	CELLSTATES	vCM3.1	control_PKP2	5	15
SSH1	1.9	0.0168	0.355	0.308	5.99	21	5.43e-05	1.78	RV	CELLSTATES	vCM3.1	control_PKP2	5	15
ZNRF1	1.85	0.0114	0.518	0.301	6.49	23.5	2.41e-05	1.94	RV	CELLSTATES	vCM3.1	control_PKP2	5	15
MAN2A2	1.72	0.0429	0.202	0.174	5.34	16.5	0.000257	1.37	RV	CELLSTATES	vCM3.1	control_PKP2	5	15
NSD2	1.72	0.0358	0.309	0.222	5.84	17.5	0.000179	1.45	RV	CELLSTATES	vCM3.1	control_PKP2	5	15
TOMM70	1.71	0.0455	0.278	0.217	5.74	16.2	0.000279	1.34	RV	CELLSTATES	vCM3.1	control_PKP2	5	15
ZNF521	1.69	0.00452	0.654	0.436	6.91	28.6	5.37e-06	2.35	RV	CELLSTATES	vCM3.1	control_PKP2	5	15
RGS3	1.68	0.0198	0.527	0.334	6.61	19.9	7.82e-05	1.7	RV	CELLSTATES	vCM3.1	control_PKP2	5	15
GGT7	1.6	0.00992	0.555	0.324	6.66	24.4	1.83e-05	2	RV	CELLSTATES	vCM3.1	control_PKP2	5	15
FANCC	1.56	0.0193	0.524	0.458	6.61	20.2	7.19e-05	1.71	RV	CELLSTATES	vCM3.1	control_PKP2	5	15
PSMD7	1.53	0.0429	0.31	0.196	5.88	16.5	0.000258	1.37	RV	CELLSTATES	vCM3.1	control_PKP2	5	15
SON	1.41	0.0358	1.9	1.73	8.48	17.5	0.000178	1.45	RV	CELLSTATES	vCM3.1	control_PKP2	5	15

## Sheet: control_PVneg
Gene	logFC	FDR	mean_exp_control	mean_exp_genotype	logCPM	F	PValue	FDR_plot	Region	annotation_level	cell_state	comparison	Observations_genotype	Observations_reference

## Sheet: control_RBM20
Gene	logFC	FDR	mean_exp_control	mean_exp_genotype	logCPM	F	PValue	FDR_plot	Region	annotation_level	cell_state	comparison	Observations_genotype	Observations_reference
CCL2	6.22	0.0353	0.0609	0.000488	4.12	17.9	0.000191	1.45	RV	CELLSTATES	vCM3.1	control_RBM20	4	15
AL591543.1	4.43	0.00687	0.102	0.0161	4.27	27.3	1.15e-05	2.16	RV	CELLSTATES	vCM3.1	control_RBM20	4	15
GRXCR2	3.9	0.00211	1.8	0.148	8.3	35.9	1.27e-06	2.68	RV	CELLSTATES	vCM3.1	control_RBM20	4	15
LINC02270	3.72	0.0287	0.124	0.0148	4.59	19.2	0.000125	1.54	RV	CELLSTATES	vCM3.1	control_RBM20	4	15
SMCO1	3.29	0.021	0.0689	0.00839	3.81	20.9	7.45e-05	1.68	RV	CELLSTATES	vCM3.1	control_RBM20	4	15
NKAPL	3.09	0.00512	0.107	0.034	4.29	30	5.48e-06	2.29	RV	CELLSTATES	vCM3.1	control_RBM20	4	15
LRRTM4	2.76	0.00593	0.224	0.0371	5.01	29.2	6.74e-06	2.23	RV	CELLSTATES	vCM3.1	control_RBM20	4	15
TLL2	2.59	0.0386	0.127	0.0223	4.53	17.2	0.00024	1.41	RV	CELLSTATES	vCM3.1	control_RBM20	4	15
LSMEM2	2.56	0.0445	0.052	0.0165	3.48	16.6	0.000301	1.35	RV	CELLSTATES	vCM3.1	control_RBM20	4	15
AC103706.1	2.55	0.0363	0.0814	0.0308	3.94	17.8	0.000202	1.44	RV	CELLSTATES	vCM3.1	control_RBM20	4	15
PRELID2	2.52	0.0201	4.13	1	9.5	21.2	6.7e-05	1.7	RV	CELLSTATES	vCM3.1	control_RBM20	4	15
LINC02248	2.33	0.0183	0.72	0.221	6.98	22.1	5.14e-05	1.74	RV	CELLSTATES	vCM3.1	control_RBM20	4	15
LINC01550	2.31	0.0487	0.136	0.026	4.71	15.9	0.000381	1.31	RV	CELLSTATES	vCM3.1	control_RBM20	4	15
MARCH11	2.26	0.0207	0.294	0.104	5.71	21	7.19e-05	1.68	RV	CELLSTATES	vCM3.1	control_RBM20	4	15
IDH2	1.8	0.0187	0.932	0.389	7.42	21.8	5.51e-05	1.73	RV	CELLSTATES	vCM3.1	control_RBM20	4	15
COMTD1	1.74	0.0296	0.155	0.0814	4.88	19	0.000134	1.53	RV	CELLSTATES	vCM3.1	control_RBM20	4	15
URM1	1.7	0.00594	0.195	0.0686	5.12	28.2	8.91e-06	2.23	RV	CELLSTATES	vCM3.1	control_RBM20	4	15
AC016650.1	1.69	0.0371	0.292	0.154	5.67	17.5	0.000221	1.43	RV	CELLSTATES	vCM3.1	control_RBM20	4	15
HRH2	1.67	0.0353	0.354	0.182	5.98	17.9	0.000194	1.45	RV	CELLSTATES	vCM3.1	control_RBM20	4	15
ENO1	1.66	0.0251	0.18	0.0831	5.18	19.8	0.000103	1.6	RV	CELLSTATES	vCM3.1	control_RBM20	4	15
CEP85L	1.64	0.0251	1.05	0.503	7.66	19.9	9.95e-05	1.6	RV	CELLSTATES	vCM3.1	control_RBM20	4	15
NFE2L3	1.54	0.0175	0.314	0.183	5.93	22.6	4.44e-05	1.76	RV	CELLSTATES	vCM3.1	control_RBM20	4	15
RALYL	1.44	0.035	1.68	0.883	8.35	18.1	0.000182	1.46	RV	CELLSTATES	vCM3.1	control_RBM20	4	15
STRIP2	1.43	0.035	0.281	0.14	5.62	18	0.000184	1.46	RV	CELLSTATES	vCM3.1	control_RBM20	4	15
VIPR2	1.42	0.00594	0.955	0.522	7.42	28.5	8.25e-06	2.23	RV	CELLSTATES	vCM3.1	control_RBM20	4	15
POLM	1.41	0.0363	0.177	0.0958	5.12	17.6	0.000212	1.44	RV	CELLSTATES	vCM3.1	control_RBM20	4	15
NRP1	1.33	0.0298	1.63	0.913	8.2	18.9	0.000138	1.53	RV	CELLSTATES	vCM3.1	control_RBM20	4	15
TMEM220	1.3	0.0353	0.215	0.142	5.38	17.9	0.000194	1.45	RV	CELLSTATES	vCM3.1	control_RBM20	4	15
GNAI3	1.24	0.0299	0.377	0.217	6.06	18.7	0.000146	1.52	RV	CELLSTATES	vCM3.1	control_RBM20	4	15
TMEM65	1.2	0.0495	1.98	1.13	8.41	15.8	0.000394	1.31	RV	CELLSTATES	vCM3.1	control_RBM20	4	15
ATP2B4	1.19	0.0183	1.3	0.822	7.82	22.2	4.92e-05	1.74	RV	CELLSTATES	vCM3.1	control_RBM20	4	15
HEATR5B	1.1	0.0487	0.849	0.574	7.36	15.9	0.000381	1.31	RV	CELLSTATES	vCM3.1	control_RBM20	4	15
MYO19	1.1	0.0396	0.204	0.125	5.21	17.1	0.000252	1.4	RV	CELLSTATES	vCM3.1	control_RBM20	4	15
PGM1	1.07	0.0487	0.651	0.459	6.94	16	0.000363	1.31	RV	CELLSTATES	vCM3.1	control_RBM20	4	15
TEX2	1.06	0.0454	0.383	0.248	6.06	16.4	0.000316	1.34	RV	CELLSTATES	vCM3.1	control_RBM20	4	15
STXBP6	0.953	0.0463	1.24	0.882	7.8	16.3	0.000328	1.33	RV	CELLSTATES	vCM3.1	control_RBM20	4	15
MTUS2	0.924	0.0487	2.2	1.73	8.69	15.9	0.000381	1.31	RV	CELLSTATES	vCM3.1	control_RBM20	4	15

## Sheet: control_TTN
Gene	logFC	FDR	mean_exp_control	mean_exp_genotype	logCPM	F	PValue	FDR_plot	Region	annotation_level	cell_state	comparison	Observations_genotype	Observations_reference
ELF3	7.79	0.0365	0.138	0	3.72	20.1	8.63e-05	1.44	RV	CELLSTATES	vCM3.1	control_TTN	6	15
BMP7	5.86	0.0429	0.0493	0	3.43	18.4	0.00015	1.37	RV	CELLSTATES	vCM3.1	control_TTN	6	15
ACER2	5.73	0.0429	0.0398	0	3.17	18.4	0.000152	1.37	RV	CELLSTATES	vCM3.1	control_TTN	6	15
UNC5B	3.51	0.0365	0.0789	0.0123	3.95	18.9	0.000102	1.44	RV	CELLSTATES	vCM3.1	control_TTN	6	15
GRXCR2	3.29	0.0153	1.8	0.245	8.26	26.4	9.2e-06	1.82	RV	CELLSTATES	vCM3.1	control_TTN	6	15
LRRTM4	3.28	0.00769	0.224	0.0462	5.08	32.5	1.55e-06	2.11	RV	CELLSTATES	vCM3.1	control_TTN	6	15
AC137770.1	2.76	0.0349	0.433	0.114	6.28	20.3	6.29e-05	1.46	RV	CELLSTATES	vCM3.1	control_TTN	6	15
PPL	2.67	0.0488	0.107	0.0282	4.42	16.9	0.000208	1.31	RV	CELLSTATES	vCM3.1	control_TTN	6	15
TESC	2.56	0.0488	0.344	0.0645	5.84	16.6	0.000234	1.31	RV	CELLSTATES	vCM3.1	control_TTN	6	15
SH3RF2	2.55	0.0264	1.87	0.706	8.27	22.4	3.18e-05	1.58	RV	CELLSTATES	vCM3.1	control_TTN	6	15
CORIN	2.49	0.016	1.64	0.422	7.98	25.9	1.07e-05	1.8	RV	CELLSTATES	vCM3.1	control_TTN	6	15
AC016650.1	2.41	0.0165	0.292	0.104	5.67	24.5	1.64e-05	1.78	RV	CELLSTATES	vCM3.1	control_TTN	6	15
PRELID2	2.41	0.0349	4.13	1.1	9.45	20.3	6.32e-05	1.46	RV	CELLSTATES	vCM3.1	control_TTN	6	15
GRM8	2.16	0.0429	0.178	0.0904	5.11	18.1	0.000134	1.37	RV	CELLSTATES	vCM3.1	control_TTN	6	15
LINC01936	2.08	0.0488	0.271	0.151	5.66	16.9	0.000208	1.31	RV	CELLSTATES	vCM3.1	control_TTN	6	15
DOPEY2	1.97	0.0344	0.277	0.126	5.52	20.7	5.48e-05	1.46	RV	CELLSTATES	vCM3.1	control_TTN	6	15
LINC00486	1.96	0.0429	0.861	0.648	7.25	17.9	0.000144	1.37	RV	CELLSTATES	vCM3.1	control_TTN	6	15
HRH2	1.94	0.0494	0.354	0.157	5.99	16.4	0.000248	1.31	RV	CELLSTATES	vCM3.1	control_TTN	6	15
LINC00571	1.76	0.0488	0.291	0.208	5.68	16.7	0.00022	1.31	RV	CELLSTATES	vCM3.1	control_TTN	6	15
LINC02248	1.72	0.0348	0.72	0.336	7.01	20.6	5.83e-05	1.46	RV	CELLSTATES	vCM3.1	control_TTN	6	15
URM1	1.65	0.0365	0.195	0.113	5.2	19	9.98e-05	1.44	RV	CELLSTATES	vCM3.1	control_TTN	6	15
PDE1C	1.51	0.0165	4.82	3.09	9.54	25.4	1.23e-05	1.78	RV	CELLSTATES	vCM3.1	control_TTN	6	15
SPHKAP	1.48	0.0366	2.39	1.27	8.69	18.8	0.000105	1.44	RV	CELLSTATES	vCM3.1	control_TTN	6	15
KIFC3	1.44	0.0459	0.691	0.462	6.85	17.5	0.000169	1.34	RV	CELLSTATES	vCM3.1	control_TTN	6	15
AR	1.3	0.0365	0.368	0.303	6.04	19	9.95e-05	1.44	RV	CELLSTATES	vCM3.1	control_TTN	6	15
EDA	1.25	0.0342	1.06	0.796	7.6	21.3	4.61e-05	1.47	RV	CELLSTATES	vCM3.1	control_TTN	6	15
ETV6	1.19	0.0465	0.74	0.559	7.01	17.3	0.000178	1.33	RV	CELLSTATES	vCM3.1	control_TTN	6	15
ADAM23	1.13	0.0342	1.05	0.876	7.59	21.1	4.92e-05	1.47	RV	CELLSTATES	vCM3.1	control_TTN	6	15
