# Supplementary material for: Pathogenic variants damage cell composition and single cell transcription in cardiomyopathies
Source: Science. Author manuscript; Available in PMC 2022 Oct 3. (PMC9528698; doi:10.1126/science.abo1984)
Supplement: Supp table 12.8 [file NIHMS1835045-supplement-Supp_table_12_8.xlsx]

## Sheet: Key
Column name	Description
Gene	Gene symbol, Ensembl 84
logFC	log2-fold change
FDR	False discovery rate; FDR is the PValue after (by default) Benjamini-Hochberg correction.
mean_exp_control	Mean expression values across controls
mean_exp_genotype	Mean expression values across disease samples
logCPM	logCPM is the average expression of all pseudobulked samples for that particular gene across all samples on the log2-scale expressed in counts per million (cpm, as calculated by edgeR after normalization).
F	Output of quasi-likelihood F-test
PValue	PValue is the nominal p-value derived from F
FDR_plot	-log10(False discovery rate)
Region	Studied region (LV or RV)
annotation_level	Cell-type or cell-state
cell_state/state	Specification which cell-type or state was analysed
comparison	Specification control_GENOTYPE
Observations_genotype	Numbers of Patients included in edgeR (patients with low number of nuclei have been excluded)
Observations_reference	Numbers of Patients included in edgeR (patients with low number of nuclei have been excluded)

## Sheet: LMNA_control
Gene	logFC	FDR	mean_exp_control	mean_exp_genotype	logCPM	F	PValue	FDR_plot	Region	annotation_level	cell_state	comparison	Observations_genotype	Observations_reference
RGL3	8.19	0.00859	0.00747	0.017	2.66	24.7	1.5e-05	2.07	RV	CELLSTATES	vCM3.1	control_LMNA	7	15
AL807752.6	6.38	0.0161	0.00129	0.0195	2.05	23.9	4.97e-05	1.79	RV	CELLSTATES	vCM3.1	control_LMNA	7	15
NPPA-AS1	6.29	0.00646	0.00139	0.114	2.52	26	8.22e-06	2.19	RV	CELLSTATES	vCM3.1	control_LMNA	7	15
TRAF5	6.2	0.0388	0.00276	0.0136	2.19	17.5	0.00019	1.41	RV	CELLSTATES	vCM3.1	control_LMNA	7	15
ADGRG7	6.08	0.00859	0.00258	0.104	2.71	24.2	1.5e-05	2.07	RV	CELLSTATES	vCM3.1	control_LMNA	7	15
AC084816.1	5.84	0.00569	0.0116	0.0798	3.2	26.9	6.35e-06	2.24	RV	CELLSTATES	vCM3.1	control_LMNA	7	15
MAP2	5.03	0.00805	0.0147	0.186	3.64	24.7	1.24e-05	2.09	RV	CELLSTATES	vCM3.1	control_LMNA	7	15
SPOCK1	4.6	9.66e-08	0.158	3.23	7.09	90.7	6.47e-12	7.01	RV	CELLSTATES	vCM3.1	control_LMNA	7	15
NPPA	4.4	0.00549	0.0514	1.46	5.66	27.3	5.51e-06	2.26	RV	CELLSTATES	vCM3.1	control_LMNA	7	15
RSPO2	4.23	0.0133	0.0362	0.0865	4.04	21.9	3.12e-05	1.88	RV	CELLSTATES	vCM3.1	control_LMNA	7	15
PRICKLE2	3.91	0.00481	0.0227	0.179	3.78	28.5	3.86e-06	2.32	RV	CELLSTATES	vCM3.1	control_LMNA	7	15
STAT4	3.73	0.0349	0.0172	0.14	3.38	17.2	0.000166	1.46	RV	CELLSTATES	vCM3.1	control_LMNA	7	15
SLC16A9	3.71	0.00854	0.0567	0.297	4.68	24.4	1.37e-05	2.07	RV	CELLSTATES	vCM3.1	control_LMNA	7	15
TOR1B	3.63	0.031	0.0138	0.0498	3.07	17.8	0.000135	1.51	RV	CELLSTATES	vCM3.1	control_LMNA	7	15
SPON1	3.6	0.0145	0.0415	0.28	4.39	21.2	3.98e-05	1.84	RV	CELLSTATES	vCM3.1	control_LMNA	7	15
NEURL1B	3.56	0.00294	0.017	0.299	3.69	30.6	2.05e-06	2.53	RV	CELLSTATES	vCM3.1	control_LMNA	7	15
ADGRL3	3.4	0.00895	0.0455	0.191	4.41	23.7	1.74e-05	2.05	RV	CELLSTATES	vCM3.1	control_LMNA	7	15
SLC6A6	2.89	0.00805	0.21	2.31	6.74	25.1	1.11e-05	2.09	RV	CELLSTATES	vCM3.1	control_LMNA	7	15
TENT5B	2.84	0.0305	0.0706	0.216	4.7	17.9	0.000128	1.52	RV	CELLSTATES	vCM3.1	control_LMNA	7	15
ATRNL1	2.83	0.0421	0.0701	0.39	4.9	16.4	0.00022	1.38	RV	CELLSTATES	vCM3.1	control_LMNA	7	15
KCNAB2	2.59	0.0151	0.0714	0.407	4.83	21	4.32e-05	1.82	RV	CELLSTATES	vCM3.1	control_LMNA	7	15
NEDD9	2.59	0.0241	0.0546	0.29	4.51	19.2	8.08e-05	1.62	RV	CELLSTATES	vCM3.1	control_LMNA	7	15
SLC7A8	2.59	0.00198	0.0978	0.586	5.28	33.9	7.96e-07	2.7	RV	CELLSTATES	vCM3.1	control_LMNA	7	15
SLC19A2	2.42	0.00873	0.423	1.43	7.04	24	1.59e-05	2.06	RV	CELLSTATES	vCM3.1	control_LMNA	7	15
FKBP5	2.35	0.000837	1.09	11.4	9.13	39.7	1.68e-07	3.08	RV	CELLSTATES	vCM3.1	control_LMNA	7	15
C6	2.3	0.0145	0.299	1.64	6.82	21.5	3.59e-05	1.84	RV	CELLSTATES	vCM3.1	control_LMNA	7	15
TTC39C	2.25	0.0151	0.0441	0.333	4.31	20.8	4.54e-05	1.82	RV	CELLSTATES	vCM3.1	control_LMNA	7	15
RANBP17	2.22	0.00977	0.0896	0.413	5.1	23.2	2.03e-05	2.01	RV	CELLSTATES	vCM3.1	control_LMNA	7	15
EPB41L4B	2.15	0.0119	0.111	0.618	5.39	22.5	2.63e-05	1.92	RV	CELLSTATES	vCM3.1	control_LMNA	7	15
ARHGAP26-AS1	2.11	0.0305	0.133	0.357	5.45	18	0.000124	1.52	RV	CELLSTATES	vCM3.1	control_LMNA	7	15
ZDHHC14	2.11	0.00254	0.436	2.44	7.29	32.5	1.19e-06	2.59	RV	CELLSTATES	vCM3.1	control_LMNA	7	15
ATP8B1	2.07	0.00569	0.177	0.667	5.84	26.8	6.48e-06	2.24	RV	CELLSTATES	vCM3.1	control_LMNA	7	15
CBFB	2.03	0.00261	0.182	0.948	6.04	31.9	1.41e-06	2.58	RV	CELLSTATES	vCM3.1	control_LMNA	7	15
SLC4A7	1.9	0.0424	0.2	0.844	6.09	16.4	0.000227	1.37	RV	CELLSTATES	vCM3.1	control_LMNA	7	15
KLHL36	1.87	0.00873	0.113	0.731	5.45	23.9	1.64e-05	2.06	RV	CELLSTATES	vCM3.1	control_LMNA	7	15
ASIP	1.86	0.0415	0.0781	0.271	4.74	16.6	0.000211	1.38	RV	CELLSTATES	vCM3.1	control_LMNA	7	15
ZNF189	1.76	0.00549	0.166	1.06	5.91	27.7	4.86e-06	2.26	RV	CELLSTATES	vCM3.1	control_LMNA	7	15
AC010235.1	1.74	0.0305	0.263	1.01	6.43	17.9	0.000129	1.52	RV	CELLSTATES	vCM3.1	control_LMNA	7	15
XPO1	1.71	0.0145	0.315	1.42	6.65	21.2	3.97e-05	1.84	RV	CELLSTATES	vCM3.1	control_LMNA	7	15
CPEB4	1.69	0.0145	2.93	10.1	9.71	21.4	3.71e-05	1.84	RV	CELLSTATES	vCM3.1	control_LMNA	7	15
HEG1	1.69	0.0286	0.393	1.71	6.89	18.4	0.000106	1.54	RV	CELLSTATES	vCM3.1	control_LMNA	7	15
ZBTB16	1.52	0.0119	2.11	7.29	9.29	22.6	2.54e-05	1.93	RV	CELLSTATES	vCM3.1	control_LMNA	7	15
OSBPL6	1.48	0.0274	0.129	0.59	5.38	18.6	9.93e-05	1.56	RV	CELLSTATES	vCM3.1	control_LMNA	7	15
CLTCL1	1.47	0.0305	0.242	0.864	6.2	18.1	0.000119	1.52	RV	CELLSTATES	vCM3.1	control_LMNA	7	15
DOCK5	1.46	0.00549	0.636	3.42	7.75	27.5	5.18e-06	2.26	RV	CELLSTATES	vCM3.1	control_LMNA	7	15
PDZD2	1.42	0.0233	2.95	13.3	9.89	19.3	7.66e-05	1.63	RV	CELLSTATES	vCM3.1	control_LMNA	7	15
CCDC93	1.37	0.0274	0.415	1.57	6.97	18.7	9.7e-05	1.56	RV	CELLSTATES	vCM3.1	control_LMNA	7	15
TMTC1	1.33	0.0486	0.367	1.66	6.87	15.9	0.000274	1.31	RV	CELLSTATES	vCM3.1	control_LMNA	7	15
FNDC3B	1.29	0.00805	2.2	7.65	9.28	24.8	1.23e-05	2.09	RV	CELLSTATES	vCM3.1	control_LMNA	7	15
ANXA11	1.22	0.0294	0.453	1.21	6.93	18.3	0.000112	1.53	RV	CELLSTATES	vCM3.1	control_LMNA	7	15
ARHGAP26	1.22	0.00958	1.94	7.49	9.16	23.4	1.93e-05	2.02	RV	CELLSTATES	vCM3.1	control_LMNA	7	15
INSR	1.07	0.0305	1.39	4.18	8.54	18	0.000126	1.52	RV	CELLSTATES	vCM3.1	control_LMNA	7	15

## Sheet: PKP2_control
Gene	logFC	FDR	mean_exp_control	mean_exp_genotype	logCPM	F	PValue	FDR_plot	Region	annotation_level	cell_state	comparison	Observations_genotype	Observations_reference
EGR4	10.2	0.00241	0	0.0286	1.86	46.9	1.71e-06	2.62	RV	CELLSTATES	vCM3.1	control_PKP2	5	15
EGR2	9.7	0.00183	0.000807	0.0408	2.1	36.7	8.47e-07	2.74	RV	CELLSTATES	vCM3.1	control_PKP2	5	15
HBA2	7.01	0.00902	0.00247	0.069	2.31	25	1.55e-05	2.04	RV	CELLSTATES	vCM3.1	control_PKP2	5	15
MAFF	6.74	0.00902	0.0368	0.12	4.09	25.4	1.38e-05	2.04	RV	CELLSTATES	vCM3.1	control_PKP2	5	15
HBB	6.69	0.00883	0.00485	0.202	3.07	25.8	1.22e-05	2.05	RV	CELLSTATES	vCM3.1	control_PKP2	5	15
CD74	6.26	0.0397	0.014	0.0631	2.98	16.8	0.000225	1.4	RV	CELLSTATES	vCM3.1	control_PKP2	5	15
AL110292.1	6.18	0.00108	0.0211	0.285	3.96	40.9	2.13e-07	2.97	RV	CELLSTATES	vCM3.1	control_PKP2	5	15
CTGF	6.12	0.00287	0.00886	0.163	3.05	31.2	2.53e-06	2.54	RV	CELLSTATES	vCM3.1	control_PKP2	5	15
TRIM59	6.02	0.0393	0.000438	0.0163	1.8	17.1	0.00022	1.41	RV	CELLSTATES	vCM3.1	control_PKP2	5	15
COTL1	5.95	0.00287	0.00673	0.0826	2.66	31.1	2.63e-06	2.54	RV	CELLSTATES	vCM3.1	control_PKP2	5	15
FOSB	5.91	0.00902	0.0382	0.505	4.74	25.4	1.36e-05	2.04	RV	CELLSTATES	vCM3.1	control_PKP2	5	15
C14orf132	5.64	0.0166	0.00286	0.0777	2.28	21.3	4.93e-05	1.78	RV	CELLSTATES	vCM3.1	control_PKP2	5	15
RASD1	5.61	0.0172	0.26	1.13	6.41	20.8	5.78e-05	1.77	RV	CELLSTATES	vCM3.1	control_PKP2	5	15
CDKN1A	5.49	0.00883	0.0372	0.124	4.05	25.9	1.19e-05	2.05	RV	CELLSTATES	vCM3.1	control_PKP2	5	15
ARFGEF3	4.88	0.0193	0.00999	0.104	2.98	20.1	7.26e-05	1.71	RV	CELLSTATES	vCM3.1	control_PKP2	5	15
DUSP6	4.37	0.0246	0.0126	0.106	2.94	19.2	0.000101	1.61	RV	CELLSTATES	vCM3.1	control_PKP2	5	15
ADGRL3	4.13	0.0455	0.0455	0.765	4.65	16.2	0.000282	1.34	RV	CELLSTATES	vCM3.1	control_PKP2	5	15
PRICKLE2	4.07	0.0166	0.0227	0.242	3.69	21.4	4.72e-05	1.78	RV	CELLSTATES	vCM3.1	control_PKP2	5	15
DUSP1	3.82	0.00203	1.06	1.97	8.12	34.5	1.07e-06	2.69	RV	CELLSTATES	vCM3.1	control_PKP2	5	15
PHLDA1	3.75	0.00241	0.0323	0.297	3.98	32.6	1.75e-06	2.62	RV	CELLSTATES	vCM3.1	control_PKP2	5	15
CASC2	3.37	0.0497	0.0274	0.169	3.55	15.9	0.000321	1.3	RV	CELLSTATES	vCM3.1	control_PKP2	5	15
ATF3	3.32	0.0168	0.583	1.1	7.33	20.9	5.53e-05	1.78	RV	CELLSTATES	vCM3.1	control_PKP2	5	15
ANKS1B	3.23	0.0306	0.0422	0.134	4.06	18.3	0.000137	1.51	RV	CELLSTATES	vCM3.1	control_PKP2	5	15
BTG2	3.14	0.0134	0.802	2.35	7.86	22.8	3.01e-05	1.87	RV	CELLSTATES	vCM3.1	control_PKP2	5	15
SPOCK1	3.14	0.00183	0.158	0.696	5.75	35.9	7.33e-07	2.74	RV	CELLSTATES	vCM3.1	control_PKP2	5	15
LINGO1	3.1	0.0168	1.97	4.73	8.96	21.1	5.34e-05	1.78	RV	CELLSTATES	vCM3.1	control_PKP2	5	15
MKNK2	3.06	0.0177	0.0979	0.407	5.11	20.6	6.2e-05	1.75	RV	CELLSTATES	vCM3.1	control_PKP2	5	15
SLC19A2	3	0.00287	0.423	1.74	7.09	30.8	2.89e-06	2.54	RV	CELLSTATES	vCM3.1	control_PKP2	5	15
KCNAB2	2.86	0.01	0.0714	0.498	4.74	24.3	1.92e-05	2	RV	CELLSTATES	vCM3.1	control_PKP2	5	15
MBOAT2	2.86	0.00182	0.162	1.63	6.14	37.6	4.8e-07	2.74	RV	CELLSTATES	vCM3.1	control_PKP2	5	15
WASHC2A	2.86	0.0154	0.0622	0.5	4.65	22	3.97e-05	1.81	RV	CELLSTATES	vCM3.1	control_PKP2	5	15
ARHGAP26-AS1	2.82	0.0166	0.133	0.627	5.51	21.5	4.54e-05	1.78	RV	CELLSTATES	vCM3.1	control_PKP2	5	15
CLSTN2	2.81	0.0369	0.0487	0.461	4.33	17.2	0.000197	1.43	RV	CELLSTATES	vCM3.1	control_PKP2	5	15
SERPINH1	2.81	0.0358	0.0507	0.202	4.21	17.3	0.000188	1.45	RV	CELLSTATES	vCM3.1	control_PKP2	5	15
AC019211.1	2.79	0.0313	0.101	0.615	5.09	18.1	0.000142	1.5	RV	CELLSTATES	vCM3.1	control_PKP2	5	15
CRIM1	2.79	0.0168	0.209	1.85	6.57	21.1	5.33e-05	1.78	RV	CELLSTATES	vCM3.1	control_PKP2	5	15
ZFAND5	2.77	0.00072	0.254	1.24	6.44	47.5	4.75e-08	3.14	RV	CELLSTATES	vCM3.1	control_PKP2	5	15
C6	2.59	0.0166	0.299	2.13	6.78	21.3	4.88e-05	1.78	RV	CELLSTATES	vCM3.1	control_PKP2	5	15
BAIAP2L1	2.55	0.0296	0.101	0.48	5.08	18.4	0.000129	1.53	RV	CELLSTATES	vCM3.1	control_PKP2	5	15
RANBP17	2.51	0.00902	0.0896	0.674	5.06	25	1.53e-05	2.04	RV	CELLSTATES	vCM3.1	control_PKP2	5	15
UBC	2.48	0.0398	1.59	2.62	8.61	16.8	0.000228	1.4	RV	CELLSTATES	vCM3.1	control_PKP2	5	15
IRS2	2.47	0.0358	0.261	0.904	6.31	17.4	0.000183	1.45	RV	CELLSTATES	vCM3.1	control_PKP2	5	15
FKBP5	2.39	0.00209	1.09	11.7	8.91	33.9	1.24e-06	2.68	RV	CELLSTATES	vCM3.1	control_PKP2	5	15
GRK3	2.32	0.015	0.141	1.08	5.73	22.1	3.76e-05	1.82	RV	CELLSTATES	vCM3.1	control_PKP2	5	15
EPB41L4B	2.3	0.0125	0.111	0.49	5.18	23.2	2.72e-05	1.9	RV	CELLSTATES	vCM3.1	control_PKP2	5	15
LMOD2	2.3	0.0177	3.73	11.3	10	20.6	6.13e-05	1.75	RV	CELLSTATES	vCM3.1	control_PKP2	5	15
CRYAB	2.25	0.0111	3.33	6.28	9.7	23.8	2.2e-05	1.95	RV	CELLSTATES	vCM3.1	control_PKP2	5	15
ZNF189	2.15	0.00287	0.166	0.889	5.76	30.6	3.03e-06	2.54	RV	CELLSTATES	vCM3.1	control_PKP2	5	15
FDX1	2.13	0.0358	0.114	0.419	5.21	17.4	0.000187	1.45	RV	CELLSTATES	vCM3.1	control_PKP2	5	15
AC016831.7	2.1	0.00183	2.67	14.3	9.77	36.5	6.41e-07	2.74	RV	CELLSTATES	vCM3.1	control_PKP2	5	15
MAP1LC3B	2.05	0.0341	0.131	0.431	5.35	17.8	0.00016	1.47	RV	CELLSTATES	vCM3.1	control_PKP2	5	15
PTPN1	2.04	0.0162	0.395	1.72	6.95	21.7	4.26e-05	1.79	RV	CELLSTATES	vCM3.1	control_PKP2	5	15
B4GALT1	2.02	0.0188	0.776	2.92	7.81	20.3	6.81e-05	1.73	RV	CELLSTATES	vCM3.1	control_PKP2	5	15
RPL8	2	0.0341	0.181	0.388	5.67	17.9	0.000157	1.47	RV	CELLSTATES	vCM3.1	control_PKP2	5	15
HSPA8	1.97	0.0387	0.147	0.537	5.5	17	0.000212	1.41	RV	CELLSTATES	vCM3.1	control_PKP2	5	15
FTH1	1.95	0.0358	0.612	1.5	7.33	17.4	0.000184	1.45	RV	CELLSTATES	vCM3.1	control_PKP2	5	15
CFAP69	1.87	0.046	0.0651	0.347	4.5	16.1	0.000291	1.34	RV	CELLSTATES	vCM3.1	control_PKP2	5	15
COX6B1	1.87	0.0182	0.272	0.479	6.2	20.5	6.47e-05	1.74	RV	CELLSTATES	vCM3.1	control_PKP2	5	15
CPEB4	1.87	0.022	2.93	10.6	9.65	19.5	8.85e-05	1.66	RV	CELLSTATES	vCM3.1	control_PKP2	5	15
SRSF6	1.86	0.0193	0.175	0.729	5.68	20.1	7.39e-05	1.71	RV	CELLSTATES	vCM3.1	control_PKP2	5	15
TCAP	1.85	0.0296	3.32	10.5	9.81	18.4	0.000131	1.53	RV	CELLSTATES	vCM3.1	control_PKP2	5	15
ZBTB16	1.75	0.0145	2.11	9.34	9.3	22.5	3.35e-05	1.84	RV	CELLSTATES	vCM3.1	control_PKP2	5	15
BCL2	1.62	0.0407	0.263	1.17	6.3	16.7	0.000236	1.39	RV	CELLSTATES	vCM3.1	control_PKP2	5	15
HNRNPH1	1.57	0.0166	0.469	1.4	6.93	21.3	4.9e-05	1.78	RV	CELLSTATES	vCM3.1	control_PKP2	5	15
FOXO1	1.56	0.00287	0.522	2.54	7.25	30.9	2.8e-06	2.54	RV	CELLSTATES	vCM3.1	control_PKP2	5	15
MGAT4C	1.56	0.0466	0.671	1.26	7.34	16.1	0.000298	1.33	RV	CELLSTATES	vCM3.1	control_PKP2	5	15
PDE3B	1.56	0.0372	0.346	1.24	6.67	17.2	0.000201	1.43	RV	CELLSTATES	vCM3.1	control_PKP2	5	15
ATP5F1B	1.5	0.0266	0.392	0.882	6.65	18.9	0.000111	1.58	RV	CELLSTATES	vCM3.1	control_PKP2	5	15
CCDC93	1.33	0.0358	0.415	1.8	6.87	17.3	0.000189	1.45	RV	CELLSTATES	vCM3.1	control_PKP2	5	15
FOXO3	1.31	0.0358	1.21	5.2	8.39	17.6	0.000173	1.45	RV	CELLSTATES	vCM3.1	control_PKP2	5	15
FNDC3B	1.25	0.0198	2.2	8.67	9.19	19.9	7.86e-05	1.7	RV	CELLSTATES	vCM3.1	control_PKP2	5	15

## Sheet: PVneg_control
Gene	logFC	FDR	mean_exp_control	mean_exp_genotype	logCPM	F	PValue	FDR_plot	Region	annotation_level	cell_state	comparison	Observations_genotype	Observations_reference
MGAT4C	2.54	0.0349	0.671	1.3	7.38	33.3	2.25e-06	1.46	RV	CELLSTATES	vCM3.1	control_PVneg	3	15

## Sheet: RBM20_control
Gene	logFC	FDR	mean_exp_control	mean_exp_genotype	logCPM	F	PValue	FDR_plot	Region	annotation_level	cell_state	comparison	Observations_genotype	Observations_reference
HLA-DMA	3.87	0.00288	0.00569	0.104	2.99	33.8	2.12e-06	2.54	RV	CELLSTATES	vCM3.1	control_RBM20	4	15
HBB	3.44	0.0332	0.00485	0.157	2.94	18.3	0.000166	1.48	RV	CELLSTATES	vCM3.1	control_RBM20	4	15
UNC80	3.39	0.00594	0.00458	0.0863	2.64	28.1	9.14e-06	2.23	RV	CELLSTATES	vCM3.1	control_RBM20	4	15
AC002463.1	3.28	0.00758	0.00186	0.0566	1.87	26.8	1.32e-05	2.12	RV	CELLSTATES	vCM3.1	control_RBM20	4	15
PHF21B	3.27	0.013	0.00376	0.0795	2.35	24	2.87e-05	1.89	RV	CELLSTATES	vCM3.1	control_RBM20	4	15
HBA1	3.23	0.0222	0.000636	0.0392	1.6	20.6	8.16e-05	1.65	RV	CELLSTATES	vCM3.1	control_RBM20	4	15
C14orf132	3.2	0.0201	0.00286	0.0639	2.19	21.4	6.39e-05	1.7	RV	CELLSTATES	vCM3.1	control_RBM20	4	15
PDE8B	3.14	0.0423	0.00163	0.0364	1.75	16.8	0.000275	1.37	RV	CELLSTATES	vCM3.1	control_RBM20	4	15
NPPA-AS1	3.12	0.0183	0.00139	0.0261	1.7	22.1	5.16e-05	1.74	RV	CELLSTATES	vCM3.1	control_RBM20	4	15
HBA2	3.01	0.0478	0.00247	0.0436	2.1	16.2	0.000345	1.32	RV	CELLSTATES	vCM3.1	control_RBM20	4	15
LINC01913	2.93	0.0482	0.000947	0.0153	1.45	16.1	0.000351	1.32	RV	CELLSTATES	vCM3.1	control_RBM20	4	15
BEX1	2.9	0.0454	0.00181	0.0338	1.58	16.5	0.000314	1.34	RV	CELLSTATES	vCM3.1	control_RBM20	4	15
AC079209.2	2.86	0.0201	0.00749	0.0843	2.75	21.2	6.75e-05	1.7	RV	CELLSTATES	vCM3.1	control_RBM20	4	15
TPM4	2.73	0.0113	0.0252	0.182	3.72	24.7	2.35e-05	1.95	RV	CELLSTATES	vCM3.1	control_RBM20	4	15
SLC6A6	2.43	0.0175	0.21	0.856	5.65	22.6	4.42e-05	1.76	RV	CELLSTATES	vCM3.1	control_RBM20	4	15
PPM1E	2.34	0.00512	0.0734	0.562	4.94	30	5.48e-06	2.29	RV	CELLSTATES	vCM3.1	control_RBM20	4	15
HVCN1	2.28	0.0167	0.104	0.531	5.11	23.1	3.8e-05	1.78	RV	CELLSTATES	vCM3.1	control_RBM20	4	15
SPOCK1	2.27	0.00022	0.158	0.882	5.91	50.3	5.89e-08	3.66	RV	CELLSTATES	vCM3.1	control_RBM20	4	15
FLNB	2.21	0.00288	0.255	1.75	6.46	34.1	1.95e-06	2.54	RV	CELLSTATES	vCM3.1	control_RBM20	4	15
PAG1	2.21	0.00022	0.157	0.897	5.76	51.8	4.4e-08	3.66	RV	CELLSTATES	vCM3.1	control_RBM20	4	15
CSPG4	2.18	0.0182	0.0295	0.13	3.51	22.3	4.76e-05	1.74	RV	CELLSTATES	vCM3.1	control_RBM20	4	15
SLC7A8	2.18	0.00338	0.0978	0.574	5.12	32.8	2.71e-06	2.47	RV	CELLSTATES	vCM3.1	control_RBM20	4	15
LRRC1	2.16	0.000198	0.0717	0.423	4.84	58.4	1.32e-08	3.7	RV	CELLSTATES	vCM3.1	control_RBM20	4	15
PDE3B	2.14	0.00022	0.346	2.2	7.02	51.8	4.43e-08	3.66	RV	CELLSTATES	vCM3.1	control_RBM20	4	15
RANBP17	2.13	0.00195	0.0896	0.534	5.17	36.8	1.04e-06	2.71	RV	CELLSTATES	vCM3.1	control_RBM20	4	15
PAK1	2.07	0.0386	0.0191	0.119	3.14	17.3	0.000236	1.41	RV	CELLSTATES	vCM3.1	control_RBM20	4	15
CASC2	2.05	0.0236	0.0274	0.141	3.57	20.3	8.85e-05	1.63	RV	CELLSTATES	vCM3.1	control_RBM20	4	15
GRIA3	2.03	0.0454	0.0254	0.207	3.49	16.4	0.000319	1.34	RV	CELLSTATES	vCM3.1	control_RBM20	4	15
RTN4	1.99	0.013	0.102	0.63	5.23	24	2.86e-05	1.89	RV	CELLSTATES	vCM3.1	control_RBM20	4	15
EPB41L4B	1.97	0.0113	0.111	0.709	5.31	24.8	2.3e-05	1.95	RV	CELLSTATES	vCM3.1	control_RBM20	4	15
FAM161A	1.88	0.0453	0.0204	0.119	3.23	16.5	0.000309	1.34	RV	CELLSTATES	vCM3.1	control_RBM20	4	15
LMCD1	1.85	0.0487	0.215	0.939	6.08	15.9	0.00038	1.31	RV	CELLSTATES	vCM3.1	control_RBM20	4	15
KCNAB2	1.84	0.0201	0.0714	0.346	4.65	21.1	6.84e-05	1.7	RV	CELLSTATES	vCM3.1	control_RBM20	4	15
PITPNC1	1.84	0.0436	0.0929	0.431	5.06	16.7	0.000292	1.36	RV	CELLSTATES	vCM3.1	control_RBM20	4	15
PLCE1	1.84	0.00917	0.104	0.539	5.01	25.9	1.66e-05	2.04	RV	CELLSTATES	vCM3.1	control_RBM20	4	15
C9orf84	1.8	0.00596	0.115	0.596	5.2	27.9	9.58e-06	2.22	RV	CELLSTATES	vCM3.1	control_RBM20	4	15
AC058791.1	1.79	0.0106	0.175	0.874	5.84	25.2	2.05e-05	1.98	RV	CELLSTATES	vCM3.1	control_RBM20	4	15
STX2	1.75	0.0478	0.0545	0.193	3.93	16.2	0.000346	1.32	RV	CELLSTATES	vCM3.1	control_RBM20	4	15
GLIDR	1.68	0.0299	0.0968	0.364	4.77	18.8	0.000141	1.52	RV	CELLSTATES	vCM3.1	control_RBM20	4	15
LMOD1	1.67	0.0423	0.0298	0.133	3.46	16.8	0.000279	1.37	RV	CELLSTATES	vCM3.1	control_RBM20	4	15
ITPR1	1.65	0.0201	0.163	0.676	5.65	21.2	6.73e-05	1.7	RV	CELLSTATES	vCM3.1	control_RBM20	4	15
ATAD2	1.64	0.00104	0.33	1.4	6.6	40.1	4.89e-07	2.98	RV	CELLSTATES	vCM3.1	control_RBM20	4	15
DOCK5	1.6	0.00029	0.636	2.78	7.54	47.7	9.72e-08	3.54	RV	CELLSTATES	vCM3.1	control_RBM20	4	15
TMEM232	1.6	0.0201	0.0855	0.467	4.77	21.5	6.1e-05	1.7	RV	CELLSTATES	vCM3.1	control_RBM20	4	15
RPGR	1.59	0.0171	0.0478	0.185	3.86	22.8	4.11e-05	1.77	RV	CELLSTATES	vCM3.1	control_RBM20	4	15
MAPK4	1.58	0.0299	0.644	2.62	7.58	18.8	0.000143	1.52	RV	CELLSTATES	vCM3.1	control_RBM20	4	15
URB1	1.55	0.0386	0.0948	0.392	4.86	17.3	0.000233	1.41	RV	CELLSTATES	vCM3.1	control_RBM20	4	15
SLC44A1	1.54	0.000294	0.232	0.909	5.98	46.8	1.18e-07	3.53	RV	CELLSTATES	vCM3.1	control_RBM20	4	15
FKBP5	1.53	0.0487	1.09	5.68	8.37	16	0.000369	1.31	RV	CELLSTATES	vCM3.1	control_RBM20	4	15
OSBPL6	1.53	0.0043	0.129	0.544	5.27	31.5	3.74e-06	2.37	RV	CELLSTATES	vCM3.1	control_RBM20	4	15
CPEB4	1.52	0.0266	2.93	10.7	9.63	19.6	0.000112	1.57	RV	CELLSTATES	vCM3.1	control_RBM20	4	15
SLC9C1	1.47	0.0363	0.182	0.661	5.56	17.6	0.000214	1.44	RV	CELLSTATES	vCM3.1	control_RBM20	4	15
AC007014.1	1.46	0.0333	0.105	0.47	4.89	18.3	0.00017	1.48	RV	CELLSTATES	vCM3.1	control_RBM20	4	15
LINC00513	1.43	0.00917	1.08	4.47	8.26	25.8	1.72e-05	2.04	RV	CELLSTATES	vCM3.1	control_RBM20	4	15
IRS1	1.41	0.0251	0.122	0.436	5.37	19.9	0.000101	1.6	RV	CELLSTATES	vCM3.1	control_RBM20	4	15
MTM1	1.4	0.0252	0.0916	0.365	4.78	19.8	0.000104	1.6	RV	CELLSTATES	vCM3.1	control_RBM20	4	15
AC010235.1	1.39	0.0487	0.263	1	6.34	16	0.000364	1.31	RV	CELLSTATES	vCM3.1	control_RBM20	4	15
AC016831.7	1.37	0.00594	2.67	9.52	9.47	28.3	8.67e-06	2.23	RV	CELLSTATES	vCM3.1	control_RBM20	4	15
CFAP70	1.36	0.0299	0.109	0.427	4.98	18.7	0.000146	1.52	RV	CELLSTATES	vCM3.1	control_RBM20	4	15
PDE10A	1.36	0.0171	0.569	1.87	7.18	22.8	4.09e-05	1.77	RV	CELLSTATES	vCM3.1	control_RBM20	4	15
DYNC2H1	1.34	0.0487	0.0728	0.256	4.58	15.9	0.000377	1.31	RV	CELLSTATES	vCM3.1	control_RBM20	4	15
ADAMTS9-AS2	1.33	0.025	0.388	1.33	6.72	20.1	9.54e-05	1.6	RV	CELLSTATES	vCM3.1	control_RBM20	4	15
PSME4	1.31	0.0423	1.09	3.62	8.16	16.8	0.00028	1.37	RV	CELLSTATES	vCM3.1	control_RBM20	4	15
ZDHHC14	1.31	0.0183	0.436	1.47	6.88	22	5.26e-05	1.74	RV	CELLSTATES	vCM3.1	control_RBM20	4	15
PSMA1	1.3	0.0201	0.129	0.422	5.21	21.2	6.72e-05	1.7	RV	CELLSTATES	vCM3.1	control_RBM20	4	15
ROR1-AS1	1.3	0.035	0.209	0.793	5.7	18	0.000185	1.46	RV	CELLSTATES	vCM3.1	control_RBM20	4	15
TMTC1	1.28	0.00431	0.367	1.32	6.57	31.2	4.04e-06	2.37	RV	CELLSTATES	vCM3.1	control_RBM20	4	15
SLC1A3	1.27	0.00594	1.69	6.36	8.82	28.7	7.81e-06	2.23	RV	CELLSTATES	vCM3.1	control_RBM20	4	15
ULK1	1.25	0.0222	0.176	0.503	5.45	20.6	8.16e-05	1.65	RV	CELLSTATES	vCM3.1	control_RBM20	4	15
LDLRAD4	1.23	0.0306	1.56	4.69	8.52	18.6	0.000151	1.51	RV	CELLSTATES	vCM3.1	control_RBM20	4	15
XPR1	1.22	0.00594	2.25	7.21	9.08	28.1	9.13e-06	2.23	RV	CELLSTATES	vCM3.1	control_RBM20	4	15
INTU	1.2	0.0287	0.258	0.877	6.03	19.2	0.000127	1.54	RV	CELLSTATES	vCM3.1	control_RBM20	4	15
RORA	1.18	0.0363	0.503	1.61	7.11	17.7	0.000209	1.44	RV	CELLSTATES	vCM3.1	control_RBM20	4	15
KDM3A	1.13	0.0488	0.144	0.404	5.25	15.9	0.000385	1.31	RV	CELLSTATES	vCM3.1	control_RBM20	4	15
GALNT2	1.1	0.0396	0.164	0.518	5.4	17.1	0.000252	1.4	RV	CELLSTATES	vCM3.1	control_RBM20	4	15
ROR1	1.07	0.0363	2.72	7.85	9.33	17.6	0.000211	1.44	RV	CELLSTATES	vCM3.1	control_RBM20	4	15
IGF1R	1	0.0284	1.66	4.6	8.61	19.3	0.000122	1.55	RV	CELLSTATES	vCM3.1	control_RBM20	4	15
FAM214A	0.986	0.0296	0.461	1.23	6.75	19	0.000133	1.53	RV	CELLSTATES	vCM3.1	control_RBM20	4	15
DIP2B	0.969	0.025	0.516	1.37	6.96	20	9.7e-05	1.6	RV	CELLSTATES	vCM3.1	control_RBM20	4	15
PEBP4	0.961	0.0423	0.697	1.96	7.42	16.8	0.000277	1.37	RV	CELLSTATES	vCM3.1	control_RBM20	4	15
NRG2	0.87	0.0386	0.368	0.927	6.37	17.2	0.00024	1.41	RV	CELLSTATES	vCM3.1	control_RBM20	4	15
INSR	0.836	0.0363	1.39	3.47	8.38	17.6	0.000213	1.44	RV	CELLSTATES	vCM3.1	control_RBM20	4	15

## Sheet: TTN_control
Gene	logFC	FDR	mean_exp_control	mean_exp_genotype	logCPM	F	PValue	FDR_plot	Region	annotation_level	cell_state	comparison	Observations_genotype	Observations_reference
C14orf132	6.72	0.0165	0.00286	0.0482	2.29	24.9	1.46e-05	1.78	RV	CELLSTATES	vCM3.1	control_TTN	6	15
PHF21B	6.61	0.0102	0.00376	0.0644	2.44	28.3	5.11e-06	1.99	RV	CELLSTATES	vCM3.1	control_TTN	6	15
SRCIN1	6.29	0.0488	0.0026	0.0317	2.15	16.9	0.000208	1.31	RV	CELLSTATES	vCM3.1	control_TTN	6	15
WDFY4	6.17	0.0165	0.00298	0.0406	2.23	24.2	1.77e-05	1.78	RV	CELLSTATES	vCM3.1	control_TTN	6	15
TEX49	6.09	0.0488	0.00678	0.0179	2.44	16.6	0.000235	1.31	RV	CELLSTATES	vCM3.1	control_TTN	6	15
AC140847.2	5.9	0.0488	0.0123	0.0358	2.93	16.6	0.000233	1.31	RV	CELLSTATES	vCM3.1	control_TTN	6	15
STAT4	5.19	0.0102	0.0172	0.406	3.98	29	4.16e-06	1.99	RV	CELLSTATES	vCM3.1	control_TTN	6	15
SPINK1	5.17	0.044	0.00196	0.0453	2.1	17.7	0.000159	1.36	RV	CELLSTATES	vCM3.1	control_TTN	6	15
COTL1	4.74	0.0488	0.00673	0.0716	2.64	16.8	0.000217	1.31	RV	CELLSTATES	vCM3.1	control_TTN	6	15
CDKN1A	4.72	0.0465	0.0372	0.105	3.96	17.3	0.000179	1.33	RV	CELLSTATES	vCM3.1	control_TTN	6	15
NPPA	4.41	0.0365	0.0514	0.92	5.33	19	9.76e-05	1.44	RV	CELLSTATES	vCM3.1	control_TTN	6	15
ADGRL3	4.26	0.0365	0.0455	0.841	5.07	19.7	7.72e-05	1.44	RV	CELLSTATES	vCM3.1	control_TTN	6	15
SLC16A9	4.21	0.0102	0.0567	0.33	4.63	29.9	3.22e-06	1.99	RV	CELLSTATES	vCM3.1	control_TTN	6	15
PRICKLE2	3.38	0.0494	0.0227	0.131	3.53	16.4	0.000248	1.31	RV	CELLSTATES	vCM3.1	control_TTN	6	15
CASC2	3.34	0.035	0.0274	0.139	3.59	20.2	6.57e-05	1.46	RV	CELLSTATES	vCM3.1	control_TTN	6	15
SPOCK1	3.18	0.00639	0.158	0.85	5.89	34.7	8.57e-07	2.19	RV	CELLSTATES	vCM3.1	control_TTN	6	15
PLS3-AS1	3.11	0.0488	0.0261	0.15	3.52	16.6	0.000232	1.31	RV	CELLSTATES	vCM3.1	control_TTN	6	15
TTLL7	3.04	0.0365	0.0368	0.245	4.05	19.2	9.37e-05	1.44	RV	CELLSTATES	vCM3.1	control_TTN	6	15
SLC7A8	2.91	0.00639	0.0978	0.805	5.41	36.6	5.26e-07	2.19	RV	CELLSTATES	vCM3.1	control_TTN	6	15
POU6F2	2.68	0.0429	0.058	0.26	4.35	18	0.00014	1.37	RV	CELLSTATES	vCM3.1	control_TTN	6	15
DUSP1	2.51	0.0478	1.06	0.996	7.92	17.1	0.000192	1.32	RV	CELLSTATES	vCM3.1	control_TTN	6	15
RRP12	2.42	0.0365	0.141	0.583	5.59	19.5	8.25e-05	1.44	RV	CELLSTATES	vCM3.1	control_TTN	6	15
ASIP	2.35	0.0102	0.0781	0.323	4.76	28.4	5.05e-06	1.99	RV	CELLSTATES	vCM3.1	control_TTN	6	15
RANBP17	2.27	0.0165	0.0896	0.471	5.05	24.3	1.73e-05	1.78	RV	CELLSTATES	vCM3.1	control_TTN	6	15
SLC19A2	2.26	0.0365	0.423	1.29	6.92	19	0.0001	1.44	RV	CELLSTATES	vCM3.1	control_TTN	6	15
EPB41L4B	2.19	0.0429	0.111	0.657	5.32	18	0.000142	1.37	RV	CELLSTATES	vCM3.1	control_TTN	6	15
FKBP5	2.02	0.0102	1.09	8.2	8.77	28.1	5.49e-06	1.99	RV	CELLSTATES	vCM3.1	control_TTN	6	15
DHRS3	1.96	0.0381	0.106	0.56	5.22	18.6	0.000115	1.42	RV	CELLSTATES	vCM3.1	control_TTN	6	15
GRK3	1.75	0.0429	0.141	0.681	5.57	17.9	0.000146	1.37	RV	CELLSTATES	vCM3.1	control_TTN	6	15
KLHL36	1.72	0.0365	0.113	0.724	5.36	18.9	0.000103	1.44	RV	CELLSTATES	vCM3.1	control_TTN	6	15
HEG1	1.61	0.0365	0.393	1.84	6.86	19.3	8.89e-05	1.44	RV	CELLSTATES	vCM3.1	control_TTN	6	15
LINC01428	1.58	0.0365	0.432	1.84	7.04	19.4	8.59e-05	1.44	RV	CELLSTATES	vCM3.1	control_TTN	6	15
PDLIM1	1.58	0.0342	0.29	1.16	6.41	21	5.04e-05	1.47	RV	CELLSTATES	vCM3.1	control_TTN	6	15
RPS6KA2	1.57	0.0165	0.262	1.31	6.39	24.8	1.5e-05	1.78	RV	CELLSTATES	vCM3.1	control_TTN	6	15
ZBTB16	1.54	0.0365	2.11	8.07	9.27	19.3	8.88e-05	1.44	RV	CELLSTATES	vCM3.1	control_TTN	6	15
TCAP	1.53	0.0488	3.32	8.31	9.76	16.6	0.00023	1.31	RV	CELLSTATES	vCM3.1	control_TTN	6	15
PDE3B	1.52	0.0265	0.346	1.46	6.76	22.2	3.37e-05	1.58	RV	CELLSTATES	vCM3.1	control_TTN	6	15
CPEB4	1.47	0.0492	2.93	8.58	9.56	16.5	0.000241	1.31	RV	CELLSTATES	vCM3.1	control_TTN	6	15
LPIN1	1.47	0.0365	0.285	0.838	6.29	19.8	7.53e-05	1.44	RV	CELLSTATES	vCM3.1	control_TTN	6	15
ZNF189	1.46	0.0465	0.166	0.734	5.66	17.3	0.000181	1.33	RV	CELLSTATES	vCM3.1	control_TTN	6	15
XPO1	1.43	0.0488	0.315	1.02	6.44	16.7	0.000226	1.31	RV	CELLSTATES	vCM3.1	control_TTN	6	15
CBFB	1.41	0.0488	0.182	0.729	5.76	16.6	0.00023	1.31	RV	CELLSTATES	vCM3.1	control_TTN	6	15
DOCK5	1.26	0.0429	0.636	2.7	7.56	17.9	0.000148	1.37	RV	CELLSTATES	vCM3.1	control_TTN	6	15
FNDC3B	1.24	0.0228	2.2	7.61	9.21	23	2.59e-05	1.64	RV	CELLSTATES	vCM3.1	control_TTN	6	15
LINC01505	1.16	0.0474	1.01	3.19	8.12	17.2	0.000187	1.32	RV	CELLSTATES	vCM3.1	control_TTN	6	15
ARHGAP26	1.13	0.0344	1.94	7.12	9.07	20.7	5.53e-05	1.46	RV	CELLSTATES	vCM3.1	control_TTN	6	15
INSR	1.05	0.0368	1.39	3.99	8.48	18.7	0.000108	1.43	RV	CELLSTATES	vCM3.1	control_TTN	6	15
