# Supplementary material for: Pathogenic variants damage cell composition and single cell transcription in cardiomyopathies
Source: Science. Author manuscript; Available in PMC 2022 Oct 3. (PMC9528698; doi:10.1126/science.abo1984)
Supplement: Supp table 12.9 [file NIHMS1835045-supplement-Supp_table_12_9.xlsx]

## Sheet: Key
Column name	Description
Gene	Gene symbol, Ensembl 84
logFC	log2-fold change
FDR	False discovery rate; FDR is the PValue after (by default) Benjamini-Hochberg correction.
mean_exp_control	Mean expression values across controls
mean_exp_genotype	Mean expression values across disease samples
logCPM	logCPM is the average expression of all pseudobulked samples for that particular gene across all samples on the log2-scale expressed in counts per million (cpm, as calculated by edgeR after normalization).
F	Output of quasi-likelihood F-test
PValue	PValue is the nominal p-value derived from F
FDR_plot	-log10(False discovery rate)
Region	Studied region (LV or RV)
annotation_level	Cell-type or cell-state
cell_state/state	Specification which cell-type or state was analysed
comparison	Specification control_GENOTYPE
Observations_genotype	Numbers of Patients included in edgeR (patients with low number of nuclei have been excluded)
Observations_reference	Numbers of Patients included in edgeR (patients with low number of nuclei have been excluded)

## Sheet: control_LMNA
Gene	logFC	FDR	mean_exp_control	mean_exp_genotype	logCPM	F	PValue	FDR_plot	Region	annotation_level	cell_state	comparison	Observations_genotype	Observations_reference
PLA2G2A	6.9	0.0148	0.151	0	5.09	17.4	0.000115	1.83	RV	CELLSTATES	vCM4	control_LMNA	7	14
CCL2	5.75	0.024	0.0681	0	4.11	15.4	0.000258	1.62	RV	CELLSTATES	vCM4	control_LMNA	7	14
APOD	5.67	0.00556	0.48	0.0169	6.64	21.5	2.06e-05	2.26	RV	CELLSTATES	vCM4	control_LMNA	7	14
TSPEAR	5.34	0.0229	0.0483	0	3.96	15.6	0.000235	1.64	RV	CELLSTATES	vCM4	control_LMNA	7	14
GRXCR2	4.59	6.67e-08	1.38	0.137	7.72	70.4	1.3e-11	7.18	RV	CELLSTATES	vCM4	control_LMNA	7	14
AC008537.2	4.24	0.028	0.0287	0	3.03	14.8	0.000331	1.55	RV	CELLSTATES	vCM4	control_LMNA	7	14
AC110023.1	4.23	0.0483	0.0302	0	3.22	12.7	0.000793	1.32	RV	CELLSTATES	vCM4	control_LMNA	7	14
EFEMP1	4.18	0.00735	0.064	0.00119	4.08	20.1	3.51e-05	2.13	RV	CELLSTATES	vCM4	control_LMNA	7	14
CLIC6	3.91	0.02	0.0709	0.00119	3.98	15.8	0.000194	1.7	RV	CELLSTATES	vCM4	control_LMNA	7	14
MCTP2	3.84	0.03	0.0868	0.00552	4.41	14.3	0.000373	1.52	RV	CELLSTATES	vCM4	control_LMNA	7	14
LINC02177	3.79	0.0148	0.0519	0.00476	3.71	17.2	0.000112	1.83	RV	CELLSTATES	vCM4	control_LMNA	7	14
CACNA2D3-AS1	3.78	0.0148	0.0563	0.00119	3.72	17.1	0.000114	1.83	RV	CELLSTATES	vCM4	control_LMNA	7	14
LINC01807	3.59	0.0419	0.0423	0.00119	3.67	13.1	0.000618	1.38	RV	CELLSTATES	vCM4	control_LMNA	7	14
NR4A2	3.56	0.00966	0.0748	0.00238	3.96	18.8	5.8e-05	2.01	RV	CELLSTATES	vCM4	control_LMNA	7	14
C1R	3.5	0.048	0.0638	0.00552	4.08	12.6	0.000786	1.32	RV	CELLSTATES	vCM4	control_LMNA	7	14
AC137770.1	3.35	0.000128	0.258	0.0131	5.48	35.5	1.58e-07	3.89	RV	CELLSTATES	vCM4	control_LMNA	7	14
AC004594.1	3.28	0.0243	0.0874	0.00714	4.26	15.1	0.000263	1.62	RV	CELLSTATES	vCM4	control_LMNA	7	14
AC107068.2	3.03	0.000153	2.1	0.284	8.39	34.8	1.98e-07	3.82	RV	CELLSTATES	vCM4	control_LMNA	7	14
LINC01479	2.9	0.0452	0.0564	0.00357	3.99	12.8	0.000702	1.34	RV	CELLSTATES	vCM4	control_LMNA	7	14
AC010967.1	2.89	0.0442	0.0809	0.0201	4.16	12.9	0.000683	1.35	RV	CELLSTATES	vCM4	control_LMNA	7	14
ENO4	2.87	0.03	0.113	0.0186	4.83	14.3	0.000374	1.52	RV	CELLSTATES	vCM4	control_LMNA	7	14
CADPS2	2.83	0.00232	0.362	0.0571	6.07	24.6	6.32e-06	2.64	RV	CELLSTATES	vCM4	control_LMNA	7	14
CFD	2.83	0.02	0.473	0.114	6.55	15.8	0.000193	1.7	RV	CELLSTATES	vCM4	control_LMNA	7	14
PRELID2	2.83	7.92e-05	3.03	0.911	8.91	38	7.2e-08	4.1	RV	CELLSTATES	vCM4	control_LMNA	7	14
GRIP1	2.81	0.000739	0.465	0.0956	6.25	29.5	1.15e-06	3.13	RV	CELLSTATES	vCM4	control_LMNA	7	14
AC008700.1	2.8	0.00474	0.17	0.0446	4.89	22	1.66e-05	2.32	RV	CELLSTATES	vCM4	control_LMNA	7	14
PKN2-AS1	2.8	0.0124	0.212	0.0469	5.48	17.7	9.07e-05	1.91	RV	CELLSTATES	vCM4	control_LMNA	7	14
NR4A3	2.79	0.0469	0.624	0.236	6.94	12.7	0.000748	1.33	RV	CELLSTATES	vCM4	control_LMNA	7	14
AC087623.2	2.74	0.0419	0.124	0.0369	4.72	13.1	0.000626	1.38	RV	CELLSTATES	vCM4	control_LMNA	7	14
MIR4458HG	2.74	0.0469	0.0962	0.0167	4.55	12.7	0.000749	1.33	RV	CELLSTATES	vCM4	control_LMNA	7	14
GPX3	2.68	0.0392	0.277	0.0613	5.93	13.3	0.000558	1.41	RV	CELLSTATES	vCM4	control_LMNA	7	14
CLNK	2.65	0.0284	0.155	0.0364	5.15	14.5	0.000338	1.55	RV	CELLSTATES	vCM4	control_LMNA	7	14
KIF26B	2.59	0.00125	0.453	0.119	6.16	26.8	2.92e-06	2.9	RV	CELLSTATES	vCM4	control_LMNA	7	14
TRPC4	2.58	0.00855	0.119	0.0227	4.54	19.4	4.56e-05	2.07	RV	CELLSTATES	vCM4	control_LMNA	7	14
ABRA	2.47	0.00831	0.464	0.164	6.61	19.6	4.26e-05	2.08	RV	CELLSTATES	vCM4	control_LMNA	7	14
COL6A2	2.46	0.00146	0.2	0.0716	5.27	26.1	3.73e-06	2.83	RV	CELLSTATES	vCM4	control_LMNA	7	14
DCN	2.44	0.00914	0.417	0.153	6.33	19.1	5.22e-05	2.04	RV	CELLSTATES	vCM4	control_LMNA	7	14
LINC01170	2.43	0.0229	0.583	0.117	6.76	15.4	0.000236	1.64	RV	CELLSTATES	vCM4	control_LMNA	7	14
TLL2	2.42	0.0355	0.107	0.0162	4.61	13.6	0.00049	1.45	RV	CELLSTATES	vCM4	control_LMNA	7	14
FO393418.1	2.39	0.0292	0.0813	0.0326	4.39	14.4	0.00036	1.53	RV	CELLSTATES	vCM4	control_LMNA	7	14
LINC02334	2.37	6.58e-06	0.915	0.289	7.12	47.9	3.84e-09	5.18	RV	CELLSTATES	vCM4	control_LMNA	7	14
PITPNM2	2.36	0.000596	0.378	0.125	6.11	30.4	8.51e-07	3.22	RV	CELLSTATES	vCM4	control_LMNA	7	14
AC100872.1	2.33	0.00591	0.188	0.0596	5.14	21.1	2.38e-05	2.23	RV	CELLSTATES	vCM4	control_LMNA	7	14
HTR4	2.33	0.009	0.192	0.0526	5.1	19.2	4.97e-05	2.05	RV	CELLSTATES	vCM4	control_LMNA	7	14
LINC00881	2.32	0.000924	1.31	0.536	7.76	28.4	1.68e-06	3.03	RV	CELLSTATES	vCM4	control_LMNA	7	14
STARD4-AS1	2.29	0.00709	0.196	0.0372	5.23	20.3	3.22e-05	2.15	RV	CELLSTATES	vCM4	control_LMNA	7	14
LINC01550	2.25	0.0109	0.178	0.0573	5.14	18.2	7.5e-05	1.96	RV	CELLSTATES	vCM4	control_LMNA	7	14
AC138904.3	2.23	0.000112	0.482	0.165	6.34	36.2	1.24e-07	3.95	RV	CELLSTATES	vCM4	control_LMNA	7	14
GEM	2.22	0.0172	0.235	0.0786	5.64	16.4	0.000152	1.77	RV	CELLSTATES	vCM4	control_LMNA	7	14
ADAM12	2.19	0.0208	0.249	0.104	5.67	15.7	0.000204	1.68	RV	CELLSTATES	vCM4	control_LMNA	7	14
GALNTL6	2.16	0.0388	0.237	0.108	5.58	13.4	0.000544	1.41	RV	CELLSTATES	vCM4	control_LMNA	7	14
LRP4	2.16	0.000526	1.57	0.581	8.16	30.9	7.17e-07	3.28	RV	CELLSTATES	vCM4	control_LMNA	7	14
MBOAT1	2.13	0.0151	0.162	0.067	5.03	17	0.00012	1.82	RV	CELLSTATES	vCM4	control_LMNA	7	14
RNF157	2.13	0.0392	0.0926	0.0473	4.38	13.3	0.00056	1.41	RV	CELLSTATES	vCM4	control_LMNA	7	14
FRAS1	2.12	0.00591	0.253	0.0733	5.59	21	2.46e-05	2.23	RV	CELLSTATES	vCM4	control_LMNA	7	14
GMEB1	2.09	0.0198	0.225	0.143	5.71	16	0.000183	1.7	RV	CELLSTATES	vCM4	control_LMNA	7	14
LINC01151	2.07	0.0197	0.145	0.0598	4.81	16	0.000182	1.71	RV	CELLSTATES	vCM4	control_LMNA	7	14
CORIN	2.05	0.000798	1.38	0.476	7.82	29.1	1.3e-06	3.1	RV	CELLSTATES	vCM4	control_LMNA	7	14
AC016650.1	2.03	0.00855	0.306	0.127	5.88	19.4	4.61e-05	2.07	RV	CELLSTATES	vCM4	control_LMNA	7	14
GRIN2A	2.02	0.0232	0.15	0.0656	4.99	15.3	0.000244	1.63	RV	CELLSTATES	vCM4	control_LMNA	7	14
LINC01470	2	0.00101	0.469	0.174	6.19	27.8	2.04e-06	2.99	RV	CELLSTATES	vCM4	control_LMNA	7	14
PLA2R1	2	0.0353	0.143	0.0556	4.9	13.7	0.000474	1.45	RV	CELLSTATES	vCM4	control_LMNA	7	14
MYL7	1.99	0.00125	0.953	0.324	7.17	26.8	2.92e-06	2.9	RV	CELLSTATES	vCM4	control_LMNA	7	14
RNF122	1.99	0.0153	0.209	0.104	5.44	16.9	0.000125	1.82	RV	CELLSTATES	vCM4	control_LMNA	7	14
MIR133A1HG	1.93	0.00101	1.35	0.667	7.87	27.8	2.02e-06	2.99	RV	CELLSTATES	vCM4	control_LMNA	7	14
DNAH11	1.86	0.00125	0.746	0.301	7.05	26.9	2.79e-06	2.9	RV	CELLSTATES	vCM4	control_LMNA	7	14
TOGARAM2	1.86	0.023	0.51	0.292	6.4	15.3	0.000238	1.64	RV	CELLSTATES	vCM4	control_LMNA	7	14
G0S2	1.84	0.0103	1.57	0.555	7.87	18.4	6.75e-05	1.99	RV	CELLSTATES	vCM4	control_LMNA	7	14
GRK5	1.84	0.0102	0.344	0.117	5.97	18.5	6.44e-05	1.99	RV	CELLSTATES	vCM4	control_LMNA	7	14
LINC02248	1.84	0.012	0.734	0.536	6.9	17.8	8.59e-05	1.92	RV	CELLSTATES	vCM4	control_LMNA	7	14
ITGA3	1.83	0.0151	0.196	0.0599	5.26	17	0.000122	1.82	RV	CELLSTATES	vCM4	control_LMNA	7	14
LRRTM4	1.81	0.0435	0.201	0.139	5.16	12.9	0.000662	1.36	RV	CELLSTATES	vCM4	control_LMNA	7	14
CCDC129	1.8	0.00951	0.274	0.14	5.55	18.9	5.53e-05	2.02	RV	CELLSTATES	vCM4	control_LMNA	7	14
HECW2	1.77	0.00728	0.807	0.389	7.12	20.2	3.4e-05	2.14	RV	CELLSTATES	vCM4	control_LMNA	7	14
PACRG-AS3	1.77	0.0394	0.155	0.087	4.96	13.3	0.000566	1.4	RV	CELLSTATES	vCM4	control_LMNA	7	14
LRP1	1.72	0.0355	0.235	0.0999	5.59	13.7	0.00048	1.45	RV	CELLSTATES	vCM4	control_LMNA	7	14
MID1IP1	1.72	0.0428	0.259	0.116	5.69	13	0.000645	1.37	RV	CELLSTATES	vCM4	control_LMNA	7	14
AC022034.2	1.71	0.000115	1.46	0.671	7.98	36	1.34e-07	3.94	RV	CELLSTATES	vCM4	control_LMNA	7	14
MPPED2	1.71	0.00709	0.274	0.106	5.77	20.3	3.21e-05	2.15	RV	CELLSTATES	vCM4	control_LMNA	7	14
PPARGC1B	1.69	9.59e-05	1.32	0.555	7.81	37.1	9.34e-08	4.02	RV	CELLSTATES	vCM4	control_LMNA	7	14
FN3K	1.67	0.008	0.7	0.297	6.94	19.7	4.05e-05	2.1	RV	CELLSTATES	vCM4	control_LMNA	7	14
GRM8	1.65	0.0355	0.243	0.111	5.54	13.6	0.000491	1.45	RV	CELLSTATES	vCM4	control_LMNA	7	14
AC013640.1	1.64	0.0102	1.66	1.06	8.29	18.5	6.53e-05	1.99	RV	CELLSTATES	vCM4	control_LMNA	7	14
FGF12	1.64	0.00111	24.1	12.4	12	27.5	2.3e-06	2.96	RV	CELLSTATES	vCM4	control_LMNA	7	14
NAV3	1.61	0.00591	0.919	0.599	7.47	21	2.44e-05	2.23	RV	CELLSTATES	vCM4	control_LMNA	7	14
LPCAT4	1.58	0.0248	0.227	0.11	5.46	15	0.000272	1.61	RV	CELLSTATES	vCM4	control_LMNA	7	14
ADRB1	1.57	0.0157	0.361	0.169	6.14	16.7	0.000133	1.8	RV	CELLSTATES	vCM4	control_LMNA	7	14
IDH2	1.57	0.00319	1.03	0.495	7.58	23.5	9.63e-06	2.5	RV	CELLSTATES	vCM4	control_LMNA	7	14
PFKFB3	1.57	0.0485	0.147	0.0625	5.06	12.5	0.000814	1.31	RV	CELLSTATES	vCM4	control_LMNA	7	14
MYH6	1.55	0.0268	2.08	1.14	8.35	14.7	0.000306	1.57	RV	CELLSTATES	vCM4	control_LMNA	7	14
LINC02147	1.53	0.021	1.86	1.29	8.37	15.6	0.000209	1.68	RV	CELLSTATES	vCM4	control_LMNA	7	14
AC020659.1	1.52	0.0165	0.485	0.238	6.52	16.5	0.000145	1.78	RV	CELLSTATES	vCM4	control_LMNA	7	14
AC018682.1	1.5	0.0341	1.01	0.665	7.57	13.8	0.000451	1.47	RV	CELLSTATES	vCM4	control_LMNA	7	14
LINC00486	1.5	0.0419	1.05	0.51	7.34	13.1	0.000617	1.38	RV	CELLSTATES	vCM4	control_LMNA	7	14
MYO1E	1.5	0.0496	0.253	0.193	5.67	12.4	0.00084	1.3	RV	CELLSTATES	vCM4	control_LMNA	7	14
AC020916.1	1.49	0.0419	0.263	0.171	5.8	13.1	0.000618	1.38	RV	CELLSTATES	vCM4	control_LMNA	7	14
LINC01936	1.49	0.0326	0.382	0.148	6.2	14	0.000422	1.49	RV	CELLSTATES	vCM4	control_LMNA	7	14
RSU1	1.49	0.00591	0.436	0.27	6.35	21.1	2.38e-05	2.23	RV	CELLSTATES	vCM4	control_LMNA	7	14
SCUBE3	1.47	0.0279	0.193	0.0746	5.37	14.6	0.000328	1.55	RV	CELLSTATES	vCM4	control_LMNA	7	14
AC022146.2	1.46	0.0326	0.263	0.174	5.61	14	0.000423	1.49	RV	CELLSTATES	vCM4	control_LMNA	7	14
LINC00571	1.46	0.0314	0.301	0.155	5.67	14.1	0.0004	1.5	RV	CELLSTATES	vCM4	control_LMNA	7	14
USP39	1.46	0.0286	0.711	0.49	7.23	14.4	0.000349	1.54	RV	CELLSTATES	vCM4	control_LMNA	7	14
COL6A1	1.41	0.0438	0.213	0.115	5.42	12.9	0.000671	1.36	RV	CELLSTATES	vCM4	control_LMNA	7	14
KCNIP2	1.41	0.0249	0.265	0.164	5.65	15	0.000275	1.6	RV	CELLSTATES	vCM4	control_LMNA	7	14
ZFP14	1.41	0.0343	0.219	0.1	5.47	13.8	0.000459	1.46	RV	CELLSTATES	vCM4	control_LMNA	7	14
CES2	1.4	0.0155	0.336	0.186	6.08	16.8	0.00013	1.81	RV	CELLSTATES	vCM4	control_LMNA	7	14
FSD2	1.4	0.00116	1.81	0.952	8.29	27.2	2.49e-06	2.94	RV	CELLSTATES	vCM4	control_LMNA	7	14
TBX20	1.4	0.00591	1.4	0.841	7.98	21.1	2.41e-05	2.23	RV	CELLSTATES	vCM4	control_LMNA	7	14
AC005358.1	1.38	0.0158	0.773	0.483	7.2	16.7	0.000136	1.8	RV	CELLSTATES	vCM4	control_LMNA	7	14
PPP1R1C	1.38	0.009	1.07	0.505	7.56	19.2	5.02e-05	2.05	RV	CELLSTATES	vCM4	control_LMNA	7	14
GRIK1	1.36	0.0475	0.19	0.124	5.34	12.6	0.000768	1.32	RV	CELLSTATES	vCM4	control_LMNA	7	14
ZNF565	1.36	0.016	0.695	0.472	7.12	16.6	0.000139	1.79	RV	CELLSTATES	vCM4	control_LMNA	7	14
RCAN1	1.35	0.0469	0.446	0.233	6.5	12.7	0.000734	1.33	RV	CELLSTATES	vCM4	control_LMNA	7	14
SH3KBP1	1.34	0.02	0.464	0.225	6.43	15.8	0.000194	1.7	RV	CELLSTATES	vCM4	control_LMNA	7	14
ENOX1	1.33	0.0469	1.12	0.712	7.74	12.7	0.000742	1.33	RV	CELLSTATES	vCM4	control_LMNA	7	14
SPHKAP	1.33	0.00601	2.31	1.13	8.67	20.9	2.54e-05	2.22	RV	CELLSTATES	vCM4	control_LMNA	7	14
CDH13	1.32	0.000924	6.91	3.89	10.2	28.4	1.65e-06	3.03	RV	CELLSTATES	vCM4	control_LMNA	7	14
IPO9-AS1	1.32	0.00996	1.62	0.979	8.18	18.7	6.14e-05	2	RV	CELLSTATES	vCM4	control_LMNA	7	14
SNHG25	1.32	0.05	0.275	0.175	5.83	12.4	0.000851	1.3	RV	CELLSTATES	vCM4	control_LMNA	7	14
B4GALNT3	1.31	0.0314	0.954	0.521	7.45	14.1	0.000396	1.5	RV	CELLSTATES	vCM4	control_LMNA	7	14
DISC1	1.31	0.0153	1.87	1.2	8.48	16.9	0.000125	1.82	RV	CELLSTATES	vCM4	control_LMNA	7	14
SH3RF2	1.31	0.0229	1.88	1.07	8.26	15.4	0.000235	1.64	RV	CELLSTATES	vCM4	control_LMNA	7	14
CPNE4	1.3	0.0245	0.429	0.389	6.52	15.1	0.000268	1.61	RV	CELLSTATES	vCM4	control_LMNA	7	14
SLC12A7	1.29	0.02	0.444	0.227	6.35	15.8	0.000194	1.7	RV	CELLSTATES	vCM4	control_LMNA	7	14
TESC	1.29	0.0469	0.309	0.237	5.84	12.7	0.00075	1.33	RV	CELLSTATES	vCM4	control_LMNA	7	14
SLC29A1	1.28	0.0145	0.536	0.298	6.65	17.2	0.000109	1.84	RV	CELLSTATES	vCM4	control_LMNA	7	14
TLN2	1.26	0.00741	0.95	0.539	7.42	20	3.61e-05	2.13	RV	CELLSTATES	vCM4	control_LMNA	7	14
ATP2B4	1.24	0.0123	1.04	0.646	7.59	17.7	8.85e-05	1.91	RV	CELLSTATES	vCM4	control_LMNA	7	14
PKP4	1.24	0.0419	0.454	0.235	6.33	13.1	0.000623	1.38	RV	CELLSTATES	vCM4	control_LMNA	7	14
AL139383.1	1.22	0.0119	1	0.59	7.46	17.9	8.33e-05	1.93	RV	CELLSTATES	vCM4	control_LMNA	7	14
STXBP6	1.22	0.00863	1.2	0.765	7.77	19.3	4.71e-05	2.06	RV	CELLSTATES	vCM4	control_LMNA	7	14
TPM2	1.2	0.024	1.29	0.79	7.86	15.2	0.000254	1.62	RV	CELLSTATES	vCM4	control_LMNA	7	14
TMEM65	1.19	0.00971	2.07	1.17	8.44	18.8	5.93e-05	2.01	RV	CELLSTATES	vCM4	control_LMNA	7	14
KLHL31	1.18	0.0323	1.81	1.39	8.4	14	0.000416	1.49	RV	CELLSTATES	vCM4	control_LMNA	7	14
SMYD1	1.18	0.0102	1.6	0.96	8.13	18.6	6.36e-05	1.99	RV	CELLSTATES	vCM4	control_LMNA	7	14
TRABD	1.17	0.0419	0.263	0.158	5.76	13.1	0.000621	1.38	RV	CELLSTATES	vCM4	control_LMNA	7	14
PPP1R13L	1.16	0.032	0.695	0.412	7.06	14.1	0.000409	1.5	RV	CELLSTATES	vCM4	control_LMNA	7	14
HEATR5B	1.15	0.0355	0.793	0.416	7.2	13.7	0.000484	1.45	RV	CELLSTATES	vCM4	control_LMNA	7	14
SLC27A6	1.15	0.0199	0.682	0.476	7.03	15.9	0.000188	1.7	RV	CELLSTATES	vCM4	control_LMNA	7	14
SLC8A1-AS1	1.14	0.0286	4.71	3.09	9.61	14.4	0.000347	1.54	RV	CELLSTATES	vCM4	control_LMNA	7	14
GAS2	1.13	0.0153	0.994	0.633	7.61	16.9	0.000127	1.81	RV	CELLSTATES	vCM4	control_LMNA	7	14
MYL6	1.13	0.00712	1.39	1	7.97	20.3	3.28e-05	2.15	RV	CELLSTATES	vCM4	control_LMNA	7	14
FAM160A1	1.12	0.0479	0.641	0.38	6.99	12.6	0.00078	1.32	RV	CELLSTATES	vCM4	control_LMNA	7	14
GNG7	1.12	0.0277	0.762	0.522	7.12	14.6	0.000322	1.56	RV	CELLSTATES	vCM4	control_LMNA	7	14
REV1	1.12	0.0405	1.27	0.71	7.83	13.2	0.000583	1.39	RV	CELLSTATES	vCM4	control_LMNA	7	14
NRP1	1.11	0.0151	1.57	0.926	8.14	17	0.000122	1.82	RV	CELLSTATES	vCM4	control_LMNA	7	14
SCPEP1	1.11	0.0314	0.491	0.343	6.58	14.1	0.000397	1.5	RV	CELLSTATES	vCM4	control_LMNA	7	14
AQP7	1.08	0.0208	1.54	1.06	8.16	15.7	0.000202	1.68	RV	CELLSTATES	vCM4	control_LMNA	7	14
IL1RAPL1	1.08	0.0249	4.16	2.64	9.51	15	0.000278	1.6	RV	CELLSTATES	vCM4	control_LMNA	7	14
PHACTR1	1.06	0.021	3.57	2.92	9.39	15.7	0.000209	1.68	RV	CELLSTATES	vCM4	control_LMNA	7	14
SCML1	1.06	0.0442	0.445	0.318	6.44	12.9	0.000682	1.35	RV	CELLSTATES	vCM4	control_LMNA	7	14
PFKM	1.03	0.0469	0.578	0.386	6.74	12.7	0.000752	1.33	RV	CELLSTATES	vCM4	control_LMNA	7	14
SLC8A1	1.02	0.0285	27	17.8	12.2	14.5	0.000342	1.55	RV	CELLSTATES	vCM4	control_LMNA	7	14
CACNB2	0.975	0.0375	9.85	8.11	10.8	13.5	0.000523	1.43	RV	CELLSTATES	vCM4	control_LMNA	7	14
PDE1C	0.974	0.0335	3.77	2.57	9.36	13.9	0.00044	1.47	RV	CELLSTATES	vCM4	control_LMNA	7	14
PPP1R12B	0.968	0.0292	7.26	5.05	10.3	14.4	0.000361	1.53	RV	CELLSTATES	vCM4	control_LMNA	7	14
RBFOX1	0.957	0.0249	3.45	2.32	9.29	15	0.000277	1.6	RV	CELLSTATES	vCM4	control_LMNA	7	14
RGS6	0.952	0.024	2.27	1.78	8.68	15.1	0.000258	1.62	RV	CELLSTATES	vCM4	control_LMNA	7	14
ADAM23	0.95	0.0286	1.07	0.714	7.61	14.5	0.000345	1.54	RV	CELLSTATES	vCM4	control_LMNA	7	14
MYOCD	0.939	0.0392	2.1	1.55	8.59	13.3	0.000559	1.41	RV	CELLSTATES	vCM4	control_LMNA	7	14

## Sheet: control_PKP2
Gene	logFC	FDR	mean_exp_control	mean_exp_genotype	logCPM	F	PValue	FDR_plot	Region	annotation_level	cell_state	comparison	Observations_genotype	Observations_reference
LINC02248	4.66	8.07e-07	0.734	0.0554	6.76	71	5.18e-11	6.09	RV	CELLSTATES	vCM4	control_PKP2	5	14
AC024901.1	3.72	0.0108	0.108	0.0146	4.57	20.8	3.61e-05	1.97	RV	CELLSTATES	vCM4	control_PKP2	5	14
GRXCR2	3.68	0.00048	1.38	0.279	7.82	34.2	4.31e-07	3.32	RV	CELLSTATES	vCM4	control_PKP2	5	14
WDR74	3.64	0.0495	0.0644	0.00488	3.99	14.4	0.000422	1.31	RV	CELLSTATES	vCM4	control_PKP2	5	14
ATAD3A	3.03	0.046	0.0931	0.0333	4.36	14.7	0.000366	1.34	RV	CELLSTATES	vCM4	control_PKP2	5	14
AC008700.1	2.96	0.0274	0.17	0.0277	4.9	16.9	0.000156	1.56	RV	CELLSTATES	vCM4	control_PKP2	5	14
LINC01470	2.87	0.000251	0.469	0.172	6.19	38.4	1.29e-07	3.6	RV	CELLSTATES	vCM4	control_PKP2	5	14
LINC02334	2.83	2.72e-06	0.915	0.298	7.13	60.2	5.23e-10	5.57	RV	CELLSTATES	vCM4	control_PKP2	5	14
MYL7	2.64	0.00101	0.953	0.27	7.17	30.5	1.36e-06	3	RV	CELLSTATES	vCM4	control_PKP2	5	14
PACRG-AS3	2.57	0.0263	0.155	0.0366	4.91	17.1	0.000142	1.58	RV	CELLSTATES	vCM4	control_PKP2	5	14
PRELID2	2.56	0.000501	3.03	0.981	8.97	33.7	5.02e-07	3.3	RV	CELLSTATES	vCM4	control_PKP2	5	14
MYH6	2.47	0.00384	2.08	0.587	8.26	25.2	7.65e-06	2.42	RV	CELLSTATES	vCM4	control_PKP2	5	14
CCDC129	2.42	0.0108	0.274	0.0784	5.5	20.8	3.57e-05	1.97	RV	CELLSTATES	vCM4	control_PKP2	5	14
LRP4	2.35	0.00157	1.57	0.627	8.21	28.7	2.41e-06	2.8	RV	CELLSTATES	vCM4	control_PKP2	5	14
FRAS1	2.34	0.0147	0.253	0.0757	5.6	19.5	5.84e-05	1.83	RV	CELLSTATES	vCM4	control_PKP2	5	14
GPC5	2.31	0.036	0.677	0.232	6.93	15.8	0.000241	1.44	RV	CELLSTATES	vCM4	control_PKP2	5	14
LPCAT4	2.25	0.0236	0.227	0.0541	5.43	17.5	0.00012	1.63	RV	CELLSTATES	vCM4	control_PKP2	5	14
SPDYE2	2.24	0.047	0.609	0.329	6.98	14.6	0.00039	1.33	RV	CELLSTATES	vCM4	control_PKP2	5	14
KIF26B	2.22	0.0353	0.453	0.132	6.2	15.9	0.000228	1.45	RV	CELLSTATES	vCM4	control_PKP2	5	14
LINC00881	2.2	0.036	1.31	0.62	7.82	15.7	0.000245	1.44	RV	CELLSTATES	vCM4	control_PKP2	5	14
DISC1	2.15	0.000469	1.87	0.823	8.45	34.5	3.92e-07	3.33	RV	CELLSTATES	vCM4	control_PKP2	5	14
AC013640.1	2.13	0.0127	1.66	0.983	8.3	20.1	4.57e-05	1.9	RV	CELLSTATES	vCM4	control_PKP2	5	14
AC016650.1	1.97	0.0345	0.306	0.142	5.89	16	0.000222	1.46	RV	CELLSTATES	vCM4	control_PKP2	5	14
ITGA3	1.96	0.0495	0.196	0.0916	5.26	14.4	0.000421	1.31	RV	CELLSTATES	vCM4	control_PKP2	5	14
CBR3	1.95	0.0336	0.193	0.0987	5.08	16.1	0.000211	1.47	RV	CELLSTATES	vCM4	control_PKP2	5	14
PHLDB1	1.9	0.0431	0.185	0.0701	5.17	14.9	0.000334	1.37	RV	CELLSTATES	vCM4	control_PKP2	5	14
SCPEP1	1.88	0.00318	0.491	0.216	6.5	26.3	5.33e-06	2.5	RV	CELLSTATES	vCM4	control_PKP2	5	14
RIPK1	1.87	0.0138	0.258	0.152	5.6	19.8	5.12e-05	1.86	RV	CELLSTATES	vCM4	control_PKP2	5	14
TBX20	1.86	0.00496	1.4	0.827	7.96	24.3	1.05e-05	2.3	RV	CELLSTATES	vCM4	control_PKP2	5	14
DNAH11	1.85	0.00589	0.746	0.408	7.12	23.4	1.43e-05	2.23	RV	CELLSTATES	vCM4	control_PKP2	5	14
LINC02147	1.85	0.0191	1.86	0.949	8.36	18.4	8.53e-05	1.72	RV	CELLSTATES	vCM4	control_PKP2	5	14
G0S2	1.83	0.047	1.57	0.762	7.94	14.6	0.000389	1.33	RV	CELLSTATES	vCM4	control_PKP2	5	14
ATP5ME	1.82	0.047	0.358	0.229	6.24	14.5	0.000392	1.33	RV	CELLSTATES	vCM4	control_PKP2	5	14
EML1	1.77	0.0431	0.213	0.139	5.39	15	0.000333	1.37	RV	CELLSTATES	vCM4	control_PKP2	5	14
TESC	1.76	0.0327	0.309	0.177	5.79	16.2	0.000201	1.49	RV	CELLSTATES	vCM4	control_PKP2	5	14
AC005358.1	1.75	0.00732	0.773	0.428	7.19	22.4	1.97e-05	2.14	RV	CELLSTATES	vCM4	control_PKP2	5	14
IPO9-AS1	1.73	0.00318	1.62	0.795	8.15	26.1	5.57e-06	2.5	RV	CELLSTATES	vCM4	control_PKP2	5	14
SNHG25	1.72	0.0495	0.275	0.141	5.8	14.4	0.000419	1.31	RV	CELLSTATES	vCM4	control_PKP2	5	14
LINC00571	1.67	0.036	0.301	0.144	5.66	15.7	0.000245	1.44	RV	CELLSTATES	vCM4	control_PKP2	5	14
ZNF714	1.65	0.0409	0.239	0.103	5.56	15.2	0.000296	1.39	RV	CELLSTATES	vCM4	control_PKP2	5	14
RSU1	1.62	0.0133	0.436	0.218	6.33	19.9	4.87e-05	1.88	RV	CELLSTATES	vCM4	control_PKP2	5	14
MYL6	1.6	0.000711	1.39	0.75	7.92	32.1	8.21e-07	3.15	RV	CELLSTATES	vCM4	control_PKP2	5	14
LINC02398	1.58	0.0417	0.351	0.334	6.01	15.1	0.000315	1.38	RV	CELLSTATES	vCM4	control_PKP2	5	14
IDH2	1.57	0.0191	1.03	0.606	7.62	18.4	8.57e-05	1.72	RV	CELLSTATES	vCM4	control_PKP2	5	14
PDE7B	1.57	0.0115	0.695	0.461	6.92	20.5	3.99e-05	1.94	RV	CELLSTATES	vCM4	control_PKP2	5	14
MYOCD	1.56	0.001	2.1	1.08	8.53	30.7	1.29e-06	3	RV	CELLSTATES	vCM4	control_PKP2	5	14
AL138828.1	1.54	0.0274	0.552	0.342	6.76	16.9	0.000156	1.56	RV	CELLSTATES	vCM4	control_PKP2	5	14
TPM2	1.52	0.00839	1.29	0.653	7.84	21.7	2.53e-05	2.08	RV	CELLSTATES	vCM4	control_PKP2	5	14
PPP1R1C	1.48	0.00722	1.07	0.54	7.56	22.6	1.85e-05	2.14	RV	CELLSTATES	vCM4	control_PKP2	5	14
CPNE4	1.43	0.0464	0.429	0.295	6.48	14.7	0.000372	1.33	RV	CELLSTATES	vCM4	control_PKP2	5	14
AC022034.2	1.42	0.00839	1.46	0.985	8.07	21.8	2.52e-05	2.08	RV	CELLSTATES	vCM4	control_PKP2	5	14
PPARGC1B	1.41	0.0118	1.32	0.808	7.88	20.4	4.17e-05	1.93	RV	CELLSTATES	vCM4	control_PKP2	5	14
ATP2B4	1.34	0.0274	1.04	0.643	7.58	16.9	0.000154	1.56	RV	CELLSTATES	vCM4	control_PKP2	5	14
RCSD1	1.34	0.0326	0.667	0.478	6.87	16.3	0.000199	1.49	RV	CELLSTATES	vCM4	control_PKP2	5	14
SLC27A6	1.3	0.0357	0.682	0.457	7.02	15.8	0.000236	1.45	RV	CELLSTATES	vCM4	control_PKP2	5	14
TMEM65	1.29	0.0147	2.07	1.29	8.44	19.4	6.01e-05	1.83	RV	CELLSTATES	vCM4	control_PKP2	5	14
ALPK2	1.28	0.0224	1.31	0.811	7.93	17.8	0.000109	1.65	RV	CELLSTATES	vCM4	control_PKP2	5	14
AL139383.1	1.26	0.0157	1	0.741	7.49	19.1	6.63e-05	1.81	RV	CELLSTATES	vCM4	control_PKP2	5	14
VPS35	1.25	0.0464	0.354	0.231	6.15	14.7	0.000375	1.33	RV	CELLSTATES	vCM4	control_PKP2	5	14
SPHKAP	1.23	0.0201	2.31	1.41	8.72	18.2	9.31e-05	1.7	RV	CELLSTATES	vCM4	control_PKP2	5	14
MYL9	1.22	0.0288	1.32	1.21	7.93	16.7	0.000166	1.54	RV	CELLSTATES	vCM4	control_PKP2	5	14
SMYD1	1.2	0.0293	1.6	1.02	8.14	16.6	0.000172	1.53	RV	CELLSTATES	vCM4	control_PKP2	5	14
ADAM23	1.14	0.0147	1.07	0.739	7.6	19.4	5.89e-05	1.83	RV	CELLSTATES	vCM4	control_PKP2	5	14

## Sheet: control_PVneg
Gene	logFC	FDR	mean_exp_control	mean_exp_genotype	logCPM	F	PValue	FDR_plot	Region	annotation_level	cell_state	comparison	Observations_genotype	Observations_reference

## Sheet: control_RBM20
Gene	logFC	FDR	mean_exp_control	mean_exp_genotype	logCPM	F	PValue	FDR_plot	Region	annotation_level	cell_state	comparison	Observations_genotype	Observations_reference
GRXCR2	5.4	1.62e-07	1.38	0.0238	7.76	74.3	2.14e-11	6.79	RV	CELLSTATES	vCM4	control_RBM20	5	14
LINC02248	4.12	8.01e-07	0.734	0.138	6.78	63.4	2.12e-10	6.1	RV	CELLSTATES	vCM4	control_RBM20	5	14
AC008700.1	3.81	0.0077	0.17	0.0129	4.86	24	1.07e-05	2.11	RV	CELLSTATES	vCM4	control_RBM20	5	14
AC137770.1	3.79	0.000768	0.258	0.0184	5.51	32.9	5.97e-07	3.11	RV	CELLSTATES	vCM4	control_RBM20	5	14
PRELID2	3.3	1.49e-05	3.03	0.551	8.92	50.1	4.94e-09	4.83	RV	CELLSTATES	vCM4	control_RBM20	5	14
MYL7	3.25	0.000399	0.953	0.303	7.16	35.9	2.37e-07	3.4	RV	CELLSTATES	vCM4	control_RBM20	5	14
GALNTL6	3.21	0.0319	0.237	0.0517	5.53	18	9.7e-05	1.5	RV	CELLSTATES	vCM4	control_RBM20	5	14
AC107068.2	3.19	0.0022	2.1	0.251	8.46	28.8	2.14e-06	2.66	RV	CELLSTATES	vCM4	control_RBM20	5	14
AC114316.2	3.1	0.0279	0.145	0.0123	4.77	18.4	8.31e-05	1.55	RV	CELLSTATES	vCM4	control_RBM20	5	14
LINC01550	2.98	0.01	0.178	0.0153	5.09	22.9	1.59e-05	2	RV	CELLSTATES	vCM4	control_RBM20	5	14
SOX5	2.7	0.0142	0.25	0.111	5.49	21.5	2.63e-05	1.85	RV	CELLSTATES	vCM4	control_RBM20	5	14
AC100872.1	2.56	0.0184	0.188	0.053	5.14	20.7	3.53e-05	1.74	RV	CELLSTATES	vCM4	control_RBM20	5	14
TSHR	2.34	0.0488	0.159	0.0242	4.94	16.2	0.000194	1.31	RV	CELLSTATES	vCM4	control_RBM20	5	14
LINC01470	2.11	0.00768	0.469	0.146	6.19	24.2	1.02e-05	2.11	RV	CELLSTATES	vCM4	control_RBM20	5	14
AC022034.2	2.09	0.000768	1.46	0.549	7.99	32.8	6.1e-07	3.11	RV	CELLSTATES	vCM4	control_RBM20	5	14
LPCAT4	1.95	0.0451	0.227	0.0702	5.43	16.5	0.000173	1.35	RV	CELLSTATES	vCM4	control_RBM20	5	14
NFE2L3	1.83	0.011	0.353	0.15	6.05	22.5	1.83e-05	1.96	RV	CELLSTATES	vCM4	control_RBM20	5	14
LINC02334	1.76	0.00933	0.915	0.304	7.17	23.2	1.42e-05	2.03	RV	CELLSTATES	vCM4	control_RBM20	5	14
CPNE4	1.68	0.0253	0.429	0.179	6.42	18.9	7.03e-05	1.6	RV	CELLSTATES	vCM4	control_RBM20	5	14
CORIN	1.66	0.0375	1.38	0.447	7.86	17.3	0.000127	1.43	RV	CELLSTATES	vCM4	control_RBM20	5	14
RALYL	1.65	0.00933	1.66	0.605	8.2	23.3	1.41e-05	2.03	RV	CELLSTATES	vCM4	control_RBM20	5	14
SH3RF2	1.59	0.0363	1.88	0.789	8.23	17.5	0.000118	1.44	RV	CELLSTATES	vCM4	control_RBM20	5	14
FGF12	1.56	0.00603	24.1	10.5	12	25.4	6.78e-06	2.22	RV	CELLSTATES	vCM4	control_RBM20	5	14
AC138904.3	1.53	0.0397	0.482	0.222	6.39	16.9	0.000147	1.4	RV	CELLSTATES	vCM4	control_RBM20	5	14
PPP1R1C	1.52	0.0191	1.07	0.446	7.56	20.4	3.94e-05	1.72	RV	CELLSTATES	vCM4	control_RBM20	5	14
TBX20	1.48	0.0269	1.4	0.929	7.99	18.6	7.83e-05	1.57	RV	CELLSTATES	vCM4	control_RBM20	5	14
STXBP6	1.47	0.00417	1.2	0.688	7.75	26.6	4.41e-06	2.38	RV	CELLSTATES	vCM4	control_RBM20	5	14
CDH13	1.26	0.0199	6.91	3.88	10.2	19.9	4.81e-05	1.7	RV	CELLSTATES	vCM4	control_RBM20	5	14
ADAM23	1.24	0.0191	1.07	0.709	7.59	20.1	4.43e-05	1.72	RV	CELLSTATES	vCM4	control_RBM20	5	14

## Sheet: control_TTN
Gene	logFC	FDR	mean_exp_control	mean_exp_genotype	logCPM	F	PValue	FDR_plot	Region	annotation_level	cell_state	comparison	Observations_genotype	Observations_reference
CCL2	5.91	0.00891	0.0681	0	3.85	18.5	0.00011	2.05	RV	CELLSTATES	vCM4	control_TTN	6	14
C3	5.5	0.00683	0.0484	0	3.55	19.6	7.45e-05	2.17	RV	CELLSTATES	vCM4	control_TTN	6	14
PLA2G2A	5.33	0.00574	0.151	0.0131	4.92	19.9	5.49e-05	2.24	RV	CELLSTATES	vCM4	control_TTN	6	14
SLC36A2	4.92	0.0154	0.0439	0	3.2	16.3	0.000245	1.81	RV	CELLSTATES	vCM4	control_TTN	6	14
AC011306.1	4.6	0.0369	0.0251	0	3.1	12.7	0.000963	1.43	RV	CELLSTATES	vCM4	control_TTN	6	14
FBLN2	4.53	0.0106	0.0272	0	3	17.6	0.000148	1.97	RV	CELLSTATES	vCM4	control_TTN	6	14
GRXCR2	4.53	2.46e-06	1.38	0.201	7.64	60.4	8.05e-10	5.61	RV	CELLSTATES	vCM4	control_TTN	6	14
APOD	4.35	0.00891	0.48	0.0523	6.56	18	0.000109	2.05	RV	CELLSTATES	vCM4	control_TTN	6	14
EPSTI1	4.12	0.0235	0.0264	0	2.79	14.8	0.00043	1.63	RV	CELLSTATES	vCM4	control_TTN	6	14
HIST1H4E	4.09	0.0445	0.0378	0.00107	3.4	11.8	0.00131	1.35	RV	CELLSTATES	vCM4	control_TTN	6	14
FAM83B	4.08	0.021	0.0547	0.00249	3.46	14.8	0.000377	1.68	RV	CELLSTATES	vCM4	control_TTN	6	14
AC011466.3	4.07	0.0324	0.0187	0	2.79	13.3	0.00077	1.49	RV	CELLSTATES	vCM4	control_TTN	6	14
CHRDL2	4.03	0.0496	0.0168	0	2.76	11.5	0.00161	1.3	RV	CELLSTATES	vCM4	control_TTN	6	14
ADH1B	4.02	0.0101	0.0411	0.00287	3.41	17.4	0.000138	2	RV	CELLSTATES	vCM4	control_TTN	6	14
CXCL13	3.97	0.0157	0.0158	0	2.76	16.2	0.000254	1.8	RV	CELLSTATES	vCM4	control_TTN	6	14
B3GNT7	3.93	0.0287	0.0239	0	2.71	13.8	0.000637	1.54	RV	CELLSTATES	vCM4	control_TTN	6	14
AC008537.2	3.92	0.0152	0.0287	0	2.71	16.3	0.000239	1.82	RV	CELLSTATES	vCM4	control_TTN	6	14
AL161757.4	3.92	0.0445	0.0166	0	2.71	12	0.00132	1.35	RV	CELLSTATES	vCM4	control_TTN	6	14
BMP7	3.87	0.0026	0.0497	0.00287	3.32	23.3	1.67e-05	2.58	RV	CELLSTATES	vCM4	control_TTN	6	14
ZMAT4	3.85	0.0014	0.0542	0.00214	3.95	26.7	5.38e-06	2.85	RV	CELLSTATES	vCM4	control_TTN	6	14
AL157392.2	3.83	0.0152	0.0204	0	2.68	16.3	0.00024	1.82	RV	CELLSTATES	vCM4	control_TTN	6	14
NR4A3	3.83	0.0061	0.624	0.0588	6.74	19.6	6.08e-05	2.21	RV	CELLSTATES	vCM4	control_TTN	6	14
AL358234.1	3.76	0.0385	0.0194	0	2.65	12.6	0.00103	1.41	RV	CELLSTATES	vCM4	control_TTN	6	14
AC009501.1	3.75	0.0346	0.0147	0	2.65	13	0.000853	1.46	RV	CELLSTATES	vCM4	control_TTN	6	14
AC007991.3	3.74	0.0453	0.0159	0	2.65	11.8	0.00139	1.34	RV	CELLSTATES	vCM4	control_TTN	6	14
MGST1	3.74	0.012	0.0571	0.00597	3.62	16.8	0.000175	1.92	RV	CELLSTATES	vCM4	control_TTN	6	14
DHRS7C	3.73	0.0256	0.0345	0.0049	3.24	14	0.000524	1.59	RV	CELLSTATES	vCM4	control_TTN	6	14
PLCB3	3.73	0.0326	0.0249	0	2.64	13.3	0.000777	1.49	RV	CELLSTATES	vCM4	control_TTN	6	14
KCNV2	3.72	0.0479	0.013	0	2.65	11.6	0.0015	1.32	RV	CELLSTATES	vCM4	control_TTN	6	14
ACTA2	3.69	0.0182	0.0339	0.00287	3.21	15.3	0.000307	1.74	RV	CELLSTATES	vCM4	control_TTN	6	14
CFD	3.69	0.0014	0.473	0.0778	6.41	26.7	5.44e-06	2.85	RV	CELLSTATES	vCM4	control_TTN	6	14
AL022323.4	3.65	0.0253	0.014	0	2.62	14.3	0.00051	1.6	RV	CELLSTATES	vCM4	control_TTN	6	14
C4orf54	3.6	0.0272	0.0208	0	2.6	14	0.000583	1.56	RV	CELLSTATES	vCM4	control_TTN	6	14
RAB3C	3.57	0.0351	0.0138	0	2.59	13	0.000877	1.45	RV	CELLSTATES	vCM4	control_TTN	6	14
AC023347.1	3.52	0.0452	0.0512	0.00356	3.49	11.6	0.00138	1.34	RV	CELLSTATES	vCM4	control_TTN	6	14
EMP3	3.52	0.00918	0.0542	0.00561	3.51	17.9	0.000115	2.04	RV	CELLSTATES	vCM4	control_TTN	6	14
ZNF215	3.52	0.0398	0.0174	0	2.56	12.4	0.00109	1.4	RV	CELLSTATES	vCM4	control_TTN	6	14
AP003181.1	3.51	0.00103	0.0721	0.0144	3.83	28.3	3.26e-06	2.99	RV	CELLSTATES	vCM4	control_TTN	6	14
CHL1	3.47	0.0249	0.078	0.023	4.06	14.1	0.0005	1.6	RV	CELLSTATES	vCM4	control_TTN	6	14
IFITM3	3.45	0.0271	0.105	0.0113	4.35	13.7	0.000578	1.57	RV	CELLSTATES	vCM4	control_TTN	6	14
AC138904.1	3.37	0.0296	0.0283	0.00287	3.06	13.4	0.000672	1.53	RV	CELLSTATES	vCM4	control_TTN	6	14
C5orf17	3.32	0.00931	0.112	0.0163	4.19	17.8	0.000117	2.03	RV	CELLSTATES	vCM4	control_TTN	6	14
CNTN1	3.23	0.0314	0.0319	0.00287	2.96	13.2	0.000734	1.5	RV	CELLSTATES	vCM4	control_TTN	6	14
AC244453.1	3.21	0.0487	0.0229	0.00107	2.91	11.4	0.00155	1.31	RV	CELLSTATES	vCM4	control_TTN	6	14
FER1L6	3.2	0.0125	0.0494	0.00597	3.3	16.6	0.000186	1.9	RV	CELLSTATES	vCM4	control_TTN	6	14
AL354861.2	3.18	0.0461	0.0294	0.00249	2.95	11.6	0.00142	1.34	RV	CELLSTATES	vCM4	control_TTN	6	14
AC110023.1	3.14	0.0398	0.0302	0.0049	2.93	12.2	0.0011	1.4	RV	CELLSTATES	vCM4	control_TTN	6	14
FGF12-AS3	3.12	0.045	0.0384	0.00356	3.29	11.7	0.00137	1.35	RV	CELLSTATES	vCM4	control_TTN	6	14
TRPC4	3.12	0.000365	0.119	0.0148	4.28	33.5	6.59e-07	3.44	RV	CELLSTATES	vCM4	control_TTN	6	14
GMNC	3.06	0.0318	0.0438	0.00536	3.28	13.1	0.000748	1.5	RV	CELLSTATES	vCM4	control_TTN	6	14
HIST2H2BE	2.97	0.0474	0.365	0.0938	6.21	11.5	0.00146	1.32	RV	CELLSTATES	vCM4	control_TTN	6	14
CHDH	2.94	0.0272	0.0343	0.00214	3.1	13.7	0.000585	1.56	RV	CELLSTATES	vCM4	control_TTN	6	14
C1R	2.88	0.0406	0.0638	0.0194	3.85	12.1	0.00112	1.39	RV	CELLSTATES	vCM4	control_TTN	6	14
PRELID2	2.86	2.89e-05	3.03	0.75	8.81	46.7	1.89e-08	4.54	RV	CELLSTATES	vCM4	control_TTN	6	14
NIPAL1	2.81	0.0341	0.0548	0.0264	3.67	12.8	0.000836	1.47	RV	CELLSTATES	vCM4	control_TTN	6	14
AP005057.1	2.8	0.0496	0.0608	0.0386	3.92	11.3	0.0016	1.3	RV	CELLSTATES	vCM4	control_TTN	6	14
AC008700.1	2.73	0.00237	0.17	0.0401	4.68	23.6	1.49e-05	2.62	RV	CELLSTATES	vCM4	control_TTN	6	14
AC010967.1	2.73	0.0183	0.0809	0.0177	3.9	15.3	0.000309	1.74	RV	CELLSTATES	vCM4	control_TTN	6	14
AC016650.1	2.64	0.000243	0.306	0.121	5.7	36.1	3.19e-07	3.61	RV	CELLSTATES	vCM4	control_TTN	6	14
ZNF385B	2.63	0.0445	0.169	0.0743	4.86	11.7	0.00132	1.35	RV	CELLSTATES	vCM4	control_TTN	6	14
AC107068.2	2.62	0.0085	2.1	0.722	8.39	18.2	0.000101	2.07	RV	CELLSTATES	vCM4	control_TTN	6	14
LRP1	2.6	0.00032	0.235	0.05	5.37	34.8	4.61e-07	3.5	RV	CELLSTATES	vCM4	control_TTN	6	14
CCBE1	2.58	0.00607	0.251	0.0586	5.28	19.7	5.97e-05	2.22	RV	CELLSTATES	vCM4	control_TTN	6	14
DNAH3	2.57	0.00651	0.183	0.0409	5.07	19.3	6.88e-05	2.19	RV	CELLSTATES	vCM4	control_TTN	6	14
LINC01170	2.57	0.0207	0.583	0.258	6.67	14.9	0.000366	1.68	RV	CELLSTATES	vCM4	control_TTN	6	14
CCDC13	2.51	0.0304	0.0537	0.0155	3.75	13.3	0.000695	1.52	RV	CELLSTATES	vCM4	control_TTN	6	14
QRFPR	2.5	0.0445	0.0341	0.00846	3.18	11.8	0.00132	1.35	RV	CELLSTATES	vCM4	control_TTN	6	14
RNF212B	2.5	0.0445	0.0383	0.00811	3.31	11.8	0.0013	1.35	RV	CELLSTATES	vCM4	control_TTN	6	14
DCN	2.45	0.00661	0.417	0.132	6.2	19.2	7.07e-05	2.18	RV	CELLSTATES	vCM4	control_TTN	6	14
LINC02248	2.4	0.000365	0.734	0.206	6.66	33.4	6.94e-07	3.44	RV	CELLSTATES	vCM4	control_TTN	6	14
AC004053.1	2.37	0.0484	0.0523	0.0135	3.61	11.4	0.00154	1.32	RV	CELLSTATES	vCM4	control_TTN	6	14
AC046158.1	2.35	0.0341	0.0725	0.0226	3.78	12.9	0.000833	1.47	RV	CELLSTATES	vCM4	control_TTN	6	14
LINC02334	2.35	7.81e-07	0.915	0.302	6.99	66.9	2.05e-10	6.11	RV	CELLSTATES	vCM4	control_TTN	6	14
OPCML	2.34	0.0445	0.0739	0.027	4.06	11.7	0.00133	1.35	RV	CELLSTATES	vCM4	control_TTN	6	14
ANKS1B	2.33	0.0326	0.0617	0.0147	3.84	13	0.000782	1.49	RV	CELLSTATES	vCM4	control_TTN	6	14
LINC02398	2.32	6.51e-05	0.351	0.142	5.75	42.5	5.55e-08	4.19	RV	CELLSTATES	vCM4	control_TTN	6	14
AC137770.1	2.3	0.00179	0.258	0.0724	5.37	25.3	8.47e-06	2.75	RV	CELLSTATES	vCM4	control_TTN	6	14
EFEMP1	2.3	0.0246	0.064	0.0229	3.9	14.2	0.000479	1.61	RV	CELLSTATES	vCM4	control_TTN	6	14
NR4A1	2.26	0.0287	0.908	0.325	7.35	13.5	0.000636	1.54	RV	CELLSTATES	vCM4	control_TTN	6	14
SELENBP1	2.26	0.0036	0.114	0.0347	4.43	22.1	2.5e-05	2.44	RV	CELLSTATES	vCM4	control_TTN	6	14
AC024901.1	2.25	0.0122	0.108	0.0361	4.35	16.7	0.00018	1.91	RV	CELLSTATES	vCM4	control_TTN	6	14
AC100872.1	2.25	0.00224	0.188	0.0983	4.98	24	1.3e-05	2.65	RV	CELLSTATES	vCM4	control_TTN	6	14
LRRTM4	2.23	0.00195	0.201	0.0683	4.89	24.8	1.01e-05	2.71	RV	CELLSTATES	vCM4	control_TTN	6	14
COL6A2	2.22	0.0014	0.2	0.0899	5.11	26.3	6.23e-06	2.85	RV	CELLSTATES	vCM4	control_TTN	6	14
GRIP1	2.18	0.00552	0.465	0.164	6.15	20.1	5.07e-05	2.26	RV	CELLSTATES	vCM4	control_TTN	6	14
AC013640.1	2.13	0.000925	1.66	0.691	8.11	28.8	2.77e-06	3.03	RV	CELLSTATES	vCM4	control_TTN	6	14
SLIT2	2.13	0.0445	0.079	0.0272	3.87	11.7	0.00132	1.35	RV	CELLSTATES	vCM4	control_TTN	6	14
CORIN	2.11	0.0014	1.38	0.576	7.74	26.3	6.21e-06	2.85	RV	CELLSTATES	vCM4	control_TTN	6	14
FAM81A	2.11	0.0224	0.0844	0.0257	3.89	14.6	0.000409	1.65	RV	CELLSTATES	vCM4	control_TTN	6	14
GALNTL6	2.11	0.01	0.237	0.107	5.41	17.4	0.000137	2	RV	CELLSTATES	vCM4	control_TTN	6	14
IDH2-DT	2.11	0.00699	0.126	0.0591	4.54	18.9	7.83e-05	2.16	RV	CELLSTATES	vCM4	control_TTN	6	14
SEMA3A	2.11	0.00103	0.168	0.0849	5.08	28.2	3.32e-06	2.99	RV	CELLSTATES	vCM4	control_TTN	6	14
LINC01151	2.1	0.00331	0.145	0.0478	4.6	22.5	2.23e-05	2.48	RV	CELLSTATES	vCM4	control_TTN	6	14
AL845331.2	2.09	0.00224	0.353	0.177	5.83	24	1.32e-05	2.65	RV	CELLSTATES	vCM4	control_TTN	6	14
ABCA6	2.06	0.00683	0.11	0.0383	4.41	19	7.57e-05	2.17	RV	CELLSTATES	vCM4	control_TTN	6	14
CADPS2	2.06	0.00966	0.362	0.14	5.99	17.7	0.000124	2.01	RV	CELLSTATES	vCM4	control_TTN	6	14
AC129102.1	2.05	0.0397	0.0839	0.032	4.24	12.2	0.00108	1.4	RV	CELLSTATES	vCM4	control_TTN	6	14
ANGPT1	2.02	0.0197	0.161	0.0536	4.7	15	0.000345	1.71	RV	CELLSTATES	vCM4	control_TTN	6	14
LINC02270	2.02	0.0247	0.117	0.0416	4.34	14.2	0.000488	1.61	RV	CELLSTATES	vCM4	control_TTN	6	14
LINC01182	2.01	0.00683	0.172	0.0828	4.82	19	7.57e-05	2.17	RV	CELLSTATES	vCM4	control_TTN	6	14
NR4A2	2.01	0.046	0.0748	0.0198	3.77	11.6	0.00141	1.34	RV	CELLSTATES	vCM4	control_TTN	6	14
LPCAT4	2	0.000786	0.227	0.112	5.27	29.7	2.11e-06	3.1	RV	CELLSTATES	vCM4	control_TTN	6	14
ARHGAP22	1.99	0.0398	0.0667	0.0189	3.85	12.2	0.0011	1.4	RV	CELLSTATES	vCM4	control_TTN	6	14
IFI27L1	1.98	0.0397	0.0463	0.0218	3.63	12.2	0.00108	1.4	RV	CELLSTATES	vCM4	control_TTN	6	14
STARD4-AS1	1.96	0.00224	0.196	0.0763	5.09	24.1	1.29e-05	2.65	RV	CELLSTATES	vCM4	control_TTN	6	14
ABRA	1.95	0.018	0.464	0.228	6.53	15.4	0.000299	1.74	RV	CELLSTATES	vCM4	control_TTN	6	14
MEI4	1.95	0.044	0.0678	0.053	3.92	11.8	0.00128	1.36	RV	CELLSTATES	vCM4	control_TTN	6	14
LRRC14B	1.93	0.0362	0.0669	0.0215	4	12.6	0.000922	1.44	RV	CELLSTATES	vCM4	control_TTN	6	14
TESC	1.93	0.000623	0.309	0.114	5.58	31	1.39e-06	3.21	RV	CELLSTATES	vCM4	control_TTN	6	14
DNAH11	1.92	0.000172	0.746	0.387	6.95	37.7	2.04e-07	3.76	RV	CELLSTATES	vCM4	control_TTN	6	14
TLL2	1.91	0.0245	0.107	0.0434	4.45	14.3	0.000459	1.61	RV	CELLSTATES	vCM4	control_TTN	6	14
AC117944.1	1.89	0.0273	0.101	0.0689	4.32	13.7	0.000591	1.56	RV	CELLSTATES	vCM4	control_TTN	6	14
GRM8	1.89	0.00155	0.243	0.118	5.37	25.9	7.09e-06	2.81	RV	CELLSTATES	vCM4	control_TTN	6	14
AL929472.2	1.88	0.0209	0.0958	0.0354	4.18	14.8	0.000375	1.68	RV	CELLSTATES	vCM4	control_TTN	6	14
LINC00881	1.87	0.00768	1.31	0.553	7.66	18.6	8.92e-05	2.11	RV	CELLSTATES	vCM4	control_TTN	6	14
LINC01550	1.86	0.00572	0.178	0.0748	4.97	20	5.4e-05	2.24	RV	CELLSTATES	vCM4	control_TTN	6	14
ROBO1	1.85	0.0106	0.109	0.0503	4.28	17.2	0.000147	1.97	RV	CELLSTATES	vCM4	control_TTN	6	14
IL1RAPL2	1.8	0.0246	0.153	0.0839	4.96	14.3	0.000466	1.61	RV	CELLSTATES	vCM4	control_TTN	6	14
PHACTR3	1.79	0.00118	0.254	0.151	5.46	27.5	4.23e-06	2.93	RV	CELLSTATES	vCM4	control_TTN	6	14
FAM3D-AS1	1.78	0.0445	0.0826	0.0512	4.24	11.7	0.00133	1.35	RV	CELLSTATES	vCM4	control_TTN	6	14
SLC38A4	1.78	0.0445	0.0773	0.0406	4.1	11.8	0.0013	1.35	RV	CELLSTATES	vCM4	control_TTN	6	14
HTR4	1.77	0.0391	0.192	0.119	4.96	12.3	0.00105	1.41	RV	CELLSTATES	vCM4	control_TTN	6	14
NHS	1.76	0.0291	0.124	0.0931	4.59	13.4	0.000653	1.54	RV	CELLSTATES	vCM4	control_TTN	6	14
AC136604.2	1.74	0.0474	0.0997	0.0681	4.51	11.5	0.00147	1.32	RV	CELLSTATES	vCM4	control_TTN	6	14
A2M	1.72	0.0247	0.73	0.422	7.1	14.1	0.000492	1.61	RV	CELLSTATES	vCM4	control_TTN	6	14
CNTNAP3B	1.71	0.0333	0.478	0.245	6.48	12.9	0.000807	1.48	RV	CELLSTATES	vCM4	control_TTN	6	14
ADAM12	1.69	0.0246	0.249	0.138	5.54	14.2	0.000479	1.61	RV	CELLSTATES	vCM4	control_TTN	6	14
SLC35F1	1.68	0.00224	0.33	0.167	5.83	24.1	1.29e-05	2.65	RV	CELLSTATES	vCM4	control_TTN	6	14
AC117834.1	1.67	0.0014	0.424	0.248	6.3	26.3	6.24e-06	2.85	RV	CELLSTATES	vCM4	control_TTN	6	14
C7	1.67	0.0445	0.105	0.0775	4.47	11.7	0.00134	1.35	RV	CELLSTATES	vCM4	control_TTN	6	14
KIF26B	1.67	0.012	0.453	0.206	6.08	16.8	0.000173	1.92	RV	CELLSTATES	vCM4	control_TTN	6	14
AC138904.3	1.65	0.000365	0.482	0.243	6.24	33.5	6.71e-07	3.44	RV	CELLSTATES	vCM4	control_TTN	6	14
GMEB1	1.65	0.0256	0.225	0.149	5.55	14	0.000521	1.59	RV	CELLSTATES	vCM4	control_TTN	6	14
RNF122	1.65	0.00986	0.209	0.121	5.3	17.6	0.000129	2.01	RV	CELLSTATES	vCM4	control_TTN	6	14
RNF157	1.61	0.0433	0.0926	0.0559	4.19	11.9	0.00124	1.36	RV	CELLSTATES	vCM4	control_TTN	6	14
SOX5	1.61	0.0385	0.25	0.115	5.33	12.3	0.00103	1.41	RV	CELLSTATES	vCM4	control_TTN	6	14
GRK5	1.6	0.00992	0.344	0.177	5.86	17.5	0.000133	2	RV	CELLSTATES	vCM4	control_TTN	6	14
LINC02240	1.6	0.0445	0.124	0.071	4.57	11.7	0.00132	1.35	RV	CELLSTATES	vCM4	control_TTN	6	14
TBX20	1.6	0.000365	1.4	0.764	7.85	33.4	6.85e-07	3.44	RV	CELLSTATES	vCM4	control_TTN	6	14
TOX	1.59	0.0418	0.216	0.134	5.37	12	0.00118	1.38	RV	CELLSTATES	vCM4	control_TTN	6	14
MARCH11	1.58	0.00459	0.291	0.19	5.66	20.8	4.01e-05	2.34	RV	CELLSTATES	vCM4	control_TTN	6	14
PZP	1.58	0.0246	0.137	0.0808	4.68	14.2	0.000478	1.61	RV	CELLSTATES	vCM4	control_TTN	6	14
B3GAT2	1.57	0.0432	0.19	0.12	5.35	11.9	0.00124	1.36	RV	CELLSTATES	vCM4	control_TTN	6	14
G0S2	1.57	0.0243	1.57	0.855	7.83	14.3	0.000455	1.61	RV	CELLSTATES	vCM4	control_TTN	6	14
AC020916.1	1.56	0.00427	0.263	0.17	5.62	21.2	3.4e-05	2.37	RV	CELLSTATES	vCM4	control_TTN	6	14
ADAMTS6	1.56	0.012	0.181	0.114	5.14	16.8	0.000174	1.92	RV	CELLSTATES	vCM4	control_TTN	6	14
NCALD	1.56	0.0398	0.504	0.33	6.5	12.2	0.00109	1.4	RV	CELLSTATES	vCM4	control_TTN	6	14
PLA2R1	1.56	0.0413	0.143	0.0793	4.74	12	0.00117	1.38	RV	CELLSTATES	vCM4	control_TTN	6	14
MID1IP1	1.55	0.036	0.259	0.164	5.57	12.7	0.000902	1.44	RV	CELLSTATES	vCM4	control_TTN	6	14
FAM155A	1.53	0.0394	0.114	0.059	4.47	12.3	0.00106	1.4	RV	CELLSTATES	vCM4	control_TTN	6	14
PITPNM2	1.53	0.00459	0.378	0.211	6.04	20.8	4.04e-05	2.34	RV	CELLSTATES	vCM4	control_TTN	6	14
AL591543.1	1.52	0.0246	0.143	0.0696	4.71	14.2	0.000482	1.61	RV	CELLSTATES	vCM4	control_TTN	6	14
CCDC129	1.52	0.0129	0.274	0.143	5.39	16.5	0.000195	1.89	RV	CELLSTATES	vCM4	control_TTN	6	14
PPP1R1C	1.51	0.000353	1.07	0.67	7.47	34.1	5.55e-07	3.45	RV	CELLSTATES	vCM4	control_TTN	6	14
SH3RF2	1.5	0.00276	1.88	1.01	8.13	23.1	1.79e-05	2.56	RV	CELLSTATES	vCM4	control_TTN	6	14
CLEC2D	1.49	0.00875	0.203	0.126	5.17	18.1	0.000105	2.06	RV	CELLSTATES	vCM4	control_TTN	6	14
CEP85L	1.47	0.00106	1.17	0.698	7.69	28.1	3.5e-06	2.97	RV	CELLSTATES	vCM4	control_TTN	6	14
NFXL1	1.47	0.036	0.348	0.199	5.72	12.6	0.000907	1.44	RV	CELLSTATES	vCM4	control_TTN	6	14
CA1	1.46	0.00992	0.196	0.147	5.12	17.5	0.000134	2	RV	CELLSTATES	vCM4	control_TTN	6	14
LINC01470	1.45	0.00326	0.469	0.239	6.08	22.5	2.18e-05	2.49	RV	CELLSTATES	vCM4	control_TTN	6	14
LINC00486	1.44	0.0396	1.05	0.571	7.23	12.3	0.00107	1.4	RV	CELLSTATES	vCM4	control_TTN	6	14
STRIP2	1.44	0.00442	0.212	0.114	5.31	21	3.65e-05	2.35	RV	CELLSTATES	vCM4	control_TTN	6	14
LINC00571	1.43	0.00631	0.301	0.175	5.51	19.4	6.5e-05	2.2	RV	CELLSTATES	vCM4	control_TTN	6	14
SPHKAP	1.42	0.00066	2.31	1.52	8.61	30.7	1.56e-06	3.18	RV	CELLSTATES	vCM4	control_TTN	6	14
AC069287.3	1.41	0.0219	0.17	0.107	5.01	14.7	0.000398	1.66	RV	CELLSTATES	vCM4	control_TTN	6	14
FYB2	1.4	0.0132	1.63	1.26	8.16	16.4	0.000203	1.88	RV	CELLSTATES	vCM4	control_TTN	6	14
LRP4	1.4	0.0258	1.57	1.06	8.16	13.9	0.000535	1.59	RV	CELLSTATES	vCM4	control_TTN	6	14
ADRB1	1.39	0.0172	0.361	0.23	6.05	15.5	0.000282	1.76	RV	CELLSTATES	vCM4	control_TTN	6	14
AC125793.1	1.38	0.0256	0.326	0.225	5.8	14	0.000522	1.59	RV	CELLSTATES	vCM4	control_TTN	6	14
BMS1P14	1.38	0.00394	0.343	0.264	5.95	21.7	2.9e-05	2.4	RV	CELLSTATES	vCM4	control_TTN	6	14
KCNMB2-AS1	1.35	0.00631	1.96	1.43	8.34	19.5	6.35e-05	2.2	RV	CELLSTATES	vCM4	control_TTN	6	14
LINC01936	1.35	0.0148	0.382	0.267	6.11	16.1	0.00023	1.83	RV	CELLSTATES	vCM4	control_TTN	6	14
CNTNAP3	1.33	0.0329	0.246	0.148	5.55	13	0.000791	1.48	RV	CELLSTATES	vCM4	control_TTN	6	14
CNTN5	1.31	0.0484	0.141	0.117	4.89	11.4	0.00154	1.32	RV	CELLSTATES	vCM4	control_TTN	6	14
NUDT4	1.29	0.00194	1.71	1.29	8.19	24.9	9.61e-06	2.71	RV	CELLSTATES	vCM4	control_TTN	6	14
MBOAT1	1.28	0.0271	0.162	0.108	4.93	13.7	0.000578	1.57	RV	CELLSTATES	vCM4	control_TTN	6	14
NIPSNAP3A	1.28	0.0348	0.11	0.0656	4.49	12.8	0.000863	1.46	RV	CELLSTATES	vCM4	control_TTN	6	14
AC022146.2	1.27	0.0246	0.263	0.147	5.44	14.2	0.000481	1.61	RV	CELLSTATES	vCM4	control_TTN	6	14
EML1	1.26	0.00683	0.213	0.126	5.23	19	7.49e-05	2.17	RV	CELLSTATES	vCM4	control_TTN	6	14
FUT10	1.26	0.0361	0.151	0.0866	4.79	12.6	0.000913	1.44	RV	CELLSTATES	vCM4	control_TTN	6	14
ENOX1	1.22	0.0118	1.12	0.819	7.66	16.9	0.000168	1.93	RV	CELLSTATES	vCM4	control_TTN	6	14
FGF12	1.22	0.0131	24.1	18.2	12	16.4	0.000199	1.88	RV	CELLSTATES	vCM4	control_TTN	6	14
RSU1	1.22	0.00394	0.436	0.297	6.23	21.7	2.94e-05	2.4	RV	CELLSTATES	vCM4	control_TTN	6	14
LINC02137	1.2	0.0422	0.435	0.334	6.38	12	0.00121	1.37	RV	CELLSTATES	vCM4	control_TTN	6	14
AL139383.1	1.19	0.00386	1	0.808	7.38	21.8	2.79e-05	2.41	RV	CELLSTATES	vCM4	control_TTN	6	14
CDCA2	1.19	0.0483	0.15	0.103	4.96	11.4	0.00153	1.32	RV	CELLSTATES	vCM4	control_TTN	6	14
PDE7B	1.19	0.00232	0.695	0.505	6.83	23.8	1.41e-05	2.63	RV	CELLSTATES	vCM4	control_TTN	6	14
ITGA3	1.18	0.0257	0.196	0.139	5.17	14	0.00053	1.59	RV	CELLSTATES	vCM4	control_TTN	6	14
NFE2L3	1.18	0.00476	0.353	0.279	5.98	20.6	4.23e-05	2.32	RV	CELLSTATES	vCM4	control_TTN	6	14
AC005358.1	1.17	0.0128	0.773	0.572	7.12	16.5	0.000193	1.89	RV	CELLSTATES	vCM4	control_TTN	6	14
AL138828.1	1.17	0.0246	0.552	0.534	6.7	14.2	0.000478	1.61	RV	CELLSTATES	vCM4	control_TTN	6	14
KAZN	1.17	0.048	0.18	0.127	5.11	11.4	0.00151	1.32	RV	CELLSTATES	vCM4	control_TTN	6	14
SNHG25	1.17	0.0445	0.275	0.227	5.72	11.7	0.00134	1.35	RV	CELLSTATES	vCM4	control_TTN	6	14
EDA	1.16	0.00394	0.951	0.764	7.34	21.7	2.95e-05	2.4	RV	CELLSTATES	vCM4	control_TTN	6	14
MYL6	1.15	0.00237	1.39	0.973	7.84	23.6	1.49e-05	2.62	RV	CELLSTATES	vCM4	control_TTN	6	14
PKP4	1.15	0.0122	0.454	0.316	6.23	16.7	0.00018	1.91	RV	CELLSTATES	vCM4	control_TTN	6	14
CHST9	1.14	0.0143	0.468	0.344	6.46	16.2	0.000221	1.85	RV	CELLSTATES	vCM4	control_TTN	6	14
DISC1	1.13	0.0362	1.87	1.49	8.42	12.6	0.000929	1.44	RV	CELLSTATES	vCM4	control_TTN	6	14
COL6A1	1.12	0.0432	0.213	0.137	5.3	11.9	0.00124	1.36	RV	CELLSTATES	vCM4	control_TTN	6	14
GRIK1	1.12	0.0305	0.19	0.154	5.21	13.3	0.000701	1.52	RV	CELLSTATES	vCM4	control_TTN	6	14
IDH2	1.12	0.0122	1.03	0.824	7.56	16.7	0.000181	1.91	RV	CELLSTATES	vCM4	control_TTN	6	14
AP002812.2	1.11	0.00992	0.316	0.268	5.87	17.5	0.000133	2	RV	CELLSTATES	vCM4	control_TTN	6	14
AC022034.2	1.09	0.00631	1.46	1.31	7.99	19.5	6.43e-05	2.2	RV	CELLSTATES	vCM4	control_TTN	6	14
MPPED2	1.09	0.0362	0.274	0.218	5.72	12.6	0.000929	1.44	RV	CELLSTATES	vCM4	control_TTN	6	14
SLC29A1	1.09	0.00989	0.536	0.43	6.56	17.6	0.00013	2	RV	CELLSTATES	vCM4	control_TTN	6	14
ZPBP	1.09	0.027	0.269	0.218	5.6	13.8	0.00057	1.57	RV	CELLSTATES	vCM4	control_TTN	6	14
ZNF565	1.08	0.0296	0.695	0.577	7.04	13.4	0.000668	1.53	RV	CELLSTATES	vCM4	control_TTN	6	14
KY	1.07	0.0496	0.196	0.138	5.05	11.3	0.00161	1.3	RV	CELLSTATES	vCM4	control_TTN	6	14
EPHB1	1.01	0.0348	0.444	0.422	6.35	12.8	0.000862	1.46	RV	CELLSTATES	vCM4	control_TTN	6	14
MAP3K14	1.01	0.036	0.429	0.339	6.34	12.6	0.000907	1.44	RV	CELLSTATES	vCM4	control_TTN	6	14
MEIS1	1.01	0.00992	0.862	0.689	7.24	17.5	0.000135	2	RV	CELLSTATES	vCM4	control_TTN	6	14
RASSF3	1.01	0.0287	0.344	0.263	5.87	13.5	0.000637	1.54	RV	CELLSTATES	vCM4	control_TTN	6	14
REV1	1.01	0.0273	1.27	1	7.79	13.7	0.000595	1.56	RV	CELLSTATES	vCM4	control_TTN	6	14
IL1RAPL1	0.995	0.0246	4.16	3.77	9.49	14.2	0.000476	1.61	RV	CELLSTATES	vCM4	control_TTN	6	14
STAT3	0.991	0.0156	1.18	1.01	7.68	15.9	0.000249	1.81	RV	CELLSTATES	vCM4	control_TTN	6	14
HEATR5B	0.989	0.0189	0.793	0.709	7.16	15.2	0.000325	1.72	RV	CELLSTATES	vCM4	control_TTN	6	14
EGF	0.986	0.0362	0.301	0.254	5.79	12.6	0.000927	1.44	RV	CELLSTATES	vCM4	control_TTN	6	14
FSD2	0.985	0.00631	1.81	1.48	8.29	19.5	6.47e-05	2.2	RV	CELLSTATES	vCM4	control_TTN	6	14
RGS6	0.979	0.00918	2.27	2.07	8.59	17.9	0.000115	2.04	RV	CELLSTATES	vCM4	control_TTN	6	14
ANKRD6	0.975	0.0409	0.186	0.166	5.18	12.1	0.00114	1.39	RV	CELLSTATES	vCM4	control_TTN	6	14
AC011369.1	0.965	0.0164	1.06	0.944	7.53	15.7	0.000266	1.79	RV	CELLSTATES	vCM4	control_TTN	6	14
FBN2	0.965	0.0126	1.09	0.902	7.65	16.6	0.000189	1.9	RV	CELLSTATES	vCM4	control_TTN	6	14
AP001831.1	0.962	0.0309	0.411	0.369	6.32	13.2	0.000716	1.51	RV	CELLSTATES	vCM4	control_TTN	6	14
TPM2	0.959	0.0247	1.29	1.03	7.81	14.1	0.000495	1.61	RV	CELLSTATES	vCM4	control_TTN	6	14
PDE1C	0.945	0.0114	3.77	3.19	9.31	17	0.000162	1.94	RV	CELLSTATES	vCM4	control_TTN	6	14
MTA1	0.937	0.0287	0.449	0.37	6.37	13.5	0.000641	1.54	RV	CELLSTATES	vCM4	control_TTN	6	14
RBMS3-AS3	0.924	0.031	0.668	0.56	6.97	13.2	0.00072	1.51	RV	CELLSTATES	vCM4	control_TTN	6	14
CACNB2	0.921	0.0297	9.85	9.3	10.7	13.4	0.000676	1.53	RV	CELLSTATES	vCM4	control_TTN	6	14
TMEM65	0.9	0.0309	2.07	1.8	8.42	13.2	0.000715	1.51	RV	CELLSTATES	vCM4	control_TTN	6	14
GAS2	0.885	0.0247	0.994	1	7.57	14.2	0.000489	1.61	RV	CELLSTATES	vCM4	control_TTN	6	14
MTSS1	0.881	0.0397	0.989	0.853	7.34	12.2	0.00107	1.4	RV	CELLSTATES	vCM4	control_TTN	6	14
NRP1	0.876	0.0156	1.57	1.4	8.12	15.8	0.000251	1.81	RV	CELLSTATES	vCM4	control_TTN	6	14
PPARGC1B	0.875	0.0218	1.32	1.19	7.85	14.7	0.000393	1.66	RV	CELLSTATES	vCM4	control_TTN	6	14
TECR	0.873	0.0487	0.197	0.165	5.26	11.4	0.00156	1.31	RV	CELLSTATES	vCM4	control_TTN	6	14
ZNF521	0.856	0.0474	0.683	0.615	6.88	11.5	0.00147	1.32	RV	CELLSTATES	vCM4	control_TTN	6	14
PPP1R12B	0.845	0.0376	7.26	6.91	10.3	12.4	0.000997	1.42	RV	CELLSTATES	vCM4	control_TTN	6	14
AQP7	0.843	0.026	1.54	1.59	8.13	13.9	0.000543	1.58	RV	CELLSTATES	vCM4	control_TTN	6	14
RAB11A	0.826	0.0445	0.795	0.796	7.23	11.8	0.00132	1.35	RV	CELLSTATES	vCM4	control_TTN	6	14
SCPEP1	0.8	0.0479	0.491	0.507	6.51	11.4	0.00151	1.32	RV	CELLSTATES	vCM4	control_TTN	6	14
ADAM23	0.796	0.0271	1.07	1.02	7.57	13.8	0.000575	1.57	RV	CELLSTATES	vCM4	control_TTN	6	14
RBFOX1	0.79	0.0413	3.45	3.39	9.28	12.1	0.00116	1.38	RV	CELLSTATES	vCM4	control_TTN	6	14
TLN2	0.789	0.0372	0.95	0.916	7.41	12.5	0.00098	1.43	RV	CELLSTATES	vCM4	control_TTN	6	14
