# Supplementary material for: Pathogenic variants damage cell composition and single cell transcription in cardiomyopathies
Source: Science. Author manuscript; Available in PMC 2022 Oct 3. (PMC9528698; doi:10.1126/science.abo1984)
Supplement: Supp table 12.10 [file NIHMS1835045-supplement-Supp_table_12_10.xlsx]

## Sheet: Key
Column name	Description
Gene	Gene symbol, Ensembl 84
logFC	log2-fold change
FDR	False discovery rate; FDR is the PValue after (by default) Benjamini-Hochberg correction.
mean_exp_control	Mean expression values across controls
mean_exp_genotype	Mean expression values across disease samples
logCPM	logCPM is the average expression of all pseudobulked samples for that particular gene across all samples on the log2-scale expressed in counts per million (cpm, as calculated by edgeR after normalization).
F	Output of quasi-likelihood F-test
PValue	PValue is the nominal p-value derived from F
FDR_plot	-log10(False discovery rate)
Region	Studied region (LV or RV)
annotation_level	Cell-type or cell-state
cell_state/state	Specification which cell-type or state was analysed
comparison	Specification control_GENOTYPE
Observations_genotype	Numbers of Patients included in edgeR (patients with low number of nuclei have been excluded)
Observations_reference	Numbers of Patients included in edgeR (patients with low number of nuclei have been excluded)

## Sheet: LMNA_control
Gene	logFC	FDR	mean_exp_control	mean_exp_genotype	logCPM	F	PValue	FDR_plot	Region	annotation_level	cell_state	comparison	Observations_genotype	Observations_reference
NPPB	6.12	4.39e-10	0.112	6.25	8.41	96.4	5.71e-14	9.36	RV	CELLSTATES	vCM4	control_LMNA	7	14
NHLH2	5.44	0.00903	0	0.0693	2.99	20	5.1e-05	2.04	RV	CELLSTATES	vCM4	control_LMNA	7	14
ZSCAN4	4.98	0.00665	0.000785	0.0823	3.11	20.6	2.85e-05	2.18	RV	CELLSTATES	vCM4	control_LMNA	7	14
NECTIN4	4.79	0.012	0	0.049	2.82	18.6	8.5e-05	1.92	RV	CELLSTATES	vCM4	control_LMNA	7	14
CCDC13-AS1	4.74	0.00735	0.00421	0.152	3.63	20.1	3.53e-05	2.13	RV	CELLSTATES	vCM4	control_LMNA	7	14
NPPA	4.53	1.65e-06	0.0394	0.937	5.9	53.9	7.48e-10	5.78	RV	CELLSTATES	vCM4	control_LMNA	7	14
AC084880.4	4.01	0.0355	0	0.0303	2.68	14.1	0.000488	1.45	RV	CELLSTATES	vCM4	control_LMNA	7	14
LRMP	3.99	0.0355	0.00052	0.0297	2.73	17.9	0.000482	1.45	RV	CELLSTATES	vCM4	control_LMNA	7	14
NAP1L3	3.72	0.00319	0.000347	0.0243	2.7	23.7	9.73e-06	2.5	RV	CELLSTATES	vCM4	control_LMNA	7	14
SLC6A6	3.58	1.94e-10	0.0542	0.936	5.76	105	1.26e-14	9.71	RV	CELLSTATES	vCM4	control_LMNA	7	14
UNC80	3.58	0.00146	0.00449	0.111	3.36	26.1	3.8e-06	2.83	RV	CELLSTATES	vCM4	control_LMNA	7	14
NPPA-AS1	3.54	0.0161	0.000714	0.0252	2.7	16.6	0.00014	1.79	RV	CELLSTATES	vCM4	control_LMNA	7	14
SRCIN1	3.53	0.0052	0.00176	0.0298	2.83	21.7	1.86e-05	2.28	RV	CELLSTATES	vCM4	control_LMNA	7	14
PODXL2	3.46	0.0129	0	0.0136	2.55	21.2	9.58e-05	1.89	RV	CELLSTATES	vCM4	control_LMNA	7	14
FP671120.1	3.38	0.000659	0.157	1.33	6.62	29.9	9.84e-07	3.18	RV	CELLSTATES	vCM4	control_LMNA	7	14
HBB	3.27	0.00709	0.00401	0.0988	3.19	20.3	3.22e-05	2.15	RV	CELLSTATES	vCM4	control_LMNA	7	14
HBA2	3.25	0.0268	0.00176	0.0365	2.76	14.7	0.000306	1.57	RV	CELLSTATES	vCM4	control_LMNA	7	14
PLK1	3.22	0.0185	0.000388	0.0414	2.7	18.5	0.000167	1.73	RV	CELLSTATES	vCM4	control_LMNA	7	14
MAP2	3.17	0.0107	0.0127	0.208	3.77	18.3	7.21e-05	1.97	RV	CELLSTATES	vCM4	control_LMNA	7	14
NLE1	2.82	0.0338	0.00253	0.0452	2.91	13.9	0.000445	1.47	RV	CELLSTATES	vCM4	control_LMNA	7	14
AL606807.1	2.57	0.024	0.0147	0.115	3.56	15.1	0.000259	1.62	RV	CELLSTATES	vCM4	control_LMNA	7	14
IGFBP2	2.54	0.00443	0.0296	0.29	4.48	22.4	1.44e-05	2.35	RV	CELLSTATES	vCM4	control_LMNA	7	14
ARRDC3	2.52	9.17e-06	0.109	0.779	5.83	46.4	5.95e-09	5.04	RV	CELLSTATES	vCM4	control_LMNA	7	14
WNT9A	2.5	0.0221	0.0426	0.246	4.52	15.5	0.000224	1.66	RV	CELLSTATES	vCM4	control_LMNA	7	14
SPOCK1	2.49	1.42e-06	0.162	1.34	6.5	55.1	5.52e-10	5.85	RV	CELLSTATES	vCM4	control_LMNA	7	14
PHLDA1	2.48	3.44e-05	0.078	0.604	5.45	41.5	2.46e-08	4.46	RV	CELLSTATES	vCM4	control_LMNA	7	14
PLCE1	2.48	1.31e-06	0.0698	0.538	5.33	56.1	4.24e-10	5.88	RV	CELLSTATES	vCM4	control_LMNA	7	14
PRICKLE2	2.48	0.0149	0.0219	0.132	3.99	17.1	0.000116	1.83	RV	CELLSTATES	vCM4	control_LMNA	7	14
CPM	2.47	0.0464	0.0367	0.211	4.36	12.7	0.000723	1.33	RV	CELLSTATES	vCM4	control_LMNA	7	14
AL078590.3	2.46	0.000934	0.0738	0.447	5.27	28.2	1.76e-06	3.03	RV	CELLSTATES	vCM4	control_LMNA	7	14
TBC1D22B	2.4	0.00591	0.147	0.836	6.18	21.1	2.37e-05	2.23	RV	CELLSTATES	vCM4	control_LMNA	7	14
BCL2	2.32	1.01e-06	0.219	1.22	6.57	58	2.61e-10	6	RV	CELLSTATES	vCM4	control_LMNA	7	14
LINC02306	2.23	0.00796	0.0871	0.493	5	19.8	3.98e-05	2.1	RV	CELLSTATES	vCM4	control_LMNA	7	14
SGK1	2.16	0.0418	0.0401	0.229	4.42	13.2	0.000605	1.38	RV	CELLSTATES	vCM4	control_LMNA	7	14
MATN2	2.14	0.00855	0.032	0.167	4.2	19.5	4.46e-05	2.07	RV	CELLSTATES	vCM4	control_LMNA	7	14
FKBP5	2.13	2.4e-06	1.15	6.5	8.91	52	1.25e-09	5.62	RV	CELLSTATES	vCM4	control_LMNA	7	14
SHC4	2.11	0.0107	0.0357	0.149	4.14	18.3	7.14e-05	1.97	RV	CELLSTATES	vCM4	control_LMNA	7	14
SARM1	2.05	0.0469	0.0432	0.239	4.5	12.7	0.000748	1.33	RV	CELLSTATES	vCM4	control_LMNA	7	14
TBCC	2.01	0.00253	0.0798	0.471	5.22	24.3	7.21e-06	2.6	RV	CELLSTATES	vCM4	control_LMNA	7	14
MBOAT2	1.96	5.6e-05	0.124	0.615	5.72	39.3	4.73e-08	4.25	RV	CELLSTATES	vCM4	control_LMNA	7	14
TTC39C	1.94	0.0123	0.0434	0.247	4.49	17.7	8.95e-05	1.91	RV	CELLSTATES	vCM4	control_LMNA	7	14
KLHL36	1.91	9.69e-05	0.12	0.589	5.66	36.9	1.01e-07	4.01	RV	CELLSTATES	vCM4	control_LMNA	7	14
RPGR	1.9	0.011	0.0401	0.189	4.3	18.1	7.64e-05	1.96	RV	CELLSTATES	vCM4	control_LMNA	7	14
HMGB2	1.89	0.00796	0.105	0.592	5.61	19.8	3.92e-05	2.1	RV	CELLSTATES	vCM4	control_LMNA	7	14
AP002518.2	1.88	0.0102	0.118	0.62	5.57	18.5	6.62e-05	1.99	RV	CELLSTATES	vCM4	control_LMNA	7	14
ANKRD33B	1.73	0.0435	0.0619	0.254	4.68	12.9	0.000661	1.36	RV	CELLSTATES	vCM4	control_LMNA	7	14
EPHA7	1.72	0.0131	0.0869	0.328	5.19	17.5	9.82e-05	1.88	RV	CELLSTATES	vCM4	control_LMNA	7	14
CRIM1	1.71	0.00855	0.197	0.755	6.24	19.4	4.51e-05	2.07	RV	CELLSTATES	vCM4	control_LMNA	7	14
C6	1.7	0.00591	0.369	1.83	7.14	21.3	2.24e-05	2.23	RV	CELLSTATES	vCM4	control_LMNA	7	14
EPB41L4B	1.7	0.00146	0.132	0.622	5.66	26.1	3.78e-06	2.83	RV	CELLSTATES	vCM4	control_LMNA	7	14
ID2	1.68	0.0428	0.138	0.499	5.68	13	0.000644	1.37	RV	CELLSTATES	vCM4	control_LMNA	7	14
METRNL	1.64	0.0485	0.0559	0.219	4.44	12.5	0.000815	1.31	RV	CELLSTATES	vCM4	control_LMNA	7	14
TMTC1	1.62	5.1e-05	0.387	1.37	6.99	39.9	3.98e-08	4.29	RV	CELLSTATES	vCM4	control_LMNA	7	14
CCND1	1.6	0.0199	0.0867	0.259	4.98	15.9	0.000186	1.7	RV	CELLSTATES	vCM4	control_LMNA	7	14
ZBTB7A	1.6	0.0266	0.0819	0.371	5.01	14.8	0.000301	1.57	RV	CELLSTATES	vCM4	control_LMNA	7	14
RANBP17	1.52	0.00951	0.0977	0.423	5.3	18.9	5.55e-05	2.02	RV	CELLSTATES	vCM4	control_LMNA	7	14
JUND	1.51	0.0273	0.393	1.36	6.92	14.7	0.000314	1.56	RV	CELLSTATES	vCM4	control_LMNA	7	14
ABTB2	1.49	0.00222	0.302	1.23	6.74	24.8	5.92e-06	2.65	RV	CELLSTATES	vCM4	control_LMNA	7	14
UST	1.46	0.00474	0.15	0.53	5.73	22	1.66e-05	2.32	RV	CELLSTATES	vCM4	control_LMNA	7	14
BTBD8	1.44	0.0232	0.0789	0.248	4.83	15.3	0.000243	1.63	RV	CELLSTATES	vCM4	control_LMNA	7	14
ATP10D	1.42	0.0277	0.0877	0.307	5.06	14.6	0.000324	1.56	RV	CELLSTATES	vCM4	control_LMNA	7	14
ANTXR2	1.41	0.0041	0.235	0.739	6.25	22.7	1.31e-05	2.39	RV	CELLSTATES	vCM4	control_LMNA	7	14
ZNF189	1.38	0.00472	0.172	0.702	5.97	22.2	1.56e-05	2.33	RV	CELLSTATES	vCM4	control_LMNA	7	14
HEG1	1.37	0.00966	0.318	1.2	6.7	18.8	5.83e-05	2.01	RV	CELLSTATES	vCM4	control_LMNA	7	14
SPRY2	1.34	0.0419	0.0917	0.293	4.86	13.1	0.000617	1.38	RV	CELLSTATES	vCM4	control_LMNA	7	14
FOXO3	1.33	0.000924	1.03	3.48	8.36	28.4	1.68e-06	3.03	RV	CELLSTATES	vCM4	control_LMNA	7	14
LDLRAD4	1.29	0.00146	1.16	3.78	8.43	26.1	3.7e-06	2.83	RV	CELLSTATES	vCM4	control_LMNA	7	14
MLLT3	1.29	0.0389	0.211	0.783	6.14	13.4	0.000548	1.41	RV	CELLSTATES	vCM4	control_LMNA	7	14
COL23A1	1.27	0.00965	0.434	1.31	6.98	18.9	5.7e-05	2.02	RV	CELLSTATES	vCM4	control_LMNA	7	14
FOXO1	1.25	0.00251	0.568	1.73	7.41	24.4	7.01e-06	2.6	RV	CELLSTATES	vCM4	control_LMNA	7	14
FRMD4B	1.25	0.00709	0.283	0.777	6.39	20.4	3.17e-05	2.15	RV	CELLSTATES	vCM4	control_LMNA	7	14
DPYSL2	1.24	0.018	0.139	0.435	5.47	16.3	0.00016	1.75	RV	CELLSTATES	vCM4	control_LMNA	7	14
CREBRF	1.23	0.0102	0.213	0.561	6	18.5	6.59e-05	1.99	RV	CELLSTATES	vCM4	control_LMNA	7	14
XPR1	1.21	0.00402	1.75	5.06	8.95	22.8	1.25e-05	2.4	RV	CELLSTATES	vCM4	control_LMNA	7	14
ZBTB16	1.2	0.00556	1.91	6.68	9.24	21.5	2.02e-05	2.26	RV	CELLSTATES	vCM4	control_LMNA	7	14
C1orf21	1.18	0.00319	0.841	2.33	7.88	23.6	9.34e-06	2.5	RV	CELLSTATES	vCM4	control_LMNA	7	14
DHRS3	1.18	0.0334	0.198	0.535	5.79	13.9	0.000436	1.48	RV	CELLSTATES	vCM4	control_LMNA	7	14
TSC22D2	1.17	0.0477	0.224	0.685	6.18	12.6	0.000774	1.32	RV	CELLSTATES	vCM4	control_LMNA	7	14
FNDC3B	1.16	0.00474	1.67	5.45	9	22.1	1.63e-05	2.32	RV	CELLSTATES	vCM4	control_LMNA	7	14
RPS6KA2	1.16	0.0107	0.312	0.953	6.53	18.3	7.13e-05	1.97	RV	CELLSTATES	vCM4	control_LMNA	7	14
NFKBIA	1.14	0.0153	0.508	1.4	7.15	16.9	0.000127	1.81	RV	CELLSTATES	vCM4	control_LMNA	7	14
XPO1	1.14	0.0492	0.296	1.01	6.59	12.4	0.000831	1.31	RV	CELLSTATES	vCM4	control_LMNA	7	14
PDE3B	1.13	0.0277	0.325	1	6.66	14.6	0.000321	1.56	RV	CELLSTATES	vCM4	control_LMNA	7	14
AC016831.7	1.12	0.0151	2.3	7.72	9.45	17	0.000121	1.82	RV	CELLSTATES	vCM4	control_LMNA	7	14
CCDC93	1.09	0.021	0.457	1.19	7.02	15.7	0.000208	1.68	RV	CELLSTATES	vCM4	control_LMNA	7	14
FGD4	1.08	0.0158	0.917	2.27	7.93	16.7	0.000135	1.8	RV	CELLSTATES	vCM4	control_LMNA	7	14
PIK3R1	1.08	0.0483	1.9	4.97	9	12.5	0.000799	1.32	RV	CELLSTATES	vCM4	control_LMNA	7	14
CBFB	1.06	0.0257	0.196	0.58	5.94	14.9	0.000288	1.59	RV	CELLSTATES	vCM4	control_LMNA	7	14
CPEB4	1.06	0.0185	2.33	7.55	9.48	16.2	0.000167	1.73	RV	CELLSTATES	vCM4	control_LMNA	7	14
DOCK5	1.06	0.0109	0.674	2.31	7.68	18.2	7.47e-05	1.96	RV	CELLSTATES	vCM4	control_LMNA	7	14
SORT1	1.06	0.0343	0.399	1.05	6.85	13.8	0.000458	1.46	RV	CELLSTATES	vCM4	control_LMNA	7	14
PTPN14	1.05	0.0191	0.387	1.08	6.86	16.1	0.000174	1.72	RV	CELLSTATES	vCM4	control_LMNA	7	14
ARHGAP24	1.04	0.0485	1.45	4.46	8.77	12.5	0.000814	1.31	RV	CELLSTATES	vCM4	control_LMNA	7	14
PDZD2	1.03	0.0197	3.02	8.81	9.7	16	0.000181	1.71	RV	CELLSTATES	vCM4	control_LMNA	7	14
KIFAP3	1.02	0.0435	0.366	1	6.72	12.9	0.000664	1.36	RV	CELLSTATES	vCM4	control_LMNA	7	14
ZNF106	0.987	0.0221	1.17	3.11	8.3	15.5	0.000224	1.66	RV	CELLSTATES	vCM4	control_LMNA	7	14
RBL2	0.976	0.0483	0.289	0.842	6.34	12.5	0.000802	1.32	RV	CELLSTATES	vCM4	control_LMNA	7	14
APPL2	0.968	0.0285	0.329	0.831	6.53	14.5	0.000342	1.55	RV	CELLSTATES	vCM4	control_LMNA	7	14
FAM214A	0.937	0.0313	0.484	1.29	7.05	14.2	0.000392	1.5	RV	CELLSTATES	vCM4	control_LMNA	7	14
CLEC16A	0.935	0.047	0.336	0.873	6.61	12.6	0.000756	1.33	RV	CELLSTATES	vCM4	control_LMNA	7	14
PARVA	0.935	0.0483	0.517	1.48	7.23	12.5	0.000796	1.32	RV	CELLSTATES	vCM4	control_LMNA	7	14
USP53	0.83	0.0362	1.23	3.12	8.38	13.6	0.000503	1.44	RV	CELLSTATES	vCM4	control_LMNA	7	14

## Sheet: PKP2_control
Gene	logFC	FDR	mean_exp_control	mean_exp_genotype	logCPM	F	PValue	FDR_plot	Region	annotation_level	cell_state	comparison	Observations_genotype	Observations_reference
IL31RA	5.94	0.000287	0.000551	0.048	2.79	37.8	1.66e-07	3.54	RV	CELLSTATES	vCM4	control_PKP2	5	14
BOK	5.18	0.00327	0.000173	0.0215	2.55	28.4	6.08e-06	2.49	RV	CELLSTATES	vCM4	control_PKP2	5	14
C14orf132	4.97	0.00186	0.000725	0.0659	2.79	28	2.99e-06	2.73	RV	CELLSTATES	vCM4	control_PKP2	5	14
CYTIP	4.83	0.00552	0.000173	0.0167	2.51	26.6	1.28e-05	2.26	RV	CELLSTATES	vCM4	control_PKP2	5	14
SPINK1	4.6	0.00972	0.000551	0.0542	2.7	21.2	3.06e-05	2.01	RV	CELLSTATES	vCM4	control_PKP2	5	14
ARSJ	4.39	0.0147	0.00164	0.0388	2.75	19.5	5.78e-05	1.83	RV	CELLSTATES	vCM4	control_PKP2	5	14
NAP1L3	4.37	0.0383	0.000347	0.0132	2.5	23.6	0.000265	1.42	RV	CELLSTATES	vCM4	control_PKP2	5	14
AC010245.2	4.09	0.04	0	0.0132	2.46	20.7	0.000288	1.4	RV	CELLSTATES	vCM4	control_PKP2	5	14
GPR27	4.09	0.04	0	0.0132	2.46	20.7	0.000288	1.4	RV	CELLSTATES	vCM4	control_PKP2	5	14
ZNF775	4.02	0.0185	0.00399	0.0409	2.92	18.6	7.96e-05	1.73	RV	CELLSTATES	vCM4	control_PKP2	5	14
FBXW9	3.96	0.0495	0.00109	0.0339	2.64	16	0.000426	1.31	RV	CELLSTATES	vCM4	control_PKP2	5	14
NPPB	3.33	0.00521	0.112	2.29	6.21	23.9	1.17e-05	2.28	RV	CELLSTATES	vCM4	control_PKP2	5	14
HMCN1	3.22	0.0417	0.0171	0.185	3.63	15.1	0.000308	1.38	RV	CELLSTATES	vCM4	control_PKP2	5	14
PRICKLE2	3.2	0.0274	0.0219	0.159	3.82	16.9	0.000155	1.56	RV	CELLSTATES	vCM4	control_PKP2	5	14
WNT9A	3.08	0.0236	0.0426	0.454	4.66	17.6	0.000117	1.63	RV	CELLSTATES	vCM4	control_PKP2	5	14
PLCE1	2.99	6.97e-06	0.0698	0.817	5.31	54.9	1.79e-09	5.16	RV	CELLSTATES	vCM4	control_PKP2	5	14
AC109466.1	2.98	0.0451	0.0193	0.152	3.87	14.8	0.000356	1.35	RV	CELLSTATES	vCM4	control_PKP2	5	14
SLC6A6	2.97	0.000251	0.0542	0.928	5.26	38.7	1.16e-07	3.6	RV	CELLSTATES	vCM4	control_PKP2	5	14
AL078590.3	2.92	0.00839	0.0738	0.935	5.33	21.8	2.46e-05	2.08	RV	CELLSTATES	vCM4	control_PKP2	5	14
C5orf46	2.89	0.0215	0.0357	0.304	4.27	18	0.000102	1.67	RV	CELLSTATES	vCM4	control_PKP2	5	14
SOCS2	2.81	0.0293	0.035	0.279	4.28	16.6	0.000173	1.53	RV	CELLSTATES	vCM4	control_PKP2	5	14
MBOAT2	2.79	1.86e-06	0.124	1.19	5.96	63.8	2.39e-10	5.73	RV	CELLSTATES	vCM4	control_PKP2	5	14
PHLDA1	2.6	0.00318	0.078	1	5.46	26.1	5.7e-06	2.5	RV	CELLSTATES	vCM4	control_PKP2	5	14
ATRNL1	2.56	0.00584	0.0753	0.543	5.07	23.5	1.39e-05	2.23	RV	CELLSTATES	vCM4	control_PKP2	5	14
ADGRL3	2.34	0.0201	0.0775	0.698	5.4	18.2	9.22e-05	1.7	RV	CELLSTATES	vCM4	control_PKP2	5	14
CRIM1	2.27	0.0049	0.197	1.18	6.3	24.4	1.01e-05	2.31	RV	CELLSTATES	vCM4	control_PKP2	5	14
BCL2	2.25	8.78e-05	0.219	1.26	6.29	43.2	3.38e-08	4.06	RV	CELLSTATES	vCM4	control_PKP2	5	14
C6	2.18	0.000807	0.369	2.03	7.04	31.5	9.84e-07	3.09	RV	CELLSTATES	vCM4	control_PKP2	5	14
FKBP5	2.18	8.78e-05	1.15	8.9	8.79	43.9	2.83e-08	4.06	RV	CELLSTATES	vCM4	control_PKP2	5	14
ANKRD33B	2.05	0.047	0.0619	0.23	4.56	14.6	0.000383	1.33	RV	CELLSTATES	vCM4	control_PKP2	5	14
KLHL36	1.97	0.00145	0.12	0.79	5.55	29.1	2.1e-06	2.84	RV	CELLSTATES	vCM4	control_PKP2	5	14
AC016831.7	1.71	0.000469	2.3	11.6	9.54	34.9	3.52e-07	3.33	RV	CELLSTATES	vCM4	control_PKP2	5	14
ATP6AP1L	1.71	0.04	0.0962	0.419	5.03	15.4	0.000283	1.4	RV	CELLSTATES	vCM4	control_PKP2	5	14
ATP10D	1.66	0.0414	0.0877	0.349	4.96	15.2	0.000303	1.38	RV	CELLSTATES	vCM4	control_PKP2	5	14
UST	1.66	0.00829	0.15	0.566	5.61	22	2.29e-05	2.08	RV	CELLSTATES	vCM4	control_PKP2	5	14
TMTC1	1.63	0.000314	0.387	1.76	6.89	36.8	2.02e-07	3.5	RV	CELLSTATES	vCM4	control_PKP2	5	14
ARRDC3	1.61	0.0263	0.109	0.651	5.28	17.1	0.000143	1.58	RV	CELLSTATES	vCM4	control_PKP2	5	14
ZNF189	1.61	0.00839	0.172	0.813	5.91	21.7	2.53e-05	2.08	RV	CELLSTATES	vCM4	control_PKP2	5	14
FOXO3	1.6	0.000501	1.03	4.63	8.34	33.6	5.14e-07	3.3	RV	CELLSTATES	vCM4	control_PKP2	5	14
DPYSL2	1.56	0.0147	0.139	0.602	5.47	19.4	6.02e-05	1.83	RV	CELLSTATES	vCM4	control_PKP2	5	14
IER3	1.56	0.0108	0.268	0.909	6.33	20.8	3.53e-05	1.97	RV	CELLSTATES	vCM4	control_PKP2	5	14
YBX3	1.56	0.0112	0.342	1.49	6.72	20.6	3.79e-05	1.95	RV	CELLSTATES	vCM4	control_PKP2	5	14
LINC00923	1.53	0.0386	0.307	1.17	6.62	15.5	0.00027	1.41	RV	CELLSTATES	vCM4	control_PKP2	5	14
ARHGAP42	1.52	0.00732	0.223	0.732	6.09	22.5	1.94e-05	2.14	RV	CELLSTATES	vCM4	control_PKP2	5	14
FGD4	1.5	0.00145	0.917	3.36	7.97	29	2.14e-06	2.84	RV	CELLSTATES	vCM4	control_PKP2	5	14
FNIP2	1.5	0.0188	1.56	7.9	9	18.5	8.2e-05	1.73	RV	CELLSTATES	vCM4	control_PKP2	5	14
ZMAT1	1.49	0.0315	0.126	0.546	5.42	16.4	0.00019	1.5	RV	CELLSTATES	vCM4	control_PKP2	5	14
EXT1	1.48	0.0417	0.61	2.41	7.51	15.1	0.000311	1.38	RV	CELLSTATES	vCM4	control_PKP2	5	14
MLLT3	1.47	0.0156	0.211	0.763	5.97	19.2	6.49e-05	1.81	RV	CELLSTATES	vCM4	control_PKP2	5	14
XPR1	1.47	0.000606	1.75	6.72	8.92	32.8	6.61e-07	3.22	RV	CELLSTATES	vCM4	control_PKP2	5	14
CBFB	1.39	0.00683	0.196	0.868	5.97	22.9	1.71e-05	2.17	RV	CELLSTATES	vCM4	control_PKP2	5	14
FNDC3B	1.39	0.000469	1.67	6.29	8.9	34.6	3.87e-07	3.33	RV	CELLSTATES	vCM4	control_PKP2	5	14
PIK3R1	1.37	0.0293	1.9	6.66	9	16.6	0.000175	1.53	RV	CELLSTATES	vCM4	control_PKP2	5	14
COL23A1	1.36	0.022	0.434	1.53	6.89	17.9	0.000106	1.66	RV	CELLSTATES	vCM4	control_PKP2	5	14
ANTXR2	1.35	0.0357	0.235	0.968	6.14	15.8	0.000236	1.45	RV	CELLSTATES	vCM4	control_PKP2	5	14
BICD1	1.32	0.037	0.195	0.71	5.86	15.6	0.000254	1.43	RV	CELLSTATES	vCM4	control_PKP2	5	14
PDZD2	1.31	0.00336	3.02	11.8	9.7	25.7	6.48e-06	2.47	RV	CELLSTATES	vCM4	control_PKP2	5	14
CCDC93	1.29	0.0336	0.457	1.54	6.99	16.1	0.000212	1.47	RV	CELLSTATES	vCM4	control_PKP2	5	14
UGGT2	1.27	0.0431	0.195	0.523	5.83	14.9	0.000335	1.37	RV	CELLSTATES	vCM4	control_PKP2	5	14
HEG1	1.25	0.0417	0.318	1.14	6.51	15.1	0.000315	1.38	RV	CELLSTATES	vCM4	control_PKP2	5	14
C1orf21	1.2	0.0147	0.841	2.9	7.8	19.5	5.66e-05	1.83	RV	CELLSTATES	vCM4	control_PKP2	5	14
TMEM164	1.19	0.0263	0.776	2.88	7.68	17.1	0.000144	1.58	RV	CELLSTATES	vCM4	control_PKP2	5	14
ZNF106	1.19	0.00895	1.17	3.83	8.25	21.5	2.76e-05	2.05	RV	CELLSTATES	vCM4	control_PKP2	5	14
LDLRAD4	1.17	0.0248	1.16	4.01	8.27	17.4	0.000129	1.6	RV	CELLSTATES	vCM4	control_PKP2	5	14
ARHGAP26	1.15	0.00508	1.78	6.28	8.89	24.1	1.11e-05	2.29	RV	CELLSTATES	vCM4	control_PKP2	5	14
PTPN14	1.15	0.0238	0.387	1.29	6.78	17.5	0.000122	1.62	RV	CELLSTATES	vCM4	control_PKP2	5	14
FOXO1	1.14	0.0236	0.568	2.35	7.35	17.6	0.00012	1.63	RV	CELLSTATES	vCM4	control_PKP2	5	14
FAM214A	1.05	0.0263	0.484	1.68	6.98	17.2	0.000139	1.58	RV	CELLSTATES	vCM4	control_PKP2	5	14
ZCCHC7	1.02	0.0345	0.558	1.8	7.24	16	0.000219	1.46	RV	CELLSTATES	vCM4	control_PKP2	5	14
ACSS3	0.998	0.0201	1.06	3.42	8.11	18.2	9.44e-05	1.7	RV	CELLSTATES	vCM4	control_PKP2	5	14
PTPRM	0.945	0.0451	3.8	10	9.88	14.8	0.000354	1.35	RV	CELLSTATES	vCM4	control_PKP2	5	14

## Sheet: PVneg_control
Gene	logFC	FDR	mean_exp_control	mean_exp_genotype	logCPM	F	PValue	FDR_plot	Region	annotation_level	cell_state	comparison	Observations_genotype	Observations_reference

## Sheet: RBM20_control
Gene	logFC	FDR	mean_exp_control	mean_exp_genotype	logCPM	F	PValue	FDR_plot	Region	annotation_level	cell_state	comparison	Observations_genotype	Observations_reference
NPPB	5.5	1.62e-07	0.112	6.28	7.84	76.5	1.39e-11	6.79	RV	CELLSTATES	vCM4	control_RBM20	5	14
C14orf132	4.34	0.00154	0.000725	0.11	2.92	30.3	1.32e-06	2.81	RV	CELLSTATES	vCM4	control_RBM20	5	14
HBB	4.13	0.0022	0.00401	0.149	3.33	28.8	2.18e-06	2.66	RV	CELLSTATES	vCM4	control_RBM20	5	14
SCGB3A2	4.02	0.0258	0.00191	0.0868	2.91	18.7	7.33e-05	1.59	RV	CELLSTATES	vCM4	control_RBM20	5	14
AQP9	3.94	0.038	0	0.0237	2.48	19.7	0.000133	1.42	RV	CELLSTATES	vCM4	control_RBM20	5	14
CHGB	3.81	0.0191	0.00266	0.0383	2.91	20.1	4.43e-05	1.72	RV	CELLSTATES	vCM4	control_RBM20	5	14
ZNF775	3.65	0.0238	0.00399	0.0617	3.03	19.2	6.17e-05	1.62	RV	CELLSTATES	vCM4	control_RBM20	5	14
AC109811.1	3.36	0.0348	0.00234	0.0829	2.81	17.7	0.000108	1.46	RV	CELLSTATES	vCM4	control_RBM20	5	14
HLA-DMA	3.23	0.0199	0.0109	0.0902	3.26	19.8	4.87e-05	1.7	RV	CELLSTATES	vCM4	control_RBM20	5	14
CTU1	3.18	0.0127	0.0109	0.0752	3.4	21.9	2.28e-05	1.89	RV	CELLSTATES	vCM4	control_RBM20	5	14
SLC6A6	3.14	8.01e-07	0.0542	0.804	5.23	64.3	1.75e-10	6.1	RV	CELLSTATES	vCM4	control_RBM20	5	14
IGFBP2	2.74	0.000399	0.0296	0.322	4.34	36.3	2.12e-07	3.4	RV	CELLSTATES	vCM4	control_RBM20	5	14
PLCE1	2.61	4.46e-05	0.0698	0.713	5.23	45.2	1.77e-08	4.35	RV	CELLSTATES	vCM4	control_RBM20	5	14
PHLDA1	2.35	0.00768	0.078	0.559	5.2	24.3	9.85e-06	2.11	RV	CELLSTATES	vCM4	control_RBM20	5	14
ACTA1	2.02	7.39e-05	3.05	17.2	10	42.7	3.42e-08	4.13	RV	CELLSTATES	vCM4	control_RBM20	5	14
ADM	1.82	0.0251	0.179	0.757	5.93	18.9	6.82e-05	1.6	RV	CELLSTATES	vCM4	control_RBM20	5	14
EPB41L4B	1.75	0.0191	0.132	0.603	5.51	20.2	4.19e-05	1.72	RV	CELLSTATES	vCM4	control_RBM20	5	14
BACH2	1.74	0.0191	0.133	0.496	5.48	20.3	4.05e-05	1.72	RV	CELLSTATES	vCM4	control_RBM20	5	14
COLQ	1.69	0.038	0.0884	0.257	5	17.1	0.000136	1.42	RV	CELLSTATES	vCM4	control_RBM20	5	14
MT-CO3	1.67	0.0238	0.619	2.77	7.53	19.2	6.29e-05	1.62	RV	CELLSTATES	vCM4	control_RBM20	5	14
XPR1	1.67	0.000569	1.75	7.84	9.05	34.4	3.77e-07	3.24	RV	CELLSTATES	vCM4	control_RBM20	5	14
FKBP5	1.66	0.0379	1.15	6.52	8.6	17.2	0.00013	1.42	RV	CELLSTATES	vCM4	control_RBM20	5	14
SPOCK1	1.64	0.0212	0.162	0.617	5.76	19.6	5.33e-05	1.67	RV	CELLSTATES	vCM4	control_RBM20	5	14
BCL2	1.59	0.0452	0.219	0.935	6.11	16.5	0.000176	1.34	RV	CELLSTATES	vCM4	control_RBM20	5	14
FSTL3	1.55	0.0375	0.122	0.428	5.34	17.4	0.000124	1.43	RV	CELLSTATES	vCM4	control_RBM20	5	14
MBOAT2	1.54	0.0361	0.124	0.501	5.39	17.6	0.000115	1.44	RV	CELLSTATES	vCM4	control_RBM20	5	14
AC010235.1	1.51	0.0124	0.213	0.732	6.03	22.1	2.13e-05	1.91	RV	CELLSTATES	vCM4	control_RBM20	5	14
IER3	1.46	0.00761	0.268	0.792	6.3	24.5	9.06e-06	2.12	RV	CELLSTATES	vCM4	control_RBM20	5	14
PDE3B	1.43	0.0191	0.325	1.3	6.63	20.5	3.84e-05	1.72	RV	CELLSTATES	vCM4	control_RBM20	5	14
MLEC	1.35	0.0382	0.148	0.431	5.44	17.1	0.000139	1.42	RV	CELLSTATES	vCM4	control_RBM20	5	14
CREBRF	1.22	0.0404	0.213	0.627	5.89	16.8	0.000152	1.39	RV	CELLSTATES	vCM4	control_RBM20	5	14

## Sheet: TTN_control
Gene	logFC	FDR	mean_exp_control	mean_exp_genotype	logCPM	F	PValue	FDR_plot	Region	annotation_level	cell_state	comparison	Observations_genotype	Observations_reference
NPPB	5.98	4.19e-09	0.112	7.84	8.63	97.9	8.24e-13	8.38	RV	CELLSTATES	vCM4	control_TTN	6	14
OGDHL	4.27	0.000585	0.00107	0.0371	2.66	31.4	1.27e-06	3.23	RV	CELLSTATES	vCM4	control_TTN	6	14
NPPA	4.2	2e-05	0.0394	1.02	5.95	49.4	9.8e-09	4.7	RV	CELLSTATES	vCM4	control_TTN	6	14
HYAL4	4.13	0.000353	0.00216	0.0791	3.02	34	5.79e-07	3.45	RV	CELLSTATES	vCM4	control_TTN	6	14
C14orf132	3.89	0.000585	0.000725	0.0439	2.66	31.4	1.25e-06	3.23	RV	CELLSTATES	vCM4	control_TTN	6	14
IL31RA	3.67	0.00194	0.000551	0.0477	2.58	24.8	9.93e-06	2.71	RV	CELLSTATES	vCM4	control_TTN	6	14
GPR27	3.61	0.00754	0	0.0153	2.3	20.3	8.55e-05	2.12	RV	CELLSTATES	vCM4	control_TTN	6	14
AL358075.2	3.6	0.00648	0	0.0133	2.29	21	6.78e-05	2.19	RV	CELLSTATES	vCM4	control_TTN	6	14
B3GALT5	3.52	0.00106	0.00403	0.107	3.27	27.9	3.69e-06	2.97	RV	CELLSTATES	vCM4	control_TTN	6	14
MAP2	3.5	8.35e-05	0.0127	0.2	3.77	41.3	7.67e-08	4.08	RV	CELLSTATES	vCM4	control_TTN	6	14
SLC6A6	3.47	4.19e-09	0.0542	0.967	5.72	99.7	6.16e-13	8.38	RV	CELLSTATES	vCM4	control_TTN	6	14
NAP1L3	3.45	0.00343	0.000347	0.0184	2.37	22.4	2.34e-05	2.47	RV	CELLSTATES	vCM4	control_TTN	6	14
SRCIN1	3.35	0.00661	0.00176	0.0412	2.64	19.2	7.05e-05	2.18	RV	CELLSTATES	vCM4	control_TTN	6	14
AL161772.1	3.24	0.00572	0.00107	0.0281	2.53	19.9	5.4e-05	2.24	RV	CELLSTATES	vCM4	control_TTN	6	14
SLITRK4	3.2	0.0103	0.0017	0.0368	2.46	17.3	0.000141	1.99	RV	CELLSTATES	vCM4	control_TTN	6	14
TNNC2	3.2	0.0104	0	0.0133	2.24	18.7	0.000144	1.98	RV	CELLSTATES	vCM4	control_TTN	6	14
AC008825.1	3.11	0.0207	0	0.0298	2.29	15.9	0.000369	1.68	RV	CELLSTATES	vCM4	control_TTN	6	14
UNC80	3.06	0.00699	0.00449	0.0812	3	18.9	7.83e-05	2.16	RV	CELLSTATES	vCM4	control_TTN	6	14
SCGB3A2	3.01	0.0273	0.00191	0.0335	2.62	14.2	0.000592	1.56	RV	CELLSTATES	vCM4	control_TTN	6	14
AC016738.1	2.99	0.0398	0.000898	0.0249	2.47	14	0.00109	1.4	RV	CELLSTATES	vCM4	control_TTN	6	14
AC137834.1	2.95	0.0312	0	0.0144	2.22	14.5	0.000726	1.51	RV	CELLSTATES	vCM4	control_TTN	6	14
AC097534.1	2.93	0.0122	0.000173	0.0235	2.32	16.9	0.000179	1.91	RV	CELLSTATES	vCM4	control_TTN	6	14
AC022217.2	2.88	0.0445	0.000714	0.0223	2.37	11.8	0.00132	1.35	RV	CELLSTATES	vCM4	control_TTN	6	14
DSEL	2.85	0.015	0.000888	0.0156	2.39	16	0.000234	1.83	RV	CELLSTATES	vCM4	control_TTN	6	14
AC020741.1	2.8	0.0422	0.00395	0.0597	2.9	12	0.0012	1.37	RV	CELLSTATES	vCM4	control_TTN	6	14
ADAP1	2.8	0.0364	0.000714	0.0152	2.33	12.5	0.000944	1.44	RV	CELLSTATES	vCM4	control_TTN	6	14
PLCE1	2.77	2.12e-09	0.0698	0.86	5.56	110	1.39e-13	8.67	RV	CELLSTATES	vCM4	control_TTN	6	14
SPRY4	2.67	0.0369	0.000888	0.0173	2.36	12.5	0.00096	1.43	RV	CELLSTATES	vCM4	control_TTN	6	14
STAT4	2.67	0.00194	0.0228	0.198	4	24.9	9.84e-06	2.71	RV	CELLSTATES	vCM4	control_TTN	6	14
C5AR1	2.65	0.00041	0.0197	0.171	3.91	32.9	8.06e-07	3.39	RV	CELLSTATES	vCM4	control_TTN	6	14
ZNF775	2.63	0.018	0.00399	0.0431	2.84	15.4	0.000303	1.74	RV	CELLSTATES	vCM4	control_TTN	6	14
ADGRL3	2.62	8.71e-05	0.0775	0.815	5.66	40.4	9.66e-08	4.06	RV	CELLSTATES	vCM4	control_TTN	6	14
AC068338.2	2.55	0.0408	0.00095	0.0346	2.46	12.1	0.00113	1.39	RV	CELLSTATES	vCM4	control_TTN	6	14
PHF21B	2.55	0.00966	0.0102	0.0921	3.31	17.7	0.000124	2.01	RV	CELLSTATES	vCM4	control_TTN	6	14
HBB	2.45	0.0408	0.00401	0.0477	2.73	12.1	0.00114	1.39	RV	CELLSTATES	vCM4	control_TTN	6	14
AL606760.2	2.43	0.0494	0.00148	0.0237	2.51	11.3	0.00158	1.31	RV	CELLSTATES	vCM4	control_TTN	6	14
SDSL	2.43	0.0187	0.00648	0.0515	2.99	15.2	0.000321	1.73	RV	CELLSTATES	vCM4	control_TTN	6	14
C5orf46	2.39	0.00447	0.0357	0.259	4.32	21	3.75e-05	2.35	RV	CELLSTATES	vCM4	control_TTN	6	14
PHLDA1	2.39	0.000523	0.078	0.714	5.49	31.9	1.06e-06	3.28	RV	CELLSTATES	vCM4	control_TTN	6	14
LINC02170	2.38	0.0497	0.00353	0.0371	2.72	11.3	0.00161	1.3	RV	CELLSTATES	vCM4	control_TTN	6	14
AC002463.1	2.37	0.0408	0.00525	0.0546	2.86	12.1	0.00114	1.39	RV	CELLSTATES	vCM4	control_TTN	6	14
PRAG1	2.37	0.0369	0.00856	0.0513	3.11	12.5	0.000968	1.43	RV	CELLSTATES	vCM4	control_TTN	6	14
KCNJ4	2.24	0.0114	0.0167	0.136	3.66	17	0.00016	1.94	RV	CELLSTATES	vCM4	control_TTN	6	14
NEURL1B	2.24	0.0022	0.0222	0.177	3.93	24.3	1.19e-05	2.66	RV	CELLSTATES	vCM4	control_TTN	6	14
COLQ	2.17	4.53e-05	0.0884	0.604	5.45	44.6	3.27e-08	4.34	RV	CELLSTATES	vCM4	control_TTN	6	14
EDNRA	2.14	0.00794	0.0915	0.509	5.27	18.5	9.32e-05	2.1	RV	CELLSTATES	vCM4	control_TTN	6	14
H1FX	2.11	0.00186	0.0757	0.406	4.99	25.1	9.01e-06	2.73	RV	CELLSTATES	vCM4	control_TTN	6	14
NOVA1	2.1	0.0085	0.0561	0.306	4.65	18.2	0.000101	2.07	RV	CELLSTATES	vCM4	control_TTN	6	14
PRICKLE2	2.07	0.00891	0.0219	0.155	3.87	18.1	0.000108	2.05	RV	CELLSTATES	vCM4	control_TTN	6	14
SLC7A8	2	0.00136	0.0841	0.563	5.23	26.9	5e-06	2.87	RV	CELLSTATES	vCM4	control_TTN	6	14
WNT9A	2	0.00607	0.0426	0.283	4.53	19.7	5.91e-05	2.22	RV	CELLSTATES	vCM4	control_TTN	6	14
AC051619.5	1.98	0.00145	0.0345	0.269	4.23	26.1	6.58e-06	2.84	RV	CELLSTATES	vCM4	control_TTN	6	14
HEPH	1.97	0.000745	0.0481	0.324	4.46	30	1.93e-06	3.13	RV	CELLSTATES	vCM4	control_TTN	6	14
MCAM	1.97	0.0119	0.0305	0.18	4.01	16.9	0.00017	1.92	RV	CELLSTATES	vCM4	control_TTN	6	14
BANCR	1.95	0.0446	0.0335	0.136	4.02	11.7	0.00135	1.35	RV	CELLSTATES	vCM4	control_TTN	6	14
NCKIPSD	1.93	0.00992	0.0271	0.154	3.75	17.5	0.000135	2	RV	CELLSTATES	vCM4	control_TTN	6	14
EEF1A1	1.9	0.00224	0.0814	0.348	4.8	24.1	1.28e-05	2.65	RV	CELLSTATES	vCM4	control_TTN	6	14
FKBP5	1.9	2e-05	1.15	7.23	8.7	49.1	1.05e-08	4.7	RV	CELLSTATES	vCM4	control_TTN	6	14
KLHL36	1.87	2e-05	0.12	0.785	5.66	50.3	7.87e-09	4.7	RV	CELLSTATES	vCM4	control_TTN	6	14
CRIM1	1.83	0.000745	0.197	1.15	6.36	29.9	1.96e-06	3.13	RV	CELLSTATES	vCM4	control_TTN	6	14
PAFAH2	1.83	0.00406	0.0572	0.39	4.6	21.5	3.06e-05	2.39	RV	CELLSTATES	vCM4	control_TTN	6	14
RNF141	1.79	0.0281	0.0224	0.125	3.71	13.6	0.000615	1.55	RV	CELLSTATES	vCM4	control_TTN	6	14
AL078590.3	1.78	0.00891	0.0738	0.411	5.06	18	0.00011	2.05	RV	CELLSTATES	vCM4	control_TTN	6	14
SOCS2	1.75	0.0369	0.035	0.196	4.13	12.5	0.000967	1.43	RV	CELLSTATES	vCM4	control_TTN	6	14
ACTA1	1.74	0.00106	3.05	15.4	9.98	28	3.58e-06	2.97	RV	CELLSTATES	vCM4	control_TTN	6	14
SHC4	1.73	0.019	0.0357	0.174	3.96	15.1	0.00033	1.72	RV	CELLSTATES	vCM4	control_TTN	6	14
FARP1	1.7	0.00758	0.0446	0.23	4.39	18.7	8.65e-05	2.12	RV	CELLSTATES	vCM4	control_TTN	6	14
SCN2B	1.7	0.0318	0.025	0.125	3.76	13.1	0.000747	1.5	RV	CELLSTATES	vCM4	control_TTN	6	14
THAP11	1.7	0.0237	0.0338	0.172	3.94	14.4	0.000437	1.62	RV	CELLSTATES	vCM4	control_TTN	6	14
RPGR	1.69	0.00449	0.0401	0.195	4.19	20.9	3.86e-05	2.35	RV	CELLSTATES	vCM4	control_TTN	6	14
ANKRD33B	1.65	0.00784	0.0619	0.267	4.72	18.5	9.15e-05	2.11	RV	CELLSTATES	vCM4	control_TTN	6	14
PROS1	1.65	0.00736	0.0558	0.272	4.6	18.8	8.3e-05	2.13	RV	CELLSTATES	vCM4	control_TTN	6	14
IGFBP2	1.64	0.0341	0.0296	0.143	3.98	12.9	0.000829	1.47	RV	CELLSTATES	vCM4	control_TTN	6	14
NAAA	1.63	0.00309	0.0389	0.228	4.27	22.7	2.05e-05	2.51	RV	CELLSTATES	vCM4	control_TTN	6	14
HEG1	1.62	2.22e-05	0.318	1.63	6.8	48.2	1.31e-08	4.65	RV	CELLSTATES	vCM4	control_TTN	6	14
BCL2	1.61	0.000183	0.219	1.03	6.26	37.3	2.28e-07	3.74	RV	CELLSTATES	vCM4	control_TTN	6	14
KCNAB2	1.6	0.00301	0.0744	0.324	4.8	22.8	1.98e-05	2.52	RV	CELLSTATES	vCM4	control_TTN	6	14
ODC1	1.58	0.0326	0.0541	0.209	4.31	13	0.00078	1.49	RV	CELLSTATES	vCM4	control_TTN	6	14
ZCCHC3	1.57	0.0479	0.0426	0.201	4.16	11.4	0.0015	1.32	RV	CELLSTATES	vCM4	control_TTN	6	14
ZNF385D	1.55	0.0477	0.387	1.47	6.95	11.5	0.00149	1.32	RV	CELLSTATES	vCM4	control_TTN	6	14
DPYSL2	1.54	8.71e-05	0.139	0.621	5.59	40.6	9.2e-08	4.06	RV	CELLSTATES	vCM4	control_TTN	6	14
ARRDC3	1.52	0.00118	0.109	0.506	5.25	27.4	4.27e-06	2.93	RV	CELLSTATES	vCM4	control_TTN	6	14
MBOAT2	1.52	0.0014	0.124	0.536	5.51	26.5	5.77e-06	2.85	RV	CELLSTATES	vCM4	control_TTN	6	14
MTCL1	1.52	0.00634	0.0553	0.225	4.43	19.4	6.57e-05	2.2	RV	CELLSTATES	vCM4	control_TTN	6	14
C11orf68	1.51	0.0187	0.0449	0.204	4.23	15.2	0.000319	1.73	RV	CELLSTATES	vCM4	control_TTN	6	14
SPOCK1	1.51	0.00427	0.162	0.831	5.83	21.3	3.38e-05	2.37	RV	CELLSTATES	vCM4	control_TTN	6	14
PLAGL2	1.5	0.0246	0.0382	0.183	4.12	14.2	0.000485	1.61	RV	CELLSTATES	vCM4	control_TTN	6	14
CCND1	1.48	0.00961	0.0867	0.362	4.98	17.7	0.000122	2.02	RV	CELLSTATES	vCM4	control_TTN	6	14
CHD1L	1.48	0.00578	0.0611	0.296	4.61	19.9	5.58e-05	2.24	RV	CELLSTATES	vCM4	control_TTN	6	14
DUSP5	1.48	0.049	0.0289	0.129	3.86	11.3	0.00157	1.31	RV	CELLSTATES	vCM4	control_TTN	6	14
ATRNL1	1.47	0.0143	0.0753	0.361	4.88	16.2	0.000221	1.85	RV	CELLSTATES	vCM4	control_TTN	6	14
CREB5	1.47	0.00194	0.405	1.71	7.08	24.8	9.94e-06	2.71	RV	CELLSTATES	vCM4	control_TTN	6	14
FSTL3	1.47	0.000925	0.122	0.537	5.46	28.8	2.79e-06	3.03	RV	CELLSTATES	vCM4	control_TTN	6	14
RANBP17	1.47	0.0014	0.0977	0.535	5.22	26.6	5.6e-06	2.85	RV	CELLSTATES	vCM4	control_TTN	6	14
ILDR2	1.46	0.0255	0.055	0.232	4.48	14	0.000517	1.59	RV	CELLSTATES	vCM4	control_TTN	6	14
RHBDF1	1.45	0.0479	0.0391	0.144	4	11.4	0.00151	1.32	RV	CELLSTATES	vCM4	control_TTN	6	14
TBC1D9	1.44	0.0156	0.0557	0.263	4.52	15.8	0.000251	1.81	RV	CELLSTATES	vCM4	control_TTN	6	14
SLC16A9	1.42	0.0159	0.0631	0.319	4.7	15.8	0.000258	1.8	RV	CELLSTATES	vCM4	control_TTN	6	14
AL355315.1	1.41	0.0475	0.0332	0.134	3.82	11.5	0.00148	1.32	RV	CELLSTATES	vCM4	control_TTN	6	14
DOCK5	1.4	6.51e-05	0.674	2.89	7.69	42.7	5.23e-08	4.19	RV	CELLSTATES	vCM4	control_TTN	6	14
NES	1.4	0.019	0.0708	0.303	4.79	15.2	0.000328	1.72	RV	CELLSTATES	vCM4	control_TTN	6	14
EHBP1L1	1.38	0.00371	0.0874	0.299	4.91	22	2.65e-05	2.43	RV	CELLSTATES	vCM4	control_TTN	6	14
XPR1	1.38	0.000343	1.75	6.85	8.99	34.4	5.18e-07	3.46	RV	CELLSTATES	vCM4	control_TTN	6	14
EPB41L4B	1.37	0.00683	0.132	0.606	5.45	19.1	7.37e-05	2.17	RV	CELLSTATES	vCM4	control_TTN	6	14
KLF15	1.36	0.00425	0.148	0.555	5.42	21.3	3.29e-05	2.37	RV	CELLSTATES	vCM4	control_TTN	6	14
DHRS3	1.35	0.00224	0.198	0.738	5.84	24	1.33e-05	2.65	RV	CELLSTATES	vCM4	control_TTN	6	14
IER3	1.35	0.0014	0.268	1.08	6.45	26.6	5.63e-06	2.85	RV	CELLSTATES	vCM4	control_TTN	6	14
KRBA1	1.35	0.00449	0.0959	0.358	5.1	20.9	3.84e-05	2.35	RV	CELLSTATES	vCM4	control_TTN	6	14
ABTB2	1.34	0.0014	0.302	1.21	6.62	26.4	6.03e-06	2.85	RV	CELLSTATES	vCM4	control_TTN	6	14
FLNC	1.34	0.000861	0.44	1.7	7.16	29.2	2.43e-06	3.06	RV	CELLSTATES	vCM4	control_TTN	6	14
SMAD6	1.34	0.0243	0.107	0.33	5.01	14.4	0.000453	1.61	RV	CELLSTATES	vCM4	control_TTN	6	14
HSPG2	1.32	0.000745	0.349	1.29	6.7	30	1.92e-06	3.13	RV	CELLSTATES	vCM4	control_TTN	6	14
AC093157.1	1.31	0.00768	0.093	0.388	4.91	18.6	8.87e-05	2.11	RV	CELLSTATES	vCM4	control_TTN	6	14
KLF9	1.3	0.00408	0.231	0.839	5.96	21.5	3.1e-05	2.39	RV	CELLSTATES	vCM4	control_TTN	6	14
ARNTL	1.29	0.0273	0.0742	0.338	4.76	13.7	0.000593	1.56	RV	CELLSTATES	vCM4	control_TTN	6	14
C6	1.29	0.00683	0.369	1.52	6.89	19.1	7.44e-05	2.17	RV	CELLSTATES	vCM4	control_TTN	6	14
CARMIL1	1.29	0.0246	0.104	0.496	5.11	14.2	0.000474	1.61	RV	CELLSTATES	vCM4	control_TTN	6	14
P3H3	1.29	0.000978	0.143	0.536	5.56	28.5	3.02e-06	3.01	RV	CELLSTATES	vCM4	control_TTN	6	14
DCBLD2	1.28	0.0025	0.44	1.5	6.94	23.4	1.59e-05	2.6	RV	CELLSTATES	vCM4	control_TTN	6	14
ECE1	1.28	0.0194	0.0702	0.282	4.7	15.1	0.000338	1.71	RV	CELLSTATES	vCM4	control_TTN	6	14
IER5	1.27	0.00369	0.23	0.814	6.11	22	2.61e-05	2.43	RV	CELLSTATES	vCM4	control_TTN	6	14
ZMAT1	1.27	0.00233	0.126	0.562	5.47	23.7	1.43e-05	2.63	RV	CELLSTATES	vCM4	control_TTN	6	14
ZNF189	1.27	0.00226	0.172	0.712	5.84	23.9	1.35e-05	2.65	RV	CELLSTATES	vCM4	control_TTN	6	14
BACH2	1.26	0.00984	0.133	0.524	5.46	17.6	0.000128	2.01	RV	CELLSTATES	vCM4	control_TTN	6	14
SLC25A29	1.25	0.0456	0.0618	0.218	4.38	11.6	0.0014	1.34	RV	CELLSTATES	vCM4	control_TTN	6	14
LINC00923	1.24	0.0127	0.307	1.32	6.7	16.5	0.000191	1.9	RV	CELLSTATES	vCM4	control_TTN	6	14
EPHA7	1.23	0.0219	0.0869	0.364	5	14.7	0.000397	1.66	RV	CELLSTATES	vCM4	control_TTN	6	14
LDLRAD4	1.23	0.0014	1.16	4.52	8.38	26.4	5.97e-06	2.85	RV	CELLSTATES	vCM4	control_TTN	6	14
MT-CO3	1.23	0.00422	0.619	2.08	7.41	21.4	3.24e-05	2.38	RV	CELLSTATES	vCM4	control_TTN	6	14
TSPAN3	1.23	0.0487	0.0598	0.246	4.37	11.4	0.00156	1.31	RV	CELLSTATES	vCM4	control_TTN	6	14
ZNF516	1.23	0.00556	0.109	0.391	5.22	20.1	5.14e-05	2.26	RV	CELLSTATES	vCM4	control_TTN	6	14
AC010327.3	1.22	0.0385	0.152	0.485	5.49	12.4	0.00102	1.41	RV	CELLSTATES	vCM4	control_TTN	6	14
C1orf21	1.22	0.00032	0.841	3.24	7.89	34.8	4.61e-07	3.5	RV	CELLSTATES	vCM4	control_TTN	6	14
GNA11	1.22	0.045	0.0402	0.171	4.09	11.7	0.00137	1.35	RV	CELLSTATES	vCM4	control_TTN	6	14
LINC01428	1.22	0.000809	0.493	1.87	7.19	29.5	2.23e-06	3.09	RV	CELLSTATES	vCM4	control_TTN	6	14
FNDC3B	1.21	8.71e-05	1.67	6.31	8.92	40.4	9.72e-08	4.06	RV	CELLSTATES	vCM4	control_TTN	6	14
JAK2	1.2	0.00232	0.442	1.62	7	23.8	1.42e-05	2.63	RV	CELLSTATES	vCM4	control_TTN	6	14
YBX3	1.2	0.00442	0.342	1.29	6.67	21.1	3.63e-05	2.35	RV	CELLSTATES	vCM4	control_TTN	6	14
PDLIM1	1.19	0.000862	0.412	1.51	6.87	29.1	2.49e-06	3.06	RV	CELLSTATES	vCM4	control_TTN	6	14
PDZD2	1.19	0.00216	3.02	11.3	9.69	24.4	1.15e-05	2.66	RV	CELLSTATES	vCM4	control_TTN	6	14
ERCC3	1.18	0.0258	0.0589	0.224	4.49	13.9	0.000537	1.59	RV	CELLSTATES	vCM4	control_TTN	6	14
LINC00886	1.18	0.00452	0.165	0.618	5.59	20.8	3.91e-05	2.34	RV	CELLSTATES	vCM4	control_TTN	6	14
RPS6KA2	1.18	0.00106	0.312	1.09	6.49	27.9	3.68e-06	2.97	RV	CELLSTATES	vCM4	control_TTN	6	14
VCL	1.18	0.0014	1.46	5.2	8.68	26.6	5.62e-06	2.85	RV	CELLSTATES	vCM4	control_TTN	6	14
CHST3	1.17	0.0299	0.0752	0.223	4.6	13.3	0.000682	1.52	RV	CELLSTATES	vCM4	control_TTN	6	14
SLC22A23	1.17	0.0445	0.0876	0.297	4.85	11.7	0.00134	1.35	RV	CELLSTATES	vCM4	control_TTN	6	14
ABAT	1.15	0.0422	0.082	0.299	4.75	12	0.0012	1.37	RV	CELLSTATES	vCM4	control_TTN	6	14
FLNB	1.15	0.0061	0.197	0.668	5.8	19.6	6.08e-05	2.21	RV	CELLSTATES	vCM4	control_TTN	6	14
SGCE	1.15	0.0246	0.127	0.439	5.35	14.2	0.000473	1.61	RV	CELLSTATES	vCM4	control_TTN	6	14
TMTC1	1.15	0.000745	0.387	1.45	6.78	29.9	1.95e-06	3.13	RV	CELLSTATES	vCM4	control_TTN	6	14
ATP13A3	1.14	0.0014	0.481	1.7	7.05	26.3	6.11e-06	2.85	RV	CELLSTATES	vCM4	control_TTN	6	14
TMEM71	1.14	0.00607	1.02	3.65	8.18	19.7	5.97e-05	2.22	RV	CELLSTATES	vCM4	control_TTN	6	14
ZNF844	1.14	0.0257	0.124	0.391	5.07	14	0.000528	1.59	RV	CELLSTATES	vCM4	control_TTN	6	14
LIN7A	1.13	0.00394	0.272	0.922	6.19	21.7	2.89e-05	2.4	RV	CELLSTATES	vCM4	control_TTN	6	14
MFAP3	1.13	0.00879	0.144	0.559	5.53	18.1	0.000106	2.06	RV	CELLSTATES	vCM4	control_TTN	6	14
ALS2CR12	1.12	0.0246	0.108	0.358	5.06	14.3	0.00047	1.61	RV	CELLSTATES	vCM4	control_TTN	6	14
PPFIA4	1.12	0.027	0.0886	0.271	4.88	13.8	0.000568	1.57	RV	CELLSTATES	vCM4	control_TTN	6	14
PTPN14	1.12	0.00224	0.387	1.3	6.85	24.2	1.25e-05	2.65	RV	CELLSTATES	vCM4	control_TTN	6	14
CALD1	1.11	0.00346	2.96	9.99	9.66	22.3	2.38e-05	2.46	RV	CELLSTATES	vCM4	control_TTN	6	14
GADD45A	1.11	0.0305	0.266	0.941	6.21	13.3	0.000702	1.52	RV	CELLSTATES	vCM4	control_TTN	6	14
PIK3R1	1.11	0.0187	1.9	6.55	8.99	15.2	0.000317	1.73	RV	CELLSTATES	vCM4	control_TTN	6	14
PLEKHM1	1.1	0.0406	0.0671	0.252	4.53	12.1	0.00112	1.39	RV	CELLSTATES	vCM4	control_TTN	6	14
XPO1	1.1	0.00631	0.296	1.05	6.5	19.5	6.4e-05	2.2	RV	CELLSTATES	vCM4	control_TTN	6	14
AKTIP	1.09	0.0165	0.117	0.392	5.14	15.7	0.00027	1.78	RV	CELLSTATES	vCM4	control_TTN	6	14
CYP2J2	1.09	0.00476	0.385	1.31	6.86	20.6	4.28e-05	2.32	RV	CELLSTATES	vCM4	control_TTN	6	14
GDAP1L1	1.09	0.0322	0.154	0.594	5.52	13.1	0.000761	1.49	RV	CELLSTATES	vCM4	control_TTN	6	14
RBL2	1.09	0.00427	0.289	0.969	6.29	21.2	3.42e-05	2.37	RV	CELLSTATES	vCM4	control_TTN	6	14
ZBTB16	1.09	0.00224	1.91	6.88	9.07	24.2	1.23e-05	2.65	RV	CELLSTATES	vCM4	control_TTN	6	14
DOK5	1.08	0.0291	0.137	0.456	5.36	13.5	0.000651	1.54	RV	CELLSTATES	vCM4	control_TTN	6	14
EEF1A2	1.08	0.0369	0.444	1.28	6.74	12.5	0.000957	1.43	RV	CELLSTATES	vCM4	control_TTN	6	14
ADAMTSL5	1.07	0.0284	0.0801	0.276	4.85	13.5	0.000626	1.55	RV	CELLSTATES	vCM4	control_TTN	6	14
ARHGAP26	1.07	0.000637	1.78	6.08	8.89	30.9	1.46e-06	3.2	RV	CELLSTATES	vCM4	control_TTN	6	14
RRAS2	1.07	0.00447	0.275	0.941	6.36	21	3.75e-05	2.35	RV	CELLSTATES	vCM4	control_TTN	6	14
FEZ2	1.06	0.0237	0.257	0.843	6.18	14.4	0.000436	1.62	RV	CELLSTATES	vCM4	control_TTN	6	14
PKD2	1.06	0.00648	0.19	0.645	5.83	19.3	6.8e-05	2.19	RV	CELLSTATES	vCM4	control_TTN	6	14
ZNF106	1.06	0.00202	1.17	3.89	8.29	24.6	1.06e-05	2.69	RV	CELLSTATES	vCM4	control_TTN	6	14
OSBPL6	1.05	0.0261	0.117	0.423	5.2	13.9	0.000546	1.58	RV	CELLSTATES	vCM4	control_TTN	6	14
SPRED2	1.05	0.012	0.142	0.5	5.56	16.8	0.000174	1.92	RV	CELLSTATES	vCM4	control_TTN	6	14
ATP2C1	1.04	0.00179	0.654	2.19	7.49	25.3	8.57e-06	2.75	RV	CELLSTATES	vCM4	control_TTN	6	14
MAFK	1.04	0.0363	0.146	0.445	5.45	12.6	0.000933	1.44	RV	CELLSTATES	vCM4	control_TTN	6	14
RNF217	1.04	0.044	0.143	0.448	5.31	11.8	0.00128	1.36	RV	CELLSTATES	vCM4	control_TTN	6	14
ST3GAL4	1.04	0.0257	0.135	0.406	5.29	14	0.00053	1.59	RV	CELLSTATES	vCM4	control_TTN	6	14
FYN	1.03	0.0398	0.1	0.298	5.01	12.2	0.00108	1.4	RV	CELLSTATES	vCM4	control_TTN	6	14
PNPLA2	1.03	0.0246	0.123	0.44	5.31	14.2	0.000483	1.61	RV	CELLSTATES	vCM4	control_TTN	6	14
SPEN	1.03	0.00476	0.232	0.731	6.01	20.6	4.26e-05	2.32	RV	CELLSTATES	vCM4	control_TTN	6	14
DLG1	1.02	0.0143	0.889	2.65	7.89	16.2	0.000222	1.85	RV	CELLSTATES	vCM4	control_TTN	6	14
PCDH9	1.01	0.00436	2.32	7.25	9.27	21.1	3.55e-05	2.36	RV	CELLSTATES	vCM4	control_TTN	6	14
PDE3B	1.01	0.00992	0.325	1.11	6.55	17.5	0.000131	2	RV	CELLSTATES	vCM4	control_TTN	6	14
CASD1	1	0.0294	0.103	0.336	5.07	13.4	0.000662	1.53	RV	CELLSTATES	vCM4	control_TTN	6	14
MTMR14	1	0.00574	0.194	0.628	5.83	19.9	5.5e-05	2.24	RV	CELLSTATES	vCM4	control_TTN	6	14
PLEKHO1	0.991	0.0363	0.144	0.411	5.33	12.6	0.000935	1.44	RV	CELLSTATES	vCM4	control_TTN	6	14
CBFB	0.978	0.00558	0.196	0.662	5.85	20.1	5.2e-05	2.25	RV	CELLSTATES	vCM4	control_TTN	6	14
DOK7	0.974	0.0361	0.198	0.6	5.81	12.6	0.000917	1.44	RV	CELLSTATES	vCM4	control_TTN	6	14
INPP4B	0.974	0.00768	1.72	5.29	8.77	18.6	8.89e-05	2.11	RV	CELLSTATES	vCM4	control_TTN	6	14
MTM1	0.974	0.0337	0.106	0.352	5.07	12.9	0.000818	1.47	RV	CELLSTATES	vCM4	control_TTN	6	14
APPL2	0.97	0.00431	0.329	1.07	6.5	21.2	3.48e-05	2.37	RV	CELLSTATES	vCM4	control_TTN	6	14
SNAP47	0.97	0.0199	0.151	0.48	5.51	15	0.000349	1.7	RV	CELLSTATES	vCM4	control_TTN	6	14
PPP1R12C	0.969	0.0207	0.179	0.575	5.78	14.9	0.000368	1.68	RV	CELLSTATES	vCM4	control_TTN	6	14
IGF1R	0.968	0.00179	1.3	4.05	8.41	25.3	8.47e-06	2.75	RV	CELLSTATES	vCM4	control_TTN	6	14
GREB1L	0.967	0.00449	0.818	2.64	7.78	20.9	3.83e-05	2.35	RV	CELLSTATES	vCM4	control_TTN	6	14
SLC15A4	0.962	0.044	0.184	0.507	5.63	11.8	0.00127	1.36	RV	CELLSTATES	vCM4	control_TTN	6	14
ANTXR2	0.953	0.0296	0.235	0.843	6.06	13.4	0.000672	1.53	RV	CELLSTATES	vCM4	control_TTN	6	14
SLC4A7	0.953	0.0385	0.216	0.68	5.92	12.3	0.00103	1.41	RV	CELLSTATES	vCM4	control_TTN	6	14
TSC22D2	0.946	0.018	0.224	0.731	6.02	15.4	0.000301	1.74	RV	CELLSTATES	vCM4	control_TTN	6	14
ZMIZ1	0.937	0.00539	0.355	1.13	6.63	20.2	4.91e-05	2.27	RV	CELLSTATES	vCM4	control_TTN	6	14
LPIN1	0.931	0.0272	0.252	0.871	6.19	13.7	0.000586	1.56	RV	CELLSTATES	vCM4	control_TTN	6	14
HMGN1	0.929	0.00874	0.238	0.768	6.05	18.2	0.000104	2.06	RV	CELLSTATES	vCM4	control_TTN	6	14
FOXO3	0.925	0.0114	1.03	3.48	8.14	17	0.000161	1.94	RV	CELLSTATES	vCM4	control_TTN	6	14
FAM214A	0.916	0.00499	0.484	1.53	6.92	20.4	4.51e-05	2.3	RV	CELLSTATES	vCM4	control_TTN	6	14
CCDC6	0.898	0.0333	0.168	0.528	5.59	12.9	0.000803	1.48	RV	CELLSTATES	vCM4	control_TTN	6	14
USP53	0.897	0.00369	1.23	3.99	8.31	22	2.61e-05	2.43	RV	CELLSTATES	vCM4	control_TTN	6	14
SRGAP3	0.894	0.0204	0.374	1.09	6.67	14.9	0.00036	1.69	RV	CELLSTATES	vCM4	control_TTN	6	14
ULK1	0.893	0.0494	0.168	0.499	5.49	11.3	0.00159	1.31	RV	CELLSTATES	vCM4	control_TTN	6	14
NUAK1	0.886	0.00907	0.571	1.71	7.24	18	0.000112	2.04	RV	CELLSTATES	vCM4	control_TTN	6	14
MAP3K3	0.883	0.035	0.272	0.888	6.3	12.7	0.000869	1.46	RV	CELLSTATES	vCM4	control_TTN	6	14
ZNF827	0.876	0.019	0.339	1.01	6.49	15.1	0.000329	1.72	RV	CELLSTATES	vCM4	control_TTN	6	14
ZDHHC14	0.872	0.0374	0.329	0.913	6.48	12.4	0.000989	1.43	RV	CELLSTATES	vCM4	control_TTN	6	14
CCDC93	0.871	0.0369	0.457	1.37	6.92	12.5	0.00097	1.43	RV	CELLSTATES	vCM4	control_TTN	6	14
SORT1	0.87	0.0246	0.399	1.19	6.77	14.3	0.000469	1.61	RV	CELLSTATES	vCM4	control_TTN	6	14
B3GALNT2	0.867	0.0452	0.395	1.11	6.67	11.7	0.00138	1.35	RV	CELLSTATES	vCM4	control_TTN	6	14
JAK1	0.863	0.0255	0.378	1.13	6.59	14	0.000518	1.59	RV	CELLSTATES	vCM4	control_TTN	6	14
CFAP61	0.862	0.0326	0.549	1.68	7.27	13	0.000783	1.49	RV	CELLSTATES	vCM4	control_TTN	6	14
INSR	0.852	0.00427	1.29	3.81	8.37	21.2	3.4e-05	2.37	RV	CELLSTATES	vCM4	control_TTN	6	14
ZBTB1	0.85	0.0361	0.215	0.597	5.77	12.6	0.000916	1.44	RV	CELLSTATES	vCM4	control_TTN	6	14
PTPN1	0.846	0.0179	0.313	0.97	6.42	15.4	0.000296	1.75	RV	CELLSTATES	vCM4	control_TTN	6	14
UGGT2	0.845	0.0351	0.195	0.608	5.84	12.7	0.000875	1.45	RV	CELLSTATES	vCM4	control_TTN	6	14
VEGFA	0.845	0.0449	0.435	1.23	6.79	11.7	0.00136	1.35	RV	CELLSTATES	vCM4	control_TTN	6	14
KLHL3	0.844	0.0172	0.482	1.4	6.86	15.5	0.000283	1.76	RV	CELLSTATES	vCM4	control_TTN	6	14
BICD1	0.84	0.0413	0.195	0.566	5.77	12.1	0.00116	1.38	RV	CELLSTATES	vCM4	control_TTN	6	14
RMND5A	0.835	0.0414	0.268	0.808	6.24	12	0.00117	1.38	RV	CELLSTATES	vCM4	control_TTN	6	14
CLEC16A	0.834	0.00986	0.336	0.996	6.53	17.6	0.000129	2.01	RV	CELLSTATES	vCM4	control_TTN	6	14
TBC1D1	0.834	0.0131	0.853	2.27	7.67	16.4	0.000199	1.88	RV	CELLSTATES	vCM4	control_TTN	6	14
CPEB4	0.829	0.0322	2.33	7.16	9.24	13.1	0.000761	1.49	RV	CELLSTATES	vCM4	control_TTN	6	14
DYNC1I1	0.823	0.00979	0.924	2.81	7.93	17.6	0.000126	2.01	RV	CELLSTATES	vCM4	control_TTN	6	14
MYO18B	0.819	0.0281	2.83	7.85	9.49	13.6	0.000618	1.55	RV	CELLSTATES	vCM4	control_TTN	6	14
ACSS3	0.817	0.00966	1.06	3.23	8.06	17.7	0.000124	2.01	RV	CELLSTATES	vCM4	control_TTN	6	14
ROCK2	0.817	0.0238	0.374	0.97	6.52	14.4	0.00044	1.62	RV	CELLSTATES	vCM4	control_TTN	6	14
ARHGAP24	0.812	0.0445	1.45	4.37	8.57	11.7	0.00134	1.35	RV	CELLSTATES	vCM4	control_TTN	6	14
NFE2L1	0.805	0.0342	0.255	0.753	6.04	12.8	0.000841	1.47	RV	CELLSTATES	vCM4	control_TTN	6	14
SYNE2	0.804	0.027	0.605	1.83	7.28	13.8	0.000571	1.57	RV	CELLSTATES	vCM4	control_TTN	6	14
PARVA	0.795	0.018	0.517	1.56	7.1	15.4	0.0003	1.74	RV	CELLSTATES	vCM4	control_TTN	6	14
SOS2	0.786	0.0314	0.713	1.89	7.4	13.2	0.000735	1.5	RV	CELLSTATES	vCM4	control_TTN	6	14
ROR1	0.783	0.024	2	5.16	8.93	14.4	0.000446	1.62	RV	CELLSTATES	vCM4	control_TTN	6	14
MXRA7	0.767	0.0475	0.225	0.597	5.9	11.5	0.00148	1.32	RV	CELLSTATES	vCM4	control_TTN	6	14
RNF146	0.756	0.0413	0.298	0.795	6.21	12.1	0.00116	1.38	RV	CELLSTATES	vCM4	control_TTN	6	14
PPM1K	0.745	0.0445	2.06	5.71	8.94	11.7	0.00133	1.35	RV	CELLSTATES	vCM4	control_TTN	6	14
RASSF4	0.745	0.0433	0.255	0.689	6.04	11.9	0.00125	1.36	RV	CELLSTATES	vCM4	control_TTN	6	14
PPM1B	0.744	0.0277	0.324	0.919	6.37	13.6	0.000606	1.56	RV	CELLSTATES	vCM4	control_TTN	6	14
PDE7A	0.736	0.0247	3.81	10.4	9.84	14.1	0.000491	1.61	RV	CELLSTATES	vCM4	control_TTN	6	14
SF3B1	0.721	0.0364	0.271	0.699	6.13	12.6	0.00094	1.44	RV	CELLSTATES	vCM4	control_TTN	6	14
CPED1	0.709	0.044	1.17	3.26	8.23	11.8	0.00127	1.36	RV	CELLSTATES	vCM4	control_TTN	6	14
UBR1	0.704	0.0341	0.44	1.14	6.75	12.9	0.000833	1.47	RV	CELLSTATES	vCM4	control_TTN	6	14
TMEM164	0.666	0.0494	0.776	2	7.53	11.3	0.00159	1.31	RV	CELLSTATES	vCM4	control_TTN	6	14
