# Supplementary material for: Pathogenic variants damage cell composition and single cell transcription in cardiomyopathies
Source: Science. Author manuscript; Available in PMC 2022 Oct 3. (PMC9528698; doi:10.1126/science.abo1984)
Supplement: Supp table 12.11 [file NIHMS1835045-supplement-Supp_table_12_11.xlsx]

## Sheet: Key
Column name	Description
Gene	Gene symbol, Ensembl 84
logFC	log2-fold change
FDR	False discovery rate; FDR is the PValue after (by default) Benjamini-Hochberg correction.
mean_exp_control	Mean expression values across controls
mean_exp_genotype	Mean expression values across disease samples
logCPM	logCPM is the average expression of all pseudobulked samples for that particular gene across all samples on the log2-scale expressed in counts per million (cpm, as calculated by edgeR after normalization).
F	Output of quasi-likelihood F-test
PValue	PValue is the nominal p-value derived from F
FDR_plot	-log10(False discovery rate)
Region	Studied region (LV or RV)
annotation_level	Cell-type or cell-state
cell_state/state	Specification which cell-type or state was analysed
comparison	Specification control_GENOTYPE
Observations_genotype	Numbers of Patients included in edgeR (patients with low number of nuclei have been excluded)
Observations_reference	Numbers of Patients included in edgeR (patients with low number of nuclei have been excluded)

## Sheet: LMNA_control
Gene	logFC	FDR	mean_exp_control	mean_exp_genotype	logCPM	F	PValue	FDR_plot	Region	annotation_level	cell_state	comparison	Observations_genotype	Observations_reference
HYAL4	5.63	8.18e-11	0.00194	0.217	3.61	139	2.42e-14	10.1	RV	CELLSTATES	vCM1.3	control_LMNA	7	15
AC011604.2	5.5	2.39e-09	0.00298	0.298	3.92	106	1.42e-12	8.62	RV	CELLSTATES	vCM1.3	control_LMNA	7	15
PKP1	5.36	6.53e-07	0.000442	0.0727	2.63	63	1.28e-09	6.18	RV	CELLSTATES	vCM1.3	control_LMNA	7	15
AC009971.1	5.33	4.48e-07	0.000429	0.0773	2.68	65.7	7.69e-10	6.35	RV	CELLSTATES	vCM1.3	control_LMNA	7	15
LMO7DN	5.31	1.52e-05	0	0.0601	2.39	55.9	9.28e-08	4.82	RV	CELLSTATES	vCM1.3	control_LMNA	7	15
BMPR1B-DT	5.07	3.22e-11	0.0182	0.623	4.89	162	2.31e-15	10.5	RV	CELLSTATES	vCM1.3	control_LMNA	7	15
PTCHD1	5.02	3.38e-07	0.000794	0.0864	2.73	67.6	5.4e-10	6.47	RV	CELLSTATES	vCM1.3	control_LMNA	7	15
AC117386.1	4.99	9.09e-05	0	0.0439	2.22	41.3	1.12e-06	4.04	RV	CELLSTATES	vCM1.3	control_LMNA	7	15
AC104119.1	4.92	0.000116	0	0.0325	2.19	39.6	1.54e-06	3.93	RV	CELLSTATES	vCM1.3	control_LMNA	7	15
AC108067.1	4.87	3.22e-11	0.015	0.641	4.92	153	5.62e-15	10.5	RV	CELLSTATES	vCM1.3	control_LMNA	7	15
LINC00502	4.83	3.34e-06	0.0004	0.0733	2.56	52.7	1.03e-08	5.48	RV	CELLSTATES	vCM1.3	control_LMNA	7	15
EPS8L1	4.77	0.000246	0	0.0414	2.15	34.5	4.36e-06	3.61	RV	CELLSTATES	vCM1.3	control_LMNA	7	15
TMSB15B	4.64	0.000592	0	0.0292	2.09	29.2	1.44e-05	3.23	RV	CELLSTATES	vCM1.3	control_LMNA	7	15
AC092813.1	4.6	6.54e-09	0.00531	0.248	3.7	96.5	5.04e-12	8.18	RV	CELLSTATES	vCM1.3	control_LMNA	7	15
MUC13	4.58	1.54e-07	0.00309	0.152	3.35	73.4	1.92e-10	6.81	RV	CELLSTATES	vCM1.3	control_LMNA	7	15
ANKRD45	4.57	1.81e-07	0.0137	0.722	5.13	72	2.47e-10	6.74	RV	CELLSTATES	vCM1.3	control_LMNA	7	15
AL031595.2	4.49	6.15e-06	0.000756	0.0586	2.5	48.5	2.62e-08	5.21	RV	CELLSTATES	vCM1.3	control_LMNA	7	15
DCLK3	4.47	0.000235	0	0.0203	2.03	34.9	4.04e-06	3.63	RV	CELLSTATES	vCM1.3	control_LMNA	7	15
LINC02547	4.44	2.16e-05	0.00123	0.0691	2.74	41	1.53e-07	4.67	RV	CELLSTATES	vCM1.3	control_LMNA	7	15
AC078880.3	4.4	0.000297	0	0.0208	2.02	33.2	5.78e-06	3.53	RV	CELLSTATES	vCM1.3	control_LMNA	7	15
ATP1B4	4.39	3.73e-05	0.00125	0.0756	2.75	38.2	3.09e-07	4.43	RV	CELLSTATES	vCM1.3	control_LMNA	7	15
ERVH-1	4.39	7.17e-06	0.000883	0.0672	2.45	47.6	3.23e-08	5.14	RV	CELLSTATES	vCM1.3	control_LMNA	7	15
ADGRG7	4.38	4.81e-05	0.00338	0.168	3.34	36.8	4.44e-07	4.32	RV	CELLSTATES	vCM1.3	control_LMNA	7	15
KCNG2	4.37	2.1e-05	0.00241	0.0857	2.65	41.3	1.43e-07	4.68	RV	CELLSTATES	vCM1.3	control_LMNA	7	15
AC022335.1	4.34	9.24e-06	0.00111	0.0568	2.52	45.7	4.93e-08	5.03	RV	CELLSTATES	vCM1.3	control_LMNA	7	15
PTGFR	4.34	2.12e-08	0.0056	0.197	3.68	87.2	2.01e-11	7.67	RV	CELLSTATES	vCM1.3	control_LMNA	7	15
SPAM1	4.33	8.67e-06	0.000991	0.0584	2.56	46.3	4.32e-08	5.06	RV	CELLSTATES	vCM1.3	control_LMNA	7	15
AC087379.2	4.31	0.000485	0	0.0186	2.04	34.2	1.14e-05	3.31	RV	CELLSTATES	vCM1.3	control_LMNA	7	15
IAPP	4.3	1.8e-05	0.000851	0.0635	2.47	42	1.19e-07	4.74	RV	CELLSTATES	vCM1.3	control_LMNA	7	15
AQP9	4.2	5.98e-05	0.00317	0.092	2.97	35.7	6e-07	4.22	RV	CELLSTATES	vCM1.3	control_LMNA	7	15
PRMT8	4.15	3.66e-06	0.00274	0.0845	2.94	52.6	1.24e-08	5.44	RV	CELLSTATES	vCM1.3	control_LMNA	7	15
ERICH3-AS1	4.11	0.000346	0	0.0188	1.95	32.2	7.25e-06	3.46	RV	CELLSTATES	vCM1.3	control_LMNA	7	15
AC069222.1	4.09	0.000417	0	0.0213	1.96	31	9.41e-06	3.38	RV	CELLSTATES	vCM1.3	control_LMNA	7	15
AP001646.3	4.08	1.77e-05	0.0027	0.103	2.98	42.2	1.14e-07	4.75	RV	CELLSTATES	vCM1.3	control_LMNA	7	15
KLRF2	4.06	0.000315	0.000656	0.0349	2.31	27.8	6.3e-06	3.5	RV	CELLSTATES	vCM1.3	control_LMNA	7	15
LINC01991	4.04	0.000378	0	0.0192	1.96	31.7	8.12e-06	3.42	RV	CELLSTATES	vCM1.3	control_LMNA	7	15
SRARP	4.02	0.000899	0.00152	0.0297	2.18	22.9	2.57e-05	3.05	RV	CELLSTATES	vCM1.3	control_LMNA	7	15
LINC00498	4	0.000212	0.000642	0.0378	2.23	29.3	3.5e-06	3.67	RV	CELLSTATES	vCM1.3	control_LMNA	7	15
SLITRK4	4	4.38e-05	0.000312	0.0238	2.1	37.3	3.86e-07	4.36	RV	CELLSTATES	vCM1.3	control_LMNA	7	15
AC002463.1	3.99	3.33e-07	0.00532	0.19	3.5	67.9	5.12e-10	6.48	RV	CELLSTATES	vCM1.3	control_LMNA	7	15
MAP2	3.96	2.95e-09	0.0231	0.764	5.19	103	1.92e-12	8.53	RV	CELLSTATES	vCM1.3	control_LMNA	7	15
TMIE	3.94	0.000107	0.0004	0.038	2.2	32.6	1.39e-06	3.97	RV	CELLSTATES	vCM1.3	control_LMNA	7	15
C14orf132	3.92	8.71e-06	0.00259	0.115	3.01	46.2	4.39e-08	5.06	RV	CELLSTATES	vCM1.3	control_LMNA	7	15
AFAP1L2	3.91	1.8e-06	0.00567	0.148	3.4	56.9	4.26e-09	5.75	RV	CELLSTATES	vCM1.3	control_LMNA	7	15
ALDOB	3.9	2.83e-06	0.0104	0.173	3.5	53.9	8.05e-09	5.55	RV	CELLSTATES	vCM1.3	control_LMNA	7	15
AC007785.1	3.89	7.19e-05	0.00187	0.0531	2.57	34.5	8.14e-07	4.14	RV	CELLSTATES	vCM1.3	control_LMNA	7	15
MRAP2	3.89	2.45e-05	0.0014	0.0694	2.48	40.4	1.77e-07	4.61	RV	CELLSTATES	vCM1.3	control_LMNA	7	15
LINC01584	3.88	8.26e-05	0.0018	0.0512	2.59	33.8	9.78e-07	4.08	RV	CELLSTATES	vCM1.3	control_LMNA	7	15
AL365214.3	3.86	0.00135	0	0.0155	1.9	24.6	4.47e-05	2.87	RV	CELLSTATES	vCM1.3	control_LMNA	7	15
SLCO1A2	3.84	1.16e-05	0.00351	0.111	3.01	44.6	6.38e-08	4.94	RV	CELLSTATES	vCM1.3	control_LMNA	7	15
AC123777.1	3.83	0.00195	0	0.0185	1.9	22.6	7.52e-05	2.71	RV	CELLSTATES	vCM1.3	control_LMNA	7	15
AC055758.2	3.81	6.89e-05	0.000327	0.0248	2.06	34.8	7.59e-07	4.16	RV	CELLSTATES	vCM1.3	control_LMNA	7	15
AC100781.1	3.81	0.00298	0	0.0208	1.9	20.5	0.000133	2.53	RV	CELLSTATES	vCM1.3	control_LMNA	7	15
AL157400.1	3.81	0.000331	0	0.0174	1.9	32.4	6.88e-06	3.48	RV	CELLSTATES	vCM1.3	control_LMNA	7	15
LINC01490	3.81	0.000741	0	0.0145	1.89	27.9	1.95e-05	3.13	RV	CELLSTATES	vCM1.3	control_LMNA	7	15
C5orf47	3.8	1.16e-09	0.0289	0.691	5.26	114	4.81e-13	8.94	RV	CELLSTATES	vCM1.3	control_LMNA	7	15
AP002518.1	3.78	0.000182	0.000627	0.0267	2.18	30.6	2.82e-06	3.74	RV	CELLSTATES	vCM1.3	control_LMNA	7	15
SLCO1B3	3.78	0.000677	0	0.0169	1.9	28.4	1.7e-05	3.17	RV	CELLSTATES	vCM1.3	control_LMNA	7	15
AC078923.1	3.77	2.44e-06	0.0314	0.863	5.26	55	6.36e-09	5.61	RV	CELLSTATES	vCM1.3	control_LMNA	7	15
NNMT	3.77	3.22e-11	0.0708	1.34	6.11	153	5.73e-15	10.5	RV	CELLSTATES	vCM1.3	control_LMNA	7	15
SLCO1B1	3.77	0.000123	0.00617	0.0617	2.63	31.8	1.72e-06	3.91	RV	CELLSTATES	vCM1.3	control_LMNA	7	15
NETO1	3.75	0.000323	0.000214	0.0308	2.01	27.1	6.7e-06	3.49	RV	CELLSTATES	vCM1.3	control_LMNA	7	15
LINC01068	3.74	7.08e-05	0.00139	0.0377	2.22	34.6	7.93e-07	4.15	RV	CELLSTATES	vCM1.3	control_LMNA	7	15
AC107029.2	3.68	9.88e-05	0.0003	0.0187	1.99	33.7	1.23e-06	4.01	RV	CELLSTATES	vCM1.3	control_LMNA	7	15
HEPACAM2	3.67	0.000953	0	0.0155	1.87	26.4	2.77e-05	3.02	RV	CELLSTATES	vCM1.3	control_LMNA	7	15
DTHD1	3.66	0.0006	0.000422	0.0224	2.03	24.6	1.46e-05	3.22	RV	CELLSTATES	vCM1.3	control_LMNA	7	15
NPPB	3.65	0.000215	0.163	3.83	7.62	29.2	3.6e-06	3.67	RV	CELLSTATES	vCM1.3	control_LMNA	7	15
AC093607.1	3.64	1.91e-09	0.0641	1.41	6.12	109	9.06e-13	8.72	RV	CELLSTATES	vCM1.3	control_LMNA	7	15
LINC01732	3.64	0.000219	0.00138	0.0395	2.34	29.2	3.68e-06	3.66	RV	CELLSTATES	vCM1.3	control_LMNA	7	15
AC021192.1	3.63	4.71e-05	0.000656	0.0382	2.15	37	4.27e-07	4.33	RV	CELLSTATES	vCM1.3	control_LMNA	7	15
LINC00589	3.63	6.39e-05	0.00527	0.136	3.06	35.3	6.66e-07	4.19	RV	CELLSTATES	vCM1.3	control_LMNA	7	15
IGFN1	3.62	0.00962	0	0.026	1.89	15.2	0.000656	2.02	RV	CELLSTATES	vCM1.3	control_LMNA	7	15
AC087311.2	3.6	0.00568	0	0.0231	1.88	17.5	0.000319	2.25	RV	CELLSTATES	vCM1.3	control_LMNA	7	15
LINC00698	3.58	0.000423	0.000515	0.0353	2.09	26	9.59e-06	3.37	RV	CELLSTATES	vCM1.3	control_LMNA	7	15
IL25	3.57	3.95e-05	0.000812	0.0329	2.22	37.8	3.4e-07	4.4	RV	CELLSTATES	vCM1.3	control_LMNA	7	15
SELPLG	3.56	9.88e-05	0.000214	0.0232	1.98	33.4	1.24e-06	4.01	RV	CELLSTATES	vCM1.3	control_LMNA	7	15
AC092167.1	3.55	1.12e-05	0.00789	0.164	3.55	44.8	6.09e-08	4.95	RV	CELLSTATES	vCM1.3	control_LMNA	7	15
AL121748.1	3.55	0.000197	0.00114	0.0303	2.22	29.6	3.19e-06	3.71	RV	CELLSTATES	vCM1.3	control_LMNA	7	15
SLC6A14	3.55	0.00673	0	0.0147	1.88	16.8	0.000405	2.17	RV	CELLSTATES	vCM1.3	control_LMNA	7	15
TCTEX1D1	3.54	0.000485	0.0002	0.0259	1.98	25.4	1.14e-05	3.31	RV	CELLSTATES	vCM1.3	control_LMNA	7	15
TRIM59	3.54	4.94e-05	0.00352	0.09	2.87	36.6	4.68e-07	4.31	RV	CELLSTATES	vCM1.3	control_LMNA	7	15
AC105430.1	3.53	0.000741	0.000768	0.027	2.15	23.7	1.94e-05	3.13	RV	CELLSTATES	vCM1.3	control_LMNA	7	15
ACTN1-AS1	3.53	0.000381	0.00119	0.0283	2.03	26.4	8.31e-06	3.42	RV	CELLSTATES	vCM1.3	control_LMNA	7	15
LINC02242	3.53	9.87e-05	0.00124	0.0501	2.39	33	1.22e-06	4.01	RV	CELLSTATES	vCM1.3	control_LMNA	7	15
PURPL	3.53	0.000262	0.00396	0.0996	2.85	28.2	4.84e-06	3.58	RV	CELLSTATES	vCM1.3	control_LMNA	7	15
DHRS9	3.52	2.16e-05	0.00486	0.118	3.15	41	1.53e-07	4.67	RV	CELLSTATES	vCM1.3	control_LMNA	7	15
SLC25A48	3.51	0.000698	0.00263	0.0418	2.45	24	1.78e-05	3.16	RV	CELLSTATES	vCM1.3	control_LMNA	7	15
UNC80	3.51	4.76e-08	0.0121	0.298	4.12	81	5.36e-11	7.32	RV	CELLSTATES	vCM1.3	control_LMNA	7	15
AC103764.1	3.5	7.08e-05	0.00128	0.0414	2.3	34.6	7.88e-07	4.15	RV	CELLSTATES	vCM1.3	control_LMNA	7	15
AC024592.2	3.49	0.0016	0	0.0139	1.84	23.6	5.69e-05	2.8	RV	CELLSTATES	vCM1.3	control_LMNA	7	15
NSG2	3.49	2.54e-10	0.054	1.04	5.86	128	9.02e-14	9.6	RV	CELLSTATES	vCM1.3	control_LMNA	7	15
NPPA-AS1	3.48	0.000132	0.00209	0.0441	2.28	31.5	1.9e-06	3.88	RV	CELLSTATES	vCM1.3	control_LMNA	7	15
ARNTL2-AS1	3.47	3.2e-06	0.0202	0.261	3.93	53	9.67e-09	5.49	RV	CELLSTATES	vCM1.3	control_LMNA	7	15
NUP210L	3.47	2.55e-08	0.0467	0.867	5.5	85.6	2.57e-11	7.59	RV	CELLSTATES	vCM1.3	control_LMNA	7	15
GASAL1	3.46	0.000197	0.00255	0.0505	2.51	29.6	3.2e-06	3.71	RV	CELLSTATES	vCM1.3	control_LMNA	7	15
WDR86	3.46	0.00474	0	0.0153	1.84	18.4	0.000248	2.32	RV	CELLSTATES	vCM1.3	control_LMNA	7	15
AC078880.4	3.44	0.00122	0	0.0141	1.84	25.1	3.9e-05	2.91	RV	CELLSTATES	vCM1.3	control_LMNA	7	15
SV2A	3.44	0.00258	0	0.0137	1.84	21.2	0.000109	2.59	RV	CELLSTATES	vCM1.3	control_LMNA	7	15
AL592431.1	3.43	0.000242	0.0003	0.0161	1.94	29.2	4.23e-06	3.62	RV	CELLSTATES	vCM1.3	control_LMNA	7	15
FAM181A-AS1	3.43	6.43e-05	0.00162	0.0483	2.4	35.2	6.78e-07	4.19	RV	CELLSTATES	vCM1.3	control_LMNA	7	15
ATP1A4	3.42	0.000274	0.00443	0.0892	3.02	28	5.17e-06	3.56	RV	CELLSTATES	vCM1.3	control_LMNA	7	15
PPFIA2-AS1	3.41	1.6e-08	0.0111	0.223	3.78	89.4	1.42e-11	7.8	RV	CELLSTATES	vCM1.3	control_LMNA	7	15
AL354719.2	3.4	0.00157	0	0.0182	1.85	23.7	5.51e-05	2.8	RV	CELLSTATES	vCM1.3	control_LMNA	7	15
AC005144.1	3.38	0.000628	0.00169	0.0367	2.3	24.4	1.56e-05	3.2	RV	CELLSTATES	vCM1.3	control_LMNA	7	15
PRSS50-1	3.38	2.92e-06	0.0487	1.09	5.62	53.6	8.46e-09	5.54	RV	CELLSTATES	vCM1.3	control_LMNA	7	15
MYF6	3.37	0.000758	0.0002	0.017	1.94	24	2.03e-05	3.12	RV	CELLSTATES	vCM1.3	control_LMNA	7	15
RTKN2	3.37	0.000261	0.00131	0.0405	2.3	28.3	4.77e-06	3.58	RV	CELLSTATES	vCM1.3	control_LMNA	7	15
SPINK1	3.37	0.000296	0.00323	0.0669	2.71	27.7	5.75e-06	3.53	RV	CELLSTATES	vCM1.3	control_LMNA	7	15
CCDC63	3.36	7.91e-06	0.0223	0.257	4.03	46.7	3.89e-08	5.1	RV	CELLSTATES	vCM1.3	control_LMNA	7	15
HHLA2	3.35	0.000381	0.00748	0.0742	2.77	26.4	8.32e-06	3.42	RV	CELLSTATES	vCM1.3	control_LMNA	7	15
LINC01937	3.34	0.000388	0.000327	0.0173	1.95	26.3	8.56e-06	3.41	RV	CELLSTATES	vCM1.3	control_LMNA	7	15
AC092813.2	3.33	0.00027	0.00131	0.0278	2.09	28.1	5.06e-06	3.57	RV	CELLSTATES	vCM1.3	control_LMNA	7	15
LINC02056	3.32	0.000274	0.000327	0.0196	1.95	28	5.15e-06	3.56	RV	CELLSTATES	vCM1.3	control_LMNA	7	15
AC008467.1	3.3	7.67e-06	0.00608	0.125	3.21	47	3.63e-08	5.12	RV	CELLSTATES	vCM1.3	control_LMNA	7	15
CALB1	3.3	0.000315	0.00221	0.043	2.4	27.3	6.36e-06	3.5	RV	CELLSTATES	vCM1.3	control_LMNA	7	15
VWA5B1	3.3	0.000568	0.0019	0.0614	2.46	24.9	1.36e-05	3.25	RV	CELLSTATES	vCM1.3	control_LMNA	7	15
AC090109.1	3.28	0.00153	0	0.0125	1.81	23.9	5.28e-05	2.82	RV	CELLSTATES	vCM1.3	control_LMNA	7	15
AC136489.1	3.27	0.00139	0.00429	0.127	2.9	21.1	4.64e-05	2.86	RV	CELLSTATES	vCM1.3	control_LMNA	7	15
ADAM2	3.27	0.000869	0.000629	0.0243	2.06	23	2.46e-05	3.06	RV	CELLSTATES	vCM1.3	control_LMNA	7	15
ENPP6	3.25	0.000159	0.00777	0.161	3.22	30.7	2.38e-06	3.8	RV	CELLSTATES	vCM1.3	control_LMNA	7	15
AL512306.3	3.24	0.00107	0.0059	0.0313	2.21	22.1	3.28e-05	2.97	RV	CELLSTATES	vCM1.3	control_LMNA	7	15
CNGB1	3.24	4.5e-06	0.00892	0.143	3.42	50.6	1.63e-08	5.35	RV	CELLSTATES	vCM1.3	control_LMNA	7	15
AP003063.2	3.23	0.000244	0.00105	0.0297	2.16	28.6	4.29e-06	3.61	RV	CELLSTATES	vCM1.3	control_LMNA	7	15
SLC6A1-AS1	3.23	0.00209	0.0335	0.267	4.28	19.4	8.24e-05	2.68	RV	CELLSTATES	vCM1.3	control_LMNA	7	15
GDNF	3.22	0.00674	0	0.0145	1.82	16.7	0.000406	2.17	RV	CELLSTATES	vCM1.3	control_LMNA	7	15
RMRP	3.22	0.0076	0.0111	0.0648	2.36	14.5	0.000483	2.12	RV	CELLSTATES	vCM1.3	control_LMNA	7	15
VCAN-AS1	3.22	0.000969	0.00163	0.0307	2.08	22.5	2.86e-05	3.01	RV	CELLSTATES	vCM1.3	control_LMNA	7	15
HS3ST2	3.21	2.87e-05	0.00819	0.139	3.41	39.5	2.22e-07	4.54	RV	CELLSTATES	vCM1.3	control_LMNA	7	15
AC068234.1	3.2	2.55e-05	0.0427	0.355	4.5	40.2	1.85e-07	4.59	RV	CELLSTATES	vCM1.3	control_LMNA	7	15
C4BPB	3.18	0.00152	0.00103	0.0306	2.13	20.7	5.23e-05	2.82	RV	CELLSTATES	vCM1.3	control_LMNA	7	15
FAM171B	3.17	0.000183	0.00808	0.0698	2.8	30	2.87e-06	3.74	RV	CELLSTATES	vCM1.3	control_LMNA	7	15
SLC39A5	3.17	0.0024	0.000422	0.0198	1.93	18.9	9.92e-05	2.62	RV	CELLSTATES	vCM1.3	control_LMNA	7	15
STYK1	3.17	0.00092	0.00239	0.0531	2.43	22.8	2.66e-05	3.04	RV	CELLSTATES	vCM1.3	control_LMNA	7	15
AL356479.1	3.16	0.00128	0.0179	0.0758	2.92	21.5	4.09e-05	2.89	RV	CELLSTATES	vCM1.3	control_LMNA	7	15
ERICH3	3.16	0.000999	0.000742	0.018	2.02	22.4	3e-05	3	RV	CELLSTATES	vCM1.3	control_LMNA	7	15
AC084128.1	3.15	0.000969	0.0003	0.0147	1.89	25.3	2.85e-05	3.01	RV	CELLSTATES	vCM1.3	control_LMNA	7	15
IRGM	3.15	0.000364	0.00195	0.0388	2.34	26.7	7.74e-06	3.44	RV	CELLSTATES	vCM1.3	control_LMNA	7	15
LINC00474	3.15	0.000746	0.0002	0.0222	1.94	24.4	1.97e-05	3.13	RV	CELLSTATES	vCM1.3	control_LMNA	7	15
LINC02099	3.15	0.000378	0.00347	0.0679	2.53	26.5	8.11e-06	3.42	RV	CELLSTATES	vCM1.3	control_LMNA	7	15
SYT10	3.15	0.000628	0.0044	0.0693	2.79	24.4	1.56e-05	3.2	RV	CELLSTATES	vCM1.3	control_LMNA	7	15
FUT3	3.14	0.000855	0.000442	0.0148	1.92	23.1	2.42e-05	3.07	RV	CELLSTATES	vCM1.3	control_LMNA	7	15
LINC01214	3.14	0.000708	0.00248	0.0315	2.18	23.9	1.83e-05	3.15	RV	CELLSTATES	vCM1.3	control_LMNA	7	15
AC097173.2	3.13	0.00114	0.0002	0.015	1.89	21.8	3.58e-05	2.94	RV	CELLSTATES	vCM1.3	control_LMNA	7	15
PKHD1L1	3.13	0.000437	0.00185	0.0453	2.37	25.8	9.96e-06	3.36	RV	CELLSTATES	vCM1.3	control_LMNA	7	15
ABCB11	3.12	0.000871	0.00215	0.0465	2.45	23	2.48e-05	3.06	RV	CELLSTATES	vCM1.3	control_LMNA	7	15
AC104304.1	3.12	0.000523	0.00334	0.0568	2.61	25.2	1.23e-05	3.28	RV	CELLSTATES	vCM1.3	control_LMNA	7	15
SELL	3.12	0.000693	0.0019	0.0385	2.31	24	1.77e-05	3.16	RV	CELLSTATES	vCM1.3	control_LMNA	7	15
SRD5A2	3.12	0.00152	0.000422	0.0165	1.92	20.7	5.26e-05	2.82	RV	CELLSTATES	vCM1.3	control_LMNA	7	15
AC106798.1	3.11	2.91e-07	0.0123	0.203	3.81	68.9	4.3e-10	6.54	RV	CELLSTATES	vCM1.3	control_LMNA	7	15
AC087672.2	3.1	0.00194	0.00127	0.0293	2.13	19.7	7.32e-05	2.71	RV	CELLSTATES	vCM1.3	control_LMNA	7	15
AP002784.1	3.1	0.000255	0.00425	0.0692	2.74	28.4	4.58e-06	3.59	RV	CELLSTATES	vCM1.3	control_LMNA	7	15
ADGRF4	3.09	8.85e-05	0.00353	0.0699	2.68	33.5	1.08e-06	4.05	RV	CELLSTATES	vCM1.3	control_LMNA	7	15
AC106900.1	3.08	0.00141	0.00118	0.0314	2.12	21	4.72e-05	2.85	RV	CELLSTATES	vCM1.3	control_LMNA	7	15
AC009779.5	3.07	0.000249	0.00513	0.0745	2.66	28.5	4.43e-06	3.6	RV	CELLSTATES	vCM1.3	control_LMNA	7	15
BMPR1B	3.07	4.7e-11	0.205	2.83	7.16	147	1.11e-14	10.3	RV	CELLSTATES	vCM1.3	control_LMNA	7	15
SLC8A3	3.06	0.000259	0.00337	0.0576	2.6	28.3	4.68e-06	3.59	RV	CELLSTATES	vCM1.3	control_LMNA	7	15
SPOCK1	3.04	2.15e-09	0.297	3.95	7.72	107	1.15e-12	8.67	RV	CELLSTATES	vCM1.3	control_LMNA	7	15
TEX41	3.04	2.71e-05	0.0169	0.233	4.09	39.8	2.08e-07	4.57	RV	CELLSTATES	vCM1.3	control_LMNA	7	15
CYP26B1	3.03	0.000561	0.00226	0.0376	2.38	24.9	1.33e-05	3.25	RV	CELLSTATES	vCM1.3	control_LMNA	7	15
LINC01397	3.02	0.00577	0	0.0125	1.78	17.5	0.000325	2.24	RV	CELLSTATES	vCM1.3	control_LMNA	7	15
NCR1	3.02	0.000969	0.00107	0.0236	2.11	22.5	2.86e-05	3.01	RV	CELLSTATES	vCM1.3	control_LMNA	7	15
AC079340.1	3.01	0.00369	0.00133	0.0263	2.2	17.2	0.000178	2.43	RV	CELLSTATES	vCM1.3	control_LMNA	7	15
ASCL5	3.01	0.0165	0	0.0142	1.79	12.9	0.00143	1.78	RV	CELLSTATES	vCM1.3	control_LMNA	7	15
CLEC5A	3	0.0103	0	0.0138	1.78	14.9	0.000722	1.99	RV	CELLSTATES	vCM1.3	control_LMNA	7	15
IQUB	3	2.78e-06	0.00999	0.149	3.47	54.1	7.75e-09	5.56	RV	CELLSTATES	vCM1.3	control_LMNA	7	15
SYTL2	3	1.95e-06	0.0162	0.231	4.01	56.3	4.85e-09	5.71	RV	CELLSTATES	vCM1.3	control_LMNA	7	15
AC067750.1	2.99	2.1e-05	0.00909	0.117	3.27	41.2	1.44e-07	4.68	RV	CELLSTATES	vCM1.3	control_LMNA	7	15
AC097375.1	2.99	0.00682	0.000542	0.0146	1.9	14.9	0.000414	2.17	RV	CELLSTATES	vCM1.3	control_LMNA	7	15
ADCY10	2.98	7.88e-09	0.0177	0.256	4.02	94.7	6.54e-12	8.1	RV	CELLSTATES	vCM1.3	control_LMNA	7	15
GNAT3	2.98	0.0035	0.00128	0.0375	2.19	17.4	0.000166	2.46	RV	CELLSTATES	vCM1.3	control_LMNA	7	15
HMMR	2.98	0.00168	0.00136	0.0267	2.21	20.3	6.06e-05	2.78	RV	CELLSTATES	vCM1.3	control_LMNA	7	15
SLCO1C1	2.98	3.6e-08	0.102	0.877	5.62	83	3.84e-11	7.44	RV	CELLSTATES	vCM1.3	control_LMNA	7	15
ZBBX	2.98	0.00158	0.00137	0.0302	2.18	20.5	5.57e-05	2.8	RV	CELLSTATES	vCM1.3	control_LMNA	7	15
AL110292.1	2.97	6.95e-05	0.0276	0.283	4.25	34.7	7.7e-07	4.16	RV	CELLSTATES	vCM1.3	control_LMNA	7	15
LINC01501	2.97	0.00319	0.0002	0.0128	1.86	20.8	0.000145	2.5	RV	CELLSTATES	vCM1.3	control_LMNA	7	15
AC004949.1	2.96	7.19e-05	0.00775	0.104	3.12	34.5	8.12e-07	4.14	RV	CELLSTATES	vCM1.3	control_LMNA	7	15
AC024257.1	2.96	0.000159	0.0071	0.0983	3.07	30.6	2.4e-06	3.8	RV	CELLSTATES	vCM1.3	control_LMNA	7	15
MGAT3	2.96	0.00075	0.0016	0.0323	2.22	23.6	2e-05	3.12	RV	CELLSTATES	vCM1.3	control_LMNA	7	15
PTCHD4	2.96	6.15e-07	0.0522	0.802	5.47	63.7	1.13e-09	6.21	RV	CELLSTATES	vCM1.3	control_LMNA	7	15
AC021594.2	2.95	0.0046	0.0003	0.0157	1.87	17.3	0.000238	2.34	RV	CELLSTATES	vCM1.3	control_LMNA	7	15
EDA2R	2.95	3.92e-05	0.0129	0.232	3.87	37.9	3.34e-07	4.41	RV	CELLSTATES	vCM1.3	control_LMNA	7	15
STAT4	2.95	4.38e-05	0.0408	0.419	4.78	37.3	3.89e-07	4.36	RV	CELLSTATES	vCM1.3	control_LMNA	7	15
AL020998.1	2.94	0.00335	0.000515	0.0174	1.94	17.6	0.000155	2.47	RV	CELLSTATES	vCM1.3	control_LMNA	7	15
TMEM236	2.92	6.46e-05	0.0203	0.169	3.52	35.2	6.85e-07	4.19	RV	CELLSTATES	vCM1.3	control_LMNA	7	15
AC025569.1	2.91	0.00201	0.00469	0.0719	2.76	19.5	7.82e-05	2.7	RV	CELLSTATES	vCM1.3	control_LMNA	7	15
TG	2.91	5.52e-06	0.0139	0.207	3.65	49.3	2.19e-08	5.26	RV	CELLSTATES	vCM1.3	control_LMNA	7	15
SAMMSON	2.9	1.33e-05	0.0157	0.201	3.8	43.8	7.77e-08	4.88	RV	CELLSTATES	vCM1.3	control_LMNA	7	15
AC113423.2	2.89	0.00254	0.00107	0.0248	2.06	18.7	0.000106	2.59	RV	CELLSTATES	vCM1.3	control_LMNA	7	15
COL12A1	2.88	1.78e-06	0.0136	0.176	3.64	57.1	4.12e-09	5.75	RV	CELLSTATES	vCM1.3	control_LMNA	7	15
FAM181A	2.88	0.00278	0.000638	0.016	1.97	18.3	0.000119	2.56	RV	CELLSTATES	vCM1.3	control_LMNA	7	15
GRIA4	2.88	2.9e-07	0.0208	0.292	4.3	69.1	4.12e-10	6.54	RV	CELLSTATES	vCM1.3	control_LMNA	7	15
OVCH1	2.88	0.000277	0.00713	0.0967	3.01	28	5.24e-06	3.56	RV	CELLSTATES	vCM1.3	control_LMNA	7	15
AL389885.1	2.87	0.00154	0.00157	0.0306	2.25	20.7	5.34e-05	2.81	RV	CELLSTATES	vCM1.3	control_LMNA	7	15
LINC01257	2.87	0.000743	0.00616	0.0708	2.8	23.7	1.96e-05	3.13	RV	CELLSTATES	vCM1.3	control_LMNA	7	15
MANCR	2.87	0.00288	0.00826	0.0861	3	18.2	0.000126	2.54	RV	CELLSTATES	vCM1.3	control_LMNA	7	15
AL355512.1	2.86	3.88e-05	0.00862	0.122	3.25	38	3.26e-07	4.41	RV	CELLSTATES	vCM1.3	control_LMNA	7	15
CNDP1	2.86	0.000969	0.00209	0.0398	2.31	22.5	2.85e-05	3.01	RV	CELLSTATES	vCM1.3	control_LMNA	7	15
FGF6	2.86	0.00533	0.000327	0.019	1.88	16.9	0.00029	2.27	RV	CELLSTATES	vCM1.3	control_LMNA	7	15
GLRA4	2.85	0.00511	0.000312	0.0144	1.87	17.8	0.000273	2.29	RV	CELLSTATES	vCM1.3	control_LMNA	7	15
ROPN1L	2.85	0.00128	0.00378	0.0486	2.42	21.4	4.12e-05	2.89	RV	CELLSTATES	vCM1.3	control_LMNA	7	15
LINC00382	2.84	0.00038	0.0065	0.0868	2.98	26.5	8.21e-06	3.42	RV	CELLSTATES	vCM1.3	control_LMNA	7	15
OPN5	2.84	0.00247	0.00162	0.0231	2.06	18.8	0.000103	2.61	RV	CELLSTATES	vCM1.3	control_LMNA	7	15
TRPC7-AS1	2.84	0.00355	0.000768	0.0148	1.97	17.4	0.000169	2.45	RV	CELLSTATES	vCM1.3	control_LMNA	7	15
AL591848.4	2.83	0.00558	0.000312	0.0156	1.87	15.7	0.000311	2.25	RV	CELLSTATES	vCM1.3	control_LMNA	7	15
LHX4	2.83	0.000315	0.00541	0.0694	2.81	27.3	6.33e-06	3.5	RV	CELLSTATES	vCM1.3	control_LMNA	7	15
SLC6A6	2.83	5.76e-06	0.267	1.18	6.17	48.9	2.39e-08	5.24	RV	CELLSTATES	vCM1.3	control_LMNA	7	15
LINC02212	2.82	0.00529	0.000505	0.0159	1.88	16.9	0.000287	2.28	RV	CELLSTATES	vCM1.3	control_LMNA	7	15
AC112206.2	2.81	3.66e-09	0.0735	0.968	5.8	101	2.6e-12	8.44	RV	CELLSTATES	vCM1.3	control_LMNA	7	15
AP002518.2	2.81	5.9e-07	0.162	2.11	6.86	64.1	1.05e-09	6.23	RV	CELLSTATES	vCM1.3	control_LMNA	7	15
DSG1	2.81	0.00204	0.0022	0.0316	2.29	19.5	7.93e-05	2.69	RV	CELLSTATES	vCM1.3	control_LMNA	7	15
MIR548A1HG	2.81	0.000921	0.00551	0.0639	2.68	22.8	2.66e-05	3.04	RV	CELLSTATES	vCM1.3	control_LMNA	7	15
MFSD2A	2.8	0.0027	0.00116	0.0218	2.05	18.5	0.000114	2.57	RV	CELLSTATES	vCM1.3	control_LMNA	7	15
NXF5	2.8	0.000741	0.00341	0.055	2.5	23.7	1.94e-05	3.13	RV	CELLSTATES	vCM1.3	control_LMNA	7	15
TEX29	2.8	0.00212	0.00646	0.0294	2.17	19.3	8.42e-05	2.67	RV	CELLSTATES	vCM1.3	control_LMNA	7	15
KCNQ2	2.79	0.00279	0.000856	0.0192	1.99	18.3	0.00012	2.55	RV	CELLSTATES	vCM1.3	control_LMNA	7	15
LINC02015	2.79	3.6e-05	0.0106	0.125	3.29	38.4	2.94e-07	4.44	RV	CELLSTATES	vCM1.3	control_LMNA	7	15
SFRP5	2.79	0.00296	0.0014	0.0259	2.14	18.1	0.000131	2.53	RV	CELLSTATES	vCM1.3	control_LMNA	7	15
TLDC2	2.79	0.00184	0.00179	0.0293	2.14	19.9	6.83e-05	2.73	RV	CELLSTATES	vCM1.3	control_LMNA	7	15
UCP1	2.79	0.00443	0.00574	0.0244	2.07	16.6	0.000225	2.35	RV	CELLSTATES	vCM1.3	control_LMNA	7	15
AC073062.1	2.78	0.00278	0.000768	0.0208	1.96	21	0.000119	2.56	RV	CELLSTATES	vCM1.3	control_LMNA	7	15
USP12-AS2	2.78	0.00132	0.00246	0.0341	2.23	21.3	4.35e-05	2.88	RV	CELLSTATES	vCM1.3	control_LMNA	7	15
ACOT12	2.77	0.00192	0.00298	0.0353	2.29	19.8	7.21e-05	2.72	RV	CELLSTATES	vCM1.3	control_LMNA	7	15
KIAA1211L	2.77	6.3e-05	0.00972	0.156	3.34	35.3	6.54e-07	4.2	RV	CELLSTATES	vCM1.3	control_LMNA	7	15
TTC29	2.77	0.00144	0.00474	0.0573	2.65	20.9	4.92e-05	2.84	RV	CELLSTATES	vCM1.3	control_LMNA	7	15
AC013565.1	2.76	0.000727	0.0031	0.049	2.52	23.8	1.89e-05	3.14	RV	CELLSTATES	vCM1.3	control_LMNA	7	15
SCGB3A2	2.76	0.00142	0.00511	0.0684	2.82	21	4.81e-05	2.85	RV	CELLSTATES	vCM1.3	control_LMNA	7	15
TREH	2.76	0.00165	0.00111	0.0226	2.09	20.3	5.94e-05	2.78	RV	CELLSTATES	vCM1.3	control_LMNA	7	15
DLGAP1-AS4	2.75	0.00542	0.000722	0.0166	1.95	15.8	0.000296	2.27	RV	CELLSTATES	vCM1.3	control_LMNA	7	15
INHBC	2.75	0.0309	0.00195	0.0552	2.28	9.77	0.00337	1.51	RV	CELLSTATES	vCM1.3	control_LMNA	7	15
NEURL1B	2.75	1.18e-06	0.0172	0.201	3.86	59.3	2.63e-09	5.93	RV	CELLSTATES	vCM1.3	control_LMNA	7	15
OVCH1-AS1	2.75	1.58e-05	0.013	0.163	3.55	42.8	9.93e-08	4.8	RV	CELLSTATES	vCM1.3	control_LMNA	7	15
AC000372.1	2.74	0.0135	0.000429	0.0174	1.89	12.9	0.00107	1.87	RV	CELLSTATES	vCM1.3	control_LMNA	7	15
IYD	2.74	0.00423	0.000964	0.0209	1.97	16.7	0.000214	2.37	RV	CELLSTATES	vCM1.3	control_LMNA	7	15
AC074286.1	2.73	0.0015	0.0105	0.0732	2.76	20.8	5.14e-05	2.82	RV	CELLSTATES	vCM1.3	control_LMNA	7	15
ACAN	2.73	0.0119	0.000832	0.0164	1.95	13	0.000895	1.93	RV	CELLSTATES	vCM1.3	control_LMNA	7	15
FAM47E	2.73	0.00284	0.00088	0.0234	2.04	18.3	0.000123	2.55	RV	CELLSTATES	vCM1.3	control_LMNA	7	15
LINC01471	2.73	0.0031	0.00139	0.0196	1.96	17.9	0.00014	2.51	RV	CELLSTATES	vCM1.3	control_LMNA	7	15
AC008056.1	2.72	0.00394	0.00219	0.0395	2.35	17	0.000195	2.41	RV	CELLSTATES	vCM1.3	control_LMNA	7	15
AC023983.2	2.72	0.0038	0.00106	0.0208	2	17.1	0.000185	2.42	RV	CELLSTATES	vCM1.3	control_LMNA	7	15
AC108718.1	2.72	0.0115	0.0002	0.0138	1.84	16.9	0.000855	1.94	RV	CELLSTATES	vCM1.3	control_LMNA	7	15
FGF23	2.72	0.000817	0.00531	0.0671	2.7	23.2	2.27e-05	3.09	RV	CELLSTATES	vCM1.3	control_LMNA	7	15
LINC00640	2.72	0.00296	0.00234	0.0318	2.29	18.1	0.000131	2.53	RV	CELLSTATES	vCM1.3	control_LMNA	7	15
CCNB1	2.71	0.0091	0.000501	0.0143	1.92	13.9	0.00061	2.04	RV	CELLSTATES	vCM1.3	control_LMNA	7	15
LINC02541	2.71	0.00659	0.000815	0.0173	1.97	15.1	0.000394	2.18	RV	CELLSTATES	vCM1.3	control_LMNA	7	15
LINC01894	2.7	0.00258	0.000827	0.0193	2	18.6	0.000109	2.59	RV	CELLSTATES	vCM1.3	control_LMNA	7	15
OIT3	2.7	0.00957	0.00406	0.0367	2.44	13.8	0.000649	2.02	RV	CELLSTATES	vCM1.3	control_LMNA	7	15
AC006148.1	2.69	0.000231	0.0136	0.14	3.47	28.9	3.93e-06	3.64	RV	CELLSTATES	vCM1.3	control_LMNA	7	15
AC068234.2	2.69	2.97e-05	0.0144	0.172	3.72	39.3	2.32e-07	4.53	RV	CELLSTATES	vCM1.3	control_LMNA	7	15
AC108037.1	2.69	0.0118	0.0002	0.0132	1.84	18.2	0.000889	1.93	RV	CELLSTATES	vCM1.3	control_LMNA	7	15
AL353616.2	2.69	2.69e-05	0.0128	0.179	3.66	39.9	2.01e-07	4.57	RV	CELLSTATES	vCM1.3	control_LMNA	7	15
PRSS38	2.68	0.00662	0.00648	0.0336	2.3	15.1	0.000396	2.18	RV	CELLSTATES	vCM1.3	control_LMNA	7	15
SERPINE3	2.68	0.000255	0.00823	0.0936	3.06	28.4	4.55e-06	3.59	RV	CELLSTATES	vCM1.3	control_LMNA	7	15
AC007614.1	2.67	0.00766	0.00116	0.0202	2.03	14.5	0.000489	2.12	RV	CELLSTATES	vCM1.3	control_LMNA	7	15
AC078864.1	2.67	0.0242	0.000715	0.0272	1.98	10.5	0.00243	1.62	RV	CELLSTATES	vCM1.3	control_LMNA	7	15
AC097534.1	2.67	0.00517	0.00379	0.0322	2.12	16	0.000278	2.29	RV	CELLSTATES	vCM1.3	control_LMNA	7	15
ADTRP	2.67	0.0157	0.00263	0.0566	2.34	12	0.00132	1.8	RV	CELLSTATES	vCM1.3	control_LMNA	7	15
CPLX2	2.67	0.00584	0.00162	0.0231	2.15	15.5	0.00033	2.23	RV	CELLSTATES	vCM1.3	control_LMNA	7	15
LINC01478	2.66	0.0046	0.0109	0.111	3.15	16.4	0.000238	2.34	RV	CELLSTATES	vCM1.3	control_LMNA	7	15
PRG4	2.66	0.00651	0.000642	0.0171	1.92	15.1	0.000388	2.19	RV	CELLSTATES	vCM1.3	control_LMNA	7	15
AC022398.1	2.65	0.0129	0.000312	0.0139	1.84	15.2	0.00101	1.89	RV	CELLSTATES	vCM1.3	control_LMNA	7	15
GPR153	2.65	0.00218	0.00642	0.0676	2.8	19.2	8.68e-05	2.66	RV	CELLSTATES	vCM1.3	control_LMNA	7	15
PLA1A	2.65	0.000919	0.0153	0.0989	3.11	22.8	2.64e-05	3.04	RV	CELLSTATES	vCM1.3	control_LMNA	7	15
AC073257.2	2.64	0.00669	0.000627	0.0183	1.93	17.2	0.000402	2.17	RV	CELLSTATES	vCM1.3	control_LMNA	7	15
AC090376.1	2.64	0.00516	0.000742	0.0126	1.92	16	0.000277	2.29	RV	CELLSTATES	vCM1.3	control_LMNA	7	15
ARMC12	2.64	0.0173	0.00315	0.0178	2.06	11.6	0.00153	1.76	RV	CELLSTATES	vCM1.3	control_LMNA	7	15
C2orf50	2.64	0.00548	0.00209	0.0226	2.04	15.8	0.000303	2.26	RV	CELLSTATES	vCM1.3	control_LMNA	7	15
LINC00499	2.64	0.000836	0.0164	0.213	3.9	23.2	2.33e-05	3.08	RV	CELLSTATES	vCM1.3	control_LMNA	7	15
LINC00519	2.64	0.000343	0.0049	0.069	2.73	26.9	7.17e-06	3.47	RV	CELLSTATES	vCM1.3	control_LMNA	7	15
LINC02085	2.64	0.0114	0.000442	0.0134	1.84	14.1	0.000847	1.94	RV	CELLSTATES	vCM1.3	control_LMNA	7	15
PTPRB	2.64	6.54e-05	0.0168	0.148	3.53	35.1	6.97e-07	4.18	RV	CELLSTATES	vCM1.3	control_LMNA	7	15
AC091212.1	2.63	4.2e-06	0.034	0.357	4.58	51	1.49e-08	5.38	RV	CELLSTATES	vCM1.3	control_LMNA	7	15
CA12	2.63	0.0059	0.00523	0.0648	2.87	15.5	0.000339	2.23	RV	CELLSTATES	vCM1.3	control_LMNA	7	15
CD160	2.63	0.000183	0.014	0.122	3.21	30	2.86e-06	3.74	RV	CELLSTATES	vCM1.3	control_LMNA	7	15
LINC00635	2.63	0.011	0.000954	0.0229	2.01	13.3	0.000793	1.96	RV	CELLSTATES	vCM1.3	control_LMNA	7	15
LINC01363	2.63	0.00327	0.00296	0.0398	2.43	17.7	0.00015	2.49	RV	CELLSTATES	vCM1.3	control_LMNA	7	15
LINC01748	2.63	0.0116	0.00157	0.017	2.03	13.1	0.000865	1.94	RV	CELLSTATES	vCM1.3	control_LMNA	7	15
AC007376.2	2.62	0.00193	0.00704	0.0859	2.9	19.7	7.3e-05	2.71	RV	CELLSTATES	vCM1.3	control_LMNA	7	15
AL139354.1	2.62	0.00801	0.000815	0.014	1.94	17.9	0.000517	2.1	RV	CELLSTATES	vCM1.3	control_LMNA	7	15
LINC02446	2.62	0.0122	0.000505	0.0125	1.84	15	0.000934	1.91	RV	CELLSTATES	vCM1.3	control_LMNA	7	15
TMPRSS11B	2.62	0.0126	0.000442	0.0154	1.85	13.9	0.000978	1.9	RV	CELLSTATES	vCM1.3	control_LMNA	7	15
AL021396.1	2.61	0.0125	0.000505	0.015	1.85	15.4	0.000966	1.9	RV	CELLSTATES	vCM1.3	control_LMNA	7	15
AC079210.1	2.6	7.64e-06	0.0236	0.282	4.15	47.2	3.53e-08	5.12	RV	CELLSTATES	vCM1.3	control_LMNA	7	15
ACSM2B	2.6	0.0095	0.000623	0.015	1.92	13.8	0.000642	2.02	RV	CELLSTATES	vCM1.3	control_LMNA	7	15
LINC01950	2.6	6.3e-06	0.0343	0.392	4.7	48.3	2.72e-08	5.2	RV	CELLSTATES	vCM1.3	control_LMNA	7	15
SMOC1	2.6	0.00474	0.00276	0.0301	2.26	16.3	0.000247	2.32	RV	CELLSTATES	vCM1.3	control_LMNA	7	15
AC004522.2	2.58	0.00837	0.00113	0.0199	2.05	14.2	0.000547	2.08	RV	CELLSTATES	vCM1.3	control_LMNA	7	15
AC004690.2	2.58	0.00565	0.00672	0.0536	2.64	15.7	0.000316	2.25	RV	CELLSTATES	vCM1.3	control_LMNA	7	15
AC091114.1	2.58	0.00305	0.00406	0.0415	2.46	18	0.000137	2.52	RV	CELLSTATES	vCM1.3	control_LMNA	7	15
HORMAD2	2.58	0.00572	0.00625	0.0501	2.6	15.6	0.000322	2.24	RV	CELLSTATES	vCM1.3	control_LMNA	7	15
PTGER3	2.58	0.00144	0.0223	0.25	4.2	20.9	4.9e-05	2.84	RV	CELLSTATES	vCM1.3	control_LMNA	7	15
AC092834.1	2.57	0.00342	0.00445	0.0682	2.68	17.5	0.00016	2.47	RV	CELLSTATES	vCM1.3	control_LMNA	7	15
B3GALT5	2.57	0.00038	0.011	0.141	3.42	26.5	8.23e-06	3.42	RV	CELLSTATES	vCM1.3	control_LMNA	7	15
LINC01707	2.57	0.00874	0.00845	0.0941	3.24	14.1	0.000581	2.06	RV	CELLSTATES	vCM1.3	control_LMNA	7	15
LTF	2.57	0.0039	0.00449	0.0404	2.48	17	0.000192	2.41	RV	CELLSTATES	vCM1.3	control_LMNA	7	15
MROH2B	2.57	0.00533	0.00158	0.0207	2.11	15.9	0.00029	2.27	RV	CELLSTATES	vCM1.3	control_LMNA	7	15
ADGRF2	2.56	0.00314	0.00496	0.0724	2.69	17.8	0.000142	2.5	RV	CELLSTATES	vCM1.3	control_LMNA	7	15
LINC01248	2.56	0.00681	0.00287	0.0364	2.3	15	0.000413	2.17	RV	CELLSTATES	vCM1.3	control_LMNA	7	15
AC083800.1	2.55	0.000794	0.00642	0.071	2.78	23.4	2.15e-05	3.1	RV	CELLSTATES	vCM1.3	control_LMNA	7	15
LINC00578	2.55	2.54e-06	0.02	0.244	4.04	54.7	6.78e-09	5.59	RV	CELLSTATES	vCM1.3	control_LMNA	7	15
LINC01525	2.55	0.00612	0.00283	0.0354	2.36	15.4	0.000353	2.21	RV	CELLSTATES	vCM1.3	control_LMNA	7	15
EGLN3-AS1	2.54	0.00012	0.00965	0.109	3.07	32	1.63e-06	3.92	RV	CELLSTATES	vCM1.3	control_LMNA	7	15
NPNT	2.54	0.00128	0.0205	0.18	3.78	21.4	4.11e-05	2.89	RV	CELLSTATES	vCM1.3	control_LMNA	7	15
AC004052.1	2.53	0.00122	0.00481	0.0656	2.7	21.6	3.9e-05	2.91	RV	CELLSTATES	vCM1.3	control_LMNA	7	15
AC093581.1	2.53	0.0174	0.00106	0.0171	1.98	11.6	0.00155	1.76	RV	CELLSTATES	vCM1.3	control_LMNA	7	15
AL355974.2	2.53	0.00584	0.00272	0.0304	2.19	15.5	0.000331	2.23	RV	CELLSTATES	vCM1.3	control_LMNA	7	15
ARL9	2.53	0.0059	0.00162	0.0247	2.12	15.5	0.000338	2.23	RV	CELLSTATES	vCM1.3	control_LMNA	7	15
PINCR	2.53	0.0119	0.00389	0.052	2.5	13	0.000893	1.93	RV	CELLSTATES	vCM1.3	control_LMNA	7	15
UCHL1	2.53	0.00459	0.00568	0.0795	2.82	16.4	0.000237	2.34	RV	CELLSTATES	vCM1.3	control_LMNA	7	15
LINC01620	2.52	0.014	0.0019	0.0337	2.17	12.4	0.00113	1.85	RV	CELLSTATES	vCM1.3	control_LMNA	7	15
ORAI2	2.52	0.00319	0.00452	0.047	2.56	17.8	0.000146	2.5	RV	CELLSTATES	vCM1.3	control_LMNA	7	15
RGS21	2.52	0.0212	0.00156	0.0195	2.14	11	0.00203	1.67	RV	CELLSTATES	vCM1.3	control_LMNA	7	15
AC090673.1	2.51	0.00763	0.00221	0.0282	2.23	14.5	0.000486	2.12	RV	CELLSTATES	vCM1.3	control_LMNA	7	15
AC096637.2	2.51	0.00631	0.00087	0.0133	1.94	15.6	0.00037	2.2	RV	CELLSTATES	vCM1.3	control_LMNA	7	15
AP003063.1	2.51	0.000215	0.0174	0.167	3.66	29.2	3.6e-06	3.67	RV	CELLSTATES	vCM1.3	control_LMNA	7	15
CCDC181	2.51	1.6e-05	0.0204	0.212	3.95	42.7	1.01e-07	4.8	RV	CELLSTATES	vCM1.3	control_LMNA	7	15
FSCN1	2.51	0.00393	0.00477	0.052	2.62	17	0.000195	2.41	RV	CELLSTATES	vCM1.3	control_LMNA	7	15
LINC02497	2.51	0.00345	0.00422	0.0499	2.49	17.5	0.000162	2.46	RV	CELLSTATES	vCM1.3	control_LMNA	7	15
PPP2R2B	2.51	8.76e-06	0.0563	0.427	4.83	46.1	4.51e-08	5.06	RV	CELLSTATES	vCM1.3	control_LMNA	7	15
KIAA1549L	2.5	0.000126	0.0201	0.194	3.87	31.7	1.78e-06	3.9	RV	CELLSTATES	vCM1.3	control_LMNA	7	15
CLDN2	2.49	0.00619	0.0033	0.0296	2.17	15.3	0.00036	2.21	RV	CELLSTATES	vCM1.3	control_LMNA	7	15
DOK3	2.49	0.00492	0.00247	0.0295	2.19	16.2	0.00026	2.31	RV	CELLSTATES	vCM1.3	control_LMNA	7	15
KLHL40	2.49	0.0152	0.000627	0.0178	1.9	13.9	0.00126	1.82	RV	CELLSTATES	vCM1.3	control_LMNA	7	15
LINC01949	2.49	0.0133	0.00216	0.0221	2.09	12.6	0.00105	1.87	RV	CELLSTATES	vCM1.3	control_LMNA	7	15
LINC02004	2.49	0.00108	0.00359	0.0499	2.49	22.1	3.33e-05	2.97	RV	CELLSTATES	vCM1.3	control_LMNA	7	15
SPTSSB	2.49	0.00192	0.00337	0.045	2.41	19.8	7.17e-05	2.72	RV	CELLSTATES	vCM1.3	control_LMNA	7	15
TPH2	2.49	0.003	0.00503	0.0572	2.53	18	0.000134	2.52	RV	CELLSTATES	vCM1.3	control_LMNA	7	15
LINC01091	2.48	7.71e-06	0.39	1.87	6.92	47	3.7e-08	5.11	RV	CELLSTATES	vCM1.3	control_LMNA	7	15
SIM2	2.48	0.0103	0.000983	0.0139	1.96	13.5	0.00073	1.99	RV	CELLSTATES	vCM1.3	control_LMNA	7	15
AC008115.2	2.47	0.012	0.00098	0.0155	1.97	12.9	0.000903	1.92	RV	CELLSTATES	vCM1.3	control_LMNA	7	15
AC018904.1	2.47	0.0125	0.00119	0.0164	1.98	12.8	0.000967	1.9	RV	CELLSTATES	vCM1.3	control_LMNA	7	15
AL162632.3	2.47	0.00333	0.00458	0.0642	2.62	17.6	0.000154	2.48	RV	CELLSTATES	vCM1.3	control_LMNA	7	15
LINC01411	2.47	0.00205	0.0461	0.37	4.59	19.5	8.01e-05	2.69	RV	CELLSTATES	vCM1.3	control_LMNA	7	15
LINC01482	2.47	3.64e-06	0.0661	0.691	5.45	52	1.21e-08	5.44	RV	CELLSTATES	vCM1.3	control_LMNA	7	15
AC003666.1	2.46	0.000799	0.0067	0.0797	2.88	23.4	2.18e-05	3.1	RV	CELLSTATES	vCM1.3	control_LMNA	7	15
AC096759.1	2.46	0.000925	0.00988	0.102	3.05	22.7	2.68e-05	3.03	RV	CELLSTATES	vCM1.3	control_LMNA	7	15
ARSJ	2.46	0.0024	0.00421	0.0469	2.51	18.9	9.92e-05	2.62	RV	CELLSTATES	vCM1.3	control_LMNA	7	15
NECTIN3-AS1	2.46	2.02e-05	0.0885	0.902	5.49	41.5	1.37e-07	4.69	RV	CELLSTATES	vCM1.3	control_LMNA	7	15
AC107220.1	2.45	0.00242	0.00898	0.0518	2.47	18.8	0.0001	2.62	RV	CELLSTATES	vCM1.3	control_LMNA	7	15
LINC01191	2.45	0.00239	0.00448	0.0596	2.59	18.9	9.86e-05	2.62	RV	CELLSTATES	vCM1.3	control_LMNA	7	15
AC009502.1	2.44	0.0112	0.00445	0.0352	2.31	13.2	0.00082	1.95	RV	CELLSTATES	vCM1.3	control_LMNA	7	15
AC114400.1	2.44	0.0436	0.000654	0.0213	1.91	8.65	0.00553	1.36	RV	CELLSTATES	vCM1.3	control_LMNA	7	15
ADGRD2	2.44	0.0149	0.000975	0.0201	1.98	12.2	0.00123	1.83	RV	CELLSTATES	vCM1.3	control_LMNA	7	15
LINC02057	2.44	0.0113	0.00151	0.0211	1.99	13.2	0.000824	1.95	RV	CELLSTATES	vCM1.3	control_LMNA	7	15
SHISAL1	2.44	0.00565	0.0014	0.0165	2.03	15.7	0.000316	2.25	RV	CELLSTATES	vCM1.3	control_LMNA	7	15
TUBB8	2.44	0.00584	0.00121	0.0192	2.02	15.5	0.000331	2.23	RV	CELLSTATES	vCM1.3	control_LMNA	7	15
WNT8A	2.44	0.0318	0.000442	0.0128	1.81	12.1	0.00352	1.5	RV	CELLSTATES	vCM1.3	control_LMNA	7	15
AC063979.2	2.43	0.00128	0.00613	0.0675	2.75	21.4	4.1e-05	2.89	RV	CELLSTATES	vCM1.3	control_LMNA	7	15
DNASE1L3	2.43	0.0179	0.00144	0.0198	2.04	11.5	0.00161	1.75	RV	CELLSTATES	vCM1.3	control_LMNA	7	15
DPYSL3	2.43	0.0014	0.0111	0.0737	2.92	21	4.68e-05	2.85	RV	CELLSTATES	vCM1.3	control_LMNA	7	15
RAPGEF3	2.43	0.00258	0.00506	0.0534	2.57	18.6	0.000108	2.59	RV	CELLSTATES	vCM1.3	control_LMNA	7	15
SPAAR	2.43	0.0111	0.00115	0.0211	2.04	13.2	0.000809	1.95	RV	CELLSTATES	vCM1.3	control_LMNA	7	15
VSTM5	2.43	0.00367	0.003	0.0313	2.32	17.3	0.000176	2.44	RV	CELLSTATES	vCM1.3	control_LMNA	7	15
ZAR1L	2.43	0.00936	0.00141	0.0223	2.1	13.9	0.000629	2.03	RV	CELLSTATES	vCM1.3	control_LMNA	7	15
AL031283.2	2.42	0.00248	0.00274	0.0393	2.32	18.8	0.000103	2.61	RV	CELLSTATES	vCM1.3	control_LMNA	7	15
ARNTL2	2.42	3.86e-06	0.0559	0.386	4.61	51.5	1.34e-08	5.41	RV	CELLSTATES	vCM1.3	control_LMNA	7	15
ETNK2	2.42	0.00579	0.00358	0.0336	2.31	15.6	0.000327	2.24	RV	CELLSTATES	vCM1.3	control_LMNA	7	15
FAM240A	2.42	0.00827	0.00206	0.0189	2.05	14.3	0.00054	2.08	RV	CELLSTATES	vCM1.3	control_LMNA	7	15
FAM71F1	2.42	0.00629	0.00556	0.0413	2.43	15.3	0.000368	2.2	RV	CELLSTATES	vCM1.3	control_LMNA	7	15
LINC01498	2.42	0.021	0.00185	0.0229	2.06	11	0.002	1.68	RV	CELLSTATES	vCM1.3	control_LMNA	7	15
MEDAG	2.42	0.00708	0.00661	0.0231	2.07	14.8	0.000436	2.15	RV	CELLSTATES	vCM1.3	control_LMNA	7	15
NOSTRIN	2.42	0.000172	0.0164	0.156	3.57	30.3	2.63e-06	3.77	RV	CELLSTATES	vCM1.3	control_LMNA	7	15
AC010636.2	2.41	0.00953	0.00194	0.0204	2.15	13.9	0.000645	2.02	RV	CELLSTATES	vCM1.3	control_LMNA	7	15
AL133230.1	2.41	0.0118	0.00175	0.0251	2.11	13	0.000886	1.93	RV	CELLSTATES	vCM1.3	control_LMNA	7	15
CDKN1A	2.41	7.83e-05	0.0365	0.35	4.47	34.1	9.19e-07	4.11	RV	CELLSTATES	vCM1.3	control_LMNA	7	15
GSTM2	2.41	0.00392	0.00405	0.0393	2.39	17	0.000194	2.41	RV	CELLSTATES	vCM1.3	control_LMNA	7	15
LINC01208	2.41	0.014	0.000638	0.013	1.89	12.4	0.00112	1.85	RV	CELLSTATES	vCM1.3	control_LMNA	7	15
LINC01893	2.41	0.0144	0.000853	0.0189	1.95	14	0.00117	1.84	RV	CELLSTATES	vCM1.3	control_LMNA	7	15
MIR34AHG	2.41	6.76e-06	0.0292	0.315	4.33	47.9	2.96e-08	5.17	RV	CELLSTATES	vCM1.3	control_LMNA	7	15
SAXO1	2.41	0.00158	0.0126	0.134	3.34	20.5	5.55e-05	2.8	RV	CELLSTATES	vCM1.3	control_LMNA	7	15
C1QTNF7	2.4	0.000317	0.00904	0.0825	3.05	27.3	6.43e-06	3.5	RV	CELLSTATES	vCM1.3	control_LMNA	7	15
FAM19A4	2.4	0.00246	0.00752	0.0675	2.74	18.8	0.000102	2.61	RV	CELLSTATES	vCM1.3	control_LMNA	7	15
LRRC74B	2.4	0.0228	0.00294	0.0225	2.16	10.7	0.00223	1.64	RV	CELLSTATES	vCM1.3	control_LMNA	7	15
ZNF215	2.4	0.00196	0.00385	0.045	2.5	19.6	7.57e-05	2.71	RV	CELLSTATES	vCM1.3	control_LMNA	7	15
AC068473.4	2.39	0.0313	0.000541	0.0128	1.86	12.1	0.00343	1.5	RV	CELLSTATES	vCM1.3	control_LMNA	7	15
AL451137.1	2.39	0.0104	0.00134	0.0223	2.07	13.4	0.000742	1.98	RV	CELLSTATES	vCM1.3	control_LMNA	7	15
ALDH1A2	2.39	2.17e-06	0.108	0.995	5.97	55.7	5.52e-09	5.66	RV	CELLSTATES	vCM1.3	control_LMNA	7	15
ASTN1	2.39	0.00314	0.00341	0.0357	2.36	17.9	0.000142	2.5	RV	CELLSTATES	vCM1.3	control_LMNA	7	15
BLNK	2.39	0.00786	0.00429	0.0383	2.48	14.4	0.000507	2.1	RV	CELLSTATES	vCM1.3	control_LMNA	7	15
LINC01814	2.39	0.0301	0.000312	0.014	1.82	12.2	0.00325	1.52	RV	CELLSTATES	vCM1.3	control_LMNA	7	15
SELE	2.39	0.0059	0.00465	0.0411	2.53	15.5	0.000338	2.23	RV	CELLSTATES	vCM1.3	control_LMNA	7	15
SEZ6L	2.39	0.000292	0.0215	0.173	3.8	27.7	5.65e-06	3.54	RV	CELLSTATES	vCM1.3	control_LMNA	7	15
SYT16	2.39	0.00278	0.0131	0.0779	2.92	18.3	0.000119	2.56	RV	CELLSTATES	vCM1.3	control_LMNA	7	15
VCAN	2.39	0.000122	0.0214	0.181	3.69	31.8	1.71e-06	3.91	RV	CELLSTATES	vCM1.3	control_LMNA	7	15
AC092920.1	2.38	4.41e-05	0.0254	0.15	3.56	37.3	3.94e-07	4.36	RV	CELLSTATES	vCM1.3	control_LMNA	7	15
C3orf14	2.38	0.0207	0.0132	0.0394	2.46	11.1	0.00195	1.69	RV	CELLSTATES	vCM1.3	control_LMNA	7	15
MYOCOS	2.38	0.00518	0.0109	0.0642	2.67	16	0.000279	2.29	RV	CELLSTATES	vCM1.3	control_LMNA	7	15
PTH1R	2.37	0.000288	0.00893	0.0888	3.12	27.8	5.52e-06	3.54	RV	CELLSTATES	vCM1.3	control_LMNA	7	15
SLC6A1	2.37	0.00569	0.0159	0.067	2.94	15.6	0.00032	2.25	RV	CELLSTATES	vCM1.3	control_LMNA	7	15
HRK	2.36	0.0323	0.00267	0.026	2.18	9.63	0.00359	1.49	RV	CELLSTATES	vCM1.3	control_LMNA	7	15
LINC02516	2.36	0.00873	0.00291	0.0267	2.17	14.1	0.00058	2.06	RV	CELLSTATES	vCM1.3	control_LMNA	7	15
NFASC	2.36	1.06e-06	0.044	0.354	4.58	60.2	2.2e-09	5.97	RV	CELLSTATES	vCM1.3	control_LMNA	7	15
TSPAN1	2.36	0.0164	0.00373	0.0355	2.35	11.8	0.00142	1.79	RV	CELLSTATES	vCM1.3	control_LMNA	7	15
AC083843.1	2.35	0.00404	0.00506	0.0565	2.67	16.9	0.000202	2.39	RV	CELLSTATES	vCM1.3	control_LMNA	7	15
AC091096.2	2.35	0.012	0.00304	0.0276	2.25	12.9	0.000907	1.92	RV	CELLSTATES	vCM1.3	control_LMNA	7	15
AL139142.1	2.35	0.0255	0.00248	0.0226	2.12	10.4	0.00261	1.59	RV	CELLSTATES	vCM1.3	control_LMNA	7	15
EML6	2.35	5.11e-05	0.0251	0.272	4.1	36.5	4.87e-07	4.29	RV	CELLSTATES	vCM1.3	control_LMNA	7	15
INSC	2.35	0.0152	0.00119	0.0176	2.02	12.1	0.00126	1.82	RV	CELLSTATES	vCM1.3	control_LMNA	7	15
AC091588.2	2.34	3.99e-05	0.0223	0.176	3.71	37.8	3.45e-07	4.4	RV	CELLSTATES	vCM1.3	control_LMNA	7	15
PRR5L	2.34	0.0112	0.0029	0.0241	2.14	13.2	0.000819	1.95	RV	CELLSTATES	vCM1.3	control_LMNA	7	15
SOX17	2.34	0.0164	0.00115	0.0131	1.97	11.8	0.00141	1.79	RV	CELLSTATES	vCM1.3	control_LMNA	7	15
ABCG2	2.33	6.34e-07	0.0375	0.384	4.59	63.3	1.2e-09	6.2	RV	CELLSTATES	vCM1.3	control_LMNA	7	15
AC025822.2	2.33	0.0242	0.00161	0.0198	1.95	10.5	0.00243	1.62	RV	CELLSTATES	vCM1.3	control_LMNA	7	15
AF130417.1	2.33	0.0076	0.00843	0.0471	2.37	14.5	0.000483	2.12	RV	CELLSTATES	vCM1.3	control_LMNA	7	15
CAPN12	2.33	0.000847	0.0243	0.191	3.88	23.1	2.38e-05	3.07	RV	CELLSTATES	vCM1.3	control_LMNA	7	15
CASP10	2.33	0.0182	0.00406	0.042	2.42	11.5	0.00165	1.74	RV	CELLSTATES	vCM1.3	control_LMNA	7	15
TEK	2.33	0.00231	0.00914	0.0939	2.91	19	9.39e-05	2.64	RV	CELLSTATES	vCM1.3	control_LMNA	7	15
AC007879.1	2.32	0.00513	0.00559	0.0504	2.66	16	0.000274	2.29	RV	CELLSTATES	vCM1.3	control_LMNA	7	15
AC103949.1	2.32	0.0377	0.00112	0.0226	1.97	9.13	0.00447	1.42	RV	CELLSTATES	vCM1.3	control_LMNA	7	15
LEPR	2.32	0.000118	0.0308	0.154	3.67	32.1	1.58e-06	3.93	RV	CELLSTATES	vCM1.3	control_LMNA	7	15
Z98885.2	2.32	0.0317	0.000526	0.0127	1.86	12.7	0.0035	1.5	RV	CELLSTATES	vCM1.3	control_LMNA	7	15
AC007384.1	2.31	0.00378	0.0105	0.053	2.61	17.1	0.000184	2.42	RV	CELLSTATES	vCM1.3	control_LMNA	7	15
AC027801.1	2.31	0.00389	0.00322	0.033	2.29	17	0.000191	2.41	RV	CELLSTATES	vCM1.3	control_LMNA	7	15
ASAH2	2.31	0.022	0.0015	0.0226	2.04	10.8	0.00213	1.66	RV	CELLSTATES	vCM1.3	control_LMNA	7	15
GAP43	2.31	0.00703	0.00717	0.0324	2.26	14.8	0.000431	2.15	RV	CELLSTATES	vCM1.3	control_LMNA	7	15
LINC00609	2.31	0.00962	0.00676	0.0601	2.57	13.8	0.000657	2.02	RV	CELLSTATES	vCM1.3	control_LMNA	7	15
PLP1	2.31	0.0159	0.00359	0.0392	2.34	12	0.00135	1.8	RV	CELLSTATES	vCM1.3	control_LMNA	7	15
ST8SIA6	2.31	0.00456	0.0107	0.0756	3.09	16.5	0.000234	2.34	RV	CELLSTATES	vCM1.3	control_LMNA	7	15
AL157834.1	2.3	0.00081	0.0142	0.0877	3.09	23.3	2.24e-05	3.09	RV	CELLSTATES	vCM1.3	control_LMNA	7	15
CRTAC1	2.3	0.00162	0.00754	0.0733	2.95	20.4	5.77e-05	2.79	RV	CELLSTATES	vCM1.3	control_LMNA	7	15
FRZB	2.3	0.00415	0.0134	0.0537	2.53	16.8	0.000209	2.38	RV	CELLSTATES	vCM1.3	control_LMNA	7	15
MGAM	2.3	0.0116	0.00326	0.035	2.36	13.1	0.000863	1.94	RV	CELLSTATES	vCM1.3	control_LMNA	7	15
TDGF1	2.3	0.0354	0.00331	0.0236	2.19	9.32	0.0041	1.45	RV	CELLSTATES	vCM1.3	control_LMNA	7	15
AC008592.4	2.29	0.0103	0.00289	0.0236	2.19	13.5	0.000725	1.99	RV	CELLSTATES	vCM1.3	control_LMNA	7	15
AC090735.1	2.29	0.0161	0.0105	0.0973	3.19	11.9	0.00137	1.79	RV	CELLSTATES	vCM1.3	control_LMNA	7	15
ACADL	2.29	0.000171	0.0169	0.132	3.36	30.3	2.61e-06	3.77	RV	CELLSTATES	vCM1.3	control_LMNA	7	15
LINC02068	2.29	0.00991	0.00457	0.0422	2.62	13.6	0.000685	2	RV	CELLSTATES	vCM1.3	control_LMNA	7	15
LINC02150	2.29	3.86e-06	0.0549	0.358	4.67	51.5	1.35e-08	5.41	RV	CELLSTATES	vCM1.3	control_LMNA	7	15
PHLDA1	2.29	0.00208	0.0151	0.152	3.61	19.4	8.2e-05	2.68	RV	CELLSTATES	vCM1.3	control_LMNA	7	15
AC106874.1	2.28	0.0213	0.000983	0.0139	1.92	11.9	0.00205	1.67	RV	CELLSTATES	vCM1.3	control_LMNA	7	15
AP001972.4	2.28	0.0277	0.00231	0.0224	2.15	10.1	0.00292	1.56	RV	CELLSTATES	vCM1.3	control_LMNA	7	15
C5AR1	2.28	5.59e-06	0.0525	0.327	4.48	49.1	2.29e-08	5.25	RV	CELLSTATES	vCM1.3	control_LMNA	7	15
LINC01080	2.28	0.0164	0.00186	0.0234	2.12	11.8	0.00142	1.79	RV	CELLSTATES	vCM1.3	control_LMNA	7	15
PRDM8	2.28	0.01	0.00443	0.0336	2.18	13.6	0.000694	2	RV	CELLSTATES	vCM1.3	control_LMNA	7	15
TMPRSS7	2.28	0.0271	0.00196	0.0129	1.88	10.9	0.00283	1.57	RV	CELLSTATES	vCM1.3	control_LMNA	7	15
AP001781.1	2.27	0.0335	0.00203	0.0225	2.1	9.51	0.00378	1.47	RV	CELLSTATES	vCM1.3	control_LMNA	7	15
BAAT	2.27	0.00347	0.00629	0.0578	2.61	17.5	0.000164	2.46	RV	CELLSTATES	vCM1.3	control_LMNA	7	15
ONECUT2	2.27	0.0231	0.00154	0.0178	2	10.7	0.00228	1.64	RV	CELLSTATES	vCM1.3	control_LMNA	7	15
AC097478.1	2.26	0.00814	0.0127	0.0875	2.88	14.3	0.000527	2.09	RV	CELLSTATES	vCM1.3	control_LMNA	7	15
CA9	2.26	0.0381	0.000768	0.013	1.86	9.09	0.00454	1.42	RV	CELLSTATES	vCM1.3	control_LMNA	7	15
DEGS2	2.26	0.0357	0.000638	0.0155	1.87	10.3	0.00414	1.45	RV	CELLSTATES	vCM1.3	control_LMNA	7	15
LINC02385	2.26	0.0392	0.000955	0.0155	1.93	10.9	0.00474	1.41	RV	CELLSTATES	vCM1.3	control_LMNA	7	15
LINC02407	2.26	0.0118	0.00305	0.0293	2.33	13	0.000882	1.93	RV	CELLSTATES	vCM1.3	control_LMNA	7	15
PCDH17	2.26	0.0392	0.00398	0.0392	2.3	8.99	0.00475	1.41	RV	CELLSTATES	vCM1.3	control_LMNA	7	15
SPACA7	2.26	0.0204	0.00269	0.0257	2.15	11.1	0.00192	1.69	RV	CELLSTATES	vCM1.3	control_LMNA	7	15
AC009171.2	2.25	0.0187	0.00299	0.0346	2.24	11.4	0.00171	1.73	RV	CELLSTATES	vCM1.3	control_LMNA	7	15
ATP6V1FNB	2.25	0.0113	0.0128	0.0845	3.05	13.2	0.000826	1.95	RV	CELLSTATES	vCM1.3	control_LMNA	7	15
C7orf57	2.25	0.0368	0.000527	0.0179	1.87	10	0.00431	1.43	RV	CELLSTATES	vCM1.3	control_LMNA	7	15
GPR176	2.25	0.00397	0.00613	0.053	2.65	16.9	0.000198	2.4	RV	CELLSTATES	vCM1.3	control_LMNA	7	15
GSTO2	2.25	0.000302	0.0173	0.163	3.72	27.5	5.97e-06	3.52	RV	CELLSTATES	vCM1.3	control_LMNA	7	15
HRH4	2.25	0.0276	0.00227	0.0189	2.04	10.1	0.0029	1.56	RV	CELLSTATES	vCM1.3	control_LMNA	7	15
NOVA1	2.25	1.02e-05	0.0769	0.49	5.05	45.2	5.5e-08	4.99	RV	CELLSTATES	vCM1.3	control_LMNA	7	15
SRCIN1	2.25	0.00173	0.00494	0.0506	2.53	20.2	6.3e-05	2.76	RV	CELLSTATES	vCM1.3	control_LMNA	7	15
TULP2	2.25	0.0114	0.00304	0.0312	2.3	13.1	0.000841	1.94	RV	CELLSTATES	vCM1.3	control_LMNA	7	15
VEPH1	2.25	0.000116	0.0197	0.164	3.68	32.2	1.54e-06	3.93	RV	CELLSTATES	vCM1.3	control_LMNA	7	15
AC093901.1	2.24	0.00645	0.00986	0.055	2.61	15.2	0.000383	2.19	RV	CELLSTATES	vCM1.3	control_LMNA	7	15
ITGA2B	2.24	0.00586	0.00742	0.055	2.63	15.5	0.000334	2.23	RV	CELLSTATES	vCM1.3	control_LMNA	7	15
AC025465.1	2.23	0.00389	0.00499	0.0487	2.63	17	0.000192	2.41	RV	CELLSTATES	vCM1.3	control_LMNA	7	15
AL138689.2	2.23	0.037	0.000753	0.0163	1.87	10.2	0.00434	1.43	RV	CELLSTATES	vCM1.3	control_LMNA	7	15
AP001107.4	2.23	0.0327	0.000727	0.0158	1.92	9.59	0.00365	1.49	RV	CELLSTATES	vCM1.3	control_LMNA	7	15
FAT3	2.23	0.000391	0.027	0.212	3.91	26.3	8.64e-06	3.41	RV	CELLSTATES	vCM1.3	control_LMNA	7	15
RAD51AP2	2.23	0.00569	0.00646	0.0552	2.69	15.6	0.000319	2.25	RV	CELLSTATES	vCM1.3	control_LMNA	7	15
AC009690.3	2.22	0.0137	0.00191	0.0223	2.1	12.5	0.00109	1.86	RV	CELLSTATES	vCM1.3	control_LMNA	7	15
AC069228.1	2.22	0.0013	0.0135	0.121	3.42	21.4	4.22e-05	2.89	RV	CELLSTATES	vCM1.3	control_LMNA	7	15
AC090589.2	2.22	0.0114	0.00562	0.0446	2.55	13.1	0.000842	1.94	RV	CELLSTATES	vCM1.3	control_LMNA	7	15
AC092364.1	2.22	0.0282	0.00264	0.0263	2.28	10	0.00299	1.55	RV	CELLSTATES	vCM1.3	control_LMNA	7	15
LINC02391	2.22	0.0109	0.00159	0.0196	2.05	13.3	0.000787	1.96	RV	CELLSTATES	vCM1.3	control_LMNA	7	15
LRRC6	2.22	0.000291	0.0555	0.463	4.92	27.7	5.62e-06	3.54	RV	CELLSTATES	vCM1.3	control_LMNA	7	15
AC090679.1	2.21	0.024	0.00149	0.017	2.04	10.6	0.00241	1.62	RV	CELLSTATES	vCM1.3	control_LMNA	7	15
FKBP5	2.21	1.55e-07	1.15	9.29	9.09	73.1	2.02e-10	6.81	RV	CELLSTATES	vCM1.3	control_LMNA	7	15
HORMAD2-AS1	2.21	0.00633	0.00412	0.0355	2.47	15.2	0.000373	2.2	RV	CELLSTATES	vCM1.3	control_LMNA	7	15
IL31RA	2.21	0.00587	0.00563	0.0474	2.55	15.5	0.000336	2.23	RV	CELLSTATES	vCM1.3	control_LMNA	7	15
NREP-AS1	2.21	0.000322	0.0155	0.135	3.5	27.2	6.58e-06	3.49	RV	CELLSTATES	vCM1.3	control_LMNA	7	15
OTUB2	2.21	0.0212	0.00136	0.0232	2.05	11	0.00203	1.67	RV	CELLSTATES	vCM1.3	control_LMNA	7	15
CARD6	2.2	0.0161	0.00348	0.0331	2.25	11.9	0.00138	1.79	RV	CELLSTATES	vCM1.3	control_LMNA	7	15
ST8SIA6-AS1	2.2	0.0145	0.00414	0.0279	2.35	12.3	0.00118	1.84	RV	CELLSTATES	vCM1.3	control_LMNA	7	15
AC007389.3	2.19	0.00736	0.0118	0.0658	2.83	14.7	0.00046	2.13	RV	CELLSTATES	vCM1.3	control_LMNA	7	15
AC084032.1	2.19	0.0169	0.0027	0.0294	2.21	11.7	0.00148	1.77	RV	CELLSTATES	vCM1.3	control_LMNA	7	15
AL162632.1	2.19	0.0156	0.00745	0.0344	2.28	12	0.00131	1.81	RV	CELLSTATES	vCM1.3	control_LMNA	7	15
AL606807.1	2.19	0.00419	0.0247	0.202	4	16.8	0.000211	2.38	RV	CELLSTATES	vCM1.3	control_LMNA	7	15
ASB17	2.19	0.00132	0.0129	0.112	3.16	21.3	4.34e-05	2.88	RV	CELLSTATES	vCM1.3	control_LMNA	7	15
CA8	2.19	0.000406	0.0213	0.245	3.91	26.2	9.07e-06	3.39	RV	CELLSTATES	vCM1.3	control_LMNA	7	15
HLA-DMA	2.19	0.00363	0.0117	0.0784	2.81	17.3	0.000174	2.44	RV	CELLSTATES	vCM1.3	control_LMNA	7	15
LINC02551	2.19	0.0117	0.00572	0.0428	2.54	13	0.000869	1.93	RV	CELLSTATES	vCM1.3	control_LMNA	7	15
SPATA6L	2.19	0.000702	0.0376	0.177	3.68	24	1.81e-05	3.15	RV	CELLSTATES	vCM1.3	control_LMNA	7	15
SPON1-AS1	2.19	0.000261	0.0165	0.143	3.4	28.3	4.78e-06	3.58	RV	CELLSTATES	vCM1.3	control_LMNA	7	15
AL357060.1	2.18	0.0188	0.0117	0.0877	2.79	11.4	0.00173	1.73	RV	CELLSTATES	vCM1.3	control_LMNA	7	15
BRINP2	2.18	0.00454	0.00693	0.0671	2.78	16.5	0.000232	2.34	RV	CELLSTATES	vCM1.3	control_LMNA	7	15
FSTL4	2.18	0.00273	0.0083	0.0758	2.92	18.4	0.000116	2.56	RV	CELLSTATES	vCM1.3	control_LMNA	7	15
HBB	2.18	0.0312	0.0048	0.0296	2.26	9.75	0.0034	1.51	RV	CELLSTATES	vCM1.3	control_LMNA	7	15
MMRN2	2.18	0.000801	0.0214	0.14	3.6	23.3	2.2e-05	3.1	RV	CELLSTATES	vCM1.3	control_LMNA	7	15
OR2T12	2.18	0.0119	0.00703	0.0652	2.67	13	0.000898	1.92	RV	CELLSTATES	vCM1.3	control_LMNA	7	15
AC010275.1	2.17	0.0404	0.00142	0.0168	1.97	8.88	0.00497	1.39	RV	CELLSTATES	vCM1.3	control_LMNA	7	15
AC079296.1	2.17	0.023	0.00143	0.0196	2.01	10.7	0.00227	1.64	RV	CELLSTATES	vCM1.3	control_LMNA	7	15
AC090572.2	2.17	0.00626	0.00718	0.0712	2.8	15.3	0.000366	2.2	RV	CELLSTATES	vCM1.3	control_LMNA	7	15
AL078590.3	2.17	0.000322	0.0931	0.78	5.7	27.2	6.66e-06	3.49	RV	CELLSTATES	vCM1.3	control_LMNA	7	15
AL133417.1	2.17	0.0364	0.00179	0.0252	2.16	9.24	0.00425	1.44	RV	CELLSTATES	vCM1.3	control_LMNA	7	15
AL139807.1	2.17	0.00011	0.0373	0.276	4.22	32.5	1.43e-06	3.96	RV	CELLSTATES	vCM1.3	control_LMNA	7	15
C4orf45	2.17	5.94e-05	0.278	2.17	7.07	35.7	5.92e-07	4.23	RV	CELLSTATES	vCM1.3	control_LMNA	7	15
COTL1	2.17	7.6e-05	0.0172	0.151	3.58	34.2	8.86e-07	4.12	RV	CELLSTATES	vCM1.3	control_LMNA	7	15
IRAK3	2.17	0.00137	0.00918	0.085	3.06	21.1	4.55e-05	2.86	RV	CELLSTATES	vCM1.3	control_LMNA	7	15
LGR5	2.17	0.0272	0.00457	0.0397	2.52	10.2	0.00285	1.57	RV	CELLSTATES	vCM1.3	control_LMNA	7	15
PKLR	2.17	0.0391	0.000927	0.0126	1.91	9	0.00473	1.41	RV	CELLSTATES	vCM1.3	control_LMNA	7	15
AC005208.1	2.16	0.00749	0.00702	0.0539	2.77	14.6	0.000472	2.13	RV	CELLSTATES	vCM1.3	control_LMNA	7	15
AC117402.1	2.16	0.05	0.000623	0.0205	1.88	8.19	0.00679	1.3	RV	CELLSTATES	vCM1.3	control_LMNA	7	15
AL513211.1	2.16	0.00859	0.00423	0.0337	2.4	14.1	0.000565	2.07	RV	CELLSTATES	vCM1.3	control_LMNA	7	15
ALKAL2	2.16	0.027	0.00355	0.0345	2.36	10.2	0.00281	1.57	RV	CELLSTATES	vCM1.3	control_LMNA	7	15
DDIAS	2.16	0.0179	0.00366	0.0282	2.3	11.5	0.00161	1.75	RV	CELLSTATES	vCM1.3	control_LMNA	7	15
KCNMB4	2.16	0.00227	0.0189	0.179	3.67	19.1	9.17e-05	2.64	RV	CELLSTATES	vCM1.3	control_LMNA	7	15
LIX1	2.16	0.00884	0.0056	0.0407	2.54	14	0.00059	2.05	RV	CELLSTATES	vCM1.3	control_LMNA	7	15
AMPD3	2.15	1.22e-05	0.031	0.216	3.97	44.3	6.86e-08	4.91	RV	CELLSTATES	vCM1.3	control_LMNA	7	15
CIDEA	2.15	0.0354	0.00152	0.0143	2	9.33	0.00408	1.45	RV	CELLSTATES	vCM1.3	control_LMNA	7	15
LRRC19	2.15	0.00193	0.0138	0.111	3.33	19.8	7.25e-05	2.72	RV	CELLSTATES	vCM1.3	control_LMNA	7	15
MANSC4	2.15	0.037	0.00174	0.0218	2.09	9.19	0.00434	1.43	RV	CELLSTATES	vCM1.3	control_LMNA	7	15
TNFRSF11A	2.15	0.0205	0.00945	0.0462	2.47	11.1	0.00194	1.69	RV	CELLSTATES	vCM1.3	control_LMNA	7	15
AC022113.1	2.14	0.0121	0.011	0.0993	3.19	12.9	0.000917	1.92	RV	CELLSTATES	vCM1.3	control_LMNA	7	15
AL023581.2	2.14	0.0357	0.00161	0.0153	1.92	9.3	0.00415	1.45	RV	CELLSTATES	vCM1.3	control_LMNA	7	15
PIWIL4	2.14	0.000762	0.0112	0.0966	3.09	23.6	2.04e-05	3.12	RV	CELLSTATES	vCM1.3	control_LMNA	7	15
AC084816.1	2.13	0.00273	0.0218	0.201	3.73	18.4	0.000117	2.56	RV	CELLSTATES	vCM1.3	control_LMNA	7	15
AC103718.1	2.13	0.0394	0.00303	0.0217	2.02	8.97	0.00479	1.4	RV	CELLSTATES	vCM1.3	control_LMNA	7	15
AL160290.2	2.13	0.0178	0.0307	0.0548	2.76	11.5	0.0016	1.75	RV	CELLSTATES	vCM1.3	control_LMNA	7	15
BX640514.1	2.13	0.0157	0.00269	0.022	2.2	12	0.00132	1.8	RV	CELLSTATES	vCM1.3	control_LMNA	7	15
CFAP53	2.13	0.0147	0.00805	0.0298	2.28	12.2	0.0012	1.83	RV	CELLSTATES	vCM1.3	control_LMNA	7	15
IQCM	2.13	0.000954	0.013	0.107	3.27	22.6	2.78e-05	3.02	RV	CELLSTATES	vCM1.3	control_LMNA	7	15
KIF1A	2.13	0.00944	0.0037	0.0388	2.39	13.8	0.000637	2.02	RV	CELLSTATES	vCM1.3	control_LMNA	7	15
LINC02345	2.13	0.0308	0.00436	0.0404	2.57	9.79	0.00334	1.51	RV	CELLSTATES	vCM1.3	control_LMNA	7	15
MSH4	2.13	3.52e-07	0.0744	0.616	5.29	67.2	5.83e-10	6.45	RV	CELLSTATES	vCM1.3	control_LMNA	7	15
SEMA3G	2.13	0.00602	0.0107	0.101	3.17	15.4	0.000347	2.22	RV	CELLSTATES	vCM1.3	control_LMNA	7	15
ERFE	2.11	0.0363	0.00131	0.018	1.93	9.81	0.00422	1.44	RV	CELLSTATES	vCM1.3	control_LMNA	7	15
LINC02463	2.11	0.0155	0.00378	0.0317	2.26	12.1	0.00129	1.81	RV	CELLSTATES	vCM1.3	control_LMNA	7	15
AGMO	2.1	0.00192	0.0263	0.178	3.88	19.8	7.17e-05	2.72	RV	CELLSTATES	vCM1.3	control_LMNA	7	15
AP002373.1	2.1	0.00972	0.00904	0.0697	2.93	13.7	0.000667	2.01	RV	CELLSTATES	vCM1.3	control_LMNA	7	15
CABP1	2.1	0.0337	0.00213	0.0164	2.11	9.48	0.00382	1.47	RV	CELLSTATES	vCM1.3	control_LMNA	7	15
PFKFB1	2.1	0.00653	0.00547	0.0472	2.59	15.1	0.000389	2.19	RV	CELLSTATES	vCM1.3	control_LMNA	7	15
USP50	2.1	2.71e-05	0.0215	0.179	3.86	39.8	2.06e-07	4.57	RV	CELLSTATES	vCM1.3	control_LMNA	7	15
AC080013.5	2.09	0.0303	0.00182	0.0188	1.97	9.83	0.00329	1.52	RV	CELLSTATES	vCM1.3	control_LMNA	7	15
AC083902.1	2.09	0.0153	0.00332	0.0352	2.3	12.1	0.00127	1.82	RV	CELLSTATES	vCM1.3	control_LMNA	7	15
AL078590.2	2.09	0.00419	0.00884	0.0795	3.04	16.8	0.000211	2.38	RV	CELLSTATES	vCM1.3	control_LMNA	7	15
AL596188.1	2.09	0.0208	0.00888	0.0949	3.11	11	0.00197	1.68	RV	CELLSTATES	vCM1.3	control_LMNA	7	15
C5orf46	2.09	0.000543	0.0706	0.52	5.21	25	1.29e-05	3.27	RV	CELLSTATES	vCM1.3	control_LMNA	7	15
GPR173	2.09	1.29e-05	0.0361	0.216	4.01	44	7.42e-08	4.89	RV	CELLSTATES	vCM1.3	control_LMNA	7	15
HCLS1	2.09	0.0035	0.0198	0.0791	3.02	17.4	0.000165	2.46	RV	CELLSTATES	vCM1.3	control_LMNA	7	15
LINC00298	2.09	0.0335	0.00161	0.0171	2.04	9.51	0.00378	1.47	RV	CELLSTATES	vCM1.3	control_LMNA	7	15
PPEF1	2.09	0.000417	0.016	0.125	3.45	26.1	9.36e-06	3.38	RV	CELLSTATES	vCM1.3	control_LMNA	7	15
TGFB2	2.09	0.000298	0.0269	0.215	3.88	27.6	5.83e-06	3.53	RV	CELLSTATES	vCM1.3	control_LMNA	7	15
TRIM72	2.09	0.0076	0.00469	0.046	2.55	14.6	0.000483	2.12	RV	CELLSTATES	vCM1.3	control_LMNA	7	15
AC011503.1	2.08	0.0272	0.00272	0.0214	2.12	10.2	0.00285	1.57	RV	CELLSTATES	vCM1.3	control_LMNA	7	15
CCDC83	2.08	0.0133	0.00498	0.0408	2.5	12.6	0.00104	1.88	RV	CELLSTATES	vCM1.3	control_LMNA	7	15
COL9A1	2.08	0.00706	0.00547	0.047	2.5	14.8	0.000434	2.15	RV	CELLSTATES	vCM1.3	control_LMNA	7	15
KLHL4	2.08	0.00164	0.0124	0.103	3.28	20.4	5.86e-05	2.79	RV	CELLSTATES	vCM1.3	control_LMNA	7	15
MIR4422HG	2.08	0.0181	0.00446	0.0334	2.4	11.5	0.00164	1.74	RV	CELLSTATES	vCM1.3	control_LMNA	7	15
SPATA16	2.08	0.0375	0.0061	0.0481	2.46	9.15	0.00442	1.43	RV	CELLSTATES	vCM1.3	control_LMNA	7	15
TTC23L	2.08	0.000212	0.0189	0.114	3.3	29.3	3.52e-06	3.67	RV	CELLSTATES	vCM1.3	control_LMNA	7	15
AC103409.1	2.07	0.000871	0.0162	0.141	3.52	23	2.48e-05	3.06	RV	CELLSTATES	vCM1.3	control_LMNA	7	15
AL121772.1	2.07	0.0154	0.00436	0.0393	2.41	12.1	0.00128	1.81	RV	CELLSTATES	vCM1.3	control_LMNA	7	15
AL513329.1	2.07	0.0107	0.00949	0.0501	2.57	13.4	0.000767	1.97	RV	CELLSTATES	vCM1.3	control_LMNA	7	15
BICC1	2.07	3.49e-05	0.0661	0.491	5.11	38.6	2.81e-07	4.46	RV	CELLSTATES	vCM1.3	control_LMNA	7	15
LINC00884	2.07	0.000502	0.0708	0.279	4.43	25.3	1.18e-05	3.3	RV	CELLSTATES	vCM1.3	control_LMNA	7	15
LINC02377	2.07	0.0263	0.00325	0.037	2.27	10.3	0.00272	1.58	RV	CELLSTATES	vCM1.3	control_LMNA	7	15
MELTF-AS1	2.07	0.0247	0.00375	0.0346	2.35	10.5	0.00249	1.61	RV	CELLSTATES	vCM1.3	control_LMNA	7	15
NLRP2	2.07	0.0106	0.00653	0.0426	2.54	13.4	0.000755	1.98	RV	CELLSTATES	vCM1.3	control_LMNA	7	15
PRICKLE2-AS3	2.07	0.029	0.00241	0.029	2.22	9.98	0.00309	1.54	RV	CELLSTATES	vCM1.3	control_LMNA	7	15
AC111188.1	2.06	0.0293	0.0141	0.0301	2.38	9.94	0.00314	1.53	RV	CELLSTATES	vCM1.3	control_LMNA	7	15
CCDC13-AS1	2.06	0.0337	0.00464	0.0479	2.39	9.49	0.00382	1.47	RV	CELLSTATES	vCM1.3	control_LMNA	7	15
CD8B	2.06	0.0472	0.00215	0.0234	2.09	8.38	0.00622	1.33	RV	CELLSTATES	vCM1.3	control_LMNA	7	15
DDX60	2.06	0.00763	0.0164	0.108	3.21	14.5	0.000485	2.12	RV	CELLSTATES	vCM1.3	control_LMNA	7	15
GDNF-AS1	2.06	0.0441	0.0015	0.0192	1.99	9.38	0.00562	1.36	RV	CELLSTATES	vCM1.3	control_LMNA	7	15
IQANK1	2.06	0.0465	0.00302	0.025	2.27	8.43	0.00609	1.33	RV	CELLSTATES	vCM1.3	control_LMNA	7	15
LINC00587	2.06	0.0461	0.00237	0.0172	2.05	8.47	0.00599	1.34	RV	CELLSTATES	vCM1.3	control_LMNA	7	15
MOBP	2.06	0.0224	0.00235	0.0228	2.15	10.8	0.00218	1.65	RV	CELLSTATES	vCM1.3	control_LMNA	7	15
MYO5B	2.06	0.00337	0.0179	0.116	3.18	17.6	0.000156	2.47	RV	CELLSTATES	vCM1.3	control_LMNA	7	15
PRAM1	2.06	0.0294	0.00215	0.0239	2.14	9.92	0.00316	1.53	RV	CELLSTATES	vCM1.3	control_LMNA	7	15
THEGL	2.06	0.0112	0.00631	0.0544	2.6	13.2	0.000816	1.95	RV	CELLSTATES	vCM1.3	control_LMNA	7	15
WDR17	2.06	0.00044	0.027	0.154	3.51	25.8	1.01e-05	3.36	RV	CELLSTATES	vCM1.3	control_LMNA	7	15
SPON1	2.05	0.00194	0.0365	0.272	4.29	19.7	7.42e-05	2.71	RV	CELLSTATES	vCM1.3	control_LMNA	7	15
ADH6	2.04	0.0124	0.00371	0.0404	2.39	12.8	0.000953	1.91	RV	CELLSTATES	vCM1.3	control_LMNA	7	15
CACNB3	2.04	0.0301	0.0024	0.0238	2.17	9.86	0.00325	1.52	RV	CELLSTATES	vCM1.3	control_LMNA	7	15
MYBPHL	2.04	0.0209	0.00283	0.0229	2.11	11	0.00199	1.68	RV	CELLSTATES	vCM1.3	control_LMNA	7	15
PLEKHG6	2.04	0.0113	0.00275	0.0261	2.2	13.2	0.00083	1.95	RV	CELLSTATES	vCM1.3	control_LMNA	7	15
LINC00681	2.03	0.029	0.00121	0.0129	1.96	9.97	0.00309	1.54	RV	CELLSTATES	vCM1.3	control_LMNA	7	15
LINC01913	2.03	0.0347	0.00419	0.0411	2.49	9.4	0.00396	1.46	RV	CELLSTATES	vCM1.3	control_LMNA	7	15
AC019117.3	2.02	0.0309	0.00464	0.0338	2.33	9.77	0.00337	1.51	RV	CELLSTATES	vCM1.3	control_LMNA	7	15
AC026347.1	2.02	3.6e-06	0.118	0.875	5.85	52.2	1.15e-08	5.44	RV	CELLSTATES	vCM1.3	control_LMNA	7	15
AC060234.1	2.02	0.02	0.0109	0.0477	2.64	11.2	0.00187	1.7	RV	CELLSTATES	vCM1.3	control_LMNA	7	15
AL160408.1	2.02	0.0476	0.00549	0.0259	2.3	8.36	0.00629	1.32	RV	CELLSTATES	vCM1.3	control_LMNA	7	15
DCST2	2.02	0.0246	0.00226	0.0301	2.17	10.5	0.00247	1.61	RV	CELLSTATES	vCM1.3	control_LMNA	7	15
SHC4	2.02	0.000158	0.0545	0.415	4.89	30.7	2.36e-06	3.8	RV	CELLSTATES	vCM1.3	control_LMNA	7	15
SPC25	2.02	0.00121	0.0154	0.114	3.37	21.6	3.84e-05	2.92	RV	CELLSTATES	vCM1.3	control_LMNA	7	15
AC091534.1	2.01	0.0254	0.00428	0.0357	2.28	10.4	0.0026	1.59	RV	CELLSTATES	vCM1.3	control_LMNA	7	15
AL133216.1	2.01	0.0151	0.00388	0.0352	2.34	12.1	0.00125	1.82	RV	CELLSTATES	vCM1.3	control_LMNA	7	15
SYT11	2.01	0.00284	0.0121	0.0747	2.84	18.2	0.000124	2.55	RV	CELLSTATES	vCM1.3	control_LMNA	7	15
BFSP2-AS1	2	0.0487	0.00149	0.0154	1.98	8.27	0.00654	1.31	RV	CELLSTATES	vCM1.3	control_LMNA	7	15
FNDC7	2	0.0439	0.00423	0.0273	2.23	8.63	0.00557	1.36	RV	CELLSTATES	vCM1.3	control_LMNA	7	15
GPR156	2	0.00736	0.0127	0.0819	3.11	14.7	0.000461	2.13	RV	CELLSTATES	vCM1.3	control_LMNA	7	15
NEB	2	1.17e-06	0.223	1.56	6.64	59.6	2.49e-09	5.93	RV	CELLSTATES	vCM1.3	control_LMNA	7	15
PHYHIPL	2	0.0275	0.0106	0.0744	3.08	10.1	0.00288	1.56	RV	CELLSTATES	vCM1.3	control_LMNA	7	15
SMCO2	2	0.00137	0.0184	0.139	3.53	21.1	4.55e-05	2.86	RV	CELLSTATES	vCM1.3	control_LMNA	7	15
AC074011.1	1.99	0.0234	0.00389	0.0312	2.26	10.7	0.00231	1.63	RV	CELLSTATES	vCM1.3	control_LMNA	7	15
GRM3	1.99	0.00381	0.00665	0.0602	2.69	17.1	0.000186	2.42	RV	CELLSTATES	vCM1.3	control_LMNA	7	15
PFKFB4	1.99	0.00549	0.0135	0.106	3.23	15.8	0.000304	2.26	RV	CELLSTATES	vCM1.3	control_LMNA	7	15
AC024084.1	1.98	0.0214	0.0083	0.0548	2.69	10.9	0.00206	1.67	RV	CELLSTATES	vCM1.3	control_LMNA	7	15
AC068473.1	1.98	0.0274	0.00201	0.0201	2.07	10.1	0.00288	1.56	RV	CELLSTATES	vCM1.3	control_LMNA	7	15
AC068633.1	1.98	0.00143	0.0164	0.11	3.38	20.9	4.85e-05	2.84	RV	CELLSTATES	vCM1.3	control_LMNA	7	15
AK5	1.98	0.0182	0.00925	0.053	2.72	11.5	0.00165	1.74	RV	CELLSTATES	vCM1.3	control_LMNA	7	15
CSMD2	1.98	0.000177	0.0322	0.194	4.01	30.2	2.74e-06	3.75	RV	CELLSTATES	vCM1.3	control_LMNA	7	15
SH3GL3	1.98	0.0211	0.00572	0.0359	2.44	11	0.00201	1.68	RV	CELLSTATES	vCM1.3	control_LMNA	7	15
UNC5C	1.98	7.86e-06	0.0599	0.406	4.88	46.8	3.82e-08	5.1	RV	CELLSTATES	vCM1.3	control_LMNA	7	15
AC020909.2	1.97	0.000234	0.267	1.02	6.25	28.9	4e-06	3.63	RV	CELLSTATES	vCM1.3	control_LMNA	7	15
AC092440.1	1.97	0.0192	0.00536	0.0484	2.52	11.3	0.00177	1.72	RV	CELLSTATES	vCM1.3	control_LMNA	7	15
ALCAM	1.97	0.000401	0.0723	0.407	4.79	26.2	8.89e-06	3.4	RV	CELLSTATES	vCM1.3	control_LMNA	7	15
AP001025.1	1.97	0.00995	0.00527	0.0406	2.54	13.6	0.000689	2	RV	CELLSTATES	vCM1.3	control_LMNA	7	15
CDKN1C	1.97	0.0155	0.00522	0.0394	2.46	12	0.0013	1.81	RV	CELLSTATES	vCM1.3	control_LMNA	7	15
ITGB1-DT	1.97	6.82e-06	0.04	0.289	4.42	47.8	3.03e-08	5.17	RV	CELLSTATES	vCM1.3	control_LMNA	7	15
LINC01031	1.97	0.00413	0.0106	0.079	3.06	16.8	0.000207	2.38	RV	CELLSTATES	vCM1.3	control_LMNA	7	15
PHF21B	1.97	0.00199	0.0148	0.112	3.31	19.6	7.71e-05	2.7	RV	CELLSTATES	vCM1.3	control_LMNA	7	15
ST6GALNAC1	1.97	0.0473	0.00141	0.0136	1.97	8.37	0.00625	1.33	RV	CELLSTATES	vCM1.3	control_LMNA	7	15
AC087897.2	1.96	0.0439	0.00322	0.02	2.1	8.62	0.00558	1.36	RV	CELLSTATES	vCM1.3	control_LMNA	7	15
ACSM1	1.96	0.0256	0.00401	0.0274	2.31	10.4	0.00263	1.59	RV	CELLSTATES	vCM1.3	control_LMNA	7	15
AL157756.1	1.96	0.0139	0.00559	0.0434	2.48	12.4	0.00111	1.86	RV	CELLSTATES	vCM1.3	control_LMNA	7	15
EMC10	1.96	6.86e-05	0.543	2.27	7.32	34.8	7.52e-07	4.16	RV	CELLSTATES	vCM1.3	control_LMNA	7	15
INHBA	1.96	0.0214	0.0065	0.042	2.57	10.9	0.00206	1.67	RV	CELLSTATES	vCM1.3	control_LMNA	7	15
LINC01393	1.96	0.0246	0.00922	0.0496	2.55	10.5	0.00247	1.61	RV	CELLSTATES	vCM1.3	control_LMNA	7	15
LINC02209	1.96	0.0482	0.00216	0.024	2.04	8.31	0.00643	1.32	RV	CELLSTATES	vCM1.3	control_LMNA	7	15
AC009365.1	1.95	0.0399	0.00508	0.0373	2.53	8.93	0.00487	1.4	RV	CELLSTATES	vCM1.3	control_LMNA	7	15
AL033527.4	1.95	0.0485	0.00349	0.0239	2.2	8.29	0.00648	1.31	RV	CELLSTATES	vCM1.3	control_LMNA	7	15
AL138767.3	1.95	0.0481	0.00549	0.027	2.29	8.32	0.0064	1.32	RV	CELLSTATES	vCM1.3	control_LMNA	7	15
PLA2G12B	1.95	0.0202	0.0132	0.0609	2.88	11.1	0.00189	1.69	RV	CELLSTATES	vCM1.3	control_LMNA	7	15
SYCE3	1.95	0.0301	0.0048	0.0259	2.24	9.85	0.00325	1.52	RV	CELLSTATES	vCM1.3	control_LMNA	7	15
AC135050.1	1.94	0.0452	0.00207	0.02	2.03	8.54	0.00581	1.35	RV	CELLSTATES	vCM1.3	control_LMNA	7	15
PLCE1	1.94	1.41e-07	0.166	1.08	6.19	74.2	1.67e-10	6.85	RV	CELLSTATES	vCM1.3	control_LMNA	7	15
AC090518.1	1.93	0.000679	0.0415	0.21	4.08	24.1	1.72e-05	3.17	RV	CELLSTATES	vCM1.3	control_LMNA	7	15
AC092142.1	1.93	0.0414	0.00241	0.0274	2.13	8.82	0.00512	1.38	RV	CELLSTATES	vCM1.3	control_LMNA	7	15
AL117335.1	1.93	0.0195	0.00988	0.0435	2.47	11.2	0.00181	1.71	RV	CELLSTATES	vCM1.3	control_LMNA	7	15
BEND6	1.93	0.0433	0.00494	0.0326	2.32	8.67	0.00548	1.36	RV	CELLSTATES	vCM1.3	control_LMNA	7	15
LINC00222	1.93	0.00136	0.0196	0.117	3.34	21.2	4.52e-05	2.87	RV	CELLSTATES	vCM1.3	control_LMNA	7	15
LINC00862	1.93	0.000806	0.0342	0.193	4.08	23.3	2.22e-05	3.09	RV	CELLSTATES	vCM1.3	control_LMNA	7	15
LINC01753	1.93	0.0481	0.00191	0.0144	2.01	8.32	0.00639	1.32	RV	CELLSTATES	vCM1.3	control_LMNA	7	15
TEX49	1.93	0.0134	0.0085	0.0634	2.76	12.6	0.00105	1.87	RV	CELLSTATES	vCM1.3	control_LMNA	7	15
AL356124.1	1.92	0.00381	0.0155	0.105	3.34	17.1	0.000186	2.42	RV	CELLSTATES	vCM1.3	control_LMNA	7	15
LINC01152	1.92	0.0343	0.00562	0.0326	2.44	9.44	0.0039	1.47	RV	CELLSTATES	vCM1.3	control_LMNA	7	15
MR1	1.92	0.00194	0.0172	0.109	3.42	19.7	7.33e-05	2.71	RV	CELLSTATES	vCM1.3	control_LMNA	7	15
NKAIN1	1.92	0.023	0.0124	0.086	3.07	10.7	0.00226	1.64	RV	CELLSTATES	vCM1.3	control_LMNA	7	15
SEMA4A	1.92	0.0101	0.00658	0.0515	2.65	13.6	0.000707	1.99	RV	CELLSTATES	vCM1.3	control_LMNA	7	15
AC064871.1	1.91	0.00151	0.0173	0.132	3.45	20.7	5.19e-05	2.82	RV	CELLSTATES	vCM1.3	control_LMNA	7	15
ACTA2	1.91	0.00441	0.0319	0.228	4.04	16.6	0.000224	2.36	RV	CELLSTATES	vCM1.3	control_LMNA	7	15
LINC00582	1.91	0.017	0.00649	0.0493	2.65	11.7	0.00149	1.77	RV	CELLSTATES	vCM1.3	control_LMNA	7	15
LPCAT2	1.91	0.000149	0.0578	0.399	4.92	30.9	2.21e-06	3.83	RV	CELLSTATES	vCM1.3	control_LMNA	7	15
UPK1B	1.91	0.000336	0.0328	0.242	4.21	27	7.01e-06	3.47	RV	CELLSTATES	vCM1.3	control_LMNA	7	15
ZFR2	1.91	0.0478	0.0105	0.0646	2.89	8.34	0.00633	1.32	RV	CELLSTATES	vCM1.3	control_LMNA	7	15
AC121154.1	1.9	0.0254	0.0149	0.0637	2.95	10.4	0.0026	1.6	RV	CELLSTATES	vCM1.3	control_LMNA	7	15
DIRC3	1.9	4.61e-06	0.364	1.69	6.81	50.4	1.72e-08	5.34	RV	CELLSTATES	vCM1.3	control_LMNA	7	15
GPR160	1.9	0.00548	0.0167	0.123	3.36	15.8	0.000303	2.26	RV	CELLSTATES	vCM1.3	control_LMNA	7	15
MYH11	1.9	0.000373	0.038	0.28	4.31	26.6	7.98e-06	3.43	RV	CELLSTATES	vCM1.3	control_LMNA	7	15
OSMR-AS1	1.9	0.00551	0.0127	0.0946	3.12	15.7	0.000307	2.26	RV	CELLSTATES	vCM1.3	control_LMNA	7	15
SPON2	1.9	0.0325	0.0128	0.0569	2.75	9.6	0.00363	1.49	RV	CELLSTATES	vCM1.3	control_LMNA	7	15
GOLGA7B	1.89	0.0109	0.0154	0.0717	3.01	13.3	0.000783	1.96	RV	CELLSTATES	vCM1.3	control_LMNA	7	15
HPCAL4	1.89	0.0251	0.00581	0.0422	2.54	10.4	0.00256	1.6	RV	CELLSTATES	vCM1.3	control_LMNA	7	15
MAP3K7CL	1.89	2.16e-05	0.0624	0.305	4.5	41	1.54e-07	4.67	RV	CELLSTATES	vCM1.3	control_LMNA	7	15
SLC7A11	1.89	0.00165	0.0287	0.2	3.98	20.4	5.91e-05	2.78	RV	CELLSTATES	vCM1.3	control_LMNA	7	15
SLN	1.89	0.0482	0.00509	0.0484	2.67	8.31	0.00643	1.32	RV	CELLSTATES	vCM1.3	control_LMNA	7	15
SPINK2	1.89	0.0493	0.00148	0.0136	1.99	8.23	0.00665	1.31	RV	CELLSTATES	vCM1.3	control_LMNA	7	15
AC010487.3	1.88	0.0484	0.00299	0.0241	2.17	8.3	0.00646	1.32	RV	CELLSTATES	vCM1.3	control_LMNA	7	15
BRCA2	1.88	0.0116	0.0113	0.0709	2.99	13.1	0.000864	1.94	RV	CELLSTATES	vCM1.3	control_LMNA	7	15
C1orf87	1.88	0.028	0.00574	0.0339	2.45	10.1	0.00296	1.55	RV	CELLSTATES	vCM1.3	control_LMNA	7	15
CACNB4	1.88	0.000129	0.0333	0.235	4.14	31.6	1.84e-06	3.89	RV	CELLSTATES	vCM1.3	control_LMNA	7	15
LINC02343	1.88	0.00129	0.0303	0.194	4.02	21.4	4.17e-05	2.89	RV	CELLSTATES	vCM1.3	control_LMNA	7	15
NXPH1	1.88	0.00961	0.0248	0.0965	3.29	13.8	0.000653	2.02	RV	CELLSTATES	vCM1.3	control_LMNA	7	15
AL732323.1	1.87	0.0482	0.0019	0.0173	2	8.47	0.00644	1.32	RV	CELLSTATES	vCM1.3	control_LMNA	7	15
EPCAM	1.87	0.0435	0.0039	0.0407	2.36	8.65	0.00551	1.36	RV	CELLSTATES	vCM1.3	control_LMNA	7	15
IL12RB2	1.87	1.06e-06	0.0809	0.45	5.01	60.4	2.13e-09	5.98	RV	CELLSTATES	vCM1.3	control_LMNA	7	15
PLEKHG7	1.87	0.0418	0.00553	0.0424	2.5	8.79	0.00518	1.38	RV	CELLSTATES	vCM1.3	control_LMNA	7	15
RIT2	1.87	0.0157	0.0128	0.0835	3.17	12	0.00132	1.8	RV	CELLSTATES	vCM1.3	control_LMNA	7	15
AC104695.3	1.86	0.0412	0.00319	0.0278	2.26	8.83	0.0051	1.38	RV	CELLSTATES	vCM1.3	control_LMNA	7	15
AC110079.2	1.86	0.00515	0.0243	0.111	3.34	16	0.000276	2.29	RV	CELLSTATES	vCM1.3	control_LMNA	7	15
AL161725.1	1.86	0.0149	0.0066	0.0569	2.68	12.2	0.00123	1.83	RV	CELLSTATES	vCM1.3	control_LMNA	7	15
SLC10A1	1.86	0.000402	0.0555	0.379	4.76	26.2	8.94e-06	3.4	RV	CELLSTATES	vCM1.3	control_LMNA	7	15
SPATA18	1.86	0.0455	0.00432	0.0423	2.42	8.5	0.0059	1.34	RV	CELLSTATES	vCM1.3	control_LMNA	7	15
GRK7	1.85	0.00462	0.0107	0.0764	3.02	16.4	0.000239	2.34	RV	CELLSTATES	vCM1.3	control_LMNA	7	15
SLC26A4	1.85	0.0492	0.00618	0.0384	2.5	8.24	0.00663	1.31	RV	CELLSTATES	vCM1.3	control_LMNA	7	15
SRRM3	1.85	0.0114	0.0121	0.0711	3.1	13.1	0.000839	1.94	RV	CELLSTATES	vCM1.3	control_LMNA	7	15
ADGRL3	1.84	0.000235	0.13	0.864	5.91	28.8	4.05e-06	3.63	RV	CELLSTATES	vCM1.3	control_LMNA	7	15
C13orf42	1.84	0.0429	0.00399	0.0257	2.21	8.7	0.00538	1.37	RV	CELLSTATES	vCM1.3	control_LMNA	7	15
C17orf67	1.84	0.0472	0.00335	0.023	2.21	8.38	0.00623	1.33	RV	CELLSTATES	vCM1.3	control_LMNA	7	15
HAPLN3	1.84	0.000999	0.019	0.126	3.49	22.4	2.99e-05	3	RV	CELLSTATES	vCM1.3	control_LMNA	7	15
LY96	1.84	0.0095	0.0325	0.0971	3.18	13.8	0.000642	2.02	RV	CELLSTATES	vCM1.3	control_LMNA	7	15
MYOZ1	1.84	0.0241	0.0156	0.0833	3.16	10.6	0.00241	1.62	RV	CELLSTATES	vCM1.3	control_LMNA	7	15
AC019117.1	1.83	0.00548	0.0194	0.103	3.3	15.8	0.000303	2.26	RV	CELLSTATES	vCM1.3	control_LMNA	7	15
CDH17	1.83	0.0266	0.00695	0.0473	2.52	10.2	0.00277	1.57	RV	CELLSTATES	vCM1.3	control_LMNA	7	15
EFNB2	1.83	0.0437	0.00369	0.029	2.22	8.64	0.00555	1.36	RV	CELLSTATES	vCM1.3	control_LMNA	7	15
PRICKLE2	1.83	1.3e-05	0.0648	0.398	4.89	43.9	7.55e-08	4.89	RV	CELLSTATES	vCM1.3	control_LMNA	7	15
PRIMA1	1.83	0.0072	0.02	0.13	3.44	14.8	0.000446	2.14	RV	CELLSTATES	vCM1.3	control_LMNA	7	15
RTN4	1.83	2.71e-05	0.228	1.43	6.49	39.7	2.09e-07	4.57	RV	CELLSTATES	vCM1.3	control_LMNA	7	15
SLC22A14	1.83	0.0155	0.00883	0.0668	2.79	12.1	0.00129	1.81	RV	CELLSTATES	vCM1.3	control_LMNA	7	15
TMEM233	1.83	0.045	0.00471	0.0319	2.36	8.55	0.00576	1.35	RV	CELLSTATES	vCM1.3	control_LMNA	7	15
HNMT	1.82	0.00282	0.0208	0.108	3.3	18.3	0.000122	2.55	RV	CELLSTATES	vCM1.3	control_LMNA	7	15
NECAB2	1.82	0.0462	0.00236	0.0175	2.08	8.45	0.00602	1.34	RV	CELLSTATES	vCM1.3	control_LMNA	7	15
SLC7A8	1.82	5.6e-05	0.124	0.674	5.61	36.1	5.41e-07	4.25	RV	CELLSTATES	vCM1.3	control_LMNA	7	15
TAB3	1.82	3.44e-06	0.0757	0.451	5.05	52.5	1.08e-08	5.46	RV	CELLSTATES	vCM1.3	control_LMNA	7	15
AC015849.1	1.81	0.0277	0.00593	0.0397	2.53	10.1	0.00292	1.56	RV	CELLSTATES	vCM1.3	control_LMNA	7	15
AL356234.2	1.81	0.0486	0.00578	0.0354	2.48	8.28	0.00652	1.31	RV	CELLSTATES	vCM1.3	control_LMNA	7	15
BRSK1	1.81	0.00725	0.00811	0.0545	2.66	14.7	0.00045	2.14	RV	CELLSTATES	vCM1.3	control_LMNA	7	15
LINC01303	1.81	0.0421	0.00411	0.0265	2.23	8.76	0.00525	1.38	RV	CELLSTATES	vCM1.3	control_LMNA	7	15
NTRK2	1.81	0.00298	0.0263	0.17	3.74	18	0.000132	2.53	RV	CELLSTATES	vCM1.3	control_LMNA	7	15
PDCD1LG2	1.81	0.0164	0.0109	0.0705	2.99	11.8	0.00142	1.78	RV	CELLSTATES	vCM1.3	control_LMNA	7	15
WDR64	1.81	0.0257	0.0126	0.0672	2.98	10.3	0.00264	1.59	RV	CELLSTATES	vCM1.3	control_LMNA	7	15
XG	1.81	0.000771	0.0312	0.225	4.08	23.5	2.08e-05	3.11	RV	CELLSTATES	vCM1.3	control_LMNA	7	15
AC073569.2	1.8	7.6e-05	0.0324	0.193	3.93	34.2	8.84e-07	4.12	RV	CELLSTATES	vCM1.3	control_LMNA	7	15
AC093495.1	1.8	0.0102	0.0121	0.0773	2.99	13.6	0.000709	1.99	RV	CELLSTATES	vCM1.3	control_LMNA	7	15
CCDC168	1.8	0.0135	0.0248	0.143	3.75	12.5	0.00107	1.87	RV	CELLSTATES	vCM1.3	control_LMNA	7	15
CYSLTR1	1.8	0.00973	0.00848	0.0549	2.72	13.7	0.000668	2.01	RV	CELLSTATES	vCM1.3	control_LMNA	7	15
DEC1	1.8	0.024	0.0102	0.0788	2.92	10.6	0.0024	1.62	RV	CELLSTATES	vCM1.3	control_LMNA	7	15
RPGR	1.8	2.14e-05	0.0598	0.343	4.71	41.1	1.49e-07	4.67	RV	CELLSTATES	vCM1.3	control_LMNA	7	15
AC011247.1	1.79	0.00299	0.0235	0.145	3.64	18	0.000134	2.52	RV	CELLSTATES	vCM1.3	control_LMNA	7	15
IL1R1	1.79	0.000219	0.0377	0.209	4.01	29.1	3.69e-06	3.66	RV	CELLSTATES	vCM1.3	control_LMNA	7	15
MYLK	1.79	0.000315	0.0248	0.156	3.7	27.3	6.37e-06	3.5	RV	CELLSTATES	vCM1.3	control_LMNA	7	15
RGS13	1.79	0.0425	0.0279	0.0814	3.15	8.74	0.00531	1.37	RV	CELLSTATES	vCM1.3	control_LMNA	7	15
SESN3	1.79	0.0139	0.0109	0.0734	2.97	12.4	0.00111	1.86	RV	CELLSTATES	vCM1.3	control_LMNA	7	15
SHC3	1.79	0.0143	0.00785	0.0457	2.64	12.3	0.00116	1.84	RV	CELLSTATES	vCM1.3	control_LMNA	7	15
AL590560.2	1.78	0.0415	0.00609	0.0444	2.5	8.81	0.00515	1.38	RV	CELLSTATES	vCM1.3	control_LMNA	7	15
ATCAY	1.78	0.00505	0.0615	0.348	4.77	16.1	0.000269	2.3	RV	CELLSTATES	vCM1.3	control_LMNA	7	15
CIP2A	1.78	0.00613	0.0286	0.121	3.55	15.4	0.000355	2.21	RV	CELLSTATES	vCM1.3	control_LMNA	7	15
KCNMB1	1.78	0.00443	0.0148	0.0923	3.16	16.6	0.000225	2.35	RV	CELLSTATES	vCM1.3	control_LMNA	7	15
SLC7A13	1.78	0.0381	0.00925	0.0648	2.83	9.09	0.00454	1.42	RV	CELLSTATES	vCM1.3	control_LMNA	7	15
SPDYA	1.78	6.86e-05	0.0532	0.325	4.64	34.9	7.43e-07	4.16	RV	CELLSTATES	vCM1.3	control_LMNA	7	15
AC022613.2	1.77	0.0263	0.00588	0.0377	2.51	10.3	0.00272	1.58	RV	CELLSTATES	vCM1.3	control_LMNA	7	15
AP002989.1	1.77	0.00773	0.048	0.197	4.18	14.5	0.000495	2.11	RV	CELLSTATES	vCM1.3	control_LMNA	7	15
AP005131.1	1.77	0.0021	0.0234	0.141	3.69	19.4	8.32e-05	2.68	RV	CELLSTATES	vCM1.3	control_LMNA	7	15
EFCAB13	1.77	0.000283	0.0693	0.371	4.87	27.9	5.4e-06	3.55	RV	CELLSTATES	vCM1.3	control_LMNA	7	15
IGFBP2	1.77	0.0048	0.0369	0.169	3.77	16.3	0.000252	2.32	RV	CELLSTATES	vCM1.3	control_LMNA	7	15
IPCEF1	1.77	0.000244	0.13	0.658	5.58	28.6	4.3e-06	3.61	RV	CELLSTATES	vCM1.3	control_LMNA	7	15
LINC02585	1.77	0.026	0.0037	0.029	2.3	10.3	0.00268	1.59	RV	CELLSTATES	vCM1.3	control_LMNA	7	15
MYH15	1.77	0.0292	0.00921	0.0547	2.8	9.95	0.00312	1.53	RV	CELLSTATES	vCM1.3	control_LMNA	7	15
NRIP3	1.77	0.0481	0.00404	0.03	2.26	8.31	0.00641	1.32	RV	CELLSTATES	vCM1.3	control_LMNA	7	15
RGCC	1.77	0.0441	0.00448	0.0346	2.46	8.6	0.00563	1.36	RV	CELLSTATES	vCM1.3	control_LMNA	7	15
AC010735.2	1.76	0.00871	0.00871	0.0601	2.77	14.1	0.000575	2.06	RV	CELLSTATES	vCM1.3	control_LMNA	7	15
AC068675.1	1.76	0.00619	0.0136	0.0987	3.19	15.3	0.000361	2.21	RV	CELLSTATES	vCM1.3	control_LMNA	7	15
ETV4	1.76	0.0112	0.018	0.106	3.4	13.2	0.000815	1.95	RV	CELLSTATES	vCM1.3	control_LMNA	7	15
LINC02259	1.76	0.0452	0.00439	0.0286	2.35	8.53	0.00582	1.35	RV	CELLSTATES	vCM1.3	control_LMNA	7	15
LRRN2	1.76	0.0276	0.00782	0.0395	2.58	10.1	0.0029	1.56	RV	CELLSTATES	vCM1.3	control_LMNA	7	15
TTLL7	1.76	5.88e-05	0.096	0.534	5.34	35.8	5.81e-07	4.23	RV	CELLSTATES	vCM1.3	control_LMNA	7	15
AL356277.3	1.75	0.0127	0.0114	0.0889	3.02	12.7	0.00099	1.9	RV	CELLSTATES	vCM1.3	control_LMNA	7	15
GRIK4	1.75	0.00327	0.0265	0.128	3.64	17.7	0.00015	2.49	RV	CELLSTATES	vCM1.3	control_LMNA	7	15
MTMR7	1.75	0.00415	0.0197	0.145	3.46	16.8	0.000209	2.38	RV	CELLSTATES	vCM1.3	control_LMNA	7	15
SLA	1.75	0.0253	0.0128	0.0845	3.1	10.4	0.00259	1.6	RV	CELLSTATES	vCM1.3	control_LMNA	7	15
SLC9C2	1.75	0.033	0.0128	0.0883	3.07	9.56	0.0037	1.48	RV	CELLSTATES	vCM1.3	control_LMNA	7	15
ADAM22	1.74	0.000131	0.0432	0.255	4.38	31.5	1.88e-06	3.88	RV	CELLSTATES	vCM1.3	control_LMNA	7	15
KCND2	1.73	0.014	0.0158	0.0998	3.24	12.4	0.00113	1.85	RV	CELLSTATES	vCM1.3	control_LMNA	7	15
NEK5	1.73	0.000304	0.0321	0.177	3.84	27.5	6.04e-06	3.52	RV	CELLSTATES	vCM1.3	control_LMNA	7	15
PLK4	1.73	0.0325	0.00461	0.0271	2.29	9.6	0.00363	1.49	RV	CELLSTATES	vCM1.3	control_LMNA	7	15
PPM1E	1.73	1.77e-05	0.214	1.22	6.45	42.2	1.14e-07	4.75	RV	CELLSTATES	vCM1.3	control_LMNA	7	15
TMEM108	1.73	0.00174	0.0394	0.165	3.75	20.2	6.35e-05	2.76	RV	CELLSTATES	vCM1.3	control_LMNA	7	15
AC022126.1	1.72	0.0419	0.00599	0.0368	2.56	8.78	0.00521	1.38	RV	CELLSTATES	vCM1.3	control_LMNA	7	15
AC023906.5	1.72	0.0249	0.00816	0.0517	2.75	10.4	0.00253	1.6	RV	CELLSTATES	vCM1.3	control_LMNA	7	15
AL133410.1	1.72	0.00358	0.0141	0.0939	3.15	17.3	0.000171	2.45	RV	CELLSTATES	vCM1.3	control_LMNA	7	15
AL606489.1	1.72	0.000322	0.0487	0.252	4.36	27.2	6.62e-06	3.49	RV	CELLSTATES	vCM1.3	control_LMNA	7	15
MCUB	1.72	0.0012	0.0251	0.126	3.58	21.7	3.82e-05	2.92	RV	CELLSTATES	vCM1.3	control_LMNA	7	15
P3H2	1.72	0.0033	0.0331	0.197	4.12	17.7	0.000152	2.48	RV	CELLSTATES	vCM1.3	control_LMNA	7	15
SLC25A34-AS1	1.72	0.0498	0.00615	0.0409	2.55	8.2	0.00675	1.3	RV	CELLSTATES	vCM1.3	control_LMNA	7	15
SNCA	1.72	0.00233	0.0382	0.24	4.25	19	9.56e-05	2.63	RV	CELLSTATES	vCM1.3	control_LMNA	7	15
VASH1	1.72	0.04	0.00974	0.0645	2.76	8.92	0.0049	1.4	RV	CELLSTATES	vCM1.3	control_LMNA	7	15
AC104461.1	1.71	0.00037	0.0448	0.253	4.44	26.6	7.9e-06	3.43	RV	CELLSTATES	vCM1.3	control_LMNA	7	15
DNAH12	1.71	4.94e-05	0.0565	0.273	4.41	36.6	4.68e-07	4.31	RV	CELLSTATES	vCM1.3	control_LMNA	7	15
MRVI1-AS1	1.71	0.0412	0.00379	0.0319	2.25	8.83	0.00509	1.39	RV	CELLSTATES	vCM1.3	control_LMNA	7	15
PAPSS2	1.71	0.0159	0.0166	0.066	2.98	12	0.00135	1.8	RV	CELLSTATES	vCM1.3	control_LMNA	7	15
AC007569.1	1.7	0.016	0.0178	0.117	3.38	11.9	0.00135	1.8	RV	CELLSTATES	vCM1.3	control_LMNA	7	15
AC022784.1	1.7	0.0294	0.00779	0.044	2.67	9.93	0.00315	1.53	RV	CELLSTATES	vCM1.3	control_LMNA	7	15
AP002026.1	1.7	0.00022	0.061	0.275	4.45	29.1	3.73e-06	3.66	RV	CELLSTATES	vCM1.3	control_LMNA	7	15
CD226	1.7	0.000239	0.0609	0.311	4.54	28.7	4.16e-06	3.62	RV	CELLSTATES	vCM1.3	control_LMNA	7	15
CUX2	1.7	0.0125	0.0264	0.153	3.85	12.8	0.00096	1.9	RV	CELLSTATES	vCM1.3	control_LMNA	7	15
FDXR	1.7	0.0422	0.00669	0.0437	2.62	8.76	0.00526	1.37	RV	CELLSTATES	vCM1.3	control_LMNA	7	15
FER1L6-AS2	1.7	0.00111	0.0238	0.14	3.63	22	3.45e-05	2.96	RV	CELLSTATES	vCM1.3	control_LMNA	7	15
GALNT14	1.7	0.018	0.0155	0.06	2.9	11.5	0.00163	1.74	RV	CELLSTATES	vCM1.3	control_LMNA	7	15
LINC00159	1.7	0.00017	0.0412	0.222	4.2	30.4	2.59e-06	3.77	RV	CELLSTATES	vCM1.3	control_LMNA	7	15
LINC01504	1.7	0.0268	0.028	0.175	3.76	10.2	0.00279	1.57	RV	CELLSTATES	vCM1.3	control_LMNA	7	15
MEIG1	1.7	0.0472	0.00292	0.0198	2.15	8.38	0.00624	1.33	RV	CELLSTATES	vCM1.3	control_LMNA	7	15
SLCO2A1	1.7	0.0481	0.00972	0.03	2.41	8.32	0.00639	1.32	RV	CELLSTATES	vCM1.3	control_LMNA	7	15
AC079790.1	1.69	0.014	0.0157	0.107	3.33	12.4	0.00113	1.85	RV	CELLSTATES	vCM1.3	control_LMNA	7	15
C21orf91-OT1	1.69	0.0469	0.00873	0.0537	2.68	8.4	0.00616	1.33	RV	CELLSTATES	vCM1.3	control_LMNA	7	15
CASP8	1.69	0.00038	0.0455	0.257	4.28	26.5	8.23e-06	3.42	RV	CELLSTATES	vCM1.3	control_LMNA	7	15
KLHL25	1.69	0.0103	0.0514	0.213	4.26	13.5	0.000725	1.99	RV	CELLSTATES	vCM1.3	control_LMNA	7	15
AC010884.1	1.68	0.0228	0.0113	0.0567	2.85	10.7	0.00223	1.64	RV	CELLSTATES	vCM1.3	control_LMNA	7	15
AP1S3	1.68	0.0013	0.0281	0.126	3.5	21.3	4.26e-05	2.89	RV	CELLSTATES	vCM1.3	control_LMNA	7	15
ILDR2	1.68	9.09e-05	0.0856	0.414	4.95	33.4	1.12e-06	4.04	RV	CELLSTATES	vCM1.3	control_LMNA	7	15
LINC00598	1.68	1.54e-05	0.114	0.596	5.47	42.9	9.6e-08	4.81	RV	CELLSTATES	vCM1.3	control_LMNA	7	15
LMO7-AS1	1.68	0.00169	0.0323	0.148	3.59	20.2	6.16e-05	2.77	RV	CELLSTATES	vCM1.3	control_LMNA	7	15
SAP25	1.68	0.049	0.00336	0.0242	2.23	8.25	0.0066	1.31	RV	CELLSTATES	vCM1.3	control_LMNA	7	15
DLGAP1	1.67	0.000322	0.101	0.605	5.44	27.2	6.64e-06	3.49	RV	CELLSTATES	vCM1.3	control_LMNA	7	15
KCNMB2	1.67	0.000264	0.259	1.52	6.75	28.2	4.89e-06	3.58	RV	CELLSTATES	vCM1.3	control_LMNA	7	15
MATN2	1.67	0.000301	0.0746	0.405	4.91	27.6	5.92e-06	3.52	RV	CELLSTATES	vCM1.3	control_LMNA	7	15
SCUBE2	1.67	0.0383	0.0311	0.0878	3.1	9.07	0.00458	1.42	RV	CELLSTATES	vCM1.3	control_LMNA	7	15
SEL1L2	1.67	0.0367	0.0113	0.0662	3.01	9.21	0.0043	1.43	RV	CELLSTATES	vCM1.3	control_LMNA	7	15
SRSF12	1.67	0.00801	0.0157	0.104	3.27	14.4	0.000518	2.1	RV	CELLSTATES	vCM1.3	control_LMNA	7	15
AC116616.1	1.66	0.012	0.0137	0.076	3.06	12.9	0.00091	1.92	RV	CELLSTATES	vCM1.3	control_LMNA	7	15
CA10	1.66	0.0454	0.00547	0.0327	2.42	8.51	0.00588	1.34	RV	CELLSTATES	vCM1.3	control_LMNA	7	15
CD247	1.66	0.0101	0.0202	0.119	3.55	13.6	0.000699	2	RV	CELLSTATES	vCM1.3	control_LMNA	7	15
GSDME	1.66	0.0229	0.0192	0.0707	2.93	10.7	0.00224	1.64	RV	CELLSTATES	vCM1.3	control_LMNA	7	15
ITGA10	1.66	0.0144	0.0128	0.0887	3.17	12.3	0.00117	1.84	RV	CELLSTATES	vCM1.3	control_LMNA	7	15
MNS1	1.66	0.0332	0.0121	0.0572	2.71	9.54	0.00373	1.48	RV	CELLSTATES	vCM1.3	control_LMNA	7	15
MRC1	1.66	0.00451	0.0253	0.131	3.55	16.5	0.00023	2.35	RV	CELLSTATES	vCM1.3	control_LMNA	7	15
PLCG2	1.66	0.0316	0.109	0.654	5.27	9.7	0.00348	1.5	RV	CELLSTATES	vCM1.3	control_LMNA	7	15
ZNF117	1.66	0.00444	0.0213	0.11	3.43	16.6	0.000226	2.35	RV	CELLSTATES	vCM1.3	control_LMNA	7	15
BTG3	1.65	0.0294	0.0115	0.08	2.95	9.93	0.00315	1.53	RV	CELLSTATES	vCM1.3	control_LMNA	7	15
CEACAM1	1.65	0.00483	0.0284	0.172	3.94	16.2	0.000255	2.32	RV	CELLSTATES	vCM1.3	control_LMNA	7	15
EAF1-AS1	1.65	0.0236	0.0136	0.0567	2.8	10.6	0.00234	1.63	RV	CELLSTATES	vCM1.3	control_LMNA	7	15
FLI1	1.65	0.00613	0.029	0.14	3.64	15.4	0.000356	2.21	RV	CELLSTATES	vCM1.3	control_LMNA	7	15
SLC52A1	1.65	0.0321	0.0194	0.0971	3.35	9.65	0.00356	1.49	RV	CELLSTATES	vCM1.3	control_LMNA	7	15
AL138737.1	1.64	0.000207	0.0442	0.249	4.37	29.4	3.39e-06	3.68	RV	CELLSTATES	vCM1.3	control_LMNA	7	15
ETV5	1.64	0.00548	0.0279	0.118	3.62	15.8	0.000302	2.26	RV	CELLSTATES	vCM1.3	control_LMNA	7	15
LINC00534	1.64	0.000322	0.0489	0.239	4.22	27.2	6.6e-06	3.49	RV	CELLSTATES	vCM1.3	control_LMNA	7	15
PCA3	1.64	0.00535	0.0209	0.129	3.5	15.9	0.000291	2.27	RV	CELLSTATES	vCM1.3	control_LMNA	7	15
CRISPLD2	1.63	0.000702	0.0357	0.206	4.09	24	1.8e-05	3.15	RV	CELLSTATES	vCM1.3	control_LMNA	7	15
IL17D	1.63	0.0411	0.0117	0.0555	2.84	8.84	0.00507	1.39	RV	CELLSTATES	vCM1.3	control_LMNA	7	15
IL3RA	1.63	7.21e-05	0.0944	0.407	4.91	34.5	8.24e-07	4.14	RV	CELLSTATES	vCM1.3	control_LMNA	7	15
AFF2	1.62	0.0105	0.0169	0.102	3.33	13.4	0.000745	1.98	RV	CELLSTATES	vCM1.3	control_LMNA	7	15
AL049830.3	1.62	0.0343	0.0116	0.0423	2.55	9.44	0.0039	1.47	RV	CELLSTATES	vCM1.3	control_LMNA	7	15
AL162414.1	1.62	0.0347	0.00867	0.0496	2.76	9.4	0.00397	1.46	RV	CELLSTATES	vCM1.3	control_LMNA	7	15
GPR137C	1.62	0.00248	0.0219	0.107	3.4	18.7	0.000103	2.61	RV	CELLSTATES	vCM1.3	control_LMNA	7	15
LIFR-AS1	1.62	0.000608	0.0275	0.132	3.62	24.5	1.5e-05	3.22	RV	CELLSTATES	vCM1.3	control_LMNA	7	15
PLB1	1.62	0.00231	0.027	0.151	3.85	19	9.45e-05	2.64	RV	CELLSTATES	vCM1.3	control_LMNA	7	15
SEMA3E	1.62	0.0168	0.0143	0.0807	3.12	11.8	0.00146	1.78	RV	CELLSTATES	vCM1.3	control_LMNA	7	15
THSD7A	1.62	0.025	0.015	0.082	3.15	10.4	0.00254	1.6	RV	CELLSTATES	vCM1.3	control_LMNA	7	15
AC109779.1	1.61	0.000255	0.585	2.96	7.73	28.4	4.58e-06	3.59	RV	CELLSTATES	vCM1.3	control_LMNA	7	15
LGALS4	1.61	0.0346	0.00806	0.0592	2.74	9.41	0.00395	1.46	RV	CELLSTATES	vCM1.3	control_LMNA	7	15
LHFPL3	1.61	0.000467	0.0686	0.322	4.76	25.6	1.08e-05	3.33	RV	CELLSTATES	vCM1.3	control_LMNA	7	15
PAPLN	1.61	0.0459	0.00755	0.0404	2.49	8.48	0.00596	1.34	RV	CELLSTATES	vCM1.3	control_LMNA	7	15
PARVG	1.61	0.0134	0.0154	0.0772	3.05	12.6	0.00106	1.87	RV	CELLSTATES	vCM1.3	control_LMNA	7	15
FRRS1L	1.6	0.00586	0.0196	0.091	3.24	15.5	0.000333	2.23	RV	CELLSTATES	vCM1.3	control_LMNA	7	15
ITGAM	1.6	0.0398	0.00908	0.0519	2.7	8.95	0.00484	1.4	RV	CELLSTATES	vCM1.3	control_LMNA	7	15
LINC00211	1.6	0.0158	0.0246	0.134	3.52	12	0.00133	1.8	RV	CELLSTATES	vCM1.3	control_LMNA	7	15
LINC00691	1.6	0.0343	0.0078	0.0455	2.66	9.44	0.0039	1.47	RV	CELLSTATES	vCM1.3	control_LMNA	7	15
TGFBRAP1	1.6	0.000578	0.0305	0.166	3.89	24.8	1.39e-05	3.24	RV	CELLSTATES	vCM1.3	control_LMNA	7	15
AC104806.2	1.59	4.71e-05	0.0547	0.248	4.34	36.9	4.32e-07	4.33	RV	CELLSTATES	vCM1.3	control_LMNA	7	15
LINC01476	1.59	4.67e-05	0.0783	0.426	5.06	37	4.21e-07	4.33	RV	CELLSTATES	vCM1.3	control_LMNA	7	15
LSMEM1	1.59	0.018	0.0154	0.0771	3.09	11.5	0.00162	1.75	RV	CELLSTATES	vCM1.3	control_LMNA	7	15
NR2E3	1.59	0.014	0.0095	0.058	2.82	12.4	0.00112	1.85	RV	CELLSTATES	vCM1.3	control_LMNA	7	15
RUNDC3B	1.59	0.000962	0.0343	0.184	3.99	22.6	2.81e-05	3.02	RV	CELLSTATES	vCM1.3	control_LMNA	7	15
SLC9B1	1.59	0.00207	0.0287	0.175	3.88	19.4	8.11e-05	2.68	RV	CELLSTATES	vCM1.3	control_LMNA	7	15
SMIM2-AS1	1.59	0.000355	0.0512	0.253	4.43	26.8	7.48e-06	3.45	RV	CELLSTATES	vCM1.3	control_LMNA	7	15
AC008883.1	1.58	0.0316	0.0123	0.0726	2.97	9.7	0.00348	1.5	RV	CELLSTATES	vCM1.3	control_LMNA	7	15
N4BP2L1	1.58	0.00279	0.05	0.188	4.01	18.3	0.00012	2.56	RV	CELLSTATES	vCM1.3	control_LMNA	7	15
ABCC8	1.57	0.00118	0.0566	0.285	4.59	21.8	3.69e-05	2.93	RV	CELLSTATES	vCM1.3	control_LMNA	7	15
ADAM18	1.57	0.0296	0.0223	0.0854	3.17	9.91	0.00318	1.53	RV	CELLSTATES	vCM1.3	control_LMNA	7	15
ATRNL1	1.57	0.000478	0.176	0.761	5.85	25.5	1.12e-05	3.32	RV	CELLSTATES	vCM1.3	control_LMNA	7	15
BCL2	1.57	7.67e-06	0.328	1.66	6.91	47	3.63e-08	5.12	RV	CELLSTATES	vCM1.3	control_LMNA	7	15
CTTNBP2	1.57	0.00383	0.0245	0.128	3.65	17.1	0.000188	2.42	RV	CELLSTATES	vCM1.3	control_LMNA	7	15
PRUNE2	1.57	0.000285	0.0623	0.34	4.78	27.8	5.46e-06	3.54	RV	CELLSTATES	vCM1.3	control_LMNA	7	15
PTPRN2	1.57	0.021	0.0246	0.125	3.69	11	0.00201	1.68	RV	CELLSTATES	vCM1.3	control_LMNA	7	15
WFS1	1.57	0.000845	0.0428	0.19	4.02	23.1	2.37e-05	3.07	RV	CELLSTATES	vCM1.3	control_LMNA	7	15
ACSM6	1.56	0.00193	0.0511	0.241	4.38	19.8	7.23e-05	2.72	RV	CELLSTATES	vCM1.3	control_LMNA	7	15
ASB3	1.56	0.0102	0.0229	0.13	3.57	13.5	0.000718	1.99	RV	CELLSTATES	vCM1.3	control_LMNA	7	15
CHST3	1.56	0.00071	0.0657	0.34	4.71	23.9	1.84e-05	3.15	RV	CELLSTATES	vCM1.3	control_LMNA	7	15
DNAH7	1.56	0.00235	0.0364	0.181	3.98	18.9	9.66e-05	2.63	RV	CELLSTATES	vCM1.3	control_LMNA	7	15
ELOVL6	1.56	0.000402	0.0573	0.202	4.1	26.2	8.96e-06	3.4	RV	CELLSTATES	vCM1.3	control_LMNA	7	15
LINC01708	1.56	0.0013	0.0446	0.236	4.33	21.3	4.25e-05	2.89	RV	CELLSTATES	vCM1.3	control_LMNA	7	15
LINC02306	1.56	0.00238	0.0742	0.331	4.76	18.9	9.8e-05	2.62	RV	CELLSTATES	vCM1.3	control_LMNA	7	15
PACRG-AS1	1.56	0.0247	0.0112	0.0559	2.78	10.5	0.00249	1.61	RV	CELLSTATES	vCM1.3	control_LMNA	7	15
SLC35F3	1.56	0.00194	0.0457	0.227	4.37	19.7	7.38e-05	2.71	RV	CELLSTATES	vCM1.3	control_LMNA	7	15
AC078845.1	1.55	0.00503	0.0433	0.196	4.14	16.1	0.000267	2.3	RV	CELLSTATES	vCM1.3	control_LMNA	7	15
FAM20A	1.55	0.000976	0.225	1.23	6.47	22.5	2.89e-05	3.01	RV	CELLSTATES	vCM1.3	control_LMNA	7	15
TSGA10	1.55	5.63e-05	0.0932	0.452	5.07	36	5.47e-07	4.25	RV	CELLSTATES	vCM1.3	control_LMNA	7	15
AL512328.1	1.54	0.00459	0.035	0.149	3.85	16.5	0.000236	2.34	RV	CELLSTATES	vCM1.3	control_LMNA	7	15
AL603840.1	1.54	0.0424	0.0383	0.1	3.52	8.74	0.00529	1.37	RV	CELLSTATES	vCM1.3	control_LMNA	7	15
AMPH	1.54	0.0256	0.0253	0.116	3.55	10.4	0.00263	1.59	RV	CELLSTATES	vCM1.3	control_LMNA	7	15
CATSPERD	1.54	0.0145	0.0167	0.084	3.24	12.3	0.00118	1.84	RV	CELLSTATES	vCM1.3	control_LMNA	7	15
SLC48A1	1.54	0.00378	0.0308	0.134	3.76	17.1	0.000183	2.42	RV	CELLSTATES	vCM1.3	control_LMNA	7	15
C3orf20	1.53	0.00741	0.0234	0.129	3.58	14.6	0.000465	2.13	RV	CELLSTATES	vCM1.3	control_LMNA	7	15
DGKB	1.53	0.00613	0.0495	0.227	4.35	15.4	0.000356	2.21	RV	CELLSTATES	vCM1.3	control_LMNA	7	15
HEPH	1.53	0.00143	0.112	0.49	5.23	20.9	4.87e-05	2.84	RV	CELLSTATES	vCM1.3	control_LMNA	7	15
AL391684.1	1.52	0.0225	0.0202	0.0801	3.22	10.8	0.00219	1.65	RV	CELLSTATES	vCM1.3	control_LMNA	7	15
OGFRL1	1.52	0.00296	0.0366	0.17	3.89	18.1	0.00013	2.53	RV	CELLSTATES	vCM1.3	control_LMNA	7	15
SOCS1	1.52	0.0371	0.0132	0.0662	2.91	9.18	0.00437	1.43	RV	CELLSTATES	vCM1.3	control_LMNA	7	15
STX19	1.52	0.0318	0.0129	0.0734	3.06	9.68	0.0035	1.5	RV	CELLSTATES	vCM1.3	control_LMNA	7	15
AC010343.3	1.51	0.00176	0.121	0.594	5.58	20.1	6.45e-05	2.76	RV	CELLSTATES	vCM1.3	control_LMNA	7	15
ANO2	1.51	0.047	0.0135	0.0688	3.01	8.4	0.00618	1.33	RV	CELLSTATES	vCM1.3	control_LMNA	7	15
CYP1B1-AS1	1.51	0.0174	0.0125	0.0636	3	11.6	0.00154	1.76	RV	CELLSTATES	vCM1.3	control_LMNA	7	15
PCNX2	1.51	0.000992	0.0477	0.211	4.27	22.4	2.97e-05	3	RV	CELLSTATES	vCM1.3	control_LMNA	7	15
Z99758.1	1.51	0.0377	0.0179	0.07	3.14	9.12	0.00447	1.42	RV	CELLSTATES	vCM1.3	control_LMNA	7	15
ASB5	1.5	0.0146	0.0266	0.146	3.6	12.3	0.00119	1.83	RV	CELLSTATES	vCM1.3	control_LMNA	7	15
GYS2	1.5	0.0428	0.0121	0.0639	2.89	8.71	0.00537	1.37	RV	CELLSTATES	vCM1.3	control_LMNA	7	15
PROM1	1.5	0.00824	0.0276	0.158	3.79	14.3	0.000537	2.08	RV	CELLSTATES	vCM1.3	control_LMNA	7	15
UNC13C	1.5	0.0187	0.0128	0.069	2.97	11.4	0.00171	1.73	RV	CELLSTATES	vCM1.3	control_LMNA	7	15
AC009126.1	1.49	0.000919	0.0848	0.403	5.06	22.8	2.64e-05	3.04	RV	CELLSTATES	vCM1.3	control_LMNA	7	15
AC024901.1	1.49	0.00404	0.302	0.598	5.82	16.9	0.000202	2.39	RV	CELLSTATES	vCM1.3	control_LMNA	7	15
AL034417.2	1.49	0.0377	0.0119	0.0599	2.95	9.13	0.00447	1.42	RV	CELLSTATES	vCM1.3	control_LMNA	7	15
AL355315.1	1.49	0.00192	0.0561	0.238	4.38	19.8	7.21e-05	2.72	RV	CELLSTATES	vCM1.3	control_LMNA	7	15
CAPN9	1.49	0.016	0.0314	0.172	3.99	11.9	0.00136	1.8	RV	CELLSTATES	vCM1.3	control_LMNA	7	15
HMCN1	1.49	0.0484	0.0189	0.0913	3.41	8.29	0.00647	1.32	RV	CELLSTATES	vCM1.3	control_LMNA	7	15
NIM1K	1.49	0.0325	0.0175	0.0941	3.22	9.6	0.00363	1.49	RV	CELLSTATES	vCM1.3	control_LMNA	7	15
NXPE1	1.49	0.0341	0.0171	0.0846	3.15	9.46	0.00387	1.47	RV	CELLSTATES	vCM1.3	control_LMNA	7	15
TEX9	1.49	0.0127	0.0417	0.186	4.14	12.7	0.000989	1.9	RV	CELLSTATES	vCM1.3	control_LMNA	7	15
AC076966.1	1.48	0.00708	0.0218	0.0943	3.33	14.8	0.000436	2.15	RV	CELLSTATES	vCM1.3	control_LMNA	7	15
ITGA1	1.48	0.0175	0.0336	0.166	3.87	11.6	0.00156	1.76	RV	CELLSTATES	vCM1.3	control_LMNA	7	15
LDLRAD3	1.48	0.0281	0.0186	0.0976	3.31	10.1	0.00297	1.55	RV	CELLSTATES	vCM1.3	control_LMNA	7	15
LINC01588	1.48	0.00619	0.0342	0.181	3.94	15.3	0.000361	2.21	RV	CELLSTATES	vCM1.3	control_LMNA	7	15
LINC02268	1.48	0.00598	0.0229	0.12	3.54	15.4	0.000343	2.22	RV	CELLSTATES	vCM1.3	control_LMNA	7	15
PPFIA2	1.48	0.00012	0.0999	0.526	5.39	32	1.64e-06	3.92	RV	CELLSTATES	vCM1.3	control_LMNA	7	15
TPM3	1.48	0.00012	0.475	2.27	7.36	32	1.63e-06	3.92	RV	CELLSTATES	vCM1.3	control_LMNA	7	15
KCNN3	1.47	0.0335	0.0448	0.0938	3.39	9.5	0.00379	1.47	RV	CELLSTATES	vCM1.3	control_LMNA	7	15
CAPN14	1.46	0.0429	0.0157	0.0676	3.1	8.71	0.00538	1.37	RV	CELLSTATES	vCM1.3	control_LMNA	7	15
CHST7	1.46	0.00339	0.0898	0.432	5.11	17.6	0.000157	2.47	RV	CELLSTATES	vCM1.3	control_LMNA	7	15
CLSTN2	1.46	0.00164	0.0644	0.303	4.68	20.4	5.87e-05	2.79	RV	CELLSTATES	vCM1.3	control_LMNA	7	15
INPP5D	1.46	0.0425	0.0151	0.077	3.11	8.74	0.0053	1.37	RV	CELLSTATES	vCM1.3	control_LMNA	7	15
KCNH7	1.46	0.0163	0.0272	0.113	3.61	11.9	0.0014	1.79	RV	CELLSTATES	vCM1.3	control_LMNA	7	15
KLRD1	1.46	6.43e-05	0.554	2.2	7.34	35.2	6.75e-07	4.19	RV	CELLSTATES	vCM1.3	control_LMNA	7	15
AC107973.1	1.45	0.0082	0.0427	0.21	4.25	14.3	0.000532	2.09	RV	CELLSTATES	vCM1.3	control_LMNA	7	15
GLRB	1.45	0.000289	0.0798	0.407	5.03	27.8	5.56e-06	3.54	RV	CELLSTATES	vCM1.3	control_LMNA	7	15
TINAG	1.45	0.0175	0.0256	0.119	3.69	11.6	0.00156	1.76	RV	CELLSTATES	vCM1.3	control_LMNA	7	15
AL132712.1	1.44	0.0326	0.0136	0.0823	3.06	9.59	0.00364	1.49	RV	CELLSTATES	vCM1.3	control_LMNA	7	15
DGKI	1.44	0.00348	0.0741	0.353	4.86	17.4	0.000164	2.46	RV	CELLSTATES	vCM1.3	control_LMNA	7	15
EDNRA	1.44	0.00279	0.183	0.862	6.02	18.3	0.000121	2.55	RV	CELLSTATES	vCM1.3	control_LMNA	7	15
MBOAT2	1.44	0.000149	0.21	0.942	6.16	30.9	2.2e-06	3.83	RV	CELLSTATES	vCM1.3	control_LMNA	7	15
RIMS2	1.44	0.0119	0.0312	0.156	3.89	13	0.000892	1.93	RV	CELLSTATES	vCM1.3	control_LMNA	7	15
SLC28A1	1.44	0.015	0.0626	0.233	4.41	12.2	0.00124	1.82	RV	CELLSTATES	vCM1.3	control_LMNA	7	15
TMTC1	1.44	2.43e-05	0.5	2.12	7.35	40.5	1.74e-07	4.61	RV	CELLSTATES	vCM1.3	control_LMNA	7	15
TTC39C	1.44	0.000384	0.0911	0.41	5.03	26.4	8.42e-06	3.42	RV	CELLSTATES	vCM1.3	control_LMNA	7	15
AC079950.1	1.43	0.0048	0.0698	0.31	4.61	16.3	0.000252	2.32	RV	CELLSTATES	vCM1.3	control_LMNA	7	15
C2orf49	1.43	0.000876	0.0653	0.26	4.45	22.9	2.5e-05	3.06	RV	CELLSTATES	vCM1.3	control_LMNA	7	15
CNKSR2	1.43	0.035	0.0241	0.104	3.42	9.37	0.00402	1.46	RV	CELLSTATES	vCM1.3	control_LMNA	7	15
KLHL36	1.43	5.18e-05	0.159	0.72	5.79	36.4	4.97e-07	4.29	RV	CELLSTATES	vCM1.3	control_LMNA	7	15
LINC00866	1.43	0.014	0.0516	0.248	4.47	12.4	0.00112	1.85	RV	CELLSTATES	vCM1.3	control_LMNA	7	15
TNFAIP8L3	1.43	0.0374	0.0257	0.0744	3.16	9.16	0.00441	1.43	RV	CELLSTATES	vCM1.3	control_LMNA	7	15
AC092910.3	1.42	0.00279	0.032	0.155	3.9	18.3	0.00012	2.55	RV	CELLSTATES	vCM1.3	control_LMNA	7	15
AL358335.2	1.42	0.0177	0.0496	0.18	4.02	11.6	0.00159	1.75	RV	CELLSTATES	vCM1.3	control_LMNA	7	15
CLEC20A	1.42	0.00319	0.0355	0.168	3.98	17.8	0.000145	2.5	RV	CELLSTATES	vCM1.3	control_LMNA	7	15
KIAA1614	1.42	0.000212	0.0734	0.3	4.75	29.3	3.49e-06	3.67	RV	CELLSTATES	vCM1.3	control_LMNA	7	15
LIX1-AS1	1.42	0.000236	0.103	0.427	5.15	28.8	4.09e-06	3.63	RV	CELLSTATES	vCM1.3	control_LMNA	7	15
POGLUT1	1.42	0.000322	0.145	0.598	5.58	27.2	6.56e-06	3.49	RV	CELLSTATES	vCM1.3	control_LMNA	7	15
SLC16A9	1.42	0.0022	0.0844	0.383	5.01	19.2	8.82e-05	2.66	RV	CELLSTATES	vCM1.3	control_LMNA	7	15
USP6	1.42	0.0346	0.0175	0.0951	3.2	9.41	0.00395	1.46	RV	CELLSTATES	vCM1.3	control_LMNA	7	15
AC010542.3	1.41	0.0117	0.0294	0.132	3.66	13	0.000874	1.93	RV	CELLSTATES	vCM1.3	control_LMNA	7	15
ANKDD1B	1.41	0.016	0.0262	0.113	3.47	11.9	0.00135	1.8	RV	CELLSTATES	vCM1.3	control_LMNA	7	15
LINC00907	1.41	0.0172	0.0265	0.115	3.49	11.7	0.00152	1.76	RV	CELLSTATES	vCM1.3	control_LMNA	7	15
PLPPR1	1.41	0.0429	0.0141	0.0687	3.05	8.7	0.00538	1.37	RV	CELLSTATES	vCM1.3	control_LMNA	7	15
RAB8B	1.41	0.00954	0.0396	0.151	3.85	13.8	0.000646	2.02	RV	CELLSTATES	vCM1.3	control_LMNA	7	15
SMOC2	1.41	0.0308	0.0185	0.101	3.42	9.79	0.00335	1.51	RV	CELLSTATES	vCM1.3	control_LMNA	7	15
AC016205.1	1.4	0.00536	0.0334	0.113	3.56	15.9	0.000292	2.27	RV	CELLSTATES	vCM1.3	control_LMNA	7	15
AC078980.1	1.4	0.00284	0.0914	0.353	4.95	18.2	0.000124	2.55	RV	CELLSTATES	vCM1.3	control_LMNA	7	15
AC109462.1	1.4	0.0427	0.0239	0.101	3.35	8.72	0.00536	1.37	RV	CELLSTATES	vCM1.3	control_LMNA	7	15
FARP1	1.4	0.000131	0.0887	0.414	5.01	31.5	1.87e-06	3.88	RV	CELLSTATES	vCM1.3	control_LMNA	7	15
GCNA	1.4	0.00152	0.0488	0.194	4.1	20.7	5.21e-05	2.82	RV	CELLSTATES	vCM1.3	control_LMNA	7	15
MXD4	1.4	0.000536	0.0643	0.255	4.45	25.1	1.27e-05	3.27	RV	CELLSTATES	vCM1.3	control_LMNA	7	15
PCDH9-AS1	1.4	0.0465	0.0128	0.057	2.95	8.43	0.00609	1.33	RV	CELLSTATES	vCM1.3	control_LMNA	7	15
AP005131.5	1.39	0.0221	0.0201	0.0828	3.14	10.8	0.00215	1.66	RV	CELLSTATES	vCM1.3	control_LMNA	7	15
CAMK4	1.39	0.0495	0.0301	0.131	3.71	8.22	0.0067	1.31	RV	CELLSTATES	vCM1.3	control_LMNA	7	15
CTBP1-AS	1.39	0.0149	0.0271	0.124	3.64	12.2	0.00122	1.83	RV	CELLSTATES	vCM1.3	control_LMNA	7	15
DDAH1	1.39	0.00215	0.0962	0.419	5.02	19.3	8.53e-05	2.67	RV	CELLSTATES	vCM1.3	control_LMNA	7	15
GRIA3	1.39	0.000992	0.0973	0.421	5.07	22.4	2.96e-05	3	RV	CELLSTATES	vCM1.3	control_LMNA	7	15
MAMDC2-AS1	1.39	0.0149	0.031	0.126	3.63	12.2	0.00123	1.83	RV	CELLSTATES	vCM1.3	control_LMNA	7	15
NUSAP1	1.39	0.0384	0.0149	0.0776	3.1	9.06	0.00459	1.42	RV	CELLSTATES	vCM1.3	control_LMNA	7	15
OPRM1	1.39	0.0188	0.0316	0.129	3.75	11.4	0.00172	1.73	RV	CELLSTATES	vCM1.3	control_LMNA	7	15
AC099788.1	1.38	0.0347	0.0213	0.107	3.56	9.39	0.00398	1.46	RV	CELLSTATES	vCM1.3	control_LMNA	7	15
C1QTNF1-AS1	1.38	0.00381	0.106	0.322	4.85	17.1	0.000187	2.42	RV	CELLSTATES	vCM1.3	control_LMNA	7	15
CNBD1	1.38	0.0111	0.0305	0.123	3.67	13.2	0.000806	1.95	RV	CELLSTATES	vCM1.3	control_LMNA	7	15
LINC02005	1.38	0.0259	0.0253	0.112	3.44	10.3	0.00268	1.59	RV	CELLSTATES	vCM1.3	control_LMNA	7	15
NEDD9	1.38	0.00279	0.0694	0.309	4.62	18.3	0.00012	2.56	RV	CELLSTATES	vCM1.3	control_LMNA	7	15
RBP2	1.38	0.041	0.016	0.0805	3.18	8.84	0.00506	1.39	RV	CELLSTATES	vCM1.3	control_LMNA	7	15
RFTN2	1.38	0.0224	0.0222	0.0874	3.26	10.8	0.00218	1.65	RV	CELLSTATES	vCM1.3	control_LMNA	7	15
RPS6KA2	1.38	1.19e-05	0.34	1.53	6.88	44.5	6.6e-08	4.93	RV	CELLSTATES	vCM1.3	control_LMNA	7	15
ST6GALNAC3	1.38	0.00822	0.0431	0.184	4.09	14.3	0.000535	2.08	RV	CELLSTATES	vCM1.3	control_LMNA	7	15
ZMAT3	1.38	0.000278	0.0622	0.268	4.58	27.9	5.29e-06	3.56	RV	CELLSTATES	vCM1.3	control_LMNA	7	15
AC015878.1	1.37	8.83e-05	0.146	0.697	5.8	33.5	1.07e-06	4.05	RV	CELLSTATES	vCM1.3	control_LMNA	7	15
BMPR1A	1.37	4.94e-05	1.36	5.6	8.73	36.6	4.64e-07	4.31	RV	CELLSTATES	vCM1.3	control_LMNA	7	15
EPHA7	1.37	0.00563	0.116	0.491	5.27	15.7	0.000315	2.25	RV	CELLSTATES	vCM1.3	control_LMNA	7	15
FAM47E-STBD1	1.37	0.0332	0.0163	0.0682	2.9	9.54	0.00373	1.48	RV	CELLSTATES	vCM1.3	control_LMNA	7	15
KCNAB2	1.37	0.00064	0.0885	0.399	5	24.3	1.6e-05	3.19	RV	CELLSTATES	vCM1.3	control_LMNA	7	15
MSS51	1.37	0.00476	0.0628	0.25	4.41	16.3	0.00025	2.32	RV	CELLSTATES	vCM1.3	control_LMNA	7	15
AC063944.1	1.36	0.00786	0.0806	0.312	4.78	14.4	0.000506	2.1	RV	CELLSTATES	vCM1.3	control_LMNA	7	15
C12orf56	1.36	0.0344	0.0179	0.0854	3.24	9.43	0.00392	1.46	RV	CELLSTATES	vCM1.3	control_LMNA	7	15
COL23A1	1.36	8.04e-05	0.591	2.35	7.46	34	9.48e-07	4.09	RV	CELLSTATES	vCM1.3	control_LMNA	7	15
AC026316.5	1.35	0.0234	0.0235	0.108	3.56	10.6	0.00232	1.63	RV	CELLSTATES	vCM1.3	control_LMNA	7	15
BEAN1	1.35	0.00846	0.0333	0.126	3.69	14.2	0.000554	2.07	RV	CELLSTATES	vCM1.3	control_LMNA	7	15
DKK2	1.35	0.039	0.0257	0.122	3.59	9.01	0.0047	1.41	RV	CELLSTATES	vCM1.3	control_LMNA	7	15
NAAA	1.35	0.00232	0.058	0.246	4.41	19	9.51e-05	2.63	RV	CELLSTATES	vCM1.3	control_LMNA	7	15
PHEX	1.35	0.0406	0.0181	0.0921	3.29	8.87	0.00499	1.39	RV	CELLSTATES	vCM1.3	control_LMNA	7	15
SRGAP2	1.35	0.0167	0.0294	0.103	3.51	11.8	0.00146	1.78	RV	CELLSTATES	vCM1.3	control_LMNA	7	15
TSPAN15	1.35	0.0493	0.0131	0.0606	2.91	8.23	0.00665	1.31	RV	CELLSTATES	vCM1.3	control_LMNA	7	15
AC089983.1	1.34	0.00255	0.0625	0.289	4.56	18.6	0.000107	2.59	RV	CELLSTATES	vCM1.3	control_LMNA	7	15
ARFGEF3	1.34	0.00366	0.0437	0.195	4.15	17.3	0.000176	2.44	RV	CELLSTATES	vCM1.3	control_LMNA	7	15
CCDC88C	1.34	0.0128	0.0361	0.154	3.87	12.7	0.000998	1.89	RV	CELLSTATES	vCM1.3	control_LMNA	7	15
GALNT7	1.34	0.00296	0.0473	0.183	4.05	18.1	0.000131	2.53	RV	CELLSTATES	vCM1.3	control_LMNA	7	15
LAT2	1.34	0.0228	0.0195	0.0989	3.33	10.7	0.00223	1.64	RV	CELLSTATES	vCM1.3	control_LMNA	7	15
SLC39A10	1.34	0.000189	0.174	0.673	5.75	29.9	3e-06	3.72	RV	CELLSTATES	vCM1.3	control_LMNA	7	15
DCBLD2	1.33	3.92e-05	0.502	2	7.24	37.9	3.32e-07	4.41	RV	CELLSTATES	vCM1.3	control_LMNA	7	15
DOCK5	1.33	5.52e-06	0.789	3.08	7.89	49.2	2.22e-08	5.26	RV	CELLSTATES	vCM1.3	control_LMNA	7	15
GREB1L	1.33	1.18e-06	1.13	4.83	8.51	59.3	2.66e-09	5.93	RV	CELLSTATES	vCM1.3	control_LMNA	7	15
MMP2-AS1	1.33	0.0452	0.0429	0.194	4.25	8.53	0.00581	1.35	RV	CELLSTATES	vCM1.3	control_LMNA	7	15
SERTAD2	1.33	0.00873	0.0355	0.167	3.91	14.1	0.000579	2.06	RV	CELLSTATES	vCM1.3	control_LMNA	7	15
TTC5	1.33	0.00755	0.0284	0.134	3.71	14.6	0.000478	2.12	RV	CELLSTATES	vCM1.3	control_LMNA	7	15
MPP4	1.32	0.0158	0.0186	0.0924	3.28	12	0.00133	1.8	RV	CELLSTATES	vCM1.3	control_LMNA	7	15
PDZD2	1.32	4.94e-05	3.62	14.6	10.1	36.6	4.68e-07	4.31	RV	CELLSTATES	vCM1.3	control_LMNA	7	15
SAMHD1	1.32	0.00118	0.0994	0.456	5.23	21.8	3.7e-05	2.93	RV	CELLSTATES	vCM1.3	control_LMNA	7	15
SLC43A2	1.32	0.0136	0.0321	0.122	3.54	12.5	0.00108	1.87	RV	CELLSTATES	vCM1.3	control_LMNA	7	15
ZNF189	1.32	7.6e-05	0.219	0.898	6.16	34.2	8.82e-07	4.12	RV	CELLSTATES	vCM1.3	control_LMNA	7	15
AC021351.1	1.31	0.0252	0.112	0.493	5.36	10.4	0.00258	1.6	RV	CELLSTATES	vCM1.3	control_LMNA	7	15
AC104035.1	1.31	0.00371	0.0537	0.199	4.23	17.2	0.000179	2.43	RV	CELLSTATES	vCM1.3	control_LMNA	7	15
ADAMTSL1	1.31	0.00011	0.122	0.474	5.29	32.5	1.43e-06	3.96	RV	CELLSTATES	vCM1.3	control_LMNA	7	15
ATAD2	1.31	5.06e-06	0.452	1.89	7.18	49.9	1.92e-08	5.3	RV	CELLSTATES	vCM1.3	control_LMNA	7	15
CEP152	1.31	0.0118	0.0199	0.0861	3.37	13	0.000881	1.93	RV	CELLSTATES	vCM1.3	control_LMNA	7	15
CHODL	1.31	0.0357	0.0396	0.171	3.9	9.3	0.00414	1.45	RV	CELLSTATES	vCM1.3	control_LMNA	7	15
POLR2M	1.31	0.00465	0.0843	0.345	4.97	16.4	0.000241	2.33	RV	CELLSTATES	vCM1.3	control_LMNA	7	15
STX6	1.31	0.00196	0.0754	0.32	4.82	19.6	7.55e-05	2.71	RV	CELLSTATES	vCM1.3	control_LMNA	7	15
STXBP5L	1.31	0.00299	0.0501	0.209	4.27	18	0.000134	2.52	RV	CELLSTATES	vCM1.3	control_LMNA	7	15
AC007128.1	1.3	0.0471	0.0345	0.127	3.62	8.39	0.0062	1.33	RV	CELLSTATES	vCM1.3	control_LMNA	7	15
AC079760.2	1.3	0.0231	0.0313	0.119	3.59	10.7	0.00228	1.64	RV	CELLSTATES	vCM1.3	control_LMNA	7	15
EPHA4	1.3	0.000473	0.238	0.822	6.08	25.5	1.1e-05	3.32	RV	CELLSTATES	vCM1.3	control_LMNA	7	15
LACTB2-AS1	1.3	0.0268	0.02	0.0994	3.33	10.2	0.00279	1.57	RV	CELLSTATES	vCM1.3	control_LMNA	7	15
NRG3	1.3	0.0311	0.0453	0.166	4	9.76	0.00339	1.51	RV	CELLSTATES	vCM1.3	control_LMNA	7	15
PDZK1	1.3	0.0145	0.0463	0.199	4.13	12.3	0.00118	1.84	RV	CELLSTATES	vCM1.3	control_LMNA	7	15
CRIM1	1.29	0.00889	0.254	1.18	6.56	14	0.000594	2.05	RV	CELLSTATES	vCM1.3	control_LMNA	7	15
EEF1A1	1.29	0.00255	0.0584	0.219	4.26	18.7	0.000107	2.59	RV	CELLSTATES	vCM1.3	control_LMNA	7	15
KIAA2012	1.29	0.0479	0.018	0.0809	3.2	8.33	0.00636	1.32	RV	CELLSTATES	vCM1.3	control_LMNA	7	15
AC058791.1	1.28	0.00155	0.253	1.01	6.34	20.6	5.41e-05	2.81	RV	CELLSTATES	vCM1.3	control_LMNA	7	15
FGF13	1.28	0.00873	0.081	0.344	4.86	14.1	0.000577	2.06	RV	CELLSTATES	vCM1.3	control_LMNA	7	15
RNF6	1.28	0.00267	0.06	0.257	4.51	18.5	0.000113	2.57	RV	CELLSTATES	vCM1.3	control_LMNA	7	15
AC007014.1	1.27	0.000586	0.109	0.457	5.26	24.7	1.42e-05	3.23	RV	CELLSTATES	vCM1.3	control_LMNA	7	15
AC015845.2	1.27	0.00118	0.221	0.925	6.25	21.7	3.71e-05	2.93	RV	CELLSTATES	vCM1.3	control_LMNA	7	15
AC068051.1	1.27	0.0161	0.037	0.135	3.82	11.9	0.00138	1.79	RV	CELLSTATES	vCM1.3	control_LMNA	7	15
AL592287.1	1.27	0.00972	0.0359	0.142	3.89	13.7	0.000667	2.01	RV	CELLSTATES	vCM1.3	control_LMNA	7	15
CDHR3	1.27	0.0481	0.163	0.851	5.93	8.31	0.00642	1.32	RV	CELLSTATES	vCM1.3	control_LMNA	7	15
LINC02340	1.27	0.00012	0.179	0.696	5.81	32	1.65e-06	3.92	RV	CELLSTATES	vCM1.3	control_LMNA	7	15
RBBP8	1.27	0.0101	0.0441	0.185	4.07	13.6	0.000706	1.99	RV	CELLSTATES	vCM1.3	control_LMNA	7	15
ATP11C	1.26	0.0135	0.04	0.146	3.82	12.5	0.00107	1.87	RV	CELLSTATES	vCM1.3	control_LMNA	7	15
C5orf51	1.26	0.00061	0.062	0.242	4.39	24.5	1.5e-05	3.21	RV	CELLSTATES	vCM1.3	control_LMNA	7	15
CCDC196	1.26	0.0488	0.0233	0.103	3.49	8.26	0.00656	1.31	RV	CELLSTATES	vCM1.3	control_LMNA	7	15
LINC01301	1.26	0.00319	0.0715	0.291	4.64	17.8	0.000145	2.5	RV	CELLSTATES	vCM1.3	control_LMNA	7	15
LINC02141	1.26	0.0159	0.0308	0.123	3.71	12	0.00135	1.8	RV	CELLSTATES	vCM1.3	control_LMNA	7	15
SORCS3	1.26	0.0308	0.0257	0.119	3.63	9.78	0.00336	1.51	RV	CELLSTATES	vCM1.3	control_LMNA	7	15
AC019131.1	1.25	0.0399	0.0363	0.131	3.81	8.93	0.00487	1.4	RV	CELLSTATES	vCM1.3	control_LMNA	7	15
INTS6L	1.25	0.0173	0.0525	0.179	3.98	11.6	0.00154	1.76	RV	CELLSTATES	vCM1.3	control_LMNA	7	15
LDLRAD4	1.25	2.68e-05	1.48	5.35	8.71	39.9	1.99e-07	4.57	RV	CELLSTATES	vCM1.3	control_LMNA	7	15
TPRG1	1.25	0.000135	0.18	0.671	5.84	31.4	1.95e-06	3.87	RV	CELLSTATES	vCM1.3	control_LMNA	7	15
CRB1	1.24	0.00134	0.0689	0.274	4.58	21.2	4.41e-05	2.87	RV	CELLSTATES	vCM1.3	control_LMNA	7	15
IGSF11	1.24	0.00221	0.211	0.895	6.14	19.2	8.86e-05	2.66	RV	CELLSTATES	vCM1.3	control_LMNA	7	15
CSGALNACT2	1.23	0.0022	0.0622	0.271	4.56	19.2	8.76e-05	2.66	RV	CELLSTATES	vCM1.3	control_LMNA	7	15
FMN1	1.23	0.00228	0.0783	0.345	4.85	19.1	9.2e-05	2.64	RV	CELLSTATES	vCM1.3	control_LMNA	7	15
FMO5	1.23	0.0166	0.258	0.954	6.36	11.8	0.00144	1.78	RV	CELLSTATES	vCM1.3	control_LMNA	7	15
KCNAB1	1.23	0.0055	0.118	0.485	5.4	15.8	0.000305	2.26	RV	CELLSTATES	vCM1.3	control_LMNA	7	15
AL354732.1	1.22	0.0179	0.0291	0.0988	3.45	11.5	0.00161	1.75	RV	CELLSTATES	vCM1.3	control_LMNA	7	15
ANTXR2	1.22	7.21e-05	0.312	1.23	6.67	34.5	8.2e-07	4.14	RV	CELLSTATES	vCM1.3	control_LMNA	7	15
DAAM2	1.22	0.0011	0.0882	0.373	4.96	22	3.42e-05	2.96	RV	CELLSTATES	vCM1.3	control_LMNA	7	15
FRMD4B	1.22	0.00176	0.406	1.71	7.04	20.1	6.43e-05	2.76	RV	CELLSTATES	vCM1.3	control_LMNA	7	15
UNC79	1.22	0.000417	0.135	0.589	5.57	26	9.42e-06	3.38	RV	CELLSTATES	vCM1.3	control_LMNA	7	15
AC012360.3	1.21	0.00748	0.0712	0.259	4.57	14.6	0.000471	2.13	RV	CELLSTATES	vCM1.3	control_LMNA	7	15
AC027117.2	1.21	8.54e-05	0.411	1.46	6.9	33.7	1.02e-06	4.07	RV	CELLSTATES	vCM1.3	control_LMNA	7	15
AC107067.1	1.21	0.0427	0.263	0.824	6.29	8.72	0.00535	1.37	RV	CELLSTATES	vCM1.3	control_LMNA	7	15
ALS2CR12	1.21	0.00304	0.194	0.683	5.8	18	0.000136	2.52	RV	CELLSTATES	vCM1.3	control_LMNA	7	15
ITPR1	1.21	0.000193	0.36	1.48	6.79	29.7	3.1e-06	3.71	RV	CELLSTATES	vCM1.3	control_LMNA	7	15
OSBPL6	1.21	3.3e-05	0.214	0.826	6.04	38.9	2.62e-07	4.48	RV	CELLSTATES	vCM1.3	control_LMNA	7	15
PDE3B	1.21	2.63e-05	0.51	2.03	7.34	40	1.94e-07	4.58	RV	CELLSTATES	vCM1.3	control_LMNA	7	15
SLC9C1	1.21	0.00177	0.172	0.633	5.73	20.1	6.52e-05	2.75	RV	CELLSTATES	vCM1.3	control_LMNA	7	15
WASF3	1.21	0.00169	0.0729	0.287	4.7	20.2	6.15e-05	2.77	RV	CELLSTATES	vCM1.3	control_LMNA	7	15
CPM	1.2	0.0164	0.0473	0.186	4.1	11.8	0.00141	1.79	RV	CELLSTATES	vCM1.3	control_LMNA	7	15
LINC00504	1.2	0.00394	0.1	0.413	5.13	17	0.000196	2.4	RV	CELLSTATES	vCM1.3	control_LMNA	7	15
NME7	1.2	0.000354	0.313	1.14	6.61	26.8	7.45e-06	3.45	RV	CELLSTATES	vCM1.3	control_LMNA	7	15
PTPN14	1.2	4.56e-06	0.456	1.82	7.16	50.5	1.67e-08	5.34	RV	CELLSTATES	vCM1.3	control_LMNA	7	15
RIPOR3	1.2	0.00381	0.0637	0.245	4.44	17.1	0.000187	2.42	RV	CELLSTATES	vCM1.3	control_LMNA	7	15
WNT9A	1.2	0.0324	0.0934	0.316	4.77	9.62	0.0036	1.49	RV	CELLSTATES	vCM1.3	control_LMNA	7	15
CARMIL1	1.19	0.001	0.37	1.46	6.82	22.4	3.01e-05	3	RV	CELLSTATES	vCM1.3	control_LMNA	7	15
FOXO1	1.19	4.71e-05	0.635	2.43	7.62	36.9	4.32e-07	4.33	RV	CELLSTATES	vCM1.3	control_LMNA	7	15
HAVCR2	1.19	0.0137	0.0699	0.241	4.48	12.5	0.00109	1.86	RV	CELLSTATES	vCM1.3	control_LMNA	7	15
PNMT	1.19	0.0431	0.0355	0.105	3.54	8.68	0.00544	1.37	RV	CELLSTATES	vCM1.3	control_LMNA	7	15
PTPRQ	1.19	0.0379	0.0705	0.3	4.72	9.11	0.0045	1.42	RV	CELLSTATES	vCM1.3	control_LMNA	7	15
AL353626.1	1.18	0.0354	0.0307	0.119	3.65	9.33	0.00408	1.45	RV	CELLSTATES	vCM1.3	control_LMNA	7	15
AL596220.1	1.18	0.0097	0.0536	0.198	4.29	13.7	0.000665	2.01	RV	CELLSTATES	vCM1.3	control_LMNA	7	15
ATP6AP1L	1.18	0.00011	0.113	0.424	5.21	32.5	1.43e-06	3.96	RV	CELLSTATES	vCM1.3	control_LMNA	7	15
TSPYL2	1.18	0.000129	0.174	0.6	5.67	31.6	1.83e-06	3.89	RV	CELLSTATES	vCM1.3	control_LMNA	7	15
BACH2	1.17	0.000679	0.187	0.73	5.98	24.1	1.71e-05	3.17	RV	CELLSTATES	vCM1.3	control_LMNA	7	15
NRXN3	1.17	0.014	0.199	0.842	6.19	12.4	0.00113	1.85	RV	CELLSTATES	vCM1.3	control_LMNA	7	15
ABTB2	1.16	1.77e-05	0.391	1.41	6.83	42.1	1.15e-07	4.75	RV	CELLSTATES	vCM1.3	control_LMNA	7	15
AC004053.1	1.16	0.04	0.071	0.299	4.71	8.92	0.0049	1.4	RV	CELLSTATES	vCM1.3	control_LMNA	7	15
ARG2	1.16	0.0159	0.0709	0.239	4.49	12	0.00135	1.8	RV	CELLSTATES	vCM1.3	control_LMNA	7	15
ARHGAP24	1.16	0.000708	1.64	6.8	9.06	23.9	1.83e-05	3.15	RV	CELLSTATES	vCM1.3	control_LMNA	7	15
C21orf91	1.16	0.0468	0.0308	0.133	3.74	8.41	0.00615	1.33	RV	CELLSTATES	vCM1.3	control_LMNA	7	15
FSIP1	1.16	0.0265	0.0792	0.294	4.82	10.2	0.00275	1.58	RV	CELLSTATES	vCM1.3	control_LMNA	7	15
HK2	1.16	0.0467	0.0583	0.204	4.27	8.42	0.00612	1.33	RV	CELLSTATES	vCM1.3	control_LMNA	7	15
LINC00501	1.16	0.0481	0.0197	0.0913	3.28	8.31	0.00641	1.32	RV	CELLSTATES	vCM1.3	control_LMNA	7	15
MYLK-AS1	1.16	0.0102	0.0727	0.26	4.53	13.5	0.000713	1.99	RV	CELLSTATES	vCM1.3	control_LMNA	7	15
RERGL	1.16	0.00489	0.0538	0.223	4.39	16.2	0.000258	2.31	RV	CELLSTATES	vCM1.3	control_LMNA	7	15
SLC9B2	1.16	0.0147	0.0509	0.208	4.29	12.2	0.0012	1.83	RV	CELLSTATES	vCM1.3	control_LMNA	7	15
SPESP1	1.16	0.0486	0.0261	0.0928	3.34	8.28	0.00653	1.31	RV	CELLSTATES	vCM1.3	control_LMNA	7	15
VTCN1	1.16	0.0459	0.036	0.146	3.94	8.48	0.00596	1.34	RV	CELLSTATES	vCM1.3	control_LMNA	7	15
WASHC2A	1.16	0.0106	0.0721	0.297	4.7	13.4	0.000757	1.98	RV	CELLSTATES	vCM1.3	control_LMNA	7	15
ZNF788P	1.16	0.0172	0.04	0.141	3.93	11.7	0.00151	1.76	RV	CELLSTATES	vCM1.3	control_LMNA	7	15
AC098829.1	1.15	0.00296	0.133	0.475	5.33	18.1	0.00013	2.53	RV	CELLSTATES	vCM1.3	control_LMNA	7	15
CBFB	1.15	6.83e-05	0.207	0.808	6.1	34.9	7.36e-07	4.17	RV	CELLSTATES	vCM1.3	control_LMNA	7	15
CEP126	1.15	0.0327	0.0506	0.198	4.22	9.58	0.00366	1.49	RV	CELLSTATES	vCM1.3	control_LMNA	7	15
DNAH6	1.15	0.0394	0.0337	0.138	3.77	8.97	0.00479	1.4	RV	CELLSTATES	vCM1.3	control_LMNA	7	15
GLRA1	1.15	0.0325	0.0446	0.178	4.19	9.61	0.00362	1.49	RV	CELLSTATES	vCM1.3	control_LMNA	7	15
LINC01933	1.15	0.0122	0.064	0.229	4.45	12.9	0.000932	1.91	RV	CELLSTATES	vCM1.3	control_LMNA	7	15
PDE10A	1.15	0.00195	0.531	1.95	7.24	19.7	7.51e-05	2.71	RV	CELLSTATES	vCM1.3	control_LMNA	7	15
SPEF2	1.15	0.0155	0.0374	0.149	3.9	12.1	0.00129	1.81	RV	CELLSTATES	vCM1.3	control_LMNA	7	15
WIPF3	1.15	0.00646	0.0846	0.292	4.8	15.1	0.000384	2.19	RV	CELLSTATES	vCM1.3	control_LMNA	7	15
ZNF827	1.15	3.42e-05	0.38	1.28	6.75	38.7	2.74e-07	4.47	RV	CELLSTATES	vCM1.3	control_LMNA	7	15
AL033384.2	1.14	0.0221	0.0586	0.164	4.03	10.8	0.00214	1.66	RV	CELLSTATES	vCM1.3	control_LMNA	7	15
CC2D2A	1.14	0.00142	0.0707	0.245	4.51	21	4.8e-05	2.85	RV	CELLSTATES	vCM1.3	control_LMNA	7	15
CCDC138	1.14	0.00849	0.0632	0.263	4.49	14.2	0.000556	2.07	RV	CELLSTATES	vCM1.3	control_LMNA	7	15
GSDMB	1.14	0.0302	0.0348	0.107	3.55	9.85	0.00326	1.52	RV	CELLSTATES	vCM1.3	control_LMNA	7	15
OLMALINC	1.14	0.00633	0.0533	0.219	4.33	15.2	0.000373	2.2	RV	CELLSTATES	vCM1.3	control_LMNA	7	15
PROS1	1.14	0.0108	0.172	0.657	5.82	13.3	0.000774	1.97	RV	CELLSTATES	vCM1.3	control_LMNA	7	15
SMC6	1.14	4.22e-05	0.327	1.26	6.7	37.5	3.67e-07	4.37	RV	CELLSTATES	vCM1.3	control_LMNA	7	15
TNFRSF10B	1.14	0.00205	0.083	0.299	4.75	19.5	8.02e-05	2.69	RV	CELLSTATES	vCM1.3	control_LMNA	7	15
ADAM32	1.13	0.0171	0.123	0.375	5.06	11.7	0.0015	1.77	RV	CELLSTATES	vCM1.3	control_LMNA	7	15
ARGFX	1.13	0.0452	0.0344	0.133	3.79	8.53	0.00582	1.35	RV	CELLSTATES	vCM1.3	control_LMNA	7	15
HEG1	1.13	0.000189	0.359	1.27	6.72	29.8	3.02e-06	3.72	RV	CELLSTATES	vCM1.3	control_LMNA	7	15
LRRC9	1.13	0.000478	0.0948	0.353	5	25.5	1.11e-05	3.32	RV	CELLSTATES	vCM1.3	control_LMNA	7	15
MEF2C-AS1	1.13	0.00613	0.135	0.556	5.56	15.4	0.000355	2.21	RV	CELLSTATES	vCM1.3	control_LMNA	7	15
TWSG1	1.13	0.00193	0.102	0.382	5.04	19.7	7.3e-05	2.71	RV	CELLSTATES	vCM1.3	control_LMNA	7	15
AC006369.1	1.12	0.0111	0.112	0.437	5.18	13.2	0.000811	1.95	RV	CELLSTATES	vCM1.3	control_LMNA	7	15
AC016831.7	1.12	0.000608	3.23	11.3	9.86	24.6	1.49e-05	3.22	RV	CELLSTATES	vCM1.3	control_LMNA	7	15
AC021752.1	1.12	0.0107	0.0515	0.203	4.37	13.4	0.000763	1.97	RV	CELLSTATES	vCM1.3	control_LMNA	7	15
ARRDC3-AS1	1.12	0.0232	0.0481	0.173	4.13	10.7	0.00229	1.63	RV	CELLSTATES	vCM1.3	control_LMNA	7	15
BICD1	1.12	0.000151	0.321	1.06	6.48	30.9	2.25e-06	3.82	RV	CELLSTATES	vCM1.3	control_LMNA	7	15
TMEM202-AS1	1.12	0.00157	0.0762	0.295	4.75	20.6	5.49e-05	2.8	RV	CELLSTATES	vCM1.3	control_LMNA	7	15
PKD1L3	1.11	0.00969	0.069	0.25	4.56	13.7	0.000663	2.01	RV	CELLSTATES	vCM1.3	control_LMNA	7	15
AC012363.1	1.1	0.0471	0.0315	0.136	3.72	8.39	0.00621	1.33	RV	CELLSTATES	vCM1.3	control_LMNA	7	15
ATP10D	1.1	0.00935	0.113	0.448	5.3	13.9	0.000628	2.03	RV	CELLSTATES	vCM1.3	control_LMNA	7	15
FAM107B	1.1	0.0447	0.0328	0.0974	3.46	8.57	0.00572	1.35	RV	CELLSTATES	vCM1.3	control_LMNA	7	15
CDKL4	1.09	0.0208	0.0399	0.126	3.74	11	0.00197	1.68	RV	CELLSTATES	vCM1.3	control_LMNA	7	15
DHRS3	1.09	0.00392	0.15	0.512	5.5	17	0.000194	2.41	RV	CELLSTATES	vCM1.3	control_LMNA	7	15
EGLN3	1.09	0.0052	0.355	1.26	6.72	16	0.000281	2.28	RV	CELLSTATES	vCM1.3	control_LMNA	7	15
HEBP2	1.09	0.045	0.0408	0.165	3.98	8.55	0.00578	1.35	RV	CELLSTATES	vCM1.3	control_LMNA	7	15
LIPA	1.09	0.00465	0.095	0.368	5.08	16.4	0.000241	2.33	RV	CELLSTATES	vCM1.3	control_LMNA	7	15
C1orf112	1.08	0.00296	0.102	0.377	5.1	18.1	0.000131	2.53	RV	CELLSTATES	vCM1.3	control_LMNA	7	15
MBNL3	1.08	0.0159	0.111	0.447	5.28	12	0.00135	1.8	RV	CELLSTATES	vCM1.3	control_LMNA	7	15
PPP2R1B	1.08	0.0216	0.108	0.314	4.76	10.9	0.00209	1.67	RV	CELLSTATES	vCM1.3	control_LMNA	7	15
ZNF821	1.08	0.0181	0.0892	0.222	4.4	11.5	0.00164	1.74	RV	CELLSTATES	vCM1.3	control_LMNA	7	15
AC106895.2	1.07	0.0382	0.0327	0.118	3.75	9.08	0.00456	1.42	RV	CELLSTATES	vCM1.3	control_LMNA	7	15
AKTIP	1.07	0.00142	0.104	0.379	5.11	21	4.78e-05	2.85	RV	CELLSTATES	vCM1.3	control_LMNA	7	15
ALK	1.07	0.00866	0.0731	0.258	4.55	14.1	0.000571	2.06	RV	CELLSTATES	vCM1.3	control_LMNA	7	15
AP000446.1	1.07	0.00725	0.0727	0.244	4.54	14.7	0.00045	2.14	RV	CELLSTATES	vCM1.3	control_LMNA	7	15
BAIAP2	1.07	0.0386	0.045	0.181	4.16	9.05	0.00462	1.41	RV	CELLSTATES	vCM1.3	control_LMNA	7	15
C6	1.07	0.0112	0.488	1.77	7.23	13.2	0.000818	1.95	RV	CELLSTATES	vCM1.3	control_LMNA	7	15
MMP2	1.07	0.0114	0.494	1.83	7.26	13.1	0.000846	1.94	RV	CELLSTATES	vCM1.3	control_LMNA	7	15
WDR63	1.07	0.0465	0.0927	0.393	5.09	8.43	0.0061	1.33	RV	CELLSTATES	vCM1.3	control_LMNA	7	15
ZDHHC14	1.07	0.000412	0.498	1.92	7.25	26.1	9.22e-06	3.39	RV	CELLSTATES	vCM1.3	control_LMNA	7	15
AL390957.1	1.06	0.011	0.615	2.2	7.54	13.3	0.000801	1.96	RV	CELLSTATES	vCM1.3	control_LMNA	7	15
FTCDNL1	1.06	0.00103	0.104	0.385	5.09	22.3	3.09e-05	2.99	RV	CELLSTATES	vCM1.3	control_LMNA	7	15
JAM2	1.06	0.00209	0.113	0.407	5.17	19.4	8.27e-05	2.68	RV	CELLSTATES	vCM1.3	control_LMNA	7	15
KCTD8	1.06	0.0352	0.0515	0.199	4.3	9.35	0.00404	1.45	RV	CELLSTATES	vCM1.3	control_LMNA	7	15
LINC00327	1.06	0.023	0.0421	0.133	3.76	10.7	0.00225	1.64	RV	CELLSTATES	vCM1.3	control_LMNA	7	15
LINC02008	1.06	0.0398	0.0404	0.147	3.87	8.94	0.00485	1.4	RV	CELLSTATES	vCM1.3	control_LMNA	7	15
PTK2B	1.06	0.015	0.0554	0.207	4.35	12.2	0.00124	1.82	RV	CELLSTATES	vCM1.3	control_LMNA	7	15
RAI14	1.06	0.0449	0.0411	0.141	3.88	8.56	0.00576	1.35	RV	CELLSTATES	vCM1.3	control_LMNA	7	15
RNF217	1.06	0.000687	0.19	0.636	5.79	24.1	1.75e-05	3.16	RV	CELLSTATES	vCM1.3	control_LMNA	7	15
SLC25A21	1.06	0.011	0.163	0.592	5.74	13.3	0.000796	1.96	RV	CELLSTATES	vCM1.3	control_LMNA	7	15
C9orf84	1.05	0.017	0.142	0.51	5.53	11.7	0.00149	1.77	RV	CELLSTATES	vCM1.3	control_LMNA	7	15
CHIC2	1.05	0.00137	0.0993	0.339	5	21.1	4.56e-05	2.86	RV	CELLSTATES	vCM1.3	control_LMNA	7	15
DDB2	1.05	0.00466	0.127	0.471	5.35	16.4	0.000242	2.33	RV	CELLSTATES	vCM1.3	control_LMNA	7	15
IL7	1.05	0.0137	0.0984	0.362	5.04	12.5	0.00109	1.86	RV	CELLSTATES	vCM1.3	control_LMNA	7	15
RRAS2	1.05	0.00128	0.287	1.15	6.56	21.4	4.13e-05	2.89	RV	CELLSTATES	vCM1.3	control_LMNA	7	15
USP53	1.05	8.62e-05	1.39	4.86	8.66	33.6	1.04e-06	4.06	RV	CELLSTATES	vCM1.3	control_LMNA	7	15
DIXDC1	1.04	0.00291	0.237	0.882	6.25	18.2	0.000128	2.54	RV	CELLSTATES	vCM1.3	control_LMNA	7	15
EPB41L4B	1.04	0.000637	0.265	0.921	6.36	24.4	1.59e-05	3.2	RV	CELLSTATES	vCM1.3	control_LMNA	7	15
POLN	1.04	0.00855	0.0807	0.296	4.8	14.2	0.000562	2.07	RV	CELLSTATES	vCM1.3	control_LMNA	7	15
RIDA	1.04	0.0186	0.0681	0.219	4.38	11.4	0.00169	1.73	RV	CELLSTATES	vCM1.3	control_LMNA	7	15
SLC44A1	1.04	0.000714	0.324	1.16	6.63	23.9	1.86e-05	3.15	RV	CELLSTATES	vCM1.3	control_LMNA	7	15
TMEM30A	1.04	0.0091	0.0654	0.242	4.49	13.9	0.00061	2.04	RV	CELLSTATES	vCM1.3	control_LMNA	7	15
CFAP58	1.03	0.0113	0.0692	0.238	4.55	13.1	0.000835	1.95	RV	CELLSTATES	vCM1.3	control_LMNA	7	15
FAM227A	1.03	0.0176	0.0565	0.201	4.4	11.6	0.00157	1.76	RV	CELLSTATES	vCM1.3	control_LMNA	7	15
HMGB2	1.03	0.0452	0.0363	0.132	3.74	8.54	0.00581	1.35	RV	CELLSTATES	vCM1.3	control_LMNA	7	15
MB21D2	1.03	0.00587	0.0911	0.329	4.9	15.5	0.000335	2.23	RV	CELLSTATES	vCM1.3	control_LMNA	7	15
PCSK5	1.03	0.00138	0.129	0.46	5.38	21.1	4.62e-05	2.86	RV	CELLSTATES	vCM1.3	control_LMNA	7	15
PPM1B	1.03	6.83e-05	0.305	1.05	6.48	34.9	7.33e-07	4.17	RV	CELLSTATES	vCM1.3	control_LMNA	7	15
SLC2A9	1.03	0.00162	0.12	0.427	5.28	20.4	5.79e-05	2.79	RV	CELLSTATES	vCM1.3	control_LMNA	7	15
AC058822.1	1.02	0.00142	0.245	0.841	6.21	21	4.79e-05	2.85	RV	CELLSTATES	vCM1.3	control_LMNA	7	15
AC117383.1	1.02	0.0102	0.125	0.395	5.18	13.6	0.000711	1.99	RV	CELLSTATES	vCM1.3	control_LMNA	7	15
AL357153.2	1.02	0.00458	0.107	0.344	5	16.5	0.000235	2.34	RV	CELLSTATES	vCM1.3	control_LMNA	7	15
F8	1.02	0.0161	0.064	0.222	4.42	11.9	0.00138	1.79	RV	CELLSTATES	vCM1.3	control_LMNA	7	15
OSBPL11	1.02	0.00287	0.147	0.537	5.56	18.2	0.000125	2.54	RV	CELLSTATES	vCM1.3	control_LMNA	7	15
RAB31	1.02	0.00814	0.074	0.251	4.57	14.3	0.000528	2.09	RV	CELLSTATES	vCM1.3	control_LMNA	7	15
ZBTB16	1.02	0.000441	2.27	8.19	9.38	25.8	1.01e-05	3.36	RV	CELLSTATES	vCM1.3	control_LMNA	7	15
CRYZ	1.01	0.0272	0.0708	0.252	4.58	10.2	0.00284	1.57	RV	CELLSTATES	vCM1.3	control_LMNA	7	15
MARS	1.01	0.02	0.0923	0.354	4.88	11.2	0.00186	1.7	RV	CELLSTATES	vCM1.3	control_LMNA	7	15
MYLIP	1.01	0.0461	0.0573	0.216	4.36	8.46	0.00601	1.34	RV	CELLSTATES	vCM1.3	control_LMNA	7	15
URB1	1.01	0.00613	0.147	0.51	5.55	15.4	0.000355	2.21	RV	CELLSTATES	vCM1.3	control_LMNA	7	15
BAZ1A	1	0.00343	0.136	0.46	5.36	17.5	0.00016	2.46	RV	CELLSTATES	vCM1.3	control_LMNA	7	15
GRK3	1	0.00298	0.164	0.598	5.72	18	0.000132	2.53	RV	CELLSTATES	vCM1.3	control_LMNA	7	15
MADD	1	0.00208	0.148	0.487	5.47	19.4	8.21e-05	2.68	RV	CELLSTATES	vCM1.3	control_LMNA	7	15
PIK3C2G	1	0.0102	0.0795	0.269	4.69	13.6	0.000711	1.99	RV	CELLSTATES	vCM1.3	control_LMNA	7	15
SYNPR	1	0.048	0.0708	0.225	4.52	8.33	0.00637	1.32	RV	CELLSTATES	vCM1.3	control_LMNA	7	15
AC006030.1	0.994	0.0173	0.0989	0.292	4.74	11.6	0.00154	1.76	RV	CELLSTATES	vCM1.3	control_LMNA	7	15
PRCP	0.991	0.00733	0.0909	0.324	4.93	14.7	0.000457	2.13	RV	CELLSTATES	vCM1.3	control_LMNA	7	15
PRRX1	0.989	0.0091	0.565	1.66	7.21	13.9	0.00061	2.04	RV	CELLSTATES	vCM1.3	control_LMNA	7	15
UST	0.986	0.000245	0.252	0.853	6.23	28.6	4.32e-06	3.61	RV	CELLSTATES	vCM1.3	control_LMNA	7	15
AC025159.1	0.983	0.00118	0.208	0.664	5.89	21.7	3.72e-05	2.93	RV	CELLSTATES	vCM1.3	control_LMNA	7	15
CNKSR3	0.983	0.00849	0.569	1.96	7.35	14.2	0.000557	2.07	RV	CELLSTATES	vCM1.3	control_LMNA	7	15
PLD5	0.981	0.0453	0.105	0.341	5.08	8.52	0.00586	1.34	RV	CELLSTATES	vCM1.3	control_LMNA	7	15
AC138627.1	0.98	0.00674	0.138	0.48	5.46	15	0.000407	2.17	RV	CELLSTATES	vCM1.3	control_LMNA	7	15
TSC22D2	0.98	8.54e-05	0.252	0.841	6.2	33.7	1.02e-06	4.07	RV	CELLSTATES	vCM1.3	control_LMNA	7	15
IGF2R	0.979	0.00305	0.447	1.33	6.89	18	0.000137	2.52	RV	CELLSTATES	vCM1.3	control_LMNA	7	15
AL359710.1	0.978	0.0105	0.0957	0.301	4.84	13.4	0.000743	1.98	RV	CELLSTATES	vCM1.3	control_LMNA	7	15
NPAS3	0.978	0.00238	0.42	1.33	6.89	18.9	9.81e-05	2.62	RV	CELLSTATES	vCM1.3	control_LMNA	7	15
TDRD9	0.978	0.015	0.0556	0.182	4.21	12.2	0.00124	1.82	RV	CELLSTATES	vCM1.3	control_LMNA	7	15
TMX4	0.976	0.0022	0.213	0.696	5.93	19.2	8.8e-05	2.66	RV	CELLSTATES	vCM1.3	control_LMNA	7	15
LINC00513	0.975	0.00422	1.2	4.16	8.47	16.7	0.000213	2.37	RV	CELLSTATES	vCM1.3	control_LMNA	7	15
LRP2BP	0.975	0.00547	0.126	0.462	5.42	15.8	0.000301	2.26	RV	CELLSTATES	vCM1.3	control_LMNA	7	15
WIPF1	0.975	0.0198	0.0677	0.255	4.58	11.2	0.00184	1.7	RV	CELLSTATES	vCM1.3	control_LMNA	7	15
RMDN2	0.973	0.00231	0.105	0.373	5.1	19	9.44e-05	2.64	RV	CELLSTATES	vCM1.3	control_LMNA	7	15
OIP5	0.971	0.0259	0.133	0.383	5.13	10.3	0.00267	1.59	RV	CELLSTATES	vCM1.3	control_LMNA	7	15
VCL	0.97	0.00071	1.56	5.43	8.82	23.9	1.84e-05	3.15	RV	CELLSTATES	vCM1.3	control_LMNA	7	15
C5orf66	0.969	0.0454	0.0669	0.179	4.21	8.51	0.00587	1.34	RV	CELLSTATES	vCM1.3	control_LMNA	7	15
CLEC16A	0.969	0.000104	0.556	1.71	7.22	32.7	1.33e-06	3.98	RV	CELLSTATES	vCM1.3	control_LMNA	7	15
FAM117B	0.969	0.00306	0.0872	0.293	4.82	17.9	0.000138	2.51	RV	CELLSTATES	vCM1.3	control_LMNA	7	15
KCNT2	0.966	0.0429	0.0386	0.127	3.8	8.69	0.00541	1.37	RV	CELLSTATES	vCM1.3	control_LMNA	7	15
KIFAP3	0.965	0.00378	0.52	1.59	7.13	17.2	0.000183	2.42	RV	CELLSTATES	vCM1.3	control_LMNA	7	15
CCDC6	0.964	0.00054	0.219	0.708	5.98	25	1.28e-05	3.27	RV	CELLSTATES	vCM1.3	control_LMNA	7	15
ARHGAP26	0.963	0.000122	2.16	7.1	9.26	31.9	1.7e-06	3.91	RV	CELLSTATES	vCM1.3	control_LMNA	7	15
FOXP2	0.963	0.00218	0.484	1.61	7.14	19.2	8.7e-05	2.66	RV	CELLSTATES	vCM1.3	control_LMNA	7	15
MAMDC2	0.962	0.00687	0.106	0.318	4.94	14.9	0.000419	2.16	RV	CELLSTATES	vCM1.3	control_LMNA	7	15
SPRED1	0.962	0.0388	0.171	0.453	5.45	9.03	0.00466	1.41	RV	CELLSTATES	vCM1.3	control_LMNA	7	15
AL359232.1	0.961	0.0165	0.115	0.333	4.93	11.8	0.00143	1.78	RV	CELLSTATES	vCM1.3	control_LMNA	7	15
FOXO3	0.961	0.000259	1.17	3.79	8.36	28.4	4.66e-06	3.59	RV	CELLSTATES	vCM1.3	control_LMNA	7	15
RNF24	0.961	0.0325	0.0684	0.203	4.44	9.61	0.00362	1.49	RV	CELLSTATES	vCM1.3	control_LMNA	7	15
RANBP17	0.96	0.00224	0.213	0.658	5.92	19.1	9.03e-05	2.65	RV	CELLSTATES	vCM1.3	control_LMNA	7	15
TXK	0.958	0.00631	0.162	0.492	5.47	15.2	0.000371	2.2	RV	CELLSTATES	vCM1.3	control_LMNA	7	15
LINC02062	0.956	0.00195	0.212	0.705	6.02	19.7	7.48e-05	2.71	RV	CELLSTATES	vCM1.3	control_LMNA	7	15
LMCD1	0.954	0.0164	0.144	0.382	5.22	11.8	0.00141	1.79	RV	CELLSTATES	vCM1.3	control_LMNA	7	15
PCDH9	0.954	0.00125	3.1	10.8	9.82	21.5	3.99e-05	2.9	RV	CELLSTATES	vCM1.3	control_LMNA	7	15
DCLK1	0.953	0.0226	0.156	0.455	5.37	10.8	0.00221	1.65	RV	CELLSTATES	vCM1.3	control_LMNA	7	15
CDC14A	0.951	0.00605	0.144	0.452	5.38	15.4	0.000349	2.22	RV	CELLSTATES	vCM1.3	control_LMNA	7	15
PIP4K2A	0.948	0.0127	0.156	0.494	5.55	12.7	0.000989	1.9	RV	CELLSTATES	vCM1.3	control_LMNA	7	15
RPL37	0.948	0.0156	0.0732	0.239	4.47	12	0.00131	1.81	RV	CELLSTATES	vCM1.3	control_LMNA	7	15
YBX3	0.948	0.00937	0.346	1.14	6.64	13.9	0.000631	2.03	RV	CELLSTATES	vCM1.3	control_LMNA	7	15
XPC	0.946	0.00768	0.0926	0.273	4.73	14.5	0.000491	2.11	RV	CELLSTATES	vCM1.3	control_LMNA	7	15
SLC16A12	0.944	0.0245	0.0845	0.293	4.86	10.5	0.00247	1.61	RV	CELLSTATES	vCM1.3	control_LMNA	7	15
NBPF9	0.941	0.0452	0.0379	0.134	3.87	8.53	0.00581	1.35	RV	CELLSTATES	vCM1.3	control_LMNA	7	15
EXT1	0.94	0.00969	0.673	2.37	7.66	13.7	0.000664	2.01	RV	CELLSTATES	vCM1.3	control_LMNA	7	15
LINC01088	0.939	0.0126	0.235	0.791	6.15	12.7	0.000978	1.9	RV	CELLSTATES	vCM1.3	control_LMNA	7	15
SHQ1	0.939	0.00272	0.114	0.344	5.04	18.4	0.000115	2.57	RV	CELLSTATES	vCM1.3	control_LMNA	7	15
FNDC3B	0.936	0.00012	2.23	7.44	9.29	32	1.63e-06	3.92	RV	CELLSTATES	vCM1.3	control_LMNA	7	15
PRSS23	0.936	0.00643	0.115	0.38	5.16	15.2	0.000381	2.19	RV	CELLSTATES	vCM1.3	control_LMNA	7	15
SLC4A7	0.936	0.0254	0.234	0.822	6.15	10.4	0.0026	1.6	RV	CELLSTATES	vCM1.3	control_LMNA	7	15
LIMA1	0.932	0.00983	0.148	0.486	5.49	13.7	0.000677	2.01	RV	CELLSTATES	vCM1.3	control_LMNA	7	15
LINC01695	0.93	0.0433	0.0705	0.245	4.62	8.67	0.00547	1.36	RV	CELLSTATES	vCM1.3	control_LMNA	7	15
C1orf21	0.927	0.00224	1.22	3.82	8.36	19.1	9.02e-05	2.65	RV	CELLSTATES	vCM1.3	control_LMNA	7	15
NAV2	0.927	0.0013	1.08	3.24	8.15	21.3	4.24e-05	2.89	RV	CELLSTATES	vCM1.3	control_LMNA	7	15
LINC00624	0.924	0.0172	0.0729	0.236	4.58	11.7	0.00151	1.76	RV	CELLSTATES	vCM1.3	control_LMNA	7	15
MID1	0.921	0.0485	0.457	1.52	7	8.29	0.0065	1.31	RV	CELLSTATES	vCM1.3	control_LMNA	7	15
WRB	0.918	0.0347	0.0454	0.153	3.97	9.39	0.00398	1.46	RV	CELLSTATES	vCM1.3	control_LMNA	7	15
BTBD8	0.916	0.00665	0.0916	0.304	4.86	15	0.000399	2.18	RV	CELLSTATES	vCM1.3	control_LMNA	7	15
CREB5	0.915	0.0121	0.531	1.59	7.13	12.9	0.000924	1.92	RV	CELLSTATES	vCM1.3	control_LMNA	7	15
CFAP61	0.914	0.00981	0.652	2.34	7.68	13.7	0.000675	2.01	RV	CELLSTATES	vCM1.3	control_LMNA	7	15
XPR1	0.909	0.002	2.66	8.14	9.47	19.6	7.78e-05	2.7	RV	CELLSTATES	vCM1.3	control_LMNA	7	15
GPR75-ASB3	0.908	0.00152	0.279	0.947	6.37	20.7	5.25e-05	2.82	RV	CELLSTATES	vCM1.3	control_LMNA	7	15
MTM1	0.908	0.00873	0.142	0.409	5.32	14.1	0.000579	2.06	RV	CELLSTATES	vCM1.3	control_LMNA	7	15
ATP13A3	0.906	0.00195	0.742	1.92	7.46	19.7	7.51e-05	2.71	RV	CELLSTATES	vCM1.3	control_LMNA	7	15
RNF216	0.904	0.00545	0.783	2.63	7.77	15.8	0.000299	2.26	RV	CELLSTATES	vCM1.3	control_LMNA	7	15
AC104596.1	0.902	0.00194	0.299	0.993	6.47	19.7	7.36e-05	2.71	RV	CELLSTATES	vCM1.3	control_LMNA	7	15
TENM3	0.9	0.0488	0.408	1.05	6.68	8.27	0.00656	1.31	RV	CELLSTATES	vCM1.3	control_LMNA	7	15
FRMPD4	0.897	0.00273	0.342	1.17	6.67	18.4	0.000116	2.56	RV	CELLSTATES	vCM1.3	control_LMNA	7	15
TBPL1	0.897	0.0453	0.112	0.33	5.02	8.52	0.00585	1.34	RV	CELLSTATES	vCM1.3	control_LMNA	7	15
WASL	0.897	0.0131	0.264	0.776	6.14	12.6	0.00103	1.88	RV	CELLSTATES	vCM1.3	control_LMNA	7	15
CFAP70	0.896	0.00374	0.161	0.522	5.63	17.2	0.000181	2.43	RV	CELLSTATES	vCM1.3	control_LMNA	7	15
LMOD1	0.895	0.00654	0.0782	0.243	4.58	15.1	0.00039	2.18	RV	CELLSTATES	vCM1.3	control_LMNA	7	15
KHDRBS3	0.891	0.0465	0.101	0.324	4.91	8.44	0.00607	1.33	RV	CELLSTATES	vCM1.3	control_LMNA	7	15
MORN4	0.891	0.0208	0.0848	0.264	4.77	11	0.00197	1.68	RV	CELLSTATES	vCM1.3	control_LMNA	7	15
ARL13B	0.89	0.011	0.127	0.422	5.32	13.3	0.000792	1.96	RV	CELLSTATES	vCM1.3	control_LMNA	7	15
DPH6-DT	0.89	0.0124	0.567	1.89	7.38	12.8	0.000955	1.91	RV	CELLSTATES	vCM1.3	control_LMNA	7	15
PDLIM1	0.89	0.00159	0.269	0.819	6.21	20.5	5.59e-05	2.8	RV	CELLSTATES	vCM1.3	control_LMNA	7	15
AL022238.2	0.889	0.0425	0.112	0.355	5.16	8.73	0.00532	1.37	RV	CELLSTATES	vCM1.3	control_LMNA	7	15
DOK5	0.888	0.0492	0.107	0.378	5.09	8.24	0.00664	1.31	RV	CELLSTATES	vCM1.3	control_LMNA	7	15
KLHL2	0.885	0.0249	0.0785	0.231	4.56	10.4	0.00252	1.6	RV	CELLSTATES	vCM1.3	control_LMNA	7	15
FMO4	0.884	0.0263	0.0787	0.247	4.6	10.3	0.00272	1.58	RV	CELLSTATES	vCM1.3	control_LMNA	7	15
TASP1	0.884	0.00141	0.321	0.983	6.49	21	4.75e-05	2.85	RV	CELLSTATES	vCM1.3	control_LMNA	7	15
AC079385.1	0.883	0.0398	0.0844	0.23	4.56	8.94	0.00484	1.4	RV	CELLSTATES	vCM1.3	control_LMNA	7	15
HSPA4L	0.883	0.0251	0.0781	0.244	4.56	10.4	0.00255	1.6	RV	CELLSTATES	vCM1.3	control_LMNA	7	15
TMEM246	0.883	0.0463	0.0577	0.186	4.36	8.45	0.00604	1.33	RV	CELLSTATES	vCM1.3	control_LMNA	7	15
RRM2B	0.881	0.0301	0.0902	0.237	4.54	9.85	0.00325	1.52	RV	CELLSTATES	vCM1.3	control_LMNA	7	15
EYS	0.879	0.00153	0.253	0.794	6.17	20.7	5.31e-05	2.81	RV	CELLSTATES	vCM1.3	control_LMNA	7	15
POLH	0.879	0.0257	0.0774	0.244	4.57	10.3	0.00264	1.59	RV	CELLSTATES	vCM1.3	control_LMNA	7	15
AF241726.2	0.874	0.00731	0.186	0.558	5.73	14.7	0.000455	2.14	RV	CELLSTATES	vCM1.3	control_LMNA	7	15
RND3	0.873	0.0447	0.106	0.355	5.1	8.57	0.00572	1.35	RV	CELLSTATES	vCM1.3	control_LMNA	7	15
SLBP	0.871	0.023	0.0962	0.281	4.85	10.7	0.00226	1.64	RV	CELLSTATES	vCM1.3	control_LMNA	7	15
PXYLP1	0.87	0.0103	0.282	0.817	6.2	13.5	0.00073	1.99	RV	CELLSTATES	vCM1.3	control_LMNA	7	15
ERC2	0.869	0.00586	0.304	0.965	6.46	15.5	0.000334	2.23	RV	CELLSTATES	vCM1.3	control_LMNA	7	15
TPST1	0.869	0.00633	0.13	0.444	5.35	15.2	0.000374	2.2	RV	CELLSTATES	vCM1.3	control_LMNA	7	15
SGCE	0.868	0.00731	0.18	0.537	5.69	14.7	0.000455	2.14	RV	CELLSTATES	vCM1.3	control_LMNA	7	15
FAT4	0.864	0.0064	0.144	0.438	5.38	15.2	0.000379	2.19	RV	CELLSTATES	vCM1.3	control_LMNA	7	15
GALNT18	0.857	0.0179	0.214	0.507	5.65	11.5	0.00161	1.75	RV	CELLSTATES	vCM1.3	control_LMNA	7	15
GLIDR	0.856	0.0208	0.141	0.398	5.28	11	0.00196	1.68	RV	CELLSTATES	vCM1.3	control_LMNA	7	15
UACA	0.856	0.0123	0.349	1.09	6.63	12.8	0.00094	1.91	RV	CELLSTATES	vCM1.3	control_LMNA	7	15
LINC00886	0.855	0.00281	0.223	0.683	5.97	18.3	0.000121	2.55	RV	CELLSTATES	vCM1.3	control_LMNA	7	15
ZSWIM5	0.854	0.00752	0.127	0.393	5.27	14.6	0.000475	2.12	RV	CELLSTATES	vCM1.3	control_LMNA	7	15
ANTXR1	0.849	0.023	0.168	0.518	5.62	10.7	0.00226	1.64	RV	CELLSTATES	vCM1.3	control_LMNA	7	15
AK3	0.845	0.00129	0.282	0.865	6.31	21.4	4.2e-05	2.89	RV	CELLSTATES	vCM1.3	control_LMNA	7	15
KATNAL2	0.845	0.00348	0.288	0.9	6.32	17.4	0.000164	2.46	RV	CELLSTATES	vCM1.3	control_LMNA	7	15
RAD21	0.843	0.0204	0.141	0.401	5.3	11.1	0.00192	1.69	RV	CELLSTATES	vCM1.3	control_LMNA	7	15
GXYLT1	0.841	0.011	0.103	0.321	4.98	13.3	0.000793	1.96	RV	CELLSTATES	vCM1.3	control_LMNA	7	15
AL157911.1	0.838	0.0129	0.149	0.437	5.4	12.7	0.001	1.89	RV	CELLSTATES	vCM1.3	control_LMNA	7	15
PDCD4	0.838	0.0156	0.193	0.576	5.77	12	0.00131	1.81	RV	CELLSTATES	vCM1.3	control_LMNA	7	15
MKLN1	0.837	0.00079	1.79	5.08	8.87	23.4	2.14e-05	3.1	RV	CELLSTATES	vCM1.3	control_LMNA	7	15
AC010235.1	0.835	0.00968	0.423	1.31	6.94	13.7	0.000661	2.01	RV	CELLSTATES	vCM1.3	control_LMNA	7	15
FAM227B	0.832	0.00506	0.517	1.57	7.18	16.1	0.00027	2.3	RV	CELLSTATES	vCM1.3	control_LMNA	7	15
TRIM8	0.832	0.0321	0.066	0.189	4.28	9.65	0.00356	1.49	RV	CELLSTATES	vCM1.3	control_LMNA	7	15
NEU3	0.828	0.0158	0.111	0.328	5.04	12	0.00134	1.8	RV	CELLSTATES	vCM1.3	control_LMNA	7	15
SMAD1	0.827	0.00758	0.126	0.378	5.22	14.6	0.000481	2.12	RV	CELLSTATES	vCM1.3	control_LMNA	7	15
SH3RF3	0.822	0.00404	0.324	0.955	6.48	16.9	0.000203	2.39	RV	CELLSTATES	vCM1.3	control_LMNA	7	15
HPRT1	0.82	0.0342	0.0923	0.243	4.61	9.45	0.00388	1.47	RV	CELLSTATES	vCM1.3	control_LMNA	7	15
DLG5	0.819	0.0127	0.111	0.292	4.89	12.7	0.000982	1.9	RV	CELLSTATES	vCM1.3	control_LMNA	7	15
ABHD2	0.818	0.02	1.27	3.53	8.3	11.2	0.00188	1.7	RV	CELLSTATES	vCM1.3	control_LMNA	7	15
GDAP1	0.817	0.0452	0.102	0.361	5.05	8.53	0.00582	1.35	RV	CELLSTATES	vCM1.3	control_LMNA	7	15
LRRC1	0.815	0.00499	0.145	0.44	5.4	16.1	0.000265	2.3	RV	CELLSTATES	vCM1.3	control_LMNA	7	15
CLHC1	0.814	0.03	0.107	0.308	4.93	9.87	0.00324	1.52	RV	CELLSTATES	vCM1.3	control_LMNA	7	15
RAD51B	0.811	0.0261	0.122	0.392	5.24	10.3	0.0027	1.58	RV	CELLSTATES	vCM1.3	control_LMNA	7	15
FAM214A	0.81	0.00358	0.571	1.58	7.23	17.3	0.000171	2.45	RV	CELLSTATES	vCM1.3	control_LMNA	7	15
RELL1	0.81	0.0268	0.13	0.363	5.19	10.2	0.00279	1.57	RV	CELLSTATES	vCM1.3	control_LMNA	7	15
ZRSR2	0.81	0.0384	0.067	0.194	4.35	9.06	0.0046	1.42	RV	CELLSTATES	vCM1.3	control_LMNA	7	15
LINC02137	0.808	0.0389	0.811	2.73	7.94	9.02	0.00468	1.41	RV	CELLSTATES	vCM1.3	control_LMNA	7	15
PQLC1	0.808	0.0281	0.0915	0.278	4.73	10.1	0.00298	1.55	RV	CELLSTATES	vCM1.3	control_LMNA	7	15
AC001226.2	0.807	0.00861	0.198	0.617	5.83	14.1	0.000567	2.06	RV	CELLSTATES	vCM1.3	control_LMNA	7	15
BACH1	0.801	0.00329	0.707	2.06	7.54	17.7	0.000151	2.48	RV	CELLSTATES	vCM1.3	control_LMNA	7	15
JAK2	0.801	0.0121	0.592	1.72	7.31	12.9	0.000917	1.92	RV	CELLSTATES	vCM1.3	control_LMNA	7	15
C2orf76	0.796	0.0292	0.0724	0.23	4.51	9.96	0.00311	1.53	RV	CELLSTATES	vCM1.3	control_LMNA	7	15
CPEB4	0.795	0.0258	2.79	8.05	9.53	10.3	0.00265	1.59	RV	CELLSTATES	vCM1.3	control_LMNA	7	15
INPP4B	0.795	0.00158	2.24	6.39	9.18	20.6	5.54e-05	2.8	RV	CELLSTATES	vCM1.3	control_LMNA	7	15
ECHDC3	0.792	0.0179	0.175	0.525	5.66	11.5	0.00162	1.75	RV	CELLSTATES	vCM1.3	control_LMNA	7	15
SMIM12	0.792	0.0401	0.0925	0.225	4.59	8.91	0.00491	1.4	RV	CELLSTATES	vCM1.3	control_LMNA	7	15
TENT4B	0.792	0.0253	0.081	0.232	4.63	10.4	0.00259	1.6	RV	CELLSTATES	vCM1.3	control_LMNA	7	15
LIN7A	0.785	0.00547	0.32	0.912	6.42	15.8	0.0003	2.26	RV	CELLSTATES	vCM1.3	control_LMNA	7	15
DPYSL2	0.784	0.0337	0.122	0.344	5.11	9.48	0.00382	1.47	RV	CELLSTATES	vCM1.3	control_LMNA	7	15
IP6K3	0.782	0.0251	0.243	0.713	6.08	10.4	0.00256	1.6	RV	CELLSTATES	vCM1.3	control_LMNA	7	15
KANSL1L	0.78	0.000801	0.719	2.11	7.6	23.3	2.2e-05	3.1	RV	CELLSTATES	vCM1.3	control_LMNA	7	15
WDR44	0.78	0.0124	0.197	0.552	5.74	12.8	0.00095	1.91	RV	CELLSTATES	vCM1.3	control_LMNA	7	15
MDM2	0.778	0.00873	0.182	0.499	5.59	14.1	0.00058	2.06	RV	CELLSTATES	vCM1.3	control_LMNA	7	15
ASCC3	0.776	0.00113	0.47	1.32	6.94	21.9	3.54e-05	2.95	RV	CELLSTATES	vCM1.3	control_LMNA	7	15
RCL1	0.775	0.0303	0.145	0.449	5.43	9.83	0.00329	1.52	RV	CELLSTATES	vCM1.3	control_LMNA	7	15
KDM6A	0.774	0.0148	0.744	2.11	7.63	12.2	0.00121	1.83	RV	CELLSTATES	vCM1.3	control_LMNA	7	15
TMEM71	0.772	0.0153	1.38	3.97	8.49	12.1	0.00127	1.82	RV	CELLSTATES	vCM1.3	control_LMNA	7	15
ABI3BP	0.768	0.0352	0.354	1.06	6.62	9.35	0.00405	1.45	RV	CELLSTATES	vCM1.3	control_LMNA	7	15
PRICKLE1	0.768	0.0382	0.651	1.7	7.31	9.08	0.00457	1.42	RV	CELLSTATES	vCM1.3	control_LMNA	7	15
AC091948.1	0.767	0.00469	0.344	1.01	6.59	16.4	0.000244	2.33	RV	CELLSTATES	vCM1.3	control_LMNA	7	15
RBL2	0.766	0.0177	0.32	0.893	6.44	11.6	0.00158	1.75	RV	CELLSTATES	vCM1.3	control_LMNA	7	15
ZNF736	0.766	0.0412	0.0993	0.281	4.84	8.83	0.00509	1.39	RV	CELLSTATES	vCM1.3	control_LMNA	7	15
PLS3	0.765	0.00499	0.423	1.25	6.83	16.1	0.000264	2.3	RV	CELLSTATES	vCM1.3	control_LMNA	7	15
ACSS3	0.761	0.00331	1.59	4.46	8.7	17.7	0.000153	2.48	RV	CELLSTATES	vCM1.3	control_LMNA	7	15
SWAP70	0.756	0.04	0.118	0.33	5	8.93	0.00488	1.4	RV	CELLSTATES	vCM1.3	control_LMNA	7	15
KIAA0556	0.752	0.0134	0.186	0.578	5.74	12.6	0.00105	1.87	RV	CELLSTATES	vCM1.3	control_LMNA	7	15
MAP1B	0.752	0.0267	0.335	0.884	6.46	10.2	0.00278	1.57	RV	CELLSTATES	vCM1.3	control_LMNA	7	15
APBB2	0.751	0.0197	0.358	1.02	6.58	11.2	0.00183	1.71	RV	CELLSTATES	vCM1.3	control_LMNA	7	15
DDR2	0.751	0.0107	0.22	0.627	5.93	13.4	0.000765	1.97	RV	CELLSTATES	vCM1.3	control_LMNA	7	15
METTL6	0.751	0.031	0.0872	0.273	4.76	9.76	0.00338	1.51	RV	CELLSTATES	vCM1.3	control_LMNA	7	15
ZNF106	0.748	0.00962	1.1	3.14	8.19	13.8	0.000655	2.02	RV	CELLSTATES	vCM1.3	control_LMNA	7	15
CYP3A5	0.746	0.0424	0.123	0.337	5.22	8.74	0.00529	1.37	RV	CELLSTATES	vCM1.3	control_LMNA	7	15
LINC01004	0.744	0.00391	0.313	0.892	6.42	17	0.000193	2.41	RV	CELLSTATES	vCM1.3	control_LMNA	7	15
ACSL4	0.743	0.0161	0.191	0.557	5.77	11.9	0.00137	1.79	RV	CELLSTATES	vCM1.3	control_LMNA	7	15
AEBP2	0.742	0.0162	0.482	1.24	6.88	11.9	0.00139	1.79	RV	CELLSTATES	vCM1.3	control_LMNA	7	15
GIPC2	0.741	0.0479	0.244	0.711	6.05	8.33	0.00636	1.32	RV	CELLSTATES	vCM1.3	control_LMNA	7	15
PKD2	0.741	0.0176	0.263	0.705	6.11	11.6	0.00157	1.76	RV	CELLSTATES	vCM1.3	control_LMNA	7	15
TRPM3	0.741	0.0309	0.228	0.665	6.01	9.77	0.00337	1.51	RV	CELLSTATES	vCM1.3	control_LMNA	7	15
EXOC6	0.737	0.0121	0.53	1.54	7.2	12.9	0.000915	1.92	RV	CELLSTATES	vCM1.3	control_LMNA	7	15
ERLEC1	0.736	0.0329	0.0958	0.247	4.73	9.56	0.00369	1.48	RV	CELLSTATES	vCM1.3	control_LMNA	7	15
FEZ2	0.735	0.0238	0.316	0.936	6.46	10.6	0.00237	1.62	RV	CELLSTATES	vCM1.3	control_LMNA	7	15
DIP2B	0.73	0.0107	0.621	1.7	7.27	13.3	0.000771	1.97	RV	CELLSTATES	vCM1.3	control_LMNA	7	15
RBMS3-AS2	0.73	0.0392	0.463	1.33	6.99	8.99	0.00475	1.41	RV	CELLSTATES	vCM1.3	control_LMNA	7	15
VLDLR-AS1	0.727	0.0123	1.51	4.34	8.64	12.8	0.000944	1.91	RV	CELLSTATES	vCM1.3	control_LMNA	7	15
PGAP2	0.726	0.0312	0.152	0.419	5.37	9.74	0.00341	1.51	RV	CELLSTATES	vCM1.3	control_LMNA	7	15
CPED1	0.723	0.00785	1.29	3.88	8.46	14.4	0.000505	2.1	RV	CELLSTATES	vCM1.3	control_LMNA	7	15
YWHAG	0.722	0.0136	0.198	0.587	5.82	12.5	0.00108	1.87	RV	CELLSTATES	vCM1.3	control_LMNA	7	15
TBC1D8	0.721	0.00273	0.994	2.84	8.01	18.4	0.000116	2.56	RV	CELLSTATES	vCM1.3	control_LMNA	7	15
KIAA1217	0.715	0.00529	2.18	5.95	9.14	15.9	0.000287	2.28	RV	CELLSTATES	vCM1.3	control_LMNA	7	15
SYNE2	0.715	0.00542	0.671	1.8	7.43	15.8	0.000297	2.27	RV	CELLSTATES	vCM1.3	control_LMNA	7	15
DYNC2H1	0.707	0.0357	0.13	0.362	5.22	9.3	0.00413	1.45	RV	CELLSTATES	vCM1.3	control_LMNA	7	15
TBC1D1	0.707	0.00466	0.881	2.38	7.8	16.4	0.000242	2.33	RV	CELLSTATES	vCM1.3	control_LMNA	7	15
APPL2	0.705	0.0103	0.371	1.03	6.64	13.5	0.000732	1.99	RV	CELLSTATES	vCM1.3	control_LMNA	7	15
SRGAP3	0.702	0.0139	0.494	1.34	7	12.4	0.00112	1.86	RV	CELLSTATES	vCM1.3	control_LMNA	7	15
INPP5F	0.699	0.041	0.126	0.336	5.16	8.84	0.00506	1.39	RV	CELLSTATES	vCM1.3	control_LMNA	7	15
ITPR2	0.693	0.00346	0.594	1.62	7.29	17.5	0.000163	2.46	RV	CELLSTATES	vCM1.3	control_LMNA	7	15
ZMYND8	0.692	0.0172	1.09	2.8	8.07	11.7	0.00152	1.76	RV	CELLSTATES	vCM1.3	control_LMNA	7	15
GPHN	0.689	0.0103	2.05	5.5	9.07	13.5	0.000733	1.99	RV	CELLSTATES	vCM1.3	control_LMNA	7	15
PRIMPOL	0.687	0.023	0.183	0.471	5.55	10.7	0.00226	1.64	RV	CELLSTATES	vCM1.3	control_LMNA	7	15
ZMAT1	0.684	0.037	0.193	0.534	5.7	9.2	0.00433	1.43	RV	CELLSTATES	vCM1.3	control_LMNA	7	15
GALNT2	0.682	0.0313	0.2	0.542	5.72	9.73	0.00344	1.5	RV	CELLSTATES	vCM1.3	control_LMNA	7	15
RUSC2	0.681	0.0239	0.214	0.585	5.85	10.6	0.00238	1.62	RV	CELLSTATES	vCM1.3	control_LMNA	7	15
KLHL3	0.68	0.00701	0.53	1.39	7.09	14.9	0.000429	2.15	RV	CELLSTATES	vCM1.3	control_LMNA	7	15
PPP2CB	0.673	0.0392	0.419	1.11	6.75	8.99	0.00474	1.41	RV	CELLSTATES	vCM1.3	control_LMNA	7	15
SEC24D	0.671	0.049	0.158	0.425	5.46	8.25	0.0066	1.31	RV	CELLSTATES	vCM1.3	control_LMNA	7	15
FAM204A	0.669	0.039	0.148	0.414	5.38	9.02	0.00469	1.41	RV	CELLSTATES	vCM1.3	control_LMNA	7	15
DLG1	0.668	0.00506	1.01	2.7	8	16.1	0.00027	2.3	RV	CELLSTATES	vCM1.3	control_LMNA	7	15
IGF1R	0.668	0.0134	1.53	4.08	8.56	12.6	0.00106	1.87	RV	CELLSTATES	vCM1.3	control_LMNA	7	15
KIAA1328	0.667	0.0179	0.405	1.03	6.64	11.5	0.0016	1.75	RV	CELLSTATES	vCM1.3	control_LMNA	7	15
RHOBTB1	0.664	0.0371	0.373	0.961	6.61	9.18	0.00436	1.43	RV	CELLSTATES	vCM1.3	control_LMNA	7	15
DGKH	0.663	0.0346	0.239	0.628	5.95	9.41	0.00395	1.46	RV	CELLSTATES	vCM1.3	control_LMNA	7	15
JAK1	0.663	0.0454	0.379	0.981	6.58	8.51	0.00587	1.34	RV	CELLSTATES	vCM1.3	control_LMNA	7	15
BBX	0.661	0.0118	0.469	1.24	6.94	13	0.000885	1.93	RV	CELLSTATES	vCM1.3	control_LMNA	7	15
CLTB	0.66	0.021	0.161	0.438	5.47	11	0.00199	1.68	RV	CELLSTATES	vCM1.3	control_LMNA	7	15
ENAH	0.659	0.00534	0.75	2.05	7.62	15.9	0.000291	2.27	RV	CELLSTATES	vCM1.3	control_LMNA	7	15
ROCK2	0.658	0.0204	0.398	1.03	6.64	11.1	0.00192	1.69	RV	CELLSTATES	vCM1.3	control_LMNA	7	15
CDKL5	0.656	0.0189	0.42	1.14	6.81	11.3	0.00174	1.72	RV	CELLSTATES	vCM1.3	control_LMNA	7	15
UBR4	0.646	0.0261	0.451	1.13	6.79	10.3	0.0027	1.58	RV	CELLSTATES	vCM1.3	control_LMNA	7	15
PARVA	0.638	0.0121	0.708	1.96	7.56	12.9	0.000919	1.92	RV	CELLSTATES	vCM1.3	control_LMNA	7	15
TFDP2	0.636	0.0138	0.956	2.43	7.91	12.4	0.0011	1.86	RV	CELLSTATES	vCM1.3	control_LMNA	7	15
ZSCAN5A	0.63	0.0216	0.272	0.666	6.07	10.9	0.00208	1.67	RV	CELLSTATES	vCM1.3	control_LMNA	7	15
IQCJ-SCHIP1	0.629	0.0314	0.86	2.24	7.75	9.72	0.00345	1.5	RV	CELLSTATES	vCM1.3	control_LMNA	7	15
HSPG2	0.627	0.0487	0.555	1.21	6.93	8.27	0.00654	1.31	RV	CELLSTATES	vCM1.3	control_LMNA	7	15
AL356599.1	0.625	0.0183	0.263	0.679	6.09	11.4	0.00166	1.74	RV	CELLSTATES	vCM1.3	control_LMNA	7	15
OXCT1	0.622	0.0478	0.5	1.37	7.03	8.34	0.00634	1.32	RV	CELLSTATES	vCM1.3	control_LMNA	7	15
NLK	0.621	0.0132	0.469	1.18	6.91	12.6	0.00104	1.88	RV	CELLSTATES	vCM1.3	control_LMNA	7	15
ZSWIM6	0.62	0.00378	0.702	1.83	7.48	17.1	0.000184	2.42	RV	CELLSTATES	vCM1.3	control_LMNA	7	15
CDC37L1	0.617	0.0366	0.327	0.869	6.43	9.22	0.00428	1.44	RV	CELLSTATES	vCM1.3	control_LMNA	7	15
FGD4	0.615	0.0208	1.33	3.28	8.36	11	0.00197	1.68	RV	CELLSTATES	vCM1.3	control_LMNA	7	15
HMGB1	0.614	0.0149	0.657	1.75	7.4	12.2	0.00123	1.83	RV	CELLSTATES	vCM1.3	control_LMNA	7	15
PIK3C3	0.612	0.0382	0.212	0.543	5.76	9.08	0.00456	1.42	RV	CELLSTATES	vCM1.3	control_LMNA	7	15
EVA1C	0.609	0.0112	0.45	1.14	6.81	13.2	0.000814	1.95	RV	CELLSTATES	vCM1.3	control_LMNA	7	15
MLLT3	0.609	0.0392	0.315	0.792	6.36	8.99	0.00475	1.41	RV	CELLSTATES	vCM1.3	control_LMNA	7	15
MAGT1	0.603	0.0425	0.205	0.542	5.76	8.73	0.00531	1.37	RV	CELLSTATES	vCM1.3	control_LMNA	7	15
SLC1A3	0.599	0.0213	2.65	6.59	9.36	10.9	0.00204	1.67	RV	CELLSTATES	vCM1.3	control_LMNA	7	15
SPIN1	0.598	0.0237	0.347	0.905	6.54	10.6	0.00235	1.63	RV	CELLSTATES	vCM1.3	control_LMNA	7	15
ARHGAP44	0.595	0.0348	0.24	0.617	6.01	9.39	0.00399	1.46	RV	CELLSTATES	vCM1.3	control_LMNA	7	15
ST3GAL6	0.592	0.0264	1.08	2.49	7.99	10.3	0.00274	1.58	RV	CELLSTATES	vCM1.3	control_LMNA	7	15
OSBPL1A	0.587	0.0127	0.779	1.92	7.6	12.7	0.000985	1.9	RV	CELLSTATES	vCM1.3	control_LMNA	7	15
RASAL2	0.58	0.0402	2.23	5.59	9.13	8.9	0.00493	1.4	RV	CELLSTATES	vCM1.3	control_LMNA	7	15
SNRK	0.579	0.0481	0.257	0.683	6.08	8.31	0.00642	1.32	RV	CELLSTATES	vCM1.3	control_LMNA	7	15
DGKG	0.57	0.0245	1.96	4.77	8.88	10.5	0.00247	1.61	RV	CELLSTATES	vCM1.3	control_LMNA	7	15
RORA	0.569	0.0354	0.649	1.69	7.38	9.33	0.00408	1.45	RV	CELLSTATES	vCM1.3	control_LMNA	7	15
DYNC1I1	0.567	0.0216	1.38	3.53	8.45	10.9	0.00208	1.67	RV	CELLSTATES	vCM1.3	control_LMNA	7	15
KPNA4	0.56	0.0494	0.3	0.725	6.19	8.23	0.00668	1.31	RV	CELLSTATES	vCM1.3	control_LMNA	7	15
GTF2F2	0.555	0.0492	0.328	0.807	6.42	8.24	0.00664	1.31	RV	CELLSTATES	vCM1.3	control_LMNA	7	15
COMMD1	0.553	0.0171	0.982	2.58	7.98	11.7	0.0015	1.77	RV	CELLSTATES	vCM1.3	control_LMNA	7	15
ATP11B	0.544	0.0266	0.543	1.27	7.02	10.2	0.00276	1.58	RV	CELLSTATES	vCM1.3	control_LMNA	7	15
CEP350	0.541	0.025	0.622	1.49	7.25	10.4	0.00254	1.6	RV	CELLSTATES	vCM1.3	control_LMNA	7	15
ZNF407	0.538	0.0437	0.993	2.34	7.89	8.64	0.00555	1.36	RV	CELLSTATES	vCM1.3	control_LMNA	7	15
NEDD4L	0.537	0.0429	0.562	1.37	7.12	8.69	0.00541	1.37	RV	CELLSTATES	vCM1.3	control_LMNA	7	15
PTPRM	0.527	0.043	4.36	10.4	10	8.69	0.00543	1.37	RV	CELLSTATES	vCM1.3	control_LMNA	7	15
STAG2	0.524	0.0295	0.306	0.769	6.32	9.92	0.00316	1.53	RV	CELLSTATES	vCM1.3	control_LMNA	7	15
TRPC1	0.515	0.0245	0.61	1.52	7.27	10.5	0.00247	1.61	RV	CELLSTATES	vCM1.3	control_LMNA	7	15
SERPINB6	0.513	0.0394	0.348	0.819	6.4	8.97	0.00479	1.4	RV	CELLSTATES	vCM1.3	control_LMNA	7	15
RBPMS	0.51	0.0378	2.92	7.21	9.48	9.12	0.00449	1.42	RV	CELLSTATES	vCM1.3	control_LMNA	7	15

## Sheet: PKP2_control
Gene	logFC	FDR	mean_exp_control	mean_exp_genotype	logCPM	F	PValue	FDR_plot	Region	annotation_level	cell_state	comparison	Observations_genotype	Observations_reference
KLRF2	6.68	3.49e-06	0.000656	0.14	2.87	69.5	8.24e-10	5.46	RV	CELLSTATES	vCM1.3	control_PKP2	5	15
CLEC2A	5.63	2.84e-05	0.000327	0.0402	2.2	52.7	2.17e-08	4.55	RV	CELLSTATES	vCM1.3	control_PKP2	5	15
PTCHD1	5.56	2.22e-05	0.000794	0.0823	2.46	54.4	1.31e-08	4.65	RV	CELLSTATES	vCM1.3	control_PKP2	5	15
LMO7DN	5.46	0.00218	0	0.0515	2.11	30.4	1.87e-05	2.66	RV	CELLSTATES	vCM1.3	control_PKP2	5	15
NETO1	5.25	0.00113	0.000214	0.0182	1.98	39.6	6.52e-06	2.95	RV	CELLSTATES	vCM1.3	control_PKP2	5	15
AC108067.1	5.19	1.74e-06	0.015	0.644	4.44	82.6	1.03e-10	5.76	RV	CELLSTATES	vCM1.3	control_PKP2	5	15
FCRL2	5.11	0.00139	0.000429	0.0182	2	37.4	9.3e-06	2.86	RV	CELLSTATES	vCM1.3	control_PKP2	5	15
ATP1B4	5.09	0.000371	0.00125	0.0773	2.55	35	1.01e-06	3.43	RV	CELLSTATES	vCM1.3	control_PKP2	5	15
AC084128.1	5.05	0.000151	0.0003	0.0595	2.17	40.6	2.57e-07	3.82	RV	CELLSTATES	vCM1.3	control_PKP2	5	15
BMPR1B-DT	4.87	3.49e-06	0.0182	0.434	4.14	70.1	7.48e-10	5.46	RV	CELLSTATES	vCM1.3	control_PKP2	5	15
DTHD1	4.85	0.000158	0.000422	0.0362	2.1	40.1	2.88e-07	3.8	RV	CELLSTATES	vCM1.3	control_PKP2	5	15
ANKRD45	4.81	2.47e-05	0.0137	0.746	4.68	52.9	1.74e-08	4.61	RV	CELLSTATES	vCM1.3	control_PKP2	5	15
MROH2B	4.79	0.000297	0.00158	0.0512	2.37	36.7	6.65e-07	3.53	RV	CELLSTATES	vCM1.3	control_PKP2	5	15
AC009971.1	4.69	0.00266	0.000429	0.0136	1.94	31.8	2.48e-05	2.58	RV	CELLSTATES	vCM1.3	control_PKP2	5	15
MYF6	4.69	0.00016	0.0002	0.0159	1.95	41	3.02e-07	3.8	RV	CELLSTATES	vCM1.3	control_PKP2	5	15
PKP1	4.69	0.000433	0.000442	0.0348	2.06	34.1	1.28e-06	3.36	RV	CELLSTATES	vCM1.3	control_PKP2	5	15
TMSB15B	4.62	0.00163	0	0.0137	1.86	32.6	1.2e-05	2.79	RV	CELLSTATES	vCM1.3	control_PKP2	5	15
AC104119.1	4.5	0.00574	0	0.0258	1.91	23.6	8.5e-05	2.24	RV	CELLSTATES	vCM1.3	control_PKP2	5	15
SLITRK4	4.5	0.00046	0.000312	0.0239	1.99	33.6	1.46e-06	3.34	RV	CELLSTATES	vCM1.3	control_PKP2	5	15
AP001646.3	4.43	0.000106	0.0027	0.108	2.69	42.5	1.64e-07	3.97	RV	CELLSTATES	vCM1.3	control_PKP2	5	15
PRDM14	4.4	0.000667	0.000327	0.022	1.96	31.3	2.72e-06	3.18	RV	CELLSTATES	vCM1.3	control_PKP2	5	15
PITX2	4.39	0.00282	0	0.0447	1.99	28.7	2.66e-05	2.55	RV	CELLSTATES	vCM1.3	control_PKP2	5	15
HYAL4	4.37	0.00113	0.00194	0.0492	2.26	28.1	6.51e-06	2.95	RV	CELLSTATES	vCM1.3	control_PKP2	5	15
PRMT8	4.31	0.00148	0.00274	0.0893	2.49	26.5	1.04e-05	2.83	RV	CELLSTATES	vCM1.3	control_PKP2	5	15
LINC02242	4.3	0.000536	0.00124	0.046	2.27	32.5	1.96e-06	3.27	RV	CELLSTATES	vCM1.3	control_PKP2	5	15
IL25	4.27	0.000637	0.000812	0.0339	2.11	31.6	2.48e-06	3.2	RV	CELLSTATES	vCM1.3	control_PKP2	5	15
ADAM2	4.23	0.00282	0.000629	0.0702	2.17	23.4	2.68e-05	2.55	RV	CELLSTATES	vCM1.3	control_PKP2	5	15
AC011604.2	4.2	0.00105	0.00298	0.0871	2.61	28.7	5.5e-06	2.98	RV	CELLSTATES	vCM1.3	control_PKP2	5	15
EPS8L1	4.2	0.00517	0	0.0142	1.83	24.4	7.16e-05	2.29	RV	CELLSTATES	vCM1.3	control_PKP2	5	15
LINC01922	4.2	0.00517	0	0.0142	1.83	24.4	7.16e-05	2.29	RV	CELLSTATES	vCM1.3	control_PKP2	5	15
ARSJ	4.15	0.000484	0.00421	0.113	2.74	33.2	1.63e-06	3.32	RV	CELLSTATES	vCM1.3	control_PKP2	5	15
IL31RA	4.1	0.000151	0.00563	0.075	2.75	40.4	2.67e-07	3.82	RV	CELLSTATES	vCM1.3	control_PKP2	5	15
KCNJ16	4.1	0.00134	0.000353	0.0188	1.93	27.1	8.65e-06	2.87	RV	CELLSTATES	vCM1.3	control_PKP2	5	15
SIX1	4.1	0.00917	0	0.036	1.92	21	0.000166	2.04	RV	CELLSTATES	vCM1.3	control_PKP2	5	15
LINC01660	4.08	0.00162	0.000501	0.036	2.03	26.1	1.18e-05	2.79	RV	CELLSTATES	vCM1.3	control_PKP2	5	15
LINC00498	4.07	0.00179	0.000642	0.052	2.11	25.5	1.42e-05	2.75	RV	CELLSTATES	vCM1.3	control_PKP2	5	15
LINC00635	4.05	0.00326	0.000954	0.0182	2.04	23	3.38e-05	2.49	RV	CELLSTATES	vCM1.3	control_PKP2	5	15
LINC00364	4.04	0.00166	0.00107	0.0256	2.08	25.9	1.23e-05	2.78	RV	CELLSTATES	vCM1.3	control_PKP2	5	15
AC093627.4	4.03	0.00857	0	0.0148	1.83	21.4	0.000149	2.07	RV	CELLSTATES	vCM1.3	control_PKP2	5	15
AC103764.1	4.01	0.00108	0.00128	0.0159	2.05	29.1	5.86e-06	2.97	RV	CELLSTATES	vCM1.3	control_PKP2	5	15
LINC02507	3.99	0.00415	0.00369	0.101	2.59	21.4	4.91e-05	2.38	RV	CELLSTATES	vCM1.3	control_PKP2	5	15
AC103949.1	3.92	0.00917	0.00112	0.0434	2.11	17.8	0.000164	2.04	RV	CELLSTATES	vCM1.3	control_PKP2	5	15
AC105430.1	3.9	0.00168	0.000768	0.0314	2.04	25.8	1.27e-05	2.77	RV	CELLSTATES	vCM1.3	control_PKP2	5	15
CCDC63	3.89	0.000292	0.0223	0.308	3.86	36.9	6.24e-07	3.54	RV	CELLSTATES	vCM1.3	control_PKP2	5	15
AC092813.1	3.87	0.000667	0.00531	0.0907	2.75	31.4	2.65e-06	3.18	RV	CELLSTATES	vCM1.3	control_PKP2	5	15
UNC80	3.85	4.71e-05	0.0121	0.306	3.74	48.5	4.4e-08	4.33	RV	CELLSTATES	vCM1.3	control_PKP2	5	15
AL353614.1	3.84	0.00479	0.000542	0.029	1.94	20.8	6.16e-05	2.32	RV	CELLSTATES	vCM1.3	control_PKP2	5	15
TCEAL2	3.82	0.00546	0.000327	0.0216	1.9	20.9	7.72e-05	2.26	RV	CELLSTATES	vCM1.3	control_PKP2	5	15
AL049629.1	3.81	0.00316	0.000353	0.0165	1.9	22.8	3.17e-05	2.5	RV	CELLSTATES	vCM1.3	control_PKP2	5	15
AC090376.1	3.79	0.00326	0.000742	0.0277	2	22.7	3.34e-05	2.49	RV	CELLSTATES	vCM1.3	control_PKP2	5	15
MUC13	3.78	0.00149	0.00309	0.0631	2.47	26.4	1.06e-05	2.83	RV	CELLSTATES	vCM1.3	control_PKP2	5	15
SPINK1	3.74	0.00364	0.00323	0.0532	2.45	22	4.11e-05	2.44	RV	CELLSTATES	vCM1.3	control_PKP2	5	15
AL078590.3	3.73	5.81e-05	0.0931	1.43	5.91	46.7	6.51e-08	4.24	RV	CELLSTATES	vCM1.3	control_PKP2	5	15
PCDH10	3.73	0.00917	0.000601	0.0216	1.92	17.8	0.000166	2.04	RV	CELLSTATES	vCM1.3	control_PKP2	5	15
AC106798.1	3.72	2.47e-05	0.0123	0.196	3.47	53	1.74e-08	4.61	RV	CELLSTATES	vCM1.3	control_PKP2	5	15
ARX	3.72	0.0213	0	0.0162	1.84	16.2	0.000625	1.67	RV	CELLSTATES	vCM1.3	control_PKP2	5	15
AC004949.1	3.69	0.000667	0.00775	0.0989	2.93	31.2	2.79e-06	3.18	RV	CELLSTATES	vCM1.3	control_PKP2	5	15
AC107029.2	3.69	0.00574	0.0003	0.0459	1.99	19.8	8.52e-05	2.24	RV	CELLSTATES	vCM1.3	control_PKP2	5	15
AL133372.2	3.69	0.00809	0.00133	0.0326	2.13	18.4	0.000137	2.09	RV	CELLSTATES	vCM1.3	control_PKP2	5	15
SMOC1	3.69	0.003	0.00276	0.0297	2.25	23.1	2.9e-05	2.52	RV	CELLSTATES	vCM1.3	control_PKP2	5	15
ACOT12	3.68	0.00549	0.00298	0.0379	2.29	20	7.83e-05	2.26	RV	CELLSTATES	vCM1.3	control_PKP2	5	15
AC009567.1	3.67	0.00552	0.00184	0.0348	2.16	20	7.97e-05	2.26	RV	CELLSTATES	vCM1.3	control_PKP2	5	15
MS4A8	3.65	0.00899	0.000868	0.0194	1.99	17.9	0.000158	2.05	RV	CELLSTATES	vCM1.3	control_PKP2	5	15
AL592431.1	3.62	0.00909	0.0003	0.0332	1.94	20	0.000162	2.04	RV	CELLSTATES	vCM1.3	control_PKP2	5	15
COL12A1	3.61	0.000307	0.0136	0.14	3.43	36.4	7.16e-07	3.51	RV	CELLSTATES	vCM1.3	control_PKP2	5	15
WNT8A	3.61	0.0115	0.000442	0.0142	1.86	20.5	0.000244	1.94	RV	CELLSTATES	vCM1.3	control_PKP2	5	15
GOLT1A	3.6	0.0128	0.0002	0.0152	1.86	20.3	0.000279	1.89	RV	CELLSTATES	vCM1.3	control_PKP2	5	15
AC068389.1	3.56	0.0111	0.000742	0.0216	1.93	17.5	0.000229	1.95	RV	CELLSTATES	vCM1.3	control_PKP2	5	15
KIF4B	3.56	0.0196	0	0.0129	1.8	16.6	0.000554	1.71	RV	CELLSTATES	vCM1.3	control_PKP2	5	15
VWA5B1	3.54	0.0259	0.0019	0.0562	2.26	13.4	0.000842	1.59	RV	CELLSTATES	vCM1.3	control_PKP2	5	15
FAM181B	3.53	0.0206	0	0.0125	1.8	16.4	0.000594	1.69	RV	CELLSTATES	vCM1.3	control_PKP2	5	15
NRN1	3.53	0.00574	0.000856	0.0355	2.03	20	8.49e-05	2.24	RV	CELLSTATES	vCM1.3	control_PKP2	5	15
PTGFR	3.53	0.00372	0.0056	0.0515	2.63	21.9	4.23e-05	2.43	RV	CELLSTATES	vCM1.3	control_PKP2	5	15
SV2A	3.53	0.0206	0	0.0125	1.8	16.4	0.000594	1.69	RV	CELLSTATES	vCM1.3	control_PKP2	5	15
PLK4	3.51	0.00596	0.00461	0.0723	2.49	19.6	8.99e-05	2.22	RV	CELLSTATES	vCM1.3	control_PKP2	5	15
LINC02056	3.5	0.0141	0.000327	0.0152	1.86	18.2	0.000324	1.85	RV	CELLSTATES	vCM1.3	control_PKP2	5	15
TMPRSS7	3.49	0.00725	0.00196	0.0313	2.07	18.8	0.000116	2.14	RV	CELLSTATES	vCM1.3	control_PKP2	5	15
AL451050.2	3.48	0.0104	0.00131	0.0295	2.05	17.2	0.000203	1.98	RV	CELLSTATES	vCM1.3	control_PKP2	5	15
MAP2	3.48	5.39e-06	0.0231	0.403	4.21	63.8	2.22e-09	5.27	RV	CELLSTATES	vCM1.3	control_PKP2	5	15
AC073218.1	3.47	0.0228	0.00162	0.0499	2.08	13.9	0.000693	1.64	RV	CELLSTATES	vCM1.3	control_PKP2	5	15
PRSS38	3.47	0.0114	0.00648	0.0273	2.25	16.8	0.000238	1.94	RV	CELLSTATES	vCM1.3	control_PKP2	5	15
AC112721.2	3.46	0.0373	0	0.0356	1.89	13.3	0.00154	1.43	RV	CELLSTATES	vCM1.3	control_PKP2	5	15
STYK1	3.45	0.0189	0.00239	0.0268	2.15	14.6	0.000516	1.72	RV	CELLSTATES	vCM1.3	control_PKP2	5	15
FAM47E	3.44	0.0106	0.00088	0.0319	2.03	17.1	0.000212	1.98	RV	CELLSTATES	vCM1.3	control_PKP2	5	15
AC113423.2	3.42	0.0105	0.00107	0.0184	1.99	17.2	0.000207	1.98	RV	CELLSTATES	vCM1.3	control_PKP2	5	15
AL031595.2	3.42	0.037	0.000756	0.0166	1.92	15.8	0.0015	1.43	RV	CELLSTATES	vCM1.3	control_PKP2	5	15
AC022335.1	3.41	0.0112	0.00111	0.0211	1.99	16.9	0.000232	1.95	RV	CELLSTATES	vCM1.3	control_PKP2	5	15
LINC00698	3.39	0.0373	0.000515	0.02	1.89	16.7	0.00155	1.43	RV	CELLSTATES	vCM1.3	control_PKP2	5	15
LINC02391	3.38	0.0121	0.00159	0.0248	2.05	16.6	0.000258	1.92	RV	CELLSTATES	vCM1.3	control_PKP2	5	15
AC025569.1	3.35	0.0217	0.00469	0.0466	2.47	14.1	0.00064	1.66	RV	CELLSTATES	vCM1.3	control_PKP2	5	15
ANPEP	3.35	0.0207	0.000442	0.0274	1.91	17.2	0.000599	1.68	RV	CELLSTATES	vCM1.3	control_PKP2	5	15
ID2-AS1	3.35	0.00677	0.00141	0.0323	2.09	19.1	0.000106	2.17	RV	CELLSTATES	vCM1.3	control_PKP2	5	15
PANCR	3.35	0.0497	0.000515	0.0315	1.94	11.9	0.00252	1.3	RV	CELLSTATES	vCM1.3	control_PKP2	5	15
RDM1	3.35	0.0117	0.00169	0.0556	2.2	16.7	0.000249	1.93	RV	CELLSTATES	vCM1.3	control_PKP2	5	15
AP001025.1	3.34	0.0112	0.00527	0.114	2.72	16.9	0.000232	1.95	RV	CELLSTATES	vCM1.3	control_PKP2	5	15
AC123777.1	3.31	0.0158	0	0.0491	1.94	17.8	0.000388	1.8	RV	CELLSTATES	vCM1.3	control_PKP2	5	15
AC078842.2	3.3	0.0337	0.000327	0.0203	1.87	16.2	0.00129	1.47	RV	CELLSTATES	vCM1.3	control_PKP2	5	15
AC111000.4	3.29	0.0373	0.0002	0.0212	1.87	15	0.00153	1.43	RV	CELLSTATES	vCM1.3	control_PKP2	5	15
LINC00589	3.29	0.0165	0.00527	0.0492	2.52	15.2	0.000415	1.78	RV	CELLSTATES	vCM1.3	control_PKP2	5	15
LTF	3.28	0.0242	0.00449	0.0256	2.32	13.6	0.000754	1.62	RV	CELLSTATES	vCM1.3	control_PKP2	5	15
TMEM212	3.27	0.0281	0.0021	0.022	2.13	13	0.000963	1.55	RV	CELLSTATES	vCM1.3	control_PKP2	5	15
NT5E	3.26	0.0196	0.00242	0.0239	2.18	14.5	0.000554	1.71	RV	CELLSTATES	vCM1.3	control_PKP2	5	15
SLC7A13	3.26	0.00312	0.00925	0.104	2.96	23	3.05e-05	2.51	RV	CELLSTATES	vCM1.3	control_PKP2	5	15
SLCO1A2	3.26	0.0215	0.00351	0.0826	2.45	14.1	0.000632	1.67	RV	CELLSTATES	vCM1.3	control_PKP2	5	15
NPNT	3.24	0.00113	0.0205	0.289	3.76	28.1	6.5e-06	2.95	RV	CELLSTATES	vCM1.3	control_PKP2	5	15
AL110292.1	3.22	0.0155	0.0276	0.346	3.9	15.5	0.000372	1.81	RV	CELLSTATES	vCM1.3	control_PKP2	5	15
FAM181A-AS1	3.22	0.0186	0.00162	0.021	2.07	14.7	0.000498	1.73	RV	CELLSTATES	vCM1.3	control_PKP2	5	15
SPAM1	3.22	0.0196	0.000991	0.0197	1.99	14.5	0.000547	1.71	RV	CELLSTATES	vCM1.3	control_PKP2	5	15
HMMR	3.21	0.0138	0.00136	0.0221	2.03	16	0.000311	1.86	RV	CELLSTATES	vCM1.3	control_PKP2	5	15
AC087672.2	3.2	0.0306	0.00127	0.0235	1.98	12.7	0.0011	1.51	RV	CELLSTATES	vCM1.3	control_PKP2	5	15
AC114400.1	3.2	0.0309	0.000654	0.0142	1.9	12.6	0.00112	1.51	RV	CELLSTATES	vCM1.3	control_PKP2	5	15
AC092440.1	3.19	0.00711	0.00536	0.0869	2.65	18.9	0.000113	2.15	RV	CELLSTATES	vCM1.3	control_PKP2	5	15
AL031275.1	3.19	0.0233	0.00104	0.0216	1.95	13.8	0.000717	1.63	RV	CELLSTATES	vCM1.3	control_PKP2	5	15
CASP10	3.19	0.0324	0.00406	0.0409	2.35	12.4	0.00122	1.49	RV	CELLSTATES	vCM1.3	control_PKP2	5	15
AC023983.2	3.18	0.0358	0.00106	0.0249	1.96	15.6	0.00142	1.45	RV	CELLSTATES	vCM1.3	control_PKP2	5	15
AC092813.2	3.18	0.0186	0.00131	0.0137	1.93	14.7	0.000502	1.73	RV	CELLSTATES	vCM1.3	control_PKP2	5	15
AQP9	3.18	0.0352	0.00317	0.0636	2.28	12.1	0.00138	1.45	RV	CELLSTATES	vCM1.3	control_PKP2	5	15
DSG1	3.18	0.0158	0.0022	0.0239	2.14	15.4	0.00039	1.8	RV	CELLSTATES	vCM1.3	control_PKP2	5	15
AC004522.2	3.17	0.0242	0.00113	0.0174	1.98	13.6	0.000756	1.62	RV	CELLSTATES	vCM1.3	control_PKP2	5	15
AL078590.2	3.17	0.00677	0.00884	0.132	3.03	19.1	0.000106	2.17	RV	CELLSTATES	vCM1.3	control_PKP2	5	15
CALB1	3.17	0.0105	0.00221	0.0497	2.22	17.1	0.00021	1.98	RV	CELLSTATES	vCM1.3	control_PKP2	5	15
CNGB1	3.17	0.00108	0.00892	0.253	3.24	28.5	5.85e-06	2.97	RV	CELLSTATES	vCM1.3	control_PKP2	5	15
NDNF	3.17	0.0432	0.000327	0.0233	1.91	11.2	0.00201	1.36	RV	CELLSTATES	vCM1.3	control_PKP2	5	15
NOS3	3.17	0.0348	0.000442	0.0307	1.91	18.9	0.00136	1.46	RV	CELLSTATES	vCM1.3	control_PKP2	5	15
AFAP1L2	3.14	0.0149	0.00567	0.0483	2.57	15.7	0.000353	1.83	RV	CELLSTATES	vCM1.3	control_PKP2	5	15
CD200R1	3.12	0.0169	0.00197	0.0182	2.13	15.1	0.000432	1.77	RV	CELLSTATES	vCM1.3	control_PKP2	5	15
AC083843.1	3.11	0.00813	0.00506	0.0568	2.59	18.3	0.000139	2.09	RV	CELLSTATES	vCM1.3	control_PKP2	5	15
AC126755.2	3.1	0.0198	0.00155	0.0295	2.06	14.4	0.000565	1.7	RV	CELLSTATES	vCM1.3	control_PKP2	5	15
MGAT3	3.1	0.0449	0.0016	0.0148	2.01	11.2	0.00213	1.35	RV	CELLSTATES	vCM1.3	control_PKP2	5	15
ADGRG4	3.09	0.0472	0.000841	0.043	2.01	10.8	0.00232	1.33	RV	CELLSTATES	vCM1.3	control_PKP2	5	15
KCNRG	3.09	0.043	0.00107	0.024	1.98	13.5	0.00199	1.37	RV	CELLSTATES	vCM1.3	control_PKP2	5	15
TRIM59	3.09	0.0196	0.00352	0.051	2.36	14.5	0.000542	1.71	RV	CELLSTATES	vCM1.3	control_PKP2	5	15
KCNG2	3.08	0.0182	0.00241	0.0419	2.11	14.8	0.000484	1.74	RV	CELLSTATES	vCM1.3	control_PKP2	5	15
AC078962.2	3.07	0.0352	0.00188	0.0573	2.17	12.1	0.00138	1.45	RV	CELLSTATES	vCM1.3	control_PKP2	5	15
AL121574.1	3.07	0.0373	0.000842	0.0255	1.94	14.9	0.00155	1.43	RV	CELLSTATES	vCM1.3	control_PKP2	5	15
ARL9	3.07	0.0179	0.00162	0.0454	2.12	14.9	0.000472	1.75	RV	CELLSTATES	vCM1.3	control_PKP2	5	15
HMGN5	3.07	0.00454	0.00549	0.0599	2.58	21	5.63e-05	2.34	RV	CELLSTATES	vCM1.3	control_PKP2	5	15
LINC00989	3.07	0.013	0.00413	0.0445	2.4	16.3	0.000286	1.89	RV	CELLSTATES	vCM1.3	control_PKP2	5	15
TMEM191B	3.07	0.0253	0.00265	0.016	2.12	13.4	0.000814	1.6	RV	CELLSTATES	vCM1.3	control_PKP2	5	15
AC021660.2	3.06	0.0262	0.000705	0.0232	1.93	13.8	0.000861	1.58	RV	CELLSTATES	vCM1.3	control_PKP2	5	15
LINC02547	3.06	0.0403	0.00123	0.0341	2.06	11.5	0.00177	1.4	RV	CELLSTATES	vCM1.3	control_PKP2	5	15
TRPC3	3.06	0.0298	0.00151	0.0254	2.05	12.8	0.00106	1.53	RV	CELLSTATES	vCM1.3	control_PKP2	5	15
LINC01204	3.05	0.0189	0.00634	0.0579	2.64	14.7	0.000514	1.72	RV	CELLSTATES	vCM1.3	control_PKP2	5	15
TEX41	3.05	0.00259	0.0169	0.154	3.49	23.7	2.38e-05	2.59	RV	CELLSTATES	vCM1.3	control_PKP2	5	15
AL160191.1	3.04	0.014	0.00276	0.0227	2.22	16	0.000316	1.85	RV	CELLSTATES	vCM1.3	control_PKP2	5	15
AC004052.1	3.03	0.0102	0.00481	0.059	2.54	17.3	0.000197	1.99	RV	CELLSTATES	vCM1.3	control_PKP2	5	15
BX640514.1	3.03	0.017	0.00269	0.029	2.17	15.1	0.000437	1.77	RV	CELLSTATES	vCM1.3	control_PKP2	5	15
LINC01474	3.03	0.0298	0.00205	0.0184	2.06	12.8	0.00106	1.53	RV	CELLSTATES	vCM1.3	control_PKP2	5	15
PABPC5	3.03	0.0358	0.00112	0.0259	2.02	12	0.00142	1.45	RV	CELLSTATES	vCM1.3	control_PKP2	5	15
SPINK2	3.03	0.0416	0.00148	0.052	2.13	11.3	0.00191	1.38	RV	CELLSTATES	vCM1.3	control_PKP2	5	15
AC005609.5	3.02	0.048	0.000505	0.0203	1.87	14.1	0.0024	1.32	RV	CELLSTATES	vCM1.3	control_PKP2	5	15
AC092364.1	3.02	0.0243	0.00264	0.0182	2.18	13.6	0.000761	1.61	RV	CELLSTATES	vCM1.3	control_PKP2	5	15
LINC00499	3.02	0.00924	0.0164	0.195	3.58	17.7	0.000169	2.03	RV	CELLSTATES	vCM1.3	control_PKP2	5	15
AL389885.1	3.01	0.0373	0.00157	0.0385	2.11	11.8	0.00155	1.43	RV	CELLSTATES	vCM1.3	control_PKP2	5	15
NPPA-AS1	3.01	0.0196	0.00209	0.042	2.09	14.5	0.000545	1.71	RV	CELLSTATES	vCM1.3	control_PKP2	5	15
NUP210L	3.01	0.000151	0.0467	0.591	4.71	40.6	2.57e-07	3.82	RV	CELLSTATES	vCM1.3	control_PKP2	5	15
PPFIA2-AS1	3.01	0.00116	0.0111	0.129	3.14	27.9	6.9e-06	2.94	RV	CELLSTATES	vCM1.3	control_PKP2	5	15
SYTL2	3.01	0.000484	0.0162	0.186	3.52	33.1	1.65e-06	3.32	RV	CELLSTATES	vCM1.3	control_PKP2	5	15
C1orf194	3	0.0365	0.000722	0.0152	1.89	12.4	0.00147	1.44	RV	CELLSTATES	vCM1.3	control_PKP2	5	15
SYT16	3	0.0129	0.0131	0.0882	2.83	16.3	0.000284	1.89	RV	CELLSTATES	vCM1.3	control_PKP2	5	15
JAKMIP2-AS1	2.97	0.0383	0.00342	0.024	2.24	11.7	0.00163	1.42	RV	CELLSTATES	vCM1.3	control_PKP2	5	15
PHLDA1	2.97	0.0226	0.0151	0.216	3.45	13.9	0.000683	1.65	RV	CELLSTATES	vCM1.3	control_PKP2	5	15
TMEM236	2.97	0.00485	0.0203	0.162	3.22	20.6	6.51e-05	2.31	RV	CELLSTATES	vCM1.3	control_PKP2	5	15
OIT3	2.96	0.0432	0.00406	0.0307	2.27	11.2	0.00201	1.36	RV	CELLSTATES	vCM1.3	control_PKP2	5	15
AC079145.1	2.95	0.0273	0.00246	0.0281	2.19	13.1	0.00092	1.56	RV	CELLSTATES	vCM1.3	control_PKP2	5	15
AC093607.1	2.95	0.000363	0.0641	0.668	5.08	35.2	9.62e-07	3.44	RV	CELLSTATES	vCM1.3	control_PKP2	5	15
COTL1	2.92	0.000493	0.0172	0.163	3.44	33	1.71e-06	3.31	RV	CELLSTATES	vCM1.3	control_PKP2	5	15
AC007614.1	2.9	0.0383	0.00116	0.0171	1.96	11.7	0.00162	1.42	RV	CELLSTATES	vCM1.3	control_PKP2	5	15
C5orf47	2.9	0.000667	0.0289	0.287	4.1	31.2	2.79e-06	3.18	RV	CELLSTATES	vCM1.3	control_PKP2	5	15
NXF5	2.9	0.0317	0.00341	0.0311	2.28	12.5	0.00117	1.5	RV	CELLSTATES	vCM1.3	control_PKP2	5	15
SAXO1	2.9	0.0104	0.0126	0.137	3.16	17.2	0.000203	1.98	RV	CELLSTATES	vCM1.3	control_PKP2	5	15
AC002463.1	2.89	0.0195	0.00532	0.0509	2.53	14.5	0.000536	1.71	RV	CELLSTATES	vCM1.3	control_PKP2	5	15
AL451137.1	2.89	0.0438	0.00134	0.0312	2.05	11.1	0.00205	1.36	RV	CELLSTATES	vCM1.3	control_PKP2	5	15
CLRN1-AS1	2.88	0.0405	0.00471	0.0465	2.42	11.4	0.00181	1.39	RV	CELLSTATES	vCM1.3	control_PKP2	5	15
EDA2R	2.88	0.00883	0.0129	0.16	3.34	18	0.000154	2.05	RV	CELLSTATES	vCM1.3	control_PKP2	5	15
EPCAM	2.88	0.0184	0.0039	0.0334	2.36	14.8	0.000491	1.74	RV	CELLSTATES	vCM1.3	control_PKP2	5	15
PFKFB1	2.88	0.00902	0.00547	0.0631	2.57	17.9	0.000159	2.04	RV	CELLSTATES	vCM1.3	control_PKP2	5	15
AC026316.5	2.87	0.000384	0.0235	0.198	3.73	34.8	1.06e-06	3.42	RV	CELLSTATES	vCM1.3	control_PKP2	5	15
BMPR1B	2.87	3.49e-06	0.205	2.17	6.62	73.7	4.11e-10	5.46	RV	CELLSTATES	vCM1.3	control_PKP2	5	15
AP003063.2	2.86	0.0423	0.00105	0.0232	1.97	11.2	0.00195	1.37	RV	CELLSTATES	vCM1.3	control_PKP2	5	15
DLGAP1	2.86	1.04e-05	0.101	0.958	5.7	58.8	5.52e-09	4.98	RV	CELLSTATES	vCM1.3	control_PKP2	5	15
SEMA3E	2.85	0.00125	0.0143	0.168	3.37	27.6	7.53e-06	2.9	RV	CELLSTATES	vCM1.3	control_PKP2	5	15
UNC13C	2.85	0.00125	0.0128	0.0949	3.1	27.6	7.58e-06	2.9	RV	CELLSTATES	vCM1.3	control_PKP2	5	15
AC138761.3	2.84	0.0384	0.0027	0.024	2.15	11.7	0.00164	1.42	RV	CELLSTATES	vCM1.3	control_PKP2	5	15
CDKN1A	2.84	0.00093	0.0365	0.526	4.53	29.4	4.58e-06	3.03	RV	CELLSTATES	vCM1.3	control_PKP2	5	15
AL160262.1	2.82	0.0458	0.00181	0.0217	2	10.9	0.00223	1.34	RV	CELLSTATES	vCM1.3	control_PKP2	5	15
AC008467.1	2.81	0.0167	0.00608	0.0688	2.64	15.2	0.000428	1.78	RV	CELLSTATES	vCM1.3	control_PKP2	5	15
AL606807.1	2.81	0.0144	0.0247	0.24	3.78	15.8	0.000332	1.84	RV	CELLSTATES	vCM1.3	control_PKP2	5	15
CA8	2.81	0.000909	0.0213	0.215	3.73	29.5	4.39e-06	3.04	RV	CELLSTATES	vCM1.3	control_PKP2	5	15
ADGRF4	2.8	0.045	0.00353	0.0714	2.42	11	0.00216	1.35	RV	CELLSTATES	vCM1.3	control_PKP2	5	15
AP003472.1	2.8	0.0271	0.00277	0.029	2.2	13.2	0.000906	1.57	RV	CELLSTATES	vCM1.3	control_PKP2	5	15
AC084032.1	2.79	0.0452	0.0027	0.0419	2.21	11	0.00218	1.34	RV	CELLSTATES	vCM1.3	control_PKP2	5	15
CCDC173	2.79	0.0497	0.00201	0.0325	2.07	10.6	0.00253	1.3	RV	CELLSTATES	vCM1.3	control_PKP2	5	15
AC096759.1	2.78	0.0252	0.00988	0.131	2.9	13.5	0.000805	1.6	RV	CELLSTATES	vCM1.3	control_PKP2	5	15
KCND2	2.78	0.00522	0.0158	0.143	3.34	20.3	7.25e-05	2.28	RV	CELLSTATES	vCM1.3	control_PKP2	5	15
AL161725.1	2.77	0.0179	0.0066	0.067	2.64	14.9	0.00047	1.75	RV	CELLSTATES	vCM1.3	control_PKP2	5	15
NPPB	2.77	0.0225	0.163	2.17	6.58	13.9	0.000676	1.65	RV	CELLSTATES	vCM1.3	control_PKP2	5	15
AP001099.1	2.76	0.0373	0.00329	0.0294	2.2	11.8	0.00155	1.43	RV	CELLSTATES	vCM1.3	control_PKP2	5	15
KCNMB4	2.76	0.0106	0.0189	0.214	3.6	17.1	0.000212	1.98	RV	CELLSTATES	vCM1.3	control_PKP2	5	15
ADCY10	2.74	0.000528	0.0177	0.158	3.42	32.6	1.9e-06	3.28	RV	CELLSTATES	vCM1.3	control_PKP2	5	15
ALDOB	2.73	0.0146	0.0104	0.107	2.7	15.8	0.000342	1.84	RV	CELLSTATES	vCM1.3	control_PKP2	5	15
COL9A1	2.73	0.0165	0.00547	0.0377	2.43	15.2	0.000417	1.78	RV	CELLSTATES	vCM1.3	control_PKP2	5	15
AC093730.1	2.72	0.00404	0.0886	0.78	5.4	21.6	4.73e-05	2.39	RV	CELLSTATES	vCM1.3	control_PKP2	5	15
AC112206.2	2.72	5.2e-06	0.0735	0.763	5.28	64.9	1.82e-09	5.28	RV	CELLSTATES	vCM1.3	control_PKP2	5	15
AL353616.2	2.72	0.00506	0.0128	0.156	3.28	20.4	6.94e-05	2.3	RV	CELLSTATES	vCM1.3	control_PKP2	5	15
AC090572.2	2.71	0.0264	0.00718	0.0913	2.7	13.2	0.000877	1.58	RV	CELLSTATES	vCM1.3	control_PKP2	5	15
AL162414.1	2.71	0.0475	0.00867	0.104	2.82	10.8	0.00234	1.32	RV	CELLSTATES	vCM1.3	control_PKP2	5	15
GPRC5D	2.71	0.0447	0.00197	0.0349	2.12	11	0.00212	1.35	RV	CELLSTATES	vCM1.3	control_PKP2	5	15
WDR17	2.71	0.00193	0.027	0.24	3.57	25.2	1.54e-05	2.71	RV	CELLSTATES	vCM1.3	control_PKP2	5	15
AL512638.2	2.7	0.0318	0.00528	0.0419	2.44	12.5	0.00117	1.5	RV	CELLSTATES	vCM1.3	control_PKP2	5	15
NEURL1B	2.7	0.0077	0.0172	0.114	3.26	18.5	0.000129	2.11	RV	CELLSTATES	vCM1.3	control_PKP2	5	15
COX7B2	2.69	0.0384	0.012	0.152	3.11	11.7	0.00163	1.42	RV	CELLSTATES	vCM1.3	control_PKP2	5	15
CUX2	2.69	0.00338	0.0264	0.217	3.94	22.5	3.53e-05	2.47	RV	CELLSTATES	vCM1.3	control_PKP2	5	15
AC067750.1	2.68	0.0127	0.00909	0.105	2.82	16.4	0.000275	1.9	RV	CELLSTATES	vCM1.3	control_PKP2	5	15
ELAVL2	2.68	0.0423	0.00479	0.0334	2.37	11.2	0.00195	1.37	RV	CELLSTATES	vCM1.3	control_PKP2	5	15
HBB	2.68	0.0364	0.0048	0.0694	2.36	12	0.00146	1.44	RV	CELLSTATES	vCM1.3	control_PKP2	5	15
ROPN1L	2.68	0.022	0.00378	0.0467	2.27	14	0.000653	1.66	RV	CELLSTATES	vCM1.3	control_PKP2	5	15
SCGB3A2	2.67	0.0413	0.00511	0.0574	2.48	11.3	0.00188	1.38	RV	CELLSTATES	vCM1.3	control_PKP2	5	15
AC092167.1	2.66	0.0253	0.00789	0.0812	2.72	13.4	0.000814	1.6	RV	CELLSTATES	vCM1.3	control_PKP2	5	15
AL031283.2	2.66	0.0373	0.00274	0.0568	2.27	11.8	0.00152	1.43	RV	CELLSTATES	vCM1.3	control_PKP2	5	15
DKK2	2.66	0.0306	0.0257	0.343	3.88	12.7	0.00109	1.51	RV	CELLSTATES	vCM1.3	control_PKP2	5	15
DMRT1	2.65	0.0325	0.0116	0.145	2.99	12.4	0.00122	1.49	RV	CELLSTATES	vCM1.3	control_PKP2	5	15
KLHL4	2.65	0.0165	0.0124	0.0789	3.12	15.3	0.00041	1.78	RV	CELLSTATES	vCM1.3	control_PKP2	5	15
MEDAG	2.65	0.0445	0.00661	0.0357	2.11	11	0.0021	1.35	RV	CELLSTATES	vCM1.3	control_PKP2	5	15
PTPRR	2.65	0.0336	0.0112	0.139	3.04	12.3	0.00129	1.47	RV	CELLSTATES	vCM1.3	control_PKP2	5	15
SLC39A8	2.65	0.00998	0.0122	0.154	3.15	17.4	0.000192	2	RV	CELLSTATES	vCM1.3	control_PKP2	5	15
AC022182.1	2.64	0.0482	0.0103	0.0448	2.51	10.7	0.00241	1.32	RV	CELLSTATES	vCM1.3	control_PKP2	5	15
MIR548A1HG	2.63	0.0353	0.00551	0.0399	2.41	12.1	0.00138	1.45	RV	CELLSTATES	vCM1.3	control_PKP2	5	15
AC084346.1	2.62	0.0416	0.00622	0.0753	2.57	11.3	0.00191	1.38	RV	CELLSTATES	vCM1.3	control_PKP2	5	15
NNMT	2.62	0.000307	0.0708	0.567	4.91	36.3	7.23e-07	3.51	RV	CELLSTATES	vCM1.3	control_PKP2	5	15
LINC01950	2.61	0.00131	0.0343	0.27	4.14	27.3	8.26e-06	2.88	RV	CELLSTATES	vCM1.3	control_PKP2	5	15
AFF2	2.6	0.0115	0.0169	0.111	3.34	16.7	0.000242	1.94	RV	CELLSTATES	vCM1.3	control_PKP2	5	15
AL353743.2	2.59	0.0336	0.00556	0.049	2.5	12.3	0.00129	1.47	RV	CELLSTATES	vCM1.3	control_PKP2	5	15
MCUB	2.59	0.00444	0.0251	0.167	3.56	21.2	5.4e-05	2.35	RV	CELLSTATES	vCM1.3	control_PKP2	5	15
SRSF12	2.59	0.0171	0.0157	0.157	3.3	15.1	0.000442	1.77	RV	CELLSTATES	vCM1.3	control_PKP2	5	15
AP002989.1	2.58	0.00214	0.048	0.353	4.33	24.7	1.77e-05	2.67	RV	CELLSTATES	vCM1.3	control_PKP2	5	15
EDNRA	2.58	0.00115	0.183	1.46	6.19	28	6.77e-06	2.94	RV	CELLSTATES	vCM1.3	control_PKP2	5	15
FKBP5	2.58	4.2e-05	1.15	10.8	8.95	49.6	3.46e-08	4.38	RV	CELLSTATES	vCM1.3	control_PKP2	5	15
IQUB	2.58	0.00917	0.00999	0.0775	2.86	17.8	0.000165	2.04	RV	CELLSTATES	vCM1.3	control_PKP2	5	15
SPATA6L	2.58	0.00218	0.0376	0.252	3.68	24.5	1.87e-05	2.66	RV	CELLSTATES	vCM1.3	control_PKP2	5	15
AC063979.2	2.57	0.0373	0.00613	0.0649	2.55	11.8	0.00153	1.43	RV	CELLSTATES	vCM1.3	control_PKP2	5	15
B3GALT5	2.57	0.0246	0.011	0.0953	3.02	13.6	0.000779	1.61	RV	CELLSTATES	vCM1.3	control_PKP2	5	15
CENPA	2.57	0.00093	0.0163	0.112	3.27	29.3	4.6e-06	3.03	RV	CELLSTATES	vCM1.3	control_PKP2	5	15
FAM171B	2.57	0.0441	0.00808	0.0452	2.34	11.1	0.00207	1.36	RV	CELLSTATES	vCM1.3	control_PKP2	5	15
SLC7A11	2.57	0.00199	0.0287	0.228	3.84	25.1	1.59e-05	2.7	RV	CELLSTATES	vCM1.3	control_PKP2	5	15
AC024257.1	2.55	0.0497	0.0071	0.0596	2.6	10.6	0.0025	1.3	RV	CELLSTATES	vCM1.3	control_PKP2	5	15
DDX60	2.55	0.0377	0.0164	0.148	3.11	11.8	0.00157	1.42	RV	CELLSTATES	vCM1.3	control_PKP2	5	15
LINC00382	2.55	0.0306	0.0065	0.083	2.6	12.7	0.0011	1.51	RV	CELLSTATES	vCM1.3	control_PKP2	5	15
ENPP6	2.54	0.0218	0.00777	0.0696	2.6	14.1	0.000645	1.66	RV	CELLSTATES	vCM1.3	control_PKP2	5	15
AC005208.1	2.53	0.0249	0.00702	0.0421	2.56	13.5	0.000794	1.6	RV	CELLSTATES	vCM1.3	control_PKP2	5	15
AC003666.1	2.52	0.0225	0.0067	0.0485	2.62	13.9	0.000679	1.65	RV	CELLSTATES	vCM1.3	control_PKP2	5	15
DHRS9	2.52	0.0475	0.00486	0.0311	2.38	10.8	0.00235	1.32	RV	CELLSTATES	vCM1.3	control_PKP2	5	15
CRTAC1	2.51	0.0373	0.00754	0.0844	2.7	11.8	0.00154	1.43	RV	CELLSTATES	vCM1.3	control_PKP2	5	15
NRK	2.5	0.0441	0.00737	0.0537	2.59	11.1	0.00207	1.36	RV	CELLSTATES	vCM1.3	control_PKP2	5	15
PDCD1LG2	2.5	0.0361	0.0109	0.072	2.9	12	0.00145	1.44	RV	CELLSTATES	vCM1.3	control_PKP2	5	15
LINC02343	2.48	0.00812	0.0303	0.243	3.88	18.3	0.000138	2.09	RV	CELLSTATES	vCM1.3	control_PKP2	5	15
FRMD7	2.47	0.0273	0.0107	0.0933	2.96	13.1	0.000918	1.56	RV	CELLSTATES	vCM1.3	control_PKP2	5	15
WNT9A	2.46	0.002	0.0934	0.856	5.23	25	1.62e-05	2.7	RV	CELLSTATES	vCM1.3	control_PKP2	5	15
ADGRL3	2.45	0.00168	0.13	1.19	6.01	25.8	1.28e-05	2.77	RV	CELLSTATES	vCM1.3	control_PKP2	5	15
ELAVL4	2.45	0.0403	0.00557	0.0273	2.46	11.5	0.00177	1.4	RV	CELLSTATES	vCM1.3	control_PKP2	5	15
LRP2	2.45	0.0497	0.00691	0.0698	2.61	10.6	0.00253	1.3	RV	CELLSTATES	vCM1.3	control_PKP2	5	15
AC078923.1	2.43	0.0122	0.0314	0.222	3.87	16.5	0.000263	1.91	RV	CELLSTATES	vCM1.3	control_PKP2	5	15
AC106895.2	2.43	0.00485	0.0327	0.234	3.92	20.6	6.5e-05	2.31	RV	CELLSTATES	vCM1.3	control_PKP2	5	15
ACTA2	2.43	0.014	0.0319	0.188	3.84	16	0.00032	1.85	RV	CELLSTATES	vCM1.3	control_PKP2	5	15
SLCO1C1	2.43	0.000433	0.102	0.658	5.02	34	1.31e-06	3.36	RV	CELLSTATES	vCM1.3	control_PKP2	5	15
ABCG2	2.41	0.000393	0.0375	0.304	4.18	34.6	1.13e-06	3.41	RV	CELLSTATES	vCM1.3	control_PKP2	5	15
TG	2.41	0.00917	0.0139	0.111	3.07	17.8	0.000166	2.04	RV	CELLSTATES	vCM1.3	control_PKP2	5	15
ASB5	2.4	0.0281	0.0266	0.32	3.82	13	0.000966	1.55	RV	CELLSTATES	vCM1.3	control_PKP2	5	15
SLC9B1	2.4	0.00129	0.0287	0.268	3.92	27.4	7.92e-06	2.89	RV	CELLSTATES	vCM1.3	control_PKP2	5	15
AC010884.1	2.38	0.0403	0.0113	0.0564	2.79	11.5	0.00177	1.4	RV	CELLSTATES	vCM1.3	control_PKP2	5	15
AGMO	2.38	0.0106	0.0263	0.27	3.78	17.1	0.000216	1.97	RV	CELLSTATES	vCM1.3	control_PKP2	5	15
CENPL	2.38	0.0121	0.023	0.224	3.71	16.5	0.000259	1.92	RV	CELLSTATES	vCM1.3	control_PKP2	5	15
AC068234.1	2.36	0.0152	0.0427	0.174	3.61	15.6	0.000363	1.82	RV	CELLSTATES	vCM1.3	control_PKP2	5	15
PCA3	2.36	0.0114	0.0209	0.25	3.6	16.8	0.000239	1.94	RV	CELLSTATES	vCM1.3	control_PKP2	5	15
AC069228.1	2.35	0.0378	0.0135	0.0811	3.08	11.8	0.00157	1.42	RV	CELLSTATES	vCM1.3	control_PKP2	5	15
MUM1L1	2.34	0.000177	0.0805	0.571	5.09	39.4	3.45e-07	3.75	RV	CELLSTATES	vCM1.3	control_PKP2	5	15
KIAA1549L	2.33	0.0193	0.0201	0.202	3.5	14.6	0.000529	1.71	RV	CELLSTATES	vCM1.3	control_PKP2	5	15
ACADL	2.32	0.0147	0.0169	0.1	3.05	15.7	0.000347	1.83	RV	CELLSTATES	vCM1.3	control_PKP2	5	15
NSG2	2.32	0.002	0.054	0.345	4.61	25	1.64e-05	2.7	RV	CELLSTATES	vCM1.3	control_PKP2	5	15
AL157834.1	2.3	0.0306	0.0142	0.106	2.88	12.6	0.00111	1.51	RV	CELLSTATES	vCM1.3	control_PKP2	5	15
KCTD8	2.3	0.000902	0.0515	0.38	4.6	29.7	4.2e-06	3.04	RV	CELLSTATES	vCM1.3	control_PKP2	5	15
LINC01031	2.28	0.0278	0.0106	0.0681	2.82	13	0.000949	1.56	RV	CELLSTATES	vCM1.3	control_PKP2	5	15
PTCHD4	2.28	0.00316	0.0522	0.405	4.59	22.8	3.19e-05	2.5	RV	CELLSTATES	vCM1.3	control_PKP2	5	15
SHC4	2.28	0.00291	0.0545	0.404	4.6	23.2	2.79e-05	2.54	RV	CELLSTATES	vCM1.3	control_PKP2	5	15
LY96	2.27	0.0336	0.0325	0.158	3.27	12.3	0.00128	1.47	RV	CELLSTATES	vCM1.3	control_PKP2	5	15
LINC00222	2.26	0.0203	0.0196	0.139	3.24	14.3	0.000581	1.69	RV	CELLSTATES	vCM1.3	control_PKP2	5	15
PTPRB	2.26	0.0393	0.0168	0.0791	2.98	11.6	0.00171	1.41	RV	CELLSTATES	vCM1.3	control_PKP2	5	15
AC106895.1	2.24	0.00479	0.0787	0.506	4.91	20.7	6.27e-05	2.32	RV	CELLSTATES	vCM1.3	control_PKP2	5	15
SNCA	2.23	0.00171	0.0382	0.281	4.17	25.7	1.31e-05	2.77	RV	CELLSTATES	vCM1.3	control_PKP2	5	15
C4orf45	2.22	0.00347	0.278	1.81	6.71	22.3	3.72e-05	2.46	RV	CELLSTATES	vCM1.3	control_PKP2	5	15
CFAP43	2.22	0.0469	0.0109	0.06	2.81	10.8	0.0023	1.33	RV	CELLSTATES	vCM1.3	control_PKP2	5	15
MBOAT2	2.21	5.81e-05	0.21	1.4	6.23	46.4	6.84e-08	4.24	RV	CELLSTATES	vCM1.3	control_PKP2	5	15
AC011247.1	2.2	0.0228	0.0235	0.177	3.52	13.9	0.000696	1.64	RV	CELLSTATES	vCM1.3	control_PKP2	5	15
NTRK2	2.2	0.0224	0.0263	0.17	3.62	13.9	0.000671	1.65	RV	CELLSTATES	vCM1.3	control_PKP2	5	15
HMCN1	2.19	0.0389	0.0189	0.133	3.3	11.6	0.00168	1.41	RV	CELLSTATES	vCM1.3	control_PKP2	5	15
LINC02269	2.19	0.004	0.071	0.499	4.87	21.6	4.66e-05	2.4	RV	CELLSTATES	vCM1.3	control_PKP2	5	15
SLC10A6	2.19	0.0416	0.00849	0.0588	2.65	11.3	0.0019	1.38	RV	CELLSTATES	vCM1.3	control_PKP2	5	15
CRIM1	2.17	0.00225	0.254	1.76	6.63	24.3	1.99e-05	2.65	RV	CELLSTATES	vCM1.3	control_PKP2	5	15
LINC02141	2.17	0.00437	0.0308	0.234	3.85	21.2	5.28e-05	2.36	RV	CELLSTATES	vCM1.3	control_PKP2	5	15
BICC1	2.15	0.000964	0.0661	0.374	4.67	29.1	4.88e-06	3.02	RV	CELLSTATES	vCM1.3	control_PKP2	5	15
DHRS3	2.14	5.71e-05	0.15	1.03	5.77	47	6.06e-08	4.24	RV	CELLSTATES	vCM1.3	control_PKP2	5	15
NAAA	2.14	0.000503	0.058	0.309	4.4	32.8	1.78e-06	3.3	RV	CELLSTATES	vCM1.3	control_PKP2	5	15
CPNE8	2.12	0.000667	0.211	1.66	6.46	31.1	2.83e-06	3.18	RV	CELLSTATES	vCM1.3	control_PKP2	5	15
FMN1	2.12	0.00485	0.0783	0.641	5.07	20.6	6.45e-05	2.31	RV	CELLSTATES	vCM1.3	control_PKP2	5	15
LINC01504	2.12	0.014	0.028	0.266	3.8	16	0.000318	1.85	RV	CELLSTATES	vCM1.3	control_PKP2	5	15
ATRNL1	2.11	0.000484	0.176	1.12	5.91	33.1	1.64e-06	3.32	RV	CELLSTATES	vCM1.3	control_PKP2	5	15
AC068234.2	2.1	0.0326	0.0144	0.0602	2.97	12.4	0.00123	1.49	RV	CELLSTATES	vCM1.3	control_PKP2	5	15
LEPR	2.09	0.0158	0.0308	0.15	3.35	15.4	0.000389	1.8	RV	CELLSTATES	vCM1.3	control_PKP2	5	15
AC104365.3	2.08	0.0319	0	0.016	1.77	16.1	0.00119	1.5	RV	CELLSTATES	vCM1.3	control_PKP2	5	15
AC117569.1	2.08	0.0319	0	0.016	1.77	16.1	0.00119	1.5	RV	CELLSTATES	vCM1.3	control_PKP2	5	15
AL096803.3	2.08	0.0319	0	0.016	1.77	16.1	0.00119	1.5	RV	CELLSTATES	vCM1.3	control_PKP2	5	15
AL138737.1	2.07	0.00139	0.0442	0.275	4.21	26.9	9.28e-06	2.86	RV	CELLSTATES	vCM1.3	control_PKP2	5	15
MSH4	2.07	0.000292	0.0744	0.572	4.98	36.9	6.36e-07	3.54	RV	CELLSTATES	vCM1.3	control_PKP2	5	15
SLC7A8	2.07	0.00108	0.124	0.883	5.53	28.5	5.86e-06	2.97	RV	CELLSTATES	vCM1.3	control_PKP2	5	15
SPDYA	2.07	0.00134	0.0532	0.353	4.47	27.1	8.72e-06	2.87	RV	CELLSTATES	vCM1.3	control_PKP2	5	15
GPR173	2.06	0.00462	0.0361	0.247	3.78	21	5.77e-05	2.34	RV	CELLSTATES	vCM1.3	control_PKP2	5	15
LINC00211	2.06	0.0483	0.0246	0.153	3.44	10.7	0.00242	1.32	RV	CELLSTATES	vCM1.3	control_PKP2	5	15
PRKX	2.05	0.0394	0.0128	0.0647	2.91	11.6	0.00171	1.4	RV	CELLSTATES	vCM1.3	control_PKP2	5	15
USP50	2.05	0.00994	0.0215	0.11	3.4	17.4	0.00019	2	RV	CELLSTATES	vCM1.3	control_PKP2	5	15
SLC48A1	2.04	0.0228	0.0308	0.181	3.67	13.9	0.000694	1.64	RV	CELLSTATES	vCM1.3	control_PKP2	5	15
AMPD3	2.03	0.013	0.031	0.143	3.64	16.2	0.000288	1.88	RV	CELLSTATES	vCM1.3	control_PKP2	5	15
MBNL3	2.03	0.0015	0.111	0.621	5.36	26.4	1.07e-05	2.83	RV	CELLSTATES	vCM1.3	control_PKP2	5	15
MYRFL	2.03	0.00341	0.0508	0.282	4.34	22.4	3.6e-05	2.47	RV	CELLSTATES	vCM1.3	control_PKP2	5	15
LINC01476	2.02	0.00085	0.0783	0.48	4.93	30.1	3.75e-06	3.07	RV	CELLSTATES	vCM1.3	control_PKP2	5	15
PRUNE2	2.02	0.00378	0.0623	0.403	4.61	21.8	4.34e-05	2.42	RV	CELLSTATES	vCM1.3	control_PKP2	5	15
C5AR1	2.01	0.0045	0.0525	0.312	4.15	21.1	5.54e-05	2.35	RV	CELLSTATES	vCM1.3	control_PKP2	5	15
PREX2	2.01	0.0165	0.029	0.168	3.7	15.2	0.000415	1.78	RV	CELLSTATES	vCM1.3	control_PKP2	5	15
ADAMTSL1	2	9.38e-06	0.122	0.804	5.44	60	4.42e-09	5.03	RV	CELLSTATES	vCM1.3	control_PKP2	5	15
AMPH	2	0.037	0.0253	0.171	3.54	11.9	0.00151	1.43	RV	CELLSTATES	vCM1.3	control_PKP2	5	15
AP002518.2	2	0.00718	0.162	1.03	5.88	18.9	0.000115	2.14	RV	CELLSTATES	vCM1.3	control_PKP2	5	15
ZNF117	2	0.0224	0.0213	0.117	3.32	13.9	0.000673	1.65	RV	CELLSTATES	vCM1.3	control_PKP2	5	15
ADAM22	1.99	0.00283	0.0432	0.248	4.14	23.3	2.7e-05	2.55	RV	CELLSTATES	vCM1.3	control_PKP2	5	15
CACNA1B	1.98	0.0221	0.0448	0.294	4.23	14	0.000659	1.65	RV	CELLSTATES	vCM1.3	control_PKP2	5	15
ARHGAP6	1.97	0.00325	0.0908	0.442	4.96	22.7	3.31e-05	2.49	RV	CELLSTATES	vCM1.3	control_PKP2	5	15
ENAM	1.97	0.0321	0.0174	0.15	3.29	12.4	0.0012	1.49	RV	CELLSTATES	vCM1.3	control_PKP2	5	15
LINC01091	1.97	0.00899	0.39	1.56	6.6	17.9	0.000158	2.05	RV	CELLSTATES	vCM1.3	control_PKP2	5	15
LINC02268	1.96	0.0232	0.0229	0.13	3.46	13.8	0.00071	1.64	RV	CELLSTATES	vCM1.3	control_PKP2	5	15
MAP3K7CL	1.94	0.00347	0.0624	0.316	4.3	22.3	3.74e-05	2.46	RV	CELLSTATES	vCM1.3	control_PKP2	5	15
TEX9	1.94	0.0136	0.0417	0.248	4.06	16.1	0.000301	1.87	RV	CELLSTATES	vCM1.3	control_PKP2	5	15
XG	1.94	0.0145	0.0312	0.171	3.8	15.8	0.000338	1.84	RV	CELLSTATES	vCM1.3	control_PKP2	5	15
AC091212.1	1.93	0.0141	0.034	0.206	3.88	15.9	0.000322	1.85	RV	CELLSTATES	vCM1.3	control_PKP2	5	15
SPOCK1	1.93	0.000633	0.297	2.09	6.76	31.7	2.43e-06	3.2	RV	CELLSTATES	vCM1.3	control_PKP2	5	15
ALDH1A2	1.92	0.00489	0.108	0.714	5.36	20.5	6.69e-05	2.31	RV	CELLSTATES	vCM1.3	control_PKP2	5	15
RERGL	1.92	0.0021	0.0538	0.335	4.46	24.8	1.73e-05	2.68	RV	CELLSTATES	vCM1.3	control_PKP2	5	15
TAB3	1.92	0.000234	0.0757	0.438	4.8	38.1	4.68e-07	3.63	RV	CELLSTATES	vCM1.3	control_PKP2	5	15
ITGA1	1.91	0.0468	0.0336	0.176	3.75	10.8	0.00228	1.33	RV	CELLSTATES	vCM1.3	control_PKP2	5	15
AC064871.1	1.9	0.05	0.0173	0.105	3.16	10.6	0.00254	1.3	RV	CELLSTATES	vCM1.3	control_PKP2	5	15
CD226	1.9	0.00444	0.0609	0.32	4.39	21.1	5.44e-05	2.35	RV	CELLSTATES	vCM1.3	control_PKP2	5	15
MYLK	1.9	0.0233	0.0248	0.128	3.46	13.8	0.000719	1.63	RV	CELLSTATES	vCM1.3	control_PKP2	5	15
PLCE1	1.9	0.000106	0.166	0.994	5.86	42.4	1.69e-07	3.97	RV	CELLSTATES	vCM1.3	control_PKP2	5	15
RNF175	1.87	0.0306	0.0308	0.175	3.76	12.6	0.00111	1.51	RV	CELLSTATES	vCM1.3	control_PKP2	5	15
SPON1-AS1	1.86	0.0414	0.0165	0.103	3.08	11.3	0.00189	1.38	RV	CELLSTATES	vCM1.3	control_PKP2	5	15
FNIP2	1.85	0.00174	1.8	10.2	9.26	25.6	1.36e-05	2.76	RV	CELLSTATES	vCM1.3	control_PKP2	5	15
MRC1	1.85	0.0453	0.0253	0.102	3.33	10.9	0.00219	1.34	RV	CELLSTATES	vCM1.3	control_PKP2	5	15
MATN2	1.83	0.00683	0.0746	0.483	4.78	19.1	0.000107	2.17	RV	CELLSTATES	vCM1.3	control_PKP2	5	15
AP001528.2	1.82	0.0196	0.0519	0.265	4.3	14.5	0.000541	1.71	RV	CELLSTATES	vCM1.3	control_PKP2	5	15
CHODL	1.82	0.0306	0.0396	0.274	3.96	12.7	0.00109	1.51	RV	CELLSTATES	vCM1.3	control_PKP2	5	15
AC010343.3	1.81	0.0468	0.121	0.703	5.4	10.8	0.00229	1.33	RV	CELLSTATES	vCM1.3	control_PKP2	5	15
AC010615.4	1.81	0.0114	0.0387	0.189	3.94	16.8	0.000238	1.94	RV	CELLSTATES	vCM1.3	control_PKP2	5	15
ANTXR2	1.8	5.2e-06	0.312	1.79	6.73	64.9	1.84e-09	5.28	RV	CELLSTATES	vCM1.3	control_PKP2	5	15
ATP6AP1L	1.8	4.71e-05	0.113	0.624	5.26	48.4	4.44e-08	4.33	RV	CELLSTATES	vCM1.3	control_PKP2	5	15
LPCAT2	1.8	0.0262	0.0578	0.292	4.47	13.3	0.000862	1.58	RV	CELLSTATES	vCM1.3	control_PKP2	5	15
XKR9	1.78	0.0479	0.0386	0.209	3.89	10.7	0.00239	1.32	RV	CELLSTATES	vCM1.3	control_PKP2	5	15
ELOVL6	1.75	0.00601	0.0573	0.251	4.06	19.6	9.14e-05	2.22	RV	CELLSTATES	vCM1.3	control_PKP2	5	15
AC004053.1	1.73	0.0248	0.071	0.383	4.74	13.5	0.000787	1.61	RV	CELLSTATES	vCM1.3	control_PKP2	5	15
DNAH12	1.73	0.00544	0.0565	0.248	4.18	20.1	7.66e-05	2.26	RV	CELLSTATES	vCM1.3	control_PKP2	5	15
IL1R1	1.73	0.0298	0.0377	0.185	3.78	12.8	0.00105	1.53	RV	CELLSTATES	vCM1.3	control_PKP2	5	15
PPM1E	1.73	0.00162	0.214	1.08	6.2	26.1	1.18e-05	2.79	RV	CELLSTATES	vCM1.3	control_PKP2	5	15
C5orf46	1.72	0.045	0.0706	0.415	4.79	11	0.00214	1.35	RV	CELLSTATES	vCM1.3	control_PKP2	5	15
FAM69C	1.72	0.0245	0.0431	0.179	4.05	13.6	0.000768	1.61	RV	CELLSTATES	vCM1.3	control_PKP2	5	15
IPCEF1	1.72	0.00252	0.13	0.628	5.31	23.9	2.28e-05	2.6	RV	CELLSTATES	vCM1.3	control_PKP2	5	15
ERAP2	1.71	0.0382	0.0255	0.121	3.49	11.7	0.00161	1.42	RV	CELLSTATES	vCM1.3	control_PKP2	5	15
ARFGEF3	1.7	0.0276	0.0437	0.222	4.07	13.1	0.000939	1.56	RV	CELLSTATES	vCM1.3	control_PKP2	5	15
GLRB	1.69	0.00476	0.0798	0.398	4.84	20.8	6.03e-05	2.32	RV	CELLSTATES	vCM1.3	control_PKP2	5	15
NEK5	1.69	0.0484	0.0321	0.167	3.59	10.7	0.00243	1.32	RV	CELLSTATES	vCM1.3	control_PKP2	5	15
AC104806.2	1.68	0.0031	0.0547	0.24	4.15	23	3.01e-05	2.51	RV	CELLSTATES	vCM1.3	control_PKP2	5	15
CYP3A5	1.68	0.00025	0.123	0.494	5.31	37.7	5.14e-07	3.6	RV	CELLSTATES	vCM1.3	control_PKP2	5	15
DNAH7	1.68	0.0263	0.0364	0.178	3.77	13.3	0.000872	1.58	RV	CELLSTATES	vCM1.3	control_PKP2	5	15
LINC02008	1.68	0.0189	0.0404	0.17	3.89	14.6	0.000516	1.72	RV	CELLSTATES	vCM1.3	control_PKP2	5	15
AC026347.1	1.67	0.014	0.118	0.61	5.31	16	0.00032	1.85	RV	CELLSTATES	vCM1.3	control_PKP2	5	15
AC066613.2	1.67	0.031	0.0304	0.131	3.5	12.6	0.00113	1.51	RV	CELLSTATES	vCM1.3	control_PKP2	5	15
TTLL7	1.67	0.00765	0.096	0.374	4.94	18.6	0.000127	2.12	RV	CELLSTATES	vCM1.3	control_PKP2	5	15
BCL2	1.66	7.81e-05	0.328	1.81	6.76	44.5	1.06e-07	4.11	RV	CELLSTATES	vCM1.3	control_PKP2	5	15
AC063944.1	1.65	0.0321	0.0806	0.386	4.73	12.4	0.0012	1.49	RV	CELLSTATES	vCM1.3	control_PKP2	5	15
TTC39C	1.64	0.00136	0.0911	0.502	4.97	27	8.96e-06	2.87	RV	CELLSTATES	vCM1.3	control_PKP2	5	15
PRICKLE2	1.63	0.00765	0.0648	0.329	4.5	18.6	0.000127	2.12	RV	CELLSTATES	vCM1.3	control_PKP2	5	15
RUNX2	1.63	0.00316	0.118	0.527	5.33	22.8	3.15e-05	2.5	RV	CELLSTATES	vCM1.3	control_PKP2	5	15
AC058791.1	1.62	0.00697	0.253	1.38	6.34	19	0.00011	2.16	RV	CELLSTATES	vCM1.3	control_PKP2	5	15
CNGA1	1.62	0.0429	0.0253	0.0943	3.41	11.2	0.00198	1.37	RV	CELLSTATES	vCM1.3	control_PKP2	5	15
FOXO1	1.62	7.35e-05	0.635	3.2	7.63	45.1	9.1e-08	4.13	RV	CELLSTATES	vCM1.3	control_PKP2	5	15
GRK3	1.62	0.000892	0.164	1.01	5.87	29.8	4.09e-06	3.05	RV	CELLSTATES	vCM1.3	control_PKP2	5	15
PROS1	1.62	0.00552	0.172	0.823	5.8	20	7.95e-05	2.26	RV	CELLSTATES	vCM1.3	control_PKP2	5	15
AC016831.7	1.61	0.000384	3.23	16.8	9.96	34.7	1.09e-06	3.42	RV	CELLSTATES	vCM1.3	control_PKP2	5	15
AC073569.2	1.6	0.0441	0.0324	0.134	3.58	11.1	0.00207	1.36	RV	CELLSTATES	vCM1.3	control_PKP2	5	15
C6	1.6	0.00536	0.488	2.41	7.25	20.2	7.48e-05	2.27	RV	CELLSTATES	vCM1.3	control_PKP2	5	15
NME5	1.6	0.00986	0.0562	0.246	4.29	17.5	0.000187	2.01	RV	CELLSTATES	vCM1.3	control_PKP2	5	15
WASHC2A	1.6	0.0393	0.0721	0.517	4.79	11.6	0.0017	1.41	RV	CELLSTATES	vCM1.3	control_PKP2	5	15
AC090518.1	1.58	0.0453	0.0415	0.178	3.74	10.9	0.00219	1.34	RV	CELLSTATES	vCM1.3	control_PKP2	5	15
SRARP	1.58	0.0189	0.00152	0.024	1.86	17.9	0.000513	1.72	RV	CELLSTATES	vCM1.3	control_PKP2	5	15
ZNF189	1.58	0.00113	0.219	1.24	6.16	28.1	6.53e-06	2.95	RV	CELLSTATES	vCM1.3	control_PKP2	5	15
AL592287.1	1.57	0.0259	0.0359	0.152	3.75	13.4	0.000843	1.59	RV	CELLSTATES	vCM1.3	control_PKP2	5	15
C9orf84	1.57	0.0393	0.142	0.656	5.48	11.6	0.0017	1.41	RV	CELLSTATES	vCM1.3	control_PKP2	5	15
OSBPL6	1.57	0.000322	0.214	1.03	6.01	36	7.96e-07	3.49	RV	CELLSTATES	vCM1.3	control_PKP2	5	15
EAF2	1.56	0.0414	0.029	0.145	3.64	11.3	0.00189	1.38	RV	CELLSTATES	vCM1.3	control_PKP2	5	15
PDZD2	1.56	5.1e-05	3.62	16.3	10	47.8	5.11e-08	4.29	RV	CELLSTATES	vCM1.3	control_PKP2	5	15
TXK	1.54	0.00147	0.162	0.756	5.59	26.6	1.03e-05	2.83	RV	CELLSTATES	vCM1.3	control_PKP2	5	15
NOVA1	1.53	0.0405	0.0769	0.304	4.47	11.4	0.00181	1.39	RV	CELLSTATES	vCM1.3	control_PKP2	5	15
GRID2	1.52	0.0274	0.102	0.508	5.17	13.1	0.000926	1.56	RV	CELLSTATES	vCM1.3	control_PKP2	5	15
HSD17B11	1.52	0.0302	0.0387	0.169	3.83	12.7	0.00107	1.52	RV	CELLSTATES	vCM1.3	control_PKP2	5	15
LSM6	1.52	0.0402	0.0458	0.216	3.96	11.5	0.00176	1.4	RV	CELLSTATES	vCM1.3	control_PKP2	5	15
AC109779.1	1.51	0.00219	0.585	2.58	7.42	24.5	1.9e-05	2.66	RV	CELLSTATES	vCM1.3	control_PKP2	5	15
CARMIL1	1.51	0.000736	0.37	1.71	6.79	30.7	3.17e-06	3.13	RV	CELLSTATES	vCM1.3	control_PKP2	5	15
UBXN8	1.51	0.0142	0.0553	0.244	4.22	15.9	0.000328	1.85	RV	CELLSTATES	vCM1.3	control_PKP2	5	15
EYS	1.5	0.000461	0.253	1.1	6.23	33.5	1.49e-06	3.34	RV	CELLSTATES	vCM1.3	control_PKP2	5	15
LRP2BP	1.5	0.00476	0.126	0.541	5.36	20.8	6e-05	2.32	RV	CELLSTATES	vCM1.3	control_PKP2	5	15
MCMDC2	1.5	0.00338	0.0905	0.43	4.91	22.5	3.54e-05	2.47	RV	CELLSTATES	vCM1.3	control_PKP2	5	15
RNF217-AS1	1.5	0.0441	0.043	0.19	3.93	11.1	0.00206	1.36	RV	CELLSTATES	vCM1.3	control_PKP2	5	15
UPP2	1.5	0.0178	0.0646	0.403	4.55	14.9	0.000468	1.75	RV	CELLSTATES	vCM1.3	control_PKP2	5	15
TLE1	1.46	0.031	0.0518	0.248	4.2	12.6	0.00113	1.51	RV	CELLSTATES	vCM1.3	control_PKP2	5	15
CXXC4-AS1	1.45	0.0165	0.066	0.286	4.49	15.2	0.000422	1.78	RV	CELLSTATES	vCM1.3	control_PKP2	5	15
LINC02542	1.45	0.0335	0.0802	0.254	4.7	12.3	0.00127	1.47	RV	CELLSTATES	vCM1.3	control_PKP2	5	15
KLHL36	1.44	0.00257	0.159	0.751	5.61	23.8	2.34e-05	2.59	RV	CELLSTATES	vCM1.3	control_PKP2	5	15
SAMHD1	1.44	0.0297	0.0994	0.516	5.07	12.8	0.00104	1.53	RV	CELLSTATES	vCM1.3	control_PKP2	5	15
EXT1	1.43	0.00444	0.673	2.98	7.67	21.2	5.41e-05	2.35	RV	CELLSTATES	vCM1.3	control_PKP2	5	15
HEPH	1.43	0.0447	0.112	0.489	5.03	11	0.00212	1.35	RV	CELLSTATES	vCM1.3	control_PKP2	5	15
KCNMB2	1.42	0.0128	0.259	1.14	6.32	16.3	0.000279	1.89	RV	CELLSTATES	vCM1.3	control_PKP2	5	15
AC025159.1	1.41	0.004	0.208	0.778	5.86	21.6	4.65e-05	2.4	RV	CELLSTATES	vCM1.3	control_PKP2	5	15
AC107032.2	1.41	0.0317	0.0472	0.19	4.01	12.5	0.00117	1.5	RV	CELLSTATES	vCM1.3	control_PKP2	5	15
EFCAB13	1.41	0.0352	0.0693	0.22	4.32	12.1	0.00138	1.45	RV	CELLSTATES	vCM1.3	control_PKP2	5	15
FAT4	1.41	0.00145	0.144	0.628	5.45	26.7	9.91e-06	2.84	RV	CELLSTATES	vCM1.3	control_PKP2	5	15
AC058822.1	1.39	0.00553	0.245	0.932	6.09	19.9	8.05e-05	2.26	RV	CELLSTATES	vCM1.3	control_PKP2	5	15
IL3RA	1.39	0.0186	0.0944	0.341	4.64	14.8	0.000497	1.73	RV	CELLSTATES	vCM1.3	control_PKP2	5	15
PARP8	1.37	0.0403	0.0671	0.286	4.52	11.5	0.00177	1.4	RV	CELLSTATES	vCM1.3	control_PKP2	5	15
ZFAND5	1.37	0.0182	0.171	0.849	5.7	14.8	0.000483	1.74	RV	CELLSTATES	vCM1.3	control_PKP2	5	15
FARP1	1.36	0.0248	0.0887	0.31	4.77	13.5	0.00079	1.61	RV	CELLSTATES	vCM1.3	control_PKP2	5	15
KCNAB2	1.36	0.0403	0.0885	0.342	4.76	11.5	0.00178	1.39	RV	CELLSTATES	vCM1.3	control_PKP2	5	15
MEF2C-AS1	1.36	0.0343	0.135	0.482	5.36	12.2	0.00132	1.46	RV	CELLSTATES	vCM1.3	control_PKP2	5	15
PRSS23	1.36	0.0055	0.115	0.447	5.12	20	7.87e-05	2.26	RV	CELLSTATES	vCM1.3	control_PKP2	5	15
AP002026.1	1.35	0.0372	0.061	0.221	4.13	11.8	0.00152	1.43	RV	CELLSTATES	vCM1.3	control_PKP2	5	15
DPYSL2	1.35	0.00718	0.122	0.466	5.13	18.9	0.000114	2.14	RV	CELLSTATES	vCM1.3	control_PKP2	5	15
MED12L	1.35	0.0401	0.0872	0.366	4.81	11.5	0.00175	1.4	RV	CELLSTATES	vCM1.3	control_PKP2	5	15
WIPF1	1.35	0.0416	0.0677	0.221	4.45	11.3	0.00191	1.38	RV	CELLSTATES	vCM1.3	control_PKP2	5	15
LINC01088	1.34	0.00479	0.235	1.03	6.19	20.7	6.24e-05	2.32	RV	CELLSTATES	vCM1.3	control_PKP2	5	15
PCSK5	1.32	0.00547	0.129	0.604	5.35	20	7.76e-05	2.26	RV	CELLSTATES	vCM1.3	control_PKP2	5	15
ZRANB1	1.32	0.00326	0.147	0.572	5.37	22.6	3.38e-05	2.49	RV	CELLSTATES	vCM1.3	control_PKP2	5	15
FMO4	1.31	0.045	0.0787	0.317	4.57	11	0.00215	1.35	RV	CELLSTATES	vCM1.3	control_PKP2	5	15
FOXO3	1.31	7.63e-05	1.17	5	8.38	44.8	9.89e-08	4.12	RV	CELLSTATES	vCM1.3	control_PKP2	5	15
HPF1	1.31	0.0408	0.0702	0.302	4.51	11.4	0.00184	1.39	RV	CELLSTATES	vCM1.3	control_PKP2	5	15
PHYHD1	1.31	0.0278	0.0948	0.382	4.81	13	0.000952	1.56	RV	CELLSTATES	vCM1.3	control_PKP2	5	15
SLC25A30	1.31	0.0139	0.164	0.643	5.57	16	0.000312	1.86	RV	CELLSTATES	vCM1.3	control_PKP2	5	15
ST8SIA5	1.31	0.0469	0.0672	0.303	4.54	10.8	0.00231	1.33	RV	CELLSTATES	vCM1.3	control_PKP2	5	15
AC027117.2	1.29	0.000909	0.411	1.65	6.82	29.5	4.39e-06	3.04	RV	CELLSTATES	vCM1.3	control_PKP2	5	15
AP000446.1	1.29	0.0497	0.0727	0.289	4.45	10.6	0.00253	1.3	RV	CELLSTATES	vCM1.3	control_PKP2	5	15
GREB1L	1.29	0.000345	1.13	4.29	8.28	35.5	8.95e-07	3.46	RV	CELLSTATES	vCM1.3	control_PKP2	5	15
SLBP	1.29	0.017	0.0962	0.455	4.92	15.1	0.00044	1.77	RV	CELLSTATES	vCM1.3	control_PKP2	5	15
TMEM232	1.29	0.0156	0.186	0.698	5.66	15.5	0.000378	1.81	RV	CELLSTATES	vCM1.3	control_PKP2	5	15
TMTC1	1.29	0.00113	0.5	1.86	7.06	28.3	6.18e-06	2.95	RV	CELLSTATES	vCM1.3	control_PKP2	5	15
TSGA10	1.28	0.0291	0.0932	0.301	4.72	12.9	0.00101	1.54	RV	CELLSTATES	vCM1.3	control_PKP2	5	15
ATAD2	1.27	0.00247	0.452	1.88	6.99	24	2.21e-05	2.61	RV	CELLSTATES	vCM1.3	control_PKP2	5	15
DAAM2	1.27	0.0287	0.0882	0.311	4.75	12.9	0.000991	1.54	RV	CELLSTATES	vCM1.3	control_PKP2	5	15
EPB41L4B	1.26	0.00479	0.265	0.972	6.21	20.7	6.21e-05	2.32	RV	CELLSTATES	vCM1.3	control_PKP2	5	15
PIK3C2G	1.25	0.0322	0.0795	0.36	4.66	12.4	0.00121	1.49	RV	CELLSTATES	vCM1.3	control_PKP2	5	15
ZNF208	1.25	0.00601	0.503	1.92	7.18	19.6	9.12e-05	2.22	RV	CELLSTATES	vCM1.3	control_PKP2	5	15
COL23A1	1.24	0.00998	0.591	2.31	7.27	17.4	0.000191	2	RV	CELLSTATES	vCM1.3	control_PKP2	5	15
KLRD1	1.24	0.00942	0.554	2.03	7.12	17.7	0.000175	2.03	RV	CELLSTATES	vCM1.3	control_PKP2	5	15
AP003059.2	1.23	0.0432	0.0902	0.381	4.87	11.2	0.00201	1.36	RV	CELLSTATES	vCM1.3	control_PKP2	5	15
TDRD9	1.23	0.0465	0.0556	0.209	4.16	10.9	0.00227	1.33	RV	CELLSTATES	vCM1.3	control_PKP2	5	15
DPH6-DT	1.22	0.0105	0.567	1.86	7.24	17.2	0.000208	1.98	RV	CELLSTATES	vCM1.3	control_PKP2	5	15
HEG1	1.21	0.00364	0.359	1.29	6.56	22	4.12e-05	2.44	RV	CELLSTATES	vCM1.3	control_PKP2	5	15
LINC02062	1.21	0.00942	0.212	0.732	5.89	17.7	0.000175	2.03	RV	CELLSTATES	vCM1.3	control_PKP2	5	15
TNFRSF10B	1.21	0.022	0.083	0.379	4.69	14	0.00065	1.66	RV	CELLSTATES	vCM1.3	control_PKP2	5	15
AL359633.2	1.2	0.0248	0.0944	0.338	4.76	13.5	0.000789	1.61	RV	CELLSTATES	vCM1.3	control_PKP2	5	15
ARHGAP24	1.2	0.0107	1.64	6.43	8.89	17	0.000219	1.97	RV	CELLSTATES	vCM1.3	control_PKP2	5	15
SLC4A7	1.2	0.0483	0.234	0.959	6.09	10.7	0.00242	1.32	RV	CELLSTATES	vCM1.3	control_PKP2	5	15
C1orf56	1.19	0.0434	0.0795	0.309	4.63	11.1	0.00202	1.36	RV	CELLSTATES	vCM1.3	control_PKP2	5	15
IGF2R	1.19	0.0084	0.447	1.67	6.86	18.2	0.000146	2.08	RV	CELLSTATES	vCM1.3	control_PKP2	5	15
PTPN14	1.19	0.000603	0.456	1.96	7.06	31.9	2.28e-06	3.22	RV	CELLSTATES	vCM1.3	control_PKP2	5	15
SMC6	1.18	0.00219	0.327	1.16	6.5	24.4	1.93e-05	2.66	RV	CELLSTATES	vCM1.3	control_PKP2	5	15
TWSG1	1.18	0.0238	0.102	0.346	4.86	13.7	0.00074	1.62	RV	CELLSTATES	vCM1.3	control_PKP2	5	15
USP53	1.18	0.00046	1.39	5.19	8.55	33.7	1.44e-06	3.34	RV	CELLSTATES	vCM1.3	control_PKP2	5	15
FAM214A	1.17	0.000892	0.571	2.1	7.25	29.8	4.1e-06	3.05	RV	CELLSTATES	vCM1.3	control_PKP2	5	15
SETBP1	1.17	0.0403	0.267	1.11	6.35	11.5	0.00178	1.39	RV	CELLSTATES	vCM1.3	control_PKP2	5	15
ZNF827	1.17	0.00103	0.38	1.46	6.66	28.8	5.33e-06	2.99	RV	CELLSTATES	vCM1.3	control_PKP2	5	15
AC015845.2	1.16	0.0408	0.221	0.791	5.99	11.4	0.00184	1.39	RV	CELLSTATES	vCM1.3	control_PKP2	5	15
KATNAL2	1.16	0.00425	0.288	1.04	6.3	21.3	5.09e-05	2.37	RV	CELLSTATES	vCM1.3	control_PKP2	5	15
C1orf112	1.15	0.0227	0.102	0.37	4.93	13.9	0.000686	1.64	RV	CELLSTATES	vCM1.3	control_PKP2	5	15
C1orf21	1.15	0.00578	1.22	4.56	8.34	19.7	8.63e-05	2.24	RV	CELLSTATES	vCM1.3	control_PKP2	5	15
FAM117B	1.14	0.0262	0.0872	0.285	4.7	13.3	0.000866	1.58	RV	CELLSTATES	vCM1.3	control_PKP2	5	15
FTCDNL1	1.14	0.029	0.104	0.35	4.92	12.9	0.00101	1.54	RV	CELLSTATES	vCM1.3	control_PKP2	5	15
TANC2	1.14	0.00583	0.126	0.432	5.14	19.7	8.75e-05	2.23	RV	CELLSTATES	vCM1.3	control_PKP2	5	15
ZNF483	1.14	0.021	0.148	0.464	5.35	14.2	0.000614	1.68	RV	CELLSTATES	vCM1.3	control_PKP2	5	15
OSBPL11	1.13	0.0348	0.147	0.529	5.41	12.1	0.00136	1.46	RV	CELLSTATES	vCM1.3	control_PKP2	5	15
PPM1B	1.13	0.00113	0.305	0.982	6.31	28.3	6.27e-06	2.95	RV	CELLSTATES	vCM1.3	control_PKP2	5	15
AC008629.1	1.12	0.0477	0.102	0.326	4.89	10.8	0.00237	1.32	RV	CELLSTATES	vCM1.3	control_PKP2	5	15
AC138627.1	1.12	0.0225	0.138	0.498	5.34	13.9	0.000676	1.65	RV	CELLSTATES	vCM1.3	control_PKP2	5	15
AF241726.2	1.12	0.00731	0.186	0.688	5.7	18.8	0.000118	2.14	RV	CELLSTATES	vCM1.3	control_PKP2	5	15
AKTIP	1.12	0.0306	0.104	0.436	4.99	12.6	0.00111	1.51	RV	CELLSTATES	vCM1.3	control_PKP2	5	15
CDH20	1.12	0.043	0.346	1.06	6.51	11.2	0.00199	1.37	RV	CELLSTATES	vCM1.3	control_PKP2	5	15
UNC79	1.11	0.031	0.135	0.44	5.29	12.6	0.00113	1.51	RV	CELLSTATES	vCM1.3	control_PKP2	5	15
ARHGAP26	1.1	0.000909	2.16	7.42	9.14	29.5	4.36e-06	3.04	RV	CELLSTATES	vCM1.3	control_PKP2	5	15
RANBP17	1.1	0.0165	0.213	0.813	5.87	15.2	0.000415	1.78	RV	CELLSTATES	vCM1.3	control_PKP2	5	15
PDCD4	1.09	0.0256	0.193	0.752	5.77	13.4	0.000833	1.59	RV	CELLSTATES	vCM1.3	control_PKP2	5	15
ST3GAL4	1.09	0.0378	0.124	0.39	5.1	11.7	0.00159	1.42	RV	CELLSTATES	vCM1.3	control_PKP2	5	15
TBC1D1	1.09	0.00173	0.881	2.96	7.8	25.6	1.34e-05	2.76	RV	CELLSTATES	vCM1.3	control_PKP2	5	15
AC091948.1	1.08	0.00437	0.344	1.11	6.51	21.2	5.28e-05	2.36	RV	CELLSTATES	vCM1.3	control_PKP2	5	15
AC104596.1	1.08	0.00542	0.299	1.08	6.39	20.1	7.6e-05	2.27	RV	CELLSTATES	vCM1.3	control_PKP2	5	15
BACH2	1.08	0.0277	0.187	0.663	5.75	13.1	0.000946	1.56	RV	CELLSTATES	vCM1.3	control_PKP2	5	15
CHIC2	1.08	0.0358	0.0993	0.353	4.85	12	0.00141	1.45	RV	CELLSTATES	vCM1.3	control_PKP2	5	15
DOCK5	1.08	0.00489	0.789	2.86	7.67	20.5	6.66e-05	2.31	RV	CELLSTATES	vCM1.3	control_PKP2	5	15
FLG-AS1	1.08	0.0373	0.268	0.87	6.15	11.8	0.00154	1.43	RV	CELLSTATES	vCM1.3	control_PKP2	5	15
LINC00886	1.07	0.0113	0.223	0.734	5.89	16.8	0.000234	1.95	RV	CELLSTATES	vCM1.3	control_PKP2	5	15
SLAIN2	1.07	0.0149	0.312	1.03	6.34	15.7	0.000351	1.83	RV	CELLSTATES	vCM1.3	control_PKP2	5	15
CPED1	1.06	0.00477	1.29	4.61	8.46	20.8	6.07e-05	2.32	RV	CELLSTATES	vCM1.3	control_PKP2	5	15
MT-CO3	1.06	0.0293	0.53	1.41	7.05	12.8	0.00103	1.53	RV	CELLSTATES	vCM1.3	control_PKP2	5	15
UBE3D	1.06	0.0336	0.115	0.401	5.09	12.3	0.00128	1.47	RV	CELLSTATES	vCM1.3	control_PKP2	5	15
ABAT	1.05	0.0361	0.112	0.345	4.93	12	0.00144	1.44	RV	CELLSTATES	vCM1.3	control_PKP2	5	15
AL356599.1	1.04	0.00648	0.263	0.867	6.11	19.3	0.0001	2.19	RV	CELLSTATES	vCM1.3	control_PKP2	5	15
NPAS3	1.04	0.0364	0.42	1.27	6.71	11.9	0.00146	1.44	RV	CELLSTATES	vCM1.3	control_PKP2	5	15
CFAP61	1.03	0.0293	0.652	2.25	7.52	12.9	0.00102	1.53	RV	CELLSTATES	vCM1.3	control_PKP2	5	15
RMDN2	1.03	0.0378	0.105	0.341	4.95	11.7	0.00158	1.42	RV	CELLSTATES	vCM1.3	control_PKP2	5	15
NPAT	1.02	0.0401	0.11	0.348	4.86	11.5	0.00175	1.4	RV	CELLSTATES	vCM1.3	control_PKP2	5	15
RHOBTB1	1.02	0.0186	0.373	1.34	6.64	14.7	0.000499	1.73	RV	CELLSTATES	vCM1.3	control_PKP2	5	15
XPR1	1.02	0.00895	2.66	8.73	9.39	18	0.000157	2.05	RV	CELLSTATES	vCM1.3	control_PKP2	5	15
CDKL5	1.01	0.0237	0.42	1.3	6.77	13.7	0.000736	1.62	RV	CELLSTATES	vCM1.3	control_PKP2	5	15
RPS6KA2	1.01	0.0114	0.34	1.14	6.52	16.8	0.000237	1.94	RV	CELLSTATES	vCM1.3	control_PKP2	5	15
SHROOM3	1.01	0.00953	0.632	2.11	7.41	17.6	0.000178	2.02	RV	CELLSTATES	vCM1.3	control_PKP2	5	15
INPP4B	1	0.00325	2.24	7.47	9.17	22.7	3.3e-05	2.49	RV	CELLSTATES	vCM1.3	control_PKP2	5	15
LDLRAD4	1	0.00975	1.48	4.85	8.49	17.5	0.000184	2.01	RV	CELLSTATES	vCM1.3	control_PKP2	5	15
YWHAG	1	0.0201	0.198	0.624	5.75	14.4	0.000573	1.7	RV	CELLSTATES	vCM1.3	control_PKP2	5	15
VCL	0.999	0.00909	1.56	5.19	8.66	17.9	0.000162	2.04	RV	CELLSTATES	vCM1.3	control_PKP2	5	15
CBFB	0.995	0.0146	0.207	0.675	5.84	15.8	0.00034	1.84	RV	CELLSTATES	vCM1.3	control_PKP2	5	15
C9orf85	0.975	0.0312	0.237	0.743	5.92	12.6	0.00115	1.51	RV	CELLSTATES	vCM1.3	control_PKP2	5	15
ARHGAP42	0.965	0.0342	0.285	0.868	6.26	12.2	0.00132	1.47	RV	CELLSTATES	vCM1.3	control_PKP2	5	15
MOB3B	0.965	0.0408	0.165	0.525	5.45	11.4	0.00184	1.39	RV	CELLSTATES	vCM1.3	control_PKP2	5	15
ZBTB16	0.964	0.0179	2.27	7.27	9.19	14.9	0.000473	1.75	RV	CELLSTATES	vCM1.3	control_PKP2	5	15
PHF3	0.956	0.0282	0.29	0.857	6.18	13	0.000972	1.55	RV	CELLSTATES	vCM1.3	control_PKP2	5	15
SLC2A12	0.953	0.0472	0.271	0.784	6.11	10.8	0.00232	1.33	RV	CELLSTATES	vCM1.3	control_PKP2	5	15
UST	0.953	0.0165	0.252	0.84	6.1	15.3	0.000412	1.78	RV	CELLSTATES	vCM1.3	control_PKP2	5	15
FRMPD4	0.952	0.0347	0.342	1.05	6.51	12.2	0.00134	1.46	RV	CELLSTATES	vCM1.3	control_PKP2	5	15
TMEM71	0.946	0.0264	1.38	4.7	8.47	13.3	0.000875	1.58	RV	CELLSTATES	vCM1.3	control_PKP2	5	15
FNDC3B	0.944	0.00162	2.23	7.4	9.18	26.1	1.18e-05	2.79	RV	CELLSTATES	vCM1.3	control_PKP2	5	15
APBB2	0.941	0.0306	0.358	1.16	6.54	12.7	0.0011	1.51	RV	CELLSTATES	vCM1.3	control_PKP2	5	15
LINC01004	0.94	0.0102	0.313	0.965	6.35	17.3	0.000199	1.99	RV	CELLSTATES	vCM1.3	control_PKP2	5	15
SNX13	0.936	0.00624	0.417	1.27	6.74	19.4	9.53e-05	2.2	RV	CELLSTATES	vCM1.3	control_PKP2	5	15
APC	0.933	0.0196	0.406	1.32	6.71	14.5	0.00055	1.71	RV	CELLSTATES	vCM1.3	control_PKP2	5	15
SMAD1	0.933	0.0386	0.126	0.385	5.1	11.6	0.00165	1.41	RV	CELLSTATES	vCM1.3	control_PKP2	5	15
ABTB2	0.926	0.021	0.391	1.18	6.59	14.2	0.000611	1.68	RV	CELLSTATES	vCM1.3	control_PKP2	5	15
FBXO42	0.922	0.00362	0.655	2.12	7.38	22.1	4.05e-05	2.44	RV	CELLSTATES	vCM1.3	control_PKP2	5	15
BICD1	0.916	0.0197	0.321	0.996	6.31	14.4	0.000559	1.7	RV	CELLSTATES	vCM1.3	control_PKP2	5	15
APPL2	0.915	0.00986	0.371	1.1	6.56	17.5	0.000188	2.01	RV	CELLSTATES	vCM1.3	control_PKP2	5	15
SPIN1	0.915	0.0157	0.347	1.01	6.49	15.5	0.000384	1.8	RV	CELLSTATES	vCM1.3	control_PKP2	5	15
ITPR2	0.914	0.00487	0.594	1.75	7.23	20.6	6.57e-05	2.31	RV	CELLSTATES	vCM1.3	control_PKP2	5	15
GTF2F2	0.909	0.0206	0.328	0.905	6.37	14.3	0.000595	1.69	RV	CELLSTATES	vCM1.3	control_PKP2	5	15
AC010235.1	0.906	0.0458	0.423	1.29	6.79	10.9	0.00222	1.34	RV	CELLSTATES	vCM1.3	control_PKP2	5	15
ZNF106	0.901	0.0284	1.1	3.14	8.08	13	0.000979	1.55	RV	CELLSTATES	vCM1.3	control_PKP2	5	15
NEDD4L	0.898	0.00917	0.562	1.65	7.12	17.8	0.000166	2.04	RV	CELLSTATES	vCM1.3	control_PKP2	5	15
PDLIM1	0.898	0.031	0.269	0.822	6.08	12.6	0.00113	1.51	RV	CELLSTATES	vCM1.3	control_PKP2	5	15
TBC1D8	0.895	0.00489	0.994	2.74	7.91	20.5	6.65e-05	2.31	RV	CELLSTATES	vCM1.3	control_PKP2	5	15
BMPR1A	0.893	0.0372	1.36	3.91	8.33	11.9	0.00152	1.43	RV	CELLSTATES	vCM1.3	control_PKP2	5	15
JAK2	0.892	0.0407	0.592	2.05	7.29	11.4	0.00183	1.39	RV	CELLSTATES	vCM1.3	control_PKP2	5	15
ENAH	0.885	0.00423	0.75	2.41	7.61	21.4	5.04e-05	2.37	RV	CELLSTATES	vCM1.3	control_PKP2	5	15
MKLN1	0.882	0.00411	1.79	5.25	8.75	21.5	4.84e-05	2.39	RV	CELLSTATES	vCM1.3	control_PKP2	5	15
RORA	0.88	0.0294	0.649	1.91	7.36	12.8	0.00103	1.53	RV	CELLSTATES	vCM1.3	control_PKP2	5	15
FAM227B	0.869	0.0205	0.517	1.49	7.03	14.3	0.000588	1.69	RV	CELLSTATES	vCM1.3	control_PKP2	5	15
FGD4	0.857	0.0105	1.33	3.72	8.32	17.1	0.000209	1.98	RV	CELLSTATES	vCM1.3	control_PKP2	5	15
LIN7A	0.857	0.045	0.32	1	6.35	11	0.00215	1.35	RV	CELLSTATES	vCM1.3	control_PKP2	5	15
LIN52	0.855	0.0458	0.277	0.734	6.13	10.9	0.00222	1.34	RV	CELLSTATES	vCM1.3	control_PKP2	5	15
OSBPL1A	0.846	0.00378	0.779	2.19	7.57	21.8	4.34e-05	2.42	RV	CELLSTATES	vCM1.3	control_PKP2	5	15
ATP2C1	0.837	0.0333	0.811	2.27	7.65	12.3	0.00126	1.48	RV	CELLSTATES	vCM1.3	control_PKP2	5	15
RASAL2	0.81	0.0298	2.23	6.72	9.12	12.8	0.00105	1.53	RV	CELLSTATES	vCM1.3	control_PKP2	5	15
APTX	0.799	0.0386	0.185	0.478	5.59	11.6	0.00165	1.41	RV	CELLSTATES	vCM1.3	control_PKP2	5	15
UGGT2	0.796	0.045	0.371	1.04	6.52	11	0.00215	1.35	RV	CELLSTATES	vCM1.3	control_PKP2	5	15
ZSWIM6	0.794	0.014	0.702	2.14	7.46	16	0.000315	1.85	RV	CELLSTATES	vCM1.3	control_PKP2	5	15
VLDLR-AS1	0.782	0.0445	1.51	4.24	8.53	11	0.00211	1.35	RV	CELLSTATES	vCM1.3	control_PKP2	5	15
MTUS1	0.781	0.00968	1.56	4.36	8.52	17.5	0.000182	2.01	RV	CELLSTATES	vCM1.3	control_PKP2	5	15
KANK1	0.778	0.00951	3.7	10	9.8	17.6	0.000178	2.02	RV	CELLSTATES	vCM1.3	control_PKP2	5	15
STAG2	0.776	0.0238	0.306	0.799	6.26	13.7	0.00074	1.62	RV	CELLSTATES	vCM1.3	control_PKP2	5	15
MLF1	0.774	0.0383	0.871	2.71	7.79	11.7	0.00163	1.42	RV	CELLSTATES	vCM1.3	control_PKP2	5	15
TAF1	0.773	0.037	0.342	0.997	6.47	11.9	0.0015	1.43	RV	CELLSTATES	vCM1.3	control_PKP2	5	15
PCDH9	0.755	0.0483	3.1	8.56	9.59	10.7	0.00241	1.32	RV	CELLSTATES	vCM1.3	control_PKP2	5	15
LINC00882	0.738	0.0469	0.516	1.31	6.98	10.8	0.0023	1.33	RV	CELLSTATES	vCM1.3	control_PKP2	5	15
TFDP2	0.737	0.0325	0.956	2.52	7.82	12.4	0.00122	1.49	RV	CELLSTATES	vCM1.3	control_PKP2	5	15
NDUFAF6	0.736	0.0359	0.46	1.21	6.77	12	0.00143	1.44	RV	CELLSTATES	vCM1.3	control_PKP2	5	15
BACH1	0.728	0.045	0.707	1.8	7.38	11	0.00215	1.35	RV	CELLSTATES	vCM1.3	control_PKP2	5	15
BBX	0.728	0.045	0.469	1.24	6.84	11	0.00216	1.35	RV	CELLSTATES	vCM1.3	control_PKP2	5	15
TMEM164	0.721	0.0477	0.93	2.51	7.83	10.7	0.00237	1.32	RV	CELLSTATES	vCM1.3	control_PKP2	5	15
ACSS3	0.711	0.0336	1.59	4.07	8.54	12.3	0.00128	1.47	RV	CELLSTATES	vCM1.3	control_PKP2	5	15
PTPRM	0.702	0.0416	4.36	11.5	10	11.3	0.00191	1.38	RV	CELLSTATES	vCM1.3	control_PKP2	5	15
MIPOL1	0.682	0.0406	0.443	1.17	6.74	11.4	0.00182	1.39	RV	CELLSTATES	vCM1.3	control_PKP2	5	15
COMMD1	0.678	0.049	0.982	2.57	7.91	10.7	0.00246	1.31	RV	CELLSTATES	vCM1.3	control_PKP2	5	15
RBPMS	0.668	0.045	2.92	7.5	9.43	11	0.00216	1.35	RV	CELLSTATES	vCM1.3	control_PKP2	5	15
KANSL1L	0.649	0.0342	0.719	1.79	7.41	12.2	0.00132	1.47	RV	CELLSTATES	vCM1.3	control_PKP2	5	15

## Sheet: PVneg_control
Gene	logFC	FDR	mean_exp_control	mean_exp_genotype	logCPM	F	PValue	FDR_plot	Region	annotation_level	cell_state	comparison	Observations_genotype	Observations_reference
AC009971.1	7.08	2.6e-07	0.000429	0.067	2.42	100	3.23e-11	6.58	RV	CELLSTATES	vCM1.3	control_PVneg	4	15
LINC02154	6.31	5.51e-06	0.000526	0.0511	2.31	70.9	1.71e-09	5.26	RV	CELLSTATES	vCM1.3	control_PVneg	4	15
AL513348.1	6.12	0.000767	0	0.0256	1.99	51.1	1.72e-06	3.11	RV	CELLSTATES	vCM1.3	control_PVneg	4	15
PTCHD1	5.88	3.1e-05	0.000794	0.054	2.35	53.7	2.12e-08	4.51	RV	CELLSTATES	vCM1.3	control_PVneg	4	15
AP001025.1	5.82	6.41e-08	0.00527	0.212	3.54	112	3.98e-12	7.19	RV	CELLSTATES	vCM1.3	control_PVneg	4	15
ERICH3	5.8	2.92e-05	0.000742	0.0398	2.19	56.6	1.81e-08	4.54	RV	CELLSTATES	vCM1.3	control_PVneg	4	15
AC021594.2	5.78	1.58e-05	0.0003	0.0284	2.04	61.4	7.87e-09	4.8	RV	CELLSTATES	vCM1.3	control_PVneg	4	15
PKP1	5.73	5.62e-05	0.000442	0.0341	2.11	51.3	4.89e-08	4.25	RV	CELLSTATES	vCM1.3	control_PVneg	4	15
AC021192.1	5.58	5.62e-05	0.000656	0.0341	2.13	51.6	4.64e-08	4.25	RV	CELLSTATES	vCM1.3	control_PVneg	4	15
BMPR1B-DT	5.52	3e-06	0.0182	0.578	4.38	73	7.44e-10	5.52	RV	CELLSTATES	vCM1.3	control_PVneg	4	15
ASIC4	5.49	0.00188	0	0.017	1.88	41.9	5.95e-06	2.73	RV	CELLSTATES	vCM1.3	control_PVneg	4	15
PEG10	5.38	0.00236	0.000429	0.0199	1.96	38.8	9.6e-06	2.63	RV	CELLSTATES	vCM1.3	control_PVneg	4	15
CNDP1	5.37	6.06e-05	0.00209	0.0795	2.65	48.8	5.64e-08	4.22	RV	CELLSTATES	vCM1.3	control_PVneg	4	15
NETO1	5.27	0.00249	0.000214	0.017	1.9	37.3	1.21e-05	2.6	RV	CELLSTATES	vCM1.3	control_PVneg	4	15
IL22RA2	5.25	0.000167	0.000442	0.0227	1.98	44.9	1.76e-07	3.78	RV	CELLSTATES	vCM1.3	control_PVneg	4	15
AC010983.1	5.21	0.00249	0	0.0142	1.84	37.8	1.12e-05	2.6	RV	CELLSTATES	vCM1.3	control_PVneg	4	15
LINC01206	5.21	0.00249	0	0.0142	1.84	37.8	1.12e-05	2.6	RV	CELLSTATES	vCM1.3	control_PVneg	4	15
SERPINB10	5.21	0.00249	0	0.0142	1.84	37.8	1.12e-05	2.6	RV	CELLSTATES	vCM1.3	control_PVneg	4	15
ABCB11	5.17	0.00109	0.00215	0.108	2.51	31.6	2.99e-06	2.96	RV	CELLSTATES	vCM1.3	control_PVneg	4	15
HYAL4	5.16	0.000495	0.00194	0.0639	2.34	36.1	9.54e-07	3.31	RV	CELLSTATES	vCM1.3	control_PVneg	4	15
ANKRD34B	5	0.00386	0.000214	0.0142	1.87	33.4	2.3e-05	2.41	RV	CELLSTATES	vCM1.3	control_PVneg	4	15
KCNG2	4.98	0.00099	0.00241	0.054	2.38	32.4	2.4e-06	3	RV	CELLSTATES	vCM1.3	control_PVneg	4	15
TMEM213	4.9	0.000263	0.00278	0.0682	2.6	40.8	3.13e-07	3.58	RV	CELLSTATES	vCM1.3	control_PVneg	4	15
ADGRG4	4.87	0.000263	0.000841	0.0272	2.04	40.7	3.26e-07	3.58	RV	CELLSTATES	vCM1.3	control_PVneg	4	15
AP001646.3	4.81	0.000612	0.0027	0.0682	2.59	34.9	1.29e-06	3.21	RV	CELLSTATES	vCM1.3	control_PVneg	4	15
CYP3A4	4.75	0.000364	0.00252	0.0483	2.39	38.3	5.62e-07	3.44	RV	CELLSTATES	vCM1.3	control_PVneg	4	15
IL25	4.74	0.000416	0.000812	0.0256	2.06	37.3	7.23e-07	3.38	RV	CELLSTATES	vCM1.3	control_PVneg	4	15
TREH	4.73	0.000483	0.00111	0.0329	2.12	36.4	9e-07	3.32	RV	CELLSTATES	vCM1.3	control_PVneg	4	15
AC108067.1	4.71	1.58e-05	0.015	0.326	3.81	58.4	8.82e-09	4.8	RV	CELLSTATES	vCM1.3	control_PVneg	4	15
ERICH3-AS1	4.71	0.00471	0	0.0159	1.81	29.2	3.31e-05	2.33	RV	CELLSTATES	vCM1.3	control_PVneg	4	15
HMSD	4.66	0.000612	0.0002	0.0142	1.87	36	1.26e-06	3.21	RV	CELLSTATES	vCM1.3	control_PVneg	4	15
MYF6	4.66	0.000612	0.0002	0.0142	1.87	36	1.26e-06	3.21	RV	CELLSTATES	vCM1.3	control_PVneg	4	15
LINC02242	4.58	0.00104	0.00124	0.0312	2.17	32	2.69e-06	2.98	RV	CELLSTATES	vCM1.3	control_PVneg	4	15
LINC01663	4.57	0.00104	0.000742	0.0199	1.97	32.1	2.62e-06	2.98	RV	CELLSTATES	vCM1.3	control_PVneg	4	15
AC055758.2	4.56	0.00143	0.000327	0.0142	1.88	31.1	4.18e-06	2.84	RV	CELLSTATES	vCM1.3	control_PVneg	4	15
LINC00502	4.55	0.00215	0.0004	0.017	1.93	28.8	7.57e-06	2.67	RV	CELLSTATES	vCM1.3	control_PVneg	4	15
AC008079.1	4.54	0.00508	0.000214	0.0159	1.84	35.2	3.67e-05	2.29	RV	CELLSTATES	vCM1.3	control_PVneg	4	15
TMSB15B	4.53	0.0116	0	0.0204	1.81	23.2	0.000123	1.94	RV	CELLSTATES	vCM1.3	control_PVneg	4	15
PTGFR	4.48	0.000324	0.0056	0.105	2.82	39.3	4.43e-07	3.49	RV	CELLSTATES	vCM1.3	control_PVneg	4	15
LHFPL1	4.45	0.00352	0.00187	0.0312	2.12	24.7	2.01e-05	2.45	RV	CELLSTATES	vCM1.3	control_PVneg	4	15
KCNK4	4.37	0.0212	0	0.0235	1.9	19.4	0.000307	1.67	RV	CELLSTATES	vCM1.3	control_PVneg	4	15
MAP2	4.36	1.38e-06	0.0231	0.418	4.46	79.9	2.58e-10	5.86	RV	CELLSTATES	vCM1.3	control_PVneg	4	15
NT5E	4.34	0.00223	0.00242	0.0358	2.26	27.8	8.31e-06	2.65	RV	CELLSTATES	vCM1.3	control_PVneg	4	15
PRMT8	4.34	0.0026	0.00274	0.0317	2.25	26.3	1.28e-05	2.58	RV	CELLSTATES	vCM1.3	control_PVneg	4	15
GSTM5	4.3	0.00249	0.00118	0.0142	1.97	27.5	1.18e-05	2.6	RV	CELLSTATES	vCM1.3	control_PVneg	4	15
TWIST1	4.3	0.00231	0.00246	0.0341	2.22	27.5	9.19e-06	2.64	RV	CELLSTATES	vCM1.3	control_PVneg	4	15
LINC01054	4.29	0.00144	0.00106	0.017	1.96	30.2	4.33e-06	2.84	RV	CELLSTATES	vCM1.3	control_PVneg	4	15
HRH4	4.28	0.0026	0.00227	0.0386	2.21	26.3	1.29e-05	2.58	RV	CELLSTATES	vCM1.3	control_PVneg	4	15
AC007272.1	4.2	0.00445	0.000541	0.035	1.95	23.5	2.96e-05	2.35	RV	CELLSTATES	vCM1.3	control_PVneg	4	15
AC100781.1	4.19	0.0216	0	0.0294	1.81	19.2	0.000326	1.67	RV	CELLSTATES	vCM1.3	control_PVneg	4	15
NPPB	4.19	0.00401	0.163	4.38	7.35	24.1	2.44e-05	2.4	RV	CELLSTATES	vCM1.3	control_PVneg	4	15
AGMO	4.18	1.54e-05	0.0263	0.432	4.47	59.9	6.7e-09	4.81	RV	CELLSTATES	vCM1.3	control_PVneg	4	15
C4BPB	4.16	0.00329	0.00103	0.0199	2	25.1	1.82e-05	2.48	RV	CELLSTATES	vCM1.3	control_PVneg	4	15
NPPA-AS1	4.14	0.00308	0.00209	0.0345	2.13	25.5	1.62e-05	2.51	RV	CELLSTATES	vCM1.3	control_PVneg	4	15
LINC01660	4.12	0.00405	0.000501	0.0158	1.9	25.4	2.59e-05	2.39	RV	CELLSTATES	vCM1.3	control_PVneg	4	15
LINC02391	4.12	0.00271	0.00159	0.026	2.08	26	1.41e-05	2.57	RV	CELLSTATES	vCM1.3	control_PVneg	4	15
ANKRD45	4.1	0.0019	0.0137	0.446	3.95	28.8	6.31e-06	2.72	RV	CELLSTATES	vCM1.3	control_PVneg	4	15
STYK1	4.08	0.00746	0.00239	0.0244	2.14	21	6.4e-05	2.13	RV	CELLSTATES	vCM1.3	control_PVneg	4	15
AC090673.1	4.06	0.00393	0.00221	0.0329	2.2	24.2	2.37e-05	2.41	RV	CELLSTATES	vCM1.3	control_PVneg	4	15
ERVH-1	4.06	0.00438	0.000883	0.0187	1.95	23.6	2.86e-05	2.36	RV	CELLSTATES	vCM1.3	control_PVneg	4	15
FAM181A-AS1	4.04	0.00453	0.00162	0.0272	2.13	23.2	3.15e-05	2.34	RV	CELLSTATES	vCM1.3	control_PVneg	4	15
SYT16	4.02	0.00146	0.0131	0.106	3.05	30	4.53e-06	2.84	RV	CELLSTATES	vCM1.3	control_PVneg	4	15
LINC00861	4.01	0.0488	0.000857	0.013	1.88	16.6	0.00121	1.31	RV	CELLSTATES	vCM1.3	control_PVneg	4	15
AL110292.1	3.97	0.00673	0.0276	0.851	4.36	21.4	5.52e-05	2.17	RV	CELLSTATES	vCM1.3	control_PVneg	4	15
LINC02380	3.97	0.00913	0.00106	0.0199	2.01	20	8.68e-05	2.04	RV	CELLSTATES	vCM1.3	control_PVneg	4	15
AC002463.1	3.96	0.00215	0.00532	0.101	2.73	28.1	7.61e-06	2.67	RV	CELLSTATES	vCM1.3	control_PVneg	4	15
AL049629.1	3.96	0.0118	0.000353	0.0159	1.85	22.3	0.000127	1.93	RV	CELLSTATES	vCM1.3	control_PVneg	4	15
LINC01893	3.94	0.00617	0.000853	0.0187	1.94	21.9	4.76e-05	2.21	RV	CELLSTATES	vCM1.3	control_PVneg	4	15
F9	3.91	0.0118	0.00152	0.017	1.95	18.8	0.000129	1.93	RV	CELLSTATES	vCM1.3	control_PVneg	4	15
FAM19A5	3.89	0.0281	0.00507	0.235	3.44	14.9	0.000496	1.55	RV	CELLSTATES	vCM1.3	control_PVneg	4	15
AL121748.1	3.87	0.00923	0.00114	0.0142	1.93	19.9	8.99e-05	2.03	RV	CELLSTATES	vCM1.3	control_PVneg	4	15
AC004949.1	3.84	0.00104	0.00775	0.0755	2.81	31.9	2.73e-06	2.98	RV	CELLSTATES	vCM1.3	control_PVneg	4	15
SFRP5	3.81	0.0213	0.0014	0.0187	1.98	16.2	0.000314	1.67	RV	CELLSTATES	vCM1.3	control_PVneg	4	15
AC011294.1	3.8	0.00249	0.00967	0.116	3.15	27	1.06e-05	2.6	RV	CELLSTATES	vCM1.3	control_PVneg	4	15
SULT1B1	3.75	0.0404	0.00249	0.0244	2.16	13.5	0.000844	1.39	RV	CELLSTATES	vCM1.3	control_PVneg	4	15
AL034417.3	3.74	0.0261	0.000715	0.013	1.89	20.1	0.000443	1.58	RV	CELLSTATES	vCM1.3	control_PVneg	4	15
AL356479.1	3.74	0.00746	0.0179	0.11	2.74	21	6.35e-05	2.13	RV	CELLSTATES	vCM1.3	control_PVneg	4	15
CCDC83	3.73	0.00405	0.00498	0.0483	2.54	23.9	2.57e-05	2.39	RV	CELLSTATES	vCM1.3	control_PVneg	4	15
AC078923.1	3.71	0.000364	0.0314	0.314	4.28	38.4	5.57e-07	3.44	RV	CELLSTATES	vCM1.3	control_PVneg	4	15
LINC01035	3.71	0.00825	0.00521	0.0483	2.48	20.6	7.28e-05	2.08	RV	CELLSTATES	vCM1.3	control_PVneg	4	15
LINC01732	3.69	0.0206	0.00138	0.0158	1.99	16.4	0.000292	1.69	RV	CELLSTATES	vCM1.3	control_PVneg	4	15
SLC38A8	3.69	0.0101	0.00282	0.0227	2.2	19.5	0.000102	1.99	RV	CELLSTATES	vCM1.3	control_PVneg	4	15
AC106798.1	3.68	0.000444	0.0123	0.116	3.22	36.8	8e-07	3.35	RV	CELLSTATES	vCM1.3	control_PVneg	4	15
AL031283.2	3.67	0.00523	0.00274	0.0358	2.27	22.6	3.86e-05	2.28	RV	CELLSTATES	vCM1.3	control_PVneg	4	15
AQP9	3.67	0.0198	0.00317	0.03	2.19	16.6	0.000276	1.7	RV	CELLSTATES	vCM1.3	control_PVneg	4	15
FAM47E	3.67	0.0151	0.00088	0.0187	1.94	17.8	0.000182	1.82	RV	CELLSTATES	vCM1.3	control_PVneg	4	15
LINC01068	3.65	0.0175	0.00139	0.0187	1.92	17.1	0.000229	1.76	RV	CELLSTATES	vCM1.3	control_PVneg	4	15
LINC02303	3.65	0.0488	0	0.0265	1.78	14.5	0.00121	1.31	RV	CELLSTATES	vCM1.3	control_PVneg	4	15
AC092364.1	3.64	0.0135	0.00264	0.0272	2.19	18.2	0.000158	1.87	RV	CELLSTATES	vCM1.3	control_PVneg	4	15
AL133372.2	3.64	0.0203	0.00133	0.0187	2.02	16.5	0.000287	1.69	RV	CELLSTATES	vCM1.3	control_PVneg	4	15
MFSD2A	3.63	0.0118	0.00116	0.0232	1.98	18.9	0.000127	1.93	RV	CELLSTATES	vCM1.3	control_PVneg	4	15
RUNX3	3.63	0.0365	0.00181	0.0159	1.99	14.6	0.000731	1.44	RV	CELLSTATES	vCM1.3	control_PVneg	4	15
CLVS2	3.62	0.0221	0.00281	0.0492	2.3	16	0.000337	1.66	RV	CELLSTATES	vCM1.3	control_PVneg	4	15
DEC1	3.59	0.00402	0.0102	0.104	3.13	24	2.47e-05	2.4	RV	CELLSTATES	vCM1.3	control_PVneg	4	15
AC011604.2	3.58	0.00938	0.00298	0.0566	2.29	19.8	9.32e-05	2.03	RV	CELLSTATES	vCM1.3	control_PVneg	4	15
AC008467.1	3.57	0.00617	0.00608	0.0732	2.7	21.9	4.83e-05	2.21	RV	CELLSTATES	vCM1.3	control_PVneg	4	15
AC034223.1	3.54	0.00828	0.00157	0.0142	2.01	20.5	7.38e-05	2.08	RV	CELLSTATES	vCM1.3	control_PVneg	4	15
FST	3.54	0.00932	0.00197	0.017	2.06	19.8	9.2e-05	2.03	RV	CELLSTATES	vCM1.3	control_PVneg	4	15
SLC25A48	3.53	0.0259	0.00263	0.0318	2.09	15.3	0.000435	1.59	RV	CELLSTATES	vCM1.3	control_PVneg	4	15
TUBB8	3.53	0.0174	0.00121	0.0395	2.01	17.2	0.000223	1.76	RV	CELLSTATES	vCM1.3	control_PVneg	4	15
AL078590.2	3.51	0.00579	0.00884	0.0975	3.02	22.1	4.42e-05	2.24	RV	CELLSTATES	vCM1.3	control_PVneg	4	15
CALB1	3.51	0.0206	0.00221	0.0272	2.11	16.4	0.000296	1.69	RV	CELLSTATES	vCM1.3	control_PVneg	4	15
IGSF21	3.51	0.0148	0.00356	0.0496	2.32	17.9	0.000178	1.83	RV	CELLSTATES	vCM1.3	control_PVneg	4	15
NECAB2	3.51	0.0112	0.00236	0.0244	2.11	19.1	0.000117	1.95	RV	CELLSTATES	vCM1.3	control_PVneg	4	15
LINC00298	3.49	0.0398	0.00161	0.0158	2.02	13.6	0.000825	1.4	RV	CELLSTATES	vCM1.3	control_PVneg	4	15
LINC02057	3.49	0.025	0.00151	0.0142	1.94	15.5	0.000411	1.6	RV	CELLSTATES	vCM1.3	control_PVneg	4	15
SPTSSB	3.49	0.00923	0.00337	0.03	2.28	19.9	9e-05	2.03	RV	CELLSTATES	vCM1.3	control_PVneg	4	15
TEX41	3.49	0.00221	0.0169	0.17	3.53	28	7.95e-06	2.66	RV	CELLSTATES	vCM1.3	control_PVneg	4	15
AC093607.1	3.48	7.98e-05	0.0641	0.697	5.14	47.1	7.93e-08	4.1	RV	CELLSTATES	vCM1.3	control_PVneg	4	15
AC024084.1	3.46	0.00668	0.0083	0.0658	2.74	21.5	5.4e-05	2.18	RV	CELLSTATES	vCM1.3	control_PVneg	4	15
C17orf67	3.45	0.0415	0.00335	0.0276	2.23	13.4	0.000887	1.38	RV	CELLSTATES	vCM1.3	control_PVneg	4	15
GRM3	3.45	0.00249	0.00665	0.0585	2.69	26.6	1.18e-05	2.6	RV	CELLSTATES	vCM1.3	control_PVneg	4	15
MROH2B	3.43	0.0369	0.00158	0.0187	1.99	13.8	0.000743	1.43	RV	CELLSTATES	vCM1.3	control_PVneg	4	15
UCHL1	3.43	0.0285	0.00568	0.054	2.65	14.8	0.000516	1.54	RV	CELLSTATES	vCM1.3	control_PVneg	4	15
COL12A1	3.42	0.00249	0.0136	0.0937	3.2	26.9	1.09e-05	2.6	RV	CELLSTATES	vCM1.3	control_PVneg	4	15
LINC01080	3.41	0.0222	0.00186	0.017	2.05	16	0.000343	1.65	RV	CELLSTATES	vCM1.3	control_PVneg	4	15
AC064834.1	3.4	0.0285	0.00359	0.0227	2.17	14.8	0.00052	1.54	RV	CELLSTATES	vCM1.3	control_PVneg	4	15
IRGM	3.4	0.0296	0.00195	0.0199	2.06	14.6	0.000553	1.53	RV	CELLSTATES	vCM1.3	control_PVneg	4	15
AL389885.1	3.38	0.0415	0.00157	0.035	2.05	13.4	0.00089	1.38	RV	CELLSTATES	vCM1.3	control_PVneg	4	15
SNCAIP	3.38	0.0244	0.00281	0.0244	2.17	15.5	0.000398	1.61	RV	CELLSTATES	vCM1.3	control_PVneg	4	15
TTC29	3.38	0.027	0.00474	0.0301	2.34	15.1	0.000468	1.57	RV	CELLSTATES	vCM1.3	control_PVneg	4	15
CSMD1	3.37	0.0351	0.157	2.35	6.91	14	0.000691	1.46	RV	CELLSTATES	vCM1.3	control_PVneg	4	15
LINC02547	3.37	0.0396	0.00123	0.0142	1.97	13.6	0.000813	1.4	RV	CELLSTATES	vCM1.3	control_PVneg	4	15
LINC02539	3.35	0.0489	0.00412	0.0256	2.21	12.5	0.00122	1.31	RV	CELLSTATES	vCM1.3	control_PVneg	4	15
ROPN1L	3.35	0.0214	0.00378	0.039	2.29	16.2	0.000317	1.67	RV	CELLSTATES	vCM1.3	control_PVneg	4	15
AC009690.3	3.34	0.0413	0.00191	0.0158	2.02	13.4	0.000874	1.38	RV	CELLSTATES	vCM1.3	control_PVneg	4	15
AC092813.1	3.33	0.0174	0.00531	0.0488	2.43	17.2	0.000219	1.76	RV	CELLSTATES	vCM1.3	control_PVneg	4	15
ARSJ	3.33	0.0141	0.00421	0.0301	2.29	18	0.000168	1.85	RV	CELLSTATES	vCM1.3	control_PVneg	4	15
C5orf47	3.33	0.000277	0.0289	0.291	4.14	40.2	3.61e-07	3.56	RV	CELLSTATES	vCM1.3	control_PVneg	4	15
CERKL	3.3	0.0282	0.00236	0.0199	2.13	14.9	0.000506	1.55	RV	CELLSTATES	vCM1.3	control_PVneg	4	15
SERPINE3	3.3	0.0169	0.00823	0.072	2.74	17.4	0.000208	1.77	RV	CELLSTATES	vCM1.3	control_PVneg	4	15
AC245123.1	3.29	0.0419	0.00713	0.0284	2.22	13.3	0.000904	1.38	RV	CELLSTATES	vCM1.3	control_PVneg	4	15
LINC02008	3.28	5.62e-05	0.0404	0.444	4.45	49.7	4.67e-08	4.25	RV	CELLSTATES	vCM1.3	control_PVneg	4	15
FBXO15	3.26	0.043	0.004	0.0346	2.29	13.2	0.000954	1.37	RV	CELLSTATES	vCM1.3	control_PVneg	4	15
FAM230C	3.25	0.0369	0.00452	0.0341	2.32	13.8	0.00074	1.43	RV	CELLSTATES	vCM1.3	control_PVneg	4	15
MIR548A1HG	3.25	0.0261	0.00551	0.0426	2.45	15.3	0.000441	1.58	RV	CELLSTATES	vCM1.3	control_PVneg	4	15
AL590652.1	3.24	0.0497	0.00257	0.0379	2.09	12.4	0.00127	1.3	RV	CELLSTATES	vCM1.3	control_PVneg	4	15
RGS21	3.23	0.0448	0.00156	0.0142	1.97	13	0.00103	1.35	RV	CELLSTATES	vCM1.3	control_PVneg	4	15
NUP210L	3.21	0.000169	0.0467	0.493	4.62	43.1	1.89e-07	3.77	RV	CELLSTATES	vCM1.3	control_PVneg	4	15
P2RX1	3.21	0.0306	0.0115	0.0618	2.64	14.5	0.000582	1.51	RV	CELLSTATES	vCM1.3	control_PVneg	4	15
LEPR	3.2	0.00249	0.0308	0.16	3.59	26.7	1.15e-05	2.6	RV	CELLSTATES	vCM1.3	control_PVneg	4	15
LINC01191	3.2	0.0172	0.00448	0.0583	2.4	17.3	0.000215	1.76	RV	CELLSTATES	vCM1.3	control_PVneg	4	15
NEURL1B	3.19	0.0115	0.0172	0.0993	3.26	19	0.00012	1.94	RV	CELLSTATES	vCM1.3	control_PVneg	4	15
AL161725.1	3.17	0.0437	0.0066	0.0628	2.58	13.1	0.000982	1.36	RV	CELLSTATES	vCM1.3	control_PVneg	4	15
CA8	3.17	0.00125	0.0213	0.164	3.7	31	3.51e-06	2.9	RV	CELLSTATES	vCM1.3	control_PVneg	4	15
AC003991.1	3.16	0.00261	0.0127	0.0897	3.14	26.2	1.31e-05	2.58	RV	CELLSTATES	vCM1.3	control_PVneg	4	15
DCAF8L2	3.16	0.0176	0.00552	0.0373	2.39	17.1	0.000232	1.76	RV	CELLSTATES	vCM1.3	control_PVneg	4	15
NSG2	3.14	0.000385	0.054	0.488	4.9	37.9	6.22e-07	3.41	RV	CELLSTATES	vCM1.3	control_PVneg	4	15
CNGA4	3.13	0.0199	0.00398	0.0525	2.26	16.5	0.00028	1.7	RV	CELLSTATES	vCM1.3	control_PVneg	4	15
AC008592.4	3.12	0.0426	0.00289	0.017	2.08	13.2	0.000928	1.37	RV	CELLSTATES	vCM1.3	control_PVneg	4	15
NGEF	3.12	0.0413	0.00603	0.0447	2.49	13.4	0.000877	1.38	RV	CELLSTATES	vCM1.3	control_PVneg	4	15
AC007384.1	3.11	0.0314	0.0105	0.0483	2.55	14.4	0.000603	1.5	RV	CELLSTATES	vCM1.3	control_PVneg	4	15
SYTL2	3.11	0.00229	0.0162	0.141	3.4	27.6	8.84e-06	2.64	RV	CELLSTATES	vCM1.3	control_PVneg	4	15
FSTL4	3.08	0.0169	0.0083	0.0893	2.75	17.4	0.000207	1.77	RV	CELLSTATES	vCM1.3	control_PVneg	4	15
LINC00989	3.07	0.0285	0.00413	0.0272	2.29	14.8	0.000518	1.54	RV	CELLSTATES	vCM1.3	control_PVneg	4	15
SLC6A1-AS1	3.07	0.0351	0.0335	0.153	3.57	14	0.000692	1.46	RV	CELLSTATES	vCM1.3	control_PVneg	4	15
PLCZ1	3.06	0.00417	0.0133	0.0878	3.14	23.8	2.69e-05	2.38	RV	CELLSTATES	vCM1.3	control_PVneg	4	15
TNFRSF11A	3.06	0.0493	0.00945	0.0369	2.41	12.5	0.00124	1.31	RV	CELLSTATES	vCM1.3	control_PVneg	4	15
SRSF12	3.05	0.00365	0.0157	0.111	3.32	24.5	2.13e-05	2.44	RV	CELLSTATES	vCM1.3	control_PVneg	4	15
ADGRF4	3.04	0.047	0.00353	0.0272	2.25	12.8	0.00111	1.33	RV	CELLSTATES	vCM1.3	control_PVneg	4	15
CYP19A1	3.04	0.0282	0.00476	0.0284	2.34	14.9	0.000504	1.55	RV	CELLSTATES	vCM1.3	control_PVneg	4	15
IQUB	3.04	0.00958	0.00999	0.0658	2.84	19.7	9.64e-05	2.02	RV	CELLSTATES	vCM1.3	control_PVneg	4	15
DNAI1	3.03	0.0472	0.00942	0.0567	2.46	12.7	0.00113	1.33	RV	CELLSTATES	vCM1.3	control_PVneg	4	15
AL024508.2	3.02	0.0426	0.00771	0.0602	2.71	13.2	0.000931	1.37	RV	CELLSTATES	vCM1.3	control_PVneg	4	15
B3GALT5	3.02	0.0294	0.011	0.109	3.02	14.7	0.000541	1.53	RV	CELLSTATES	vCM1.3	control_PVneg	4	15
LINC00519	3.01	0.0398	0.0049	0.0329	2.38	13.5	0.000828	1.4	RV	CELLSTATES	vCM1.3	control_PVneg	4	15
AC068473.1	3	0.0481	0.00201	0.0158	2.02	12.7	0.00116	1.32	RV	CELLSTATES	vCM1.3	control_PVneg	4	15
GULP1	2.99	0.0206	0.0152	0.0771	3.04	16.4	0.000296	1.69	RV	CELLSTATES	vCM1.3	control_PVneg	4	15
AL356234.2	2.98	0.0424	0.00578	0.0578	2.49	13.3	0.000916	1.37	RV	CELLSTATES	vCM1.3	control_PVneg	4	15
EDA2R	2.96	0.0454	0.0129	0.102	3.17	12.9	0.00106	1.34	RV	CELLSTATES	vCM1.3	control_PVneg	4	15
RSPO3	2.96	0.0397	0.0044	0.0256	2.24	13.6	0.000821	1.4	RV	CELLSTATES	vCM1.3	control_PVneg	4	15
TBXAS1	2.94	0.00338	0.017	0.124	3.34	25	1.89e-05	2.47	RV	CELLSTATES	vCM1.3	control_PVneg	4	15
CAMK4	2.92	0.0118	0.0301	0.223	4.05	18.8	0.000129	1.93	RV	CELLSTATES	vCM1.3	control_PVneg	4	15
AC100849.1	2.91	0.0228	0.0205	0.268	3.56	15.8	0.000361	1.64	RV	CELLSTATES	vCM1.3	control_PVneg	4	15
DGKB	2.9	0.00403	0.0495	0.359	4.62	24	2.53e-05	2.39	RV	CELLSTATES	vCM1.3	control_PVneg	4	15
IGFBP2	2.9	0.00442	0.0369	0.227	3.8	23.5	2.91e-05	2.35	RV	CELLSTATES	vCM1.3	control_PVneg	4	15
BMPR1B	2.88	1.35e-05	0.205	1.72	6.43	61.5	5.01e-09	4.87	RV	CELLSTATES	vCM1.3	control_PVneg	4	15
COL9A1	2.85	0.0425	0.00547	0.0717	2.41	13.3	0.000922	1.37	RV	CELLSTATES	vCM1.3	control_PVneg	4	15
LINC02585	2.85	0.0488	0.0037	0.0272	2.25	12.6	0.0012	1.31	RV	CELLSTATES	vCM1.3	control_PVneg	4	15
ERVMER34-1	2.84	0.0312	0.00954	0.0443	2.68	14.4	0.000594	1.51	RV	CELLSTATES	vCM1.3	control_PVneg	4	15
ABCA13	2.82	0.0451	0.0071	0.0419	2.47	12.9	0.00105	1.35	RV	CELLSTATES	vCM1.3	control_PVneg	4	15
NREP-AS1	2.82	0.013	0.0155	0.0784	3.15	18.4	0.000147	1.89	RV	CELLSTATES	vCM1.3	control_PVneg	4	15
UNC80	2.82	0.0374	0.0121	0.148	3.12	13.8	0.000755	1.43	RV	CELLSTATES	vCM1.3	control_PVneg	4	15
GLIS1	2.76	0.0442	0.00505	0.0435	2.42	13	0.001	1.35	RV	CELLSTATES	vCM1.3	control_PVneg	4	15
ITGA1	2.76	0.00828	0.0336	0.19	3.93	20.5	7.41e-05	2.08	RV	CELLSTATES	vCM1.3	control_PVneg	4	15
LINC01031	2.76	0.0234	0.0106	0.0618	2.82	15.7	0.000375	1.63	RV	CELLSTATES	vCM1.3	control_PVneg	4	15
SLC39A8	2.75	0.0222	0.0122	0.0973	3.01	15.9	0.000345	1.65	RV	CELLSTATES	vCM1.3	control_PVneg	4	15
AC091212.1	2.73	0.00249	0.034	0.221	4.04	26.7	1.14e-05	2.6	RV	CELLSTATES	vCM1.3	control_PVneg	4	15
SEMA3D	2.73	0.00228	0.0326	0.215	3.98	27.7	8.65e-06	2.64	RV	CELLSTATES	vCM1.3	control_PVneg	4	15
SMOC2	2.73	0.0233	0.0185	0.117	3.36	15.7	0.000372	1.63	RV	CELLSTATES	vCM1.3	control_PVneg	4	15
STAT4	2.73	0.013	0.0408	0.334	4.11	18.4	0.000148	1.89	RV	CELLSTATES	vCM1.3	control_PVneg	4	15
PPP1R36	2.72	0.0447	0.0141	0.0782	2.84	13	0.00103	1.35	RV	CELLSTATES	vCM1.3	control_PVneg	4	15
GRIA4	2.69	0.0135	0.0208	0.251	3.52	18.2	0.000157	1.87	RV	CELLSTATES	vCM1.3	control_PVneg	4	15
LRRC6	2.69	0.00449	0.0555	0.428	4.55	23.4	3.03e-05	2.35	RV	CELLSTATES	vCM1.3	control_PVneg	4	15
NPNT	2.69	0.0499	0.0205	0.119	3.31	12.4	0.00128	1.3	RV	CELLSTATES	vCM1.3	control_PVneg	4	15
XG	2.68	0.0037	0.0312	0.257	3.95	24.5	2.18e-05	2.43	RV	CELLSTATES	vCM1.3	control_PVneg	4	15
AC112206.2	2.65	0.000416	0.0735	0.492	5.07	37.3	7.14e-07	3.38	RV	CELLSTATES	vCM1.3	control_PVneg	4	15
APBA2	2.64	0.0227	0.025	0.1	3.54	15.9	0.000356	1.64	RV	CELLSTATES	vCM1.3	control_PVneg	4	15
LINC02150	2.64	0.0019	0.0549	0.329	4.44	28.8	6.37e-06	2.72	RV	CELLSTATES	vCM1.3	control_PVneg	4	15
ABCG2	2.61	0.00104	0.0375	0.257	4.13	31.9	2.78e-06	2.98	RV	CELLSTATES	vCM1.3	control_PVneg	4	15
AL078590.3	2.6	0.034	0.0931	0.512	5.19	14.1	0.000663	1.47	RV	CELLSTATES	vCM1.3	control_PVneg	4	15
LINC02343	2.6	0.0118	0.0303	0.136	3.77	18.9	0.000126	1.93	RV	CELLSTATES	vCM1.3	control_PVneg	4	15
AMPH	2.59	0.0182	0.0253	0.184	3.6	16.9	0.000245	1.74	RV	CELLSTATES	vCM1.3	control_PVneg	4	15
PTGER3	2.57	0.0131	0.0223	0.13	3.5	18.4	0.00015	1.88	RV	CELLSTATES	vCM1.3	control_PVneg	4	15
AC078845.1	2.56	0.00905	0.0433	0.232	4.16	20.1	8.49e-05	2.04	RV	CELLSTATES	vCM1.3	control_PVneg	4	15
LINC01950	2.55	0.0222	0.0343	0.23	3.93	16	0.000342	1.65	RV	CELLSTATES	vCM1.3	control_PVneg	4	15
USP50	2.54	0.007	0.0215	0.0988	3.42	21.2	5.86e-05	2.15	RV	CELLSTATES	vCM1.3	control_PVneg	4	15
HMCN1	2.53	0.0263	0.0189	0.0971	3.28	15.2	0.00045	1.58	RV	CELLSTATES	vCM1.3	control_PVneg	4	15
LINC00578	2.53	0.00508	0.02	0.141	3.46	22.7	3.69e-05	2.29	RV	CELLSTATES	vCM1.3	control_PVneg	4	15
PPFIA2-AS1	2.53	0.0282	0.0111	0.103	2.86	14.9	0.000503	1.55	RV	CELLSTATES	vCM1.3	control_PVneg	4	15
LINC01708	2.51	0.00144	0.0446	0.25	4.29	30.2	4.38e-06	2.84	RV	CELLSTATES	vCM1.3	control_PVneg	4	15
ACADL	2.5	0.0296	0.0169	0.09	2.99	14.6	0.000554	1.53	RV	CELLSTATES	vCM1.3	control_PVneg	4	15
NEK5	2.5	0.00449	0.0321	0.174	3.69	23.3	3.07e-05	2.35	RV	CELLSTATES	vCM1.3	control_PVneg	4	15
FKBP5	2.47	0.000628	1.15	6.31	8.65	34.7	1.37e-06	3.2	RV	CELLSTATES	vCM1.3	control_PVneg	4	15
LINC00862	2.46	0.00781	0.0342	0.163	3.81	20.8	6.74e-05	2.11	RV	CELLSTATES	vCM1.3	control_PVneg	4	15
PTPRN2	2.46	0.0443	0.0246	0.121	3.53	13	0.00101	1.35	RV	CELLSTATES	vCM1.3	control_PVneg	4	15
LSMEM1	2.45	0.0497	0.0154	0.0715	3.01	12.4	0.00127	1.3	RV	CELLSTATES	vCM1.3	control_PVneg	4	15
NFASC	2.45	0.00672	0.044	0.168	3.98	21.5	5.47e-05	2.17	RV	CELLSTATES	vCM1.3	control_PVneg	4	15
NNMT	2.45	0.00575	0.0708	0.401	4.65	22.2	4.36e-05	2.24	RV	CELLSTATES	vCM1.3	control_PVneg	4	15
MCUB	2.43	0.0176	0.0251	0.113	3.4	17.1	0.000234	1.76	RV	CELLSTATES	vCM1.3	control_PVneg	4	15
MMP2-AS1	2.41	0.0488	0.0429	0.155	4.05	12.6	0.00121	1.31	RV	CELLSTATES	vCM1.3	control_PVneg	4	15
ADCY10	2.39	0.0245	0.0177	0.0805	3.14	15.5	0.000402	1.61	RV	CELLSTATES	vCM1.3	control_PVneg	4	15
LINC00649	2.38	0.0083	0.0284	0.189	3.76	20.5	7.48e-05	2.08	RV	CELLSTATES	vCM1.3	control_PVneg	4	15
PREX2	2.34	0.0187	0.029	0.155	3.69	16.8	0.000253	1.73	RV	CELLSTATES	vCM1.3	control_PVneg	4	15
AC079760.2	2.31	0.0174	0.0313	0.181	3.67	17.2	0.00022	1.76	RV	CELLSTATES	vCM1.3	control_PVneg	4	15
P3H2	2.27	0.0227	0.0331	0.169	3.88	15.9	0.000355	1.64	RV	CELLSTATES	vCM1.3	control_PVneg	4	15
SNCA	2.27	0.0108	0.0382	0.23	4.04	19.2	0.000112	1.97	RV	CELLSTATES	vCM1.3	control_PVneg	4	15
LPCAT2	2.25	0.00499	0.0578	0.261	4.51	22.8	3.56e-05	2.3	RV	CELLSTATES	vCM1.3	control_PVneg	4	15
PPP2R2B	2.25	0.0134	0.0563	0.26	4.27	18.3	0.000154	1.87	RV	CELLSTATES	vCM1.3	control_PVneg	4	15
AC010343.3	2.23	0.00249	0.121	0.629	5.39	26.6	1.19e-05	2.6	RV	CELLSTATES	vCM1.3	control_PVneg	4	15
CD226	2.19	0.00801	0.0609	0.247	4.35	20.7	6.97e-05	2.1	RV	CELLSTATES	vCM1.3	control_PVneg	4	15
DNAH12	2.17	0.00249	0.0565	0.253	4.23	26.9	1.08e-05	2.6	RV	CELLSTATES	vCM1.3	control_PVneg	4	15
SEPT4-AS1	2.15	0.0493	0.0243	0.0765	3.36	12.5	0.00125	1.31	RV	CELLSTATES	vCM1.3	control_PVneg	4	15
RUNDC3B	2.14	0.025	0.0343	0.145	3.81	15.4	0.000414	1.6	RV	CELLSTATES	vCM1.3	control_PVneg	4	15
ADAM22	2.1	0.012	0.0432	0.155	4.03	18.8	0.000132	1.92	RV	CELLSTATES	vCM1.3	control_PVneg	4	15
ANKRD7	2.1	0.00622	0.0655	0.291	4.59	21.8	4.95e-05	2.21	RV	CELLSTATES	vCM1.3	control_PVneg	4	15
VTCN1	2.1	0.049	0.036	0.272	3.93	12.5	0.00122	1.31	RV	CELLSTATES	vCM1.3	control_PVneg	4	15
AC104461.1	2.07	0.0134	0.0448	0.195	4.09	18.3	0.000154	1.87	RV	CELLSTATES	vCM1.3	control_PVneg	4	15
AC004053.1	2.06	0.0142	0.071	0.342	4.73	18	0.00017	1.85	RV	CELLSTATES	vCM1.3	control_PVneg	4	15
NEB	2.06	0.000828	0.223	0.96	6.12	33.3	1.9e-06	3.08	RV	CELLSTATES	vCM1.3	control_PVneg	4	15
DHRS3	2.05	0.00328	0.15	0.766	5.63	25.2	1.77e-05	2.48	RV	CELLSTATES	vCM1.3	control_PVneg	4	15
ST8SIA5	2.04	0.0116	0.0672	0.286	4.65	19	0.000122	1.94	RV	CELLSTATES	vCM1.3	control_PVneg	4	15
PRICKLE2	2.03	0.00617	0.0648	0.278	4.49	21.9	4.81e-05	2.21	RV	CELLSTATES	vCM1.3	control_PVneg	4	15
CACNB4	2.02	0.0176	0.0333	0.124	3.72	17.1	0.000233	1.76	RV	CELLSTATES	vCM1.3	control_PVneg	4	15
MIR34AHG	2.01	0.0379	0.0292	0.0992	3.61	13.7	0.00077	1.42	RV	CELLSTATES	vCM1.3	control_PVneg	4	15
DLGAP1	2	0.0104	0.101	0.389	5.11	19.4	0.000106	1.98	RV	CELLSTATES	vCM1.3	control_PVneg	4	15
MEF2C-AS1	1.98	0.00343	0.135	0.547	5.44	24.9	1.94e-05	2.47	RV	CELLSTATES	vCM1.3	control_PVneg	4	15
MYH11	1.98	0.0429	0.038	0.145	3.88	13.2	0.000949	1.37	RV	CELLSTATES	vCM1.3	control_PVneg	4	15
SHC4	1.97	0.0435	0.0545	0.207	4.32	13.1	0.00097	1.36	RV	CELLSTATES	vCM1.3	control_PVneg	4	15
SPDYA	1.97	0.0198	0.0532	0.225	4.28	16.6	0.000276	1.7	RV	CELLSTATES	vCM1.3	control_PVneg	4	15
ARFGEF3	1.96	0.0084	0.0437	0.253	4.08	20.4	7.72e-05	2.08	RV	CELLSTATES	vCM1.3	control_PVneg	4	15
CRIM1	1.96	0.0175	0.254	0.961	6.38	17.2	0.000225	1.76	RV	CELLSTATES	vCM1.3	control_PVneg	4	15
DNAH7	1.95	0.0235	0.0364	0.133	3.74	15.7	0.000378	1.63	RV	CELLSTATES	vCM1.3	control_PVneg	4	15
LINC01476	1.95	0.0123	0.0783	0.36	4.76	18.6	0.000138	1.91	RV	CELLSTATES	vCM1.3	control_PVneg	4	15
RNF217-AS1	1.95	0.0123	0.043	0.162	3.94	18.6	0.000138	1.91	RV	CELLSTATES	vCM1.3	control_PVneg	4	15
ELOVL6	1.93	0.0182	0.0573	0.2	4.04	16.9	0.000245	1.74	RV	CELLSTATES	vCM1.3	control_PVneg	4	15
NAAA	1.93	0.0175	0.058	0.222	4.22	17.1	0.00023	1.76	RV	CELLSTATES	vCM1.3	control_PVneg	4	15
PLCE1	1.93	0.00449	0.166	0.733	5.72	23.3	3.06e-05	2.35	RV	CELLSTATES	vCM1.3	control_PVneg	4	15
AC073569.2	1.91	0.047	0.0324	0.13	3.58	12.8	0.00111	1.33	RV	CELLSTATES	vCM1.3	control_PVneg	4	15
KIAA1614	1.91	0.00236	0.0734	0.342	4.6	27.3	9.67e-06	2.63	RV	CELLSTATES	vCM1.3	control_PVneg	4	15
GPR173	1.9	0.0483	0.0361	0.119	3.56	12.6	0.00118	1.32	RV	CELLSTATES	vCM1.3	control_PVneg	4	15
BICC1	1.87	0.0213	0.0661	0.215	4.45	16.2	0.000311	1.67	RV	CELLSTATES	vCM1.3	control_PVneg	4	15
UNC5C	1.86	0.0347	0.0599	0.353	4.45	14.1	0.000679	1.46	RV	CELLSTATES	vCM1.3	control_PVneg	4	15
AC013652.1	1.85	0.0282	0.194	0.943	5.98	14.9	0.000501	1.55	RV	CELLSTATES	vCM1.3	control_PVneg	4	15
LHFPL3	1.84	0.0337	0.0686	0.278	4.48	14.2	0.000652	1.47	RV	CELLSTATES	vCM1.3	control_PVneg	4	15
LIX1-AS1	1.82	0.0123	0.103	0.313	4.87	18.6	0.000137	1.91	RV	CELLSTATES	vCM1.3	control_PVneg	4	15
MSH4	1.82	0.0297	0.0744	0.323	4.69	14.6	0.00056	1.53	RV	CELLSTATES	vCM1.3	control_PVneg	4	15
BFSP1	1.81	0.0443	0.0412	0.146	3.97	13	0.00102	1.35	RV	CELLSTATES	vCM1.3	control_PVneg	4	15
GLRB	1.81	0.0356	0.0798	0.3	4.73	14	0.000707	1.45	RV	CELLSTATES	vCM1.3	control_PVneg	4	15
PRKAR2B	1.81	0.0175	0.0727	0.248	4.61	17.1	0.000228	1.76	RV	CELLSTATES	vCM1.3	control_PVneg	4	15
DDAH1	1.8	0.0216	0.0962	0.299	4.83	16.1	0.000326	1.67	RV	CELLSTATES	vCM1.3	control_PVneg	4	15
SPOCK1	1.79	0.0193	0.297	1.29	6.51	16.7	0.000266	1.71	RV	CELLSTATES	vCM1.3	control_PVneg	4	15
AP002026.1	1.78	0.0269	0.061	0.184	4.15	15.1	0.000464	1.57	RV	CELLSTATES	vCM1.3	control_PVneg	4	15
RNF24	1.77	0.027	0.0684	0.307	4.51	15.1	0.000472	1.57	RV	CELLSTATES	vCM1.3	control_PVneg	4	15
ALDH1A2	1.76	0.0314	0.108	0.397	5.16	14.4	0.0006	1.5	RV	CELLSTATES	vCM1.3	control_PVneg	4	15
ELMO1	1.76	0.0338	0.0892	0.257	4.77	14.2	0.000657	1.47	RV	CELLSTATES	vCM1.3	control_PVneg	4	15
C5AR1	1.75	0.0482	0.0525	0.247	4	12.6	0.00117	1.32	RV	CELLSTATES	vCM1.3	control_PVneg	4	15
DPYSL2	1.75	0.019	0.122	0.426	5.19	16.7	0.00026	1.72	RV	CELLSTATES	vCM1.3	control_PVneg	4	15
SLCO1C1	1.74	0.0448	0.102	0.427	4.59	13	0.00104	1.35	RV	CELLSTATES	vCM1.3	control_PVneg	4	15
MAP3K7CL	1.73	0.0413	0.0624	0.231	4.11	13.4	0.000873	1.38	RV	CELLSTATES	vCM1.3	control_PVneg	4	15
MATN2	1.73	0.0472	0.0746	0.27	4.57	12.7	0.00113	1.33	RV	CELLSTATES	vCM1.3	control_PVneg	4	15
AC104806.2	1.71	0.0302	0.0547	0.157	4.04	14.6	0.00057	1.52	RV	CELLSTATES	vCM1.3	control_PVneg	4	15
CREB5	1.71	0.000845	0.531	2.53	7.36	33.2	1.99e-06	3.07	RV	CELLSTATES	vCM1.3	control_PVneg	4	15
NRXN3	1.7	0.0228	0.199	0.698	6.01	15.8	0.000363	1.64	RV	CELLSTATES	vCM1.3	control_PVneg	4	15
TTC39C	1.69	0.0106	0.0911	0.365	4.85	19.3	0.000109	1.97	RV	CELLSTATES	vCM1.3	control_PVneg	4	15
BCL2	1.68	0.00208	0.328	1.36	6.63	28.4	7.11e-06	2.68	RV	CELLSTATES	vCM1.3	control_PVneg	4	15
FARP1	1.68	0.00809	0.0887	0.353	4.79	20.6	7.09e-05	2.09	RV	CELLSTATES	vCM1.3	control_PVneg	4	15
NME5	1.67	0.0296	0.0562	0.194	4.2	14.7	0.000549	1.53	RV	CELLSTATES	vCM1.3	control_PVneg	4	15
TAB3	1.67	0.0108	0.0757	0.275	4.59	19.3	0.000111	1.97	RV	CELLSTATES	vCM1.3	control_PVneg	4	15
FRMD4B	1.61	0.0123	0.406	1.33	6.86	18.6	0.000138	1.91	RV	CELLSTATES	vCM1.3	control_PVneg	4	15
PRKCH	1.6	0.0217	0.103	0.395	4.97	16.1	0.000329	1.66	RV	CELLSTATES	vCM1.3	control_PVneg	4	15
CRB1	1.59	0.0427	0.0689	0.215	4.38	13.2	0.000936	1.37	RV	CELLSTATES	vCM1.3	control_PVneg	4	15
CC2D2A	1.58	0.0274	0.0707	0.293	4.39	15	0.00048	1.56	RV	CELLSTATES	vCM1.3	control_PVneg	4	15
CCDC138	1.58	0.0427	0.0632	0.199	4.36	13.2	0.000942	1.37	RV	CELLSTATES	vCM1.3	control_PVneg	4	15
AC008629.1	1.56	0.0261	0.102	0.356	4.94	15.3	0.000439	1.58	RV	CELLSTATES	vCM1.3	control_PVneg	4	15
AC027117.2	1.55	0.00746	0.411	1.59	6.82	21	6.35e-05	2.13	RV	CELLSTATES	vCM1.3	control_PVneg	4	15
STX6	1.55	0.0213	0.0754	0.242	4.49	16.2	0.000314	1.67	RV	CELLSTATES	vCM1.3	control_PVneg	4	15
ATP6AP1L	1.54	0.00622	0.113	0.356	5.02	21.8	4.99e-05	2.21	RV	CELLSTATES	vCM1.3	control_PVneg	4	15
KAZN	1.53	0.0386	0.265	0.937	6.35	13.7	0.000789	1.41	RV	CELLSTATES	vCM1.3	control_PVneg	4	15
LRP2BP	1.53	0.027	0.126	0.438	5.27	15.1	0.00047	1.57	RV	CELLSTATES	vCM1.3	control_PVneg	4	15
BACH2	1.51	0.0182	0.187	0.627	5.8	16.9	0.000244	1.74	RV	CELLSTATES	vCM1.3	control_PVneg	4	15
CEP76	1.49	0.0459	0.0521	0.187	4.03	12.9	0.00107	1.34	RV	CELLSTATES	vCM1.3	control_PVneg	4	15
TSGA10	1.49	0.0239	0.0932	0.272	4.69	15.6	0.000386	1.62	RV	CELLSTATES	vCM1.3	control_PVneg	4	15
ANTXR2	1.48	0.00403	0.312	0.975	6.47	24	2.51e-05	2.39	RV	CELLSTATES	vCM1.3	control_PVneg	4	15
EXT1	1.47	0.0197	0.673	2.25	7.58	16.6	0.000272	1.71	RV	CELLSTATES	vCM1.3	control_PVneg	4	15
ZDHHC14	1.47	0.00142	0.498	1.58	7.07	30.5	4.05e-06	2.85	RV	CELLSTATES	vCM1.3	control_PVneg	4	15
IL12RB2	1.45	0.0365	0.0809	0.272	4.52	13.9	0.00073	1.44	RV	CELLSTATES	vCM1.3	control_PVneg	4	15
TWSG1	1.45	0.016	0.102	0.316	4.86	17.6	0.000194	1.8	RV	CELLSTATES	vCM1.3	control_PVneg	4	15
WIPF3	1.43	0.0443	0.0846	0.246	4.63	13	0.00102	1.35	RV	CELLSTATES	vCM1.3	control_PVneg	4	15
RORA	1.42	0.00452	0.649	2.17	7.47	23.3	3.12e-05	2.35	RV	CELLSTATES	vCM1.3	control_PVneg	4	15
ABTB2	1.4	0.00263	0.391	1.21	6.67	26.1	1.34e-05	2.58	RV	CELLSTATES	vCM1.3	control_PVneg	4	15
LIMA1	1.38	0.0278	0.148	0.401	5.35	15	0.000489	1.56	RV	CELLSTATES	vCM1.3	control_PVneg	4	15
VPS41	1.37	0.025	0.136	0.406	5.26	15.4	0.000415	1.6	RV	CELLSTATES	vCM1.3	control_PVneg	4	15
ZNF736	1.36	0.0484	0.0993	0.323	4.82	12.6	0.00119	1.32	RV	CELLSTATES	vCM1.3	control_PVneg	4	15
CDKL5	1.33	0.00913	0.42	1.13	6.77	20	8.62e-05	2.04	RV	CELLSTATES	vCM1.3	control_PVneg	4	15
CHIC2	1.33	0.0303	0.0993	0.285	4.81	14.5	0.000575	1.52	RV	CELLSTATES	vCM1.3	control_PVneg	4	15
DOCK5	1.32	0.0032	0.789	2.56	7.67	25.3	1.71e-05	2.49	RV	CELLSTATES	vCM1.3	control_PVneg	4	15
NPAS3	1.32	0.0175	0.42	1.12	6.71	17.1	0.000226	1.76	RV	CELLSTATES	vCM1.3	control_PVneg	4	15
LINC02062	1.31	0.0197	0.212	0.56	5.82	16.6	0.000273	1.71	RV	CELLSTATES	vCM1.3	control_PVneg	4	15
PPM1B	1.31	0.00221	0.305	0.846	6.28	27.9	8.09e-06	2.66	RV	CELLSTATES	vCM1.3	control_PVneg	4	15
RUNX2	1.3	0.0464	0.118	0.352	5.1	12.8	0.00109	1.33	RV	CELLSTATES	vCM1.3	control_PVneg	4	15
FOXK1	1.28	0.024	0.267	0.716	6.14	15.6	0.00039	1.62	RV	CELLSTATES	vCM1.3	control_PVneg	4	15
RNF217	1.27	0.0295	0.19	0.513	5.61	14.7	0.000544	1.53	RV	CELLSTATES	vCM1.3	control_PVneg	4	15
XPR1	1.27	0.0092	2.66	8.75	9.4	20	8.86e-05	2.04	RV	CELLSTATES	vCM1.3	control_PVneg	4	15
ARHGAP24	1.26	0.0335	1.64	5.09	8.81	14.2	0.000646	1.48	RV	CELLSTATES	vCM1.3	control_PVneg	4	15
ZSWIM5	1.26	0.0473	0.127	0.524	5.22	12.7	0.00113	1.33	RV	CELLSTATES	vCM1.3	control_PVneg	4	15
ERC2	1.24	0.0443	0.304	0.852	6.34	13	0.00101	1.35	RV	CELLSTATES	vCM1.3	control_PVneg	4	15
PTCHD1-AS	1.24	0.047	0.238	0.761	5.95	12.8	0.00111	1.33	RV	CELLSTATES	vCM1.3	control_PVneg	4	15
GREB1L	1.23	0.00271	1.13	3.12	8.16	25.9	1.42e-05	2.57	RV	CELLSTATES	vCM1.3	control_PVneg	4	15
RPS6KA2	1.23	0.0222	0.34	0.9	6.5	15.9	0.000345	1.65	RV	CELLSTATES	vCM1.3	control_PVneg	4	15
LINC01004	1.22	0.0053	0.313	0.899	6.36	22.5	3.95e-05	2.28	RV	CELLSTATES	vCM1.3	control_PVneg	4	15
SPIN1	1.21	0.00924	0.347	0.982	6.5	19.9	9.07e-05	2.03	RV	CELLSTATES	vCM1.3	control_PVneg	4	15
TMTC1	1.18	0.00835	0.5	1.24	6.92	20.4	7.57e-05	2.08	RV	CELLSTATES	vCM1.3	control_PVneg	4	15
FOXO3	1.15	0.00493	1.17	3.33	8.22	22.9	3.49e-05	2.31	RV	CELLSTATES	vCM1.3	control_PVneg	4	15
FRMPD4	1.15	0.0419	0.342	0.974	6.49	13.3	0.000901	1.38	RV	CELLSTATES	vCM1.3	control_PVneg	4	15
ATAD2	1.14	0.0206	0.452	1.19	6.83	16.4	0.000297	1.69	RV	CELLSTATES	vCM1.3	control_PVneg	4	15
CENPP	1.14	0.047	0.239	0.701	6.01	12.8	0.00111	1.33	RV	CELLSTATES	vCM1.3	control_PVneg	4	15
TBC1D8	1.14	0.0084	0.994	2.36	7.9	20.4	7.77e-05	2.08	RV	CELLSTATES	vCM1.3	control_PVneg	4	15
LRRC1	1.13	0.0426	0.145	0.405	5.28	13.2	0.000932	1.37	RV	CELLSTATES	vCM1.3	control_PVneg	4	15
VCL	1.13	0.0432	1.56	4.43	8.65	13.2	0.000961	1.36	RV	CELLSTATES	vCM1.3	control_PVneg	4	15
CBFB	1.12	0.0283	0.207	0.541	5.79	14.9	0.00051	1.55	RV	CELLSTATES	vCM1.3	control_PVneg	4	15
PDZD2	1.1	0.0216	3.62	8.83	9.75	16.1	0.000323	1.67	RV	CELLSTATES	vCM1.3	control_PVneg	4	15
PCDH9	1.08	0.0227	3.1	8.83	9.62	15.9	0.000356	1.64	RV	CELLSTATES	vCM1.3	control_PVneg	4	15
INPP4B	1.07	0.00839	2.24	6.32	9.11	20.4	7.66e-05	2.08	RV	CELLSTATES	vCM1.3	control_PVneg	4	15
PTPN14	1.07	0.0172	0.456	1.25	6.89	17.3	0.000216	1.76	RV	CELLSTATES	vCM1.3	control_PVneg	4	15
AC104596.1	1.04	0.0436	0.299	0.848	6.3	13.1	0.000974	1.36	RV	CELLSTATES	vCM1.3	control_PVneg	4	15
C1orf21	1.03	0.0409	1.22	3.05	8.19	13.5	0.000857	1.39	RV	CELLSTATES	vCM1.3	control_PVneg	4	15
USP53	1.01	0.0188	1.39	3.4	8.4	16.8	0.000256	1.73	RV	CELLSTATES	vCM1.3	control_PVneg	4	15
INSR	1	0.0482	1.46	4.01	8.51	12.6	0.00117	1.32	RV	CELLSTATES	vCM1.3	control_PVneg	4	15
TBC1D1	1	0.0297	0.881	2	7.67	14.6	0.000558	1.53	RV	CELLSTATES	vCM1.3	control_PVneg	4	15
HDAC9	0.996	0.0493	1.98	4.66	8.87	12.5	0.00125	1.31	RV	CELLSTATES	vCM1.3	control_PVneg	4	15
SLC16A1-AS1	0.977	0.049	1.27	3.11	8.23	12.5	0.00123	1.31	RV	CELLSTATES	vCM1.3	control_PVneg	4	15
AFF1	0.756	0.0482	1.1	2.39	7.97	12.6	0.00117	1.32	RV	CELLSTATES	vCM1.3	control_PVneg	4	15

## Sheet: RBM20_control
Gene	logFC	FDR	mean_exp_control	mean_exp_genotype	logCPM	F	PValue	FDR_plot	Region	annotation_level	cell_state	comparison	Observations_genotype	Observations_reference
HYAL4	5.26	9.94e-06	0.00194	0.143	2.94	68.5	1.23e-09	5	RV	CELLSTATES	vCM1.3	control_RBM20	5	15
HBA2	4.56	0.0014	0	0.0473	1.92	36.9	6.4e-06	2.85	RV	CELLSTATES	vCM1.3	control_RBM20	5	15
AC078880.3	4.4	0.00314	0	0.0296	1.88	30.2	2.32e-05	2.5	RV	CELLSTATES	vCM1.3	control_RBM20	5	15
SPINK1	4.12	0.000104	0.00323	0.116	2.77	44.6	1.19e-07	3.98	RV	CELLSTATES	vCM1.3	control_RBM20	5	15
SCGB3A2	3.96	6.94e-05	0.00511	0.133	3.07	47.7	6.09e-08	4.16	RV	CELLSTATES	vCM1.3	control_RBM20	5	15
AC011604.2	3.79	0.005	0.00298	0.0753	2.59	21.9	4.5e-05	2.3	RV	CELLSTATES	vCM1.3	control_RBM20	5	15
BMPR1B-DT	3.75	0.000251	0.0182	0.21	3.6	38.6	4.68e-07	3.6	RV	CELLSTATES	vCM1.3	control_RBM20	5	15
C14orf132	3.74	0.000883	0.00259	0.0846	2.61	31.4	2.91e-06	3.05	RV	CELLSTATES	vCM1.3	control_RBM20	5	15
SLC18A1	3.74	0.0143	0	0.0341	1.78	20.2	0.000227	1.85	RV	CELLSTATES	vCM1.3	control_RBM20	5	15
AC078880.4	3.7	0.00425	0	0.0156	1.73	28.1	3.56e-05	2.37	RV	CELLSTATES	vCM1.3	control_RBM20	5	15
AC016576.1	3.67	0.0019	0.000327	0.0255	1.86	26.5	1.13e-05	2.72	RV	CELLSTATES	vCM1.3	control_RBM20	5	15
AC108067.1	3.6	0.000857	0.015	0.164	3.54	31.5	2.77e-06	3.07	RV	CELLSTATES	vCM1.3	control_RBM20	5	15
AQP9	3.59	0.00298	0.00317	0.0447	2.37	24.5	2.04e-05	2.53	RV	CELLSTATES	vCM1.3	control_RBM20	5	15
IAPP	3.5	0.00658	0.000851	0.0271	1.98	20.6	6.91e-05	2.18	RV	CELLSTATES	vCM1.3	control_RBM20	5	15
AC117386.1	3.48	0.00647	0	0.0415	1.75	25.3	6.66e-05	2.19	RV	CELLSTATES	vCM1.3	control_RBM20	5	15
SLC6A1-AS1	3.45	0.000404	0.0335	0.358	4.04	35.6	9.78e-07	3.39	RV	CELLSTATES	vCM1.3	control_RBM20	5	15
ATP1B4	3.44	0.00534	0.00125	0.0331	2.13	21.6	4.91e-05	2.27	RV	CELLSTATES	vCM1.3	control_RBM20	5	15
AC092813.1	3.42	0.000956	0.00531	0.12	2.74	30.9	3.33e-06	3.02	RV	CELLSTATES	vCM1.3	control_RBM20	5	15
ERVH-1	3.4	0.00276	0.000883	0.0237	1.92	24.9	1.81e-05	2.56	RV	CELLSTATES	vCM1.3	control_RBM20	5	15
AL354719.2	3.39	0.0207	0	0.019	1.71	18	0.000403	1.68	RV	CELLSTATES	vCM1.3	control_RBM20	5	15
AC104119.1	3.38	0.0241	0	0.0197	1.72	17.2	0.000511	1.62	RV	CELLSTATES	vCM1.3	control_RBM20	5	15
HMMR	3.36	0.00709	0.00136	0.0423	2.11	20.2	7.7e-05	2.15	RV	CELLSTATES	vCM1.3	control_RBM20	5	15
CALB1	3.35	0.00148	0.00221	0.0688	2.24	28	7.34e-06	2.83	RV	CELLSTATES	vCM1.3	control_RBM20	5	15
DHRS9	3.33	0.000774	0.00486	0.0849	2.71	32.1	2.38e-06	3.11	RV	CELLSTATES	vCM1.3	control_RBM20	5	15
AL020998.1	3.31	0.00471	0.000515	0.0235	1.84	22.4	4.18e-05	2.33	RV	CELLSTATES	vCM1.3	control_RBM20	5	15
FCRL1	3.3	0.0346	0.00255	0.0326	2.18	13.4	0.00086	1.46	RV	CELLSTATES	vCM1.3	control_RBM20	5	15
AC087516.2	3.18	0.00601	0.00101	0.0202	2.01	21.1	5.81e-05	2.22	RV	CELLSTATES	vCM1.3	control_RBM20	5	15
UNC80	3.13	0.000244	0.0121	0.226	3.54	39.2	4.08e-07	3.61	RV	CELLSTATES	vCM1.3	control_RBM20	5	15
AC079340.1	3.12	0.0392	0.00133	0.0237	2.04	12.8	0.00106	1.41	RV	CELLSTATES	vCM1.3	control_RBM20	5	15
HLA-DMA	3.12	0.00169	0.0117	0.0884	2.98	27.1	9.45e-06	2.77	RV	CELLSTATES	vCM1.3	control_RBM20	5	15
MGAT3	3.09	0.0288	0.0016	0.0405	2.07	14.1	0.000654	1.54	RV	CELLSTATES	vCM1.3	control_RBM20	5	15
RGS21	3.09	0.00694	0.00156	0.0225	2.05	20.3	7.45e-05	2.16	RV	CELLSTATES	vCM1.3	control_RBM20	5	15
AC100801.1	3.08	0.0133	0.00379	0.0483	2.33	17.5	0.000193	1.88	RV	CELLSTATES	vCM1.3	control_RBM20	5	15
AP001646.3	3.07	0.00691	0.0027	0.0493	2.28	20.4	7.29e-05	2.16	RV	CELLSTATES	vCM1.3	control_RBM20	5	15
LINC00498	3.05	0.0159	0.000642	0.0139	1.83	17.1	0.000271	1.8	RV	CELLSTATES	vCM1.3	control_RBM20	5	15
AL389885.1	3.04	0.0162	0.00157	0.0371	2.1	16.4	0.000283	1.79	RV	CELLSTATES	vCM1.3	control_RBM20	5	15
PTGFR	3.04	0.0354	0.0056	0.0568	2.6	13.3	0.000898	1.45	RV	CELLSTATES	vCM1.3	control_RBM20	5	15
FAM41C	3.03	0.0344	0.000214	0.0135	1.73	18.8	0.000848	1.46	RV	CELLSTATES	vCM1.3	control_RBM20	5	15
AC090673.1	3.02	0.0142	0.00221	0.0424	2.17	17.1	0.000224	1.85	RV	CELLSTATES	vCM1.3	control_RBM20	5	15
HBB	3.02	0.0147	0.0048	0.0401	2.35	16.9	0.000237	1.83	RV	CELLSTATES	vCM1.3	control_RBM20	5	15
LINC00672	3.02	0.00861	0.000842	0.0398	1.86	20.2	0.000109	2.06	RV	CELLSTATES	vCM1.3	control_RBM20	5	15
SLCO1B1	3.02	0.0223	0.00617	0.0404	2.16	15.1	0.000446	1.65	RV	CELLSTATES	vCM1.3	control_RBM20	5	15
NPPB	3	0.014	0.163	2.5	6.79	17.2	0.000212	1.85	RV	CELLSTATES	vCM1.3	control_RBM20	5	15
SRCIN1	3	0.00108	0.00494	0.0781	2.6	29.7	4.58e-06	2.97	RV	CELLSTATES	vCM1.3	control_RBM20	5	15
VWA5B1	2.99	0.0141	0.0019	0.0285	2.11	17.2	0.000215	1.85	RV	CELLSTATES	vCM1.3	control_RBM20	5	15
AC078980.1	2.96	6.71e-05	0.0914	1.43	5.71	50.7	3.26e-08	4.17	RV	CELLSTATES	vCM1.3	control_RBM20	5	15
ADAM21	2.95	0.0142	0.00533	0.0148	1.87	17.1	0.000219	1.85	RV	CELLSTATES	vCM1.3	control_RBM20	5	15
AC023983.2	2.93	0.0162	0.00106	0.0294	1.89	16.8	0.000282	1.79	RV	CELLSTATES	vCM1.3	control_RBM20	5	15
DNAI1	2.91	0.0115	0.00942	0.187	2.75	18.1	0.000155	1.94	RV	CELLSTATES	vCM1.3	control_RBM20	5	15
MFSD2A	2.9	0.015	0.00116	0.0211	1.91	16.8	0.000248	1.82	RV	CELLSTATES	vCM1.3	control_RBM20	5	15
CNGB1	2.88	0.002	0.00892	0.105	2.93	26.2	1.21e-05	2.7	RV	CELLSTATES	vCM1.3	control_RBM20	5	15
ERICH3-AS1	2.85	0.0477	0	0.0375	1.69	13.7	0.00144	1.32	RV	CELLSTATES	vCM1.3	control_RBM20	5	15
GNG8	2.85	0.0477	0	0.0375	1.69	13.7	0.00144	1.32	RV	CELLSTATES	vCM1.3	control_RBM20	5	15
AL162632.3	2.83	0.00831	0.00458	0.0807	2.53	19.4	9.97e-05	2.08	RV	CELLSTATES	vCM1.3	control_RBM20	5	15
AL359220.1	2.82	0.000662	0.0125	0.139	3.35	33	1.91e-06	3.18	RV	CELLSTATES	vCM1.3	control_RBM20	5	15
COTL1	2.8	6.71e-05	0.0172	0.193	3.63	52.5	2.28e-08	4.17	RV	CELLSTATES	vCM1.3	control_RBM20	5	15
GAPDHS	2.8	0.0206	0.00253	0.0333	2.15	15.4	0.000399	1.69	RV	CELLSTATES	vCM1.3	control_RBM20	5	15
IL31RA	2.8	0.0179	0.00563	0.169	2.66	16	0.00033	1.75	RV	CELLSTATES	vCM1.3	control_RBM20	5	15
NNMT	2.77	2.15e-05	0.0708	0.673	5.05	61.7	4e-09	4.67	RV	CELLSTATES	vCM1.3	control_RBM20	5	15
SPAM1	2.77	0.0279	0.000991	0.0208	1.9	14.2	0.000624	1.55	RV	CELLSTATES	vCM1.3	control_RBM20	5	15
PHF21B	2.76	0.000262	0.0148	0.186	3.42	38	5.36e-07	3.58	RV	CELLSTATES	vCM1.3	control_RBM20	5	15
PDE8B	2.75	0.00143	0.0185	0.17	3.37	28.1	7.01e-06	2.85	RV	CELLSTATES	vCM1.3	control_RBM20	5	15
SLN	2.75	0.0179	0.00509	0.11	2.75	16	0.000332	1.75	RV	CELLSTATES	vCM1.3	control_RBM20	5	15
AC093607.1	2.72	0.000364	0.0641	0.58	5.04	36.1	8.59e-07	3.44	RV	CELLSTATES	vCM1.3	control_RBM20	5	15
SLC6A1	2.72	0.00471	0.0159	0.101	2.84	22.1	4.18e-05	2.33	RV	CELLSTATES	vCM1.3	control_RBM20	5	15
AC083800.1	2.71	0.0032	0.00642	0.0973	2.64	23.9	2.4e-05	2.49	RV	CELLSTATES	vCM1.3	control_RBM20	5	15
BMPR1B	2.69	0.000126	0.205	1.53	6.52	42.9	1.72e-07	3.9	RV	CELLSTATES	vCM1.3	control_RBM20	5	15
PRG4	2.69	0.035	0.000642	0.0151	1.79	14.3	0.000882	1.46	RV	CELLSTATES	vCM1.3	control_RBM20	5	15
MAP2	2.64	0.00025	0.0231	0.359	3.95	38.8	4.48e-07	3.6	RV	CELLSTATES	vCM1.3	control_RBM20	5	15
PPFIA2-AS1	2.62	0.00106	0.0111	0.123	3.05	30.3	3.89e-06	2.98	RV	CELLSTATES	vCM1.3	control_RBM20	5	15
AC092111.3	2.6	0.0447	0.00121	0.0134	1.86	12.3	0.0013	1.35	RV	CELLSTATES	vCM1.3	control_RBM20	5	15
SLCO1C1	2.6	6.94e-05	0.102	0.642	5.1	48.1	5.6e-08	4.16	RV	CELLSTATES	vCM1.3	control_RBM20	5	15
AL162414.1	2.59	0.0483	0.00867	0.0717	2.81	12	0.00146	1.32	RV	CELLSTATES	vCM1.3	control_RBM20	5	15
AL358612.1	2.58	0.0335	0.00105	0.0173	1.85	14.4	0.000809	1.48	RV	CELLSTATES	vCM1.3	control_RBM20	5	15
ADGRL3	2.56	0.00108	0.13	1.45	6.09	29.7	4.61e-06	2.97	RV	CELLSTATES	vCM1.3	control_RBM20	5	15
C5orf47	2.55	0.00065	0.0289	0.296	4.03	33.2	1.82e-06	3.19	RV	CELLSTATES	vCM1.3	control_RBM20	5	15
LINC01950	2.55	0.0133	0.0343	0.552	4.38	17.5	0.000194	1.88	RV	CELLSTATES	vCM1.3	control_RBM20	5	15
AL353616.2	2.54	0.00635	0.0128	0.171	3.31	20.8	6.39e-05	2.2	RV	CELLSTATES	vCM1.3	control_RBM20	5	15
NREP-AS1	2.54	0.00574	0.0155	0.14	3.33	21.3	5.39e-05	2.24	RV	CELLSTATES	vCM1.3	control_RBM20	5	15
LINC02284	2.53	0.00601	0.0179	0.188	3.63	21.1	5.85e-05	2.22	RV	CELLSTATES	vCM1.3	control_RBM20	5	15
AP002449.1	2.52	0.0459	0.00638	0.0172	1.96	12.2	0.00135	1.34	RV	CELLSTATES	vCM1.3	control_RBM20	5	15
VTCN1	2.52	6.94e-05	0.036	0.383	4.32	48.4	5.21e-08	4.16	RV	CELLSTATES	vCM1.3	control_RBM20	5	15
GDF6	2.51	0.0288	0.0014	0.0131	1.89	14.1	0.000648	1.54	RV	CELLSTATES	vCM1.3	control_RBM20	5	15
AC090572.2	2.5	0.0229	0.00718	0.0872	2.68	15	0.000476	1.64	RV	CELLSTATES	vCM1.3	control_RBM20	5	15
C5AR1	2.5	6.94e-05	0.0525	0.408	4.37	47.9	5.88e-08	4.16	RV	CELLSTATES	vCM1.3	control_RBM20	5	15
AL358937.1	2.48	0.0383	0.00361	0.0333	2.23	12.9	0.00102	1.42	RV	CELLSTATES	vCM1.3	control_RBM20	5	15
C1QTNF7	2.46	0.00394	0.00904	0.0729	2.8	23	3.18e-05	2.4	RV	CELLSTATES	vCM1.3	control_RBM20	5	15
C21orf91-OT1	2.42	0.0346	0.00873	0.0844	2.72	13.3	0.000869	1.46	RV	CELLSTATES	vCM1.3	control_RBM20	5	15
C5orf46	2.39	0.00174	0.0706	0.669	5.12	26.9	9.99e-06	2.76	RV	CELLSTATES	vCM1.3	control_RBM20	5	15
PRUNE2	2.39	6.94e-05	0.0623	0.479	4.87	47.4	6.46e-08	4.16	RV	CELLSTATES	vCM1.3	control_RBM20	5	15
ALDOB	2.38	0.036	0.0104	0.057	2.51	13.2	0.000925	1.44	RV	CELLSTATES	vCM1.3	control_RBM20	5	15
AL136987.1	2.36	0.0418	0.00839	0.113	2.74	12.5	0.00119	1.38	RV	CELLSTATES	vCM1.3	control_RBM20	5	15
IGSF10	2.36	0.0133	0.00967	0.0845	2.79	17.5	0.000194	1.88	RV	CELLSTATES	vCM1.3	control_RBM20	5	15
NEURL1B	2.35	0.00398	0.0172	0.145	3.4	22.9	3.29e-05	2.4	RV	CELLSTATES	vCM1.3	control_RBM20	5	15
PCDH9-AS1	2.35	0.0044	0.0128	0.139	3.11	22.5	3.74e-05	2.36	RV	CELLSTATES	vCM1.3	control_RBM20	5	15
DLGAP1	2.34	0.000258	0.101	0.917	5.48	38.4	4.96e-07	3.59	RV	CELLSTATES	vCM1.3	control_RBM20	5	15
B3GALT5	2.32	0.0204	0.011	0.124	3.05	15.5	0.000391	1.69	RV	CELLSTATES	vCM1.3	control_RBM20	5	15
PDCD1LG2	2.31	0.0248	0.0109	0.202	3.02	14.6	0.000536	1.61	RV	CELLSTATES	vCM1.3	control_RBM20	5	15
AC010343.3	2.3	0.00174	0.121	0.973	5.65	26.9	1e-05	2.76	RV	CELLSTATES	vCM1.3	control_RBM20	5	15
AC005150.1	2.26	0.0356	0.00391	0.0417	2.28	13.2	0.000906	1.45	RV	CELLSTATES	vCM1.3	control_RBM20	5	15
AP002518.2	2.25	0.00106	0.162	1.25	6.06	30.3	3.88e-06	2.98	RV	CELLSTATES	vCM1.3	control_RBM20	5	15
CUX2	2.25	0.0076	0.0264	0.339	3.86	19.9	8.65e-05	2.12	RV	CELLSTATES	vCM1.3	control_RBM20	5	15
AL606807.1	2.24	0.0306	0.0247	0.17	3.72	13.9	0.000713	1.51	RV	CELLSTATES	vCM1.3	control_RBM20	5	15
FKBP5	2.23	0.000104	1.15	8.57	8.76	44.4	1.23e-07	3.98	RV	CELLSTATES	vCM1.3	control_RBM20	5	15
KLHL4	2.23	0.0227	0.0124	0.104	3.08	15	0.000464	1.64	RV	CELLSTATES	vCM1.3	control_RBM20	5	15
PRKG2	2.21	0.0224	0.009	0.098	2.71	15.1	0.000457	1.65	RV	CELLSTATES	vCM1.3	control_RBM20	5	15
UNC5C	2.21	0.00207	0.0599	0.354	4.72	26	1.3e-05	2.68	RV	CELLSTATES	vCM1.3	control_RBM20	5	15
SYTL2	2.17	0.013	0.0162	0.124	3.27	17.6	0.000184	1.89	RV	CELLSTATES	vCM1.3	control_RBM20	5	15
SLC28A2	2.15	0.00142	0.0243	0.153	3.66	28.3	6.8e-06	2.85	RV	CELLSTATES	vCM1.3	control_RBM20	5	15
IQUB	2.13	0.0265	0.00999	0.0796	2.8	14.4	0.000586	1.58	RV	CELLSTATES	vCM1.3	control_RBM20	5	15
PCDH9-AS4	2.13	0.0147	0.0202	0.168	3.47	16.9	0.00024	1.83	RV	CELLSTATES	vCM1.3	control_RBM20	5	15
AC006504.2	2.09	0.0415	0.0145	0.0745	3.14	12.6	0.00117	1.38	RV	CELLSTATES	vCM1.3	control_RBM20	5	15
AC106798.1	2.09	0.0133	0.0123	0.0663	3.03	17.4	0.000197	1.88	RV	CELLSTATES	vCM1.3	control_RBM20	5	15
AC107072.1	2.08	0.0288	0.015	0.102	3.17	14.1	0.000658	1.54	RV	CELLSTATES	vCM1.3	control_RBM20	5	15
MIR503HG	2.07	0.0207	0.0456	0.257	4.15	15.4	0.000405	1.68	RV	CELLSTATES	vCM1.3	control_RBM20	5	15
ABCC8	2.06	0.00106	0.0566	0.378	4.59	30.2	3.92e-06	2.98	RV	CELLSTATES	vCM1.3	control_RBM20	5	15
ALDH1A2	2.05	7e-05	0.108	0.735	5.42	47.1	6.96e-08	4.15	RV	CELLSTATES	vCM1.3	control_RBM20	5	15
NUP210L	2.04	0.00758	0.0467	0.268	4.24	19.9	8.52e-05	2.12	RV	CELLSTATES	vCM1.3	control_RBM20	5	15
RPGR	2.01	0.000192	0.0598	0.389	4.55	40.9	2.75e-07	3.72	RV	CELLSTATES	vCM1.3	control_RBM20	5	15
SPAG17	2.01	0.043	0.0132	0.0703	3	12.4	0.00124	1.37	RV	CELLSTATES	vCM1.3	control_RBM20	5	15
AC091212.1	2	0.0209	0.034	0.369	4.01	15.4	0.000411	1.68	RV	CELLSTATES	vCM1.3	control_RBM20	5	15
C4orf45	2	0.0032	0.278	1.6	6.66	23.9	2.41e-05	2.49	RV	CELLSTATES	vCM1.3	control_RBM20	5	15
FMO5	2	0.00108	0.258	1.75	6.5	29.8	4.4e-06	2.97	RV	CELLSTATES	vCM1.3	control_RBM20	5	15
PCA3	2	0.0177	0.0209	0.14	3.44	16	0.000324	1.75	RV	CELLSTATES	vCM1.3	control_RBM20	5	15
SLC6A6	1.98	0.0156	0.267	0.769	5.57	16.6	0.00026	1.81	RV	CELLSTATES	vCM1.3	control_RBM20	5	15
AC022414.1	1.97	0.0195	0.0201	0.127	3.16	15.7	0.000369	1.71	RV	CELLSTATES	vCM1.3	control_RBM20	5	15
PPP1R42	1.97	0.000774	0.182	1.18	6.03	32	2.45e-06	3.11	RV	CELLSTATES	vCM1.3	control_RBM20	5	15
FAT3	1.96	0.0443	0.027	0.142	3.54	12.3	0.00128	1.35	RV	CELLSTATES	vCM1.3	control_RBM20	5	15
PLCE1	1.96	4.73e-05	0.166	1.03	5.9	55.9	1.18e-08	4.33	RV	CELLSTATES	vCM1.3	control_RBM20	5	15
PRIMA1	1.96	0.0319	0.02	0.0957	3.27	13.7	0.00076	1.5	RV	CELLSTATES	vCM1.3	control_RBM20	5	15
AC007014.1	1.95	0.00025	0.109	0.658	5.35	38.8	4.5e-07	3.6	RV	CELLSTATES	vCM1.3	control_RBM20	5	15
ASB5	1.94	0.0169	0.0266	0.141	3.57	16.2	0.000304	1.77	RV	CELLSTATES	vCM1.3	control_RBM20	5	15
GRIA3	1.94	0.000442	0.0973	0.519	5.11	35.1	1.1e-06	3.35	RV	CELLSTATES	vCM1.3	control_RBM20	5	15
LINC00222	1.94	0.0257	0.0196	0.0885	3.14	14.5	0.000559	1.59	RV	CELLSTATES	vCM1.3	control_RBM20	5	15
PPM1E	1.94	6.71e-05	0.214	1.45	6.3	50.6	3.34e-08	4.17	RV	CELLSTATES	vCM1.3	control_RBM20	5	15
NEB	1.92	7.97e-05	0.223	1.13	6.24	46.2	8.41e-08	4.1	RV	CELLSTATES	vCM1.3	control_RBM20	5	15
NFASC	1.91	0.00844	0.044	0.256	4.05	19.3	0.000103	2.07	RV	CELLSTATES	vCM1.3	control_RBM20	5	15
SLC7A8	1.89	0.00108	0.124	0.831	5.42	29.9	4.37e-06	2.97	RV	CELLSTATES	vCM1.3	control_RBM20	5	15
ABCG2	1.88	0.00155	0.0375	0.267	4.07	27.6	8.1e-06	2.81	RV	CELLSTATES	vCM1.3	control_RBM20	5	15
NXPE1	1.88	0.0426	0.0171	0.103	3.11	12.5	0.00122	1.37	RV	CELLSTATES	vCM1.3	control_RBM20	5	15
AL365434.1	1.86	0.033	0.124	0.629	5.36	13.6	0.000796	1.48	RV	CELLSTATES	vCM1.3	control_RBM20	5	15
SPOCK1	1.86	0.00109	0.297	1.71	6.66	29.6	4.74e-06	2.96	RV	CELLSTATES	vCM1.3	control_RBM20	5	15
MSH4	1.85	0.000774	0.0744	0.5	4.89	32.1	2.38e-06	3.11	RV	CELLSTATES	vCM1.3	control_RBM20	5	15
LINC02268	1.84	0.0156	0.0229	0.157	3.48	16.6	0.000263	1.81	RV	CELLSTATES	vCM1.3	control_RBM20	5	15
TTLL7	1.84	0.00107	0.096	0.555	5.07	30	4.18e-06	2.97	RV	CELLSTATES	vCM1.3	control_RBM20	5	15
AC026347.1	1.83	0.00245	0.118	0.707	5.43	25.3	1.58e-05	2.61	RV	CELLSTATES	vCM1.3	control_RBM20	5	15
AP005131.1	1.81	0.0329	0.0234	0.162	3.5	13.6	0.000791	1.48	RV	CELLSTATES	vCM1.3	control_RBM20	5	15
P2RY14	1.81	0.00647	0.0623	0.332	4.48	20.7	6.71e-05	2.19	RV	CELLSTATES	vCM1.3	control_RBM20	5	15
NSG2	1.8	0.00488	0.054	0.331	4.43	22	4.36e-05	2.31	RV	CELLSTATES	vCM1.3	control_RBM20	5	15
PALM2	1.8	0.00789	0.0539	0.381	4.32	19.7	9.26e-05	2.1	RV	CELLSTATES	vCM1.3	control_RBM20	5	15
TPM3	1.8	0.000244	0.475	2.74	7.33	39.2	4.02e-07	3.61	RV	CELLSTATES	vCM1.3	control_RBM20	5	15
CEACAM1	1.78	0.0288	0.0284	0.163	3.76	14.1	0.000657	1.54	RV	CELLSTATES	vCM1.3	control_RBM20	5	15
ZNF117	1.78	0.0248	0.0213	0.0953	3.27	14.6	0.000534	1.61	RV	CELLSTATES	vCM1.3	control_RBM20	5	15
CIP2A	1.77	0.0447	0.0286	0.114	3.4	12.3	0.0013	1.35	RV	CELLSTATES	vCM1.3	control_RBM20	5	15
C9orf84	1.76	0.00348	0.142	0.806	5.62	23.5	2.74e-05	2.46	RV	CELLSTATES	vCM1.3	control_RBM20	5	15
DNER	1.75	0.0471	0.0648	0.638	4.65	12.1	0.0014	1.33	RV	CELLSTATES	vCM1.3	control_RBM20	5	15
MATN2	1.75	0.00419	0.0746	0.538	4.76	22.7	3.49e-05	2.38	RV	CELLSTATES	vCM1.3	control_RBM20	5	15
AC242426.2	1.73	0.000333	0.281	1.63	6.46	36.7	7.45e-07	3.48	RV	CELLSTATES	vCM1.3	control_RBM20	5	15
PPP2R2B	1.72	0.017	0.0563	0.263	4.19	16.2	0.000307	1.77	RV	CELLSTATES	vCM1.3	control_RBM20	5	15
SLC9C1	1.71	0.00162	0.172	0.991	5.75	27.4	8.74e-06	2.79	RV	CELLSTATES	vCM1.3	control_RBM20	5	15
IL1R1	1.7	0.0101	0.0377	0.281	3.81	18.6	0.000131	2	RV	CELLSTATES	vCM1.3	control_RBM20	5	15
AC058791.1	1.69	0.00162	0.253	1.48	6.35	27.3	8.88e-06	2.79	RV	CELLSTATES	vCM1.3	control_RBM20	5	15
STX2	1.69	0.000925	0.0498	0.306	4.21	31.1	3.1e-06	3.03	RV	CELLSTATES	vCM1.3	control_RBM20	5	15
KCNAB2	1.68	0.00141	0.0885	0.486	4.92	28.3	6.67e-06	2.85	RV	CELLSTATES	vCM1.3	control_RBM20	5	15
LPCAT2	1.68	0.0093	0.0578	0.298	4.49	18.9	0.000119	2.03	RV	CELLSTATES	vCM1.3	control_RBM20	5	15
FMN1	1.66	0.00116	0.0783	0.459	4.84	29.2	5.18e-06	2.94	RV	CELLSTATES	vCM1.3	control_RBM20	5	15
PDE3B	1.66	6.94e-05	0.51	2.83	7.39	48.5	5.09e-08	4.16	RV	CELLSTATES	vCM1.3	control_RBM20	5	15
TENM3	1.59	0.00387	0.408	1.89	6.81	23.1	3.1e-05	2.41	RV	CELLSTATES	vCM1.3	control_RBM20	5	15
AC010615.4	1.58	0.0248	0.0387	0.17	3.91	14.6	0.000534	1.61	RV	CELLSTATES	vCM1.3	control_RBM20	5	15
SLC10A1	1.58	0.0412	0.0555	0.282	4.36	12.6	0.00114	1.38	RV	CELLSTATES	vCM1.3	control_RBM20	5	15
SLC16A9	1.58	0.0189	0.0844	0.483	4.88	15.8	0.000354	1.72	RV	CELLSTATES	vCM1.3	control_RBM20	5	15
UNC5D	1.57	0.0335	0.0844	0.408	4.87	13.5	0.000813	1.47	RV	CELLSTATES	vCM1.3	control_RBM20	5	15
AC106895.2	1.56	0.0279	0.0327	0.136	3.71	14.2	0.000626	1.55	RV	CELLSTATES	vCM1.3	control_RBM20	5	15
SCRG1	1.56	0.0382	0.0257	0.15	3.49	13	0.00101	1.42	RV	CELLSTATES	vCM1.3	control_RBM20	5	15
ITPR1	1.5	0.00395	0.36	1.52	6.73	23	3.21e-05	2.4	RV	CELLSTATES	vCM1.3	control_RBM20	5	15
LYAR	1.5	0.038	0.0449	0.187	3.71	13	0.001	1.42	RV	CELLSTATES	vCM1.3	control_RBM20	5	15
AL033384.2	1.49	0.0224	0.0586	0.205	4.03	15.1	0.000451	1.65	RV	CELLSTATES	vCM1.3	control_RBM20	5	15
IQSEC2	1.49	0.0199	0.0542	0.274	4.19	15.6	0.000379	1.7	RV	CELLSTATES	vCM1.3	control_RBM20	5	15
PARP8	1.49	0.0202	0.0671	0.366	4.6	15.5	0.000386	1.69	RV	CELLSTATES	vCM1.3	control_RBM20	5	15
PTCHD4	1.49	0.0477	0.0522	0.265	4.3	12.1	0.00144	1.32	RV	CELLSTATES	vCM1.3	control_RBM20	5	15
AC008957.1	1.48	0.0231	0.0822	0.409	4.83	14.9	0.000481	1.64	RV	CELLSTATES	vCM1.3	control_RBM20	5	15
AC104806.2	1.48	0.00789	0.0547	0.251	4.11	19.7	9.24e-05	2.1	RV	CELLSTATES	vCM1.3	control_RBM20	5	15
NOVA1	1.48	0.0357	0.0769	0.272	4.43	13.2	0.000912	1.45	RV	CELLSTATES	vCM1.3	control_RBM20	5	15
CD226	1.47	0.0262	0.0609	0.241	4.23	14.4	0.000576	1.58	RV	CELLSTATES	vCM1.3	control_RBM20	5	15
EPB41L4B	1.47	0.000244	0.265	1.12	6.33	39.3	3.96e-07	3.61	RV	CELLSTATES	vCM1.3	control_RBM20	5	15
AL390957.1	1.46	0.00305	0.615	2.62	7.46	24.2	2.21e-05	2.52	RV	CELLSTATES	vCM1.3	control_RBM20	5	15
SLC44A1	1.46	0.000361	0.324	1.57	6.63	36.2	8.29e-07	3.44	RV	CELLSTATES	vCM1.3	control_RBM20	5	15
GPR173	1.45	0.0477	0.0361	0.105	3.52	12	0.00144	1.32	RV	CELLSTATES	vCM1.3	control_RBM20	5	15
KIAA1614	1.45	0.00298	0.0734	0.27	4.55	24.4	2.07e-05	2.53	RV	CELLSTATES	vCM1.3	control_RBM20	5	15
LRRC1	1.45	0.00171	0.145	0.572	5.49	27	9.65e-06	2.77	RV	CELLSTATES	vCM1.3	control_RBM20	5	15
AC008957.2	1.44	0.00578	0.575	2.79	7.49	21.3	5.45e-05	2.24	RV	CELLSTATES	vCM1.3	control_RBM20	5	15
CC2D2A	1.43	0.00302	0.0707	0.244	4.44	24.3	2.14e-05	2.52	RV	CELLSTATES	vCM1.3	control_RBM20	5	15
DOCK5	1.43	6.94e-05	0.789	3.27	7.77	48.5	5.17e-08	4.16	RV	CELLSTATES	vCM1.3	control_RBM20	5	15
KLRD1	1.43	0.00352	0.554	2.2	7.17	23.4	2.8e-05	2.45	RV	CELLSTATES	vCM1.3	control_RBM20	5	15
MBOAT2	1.43	0.00829	0.21	0.75	5.9	19.5	9.83e-05	2.08	RV	CELLSTATES	vCM1.3	control_RBM20	5	15
SLC25A21	1.43	0.0142	0.163	0.889	5.74	17.1	0.000218	1.85	RV	CELLSTATES	vCM1.3	control_RBM20	5	15
GALNT18	1.42	0.0142	0.214	0.669	5.75	17.1	0.000225	1.85	RV	CELLSTATES	vCM1.3	control_RBM20	5	15
NAAA	1.41	0.0219	0.058	0.242	4.23	15.2	0.000436	1.66	RV	CELLSTATES	vCM1.3	control_RBM20	5	15
PDE10A	1.4	0.00154	0.531	2.27	7.21	27.7	7.94e-06	2.81	RV	CELLSTATES	vCM1.3	control_RBM20	5	15
POGLUT1	1.39	0.00937	0.145	0.723	5.39	18.9	0.00012	2.03	RV	CELLSTATES	vCM1.3	control_RBM20	5	15
TMTC1	1.39	0.000321	0.5	2	7.1	37	6.98e-07	3.49	RV	CELLSTATES	vCM1.3	control_RBM20	5	15
AC139720.1	1.38	0.00244	0.751	3.38	7.77	25.4	1.56e-05	2.61	RV	CELLSTATES	vCM1.3	control_RBM20	5	15
XPR1	1.38	0.000497	2.66	10.8	9.52	34.5	1.3e-06	3.3	RV	CELLSTATES	vCM1.3	control_RBM20	5	15
AL357153.2	1.37	0.00285	0.107	0.446	4.97	24.7	1.93e-05	2.54	RV	CELLSTATES	vCM1.3	control_RBM20	5	15
AP005329.2	1.37	0.00544	0.418	1.85	7.04	21.5	5.06e-05	2.26	RV	CELLSTATES	vCM1.3	control_RBM20	5	15
ATAD2	1.37	0.000126	0.452	1.94	7.01	42.9	1.71e-07	3.9	RV	CELLSTATES	vCM1.3	control_RBM20	5	15
LINC00513	1.37	0.00276	1.2	5.48	8.46	24.8	1.84e-05	2.56	RV	CELLSTATES	vCM1.3	control_RBM20	5	15
RTN4	1.37	0.00467	0.228	0.898	5.99	22.2	4.05e-05	2.33	RV	CELLSTATES	vCM1.3	control_RBM20	5	15
CARMIL1	1.36	0.0019	0.37	1.51	6.7	26.5	1.13e-05	2.72	RV	CELLSTATES	vCM1.3	control_RBM20	5	15
FLNB	1.36	0.00852	0.384	1.98	6.8	19.3	0.000106	2.07	RV	CELLSTATES	vCM1.3	control_RBM20	5	15
MTM1	1.36	0.00302	0.142	0.561	5.33	24.3	2.12e-05	2.52	RV	CELLSTATES	vCM1.3	control_RBM20	5	15
PRKCH	1.36	0.0142	0.103	0.336	4.98	17.1	0.000222	1.85	RV	CELLSTATES	vCM1.3	control_RBM20	5	15
AC058822.1	1.35	0.00206	0.245	0.947	6.11	26	1.28e-05	2.69	RV	CELLSTATES	vCM1.3	control_RBM20	5	15
KIAA1324L	1.35	0.0475	0.038	0.168	3.75	12.1	0.00141	1.32	RV	CELLSTATES	vCM1.3	control_RBM20	5	15
SH3RF3	1.35	0.000662	0.324	1.3	6.51	32.9	1.93e-06	3.18	RV	CELLSTATES	vCM1.3	control_RBM20	5	15
ACTA1	1.34	0.00762	1.45	5.76	8.63	19.8	8.85e-05	2.12	RV	CELLSTATES	vCM1.3	control_RBM20	5	15
ST8SIA5	1.34	0.015	0.0672	0.32	4.57	16.8	0.000247	1.82	RV	CELLSTATES	vCM1.3	control_RBM20	5	15
WASF3	1.34	0.0114	0.0729	0.303	4.55	18.2	0.000154	1.94	RV	CELLSTATES	vCM1.3	control_RBM20	5	15
FARP1	1.33	0.00852	0.0887	0.338	4.78	19.3	0.000106	2.07	RV	CELLSTATES	vCM1.3	control_RBM20	5	15
MXD4	1.33	0.0218	0.0643	0.22	4.23	15.2	0.000433	1.66	RV	CELLSTATES	vCM1.3	control_RBM20	5	15
NFATC2	1.32	0.0161	0.0958	0.411	4.88	16.4	0.000279	1.79	RV	CELLSTATES	vCM1.3	control_RBM20	5	15
ZDHHC14	1.32	0.00108	0.498	2.14	7.15	29.7	4.56e-06	2.97	RV	CELLSTATES	vCM1.3	control_RBM20	5	15
CES4A	1.31	0.0419	0.118	0.513	5.3	12.5	0.00119	1.38	RV	CELLSTATES	vCM1.3	control_RBM20	5	15
TRIM35	1.31	0.0497	0.0429	0.181	3.82	11.9	0.00151	1.3	RV	CELLSTATES	vCM1.3	control_RBM20	5	15
LINC01088	1.3	0.014	0.235	0.937	6.16	17.2	0.00021	1.86	RV	CELLSTATES	vCM1.3	control_RBM20	5	15
ATRNL1	1.29	0.0346	0.176	0.665	5.51	13.4	0.000862	1.46	RV	CELLSTATES	vCM1.3	control_RBM20	5	15
CDKL5	1.29	0.00142	0.42	1.72	6.88	28.2	6.87e-06	2.85	RV	CELLSTATES	vCM1.3	control_RBM20	5	15
CHIC2	1.29	0.00331	0.0993	0.396	4.91	23.8	2.51e-05	2.48	RV	CELLSTATES	vCM1.3	control_RBM20	5	15
BCL2	1.28	0.00762	0.328	1.3	6.56	19.8	8.78e-05	2.12	RV	CELLSTATES	vCM1.3	control_RBM20	5	15
PRICKLE2	1.27	0.0258	0.0648	0.248	4.39	14.5	0.000562	1.59	RV	CELLSTATES	vCM1.3	control_RBM20	5	15
ZNF578	1.27	0.0365	0.0331	0.149	3.71	13.1	0.000946	1.44	RV	CELLSTATES	vCM1.3	control_RBM20	5	15
CDKL4	1.26	0.0477	0.0399	0.184	3.69	12.1	0.00144	1.32	RV	CELLSTATES	vCM1.3	control_RBM20	5	15
SHQ1	1.26	0.00542	0.114	0.432	5.01	21.6	5.02e-05	2.27	RV	CELLSTATES	vCM1.3	control_RBM20	5	15
SMC6	1.26	0.000774	0.327	1.32	6.55	32	2.45e-06	3.11	RV	CELLSTATES	vCM1.3	control_RBM20	5	15
RANBP17	1.25	0.00305	0.213	0.809	5.88	24.2	2.22e-05	2.52	RV	CELLSTATES	vCM1.3	control_RBM20	5	15
RBL2	1.25	0.00635	0.32	1.34	6.47	20.8	6.47e-05	2.2	RV	CELLSTATES	vCM1.3	control_RBM20	5	15
ECE1	1.24	0.0151	0.0991	0.498	4.95	16.7	0.000251	1.82	RV	CELLSTATES	vCM1.3	control_RBM20	5	15
PTK2B	1.24	0.0265	0.0554	0.222	4.22	14.4	0.00059	1.58	RV	CELLSTATES	vCM1.3	control_RBM20	5	15
CHST3	1.23	0.0413	0.0657	0.272	4.37	12.6	0.00115	1.38	RV	CELLSTATES	vCM1.3	control_RBM20	5	15
AC016831.7	1.22	0.00271	3.23	12.1	9.74	25	1.77e-05	2.57	RV	CELLSTATES	vCM1.3	control_RBM20	5	15
AC027117.2	1.22	0.00111	0.411	1.6	6.76	29.4	4.91e-06	2.95	RV	CELLSTATES	vCM1.3	control_RBM20	5	15
IL7	1.22	0.0397	0.0984	0.353	4.91	12.8	0.00108	1.4	RV	CELLSTATES	vCM1.3	control_RBM20	5	15
LIX1-AS1	1.22	0.0407	0.103	0.319	4.83	12.7	0.00112	1.39	RV	CELLSTATES	vCM1.3	control_RBM20	5	15
TDRD9	1.22	0.0415	0.0556	0.2	4.15	12.6	0.00118	1.38	RV	CELLSTATES	vCM1.3	control_RBM20	5	15
ZNF189	1.22	0.0123	0.219	0.789	5.93	17.9	0.000168	1.91	RV	CELLSTATES	vCM1.3	control_RBM20	5	15
DAAM2	1.21	0.0337	0.0882	0.365	4.77	13.5	0.000825	1.47	RV	CELLSTATES	vCM1.3	control_RBM20	5	15
LDLRAD4	1.21	0.00176	1.48	5.49	8.55	26.8	1.03e-05	2.75	RV	CELLSTATES	vCM1.3	control_RBM20	5	15
MB21D2	1.21	0.0118	0.0911	0.394	4.8	18	0.00016	1.93	RV	CELLSTATES	vCM1.3	control_RBM20	5	15
URB1	1.21	0.0369	0.147	0.466	5.44	13.1	0.000958	1.43	RV	CELLSTATES	vCM1.3	control_RBM20	5	15
PAK1	1.2	0.0404	0.106	0.403	4.92	12.7	0.00111	1.39	RV	CELLSTATES	vCM1.3	control_RBM20	5	15
AC006369.1	1.19	0.0399	0.112	0.407	5.02	12.8	0.00109	1.4	RV	CELLSTATES	vCM1.3	control_RBM20	5	15
SLC1A3	1.18	0.00046	2.65	10	9.46	34.9	1.17e-06	3.34	RV	CELLSTATES	vCM1.3	control_RBM20	5	15
MT-CO3	1.16	0.0144	0.53	1.64	7.14	17	0.00023	1.84	RV	CELLSTATES	vCM1.3	control_RBM20	5	15
RHBDL2	1.16	0.0289	0.131	0.594	5.32	14.1	0.00066	1.54	RV	CELLSTATES	vCM1.3	control_RBM20	5	15
SLC39A10	1.16	0.00613	0.174	0.602	5.5	21	6.05e-05	2.21	RV	CELLSTATES	vCM1.3	control_RBM20	5	15
ZNF827	1.16	0.000647	0.38	1.46	6.62	33.3	1.77e-06	3.19	RV	CELLSTATES	vCM1.3	control_RBM20	5	15
APBB2	1.15	0.00348	0.358	1.21	6.59	23.5	2.71e-05	2.46	RV	CELLSTATES	vCM1.3	control_RBM20	5	15
GAS7	1.15	0.0206	0.247	0.824	6.09	15.4	0.000399	1.69	RV	CELLSTATES	vCM1.3	control_RBM20	5	15
PAG1	1.15	0.0142	0.276	0.875	6.01	17.1	0.000221	1.85	RV	CELLSTATES	vCM1.3	control_RBM20	5	15
RBKS	1.15	0.00762	0.212	0.769	5.92	19.8	8.81e-05	2.12	RV	CELLSTATES	vCM1.3	control_RBM20	5	15
FAM78B	1.14	0.0124	0.105	0.365	4.94	17.8	0.000173	1.91	RV	CELLSTATES	vCM1.3	control_RBM20	5	15
AKTIP	1.13	0.0229	0.104	0.476	4.97	15	0.000475	1.64	RV	CELLSTATES	vCM1.3	control_RBM20	5	15
NME9	1.13	0.0252	0.178	0.659	5.66	14.6	0.000546	1.6	RV	CELLSTATES	vCM1.3	control_RBM20	5	15
TMEM71	1.13	0.00733	1.38	4.85	8.5	20	8.19e-05	2.14	RV	CELLSTATES	vCM1.3	control_RBM20	5	15
TTC8	1.13	0.0412	0.0621	0.227	4.22	12.6	0.00114	1.38	RV	CELLSTATES	vCM1.3	control_RBM20	5	15
COL23A1	1.12	0.0259	0.591	2.19	7.19	14.5	0.000568	1.59	RV	CELLSTATES	vCM1.3	control_RBM20	5	15
OSBPL6	1.12	0.0016	0.214	0.663	5.81	27.5	8.54e-06	2.8	RV	CELLSTATES	vCM1.3	control_RBM20	5	15
PCDH9	1.12	0.00148	3.1	11.4	9.71	27.9	7.55e-06	2.83	RV	CELLSTATES	vCM1.3	control_RBM20	5	15
PDZD2	1.12	0.00448	3.62	12.4	9.84	22.4	3.84e-05	2.35	RV	CELLSTATES	vCM1.3	control_RBM20	5	15
BICD1	1.11	0.00348	0.321	1	6.34	23.5	2.72e-05	2.46	RV	CELLSTATES	vCM1.3	control_RBM20	5	15
DLG5	1.11	0.014	0.111	0.314	4.85	17.2	0.000211	1.86	RV	CELLSTATES	vCM1.3	control_RBM20	5	15
TAB3	1.11	0.0308	0.0757	0.269	4.51	13.8	0.00072	1.51	RV	CELLSTATES	vCM1.3	control_RBM20	5	15
NPAS3	1.1	0.0142	0.42	1.31	6.73	17.1	0.000218	1.85	RV	CELLSTATES	vCM1.3	control_RBM20	5	15
ZBTB49	1.1	0.0392	0.0662	0.203	4.29	12.8	0.00106	1.41	RV	CELLSTATES	vCM1.3	control_RBM20	5	15
SLC7A2	1.09	0.0383	0.455	1.66	6.87	12.9	0.00102	1.42	RV	CELLSTATES	vCM1.3	control_RBM20	5	15
TSPYL2	1.09	0.00861	0.174	0.599	5.49	19.2	0.000109	2.06	RV	CELLSTATES	vCM1.3	control_RBM20	5	15
GREB1L	1.08	0.00106	1.13	3.86	8.18	30.2	3.94e-06	2.98	RV	CELLSTATES	vCM1.3	control_RBM20	5	15
HEG1	1.08	0.00694	0.359	1.2	6.51	20.4	7.4e-05	2.16	RV	CELLSTATES	vCM1.3	control_RBM20	5	15
INPP4B	1.08	0.00107	2.24	7.92	9.17	30	4.15e-06	2.97	RV	CELLSTATES	vCM1.3	control_RBM20	5	15
MOB3B	1.08	0.0076	0.165	0.552	5.48	19.9	8.68e-05	2.12	RV	CELLSTATES	vCM1.3	control_RBM20	5	15
LINC00886	1.07	0.0111	0.223	0.763	5.89	18.3	0.000147	1.95	RV	CELLSTATES	vCM1.3	control_RBM20	5	15
PGAP2	1.07	0.0241	0.152	0.588	5.35	14.8	0.000508	1.62	RV	CELLSTATES	vCM1.3	control_RBM20	5	15
SLC2A9	1.07	0.0248	0.12	0.481	5.12	14.6	0.000537	1.61	RV	CELLSTATES	vCM1.3	control_RBM20	5	15
ERC2	1.06	0.013	0.304	1.03	6.36	17.6	0.000184	1.89	RV	CELLSTATES	vCM1.3	control_RBM20	5	15
INTS3	1.06	0.0355	0.0848	0.278	4.66	13.3	0.000902	1.45	RV	CELLSTATES	vCM1.3	control_RBM20	5	15
CLEC16A	1.05	0.002	0.556	2	7.12	26.2	1.23e-05	2.7	RV	CELLSTATES	vCM1.3	control_RBM20	5	15
PIP4K2A	1.05	0.0156	0.156	0.517	5.42	16.6	0.000265	1.81	RV	CELLSTATES	vCM1.3	control_RBM20	5	15
UST	1.05	0.00305	0.252	0.93	6.11	24.2	2.2e-05	2.52	RV	CELLSTATES	vCM1.3	control_RBM20	5	15
GPR75-ASB3	1.04	0.00305	0.279	0.95	6.25	24.2	2.24e-05	2.52	RV	CELLSTATES	vCM1.3	control_RBM20	5	15
MLLT3	1.04	0.00534	0.315	1.18	6.4	21.6	4.89e-05	2.27	RV	CELLSTATES	vCM1.3	control_RBM20	5	15
TASP1	1.04	0.00731	0.321	1.08	6.4	20.1	8.12e-05	2.14	RV	CELLSTATES	vCM1.3	control_RBM20	5	15
ANTXR2	1.03	0.00703	0.312	1.12	6.41	20.3	7.6e-05	2.15	RV	CELLSTATES	vCM1.3	control_RBM20	5	15
GLIDR	1.03	0.0424	0.141	0.406	5.21	12.5	0.00121	1.37	RV	CELLSTATES	vCM1.3	control_RBM20	5	15
YBX3	1.03	0.0497	0.346	1.15	6.53	11.9	0.00151	1.3	RV	CELLSTATES	vCM1.3	control_RBM20	5	15
BACH2	1.02	0.0322	0.187	0.625	5.72	13.7	0.00077	1.49	RV	CELLSTATES	vCM1.3	control_RBM20	5	15
PDLIM1	1.01	0.0176	0.269	0.916	6.09	16.1	0.00032	1.75	RV	CELLSTATES	vCM1.3	control_RBM20	5	15
RPS6KA2	1.01	0.00858	0.34	1.1	6.51	19.2	0.000107	2.07	RV	CELLSTATES	vCM1.3	control_RBM20	5	15
AC091948.1	1	0.0113	0.344	1.01	6.49	18.2	0.000151	1.95	RV	CELLSTATES	vCM1.3	control_RBM20	5	15
INTU	0.998	0.037	0.331	1.03	6.37	13.1	0.000965	1.43	RV	CELLSTATES	vCM1.3	control_RBM20	5	15
CPED1	0.991	0.00621	1.29	4.29	8.41	20.9	6.21e-05	2.21	RV	CELLSTATES	vCM1.3	control_RBM20	5	15
SLC22A5	0.99	0.0346	0.331	1.06	6.33	13.4	0.000867	1.46	RV	CELLSTATES	vCM1.3	control_RBM20	5	15
CCDC6	0.978	0.0105	0.219	0.814	5.83	18.5	0.000138	1.98	RV	CELLSTATES	vCM1.3	control_RBM20	5	15
EXOC6	0.971	0.0273	0.53	1.88	7.12	14.3	0.000608	1.56	RV	CELLSTATES	vCM1.3	control_RBM20	5	15
AC010235.1	0.958	0.0216	0.423	1.26	6.81	15.3	0.000427	1.67	RV	CELLSTATES	vCM1.3	control_RBM20	5	15
USP53	0.955	0.00348	1.39	4.45	8.45	23.6	2.7e-05	2.46	RV	CELLSTATES	vCM1.3	control_RBM20	5	15
RNF217	0.951	0.0265	0.19	0.656	5.6	14.4	0.000588	1.58	RV	CELLSTATES	vCM1.3	control_RBM20	5	15
DCBLD2	0.948	0.0126	0.502	1.63	6.92	17.7	0.000177	1.9	RV	CELLSTATES	vCM1.3	control_RBM20	5	15
SGCE	0.943	0.0382	0.18	0.616	5.58	13	0.00101	1.42	RV	CELLSTATES	vCM1.3	control_RBM20	5	15
TANC2	0.94	0.016	0.126	0.397	5.07	16.5	0.000277	1.8	RV	CELLSTATES	vCM1.3	control_RBM20	5	15
PPM1B	0.925	0.00861	0.305	0.914	6.25	19.2	0.000109	2.06	RV	CELLSTATES	vCM1.3	control_RBM20	5	15
ZC2HC1A	0.919	0.0344	0.132	0.471	5.19	13.4	0.00085	1.46	RV	CELLSTATES	vCM1.3	control_RBM20	5	15
SRGAP3	0.918	0.0168	0.494	1.5	6.94	16.2	0.000299	1.78	RV	CELLSTATES	vCM1.3	control_RBM20	5	15
GNG12-AS1	0.916	0.0133	0.563	1.71	7.09	17.5	0.000196	1.88	RV	CELLSTATES	vCM1.3	control_RBM20	5	15
OSBPL1A	0.909	0.00148	0.779	2.37	7.58	27.9	7.47e-06	2.83	RV	CELLSTATES	vCM1.3	control_RBM20	5	15
SMARCA2	0.905	0.00647	0.484	1.77	6.95	20.7	6.68e-05	2.19	RV	CELLSTATES	vCM1.3	control_RBM20	5	15
ROR1	0.903	0.00348	2.31	7.1	9.12	23.6	2.67e-05	2.46	RV	CELLSTATES	vCM1.3	control_RBM20	5	15
IFT122	0.891	0.0344	0.173	0.508	5.48	13.4	0.000849	1.46	RV	CELLSTATES	vCM1.3	control_RBM20	5	15
SYNE2	0.879	0.0147	0.671	1.92	7.34	16.9	0.000239	1.83	RV	CELLSTATES	vCM1.3	control_RBM20	5	15
CDKL3	0.876	0.037	0.164	0.546	5.52	13.1	0.000965	1.43	RV	CELLSTATES	vCM1.3	control_RBM20	5	15
AL356599.1	0.874	0.0182	0.263	0.752	6.04	15.9	0.00034	1.74	RV	CELLSTATES	vCM1.3	control_RBM20	5	15
FAM214A	0.87	0.00719	0.571	1.67	7.11	20.1	7.91e-05	2.14	RV	CELLSTATES	vCM1.3	control_RBM20	5	15
ABTB2	0.867	0.0209	0.391	1.05	6.54	15.4	0.000409	1.68	RV	CELLSTATES	vCM1.3	control_RBM20	5	15
PSME4	0.861	0.0386	1.05	2.96	7.97	12.9	0.00104	1.41	RV	CELLSTATES	vCM1.3	control_RBM20	5	15
PTCHD1-AS	0.86	0.0453	0.238	0.726	5.9	12.3	0.00132	1.34	RV	CELLSTATES	vCM1.3	control_RBM20	5	15
CREB5	0.854	0.0415	0.531	1.62	7.03	12.6	0.00117	1.38	RV	CELLSTATES	vCM1.3	control_RBM20	5	15
NEDD4L	0.844	0.0124	0.562	1.55	7.09	17.8	0.000171	1.91	RV	CELLSTATES	vCM1.3	control_RBM20	5	15
ARHGAP26	0.843	0.00844	2.16	6.23	9.03	19.3	0.000103	2.07	RV	CELLSTATES	vCM1.3	control_RBM20	5	15
KIAA0556	0.843	0.043	0.186	0.521	5.62	12.4	0.00124	1.37	RV	CELLSTATES	vCM1.3	control_RBM20	5	15
EVA1C	0.837	0.00584	0.45	1.38	6.78	21.2	5.55e-05	2.23	RV	CELLSTATES	vCM1.3	control_RBM20	5	15
MRPL33	0.837	0.0294	0.371	1.08	6.56	14	0.00068	1.53	RV	CELLSTATES	vCM1.3	control_RBM20	5	15
BBX	0.83	0.0185	0.469	1.42	6.86	15.8	0.000346	1.73	RV	CELLSTATES	vCM1.3	control_RBM20	5	15
VCL	0.827	0.0464	1.56	4.6	8.58	12.2	0.00137	1.33	RV	CELLSTATES	vCM1.3	control_RBM20	5	15
AC104596.1	0.823	0.0386	0.299	0.807	6.28	12.9	0.00104	1.41	RV	CELLSTATES	vCM1.3	control_RBM20	5	15
DYNC1I1	0.812	0.0113	1.38	4.03	8.41	18.2	0.00015	1.95	RV	CELLSTATES	vCM1.3	control_RBM20	5	15
IGF1R	0.811	0.0179	1.53	4.17	8.47	16	0.000331	1.75	RV	CELLSTATES	vCM1.3	control_RBM20	5	15
ZBTB16	0.81	0.0477	2.27	6.1	9.12	12	0.00144	1.32	RV	CELLSTATES	vCM1.3	control_RBM20	5	15
BACH1	0.807	0.0216	0.707	1.98	7.4	15.3	0.000427	1.67	RV	CELLSTATES	vCM1.3	control_RBM20	5	15
FNDC3B	0.786	0.0107	2.23	6.34	9.09	18.4	0.00014	1.97	RV	CELLSTATES	vCM1.3	control_RBM20	5	15
FOXO1	0.774	0.0415	0.635	1.73	7.27	12.6	0.00118	1.38	RV	CELLSTATES	vCM1.3	control_RBM20	5	15
ZSWIM6	0.772	0.013	0.702	2.1	7.42	17.6	0.000186	1.88	RV	CELLSTATES	vCM1.3	control_RBM20	5	15
TBC1D1	0.768	0.0163	0.881	2.23	7.67	16.3	0.000288	1.79	RV	CELLSTATES	vCM1.3	control_RBM20	5	15
TBC1D8	0.765	0.019	0.994	2.61	7.86	15.7	0.000358	1.72	RV	CELLSTATES	vCM1.3	control_RBM20	5	15
AL139260.1	0.764	0.0224	0.435	1.23	6.64	15.1	0.000458	1.65	RV	CELLSTATES	vCM1.3	control_RBM20	5	15
EVI5	0.755	0.0167	1.04	2.82	7.93	16.3	0.000297	1.78	RV	CELLSTATES	vCM1.3	control_RBM20	5	15
KIAA1217	0.753	0.0288	2.18	6.08	9.01	14.1	0.000653	1.54	RV	CELLSTATES	vCM1.3	control_RBM20	5	15
UGGT2	0.743	0.0413	0.371	1.03	6.49	12.6	0.00115	1.38	RV	CELLSTATES	vCM1.3	control_RBM20	5	15
ITSN1	0.742	0.0243	0.49	1.31	6.91	14.7	0.000518	1.62	RV	CELLSTATES	vCM1.3	control_RBM20	5	15
SMC5	0.73	0.0374	0.582	1.86	7.13	13	0.00098	1.43	RV	CELLSTATES	vCM1.3	control_RBM20	5	15
ACSS3	0.721	0.036	1.59	4.17	8.53	13.2	0.000924	1.44	RV	CELLSTATES	vCM1.3	control_RBM20	5	15
DLG1	0.72	0.0239	1.01	2.61	7.88	14.8	0.000502	1.62	RV	CELLSTATES	vCM1.3	control_RBM20	5	15
KANSL1L	0.709	0.0227	0.719	1.95	7.42	15	0.000469	1.64	RV	CELLSTATES	vCM1.3	control_RBM20	5	15
MKLN1	0.7	0.0233	1.79	4.45	8.67	14.9	0.000488	1.63	RV	CELLSTATES	vCM1.3	control_RBM20	5	15
OSBPL9	0.69	0.0403	0.979	2.5	7.86	12.7	0.0011	1.39	RV	CELLSTATES	vCM1.3	control_RBM20	5	15
ENAH	0.655	0.0386	0.75	2.14	7.51	12.9	0.00104	1.41	RV	CELLSTATES	vCM1.3	control_RBM20	5	15

## Sheet: TTN_control
Gene	logFC	FDR	mean_exp_control	mean_exp_genotype	logCPM	F	PValue	FDR_plot	Region	annotation_level	cell_state	comparison	Observations_genotype	Observations_reference
HYAL4	5.9	9.74e-07	0.00194	0.285	3.87	87.8	6.14e-11	6.01	RV	CELLSTATES	vCM1.3	control_TTN	6	15
PTCHD1	5.65	0.000107	0.000794	0.126	2.78	41.4	2.42e-07	3.97	RV	CELLSTATES	vCM1.3	control_TTN	6	15
ATP1B4	4.93	9.13e-05	0.00125	0.115	2.89	43.5	1.5e-07	4.04	RV	CELLSTATES	vCM1.3	control_TTN	6	15
SPAM1	4.51	0.00117	0.000991	0.0716	2.48	26.7	1.05e-05	2.93	RV	CELLSTATES	vCM1.3	control_TTN	6	15
BMPR1B-DT	4.5	5.38e-05	0.0182	0.363	4.19	46.9	7.13e-08	4.27	RV	CELLSTATES	vCM1.3	control_TTN	6	15
NPPB	4.49	0.000159	0.163	5.76	8.07	38.1	5.23e-07	3.8	RV	CELLSTATES	vCM1.3	control_TTN	6	15
AC078880.3	4.44	0.00114	0	0.0219	1.84	34.4	9.97e-06	2.94	RV	CELLSTATES	vCM1.3	control_TTN	6	15
AP001646.3	4.43	5.01e-05	0.0027	0.132	2.99	47.5	6.25e-08	4.3	RV	CELLSTATES	vCM1.3	control_TTN	6	15
PITX2	4.36	0.00789	0	0.0183	1.76	21	0.000183	2.1	RV	CELLSTATES	vCM1.3	control_TTN	6	15
AC011604.2	4.32	0.000113	0.00298	0.118	2.92	40.8	2.77e-07	3.95	RV	CELLSTATES	vCM1.3	control_TTN	6	15
SLITRK4	4.22	0.00157	0.000312	0.0341	1.97	25.2	1.64e-05	2.8	RV	CELLSTATES	vCM1.3	control_TTN	6	15
NPPA-AS1	4.21	0.000111	0.00209	0.0567	2.37	40.9	2.66e-07	3.95	RV	CELLSTATES	vCM1.3	control_TTN	6	15
PTGFR	4.11	0.000307	0.0056	0.204	3.55	33.8	1.51e-06	3.51	RV	CELLSTATES	vCM1.3	control_TTN	6	15
AC117386.1	3.94	0.00818	0	0.017	1.69	20.7	0.000196	2.09	RV	CELLSTATES	vCM1.3	control_TTN	6	15
SLCO1B1	3.89	0.00437	0.00617	0.0655	2.41	20.3	7.41e-05	2.36	RV	CELLSTATES	vCM1.3	control_TTN	6	15
AC092813.1	3.8	3.63e-05	0.00531	0.124	2.99	52	2.43e-08	4.44	RV	CELLSTATES	vCM1.3	control_TTN	6	15
CLEC2A	3.79	0.0098	0.000327	0.0213	1.84	16.9	0.000258	2.01	RV	CELLSTATES	vCM1.3	control_TTN	6	15
LMO7DN	3.76	0.0212	0	0.0144	1.64	15.3	0.000878	1.67	RV	CELLSTATES	vCM1.3	control_TTN	6	15
LINC02547	3.75	0.00146	0.00123	0.0543	2.23	25.6	1.44e-05	2.84	RV	CELLSTATES	vCM1.3	control_TTN	6	15
PRMT8	3.75	0.000547	0.00274	0.0677	2.63	31.2	3.69e-06	3.26	RV	CELLSTATES	vCM1.3	control_TTN	6	15
ALDOB	3.72	0.000164	0.0104	0.147	3.11	37.7	5.8e-07	3.78	RV	CELLSTATES	vCM1.3	control_TTN	6	15
SPINK1	3.72	0.000272	0.00323	0.0844	2.77	34.8	1.18e-06	3.57	RV	CELLSTATES	vCM1.3	control_TTN	6	15
HBA2	3.69	0.00417	0	0.0135	1.64	25	6.94e-05	2.38	RV	CELLSTATES	vCM1.3	control_TTN	6	15
AC108067.1	3.68	7.07e-05	0.015	0.269	3.87	44.8	1.11e-07	4.15	RV	CELLSTATES	vCM1.3	control_TTN	6	15
SRARP	3.67	0.00471	0.00152	0.0194	1.7	20	8.2e-05	2.33	RV	CELLSTATES	vCM1.3	control_TTN	6	15
AC104119.1	3.62	0.0155	0	0.0153	1.59	17	0.000529	1.81	RV	CELLSTATES	vCM1.3	control_TTN	6	15
MUC13	3.62	0.000334	0.00309	0.0859	2.63	33.4	1.66e-06	3.48	RV	CELLSTATES	vCM1.3	control_TTN	6	15
ARSJ	3.56	0.000296	0.00421	0.116	2.89	34.3	1.32e-06	3.53	RV	CELLSTATES	vCM1.3	control_TTN	6	15
NETO1	3.56	0.00305	0.000214	0.0174	1.73	22.3	4.52e-05	2.52	RV	CELLSTATES	vCM1.3	control_TTN	6	15
AC078880.4	3.54	0.00416	0	0.013	1.6	25.1	6.84e-05	2.38	RV	CELLSTATES	vCM1.3	control_TTN	6	15
AC022335.1	3.48	0.00763	0.00111	0.0358	2.01	17.9	0.000169	2.12	RV	CELLSTATES	vCM1.3	control_TTN	6	15
DTHD1	3.48	0.00477	0.000422	0.0198	1.77	20	8.39e-05	2.32	RV	CELLSTATES	vCM1.3	control_TTN	6	15
MAP2	3.48	2.89e-06	0.0231	0.497	4.72	72	6.71e-10	5.54	RV	CELLSTATES	vCM1.3	control_TTN	6	15
LINC00200	3.47	0.025	0	0.0154	1.57	14.4	0.00114	1.6	RV	CELLSTATES	vCM1.3	control_TTN	6	15
C14orf132	3.42	0.000369	0.00259	0.0795	2.69	32.8	1.95e-06	3.43	RV	CELLSTATES	vCM1.3	control_TTN	6	15
LINC00364	3.4	0.0144	0.00107	0.0337	1.99	15	0.000468	1.84	RV	CELLSTATES	vCM1.3	control_TTN	6	15
AC083809.1	3.35	0.00623	0	0.0127	1.53	22.5	0.000125	2.21	RV	CELLSTATES	vCM1.3	control_TTN	6	15
SCGB3A2	3.34	0.00058	0.00511	0.11	2.9	30.2	3.99e-06	3.24	RV	CELLSTATES	vCM1.3	control_TTN	6	15
AC021594.2	3.25	0.00835	0.0003	0.0208	1.67	17.3	0.000205	2.08	RV	CELLSTATES	vCM1.3	control_TTN	6	15
ADAM2	3.25	0.00409	0.000629	0.0286	1.9	20.6	6.71e-05	2.39	RV	CELLSTATES	vCM1.3	control_TTN	6	15
LHFPL1	3.25	0.00891	0.00187	0.0233	1.72	17.1	0.000223	2.05	RV	CELLSTATES	vCM1.3	control_TTN	6	15
LINC02242	3.23	0.00168	0.00124	0.0415	2.15	24.9	1.79e-05	2.77	RV	CELLSTATES	vCM1.3	control_TTN	6	15
ERVH-1	3.22	0.00822	0.000883	0.0224	1.84	17.4	0.000199	2.09	RV	CELLSTATES	vCM1.3	control_TTN	6	15
AC055758.2	3.21	0.00619	0.000327	0.0185	1.68	18.8	0.000122	2.21	RV	CELLSTATES	vCM1.3	control_TTN	6	15
UNC80	3.2	4.97e-05	0.0121	0.23	3.86	48.8	4.7e-08	4.3	RV	CELLSTATES	vCM1.3	control_TTN	6	15
AC093607.1	3.18	0.000272	0.0641	0.928	5.66	34.8	1.17e-06	3.57	RV	CELLSTATES	vCM1.3	control_TTN	6	15
ABCB11	3.16	0.00789	0.00215	0.0515	2.29	17.6	0.000184	2.1	RV	CELLSTATES	vCM1.3	control_TTN	6	15
CHRNE	3.16	0.00475	0.00087	0.0238	1.89	20	8.31e-05	2.32	RV	CELLSTATES	vCM1.3	control_TTN	6	15
NNMT	3.16	2.89e-06	0.0708	0.798	5.45	72	6.74e-10	5.54	RV	CELLSTATES	vCM1.3	control_TTN	6	15
HHLA2	3.15	0.00907	0.00748	0.0679	2.46	17	0.000229	2.04	RV	CELLSTATES	vCM1.3	control_TTN	6	15
SLC25A48	3.14	0.00242	0.00263	0.0351	2.01	23	3.18e-05	2.62	RV	CELLSTATES	vCM1.3	control_TTN	6	15
COL12A1	3.13	0.000716	0.0136	0.22	3.74	29.2	5.21e-06	3.14	RV	CELLSTATES	vCM1.3	control_TTN	6	15
AL020998.1	3.09	0.0023	0.000515	0.0193	1.76	23.2	2.94e-05	2.64	RV	CELLSTATES	vCM1.3	control_TTN	6	15
AC079380.1	3.08	0.00176	0.00578	0.0283	1.89	24.6	1.96e-05	2.76	RV	CELLSTATES	vCM1.3	control_TTN	6	15
LINC02211	3.08	0.00433	0.00994	0.128	3.23	20.4	7.29e-05	2.36	RV	CELLSTATES	vCM1.3	control_TTN	6	15
AL031283.2	3.02	0.000518	0.00274	0.0527	2.37	30.8	3.33e-06	3.29	RV	CELLSTATES	vCM1.3	control_TTN	6	15
LINC01214	3	0.0112	0.00248	0.0245	1.85	16	0.000325	1.95	RV	CELLSTATES	vCM1.3	control_TTN	6	15
LINC01068	2.97	0.00533	0.00139	0.0187	1.77	19.4	9.94e-05	2.27	RV	CELLSTATES	vCM1.3	control_TTN	6	15
VGLL2	2.97	0.00822	0.0002	0.0134	1.64	17.4	0.000199	2.09	RV	CELLSTATES	vCM1.3	control_TTN	6	15
AC009971.1	2.96	0.0217	0.000429	0.0197	1.72	13.2	0.000916	1.66	RV	CELLSTATES	vCM1.3	control_TTN	6	15
IL31RA	2.93	0.000604	0.00563	0.0871	2.79	29.9	4.23e-06	3.22	RV	CELLSTATES	vCM1.3	control_TTN	6	15
AP001025.1	2.92	0.00926	0.00527	0.0932	2.79	16.9	0.000234	2.03	RV	CELLSTATES	vCM1.3	control_TTN	6	15
B3GALT5	2.92	0.00173	0.011	0.171	3.51	24.7	1.9e-05	2.76	RV	CELLSTATES	vCM1.3	control_TTN	6	15
LINC01584	2.91	0.0438	0.0018	0.0435	2.1	10.5	0.00267	1.36	RV	CELLSTATES	vCM1.3	control_TTN	6	15
YEATS2-AS1	2.9	0.00943	0.0004	0.0194	1.73	16.8	0.000244	2.03	RV	CELLSTATES	vCM1.3	control_TTN	6	15
AC016573.1	2.89	0.00849	0.0003	0.0137	1.62	17.6	0.00021	2.07	RV	CELLSTATES	vCM1.3	control_TTN	6	15
AQP9	2.89	0.0189	0.00317	0.04	2.14	13.8	0.000738	1.72	RV	CELLSTATES	vCM1.3	control_TTN	6	15
KCNG2	2.89	0.023	0.00241	0.0214	1.8	13	0.001	1.64	RV	CELLSTATES	vCM1.3	control_TTN	6	15
AC068234.1	2.86	0.000348	0.0427	0.265	4.01	33.2	1.75e-06	3.46	RV	CELLSTATES	vCM1.3	control_TTN	6	15
SLCO1C1	2.85	2.02e-05	0.102	0.696	5.36	56.1	1.09e-08	4.69	RV	CELLSTATES	vCM1.3	control_TTN	6	15
SYTL2	2.85	0.000106	0.0162	0.22	3.81	41.6	2.27e-07	3.98	RV	CELLSTATES	vCM1.3	control_TTN	6	15
AC106798.1	2.84	5.01e-05	0.0123	0.185	3.59	47.5	6.28e-08	4.3	RV	CELLSTATES	vCM1.3	control_TTN	6	15
AC078980.1	2.81	4.33e-05	0.0914	0.926	5.73	50.2	3.55e-08	4.36	RV	CELLSTATES	vCM1.3	control_TTN	6	15
PRDM8	2.8	0.00615	0.00443	0.0359	2.08	18.9	0.000119	2.21	RV	CELLSTATES	vCM1.3	control_TTN	6	15
AC103764.1	2.79	0.0166	0.00128	0.0253	1.91	14.4	0.000592	1.78	RV	CELLSTATES	vCM1.3	control_TTN	6	15
IAPP	2.79	0.0297	0.000851	0.0193	1.79	11.9	0.0015	1.53	RV	CELLSTATES	vCM1.3	control_TTN	6	15
KCNJ16	2.79	0.0212	0.000353	0.0135	1.59	13.3	0.000873	1.67	RV	CELLSTATES	vCM1.3	control_TTN	6	15
NPPA	2.77	0.0156	0.0973	1.27	6.19	14.6	0.000538	1.81	RV	CELLSTATES	vCM1.3	control_TTN	6	15
LINC01937	2.75	0.0282	0.000327	0.0157	1.58	12.1	0.0014	1.55	RV	CELLSTATES	vCM1.3	control_TTN	6	15
SLC6A6	2.75	0.000534	0.267	0.942	5.9	30.6	3.5e-06	3.27	RV	CELLSTATES	vCM1.3	control_TTN	6	15
VWA5B1	2.74	0.011	0.0019	0.0311	2.09	16.1	0.000312	1.96	RV	CELLSTATES	vCM1.3	control_TTN	6	15
ATP1A4	2.73	0.0167	0.00443	0.0799	2.64	14.3	0.000601	1.78	RV	CELLSTATES	vCM1.3	control_TTN	6	15
PKP1	2.73	0.02	0.000442	0.0139	1.57	13.5	0.000809	1.7	RV	CELLSTATES	vCM1.3	control_TTN	6	15
APOL4	2.72	0.0128	0.00188	0.0309	1.99	15.5	0.000391	1.89	RV	CELLSTATES	vCM1.3	control_TTN	6	15
STAT4	2.72	0.000301	0.0408	0.338	4.41	34.2	1.37e-06	3.52	RV	CELLSTATES	vCM1.3	control_TTN	6	15
AL161431.1	2.71	0.0188	0.00204	0.0216	1.77	13.8	0.000727	1.73	RV	CELLSTATES	vCM1.3	control_TTN	6	15
PPFIA2-AS1	2.69	0.000192	0.0111	0.126	3.22	36.8	7.14e-07	3.72	RV	CELLSTATES	vCM1.3	control_TTN	6	15
AC023983.2	2.68	0.0109	0.00106	0.0182	1.78	16.2	0.000304	1.96	RV	CELLSTATES	vCM1.3	control_TTN	6	15
AC007614.1	2.67	0.0172	0.00116	0.0237	1.78	14.2	0.000634	1.76	RV	CELLSTATES	vCM1.3	control_TTN	6	15
SELL	2.67	0.0132	0.0019	0.0311	1.97	15.3	0.000412	1.88	RV	CELLSTATES	vCM1.3	control_TTN	6	15
TEX41	2.66	0.00654	0.0169	0.179	3.69	18.5	0.000134	2.18	RV	CELLSTATES	vCM1.3	control_TTN	6	15
AC009171.2	2.64	0.00899	0.00299	0.0374	2.22	17	0.000226	2.05	RV	CELLSTATES	vCM1.3	control_TTN	6	15
CCDC63	2.64	0.00821	0.0223	0.164	3.4	17.4	0.000198	2.09	RV	CELLSTATES	vCM1.3	control_TTN	6	15
AC022113.1	2.63	0.00242	0.011	0.133	3.3	23	3.18e-05	2.62	RV	CELLSTATES	vCM1.3	control_TTN	6	15
LINC01901	2.63	0.0176	0.00308	0.0419	2.23	14.1	0.000654	1.76	RV	CELLSTATES	vCM1.3	control_TTN	6	15
AC113404.1	2.62	0.0321	0.00136	0.0231	1.75	11.6	0.0017	1.49	RV	CELLSTATES	vCM1.3	control_TTN	6	15
ANKRD45	2.62	0.0193	0.0137	0.191	3.74	13.7	0.000759	1.71	RV	CELLSTATES	vCM1.3	control_TTN	6	15
BEND6	2.62	0.00828	0.00494	0.0476	2.39	17.4	0.000202	2.08	RV	CELLSTATES	vCM1.3	control_TTN	6	15
FAM181A-AS1	2.62	0.0164	0.00162	0.0284	1.97	14.4	0.000578	1.79	RV	CELLSTATES	vCM1.3	control_TTN	6	15
MRAP2	2.62	0.0178	0.0014	0.0235	1.87	14	0.000673	1.75	RV	CELLSTATES	vCM1.3	control_TTN	6	15
DIAPH3-AS2	2.61	0.0339	0.000214	0.0139	1.57	11.8	0.00184	1.47	RV	CELLSTATES	vCM1.3	control_TTN	6	15
MEDAG	2.61	0.0176	0.00661	0.0229	1.84	14.1	0.00066	1.75	RV	CELLSTATES	vCM1.3	control_TTN	6	15
AL133372.2	2.6	0.0315	0.00133	0.0283	1.93	11.7	0.00164	1.5	RV	CELLSTATES	vCM1.3	control_TTN	6	15
AC092440.1	2.59	0.0094	0.00536	0.068	2.59	16.8	0.000242	2.03	RV	CELLSTATES	vCM1.3	control_TTN	6	15
PHF21B	2.59	0.000304	0.0148	0.162	3.58	34.1	1.42e-06	3.52	RV	CELLSTATES	vCM1.3	control_TTN	6	15
AC004690.2	2.58	0.0239	0.00672	0.0543	2.48	12.8	0.00107	1.62	RV	CELLSTATES	vCM1.3	control_TTN	6	15
ADGRF4	2.58	0.013	0.00353	0.0428	2.36	15.4	0.000401	1.89	RV	CELLSTATES	vCM1.3	control_TTN	6	15
TMPRSS7	2.58	0.0226	0.00196	0.0126	1.64	13.2	0.000979	1.65	RV	CELLSTATES	vCM1.3	control_TTN	6	15
EDA2R	2.57	0.00176	0.0129	0.168	3.53	24.6	1.98e-05	2.75	RV	CELLSTATES	vCM1.3	control_TTN	6	15
LINC00640	2.57	0.00598	0.00234	0.0308	2.07	19	0.000116	2.22	RV	CELLSTATES	vCM1.3	control_TTN	6	15
TRIM59	2.56	0.0129	0.00352	0.043	2.32	15.4	0.000397	1.89	RV	CELLSTATES	vCM1.3	control_TTN	6	15
UCP1	2.55	0.0254	0.00574	0.0161	1.81	12.6	0.00117	1.6	RV	CELLSTATES	vCM1.3	control_TTN	6	15
AC068234.2	2.54	0.00316	0.0144	0.173	3.47	21.7	4.77e-05	2.5	RV	CELLSTATES	vCM1.3	control_TTN	6	15
NPNT	2.54	0.00692	0.0205	0.19	3.59	18.3	0.000145	2.16	RV	CELLSTATES	vCM1.3	control_TTN	6	15
OGDHL	2.54	0.00305	0.00704	0.0713	2.77	21.9	4.52e-05	2.52	RV	CELLSTATES	vCM1.3	control_TTN	6	15
AC097534.1	2.53	0.0147	0.00379	0.0179	1.83	14.9	0.000483	1.83	RV	CELLSTATES	vCM1.3	control_TTN	6	15
LINC01091	2.52	0.000169	0.39	1.82	6.88	37.5	6.07e-07	3.77	RV	CELLSTATES	vCM1.3	control_TTN	6	15
TUBB8	2.52	0.0218	0.00121	0.0192	1.85	13.2	0.000926	1.66	RV	CELLSTATES	vCM1.3	control_TTN	6	15
LRRC6	2.51	0.000468	0.0555	0.481	4.92	31.5	2.8e-06	3.33	RV	CELLSTATES	vCM1.3	control_TTN	6	15
ERICH3	2.5	0.0367	0.000742	0.0125	1.66	11.1	0.00207	1.44	RV	CELLSTATES	vCM1.3	control_TTN	6	15
HBB	2.5	0.0276	0.0048	0.0392	2.17	12.2	0.00136	1.56	RV	CELLSTATES	vCM1.3	control_TTN	6	15
AL162632.3	2.49	0.0104	0.00458	0.0638	2.49	16.4	0.000284	1.98	RV	CELLSTATES	vCM1.3	control_TTN	6	15
AL353616.2	2.48	0.00789	0.0128	0.142	3.41	17.7	0.000182	2.1	RV	CELLSTATES	vCM1.3	control_TTN	6	15
AC002463.1	2.46	0.0122	0.00532	0.0634	2.55	15.7	0.000365	1.91	RV	CELLSTATES	vCM1.3	control_TTN	6	15
BMPR1B	2.45	7.07e-05	0.205	1.54	6.53	44.8	1.11e-07	4.15	RV	CELLSTATES	vCM1.3	control_TTN	6	15
AC107220.1	2.44	0.028	0.00898	0.0443	2.23	12.1	0.00138	1.55	RV	CELLSTATES	vCM1.3	control_TTN	6	15
CNGB1	2.42	0.00202	0.00892	0.0846	2.83	23.9	2.42e-05	2.7	RV	CELLSTATES	vCM1.3	control_TTN	6	15
COTL1	2.42	3.63e-05	0.0172	0.175	3.66	51.5	2.74e-08	4.44	RV	CELLSTATES	vCM1.3	control_TTN	6	15
AC083843.1	2.4	0.011	0.00506	0.0591	2.54	16.1	0.00031	1.96	RV	CELLSTATES	vCM1.3	control_TTN	6	15
AL606807.1	2.4	0.00233	0.0247	0.251	4.04	23.2	3e-05	2.63	RV	CELLSTATES	vCM1.3	control_TTN	6	15
ROPN1L	2.4	0.0178	0.00378	0.0316	2.06	14	0.000673	1.75	RV	CELLSTATES	vCM1.3	control_TTN	6	15
ADGRL3	2.39	0.000547	0.13	1.17	6.14	30.4	3.69e-06	3.26	RV	CELLSTATES	vCM1.3	control_TTN	6	15
XIRP2-AS1	2.38	0.00591	0.0091	0.0907	2.84	19	0.000113	2.23	RV	CELLSTATES	vCM1.3	control_TTN	6	15
ZBBX	2.37	0.00927	0.00137	0.021	1.86	16.9	0.000237	2.03	RV	CELLSTATES	vCM1.3	control_TTN	6	15
AL133417.1	2.36	0.0267	0.00179	0.0328	2.02	12.4	0.00126	1.57	RV	CELLSTATES	vCM1.3	control_TTN	6	15
AC083800.1	2.33	0.00513	0.00642	0.0611	2.55	19.6	9.44e-05	2.29	RV	CELLSTATES	vCM1.3	control_TTN	6	15
TMEM63C	2.33	0.0259	0.00135	0.0219	1.9	12.5	0.00121	1.59	RV	CELLSTATES	vCM1.3	control_TTN	6	15
HRH4	2.32	0.043	0.00227	0.0198	1.82	10.6	0.0026	1.37	RV	CELLSTATES	vCM1.3	control_TTN	6	15
C5AR1	2.31	0.000301	0.0525	0.297	4.39	34.2	1.39e-06	3.52	RV	CELLSTATES	vCM1.3	control_TTN	6	15
SRCIN1	2.3	0.00926	0.00494	0.0454	2.43	16.9	0.000237	2.03	RV	CELLSTATES	vCM1.3	control_TTN	6	15
RAD51AP1	2.28	0.0178	0.00258	0.0325	2.1	14	0.000674	1.75	RV	CELLSTATES	vCM1.3	control_TTN	6	15
MSH4	2.27	2.89e-06	0.0744	0.614	5.26	70.2	9.01e-10	5.54	RV	CELLSTATES	vCM1.3	control_TTN	6	15
EGLN3-AS1	2.26	0.00401	0.00965	0.0792	2.8	20.7	6.53e-05	2.4	RV	CELLSTATES	vCM1.3	control_TTN	6	15
NOVA1	2.26	0.000775	0.0769	0.447	4.9	28.8	5.86e-06	3.11	RV	CELLSTATES	vCM1.3	control_TTN	6	15
PROM2	2.26	0.034	0.00127	0.0157	1.81	11.4	0.00184	1.47	RV	CELLSTATES	vCM1.3	control_TTN	6	15
AP002518.2	2.23	0.000846	0.162	1.21	6.22	28.3	6.56e-06	3.07	RV	CELLSTATES	vCM1.3	control_TTN	6	15
CA8	2.22	0.00525	0.0213	0.187	3.83	19.5	9.74e-05	2.28	RV	CELLSTATES	vCM1.3	control_TTN	6	15
KLHL25	2.22	0.00209	0.0514	0.315	4.35	23.7	2.57e-05	2.68	RV	CELLSTATES	vCM1.3	control_TTN	6	15
PTGER3	2.22	0.0155	0.0223	0.164	3.61	14.7	0.000525	1.81	RV	CELLSTATES	vCM1.3	control_TTN	6	15
AC067750.1	2.2	0.0215	0.00909	0.0751	2.67	13.3	0.000892	1.67	RV	CELLSTATES	vCM1.3	control_TTN	6	15
C5orf46	2.2	0.00202	0.0706	0.511	5.1	23.9	2.43e-05	2.7	RV	CELLSTATES	vCM1.3	control_TTN	6	15
LINC02015	2.19	0.0153	0.0106	0.087	2.88	14.7	0.000516	1.81	RV	CELLSTATES	vCM1.3	control_TTN	6	15
AC018904.1	2.18	0.0476	0.00119	0.0135	1.7	10.2	0.003	1.32	RV	CELLSTATES	vCM1.3	control_TTN	6	15
SHC4	2.17	0.00014	0.0545	0.457	4.9	39	4.17e-07	3.85	RV	CELLSTATES	vCM1.3	control_TTN	6	15
SLC7A8	2.17	0.000107	0.124	0.83	5.7	41.5	2.37e-07	3.97	RV	CELLSTATES	vCM1.3	control_TTN	6	15
AL117335.1	2.16	0.0178	0.00988	0.0436	2.36	14	0.000673	1.75	RV	CELLSTATES	vCM1.3	control_TTN	6	15
C5orf47	2.16	0.00299	0.0289	0.219	4.01	22	4.31e-05	2.52	RV	CELLSTATES	vCM1.3	control_TTN	6	15
AC011978.2	2.14	0.0461	0.00262	0.0247	1.91	10.3	0.00287	1.34	RV	CELLSTATES	vCM1.3	control_TTN	6	15
EDNRA	2.14	0.000204	0.183	1.32	6.32	36.4	7.85e-07	3.69	RV	CELLSTATES	vCM1.3	control_TTN	6	15
LINC01411	2.14	0.0137	0.0461	0.251	4.24	15.2	0.000433	1.86	RV	CELLSTATES	vCM1.3	control_TTN	6	15
AC099542.1	2.13	0.0476	0.00126	0.0127	1.7	10.2	0.003	1.32	RV	CELLSTATES	vCM1.3	control_TTN	6	15
AC112206.2	2.13	0.000204	0.0735	0.551	5.17	36.4	7.8e-07	3.69	RV	CELLSTATES	vCM1.3	control_TTN	6	15
ARNTL2-AS1	2.13	0.0115	0.0202	0.097	3.04	15.9	0.000337	1.94	RV	CELLSTATES	vCM1.3	control_TTN	6	15
TMEM236	2.13	0.0159	0.0203	0.0875	3.01	14.5	0.000552	1.8	RV	CELLSTATES	vCM1.3	control_TTN	6	15
AC006148.1	2.12	0.0272	0.0136	0.0881	3.03	12.3	0.00131	1.57	RV	CELLSTATES	vCM1.3	control_TTN	6	15
AC008467.1	2.12	0.0172	0.00608	0.0527	2.54	14.2	0.000628	1.76	RV	CELLSTATES	vCM1.3	control_TTN	6	15
NSG2	2.12	0.00221	0.054	0.386	4.74	23.4	2.79e-05	2.66	RV	CELLSTATES	vCM1.3	control_TTN	6	15
SELP	2.1	0.0346	0.0109	0.1	2.96	11.3	0.00191	1.46	RV	CELLSTATES	vCM1.3	control_TTN	6	15
AC091212.1	2.09	0.00259	0.034	0.238	4.07	22.7	3.52e-05	2.59	RV	CELLSTATES	vCM1.3	control_TTN	6	15
AL078590.3	2.09	0.00105	0.0931	0.824	5.68	27.3	8.83e-06	2.98	RV	CELLSTATES	vCM1.3	control_TTN	6	15
BX640514.1	2.07	0.0361	0.00269	0.024	2.05	11.2	0.00201	1.44	RV	CELLSTATES	vCM1.3	control_TTN	6	15
MELTF-AS1	2.07	0.0415	0.00375	0.033	2.15	10.7	0.00246	1.38	RV	CELLSTATES	vCM1.3	control_TTN	6	15
PLCE1	2.07	2.89e-06	0.166	1.12	6.13	70.1	9.1e-10	5.54	RV	CELLSTATES	vCM1.3	control_TTN	6	15
PTH1R	2.07	0.00685	0.00893	0.0734	2.89	18.4	0.000143	2.16	RV	CELLSTATES	vCM1.3	control_TTN	6	15
AC016598.1	2.06	0.00453	0.0116	0.0878	2.99	20.2	7.8e-05	2.34	RV	CELLSTATES	vCM1.3	control_TTN	6	15
AC044810.3	2.05	0.0226	0.0195	0.17	3.54	13.1	0.000967	1.65	RV	CELLSTATES	vCM1.3	control_TTN	6	15
LPCAT2	2.03	0.000482	0.0578	0.423	4.87	31.2	3e-06	3.32	RV	CELLSTATES	vCM1.3	control_TTN	6	15
GOLGA7B	2.02	0.0132	0.0154	0.0839	2.99	15.3	0.000415	1.88	RV	CELLSTATES	vCM1.3	control_TTN	6	15
SPOCK1	2.02	0.000126	0.297	1.86	6.87	39.8	3.49e-07	3.9	RV	CELLSTATES	vCM1.3	control_TTN	6	15
LINC00222	2.01	0.003	0.0196	0.117	3.29	22	4.36e-05	2.52	RV	CELLSTATES	vCM1.3	control_TTN	6	15
NXF5	2.01	0.0448	0.00341	0.0306	2.08	10.4	0.00274	1.35	RV	CELLSTATES	vCM1.3	control_TTN	6	15
AC005208.1	2	0.0362	0.00702	0.0551	2.43	11.2	0.00203	1.44	RV	CELLSTATES	vCM1.3	control_TTN	6	15
NUP210L	2	0.00777	0.0467	0.284	4.37	17.8	0.000173	2.11	RV	CELLSTATES	vCM1.3	control_TTN	6	15
SPON1-AS1	2	0.00168	0.0165	0.106	3.18	24.9	1.78e-05	2.77	RV	CELLSTATES	vCM1.3	control_TTN	6	15
AMPH	1.97	0.00715	0.0253	0.159	3.62	18.1	0.000156	2.15	RV	CELLSTATES	vCM1.3	control_TTN	6	15
NEURL1B	1.96	0.00513	0.0172	0.116	3.37	19.6	9.42e-05	2.29	RV	CELLSTATES	vCM1.3	control_TTN	6	15
ADAM28	1.95	0.0154	0.025	0.189	3.85	14.7	0.000518	1.81	RV	CELLSTATES	vCM1.3	control_TTN	6	15
BEX1	1.95	0.0387	0.00658	0.0542	2.52	11	0.00222	1.41	RV	CELLSTATES	vCM1.3	control_TTN	6	15
KCNMB4	1.95	0.0268	0.0189	0.137	3.5	12.3	0.00128	1.57	RV	CELLSTATES	vCM1.3	control_TTN	6	15
PFKFB1	1.95	0.0394	0.00547	0.0442	2.41	10.9	0.00227	1.4	RV	CELLSTATES	vCM1.3	control_TTN	6	15
DHRS3	1.93	6.23e-05	0.15	0.922	5.89	46	8.65e-08	4.21	RV	CELLSTATES	vCM1.3	control_TTN	6	15
ZNF117	1.93	0.00134	0.0213	0.131	3.43	26.1	1.24e-05	2.87	RV	CELLSTATES	vCM1.3	control_TTN	6	15
ADAM18	1.92	0.0274	0.0223	0.0972	3.19	12.2	0.00132	1.56	RV	CELLSTATES	vCM1.3	control_TTN	6	15
DPYSL3	1.92	0.0471	0.0111	0.0619	2.58	10.3	0.00295	1.33	RV	CELLSTATES	vCM1.3	control_TTN	6	15
BRINP2	1.91	0.0149	0.00693	0.0522	2.57	14.9	0.000491	1.83	RV	CELLSTATES	vCM1.3	control_TTN	6	15
FKBP5	1.91	6.32e-05	1.15	7.56	8.79	45.7	9.16e-08	4.2	RV	CELLSTATES	vCM1.3	control_TTN	6	15
HEPH	1.91	0.000307	0.112	0.589	5.32	33.9	1.47e-06	3.51	RV	CELLSTATES	vCM1.3	control_TTN	6	15
LINC00211	1.91	0.0103	0.0246	0.149	3.6	16.4	0.000278	1.99	RV	CELLSTATES	vCM1.3	control_TTN	6	15
MAP3K7CL	1.91	0.000848	0.0624	0.286	4.38	28.3	6.68e-06	3.07	RV	CELLSTATES	vCM1.3	control_TTN	6	15
PDE8B	1.91	0.0257	0.0185	0.0916	3.11	12.5	0.00119	1.59	RV	CELLSTATES	vCM1.3	control_TTN	6	15
TTLL7	1.91	9.14e-05	0.096	0.587	5.31	43.1	1.61e-07	4.04	RV	CELLSTATES	vCM1.3	control_TTN	6	15
AC063944.1	1.9	0.00252	0.0806	0.445	4.94	22.8	3.37e-05	2.6	RV	CELLSTATES	vCM1.3	control_TTN	6	15
ATRNL1	1.9	0.000159	0.176	0.923	5.92	38.1	5.15e-07	3.8	RV	CELLSTATES	vCM1.3	control_TTN	6	15
PAFAH2	1.9	0.00036	0.0615	0.353	4.59	33	1.88e-06	3.44	RV	CELLSTATES	vCM1.3	control_TTN	6	15
NCKIPSD	1.88	0.0013	0.0236	0.161	3.71	26.3	1.18e-05	2.89	RV	CELLSTATES	vCM1.3	control_TTN	6	15
PPM1E	1.88	5.01e-05	0.214	1.27	6.37	48.1	5.48e-08	4.3	RV	CELLSTATES	vCM1.3	control_TTN	6	15
TG	1.88	0.0143	0.0139	0.0906	3	15	0.000464	1.84	RV	CELLSTATES	vCM1.3	control_TTN	6	15
TPM3	1.88	9.8e-05	0.475	2.79	7.47	42.4	1.91e-07	4.01	RV	CELLSTATES	vCM1.3	control_TTN	6	15
KCNAB2	1.86	0.000227	0.0885	0.524	5.21	35.9	9.01e-07	3.64	RV	CELLSTATES	vCM1.3	control_TTN	6	15
AP002373.1	1.85	0.0351	0.00904	0.059	2.66	11.3	0.00195	1.46	RV	CELLSTATES	vCM1.3	control_TTN	6	15
BRSK1	1.85	0.0259	0.00811	0.0481	2.54	12.5	0.00121	1.59	RV	CELLSTATES	vCM1.3	control_TTN	6	15
ACADL	1.84	0.0098	0.0169	0.0905	3.04	16.7	0.000257	2.01	RV	CELLSTATES	vCM1.3	control_TTN	6	15
ADCY10	1.84	0.00156	0.0177	0.111	3.3	25.3	1.58e-05	2.81	RV	CELLSTATES	vCM1.3	control_TTN	6	15
NCR3LG1	1.84	0.0285	0.0128	0.0813	2.93	12.1	0.00142	1.55	RV	CELLSTATES	vCM1.3	control_TTN	6	15
RPGR	1.84	0.00014	0.0598	0.344	4.63	39	4.23e-07	3.85	RV	CELLSTATES	vCM1.3	control_TTN	6	15
GPR173	1.83	0.000427	0.0361	0.17	3.78	32	2.4e-06	3.37	RV	CELLSTATES	vCM1.3	control_TTN	6	15
AL365434.1	1.82	0.0235	0.124	0.538	5.36	12.9	0.00104	1.63	RV	CELLSTATES	vCM1.3	control_TTN	6	15
KLHL4	1.81	0.0338	0.0124	0.0911	3.05	11.4	0.00183	1.47	RV	CELLSTATES	vCM1.3	control_TTN	6	15
CRIM1	1.8	0.00508	0.254	1.62	6.75	19.6	9.29e-05	2.29	RV	CELLSTATES	vCM1.3	control_TTN	6	15
HMGN5	1.8	0.0194	0.00549	0.0434	2.41	13.7	0.000763	1.71	RV	CELLSTATES	vCM1.3	control_TTN	6	15
LINC00884	1.8	0.00598	0.0708	0.226	4.14	19	0.000116	2.22	RV	CELLSTATES	vCM1.3	control_TTN	6	15
NEB	1.8	0.000123	0.223	1.26	6.4	40	3.33e-07	3.91	RV	CELLSTATES	vCM1.3	control_TTN	6	15
IQUB	1.79	0.0186	0.00999	0.0686	2.77	13.9	0.000715	1.73	RV	CELLSTATES	vCM1.3	control_TTN	6	15
SNCA	1.79	0.00619	0.0382	0.226	4.15	18.8	0.000122	2.21	RV	CELLSTATES	vCM1.3	control_TTN	6	15
AL356124.1	1.78	0.0171	0.0155	0.107	3.2	14.2	0.000623	1.77	RV	CELLSTATES	vCM1.3	control_TTN	6	15
AC090572.2	1.77	0.022	0.00718	0.0519	2.57	13.1	0.000939	1.66	RV	CELLSTATES	vCM1.3	control_TTN	6	15
AL078590.2	1.77	0.0304	0.00884	0.0702	2.89	11.8	0.00156	1.52	RV	CELLSTATES	vCM1.3	control_TTN	6	15
ABCG2	1.76	0.000395	0.0375	0.243	4.16	32.4	2.18e-06	3.4	RV	CELLSTATES	vCM1.3	control_TTN	6	15
ALDH1A2	1.76	0.00288	0.108	0.575	5.39	22.2	4.12e-05	2.54	RV	CELLSTATES	vCM1.3	control_TTN	6	15
SPATA6L	1.76	0.0105	0.0376	0.116	3.34	16.3	0.000289	1.98	RV	CELLSTATES	vCM1.3	control_TTN	6	15
AMPD3	1.74	0.00563	0.031	0.151	3.64	19.2	0.000107	2.25	RV	CELLSTATES	vCM1.3	control_TTN	6	15
ATCAY	1.74	0.0326	0.0615	0.329	4.61	11.6	0.00173	1.49	RV	CELLSTATES	vCM1.3	control_TTN	6	15
CIP2A	1.72	0.0137	0.0286	0.111	3.36	15.2	0.000432	1.86	RV	CELLSTATES	vCM1.3	control_TTN	6	15
LINC01031	1.72	0.0387	0.0106	0.0665	2.81	11	0.00222	1.41	RV	CELLSTATES	vCM1.3	control_TTN	6	15
PROS1	1.72	0.000688	0.172	0.904	5.98	29.4	4.86e-06	3.16	RV	CELLSTATES	vCM1.3	control_TTN	6	15
SEMA3E	1.72	0.027	0.0143	0.0871	3.09	12.3	0.0013	1.57	RV	CELLSTATES	vCM1.3	control_TTN	6	15
TFEC	1.72	0.0447	0.0117	0.0663	2.72	10.4	0.00273	1.35	RV	CELLSTATES	vCM1.3	control_TTN	6	15
LINC02141	1.71	0.0353	0.0308	0.185	3.79	11.3	0.00196	1.45	RV	CELLSTATES	vCM1.3	control_TTN	6	15
PPP2R2B	1.71	0.00436	0.0563	0.229	4.2	20.3	7.36e-05	2.36	RV	CELLSTATES	vCM1.3	control_TTN	6	15
GRIA4	1.7	0.037	0.0208	0.125	3.46	11.1	0.00209	1.43	RV	CELLSTATES	vCM1.3	control_TTN	6	15
MBOAT2	1.7	9.14e-05	0.21	1.09	6.21	43.2	1.58e-07	4.04	RV	CELLSTATES	vCM1.3	control_TTN	6	15
BICC1	1.69	0.00112	0.0661	0.354	4.76	27	9.62e-06	2.95	RV	CELLSTATES	vCM1.3	control_TTN	6	15
FAM47E-STBD1	1.69	0.00965	0.0163	0.0702	2.9	16.7	0.000252	2.02	RV	CELLSTATES	vCM1.3	control_TTN	6	15
WNT9A	1.69	0.00692	0.0934	0.426	4.96	18.3	0.000146	2.16	RV	CELLSTATES	vCM1.3	control_TTN	6	15
AL359220.1	1.68	0.0303	0.0125	0.0807	3.02	11.9	0.00155	1.52	RV	CELLSTATES	vCM1.3	control_TTN	6	15
ARNTL2	1.68	0.00282	0.0559	0.194	4.05	22.3	4e-05	2.55	RV	CELLSTATES	vCM1.3	control_TTN	6	15
LEPR	1.68	0.0132	0.0308	0.102	3.23	15.3	0.000414	1.88	RV	CELLSTATES	vCM1.3	control_TTN	6	15
SYT11	1.68	0.031	0.0121	0.0518	2.59	11.8	0.0016	1.51	RV	CELLSTATES	vCM1.3	control_TTN	6	15
AC104806.2	1.67	9.16e-05	0.0547	0.248	4.29	43	1.68e-07	4.04	RV	CELLSTATES	vCM1.3	control_TTN	6	15
DDX60	1.67	0.031	0.0164	0.077	2.97	11.8	0.00161	1.51	RV	CELLSTATES	vCM1.3	control_TTN	6	15
SLC6A12	1.66	0.0475	0.0096	0.0604	2.8	10.2	0.00299	1.32	RV	CELLSTATES	vCM1.3	control_TTN	6	15
LINC00578	1.65	0.00785	0.02	0.124	3.46	17.7	0.000178	2.11	RV	CELLSTATES	vCM1.3	control_TTN	6	15
PIWIL4	1.65	0.0146	0.0112	0.0649	2.82	14.9	0.000478	1.84	RV	CELLSTATES	vCM1.3	control_TTN	6	15
FARP1	1.64	0.000828	0.0887	0.427	5.03	28.5	6.37e-06	3.08	RV	CELLSTATES	vCM1.3	control_TTN	6	15
AC093730.1	1.63	0.0201	0.0886	0.551	5.33	13.5	0.000814	1.7	RV	CELLSTATES	vCM1.3	control_TTN	6	15
LINC02150	1.63	0.00806	0.0549	0.219	4.14	17.5	0.000192	2.09	RV	CELLSTATES	vCM1.3	control_TTN	6	15
MBNL3	1.63	0.00157	0.111	0.614	5.47	25.2	1.61e-05	2.8	RV	CELLSTATES	vCM1.3	control_TTN	6	15
AC026347.1	1.62	0.00374	0.118	0.626	5.47	21	5.96e-05	2.43	RV	CELLSTATES	vCM1.3	control_TTN	6	15
AC089983.1	1.62	0.00785	0.0625	0.326	4.59	17.7	0.000179	2.11	RV	CELLSTATES	vCM1.3	control_TTN	6	15
KCNMB1	1.62	0.0274	0.0148	0.0797	2.96	12.2	0.00134	1.56	RV	CELLSTATES	vCM1.3	control_TTN	6	15
GPR137C	1.61	0.00706	0.0219	0.109	3.3	18.2	0.00015	2.15	RV	CELLSTATES	vCM1.3	control_TTN	6	15
GLRB	1.6	0.000776	0.0798	0.427	5	28.7	5.92e-06	3.11	RV	CELLSTATES	vCM1.3	control_TTN	6	15
CHODL	1.59	0.00942	0.0396	0.183	3.94	16.8	0.000243	2.03	RV	CELLSTATES	vCM1.3	control_TTN	6	15
EFCAB13	1.59	0.0149	0.0693	0.295	4.55	14.9	0.000493	1.83	RV	CELLSTATES	vCM1.3	control_TTN	6	15
RNF217-AS1	1.59	0.00173	0.043	0.207	4.09	24.7	1.87e-05	2.76	RV	CELLSTATES	vCM1.3	control_TTN	6	15
AC090518.1	1.58	0.0143	0.0415	0.153	3.73	15	0.000466	1.84	RV	CELLSTATES	vCM1.3	control_TTN	6	15
C4orf45	1.57	0.0349	0.278	1.25	6.57	11.3	0.00194	1.46	RV	CELLSTATES	vCM1.3	control_TTN	6	15
KIAA1614	1.56	0.000933	0.0734	0.32	4.7	27.8	7.71e-06	3.03	RV	CELLSTATES	vCM1.3	control_TTN	6	15
PCA3	1.56	0.0428	0.0209	0.112	3.34	10.6	0.00256	1.37	RV	CELLSTATES	vCM1.3	control_TTN	6	15
RPS6KA2	1.56	2.02e-05	0.34	1.72	6.89	55.9	1.15e-08	4.69	RV	CELLSTATES	vCM1.3	control_TTN	6	15
SMOC2	1.56	0.0164	0.0185	0.112	3.42	14.4	0.000578	1.79	RV	CELLSTATES	vCM1.3	control_TTN	6	15
SLC16A9	1.55	0.00275	0.0844	0.418	4.98	22.3	3.89e-05	2.56	RV	CELLSTATES	vCM1.3	control_TTN	6	15
SLC28A2	1.55	0.00417	0.0243	0.136	3.59	20.5	7e-05	2.38	RV	CELLSTATES	vCM1.3	control_TTN	6	15
ZNF189	1.55	0.000109	0.219	1.02	6.18	41.1	2.54e-07	3.96	RV	CELLSTATES	vCM1.3	control_TTN	6	15
HEG1	1.54	2.02e-05	0.359	1.68	6.84	56.7	9.83e-09	4.69	RV	CELLSTATES	vCM1.3	control_TTN	6	15
KLHL36	1.54	0.000102	0.159	0.733	5.74	42	2.07e-07	3.99	RV	CELLSTATES	vCM1.3	control_TTN	6	15
PPEF1	1.54	0.0341	0.016	0.0889	3.12	11.4	0.00187	1.47	RV	CELLSTATES	vCM1.3	control_TTN	6	15
ZNF727	1.54	0.0479	0.0174	0.098	3.23	10.2	0.00303	1.32	RV	CELLSTATES	vCM1.3	control_TTN	6	15
MMP2	1.53	0.00556	0.494	2.25	7.36	19.3	0.000106	2.25	RV	CELLSTATES	vCM1.3	control_TTN	6	15
MUM1L1	1.53	0.00453	0.0805	0.429	5.01	20.2	7.8e-05	2.34	RV	CELLSTATES	vCM1.3	control_TTN	6	15
MYLK-AS1	1.53	0.000898	0.0727	0.313	4.61	28	7.25e-06	3.05	RV	CELLSTATES	vCM1.3	control_TTN	6	15
CD226	1.52	0.00328	0.0609	0.251	4.36	21.5	5.07e-05	2.48	RV	CELLSTATES	vCM1.3	control_TTN	6	15
COL28A1	1.52	0.0217	0.0241	0.109	3.37	13.2	0.00091	1.66	RV	CELLSTATES	vCM1.3	control_TTN	6	15
DOCK5	1.52	1.63e-05	0.789	3.27	7.88	59.2	6.18e-09	4.79	RV	CELLSTATES	vCM1.3	control_TTN	6	15
PREX2	1.52	0.034	0.029	0.14	3.63	11.4	0.00185	1.47	RV	CELLSTATES	vCM1.3	control_TTN	6	15
RUNDC3B	1.52	0.00849	0.0343	0.164	3.87	17.2	0.00021	2.07	RV	CELLSTATES	vCM1.3	control_TTN	6	15
PRUNE2	1.51	0.0139	0.0623	0.309	4.65	15.1	0.000445	1.86	RV	CELLSTATES	vCM1.3	control_TTN	6	15
TECTA	1.51	0.0155	0.0161	0.0813	3.1	14.6	0.000532	1.81	RV	CELLSTATES	vCM1.3	control_TTN	6	15
AP005131.1	1.5	0.0346	0.0234	0.121	3.47	11.3	0.00191	1.46	RV	CELLSTATES	vCM1.3	control_TTN	6	15
KLRD1	1.49	0.00192	0.554	2.12	7.25	24.1	2.25e-05	2.72	RV	CELLSTATES	vCM1.3	control_TTN	6	15
ADAM22	1.47	0.00361	0.0432	0.221	4.17	21.1	5.74e-05	2.44	RV	CELLSTATES	vCM1.3	control_TTN	6	15
IPCEF1	1.47	0.00314	0.13	0.496	5.27	21.8	4.69e-05	2.5	RV	CELLSTATES	vCM1.3	control_TTN	6	15
LINC00702	1.47	0.017	0.355	1.35	6.72	14.2	0.000617	1.77	RV	CELLSTATES	vCM1.3	control_TTN	6	15
PARP8	1.47	0.00153	0.0671	0.335	4.73	25.4	1.54e-05	2.82	RV	CELLSTATES	vCM1.3	control_TTN	6	15
PHYHD1	1.47	0.000534	0.0948	0.418	5.01	30.6	3.5e-06	3.27	RV	CELLSTATES	vCM1.3	control_TTN	6	15
AC051619.5	1.46	0.00259	0.0472	0.22	4.19	22.7	3.53e-05	2.59	RV	CELLSTATES	vCM1.3	control_TTN	6	15
C21orf91	1.46	0.0166	0.0308	0.156	3.78	14.4	0.000592	1.78	RV	CELLSTATES	vCM1.3	control_TTN	6	15
DAAM2	1.46	0.000307	0.0882	0.414	5	33.8	1.5e-06	3.51	RV	CELLSTATES	vCM1.3	control_TTN	6	15
IL1R1	1.46	0.0236	0.0377	0.143	3.75	12.8	0.00105	1.63	RV	CELLSTATES	vCM1.3	control_TTN	6	15
NAAA	1.46	0.00239	0.058	0.251	4.38	23.1	3.1e-05	2.62	RV	CELLSTATES	vCM1.3	control_TTN	6	15
PCNX2	1.46	0.00305	0.0477	0.22	4.19	21.9	4.51e-05	2.52	RV	CELLSTATES	vCM1.3	control_TTN	6	15
C1QTNF1-AS1	1.45	0.00706	0.106	0.324	4.76	18.2	0.000151	2.15	RV	CELLSTATES	vCM1.3	control_TTN	6	15
CTTNBP2	1.45	0.0137	0.0245	0.121	3.5	15.2	0.000433	1.86	RV	CELLSTATES	vCM1.3	control_TTN	6	15
RNF175	1.45	0.0274	0.0308	0.145	3.76	12.2	0.00134	1.56	RV	CELLSTATES	vCM1.3	control_TTN	6	15
ANTXR2	1.44	5.01e-05	0.312	1.49	6.7	47.4	6.32e-08	4.3	RV	CELLSTATES	vCM1.3	control_TTN	6	15
LDLRAD4	1.44	0.000451	1.48	5.85	8.71	31.7	2.66e-06	3.35	RV	CELLSTATES	vCM1.3	control_TTN	6	15
NFASC	1.44	0.00785	0.044	0.188	4.04	17.7	0.00018	2.11	RV	CELLSTATES	vCM1.3	control_TTN	6	15
SLC25A21-AS1	1.44	0.0107	0.0256	0.12	3.45	16.2	0.0003	1.97	RV	CELLSTATES	vCM1.3	control_TTN	6	15
IGFBP2	1.43	0.0272	0.0369	0.122	3.49	12.3	0.00131	1.57	RV	CELLSTATES	vCM1.3	control_TTN	6	15
ATAD2	1.42	3.63e-05	0.452	1.97	7.13	51.5	2.75e-08	4.44	RV	CELLSTATES	vCM1.3	control_TTN	6	15
LMO7-AS1	1.42	0.0387	0.0323	0.105	3.32	11	0.00222	1.41	RV	CELLSTATES	vCM1.3	control_TTN	6	15
PRICKLE2	1.42	0.00167	0.0648	0.304	4.61	24.9	1.76e-05	2.78	RV	CELLSTATES	vCM1.3	control_TTN	6	15
AL133410.1	1.41	0.0274	0.0141	0.069	2.94	12.2	0.00134	1.56	RV	CELLSTATES	vCM1.3	control_TTN	6	15
PDZD2	1.41	0.000155	3.62	15.8	10.1	38.4	4.88e-07	3.81	RV	CELLSTATES	vCM1.3	control_TTN	6	15
PTPN13	1.41	0.0227	0.0309	0.128	3.58	13	0.000984	1.64	RV	CELLSTATES	vCM1.3	control_TTN	6	15
BAIAP2	1.4	0.0101	0.045	0.229	4.27	16.5	0.000272	1.99	RV	CELLSTATES	vCM1.3	control_TTN	6	15
CACNA1B	1.39	0.0202	0.0448	0.223	4.22	13.5	0.000823	1.69	RV	CELLSTATES	vCM1.3	control_TTN	6	15
IRF6	1.38	0.0394	0.0158	0.0822	3.09	10.9	0.00227	1.4	RV	CELLSTATES	vCM1.3	control_TTN	6	15
LINC00327	1.38	0.0129	0.0421	0.151	3.76	15.4	0.000398	1.89	RV	CELLSTATES	vCM1.3	control_TTN	6	15
RERGL	1.38	0.00484	0.0538	0.262	4.42	19.9	8.63e-05	2.32	RV	CELLSTATES	vCM1.3	control_TTN	6	15
FMN1	1.37	0.00263	0.0783	0.342	4.81	22.6	3.63e-05	2.58	RV	CELLSTATES	vCM1.3	control_TTN	6	15
ITGB1-DT	1.37	0.00713	0.04	0.187	3.99	18.1	0.000156	2.15	RV	CELLSTATES	vCM1.3	control_TTN	6	15
TMEM71	1.37	0.00036	1.38	5.6	8.68	33	1.86e-06	3.44	RV	CELLSTATES	vCM1.3	control_TTN	6	15
ABTB2	1.36	0.00134	0.391	1.51	6.84	26.1	1.25e-05	2.87	RV	CELLSTATES	vCM1.3	control_TTN	6	15
LINC02343	1.36	0.0419	0.0303	0.138	3.72	10.7	0.00249	1.38	RV	CELLSTATES	vCM1.3	control_TTN	6	15
XG	1.36	0.0464	0.0312	0.153	3.79	10.3	0.0029	1.33	RV	CELLSTATES	vCM1.3	control_TTN	6	15
ELOVL6	1.35	0.00706	0.0573	0.158	3.88	18.2	0.000153	2.15	RV	CELLSTATES	vCM1.3	control_TTN	6	15
FAM161A	1.35	0.0155	0.0309	0.127	3.58	14.6	0.000531	1.81	RV	CELLSTATES	vCM1.3	control_TTN	6	15
NECTIN3-AS1	1.35	0.0323	0.0885	0.218	4.37	11.6	0.00172	1.49	RV	CELLSTATES	vCM1.3	control_TTN	6	15
SLC48A1	1.35	0.011	0.0308	0.126	3.58	16.1	0.000315	1.96	RV	CELLSTATES	vCM1.3	control_TTN	6	15
DCBLD2	1.34	0.000147	0.502	1.78	7.12	38.7	4.55e-07	3.83	RV	CELLSTATES	vCM1.3	control_TTN	6	15
JAK2	1.34	0.000451	0.592	2.26	7.44	31.6	2.67e-06	3.35	RV	CELLSTATES	vCM1.3	control_TTN	6	15
ANKRD34C-AS1	1.33	0.0482	0.0367	0.141	3.71	10.2	0.00308	1.32	RV	CELLSTATES	vCM1.3	control_TTN	6	15
ABCC8	1.32	0.0208	0.0566	0.239	4.4	13.4	0.000855	1.68	RV	CELLSTATES	vCM1.3	control_TTN	6	15
AL138737.1	1.32	0.00619	0.0442	0.2	4.11	18.9	0.000121	2.21	RV	CELLSTATES	vCM1.3	control_TTN	6	15
DLGAP1	1.32	0.0287	0.101	0.439	5.12	12	0.00143	1.54	RV	CELLSTATES	vCM1.3	control_TTN	6	15
GLIDR	1.32	0.00271	0.141	0.544	5.41	22.5	3.76e-05	2.57	RV	CELLSTATES	vCM1.3	control_TTN	6	15
ILDR2	1.32	0.00789	0.0856	0.292	4.65	17.6	0.000183	2.1	RV	CELLSTATES	vCM1.3	control_TTN	6	15
ZMAT1	1.32	0.00014	0.193	0.763	5.89	39.2	3.99e-07	3.85	RV	CELLSTATES	vCM1.3	control_TTN	6	15
CHST3	1.31	0.0063	0.0657	0.255	4.46	18.7	0.000127	2.2	RV	CELLSTATES	vCM1.3	control_TTN	6	15
AL359710.1	1.29	0.000582	0.0957	0.357	4.89	30.1	4.04e-06	3.23	RV	CELLSTATES	vCM1.3	control_TTN	6	15
CARMIL1	1.29	0.00151	0.37	1.42	6.76	25.5	1.51e-05	2.82	RV	CELLSTATES	vCM1.3	control_TTN	6	15
EEF1A1	1.29	0.0128	0.0584	0.199	4.15	15.5	0.000392	1.89	RV	CELLSTATES	vCM1.3	control_TTN	6	15
TMEM30A	1.29	0.0021	0.0654	0.268	4.51	23.6	2.61e-05	2.68	RV	CELLSTATES	vCM1.3	control_TTN	6	15
ACTA1	1.28	0.00821	1.45	5.28	8.69	17.4	0.000197	2.09	RV	CELLSTATES	vCM1.3	control_TTN	6	15
CFAP58	1.28	0.00275	0.0692	0.276	4.58	22.4	3.86e-05	2.56	RV	CELLSTATES	vCM1.3	control_TTN	6	15
SLC25A21	1.28	0.00775	0.163	0.668	5.75	17.8	0.000172	2.11	RV	CELLSTATES	vCM1.3	control_TTN	6	15
VSTM2L	1.28	0.0362	0.0413	0.198	4.16	11.2	0.00203	1.44	RV	CELLSTATES	vCM1.3	control_TTN	6	15
AC104035.1	1.27	0.0149	0.0537	0.184	4.09	14.8	0.000495	1.83	RV	CELLSTATES	vCM1.3	control_TTN	6	15
BACH2	1.27	0.00111	0.187	0.756	5.91	27.1	9.48e-06	2.95	RV	CELLSTATES	vCM1.3	control_TTN	6	15
MYL4	1.27	0.022	0.638	2.47	7.54	13.1	0.000941	1.66	RV	CELLSTATES	vCM1.3	control_TTN	6	15
PDLIM1	1.27	0.000106	0.269	1.01	6.29	41.8	2.21e-07	3.98	RV	CELLSTATES	vCM1.3	control_TTN	6	15
TMTC1	1.27	0.00016	0.5	2.01	7.18	37.9	5.44e-07	3.8	RV	CELLSTATES	vCM1.3	control_TTN	6	15
AC004053.1	1.26	0.0287	0.071	0.291	4.66	12	0.00144	1.54	RV	CELLSTATES	vCM1.3	control_TTN	6	15
CREB5	1.26	0.001	0.531	1.72	7.17	27.5	8.32e-06	3	RV	CELLSTATES	vCM1.3	control_TTN	6	15
ACE2	1.25	0.0379	0.0626	0.254	4.48	11	0.00215	1.42	RV	CELLSTATES	vCM1.3	control_TTN	6	15
CPNE8	1.25	0.0196	0.211	0.993	6.2	13.6	0.00078	1.71	RV	CELLSTATES	vCM1.3	control_TTN	6	15
GRK3	1.25	0.00291	0.164	0.688	5.77	22.1	4.18e-05	2.54	RV	CELLSTATES	vCM1.3	control_TTN	6	15
IGSF11	1.25	0.00619	0.211	0.815	6.03	18.8	0.000121	2.21	RV	CELLSTATES	vCM1.3	control_TTN	6	15
MYLK	1.25	0.0387	0.0248	0.1	3.37	11	0.00221	1.41	RV	CELLSTATES	vCM1.3	control_TTN	6	15
BCL2	1.24	0.000848	0.328	1.24	6.63	28.3	6.63e-06	3.07	RV	CELLSTATES	vCM1.3	control_TTN	6	15
CKAP2	1.24	0.0442	0.0214	0.0736	3.02	10.5	0.0027	1.35	RV	CELLSTATES	vCM1.3	control_TTN	6	15
LINC01708	1.24	0.0274	0.0446	0.175	4.05	12.2	0.00134	1.56	RV	CELLSTATES	vCM1.3	control_TTN	6	15
PARD6G-AS1	1.24	0.0303	0.0395	0.0982	3.38	11.8	0.00155	1.52	RV	CELLSTATES	vCM1.3	control_TTN	6	15
AC027117.2	1.23	0.000118	0.411	1.39	6.79	40.5	2.97e-07	3.93	RV	CELLSTATES	vCM1.3	control_TTN	6	15
AC109779.1	1.23	0.00849	0.585	2.22	7.41	17.2	0.00021	2.07	RV	CELLSTATES	vCM1.3	control_TTN	6	15
LMOD1	1.23	0.00114	0.0782	0.287	4.64	26.9	9.99e-06	2.94	RV	CELLSTATES	vCM1.3	control_TTN	6	15
SLC16A12	1.23	0.0139	0.0845	0.337	4.85	15.1	0.000446	1.86	RV	CELLSTATES	vCM1.3	control_TTN	6	15
TTC8	1.23	0.00328	0.0621	0.229	4.32	21.5	5.01e-05	2.48	RV	CELLSTATES	vCM1.3	control_TTN	6	15
USP53	1.23	4.97e-05	1.39	5.32	8.65	48.9	4.63e-08	4.3	RV	CELLSTATES	vCM1.3	control_TTN	6	15
AKTIP	1.22	0.00173	0.104	0.421	5.11	24.7	1.89e-05	2.76	RV	CELLSTATES	vCM1.3	control_TTN	6	15
DIXDC1	1.22	0.00238	0.237	0.947	6.24	23.1	3.08e-05	2.62	RV	CELLSTATES	vCM1.3	control_TTN	6	15
FEZ2	1.22	0.00556	0.316	1.18	6.58	19.2	0.000106	2.25	RV	CELLSTATES	vCM1.3	control_TTN	6	15
KRBA1	1.22	0.00625	0.105	0.362	4.96	18.7	0.000126	2.2	RV	CELLSTATES	vCM1.3	control_TTN	6	15
MATN2	1.22	0.022	0.0746	0.275	4.58	13.1	0.000941	1.66	RV	CELLSTATES	vCM1.3	control_TTN	6	15
PDE3B	1.22	9.33e-05	0.51	1.9	7.23	42.7	1.76e-07	4.03	RV	CELLSTATES	vCM1.3	control_TTN	6	15
AL355315.1	1.21	0.0318	0.0561	0.186	4.13	11.7	0.00167	1.5	RV	CELLSTATES	vCM1.3	control_TTN	6	15
GREB1L	1.21	5.01e-05	1.13	4.24	8.35	47.9	5.68e-08	4.3	RV	CELLSTATES	vCM1.3	control_TTN	6	15
HSPH1	1.21	0.0128	0.0409	0.157	3.87	15.5	0.000393	1.89	RV	CELLSTATES	vCM1.3	control_TTN	6	15
KCNMB2	1.21	0.0335	0.259	1.02	6.36	11.5	0.00179	1.47	RV	CELLSTATES	vCM1.3	control_TTN	6	15
LINC00670	1.21	0.0117	0.0736	0.3	4.7	15.8	0.000343	1.93	RV	CELLSTATES	vCM1.3	control_TTN	6	15
PALM2	1.2	0.0428	0.0539	0.191	4.1	10.6	0.00256	1.37	RV	CELLSTATES	vCM1.3	control_TTN	6	15
EPHA7	1.19	0.0189	0.116	0.389	5.08	13.8	0.000738	1.72	RV	CELLSTATES	vCM1.3	control_TTN	6	15
GLIPR1L2	1.19	0.0274	0.0434	0.138	3.74	12.2	0.00133	1.56	RV	CELLSTATES	vCM1.3	control_TTN	6	15
LRRC1	1.19	0.000204	0.145	0.547	5.48	36.4	7.96e-07	3.69	RV	CELLSTATES	vCM1.3	control_TTN	6	15
PCSK5	1.19	0.00143	0.129	0.491	5.36	25.8	1.36e-05	2.84	RV	CELLSTATES	vCM1.3	control_TTN	6	15
RANBP17	1.19	0.000482	0.213	0.766	5.93	31.1	3.06e-06	3.32	RV	CELLSTATES	vCM1.3	control_TTN	6	15
CYP3A5	1.18	0.0232	0.123	0.508	5.34	12.9	0.00102	1.63	RV	CELLSTATES	vCM1.3	control_TTN	6	15
PTPN14	1.18	0.000272	0.456	1.61	7.04	34.9	1.14e-06	3.57	RV	CELLSTATES	vCM1.3	control_TTN	6	15
RNF217	1.18	0.000688	0.19	0.653	5.75	29.4	4.9e-06	3.16	RV	CELLSTATES	vCM1.3	control_TTN	6	15
TAB3	1.18	0.00305	0.0757	0.276	4.62	21.9	4.45e-05	2.52	RV	CELLSTATES	vCM1.3	control_TTN	6	15
CFAP61	1.17	0.00751	0.652	2.61	7.69	17.9	0.000165	2.12	RV	CELLSTATES	vCM1.3	control_TTN	6	15
CRYZ	1.17	0.0118	0.0708	0.266	4.54	15.8	0.000352	1.93	RV	CELLSTATES	vCM1.3	control_TTN	6	15
MXD4	1.17	0.0112	0.0643	0.209	4.25	16	0.000324	1.95	RV	CELLSTATES	vCM1.3	control_TTN	6	15
SPEF2	1.17	0.0245	0.0374	0.142	3.8	12.7	0.00112	1.61	RV	CELLSTATES	vCM1.3	control_TTN	6	15
UNC5D	1.17	0.0339	0.0844	0.329	4.83	11.4	0.00183	1.47	RV	CELLSTATES	vCM1.3	control_TTN	6	15
CALD1	1.16	0.00219	4.71	16.2	10.4	23.5	2.75e-05	2.66	RV	CELLSTATES	vCM1.3	control_TTN	6	15
PRKD1	1.16	0.0094	0.105	0.407	5.12	16.8	0.000242	2.03	RV	CELLSTATES	vCM1.3	control_TTN	6	15
INPP4B	1.15	0.000556	2.24	7.44	9.24	30.3	3.79e-06	3.25	RV	CELLSTATES	vCM1.3	control_TTN	6	15
ATP6AP1L	1.14	0.000477	0.113	0.405	5.1	31.3	2.92e-06	3.32	RV	CELLSTATES	vCM1.3	control_TTN	6	15
CEP152	1.14	0.034	0.0199	0.0826	3.23	11.4	0.00185	1.47	RV	CELLSTATES	vCM1.3	control_TTN	6	15
HSPG2	1.14	0.00789	0.555	1.59	7.06	17.6	0.000184	2.1	RV	CELLSTATES	vCM1.3	control_TTN	6	15
ZNF827	1.14	0.000119	0.38	1.22	6.64	40.2	3.15e-07	3.92	RV	CELLSTATES	vCM1.3	control_TTN	6	15
ARRDC3-AS1	1.13	0.0303	0.0481	0.172	4.04	11.9	0.00154	1.52	RV	CELLSTATES	vCM1.3	control_TTN	6	15
ATP10D	1.13	0.0165	0.113	0.441	5.23	14.4	0.000583	1.78	RV	CELLSTATES	vCM1.3	control_TTN	6	15
GCNA	1.13	0.0345	0.0488	0.146	3.86	11.3	0.0019	1.46	RV	CELLSTATES	vCM1.3	control_TTN	6	15
IL7	1.13	0.0431	0.0984	0.359	4.97	10.6	0.00261	1.37	RV	CELLSTATES	vCM1.3	control_TTN	6	15
LYAR	1.13	0.037	0.0449	0.127	3.61	11.1	0.00209	1.43	RV	CELLSTATES	vCM1.3	control_TTN	6	15
MTM1	1.13	0.00187	0.142	0.468	5.32	24.3	2.14e-05	2.73	RV	CELLSTATES	vCM1.3	control_TTN	6	15
SPDYA	1.13	0.0455	0.0532	0.198	4.2	10.4	0.00282	1.34	RV	CELLSTATES	vCM1.3	control_TTN	6	15
VCL	1.13	0.000482	1.56	5.72	8.79	31.2	3.01e-06	3.32	RV	CELLSTATES	vCM1.3	control_TTN	6	15
WFS1	1.13	0.0199	0.0428	0.133	3.73	13.6	0.000802	1.7	RV	CELLSTATES	vCM1.3	control_TTN	6	15
XPR1	1.13	0.00148	2.66	9.05	9.48	25.5	1.47e-05	2.83	RV	CELLSTATES	vCM1.3	control_TTN	6	15
AL157911.1	1.12	0.00223	0.149	0.501	5.44	23.4	2.82e-05	2.65	RV	CELLSTATES	vCM1.3	control_TTN	6	15
AL357153.2	1.12	0.00348	0.107	0.355	4.95	21.3	5.43e-05	2.46	RV	CELLSTATES	vCM1.3	control_TTN	6	15
C5orf51	1.12	0.00954	0.062	0.198	4.22	16.8	0.000248	2.02	RV	CELLSTATES	vCM1.3	control_TTN	6	15
EPB41L4B	1.12	0.00122	0.265	1.05	6.35	26.5	1.11e-05	2.91	RV	CELLSTATES	vCM1.3	control_TTN	6	15
PCDH9	1.12	0.00075	3.1	11.2	9.8	28.9	5.58e-06	3.13	RV	CELLSTATES	vCM1.3	control_TTN	6	15
SMAD6	1.12	0.0341	0.0875	0.279	4.7	11.4	0.00187	1.47	RV	CELLSTATES	vCM1.3	control_TTN	6	15
YBX3	1.12	0.00692	0.346	1.2	6.63	18.3	0.000146	2.16	RV	CELLSTATES	vCM1.3	control_TTN	6	15
CC2D2A	1.11	0.00525	0.0707	0.23	4.4	19.5	9.7e-05	2.28	RV	CELLSTATES	vCM1.3	control_TTN	6	15
FLNB	1.11	0.00249	0.384	1.33	6.77	22.9	3.31e-05	2.6	RV	CELLSTATES	vCM1.3	control_TTN	6	15
LINC00159	1.11	0.0306	0.0412	0.145	3.83	11.8	0.00157	1.51	RV	CELLSTATES	vCM1.3	control_TTN	6	15
PQLC1	1.11	0.00482	0.0915	0.297	4.76	19.9	8.5e-05	2.32	RV	CELLSTATES	vCM1.3	control_TTN	6	15
TENM3	1.11	0.0217	0.408	1.27	6.69	13.2	0.000916	1.66	RV	CELLSTATES	vCM1.3	control_TTN	6	15
TXK	1.11	0.00556	0.162	0.503	5.45	19.3	0.000106	2.25	RV	CELLSTATES	vCM1.3	control_TTN	6	15
IL12RB2	1.1	0.0176	0.0809	0.245	4.51	14.1	0.000657	1.75	RV	CELLSTATES	vCM1.3	control_TTN	6	15
RND3	1.1	0.02	0.106	0.383	5.09	13.5	0.000807	1.7	RV	CELLSTATES	vCM1.3	control_TTN	6	15
AC016831.7	1.09	0.0142	3.23	11.9	9.79	15	0.000459	1.85	RV	CELLSTATES	vCM1.3	control_TTN	6	15
AC058791.1	1.09	0.0362	0.253	0.899	6.16	11.2	0.00203	1.44	RV	CELLSTATES	vCM1.3	control_TTN	6	15
AL390957.1	1.09	0.0176	0.615	2.05	7.41	14.1	0.000655	1.75	RV	CELLSTATES	vCM1.3	control_TTN	6	15
IPO5	1.09	0.00316	0.0879	0.275	4.65	21.7	4.75e-05	2.5	RV	CELLSTATES	vCM1.3	control_TTN	6	15
MFAP3	1.09	0.00122	0.193	0.587	5.66	26.6	1.1e-05	2.92	RV	CELLSTATES	vCM1.3	control_TTN	6	15
ANTXR1	1.08	0.0241	0.168	0.588	5.63	12.7	0.00109	1.62	RV	CELLSTATES	vCM1.3	control_TTN	6	15
ARHGAP26	1.08	0.000164	2.16	7.79	9.24	37.7	5.67e-07	3.79	RV	CELLSTATES	vCM1.3	control_TTN	6	15
ZNF106	1.08	0.00157	1.1	3.85	8.26	25.2	1.63e-05	2.8	RV	CELLSTATES	vCM1.3	control_TTN	6	15
AP005329.2	1.07	0.0264	0.418	1.49	7	12.4	0.00123	1.58	RV	CELLSTATES	vCM1.3	control_TTN	6	15
EXOC6	1.07	0.00145	0.53	1.93	7.27	25.7	1.4e-05	2.84	RV	CELLSTATES	vCM1.3	control_TTN	6	15
WASF3	1.07	0.0101	0.0729	0.259	4.55	16.5	0.000269	2	RV	CELLSTATES	vCM1.3	control_TTN	6	15
SLC1A3	1.06	0.000447	2.65	8.41	9.45	31.8	2.56e-06	3.35	RV	CELLSTATES	vCM1.3	control_TTN	6	15
SPRED1	1.06	0.0249	0.171	0.469	5.38	12.6	0.00114	1.6	RV	CELLSTATES	vCM1.3	control_TTN	6	15
AL136164.2	1.05	0.0196	0.122	0.358	5.02	13.6	0.000781	1.71	RV	CELLSTATES	vCM1.3	control_TTN	6	15
EYS	1.05	0.0104	0.253	0.827	6.16	16.4	0.000282	1.98	RV	CELLSTATES	vCM1.3	control_TTN	6	15
FOXO3	1.05	0.000482	1.17	3.95	8.31	31.1	3.07e-06	3.32	RV	CELLSTATES	vCM1.3	control_TTN	6	15
LRP2BP	1.05	0.0117	0.126	0.474	5.37	15.8	0.000346	1.93	RV	CELLSTATES	vCM1.3	control_TTN	6	15
WASL	1.05	0.0267	0.264	0.771	6.1	12.4	0.00125	1.57	RV	CELLSTATES	vCM1.3	control_TTN	6	15
AC015845.2	1.04	0.0287	0.221	0.804	6.05	12	0.00143	1.54	RV	CELLSTATES	vCM1.3	control_TTN	6	15
FMO4	1.04	0.0165	0.0787	0.265	4.6	14.4	0.000586	1.78	RV	CELLSTATES	vCM1.3	control_TTN	6	15
FRMPD4	1.04	0.0227	0.342	1.09	6.62	13	0.000988	1.64	RV	CELLSTATES	vCM1.3	control_TTN	6	15
MTMR14	1.04	0.000874	0.176	0.605	5.69	28.1	7e-06	3.06	RV	CELLSTATES	vCM1.3	control_TTN	6	15
OSBPL6	1.04	0.00117	0.214	0.695	5.88	26.7	1.05e-05	2.93	RV	CELLSTATES	vCM1.3	control_TTN	6	15
STX6	1.04	0.00981	0.0754	0.246	4.51	16.6	0.00026	2.01	RV	CELLSTATES	vCM1.3	control_TTN	6	15
C1orf21	1.03	0.0032	1.22	4.03	8.33	21.7	4.84e-05	2.5	RV	CELLSTATES	vCM1.3	control_TTN	6	15
COL23A1	1.03	0.031	0.591	1.82	7.21	11.8	0.00161	1.51	RV	CELLSTATES	vCM1.3	control_TTN	6	15
MED12L	1.03	0.0405	0.0872	0.3	4.78	10.8	0.00236	1.39	RV	CELLSTATES	vCM1.3	control_TTN	6	15
SHQ1	1.03	0.00348	0.114	0.359	5	21.3	5.45e-05	2.46	RV	CELLSTATES	vCM1.3	control_TTN	6	15
TTC39C	1.03	0.0184	0.0911	0.283	4.74	13.9	0.000704	1.74	RV	CELLSTATES	vCM1.3	control_TTN	6	15
ANKRA2	1.02	0.0229	0.0862	0.263	4.62	13	0.000997	1.64	RV	CELLSTATES	vCM1.3	control_TTN	6	15
CHIC2	1.02	0.00456	0.0993	0.332	4.89	20.1	7.87e-05	2.34	RV	CELLSTATES	vCM1.3	control_TTN	6	15
DPYSL2	1.02	0.0104	0.122	0.385	5.13	16.4	0.000285	1.98	RV	CELLSTATES	vCM1.3	control_TTN	6	15
INPP5F	1.02	0.00275	0.126	0.41	5.19	22.4	3.86e-05	2.56	RV	CELLSTATES	vCM1.3	control_TTN	6	15
POGLUT1	1.02	0.0241	0.145	0.433	5.28	12.8	0.00109	1.62	RV	CELLSTATES	vCM1.3	control_TTN	6	15
SH3BGR	1.02	0.0401	0.119	0.328	4.94	10.8	0.00233	1.4	RV	CELLSTATES	vCM1.3	control_TTN	6	15
TSPYL2	1.02	0.00781	0.174	0.505	5.48	17.8	0.000176	2.11	RV	CELLSTATES	vCM1.3	control_TTN	6	15
EGLN3	1.01	0.0479	0.355	1.07	6.59	10.2	0.00304	1.32	RV	CELLSTATES	vCM1.3	control_TTN	6	15
ITPR2	1.01	0.00043	0.594	2	7.36	32	2.44e-06	3.37	RV	CELLSTATES	vCM1.3	control_TTN	6	15
LINC00886	1.01	0.00326	0.223	0.767	5.98	21.6	4.95e-05	2.49	RV	CELLSTATES	vCM1.3	control_TTN	6	15
NFATC2	1.01	0.0395	0.0958	0.314	4.86	10.9	0.00228	1.4	RV	CELLSTATES	vCM1.3	control_TTN	6	15
PPM1B	1.01	0.00111	0.305	1.01	6.38	27.1	9.42e-06	2.95	RV	CELLSTATES	vCM1.3	control_TTN	6	15
RRAS2	1.01	0.00968	0.287	1.02	6.44	16.7	0.000253	2.01	RV	CELLSTATES	vCM1.3	control_TTN	6	15
PGM3	0.999	0.0298	0.0612	0.178	4.13	11.9	0.00151	1.53	RV	CELLSTATES	vCM1.3	control_TTN	6	15
C1orf112	0.997	0.00797	0.102	0.332	4.94	17.6	0.000188	2.1	RV	CELLSTATES	vCM1.3	control_TTN	6	15
AC015878.1	0.996	0.0215	0.146	0.518	5.51	13.3	0.000894	1.67	RV	CELLSTATES	vCM1.3	control_TTN	6	15
PRKCH	0.99	0.0218	0.103	0.328	4.94	13.2	0.000925	1.66	RV	CELLSTATES	vCM1.3	control_TTN	6	15
CSGALNACT2	0.988	0.0229	0.0622	0.214	4.36	13	0.000999	1.64	RV	CELLSTATES	vCM1.3	control_TTN	6	15
AC025159.1	0.983	0.0128	0.208	0.648	5.82	15.5	0.00039	1.89	RV	CELLSTATES	vCM1.3	control_TTN	6	15
CTNND2	0.983	0.0252	0.795	2.31	7.68	12.6	0.00116	1.6	RV	CELLSTATES	vCM1.3	control_TTN	6	15
PRCP	0.98	0.0339	0.0909	0.297	4.8	11.4	0.00184	1.47	RV	CELLSTATES	vCM1.3	control_TTN	6	15
FNDC3B	0.979	0.000307	2.23	7.32	9.23	33.9	1.47e-06	3.51	RV	CELLSTATES	vCM1.3	control_TTN	6	15
SLC6A13	0.976	0.0453	0.0899	0.249	4.61	10.4	0.00278	1.34	RV	CELLSTATES	vCM1.3	control_TTN	6	15
IMPA1	0.971	0.0199	0.0982	0.28	4.7	13.5	0.000803	1.7	RV	CELLSTATES	vCM1.3	control_TTN	6	15
PAK1	0.97	0.0431	0.106	0.319	4.89	10.6	0.00261	1.37	RV	CELLSTATES	vCM1.3	control_TTN	6	15
ARHGAP24	0.965	0.0194	1.64	5.73	8.87	13.7	0.00077	1.71	RV	CELLSTATES	vCM1.3	control_TTN	6	15
BICD1	0.964	0.00162	0.321	0.886	6.3	25.1	1.69e-05	2.79	RV	CELLSTATES	vCM1.3	control_TTN	6	15
LINC01088	0.963	0.0415	0.235	0.741	6.06	10.7	0.00245	1.38	RV	CELLSTATES	vCM1.3	control_TTN	6	15
FAM214A	0.961	0.00141	0.571	1.8	7.21	25.9	1.33e-05	2.85	RV	CELLSTATES	vCM1.3	control_TTN	6	15
BTBD8	0.959	0.0174	0.0916	0.314	4.82	14.1	0.000643	1.76	RV	CELLSTATES	vCM1.3	control_TTN	6	15
LPIN1	0.957	0.0159	0.354	1.27	6.72	14.6	0.00055	1.8	RV	CELLSTATES	vCM1.3	control_TTN	6	15
MSS51	0.957	0.0449	0.0628	0.166	4.11	10.4	0.00276	1.35	RV	CELLSTATES	vCM1.3	control_TTN	6	15
SGCE	0.956	0.00998	0.18	0.546	5.63	16.6	0.000266	2	RV	CELLSTATES	vCM1.3	control_TTN	6	15
TBPL1	0.956	0.0491	0.112	0.34	4.93	10.1	0.00315	1.31	RV	CELLSTATES	vCM1.3	control_TTN	6	15
SLAIN2	0.95	0.00785	0.312	0.931	6.36	17.7	0.000178	2.11	RV	CELLSTATES	vCM1.3	control_TTN	6	15
ITPR1	0.947	0.00632	0.36	1.09	6.58	18.7	0.000129	2.2	RV	CELLSTATES	vCM1.3	control_TTN	6	15
ZRANB1	0.947	0.00556	0.147	0.434	5.29	19.3	0.000106	2.25	RV	CELLSTATES	vCM1.3	control_TTN	6	15
CPED1	0.944	0.00187	1.29	4.15	8.47	24.3	2.16e-05	2.73	RV	CELLSTATES	vCM1.3	control_TTN	6	15
SORT1	0.94	0.00249	0.504	1.56	7.06	22.9	3.31e-05	2.6	RV	CELLSTATES	vCM1.3	control_TTN	6	15
AF241726.2	0.936	0.0109	0.186	0.55	5.65	16.1	0.000308	1.96	RV	CELLSTATES	vCM1.3	control_TTN	6	15
RAP2C-AS1	0.936	0.0269	0.57	1.69	7.25	12.3	0.00129	1.57	RV	CELLSTATES	vCM1.3	control_TTN	6	15
ATP13A3	0.934	0.00803	0.742	1.87	7.37	17.5	0.00019	2.1	RV	CELLSTATES	vCM1.3	control_TTN	6	15
ULK1	0.934	0.0205	0.149	0.454	5.36	13.4	0.000836	1.69	RV	CELLSTATES	vCM1.3	control_TTN	6	15
LTBP1	0.933	0.0071	2.6	7.29	9.31	18.1	0.000155	2.15	RV	CELLSTATES	vCM1.3	control_TTN	6	15
AC104596.1	0.932	0.00187	0.299	0.98	6.41	24.3	2.12e-05	2.73	RV	CELLSTATES	vCM1.3	control_TTN	6	15
URB1	0.931	0.0316	0.147	0.486	5.43	11.7	0.00165	1.5	RV	CELLSTATES	vCM1.3	control_TTN	6	15
PXYLP1	0.929	0.0142	0.282	0.735	6.12	15.1	0.000457	1.85	RV	CELLSTATES	vCM1.3	control_TTN	6	15
LINC01428	0.927	0.00623	0.486	1.65	7.1	18.7	0.000125	2.21	RV	CELLSTATES	vCM1.3	control_TTN	6	15
FOXO1	0.917	0.00789	0.635	2.09	7.43	17.6	0.000184	2.1	RV	CELLSTATES	vCM1.3	control_TTN	6	15
NPAS3	0.917	0.0164	0.42	1.22	6.75	14.4	0.000576	1.79	RV	CELLSTATES	vCM1.3	control_TTN	6	15
ACSL4	0.916	0.00821	0.191	0.584	5.74	17.4	0.000198	2.09	RV	CELLSTATES	vCM1.3	control_TTN	6	15
PREP	0.916	0.0457	0.13	0.354	5.04	10.4	0.00284	1.34	RV	CELLSTATES	vCM1.3	control_TTN	6	15
ABAT	0.915	0.0155	0.112	0.343	5	14.7	0.000531	1.81	RV	CELLSTATES	vCM1.3	control_TTN	6	15
AC007014.1	0.914	0.0361	0.109	0.351	5.02	11.2	0.00201	1.44	RV	CELLSTATES	vCM1.3	control_TTN	6	15
SH3RF1	0.914	0.0406	0.275	0.63	5.9	10.8	0.00237	1.39	RV	CELLSTATES	vCM1.3	control_TTN	6	15
CBFB	0.911	0.00258	0.207	0.67	5.9	22.7	3.46e-05	2.59	RV	CELLSTATES	vCM1.3	control_TTN	6	15
KATNAL2	0.909	0.00406	0.288	0.844	6.26	20.7	6.63e-05	2.39	RV	CELLSTATES	vCM1.3	control_TTN	6	15
ZNF736	0.909	0.0215	0.0993	0.302	4.81	13.3	0.000895	1.67	RV	CELLSTATES	vCM1.3	control_TTN	6	15
WDR41	0.906	0.00497	0.172	0.508	5.56	19.8	8.96e-05	2.3	RV	CELLSTATES	vCM1.3	control_TTN	6	15
ZBTB16	0.899	0.0104	2.27	7.29	9.25	16.4	0.000285	1.98	RV	CELLSTATES	vCM1.3	control_TTN	6	15
ADI1	0.897	0.00437	0.105	0.315	4.88	20.3	7.43e-05	2.36	RV	CELLSTATES	vCM1.3	control_TTN	6	15
CCDC6	0.897	0.00176	0.219	0.65	5.86	24.6	1.95e-05	2.76	RV	CELLSTATES	vCM1.3	control_TTN	6	15
UGGT2	0.897	0.00215	0.371	1.09	6.6	23.5	2.68e-05	2.67	RV	CELLSTATES	vCM1.3	control_TTN	6	15
TASP1	0.896	0.00202	0.321	0.948	6.39	23.8	2.46e-05	2.69	RV	CELLSTATES	vCM1.3	control_TTN	6	15
ETV1	0.895	0.0189	0.286	0.732	6.12	13.8	0.000733	1.72	RV	CELLSTATES	vCM1.3	control_TTN	6	15
PCNT	0.895	0.0481	0.428	1.05	6.59	10.2	0.00306	1.32	RV	CELLSTATES	vCM1.3	control_TTN	6	15
PDCD4	0.894	0.0177	0.193	0.588	5.71	14	0.000664	1.75	RV	CELLSTATES	vCM1.3	control_TTN	6	15
ACSS3	0.893	0.00176	1.59	4.9	8.69	24.6	1.95e-05	2.76	RV	CELLSTATES	vCM1.3	control_TTN	6	15
PSMD8	0.893	0.0178	0.242	0.815	6.16	14	0.000677	1.75	RV	CELLSTATES	vCM1.3	control_TTN	6	15
MICAL2	0.892	0.011	0.259	0.741	6.08	16.1	0.000314	1.96	RV	CELLSTATES	vCM1.3	control_TTN	6	15
FAM66D	0.891	0.0479	0.095	0.314	4.85	10.2	0.00303	1.32	RV	CELLSTATES	vCM1.3	control_TTN	6	15
MKLN1	0.891	0.00351	1.79	5.51	8.82	21.2	5.56e-05	2.45	RV	CELLSTATES	vCM1.3	control_TTN	6	15
SMC6	0.886	0.00305	0.327	1.03	6.5	21.9	4.46e-05	2.52	RV	CELLSTATES	vCM1.3	control_TTN	6	15
ZC2HC1A	0.883	0.00866	0.132	0.405	5.22	17.2	0.000216	2.06	RV	CELLSTATES	vCM1.3	control_TTN	6	15
GPCPD1	0.878	0.0405	0.241	0.698	5.93	10.8	0.00236	1.39	RV	CELLSTATES	vCM1.3	control_TTN	6	15
ZDHHC14	0.875	0.00757	0.498	1.57	7.09	17.9	0.000167	2.12	RV	CELLSTATES	vCM1.3	control_TTN	6	15
TXNRD1	0.872	0.0216	0.745	2.12	7.56	13.2	0.000901	1.67	RV	CELLSTATES	vCM1.3	control_TTN	6	15
SNAP47	0.868	0.0448	0.141	0.445	5.36	10.4	0.00275	1.35	RV	CELLSTATES	vCM1.3	control_TTN	6	15
CDKL5	0.863	0.00497	0.42	1.3	6.83	19.8	8.94e-05	2.3	RV	CELLSTATES	vCM1.3	control_TTN	6	15
APBB2	0.862	0.0259	0.358	1.05	6.53	12.5	0.00121	1.59	RV	CELLSTATES	vCM1.3	control_TTN	6	15
APPL2	0.862	0.00156	0.371	1.15	6.65	25.3	1.59e-05	2.81	RV	CELLSTATES	vCM1.3	control_TTN	6	15
WDPCP	0.861	0.00632	2.94	8.21	9.53	18.7	0.000129	2.2	RV	CELLSTATES	vCM1.3	control_TTN	6	15
ECHDC3	0.859	0.0385	0.175	0.548	5.62	11	0.00219	1.42	RV	CELLSTATES	vCM1.3	control_TTN	6	15
TANC2	0.858	0.00789	0.126	0.356	5.1	17.6	0.000185	2.1	RV	CELLSTATES	vCM1.3	control_TTN	6	15
PARVA	0.856	0.00461	0.708	2.16	7.56	20.1	7.99e-05	2.34	RV	CELLSTATES	vCM1.3	control_TTN	6	15
DDR2	0.855	0.0127	0.22	0.65	5.88	15.5	0.000388	1.89	RV	CELLSTATES	vCM1.3	control_TTN	6	15
CDC37L1	0.853	0.00785	0.327	0.94	6.44	17.7	0.00018	2.11	RV	CELLSTATES	vCM1.3	control_TTN	6	15
KIFAP3	0.853	0.0268	0.52	1.4	6.98	12.3	0.00128	1.57	RV	CELLSTATES	vCM1.3	control_TTN	6	15
SH3RF3	0.851	0.0207	0.324	0.912	6.41	13.4	0.000849	1.68	RV	CELLSTATES	vCM1.3	control_TTN	6	15
RBL2	0.847	0.0267	0.32	0.935	6.38	12.4	0.00127	1.57	RV	CELLSTATES	vCM1.3	control_TTN	6	15
PTPN1	0.846	0.0111	0.342	0.989	6.47	16	0.00032	1.95	RV	CELLSTATES	vCM1.3	control_TTN	6	15
LINC00476	0.842	0.0138	0.207	0.546	5.69	15.2	0.000442	1.86	RV	CELLSTATES	vCM1.3	control_TTN	6	15
UPP1	0.84	0.0143	0.116	0.326	4.97	15	0.000461	1.85	RV	CELLSTATES	vCM1.3	control_TTN	6	15
CYLD	0.83	0.0226	0.118	0.344	5.04	13	0.000971	1.65	RV	CELLSTATES	vCM1.3	control_TTN	6	15
SRGAP3	0.83	0.0154	0.494	1.38	6.97	14.7	0.00052	1.81	RV	CELLSTATES	vCM1.3	control_TTN	6	15
GPHN	0.825	0.00475	2.05	5.85	9.03	20	8.32e-05	2.32	RV	CELLSTATES	vCM1.3	control_TTN	6	15
SMAD4	0.822	0.0464	0.0861	0.25	4.64	10.3	0.00289	1.33	RV	CELLSTATES	vCM1.3	control_TTN	6	15
GXYLT1	0.818	0.0303	0.103	0.308	4.88	11.8	0.00155	1.52	RV	CELLSTATES	vCM1.3	control_TTN	6	15
KDSR	0.813	0.0289	0.132	0.362	5.15	12	0.00145	1.54	RV	CELLSTATES	vCM1.3	control_TTN	6	15
PHF3	0.812	0.0176	0.29	0.791	6.18	14.1	0.000651	1.76	RV	CELLSTATES	vCM1.3	control_TTN	6	15
CLEC16A	0.811	0.00766	0.556	1.44	7.06	17.8	0.00017	2.12	RV	CELLSTATES	vCM1.3	control_TTN	6	15
TBC1D1	0.811	0.00683	0.881	2.46	7.77	18.4	0.000142	2.17	RV	CELLSTATES	vCM1.3	control_TTN	6	15
FAT4	0.804	0.0274	0.144	0.399	5.26	12.2	0.00134	1.56	RV	CELLSTATES	vCM1.3	control_TTN	6	15
VLDLR-AS1	0.803	0.0267	1.51	4.32	8.6	12.4	0.00125	1.57	RV	CELLSTATES	vCM1.3	control_TTN	6	15
NFE2L1	0.798	0.0362	0.202	0.516	5.59	11.2	0.00202	1.44	RV	CELLSTATES	vCM1.3	control_TTN	6	15
TWSG1	0.796	0.0336	0.102	0.28	4.8	11.5	0.00181	1.47	RV	CELLSTATES	vCM1.3	control_TTN	6	15
MED14	0.787	0.0453	0.173	0.467	5.46	10.4	0.00279	1.34	RV	CELLSTATES	vCM1.3	control_TTN	6	15
OSBPL1A	0.787	0.00143	0.779	2.2	7.61	25.8	1.36e-05	2.84	RV	CELLSTATES	vCM1.3	control_TTN	6	15
RMDN2	0.787	0.0422	0.105	0.324	4.95	10.7	0.00251	1.37	RV	CELLSTATES	vCM1.3	control_TTN	6	15
METTL6	0.785	0.0284	0.0872	0.252	4.69	12.1	0.00141	1.55	RV	CELLSTATES	vCM1.3	control_TTN	6	15
BACH1	0.783	0.0111	0.707	1.95	7.45	16.1	0.000318	1.96	RV	CELLSTATES	vCM1.3	control_TTN	6	15
MADD	0.781	0.0408	0.148	0.37	5.27	10.8	0.00239	1.39	RV	CELLSTATES	vCM1.3	control_TTN	6	15
NAV2	0.779	0.0231	1.08	2.83	8	12.9	0.00101	1.64	RV	CELLSTATES	vCM1.3	control_TTN	6	15
PEBP4	0.777	0.0319	0.783	2.2	7.6	11.7	0.00167	1.5	RV	CELLSTATES	vCM1.3	control_TTN	6	15
PKD2	0.776	0.0274	0.263	0.675	6.03	12.2	0.00133	1.56	RV	CELLSTATES	vCM1.3	control_TTN	6	15
UBR4	0.776	0.0272	0.451	1.19	6.76	12.3	0.00132	1.56	RV	CELLSTATES	vCM1.3	control_TTN	6	15
VPS41	0.776	0.0274	0.136	0.405	5.26	12.2	0.00133	1.56	RV	CELLSTATES	vCM1.3	control_TTN	6	15
AZIN1-AS1	0.775	0.0064	0.295	0.817	6.24	18.6	0.000131	2.19	RV	CELLSTATES	vCM1.3	control_TTN	6	15
CCDC93	0.766	0.0387	0.596	1.67	7.22	11	0.00221	1.41	RV	CELLSTATES	vCM1.3	control_TTN	6	15
RORA	0.763	0.0237	0.649	1.93	7.4	12.8	0.00106	1.63	RV	CELLSTATES	vCM1.3	control_TTN	6	15
ATP2C1	0.76	0.0124	0.811	2.33	7.69	15.6	0.000376	1.91	RV	CELLSTATES	vCM1.3	control_TTN	6	15
TRPC1	0.76	0.00242	0.61	1.69	7.28	23	3.2e-05	2.62	RV	CELLSTATES	vCM1.3	control_TTN	6	15
IGF1R	0.755	0.0167	1.53	4.07	8.52	14.3	0.000603	1.78	RV	CELLSTATES	vCM1.3	control_TTN	6	15
IPO11	0.755	0.0216	0.198	0.539	5.67	13.2	0.000908	1.66	RV	CELLSTATES	vCM1.3	control_TTN	6	15
KIAA0556	0.755	0.049	0.186	0.519	5.67	10.1	0.00313	1.31	RV	CELLSTATES	vCM1.3	control_TTN	6	15
LINC02340	0.752	0.0482	0.179	0.446	5.47	10.2	0.00308	1.32	RV	CELLSTATES	vCM1.3	control_TTN	6	15
YWHAG	0.752	0.0205	0.198	0.587	5.76	13.4	0.000838	1.69	RV	CELLSTATES	vCM1.3	control_TTN	6	15
PPP2CB	0.748	0.041	0.419	1.1	6.69	10.8	0.00241	1.39	RV	CELLSTATES	vCM1.3	control_TTN	6	15
AZIN1	0.747	0.0394	0.323	0.905	6.4	10.9	0.00227	1.4	RV	CELLSTATES	vCM1.3	control_TTN	6	15
RNF146	0.746	0.0117	0.228	0.652	5.95	15.8	0.000346	1.93	RV	CELLSTATES	vCM1.3	control_TTN	6	15
SLC44A1	0.743	0.0298	0.324	0.92	6.41	11.9	0.00152	1.53	RV	CELLSTATES	vCM1.3	control_TTN	6	15
CHD2	0.738	0.0251	0.384	0.95	6.48	12.6	0.00115	1.6	RV	CELLSTATES	vCM1.3	control_TTN	6	15
SYNE2	0.737	0.0131	0.671	1.82	7.36	15.4	0.000408	1.88	RV	CELLSTATES	vCM1.3	control_TTN	6	15
MLF1	0.735	0.0267	0.871	2.45	7.78	12.4	0.00127	1.57	RV	CELLSTATES	vCM1.3	control_TTN	6	15
KLHL3	0.733	0.00981	0.53	1.42	7.03	16.6	0.00026	2.01	RV	CELLSTATES	vCM1.3	control_TTN	6	15
UACA	0.73	0.0343	0.349	0.953	6.49	11.4	0.00188	1.47	RV	CELLSTATES	vCM1.3	control_TTN	6	15
DLG1	0.728	0.0191	1.01	2.55	7.94	13.7	0.000749	1.72	RV	CELLSTATES	vCM1.3	control_TTN	6	15
ACOT9	0.727	0.0235	0.199	0.518	5.68	12.9	0.00104	1.63	RV	CELLSTATES	vCM1.3	control_TTN	6	15
UST	0.722	0.0182	0.252	0.685	6.03	13.9	0.000695	1.74	RV	CELLSTATES	vCM1.3	control_TTN	6	15
TSC22D2	0.717	0.0169	0.252	0.653	6	14.3	0.000612	1.77	RV	CELLSTATES	vCM1.3	control_TTN	6	15
BBX	0.713	0.0152	0.469	1.28	6.89	14.8	0.000506	1.82	RV	CELLSTATES	vCM1.3	control_TTN	6	15
LIN7A	0.712	0.0335	0.32	0.835	6.3	11.5	0.0018	1.47	RV	CELLSTATES	vCM1.3	control_TTN	6	15
CFAP70	0.711	0.0348	0.161	0.456	5.47	11.3	0.00192	1.46	RV	CELLSTATES	vCM1.3	control_TTN	6	15
BMPR1A	0.709	0.0479	1.36	3.1	8.26	10.2	0.00303	1.32	RV	CELLSTATES	vCM1.3	control_TTN	6	15
HIPK2	0.709	0.0253	0.887	2.24	7.73	12.6	0.00117	1.6	RV	CELLSTATES	vCM1.3	control_TTN	6	15
AL356599.1	0.707	0.0218	0.263	0.679	6.04	13.2	0.000925	1.66	RV	CELLSTATES	vCM1.3	control_TTN	6	15
INTS2	0.702	0.0415	0.137	0.332	5.09	10.7	0.00245	1.38	RV	CELLSTATES	vCM1.3	control_TTN	6	15
RASAL2	0.701	0.0287	2.23	6.03	9.1	12	0.00144	1.54	RV	CELLSTATES	vCM1.3	control_TTN	6	15
RBPMS	0.699	0.0137	2.92	7.81	9.48	15.2	0.000435	1.86	RV	CELLSTATES	vCM1.3	control_TTN	6	15
PRIMPOL	0.698	0.0321	0.183	0.444	5.46	11.6	0.0017	1.49	RV	CELLSTATES	vCM1.3	control_TTN	6	15
MYO18B	0.697	0.0428	3.61	8.69	9.72	10.6	0.00257	1.37	RV	CELLSTATES	vCM1.3	control_TTN	6	15
ARMC8	0.692	0.0189	0.531	1.34	7.02	13.8	0.000734	1.72	RV	CELLSTATES	vCM1.3	control_TTN	6	15
SVIL	0.692	0.0287	5.29	14	10.3	12.1	0.00143	1.54	RV	CELLSTATES	vCM1.3	control_TTN	6	15
PTPN3	0.691	0.0205	0.477	1.3	6.92	13.4	0.000841	1.69	RV	CELLSTATES	vCM1.3	control_TTN	6	15
YAF2	0.691	0.0236	0.914	2.53	7.86	12.9	0.00105	1.63	RV	CELLSTATES	vCM1.3	control_TTN	6	15
LINC01505	0.689	0.0107	1.48	4.06	8.55	16.3	0.000294	1.97	RV	CELLSTATES	vCM1.3	control_TTN	6	15
NXPE3	0.682	0.0395	0.19	0.471	5.55	10.9	0.00228	1.4	RV	CELLSTATES	vCM1.3	control_TTN	6	15
B3GALNT2	0.681	0.0457	0.435	1.14	6.77	10.4	0.00284	1.34	RV	CELLSTATES	vCM1.3	control_TTN	6	15
AK3	0.677	0.034	0.282	0.714	6.14	11.4	0.00186	1.47	RV	CELLSTATES	vCM1.3	control_TTN	6	15
PDE7A	0.676	0.0267	4.21	11.5	10	12.4	0.00126	1.57	RV	CELLSTATES	vCM1.3	control_TTN	6	15
LMO7	0.673	0.0179	2.16	5.46	9.02	14	0.000681	1.75	RV	CELLSTATES	vCM1.3	control_TTN	6	15
FAM227B	0.658	0.0346	0.517	1.37	7.03	11.3	0.00191	1.46	RV	CELLSTATES	vCM1.3	control_TTN	6	15
SOS2	0.657	0.0172	0.774	1.85	7.48	14.2	0.000632	1.76	RV	CELLSTATES	vCM1.3	control_TTN	6	15
POPDC2	0.656	0.0238	0.971	2.37	7.85	12.8	0.00107	1.62	RV	CELLSTATES	vCM1.3	control_TTN	6	15
UBE3A	0.652	0.0163	0.61	1.53	7.2	14.5	0.000566	1.79	RV	CELLSTATES	vCM1.3	control_TTN	6	15
USP25	0.651	0.0231	0.541	1.32	7.01	12.9	0.00102	1.64	RV	CELLSTATES	vCM1.3	control_TTN	6	15
PAK2	0.65	0.043	0.322	0.818	6.29	10.6	0.00261	1.37	RV	CELLSTATES	vCM1.3	control_TTN	6	15
DZIP3	0.646	0.0317	0.311	0.738	6.2	11.7	0.00166	1.5	RV	CELLSTATES	vCM1.3	control_TTN	6	15
EFR3A	0.646	0.0415	0.291	0.676	6.09	10.7	0.00246	1.38	RV	CELLSTATES	vCM1.3	control_TTN	6	15
KANSL1L	0.643	0.0111	0.719	1.81	7.45	16.1	0.000318	1.96	RV	CELLSTATES	vCM1.3	control_TTN	6	15
AL139260.1	0.642	0.0329	0.435	0.999	6.62	11.5	0.00175	1.48	RV	CELLSTATES	vCM1.3	control_TTN	6	15
MKL2	0.639	0.028	0.745	1.81	7.43	12.1	0.00138	1.55	RV	CELLSTATES	vCM1.3	control_TTN	6	15
FGD4	0.638	0.0268	1.33	3.37	8.3	12.3	0.00128	1.57	RV	CELLSTATES	vCM1.3	control_TTN	6	15
RANBP10	0.634	0.0479	0.264	0.618	5.98	10.2	0.00304	1.32	RV	CELLSTATES	vCM1.3	control_TTN	6	15
PALLD	0.631	0.0319	14.4	34.5	11.7	11.7	0.00168	1.5	RV	CELLSTATES	vCM1.3	control_TTN	6	15
RTTN	0.629	0.0253	0.337	0.775	6.28	12.6	0.00117	1.6	RV	CELLSTATES	vCM1.3	control_TTN	6	15
SLX4IP	0.628	0.0399	0.168	0.424	5.43	10.9	0.00231	1.4	RV	CELLSTATES	vCM1.3	control_TTN	6	15
EVA1C	0.626	0.015	0.45	1.08	6.73	14.8	0.000499	1.82	RV	CELLSTATES	vCM1.3	control_TTN	6	15
WRN	0.623	0.0271	0.278	0.707	6.13	12.3	0.00131	1.57	RV	CELLSTATES	vCM1.3	control_TTN	6	15
YLPM1	0.619	0.0361	0.286	0.677	6.07	11.2	0.00202	1.44	RV	CELLSTATES	vCM1.3	control_TTN	6	15
ENAH	0.618	0.0236	0.75	1.85	7.52	12.8	0.00105	1.63	RV	CELLSTATES	vCM1.3	control_TTN	6	15
AC091948.1	0.614	0.0385	0.344	0.9	6.44	11	0.00219	1.42	RV	CELLSTATES	vCM1.3	control_TTN	6	15
EVI5	0.611	0.0274	1.04	2.55	7.93	12.2	0.00133	1.56	RV	CELLSTATES	vCM1.3	control_TTN	6	15
ZSWIM6	0.605	0.0167	0.702	1.74	7.4	14.3	0.0006	1.78	RV	CELLSTATES	vCM1.3	control_TTN	6	15
FBXO42	0.604	0.0307	0.655	1.65	7.3	11.8	0.00158	1.51	RV	CELLSTATES	vCM1.3	control_TTN	6	15
MTUS1	0.594	0.022	1.56	3.7	8.47	13.1	0.000941	1.66	RV	CELLSTATES	vCM1.3	control_TTN	6	15
RNF115	0.59	0.0482	1.17	2.94	8.16	10.2	0.00307	1.32	RV	CELLSTATES	vCM1.3	control_TTN	6	15
DYNC1I1	0.586	0.0369	1.38	3.46	8.39	11.1	0.00208	1.43	RV	CELLSTATES	vCM1.3	control_TTN	6	15
SMC5	0.583	0.0401	0.582	1.3	7.05	10.8	0.00233	1.4	RV	CELLSTATES	vCM1.3	control_TTN	6	15
FBXO3	0.581	0.0455	0.212	0.506	5.69	10.4	0.00282	1.34	RV	CELLSTATES	vCM1.3	control_TTN	6	15
NEDD4L	0.56	0.0471	0.562	1.38	7.07	10.3	0.00295	1.33	RV	CELLSTATES	vCM1.3	control_TTN	6	15
MBNL1	0.551	0.0298	2.99	6.98	9.41	11.9	0.00151	1.53	RV	CELLSTATES	vCM1.3	control_TTN	6	15
ITSN1	0.549	0.0366	0.49	1.22	6.92	11.1	0.00206	1.44	RV	CELLSTATES	vCM1.3	control_TTN	6	15
COMMD1	0.546	0.0429	0.982	2.37	7.9	10.6	0.00258	1.37	RV	CELLSTATES	vCM1.3	control_TTN	6	15
