# Supplementary material for: Pathogenic variants damage cell composition and single cell transcription in cardiomyopathies
Source: Science. Author manuscript; Available in PMC 2022 Oct 3. (PMC9528698; doi:10.1126/science.abo1984)
Supplement: Supp table 12.12 [file NIHMS1835045-supplement-Supp_table_12_12.xlsx]

## Sheet: Key
Column Name	Description
Gene	Gene symbol, Ensembl 84
logFC	log2-fold change
FDR	False discovery rate; FDR is the PValue after (by default) Benjamini-Hochberg correction.
mean_exp_control	Mean expression values across controls
mean_exp_genotype	Mean expression values across disease samples
logCPM	logCPM is the average expression of all pseudobulked samples for that particular gene across all samples on the log2-scale expressed in counts per million (cpm, as calculated by edgeR after normalization).
F	Output of quasi-likelihood F-test
PValue	PValue is the nominal p-value derived from F
FDR_plot	-log10(False discovery rate)
Region	Studied region (LV or RV)
annotation_level	Cell-type or cell-state
cell_state/state	Specification which cell-type or state was analysed
comparison	Specification control_GENOTYPE
Observations_genotype	Numbers of Patients included in edgeR (patients with low number of nuclei have been excluded)
Observations_reference	Numbers of Patients included in edgeR (patients with low number of nuclei have been excluded)

## Sheet: control_LMNA
Gene	logFC	FDR	mean_exp_control	mean_exp_genotype	logCPM	F	PValue	FDR_plot	Region	annotation_level	cell_state	comparison	Observations_genotype	Observations_reference
CCL2	5.78	0.006	0.0487	0	3.42	16	0.000345	2.22	RV	CELLSTATES	vCM1.3	control_LMNA	7	15
BHLHE40	4.41	0.000829	0.215	0.0157	5.3	23.2	2.31e-05	3.08	RV	CELLSTATES	vCM1.3	control_LMNA	7	15
PLA2G2A	4.3	0.00168	0.139	0.00572	4.43	20.3	6.11e-05	2.77	RV	CELLSTATES	vCM1.3	control_LMNA	7	15
EMILIN1	4.21	0.00184	0.014	0	2.47	20.8	6.84e-05	2.73	RV	CELLSTATES	vCM1.3	control_LMNA	7	15
APOD	4.15	0.000839	0.384	0.0287	5.91	23.1	2.35e-05	3.08	RV	CELLSTATES	vCM1.3	control_LMNA	7	15
AF129408.1	3.69	0.0119	0.0201	0.00124	2.82	13	0.000899	1.92	RV	CELLSTATES	vCM1.3	control_LMNA	7	15
NR4A3	3.68	0.00684	0.668	0.106	6.83	14.9	0.000416	2.17	RV	CELLSTATES	vCM1.3	control_LMNA	7	15
HIST2H2BE	3.67	0.0101	0.234	0.0227	5.22	13.6	0.000704	1.99	RV	CELLSTATES	vCM1.3	control_LMNA	7	15
NDUFA13	3.61	0.0186	0.0201	0.00376	2.83	11.4	0.00169	1.73	RV	CELLSTATES	vCM1.3	control_LMNA	7	15
AL591543.1	3.5	5.18e-06	0.165	0.0235	4.73	49.6	2.03e-08	5.29	RV	CELLSTATES	vCM1.3	control_LMNA	7	15
LINC01193	3.46	0.0167	0.0199	0.00124	2.68	11.8	0.00145	1.78	RV	CELLSTATES	vCM1.3	control_LMNA	7	15
AC027045.2	3.42	0.01	0.0225	0.00311	2.72	13.6	0.000696	2	RV	CELLSTATES	vCM1.3	control_LMNA	7	15
AC027307.1	3.42	0.00261	0.0607	0.0138	3.89	18.6	0.00011	2.58	RV	CELLSTATES	vCM1.3	control_LMNA	7	15
GRXCR2	3.42	1.89e-06	2.15	0.374	8.41	56.6	4.6e-09	5.72	RV	CELLSTATES	vCM1.3	control_LMNA	7	15
TSPEAR	3.39	0.000106	0.0714	0.0111	4.02	32.6	1.37e-06	3.97	RV	CELLSTATES	vCM1.3	control_LMNA	7	15
KCNE2	3.32	0.00586	0.0243	0.00183	2.65	15.5	0.000332	2.23	RV	CELLSTATES	vCM1.3	control_LMNA	7	15
G0S2	3.3	1.42e-05	0.556	0.104	6.5	43.4	8.5e-08	4.85	RV	CELLSTATES	vCM1.3	control_LMNA	7	15
AC007126.1	3.24	0.000763	0.045	0.00884	3.32	23.6	2.05e-05	3.12	RV	CELLSTATES	vCM1.3	control_LMNA	7	15
LINC01440	3.23	0.0225	0.0207	0.00155	2.59	10.8	0.00219	1.65	RV	CELLSTATES	vCM1.3	control_LMNA	7	15
STX16	3.2	0.0391	0.0413	0.00785	3.48	9	0.00472	1.41	RV	CELLSTATES	vCM1.3	control_LMNA	7	15
CFD	3.18	0.000811	0.424	0.0725	6.1	23.3	2.24e-05	3.09	RV	CELLSTATES	vCM1.3	control_LMNA	7	15
AC008040.5	3.17	0.0143	0.033	0.00699	3.26	12.3	0.00116	1.84	RV	CELLSTATES	vCM1.3	control_LMNA	7	15
AL121748.2	3.12	0.0134	0.016	0.00183	2.57	12.6	0.00105	1.87	RV	CELLSTATES	vCM1.3	control_LMNA	7	15
LINC02029	3.04	0.042	0.0204	0.00311	2.51	8.77	0.00522	1.38	RV	CELLSTATES	vCM1.3	control_LMNA	7	15
FAM43A	2.99	0.005	0.0492	0.0129	3.63	16.1	0.000266	2.3	RV	CELLSTATES	vCM1.3	control_LMNA	7	15
HSPB1	2.97	0.0113	1.46	0.364	8.02	13.2	0.000831	1.95	RV	CELLSTATES	vCM1.3	control_LMNA	7	15
CXCL12	2.94	0.0192	0.0238	0.0028	2.83	11.3	0.00178	1.72	RV	CELLSTATES	vCM1.3	control_LMNA	7	15
EVA1A	2.92	0.0103	0.0306	0.00811	3.1	13.5	0.000722	1.99	RV	CELLSTATES	vCM1.3	control_LMNA	7	15
PLCB2	2.9	0.0125	0.0131	0.00124	2.43	12.8	0.000957	1.9	RV	CELLSTATES	vCM1.3	control_LMNA	7	15
AC023347.1	2.88	0.0491	0.0507	0.0158	3.68	8.25	0.0066	1.31	RV	CELLSTATES	vCM1.3	control_LMNA	7	15
MTUS2-AS2	2.87	0.0352	0.0151	0.00124	2.42	9.35	0.00405	1.45	RV	CELLSTATES	vCM1.3	control_LMNA	7	15
DHRS7C	2.83	0.0454	0.0212	0.00649	2.79	8.51	0.00588	1.34	RV	CELLSTATES	vCM1.3	control_LMNA	7	15
GLA	2.83	0.00342	0.0328	0.00634	3.02	17.5	0.00016	2.47	RV	CELLSTATES	vCM1.3	control_LMNA	7	15
LRRC10	2.82	0.0109	0.0734	0.0128	4.05	13.3	0.000784	1.96	RV	CELLSTATES	vCM1.3	control_LMNA	7	15
FOS	2.8	0.0306	0.251	0.0479	5.43	9.81	0.00332	1.51	RV	CELLSTATES	vCM1.3	control_LMNA	7	15
LRRC14B	2.8	0.00294	0.0488	0.0144	3.6	18.1	0.000129	2.53	RV	CELLSTATES	vCM1.3	control_LMNA	7	15
FUZ	2.76	0.0063	0.0302	0.00876	3	15.3	0.000369	2.2	RV	CELLSTATES	vCM1.3	control_LMNA	7	15
AC026471.5	2.75	0.0248	0.0133	0.00183	2.39	10.5	0.00252	1.6	RV	CELLSTATES	vCM1.3	control_LMNA	7	15
ATF7	2.75	0.0336	0.0186	0.00649	2.75	9.5	0.0038	1.47	RV	CELLSTATES	vCM1.3	control_LMNA	7	15
LOH12CR2	2.75	0.0173	0.0169	0.00183	2.39	11.7	0.00153	1.76	RV	CELLSTATES	vCM1.3	control_LMNA	7	15
GEM	2.74	0.00208	0.234	0.0813	5.5	19.4	8.21e-05	2.68	RV	CELLSTATES	vCM1.3	control_LMNA	7	15
AC008700.1	2.73	0.000455	0.199	0.0534	5.21	25.7	1.05e-05	3.34	RV	CELLSTATES	vCM1.3	control_LMNA	7	15
NR0B2	2.71	0.042	0.0905	0.0202	4.12	8.78	0.00522	1.38	RV	CELLSTATES	vCM1.3	control_LMNA	7	15
LINC00482	2.7	0.028	0.0242	0.00366	2.69	10.1	0.00296	1.55	RV	CELLSTATES	vCM1.3	control_LMNA	7	15
PRRG3	2.7	0.0364	0.0126	0.00325	2.38	9.25	0.00424	1.44	RV	CELLSTATES	vCM1.3	control_LMNA	7	15
AL021392.1	2.68	0.0006	0.0741	0.0164	3.81	24.6	1.46e-05	3.22	RV	CELLSTATES	vCM1.3	control_LMNA	7	15
LPCAT4	2.67	7.37e-05	0.207	0.0588	5.09	34.4	8.47e-07	4.13	RV	CELLSTATES	vCM1.3	control_LMNA	7	15
AC108136.1	2.61	0.0132	0.0258	0.00811	2.91	12.6	0.00104	1.88	RV	CELLSTATES	vCM1.3	control_LMNA	7	15
LINC01456	2.56	0.0432	0.0567	0.0138	3.72	8.68	0.00546	1.36	RV	CELLSTATES	vCM1.3	control_LMNA	7	15
PPP1R3C	2.56	0.00146	1.15	0.389	7.73	20.9	5e-05	2.84	RV	CELLSTATES	vCM1.3	control_LMNA	7	15
AL590426.2	2.55	0.0194	0.0162	0.00292	2.58	11.3	0.00179	1.71	RV	CELLSTATES	vCM1.3	control_LMNA	7	15
GADD45B	2.53	0.0171	0.389	0.121	6.14	11.7	0.00151	1.77	RV	CELLSTATES	vCM1.3	control_LMNA	7	15
SPATA12	2.53	0.0248	0.0159	0.00124	2.28	10.5	0.00252	1.61	RV	CELLSTATES	vCM1.3	control_LMNA	7	15
CHDH	2.51	0.00453	0.0357	0.00959	3.06	16.5	0.000232	2.34	RV	CELLSTATES	vCM1.3	control_LMNA	7	15
AC137770.1	2.48	0.000264	0.369	0.132	6.06	28.2	4.92e-06	3.58	RV	CELLSTATES	vCM1.3	control_LMNA	7	15
CHCHD5	2.48	0.00936	0.0226	0.00776	2.85	13.9	0.00063	2.03	RV	CELLSTATES	vCM1.3	control_LMNA	7	15
SCN9A	2.48	0.0121	0.0234	0.00662	2.84	12.9	0.000913	1.92	RV	CELLSTATES	vCM1.3	control_LMNA	7	15
AC006213.2	2.47	0.0102	0.103	0.0449	4.53	13.5	0.000717	1.99	RV	CELLSTATES	vCM1.3	control_LMNA	7	15
HNRNPA1P48	2.45	0.0173	0.0207	0.00307	2.55	11.6	0.00153	1.76	RV	CELLSTATES	vCM1.3	control_LMNA	7	15
PDGFRB	2.43	0.0225	0.0421	0.00897	3.27	10.8	0.00219	1.65	RV	CELLSTATES	vCM1.3	control_LMNA	7	15
IFITM3	2.41	0.0238	0.102	0.0247	4.34	10.6	0.00237	1.62	RV	CELLSTATES	vCM1.3	control_LMNA	7	15
LINC00654	2.4	0.0371	0.0127	0.00124	2.23	9.18	0.00436	1.43	RV	CELLSTATES	vCM1.3	control_LMNA	7	15
S100A4	2.4	0.0164	0.049	0.016	3.5	11.8	0.00142	1.79	RV	CELLSTATES	vCM1.3	control_LMNA	7	15
TMEM160	2.4	0.0234	0.0224	0.00463	2.76	10.7	0.00232	1.63	RV	CELLSTATES	vCM1.3	control_LMNA	7	15
AL161937.2	2.39	0.0172	0.0225	0.00776	2.78	11.7	0.00152	1.76	RV	CELLSTATES	vCM1.3	control_LMNA	7	15
PRELID2	2.35	4.34e-05	4.4	1.48	9.5	37.4	3.8e-07	4.36	RV	CELLSTATES	vCM1.3	control_LMNA	7	15
SLC36A2	2.34	0.000123	0.0901	0.0326	4.2	31.8	1.73e-06	3.91	RV	CELLSTATES	vCM1.3	control_LMNA	7	15
AC107068.2	2.33	0.000225	5.23	1.86	9.77	29	3.83e-06	3.65	RV	CELLSTATES	vCM1.3	control_LMNA	7	15
COL3A1	2.32	0.0469	0.0465	0.00807	3.08	8.4	0.00616	1.33	RV	CELLSTATES	vCM1.3	control_LMNA	7	15
LINC01703	2.31	0.0314	0.0205	0.00435	2.71	9.72	0.00345	1.5	RV	CELLSTATES	vCM1.3	control_LMNA	7	15
NR4A1	2.3	0.028	0.76	0.283	7.06	10.1	0.00295	1.55	RV	CELLSTATES	vCM1.3	control_LMNA	7	15
OGFOD2	2.3	0.02	0.0289	0.0059	2.91	11.2	0.00188	1.7	RV	CELLSTATES	vCM1.3	control_LMNA	7	15
LINC00982	2.29	0.000789	0.0785	0.0292	4	23.4	2.13e-05	3.1	RV	CELLSTATES	vCM1.3	control_LMNA	7	15
H1F0	2.28	0.0281	0.135	0.0312	4.45	10.1	0.00298	1.55	RV	CELLSTATES	vCM1.3	control_LMNA	7	15
AC008474.1	2.26	0.000669	0.0736	0.028	4.07	24.2	1.68e-05	3.17	RV	CELLSTATES	vCM1.3	control_LMNA	7	15
AC005696.1	2.24	0.0048	0.0551	0.0233	3.81	16.3	0.000253	2.32	RV	CELLSTATES	vCM1.3	control_LMNA	7	15
LINC01405	2.24	0.00346	0.0788	0.0305	4.01	17.5	0.000163	2.46	RV	CELLSTATES	vCM1.3	control_LMNA	7	15
S1PR3	2.24	0.0347	0.0242	0.00773	2.89	9.4	0.00396	1.46	RV	CELLSTATES	vCM1.3	control_LMNA	7	15
SERPINB1	2.24	0.000747	0.15	0.0402	4.58	23.7	1.98e-05	3.13	RV	CELLSTATES	vCM1.3	control_LMNA	7	15
IGFBP6	2.23	0.0162	0.0436	0.0139	3.37	11.9	0.00138	1.79	RV	CELLSTATES	vCM1.3	control_LMNA	7	15
LINC01936	2.23	0.000207	0.386	0.139	6.06	29.4	3.4e-06	3.68	RV	CELLSTATES	vCM1.3	control_LMNA	7	15
STEAP3	2.22	0.0141	0.0312	0.00943	2.89	12.4	0.00113	1.85	RV	CELLSTATES	vCM1.3	control_LMNA	7	15
AC100872.1	2.17	0.000117	0.225	0.101	5.3	32.2	1.55e-06	3.93	RV	CELLSTATES	vCM1.3	control_LMNA	7	15
PITPNM2	2.17	3.55e-05	0.445	0.143	6.05	38.5	2.88e-07	4.45	RV	CELLSTATES	vCM1.3	control_LMNA	7	15
ABRA	2.16	0.0208	0.297	0.103	5.72	11	0.00197	1.68	RV	CELLSTATES	vCM1.3	control_LMNA	7	15
PDE4A	2.16	0.000194	0.086	0.0329	4.22	29.7	3.12e-06	3.71	RV	CELLSTATES	vCM1.3	control_LMNA	7	15
STEAP4	2.16	0.0313	0.0249	0.00556	2.85	9.74	0.00342	1.5	RV	CELLSTATES	vCM1.3	control_LMNA	7	15
ZNF10	2.15	0.0455	0.0454	0.0209	3.6	8.5	0.0059	1.34	RV	CELLSTATES	vCM1.3	control_LMNA	7	15
GPX3	2.14	0.0391	0.151	0.0458	4.66	9.01	0.00471	1.41	RV	CELLSTATES	vCM1.3	control_LMNA	7	15
RFXANK	2.13	0.0313	0.028	0.00697	2.81	9.73	0.00343	1.5	RV	CELLSTATES	vCM1.3	control_LMNA	7	15
MGST1	2.12	0.0197	0.0515	0.0152	3.41	11.2	0.00183	1.71	RV	CELLSTATES	vCM1.3	control_LMNA	7	15
MOG	2.12	0.00194	0.0781	0.0271	4.03	19.7	7.38e-05	2.71	RV	CELLSTATES	vCM1.3	control_LMNA	7	15
SH3RF2	2.12	0.000166	2.14	0.767	8.44	30.5	2.5e-06	3.78	RV	CELLSTATES	vCM1.3	control_LMNA	7	15
DUSP1	2.11	0.0161	0.75	0.324	7.1	11.9	0.00138	1.79	RV	CELLSTATES	vCM1.3	control_LMNA	7	15
NKX2-5	2.11	0.000301	0.288	0.109	5.62	27.5	5.94e-06	3.52	RV	CELLSTATES	vCM1.3	control_LMNA	7	15
AC138904.3	2.1	1.52e-05	0.642	0.246	6.64	43	9.3e-08	4.82	RV	CELLSTATES	vCM1.3	control_LMNA	7	15
SMN2	2.1	0.0319	0.0153	0.00404	2.58	9.67	0.00352	1.5	RV	CELLSTATES	vCM1.3	control_LMNA	7	15
PLN	2.09	0.000425	2.81	1.17	8.95	25.9	9.68e-06	3.37	RV	CELLSTATES	vCM1.3	control_LMNA	7	15
SBK1	2.09	0.0173	0.0485	0.0211	3.61	11.6	0.00153	1.76	RV	CELLSTATES	vCM1.3	control_LMNA	7	15
ADAM12	2.07	0.00194	0.291	0.138	5.76	19.7	7.34e-05	2.71	RV	CELLSTATES	vCM1.3	control_LMNA	7	15
LRP4	2.07	0.000364	1.6	0.788	8.19	26.7	7.72e-06	3.44	RV	CELLSTATES	vCM1.3	control_LMNA	7	15
MHENCR	2.07	0.00474	0.04	0.0129	3.25	16.3	0.000248	2.32	RV	CELLSTATES	vCM1.3	control_LMNA	7	15
CNPY4	2.06	0.0391	0.0252	0.00634	2.6	9	0.00471	1.41	RV	CELLSTATES	vCM1.3	control_LMNA	7	15
GPR22	2.06	0.00026	0.157	0.0596	4.81	28.3	4.71e-06	3.59	RV	CELLSTATES	vCM1.3	control_LMNA	7	15
HCFC1R1	2.05	0.0134	0.0418	0.0163	3.37	12.6	0.00105	1.87	RV	CELLSTATES	vCM1.3	control_LMNA	7	15
MID1IP1	2.05	0.00662	0.098	0.0393	4.26	15.1	0.000397	2.18	RV	CELLSTATES	vCM1.3	control_LMNA	7	15
PPP1R17	2.05	0.01	0.0506	0.0164	3.46	13.6	0.000696	2	RV	CELLSTATES	vCM1.3	control_LMNA	7	15
AL035658.1	2.04	0.0289	0.0197	0.00631	2.78	9.99	0.00307	1.54	RV	CELLSTATES	vCM1.3	control_LMNA	7	15
BCKDK	2.04	0.0127	0.0424	0.0165	3.36	12.7	0.000984	1.9	RV	CELLSTATES	vCM1.3	control_LMNA	7	15
CRIP2	2.04	1.54e-05	0.625	0.242	6.69	43	9.47e-08	4.81	RV	CELLSTATES	vCM1.3	control_LMNA	7	15
GJA1	2.01	3.29e-05	0.199	0.0835	5.27	38.9	2.59e-07	4.48	RV	CELLSTATES	vCM1.3	control_LMNA	7	15
HRH2	1.98	1.38e-05	0.327	0.138	5.82	43.6	8.2e-08	4.86	RV	CELLSTATES	vCM1.3	control_LMNA	7	15
LINC02248	1.98	0.000261	0.782	0.357	7.04	28.3	4.75e-06	3.58	RV	CELLSTATES	vCM1.3	control_LMNA	7	15
HSPA1A	1.97	0.0335	0.3	0.147	5.91	9.5	0.00379	1.47	RV	CELLSTATES	vCM1.3	control_LMNA	7	15
LINC01060	1.97	0.0387	0.135	0.0513	4.75	9.04	0.00465	1.41	RV	CELLSTATES	vCM1.3	control_LMNA	7	15
FBLN2	1.96	0.0342	0.0193	0.00572	2.82	9.45	0.00388	1.47	RV	CELLSTATES	vCM1.3	control_LMNA	7	15
RNF181	1.96	0.0362	0.0248	0.0118	2.93	9.26	0.00421	1.44	RV	CELLSTATES	vCM1.3	control_LMNA	7	15
ZNF784	1.96	0.0136	0.047	0.0178	3.34	12.5	0.00108	1.87	RV	CELLSTATES	vCM1.3	control_LMNA	7	15
LINC00847	1.95	0.02	0.0258	0.0141	2.95	11.2	0.00187	1.7	RV	CELLSTATES	vCM1.3	control_LMNA	7	15
MRPL55	1.94	0.0161	0.0496	0.0241	3.62	11.9	0.00137	1.79	RV	CELLSTATES	vCM1.3	control_LMNA	7	15
TIMP1	1.94	0.0423	0.0724	0.0228	3.8	8.75	0.00528	1.37	RV	CELLSTATES	vCM1.3	control_LMNA	7	15
RCCD1	1.92	0.0016	0.0635	0.0219	3.73	20.5	5.64e-05	2.8	RV	CELLSTATES	vCM1.3	control_LMNA	7	15
CCDC9B	1.9	5.75e-05	0.208	0.1	5.34	35.9	5.65e-07	4.24	RV	CELLSTATES	vCM1.3	control_LMNA	7	15
CHL1	1.9	0.0142	0.0985	0.0471	4.27	12.4	0.00115	1.85	RV	CELLSTATES	vCM1.3	control_LMNA	7	15
TESC	1.9	0.000214	0.247	0.105	5.39	29.3	3.57e-06	3.67	RV	CELLSTATES	vCM1.3	control_LMNA	7	15
CREB3L1	1.89	0.00613	0.0529	0.0266	3.69	15.3	0.000356	2.21	RV	CELLSTATES	vCM1.3	control_LMNA	7	15
LINC01550	1.89	0.000189	0.199	0.0927	5.15	29.8	3.02e-06	3.72	RV	CELLSTATES	vCM1.3	control_LMNA	7	15
RTL8A	1.89	0.0429	0.0285	0.0155	3.04	8.7	0.0054	1.37	RV	CELLSTATES	vCM1.3	control_LMNA	7	15
ACTB	1.88	0.00407	1.62	0.784	8.12	16.8	0.000204	2.39	RV	CELLSTATES	vCM1.3	control_LMNA	7	15
FSD2	1.88	8.75e-06	1.69	0.812	8.21	46.1	4.46e-08	5.06	RV	CELLSTATES	vCM1.3	control_LMNA	7	15
AC104041.1	1.87	0.0227	0.175	0.0707	4.96	10.8	0.00221	1.64	RV	CELLSTATES	vCM1.3	control_LMNA	7	15
SMCO1	1.87	0.00104	0.0914	0.0414	4.12	22.2	3.18e-05	2.98	RV	CELLSTATES	vCM1.3	control_LMNA	7	15
AL691432.2	1.86	0.0418	0.0214	0.00956	2.86	8.79	0.00519	1.38	RV	CELLSTATES	vCM1.3	control_LMNA	7	15
ASB10	1.86	1.78e-05	0.276	0.132	5.61	42.1	1.17e-07	4.75	RV	CELLSTATES	vCM1.3	control_LMNA	7	15
ATG9A	1.85	0.0499	0.0274	0.00957	2.69	8.19	0.00677	1.3	RV	CELLSTATES	vCM1.3	control_LMNA	7	15
CCDC129	1.85	0.000174	0.225	0.104	5.32	30.3	2.67e-06	3.76	RV	CELLSTATES	vCM1.3	control_LMNA	7	15
IRF2BP2	1.85	0.0163	0.217	0.106	5.38	11.9	0.0014	1.79	RV	CELLSTATES	vCM1.3	control_LMNA	7	15
SNHG19	1.85	0.0111	0.0446	0.0205	3.53	13.2	0.000806	1.95	RV	CELLSTATES	vCM1.3	control_LMNA	7	15
ABCG1	1.84	0.0169	0.117	0.0361	4.17	11.7	0.00148	1.77	RV	CELLSTATES	vCM1.3	control_LMNA	7	15
AC138904.1	1.84	0.0371	0.0346	0.015	3.13	9.18	0.00437	1.43	RV	CELLSTATES	vCM1.3	control_LMNA	7	15
BMP7	1.83	0.0289	0.0348	0.0146	3.12	9.99	0.00307	1.54	RV	CELLSTATES	vCM1.3	control_LMNA	7	15
ART1	1.8	0.0295	0.0465	0.0244	3.54	9.91	0.00317	1.53	RV	CELLSTATES	vCM1.3	control_LMNA	7	15
CORIN	1.8	3.66e-05	2.04	0.965	8.34	38.3	3.01e-07	4.44	RV	CELLSTATES	vCM1.3	control_LMNA	7	15
FBLN1	1.79	0.0313	0.0487	0.0236	3.58	9.73	0.00343	1.5	RV	CELLSTATES	vCM1.3	control_LMNA	7	15
HEY2	1.78	3.77e-05	0.39	0.188	6.07	38.1	3.15e-07	4.42	RV	CELLSTATES	vCM1.3	control_LMNA	7	15
LINC02355	1.77	0.038	0.0388	0.0215	3.24	9.1	0.00452	1.42	RV	CELLSTATES	vCM1.3	control_LMNA	7	15
AL451069.1	1.74	0.000264	0.179	0.104	5.11	28.2	4.91e-06	3.58	RV	CELLSTATES	vCM1.3	control_LMNA	7	15
HMG20B	1.73	0.0175	0.0444	0.0278	3.5	11.6	0.00156	1.76	RV	CELLSTATES	vCM1.3	control_LMNA	7	15
PECR	1.72	0.0219	0.0368	0.016	3.26	10.9	0.00212	1.66	RV	CELLSTATES	vCM1.3	control_LMNA	7	15
APH1A	1.71	0.0332	0.0238	0.0144	2.92	9.54	0.00373	1.48	RV	CELLSTATES	vCM1.3	control_LMNA	7	15
COL6A2	1.71	0.000747	0.171	0.0827	4.99	23.7	1.98e-05	3.13	RV	CELLSTATES	vCM1.3	control_LMNA	7	15
SMILR	1.71	0.0347	0.0539	0.0289	3.56	9.4	0.00396	1.46	RV	CELLSTATES	vCM1.3	control_LMNA	7	15
MIR4458HG	1.7	0.0392	0.0696	0.0369	3.93	8.99	0.00475	1.41	RV	CELLSTATES	vCM1.3	control_LMNA	7	15
PYGM	1.7	0.00904	0.0924	0.0454	4.07	14	0.000605	2.04	RV	CELLSTATES	vCM1.3	control_LMNA	7	15
TMEM176B	1.7	0.000601	0.11	0.0478	4.33	24.6	1.47e-05	3.22	RV	CELLSTATES	vCM1.3	control_LMNA	7	15
AL359094.1	1.69	0.0246	0.0382	0.0247	3.39	10.5	0.00248	1.61	RV	CELLSTATES	vCM1.3	control_LMNA	7	15
IDH2	1.69	9.01e-06	0.918	0.487	7.28	45.9	4.7e-08	5.05	RV	CELLSTATES	vCM1.3	control_LMNA	7	15
MKRN3	1.69	0.0479	0.082	0.0408	4.1	8.33	0.00636	1.32	RV	CELLSTATES	vCM1.3	control_LMNA	7	15
SPHKAP	1.69	2.59e-06	2.26	1.21	8.6	54.5	7.06e-09	5.59	RV	CELLSTATES	vCM1.3	control_LMNA	7	15
TMEM38A	1.69	0.000991	0.336	0.157	5.81	22.4	2.94e-05	3	RV	CELLSTATES	vCM1.3	control_LMNA	7	15
TPM2	1.69	7.41e-06	1.26	0.678	7.77	47.4	3.38e-08	5.13	RV	CELLSTATES	vCM1.3	control_LMNA	7	15
NAPA-AS1	1.68	0.00944	0.0733	0.0387	3.96	13.8	0.000636	2.02	RV	CELLSTATES	vCM1.3	control_LMNA	7	15
PKNOX2	1.68	0.0188	0.0521	0.0266	3.6	11.4	0.00172	1.73	RV	CELLSTATES	vCM1.3	control_LMNA	7	15
AL929472.2	1.67	0.00481	0.0831	0.0513	4.28	16.3	0.000254	2.32	RV	CELLSTATES	vCM1.3	control_LMNA	7	15
PCOLCE	1.67	0.02	0.0469	0.0248	3.55	11.2	0.00187	1.7	RV	CELLSTATES	vCM1.3	control_LMNA	7	15
PHACTR3	1.67	0.000261	0.287	0.157	5.54	28.2	4.82e-06	3.58	RV	CELLSTATES	vCM1.3	control_LMNA	7	15
PZP	1.67	0.00095	0.132	0.0767	4.77	22.6	2.76e-05	3.02	RV	CELLSTATES	vCM1.3	control_LMNA	7	15
C1R	1.66	0.0478	0.0607	0.0215	3.54	8.35	0.00633	1.32	RV	CELLSTATES	vCM1.3	control_LMNA	7	15
CPS1	1.66	0.00697	0.132	0.0609	4.57	14.9	0.000426	2.16	RV	CELLSTATES	vCM1.3	control_LMNA	7	15
TEAD2	1.66	0.0169	0.0499	0.0264	3.57	11.7	0.00147	1.77	RV	CELLSTATES	vCM1.3	control_LMNA	7	15
UNC5B	1.66	0.00378	0.0745	0.0421	3.96	17.1	0.000184	2.42	RV	CELLSTATES	vCM1.3	control_LMNA	7	15
A2M	1.65	0.00738	0.66	0.405	7	14.7	0.000463	2.13	RV	CELLSTATES	vCM1.3	control_LMNA	7	15
TENT5C	1.65	0.00633	0.072	0.0413	4.02	15.2	0.000372	2.2	RV	CELLSTATES	vCM1.3	control_LMNA	7	15
DNPH1	1.64	0.0204	0.0324	0.0186	3.13	11.1	0.00192	1.69	RV	CELLSTATES	vCM1.3	control_LMNA	7	15
LINC01151	1.64	0.00179	0.198	0.109	5.08	20	6.58e-05	2.75	RV	CELLSTATES	vCM1.3	control_LMNA	7	15
ZNF331	1.64	0.0289	0.318	0.195	5.97	9.99	0.00307	1.54	RV	CELLSTATES	vCM1.3	control_LMNA	7	15
HSPB7	1.63	5.98e-05	2.34	1.26	8.67	35.6	6.03e-07	4.22	RV	CELLSTATES	vCM1.3	control_LMNA	7	15
PPARGC1B	1.63	5.15e-06	1.29	0.673	7.74	49.7	1.98e-08	5.29	RV	CELLSTATES	vCM1.3	control_LMNA	7	15
RCAN1	1.63	0.0055	0.585	0.283	6.63	15.8	0.000305	2.26	RV	CELLSTATES	vCM1.3	control_LMNA	7	15
RERG	1.63	0.0375	0.0435	0.0278	3.36	9.14	0.00443	1.43	RV	CELLSTATES	vCM1.3	control_LMNA	7	15
AC037486.1	1.62	0.0173	0.144	0.0855	4.74	11.6	0.00154	1.76	RV	CELLSTATES	vCM1.3	control_LMNA	7	15
LINC00881	1.62	0.0187	1.73	0.914	8.09	11.4	0.00171	1.73	RV	CELLSTATES	vCM1.3	control_LMNA	7	15
LINC02334	1.61	6.86e-05	0.744	0.427	7.03	34.8	7.5e-07	4.16	RV	CELLSTATES	vCM1.3	control_LMNA	7	15
QPRT	1.61	0.0188	0.055	0.0317	3.72	11.4	0.00172	1.73	RV	CELLSTATES	vCM1.3	control_LMNA	7	15
SMPD1	1.61	0.0249	0.0447	0.0255	3.54	10.4	0.00252	1.6	RV	CELLSTATES	vCM1.3	control_LMNA	7	15
SMTNL2	1.61	0.0421	0.0644	0.0324	3.69	8.76	0.00524	1.38	RV	CELLSTATES	vCM1.3	control_LMNA	7	15
TIMM13	1.61	0.00346	0.0805	0.0418	4.23	17.5	0.000163	2.46	RV	CELLSTATES	vCM1.3	control_LMNA	7	15
AC016650.1	1.6	5.99e-05	0.418	0.228	6.16	35.6	6.07e-07	4.22	RV	CELLSTATES	vCM1.3	control_LMNA	7	15
THAP7	1.6	0.0491	0.0415	0.0256	3.23	8.25	0.00662	1.31	RV	CELLSTATES	vCM1.3	control_LMNA	7	15
AC008079.2	1.59	0.0469	0.0929	0.056	4.48	8.4	0.00616	1.33	RV	CELLSTATES	vCM1.3	control_LMNA	7	15
CKM	1.58	0.00334	1.6	1.01	8.21	17.6	0.000155	2.48	RV	CELLSTATES	vCM1.3	control_LMNA	7	15
IDH2-DT	1.58	0.000847	0.166	0.0988	5	23.1	2.39e-05	3.07	RV	CELLSTATES	vCM1.3	control_LMNA	7	15
TRPC4	1.58	0.000752	0.165	0.089	4.97	23.6	2e-05	3.12	RV	CELLSTATES	vCM1.3	control_LMNA	7	15
AC131902.1	1.57	0.0472	0.0787	0.05	4.16	8.38	0.00623	1.33	RV	CELLSTATES	vCM1.3	control_LMNA	7	15
MGP	1.57	0.0101	0.224	0.122	5.38	13.6	0.000705	1.99	RV	CELLSTATES	vCM1.3	control_LMNA	7	15
NUDT8	1.55	0.0161	0.0824	0.0547	4.18	11.9	0.00137	1.79	RV	CELLSTATES	vCM1.3	control_LMNA	7	15
AC113133.1	1.54	0.0203	0.0628	0.042	3.92	11.1	0.00191	1.69	RV	CELLSTATES	vCM1.3	control_LMNA	7	15
AUP1	1.54	0.0239	0.101	0.0518	4.38	10.6	0.00238	1.62	RV	CELLSTATES	vCM1.3	control_LMNA	7	15
FGF12	1.54	3.62e-06	27.1	15.5	12.1	52.1	1.18e-08	5.44	RV	CELLSTATES	vCM1.3	control_LMNA	7	15
ISOC1	1.54	0.000104	0.173	0.0995	5.05	32.7	1.32e-06	3.98	RV	CELLSTATES	vCM1.3	control_LMNA	7	15
AC114321.1	1.53	0.0126	0.072	0.0431	3.88	12.8	0.000971	1.9	RV	CELLSTATES	vCM1.3	control_LMNA	7	15
NRP1	1.53	6.15e-06	1.88	1.11	8.36	48.5	2.59e-08	5.21	RV	CELLSTATES	vCM1.3	control_LMNA	7	15
B4GALNT3	1.52	5.7e-05	1.08	0.623	7.55	35.9	5.57e-07	4.24	RV	CELLSTATES	vCM1.3	control_LMNA	7	15
MCM3AP-AS1	1.52	0.0111	0.0765	0.054	4.08	13.2	0.000803	1.96	RV	CELLSTATES	vCM1.3	control_LMNA	7	15
PPP1R1C	1.52	0.000149	1.21	0.713	7.68	31	2.18e-06	3.83	RV	CELLSTATES	vCM1.3	control_LMNA	7	15
TBX20	1.52	2.71e-05	1.52	0.899	8.05	39.8	2.08e-07	4.57	RV	CELLSTATES	vCM1.3	control_LMNA	7	15
TMEM132B	1.52	0.0113	0.0754	0.0428	3.95	13.1	0.000834	1.95	RV	CELLSTATES	vCM1.3	control_LMNA	7	15
AC004812.2	1.51	0.0401	0.0313	0.019	3.14	8.91	0.00491	1.4	RV	CELLSTATES	vCM1.3	control_LMNA	7	15
ANAPC15	1.51	0.0318	0.0436	0.0205	3.24	9.67	0.00351	1.5	RV	CELLSTATES	vCM1.3	control_LMNA	7	15
IMP4	1.51	0.038	0.0858	0.0473	4.11	9.1	0.00452	1.42	RV	CELLSTATES	vCM1.3	control_LMNA	7	15
KY	1.51	0.0016	0.218	0.128	5.27	20.5	5.68e-05	2.8	RV	CELLSTATES	vCM1.3	control_LMNA	7	15
ADAMTS7	1.5	0.000658	0.354	0.199	5.84	24.2	1.65e-05	3.18	RV	CELLSTATES	vCM1.3	control_LMNA	7	15
DPYSL4	1.5	0.0452	0.0355	0.0262	3.35	8.53	0.00582	1.35	RV	CELLSTATES	vCM1.3	control_LMNA	7	15
MAP3K14	1.5	0.000187	0.444	0.258	6.27	29.9	2.95e-06	3.73	RV	CELLSTATES	vCM1.3	control_LMNA	7	15
SLC7A5	1.5	0.0445	0.0521	0.0286	3.52	8.58	0.00568	1.35	RV	CELLSTATES	vCM1.3	control_LMNA	7	15
DCN	1.49	0.0188	0.35	0.21	6.01	11.4	0.00172	1.73	RV	CELLSTATES	vCM1.3	control_LMNA	7	15
FTL	1.49	0.0354	0.276	0.178	5.68	9.33	0.00408	1.45	RV	CELLSTATES	vCM1.3	control_LMNA	7	15
SEC14L5	1.49	0.0324	0.0601	0.0331	3.82	9.62	0.00361	1.49	RV	CELLSTATES	vCM1.3	control_LMNA	7	15
WDR62	1.49	0.0208	0.0558	0.0334	3.84	11	0.00196	1.68	RV	CELLSTATES	vCM1.3	control_LMNA	7	15
AC018682.1	1.48	0.00781	0.998	0.709	7.6	14.5	0.000501	2.11	RV	CELLSTATES	vCM1.3	control_LMNA	7	15
AC022146.2	1.48	0.000101	0.255	0.167	5.59	32.9	1.28e-06	4	RV	CELLSTATES	vCM1.3	control_LMNA	7	15
CHST9	1.48	0.00058	0.439	0.295	6.41	24.8	1.39e-05	3.24	RV	CELLSTATES	vCM1.3	control_LMNA	7	15
DNAH3	1.48	0.0199	0.298	0.193	5.83	11.2	0.00185	1.7	RV	CELLSTATES	vCM1.3	control_LMNA	7	15
C8orf37	1.47	0.0445	0.0429	0.0286	3.48	8.58	0.00569	1.35	RV	CELLSTATES	vCM1.3	control_LMNA	7	15
DDAH2	1.47	0.0214	0.0562	0.0288	3.64	10.9	0.00206	1.67	RV	CELLSTATES	vCM1.3	control_LMNA	7	15
PPP1R13L	1.47	3.18e-06	0.768	0.449	7.03	53.1	9.42e-09	5.5	RV	CELLSTATES	vCM1.3	control_LMNA	7	15
TOB1	1.47	0.00358	0.166	0.0932	4.91	17.3	0.000171	2.45	RV	CELLSTATES	vCM1.3	control_LMNA	7	15
GZF1	1.46	0.039	0.0657	0.0327	3.68	9.02	0.00469	1.41	RV	CELLSTATES	vCM1.3	control_LMNA	7	15
AP003170.3	1.45	0.0124	0.0756	0.0546	4.16	12.8	0.000949	1.91	RV	CELLSTATES	vCM1.3	control_LMNA	7	15
LDHA	1.45	0.00557	0.146	0.0924	4.73	15.7	0.00031	2.25	RV	CELLSTATES	vCM1.3	control_LMNA	7	15
LINC02147	1.45	0.00307	2.29	1.47	8.66	17.9	0.000139	2.51	RV	CELLSTATES	vCM1.3	control_LMNA	7	15
PDPN	1.45	0.0107	0.065	0.0323	3.72	13.4	0.000766	1.97	RV	CELLSTATES	vCM1.3	control_LMNA	7	15
SLC25A6	1.45	0.00104	0.171	0.119	5.07	22.2	3.18e-05	2.98	RV	CELLSTATES	vCM1.3	control_LMNA	7	15
SYNM	1.45	0.0016	0.421	0.263	6.16	20.5	5.66e-05	2.8	RV	CELLSTATES	vCM1.3	control_LMNA	7	15
ACADVL	1.44	0.0124	1.11	0.778	7.8	12.8	0.000955	1.91	RV	CELLSTATES	vCM1.3	control_LMNA	7	15
ADRB1	1.44	0.0167	0.247	0.152	5.64	11.8	0.00146	1.78	RV	CELLSTATES	vCM1.3	control_LMNA	7	15
B3GALT2	1.44	0.0187	0.0628	0.0425	3.95	11.4	0.0017	1.73	RV	CELLSTATES	vCM1.3	control_LMNA	7	15
EFHC2	1.44	0.00107	0.138	0.0985	4.81	22.1	3.29e-05	2.97	RV	CELLSTATES	vCM1.3	control_LMNA	7	15
FAM3D-AS1	1.44	0.00756	0.139	0.0983	4.91	14.6	0.000479	2.12	RV	CELLSTATES	vCM1.3	control_LMNA	7	15
KLRG1	1.44	0.00289	0.203	0.132	5.3	18.2	0.000126	2.54	RV	CELLSTATES	vCM1.3	control_LMNA	7	15
LRP1	1.44	0.0032	0.294	0.155	5.6	17.8	0.000146	2.5	RV	CELLSTATES	vCM1.3	control_LMNA	7	15
PDE1C	1.44	6.05e-05	5	2.75	9.6	35.5	6.2e-07	4.22	RV	CELLSTATES	vCM1.3	control_LMNA	7	15
AL845331.2	1.43	0.000799	0.482	0.345	6.55	23.4	2.17e-05	3.1	RV	CELLSTATES	vCM1.3	control_LMNA	7	15
ATP5IF1	1.43	0.000645	0.546	0.343	6.63	24.3	1.61e-05	3.19	RV	CELLSTATES	vCM1.3	control_LMNA	7	15
KLF6	1.43	0.038	0.487	0.299	6.51	9.1	0.00452	1.42	RV	CELLSTATES	vCM1.3	control_LMNA	7	15
LINC01807	1.43	0.0355	0.0643	0.0401	3.9	9.32	0.00411	1.45	RV	CELLSTATES	vCM1.3	control_LMNA	7	15
PFKFB2	1.43	0.00381	0.466	0.316	6.49	17.1	0.000187	2.42	RV	CELLSTATES	vCM1.3	control_LMNA	7	15
SREBF1	1.43	0.0346	0.0991	0.0468	3.99	9.4	0.00395	1.46	RV	CELLSTATES	vCM1.3	control_LMNA	7	15
APOBEC2	1.42	0.0011	0.211	0.126	5.34	22	3.39e-05	2.96	RV	CELLSTATES	vCM1.3	control_LMNA	7	15
IPO9-AS1	1.42	0.000624	1.83	1.15	8.34	24.5	1.54e-05	3.21	RV	CELLSTATES	vCM1.3	control_LMNA	7	15
SLC29A1	1.42	0.000144	0.348	0.235	6.04	31.1	2.11e-06	3.84	RV	CELLSTATES	vCM1.3	control_LMNA	7	15
AC004594.1	1.41	0.00343	0.151	0.0943	4.89	17.5	0.00016	2.46	RV	CELLSTATES	vCM1.3	control_LMNA	7	15
MMACHC	1.41	0.0398	0.0685	0.0434	3.91	8.94	0.00484	1.4	RV	CELLSTATES	vCM1.3	control_LMNA	7	15
RPL27A	1.41	0.00597	0.157	0.104	4.9	15.5	0.000343	2.22	RV	CELLSTATES	vCM1.3	control_LMNA	7	15
BCAS2	1.4	0.0142	0.132	0.0861	4.74	12.3	0.00115	1.85	RV	CELLSTATES	vCM1.3	control_LMNA	7	15
FAM78A	1.4	0.0327	0.0555	0.0323	3.69	9.58	0.00366	1.49	RV	CELLSTATES	vCM1.3	control_LMNA	7	15
NUCB1-AS1	1.4	0.00782	0.0685	0.0458	3.91	14.4	0.000502	2.11	RV	CELLSTATES	vCM1.3	control_LMNA	7	15
PMP22	1.4	0.00619	0.634	0.45	6.93	15.3	0.000361	2.21	RV	CELLSTATES	vCM1.3	control_LMNA	7	15
COL25A1	1.39	0.0141	0.24	0.132	5.4	12.4	0.00114	1.85	RV	CELLSTATES	vCM1.3	control_LMNA	7	15
CORO6	1.39	0.000453	0.299	0.215	5.88	25.7	1.04e-05	3.34	RV	CELLSTATES	vCM1.3	control_LMNA	7	15
NFIL3	1.39	0.0154	0.0734	0.0485	4.03	12.1	0.00128	1.81	RV	CELLSTATES	vCM1.3	control_LMNA	7	15
PFKM	1.39	0.000189	0.542	0.339	6.55	29.9	2.99e-06	3.72	RV	CELLSTATES	vCM1.3	control_LMNA	7	15
FYCO1	1.38	0.000168	0.321	0.22	5.88	30.4	2.55e-06	3.77	RV	CELLSTATES	vCM1.3	control_LMNA	7	15
IMPA2	1.38	0.00165	0.133	0.0927	4.78	20.3	5.96e-05	2.78	RV	CELLSTATES	vCM1.3	control_LMNA	7	15
TMEM143	1.38	0.00186	0.165	0.11	4.98	19.9	6.9e-05	2.73	RV	CELLSTATES	vCM1.3	control_LMNA	7	15
AL135925.1	1.37	0.0045	0.127	0.0843	4.74	16.5	0.00023	2.35	RV	CELLSTATES	vCM1.3	control_LMNA	7	15
SLC36A1	1.37	0.0229	0.0707	0.0488	3.98	10.7	0.00225	1.64	RV	CELLSTATES	vCM1.3	control_LMNA	7	15
AQP7	1.36	8.62e-05	1.7	1.2	8.27	33.6	1.04e-06	4.06	RV	CELLSTATES	vCM1.3	control_LMNA	7	15
AC022034.2	1.35	0.000102	1.75	1.21	8.31	32.8	1.29e-06	3.99	RV	CELLSTATES	vCM1.3	control_LMNA	7	15
ADRB2	1.35	0.0465	0.0739	0.05	3.96	8.43	0.00608	1.33	RV	CELLSTATES	vCM1.3	control_LMNA	7	15
ASB16	1.35	0.0329	0.0698	0.0469	3.99	9.56	0.00369	1.48	RV	CELLSTATES	vCM1.3	control_LMNA	7	15
ENO4	1.35	0.0281	0.171	0.118	5.07	10.1	0.00298	1.55	RV	CELLSTATES	vCM1.3	control_LMNA	7	15
HTR4	1.34	0.0102	0.537	0.385	6.7	13.5	0.000717	1.99	RV	CELLSTATES	vCM1.3	control_LMNA	7	15
LRRTM4	1.34	0.00726	0.276	0.147	5.52	14.7	0.000451	2.14	RV	CELLSTATES	vCM1.3	control_LMNA	7	15
LRTM1	1.34	0.00586	0.137	0.0993	4.85	15.5	0.000333	2.23	RV	CELLSTATES	vCM1.3	control_LMNA	7	15
LSAMP	1.34	0.0117	0.333	0.209	5.84	13	0.000875	1.93	RV	CELLSTATES	vCM1.3	control_LMNA	7	15
MTA1	1.34	0.000183	0.367	0.245	6.08	30	2.86e-06	3.74	RV	CELLSTATES	vCM1.3	control_LMNA	7	15
VIPR2	1.34	1.98e-05	0.965	0.644	7.36	41.6	1.32e-07	4.7	RV	CELLSTATES	vCM1.3	control_LMNA	7	15
ACTG1	1.33	0.00346	1.25	0.944	7.85	17.5	0.000163	2.46	RV	CELLSTATES	vCM1.3	control_LMNA	7	15
AL591518.1	1.33	0.0376	0.0653	0.0466	4.02	9.14	0.00444	1.42	RV	CELLSTATES	vCM1.3	control_LMNA	7	15
KCNJ8	1.33	0.044	0.136	0.0795	4.66	8.62	0.0056	1.36	RV	CELLSTATES	vCM1.3	control_LMNA	7	15
LINC01170	1.33	0.0357	1.52	1.14	8.21	9.31	0.00413	1.45	RV	CELLSTATES	vCM1.3	control_LMNA	7	15
MFSD3	1.33	0.0186	0.0524	0.0321	3.59	11.4	0.00169	1.73	RV	CELLSTATES	vCM1.3	control_LMNA	7	15
NIPSNAP3B	1.33	0.00314	0.204	0.131	5.23	17.8	0.000142	2.5	RV	CELLSTATES	vCM1.3	control_LMNA	7	15
GALNTL6	1.32	0.0187	0.217	0.148	5.39	11.4	0.0017	1.73	RV	CELLSTATES	vCM1.3	control_LMNA	7	15
MAN1C1	1.32	0.00104	0.278	0.168	5.5	22.2	3.17e-05	2.98	RV	CELLSTATES	vCM1.3	control_LMNA	7	15
MAN2A2	1.32	0.00132	0.205	0.141	5.2	21.3	4.36e-05	2.88	RV	CELLSTATES	vCM1.3	control_LMNA	7	15
RNF207	1.32	0.000362	1.13	0.795	7.63	26.7	7.65e-06	3.44	RV	CELLSTATES	vCM1.3	control_LMNA	7	15
CNPPD1	1.31	0.0175	0.0618	0.0356	3.62	11.6	0.00156	1.76	RV	CELLSTATES	vCM1.3	control_LMNA	7	15
NDUFA2	1.31	0.0321	0.0541	0.0411	3.77	9.65	0.00356	1.49	RV	CELLSTATES	vCM1.3	control_LMNA	7	15
SCN1A	1.31	0.0454	0.0562	0.0464	3.81	8.51	0.00587	1.34	RV	CELLSTATES	vCM1.3	control_LMNA	7	15
SIRT6	1.31	0.0157	0.0645	0.0484	3.92	12	0.00132	1.8	RV	CELLSTATES	vCM1.3	control_LMNA	7	15
FAM219B	1.3	0.00182	0.216	0.165	5.38	20	6.74e-05	2.74	RV	CELLSTATES	vCM1.3	control_LMNA	7	15
MALAT1	1.3	0.00718	1050	743	17.6	14.8	0.000444	2.14	RV	CELLSTATES	vCM1.3	control_LMNA	7	15
NEIL1	1.3	0.00717	0.103	0.0667	4.39	14.8	0.000444	2.14	RV	CELLSTATES	vCM1.3	control_LMNA	7	15
RSAD1	1.3	0.00231	0.0897	0.0671	4.33	19	9.39e-05	2.64	RV	CELLSTATES	vCM1.3	control_LMNA	7	15
SLC2A4RG	1.3	0.014	0.0763	0.0568	4.13	12.4	0.00112	1.85	RV	CELLSTATES	vCM1.3	control_LMNA	7	15
AC046158.1	1.29	0.0371	0.0684	0.0554	4.05	9.18	0.00436	1.43	RV	CELLSTATES	vCM1.3	control_LMNA	7	15
CADPS2	1.29	0.00224	0.51	0.348	6.54	19.1	9.02e-05	2.65	RV	CELLSTATES	vCM1.3	control_LMNA	7	15
CDCA2	1.29	0.0332	0.188	0.138	5.27	9.53	0.00374	1.48	RV	CELLSTATES	vCM1.3	control_LMNA	7	15
MCRS1	1.29	0.000992	0.217	0.16	5.44	22.4	2.96e-05	3	RV	CELLSTATES	vCM1.3	control_LMNA	7	15
NAPRT	1.29	0.0394	0.0551	0.0384	3.7	8.98	0.00477	1.41	RV	CELLSTATES	vCM1.3	control_LMNA	7	15
RNF122	1.29	0.0147	0.287	0.18	5.52	12.2	0.0012	1.83	RV	CELLSTATES	vCM1.3	control_LMNA	7	15
SLIT3	1.29	0.0214	0.25	0.184	5.54	10.9	0.00206	1.67	RV	CELLSTATES	vCM1.3	control_LMNA	7	15
ATAD3A	1.28	0.0371	0.0729	0.0524	4.04	9.18	0.00437	1.43	RV	CELLSTATES	vCM1.3	control_LMNA	7	15
CPLX3	1.28	0.018	0.161	0.0962	4.81	11.5	0.00163	1.74	RV	CELLSTATES	vCM1.3	control_LMNA	7	15
NRAP	1.28	0.00092	2.85	2.12	9.04	22.8	2.66e-05	3.04	RV	CELLSTATES	vCM1.3	control_LMNA	7	15
PPP1R16A	1.28	0.000699	0.283	0.191	5.69	24	1.79e-05	3.16	RV	CELLSTATES	vCM1.3	control_LMNA	7	15
SMTN	1.28	0.00717	0.242	0.18	5.61	14.8	0.000443	2.14	RV	CELLSTATES	vCM1.3	control_LMNA	7	15
SNHG25	1.28	0.000969	0.236	0.171	5.52	22.5	2.87e-05	3.01	RV	CELLSTATES	vCM1.3	control_LMNA	7	15
TCEA3	1.28	0.00228	0.267	0.186	5.5	19.1	9.22e-05	2.64	RV	CELLSTATES	vCM1.3	control_LMNA	7	15
USP39	1.28	0.00873	0.607	0.46	6.88	14.1	0.000577	2.06	RV	CELLSTATES	vCM1.3	control_LMNA	7	15
ZNF554	1.28	0.0371	0.0431	0.0292	3.48	9.17	0.00437	1.43	RV	CELLSTATES	vCM1.3	control_LMNA	7	15
FN3K	1.27	0.00231	0.792	0.585	7.13	19	9.44e-05	2.64	RV	CELLSTATES	vCM1.3	control_LMNA	7	15
STXBP6	1.27	0.000122	1.34	0.873	7.86	31.8	1.7e-06	3.91	RV	CELLSTATES	vCM1.3	control_LMNA	7	15
B3GAT2	1.26	0.0279	0.181	0.128	5.23	10.1	0.00294	1.55	RV	CELLSTATES	vCM1.3	control_LMNA	7	15
LHFPL6	1.26	9.23e-06	2.4	1.66	8.68	45.8	4.86e-08	5.03	RV	CELLSTATES	vCM1.3	control_LMNA	7	15
MYL7	1.26	0.0468	1.4	0.97	7.91	8.41	0.00614	1.33	RV	CELLSTATES	vCM1.3	control_LMNA	7	15
SCUBE3	1.26	0.000763	0.18	0.132	5.19	23.6	2.05e-05	3.12	RV	CELLSTATES	vCM1.3	control_LMNA	7	15
STEAP1B	1.26	0.00476	0.131	0.098	4.79	16.3	0.00025	2.32	RV	CELLSTATES	vCM1.3	control_LMNA	7	15
TOM1	1.26	0.00296	0.412	0.302	6.28	18.1	0.000131	2.53	RV	CELLSTATES	vCM1.3	control_LMNA	7	15
ADRM1	1.25	0.0485	0.0518	0.0343	3.68	8.29	0.00649	1.31	RV	CELLSTATES	vCM1.3	control_LMNA	7	15
DOPEY2	1.25	0.000459	0.279	0.17	5.54	25.6	1.06e-05	3.34	RV	CELLSTATES	vCM1.3	control_LMNA	7	15
DUSP22	1.25	0.0192	0.134	0.0998	4.79	11.3	0.00177	1.72	RV	CELLSTATES	vCM1.3	control_LMNA	7	15
NMRK2	1.25	0.0324	0.533	0.44	6.78	9.63	0.00359	1.49	RV	CELLSTATES	vCM1.3	control_LMNA	7	15
TRIP10	1.25	0.000801	0.192	0.129	5.14	23.4	2.19e-05	3.1	RV	CELLSTATES	vCM1.3	control_LMNA	7	15
AC013640.1	1.24	0.0306	2.49	1.96	8.87	9.8	0.00332	1.51	RV	CELLSTATES	vCM1.3	control_LMNA	7	15
C14orf180	1.24	0.00195	0.951	0.627	7.32	19.7	7.46e-05	2.71	RV	CELLSTATES	vCM1.3	control_LMNA	7	15
SCAND1	1.24	0.0127	0.0681	0.0444	3.87	12.7	0.000985	1.9	RV	CELLSTATES	vCM1.3	control_LMNA	7	15
SYNGR1	1.24	0.00685	0.13	0.0974	4.7	14.9	0.000417	2.16	RV	CELLSTATES	vCM1.3	control_LMNA	7	15
DDIT3	1.23	0.0168	0.171	0.144	5.17	11.8	0.00147	1.77	RV	CELLSTATES	vCM1.3	control_LMNA	7	15
SDHAF4	1.23	0.0149	0.0696	0.0478	3.95	12.2	0.00122	1.83	RV	CELLSTATES	vCM1.3	control_LMNA	7	15
TRDN-AS1	1.23	0.000122	7.31	5.25	10.4	31.9	1.7e-06	3.91	RV	CELLSTATES	vCM1.3	control_LMNA	7	15
COX6A2	1.22	0.00768	0.61	0.482	6.89	14.5	0.000491	2.11	RV	CELLSTATES	vCM1.3	control_LMNA	7	15
LMAN1L	1.22	0.0251	0.186	0.122	5.09	10.4	0.00256	1.6	RV	CELLSTATES	vCM1.3	control_LMNA	7	15
MIR133A1HG	1.22	0.0116	1.36	1.03	7.96	13.1	0.000858	1.94	RV	CELLSTATES	vCM1.3	control_LMNA	7	15
CYP4V2	1.21	0.04	0.156	0.124	4.97	8.92	0.00488	1.4	RV	CELLSTATES	vCM1.3	control_LMNA	7	15
RRAD	1.21	0.00696	0.941	0.651	7.33	14.9	0.000425	2.16	RV	CELLSTATES	vCM1.3	control_LMNA	7	15
YIPF2	1.21	0.0452	0.104	0.063	4.35	8.54	0.0058	1.35	RV	CELLSTATES	vCM1.3	control_LMNA	7	15
CDK18	1.2	0.00155	0.437	0.326	6.34	20.6	5.42e-05	2.81	RV	CELLSTATES	vCM1.3	control_LMNA	7	15
CNTNAP3	1.2	0.00164	0.319	0.237	5.85	20.4	5.88e-05	2.78	RV	CELLSTATES	vCM1.3	control_LMNA	7	15
CNTNAP3B	1.2	0.021	0.502	0.419	6.62	11	0.002	1.68	RV	CELLSTATES	vCM1.3	control_LMNA	7	15
EIF2B4	1.2	0.0211	0.0884	0.0545	4.01	11	0.00201	1.68	RV	CELLSTATES	vCM1.3	control_LMNA	7	15
EML1	1.2	0.00165	0.272	0.155	5.46	20.3	5.96e-05	2.78	RV	CELLSTATES	vCM1.3	control_LMNA	7	15
ENO3	1.2	0.00517	0.278	0.207	5.66	16	0.000277	2.29	RV	CELLSTATES	vCM1.3	control_LMNA	7	15
GRK5	1.2	0.0293	0.621	0.396	6.56	9.94	0.00314	1.53	RV	CELLSTATES	vCM1.3	control_LMNA	7	15
JMJD6	1.2	0.00404	0.149	0.111	4.87	16.9	0.000202	2.39	RV	CELLSTATES	vCM1.3	control_LMNA	7	15
PNRC2	1.19	0.0126	0.126	0.0937	4.71	12.8	0.000976	1.9	RV	CELLSTATES	vCM1.3	control_LMNA	7	15
PPP1R12B	1.19	0.000143	9.86	7.16	10.8	31.1	2.08e-06	3.85	RV	CELLSTATES	vCM1.3	control_LMNA	7	15
SMDT1	1.19	0.0237	0.0608	0.052	3.85	10.6	0.00235	1.63	RV	CELLSTATES	vCM1.3	control_LMNA	7	15
TINAGL1	1.19	0.00231	0.32	0.236	5.89	19	9.4e-05	2.64	RV	CELLSTATES	vCM1.3	control_LMNA	7	15
AC084357.2	1.18	0.0166	0.224	0.172	5.45	11.8	0.00144	1.78	RV	CELLSTATES	vCM1.3	control_LMNA	7	15
CSRP3	1.18	0.00232	1.21	0.915	7.78	19	9.49e-05	2.63	RV	CELLSTATES	vCM1.3	control_LMNA	7	15
FLOT2	1.18	0.0204	0.0794	0.0597	4.1	11.1	0.00192	1.69	RV	CELLSTATES	vCM1.3	control_LMNA	7	15
MYL6	1.18	9.88e-05	0.922	0.711	7.38	33	1.23e-06	4.01	RV	CELLSTATES	vCM1.3	control_LMNA	7	15
SLC25A39	1.18	0.0439	0.058	0.0443	3.82	8.62	0.00559	1.36	RV	CELLSTATES	vCM1.3	control_LMNA	7	15
CARM1	1.17	0.0194	0.105	0.0657	4.26	11.3	0.0018	1.71	RV	CELLSTATES	vCM1.3	control_LMNA	7	15
COQ10A	1.17	0.00278	0.507	0.388	6.54	18.3	0.000119	2.56	RV	CELLSTATES	vCM1.3	control_LMNA	7	15
MIR22HG	1.17	0.000308	0.468	0.32	6.3	27.4	6.14e-06	3.51	RV	CELLSTATES	vCM1.3	control_LMNA	7	15
SMYD1	1.17	0.000278	1.63	1.29	8.19	27.9	5.29e-06	3.56	RV	CELLSTATES	vCM1.3	control_LMNA	7	15
STX10	1.17	0.0279	0.0738	0.0561	4.15	10.1	0.00295	1.55	RV	CELLSTATES	vCM1.3	control_LMNA	7	15
CLIC5	1.16	1.25e-05	1.76	1.31	8.28	44.2	7.12e-08	4.9	RV	CELLSTATES	vCM1.3	control_LMNA	7	15
PPP1R3E	1.16	0.00713	0.113	0.0932	4.62	14.8	0.00044	2.15	RV	CELLSTATES	vCM1.3	control_LMNA	7	15
RBFOX1	1.16	5.99e-05	4.21	3.07	9.52	35.6	6.1e-07	4.22	RV	CELLSTATES	vCM1.3	control_LMNA	7	15
AC009063.2	1.15	0.0387	0.121	0.101	4.71	9.04	0.00464	1.41	RV	CELLSTATES	vCM1.3	control_LMNA	7	15
AC025043.1	1.15	0.0377	0.128	0.111	4.89	9.13	0.00447	1.42	RV	CELLSTATES	vCM1.3	control_LMNA	7	15
DNAH11	1.15	0.00827	0.67	0.525	7.02	14.3	0.00054	2.08	RV	CELLSTATES	vCM1.3	control_LMNA	7	15
MYL3	1.15	0.0182	1.88	1.56	8.47	11.5	0.00165	1.74	RV	CELLSTATES	vCM1.3	control_LMNA	7	15
SEMA4B	1.15	0.0052	0.526	0.324	6.37	16	0.000281	2.28	RV	CELLSTATES	vCM1.3	control_LMNA	7	15
TMEM65	1.15	0.000195	2.13	1.59	8.52	29.7	3.16e-06	3.71	RV	CELLSTATES	vCM1.3	control_LMNA	7	15
AC117834.1	1.14	0.00667	0.616	0.477	6.89	15	0.0004	2.18	RV	CELLSTATES	vCM1.3	control_LMNA	7	15
BCL11A	1.14	0.000301	0.512	0.373	6.53	27.5	5.94e-06	3.52	RV	CELLSTATES	vCM1.3	control_LMNA	7	15
FHL2	1.14	0.00106	24.7	18.2	12	22.1	3.26e-05	2.97	RV	CELLSTATES	vCM1.3	control_LMNA	7	15
SLC12A7	1.14	0.002	0.335	0.251	5.95	19.6	7.75e-05	2.7	RV	CELLSTATES	vCM1.3	control_LMNA	7	15
TKT	1.14	0.0121	0.199	0.138	5.19	12.9	0.00092	1.92	RV	CELLSTATES	vCM1.3	control_LMNA	7	15
TMEM208	1.14	0.0392	0.0564	0.0472	3.74	8.99	0.00474	1.41	RV	CELLSTATES	vCM1.3	control_LMNA	7	15
TRIQK	1.14	0.00861	1.15	0.913	7.74	14.1	0.000567	2.06	RV	CELLSTATES	vCM1.3	control_LMNA	7	15
BDNF	1.13	0.0396	0.327	0.241	6	8.95	0.00482	1.4	RV	CELLSTATES	vCM1.3	control_LMNA	7	15
BLVRB	1.13	0.00704	0.188	0.153	5.25	14.8	0.000432	2.15	RV	CELLSTATES	vCM1.3	control_LMNA	7	15
C9orf72	1.13	0.00992	0.282	0.23	5.8	13.6	0.000686	2	RV	CELLSTATES	vCM1.3	control_LMNA	7	15
GPNMB	1.13	0.00127	0.242	0.2	5.61	21.5	4.07e-05	2.9	RV	CELLSTATES	vCM1.3	control_LMNA	7	15
HSPB3	1.13	0.00537	1.17	0.956	7.82	15.9	0.000293	2.27	RV	CELLSTATES	vCM1.3	control_LMNA	7	15
QARS	1.13	0.0261	0.145	0.122	4.9	10.3	0.0027	1.58	RV	CELLSTATES	vCM1.3	control_LMNA	7	15
SH3KBP1	1.13	0.00624	0.452	0.335	6.35	15.3	0.000365	2.2	RV	CELLSTATES	vCM1.3	control_LMNA	7	15
SLC35C2	1.13	0.0121	0.0986	0.0736	4.32	12.9	0.000916	1.92	RV	CELLSTATES	vCM1.3	control_LMNA	7	15
TTYH2	1.13	0.0162	0.163	0.13	4.95	11.9	0.00139	1.79	RV	CELLSTATES	vCM1.3	control_LMNA	7	15
ASAP3	1.12	0.000581	0.314	0.22	5.76	24.8	1.4e-05	3.24	RV	CELLSTATES	vCM1.3	control_LMNA	7	15
ATP5MC1	1.12	0.0103	0.306	0.255	5.96	13.5	0.000731	1.99	RV	CELLSTATES	vCM1.3	control_LMNA	7	15
GSS	1.12	0.00643	0.12	0.103	4.74	15.2	0.000381	2.19	RV	CELLSTATES	vCM1.3	control_LMNA	7	15
MED25	1.12	0.0036	0.159	0.112	4.87	17.3	0.000172	2.44	RV	CELLSTATES	vCM1.3	control_LMNA	7	15
MUL1	1.12	0.0299	0.0724	0.0487	3.86	9.88	0.00321	1.52	RV	CELLSTATES	vCM1.3	control_LMNA	7	15
RTL8C	1.12	0.0151	0.111	0.0831	4.6	12.1	0.00125	1.82	RV	CELLSTATES	vCM1.3	control_LMNA	7	15
AC005358.1	1.11	0.0104	1.06	0.888	7.68	13.5	0.000739	1.98	RV	CELLSTATES	vCM1.3	control_LMNA	7	15
AC090193.1	1.11	0.0404	0.145	0.115	4.91	8.89	0.00495	1.39	RV	CELLSTATES	vCM1.3	control_LMNA	7	15
IFRD2	1.11	0.0064	0.135	0.111	4.88	15.2	0.000378	2.19	RV	CELLSTATES	vCM1.3	control_LMNA	7	15
NAPA	1.11	0.0255	0.252	0.208	5.6	10.4	0.00262	1.59	RV	CELLSTATES	vCM1.3	control_LMNA	7	15
NDRG3	1.11	0.000303	0.809	0.611	7.17	27.5	6.02e-06	3.52	RV	CELLSTATES	vCM1.3	control_LMNA	7	15
NFXL1	1.11	0.024	0.737	0.555	7.02	10.6	0.00239	1.62	RV	CELLSTATES	vCM1.3	control_LMNA	7	15
RGS6	1.11	0.00012	2.86	2.24	8.98	32	1.63e-06	3.92	RV	CELLSTATES	vCM1.3	control_LMNA	7	15
SCPEP1	1.11	0.000992	0.617	0.466	6.82	22.4	2.96e-05	3	RV	CELLSTATES	vCM1.3	control_LMNA	7	15
TECR	1.11	0.00662	0.18	0.126	5.14	15.1	0.000396	2.18	RV	CELLSTATES	vCM1.3	control_LMNA	7	15
THSD4-AS1	1.11	0.00533	0.452	0.352	6.39	15.9	0.00029	2.27	RV	CELLSTATES	vCM1.3	control_LMNA	7	15
ANK1	1.1	0.0334	0.439	0.381	6.42	9.52	0.00376	1.48	RV	CELLSTATES	vCM1.3	control_LMNA	7	15
ATP2B4	1.1	0.00129	1.22	0.869	7.64	21.4	4.17e-05	2.89	RV	CELLSTATES	vCM1.3	control_LMNA	7	15
ATP5ME	1.1	0.00566	0.263	0.225	5.74	15.7	0.000317	2.25	RV	CELLSTATES	vCM1.3	control_LMNA	7	15
BCAM	1.1	0.0485	0.0638	0.0525	3.97	8.28	0.00651	1.31	RV	CELLSTATES	vCM1.3	control_LMNA	7	15
CBR3	1.1	0.00419	0.221	0.179	5.38	16.7	0.000212	2.38	RV	CELLSTATES	vCM1.3	control_LMNA	7	15
H3F3A	1.1	0.0478	0.0861	0.0645	4.14	8.34	0.00633	1.32	RV	CELLSTATES	vCM1.3	control_LMNA	7	15
HAX1	1.1	0.0088	0.124	0.101	4.72	14	0.000586	2.06	RV	CELLSTATES	vCM1.3	control_LMNA	7	15
HOOK2	1.1	0.000237	2.16	1.76	8.63	28.8	4.12e-06	3.62	RV	CELLSTATES	vCM1.3	control_LMNA	7	15
TMEM161A	1.1	0.017	0.125	0.0961	4.72	11.7	0.00149	1.77	RV	CELLSTATES	vCM1.3	control_LMNA	7	15
AC011472.1	1.09	0.00741	0.141	0.124	4.94	14.6	0.000466	2.13	RV	CELLSTATES	vCM1.3	control_LMNA	7	15
GPT	1.09	0.0125	0.176	0.147	5.18	12.8	0.000963	1.9	RV	CELLSTATES	vCM1.3	control_LMNA	7	15
HECW2	1.09	0.0164	1.1	0.878	7.62	11.8	0.00141	1.79	RV	CELLSTATES	vCM1.3	control_LMNA	7	15
SPTLC3	1.09	0.0365	0.198	0.101	4.76	9.23	0.00426	1.44	RV	CELLSTATES	vCM1.3	control_LMNA	7	15
SSNA1	1.09	0.0294	0.0896	0.0637	4.21	9.93	0.00315	1.53	RV	CELLSTATES	vCM1.3	control_LMNA	7	15
GAS2	1.08	0.000388	1.44	1.18	8.06	26.3	8.55e-06	3.41	RV	CELLSTATES	vCM1.3	control_LMNA	7	15
PFDN5	1.08	0.0119	0.16	0.124	5.04	13	0.000892	1.93	RV	CELLSTATES	vCM1.3	control_LMNA	7	15
RPL22	1.08	0.0213	0.0956	0.0858	4.45	11	0.00204	1.67	RV	CELLSTATES	vCM1.3	control_LMNA	7	15
ZNF565	1.08	0.00613	0.71	0.622	7.13	15.4	0.000354	2.21	RV	CELLSTATES	vCM1.3	control_LMNA	7	15
AP000721.2	1.07	0.0384	0.17	0.145	5.19	9.06	0.00459	1.42	RV	CELLSTATES	vCM1.3	control_LMNA	7	15
MEIS1	1.07	0.000381	1.02	0.78	7.48	26.4	8.31e-06	3.42	RV	CELLSTATES	vCM1.3	control_LMNA	7	15
SELENBP1	1.07	0.0194	0.106	0.0832	4.44	11.3	0.00179	1.71	RV	CELLSTATES	vCM1.3	control_LMNA	7	15
SEMA6A-AS1	1.07	0.000423	0.225	0.185	5.46	26	9.57e-06	3.37	RV	CELLSTATES	vCM1.3	control_LMNA	7	15
SLCO5A1	1.07	0.0301	1.09	0.831	7.56	9.86	0.00325	1.52	RV	CELLSTATES	vCM1.3	control_LMNA	7	15
AC006299.1	1.06	0.00574	0.275	0.214	5.66	15.6	0.000324	2.24	RV	CELLSTATES	vCM1.3	control_LMNA	7	15
ADGRE5	1.06	0.0273	0.105	0.0836	4.45	10.2	0.00286	1.56	RV	CELLSTATES	vCM1.3	control_LMNA	7	15
HMGN3	1.06	0.000847	1.69	1.38	8.3	23.1	2.39e-05	3.07	RV	CELLSTATES	vCM1.3	control_LMNA	7	15
KLHL31	1.06	0.0131	1.6	1.33	8.16	12.6	0.00102	1.88	RV	CELLSTATES	vCM1.3	control_LMNA	7	15
MYH7B	1.06	0.00987	2.76	2.52	9.09	13.7	0.000681	2.01	RV	CELLSTATES	vCM1.3	control_LMNA	7	15
NDUFS7	1.06	0.000801	0.281	0.227	5.78	23.4	2.19e-05	3.1	RV	CELLSTATES	vCM1.3	control_LMNA	7	15
NUDT4	1.06	0.00298	1.76	1.38	8.28	18.1	0.000132	2.53	RV	CELLSTATES	vCM1.3	control_LMNA	7	15
REV1	1.06	0.0011	0.782	0.653	7.16	22	3.41e-05	2.96	RV	CELLSTATES	vCM1.3	control_LMNA	7	15
UBE2O	1.06	0.00548	0.571	0.479	6.77	15.8	0.000303	2.26	RV	CELLSTATES	vCM1.3	control_LMNA	7	15
APEX1	1.05	0.00337	0.197	0.155	5.24	17.6	0.000157	2.47	RV	CELLSTATES	vCM1.3	control_LMNA	7	15
CNN2	1.05	0.0281	0.128	0.107	4.7	10.1	0.00298	1.55	RV	CELLSTATES	vCM1.3	control_LMNA	7	15
ECSIT	1.05	0.00367	0.223	0.189	5.46	17.2	0.000176	2.44	RV	CELLSTATES	vCM1.3	control_LMNA	7	15
FNBP4	1.05	6.18e-05	1.26	0.995	7.78	35.4	6.37e-07	4.21	RV	CELLSTATES	vCM1.3	control_LMNA	7	15
GNG7	1.05	0.00119	0.721	0.536	6.9	21.7	3.77e-05	2.92	RV	CELLSTATES	vCM1.3	control_LMNA	7	15
HDAC1	1.05	0.0107	0.124	0.107	4.67	13.3	0.000772	1.97	RV	CELLSTATES	vCM1.3	control_LMNA	7	15
MBP	1.05	0.0182	0.302	0.282	5.98	11.5	0.00165	1.74	RV	CELLSTATES	vCM1.3	control_LMNA	7	15
RSU1	1.05	0.00103	0.486	0.393	6.51	22.3	3.1e-05	2.99	RV	CELLSTATES	vCM1.3	control_LMNA	7	15
AL031058.1	1.04	0.0465	0.0832	0.0703	4.2	8.43	0.00608	1.33	RV	CELLSTATES	vCM1.3	control_LMNA	7	15
AL139383.1	1.04	0.000964	1.14	0.924	7.67	22.6	2.82e-05	3.02	RV	CELLSTATES	vCM1.3	control_LMNA	7	15
DNASE1L1	1.04	0.0208	0.108	0.093	4.54	11	0.00197	1.68	RV	CELLSTATES	vCM1.3	control_LMNA	7	15
EHD4	1.04	0.000732	0.331	0.253	5.92	23.8	1.91e-05	3.14	RV	CELLSTATES	vCM1.3	control_LMNA	7	15
EPHB1	1.04	0.00975	0.482	0.42	6.55	13.7	0.000671	2.01	RV	CELLSTATES	vCM1.3	control_LMNA	7	15
PLEKHJ1	1.04	0.0175	0.128	0.111	4.81	11.6	0.00156	1.76	RV	CELLSTATES	vCM1.3	control_LMNA	7	15
PSMA7	1.04	0.0144	0.202	0.155	5.22	12.3	0.00117	1.84	RV	CELLSTATES	vCM1.3	control_LMNA	7	15
RHOT2	1.04	0.0196	0.556	0.486	6.8	11.2	0.00182	1.71	RV	CELLSTATES	vCM1.3	control_LMNA	7	15
SDR39U1	1.04	0.039	0.153	0.139	5.02	9.01	0.00469	1.41	RV	CELLSTATES	vCM1.3	control_LMNA	7	15
SPDYE1	1.04	0.0256	0.172	0.159	5.2	10.3	0.00263	1.59	RV	CELLSTATES	vCM1.3	control_LMNA	7	15
TMEM159	1.04	0.0154	0.203	0.163	5.25	12.1	0.00128	1.81	RV	CELLSTATES	vCM1.3	control_LMNA	7	15
TOX	1.04	0.0429	0.239	0.212	5.59	8.69	0.00541	1.37	RV	CELLSTATES	vCM1.3	control_LMNA	7	15
AC125793.1	1.03	0.0352	0.319	0.29	6.02	9.35	0.00404	1.45	RV	CELLSTATES	vCM1.3	control_LMNA	7	15
CRLS1	1.03	0.00191	0.669	0.532	6.88	19.8	7.12e-05	2.72	RV	CELLSTATES	vCM1.3	control_LMNA	7	15
DISC1	1.03	0.0103	2.36	2.12	8.82	13.5	0.000726	1.99	RV	CELLSTATES	vCM1.3	control_LMNA	7	15
HNRNPA1	1.03	0.0254	0.141	0.125	4.9	10.4	0.0026	1.6	RV	CELLSTATES	vCM1.3	control_LMNA	7	15
LRRC39	1.03	0.00134	1.36	1.14	8	21.2	4.42e-05	2.87	RV	CELLSTATES	vCM1.3	control_LMNA	7	15
MCEE	1.03	0.00107	0.389	0.335	6.2	22.1	3.28e-05	2.97	RV	CELLSTATES	vCM1.3	control_LMNA	7	15
SERF2	1.03	0.0354	0.324	0.287	6.02	9.33	0.00409	1.45	RV	CELLSTATES	vCM1.3	control_LMNA	7	15
SHTN1	1.03	0.00521	0.252	0.197	5.56	16	0.000281	2.28	RV	CELLSTATES	vCM1.3	control_LMNA	7	15
ZNF749	1.03	0.0414	0.0956	0.0778	4.46	8.82	0.00512	1.38	RV	CELLSTATES	vCM1.3	control_LMNA	7	15
ATG16L2	1.02	0.0172	0.133	0.114	4.81	11.7	0.00151	1.76	RV	CELLSTATES	vCM1.3	control_LMNA	7	15
CDCA7L	1.02	0.00651	0.246	0.194	5.52	15.1	0.000388	2.19	RV	CELLSTATES	vCM1.3	control_LMNA	7	15
DBNL	1.02	0.0172	0.149	0.13	4.97	11.7	0.00151	1.76	RV	CELLSTATES	vCM1.3	control_LMNA	7	15
PDCD5	1.02	0.0376	0.0921	0.0655	4.16	9.14	0.00445	1.42	RV	CELLSTATES	vCM1.3	control_LMNA	7	15
PHKG1	1.02	0.0394	0.276	0.239	5.77	8.97	0.00478	1.4	RV	CELLSTATES	vCM1.3	control_LMNA	7	15
AC020659.1	1.01	0.00749	0.349	0.309	6.08	14.6	0.000473	2.13	RV	CELLSTATES	vCM1.3	control_LMNA	7	15
CEP85L	1.01	0.0068	1.2	1.03	7.86	15	0.000411	2.17	RV	CELLSTATES	vCM1.3	control_LMNA	7	15
GDPD1	1.01	0.0199	0.081	0.0673	4.07	11.2	0.00186	1.7	RV	CELLSTATES	vCM1.3	control_LMNA	7	15
GPI	1.01	0.013	1.01	0.91	7.56	12.6	0.00102	1.89	RV	CELLSTATES	vCM1.3	control_LMNA	7	15
SMARCD3	1.01	0.00351	0.178	0.139	5.05	17.4	0.000167	2.45	RV	CELLSTATES	vCM1.3	control_LMNA	7	15
TMED4	1.01	0.0103	0.155	0.131	4.9	13.5	0.000726	1.99	RV	CELLSTATES	vCM1.3	control_LMNA	7	15
TMEM129	1.01	0.047	0.0863	0.0767	4.27	8.4	0.00618	1.33	RV	CELLSTATES	vCM1.3	control_LMNA	7	15
CDC37	1	0.000598	0.431	0.367	6.38	24.6	1.45e-05	3.22	RV	CELLSTATES	vCM1.3	control_LMNA	7	15
CEACAM19	1	0.0273	0.183	0.14	5.09	10.1	0.00287	1.56	RV	CELLSTATES	vCM1.3	control_LMNA	7	15
NTM	1	0.0439	0.142	0.136	4.92	8.62	0.00558	1.36	RV	CELLSTATES	vCM1.3	control_LMNA	7	15
OSBPL2	0.999	0.00194	0.232	0.19	5.41	19.7	7.39e-05	2.71	RV	CELLSTATES	vCM1.3	control_LMNA	7	15
PGPEP1	0.998	0.04	0.121	0.096	4.6	8.92	0.0049	1.4	RV	CELLSTATES	vCM1.3	control_LMNA	7	15
PLA2G15	0.998	0.0325	0.115	0.0995	4.6	9.61	0.00362	1.49	RV	CELLSTATES	vCM1.3	control_LMNA	7	15
SUOX	0.998	0.0437	0.0741	0.0686	4.27	8.64	0.00553	1.36	RV	CELLSTATES	vCM1.3	control_LMNA	7	15
IER3	0.997	0.0249	0.116	0.104	4.67	10.4	0.00253	1.6	RV	CELLSTATES	vCM1.3	control_LMNA	7	15
RAPGEF4	0.997	0.0222	0.23	0.201	5.56	10.8	0.00216	1.65	RV	CELLSTATES	vCM1.3	control_LMNA	7	15
FGF12-AS1	0.994	0.0247	0.56	0.485	6.7	10.5	0.00249	1.61	RV	CELLSTATES	vCM1.3	control_LMNA	7	15
LINC00571	0.994	0.0437	0.248	0.214	5.57	8.64	0.00554	1.36	RV	CELLSTATES	vCM1.3	control_LMNA	7	15
MAP2K2	0.994	0.0255	0.118	0.101	4.56	10.4	0.00262	1.59	RV	CELLSTATES	vCM1.3	control_LMNA	7	15
RHBDD3	0.994	0.00704	0.153	0.129	4.95	14.8	0.000433	2.15	RV	CELLSTATES	vCM1.3	control_LMNA	7	15
FLOT1	0.993	0.0415	0.162	0.12	4.92	8.81	0.00514	1.38	RV	CELLSTATES	vCM1.3	control_LMNA	7	15
PAIP2B	0.993	0.00966	0.433	0.373	6.37	13.7	0.00066	2.02	RV	CELLSTATES	vCM1.3	control_LMNA	7	15
ACSS2	0.991	0.000261	0.679	0.584	6.98	28.3	4.79e-06	3.58	RV	CELLSTATES	vCM1.3	control_LMNA	7	15
C2orf68	0.991	0.0173	0.104	0.0942	4.53	11.6	0.00153	1.76	RV	CELLSTATES	vCM1.3	control_LMNA	7	15
KANK2	0.991	0.0169	0.411	0.346	6.25	11.7	0.00148	1.77	RV	CELLSTATES	vCM1.3	control_LMNA	7	15
SPATA20	0.985	0.0425	0.114	0.106	4.65	8.73	0.00532	1.37	RV	CELLSTATES	vCM1.3	control_LMNA	7	15
HSF4	0.984	0.0105	0.221	0.193	5.53	13.4	0.000747	1.98	RV	CELLSTATES	vCM1.3	control_LMNA	7	15
KIF22	0.984	0.0162	0.18	0.165	5.28	11.9	0.00139	1.79	RV	CELLSTATES	vCM1.3	control_LMNA	7	15
AC145207.1	0.983	0.0449	0.072	0.0679	4.12	8.56	0.00575	1.35	RV	CELLSTATES	vCM1.3	control_LMNA	7	15
LAMA5	0.977	0.0447	0.155	0.11	4.73	8.57	0.00572	1.35	RV	CELLSTATES	vCM1.3	control_LMNA	7	15
LMNA	0.977	0.0155	0.411	0.365	6.26	12	0.0013	1.81	RV	CELLSTATES	vCM1.3	control_LMNA	7	15
KYAT1	0.976	0.0119	0.215	0.2	5.42	13	0.0009	1.92	RV	CELLSTATES	vCM1.3	control_LMNA	7	15
NAV1	0.976	0.00454	1.87	1.58	8.4	16.5	0.000232	2.34	RV	CELLSTATES	vCM1.3	control_LMNA	7	15
TACO1	0.975	0.0435	0.0703	0.0648	3.98	8.65	0.00551	1.36	RV	CELLSTATES	vCM1.3	control_LMNA	7	15
PKIA	0.973	0.00459	0.873	0.762	7.34	16.4	0.000237	2.34	RV	CELLSTATES	vCM1.3	control_LMNA	7	15
IL1RAPL1	0.972	0.000817	5.43	4.93	9.97	23.2	2.27e-05	3.09	RV	CELLSTATES	vCM1.3	control_LMNA	7	15
PTMA	0.972	0.018	0.146	0.125	4.91	11.5	0.00162	1.75	RV	CELLSTATES	vCM1.3	control_LMNA	7	15
OBSL1	0.97	0.00494	0.296	0.241	5.77	16.2	0.000262	2.31	RV	CELLSTATES	vCM1.3	control_LMNA	7	15
PTP4A3	0.97	0.00825	0.475	0.409	6.5	14.3	0.000538	2.08	RV	CELLSTATES	vCM1.3	control_LMNA	7	15
C19orf70	0.969	0.0109	0.169	0.159	5.19	13.3	0.000785	1.96	RV	CELLSTATES	vCM1.3	control_LMNA	7	15
EFHC1	0.966	0.0147	0.134	0.105	4.76	12.2	0.0012	1.83	RV	CELLSTATES	vCM1.3	control_LMNA	7	15
APBB1	0.965	0.0466	0.202	0.173	5.32	8.42	0.00611	1.33	RV	CELLSTATES	vCM1.3	control_LMNA	7	15
DMAC2	0.965	0.024	0.102	0.099	4.46	10.6	0.0024	1.62	RV	CELLSTATES	vCM1.3	control_LMNA	7	15
ASB18	0.963	0.0187	1.03	0.774	7.43	11.4	0.00171	1.73	RV	CELLSTATES	vCM1.3	control_LMNA	7	15
MCRIP2	0.96	0.0026	0.231	0.219	5.57	18.6	0.00011	2.59	RV	CELLSTATES	vCM1.3	control_LMNA	7	15
NSUN5	0.96	0.0241	0.0992	0.0846	4.37	10.5	0.00242	1.62	RV	CELLSTATES	vCM1.3	control_LMNA	7	15
TRAM2	0.96	0.0324	0.0999	0.0916	4.42	9.61	0.00361	1.49	RV	CELLSTATES	vCM1.3	control_LMNA	7	15
MACROD1	0.957	0.00087	0.372	0.34	6.19	23	2.47e-05	3.06	RV	CELLSTATES	vCM1.3	control_LMNA	7	15
CDK6	0.955	0.00168	1.01	0.712	7.35	20.3	6.07e-05	2.78	RV	CELLSTATES	vCM1.3	control_LMNA	7	15
GSTK1	0.955	0.00474	0.596	0.508	6.81	16.3	0.000247	2.32	RV	CELLSTATES	vCM1.3	control_LMNA	7	15
SLC4A3	0.955	0.000683	0.842	0.728	7.28	24.1	1.73e-05	3.17	RV	CELLSTATES	vCM1.3	control_LMNA	7	15
AC019068.1	0.952	0.0221	0.616	0.538	6.85	10.8	0.00214	1.66	RV	CELLSTATES	vCM1.3	control_LMNA	7	15
AURKAIP1	0.952	0.0459	0.0899	0.0742	4.24	8.48	0.00596	1.34	RV	CELLSTATES	vCM1.3	control_LMNA	7	15
MFHAS1	0.952	0.0116	0.309	0.249	5.78	13.1	0.000862	1.94	RV	CELLSTATES	vCM1.3	control_LMNA	7	15
ETV6	0.951	0.000575	0.831	0.69	7.18	24.8	1.38e-05	3.24	RV	CELLSTATES	vCM1.3	control_LMNA	7	15
TSPAN9	0.95	0.0143	1.18	0.931	7.6	12.3	0.00116	1.84	RV	CELLSTATES	vCM1.3	control_LMNA	7	15
ZNRF1	0.949	0.00328	0.646	0.489	6.77	17.7	0.000151	2.48	RV	CELLSTATES	vCM1.3	control_LMNA	7	15
BSG	0.948	0.00586	0.828	0.78	7.35	15.5	0.000333	2.23	RV	CELLSTATES	vCM1.3	control_LMNA	7	15
SLC8A1	0.948	0.0011	31.1	27.8	12.4	22	3.44e-05	2.96	RV	CELLSTATES	vCM1.3	control_LMNA	7	15
BZW2	0.946	0.00131	0.937	0.865	7.47	21.3	4.29e-05	2.88	RV	CELLSTATES	vCM1.3	control_LMNA	7	15
CHRM2	0.944	0.00821	3.48	2.88	9.28	14.3	0.000533	2.09	RV	CELLSTATES	vCM1.3	control_LMNA	7	15
KLHDC8B	0.944	0.0422	0.108	0.0989	4.57	8.76	0.00526	1.37	RV	CELLSTATES	vCM1.3	control_LMNA	7	15
TBRG1	0.944	0.00709	0.264	0.235	5.73	14.8	0.000437	2.15	RV	CELLSTATES	vCM1.3	control_LMNA	7	15
PRDM16	0.941	0.00307	0.819	0.672	7.12	17.9	0.000139	2.51	RV	CELLSTATES	vCM1.3	control_LMNA	7	15
ZNF7	0.941	0.00742	0.177	0.169	5.26	14.6	0.000467	2.13	RV	CELLSTATES	vCM1.3	control_LMNA	7	15
ELOA-AS1	0.937	0.00896	0.241	0.215	5.56	14	0.000599	2.05	RV	CELLSTATES	vCM1.3	control_LMNA	7	15
AC243964.2	0.935	0.00466	0.311	0.294	6	16.4	0.000242	2.33	RV	CELLSTATES	vCM1.3	control_LMNA	7	15
TIMM44	0.935	0.027	0.183	0.172	5.23	10.2	0.00282	1.57	RV	CELLSTATES	vCM1.3	control_LMNA	7	15
GATA4	0.933	0.00173	1.99	1.67	8.43	20.2	6.3e-05	2.76	RV	CELLSTATES	vCM1.3	control_LMNA	7	15
ENY2	0.932	0.00698	0.221	0.2	5.46	14.9	0.000427	2.16	RV	CELLSTATES	vCM1.3	control_LMNA	7	15
NDUFA1	0.931	0.0208	0.242	0.219	5.59	11	0.00196	1.68	RV	CELLSTATES	vCM1.3	control_LMNA	7	15
SIAH1	0.929	0.00878	0.241	0.215	5.57	14.1	0.000584	2.06	RV	CELLSTATES	vCM1.3	control_LMNA	7	15
AC098617.1	0.927	0.000321	1.12	0.948	7.61	27.2	6.53e-06	3.49	RV	CELLSTATES	vCM1.3	control_LMNA	7	15
CD58	0.927	0.0113	0.322	0.288	5.96	13.2	0.000833	1.95	RV	CELLSTATES	vCM1.3	control_LMNA	7	15
NTMT1	0.927	0.0481	0.101	0.097	4.57	8.31	0.00641	1.32	RV	CELLSTATES	vCM1.3	control_LMNA	7	15
CCND3	0.925	0.00681	0.216	0.185	5.42	15	0.000412	2.17	RV	CELLSTATES	vCM1.3	control_LMNA	7	15
FAM107A	0.924	0.0464	0.353	0.281	6	8.44	0.00606	1.33	RV	CELLSTATES	vCM1.3	control_LMNA	7	15
NDUFV1	0.922	0.00547	0.649	0.608	6.92	15.8	0.0003	2.26	RV	CELLSTATES	vCM1.3	control_LMNA	7	15
CES2	0.921	0.019	0.276	0.255	5.78	11.3	0.00175	1.72	RV	CELLSTATES	vCM1.3	control_LMNA	7	15
ENDOV	0.92	0.0258	0.114	0.106	4.56	10.3	0.00266	1.59	RV	CELLSTATES	vCM1.3	control_LMNA	7	15
ZNF76	0.92	0.00404	0.398	0.351	6.27	16.9	0.000201	2.39	RV	CELLSTATES	vCM1.3	control_LMNA	7	15
PLPP7	0.917	0.0154	0.518	0.482	6.58	12.1	0.00128	1.81	RV	CELLSTATES	vCM1.3	control_LMNA	7	15
SAT2	0.916	0.00224	0.404	0.372	6.34	19.1	9e-05	2.65	RV	CELLSTATES	vCM1.3	control_LMNA	7	15
COQ7	0.914	0.0317	0.107	0.103	4.54	9.69	0.00349	1.5	RV	CELLSTATES	vCM1.3	control_LMNA	7	15
COQ8B	0.914	0.0302	0.157	0.113	4.78	9.84	0.00328	1.52	RV	CELLSTATES	vCM1.3	control_LMNA	7	15
CA1	0.913	0.0352	0.167	0.169	5.14	9.36	0.00404	1.45	RV	CELLSTATES	vCM1.3	control_LMNA	7	15
SLC38A7	0.913	0.00381	0.272	0.24	5.68	17.1	0.000187	2.42	RV	CELLSTATES	vCM1.3	control_LMNA	7	15
UBAC1	0.913	0.00176	0.527	0.493	6.65	20.1	6.44e-05	2.76	RV	CELLSTATES	vCM1.3	control_LMNA	7	15
WBP2	0.913	0.0272	0.153	0.14	4.96	10.2	0.00284	1.57	RV	CELLSTATES	vCM1.3	control_LMNA	7	15
ICA1	0.912	0.00321	1.09	0.887	7.54	17.8	0.000147	2.49	RV	CELLSTATES	vCM1.3	control_LMNA	7	15
MYH6	0.911	0.0494	2.87	2.41	8.93	8.22	0.00668	1.31	RV	CELLSTATES	vCM1.3	control_LMNA	7	15
HSF1	0.908	0.00186	0.668	0.627	7.04	19.9	6.93e-05	2.73	RV	CELLSTATES	vCM1.3	control_LMNA	7	15
FABP3	0.907	0.02	0.951	0.918	7.54	11.2	0.00187	1.7	RV	CELLSTATES	vCM1.3	control_LMNA	7	15
MGAT4C	0.907	0.013	0.967	0.882	7.5	12.7	0.00102	1.89	RV	CELLSTATES	vCM1.3	control_LMNA	7	15
STRIP2	0.906	0.0158	0.286	0.245	5.66	12	0.00133	1.8	RV	CELLSTATES	vCM1.3	control_LMNA	7	15
NORAD	0.905	0.0455	0.0925	0.0905	4.42	8.5	0.0059	1.34	RV	CELLSTATES	vCM1.3	control_LMNA	7	15
PATJ	0.905	0.000143	3	2.69	9.09	31.2	2.07e-06	3.85	RV	CELLSTATES	vCM1.3	control_LMNA	7	15
SLC41A1	0.904	0.008	0.793	0.709	7.18	14.4	0.000516	2.1	RV	CELLSTATES	vCM1.3	control_LMNA	7	15
SLC35F1	0.902	0.0147	0.394	0.365	6.28	12.2	0.0012	1.83	RV	CELLSTATES	vCM1.3	control_LMNA	7	15
ACOT8	0.901	0.0406	0.103	0.0983	4.49	8.87	0.00499	1.39	RV	CELLSTATES	vCM1.3	control_LMNA	7	15
GATA6-AS1	0.901	0.0107	0.414	0.384	6.38	13.4	0.000768	1.97	RV	CELLSTATES	vCM1.3	control_LMNA	7	15
ASAH1	0.896	0.00752	1.38	1.3	8.07	14.6	0.000475	2.12	RV	CELLSTATES	vCM1.3	control_LMNA	7	15
C10orf71	0.896	0.014	0.67	0.637	7.05	12.4	0.00113	1.85	RV	CELLSTATES	vCM1.3	control_LMNA	7	15
SELENOS	0.896	0.0377	0.225	0.216	5.47	9.13	0.00446	1.42	RV	CELLSTATES	vCM1.3	control_LMNA	7	15
NDUFAF8	0.895	0.0219	0.135	0.117	4.83	10.9	0.00212	1.66	RV	CELLSTATES	vCM1.3	control_LMNA	7	15
MAPKAPK3	0.894	0.0113	0.253	0.219	5.55	13.2	0.000832	1.95	RV	CELLSTATES	vCM1.3	control_LMNA	7	15
MRPL41	0.893	0.0371	0.182	0.172	5.2	9.17	0.00437	1.43	RV	CELLSTATES	vCM1.3	control_LMNA	7	15
GRAMD4	0.892	0.0352	0.422	0.266	5.9	9.34	0.00406	1.45	RV	CELLSTATES	vCM1.3	control_LMNA	7	15
SGCB	0.892	0.0246	0.15	0.14	4.96	10.5	0.00248	1.61	RV	CELLSTATES	vCM1.3	control_LMNA	7	15
OPLAH	0.89	0.0357	0.123	0.126	4.76	9.3	0.00415	1.45	RV	CELLSTATES	vCM1.3	control_LMNA	7	15
ILF3	0.887	0.0241	0.206	0.163	5.13	10.5	0.00242	1.62	RV	CELLSTATES	vCM1.3	control_LMNA	7	15
SRSF2	0.887	0.00104	0.5	0.48	6.62	22.2	3.19e-05	2.98	RV	CELLSTATES	vCM1.3	control_LMNA	7	15
DYNLT1	0.886	0.0136	0.41	0.386	6.31	12.5	0.00108	1.87	RV	CELLSTATES	vCM1.3	control_LMNA	7	15
OTUB1	0.884	0.0461	0.11	0.103	4.55	8.46	0.00601	1.34	RV	CELLSTATES	vCM1.3	control_LMNA	7	15
TUBGCP2	0.884	0.00616	0.225	0.186	5.33	15.3	0.000359	2.21	RV	CELLSTATES	vCM1.3	control_LMNA	7	15
GALNT16	0.882	0.0138	0.261	0.229	5.63	12.4	0.0011	1.86	RV	CELLSTATES	vCM1.3	control_LMNA	7	15
MPG	0.882	0.0327	0.154	0.141	4.96	9.59	0.00365	1.49	RV	CELLSTATES	vCM1.3	control_LMNA	7	15
ACYP1	0.879	0.0427	0.115	0.111	4.72	8.72	0.00535	1.37	RV	CELLSTATES	vCM1.3	control_LMNA	7	15
PPP1R3B	0.878	0.0149	0.23	0.225	5.55	12.2	0.00123	1.83	RV	CELLSTATES	vCM1.3	control_LMNA	7	15
ZNF552	0.877	0.0221	0.292	0.289	5.92	10.8	0.00215	1.66	RV	CELLSTATES	vCM1.3	control_LMNA	7	15
COX7A1	0.876	0.0462	0.426	0.419	6.47	8.46	0.00602	1.34	RV	CELLSTATES	vCM1.3	control_LMNA	7	15
PKM	0.876	0.0215	0.41	0.421	6.37	10.9	0.00207	1.67	RV	CELLSTATES	vCM1.3	control_LMNA	7	15
MYOCD	0.874	0.00161	2.72	2.4	8.92	20.5	5.72e-05	2.79	RV	CELLSTATES	vCM1.3	control_LMNA	7	15
TMEM220	0.874	0.0101	0.236	0.229	5.59	13.6	0.000706	1.99	RV	CELLSTATES	vCM1.3	control_LMNA	7	15
TMEM120B	0.873	0.027	0.367	0.329	6.04	10.2	0.00282	1.57	RV	CELLSTATES	vCM1.3	control_LMNA	7	15
GRM8	0.871	0.0313	0.333	0.31	6.02	9.73	0.00344	1.5	RV	CELLSTATES	vCM1.3	control_LMNA	7	15
TMEM120A	0.871	0.0231	0.184	0.174	5.23	10.7	0.00227	1.64	RV	CELLSTATES	vCM1.3	control_LMNA	7	15
FAM160A1	0.87	0.00299	0.815	0.739	7.27	18	0.000133	2.52	RV	CELLSTATES	vCM1.3	control_LMNA	7	15
METTL21A	0.87	0.00776	0.219	0.176	5.3	14.5	0.000497	2.11	RV	CELLSTATES	vCM1.3	control_LMNA	7	15
SPSB3	0.87	0.00342	0.379	0.373	6.23	17.5	0.00016	2.47	RV	CELLSTATES	vCM1.3	control_LMNA	7	15
TRIM55	0.868	0.00956	0.676	0.641	7	13.8	0.000648	2.02	RV	CELLSTATES	vCM1.3	control_LMNA	7	15
ENOSF1	0.866	0.00879	0.644	0.573	6.88	14.1	0.000585	2.06	RV	CELLSTATES	vCM1.3	control_LMNA	7	15
IRF2	0.866	0.0151	0.6	0.461	6.62	12.1	0.00125	1.82	RV	CELLSTATES	vCM1.3	control_LMNA	7	15
PKP4	0.866	0.0068	0.45	0.422	6.44	15	0.000411	2.17	RV	CELLSTATES	vCM1.3	control_LMNA	7	15
PERM1	0.864	0.0193	0.269	0.261	5.75	11.3	0.00179	1.71	RV	CELLSTATES	vCM1.3	control_LMNA	7	15
TRABD	0.863	0.0112	0.206	0.198	5.43	13.2	0.000823	1.95	RV	CELLSTATES	vCM1.3	control_LMNA	7	15
A4GALT	0.861	0.0418	0.285	0.224	5.6	8.79	0.00518	1.38	RV	CELLSTATES	vCM1.3	control_LMNA	7	15
PBX1	0.86	0.00104	2.62	2.37	8.87	22.2	3.15e-05	2.98	RV	CELLSTATES	vCM1.3	control_LMNA	7	15
GRIP2	0.858	0.0247	0.866	0.827	7.35	10.5	0.00249	1.61	RV	CELLSTATES	vCM1.3	control_LMNA	7	15
SLC16A7	0.855	0.00109	2.01	1.84	8.52	22	3.38e-05	2.96	RV	CELLSTATES	vCM1.3	control_LMNA	7	15
ESRRA	0.854	0.0271	0.529	0.49	6.58	10.2	0.00283	1.57	RV	CELLSTATES	vCM1.3	control_LMNA	7	15
URM1	0.854	0.0183	0.15	0.16	5.08	11.4	0.00166	1.74	RV	CELLSTATES	vCM1.3	control_LMNA	7	15
PTPA	0.853	0.00786	0.19	0.192	5.29	14.4	0.000505	2.1	RV	CELLSTATES	vCM1.3	control_LMNA	7	15
AC092839.1	0.852	0.019	0.42	0.396	6.36	11.3	0.00175	1.72	RV	CELLSTATES	vCM1.3	control_LMNA	7	15
PGAM2	0.852	0.0385	0.287	0.303	5.9	9.05	0.00462	1.41	RV	CELLSTATES	vCM1.3	control_LMNA	7	15
CYC1	0.851	0.0221	0.366	0.346	6.2	10.8	0.00214	1.66	RV	CELLSTATES	vCM1.3	control_LMNA	7	15
FBN2	0.849	0.0209	1.36	1.14	7.88	11	0.00199	1.68	RV	CELLSTATES	vCM1.3	control_LMNA	7	15
NUCB1	0.849	0.0217	0.11	0.108	4.64	10.9	0.0021	1.66	RV	CELLSTATES	vCM1.3	control_LMNA	7	15
MYO1E	0.848	0.0329	0.287	0.283	5.83	9.57	0.00368	1.48	RV	CELLSTATES	vCM1.3	control_LMNA	7	15
MPDU1	0.847	0.0319	0.115	0.102	4.55	9.67	0.00353	1.5	RV	CELLSTATES	vCM1.3	control_LMNA	7	15
RPL3L	0.847	0.0151	0.707	0.689	7.13	12.1	0.00125	1.82	RV	CELLSTATES	vCM1.3	control_LMNA	7	15
BCL7C	0.845	0.0196	0.173	0.144	4.98	11.2	0.00181	1.71	RV	CELLSTATES	vCM1.3	control_LMNA	7	15
HGSNAT	0.842	0.00228	0.511	0.463	6.53	19.1	9.21e-05	2.64	RV	CELLSTATES	vCM1.3	control_LMNA	7	15
EDF1	0.841	0.0177	0.216	0.21	5.47	11.6	0.00159	1.75	RV	CELLSTATES	vCM1.3	control_LMNA	7	15
ITGA3	0.841	0.0366	0.197	0.178	5.24	9.22	0.00429	1.44	RV	CELLSTATES	vCM1.3	control_LMNA	7	15
MORF4L1	0.841	0.00156	0.627	0.564	6.81	20.6	5.43e-05	2.81	RV	CELLSTATES	vCM1.3	control_LMNA	7	15
VSIR	0.84	0.0225	0.139	0.126	4.79	10.8	0.00219	1.65	RV	CELLSTATES	vCM1.3	control_LMNA	7	15
EMP2	0.839	0.00814	0.439	0.389	6.35	14.3	0.000526	2.09	RV	CELLSTATES	vCM1.3	control_LMNA	7	15
ACBD5	0.836	0.0135	0.236	0.211	5.51	12.5	0.00107	1.87	RV	CELLSTATES	vCM1.3	control_LMNA	7	15
DUSP3	0.836	0.0313	0.132	0.13	4.83	9.74	0.00342	1.5	RV	CELLSTATES	vCM1.3	control_LMNA	7	15
RUNX1T1	0.836	0.0195	0.939	0.839	7.43	11.2	0.00181	1.71	RV	CELLSTATES	vCM1.3	control_LMNA	7	15
SPAG7	0.836	0.0154	0.193	0.197	5.33	12.1	0.00129	1.81	RV	CELLSTATES	vCM1.3	control_LMNA	7	15
CALCOCO2	0.834	0.00552	0.719	0.641	7.01	15.7	0.000308	2.26	RV	CELLSTATES	vCM1.3	control_LMNA	7	15
PTGES2	0.834	0.0196	0.17	0.17	5.17	11.2	0.00182	1.71	RV	CELLSTATES	vCM1.3	control_LMNA	7	15
TLN2	0.834	0.00645	0.995	0.939	7.54	15.2	0.000382	2.19	RV	CELLSTATES	vCM1.3	control_LMNA	7	15
GYS1	0.833	0.00681	0.387	0.329	6.07	15	0.000413	2.17	RV	CELLSTATES	vCM1.3	control_LMNA	7	15
RHOT1	0.832	0.00104	0.743	0.698	7.12	22.2	3.14e-05	2.98	RV	CELLSTATES	vCM1.3	control_LMNA	7	15
GGT7	0.831	0.00378	0.616	0.611	6.92	17.1	0.000183	2.42	RV	CELLSTATES	vCM1.3	control_LMNA	7	15
ATP11A	0.83	0.00885	0.798	0.794	7.23	14	0.000591	2.05	RV	CELLSTATES	vCM1.3	control_LMNA	7	15
FGD6	0.826	0.00842	0.477	0.394	6.38	14.2	0.000551	2.07	RV	CELLSTATES	vCM1.3	control_LMNA	7	15
STK17A	0.826	0.0247	0.284	0.278	5.85	10.5	0.0025	1.61	RV	CELLSTATES	vCM1.3	control_LMNA	7	15
HEATR5B	0.825	0.00586	0.724	0.719	7.16	15.5	0.000333	2.23	RV	CELLSTATES	vCM1.3	control_LMNA	7	15
SLC27A6	0.823	0.0167	0.832	0.768	7.26	11.8	0.00145	1.78	RV	CELLSTATES	vCM1.3	control_LMNA	7	15
KCNIP2	0.822	0.029	0.369	0.364	6.21	9.98	0.00308	1.54	RV	CELLSTATES	vCM1.3	control_LMNA	7	15
DNAJC17	0.821	0.0114	0.173	0.169	5.13	13.1	0.000848	1.94	RV	CELLSTATES	vCM1.3	control_LMNA	7	15
CACNB2	0.82	0.00299	12.1	11.8	11.1	18	0.000134	2.52	RV	CELLSTATES	vCM1.3	control_LMNA	7	15
AL138828.1	0.815	0.0452	0.605	0.608	6.96	8.53	0.00582	1.35	RV	CELLSTATES	vCM1.3	control_LMNA	7	15
SRP9	0.815	0.0378	0.14	0.144	4.95	9.12	0.00449	1.42	RV	CELLSTATES	vCM1.3	control_LMNA	7	15
FUCA2	0.814	0.00684	0.227	0.211	5.49	14.9	0.000416	2.17	RV	CELLSTATES	vCM1.3	control_LMNA	7	15
GAB3	0.814	0.0399	0.455	0.438	6.47	8.93	0.00487	1.4	RV	CELLSTATES	vCM1.3	control_LMNA	7	15
MEF2C	0.813	0.0443	1.4	1.36	8.1	8.59	0.00566	1.35	RV	CELLSTATES	vCM1.3	control_LMNA	7	15
FBXW8	0.811	0.00547	0.366	0.36	6.16	15.8	0.000301	2.26	RV	CELLSTATES	vCM1.3	control_LMNA	7	15
ADAM23	0.807	0.00319	1.08	0.994	7.59	17.8	0.000145	2.5	RV	CELLSTATES	vCM1.3	control_LMNA	7	15
HAND2	0.806	0.0338	0.286	0.286	5.84	9.48	0.00383	1.47	RV	CELLSTATES	vCM1.3	control_LMNA	7	15
NDRG2	0.806	0.0408	0.167	0.165	5.13	8.86	0.00502	1.39	RV	CELLSTATES	vCM1.3	control_LMNA	7	15
MRPS21	0.805	0.0116	0.272	0.269	5.75	13.1	0.000864	1.94	RV	CELLSTATES	vCM1.3	control_LMNA	7	15
ULK3	0.805	0.0484	0.16	0.169	5.11	8.3	0.00647	1.32	RV	CELLSTATES	vCM1.3	control_LMNA	7	15
SUGP2	0.8	0.00736	0.29	0.286	5.78	14.7	0.00046	2.13	RV	CELLSTATES	vCM1.3	control_LMNA	7	15
MYOM2	0.798	0.0178	5.33	4.82	9.86	11.5	0.00159	1.75	RV	CELLSTATES	vCM1.3	control_LMNA	7	15
LBH	0.796	0.0425	0.509	0.517	6.63	8.74	0.00531	1.37	RV	CELLSTATES	vCM1.3	control_LMNA	7	15
FBXW7	0.792	0.00248	1.85	1.78	8.44	18.7	0.000104	2.6	RV	CELLSTATES	vCM1.3	control_LMNA	7	15
SH2B3	0.789	0.0338	0.241	0.239	5.58	9.48	0.00383	1.47	RV	CELLSTATES	vCM1.3	control_LMNA	7	15
SDK1	0.788	0.0105	0.755	0.711	7.13	13.4	0.000747	1.98	RV	CELLSTATES	vCM1.3	control_LMNA	7	15
TLE2	0.788	0.0453	0.123	0.118	4.65	8.52	0.00586	1.34	RV	CELLSTATES	vCM1.3	control_LMNA	7	15
TMEM63B	0.788	0.05	0.167	0.147	4.93	8.19	0.00678	1.3	RV	CELLSTATES	vCM1.3	control_LMNA	7	15
CERS4	0.787	0.0317	0.343	0.312	5.92	9.69	0.0035	1.5	RV	CELLSTATES	vCM1.3	control_LMNA	7	15
NXN	0.786	0.0141	0.273	0.241	5.66	12.4	0.00113	1.85	RV	CELLSTATES	vCM1.3	control_LMNA	7	15
TRMT9B	0.786	0.0402	0.308	0.325	6.01	8.9	0.00493	1.4	RV	CELLSTATES	vCM1.3	control_LMNA	7	15
DNAJA3	0.785	0.0105	0.223	0.227	5.48	13.4	0.000744	1.98	RV	CELLSTATES	vCM1.3	control_LMNA	7	15
FYB2	0.785	0.0299	1.89	1.86	8.51	9.87	0.00322	1.52	RV	CELLSTATES	vCM1.3	control_LMNA	7	15
STAT3	0.785	0.0236	1.29	1.18	7.8	10.6	0.00234	1.63	RV	CELLSTATES	vCM1.3	control_LMNA	7	15
MBOAT1	0.784	0.0339	0.193	0.192	5.29	9.47	0.00384	1.47	RV	CELLSTATES	vCM1.3	control_LMNA	7	15
SNAP23	0.783	0.0125	0.857	0.859	7.38	12.8	0.000966	1.9	RV	CELLSTATES	vCM1.3	control_LMNA	7	15
UBE2L3	0.783	0.0429	0.214	0.196	5.32	8.7	0.0054	1.37	RV	CELLSTATES	vCM1.3	control_LMNA	7	15
AC007114.2	0.781	0.0439	0.359	0.35	6.13	8.62	0.00558	1.36	RV	CELLSTATES	vCM1.3	control_LMNA	7	15
TNFRSF19	0.781	0.0164	0.872	0.871	7.31	11.8	0.00142	1.78	RV	CELLSTATES	vCM1.3	control_LMNA	7	15
CTNNBIP1	0.78	0.0162	0.438	0.398	6.3	11.9	0.00138	1.79	RV	CELLSTATES	vCM1.3	control_LMNA	7	15
AC011287.1	0.779	0.00719	5.75	5.37	10	14.8	0.000446	2.14	RV	CELLSTATES	vCM1.3	control_LMNA	7	15
YWHAZ	0.779	0.0316	0.388	0.407	6.26	9.7	0.00348	1.5	RV	CELLSTATES	vCM1.3	control_LMNA	7	15
RASGRP3	0.776	0.002	1.02	1.01	7.58	19.6	7.79e-05	2.7	RV	CELLSTATES	vCM1.3	control_LMNA	7	15
ISCU	0.772	0.0447	0.225	0.229	5.57	8.57	0.00571	1.35	RV	CELLSTATES	vCM1.3	control_LMNA	7	15
NDUFS5	0.772	0.0315	0.189	0.191	5.27	9.71	0.00347	1.5	RV	CELLSTATES	vCM1.3	control_LMNA	7	15
TRAPPC3	0.772	0.0341	0.123	0.12	4.73	9.46	0.00387	1.47	RV	CELLSTATES	vCM1.3	control_LMNA	7	15
SUMF2	0.771	0.00962	0.219	0.208	5.37	13.8	0.000656	2.02	RV	CELLSTATES	vCM1.3	control_LMNA	7	15
SUN1	0.771	0.00961	0.49	0.481	6.5	13.8	0.000654	2.02	RV	CELLSTATES	vCM1.3	control_LMNA	7	15
LRRFIP1	0.769	0.00402	2.34	2.14	8.67	16.9	0.0002	2.4	RV	CELLSTATES	vCM1.3	control_LMNA	7	15
ALPK2	0.766	0.00873	1.87	1.75	8.35	14.1	0.000579	2.06	RV	CELLSTATES	vCM1.3	control_LMNA	7	15
FRK	0.766	0.0312	0.359	0.364	6.18	9.75	0.00341	1.51	RV	CELLSTATES	vCM1.3	control_LMNA	7	15
EGF	0.765	0.0163	0.44	0.415	6.31	11.9	0.0014	1.79	RV	CELLSTATES	vCM1.3	control_LMNA	7	15
TAF8	0.765	0.024	0.236	0.239	5.58	10.6	0.00239	1.62	RV	CELLSTATES	vCM1.3	control_LMNA	7	15
CDH13	0.764	0.00822	7.54	7.53	10.4	14.3	0.000535	2.08	RV	CELLSTATES	vCM1.3	control_LMNA	7	15
MTCH1	0.763	0.0129	0.599	0.535	6.69	12.7	0.00101	1.89	RV	CELLSTATES	vCM1.3	control_LMNA	7	15
SLC2A4	0.761	0.0404	0.349	0.357	6.12	8.89	0.00496	1.39	RV	CELLSTATES	vCM1.3	control_LMNA	7	15
TRPM7	0.761	0.00392	2.65	2.64	8.97	17	0.000194	2.41	RV	CELLSTATES	vCM1.3	control_LMNA	7	15
ACAT1	0.76	0.00179	0.726	0.722	7.1	20	6.61e-05	2.75	RV	CELLSTATES	vCM1.3	control_LMNA	7	15
EYA1	0.76	0.00357	0.574	0.567	6.77	17.3	0.00017	2.45	RV	CELLSTATES	vCM1.3	control_LMNA	7	15
EEF2K	0.758	0.0332	0.23	0.205	5.36	9.54	0.00373	1.48	RV	CELLSTATES	vCM1.3	control_LMNA	7	15
LRRTM3	0.757	0.0169	4.32	4.4	9.69	11.7	0.00148	1.77	RV	CELLSTATES	vCM1.3	control_LMNA	7	15
ANKZF1	0.756	0.0415	0.109	0.106	4.55	8.81	0.00515	1.38	RV	CELLSTATES	vCM1.3	control_LMNA	7	15
UQCC2	0.755	0.0218	0.238	0.249	5.56	10.9	0.00211	1.66	RV	CELLSTATES	vCM1.3	control_LMNA	7	15
ANKRD16	0.754	0.0216	0.216	0.209	5.42	10.9	0.00209	1.67	RV	CELLSTATES	vCM1.3	control_LMNA	7	15
TMEFF2	0.752	0.0292	0.931	0.916	7.45	9.95	0.00312	1.53	RV	CELLSTATES	vCM1.3	control_LMNA	7	15
ARL6IP4	0.751	0.0333	0.201	0.208	5.38	9.53	0.00374	1.48	RV	CELLSTATES	vCM1.3	control_LMNA	7	15
RGS3	0.751	0.0132	0.544	0.534	6.65	12.6	0.00104	1.88	RV	CELLSTATES	vCM1.3	control_LMNA	7	15
ZNF566	0.751	0.0322	0.147	0.163	5	9.64	0.00357	1.49	RV	CELLSTATES	vCM1.3	control_LMNA	7	15
WWOX	0.75	0.0241	2.41	2.49	8.85	10.5	0.00242	1.62	RV	CELLSTATES	vCM1.3	control_LMNA	7	15
TEX2	0.749	0.0126	0.362	0.369	6.16	12.8	0.000977	1.9	RV	CELLSTATES	vCM1.3	control_LMNA	7	15
DYRK3	0.748	0.0322	0.483	0.486	6.55	9.64	0.00356	1.49	RV	CELLSTATES	vCM1.3	control_LMNA	7	15
ITFG2	0.748	0.0213	0.286	0.281	5.83	10.9	0.00204	1.67	RV	CELLSTATES	vCM1.3	control_LMNA	7	15
RALYL	0.748	0.045	1.9	2.03	8.55	8.55	0.00577	1.35	RV	CELLSTATES	vCM1.3	control_LMNA	7	15
JUP	0.746	0.0161	0.383	0.399	6.21	11.9	0.00137	1.79	RV	CELLSTATES	vCM1.3	control_LMNA	7	15
AKAP9	0.745	0.00523	2.49	2.45	8.84	16	0.000283	2.28	RV	CELLSTATES	vCM1.3	control_LMNA	7	15
DNAJC19	0.744	0.0248	0.238	0.249	5.64	10.5	0.00251	1.61	RV	CELLSTATES	vCM1.3	control_LMNA	7	15
NIN	0.743	0.0082	0.612	0.593	6.82	14.3	0.000533	2.09	RV	CELLSTATES	vCM1.3	control_LMNA	7	15
PPP2R5C	0.743	0.00355	1.03	0.966	7.52	17.4	0.000168	2.45	RV	CELLSTATES	vCM1.3	control_LMNA	7	15
SLC25A37	0.742	0.00445	0.444	0.46	6.46	16.6	0.000227	2.35	RV	CELLSTATES	vCM1.3	control_LMNA	7	15
ZNF638	0.741	0.00206	3.02	3.09	9.16	19.4	8.08e-05	2.69	RV	CELLSTATES	vCM1.3	control_LMNA	7	15
CCDC12	0.74	0.0055	0.318	0.326	5.98	15.8	0.000305	2.26	RV	CELLSTATES	vCM1.3	control_LMNA	7	15
HIVEP3	0.739	0.00468	1.01	0.994	7.53	16.4	0.000244	2.33	RV	CELLSTATES	vCM1.3	control_LMNA	7	15
IFNGR1	0.738	0.0222	0.363	0.363	6.16	10.8	0.00216	1.65	RV	CELLSTATES	vCM1.3	control_LMNA	7	15
NMNAT1	0.738	0.0234	0.438	0.417	6.27	10.7	0.00231	1.63	RV	CELLSTATES	vCM1.3	control_LMNA	7	15
NDUFS8	0.737	0.0268	0.281	0.294	5.87	10.2	0.00278	1.57	RV	CELLSTATES	vCM1.3	control_LMNA	7	15
PLCL2	0.735	0.0102	3.2	3.13	9.18	13.5	0.000717	1.99	RV	CELLSTATES	vCM1.3	control_LMNA	7	15
TPCN1	0.733	0.0159	0.813	0.794	7.24	12	0.00134	1.8	RV	CELLSTATES	vCM1.3	control_LMNA	7	15
TRNAU1AP	0.733	0.0362	0.197	0.185	5.18	9.26	0.00421	1.44	RV	CELLSTATES	vCM1.3	control_LMNA	7	15
C1S	0.731	0.0357	0.221	0.227	5.5	9.29	0.00415	1.45	RV	CELLSTATES	vCM1.3	control_LMNA	7	15
SAT1	0.731	0.021	2.62	2.45	8.89	11	0.002	1.68	RV	CELLSTATES	vCM1.3	control_LMNA	7	15
SORBS2	0.731	0.00674	22.2	21.9	12	15	0.000406	2.17	RV	CELLSTATES	vCM1.3	control_LMNA	7	15
CLASRP	0.729	0.0229	0.287	0.303	5.85	10.7	0.00224	1.64	RV	CELLSTATES	vCM1.3	control_LMNA	7	15
LINC02256	0.729	0.0106	1.73	1.95	8.43	13.4	0.000755	1.98	RV	CELLSTATES	vCM1.3	control_LMNA	7	15
ADAMTS15	0.728	0.0378	0.212	0.207	5.32	9.12	0.00448	1.42	RV	CELLSTATES	vCM1.3	control_LMNA	7	15
KIFC3	0.728	0.0136	0.669	0.658	6.94	12.5	0.00108	1.87	RV	CELLSTATES	vCM1.3	control_LMNA	7	15
CHTOP	0.727	0.024	0.182	0.198	5.28	10.6	0.0024	1.62	RV	CELLSTATES	vCM1.3	control_LMNA	7	15
C9orf3	0.726	0.00645	5.11	5.15	9.86	15.2	0.000383	2.19	RV	CELLSTATES	vCM1.3	control_LMNA	7	15
EPB41	0.725	0.00279	0.898	0.887	7.37	18.3	0.00012	2.55	RV	CELLSTATES	vCM1.3	control_LMNA	7	15
LRSAM1	0.724	0.0189	0.529	0.543	6.66	11.3	0.00173	1.72	RV	CELLSTATES	vCM1.3	control_LMNA	7	15
HSPA12A	0.723	0.0186	0.236	0.255	5.57	11.4	0.00169	1.73	RV	CELLSTATES	vCM1.3	control_LMNA	7	15
RBFOX2	0.72	0.00765	1.76	1.76	8.37	14.5	0.000488	2.12	RV	CELLSTATES	vCM1.3	control_LMNA	7	15
LMOD3	0.717	0.0417	0.345	0.376	6.14	8.8	0.00517	1.38	RV	CELLSTATES	vCM1.3	control_LMNA	7	15
SEMA5A	0.715	0.0258	1.31	1.31	7.89	10.3	0.00266	1.59	RV	CELLSTATES	vCM1.3	control_LMNA	7	15
WAC-AS1	0.714	0.0352	0.148	0.154	5.01	9.35	0.00405	1.45	RV	CELLSTATES	vCM1.3	control_LMNA	7	15
MAP1LC3A	0.712	0.0429	0.253	0.264	5.69	8.7	0.0054	1.37	RV	CELLSTATES	vCM1.3	control_LMNA	7	15
COQ8A	0.711	0.0379	0.813	0.751	7.2	9.11	0.0045	1.42	RV	CELLSTATES	vCM1.3	control_LMNA	7	15
PNKP	0.709	0.0294	0.263	0.254	5.62	9.93	0.00315	1.53	RV	CELLSTATES	vCM1.3	control_LMNA	7	15
ZNF302	0.705	0.00961	0.614	0.624	6.88	13.8	0.000653	2.02	RV	CELLSTATES	vCM1.3	control_LMNA	7	15
PTDSS1	0.704	0.0331	0.463	0.478	6.49	9.54	0.00372	1.48	RV	CELLSTATES	vCM1.3	control_LMNA	7	15
CYHR1	0.703	0.0172	0.268	0.261	5.64	11.7	0.00152	1.76	RV	CELLSTATES	vCM1.3	control_LMNA	7	15
ABCC9	0.702	0.047	0.818	0.805	7.25	8.39	0.00619	1.33	RV	CELLSTATES	vCM1.3	control_LMNA	7	15
EIF1B	0.701	0.0366	0.893	0.919	7.44	9.23	0.00427	1.44	RV	CELLSTATES	vCM1.3	control_LMNA	7	15
AK2	0.7	0.0247	0.203	0.22	5.41	10.5	0.00249	1.61	RV	CELLSTATES	vCM1.3	control_LMNA	7	15
NDUFB9	0.7	0.0371	0.337	0.365	6.07	9.18	0.00436	1.43	RV	CELLSTATES	vCM1.3	control_LMNA	7	15
FHOD3	0.699	0.0351	7.05	6.76	10.2	9.36	0.00403	1.45	RV	CELLSTATES	vCM1.3	control_LMNA	7	15
SLC27A1	0.698	0.0345	0.486	0.503	6.55	9.41	0.00394	1.46	RV	CELLSTATES	vCM1.3	control_LMNA	7	15
TAZ	0.698	0.0471	0.236	0.255	5.62	8.39	0.00621	1.33	RV	CELLSTATES	vCM1.3	control_LMNA	7	15
EXOC7	0.697	0.0231	0.246	0.244	5.56	10.7	0.00228	1.64	RV	CELLSTATES	vCM1.3	control_LMNA	7	15
BCO2	0.696	0.0179	1.58	1.62	8.21	11.5	0.00161	1.75	RV	CELLSTATES	vCM1.3	control_LMNA	7	15
LAMA4	0.696	0.0103	0.773	0.763	7.1	13.5	0.000725	1.99	RV	CELLSTATES	vCM1.3	control_LMNA	7	15
XRCC6	0.696	0.0117	0.304	0.308	5.9	13	0.00087	1.93	RV	CELLSTATES	vCM1.3	control_LMNA	7	15
NT5C	0.695	0.0494	0.258	0.263	5.71	8.23	0.00668	1.31	RV	CELLSTATES	vCM1.3	control_LMNA	7	15
ERCC1	0.69	0.0303	0.194	0.181	5.18	9.83	0.00329	1.52	RV	CELLSTATES	vCM1.3	control_LMNA	7	15
VDAC1	0.69	0.0381	0.289	0.31	5.84	9.09	0.00454	1.42	RV	CELLSTATES	vCM1.3	control_LMNA	7	15
UQCRH	0.687	0.00517	0.705	0.756	7.11	16	0.000278	2.29	RV	CELLSTATES	vCM1.3	control_LMNA	7	15
MPPED2	0.685	0.0498	0.391	0.395	6.28	8.2	0.00675	1.3	RV	CELLSTATES	vCM1.3	control_LMNA	7	15
INPP5B	0.684	0.0175	0.371	0.364	6.1	11.6	0.00156	1.76	RV	CELLSTATES	vCM1.3	control_LMNA	7	15
EIF4A2	0.683	0.0335	0.425	0.461	6.44	9.51	0.00378	1.47	RV	CELLSTATES	vCM1.3	control_LMNA	7	15
DPF3	0.682	0.0208	2.39	2.42	8.74	11	0.00196	1.68	RV	CELLSTATES	vCM1.3	control_LMNA	7	15
LNPK	0.682	0.0197	0.488	0.474	6.48	11.2	0.00183	1.71	RV	CELLSTATES	vCM1.3	control_LMNA	7	15
COX5A	0.681	0.0197	0.515	0.568	6.66	11.2	0.00183	1.71	RV	CELLSTATES	vCM1.3	control_LMNA	7	15
IFT81	0.681	0.0404	0.276	0.292	5.81	8.89	0.00496	1.39	RV	CELLSTATES	vCM1.3	control_LMNA	7	15
PPFIBP1	0.68	0.0365	4.21	4.07	9.58	9.23	0.00426	1.44	RV	CELLSTATES	vCM1.3	control_LMNA	7	15
MPC1	0.679	0.0458	1.07	1.2	7.75	8.48	0.00594	1.34	RV	CELLSTATES	vCM1.3	control_LMNA	7	15
RHOQ	0.679	0.0347	0.734	0.813	7.12	9.39	0.00398	1.46	RV	CELLSTATES	vCM1.3	control_LMNA	7	15
EIF2B3	0.678	0.00749	0.52	0.547	6.69	14.6	0.000472	2.13	RV	CELLSTATES	vCM1.3	control_LMNA	7	15
RNF213	0.677	0.024	0.274	0.295	5.8	10.6	0.0024	1.62	RV	CELLSTATES	vCM1.3	control_LMNA	7	15
RPS6KA3	0.676	0.0385	0.443	0.431	6.35	9.05	0.00462	1.41	RV	CELLSTATES	vCM1.3	control_LMNA	7	15
ADCY5	0.67	0.0396	1.38	1.42	8	8.96	0.00481	1.4	RV	CELLSTATES	vCM1.3	control_LMNA	7	15
RAPH1	0.669	0.0497	0.583	0.644	6.85	8.21	0.00673	1.3	RV	CELLSTATES	vCM1.3	control_LMNA	7	15
SNRNP70	0.668	0.0366	0.56	0.56	6.68	9.23	0.00427	1.44	RV	CELLSTATES	vCM1.3	control_LMNA	7	15
PPTC7	0.667	0.0178	0.574	0.607	6.79	11.5	0.0016	1.75	RV	CELLSTATES	vCM1.3	control_LMNA	7	15
MAVS	0.666	0.0454	0.27	0.274	5.64	8.51	0.00587	1.34	RV	CELLSTATES	vCM1.3	control_LMNA	7	15
KLHL7	0.665	0.0232	1.69	1.75	8.31	10.7	0.00229	1.63	RV	CELLSTATES	vCM1.3	control_LMNA	7	15
ZNF141	0.662	0.0294	0.434	0.461	6.39	9.93	0.00315	1.53	RV	CELLSTATES	vCM1.3	control_LMNA	7	15
ABR	0.661	0.0163	0.669	0.662	6.9	11.9	0.0014	1.79	RV	CELLSTATES	vCM1.3	control_LMNA	7	15
NPEPPS	0.661	0.0135	0.676	0.694	6.97	12.5	0.00107	1.87	RV	CELLSTATES	vCM1.3	control_LMNA	7	15
MED10	0.656	0.0461	0.206	0.195	5.27	8.46	0.00601	1.34	RV	CELLSTATES	vCM1.3	control_LMNA	7	15
DAAM1	0.655	0.0158	1.36	1.49	8.03	12	0.00133	1.8	RV	CELLSTATES	vCM1.3	control_LMNA	7	15
MEIS2	0.655	0.00987	2.85	3.02	9.08	13.7	0.00068	2.01	RV	CELLSTATES	vCM1.3	control_LMNA	7	15
OPTN	0.654	0.0365	0.375	0.386	6.14	9.24	0.00425	1.44	RV	CELLSTATES	vCM1.3	control_LMNA	7	15
PKP2	0.652	0.039	3.77	4.23	9.55	9.02	0.00469	1.41	RV	CELLSTATES	vCM1.3	control_LMNA	7	15
NRDE2	0.65	0.0485	0.259	0.284	5.7	8.28	0.00651	1.31	RV	CELLSTATES	vCM1.3	control_LMNA	7	15
CCNL2	0.649	0.0485	0.298	0.321	5.93	8.29	0.00649	1.31	RV	CELLSTATES	vCM1.3	control_LMNA	7	15
PLEKHA5	0.649	0.0113	5.87	6.09	10.1	13.1	0.000835	1.95	RV	CELLSTATES	vCM1.3	control_LMNA	7	15
HMOX2	0.647	0.0267	0.448	0.513	6.49	10.2	0.00277	1.57	RV	CELLSTATES	vCM1.3	control_LMNA	7	15
COG5	0.646	0.00735	1.84	1.87	8.39	14.7	0.000459	2.13	RV	CELLSTATES	vCM1.3	control_LMNA	7	15
TNNT2	0.646	0.0354	9.34	10.5	10.8	9.32	0.0041	1.45	RV	CELLSTATES	vCM1.3	control_LMNA	7	15
VWC2	0.644	0.0321	1.03	1.06	7.58	9.65	0.00355	1.49	RV	CELLSTATES	vCM1.3	control_LMNA	7	15
AC027018.1	0.643	0.0481	0.801	0.827	7.26	8.32	0.00639	1.32	RV	CELLSTATES	vCM1.3	control_LMNA	7	15
SLC39A14	0.643	0.0439	0.526	0.523	6.52	8.63	0.00558	1.36	RV	CELLSTATES	vCM1.3	control_LMNA	7	15
MTUS2	0.641	0.0204	2.34	2.56	8.82	11.1	0.00192	1.69	RV	CELLSTATES	vCM1.3	control_LMNA	7	15
SRSF10	0.641	0.0381	0.961	1.05	7.55	9.09	0.00455	1.42	RV	CELLSTATES	vCM1.3	control_LMNA	7	15
RAD23A	0.638	0.0415	0.235	0.248	5.58	8.81	0.00514	1.38	RV	CELLSTATES	vCM1.3	control_LMNA	7	15
GLYR1	0.637	0.00782	0.598	0.646	6.85	14.4	0.000502	2.11	RV	CELLSTATES	vCM1.3	control_LMNA	7	15
FAM120A	0.636	0.0495	0.347	0.372	6.06	8.22	0.0067	1.31	RV	CELLSTATES	vCM1.3	control_LMNA	7	15
MFSD14C	0.636	0.0144	0.61	0.641	6.85	12.3	0.00117	1.84	RV	CELLSTATES	vCM1.3	control_LMNA	7	15
CMYA5	0.634	0.0148	7.1	7.39	10.3	12.2	0.00122	1.83	RV	CELLSTATES	vCM1.3	control_LMNA	7	15
CIRBP	0.633	0.0327	0.564	0.627	6.8	9.59	0.00365	1.49	RV	CELLSTATES	vCM1.3	control_LMNA	7	15
UPF2	0.631	0.0233	0.413	0.451	6.37	10.7	0.0023	1.63	RV	CELLSTATES	vCM1.3	control_LMNA	7	15
ST5	0.63	0.0204	0.808	0.873	7.26	11.1	0.00192	1.69	RV	CELLSTATES	vCM1.3	control_LMNA	7	15
FAM69A	0.629	0.0238	0.303	0.326	5.93	10.6	0.00237	1.62	RV	CELLSTATES	vCM1.3	control_LMNA	7	15
LPCAT3	0.628	0.0211	0.36	0.389	6.12	11	0.00201	1.68	RV	CELLSTATES	vCM1.3	control_LMNA	7	15
QKI	0.628	0.0123	5.64	6.12	10.1	12.8	0.000939	1.91	RV	CELLSTATES	vCM1.3	control_LMNA	7	15
ZBTB43	0.628	0.0156	0.699	0.801	7.11	12	0.00131	1.81	RV	CELLSTATES	vCM1.3	control_LMNA	7	15
NUTM2B-AS1	0.627	0.0357	0.88	0.973	7.43	9.29	0.00415	1.45	RV	CELLSTATES	vCM1.3	control_LMNA	7	15
THUMPD3-AS1	0.62	0.0281	0.72	0.821	7.17	10.1	0.00298	1.55	RV	CELLSTATES	vCM1.3	control_LMNA	7	15
PXDNL	0.618	0.05	5.98	6.39	10.1	8.19	0.00678	1.3	RV	CELLSTATES	vCM1.3	control_LMNA	7	15
LRRC2	0.617	0.0277	1.55	1.68	8.22	10.1	0.00291	1.56	RV	CELLSTATES	vCM1.3	control_LMNA	7	15
PGM1	0.616	0.0121	0.707	0.777	7.12	12.9	0.000915	1.92	RV	CELLSTATES	vCM1.3	control_LMNA	7	15
COX5B	0.613	0.0277	0.411	0.471	6.41	10.1	0.00292	1.56	RV	CELLSTATES	vCM1.3	control_LMNA	7	15
ZNF714	0.611	0.0498	0.257	0.278	5.68	8.2	0.00674	1.3	RV	CELLSTATES	vCM1.3	control_LMNA	7	15
CAP2	0.61	0.0203	1.28	1.43	7.93	11.1	0.0019	1.69	RV	CELLSTATES	vCM1.3	control_LMNA	7	15
HERC2	0.609	0.0302	1.29	1.45	7.93	9.84	0.00327	1.52	RV	CELLSTATES	vCM1.3	control_LMNA	7	15
GCNT2	0.603	0.0299	1.67	1.7	8.24	9.88	0.00321	1.52	RV	CELLSTATES	vCM1.3	control_LMNA	7	15
EDA	0.601	0.0191	1.05	1.12	7.63	11.3	0.00176	1.72	RV	CELLSTATES	vCM1.3	control_LMNA	7	15
SREBF2	0.601	0.0453	0.596	0.659	6.86	8.52	0.00584	1.34	RV	CELLSTATES	vCM1.3	control_LMNA	7	15
CHCHD10	0.6	0.0326	0.803	0.89	7.31	9.6	0.00364	1.49	RV	CELLSTATES	vCM1.3	control_LMNA	7	15
COMMD10	0.599	0.0302	1.37	1.5	8.02	9.85	0.00327	1.52	RV	CELLSTATES	vCM1.3	control_LMNA	7	15
APPL1	0.598	0.027	0.371	0.419	6.2	10.2	0.00281	1.57	RV	CELLSTATES	vCM1.3	control_LMNA	7	15
SELENOW	0.598	0.019	0.852	0.925	7.36	11.3	0.00175	1.72	RV	CELLSTATES	vCM1.3	control_LMNA	7	15
NLGN1	0.597	0.0463	3.16	3.65	9.27	8.45	0.00604	1.33	RV	CELLSTATES	vCM1.3	control_LMNA	7	15
EMC3	0.595	0.0454	0.243	0.273	5.63	8.51	0.00588	1.34	RV	CELLSTATES	vCM1.3	control_LMNA	7	15
PBRM1	0.595	0.00687	0.704	0.79	7.1	14.9	0.000419	2.16	RV	CELLSTATES	vCM1.3	control_LMNA	7	15
WNK1	0.593	0.0301	1.52	1.55	8.08	9.85	0.00325	1.52	RV	CELLSTATES	vCM1.3	control_LMNA	7	15
MAT2A	0.592	0.0429	0.404	0.457	6.31	8.7	0.0054	1.37	RV	CELLSTATES	vCM1.3	control_LMNA	7	15
ATP5F1C	0.591	0.0472	0.513	0.587	6.67	8.38	0.00622	1.33	RV	CELLSTATES	vCM1.3	control_LMNA	7	15
TTC3	0.587	0.016	0.813	0.896	7.28	11.9	0.00136	1.8	RV	CELLSTATES	vCM1.3	control_LMNA	7	15
TMEM67	0.586	0.0366	0.859	0.955	7.38	9.23	0.00427	1.44	RV	CELLSTATES	vCM1.3	control_LMNA	7	15
TNIK	0.58	0.0387	2.03	2.1	8.52	9.04	0.00465	1.41	RV	CELLSTATES	vCM1.3	control_LMNA	7	15
ACACA	0.575	0.0292	0.528	0.59	6.68	9.95	0.00312	1.53	RV	CELLSTATES	vCM1.3	control_LMNA	7	15
CTNNA3	0.575	0.0287	18.1	20.2	11.7	10	0.00305	1.54	RV	CELLSTATES	vCM1.3	control_LMNA	7	15
PHTF2	0.575	0.0434	0.477	0.524	6.52	8.66	0.00549	1.36	RV	CELLSTATES	vCM1.3	control_LMNA	7	15
SUMF1	0.575	0.0436	0.959	1.05	7.49	8.65	0.00553	1.36	RV	CELLSTATES	vCM1.3	control_LMNA	7	15
TEAD1	0.575	0.0166	1.4	1.52	8.04	11.8	0.00144	1.78	RV	CELLSTATES	vCM1.3	control_LMNA	7	15
RIC3	0.571	0.0204	0.694	0.771	7.08	11.1	0.00192	1.69	RV	CELLSTATES	vCM1.3	control_LMNA	7	15
PER3	0.57	0.0465	0.402	0.473	6.32	8.43	0.0061	1.33	RV	CELLSTATES	vCM1.3	control_LMNA	7	15
SAMD4A	0.57	0.0409	4.45	5.07	9.73	8.85	0.00504	1.39	RV	CELLSTATES	vCM1.3	control_LMNA	7	15
MICAL3	0.567	0.0337	2.11	2.18	8.54	9.49	0.00382	1.47	RV	CELLSTATES	vCM1.3	control_LMNA	7	15
XPO4	0.565	0.0429	0.961	1.13	7.58	8.71	0.00538	1.37	RV	CELLSTATES	vCM1.3	control_LMNA	7	15
NMT1	0.562	0.0485	0.489	0.495	6.46	8.28	0.0065	1.31	RV	CELLSTATES	vCM1.3	control_LMNA	7	15
PDHX	0.561	0.0396	0.519	0.6	6.69	8.96	0.00481	1.4	RV	CELLSTATES	vCM1.3	control_LMNA	7	15
DENND1B	0.554	0.0401	0.836	0.928	7.34	8.91	0.00492	1.4	RV	CELLSTATES	vCM1.3	control_LMNA	7	15
TMLHE	0.553	0.0293	0.581	0.649	6.82	9.94	0.00314	1.53	RV	CELLSTATES	vCM1.3	control_LMNA	7	15
AC007388.1	0.548	0.0248	0.945	1.1	7.53	10.5	0.00251	1.61	RV	CELLSTATES	vCM1.3	control_LMNA	7	15
MAST2	0.548	0.0212	1.34	1.52	7.99	11	0.00203	1.67	RV	CELLSTATES	vCM1.3	control_LMNA	7	15
TRMU	0.546	0.0407	0.335	0.397	6.12	8.87	0.00501	1.39	RV	CELLSTATES	vCM1.3	control_LMNA	7	15
TENM2	0.541	0.0289	3.74	4.22	9.47	9.98	0.00308	1.54	RV	CELLSTATES	vCM1.3	control_LMNA	7	15
DTWD2	0.538	0.0478	0.536	0.637	6.77	8.34	0.00633	1.32	RV	CELLSTATES	vCM1.3	control_LMNA	7	15
DPYD	0.536	0.0367	0.868	1.02	7.41	9.21	0.0043	1.43	RV	CELLSTATES	vCM1.3	control_LMNA	7	15
MFSD11	0.528	0.039	0.853	0.999	7.42	9.02	0.00469	1.41	RV	CELLSTATES	vCM1.3	control_LMNA	7	15
STK38	0.522	0.0459	0.409	0.458	6.3	8.48	0.00596	1.34	RV	CELLSTATES	vCM1.3	control_LMNA	7	15
UBXN4	0.52	0.0477	0.524	0.624	6.73	8.35	0.00631	1.32	RV	CELLSTATES	vCM1.3	control_LMNA	7	15

## Sheet: control_PKP2
Gene	logFC	FDR	mean_exp_control	mean_exp_genotype	logCPM	F	PValue	FDR_plot	Region	annotation_level	cell_state	comparison	Observations_genotype	Observations_reference
PLA2G2A	7.37	0.0196	0.139	0	4.61	14.9	0.000546	1.71	RV	CELLSTATES	vCM1.3	control_PKP2	5	15
LRRC14B	5.8	0.0111	0.0488	0	3.7	17.4	0.000227	1.96	RV	CELLSTATES	vCM1.3	control_PKP2	5	15
ADH1B	5.58	0.0403	0.0439	0	3.43	11.7	0.00177	1.4	RV	CELLSTATES	vCM1.3	control_PKP2	5	15
C16orf86	4.93	0.0158	0.0281	0	3.11	15.9	0.000386	1.8	RV	CELLSTATES	vCM1.3	control_PKP2	5	15
HIST2H2BE	4.89	0.0441	0.234	0.0153	5.39	11.1	0.00207	1.36	RV	CELLSTATES	vCM1.3	control_PKP2	5	15
PATZ1	4.85	0.0125	0.0261	0	2.84	16.9	0.000269	1.9	RV	CELLSTATES	vCM1.3	control_PKP2	5	15
TOMM40L	4.83	0.0405	0.0223	0	2.84	11.7	0.00181	1.39	RV	CELLSTATES	vCM1.3	control_PKP2	5	15
HIGD1B	4.82	0.0383	0.0261	0	3.04	11.9	0.00163	1.42	RV	CELLSTATES	vCM1.3	control_PKP2	5	15
FHL3	4.61	0.0451	0.0247	0	2.75	11.2	0.00217	1.35	RV	CELLSTATES	vCM1.3	control_PKP2	5	15
CNPY4	4.54	0.0401	0.0252	0	2.68	11.8	0.00175	1.4	RV	CELLSTATES	vCM1.3	control_PKP2	5	15
C6orf120	4.31	0.0384	0.0162	0	2.6	11.9	0.00164	1.42	RV	CELLSTATES	vCM1.3	control_PKP2	5	15
G0S2	4.01	0.000667	0.556	0.0492	6.6	31.3	2.73e-06	3.18	RV	CELLSTATES	vCM1.3	control_PKP2	5	15
PPP1R11	3.77	0.00553	0.0524	0.00741	3.6	20	8.01e-05	2.26	RV	CELLSTATES	vCM1.3	control_PKP2	5	15
MEIS1-AS2	3.73	0.0149	0.0547	0.00227	3.61	15.7	0.000354	1.83	RV	CELLSTATES	vCM1.3	control_PKP2	5	15
DUSP13	3.65	0.0404	0.0497	0.00833	3.37	11.4	0.00179	1.39	RV	CELLSTATES	vCM1.3	control_PKP2	5	15
NES	3.57	0.0306	0.0434	0.00227	3.44	12.7	0.00109	1.51	RV	CELLSTATES	vCM1.3	control_PKP2	5	15
AQP4	3.34	0.0359	0.0314	0.00465	3.18	12	0.00143	1.45	RV	CELLSTATES	vCM1.3	control_PKP2	5	15
AL591543.1	3.19	0.002	0.165	0.0208	4.88	25	1.64e-05	2.7	RV	CELLSTATES	vCM1.3	control_PKP2	5	15
C1R	3.18	0.0444	0.0607	0.0103	3.61	11.1	0.0021	1.35	RV	CELLSTATES	vCM1.3	control_PKP2	5	15
CHPF	3.14	0.0275	0.0493	0.00692	3.58	13.1	0.000934	1.56	RV	CELLSTATES	vCM1.3	control_PKP2	5	15
MCTP2	3.14	0.0155	0.22	0.0159	4.86	15.5	0.000372	1.81	RV	CELLSTATES	vCM1.3	control_PKP2	5	15
GEM	2.97	0.0403	0.234	0.0621	5.63	11.4	0.00178	1.39	RV	CELLSTATES	vCM1.3	control_PKP2	5	15
SLC36A1	2.95	0.0178	0.0707	0.0125	4	14.9	0.000468	1.75	RV	CELLSTATES	vCM1.3	control_PKP2	5	15
PSMC3	2.9	0.0149	0.0523	0.0103	3.69	15.7	0.000355	1.83	RV	CELLSTATES	vCM1.3	control_PKP2	5	15
TSPEAR	2.84	0.0392	0.0714	0.0092	4.16	11.6	0.00169	1.41	RV	CELLSTATES	vCM1.3	control_PKP2	5	15
AL590705.1	2.81	0.0477	0.0437	0.00968	3.36	10.8	0.00237	1.32	RV	CELLSTATES	vCM1.3	control_PKP2	5	15
CFD	2.8	0.037	0.424	0.132	6.27	11.9	0.00149	1.43	RV	CELLSTATES	vCM1.3	control_PKP2	5	15
AC004594.1	2.71	0.00387	0.151	0.0455	4.91	21.7	4.46e-05	2.41	RV	CELLSTATES	vCM1.3	control_PKP2	5	15
WDR77	2.69	0.00561	0.073	0.0172	4.02	19.9	8.19e-05	2.25	RV	CELLSTATES	vCM1.3	control_PKP2	5	15
TOGARAM2	2.59	0.0156	1.15	0.289	7.09	15.5	0.000378	1.81	RV	CELLSTATES	vCM1.3	control_PKP2	5	15
LRP1	2.56	0.0014	0.294	0.0912	5.63	26.8	9.48e-06	2.85	RV	CELLSTATES	vCM1.3	control_PKP2	5	15
SREBF1	2.55	0.0408	0.0991	0.0235	4.04	11.4	0.00185	1.39	RV	CELLSTATES	vCM1.3	control_PKP2	5	15
GRK5	2.53	0.00219	0.621	0.209	6.55	24.4	1.92e-05	2.66	RV	CELLSTATES	vCM1.3	control_PKP2	5	15
PITPNM2	2.49	0.00168	0.445	0.137	6.15	25.8	1.27e-05	2.77	RV	CELLSTATES	vCM1.3	control_PKP2	5	15
FKBP2	2.43	0.00813	0.0784	0.0195	4.17	18.3	0.000139	2.09	RV	CELLSTATES	vCM1.3	control_PKP2	5	15
NKX2-5	2.43	0.0077	0.288	0.0772	5.71	18.5	0.000129	2.11	RV	CELLSTATES	vCM1.3	control_PKP2	5	15
RNF122	2.43	0.0106	0.287	0.122	5.55	17.1	0.000214	1.97	RV	CELLSTATES	vCM1.3	control_PKP2	5	15
TESC	2.38	0.00651	0.247	0.0762	5.47	19.3	0.000101	2.19	RV	CELLSTATES	vCM1.3	control_PKP2	5	15
IDH2-DT	2.36	0.00351	0.166	0.0443	5.04	22.2	3.89e-05	2.45	RV	CELLSTATES	vCM1.3	control_PKP2	5	15
FAM50A	2.34	0.00765	0.082	0.0246	4.14	18.6	0.000127	2.12	RV	CELLSTATES	vCM1.3	control_PKP2	5	15
LRP4	2.3	0.00348	1.6	0.583	8.25	22.3	3.79e-05	2.46	RV	CELLSTATES	vCM1.3	control_PKP2	5	15
IDH2	2.29	0.000106	0.918	0.317	7.31	42.5	1.67e-07	3.97	RV	CELLSTATES	vCM1.3	control_PKP2	5	15
ADAM12	2.28	0.0411	0.291	0.0999	5.83	11.3	0.00187	1.39	RV	CELLSTATES	vCM1.3	control_PKP2	5	15
ABCF3	2.27	0.0245	0.071	0.0259	4.01	13.6	0.000772	1.61	RV	CELLSTATES	vCM1.3	control_PKP2	5	15
AC036108.3	2.24	0.0387	0.0952	0.0309	4.26	11.6	0.00166	1.41	RV	CELLSTATES	vCM1.3	control_PKP2	5	15
PACRG-AS3	2.23	0.0174	0.113	0.0405	4.6	15	0.000454	1.76	RV	CELLSTATES	vCM1.3	control_PKP2	5	15
CARM1	2.2	0.013	0.105	0.0321	4.28	16.2	0.000288	1.88	RV	CELLSTATES	vCM1.3	control_PKP2	5	15
C1orf35	2.19	0.0359	0.07	0.0364	4.13	12	0.00142	1.45	RV	CELLSTATES	vCM1.3	control_PKP2	5	15
LINC01550	2.19	0.00218	0.199	0.0706	5.23	24.5	1.87e-05	2.66	RV	CELLSTATES	vCM1.3	control_PKP2	5	15
POLD2	2.14	0.0317	0.151	0.0816	4.87	12.5	0.00117	1.5	RV	CELLSTATES	vCM1.3	control_PKP2	5	15
GRXCR2	2.1	0.0347	2.15	0.807	8.56	12.1	0.00135	1.46	RV	CELLSTATES	vCM1.3	control_PKP2	5	15
HRH2	2.09	0.000603	0.327	0.133	5.92	31.9	2.27e-06	3.22	RV	CELLSTATES	vCM1.3	control_PKP2	5	15
LDHA	2.07	0.0205	0.146	0.0533	4.78	14.3	0.000588	1.69	RV	CELLSTATES	vCM1.3	control_PKP2	5	15
LINC02248	2.03	0.0124	0.782	0.327	7.11	16.4	0.000268	1.9	RV	CELLSTATES	vCM1.3	control_PKP2	5	15
RNF40	2.03	0.0392	0.0976	0.0383	4.02	11.6	0.00169	1.41	RV	CELLSTATES	vCM1.3	control_PKP2	5	15
ADGRE5	2.01	0.0165	0.105	0.0392	4.45	15.2	0.000419	1.78	RV	CELLSTATES	vCM1.3	control_PKP2	5	15
A4GALT	2	0.00485	0.285	0.128	5.56	20.6	6.39e-05	2.31	RV	CELLSTATES	vCM1.3	control_PKP2	5	15
INPPL1	1.99	0.0373	0.0858	0.0348	4.15	11.8	0.00155	1.43	RV	CELLSTATES	vCM1.3	control_PKP2	5	15
PPARGC1B	1.99	8.41e-05	1.29	0.486	7.77	43.9	1.19e-07	4.08	RV	CELLSTATES	vCM1.3	control_PKP2	5	15
CRIP2	1.96	0.00247	0.625	0.268	6.79	24	2.19e-05	2.61	RV	CELLSTATES	vCM1.3	control_PKP2	5	15
TMEM38A	1.95	0.00479	0.336	0.115	5.86	20.7	6.22e-05	2.32	RV	CELLSTATES	vCM1.3	control_PKP2	5	15
GABBR1	1.93	0.0306	0.0794	0.0234	4.12	12.7	0.0011	1.51	RV	CELLSTATES	vCM1.3	control_PKP2	5	15
PDHB	1.91	0.0142	0.0941	0.0426	4.31	15.9	0.000326	1.85	RV	CELLSTATES	vCM1.3	control_PKP2	5	15
AC013640.1	1.89	0.0295	2.49	1.19	8.86	12.8	0.00104	1.53	RV	CELLSTATES	vCM1.3	control_PKP2	5	15
TNFRSF12A	1.87	0.045	0.191	0.0986	5.33	11	0.00214	1.35	RV	CELLSTATES	vCM1.3	control_PKP2	5	15
TTYH2	1.87	0.0135	0.163	0.0645	4.95	16.1	0.000299	1.87	RV	CELLSTATES	vCM1.3	control_PKP2	5	15
PLCG2	1.86	0.0189	0.109	0.0465	4.35	14.6	0.000517	1.72	RV	CELLSTATES	vCM1.3	control_PKP2	5	15
PTMA	1.85	0.0107	0.146	0.0732	4.91	17	0.000219	1.97	RV	CELLSTATES	vCM1.3	control_PKP2	5	15
TPM2	1.85	0.000433	1.26	0.506	7.81	34	1.33e-06	3.36	RV	CELLSTATES	vCM1.3	control_PKP2	5	15
OTUB1	1.84	0.0276	0.11	0.0683	4.55	13.1	0.000937	1.56	RV	CELLSTATES	vCM1.3	control_PKP2	5	15
SYNM	1.84	0.00814	0.421	0.165	6.18	18.3	0.00014	2.09	RV	CELLSTATES	vCM1.3	control_PKP2	5	15
BDNF	1.83	0.0359	0.327	0.187	6.03	12	0.00142	1.45	RV	CELLSTATES	vCM1.3	control_PKP2	5	15
EML1	1.83	0.00113	0.272	0.122	5.49	28.1	6.59e-06	2.95	RV	CELLSTATES	vCM1.3	control_PKP2	5	15
IPO9-AS1	1.83	0.00131	1.83	0.863	8.34	27.3	8.29e-06	2.88	RV	CELLSTATES	vCM1.3	control_PKP2	5	15
ACADVL	1.82	0.0365	1.11	0.708	7.85	11.9	0.00147	1.44	RV	CELLSTATES	vCM1.3	control_PKP2	5	15
RCAN1	1.82	0.0213	0.585	0.329	6.73	14.1	0.000625	1.67	RV	CELLSTATES	vCM1.3	control_PKP2	5	15
PPP1R16A	1.8	0.00131	0.283	0.127	5.7	27.3	8.34e-06	2.88	RV	CELLSTATES	vCM1.3	control_PKP2	5	15
PHACTR3	1.79	0.00751	0.287	0.151	5.63	18.7	0.000123	2.12	RV	CELLSTATES	vCM1.3	control_PKP2	5	15
TRPC4	1.79	0.0169	0.165	0.0776	5.05	15.1	0.000434	1.77	RV	CELLSTATES	vCM1.3	control_PKP2	5	15
LAMA5	1.76	0.0391	0.155	0.0634	4.73	11.6	0.00169	1.41	RV	CELLSTATES	vCM1.3	control_PKP2	5	15
CKM	1.75	0.0233	1.6	0.863	8.26	13.8	0.000718	1.63	RV	CELLSTATES	vCM1.3	control_PKP2	5	15
ENO3	1.75	0.0245	0.278	0.118	5.66	13.6	0.000772	1.61	RV	CELLSTATES	vCM1.3	control_PKP2	5	15
SLC29A1	1.75	0.000964	0.348	0.177	6.08	29.2	4.86e-06	3.02	RV	CELLSTATES	vCM1.3	control_PKP2	5	15
MYADM	1.72	0.0418	0.108	0.0625	4.4	11.3	0.00192	1.38	RV	CELLSTATES	vCM1.3	control_PKP2	5	15
COQ7	1.7	0.0345	0.107	0.0465	4.52	12.2	0.00133	1.46	RV	CELLSTATES	vCM1.3	control_PKP2	5	15
GPR22	1.7	0.0274	0.157	0.085	4.94	13.1	0.000927	1.56	RV	CELLSTATES	vCM1.3	control_PKP2	5	15
MYH7B	1.68	0.00348	2.76	1.54	9.05	22.2	3.83e-05	2.46	RV	CELLSTATES	vCM1.3	control_PKP2	5	15
PSMA7	1.68	0.0097	0.202	0.107	5.24	17.5	0.000183	2.01	RV	CELLSTATES	vCM1.3	control_PKP2	5	15
KIF22	1.67	0.0237	0.18	0.0941	5.26	13.7	0.000733	1.63	RV	CELLSTATES	vCM1.3	control_PKP2	5	15
KLHDC8B	1.67	0.0405	0.108	0.0588	4.57	11.4	0.00181	1.39	RV	CELLSTATES	vCM1.3	control_PKP2	5	15
LRRTM4	1.67	0.027	0.276	0.124	5.57	13.2	0.000901	1.57	RV	CELLSTATES	vCM1.3	control_PKP2	5	15
HSPB7	1.66	0.00252	2.34	1.5	8.76	23.9	2.29e-05	2.6	RV	CELLSTATES	vCM1.3	control_PKP2	5	15
ATP2B4	1.65	0.000871	1.22	0.615	7.63	29.9	3.9e-06	3.06	RV	CELLSTATES	vCM1.3	control_PKP2	5	15
CCDC9B	1.65	0.0162	0.208	0.115	5.45	15.3	0.000403	1.79	RV	CELLSTATES	vCM1.3	control_PKP2	5	15
MAP3K14	1.65	0.0101	0.444	0.203	6.32	17.3	0.000195	2	RV	CELLSTATES	vCM1.3	control_PKP2	5	15
PPP1R1C	1.64	0.00134	1.21	0.669	7.72	27.1	8.75e-06	2.87	RV	CELLSTATES	vCM1.3	control_PKP2	5	15
RRAD	1.64	0.0146	0.941	0.472	7.33	15.8	0.000343	1.84	RV	CELLSTATES	vCM1.3	control_PKP2	5	15
CDCA7L	1.63	0.0161	0.246	0.104	5.5	15.3	0.000399	1.79	RV	CELLSTATES	vCM1.3	control_PKP2	5	15
TINAGL1	1.62	0.0165	0.32	0.185	5.93	15.2	0.000421	1.78	RV	CELLSTATES	vCM1.3	control_PKP2	5	15
NAPA	1.61	0.0453	0.252	0.116	5.61	10.9	0.00219	1.34	RV	CELLSTATES	vCM1.3	control_PKP2	5	15
PHF1	1.61	0.00821	0.135	0.0882	4.73	18.3	0.000142	2.09	RV	CELLSTATES	vCM1.3	control_PKP2	5	15
TKT	1.61	0.029	0.199	0.109	5.22	12.9	0.001	1.54	RV	CELLSTATES	vCM1.3	control_PKP2	5	15
PPP1R13L	1.6	0.000313	0.768	0.41	7.08	36.2	7.55e-07	3.51	RV	CELLSTATES	vCM1.3	control_PKP2	5	15
AC016650.1	1.59	0.00778	0.418	0.242	6.24	18.5	0.000131	2.11	RV	CELLSTATES	vCM1.3	control_PKP2	5	15
CDC37	1.59	0.000345	0.431	0.235	6.35	35.6	8.83e-07	3.46	RV	CELLSTATES	vCM1.3	control_PKP2	5	15
ATG4D	1.58	0.0365	0.0858	0.0459	4.31	11.9	0.00147	1.44	RV	CELLSTATES	vCM1.3	control_PKP2	5	15
COL6A2	1.58	0.0259	0.171	0.0844	5.08	13.3	0.000844	1.59	RV	CELLSTATES	vCM1.3	control_PKP2	5	15
AC022146.2	1.57	0.00739	0.255	0.144	5.66	18.7	0.000121	2.13	RV	CELLSTATES	vCM1.3	control_PKP2	5	15
CACNA1C-AS1	1.57	0.038	0.113	0.0626	4.52	11.7	0.0016	1.42	RV	CELLSTATES	vCM1.3	control_PKP2	5	15
E4F1	1.57	0.0312	0.11	0.0593	4.46	12.6	0.00114	1.51	RV	CELLSTATES	vCM1.3	control_PKP2	5	15
LINC02334	1.57	0.00218	0.744	0.416	7.09	24.5	1.87e-05	2.66	RV	CELLSTATES	vCM1.3	control_PKP2	5	15
MTA1	1.54	0.00485	0.367	0.213	6.12	20.6	6.46e-05	2.31	RV	CELLSTATES	vCM1.3	control_PKP2	5	15
AL451069.1	1.51	0.0256	0.179	0.0879	5.19	13.4	0.000832	1.59	RV	CELLSTATES	vCM1.3	control_PKP2	5	15
ADAMTS7	1.5	0.0171	0.354	0.196	5.91	15.1	0.000444	1.77	RV	CELLSTATES	vCM1.3	control_PKP2	5	15
MCRS1	1.5	0.0262	0.217	0.132	5.48	13.3	0.000862	1.58	RV	CELLSTATES	vCM1.3	control_PKP2	5	15
ASAP3	1.49	0.00361	0.314	0.187	5.79	22.1	4.02e-05	2.44	RV	CELLSTATES	vCM1.3	control_PKP2	5	15
EHD4	1.49	0.00218	0.331	0.187	5.93	24.5	1.87e-05	2.66	RV	CELLSTATES	vCM1.3	control_PKP2	5	15
AC138904.3	1.48	0.0373	0.642	0.368	6.78	11.8	0.00155	1.43	RV	CELLSTATES	vCM1.3	control_PKP2	5	15
ITGA3	1.47	0.0475	0.197	0.132	5.22	10.8	0.00235	1.32	RV	CELLSTATES	vCM1.3	control_PKP2	5	15
RHOT2	1.47	0.0255	0.556	0.404	6.81	13.4	0.000825	1.59	RV	CELLSTATES	vCM1.3	control_PKP2	5	15
MAN1C1	1.46	0.0244	0.278	0.171	5.57	13.6	0.000766	1.61	RV	CELLSTATES	vCM1.3	control_PKP2	5	15
ASB10	1.43	0.00924	0.276	0.142	5.72	17.8	0.000169	2.03	RV	CELLSTATES	vCM1.3	control_PKP2	5	15
C19orf12	1.42	0.0109	0.28	0.173	5.57	17	0.000223	1.96	RV	CELLSTATES	vCM1.3	control_PKP2	5	15
HOOK2	1.42	0.000754	2.16	1.42	8.63	30.6	3.29e-06	3.12	RV	CELLSTATES	vCM1.3	control_PKP2	5	15
IRX3	1.42	0.032	0.201	0.15	5.11	12.5	0.00119	1.49	RV	CELLSTATES	vCM1.3	control_PKP2	5	15
SCUBE3	1.42	0.0358	0.18	0.108	5.23	12	0.00142	1.45	RV	CELLSTATES	vCM1.3	control_PKP2	5	15
TRIP10	1.41	0.0165	0.192	0.116	5.21	15.2	0.000418	1.78	RV	CELLSTATES	vCM1.3	control_PKP2	5	15
FYCO1	1.4	0.0106	0.321	0.199	5.94	17.1	0.000215	1.97	RV	CELLSTATES	vCM1.3	control_PKP2	5	15
JMJD6	1.4	0.0388	0.149	0.0966	4.94	11.6	0.00166	1.41	RV	CELLSTATES	vCM1.3	control_PKP2	5	15
THSD4-AS1	1.4	0.0306	0.452	0.279	6.39	12.7	0.0011	1.51	RV	CELLSTATES	vCM1.3	control_PKP2	5	15
SELENOS	1.38	0.0403	0.225	0.162	5.47	11.4	0.00179	1.39	RV	CELLSTATES	vCM1.3	control_PKP2	5	15
SPHKAP	1.38	0.00344	2.26	1.48	8.69	22.4	3.65e-05	2.46	RV	CELLSTATES	vCM1.3	control_PKP2	5	15
ACTG1	1.37	0.0444	1.25	0.892	7.91	11.1	0.00209	1.35	RV	CELLSTATES	vCM1.3	control_PKP2	5	15
ILVBL	1.37	0.0495	0.128	0.0961	4.88	10.6	0.00249	1.3	RV	CELLSTATES	vCM1.3	control_PKP2	5	15
RSU1	1.37	0.00147	0.486	0.324	6.52	26.6	1.02e-05	2.83	RV	CELLSTATES	vCM1.3	control_PKP2	5	15
AC005358.1	1.36	0.0469	1.06	0.781	7.7	10.8	0.0023	1.33	RV	CELLSTATES	vCM1.3	control_PKP2	5	15
TCEA3	1.36	0.0373	0.267	0.177	5.57	11.8	0.00155	1.43	RV	CELLSTATES	vCM1.3	control_PKP2	5	15
VIPR2	1.36	0.001	0.965	0.611	7.42	29	5.13e-06	3	RV	CELLSTATES	vCM1.3	control_PKP2	5	15
MAPKAPK3	1.35	0.0306	0.253	0.146	5.54	12.7	0.0011	1.51	RV	CELLSTATES	vCM1.3	control_PKP2	5	15
CIAO1	1.34	0.0189	0.174	0.117	5.17	14.7	0.000511	1.72	RV	CELLSTATES	vCM1.3	control_PKP2	5	15
LMNA	1.33	0.0349	0.411	0.275	6.26	12.1	0.00136	1.46	RV	CELLSTATES	vCM1.3	control_PKP2	5	15
GATA4	1.32	0.00316	1.99	1.3	8.42	22.9	3.12e-05	2.5	RV	CELLSTATES	vCM1.3	control_PKP2	5	15
NAV1	1.32	0.00642	1.87	1.26	8.38	19.3	9.83e-05	2.19	RV	CELLSTATES	vCM1.3	control_PKP2	5	15
TBX20	1.32	0.00648	1.52	1.08	8.13	19.3	0.0001	2.19	RV	CELLSTATES	vCM1.3	control_PKP2	5	15
DNAJC17	1.31	0.0259	0.173	0.0996	5.11	13.3	0.000849	1.59	RV	CELLSTATES	vCM1.3	control_PKP2	5	15
OSBPL2	1.31	0.00485	0.232	0.157	5.44	20.6	6.4e-05	2.31	RV	CELLSTATES	vCM1.3	control_PKP2	5	15
PACSIN3	1.31	0.0307	0.139	0.0983	4.89	12.6	0.00111	1.51	RV	CELLSTATES	vCM1.3	control_PKP2	5	15
PSMC1	1.31	0.0221	0.193	0.136	5.17	14	0.00066	1.65	RV	CELLSTATES	vCM1.3	control_PKP2	5	15
TNFRSF19	1.31	0.00316	0.872	0.548	7.26	22.8	3.17e-05	2.5	RV	CELLSTATES	vCM1.3	control_PKP2	5	15
MYL9	1.3	0.0152	1.08	0.769	7.68	15.6	0.000365	1.82	RV	CELLSTATES	vCM1.3	control_PKP2	5	15
SLC4A3	1.3	0.0101	0.842	0.581	7.27	17.4	0.000194	2	RV	CELLSTATES	vCM1.3	control_PKP2	5	15
PRKACA	1.29	0.0196	0.284	0.191	5.61	14.5	0.00055	1.71	RV	CELLSTATES	vCM1.3	control_PKP2	5	15
RGS3	1.29	0.00738	0.544	0.324	6.6	18.8	0.00012	2.13	RV	CELLSTATES	vCM1.3	control_PKP2	5	15
PFKM	1.28	0.0253	0.542	0.335	6.62	13.5	0.000811	1.6	RV	CELLSTATES	vCM1.3	control_PKP2	5	15
SMYD1	1.28	0.00739	1.63	1.12	8.21	18.7	0.000121	2.13	RV	CELLSTATES	vCM1.3	control_PKP2	5	15
ALS2CL	1.27	0.022	0.231	0.173	5.54	14	0.000654	1.66	RV	CELLSTATES	vCM1.3	control_PKP2	5	15
ETV6	1.27	0.00265	0.831	0.611	7.19	23.7	2.45e-05	2.58	RV	CELLSTATES	vCM1.3	control_PKP2	5	15
GRAMD4	1.27	0.0462	0.422	0.254	5.95	10.9	0.00225	1.33	RV	CELLSTATES	vCM1.3	control_PKP2	5	15
MALAT1	1.27	0.0497	1050	862	17.6	10.6	0.00252	1.3	RV	CELLSTATES	vCM1.3	control_PKP2	5	15
MYOCD	1.27	0.00131	2.72	1.85	8.89	27.3	8.35e-06	2.88	RV	CELLSTATES	vCM1.3	control_PKP2	5	15
PRDM16	1.27	0.00643	0.819	0.553	7.12	19.3	9.88e-05	2.19	RV	CELLSTATES	vCM1.3	control_PKP2	5	15
B4GALNT3	1.26	0.00765	1.08	0.717	7.63	18.6	0.000126	2.12	RV	CELLSTATES	vCM1.3	control_PKP2	5	15
SCPEP1	1.26	0.00574	0.617	0.451	6.86	19.8	8.46e-05	2.24	RV	CELLSTATES	vCM1.3	control_PKP2	5	15
ARHGAP23	1.25	0.037	0.149	0.0935	4.83	11.9	0.0015	1.43	RV	CELLSTATES	vCM1.3	control_PKP2	5	15
DISC1	1.25	0.0196	2.36	1.71	8.82	14.5	0.000544	1.71	RV	CELLSTATES	vCM1.3	control_PKP2	5	15
LINC01470	1.24	0.0438	0.656	0.492	6.92	11.1	0.00204	1.36	RV	CELLSTATES	vCM1.3	control_PKP2	5	15
FUCA2	1.23	0.00942	0.227	0.155	5.48	17.7	0.000175	2.03	RV	CELLSTATES	vCM1.3	control_PKP2	5	15
GPT	1.23	0.0389	0.176	0.123	5.21	11.6	0.00167	1.41	RV	CELLSTATES	vCM1.3	control_PKP2	5	15
MYL6	1.23	0.00275	0.922	0.676	7.43	23.5	2.58e-05	2.56	RV	CELLSTATES	vCM1.3	control_PKP2	5	15
CYC1	1.22	0.0336	0.366	0.341	6.23	12.3	0.00128	1.47	RV	CELLSTATES	vCM1.3	control_PKP2	5	15
DAPK3	1.22	0.0311	0.421	0.319	6.42	12.6	0.00114	1.51	RV	CELLSTATES	vCM1.3	control_PKP2	5	15
SAT1	1.22	0.00462	2.62	2.16	8.87	20.9	5.8e-05	2.34	RV	CELLSTATES	vCM1.3	control_PKP2	5	15
COL4A2	1.21	0.0248	0.851	0.562	7.04	13.5	0.000791	1.61	RV	CELLSTATES	vCM1.3	control_PKP2	5	15
GRAMD1B	1.21	0.0408	2.29	1.65	8.41	11.4	0.00185	1.39	RV	CELLSTATES	vCM1.3	control_PKP2	5	15
NMT1	1.21	0.00454	0.489	0.392	6.42	21	5.64e-05	2.34	RV	CELLSTATES	vCM1.3	control_PKP2	5	15
SNHG25	1.21	0.0284	0.236	0.18	5.59	13	0.000977	1.55	RV	CELLSTATES	vCM1.3	control_PKP2	5	15
GRIP2	1.2	0.00924	0.866	0.592	7.33	17.8	0.000168	2.03	RV	CELLSTATES	vCM1.3	control_PKP2	5	15
LMOD3	1.2	0.029	0.345	0.24	6.1	12.9	0.00101	1.54	RV	CELLSTATES	vCM1.3	control_PKP2	5	15
OPLAH	1.2	0.0497	0.123	0.106	4.78	10.6	0.00253	1.3	RV	CELLSTATES	vCM1.3	control_PKP2	5	15
SRRM2	1.2	0.0468	0.789	0.54	7.14	10.8	0.00229	1.33	RV	CELLSTATES	vCM1.3	control_PKP2	5	15
ATP5IF1	1.19	0.037	0.546	0.405	6.72	11.9	0.0015	1.43	RV	CELLSTATES	vCM1.3	control_PKP2	5	15
KIFC3	1.19	0.00946	0.669	0.462	6.91	17.6	0.000176	2.02	RV	CELLSTATES	vCM1.3	control_PKP2	5	15
PDE1C	1.19	0.0106	5	3.43	9.68	17.1	0.000212	1.98	RV	CELLSTATES	vCM1.3	control_PKP2	5	15
C19orf25	1.18	0.0327	0.182	0.128	5.11	12.4	0.00124	1.48	RV	CELLSTATES	vCM1.3	control_PKP2	5	15
MIR22HG	1.18	0.0359	0.468	0.401	6.38	12	0.00143	1.45	RV	CELLSTATES	vCM1.3	control_PKP2	5	15
ACBD3	1.17	0.0228	0.245	0.17	5.55	13.9	0.000696	1.64	RV	CELLSTATES	vCM1.3	control_PKP2	5	15
CYHR1	1.17	0.0157	0.268	0.198	5.62	15.5	0.000383	1.8	RV	CELLSTATES	vCM1.3	control_PKP2	5	15
EXOC7	1.17	0.016	0.246	0.215	5.55	15.4	0.000394	1.8	RV	CELLSTATES	vCM1.3	control_PKP2	5	15
GYPC	1.17	0.0415	0.166	0.121	5.1	11.3	0.0019	1.38	RV	CELLSTATES	vCM1.3	control_PKP2	5	15
FNBP4	1.15	0.00171	1.26	0.896	7.8	25.7	1.32e-05	2.77	RV	CELLSTATES	vCM1.3	control_PKP2	5	15
MTCH1	1.15	0.0117	0.599	0.467	6.7	16.6	0.000249	1.93	RV	CELLSTATES	vCM1.3	control_PKP2	5	15
TNNT2	1.14	0.00739	9.34	7.48	10.8	18.7	0.000121	2.13	RV	CELLSTATES	vCM1.3	control_PKP2	5	15
CANX	1.13	0.0184	0.217	0.158	5.3	14.8	0.000489	1.74	RV	CELLSTATES	vCM1.3	control_PKP2	5	15
IRF2	1.13	0.0273	0.6	0.449	6.65	13.1	0.000918	1.56	RV	CELLSTATES	vCM1.3	control_PKP2	5	15
NRP1	1.13	0.00478	1.88	1.39	8.45	20.8	6.12e-05	2.32	RV	CELLSTATES	vCM1.3	control_PKP2	5	15
PYGB	1.13	0.00938	0.755	0.607	7.1	17.7	0.000172	2.03	RV	CELLSTATES	vCM1.3	control_PKP2	5	15
ASB18	1.12	0.0438	1.03	0.788	7.47	11.1	0.00205	1.36	RV	CELLSTATES	vCM1.3	control_PKP2	5	15
RBPMS2	1.12	0.0246	0.232	0.19	5.49	13.6	0.000778	1.61	RV	CELLSTATES	vCM1.3	control_PKP2	5	15
TRABD	1.12	0.0404	0.206	0.163	5.44	11.4	0.00179	1.39	RV	CELLSTATES	vCM1.3	control_PKP2	5	15
TAF8	1.11	0.0497	0.236	0.21	5.58	10.6	0.00252	1.3	RV	CELLSTATES	vCM1.3	control_PKP2	5	15
EMP2	1.1	0.0322	0.439	0.346	6.35	12.4	0.00121	1.49	RV	CELLSTATES	vCM1.3	control_PKP2	5	15
SRSF10	1.1	0.0136	0.961	0.796	7.51	16.1	0.000303	1.87	RV	CELLSTATES	vCM1.3	control_PKP2	5	15
CCDC12	1.09	0.0145	0.318	0.245	5.95	15.8	0.000335	1.84	RV	CELLSTATES	vCM1.3	control_PKP2	5	15
DAB2IP	1.09	0.0339	0.445	0.332	6.34	12.2	0.0013	1.47	RV	CELLSTATES	vCM1.3	control_PKP2	5	15
PLPP7	1.09	0.0479	0.518	0.363	6.58	10.7	0.00238	1.32	RV	CELLSTATES	vCM1.3	control_PKP2	5	15
SUN1	1.09	0.0117	0.49	0.401	6.5	16.6	0.000249	1.93	RV	CELLSTATES	vCM1.3	control_PKP2	5	15
COQ8A	1.08	0.0196	0.813	0.654	7.17	14.5	0.000543	1.71	RV	CELLSTATES	vCM1.3	control_PKP2	5	15
HAND2	1.08	0.0383	0.286	0.21	5.83	11.7	0.00162	1.42	RV	CELLSTATES	vCM1.3	control_PKP2	5	15
ARFGAP2	1.07	0.0408	0.233	0.189	5.52	11.4	0.00184	1.39	RV	CELLSTATES	vCM1.3	control_PKP2	5	15
RCSD1	1.07	0.0381	0.61	0.531	6.87	11.7	0.00161	1.42	RV	CELLSTATES	vCM1.3	control_PKP2	5	15
BCL11A	1.06	0.0174	0.512	0.427	6.59	15	0.000451	1.76	RV	CELLSTATES	vCM1.3	control_PKP2	5	15
MRAS	1.06	0.0195	0.662	0.588	6.88	14.6	0.000535	1.71	RV	CELLSTATES	vCM1.3	control_PKP2	5	15
PGM1	1.06	0.0115	0.707	0.546	7.07	16.7	0.000244	1.94	RV	CELLSTATES	vCM1.3	control_PKP2	5	15
RSBN1L	1.06	0.0264	0.542	0.417	6.65	13.2	0.00088	1.58	RV	CELLSTATES	vCM1.3	control_PKP2	5	15
SLC27A6	1.06	0.037	0.832	0.69	7.27	11.9	0.00149	1.43	RV	CELLSTATES	vCM1.3	control_PKP2	5	15
ESRRA	1.05	0.0259	0.529	0.48	6.61	13.3	0.000849	1.59	RV	CELLSTATES	vCM1.3	control_PKP2	5	15
HIVEP3	1.05	0.00733	1.01	0.795	7.51	18.8	0.000118	2.13	RV	CELLSTATES	vCM1.3	control_PKP2	5	15
ADAM23	1.04	0.00347	1.08	0.823	7.57	22.3	3.73e-05	2.46	RV	CELLSTATES	vCM1.3	control_PKP2	5	15
GDI2	1.04	0.0408	0.193	0.156	5.22	11.4	0.00183	1.39	RV	CELLSTATES	vCM1.3	control_PKP2	5	15
ICA1	1.04	0.0253	1.09	0.906	7.57	13.4	0.000816	1.6	RV	CELLSTATES	vCM1.3	control_PKP2	5	15
CWF19L2	1.03	0.0155	0.399	0.347	6.25	15.5	0.000374	1.81	RV	CELLSTATES	vCM1.3	control_PKP2	5	15
TEX2	1.03	0.0196	0.362	0.281	6.14	14.5	0.000552	1.71	RV	CELLSTATES	vCM1.3	control_PKP2	5	15
NGLY1	1.02	0.021	0.356	0.303	6.08	14.2	0.00061	1.68	RV	CELLSTATES	vCM1.3	control_PKP2	5	15
PBX1	1.02	0.00348	2.62	2.17	8.87	22.3	3.78e-05	2.46	RV	CELLSTATES	vCM1.3	control_PKP2	5	15
ALPK2	1.01	0.015	1.87	1.55	8.35	15.7	0.000356	1.82	RV	CELLSTATES	vCM1.3	control_PKP2	5	15
NDUFS2	1.01	0.0293	0.376	0.305	6.22	12.9	0.00102	1.53	RV	CELLSTATES	vCM1.3	control_PKP2	5	15
SRSF2	1.01	0.0196	0.5	0.435	6.63	14.5	0.000554	1.71	RV	CELLSTATES	vCM1.3	control_PKP2	5	15
LRRFIP1	1	0.00578	2.34	1.99	8.67	19.7	8.65e-05	2.24	RV	CELLSTATES	vCM1.3	control_PKP2	5	15
CAP2	0.994	0.00348	1.28	1.12	7.89	22.2	3.84e-05	2.46	RV	CELLSTATES	vCM1.3	control_PKP2	5	15
HGSNAT	0.994	0.0137	0.511	0.472	6.57	16.1	0.000306	1.86	RV	CELLSTATES	vCM1.3	control_PKP2	5	15
IFNGR1	0.986	0.0344	0.363	0.313	6.15	12.2	0.00133	1.46	RV	CELLSTATES	vCM1.3	control_PKP2	5	15
FGF12	0.983	0.0263	27.1	23.4	12.2	13.3	0.000869	1.58	RV	CELLSTATES	vCM1.3	control_PKP2	5	15
CLIC5	0.981	0.0165	1.76	1.55	8.35	15.2	0.000422	1.78	RV	CELLSTATES	vCM1.3	control_PKP2	5	15
LHFPL6	0.979	0.0104	2.4	1.99	8.76	17.2	0.000203	1.98	RV	CELLSTATES	vCM1.3	control_PKP2	5	15
BZW2	0.976	0.0233	0.937	0.904	7.52	13.8	0.000718	1.63	RV	CELLSTATES	vCM1.3	control_PKP2	5	15
TMEM65	0.97	0.0266	2.13	1.75	8.57	13.2	0.000887	1.58	RV	CELLSTATES	vCM1.3	control_PKP2	5	15
TRDN-AS1	0.953	0.0178	7.31	6.72	10.4	14.9	0.000464	1.75	RV	CELLSTATES	vCM1.3	control_PKP2	5	15
AC022034.2	0.948	0.0389	1.75	1.62	8.4	11.6	0.00167	1.41	RV	CELLSTATES	vCM1.3	control_PKP2	5	15
NIN	0.947	0.0198	0.612	0.516	6.82	14.4	0.000563	1.7	RV	CELLSTATES	vCM1.3	control_PKP2	5	15
MEIS1	0.946	0.0227	1.02	0.882	7.54	13.9	0.000688	1.64	RV	CELLSTATES	vCM1.3	control_PKP2	5	15
NDUFV1	0.946	0.0105	0.649	0.588	6.96	17.1	0.00021	1.98	RV	CELLSTATES	vCM1.3	control_PKP2	5	15
PRPF8	0.946	0.0453	0.277	0.26	5.65	11	0.00218	1.34	RV	CELLSTATES	vCM1.3	control_PKP2	5	15
AQP7	0.94	0.0224	1.7	1.56	8.37	14	0.00067	1.65	RV	CELLSTATES	vCM1.3	control_PKP2	5	15
MPHOSPH8	0.936	0.0129	0.5	0.422	6.55	16.3	0.000282	1.89	RV	CELLSTATES	vCM1.3	control_PKP2	5	15
RBFOX1	0.934	0.00813	4.21	3.7	9.59	18.3	0.000139	2.09	RV	CELLSTATES	vCM1.3	control_PKP2	5	15
SDK1	0.927	0.0378	0.755	0.624	7.12	11.7	0.00159	1.42	RV	CELLSTATES	vCM1.3	control_PKP2	5	15
RAD23A	0.926	0.0477	0.235	0.218	5.57	10.7	0.00237	1.32	RV	CELLSTATES	vCM1.3	control_PKP2	5	15
EIF4A2	0.924	0.0409	0.425	0.406	6.43	11.4	0.00186	1.39	RV	CELLSTATES	vCM1.3	control_PKP2	5	15
TCF25	0.923	0.0335	0.53	0.482	6.65	12.3	0.00127	1.47	RV	CELLSTATES	vCM1.3	control_PKP2	5	15
AKAP9	0.921	0.0136	2.49	2.31	8.84	16.1	0.000304	1.87	RV	CELLSTATES	vCM1.3	control_PKP2	5	15
PPP2R5C	0.92	0.0155	1.03	0.848	7.51	15.5	0.000373	1.81	RV	CELLSTATES	vCM1.3	control_PKP2	5	15
MYBPC3	0.917	0.0273	15.6	14	11.5	13.1	0.000917	1.56	RV	CELLSTATES	vCM1.3	control_PKP2	5	15
RHOQ	0.911	0.0378	0.734	0.668	7.12	11.7	0.00159	1.42	RV	CELLSTATES	vCM1.3	control_PKP2	5	15
ABR	0.901	0.038	0.669	0.575	6.9	11.7	0.0016	1.42	RV	CELLSTATES	vCM1.3	control_PKP2	5	15
FHL2	0.897	0.0408	24.7	22.2	12.1	11.4	0.00184	1.39	RV	CELLSTATES	vCM1.3	control_PKP2	5	15
DGKD	0.894	0.0432	0.56	0.477	6.48	11.2	0.00201	1.36	RV	CELLSTATES	vCM1.3	control_PKP2	5	15
C9orf3	0.87	0.0146	5.11	4.82	9.87	15.8	0.00034	1.84	RV	CELLSTATES	vCM1.3	control_PKP2	5	15
SRL	0.865	0.021	1.56	1.39	8.12	14.2	0.000609	1.68	RV	CELLSTATES	vCM1.3	control_PKP2	5	15
CMYA5	0.853	0.016	7.1	6.99	10.3	15.4	0.000397	1.79	RV	CELLSTATES	vCM1.3	control_PKP2	5	15
HMGN3	0.852	0.0358	1.69	1.64	8.36	12	0.00141	1.45	RV	CELLSTATES	vCM1.3	control_PKP2	5	15
SQSTM1	0.842	0.0252	0.617	0.54	6.85	13.5	0.000807	1.6	RV	CELLSTATES	vCM1.3	control_PKP2	5	15
CHRM2	0.841	0.0404	3.48	3.12	9.32	11.4	0.00179	1.39	RV	CELLSTATES	vCM1.3	control_PKP2	5	15
VCP	0.839	0.0406	0.487	0.493	6.6	11.4	0.00182	1.39	RV	CELLSTATES	vCM1.3	control_PKP2	5	15
LIMS1	0.835	0.0209	0.963	0.94	7.51	14.2	0.000605	1.68	RV	CELLSTATES	vCM1.3	control_PKP2	5	15
DIP2A	0.821	0.0361	0.531	0.514	6.58	12	0.00144	1.44	RV	CELLSTATES	vCM1.3	control_PKP2	5	15
FAM69A	0.817	0.0477	0.303	0.323	5.94	10.8	0.00236	1.32	RV	CELLSTATES	vCM1.3	control_PKP2	5	15
DPF3	0.8	0.0306	2.39	2.27	8.75	12.6	0.00111	1.51	RV	CELLSTATES	vCM1.3	control_PKP2	5	15
DYNC1H1	0.769	0.0463	0.418	0.419	6.29	10.9	0.00226	1.33	RV	CELLSTATES	vCM1.3	control_PKP2	5	15
PATJ	0.734	0.0196	3	3.11	9.15	14.5	0.000542	1.71	RV	CELLSTATES	vCM1.3	control_PKP2	5	15
PNISR	0.729	0.0274	1.93	1.91	8.5	13.1	0.000924	1.56	RV	CELLSTATES	vCM1.3	control_PKP2	5	15
MAST2	0.728	0.0179	1.34	1.45	7.99	14.9	0.000475	1.75	RV	CELLSTATES	vCM1.3	control_PKP2	5	15
RBFOX2	0.669	0.0497	1.76	1.8	8.38	10.6	0.00251	1.3	RV	CELLSTATES	vCM1.3	control_PKP2	5	15

## Sheet: control_PVneg
Gene	logFC	FDR	mean_exp_control	mean_exp_genotype	logCPM	F	PValue	FDR_plot	Region	annotation_level	cell_state	comparison	Observations_genotype	Observations_reference
PPP1R17	5.78	0.0347	0.0506	0	3.55	14.4	0.000681	1.46	RV	CELLSTATES	vCM1.3	control_PVneg	4	15
LRRC14B	5.77	0.0491	0.0488	0	3.73	12.7	0.00124	1.31	RV	CELLSTATES	vCM1.3	control_PVneg	4	15
TRMT2A	5.3	0.0332	0.0379	0	3.26	14.5	0.00064	1.48	RV	CELLSTATES	vCM1.3	control_PVneg	4	15
STX10	4.03	0.0174	0.0738	0.00446	4.16	17.2	0.000223	1.76	RV	CELLSTATES	vCM1.3	control_PVneg	4	15
AL591543.1	3.68	0.007	0.165	0.0327	4.92	21.2	5.87e-05	2.15	RV	CELLSTATES	vCM1.3	control_PVneg	4	15
GRXCR2	3.57	0.00188	2.15	0.162	8.56	29	6.08e-06	2.73	RV	CELLSTATES	vCM1.3	control_PVneg	4	15
PZP	3.37	0.0092	0.132	0.0265	4.84	20	8.81e-05	2.04	RV	CELLSTATES	vCM1.3	control_PVneg	4	15
LINC00881	2.95	0.0294	1.73	0.33	8.14	14.7	0.000539	1.53	RV	CELLSTATES	vCM1.3	control_PVneg	4	15
COL6A2	2.76	0.0138	0.171	0.0235	5.07	18.1	0.000162	1.86	RV	CELLSTATES	vCM1.3	control_PVneg	4	15
NIPSNAP3B	2.72	0.00896	0.204	0.0337	5.27	20.1	8.35e-05	2.05	RV	CELLSTATES	vCM1.3	control_PVneg	4	15
SELENBP1	2.72	0.0216	0.106	0.0236	4.45	16.1	0.000322	1.67	RV	CELLSTATES	vCM1.3	control_PVneg	4	15
HTR4	2.64	0.0268	0.537	0.147	6.72	15.1	0.000459	1.57	RV	CELLSTATES	vCM1.3	control_PVneg	4	15
GPR22	2.63	0.0172	0.157	0.0306	4.92	17.3	0.000215	1.76	RV	CELLSTATES	vCM1.3	control_PVneg	4	15
AP003181.1	2.59	0.0216	0.114	0.0232	4.69	16.1	0.000321	1.67	RV	CELLSTATES	vCM1.3	control_PVneg	4	15
LDHA	2.48	0.0441	0.146	0.0367	4.8	13.1	0.000994	1.36	RV	CELLSTATES	vCM1.3	control_PVneg	4	15
TOGARAM2	2.46	0.0396	1.15	0.266	7.15	13.6	0.000816	1.4	RV	CELLSTATES	vCM1.3	control_PVneg	4	15
PRELID2	2.45	0.00958	4.4	0.691	9.61	19.7	9.63e-05	2.02	RV	CELLSTATES	vCM1.3	control_PVneg	4	15
IDH2	2.44	0.000364	0.918	0.31	7.37	38.3	5.66e-07	3.44	RV	CELLSTATES	vCM1.3	control_PVneg	4	15
GDPD1	2.27	0.0396	0.081	0.0146	4.09	13.6	0.000817	1.4	RV	CELLSTATES	vCM1.3	control_PVneg	4	15
TESC	2.27	0.0296	0.247	0.0631	5.51	14.7	0.00055	1.53	RV	CELLSTATES	vCM1.3	control_PVneg	4	15
SPTLC3	2.12	0.0491	0.198	0.0542	4.82	12.5	0.00124	1.31	RV	CELLSTATES	vCM1.3	control_PVneg	4	15
SH3RF2	1.95	0.0285	2.14	0.44	8.53	14.8	0.000521	1.54	RV	CELLSTATES	vCM1.3	control_PVneg	4	15
CRIP2	1.9	0.0255	0.625	0.222	6.84	15.4	0.000426	1.59	RV	CELLSTATES	vCM1.3	control_PVneg	4	15
MBOAT1	1.89	0.0263	0.193	0.057	5.25	15.2	0.000449	1.58	RV	CELLSTATES	vCM1.3	control_PVneg	4	15
AC022034.2	1.82	0.00364	1.75	0.674	8.34	24.6	2.1e-05	2.44	RV	CELLSTATES	vCM1.3	control_PVneg	4	15
RHOT2	1.82	0.0379	0.556	0.263	6.82	13.7	0.000771	1.42	RV	CELLSTATES	vCM1.3	control_PVneg	4	15
HSF4	1.77	0.0472	0.221	0.072	5.53	12.7	0.00113	1.33	RV	CELLSTATES	vCM1.3	control_PVneg	4	15
TRIP10	1.77	0.0413	0.192	0.0736	5.22	13.4	0.000871	1.38	RV	CELLSTATES	vCM1.3	control_PVneg	4	15
HSPB8	1.74	0.00523	0.537	0.241	6.67	22.6	3.86e-05	2.28	RV	CELLSTATES	vCM1.3	control_PVneg	4	15
ANKRD13A	1.73	0.0481	0.124	0.062	4.48	12.7	0.00116	1.32	RV	CELLSTATES	vCM1.3	control_PVneg	4	15
CES2	1.73	0.0255	0.276	0.121	5.78	15.4	0.000425	1.59	RV	CELLSTATES	vCM1.3	control_PVneg	4	15
MIR22HG	1.72	0.00546	0.468	0.189	6.34	22.4	4.11e-05	2.26	RV	CELLSTATES	vCM1.3	control_PVneg	4	15
MTCH1	1.7	0.00681	0.599	0.299	6.68	21.4	5.63e-05	2.17	RV	CELLSTATES	vCM1.3	control_PVneg	4	15
DCTN2	1.66	0.0427	0.137	0.0484	4.79	13.2	0.00094	1.37	RV	CELLSTATES	vCM1.3	control_PVneg	4	15
NDUFV1	1.66	0.00231	0.649	0.349	6.93	27.5	9.19e-06	2.64	RV	CELLSTATES	vCM1.3	control_PVneg	4	15
ATF4	1.65	0.0213	0.222	0.125	5.39	16.2	0.000311	1.67	RV	CELLSTATES	vCM1.3	control_PVneg	4	15
CYC1	1.65	0.0282	0.366	0.198	6.22	14.9	0.0005	1.55	RV	CELLSTATES	vCM1.3	control_PVneg	4	15
CYHR1	1.64	0.00618	0.268	0.135	5.62	21.8	4.87e-05	2.21	RV	CELLSTATES	vCM1.3	control_PVneg	4	15
AC022146.2	1.63	0.0464	0.255	0.132	5.68	12.8	0.00109	1.33	RV	CELLSTATES	vCM1.3	control_PVneg	4	15
MYL6	1.62	0.00329	0.922	0.422	7.42	25.1	1.82e-05	2.48	RV	CELLSTATES	vCM1.3	control_PVneg	4	15
SCPEP1	1.62	0.0141	0.617	0.315	6.87	18	0.000167	1.85	RV	CELLSTATES	vCM1.3	control_PVneg	4	15
NSFL1C	1.59	0.0487	0.187	0.0683	5.15	12.6	0.0012	1.31	RV	CELLSTATES	vCM1.3	control_PVneg	4	15
MCRIP2	1.55	0.0172	0.231	0.103	5.58	17.3	0.000212	1.77	RV	CELLSTATES	vCM1.3	control_PVneg	4	15
NT5C	1.52	0.0456	0.258	0.115	5.66	12.9	0.00106	1.34	RV	CELLSTATES	vCM1.3	control_PVneg	4	15
TPM2	1.52	0.0199	1.26	0.492	7.86	16.5	0.000281	1.7	RV	CELLSTATES	vCM1.3	control_PVneg	4	15
HSPB7	1.51	0.0353	2.34	1.56	8.82	14	0.000699	1.45	RV	CELLSTATES	vCM1.3	control_PVneg	4	15
MTA1	1.51	0.0228	0.367	0.185	6.16	15.8	0.00036	1.64	RV	CELLSTATES	vCM1.3	control_PVneg	4	15
SAT1	1.47	0.016	2.62	1.43	8.86	17.6	0.000195	1.8	RV	CELLSTATES	vCM1.3	control_PVneg	4	15
RAD23A	1.44	0.038	0.235	0.136	5.55	13.7	0.000774	1.42	RV	CELLSTATES	vCM1.3	control_PVneg	4	15
COX7C	1.39	0.0415	0.389	0.232	6.3	13.4	0.000887	1.38	RV	CELLSTATES	vCM1.3	control_PVneg	4	15
XRCC6	1.36	0.0241	0.304	0.171	5.9	15.6	0.000392	1.62	RV	CELLSTATES	vCM1.3	control_PVneg	4	15
ERCC1	1.33	0.0482	0.194	0.0998	5.18	12.6	0.00118	1.32	RV	CELLSTATES	vCM1.3	control_PVneg	4	15
TBX20	1.32	0.0437	1.52	0.92	8.16	13.1	0.000982	1.36	RV	CELLSTATES	vCM1.3	control_PVneg	4	15
EIF4E2	1.31	0.027	0.417	0.251	6.36	15.1	0.000466	1.57	RV	CELLSTATES	vCM1.3	control_PVneg	4	15
EHD4	1.29	0.022	0.331	0.168	5.97	16	0.000335	1.66	RV	CELLSTATES	vCM1.3	control_PVneg	4	15
LINC02398	1.28	0.0442	0.505	0.341	6.56	13.1	0.000999	1.35	RV	CELLSTATES	vCM1.3	control_PVneg	4	15
COX5B	1.27	0.0412	0.411	0.235	6.36	13.4	0.000865	1.39	RV	CELLSTATES	vCM1.3	control_PVneg	4	15
SPSB3	1.26	0.0497	0.379	0.224	6.25	12.4	0.00127	1.3	RV	CELLSTATES	vCM1.3	control_PVneg	4	15
NMD3	0.982	0.0477	0.735	0.513	7.17	12.7	0.00115	1.32	RV	CELLSTATES	vCM1.3	control_PVneg	4	15

## Sheet: control_RBM20
Gene	logFC	FDR	mean_exp_control	mean_exp_genotype	logCPM	F	PValue	FDR_plot	Region	annotation_level	cell_state	comparison	Observations_genotype	Observations_reference
PLA2G2A	7.14	0.0153	0.139	0	4.51	17.2	0.000255	1.81	RV	CELLSTATES	vCM1.3	control_RBM20	5	15
GRXCR2	4.77	9.94e-06	2.15	0.127	8.45	68.7	1.18e-09	5	RV	CELLSTATES	vCM1.3	control_RBM20	5	15
FAM84A	4.6	0.0472	0.0189	0	2.62	12.4	0.00141	1.33	RV	CELLSTATES	vCM1.3	control_RBM20	5	15
ADH1B	4.15	0.0265	0.0439	0.00175	3.32	14.4	0.000589	1.58	RV	CELLSTATES	vCM1.3	control_RBM20	5	15
MANEA-DT	4.13	0.0415	0.0138	0	2.35	12.9	0.00117	1.38	RV	CELLSTATES	vCM1.3	control_RBM20	5	15
G0S2	3.85	0.000312	0.556	0.0514	6.56	37.2	6.59e-07	3.51	RV	CELLSTATES	vCM1.3	control_RBM20	5	15
AL591543.1	3.84	0.00022	0.165	0.0145	4.79	40.1	3.29e-07	3.66	RV	CELLSTATES	vCM1.3	control_RBM20	5	15
SMILR	3.66	0.00467	0.0539	0.00322	3.5	22.2	4.06e-05	2.33	RV	CELLSTATES	vCM1.3	control_RBM20	5	15
CHL1	3.3	0.0135	0.0985	0.055	4.26	17.4	0.000202	1.87	RV	CELLSTATES	vCM1.3	control_RBM20	5	15
H1F0	3.23	0.0477	0.135	0.0119	4.48	12	0.00144	1.32	RV	CELLSTATES	vCM1.3	control_RBM20	5	15
PCOLCE	3.14	0.00844	0.0469	0.0047	3.5	19.4	0.000102	2.07	RV	CELLSTATES	vCM1.3	control_RBM20	5	15
LRRC14B	3.01	0.0176	0.0488	0.00617	3.62	16.1	0.000319	1.75	RV	CELLSTATES	vCM1.3	control_RBM20	5	15
FAM83B	2.93	0.0142	0.117	0.02	4.49	17.1	0.000223	1.85	RV	CELLSTATES	vCM1.3	control_RBM20	5	15
AC005696.1	2.91	0.016	0.0551	0.00839	3.81	16.5	0.000276	1.8	RV	CELLSTATES	vCM1.3	control_RBM20	5	15
AC137770.1	2.88	0.00298	0.369	0.101	6.09	24.4	2.08e-05	2.53	RV	CELLSTATES	vCM1.3	control_RBM20	5	15
AC037486.1	2.83	0.0147	0.144	0.0242	4.7	16.9	0.000241	1.83	RV	CELLSTATES	vCM1.3	control_RBM20	5	15
PRELID2	2.82	0.000627	4.4	0.954	9.52	33.5	1.67e-06	3.2	RV	CELLSTATES	vCM1.3	control_RBM20	5	15
TSPEAR	2.76	0.016	0.0714	0.016	4.09	16.5	0.000272	1.8	RV	CELLSTATES	vCM1.3	control_RBM20	5	15
LINC02248	2.74	0.000262	0.782	0.284	7.04	38	5.36e-07	3.58	RV	CELLSTATES	vCM1.3	control_RBM20	5	15
AC008700.1	2.71	0.0133	0.199	0.0528	5.26	17.5	0.000195	1.88	RV	CELLSTATES	vCM1.3	control_RBM20	5	15
SCN1A	2.7	0.0142	0.0562	0.0182	3.74	17.1	0.000224	1.85	RV	CELLSTATES	vCM1.3	control_RBM20	5	15
AC012574.1	2.63	0.0327	0.167	0.0395	5.15	13.6	0.000784	1.49	RV	CELLSTATES	vCM1.3	control_RBM20	5	15
AP003181.1	2.63	0.0014	0.114	0.0354	4.59	28.5	6.44e-06	2.85	RV	CELLSTATES	vCM1.3	control_RBM20	5	15
PPP1R3C	2.58	0.0374	1.15	0.298	7.79	13	0.000979	1.43	RV	CELLSTATES	vCM1.3	control_RBM20	5	15
AL021392.1	2.52	0.013	0.0741	0.0114	3.84	17.6	0.000186	1.88	RV	CELLSTATES	vCM1.3	control_RBM20	5	15
NKX2-5	2.41	0.00534	0.288	0.0845	5.66	21.7	4.87e-05	2.27	RV	CELLSTATES	vCM1.3	control_RBM20	5	15
AP003170.3	2.37	0.00852	0.0756	0.016	4.12	19.3	0.000106	2.07	RV	CELLSTATES	vCM1.3	control_RBM20	5	15
AL359094.1	2.32	0.0467	0.0382	0.00792	3.36	12.2	0.00138	1.33	RV	CELLSTATES	vCM1.3	control_RBM20	5	15
COL25A1	2.32	0.0126	0.24	0.0686	5.36	17.8	0.000176	1.9	RV	CELLSTATES	vCM1.3	control_RBM20	5	15
CPS1	2.15	0.0142	0.132	0.0731	4.59	17.1	0.000224	1.85	RV	CELLSTATES	vCM1.3	control_RBM20	5	15
TLL2	2.15	0.00601	0.213	0.0563	5.05	21.1	5.89e-05	2.22	RV	CELLSTATES	vCM1.3	control_RBM20	5	15
GALNTL6	2.11	0.0194	0.217	0.0575	5.35	15.7	0.000367	1.71	RV	CELLSTATES	vCM1.3	control_RBM20	5	15
IDH2-DT	2.08	0.00635	0.166	0.0441	4.99	20.8	6.42e-05	2.2	RV	CELLSTATES	vCM1.3	control_RBM20	5	15
SLC36A2	2.04	0.0135	0.0901	0.0419	4.25	17.4	0.000202	1.87	RV	CELLSTATES	vCM1.3	control_RBM20	5	15
AC107068.2	2.03	0.0413	5.23	1.61	9.82	12.6	0.00115	1.38	RV	CELLSTATES	vCM1.3	control_RBM20	5	15
PDE4B	2.03	0.0133	0.265	0.0795	5.56	17.5	0.000195	1.88	RV	CELLSTATES	vCM1.3	control_RBM20	5	15
CRACR2B	2.01	0.0224	0.05	0.0139	3.65	15.1	0.000455	1.65	RV	CELLSTATES	vCM1.3	control_RBM20	5	15
LPCAT4	2.01	0.0162	0.207	0.0835	5.19	16.4	0.000284	1.79	RV	CELLSTATES	vCM1.3	control_RBM20	5	15
MRPL14	1.98	0.0177	0.0892	0.0281	4.2	16	0.000325	1.75	RV	CELLSTATES	vCM1.3	control_RBM20	5	15
AL451069.1	1.97	0.00162	0.179	0.0557	5.12	27.3	8.98e-06	2.79	RV	CELLSTATES	vCM1.3	control_RBM20	5	15
AC100872.1	1.93	0.00141	0.225	0.0724	5.35	28.4	6.62e-06	2.85	RV	CELLSTATES	vCM1.3	control_RBM20	5	15
GJA1	1.87	0.0076	0.199	0.0787	5.32	19.9	8.68e-05	2.12	RV	CELLSTATES	vCM1.3	control_RBM20	5	15
IDH2	1.87	0.000123	0.918	0.411	7.3	43.4	1.53e-07	3.91	RV	CELLSTATES	vCM1.3	control_RBM20	5	15
IFRD2	1.87	0.0023	0.135	0.0475	4.82	25.6	1.46e-05	2.64	RV	CELLSTATES	vCM1.3	control_RBM20	5	15
SH3RF2	1.87	0.0133	2.14	0.832	8.48	17.4	0.000196	1.88	RV	CELLSTATES	vCM1.3	control_RBM20	5	15
B3GALT2	1.85	0.0415	0.0628	0.0206	3.92	12.6	0.00116	1.38	RV	CELLSTATES	vCM1.3	control_RBM20	5	15
AC007100.1	1.83	0.0204	0.0924	0.0291	4.3	15.5	0.000393	1.69	RV	CELLSTATES	vCM1.3	control_RBM20	5	15
FGF12	1.83	6.71e-05	27.1	11.8	12.1	50.7	3.24e-08	4.17	RV	CELLSTATES	vCM1.3	control_RBM20	5	15
PLN	1.83	0.0258	2.81	1.37	9.01	14.5	0.000565	1.59	RV	CELLSTATES	vCM1.3	control_RBM20	5	15
HINT2	1.82	0.0294	0.0589	0.0207	3.64	14	0.000681	1.53	RV	CELLSTATES	vCM1.3	control_RBM20	5	15
LINC01550	1.82	0.0016	0.199	0.0961	5.2	27.5	8.48e-06	2.8	RV	CELLSTATES	vCM1.3	control_RBM20	5	15
LSAMP	1.82	0.0288	0.333	0.18	5.83	14.1	0.00065	1.54	RV	CELLSTATES	vCM1.3	control_RBM20	5	15
SOX5	1.81	0.035	0.426	0.264	6.31	13.3	0.000885	1.46	RV	CELLSTATES	vCM1.3	control_RBM20	5	15
KLHL32	1.79	0.0335	0.122	0.0703	4.6	13.5	0.000814	1.47	RV	CELLSTATES	vCM1.3	control_RBM20	5	15
COL6A2	1.78	0.00694	0.171	0.0851	5.02	20.3	7.44e-05	2.16	RV	CELLSTATES	vCM1.3	control_RBM20	5	15
HRH2	1.73	0.00398	0.327	0.121	5.88	22.9	3.28e-05	2.4	RV	CELLSTATES	vCM1.3	control_RBM20	5	15
TKT	1.67	0.0146	0.199	0.0926	5.15	16.9	0.000235	1.84	RV	CELLSTATES	vCM1.3	control_RBM20	5	15
LRRTM4	1.64	0.0384	0.276	0.138	5.53	12.9	0.00102	1.42	RV	CELLSTATES	vCM1.3	control_RBM20	5	15
EFEMP1	1.62	0.0383	0.0849	0.0338	4.16	12.9	0.00102	1.42	RV	CELLSTATES	vCM1.3	control_RBM20	5	15
SMDT1	1.62	0.031	0.0608	0.021	3.81	13.8	0.00073	1.51	RV	CELLSTATES	vCM1.3	control_RBM20	5	15
LINC00964	1.6	0.0231	0.177	0.0888	5.09	14.9	0.000482	1.64	RV	CELLSTATES	vCM1.3	control_RBM20	5	15
LINC01151	1.57	0.0319	0.198	0.0941	5.11	13.7	0.000758	1.5	RV	CELLSTATES	vCM1.3	control_RBM20	5	15
CORIN	1.55	0.00844	2.04	0.957	8.4	19.4	0.000102	2.07	RV	CELLSTATES	vCM1.3	control_RBM20	5	15
PHACTR3	1.54	0.031	0.287	0.103	5.58	13.8	0.000728	1.51	RV	CELLSTATES	vCM1.3	control_RBM20	5	15
MTA1	1.53	0.00913	0.367	0.152	6.08	19	0.000116	2.04	RV	CELLSTATES	vCM1.3	control_RBM20	5	15
AL845331.2	1.52	0.0335	0.482	0.329	6.56	13.5	0.000817	1.47	RV	CELLSTATES	vCM1.3	control_RBM20	5	15
COL6A1	1.52	0.0164	0.176	0.0805	5.1	16.3	0.000291	1.78	RV	CELLSTATES	vCM1.3	control_RBM20	5	15
TRPC4	1.51	0.0145	0.165	0.0955	5.01	17	0.000232	1.84	RV	CELLSTATES	vCM1.3	control_RBM20	5	15
TBX20	1.49	0.00282	1.52	0.855	8.08	24.7	1.89e-05	2.55	RV	CELLSTATES	vCM1.3	control_RBM20	5	15
AC016650.1	1.47	0.0083	0.418	0.217	6.19	19.5	9.89e-05	2.08	RV	CELLSTATES	vCM1.3	control_RBM20	5	15
SPHKAP	1.47	0.00108	2.26	1.29	8.64	29.7	4.51e-06	2.97	RV	CELLSTATES	vCM1.3	control_RBM20	5	15
SLC25A6	1.45	0.00991	0.171	0.0839	5.08	18.7	0.000128	2	RV	CELLSTATES	vCM1.3	control_RBM20	5	15
AQP7	1.42	0.000956	1.7	1.07	8.28	30.9	3.28e-06	3.02	RV	CELLSTATES	vCM1.3	control_RBM20	5	15
ADAMTS15	1.41	0.00653	0.212	0.118	5.23	20.6	6.82e-05	2.18	RV	CELLSTATES	vCM1.3	control_RBM20	5	15
ASB10	1.41	0.00601	0.276	0.131	5.68	21.1	5.89e-05	2.22	RV	CELLSTATES	vCM1.3	control_RBM20	5	15
SAMD5	1.41	0.0319	0.224	0.0979	5.29	13.7	0.000761	1.5	RV	CELLSTATES	vCM1.3	control_RBM20	5	15
VIPR2	1.4	0.00107	0.965	0.509	7.37	30	4.19e-06	2.97	RV	CELLSTATES	vCM1.3	control_RBM20	5	15
CNTNAP3	1.36	0.0176	0.319	0.174	5.85	16.1	0.00032	1.75	RV	CELLSTATES	vCM1.3	control_RBM20	5	15
SLC29A1	1.36	0.00601	0.348	0.194	6.07	21.1	5.79e-05	2.22	RV	CELLSTATES	vCM1.3	control_RBM20	5	15
HEY2	1.34	0.0195	0.39	0.206	6.14	15.6	0.000371	1.71	RV	CELLSTATES	vCM1.3	control_RBM20	5	15
RALYL	1.32	0.00712	1.9	1.13	8.44	20.2	7.78e-05	2.15	RV	CELLSTATES	vCM1.3	control_RBM20	5	15
FSD2	1.3	0.0156	1.69	1.09	8.29	16.6	0.000264	1.81	RV	CELLSTATES	vCM1.3	control_RBM20	5	15
TMEM38A	1.3	0.0241	0.336	0.191	5.88	14.8	0.000511	1.62	RV	CELLSTATES	vCM1.3	control_RBM20	5	15
TOM1	1.3	0.0386	0.412	0.247	6.29	12.9	0.00104	1.41	RV	CELLSTATES	vCM1.3	control_RBM20	5	15
IDH1	1.29	0.0291	0.269	0.155	5.61	14	0.00067	1.54	RV	CELLSTATES	vCM1.3	control_RBM20	5	15
HSPB7	1.28	0.0163	2.34	1.67	8.75	16.4	0.000288	1.79	RV	CELLSTATES	vCM1.3	control_RBM20	5	15
CHST9	1.26	0.0348	0.439	0.301	6.46	13.3	0.000876	1.46	RV	CELLSTATES	vCM1.3	control_RBM20	5	15
PPP1R1C	1.22	0.0178	1.21	0.818	7.73	16	0.000326	1.75	RV	CELLSTATES	vCM1.3	control_RBM20	5	15
TRABD	1.22	0.0124	0.206	0.161	5.39	17.8	0.000172	1.91	RV	CELLSTATES	vCM1.3	control_RBM20	5	15
MAP3K14	1.21	0.0315	0.444	0.307	6.33	13.8	0.000743	1.5	RV	CELLSTATES	vCM1.3	control_RBM20	5	15
RNF207	1.19	0.00621	1.13	0.73	7.65	20.9	6.19e-05	2.21	RV	CELLSTATES	vCM1.3	control_RBM20	5	15
STRIP2	1.19	0.038	0.286	0.177	5.63	13	0.001	1.42	RV	CELLSTATES	vCM1.3	control_RBM20	5	15
B4GALNT3	1.18	0.0168	1.08	0.756	7.61	16.2	0.0003	1.78	RV	CELLSTATES	vCM1.3	control_RBM20	5	15
NRP1	1.18	0.00194	1.88	1.33	8.42	26.4	1.17e-05	2.71	RV	CELLSTATES	vCM1.3	control_RBM20	5	15
CEP85L	1.16	0.0291	1.2	0.873	7.84	14	0.00067	1.54	RV	CELLSTATES	vCM1.3	control_RBM20	5	15
SCPEP1	1.16	0.016	0.617	0.46	6.83	16.5	0.000275	1.8	RV	CELLSTATES	vCM1.3	control_RBM20	5	15
AC003006.1	1.15	0.0447	0.139	0.0823	4.81	12.3	0.0013	1.35	RV	CELLSTATES	vCM1.3	control_RBM20	5	15
ESRRA	1.15	0.0207	0.529	0.326	6.54	15.4	0.000403	1.68	RV	CELLSTATES	vCM1.3	control_RBM20	5	15
SH3KBP1	1.15	0.0446	0.452	0.321	6.36	12.3	0.00129	1.35	RV	CELLSTATES	vCM1.3	control_RBM20	5	15
PPP1R12B	1.14	0.00467	9.86	6.92	10.8	22.2	4.09e-05	2.33	RV	CELLSTATES	vCM1.3	control_RBM20	5	15
PPP1R13L	1.13	0.00438	0.768	0.516	7.09	22.5	3.7e-05	2.36	RV	CELLSTATES	vCM1.3	control_RBM20	5	15
SNHG25	1.13	0.0438	0.236	0.187	5.55	12.4	0.00126	1.36	RV	CELLSTATES	vCM1.3	control_RBM20	5	15
MARCH11	1.12	0.0344	0.516	0.341	6.54	13.4	0.000852	1.46	RV	CELLSTATES	vCM1.3	control_RBM20	5	15
KIFC3	1.11	0.0107	0.669	0.519	6.88	18.4	0.000141	1.97	RV	CELLSTATES	vCM1.3	control_RBM20	5	15
AC022034.2	1.1	0.0364	1.75	1.7	8.36	13.1	0.000939	1.44	RV	CELLSTATES	vCM1.3	control_RBM20	5	15
TRPM7	1.08	0.00719	2.65	1.95	8.91	20.1	7.94e-05	2.14	RV	CELLSTATES	vCM1.3	control_RBM20	5	15
FAM219B	1.06	0.047	0.216	0.157	5.42	12.1	0.00139	1.33	RV	CELLSTATES	vCM1.3	control_RBM20	5	15
RSU1	1.05	0.00794	0.486	0.402	6.51	19.6	9.37e-05	2.1	RV	CELLSTATES	vCM1.3	control_RBM20	5	15
TRDN-AS1	1.04	0.0113	7.31	5.95	10.4	18.2	0.000152	1.95	RV	CELLSTATES	vCM1.3	control_RBM20	5	15
PDE1C	1.03	0.0315	5	3.53	9.67	13.8	0.000745	1.5	RV	CELLSTATES	vCM1.3	control_RBM20	5	15
TMEM65	1.02	0.0224	2.13	1.49	8.54	15.1	0.000457	1.65	RV	CELLSTATES	vCM1.3	control_RBM20	5	15
RPL3L	0.994	0.0418	0.707	0.536	7.1	12.5	0.00119	1.38	RV	CELLSTATES	vCM1.3	control_RBM20	5	15
NDUFV1	0.993	0.0124	0.649	0.484	6.91	17.9	0.00017	1.91	RV	CELLSTATES	vCM1.3	control_RBM20	5	15
IL1RAPL1	0.979	0.0156	5.43	4.42	9.95	16.6	0.000265	1.81	RV	CELLSTATES	vCM1.3	control_RBM20	5	15
PDE7B	0.979	0.0398	0.657	0.516	7	12.8	0.00108	1.4	RV	CELLSTATES	vCM1.3	control_RBM20	5	15
GPC6	0.973	0.0336	0.248	0.181	5.6	13.5	0.00082	1.47	RV	CELLSTATES	vCM1.3	control_RBM20	5	15
COX5B	0.97	0.0227	0.411	0.354	6.34	15	0.000469	1.64	RV	CELLSTATES	vCM1.3	control_RBM20	5	15
MYL6	0.97	0.036	0.922	0.861	7.43	13.2	0.000922	1.44	RV	CELLSTATES	vCM1.3	control_RBM20	5	15
FHL2	0.937	0.0223	24.7	20.3	12.1	15.1	0.000448	1.65	RV	CELLSTATES	vCM1.3	control_RBM20	5	15
HEATR5B	0.925	0.0346	0.724	0.63	7.13	13.4	0.000867	1.46	RV	CELLSTATES	vCM1.3	control_RBM20	5	15
GCNT2	0.9	0.0344	1.67	1.37	8.17	13.4	0.000848	1.46	RV	CELLSTATES	vCM1.3	control_RBM20	5	15
LHFPL6	0.896	0.0147	2.4	2.11	8.74	16.9	0.000239	1.83	RV	CELLSTATES	vCM1.3	control_RBM20	5	15
GNAI3	0.88	0.0299	0.386	0.305	6.17	13.9	0.000694	1.52	RV	CELLSTATES	vCM1.3	control_RBM20	5	15
RBFOX1	0.858	0.0133	4.21	3.69	9.56	17.5	0.000193	1.88	RV	CELLSTATES	vCM1.3	control_RBM20	5	15
SLC8A1	0.858	0.031	31.1	27	12.4	13.8	0.00073	1.51	RV	CELLSTATES	vCM1.3	control_RBM20	5	15
CUL4A	0.853	0.0459	0.727	0.589	7.02	12.2	0.00135	1.34	RV	CELLSTATES	vCM1.3	control_RBM20	5	15
SLC4A3	0.832	0.0239	0.842	0.693	7.29	14.8	0.000503	1.62	RV	CELLSTATES	vCM1.3	control_RBM20	5	15
ADAM23	0.829	0.0224	1.08	0.921	7.57	15.1	0.00045	1.65	RV	CELLSTATES	vCM1.3	control_RBM20	5	15
ACAT1	0.828	0.0242	0.726	0.643	7.07	14.7	0.000516	1.62	RV	CELLSTATES	vCM1.3	control_RBM20	5	15
STXBP6	0.797	0.0365	1.34	1.35	7.95	13.1	0.000943	1.44	RV	CELLSTATES	vCM1.3	control_RBM20	5	15
SRSF2	0.785	0.0426	0.5	0.497	6.63	12.5	0.00122	1.37	RV	CELLSTATES	vCM1.3	control_RBM20	5	15
FAM160A1	0.781	0.0412	0.815	0.77	7.28	12.6	0.00114	1.38	RV	CELLSTATES	vCM1.3	control_RBM20	5	15
MYOCD	0.779	0.0455	2.72	2.41	8.92	12.2	0.00133	1.34	RV	CELLSTATES	vCM1.3	control_RBM20	5	15
PIR	0.769	0.0291	0.564	0.525	6.74	14	0.00067	1.54	RV	CELLSTATES	vCM1.3	control_RBM20	5	15
MTUS2	0.749	0.0385	2.34	2.23	8.77	12.9	0.00103	1.42	RV	CELLSTATES	vCM1.3	control_RBM20	5	15
UBAP1	0.737	0.0404	0.509	0.437	6.58	12.7	0.00111	1.39	RV	CELLSTATES	vCM1.3	control_RBM20	5	15

## Sheet: control_TTN
Gene	logFC	FDR	mean_exp_control	mean_exp_genotype	logCPM	F	PValue	FDR_plot	Region	annotation_level	cell_state	comparison	Observations_genotype	Observations_reference
CCL2	6.12	0.00778	0.0487	0	3.28	18.5	0.000175	2.11	RV	CELLSTATES	vCM1.3	control_TTN	6	15
PLA2G2A	5.37	0.00259	0.139	0.00423	4.34	22.7	3.5e-05	2.59	RV	CELLSTATES	vCM1.3	control_TTN	6	15
FOS	4.99	0.00866	0.251	0.0141	5.35	17.2	0.000215	2.06	RV	CELLSTATES	vCM1.3	control_TTN	6	15
NR4A3	4.83	0.00692	0.668	0.0382	6.82	18.3	0.000145	2.16	RV	CELLSTATES	vCM1.3	control_TTN	6	15
BHLHE40	4.69	0.00202	0.215	0.0125	5.26	23.9	2.44e-05	2.7	RV	CELLSTATES	vCM1.3	control_TTN	6	15
C1QB	4.39	0.0115	0.0133	0	2.17	16.5	0.000338	1.94	RV	CELLSTATES	vCM1.3	control_TTN	6	15
APOD	4.23	0.00382	0.384	0.0282	5.9	20.9	6.14e-05	2.42	RV	CELLSTATES	vCM1.3	control_TTN	6	15
NDUFA13	4.04	0.0167	0.0201	0.00219	2.64	14.3	0.000601	1.78	RV	CELLSTATES	vCM1.3	control_TTN	6	15
IFITM2	3.91	0.0234	0.0358	0.00251	2.96	12.9	0.00103	1.63	RV	CELLSTATES	vCM1.3	control_TTN	6	15
CFD	3.85	0.00146	0.424	0.0532	6.07	25.6	1.44e-05	2.84	RV	CELLSTATES	vCM1.3	control_TTN	6	15
COL15A1	3.82	0.00115	0.0495	0.00405	3.33	26.8	1.02e-05	2.94	RV	CELLSTATES	vCM1.3	control_TTN	6	15
IFITM3	3.76	0.00806	0.102	0.0138	4.21	17.5	0.000192	2.09	RV	CELLSTATES	vCM1.3	control_TTN	6	15
STX16	3.67	0.0429	0.0413	0.00633	3.33	10.6	0.00258	1.37	RV	CELLSTATES	vCM1.3	control_TTN	6	15
MAP3K8	3.58	0.00948	0.0409	0.00594	3.08	16.8	0.000246	2.02	RV	CELLSTATES	vCM1.3	control_TTN	6	15
ELF3	3.5	0.0362	0.0438	0.00125	2.52	11.2	0.00203	1.44	RV	CELLSTATES	vCM1.3	control_TTN	6	15
FAM43A	3.46	0.00306	0.0492	0.00706	3.5	21.8	4.56e-05	2.51	RV	CELLSTATES	vCM1.3	control_TTN	6	15
ADH1B	3.4	0.00751	0.0439	0.00629	3.15	17.9	0.000165	2.12	RV	CELLSTATES	vCM1.3	control_TTN	6	15
RPS6KB2-AS1	3.21	0.0244	0.031	0.00465	2.99	12.7	0.00111	1.61	RV	CELLSTATES	vCM1.3	control_TTN	6	15
G0S2	3.18	0.000272	0.556	0.116	6.48	34.9	1.16e-06	3.57	RV	CELLSTATES	vCM1.3	control_TTN	6	15
JUNB	3.18	0.013	0.305	0.0591	5.75	15.4	0.000404	1.89	RV	CELLSTATES	vCM1.3	control_TTN	6	15
LINC01049	3.09	0.0276	0.035	0.00309	2.79	12.2	0.00136	1.56	RV	CELLSTATES	vCM1.3	control_TTN	6	15
FHL3	3.05	0.00926	0.0247	0.00296	2.43	16.9	0.000236	2.03	RV	CELLSTATES	vCM1.3	control_TTN	6	15
AF129408.1	3.04	0.043	0.0201	0.00516	2.65	10.6	0.0026	1.37	RV	CELLSTATES	vCM1.3	control_TTN	6	15
FABP4	2.94	0.0192	0.0524	0.013	3.4	13.7	0.000753	1.72	RV	CELLSTATES	vCM1.3	control_TTN	6	15
GRIK3	2.92	0.0479	0.0161	0.000772	2.06	10.2	0.00304	1.32	RV	CELLSTATES	vCM1.3	control_TTN	6	15
GFPT2	2.87	0.0335	0.0492	0.0106	3.5	11.5	0.00179	1.48	RV	CELLSTATES	vCM1.3	control_TTN	6	15
C3	2.85	0.046	0.0378	0.00826	3.05	10.3	0.00286	1.34	RV	CELLSTATES	vCM1.3	control_TTN	6	15
IDO1	2.84	0.042	0.0534	0.00905	3.25	10.7	0.0025	1.38	RV	CELLSTATES	vCM1.3	control_TTN	6	15
KNG1	2.83	0.0117	0.0571	0.0125	3.5	15.8	0.000345	1.93	RV	CELLSTATES	vCM1.3	control_TTN	6	15
C1R	2.81	0.0103	0.0607	0.0121	3.34	16.5	0.000277	1.99	RV	CELLSTATES	vCM1.3	control_TTN	6	15
IGFBP4	2.81	0.0245	0.041	0.00759	3	12.7	0.00111	1.61	RV	CELLSTATES	vCM1.3	control_TTN	6	15
LYL1	2.81	0.0239	0.0146	0.000772	2	12.8	0.00108	1.62	RV	CELLSTATES	vCM1.3	control_TTN	6	15
MGST1	2.77	0.0197	0.0515	0.0154	3.25	13.6	0.000789	1.7	RV	CELLSTATES	vCM1.3	control_TTN	6	15
NR4A1	2.77	0.0372	0.76	0.187	7.02	11.1	0.00211	1.43	RV	CELLSTATES	vCM1.3	control_TTN	6	15
AL354892.1	2.75	0.0453	0.0168	0.00125	2.06	10.4	0.00279	1.34	RV	CELLSTATES	vCM1.3	control_TTN	6	15
PLCB2	2.75	0.0212	0.0131	0.00264	2.23	13.3	0.000874	1.67	RV	CELLSTATES	vCM1.3	control_TTN	6	15
APOE	2.74	0.0294	0.0448	0.00902	3.08	12	0.00148	1.53	RV	CELLSTATES	vCM1.3	control_TTN	6	15
GRXCR2	2.67	0.00619	2.15	0.638	8.44	18.8	0.000123	2.21	RV	CELLSTATES	vCM1.3	control_TTN	6	15
AC008700.1	2.66	0.00173	0.199	0.0573	5.15	24.7	1.89e-05	2.76	RV	CELLSTATES	vCM1.3	control_TTN	6	15
AC023355.1	2.66	0.0414	0.0182	0.00598	2.51	10.7	0.00244	1.38	RV	CELLSTATES	vCM1.3	control_TTN	6	15
MAP2K6	2.66	0.0231	0.0262	0.00686	2.79	12.9	0.00101	1.64	RV	CELLSTATES	vCM1.3	control_TTN	6	15
BMP7	2.64	0.00351	0.0348	0.00751	2.92	21.2	5.56e-05	2.45	RV	CELLSTATES	vCM1.3	control_TTN	6	15
LRRC10	2.62	0.0251	0.0734	0.0153	3.97	12.6	0.00115	1.6	RV	CELLSTATES	vCM1.3	control_TTN	6	15
IFI6	2.59	0.0428	0.0257	0.00561	2.95	10.6	0.00257	1.37	RV	CELLSTATES	vCM1.3	control_TTN	6	15
PXDN	2.58	0.0482	0.0213	0.00375	2.22	10.2	0.00307	1.32	RV	CELLSTATES	vCM1.3	control_TTN	6	15
SPC24	2.58	0.011	0.0312	0.00724	2.7	16.1	0.000312	1.96	RV	CELLSTATES	vCM1.3	control_TTN	6	15
JAG1	2.57	0.034	0.0244	0.00342	2.37	11.4	0.00185	1.47	RV	CELLSTATES	vCM1.3	control_TTN	6	15
NDC80	2.55	0.0287	0.0337	0.00987	3.03	12	0.00144	1.54	RV	CELLSTATES	vCM1.3	control_TTN	6	15
FBLN2	2.54	0.0155	0.0193	0.00429	2.62	14.6	0.000533	1.81	RV	CELLSTATES	vCM1.3	control_TTN	6	15
AL591543.1	2.53	0.00036	0.165	0.0433	4.7	33	1.87e-06	3.44	RV	CELLSTATES	vCM1.3	control_TTN	6	15
MID1IP1	2.53	0.00596	0.098	0.0286	4.13	19	0.000115	2.22	RV	CELLSTATES	vCM1.3	control_TTN	6	15
CCBE1	2.52	0.00785	0.274	0.073	5.45	17.7	0.000178	2.11	RV	CELLSTATES	vCM1.3	control_TTN	6	15
PCOLCE	2.5	0.00275	0.0469	0.013	3.36	22.4	3.86e-05	2.56	RV	CELLSTATES	vCM1.3	control_TTN	6	15
SCN1A	2.5	0.000395	0.0562	0.0169	3.59	32.4	2.19e-06	3.4	RV	CELLSTATES	vCM1.3	control_TTN	6	15
AC027307.1	2.48	0.0198	0.0607	0.0223	3.81	13.6	0.000796	1.7	RV	CELLSTATES	vCM1.3	control_TTN	6	15
KCNS3	2.46	0.0198	0.0262	0.00678	2.78	13.6	0.000794	1.7	RV	CELLSTATES	vCM1.3	control_TTN	6	15
PPP1R3C	2.43	0.013	1.15	0.446	7.75	15.4	0.000403	1.89	RV	CELLSTATES	vCM1.3	control_TTN	6	15
EMILIN1	2.39	0.0418	0.014	0.00376	2.31	10.7	0.00248	1.38	RV	CELLSTATES	vCM1.3	control_TTN	6	15
NKX2-5	2.36	0.000546	0.288	0.0955	5.56	30.5	3.62e-06	3.26	RV	CELLSTATES	vCM1.3	control_TTN	6	15
TESC	2.36	0.00014	0.247	0.0786	5.3	39	4.18e-07	3.85	RV	CELLSTATES	vCM1.3	control_TTN	6	15
STEAP4	2.35	0.0226	0.0249	0.0071	2.67	13	0.000976	1.65	RV	CELLSTATES	vCM1.3	control_TTN	6	15
SEC14L5	2.34	0.00328	0.0601	0.0216	3.65	21.5	5.05e-05	2.48	RV	CELLSTATES	vCM1.3	control_TTN	6	15
EFEMP1	2.33	0.000282	0.0849	0.027	3.99	34.6	1.24e-06	3.55	RV	CELLSTATES	vCM1.3	control_TTN	6	15
LINC02177	2.33	0.0112	0.0526	0.0125	3.3	16	0.000326	1.95	RV	CELLSTATES	vCM1.3	control_TTN	6	15
EVA1A	2.29	0.0379	0.0306	0.00983	2.98	11	0.00216	1.42	RV	CELLSTATES	vCM1.3	control_TTN	6	15
AL021392.1	2.28	0.00706	0.0741	0.0267	3.72	18.2	0.000152	2.15	RV	CELLSTATES	vCM1.3	control_TTN	6	15
GEM	2.28	0.0165	0.234	0.0909	5.51	14.4	0.000587	1.78	RV	CELLSTATES	vCM1.3	control_TTN	6	15
IGFBP6	2.25	0.0372	0.0436	0.0188	3.25	11.1	0.00211	1.43	RV	CELLSTATES	vCM1.3	control_TTN	6	15
IL17RD	2.25	0.0186	0.0563	0.016	3.43	13.8	0.000717	1.73	RV	CELLSTATES	vCM1.3	control_TTN	6	15
SCN9A	2.25	0.0237	0.0234	0.00718	2.68	12.8	0.00106	1.62	RV	CELLSTATES	vCM1.3	control_TTN	6	15
MOG	2.22	0.00507	0.0781	0.03	3.93	19.7	9.21e-05	2.3	RV	CELLSTATES	vCM1.3	control_TTN	6	15
AL031280.1	2.2	0.0172	0.0728	0.0269	3.78	14.2	0.000633	1.76	RV	CELLSTATES	vCM1.3	control_TTN	6	15
LINC01807	2.2	0.00706	0.0643	0.0241	3.72	18.2	0.000153	2.15	RV	CELLSTATES	vCM1.3	control_TTN	6	15
ISG15	2.18	0.022	0.0526	0.0175	3.55	13.1	0.000938	1.66	RV	CELLSTATES	vCM1.3	control_TTN	6	15
S1PR3	2.17	0.0474	0.0242	0.00771	2.72	10.2	0.00297	1.32	RV	CELLSTATES	vCM1.3	control_TTN	6	15
CHDH	2.16	0.0177	0.0357	0.00815	2.91	14.1	0.000663	1.75	RV	CELLSTATES	vCM1.3	control_TTN	6	15
DCN	2.15	0.0137	0.35	0.14	5.92	15.2	0.000433	1.86	RV	CELLSTATES	vCM1.3	control_TTN	6	15
LPCAT4	2.14	0.000933	0.207	0.0748	5.07	27.8	7.67e-06	3.03	RV	CELLSTATES	vCM1.3	control_TTN	6	15
AC037486.1	2.13	0.0115	0.144	0.0523	4.61	15.9	0.000336	1.94	RV	CELLSTATES	vCM1.3	control_TTN	6	15
PRELID2	2.13	0.00486	4.4	1.9	9.52	19.8	8.71e-05	2.31	RV	CELLSTATES	vCM1.3	control_TTN	6	15
AC137770.1	2.12	0.00675	0.369	0.165	6.06	18.4	0.00014	2.17	RV	CELLSTATES	vCM1.3	control_TTN	6	15
SH3RF2	2.09	0.00182	2.14	0.873	8.42	24.4	2.05e-05	2.74	RV	CELLSTATES	vCM1.3	control_TTN	6	15
S100A4	2.08	0.05	0.049	0.0191	3.39	10.1	0.00322	1.3	RV	CELLSTATES	vCM1.3	control_TTN	6	15
AL138831.1	2.07	0.0158	0.0304	0.0113	2.96	14.6	0.000547	1.8	RV	CELLSTATES	vCM1.3	control_TTN	6	15
AC005696.1	2.05	0.0123	0.0551	0.0276	3.71	15.6	0.00037	1.91	RV	CELLSTATES	vCM1.3	control_TTN	6	15
RNF122	2.04	0.0019	0.287	0.0887	5.37	24.2	2.21e-05	2.72	RV	CELLSTATES	vCM1.3	control_TTN	6	15
AP003110.1	2.03	0.0267	0.0451	0.0208	3.45	12.4	0.00126	1.57	RV	CELLSTATES	vCM1.3	control_TTN	6	15
HTRA3	2.03	0.0414	0.0329	0.0123	3.02	10.7	0.00243	1.38	RV	CELLSTATES	vCM1.3	control_TTN	6	15
LINC01600	2.03	0.0414	0.024	0.0047	2.46	10.7	0.00243	1.38	RV	CELLSTATES	vCM1.3	control_TTN	6	15
COL1A1	2.02	0.0318	0.0741	0.0183	3.4	11.7	0.00167	1.5	RV	CELLSTATES	vCM1.3	control_TTN	6	15
PHACTR3	1.99	0.000271	0.287	0.103	5.45	35	1.11e-06	3.57	RV	CELLSTATES	vCM1.3	control_TTN	6	15
LENG1	1.97	0.0482	0.0211	0.00988	2.61	10.2	0.00307	1.32	RV	CELLSTATES	vCM1.3	control_TTN	6	15
CRIP2	1.95	0.000388	0.625	0.253	6.67	32.5	2.11e-06	3.41	RV	CELLSTATES	vCM1.3	control_TTN	6	15
HRH2	1.95	0.000159	0.327	0.128	5.77	38	5.33e-07	3.8	RV	CELLSTATES	vCM1.3	control_TTN	6	15
PITPNM2	1.94	0.000751	0.445	0.16	6.03	28.9	5.64e-06	3.12	RV	CELLSTATES	vCM1.3	control_TTN	6	15
CCDC179	1.93	0.0259	0.031	0.0144	3.03	12.5	0.0012	1.59	RV	CELLSTATES	vCM1.3	control_TTN	6	15
HTR4	1.93	0.00792	0.537	0.272	6.61	17.6	0.000186	2.1	RV	CELLSTATES	vCM1.3	control_TTN	6	15
LDHA	1.92	0.00173	0.146	0.0586	4.61	24.7	1.88e-05	2.76	RV	CELLSTATES	vCM1.3	control_TTN	6	15
AC104971.2	1.91	0.023	0.0347	0.0134	2.96	13	0.001	1.64	RV	CELLSTATES	vCM1.3	control_TTN	6	15
TAS1R1	1.9	0.0194	0.0449	0.0192	3.26	13.7	0.000766	1.71	RV	CELLSTATES	vCM1.3	control_TTN	6	15
WDR62	1.9	0.0163	0.0558	0.0289	3.71	14.5	0.000571	1.79	RV	CELLSTATES	vCM1.3	control_TTN	6	15
ANKRD18A	1.89	0.0491	0.0447	0.0173	3.25	10.1	0.00315	1.31	RV	CELLSTATES	vCM1.3	control_TTN	6	15
CPS1	1.87	0.00632	0.132	0.0481	4.46	18.7	0.000129	2.2	RV	CELLSTATES	vCM1.3	control_TTN	6	15
LINC01550	1.86	0.00017	0.199	0.0891	5.09	37.4	6.23e-07	3.77	RV	CELLSTATES	vCM1.3	control_TTN	6	15
PZP	1.84	0.00114	0.132	0.0678	4.69	26.9	9.95e-06	2.94	RV	CELLSTATES	vCM1.3	control_TTN	6	15
LINC00880	1.83	0.0237	0.212	0.0804	5.05	12.8	0.00106	1.63	RV	CELLSTATES	vCM1.3	control_TTN	6	15
LINC00881	1.83	0.0269	1.73	0.726	8.05	12.3	0.00129	1.57	RV	CELLSTATES	vCM1.3	control_TTN	6	15
LRRTM4	1.81	0.00262	0.276	0.115	5.41	22.6	3.6e-05	2.58	RV	CELLSTATES	vCM1.3	control_TTN	6	15
SPDYE2	1.81	0.0343	0.718	0.389	7.1	11.4	0.00189	1.46	RV	CELLSTATES	vCM1.3	control_TTN	6	15
AC107068.2	1.8	0.031	5.23	3.06	9.83	11.7	0.00162	1.51	RV	CELLSTATES	vCM1.3	control_TTN	6	15
CORIN	1.8	0.00134	2.04	0.927	8.32	26.1	1.25e-05	2.87	RV	CELLSTATES	vCM1.3	control_TTN	6	15
LRP1	1.79	0.00195	0.294	0.12	5.51	24	2.31e-05	2.71	RV	CELLSTATES	vCM1.3	control_TTN	6	15
SLIT3	1.79	0.00777	0.25	0.118	5.43	17.8	0.000174	2.11	RV	CELLSTATES	vCM1.3	control_TTN	6	15
CREB3	1.78	0.0185	0.0392	0.0159	3.02	13.9	0.00071	1.73	RV	CELLSTATES	vCM1.3	control_TTN	6	15
GPT2	1.78	0.0156	0.0685	0.0248	3.47	14.6	0.000538	1.81	RV	CELLSTATES	vCM1.3	control_TTN	6	15
GMEB1	1.77	0.0238	0.25	0.101	5.41	12.8	0.00107	1.62	RV	CELLSTATES	vCM1.3	control_TTN	6	15
LRTM1	1.77	0.00145	0.137	0.0735	4.73	25.7	1.41e-05	2.84	RV	CELLSTATES	vCM1.3	control_TTN	6	15
B3GALT2	1.76	0.0104	0.0628	0.0348	3.8	16.4	0.000284	1.98	RV	CELLSTATES	vCM1.3	control_TTN	6	15
LRP4	1.76	0.0121	1.6	0.838	8.21	15.7	0.000363	1.92	RV	CELLSTATES	vCM1.3	control_TTN	6	15
SLC7A5	1.76	0.0379	0.0521	0.0254	3.38	11	0.00215	1.42	RV	CELLSTATES	vCM1.3	control_TTN	6	15
EXPH5	1.73	0.031	0.0649	0.0319	3.81	11.8	0.00161	1.51	RV	CELLSTATES	vCM1.3	control_TTN	6	15
ITPKB	1.73	0.043	0.0234	0.0132	2.73	10.6	0.00259	1.37	RV	CELLSTATES	vCM1.3	control_TTN	6	15
SLC36A2	1.73	0.00706	0.0901	0.049	4.16	18.2	0.000151	2.15	RV	CELLSTATES	vCM1.3	control_TTN	6	15
CCDC129	1.72	0.00195	0.225	0.114	5.27	24.1	2.3e-05	2.71	RV	CELLSTATES	vCM1.3	control_TTN	6	15
IDH2-DT	1.71	0.00226	0.166	0.0893	4.92	23.3	2.88e-05	2.65	RV	CELLSTATES	vCM1.3	control_TTN	6	15
LRRN1	1.69	0.0232	0.0543	0.0285	3.57	12.9	0.00102	1.63	RV	CELLSTATES	vCM1.3	control_TTN	6	15
STEAP1B	1.68	0.00335	0.131	0.0745	4.67	21.4	5.19e-05	2.48	RV	CELLSTATES	vCM1.3	control_TTN	6	15
TRPC4	1.68	0.00619	0.165	0.0907	4.9	18.8	0.000122	2.21	RV	CELLSTATES	vCM1.3	control_TTN	6	15
AUP1	1.67	0.0215	0.101	0.0518	4.29	13.2	0.000899	1.67	RV	CELLSTATES	vCM1.3	control_TTN	6	15
GRK5	1.67	0.0194	0.621	0.243	6.45	13.7	0.000763	1.71	RV	CELLSTATES	vCM1.3	control_TTN	6	15
PYGM	1.67	0.0235	0.0924	0.0394	3.97	12.9	0.00104	1.63	RV	CELLSTATES	vCM1.3	control_TTN	6	15
RAB26	1.67	0.0464	0.0573	0.0227	3.32	10.3	0.00289	1.33	RV	CELLSTATES	vCM1.3	control_TTN	6	15
SPHKAP	1.67	0.000119	2.26	1.25	8.58	40.3	3.06e-07	3.93	RV	CELLSTATES	vCM1.3	control_TTN	6	15
CREB3L1	1.66	0.0179	0.0529	0.029	3.59	14	0.000679	1.75	RV	CELLSTATES	vCM1.3	control_TTN	6	15
DNAH11	1.66	0.00328	0.67	0.392	6.92	21.5	5.07e-05	2.48	RV	CELLSTATES	vCM1.3	control_TTN	6	15
SLC1A2	1.66	0.0176	0.0836	0.0423	3.95	14.1	0.000659	1.75	RV	CELLSTATES	vCM1.3	control_TTN	6	15
CDON	1.63	0.032	0.0409	0.0207	3.33	11.6	0.00169	1.49	RV	CELLSTATES	vCM1.3	control_TTN	6	15
SERPINF1	1.62	0.0343	0.0673	0.0412	3.82	11.4	0.00188	1.46	RV	CELLSTATES	vCM1.3	control_TTN	6	15
ADRB1	1.61	0.0308	0.247	0.156	5.57	11.8	0.00159	1.51	RV	CELLSTATES	vCM1.3	control_TTN	6	15
AP003170.3	1.61	0.0188	0.0756	0.0497	4.06	13.8	0.000728	1.73	RV	CELLSTATES	vCM1.3	control_TTN	6	15
AC036108.3	1.6	0.0123	0.0952	0.0442	4.11	15.6	0.000371	1.91	RV	CELLSTATES	vCM1.3	control_TTN	6	15
COL25A1	1.59	0.0427	0.24	0.134	5.32	10.6	0.00255	1.37	RV	CELLSTATES	vCM1.3	control_TTN	6	15
CRACR2B	1.59	0.00795	0.05	0.0288	3.55	17.6	0.000187	2.1	RV	CELLSTATES	vCM1.3	control_TTN	6	15
S100A10	1.59	0.013	0.103	0.0434	4.09	15.4	0.000404	1.89	RV	CELLSTATES	vCM1.3	control_TTN	6	15
TOX	1.58	0.0104	0.239	0.144	5.47	16.4	0.000282	1.98	RV	CELLSTATES	vCM1.3	control_TTN	6	15
COL6A2	1.57	0.0157	0.171	0.104	4.96	14.6	0.000543	1.8	RV	CELLSTATES	vCM1.3	control_TTN	6	15
SEMA3A	1.55	0.00206	0.23	0.135	5.4	23.8	2.52e-05	2.69	RV	CELLSTATES	vCM1.3	control_TTN	6	15
AC020916.1	1.54	0.0109	0.21	0.131	5.35	16.2	0.000307	1.96	RV	CELLSTATES	vCM1.3	control_TTN	6	15
TEAD2	1.54	0.034	0.0499	0.0267	3.46	11.4	0.00185	1.47	RV	CELLSTATES	vCM1.3	control_TTN	6	15
AC018682.1	1.53	0.0276	0.998	0.64	7.58	12.2	0.00135	1.56	RV	CELLSTATES	vCM1.3	control_TTN	6	15
PDE4B	1.53	0.0163	0.265	0.131	5.49	14.5	0.000569	1.79	RV	CELLSTATES	vCM1.3	control_TTN	6	15
UNC5B	1.52	0.0171	0.0745	0.0393	3.87	14.2	0.000624	1.77	RV	CELLSTATES	vCM1.3	control_TTN	6	15
AL359094.1	1.51	0.0476	0.0382	0.0242	3.28	10.2	0.00299	1.32	RV	CELLSTATES	vCM1.3	control_TTN	6	15
IDH2	1.5	0.000243	0.918	0.514	7.27	35.5	9.79e-07	3.61	RV	CELLSTATES	vCM1.3	control_TTN	6	15
NTRK3	1.49	0.00981	0.125	0.0649	4.42	16.6	0.00026	2.01	RV	CELLSTATES	vCM1.3	control_TTN	6	15
AC022146.2	1.47	0.000451	0.255	0.157	5.54	31.7	2.62e-06	3.35	RV	CELLSTATES	vCM1.3	control_TTN	6	15
AC138904.3	1.46	0.00395	0.642	0.359	6.68	20.8	6.41e-05	2.4	RV	CELLSTATES	vCM1.3	control_TTN	6	15
ARHGAP22	1.46	0.0414	0.06	0.0384	3.71	10.7	0.00244	1.38	RV	CELLSTATES	vCM1.3	control_TTN	6	15
PITPNC1	1.46	0.0253	0.187	0.12	5.18	12.6	0.00117	1.6	RV	CELLSTATES	vCM1.3	control_TTN	6	15
PPP1R1C	1.46	0.000477	1.21	0.727	7.65	31.3	2.9e-06	3.32	RV	CELLSTATES	vCM1.3	control_TTN	6	15
AKR1A1	1.45	0.0309	0.0731	0.0406	3.79	11.8	0.0016	1.51	RV	CELLSTATES	vCM1.3	control_TTN	6	15
ASB10	1.45	0.000377	0.276	0.167	5.6	32.7	2.02e-06	3.42	RV	CELLSTATES	vCM1.3	control_TTN	6	15
PLN	1.45	0.0268	2.81	1.88	9.02	12.3	0.00128	1.57	RV	CELLSTATES	vCM1.3	control_TTN	6	15
USP39	1.45	0.0177	0.607	0.389	6.83	14	0.000667	1.75	RV	CELLSTATES	vCM1.3	control_TTN	6	15
ADRM1	1.43	0.0415	0.0518	0.0337	3.54	10.7	0.00245	1.38	RV	CELLSTATES	vCM1.3	control_TTN	6	15
SNHG12	1.43	0.0257	0.0559	0.0355	3.65	12.5	0.00119	1.59	RV	CELLSTATES	vCM1.3	control_TTN	6	15
AC100872.1	1.42	0.0349	0.225	0.151	5.32	11.3	0.00194	1.46	RV	CELLSTATES	vCM1.3	control_TTN	6	15
ROBO1	1.42	0.0117	0.118	0.0813	4.55	15.8	0.000348	1.93	RV	CELLSTATES	vCM1.3	control_TTN	6	15
AC078778.1	1.41	0.032	0.0608	0.0439	3.81	11.6	0.00169	1.49	RV	CELLSTATES	vCM1.3	control_TTN	6	15
LINC02248	1.41	0.00806	0.782	0.5	7.07	17.5	0.000191	2.09	RV	CELLSTATES	vCM1.3	control_TTN	6	15
ADAMTS7	1.4	0.00553	0.354	0.192	5.79	19.3	0.000104	2.26	RV	CELLSTATES	vCM1.3	control_TTN	6	15
LINC01936	1.4	0.0167	0.386	0.247	6.1	14.3	0.0006	1.78	RV	CELLSTATES	vCM1.3	control_TTN	6	15
FAM50A	1.39	0.00623	0.082	0.0505	4.01	18.7	0.000125	2.21	RV	CELLSTATES	vCM1.3	control_TTN	6	15
ITGB5-AS1	1.38	0.032	0.0623	0.0407	3.8	11.6	0.00168	1.49	RV	CELLSTATES	vCM1.3	control_TTN	6	15
GALNTL6	1.37	0.0474	0.217	0.146	5.33	10.2	0.00297	1.32	RV	CELLSTATES	vCM1.3	control_TTN	6	15
MEGF9	1.37	0.0398	0.172	0.113	4.97	10.9	0.00231	1.4	RV	CELLSTATES	vCM1.3	control_TTN	6	15
NTM	1.36	0.0155	0.142	0.102	4.8	14.7	0.000525	1.81	RV	CELLSTATES	vCM1.3	control_TTN	6	15
SLC29A1	1.36	0.000712	0.348	0.235	6.01	29.2	5.12e-06	3.15	RV	CELLSTATES	vCM1.3	control_TTN	6	15
IPO9-AS1	1.34	0.00507	1.83	1.19	8.31	19.7	9.23e-05	2.3	RV	CELLSTATES	vCM1.3	control_TTN	6	15
MAP3K14	1.34	0.0021	0.444	0.286	6.26	23.7	2.59e-05	2.68	RV	CELLSTATES	vCM1.3	control_TTN	6	15
PFKM	1.34	0.00262	0.542	0.341	6.52	22.6	3.59e-05	2.58	RV	CELLSTATES	vCM1.3	control_TTN	6	15
DNAJB1	1.33	0.0196	0.0778	0.0568	4.12	13.6	0.000781	1.71	RV	CELLSTATES	vCM1.3	control_TTN	6	15
DBNL	1.32	0.00555	0.149	0.102	4.85	19.3	0.000104	2.26	RV	CELLSTATES	vCM1.3	control_TTN	6	15
NIPSNAP3B	1.32	0.0107	0.204	0.128	5.16	16.3	0.000297	1.97	RV	CELLSTATES	vCM1.3	control_TTN	6	15
PTMA	1.32	0.00785	0.146	0.0958	4.79	17.7	0.000179	2.11	RV	CELLSTATES	vCM1.3	control_TTN	6	15
AC010127.1	1.31	0.0239	0.0659	0.0461	3.79	12.8	0.00108	1.62	RV	CELLSTATES	vCM1.3	control_TTN	6	15
AC046158.1	1.31	0.0495	0.0684	0.051	3.95	10.1	0.00318	1.31	RV	CELLSTATES	vCM1.3	control_TTN	6	15
ACTG1	1.31	0.0152	1.25	0.884	7.84	14.8	0.000507	1.82	RV	CELLSTATES	vCM1.3	control_TTN	6	15
AP000721.2	1.31	0.035	0.17	0.12	5.1	11.3	0.00194	1.46	RV	CELLSTATES	vCM1.3	control_TTN	6	15
LINC02334	1.31	0.00202	0.744	0.509	7.03	23.9	2.41e-05	2.7	RV	CELLSTATES	vCM1.3	control_TTN	6	15
TPM2	1.31	0.000864	1.26	0.859	7.8	28.2	6.86e-06	3.06	RV	CELLSTATES	vCM1.3	control_TTN	6	15
AC005358.1	1.3	0.0164	1.06	0.742	7.62	14.4	0.000575	1.79	RV	CELLSTATES	vCM1.3	control_TTN	6	15
GJA1	1.3	0.00484	0.199	0.149	5.3	19.9	8.58e-05	2.32	RV	CELLSTATES	vCM1.3	control_TTN	6	15
CRLF1	1.29	0.0212	0.0725	0.0462	3.89	13.3	0.000879	1.67	RV	CELLSTATES	vCM1.3	control_TTN	6	15
PPARGC1B	1.29	0.000718	1.29	0.859	7.76	29.1	5.3e-06	3.14	RV	CELLSTATES	vCM1.3	control_TTN	6	15
SLC38A4	1.29	0.0395	0.114	0.0822	4.51	10.9	0.00229	1.4	RV	CELLSTATES	vCM1.3	control_TTN	6	15
TKT	1.29	0.0252	0.199	0.119	5.09	12.6	0.00115	1.6	RV	CELLSTATES	vCM1.3	control_TTN	6	15
SAMD5	1.28	0.0164	0.224	0.144	5.22	14.4	0.000573	1.79	RV	CELLSTATES	vCM1.3	control_TTN	6	15
TLL2	1.28	0.0267	0.213	0.112	5.03	12.4	0.00126	1.57	RV	CELLSTATES	vCM1.3	control_TTN	6	15
AC016650.1	1.27	0.0188	0.418	0.285	6.15	13.8	0.000726	1.73	RV	CELLSTATES	vCM1.3	control_TTN	6	15
FAM3D-AS1	1.27	0.0298	0.139	0.112	4.87	11.9	0.00152	1.53	RV	CELLSTATES	vCM1.3	control_TTN	6	15
GDPD1	1.27	0.0149	0.081	0.0522	3.93	14.8	0.000494	1.83	RV	CELLSTATES	vCM1.3	control_TTN	6	15
LSAMP	1.27	0.0408	0.333	0.216	5.8	10.8	0.00239	1.39	RV	CELLSTATES	vCM1.3	control_TTN	6	15
PMP22	1.27	0.0429	0.634	0.479	6.93	10.6	0.00258	1.37	RV	CELLSTATES	vCM1.3	control_TTN	6	15
PPP1R16A	1.27	0.000716	0.283	0.185	5.63	29.2	5.24e-06	3.14	RV	CELLSTATES	vCM1.3	control_TTN	6	15
AC020661.3	1.26	0.034	0.0857	0.0694	4.29	11.4	0.00185	1.47	RV	CELLSTATES	vCM1.3	control_TTN	6	15
AL451069.1	1.26	0.011	0.179	0.129	5.11	16.1	0.000312	1.96	RV	CELLSTATES	vCM1.3	control_TTN	6	15
GPR22	1.26	0.0142	0.157	0.106	4.82	15.1	0.000455	1.85	RV	CELLSTATES	vCM1.3	control_TTN	6	15
MRPL14	1.26	0.0276	0.0892	0.0608	4.15	12.2	0.00136	1.56	RV	CELLSTATES	vCM1.3	control_TTN	6	15
C2orf68	1.25	0.0068	0.104	0.0759	4.4	18.4	0.000141	2.17	RV	CELLSTATES	vCM1.3	control_TTN	6	15
IFRD2	1.25	0.0109	0.135	0.106	4.79	16.2	0.000306	1.96	RV	CELLSTATES	vCM1.3	control_TTN	6	15
HINT2	1.23	0.0483	0.0589	0.0344	3.56	10.2	0.00309	1.32	RV	CELLSTATES	vCM1.3	control_TTN	6	15
SNHG25	1.23	0.00381	0.236	0.175	5.47	20.9	6.09e-05	2.42	RV	CELLSTATES	vCM1.3	control_TTN	6	15
TENT5C	1.23	0.0428	0.072	0.0539	3.97	10.6	0.00255	1.37	RV	CELLSTATES	vCM1.3	control_TTN	6	15
ZNF565	1.23	0.00899	0.71	0.548	7.08	17	0.000226	2.05	RV	CELLSTATES	vCM1.3	control_TTN	6	15
GRM8	1.21	0.0281	0.333	0.233	5.9	12.1	0.00139	1.55	RV	CELLSTATES	vCM1.3	control_TTN	6	15
HEY2	1.21	0.00809	0.39	0.281	6.1	17.5	0.000193	2.09	RV	CELLSTATES	vCM1.3	control_TTN	6	15
RNF220	1.21	0.0297	0.0752	0.0552	4.02	11.9	0.0015	1.53	RV	CELLSTATES	vCM1.3	control_TTN	6	15
TMEM63B	1.21	0.00835	0.167	0.0971	4.78	17.3	0.000204	2.08	RV	CELLSTATES	vCM1.3	control_TTN	6	15
SCUBE3	1.2	0.00525	0.18	0.139	5.13	19.5	9.76e-05	2.28	RV	CELLSTATES	vCM1.3	control_TTN	6	15
TBX20	1.2	0.00619	1.52	1.09	8.06	18.8	0.000123	2.21	RV	CELLSTATES	vCM1.3	control_TTN	6	15
ADAMTS15	1.19	0.0121	0.212	0.139	5.16	15.7	0.000361	1.92	RV	CELLSTATES	vCM1.3	control_TTN	6	15
DISC1	1.19	0.0153	2.36	1.74	8.76	14.7	0.000515	1.81	RV	CELLSTATES	vCM1.3	control_TTN	6	15
RASSF3	1.19	0.0124	0.477	0.262	6.13	15.6	0.000374	1.91	RV	CELLSTATES	vCM1.3	control_TTN	6	15
AL845331.2	1.18	0.0144	0.482	0.396	6.55	15	0.000471	1.84	RV	CELLSTATES	vCM1.3	control_TTN	6	15
CNPPD1	1.18	0.0491	0.0618	0.0334	3.49	10.1	0.00315	1.31	RV	CELLSTATES	vCM1.3	control_TTN	6	15
CNTNAP3	1.17	0.0261	0.319	0.219	5.79	12.5	0.00122	1.58	RV	CELLSTATES	vCM1.3	control_TTN	6	15
HSPB7	1.17	0.0144	2.34	1.68	8.71	15	0.000473	1.84	RV	CELLSTATES	vCM1.3	control_TTN	6	15
LINC02398	1.17	0.0143	0.505	0.36	6.43	15	0.000462	1.85	RV	CELLSTATES	vCM1.3	control_TTN	6	15
MMACHC	1.17	0.0495	0.0685	0.0503	3.83	10.1	0.00318	1.31	RV	CELLSTATES	vCM1.3	control_TTN	6	15
DDIT3	1.16	0.0284	0.171	0.136	5.12	12.1	0.00141	1.55	RV	CELLSTATES	vCM1.3	control_TTN	6	15
KY	1.16	0.0227	0.218	0.152	5.25	13	0.000985	1.64	RV	CELLSTATES	vCM1.3	control_TTN	6	15
STAT3	1.16	0.0121	1.29	0.909	7.7	15.7	0.000364	1.92	RV	CELLSTATES	vCM1.3	control_TTN	6	15
KCNMB2-AS1	1.15	0.0267	2.26	1.89	8.71	12.4	0.00127	1.57	RV	CELLSTATES	vCM1.3	control_TTN	6	15
MYO1E	1.15	0.00982	0.287	0.213	5.73	16.6	0.000261	2.01	RV	CELLSTATES	vCM1.3	control_TTN	6	15
NTMT1	1.15	0.0289	0.101	0.0826	4.46	12	0.00146	1.54	RV	CELLSTATES	vCM1.3	control_TTN	6	15
ASAP3	1.14	0.00187	0.314	0.206	5.69	24.3	2.15e-05	2.73	RV	CELLSTATES	vCM1.3	control_TTN	6	15
MTA1	1.14	0.0019	0.367	0.276	6.06	24.2	2.22e-05	2.72	RV	CELLSTATES	vCM1.3	control_TTN	6	15
NUDT4	1.14	0.0149	1.76	1.27	8.23	14.9	0.000492	1.83	RV	CELLSTATES	vCM1.3	control_TTN	6	15
AC069287.3	1.13	0.0198	0.165	0.134	5.08	13.6	0.000797	1.7	RV	CELLSTATES	vCM1.3	control_TTN	6	15
MAN1C1	1.13	0.0155	0.278	0.178	5.47	14.6	0.000532	1.81	RV	CELLSTATES	vCM1.3	control_TTN	6	15
MIR762HG	1.13	0.01	0.103	0.0808	4.4	16.5	0.000268	2	RV	CELLSTATES	vCM1.3	control_TTN	6	15
AC006299.1	1.12	0.0107	0.275	0.189	5.58	16.3	0.000296	1.97	RV	CELLSTATES	vCM1.3	control_TTN	6	15
FGF12	1.12	0.0126	27.1	21.2	12.2	15.5	0.000382	1.9	RV	CELLSTATES	vCM1.3	control_TTN	6	15
LMNA	1.12	0.017	0.411	0.309	6.19	14.2	0.000618	1.77	RV	CELLSTATES	vCM1.3	control_TTN	6	15
NRP1	1.12	0.00093	1.88	1.55	8.4	27.8	7.56e-06	3.03	RV	CELLSTATES	vCM1.3	control_TTN	6	15
ABLIM2	1.11	0.0428	0.218	0.124	5.05	10.6	0.00257	1.37	RV	CELLSTATES	vCM1.3	control_TTN	6	15
EPHB1	1.11	0.0216	0.482	0.411	6.51	13.2	0.000903	1.67	RV	CELLSTATES	vCM1.3	control_TTN	6	15
FN3K	1.11	0.0304	0.792	0.615	7.12	11.8	0.00156	1.52	RV	CELLSTATES	vCM1.3	control_TTN	6	15
PLPP7	1.11	0.017	0.518	0.387	6.51	14.3	0.000614	1.77	RV	CELLSTATES	vCM1.3	control_TTN	6	15
SLC35F1	1.11	0.0236	0.394	0.297	6.19	12.8	0.00105	1.63	RV	CELLSTATES	vCM1.3	control_TTN	6	15
C14orf180	1.1	0.0155	0.951	0.708	7.3	14.6	0.000532	1.81	RV	CELLSTATES	vCM1.3	control_TTN	6	15
CCDC9B	1.1	0.0107	0.208	0.174	5.39	16.2	0.000298	1.97	RV	CELLSTATES	vCM1.3	control_TTN	6	15
ATP5ME	1.09	0.0335	0.263	0.222	5.7	11.5	0.0018	1.47	RV	CELLSTATES	vCM1.3	control_TTN	6	15
SELENBP1	1.09	0.0329	0.106	0.0797	4.34	11.5	0.00175	1.48	RV	CELLSTATES	vCM1.3	control_TTN	6	15
BLVRB	1.08	0.0174	0.188	0.149	5.19	14.1	0.000643	1.76	RV	CELLSTATES	vCM1.3	control_TTN	6	15
LMAN2	1.08	0.049	0.0713	0.044	3.69	10.1	0.00314	1.31	RV	CELLSTATES	vCM1.3	control_TTN	6	15
RSU1	1.08	0.00505	0.486	0.386	6.45	19.7	9.14e-05	2.3	RV	CELLSTATES	vCM1.3	control_TTN	6	15
BCL11A	1.07	0.00143	0.512	0.396	6.5	25.8	1.37e-05	2.84	RV	CELLSTATES	vCM1.3	control_TTN	6	15
ITGA3	1.07	0.0191	0.197	0.146	5.13	13.7	0.000745	1.72	RV	CELLSTATES	vCM1.3	control_TTN	6	15
SLC12A7	1.07	0.011	0.335	0.255	5.91	16.1	0.000312	1.96	RV	CELLSTATES	vCM1.3	control_TTN	6	15
TMEFF2	1.07	0.00899	0.931	0.762	7.35	17	0.000226	2.05	RV	CELLSTATES	vCM1.3	control_TTN	6	15
LINC00964	1.06	0.0471	0.177	0.146	5.08	10.3	0.00295	1.33	RV	CELLSTATES	vCM1.3	control_TTN	6	15
SPDYE1	1.06	0.0428	0.172	0.147	5.14	10.6	0.00257	1.37	RV	CELLSTATES	vCM1.3	control_TTN	6	15
TCEA3	1.06	0.0254	0.267	0.188	5.47	12.6	0.00117	1.6	RV	CELLSTATES	vCM1.3	control_TTN	6	15
TRIP10	1.06	0.016	0.192	0.133	5.1	14.5	0.000557	1.79	RV	CELLSTATES	vCM1.3	control_TTN	6	15
NDUFAF8	1.05	0.0103	0.135	0.11	4.72	16.4	0.000278	1.99	RV	CELLSTATES	vCM1.3	control_TTN	6	15
THSD4-AS1	1.05	0.0319	0.452	0.358	6.35	11.7	0.00168	1.5	RV	CELLSTATES	vCM1.3	control_TTN	6	15
ENO3	1.04	0.0331	0.278	0.207	5.63	11.5	0.00177	1.48	RV	CELLSTATES	vCM1.3	control_TTN	6	15
PPP1R13L	1.03	0.00484	0.768	0.608	7.06	19.9	8.63e-05	2.32	RV	CELLSTATES	vCM1.3	control_TTN	6	15
APOBEC2	1.02	0.0371	0.211	0.18	5.35	11.1	0.0021	1.43	RV	CELLSTATES	vCM1.3	control_TTN	6	15
ATP5IF1	1.02	0.031	0.546	0.465	6.66	11.8	0.00161	1.51	RV	CELLSTATES	vCM1.3	control_TTN	6	15
LHFPL6	1.02	0.00146	2.4	1.9	8.69	25.6	1.45e-05	2.83	RV	CELLSTATES	vCM1.3	control_TTN	6	15
TMEM159	1.02	0.0294	0.203	0.157	5.18	12	0.00149	1.53	RV	CELLSTATES	vCM1.3	control_TTN	6	15
ATP5MC1	1.01	0.0453	0.306	0.274	5.93	10.4	0.0028	1.34	RV	CELLSTATES	vCM1.3	control_TTN	6	15
ISOC1	1.01	0.0202	0.173	0.147	5.06	13.5	0.000823	1.69	RV	CELLSTATES	vCM1.3	control_TTN	6	15
PPP1R12B	1.01	0.00417	9.86	8.52	10.8	20.5	6.97e-05	2.38	RV	CELLSTATES	vCM1.3	control_TTN	6	15
TMEM38A	1.01	0.0226	0.336	0.261	5.86	13	0.000976	1.65	RV	CELLSTATES	vCM1.3	control_TTN	6	15
TMEM65	0.995	0.00394	2.13	1.76	8.52	20.8	6.36e-05	2.4	RV	CELLSTATES	vCM1.3	control_TTN	6	15
FSD2	0.989	0.0168	1.69	1.56	8.32	14.3	0.000607	1.77	RV	CELLSTATES	vCM1.3	control_TTN	6	15
AC073389.2	0.983	0.0259	0.281	0.227	5.69	12.5	0.0012	1.59	RV	CELLSTATES	vCM1.3	control_TTN	6	15
DOPEY2	0.982	0.0164	0.279	0.197	5.52	14.4	0.000574	1.79	RV	CELLSTATES	vCM1.3	control_TTN	6	15
TRABD	0.98	0.00926	0.206	0.181	5.35	16.9	0.000235	2.03	RV	CELLSTATES	vCM1.3	control_TTN	6	15
CEP85L	0.975	0.0294	1.2	1.03	7.83	12	0.00148	1.53	RV	CELLSTATES	vCM1.3	control_TTN	6	15
CNTN5	0.975	0.0226	0.196	0.179	5.3	13	0.000978	1.65	RV	CELLSTATES	vCM1.3	control_TTN	6	15
ETV6	0.973	0.00417	0.831	0.639	7.12	20.5	6.91e-05	2.38	RV	CELLSTATES	vCM1.3	control_TTN	6	15
AL139383.1	0.971	0.00695	1.14	0.981	7.65	18.3	0.000147	2.16	RV	CELLSTATES	vCM1.3	control_TTN	6	15
MYL6	0.964	0.00417	0.922	0.782	7.39	20.5	7e-05	2.38	RV	CELLSTATES	vCM1.3	control_TTN	6	15
PDE1C	0.964	0.00936	5	3.74	9.64	16.9	0.00024	2.03	RV	CELLSTATES	vCM1.3	control_TTN	6	15
SEMA6A-AS1	0.961	0.0117	0.225	0.196	5.42	15.8	0.000344	1.93	RV	CELLSTATES	vCM1.3	control_TTN	6	15
IDH1	0.959	0.0274	0.269	0.218	5.59	12.2	0.00133	1.56	RV	CELLSTATES	vCM1.3	control_TTN	6	15
CCDC69	0.946	0.0321	0.188	0.149	5.1	11.6	0.0017	1.49	RV	CELLSTATES	vCM1.3	control_TTN	6	15
SLC25A6	0.944	0.0205	0.171	0.148	5.08	13.4	0.000836	1.69	RV	CELLSTATES	vCM1.3	control_TTN	6	15
CDCA7L	0.942	0.0204	0.246	0.202	5.47	13.4	0.000833	1.69	RV	CELLSTATES	vCM1.3	control_TTN	6	15
AP002812.2	0.939	0.0045	0.348	0.314	6.06	20.2	7.69e-05	2.35	RV	CELLSTATES	vCM1.3	control_TTN	6	15
ENOX1	0.939	0.0212	1.2	1.09	7.83	13.3	0.000875	1.67	RV	CELLSTATES	vCM1.3	control_TTN	6	15
CACNB2	0.938	0.0175	12.1	11	11.1	14.1	0.000646	1.76	RV	CELLSTATES	vCM1.3	control_TTN	6	15
MCRS1	0.938	0.0278	0.217	0.195	5.43	12.2	0.00137	1.56	RV	CELLSTATES	vCM1.3	control_TTN	6	15
EHD4	0.937	0.00288	0.331	0.269	5.89	22.2	4.1e-05	2.54	RV	CELLSTATES	vCM1.3	control_TTN	6	15
SNRPC	0.936	0.0151	0.132	0.113	4.69	14.8	0.000504	1.82	RV	CELLSTATES	vCM1.3	control_TTN	6	15
RTL8C	0.934	0.0476	0.111	0.102	4.55	10.2	0.00299	1.32	RV	CELLSTATES	vCM1.3	control_TTN	6	15
ULK3	0.934	0.0294	0.16	0.143	5.02	12	0.00149	1.53	RV	CELLSTATES	vCM1.3	control_TTN	6	15
ALS2CL	0.932	0.0219	0.231	0.199	5.46	13.2	0.000932	1.66	RV	CELLSTATES	vCM1.3	control_TTN	6	15
FYCO1	0.927	0.0126	0.321	0.281	5.91	15.5	0.000383	1.9	RV	CELLSTATES	vCM1.3	control_TTN	6	15
POLM	0.924	0.00997	0.188	0.166	5.18	16.6	0.000265	2	RV	CELLSTATES	vCM1.3	control_TTN	6	15
AC243964.2	0.922	0.0174	0.311	0.299	5.95	14.1	0.000645	1.76	RV	CELLSTATES	vCM1.3	control_TTN	6	15
HOOK2	0.92	0.00926	2.16	1.92	8.63	16.9	0.000236	2.03	RV	CELLSTATES	vCM1.3	control_TTN	6	15
NDRG2	0.92	0.0172	0.167	0.144	5.04	14.2	0.00063	1.76	RV	CELLSTATES	vCM1.3	control_TTN	6	15
B4GALNT3	0.918	0.0226	1.08	0.961	7.62	13	0.000973	1.65	RV	CELLSTATES	vCM1.3	control_TTN	6	15
HMGN3	0.916	0.00623	1.69	1.56	8.29	18.8	0.000125	2.21	RV	CELLSTATES	vCM1.3	control_TTN	6	15
RBFOX1	0.915	0.00706	4.21	3.83	9.54	18.2	0.000152	2.15	RV	CELLSTATES	vCM1.3	control_TTN	6	15
MAPKAPK3	0.911	0.0236	0.253	0.211	5.48	12.8	0.00105	1.63	RV	CELLSTATES	vCM1.3	control_TTN	6	15
GPT	0.908	0.0335	0.176	0.167	5.15	11.5	0.0018	1.47	RV	CELLSTATES	vCM1.3	control_TTN	6	15
NMRAL1	0.908	0.0143	0.208	0.175	5.24	15	0.000466	1.84	RV	CELLSTATES	vCM1.3	control_TTN	6	15
NT5C	0.907	0.0115	0.258	0.226	5.61	15.9	0.000334	1.94	RV	CELLSTATES	vCM1.3	control_TTN	6	15
SMARCD3	0.906	0.0182	0.178	0.143	4.99	13.9	0.000696	1.74	RV	CELLSTATES	vCM1.3	control_TTN	6	15
FUCA2	0.903	0.00657	0.227	0.199	5.41	18.5	0.000135	2.18	RV	CELLSTATES	vCM1.3	control_TTN	6	15
TTYH2	0.902	0.046	0.163	0.134	4.91	10.3	0.00286	1.34	RV	CELLSTATES	vCM1.3	control_TTN	6	15
TECR	0.899	0.0179	0.18	0.159	5.11	14	0.000684	1.75	RV	CELLSTATES	vCM1.3	control_TTN	6	15
FNBP4	0.893	0.00348	1.26	1.08	7.77	21.3	5.47e-05	2.46	RV	CELLSTATES	vCM1.3	control_TTN	6	15
RGS6	0.887	0.0112	2.86	2.64	8.99	16	0.000324	1.95	RV	CELLSTATES	vCM1.3	control_TTN	6	15
STRIP2	0.887	0.0336	0.286	0.23	5.6	11.5	0.00181	1.47	RV	CELLSTATES	vCM1.3	control_TTN	6	15
NDUFS7	0.883	0.00698	0.281	0.254	5.75	18.2	0.000148	2.16	RV	CELLSTATES	vCM1.3	control_TTN	6	15
KYAT1	0.876	0.0167	0.215	0.195	5.38	14.3	0.0006	1.78	RV	CELLSTATES	vCM1.3	control_TTN	6	15
LRRTM3	0.876	0.0266	4.32	3.96	9.62	12.4	0.00124	1.58	RV	CELLSTATES	vCM1.3	control_TTN	6	15
SIAH1	0.875	0.0378	0.241	0.22	5.52	11	0.00215	1.42	RV	CELLSTATES	vCM1.3	control_TTN	6	15
PKP4	0.87	0.0214	0.45	0.407	6.39	13.3	0.000888	1.67	RV	CELLSTATES	vCM1.3	control_TTN	6	15
TMEM223	0.865	0.0438	0.129	0.117	4.68	10.5	0.00267	1.36	RV	CELLSTATES	vCM1.3	control_TTN	6	15
MEIS1	0.86	0.0153	1.02	0.876	7.47	14.7	0.000514	1.81	RV	CELLSTATES	vCM1.3	control_TTN	6	15
GNG7	0.856	0.0429	0.721	0.574	6.89	10.6	0.00259	1.37	RV	CELLSTATES	vCM1.3	control_TTN	6	15
PHF1	0.854	0.0422	0.135	0.106	4.63	10.7	0.00251	1.38	RV	CELLSTATES	vCM1.3	control_TTN	6	15
ELOA-AS1	0.836	0.0196	0.241	0.232	5.52	13.6	0.000783	1.71	RV	CELLSTATES	vCM1.3	control_TTN	6	15
GAS2	0.829	0.0131	1.44	1.4	8.07	15.4	0.000407	1.88	RV	CELLSTATES	vCM1.3	control_TTN	6	15
SEMA5A	0.825	0.0189	1.31	1.2	7.83	13.8	0.000731	1.72	RV	CELLSTATES	vCM1.3	control_TTN	6	15
AC020659.1	0.819	0.0429	0.349	0.337	6.06	10.6	0.00259	1.37	RV	CELLSTATES	vCM1.3	control_TTN	6	15
ZPBP	0.819	0.0218	0.265	0.257	5.69	13.2	0.000919	1.66	RV	CELLSTATES	vCM1.3	control_TTN	6	15
MIR22HG	0.818	0.0194	0.468	0.384	6.31	13.7	0.000769	1.71	RV	CELLSTATES	vCM1.3	control_TTN	6	15
ESRRA	0.817	0.0321	0.529	0.447	6.53	11.6	0.0017	1.49	RV	CELLSTATES	vCM1.3	control_TTN	6	15
RHOA	0.812	0.0456	0.233	0.207	5.42	10.4	0.00282	1.34	RV	CELLSTATES	vCM1.3	control_TTN	6	15
AQP7	0.81	0.0267	1.7	1.72	8.33	12.4	0.00126	1.57	RV	CELLSTATES	vCM1.3	control_TTN	6	15
MEF2C	0.802	0.0395	1.4	1.37	8.06	10.9	0.00229	1.4	RV	CELLSTATES	vCM1.3	control_TTN	6	15
CLIC5	0.8	0.0107	1.76	1.69	8.31	16.2	0.000299	1.97	RV	CELLSTATES	vCM1.3	control_TTN	6	15
CDC37	0.797	0.00835	0.431	0.429	6.38	17.3	0.000204	2.08	RV	CELLSTATES	vCM1.3	control_TTN	6	15
TMEM220	0.792	0.0454	0.236	0.24	5.54	10.4	0.0028	1.34	RV	CELLSTATES	vCM1.3	control_TTN	6	15
SLC4A3	0.789	0.0131	0.842	0.816	7.28	15.3	0.000411	1.88	RV	CELLSTATES	vCM1.3	control_TTN	6	15
SMYD1	0.788	0.0438	1.63	1.63	8.23	10.5	0.00266	1.36	RV	CELLSTATES	vCM1.3	control_TTN	6	15
AC011369.1	0.787	0.0396	1.17	1.21	7.81	10.9	0.00229	1.4	RV	CELLSTATES	vCM1.3	control_TTN	6	15
KIFC3	0.786	0.0329	0.669	0.576	6.88	11.5	0.00175	1.48	RV	CELLSTATES	vCM1.3	control_TTN	6	15
RGS3	0.783	0.0335	0.544	0.498	6.6	11.5	0.0018	1.47	RV	CELLSTATES	vCM1.3	control_TTN	6	15
EDA	0.782	0.0217	1.05	0.934	7.54	13.2	0.000911	1.66	RV	CELLSTATES	vCM1.3	control_TTN	6	15
SLC16A7	0.775	0.0176	2.01	1.98	8.5	14.1	0.000654	1.76	RV	CELLSTATES	vCM1.3	control_TTN	6	15
NDUFV1	0.773	0.0107	0.649	0.608	6.9	16.2	0.000299	1.97	RV	CELLSTATES	vCM1.3	control_TTN	6	15
ADAM23	0.743	0.0137	1.08	1	7.55	15.2	0.000437	1.86	RV	CELLSTATES	vCM1.3	control_TTN	6	15
TRDN-AS1	0.743	0.0409	7.31	7.45	10.4	10.8	0.00239	1.39	RV	CELLSTATES	vCM1.3	control_TTN	6	15
HEATR5B	0.742	0.0288	0.724	0.752	7.14	12	0.00144	1.54	RV	CELLSTATES	vCM1.3	control_TTN	6	15
FAM69A	0.739	0.0194	0.303	0.282	5.84	13.7	0.000767	1.71	RV	CELLSTATES	vCM1.3	control_TTN	6	15
PBX1	0.726	0.0268	2.62	2.58	8.86	12.3	0.00128	1.57	RV	CELLSTATES	vCM1.3	control_TTN	6	15
HMOX2	0.723	0.023	0.448	0.461	6.43	13	0.00101	1.64	RV	CELLSTATES	vCM1.3	control_TTN	6	15
NDRG3	0.714	0.0438	0.809	0.819	7.2	10.5	0.00267	1.36	RV	CELLSTATES	vCM1.3	control_TTN	6	15
PATJ	0.706	0.00849	3	3.02	9.1	17.3	0.000209	2.07	RV	CELLSTATES	vCM1.3	control_TTN	6	15
ACSS2	0.703	0.0201	0.679	0.716	7	13.5	0.000816	1.7	RV	CELLSTATES	vCM1.3	control_TTN	6	15
JUP	0.703	0.0448	0.383	0.39	6.17	10.4	0.00275	1.35	RV	CELLSTATES	vCM1.3	control_TTN	6	15
VIPR2	0.7	0.031	0.965	0.878	7.43	11.8	0.00161	1.51	RV	CELLSTATES	vCM1.3	control_TTN	6	15
AKAP9	0.684	0.0268	2.49	2.45	8.81	12.3	0.00128	1.57	RV	CELLSTATES	vCM1.3	control_TTN	6	15
GSTK1	0.684	0.0241	0.596	0.624	6.82	12.7	0.00109	1.62	RV	CELLSTATES	vCM1.3	control_TTN	6	15
UPF2	0.669	0.034	0.413	0.421	6.3	11.4	0.00185	1.47	RV	CELLSTATES	vCM1.3	control_TTN	6	15
FBXW8	0.66	0.0479	0.366	0.393	6.14	10.2	0.00302	1.32	RV	CELLSTATES	vCM1.3	control_TTN	6	15
EPB41	0.653	0.0309	0.898	0.903	7.34	11.8	0.00159	1.51	RV	CELLSTATES	vCM1.3	control_TTN	6	15
MYOCD	0.645	0.0362	2.72	2.75	8.93	11.2	0.00203	1.44	RV	CELLSTATES	vCM1.3	control_TTN	6	15
MEIS2	0.603	0.0403	2.85	3.17	9.05	10.8	0.00234	1.4	RV	CELLSTATES	vCM1.3	control_TTN	6	15
ACACA	0.556	0.0447	0.528	0.593	6.64	10.5	0.00273	1.35	RV	CELLSTATES	vCM1.3	control_TTN	6	15
