# Supplementary material for: Pathogenic variants damage cell composition and single cell transcription in cardiomyopathies
Source: Science. Author manuscript; Available in PMC 2022 Oct 3. (PMC9528698; doi:10.1126/science.abo1984)
Supplement: Supp table 12.13 [file NIHMS1835045-supplement-Supp_table_12_13.xlsx]

## Sheet: Key
Column name	Description
Gene	Gene symbol, Ensembl 84
logFC	log2-fold change
FDR	False discovery rate; FDR is the PValue after (by default) Benjamini-Hochberg correction.
mean_exp_control	Mean expression values across controls
mean_exp_genotype	Mean expression values across disease samples
logCPM	logCPM is the average expression of all pseudobulked samples for that particular gene across all samples on the log2-scale expressed in counts per million (cpm, as calculated by edgeR after normalization).
F	Output of quasi-likelihood F-test
PValue	PValue is the nominal p-value derived from F
FDR_plot	-log10(False discovery rate)
Region	Studied region (LV or RV)
annotation_level	Cell-type or cell-state
cell_state/state	Specification which cell-type or state was analysed
comparison	Specification control_GENOTYPE
Observations_genotype	Numbers of Patients included in edgeR (patients with low number of nuclei have been excluded)
Observations_reference	Numbers of Patients included in edgeR (patients with low number of nuclei have been excluded)

## Sheet: control_LMNA
Gene	logFC	FDR	mean_exp_control	mean_exp_genotype	logCPM	F	PValue	FDR_plot	Region	annotation_level	cell_state	comparison	Observations_genotype	Observations_reference
CCL2	5.22	0.02	0.0514	0.00141	3.73	15.4	0.000353	1.7	RV	CELLSTATES	vCM3.0	control_LMNA	7	15
PLA2G2A	5.18	0.00759	0.121	0.00439	4.78	19.3	8.83e-05	2.12	RV	CELLSTATES	vCM3.0	control_LMNA	7	15
AC008703.1	5.05	0.0438	0.0221	0	2.28	12.7	0.00118	1.36	RV	CELLSTATES	vCM3.0	control_LMNA	7	15
APOD	5.05	0.013	0.355	0.0224	6.34	17.3	0.000182	1.89	RV	CELLSTATES	vCM3.0	control_LMNA	7	15
AC108134.2	4.74	0.0478	0.0266	0	2.19	12.4	0.00134	1.32	RV	CELLSTATES	vCM3.0	control_LMNA	7	15
SCN9A	4.17	0.038	0.0152	0	1.97	13.4	0.000914	1.42	RV	CELLSTATES	vCM3.0	control_LMNA	7	15
AC107068.2	3.87	0.00143	0.685	0.0811	7	27.2	6.99e-06	2.85	RV	CELLSTATES	vCM3.0	control_LMNA	7	15
PDGFRB	3.78	0.0173	0.0251	0.00292	2.73	16	0.000286	1.76	RV	CELLSTATES	vCM3.0	control_LMNA	7	15
ABRA	3.77	0.00567	0.57	0.0984	7.02	20.5	5.81e-05	2.25	RV	CELLSTATES	vCM3.0	control_LMNA	7	15
HIST2H2BE	3.77	0.0484	0.188	0.0236	5.42	12	0.00137	1.32	RV	CELLSTATES	vCM3.0	control_LMNA	7	15
GRXCR2	3.71	0.0069	0.482	0.0522	6.63	19.7	7.84e-05	2.16	RV	CELLSTATES	vCM3.0	control_LMNA	7	15
FAM95C	3.51	0.0285	0.0784	0.00875	3.46	14.1	0.000584	1.54	RV	CELLSTATES	vCM3.0	control_LMNA	7	15
AC010096.1	3.47	0.0292	0.0617	0.0104	3.53	14	0.000608	1.53	RV	CELLSTATES	vCM3.0	control_LMNA	7	15
CYR61	3.43	0.0242	1.01	0.235	7.89	14.7	0.000465	1.62	RV	CELLSTATES	vCM3.0	control_LMNA	7	15
LRRC14B	3.42	0.0466	0.0297	0.00283	3.24	12.1	0.00129	1.33	RV	CELLSTATES	vCM3.0	control_LMNA	7	15
AL591543.1	3.41	0.00942	0.0786	0.0131	4.05	18.4	0.000121	2.03	RV	CELLSTATES	vCM3.0	control_LMNA	7	15
SGIP1	3.4	0.00941	0.258	0.052	5.64	18.4	0.00012	2.03	RV	CELLSTATES	vCM3.0	control_LMNA	7	15
PHACTR3	3.39	0.00084	0.0921	0.01	4.27	29.8	3.27e-06	3.08	RV	CELLSTATES	vCM3.0	control_LMNA	7	15
AP005057.1	3.33	0.0156	0.0343	0.00439	3.28	16.5	0.000243	1.81	RV	CELLSTATES	vCM3.0	control_LMNA	7	15
AL392046.1	3.29	0.0381	0.0217	0.00202	2.83	13	0.000921	1.42	RV	CELLSTATES	vCM3.0	control_LMNA	7	15
POLR2I	3.21	0.0438	0.0125	0.000605	2.35	12.4	0.00116	1.36	RV	CELLSTATES	vCM3.0	control_LMNA	7	15
HSPB1	3.15	0.0238	2.1	0.442	8.76	14.8	0.000454	1.62	RV	CELLSTATES	vCM3.0	control_LMNA	7	15
PPP1R1A	3.15	0.0368	0.0265	0.00202	2.71	13.1	0.000861	1.43	RV	CELLSTATES	vCM3.0	control_LMNA	7	15
ADH1B	3.1	0.0374	0.036	0.00323	3.27	13.1	0.000886	1.43	RV	CELLSTATES	vCM3.0	control_LMNA	7	15
LINC01550	3.1	0.000209	0.0918	0.0225	4.3	38	3.6e-07	3.68	RV	CELLSTATES	vCM3.0	control_LMNA	7	15
CHL1	3.09	0.0396	0.0408	0.00854	3.44	12.8	0.000987	1.4	RV	CELLSTATES	vCM3.0	control_LMNA	7	15
LINC01170	3.09	0.0214	0.59	0.159	6.9	15.1	0.000395	1.67	RV	CELLSTATES	vCM3.0	control_LMNA	7	15
H1F0	3.08	0.0309	0.119	0.0226	4.75	13.8	0.000664	1.51	RV	CELLSTATES	vCM3.0	control_LMNA	7	15
LINC01405	3.08	0.00139	0.132	0.0226	4.7	27.4	6.64e-06	2.86	RV	CELLSTATES	vCM3.0	control_LMNA	7	15
GPX3	3.07	0.0394	0.18	0.0437	5.26	12.8	0.000972	1.4	RV	CELLSTATES	vCM3.0	control_LMNA	7	15
CCDC85A	3.06	0.019	0.0819	0.00868	4.26	15.6	0.00033	1.72	RV	CELLSTATES	vCM3.0	control_LMNA	7	15
C3	2.95	0.0455	0.0436	0.00641	3.4	12.2	0.00125	1.34	RV	CELLSTATES	vCM3.0	control_LMNA	7	15
CFD	2.94	0.0187	0.357	0.109	6.26	15.7	0.000317	1.73	RV	CELLSTATES	vCM3.0	control_LMNA	7	15
KLKB1	2.91	0.0283	0.0572	0.0364	3.74	14.2	0.000574	1.55	RV	CELLSTATES	vCM3.0	control_LMNA	7	15
G0S2	2.82	0.00333	0.292	0.0698	5.72	23.1	2.5e-05	2.48	RV	CELLSTATES	vCM3.0	control_LMNA	7	15
CORIN	2.77	0.000383	0.592	0.127	6.77	34.2	9.62e-07	3.42	RV	CELLSTATES	vCM3.0	control_LMNA	7	15
EFEMP1	2.76	0.0177	0.0784	0.01	3.61	15.9	0.000297	1.75	RV	CELLSTATES	vCM3.0	control_LMNA	7	15
PRELID2	2.71	0.000694	1.45	0.374	8.08	31.1	2.29e-06	3.16	RV	CELLSTATES	vCM3.0	control_LMNA	7	15
AL365259.1	2.69	0.00333	0.109	0.0281	4.38	23.1	2.53e-05	2.48	RV	CELLSTATES	vCM3.0	control_LMNA	7	15
PCOLCE	2.61	0.0406	0.0375	0.00897	3.28	12.7	0.00102	1.39	RV	CELLSTATES	vCM3.0	control_LMNA	7	15
AC016650.1	2.58	0.000774	0.215	0.0756	5.34	30.3	2.81e-06	3.11	RV	CELLSTATES	vCM3.0	control_LMNA	7	15
IDH2-DT	2.56	0.0102	0.0788	0.0378	4.31	18.1	0.000135	1.99	RV	CELLSTATES	vCM3.0	control_LMNA	7	15
FLT3	2.49	0.0208	0.156	0.0278	4.04	15.3	0.000378	1.68	RV	CELLSTATES	vCM3.0	control_LMNA	7	15
MID1IP1	2.48	0.0147	0.0716	0.0293	3.94	16.7	0.000219	1.83	RV	CELLSTATES	vCM3.0	control_LMNA	7	15
AC100872.1	2.42	0.00205	0.0962	0.0289	4.15	25.6	1.15e-05	2.69	RV	CELLSTATES	vCM3.0	control_LMNA	7	15
LINC01880	2.41	0.0143	0.0803	0.0198	4.27	16.9	0.000204	1.85	RV	CELLSTATES	vCM3.0	control_LMNA	7	15
B3GALT2	2.38	0.046	0.0385	0.0107	3.42	12.2	0.00127	1.34	RV	CELLSTATES	vCM3.0	control_LMNA	7	15
ADRB2	2.37	0.0105	0.0593	0.0199	3.66	18	0.000139	1.98	RV	CELLSTATES	vCM3.0	control_LMNA	7	15
CNTNAP3	2.34	0.000287	0.194	0.0576	5.09	35.9	6.26e-07	3.54	RV	CELLSTATES	vCM3.0	control_LMNA	7	15
SH3RF2	2.31	0.000487	0.75	0.271	7.12	32.8	1.42e-06	3.31	RV	CELLSTATES	vCM3.0	control_LMNA	7	15
CYP4V2	2.3	0.00902	0.0899	0.0399	4.32	18.7	0.00011	2.04	RV	CELLSTATES	vCM3.0	control_LMNA	7	15
PLN	2.3	0.00203	2.65	1.1	9	25.7	1.11e-05	2.69	RV	CELLSTATES	vCM3.0	control_LMNA	7	15
AL845331.2	2.29	0.00942	0.182	0.109	5.37	18.4	0.000121	2.03	RV	CELLSTATES	vCM3.0	control_LMNA	7	15
HCFC1R1	2.26	0.0335	0.041	0.0248	3.55	13.5	0.000744	1.47	RV	CELLSTATES	vCM3.0	control_LMNA	7	15
DCN	2.23	0.0292	0.297	0.121	6.07	14	0.000606	1.53	RV	CELLSTATES	vCM3.0	control_LMNA	7	15
TEAD2	2.23	0.0187	0.051	0.0103	3.46	15.7	0.000322	1.73	RV	CELLSTATES	vCM3.0	control_LMNA	7	15
ADAMTS1	2.18	0.0199	0.0885	0.0256	4.21	15.5	0.00035	1.7	RV	CELLSTATES	vCM3.0	control_LMNA	7	15
TOGARAM2	2.15	0.0302	0.511	0.145	5.94	13.9	0.000646	1.52	RV	CELLSTATES	vCM3.0	control_LMNA	7	15
LINC00982	2.14	0.0358	0.0519	0.0134	3.5	13.2	0.000827	1.45	RV	CELLSTATES	vCM3.0	control_LMNA	7	15
TRPC4	2.1	0.00242	0.0866	0.0246	4.07	24.7	1.5e-05	2.62	RV	CELLSTATES	vCM3.0	control_LMNA	7	15
LINC02248	2.09	0.00241	0.416	0.152	6.17	24.8	1.47e-05	2.62	RV	CELLSTATES	vCM3.0	control_LMNA	7	15
AL135936.1	2.08	0.0438	0.0427	0.0121	3.51	12.4	0.00113	1.36	RV	CELLSTATES	vCM3.0	control_LMNA	7	15
ADAMTS7	2.07	0.00102	0.204	0.0734	5.12	28.7	4.46e-06	2.99	RV	CELLSTATES	vCM3.0	control_LMNA	7	15
TLL2	2.05	0.00211	0.121	0.0347	4.43	25.4	1.2e-05	2.68	RV	CELLSTATES	vCM3.0	control_LMNA	7	15
PPP1R1C	2.04	0.000269	0.873	0.401	7.33	36.3	5.52e-07	3.57	RV	CELLSTATES	vCM3.0	control_LMNA	7	15
STARD4-AS1	2.04	0.00613	0.186	0.0516	4.93	20.2	6.52e-05	2.21	RV	CELLSTATES	vCM3.0	control_LMNA	7	15
ACTB	1.95	0.013	2.01	1.11	8.65	17.3	0.000181	1.89	RV	CELLSTATES	vCM3.0	control_LMNA	7	15
TOX	1.95	0.0225	0.153	0.0614	5.07	15	0.00042	1.65	RV	CELLSTATES	vCM3.0	control_LMNA	7	15
AC008691.1	1.93	0.00539	0.124	0.0515	4.73	20.8	5.26e-05	2.27	RV	CELLSTATES	vCM3.0	control_LMNA	7	15
AP003181.1	1.91	0.0438	0.0533	0.0141	3.63	12.4	0.00114	1.36	RV	CELLSTATES	vCM3.0	control_LMNA	7	15
KCNJ5	1.9	0.0402	0.055	0.0169	3.67	12.7	0.001	1.4	RV	CELLSTATES	vCM3.0	control_LMNA	7	15
LINC02334	1.88	0.000716	0.527	0.28	6.68	30.8	2.51e-06	3.15	RV	CELLSTATES	vCM3.0	control_LMNA	7	15
KIF22	1.87	0.00319	0.134	0.0541	4.93	23.5	2.23e-05	2.5	RV	CELLSTATES	vCM3.0	control_LMNA	7	15
LINC01151	1.87	0.034	0.0764	0.0264	3.76	13.4	0.000765	1.47	RV	CELLSTATES	vCM3.0	control_LMNA	7	15
SBK1	1.87	0.0353	0.0538	0.0235	3.66	13.3	0.000811	1.45	RV	CELLSTATES	vCM3.0	control_LMNA	7	15
CACNA1E	1.86	0.0486	0.237	0.124	5.04	12	0.00138	1.31	RV	CELLSTATES	vCM3.0	control_LMNA	7	15
AC022034.2	1.85	0.00438	0.808	0.424	7.38	21.9	3.74e-05	2.36	RV	CELLSTATES	vCM3.0	control_LMNA	7	15
ABCA6	1.83	0.0494	0.0846	0.034	4.04	11.9	0.00143	1.31	RV	CELLSTATES	vCM3.0	control_LMNA	7	15
PARM1	1.81	0.00642	0.182	0.132	5.23	20	7.1e-05	2.19	RV	CELLSTATES	vCM3.0	control_LMNA	7	15
LINC01936	1.8	0.00536	0.232	0.115	5.5	20.9	5.07e-05	2.27	RV	CELLSTATES	vCM3.0	control_LMNA	7	15
SELENBP1	1.8	0.0438	0.0642	0.0332	4.04	12.3	0.00117	1.36	RV	CELLSTATES	vCM3.0	control_LMNA	7	15
ETS1	1.76	0.0268	0.102	0.0361	3.97	14.3	0.000535	1.57	RV	CELLSTATES	vCM3.0	control_LMNA	7	15
TRIQK	1.76	0.00177	0.723	0.328	7.09	26.3	9.22e-06	2.75	RV	CELLSTATES	vCM3.0	control_LMNA	7	15
LZTFL1	1.74	0.0255	0.0621	0.031	3.78	14.5	0.000497	1.59	RV	CELLSTATES	vCM3.0	control_LMNA	7	15
SMC2	1.72	0.042	0.0686	0.0406	4.03	12.6	0.00107	1.38	RV	CELLSTATES	vCM3.0	control_LMNA	7	15
IDH2	1.71	0.00318	0.601	0.392	6.98	23.5	2.21e-05	2.5	RV	CELLSTATES	vCM3.0	control_LMNA	7	15
AC138904.3	1.68	0.00333	0.438	0.248	6.36	23.2	2.46e-05	2.48	RV	CELLSTATES	vCM3.0	control_LMNA	7	15
GPR22	1.68	0.0438	0.111	0.0851	4.56	12.4	0.00113	1.36	RV	CELLSTATES	vCM3.0	control_LMNA	7	15
HRH2	1.68	0.00619	0.342	0.221	6.1	20.2	6.63e-05	2.21	RV	CELLSTATES	vCM3.0	control_LMNA	7	15
KIAA1143	1.68	0.032	0.0639	0.0222	3.76	13.7	0.000701	1.49	RV	CELLSTATES	vCM3.0	control_LMNA	7	15
LINC00571	1.64	0.00536	0.24	0.14	5.43	20.9	5.17e-05	2.27	RV	CELLSTATES	vCM3.0	control_LMNA	7	15
PITPNM2	1.62	0.00491	0.312	0.225	5.86	21.3	4.47e-05	2.31	RV	CELLSTATES	vCM3.0	control_LMNA	7	15
LINC01182	1.59	0.0437	0.0913	0.0468	4.36	12.5	0.00112	1.36	RV	CELLSTATES	vCM3.0	control_LMNA	7	15
PDE1C	1.57	0.000895	3.99	2.1	9.33	29.5	3.59e-06	3.05	RV	CELLSTATES	vCM3.0	control_LMNA	7	15
RPL12	1.54	0.0349	0.0985	0.0562	4.3	13.3	0.0008	1.46	RV	CELLSTATES	vCM3.0	control_LMNA	7	15
AC117834.1	1.52	0.00642	0.324	0.149	6.1	20	7.01e-05	2.19	RV	CELLSTATES	vCM3.0	control_LMNA	7	15
NRP1	1.52	0.000433	1.25	0.747	7.89	33.7	1.12e-06	3.36	RV	CELLSTATES	vCM3.0	control_LMNA	7	15
FGF12	1.51	0.00399	15.3	8.74	11.5	22.3	3.27e-05	2.4	RV	CELLSTATES	vCM3.0	control_LMNA	7	15
LRP4	1.51	0.0231	1.28	0.774	8.14	14.9	0.000435	1.64	RV	CELLSTATES	vCM3.0	control_LMNA	7	15
NES	1.51	0.0417	0.125	0.077	4.38	12.6	0.00106	1.38	RV	CELLSTATES	vCM3.0	control_LMNA	7	15
ASB10	1.5	0.0362	0.134	0.0728	4.92	13.2	0.000843	1.44	RV	CELLSTATES	vCM3.0	control_LMNA	7	15
HEY2	1.5	0.0196	0.261	0.135	5.48	15.5	0.000343	1.71	RV	CELLSTATES	vCM3.0	control_LMNA	7	15
NREP	1.5	0.0081	0.216	0.0953	5.05	19.1	9.67e-05	2.09	RV	CELLSTATES	vCM3.0	control_LMNA	7	15
SELENOM	1.5	0.0267	0.155	0.0926	4.85	14.4	0.00053	1.57	RV	CELLSTATES	vCM3.0	control_LMNA	7	15
SH3KBP1	1.49	0.0215	0.224	0.15	5.61	15.1	0.000399	1.67	RV	CELLSTATES	vCM3.0	control_LMNA	7	15
AC006299.1	1.48	0.0102	0.139	0.0991	4.96	18.1	0.000134	1.99	RV	CELLSTATES	vCM3.0	control_LMNA	7	15
STXBP6	1.48	0.000487	1.16	0.657	7.62	32.7	1.48e-06	3.31	RV	CELLSTATES	vCM3.0	control_LMNA	7	15
XRCC4	1.48	0.0275	0.691	0.365	6.7	14.3	0.000553	1.56	RV	CELLSTATES	vCM3.0	control_LMNA	7	15
A2M	1.47	0.0283	0.363	0.223	6.29	14.2	0.000573	1.55	RV	CELLSTATES	vCM3.0	control_LMNA	7	15
LPCAT4	1.47	0.0416	0.116	0.0859	4.57	12.6	0.00105	1.38	RV	CELLSTATES	vCM3.0	control_LMNA	7	15
LRP1	1.47	0.00939	0.13	0.0818	4.75	18.5	0.000119	2.03	RV	CELLSTATES	vCM3.0	control_LMNA	7	15
RAPGEF4	1.47	0.0366	0.208	0.132	5.58	13.1	0.000854	1.44	RV	CELLSTATES	vCM3.0	control_LMNA	7	15
SLC12A7	1.47	0.00155	0.346	0.196	5.96	26.9	7.78e-06	2.81	RV	CELLSTATES	vCM3.0	control_LMNA	7	15
TMEM220	1.47	0.00613	0.184	0.139	5.29	20.2	6.5e-05	2.21	RV	CELLSTATES	vCM3.0	control_LMNA	7	15
CRIP2	1.45	0.0148	0.446	0.351	6.51	16.7	0.000223	1.83	RV	CELLSTATES	vCM3.0	control_LMNA	7	15
SPHKAP	1.43	0.00701	1.49	1.07	8.17	19.6	8.01e-05	2.15	RV	CELLSTATES	vCM3.0	control_LMNA	7	15
SLC35F1	1.42	0.021	0.268	0.144	5.73	15.2	0.000384	1.68	RV	CELLSTATES	vCM3.0	control_LMNA	7	15
TMEM38A	1.42	0.0156	0.231	0.145	5.49	16.5	0.000244	1.81	RV	CELLSTATES	vCM3.0	control_LMNA	7	15
FSD2	1.4	0.0286	1.02	0.617	7.74	14.1	0.000588	1.54	RV	CELLSTATES	vCM3.0	control_LMNA	7	15
LHFPL6	1.4	0.000818	2.05	1.41	8.59	30.1	3.03e-06	3.09	RV	CELLSTATES	vCM3.0	control_LMNA	7	15
RCAN1	1.4	0.0359	0.59	0.348	6.97	13.2	0.000832	1.45	RV	CELLSTATES	vCM3.0	control_LMNA	7	15
CEP85L	1.39	0.00991	0.93	0.632	7.58	18.2	0.000129	2	RV	CELLSTATES	vCM3.0	control_LMNA	7	15
FAM160A1	1.38	0.00057	0.765	0.571	7.22	31.8	1.84e-06	3.24	RV	CELLSTATES	vCM3.0	control_LMNA	7	15
TPM2	1.38	0.00642	1.23	0.892	7.89	19.9	7.11e-05	2.19	RV	CELLSTATES	vCM3.0	control_LMNA	7	15
IPO9-AS1	1.37	0.013	1.37	0.915	8.1	17.3	0.000182	1.89	RV	CELLSTATES	vCM3.0	control_LMNA	7	15
PPARGC1B	1.37	0.00214	0.934	0.621	7.47	25.3	1.24e-05	2.67	RV	CELLSTATES	vCM3.0	control_LMNA	7	15
ADAMTS15	1.36	0.0249	0.142	0.0932	4.73	14.6	0.000481	1.6	RV	CELLSTATES	vCM3.0	control_LMNA	7	15
GPD2	1.36	0.0214	0.147	0.0723	4.75	15.2	0.000395	1.67	RV	CELLSTATES	vCM3.0	control_LMNA	7	15
HECW2	1.36	0.0059	1.19	0.729	7.73	20.4	6.08e-05	2.23	RV	CELLSTATES	vCM3.0	control_LMNA	7	15
KMT5A	1.36	0.032	0.0781	0.0505	4.06	13.7	0.000699	1.49	RV	CELLSTATES	vCM3.0	control_LMNA	7	15
SDK1	1.36	0.0156	0.591	0.392	6.82	16.5	0.000243	1.81	RV	CELLSTATES	vCM3.0	control_LMNA	7	15
STRIP2	1.35	0.00783	0.346	0.198	5.84	19.2	9.22e-05	2.11	RV	CELLSTATES	vCM3.0	control_LMNA	7	15
CDCA7L	1.34	0.0409	0.133	0.0853	4.72	12.7	0.00103	1.39	RV	CELLSTATES	vCM3.0	control_LMNA	7	15
MAPKAPK3	1.34	0.00643	0.214	0.146	5.31	19.9	7.18e-05	2.19	RV	CELLSTATES	vCM3.0	control_LMNA	7	15
PFKFB3	1.34	0.0277	0.139	0.0793	4.69	14.2	0.000558	1.56	RV	CELLSTATES	vCM3.0	control_LMNA	7	15
PPP1R13L	1.33	0.00327	0.608	0.426	6.82	23.2	2.4e-05	2.49	RV	CELLSTATES	vCM3.0	control_LMNA	7	15
RRAD	1.33	0.0438	0.905	0.703	7.32	12.3	0.00119	1.36	RV	CELLSTATES	vCM3.0	control_LMNA	7	15
TNFRSF12A	1.32	0.0438	0.622	0.423	7.01	12.4	0.00113	1.36	RV	CELLSTATES	vCM3.0	control_LMNA	7	15
CORO6	1.31	0.0173	0.381	0.29	6.22	16	0.000285	1.76	RV	CELLSTATES	vCM3.0	control_LMNA	7	15
SMYD1	1.31	0.00775	1.71	1.11	8.26	19.2	9.06e-05	2.11	RV	CELLSTATES	vCM3.0	control_LMNA	7	15
ANKRD13A	1.3	0.0382	0.229	0.107	4.92	12.9	0.00093	1.42	RV	CELLSTATES	vCM3.0	control_LMNA	7	15
CNN2	1.29	0.046	0.124	0.0994	4.82	12.2	0.00126	1.34	RV	CELLSTATES	vCM3.0	control_LMNA	7	15
CSRP3	1.28	0.0438	1.79	1.39	8.52	12.3	0.00118	1.36	RV	CELLSTATES	vCM3.0	control_LMNA	7	15
FHL2	1.28	0.0116	13	8.08	11.2	17.7	0.000157	1.93	RV	CELLSTATES	vCM3.0	control_LMNA	7	15
NXN	1.27	0.0202	0.286	0.15	5.61	15.4	0.00036	1.7	RV	CELLSTATES	vCM3.0	control_LMNA	7	15
SYNM	1.27	0.0253	0.434	0.298	6.23	14.6	0.00049	1.6	RV	CELLSTATES	vCM3.0	control_LMNA	7	15
MEF2C	1.25	0.00426	1.03	0.789	7.69	22	3.55e-05	2.37	RV	CELLSTATES	vCM3.0	control_LMNA	7	15
MGAT4C	1.23	0.0235	0.584	0.418	6.94	14.8	0.000445	1.63	RV	CELLSTATES	vCM3.0	control_LMNA	7	15
ZNF714	1.21	0.0227	0.211	0.161	5.32	14.9	0.000426	1.64	RV	CELLSTATES	vCM3.0	control_LMNA	7	15
HEATR5B	1.19	0.0158	0.79	0.68	7.39	16.4	0.000251	1.8	RV	CELLSTATES	vCM3.0	control_LMNA	7	15
HSPB7	1.19	0.0442	2.48	2.09	9.04	12.3	0.0012	1.35	RV	CELLSTATES	vCM3.0	control_LMNA	7	15
FBN2	1.18	0.0266	1.04	0.68	7.56	14.4	0.000527	1.58	RV	CELLSTATES	vCM3.0	control_LMNA	7	15
ACSS2	1.16	0.00265	0.624	0.443	6.83	24.2	1.75e-05	2.58	RV	CELLSTATES	vCM3.0	control_LMNA	7	15
DOPEY2	1.16	0.0239	0.272	0.234	5.52	14.8	0.000457	1.62	RV	CELLSTATES	vCM3.0	control_LMNA	7	15
IL1RAPL1	1.16	0.0329	2.7	1.97	9.12	13.6	0.000725	1.48	RV	CELLSTATES	vCM3.0	control_LMNA	7	15
MYL6	1.16	0.00508	0.995	0.829	7.66	21.2	4.7e-05	2.29	RV	CELLSTATES	vCM3.0	control_LMNA	7	15
TINAGL1	1.16	0.039	0.298	0.258	5.97	12.9	0.000956	1.41	RV	CELLSTATES	vCM3.0	control_LMNA	7	15
PKP4	1.14	0.0138	0.361	0.249	6.18	17.1	0.000196	1.86	RV	CELLSTATES	vCM3.0	control_LMNA	7	15
KIFC3	1.13	0.015	0.54	0.419	6.69	16.6	0.000227	1.82	RV	CELLSTATES	vCM3.0	control_LMNA	7	15
PKIA	1.12	0.0158	0.558	0.496	6.85	16.4	0.000251	1.8	RV	CELLSTATES	vCM3.0	control_LMNA	7	15
ART3	1.1	0.0311	0.344	0.254	6.31	13.8	0.000674	1.51	RV	CELLSTATES	vCM3.0	control_LMNA	7	15
MYOCD	1.09	0.00471	2.32	1.69	8.74	21.5	4.17e-05	2.33	RV	CELLSTATES	vCM3.0	control_LMNA	7	15
TBX20	1.09	0.0156	0.987	0.774	7.66	16.4	0.000245	1.81	RV	CELLSTATES	vCM3.0	control_LMNA	7	15
RASSF3	1.08	0.0438	0.35	0.24	5.93	12.4	0.00117	1.36	RV	CELLSTATES	vCM3.0	control_LMNA	7	15
PHTF2	1.07	0.0148	0.467	0.328	6.46	16.7	0.000223	1.83	RV	CELLSTATES	vCM3.0	control_LMNA	7	15
MTA1	1.04	0.0346	0.273	0.276	5.82	13.3	0.000789	1.46	RV	CELLSTATES	vCM3.0	control_LMNA	7	15
RBFOX1	1.03	0.00152	2.58	2.19	8.96	27	7.52e-06	2.82	RV	CELLSTATES	vCM3.0	control_LMNA	7	15
AC011287.1	1.02	0.013	3.68	2.97	9.41	17.2	0.000183	1.89	RV	CELLSTATES	vCM3.0	control_LMNA	7	15
APEX1	1.02	0.0368	0.189	0.172	5.26	13.1	0.000865	1.43	RV	CELLSTATES	vCM3.0	control_LMNA	7	15
LCLAT1	1.02	0.00478	1.17	0.952	7.83	21.4	4.33e-05	2.32	RV	CELLSTATES	vCM3.0	control_LMNA	7	15
PTP4A3	1.02	0.0385	0.46	0.459	6.56	12.9	0.00094	1.41	RV	CELLSTATES	vCM3.0	control_LMNA	7	15
TNIK	1.02	0.0031	1.96	1.61	8.48	23.6	2.11e-05	2.51	RV	CELLSTATES	vCM3.0	control_LMNA	7	15
TRDN-AS1	1.02	0.021	5.1	4.24	10	15.2	0.000386	1.68	RV	CELLSTATES	vCM3.0	control_LMNA	7	15
AL139383.1	0.997	0.0346	0.695	0.657	7.13	13.4	0.000787	1.46	RV	CELLSTATES	vCM3.0	control_LMNA	7	15
ETV6	0.996	0.00925	0.544	0.478	6.73	18.5	0.000116	2.03	RV	CELLSTATES	vCM3.0	control_LMNA	7	15
TMEM65	0.961	0.0156	1.45	1.26	8.11	16.5	0.00024	1.81	RV	CELLSTATES	vCM3.0	control_LMNA	7	15
VIPR2	0.95	0.0146	0.745	0.63	7.24	16.8	0.000213	1.83	RV	CELLSTATES	vCM3.0	control_LMNA	7	15
PTDSS1	0.947	0.0493	0.314	0.276	5.98	11.9	0.00141	1.31	RV	CELLSTATES	vCM3.0	control_LMNA	7	15
HIVEP3	0.93	0.00642	0.863	0.742	7.25	20	6.99e-05	2.19	RV	CELLSTATES	vCM3.0	control_LMNA	7	15
VPS35	0.909	0.0347	0.296	0.24	5.79	13.3	0.000793	1.46	RV	CELLSTATES	vCM3.0	control_LMNA	7	15
SRSF10	0.907	0.0375	1.2	1.08	7.91	13	0.000895	1.43	RV	CELLSTATES	vCM3.0	control_LMNA	7	15
TLN2	0.892	0.0201	0.829	0.728	7.4	15.4	0.000358	1.7	RV	CELLSTATES	vCM3.0	control_LMNA	7	15
TMEM178B	0.886	0.0446	2.12	1.84	8.65	12.3	0.00122	1.35	RV	CELLSTATES	vCM3.0	control_LMNA	7	15
DPYD	0.824	0.031	0.55	0.494	6.87	13.8	0.000671	1.51	RV	CELLSTATES	vCM3.0	control_LMNA	7	15
RGS3	0.824	0.0438	0.481	0.447	6.52	12.4	0.00116	1.36	RV	CELLSTATES	vCM3.0	control_LMNA	7	15
CDC37	0.758	0.0438	0.427	0.472	6.45	12.3	0.00118	1.36	RV	CELLSTATES	vCM3.0	control_LMNA	7	15
COG5	0.734	0.021	1.49	1.42	8.21	15.2	0.000385	1.68	RV	CELLSTATES	vCM3.0	control_LMNA	7	15
PLEKHA5	0.671	0.0396	5.11	5.27	9.97	12.8	0.000987	1.4	RV	CELLSTATES	vCM3.0	control_LMNA	7	15

## Sheet: control_PKP2
Gene	logFC	FDR	mean_exp_control	mean_exp_genotype	logCPM	F	PValue	FDR_plot	Region	annotation_level	cell_state	comparison	Observations_genotype	Observations_reference
TOGARAM2	5.19	0.0179	0.511	0.0927	6.09	23.7	2.66e-05	1.75	RV	CELLSTATES	vCM3.0	control_PKP2	4	15
SUSD4	4.31	0.0421	0.0763	0.00103	3.6	19.1	0.000116	1.38	RV	CELLSTATES	vCM3.0	control_PKP2	4	15
AC016650.1	4.3	0.0374	0.215	0.0421	5.48	19.8	9.03e-05	1.43	RV	CELLSTATES	vCM3.0	control_PKP2	4	15
CPNE5	3.61	0.0421	0.639	0.193	6.73	19	0.00012	1.38	RV	CELLSTATES	vCM3.0	control_PKP2	4	15
STARD4-AS1	3.54	0.0256	0.186	0.026	5.07	22.2	4.16e-05	1.59	RV	CELLSTATES	vCM3.0	control_PKP2	4	15
LINC02248	3.46	0.00513	0.416	0.0216	6.3	29.9	4.51e-06	2.29	RV	CELLSTATES	vCM3.0	control_PKP2	4	15
PPP1R1C	2.75	0.00457	0.873	0.162	7.45	31.1	3.3e-06	2.34	RV	CELLSTATES	vCM3.0	control_PKP2	4	15
LINC02334	2.51	0.00586	0.527	0.144	6.79	29.1	5.55e-06	2.23	RV	CELLSTATES	vCM3.0	control_PKP2	4	15
STRIP2	2.29	0.0294	0.346	0.0552	5.92	21.6	5.17e-05	1.53	RV	CELLSTATES	vCM3.0	control_PKP2	4	15
HIVEP3	1.74	0.00762	0.863	0.414	7.28	27.1	9.79e-06	2.12	RV	CELLSTATES	vCM3.0	control_PKP2	4	15
SRSF10	1.71	0.0421	1.2	0.611	7.92	19.1	0.000116	1.38	RV	CELLSTATES	vCM3.0	control_PKP2	4	15
SLC4A3	1.64	0.0401	0.756	0.325	7.15	19.5	0.000101	1.4	RV	CELLSTATES	vCM3.0	control_PKP2	4	15

## Sheet: control_PVneg
Gene	logFC	FDR	mean_exp_control	mean_exp_genotype	logCPM	F	PValue	FDR_plot	Region	annotation_level	cell_state	comparison	Observations_genotype	Observations_reference
FASTK	3.09	0.0307	0.0944	0.00969	4.26	25.1	1.88e-05	1.51	RV	CELLSTATES	vCM3.0	control_PVneg	4	15
MTCH1	1.99	0.0161	0.574	0.208	6.72	28.8	6.64e-06	1.79	RV	CELLSTATES	vCM3.0	control_PVneg	4	15
MYL6	1.76	0.0339	0.995	0.473	7.68	23.5	3.02e-05	1.47	RV	CELLSTATES	vCM3.0	control_PVneg	4	15

## Sheet: control_RBM20
Gene	logFC	FDR	mean_exp_control	mean_exp_genotype	logCPM	F	PValue	FDR_plot	Region	annotation_level	cell_state	comparison	Observations_genotype	Observations_reference
XIST	11.2	0.0385	0.968	0	7.41	14.6	0.000687	1.41	RV	CELLSTATES	vCM3.0	control_RBM20	5	15
CCL2	6.83	0.0293	0.0514	0	3.57	15.8	0.000453	1.53	RV	CELLSTATES	vCM3.0	control_RBM20	5	15
GRXCR2	6.07	0.000648	0.482	0.0105	6.59	35.6	1.22e-06	3.19	RV	CELLSTATES	vCM3.0	control_RBM20	5	15
AC136616.1	5.54	0.0261	0.0314	0.000806	3.07	15.9	0.000359	1.58	RV	CELLSTATES	vCM3.0	control_RBM20	5	15
AC023347.1	5.22	0.0411	0.0397	0.00169	3.44	13.9	0.000761	1.39	RV	CELLSTATES	vCM3.0	control_RBM20	5	15
MIR222HG	4.72	0.0075	0.0234	0.00134	3.21	22.2	4.56e-05	2.12	RV	CELLSTATES	vCM3.0	control_RBM20	5	15
BHLHE40	4	0.0482	0.176	0.0227	5.08	13.2	0.00096	1.32	RV	CELLSTATES	vCM3.0	control_RBM20	5	15
AC004520.1	3.98	0.021	0.0159	0.000806	2.18	17.3	0.000227	1.68	RV	CELLSTATES	vCM3.0	control_RBM20	5	15
CCDC85A	3.37	0.0102	0.0819	0.0121	4.15	20.7	7.43e-05	1.99	RV	CELLSTATES	vCM3.0	control_RBM20	5	15
ANGPT1	3.22	0.00181	0.0924	0.0262	4.02	28.7	7.08e-06	2.74	RV	CELLSTATES	vCM3.0	control_RBM20	5	15
MAGIX	3.11	0.0159	0.0239	0.00421	2.67	18.7	0.00014	1.8	RV	CELLSTATES	vCM3.0	control_RBM20	5	15
TSPEAR	3.04	0.0271	0.0322	0.0142	3.14	15.8	0.000383	1.57	RV	CELLSTATES	vCM3.0	control_RBM20	5	15
AL591543.1	3	0.017	0.0786	0.017	3.94	18.3	0.000159	1.77	RV	CELLSTATES	vCM3.0	control_RBM20	5	15
LRRC14B	2.89	0.0295	0.0297	0.00544	3.07	15.2	0.000465	1.53	RV	CELLSTATES	vCM3.0	control_RBM20	5	15
AC114316.2	2.88	0.00441	0.08	0.0169	4.08	24.8	2.1e-05	2.36	RV	CELLSTATES	vCM3.0	control_RBM20	5	15
AC107068.2	2.84	0.0309	0.685	0.201	7.05	14.9	0.000517	1.51	RV	CELLSTATES	vCM3.0	control_RBM20	5	15
MCTP2	2.83	0.0219	0.111	0.0208	4.23	16.9	0.000255	1.66	RV	CELLSTATES	vCM3.0	control_RBM20	5	15
G0S2	2.78	0.017	0.292	0.0549	5.67	18.2	0.000164	1.77	RV	CELLSTATES	vCM3.0	control_RBM20	5	15
AC090193.1	2.76	0.0414	0.0778	0.0133	3.82	13.8	0.00078	1.38	RV	CELLSTATES	vCM3.0	control_RBM20	5	15
PRELID2	2.71	0.00484	1.45	0.396	8.09	24.3	2.43e-05	2.32	RV	CELLSTATES	vCM3.0	control_RBM20	5	15
AC016650.1	2.67	0.00148	0.215	0.045	5.25	30.5	4.37e-06	2.83	RV	CELLSTATES	vCM3.0	control_RBM20	5	15
ANKRD18A	2.64	0.00536	0.0546	0.00962	3.28	23.6	2.98e-05	2.27	RV	CELLSTATES	vCM3.0	control_RBM20	5	15
CHL1	2.63	0.0479	0.0408	0.0111	3.29	13.3	0.000944	1.32	RV	CELLSTATES	vCM3.0	control_RBM20	5	15
GALNTL6	2.47	0.0102	0.19	0.0663	5.16	20.7	7.31e-05	1.99	RV	CELLSTATES	vCM3.0	control_RBM20	5	15
TLL2	2.44	0.00181	0.121	0.0229	4.28	29.3	6.05e-06	2.74	RV	CELLSTATES	vCM3.0	control_RBM20	5	15
LINC02248	2.35	0.00252	0.416	0.145	6.12	27.1	1.11e-05	2.6	RV	CELLSTATES	vCM3.0	control_RBM20	5	15
ZMAT4	2.34	0.024	0.055	0.0241	3.97	16.3	0.000311	1.62	RV	CELLSTATES	vCM3.0	control_RBM20	5	15
LINC01550	2.33	0.000807	0.0918	0.0292	4.22	34.4	1.62e-06	3.09	RV	CELLSTATES	vCM3.0	control_RBM20	5	15
AC137770.1	2.32	0.0289	0.101	0.0383	4.48	15.4	0.000438	1.54	RV	CELLSTATES	vCM3.0	control_RBM20	5	15
CORIN	2.29	0.008	0.592	0.203	6.8	21.8	5.21e-05	2.1	RV	CELLSTATES	vCM3.0	control_RBM20	5	15
EXPH5	2.29	0.0468	0.0376	0.0147	2.99	13.3	0.000919	1.33	RV	CELLSTATES	vCM3.0	control_RBM20	5	15
AC027307.1	2.27	0.0454	0.0821	0.0351	4.4	13.5	0.000876	1.34	RV	CELLSTATES	vCM3.0	control_RBM20	5	15
PID1	2.26	0.0286	0.0441	0.0203	3.36	15.5	0.000423	1.54	RV	CELLSTATES	vCM3.0	control_RBM20	5	15
AC005696.1	2.24	0.0414	0.0426	0.0191	3.58	13.8	0.000768	1.38	RV	CELLSTATES	vCM3.0	control_RBM20	5	15
AL845331.2	2.22	0.0219	0.182	0.0746	5.3	17	0.000249	1.66	RV	CELLSTATES	vCM3.0	control_RBM20	5	15
NKAPL	2.18	0.0286	0.122	0.0291	4.25	15.5	0.000424	1.54	RV	CELLSTATES	vCM3.0	control_RBM20	5	15
CPS1	2.11	0.0411	0.0857	0.0349	4.33	13.9	0.00076	1.39	RV	CELLSTATES	vCM3.0	control_RBM20	5	15
HCFC1R1	2.04	0.026	0.041	0.0231	3.4	16	0.000356	1.58	RV	CELLSTATES	vCM3.0	control_RBM20	5	15
PLN	2.02	0.0165	2.65	1.25	9.04	18.5	0.000149	1.78	RV	CELLSTATES	vCM3.0	control_RBM20	5	15
AP003170.3	2.01	0.0232	0.0543	0.0306	3.92	16.7	0.00028	1.64	RV	CELLSTATES	vCM3.0	control_RBM20	5	15
AL451069.1	2	0.0434	0.0948	0.0416	4.44	13.6	0.000832	1.36	RV	CELLSTATES	vCM3.0	control_RBM20	5	15
STARD4-AS1	1.99	0.0219	0.186	0.0556	4.84	16.9	0.000253	1.66	RV	CELLSTATES	vCM3.0	control_RBM20	5	15
PHACTR3	1.98	0.0289	0.0921	0.0322	4.24	15.4	0.00043	1.54	RV	CELLSTATES	vCM3.0	control_RBM20	5	15
AC129102.1	1.97	0.0249	0.0796	0.0377	4.21	16.1	0.000335	1.6	RV	CELLSTATES	vCM3.0	control_RBM20	5	15
AP003181.1	1.92	0.0332	0.0533	0.0173	3.5	14.6	0.00057	1.48	RV	CELLSTATES	vCM3.0	control_RBM20	5	15
LINC01936	1.9	0.0129	0.232	0.0987	5.44	19.7	0.000101	1.89	RV	CELLSTATES	vCM3.0	control_RBM20	5	15
BMS1P14	1.89	0.0374	0.272	0.147	5.91	14.2	0.000662	1.43	RV	CELLSTATES	vCM3.0	control_RBM20	5	15
PLK2	1.88	0.0219	0.0969	0.0334	4.12	16.9	0.000254	1.66	RV	CELLSTATES	vCM3.0	control_RBM20	5	15
MARCH11	1.87	0.022	0.166	0.0818	5.1	16.9	0.000258	1.66	RV	CELLSTATES	vCM3.0	control_RBM20	5	15
IDH2-DT	1.85	0.0311	0.0788	0.0447	4.27	14.9	0.000526	1.51	RV	CELLSTATES	vCM3.0	control_RBM20	5	15
LINC01182	1.81	0.0299	0.0913	0.0561	4.24	15.1	0.000482	1.52	RV	CELLSTATES	vCM3.0	control_RBM20	5	15
STEAP2	1.78	0.0182	0.0575	0.0345	3.86	17.8	0.000187	1.74	RV	CELLSTATES	vCM3.0	control_RBM20	5	15
AC007100.1	1.75	0.0295	0.0575	0.0317	3.79	15.2	0.000468	1.53	RV	CELLSTATES	vCM3.0	control_RBM20	5	15
CDCA2	1.75	0.0295	0.136	0.0971	4.96	15.2	0.000464	1.53	RV	CELLSTATES	vCM3.0	control_RBM20	5	15
HRH2	1.69	0.017	0.342	0.175	6.05	18.2	0.000165	1.77	RV	CELLSTATES	vCM3.0	control_RBM20	5	15
IDH2	1.69	0.00528	0.601	0.353	6.97	23.7	2.91e-05	2.28	RV	CELLSTATES	vCM3.0	control_RBM20	5	15
LRRTM4	1.64	0.0105	0.217	0.0752	4.97	20.5	7.8e-05	1.98	RV	CELLSTATES	vCM3.0	control_RBM20	5	15
AC113414.1	1.63	0.0482	0.648	0.333	6.9	13.2	0.000954	1.32	RV	CELLSTATES	vCM3.0	control_RBM20	5	15
SUOX	1.61	0.0299	0.0591	0.0394	3.97	15.1	0.00049	1.52	RV	CELLSTATES	vCM3.0	control_RBM20	5	15
ADAMTS6	1.57	0.0299	0.114	0.0829	4.66	15.1	0.000487	1.52	RV	CELLSTATES	vCM3.0	control_RBM20	5	15
RALYL	1.57	0.0286	1.17	0.696	7.91	15.5	0.000423	1.54	RV	CELLSTATES	vCM3.0	control_RBM20	5	15
COL6A2	1.56	0.0204	0.166	0.0778	4.92	17.4	0.000218	1.69	RV	CELLSTATES	vCM3.0	control_RBM20	5	15
CEP85L	1.54	0.0104	0.93	0.601	7.56	20.6	7.69e-05	1.98	RV	CELLSTATES	vCM3.0	control_RBM20	5	15
PPP1R1C	1.51	0.0123	0.873	0.502	7.37	19.9	9.57e-05	1.91	RV	CELLSTATES	vCM3.0	control_RBM20	5	15
CNTNAP3B	1.5	0.0237	0.196	0.144	5.41	16.5	0.000294	1.63	RV	CELLSTATES	vCM3.0	control_RBM20	5	15
STRIP2	1.49	0.0026	0.346	0.143	5.74	26.8	1.19e-05	2.58	RV	CELLSTATES	vCM3.0	control_RBM20	5	15
NFE2L3	1.48	0.00186	0.292	0.201	5.98	28.5	7.53e-06	2.73	RV	CELLSTATES	vCM3.0	control_RBM20	5	15
TRPC4	1.47	0.0385	0.0866	0.0376	3.98	14.1	0.00069	1.41	RV	CELLSTATES	vCM3.0	control_RBM20	5	15
AC007262.2	1.46	0.0204	0.1	0.0763	4.49	17.4	0.000216	1.69	RV	CELLSTATES	vCM3.0	control_RBM20	5	15
FGF12	1.43	0.0295	15.3	8.78	11.5	15.2	0.00047	1.53	RV	CELLSTATES	vCM3.0	control_RBM20	5	15
CNTNAP3	1.42	0.017	0.194	0.102	5.09	18.2	0.000164	1.77	RV	CELLSTATES	vCM3.0	control_RBM20	5	15
VIPR2	1.41	0.00171	0.745	0.456	7.17	29.6	5.5e-06	2.77	RV	CELLSTATES	vCM3.0	control_RBM20	5	15
SLC35F1	1.4	0.0433	0.268	0.173	5.69	13.6	0.000824	1.36	RV	CELLSTATES	vCM3.0	control_RBM20	5	15
CHST9	1.39	0.0362	0.236	0.18	5.8	14.4	0.000634	1.44	RV	CELLSTATES	vCM3.0	control_RBM20	5	15
GJA1	1.37	0.018	0.169	0.116	5.26	18	0.000178	1.75	RV	CELLSTATES	vCM3.0	control_RBM20	5	15
SCUBE3	1.35	0.0385	0.141	0.0862	4.83	14.1	0.000688	1.41	RV	CELLSTATES	vCM3.0	control_RBM20	5	15
SPHKAP	1.35	0.0232	1.49	0.948	8.18	16.6	0.000283	1.64	RV	CELLSTATES	vCM3.0	control_RBM20	5	15
TMEM220	1.33	0.016	0.184	0.123	5.23	18.7	0.000141	1.8	RV	CELLSTATES	vCM3.0	control_RBM20	5	15
C10orf71	1.3	0.0232	0.674	0.554	7.21	16.6	0.000281	1.64	RV	CELLSTATES	vCM3.0	control_RBM20	5	15
HEATR5B	1.28	0.0232	0.79	0.587	7.35	16.6	0.000286	1.63	RV	CELLSTATES	vCM3.0	control_RBM20	5	15
CORO6	1.23	0.0482	0.381	0.241	6.15	13.2	0.000958	1.32	RV	CELLSTATES	vCM3.0	control_RBM20	5	15
POLM	1.2	0.0468	0.122	0.0859	4.69	13.4	0.000918	1.33	RV	CELLSTATES	vCM3.0	control_RBM20	5	15
NRP1	1.19	0.00936	1.25	0.907	7.93	21	6.59e-05	2.03	RV	CELLSTATES	vCM3.0	control_RBM20	5	15
SNHG25	1.19	0.019	0.204	0.155	5.4	17.7	0.000197	1.72	RV	CELLSTATES	vCM3.0	control_RBM20	5	15
MYO1E	1.17	0.0277	0.302	0.207	5.83	15.6	0.0004	1.56	RV	CELLSTATES	vCM3.0	control_RBM20	5	15
PARM1	1.16	0.0242	0.182	0.141	5.22	16.3	0.000319	1.62	RV	CELLSTATES	vCM3.0	control_RBM20	5	15
RNF207	1.11	0.0133	0.773	0.598	7.29	19.6	0.000106	1.88	RV	CELLSTATES	vCM3.0	control_RBM20	5	15
BZW2	1.09	0.0295	0.851	0.698	7.5	15.2	0.00047	1.53	RV	CELLSTATES	vCM3.0	control_RBM20	5	15
TRDN-AS1	1.06	0.0258	5.1	4.32	10	16	0.000351	1.59	RV	CELLSTATES	vCM3.0	control_RBM20	5	15
PPP1R12B	1	0.0354	5.27	4.48	10	14.4	0.000615	1.45	RV	CELLSTATES	vCM3.0	control_RBM20	5	15
SIAH1	0.944	0.0372	0.203	0.163	5.36	14.3	0.000656	1.43	RV	CELLSTATES	vCM3.0	control_RBM20	5	15
LHFPL6	0.93	0.0219	2.05	1.8	8.65	17	0.000248	1.66	RV	CELLSTATES	vCM3.0	control_RBM20	5	15

## Sheet: control_TTN
Gene	logFC	FDR	mean_exp_control	mean_exp_genotype	logCPM	F	PValue	FDR_plot	Region	annotation_level	cell_state	comparison	Observations_genotype	Observations_reference
PLA2G2A	5.83	0.0121	0.121	0.00223	4.58	20.5	8.43e-05	1.92	RV	CELLSTATES	vCM3.0	control_TTN	5	15
CCL2	5.44	0.0232	0.0514	0.00111	3.39	17.1	0.000258	1.63	RV	CELLSTATES	vCM3.0	control_TTN	5	15
GRXCR2	5.17	0.00286	0.482	0.0317	6.55	29.6	6.46e-06	2.54	RV	CELLSTATES	vCM3.0	control_TTN	5	15
NR4A3	4.73	0.0316	0.524	0.104	6.89	15.4	0.000454	1.5	RV	CELLSTATES	vCM3.0	control_TTN	5	15
APOD	4.61	0.0479	0.355	0.0289	6.28	13.3	0.000987	1.32	RV	CELLSTATES	vCM3.0	control_TTN	5	15
ADH1B	4.3	0.0088	0.036	0.00224	2.85	22.1	5.17e-05	2.06	RV	CELLSTATES	vCM3.0	control_TTN	5	15
BHLHE40	4.27	0.0281	0.176	0.0188	4.99	16	0.000368	1.55	RV	CELLSTATES	vCM3.0	control_TTN	5	15
LINC01170	4.11	0.00898	0.59	0.0892	6.84	22	5.46e-05	2.05	RV	CELLSTATES	vCM3.0	control_TTN	5	15
SMIM26	4.02	0.0232	0.0143	0.000501	1.52	17.1	0.000258	1.63	RV	CELLSTATES	vCM3.0	control_TTN	5	15
CHRDL2	3.9	0.0479	0.0191	0.00212	2.18	13.3	0.000982	1.32	RV	CELLSTATES	vCM3.0	control_TTN	5	15
AP001267.1	3.86	0.0256	0.0125	0.00223	2.09	16.5	0.000312	1.59	RV	CELLSTATES	vCM3.0	control_TTN	5	15
CYGB	3.62	0.0385	0.0155	0.00169	1.9	14.3	0.000678	1.41	RV	CELLSTATES	vCM3.0	control_TTN	5	15
FAM43A	3.62	0.00891	0.0574	0.0146	3.74	22	5.33e-05	2.05	RV	CELLSTATES	vCM3.0	control_TTN	5	15
AC004485.1	3.48	0.0253	0.0483	0.0143	3.67	16.6	0.000301	1.6	RV	CELLSTATES	vCM3.0	control_TTN	5	15
CFD	3.48	0.0327	0.357	0.0578	6.15	15.1	0.00052	1.49	RV	CELLSTATES	vCM3.0	control_TTN	5	15
AC090541.1	3.47	0.0202	0.0455	0.0133	3.48	17.8	0.000203	1.7	RV	CELLSTATES	vCM3.0	control_TTN	5	15
ZNF385B	3.36	0.0488	0.152	0.0635	5.19	13.1	0.00105	1.31	RV	CELLSTATES	vCM3.0	control_TTN	5	15
MGST1	3.35	0.00576	0.042	0.00596	2.93	26.1	1.64e-05	2.24	RV	CELLSTATES	vCM3.0	control_TTN	5	15
G0S2	3.33	0.00718	0.292	0.0384	5.57	24.1	2.9e-05	2.14	RV	CELLSTATES	vCM3.0	control_TTN	5	15
HTR4	3.26	0.0206	0.115	0.0244	4.49	17.7	0.000209	1.69	RV	CELLSTATES	vCM3.0	control_TTN	5	15
AC069234.1	3.21	0.0401	0.0388	0.0314	3.69	14	0.000747	1.4	RV	CELLSTATES	vCM3.0	control_TTN	5	15
IQGAP2	3.21	0.0173	0.0721	0.0129	3.76	18.8	0.000148	1.76	RV	CELLSTATES	vCM3.0	control_TTN	5	15
GADL1	3.2	0.0316	0.0146	0.00554	2.28	15.4	0.000458	1.5	RV	CELLSTATES	vCM3.0	control_TTN	5	15
TESC	3.19	0.000622	0.192	0.0423	5.03	43.4	2.55e-07	3.21	RV	CELLSTATES	vCM3.0	control_TTN	5	15
AC107068.2	3.16	0.0353	0.685	0.169	6.99	14.7	0.000581	1.45	RV	CELLSTATES	vCM3.0	control_TTN	5	15
FKBP7	3.15	0.0343	0.0207	0.0107	2.77	14.9	0.000557	1.47	RV	CELLSTATES	vCM3.0	control_TTN	5	15
KNG1	3.07	0.0319	0.0572	0.00973	3.19	15.2	0.000486	1.5	RV	CELLSTATES	vCM3.0	control_TTN	5	15
LINC00881	3.04	0.0186	0.942	0.292	7.41	18.3	0.000171	1.73	RV	CELLSTATES	vCM3.0	control_TTN	5	15
AL138831.1	3.02	0.024	0.0143	0.00501	2.17	16.9	0.000277	1.62	RV	CELLSTATES	vCM3.0	control_TTN	5	15
LINC01807	2.98	0.0246	0.0292	0.00772	2.68	16.8	0.000289	1.61	RV	CELLSTATES	vCM3.0	control_TTN	5	15
LINC02177	2.98	0.0287	0.0209	0.00663	2.36	15.9	0.000384	1.54	RV	CELLSTATES	vCM3.0	control_TTN	5	15
AC018618.1	2.93	0.0372	0.0195	0.00588	2.32	14.5	0.000625	1.43	RV	CELLSTATES	vCM3.0	control_TTN	5	15
C1R	2.87	0.0308	0.0454	0.0124	3.28	15.6	0.000423	1.51	RV	CELLSTATES	vCM3.0	control_TTN	5	15
LINC02398	2.87	0.00203	0.138	0.0409	4.75	31.4	3.99e-06	2.69	RV	CELLSTATES	vCM3.0	control_TTN	5	15
AC016650.1	2.86	0.0016	0.215	0.0547	5.18	33.5	2.39e-06	2.8	RV	CELLSTATES	vCM3.0	control_TTN	5	15
AC007370.1	2.83	0.0333	0.0141	0.00705	2.19	15	0.000534	1.48	RV	CELLSTATES	vCM3.0	control_TTN	5	15
GP1BA	2.82	0.0325	0.0145	0.00423	2.05	15.1	0.000515	1.49	RV	CELLSTATES	vCM3.0	control_TTN	5	15
CORIN	2.79	0.011	0.592	0.168	6.73	21	7.44e-05	1.96	RV	CELLSTATES	vCM3.0	control_TTN	5	15
CHL1	2.77	0.0233	0.0408	0.0135	3.12	17	0.000263	1.63	RV	CELLSTATES	vCM3.0	control_TTN	5	15
ABHD14B	2.72	0.0496	0.0463	0.0158	3.28	13	0.0011	1.3	RV	CELLSTATES	vCM3.0	control_TTN	5	15
PRELID2	2.7	0.0146	1.45	0.412	8.06	19.5	0.000116	1.84	RV	CELLSTATES	vCM3.0	control_TTN	5	15
PHACTR3	2.69	0.0065	0.0921	0.0301	4.09	25	2.27e-05	2.19	RV	CELLSTATES	vCM3.0	control_TTN	5	15
RPS6KB2-AS1	2.66	0.0372	0.029	0.00983	2.71	14.5	0.000624	1.43	RV	CELLSTATES	vCM3.0	control_TTN	5	15
EVA1A	2.64	0.0256	0.0276	0.00705	2.38	16.5	0.000314	1.59	RV	CELLSTATES	vCM3.0	control_TTN	5	15
AP003110.1	2.63	0.0316	0.0309	0.0187	3.16	15.5	0.000448	1.5	RV	CELLSTATES	vCM3.0	control_TTN	5	15
CCBE1	2.61	0.0485	0.126	0.043	4.52	13.2	0.00103	1.31	RV	CELLSTATES	vCM3.0	control_TTN	5	15
KBTBD11	2.61	0.0451	0.0179	0.00386	1.92	13.5	0.000904	1.35	RV	CELLSTATES	vCM3.0	control_TTN	5	15
LRRC14B	2.6	0.04	0.0297	0.013	2.95	14.1	0.000735	1.4	RV	CELLSTATES	vCM3.0	control_TTN	5	15
SLC1A2	2.6	0.0148	0.0904	0.0263	4.05	19.5	0.000119	1.83	RV	CELLSTATES	vCM3.0	control_TTN	5	15
CREB3L1	2.59	0.0286	0.031	0.0161	3.05	16	0.000379	1.54	RV	CELLSTATES	vCM3.0	control_TTN	5	15
AC013640.1	2.57	0.0186	1.87	0.785	8.55	18.3	0.000172	1.73	RV	CELLSTATES	vCM3.0	control_TTN	5	15
CCDC85A	2.57	0.034	0.0819	0.0371	4.11	14.9	0.00055	1.47	RV	CELLSTATES	vCM3.0	control_TTN	5	15
DNAH11	2.51	0.00505	0.46	0.241	6.59	27	1.27e-05	2.3	RV	CELLSTATES	vCM3.0	control_TTN	5	15
GALNTL6	2.49	0.0167	0.19	0.061	5.09	18.9	0.000141	1.78	RV	CELLSTATES	vCM3.0	control_TTN	5	15
AP003181.1	2.48	0.00711	0.0533	0.0168	3.31	24.2	2.82e-05	2.15	RV	CELLSTATES	vCM3.0	control_TTN	5	15
ANKRD18A	2.46	0.00576	0.0546	0.0146	3.15	25.7	1.83e-05	2.24	RV	CELLSTATES	vCM3.0	control_TTN	5	15
WEE2-AS1	2.46	0.00753	0.022	0.0092	2.48	23.6	3.4e-05	2.12	RV	CELLSTATES	vCM3.0	control_TTN	5	15
HCFC1R1	2.45	0.00711	0.041	0.0159	3.22	24.2	2.82e-05	2.15	RV	CELLSTATES	vCM3.0	control_TTN	5	15
BMP7	2.44	0.0238	0.0305	0.00811	2.52	16.9	0.000273	1.62	RV	CELLSTATES	vCM3.0	control_TTN	5	15
GEM	2.43	0.0484	0.347	0.164	6.22	13.2	0.00103	1.31	RV	CELLSTATES	vCM3.0	control_TTN	5	15
AC027307.1	2.42	0.0233	0.0821	0.0473	4.34	17	0.000265	1.63	RV	CELLSTATES	vCM3.0	control_TTN	5	15
IDH2-DT	2.4	0.00576	0.0788	0.0434	4.15	26.1	1.65e-05	2.24	RV	CELLSTATES	vCM3.0	control_TTN	5	15
ZMAT4	2.39	0.0127	0.055	0.0426	3.91	20.2	9.36e-05	1.9	RV	CELLSTATES	vCM3.0	control_TTN	5	15
AC005537.1	2.36	0.0366	0.0217	0.0137	2.72	14.6	0.000608	1.44	RV	CELLSTATES	vCM3.0	control_TTN	5	15
ANGPT1	2.35	0.00576	0.0924	0.0317	3.94	25.6	1.87e-05	2.24	RV	CELLSTATES	vCM3.0	control_TTN	5	15
AC090193.1	2.29	0.0477	0.0778	0.0288	3.74	13.3	0.000971	1.32	RV	CELLSTATES	vCM3.0	control_TTN	5	15
FABP4	2.29	0.0359	0.0464	0.0161	3.11	14.7	0.000594	1.44	RV	CELLSTATES	vCM3.0	control_TTN	5	15
AC010260.1	2.28	0.00774	0.0621	0.0329	3.79	23.3	3.65e-05	2.11	RV	CELLSTATES	vCM3.0	control_TTN	5	15
CCDC179	2.28	0.0491	0.0214	0.00977	2.42	13.1	0.00107	1.31	RV	CELLSTATES	vCM3.0	control_TTN	5	15
NCALD	2.27	0.00838	0.283	0.13	5.82	22.4	4.81e-05	2.08	RV	CELLSTATES	vCM3.0	control_TTN	5	15
AC137770.1	2.24	0.0483	0.101	0.0439	4.39	13.2	0.00102	1.32	RV	CELLSTATES	vCM3.0	control_TTN	5	15
BEST3	2.24	0.0287	0.0235	0.0204	2.94	15.9	0.000383	1.54	RV	CELLSTATES	vCM3.0	control_TTN	5	15
CA1	2.24	0.0186	0.118	0.09	4.73	18.4	0.000169	1.73	RV	CELLSTATES	vCM3.0	control_TTN	5	15
MARCH11	2.24	0.00838	0.166	0.0755	5.01	22.5	4.64e-05	2.08	RV	CELLSTATES	vCM3.0	control_TTN	5	15
AL845331.2	2.22	0.0159	0.182	0.0909	5.24	19.1	0.000132	1.8	RV	CELLSTATES	vCM3.0	control_TTN	5	15
SEMA3A	2.21	0.00411	0.139	0.0636	4.82	28	9.82e-06	2.39	RV	CELLSTATES	vCM3.0	control_TTN	5	15
CITED2	2.16	0.0406	0.117	0.0871	4.89	14	0.000771	1.39	RV	CELLSTATES	vCM3.0	control_TTN	5	15
LINC01550	2.14	0.0016	0.0918	0.0425	4.14	34.7	1.8e-06	2.8	RV	CELLSTATES	vCM3.0	control_TTN	5	15
STEAP1B	2.14	0.0016	0.0695	0.04	3.95	32.8	2.85e-06	2.8	RV	CELLSTATES	vCM3.0	control_TTN	5	15
CNTNAP3	2.1	0.0016	0.194	0.0676	4.95	33.1	2.64e-06	2.8	RV	CELLSTATES	vCM3.0	control_TTN	5	15
SH3RF2	2.09	0.011	0.75	0.313	7.08	20.9	7.61e-05	1.96	RV	CELLSTATES	vCM3.0	control_TTN	5	15
AC100839.1	2.07	0.0479	0.0153	0.0104	2.27	13.3	0.000991	1.32	RV	CELLSTATES	vCM3.0	control_TTN	5	15
EDARADD	2.06	0.0293	0.0825	0.0586	4.41	15.8	0.000398	1.53	RV	CELLSTATES	vCM3.0	control_TTN	5	15
ADRB1	2.05	0.0256	0.119	0.0524	4.53	16.5	0.000313	1.59	RV	CELLSTATES	vCM3.0	control_TTN	5	15
AC100872.1	2.03	0.0196	0.0962	0.0338	3.92	18	0.000188	1.71	RV	CELLSTATES	vCM3.0	control_TTN	5	15
B3GALT2	2.03	0.0496	0.0385	0.0206	3.16	13	0.00109	1.3	RV	CELLSTATES	vCM3.0	control_TTN	5	15
LINC01182	2.02	0.00838	0.0913	0.0436	4.12	22.7	4.41e-05	2.08	RV	CELLSTATES	vCM3.0	control_TTN	5	15
SLC35F1	1.98	0.00576	0.268	0.125	5.58	26	1.7e-05	2.24	RV	CELLSTATES	vCM3.0	control_TTN	5	15
AC005696.1	1.97	0.0402	0.0426	0.0315	3.52	14	0.000753	1.4	RV	CELLSTATES	vCM3.0	control_TTN	5	15
B3GAT2	1.97	0.0385	0.182	0.134	5.41	14.3	0.000684	1.41	RV	CELLSTATES	vCM3.0	control_TTN	5	15
TSHR	1.97	0.0205	0.1	0.0755	4.47	17.7	0.000207	1.69	RV	CELLSTATES	vCM3.0	control_TTN	5	15
LRP4	1.96	0.0256	1.28	0.943	8.16	16.5	0.00031	1.59	RV	CELLSTATES	vCM3.0	control_TTN	5	15
KIF26B-AS1	1.95	0.0411	0.0356	0.0107	2.5	13.9	0.000786	1.39	RV	CELLSTATES	vCM3.0	control_TTN	5	15
RNF122	1.88	0.0312	0.289	0.136	5.64	15.6	0.000432	1.51	RV	CELLSTATES	vCM3.0	control_TTN	5	15
TRPC4	1.88	0.0127	0.0866	0.0292	3.82	20.2	9.32e-05	1.9	RV	CELLSTATES	vCM3.0	control_TTN	5	15
LINC02334	1.85	0.0016	0.527	0.286	6.61	33.6	2.36e-06	2.8	RV	CELLSTATES	vCM3.0	control_TTN	5	15
A2M	1.83	0.0283	0.363	0.237	6.21	16	0.000373	1.55	RV	CELLSTATES	vCM3.0	control_TTN	5	15
ADAMTS6	1.83	0.0101	0.114	0.0859	4.59	21.4	6.45e-05	2	RV	CELLSTATES	vCM3.0	control_TTN	5	15
AL591518.1	1.83	0.045	0.0404	0.0349	3.48	13.5	0.000898	1.35	RV	CELLSTATES	vCM3.0	control_TTN	5	15
BMS1P14	1.83	0.0401	0.272	0.197	5.88	14	0.000748	1.4	RV	CELLSTATES	vCM3.0	control_TTN	5	15
LPCAT4	1.83	0.00967	0.116	0.0515	4.33	21.6	6.01e-05	2.01	RV	CELLSTATES	vCM3.0	control_TTN	5	15
ID3	1.81	0.0388	0.032	0.0264	3.06	14.2	0.000703	1.41	RV	CELLSTATES	vCM3.0	control_TTN	5	15
AC020611.2	1.8	0.0319	0.0537	0.0353	3.56	15.3	0.000476	1.5	RV	CELLSTATES	vCM3.0	control_TTN	5	15
SLIT3	1.79	0.00838	0.117	0.0752	4.55	22.6	4.49e-05	2.08	RV	CELLSTATES	vCM3.0	control_TTN	5	15
GRM8	1.76	0.0016	0.162	0.122	5.08	33.7	2.3e-06	2.8	RV	CELLSTATES	vCM3.0	control_TTN	5	15
SBK1	1.76	0.0202	0.0538	0.0284	3.4	17.8	0.000202	1.7	RV	CELLSTATES	vCM3.0	control_TTN	5	15
SPHKAP	1.73	0.01	1.49	0.925	8.12	21.5	6.38e-05	2	RV	CELLSTATES	vCM3.0	control_TTN	5	15
AC084871.2	1.71	0.0401	0.0577	0.0651	3.97	14.1	0.000743	1.4	RV	CELLSTATES	vCM3.0	control_TTN	5	15
HRH2	1.71	0.0145	0.342	0.198	6.01	19.6	0.000114	1.84	RV	CELLSTATES	vCM3.0	control_TTN	5	15
LRP1	1.71	0.00212	0.13	0.0632	4.55	30.9	4.64e-06	2.67	RV	CELLSTATES	vCM3.0	control_TTN	5	15
LINC01936	1.7	0.0231	0.232	0.138	5.42	17.1	0.000254	1.64	RV	CELLSTATES	vCM3.0	control_TTN	5	15
NKX2-5	1.7	0.0267	0.17	0.107	5.07	16.3	0.00034	1.57	RV	CELLSTATES	vCM3.0	control_TTN	5	15
AC129102.1	1.69	0.0463	0.0796	0.065	4.18	13.4	0.000932	1.33	RV	CELLSTATES	vCM3.0	control_TTN	5	15
PPP1R1C	1.69	0.00505	0.873	0.505	7.31	27	1.28e-05	2.3	RV	CELLSTATES	vCM3.0	control_TTN	5	15
TLL2	1.69	0.0148	0.121	0.0419	4.22	19.4	0.00012	1.83	RV	CELLSTATES	vCM3.0	control_TTN	5	15
DISC1	1.68	0.0406	1.85	1.54	8.66	14	0.000769	1.39	RV	CELLSTATES	vCM3.0	control_TTN	5	15
SELENBP1	1.68	0.0483	0.0642	0.0379	3.8	13.2	0.00102	1.32	RV	CELLSTATES	vCM3.0	control_TTN	5	15
STEAP2	1.68	0.0231	0.0575	0.0493	3.79	17.1	0.000254	1.64	RV	CELLSTATES	vCM3.0	control_TTN	5	15
AC046158.1	1.67	0.0325	0.0377	0.0339	3.31	15.1	0.000512	1.49	RV	CELLSTATES	vCM3.0	control_TTN	5	15
AL138828.1	1.64	0.0319	0.291	0.228	5.96	15.2	0.000492	1.5	RV	CELLSTATES	vCM3.0	control_TTN	5	15
AC138904.3	1.59	0.0123	0.438	0.274	6.3	20.5	8.63e-05	1.91	RV	CELLSTATES	vCM3.0	control_TTN	5	15
FGF12	1.59	0.0262	15.3	10.4	11.5	16.4	0.000326	1.58	RV	CELLSTATES	vCM3.0	control_TTN	5	15
LDHA	1.59	0.0416	0.155	0.0665	4.68	13.8	0.000805	1.38	RV	CELLSTATES	vCM3.0	control_TTN	5	15
ENOX1	1.58	0.00838	1.2	0.857	7.88	22.9	4.13e-05	2.08	RV	CELLSTATES	vCM3.0	control_TTN	5	15
COL6A2	1.57	0.0385	0.166	0.0775	4.84	14.3	0.000675	1.41	RV	CELLSTATES	vCM3.0	control_TTN	5	15
DYRK3	1.57	0.0242	0.255	0.181	5.68	16.8	0.000281	1.62	RV	CELLSTATES	vCM3.0	control_TTN	5	15
PLP2	1.55	0.032	0.0913	0.0343	3.8	15.2	0.000501	1.49	RV	CELLSTATES	vCM3.0	control_TTN	5	15
CEP85L	1.53	0.0196	0.93	0.686	7.55	18.1	0.000186	1.71	RV	CELLSTATES	vCM3.0	control_TTN	5	15
NUDT4	1.52	0.02	0.958	0.697	7.5	17.9	0.000198	1.7	RV	CELLSTATES	vCM3.0	control_TTN	5	15
OSBPL3	1.52	0.0385	0.079	0.0554	4.04	14.3	0.00067	1.41	RV	CELLSTATES	vCM3.0	control_TTN	5	15
AC117834.1	1.47	0.0262	0.324	0.286	6.1	16.4	0.000325	1.58	RV	CELLSTATES	vCM3.0	control_TTN	5	15
LRRTM4	1.46	0.0319	0.217	0.0685	4.89	15.4	0.000465	1.5	RV	CELLSTATES	vCM3.0	control_TTN	5	15
SORCS1	1.46	0.0448	0.155	0.136	5.09	13.6	0.000888	1.35	RV	CELLSTATES	vCM3.0	control_TTN	5	15
SYT2	1.44	0.0395	0.254	0.227	5.73	14.1	0.00072	1.4	RV	CELLSTATES	vCM3.0	control_TTN	5	15
ZNF565	1.44	0.0319	0.611	0.645	7.12	15.2	0.000497	1.5	RV	CELLSTATES	vCM3.0	control_TTN	5	15
AC005358.1	1.43	0.0385	0.757	0.741	7.34	14.4	0.000656	1.41	RV	CELLSTATES	vCM3.0	control_TTN	5	15
FRG1-DT	1.43	0.0388	0.0748	0.0632	4.03	14.2	0.000699	1.41	RV	CELLSTATES	vCM3.0	control_TTN	5	15
TBX20	1.4	0.0186	0.987	0.76	7.59	18.4	0.000166	1.73	RV	CELLSTATES	vCM3.0	control_TTN	5	15
IDH2	1.39	0.0319	0.601	0.519	6.98	15.2	0.000495	1.5	RV	CELLSTATES	vCM3.0	control_TTN	5	15
SCUBE3	1.39	0.0198	0.141	0.0994	4.76	18	0.000193	1.7	RV	CELLSTATES	vCM3.0	control_TTN	5	15
SNHG25	1.37	0.0319	0.204	0.156	5.34	15.4	0.000466	1.5	RV	CELLSTATES	vCM3.0	control_TTN	5	15
MPPED2	1.35	0.0274	0.246	0.214	5.68	16.1	0.000357	1.56	RV	CELLSTATES	vCM3.0	control_TTN	5	15
HEATR5B	1.34	0.0251	0.79	0.641	7.31	16.7	0.000297	1.6	RV	CELLSTATES	vCM3.0	control_TTN	5	15
TRIQK	1.33	0.0388	0.723	0.554	7.1	14.2	0.000695	1.41	RV	CELLSTATES	vCM3.0	control_TTN	5	15
CNTN5	1.32	0.0385	0.168	0.113	4.95	14.4	0.000657	1.41	RV	CELLSTATES	vCM3.0	control_TTN	5	15
DPYD-AS1	1.32	0.0496	0.112	0.0893	4.52	13	0.0011	1.3	RV	CELLSTATES	vCM3.0	control_TTN	5	15
CACNB2	1.28	0.013	7.21	6.26	10.4	20.1	9.69e-05	1.89	RV	CELLSTATES	vCM3.0	control_TTN	5	15
AL139383.1	1.26	0.0274	0.695	0.517	7.01	16.2	0.000353	1.56	RV	CELLSTATES	vCM3.0	control_TTN	5	15
EDA	1.26	0.0196	0.605	0.588	6.96	18	0.000188	1.71	RV	CELLSTATES	vCM3.0	control_TTN	5	15
KIF22	1.26	0.0479	0.134	0.116	4.87	13.3	0.00098	1.32	RV	CELLSTATES	vCM3.0	control_TTN	5	15
AL450384.2	1.24	0.0483	0.702	0.746	7.19	13.2	0.00101	1.32	RV	CELLSTATES	vCM3.0	control_TTN	5	15
NRP1	1.24	0.0206	1.25	1.09	7.91	17.7	0.000212	1.69	RV	CELLSTATES	vCM3.0	control_TTN	5	15
CLEC2D	1.23	0.0319	0.174	0.0938	4.84	15.3	0.00048	1.5	RV	CELLSTATES	vCM3.0	control_TTN	5	15
NFE2L3	1.19	0.00838	0.292	0.331	6.03	22.5	4.69e-05	2.08	RV	CELLSTATES	vCM3.0	control_TTN	5	15
AGBL3	1.18	0.0385	0.215	0.216	5.51	14.4	0.000666	1.41	RV	CELLSTATES	vCM3.0	control_TTN	5	15
TMEM220	1.18	0.0319	0.184	0.162	5.21	15.2	0.00049	1.5	RV	CELLSTATES	vCM3.0	control_TTN	5	15
ISOC1	1.16	0.0385	0.149	0.131	4.92	14.3	0.000677	1.41	RV	CELLSTATES	vCM3.0	control_TTN	5	15
MYL6	1.12	0.0319	0.995	0.857	7.62	15.3	0.000479	1.5	RV	CELLSTATES	vCM3.0	control_TTN	5	15
CSGALNACT1	1.11	0.0316	0.777	0.893	7.38	15.5	0.000448	1.5	RV	CELLSTATES	vCM3.0	control_TTN	5	15
TRDN-AS1	1.03	0.0483	5.1	5.53	10.1	13.2	0.00102	1.32	RV	CELLSTATES	vCM3.0	control_TTN	5	15
ELOA-AS1	0.963	0.0316	0.156	0.165	5.06	15.4	0.000453	1.5	RV	CELLSTATES	vCM3.0	control_TTN	5	15
ETV6	0.944	0.0463	0.544	0.49	6.67	13.4	0.000934	1.33	RV	CELLSTATES	vCM3.0	control_TTN	5	15
VIPR2	0.941	0.0346	0.745	0.799	7.24	14.8	0.000565	1.46	RV	CELLSTATES	vCM3.0	control_TTN	5	15
TLN2	0.782	0.0429	0.829	0.947	7.39	13.7	0.000842	1.37	RV	CELLSTATES	vCM3.0	control_TTN	5	15
