# Supplementary material for: Pathogenic variants damage cell composition and single cell transcription in cardiomyopathies
Source: Science. Author manuscript; Available in PMC 2022 Oct 3. (PMC9528698; doi:10.1126/science.abo1984)
Supplement: Supp table 12.14 [file NIHMS1835045-supplement-Supp_table_12_14.xlsx]

## Sheet: Key
Column name	Description
Gene	Gene symbol, Ensembl 84
logFC	log2-fold change
FDR	False discovery rate; FDR is the PValue after (by default) Benjamini-Hochberg correction.
mean_exp_control	Mean expression values across controls
mean_exp_genotype	Mean expression values across disease samples
logCPM	logCPM is the average expression of all pseudobulked samples for that particular gene across all samples on the log2-scale expressed in counts per million (cpm, as calculated by edgeR after normalization).
F	Output of quasi-likelihood F-test
PValue	PValue is the nominal p-value derived from F
FDR_plot	-log10(False discovery rate)
Region	Studied region (LV or RV)
annotation_level	Cell-type or cell-state
cell_state/state	Specification which cell-type or state was analysed
comparison	Specification control_GENOTYPE
Observations_genotype	Numbers of Patients included in edgeR (patients with low number of nuclei have been excluded)
Observations_reference	Numbers of Patients included in edgeR (patients with low number of nuclei have been excluded)

## Sheet: LMNA_control
Gene	logFC	FDR	mean_exp_control	mean_exp_genotype	logCPM	F	PValue	FDR_plot	Region	annotation_level	cell_state	comparison	Observations_genotype	Observations_reference
ADGRG7	5.76	2.15e-06	0.0031	0.14	3.45	67.2	7.11e-10	5.67	RV	CELLSTATES	vCM3.0	control_LMNA	7	15
SLITRK4	4.94	2.79e-05	3.33e-05	0.0188	1.63	48.8	2.77e-08	4.55	RV	CELLSTATES	vCM3.0	control_LMNA	7	15
AC078880.3	4.29	0.00428	0	0.0351	1.58	25.9	3.59e-05	2.37	RV	CELLSTATES	vCM3.0	control_LMNA	7	15
AC009971.1	4.08	0.00107	0.000188	0.0859	2.01	28.5	4.86e-06	2.97	RV	CELLSTATES	vCM3.0	control_LMNA	7	15
SCGB3A2	3.97	0.00102	0.00319	0.0535	2.45	28.9	4.21e-06	2.99	RV	CELLSTATES	vCM3.0	control_LMNA	7	15
C14orf132	3.9	1.96e-05	0.00479	0.111	3.15	51.5	1.56e-08	4.71	RV	CELLSTATES	vCM3.0	control_LMNA	7	15
MAP2	3.69	8.76e-07	0.05	0.791	5.42	74.6	1.93e-10	6.06	RV	CELLSTATES	vCM3.0	control_LMNA	7	15
SLC6A1	3.54	0.00102	0.00395	0.0435	2.33	28.8	4.44e-06	2.99	RV	CELLSTATES	vCM3.0	control_LMNA	7	15
AQP9	3.52	0.00286	0.00148	0.053	2.13	24	1.91e-05	2.54	RV	CELLSTATES	vCM3.0	control_LMNA	7	15
ADGRF2	3.44	0.00319	0.000626	0.0366	1.85	23.4	2.29e-05	2.5	RV	CELLSTATES	vCM3.0	control_LMNA	7	15
UNC80	3.38	0.000143	0.00683	0.0993	3.06	40.6	1.89e-07	3.84	RV	CELLSTATES	vCM3.0	control_LMNA	7	15
ARSJ	3.36	0.00925	0.00136	0.0332	2.05	18.6	0.000115	2.03	RV	CELLSTATES	vCM3.0	control_LMNA	7	15
STAT4	3.33	0.000818	0.0301	0.474	4.8	30	3.1e-06	3.09	RV	CELLSTATES	vCM3.0	control_LMNA	7	15
SLC6A1-AS1	3.32	0.006	0.0179	0.146	3.6	20.3	6.27e-05	2.22	RV	CELLSTATES	vCM3.0	control_LMNA	7	15
AC010327.4	3.24	0.00539	0.000384	0.0384	1.66	20.8	5.27e-05	2.27	RV	CELLSTATES	vCM3.0	control_LMNA	7	15
PTCHD4	3.23	0.000287	0.0335	0.521	4.84	35.9	6.22e-07	3.54	RV	CELLSTATES	vCM3.0	control_LMNA	7	15
EDA2R	3.16	0.00333	0.00925	0.209	3.56	23	2.58e-05	2.48	RV	CELLSTATES	vCM3.0	control_LMNA	7	15
AC090735.1	3.13	0.00729	0.00843	0.0845	3.28	19.5	8.38e-05	2.14	RV	CELLSTATES	vCM3.0	control_LMNA	7	15
ANKRD45	3.12	0.0156	0.0037	0.0537	1.95	16.4	0.000247	1.81	RV	CELLSTATES	vCM3.0	control_LMNA	7	15
AC002463.1	3.1	0.00106	0.00571	0.0798	2.58	28.5	4.78e-06	2.97	RV	CELLSTATES	vCM3.0	control_LMNA	7	15
HBA2	3.1	0.0346	0.00108	0.0169	1.91	13.4	0.000784	1.46	RV	CELLSTATES	vCM3.0	control_LMNA	7	15
SPOCK1	3.08	8.76e-07	0.202	2.69	7.19	80.2	7.72e-11	6.06	RV	CELLSTATES	vCM3.0	control_LMNA	7	15
AL356489.3	3.06	0.0173	0.000592	0.0485	1.63	16	0.000288	1.76	RV	CELLSTATES	vCM3.0	control_LMNA	7	15
PTH1R	3.05	0.00353	0.00849	0.0855	2.77	22.8	2.8e-05	2.45	RV	CELLSTATES	vCM3.0	control_LMNA	7	15
ALDOB	2.98	0.0069	0.00299	0.0463	2.19	19.7	7.84e-05	2.16	RV	CELLSTATES	vCM3.0	control_LMNA	7	15
NEURL1B	2.96	8.76e-07	0.0282	0.296	4.22	73.5	2.32e-10	6.06	RV	CELLSTATES	vCM3.0	control_LMNA	7	15
HBB	2.84	0.0145	0.00397	0.0661	2.66	16.9	0.000209	1.84	RV	CELLSTATES	vCM3.0	control_LMNA	7	15
RAB39A	2.8	0.0339	0.000783	0.0133	1.55	13.4	0.000759	1.47	RV	CELLSTATES	vCM3.0	control_LMNA	7	15
NPPA-AS1	2.75	0.0292	0.00564	0.0238	1.81	14	0.00061	1.53	RV	CELLSTATES	vCM3.0	control_LMNA	7	15
HYAL4	2.74	0.00265	0.00636	0.0695	2.58	24.2	1.74e-05	2.58	RV	CELLSTATES	vCM3.0	control_LMNA	7	15
C5orf46	2.71	5.13e-05	0.0457	0.502	4.84	45.6	5.76e-08	4.29	RV	CELLSTATES	vCM3.0	control_LMNA	7	15
AP005131.5	2.7	0.00378	0.00755	0.114	2.85	22.5	3.03e-05	2.42	RV	CELLSTATES	vCM3.0	control_LMNA	7	15
MIR34AHG	2.7	0.00179	0.0319	0.358	4.3	26.2	9.58e-06	2.75	RV	CELLSTATES	vCM3.0	control_LMNA	7	15
ARFGEF3	2.69	0.000207	0.0149	0.157	3.61	38.3	3.36e-07	3.68	RV	CELLSTATES	vCM3.0	control_LMNA	7	15
NECAB2	2.67	0.0376	0.00316	0.0159	1.81	13	0.000902	1.42	RV	CELLSTATES	vCM3.0	control_LMNA	7	15
AL357992.1	2.66	0.0494	0.00187	0.0196	1.94	11.9	0.00143	1.31	RV	CELLSTATES	vCM3.0	control_LMNA	7	15
NPPA	2.66	0.00928	0.047	0.596	5.11	18.5	0.000117	2.03	RV	CELLSTATES	vCM3.0	control_LMNA	7	15
SPINK1	2.64	0.0147	0.00485	0.056	2.37	16.8	0.000216	1.83	RV	CELLSTATES	vCM3.0	control_LMNA	7	15
AC090673.1	2.63	0.0189	0.00533	0.0523	2.36	15.7	0.000327	1.72	RV	CELLSTATES	vCM3.0	control_LMNA	7	15
SLC7A8	2.62	0.000241	0.0906	0.772	5.55	37.2	4.44e-07	3.62	RV	CELLSTATES	vCM3.0	control_LMNA	7	15
NNMT	2.57	1.09e-05	0.0327	0.357	4.46	54.7	7.89e-09	4.96	RV	CELLSTATES	vCM3.0	control_LMNA	7	15
PPFIA2-AS1	2.53	0.0262	0.00396	0.0226	2.01	14.4	0.000516	1.58	RV	CELLSTATES	vCM3.0	control_LMNA	7	15
SPON1-AS1	2.53	0.00114	0.0335	0.263	4.3	28.2	5.26e-06	2.94	RV	CELLSTATES	vCM3.0	control_LMNA	7	15
AP002518.2	2.51	6.45e-05	0.0961	0.825	5.68	44.4	7.67e-08	4.19	RV	CELLSTATES	vCM3.0	control_LMNA	7	15
NPPB	2.49	0.0173	1.06	7.84	8.81	16	0.000289	1.76	RV	CELLSTATES	vCM3.0	control_LMNA	7	15
PPP2R2B	2.49	5.16e-06	0.0368	0.349	4.47	59	3.32e-09	5.29	RV	CELLSTATES	vCM3.0	control_LMNA	7	15
PHF21B	2.46	0.00464	0.0169	0.117	3.2	21.6	4.08e-05	2.33	RV	CELLSTATES	vCM3.0	control_LMNA	7	15
B3GALT5	2.44	0.00952	0.0166	0.112	3.49	18.4	0.000123	2.02	RV	CELLSTATES	vCM3.0	control_LMNA	7	15
AL133417.1	2.42	0.0494	0.000947	0.0133	1.71	11.9	0.00142	1.31	RV	CELLSTATES	vCM3.0	control_LMNA	7	15
GRIA3	2.41	0.000203	0.029	0.321	4.24	38.6	3.09e-07	3.69	RV	CELLSTATES	vCM3.0	control_LMNA	7	15
GRIA4	2.4	0.0162	0.0157	0.129	3.3	16.3	0.00026	1.79	RV	CELLSTATES	vCM3.0	control_LMNA	7	15
FKBP5	2.39	4.53e-06	1.02	8.64	9.03	60.7	2.4e-09	5.34	RV	CELLSTATES	vCM3.0	control_LMNA	7	15
EDNRA	2.38	0.00265	0.119	0.806	5.78	24.2	1.75e-05	2.58	RV	CELLSTATES	vCM3.0	control_LMNA	7	15
PLCE1	2.38	8.76e-07	0.174	1.53	6.51	75.5	1.65e-10	6.06	RV	CELLSTATES	vCM3.0	control_LMNA	7	15
AL139807.1	2.37	0.00265	0.025	0.224	4.01	24.3	1.72e-05	2.58	RV	CELLSTATES	vCM3.0	control_LMNA	7	15
FAT3	2.37	0.0205	0.00813	0.0906	2.9	15.3	0.000367	1.69	RV	CELLSTATES	vCM3.0	control_LMNA	7	15
SRCIN1	2.32	0.0494	0.00216	0.045	1.96	11.9	0.00143	1.31	RV	CELLSTATES	vCM3.0	control_LMNA	7	15
NOVA1	2.3	0.000151	0.0577	0.46	5.06	40.2	2.1e-07	3.82	RV	CELLSTATES	vCM3.0	control_LMNA	7	15
SPON1	2.3	0.00338	0.0927	0.57	5.29	22.9	2.64e-05	2.47	RV	CELLSTATES	vCM3.0	control_LMNA	7	15
RNF208	2.29	0.0438	0.00287	0.0237	1.98	12.3	0.00118	1.36	RV	CELLSTATES	vCM3.0	control_LMNA	7	15
AC007389.3	2.28	0.0489	0.00582	0.0451	2.38	11.9	0.0014	1.31	RV	CELLSTATES	vCM3.0	control_LMNA	7	15
SHC4	2.28	0.000484	0.0399	0.324	4.44	33	1.34e-06	3.32	RV	CELLSTATES	vCM3.0	control_LMNA	7	15
C1QTNF7	2.26	0.0147	0.0128	0.113	3.11	16.8	0.000216	1.83	RV	CELLSTATES	vCM3.0	control_LMNA	7	15
KCNMB1	2.23	0.00444	0.0197	0.123	3.45	21.8	3.88e-05	2.35	RV	CELLSTATES	vCM3.0	control_LMNA	7	15
CASP4	2.22	0.0396	0.012	0.0702	3.03	12.8	0.000981	1.4	RV	CELLSTATES	vCM3.0	control_LMNA	7	15
ADGRL3	2.2	0.00495	0.0718	0.566	5.38	21.3	4.54e-05	2.31	RV	CELLSTATES	vCM3.0	control_LMNA	7	15
SPATA6L	2.18	0.0111	0.0158	0.0804	2.99	17.8	0.000149	1.95	RV	CELLSTATES	vCM3.0	control_LMNA	7	15
AMPH	2.15	0.0318	0.0124	0.0813	2.99	13.7	0.000692	1.5	RV	CELLSTATES	vCM3.0	control_LMNA	7	15
BAIAP2	2.15	0.00554	0.0296	0.257	4.11	20.7	5.51e-05	2.26	RV	CELLSTATES	vCM3.0	control_LMNA	7	15
TTLL7	2.14	0.000382	0.0648	0.551	5.09	34.3	9.34e-07	3.42	RV	CELLSTATES	vCM3.0	control_LMNA	7	15
AC020741.1	2.13	0.0438	0.00774	0.0622	2.68	12.4	0.00117	1.36	RV	CELLSTATES	vCM3.0	control_LMNA	7	15
C5AR1	2.13	0.000487	0.0581	0.434	4.8	32.8	1.41e-06	3.31	RV	CELLSTATES	vCM3.0	control_LMNA	7	15
MBOAT2	2.12	4.53e-06	0.143	0.959	6	61.3	2.11e-09	5.34	RV	CELLSTATES	vCM3.0	control_LMNA	7	15
WNT9A	2.11	0.0301	0.0518	0.247	4.59	13.9	0.000643	1.52	RV	CELLSTATES	vCM3.0	control_LMNA	7	15
MT-ND5	2.09	0.006	0.0293	0.18	3.82	20.3	6.23e-05	2.22	RV	CELLSTATES	vCM3.0	control_LMNA	7	15
MT-ND6	2.09	0.0421	0.00861	0.0528	2.66	12.6	0.00107	1.38	RV	CELLSTATES	vCM3.0	control_LMNA	7	15
SOCS1	2.07	0.0489	0.00834	0.0835	2.76	11.9	0.0014	1.31	RV	CELLSTATES	vCM3.0	control_LMNA	7	15
SLCO1C1	2.05	0.00319	0.0364	0.162	3.83	23.4	2.26e-05	2.5	RV	CELLSTATES	vCM3.0	control_LMNA	7	15
CHST7	2.04	0.000456	0.0638	0.384	4.85	33.3	1.24e-06	3.34	RV	CELLSTATES	vCM3.0	control_LMNA	7	15
P3H2	2.03	0.0166	0.0266	0.22	3.79	16.2	0.00027	1.78	RV	CELLSTATES	vCM3.0	control_LMNA	7	15
PPM1E	2	0.000456	0.0886	0.638	5.48	33.3	1.22e-06	3.34	RV	CELLSTATES	vCM3.0	control_LMNA	7	15
KLHL36	1.98	2.79e-05	0.0919	0.604	5.43	49	2.66e-08	4.55	RV	CELLSTATES	vCM3.0	control_LMNA	7	15
OSBPL6	1.97	0.000261	0.111	0.69	5.58	36.6	5.17e-07	3.58	RV	CELLSTATES	vCM3.0	control_LMNA	7	15
ZDHHC14	1.97	4.53e-06	0.618	3.87	8	62.2	1.81e-09	5.34	RV	CELLSTATES	vCM3.0	control_LMNA	7	15
KCNMB2	1.94	0.00166	0.073	0.574	4.96	26.5	8.57e-06	2.78	RV	CELLSTATES	vCM3.0	control_LMNA	7	15
RTN4	1.9	0.000173	0.175	1.01	6.09	39.4	2.52e-07	3.76	RV	CELLSTATES	vCM3.0	control_LMNA	7	15
POGLUT1	1.87	0.000493	0.0913	0.473	5.2	32.5	1.53e-06	3.31	RV	CELLSTATES	vCM3.0	control_LMNA	7	15
HEPH	1.85	0.00211	0.0824	0.453	4.89	25.4	1.21e-05	2.68	RV	CELLSTATES	vCM3.0	control_LMNA	7	15
AP005131.1	1.84	0.0145	0.0286	0.155	3.53	16.9	0.00021	1.84	RV	CELLSTATES	vCM3.0	control_LMNA	7	15
AC105339.3	1.83	0.0292	0.0144	0.0704	3.01	14	0.000612	1.53	RV	CELLSTATES	vCM3.0	control_LMNA	7	15
AC058791.1	1.82	0.00249	0.12	0.766	5.78	24.6	1.58e-05	2.6	RV	CELLSTATES	vCM3.0	control_LMNA	7	15
MATN2	1.82	0.000818	0.0406	0.251	4.26	30	3.14e-06	3.09	RV	CELLSTATES	vCM3.0	control_LMNA	7	15
ZNF189	1.81	5.16e-06	0.138	0.758	5.8	58.9	3.41e-09	5.29	RV	CELLSTATES	vCM3.0	control_LMNA	7	15
G2E3-AS1	1.8	0.0381	0.0127	0.107	3.07	13	0.000923	1.42	RV	CELLSTATES	vCM3.0	control_LMNA	7	15
PRICKLE2	1.8	0.000716	0.0453	0.259	4.39	30.8	2.48e-06	3.15	RV	CELLSTATES	vCM3.0	control_LMNA	7	15
NEB	1.78	0.000716	0.115	0.625	5.58	30.8	2.48e-06	3.15	RV	CELLSTATES	vCM3.0	control_LMNA	7	15
PAK1	1.78	0.0147	0.0411	0.226	4.24	16.7	0.00022	1.83	RV	CELLSTATES	vCM3.0	control_LMNA	7	15
POLQ	1.77	0.0461	0.0149	0.101	3.16	12.1	0.00127	1.34	RV	CELLSTATES	vCM3.0	control_LMNA	7	15
SLC6A6	1.77	0.0368	0.327	1.19	6.26	13.1	0.000865	1.43	RV	CELLSTATES	vCM3.0	control_LMNA	7	15
ABCC8	1.75	0.00555	0.048	0.207	4.17	20.6	5.61e-05	2.26	RV	CELLSTATES	vCM3.0	control_LMNA	7	15
CRIM1	1.74	0.00217	0.202	1.12	6.47	25.2	1.28e-05	2.66	RV	CELLSTATES	vCM3.0	control_LMNA	7	15
CAMLG	1.7	0.031	0.049	0.195	4.39	13.8	0.000668	1.51	RV	CELLSTATES	vCM3.0	control_LMNA	7	15
PROS1	1.7	0.00139	0.0935	0.39	5.18	27.4	6.69e-06	2.86	RV	CELLSTATES	vCM3.0	control_LMNA	7	15
BCL2	1.69	3.25e-05	0.398	2.09	7.22	47.9	3.44e-08	4.49	RV	CELLSTATES	vCM3.0	control_LMNA	7	15
DLGAP1	1.69	0.00601	0.0863	0.463	5.14	20.3	6.32e-05	2.22	RV	CELLSTATES	vCM3.0	control_LMNA	7	15
NPHP4	1.69	0.0035	0.057	0.32	4.56	22.8	2.76e-05	2.46	RV	CELLSTATES	vCM3.0	control_LMNA	7	15
C9orf84	1.67	0.00554	0.11	0.464	5.43	20.7	5.53e-05	2.26	RV	CELLSTATES	vCM3.0	control_LMNA	7	15
RPS6KA2	1.63	2.52e-05	0.282	1.41	6.71	50	2.16e-08	4.6	RV	CELLSTATES	vCM3.0	control_LMNA	7	15
NCKIPSD	1.6	0.0358	0.0289	0.0969	3.28	13.2	0.000828	1.45	RV	CELLSTATES	vCM3.0	control_LMNA	7	15
EPB41L4B	1.59	0.00478	0.0763	0.442	5.06	21.4	4.31e-05	2.32	RV	CELLSTATES	vCM3.0	control_LMNA	7	15
SLC10A1	1.59	0.0478	0.0337	0.198	3.93	12	0.00134	1.32	RV	CELLSTATES	vCM3.0	control_LMNA	7	15
TMTC1	1.58	0.000289	0.286	1.37	6.63	35.7	6.49e-07	3.54	RV	CELLSTATES	vCM3.0	control_LMNA	7	15
TTC39C	1.58	0.00179	0.0677	0.3	4.62	26.2	9.57e-06	2.75	RV	CELLSTATES	vCM3.0	control_LMNA	7	15
EIF2AK3	1.57	0.0165	0.434	1.89	7.36	16.2	0.000266	1.78	RV	CELLSTATES	vCM3.0	control_LMNA	7	15
VSTM2L	1.55	0.048	0.0286	0.168	3.45	12	0.00136	1.32	RV	CELLSTATES	vCM3.0	control_LMNA	7	15
LTBP1	1.54	0.000716	1.78	7.98	9.28	30.7	2.55e-06	3.15	RV	CELLSTATES	vCM3.0	control_LMNA	7	15
PHYHD1	1.53	0.00242	0.0618	0.301	4.63	24.7	1.52e-05	2.62	RV	CELLSTATES	vCM3.0	control_LMNA	7	15
LINC02427	1.52	0.0438	0.0332	0.151	3.59	12.4	0.00117	1.36	RV	CELLSTATES	vCM3.0	control_LMNA	7	15
LINC02137	1.51	0.0406	0.249	0.922	6.53	12.7	0.00102	1.39	RV	CELLSTATES	vCM3.0	control_LMNA	7	15
DNAJC27-AS1	1.47	0.0201	0.0306	0.158	3.83	15.4	0.000358	1.7	RV	CELLSTATES	vCM3.0	control_LMNA	7	15
WIPF3	1.47	0.0102	0.0516	0.209	4.38	18.1	0.000135	1.99	RV	CELLSTATES	vCM3.0	control_LMNA	7	15
CLEC20A	1.46	0.0446	0.0402	0.149	3.81	12.3	0.00122	1.35	RV	CELLSTATES	vCM3.0	control_LMNA	7	15
PDZD2	1.44	0.000544	2.61	12.1	9.81	32.1	1.73e-06	3.26	RV	CELLSTATES	vCM3.0	control_LMNA	7	15
RPGR	1.43	0.0162	0.0575	0.179	4.26	16.3	0.000259	1.79	RV	CELLSTATES	vCM3.0	control_LMNA	7	15
LDLRAD4	1.41	0.000895	0.935	4.05	8.25	29.5	3.61e-06	3.05	RV	CELLSTATES	vCM3.0	control_LMNA	7	15
SLC9A7	1.41	0.0187	0.0529	0.194	4.36	15.7	0.000321	1.73	RV	CELLSTATES	vCM3.0	control_LMNA	7	15
URB1	1.41	0.00319	0.104	0.466	5.21	23.4	2.29e-05	2.5	RV	CELLSTATES	vCM3.0	control_LMNA	7	15
XPR1	1.41	7.44e-05	2.8	11.7	9.82	43.5	9.34e-08	4.13	RV	CELLSTATES	vCM3.0	control_LMNA	7	15
ITPR1	1.4	0.00925	0.187	0.849	6.04	18.5	0.000116	2.03	RV	CELLSTATES	vCM3.0	control_LMNA	7	15
KCNAB2	1.4	0.0325	0.062	0.281	4.59	13.6	0.000712	1.49	RV	CELLSTATES	vCM3.0	control_LMNA	7	15
TMX4	1.4	0.00323	0.137	0.678	5.72	23.3	2.35e-05	2.49	RV	CELLSTATES	vCM3.0	control_LMNA	7	15
CHST3	1.38	0.0291	0.117	0.375	4.99	14.1	0.000599	1.54	RV	CELLSTATES	vCM3.0	control_LMNA	7	15
COL16A1	1.38	0.0261	0.0478	0.255	4.09	14.5	0.000512	1.58	RV	CELLSTATES	vCM3.0	control_LMNA	7	15
AC117383.1	1.37	0.00412	0.109	0.432	5.21	22.2	3.4e-05	2.39	RV	CELLSTATES	vCM3.0	control_LMNA	7	15
ILDR2	1.37	0.0196	0.0934	0.378	4.83	15.5	0.000343	1.71	RV	CELLSTATES	vCM3.0	control_LMNA	7	15
RRAS2	1.37	0.00438	0.543	2.27	7.58	21.9	3.7e-05	2.36	RV	CELLSTATES	vCM3.0	control_LMNA	7	15
AC007014.1	1.36	0.0105	0.125	0.41	5.24	18	0.00014	1.98	RV	CELLSTATES	vCM3.0	control_LMNA	7	15
AC109779.1	1.36	0.0385	0.2	1.17	6.13	12.9	0.000941	1.41	RV	CELLSTATES	vCM3.0	control_LMNA	7	15
GEN1	1.36	0.00388	0.0676	0.278	4.69	22.4	3.15e-05	2.41	RV	CELLSTATES	vCM3.0	control_LMNA	7	15
SRGAP3	1.35	0.000487	0.447	1.94	7.24	32.6	1.48e-06	3.31	RV	CELLSTATES	vCM3.0	control_LMNA	7	15
ATAD2	1.34	0.000241	0.252	1	6.44	37.2	4.45e-07	3.62	RV	CELLSTATES	vCM3.0	control_LMNA	7	15
TPM3	1.34	0.0173	0.367	1.45	6.9	16	0.000289	1.76	RV	CELLSTATES	vCM3.0	control_LMNA	7	15
MEF2C-AS1	1.33	0.0151	0.0973	0.386	5.17	16.6	0.000229	1.82	RV	CELLSTATES	vCM3.0	control_LMNA	7	15
ZBTB16	1.33	0.00102	2.11	8.71	9.44	28.9	4.29e-06	2.99	RV	CELLSTATES	vCM3.0	control_LMNA	7	15
SLC4A7	1.31	0.00886	0.174	0.657	5.9	18.7	0.000108	2.05	RV	CELLSTATES	vCM3.0	control_LMNA	7	15
SLC44A1	1.3	0.00224	0.264	0.944	6.38	25.1	1.33e-05	2.65	RV	CELLSTATES	vCM3.0	control_LMNA	7	15
RORA	1.29	0.00333	0.426	1.77	7.2	23.1	2.53e-05	2.48	RV	CELLSTATES	vCM3.0	control_LMNA	7	15
PEBP4	1.28	0.00106	0.361	1.4	6.95	28.6	4.69e-06	2.97	RV	CELLSTATES	vCM3.0	control_LMNA	7	15
DDB2	1.27	0.0187	0.118	0.459	5.25	15.7	0.000321	1.73	RV	CELLSTATES	vCM3.0	control_LMNA	7	15
FEZ2	1.27	0.00518	0.21	0.827	6.28	21.1	4.83e-05	2.29	RV	CELLSTATES	vCM3.0	control_LMNA	7	15
MAP3K7CL	1.27	0.0438	0.0492	0.18	4	12.4	0.00116	1.36	RV	CELLSTATES	vCM3.0	control_LMNA	7	15
MT-CO3	1.27	0.00382	0.462	1.83	7.26	22.5	3.08e-05	2.42	RV	CELLSTATES	vCM3.0	control_LMNA	7	15
AC016831.7	1.26	0.00102	1.87	7.43	9.24	28.9	4.31e-06	2.99	RV	CELLSTATES	vCM3.0	control_LMNA	7	15
SLBP	1.26	0.0207	0.0722	0.287	4.72	15.3	0.000373	1.68	RV	CELLSTATES	vCM3.0	control_LMNA	7	15
DOK5	1.25	0.0226	0.135	0.513	5.55	15	0.000422	1.65	RV	CELLSTATES	vCM3.0	control_LMNA	7	15
LRRC1	1.25	0.0207	0.0883	0.344	4.88	15.3	0.000372	1.68	RV	CELLSTATES	vCM3.0	control_LMNA	7	15
PGAP2	1.25	0.0132	0.0959	0.416	5.09	17.2	0.000186	1.88	RV	CELLSTATES	vCM3.0	control_LMNA	7	15
SHQ1	1.25	0.00438	0.0808	0.344	4.88	21.8	3.76e-05	2.36	RV	CELLSTATES	vCM3.0	control_LMNA	7	15
LINC00513	1.24	0.0054	0.796	3.06	8.06	20.8	5.32e-05	2.27	RV	CELLSTATES	vCM3.0	control_LMNA	7	15
NPAS3	1.24	0.0346	0.261	0.945	6.47	13.4	0.000786	1.46	RV	CELLSTATES	vCM3.0	control_LMNA	7	15
CBFB	1.23	0.000362	0.25	0.936	6.3	34.8	8.36e-07	3.44	RV	CELLSTATES	vCM3.0	control_LMNA	7	15
ARHGAP26	1.22	0.000255	1.65	6.54	9.05	36.8	4.89e-07	3.59	RV	CELLSTATES	vCM3.0	control_LMNA	7	15
EMC10	1.21	0.0438	0.796	2.26	7.53	12.4	0.00116	1.36	RV	CELLSTATES	vCM3.0	control_LMNA	7	15
AC008957.2	1.2	0.00844	0.407	1.43	7.06	18.9	0.000102	2.07	RV	CELLSTATES	vCM3.0	control_LMNA	7	15
AC015845.2	1.2	0.0238	0.112	0.491	5.35	14.8	0.000453	1.62	RV	CELLSTATES	vCM3.0	control_LMNA	7	15
ABTB2	1.19	0.00129	0.618	2.21	7.42	27.7	6.03e-06	2.89	RV	CELLSTATES	vCM3.0	control_LMNA	7	15
ARHGAP24	1.19	0.00205	1.59	6.09	9.03	25.6	1.14e-05	2.69	RV	CELLSTATES	vCM3.0	control_LMNA	7	15
DCBLD2	1.19	0.00536	0.704	2.29	7.6	20.9	5.09e-05	2.27	RV	CELLSTATES	vCM3.0	control_LMNA	7	15
MTM1	1.19	0.00314	0.11	0.38	5.09	23.6	2.16e-05	2.5	RV	CELLSTATES	vCM3.0	control_LMNA	7	15
IGF2R	1.18	0.00555	0.338	1.19	6.66	20.7	5.58e-05	2.26	RV	CELLSTATES	vCM3.0	control_LMNA	7	15
AC027117.2	1.17	0.0155	0.199	0.674	5.95	16.5	0.000237	1.81	RV	CELLSTATES	vCM3.0	control_LMNA	7	15
FARP1	1.16	0.0284	0.109	0.344	5.02	14.1	0.000578	1.55	RV	CELLSTATES	vCM3.0	control_LMNA	7	15
C6	1.14	0.045	0.153	0.62	5.79	12.2	0.00123	1.35	RV	CELLSTATES	vCM3.0	control_LMNA	7	15
FRMD4B	1.14	0.00642	0.235	0.821	6.15	19.9	7.13e-05	2.19	RV	CELLSTATES	vCM3.0	control_LMNA	7	15
HEG1	1.14	0.00565	0.34	1.18	6.6	20.6	5.75e-05	2.25	RV	CELLSTATES	vCM3.0	control_LMNA	7	15
LIMA1	1.14	0.0112	0.157	0.453	5.48	17.8	0.000151	1.95	RV	CELLSTATES	vCM3.0	control_LMNA	7	15
FNDC3B	1.13	0.000375	2.28	8.04	9.47	34.5	8.92e-07	3.43	RV	CELLSTATES	vCM3.0	control_LMNA	7	15
RANBP17	1.13	0.00844	0.149	0.555	5.53	18.9	0.000102	2.07	RV	CELLSTATES	vCM3.0	control_LMNA	7	15
RHOBTB1	1.13	0.0169	0.258	0.918	6.31	16.1	0.000275	1.77	RV	CELLSTATES	vCM3.0	control_LMNA	7	15
UST	1.13	0.00295	0.189	0.654	5.92	23.8	1.99e-05	2.53	RV	CELLSTATES	vCM3.0	control_LMNA	7	15
C1orf21	1.12	0.00236	0.921	3.37	8.12	24.9	1.42e-05	2.63	RV	CELLSTATES	vCM3.0	control_LMNA	7	15
GABPB2	1.12	0.0374	0.191	0.591	5.83	13	0.000889	1.43	RV	CELLSTATES	vCM3.0	control_LMNA	7	15
FOXO3	1.11	0.000207	0.977	3.59	8.25	38.2	3.42e-07	3.68	RV	CELLSTATES	vCM3.0	control_LMNA	7	15
FOXP2	1.11	0.00444	0.337	1.08	6.69	21.8	3.88e-05	2.35	RV	CELLSTATES	vCM3.0	control_LMNA	7	15
HACL1	1.11	0.0301	0.0818	0.25	4.76	13.9	0.000642	1.52	RV	CELLSTATES	vCM3.0	control_LMNA	7	15
CCDC6	1.1	0.00241	0.221	0.745	6.06	24.8	1.48e-05	2.62	RV	CELLSTATES	vCM3.0	control_LMNA	7	15
LIN7A	1.1	0.0156	0.239	0.802	6.13	16.4	0.000245	1.81	RV	CELLSTATES	vCM3.0	control_LMNA	7	15
PTPN14	1.1	0.00165	0.643	2.22	7.63	26.6	8.39e-06	2.78	RV	CELLSTATES	vCM3.0	control_LMNA	7	15
AKTIP	1.09	0.0254	0.101	0.287	4.74	14.6	0.000493	1.6	RV	CELLSTATES	vCM3.0	control_LMNA	7	15
FAM214A	1.08	0.00805	0.431	1.42	6.97	19.1	9.52e-05	2.09	RV	CELLSTATES	vCM3.0	control_LMNA	7	15
GLRB	1.08	0.0487	0.0816	0.251	4.7	11.9	0.00138	1.31	RV	CELLSTATES	vCM3.0	control_LMNA	7	15
PDE3B	1.08	0.0081	0.378	1.33	6.97	19	9.69e-05	2.09	RV	CELLSTATES	vCM3.0	control_LMNA	7	15
JAK1	1.07	0.00642	0.289	1.05	6.48	20	7.08e-05	2.19	RV	CELLSTATES	vCM3.0	control_LMNA	7	15
ROCK2	1.07	0.0125	0.444	1.45	7.03	17.4	0.000171	1.9	RV	CELLSTATES	vCM3.0	control_LMNA	7	15
ZNF821	1.07	0.0489	0.0889	0.297	4.79	11.9	0.0014	1.31	RV	CELLSTATES	vCM3.0	control_LMNA	7	15
ATP2C1	1.06	0.00471	0.642	2.28	7.65	21.5	4.21e-05	2.33	RV	CELLSTATES	vCM3.0	control_LMNA	7	15
BICD1	1.06	0.0156	0.315	0.957	6.31	16.4	0.000244	1.81	RV	CELLSTATES	vCM3.0	control_LMNA	7	15
IP6K3	1.06	0.0257	0.214	0.712	6.05	14.5	0.000503	1.59	RV	CELLSTATES	vCM3.0	control_LMNA	7	15
MT-CYB	1.06	0.0471	0.258	0.946	6.39	12.1	0.00131	1.33	RV	CELLSTATES	vCM3.0	control_LMNA	7	15
SLC15A4	1.05	0.0165	0.198	0.576	5.78	16.2	0.000267	1.78	RV	CELLSTATES	vCM3.0	control_LMNA	7	15
RNF217	1.04	0.0147	0.229	0.633	5.8	16.8	0.000214	1.83	RV	CELLSTATES	vCM3.0	control_LMNA	7	15
KIAA0556	1.03	0.00333	0.26	0.839	6.17	23	2.57e-05	2.48	RV	CELLSTATES	vCM3.0	control_LMNA	7	15
SMC6	1.03	0.0121	0.271	0.934	6.33	17.5	0.000165	1.92	RV	CELLSTATES	vCM3.0	control_LMNA	7	15
COL23A1	1.02	0.0437	0.439	1.5	6.99	12.5	0.00112	1.36	RV	CELLSTATES	vCM3.0	control_LMNA	7	15
DOCK5	1.02	0.00536	0.763	2.32	7.78	20.9	5.11e-05	2.27	RV	CELLSTATES	vCM3.0	control_LMNA	7	15
KIFAP3	1.02	0.0121	0.447	1.37	6.95	17.5	0.000165	1.92	RV	CELLSTATES	vCM3.0	control_LMNA	7	15
PPM1B	1.02	0.00187	0.361	1.16	6.73	26	1.01e-05	2.73	RV	CELLSTATES	vCM3.0	control_LMNA	7	15
AL139260.1	1.01	0.0185	0.254	0.881	6.39	15.8	0.000312	1.73	RV	CELLSTATES	vCM3.0	control_LMNA	7	15
SH3RF3	1.01	0.0335	0.273	0.908	6.27	13.5	0.000741	1.48	RV	CELLSTATES	vCM3.0	control_LMNA	7	15
FGD4	0.981	0.0173	0.796	2.83	7.92	16	0.000288	1.76	RV	CELLSTATES	vCM3.0	control_LMNA	7	15
RBMS3	0.977	0.0147	0.409	1.29	6.91	16.7	0.00022	1.83	RV	CELLSTATES	vCM3.0	control_LMNA	7	15
CPEB4	0.974	0.0335	2.7	8.51	9.62	13.5	0.000747	1.47	RV	CELLSTATES	vCM3.0	control_LMNA	7	15
JARID2	0.959	0.0408	0.455	1.4	7.06	12.7	0.00103	1.39	RV	CELLSTATES	vCM3.0	control_LMNA	7	15
C6orf62	0.956	0.0478	0.136	0.468	5.3	12	0.00135	1.32	RV	CELLSTATES	vCM3.0	control_LMNA	7	15
PDLIM1	0.952	0.00646	0.352	1.07	6.66	19.9	7.26e-05	2.19	RV	CELLSTATES	vCM3.0	control_LMNA	7	15
VCL	0.952	0.0266	2.36	7.32	9.34	14.4	0.000525	1.58	RV	CELLSTATES	vCM3.0	control_LMNA	7	15
NEK11	0.95	0.047	0.267	0.9	6.29	12.1	0.0013	1.33	RV	CELLSTATES	vCM3.0	control_LMNA	7	15
TASP1	0.93	0.0128	0.188	0.586	5.9	17.3	0.000177	1.89	RV	CELLSTATES	vCM3.0	control_LMNA	7	15
CDKL5	0.916	0.0292	0.299	0.925	6.53	14	0.000605	1.53	RV	CELLSTATES	vCM3.0	control_LMNA	7	15
ULK1	0.909	0.0438	0.138	0.413	5.22	12.3	0.00118	1.36	RV	CELLSTATES	vCM3.0	control_LMNA	7	15
CPED1	0.907	0.0293	1.34	4	8.67	14	0.000618	1.53	RV	CELLSTATES	vCM3.0	control_LMNA	7	15
RBL2	0.903	0.0438	0.246	0.704	6.13	12.4	0.00117	1.36	RV	CELLSTATES	vCM3.0	control_LMNA	7	15
SAMD12	0.888	0.0396	0.647	2.05	7.53	12.8	0.000988	1.4	RV	CELLSTATES	vCM3.0	control_LMNA	7	15
STAMBP	0.881	0.0374	0.119	0.375	5.13	13.1	0.000886	1.43	RV	CELLSTATES	vCM3.0	control_LMNA	7	15
IGF1R	0.88	0.00755	1.86	5.46	8.99	19.3	8.73e-05	2.12	RV	CELLSTATES	vCM3.0	control_LMNA	7	15
PSME4	0.88	0.0339	0.932	2.78	8.05	13.4	0.00076	1.47	RV	CELLSTATES	vCM3.0	control_LMNA	7	15
B3GALNT2	0.875	0.0346	0.458	1.29	7	13.4	0.000786	1.46	RV	CELLSTATES	vCM3.0	control_LMNA	7	15
AC015878.1	0.872	0.0475	0.14	0.394	5.26	12	0.00133	1.32	RV	CELLSTATES	vCM3.0	control_LMNA	7	15
TRPC1	0.865	0.00536	0.538	1.66	7.27	20.9	5.14e-05	2.27	RV	CELLSTATES	vCM3.0	control_LMNA	7	15
GREB1L	0.863	0.0145	1.02	2.87	8.07	16.9	0.000209	1.84	RV	CELLSTATES	vCM3.0	control_LMNA	7	15
UBR4	0.863	0.0185	0.396	1.15	6.71	15.8	0.000312	1.73	RV	CELLSTATES	vCM3.0	control_LMNA	7	15
DYNC1I1	0.86	0.00925	0.91	2.77	8.08	18.5	0.000115	2.03	RV	CELLSTATES	vCM3.0	control_LMNA	7	15
SERPINB6	0.855	0.0285	0.217	0.653	6	14.1	0.000583	1.54	RV	CELLSTATES	vCM3.0	control_LMNA	7	15
MTMR14	0.847	0.0332	0.121	0.352	5.2	13.5	0.000733	1.48	RV	CELLSTATES	vCM3.0	control_LMNA	7	15
TBC1D8	0.847	0.00925	0.876	2.47	7.93	18.5	0.000116	2.03	RV	CELLSTATES	vCM3.0	control_LMNA	7	15
UACA	0.844	0.0438	0.275	0.755	6.23	12.4	0.00116	1.36	RV	CELLSTATES	vCM3.0	control_LMNA	7	15
TMEM71	0.816	0.039	1.37	3.74	8.58	12.9	0.000959	1.41	RV	CELLSTATES	vCM3.0	control_LMNA	7	15
CLEC16A	0.811	0.0294	0.492	1.29	7.02	14	0.000623	1.53	RV	CELLSTATES	vCM3.0	control_LMNA	7	15
ZYG11B	0.805	0.0292	0.256	0.752	6.16	14	0.000614	1.53	RV	CELLSTATES	vCM3.0	control_LMNA	7	15
SLC1A3	0.802	0.0269	1.98	5.92	9.12	14.3	0.000539	1.57	RV	CELLSTATES	vCM3.0	control_LMNA	7	15
APPL2	0.794	0.0293	0.287	0.902	6.32	14	0.00062	1.53	RV	CELLSTATES	vCM3.0	control_LMNA	7	15
DIP2B	0.787	0.0189	0.486	1.28	7.07	15.7	0.000327	1.72	RV	CELLSTATES	vCM3.0	control_LMNA	7	15
CEP350	0.767	0.0207	0.488	1.39	7.06	15.3	0.000375	1.68	RV	CELLSTATES	vCM3.0	control_LMNA	7	15
FBXO34	0.764	0.0422	0.518	1.49	7.15	12.6	0.00108	1.37	RV	CELLSTATES	vCM3.0	control_LMNA	7	15
KIAA1217	0.759	0.0376	1.61	4.47	8.77	13	0.000901	1.42	RV	CELLSTATES	vCM3.0	control_LMNA	7	15
USP53	0.746	0.0374	1.37	3.61	8.46	13	0.000888	1.43	RV	CELLSTATES	vCM3.0	control_LMNA	7	15
ACSS3	0.735	0.0235	1.16	3.2	8.29	14.8	0.000444	1.63	RV	CELLSTATES	vCM3.0	control_LMNA	7	15
PRKG1	0.726	0.0438	5.91	15.9	10.7	12.4	0.00116	1.36	RV	CELLSTATES	vCM3.0	control_LMNA	7	15
PARVA	0.724	0.0382	0.674	1.83	7.53	12.9	0.000927	1.42	RV	CELLSTATES	vCM3.0	control_LMNA	7	15
XRN1	0.694	0.0478	0.332	0.852	6.49	12	0.00134	1.32	RV	CELLSTATES	vCM3.0	control_LMNA	7	15

## Sheet: PKP2_control
Gene	logFC	FDR	mean_exp_control	mean_exp_genotype	logCPM	F	PValue	FDR_plot	Region	annotation_level	cell_state	comparison	Observations_genotype	Observations_reference
SLITRK4	6.15	1.39e-05	3.33e-05	0.0747	1.78	70.8	9.42e-10	4.86	RV	CELLSTATES	vCM3.0	control_PKP2	4	15
MGAT3	4.95	0.00035	0.000159	0.0165	1.58	45.9	9.6e-08	3.46	RV	CELLSTATES	vCM3.0	control_PKP2	4	15
ARSJ	4.54	0.00591	0.00136	0.187	2.27	28.9	5.99e-06	2.23	RV	CELLSTATES	vCM3.0	control_PKP2	4	15
C14orf132	4.03	0.00762	0.00479	0.192	2.73	27.3	9.3e-06	2.12	RV	CELLSTATES	vCM3.0	control_PKP2	4	15
ADGRL3	3.82	0.00035	0.0718	1.14	5.75	44.9	1.18e-07	3.46	RV	CELLSTATES	vCM3.0	control_PKP2	4	15
IL31RA	3.62	0.0309	0.0143	0.169	3.37	20.9	6.28e-05	1.51	RV	CELLSTATES	vCM3.0	control_PKP2	4	15
CUX2	3.5	0.00134	0.0258	0.311	4.19	37.6	6.33e-07	2.87	RV	CELLSTATES	vCM3.0	control_PKP2	4	15
AC002463.1	3.36	0.0345	0.00571	0.0715	2.27	20.3	7.7e-05	1.46	RV	CELLSTATES	vCM3.0	control_PKP2	4	15
COTL1	3.29	0.00421	0.013	0.315	3.2	32	2.56e-06	2.38	RV	CELLSTATES	vCM3.0	control_PKP2	4	15
PROS1	3.1	0.000251	0.0935	0.816	5.41	48.9	5.09e-08	3.6	RV	CELLSTATES	vCM3.0	control_PKP2	4	15
DLGAP1	2.93	0.00015	0.0863	0.827	5.45	53.5	2.03e-08	3.82	RV	CELLSTATES	vCM3.0	control_PKP2	4	15
SLC7A8	2.79	0.00647	0.0906	1.11	5.19	28.1	7.44e-06	2.19	RV	CELLSTATES	vCM3.0	control_PKP2	4	15
C5orf46	2.44	0.0185	0.0457	0.24	4.37	23.5	2.87e-05	1.73	RV	CELLSTATES	vCM3.0	control_PKP2	4	15
PLCE1	2.36	0.000733	0.174	1.33	6.05	40.8	2.97e-07	3.14	RV	CELLSTATES	vCM3.0	control_PKP2	4	15
GRIA3	2.32	0.0401	0.029	0.271	3.77	19.4	0.000103	1.4	RV	CELLSTATES	vCM3.0	control_PKP2	4	15
PPM1E	2.28	0.00457	0.0886	0.578	5.22	30.7	3.62e-06	2.34	RV	CELLSTATES	vCM3.0	control_PKP2	4	15
TTLL7	2.14	0.0309	0.0648	0.362	4.71	20.9	6.27e-05	1.51	RV	CELLSTATES	vCM3.0	control_PKP2	4	15
MBOAT2	2.09	0.00457	0.143	1.03	5.62	30.6	3.71e-06	2.34	RV	CELLSTATES	vCM3.0	control_PKP2	4	15
DHRS3	1.96	0.0309	0.0713	0.442	4.78	21.2	5.81e-05	1.51	RV	CELLSTATES	vCM3.0	control_PKP2	4	15
FKBP5	1.89	0.0309	1.02	8.65	8.54	20.8	6.65e-05	1.51	RV	CELLSTATES	vCM3.0	control_PKP2	4	15
ZNF189	1.72	0.00647	0.138	0.82	5.49	28.1	7.37e-06	2.19	RV	CELLSTATES	vCM3.0	control_PKP2	4	15
RPS6KA2	1.62	0.0118	0.282	1.43	6.43	25.4	1.6e-05	1.93	RV	CELLSTATES	vCM3.0	control_PKP2	4	15
AC016831.7	1.6	0.0374	1.87	11.8	9.27	19.8	9.09e-05	1.43	RV	CELLSTATES	vCM3.0	control_PKP2	4	15
BCL2	1.6	0.0309	0.398	2.11	6.91	20.9	6.46e-05	1.51	RV	CELLSTATES	vCM3.0	control_PKP2	4	15
PDZD2	1.57	0.0291	2.61	13.1	9.61	21.7	4.92e-05	1.54	RV	CELLSTATES	vCM3.0	control_PKP2	4	15
FOXO3	1.5	0.00418	0.977	5.03	8.25	32.5	2.26e-06	2.38	RV	CELLSTATES	vCM3.0	control_PKP2	4	15
FGD4	1.46	0.0172	0.796	3.49	7.89	24	2.44e-05	1.76	RV	CELLSTATES	vCM3.0	control_PKP2	4	15
TMEM164	1.44	0.0309	0.576	2.29	7.41	20.8	6.68e-05	1.51	RV	CELLSTATES	vCM3.0	control_PKP2	4	15
ATP2C1	1.38	0.0374	0.642	2.49	7.56	19.8	9.05e-05	1.43	RV	CELLSTATES	vCM3.0	control_PKP2	4	15
XPR1	1.27	0.0421	2.8	11	9.55	19	0.000119	1.38	RV	CELLSTATES	vCM3.0	control_PKP2	4	15

## Sheet: PVneg_control
Gene	logFC	FDR	mean_exp_control	mean_exp_genotype	logCPM	F	PValue	FDR_plot	Region	annotation_level	cell_state	comparison	Observations_genotype	Observations_reference
AC133565.1	7.68	0.00287	0	0.042	1.81	66.2	3.94e-07	2.54	RV	CELLSTATES	vCM3.0	control_PVneg	4	15
SLITRK4	5.11	0.0422	3.33e-05	0.0152	1.33	29.2	5.21e-05	1.38	RV	CELLSTATES	vCM3.0	control_PVneg	4	15
ACSM5	4.74	0.0307	0.00482	0.0243	2.37	24.7	2.32e-05	1.51	RV	CELLSTATES	vCM3.0	control_PVneg	4	15
AL110292.1	4.32	0.00155	0.0177	0.391	4.22	46.2	1.06e-07	2.81	RV	CELLSTATES	vCM3.0	control_PVneg	4	15
MAP2	3.29	0.0382	0.05	0.417	4.61	22.6	3.93e-05	1.42	RV	CELLSTATES	vCM3.0	control_PVneg	4	15
B3GALT5	3.13	0.0422	0.0166	0.116	3.39	21.9	4.92e-05	1.38	RV	CELLSTATES	vCM3.0	control_PVneg	4	15
DHRS3	2.44	0.0108	0.0713	0.492	5	33	2.22e-06	1.97	RV	CELLSTATES	vCM3.0	control_PVneg	4	15
GRIN2A	2.39	0.0307	0.145	1.03	5.96	25	1.94e-05	1.51	RV	CELLSTATES	vCM3.0	control_PVneg	4	15
C5AR1	2.3	0.0322	0.0581	0.399	4.54	23.9	2.65e-05	1.49	RV	CELLSTATES	vCM3.0	control_PVneg	4	15
C9orf84	2.27	0.0307	0.11	0.544	5.38	24.5	2.26e-05	1.51	RV	CELLSTATES	vCM3.0	control_PVneg	4	15
PLCE1	2.02	0.0422	0.174	0.846	5.94	21.8	5.05e-05	1.38	RV	CELLSTATES	vCM3.0	control_PVneg	4	15
ST8SIA5	1.96	0.027	0.0824	0.389	4.94	26.4	1.3e-05	1.57	RV	CELLSTATES	vCM3.0	control_PVneg	4	15
BCL2	1.58	0.0359	0.398	1.5	6.89	23.1	3.45e-05	1.45	RV	CELLSTATES	vCM3.0	control_PVneg	4	15
ZDHHC14	1.58	0.0161	0.618	2.57	7.54	30.1	4.69e-06	1.79	RV	CELLSTATES	vCM3.0	control_PVneg	4	15
XPR1	1.55	0.0161	2.8	11.5	9.66	29	6.28e-06	1.79	RV	CELLSTATES	vCM3.0	control_PVneg	4	15

## Sheet: RBM20_control
Gene	logFC	FDR	mean_exp_control	mean_exp_genotype	logCPM	F	PValue	FDR_plot	Region	annotation_level	cell_state	comparison	Observations_genotype	Observations_reference
DNAI1	4.34	0.00116	0.0429	0.198	3.15	32.3	2.72e-06	2.94	RV	CELLSTATES	vCM3.0	control_RBM20	5	15
MGAT3	3.92	0.000862	0.000159	0.0229	1.4	34	1.79e-06	3.06	RV	CELLSTATES	vCM3.0	control_RBM20	5	15
SCGB3A2	3.7	0.000433	0.00319	0.0999	2.71	40.3	4.07e-07	3.36	RV	CELLSTATES	vCM3.0	control_RBM20	5	15
HBB	3.56	0.00181	0.00397	0.108	2.95	28.7	7.01e-06	2.74	RV	CELLSTATES	vCM3.0	control_RBM20	5	15
MFSD2A	3.55	0.00223	0.00134	0.074	1.82	27.5	9.73e-06	2.65	RV	CELLSTATES	vCM3.0	control_RBM20	5	15
SLC6A1-AS1	3.48	0.0054	0.0179	0.163	3.41	23.5	3.08e-05	2.27	RV	CELLSTATES	vCM3.0	control_RBM20	5	15
OGDHL	3.43	0.00202	0.000474	0.0177	1.47	28	8.54e-06	2.69	RV	CELLSTATES	vCM3.0	control_RBM20	5	15
HLA-DMA	3.42	0.00215	0.0035	0.0772	2.8	27.7	9.22e-06	2.67	RV	CELLSTATES	vCM3.0	control_RBM20	5	15
AL162632.3	3.35	0.0054	0.00122	0.0246	1.65	23.5	3.08e-05	2.27	RV	CELLSTATES	vCM3.0	control_RBM20	5	15
AL162632.1	3.29	0.00762	0.000133	0.02	1.24	22.1	4.7e-05	2.12	RV	CELLSTATES	vCM3.0	control_RBM20	5	15
AL020998.1	3.24	0.0239	0.000493	0.0231	1.38	16.5	0.000299	1.62	RV	CELLSTATES	vCM3.0	control_RBM20	5	15
HBA2	3.22	0.0272	0.00108	0.0219	1.75	15.7	0.000387	1.57	RV	CELLSTATES	vCM3.0	control_RBM20	5	15
SPINK2	3.2	0.0249	0.000766	0.0275	1.4	16.2	0.000333	1.6	RV	CELLSTATES	vCM3.0	control_RBM20	5	15
ADGRL3	3.19	0.000533	0.0718	1.46	6.05	36.7	9.3e-07	3.27	RV	CELLSTATES	vCM3.0	control_RBM20	5	15
SRCIN1	3.18	0.00143	0.00216	0.0497	2.14	30.7	4.12e-06	2.85	RV	CELLSTATES	vCM3.0	control_RBM20	5	15
VWA5B1	3.16	0.0299	0.00153	0.0303	1.63	15.1	0.00048	1.52	RV	CELLSTATES	vCM3.0	control_RBM20	5	15
C1QTNF6	3.15	0.0193	0.000992	0.0143	1.37	17.6	0.000202	1.71	RV	CELLSTATES	vCM3.0	control_RBM20	5	15
C14orf132	3.13	0.000529	0.00479	0.113	2.95	37.1	8.47e-07	3.28	RV	CELLSTATES	vCM3.0	control_RBM20	5	15
GRIA3	3.13	6.26e-07	0.029	0.532	4.7	95.3	4.2e-11	6.2	RV	CELLSTATES	vCM3.0	control_RBM20	5	15
AL356489.3	3.12	0.0309	0.000592	0.013	1.31	14.9	0.000513	1.51	RV	CELLSTATES	vCM3.0	control_RBM20	5	15
CNTFR	3.02	0.00498	0.00404	0.0535	2.08	24.2	2.54e-05	2.3	RV	CELLSTATES	vCM3.0	control_RBM20	5	15
PDE8B	3.02	0.000517	0.00757	0.122	2.67	38.2	6.53e-07	3.29	RV	CELLSTATES	vCM3.0	control_RBM20	5	15
AQP9	2.95	0.018	0.00148	0.0283	1.86	17.9	0.000181	1.75	RV	CELLSTATES	vCM3.0	control_RBM20	5	15
SLC6A1	2.92	0.0198	0.00395	0.0336	1.98	17.5	0.000209	1.7	RV	CELLSTATES	vCM3.0	control_RBM20	5	15
HYAL4	2.9	0.00169	0.00636	0.0841	2.55	29.8	5.34e-06	2.77	RV	CELLSTATES	vCM3.0	control_RBM20	5	15
AC002463.1	2.89	0.00163	0.00571	0.0714	2.36	30	5.04e-06	2.79	RV	CELLSTATES	vCM3.0	control_RBM20	5	15
UNC80	2.89	0.00143	0.00683	0.0958	2.76	31	3.87e-06	2.85	RV	CELLSTATES	vCM3.0	control_RBM20	5	15
RNF175	2.86	0.0249	0.00321	0.05	1.95	16.2	0.000332	1.6	RV	CELLSTATES	vCM3.0	control_RBM20	5	15
PHF21B	2.8	0.00143	0.0169	0.16	3.27	31	3.83e-06	2.85	RV	CELLSTATES	vCM3.0	control_RBM20	5	15
AC022414.1	2.78	0.0026	0.00445	0.0734	2.4	26.8	1.2e-05	2.58	RV	CELLSTATES	vCM3.0	control_RBM20	5	15
COTL1	2.75	0.00181	0.013	0.142	3.18	28.9	6.66e-06	2.74	RV	CELLSTATES	vCM3.0	control_RBM20	5	15
SPINK1	2.68	0.014	0.00485	0.049	2.32	19.3	0.000114	1.85	RV	CELLSTATES	vCM3.0	control_RBM20	5	15
AC010889.1	2.65	0.046	0.000533	0.0232	1.17	13.4	0.000893	1.34	RV	CELLSTATES	vCM3.0	control_RBM20	5	15
BEX1	2.63	0.0433	0.00287	0.0282	1.97	13.7	0.000821	1.36	RV	CELLSTATES	vCM3.0	control_RBM20	5	15
NFASC	2.62	0.00181	0.023	0.212	3.66	29.2	6.19e-06	2.74	RV	CELLSTATES	vCM3.0	control_RBM20	5	15
AL359220.1	2.61	0.0309	0.00347	0.0394	2.08	14.9	0.000518	1.51	RV	CELLSTATES	vCM3.0	control_RBM20	5	15
ABCC8	2.52	0.00011	0.048	0.398	4.5	56.4	1.52e-08	3.96	RV	CELLSTATES	vCM3.0	control_RBM20	5	15
AC012568.1	2.51	0.0358	0.00136	0.0145	1.49	14.4	0.000624	1.45	RV	CELLSTATES	vCM3.0	control_RBM20	5	15
NECAB2	2.51	0.0435	0.00316	0.0294	1.6	13.6	0.000837	1.36	RV	CELLSTATES	vCM3.0	control_RBM20	5	15
AC005944.1	2.5	0.0302	0.00112	0.0206	1.4	15	0.000496	1.52	RV	CELLSTATES	vCM3.0	control_RBM20	5	15
SLC7A8	2.5	0.000433	0.0906	0.85	5.41	40.3	4e-07	3.36	RV	CELLSTATES	vCM3.0	control_RBM20	5	15
DLGAP1	2.49	0.00011	0.0863	0.845	5.51	52.8	2.98e-08	3.96	RV	CELLSTATES	vCM3.0	control_RBM20	5	15
DNER	2.46	0.0138	0.0344	0.225	3.81	19.4	0.000111	1.86	RV	CELLSTATES	vCM3.0	control_RBM20	5	15
SOCS1	2.46	0.00769	0.00834	0.098	2.88	22	4.85e-05	2.11	RV	CELLSTATES	vCM3.0	control_RBM20	5	15
DCST2	2.43	0.0434	0.00291	0.0242	1.48	13.6	0.000829	1.36	RV	CELLSTATES	vCM3.0	control_RBM20	5	15
OR2T12	2.43	0.046	0.00102	0.0199	1.35	13.4	0.000895	1.34	RV	CELLSTATES	vCM3.0	control_RBM20	5	15
C5orf46	2.4	0.000214	0.0457	0.455	4.78	45.7	1.24e-07	3.67	RV	CELLSTATES	vCM3.0	control_RBM20	5	15
ARRB1	2.37	0.0165	0.0166	0.154	3.26	18.5	0.000151	1.78	RV	CELLSTATES	vCM3.0	control_RBM20	5	15
VSTM2L	2.37	0.000976	0.0286	0.197	3.55	33.2	2.16e-06	3.01	RV	CELLSTATES	vCM3.0	control_RBM20	5	15
PPM1E	2.35	0.00011	0.0886	0.852	5.53	50.8	4.44e-08	3.96	RV	CELLSTATES	vCM3.0	control_RBM20	5	15
AC078980.1	2.32	0.0414	0.144	1.14	5.89	13.8	0.000774	1.38	RV	CELLSTATES	vCM3.0	control_RBM20	5	15
PAK1	2.32	0.000529	0.0411	0.356	4.41	36.9	8.86e-07	3.28	RV	CELLSTATES	vCM3.0	control_RBM20	5	15
NEURL1B	2.27	0.000214	0.0282	0.213	3.72	45	1.43e-07	3.67	RV	CELLSTATES	vCM3.0	control_RBM20	5	15
LINC02268	2.26	0.0232	0.0123	0.11	2.91	16.6	0.000281	1.64	RV	CELLSTATES	vCM3.0	control_RBM20	5	15
VTCN1	2.24	0.0214	0.0262	0.138	3.39	17.2	0.000236	1.67	RV	CELLSTATES	vCM3.0	control_RBM20	5	15
EDA2R	2.23	0.0396	0.00925	0.133	3.18	14	0.000723	1.4	RV	CELLSTATES	vCM3.0	control_RBM20	5	15
CARMIL1	2.21	0.000529	0.194	1.23	6.12	37	8.56e-07	3.28	RV	CELLSTATES	vCM3.0	control_RBM20	5	15
EPB41L4B	2.2	0.00197	0.0763	0.73	5.45	28.2	8.21e-06	2.7	RV	CELLSTATES	vCM3.0	control_RBM20	5	15
AP002518.2	2.16	0.00159	0.0961	0.733	5.46	30.2	4.8e-06	2.8	RV	CELLSTATES	vCM3.0	control_RBM20	5	15
NEB	2.16	0.00024	0.115	0.771	5.65	44	1.77e-07	3.62	RV	CELLSTATES	vCM3.0	control_RBM20	5	15
PDCD1LG2	2.16	0.0214	0.01	0.0906	2.59	17.2	0.000236	1.67	RV	CELLSTATES	vCM3.0	control_RBM20	5	15
FKBP5	2.14	0.00143	1.02	7.26	8.65	30.7	4.1e-06	2.85	RV	CELLSTATES	vCM3.0	control_RBM20	5	15
FAM186A	2.13	0.017	0.0114	0.0807	2.72	18.3	0.000161	1.77	RV	CELLSTATES	vCM3.0	control_RBM20	5	15
AP002347.1	2.09	0.0309	0.00925	0.0696	2.35	14.9	0.000516	1.51	RV	CELLSTATES	vCM3.0	control_RBM20	5	15
C5AR1	2.09	0.00143	0.0581	0.405	4.69	30.9	3.96e-06	2.85	RV	CELLSTATES	vCM3.0	control_RBM20	5	15
RPGR	2.09	0.00011	0.0575	0.335	4.43	51	4.27e-08	3.96	RV	CELLSTATES	vCM3.0	control_RBM20	5	15
NNMT	2.08	0.00181	0.0327	0.239	4.05	28.7	7.15e-06	2.74	RV	CELLSTATES	vCM3.0	control_RBM20	5	15
AC007014.1	2.03	0.000517	0.125	0.783	5.5	38.4	6.15e-07	3.29	RV	CELLSTATES	vCM3.0	control_RBM20	5	15
PLCE1	2.01	0.000147	0.174	1.24	6.2	48.6	6.9e-08	3.83	RV	CELLSTATES	vCM3.0	control_RBM20	5	15
TMEM100	1.97	0.0232	0.0244	0.165	3.64	16.6	0.000286	1.63	RV	CELLSTATES	vCM3.0	control_RBM20	5	15
NXPE1	1.95	0.0282	0.00867	0.0704	2.61	15.5	0.000412	1.55	RV	CELLSTATES	vCM3.0	control_RBM20	5	15
TPM3	1.95	0.000529	0.367	2.05	6.96	36.9	8.79e-07	3.28	RV	CELLSTATES	vCM3.0	control_RBM20	5	15
AL033384.2	1.92	0.00181	0.0243	0.165	3.51	28.8	6.86e-06	2.74	RV	CELLSTATES	vCM3.0	control_RBM20	5	15
NOVA1	1.91	0.00562	0.0577	0.445	4.76	23.3	3.28e-05	2.25	RV	CELLSTATES	vCM3.0	control_RBM20	5	15
AC008957.1	1.89	0.0155	0.0735	0.383	4.67	18.9	0.000132	1.81	RV	CELLSTATES	vCM3.0	control_RBM20	5	15
MBOAT2	1.88	0.000433	0.143	0.812	5.76	40.1	4.22e-07	3.36	RV	CELLSTATES	vCM3.0	control_RBM20	5	15
NREP-AS1	1.85	0.024	0.0187	0.0769	2.77	16.3	0.000312	1.62	RV	CELLSTATES	vCM3.0	control_RBM20	5	15
ABCG2	1.83	0.0111	0.0943	0.572	5	20.3	8.45e-05	1.95	RV	CELLSTATES	vCM3.0	control_RBM20	5	15
C9orf84	1.83	0.00181	0.11	0.719	5.6	28.9	6.72e-06	2.74	RV	CELLSTATES	vCM3.0	control_RBM20	5	15
SLCO1C1	1.82	0.0123	0.0364	0.135	3.48	19.9	9.59e-05	1.91	RV	CELLSTATES	vCM3.0	control_RBM20	5	15
ZNF423	1.81	0.021	0.0145	0.0875	2.97	17.3	0.000228	1.68	RV	CELLSTATES	vCM3.0	control_RBM20	5	15
HS6ST3	1.8	0.0262	0.296	1.74	6.75	15.9	0.000363	1.58	RV	CELLSTATES	vCM3.0	control_RBM20	5	15
GEN1	1.78	0.000628	0.0676	0.461	4.82	35.9	1.14e-06	3.2	RV	CELLSTATES	vCM3.0	control_RBM20	5	15
MATN2	1.78	0.00855	0.0406	0.261	4.21	21.5	5.68e-05	2.07	RV	CELLSTATES	vCM3.0	control_RBM20	5	15
PRUNE2	1.78	0.00886	0.0473	0.366	4.52	21.3	6.06e-05	2.05	RV	CELLSTATES	vCM3.0	control_RBM20	5	15
SMOC2	1.76	0.024	0.012	0.0671	2.63	16.4	0.000303	1.62	RV	CELLSTATES	vCM3.0	control_RBM20	5	15
SPOCK1	1.74	0.00446	0.202	0.884	6.09	24.8	2.15e-05	2.35	RV	CELLSTATES	vCM3.0	control_RBM20	5	15
STX2	1.74	0.00176	0.0639	0.285	4.28	29.5	5.79e-06	2.75	RV	CELLSTATES	vCM3.0	control_RBM20	5	15
URB1	1.74	0.000933	0.104	0.562	5.25	33.6	2e-06	3.03	RV	CELLSTATES	vCM3.0	control_RBM20	5	15
GALNT18	1.7	0.00186	0.156	0.573	5.51	28.4	7.62e-06	2.73	RV	CELLSTATES	vCM3.0	control_RBM20	5	15
SOX9	1.68	0.0389	0.0286	0.151	3.52	14.1	0.000703	1.41	RV	CELLSTATES	vCM3.0	control_RBM20	5	15
AC015923.1	1.67	0.0389	0.0274	0.131	3.39	14.1	0.0007	1.41	RV	CELLSTATES	vCM3.0	control_RBM20	5	15
PALM2	1.67	0.00936	0.0331	0.21	3.87	21.1	6.53e-05	2.03	RV	CELLSTATES	vCM3.0	control_RBM20	5	15
TTLL7	1.67	0.014	0.0648	0.4	4.73	19.3	0.000116	1.85	RV	CELLSTATES	vCM3.0	control_RBM20	5	15
FMO5	1.64	0.00499	0.118	0.613	5.37	24.1	2.58e-05	2.3	RV	CELLSTATES	vCM3.0	control_RBM20	5	15
SH3RF3	1.64	0.00143	0.273	1.19	6.35	30.8	4.03e-06	2.85	RV	CELLSTATES	vCM3.0	control_RBM20	5	15
TMTC1	1.64	0.000517	0.286	1.42	6.55	37.9	6.94e-07	3.29	RV	CELLSTATES	vCM3.0	control_RBM20	5	15
ZDHHC9	1.64	0.0185	0.0427	0.153	3.45	17.8	0.000191	1.73	RV	CELLSTATES	vCM3.0	control_RBM20	5	15
NAAA	1.62	0.0161	0.0445	0.252	4.25	18.6	0.000144	1.79	RV	CELLSTATES	vCM3.0	control_RBM20	5	15
SLC44A1	1.59	0.000517	0.264	1.2	6.41	38	6.78e-07	3.29	RV	CELLSTATES	vCM3.0	control_RBM20	5	15
AC025917.1	1.58	0.0315	0.0404	0.22	4.02	14.8	0.000537	1.5	RV	CELLSTATES	vCM3.0	control_RBM20	5	15
AC058791.1	1.58	0.017	0.12	0.649	5.58	18.3	0.000159	1.77	RV	CELLSTATES	vCM3.0	control_RBM20	5	15
ITPR1	1.57	0.00522	0.187	0.915	5.96	23.9	2.77e-05	2.28	RV	CELLSTATES	vCM3.0	control_RBM20	5	15
SLC9A7	1.57	0.0075	0.0529	0.248	4.35	22.2	4.58e-05	2.12	RV	CELLSTATES	vCM3.0	control_RBM20	5	15
AC026347.1	1.56	0.0295	0.134	0.503	5.18	15.2	0.000464	1.53	RV	CELLSTATES	vCM3.0	control_RBM20	5	15
NPHP4	1.56	0.00639	0.057	0.285	4.33	22.8	3.81e-05	2.19	RV	CELLSTATES	vCM3.0	control_RBM20	5	15
MTM1	1.55	0.00011	0.11	0.478	5.11	52	3.49e-08	3.96	RV	CELLSTATES	vCM3.0	control_RBM20	5	15
IL1R1	1.54	0.024	0.033	0.143	3.36	16.4	0.000305	1.62	RV	CELLSTATES	vCM3.0	control_RBM20	5	15
LRRC1	1.52	0.00525	0.0883	0.354	4.93	23.8	2.85e-05	2.28	RV	CELLSTATES	vCM3.0	control_RBM20	5	15
PARP8	1.52	0.018	0.0312	0.129	3.54	17.9	0.00018	1.75	RV	CELLSTATES	vCM3.0	control_RBM20	5	15
SLC28A2	1.52	0.0217	0.0205	0.109	3.39	17.1	0.000242	1.66	RV	CELLSTATES	vCM3.0	control_RBM20	5	15
PPP1R42	1.51	0.0205	0.245	1.09	6.2	17.4	0.00022	1.69	RV	CELLSTATES	vCM3.0	control_RBM20	5	15
AC008957.2	1.49	0.00523	0.407	2.1	7.18	23.8	2.81e-05	2.28	RV	CELLSTATES	vCM3.0	control_RBM20	5	15
XPR1	1.49	0.000529	2.8	11.8	9.71	36.9	8.87e-07	3.28	RV	CELLSTATES	vCM3.0	control_RBM20	5	15
COL16A1	1.48	0.0216	0.0478	0.159	3.84	17.1	0.000239	1.67	RV	CELLSTATES	vCM3.0	control_RBM20	5	15
FLNB	1.48	0.014	0.484	2.26	7.2	19.3	0.000115	1.85	RV	CELLSTATES	vCM3.0	control_RBM20	5	15
ZDHHC14	1.47	0.000737	0.618	2.71	7.56	34.9	1.43e-06	3.13	RV	CELLSTATES	vCM3.0	control_RBM20	5	15
PDE3B	1.46	0.00181	0.378	1.75	7.04	28.9	6.76e-06	2.74	RV	CELLSTATES	vCM3.0	control_RBM20	5	15
POGLUT1	1.46	0.0225	0.0913	0.377	4.9	16.8	0.000265	1.65	RV	CELLSTATES	vCM3.0	control_RBM20	5	15
FAM117B	1.43	0.005	0.0421	0.207	4.1	24.1	2.62e-05	2.3	RV	CELLSTATES	vCM3.0	control_RBM20	5	15
KLHL36	1.43	0.008	0.0919	0.473	5.11	21.8	5.17e-05	2.1	RV	CELLSTATES	vCM3.0	control_RBM20	5	15
TTC39C	1.43	0.0159	0.0677	0.276	4.43	18.7	0.000139	1.8	RV	CELLSTATES	vCM3.0	control_RBM20	5	15
WIPF3	1.41	0.014	0.0516	0.227	4.32	19.3	0.000117	1.85	RV	CELLSTATES	vCM3.0	control_RBM20	5	15
RTN4	1.4	0.00326	0.175	0.62	5.61	25.9	1.53e-05	2.49	RV	CELLSTATES	vCM3.0	control_RBM20	5	15
SLC1A3	1.4	0.000433	1.98	8.37	9.24	39.9	4.36e-07	3.36	RV	CELLSTATES	vCM3.0	control_RBM20	5	15
SRGAP3	1.4	0.00104	0.447	2.1	7.19	32.9	2.36e-06	2.98	RV	CELLSTATES	vCM3.0	control_RBM20	5	15
AC016831.7	1.39	0.00143	1.87	7.69	9.19	31.4	3.5e-06	2.85	RV	CELLSTATES	vCM3.0	control_RBM20	5	15
DOCK5	1.39	0.000214	0.763	3.04	7.83	45.4	1.34e-07	3.67	RV	CELLSTATES	vCM3.0	control_RBM20	5	15
LINC00513	1.39	0.00855	0.796	3.6	8.05	21.5	5.79e-05	2.07	RV	CELLSTATES	vCM3.0	control_RBM20	5	15
ZNF189	1.39	0.00143	0.138	0.571	5.46	31.1	3.71e-06	2.85	RV	CELLSTATES	vCM3.0	control_RBM20	5	15
ADAM32	1.38	0.0322	0.071	0.201	3.99	14.7	0.00055	1.49	RV	CELLSTATES	vCM3.0	control_RBM20	5	15
ATAD2	1.38	0.000517	0.252	1.12	6.39	38.5	6.06e-07	3.29	RV	CELLSTATES	vCM3.0	control_RBM20	5	15
OSBPL6	1.38	0.0299	0.111	0.449	5.2	15.1	0.000489	1.52	RV	CELLSTATES	vCM3.0	control_RBM20	5	15
PHYHD1	1.36	0.0219	0.0618	0.311	4.49	16.9	0.000255	1.66	RV	CELLSTATES	vCM3.0	control_RBM20	5	15
CC2D2A	1.35	0.0295	0.0518	0.262	4.29	15.2	0.00046	1.53	RV	CELLSTATES	vCM3.0	control_RBM20	5	15
FARP1	1.35	0.0293	0.109	0.423	5.04	15.3	0.000451	1.53	RV	CELLSTATES	vCM3.0	control_RBM20	5	15
AC242426.2	1.34	0.0219	0.131	0.595	5.47	16.9	0.000253	1.66	RV	CELLSTATES	vCM3.0	control_RBM20	5	15
AC078955.1	1.33	0.0414	0.0917	0.354	4.84	13.8	0.000776	1.38	RV	CELLSTATES	vCM3.0	control_RBM20	5	15
RANBP17	1.31	0.0106	0.149	0.487	5.42	20.5	7.94e-05	1.98	RV	CELLSTATES	vCM3.0	control_RBM20	5	15
TBC1D9	1.31	0.0433	0.112	0.564	5.1	13.7	0.000821	1.36	RV	CELLSTATES	vCM3.0	control_RBM20	5	15
LMOD1	1.3	0.0277	0.0331	0.119	3.53	15.6	0.000401	1.56	RV	CELLSTATES	vCM3.0	control_RBM20	5	15
NFATC2	1.28	0.0466	0.0716	0.304	4.66	13.4	0.00091	1.33	RV	CELLSTATES	vCM3.0	control_RBM20	5	15
PAG1	1.27	0.0159	0.223	0.834	5.97	18.8	0.000137	1.8	RV	CELLSTATES	vCM3.0	control_RBM20	5	15
PSMA1	1.27	0.0152	0.109	0.513	5.28	19	0.000128	1.82	RV	CELLSTATES	vCM3.0	control_RBM20	5	15
IQSEC2	1.26	0.0485	0.0337	0.139	3.54	13.2	0.00097	1.31	RV	CELLSTATES	vCM3.0	control_RBM20	5	15
BICD1	1.25	0.00855	0.315	0.884	6.18	21.5	5.79e-05	2.07	RV	CELLSTATES	vCM3.0	control_RBM20	5	15
FMO4	1.24	0.0242	0.039	0.187	3.95	16.3	0.00032	1.62	RV	CELLSTATES	vCM3.0	control_RBM20	5	15
LINC00886	1.24	0.0102	0.124	0.485	5.28	20.7	7.38e-05	1.99	RV	CELLSTATES	vCM3.0	control_RBM20	5	15
AC027117.2	1.22	0.017	0.199	0.701	5.83	18.3	0.000161	1.77	RV	CELLSTATES	vCM3.0	control_RBM20	5	15
RBL2	1.22	0.00897	0.246	0.898	6.19	21.2	6.2e-05	2.05	RV	CELLSTATES	vCM3.0	control_RBM20	5	15
SLC9C1	1.22	0.0098	0.285	0.851	6.06	20.9	6.96e-05	2.01	RV	CELLSTATES	vCM3.0	control_RBM20	5	15
MB21D2	1.19	0.0396	0.111	0.329	4.85	14	0.000727	1.4	RV	CELLSTATES	vCM3.0	control_RBM20	5	15
MOB3B	1.19	0.00602	0.115	0.339	4.95	23.1	3.55e-05	2.22	RV	CELLSTATES	vCM3.0	control_RBM20	5	15
MLLT3	1.18	0.0077	0.172	0.638	5.72	22	4.91e-05	2.11	RV	CELLSTATES	vCM3.0	control_RBM20	5	15
ROR1-AS1	1.18	0.0241	0.264	0.9	6.21	16.3	0.000315	1.62	RV	CELLSTATES	vCM3.0	control_RBM20	5	15
ERC2	1.17	0.0312	0.168	0.515	5.56	14.9	0.000529	1.51	RV	CELLSTATES	vCM3.0	control_RBM20	5	15
SMC6	1.15	0.0168	0.271	0.908	6.26	18.4	0.000155	1.77	RV	CELLSTATES	vCM3.0	control_RBM20	5	15
SLC22A5	1.14	0.0232	0.315	0.914	6.29	16.7	0.000279	1.64	RV	CELLSTATES	vCM3.0	control_RBM20	5	15
GABPB2	1.12	0.0266	0.191	0.672	5.76	15.8	0.000372	1.57	RV	CELLSTATES	vCM3.0	control_RBM20	5	15
CLEC16A	1.1	0.00181	0.492	1.56	7	29	6.6e-06	2.74	RV	CELLSTATES	vCM3.0	control_RBM20	5	15
LIMA1	1.1	0.0164	0.157	0.451	5.31	18.5	0.000148	1.78	RV	CELLSTATES	vCM3.0	control_RBM20	5	15
PDZD2	1.1	0.0277	2.61	9	9.47	15.6	0.0004	1.56	RV	CELLSTATES	vCM3.0	control_RBM20	5	15
EPHX2	1.09	0.028	0.127	0.45	5.32	15.6	0.000407	1.55	RV	CELLSTATES	vCM3.0	control_RBM20	5	15
PEBP4	1.08	0.018	0.361	1.31	6.85	17.9	0.00018	1.75	RV	CELLSTATES	vCM3.0	control_RBM20	5	15
CCDC6	1.07	0.00769	0.221	0.722	5.95	22	4.85e-05	2.11	RV	CELLSTATES	vCM3.0	control_RBM20	5	15
IFT122	1.06	0.0295	0.145	0.478	5.41	15.2	0.000469	1.53	RV	CELLSTATES	vCM3.0	control_RBM20	5	15
LDLRAD4	1.06	0.0289	0.935	2.87	7.98	15.4	0.000441	1.54	RV	CELLSTATES	vCM3.0	control_RBM20	5	15
RNF217	1.06	0.024	0.229	0.523	5.61	16.4	0.000311	1.62	RV	CELLSTATES	vCM3.0	control_RBM20	5	15
AC058822.1	1.05	0.024	0.225	0.702	5.9	16.4	0.000303	1.62	RV	CELLSTATES	vCM3.0	control_RBM20	5	15
CDKL5	1.05	0.024	0.299	1.15	6.55	16.3	0.000312	1.62	RV	CELLSTATES	vCM3.0	control_RBM20	5	15
SLC22A23	1.05	0.0289	0.0686	0.291	4.72	15.4	0.00044	1.54	RV	CELLSTATES	vCM3.0	control_RBM20	5	15
DYNC1I1	1.04	0.00478	0.91	3.2	8.08	24.4	2.37e-05	2.32	RV	CELLSTATES	vCM3.0	control_RBM20	5	15
KIAA0556	1.03	0.0133	0.26	0.698	5.98	19.5	0.000106	1.88	RV	CELLSTATES	vCM3.0	control_RBM20	5	15
KIAA1217	1.03	0.0026	1.61	4.79	8.72	26.8	1.2e-05	2.58	RV	CELLSTATES	vCM3.0	control_RBM20	5	15
OSBPL1A	1.03	0.00449	0.503	1.61	7.11	24.7	2.2e-05	2.35	RV	CELLSTATES	vCM3.0	control_RBM20	5	15
RPS6KA2	1.03	0.0289	0.282	0.953	6.35	15.4	0.000432	1.54	RV	CELLSTATES	vCM3.0	control_RBM20	5	15
APBB2	1.02	0.00855	0.19	0.567	5.73	21.5	5.75e-05	2.07	RV	CELLSTATES	vCM3.0	control_RBM20	5	15
USP6NL	1.02	0.0263	0.122	0.383	5.08	15.9	0.000365	1.58	RV	CELLSTATES	vCM3.0	control_RBM20	5	15
HACL1	1.01	0.0181	0.0818	0.278	4.69	17.9	0.000184	1.74	RV	CELLSTATES	vCM3.0	control_RBM20	5	15
FAM214A	1	0.0159	0.431	1.22	6.77	18.7	0.000139	1.8	RV	CELLSTATES	vCM3.0	control_RBM20	5	15
AC139720.1	0.998	0.0341	0.862	2.65	7.84	14.6	0.000589	1.47	RV	CELLSTATES	vCM3.0	control_RBM20	5	15
MINDY3	0.986	0.0289	0.107	0.357	5.03	15.4	0.000441	1.54	RV	CELLSTATES	vCM3.0	control_RBM20	5	15
ARHGEF11	0.961	0.00551	0.294	0.934	6.35	23.4	3.18e-05	2.26	RV	CELLSTATES	vCM3.0	control_RBM20	5	15
KIAA0825	0.961	0.024	0.167	0.494	5.52	16.4	0.00031	1.62	RV	CELLSTATES	vCM3.0	control_RBM20	5	15
DCBLD2	0.956	0.0389	0.704	1.88	7.32	14.1	0.000705	1.41	RV	CELLSTATES	vCM3.0	control_RBM20	5	15
ZNF827	0.951	0.0177	0.339	0.979	6.44	18.1	0.000173	1.75	RV	CELLSTATES	vCM3.0	control_RBM20	5	15
AF241726.2	0.949	0.0299	0.139	0.449	5.33	15.1	0.000487	1.52	RV	CELLSTATES	vCM3.0	control_RBM20	5	15
TASP1	0.943	0.0249	0.188	0.624	5.83	16.1	0.000334	1.6	RV	CELLSTATES	vCM3.0	control_RBM20	5	15
TMEM71	0.934	0.0269	1.37	4.39	8.61	15.8	0.000379	1.57	RV	CELLSTATES	vCM3.0	control_RBM20	5	15
JAK1	0.926	0.0309	0.289	0.904	6.34	14.9	0.000517	1.51	RV	CELLSTATES	vCM3.0	control_RBM20	5	15
ATP2C1	0.925	0.0257	0.642	2.14	7.54	16	0.000348	1.59	RV	CELLSTATES	vCM3.0	control_RBM20	5	15
APPL2	0.914	0.0219	0.287	0.794	6.23	17	0.000248	1.66	RV	CELLSTATES	vCM3.0	control_RBM20	5	15
FOXO1	0.912	0.0366	0.453	1.42	6.94	14.3	0.000642	1.44	RV	CELLSTATES	vCM3.0	control_RBM20	5	15
DOCK4	0.902	0.0277	0.562	1.5	7.21	15.7	0.000396	1.56	RV	CELLSTATES	vCM3.0	control_RBM20	5	15
USP53	0.895	0.0232	1.37	3.63	8.35	16.7	0.000279	1.64	RV	CELLSTATES	vCM3.0	control_RBM20	5	15
XKR6	0.889	0.0269	0.25	0.73	6.08	15.8	0.000378	1.57	RV	CELLSTATES	vCM3.0	control_RBM20	5	15
ZNF518A	0.863	0.0119	0.253	0.704	6.03	20	9.07e-05	1.93	RV	CELLSTATES	vCM3.0	control_RBM20	5	15
ATXN7L1	0.846	0.0414	0.279	0.718	6.14	13.8	0.000777	1.38	RV	CELLSTATES	vCM3.0	control_RBM20	5	15
BTBD9	0.846	0.017	1.13	3.11	8.22	18.2	0.000164	1.77	RV	CELLSTATES	vCM3.0	control_RBM20	5	15
KAT2B	0.84	0.0341	0.296	0.751	6.15	14.6	0.000589	1.47	RV	CELLSTATES	vCM3.0	control_RBM20	5	15
RIC1	0.84	0.0289	0.368	1.04	6.57	15.4	0.000437	1.54	RV	CELLSTATES	vCM3.0	control_RBM20	5	15
YWHAG	0.834	0.0311	0.248	0.73	6.07	14.9	0.000525	1.51	RV	CELLSTATES	vCM3.0	control_RBM20	5	15
OSBPL9	0.8	0.0181	0.888	2.33	7.77	17.9	0.000185	1.74	RV	CELLSTATES	vCM3.0	control_RBM20	5	15
ARHGAP26	0.79	0.0391	1.65	4.69	8.76	14	0.000711	1.41	RV	CELLSTATES	vCM3.0	control_RBM20	5	15
NEDD4L	0.776	0.0155	0.473	1.21	6.86	18.9	0.000132	1.81	RV	CELLSTATES	vCM3.0	control_RBM20	5	15
SMARCA2	0.696	0.0396	0.423	1.02	6.69	14	0.000727	1.4	RV	CELLSTATES	vCM3.0	control_RBM20	5	15

## Sheet: TTN_control
Gene	logFC	FDR	mean_exp_control	mean_exp_genotype	logCPM	F	PValue	FDR_plot	Region	annotation_level	cell_state	comparison	Observations_genotype	Observations_reference
SLITRK4	7.04	0.0016	3.33e-05	0.0587	2.08	47.4	1.7e-06	2.8	RV	CELLSTATES	vCM3.0	control_TTN	5	15
NPPA-AS1	5.15	0.000411	0.00564	0.0416	1.83	48.8	8.43e-08	3.39	RV	CELLSTATES	vCM3.0	control_TTN	5	15
NPPB	4.02	0.00657	1.06	12.1	9.14	24.9	2.34e-05	2.18	RV	CELLSTATES	vCM3.0	control_TTN	5	15
OGDHL	3.8	0.00753	0.000474	0.0305	1.63	23.5	3.45e-05	2.12	RV	CELLSTATES	vCM3.0	control_TTN	5	15
STAT4	3.61	0.00838	0.0301	0.749	5.14	22.6	4.54e-05	2.08	RV	CELLSTATES	vCM3.0	control_TTN	5	15
AC103808.2	3.57	0.00127	6.66e-05	0.0137	1.05	37.3	1.12e-06	2.9	RV	CELLSTATES	vCM3.0	control_TTN	5	15
AC009171.2	3.53	0.00206	0.0144	0.0265	1.67	31.1	4.36e-06	2.69	RV	CELLSTATES	vCM3.0	control_TTN	5	15
AC002463.1	3.42	0.00121	0.00571	0.103	2.76	38.6	7.28e-07	2.92	RV	CELLSTATES	vCM3.0	control_TTN	5	15
HYAL4	3.42	0.000354	0.00636	0.118	2.9	51.7	4.83e-08	3.45	RV	CELLSTATES	vCM3.0	control_TTN	5	15
AP001646.3	3.39	0.00838	0.000463	0.0146	1.09	22.9	4.18e-05	2.08	RV	CELLSTATES	vCM3.0	control_TTN	5	15
ARSJ	3.37	0.0127	0.00136	0.0891	2.54	20.3	9.25e-05	1.9	RV	CELLSTATES	vCM3.0	control_TTN	5	15
PHF21B	3.16	0.00121	0.0169	0.18	3.46	37.7	8.92e-07	2.92	RV	CELLSTATES	vCM3.0	control_TTN	5	15
ALDOB	3.11	0.00681	0.00299	0.0706	2.43	24.5	2.6e-05	2.17	RV	CELLSTATES	vCM3.0	control_TTN	5	15
ZNF727	3	0.00576	0.00424	0.107	2.82	25.6	1.89e-05	2.24	RV	CELLSTATES	vCM3.0	control_TTN	5	15
AL162632.1	2.96	0.011	0.000133	0.0129	1.02	21	7.34e-05	1.96	RV	CELLSTATES	vCM3.0	control_TTN	5	15
SLC6A6	2.92	0.0153	0.327	0.933	5.99	19.3	0.000126	1.81	RV	CELLSTATES	vCM3.0	control_TTN	5	15
SRCIN1	2.92	0.00742	0.00216	0.0482	2.06	23.8	3.19e-05	2.13	RV	CELLSTATES	vCM3.0	control_TTN	5	15
C14orf132	2.91	0.0016	0.00479	0.144	3.16	32.9	2.79e-06	2.8	RV	CELLSTATES	vCM3.0	control_TTN	5	15
UNC80	2.87	0.00838	0.00683	0.0955	2.76	22.4	4.76e-05	2.08	RV	CELLSTATES	vCM3.0	control_TTN	5	15
SCGB3A2	2.78	0.0102	0.00319	0.0674	2.43	21.3	6.7e-05	1.99	RV	CELLSTATES	vCM3.0	control_TTN	5	15
PDE8B	2.77	0.0228	0.00757	0.0758	2.62	17.3	0.000244	1.64	RV	CELLSTATES	vCM3.0	control_TTN	5	15
VWA5B1	2.69	0.0274	0.00153	0.0208	1.39	16.1	0.000358	1.56	RV	CELLSTATES	vCM3.0	control_TTN	5	15
SPINK1	2.5	0.0148	0.00485	0.0596	2.29	19.4	0.00012	1.83	RV	CELLSTATES	vCM3.0	control_TTN	5	15
BX640514.1	2.49	0.0483	0.00158	0.0242	1.52	13.2	0.001	1.32	RV	CELLSTATES	vCM3.0	control_TTN	5	15
ADGRL3	2.48	0.0226	0.0718	1.68	6.23	17.3	0.000241	1.65	RV	CELLSTATES	vCM3.0	control_TTN	5	15
SLC7A8	2.47	0.00203	0.0906	0.995	5.65	31.3	4.14e-06	2.69	RV	CELLSTATES	vCM3.0	control_TTN	5	15
BRSK1	2.32	0.0424	0.00528	0.0349	1.87	13.8	0.000825	1.37	RV	CELLSTATES	vCM3.0	control_TTN	5	15
PTH1R	2.29	0.0372	0.00849	0.067	2.47	14.5	0.000625	1.43	RV	CELLSTATES	vCM3.0	control_TTN	5	15
NEURL1B	2.2	0.0016	0.0282	0.194	3.75	33.7	2.29e-06	2.8	RV	CELLSTATES	vCM3.0	control_TTN	5	15
PLCE1	2.19	0.000509	0.174	1.74	6.49	45.2	1.74e-07	3.29	RV	CELLSTATES	vCM3.0	control_TTN	5	15
NCKIPSD	2.17	0.00576	0.0289	0.127	3.3	26	1.71e-05	2.24	RV	CELLSTATES	vCM3.0	control_TTN	5	15
MAP2	2.08	0.0178	0.05	0.373	4.52	18.6	0.000157	1.75	RV	CELLSTATES	vCM3.0	control_TTN	5	15
FARP1	2.07	0.00121	0.109	0.693	5.43	37.6	9.03e-07	2.92	RV	CELLSTATES	vCM3.0	control_TTN	5	15
NOVA1	2.05	0.0448	0.0577	0.48	4.96	13.6	0.000889	1.35	RV	CELLSTATES	vCM3.0	control_TTN	5	15
B3GALT5	2.04	0.0379	0.0166	0.256	3.97	14.5	0.00064	1.42	RV	CELLSTATES	vCM3.0	control_TTN	5	15
LINC00222	2.03	0.02	0.016	0.11	3.01	17.9	0.000196	1.7	RV	CELLSTATES	vCM3.0	control_TTN	5	15
RPGR	2.02	0.00112	0.0575	0.303	4.37	40	5.34e-07	2.95	RV	CELLSTATES	vCM3.0	control_TTN	5	15
C5AR1	2.01	0.00753	0.0581	0.415	4.7	23.6	3.41e-05	2.12	RV	CELLSTATES	vCM3.0	control_TTN	5	15
C5orf46	2.01	0.00184	0.0457	0.489	4.85	32.1	3.4e-06	2.74	RV	CELLSTATES	vCM3.0	control_TTN	5	15
PAFAH2	2.01	0.0319	0.0403	0.355	4.36	15.2	0.000496	1.5	RV	CELLSTATES	vCM3.0	control_TTN	5	15
FKBP5	2	0.00611	1.02	6.02	8.49	25.3	2.05e-05	2.21	RV	CELLSTATES	vCM3.0	control_TTN	5	15
LRRC6	1.96	0.0488	0.0478	0.204	3.96	13.1	0.00105	1.31	RV	CELLSTATES	vCM3.0	control_TTN	5	15
DCBLD2	1.94	0.0016	0.704	3.28	7.72	33.4	2.45e-06	2.8	RV	CELLSTATES	vCM3.0	control_TTN	5	15
MBOAT2	1.91	0.00203	0.143	0.93	5.82	31.3	4.15e-06	2.69	RV	CELLSTATES	vCM3.0	control_TTN	5	15
ZNF189	1.91	0.000509	0.138	0.802	5.7	45.7	1.58e-07	3.29	RV	CELLSTATES	vCM3.0	control_TTN	5	15
SPOCK1	1.9	0.00918	0.202	1.01	6.07	21.9	5.65e-05	2.04	RV	CELLSTATES	vCM3.0	control_TTN	5	15
HSPG2	1.87	0.00967	0.942	2.22	7.5	21.6	6.08e-05	2.01	RV	CELLSTATES	vCM3.0	control_TTN	5	15
P3H2	1.85	0.0303	0.0266	0.228	3.97	15.7	0.000414	1.52	RV	CELLSTATES	vCM3.0	control_TTN	5	15
COL16A1	1.83	0.0186	0.0478	0.185	3.89	18.3	0.000171	1.73	RV	CELLSTATES	vCM3.0	control_TTN	5	15
TTLL7	1.82	0.0145	0.0648	0.501	4.94	19.6	0.000114	1.84	RV	CELLSTATES	vCM3.0	control_TTN	5	15
HEG1	1.81	0.0016	0.34	1.75	6.77	34.1	2.08e-06	2.8	RV	CELLSTATES	vCM3.0	control_TTN	5	15
EPB41L4B	1.79	0.0349	0.0763	0.602	5.2	14.8	0.000572	1.46	RV	CELLSTATES	vCM3.0	control_TTN	5	15
SMOC2	1.78	0.0267	0.012	0.0623	2.57	16.3	0.000339	1.57	RV	CELLSTATES	vCM3.0	control_TTN	5	15
GPR137C	1.77	0.0178	0.0292	0.17	3.57	18.6	0.000157	1.75	RV	CELLSTATES	vCM3.0	control_TTN	5	15
PARP8	1.77	0.00742	0.0312	0.165	3.64	23.8	3.16e-05	2.13	RV	CELLSTATES	vCM3.0	control_TTN	5	15
RPS6KA2	1.75	0.00127	0.282	1.68	6.7	36.9	1.07e-06	2.9	RV	CELLSTATES	vCM3.0	control_TTN	5	15
PROS1	1.74	0.0123	0.0935	0.802	5.54	20.4	8.82e-05	1.91	RV	CELLSTATES	vCM3.0	control_TTN	5	15
DHRS3	1.73	0.00857	0.0713	0.522	5.05	22.3	4.97e-05	2.07	RV	CELLSTATES	vCM3.0	control_TTN	5	15
PAK1	1.73	0.0321	0.0411	0.241	4.11	15.1	0.000504	1.49	RV	CELLSTATES	vCM3.0	control_TTN	5	15
KLHL36	1.71	0.00718	0.0919	0.663	5.38	24.1	2.95e-05	2.14	RV	CELLSTATES	vCM3.0	control_TTN	5	15
TPM3	1.69	0.00774	0.367	1.48	6.71	23.3	3.64e-05	2.11	RV	CELLSTATES	vCM3.0	control_TTN	5	15
ABCC8	1.68	0.0178	0.048	0.22	4.06	18.6	0.000157	1.75	RV	CELLSTATES	vCM3.0	control_TTN	5	15
LMOD1	1.67	0.00838	0.0331	0.166	3.68	22.4	4.73e-05	2.08	RV	CELLSTATES	vCM3.0	control_TTN	5	15
RNF217-AS1	1.67	0.0164	0.0659	0.158	3.86	19	0.000136	1.79	RV	CELLSTATES	vCM3.0	control_TTN	5	15
CRIM1	1.65	0.0267	0.202	1.95	6.76	16.3	0.000336	1.57	RV	CELLSTATES	vCM3.0	control_TTN	5	15
KCNAB2	1.65	0.0385	0.062	0.428	4.83	14.3	0.000684	1.41	RV	CELLSTATES	vCM3.0	control_TTN	5	15
RNF217	1.65	0.00121	0.229	0.722	5.77	37.6	9.08e-07	2.92	RV	CELLSTATES	vCM3.0	control_TTN	5	15
SLCO1C1	1.65	0.0494	0.0364	0.0976	3.25	13.1	0.00108	1.31	RV	CELLSTATES	vCM3.0	control_TTN	5	15
MTM1	1.64	0.000354	0.11	0.487	5.13	52.4	4.25e-08	3.45	RV	CELLSTATES	vCM3.0	control_TTN	5	15
ABTB2	1.62	0.00329	0.618	2.02	7.24	28.9	7.64e-06	2.48	RV	CELLSTATES	vCM3.0	control_TTN	5	15
HEPH	1.62	0.0319	0.0824	0.33	4.6	15.2	0.000487	1.5	RV	CELLSTATES	vCM3.0	control_TTN	5	15
RANBP17	1.61	0.00515	0.149	0.624	5.49	26.9	1.34e-05	2.29	RV	CELLSTATES	vCM3.0	control_TTN	5	15
AKTIP	1.56	0.00576	0.101	0.369	4.8	25.8	1.8e-05	2.24	RV	CELLSTATES	vCM3.0	control_TTN	5	15
PDZD2	1.55	0.00742	2.61	12.6	9.67	23.8	3.18e-05	2.13	RV	CELLSTATES	vCM3.0	control_TTN	5	15
CHST3	1.53	0.0413	0.117	0.31	4.72	13.9	0.000796	1.38	RV	CELLSTATES	vCM3.0	control_TTN	5	15
CHST7	1.51	0.0496	0.0638	0.288	4.43	13	0.00109	1.3	RV	CELLSTATES	vCM3.0	control_TTN	5	15
FLNB	1.51	0.0206	0.484	1.91	7.11	17.6	0.000215	1.69	RV	CELLSTATES	vCM3.0	control_TTN	5	15
LINC01428	1.5	0.0192	0.323	1.85	6.93	18.2	0.00018	1.72	RV	CELLSTATES	vCM3.0	control_TTN	5	15
DNAH1	1.49	0.0488	0.0261	0.0666	2.74	13.1	0.00105	1.31	RV	CELLSTATES	vCM3.0	control_TTN	5	15
PPM1E	1.47	0.0496	0.0886	0.507	5.14	13	0.0011	1.3	RV	CELLSTATES	vCM3.0	control_TTN	5	15
ZNF117	1.46	0.0319	0.0353	0.0942	3.2	15.3	0.000473	1.5	RV	CELLSTATES	vCM3.0	control_TTN	5	15
AC051619.5	1.44	0.0267	0.0332	0.177	3.76	16.3	0.000338	1.57	RV	CELLSTATES	vCM3.0	control_TTN	5	15
SH3RF3	1.44	0.0244	0.273	0.943	6.18	16.8	0.000286	1.61	RV	CELLSTATES	vCM3.0	control_TTN	5	15
SH3RF1	1.43	0.0329	0.314	0.872	6.22	15	0.000527	1.48	RV	CELLSTATES	vCM3.0	control_TTN	5	15
DPYSL2	1.41	0.0319	0.105	0.423	5.06	15.2	0.000487	1.5	RV	CELLSTATES	vCM3.0	control_TTN	5	15
DLG1	1.38	0.0177	1.85	5.41	8.81	18.7	0.000152	1.75	RV	CELLSTATES	vCM3.0	control_TTN	5	15
MSS51	1.38	0.0225	0.0847	0.188	4.19	17.3	0.000238	1.65	RV	CELLSTATES	vCM3.0	control_TTN	5	15
TMTC1	1.38	0.00838	0.286	1.28	6.44	22.7	4.43e-05	2.08	RV	CELLSTATES	vCM3.0	control_TTN	5	15
NFE2L1	1.37	0.0102	0.126	0.406	5.03	21.3	6.6e-05	1.99	RV	CELLSTATES	vCM3.0	control_TTN	5	15
PHYHD1	1.36	0.0289	0.0618	0.336	4.62	15.9	0.000389	1.54	RV	CELLSTATES	vCM3.0	control_TTN	5	15
XPR1	1.36	0.00663	2.8	11.3	9.63	24.7	2.45e-05	2.18	RV	CELLSTATES	vCM3.0	control_TTN	5	15
CYLD	1.35	0.00611	0.155	0.486	5.28	25.3	2.09e-05	2.21	RV	CELLSTATES	vCM3.0	control_TTN	5	15
DOCK5	1.35	0.0016	0.763	3.31	7.85	34.7	1.78e-06	2.8	RV	CELLSTATES	vCM3.0	control_TTN	5	15
LIMA1	1.34	0.00753	0.157	0.5	5.35	23.6	3.4e-05	2.12	RV	CELLSTATES	vCM3.0	control_TTN	5	15
MTCL1	1.33	0.0123	0.0662	0.247	4.33	20.4	8.86e-05	1.91	RV	CELLSTATES	vCM3.0	control_TTN	5	15
ADAM32	1.31	0.0491	0.071	0.15	3.84	13.1	0.00107	1.31	RV	CELLSTATES	vCM3.0	control_TTN	5	15
ARNTL	1.28	0.0385	0.0854	0.354	4.77	14.4	0.000663	1.41	RV	CELLSTATES	vCM3.0	control_TTN	5	15
USP53	1.28	0.0016	1.37	4.42	8.43	33	2.7e-06	2.8	RV	CELLSTATES	vCM3.0	control_TTN	5	15
ANTXR2	1.27	0.0272	0.192	0.97	6.02	16.2	0.000347	1.57	RV	CELLSTATES	vCM3.0	control_TTN	5	15
LINC00886	1.27	0.014	0.124	0.507	5.28	19.7	0.000108	1.85	RV	CELLSTATES	vCM3.0	control_TTN	5	15
CDC14A	1.26	0.013	0.117	0.362	4.92	20	9.88e-05	1.88	RV	CELLSTATES	vCM3.0	control_TTN	5	15
CALD1	1.25	0.0255	5.26	19.6	10.5	16.6	0.000305	1.59	RV	CELLSTATES	vCM3.0	control_TTN	5	15
RHBDF1	1.25	0.0411	0.0451	0.173	3.88	13.9	0.000788	1.39	RV	CELLSTATES	vCM3.0	control_TTN	5	15
RBL2	1.24	0.0231	0.246	0.984	6.21	17.2	0.000253	1.64	RV	CELLSTATES	vCM3.0	control_TTN	5	15
KIAA0556	1.22	0.00576	0.26	0.772	6	25.6	1.89e-05	2.24	RV	CELLSTATES	vCM3.0	control_TTN	5	15
LIN7A	1.22	0.00812	0.239	0.872	6.05	23.1	3.94e-05	2.09	RV	CELLSTATES	vCM3.0	control_TTN	5	15
SORT1	1.22	0.023	0.701	2.17	7.46	17.2	0.000248	1.64	RV	CELLSTATES	vCM3.0	control_TTN	5	15
BICD1	1.2	0.0167	0.315	0.781	6.07	18.9	0.000141	1.78	RV	CELLSTATES	vCM3.0	control_TTN	5	15
SRGAP3	1.19	0.00891	0.447	1.97	7.15	22	5.36e-05	2.05	RV	CELLSTATES	vCM3.0	control_TTN	5	15
VCL	1.19	0.0256	2.36	7.93	9.25	16.5	0.000311	1.59	RV	CELLSTATES	vCM3.0	control_TTN	5	15
TSPAN3	1.18	0.02	0.0718	0.208	4.25	17.9	0.000197	1.7	RV	CELLSTATES	vCM3.0	control_TTN	5	15
C1orf21	1.17	0.0196	0.921	3.09	7.92	18	0.000189	1.71	RV	CELLSTATES	vCM3.0	control_TTN	5	15
FAM214A	1.17	0.0135	0.431	1.44	6.79	19.9	0.000103	1.87	RV	CELLSTATES	vCM3.0	control_TTN	5	15
GEN1	1.17	0.0291	0.0676	0.346	4.68	15.9	0.000394	1.54	RV	CELLSTATES	vCM3.0	control_TTN	5	15
MEAF6	1.17	0.0192	0.0866	0.361	4.83	18.2	0.00018	1.72	RV	CELLSTATES	vCM3.0	control_TTN	5	15
PDLIM1	1.17	0.00804	0.352	1.35	6.67	23.1	3.85e-05	2.09	RV	CELLSTATES	vCM3.0	control_TTN	5	15
TRAF3IP1	1.17	0.0484	0.11	0.307	4.74	13.2	0.00103	1.31	RV	CELLSTATES	vCM3.0	control_TTN	5	15
ARHGAP26	1.16	0.00657	1.65	6.72	8.93	24.8	2.38e-05	2.18	RV	CELLSTATES	vCM3.0	control_TTN	5	15
APPL2	1.15	0.011	0.287	0.982	6.29	20.9	7.61e-05	1.96	RV	CELLSTATES	vCM3.0	control_TTN	5	15
PDE3B	1.14	0.0389	0.378	1.67	6.95	14.2	0.000708	1.41	RV	CELLSTATES	vCM3.0	control_TTN	5	15
TANC2	1.14	0.0385	0.114	0.366	4.99	14.3	0.000673	1.41	RV	CELLSTATES	vCM3.0	control_TTN	5	15
ZDHHC14	1.14	0.0316	0.618	2.17	7.41	15.5	0.000446	1.5	RV	CELLSTATES	vCM3.0	control_TTN	5	15
ZNF827	1.14	0.00563	0.339	1.13	6.48	26.4	1.5e-05	2.25	RV	CELLSTATES	vCM3.0	control_TTN	5	15
ACVR1	1.11	0.0429	0.2	0.477	5.44	13.7	0.000838	1.37	RV	CELLSTATES	vCM3.0	control_TTN	5	15
KDM3A	1.11	0.0489	0.12	0.466	5.2	13.1	0.00106	1.31	RV	CELLSTATES	vCM3.0	control_TTN	5	15
CLTCL1	1.1	0.0235	0.34	0.849	6.26	17	0.000269	1.63	RV	CELLSTATES	vCM3.0	control_TTN	5	15
LRRC1	1.1	0.0483	0.0883	0.353	4.79	13.2	0.00102	1.32	RV	CELLSTATES	vCM3.0	control_TTN	5	15
ATG2B	1.09	0.04	0.133	0.415	5.09	14.1	0.000737	1.4	RV	CELLSTATES	vCM3.0	control_TTN	5	15
HDAC7	1.09	0.0406	0.314	0.808	6.15	14	0.000769	1.39	RV	CELLSTATES	vCM3.0	control_TTN	5	15
ZMIZ1	1.09	0.0406	0.346	1.2	6.54	14	0.000769	1.39	RV	CELLSTATES	vCM3.0	control_TTN	5	15
CBFB	1.08	0.00838	0.25	0.85	6.11	22.5	4.66e-05	2.08	RV	CELLSTATES	vCM3.0	control_TTN	5	15
SLC1A3	1.07	0.0225	1.98	6.91	9.1	17.3	0.000238	1.65	RV	CELLSTATES	vCM3.0	control_TTN	5	15
ACSL4	1.06	0.0316	0.232	0.6	5.77	15.4	0.000458	1.5	RV	CELLSTATES	vCM3.0	control_TTN	5	15
ATAD2	1.06	0.0274	0.252	1.07	6.32	16.1	0.000356	1.56	RV	CELLSTATES	vCM3.0	control_TTN	5	15
BCL2	1.06	0.045	0.398	1.57	6.89	13.6	0.000895	1.35	RV	CELLSTATES	vCM3.0	control_TTN	5	15
CLEC16A	1.06	0.00681	0.492	1.46	6.94	24.5	2.56e-05	2.17	RV	CELLSTATES	vCM3.0	control_TTN	5	15
MTMR14	1.06	0.013	0.121	0.525	5.32	20	9.86e-05	1.88	RV	CELLSTATES	vCM3.0	control_TTN	5	15
TBC1D1	1.06	0.0206	0.891	2.66	7.77	17.6	0.000216	1.69	RV	CELLSTATES	vCM3.0	control_TTN	5	15
CCDC6	1.05	0.0109	0.221	0.735	5.92	21.1	7.21e-05	1.96	RV	CELLSTATES	vCM3.0	control_TTN	5	15
JAK1	1.05	0.0316	0.289	1.13	6.43	15.5	0.000444	1.5	RV	CELLSTATES	vCM3.0	control_TTN	5	15
PNPLA2	1.05	0.0382	0.118	0.34	4.9	14.4	0.000647	1.42	RV	CELLSTATES	vCM3.0	control_TTN	5	15
ZNF106	1.04	0.0186	1.03	3.75	8.18	18.4	0.000167	1.73	RV	CELLSTATES	vCM3.0	control_TTN	5	15
DLG5	1.03	0.041	0.158	0.341	5.02	13.9	0.000782	1.39	RV	CELLSTATES	vCM3.0	control_TTN	5	15
PTPN14	1.03	0.0233	0.643	2.31	7.51	17	0.000263	1.63	RV	CELLSTATES	vCM3.0	control_TTN	5	15
SLAIN2	1.02	0.0333	0.367	1.06	6.48	15	0.000538	1.48	RV	CELLSTATES	vCM3.0	control_TTN	5	15
FAT4	1	0.0441	0.0895	0.333	4.84	13.6	0.000867	1.36	RV	CELLSTATES	vCM3.0	control_TTN	5	15
OBSCN	1	0.0385	3.46	10.2	9.74	14.3	0.000673	1.41	RV	CELLSTATES	vCM3.0	control_TTN	5	15
FSTL3	0.99	0.0479	0.145	0.504	5.36	13.3	0.000985	1.32	RV	CELLSTATES	vCM3.0	control_TTN	5	15
ACSS3	0.987	0.00838	1.16	3.69	8.23	22.6	4.48e-05	2.08	RV	CELLSTATES	vCM3.0	control_TTN	5	15
SMC6	0.981	0.0417	0.271	0.901	6.2	13.8	0.000809	1.38	RV	CELLSTATES	vCM3.0	control_TTN	5	15
SOS2	0.926	0.0316	0.645	2	7.39	15.5	0.000452	1.5	RV	CELLSTATES	vCM3.0	control_TTN	5	15
PKIG	0.905	0.0309	0.573	1.18	6.9	15.6	0.000426	1.51	RV	CELLSTATES	vCM3.0	control_TTN	5	15
ATP2C1	0.902	0.0399	0.642	2.64	7.64	14.1	0.00073	1.4	RV	CELLSTATES	vCM3.0	control_TTN	5	15
FOXO3	0.895	0.0206	0.977	3.45	8.09	17.7	0.000214	1.69	RV	CELLSTATES	vCM3.0	control_TTN	5	15
RECK	0.88	0.0319	0.17	0.543	5.58	15.2	0.000496	1.5	RV	CELLSTATES	vCM3.0	control_TTN	5	15
COPA	0.854	0.0387	0.341	1.01	6.46	14.3	0.00069	1.41	RV	CELLSTATES	vCM3.0	control_TTN	5	15
OSBPL1A	0.832	0.0388	0.503	1.44	7	14.2	0.000703	1.41	RV	CELLSTATES	vCM3.0	control_TTN	5	15
ZNF518A	0.813	0.0319	0.253	0.732	6.01	15.3	0.000472	1.5	RV	CELLSTATES	vCM3.0	control_TTN	5	15
FNDC3B	0.789	0.0477	2.28	8.09	9.33	13.3	0.000968	1.32	RV	CELLSTATES	vCM3.0	control_TTN	5	15
TRPC1	0.711	0.0476	0.538	1.67	7.17	13.4	0.000963	1.32	RV	CELLSTATES	vCM3.0	control_TTN	5	15
