# Supplementary material for: Pathogenic variants damage cell composition and single cell transcription in cardiomyopathies
Source: Science. Author manuscript; Available in PMC 2022 Oct 3. (PMC9528698; doi:10.1126/science.abo1984)
Supplement: Supp table12.15 [file NIHMS1835045-supplement-Supp_table12_15.xlsx]

## Sheet: Key
Column name	Description
Gene	Gene symbol, Ensembl 84
logFC	log2-fold change
FDR	False discovery rate; FDR is the PValue after (by default) Benjamini-Hochberg correction.
mean_exp_control	Mean expression values across controls
mean_exp_genotype	Mean expression values across disease samples
logCPM	logCPM is the average expression of all pseudobulked samples for that particular gene across all samples on the log2-scale expressed in counts per million (cpm, as calculated by edgeR after normalization).
F	Output of quasi-likelihood F-test
PValue	PValue is the nominal p-value derived from F
FDR_plot	-log10(False discovery rate)
Region	Studied region (LV or RV)
annotation_level	Cell-type or cell-state
cell_state/state	Specification which cell-type or state was analysed
comparison	Specification control_GENOTYPE
Observations_genotype	Numbers of Patients included in edgeR (patients with low number of nuclei have been excluded)
Observations_reference	Numbers of Patients included in edgeR (patients with low number of nuclei have been excluded)

## Sheet: LMNA_control
Gene	logFC	FDR	mean_exp_control	mean_exp_genotype	logCPM	F	PValue	FDR_plot	Region	annotation_level	cell_state	comparison	Observations_genotype	Observations_reference
ANKRD45	4.59	0.000759	0.00439	0.0751	2.54	32	3.67e-06	3.12	RV	CELLSTATES	vCM2	control_LMNA	7	15
NPPB	4.45	0.000601	0.0225	1.18	5.2	34.1	2.16e-06	3.22	RV	CELLSTATES	vCM2	control_LMNA	7	15
SLC6A6	3.87	1.85e-05	0.076	1.04	5.55	65.6	4.82e-09	4.73	RV	CELLSTATES	vCM2	control_LMNA	7	15
HBA2	3.57	0.000574	0.000999	0.0202	0.864	34.6	1.94e-06	3.24	RV	CELLSTATES	vCM2	control_LMNA	7	15
WNT9A	3.37	0.000158	0.0326	0.356	4.25	44.8	2.02e-07	3.8	RV	CELLSTATES	vCM2	control_LMNA	7	15
CASP4	3.27	5.12e-05	0.0148	0.14	3.18	55.4	2.67e-08	4.29	RV	CELLSTATES	vCM2	control_LMNA	7	15
ADGRG7	3.22	0.013	0.00328	0.0896	1.99	16.7	0.000304	1.89	RV	CELLSTATES	vCM2	control_LMNA	7	15
AL031283.2	3.18	0.00211	0.00152	0.0203	1.01	26.5	1.52e-05	2.68	RV	CELLSTATES	vCM2	control_LMNA	7	15
UNC80	3.07	0.000121	0.00682	0.145	2.63	49.1	8.68e-08	3.92	RV	CELLSTATES	vCM2	control_LMNA	7	15
AL596188.1	3.06	0.00075	0.00586	0.0805	2.35	32.1	3.58e-06	3.12	RV	CELLSTATES	vCM2	control_LMNA	7	15
NPPA-AS1	3.06	0.00728	0.000808	0.0147	0.563	19.9	0.000106	2.14	RV	CELLSTATES	vCM2	control_LMNA	7	15
AC084816.1	3.03	0.0016	0.0207	0.291	3.84	27.9	1.04e-05	2.8	RV	CELLSTATES	vCM2	control_LMNA	7	15
AL078590.3	2.94	5.12e-05	0.0605	0.719	5.25	56	2.39e-08	4.29	RV	CELLSTATES	vCM2	control_LMNA	7	15
EDNRA	2.94	0.000485	0.0695	0.557	5	35.7	1.49e-06	3.31	RV	CELLSTATES	vCM2	control_LMNA	7	15
AP002439.1	2.8	0.00975	0.00158	0.0134	0.77	18.2	0.00018	2.01	RV	CELLSTATES	vCM2	control_LMNA	7	15
SCGB3A2	2.8	0.0174	0.0011	0.0141	0.655	15.2	0.000512	1.76	RV	CELLSTATES	vCM2	control_LMNA	7	15
EDA2R	2.66	0.00613	0.00125	0.0145	0.675	20.9	7.77e-05	2.21	RV	CELLSTATES	vCM2	control_LMNA	7	15
STAT4	2.66	0.00475	0.0144	0.129	3.11	22.2	5.2e-05	2.32	RV	CELLSTATES	vCM2	control_LMNA	7	15
HBB	2.57	0.0123	0.00776	0.0808	2.01	17	0.000268	1.91	RV	CELLSTATES	vCM2	control_LMNA	7	15
LINC01913	2.55	0.00926	0.00399	0.0206	1.08	18.5	0.000163	2.03	RV	CELLSTATES	vCM2	control_LMNA	7	15
AC020741.1	2.49	0.013	0.0113	0.109	2.8	16.7	0.0003	1.89	RV	CELLSTATES	vCM2	control_LMNA	7	15
ATRNL1	2.46	0.00029	0.0557	0.359	4.47	40	5.68e-07	3.54	RV	CELLSTATES	vCM2	control_LMNA	7	15
FKBP5	2.43	2.12e-05	1.53	12.7	9.35	63.3	6.94e-09	4.67	RV	CELLSTATES	vCM2	control_LMNA	7	15
AL606807.1	2.4	0.0161	0.0201	0.171	3.32	15.6	0.000431	1.79	RV	CELLSTATES	vCM2	control_LMNA	7	15
CALB1	2.4	0.0123	0.00246	0.0264	1.05	17.1	0.000265	1.91	RV	CELLSTATES	vCM2	control_LMNA	7	15
AL078590.2	2.39	0.00804	0.00464	0.0438	1.73	19.3	0.00013	2.09	RV	CELLSTATES	vCM2	control_LMNA	7	15
FAM133A	2.39	0.0182	0.00278	0.0142	0.627	15	0.000549	1.74	RV	CELLSTATES	vCM2	control_LMNA	7	15
SRCIN1	2.37	0.00295	0.0046	0.0521	1.37	24.8	2.47e-05	2.53	RV	CELLSTATES	vCM2	control_LMNA	7	15
NPPA	2.36	0.0458	0.0268	0.323	4.06	10.9	0.00251	1.34	RV	CELLSTATES	vCM2	control_LMNA	7	15
HYAL4	2.32	0.0182	0.00197	0.0876	0.974	15	0.000546	1.74	RV	CELLSTATES	vCM2	control_LMNA	7	15
AC084032.1	2.3	0.0206	0.00164	0.0172	0.69	14.4	0.000662	1.69	RV	CELLSTATES	vCM2	control_LMNA	7	15
ADGRF4	2.27	0.0206	0.00153	0.0221	0.761	14.5	0.000656	1.69	RV	CELLSTATES	vCM2	control_LMNA	7	15
SPOCK1	2.27	0.000216	0.154	1.57	6.26	42.4	3.38e-07	3.67	RV	CELLSTATES	vCM2	control_LMNA	7	15
C14orf132	2.16	0.0287	0.00302	0.0585	0.766	12.9	0.00117	1.54	RV	CELLSTATES	vCM2	control_LMNA	7	15
LINC01794	2.14	0.0348	0.00336	0.0149	0.703	12	0.00163	1.46	RV	CELLSTATES	vCM2	control_LMNA	7	15
C9orf131	2.13	0.0169	0.00159	0.0142	0.611	15.3	0.000484	1.77	RV	CELLSTATES	vCM2	control_LMNA	7	15
LINC00222	2.09	0.000312	0.019	0.14	3.16	38.9	7.14e-07	3.51	RV	CELLSTATES	vCM2	control_LMNA	7	15
NEURL1B	2.08	0.000445	0.0203	0.124	3.17	36.3	1.31e-06	3.35	RV	CELLSTATES	vCM2	control_LMNA	7	15
WASHC2A	2.07	0.000158	0.0782	0.492	4.91	44.7	2.06e-07	3.8	RV	CELLSTATES	vCM2	control_LMNA	7	15
CASP5	2.05	0.0357	0.0032	0.0203	1.15	11.9	0.00169	1.45	RV	CELLSTATES	vCM2	control_LMNA	7	15
LINC02306	2.05	0.0016	0.154	1.12	5.88	27.9	1.05e-05	2.8	RV	CELLSTATES	vCM2	control_LMNA	7	15
AL035706.1	2.04	0.0363	0.00118	0.013	0.466	11.8	0.00174	1.44	RV	CELLSTATES	vCM2	control_LMNA	7	15
AC002463.1	2.03	0.00975	0.00677	0.0497	1.41	18.3	0.000176	2.01	RV	CELLSTATES	vCM2	control_LMNA	7	15
AL117335.1	2.02	0.0136	0.00444	0.0321	1.38	16.5	0.000317	1.87	RV	CELLSTATES	vCM2	control_LMNA	7	15
AC093730.1	1.97	0.0143	0.0288	0.214	3.6	16.2	0.000355	1.84	RV	CELLSTATES	vCM2	control_LMNA	7	15
COTL1	1.97	0.00565	0.0123	0.0784	2.52	21.2	6.98e-05	2.25	RV	CELLSTATES	vCM2	control_LMNA	7	15
AP005131.1	1.96	0.00222	0.0313	0.188	3.57	26.2	1.65e-05	2.65	RV	CELLSTATES	vCM2	control_LMNA	7	15
AL731577.1	1.95	0.0206	0.0116	0.0667	2.58	14.4	0.000661	1.69	RV	CELLSTATES	vCM2	control_LMNA	7	15
C5AR1	1.94	0.0073	0.0172	0.0709	2.61	19.8	0.00011	2.14	RV	CELLSTATES	vCM2	control_LMNA	7	15
CDHR3	1.91	0.0069	0.207	1.42	6.31	20.3	9.24e-05	2.16	RV	CELLSTATES	vCM2	control_LMNA	7	15
KLHL36	1.91	1.77e-05	0.14	0.888	5.65	67.7	3.46e-09	4.75	RV	CELLSTATES	vCM2	control_LMNA	7	15
PHLDA1	1.91	0.0167	0.013	0.107	2.66	15.4	0.00047	1.78	RV	CELLSTATES	vCM2	control_LMNA	7	15
ANKRD33B	1.88	0.00926	0.0324	0.201	3.84	18.6	0.000163	2.03	RV	CELLSTATES	vCM2	control_LMNA	7	15
CNGB1	1.86	0.0158	0.00758	0.0776	2.03	15.8	0.000414	1.8	RV	CELLSTATES	vCM2	control_LMNA	7	15
VSTM2L	1.85	0.00211	0.0372	0.234	3.78	26.5	1.53e-05	2.68	RV	CELLSTATES	vCM2	control_LMNA	7	15
UST-AS1	1.84	0.0287	0.00213	0.0213	0.861	12.9	0.00117	1.54	RV	CELLSTATES	vCM2	control_LMNA	7	15
AC098864.1	1.81	0.0215	0.129	0.559	5.34	14.2	0.000706	1.67	RV	CELLSTATES	vCM2	control_LMNA	7	15
AL356124.1	1.81	0.0115	0.00543	0.0313	1.53	17.5	0.000231	1.94	RV	CELLSTATES	vCM2	control_LMNA	7	15
AP002518.2	1.79	0.00366	0.133	0.699	5.51	23.5	3.59e-05	2.44	RV	CELLSTATES	vCM2	control_LMNA	7	15
AP005131.5	1.79	0.00353	0.0198	0.101	2.91	23.7	3.35e-05	2.45	RV	CELLSTATES	vCM2	control_LMNA	7	15
SOCS1	1.79	0.00899	0.00944	0.0584	2.14	18.7	0.000154	2.05	RV	CELLSTATES	vCM2	control_LMNA	7	15
ACADL	1.78	0.00803	0.0107	0.0436	2.03	19.3	0.000129	2.1	RV	CELLSTATES	vCM2	control_LMNA	7	15
GPR173	1.77	0.0073	0.0233	0.0852	2.83	19.8	0.00011	2.14	RV	CELLSTATES	vCM2	control_LMNA	7	15
NFASC	1.77	0.0246	0.0199	0.0953	3.03	13.7	0.000876	1.61	RV	CELLSTATES	vCM2	control_LMNA	7	15
SLC7A8	1.77	0.000638	0.106	0.522	5.18	33	2.87e-06	3.19	RV	CELLSTATES	vCM2	control_LMNA	7	15
PLCE1	1.75	0.00013	0.0739	0.369	4.69	47.9	1.09e-07	3.89	RV	CELLSTATES	vCM2	control_LMNA	7	15
HEPH	1.74	0.00564	0.0607	0.274	4.24	21.3	6.87e-05	2.25	RV	CELLSTATES	vCM2	control_LMNA	7	15
PRICKLE2	1.73	0.00102	0.0381	0.172	3.64	30.4	5.47e-06	2.99	RV	CELLSTATES	vCM2	control_LMNA	7	15
RANBP17	1.73	0.0006	0.121	0.641	5.43	34.3	2.08e-06	3.22	RV	CELLSTATES	vCM2	control_LMNA	7	15
COLQ	1.71	0.00602	0.132	0.531	5.15	21	7.46e-05	2.22	RV	CELLSTATES	vCM2	control_LMNA	7	15
RPGR	1.71	0.000522	0.0482	0.225	3.97	35.2	1.67e-06	3.28	RV	CELLSTATES	vCM2	control_LMNA	7	15
SOCS2	1.7	0.0125	0.0211	0.0986	2.83	16.9	0.00028	1.9	RV	CELLSTATES	vCM2	control_LMNA	7	15
SHC4	1.68	0.000638	0.0368	0.225	3.83	32.9	2.88e-06	3.19	RV	CELLSTATES	vCM2	control_LMNA	7	15
YBX2	1.67	0.0266	0.00415	0.0154	1.15	13.3	0.00101	1.58	RV	CELLSTATES	vCM2	control_LMNA	7	15
AC037441.1	1.64	0.0409	0.00672	0.0276	1.68	11.3	0.00212	1.39	RV	CELLSTATES	vCM2	control_LMNA	7	15
ETV5	1.63	0.0167	0.0261	0.13	3.09	15.4	0.000468	1.78	RV	CELLSTATES	vCM2	control_LMNA	7	15
KCNAB2	1.63	0.00298	0.0785	0.377	4.7	24.7	2.55e-05	2.53	RV	CELLSTATES	vCM2	control_LMNA	7	15
HEG1	1.62	0.000121	0.394	1.86	6.9	49.1	8.7e-08	3.92	RV	CELLSTATES	vCM2	control_LMNA	7	15
NPHP4	1.62	0.000574	0.0578	0.265	4.27	34.7	1.87e-06	3.24	RV	CELLSTATES	vCM2	control_LMNA	7	15
TIMD4	1.62	0.0371	0.00384	0.0498	1.22	11.7	0.00181	1.43	RV	CELLSTATES	vCM2	control_LMNA	7	15
NCR3LG1	1.61	0.0158	0.00937	0.0365	1.88	15.7	0.000417	1.8	RV	CELLSTATES	vCM2	control_LMNA	7	15
AL139807.1	1.59	0.013	0.0218	0.108	3.12	16.7	0.000302	1.89	RV	CELLSTATES	vCM2	control_LMNA	7	15
C5orf46	1.59	0.0167	0.0233	0.117	3.06	15.4	0.000468	1.78	RV	CELLSTATES	vCM2	control_LMNA	7	15
C6	1.59	0.00211	0.533	2.74	7.42	26.5	1.54e-05	2.68	RV	CELLSTATES	vCM2	control_LMNA	7	15
COL23A1	1.59	0.000602	0.554	2.49	7.3	33.8	2.32e-06	3.22	RV	CELLSTATES	vCM2	control_LMNA	7	15
AC104134.1	1.58	0.033	0.00578	0.029	1.61	12.2	0.0015	1.48	RV	CELLSTATES	vCM2	control_LMNA	7	15
AC092378.2	1.57	0.0357	0.0111	0.0501	2.07	11.9	0.00169	1.45	RV	CELLSTATES	vCM2	control_LMNA	7	15
P3H2	1.57	0.0473	0.0165	0.085	2.71	10.7	0.00265	1.33	RV	CELLSTATES	vCM2	control_LMNA	7	15
TMTC1	1.57	1.77e-05	0.51	2.52	7.29	70.2	2.33e-09	4.75	RV	CELLSTATES	vCM2	control_LMNA	7	15
MRAP	1.56	0.0381	0.00727	0.0364	1.74	11.6	0.00191	1.42	RV	CELLSTATES	vCM2	control_LMNA	7	15
PTCHD4	1.56	0.0204	0.0248	0.0842	2.89	14.5	0.000647	1.69	RV	CELLSTATES	vCM2	control_LMNA	7	15
AP001266.2	1.54	0.0231	0.0169	0.0758	2.73	13.9	0.000787	1.64	RV	CELLSTATES	vCM2	control_LMNA	7	15
MBOAT2	1.54	0.000312	0.208	1.15	5.97	38.9	7.14e-07	3.51	RV	CELLSTATES	vCM2	control_LMNA	7	15
ADGRL3	1.52	0.0161	0.0648	0.265	4.39	15.6	0.000433	1.79	RV	CELLSTATES	vCM2	control_LMNA	7	15
DOCK5	1.52	1.77e-05	0.677	3.44	7.71	69.1	2.77e-09	4.75	RV	CELLSTATES	vCM2	control_LMNA	7	15
CCDC181	1.51	0.0362	0.00918	0.0396	1.78	11.8	0.00172	1.44	RV	CELLSTATES	vCM2	control_LMNA	7	15
AKTIP	1.48	3.15e-05	0.113	0.449	5.04	59.9	1.23e-08	4.5	RV	CELLSTATES	vCM2	control_LMNA	7	15
AC110048.2	1.47	0.0492	0.00325	0.0141	0.645	10.6	0.00281	1.31	RV	CELLSTATES	vCM2	control_LMNA	7	15
FAM47E-STBD1	1.47	0.00905	0.0146	0.0696	2.2	18.7	0.000157	2.04	RV	CELLSTATES	vCM2	control_LMNA	7	15
ABCG2	1.46	0.00304	0.0354	0.137	3.54	24.4	2.72e-05	2.52	RV	CELLSTATES	vCM2	control_LMNA	7	15
NCKIPSD	1.46	0.00302	0.0207	0.0872	2.75	24.5	2.64e-05	2.52	RV	CELLSTATES	vCM2	control_LMNA	7	15
ZNF189	1.46	0.000219	0.208	1.02	5.98	42.1	3.58e-07	3.66	RV	CELLSTATES	vCM2	control_LMNA	7	15
BAIAP2	1.44	0.0125	0.0498	0.241	4.17	16.9	0.000277	1.9	RV	CELLSTATES	vCM2	control_LMNA	7	15
BCL2	1.44	0.000602	0.24	1.34	6.33	33.9	2.27e-06	3.22	RV	CELLSTATES	vCM2	control_LMNA	7	15
LINC02170	1.44	0.025	0.00749	0.0452	1.79	13.6	0.0009	1.6	RV	CELLSTATES	vCM2	control_LMNA	7	15
SAMHD1	1.44	0.000602	0.141	0.663	5.44	33.9	2.31e-06	3.22	RV	CELLSTATES	vCM2	control_LMNA	7	15
CAPN9	1.43	0.0314	0.0186	0.0747	2.8	12.4	0.00139	1.5	RV	CELLSTATES	vCM2	control_LMNA	7	15
DHRS3	1.39	0.00112	0.159	0.658	5.6	30	6.08e-06	2.95	RV	CELLSTATES	vCM2	control_LMNA	7	15
MPP4	1.39	0.0246	0.0144	0.0584	2.32	13.6	0.000882	1.61	RV	CELLSTATES	vCM2	control_LMNA	7	15
EFHD2	1.38	0.0291	0.0163	0.0815	2.52	12.8	0.0012	1.54	RV	CELLSTATES	vCM2	control_LMNA	7	15
MYLK	1.38	0.0299	0.0166	0.054	2.49	12.7	0.00125	1.52	RV	CELLSTATES	vCM2	control_LMNA	7	15
LRRCC1	1.37	0.0126	0.0189	0.0761	2.52	16.8	0.000286	1.9	RV	CELLSTATES	vCM2	control_LMNA	7	15
AC026347.1	1.36	0.0164	0.105	0.354	4.84	15.5	0.000449	1.79	RV	CELLSTATES	vCM2	control_LMNA	7	15
CHST3	1.36	0.00135	0.0647	0.257	4.22	28.8	8.27e-06	2.87	RV	CELLSTATES	vCM2	control_LMNA	7	15
TTLL7	1.36	0.0446	0.0362	0.138	3.6	11	0.00241	1.35	RV	CELLSTATES	vCM2	control_LMNA	7	15
AC051619.5	1.35	0.0276	0.0576	0.243	3.97	13.1	0.00107	1.56	RV	CELLSTATES	vCM2	control_LMNA	7	15
AC058791.1	1.35	0.0246	0.243	1.14	6.27	13.6	0.000882	1.61	RV	CELLSTATES	vCM2	control_LMNA	7	15
RPS6KA2	1.35	0.000216	0.296	1.21	6.43	42.5	3.28e-07	3.67	RV	CELLSTATES	vCM2	control_LMNA	7	15
EPB41L4B	1.34	0.00634	0.198	0.813	5.91	20.7	8.16e-05	2.2	RV	CELLSTATES	vCM2	control_LMNA	7	15
UBE2Q2L	1.34	0.0128	0.101	0.365	4.82	16.8	0.000293	1.89	RV	CELLSTATES	vCM2	control_LMNA	7	15
C1orf21	1.33	0.000312	0.916	3.68	7.95	39.1	6.84e-07	3.51	RV	CELLSTATES	vCM2	control_LMNA	7	15
C9orf84	1.33	0.00543	0.165	0.69	5.55	21.6	6.24e-05	2.27	RV	CELLSTATES	vCM2	control_LMNA	7	15
CLEC20A	1.32	0.0315	0.0505	0.214	3.77	12.4	0.00141	1.5	RV	CELLSTATES	vCM2	control_LMNA	7	15
EPHA7	1.31	0.0287	0.0521	0.27	3.92	12.9	0.00115	1.54	RV	CELLSTATES	vCM2	control_LMNA	7	15
PDZD2	1.31	0.000522	3.82	16.2	10.1	35.2	1.66e-06	3.28	RV	CELLSTATES	vCM2	control_LMNA	7	15
RBL2	1.31	0.00117	0.343	1.27	6.5	29.5	6.9e-06	2.93	RV	CELLSTATES	vCM2	control_LMNA	7	15
RIDA	1.31	0.000602	0.0645	0.279	4.24	34	2.25e-06	3.22	RV	CELLSTATES	vCM2	control_LMNA	7	15
GRK3	1.3	0.000424	0.2	0.955	5.91	36.7	1.18e-06	3.37	RV	CELLSTATES	vCM2	control_LMNA	7	15
LEPR	1.3	0.0123	0.033	0.114	3.23	17.1	0.000265	1.91	RV	CELLSTATES	vCM2	control_LMNA	7	15
PDZD9	1.3	0.0466	0.00934	0.0309	1.87	10.8	0.00259	1.33	RV	CELLSTATES	vCM2	control_LMNA	7	15
SMAD9	1.29	0.0413	0.0179	0.0834	2.72	11.3	0.00216	1.38	RV	CELLSTATES	vCM2	control_LMNA	7	15
C9orf24	1.28	0.00362	0.0531	0.187	3.87	23.6	3.5e-05	2.44	RV	CELLSTATES	vCM2	control_LMNA	7	15
KRBA1	1.28	0.00564	0.0846	0.312	4.64	21.3	6.82e-05	2.25	RV	CELLSTATES	vCM2	control_LMNA	7	15
CHST7	1.27	0.0474	0.117	0.364	4.93	10.7	0.00266	1.32	RV	CELLSTATES	vCM2	control_LMNA	7	15
FAM161A	1.27	0.0116	0.0262	0.147	3.14	17.4	0.000236	1.93	RV	CELLSTATES	vCM2	control_LMNA	7	15
MYLK-AS1	1.27	0.00848	0.0444	0.158	3.69	19	0.000141	2.07	RV	CELLSTATES	vCM2	control_LMNA	7	15
AC104035.1	1.26	0.00558	0.0441	0.167	3.65	21.4	6.63e-05	2.25	RV	CELLSTATES	vCM2	control_LMNA	7	15
DZIP1	1.26	0.0212	0.0187	0.0731	2.55	14.3	0.000686	1.67	RV	CELLSTATES	vCM2	control_LMNA	7	15
GDAP1L1	1.26	0.013	0.221	0.887	5.93	16.7	0.000301	1.89	RV	CELLSTATES	vCM2	control_LMNA	7	15
CLSTN2	1.25	0.0356	0.0578	0.309	4.04	11.9	0.00168	1.45	RV	CELLSTATES	vCM2	control_LMNA	7	15
GCNA	1.25	0.0108	0.0373	0.132	3.44	17.8	0.000207	1.97	RV	CELLSTATES	vCM2	control_LMNA	7	15
SLC9A5	1.25	0.0362	0.0192	0.0715	2.61	11.8	0.00172	1.44	RV	CELLSTATES	vCM2	control_LMNA	7	15
AC078955.1	1.24	0.0313	0.0944	0.364	4.75	12.4	0.00138	1.5	RV	CELLSTATES	vCM2	control_LMNA	7	15
ATAD2	1.24	0.000153	0.43	1.76	6.9	45.4	1.8e-07	3.82	RV	CELLSTATES	vCM2	control_LMNA	7	15
ATP6AP1L	1.24	0.00335	0.102	0.383	4.84	24	3.09e-05	2.47	RV	CELLSTATES	vCM2	control_LMNA	7	15
CASC2	1.24	0.00867	0.0442	0.162	3.73	18.9	0.000146	2.06	RV	CELLSTATES	vCM2	control_LMNA	7	15
ANTXR2	1.23	0.00114	0.284	1.12	6.31	29.8	6.34e-06	2.94	RV	CELLSTATES	vCM2	control_LMNA	7	15
CCDC93	1.23	0.00249	0.616	2.4	7.41	25.6	1.95e-05	2.6	RV	CELLSTATES	vCM2	control_LMNA	7	15
AC010327.3	1.22	0.037	0.0757	0.26	4.48	11.7	0.00179	1.43	RV	CELLSTATES	vCM2	control_LMNA	7	15
MATN2	1.22	0.0147	0.0475	0.186	3.8	16.1	0.000372	1.83	RV	CELLSTATES	vCM2	control_LMNA	7	15
ALG13-AS1	1.21	0.0281	0.0249	0.0831	2.92	13	0.0011	1.55	RV	CELLSTATES	vCM2	control_LMNA	7	15
MUM1L1	1.21	0.0326	0.0443	0.135	3.69	12.3	0.00147	1.49	RV	CELLSTATES	vCM2	control_LMNA	7	15
ALDH6A1	1.2	0.00975	0.0457	0.163	3.83	18.3	0.000177	2.01	RV	CELLSTATES	vCM2	control_LMNA	7	15
AC108471.2	1.19	0.0472	0.0132	0.0342	1.76	10.8	0.00263	1.33	RV	CELLSTATES	vCM2	control_LMNA	7	15
PIK3IP1	1.19	0.0378	0.0301	0.105	3.15	11.6	0.00188	1.42	RV	CELLSTATES	vCM2	control_LMNA	7	15
VCL	1.19	0.000346	1.46	5.54	8.62	38.3	8.13e-07	3.46	RV	CELLSTATES	vCM2	control_LMNA	7	15
AL021707.1	1.18	0.0141	0.0463	0.161	3.73	16.3	0.000341	1.85	RV	CELLSTATES	vCM2	control_LMNA	7	15
MTM1	1.18	0.00117	0.108	0.392	4.92	29.6	6.65e-06	2.93	RV	CELLSTATES	vCM2	control_LMNA	7	15
POGLUT1	1.18	0.0163	0.145	0.497	5.2	15.6	0.000444	1.79	RV	CELLSTATES	vCM2	control_LMNA	7	15
SLC4A7	1.18	0.0193	0.232	0.847	5.95	14.7	0.000599	1.71	RV	CELLSTATES	vCM2	control_LMNA	7	15
ZBTB16	1.18	0.00211	2.31	9.28	9.35	26.5	1.51e-05	2.68	RV	CELLSTATES	vCM2	control_LMNA	7	15
AC004253.1	1.17	0.0158	0.0373	0.111	3.37	15.7	0.000416	1.8	RV	CELLSTATES	vCM2	control_LMNA	7	15
AL354794.1	1.16	0.0177	0.0857	0.238	4.48	15.1	0.000528	1.75	RV	CELLSTATES	vCM2	control_LMNA	7	15
ARFGEF3	1.16	0.0281	0.022	0.08	2.88	13	0.00111	1.55	RV	CELLSTATES	vCM2	control_LMNA	7	15
PTPN14	1.16	8.81e-05	0.371	1.45	6.65	51.8	5.18e-08	4.05	RV	CELLSTATES	vCM2	control_LMNA	7	15
ALDH1L1-AS2	1.14	0.0409	0.0326	0.0952	3.16	11.3	0.00212	1.39	RV	CELLSTATES	vCM2	control_LMNA	7	15
ANKRD29	1.14	0.044	0.0593	0.213	4.02	11	0.00236	1.36	RV	CELLSTATES	vCM2	control_LMNA	7	15
ECE1	1.14	0.0104	0.0818	0.336	4.63	18	0.000197	1.98	RV	CELLSTATES	vCM2	control_LMNA	7	15
TBCE	1.14	0.0167	0.0253	0.137	2.94	15.4	0.000467	1.78	RV	CELLSTATES	vCM2	control_LMNA	7	15
CBFB	1.13	0.000153	0.177	0.661	5.64	45.7	1.7e-07	3.82	RV	CELLSTATES	vCM2	control_LMNA	7	15
NEDD9	1.12	0.0155	0.0533	0.226	3.96	15.9	0.000401	1.81	RV	CELLSTATES	vCM2	control_LMNA	7	15
RFNG	1.12	0.0386	0.0612	0.183	4.05	11.5	0.00195	1.41	RV	CELLSTATES	vCM2	control_LMNA	7	15
AC015813.2	1.11	0.0069	0.0954	0.286	4.59	20.3	9.23e-05	2.16	RV	CELLSTATES	vCM2	control_LMNA	7	15
ARHGAP26	1.11	0.000294	2.35	8.12	9.24	39.7	6e-07	3.53	RV	CELLSTATES	vCM2	control_LMNA	7	15
SLC9A7	1.11	0.0258	0.103	0.288	4.72	13.4	0.000951	1.59	RV	CELLSTATES	vCM2	control_LMNA	7	15
TTC39C	1.11	0.0281	0.063	0.208	4.14	13	0.00111	1.55	RV	CELLSTATES	vCM2	control_LMNA	7	15
YBX3	1.11	0.0122	0.26	0.993	6.15	17.1	0.000261	1.91	RV	CELLSTATES	vCM2	control_LMNA	7	15
AC010235.1	1.1	0.00446	0.474	1.75	7.05	22.6	4.61e-05	2.35	RV	CELLSTATES	vCM2	control_LMNA	7	15
AC016831.7	1.1	0.00888	3.21	11.8	9.77	18.8	0.000152	2.05	RV	CELLSTATES	vCM2	control_LMNA	7	15
ARRDC3	1.1	0.0236	0.0653	0.259	4.11	13.9	0.000811	1.63	RV	CELLSTATES	vCM2	control_LMNA	7	15
ILDR2	1.1	0.0407	0.0565	0.198	3.96	11.4	0.00208	1.39	RV	CELLSTATES	vCM2	control_LMNA	7	15
JAK2	1.1	0.00199	0.341	1.26	6.48	26.9	1.38e-05	2.7	RV	CELLSTATES	vCM2	control_LMNA	7	15
USP53	1.1	0.000263	1.33	4.67	8.42	40.9	4.63e-07	3.58	RV	CELLSTATES	vCM2	control_LMNA	7	15
AP001505.1	1.09	0.0492	0.0201	0.0561	2.57	10.6	0.0028	1.31	RV	CELLSTATES	vCM2	control_LMNA	7	15
GLIDR	1.09	0.0183	0.143	0.47	5.17	14.9	0.000554	1.74	RV	CELLSTATES	vCM2	control_LMNA	7	15
IGF2R	1.09	0.00564	0.428	1.38	6.74	21.3	6.84e-05	2.25	RV	CELLSTATES	vCM2	control_LMNA	7	15
LINC00513	1.09	0.0114	1.19	4.5	8.35	17.5	0.000226	1.94	RV	CELLSTATES	vCM2	control_LMNA	7	15
PDCD4	1.09	0.00605	0.208	0.881	5.77	21	7.58e-05	2.22	RV	CELLSTATES	vCM2	control_LMNA	7	15
TMEM232	1.09	0.00794	0.161	0.491	5.27	19.4	0.000125	2.1	RV	CELLSTATES	vCM2	control_LMNA	7	15
TMEM71	1.09	0.0174	1.19	4.06	8.21	15.2	0.000511	1.76	RV	CELLSTATES	vCM2	control_LMNA	7	15
GREB1L	1.08	0.000294	1.02	3.59	8.01	39.6	6.15e-07	3.53	RV	CELLSTATES	vCM2	control_LMNA	7	15
LDLRAD4	1.07	0.00134	1.79	6.03	8.77	28.8	8.15e-06	2.87	RV	CELLSTATES	vCM2	control_LMNA	7	15
SPRED1	1.07	0.0221	0.141	0.463	5.13	14.1	0.000739	1.66	RV	CELLSTATES	vCM2	control_LMNA	7	15
TBPL1	1.07	0.0193	0.109	0.423	4.89	14.7	0.0006	1.71	RV	CELLSTATES	vCM2	control_LMNA	7	15
SLC25A29	1.06	0.0325	0.0494	0.162	3.75	12.3	0.00146	1.49	RV	CELLSTATES	vCM2	control_LMNA	7	15
BBS7	1.05	0.0308	0.0148	0.0502	2.21	12.5	0.00133	1.51	RV	CELLSTATES	vCM2	control_LMNA	7	15
CRACR2A	1.05	0.0151	0.0621	0.268	4.08	16	0.000384	1.82	RV	CELLSTATES	vCM2	control_LMNA	7	15
XPO1	1.05	0.012	0.352	1.32	6.61	17.3	0.000249	1.92	RV	CELLSTATES	vCM2	control_LMNA	7	15
AC104472.3	1.04	0.0276	0.0232	0.0894	2.64	13.1	0.00107	1.56	RV	CELLSTATES	vCM2	control_LMNA	7	15
ACSM6	1.04	0.0276	0.0363	0.112	3.43	13.1	0.00106	1.56	RV	CELLSTATES	vCM2	control_LMNA	7	15
AL355315.1	1.04	0.042	0.0432	0.148	3.55	11.2	0.00221	1.38	RV	CELLSTATES	vCM2	control_LMNA	7	15
ABAT	1.03	0.013	0.0952	0.303	4.63	16.7	0.000303	1.89	RV	CELLSTATES	vCM2	control_LMNA	7	15
CRB1	1.02	0.0238	0.073	0.244	4.24	13.8	0.000825	1.62	RV	CELLSTATES	vCM2	control_LMNA	7	15
AASS	1.01	0.00867	0.36	1.19	6.51	18.9	0.000145	2.06	RV	CELLSTATES	vCM2	control_LMNA	7	15
AC007014.1	1.01	0.0347	0.128	0.37	5.01	12	0.00162	1.46	RV	CELLSTATES	vCM2	control_LMNA	7	15
AC015845.2	1.01	0.0261	0.184	0.598	5.65	13.4	0.000966	1.58	RV	CELLSTATES	vCM2	control_LMNA	7	15
AC015878.1	1.01	0.00621	0.121	0.408	5.01	20.8	7.94e-05	2.21	RV	CELLSTATES	vCM2	control_LMNA	7	15
FOXO3	1.01	0.00146	1.26	4.14	8.32	28.4	9.26e-06	2.83	RV	CELLSTATES	vCM2	control_LMNA	7	15
TMEM43	1.01	0.0218	0.0419	0.14	3.53	14.2	0.000724	1.66	RV	CELLSTATES	vCM2	control_LMNA	7	15
MTMR14	1	0.0032	0.187	0.621	5.6	24.2	2.91e-05	2.49	RV	CELLSTATES	vCM2	control_LMNA	7	15
CPEB4	0.998	0.0376	2.86	10.1	9.59	11.7	0.00185	1.43	RV	CELLSTATES	vCM2	control_LMNA	7	15
RMDN2-AS1	0.997	0.00975	0.067	0.189	4.06	18.2	0.00018	2.01	RV	CELLSTATES	vCM2	control_LMNA	7	15
LINC01428	0.996	0.00953	0.664	2.32	7.42	18.4	0.000169	2.02	RV	CELLSTATES	vCM2	control_LMNA	7	15
FNDC3B	0.993	0.000151	2.07	7.24	9.08	46	1.58e-07	3.82	RV	CELLSTATES	vCM2	control_LMNA	7	15
NFS1	0.991	0.0276	0.0308	0.0833	3.03	13.1	0.00107	1.56	RV	CELLSTATES	vCM2	control_LMNA	7	15
UST	0.991	0.00766	0.247	0.783	5.92	19.6	0.000118	2.12	RV	CELLSTATES	vCM2	control_LMNA	7	15
PHYHD1	0.99	0.00609	0.0838	0.249	4.55	20.9	7.67e-05	2.22	RV	CELLSTATES	vCM2	control_LMNA	7	15
DPYSL2	0.989	0.00249	0.167	0.661	5.46	25.7	1.93e-05	2.6	RV	CELLSTATES	vCM2	control_LMNA	7	15
FSTL3	0.989	0.0222	0.0932	0.293	4.55	14.1	0.000748	1.65	RV	CELLSTATES	vCM2	control_LMNA	7	15
SGCE	0.987	0.0164	0.179	0.562	5.43	15.5	0.000453	1.78	RV	CELLSTATES	vCM2	control_LMNA	7	15
FOXO1	0.982	0.000816	0.736	2.3	7.52	31.6	4e-06	3.09	RV	CELLSTATES	vCM2	control_LMNA	7	15
IQSEC2	0.982	0.0411	0.0416	0.144	3.64	11.3	0.00214	1.39	RV	CELLSTATES	vCM2	control_LMNA	7	15
AC006160.1	0.978	0.0475	0.0245	0.0885	2.9	10.7	0.00267	1.32	RV	CELLSTATES	vCM2	control_LMNA	7	15
LINC00624	0.977	0.0242	0.0518	0.185	3.85	13.8	0.000844	1.62	RV	CELLSTATES	vCM2	control_LMNA	7	15
LINC00886	0.977	0.00248	0.279	0.913	6.12	25.7	1.91e-05	2.61	RV	CELLSTATES	vCM2	control_LMNA	7	15
C11orf65	0.973	0.0174	0.107	0.386	4.8	15.2	0.000512	1.76	RV	CELLSTATES	vCM2	control_LMNA	7	15
MAMDC2-AS1	0.971	0.0371	0.0282	0.123	2.9	11.7	0.00182	1.43	RV	CELLSTATES	vCM2	control_LMNA	7	15
ARHGAP24	0.967	0.00716	1.74	5.97	8.87	20	0.000101	2.14	RV	CELLSTATES	vCM2	control_LMNA	7	15
OSBPL6	0.961	0.00452	0.175	0.558	5.47	22.5	4.72e-05	2.34	RV	CELLSTATES	vCM2	control_LMNA	7	15
GABRB1	0.958	0.0412	0.326	1.07	6.39	11.3	0.00216	1.38	RV	CELLSTATES	vCM2	control_LMNA	7	15
HSPH1	0.958	0.0371	0.033	0.0959	3.2	11.7	0.00182	1.43	RV	CELLSTATES	vCM2	control_LMNA	7	15
LINC01725	0.958	0.0116	0.209	0.676	5.82	17.5	0.000233	1.94	RV	CELLSTATES	vCM2	control_LMNA	7	15
URB1	0.958	0.0162	0.105	0.324	4.79	15.6	0.000437	1.79	RV	CELLSTATES	vCM2	control_LMNA	7	15
ASIP	0.956	0.0305	0.117	0.4	5.02	12.6	0.00129	1.52	RV	CELLSTATES	vCM2	control_LMNA	7	15
APPL2	0.953	0.000353	0.416	1.39	6.72	37.8	9.07e-07	3.45	RV	CELLSTATES	vCM2	control_LMNA	7	15
PDLIM1	0.952	0.00282	0.284	0.902	6.1	25	2.34e-05	2.55	RV	CELLSTATES	vCM2	control_LMNA	7	15
CLHC1	0.951	0.0069	0.0805	0.237	4.34	20.3	9.23e-05	2.16	RV	CELLSTATES	vCM2	control_LMNA	7	15
SMC6	0.949	0.00117	0.389	1.25	6.6	29.5	6.78e-06	2.93	RV	CELLSTATES	vCM2	control_LMNA	7	15
IP6K3	0.946	0.037	0.241	0.803	5.97	11.7	0.00179	1.43	RV	CELLSTATES	vCM2	control_LMNA	7	15
NME5	0.945	0.00816	0.0645	0.218	4.12	19.2	0.000134	2.09	RV	CELLSTATES	vCM2	control_LMNA	7	15
JAK1	0.943	0.00803	0.357	1.03	6.45	19.3	0.000128	2.1	RV	CELLSTATES	vCM2	control_LMNA	7	15
RNF217	0.943	0.00794	0.162	0.467	5.23	19.4	0.000125	2.1	RV	CELLSTATES	vCM2	control_LMNA	7	15
GK-AS1	0.942	0.0125	0.147	0.422	5.27	16.9	0.000277	1.9	RV	CELLSTATES	vCM2	control_LMNA	7	15
SLC13A4	0.938	0.0299	0.126	0.412	4.98	12.7	0.00126	1.52	RV	CELLSTATES	vCM2	control_LMNA	7	15
RMDN2	0.936	0.0065	0.115	0.366	4.92	20.6	8.45e-05	2.19	RV	CELLSTATES	vCM2	control_LMNA	7	15
LINC00923	0.934	0.0427	0.427	1.43	6.77	11.1	0.00226	1.37	RV	CELLSTATES	vCM2	control_LMNA	7	15
SPRED2	0.928	0.0206	0.198	0.589	5.66	14.4	0.000657	1.69	RV	CELLSTATES	vCM2	control_LMNA	7	15
DNAJC27-AS1	0.926	0.0281	0.052	0.186	3.72	13	0.00112	1.55	RV	CELLSTATES	vCM2	control_LMNA	7	15
ZNF678	0.926	0.0174	0.0824	0.235	4.32	15.1	0.000514	1.76	RV	CELLSTATES	vCM2	control_LMNA	7	15
CFAP58	0.924	0.0113	0.0596	0.259	4.09	17.6	0.000219	1.95	RV	CELLSTATES	vCM2	control_LMNA	7	15
LMOD1	0.924	0.0435	0.0395	0.109	3.4	11.1	0.00233	1.36	RV	CELLSTATES	vCM2	control_LMNA	7	15
XPR1	0.923	0.00475	2.03	5.99	8.9	22.2	5.21e-05	2.32	RV	CELLSTATES	vCM2	control_LMNA	7	15
QSOX1	0.922	0.0176	0.104	0.356	4.79	15.1	0.000521	1.76	RV	CELLSTATES	vCM2	control_LMNA	7	15
KLF15	0.915	0.0407	0.0878	0.222	4.38	11.3	0.0021	1.39	RV	CELLSTATES	vCM2	control_LMNA	7	15
ZNF844	0.914	0.0424	0.101	0.27	4.65	11.2	0.00224	1.37	RV	CELLSTATES	vCM2	control_LMNA	7	15
MAP3K15	0.912	0.0306	0.0438	0.116	3.52	12.6	0.00131	1.51	RV	CELLSTATES	vCM2	control_LMNA	7	15
PQLC1	0.911	0.0281	0.0867	0.241	4.46	13	0.00112	1.55	RV	CELLSTATES	vCM2	control_LMNA	7	15
SUN2	0.908	0.0213	0.0826	0.235	4.51	14.3	0.000692	1.67	RV	CELLSTATES	vCM2	control_LMNA	7	15
PARVA	0.907	0.00226	0.666	2.16	7.4	26.1	1.71e-05	2.65	RV	CELLSTATES	vCM2	control_LMNA	7	15
BTBD8	0.906	0.0156	0.102	0.303	4.63	15.8	0.000404	1.81	RV	CELLSTATES	vCM2	control_LMNA	7	15
FAM214A	0.905	0.00867	0.608	1.87	7.17	18.9	0.000147	2.06	RV	CELLSTATES	vCM2	control_LMNA	7	15
ARL13B	0.904	0.0147	0.0813	0.279	4.47	16.1	0.00037	1.83	RV	CELLSTATES	vCM2	control_LMNA	7	15
PCSK5	0.904	0.045	0.0913	0.273	4.62	10.9	0.00245	1.35	RV	CELLSTATES	vCM2	control_LMNA	7	15
MKNK2	0.899	0.0458	0.0783	0.265	4.48	10.9	0.00251	1.34	RV	CELLSTATES	vCM2	control_LMNA	7	15
GEN1	0.894	0.0163	0.128	0.353	4.98	15.5	0.000447	1.79	RV	CELLSTATES	vCM2	control_LMNA	7	15
KLHL3	0.89	0.0123	0.554	1.64	7.08	17.1	0.000267	1.91	RV	CELLSTATES	vCM2	control_LMNA	7	15
RRAS2	0.889	0.00258	0.216	0.649	5.78	25.4	2.06e-05	2.59	RV	CELLSTATES	vCM2	control_LMNA	7	15
KLF9	0.884	0.0402	0.18	0.524	5.42	11.4	0.00205	1.4	RV	CELLSTATES	vCM2	control_LMNA	7	15
CC2D2A	0.88	0.0244	0.0736	0.249	4.11	13.7	0.000859	1.61	RV	CELLSTATES	vCM2	control_LMNA	7	15
SNAP47	0.88	0.0265	0.148	0.375	5.13	13.3	0.00101	1.58	RV	CELLSTATES	vCM2	control_LMNA	7	15
NEK3	0.876	0.0496	0.0418	0.111	3.46	10.6	0.00286	1.3	RV	CELLSTATES	vCM2	control_LMNA	7	15
CALD1	0.875	0.0496	2.98	8.45	9.44	10.6	0.00286	1.3	RV	CELLSTATES	vCM2	control_LMNA	7	15
RHOBTB1	0.872	0.0181	0.332	1.08	6.42	15	0.000543	1.74	RV	CELLSTATES	vCM2	control_LMNA	7	15
C12orf60	0.87	0.0196	0.0733	0.219	4.26	14.7	0.000608	1.71	RV	CELLSTATES	vCM2	control_LMNA	7	15
CHD1L	0.865	0.0367	0.0687	0.193	4.15	11.8	0.00176	1.44	RV	CELLSTATES	vCM2	control_LMNA	7	15
OXCT1	0.865	0.0302	0.474	1.28	6.77	12.6	0.00128	1.52	RV	CELLSTATES	vCM2	control_LMNA	7	15
OSBPL11	0.855	0.0122	0.202	0.614	5.62	17.1	0.000259	1.91	RV	CELLSTATES	vCM2	control_LMNA	7	15
GLRB	0.854	0.0382	0.0824	0.231	4.29	11.6	0.00192	1.42	RV	CELLSTATES	vCM2	control_LMNA	7	15
BBOF1	0.851	0.0147	0.0946	0.251	4.54	16.1	0.000366	1.83	RV	CELLSTATES	vCM2	control_LMNA	7	15
ZNF106	0.849	0.00804	1.17	3.5	8.13	19.2	0.000131	2.09	RV	CELLSTATES	vCM2	control_LMNA	7	15
LIN7A	0.843	0.0315	0.262	0.718	5.99	12.4	0.0014	1.5	RV	CELLSTATES	vCM2	control_LMNA	7	15
OAT	0.839	0.041	0.0725	0.228	4.32	11.3	0.00213	1.39	RV	CELLSTATES	vCM2	control_LMNA	7	15
PDE3B	0.839	0.00548	0.422	1.33	6.71	21.5	6.41e-05	2.26	RV	CELLSTATES	vCM2	control_LMNA	7	15
GAS7	0.838	0.0349	0.217	0.658	5.68	12	0.00164	1.46	RV	CELLSTATES	vCM2	control_LMNA	7	15
NAIP	0.834	0.0314	0.413	1.22	6.66	12.4	0.00139	1.5	RV	CELLSTATES	vCM2	control_LMNA	7	15
FAM221A	0.821	0.0247	0.056	0.177	3.75	13.6	0.000887	1.61	RV	CELLSTATES	vCM2	control_LMNA	7	15
COPS7B	0.806	0.0472	0.104	0.275	4.7	10.8	0.00264	1.33	RV	CELLSTATES	vCM2	control_LMNA	7	15
FGD4	0.806	0.0122	1.27	3.48	8.2	17.2	0.000257	1.91	RV	CELLSTATES	vCM2	control_LMNA	7	15
GALNT2	0.804	0.0101	0.182	0.665	5.49	18.1	0.000187	2	RV	CELLSTATES	vCM2	control_LMNA	7	15
PREP	0.801	0.0237	0.113	0.305	4.76	13.8	0.00082	1.62	RV	CELLSTATES	vCM2	control_LMNA	7	15
CFAP70	0.8	0.0244	0.162	0.474	5.32	13.7	0.000858	1.61	RV	CELLSTATES	vCM2	control_LMNA	7	15
RORA	0.8	0.00548	0.634	1.9	7.3	21.5	6.37e-05	2.26	RV	CELLSTATES	vCM2	control_LMNA	7	15
EXT1	0.798	0.024	0.642	1.96	7.26	13.8	0.000835	1.62	RV	CELLSTATES	vCM2	control_LMNA	7	15
INTS2	0.798	0.0122	0.105	0.267	4.72	17.2	0.000257	1.91	RV	CELLSTATES	vCM2	control_LMNA	7	15
ICA1L	0.796	0.00716	0.227	0.633	5.71	20.1	0.0001	2.14	RV	CELLSTATES	vCM2	control_LMNA	7	15
CCDC6	0.795	0.00728	0.199	0.561	5.63	20	0.000104	2.14	RV	CELLSTATES	vCM2	control_LMNA	7	15
ZDHHC14	0.795	0.036	0.416	1.36	6.72	11.9	0.00171	1.44	RV	CELLSTATES	vCM2	control_LMNA	7	15
BICD1	0.793	0.0147	0.203	0.56	5.65	16.1	0.000369	1.83	RV	CELLSTATES	vCM2	control_LMNA	7	15
BDH1	0.792	0.0495	0.132	0.346	4.91	10.6	0.00284	1.31	RV	CELLSTATES	vCM2	control_LMNA	7	15
SOS2	0.791	0.00446	0.8	2.21	7.52	22.6	4.63e-05	2.35	RV	CELLSTATES	vCM2	control_LMNA	7	15
PTPN1	0.789	0.0156	0.323	0.894	6.29	15.8	0.000407	1.81	RV	CELLSTATES	vCM2	control_LMNA	7	15
FAM66D	0.786	0.0489	0.101	0.281	4.58	10.6	0.00277	1.31	RV	CELLSTATES	vCM2	control_LMNA	7	15
YPEL1	0.785	0.045	0.0696	0.167	4.04	10.9	0.00246	1.35	RV	CELLSTATES	vCM2	control_LMNA	7	15
ZNF827	0.781	0.00804	0.427	1.19	6.61	19.2	0.000131	2.09	RV	CELLSTATES	vCM2	control_LMNA	7	15
AL355596.1	0.777	0.044	0.182	0.527	5.33	11	0.00236	1.36	RV	CELLSTATES	vCM2	control_LMNA	7	15
ALDH1L1	0.773	0.0452	0.174	0.445	5.32	10.9	0.00247	1.34	RV	CELLSTATES	vCM2	control_LMNA	7	15
GAS2L1	0.772	0.0385	0.0911	0.247	4.57	11.5	0.00194	1.41	RV	CELLSTATES	vCM2	control_LMNA	7	15
DIAPH1	0.769	0.0199	0.339	0.885	6.21	14.6	0.000621	1.7	RV	CELLSTATES	vCM2	control_LMNA	7	15
EXOC6	0.768	0.00883	0.373	1.04	6.48	18.8	0.000151	2.05	RV	CELLSTATES	vCM2	control_LMNA	7	15
PPP2CB	0.766	0.0271	0.453	1.25	6.7	13.2	0.00103	1.57	RV	CELLSTATES	vCM2	control_LMNA	7	15
B3GALNT2	0.765	0.0126	0.453	1.15	6.66	16.9	0.000285	1.9	RV	CELLSTATES	vCM2	control_LMNA	7	15
ZMIZ1	0.765	0.0145	0.437	1.15	6.67	16.2	0.000362	1.84	RV	CELLSTATES	vCM2	control_LMNA	7	15
AF241726.2	0.764	0.00672	0.166	0.444	5.29	20.5	8.82e-05	2.17	RV	CELLSTATES	vCM2	control_LMNA	7	15
ATP2C1	0.762	0.00728	0.758	2.13	7.49	19.9	0.000105	2.14	RV	CELLSTATES	vCM2	control_LMNA	7	15
MFAP3	0.762	0.0238	0.185	0.463	5.44	13.8	0.000823	1.62	RV	CELLSTATES	vCM2	control_LMNA	7	15
PCNT	0.758	0.0492	0.331	0.834	6.2	10.6	0.00279	1.31	RV	CELLSTATES	vCM2	control_LMNA	7	15
C6orf62	0.757	0.0073	0.155	0.466	5.16	19.8	0.000108	2.14	RV	CELLSTATES	vCM2	control_LMNA	7	15
PLEKHA2	0.757	0.022	0.505	1.33	6.85	14.1	0.000735	1.66	RV	CELLSTATES	vCM2	control_LMNA	7	15
SLC15A4	0.757	0.0219	0.163	0.396	5.25	14.2	0.00073	1.66	RV	CELLSTATES	vCM2	control_LMNA	7	15
GFOD1	0.753	0.0174	0.767	2.09	7.46	15.2	0.000506	1.76	RV	CELLSTATES	vCM2	control_LMNA	7	15
SHQ1	0.753	0.0209	0.113	0.35	4.86	14.4	0.000673	1.68	RV	CELLSTATES	vCM2	control_LMNA	7	15
FASTKD1	0.749	0.00975	0.571	1.42	7.02	18.3	0.000177	2.01	RV	CELLSTATES	vCM2	control_LMNA	7	15
ACSS3	0.748	0.00637	1.33	3.67	8.3	20.7	8.23e-05	2.2	RV	CELLSTATES	vCM2	control_LMNA	7	15
CNTRL	0.748	0.0308	0.0755	0.223	4.17	12.5	0.00132	1.51	RV	CELLSTATES	vCM2	control_LMNA	7	15
HSPG2	0.745	0.0218	0.442	1.15	6.62	14.2	0.00072	1.66	RV	CELLSTATES	vCM2	control_LMNA	7	15
UBR4	0.745	0.0139	0.446	1.22	6.69	16.4	0.000334	1.86	RV	CELLSTATES	vCM2	control_LMNA	7	15
HACL1	0.741	0.0433	0.125	0.354	4.89	11.1	0.0023	1.36	RV	CELLSTATES	vCM2	control_LMNA	7	15
PKD2	0.741	0.0174	0.223	0.561	5.65	15.2	0.000507	1.76	RV	CELLSTATES	vCM2	control_LMNA	7	15
TMEM185A	0.741	0.0497	0.085	0.218	4.4	10.5	0.00287	1.3	RV	CELLSTATES	vCM2	control_LMNA	7	15
PTPRM	0.735	0.00334	4.69	13.4	10.1	24	3.06e-05	2.48	RV	CELLSTATES	vCM2	control_LMNA	7	15
MXRA7	0.733	0.0291	0.211	0.533	5.59	12.8	0.0012	1.54	RV	CELLSTATES	vCM2	control_LMNA	7	15
ZMAT1	0.731	0.0334	0.186	0.451	5.42	12.2	0.00153	1.48	RV	CELLSTATES	vCM2	control_LMNA	7	15
NOTCH2	0.73	0.0142	0.0883	0.225	4.43	16.3	0.000347	1.85	RV	CELLSTATES	vCM2	control_LMNA	7	15
HDAC7	0.729	0.0263	0.233	0.642	5.81	13.3	0.000988	1.58	RV	CELLSTATES	vCM2	control_LMNA	7	15
SYNE2	0.728	0.00728	0.741	1.98	7.42	19.9	0.000106	2.14	RV	CELLSTATES	vCM2	control_LMNA	7	15
PGAP2	0.727	0.0466	0.145	0.363	5.12	10.8	0.00259	1.33	RV	CELLSTATES	vCM2	control_LMNA	7	15
ZNF528	0.726	0.0346	0.0814	0.186	4.22	12	0.00161	1.46	RV	CELLSTATES	vCM2	control_LMNA	7	15
PCDH9	0.719	0.0126	2.46	6.64	9.17	16.8	0.000286	1.9	RV	CELLSTATES	vCM2	control_LMNA	7	15
RASAL2	0.719	0.034	2.34	6.5	9.09	12.1	0.00157	1.47	RV	CELLSTATES	vCM2	control_LMNA	7	15
PSMA1	0.714	0.0232	0.155	0.437	5.3	13.9	0.000793	1.63	RV	CELLSTATES	vCM2	control_LMNA	7	15
CDK19	0.711	0.0372	0.281	0.73	6	11.7	0.00183	1.43	RV	CELLSTATES	vCM2	control_LMNA	7	15
JARID2	0.711	0.0324	0.728	1.89	7.37	12.3	0.00146	1.49	RV	CELLSTATES	vCM2	control_LMNA	7	15
UPP1	0.709	0.0428	0.112	0.265	4.69	11.1	0.00226	1.37	RV	CELLSTATES	vCM2	control_LMNA	7	15
CDKL5	0.708	0.0114	0.443	1.15	6.69	17.5	0.000227	1.94	RV	CELLSTATES	vCM2	control_LMNA	7	15
TBC1D1	0.708	0.0119	1.02	2.68	7.82	17.3	0.000246	1.92	RV	CELLSTATES	vCM2	control_LMNA	7	15
TMX4	0.708	0.0289	0.227	0.601	5.7	12.8	0.00118	1.54	RV	CELLSTATES	vCM2	control_LMNA	7	15
TSC22D2	0.707	0.0244	0.24	0.65	5.76	13.7	0.000861	1.61	RV	CELLSTATES	vCM2	control_LMNA	7	15
CFAP69	0.702	0.0437	0.0928	0.234	4.49	11.1	0.00234	1.36	RV	CELLSTATES	vCM2	control_LMNA	7	15
ZNF274	0.701	0.0172	0.145	0.44	5.16	15.2	0.000495	1.77	RV	CELLSTATES	vCM2	control_LMNA	7	15
ULK1	0.7	0.0306	0.197	0.472	5.47	12.6	0.00131	1.51	RV	CELLSTATES	vCM2	control_LMNA	7	15
AC116366.3	0.698	0.0174	0.61	1.49	7.09	15.1	0.000514	1.76	RV	CELLSTATES	vCM2	control_LMNA	7	15
KIAA0556	0.687	0.0216	0.171	0.444	5.33	14.2	0.000713	1.67	RV	CELLSTATES	vCM2	control_LMNA	7	15
YAF2	0.683	0.0118	0.797	2.02	7.5	17.3	0.000243	1.93	RV	CELLSTATES	vCM2	control_LMNA	7	15
SLAIN2	0.68	0.0287	0.308	0.783	6.13	12.9	0.00116	1.54	RV	CELLSTATES	vCM2	control_LMNA	7	15
PDE7A	0.676	0.0253	4.62	12.1	10.1	13.5	0.000919	1.6	RV	CELLSTATES	vCM2	control_LMNA	7	15
SERPINB6	0.672	0.0291	0.362	0.98	6.39	12.8	0.0012	1.54	RV	CELLSTATES	vCM2	control_LMNA	7	15
SAMD12	0.67	0.0332	0.593	1.44	7.02	12.2	0.00151	1.48	RV	CELLSTATES	vCM2	control_LMNA	7	15
ZRANB1	0.67	0.0124	0.164	0.407	5.24	17	0.000272	1.91	RV	CELLSTATES	vCM2	control_LMNA	7	15
DHX15	0.665	0.0168	0.281	0.727	6	15.4	0.000476	1.78	RV	CELLSTATES	vCM2	control_LMNA	7	15
SUCLG2-AS1	0.665	0.0295	0.256	0.656	5.9	12.8	0.00122	1.53	RV	CELLSTATES	vCM2	control_LMNA	7	15
NECAB3	0.664	0.0406	0.12	0.297	4.87	11.4	0.00208	1.39	RV	CELLSTATES	vCM2	control_LMNA	7	15
DYNC2LI1	0.662	0.0274	0.154	0.373	5.14	13.1	0.00105	1.56	RV	CELLSTATES	vCM2	control_LMNA	7	15
HSD17B4	0.662	0.0322	0.511	1.24	6.84	12.3	0.00144	1.49	RV	CELLSTATES	vCM2	control_LMNA	7	15
RAD21	0.662	0.0435	0.155	0.413	5.21	11.1	0.00232	1.36	RV	CELLSTATES	vCM2	control_LMNA	7	15
CAT	0.658	0.0413	0.543	1.37	6.96	11.3	0.00217	1.38	RV	CELLSTATES	vCM2	control_LMNA	7	15
LINC01505	0.657	0.0122	1.52	4.33	8.49	17.1	0.000258	1.91	RV	CELLSTATES	vCM2	control_LMNA	7	15
YWHAG	0.657	0.0357	0.257	0.602	5.83	11.9	0.00169	1.45	RV	CELLSTATES	vCM2	control_LMNA	7	15
SORT1	0.654	0.025	0.456	1.17	6.72	13.6	0.000905	1.6	RV	CELLSTATES	vCM2	control_LMNA	7	15
NFE2L1	0.644	0.0433	0.222	0.539	5.64	11.1	0.0023	1.36	RV	CELLSTATES	vCM2	control_LMNA	7	15
EVA1C	0.641	0.00621	0.398	1.01	6.53	20.8	7.93e-05	2.21	RV	CELLSTATES	vCM2	control_LMNA	7	15
FGFR1OP2	0.64	0.0343	0.129	0.342	4.89	12.1	0.00158	1.47	RV	CELLSTATES	vCM2	control_LMNA	7	15
PIP4P2	0.633	0.0463	0.114	0.325	4.82	10.8	0.00255	1.33	RV	CELLSTATES	vCM2	control_LMNA	7	15
SOS1	0.633	0.0448	1.01	2.69	7.88	11	0.00242	1.35	RV	CELLSTATES	vCM2	control_LMNA	7	15
FUS	0.632	0.0209	0.633	1.58	7.14	14.4	0.000674	1.68	RV	CELLSTATES	vCM2	control_LMNA	7	15
PPM1B	0.631	0.0114	0.325	0.798	6.22	17.6	0.000225	1.94	RV	CELLSTATES	vCM2	control_LMNA	7	15
DLG1	0.625	0.0152	0.865	2.08	7.56	15.9	0.000388	1.82	RV	CELLSTATES	vCM2	control_LMNA	7	15
LIN52	0.625	0.0349	0.317	0.825	6.22	12	0.00164	1.46	RV	CELLSTATES	vCM2	control_LMNA	7	15
NXPE3	0.625	0.0245	0.186	0.48	5.44	13.7	0.00087	1.61	RV	CELLSTATES	vCM2	control_LMNA	7	15
OSBPL1A	0.621	0.00816	0.728	1.83	7.36	19.2	0.000134	2.09	RV	CELLSTATES	vCM2	control_LMNA	7	15
NF2	0.617	0.0365	0.132	0.301	4.94	11.8	0.00175	1.44	RV	CELLSTATES	vCM2	control_LMNA	7	15
SLC22A23	0.617	0.0369	0.13	0.34	4.94	11.8	0.00178	1.43	RV	CELLSTATES	vCM2	control_LMNA	7	15
MADD	0.616	0.0401	0.151	0.352	5.1	11.4	0.00204	1.4	RV	CELLSTATES	vCM2	control_LMNA	7	15
TFDP2	0.611	0.0202	0.936	2.34	7.71	14.6	0.000633	1.7	RV	CELLSTATES	vCM2	control_LMNA	7	15
CLEC16A	0.608	0.0449	0.502	1.2	6.79	11	0.00244	1.35	RV	CELLSTATES	vCM2	control_LMNA	7	15
CECR2	0.599	0.0262	0.666	1.62	7.23	13.4	0.000973	1.58	RV	CELLSTATES	vCM2	control_LMNA	7	15
PARD3B	0.599	0.0123	1.1	2.77	7.94	17	0.000269	1.91	RV	CELLSTATES	vCM2	control_LMNA	7	15
NHLRC3	0.598	0.0466	0.175	0.449	5.34	10.8	0.00258	1.33	RV	CELLSTATES	vCM2	control_LMNA	7	15
STRBP	0.594	0.0409	0.733	1.66	7.31	11.3	0.00212	1.39	RV	CELLSTATES	vCM2	control_LMNA	7	15
PEBP4	0.593	0.0281	0.953	2.43	7.73	13	0.00111	1.55	RV	CELLSTATES	vCM2	control_LMNA	7	15
FAM135A	0.583	0.0141	0.451	1.1	6.65	16.3	0.000342	1.85	RV	CELLSTATES	vCM2	control_LMNA	7	15
HNRNPC	0.582	0.0162	0.754	1.85	7.36	15.6	0.000438	1.79	RV	CELLSTATES	vCM2	control_LMNA	7	15
MTUS1	0.582	0.0166	1.56	3.88	8.42	15.4	0.000464	1.78	RV	CELLSTATES	vCM2	control_LMNA	7	15
AL356599.1	0.581	0.0353	0.301	0.738	6.07	11.9	0.00167	1.45	RV	CELLSTATES	vCM2	control_LMNA	7	15
DIP2B	0.578	0.038	0.63	1.51	7.09	11.6	0.0019	1.42	RV	CELLSTATES	vCM2	control_LMNA	7	15
ATP6V1A	0.577	0.0343	0.239	0.53	5.71	12.1	0.00159	1.46	RV	CELLSTATES	vCM2	control_LMNA	7	15
PSME4	0.571	0.0451	1.06	2.6	7.86	10.9	0.00246	1.35	RV	CELLSTATES	vCM2	control_LMNA	7	15
ATXN7L1	0.568	0.0465	0.368	0.912	6.33	10.8	0.00257	1.33	RV	CELLSTATES	vCM2	control_LMNA	7	15
TBC1D8	0.553	0.0328	1.1	2.7	7.95	12.2	0.00148	1.48	RV	CELLSTATES	vCM2	control_LMNA	7	15
ELF1	0.548	0.0297	1.2	2.8	8	12.7	0.00123	1.53	RV	CELLSTATES	vCM2	control_LMNA	7	15
SPIN1	0.539	0.0449	0.424	1.12	6.54	10.9	0.00244	1.35	RV	CELLSTATES	vCM2	control_LMNA	7	15
MIPEP	0.537	0.0411	0.194	0.465	5.43	11.3	0.00215	1.39	RV	CELLSTATES	vCM2	control_LMNA	7	15
ETFA	0.535	0.0257	0.679	1.79	7.3	13.4	0.000943	1.59	RV	CELLSTATES	vCM2	control_LMNA	7	15
GK5	0.535	0.0381	0.172	0.412	5.24	11.6	0.00191	1.42	RV	CELLSTATES	vCM2	control_LMNA	7	15
PPP2R3C	0.528	0.0371	0.194	0.452	5.46	11.7	0.00181	1.43	RV	CELLSTATES	vCM2	control_LMNA	7	15
SLC25A12	0.526	0.0185	1.3	3.05	8.17	14.9	0.000566	1.73	RV	CELLSTATES	vCM2	control_LMNA	7	15
FBXO42	0.52	0.045	0.659	1.52	7.16	10.9	0.00245	1.35	RV	CELLSTATES	vCM2	control_LMNA	7	15
GBF1	0.512	0.0147	1.26	3.06	8.12	16.1	0.000369	1.83	RV	CELLSTATES	vCM2	control_LMNA	7	15
ASCC3	0.509	0.0384	0.351	0.901	6.28	11.5	0.00193	1.42	RV	CELLSTATES	vCM2	control_LMNA	7	15
CPED1	0.503	0.0488	1.26	3.02	8.1	10.6	0.00276	1.31	RV	CELLSTATES	vCM2	control_LMNA	7	15
TRPC1	0.5	0.0419	0.682	1.58	7.21	11.2	0.0022	1.38	RV	CELLSTATES	vCM2	control_LMNA	7	15

## Sheet: PKP2_control
Gene	logFC	FDR	mean_exp_control	mean_exp_genotype	logCPM	F	PValue	FDR_plot	Region	annotation_level	cell_state	comparison	Observations_genotype	Observations_reference
ADGRF4	4.25	0.00238	0.00153	0.0266	1.07	34.3	2.26e-06	2.62	RV	CELLSTATES	vCM2	control_PKP2	5	15
SPINK1	3.85	0.017	0.000879	0.0163	0.53	19.9	0.000113	1.77	RV	CELLSTATES	vCM2	control_PKP2	5	15
AL592431.1	3.83	0.0206	0.000636	0.0179	0.376	18.7	0.000162	1.69	RV	CELLSTATES	vCM2	control_PKP2	5	15
AL020998.1	3.69	0.017	0.00147	0.0187	0.833	19.9	0.000111	1.77	RV	CELLSTATES	vCM2	control_PKP2	5	15
VWA5B1	3.69	0.00555	0.00292	0.0365	1.45	26.1	1.8e-05	2.26	RV	CELLSTATES	vCM2	control_PKP2	5	15
HBA2	3.58	0.0076	0.000999	0.0905	0.764	24.8	2.63e-05	2.12	RV	CELLSTATES	vCM2	control_PKP2	5	15
WNT9A	3.14	0.015	0.0326	0.604	3.95	20.8	8.3e-05	1.82	RV	CELLSTATES	vCM2	control_PKP2	5	15
AL078590.3	3.13	0.000807	0.0605	0.95	5.08	41.4	4.66e-07	3.09	RV	CELLSTATES	vCM2	control_PKP2	5	15
AL596188.1	3.12	0.0393	0.00586	0.147	2.02	15.1	0.000545	1.41	RV	CELLSTATES	vCM2	control_PKP2	5	15
COTL1	3.02	0.00289	0.0123	0.118	2.67	30.6	5.56e-06	2.54	RV	CELLSTATES	vCM2	control_PKP2	5	15
AL078590.2	2.98	0.0333	0.00464	0.0621	1.64	16.2	0.000373	1.48	RV	CELLSTATES	vCM2	control_PKP2	5	15
AC093730.1	2.97	0.0206	0.0288	0.284	3.66	18.7	0.00016	1.69	RV	CELLSTATES	vCM2	control_PKP2	5	15
ATRNL1	2.78	0.00238	0.0557	0.711	4.5	33	3.1e-06	2.62	RV	CELLSTATES	vCM2	control_PKP2	5	15
FKBP5	2.69	0.000228	1.53	12.5	9.14	53.5	4.39e-08	3.64	RV	CELLSTATES	vCM2	control_PKP2	5	15
PHLDA1	2.63	0.00912	0.013	0.221	2.68	23.6	3.64e-05	2.04	RV	CELLSTATES	vCM2	control_PKP2	5	15
MUM1L1	2.57	0.0033	0.0443	0.24	3.9	29.6	7.29e-06	2.48	RV	CELLSTATES	vCM2	control_PKP2	5	15
ADGRL3	2.55	0.0148	0.0648	0.674	4.74	21	8e-05	1.83	RV	CELLSTATES	vCM2	control_PKP2	5	15
LINC00222	2.53	0.00247	0.019	0.134	2.98	32.2	3.73e-06	2.61	RV	CELLSTATES	vCM2	control_PKP2	5	15
CPNE8	2.4	0.00254	0.0948	0.827	5.27	31.9	4.08e-06	2.59	RV	CELLSTATES	vCM2	control_PKP2	5	15
LINC01982	2.38	0.0367	0.0141	0.112	2.56	15.5	0.000476	1.44	RV	CELLSTATES	vCM2	control_PKP2	5	15
LINC00211	2.29	0.024	0.0203	0.114	2.87	17.8	0.000218	1.62	RV	CELLSTATES	vCM2	control_PKP2	5	15
WASHC2A	2.17	0.00264	0.0782	0.66	4.74	31.4	4.57e-06	2.58	RV	CELLSTATES	vCM2	control_PKP2	5	15
MBOAT2	2.11	0.000689	0.208	1.34	5.98	42.7	3.54e-07	3.16	RV	CELLSTATES	vCM2	control_PKP2	5	15
DHRS3	2.1	0.000185	0.159	0.956	5.68	57	2.38e-08	3.73	RV	CELLSTATES	vCM2	control_PKP2	5	15
SLC16A14	2.1	0.024	0.0152	0.0519	2.41	17.8	0.000217	1.62	RV	CELLSTATES	vCM2	control_PKP2	5	15
KLHL36	2.05	0.000497	0.14	0.857	5.43	45.7	1.91e-07	3.3	RV	CELLSTATES	vCM2	control_PKP2	5	15
AL136962.1	1.94	0.0213	0.0601	0.528	4.29	18.5	0.000175	1.67	RV	CELLSTATES	vCM2	control_PKP2	5	15
UPP2	1.93	0.0196	0.0444	0.203	3.8	19.1	0.000142	1.71	RV	CELLSTATES	vCM2	control_PKP2	5	15
CLSTN2	1.87	0.0255	0.0578	0.31	4.05	17.4	0.000249	1.59	RV	CELLSTATES	vCM2	control_PKP2	5	15
C6	1.85	0.00987	0.533	3.17	7.36	22.9	4.47e-05	2.01	RV	CELLSTATES	vCM2	control_PKP2	5	15
SAMHD1	1.85	0.00271	0.141	0.683	5.35	31	5.04e-06	2.57	RV	CELLSTATES	vCM2	control_PKP2	5	15
GDAP1L1	1.83	0.0148	0.221	0.819	5.83	21	7.96e-05	1.83	RV	CELLSTATES	vCM2	control_PKP2	5	15
GRK3	1.8	0.000497	0.2	1.32	6	45.7	1.91e-07	3.3	RV	CELLSTATES	vCM2	control_PKP2	5	15
SNCA	1.8	0.0367	0.02	0.0718	2.42	15.5	0.000474	1.44	RV	CELLSTATES	vCM2	control_PKP2	5	15
ZNF189	1.8	0.000689	0.208	1.01	5.85	42.9	3.43e-07	3.16	RV	CELLSTATES	vCM2	control_PKP2	5	15
TTC39C	1.79	0.0253	0.063	0.275	4.16	17.4	0.000244	1.6	RV	CELLSTATES	vCM2	control_PKP2	5	15
SLC7A8	1.78	0.0033	0.106	0.555	4.96	29.4	7.6e-06	2.48	RV	CELLSTATES	vCM2	control_PKP2	5	15
SHC4	1.77	0.015	0.0368	0.199	3.57	20.8	8.35e-05	1.82	RV	CELLSTATES	vCM2	control_PKP2	5	15
PLCE1	1.73	0.00987	0.0739	0.414	4.47	22.9	4.56e-05	2.01	RV	CELLSTATES	vCM2	control_PKP2	5	15
TMTC1	1.72	6.93e-05	0.51	2.59	7.15	67.3	4.45e-09	4.16	RV	CELLSTATES	vCM2	control_PKP2	5	15
ZNF578	1.66	0.0331	0.0298	0.0981	3.08	16.2	0.000363	1.48	RV	CELLSTATES	vCM2	control_PKP2	5	15
RERGL	1.64	0.0331	0.023	0.168	3	16.2	0.000367	1.48	RV	CELLSTATES	vCM2	control_PKP2	5	15
COL23A1	1.63	0.00547	0.554	2.44	7.13	26.5	1.65e-05	2.26	RV	CELLSTATES	vCM2	control_PKP2	5	15
AKTIP	1.62	0.000855	0.113	0.454	4.86	40.6	5.49e-07	3.07	RV	CELLSTATES	vCM2	control_PKP2	5	15
ST8SIA5	1.6	0.0369	0.0596	0.266	4.07	15.4	0.000491	1.43	RV	CELLSTATES	vCM2	control_PKP2	5	15
RANBP17	1.59	0.0213	0.121	0.476	5.07	18.4	0.000178	1.67	RV	CELLSTATES	vCM2	control_PKP2	5	15
TDRD9	1.59	0.017	0.0417	0.164	3.59	20	0.000109	1.77	RV	CELLSTATES	vCM2	control_PKP2	5	15
PDCD4	1.57	0.0033	0.208	0.894	5.74	29.6	7.21e-06	2.48	RV	CELLSTATES	vCM2	control_PKP2	5	15
YBX3	1.57	0.0164	0.26	1.46	6.21	20.2	0.000101	1.78	RV	CELLSTATES	vCM2	control_PKP2	5	15
KLF9	1.56	0.0154	0.18	0.627	5.46	20.6	8.91e-05	1.81	RV	CELLSTATES	vCM2	control_PKP2	5	15
ALDH6A1	1.55	0.0263	0.0457	0.22	3.73	17.2	0.00026	1.58	RV	CELLSTATES	vCM2	control_PKP2	5	15
BCL2	1.55	0.0053	0.24	1.1	6.1	26.7	1.54e-05	2.28	RV	CELLSTATES	vCM2	control_PKP2	5	15
HEG1	1.52	0.00353	0.394	1.66	6.64	28.9	8.6e-06	2.45	RV	CELLSTATES	vCM2	control_PKP2	5	15
AC019211.1	1.5	0.0367	0.0929	0.368	4.6	15.5	0.000469	1.44	RV	CELLSTATES	vCM2	control_PKP2	5	15
RIDA	1.5	0.00912	0.0645	0.24	4.08	23.6	3.69e-05	2.04	RV	CELLSTATES	vCM2	control_PKP2	5	15
SLC25A29	1.5	0.0396	0.0494	0.194	3.7	15	0.000551	1.4	RV	CELLSTATES	vCM2	control_PKP2	5	15
ATAD2	1.49	0.00111	0.43	1.7	6.77	39	7.83e-07	2.95	RV	CELLSTATES	vCM2	control_PKP2	5	15
PHYHD1	1.49	0.00979	0.0838	0.333	4.52	23.2	4.09e-05	2.01	RV	CELLSTATES	vCM2	control_PKP2	5	15
ANTXR2	1.47	0.00271	0.284	1.05	6.16	31.1	4.96e-06	2.57	RV	CELLSTATES	vCM2	control_PKP2	5	15
FOXO3	1.47	0.000347	1.26	5.62	8.38	49.7	8.91e-08	3.46	RV	CELLSTATES	vCM2	control_PKP2	5	15
DPYSL2	1.46	0.00555	0.167	0.655	5.46	26.1	1.81e-05	2.26	RV	CELLSTATES	vCM2	control_PKP2	5	15
LINC00923	1.46	0.0304	0.427	1.75	6.82	16.6	0.000321	1.52	RV	CELLSTATES	vCM2	control_PKP2	5	15
IGF2R	1.45	0.0173	0.428	1.7	6.71	19.8	0.000116	1.76	RV	CELLSTATES	vCM2	control_PKP2	5	15
C1orf21	1.43	0.00356	0.916	3.56	7.81	28.7	9.14e-06	2.45	RV	CELLSTATES	vCM2	control_PKP2	5	15
AC015813.2	1.42	0.0367	0.0954	0.294	4.48	15.5	0.000476	1.44	RV	CELLSTATES	vCM2	control_PKP2	5	15
RPS6KA2	1.42	0.00807	0.296	0.988	6.23	24.5	2.85e-05	2.09	RV	CELLSTATES	vCM2	control_PKP2	5	15
CASC2	1.4	0.0367	0.0442	0.225	3.61	15.4	0.000479	1.44	RV	CELLSTATES	vCM2	control_PKP2	5	15
DOCK5	1.39	0.00191	0.677	2.58	7.41	35.8	1.59e-06	2.72	RV	CELLSTATES	vCM2	control_PKP2	5	15
MOGAT1	1.39	0.0428	0.0825	0.24	4.33	14.6	0.000647	1.37	RV	CELLSTATES	vCM2	control_PKP2	5	15
MTM1	1.39	0.0105	0.108	0.304	4.73	22.4	5.16e-05	1.98	RV	CELLSTATES	vCM2	control_PKP2	5	15
ASIP	1.38	0.0164	0.117	0.513	5.01	20.2	0.0001	1.78	RV	CELLSTATES	vCM2	control_PKP2	5	15
ATP6AP1L	1.37	0.0245	0.102	0.419	4.7	17.6	0.000232	1.61	RV	CELLSTATES	vCM2	control_PKP2	5	15
CBFB	1.35	0.0012	0.177	0.76	5.55	38.3	9.22e-07	2.92	RV	CELLSTATES	vCM2	control_PKP2	5	15
RPGR	1.34	0.0427	0.0482	0.194	3.59	14.6	0.000634	1.37	RV	CELLSTATES	vCM2	control_PKP2	5	15
RBL2	1.32	0.0367	0.343	1.09	6.3	15.4	0.000485	1.44	RV	CELLSTATES	vCM2	control_PKP2	5	15
NME5	1.31	0.0177	0.0645	0.177	4.01	19.6	0.000122	1.75	RV	CELLSTATES	vCM2	control_PKP2	5	15
AC016831.7	1.3	0.0212	3.21	12.7	9.7	18.5	0.00017	1.67	RV	CELLSTATES	vCM2	control_PKP2	5	15
FAM13C	1.3	0.0304	0.0668	0.267	4.16	16.6	0.000318	1.52	RV	CELLSTATES	vCM2	control_PKP2	5	15
VCL	1.3	0.0043	1.46	5.42	8.5	27.8	1.16e-05	2.37	RV	CELLSTATES	vCM2	control_PKP2	5	15
ZNF106	1.29	0.00464	1.17	4.62	8.2	27.4	1.28e-05	2.33	RV	CELLSTATES	vCM2	control_PKP2	5	15
FOXO1	1.27	0.00238	0.736	2.67	7.48	34.1	2.38e-06	2.62	RV	CELLSTATES	vCM2	control_PKP2	5	15
MTMR14	1.27	0.00987	0.187	0.611	5.5	23.1	4.31e-05	2.01	RV	CELLSTATES	vCM2	control_PKP2	5	15
IP6K3	1.26	0.0393	0.241	0.755	5.86	15.1	0.000532	1.41	RV	CELLSTATES	vCM2	control_PKP2	5	15
LINC01428	1.26	0.0196	0.664	2.18	7.31	19.1	0.000142	1.71	RV	CELLSTATES	vCM2	control_PKP2	5	15
PDZD2	1.26	0.00912	3.82	14.9	9.92	23.7	3.59e-05	2.04	RV	CELLSTATES	vCM2	control_PKP2	5	15
ARHGAP26	1.25	0.00238	2.35	7.79	9.12	33.9	2.52e-06	2.62	RV	CELLSTATES	vCM2	control_PKP2	5	15
HBP1	1.22	0.0331	0.177	0.501	5.35	16.2	0.000363	1.48	RV	CELLSTATES	vCM2	control_PKP2	5	15
OSBPL11	1.22	0.0367	0.202	0.829	5.64	15.5	0.000474	1.44	RV	CELLSTATES	vCM2	control_PKP2	5	15
AC027117.2	1.21	0.017	0.31	0.982	6.24	20	0.000107	1.77	RV	CELLSTATES	vCM2	control_PKP2	5	15
USP53	1.2	0.00238	1.33	4.37	8.29	33.4	2.83e-06	2.62	RV	CELLSTATES	vCM2	control_PKP2	5	15
JAK2	1.18	0.0255	0.341	1.27	6.36	17.4	0.00025	1.59	RV	CELLSTATES	vCM2	control_PKP2	5	15
CCDC93	1.16	0.0114	0.616	2.09	7.21	22.1	5.71e-05	1.94	RV	CELLSTATES	vCM2	control_PKP2	5	15
ARHGAP24	1.15	0.0244	1.74	6.29	8.79	17.6	0.000229	1.61	RV	CELLSTATES	vCM2	control_PKP2	5	15
SRSF6	1.15	0.0289	0.198	0.708	5.64	16.8	0.000297	1.54	RV	CELLSTATES	vCM2	control_PKP2	5	15
SUN2	1.14	0.0456	0.0826	0.178	4.35	14.3	0.000716	1.34	RV	CELLSTATES	vCM2	control_PKP2	5	15
SLC2A12	1.13	0.0361	0.268	0.856	5.97	15.7	0.00044	1.44	RV	CELLSTATES	vCM2	control_PKP2	5	15
NFE2L1	1.12	0.015	0.222	0.64	5.66	20.8	8.35e-05	1.82	RV	CELLSTATES	vCM2	control_PKP2	5	15
ZBTB16	1.12	0.0227	2.31	7.64	9.14	18.1	0.000195	1.64	RV	CELLSTATES	vCM2	control_PKP2	5	15
ZRANB1	1.11	0.00969	0.164	0.575	5.27	23.3	3.98e-05	2.01	RV	CELLSTATES	vCM2	control_PKP2	5	15
ATP2C1	1.1	0.017	0.758	2.51	7.48	19.9	0.00011	1.77	RV	CELLSTATES	vCM2	control_PKP2	5	15
RMDN2	1.1	0.0361	0.115	0.299	4.77	15.7	0.000445	1.44	RV	CELLSTATES	vCM2	control_PKP2	5	15
XPR1	1.09	0.0333	2.03	5.9	8.82	16	0.000389	1.48	RV	CELLSTATES	vCM2	control_PKP2	5	15
AC116366.3	1.05	0.00987	0.61	1.77	7.08	22.9	4.55e-05	2.01	RV	CELLSTATES	vCM2	control_PKP2	5	15
CDK19	1.05	0.0428	0.281	0.686	5.92	14.6	0.00065	1.37	RV	CELLSTATES	vCM2	control_PKP2	5	15
FAM214A	1.03	0.0213	0.608	1.85	7.08	18.4	0.000177	1.67	RV	CELLSTATES	vCM2	control_PKP2	5	15
FNDC3B	1.02	0.00238	2.07	6.8	8.95	32.9	3.21e-06	2.62	RV	CELLSTATES	vCM2	control_PKP2	5	15
PTPN14	1.02	0.0155	0.371	1.06	6.41	20.6	9.06e-05	1.81	RV	CELLSTATES	vCM2	control_PKP2	5	15
RRAS2	1.02	0.0333	0.216	0.558	5.64	16	0.000389	1.48	RV	CELLSTATES	vCM2	control_PKP2	5	15
FBXO42	1	0.0213	0.659	2.04	7.21	18.4	0.000179	1.67	RV	CELLSTATES	vCM2	control_PKP2	5	15
RORA	1	0.0237	0.634	2.1	7.25	17.9	0.000209	1.62	RV	CELLSTATES	vCM2	control_PKP2	5	15
PPM1B	0.995	0.0153	0.325	0.875	6.21	20.7	8.76e-05	1.81	RV	CELLSTATES	vCM2	control_PKP2	5	15
SOS1	0.994	0.00912	1.01	3.07	7.87	23.8	3.46e-05	2.04	RV	CELLSTATES	vCM2	control_PKP2	5	15
APPL2	0.986	0.0177	0.416	1.3	6.58	19.6	0.000123	1.75	RV	CELLSTATES	vCM2	control_PKP2	5	15
CECR2	0.979	0.0153	0.666	1.91	7.23	20.7	8.64e-05	1.81	RV	CELLSTATES	vCM2	control_PKP2	5	15
FASTKD1	0.963	0.0198	0.571	1.41	6.93	19.1	0.000145	1.7	RV	CELLSTATES	vCM2	control_PKP2	5	15
CDKL5	0.96	0.0331	0.443	1.37	6.67	16.2	0.000366	1.48	RV	CELLSTATES	vCM2	control_PKP2	5	15
EIF4EBP2	0.958	0.0102	0.228	0.619	5.7	22.6	4.9e-05	1.99	RV	CELLSTATES	vCM2	control_PKP2	5	15
CREBRF	0.956	0.0241	0.227	0.656	5.71	17.7	0.000223	1.62	RV	CELLSTATES	vCM2	control_PKP2	5	15
YAF2	0.955	0.024	0.797	2.18	7.46	17.7	0.000221	1.62	RV	CELLSTATES	vCM2	control_PKP2	5	15
PDE3B	0.941	0.0353	0.422	1.17	6.59	15.8	0.000427	1.45	RV	CELLSTATES	vCM2	control_PKP2	5	15
GREB1L	0.935	0.0415	1.02	2.79	7.8	14.8	0.000601	1.38	RV	CELLSTATES	vCM2	control_PKP2	5	15
LIN52	0.918	0.0402	0.317	0.917	6.19	14.9	0.000567	1.4	RV	CELLSTATES	vCM2	control_PKP2	5	15
BMP2K	0.909	0.0333	0.443	1.08	6.57	16.1	0.000385	1.48	RV	CELLSTATES	vCM2	control_PKP2	5	15
TMEM164	0.908	0.0176	0.965	2.93	7.77	19.7	0.00012	1.75	RV	CELLSTATES	vCM2	control_PKP2	5	15
TBC1D8	0.883	0.0206	1.1	3.16	7.96	18.7	0.000164	1.69	RV	CELLSTATES	vCM2	control_PKP2	5	15
PDE7A	0.87	0.0428	4.62	12.2	9.99	14.6	0.000652	1.37	RV	CELLSTATES	vCM2	control_PKP2	5	15
FAM135A	0.853	0.0245	0.451	1.25	6.63	17.6	0.000233	1.61	RV	CELLSTATES	vCM2	control_PKP2	5	15
IL6ST	0.851	0.0452	0.296	0.762	5.99	14.3	0.000705	1.34	RV	CELLSTATES	vCM2	control_PKP2	5	15
INSR	0.838	0.0237	1.45	4	8.34	17.9	0.000206	1.63	RV	CELLSTATES	vCM2	control_PKP2	5	15
MTUS1	0.837	0.018	1.56	4.1	8.39	19.5	0.000126	1.74	RV	CELLSTATES	vCM2	control_PKP2	5	15
PTPRM	0.83	0.0226	4.69	13.2	10	18.2	0.000191	1.65	RV	CELLSTATES	vCM2	control_PKP2	5	15
ACSS3	0.818	0.0206	1.33	3.43	8.2	18.9	0.000153	1.69	RV	CELLSTATES	vCM2	control_PKP2	5	15
PARVA	0.791	0.0428	0.666	1.85	7.22	14.6	0.000644	1.37	RV	CELLSTATES	vCM2	control_PKP2	5	15
SLC25A12	0.765	0.0247	1.3	3.22	8.13	17.5	0.000236	1.61	RV	CELLSTATES	vCM2	control_PKP2	5	15
PPARA	0.76	0.0497	0.679	1.8	7.2	13.9	0.00081	1.3	RV	CELLSTATES	vCM2	control_PKP2	5	15
GBF1	0.734	0.0304	1.26	3.3	8.1	16.6	0.000321	1.52	RV	CELLSTATES	vCM2	control_PKP2	5	15
ENAH	0.73	0.0307	0.736	2	7.33	16.6	0.000326	1.51	RV	CELLSTATES	vCM2	control_PKP2	5	15
KANK1	0.707	0.0333	4.06	10.1	9.76	16.1	0.000387	1.48	RV	CELLSTATES	vCM2	control_PKP2	5	15

## Sheet: PVneg_control
Gene	logFC	FDR	mean_exp_control	mean_exp_genotype	logCPM	F	PValue	FDR_plot	Region	annotation_level	cell_state	comparison	Observations_genotype	Observations_reference
AC133565.1	9.83	0.00619	0	0.014	0.208	65.6	8.21e-06	2.21	RV	CELLSTATES	vCM2	control_PVneg	4	15
NPPB	6.43	0.00251	0.0225	3.33	6.62	40.4	9.17e-07	2.6	RV	CELLSTATES	vCM2	control_PVneg	4	15
PDE8B	5.8	0.00545	0.00267	0.0297	0.985	33.2	5.78e-06	2.26	RV	CELLSTATES	vCM2	control_PVneg	4	15
AC091059.1	4.71	0.0159	0.00717	0.0435	1.68	24.5	3.67e-05	1.8	RV	CELLSTATES	vCM2	control_PVneg	4	15
AL110292.1	4.5	0.0114	0.0233	0.456	4.11	26.6	2.12e-05	1.94	RV	CELLSTATES	vCM2	control_PVneg	4	15
AC090673.1	4.44	0.0204	0.000679	0.0327	0.596	22.8	5.94e-05	1.69	RV	CELLSTATES	vCM2	control_PVneg	4	15
AL031283.2	4.22	0.0114	0.00152	0.0459	1.09	27.2	1.83e-05	1.94	RV	CELLSTATES	vCM2	control_PVneg	4	15
PLCE1-AS2	4.22	0.0351	0.000395	0.0227	0.385	20.2	0.000123	1.45	RV	CELLSTATES	vCM2	control_PVneg	4	15
CASP4	4.08	0.0114	0.0148	0.0658	2.32	27	1.9e-05	1.94	RV	CELLSTATES	vCM2	control_PVneg	4	15
HYAL4	4.08	0.0152	0.00197	0.0426	1.04	25	3.22e-05	1.82	RV	CELLSTATES	vCM2	control_PVneg	4	15
FRMD7	3.78	0.0406	0.00161	0.0248	0.738	19.4	0.000159	1.39	RV	CELLSTATES	vCM2	control_PVneg	4	15
AC055874.1	3.59	0.0466	8.4e-05	0.0223	0.428	18.5	0.000203	1.33	RV	CELLSTATES	vCM2	control_PVneg	4	15
C5AR1	2.95	0.00448	0.0172	0.17	2.85	33.7	3.86e-06	2.35	RV	CELLSTATES	vCM2	control_PVneg	4	15
MAP2	2.88	0.0465	0.0135	0.148	2.68	18.7	0.000197	1.33	RV	CELLSTATES	vCM2	control_PVneg	4	15
PLCE1	2.87	0.00214	0.0739	0.706	5.03	42.8	5.66e-07	2.67	RV	CELLSTATES	vCM2	control_PVneg	4	15
ANKRD33B	2.83	0.0171	0.0324	0.32	3.92	24.1	4.1e-05	1.77	RV	CELLSTATES	vCM2	control_PVneg	4	15
AC010327.3	2.72	0.00486	0.0757	0.66	4.94	33	4.51e-06	2.31	RV	CELLSTATES	vCM2	control_PVneg	4	15
CREB5	2.67	0.000365	0.256	2.08	6.56	57.4	4.34e-08	3.44	RV	CELLSTATES	vCM2	control_PVneg	4	15
ATRNL1	2.42	0.00545	0.0557	0.348	4.13	32	5.72e-06	2.26	RV	CELLSTATES	vCM2	control_PVneg	4	15
FKBP5	2.36	0.0179	1.53	8.32	8.89	23.6	4.75e-05	1.75	RV	CELLSTATES	vCM2	control_PVneg	4	15
ST8SIA5	2.3	0.00251	0.0596	0.333	4.25	40	9.96e-07	2.6	RV	CELLSTATES	vCM2	control_PVneg	4	15
PROM1	2.2	0.0159	0.021	0.125	2.86	24.5	3.65e-05	1.8	RV	CELLSTATES	vCM2	control_PVneg	4	15
BCL2	2.07	0.0114	0.24	1.44	6.32	26.6	2.11e-05	1.94	RV	CELLSTATES	vCM2	control_PVneg	4	15
ABCG2	2.06	0.0179	0.0354	0.157	3.43	23.6	4.64e-05	1.75	RV	CELLSTATES	vCM2	control_PVneg	4	15
DHRS3	2.02	0.00619	0.159	0.875	5.69	30.9	7.4e-06	2.21	RV	CELLSTATES	vCM2	control_PVneg	4	15
ZDHHC14	1.9	0.000365	0.416	2.03	6.92	56.8	4.83e-08	3.44	RV	CELLSTATES	vCM2	control_PVneg	4	15
FSTL3	1.88	0.0159	0.0932	0.34	4.57	24.6	3.54e-05	1.8	RV	CELLSTATES	vCM2	control_PVneg	4	15
FAM13C	1.78	0.00599	0.0668	0.357	4.43	31.3	6.75e-06	2.22	RV	CELLSTATES	vCM2	control_PVneg	4	15
INPP4B	1.77	0.00129	1.28	5.73	8.41	47.1	2.56e-07	2.89	RV	CELLSTATES	vCM2	control_PVneg	4	15
TMEM71	1.75	0.0179	1.19	5.4	8.3	23.6	4.7e-05	1.75	RV	CELLSTATES	vCM2	control_PVneg	4	15
XPR1	1.61	0.00366	2.03	7.92	8.98	36.3	2.18e-06	2.44	RV	CELLSTATES	vCM2	control_PVneg	4	15
VCL	1.51	0.00647	1.46	5.27	8.53	30	9e-06	2.19	RV	CELLSTATES	vCM2	control_PVneg	4	15
TWSG1	1.48	0.0252	0.0784	0.25	4.32	21.6	8.35e-05	1.6	RV	CELLSTATES	vCM2	control_PVneg	4	15
DOCK5	1.46	0.00392	0.677	2.49	7.41	35.4	2.62e-06	2.41	RV	CELLSTATES	vCM2	control_PVneg	4	15
GABPB2	1.46	0.0339	0.232	0.917	5.91	20.4	0.000117	1.47	RV	CELLSTATES	vCM2	control_PVneg	4	15
C1orf21	1.44	0.0394	0.916	2.91	7.75	19.6	0.000149	1.4	RV	CELLSTATES	vCM2	control_PVneg	4	15
DPYSL2	1.4	0.025	0.167	0.66	5.47	21.8	7.78e-05	1.6	RV	CELLSTATES	vCM2	control_PVneg	4	15
RORA	1.37	0.00392	0.634	2.23	7.32	35	2.85e-06	2.41	RV	CELLSTATES	vCM2	control_PVneg	4	15
ABTB2	1.36	0.0244	0.346	1.05	6.31	22	7.43e-05	1.61	RV	CELLSTATES	vCM2	control_PVneg	4	15
GALNT18	1.34	0.0195	0.195	0.474	5.46	23	5.54e-05	1.71	RV	CELLSTATES	vCM2	control_PVneg	4	15
EXT1	1.33	0.0132	0.642	2.29	7.3	25.9	2.54e-05	1.88	RV	CELLSTATES	vCM2	control_PVneg	4	15
ZNF41	1.33	0.0171	0.192	0.566	5.48	24	4.18e-05	1.77	RV	CELLSTATES	vCM2	control_PVneg	4	15
PM20D2	1.31	0.046	0.177	0.445	5.29	18.7	0.000192	1.34	RV	CELLSTATES	vCM2	control_PVneg	4	15
INSR	1.22	0.00619	1.45	4.66	8.45	30.6	7.92e-06	2.21	RV	CELLSTATES	vCM2	control_PVneg	4	15
FOXO3	1.21	0.0222	1.26	3.85	8.21	22.4	6.63e-05	1.65	RV	CELLSTATES	vCM2	control_PVneg	4	15
SPAST	1.18	0.0411	0.188	0.4	5.32	19.2	0.000169	1.39	RV	CELLSTATES	vCM2	control_PVneg	4	15
AC093157.1	1.15	0.0404	0.126	0.353	4.84	19.4	0.000155	1.39	RV	CELLSTATES	vCM2	control_PVneg	4	15
FNDC3B	1.14	0.0152	2.07	6.21	8.94	25.1	3.14e-05	1.82	RV	CELLSTATES	vCM2	control_PVneg	4	15
AP003108.2	1.13	0.0195	0.209	0.612	5.58	23	5.51e-05	1.71	RV	CELLSTATES	vCM2	control_PVneg	4	15
ARHGAP26	1.07	0.0411	2.35	6.15	9.02	19.2	0.000167	1.39	RV	CELLSTATES	vCM2	control_PVneg	4	15
PKD2	1.05	0.0466	0.223	0.615	5.62	18.5	0.000204	1.33	RV	CELLSTATES	vCM2	control_PVneg	4	15
ROR1	1.04	0.025	1.98	4.91	8.69	21.7	8.1e-05	1.6	RV	CELLSTATES	vCM2	control_PVneg	4	15
USP53	0.992	0.041	1.33	3.34	8.18	19.3	0.000163	1.39	RV	CELLSTATES	vCM2	control_PVneg	4	15
DLG1	0.985	0.0476	0.865	2.17	7.51	18.4	0.000211	1.32	RV	CELLSTATES	vCM2	control_PVneg	4	15
FRY	0.917	0.0492	3.38	8.36	9.53	18.3	0.000221	1.31	RV	CELLSTATES	vCM2	control_PVneg	4	15

## Sheet: RBM20_control
Gene	logFC	FDR	mean_exp_control	mean_exp_genotype	logCPM	F	PValue	FDR_plot	Region	annotation_level	cell_state	comparison	Observations_genotype	Observations_reference
HLA-DMA	5.32	8.65e-05	0.00572	0.104	2.6	59.1	2.88e-08	4.06	RV	CELLSTATES	vCM2	control_RBM20	5	15
PDE8B	5.11	0.00183	0.00267	0.0387	1.26	34.1	3.23e-06	2.74	RV	CELLSTATES	vCM2	control_RBM20	5	15
SPINK1	4.92	0.00356	0.000879	0.0281	0.761	29.2	1.02e-05	2.45	RV	CELLSTATES	vCM2	control_RBM20	5	15
BEX1	4.91	0.000708	0.000277	0.0285	0.535	40.5	8.13e-07	3.15	RV	CELLSTATES	vCM2	control_RBM20	5	15
SCGB3A2	4.8	0.00229	0.0011	0.036	0.943	32.4	4.79e-06	2.64	RV	CELLSTATES	vCM2	control_RBM20	5	15
HBA2	4.75	0.000612	0.000999	0.0403	1.08	42.5	5.42e-07	3.21	RV	CELLSTATES	vCM2	control_RBM20	5	15
NPPB	4.53	0.00281	0.0225	0.53	4.61	31	6.62e-06	2.55	RV	CELLSTATES	vCM2	control_RBM20	5	15
AQP9	3.85	0.0136	0.0017	0.0239	0.801	19.8	0.000134	1.87	RV	CELLSTATES	vCM2	control_RBM20	5	15
AC104170.2	3.5	0.0239	0.00674	0.0205	1.42	16.5	0.000393	1.62	RV	CELLSTATES	vCM2	control_RBM20	5	15
HYAL4	3.43	0.00877	0.00197	0.0396	1.04	22.2	6.65e-05	2.06	RV	CELLSTATES	vCM2	control_RBM20	5	15
C14orf132	3.38	0.00481	0.00302	0.0548	1.14	26.4	2.11e-05	2.32	RV	CELLSTATES	vCM2	control_RBM20	5	15
HBB	3.27	0.00868	0.00776	0.108	2.39	22.7	5.73e-05	2.06	RV	CELLSTATES	vCM2	control_RBM20	5	15
AC091059.1	3.25	0.02	0.00717	0.0201	1.45	17.4	0.000277	1.7	RV	CELLSTATES	vCM2	control_RBM20	5	15
ACTA1	3.18	0.000116	0.564	5.26	7.9	54.5	6.07e-08	3.94	RV	CELLSTATES	vCM2	control_RBM20	5	15
EDNRA	3.11	0.0159	0.0695	0.49	4.64	18.9	0.000174	1.8	RV	CELLSTATES	vCM2	control_RBM20	5	15
UNC80	3.07	0.00131	0.00682	0.11	2.34	36.3	1.98e-06	2.88	RV	CELLSTATES	vCM2	control_RBM20	5	15
WNT9A	3.06	0.00394	0.0326	0.334	3.85	28.2	1.33e-05	2.4	RV	CELLSTATES	vCM2	control_RBM20	5	15
ADGRL3	2.96	0.00394	0.0648	0.777	5.11	28.1	1.34e-05	2.4	RV	CELLSTATES	vCM2	control_RBM20	5	15
AL356489.3	2.93	0.0489	0.00113	0.0194	0.457	12.7	0.00137	1.31	RV	CELLSTATES	vCM2	control_RBM20	5	15
SLC6A6	2.93	0.00073	0.076	0.566	4.7	39.7	9.56e-07	3.14	RV	CELLSTATES	vCM2	control_RBM20	5	15
ACSM5	2.92	0.044	0.00584	0.0338	1.2	13.2	0.00116	1.36	RV	CELLSTATES	vCM2	control_RBM20	5	15
GRIA3	2.9	0.000612	0.0212	0.237	3.41	42.4	5.61e-07	3.21	RV	CELLSTATES	vCM2	control_RBM20	5	15
LRRC4	2.84	0.0256	0.00459	0.0359	1.35	16	0.000442	1.59	RV	CELLSTATES	vCM2	control_RBM20	5	15
YBX2	2.83	0.0462	0.00415	0.0139	0.966	13	0.00127	1.34	RV	CELLSTATES	vCM2	control_RBM20	5	15
MTRNR2L8	2.81	0.0313	0.00554	0.046	1.53	14.9	0.000638	1.5	RV	CELLSTATES	vCM2	control_RBM20	5	15
SPINK9	2.81	0.0194	0.01	0.0508	1.98	17.7	0.000253	1.71	RV	CELLSTATES	vCM2	control_RBM20	5	15
C5orf46	2.78	0.00324	0.0233	0.267	3.54	30	8.49e-06	2.49	RV	CELLSTATES	vCM2	control_RBM20	5	15
GCSAM	2.65	0.044	0.00168	0.0163	0.613	13.2	0.00114	1.36	RV	CELLSTATES	vCM2	control_RBM20	5	15
SRCIN1	2.65	0.00745	0.0046	0.0427	1.24	23.6	4.49e-05	2.13	RV	CELLSTATES	vCM2	control_RBM20	5	15
AC109811.1	2.59	0.035	0.0092	0.047	1.83	14.4	0.000771	1.46	RV	CELLSTATES	vCM2	control_RBM20	5	15
CALB1	2.56	0.0471	0.00246	0.0274	0.856	12.9	0.0013	1.33	RV	CELLSTATES	vCM2	control_RBM20	5	15
CHGB	2.54	0.044	0.00693	0.0378	1.67	13.2	0.00115	1.36	RV	CELLSTATES	vCM2	control_RBM20	5	15
C5AR1	2.47	0.00394	0.0172	0.122	2.69	28.3	1.29e-05	2.4	RV	CELLSTATES	vCM2	control_RBM20	5	15
NXPE1	2.47	0.0483	0.0114	0.0342	1.91	12.8	0.00135	1.32	RV	CELLSTATES	vCM2	control_RBM20	5	15
PHF21B	2.46	0.0113	0.00576	0.0748	1.84	20.9	9.66e-05	1.95	RV	CELLSTATES	vCM2	control_RBM20	5	15
AC006504.2	2.41	0.0399	0.00959	0.0529	1.98	13.6	0.000988	1.4	RV	CELLSTATES	vCM2	control_RBM20	5	15
AC002463.1	2.37	0.0136	0.00677	0.0414	1.41	19.8	0.000133	1.87	RV	CELLSTATES	vCM2	control_RBM20	5	15
NEURL1B	2.27	0.0065	0.0203	0.172	3.07	25	3.06e-05	2.19	RV	CELLSTATES	vCM2	control_RBM20	5	15
PLCE1	2.26	2.4e-05	0.0739	0.618	4.85	79.5	1.57e-09	4.62	RV	CELLSTATES	vCM2	control_RBM20	5	15
AP002518.2	2.22	0.00518	0.133	0.674	5.41	26	2.31e-05	2.29	RV	CELLSTATES	vCM2	control_RBM20	5	15
C1QTNF7	2.22	0.0376	0.00988	0.0532	1.91	13.9	0.000894	1.42	RV	CELLSTATES	vCM2	control_RBM20	5	15
ATRNL1	2.18	0.000708	0.0557	0.325	4.11	40.1	8.8e-07	3.15	RV	CELLSTATES	vCM2	control_RBM20	5	15
SOCS1	2.14	0.0389	0.00944	0.0634	1.98	13.8	0.000945	1.41	RV	CELLSTATES	vCM2	control_RBM20	5	15
ABCG2	2.11	0.00122	0.0354	0.218	3.61	36.9	1.75e-06	2.91	RV	CELLSTATES	vCM2	control_RBM20	5	15
FKBP5	2.09	0.00441	1.53	8.49	8.87	26.8	1.88e-05	2.36	RV	CELLSTATES	vCM2	control_RBM20	5	15
COTL1	2.07	0.0318	0.0123	0.0994	2.39	14.8	0.000656	1.5	RV	CELLSTATES	vCM2	control_RBM20	5	15
SAP30	2.07	0.0231	0.0275	0.0977	2.98	16.5	0.000372	1.64	RV	CELLSTATES	vCM2	control_RBM20	5	15
UBE2S	2.07	0.0234	0.00938	0.0402	1.81	16.5	0.00038	1.63	RV	CELLSTATES	vCM2	control_RBM20	5	15
AC018832.1	2.01	0.0466	0.0121	0.0578	2.16	12.9	0.00128	1.33	RV	CELLSTATES	vCM2	control_RBM20	5	15
ROR1-AS1	1.97	0.004	0.164	0.732	5.53	27.9	1.44e-05	2.4	RV	CELLSTATES	vCM2	control_RBM20	5	15
MUM1L1	1.96	0.0192	0.0443	0.24	3.79	17.8	0.000245	1.72	RV	CELLSTATES	vCM2	control_RBM20	5	15
AC008957.1	1.95	0.00441	0.0669	0.279	4.25	26.9	1.83e-05	2.36	RV	CELLSTATES	vCM2	control_RBM20	5	15
AP005131.5	1.95	0.0283	0.0198	0.0738	2.61	15.4	0.000548	1.55	RV	CELLSTATES	vCM2	control_RBM20	5	15
RPGR	1.94	0.000539	0.0482	0.244	3.87	43.8	4.24e-07	3.27	RV	CELLSTATES	vCM2	control_RBM20	5	15
MT-ND5	1.93	0.00395	0.0499	0.219	3.89	28	1.4e-05	2.4	RV	CELLSTATES	vCM2	control_RBM20	5	15
PPM1E	1.9	0.00732	0.101	0.646	5.14	23.9	4.1e-05	2.14	RV	CELLSTATES	vCM2	control_RBM20	5	15
AL033384.2	1.89	0.00923	0.0216	0.111	2.9	21.9	7.25e-05	2.03	RV	CELLSTATES	vCM2	control_RBM20	5	15
AL162586.1	1.88	0.0339	0.0198	0.0972	2.74	14.5	0.000728	1.47	RV	CELLSTATES	vCM2	control_RBM20	5	15
MT-CO3	1.87	0.000241	0.665	3.07	7.56	49	1.58e-07	3.62	RV	CELLSTATES	vCM2	control_RBM20	5	15
RANBP17	1.87	0.00441	0.121	0.646	5.31	26.8	1.87e-05	2.36	RV	CELLSTATES	vCM2	control_RBM20	5	15
VTCN1	1.87	0.0187	0.0217	0.0981	2.74	17.9	0.000236	1.73	RV	CELLSTATES	vCM2	control_RBM20	5	15
PDE3B	1.86	3.2e-05	0.422	1.99	6.99	67.2	8.39e-09	4.49	RV	CELLSTATES	vCM2	control_RBM20	5	15
AP003096.1	1.83	0.0245	0.0482	0.155	3.68	16.3	0.000406	1.61	RV	CELLSTATES	vCM2	control_RBM20	5	15
ACADL	1.82	0.028	0.0107	0.0561	1.85	15.4	0.000541	1.55	RV	CELLSTATES	vCM2	control_RBM20	5	15
PRIMA1	1.81	0.035	0.0209	0.115	2.86	14.3	0.00078	1.46	RV	CELLSTATES	vCM2	control_RBM20	5	15
GALNT18	1.8	0.00199	0.195	0.771	5.72	33.6	3.65e-06	2.7	RV	CELLSTATES	vCM2	control_RBM20	5	15
CSPG4	1.79	0.0444	0.0197	0.0802	2.65	13.1	0.00118	1.35	RV	CELLSTATES	vCM2	control_RBM20	5	15
P2RY14	1.78	0.0221	0.0199	0.103	2.69	16.8	0.000338	1.66	RV	CELLSTATES	vCM2	control_RBM20	5	15
STX2	1.78	0.0127	0.0313	0.143	3.25	20.3	0.000115	1.9	RV	CELLSTATES	vCM2	control_RBM20	5	15
LINC00222	1.74	0.0206	0.019	0.11	2.77	17.3	0.000293	1.69	RV	CELLSTATES	vCM2	control_RBM20	5	15
HVCN1	1.71	0.036	0.107	0.383	4.83	14.2	0.000819	1.44	RV	CELLSTATES	vCM2	control_RBM20	5	15
YBX3	1.7	0.00329	0.26	1.08	6.22	29.7	9.06e-06	2.48	RV	CELLSTATES	vCM2	control_RBM20	5	15
PALM2	1.68	0.0271	0.0354	0.153	3.3	15.8	0.000481	1.57	RV	CELLSTATES	vCM2	control_RBM20	5	15
DOCK5	1.66	3.04e-05	0.677	2.94	7.56	72.5	3.98e-09	4.52	RV	CELLSTATES	vCM2	control_RBM20	5	15
EPB41L4B	1.66	0.00691	0.198	0.966	5.9	24.5	3.53e-05	2.16	RV	CELLSTATES	vCM2	control_RBM20	5	15
FAM122C	1.65	0.0287	0.0634	0.255	4.1	15.3	0.000562	1.54	RV	CELLSTATES	vCM2	control_RBM20	5	15
MT-CYB	1.65	0.00691	0.375	1.62	6.69	24.3	3.67e-05	2.16	RV	CELLSTATES	vCM2	control_RBM20	5	15
ATAD2	1.64	3.16e-05	0.43	1.79	6.87	69.3	6.22e-09	4.5	RV	CELLSTATES	vCM2	control_RBM20	5	15
MT-ND4L	1.64	0.0285	0.0233	0.0986	2.76	15.3	0.000554	1.55	RV	CELLSTATES	vCM2	control_RBM20	5	15
RTN4	1.64	0.0142	0.129	0.565	5.17	19.5	0.000145	1.85	RV	CELLSTATES	vCM2	control_RBM20	5	15
XPR1	1.64	8.65e-05	2.03	8.5	9.06	57.1	3.96e-08	4.06	RV	CELLSTATES	vCM2	control_RBM20	5	15
SPOCK1	1.63	0.0238	0.154	0.725	5.61	16.4	0.00039	1.62	RV	CELLSTATES	vCM2	control_RBM20	5	15
AC019211.1	1.62	0.0187	0.0929	0.363	4.7	18	0.00023	1.73	RV	CELLSTATES	vCM2	control_RBM20	5	15
ACSM6	1.62	0.013	0.0363	0.158	3.44	20.2	0.00012	1.89	RV	CELLSTATES	vCM2	control_RBM20	5	15
FLNB	1.62	0.00877	0.229	0.956	5.95	22.2	6.6e-05	2.06	RV	CELLSTATES	vCM2	control_RBM20	5	15
SLC9C1	1.62	0.00691	0.168	0.672	5.48	24.3	3.68e-05	2.16	RV	CELLSTATES	vCM2	control_RBM20	5	15
C9orf84	1.61	0.00691	0.165	0.708	5.53	24.3	3.71e-05	2.16	RV	CELLSTATES	vCM2	control_RBM20	5	15
FSTL3	1.6	0.00266	0.0932	0.293	4.53	31.4	6.09e-06	2.58	RV	CELLSTATES	vCM2	control_RBM20	5	15
ZNF578	1.6	0.00896	0.0298	0.0946	3.05	22.1	6.87e-05	2.05	RV	CELLSTATES	vCM2	control_RBM20	5	15
MT-ATP6	1.59	0.00218	0.255	1.01	6.1	32.7	4.42e-06	2.66	RV	CELLSTATES	vCM2	control_RBM20	5	15
SLC44A1	1.59	0.000708	0.238	0.976	5.98	40.3	8.57e-07	3.15	RV	CELLSTATES	vCM2	control_RBM20	5	15
CDHR3	1.58	0.0275	0.207	0.907	5.95	15.6	0.000506	1.56	RV	CELLSTATES	vCM2	control_RBM20	5	15
GDAP1L1	1.58	0.011	0.221	0.717	5.76	21.1	9e-05	1.96	RV	CELLSTATES	vCM2	control_RBM20	5	15
AC012404.1	1.57	0.035	0.055	0.243	4.06	14.4	0.000765	1.46	RV	CELLSTATES	vCM2	control_RBM20	5	15
AC139720.1	1.57	0.0123	0.427	1.81	6.87	20.6	0.000106	1.91	RV	CELLSTATES	vCM2	control_RBM20	5	15
AC058791.1	1.56	0.0318	0.243	1.16	6.24	14.8	0.000661	1.5	RV	CELLSTATES	vCM2	control_RBM20	5	15
AL354794.1	1.56	0.00868	0.0857	0.259	4.38	22.8	5.6e-05	2.06	RV	CELLSTATES	vCM2	control_RBM20	5	15
MT-CO2	1.56	0.00468	0.389	1.29	6.61	26.6	2.02e-05	2.33	RV	CELLSTATES	vCM2	control_RBM20	5	15
SLC9A7	1.56	0.018	0.103	0.311	4.68	18.3	0.000212	1.74	RV	CELLSTATES	vCM2	control_RBM20	5	15
AC010327.3	1.55	0.0439	0.0757	0.382	4.49	13.3	0.00113	1.36	RV	CELLSTATES	vCM2	control_RBM20	5	15
LRRC1	1.55	0.0138	0.0885	0.301	4.57	19.7	0.00014	1.86	RV	CELLSTATES	vCM2	control_RBM20	5	15
ZNF423	1.54	0.044	0.0254	0.0849	2.76	13.2	0.00115	1.36	RV	CELLSTATES	vCM2	control_RBM20	5	15
SLC7A8	1.53	0.0154	0.106	0.444	4.92	19.1	0.000164	1.81	RV	CELLSTATES	vCM2	control_RBM20	5	15
ZSCAN29	1.53	0.05	0.033	0.0892	3.1	12.6	0.00142	1.3	RV	CELLSTATES	vCM2	control_RBM20	5	15
LINC00513	1.52	0.00441	1.19	5.02	8.38	27	1.78e-05	2.36	RV	CELLSTATES	vCM2	control_RBM20	5	15
LINC02306	1.52	0.0311	0.154	0.539	5.31	15	0.000628	1.51	RV	CELLSTATES	vCM2	control_RBM20	5	15
NPHP4	1.52	0.0141	0.0578	0.205	4.01	19.6	0.000143	1.85	RV	CELLSTATES	vCM2	control_RBM20	5	15
AC005237.1	1.5	0.0336	0.0709	0.324	4.37	14.6	0.000714	1.47	RV	CELLSTATES	vCM2	control_RBM20	5	15
MTM1	1.5	0.00183	0.108	0.351	4.8	34.2	3.16e-06	2.74	RV	CELLSTATES	vCM2	control_RBM20	5	15
NFATC2	1.5	0.0125	0.0566	0.232	3.95	20.4	0.000112	1.9	RV	CELLSTATES	vCM2	control_RBM20	5	15
TMEM71	1.49	0.00682	1.19	4.58	8.24	24.6	3.36e-05	2.17	RV	CELLSTATES	vCM2	control_RBM20	5	15
ALDH1A2	1.48	0.0319	0.0623	0.245	4.19	14.8	0.000664	1.5	RV	CELLSTATES	vCM2	control_RBM20	5	15
KCNAB2	1.44	0.0247	0.0785	0.303	4.43	16.1	0.000422	1.61	RV	CELLSTATES	vCM2	control_RBM20	5	15
PPP1R42	1.43	0.00691	0.251	0.824	5.92	24.4	3.61e-05	2.16	RV	CELLSTATES	vCM2	control_RBM20	5	15
ST8SIA5	1.42	0.0275	0.0596	0.226	4.03	15.6	0.000503	1.56	RV	CELLSTATES	vCM2	control_RBM20	5	15
AP005329.2	1.41	0.0145	0.38	1.5	6.78	19.4	0.00015	1.84	RV	CELLSTATES	vCM2	control_RBM20	5	15
AC008957.2	1.4	0.00917	0.451	1.76	6.89	21.9	7.14e-05	2.04	RV	CELLSTATES	vCM2	control_RBM20	5	15
AC015813.2	1.4	0.0113	0.0954	0.282	4.46	20.9	9.61e-05	1.95	RV	CELLSTATES	vCM2	control_RBM20	5	15
RBL2	1.39	0.00794	0.343	1.1	6.33	23.2	4.94e-05	2.1	RV	CELLSTATES	vCM2	control_RBM20	5	15
SLC28A2	1.39	0.0309	0.0418	0.186	3.52	15	0.00062	1.51	RV	CELLSTATES	vCM2	control_RBM20	5	15
HSPH1	1.38	0.0227	0.033	0.111	3.16	16.7	0.000352	1.64	RV	CELLSTATES	vCM2	control_RBM20	5	15
TMTC1	1.38	8.65e-05	0.51	1.87	6.99	58	3.41e-08	4.06	RV	CELLSTATES	vCM2	control_RBM20	5	15
URB1	1.37	0.00745	0.105	0.393	4.8	23.7	4.37e-05	2.13	RV	CELLSTATES	vCM2	control_RBM20	5	15
OSBPL6	1.36	0.00266	0.175	0.613	5.46	31.4	6.03e-06	2.58	RV	CELLSTATES	vCM2	control_RBM20	5	15
PAG1	1.36	0.00358	0.162	0.622	5.34	29.1	1.07e-05	2.45	RV	CELLSTATES	vCM2	control_RBM20	5	15
AC007014.1	1.34	0.0182	0.128	0.506	5.04	18.2	0.000218	1.74	RV	CELLSTATES	vCM2	control_RBM20	5	15
KLHL36	1.33	0.011	0.14	0.527	5.15	21.1	9.1e-05	1.96	RV	CELLSTATES	vCM2	control_RBM20	5	15
MT-CO1	1.33	0.0167	0.876	3.3	7.85	18.7	0.000187	1.78	RV	CELLSTATES	vCM2	control_RBM20	5	15
MT-ND3	1.33	0.0196	0.272	0.827	6.07	17.6	0.000264	1.71	RV	CELLSTATES	vCM2	control_RBM20	5	15
POGLUT1	1.33	0.0443	0.145	0.407	5.04	13.2	0.00118	1.35	RV	CELLSTATES	vCM2	control_RBM20	5	15
SLC25A21	1.33	0.0339	0.103	0.326	4.67	14.5	0.000731	1.47	RV	CELLSTATES	vCM2	control_RBM20	5	15
AC015878.1	1.31	0.0125	0.121	0.456	4.97	20.4	0.000112	1.9	RV	CELLSTATES	vCM2	control_RBM20	5	15
ADAMTS9-AS2	1.31	0.011	0.354	1.29	6.59	21.1	9.08e-05	1.96	RV	CELLSTATES	vCM2	control_RBM20	5	15
ALDH6A1	1.31	0.0396	0.0457	0.156	3.67	13.7	0.000973	1.4	RV	CELLSTATES	vCM2	control_RBM20	5	15
MBOAT2	1.3	0.00974	0.208	0.593	5.58	21.7	7.72e-05	2.01	RV	CELLSTATES	vCM2	control_RBM20	5	15
CREB5	1.29	0.0229	0.256	0.843	5.89	16.6	0.000367	1.64	RV	CELLSTATES	vCM2	control_RBM20	5	15
LINC00670	1.29	0.0318	0.0407	0.188	3.56	14.8	0.000658	1.5	RV	CELLSTATES	vCM2	control_RBM20	5	15
MXD4	1.29	0.0376	0.0605	0.158	3.87	13.9	0.000892	1.42	RV	CELLSTATES	vCM2	control_RBM20	5	15
AC016831.7	1.28	0.0138	3.21	11.3	9.69	19.7	0.000138	1.86	RV	CELLSTATES	vCM2	control_RBM20	5	15
IL18	1.28	0.0204	0.0589	0.11	3.78	17.3	0.000286	1.69	RV	CELLSTATES	vCM2	control_RBM20	5	15
SLC7A2	1.27	0.0278	0.379	1.14	6.43	15.4	0.000536	1.56	RV	CELLSTATES	vCM2	control_RBM20	5	15
TBC1D9	1.27	0.0216	0.0912	0.306	4.45	17	0.000321	1.66	RV	CELLSTATES	vCM2	control_RBM20	5	15
COL23A1	1.26	0.0194	0.554	1.86	6.99	17.7	0.000257	1.71	RV	CELLSTATES	vCM2	control_RBM20	5	15
DAAM2	1.26	0.0324	0.0524	0.209	3.73	14.7	0.000688	1.49	RV	CELLSTATES	vCM2	control_RBM20	5	15
IL7	1.25	0.0247	0.0841	0.266	4.31	16.2	0.000418	1.61	RV	CELLSTATES	vCM2	control_RBM20	5	15
SLC1A3	1.25	0.000303	2.04	6.72	8.94	47.3	2.18e-07	3.52	RV	CELLSTATES	vCM2	control_RBM20	5	15
ERI2	1.23	0.00877	0.0936	0.293	4.49	22.2	6.66e-05	2.06	RV	CELLSTATES	vCM2	control_RBM20	5	15
PSMA1	1.23	0.00329	0.155	0.507	5.32	29.7	9.05e-06	2.48	RV	CELLSTATES	vCM2	control_RBM20	5	15
ECE1	1.22	0.0275	0.0818	0.322	4.53	15.6	0.000512	1.56	RV	CELLSTATES	vCM2	control_RBM20	5	15
PDCD4	1.22	0.00682	0.208	0.647	5.61	24.7	3.35e-05	2.17	RV	CELLSTATES	vCM2	control_RBM20	5	15
ROR1	1.22	0.000708	1.98	5.76	8.8	40.5	8.09e-07	3.15	RV	CELLSTATES	vCM2	control_RBM20	5	15
SRPX	1.22	0.036	0.0785	0.328	4.48	14.2	0.000817	1.44	RV	CELLSTATES	vCM2	control_RBM20	5	15
GEN1	1.19	0.0138	0.128	0.391	4.94	19.7	0.000139	1.86	RV	CELLSTATES	vCM2	control_RBM20	5	15
LMOD1	1.19	0.0388	0.0395	0.121	3.35	13.8	0.000935	1.41	RV	CELLSTATES	vCM2	control_RBM20	5	15
BCL2	1.18	0.0247	0.24	0.927	6	16.2	0.00042	1.61	RV	CELLSTATES	vCM2	control_RBM20	5	15
COL16A1	1.18	0.0412	0.0471	0.142	3.52	13.5	0.00104	1.38	RV	CELLSTATES	vCM2	control_RBM20	5	15
FAM13C	1.18	0.0154	0.0668	0.248	4.16	19.1	0.000164	1.81	RV	CELLSTATES	vCM2	control_RBM20	5	15
C1orf21	1.17	0.00877	0.916	2.72	7.68	22.4	6.33e-05	2.06	RV	CELLSTATES	vCM2	control_RBM20	5	15
CC2D2A	1.16	0.0198	0.0736	0.204	4.06	17.5	0.000272	1.7	RV	CELLSTATES	vCM2	control_RBM20	5	15
ZDHHC14	1.16	0.0187	0.416	1.46	6.72	18	0.000233	1.73	RV	CELLSTATES	vCM2	control_RBM20	5	15
CLHC1	1.15	0.00421	0.0805	0.221	4.24	27.5	1.57e-05	2.38	RV	CELLSTATES	vCM2	control_RBM20	5	15
RORA	1.14	0.00389	0.634	1.94	7.29	28.5	1.22e-05	2.41	RV	CELLSTATES	vCM2	control_RBM20	5	15
FAM117B	1.13	0.00877	0.0929	0.273	4.47	22.2	6.66e-05	2.06	RV	CELLSTATES	vCM2	control_RBM20	5	15
INPP4B	1.13	0.00745	1.28	3.79	8.19	23.6	4.49e-05	2.13	RV	CELLSTATES	vCM2	control_RBM20	5	15
AKTIP	1.12	0.0221	0.113	0.368	4.71	16.8	0.000337	1.66	RV	CELLSTATES	vCM2	control_RBM20	5	15
PSME4	1.12	0.00877	1.06	2.97	7.93	22.5	6.1e-05	2.06	RV	CELLSTATES	vCM2	control_RBM20	5	15
ZNF189	1.12	0.022	0.208	0.62	5.61	16.9	0.000329	1.66	RV	CELLSTATES	vCM2	control_RBM20	5	15
AC010235.1	1.09	0.0216	0.474	1.4	6.88	17	0.000318	1.66	RV	CELLSTATES	vCM2	control_RBM20	5	15
CBFB	1.09	0.00686	0.177	0.629	5.49	24.5	3.46e-05	2.16	RV	CELLSTATES	vCM2	control_RBM20	5	15
LMLN	1.08	0.0211	0.0693	0.201	4.03	17.2	0.000302	1.68	RV	CELLSTATES	vCM2	control_RBM20	5	15
SLC25A27	1.08	0.0373	0.368	0.981	6.31	14	0.000873	1.43	RV	CELLSTATES	vCM2	control_RBM20	5	15
SGCE	1.07	0.0297	0.179	0.464	5.28	15.1	0.000591	1.53	RV	CELLSTATES	vCM2	control_RBM20	5	15
RNF217	1.05	0.0254	0.162	0.466	5.12	16	0.000436	1.59	RV	CELLSTATES	vCM2	control_RBM20	5	15
GAS7	1.04	0.0395	0.217	0.679	5.66	13.7	0.000965	1.4	RV	CELLSTATES	vCM2	control_RBM20	5	15
PCNT	1.04	0.0216	0.331	0.844	6.15	17	0.000321	1.66	RV	CELLSTATES	vCM2	control_RBM20	5	15
SMC6	1.04	0.00877	0.389	1.12	6.49	22.4	6.28e-05	2.06	RV	CELLSTATES	vCM2	control_RBM20	5	15
AC058822.1	1.03	0.0317	0.279	0.707	5.9	14.8	0.000652	1.5	RV	CELLSTATES	vCM2	control_RBM20	5	15
CHST3	1.03	0.0473	0.0647	0.173	3.9	12.9	0.00131	1.33	RV	CELLSTATES	vCM2	control_RBM20	5	15
AC023590.1	1.02	0.0436	0.221	0.601	5.67	13.3	0.00112	1.36	RV	CELLSTATES	vCM2	control_RBM20	5	15
AF241726.2	1.02	0.00324	0.166	0.437	5.21	30	8.45e-06	2.49	RV	CELLSTATES	vCM2	control_RBM20	5	15
ERLEC1	1.02	0.04	0.0801	0.159	4.14	13.6	0.000994	1.4	RV	CELLSTATES	vCM2	control_RBM20	5	15
LDLRAD4	1.02	0.0132	1.79	4.69	8.59	20	0.000125	1.88	RV	CELLSTATES	vCM2	control_RBM20	5	15
ODF2L	1.02	0.00808	0.118	0.325	4.74	23.1	5.08e-05	2.09	RV	CELLSTATES	vCM2	control_RBM20	5	15
CFAP70	1.01	0.0247	0.162	0.469	5.25	16.1	0.000421	1.61	RV	CELLSTATES	vCM2	control_RBM20	5	15
SAMD12	1.01	0.00877	0.593	1.5	6.99	22.4	6.29e-05	2.06	RV	CELLSTATES	vCM2	control_RBM20	5	15
ATP2C1	1	0.00358	0.758	2.09	7.42	29	1.08e-05	2.45	RV	CELLSTATES	vCM2	control_RBM20	5	15
HMGN1	1	0.0204	0.209	0.552	5.52	17.3	0.000288	1.69	RV	CELLSTATES	vCM2	control_RBM20	5	15
USP6NL	1	0.0187	0.138	0.37	4.96	18.1	0.000228	1.73	RV	CELLSTATES	vCM2	control_RBM20	5	15
VCL	1	0.0172	1.46	4.01	8.37	18.5	0.000196	1.76	RV	CELLSTATES	vCM2	control_RBM20	5	15
JAK2	0.999	0.0198	0.341	0.928	6.25	17.5	0.000271	1.7	RV	CELLSTATES	vCM2	control_RBM20	5	15
BTBD8	0.998	0.0324	0.102	0.288	4.55	14.7	0.000684	1.49	RV	CELLSTATES	vCM2	control_RBM20	5	15
EXOC6	0.995	0.0111	0.373	1.08	6.42	21	9.29e-05	1.96	RV	CELLSTATES	vCM2	control_RBM20	5	15
IGF2R	0.988	0.0317	0.428	1.1	6.53	14.8	0.000652	1.5	RV	CELLSTATES	vCM2	control_RBM20	5	15
HBP1	0.978	0.0341	0.177	0.397	5.26	14.5	0.00074	1.47	RV	CELLSTATES	vCM2	control_RBM20	5	15
RPS6KA2	0.974	0.0267	0.296	0.861	6.1	15.8	0.00047	1.57	RV	CELLSTATES	vCM2	control_RBM20	5	15
FAM214A	0.973	0.00868	0.608	1.71	7.04	22.7	5.74e-05	2.06	RV	CELLSTATES	vCM2	control_RBM20	5	15
GREB1L	0.971	0.00682	1.02	2.83	7.81	24.6	3.39e-05	2.17	RV	CELLSTATES	vCM2	control_RBM20	5	15
PCDH9	0.971	0.00794	2.46	6.65	9.12	23.2	4.94e-05	2.1	RV	CELLSTATES	vCM2	control_RBM20	5	15
FMO4	0.966	0.036	0.0639	0.173	3.91	14.2	0.000814	1.44	RV	CELLSTATES	vCM2	control_RBM20	5	15
FNDC3B	0.942	0.00394	2.07	6.08	8.91	28.1	1.37e-05	2.4	RV	CELLSTATES	vCM2	control_RBM20	5	15
JAK1	0.942	0.0275	0.357	0.83	6.26	15.7	0.000495	1.56	RV	CELLSTATES	vCM2	control_RBM20	5	15
BICD1	0.935	0.0133	0.203	0.611	5.59	20	0.000127	1.88	RV	CELLSTATES	vCM2	control_RBM20	5	15
KDM3A	0.934	0.0216	0.148	0.374	5.06	17	0.000321	1.66	RV	CELLSTATES	vCM2	control_RBM20	5	15
TMEM185A	0.931	0.0354	0.085	0.211	4.28	14.3	0.000793	1.45	RV	CELLSTATES	vCM2	control_RBM20	5	15
UPP1	0.93	0.044	0.112	0.266	4.62	13.2	0.00116	1.36	RV	CELLSTATES	vCM2	control_RBM20	5	15
MTMR14	0.924	0.0213	0.187	0.493	5.39	17.1	0.000309	1.67	RV	CELLSTATES	vCM2	control_RBM20	5	15
RHOBTB1	0.923	0.0376	0.332	0.926	6.28	13.9	0.000889	1.42	RV	CELLSTATES	vCM2	control_RBM20	5	15
PDLIM1	0.919	0.0221	0.284	0.788	5.96	16.8	0.00034	1.66	RV	CELLSTATES	vCM2	control_RBM20	5	15
BBOF1	0.918	0.0397	0.0946	0.236	4.42	13.7	0.000979	1.4	RV	CELLSTATES	vCM2	control_RBM20	5	15
DIAPH1	0.905	0.0156	0.339	0.831	6.14	19	0.000168	1.81	RV	CELLSTATES	vCM2	control_RBM20	5	15
APPL2	0.903	0.00211	0.416	1.09	6.53	33.2	4e-06	2.68	RV	CELLSTATES	vCM2	control_RBM20	5	15
FAM213A	0.902	0.0159	0.121	0.281	4.74	18.9	0.000175	1.8	RV	CELLSTATES	vCM2	control_RBM20	5	15
DIXDC1	0.901	0.0227	0.224	0.526	5.61	16.7	0.000355	1.64	RV	CELLSTATES	vCM2	control_RBM20	5	15
CPED1	0.896	0.00422	1.26	3.2	8.11	27.4	1.6e-05	2.37	RV	CELLSTATES	vCM2	control_RBM20	5	15
PDZD2	0.893	0.0275	3.82	10.7	9.74	15.6	0.000501	1.56	RV	CELLSTATES	vCM2	control_RBM20	5	15
CDKL5	0.884	0.00877	0.443	1.14	6.61	22.2	6.56e-05	2.06	RV	CELLSTATES	vCM2	control_RBM20	5	15
UACA	0.881	0.00877	0.297	0.696	5.98	22.3	6.38e-05	2.06	RV	CELLSTATES	vCM2	control_RBM20	5	15
PPM1B	0.88	0.00441	0.325	0.833	6.17	26.9	1.85e-05	2.36	RV	CELLSTATES	vCM2	control_RBM20	5	15
KIAA0556	0.876	0.0247	0.171	0.487	5.3	16.2	0.000421	1.61	RV	CELLSTATES	vCM2	control_RBM20	5	15
OGT	0.875	0.0132	0.567	1.34	6.89	20.1	0.000123	1.88	RV	CELLSTATES	vCM2	control_RBM20	5	15
HSD17B4	0.874	0.0194	0.511	1.19	6.76	17.7	0.000257	1.71	RV	CELLSTATES	vCM2	control_RBM20	5	15
KLHL3	0.873	0.0247	0.554	1.38	6.91	16.2	0.00042	1.61	RV	CELLSTATES	vCM2	control_RBM20	5	15
GK-AS1	0.87	0.0319	0.147	0.425	5.12	14.8	0.000665	1.5	RV	CELLSTATES	vCM2	control_RBM20	5	15
GALNT2	0.869	0.00868	0.182	0.435	5.31	22.8	5.64e-05	2.06	RV	CELLSTATES	vCM2	control_RBM20	5	15
LENG8	0.859	0.0227	0.264	0.613	5.81	16.6	0.000361	1.64	RV	CELLSTATES	vCM2	control_RBM20	5	15
LMTK2	0.856	0.04	0.31	0.718	6.13	13.6	0.000995	1.4	RV	CELLSTATES	vCM2	control_RBM20	5	15
FAM126B	0.848	0.0227	0.514	1.25	6.79	16.6	0.00036	1.64	RV	CELLSTATES	vCM2	control_RBM20	5	15
YWHAG	0.845	0.0365	0.257	0.661	5.77	14.1	0.000837	1.44	RV	CELLSTATES	vCM2	control_RBM20	5	15
NRG2	0.843	0.0455	0.37	0.939	6.3	13	0.00123	1.34	RV	CELLSTATES	vCM2	control_RBM20	5	15
IGF1R	0.841	0.0172	1.55	3.98	8.39	18.5	0.000197	1.76	RV	CELLSTATES	vCM2	control_RBM20	5	15
GNG12	0.827	0.0286	0.215	0.537	5.58	15.3	0.000558	1.54	RV	CELLSTATES	vCM2	control_RBM20	5	15
TLE4	0.824	0.0455	0.144	0.309	4.95	13	0.00123	1.34	RV	CELLSTATES	vCM2	control_RBM20	5	15
ARHGAP26	0.822	0.0187	2.35	5.66	8.96	18	0.000234	1.73	RV	CELLSTATES	vCM2	control_RBM20	5	15
SORT1	0.819	0.0211	0.456	1.13	6.64	17.1	0.000304	1.68	RV	CELLSTATES	vCM2	control_RBM20	5	15
LINC00886	0.813	0.0456	0.279	0.722	5.92	13	0.00124	1.34	RV	CELLSTATES	vCM2	control_RBM20	5	15
B3GALNT2	0.808	0.0385	0.453	0.974	6.51	13.8	0.000924	1.41	RV	CELLSTATES	vCM2	control_RBM20	5	15
BMT2	0.807	0.0227	0.47	1.11	6.61	16.7	0.000357	1.64	RV	CELLSTATES	vCM2	control_RBM20	5	15
ICA1L	0.792	0.0275	0.227	0.531	5.56	15.6	0.000514	1.56	RV	CELLSTATES	vCM2	control_RBM20	5	15
MLLT3	0.79	0.0278	0.305	0.747	6	15.5	0.000532	1.56	RV	CELLSTATES	vCM2	control_RBM20	5	15
ZNF827	0.788	0.0204	0.427	1.08	6.48	17.3	0.000289	1.69	RV	CELLSTATES	vCM2	control_RBM20	5	15
RAD21	0.783	0.0204	0.155	0.35	5.08	17.4	0.000285	1.69	RV	CELLSTATES	vCM2	control_RBM20	5	15
USP53	0.78	0.0259	1.33	3.19	8.14	16	0.000449	1.59	RV	CELLSTATES	vCM2	control_RBM20	5	15
SYNDIG1	0.77	0.0426	0.473	1.1	6.63	13.4	0.00109	1.37	RV	CELLSTATES	vCM2	control_RBM20	5	15
SOBP	0.768	0.0234	0.412	0.989	6.47	16.5	0.000381	1.63	RV	CELLSTATES	vCM2	control_RBM20	5	15
ERO1B	0.746	0.0247	0.262	0.628	5.84	16.2	0.000419	1.61	RV	CELLSTATES	vCM2	control_RBM20	5	15
ZMIZ1	0.744	0.0436	0.437	0.977	6.52	13.3	0.00112	1.36	RV	CELLSTATES	vCM2	control_RBM20	5	15
GNG12-AS1	0.743	0.0372	0.58	1.31	6.9	14	0.000867	1.43	RV	CELLSTATES	vCM2	control_RBM20	5	15
PKD2	0.742	0.045	0.223	0.518	5.52	13.1	0.0012	1.35	RV	CELLSTATES	vCM2	control_RBM20	5	15
CLEC16A	0.739	0.0275	0.502	1.3	6.74	15.6	0.000503	1.56	RV	CELLSTATES	vCM2	control_RBM20	5	15
NSUN6	0.737	0.0194	0.366	0.882	6.32	17.7	0.000257	1.71	RV	CELLSTATES	vCM2	control_RBM20	5	15
CREBRF	0.736	0.0376	0.227	0.5	5.62	14	0.00088	1.43	RV	CELLSTATES	vCM2	control_RBM20	5	15
PTPN14	0.71	0.0339	0.371	0.881	6.31	14.5	0.000732	1.47	RV	CELLSTATES	vCM2	control_RBM20	5	15
HIPK2	0.704	0.0314	0.891	2.01	7.53	14.9	0.000641	1.5	RV	CELLSTATES	vCM2	control_RBM20	5	15
SYNE2	0.702	0.0376	0.741	1.55	7.26	14	0.000885	1.42	RV	CELLSTATES	vCM2	control_RBM20	5	15
OSBPL1A	0.699	0.0198	0.728	1.62	7.25	17.5	0.000268	1.7	RV	CELLSTATES	vCM2	control_RBM20	5	15
EVA1C	0.696	0.0247	0.398	0.891	6.43	16.2	0.000421	1.61	RV	CELLSTATES	vCM2	control_RBM20	5	15
BTBD9	0.695	0.0185	1.46	3.22	8.26	18.1	0.000224	1.73	RV	CELLSTATES	vCM2	control_RBM20	5	15
RNF19A	0.693	0.0267	0.702	1.5	7.18	15.8	0.000472	1.57	RV	CELLSTATES	vCM2	control_RBM20	5	15
ENAH	0.69	0.00694	0.736	1.65	7.28	24.2	3.77e-05	2.16	RV	CELLSTATES	vCM2	control_RBM20	5	15
ATXN7L1	0.688	0.0344	0.368	0.818	6.25	14.4	0.000749	1.46	RV	CELLSTATES	vCM2	control_RBM20	5	15
OSBPL9	0.68	0.0208	1.06	2.22	7.72	17.2	0.000298	1.68	RV	CELLSTATES	vCM2	control_RBM20	5	15
EPHX2	0.678	0.0407	0.235	0.562	5.64	13.6	0.00102	1.39	RV	CELLSTATES	vCM2	control_RBM20	5	15
BBX	0.656	0.0278	0.48	1.06	6.63	15.4	0.000534	1.56	RV	CELLSTATES	vCM2	control_RBM20	5	15
GPHN	0.651	0.026	2.1	4.77	8.81	15.9	0.000455	1.58	RV	CELLSTATES	vCM2	control_RBM20	5	15
DLG1	0.648	0.044	0.865	1.81	7.43	13.2	0.00114	1.36	RV	CELLSTATES	vCM2	control_RBM20	5	15
BRCA1	0.638	0.0438	0.168	0.38	5.16	13.3	0.00113	1.36	RV	CELLSTATES	vCM2	control_RBM20	5	15
FUS	0.633	0.044	0.633	1.31	7	13.2	0.00116	1.36	RV	CELLSTATES	vCM2	control_RBM20	5	15
NAALADL2	0.621	0.0414	1.41	2.87	8.15	13.5	0.00105	1.38	RV	CELLSTATES	vCM2	control_RBM20	5	15
SUCLG2	0.614	0.0275	0.576	1.15	6.86	15.7	0.000496	1.56	RV	CELLSTATES	vCM2	control_RBM20	5	15
MTUS1	0.611	0.0323	1.56	3.27	8.29	14.7	0.000678	1.49	RV	CELLSTATES	vCM2	control_RBM20	5	15
MBNL1	0.566	0.0336	3.06	6.29	9.26	14.6	0.000717	1.47	RV	CELLSTATES	vCM2	control_RBM20	5	15

## Sheet: TTN_control
Gene	logFC	FDR	mean_exp_control	mean_exp_genotype	logCPM	F	PValue	FDR_plot	Region	annotation_level	cell_state	comparison	Observations_genotype	Observations_reference
HYAL4	4.35	0.000152	0.00197	0.0728	1.66	48.2	8.93e-08	3.82	RV	CELLSTATES	vCM2	control_TTN	6	15
FAXC	4.31	0.0022	0.00135	0.0222	1.04	30.3	6.29e-06	2.66	RV	CELLSTATES	vCM2	control_TTN	6	15
NPPB	4.1	0.00256	0.0225	1.12	5.27	28.7	7.82e-06	2.59	RV	CELLSTATES	vCM2	control_TTN	6	15
AC008825.1	3.72	0.00879	0.00122	0.017	0.808	22	5.28e-05	2.06	RV	CELLSTATES	vCM2	control_TTN	6	15
BEX1	3.61	0.00788	0.000277	0.0208	0.211	22.5	4.53e-05	2.1	RV	CELLSTATES	vCM2	control_TTN	6	15
WNT9A	3.42	0.000945	0.0326	0.425	4.14	35.9	1.3e-06	3.02	RV	CELLSTATES	vCM2	control_TTN	6	15
OGDHL	3.31	0.0177	0.00173	0.0243	0.897	17.5	0.00022	1.75	RV	CELLSTATES	vCM2	control_TTN	6	15
NAP1L3	3.29	0.0156	0.000384	0.0162	0.26	18.2	0.000172	1.81	RV	CELLSTATES	vCM2	control_TTN	6	15
PLCE1-AS2	3.23	0.0074	0.000395	0.026	0.234	23.3	3.57e-05	2.13	RV	CELLSTATES	vCM2	control_TTN	6	15
AL031283.2	3.18	0.0103	0.00152	0.0356	0.882	20.8	7.57e-05	1.99	RV	CELLSTATES	vCM2	control_TTN	6	15
PHF21B	3.11	0.000276	0.00576	0.0817	2.1	44.3	1.98e-07	3.56	RV	CELLSTATES	vCM2	control_TTN	6	15
AL078590.2	3.03	0.00633	0.00464	0.0538	1.81	24	2.94e-05	2.2	RV	CELLSTATES	vCM2	control_TTN	6	15
AL078590.3	2.93	0.000333	0.0605	0.744	5.01	43	2.61e-07	3.48	RV	CELLSTATES	vCM2	control_TTN	6	15
SLC6A6	2.9	0.00298	0.076	0.622	4.79	27.7	1.01e-05	2.53	RV	CELLSTATES	vCM2	control_TTN	6	15
AC093730.1	2.8	0.0022	0.0288	0.28	3.78	31	4.29e-06	2.66	RV	CELLSTATES	vCM2	control_TTN	6	15
SRCIN1	2.8	0.00296	0.0046	0.0499	1.37	27.8	9.87e-06	2.53	RV	CELLSTATES	vCM2	control_TTN	6	15
ADAM28	2.77	0.0327	0.00454	0.0833	1.7	14.4	0.00065	1.49	RV	CELLSTATES	vCM2	control_TTN	6	15
LINC02211	2.77	0.0175	0.0262	0.15	3.22	17.6	0.000211	1.76	RV	CELLSTATES	vCM2	control_TTN	6	15
HPCAL4	2.53	0.0416	0.00495	0.0302	1.54	12.9	0.00113	1.38	RV	CELLSTATES	vCM2	control_TTN	6	15
ATRNL1	2.52	0.00011	0.0557	0.489	4.38	52.9	3.64e-08	3.96	RV	CELLSTATES	vCM2	control_TTN	6	15
UNC80	2.45	0.0115	0.00682	0.0752	1.99	20.3	9.03e-05	1.94	RV	CELLSTATES	vCM2	control_TTN	6	15
AL606807.1	2.44	0.0456	0.0201	0.197	3.12	12.5	0.00132	1.34	RV	CELLSTATES	vCM2	control_TTN	6	15
AL133417.1	2.36	0.0169	0.00237	0.0172	0.861	17.8	0.000197	1.77	RV	CELLSTATES	vCM2	control_TTN	6	15
LINC02585	2.32	0.0451	0.00144	0.0131	0.512	12.6	0.00127	1.35	RV	CELLSTATES	vCM2	control_TTN	6	15
AC099499.1	2.29	0.0356	0.0149	0.0564	2.14	13.9	0.000785	1.45	RV	CELLSTATES	vCM2	control_TTN	6	15
FKBP5	2.28	0.00011	1.53	9.66	9.01	53.2	3.38e-08	3.96	RV	CELLSTATES	vCM2	control_TTN	6	15
ZNF763	2.28	0.0175	0.00349	0.0282	1.18	17.6	0.000212	1.76	RV	CELLSTATES	vCM2	control_TTN	6	15
ANKRD33B	2.25	0.0103	0.0324	0.24	3.79	20.8	7.71e-05	1.99	RV	CELLSTATES	vCM2	control_TTN	6	15
ACTA1	2.22	0.0389	0.564	3.54	7.55	13.4	0.000933	1.41	RV	CELLSTATES	vCM2	control_TTN	6	15
LINC00222	2.2	0.0022	0.019	0.157	3	29.9	5.69e-06	2.66	RV	CELLSTATES	vCM2	control_TTN	6	15
C5orf46	2.16	0.0123	0.0233	0.297	3.28	19.5	0.000113	1.91	RV	CELLSTATES	vCM2	control_TTN	6	15
KCNAB2	2.11	0.0022	0.0785	0.494	4.77	31.2	4.1e-06	2.66	RV	CELLSTATES	vCM2	control_TTN	6	15
HEPH	2.07	0.00993	0.0607	0.381	4.24	21.3	6.42e-05	2	RV	CELLSTATES	vCM2	control_TTN	6	15
KLHL36	2.07	0.00011	0.14	0.856	5.53	51.9	4.31e-08	3.96	RV	CELLSTATES	vCM2	control_TTN	6	15
DHRS3	1.99	0.000139	0.159	0.936	5.72	49.4	7.02e-08	3.86	RV	CELLSTATES	vCM2	control_TTN	6	15
ARHGAP18	1.97	0.0319	0.0558	0.24	4.06	14.5	0.000627	1.5	RV	CELLSTATES	vCM2	control_TTN	6	15
C5AR1	1.96	0.027	0.0172	0.132	2.52	15.4	0.000447	1.57	RV	CELLSTATES	vCM2	control_TTN	6	15
SHC4	1.93	0.0022	0.0368	0.221	3.71	30.4	4.97e-06	2.66	RV	CELLSTATES	vCM2	control_TTN	6	15
LINC00211	1.87	0.0175	0.0203	0.122	2.83	17.6	0.000212	1.76	RV	CELLSTATES	vCM2	control_TTN	6	15
NCKIPSD	1.87	0.00324	0.0207	0.106	2.77	27.4	1.12e-05	2.49	RV	CELLSTATES	vCM2	control_TTN	6	15
PLCE1	1.84	0.000139	0.0739	0.485	4.61	49.3	7.24e-08	3.86	RV	CELLSTATES	vCM2	control_TTN	6	15
COTL1	1.83	0.0404	0.0123	0.0794	2.25	13.2	0.00101	1.39	RV	CELLSTATES	vCM2	control_TTN	6	15
HEG1	1.83	0.00011	0.394	2.01	6.85	52.5	3.92e-08	3.96	RV	CELLSTATES	vCM2	control_TTN	6	15
SLC7A8	1.83	0.0036	0.106	0.634	5.07	26.8	1.31e-05	2.44	RV	CELLSTATES	vCM2	control_TTN	6	15
ABCG2	1.79	0.00788	0.0354	0.178	3.5	22.5	4.49e-05	2.1	RV	CELLSTATES	vCM2	control_TTN	6	15
AC051619.5	1.79	0.00993	0.0576	0.305	4.04	21.3	6.61e-05	2	RV	CELLSTATES	vCM2	control_TTN	6	15
PRICKLE2	1.79	0.00993	0.0381	0.154	3.47	21.3	6.49e-05	2	RV	CELLSTATES	vCM2	control_TTN	6	15
VSTM2L	1.77	0.0398	0.0372	0.186	3.53	13.3	0.000966	1.4	RV	CELLSTATES	vCM2	control_TTN	6	15
AC120053.1	1.75	0.0281	0.0121	0.0521	2.13	15.1	0.000498	1.55	RV	CELLSTATES	vCM2	control_TTN	6	15
RPGR	1.74	0.00209	0.0482	0.241	3.8	31.6	3.68e-06	2.68	RV	CELLSTATES	vCM2	control_TTN	6	15
GPR137C	1.69	0.0116	0.0194	0.101	2.69	20	9.76e-05	1.94	RV	CELLSTATES	vCM2	control_TTN	6	15
AP005131.5	1.67	0.0409	0.0198	0.0782	2.64	13.1	0.00104	1.39	RV	CELLSTATES	vCM2	control_TTN	6	15
RPS6KA2	1.66	0.000347	0.296	1.34	6.4	41.8	3.37e-07	3.46	RV	CELLSTATES	vCM2	control_TTN	6	15
ZNF30-AS1	1.66	0.0383	0.00819	0.0407	1.59	13.5	0.000902	1.42	RV	CELLSTATES	vCM2	control_TTN	6	15
KRBA1	1.64	0.0115	0.0846	0.378	4.62	20.1	9.37e-05	1.94	RV	CELLSTATES	vCM2	control_TTN	6	15
RANBP17	1.63	0.00778	0.121	0.617	5.18	22.6	4.37e-05	2.11	RV	CELLSTATES	vCM2	control_TTN	6	15
TMTC1	1.61	1.05e-05	0.51	2.37	7.14	77	6.89e-10	4.98	RV	CELLSTATES	vCM2	control_TTN	6	15
ZNF189	1.61	0.000892	0.208	0.951	5.85	36.3	1.16e-06	3.05	RV	CELLSTATES	vCM2	control_TTN	6	15
IRF6	1.59	0.0387	0.0151	0.0648	2.31	13.4	0.000918	1.41	RV	CELLSTATES	vCM2	control_TTN	6	15
AL512328.1	1.58	0.0487	0.0191	0.084	2.7	12.1	0.0015	1.31	RV	CELLSTATES	vCM2	control_TTN	6	15
CRIM1	1.58	0.048	0.157	0.999	5.72	12.2	0.00144	1.32	RV	CELLSTATES	vCM2	control_TTN	6	15
MYLK-AS1	1.58	0.00858	0.0444	0.2	3.64	22.1	5.08e-05	2.07	RV	CELLSTATES	vCM2	control_TTN	6	15
C1orf21	1.57	0.000513	0.916	4.04	7.92	39.2	6.03e-07	3.29	RV	CELLSTATES	vCM2	control_TTN	6	15
SMAD9	1.57	0.0377	0.0179	0.105	2.68	13.6	0.000866	1.42	RV	CELLSTATES	vCM2	control_TTN	6	15
DZIP1	1.55	0.0421	0.0187	0.0924	2.53	12.8	0.00115	1.38	RV	CELLSTATES	vCM2	control_TTN	6	15
SLC25A29	1.54	0.0116	0.0494	0.193	3.77	19.9	9.98e-05	1.94	RV	CELLSTATES	vCM2	control_TTN	6	15
ATAD2	1.53	0.00011	0.43	1.81	6.85	52.5	3.9e-08	3.96	RV	CELLSTATES	vCM2	control_TTN	6	15
COLQ	1.53	0.0346	0.132	0.537	5.02	14	0.000739	1.46	RV	CELLSTATES	vCM2	control_TTN	6	15
EPHA7	1.53	0.0185	0.0521	0.281	3.88	17.3	0.000238	1.73	RV	CELLSTATES	vCM2	control_TTN	6	15
AC063944.1	1.52	0.0458	0.0367	0.313	3.52	12.5	0.00133	1.34	RV	CELLSTATES	vCM2	control_TTN	6	15
ACVR2B	1.52	0.0281	0.0166	0.0682	2.52	15.1	0.0005	1.55	RV	CELLSTATES	vCM2	control_TTN	6	15
AKTIP	1.5	0.00112	0.113	0.459	4.88	34.9	1.61e-06	2.95	RV	CELLSTATES	vCM2	control_TTN	6	15
SLC4A7	1.5	0.0116	0.232	0.809	5.89	19.9	0.0001	1.94	RV	CELLSTATES	vCM2	control_TTN	6	15
SLC28A2	1.49	0.0103	0.0418	0.255	3.61	21	7.17e-05	1.99	RV	CELLSTATES	vCM2	control_TTN	6	15
CASC2	1.48	0.0265	0.0442	0.158	3.65	15.5	0.000433	1.58	RV	CELLSTATES	vCM2	control_TTN	6	15
EPB41L4B	1.48	0.0116	0.198	0.977	5.85	20.1	9.59e-05	1.94	RV	CELLSTATES	vCM2	control_TTN	6	15
GDAP1L1	1.48	0.0209	0.221	0.735	5.78	16.7	0.000287	1.68	RV	CELLSTATES	vCM2	control_TTN	6	15
PIK3IP1	1.48	0.0352	0.0301	0.177	3.17	14	0.000762	1.45	RV	CELLSTATES	vCM2	control_TTN	6	15
CREB5	1.44	0.0156	0.256	1.01	5.99	18.2	0.000173	1.81	RV	CELLSTATES	vCM2	control_TTN	6	15
SLC9A7	1.44	0.0412	0.103	0.432	4.74	13	0.00108	1.39	RV	CELLSTATES	vCM2	control_TTN	6	15
LINC00923	1.43	0.0114	0.427	1.82	6.86	20.3	8.76e-05	1.94	RV	CELLSTATES	vCM2	control_TTN	6	15
BAIAP2	1.42	0.0483	0.0498	0.209	3.94	12.2	0.00146	1.32	RV	CELLSTATES	vCM2	control_TTN	6	15
CPNE8	1.42	0.0472	0.0948	0.392	4.82	12.3	0.0014	1.33	RV	CELLSTATES	vCM2	control_TTN	6	15
IER5	1.42	0.0302	0.0434	0.217	3.74	14.8	0.000562	1.52	RV	CELLSTATES	vCM2	control_TTN	6	15
LMOD1	1.42	0.0169	0.0395	0.129	3.42	17.9	0.000195	1.77	RV	CELLSTATES	vCM2	control_TTN	6	15
YBX3	1.42	0.00993	0.26	1.04	6.12	21.4	6.4e-05	2	RV	CELLSTATES	vCM2	control_TTN	6	15
C6	1.41	0.0281	0.533	2.23	7.2	15.1	0.000497	1.55	RV	CELLSTATES	vCM2	control_TTN	6	15
DAAM2	1.41	0.0228	0.0524	0.221	3.77	16.3	0.000336	1.64	RV	CELLSTATES	vCM2	control_TTN	6	15
APBA2	1.4	0.0472	0.0257	0.0951	2.99	12.3	0.0014	1.33	RV	CELLSTATES	vCM2	control_TTN	6	15
ATP6AP1L	1.4	0.00522	0.102	0.358	4.71	24.9	2.25e-05	2.28	RV	CELLSTATES	vCM2	control_TTN	6	15
DOCK5	1.39	0.000395	0.677	2.93	7.51	40.6	4.38e-07	3.4	RV	CELLSTATES	vCM2	control_TTN	6	15
PARP8	1.39	0.0215	0.0464	0.203	3.56	16.6	0.000302	1.67	RV	CELLSTATES	vCM2	control_TTN	6	15
SAMHD1	1.39	0.0116	0.141	0.525	5.23	20	9.67e-05	1.94	RV	CELLSTATES	vCM2	control_TTN	6	15
SPEF2	1.39	0.0456	0.0304	0.112	3.11	12.5	0.00129	1.34	RV	CELLSTATES	vCM2	control_TTN	6	15
VCL	1.39	0.000548	1.46	5.72	8.58	38.6	6.79e-07	3.26	RV	CELLSTATES	vCM2	control_TTN	6	15
CALD1	1.37	0.0103	2.98	9.15	9.46	20.9	7.46e-05	1.99	RV	CELLSTATES	vCM2	control_TTN	6	15
NFATC2	1.37	0.0233	0.0566	0.208	3.88	16.2	0.000346	1.63	RV	CELLSTATES	vCM2	control_TTN	6	15
ARRDC3	1.36	0.0172	0.0653	0.257	4.03	17.7	0.000203	1.76	RV	CELLSTATES	vCM2	control_TTN	6	15
JAK2	1.36	0.0022	0.341	1.34	6.46	30.7	4.58e-06	2.66	RV	CELLSTATES	vCM2	control_TTN	6	15
LINC01428	1.36	0.00256	0.664	2.5	7.41	28.8	7.67e-06	2.59	RV	CELLSTATES	vCM2	control_TTN	6	15
PDCD4	1.36	0.0022	0.208	0.823	5.71	30.6	4.71e-06	2.66	RV	CELLSTATES	vCM2	control_TTN	6	15
PPM1E	1.36	0.0472	0.101	0.459	4.82	12.4	0.00138	1.33	RV	CELLSTATES	vCM2	control_TTN	6	15
TMEM71	1.36	0.0116	1.19	4.81	8.24	19.9	0.000102	1.94	RV	CELLSTATES	vCM2	control_TTN	6	15
PCSK5	1.34	0.0129	0.0913	0.425	4.68	19.2	0.000125	1.89	RV	CELLSTATES	vCM2	control_TTN	6	15
ANTXR2	1.33	0.00295	0.284	1.08	6.17	27.9	9.65e-06	2.53	RV	CELLSTATES	vCM2	control_TTN	6	15
KLF9	1.32	0.0118	0.18	0.582	5.42	19.7	0.000107	1.93	RV	CELLSTATES	vCM2	control_TTN	6	15
PDZD2	1.32	0.0022	3.82	15.7	9.98	29.8	5.82e-06	2.66	RV	CELLSTATES	vCM2	control_TTN	6	15
JAK1	1.31	0.00419	0.357	1.13	6.41	25.9	1.7e-05	2.38	RV	CELLSTATES	vCM2	control_TTN	6	15
USP53	1.31	0.000211	1.33	4.89	8.39	46	1.38e-07	3.68	RV	CELLSTATES	vCM2	control_TTN	6	15
ARHGAP26	1.3	0.000391	2.35	8.59	9.19	40.9	4.08e-07	3.41	RV	CELLSTATES	vCM2	control_TTN	6	15
MTM1	1.3	0.00512	0.108	0.346	4.77	25	2.17e-05	2.29	RV	CELLSTATES	vCM2	control_TTN	6	15
MTMR14	1.3	0.00537	0.187	0.639	5.54	24.7	2.35e-05	2.27	RV	CELLSTATES	vCM2	control_TTN	6	15
AC104035.1	1.29	0.0126	0.0441	0.172	3.5	19.4	0.00012	1.9	RV	CELLSTATES	vCM2	control_TTN	6	15
ZBTB16	1.29	0.00292	2.31	9.01	9.24	28	9.33e-06	2.54	RV	CELLSTATES	vCM2	control_TTN	6	15
ABAT	1.28	0.027	0.0952	0.314	4.57	15.4	0.000449	1.57	RV	CELLSTATES	vCM2	control_TTN	6	15
XPR1	1.28	0.00767	2.03	7.95	9	22.8	4.15e-05	2.11	RV	CELLSTATES	vCM2	control_TTN	6	15
FSTL3	1.27	0.0412	0.0932	0.334	4.51	13	0.00108	1.39	RV	CELLSTATES	vCM2	control_TTN	6	15
KLF15	1.27	0.0412	0.0878	0.256	4.35	13	0.00107	1.39	RV	CELLSTATES	vCM2	control_TTN	6	15
LEPR	1.27	0.0366	0.033	0.118	3.06	13.7	0.000831	1.44	RV	CELLSTATES	vCM2	control_TTN	6	15
RIDA	1.27	0.0258	0.0645	0.227	4.04	15.7	0.000412	1.59	RV	CELLSTATES	vCM2	control_TTN	6	15
AC015813.2	1.26	0.0338	0.0954	0.275	4.48	14.2	0.000691	1.47	RV	CELLSTATES	vCM2	control_TTN	6	15
HSPH1	1.26	0.0383	0.033	0.1	3.13	13.5	0.000898	1.42	RV	CELLSTATES	vCM2	control_TTN	6	15
MT-CO3	1.26	0.0412	0.665	2.67	7.42	13	0.00108	1.39	RV	CELLSTATES	vCM2	control_TTN	6	15
PHYHD1	1.26	0.015	0.0838	0.239	4.45	18.5	0.00016	1.82	RV	CELLSTATES	vCM2	control_TTN	6	15
PTPN14	1.26	0.00264	0.371	1.37	6.57	28.5	8.28e-06	2.58	RV	CELLSTATES	vCM2	control_TTN	6	15
GRK3	1.25	0.00742	0.2	0.751	5.72	23.1	3.78e-05	2.13	RV	CELLSTATES	vCM2	control_TTN	6	15
NFE2L1	1.25	0.00407	0.222	0.84	5.77	26.1	1.59e-05	2.39	RV	CELLSTATES	vCM2	control_TTN	6	15
SLC15A2	1.25	0.0495	0.094	0.283	4.57	12.1	0.00154	1.31	RV	CELLSTATES	vCM2	control_TTN	6	15
TBPL1	1.25	0.0412	0.109	0.408	4.78	13.1	0.00106	1.39	RV	CELLSTATES	vCM2	control_TTN	6	15
SLC22A23	1.24	0.0022	0.13	0.517	5.07	30.3	5.2e-06	2.66	RV	CELLSTATES	vCM2	control_TTN	6	15
LDLRAD4	1.23	0.00585	1.79	6.29	8.72	24.4	2.6e-05	2.23	RV	CELLSTATES	vCM2	control_TTN	6	15
RBL2	1.23	0.0297	0.343	1.14	6.33	14.9	0.000546	1.53	RV	CELLSTATES	vCM2	control_TTN	6	15
FOXO3	1.22	0.000347	1.26	4.57	8.29	41.8	3.4e-07	3.46	RV	CELLSTATES	vCM2	control_TTN	6	15
ST8SIA5	1.22	0.0412	0.0596	0.189	3.96	13	0.00108	1.39	RV	CELLSTATES	vCM2	control_TTN	6	15
PDE3B	1.21	0.0022	0.422	1.49	6.72	30.2	5.28e-06	2.66	RV	CELLSTATES	vCM2	control_TTN	6	15
TDRD9	1.21	0.0319	0.0417	0.161	3.53	14.5	0.000621	1.5	RV	CELLSTATES	vCM2	control_TTN	6	15
ZNF106	1.21	0.0033	1.17	4.27	8.19	27.2	1.16e-05	2.48	RV	CELLSTATES	vCM2	control_TTN	6	15
COL23A1	1.2	0.027	0.554	1.8	6.97	15.4	0.000451	1.57	RV	CELLSTATES	vCM2	control_TTN	6	15
FLG-AS1	1.2	0.0191	0.133	0.426	5.06	17.1	0.000251	1.72	RV	CELLSTATES	vCM2	control_TTN	6	15
CHD1L	1.19	0.0262	0.0687	0.279	4.18	15.6	0.000423	1.58	RV	CELLSTATES	vCM2	control_TTN	6	15
PDLIM1	1.19	0.00256	0.284	0.95	6.08	28.7	7.87e-06	2.59	RV	CELLSTATES	vCM2	control_TTN	6	15
INPP4B	1.18	0.0156	1.28	4.77	8.3	18.3	0.00017	1.81	RV	CELLSTATES	vCM2	control_TTN	6	15
C5orf51	1.17	0.0387	0.0628	0.189	3.98	13.4	0.000925	1.41	RV	CELLSTATES	vCM2	control_TTN	6	15
C9orf84	1.17	0.0431	0.165	0.667	5.38	12.7	0.0012	1.37	RV	CELLSTATES	vCM2	control_TTN	6	15
GABRB1	1.17	0.0398	0.326	1.21	6.36	13.3	0.000972	1.4	RV	CELLSTATES	vCM2	control_TTN	6	15
HBP1	1.17	0.0177	0.177	0.562	5.37	17.5	0.00022	1.75	RV	CELLSTATES	vCM2	control_TTN	6	15
KCNK1	1.17	0.0272	0.285	0.849	6.07	15.4	0.000456	1.57	RV	CELLSTATES	vCM2	control_TTN	6	15
LIN7A	1.15	0.0116	0.262	0.98	6.04	19.9	9.98e-05	1.94	RV	CELLSTATES	vCM2	control_TTN	6	15
ALDH6A1	1.14	0.0429	0.0457	0.144	3.61	12.8	0.00119	1.37	RV	CELLSTATES	vCM2	control_TTN	6	15
BLMH	1.14	0.0267	0.0603	0.218	3.95	15.5	0.000438	1.57	RV	CELLSTATES	vCM2	control_TTN	6	15
COPS7B	1.14	0.0228	0.104	0.367	4.69	16.3	0.000335	1.64	RV	CELLSTATES	vCM2	control_TTN	6	15
ALDH1L1	1.13	0.0413	0.174	0.479	5.3	12.9	0.00111	1.38	RV	CELLSTATES	vCM2	control_TTN	6	15
IP6K3	1.13	0.0308	0.241	0.712	5.84	14.7	0.00058	1.51	RV	CELLSTATES	vCM2	control_TTN	6	15
PREP	1.13	0.0155	0.113	0.309	4.72	18.3	0.000167	1.81	RV	CELLSTATES	vCM2	control_TTN	6	15
ZNF678	1.12	0.0251	0.0824	0.275	4.27	15.8	0.000394	1.6	RV	CELLSTATES	vCM2	control_TTN	6	15
CCDC93	1.11	0.00666	0.616	1.97	7.2	23.7	3.17e-05	2.18	RV	CELLSTATES	vCM2	control_TTN	6	15
GREB1L	1.11	0.00194	1.02	3.44	7.92	32	3.29e-06	2.71	RV	CELLSTATES	vCM2	control_TTN	6	15
NPHP4	1.11	0.0456	0.0578	0.177	3.85	12.5	0.0013	1.34	RV	CELLSTATES	vCM2	control_TTN	6	15
ERI2	1.1	0.0255	0.0936	0.251	4.45	15.7	0.000403	1.59	RV	CELLSTATES	vCM2	control_TTN	6	15
FNDC3B	1.1	0.000347	2.07	7.16	8.99	42.1	3.13e-07	3.46	RV	CELLSTATES	vCM2	control_TTN	6	15
LINC00886	1.1	0.00144	0.279	0.903	6.03	33.7	2.16e-06	2.84	RV	CELLSTATES	vCM2	control_TTN	6	15
SNHG22	1.1	0.0493	0.0838	0.277	4.4	12.1	0.00153	1.31	RV	CELLSTATES	vCM2	control_TTN	6	15
AC015878.1	1.09	0.0356	0.121	0.433	4.91	13.9	0.000783	1.45	RV	CELLSTATES	vCM2	control_TTN	6	15
AC116366.3	1.09	0.0022	0.61	1.91	7.13	29.8	5.88e-06	2.66	RV	CELLSTATES	vCM2	control_TTN	6	15
ASIP	1.09	0.0383	0.117	0.491	4.96	13.5	0.000904	1.42	RV	CELLSTATES	vCM2	control_TTN	6	15
PANK1	1.09	0.0409	0.34	1.02	6.32	13.1	0.00104	1.39	RV	CELLSTATES	vCM2	control_TTN	6	15
SLC25A27	1.09	0.0412	0.368	1.09	6.37	13	0.00109	1.39	RV	CELLSTATES	vCM2	control_TTN	6	15
ZMIZ1	1.09	0.00858	0.437	1.32	6.67	22.1	5.1e-05	2.07	RV	CELLSTATES	vCM2	control_TTN	6	15
ATP2C1	1.08	0.00363	0.758	2.45	7.49	26.7	1.35e-05	2.44	RV	CELLSTATES	vCM2	control_TTN	6	15
DUSP11	1.08	0.0387	0.0623	0.18	3.92	13.4	0.000922	1.41	RV	CELLSTATES	vCM2	control_TTN	6	15
ECE1	1.08	0.0412	0.0818	0.26	4.42	13	0.00108	1.39	RV	CELLSTATES	vCM2	control_TTN	6	15
GLRB	1.08	0.0314	0.0824	0.321	4.31	14.6	0.000604	1.5	RV	CELLSTATES	vCM2	control_TTN	6	15
RMDN2	1.08	0.0346	0.115	0.331	4.78	14	0.000739	1.46	RV	CELLSTATES	vCM2	control_TTN	6	15
RNF217	1.07	0.0215	0.162	0.49	5.15	16.6	0.000299	1.67	RV	CELLSTATES	vCM2	control_TTN	6	15
ZMAT1	1.07	0.013	0.186	0.571	5.43	19.2	0.000127	1.89	RV	CELLSTATES	vCM2	control_TTN	6	15
CLHC1	1.06	0.0159	0.0805	0.235	4.23	18.1	0.000178	1.8	RV	CELLSTATES	vCM2	control_TTN	6	15
RORA	1.06	0.0022	0.634	2.08	7.27	30.3	5.16e-06	2.66	RV	CELLSTATES	vCM2	control_TTN	6	15
ZRANB1	1.06	0.00389	0.164	0.53	5.28	26.4	1.47e-05	2.41	RV	CELLSTATES	vCM2	control_TTN	6	15
LPIN1	1.05	0.0115	0.331	1.1	6.36	20.2	9.06e-05	1.94	RV	CELLSTATES	vCM2	control_TTN	6	15
APPL2	1.04	0.00409	0.416	1.34	6.62	26	1.63e-05	2.39	RV	CELLSTATES	vCM2	control_TTN	6	15
ARHGAP24	1.04	0.0118	1.74	5.99	8.78	19.8	0.000106	1.93	RV	CELLSTATES	vCM2	control_TTN	6	15
CAT	1.04	0.0126	0.543	1.72	7	19.3	0.000121	1.9	RV	CELLSTATES	vCM2	control_TTN	6	15
CRACR2A	1.04	0.0406	0.0621	0.184	3.89	13.1	0.00103	1.39	RV	CELLSTATES	vCM2	control_TTN	6	15
DPYSL2	1.04	0.0188	0.167	0.561	5.36	17.2	0.000245	1.73	RV	CELLSTATES	vCM2	control_TTN	6	15
TPP2	1.04	0.0338	0.184	0.509	5.33	14.2	0.000694	1.47	RV	CELLSTATES	vCM2	control_TTN	6	15
CFAP58	1.03	0.0363	0.0596	0.243	4	13.8	0.000811	1.44	RV	CELLSTATES	vCM2	control_TTN	6	15
GXYLT1	1.03	0.0406	0.103	0.347	4.61	13.1	0.00103	1.39	RV	CELLSTATES	vCM2	control_TTN	6	15
OSBPL6	1.03	0.0188	0.175	0.486	5.32	17.2	0.000243	1.73	RV	CELLSTATES	vCM2	control_TTN	6	15
PCNT	1.03	0.0413	0.331	0.909	6.17	12.9	0.00112	1.38	RV	CELLSTATES	vCM2	control_TTN	6	15
MBOAT2	1.02	0.0421	0.208	0.578	5.51	12.8	0.00115	1.38	RV	CELLSTATES	vCM2	control_TTN	6	15
AC016831.7	1.01	0.0456	3.21	10.7	9.58	12.5	0.00132	1.34	RV	CELLSTATES	vCM2	control_TTN	6	15
FAM213A	1.01	0.0412	0.121	0.294	4.78	13	0.0011	1.39	RV	CELLSTATES	vCM2	control_TTN	6	15
HSPG2	1.01	0.0474	0.442	1.15	6.58	12.3	0.00141	1.32	RV	CELLSTATES	vCM2	control_TTN	6	15
SNAP47	1.01	0.0389	0.148	0.445	5.07	13.4	0.000934	1.41	RV	CELLSTATES	vCM2	control_TTN	6	15
ULK1	1.01	0.0191	0.197	0.581	5.47	17.1	0.000251	1.72	RV	CELLSTATES	vCM2	control_TTN	6	15
TUBE1	1	0.0226	0.597	1.81	7.1	16.3	0.00033	1.65	RV	CELLSTATES	vCM2	control_TTN	6	15
PM20D2	0.999	0.048	0.177	0.48	5.28	12.2	0.00145	1.32	RV	CELLSTATES	vCM2	control_TTN	6	15
MFAP3	0.994	0.0103	0.185	0.549	5.4	20.7	7.77e-05	1.99	RV	CELLSTATES	vCM2	control_TTN	6	15
CBFB	0.993	0.00439	0.177	0.571	5.44	25.7	1.81e-05	2.36	RV	CELLSTATES	vCM2	control_TTN	6	15
EXOC6	0.99	0.00475	0.373	1.05	6.41	25.3	1.98e-05	2.32	RV	CELLSTATES	vCM2	control_TTN	6	15
XPO1	0.985	0.0176	0.352	1.12	6.42	17.6	0.000216	1.75	RV	CELLSTATES	vCM2	control_TTN	6	15
HMGN1	0.983	0.0165	0.209	0.636	5.56	18	0.000188	1.78	RV	CELLSTATES	vCM2	control_TTN	6	15
ABCA8	0.982	0.0356	0.401	1.27	6.57	13.9	0.000782	1.45	RV	CELLSTATES	vCM2	control_TTN	6	15
LINC01505	0.982	0.00395	1.52	4.92	8.52	26.3	1.52e-05	2.4	RV	CELLSTATES	vCM2	control_TTN	6	15
RHOBTB1	0.977	0.024	0.332	1.05	6.32	16.1	0.00036	1.62	RV	CELLSTATES	vCM2	control_TTN	6	15
AC093157.1	0.969	0.0242	0.126	0.371	4.84	16	0.000368	1.62	RV	CELLSTATES	vCM2	control_TTN	6	15
FAM214A	0.967	0.0137	0.608	1.86	7.08	18.9	0.000138	1.86	RV	CELLSTATES	vCM2	control_TTN	6	15
CSDC2	0.964	0.0338	1.14	3.11	7.97	14.2	0.000686	1.47	RV	CELLSTATES	vCM2	control_TTN	6	15
CECR2	0.958	0.0022	0.666	1.85	7.23	29.6	6.1e-06	2.66	RV	CELLSTATES	vCM2	control_TTN	6	15
TBC1D1	0.955	0.00767	1.02	2.86	7.8	22.9	4.01e-05	2.11	RV	CELLSTATES	vCM2	control_TTN	6	15
PDE7A	0.95	0.0103	4.62	13.3	10	21	7.14e-05	1.99	RV	CELLSTATES	vCM2	control_TTN	6	15
SYNE2	0.949	0.006	0.741	2.04	7.35	24.2	2.7e-05	2.22	RV	CELLSTATES	vCM2	control_TTN	6	15
SORT1	0.938	0.0138	0.456	1.33	6.72	18.9	0.00014	1.86	RV	CELLSTATES	vCM2	control_TTN	6	15
CDKL5	0.932	0.012	0.443	1.25	6.65	19.6	0.000109	1.92	RV	CELLSTATES	vCM2	control_TTN	6	15
FUS	0.928	0.0151	0.633	1.79	7.15	18.4	0.000162	1.82	RV	CELLSTATES	vCM2	control_TTN	6	15
BTBD8	0.927	0.0327	0.102	0.307	4.52	14.4	0.000648	1.49	RV	CELLSTATES	vCM2	control_TTN	6	15
YAF2	0.927	0.0103	0.797	2.19	7.46	20.8	7.56e-05	1.99	RV	CELLSTATES	vCM2	control_TTN	6	15
ARL13B	0.926	0.0487	0.0813	0.241	4.33	12.2	0.00149	1.31	RV	CELLSTATES	vCM2	control_TTN	6	15
ACSS3	0.925	0.00775	1.33	3.97	8.25	22.7	4.3e-05	2.11	RV	CELLSTATES	vCM2	control_TTN	6	15
CDK19	0.925	0.0349	0.281	0.703	5.91	14	0.000749	1.46	RV	CELLSTATES	vCM2	control_TTN	6	15
PTPN3	0.919	0.0319	0.512	1.41	6.83	14.5	0.000617	1.5	RV	CELLSTATES	vCM2	control_TTN	6	15
STRBP	0.917	0.00939	0.733	1.89	7.3	21.7	5.79e-05	2.03	RV	CELLSTATES	vCM2	control_TTN	6	15
RBBP6	0.909	0.0148	0.324	0.943	6.21	18.6	0.000156	1.83	RV	CELLSTATES	vCM2	control_TTN	6	15
SLC1A3	0.908	0.00633	2.04	5.87	8.84	23.9	2.98e-05	2.2	RV	CELLSTATES	vCM2	control_TTN	6	15
ZNF483	0.908	0.0421	0.165	0.514	5.22	12.8	0.00115	1.38	RV	CELLSTATES	vCM2	control_TTN	6	15
ATG2B	0.907	0.0412	0.172	0.452	5.23	13	0.00109	1.39	RV	CELLSTATES	vCM2	control_TTN	6	15
METTL6	0.907	0.0429	0.084	0.234	4.29	12.8	0.00119	1.37	RV	CELLSTATES	vCM2	control_TTN	6	15
RASAL2	0.905	0.0277	2.34	6.81	9.05	15.3	0.000478	1.56	RV	CELLSTATES	vCM2	control_TTN	6	15
TXLNB	0.905	0.00767	0.959	2.62	7.75	22.8	4.16e-05	2.11	RV	CELLSTATES	vCM2	control_TTN	6	15
CCDC82	0.903	0.0258	0.108	0.29	4.63	15.7	0.000412	1.59	RV	CELLSTATES	vCM2	control_TTN	6	15
LRIG1	0.903	0.0456	0.411	1.1	6.43	12.5	0.00129	1.34	RV	CELLSTATES	vCM2	control_TTN	6	15
SHQ1	0.902	0.0356	0.113	0.32	4.76	13.9	0.000783	1.45	RV	CELLSTATES	vCM2	control_TTN	6	15
SUGT1	0.901	0.0429	0.0976	0.279	4.55	12.8	0.00119	1.37	RV	CELLSTATES	vCM2	control_TTN	6	15
CFAP69	0.9	0.0281	0.0928	0.267	4.43	15.2	0.000488	1.55	RV	CELLSTATES	vCM2	control_TTN	6	15
ZNF720	0.895	0.0281	0.181	0.472	5.27	15.1	0.000496	1.55	RV	CELLSTATES	vCM2	control_TTN	6	15
PHKA2	0.893	0.0413	0.358	0.9	6.29	12.9	0.00111	1.38	RV	CELLSTATES	vCM2	control_TTN	6	15
PCDH9	0.891	0.0125	2.46	7.24	9.13	19.4	0.000119	1.9	RV	CELLSTATES	vCM2	control_TTN	6	15
PKD2	0.89	0.0268	0.223	0.614	5.61	15.5	0.00044	1.57	RV	CELLSTATES	vCM2	control_TTN	6	15
DIXDC1	0.889	0.0282	0.224	0.569	5.63	15.1	0.000505	1.55	RV	CELLSTATES	vCM2	control_TTN	6	15
KLHL3	0.888	0.0297	0.554	1.53	6.95	14.9	0.000547	1.53	RV	CELLSTATES	vCM2	control_TTN	6	15
PLEKHA2	0.888	0.0412	0.505	1.34	6.77	13	0.00108	1.39	RV	CELLSTATES	vCM2	control_TTN	6	15
UBR4	0.882	0.0215	0.446	1.11	6.58	16.6	0.000301	1.67	RV	CELLSTATES	vCM2	control_TTN	6	15
DDR2	0.879	0.0116	0.193	0.549	5.42	20	9.9e-05	1.94	RV	CELLSTATES	vCM2	control_TTN	6	15
CHKA	0.874	0.0103	0.474	1.24	6.71	20.7	7.78e-05	1.99	RV	CELLSTATES	vCM2	control_TTN	6	15
RAD21	0.871	0.0346	0.155	0.467	5.16	14	0.000738	1.46	RV	CELLSTATES	vCM2	control_TTN	6	15
AC027117.2	0.87	0.0364	0.31	0.887	6.16	13.8	0.000815	1.44	RV	CELLSTATES	vCM2	control_TTN	6	15
B3GALNT2	0.869	0.0352	0.453	1.1	6.56	14	0.000759	1.45	RV	CELLSTATES	vCM2	control_TTN	6	15
KDM3A	0.866	0.0383	0.148	0.401	5.06	13.5	0.000887	1.42	RV	CELLSTATES	vCM2	control_TTN	6	15
AL683813.1	0.855	0.0313	0.27	0.771	5.92	14.6	0.000594	1.51	RV	CELLSTATES	vCM2	control_TTN	6	15
DZIP3	0.839	0.0118	0.27	0.798	5.95	19.7	0.000107	1.93	RV	CELLSTATES	vCM2	control_TTN	6	15
FASTKD1	0.834	0.0156	0.571	1.38	6.9	18.3	0.000172	1.81	RV	CELLSTATES	vCM2	control_TTN	6	15
UACA	0.833	0.0278	0.297	0.799	6	15.2	0.000482	1.56	RV	CELLSTATES	vCM2	control_TTN	6	15
ZNF274	0.831	0.0162	0.145	0.392	5.06	18	0.000184	1.79	RV	CELLSTATES	vCM2	control_TTN	6	15
MTR	0.826	0.0183	0.856	2.27	7.52	17.3	0.000234	1.74	RV	CELLSTATES	vCM2	control_TTN	6	15
INTS2	0.822	0.048	0.105	0.271	4.59	12.2	0.00145	1.32	RV	CELLSTATES	vCM2	control_TTN	6	15
LTBP1	0.82	0.0472	2.13	5.49	8.83	12.3	0.0014	1.33	RV	CELLSTATES	vCM2	control_TTN	6	15
NDRG4	0.816	0.0356	0.953	2.37	7.64	13.9	0.00078	1.45	RV	CELLSTATES	vCM2	control_TTN	6	15
IL6ST	0.815	0.0358	0.296	0.726	5.99	13.8	0.000795	1.45	RV	CELLSTATES	vCM2	control_TTN	6	15
YWHAG	0.815	0.0383	0.257	0.638	5.76	13.5	0.000904	1.42	RV	CELLSTATES	vCM2	control_TTN	6	15
IPO11	0.811	0.0341	0.172	0.476	5.26	14.1	0.000718	1.47	RV	CELLSTATES	vCM2	control_TTN	6	15
JARID2	0.811	0.0391	0.728	1.82	7.27	13.4	0.000942	1.41	RV	CELLSTATES	vCM2	control_TTN	6	15
PEBP4	0.806	0.025	0.953	2.61	7.71	15.8	0.000388	1.6	RV	CELLSTATES	vCM2	control_TTN	6	15
RNF146	0.802	0.0432	0.208	0.614	5.58	12.7	0.00121	1.36	RV	CELLSTATES	vCM2	control_TTN	6	15
RRAS2	0.802	0.0432	0.216	0.577	5.6	12.7	0.00121	1.36	RV	CELLSTATES	vCM2	control_TTN	6	15
IGF1R	0.801	0.0308	1.55	4.35	8.4	14.7	0.000581	1.51	RV	CELLSTATES	vCM2	control_TTN	6	15
ZNF827	0.796	0.0341	0.427	1.13	6.5	14.2	0.000708	1.47	RV	CELLSTATES	vCM2	control_TTN	6	15
KIAA1217	0.792	0.033	2.19	5.69	8.89	14.4	0.000659	1.48	RV	CELLSTATES	vCM2	control_TTN	6	15
FGD4	0.79	0.0387	1.27	3.14	8.07	13.4	0.000924	1.41	RV	CELLSTATES	vCM2	control_TTN	6	15
PPM1B	0.785	0.0403	0.325	0.877	6.16	13.2	0.000995	1.39	RV	CELLSTATES	vCM2	control_TTN	6	15
DMGDH	0.781	0.0366	0.166	0.413	5.23	13.7	0.000826	1.44	RV	CELLSTATES	vCM2	control_TTN	6	15
CREBRF	0.777	0.0403	0.227	0.626	5.66	13.2	0.000994	1.39	RV	CELLSTATES	vCM2	control_TTN	6	15
TRPC1	0.775	0.0148	0.682	1.89	7.24	18.6	0.000155	1.83	RV	CELLSTATES	vCM2	control_TTN	6	15
SOS2	0.774	0.0413	0.8	1.98	7.39	12.9	0.00111	1.38	RV	CELLSTATES	vCM2	control_TTN	6	15
GALNT2	0.771	0.0413	0.182	0.481	5.32	12.9	0.00111	1.38	RV	CELLSTATES	vCM2	control_TTN	6	15
LMO7	0.757	0.0314	2.42	6.23	9.05	14.6	0.000603	1.5	RV	CELLSTATES	vCM2	control_TTN	6	15
UBXN2B	0.753	0.0273	0.127	0.328	4.85	15.3	0.000467	1.56	RV	CELLSTATES	vCM2	control_TTN	6	15
AC104596.1	0.751	0.0341	0.361	0.94	6.28	14.1	0.000711	1.47	RV	CELLSTATES	vCM2	control_TTN	6	15
HSD17B4	0.75	0.0487	0.511	1.19	6.75	12.2	0.00148	1.31	RV	CELLSTATES	vCM2	control_TTN	6	15
SMC6	0.748	0.0434	0.389	1.01	6.41	12.7	0.00122	1.36	RV	CELLSTATES	vCM2	control_TTN	6	15
CEP350	0.734	0.0272	0.721	1.84	7.26	15.4	0.000458	1.57	RV	CELLSTATES	vCM2	control_TTN	6	15
PARVA	0.732	0.0281	0.666	1.77	7.2	15.2	0.000491	1.55	RV	CELLSTATES	vCM2	control_TTN	6	15
SOS1	0.727	0.0319	1.01	2.65	7.79	14.5	0.000625	1.5	RV	CELLSTATES	vCM2	control_TTN	6	15
PTPN1	0.726	0.0434	0.323	0.878	6.17	12.7	0.00122	1.36	RV	CELLSTATES	vCM2	control_TTN	6	15
MTUS1	0.724	0.0173	1.56	3.88	8.36	17.7	0.000206	1.76	RV	CELLSTATES	vCM2	control_TTN	6	15
INSR	0.723	0.0226	1.45	3.8	8.31	16.3	0.00033	1.65	RV	CELLSTATES	vCM2	control_TTN	6	15
TCAIM	0.723	0.0346	0.3	0.756	5.99	14.1	0.000735	1.46	RV	CELLSTATES	vCM2	control_TTN	6	15
CPED1	0.719	0.0272	1.26	3.32	8.09	15.3	0.000464	1.56	RV	CELLSTATES	vCM2	control_TTN	6	15
PPARA	0.695	0.0457	0.679	1.69	7.17	12.5	0.00132	1.34	RV	CELLSTATES	vCM2	control_TTN	6	15
SUCLG2	0.69	0.0226	0.576	1.31	6.89	16.4	0.000324	1.65	RV	CELLSTATES	vCM2	control_TTN	6	15
LMTK2	0.689	0.0456	0.31	0.759	6.09	12.5	0.00131	1.34	RV	CELLSTATES	vCM2	control_TTN	6	15
OSBPL1A	0.684	0.0348	0.728	1.74	7.26	14	0.000746	1.46	RV	CELLSTATES	vCM2	control_TTN	6	15
MKLN1	0.674	0.0404	1.76	4.26	8.51	13.2	0.00102	1.39	RV	CELLSTATES	vCM2	control_TTN	6	15
NBR1	0.668	0.0456	0.178	0.438	5.27	12.5	0.00131	1.34	RV	CELLSTATES	vCM2	control_TTN	6	15
GPHN	0.664	0.0472	2.1	5.54	8.84	12.4	0.00138	1.33	RV	CELLSTATES	vCM2	control_TTN	6	15
PIK3CB	0.661	0.036	0.428	1.02	6.49	13.8	0.000802	1.44	RV	CELLSTATES	vCM2	control_TTN	6	15
POPDC2	0.657	0.0483	1.11	2.79	7.89	12.2	0.00146	1.32	RV	CELLSTATES	vCM2	control_TTN	6	15
BRCA1	0.653	0.0476	0.168	0.419	5.17	12.3	0.00142	1.32	RV	CELLSTATES	vCM2	control_TTN	6	15
FBXO42	0.646	0.0426	0.659	1.5	7.07	12.8	0.00117	1.37	RV	CELLSTATES	vCM2	control_TTN	6	15
FAM135A	0.638	0.048	0.451	1.01	6.53	12.2	0.00144	1.32	RV	CELLSTATES	vCM2	control_TTN	6	15
SLC25A12	0.618	0.0395	1.3	2.95	8.07	13.3	0.000955	1.4	RV	CELLSTATES	vCM2	control_TTN	6	15
MBNL1	0.601	0.0319	3.06	7.17	9.3	14.5	0.000622	1.5	RV	CELLSTATES	vCM2	control_TTN	6	15
GBF1	0.589	0.0339	1.26	2.92	8.03	14.2	0.0007	1.47	RV	CELLSTATES	vCM2	control_TTN	6	15
