# Supplementary material for: Pathogenic variants damage cell composition and single cell transcription in cardiomyopathies
Source: Science. Author manuscript; Available in PMC 2022 Oct 3. (PMC9528698; doi:10.1126/science.abo1984)
Supplement: Supp table 12.16 [file NIHMS1835045-supplement-Supp_table_12_16.xlsx]

## Sheet: Key
Column name	Description
Gene	Gene symbol, Ensembl 84
logFC	log2-fold change
FDR	False discovery rate; FDR is the PValue after (by default) Benjamini-Hochberg correction.
mean_exp_control	Mean expression values across controls
mean_exp_genotype	Mean expression values across disease samples
logCPM	logCPM is the average expression of all pseudobulked samples for that particular gene across all samples on the log2-scale expressed in counts per million (cpm, as calculated by edgeR after normalization).
F	Output of quasi-likelihood F-test
PValue	PValue is the nominal p-value derived from F
FDR_plot	-log10(False discovery rate)
Region	Studied region (LV or RV)
annotation_level	Cell-type or cell-state
cell_state/state	Specification which cell-type or state was analysed
comparison	Specification control_GENOTYPE
Observations_genotype	Numbers of Patients included in edgeR (patients with low number of nuclei have been excluded)
Observations_reference	Numbers of Patients included in edgeR (patients with low number of nuclei have been excluded)

## Sheet: control_LMNA
Gene	logFC	FDR	mean_exp_control	mean_exp_genotype	logCPM	F	PValue	FDR_plot	Region	annotation_level	cell_state	comparison	Observations_genotype	Observations_reference
CCL2	7.69	0.00962	0.0483	0	3.04	19.7	0.000173	2.02	RV	CELLSTATES	vCM2	control_LMNA	7	15
PLA2G2A	6.76	0.00295	0.127	0.0014	4.5	24.8	2.48e-05	2.53	RV	CELLSTATES	vCM2	control_LMNA	7	15
AC103591.3	5.12	0.00794	0.0506	0.00214	3.22	19.4	0.000124	2.1	RV	CELLSTATES	vCM2	control_LMNA	7	15
APOD	4.82	0.00802	0.406	0.0228	6.24	19.3	0.000127	2.1	RV	CELLSTATES	vCM2	control_LMNA	7	15
BHLHE40	4.08	0.0136	0.253	0.0314	5.48	16.5	0.000318	1.87	RV	CELLSTATES	vCM2	control_LMNA	7	15
LONRF3	4.07	0.00029	0.0276	0.00149	2.39	40	5.66e-07	3.54	RV	CELLSTATES	vCM2	control_LMNA	7	15
HIST2H2BE	3.86	0.038	0.212	0.0268	5.33	11.6	0.0019	1.42	RV	CELLSTATES	vCM2	control_LMNA	7	15
FAM43A	3.64	0.0123	0.0453	0.00466	3.01	17	0.000269	1.91	RV	CELLSTATES	vCM2	control_LMNA	7	15
GRXCR2	3.55	0.000134	2.99	0.446	8.82	47	1.31e-07	3.87	RV	CELLSTATES	vCM2	control_LMNA	7	15
SOCS3	3.5	0.033	0.0151	0.00589	1.69	12.2	0.0015	1.48	RV	CELLSTATES	vCM2	control_LMNA	7	15
ITGB6	3.32	0.00222	0.0363	0.00426	2.63	26.2	1.64e-05	2.65	RV	CELLSTATES	vCM2	control_LMNA	7	15
FER1L6-AS1	3.31	0.00975	0.018	0.0026	1.96	18.3	0.000179	2.01	RV	CELLSTATES	vCM2	control_LMNA	7	15
H1F0	3.28	0.0185	0.0936	0.0207	4.06	14.9	0.000563	1.73	RV	CELLSTATES	vCM2	control_LMNA	7	15
LINC01193	3.26	0.0281	0.0294	0.00549	2.49	13	0.00112	1.55	RV	CELLSTATES	vCM2	control_LMNA	7	15
CCDC85A	3.21	0.0305	0.0893	0.0149	4.01	12.6	0.00129	1.52	RV	CELLSTATES	vCM2	control_LMNA	7	15
ABRA	3.18	0.0174	0.174	0.0338	5.05	15.1	0.000514	1.76	RV	CELLSTATES	vCM2	control_LMNA	7	15
LRRC10	3.15	0.014	0.0721	0.0146	3.67	16.4	0.000337	1.85	RV	CELLSTATES	vCM2	control_LMNA	7	15
ADH1B	3.13	0.0143	0.0442	0.00841	3.03	16.2	0.000354	1.84	RV	CELLSTATES	vCM2	control_LMNA	7	15
HIST1H1C	3.12	0.0311	0.154	0.0271	4.73	12.5	0.00136	1.51	RV	CELLSTATES	vCM2	control_LMNA	7	15
G0S2	3.07	0.000726	0.638	0.132	6.62	32.3	3.37e-06	3.14	RV	CELLSTATES	vCM2	control_LMNA	7	15
CFD	3.06	0.0137	0.391	0.0779	6.14	16.4	0.000328	1.86	RV	CELLSTATES	vCM2	control_LMNA	7	15
PDGFRB	3.04	0.0116	0.0293	0.0132	2.5	17.4	0.000235	1.93	RV	CELLSTATES	vCM2	control_LMNA	7	15
AC107068.2	3.02	0.00117	5.64	1.24	9.73	29.5	6.78e-06	2.93	RV	CELLSTATES	vCM2	control_LMNA	7	15
CDH6	3	0.00526	0.0667	0.0165	3.46	21.8	5.84e-05	2.28	RV	CELLSTATES	vCM2	control_LMNA	7	15
HTRA3	2.95	0.00353	0.0341	0.00517	2.67	23.7	3.34e-05	2.45	RV	CELLSTATES	vCM2	control_LMNA	7	15
PXDN	2.94	0.0172	0.0154	0.00155	1.53	15.2	0.000496	1.77	RV	CELLSTATES	vCM2	control_LMNA	7	15
AL591543.1	2.92	0.000424	0.156	0.0586	4.58	36.6	1.19e-06	3.37	RV	CELLSTATES	vCM2	control_LMNA	7	15
COL15A1	2.9	0.00716	0.0724	0.0113	3.46	20.1	0.000101	2.14	RV	CELLSTATES	vCM2	control_LMNA	7	15
CYR61	2.86	0.0335	0.17	0.0449	5.03	12.1	0.00153	1.48	RV	CELLSTATES	vCM2	control_LMNA	7	15
PKN2-AS1	2.83	0.00716	0.356	0.0855	5.9	20.1	9.93e-05	2.14	RV	CELLSTATES	vCM2	control_LMNA	7	15
AC137770.1	2.81	0.000424	0.656	0.17	6.68	36.6	1.22e-06	3.37	RV	CELLSTATES	vCM2	control_LMNA	7	15
C1R	2.8	0.0143	0.0495	0.011	3.17	16.2	0.000353	1.84	RV	CELLSTATES	vCM2	control_LMNA	7	15
DHRS7C	2.79	0.00797	0.0563	0.016	3.41	19.4	0.000126	2.1	RV	CELLSTATES	vCM2	control_LMNA	7	15
FAM84A	2.79	0.0102	0.0193	0.00379	1.99	18	0.000192	1.99	RV	CELLSTATES	vCM2	control_LMNA	7	15
AC132803.1	2.75	0.00117	0.0275	0.00467	2.23	29.7	6.58e-06	2.93	RV	CELLSTATES	vCM2	control_LMNA	7	15
FER1L6	2.72	0.000134	0.0664	0.0119	3.55	47.3	1.23e-07	3.87	RV	CELLSTATES	vCM2	control_LMNA	7	15
EMILIN1	2.7	0.0371	0.0162	0.00327	1.44	11.7	0.00181	1.43	RV	CELLSTATES	vCM2	control_LMNA	7	15
SERPING1	2.69	0.0287	0.0516	0.0125	3.15	12.9	0.00117	1.54	RV	CELLSTATES	vCM2	control_LMNA	7	15
BMP7	2.65	0.00226	0.0571	0.0349	3.24	26.1	1.71e-05	2.65	RV	CELLSTATES	vCM2	control_LMNA	7	15
TRIM47	2.65	0.0264	0.0157	0.00264	1.77	13.3	0.001	1.58	RV	CELLSTATES	vCM2	control_LMNA	7	15
FGF10	2.62	0.0479	0.0162	0.00494	1.89	10.7	0.0027	1.32	RV	CELLSTATES	vCM2	control_LMNA	7	15
DUSP13	2.61	0.00302	0.0321	0.0067	2.49	24.6	2.63e-05	2.52	RV	CELLSTATES	vCM2	control_LMNA	7	15
USP26	2.61	0.0467	0.0147	0.00325	1.8	10.8	0.0026	1.33	RV	CELLSTATES	vCM2	control_LMNA	7	15
MGST1	2.59	0.0174	0.0496	0.0133	3.22	15.1	0.000514	1.76	RV	CELLSTATES	vCM2	control_LMNA	7	15
AL442647.1	2.58	0.00358	0.0398	0.01	2.85	23.6	3.43e-05	2.45	RV	CELLSTATES	vCM2	control_LMNA	7	15
CHL1	2.55	0.00366	0.122	0.0313	4.32	23.4	3.62e-05	2.44	RV	CELLSTATES	vCM2	control_LMNA	7	15
PDE11A	2.52	0.0114	0.0142	0.00268	1.48	17.5	0.000227	1.94	RV	CELLSTATES	vCM2	control_LMNA	7	15
PPP1R3C	2.52	0.0244	1.13	0.415	7.68	13.7	0.000862	1.61	RV	CELLSTATES	vCM2	control_LMNA	7	15
PRELID2	2.52	0.000574	6.44	1.92	9.94	34.6	1.95e-06	3.24	RV	CELLSTATES	vCM2	control_LMNA	7	15
GEM	2.49	0.0215	0.0992	0.0223	4.12	14.2	0.000706	1.67	RV	CELLSTATES	vCM2	control_LMNA	7	15
MID1IP1	2.49	0.00728	0.134	0.0697	4.61	19.9	0.000105	2.14	RV	CELLSTATES	vCM2	control_LMNA	7	15
LRRC14B	2.48	0.00469	0.0645	0.0192	3.42	22.3	5.04e-05	2.33	RV	CELLSTATES	vCM2	control_LMNA	7	15
RASL11A	2.48	0.0302	0.0149	0.00285	1.62	12.6	0.00128	1.52	RV	CELLSTATES	vCM2	control_LMNA	7	15
EDNRB	2.47	0.0246	0.0184	0.00426	1.9	13.6	0.000881	1.61	RV	CELLSTATES	vCM2	control_LMNA	7	15
AC008700.1	2.46	0.0104	0.314	0.0985	5.67	18	0.000197	1.98	RV	CELLSTATES	vCM2	control_LMNA	7	15
AL590426.2	2.46	0.0106	0.0277	0.0066	2.45	17.9	0.000201	1.98	RV	CELLSTATES	vCM2	control_LMNA	7	15
AC007383.2	2.45	0.0257	0.0275	0.00886	2.2	13.4	0.000946	1.59	RV	CELLSTATES	vCM2	control_LMNA	7	15
AC137579.2	2.45	0.0492	0.0217	0.0067	2.16	10.6	0.00281	1.31	RV	CELLSTATES	vCM2	control_LMNA	7	15
ADRB1	2.44	0.00366	0.324	0.112	5.81	23.5	3.61e-05	2.44	RV	CELLSTATES	vCM2	control_LMNA	7	15
FHL3	2.43	0.0141	0.0179	0.0027	1.56	16.3	0.000344	1.85	RV	CELLSTATES	vCM2	control_LMNA	7	15
AC004594.1	2.41	0.00258	0.128	0.0564	4.38	25.4	2.06e-05	2.59	RV	CELLSTATES	vCM2	control_LMNA	7	15
MAP3K8	2.41	0.0166	0.0604	0.0175	3.56	15.5	0.00046	1.78	RV	CELLSTATES	vCM2	control_LMNA	7	15
TRPC4	2.41	0.000728	0.183	0.0491	4.9	32.2	3.42e-06	3.14	RV	CELLSTATES	vCM2	control_LMNA	7	15
AC005696.1	2.37	0.000701	0.0622	0.015	3.41	32.5	3.21e-06	3.15	RV	CELLSTATES	vCM2	control_LMNA	7	15
AC027045.2	2.36	0.0253	0.0439	0.0154	3.06	13.5	0.000927	1.6	RV	CELLSTATES	vCM2	control_LMNA	7	15
CHRDL2	2.36	0.0225	0.0235	0.00404	1.99	14	0.000759	1.65	RV	CELLSTATES	vCM2	control_LMNA	7	15
SH3RF2	2.36	0.00264	2.99	0.983	8.79	25.3	2.12e-05	2.58	RV	CELLSTATES	vCM2	control_LMNA	7	15
TSPEAR	2.36	0.00605	0.076	0.0171	3.5	21	7.59e-05	2.22	RV	CELLSTATES	vCM2	control_LMNA	7	15
LINC01170	2.35	0.0244	1.02	0.34	7.42	13.7	0.00086	1.61	RV	CELLSTATES	vCM2	control_LMNA	7	15
PPP1R1A	2.35	0.00412	0.0429	0.0104	2.9	22.9	4.23e-05	2.38	RV	CELLSTATES	vCM2	control_LMNA	7	15
MOG	2.34	0.0073	0.0468	0.0113	3.02	19.8	0.000111	2.14	RV	CELLSTATES	vCM2	control_LMNA	7	15
C3	2.33	0.0456	0.0458	0.0155	3.14	10.9	0.0025	1.34	RV	CELLSTATES	vCM2	control_LMNA	7	15
AC002480.3	2.32	0.0189	0.0139	0.0074	1.53	14.8	0.000578	1.72	RV	CELLSTATES	vCM2	control_LMNA	7	15
AP003181.1	2.32	0.000216	0.131	0.0402	4.35	42.6	3.24e-07	3.67	RV	CELLSTATES	vCM2	control_LMNA	7	15
LAMC2	2.32	0.0107	0.0197	0.00295	1.55	17.8	0.000206	1.97	RV	CELLSTATES	vCM2	control_LMNA	7	15
CA14	2.3	0.029	0.0202	0.00764	2	12.8	0.00119	1.54	RV	CELLSTATES	vCM2	control_LMNA	7	15
AC087239.1	2.29	0.0271	0.0189	0.00847	1.93	13.2	0.00104	1.57	RV	CELLSTATES	vCM2	control_LMNA	7	15
LINC01134	2.29	0.0147	0.0134	0.00264	1.55	16.1	0.000371	1.83	RV	CELLSTATES	vCM2	control_LMNA	7	15
IQGAP2	2.27	0.0167	0.0459	0.0186	3.06	15.4	0.000471	1.78	RV	CELLSTATES	vCM2	control_LMNA	7	15
STAB1	2.27	0.0371	0.0253	0.00655	2.09	11.7	0.00182	1.43	RV	CELLSTATES	vCM2	control_LMNA	7	15
EFEMP1	2.25	0.00175	0.103	0.0434	4.04	27.5	1.18e-05	2.76	RV	CELLSTATES	vCM2	control_LMNA	7	15
SCARA5	2.23	0.0299	0.0126	0.0032	1.61	12.7	0.00126	1.52	RV	CELLSTATES	vCM2	control_LMNA	7	15
IGFBP6	2.21	0.0243	0.0426	0.0142	2.91	13.7	0.00085	1.61	RV	CELLSTATES	vCM2	control_LMNA	7	15
LRRTM4	2.21	0.00185	0.297	0.106	5.35	27.2	1.26e-05	2.73	RV	CELLSTATES	vCM2	control_LMNA	7	15
NIPAL1	2.21	0.0091	0.104	0.033	4.09	18.6	0.000159	2.04	RV	CELLSTATES	vCM2	control_LMNA	7	15
MAP2K6	2.2	0.0169	0.0467	0.0196	2.84	15.3	0.000484	1.77	RV	CELLSTATES	vCM2	control_LMNA	7	15
TAS1R1	2.2	0.0152	0.0348	0.0107	2.78	15.9	0.000389	1.82	RV	CELLSTATES	vCM2	control_LMNA	7	15
ART1	2.19	0.00816	0.0478	0.016	3.21	19.2	0.000133	2.09	RV	CELLSTATES	vCM2	control_LMNA	7	15
HRH2	2.19	0.00013	0.366	0.138	5.82	47.9	1.1e-07	3.89	RV	CELLSTATES	vCM2	control_LMNA	7	15
TIMP1	2.19	0.0385	0.0653	0.0248	3.5	11.5	0.00194	1.41	RV	CELLSTATES	vCM2	control_LMNA	7	15
AC244131.2	2.17	0.0169	0.102	0.0474	3.82	15.3	0.000486	1.77	RV	CELLSTATES	vCM2	control_LMNA	7	15
CLIC6	2.17	0.0166	0.0426	0.0115	2.93	15.4	0.000462	1.78	RV	CELLSTATES	vCM2	control_LMNA	7	15
AL157395.1	2.16	0.0184	0.0184	0.00559	2.01	14.9	0.000559	1.73	RV	CELLSTATES	vCM2	control_LMNA	7	15
CADPS2	2.16	0.00207	0.425	0.167	6.14	26.7	1.46e-05	2.68	RV	CELLSTATES	vCM2	control_LMNA	7	15
PLN	2.15	0.00543	3.5	1.56	9.21	21.6	6.2e-05	2.27	RV	CELLSTATES	vCM2	control_LMNA	7	15
TLL2	2.15	0.000185	0.174	0.0642	4.84	43.7	2.54e-07	3.73	RV	CELLSTATES	vCM2	control_LMNA	7	15
IDH2-DT	2.13	0.000608	0.149	0.0574	4.57	33.4	2.56e-06	3.22	RV	CELLSTATES	vCM2	control_LMNA	7	15
LINC01405	2.12	0.0281	0.0222	0.00618	2.2	13	0.00112	1.55	RV	CELLSTATES	vCM2	control_LMNA	7	15
ABHD14B	2.11	0.0411	0.0752	0.0242	3.62	11.3	0.00215	1.39	RV	CELLSTATES	vCM2	control_LMNA	7	15
AC104041.1	2.1	0.0371	0.311	0.0951	5.48	11.7	0.00182	1.43	RV	CELLSTATES	vCM2	control_LMNA	7	15
CNPY4	2.1	0.0111	0.0181	0.00486	1.86	17.7	0.000215	1.95	RV	CELLSTATES	vCM2	control_LMNA	7	15
AC090193.1	2.09	0.021	0.115	0.0633	4.24	14.4	0.000678	1.68	RV	CELLSTATES	vCM2	control_LMNA	7	15
CHDH	2.07	0.0119	0.0394	0.0138	2.82	17.3	0.000245	1.92	RV	CELLSTATES	vCM2	control_LMNA	7	15
KLF6	2.07	0.018	0.466	0.255	6.41	15	0.000539	1.74	RV	CELLSTATES	vCM2	control_LMNA	7	15
AC110285.6	2.05	0.0313	0.014	0.00426	1.61	12.4	0.00138	1.5	RV	CELLSTATES	vCM2	control_LMNA	7	15
WDR62	2.05	0.00512	0.0741	0.0297	3.74	21.9	5.65e-05	2.29	RV	CELLSTATES	vCM2	control_LMNA	7	15
PLK2	2.04	0.00728	0.0955	0.0433	4.05	19.9	0.000106	2.14	RV	CELLSTATES	vCM2	control_LMNA	7	15
AC012574.2	2.03	0.0178	0.0276	0.00851	2.38	15	0.000531	1.75	RV	CELLSTATES	vCM2	control_LMNA	7	15
AC016650.1	2.02	0.000282	0.551	0.278	6.31	40.4	5.17e-07	3.55	RV	CELLSTATES	vCM2	control_LMNA	7	15
GRB7	2.02	0.0314	0.0156	0.00494	1.7	12.4	0.00139	1.5	RV	CELLSTATES	vCM2	control_LMNA	7	15
SHISA8	2.01	0.0121	0.0201	0.00596	2.16	17.2	0.000254	1.92	RV	CELLSTATES	vCM2	control_LMNA	7	15
B3GALT2	1.99	0.00061	0.0934	0.047	3.99	33.3	2.63e-06	3.21	RV	CELLSTATES	vCM2	control_LMNA	7	15
DCN	1.99	0.0247	0.345	0.218	5.98	13.6	0.000887	1.61	RV	CELLSTATES	vCM2	control_LMNA	7	15
LINC01936	1.98	0.00123	0.411	0.167	5.95	29.2	7.34e-06	2.91	RV	CELLSTATES	vCM2	control_LMNA	7	15
AC092131.1	1.97	0.0143	0.022	0.00738	2.07	16.2	0.000351	1.84	RV	CELLSTATES	vCM2	control_LMNA	7	15
NKX2-5	1.97	0.00716	0.305	0.134	5.68	20.2	9.77e-05	2.15	RV	CELLSTATES	vCM2	control_LMNA	7	15
SEC14L5	1.96	0.0071	0.0722	0.0339	3.71	20.2	9.6e-05	2.15	RV	CELLSTATES	vCM2	control_LMNA	7	15
CYP2E1	1.95	0.0297	0.0146	0.00495	1.69	12.7	0.00123	1.53	RV	CELLSTATES	vCM2	control_LMNA	7	15
CREB3L1	1.93	0.00366	0.0583	0.0271	3.45	23.4	3.68e-05	2.44	RV	CELLSTATES	vCM2	control_LMNA	7	15
IGFBP4	1.93	0.0382	0.0331	0.0101	2.64	11.6	0.00192	1.42	RV	CELLSTATES	vCM2	control_LMNA	7	15
KIF26B-AS1	1.93	0.0291	0.0606	0.029	3.47	12.8	0.0012	1.54	RV	CELLSTATES	vCM2	control_LMNA	7	15
MED7	1.92	0.0263	0.016	0.00456	1.64	13.3	0.000986	1.58	RV	CELLSTATES	vCM2	control_LMNA	7	15
PDE2A	1.92	0.0297	0.0248	0.0304	2.35	12.7	0.00124	1.53	RV	CELLSTATES	vCM2	control_LMNA	7	15
PITPNM2	1.91	0.000975	0.481	0.22	6.19	30.7	5.1e-06	3.01	RV	CELLSTATES	vCM2	control_LMNA	7	15
BDNF	1.9	0.0157	0.2	0.0841	5.14	15.8	0.000412	1.8	RV	CELLSTATES	vCM2	control_LMNA	7	15
RUBCNL	1.89	0.025	0.0187	0.00617	2.03	13.6	0.000902	1.6	RV	CELLSTATES	vCM2	control_LMNA	7	15
PLEKHG2	1.88	0.0221	0.0249	0.00845	2.18	14.1	0.00074	1.66	RV	CELLSTATES	vCM2	control_LMNA	7	15
FBLN5	1.87	0.0404	0.0265	0.00929	2.24	11.4	0.00206	1.39	RV	CELLSTATES	vCM2	control_LMNA	7	15
GRIP1	1.87	0.00558	0.637	0.282	6.73	21.4	6.6e-05	2.25	RV	CELLSTATES	vCM2	control_LMNA	7	15
SMILR	1.86	0.00543	0.0634	0.0278	3.46	21.6	6.21e-05	2.27	RV	CELLSTATES	vCM2	control_LMNA	7	15
ARHGAP22	1.85	0.00338	0.0799	0.0412	3.65	23.9	3.14e-05	2.47	RV	CELLSTATES	vCM2	control_LMNA	7	15
LRP1	1.85	0.00543	0.337	0.165	5.79	21.7	6.15e-05	2.27	RV	CELLSTATES	vCM2	control_LMNA	7	15
SLC1A2	1.84	0.0185	0.0584	0.0157	3.05	14.9	0.000565	1.73	RV	CELLSTATES	vCM2	control_LMNA	7	15
ENPEP	1.83	0.0192	0.0608	0.0304	3.47	14.8	0.000589	1.72	RV	CELLSTATES	vCM2	control_LMNA	7	15
LINC01807	1.83	0.00346	0.0718	0.0327	3.61	23.8	3.23e-05	2.46	RV	CELLSTATES	vCM2	control_LMNA	7	15
NES	1.83	0.0212	0.0514	0.0191	3.11	14.3	0.000689	1.67	RV	CELLSTATES	vCM2	control_LMNA	7	15
NTM	1.83	0.000928	0.156	0.0659	4.73	31	4.63e-06	3.03	RV	CELLSTATES	vCM2	control_LMNA	7	15
LRP4	1.82	0.0122	1.67	0.986	8.21	17.1	0.000261	1.91	RV	CELLSTATES	vCM2	control_LMNA	7	15
SERPINF1	1.82	0.0407	0.0778	0.0536	3.83	11.3	0.00209	1.39	RV	CELLSTATES	vCM2	control_LMNA	7	15
AL157392.2	1.81	0.0496	0.0196	0.00675	2.12	10.6	0.00285	1.3	RV	CELLSTATES	vCM2	control_LMNA	7	15
NHS	1.81	0.000602	0.216	0.086	5.02	33.7	2.4e-06	3.22	RV	CELLSTATES	vCM2	control_LMNA	7	15
SBK1	1.81	0.00667	0.0624	0.0472	3.42	20.5	8.72e-05	2.18	RV	CELLSTATES	vCM2	control_LMNA	7	15
LINP1	1.8	0.0334	0.0292	0.0152	2.61	12.2	0.00153	1.48	RV	CELLSTATES	vCM2	control_LMNA	7	15
LPCAT4	1.8	0.00228	0.272	0.127	5.39	26	1.74e-05	2.64	RV	CELLSTATES	vCM2	control_LMNA	7	15
AC009720.1	1.79	0.0136	0.0523	0.0496	3.14	16.5	0.000321	1.87	RV	CELLSTATES	vCM2	control_LMNA	7	15
AL021392.1	1.79	0.00547	0.0694	0.0301	3.43	21.6	6.32e-05	2.26	RV	CELLSTATES	vCM2	control_LMNA	7	15
PSME2	1.79	0.0386	0.0227	0.0127	2.12	11.5	0.00195	1.41	RV	CELLSTATES	vCM2	control_LMNA	7	15
PLCG2	1.78	0.0071	0.113	0.0464	4.08	20.2	9.56e-05	2.15	RV	CELLSTATES	vCM2	control_LMNA	7	15
MLXIPL	1.77	0.019	0.0321	0.0122	2.65	14.8	0.000583	1.72	RV	CELLSTATES	vCM2	control_LMNA	7	15
AC138904.3	1.74	0.000365	0.551	0.253	6.39	37.5	9.77e-07	3.44	RV	CELLSTATES	vCM2	control_LMNA	7	15
CEP85L	1.74	0.000975	1.22	0.675	7.69	30.7	5.07e-06	3.01	RV	CELLSTATES	vCM2	control_LMNA	7	15
MTHFD2	1.73	0.0152	0.037	0.0178	2.83	16	0.000387	1.82	RV	CELLSTATES	vCM2	control_LMNA	7	15
NTRK3	1.73	0.0122	0.104	0.0754	4	17.2	0.000258	1.91	RV	CELLSTATES	vCM2	control_LMNA	7	15
RGMA	1.73	0.0281	0.0424	0.0192	3.05	13	0.00111	1.55	RV	CELLSTATES	vCM2	control_LMNA	7	15
SLC24A3	1.72	0.0369	0.0895	0.048	4.04	11.8	0.00178	1.43	RV	CELLSTATES	vCM2	control_LMNA	7	15
SYNM	1.72	0.00113	0.545	0.274	6.24	29.9	6.19e-06	2.95	RV	CELLSTATES	vCM2	control_LMNA	7	15
BHLHE40-AS1	1.7	0.0176	0.0446	0.0115	2.48	15.1	0.000522	1.76	RV	CELLSTATES	vCM2	control_LMNA	7	15
FBLN2	1.7	0.0446	0.0307	0.013	2.53	11	0.0024	1.35	RV	CELLSTATES	vCM2	control_LMNA	7	15
C7	1.68	0.0264	0.106	0.0542	4.27	13.3	0.000997	1.58	RV	CELLSTATES	vCM2	control_LMNA	7	15
PRKCB	1.68	0.037	0.0288	0.0142	2.38	11.7	0.00179	1.43	RV	CELLSTATES	vCM2	control_LMNA	7	15
LINC00879	1.67	0.0484	0.0189	0.00694	1.86	10.7	0.00274	1.31	RV	CELLSTATES	vCM2	control_LMNA	7	15
LINC01470	1.67	0.00175	0.548	0.274	6.45	27.5	1.17e-05	2.76	RV	CELLSTATES	vCM2	control_LMNA	7	15
AL162414.1	1.66	0.0214	0.0148	0.00534	1.63	14.3	0.000697	1.67	RV	CELLSTATES	vCM2	control_LMNA	7	15
MGP	1.66	0.0428	0.245	0.16	5.35	11.1	0.00227	1.37	RV	CELLSTATES	vCM2	control_LMNA	7	15
AC108136.1	1.65	0.0408	0.0324	0.0153	2.7	11.3	0.0021	1.39	RV	CELLSTATES	vCM2	control_LMNA	7	15
LPAR5	1.65	0.00564	0.0376	0.0211	2.77	21.3	6.92e-05	2.25	RV	CELLSTATES	vCM2	control_LMNA	7	15
AC079630.1	1.64	0.0276	0.0183	0.0118	1.86	13.1	0.00107	1.56	RV	CELLSTATES	vCM2	control_LMNA	7	15
COL6A3	1.64	0.0371	0.0538	0.0196	3.02	11.7	0.00181	1.43	RV	CELLSTATES	vCM2	control_LMNA	7	15
FLT3	1.63	0.0359	0.0453	0.0207	3.18	11.9	0.0017	1.45	RV	CELLSTATES	vCM2	control_LMNA	7	15
SLC35F3	1.63	0.0167	0.0446	0.022	2.89	15.4	0.000474	1.78	RV	CELLSTATES	vCM2	control_LMNA	7	15
HTR4	1.62	0.0378	0.309	0.172	5.68	11.6	0.00187	1.42	RV	CELLSTATES	vCM2	control_LMNA	7	15
STARD4-AS1	1.62	0.0136	0.236	0.114	5.3	16.5	0.000325	1.87	RV	CELLSTATES	vCM2	control_LMNA	7	15
AC100872.1	1.6	0.00132	0.307	0.151	5.55	29	7.92e-06	2.88	RV	CELLSTATES	vCM2	control_LMNA	7	15
IL13RA1	1.6	0.0263	0.0362	0.018	2.59	13.3	0.000982	1.58	RV	CELLSTATES	vCM2	control_LMNA	7	15
PPP1R1C	1.6	0.000601	1.28	0.658	7.56	34.2	2.13e-06	3.22	RV	CELLSTATES	vCM2	control_LMNA	7	15
RNF122	1.6	0.0263	0.29	0.118	5.36	13.3	0.000982	1.58	RV	CELLSTATES	vCM2	control_LMNA	7	15
AC009226.1	1.59	0.0158	0.0372	0.0175	2.67	15.7	0.00042	1.8	RV	CELLSTATES	vCM2	control_LMNA	7	15
PITPNC1	1.59	0.0203	0.149	0.0841	4.75	14.5	0.000642	1.69	RV	CELLSTATES	vCM2	control_LMNA	7	15
KIF26B	1.58	0.0169	0.58	0.437	6.58	15.3	0.000484	1.77	RV	CELLSTATES	vCM2	control_LMNA	7	15
CYP4F12	1.57	0.0314	0.0325	0.0135	2.55	12.4	0.00139	1.5	RV	CELLSTATES	vCM2	control_LMNA	7	15
LINC02334	1.57	0.000353	1.06	0.628	7.4	38	8.78e-07	3.45	RV	CELLSTATES	vCM2	control_LMNA	7	15
SLC36A1	1.57	0.00383	0.0918	0.0444	3.98	23.2	3.88e-05	2.42	RV	CELLSTATES	vCM2	control_LMNA	7	15
ST8SIA1	1.57	0.0209	0.0389	0.0211	2.84	14.4	0.000671	1.68	RV	CELLSTATES	vCM2	control_LMNA	7	15
TESC	1.57	0.0114	0.34	0.18	5.73	17.6	0.000224	1.94	RV	CELLSTATES	vCM2	control_LMNA	7	15
CORIN	1.56	0.00265	2.63	1.52	8.61	25.3	2.14e-05	2.58	RV	CELLSTATES	vCM2	control_LMNA	7	15
AC036108.3	1.55	0.0113	0.1	0.0421	3.91	17.6	0.000222	1.95	RV	CELLSTATES	vCM2	control_LMNA	7	15
AC139149.1	1.55	0.0479	0.0292	0.0118	2.51	10.7	0.00269	1.32	RV	CELLSTATES	vCM2	control_LMNA	7	15
KCNIP3	1.55	0.0495	0.0196	0.00867	2.07	10.6	0.00283	1.31	RV	CELLSTATES	vCM2	control_LMNA	7	15
TMEM176B	1.55	0.00957	0.0782	0.0537	3.57	18.4	0.00017	2.02	RV	CELLSTATES	vCM2	control_LMNA	7	15
LINC02177	1.54	0.0449	0.0792	0.0371	3.7	11	0.00244	1.35	RV	CELLSTATES	vCM2	control_LMNA	7	15
AC019068.1	1.53	0.00564	0.564	0.344	6.6	21.3	6.92e-05	2.25	RV	CELLSTATES	vCM2	control_LMNA	7	15
GJA1	1.53	0.00146	0.32	0.196	5.75	28.4	9.27e-06	2.83	RV	CELLSTATES	vCM2	control_LMNA	7	15
TCEAL1	1.52	0.00716	0.0526	0.0259	3.15	20.1	0.000101	2.14	RV	CELLSTATES	vCM2	control_LMNA	7	15
ASB18	1.51	0.00366	0.89	0.522	7.16	23.4	3.69e-05	2.44	RV	CELLSTATES	vCM2	control_LMNA	7	15
LINC00457	1.51	0.0376	0.0364	0.0194	2.85	11.6	0.00186	1.42	RV	CELLSTATES	vCM2	control_LMNA	7	15
SCN1A	1.51	0.0096	0.0663	0.0373	3.55	18.4	0.000172	2.02	RV	CELLSTATES	vCM2	control_LMNA	7	15
SCN9A	1.51	0.0326	0.0225	0.00941	1.97	12.3	0.00147	1.49	RV	CELLSTATES	vCM2	control_LMNA	7	15
SNRPD2	1.51	0.0237	0.0626	0.0329	3.49	13.8	0.000818	1.62	RV	CELLSTATES	vCM2	control_LMNA	7	15
AC090921.1	1.5	0.0378	0.356	0.254	5.75	11.6	0.00187	1.42	RV	CELLSTATES	vCM2	control_LMNA	7	15
IDH2	1.5	0.000602	1.03	0.645	7.44	33.7	2.37e-06	3.22	RV	CELLSTATES	vCM2	control_LMNA	7	15
ABCA6	1.49	0.0203	0.12	0.099	4.47	14.5	0.000641	1.69	RV	CELLSTATES	vCM2	control_LMNA	7	15
COL1A2	1.49	0.0466	0.037	0.0247	2.66	10.8	0.00258	1.33	RV	CELLSTATES	vCM2	control_LMNA	7	15
SNHG25	1.49	0.000221	0.294	0.173	5.61	41.9	3.76e-07	3.66	RV	CELLSTATES	vCM2	control_LMNA	7	15
UNC5B	1.49	0.0158	0.0756	0.0365	3.67	15.7	0.000422	1.8	RV	CELLSTATES	vCM2	control_LMNA	7	15
ADAMTS1	1.48	0.0299	0.0445	0.0292	3.12	12.7	0.00125	1.52	RV	CELLSTATES	vCM2	control_LMNA	7	15
AL451069.1	1.48	0.0231	0.16	0.0901	4.73	14	0.000782	1.64	RV	CELLSTATES	vCM2	control_LMNA	7	15
IL17RB	1.48	0.0287	0.0578	0.0305	3.28	12.9	0.00116	1.54	RV	CELLSTATES	vCM2	control_LMNA	7	15
SMCR5	1.48	0.0143	0.148	0.0751	4.66	16.2	0.000354	1.84	RV	CELLSTATES	vCM2	control_LMNA	7	15
AC008474.1	1.46	0.0198	0.0889	0.0586	4.01	14.6	0.000616	1.7	RV	CELLSTATES	vCM2	control_LMNA	7	15
AC020558.1	1.46	0.0395	0.0219	0.0196	2.18	11.5	0.002	1.4	RV	CELLSTATES	vCM2	control_LMNA	7	15
AC125793.1	1.46	0.0344	0.388	0.253	6.05	12	0.0016	1.46	RV	CELLSTATES	vCM2	control_LMNA	7	15
ANXA2	1.46	0.0314	0.168	0.0855	4.74	12.4	0.00139	1.5	RV	CELLSTATES	vCM2	control_LMNA	7	15
DDX39A	1.46	0.0331	0.0482	0.0242	3.22	12.2	0.00151	1.48	RV	CELLSTATES	vCM2	control_LMNA	7	15
ELFN1	1.46	0.0147	0.0349	0.0141	2.51	16.1	0.000373	1.83	RV	CELLSTATES	vCM2	control_LMNA	7	15
GRIN2A	1.46	0.0102	0.212	0.139	5.13	18.1	0.00019	1.99	RV	CELLSTATES	vCM2	control_LMNA	7	15
PHETA1	1.46	0.0168	0.0347	0.0201	2.64	15.3	0.000478	1.78	RV	CELLSTATES	vCM2	control_LMNA	7	15
AC138904.1	1.45	0.0366	0.0276	0.0114	2.5	11.8	0.00176	1.44	RV	CELLSTATES	vCM2	control_LMNA	7	15
LINC01151	1.45	0.0202	0.262	0.14	5.29	14.5	0.000637	1.69	RV	CELLSTATES	vCM2	control_LMNA	7	15
RASGRP2	1.45	0.0281	0.0536	0.0292	3.33	13	0.00112	1.55	RV	CELLSTATES	vCM2	control_LMNA	7	15
CDCA2	1.44	0.0265	0.14	0.07	4.58	13.3	0.00101	1.58	RV	CELLSTATES	vCM2	control_LMNA	7	15
DNM1	1.44	0.0166	0.0376	0.0184	2.82	15.5	0.000458	1.78	RV	CELLSTATES	vCM2	control_LMNA	7	15
LINC02248	1.44	0.0222	1.27	0.791	7.66	14.1	0.000748	1.65	RV	CELLSTATES	vCM2	control_LMNA	7	15
PDE4A	1.43	0.0136	0.0815	0.0447	3.87	16.5	0.000324	1.87	RV	CELLSTATES	vCM2	control_LMNA	7	15
PELI2	1.43	0.0299	0.0306	0.0224	2.43	12.7	0.00126	1.52	RV	CELLSTATES	vCM2	control_LMNA	7	15
TCEAL9	1.43	0.0313	0.0714	0.0382	3.69	12.4	0.00138	1.5	RV	CELLSTATES	vCM2	control_LMNA	7	15
ZMAT4	1.43	0.0371	0.0556	0.0398	3.44	11.7	0.0018	1.43	RV	CELLSTATES	vCM2	control_LMNA	7	15
ADAMTS7	1.42	0.00716	0.361	0.193	5.84	20.1	0.000101	2.14	RV	CELLSTATES	vCM2	control_LMNA	7	15
MAN1C1	1.42	0.00467	0.42	0.252	5.95	22.4	4.98e-05	2.33	RV	CELLSTATES	vCM2	control_LMNA	7	15
PDE1C	1.42	0.000928	5.63	3.04	9.61	31	4.73e-06	3.03	RV	CELLSTATES	vCM2	control_LMNA	7	15
SYP	1.42	0.0382	0.0222	0.0126	2.25	11.6	0.00192	1.42	RV	CELLSTATES	vCM2	control_LMNA	7	15
COL6A2	1.41	0.0123	0.206	0.146	5.12	17	0.00027	1.91	RV	CELLSTATES	vCM2	control_LMNA	7	15
HCFC1R1	1.41	0.0313	0.0531	0.0286	3.34	12.4	0.00137	1.5	RV	CELLSTATES	vCM2	control_LMNA	7	15
TBX20	1.41	0.000928	1.99	1.31	8.37	31	4.73e-06	3.03	RV	CELLSTATES	vCM2	control_LMNA	7	15
AC078850.2	1.4	0.0344	0.0501	0.0388	3.24	12	0.0016	1.46	RV	CELLSTATES	vCM2	control_LMNA	7	15
NFXL1	1.4	0.031	0.761	0.402	6.82	12.5	0.00134	1.51	RV	CELLSTATES	vCM2	control_LMNA	7	15
PROB1	1.39	0.037	0.0343	0.026	2.77	11.7	0.00179	1.43	RV	CELLSTATES	vCM2	control_LMNA	7	15
SLC35F1	1.39	0.00881	0.298	0.24	5.72	18.8	0.00015	2.06	RV	CELLSTATES	vCM2	control_LMNA	7	15
AL691432.2	1.38	0.0411	0.0236	0.0109	2.25	11.3	0.00214	1.39	RV	CELLSTATES	vCM2	control_LMNA	7	15
B3GAT2	1.38	0.0472	0.197	0.171	5.27	10.8	0.00264	1.33	RV	CELLSTATES	vCM2	control_LMNA	7	15
LSAMP	1.38	0.0293	0.249	0.141	5.44	12.8	0.00121	1.53	RV	CELLSTATES	vCM2	control_LMNA	7	15
TMEM254-AS1	1.38	0.0449	0.0342	0.0178	2.77	11	0.00243	1.35	RV	CELLSTATES	vCM2	control_LMNA	7	15
KLHDC8B	1.37	0.00456	0.112	0.0676	4.31	22.5	4.8e-05	2.34	RV	CELLSTATES	vCM2	control_LMNA	7	15
MEGF9	1.37	0.0274	0.26	0.159	5.57	13.1	0.00105	1.56	RV	CELLSTATES	vCM2	control_LMNA	7	15
NRAP	1.36	0.0113	2.68	1.9	8.85	17.6	0.000221	1.95	RV	CELLSTATES	vCM2	control_LMNA	7	15
KLHL32	1.35	0.0311	0.0846	0.0816	3.86	12.5	0.00135	1.51	RV	CELLSTATES	vCM2	control_LMNA	7	15
AC091078.1	1.34	0.0281	0.0817	0.0529	3.91	13	0.00112	1.55	RV	CELLSTATES	vCM2	control_LMNA	7	15
GPNMB	1.34	0.000638	0.197	0.128	5.08	33	2.84e-06	3.19	RV	CELLSTATES	vCM2	control_LMNA	7	15
AC084357.2	1.33	0.0446	0.233	0.159	5.45	11	0.00241	1.35	RV	CELLSTATES	vCM2	control_LMNA	7	15
ISOC1	1.33	0.00543	0.194	0.14	5.08	21.7	6.1e-05	2.27	RV	CELLSTATES	vCM2	control_LMNA	7	15
MARCH11	1.33	0.0106	0.443	0.371	6.14	17.9	0.000203	1.97	RV	CELLSTATES	vCM2	control_LMNA	7	15
SPHKAP	1.33	0.000608	3.26	2.26	9.03	33.4	2.58e-06	3.22	RV	CELLSTATES	vCM2	control_LMNA	7	15
USP39	1.33	0.0306	0.657	0.545	6.97	12.6	0.00132	1.51	RV	CELLSTATES	vCM2	control_LMNA	7	15
VAT1L	1.33	0.0276	0.274	0.171	5.31	13.1	0.00107	1.56	RV	CELLSTATES	vCM2	control_LMNA	7	15
FALEC	1.32	0.0287	0.0689	0.0689	3.72	12.9	0.00116	1.54	RV	CELLSTATES	vCM2	control_LMNA	7	15
KMT2E-AS1	1.32	0.00728	0.0878	0.0577	3.96	20	0.000104	2.14	RV	CELLSTATES	vCM2	control_LMNA	7	15
CCDC9B	1.31	0.00729	0.232	0.182	5.39	19.9	0.000107	2.14	RV	CELLSTATES	vCM2	control_LMNA	7	15
GPR22	1.31	0.0387	0.178	0.114	4.94	11.5	0.00196	1.41	RV	CELLSTATES	vCM2	control_LMNA	7	15
LMAN1L	1.31	0.0343	0.114	0.0653	4.38	12.1	0.00159	1.46	RV	CELLSTATES	vCM2	control_LMNA	7	15
LRTM1	1.31	0.0129	0.159	0.0985	4.8	16.7	0.000298	1.89	RV	CELLSTATES	vCM2	control_LMNA	7	15
PKNOX2	1.31	0.0161	0.0673	0.0343	3.47	15.6	0.000434	1.79	RV	CELLSTATES	vCM2	control_LMNA	7	15
AC113133.1	1.3	0.0311	0.109	0.101	4.35	12.5	0.00135	1.51	RV	CELLSTATES	vCM2	control_LMNA	7	15
HEY2	1.3	0.00298	0.532	0.363	6.4	24.7	2.53e-05	2.53	RV	CELLSTATES	vCM2	control_LMNA	7	15
TPM2	1.3	0.00469	1.1	0.719	7.54	22.3	5.09e-05	2.33	RV	CELLSTATES	vCM2	control_LMNA	7	15
TRIQK	1.3	0.0073	0.986	0.737	7.29	19.8	0.000108	2.14	RV	CELLSTATES	vCM2	control_LMNA	7	15
CRIP2	1.29	0.0096	0.754	0.57	7.04	18.4	0.000171	2.02	RV	CELLSTATES	vCM2	control_LMNA	7	15
PLEKHA4	1.29	0.0299	0.0386	0.0241	2.73	12.7	0.00124	1.52	RV	CELLSTATES	vCM2	control_LMNA	7	15
COL27A1	1.28	0.0153	0.0862	0.0531	4	15.9	0.000392	1.82	RV	CELLSTATES	vCM2	control_LMNA	7	15
PEX10	1.28	0.00469	0.0822	0.0493	3.82	22.3	5.07e-05	2.33	RV	CELLSTATES	vCM2	control_LMNA	7	15
PYGM	1.28	0.0261	0.0808	0.05	3.81	13.4	0.000966	1.58	RV	CELLSTATES	vCM2	control_LMNA	7	15
RNF165	1.28	0.0078	0.0842	0.0455	3.87	19.5	0.000121	2.11	RV	CELLSTATES	vCM2	control_LMNA	7	15
AC132192.2	1.27	0.0327	0.0442	0.0269	3.04	12.2	0.00148	1.49	RV	CELLSTATES	vCM2	control_LMNA	7	15
COL4A4	1.27	0.0409	0.0902	0.0571	4.03	11.3	0.00212	1.39	RV	CELLSTATES	vCM2	control_LMNA	7	15
FSD2	1.27	0.00393	1.98	1.37	8.38	23.1	4e-05	2.41	RV	CELLSTATES	vCM2	control_LMNA	7	15
SLC12A7	1.27	0.00146	0.455	0.32	6.23	28.4	9.1e-06	2.83	RV	CELLSTATES	vCM2	control_LMNA	7	15
SMCO1	1.27	0.0163	0.102	0.0565	4.16	15.6	0.00044	1.79	RV	CELLSTATES	vCM2	control_LMNA	7	15
SMTNL2	1.27	0.0253	0.0755	0.0435	3.8	13.5	0.000927	1.6	RV	CELLSTATES	vCM2	control_LMNA	7	15
DNAH11	1.26	0.0282	0.876	0.774	7.32	13	0.00113	1.55	RV	CELLSTATES	vCM2	control_LMNA	7	15
ETS1	1.26	0.0073	0.0963	0.0553	3.89	19.8	0.000109	2.14	RV	CELLSTATES	vCM2	control_LMNA	7	15
HAND2	1.26	0.000465	0.369	0.237	5.88	36	1.4e-06	3.33	RV	CELLSTATES	vCM2	control_LMNA	7	15
ITGA3	1.26	0.00822	0.186	0.141	4.96	19.1	0.000136	2.08	RV	CELLSTATES	vCM2	control_LMNA	7	15
LINC00964	1.26	0.0377	0.175	0.113	4.88	11.6	0.00186	1.42	RV	CELLSTATES	vCM2	control_LMNA	7	15
RASSF3	1.26	0.0158	0.496	0.279	6.12	15.7	0.000422	1.8	RV	CELLSTATES	vCM2	control_LMNA	7	15
EPHX1	1.25	0.0243	0.0717	0.0469	3.71	13.7	0.00085	1.61	RV	CELLSTATES	vCM2	control_LMNA	7	15
IPO9-AS1	1.25	0.0156	1.87	1.36	8.29	15.8	0.000407	1.81	RV	CELLSTATES	vCM2	control_LMNA	7	15
ZFAND2B	1.25	0.035	0.0471	0.0355	3.26	12	0.00165	1.46	RV	CELLSTATES	vCM2	control_LMNA	7	15
TTYH2	1.24	0.0125	0.199	0.203	5.08	16.9	0.000276	1.9	RV	CELLSTATES	vCM2	control_LMNA	7	15
BCL6	1.23	0.0285	0.494	0.427	6.44	12.9	0.00114	1.55	RV	CELLSTATES	vCM2	control_LMNA	7	15
KIF22	1.23	0.0073	0.214	0.143	5.21	19.8	0.00011	2.14	RV	CELLSTATES	vCM2	control_LMNA	7	15
XIRP2	1.23	0.00855	0.836	0.591	7.09	19	0.000142	2.07	RV	CELLSTATES	vCM2	control_LMNA	7	15
CRACR2B	1.22	0.0409	0.0549	0.0382	3.35	11.3	0.00212	1.39	RV	CELLSTATES	vCM2	control_LMNA	7	15
LINC01550	1.21	0.0246	0.233	0.157	5.26	13.6	0.000882	1.61	RV	CELLSTATES	vCM2	control_LMNA	7	15
TCF4	1.21	0.00771	0.187	0.131	4.94	19.5	0.000119	2.11	RV	CELLSTATES	vCM2	control_LMNA	7	15
ATP2B4	1.2	0.00304	0.974	0.65	7.24	24.4	2.72e-05	2.52	RV	CELLSTATES	vCM2	control_LMNA	7	15
B4GALNT3	1.2	0.00714	1.17	0.827	7.59	20.2	9.71e-05	2.15	RV	CELLSTATES	vCM2	control_LMNA	7	15
EPHB1	1.2	0.0193	0.591	0.511	6.74	14.7	0.000595	1.71	RV	CELLSTATES	vCM2	control_LMNA	7	15
SELENBP1	1.2	0.0136	0.13	0.134	4.53	16.5	0.00032	1.87	RV	CELLSTATES	vCM2	control_LMNA	7	15
FMNL2	1.19	0.00975	0.255	0.168	5.37	18.3	0.000179	2.01	RV	CELLSTATES	vCM2	control_LMNA	7	15
PLEKHG5	1.19	0.0121	0.0729	0.0451	3.66	17.2	0.000253	1.92	RV	CELLSTATES	vCM2	control_LMNA	7	15
SERPINB1	1.19	0.0279	0.147	0.0835	4.47	13.1	0.00109	1.55	RV	CELLSTATES	vCM2	control_LMNA	7	15
SGCB	1.19	0.00353	0.191	0.142	4.97	23.7	3.37e-05	2.45	RV	CELLSTATES	vCM2	control_LMNA	7	15
CORO6	1.18	0.0119	0.358	0.313	6.02	17.3	0.000246	1.92	RV	CELLSTATES	vCM2	control_LMNA	7	15
FAM124A	1.18	0.0425	0.116	0.0616	4.16	11.2	0.00224	1.37	RV	CELLSTATES	vCM2	control_LMNA	7	15
FBXW8	1.18	0.001	0.568	0.439	6.51	30.5	5.3e-06	3	RV	CELLSTATES	vCM2	control_LMNA	7	15
LINC00982	1.18	0.0141	0.115	0.0722	4.24	16.3	0.00034	1.85	RV	CELLSTATES	vCM2	control_LMNA	7	15
PPARGC1B	1.18	0.000608	1.53	1.11	7.92	33.5	2.53e-06	3.22	RV	CELLSTATES	vCM2	control_LMNA	7	15
ASB10	1.17	0.00185	0.306	0.269	5.7	27.2	1.27e-05	2.73	RV	CELLSTATES	vCM2	control_LMNA	7	15
CDH13	1.17	0.00164	9.42	7.23	10.6	27.8	1.08e-05	2.79	RV	CELLSTATES	vCM2	control_LMNA	7	15
NREP	1.17	0.0226	0.249	0.187	5.35	14	0.000763	1.65	RV	CELLSTATES	vCM2	control_LMNA	7	15
PHACTR3	1.17	0.0306	0.392	0.3	6	12.6	0.00132	1.51	RV	CELLSTATES	vCM2	control_LMNA	7	15
COL13A1	1.16	0.0433	0.0774	0.0594	3.57	11.1	0.00231	1.36	RV	CELLSTATES	vCM2	control_LMNA	7	15
EPOR	1.16	0.0274	0.0408	0.0265	2.91	13.2	0.00105	1.56	RV	CELLSTATES	vCM2	control_LMNA	7	15
MPPED2	1.16	0.00304	0.413	0.273	6.04	24.4	2.74e-05	2.52	RV	CELLSTATES	vCM2	control_LMNA	7	15
TNFAIP8	1.16	0.0167	0.241	0.162	5.31	15.4	0.000473	1.78	RV	CELLSTATES	vCM2	control_LMNA	7	15
PLPP7	1.14	0.00675	0.611	0.477	6.68	20.5	8.9e-05	2.17	RV	CELLSTATES	vCM2	control_LMNA	7	15
TMEM159	1.14	0.0127	0.227	0.165	5.28	16.8	0.00029	1.9	RV	CELLSTATES	vCM2	control_LMNA	7	15
NAV3	1.13	0.00467	1.41	1.09	7.91	22.4	4.96e-05	2.33	RV	CELLSTATES	vCM2	control_LMNA	7	15
PFKFB3	1.13	0.0054	0.206	0.155	5.11	21.7	6.03e-05	2.27	RV	CELLSTATES	vCM2	control_LMNA	7	15
RNF157	1.13	0.0336	0.122	0.0811	4.48	12.1	0.00154	1.47	RV	CELLSTATES	vCM2	control_LMNA	7	15
ROBO1	1.13	0.0287	0.0938	0.0661	4.15	12.9	0.00116	1.54	RV	CELLSTATES	vCM2	control_LMNA	7	15
SHTN1	1.13	0.0299	0.189	0.137	5.04	12.7	0.00126	1.52	RV	CELLSTATES	vCM2	control_LMNA	7	15
CLEC2D	1.12	0.0216	0.292	0.243	5.62	14.2	0.00071	1.67	RV	CELLSTATES	vCM2	control_LMNA	7	15
FRAS1	1.12	0.0263	0.241	0.178	5.43	13.3	0.000988	1.58	RV	CELLSTATES	vCM2	control_LMNA	7	15
NIPSNAP3B	1.12	0.0311	0.231	0.149	5.26	12.5	0.00136	1.51	RV	CELLSTATES	vCM2	control_LMNA	7	15
AC117834.1	1.11	0.0201	0.485	0.416	6.35	14.6	0.00063	1.7	RV	CELLSTATES	vCM2	control_LMNA	7	15
MAP3K14	1.11	0.0311	0.595	0.417	6.56	12.5	0.00135	1.51	RV	CELLSTATES	vCM2	control_LMNA	7	15
MTA1	1.11	0.00302	0.444	0.321	6.19	24.6	2.62e-05	2.52	RV	CELLSTATES	vCM2	control_LMNA	7	15
PLEKHA7	1.11	0.0281	0.808	0.554	6.92	13	0.00111	1.55	RV	CELLSTATES	vCM2	control_LMNA	7	15
AC129102.1	1.1	0.0291	0.123	0.106	4.45	12.8	0.0012	1.54	RV	CELLSTATES	vCM2	control_LMNA	7	15
AL845331.2	1.1	0.0261	0.506	0.416	6.49	13.4	0.000968	1.58	RV	CELLSTATES	vCM2	control_LMNA	7	15
GRAMD1A	1.1	0.0165	0.103	0.0756	4.13	15.5	0.000456	1.78	RV	CELLSTATES	vCM2	control_LMNA	7	15
HECW2	1.1	0.0183	1.24	0.895	7.67	14.9	0.000552	1.74	RV	CELLSTATES	vCM2	control_LMNA	7	15
HSPB7	1.1	0.0237	2.64	2.35	8.88	13.8	0.000819	1.62	RV	CELLSTATES	vCM2	control_LMNA	7	15
NKAPL	1.1	0.0172	0.112	0.0763	4.35	15.2	0.000498	1.76	RV	CELLSTATES	vCM2	control_LMNA	7	15
SLC27A6	1.09	0.00558	0.869	0.715	7.22	21.4	6.63e-05	2.25	RV	CELLSTATES	vCM2	control_LMNA	7	15
GRM8	1.08	0.0398	0.267	0.184	5.42	11.4	0.00202	1.4	RV	CELLSTATES	vCM2	control_LMNA	7	15
MALAT1	1.08	0.0308	1280	1170	17.8	12.5	0.00133	1.51	RV	CELLSTATES	vCM2	control_LMNA	7	15
STEAP2	1.08	0.0156	0.124	0.0986	4.5	15.8	0.000406	1.81	RV	CELLSTATES	vCM2	control_LMNA	7	15
APOBEC2	1.07	0.0463	0.251	0.222	5.53	10.8	0.00255	1.33	RV	CELLSTATES	vCM2	control_LMNA	7	15
C8orf37	1.07	0.0472	0.0541	0.0402	3.35	10.8	0.00264	1.33	RV	CELLSTATES	vCM2	control_LMNA	7	15
LAMA5	1.07	0.0231	0.149	0.106	4.72	14	0.000785	1.64	RV	CELLSTATES	vCM2	control_LMNA	7	15
MYL6	1.07	0.0073	1.01	0.827	7.45	19.7	0.000111	2.14	RV	CELLSTATES	vCM2	control_LMNA	7	15
MYO1E	1.06	0.0174	0.383	0.29	6.07	15.1	0.000515	1.76	RV	CELLSTATES	vCM2	control_LMNA	7	15
STEAP1B	1.06	0.0311	0.139	0.16	4.72	12.5	0.00136	1.51	RV	CELLSTATES	vCM2	control_LMNA	7	15
TMEM65	1.06	0.00148	2.81	2.19	8.77	28.3	9.48e-06	2.83	RV	CELLSTATES	vCM2	control_LMNA	7	15
TLN2	1.05	0.000353	1.21	0.978	7.62	37.9	8.9e-07	3.45	RV	CELLSTATES	vCM2	control_LMNA	7	15
ADAM23	1.03	0.000353	1.4	1.12	7.83	37.8	9.23e-07	3.45	RV	CELLSTATES	vCM2	control_LMNA	7	15
FAM81A	1.03	0.0136	0.102	0.0968	4.18	16.5	0.000324	1.87	RV	CELLSTATES	vCM2	control_LMNA	7	15
FGF14	1.03	0.0118	1.12	0.921	7.43	17.3	0.000242	1.93	RV	CELLSTATES	vCM2	control_LMNA	7	15
GPRC5B	1.03	0.0491	0.0812	0.0547	3.83	10.6	0.00278	1.31	RV	CELLSTATES	vCM2	control_LMNA	7	15
LARP6	1.03	0.0251	0.117	0.0829	4.38	13.5	0.000909	1.6	RV	CELLSTATES	vCM2	control_LMNA	7	15
PPP1R12B	1.03	0.000605	10.8	8.93	10.8	33.6	2.45e-06	3.22	RV	CELLSTATES	vCM2	control_LMNA	7	15
PPP1R13L	1.03	0.00366	0.906	0.703	7.22	23.4	3.68e-05	2.44	RV	CELLSTATES	vCM2	control_LMNA	7	15
TMEM87B	1.03	0.0193	0.101	0.0724	4.03	14.7	0.000598	1.71	RV	CELLSTATES	vCM2	control_LMNA	7	15
CCDC129	1.02	0.0495	0.254	0.198	5.41	10.6	0.00283	1.31	RV	CELLSTATES	vCM2	control_LMNA	7	15
HEATR5B	1.02	0.00199	0.83	0.723	7.18	26.9	1.39e-05	2.7	RV	CELLSTATES	vCM2	control_LMNA	7	15
RGS3	1.02	0.00905	0.576	0.481	6.54	18.7	0.000157	2.04	RV	CELLSTATES	vCM2	control_LMNA	7	15
ADGRE5	1.01	0.0158	0.133	0.118	4.46	15.7	0.00042	1.8	RV	CELLSTATES	vCM2	control_LMNA	7	15
AL139383.1	1.01	0.00804	1.28	1	7.67	19.2	0.000131	2.09	RV	CELLSTATES	vCM2	control_LMNA	7	15
CAVIN2	1.01	0.0299	0.136	0.113	4.57	12.7	0.00125	1.52	RV	CELLSTATES	vCM2	control_LMNA	7	15
CDCA7L	1.01	0.0125	0.267	0.236	5.47	16.9	0.000282	1.9	RV	CELLSTATES	vCM2	control_LMNA	7	15
VIPR2	1.01	0.0027	0.976	0.783	7.31	25.2	2.2e-05	2.57	RV	CELLSTATES	vCM2	control_LMNA	7	15
C2orf68	1	0.011	0.125	0.097	4.52	17.8	0.000211	1.96	RV	CELLSTATES	vCM2	control_LMNA	7	15
MBOAT1	1	0.00794	0.225	0.22	5.24	19.4	0.000124	2.1	RV	CELLSTATES	vCM2	control_LMNA	7	15
SH3KBP1	1	0.00867	0.524	0.458	6.53	18.9	0.000146	2.06	RV	CELLSTATES	vCM2	control_LMNA	7	15
SLC29A1	1	0.0261	0.47	0.395	6.42	13.4	0.00097	1.58	RV	CELLSTATES	vCM2	control_LMNA	7	15
AC022034.2	0.999	0.0113	1.58	1.38	8.08	17.6	0.000222	1.95	RV	CELLSTATES	vCM2	control_LMNA	7	15
STXBP6	0.99	0.0073	1.64	1.38	8.06	19.7	0.000112	2.14	RV	CELLSTATES	vCM2	control_LMNA	7	15
RTL8C	0.979	0.0363	0.127	0.0964	4.61	11.8	0.00174	1.44	RV	CELLSTATES	vCM2	control_LMNA	7	15
RCAN1	0.978	0.046	0.319	0.291	5.75	10.9	0.00253	1.34	RV	CELLSTATES	vCM2	control_LMNA	7	15
NRP1	0.976	0.00304	1.98	1.68	8.38	24.5	2.68e-05	2.52	RV	CELLSTATES	vCM2	control_LMNA	7	15
SCUBE3	0.973	0.0127	0.266	0.218	5.45	16.8	0.00029	1.9	RV	CELLSTATES	vCM2	control_LMNA	7	15
TRIP10	0.973	0.0306	0.175	0.164	4.98	12.6	0.0013	1.51	RV	CELLSTATES	vCM2	control_LMNA	7	15
MEIS1	0.971	0.00716	1.18	1.02	7.64	20.1	0.0001	2.14	RV	CELLSTATES	vCM2	control_LMNA	7	15
TCEA3	0.971	0.0141	0.299	0.258	5.61	16.3	0.000339	1.85	RV	CELLSTATES	vCM2	control_LMNA	7	15
VSIR	0.97	0.0144	0.131	0.114	4.51	16.2	0.000356	1.84	RV	CELLSTATES	vCM2	control_LMNA	7	15
CES2	0.964	0.0247	0.288	0.233	5.69	13.6	0.000889	1.61	RV	CELLSTATES	vCM2	control_LMNA	7	15
PFKM	0.964	0.0244	0.57	0.511	6.62	13.7	0.000862	1.61	RV	CELLSTATES	vCM2	control_LMNA	7	15
SEMA3A	0.957	0.0433	0.211	0.192	5.29	11.1	0.00231	1.36	RV	CELLSTATES	vCM2	control_LMNA	7	15
AC008691.1	0.95	0.0496	0.0783	0.0698	3.92	10.6	0.00284	1.3	RV	CELLSTATES	vCM2	control_LMNA	7	15
RBFOX1	0.949	0.0116	5.07	4.4	9.7	17.4	0.000235	1.93	RV	CELLSTATES	vCM2	control_LMNA	7	15
BLVRB	0.947	0.0125	0.229	0.205	5.38	17	0.000276	1.9	RV	CELLSTATES	vCM2	control_LMNA	7	15
SMYD1	0.947	0.00914	1.67	1.43	8.16	18.6	0.00016	2.04	RV	CELLSTATES	vCM2	control_LMNA	7	15
AC006299.1	0.942	0.0153	0.234	0.183	5.31	15.9	0.000395	1.81	RV	CELLSTATES	vCM2	control_LMNA	7	15
GSS	0.933	0.0125	0.146	0.121	4.71	16.9	0.000281	1.9	RV	CELLSTATES	vCM2	control_LMNA	7	15
STRIP2	0.929	0.016	0.258	0.212	5.47	15.7	0.000427	1.8	RV	CELLSTATES	vCM2	control_LMNA	7	15
CERS4	0.922	0.0264	0.377	0.322	5.97	13.3	0.000997	1.58	RV	CELLSTATES	vCM2	control_LMNA	7	15
LHFPL6	0.918	0.0073	2.79	2.45	8.81	19.8	0.000111	2.14	RV	CELLSTATES	vCM2	control_LMNA	7	15
NAV1	0.913	0.0278	1.93	1.73	8.33	13.1	0.00108	1.56	RV	CELLSTATES	vCM2	control_LMNA	7	15
TRAM2	0.91	0.0216	0.107	0.0852	4.18	14.2	0.000709	1.67	RV	CELLSTATES	vCM2	control_LMNA	7	15
AC022146.2	0.909	0.0331	0.285	0.245	5.62	12.2	0.0015	1.48	RV	CELLSTATES	vCM2	control_LMNA	7	15
PNRC2	0.901	0.0407	0.131	0.108	4.61	11.3	0.00209	1.39	RV	CELLSTATES	vCM2	control_LMNA	7	15
EFHC2	0.899	0.0319	0.167	0.139	4.92	12.3	0.00143	1.5	RV	CELLSTATES	vCM2	control_LMNA	7	15
CDK6	0.898	0.0136	1.06	0.933	7.41	16.5	0.000321	1.87	RV	CELLSTATES	vCM2	control_LMNA	7	15
AP1S2	0.893	0.0271	0.59	0.553	6.62	13.2	0.00103	1.57	RV	CELLSTATES	vCM2	control_LMNA	7	15
NUDT4	0.885	0.0315	2.34	2.31	8.6	12.4	0.00141	1.5	RV	CELLSTATES	vCM2	control_LMNA	7	15
EMP2	0.88	0.0284	0.464	0.397	6.32	12.9	0.00114	1.55	RV	CELLSTATES	vCM2	control_LMNA	7	15
CPNE4	0.875	0.0305	0.681	0.633	6.96	12.6	0.0013	1.52	RV	CELLSTATES	vCM2	control_LMNA	7	15
ALPK2	0.862	0.0343	2.02	1.8	8.35	12.1	0.00158	1.47	RV	CELLSTATES	vCM2	control_LMNA	7	15
CLIC5	0.859	0.00271	1.75	1.57	8.22	25.1	2.23e-05	2.57	RV	CELLSTATES	vCM2	control_LMNA	7	15
STAT3	0.859	0.0463	1.65	1.4	8.05	10.8	0.00255	1.33	RV	CELLSTATES	vCM2	control_LMNA	7	15
TRDN-AS1	0.855	0.0127	9.43	9.17	10.7	16.8	0.00029	1.9	RV	CELLSTATES	vCM2	control_LMNA	7	15
IRF2	0.849	0.0264	0.623	0.529	6.65	13.3	0.000996	1.58	RV	CELLSTATES	vCM2	control_LMNA	7	15
MIR22HG	0.848	0.0215	0.512	0.442	6.38	14.3	0.000702	1.67	RV	CELLSTATES	vCM2	control_LMNA	7	15
TECRL	0.847	0.0216	7.02	6.34	10.2	14.2	0.000713	1.67	RV	CELLSTATES	vCM2	control_LMNA	7	15
MAPKAPK3	0.845	0.0252	0.307	0.287	5.72	13.5	0.000914	1.6	RV	CELLSTATES	vCM2	control_LMNA	7	15
CXADR	0.843	0.00558	0.286	0.235	5.59	21.4	6.68e-05	2.25	RV	CELLSTATES	vCM2	control_LMNA	7	15
FGF12	0.839	0.0184	36.9	33.7	12.5	14.9	0.000557	1.74	RV	CELLSTATES	vCM2	control_LMNA	7	15
FYCO1	0.837	0.0381	0.348	0.339	5.92	11.6	0.00191	1.42	RV	CELLSTATES	vCM2	control_LMNA	7	15
RGS6	0.832	0.0121	3.34	3.24	9.12	17.2	0.000253	1.92	RV	CELLSTATES	vCM2	control_LMNA	7	15
MEF2C	0.831	0.0231	1.51	1.58	8.07	13.9	0.000789	1.64	RV	CELLSTATES	vCM2	control_LMNA	7	15
AC020687.1	0.827	0.0495	0.138	0.135	4.63	10.6	0.00283	1.31	RV	CELLSTATES	vCM2	control_LMNA	7	15
CCND3	0.827	0.038	0.19	0.17	5.14	11.6	0.00189	1.42	RV	CELLSTATES	vCM2	control_LMNA	7	15
GAS2	0.827	0.0113	1.38	1.32	7.91	17.6	0.000223	1.95	RV	CELLSTATES	vCM2	control_LMNA	7	15
RSU1	0.825	0.0155	0.5	0.445	6.48	15.9	0.0004	1.81	RV	CELLSTATES	vCM2	control_LMNA	7	15
PKP4	0.824	0.0311	0.526	0.572	6.55	12.5	0.00136	1.51	RV	CELLSTATES	vCM2	control_LMNA	7	15
NIN	0.819	0.00975	0.6	0.581	6.66	18.2	0.00018	2.01	RV	CELLSTATES	vCM2	control_LMNA	7	15
EHD4	0.812	0.0203	0.342	0.324	5.93	14.5	0.000642	1.69	RV	CELLSTATES	vCM2	control_LMNA	7	15
ACSS2	0.803	0.0163	0.745	0.655	6.98	15.6	0.000442	1.79	RV	CELLSTATES	vCM2	control_LMNA	7	15
EML1	0.802	0.0479	0.227	0.228	5.3	10.7	0.0027	1.32	RV	CELLSTATES	vCM2	control_LMNA	7	15
FNBP4	0.801	0.00905	1.41	1.28	7.89	18.7	0.000157	2.04	RV	CELLSTATES	vCM2	control_LMNA	7	15
FBXW7	0.795	0.0102	1.85	1.9	8.34	18	0.000192	1.99	RV	CELLSTATES	vCM2	control_LMNA	7	15
MET	0.794	0.0299	0.139	0.108	4.54	12.7	0.00125	1.52	RV	CELLSTATES	vCM2	control_LMNA	7	15
ASAH1	0.785	0.0287	1.68	1.82	8.26	12.9	0.00116	1.54	RV	CELLSTATES	vCM2	control_LMNA	7	15
BZW2	0.779	0.0163	0.947	1.03	7.44	15.5	0.000445	1.79	RV	CELLSTATES	vCM2	control_LMNA	7	15
GAREM1	0.775	0.0101	1.68	1.56	8.12	18.1	0.000188	1.99	RV	CELLSTATES	vCM2	control_LMNA	7	15
EGF	0.762	0.0266	0.363	0.361	5.96	13.3	0.00101	1.58	RV	CELLSTATES	vCM2	control_LMNA	7	15
LINC01460	0.762	0.0459	0.103	0.109	4.26	10.9	0.00252	1.34	RV	CELLSTATES	vCM2	control_LMNA	7	15
MYO9B	0.76	0.0471	0.314	0.306	5.79	10.8	0.00262	1.33	RV	CELLSTATES	vCM2	control_LMNA	7	15
FILIP1L	0.745	0.0345	1.44	1.44	7.86	12	0.0016	1.46	RV	CELLSTATES	vCM2	control_LMNA	7	15
AKAP9	0.744	0.0118	2.59	2.72	8.82	17.4	0.00024	1.93	RV	CELLSTATES	vCM2	control_LMNA	7	15
PPP2R5C	0.743	0.0349	1.23	1.11	7.63	12	0.00164	1.46	RV	CELLSTATES	vCM2	control_LMNA	7	15
RAD23A	0.743	0.0441	0.267	0.26	5.64	11	0.00237	1.36	RV	CELLSTATES	vCM2	control_LMNA	7	15
TMEM220	0.739	0.0242	0.262	0.242	5.54	13.7	0.000845	1.62	RV	CELLSTATES	vCM2	control_LMNA	7	15
ARFRP1	0.736	0.0407	0.112	0.123	4.38	11.3	0.00209	1.39	RV	CELLSTATES	vCM2	control_LMNA	7	15
PRDM16	0.732	0.034	0.966	0.92	7.28	12.1	0.00156	1.47	RV	CELLSTATES	vCM2	control_LMNA	7	15
TNIK	0.732	0.0346	1.95	1.83	8.33	12	0.00162	1.46	RV	CELLSTATES	vCM2	control_LMNA	7	15
SLC8A1	0.731	0.0201	33.6	32.9	12.4	14.6	0.00063	1.7	RV	CELLSTATES	vCM2	control_LMNA	7	15
ELOA-AS1	0.719	0.0164	0.238	0.226	5.45	15.5	0.000453	1.78	RV	CELLSTATES	vCM2	control_LMNA	7	15
RHOA	0.716	0.0123	0.227	0.204	5.33	17	0.000271	1.91	RV	CELLSTATES	vCM2	control_LMNA	7	15
SERINC5	0.71	0.0397	0.255	0.252	5.5	11.4	0.00202	1.4	RV	CELLSTATES	vCM2	control_LMNA	7	15
AQP7	0.706	0.0222	1.93	2.14	8.46	14.1	0.000748	1.65	RV	CELLSTATES	vCM2	control_LMNA	7	15
ETV6	0.7	0.0263	0.811	0.904	7.07	13.3	0.000982	1.58	RV	CELLSTATES	vCM2	control_LMNA	7	15
HPS4	0.698	0.0314	0.186	0.208	5.16	12.4	0.0014	1.5	RV	CELLSTATES	vCM2	control_LMNA	7	15
PPP1R3B	0.693	0.0349	0.273	0.302	5.6	12	0.00164	1.46	RV	CELLSTATES	vCM2	control_LMNA	7	15
HIVEP3	0.692	0.0408	1.17	1.1	7.58	11.3	0.00211	1.39	RV	CELLSTATES	vCM2	control_LMNA	7	15
SORBS2	0.688	0.0284	22.2	24	11.9	12.9	0.00114	1.55	RV	CELLSTATES	vCM2	control_LMNA	7	15
VPS35	0.686	0.0237	0.339	0.38	5.97	13.8	0.000815	1.62	RV	CELLSTATES	vCM2	control_LMNA	7	15
LNPK	0.677	0.0314	0.454	0.501	6.28	12.4	0.00139	1.5	RV	CELLSTATES	vCM2	control_LMNA	7	15
ACYP1	0.674	0.0281	0.128	0.146	4.57	13	0.00111	1.55	RV	CELLSTATES	vCM2	control_LMNA	7	15
SSBP2	0.663	0.0311	0.988	1.04	7.42	12.5	0.00135	1.51	RV	CELLSTATES	vCM2	control_LMNA	7	15
FUCA2	0.66	0.0374	0.224	0.229	5.35	11.7	0.00184	1.43	RV	CELLSTATES	vCM2	control_LMNA	7	15
SIPA1L2	0.657	0.0299	0.702	0.727	6.88	12.7	0.00125	1.52	RV	CELLSTATES	vCM2	control_LMNA	7	15
MYOCD	0.642	0.0449	2.49	2.61	8.74	11	0.00244	1.35	RV	CELLSTATES	vCM2	control_LMNA	7	15
BCL11A	0.625	0.0428	0.587	0.603	6.68	11.1	0.00227	1.37	RV	CELLSTATES	vCM2	control_LMNA	7	15
RASGRP3	0.623	0.0219	1.25	1.34	7.73	14.2	0.000728	1.66	RV	CELLSTATES	vCM2	control_LMNA	7	15
PRRC2B	0.614	0.037	0.619	0.664	6.74	11.8	0.00178	1.43	RV	CELLSTATES	vCM2	control_LMNA	7	15
EPB41	0.61	0.0236	0.955	1.04	7.37	13.9	0.00081	1.63	RV	CELLSTATES	vCM2	control_LMNA	7	15
FAM69A	0.607	0.0483	0.288	0.303	5.65	10.7	0.00272	1.32	RV	CELLSTATES	vCM2	control_LMNA	7	15
COG5	0.604	0.0203	1.91	2.04	8.36	14.5	0.000645	1.69	RV	CELLSTATES	vCM2	control_LMNA	7	15
NR3C1	0.596	0.0257	0.759	0.782	7.02	13.5	0.000941	1.59	RV	CELLSTATES	vCM2	control_LMNA	7	15
FAM160A1	0.587	0.0498	0.885	0.989	7.32	10.5	0.00287	1.3	RV	CELLSTATES	vCM2	control_LMNA	7	15
TUSC3	0.584	0.0378	0.399	0.475	6.14	11.6	0.00188	1.42	RV	CELLSTATES	vCM2	control_LMNA	7	15
HAND2-AS1	0.579	0.0253	1.82	2.03	8.31	13.5	0.000927	1.6	RV	CELLSTATES	vCM2	control_LMNA	7	15
LRRFIP1	0.578	0.0492	2.39	2.55	8.67	10.6	0.00281	1.31	RV	CELLSTATES	vCM2	control_LMNA	7	15
MORF4L1	0.578	0.0328	0.683	0.734	6.86	12.2	0.00149	1.48	RV	CELLSTATES	vCM2	control_LMNA	7	15
CDH2	0.571	0.034	6.17	7.02	10	12.1	0.00156	1.47	RV	CELLSTATES	vCM2	control_LMNA	7	15
RHOT1	0.556	0.0284	0.836	0.902	7.18	12.9	0.00114	1.55	RV	CELLSTATES	vCM2	control_LMNA	7	15
SLC4A3	0.547	0.0306	0.926	1.08	7.38	12.6	0.00131	1.51	RV	CELLSTATES	vCM2	control_LMNA	7	15

## Sheet: control_PKP2
Gene	logFC	FDR	mean_exp_control	mean_exp_genotype	logCPM	F	PValue	FDR_plot	Region	annotation_level	cell_state	comparison	Observations_genotype	Observations_reference
GEM	6.52	0.00347	0.0992	0.000575	4.17	29.1	8.23e-06	2.46	RV	CELLSTATES	vCM2	control_PKP2	5	15
GRXCR2	4.19	0.00238	2.99	0.553	8.92	32.8	3.3e-06	2.62	RV	CELLSTATES	vCM2	control_PKP2	5	15
AC092131.1	4.17	0.0192	0.022	0.000575	2.16	19.2	0.000137	1.72	RV	CELLSTATES	vCM2	control_PKP2	5	15
STEAP3	4.06	0.0267	0.0202	0.000575	2.13	17.2	0.000267	1.57	RV	CELLSTATES	vCM2	control_PKP2	5	15
G0S2	3.89	0.0033	0.638	0.0432	6.69	29.4	7.62e-06	2.48	RV	CELLSTATES	vCM2	control_PKP2	5	15
CDH6	3.79	0.0443	0.0667	0.00635	3.58	14.4	0.000683	1.35	RV	CELLSTATES	vCM2	control_PKP2	5	15
LINC00482	3.57	0.0443	0.0168	0.000575	1.73	14.4	0.000685	1.35	RV	CELLSTATES	vCM2	control_PKP2	5	15
PPP1R17	3.36	0.0181	0.0629	0.0291	3.39	19.5	0.000128	1.74	RV	CELLSTATES	vCM2	control_PKP2	5	15
FPGT-TNNI3K	3.33	0.0402	0.0655	0.0201	3.19	15	0.000565	1.4	RV	CELLSTATES	vCM2	control_PKP2	5	15
IGFBP7-AS1	3.31	0.0415	0.0127	0.000575	1.41	14.8	0.000597	1.38	RV	CELLSTATES	vCM2	control_PKP2	5	15
ART1	3.3	0.0174	0.0478	0.00287	3.29	19.7	0.000117	1.76	RV	CELLSTATES	vCM2	control_PKP2	5	15
CHL1	3.14	0.017	0.122	0.0172	4.42	19.9	0.000112	1.77	RV	CELLSTATES	vCM2	control_PKP2	5	15
MID1IP1	3.07	0.0393	0.134	0.0204	4.67	15.1	0.000543	1.41	RV	CELLSTATES	vCM2	control_PKP2	5	15
LRRC14B	3.05	0.0304	0.0645	0.00902	3.53	16.6	0.000321	1.52	RV	CELLSTATES	vCM2	control_PKP2	5	15
GRK5	3.02	0.00247	0.484	0.0844	6.15	32.2	3.81e-06	2.61	RV	CELLSTATES	vCM2	control_PKP2	5	15
AC107068.2	2.85	0.017	5.64	1.06	9.78	20	0.000107	1.77	RV	CELLSTATES	vCM2	control_PKP2	5	15
EFEMP1	2.76	0.0053	0.103	0.0174	4.12	26.7	1.56e-05	2.28	RV	CELLSTATES	vCM2	control_PKP2	5	15
BMP7	2.68	0.0226	0.0571	0.0088	3.37	18.2	0.000193	1.65	RV	CELLSTATES	vCM2	control_PKP2	5	15
RNF122	2.67	0.0102	0.29	0.0499	5.38	22.6	4.87e-05	1.99	RV	CELLSTATES	vCM2	control_PKP2	5	15
ARHGAP22	2.55	0.0147	0.0799	0.0128	3.7	21.1	7.72e-05	1.83	RV	CELLSTATES	vCM2	control_PKP2	5	15
LPCAT4	2.55	0.00555	0.272	0.0967	5.43	26.1	1.81e-05	2.26	RV	CELLSTATES	vCM2	control_PKP2	5	15
TRPC4	2.45	0.00912	0.183	0.0508	5	23.7	3.58e-05	2.04	RV	CELLSTATES	vCM2	control_PKP2	5	15
SLIT3	2.44	0.0255	0.241	0.0466	5.04	17.4	0.000248	1.59	RV	CELLSTATES	vCM2	control_PKP2	5	15
COL27A1	2.4	0.0266	0.0862	0.0392	4.01	17.2	0.000265	1.57	RV	CELLSTATES	vCM2	control_PKP2	5	15
SH3RF2	2.39	0.0393	2.99	1.01	8.89	15.1	0.000536	1.41	RV	CELLSTATES	vCM2	control_PKP2	5	15
AC137770.1	2.36	0.0393	0.656	0.278	6.79	15.1	0.000541	1.41	RV	CELLSTATES	vCM2	control_PKP2	5	15
AL591543.1	2.32	0.0333	0.156	0.0443	4.71	16	0.000397	1.48	RV	CELLSTATES	vCM2	control_PKP2	5	15
KIF26B	2.3	0.0206	0.58	0.13	6.55	18.7	0.000164	1.69	RV	CELLSTATES	vCM2	control_PKP2	5	15
BDNF	2.26	0.0367	0.2	0.096	5.2	15.4	0.000484	1.44	RV	CELLSTATES	vCM2	control_PKP2	5	15
TESC	2.26	0.00555	0.34	0.132	5.74	26.1	1.82e-05	2.26	RV	CELLSTATES	vCM2	control_PKP2	5	15
HRH2	2.21	0.00328	0.366	0.123	5.9	29.9	6.74e-06	2.48	RV	CELLSTATES	vCM2	control_PKP2	5	15
SYNM	2.19	0.00987	0.545	0.128	6.28	22.9	4.56e-05	2.01	RV	CELLSTATES	vCM2	control_PKP2	5	15
AC034102.6	2.18	0.0415	0.0372	0.00701	2.81	14.8	0.000588	1.38	RV	CELLSTATES	vCM2	control_PKP2	5	15
AC036108.3	2.13	0.0333	0.1	0.0216	3.98	16.1	0.000381	1.48	RV	CELLSTATES	vCM2	control_PKP2	5	15
AC016650.1	2.1	0.00262	0.551	0.207	6.38	31.6	4.38e-06	2.58	RV	CELLSTATES	vCM2	control_PKP2	5	15
TPM2	2.1	0.00356	1.1	0.382	7.51	28.6	9.36e-06	2.45	RV	CELLSTATES	vCM2	control_PKP2	5	15
ISOC1	2.04	0.00862	0.194	0.0554	5.08	24.2	3.1e-05	2.06	RV	CELLSTATES	vCM2	control_PKP2	5	15
LRP1	2.04	0.0206	0.337	0.118	5.83	18.7	0.000162	1.69	RV	CELLSTATES	vCM2	control_PKP2	5	15
MARCH11	2.04	0.0102	0.443	0.215	6.12	22.6	4.86e-05	1.99	RV	CELLSTATES	vCM2	control_PKP2	5	15
AC090825.1	1.99	0.0287	0.174	0.11	4.81	16.9	0.000289	1.54	RV	CELLSTATES	vCM2	control_PKP2	5	15
SLC36A1	1.99	0.0369	0.0918	0.0476	4.05	15.4	0.000493	1.43	RV	CELLSTATES	vCM2	control_PKP2	5	15
GPC5	1.98	0.0455	2.11	0.722	8.24	14.3	0.000713	1.34	RV	CELLSTATES	vCM2	control_PKP2	5	15
LINC02270	1.97	0.0431	0.171	0.0665	4.98	14.5	0.000661	1.37	RV	CELLSTATES	vCM2	control_PKP2	5	15
LRP4	1.97	0.0339	1.67	0.772	8.24	15.9	0.000407	1.47	RV	CELLSTATES	vCM2	control_PKP2	5	15
MAN1C1	1.96	0.00912	0.42	0.156	5.97	23.7	3.6e-05	2.04	RV	CELLSTATES	vCM2	control_PKP2	5	15
NHS	1.96	0.0206	0.216	0.0933	5.1	18.8	0.000159	1.69	RV	CELLSTATES	vCM2	control_PKP2	5	15
PACRG-AS3	1.96	0.0289	0.146	0.116	4.76	16.9	0.000294	1.54	RV	CELLSTATES	vCM2	control_PKP2	5	15
PLCG2	1.96	0.0304	0.113	0.0443	4.18	16.7	0.000316	1.52	RV	CELLSTATES	vCM2	control_PKP2	5	15
PITPNM2	1.95	0.0421	0.481	0.314	6.28	14.7	0.000622	1.38	RV	CELLSTATES	vCM2	control_PKP2	5	15
AC009226.1	1.93	0.0475	0.0372	0.00922	2.75	14.1	0.000758	1.32	RV	CELLSTATES	vCM2	control_PKP2	5	15
GRIN2A	1.93	0.0289	0.212	0.0763	5.14	16.9	0.000296	1.54	RV	CELLSTATES	vCM2	control_PKP2	5	15
LINC02334	1.84	0.0053	1.06	0.349	7.42	26.7	1.53e-05	2.28	RV	CELLSTATES	vCM2	control_PKP2	5	15
IDH2	1.83	0.00327	1.03	0.428	7.45	30	6.5e-06	2.49	RV	CELLSTATES	vCM2	control_PKP2	5	15
CORO6	1.77	0.00987	0.358	0.211	6	23	4.34e-05	2.01	RV	CELLSTATES	vCM2	control_PKP2	5	15
PPP1R1C	1.75	0.00238	1.28	0.541	7.61	32.7	3.35e-06	2.62	RV	CELLSTATES	vCM2	control_PKP2	5	15
TLL2	1.73	0.0333	0.174	0.0772	4.94	16.1	0.000387	1.48	RV	CELLSTATES	vCM2	control_PKP2	5	15
AC138904.3	1.7	0.024	0.551	0.202	6.44	17.8	0.000215	1.62	RV	CELLSTATES	vCM2	control_PKP2	5	15
LINC01470	1.7	0.0428	0.548	0.289	6.51	14.6	0.00065	1.37	RV	CELLSTATES	vCM2	control_PKP2	5	15
A4GALT	1.65	0.0137	0.275	0.126	5.47	21.4	7.13e-05	1.86	RV	CELLSTATES	vCM2	control_PKP2	5	15
STEAP1B	1.64	0.0479	0.139	0.134	4.72	14.1	0.00077	1.32	RV	CELLSTATES	vCM2	control_PKP2	5	15
ADAMTS7	1.62	0.0421	0.361	0.122	5.87	14.7	0.000619	1.38	RV	CELLSTATES	vCM2	control_PKP2	5	15
CEP85L	1.62	0.0388	1.22	0.561	7.73	15.2	0.00052	1.41	RV	CELLSTATES	vCM2	control_PKP2	5	15
EHD4	1.62	0.00648	0.342	0.128	5.86	25.5	2.16e-05	2.19	RV	CELLSTATES	vCM2	control_PKP2	5	15
FBN2	1.61	0.0206	1.23	0.788	7.55	18.7	0.000162	1.69	RV	CELLSTATES	vCM2	control_PKP2	5	15
HAND2	1.61	0.0164	0.369	0.285	5.94	20.3	9.86e-05	1.78	RV	CELLSTATES	vCM2	control_PKP2	5	15
PEX10	1.61	0.0427	0.0822	0.0557	3.88	14.6	0.000636	1.37	RV	CELLSTATES	vCM2	control_PKP2	5	15
CRIP2	1.57	0.0367	0.754	0.547	7.05	15.4	0.000479	1.44	RV	CELLSTATES	vCM2	control_PKP2	5	15
AC117834.1	1.56	0.00912	0.485	0.351	6.37	23.9	3.37e-05	2.04	RV	CELLSTATES	vCM2	control_PKP2	5	15
SLC27A6	1.56	0.0122	0.869	0.542	7.2	21.8	6.26e-05	1.91	RV	CELLSTATES	vCM2	control_PKP2	5	15
XIRP2	1.55	0.0164	0.836	0.37	7.08	20.2	0.0001	1.78	RV	CELLSTATES	vCM2	control_PKP2	5	15
MIR22HG	1.5	0.0114	0.512	0.295	6.35	22.1	5.75e-05	1.94	RV	CELLSTATES	vCM2	control_PKP2	5	15
TBX20	1.49	0.0105	1.99	1.14	8.4	22.4	5.21e-05	1.98	RV	CELLSTATES	vCM2	control_PKP2	5	15
ALPK2	1.48	0.00356	2.02	1.05	8.29	28.6	9.26e-06	2.45	RV	CELLSTATES	vCM2	control_PKP2	5	15
SCUBE3	1.48	0.00979	0.266	0.163	5.44	23.2	4.14e-05	2.01	RV	CELLSTATES	vCM2	control_PKP2	5	15
ADGRE5	1.45	0.049	0.133	0.049	4.45	14	0.000791	1.31	RV	CELLSTATES	vCM2	control_PKP2	5	15
GSS	1.44	0.0206	0.146	0.0591	4.69	18.8	0.000157	1.69	RV	CELLSTATES	vCM2	control_PKP2	5	15
PRMT2	1.44	0.0317	0.343	0.287	5.8	16.4	0.000341	1.5	RV	CELLSTATES	vCM2	control_PKP2	5	15
IPO9-AS1	1.43	0.0361	1.87	1.14	8.32	15.6	0.000448	1.44	RV	CELLSTATES	vCM2	control_PKP2	5	15
PARP1	1.43	0.0353	0.188	0.0727	4.93	15.8	0.000429	1.45	RV	CELLSTATES	vCM2	control_PKP2	5	15
ATP2B4	1.42	0.0206	0.974	0.462	7.24	18.9	0.000153	1.69	RV	CELLSTATES	vCM2	control_PKP2	5	15
LBH	1.41	0.0493	0.504	0.321	6.39	14	0.0008	1.31	RV	CELLSTATES	vCM2	control_PKP2	5	15
P3H1	1.41	0.0367	0.0641	0.0426	3.44	15.4	0.00048	1.44	RV	CELLSTATES	vCM2	control_PKP2	5	15
MPPED2	1.4	0.00731	0.413	0.251	6.08	25	2.49e-05	2.14	RV	CELLSTATES	vCM2	control_PKP2	5	15
GRIP2	1.39	0.024	0.768	0.431	7.04	17.8	0.000215	1.62	RV	CELLSTATES	vCM2	control_PKP2	5	15
SGCB	1.39	0.0333	0.191	0.108	5.01	16	0.000397	1.48	RV	CELLSTATES	vCM2	control_PKP2	5	15
TRIQK	1.39	0.0415	0.986	0.593	7.32	14.8	0.000602	1.38	RV	CELLSTATES	vCM2	control_PKP2	5	15
ARHGEF2	1.36	0.0415	0.111	0.0442	4.31	14.8	0.0006	1.38	RV	CELLSTATES	vCM2	control_PKP2	5	15
ICA1	1.36	0.0367	1.02	0.62	7.33	15.5	0.000473	1.44	RV	CELLSTATES	vCM2	control_PKP2	5	15
COL4A2	1.33	0.0244	0.9	0.545	7.04	17.7	0.000227	1.61	RV	CELLSTATES	vCM2	control_PKP2	5	15
MYL6	1.32	0.0164	1.01	0.64	7.44	20.3	9.91e-05	1.78	RV	CELLSTATES	vCM2	control_PKP2	5	15
PHACTR3	1.32	0.0361	0.392	0.286	6.03	15.6	0.000448	1.44	RV	CELLSTATES	vCM2	control_PKP2	5	15
MYO1E	1.3	0.0428	0.383	0.28	6.09	14.5	0.000654	1.37	RV	CELLSTATES	vCM2	control_PKP2	5	15
ADAM23	1.28	0.00238	1.4	1	7.85	33.7	2.65e-06	2.62	RV	CELLSTATES	vCM2	control_PKP2	5	15
MYL9	1.27	0.0361	1.07	0.64	7.5	15.6	0.000449	1.44	RV	CELLSTATES	vCM2	control_PKP2	5	15
RGS3	1.24	0.024	0.576	0.31	6.53	17.9	0.000212	1.62	RV	CELLSTATES	vCM2	control_PKP2	5	15
PPARGC1B	1.23	0.0234	1.53	0.895	7.94	18	0.000203	1.63	RV	CELLSTATES	vCM2	control_PKP2	5	15
AC022034.2	1.21	0.0415	1.58	1.36	8.11	14.8	0.000604	1.38	RV	CELLSTATES	vCM2	control_PKP2	5	15
TMEM63B	1.19	0.0469	0.179	0.126	4.88	14.2	0.000743	1.33	RV	CELLSTATES	vCM2	control_PKP2	5	15
LIMS2	1.18	0.0479	0.561	0.348	6.5	14.1	0.000772	1.32	RV	CELLSTATES	vCM2	control_PKP2	5	15
FPGS	1.12	0.0333	0.151	0.0855	4.66	16	0.000393	1.48	RV	CELLSTATES	vCM2	control_PKP2	5	15
VIPR2	1.12	0.0213	0.976	0.71	7.33	18.5	0.000175	1.67	RV	CELLSTATES	vCM2	control_PKP2	5	15
MTA1	1.1	0.0398	0.444	0.31	6.23	15	0.000557	1.4	RV	CELLSTATES	vCM2	control_PKP2	5	15
SMYD1	1.09	0.0333	1.67	1.07	8.14	16.1	0.000384	1.48	RV	CELLSTATES	vCM2	control_PKP2	5	15
ETV6	1.07	0.0461	0.811	0.505	7	14.2	0.000728	1.34	RV	CELLSTATES	vCM2	control_PKP2	5	15
SNHG25	1.06	0.0449	0.294	0.261	5.73	14.4	0.000697	1.35	RV	CELLSTATES	vCM2	control_PKP2	5	15
BZW2	1.05	0.0367	0.947	0.811	7.4	15.5	0.000474	1.44	RV	CELLSTATES	vCM2	control_PKP2	5	15
SAT1	1.05	0.0393	2.67	2.14	8.79	15.1	0.000531	1.41	RV	CELLSTATES	vCM2	control_PKP2	5	15
AL139383.1	1.01	0.0475	1.28	0.852	7.68	14.1	0.000759	1.32	RV	CELLSTATES	vCM2	control_PKP2	5	15
HEATR5B	0.993	0.0393	0.83	0.634	7.2	15.1	0.000544	1.41	RV	CELLSTATES	vCM2	control_PKP2	5	15
MYOCD	0.991	0.033	2.49	1.92	8.69	16.3	0.000358	1.48	RV	CELLSTATES	vCM2	control_PKP2	5	15
HGSNAT	0.926	0.0213	0.566	0.466	6.6	18.4	0.000177	1.67	RV	CELLSTATES	vCM2	control_PKP2	5	15
TMEM65	0.92	0.0333	2.81	2.03	8.81	16.1	0.000384	1.48	RV	CELLSTATES	vCM2	control_PKP2	5	15
GGT7	0.918	0.0421	0.555	0.477	6.63	14.7	0.000618	1.38	RV	CELLSTATES	vCM2	control_PKP2	5	15
UPF2	0.909	0.0333	0.467	0.399	6.34	16	0.000396	1.48	RV	CELLSTATES	vCM2	control_PKP2	5	15
SORBS2	0.836	0.0317	22.2	22.5	11.9	16.4	0.000342	1.5	RV	CELLSTATES	vCM2	control_PKP2	5	15
CAP2	0.834	0.0415	1.24	1.14	7.74	14.8	0.00059	1.38	RV	CELLSTATES	vCM2	control_PKP2	5	15

## Sheet: control_PVneg
Gene	logFC	FDR	mean_exp_control	mean_exp_genotype	logCPM	F	PValue	FDR_plot	Region	annotation_level	cell_state	comparison	Observations_genotype	Observations_reference
AC132803.1	6.73	0.0114	0.0275	0	2.28	28.1	2.12e-05	1.94	RV	CELLSTATES	vCM2	control_PVneg	4	15
GRXCR2	4.7	0.00336	2.99	0.144	8.91	37.8	1.56e-06	2.47	RV	CELLSTATES	vCM2	control_PVneg	4	15
LAMC2	4.02	0.0383	0.0197	0.00116	1.62	19.7	0.000142	1.42	RV	CELLSTATES	vCM2	control_PVneg	4	15
AC137770.1	3.67	0.00366	0.656	0.0667	6.71	36.6	2.01e-06	2.44	RV	CELLSTATES	vCM2	control_PVneg	4	15
PRELID2	2.94	0.0105	6.44	0.923	10	27.9	1.53e-05	1.98	RV	CELLSTATES	vCM2	control_PVneg	4	15
AP003181.1	2.2	0.025	0.131	0.0355	4.4	21.7	7.96e-05	1.6	RV	CELLSTATES	vCM2	control_PVneg	4	15
TLL2	2.18	0.0195	0.174	0.0438	4.86	23.1	5.42e-05	1.71	RV	CELLSTATES	vCM2	control_PVneg	4	15
COL6A2	2.04	0.0338	0.206	0.0644	5.09	20.5	0.000114	1.47	RV	CELLSTATES	vCM2	control_PVneg	4	15
AC100872.1	1.81	0.0374	0.307	0.0957	5.56	19.9	0.000136	1.43	RV	CELLSTATES	vCM2	control_PVneg	4	15
AC022034.2	1.68	0.0114	1.58	0.734	8.03	26.9	1.97e-05	1.94	RV	CELLSTATES	vCM2	control_PVneg	4	15
MYL6	1.62	0.00419	1.01	0.437	7.39	34.3	3.33e-06	2.38	RV	CELLSTATES	vCM2	control_PVneg	4	15
MTCH1	1.53	0.0152	0.645	0.314	6.73	25.1	3.14e-05	1.82	RV	CELLSTATES	vCM2	control_PVneg	4	15
SDK1	1.4	0.0353	1.01	0.515	7.31	20.1	0.000126	1.45	RV	CELLSTATES	vCM2	control_PVneg	4	15

## Sheet: control_RBM20
Gene	logFC	FDR	mean_exp_control	mean_exp_genotype	logCPM	F	PValue	FDR_plot	Region	annotation_level	cell_state	comparison	Observations_genotype	Observations_reference
CA14	4.58	0.00896	0.0202	0.000791	1.95	22	6.92e-05	2.05	RV	CELLSTATES	vCM2	control_RBM20	5	15
GRXCR2	4.45	0.00021	2.99	0.173	8.82	50.4	1.24e-07	3.68	RV	CELLSTATES	vCM2	control_RBM20	5	15
MCOLN3	3.98	0.0278	0.037	0.00381	2.53	15.5	0.00053	1.56	RV	CELLSTATES	vCM2	control_RBM20	5	15
MAP2K6	3.56	0.0167	0.0467	0.00406	2.77	18.7	0.000189	1.78	RV	CELLSTATES	vCM2	control_RBM20	5	15
AC107068.2	3.48	0.00324	5.64	0.679	9.73	30.2	8.16e-06	2.49	RV	CELLSTATES	vCM2	control_RBM20	5	15
CHL1	3.38	0.00722	0.122	0.0191	4.28	24	3.97e-05	2.14	RV	CELLSTATES	vCM2	control_RBM20	5	15
DHRS7C	3.35	0.0194	0.0563	0.00552	3.38	17.7	0.000259	1.71	RV	CELLSTATES	vCM2	control_RBM20	5	15
CHRDL2	3.32	0.05	0.0235	0.00803	1.99	12.6	0.00142	1.3	RV	CELLSTATES	vCM2	control_RBM20	5	15
AC132803.1	3.13	0.0131	0.0275	0.00324	2.22	20.1	0.000122	1.88	RV	CELLSTATES	vCM2	control_RBM20	5	15
LRRTM4	2.99	0.00212	0.297	0.0468	5.28	33	4.17e-06	2.67	RV	CELLSTATES	vCM2	control_RBM20	5	15
G0S2	2.92	0.00745	0.638	0.111	6.61	23.7	4.29e-05	2.13	RV	CELLSTATES	vCM2	control_RBM20	5	15
PCDHB15	2.91	0.0376	0.0234	0.00263	2.14	13.9	0.000894	1.42	RV	CELLSTATES	vCM2	control_RBM20	5	15
PRELID2	2.81	0.000909	6.44	1.17	9.92	38.4	1.25e-06	3.04	RV	CELLSTATES	vCM2	control_RBM20	5	15
LINC02270	2.8	0.00569	0.171	0.0329	4.82	25.5	2.65e-05	2.24	RV	CELLSTATES	vCM2	control_RBM20	5	15
NETO2	2.78	0.02	0.0197	0.00299	1.44	17.4	0.000277	1.7	RV	CELLSTATES	vCM2	control_RBM20	5	15
CTSO	2.72	0.0297	0.017	0.0021	1.46	15.1	0.000591	1.53	RV	CELLSTATES	vCM2	control_RBM20	5	15
AC027045.2	2.69	0.0411	0.0439	0.012	3.02	13.5	0.00104	1.39	RV	CELLSTATES	vCM2	control_RBM20	5	15
AC008700.1	2.66	0.035	0.314	0.0709	5.62	14.3	0.000776	1.46	RV	CELLSTATES	vCM2	control_RBM20	5	15
PTCH2	2.64	0.0367	0.0216	0.00369	2.07	14.1	0.000844	1.44	RV	CELLSTATES	vCM2	control_RBM20	5	15
AC137770.1	2.61	0.00441	0.656	0.141	6.66	27.1	1.77e-05	2.36	RV	CELLSTATES	vCM2	control_RBM20	5	15
AL591543.1	2.61	0.0123	0.156	0.0373	4.57	20.5	0.000108	1.91	RV	CELLSTATES	vCM2	control_RBM20	5	15
IL17RB	2.6	0.0127	0.0578	0.0164	3.18	20.3	0.000116	1.9	RV	CELLSTATES	vCM2	control_RBM20	5	15
SLIT2	2.58	0.0125	0.117	0.0292	4.29	20.4	0.000111	1.9	RV	CELLSTATES	vCM2	control_RBM20	5	15
AC005696.1	2.56	0.0159	0.0622	0.0186	3.39	18.9	0.000175	1.8	RV	CELLSTATES	vCM2	control_RBM20	5	15
FER1L6	2.55	0.0056	0.0664	0.0169	3.54	25.7	2.53e-05	2.25	RV	CELLSTATES	vCM2	control_RBM20	5	15
AC092131.1	2.52	0.0367	0.022	0.00935	2.04	14.1	0.000846	1.44	RV	CELLSTATES	vCM2	control_RBM20	5	15
AC004520.1	2.51	0.0313	0.0165	0.0029	1.85	14.9	0.000637	1.5	RV	CELLSTATES	vCM2	control_RBM20	5	15
MID1IP1	2.5	0.0407	0.134	0.0474	4.6	13.6	0.00102	1.39	RV	CELLSTATES	vCM2	control_RBM20	5	15
AP003181.1	2.46	0.00157	0.131	0.0319	4.32	35.1	2.57e-06	2.8	RV	CELLSTATES	vCM2	control_RBM20	5	15
DAPK1	2.4	0.0469	0.0353	0.0089	2.57	12.9	0.00129	1.33	RV	CELLSTATES	vCM2	control_RBM20	5	15
BMP7	2.39	0.0166	0.0571	0.00949	3.21	18.7	0.000185	1.78	RV	CELLSTATES	vCM2	control_RBM20	5	15
S1PR3	2.39	0.0454	0.0296	0.00475	2.4	13.1	0.00122	1.34	RV	CELLSTATES	vCM2	control_RBM20	5	15
AL627171.1	2.38	0.022	0.0504	0.016	2.93	16.9	0.000329	1.66	RV	CELLSTATES	vCM2	control_RBM20	5	15
TLL2	2.37	0.00157	0.174	0.0373	4.78	35.2	2.51e-06	2.8	RV	CELLSTATES	vCM2	control_RBM20	5	15
AC037486.1	2.33	0.0128	0.201	0.0426	4.92	20.2	0.000117	1.89	RV	CELLSTATES	vCM2	control_RBM20	5	15
LINC02248	2.33	0.0149	1.27	0.368	7.54	19.3	0.000155	1.83	RV	CELLSTATES	vCM2	control_RBM20	5	15
SH3RF2	2.31	0.0137	2.99	0.822	8.78	19.7	0.000136	1.86	RV	CELLSTATES	vCM2	control_RBM20	5	15
PPP1R1A	2.28	0.0221	0.0429	0.0118	2.91	16.8	0.000339	1.66	RV	CELLSTATES	vCM2	control_RBM20	5	15
GALNTL6	2.19	0.00681	0.406	0.142	6	24.8	3.25e-05	2.17	RV	CELLSTATES	vCM2	control_RBM20	5	15
ADRB1	2.16	0.0294	0.324	0.116	5.8	15.2	0.000582	1.53	RV	CELLSTATES	vCM2	control_RBM20	5	15
AC007126.1	2.15	0.0436	0.0556	0.0201	3.32	13.3	0.00112	1.36	RV	CELLSTATES	vCM2	control_RBM20	5	15
AC113133.1	2.15	0.0221	0.109	0.0392	4.23	16.9	0.000332	1.66	RV	CELLSTATES	vCM2	control_RBM20	5	15
SMILR	2.12	0.0152	0.0634	0.016	3.41	19.2	0.00016	1.82	RV	CELLSTATES	vCM2	control_RBM20	5	15
GMEB1	2.08	0.0411	0.252	0.124	5.45	13.5	0.00103	1.39	RV	CELLSTATES	vCM2	control_RBM20	5	15
SEC14L5	2.03	0.0441	0.0722	0.0354	3.69	13.2	0.00117	1.36	RV	CELLSTATES	vCM2	control_RBM20	5	15
TRPC4	2.03	0.00745	0.183	0.0661	4.91	23.7	4.4e-05	2.13	RV	CELLSTATES	vCM2	control_RBM20	5	15
EFEMP1	2.02	0.0133	0.103	0.0331	4.03	20	0.000126	1.88	RV	CELLSTATES	vCM2	control_RBM20	5	15
LINC01807	2	0.0227	0.0718	0.021	3.57	16.6	0.00036	1.64	RV	CELLSTATES	vCM2	control_RBM20	5	15
AC100872.1	1.98	0.000708	0.307	0.0838	5.46	40.4	8.3e-07	3.15	RV	CELLSTATES	vCM2	control_RBM20	5	15
HDHD5-AS1	1.96	0.00877	0.0618	0.0235	3.42	22.5	6.14e-05	2.06	RV	CELLSTATES	vCM2	control_RBM20	5	15
KLHL32	1.93	0.0194	0.0846	0.0255	3.75	17.7	0.000258	1.71	RV	CELLSTATES	vCM2	control_RBM20	5	15
ZMAT4	1.93	0.0412	0.0556	0.0241	3.36	13.5	0.00104	1.38	RV	CELLSTATES	vCM2	control_RBM20	5	15
PLN	1.92	0.0392	3.5	1.46	9.22	13.7	0.000956	1.41	RV	CELLSTATES	vCM2	control_RBM20	5	15
BHLHE40-AS1	1.91	0.0234	0.0446	0.0175	2.49	16.5	0.000379	1.63	RV	CELLSTATES	vCM2	control_RBM20	5	15
AC009226.1	1.89	0.0259	0.0372	0.00921	2.61	15.9	0.000451	1.59	RV	CELLSTATES	vCM2	control_RBM20	5	15
CHDH	1.86	0.044	0.0394	0.0106	2.79	13.2	0.00115	1.36	RV	CELLSTATES	vCM2	control_RBM20	5	15
IDH2-DT	1.84	0.0276	0.149	0.0635	4.57	15.5	0.000516	1.56	RV	CELLSTATES	vCM2	control_RBM20	5	15
LRP1	1.83	0.0176	0.337	0.114	5.75	18.4	0.000203	1.76	RV	CELLSTATES	vCM2	control_RBM20	5	15
KCNJ5	1.82	0.0193	0.0779	0.0245	3.57	17.8	0.00025	1.71	RV	CELLSTATES	vCM2	control_RBM20	5	15
NFXL1	1.8	0.0227	0.761	0.232	6.73	16.6	0.000361	1.64	RV	CELLSTATES	vCM2	control_RBM20	5	15
SBK1	1.79	0.0324	0.0624	0.0205	3.39	14.7	0.000684	1.49	RV	CELLSTATES	vCM2	control_RBM20	5	15
LINC01550	1.78	0.00732	0.233	0.0849	5.16	23.8	4.17e-05	2.14	RV	CELLSTATES	vCM2	control_RBM20	5	15
AL845331.2	1.75	0.0082	0.506	0.215	6.37	23	5.21e-05	2.09	RV	CELLSTATES	vCM2	control_RBM20	5	15
LINC01936	1.75	0.00877	0.411	0.156	5.93	22.5	6.02e-05	2.06	RV	CELLSTATES	vCM2	control_RBM20	5	15
LPCAT4	1.75	0.0123	0.272	0.101	5.35	20.5	0.000107	1.91	RV	CELLSTATES	vCM2	control_RBM20	5	15
SMCO1	1.75	0.018	0.102	0.0349	4.06	18.3	0.000212	1.74	RV	CELLSTATES	vCM2	control_RBM20	5	15
NTRK3	1.74	0.0495	0.104	0.0478	3.96	12.7	0.00139	1.31	RV	CELLSTATES	vCM2	control_RBM20	5	15
TNFRSF1A	1.72	0.0473	0.0662	0.0236	3.38	12.8	0.00131	1.33	RV	CELLSTATES	vCM2	control_RBM20	5	15
AL451069.1	1.71	0.0404	0.16	0.063	4.67	13.6	0.00101	1.39	RV	CELLSTATES	vCM2	control_RBM20	5	15
IDH2	1.71	0.00311	1.03	0.505	7.41	30.5	7.52e-06	2.51	RV	CELLSTATES	vCM2	control_RBM20	5	15
PDE4B	1.71	0.0215	0.434	0.182	6.12	17.1	0.000314	1.67	RV	CELLSTATES	vCM2	control_RBM20	5	15
AC016650.1	1.69	0.00266	0.551	0.209	6.29	31.5	5.95e-06	2.58	RV	CELLSTATES	vCM2	control_RBM20	5	15
PKNOX2	1.69	0.0192	0.0673	0.0374	3.41	17.8	0.000248	1.72	RV	CELLSTATES	vCM2	control_RBM20	5	15
AC109927.1	1.67	0.0228	0.114	0.0372	4.11	16.6	0.000364	1.64	RV	CELLSTATES	vCM2	control_RBM20	5	15
MARCH11	1.67	0.0111	0.443	0.178	6.04	21	9.29e-05	1.96	RV	CELLSTATES	vCM2	control_RBM20	5	15
SAMD5	1.67	0.0182	0.28	0.094	5.34	18.2	0.000217	1.74	RV	CELLSTATES	vCM2	control_RBM20	5	15
AL033504.1	1.66	0.018	0.192	0.0665	4.86	18.3	0.000213	1.74	RV	CELLSTATES	vCM2	control_RBM20	5	15
EXPH5	1.65	0.0385	0.102	0.0424	4.03	13.8	0.000924	1.41	RV	CELLSTATES	vCM2	control_RBM20	5	15
NKAPL	1.65	0.0159	0.112	0.0391	4.23	18.9	0.000176	1.8	RV	CELLSTATES	vCM2	control_RBM20	5	15
LPAR5	1.62	0.0457	0.0376	0.0205	2.75	13	0.00124	1.34	RV	CELLSTATES	vCM2	control_RBM20	5	15
B3GALT2	1.61	0.0192	0.0934	0.0339	3.97	17.8	0.000245	1.72	RV	CELLSTATES	vCM2	control_RBM20	5	15
NHS	1.61	0.0221	0.216	0.132	5.04	16.8	0.000336	1.66	RV	CELLSTATES	vCM2	control_RBM20	5	15
CEP85L	1.58	0.0187	1.22	0.614	7.69	18	0.000235	1.73	RV	CELLSTATES	vCM2	control_RBM20	5	15
CRACR2B	1.58	0.0454	0.0549	0.0282	3.28	13	0.00123	1.34	RV	CELLSTATES	vCM2	control_RBM20	5	15
PITPNM2	1.57	0.0275	0.481	0.224	6.2	15.7	0.000495	1.56	RV	CELLSTATES	vCM2	control_RBM20	5	15
HRH2	1.54	0.0102	0.366	0.182	5.85	21.5	8.16e-05	1.99	RV	CELLSTATES	vCM2	control_RBM20	5	15
SLC35F1	1.52	0.0275	0.298	0.142	5.65	15.6	0.000512	1.56	RV	CELLSTATES	vCM2	control_RBM20	5	15
GALE	1.51	0.035	0.0314	0.0186	2.45	14.3	0.000776	1.46	RV	CELLSTATES	vCM2	control_RBM20	5	15
GJA3	1.48	0.036	0.0907	0.0421	3.81	14.2	0.000811	1.44	RV	CELLSTATES	vCM2	control_RBM20	5	15
MAN1C1	1.46	0.018	0.42	0.207	5.92	18.3	0.00021	1.74	RV	CELLSTATES	vCM2	control_RBM20	5	15
COMTD1	1.45	0.0136	0.165	0.0899	4.71	19.8	0.000133	1.87	RV	CELLSTATES	vCM2	control_RBM20	5	15
LINC01151	1.44	0.036	0.262	0.107	5.24	14.2	0.000813	1.44	RV	CELLSTATES	vCM2	control_RBM20	5	15
QARS	1.41	0.0426	0.168	0.087	4.85	13.4	0.00109	1.37	RV	CELLSTATES	vCM2	control_RBM20	5	15
AC138904.3	1.38	0.0187	0.551	0.285	6.4	17.9	0.000237	1.73	RV	CELLSTATES	vCM2	control_RBM20	5	15
CORIN	1.35	0.0379	2.63	1.28	8.61	13.9	0.000902	1.42	RV	CELLSTATES	vCM2	control_RBM20	5	15
RNF125	1.35	0.0498	0.0759	0.0446	3.63	12.7	0.00141	1.3	RV	CELLSTATES	vCM2	control_RBM20	5	15
SNHG25	1.34	0.00441	0.294	0.188	5.61	26.9	1.83e-05	2.36	RV	CELLSTATES	vCM2	control_RBM20	5	15
PFKFB3	1.3	0.00389	0.206	0.109	5.04	28.5	1.22e-05	2.41	RV	CELLSTATES	vCM2	control_RBM20	5	15
PPP1R1C	1.3	0.00732	1.28	0.659	7.56	23.9	4.12e-05	2.14	RV	CELLSTATES	vCM2	control_RBM20	5	15
ADGRE5	1.29	0.0192	0.133	0.0707	4.37	17.8	0.000247	1.72	RV	CELLSTATES	vCM2	control_RBM20	5	15
TBX20	1.28	0.00877	1.99	1.25	8.37	22.2	6.65e-05	2.06	RV	CELLSTATES	vCM2	control_RBM20	5	15
CORO6	1.26	0.038	0.358	0.233	5.96	13.9	0.000908	1.42	RV	CELLSTATES	vCM2	control_RBM20	5	15
ISOC1	1.26	0.0389	0.194	0.13	5.06	13.8	0.000944	1.41	RV	CELLSTATES	vCM2	control_RBM20	5	15
AL138828.1	1.25	0.024	1	0.677	7.43	16.3	0.000395	1.62	RV	CELLSTATES	vCM2	control_RBM20	5	15
AC022034.2	1.23	0.0159	1.58	1.13	8.03	19	0.000172	1.8	RV	CELLSTATES	vCM2	control_RBM20	5	15
SPHKAP	1.23	0.00877	3.26	1.89	9.01	22.2	6.58e-05	2.06	RV	CELLSTATES	vCM2	control_RBM20	5	15
CPNE4	1.21	0.0275	0.681	0.485	6.87	15.6	0.000504	1.56	RV	CELLSTATES	vCM2	control_RBM20	5	15
FAM81A	1.21	0.0454	0.102	0.0519	4.1	13	0.00122	1.34	RV	CELLSTATES	vCM2	control_RBM20	5	15
FSD2	1.21	0.0278	1.98	1.23	8.36	15.5	0.00053	1.56	RV	CELLSTATES	vCM2	control_RBM20	5	15
RALYL	1.21	0.0198	2.41	1.49	8.66	17.5	0.000271	1.7	RV	CELLSTATES	vCM2	control_RBM20	5	15
GJA1	1.18	0.0362	0.32	0.219	5.75	14.2	0.000825	1.44	RV	CELLSTATES	vCM2	control_RBM20	5	15
KLHL9	1.17	0.0441	0.0626	0.0426	3.36	13.2	0.00117	1.36	RV	CELLSTATES	vCM2	control_RBM20	5	15
STEAP2	1.17	0.0264	0.124	0.0921	4.44	15.9	0.000463	1.58	RV	CELLSTATES	vCM2	control_RBM20	5	15
PLPP7	1.16	0.0324	0.611	0.447	6.65	14.7	0.000682	1.49	RV	CELLSTATES	vCM2	control_RBM20	5	15
NRP1	1.15	0.00565	1.98	1.26	8.32	25.6	2.59e-05	2.25	RV	CELLSTATES	vCM2	control_RBM20	5	15
SCUBE3	1.15	0.0123	0.266	0.158	5.36	20.6	0.000106	1.91	RV	CELLSTATES	vCM2	control_RBM20	5	15
ADAMTS15	1.14	0.0275	0.288	0.177	5.45	15.6	0.000499	1.56	RV	CELLSTATES	vCM2	control_RBM20	5	15
NFE2L3	1.13	0.0256	0.396	0.246	6.08	16	0.000443	1.59	RV	CELLSTATES	vCM2	control_RBM20	5	15
PPP1R13L	1.12	0.00394	0.906	0.6	7.17	28.1	1.35e-05	2.4	RV	CELLSTATES	vCM2	control_RBM20	5	15
STAT3	1.12	0.031	1.65	0.965	7.97	15	0.000626	1.51	RV	CELLSTATES	vCM2	control_RBM20	5	15
TMEM65	1.11	0.00417	2.81	1.64	8.72	27.6	1.53e-05	2.38	RV	CELLSTATES	vCM2	control_RBM20	5	15
CCDC97	1.1	0.0371	0.0594	0.0377	3.22	14	0.000862	1.43	RV	CELLSTATES	vCM2	control_RBM20	5	15
VIPR2	1.08	0.00794	0.976	0.586	7.25	23.3	4.91e-05	2.1	RV	CELLSTATES	vCM2	control_RBM20	5	15
B4GALNT3	1.07	0.0471	1.17	0.802	7.58	12.9	0.0013	1.33	RV	CELLSTATES	vCM2	control_RBM20	5	15
C2orf68	1.07	0.046	0.125	0.115	4.48	13	0.00126	1.34	RV	CELLSTATES	vCM2	control_RBM20	5	15
CERS4	1.06	0.0364	0.377	0.272	5.91	14.1	0.000831	1.44	RV	CELLSTATES	vCM2	control_RBM20	5	15
EHD4	1.06	0.0196	0.342	0.278	5.86	17.6	0.000264	1.71	RV	CELLSTATES	vCM2	control_RBM20	5	15
MRPS18B	1.06	0.0109	0.163	0.121	4.72	21.2	8.75e-05	1.96	RV	CELLSTATES	vCM2	control_RBM20	5	15
ATP2B4	1.05	0.0227	0.974	0.618	7.22	16.6	0.000358	1.64	RV	CELLSTATES	vCM2	control_RBM20	5	15
STRIP2	1.05	0.0168	0.258	0.167	5.39	18.6	0.00019	1.77	RV	CELLSTATES	vCM2	control_RBM20	5	15
FGF12	1.04	0.0145	36.9	22.7	12.5	19.4	0.00015	1.84	RV	CELLSTATES	vCM2	control_RBM20	5	15
GPC6	1.04	0.0367	0.301	0.179	5.65	14.1	0.00085	1.44	RV	CELLSTATES	vCM2	control_RBM20	5	15
AQP7	1.03	0.0187	1.93	1.41	8.36	18	0.000231	1.73	RV	CELLSTATES	vCM2	control_RBM20	5	15
LINC02334	1.02	0.035	1.06	0.73	7.43	14.3	0.000776	1.46	RV	CELLSTATES	vCM2	control_RBM20	5	15
SIRT4	1.01	0.049	0.0769	0.0568	3.71	12.7	0.00137	1.31	RV	CELLSTATES	vCM2	control_RBM20	5	15
SMYD1	1	0.0278	1.67	1.13	8.1	15.4	0.000532	1.56	RV	CELLSTATES	vCM2	control_RBM20	5	15
DMAC2	0.996	0.0275	0.126	0.0863	4.41	15.6	0.000508	1.56	RV	CELLSTATES	vCM2	control_RBM20	5	15
SH3KBP1	0.993	0.0396	0.524	0.388	6.49	13.7	0.000975	1.4	RV	CELLSTATES	vCM2	control_RBM20	5	15
GSS	0.99	0.045	0.146	0.101	4.65	13.1	0.00121	1.35	RV	CELLSTATES	vCM2	control_RBM20	5	15
RALA	0.987	0.0396	0.528	0.399	6.45	13.7	0.00097	1.4	RV	CELLSTATES	vCM2	control_RBM20	5	15
CDH13	0.982	0.035	9.42	6.45	10.6	14.4	0.000767	1.46	RV	CELLSTATES	vCM2	control_RBM20	5	15
MTA1	0.953	0.0293	0.444	0.298	6.16	15.2	0.000576	1.53	RV	CELLSTATES	vCM2	control_RBM20	5	15
POLM	0.953	0.0473	0.205	0.12	5.1	12.9	0.00131	1.33	RV	CELLSTATES	vCM2	control_RBM20	5	15
GSTK1	0.947	0.0184	0.661	0.501	6.83	18.2	0.000221	1.74	RV	CELLSTATES	vCM2	control_RBM20	5	15
TRDN-AS1	0.94	0.0176	9.43	7.11	10.6	18.4	0.000203	1.76	RV	CELLSTATES	vCM2	control_RBM20	5	15
PKP4	0.939	0.0294	0.526	0.348	6.45	15.2	0.000579	1.53	RV	CELLSTATES	vCM2	control_RBM20	5	15
TMEM220	0.917	0.0336	0.262	0.209	5.46	14.6	0.00072	1.47	RV	CELLSTATES	vCM2	control_RBM20	5	15
PPP1R12B	0.912	0.0134	10.8	7.93	10.8	19.9	0.000129	1.87	RV	CELLSTATES	vCM2	control_RBM20	5	15
TLN2	0.905	0.0154	1.21	0.946	7.6	19.2	0.000162	1.81	RV	CELLSTATES	vCM2	control_RBM20	5	15
ADAM23	0.898	0.00336	1.4	1.08	7.81	29.5	9.46e-06	2.47	RV	CELLSTATES	vCM2	control_RBM20	5	15
MTUS2	0.881	0.00877	2.86	2.2	8.86	22.5	6e-05	2.06	RV	CELLSTATES	vCM2	control_RBM20	5	15
C6orf136	0.877	0.0278	0.147	0.118	4.62	15.5	0.000527	1.56	RV	CELLSTATES	vCM2	control_RBM20	5	15
STXBP6	0.868	0.0211	1.64	1.23	8.03	17.1	0.000305	1.68	RV	CELLSTATES	vCM2	control_RBM20	5	15
GNAI3	0.854	0.0277	0.443	0.35	6.16	15.5	0.000521	1.56	RV	CELLSTATES	vCM2	control_RBM20	5	15
ASB10	0.833	0.0307	0.306	0.229	5.67	15	0.000613	1.51	RV	CELLSTATES	vCM2	control_RBM20	5	15
HEATR5B	0.823	0.0498	0.83	0.671	7.16	12.7	0.00141	1.3	RV	CELLSTATES	vCM2	control_RBM20	5	15
ACAT1	0.821	0.031	0.83	0.677	7.14	15	0.000624	1.51	RV	CELLSTATES	vCM2	control_RBM20	5	15
ELOA-AS1	0.813	0.0275	0.238	0.184	5.37	15.6	0.000511	1.56	RV	CELLSTATES	vCM2	control_RBM20	5	15
TMEM267	0.773	0.0344	0.203	0.18	5.15	14.4	0.000747	1.46	RV	CELLSTATES	vCM2	control_RBM20	5	15
COQ5	0.753	0.0388	0.149	0.127	4.66	13.8	0.000938	1.41	RV	CELLSTATES	vCM2	control_RBM20	5	15
LHFPL6	0.742	0.0491	2.79	2.2	8.78	12.7	0.00138	1.31	RV	CELLSTATES	vCM2	control_RBM20	5	15
KLHL7	0.727	0.0367	2.03	1.72	8.4	14.1	0.000847	1.44	RV	CELLSTATES	vCM2	control_RBM20	5	15
NFU1	0.682	0.0354	0.26	0.243	5.46	14.3	0.000793	1.45	RV	CELLSTATES	vCM2	control_RBM20	5	15

## Sheet: control_TTN
Gene	logFC	FDR	mean_exp_control	mean_exp_genotype	logCPM	F	PValue	FDR_plot	Region	annotation_level	cell_state	comparison	Observations_genotype	Observations_reference
CCL2	7.58	0.0282	0.0483	0	3.02	15.8	0.000512	1.55	RV	CELLSTATES	vCM2	control_TTN	6	15
PLA2G2A	7.52	0.00993	0.127	0.000406	4.44	21.3	6.43e-05	2	RV	CELLSTATES	vCM2	control_TTN	6	15
FOS	6.03	0.0456	0.246	0.00853	5.4	12.5	0.00132	1.34	RV	CELLSTATES	vCM2	control_TTN	6	15
SOCS3	5.9	0.037	0.0151	0	1.67	14.3	0.000845	1.43	RV	CELLSTATES	vCM2	control_TTN	6	15
NR4A3	5.66	0.0282	0.618	0.0174	6.65	15.1	0.000512	1.55	RV	CELLSTATES	vCM2	control_TTN	6	15
NDUFA4L2	4.99	0.031	0.0229	0.000936	2.19	14.7	0.000587	1.51	RV	CELLSTATES	vCM2	control_TTN	6	15
APOD	4.97	0.0204	0.406	0.0391	6.14	16.8	0.000276	1.69	RV	CELLSTATES	vCM2	control_TTN	6	15
BHLHE40	4.48	0.0317	0.253	0.0254	5.37	14.6	0.00061	1.5	RV	CELLSTATES	vCM2	control_TTN	6	15
CHRDL2	4.14	0.0103	0.0235	0.000811	1.95	21	7.05e-05	1.99	RV	CELLSTATES	vCM2	control_TTN	6	15
MGST1	3.95	0.0116	0.0496	0.00282	3.15	19.9	0.000101	1.94	RV	CELLSTATES	vCM2	control_TTN	6	15
ADH1B	3.87	0.0242	0.0442	0.0123	3.01	16	0.000367	1.62	RV	CELLSTATES	vCM2	control_TTN	6	15
MCTP2	3.65	0.0209	0.178	0.0106	4.26	16.7	0.000285	1.68	RV	CELLSTATES	vCM2	control_TTN	6	15
FAM43A	3.6	0.0403	0.0453	0.00318	2.98	13.2	0.001	1.39	RV	CELLSTATES	vCM2	control_TTN	6	15
TIMP1	3.55	0.0173	0.0653	0.0184	3.42	17.7	0.000207	1.76	RV	CELLSTATES	vCM2	control_TTN	6	15
G0S2	3.43	0.00156	0.638	0.0908	6.57	33.1	2.55e-06	2.81	RV	CELLSTATES	vCM2	control_TTN	6	15
FER1L6-AS1	3.32	0.0197	0.018	0.00119	1.97	17	0.000263	1.7	RV	CELLSTATES	vCM2	control_TTN	6	15
JAG1	3.29	0.0414	0.0137	0.000811	1.39	12.9	0.00112	1.38	RV	CELLSTATES	vCM2	control_TTN	6	15
QRFPR	3.18	0.0161	0.0329	0.0039	2.63	18.1	0.000182	1.79	RV	CELLSTATES	vCM2	control_TTN	6	15
CDH6	3.17	0.0302	0.0667	0.0202	3.47	14.8	0.000561	1.52	RV	CELLSTATES	vCM2	control_TTN	6	15
GRXCR2	3.07	0.0022	2.99	0.574	8.81	29.8	5.83e-06	2.66	RV	CELLSTATES	vCM2	control_TTN	6	15
KNG1	3.03	0.0488	0.0496	0.00615	3.16	12.1	0.00151	1.31	RV	CELLSTATES	vCM2	control_TTN	6	15
AC002480.3	3.01	0.0249	0.0139	0.0012	1.51	15.9	0.000382	1.6	RV	CELLSTATES	vCM2	control_TTN	6	15
MOG	2.92	0.00993	0.0468	0.0139	3.03	21.3	6.58e-05	2	RV	CELLSTATES	vCM2	control_TTN	6	15
IGFBP4	2.84	0.025	0.0331	0.00467	2.58	15.8	0.00039	1.6	RV	CELLSTATES	vCM2	control_TTN	6	15
PYGL	2.78	0.0412	0.0127	0.00175	1.35	13	0.0011	1.39	RV	CELLSTATES	vCM2	control_TTN	6	15
AC005842.1	2.75	0.0413	0.0149	0.00212	1.58	12.9	0.00112	1.38	RV	CELLSTATES	vCM2	control_TTN	6	15
LRRTM4	2.72	0.0022	0.297	0.0483	5.29	29.5	6.33e-06	2.66	RV	CELLSTATES	vCM2	control_TTN	6	15
PDGFRB	2.72	0.0478	0.0293	0.00534	2.5	12.3	0.00143	1.32	RV	CELLSTATES	vCM2	control_TTN	6	15
LINC01060	2.71	0.0457	0.0915	0.0325	4.05	12.5	0.00132	1.34	RV	CELLSTATES	vCM2	control_TTN	6	15
CCBE1	2.7	0.0383	0.35	0.076	5.51	13.5	0.000902	1.42	RV	CELLSTATES	vCM2	control_TTN	6	15
AC244453.1	2.69	0.0341	0.0367	0.0101	2.73	14.1	0.000719	1.47	RV	CELLSTATES	vCM2	control_TTN	6	15
TAS1R1	2.64	0.0338	0.0348	0.00581	2.76	14.2	0.000693	1.47	RV	CELLSTATES	vCM2	control_TTN	6	15
AC092131.1	2.58	0.0177	0.022	0.00334	2.05	17.5	0.000224	1.75	RV	CELLSTATES	vCM2	control_TTN	6	15
EFEMP1	2.55	0.0022	0.103	0.0166	3.99	29.8	5.91e-06	2.66	RV	CELLSTATES	vCM2	control_TTN	6	15
FBLN2	2.48	0.0263	0.0307	0.00493	2.46	15.6	0.000427	1.58	RV	CELLSTATES	vCM2	control_TTN	6	15
MCHR2	2.47	0.0226	0.0196	0.00279	1.9	16.3	0.000329	1.65	RV	CELLSTATES	vCM2	control_TTN	6	15
FHL3	2.43	0.0272	0.0179	0.00253	1.57	15.3	0.000462	1.56	RV	CELLSTATES	vCM2	control_TTN	6	15
MID1IP1	2.42	0.0355	0.134	0.0554	4.58	13.9	0.000769	1.45	RV	CELLSTATES	vCM2	control_TTN	6	15
DCN	2.41	0.0299	0.345	0.139	5.87	14.8	0.000553	1.52	RV	CELLSTATES	vCM2	control_TTN	6	15
RNF122	2.4	0.00357	0.29	0.0859	5.27	26.9	1.28e-05	2.45	RV	CELLSTATES	vCM2	control_TTN	6	15
AC107068.2	2.38	0.0177	5.64	1.75	9.71	17.5	0.000223	1.75	RV	CELLSTATES	vCM2	control_TTN	6	15
AL157395.1	2.37	0.0319	0.0184	0.0037	1.99	14.5	0.000624	1.5	RV	CELLSTATES	vCM2	control_TTN	6	15
BMP7	2.37	0.0341	0.0571	0.0316	3.27	14.1	0.000714	1.47	RV	CELLSTATES	vCM2	control_TTN	6	15
HTR4	2.33	0.0217	0.309	0.0943	5.58	16.5	0.000308	1.66	RV	CELLSTATES	vCM2	control_TTN	6	15
LINC01807	2.31	0.0103	0.0718	0.0221	3.56	21.1	6.89e-05	1.99	RV	CELLSTATES	vCM2	control_TTN	6	15
PPP1R17	2.29	0.0103	0.0629	0.0112	3.28	20.9	7.31e-05	1.99	RV	CELLSTATES	vCM2	control_TTN	6	15
ADAMTS1	2.28	0.0191	0.0445	0.0266	3.05	17.1	0.000251	1.72	RV	CELLSTATES	vCM2	control_TTN	6	15
PRELID2	2.25	0.0022	6.44	2.05	9.91	30.6	4.7e-06	2.66	RV	CELLSTATES	vCM2	control_TTN	6	15
CA14	2.24	0.0488	0.0202	0.00415	1.99	12.1	0.00151	1.31	RV	CELLSTATES	vCM2	control_TTN	6	15
DUSP13	2.22	0.0398	0.0321	0.0259	2.54	13.3	0.00097	1.4	RV	CELLSTATES	vCM2	control_TTN	6	15
ENPEP	2.19	0.0281	0.0608	0.0219	3.42	15.2	0.000494	1.55	RV	CELLSTATES	vCM2	control_TTN	6	15
CHDH	2.18	0.0214	0.0394	0.00778	2.8	16.6	0.000294	1.67	RV	CELLSTATES	vCM2	control_TTN	6	15
CCDC179	2.14	0.0365	0.0331	0.00694	2.55	13.7	0.000823	1.44	RV	CELLSTATES	vCM2	control_TTN	6	15
GMEB1	2.12	0.0242	0.252	0.0987	5.42	16	0.000367	1.62	RV	CELLSTATES	vCM2	control_TTN	6	15
SH3RF2	2.12	0.0202	2.99	1.04	8.8	16.9	0.000272	1.69	RV	CELLSTATES	vCM2	control_TTN	6	15
FER1L6	2.11	0.0125	0.0664	0.0186	3.58	19.4	0.000117	1.9	RV	CELLSTATES	vCM2	control_TTN	6	15
SCN9A	2.1	0.0403	0.0225	0.00626	1.93	13.2	0.000992	1.39	RV	CELLSTATES	vCM2	control_TTN	6	15
ZBTB20-AS3	2.08	0.025	0.0295	0.00705	2.47	15.8	0.00039	1.6	RV	CELLSTATES	vCM2	control_TTN	6	15
COL6A2	2.04	0.0132	0.206	0.0669	5.02	19.1	0.000132	1.88	RV	CELLSTATES	vCM2	control_TTN	6	15
LDHA	2	0.00858	0.166	0.0757	4.7	22.1	5.07e-05	2.07	RV	CELLSTATES	vCM2	control_TTN	6	15
AL591543.1	1.99	0.0226	0.156	0.0489	4.6	16.3	0.000328	1.65	RV	CELLSTATES	vCM2	control_TTN	6	15
LINC02270	1.99	0.00939	0.171	0.0632	4.85	21.6	5.86e-05	2.03	RV	CELLSTATES	vCM2	control_TTN	6	15
BHLHE40-AS1	1.98	0.0217	0.0446	0.0171	2.49	16.5	0.000306	1.66	RV	CELLSTATES	vCM2	control_TTN	6	15
LAMC2	1.97	0.0487	0.0197	0.00373	1.58	12.1	0.0015	1.31	RV	CELLSTATES	vCM2	control_TTN	6	15
ARHGAP22	1.96	0.0159	0.0799	0.0263	3.61	18.1	0.000178	1.8	RV	CELLSTATES	vCM2	control_TTN	6	15
B3GALT2	1.96	0.00742	0.0934	0.0465	3.98	23.2	3.7e-05	2.13	RV	CELLSTATES	vCM2	control_TTN	6	15
AC137770.1	1.94	0.0132	0.656	0.241	6.69	19.1	0.000131	1.88	RV	CELLSTATES	vCM2	control_TTN	6	15
SEC14L5	1.93	0.032	0.0722	0.032	3.69	14.5	0.00063	1.5	RV	CELLSTATES	vCM2	control_TTN	6	15
ADAMTS20	1.91	0.0383	0.0353	0.0151	2.65	13.5	0.000902	1.42	RV	CELLSTATES	vCM2	control_TTN	6	15
IDH2-DT	1.91	0.0115	0.149	0.0506	4.55	20.1	9.33e-05	1.94	RV	CELLSTATES	vCM2	control_TTN	6	15
VAT1L	1.9	0.0119	0.274	0.0994	5.21	19.7	0.000108	1.93	RV	CELLSTATES	vCM2	control_TTN	6	15
AC036108.3	1.89	0.0116	0.1	0.0286	3.87	19.9	0.000102	1.94	RV	CELLSTATES	vCM2	control_TTN	6	15
LRP1	1.89	0.0115	0.337	0.152	5.75	20.2	9.04e-05	1.94	RV	CELLSTATES	vCM2	control_TTN	6	15
SLIT2	1.87	0.0371	0.117	0.052	4.32	13.7	0.000849	1.43	RV	CELLSTATES	vCM2	control_TTN	6	15
FBN1	1.85	0.0412	0.0387	0.00907	2.6	13	0.00109	1.39	RV	CELLSTATES	vCM2	control_TTN	6	15
PITPNM2	1.84	0.00755	0.481	0.211	6.15	23	3.9e-05	2.12	RV	CELLSTATES	vCM2	control_TTN	6	15
DIAPH3	1.77	0.0338	0.13	0.0643	4.44	14.2	0.000686	1.47	RV	CELLSTATES	vCM2	control_TTN	6	15
PCOLCE	1.75	0.0341	0.0474	0.04	3.05	14.1	0.000716	1.47	RV	CELLSTATES	vCM2	control_TTN	6	15
LPCAT4	1.74	0.0125	0.272	0.101	5.34	19.4	0.000117	1.9	RV	CELLSTATES	vCM2	control_TTN	6	15
NKX2-5	1.74	0.0356	0.305	0.155	5.63	13.9	0.000776	1.45	RV	CELLSTATES	vCM2	control_TTN	6	15
SEMA3A	1.74	0.00775	0.211	0.103	5.13	22.7	4.29e-05	2.11	RV	CELLSTATES	vCM2	control_TTN	6	15
HRH2	1.73	0.0114	0.366	0.21	5.85	20.4	8.71e-05	1.94	RV	CELLSTATES	vCM2	control_TTN	6	15
SMCR5	1.73	0.0103	0.148	0.0994	4.62	20.9	7.28e-05	1.99	RV	CELLSTATES	vCM2	control_TTN	6	15
STEAP1B	1.73	0.00901	0.139	0.0872	4.59	21.9	5.47e-05	2.05	RV	CELLSTATES	vCM2	control_TTN	6	15
CORIN	1.71	0.00742	2.63	1.19	8.55	23.1	3.77e-05	2.13	RV	CELLSTATES	vCM2	control_TTN	6	15
TESC	1.7	0.0115	0.34	0.152	5.65	20.2	9.27e-05	1.94	RV	CELLSTATES	vCM2	control_TTN	6	15
AC019068.1	1.68	0.0115	0.564	0.365	6.53	20.1	9.37e-05	1.94	RV	CELLSTATES	vCM2	control_TTN	6	15
DNAH11	1.65	0.0146	0.876	0.48	7.17	18.6	0.000151	1.84	RV	CELLSTATES	vCM2	control_TTN	6	15
TEAD2	1.64	0.0456	0.0599	0.0217	3.49	12.5	0.0013	1.34	RV	CELLSTATES	vCM2	control_TTN	6	15
AC009226.1	1.63	0.0336	0.0372	0.0191	2.65	14.3	0.000676	1.47	RV	CELLSTATES	vCM2	control_TTN	6	15
SCART1	1.63	0.0396	0.052	0.0233	2.96	13.3	0.00096	1.4	RV	CELLSTATES	vCM2	control_TTN	6	15
DNAH3	1.61	0.0412	0.219	0.161	5.25	13	0.00109	1.39	RV	CELLSTATES	vCM2	control_TTN	6	15
GRK5	1.61	0.0385	0.484	0.229	6.11	13.5	0.000909	1.41	RV	CELLSTATES	vCM2	control_TTN	6	15
DGKI	1.6	0.0339	0.078	0.0322	3.72	14.2	0.000702	1.47	RV	CELLSTATES	vCM2	control_TTN	6	15
CRIP2	1.59	0.00767	0.754	0.459	6.94	22.8	4.1e-05	2.11	RV	CELLSTATES	vCM2	control_TTN	6	15
TRPC4	1.57	0.0426	0.183	0.0949	4.94	12.8	0.00117	1.37	RV	CELLSTATES	vCM2	control_TTN	6	15
PDE4B	1.56	0.0356	0.434	0.25	6.11	13.9	0.000788	1.45	RV	CELLSTATES	vCM2	control_TTN	6	15
TLL2	1.56	0.0177	0.174	0.0711	4.84	17.5	0.000222	1.75	RV	CELLSTATES	vCM2	control_TTN	6	15
USP39	1.55	0.0302	0.657	0.478	6.88	14.8	0.000563	1.52	RV	CELLSTATES	vCM2	control_TTN	6	15
NHS	1.52	0.0244	0.216	0.106	5.01	16	0.000372	1.61	RV	CELLSTATES	vCM2	control_TTN	6	15
GRIK1	1.51	0.0226	0.141	0.0913	4.62	16.4	0.000323	1.65	RV	CELLSTATES	vCM2	control_TTN	6	15
FALEC	1.5	0.0456	0.0689	0.038	3.64	12.5	0.00129	1.34	RV	CELLSTATES	vCM2	control_TTN	6	15
GRID1	1.47	0.0383	0.101	0.0837	4.09	13.5	0.000885	1.42	RV	CELLSTATES	vCM2	control_TTN	6	15
MAN1C1	1.46	0.0129	0.42	0.218	5.9	19.2	0.000125	1.89	RV	CELLSTATES	vCM2	control_TTN	6	15
SLC35F1	1.46	0.0296	0.298	0.196	5.64	14.9	0.000542	1.53	RV	CELLSTATES	vCM2	control_TTN	6	15
LINC01936	1.44	0.0228	0.411	0.23	5.99	16.2	0.000338	1.64	RV	CELLSTATES	vCM2	control_TTN	6	15
PPP1R1C	1.43	0.00615	1.28	0.749	7.56	24.1	2.81e-05	2.21	RV	CELLSTATES	vCM2	control_TTN	6	15
AC016650.1	1.42	0.0209	0.551	0.284	6.32	16.7	0.000286	1.68	RV	CELLSTATES	vCM2	control_TTN	6	15
AC138904.3	1.38	0.0125	0.551	0.294	6.37	19.4	0.000118	1.9	RV	CELLSTATES	vCM2	control_TTN	6	15
SPHKAP	1.37	0.00154	3.26	1.99	8.97	33.3	2.42e-06	2.81	RV	CELLSTATES	vCM2	control_TTN	6	15
AC022146.2	1.35	0.0103	0.285	0.204	5.52	20.8	7.51e-05	1.99	RV	CELLSTATES	vCM2	control_TTN	6	15
NTM	1.34	0.0406	0.156	0.102	4.75	13.1	0.00103	1.39	RV	CELLSTATES	vCM2	control_TTN	6	15
LINC01470	1.33	0.0313	0.548	0.315	6.43	14.6	0.000597	1.5	RV	CELLSTATES	vCM2	control_TTN	6	15
LINC01550	1.33	0.0289	0.233	0.143	5.21	15	0.000527	1.54	RV	CELLSTATES	vCM2	control_TTN	6	15
CEP85L	1.32	0.0336	1.22	0.828	7.69	14.3	0.000674	1.47	RV	CELLSTATES	vCM2	control_TTN	6	15
RASSF3	1.3	0.0238	0.496	0.269	6.08	16.1	0.000356	1.62	RV	CELLSTATES	vCM2	control_TTN	6	15
KAZN	1.29	0.0215	0.196	0.122	5.1	16.6	0.000301	1.67	RV	CELLSTATES	vCM2	control_TTN	6	15
SYNM	1.29	0.0487	0.545	0.294	6.26	12.2	0.00149	1.31	RV	CELLSTATES	vCM2	control_TTN	6	15
ISOC1	1.28	0.0281	0.194	0.122	5.04	15.2	0.00049	1.55	RV	CELLSTATES	vCM2	control_TTN	6	15
IDH2	1.27	0.0103	1.03	0.692	7.41	20.9	7.47e-05	1.99	RV	CELLSTATES	vCM2	control_TTN	6	15
AC117834.1	1.24	0.0255	0.485	0.363	6.29	15.7	0.000402	1.59	RV	CELLSTATES	vCM2	control_TTN	6	15
CNTN5	1.23	0.0263	0.17	0.107	4.89	15.6	0.000428	1.58	RV	CELLSTATES	vCM2	control_TTN	6	15
AC008691.1	1.22	0.0412	0.0783	0.0505	3.83	13	0.00108	1.39	RV	CELLSTATES	vCM2	control_TTN	6	15
ADGRE5	1.21	0.0409	0.133	0.0874	4.39	13.1	0.00104	1.39	RV	CELLSTATES	vCM2	control_TTN	6	15
LINC02334	1.21	0.0177	1.06	0.67	7.4	17.5	0.000222	1.75	RV	CELLSTATES	vCM2	control_TTN	6	15
MYO1E	1.21	0.0322	0.383	0.236	5.98	14.4	0.000637	1.49	RV	CELLSTATES	vCM2	control_TTN	6	15
HAND2	1.2	0.00939	0.369	0.253	5.86	21.6	5.89e-05	2.03	RV	CELLSTATES	vCM2	control_TTN	6	15
IDH1	1.2	0.0268	0.315	0.189	5.64	15.5	0.000442	1.57	RV	CELLSTATES	vCM2	control_TTN	6	15
TBX20	1.18	0.0156	1.99	1.48	8.36	18.3	0.000172	1.81	RV	CELLSTATES	vCM2	control_TTN	6	15
AC006299.1	1.16	0.0146	0.234	0.155	5.22	18.6	0.000152	1.84	RV	CELLSTATES	vCM2	control_TTN	6	15
FBXW8	1.16	0.00742	0.568	0.392	6.45	23.1	3.73e-05	2.13	RV	CELLSTATES	vCM2	control_TTN	6	15
LMNA	1.15	0.0432	0.481	0.333	6.3	12.7	0.00121	1.36	RV	CELLSTATES	vCM2	control_TTN	6	15
ADAMTS15	1.13	0.0338	0.288	0.172	5.45	14.2	0.000687	1.47	RV	CELLSTATES	vCM2	control_TTN	6	15
RTL8C	1.13	0.0403	0.127	0.118	4.55	13.2	0.001	1.39	RV	CELLSTATES	vCM2	control_TTN	6	15
SLC27A6	1.13	0.0134	0.869	0.709	7.18	19	0.000135	1.87	RV	CELLSTATES	vCM2	control_TTN	6	15
SYT2	1.12	0.0487	0.419	0.33	6.01	12.2	0.00148	1.31	RV	CELLSTATES	vCM2	control_TTN	6	15
PHACTR3	1.1	0.0367	0.392	0.25	5.94	13.7	0.000837	1.43	RV	CELLSTATES	vCM2	control_TTN	6	15
MTA1	1.05	0.0131	0.444	0.326	6.15	19.1	0.000129	1.88	RV	CELLSTATES	vCM2	control_TTN	6	15
NUDT4	1.03	0.0262	2.34	1.76	8.49	15.6	0.000423	1.58	RV	CELLSTATES	vCM2	control_TTN	6	15
PFKM	1.03	0.0338	0.57	0.463	6.53	14.2	0.000696	1.47	RV	CELLSTATES	vCM2	control_TTN	6	15
PRMT2	1.02	0.0487	0.343	0.246	5.72	12.2	0.00149	1.31	RV	CELLSTATES	vCM2	control_TTN	6	15
ATP2B4	1.01	0.0472	0.974	0.731	7.23	12.3	0.00139	1.33	RV	CELLSTATES	vCM2	control_TTN	6	15
EDA	1.01	0.0146	1.42	1.09	7.82	18.7	0.00015	1.84	RV	CELLSTATES	vCM2	control_TTN	6	15
MIR22HG	1.01	0.0366	0.512	0.391	6.31	13.7	0.00083	1.44	RV	CELLSTATES	vCM2	control_TTN	6	15
AP1S2	1	0.0404	0.59	0.451	6.54	13.2	0.00101	1.39	RV	CELLSTATES	vCM2	control_TTN	6	15
CES2	0.986	0.0432	0.288	0.27	5.64	12.7	0.00121	1.36	RV	CELLSTATES	vCM2	control_TTN	6	15
PDE1C	0.98	0.0404	5.63	3.81	9.64	13.2	0.00101	1.39	RV	CELLSTATES	vCM2	control_TTN	6	15
STAT3	0.98	0.0282	1.65	1.22	7.96	15.1	0.000506	1.55	RV	CELLSTATES	vCM2	control_TTN	6	15
AF165147.1	0.972	0.0275	0.4	0.309	6.08	15.3	0.000473	1.56	RV	CELLSTATES	vCM2	control_TTN	6	15
SCUBE3	0.969	0.0412	0.266	0.202	5.4	13	0.00107	1.39	RV	CELLSTATES	vCM2	control_TTN	6	15
C2orf68	0.968	0.0403	0.125	0.105	4.47	13.2	0.000988	1.39	RV	CELLSTATES	vCM2	control_TTN	6	15
SNHG25	0.965	0.0307	0.294	0.275	5.65	14.7	0.000575	1.51	RV	CELLSTATES	vCM2	control_TTN	6	15
MTSS1	0.946	0.0472	1.36	1.1	7.74	12.3	0.00139	1.33	RV	CELLSTATES	vCM2	control_TTN	6	15
PTMA	0.946	0.015	0.176	0.14	4.92	18.5	0.000159	1.82	RV	CELLSTATES	vCM2	control_TTN	6	15
MYL6	0.931	0.0192	1.01	0.772	7.38	17.1	0.000255	1.72	RV	CELLSTATES	vCM2	control_TTN	6	15
TLN2	0.911	0.0167	1.21	1.07	7.61	17.9	0.000192	1.78	RV	CELLSTATES	vCM2	control_TTN	6	15
MEIS1	0.91	0.0282	1.18	1.03	7.59	15.1	0.00051	1.55	RV	CELLSTATES	vCM2	control_TTN	6	15
TMEM65	0.9	0.0178	2.81	2.13	8.74	17.4	0.000227	1.75	RV	CELLSTATES	vCM2	control_TTN	6	15
CXADR	0.897	0.0175	0.286	0.23	5.54	17.6	0.000213	1.76	RV	CELLSTATES	vCM2	control_TTN	6	15
EML1	0.882	0.0474	0.227	0.153	5.21	12.3	0.00141	1.32	RV	CELLSTATES	vCM2	control_TTN	6	15
PPARGC1B	0.875	0.0217	1.53	1.22	7.9	16.5	0.000308	1.66	RV	CELLSTATES	vCM2	control_TTN	6	15
EHD4	0.86	0.0272	0.342	0.308	5.86	15.3	0.000464	1.56	RV	CELLSTATES	vCM2	control_TTN	6	15
SHARPIN	0.853	0.025	0.149	0.136	4.69	15.8	0.00039	1.6	RV	CELLSTATES	vCM2	control_TTN	6	15
TMEM63B	0.845	0.0471	0.179	0.159	4.84	12.4	0.00137	1.33	RV	CELLSTATES	vCM2	control_TTN	6	15
NRP1	0.844	0.0172	1.98	1.73	8.34	17.8	0.000203	1.76	RV	CELLSTATES	vCM2	control_TTN	6	15
PPP1R12B	0.832	0.0169	10.8	9.65	10.8	17.8	0.000197	1.77	RV	CELLSTATES	vCM2	control_TTN	6	15
GAS2	0.828	0.0262	1.38	1.28	7.85	15.6	0.000422	1.58	RV	CELLSTATES	vCM2	control_TTN	6	15
PFKFB3	0.827	0.0404	0.206	0.172	5.1	13.2	0.00101	1.39	RV	CELLSTATES	vCM2	control_TTN	6	15
ETV6	0.814	0.0365	0.811	0.679	6.96	13.7	0.000822	1.44	RV	CELLSTATES	vCM2	control_TTN	6	15
RGS6	0.796	0.0202	3.34	3.05	9.06	16.9	0.000271	1.69	RV	CELLSTATES	vCM2	control_TTN	6	15
RBFOX1	0.766	0.0459	5.07	4.76	9.67	12.4	0.00134	1.34	RV	CELLSTATES	vCM2	control_TTN	6	15
HEATR5B	0.748	0.0487	0.83	0.782	7.16	12.1	0.0015	1.31	RV	CELLSTATES	vCM2	control_TTN	6	15
BCL11A	0.702	0.0496	0.587	0.559	6.6	12.1	0.00154	1.3	RV	CELLSTATES	vCM2	control_TTN	6	15
ADAM23	0.695	0.0412	1.4	1.34	7.84	13	0.00108	1.39	RV	CELLSTATES	vCM2	control_TTN	6	15
SORBS2	0.693	0.0381	22.2	24.1	11.8	13.6	0.000877	1.42	RV	CELLSTATES	vCM2	control_TTN	6	15
