# Supplementary material for: Pathogenic variants damage cell composition and single cell transcription in cardiomyopathies
Source: Science. Author manuscript; Available in PMC 2022 Oct 3. (PMC9528698; doi:10.1126/science.abo1984)
Supplement: Supp table 12.17 [file NIHMS1835045-supplement-Supp_table_12_17.xlsx]

## Sheet: Key
Column name	Description
Gene	Gene symbol, Ensembl 84
logFC	log2-fold change
FDR	False discovery rate; FDR is the PValue after (by default) Benjamini-Hochberg correction.
mean_exp_control	Mean expression values across controls
mean_exp_genotype	Mean expression values across disease samples
logCPM	logCPM is the average expression of all pseudobulked samples for that particular gene across all samples on the log2-scale expressed in counts per million (cpm, as calculated by edgeR after normalization).
F	Output of quasi-likelihood F-test
PValue	PValue is the nominal p-value derived from F
FDR_plot	-log10(False discovery rate)
Region	Studied region (LV or RV)
annotation_level	Cell-type or cell-state
cell_state/state	Specification which cell-type or state was analysed
comparison	Specification control_GENOTYPE
Observations_genotype	Numbers of Patients included in edgeR (patients with low number of nuclei have been excluded)
Observations_reference	Numbers of Patients included in edgeR (patients with low number of nuclei have been excluded)

## Sheet: control_LMNA
Gene	logFC	FDR	mean_exp_control	mean_exp_genotype	logCPM	F	PValue	FDR_plot	Region	annotation_level	cell_state	comparison	Observations_genotype	Observations_reference
RPS6KB2-AS1	5.87	0.000859	0.0156	0.00355	3.39	29.7	5.64e-07	3.07	RV	CELLSTATES	vCM1.2	control_LMNA	7	14
AC027307.1	5.2	0.000859	0.0344	0.0111	3.95	30.1	4.8e-07	3.07	RV	CELLSTATES	vCM1.2	control_LMNA	7	14
CLIC6	5.2	0.00109	0.0299	0.00905	3.73	28.3	9.54e-07	2.96	RV	CELLSTATES	vCM1.2	control_LMNA	7	14
CRIP3	5.12	0.00164	0.0204	0.00839	3.57	26.3	2.04e-06	2.78	RV	CELLSTATES	vCM1.2	control_LMNA	7	14
BANCR	4.64	0.00376	0.0155	0.00892	3.5	22.9	7.64e-06	2.43	RV	CELLSTATES	vCM1.2	control_LMNA	7	14
SMIM5	4.58	0.0201	0.0145	0.00538	3.27	16.7	0.000106	1.7	RV	CELLSTATES	vCM1.2	control_LMNA	7	14
CCDC85A	4.48	0.000859	0.0839	0.0107	4.54	29.9	5.18e-07	3.07	RV	CELLSTATES	vCM1.2	control_LMNA	7	14
NUDT4B	4.32	0.0118	0.0217	0.00861	3.49	18.4	4.92e-05	1.93	RV	CELLSTATES	vCM1.2	control_LMNA	7	14
AC012574.2	4.01	0.0187	0.0181	0.00408	3.38	17	9.35e-05	1.73	RV	CELLSTATES	vCM1.2	control_LMNA	7	14
LRRC14B	3.93	0.00973	0.0368	0.00594	3.72	19.5	3.15e-05	2.01	RV	CELLSTATES	vCM1.2	control_LMNA	7	14
QRFPR	3.93	0.0263	0.0289	0.00693	3.61	15.7	0.000165	1.58	RV	CELLSTATES	vCM1.2	control_LMNA	7	14
CCDC144NL	3.84	0.0407	0.0167	0.00513	3.28	14	0.000342	1.39	RV	CELLSTATES	vCM1.2	control_LMNA	7	14
MCTP2	3.68	0.00973	0.0474	0.011	3.94	19.4	3.28e-05	2.01	RV	CELLSTATES	vCM1.2	control_LMNA	7	14
TSPEAR	3.67	0.00791	0.0433	0.00761	3.91	20.3	2.25e-05	2.1	RV	CELLSTATES	vCM1.2	control_LMNA	7	14
L3MBTL4	3.62	0.00139	0.0407	0.0671	4.73	27	1.52e-06	2.86	RV	CELLSTATES	vCM1.2	control_LMNA	7	14
ZNF10	3.53	0.04	0.0216	0.0114	3.63	14.1	0.000332	1.4	RV	CELLSTATES	vCM1.2	control_LMNA	7	14
AP001021.2	3.51	0.0459	0.00816	0.0297	3.68	13.7	0.000402	1.34	RV	CELLSTATES	vCM1.2	control_LMNA	7	14
LINC01405	3.43	0.0365	0.0273	0.00735	3.55	14.6	0.000267	1.44	RV	CELLSTATES	vCM1.2	control_LMNA	7	14
ABHD14B	3.4	0.0378	0.0307	0.0122	3.8	14.4	0.000287	1.42	RV	CELLSTATES	vCM1.2	control_LMNA	7	14
AC006213.2	3.32	0.0196	0.0434	0.0312	4.35	16.8	0.000101	1.71	RV	CELLSTATES	vCM1.2	control_LMNA	7	14
GCC2-AS1	3.26	0.0494	0.0146	0.0289	3.74	13.4	0.000453	1.31	RV	CELLSTATES	vCM1.2	control_LMNA	7	14
BEST3	3.17	0.0365	0.0332	0.0177	3.98	14.6	0.000269	1.44	RV	CELLSTATES	vCM1.2	control_LMNA	7	14
SLIT3	3.14	0.00135	0.122	0.1	5.33	27.3	1.38e-06	2.87	RV	CELLSTATES	vCM1.2	control_LMNA	7	14
ITGA3	3.11	0.00135	0.0919	0.0355	4.82	27.4	1.33e-06	2.87	RV	CELLSTATES	vCM1.2	control_LMNA	7	14
LPAR3	3.09	0.0303	0.0344	0.0262	4.08	15.2	0.000205	1.52	RV	CELLSTATES	vCM1.2	control_LMNA	7	14
AC100872.1	2.99	0.00166	0.132	0.0661	5.29	25.9	2.39e-06	2.78	RV	CELLSTATES	vCM1.2	control_LMNA	7	14
AC104041.1	2.96	0.0335	0.0802	0.045	4.68	14.8	0.000237	1.47	RV	CELLSTATES	vCM1.2	control_LMNA	7	14
G0S2	2.82	0.00166	0.173	0.0432	5.48	25.9	2.42e-06	2.78	RV	CELLSTATES	vCM1.2	control_LMNA	7	14
LRRC53	2.76	0.00189	0.123	0.0884	5.4	25	3.32e-06	2.72	RV	CELLSTATES	vCM1.2	control_LMNA	7	14
GRXCR2	2.66	0.00406	0.803	0.172	7.66	22.5	9.21e-06	2.39	RV	CELLSTATES	vCM1.2	control_LMNA	7	14
STEAP1B	2.6	0.00413	0.0902	0.0445	4.9	22.3	9.95e-06	2.38	RV	CELLSTATES	vCM1.2	control_LMNA	7	14
COL6A2	2.54	0.0164	0.104	0.0616	5.07	17.4	7.79e-05	1.78	RV	CELLSTATES	vCM1.2	control_LMNA	7	14
LINC02248	2.51	0.0243	0.3	0.187	6.36	16	0.00014	1.61	RV	CELLSTATES	vCM1.2	control_LMNA	7	14
AC090193.1	2.48	0.0438	0.0474	0.0347	4.34	13.8	0.000377	1.36	RV	CELLSTATES	vCM1.2	control_LMNA	7	14
SYNM	2.42	0.003	0.211	0.0993	5.74	23.7	5.69e-06	2.52	RV	CELLSTATES	vCM1.2	control_LMNA	7	14
TESC	2.41	0.0243	0.183	0.0904	5.52	16	0.000142	1.61	RV	CELLSTATES	vCM1.2	control_LMNA	7	14
AC016650.1	2.37	0.000859	0.227	0.109	5.94	30.2	4.68e-07	3.07	RV	CELLSTATES	vCM1.2	control_LMNA	7	14
LPCAT4	2.3	0.0194	0.128	0.04	5	16.8	9.93e-05	1.71	RV	CELLSTATES	vCM1.2	control_LMNA	7	14
PRELID2	2.3	0.00922	1.65	0.743	8.83	19.8	2.83e-05	2.04	RV	CELLSTATES	vCM1.2	control_LMNA	7	14
GRM8	2.27	0.00166	0.135	0.114	5.6	25.7	2.55e-06	2.78	RV	CELLSTATES	vCM1.2	control_LMNA	7	14
LINC01936	2.21	0.00604	0.154	0.1	5.67	21.2	1.54e-05	2.22	RV	CELLSTATES	vCM1.2	control_LMNA	7	14
LINC00571	2.19	0.00398	0.157	0.102	5.58	22.6	8.71e-06	2.4	RV	CELLSTATES	vCM1.2	control_LMNA	7	14
ADAM12	2.15	0.0316	0.118	0.0616	5.2	15	0.000218	1.5	RV	CELLSTATES	vCM1.2	control_LMNA	7	14
AC125793.1	2.06	0.0365	0.16	0.0977	5.68	14.6	0.000265	1.44	RV	CELLSTATES	vCM1.2	control_LMNA	7	14
LINC00486	2.04	0.0108	0.555	0.547	7.57	18.9	4.04e-05	1.97	RV	CELLSTATES	vCM1.2	control_LMNA	7	14
SH3RF2	1.96	0.0152	0.923	0.46	8.03	17.7	6.86e-05	1.82	RV	CELLSTATES	vCM1.2	control_LMNA	7	14
AC107068.2	1.95	0.00972	1.83	0.517	8.77	19.6	3.05e-05	2.01	RV	CELLSTATES	vCM1.2	control_LMNA	7	14
STAT3	1.91	0.0108	0.467	0.317	6.98	18.8	4.21e-05	1.97	RV	CELLSTATES	vCM1.2	control_LMNA	7	14
MMP23B	1.89	0.0316	0.18	0.147	5.99	15	0.000219	1.5	RV	CELLSTATES	vCM1.2	control_LMNA	7	14
CORIN	1.88	0.003	1.34	0.714	8.43	23.7	5.62e-06	2.52	RV	CELLSTATES	vCM1.2	control_LMNA	7	14
MYL7	1.88	0.0261	0.416	0.262	6.86	15.7	0.00016	1.58	RV	CELLSTATES	vCM1.2	control_LMNA	7	14
MAN1C1	1.87	0.0392	0.117	0.0669	5.09	14.2	0.000316	1.41	RV	CELLSTATES	vCM1.2	control_LMNA	7	14
UBE2O	1.86	0.0116	0.294	0.173	6.36	18.5	4.75e-05	1.93	RV	CELLSTATES	vCM1.2	control_LMNA	7	14
LRP4	1.84	0.0392	0.886	0.586	8.09	14.2	0.000317	1.41	RV	CELLSTATES	vCM1.2	control_LMNA	7	14
AC098582.1	1.82	0.0382	0.103	0.209	5.79	14.3	0.000297	1.42	RV	CELLSTATES	vCM1.2	control_LMNA	7	14
HRH2	1.78	0.0269	0.177	0.0932	5.62	15.6	0.000172	1.57	RV	CELLSTATES	vCM1.2	control_LMNA	7	14
RNF207	1.78	0.00164	0.553	0.411	7.34	26.5	1.91e-06	2.79	RV	CELLSTATES	vCM1.2	control_LMNA	7	14
AC022146.2	1.77	0.0357	0.125	0.0828	5.31	14.7	0.000255	1.45	RV	CELLSTATES	vCM1.2	control_LMNA	7	14
FN3K	1.75	0.0211	0.374	0.288	6.83	16.4	0.000118	1.68	RV	CELLSTATES	vCM1.2	control_LMNA	7	14
MAP3K14	1.75	0.0479	0.199	0.117	5.79	13.5	0.000433	1.32	RV	CELLSTATES	vCM1.2	control_LMNA	7	14
VIPR2	1.75	0.00189	0.516	0.519	7.42	25.1	3.29e-06	2.72	RV	CELLSTATES	vCM1.2	control_LMNA	7	14
FYCO1	1.74	0.0211	0.203	0.134	5.87	16.4	0.000118	1.68	RV	CELLSTATES	vCM1.2	control_LMNA	7	14
B4GALNT3	1.69	0.00406	0.599	0.413	7.46	22.4	9.47e-06	2.39	RV	CELLSTATES	vCM1.2	control_LMNA	7	14
LINC02334	1.68	0.0122	0.461	0.246	6.96	18.2	5.37e-05	1.91	RV	CELLSTATES	vCM1.2	control_LMNA	7	14
CPVL	1.66	0.0108	0.658	0.781	7.83	18.8	4.25e-05	1.97	RV	CELLSTATES	vCM1.2	control_LMNA	7	14
SLC25A16	1.62	0.0269	0.18	0.234	6.09	15.5	0.000173	1.57	RV	CELLSTATES	vCM1.2	control_LMNA	7	14
TLN2	1.61	0.00376	0.433	0.305	7.02	22.9	7.67e-06	2.43	RV	CELLSTATES	vCM1.2	control_LMNA	7	14
HIVEP3	1.57	0.00738	0.395	0.351	6.94	20.5	2.04e-05	2.13	RV	CELLSTATES	vCM1.2	control_LMNA	7	14
GNG7	1.56	0.0382	0.319	0.257	6.59	14.3	0.000299	1.42	RV	CELLSTATES	vCM1.2	control_LMNA	7	14
CEP85L	1.52	0.00738	0.725	0.408	7.63	20.5	2.05e-05	2.13	RV	CELLSTATES	vCM1.2	control_LMNA	7	14
FGF12	1.51	0.01	15.5	11.7	12.1	19.2	3.58e-05	2	RV	CELLSTATES	vCM1.2	control_LMNA	7	14
IDH2	1.51	0.0283	0.438	0.198	6.77	15.4	0.000188	1.55	RV	CELLSTATES	vCM1.2	control_LMNA	7	14
REV1	1.5	0.0108	0.391	0.48	7.16	18.8	4.25e-05	1.97	RV	CELLSTATES	vCM1.2	control_LMNA	7	14
PPP1R12B	1.47	0.00891	3.99	2.4	10	19.9	2.66e-05	2.05	RV	CELLSTATES	vCM1.2	control_LMNA	7	14
PPARGC1B	1.46	0.0155	0.786	0.58	7.8	17.5	7.26e-05	1.81	RV	CELLSTATES	vCM1.2	control_LMNA	7	14
TBX20	1.46	0.0187	0.904	0.71	8.05	16.9	9.4e-05	1.73	RV	CELLSTATES	vCM1.2	control_LMNA	7	14
PDE1C	1.45	0.00831	2.67	2.01	9.53	20.1	2.43e-05	2.08	RV	CELLSTATES	vCM1.2	control_LMNA	7	14
FSD2	1.42	0.0211	0.726	0.368	7.57	16.5	0.000115	1.68	RV	CELLSTATES	vCM1.2	control_LMNA	7	14
PBX1	1.39	0.0109	1.11	1	8.4	18.7	4.39e-05	1.96	RV	CELLSTATES	vCM1.2	control_LMNA	7	14
SPHKAP	1.32	0.0365	1.31	0.941	8.56	14.5	0.000274	1.44	RV	CELLSTATES	vCM1.2	control_LMNA	7	14
TRIQK	1.32	0.0494	0.684	0.565	7.72	13.4	0.000454	1.31	RV	CELLSTATES	vCM1.2	control_LMNA	7	14
CDH13	1.31	0.025	3.92	3.61	10.2	15.9	0.000148	1.6	RV	CELLSTATES	vCM1.2	control_LMNA	7	14
NRP1	1.31	0.0254	1.06	0.716	8.24	15.8	0.000154	1.59	RV	CELLSTATES	vCM1.2	control_LMNA	7	14
HOOK2	1.29	0.0438	1.14	1.09	8.46	13.8	0.000374	1.36	RV	CELLSTATES	vCM1.2	control_LMNA	7	14

## Sheet: control_PKP2
Gene	logFC	FDR	mean_exp_control	mean_exp_genotype	logCPM	F	PValue	FDR_plot	Region	annotation_level	cell_state	comparison	Observations_genotype	Observations_reference
XIST	8.27	3.41e-09	0.688	0.00735	7.8	60.6	1.01e-12	8.47	RV	CELLSTATES	vCM1.2	control_PKP2	4	14
TSIX	6.71	0.000279	0.0371	0	4.57	26.2	9.25e-07	3.56	RV	CELLSTATES	vCM1.2	control_PKP2	4	14
CCDC85A	6.09	2.19e-05	0.0839	0	5.17	33.6	3.88e-08	4.66	RV	CELLSTATES	vCM1.2	control_PKP2	4	14
AC027307.1	5.9	0.000414	0.0344	0	4.57	25	1.59e-06	3.38	RV	CELLSTATES	vCM1.2	control_PKP2	4	14
AC010967.1	5.25	0.00422	0.0393	0	4.42	18.3	3.43e-05	2.37	RV	CELLSTATES	vCM1.2	control_PKP2	4	14
MCTP2	5.22	0.00132	0.0474	0	4.57	21.8	6.61e-06	2.88	RV	CELLSTATES	vCM1.2	control_PKP2	4	14
TSPEAR	5.06	0.00149	0.0433	0	4.58	21.4	7.91e-06	2.83	RV	CELLSTATES	vCM1.2	control_PKP2	4	14
NUDT4B	4.97	0.00559	0.0217	0	4.15	17.3	5.45e-05	2.25	RV	CELLSTATES	vCM1.2	control_PKP2	4	14
LRRC14B	4.84	0.00405	0.0368	0	4.45	18.4	3.14e-05	2.39	RV	CELLSTATES	vCM1.2	control_PKP2	4	14
LINC01456	4.38	0.035	0.0459	0	4.31	11.6	0.000852	1.46	RV	CELLSTATES	vCM1.2	control_PKP2	4	14
KIF26B-AS1	4.33	0.0238	0.0145	0	3.99	12.9	0.000443	1.62	RV	CELLSTATES	vCM1.2	control_PKP2	4	14
AC005537.1	4.24	0.0274	0.0135	0	3.99	12.4	0.000583	1.56	RV	CELLSTATES	vCM1.2	control_PKP2	4	14
SPTBN5	4.23	0.0216	0.0136	0	3.95	13.1	0.000394	1.67	RV	CELLSTATES	vCM1.2	control_PKP2	4	14
NKIRAS2	4.19	0.0201	0.0352	0	4.3	13.4	0.000343	1.7	RV	CELLSTATES	vCM1.2	control_PKP2	4	14
RGMA	4.12	0.0308	0.0185	0	4.05	12	0.000711	1.51	RV	CELLSTATES	vCM1.2	control_PKP2	4	14
ARHGAP28	4.1	0.035	0.0142	0	3.98	11.6	0.000856	1.46	RV	CELLSTATES	vCM1.2	control_PKP2	4	14
AC005523.2	3.75	0.0463	0.016	0	3.94	10.8	0.00125	1.33	RV	CELLSTATES	vCM1.2	control_PKP2	4	14
AC006213.2	3.68	0.00412	0.0434	0.0109	4.84	18.3	3.31e-05	2.39	RV	CELLSTATES	vCM1.2	control_PKP2	4	14
AL132642.1	3.67	0.0163	0.0385	0.00325	4.45	14	0.000255	1.79	RV	CELLSTATES	vCM1.2	control_PKP2	4	14
ZNF10	3.64	0.0306	0.0216	0.00325	4.26	12	0.000704	1.51	RV	CELLSTATES	vCM1.2	control_PKP2	4	14
TRPC4	3.57	0.0053	0.0748	0.00511	4.87	17.4	4.97e-05	2.28	RV	CELLSTATES	vCM1.2	control_PKP2	4	14
AC016650.1	3.45	4.37e-07	0.227	0.0372	6.22	45.1	3.55e-10	6.36	RV	CELLSTATES	vCM1.2	control_PKP2	4	14
AC005696.1	3.29	0.0463	0.0281	0.00325	4.27	10.8	0.00124	1.33	RV	CELLSTATES	vCM1.2	control_PKP2	4	14
ADAM12	3.25	0.000177	0.118	0.0215	5.59	27.5	5.11e-07	3.75	RV	CELLSTATES	vCM1.2	control_PKP2	4	14
LINC02248	3.16	6.31e-06	0.3	0.0682	6.57	37.2	8.39e-09	5.2	RV	CELLSTATES	vCM1.2	control_PKP2	4	14
AL591543.1	3.13	0.00425	0.103	0.00884	5.1	18.2	3.48e-05	2.37	RV	CELLSTATES	vCM1.2	control_PKP2	4	14
PRKCA-AS1	3.11	0.0395	0.0324	0.00649	4.4	11.3	0.001	1.4	RV	CELLSTATES	vCM1.2	control_PKP2	4	14
L3MBTL4	3.1	0.00877	0.0407	0.026	4.96	15.8	0.000108	2.06	RV	CELLSTATES	vCM1.2	control_PKP2	4	14
AC008700.1	3.06	0.00769	0.0699	0.0198	5.11	16.2	9.03e-05	2.11	RV	CELLSTATES	vCM1.2	control_PKP2	4	14
ITGA3	2.83	0.00205	0.0919	0.0314	5.33	20.4	1.23e-05	2.69	RV	CELLSTATES	vCM1.2	control_PKP2	4	14
AL450998.2	2.75	0.00769	0.0544	0.0196	4.94	16.2	8.9e-05	2.11	RV	CELLSTATES	vCM1.2	control_PKP2	4	14
G0S2	2.71	0.000317	0.173	0.0385	5.97	25.8	1.1e-06	3.5	RV	CELLSTATES	vCM1.2	control_PKP2	4	14
LINC02334	2.68	2.35e-07	0.461	0.103	7.17	47.5	1.39e-10	6.63	RV	CELLSTATES	vCM1.2	control_PKP2	4	14
SLIT3	2.67	0.00215	0.122	0.0427	5.57	20.2	1.35e-05	2.67	RV	CELLSTATES	vCM1.2	control_PKP2	4	14
EHD4	2.65	0.00053	0.145	0.029	5.69	24.2	2.23e-06	3.28	RV	CELLSTATES	vCM1.2	control_PKP2	4	14
FAM50A	2.64	0.0374	0.0478	0.00746	4.66	11.4	0.00094	1.43	RV	CELLSTATES	vCM1.2	control_PKP2	4	14
GRXCR2	2.6	6.26e-06	0.803	0.204	8	37.4	7.7e-09	5.2	RV	CELLSTATES	vCM1.2	control_PKP2	4	14
ADGRE5	2.51	0.0276	0.0624	0.0133	4.83	12.3	0.000591	1.56	RV	CELLSTATES	vCM1.2	control_PKP2	4	14
PKNOX2	2.51	0.028	0.0515	0.0133	4.78	12.3	0.000604	1.55	RV	CELLSTATES	vCM1.2	control_PKP2	4	14
LRP1	2.5	0.00173	0.157	0.0393	5.83	21	9.57e-06	2.76	RV	CELLSTATES	vCM1.2	control_PKP2	4	14
AC013640.1	2.49	0.000132	1.1	0.25	8.39	28.5	3.31e-07	3.88	RV	CELLSTATES	vCM1.2	control_PKP2	4	14
LINC01936	2.49	0.000212	0.154	0.0619	5.99	26.9	6.59e-07	3.67	RV	CELLSTATES	vCM1.2	control_PKP2	4	14
LINC02147	2.45	3.17e-05	1.5	0.359	8.76	32.4	6.32e-08	4.5	RV	CELLSTATES	vCM1.2	control_PKP2	4	14
AC021054.1	2.44	0.00489	0.0945	0.0343	5.34	17.8	4.22e-05	2.31	RV	CELLSTATES	vCM1.2	control_PKP2	4	14
EIF4ENIF1	2.44	0.00955	0.0738	0.0182	5.08	15.6	0.000122	2.02	RV	CELLSTATES	vCM1.2	control_PKP2	4	14
LRP4	2.39	1.76e-05	0.886	0.298	8.27	34.4	2.73e-08	4.75	RV	CELLSTATES	vCM1.2	control_PKP2	4	14
TESC	2.39	0.00179	0.183	0.0535	5.87	20.8	1.02e-05	2.75	RV	CELLSTATES	vCM1.2	control_PKP2	4	14
AC005358.1	2.31	0.000247	0.372	0.114	6.96	26.5	8.04e-07	3.61	RV	CELLSTATES	vCM1.2	control_PKP2	4	14
LINC01550	2.31	0.00644	0.12	0.0432	5.51	16.9	6.51e-05	2.19	RV	CELLSTATES	vCM1.2	control_PKP2	4	14
LRRTM4	2.3	0.0184	0.0987	0.0312	5.26	13.7	0.000305	1.73	RV	CELLSTATES	vCM1.2	control_PKP2	4	14
FP236383.1	2.27	0.00476	0.168	0.0698	6.08	17.9	4.01e-05	2.32	RV	CELLSTATES	vCM1.2	control_PKP2	4	14
CCDC129	2.19	0.00745	0.159	0.0475	5.83	16.4	8.31e-05	2.13	RV	CELLSTATES	vCM1.2	control_PKP2	4	14
CADPS2	2.17	0.00178	0.235	0.0613	6.35	20.9	9.99e-06	2.75	RV	CELLSTATES	vCM1.2	control_PKP2	4	14
STARD4-AS1	2.13	0.00922	0.121	0.0401	5.51	15.7	0.000116	2.04	RV	CELLSTATES	vCM1.2	control_PKP2	4	14
SYNM	2.13	0.00287	0.211	0.0742	6.09	19.5	1.87e-05	2.54	RV	CELLSTATES	vCM1.2	control_PKP2	4	14
STEAP1B	2.12	0.0137	0.0902	0.0468	5.41	14.6	0.000198	1.86	RV	CELLSTATES	vCM1.2	control_PKP2	4	14
CFD	2.07	0.00294	0.352	0.0562	6.4	19.4	1.96e-05	2.53	RV	CELLSTATES	vCM1.2	control_PKP2	4	14
KIF26B	2.04	0.00769	0.18	0.0493	5.84	16.2	8.82e-05	2.11	RV	CELLSTATES	vCM1.2	control_PKP2	4	14
TKT	2.04	0.0181	0.126	0.0309	5.41	13.7	0.000297	1.74	RV	CELLSTATES	vCM1.2	control_PKP2	4	14
PLEKHJ1	2.03	0.0463	0.0623	0.0269	5	10.8	0.00127	1.33	RV	CELLSTATES	vCM1.2	control_PKP2	4	14
TBX20	2.02	1.93e-05	0.904	0.353	8.15	34	3.2e-08	4.72	RV	CELLSTATES	vCM1.2	control_PKP2	4	14
LINC02270	1.97	0.0226	0.136	0.0388	5.67	13	0.000414	1.65	RV	CELLSTATES	vCM1.2	control_PKP2	4	14
PRELID2	1.95	0.000386	1.65	0.673	9.06	25.2	1.45e-06	3.41	RV	CELLSTATES	vCM1.2	control_PKP2	4	14
AC107068.2	1.93	0.000649	1.83	0.551	9.05	23.6	2.92e-06	3.19	RV	CELLSTATES	vCM1.2	control_PKP2	4	14
PKN2-AS1	1.92	0.0271	0.198	0.0638	5.92	12.4	0.000553	1.57	RV	CELLSTATES	vCM1.2	control_PKP2	4	14
AC090921.1	1.91	0.0305	0.178	0.0562	5.89	12	0.000696	1.52	RV	CELLSTATES	vCM1.2	control_PKP2	4	14
FYCO1	1.89	0.00322	0.203	0.089	6.17	19.2	2.21e-05	2.49	RV	CELLSTATES	vCM1.2	control_PKP2	4	14
GRIP1	1.89	0.0127	0.312	0.106	6.67	14.7	0.000181	1.9	RV	CELLSTATES	vCM1.2	control_PKP2	4	14
LINC02208	1.87	0.00305	0.339	0.134	6.84	19.3	2.07e-05	2.52	RV	CELLSTATES	vCM1.2	control_PKP2	4	14
IDH2	1.85	0.000851	0.438	0.144	7.08	22.9	4.09e-06	3.07	RV	CELLSTATES	vCM1.2	control_PKP2	4	14
LINC01151	1.75	0.0489	0.104	0.0588	5.44	10.6	0.00141	1.31	RV	CELLSTATES	vCM1.2	control_PKP2	4	14
AC022146.2	1.74	0.0199	0.125	0.0598	5.68	13.5	0.000337	1.7	RV	CELLSTATES	vCM1.2	control_PKP2	4	14
A2M	1.73	0.0053	0.387	0.199	7.05	17.4	4.96e-05	2.28	RV	CELLSTATES	vCM1.2	control_PKP2	4	14
PNKP	1.71	0.0345	0.113	0.0497	5.52	11.6	0.000832	1.46	RV	CELLSTATES	vCM1.2	control_PKP2	4	14
RNF207	1.67	0.000527	0.553	0.29	7.53	24.2	2.18e-06	3.28	RV	CELLSTATES	vCM1.2	control_PKP2	4	14
AC100872.1	1.61	0.035	0.132	0.0813	5.79	11.6	0.000847	1.46	RV	CELLSTATES	vCM1.2	control_PKP2	4	14
PHACTR3	1.61	0.0343	0.139	0.0755	5.74	11.6	0.000824	1.46	RV	CELLSTATES	vCM1.2	control_PKP2	4	14
AC125793.1	1.59	0.0343	0.16	0.106	6.07	11.7	0.000818	1.46	RV	CELLSTATES	vCM1.2	control_PKP2	4	14
LINC01470	1.59	0.0155	0.261	0.134	6.49	14.2	0.000232	1.81	RV	CELLSTATES	vCM1.2	control_PKP2	4	14
AC100830.1	1.57	0.0463	0.166	0.077	5.97	10.8	0.00128	1.33	RV	CELLSTATES	vCM1.2	control_PKP2	4	14
SRRM2	1.57	0.00192	0.474	0.287	7.37	20.6	1.14e-05	2.72	RV	CELLSTATES	vCM1.2	control_PKP2	4	14
DCP1B	1.56	0.00358	0.543	0.335	7.53	18.7	2.7e-05	2.45	RV	CELLSTATES	vCM1.2	control_PKP2	4	14
ADAMTS7	1.55	0.0468	0.142	0.0655	5.68	10.7	0.00131	1.33	RV	CELLSTATES	vCM1.2	control_PKP2	4	14
MAP3K14	1.55	0.0293	0.199	0.1	6.13	12.1	0.000653	1.53	RV	CELLSTATES	vCM1.2	control_PKP2	4	14
AC117834.1	1.53	0.00524	0.362	0.207	6.97	17.5	4.81e-05	2.28	RV	CELLSTATES	vCM1.2	control_PKP2	4	14
GRK5	1.51	0.0345	0.23	0.116	6.3	11.6	0.00083	1.46	RV	CELLSTATES	vCM1.2	control_PKP2	4	14
TLN2	1.51	0.00342	0.433	0.274	7.27	18.9	2.5e-05	2.47	RV	CELLSTATES	vCM1.2	control_PKP2	4	14
PPARGC1B	1.5	0.00206	0.786	0.437	7.98	20.4	1.25e-05	2.69	RV	CELLSTATES	vCM1.2	control_PKP2	4	14
SH3RF2	1.5	0.00769	0.923	0.554	8.31	16.2	8.97e-05	2.11	RV	CELLSTATES	vCM1.2	control_PKP2	4	14
B4GALNT3	1.49	0.00287	0.599	0.356	7.68	19.5	1.89e-05	2.54	RV	CELLSTATES	vCM1.2	control_PKP2	4	14
SLC27A6	1.49	0.00781	0.376	0.23	7.11	16.1	9.29e-05	2.11	RV	CELLSTATES	vCM1.2	control_PKP2	4	14
SLC35F1	1.49	0.0279	0.177	0.0891	6.01	12.3	0.000599	1.55	RV	CELLSTATES	vCM1.2	control_PKP2	4	14
AC018682.1	1.47	0.0271	0.638	0.338	7.78	12.4	0.000554	1.57	RV	CELLSTATES	vCM1.2	control_PKP2	4	14
AL138828.1	1.47	0.0147	0.366	0.209	7.08	14.4	0.000217	1.83	RV	CELLSTATES	vCM1.2	control_PKP2	4	14
NFXL1	1.47	0.0116	0.342	0.19	6.82	15	0.000159	1.93	RV	CELLSTATES	vCM1.2	control_PKP2	4	14
SIAH1	1.46	0.039	0.14	0.108	5.93	11.3	0.000984	1.41	RV	CELLSTATES	vCM1.2	control_PKP2	4	14
EYA3	1.45	0.0178	0.234	0.142	6.44	13.8	0.000286	1.75	RV	CELLSTATES	vCM1.2	control_PKP2	4	14
GRIP2	1.45	0.00701	0.556	0.274	7.49	16.5	7.61e-05	2.15	RV	CELLSTATES	vCM1.2	control_PKP2	4	14
PITPNM2	1.45	0.0463	0.196	0.108	6.1	10.8	0.00128	1.33	RV	CELLSTATES	vCM1.2	control_PKP2	4	14
AL020995.1	1.43	0.0305	0.204	0.111	6.18	12	0.000698	1.52	RV	CELLSTATES	vCM1.2	control_PKP2	4	14
TNFRSF19	1.42	0.0124	0.344	0.172	6.76	14.8	0.000175	1.91	RV	CELLSTATES	vCM1.2	control_PKP2	4	14
PGP	1.41	0.00996	0.315	0.211	6.84	15.4	0.00013	2	RV	CELLSTATES	vCM1.2	control_PKP2	4	14
DISC1	1.4	0.0144	1.05	0.548	8.37	14.4	0.00021	1.84	RV	CELLSTATES	vCM1.2	control_PKP2	4	14
FBN2	1.4	0.0112	0.625	0.41	7.76	15.1	0.00015	1.95	RV	CELLSTATES	vCM1.2	control_PKP2	4	14
HOOK2	1.38	0.00358	1.14	0.712	8.56	18.8	2.68e-05	2.45	RV	CELLSTATES	vCM1.2	control_PKP2	4	14
MYL7	1.38	0.0215	0.416	0.255	7.13	13.2	0.000389	1.67	RV	CELLSTATES	vCM1.2	control_PKP2	4	14
MYL6	1.36	0.00781	0.562	0.324	7.54	16.1	9.27e-05	2.11	RV	CELLSTATES	vCM1.2	control_PKP2	4	14
CPNE5	1.34	0.0271	0.407	0.251	7.1	12.4	0.00056	1.57	RV	CELLSTATES	vCM1.2	control_PKP2	4	14
EMP2	1.34	0.0465	0.259	0.109	6.35	10.7	0.0013	1.33	RV	CELLSTATES	vCM1.2	control_PKP2	4	14
CEP85L	1.33	0.00794	0.725	0.415	7.9	16.1	9.56e-05	2.1	RV	CELLSTATES	vCM1.2	control_PKP2	4	14
AP003086.2	1.31	0.0458	0.22	0.166	6.45	10.9	0.00122	1.34	RV	CELLSTATES	vCM1.2	control_PKP2	4	14
HMOX2	1.31	0.0458	0.243	0.136	6.41	10.9	0.00121	1.34	RV	CELLSTATES	vCM1.2	control_PKP2	4	14
RGS3	1.31	0.025	0.312	0.201	6.77	12.8	0.000469	1.6	RV	CELLSTATES	vCM1.2	control_PKP2	4	14
FSD2	1.29	0.0148	0.726	0.415	7.87	14.3	0.000219	1.83	RV	CELLSTATES	vCM1.2	control_PKP2	4	14
TMEM65	1.27	0.00727	1.52	1.01	8.91	16.4	8.05e-05	2.14	RV	CELLSTATES	vCM1.2	control_PKP2	4	14
HIVEP3	1.26	0.0175	0.395	0.281	7.11	13.9	0.000276	1.76	RV	CELLSTATES	vCM1.2	control_PKP2	4	14
TPM2	1.26	0.0271	0.727	0.44	7.9	12.5	0.000541	1.57	RV	CELLSTATES	vCM1.2	control_PKP2	4	14
FGD6	1.24	0.0409	0.25	0.18	6.54	11.2	0.00105	1.39	RV	CELLSTATES	vCM1.2	control_PKP2	4	14
PPP1R13L	1.23	0.0463	0.34	0.183	6.83	10.8	0.00125	1.33	RV	CELLSTATES	vCM1.2	control_PKP2	4	14
SDK1	1.23	0.0271	0.408	0.244	7.06	12.5	0.00054	1.57	RV	CELLSTATES	vCM1.2	control_PKP2	4	14
C14orf180	1.22	0.0271	0.542	0.414	7.53	12.4	0.000566	1.57	RV	CELLSTATES	vCM1.2	control_PKP2	4	14
MYL9	1.22	0.032	0.515	0.346	7.49	11.8	0.000747	1.49	RV	CELLSTATES	vCM1.2	control_PKP2	4	14
MYOCD	1.22	0.0163	0.946	0.576	8.21	14	0.000254	1.79	RV	CELLSTATES	vCM1.2	control_PKP2	4	14
IPO9-AS1	1.21	0.0288	0.612	0.349	7.67	12.2	0.000631	1.54	RV	CELLSTATES	vCM1.2	control_PKP2	4	14
FN3K	1.2	0.0447	0.374	0.283	7.11	10.9	0.00117	1.35	RV	CELLSTATES	vCM1.2	control_PKP2	4	14
RSBN1L	1.2	0.0374	0.35	0.265	7.02	11.4	0.00094	1.43	RV	CELLSTATES	vCM1.2	control_PKP2	4	14
TRIQK	1.19	0.0177	0.684	0.5	7.89	13.8	0.000284	1.75	RV	CELLSTATES	vCM1.2	control_PKP2	4	14
UBE2D2	1.19	0.0271	0.438	0.332	7.33	12.5	0.000551	1.57	RV	CELLSTATES	vCM1.2	control_PKP2	4	14
CDC42EP3	1.18	0.0478	0.365	0.294	7.13	10.7	0.00135	1.32	RV	CELLSTATES	vCM1.2	control_PKP2	4	14
STAT3	1.18	0.0488	0.467	0.303	7.23	10.6	0.0014	1.31	RV	CELLSTATES	vCM1.2	control_PKP2	4	14
LARGE1	1.17	0.0207	2.37	1.7	9.6	13.3	0.00036	1.68	RV	CELLSTATES	vCM1.2	control_PKP2	4	14
C15orf41	1.16	0.021	2.59	1.62	9.59	13.2	0.000377	1.68	RV	CELLSTATES	vCM1.2	control_PKP2	4	14
MYH7B	1.16	0.0208	1.72	1.2	9.21	13.3	0.000368	1.68	RV	CELLSTATES	vCM1.2	control_PKP2	4	14
AL139383.1	1.15	0.0271	0.511	0.377	7.46	12.4	0.000563	1.57	RV	CELLSTATES	vCM1.2	control_PKP2	4	14
CDH13	1.15	0.0126	3.92	2.82	10.3	14.8	0.000179	1.9	RV	CELLSTATES	vCM1.2	control_PKP2	4	14
SRSF10	1.15	0.0471	0.422	0.314	7.25	10.7	0.00132	1.33	RV	CELLSTATES	vCM1.2	control_PKP2	4	14
DPF3	1.14	0.0155	1.44	1.11	8.91	14.2	0.000235	1.81	RV	CELLSTATES	vCM1.2	control_PKP2	4	14
CACNA2D3	1.11	0.0463	0.737	0.564	7.96	10.8	0.00127	1.33	RV	CELLSTATES	vCM1.2	control_PKP2	4	14
LHFPL6	1.1	0.0318	1.31	1.03	8.76	11.9	0.00074	1.5	RV	CELLSTATES	vCM1.2	control_PKP2	4	14
ZNF521	1.1	0.0441	0.501	0.403	7.51	11	0.00116	1.36	RV	CELLSTATES	vCM1.2	control_PKP2	4	14
PPP1R1C	1.08	0.0478	0.699	0.453	7.81	10.7	0.00135	1.32	RV	CELLSTATES	vCM1.2	control_PKP2	4	14
NRP1	1.07	0.0292	1.06	0.809	8.48	12.1	0.000647	1.53	RV	CELLSTATES	vCM1.2	control_PKP2	4	14
GATA4	1.03	0.0463	1.32	1.15	8.81	10.8	0.00128	1.33	RV	CELLSTATES	vCM1.2	control_PKP2	4	14
RBFOX1	0.994	0.0409	2.23	1.62	9.46	11.2	0.00105	1.39	RV	CELLSTATES	vCM1.2	control_PKP2	4	14

## Sheet: control_PVneg
Gene	logFC	FDR	mean_exp_control	mean_exp_genotype	logCPM	F	PValue	FDR_plot	Region	annotation_level	cell_state	comparison	Observations_genotype	Observations_reference
AL591543.1	5.67	0.000594	0.103	0	5.18	27.3	6.69e-07	3.23	RV	CELLSTATES	vCM1.2	control_PVneg	4	14
GATD3A	5.33	0.0292	0.0147	0	4.01	14	0.000277	1.53	RV	CELLSTATES	vCM1.2	control_PVneg	4	14
CCDC85A	4.92	0.00162	0.0839	0.00148	5.29	24.4	2.31e-06	2.79	RV	CELLSTATES	vCM1.2	control_PVneg	4	14
AC012574.2	4.71	0.0277	0.0181	0	4.21	14.3	0.000242	1.56	RV	CELLSTATES	vCM1.2	control_PVneg	4	14
CCDC8	4.59	0.0392	0.0161	0	4.11	12.9	0.000458	1.41	RV	CELLSTATES	vCM1.2	control_PVneg	4	14
RPS6KB2-AS1	4.51	0.0316	0.0156	0.00148	4.24	13.6	0.000331	1.5	RV	CELLSTATES	vCM1.2	control_PVneg	4	14
BHLHE40	4.47	0.0241	0.0899	0	4.86	14.7	0.000192	1.62	RV	CELLSTATES	vCM1.2	control_PVneg	4	14
GRXCR2	4.47	1.36e-09	0.803	0.0588	8.04	66.8	2.05e-13	8.87	RV	CELLSTATES	vCM1.2	control_PVneg	4	14
SPTBN5	4.46	0.0442	0.0136	0	4.05	12.6	0.000541	1.35	RV	CELLSTATES	vCM1.2	control_PVneg	4	14
BRD3	4.41	0.0271	0.0297	0	4.39	14.3	0.000232	1.57	RV	CELLSTATES	vCM1.2	control_PVneg	4	14
SH3TC2-DT	4.31	0.0248	0.0287	0.00296	4.57	14.6	0.000203	1.61	RV	CELLSTATES	vCM1.2	control_PVneg	4	14
AC069277.1	4.27	0.0391	0.0365	0	4.5	13	0.000447	1.41	RV	CELLSTATES	vCM1.2	control_PVneg	4	14
CREB3L1	4.25	0.0319	0.0375	0	4.42	13.5	0.000344	1.5	RV	CELLSTATES	vCM1.2	control_PVneg	4	14
DUS3L	4.24	0.0442	0.0303	0	4.32	12.6	0.00054	1.35	RV	CELLSTATES	vCM1.2	control_PVneg	4	14
PLA2G2A	4.22	0.0241	0.0632	0	4.58	14.9	0.000178	1.62	RV	CELLSTATES	vCM1.2	control_PVneg	4	14
LY86-AS1	4.11	0.0236	0.0404	0.00148	4.7	15	0.000167	1.63	RV	CELLSTATES	vCM1.2	control_PVneg	4	14
AC105402.3	4.06	0.0274	0.0425	0.00148	4.73	14.3	0.000237	1.56	RV	CELLSTATES	vCM1.2	control_PVneg	4	14
NR4A3	4.05	0.00574	0.256	0.00296	6.15	19.6	1.94e-05	2.24	RV	CELLSTATES	vCM1.2	control_PVneg	4	14
AC027307.1	4.02	0.0241	0.0344	0.00444	4.71	14.8	0.000186	1.62	RV	CELLSTATES	vCM1.2	control_PVneg	4	14
ZNF880	3.99	0.0205	0.0463	0.00333	4.72	15.6	0.000126	1.69	RV	CELLSTATES	vCM1.2	control_PVneg	4	14
ANGPTL4	3.93	0.00544	0.0992	0.00444	5.48	20.6	1.27e-05	2.26	RV	CELLSTATES	vCM1.2	control_PVneg	4	14
PRELID2	3.82	1.18e-08	1.65	0.164	9.05	59.4	2.66e-12	7.93	RV	CELLSTATES	vCM1.2	control_PVneg	4	14
LRRC14B	3.66	0.0479	0.0368	0.00148	4.57	12.3	0.000607	1.32	RV	CELLSTATES	vCM1.2	control_PVneg	4	14
MYLK4	3.25	0.0241	0.0817	0.00925	5.09	14.7	0.000194	1.62	RV	CELLSTATES	vCM1.2	control_PVneg	4	14
AC037486.1	3.11	0.0293	0.0915	0.05	5.13	13.9	0.000284	1.53	RV	CELLSTATES	vCM1.2	control_PVneg	4	14
SLIT2	3.09	0.0489	0.0742	0.00481	4.9	12.3	0.000631	1.31	RV	CELLSTATES	vCM1.2	control_PVneg	4	14
TOGARAM2	3.09	0.000956	0.326	0.0528	6.56	25.7	1.29e-06	3.02	RV	CELLSTATES	vCM1.2	control_PVneg	4	14
LPCAT4	3.08	0.00557	0.128	0.0292	5.6	20.2	1.5e-05	2.25	RV	CELLSTATES	vCM1.2	control_PVneg	4	14
TLL2	3.04	0.0241	0.0769	0.00444	5.11	14.8	0.000184	1.62	RV	CELLSTATES	vCM1.2	control_PVneg	4	14
CACNA1E	3.02	0.04	0.114	0.00444	5.24	12.8	0.000477	1.4	RV	CELLSTATES	vCM1.2	control_PVneg	4	14
LINC00881	2.84	0.000454	0.843	0.162	7.9	28.2	4.44e-07	3.34	RV	CELLSTATES	vCM1.2	control_PVneg	4	14
AL451069.1	2.83	0.036	0.074	0.00963	5.07	13.2	0.000403	1.44	RV	CELLSTATES	vCM1.2	control_PVneg	4	14
ADAM12	2.74	0.0065	0.118	0.017	5.71	19.3	2.29e-05	2.19	RV	CELLSTATES	vCM1.2	control_PVneg	4	14
ILVBL	2.73	0.02	0.0796	0.00925	5.17	15.7	0.00012	1.7	RV	CELLSTATES	vCM1.2	control_PVneg	4	14
TESC	2.71	0.00574	0.183	0.089	5.97	19.7	1.9e-05	2.24	RV	CELLSTATES	vCM1.2	control_PVneg	4	14
CAPN10	2.65	0.0341	0.0709	0.0104	5.11	13.3	0.000377	1.47	RV	CELLSTATES	vCM1.2	control_PVneg	4	14
AC100872.1	2.53	0.0137	0.132	0.0822	5.81	17	6.67e-05	1.86	RV	CELLSTATES	vCM1.2	control_PVneg	4	14
NIPSNAP3B	2.42	0.0308	0.0938	0.02	5.4	13.7	0.00031	1.51	RV	CELLSTATES	vCM1.2	control_PVneg	4	14
CFD	2.41	0.00218	0.352	0.0505	6.51	23.6	3.28e-06	2.66	RV	CELLSTATES	vCM1.2	control_PVneg	4	14
KY	2.4	0.0293	0.115	0.0252	5.68	13.9	0.000283	1.53	RV	CELLSTATES	vCM1.2	control_PVneg	4	14
CADPS2	2.38	0.00489	0.235	0.0463	6.43	20.9	1.07e-05	2.31	RV	CELLSTATES	vCM1.2	control_PVneg	4	14
LINC01151	2.38	0.0479	0.104	0.0914	5.49	12.3	0.000608	1.32	RV	CELLSTATES	vCM1.2	control_PVneg	4	14
NR4A1	2.38	0.0133	0.414	0.0799	6.81	17.1	6.25e-05	1.88	RV	CELLSTATES	vCM1.2	control_PVneg	4	14
AC137770.1	2.28	0.0297	0.162	0.0435	5.93	13.8	0.000293	1.53	RV	CELLSTATES	vCM1.2	control_PVneg	4	14
TIMM44	2.22	0.0266	0.0992	0.0363	5.53	14.4	0.000222	1.57	RV	CELLSTATES	vCM1.2	control_PVneg	4	14
HTR4	2.2	0.0316	0.131	0.045	5.75	13.6	0.000332	1.5	RV	CELLSTATES	vCM1.2	control_PVneg	4	14
RNF207	2.2	0.000318	0.553	0.181	7.56	29.4	2.71e-07	3.5	RV	CELLSTATES	vCM1.2	control_PVneg	4	14
ADAMTS7	2.15	0.0286	0.142	0.101	5.76	14.1	0.000258	1.54	RV	CELLSTATES	vCM1.2	control_PVneg	4	14
LINC01170	2.07	0.0224	0.523	0.236	7.45	15.3	0.000147	1.65	RV	CELLSTATES	vCM1.2	control_PVneg	4	14
LINC01936	2.06	0.0235	0.154	0.0659	6.12	15	0.000164	1.63	RV	CELLSTATES	vCM1.2	control_PVneg	4	14
HRH2	2.05	0.0232	0.177	0.0418	6.07	15.1	0.000157	1.64	RV	CELLSTATES	vCM1.2	control_PVneg	4	14
GRIP1	2.04	0.0167	0.312	0.161	6.75	16.2	9.52e-05	1.78	RV	CELLSTATES	vCM1.2	control_PVneg	4	14
MYH6	2.03	0.00489	1.32	0.544	8.61	20.9	1.1e-05	2.31	RV	CELLSTATES	vCM1.2	control_PVneg	4	14
CORO6	2	0.0241	0.167	0.0533	6.07	14.9	0.000179	1.62	RV	CELLSTATES	vCM1.2	control_PVneg	4	14
DNAH11	2	0.00621	0.433	0.131	7.26	19.4	2.14e-05	2.21	RV	CELLSTATES	vCM1.2	control_PVneg	4	14
G0S2	1.97	0.0333	0.173	0.065	6.11	13.4	0.000365	1.48	RV	CELLSTATES	vCM1.2	control_PVneg	4	14
ACADVL	1.96	0.0103	0.652	0.283	7.85	17.9	4.4e-05	1.99	RV	CELLSTATES	vCM1.2	control_PVneg	4	14
COQ10A	1.94	0.00793	0.312	0.143	6.83	18.6	3.13e-05	2.1	RV	CELLSTATES	vCM1.2	control_PVneg	4	14
IDH2	1.91	0.00398	0.438	0.186	7.17	21.6	8.07e-06	2.4	RV	CELLSTATES	vCM1.2	control_PVneg	4	14
MYL7	1.89	0.0164	0.416	0.161	7.18	16.4	8.75e-05	1.79	RV	CELLSTATES	vCM1.2	control_PVneg	4	14
LINC02334	1.88	0.00287	0.461	0.255	7.3	22.7	4.86e-06	2.54	RV	CELLSTATES	vCM1.2	control_PVneg	4	14
AC093158.1	1.86	0.0333	0.21	0.132	6.41	13.4	0.000363	1.48	RV	CELLSTATES	vCM1.2	control_PVneg	4	14
AC013640.1	1.85	0.0233	1.1	0.486	8.51	15.1	0.000161	1.63	RV	CELLSTATES	vCM1.2	control_PVneg	4	14
MMP23B	1.84	0.0442	0.18	0.0968	6.33	12.6	0.000541	1.35	RV	CELLSTATES	vCM1.2	control_PVneg	4	14
PPP1R3C	1.82	0.039	0.654	0.16	7.66	13	0.000443	1.41	RV	CELLSTATES	vCM1.2	control_PVneg	4	14
A2M	1.81	0.0241	0.387	0.188	7.12	14.7	0.000194	1.62	RV	CELLSTATES	vCM1.2	control_PVneg	4	14
AC108058.1	1.8	0.0133	0.655	0.348	7.83	17	6.39e-05	1.88	RV	CELLSTATES	vCM1.2	control_PVneg	4	14
C14orf180	1.76	0.0103	0.542	0.247	7.53	17.9	4.31e-05	1.99	RV	CELLSTATES	vCM1.2	control_PVneg	4	14
LINC00571	1.76	0.0479	0.157	0.09	6.01	12.4	0.000602	1.32	RV	CELLSTATES	vCM1.2	control_PVneg	4	14
SH3RF2	1.74	0.014	0.923	0.557	8.34	16.8	7.02e-05	1.86	RV	CELLSTATES	vCM1.2	control_PVneg	4	14
ACTG1	1.73	0.00878	0.608	0.245	7.63	18.3	3.56e-05	2.06	RV	CELLSTATES	vCM1.2	control_PVneg	4	14
MTA1	1.73	0.0308	0.21	0.0718	6.3	13.7	0.000308	1.51	RV	CELLSTATES	vCM1.2	control_PVneg	4	14
AC022034.2	1.72	0.00287	0.98	0.456	8.35	22.7	4.96e-06	2.54	RV	CELLSTATES	vCM1.2	control_PVneg	4	14
SCPEP1	1.72	0.0291	0.224	0.0862	6.46	14	0.000271	1.54	RV	CELLSTATES	vCM1.2	control_PVneg	4	14
TPM2	1.72	0.00669	0.727	0.328	7.93	19.1	2.43e-05	2.17	RV	CELLSTATES	vCM1.2	control_PVneg	4	14
GJA1	1.71	0.0479	0.178	0.0836	6.27	12.4	0.000601	1.32	RV	CELLSTATES	vCM1.2	control_PVneg	4	14
KCNIP1	1.68	0.0268	0.341	0.224	7	14.4	0.000228	1.57	RV	CELLSTATES	vCM1.2	control_PVneg	4	14
AC107068.2	1.66	0.0103	1.83	1.67	9.19	17.8	4.41e-05	1.99	RV	CELLSTATES	vCM1.2	control_PVneg	4	14
MYL6	1.64	0.00725	0.562	0.263	7.58	18.9	2.78e-05	2.14	RV	CELLSTATES	vCM1.2	control_PVneg	4	14
CDC37	1.6	0.0316	0.233	0.139	6.44	13.6	0.000336	1.5	RV	CELLSTATES	vCM1.2	control_PVneg	4	14
DISC1	1.55	0.0241	1.05	0.543	8.43	14.7	0.00019	1.62	RV	CELLSTATES	vCM1.2	control_PVneg	4	14
FN3K	1.53	0.0394	0.374	0.217	7.14	12.9	0.000465	1.4	RV	CELLSTATES	vCM1.2	control_PVneg	4	14
SH3KBP1	1.49	0.0493	0.275	0.179	6.63	12.2	0.000648	1.31	RV	CELLSTATES	vCM1.2	control_PVneg	4	14
FYB2	1.43	0.0175	0.724	0.369	7.9	16.1	0.000101	1.76	RV	CELLSTATES	vCM1.2	control_PVneg	4	14
SDK1	1.4	0.0395	0.408	0.254	7.11	12.9	0.000469	1.4	RV	CELLSTATES	vCM1.2	control_PVneg	4	14
LRMDA	1.39	0.0292	0.649	0.48	7.77	14	0.000274	1.53	RV	CELLSTATES	vCM1.2	control_PVneg	4	14
CACNA2D3	1.38	0.0286	0.737	0.434	7.99	14.1	0.000261	1.54	RV	CELLSTATES	vCM1.2	control_PVneg	4	14
PHACTR1	1.36	0.00574	2.37	1.49	9.61	19.7	1.88e-05	2.24	RV	CELLSTATES	vCM1.2	control_PVneg	4	14
PPP1R1C	1.31	0.0437	0.699	0.418	7.86	12.6	0.000526	1.36	RV	CELLSTATES	vCM1.2	control_PVneg	4	14
NRAP	1.3	0.0486	1.54	0.768	8.93	12.3	0.000622	1.31	RV	CELLSTATES	vCM1.2	control_PVneg	4	14
PPP1R12B	1.19	0.026	3.99	2.76	10.3	14.5	0.000215	1.59	RV	CELLSTATES	vCM1.2	control_PVneg	4	14
FGF12	1.17	0.0286	15.5	12.6	12.3	14.1	0.000262	1.54	RV	CELLSTATES	vCM1.2	control_PVneg	4	14
TNNT2	1.07	0.0486	5.59	4.6	10.9	12.3	0.000624	1.31	RV	CELLSTATES	vCM1.2	control_PVneg	4	14

## Sheet: control_RBM20
Gene	logFC	FDR	mean_exp_control	mean_exp_genotype	logCPM	F	PValue	FDR_plot	Region	annotation_level	cell_state	comparison	Observations_genotype	Observations_reference
XIST	10.6	1.39e-16	0.688	0	7.65	109	1.02e-20	15.9	RV	CELLSTATES	vCM1.2	control_RBM20	5	14
TSIX	8.49	4.6e-07	0.0371	0	4.25	42.7	4.91e-10	6.34	RV	CELLSTATES	vCM1.2	control_RBM20	5	14
RPS6KB2-AS1	5.14	0.00114	0.0156	0.00488	3.79	21.6	5.92e-06	2.94	RV	CELLSTATES	vCM1.2	control_RBM20	5	14
NDC80	4.87	0.00543	0.0133	0.000917	3.59	17.2	4.79e-05	2.27	RV	CELLSTATES	vCM1.2	control_RBM20	5	14
AC027307.1	4.18	0.000661	0.0344	0.00871	4.32	23	3.16e-06	3.18	RV	CELLSTATES	vCM1.2	control_RBM20	5	14
CLIC6	4.15	0.00308	0.0299	0.0515	4.56	19	2.03e-05	2.51	RV	CELLSTATES	vCM1.2	control_RBM20	5	14
CHDH	4.08	0.019	0.0161	0	3.49	13.8	0.000256	1.72	RV	CELLSTATES	vCM1.2	control_RBM20	5	14
GRXCR2	4.01	2.37e-11	0.803	0.068	7.84	70.5	6.96e-15	10.6	RV	CELLSTATES	vCM1.2	control_RBM20	5	14
CCDC85A	3.95	3.78e-05	0.0839	0.00713	4.95	30.7	8.88e-08	4.42	RV	CELLSTATES	vCM1.2	control_RBM20	5	14
AL591543.1	3.78	0.000143	0.103	0.00621	4.82	26.8	5.37e-07	3.84	RV	CELLSTATES	vCM1.2	control_RBM20	5	14
LINC02248	3.65	1.68e-09	0.3	0.052	6.4	57.8	9.9e-13	8.77	RV	CELLSTATES	vCM1.2	control_RBM20	5	14
ZMAT4	3.6	0.00033	0.0487	0.0132	4.57	24.7	1.38e-06	3.48	RV	CELLSTATES	vCM1.2	control_RBM20	5	14
PECR	3.51	0.0275	0.0201	0.00376	3.8	12.7	0.000449	1.56	RV	CELLSTATES	vCM1.2	control_RBM20	5	14
SGIP1	3.46	7.67e-05	0.0935	0.0142	5.07	28.4	2.54e-07	4.11	RV	CELLSTATES	vCM1.2	control_RBM20	5	14
GNAT2	3.41	0.0184	0.0324	0.00597	4.09	13.9	0.000243	1.74	RV	CELLSTATES	vCM1.2	control_RBM20	5	14
AC090193.1	3.33	0.00164	0.0474	0.0153	4.56	20.6	9.38e-06	2.79	RV	CELLSTATES	vCM1.2	control_RBM20	5	14
AC104041.1	3.32	0.000764	0.0802	0.0236	4.9	22.6	3.7e-06	3.12	RV	CELLSTATES	vCM1.2	control_RBM20	5	14
AC012574.2	3.29	0.038	0.0181	0.00376	3.81	11.7	0.00075	1.42	RV	CELLSTATES	vCM1.2	control_RBM20	5	14
TSPEAR	3.26	0.00744	0.0433	0.00621	4.31	16.4	7.38e-05	2.13	RV	CELLSTATES	vCM1.2	control_RBM20	5	14
BEST3	3.21	0.00748	0.0332	0.00997	4.31	16.3	7.47e-05	2.13	RV	CELLSTATES	vCM1.2	control_RBM20	5	14
KCNQ3	3.14	0.0464	0.0193	0.00582	3.88	11.1	0.00101	1.33	RV	CELLSTATES	vCM1.2	control_RBM20	5	14
LRRTM4	3.14	0.000544	0.0987	0.0219	5.02	23.4	2.52e-06	3.26	RV	CELLSTATES	vCM1.2	control_RBM20	5	14
QRFPR	3.14	0.0434	0.0289	0.0133	4.01	11.3	0.000907	1.36	RV	CELLSTATES	vCM1.2	control_RBM20	5	14
ZNF10	3.06	0.0441	0.0216	0.00866	4.02	11.3	0.000929	1.36	RV	CELLSTATES	vCM1.2	control_RBM20	5	14
AC107068.2	3.05	7.86e-10	1.83	0.256	8.88	60.4	3.46e-13	9.1	RV	CELLSTATES	vCM1.2	control_RBM20	5	14
ANKRD18A	3.04	0.0425	0.0273	0.0133	3.96	11.4	0.000887	1.37	RV	CELLSTATES	vCM1.2	control_RBM20	5	14
ABHD14B	2.96	0.0385	0.0307	0.0111	4.16	11.7	0.000763	1.41	RV	CELLSTATES	vCM1.2	control_RBM20	5	14
AC006213.2	2.94	0.00846	0.0434	0.0281	4.66	15.9	9.07e-05	2.07	RV	CELLSTATES	vCM1.2	control_RBM20	5	14
FGF18	2.91	0.00807	0.049	0.0193	4.51	16.1	8.48e-05	2.09	RV	CELLSTATES	vCM1.2	control_RBM20	5	14
GALNTL6	2.86	9.41e-05	0.151	0.0365	5.68	27.8	3.3e-07	4.03	RV	CELLSTATES	vCM1.2	control_RBM20	5	14
AC100872.1	2.71	0.000165	0.132	0.0531	5.52	26.4	6.42e-07	3.78	RV	CELLSTATES	vCM1.2	control_RBM20	5	14
AC012574.1	2.64	0.0366	0.0377	0.015	4.27	11.8	0.000709	1.44	RV	CELLSTATES	vCM1.2	control_RBM20	5	14
LINC01151	2.64	0.00235	0.104	0.0436	5.22	19.7	1.46e-05	2.63	RV	CELLSTATES	vCM1.2	control_RBM20	5	14
LRIF1	2.62	0.00693	0.0618	0.0357	4.84	16.6	6.66e-05	2.16	RV	CELLSTATES	vCM1.2	control_RBM20	5	14
AL450998.2	2.56	0.0103	0.0544	0.0389	4.81	15.5	0.000115	1.99	RV	CELLSTATES	vCM1.2	control_RBM20	5	14
TRPC4	2.56	0.0247	0.0748	0.0153	4.65	13.1	0.000373	1.61	RV	CELLSTATES	vCM1.2	control_RBM20	5	14
G0S2	2.55	0.000128	0.173	0.0488	5.81	27.1	4.68e-07	3.89	RV	CELLSTATES	vCM1.2	control_RBM20	5	14
FYCO1	2.51	6.16e-05	0.203	0.0637	6	29.2	1.81e-07	4.21	RV	CELLSTATES	vCM1.2	control_RBM20	5	14
IDH2-DT	2.51	0.0243	0.0621	0.0229	4.64	13.1	0.000363	1.61	RV	CELLSTATES	vCM1.2	control_RBM20	5	14
AC037486.1	2.5	0.0162	0.0915	0.0203	4.77	14.3	0.0002	1.79	RV	CELLSTATES	vCM1.2	control_RBM20	5	14
AC093730.1	2.46	0.0402	0.0444	0.0356	4.73	11.6	0.000805	1.4	RV	CELLSTATES	vCM1.2	control_RBM20	5	14
GRIK2	2.44	0.000511	0.148	0.0872	5.81	23.6	2.33e-06	3.29	RV	CELLSTATES	vCM1.2	control_RBM20	5	14
LINC01936	2.44	0.000119	0.154	0.0744	5.88	27.3	4.29e-07	3.92	RV	CELLSTATES	vCM1.2	control_RBM20	5	14
NKAPL	2.43	0.0397	0.0477	0.0165	4.47	11.6	0.000792	1.4	RV	CELLSTATES	vCM1.2	control_RBM20	5	14
NFE2L3	2.41	4.62e-05	0.236	0.105	6.31	29.9	1.27e-07	4.34	RV	CELLSTATES	vCM1.2	control_RBM20	5	14
AC008700.1	2.4	0.021	0.0699	0.0289	4.92	13.6	0.000287	1.68	RV	CELLSTATES	vCM1.2	control_RBM20	5	14
FAM3A	2.29	0.0157	0.0687	0.0426	5	14.4	0.00019	1.81	RV	CELLSTATES	vCM1.2	control_RBM20	5	14
FGF13	2.28	0.0239	0.0451	0.0506	4.81	13.2	0.000353	1.62	RV	CELLSTATES	vCM1.2	control_RBM20	5	14
ADGRE5	2.2	0.0386	0.0624	0.0181	4.59	11.7	0.000768	1.41	RV	CELLSTATES	vCM1.2	control_RBM20	5	14
LINC01550	2.18	0.00564	0.12	0.0473	5.33	17.1	5.14e-05	2.25	RV	CELLSTATES	vCM1.2	control_RBM20	5	14
PRELID2	2.18	1.25e-05	1.65	0.597	8.96	34.1	2.02e-08	4.9	RV	CELLSTATES	vCM1.2	control_RBM20	5	14
MDC1	2.16	0.026	0.0631	0.0338	4.83	13	0.000397	1.59	RV	CELLSTATES	vCM1.2	control_RBM20	5	14
AC016650.1	2.15	0.000477	0.227	0.101	6.18	23.8	2.1e-06	3.32	RV	CELLSTATES	vCM1.2	control_RBM20	5	14
SH3RF2	2.14	2.11e-05	0.923	0.382	8.18	32.3	4.49e-08	4.68	RV	CELLSTATES	vCM1.2	control_RBM20	5	14
RNF207	2.12	8.85e-06	0.553	0.252	7.42	35	1.37e-08	5.05	RV	CELLSTATES	vCM1.2	control_RBM20	5	14
LINC02270	2.1	0.0108	0.136	0.028	5.47	15.4	0.000121	1.97	RV	CELLSTATES	vCM1.2	control_RBM20	5	14
LPCAT4	2.1	0.00802	0.128	0.035	5.33	16.1	8.36e-05	2.1	RV	CELLSTATES	vCM1.2	control_RBM20	5	14
ITGA3	2.02	0.017	0.0919	0.0522	5.2	14.2	0.000213	1.77	RV	CELLSTATES	vCM1.2	control_RBM20	5	14
ZNF143	2	0.0313	0.0588	0.0558	4.99	12.3	0.000551	1.5	RV	CELLSTATES	vCM1.2	control_RBM20	5	14
LINC01170	1.99	0.00428	0.523	0.194	7.25	18	3.3e-05	2.37	RV	CELLSTATES	vCM1.2	control_RBM20	5	14
ANGPT1	1.97	0.00541	0.118	0.0771	5.54	17.3	4.69e-05	2.27	RV	CELLSTATES	vCM1.2	control_RBM20	5	14
VIPR2	1.96	4.57e-05	0.516	0.309	7.44	30.1	1.17e-07	4.34	RV	CELLSTATES	vCM1.2	control_RBM20	5	14
TAB1	1.91	0.044	0.0818	0.032	4.94	11.3	0.000924	1.36	RV	CELLSTATES	vCM1.2	control_RBM20	5	14
AC090921.1	1.9	0.0352	0.178	0.0653	5.76	12	0.000659	1.45	RV	CELLSTATES	vCM1.2	control_RBM20	5	14
SLC30A10	1.87	0.0331	0.106	0.0511	5.24	12.1	0.000602	1.48	RV	CELLSTATES	vCM1.2	control_RBM20	5	14
CORIN	1.86	0.000177	1.34	0.642	8.57	26.2	7.13e-07	3.75	RV	CELLSTATES	vCM1.2	control_RBM20	5	14
SLIT3	1.86	0.0275	0.122	0.092	5.59	12.8	0.000441	1.56	RV	CELLSTATES	vCM1.2	control_RBM20	5	14
NFXL1	1.85	0.000788	0.342	0.173	6.69	22.5	3.88e-06	3.1	RV	CELLSTATES	vCM1.2	control_RBM20	5	14
MYL7	1.84	0.00157	0.416	0.203	6.97	20.8	8.74e-06	2.81	RV	CELLSTATES	vCM1.2	control_RBM20	5	14
UGT2B4	1.84	0.00407	0.353	0.232	6.87	18.2	3.05e-05	2.39	RV	CELLSTATES	vCM1.2	control_RBM20	5	14
STARD4-AS1	1.82	0.026	0.121	0.0489	5.34	13	0.000396	1.59	RV	CELLSTATES	vCM1.2	control_RBM20	5	14
ADAM12	1.78	0.0275	0.118	0.0585	5.49	12.7	0.000449	1.56	RV	CELLSTATES	vCM1.2	control_RBM20	5	14
MARCH11	1.76	0.00807	0.188	0.0915	5.96	16.1	8.53e-05	2.09	RV	CELLSTATES	vCM1.2	control_RBM20	5	14
PHACTR3	1.75	0.0329	0.139	0.0568	5.57	12.2	0.000593	1.48	RV	CELLSTATES	vCM1.2	control_RBM20	5	14
SCUBE3	1.74	0.0345	0.112	0.0445	5.28	12	0.000636	1.46	RV	CELLSTATES	vCM1.2	control_RBM20	5	14
FGF12	1.7	4.62e-05	15.5	7.6	12.1	29.9	1.29e-07	4.34	RV	CELLSTATES	vCM1.2	control_RBM20	5	14
CCND3	1.67	0.0452	0.133	0.0503	5.41	11.2	0.000958	1.35	RV	CELLSTATES	vCM1.2	control_RBM20	5	14
FN3K	1.67	0.00493	0.374	0.258	7.01	17.6	4.13e-05	2.31	RV	CELLSTATES	vCM1.2	control_RBM20	5	14
AL845331.2	1.64	0.00846	0.245	0.131	6.37	15.9	9.03e-05	2.07	RV	CELLSTATES	vCM1.2	control_RBM20	5	14
MAN1C1	1.64	0.0417	0.117	0.067	5.34	11.5	0.000845	1.38	RV	CELLSTATES	vCM1.2	control_RBM20	5	14
SLC12A7	1.63	0.00743	0.308	0.142	6.63	16.4	7.26e-05	2.13	RV	CELLSTATES	vCM1.2	control_RBM20	5	14
LINC01880	1.62	0.0243	0.2	0.15	6.14	13.1	0.000362	1.61	RV	CELLSTATES	vCM1.2	control_RBM20	5	14
MAP3K14	1.6	0.022	0.199	0.107	5.99	13.5	0.00031	1.66	RV	CELLSTATES	vCM1.2	control_RBM20	5	14
TBX20	1.55	0.00167	0.904	0.507	8.12	20.6	9.67e-06	2.78	RV	CELLSTATES	vCM1.2	control_RBM20	5	14
PLN	1.51	0.00561	1.77	0.736	8.99	17.1	5.07e-05	2.25	RV	CELLSTATES	vCM1.2	control_RBM20	5	14
CNTNAP3B	1.5	0.022	0.314	0.223	6.71	13.5	0.000307	1.66	RV	CELLSTATES	vCM1.2	control_RBM20	5	14
LINC02208	1.5	0.0221	0.339	0.188	6.8	13.4	0.000313	1.66	RV	CELLSTATES	vCM1.2	control_RBM20	5	14
GRIP2	1.43	0.0178	0.556	0.263	7.39	14	0.000232	1.75	RV	CELLSTATES	vCM1.2	control_RBM20	5	14
B4GALNT3	1.38	0.00786	0.599	0.4	7.61	16.2	8.1e-05	2.1	RV	CELLSTATES	vCM1.2	control_RBM20	5	14
CHST9	1.38	0.022	0.362	0.335	7.1	13.5	0.000307	1.66	RV	CELLSTATES	vCM1.2	control_RBM20	5	14
NRP1	1.38	0.00328	1.06	0.655	8.36	18.8	2.26e-05	2.48	RV	CELLSTATES	vCM1.2	control_RBM20	5	14
PLPP7	1.38	0.0313	0.257	0.161	6.46	12.3	0.000549	1.5	RV	CELLSTATES	vCM1.2	control_RBM20	5	14
SLC25A16	1.37	0.042	0.18	0.17	6.11	11.4	0.000857	1.38	RV	CELLSTATES	vCM1.2	control_RBM20	5	14
LINC00486	1.35	0.0189	0.555	0.506	7.66	13.9	0.000254	1.72	RV	CELLSTATES	vCM1.2	control_RBM20	5	14
COQ10A	1.32	0.0286	0.312	0.257	6.76	12.6	0.000468	1.54	RV	CELLSTATES	vCM1.2	control_RBM20	5	14
FSD2	1.32	0.0124	0.726	0.395	7.76	15	0.000142	1.91	RV	CELLSTATES	vCM1.2	control_RBM20	5	14
PAIP2B	1.32	0.0336	0.225	0.172	6.33	12.1	0.000614	1.47	RV	CELLSTATES	vCM1.2	control_RBM20	5	14
SPHKAP	1.31	0.00909	1.31	0.896	8.69	15.7	0.0001	2.04	RV	CELLSTATES	vCM1.2	control_RBM20	5	14
IDH2	1.3	0.0304	0.438	0.213	7.01	12.4	0.000525	1.52	RV	CELLSTATES	vCM1.2	control_RBM20	5	14
MIR646HG	1.3	0.0162	0.648	0.432	7.65	14.4	0.000198	1.79	RV	CELLSTATES	vCM1.2	control_RBM20	5	14
TRPM7	1.3	0.00846	1.19	0.811	8.55	15.9	9.13e-05	2.07	RV	CELLSTATES	vCM1.2	control_RBM20	5	14
MTUS2	1.29	0.00561	1.32	0.901	8.68	17.1	5.02e-05	2.25	RV	CELLSTATES	vCM1.2	control_RBM20	5	14
NEK10	1.29	0.0222	0.704	0.446	7.83	13.4	0.000316	1.65	RV	CELLSTATES	vCM1.2	control_RBM20	5	14
CEP85L	1.28	0.0109	0.725	0.448	7.81	15.3	0.000123	1.96	RV	CELLSTATES	vCM1.2	control_RBM20	5	14
TMEM65	1.28	0.00761	1.52	1.09	8.87	16.3	7.71e-05	2.12	RV	CELLSTATES	vCM1.2	control_RBM20	5	14
STAT3	1.25	0.0453	0.467	0.323	7.14	11.2	0.000964	1.34	RV	CELLSTATES	vCM1.2	control_RBM20	5	14
MYH7B	1.22	0.0243	1.72	1.19	9.13	13.1	0.000365	1.61	RV	CELLSTATES	vCM1.2	control_RBM20	5	14
PPP1R12B	1.16	0.0162	3.99	2.64	10.2	14.3	0.000201	1.79	RV	CELLSTATES	vCM1.2	control_RBM20	5	14
IL1RAPL1	1.08	0.0269	4.19	3.75	10.4	12.8	0.000422	1.57	RV	CELLSTATES	vCM1.2	control_RBM20	5	14
AC022034.2	1.06	0.0448	0.98	0.688	8.24	11.2	0.000947	1.35	RV	CELLSTATES	vCM1.2	control_RBM20	5	14
AQP7	1.06	0.0494	0.894	0.725	8.22	11	0.00109	1.31	RV	CELLSTATES	vCM1.2	control_RBM20	5	14
FHL2	1.01	0.0454	13	11.5	12	11.2	0.000977	1.34	RV	CELLSTATES	vCM1.2	control_RBM20	5	14

## Sheet: control_TTN
Gene	logFC	FDR	mean_exp_control	mean_exp_genotype	logCPM	F	PValue	FDR_plot	Region	annotation_level	cell_state	comparison	Observations_genotype	Observations_reference
RPS6KB2-AS1	5.6	9.06e-05	0.0156	0.0012	3.65	31	1.61e-07	4.04	RV	CELLSTATES	vCM1.2	control_TTN	6	14
ETNPPL	4.9	0.00165	0.0172	0	3.43	22	7.47e-06	2.78	RV	CELLSTATES	vCM1.2	control_TTN	6	14
NDC80	4.18	0.00924	0.0133	0.00278	3.45	16.7	7.81e-05	2.03	RV	CELLSTATES	vCM1.2	control_TTN	6	14
GLIS3	3.84	0.00084	0.0277	0.0122	4.1	24.6	2.37e-06	3.08	RV	CELLSTATES	vCM1.2	control_TTN	6	14
RELB	3.77	0.0264	0.0224	0.0006	3.48	13.6	0.000342	1.58	RV	CELLSTATES	vCM1.2	control_TTN	6	14
AC109454.3	3.74	0.0337	0.0195	0.0012	3.44	12.7	0.000522	1.47	RV	CELLSTATES	vCM1.2	control_TTN	6	14
IL17RD	3.72	0.0318	0.0159	0.0016	3.44	12.9	0.000474	1.5	RV	CELLSTATES	vCM1.2	control_TTN	6	14
GRXCR2	3.61	5e-09	0.803	0.101	7.74	63.3	1.11e-12	8.3	RV	CELLSTATES	vCM1.2	control_TTN	6	14
PECR	3.55	0.0111	0.0201	0.00531	3.66	16.2	0.0001	1.95	RV	CELLSTATES	vCM1.2	control_TTN	6	14
LINC01193	3.46	0.05	0.0128	0	3.26	11.5	0.000941	1.3	RV	CELLSTATES	vCM1.2	control_TTN	6	14
AC008700.1	3.4	0.00119	0.0699	0.0174	4.71	23.5	3.79e-06	2.92	RV	CELLSTATES	vCM1.2	control_TTN	6	14
POSTN	3.39	0.0065	0.0207	0.0128	3.88	17.7	5.12e-05	2.19	RV	CELLSTATES	vCM1.2	control_TTN	6	14
SLC36A2	3.35	0.0491	0.0188	0	3.36	11.6	0.000898	1.31	RV	CELLSTATES	vCM1.2	control_TTN	6	14
AC005537.1	3.34	0.0337	0.0135	0.00465	3.56	12.7	0.00052	1.47	RV	CELLSTATES	vCM1.2	control_TTN	6	14
G0S2	3.28	5.59e-06	0.173	0.0295	5.63	42	2.1e-09	5.25	RV	CELLSTATES	vCM1.2	control_TTN	6	14
AC027307.1	3.24	0.00544	0.0344	0.0176	4.23	18.3	3.87e-05	2.26	RV	CELLSTATES	vCM1.2	control_TTN	6	14
SLIT3	3.22	8.58e-06	0.122	0.0513	5.31	39.1	6.36e-09	5.07	RV	CELLSTATES	vCM1.2	control_TTN	6	14
AC100872.1	3.14	1.39e-05	0.132	0.0413	5.37	37.4	1.24e-08	4.86	RV	CELLSTATES	vCM1.2	control_TTN	6	14
LINC01550	3.04	8.71e-05	0.12	0.0305	5.14	31.2	1.44e-07	4.06	RV	CELLSTATES	vCM1.2	control_TTN	6	14
ZMAT4	3.04	0.00119	0.0487	0.0247	4.51	23.6	3.66e-06	2.92	RV	CELLSTATES	vCM1.2	control_TTN	6	14
PLA2G2A	3.01	0.0255	0.0632	0.00503	4	13.7	0.000323	1.59	RV	CELLSTATES	vCM1.2	control_TTN	6	14
SCN1A	3.01	0.0492	0.0311	0.00261	3.76	11.6	0.000905	1.31	RV	CELLSTATES	vCM1.2	control_TTN	6	14
CCDC85A	2.94	0.00328	0.0839	0.0262	4.92	19.5	2.17e-05	2.48	RV	CELLSTATES	vCM1.2	control_TTN	6	14
LINC01151	2.93	0.000248	0.104	0.0348	5.04	28.3	4.96e-07	3.61	RV	CELLSTATES	vCM1.2	control_TTN	6	14
ARHGAP22	2.91	0.0227	0.0316	0.0112	3.99	14.1	0.000274	1.64	RV	CELLSTATES	vCM1.2	control_TTN	6	14
CCBE1	2.89	1.45e-05	0.211	0.0652	5.97	37.1	1.4e-08	4.84	RV	CELLSTATES	vCM1.2	control_TTN	6	14
CRIP3	2.89	0.0253	0.0204	0.0157	3.9	13.7	0.000319	1.6	RV	CELLSTATES	vCM1.2	control_TTN	6	14
AC005696.1	2.88	0.0318	0.0281	0.00895	3.86	12.9	0.000474	1.5	RV	CELLSTATES	vCM1.2	control_TTN	6	14
PPP1R17	2.87	0.0305	0.0355	0.00936	3.96	13.1	0.000432	1.52	RV	CELLSTATES	vCM1.2	control_TTN	6	14
LPCAT4	2.77	0.000294	0.128	0.0279	5.14	27.5	6.76e-07	3.53	RV	CELLSTATES	vCM1.2	control_TTN	6	14
MCTP2	2.76	0.0236	0.0474	0.0167	4.21	13.9	0.000292	1.63	RV	CELLSTATES	vCM1.2	control_TTN	6	14
SLC1A2	2.71	0.011	0.0458	0.0248	4.36	16.2	9.89e-05	1.96	RV	CELLSTATES	vCM1.2	control_TTN	6	14
ADAMTS1	2.69	0.0219	0.0411	0.0204	4.28	14.3	0.000248	1.66	RV	CELLSTATES	vCM1.2	control_TTN	6	14
LRRC14B	2.69	0.0281	0.0368	0.0114	4.08	13.4	0.00038	1.55	RV	CELLSTATES	vCM1.2	control_TTN	6	14
HTR4	2.66	0.00119	0.131	0.0351	5.28	23.5	3.84e-06	2.92	RV	CELLSTATES	vCM1.2	control_TTN	6	14
BEST3	2.64	0.0219	0.0332	0.0217	4.24	14.2	0.000258	1.66	RV	CELLSTATES	vCM1.2	control_TTN	6	14
PRELID2	2.6	8.58e-06	1.65	0.54	8.87	39.3	5.79e-09	5.07	RV	CELLSTATES	vCM1.2	control_TTN	6	14
AC020594.1	2.58	0.0184	0.0382	0.0251	4.29	14.8	0.000191	1.74	RV	CELLSTATES	vCM1.2	control_TTN	6	14
IDH2-DT	2.52	0.0227	0.0621	0.0225	4.51	14.1	0.000272	1.64	RV	CELLSTATES	vCM1.2	control_TTN	6	14
AC117944.1	2.5	0.00943	0.051	0.0339	4.54	16.6	8.18e-05	2.03	RV	CELLSTATES	vCM1.2	control_TTN	6	14
STEAP1B	2.46	0.00119	0.0902	0.0459	5.09	23.4	3.88e-06	2.92	RV	CELLSTATES	vCM1.2	control_TTN	6	14
LRRC53	2.45	0.000251	0.123	0.084	5.52	28.1	5.4e-07	3.6	RV	CELLSTATES	vCM1.2	control_TTN	6	14
LINC00982	2.43	0.0337	0.047	0.0265	4.38	12.7	0.000513	1.47	RV	CELLSTATES	vCM1.2	control_TTN	6	14
TRPC4	2.43	0.0349	0.0748	0.0225	4.55	12.6	0.000549	1.46	RV	CELLSTATES	vCM1.2	control_TTN	6	14
COL6A2	2.41	0.00237	0.104	0.0446	5.13	20.8	1.21e-05	2.62	RV	CELLSTATES	vCM1.2	control_TTN	6	14
ITGA3	2.36	0.00173	0.0919	0.0492	5.07	21.8	7.95e-06	2.76	RV	CELLSTATES	vCM1.2	control_TTN	6	14
LRP1	2.36	0.00136	0.157	0.058	5.56	22.8	5.14e-06	2.87	RV	CELLSTATES	vCM1.2	control_TTN	6	14
AL049780.2	2.34	0.0407	0.0343	0.0236	4.23	12.1	0.000688	1.39	RV	CELLSTATES	vCM1.2	control_TTN	6	14
TESC	2.33	0.000696	0.183	0.062	5.57	25.1	1.91e-06	3.16	RV	CELLSTATES	vCM1.2	control_TTN	6	14
AC104041.1	2.31	0.0219	0.0802	0.0549	4.88	14.2	0.000253	1.66	RV	CELLSTATES	vCM1.2	control_TTN	6	14
GALNTL6	2.31	0.00127	0.151	0.0654	5.61	23.2	4.34e-06	2.9	RV	CELLSTATES	vCM1.2	control_TTN	6	14
ZNF385B	2.3	0.0305	0.138	0.0318	5.2	13.1	0.000433	1.52	RV	CELLSTATES	vCM1.2	control_TTN	6	14
AC022146.2	2.29	0.000403	0.125	0.0525	5.36	26.6	9.86e-07	3.39	RV	CELLSTATES	vCM1.2	control_TTN	6	14
LINC01170	2.25	0.00289	0.523	0.154	7.12	20	1.75e-05	2.54	RV	CELLSTATES	vCM1.2	control_TTN	6	14
MID1IP1	2.25	0.05	0.061	0.0192	4.43	11.5	0.000937	1.3	RV	CELLSTATES	vCM1.2	control_TTN	6	14
AC093158.1	2.22	5.83e-05	0.21	0.14	6.14	32.8	7.65e-08	4.23	RV	CELLSTATES	vCM1.2	control_TTN	6	14
CORIN	2.17	6.3e-05	1.34	0.499	8.43	32.3	9.33e-08	4.2	RV	CELLSTATES	vCM1.2	control_TTN	6	14
PHACTR3	2.15	0.00186	0.139	0.0578	5.41	21.6	8.7e-06	2.73	RV	CELLSTATES	vCM1.2	control_TTN	6	14
AC037486.1	2.12	0.0496	0.0915	0.0284	4.68	11.5	0.000923	1.3	RV	CELLSTATES	vCM1.2	control_TTN	6	14
LINC02248	2.11	0.000473	0.3	0.127	6.4	26.2	1.19e-06	3.33	RV	CELLSTATES	vCM1.2	control_TTN	6	14
SH3RF2	2.11	8.71e-05	0.923	0.448	8.11	31.2	1.48e-07	4.06	RV	CELLSTATES	vCM1.2	control_TTN	6	14
LINC02398	2.09	0.00151	0.243	0.106	6.12	22.5	5.81e-06	2.82	RV	CELLSTATES	vCM1.2	control_TTN	6	14
LINC00486	2.06	0.000239	0.555	0.449	7.57	28.4	4.61e-07	3.62	RV	CELLSTATES	vCM1.2	control_TTN	6	14
AC013640.1	2.02	0.0033	1.1	0.331	8.19	19.5	2.2e-05	2.48	RV	CELLSTATES	vCM1.2	control_TTN	6	14
AC137770.1	1.98	0.0336	0.162	0.0494	5.52	12.8	0.000506	1.47	RV	CELLSTATES	vCM1.2	control_TTN	6	14
ANGPT1	1.94	0.00559	0.118	0.0896	5.47	18.2	4.06e-05	2.25	RV	CELLSTATES	vCM1.2	control_TTN	6	14
OSBPL3	1.85	0.0468	0.0672	0.0504	4.79	11.7	0.000834	1.33	RV	CELLSTATES	vCM1.2	control_TTN	6	14
AC016650.1	1.83	0.00136	0.227	0.133	6.09	22.8	5.08e-06	2.87	RV	CELLSTATES	vCM1.2	control_TTN	6	14
LINC02334	1.82	8.63e-05	0.461	0.211	7.02	31.4	1.34e-07	4.06	RV	CELLSTATES	vCM1.2	control_TTN	6	14
IMPA2	1.81	0.031	0.0818	0.0789	5.15	13	0.000458	1.51	RV	CELLSTATES	vCM1.2	control_TTN	6	14
AQP4-AS1	1.8	0.00136	0.355	0.228	6.83	22.8	5.02e-06	2.87	RV	CELLSTATES	vCM1.2	control_TTN	6	14
LINC01936	1.8	0.00188	0.154	0.133	5.85	21.5	9.07e-06	2.73	RV	CELLSTATES	vCM1.2	control_TTN	6	14
DNAH11	1.77	0.00186	0.433	0.233	7	21.6	8.82e-06	2.73	RV	CELLSTATES	vCM1.2	control_TTN	6	14
FN3K	1.77	0.00132	0.374	0.287	6.92	23	4.69e-06	2.88	RV	CELLSTATES	vCM1.2	control_TTN	6	14
GRM8	1.77	0.00291	0.135	0.117	5.7	20	1.79e-05	2.54	RV	CELLSTATES	vCM1.2	control_TTN	6	14
SLC35F1	1.76	0.00253	0.177	0.0909	5.74	20.6	1.35e-05	2.6	RV	CELLSTATES	vCM1.2	control_TTN	6	14
UGT2B4	1.75	0.031	0.353	0.298	6.83	13	0.000454	1.51	RV	CELLSTATES	vCM1.2	control_TTN	6	14
LINC02270	1.72	0.038	0.136	0.0595	5.39	12.3	0.000625	1.42	RV	CELLSTATES	vCM1.2	control_TTN	6	14
AC107068.2	1.71	0.005	1.83	0.691	8.88	18.5	3.48e-05	2.3	RV	CELLSTATES	vCM1.2	control_TTN	6	14
BMX	1.69	0.0275	0.0955	0.0688	5.17	13.4	0.000371	1.56	RV	CELLSTATES	vCM1.2	control_TTN	6	14
TOX	1.64	0.0228	0.206	0.131	6.05	14	0.000278	1.64	RV	CELLSTATES	vCM1.2	control_TTN	6	14
NFXL1	1.63	0.00447	0.342	0.221	6.63	18.8	3.08e-05	2.35	RV	CELLSTATES	vCM1.2	control_TTN	6	14
TPGS2	1.63	0.0474	0.0852	0.0811	5.19	11.7	0.000858	1.32	RV	CELLSTATES	vCM1.2	control_TTN	6	14
ADAMTS7	1.62	0.0267	0.142	0.0679	5.4	13.6	0.000348	1.57	RV	CELLSTATES	vCM1.2	control_TTN	6	14
AC008250.1	1.6	0.0146	0.18	0.155	5.92	15.4	0.000143	1.84	RV	CELLSTATES	vCM1.2	control_TTN	6	14
AC138904.3	1.6	0.00943	0.256	0.161	6.26	16.7	8.12e-05	2.03	RV	CELLSTATES	vCM1.2	control_TTN	6	14
LINC02147	1.59	0.0308	1.5	0.864	8.69	13	0.000448	1.51	RV	CELLSTATES	vCM1.2	control_TTN	6	14
LINC00881	1.58	0.0416	0.843	0.362	7.69	12.1	0.00071	1.38	RV	CELLSTATES	vCM1.2	control_TTN	6	14
ECT2L	1.57	0.027	0.395	0.192	6.61	13.5	0.00036	1.57	RV	CELLSTATES	vCM1.2	control_TTN	6	14
FBXW8	1.57	0.00943	0.233	0.175	6.25	16.6	8.14e-05	2.03	RV	CELLSTATES	vCM1.2	control_TTN	6	14
ANKRD9	1.53	0.0028	0.362	0.339	6.84	20.2	1.6e-05	2.55	RV	CELLSTATES	vCM1.2	control_TTN	6	14
LINC00571	1.53	0.0184	0.157	0.111	5.73	14.8	0.000189	1.74	RV	CELLSTATES	vCM1.2	control_TTN	6	14
GRK5	1.52	0.0322	0.23	0.117	6.05	12.9	0.000482	1.49	RV	CELLSTATES	vCM1.2	control_TTN	6	14
PITPNM2	1.48	0.038	0.196	0.124	5.88	12.3	0.000623	1.42	RV	CELLSTATES	vCM1.2	control_TTN	6	14
PPP1R1C	1.46	0.00294	0.699	0.417	7.62	19.9	1.85e-05	2.53	RV	CELLSTATES	vCM1.2	control_TTN	6	14
A2M	1.4	0.0358	0.387	0.317	6.94	12.5	0.000575	1.45	RV	CELLSTATES	vCM1.2	control_TTN	6	14
AL845331.2	1.4	0.0256	0.245	0.183	6.33	13.7	0.000327	1.59	RV	CELLSTATES	vCM1.2	control_TTN	6	14
CEP85L	1.4	0.00228	0.725	0.45	7.74	21	1.13e-05	2.64	RV	CELLSTATES	vCM1.2	control_TTN	6	14
FGF12	1.4	0.00289	15.5	10.8	12.1	20.1	1.71e-05	2.54	RV	CELLSTATES	vCM1.2	control_TTN	6	14
SPHKAP	1.39	0.0028	1.31	0.981	8.62	20.2	1.59e-05	2.55	RV	CELLSTATES	vCM1.2	control_TTN	6	14
LRP4	1.38	0.0305	0.886	0.616	8.19	13.1	0.000432	1.52	RV	CELLSTATES	vCM1.2	control_TTN	6	14
NRP1	1.38	0.00289	1.06	0.848	8.34	20.1	1.68e-05	2.54	RV	CELLSTATES	vCM1.2	control_TTN	6	14
KCNIP1	1.36	0.0391	0.341	0.267	6.77	12.3	0.000646	1.41	RV	CELLSTATES	vCM1.2	control_TTN	6	14
MMP23B	1.36	0.0398	0.18	0.216	6.19	12.2	0.000664	1.4	RV	CELLSTATES	vCM1.2	control_TTN	6	14
AL138828.1	1.35	0.0192	0.366	0.266	6.9	14.7	0.000206	1.72	RV	CELLSTATES	vCM1.2	control_TTN	6	14
FYCO1	1.34	0.0337	0.203	0.177	6.07	12.8	0.000509	1.47	RV	CELLSTATES	vCM1.2	control_TTN	6	14
AP003086.2	1.33	0.0337	0.22	0.195	6.27	12.7	0.000516	1.47	RV	CELLSTATES	vCM1.2	control_TTN	6	14
PPARGC1B	1.33	0.00382	0.786	0.613	7.89	19.2	2.58e-05	2.42	RV	CELLSTATES	vCM1.2	control_TTN	6	14
CHST9	1.32	0.0118	0.362	0.348	7	16	0.000108	1.93	RV	CELLSTATES	vCM1.2	control_TTN	6	14
TMEM65	1.32	0.00319	1.52	1.25	8.81	19.6	2.08e-05	2.5	RV	CELLSTATES	vCM1.2	control_TTN	6	14
GJA1	1.31	0.0428	0.178	0.176	6.08	12	0.000732	1.37	RV	CELLSTATES	vCM1.2	control_TTN	6	14
THSD4-AS1	1.31	0.0397	0.248	0.127	6.07	12.2	0.000659	1.4	RV	CELLSTATES	vCM1.2	control_TTN	6	14
PDE1C	1.3	0.00319	2.67	2.28	9.61	19.7	2.07e-05	2.5	RV	CELLSTATES	vCM1.2	control_TTN	6	14
UBE2O	1.29	0.0429	0.294	0.246	6.56	12	0.00075	1.37	RV	CELLSTATES	vCM1.2	control_TTN	6	14
C14orf180	1.27	0.019	0.542	0.501	7.42	14.7	0.000198	1.72	RV	CELLSTATES	vCM1.2	control_TTN	6	14
PKP4	1.27	0.0378	0.258	0.295	6.56	12.4	0.000614	1.42	RV	CELLSTATES	vCM1.2	control_TTN	6	14
TLN2	1.25	0.0104	0.433	0.41	7.19	16.4	9.24e-05	1.98	RV	CELLSTATES	vCM1.2	control_TTN	6	14
FBN2	1.24	0.019	0.625	0.63	7.73	14.7	0.0002	1.72	RV	CELLSTATES	vCM1.2	control_TTN	6	14
VIPR2	1.22	0.0184	0.516	0.603	7.55	14.8	0.000191	1.74	RV	CELLSTATES	vCM1.2	control_TTN	6	14
AC009264.1	1.2	0.0218	1.16	1.07	8.52	14.3	0.000244	1.66	RV	CELLSTATES	vCM1.2	control_TTN	6	14
RNF207	1.2	0.0132	0.553	0.552	7.51	15.7	0.000126	1.88	RV	CELLSTATES	vCM1.2	control_TTN	6	14
TBX20	1.2	0.015	0.904	0.682	8.09	15.3	0.000149	1.82	RV	CELLSTATES	vCM1.2	control_TTN	6	14
CACNB2	1.17	0.0129	6.41	5.53	10.9	15.8	0.000121	1.89	RV	CELLSTATES	vCM1.2	control_TTN	6	14
IL1RAPL1	1.16	0.0217	4.19	4.11	10.4	14.3	0.000241	1.66	RV	CELLSTATES	vCM1.2	control_TTN	6	14
C15orf41	1.14	0.0298	2.59	2.02	9.51	13.2	0.000413	1.53	RV	CELLSTATES	vCM1.2	control_TTN	6	14
NFE2L3	1.14	0.0496	0.236	0.225	6.36	11.5	0.000923	1.3	RV	CELLSTATES	vCM1.2	control_TTN	6	14
ZNF521	1.14	0.0273	0.501	0.51	7.41	13.4	0.000366	1.56	RV	CELLSTATES	vCM1.2	control_TTN	6	14
PPP1R12B	1.13	0.0225	3.99	3.22	10.2	14.1	0.000266	1.65	RV	CELLSTATES	vCM1.2	control_TTN	6	14
REV1	1.09	0.0349	0.391	0.552	7.28	12.6	0.000553	1.46	RV	CELLSTATES	vCM1.2	control_TTN	6	14
CHRM2	1.08	0.0349	1.97	2.17	9.32	12.6	0.000558	1.46	RV	CELLSTATES	vCM1.2	control_TTN	6	14
HIVEP3	1.08	0.0407	0.395	0.406	7.05	12.1	0.00069	1.39	RV	CELLSTATES	vCM1.2	control_TTN	6	14
LHFPL6	1.08	0.0366	1.31	1.28	8.68	12.5	0.000591	1.44	RV	CELLSTATES	vCM1.2	control_TTN	6	14
LRRTM3	1.07	0.0269	2.32	2.09	9.5	13.5	0.000356	1.57	RV	CELLSTATES	vCM1.2	control_TTN	6	14
PBX1	1.04	0.0305	1.11	1.23	8.51	13.1	0.000426	1.52	RV	CELLSTATES	vCM1.2	control_TTN	6	14
