# Supplementary material for: Pathogenic variants damage cell composition and single cell transcription in cardiomyopathies
Source: Science. Author manuscript; Available in PMC 2022 Oct 3. (PMC9528698; doi:10.1126/science.abo1984)
Supplement: Supp table 12.18 [file NIHMS1835045-supplement-Supp_table_12_18.xlsx]

## Sheet: Key
Column name	Description
Gene	Gene symbol, Ensembl 84
logFC	log2-fold change
FDR	False discovery rate; FDR is the PValue after (by default) Benjamini-Hochberg correction.
mean_exp_control	Mean expression values across controls
mean_exp_genotype	Mean expression values across disease samples
logCPM	logCPM is the average expression of all pseudobulked samples for that particular gene across all samples on the log2-scale expressed in counts per million (cpm, as calculated by edgeR after normalization).
F	Output of quasi-likelihood F-test
PValue	PValue is the nominal p-value derived from F
FDR_plot	-log10(False discovery rate)
Region	Studied region (LV or RV)
annotation_level	Cell-type or cell-state
cell_state/state	Specification which cell-type or state was analysed
comparison	Specification control_GENOTYPE
Observations_genotype	Numbers of Patients included in edgeR (patients with low number of nuclei have been excluded)
Observations_reference	Numbers of Patients included in edgeR (patients with low number of nuclei have been excluded)

## Sheet: LMNA_control
Gene	logFC	FDR	mean_exp_control	mean_exp_genotype	logCPM	F	PValue	FDR_plot	Region	annotation_level	cell_state	comparison	Observations_genotype	Observations_reference
AC099499.1	7.95	0.000874	0.00196	0.0445	3.34	29.3	6.37e-07	3.06	RV	CELLSTATES	vCM1.2	control_LMNA	7	14
SLC6A6	4.84	3.06e-07	0.0339	0.872	6.59	58.8	3.79e-11	6.51	RV	CELLSTATES	vCM1.2	control_LMNA	7	14
SPOCK1	4.8	3.06e-07	0.146	2.31	7.87	58.3	4.46e-11	6.51	RV	CELLSTATES	vCM1.2	control_LMNA	7	14
HLA-DMA	4.67	0.0392	0.00405	0.0309	3.26	14.2	0.000316	1.41	RV	CELLSTATES	vCM1.2	control_LMNA	7	14
ZNF727	4.58	0.0122	0.00221	0.0622	3.81	18.3	5.24e-05	1.91	RV	CELLSTATES	vCM1.2	control_LMNA	7	14
AC067956.1	3.98	0.000607	0.0514	0.142	4.68	32.8	1.77e-07	3.22	RV	CELLSTATES	vCM1.2	control_LMNA	7	14
NPPA	3.88	0.0122	0.0283	0.358	5.63	18.2	5.43e-05	1.91	RV	CELLSTATES	vCM1.2	control_LMNA	7	14
DZIP1	3.81	0.0365	0.00472	0.0635	3.84	14.5	0.000272	1.44	RV	CELLSTATES	vCM1.2	control_LMNA	7	14
MAP2	3.54	0.0211	0.0237	0.323	5.48	16.4	0.000119	1.68	RV	CELLSTATES	vCM1.2	control_LMNA	7	14
RASD1	3.34	0.01	0.14	0.17	5.13	19.2	3.52e-05	2	RV	CELLSTATES	vCM1.2	control_LMNA	7	14
MID1	3.1	0.000607	0.115	0.664	6.49	33	1.62e-07	3.22	RV	CELLSTATES	vCM1.2	control_LMNA	7	14
NNMT	3.08	0.0108	0.0336	0.194	4.99	18.9	3.99e-05	1.97	RV	CELLSTATES	vCM1.2	control_LMNA	7	14
CPNE8	3.01	0.00652	0.0356	0.219	5.13	21	1.71e-05	2.19	RV	CELLSTATES	vCM1.2	control_LMNA	7	14
AC019205.1	2.79	0.0398	0.0554	0.0954	4.54	14.1	0.000325	1.4	RV	CELLSTATES	vCM1.2	control_LMNA	7	14
AC019211.1	2.67	0.00383	0.05	0.256	5.38	22.8	8.11e-06	2.42	RV	CELLSTATES	vCM1.2	control_LMNA	7	14
NPPB	2.62	0.04	0.0308	2.37	7.85	14.1	0.000333	1.4	RV	CELLSTATES	vCM1.2	control_LMNA	7	14
LINC02306	2.6	0.0279	0.0586	0.432	5.87	15.4	0.000181	1.55	RV	CELLSTATES	vCM1.2	control_LMNA	7	14
ADGRL3	2.58	0.00973	0.099	0.729	6.61	19.4	3.26e-05	2.01	RV	CELLSTATES	vCM1.2	control_LMNA	7	14
GADD45G	2.49	0.00189	0.389	0.924	7.28	25.1	3.28e-06	2.72	RV	CELLSTATES	vCM1.2	control_LMNA	7	14
AC058791.1	2.46	0.000945	0.102	0.702	6.56	28.9	7.58e-07	3.02	RV	CELLSTATES	vCM1.2	control_LMNA	7	14
EPHA4	2.4	0.0209	0.0535	0.351	5.75	16.5	0.000111	1.68	RV	CELLSTATES	vCM1.2	control_LMNA	7	14
RPGR	2.4	0.0119	0.025	0.298	5.46	18.4	5.03e-05	1.92	RV	CELLSTATES	vCM1.2	control_LMNA	7	14
GLIDR	2.33	0.00166	0.0806	0.32	5.74	26	2.31e-06	2.78	RV	CELLSTATES	vCM1.2	control_LMNA	7	14
BTG2	2.25	0.0299	0.214	0.211	5.7	15.2	0.0002	1.52	RV	CELLSTATES	vCM1.2	control_LMNA	7	14
SAP18	2.2	0.0433	0.0732	0.127	4.77	13.9	0.000366	1.36	RV	CELLSTATES	vCM1.2	control_LMNA	7	14
RANBP17	2.19	0.00973	0.0909	0.409	6.04	19.4	3.33e-05	2.01	RV	CELLSTATES	vCM1.2	control_LMNA	7	14
MBOAT2	1.89	0.0181	0.0731	0.584	6.31	17.1	8.7e-05	1.74	RV	CELLSTATES	vCM1.2	control_LMNA	7	14
EPB41L4B	1.88	0.0183	0.089	0.58	6.37	17.1	8.95e-05	1.74	RV	CELLSTATES	vCM1.2	control_LMNA	7	14
TENM3	1.86	0.0155	0.272	1.5	7.68	17.6	7.15e-05	1.81	RV	CELLSTATES	vCM1.2	control_LMNA	7	14
AC016831.7	1.83	0.000859	1.45	7.76	9.9	31.2	3.22e-07	3.07	RV	CELLSTATES	vCM1.2	control_LMNA	7	14
FKBP5	1.8	0.0263	0.65	6.21	9.35	15.7	0.000164	1.58	RV	CELLSTATES	vCM1.2	control_LMNA	7	14
ANTXR2	1.76	0.00559	0.231	1.21	7.38	21.5	1.39e-05	2.25	RV	CELLSTATES	vCM1.2	control_LMNA	7	14
ABCA9	1.75	0.0468	0.113	0.321	5.86	13.6	0.000413	1.33	RV	CELLSTATES	vCM1.2	control_LMNA	7	14
MTM1	1.7	0.0382	0.0872	0.524	6.27	14.3	0.000301	1.42	RV	CELLSTATES	vCM1.2	control_LMNA	7	14
ZNF189	1.7	0.0326	0.108	0.674	6.56	14.9	0.000229	1.49	RV	CELLSTATES	vCM1.2	control_LMNA	7	14
SH3RF3	1.69	0.0252	0.169	0.616	6.64	15.9	0.000151	1.6	RV	CELLSTATES	vCM1.2	control_LMNA	7	14
PLIN2	1.67	0.0479	0.123	0.301	5.83	13.5	0.000432	1.32	RV	CELLSTATES	vCM1.2	control_LMNA	7	14
ABTB2	1.57	0.0279	0.226	1.26	7.38	15.4	0.000183	1.55	RV	CELLSTATES	vCM1.2	control_LMNA	7	14
CPEB4	1.53	0.0211	1.55	6.93	9.79	16.4	0.00012	1.68	RV	CELLSTATES	vCM1.2	control_LMNA	7	14
LDLRAD4	1.3	0.0382	1	5.62	9.4	14.4	0.000294	1.42	RV	CELLSTATES	vCM1.2	control_LMNA	7	14
LINC00513	1.28	0.0459	0.596	2.66	8.51	13.7	0.000398	1.34	RV	CELLSTATES	vCM1.2	control_LMNA	7	14
FOXO3	1.22	0.0479	0.743	3.41	8.82	13.5	0.000432	1.32	RV	CELLSTATES	vCM1.2	control_LMNA	7	14

## Sheet: PKP2_control
Gene	logFC	FDR	mean_exp_control	mean_exp_genotype	logCPM	F	PValue	FDR_plot	Region	annotation_level	cell_state	comparison	Observations_genotype	Observations_reference
CCL4	5.36	4.37e-07	0	0.0662	3.79	45.8	3.43e-10	6.36	RV	CELLSTATES	vCM1.2	control_PKP2	4	14
HBB	4.99	1.29e-08	0.0039	0.211	4.67	55.8	5.73e-12	7.89	RV	CELLSTATES	vCM1.2	control_PKP2	4	14
SLC6A6	4.77	4.46e-18	0.0339	0.699	5.97	130	3.29e-22	17.4	RV	CELLSTATES	vCM1.2	control_PKP2	4	14
HBA2	4.48	8.19e-05	0.000355	0.0972	4.2	29.8	1.88e-07	4.09	RV	CELLSTATES	vCM1.2	control_PKP2	4	14
AL110292.1	4.45	2.35e-07	0.0128	0.236	4.76	47.7	1.25e-10	6.63	RV	CELLSTATES	vCM1.2	control_PKP2	4	14
GAP43	4.37	0.000322	0	0.04	3.67	26	1.16e-06	3.49	RV	CELLSTATES	vCM1.2	control_PKP2	4	14
ARSJ	4.06	0.00484	0	0.0506	3.91	17.9	4.11e-05	2.32	RV	CELLSTATES	vCM1.2	control_PKP2	4	14
ZNF727	4.03	0.000322	0.00221	0.0986	4.26	25.6	1.17e-06	3.49	RV	CELLSTATES	vCM1.2	control_PKP2	4	14
PNMA1	3.94	0.00334	0	0.0309	3.66	20	2.34e-05	2.48	RV	CELLSTATES	vCM1.2	control_PKP2	4	14
LST1	3.72	0.0041	0	0.0263	3.59	23.1	3.27e-05	2.39	RV	CELLSTATES	vCM1.2	control_PKP2	4	14
BIRC7	3.67	0.00583	0	0.0248	3.59	21.7	5.76e-05	2.23	RV	CELLSTATES	vCM1.2	control_PKP2	4	14
EGR3	3.67	0.00583	0	0.0248	3.59	21.7	5.76e-05	2.23	RV	CELLSTATES	vCM1.2	control_PKP2	4	14
HBA1	3.61	0.00552	0.00246	0.0513	3.93	17.3	5.3e-05	2.26	RV	CELLSTATES	vCM1.2	control_PKP2	4	14
CENPE	3.6	0.0123	0	0.0275	3.64	17.7	0.000172	1.91	RV	CELLSTATES	vCM1.2	control_PKP2	4	14
ENOX1-AS1	3.57	0.015	0	0.0256	3.62	17.9	0.000223	1.82	RV	CELLSTATES	vCM1.2	control_PKP2	4	14
NLRP9	3.56	0.0128	0	0.0238	3.59	19.1	0.000184	1.89	RV	CELLSTATES	vCM1.2	control_PKP2	4	14
ADGRL3	3.55	1.64e-13	0.099	1.75	7.25	92	2.42e-17	12.8	RV	CELLSTATES	vCM1.2	control_PKP2	4	14
AC106786.2	3.43	0.0205	0	0.0264	3.66	15.2	0.000355	1.69	RV	CELLSTATES	vCM1.2	control_PKP2	4	14
AL133417.1	3.42	0.0199	0	0.0291	3.71	14.1	0.000335	1.7	RV	CELLSTATES	vCM1.2	control_PKP2	4	14
AC099566.1	3.41	0.0302	0.00893	0.0239	3.63	15.3	0.000679	1.52	RV	CELLSTATES	vCM1.2	control_PKP2	4	14
CD83	3.4	0.0257	0	0.0212	3.59	16.4	0.000487	1.59	RV	CELLSTATES	vCM1.2	control_PKP2	4	14
CHGB	3.4	0.00541	0.00331	0.0754	4.02	17.4	5.15e-05	2.27	RV	CELLSTATES	vCM1.2	control_PKP2	4	14
NPPA	3.33	0.000836	0.0283	0.118	4.45	22.9	3.95e-06	3.08	RV	CELLSTATES	vCM1.2	control_PKP2	4	14
AL356580.1	3.22	0.0409	0	0.0217	3.61	14.2	0.00105	1.39	RV	CELLSTATES	vCM1.2	control_PKP2	4	14
SLC25A14	3.21	0.0155	0.00285	0.0437	3.89	14.2	0.000234	1.81	RV	CELLSTATES	vCM1.2	control_PKP2	4	14
AC010173.1	3.2	0.0356	0	0.019	3.61	14.1	0.000882	1.45	RV	CELLSTATES	vCM1.2	control_PKP2	4	14
AC104827.1	3.17	3.84e-06	0.0289	0.285	5.12	39	3.96e-09	5.42	RV	CELLSTATES	vCM1.2	control_PKP2	4	14
CNGB1	3.1	0.0272	0.00085	0.0343	3.81	12.4	0.000576	1.57	RV	CELLSTATES	vCM1.2	control_PKP2	4	14
HEYL	3.1	0.0488	0	0.0186	3.6	13.5	0.00139	1.31	RV	CELLSTATES	vCM1.2	control_PKP2	4	14
PRSS54	3.1	0.0488	0	0.018	3.55	14.9	0.0014	1.31	RV	CELLSTATES	vCM1.2	control_PKP2	4	14
CCL5	3.06	0.03	0.00574	0.0304	3.76	12.1	0.000674	1.52	RV	CELLSTATES	vCM1.2	control_PKP2	4	14
SPON1-AS1	3.01	0.00769	0.0119	0.078	4.12	16.3	8.69e-05	2.11	RV	CELLSTATES	vCM1.2	control_PKP2	4	14
PHLDA1	2.99	0.00139	0.00718	0.129	4.48	21.6	7.17e-06	2.86	RV	CELLSTATES	vCM1.2	control_PKP2	4	14
AC067956.1	2.98	0.00031	0.0514	0.183	5.02	25.9	1.05e-06	3.51	RV	CELLSTATES	vCM1.2	control_PKP2	4	14
PRIM1	2.97	0.0184	0.00523	0.0561	3.98	13.7	0.000302	1.74	RV	CELLSTATES	vCM1.2	control_PKP2	4	14
DZIP1	2.94	0.0121	0.00472	0.0737	4.12	14.9	0.000169	1.92	RV	CELLSTATES	vCM1.2	control_PKP2	4	14
RASD1	2.92	3.11e-05	0.14	0.309	5.52	32.6	5.75e-08	4.51	RV	CELLSTATES	vCM1.2	control_PKP2	4	14
COTL1	2.9	0.0271	0.00724	0.0774	4.29	12.5	0.000526	1.57	RV	CELLSTATES	vCM1.2	control_PKP2	4	14
VWDE	2.87	0.05	0.00978	0.0298	3.77	10.5	0.00145	1.3	RV	CELLSTATES	vCM1.2	control_PKP2	4	14
LINC00211	2.85	0.0163	0.00535	0.0681	4.14	14	0.000256	1.79	RV	CELLSTATES	vCM1.2	control_PKP2	4	14
C1QTNF7	2.83	0.0271	0.00493	0.0565	4.04	12.6	0.000524	1.57	RV	CELLSTATES	vCM1.2	control_PKP2	4	14
MSH4	2.79	0.00793	0.0175	0.0965	4.41	16.1	9.48e-05	2.1	RV	CELLSTATES	vCM1.2	control_PKP2	4	14
GPR173	2.74	0.0177	0.00693	0.0804	4.21	13.8	0.000284	1.75	RV	CELLSTATES	vCM1.2	control_PKP2	4	14
SPOCK1	2.74	1.19e-08	0.146	0.61	6.35	56.5	4.41e-12	7.92	RV	CELLSTATES	vCM1.2	control_PKP2	4	14
AC002375.1	2.71	0.0271	0	0.0147	3.51	18.2	0.00057	1.57	RV	CELLSTATES	vCM1.2	control_PKP2	4	14
IGDCC3	2.71	0.0271	0	0.0147	3.51	18.2	0.00057	1.57	RV	CELLSTATES	vCM1.2	control_PKP2	4	14
NHLRC1	2.71	0.0271	0	0.0147	3.51	18.2	0.00057	1.57	RV	CELLSTATES	vCM1.2	control_PKP2	4	14
PRF1	2.71	0.0271	0	0.0147	3.51	18.2	0.00057	1.57	RV	CELLSTATES	vCM1.2	control_PKP2	4	14
RPS6KA6	2.71	0.0271	0	0.0147	3.51	18.2	0.00057	1.57	RV	CELLSTATES	vCM1.2	control_PKP2	4	14
SLIT1	2.71	0.0271	0	0.0147	3.51	18.2	0.00057	1.57	RV	CELLSTATES	vCM1.2	control_PKP2	4	14
SPHK1	2.71	0.0271	0	0.0147	3.51	18.2	0.00057	1.57	RV	CELLSTATES	vCM1.2	control_PKP2	4	14
UCHL1	2.71	0.0271	0	0.0147	3.51	18.2	0.00057	1.57	RV	CELLSTATES	vCM1.2	control_PKP2	4	14
MAMDC2-AS1	2.68	0.0268	0.00579	0.0673	4.06	12.6	0.000516	1.57	RV	CELLSTATES	vCM1.2	control_PKP2	4	14
MAP2	2.63	0.00914	0.0237	0.107	4.49	15.7	0.000114	2.04	RV	CELLSTATES	vCM1.2	control_PKP2	4	14
NPPB	2.5	0.000136	0.0308	0.533	5.94	28.3	3.61e-07	3.87	RV	CELLSTATES	vCM1.2	control_PKP2	4	14
KHDC1	2.46	0.0271	0.0109	0.0934	4.32	12.4	0.000567	1.57	RV	CELLSTATES	vCM1.2	control_PKP2	4	14
NOL4L	2.45	0.0478	0.00645	0.0695	4.1	10.7	0.00134	1.32	RV	CELLSTATES	vCM1.2	control_PKP2	4	14
WNT9A	2.43	0.000133	0.0338	0.328	5.38	28.4	3.43e-07	3.88	RV	CELLSTATES	vCM1.2	control_PKP2	4	14
SLC7A8	2.41	1.93e-05	0.0611	0.424	5.81	33.9	3.27e-08	4.72	RV	CELLSTATES	vCM1.2	control_PKP2	4	14
ADGRB3	2.3	0.0291	0.0293	0.0867	4.42	12.1	0.000642	1.54	RV	CELLSTATES	vCM1.2	control_PKP2	4	14
MBOAT2	2.3	1.2e-06	0.0731	0.676	6.34	42.3	1.06e-09	5.92	RV	CELLSTATES	vCM1.2	control_PKP2	4	14
MID1	2.28	4.95e-06	0.115	0.571	6.2	38.2	5.49e-09	5.31	RV	CELLSTATES	vCM1.2	control_PKP2	4	14
PLCE1	2.28	3.17e-05	0.0514	0.469	5.87	32.4	6.26e-08	4.5	RV	CELLSTATES	vCM1.2	control_PKP2	4	14
RPGR	2.28	0.000986	0.025	0.219	5.11	22.5	4.8e-06	3.01	RV	CELLSTATES	vCM1.2	control_PKP2	4	14
PROS1	2.25	6.39e-05	0.0496	0.453	5.84	30.5	1.42e-07	4.19	RV	CELLSTATES	vCM1.2	control_PKP2	4	14
AL596220.1	2.23	0.0272	0.019	0.11	4.51	12.4	0.000575	1.57	RV	CELLSTATES	vCM1.2	control_PKP2	4	14
FAM155B	2.23	0.0227	0.0343	0.118	4.68	13	0.000417	1.64	RV	CELLSTATES	vCM1.2	control_PKP2	4	14
ARRDC3-AS1	2.2	0.00648	0.0239	0.172	4.92	16.8	6.74e-05	2.19	RV	CELLSTATES	vCM1.2	control_PKP2	4	14
ADAMTSL1	2.19	0.000624	0.0401	0.271	5.28	23.7	2.77e-06	3.2	RV	CELLSTATES	vCM1.2	control_PKP2	4	14
BTBD8	2.19	0.00215	0.0418	0.2	5.04	20.2	1.35e-05	2.67	RV	CELLSTATES	vCM1.2	control_PKP2	4	14
AC109779.1	2.17	0.000217	0.0419	0.363	5.55	26.8	6.89e-07	3.66	RV	CELLSTATES	vCM1.2	control_PKP2	4	14
ARRDC3	2.17	0.00721	0.0315	0.226	5.13	16.5	7.93e-05	2.14	RV	CELLSTATES	vCM1.2	control_PKP2	4	14
FNIP2	2.16	3.41e-09	1.26	9.05	9.8	60.9	9e-13	8.47	RV	CELLSTATES	vCM1.2	control_PKP2	4	14
C6	2.08	3.7e-07	0.304	2.14	7.86	46	2.46e-10	6.43	RV	CELLSTATES	vCM1.2	control_PKP2	4	14
C5orf46	2.04	0.0179	0.0236	0.168	4.89	13.7	0.000292	1.75	RV	CELLSTATES	vCM1.2	control_PKP2	4	14
HEPH	2.02	0.000431	0.0388	0.354	5.61	24.8	1.72e-06	3.37	RV	CELLSTATES	vCM1.2	control_PKP2	4	14
USP9Y	2.02	0.000322	0.279	1.26	7.34	25.6	1.19e-06	3.49	RV	CELLSTATES	vCM1.2	control_PKP2	4	14
MYBPC1	1.98	0.035	0.0318	0.122	4.75	11.6	0.000853	1.46	RV	CELLSTATES	vCM1.2	control_PKP2	4	14
BACH2	1.96	3.36e-05	0.12	0.729	6.5	32.1	6.95e-08	4.47	RV	CELLSTATES	vCM1.2	control_PKP2	4	14
CLSTN2	1.95	0.0291	0.0223	0.142	4.85	12.1	0.000642	1.54	RV	CELLSTATES	vCM1.2	control_PKP2	4	14
BTG2	1.92	0.00163	0.214	0.377	6.11	21.2	8.77e-06	2.79	RV	CELLSTATES	vCM1.2	control_PKP2	4	14
TTC39C	1.9	0.00147	0.0552	0.297	5.51	21.4	7.73e-06	2.83	RV	CELLSTATES	vCM1.2	control_PKP2	4	14
AC093730.1	1.89	0.00356	0.0444	0.451	5.88	18.8	2.63e-05	2.45	RV	CELLSTATES	vCM1.2	control_PKP2	4	14
C3orf52	1.89	0.00181	0.0747	0.38	5.77	20.8	1.04e-05	2.74	RV	CELLSTATES	vCM1.2	control_PKP2	4	14
GADD45G	1.89	0.000212	0.389	1.08	7.34	27	6.43e-07	3.67	RV	CELLSTATES	vCM1.2	control_PKP2	4	14
AC019211.1	1.87	0.0112	0.05	0.271	5.5	15.1	0.000151	1.95	RV	CELLSTATES	vCM1.2	control_PKP2	4	14
ATRNL1	1.86	0.00329	0.0493	0.398	5.76	19.1	2.28e-05	2.48	RV	CELLSTATES	vCM1.2	control_PKP2	4	14
TLE1	1.86	0.0458	0.0196	0.133	4.66	10.9	0.00122	1.34	RV	CELLSTATES	vCM1.2	control_PKP2	4	14
AC058791.1	1.83	0.000527	0.102	0.477	6.15	24.2	2.18e-06	3.28	RV	CELLSTATES	vCM1.2	control_PKP2	4	14
TSC22D3	1.83	0.0139	0.0343	0.187	5.02	14.5	0.000201	1.86	RV	CELLSTATES	vCM1.2	control_PKP2	4	14
AC007319.1	1.81	0.0034	0.0746	0.322	5.76	18.9	2.46e-05	2.47	RV	CELLSTATES	vCM1.2	control_PKP2	4	14
OSBPL6	1.8	0.00213	0.0829	0.393	5.89	20.3	1.31e-05	2.67	RV	CELLSTATES	vCM1.2	control_PKP2	4	14
LINC01301	1.78	0.0271	0.0354	0.182	5.04	12.5	0.000541	1.57	RV	CELLSTATES	vCM1.2	control_PKP2	4	14
ZDHHC11	1.78	0.00721	0.071	0.274	5.65	16.5	7.9e-05	2.14	RV	CELLSTATES	vCM1.2	control_PKP2	4	14
FKBP5	1.77	1.01e-05	0.65	3.59	8.7	35.9	1.42e-08	4.99	RV	CELLSTATES	vCM1.2	control_PKP2	4	14
UBA6-AS1	1.77	5.04e-05	0.237	1.21	7.31	31.1	1.08e-07	4.3	RV	CELLSTATES	vCM1.2	control_PKP2	4	14
LRRC1	1.74	0.00524	0.0563	0.275	5.51	17.5	4.81e-05	2.28	RV	CELLSTATES	vCM1.2	control_PKP2	4	14
TMTC1	1.74	6.26e-06	0.326	1.75	7.73	37.4	7.86e-09	5.2	RV	CELLSTATES	vCM1.2	control_PKP2	4	14
RANBP17	1.73	0.003	0.0909	0.37	5.93	19.4	2.02e-05	2.52	RV	CELLSTATES	vCM1.2	control_PKP2	4	14
AC016831.7	1.71	3.74e-06	1.45	6.71	9.69	39.3	3.59e-09	5.43	RV	CELLSTATES	vCM1.2	control_PKP2	4	14
TXK	1.71	0.00405	0.0624	0.325	5.7	18.4	3.17e-05	2.39	RV	CELLSTATES	vCM1.2	control_PKP2	4	14
AL136164.2	1.7	0.0065	0.0784	0.354	5.8	16.8	6.82e-05	2.19	RV	CELLSTATES	vCM1.2	control_PKP2	4	14
MT-ND5	1.7	0.0343	0.0309	0.176	4.97	11.7	0.000819	1.46	RV	CELLSTATES	vCM1.2	control_PKP2	4	14
UTY	1.7	0.00861	0.455	1.91	7.99	15.9	0.000105	2.06	RV	CELLSTATES	vCM1.2	control_PKP2	4	14
LINC02388	1.69	0.0121	1.81	5.6	9.72	14.9	0.000168	1.92	RV	CELLSTATES	vCM1.2	control_PKP2	4	14
AC063944.1	1.66	0.0227	0.0345	0.232	5.22	13	0.000418	1.64	RV	CELLSTATES	vCM1.2	control_PKP2	4	14
MT1X	1.64	0.0053	0.188	0.391	6.23	17.4	5.01e-05	2.28	RV	CELLSTATES	vCM1.2	control_PKP2	4	14
LINC02269	1.63	0.0399	0.0386	0.196	5.11	11.2	0.00102	1.4	RV	CELLSTATES	vCM1.2	control_PKP2	4	14
ZNF189	1.63	0.00137	0.108	0.503	6.25	21.7	6.96e-06	2.86	RV	CELLSTATES	vCM1.2	control_PKP2	4	14
AL078590.3	1.62	0.00559	0.0655	0.49	6.08	17.3	5.42e-05	2.25	RV	CELLSTATES	vCM1.2	control_PKP2	4	14
EDNRA	1.62	0.0204	0.124	0.626	6.37	13.4	0.000353	1.69	RV	CELLSTATES	vCM1.2	control_PKP2	4	14
KLHL36	1.62	0.00588	0.0683	0.362	5.81	17.1	5.86e-05	2.23	RV	CELLSTATES	vCM1.2	control_PKP2	4	14
POLB	1.62	0.00978	0.0624	0.272	5.47	15.5	0.000126	2.01	RV	CELLSTATES	vCM1.2	control_PKP2	4	14
AC093157.1	1.61	0.029	0.0442	0.206	5.29	12.2	0.000636	1.54	RV	CELLSTATES	vCM1.2	control_PKP2	4	14
DHRS3	1.61	0.0116	0.0526	0.306	5.61	15	0.000158	1.93	RV	CELLSTATES	vCM1.2	control_PKP2	4	14
TBC1D1	1.61	1.3e-05	0.618	3.13	8.55	35.2	1.92e-08	4.89	RV	CELLSTATES	vCM1.2	control_PKP2	4	14
EPHA7	1.6	0.00769	0.0566	0.357	5.74	16.2	8.76e-05	2.11	RV	CELLSTATES	vCM1.2	control_PKP2	4	14
GRK3	1.6	0.0179	0.0499	0.256	5.48	13.7	0.000292	1.75	RV	CELLSTATES	vCM1.2	control_PKP2	4	14
ARL13B	1.58	0.0162	0.0442	0.282	5.49	14.1	0.000249	1.79	RV	CELLSTATES	vCM1.2	control_PKP2	4	14
PDK4	1.58	0.0258	5.26	16.5	11.3	12.7	0.000489	1.59	RV	CELLSTATES	vCM1.2	control_PKP2	4	14
BCL2	1.57	0.000129	0.242	1.17	7.26	28.6	3.14e-07	3.89	RV	CELLSTATES	vCM1.2	control_PKP2	4	14
AC100803.3	1.56	0.012	0.0794	0.41	5.87	14.9	0.000166	1.92	RV	CELLSTATES	vCM1.2	control_PKP2	4	14
CRIM1	1.54	0.00505	0.116	0.664	6.54	17.6	4.51e-05	2.3	RV	CELLSTATES	vCM1.2	control_PKP2	4	14
MTM1	1.54	0.00648	0.0872	0.435	6.05	16.8	6.67e-05	2.19	RV	CELLSTATES	vCM1.2	control_PKP2	4	14
EPB41L4B	1.53	0.00667	0.089	0.402	6.02	16.7	7.05e-05	2.18	RV	CELLSTATES	vCM1.2	control_PKP2	4	14
SLC25A5	1.53	0.0343	0.0472	0.218	5.32	11.6	0.000822	1.46	RV	CELLSTATES	vCM1.2	control_PKP2	4	14
ASIP	1.51	0.0333	0.0518	0.26	5.5	11.7	0.000786	1.48	RV	CELLSTATES	vCM1.2	control_PKP2	4	14
EXT1	1.5	0.000159	0.456	2.31	8.18	27.8	4.46e-07	3.8	RV	CELLSTATES	vCM1.2	control_PKP2	4	14
PDZD2	1.5	0.000209	2.29	13	10.5	27.1	6.18e-07	3.68	RV	CELLSTATES	vCM1.2	control_PKP2	4	14
KLF9	1.49	0.00608	0.0758	0.457	6.06	17	6.1e-05	2.22	RV	CELLSTATES	vCM1.2	control_PKP2	4	14
CDHR3	1.48	0.0333	0.0964	0.356	6.04	11.7	0.000787	1.48	RV	CELLSTATES	vCM1.2	control_PKP2	4	14
TTTY10	1.47	0.0215	0.358	1.14	7.44	13.2	0.00039	1.67	RV	CELLSTATES	vCM1.2	control_PKP2	4	14
IRS2	1.46	0.0116	0.104	0.425	6.08	15	0.000159	1.93	RV	CELLSTATES	vCM1.2	control_PKP2	4	14
MLLT3	1.45	0.00132	0.17	0.791	6.8	21.8	6.63e-06	2.88	RV	CELLSTATES	vCM1.2	control_PKP2	4	14
FOXO3	1.44	0.000123	0.743	3.1	8.67	28.8	2.9e-07	3.91	RV	CELLSTATES	vCM1.2	control_PKP2	4	14
HEG1	1.44	0.00188	0.223	0.927	7.04	20.7	1.09e-05	2.73	RV	CELLSTATES	vCM1.2	control_PKP2	4	14
GTF2H2	1.43	0.0356	0.0743	0.284	5.7	11.5	0.000884	1.45	RV	CELLSTATES	vCM1.2	control_PKP2	4	14
SH3RF3	1.43	0.00648	0.169	0.591	6.61	16.8	6.71e-05	2.19	RV	CELLSTATES	vCM1.2	control_PKP2	4	14
ZNF827	1.42	0.000661	0.253	1.17	7.33	23.5	3.03e-06	3.18	RV	CELLSTATES	vCM1.2	control_PKP2	4	14
JAK2	1.41	0.000567	0.367	1.52	7.71	24	2.47e-06	3.25	RV	CELLSTATES	vCM1.2	control_PKP2	4	14
RAB20	1.41	0.0203	0.101	0.385	6.06	13.4	0.000348	1.69	RV	CELLSTATES	vCM1.2	control_PKP2	4	14
AL683813.1	1.4	0.00667	0.133	0.535	6.41	16.7	7.09e-05	2.18	RV	CELLSTATES	vCM1.2	control_PKP2	4	14
MT2A	1.4	0.0288	0.177	0.386	6.25	12.2	0.000627	1.54	RV	CELLSTATES	vCM1.2	control_PKP2	4	14
PTPN1	1.39	0.00243	0.165	0.733	6.73	19.9	1.56e-05	2.61	RV	CELLSTATES	vCM1.2	control_PKP2	4	14
ZDHHC11B	1.39	0.0265	0.106	0.326	5.89	12.6	0.000506	1.58	RV	CELLSTATES	vCM1.2	control_PKP2	4	14
ARHGAP42	1.38	0.00358	0.132	0.605	6.49	18.7	2.72e-05	2.45	RV	CELLSTATES	vCM1.2	control_PKP2	4	14
PGAP2	1.38	0.0481	0.0571	0.241	5.43	10.6	0.00136	1.32	RV	CELLSTATES	vCM1.2	control_PKP2	4	14
ZFAND5	1.38	0.0167	0.0936	0.363	5.92	14	0.000263	1.78	RV	CELLSTATES	vCM1.2	control_PKP2	4	14
AKTIP	1.37	0.0463	0.054	0.252	5.48	10.8	0.00128	1.33	RV	CELLSTATES	vCM1.2	control_PKP2	4	14
ANTXR2	1.37	0.00168	0.231	0.912	7.07	21.1	9.2e-06	2.77	RV	CELLSTATES	vCM1.2	control_PKP2	4	14
ATP2C1	1.36	0.000426	0.374	1.69	7.81	24.8	1.67e-06	3.37	RV	CELLSTATES	vCM1.2	control_PKP2	4	14
CAST	1.36	0.000556	0.851	3.25	8.8	24	2.38e-06	3.25	RV	CELLSTATES	vCM1.2	control_PKP2	4	14
FNDC3B	1.36	0.000159	1.17	5.01	9.34	27.9	4.35e-07	3.8	RV	CELLSTATES	vCM1.2	control_PKP2	4	14
AC027117.2	1.33	0.00911	0.177	0.742	6.78	15.7	0.000112	2.04	RV	CELLSTATES	vCM1.2	control_PKP2	4	14
MAPK10	1.33	0.0163	0.175	0.588	6.57	14	0.000254	1.79	RV	CELLSTATES	vCM1.2	control_PKP2	4	14
RPS6KA2	1.33	0.00769	0.174	0.746	6.81	16.2	8.95e-05	2.11	RV	CELLSTATES	vCM1.2	control_PKP2	4	14
RRAS2	1.33	0.00472	0.148	0.687	6.65	17.9	3.93e-05	2.33	RV	CELLSTATES	vCM1.2	control_PKP2	4	14
UGGT2	1.33	0.00485	0.157	0.64	6.63	17.8	4.15e-05	2.31	RV	CELLSTATES	vCM1.2	control_PKP2	4	14
DOCK5	1.32	0.000836	0.564	2.34	8.31	22.9	3.94e-06	3.08	RV	CELLSTATES	vCM1.2	control_PKP2	4	14
EYS	1.32	0.0209	0.105	0.35	5.92	13.3	0.00037	1.68	RV	CELLSTATES	vCM1.2	control_PKP2	4	14
GPCPD1	1.32	0.00914	0.135	0.565	6.44	15.7	0.000114	2.04	RV	CELLSTATES	vCM1.2	control_PKP2	4	14
AP000462.1	1.31	0.0271	0.136	0.395	6.09	12.4	0.000562	1.57	RV	CELLSTATES	vCM1.2	control_PKP2	4	14
SLC19A2	1.31	0.0325	0.165	0.503	6.4	11.8	0.000764	1.49	RV	CELLSTATES	vCM1.2	control_PKP2	4	14
TBC1D31	1.31	0.0463	0.0997	0.298	5.83	10.8	0.00125	1.33	RV	CELLSTATES	vCM1.2	control_PKP2	4	14
HS6ST3	1.3	0.0354	0.241	0.886	7.04	11.5	0.00087	1.45	RV	CELLSTATES	vCM1.2	control_PKP2	4	14
MAP1B	1.3	0.012	0.172	0.585	6.59	14.9	0.000165	1.92	RV	CELLSTATES	vCM1.2	control_PKP2	4	14
PLIN2	1.3	0.0363	0.123	0.304	5.89	11.5	0.000903	1.44	RV	CELLSTATES	vCM1.2	control_PKP2	4	14
TEC	1.3	0.0428	0.082	0.327	5.82	11.1	0.00111	1.37	RV	CELLSTATES	vCM1.2	control_PKP2	4	14
B4GALT1	1.29	0.00496	0.469	1.73	7.92	17.7	4.32e-05	2.3	RV	CELLSTATES	vCM1.2	control_PKP2	4	14
CPEB4	1.27	0.0034	1.55	4.98	9.5	19	2.42e-05	2.47	RV	CELLSTATES	vCM1.2	control_PKP2	4	14
IPO11	1.26	0.0299	0.115	0.386	6.05	12.1	0.000669	1.52	RV	CELLSTATES	vCM1.2	control_PKP2	4	14
S100A1	1.26	0.0463	0.171	0.331	6.08	10.8	0.00126	1.33	RV	CELLSTATES	vCM1.2	control_PKP2	4	14
ELL2	1.25	0.0102	1.05	3.32	8.96	15.3	0.000134	1.99	RV	CELLSTATES	vCM1.2	control_PKP2	4	14
C9orf85	1.24	0.019	0.114	0.474	6.26	13.6	0.000315	1.72	RV	CELLSTATES	vCM1.2	control_PKP2	4	14
LINC02552	1.24	0.0432	0.266	1.11	7.29	11	0.00112	1.36	RV	CELLSTATES	vCM1.2	control_PKP2	4	14
SAMD12	1.24	0.0041	0.563	2	8.15	18.3	3.24e-05	2.39	RV	CELLSTATES	vCM1.2	control_PKP2	4	14
SH3RF1	1.24	0.0194	0.146	0.538	6.42	13.5	0.000324	1.71	RV	CELLSTATES	vCM1.2	control_PKP2	4	14
EIF2AK3	1.23	0.0452	0.112	0.467	6.26	10.9	0.00119	1.35	RV	CELLSTATES	vCM1.2	control_PKP2	4	14
SETBP1	1.23	0.0212	0.189	0.689	6.78	13.2	0.000382	1.67	RV	CELLSTATES	vCM1.2	control_PKP2	4	14
UST	1.23	0.0254	0.12	0.524	6.4	12.7	0.000479	1.59	RV	CELLSTATES	vCM1.2	control_PKP2	4	14
AC104596.1	1.22	0.00524	0.236	0.94	7.13	17.5	4.84e-05	2.28	RV	CELLSTATES	vCM1.2	control_PKP2	4	14
CCDC93	1.22	0.005	0.332	1.25	7.52	17.7	4.41e-05	2.3	RV	CELLSTATES	vCM1.2	control_PKP2	4	14
CDKL5	1.22	0.00758	0.282	1.07	7.32	16.3	8.51e-05	2.12	RV	CELLSTATES	vCM1.2	control_PKP2	4	14
GABRB1	1.22	0.005	0.366	1.6	7.78	17.7	4.43e-05	2.3	RV	CELLSTATES	vCM1.2	control_PKP2	4	14
GPAT3	1.22	0.00685	0.983	3.37	8.95	16.6	7.38e-05	2.16	RV	CELLSTATES	vCM1.2	control_PKP2	4	14
INPP4B	1.21	0.00226	1.56	6.25	9.7	20.1	1.43e-05	2.65	RV	CELLSTATES	vCM1.2	control_PKP2	4	14
APC	1.2	0.00809	0.234	0.867	7.07	16	9.8e-05	2.09	RV	CELLSTATES	vCM1.2	control_PKP2	4	14
USP53	1.2	0.0034	0.981	3.92	9.07	19	2.45e-05	2.47	RV	CELLSTATES	vCM1.2	control_PKP2	4	14
BBX	1.19	0.00685	0.23	0.915	7.11	16.6	7.33e-05	2.16	RV	CELLSTATES	vCM1.2	control_PKP2	4	14
LMOD2	1.19	0.00999	1.35	3.49	9.23	15.4	0.000131	2	RV	CELLSTATES	vCM1.2	control_PKP2	4	14
SLC4A7	1.19	0.0435	0.107	0.4	6.1	11	0.00113	1.36	RV	CELLSTATES	vCM1.2	control_PKP2	4	14
PIK3R1	1.17	0.00507	1.21	5.05	9.4	17.6	4.57e-05	2.29	RV	CELLSTATES	vCM1.2	control_PKP2	4	14
RPL41	1.17	0.0489	0.172	0.385	6.26	10.6	0.0014	1.31	RV	CELLSTATES	vCM1.2	control_PKP2	4	14
CFAP61	1.16	0.00648	0.481	1.52	7.88	16.8	6.75e-05	2.19	RV	CELLSTATES	vCM1.2	control_PKP2	4	14
CTNND2	1.16	0.0104	0.457	1.87	8.05	15.3	0.000138	1.98	RV	CELLSTATES	vCM1.2	control_PKP2	4	14
KLF12	1.16	0.00405	0.524	1.81	8.08	18.4	3.16e-05	2.39	RV	CELLSTATES	vCM1.2	control_PKP2	4	14
LMCD1-AS1	1.16	0.02	0.166	0.687	6.74	13.4	0.00034	1.7	RV	CELLSTATES	vCM1.2	control_PKP2	4	14
VLDLR-AS1	1.16	0.00472	0.797	2.45	8.54	17.9	3.94e-05	2.33	RV	CELLSTATES	vCM1.2	control_PKP2	4	14
ACTA1	1.15	0.0356	0.929	2.28	8.54	11.5	0.000881	1.45	RV	CELLSTATES	vCM1.2	control_PKP2	4	14
RHOBTB1	1.15	0.0335	0.163	0.546	6.52	11.7	0.000793	1.48	RV	CELLSTATES	vCM1.2	control_PKP2	4	14
SMIM8	1.15	0.00996	0.308	1.1	7.39	15.4	0.00013	2	RV	CELLSTATES	vCM1.2	control_PKP2	4	14
TENM3	1.14	0.0178	0.272	0.811	7.06	13.8	0.000288	1.75	RV	CELLSTATES	vCM1.2	control_PKP2	4	14
DHX15	1.13	0.0305	0.191	0.626	6.7	12	0.000694	1.52	RV	CELLSTATES	vCM1.2	control_PKP2	4	14
SMARCA2	1.13	0.00955	0.33	1.05	7.36	15.6	0.000122	2.02	RV	CELLSTATES	vCM1.2	control_PKP2	4	14
YBX3	1.13	0.0157	0.236	0.771	6.94	14.2	0.000239	1.8	RV	CELLSTATES	vCM1.2	control_PKP2	4	14
C4orf45	1.12	0.0432	0.205	0.769	6.92	11	0.00112	1.36	RV	CELLSTATES	vCM1.2	control_PKP2	4	14
MAPK4	1.12	0.0204	0.444	1.59	7.9	13.4	0.000353	1.69	RV	CELLSTATES	vCM1.2	control_PKP2	4	14
MYL12A	1.12	0.0439	1.21	2.91	9.05	11	0.00115	1.36	RV	CELLSTATES	vCM1.2	control_PKP2	4	14
ABTB2	1.11	0.0207	0.226	0.7	6.87	13.3	0.000363	1.68	RV	CELLSTATES	vCM1.2	control_PKP2	4	14
PDLIM3	1.11	0.0271	1.15	2.38	8.78	12.5	0.000542	1.57	RV	CELLSTATES	vCM1.2	control_PKP2	4	14
APPL2	1.1	0.0305	0.214	0.69	6.85	12	0.000693	1.52	RV	CELLSTATES	vCM1.2	control_PKP2	4	14
PAG1	1.1	0.0458	0.157	0.462	6.37	10.9	0.00122	1.34	RV	CELLSTATES	vCM1.2	control_PKP2	4	14
DYNC1I1	1.09	0.00949	0.753	2.51	8.59	15.6	0.00012	2.02	RV	CELLSTATES	vCM1.2	control_PKP2	4	14
LPL	1.09	0.0288	1.56	4.14	9.4	12.2	0.000626	1.54	RV	CELLSTATES	vCM1.2	control_PKP2	4	14
EVA1C	1.08	0.0194	0.241	0.803	7.01	13.5	0.000325	1.71	RV	CELLSTATES	vCM1.2	control_PKP2	4	14
SLAIN2	1.08	0.0312	0.2	0.823	6.98	11.9	0.000723	1.51	RV	CELLSTATES	vCM1.2	control_PKP2	4	14
FAM135A	1.07	0.0364	0.266	0.992	7.28	11.5	0.000908	1.44	RV	CELLSTATES	vCM1.2	control_PKP2	4	14
ACSS1	1.06	0.0376	0.223	0.637	6.78	11.4	0.000946	1.43	RV	CELLSTATES	vCM1.2	control_PKP2	4	14
MYOZ2	1.06	0.00996	3.04	10.3	10.5	15.4	0.000129	2	RV	CELLSTATES	vCM1.2	control_PKP2	4	14
FOXO1	1.05	0.0353	0.29	1.05	7.36	11.6	0.000864	1.45	RV	CELLSTATES	vCM1.2	control_PKP2	4	14
OSBPL1A	1.05	0.0232	0.38	1.38	7.72	13	0.000431	1.63	RV	CELLSTATES	vCM1.2	control_PKP2	4	14
C1orf21	1.04	0.0177	0.395	1.31	7.66	13.8	0.000282	1.75	RV	CELLSTATES	vCM1.2	control_PKP2	4	14
SLC1A3	1.03	0.0146	1.39	4.8	9.43	14.4	0.000214	1.84	RV	CELLSTATES	vCM1.2	control_PKP2	4	14
XRN1	1.03	0.0463	0.219	0.658	6.81	10.8	0.00128	1.33	RV	CELLSTATES	vCM1.2	control_PKP2	4	14
MBNL2	1.02	0.0144	0.873	2.84	8.74	14.4	0.00021	1.84	RV	CELLSTATES	vCM1.2	control_PKP2	4	14
ARHGAP24	1.01	0.021	1.52	5.96	9.71	13.2	0.000376	1.68	RV	CELLSTATES	vCM1.2	control_PKP2	4	14
BACH1	1.01	0.0308	0.545	1.69	8.05	11.9	0.000713	1.51	RV	CELLSTATES	vCM1.2	control_PKP2	4	14
TBCK	1	0.0304	0.341	1.1	7.47	12	0.000687	1.52	RV	CELLSTATES	vCM1.2	control_PKP2	4	14
DSTN	0.994	0.0263	0.629	1.6	8.1	12.6	0.000501	1.58	RV	CELLSTATES	vCM1.2	control_PKP2	4	14
ARHGAP26	0.993	0.0248	1.25	4.25	9.31	12.8	0.000463	1.61	RV	CELLSTATES	vCM1.2	control_PKP2	4	14
BMP2K	0.988	0.0465	0.283	0.961	7.28	10.7	0.0013	1.33	RV	CELLSTATES	vCM1.2	control_PKP2	4	14
XPR1	0.984	0.0394	0.933	3.03	8.82	11.3	0.000998	1.4	RV	CELLSTATES	vCM1.2	control_PKP2	4	14
VCL	0.98	0.0208	0.72	2.49	8.53	13.3	0.000368	1.68	RV	CELLSTATES	vCM1.2	control_PKP2	4	14
DOCK4	0.979	0.0293	0.505	1.33	7.83	12.1	0.000652	1.53	RV	CELLSTATES	vCM1.2	control_PKP2	4	14
CPED1	0.978	0.0209	0.897	2.78	8.77	13.3	0.000372	1.68	RV	CELLSTATES	vCM1.2	control_PKP2	4	14
MBNL1	0.977	0.0159	1.67	4.75	9.54	14.1	0.000243	1.8	RV	CELLSTATES	vCM1.2	control_PKP2	4	14
AC108866.1	0.975	0.0276	0.717	2.27	8.47	12.3	0.00059	1.56	RV	CELLSTATES	vCM1.2	control_PKP2	4	14
LDLRAD4	0.972	0.0268	1	3.03	8.88	12.6	0.000517	1.57	RV	CELLSTATES	vCM1.2	control_PKP2	4	14
TRPC1	0.969	0.0463	0.323	1	7.37	10.8	0.00129	1.33	RV	CELLSTATES	vCM1.2	control_PKP2	4	14
SOS2	0.961	0.042	0.476	1.48	7.89	11.1	0.00108	1.38	RV	CELLSTATES	vCM1.2	control_PKP2	4	14
USP25	0.939	0.0491	0.353	1.05	7.46	10.6	0.00142	1.31	RV	CELLSTATES	vCM1.2	control_PKP2	4	14
PPP1R9A	0.931	0.0325	0.794	2.25	8.5	11.8	0.000764	1.49	RV	CELLSTATES	vCM1.2	control_PKP2	4	14
LMO7	0.929	0.0271	1.24	4.06	9.27	12.5	0.000552	1.57	RV	CELLSTATES	vCM1.2	control_PKP2	4	14
TBC1D4	0.927	0.0288	1.4	4.58	9.43	12.2	0.000628	1.54	RV	CELLSTATES	vCM1.2	control_PKP2	4	14
MLF1	0.925	0.0463	0.451	1.26	7.73	10.8	0.00128	1.33	RV	CELLSTATES	vCM1.2	control_PKP2	4	14
FBXL7	0.921	0.0271	1.43	4.51	9.42	12.4	0.000561	1.57	RV	CELLSTATES	vCM1.2	control_PKP2	4	14
FGD4	0.918	0.0463	0.805	2.57	8.63	10.8	0.00128	1.33	RV	CELLSTATES	vCM1.2	control_PKP2	4	14
PCDH9	0.882	0.0488	1.8	6.35	9.84	10.6	0.0014	1.31	RV	CELLSTATES	vCM1.2	control_PKP2	4	14

## Sheet: PVneg_control
Gene	logFC	FDR	mean_exp_control	mean_exp_genotype	logCPM	F	PValue	FDR_plot	Region	annotation_level	cell_state	comparison	Observations_genotype	Observations_reference
NPPB	4.4	3.15e-10	0.0308	3.28	8.07	73.3	2.37e-14	9.5	RV	CELLSTATES	vCM1.2	control_PVneg	4	14
FAM19A5	4.38	0.0028	0	0.195	4.01	23.1	4.41e-06	2.55	RV	CELLSTATES	vCM1.2	control_PVneg	4	14
NPPA	4.04	0.000704	0.0283	0.502	6.05	26.7	8.46e-07	3.15	RV	CELLSTATES	vCM1.2	control_PVneg	4	14
AC090735.1	3.75	0.00574	0.0026	0.0611	4.18	19.7	1.85e-05	2.24	RV	CELLSTATES	vCM1.2	control_PVneg	4	14
CALB1	3.53	0.0241	0	0.0376	3.74	17.8	0.000181	1.62	RV	CELLSTATES	vCM1.2	control_PVneg	4	14
AC139491.7	3.52	0.0213	0	0.0559	3.72	18.4	0.000134	1.67	RV	CELLSTATES	vCM1.2	control_PVneg	4	14
SLC6A6	3.42	8.65e-06	0.0339	0.369	5.75	39.8	3.9e-09	5.06	RV	CELLSTATES	vCM1.2	control_PVneg	4	14
ZNF727	3.32	0.014	0.00221	0.0705	4.03	16.8	7.23e-05	1.86	RV	CELLSTATES	vCM1.2	control_PVneg	4	14
CCDC15	3.3	0.0492	0	0.0343	3.71	15.9	0.000643	1.31	RV	CELLSTATES	vCM1.2	control_PVneg	4	14
MAP2	3.19	0.00553	0.0237	0.218	5.25	20.4	1.38e-05	2.26	RV	CELLSTATES	vCM1.2	control_PVneg	4	14
AC010136.1	3.11	0.0284	0.000978	0.055	3.82	15.1	0.000254	1.55	RV	CELLSTATES	vCM1.2	control_PVneg	4	14
FAM111A	3.11	0.0313	0.00101	0.0514	3.81	15.2	0.000319	1.5	RV	CELLSTATES	vCM1.2	control_PVneg	4	14
AC082651.4	3.1	0.0164	0	0.0962	3.76	16.4	9.13e-05	1.78	RV	CELLSTATES	vCM1.2	control_PVneg	4	14
RMRP	3.1	0.0164	0	0.0962	3.76	16.4	9.13e-05	1.78	RV	CELLSTATES	vCM1.2	control_PVneg	4	14
B3GALT5	3	0.0117	0.0045	0.151	4.43	17.5	5.29e-05	1.93	RV	CELLSTATES	vCM1.2	control_PVneg	4	14
PCDH9-AS3	2.96	0.0241	0.00501	0.113	4.26	14.9	0.00018	1.62	RV	CELLSTATES	vCM1.2	control_PVneg	4	14
STAT4	2.77	0.0227	0.0105	0.172	4.54	15.2	0.00015	1.64	RV	CELLSTATES	vCM1.2	control_PVneg	4	14
C5AR1	2.57	0.0178	0.00858	0.15	4.46	16	0.000106	1.75	RV	CELLSTATES	vCM1.2	control_PVneg	4	14
PARP8	2.45	0.0479	0.0177	0.122	4.78	12.3	0.000606	1.32	RV	CELLSTATES	vCM1.2	control_PVneg	4	14
CDHR3	2.41	2.82e-05	0.0964	0.754	6.53	36.4	1.48e-08	4.55	RV	CELLSTATES	vCM1.2	control_PVneg	4	14
AC067956.1	2.33	0.0313	0.0514	0.112	4.95	13.7	0.00032	1.5	RV	CELLSTATES	vCM1.2	control_PVneg	4	14
PROM1	2.28	0.0116	0.0201	0.289	4.82	17.5	5.15e-05	1.93	RV	CELLSTATES	vCM1.2	control_PVneg	4	14
NAAA	2.25	0.00557	0.0275	0.261	5.24	20.1	1.54e-05	2.25	RV	CELLSTATES	vCM1.2	control_PVneg	4	14
CLSTN2	2.23	0.0175	0.0223	0.257	4.91	16	0.000102	1.76	RV	CELLSTATES	vCM1.2	control_PVneg	4	14
NOVA1	2.22	0.00574	0.0361	0.32	5.19	19.9	1.73e-05	2.24	RV	CELLSTATES	vCM1.2	control_PVneg	4	14
EXOC3-AS1	2.2	0.0293	0.0136	0.259	4.66	13.9	0.000286	1.53	RV	CELLSTATES	vCM1.2	control_PVneg	4	14
MATN2	2.06	0.00718	0.0424	0.26	5.4	18.9	2.7e-05	2.14	RV	CELLSTATES	vCM1.2	control_PVneg	4	14
RPGR	2.06	0.0284	0.025	0.188	5.04	14.2	0.000252	1.55	RV	CELLSTATES	vCM1.2	control_PVneg	4	14
PIP4K2A	2.03	0.00398	0.0515	0.313	5.58	21.6	8.05e-06	2.4	RV	CELLSTATES	vCM1.2	control_PVneg	4	14
ANKRD33B	2.01	0.00553	0.0649	0.463	5.81	20.3	1.41e-05	2.26	RV	CELLSTATES	vCM1.2	control_PVneg	4	14
CREB5	1.99	5.15e-06	0.263	2.01	7.66	41.9	1.73e-09	5.29	RV	CELLSTATES	vCM1.2	control_PVneg	4	14
AC010327.3	1.97	0.00574	0.0467	0.515	5.72	19.7	1.92e-05	2.24	RV	CELLSTATES	vCM1.2	control_PVneg	4	14
SPOCK1	1.94	0.016	0.146	0.503	6.48	16.5	8.44e-05	1.79	RV	CELLSTATES	vCM1.2	control_PVneg	4	14
DHRS3	1.92	0.00557	0.0526	0.371	5.56	20.1	1.55e-05	2.25	RV	CELLSTATES	vCM1.2	control_PVneg	4	14
EXT1	1.92	5.15e-06	0.456	3	8.3	41.6	1.94e-09	5.29	RV	CELLSTATES	vCM1.2	control_PVneg	4	14
ZDHHC14	1.89	7.03e-05	0.185	1.25	7.26	33.8	4.22e-08	4.15	RV	CELLSTATES	vCM1.2	control_PVneg	4	14
ADGRL3	1.88	0.00574	0.099	0.453	6.25	19.6	1.94e-05	2.24	RV	CELLSTATES	vCM1.2	control_PVneg	4	14
CSMD1	1.87	0.00489	0.0789	0.942	6	21	1.05e-05	2.31	RV	CELLSTATES	vCM1.2	control_PVneg	4	14
LINC01301	1.82	0.0455	0.0354	0.199	5.05	12.5	0.00056	1.34	RV	CELLSTATES	vCM1.2	control_PVneg	4	14
AC093157.1	1.79	0.0201	0.0442	0.293	5.34	15.7	0.000122	1.7	RV	CELLSTATES	vCM1.2	control_PVneg	4	14
GAS7	1.79	0.00391	0.0797	0.513	6.01	21.8	7.35e-06	2.41	RV	CELLSTATES	vCM1.2	control_PVneg	4	14
BCL2	1.77	0.000717	0.242	1.53	7.59	26.5	9.16e-07	3.14	RV	CELLSTATES	vCM1.2	control_PVneg	4	14
TTC39C	1.77	0.0277	0.0552	0.261	5.57	14.2	0.000243	1.56	RV	CELLSTATES	vCM1.2	control_PVneg	4	14
FKBP5	1.76	0.000128	0.65	3.42	8.65	31.9	9.33e-08	3.89	RV	CELLSTATES	vCM1.2	control_PVneg	4	14
ATP6AP1L	1.69	0.0292	0.0521	0.319	5.5	13.9	0.000279	1.53	RV	CELLSTATES	vCM1.2	control_PVneg	4	14
COLQ	1.67	0.0239	0.0719	0.368	5.84	15	0.00017	1.62	RV	CELLSTATES	vCM1.2	control_PVneg	4	14
BACH2	1.64	0.0133	0.12	0.65	6.56	17	6.4e-05	1.88	RV	CELLSTATES	vCM1.2	control_PVneg	4	14
CRIM1	1.63	0.0233	0.116	0.692	6.66	15.1	0.000161	1.63	RV	CELLSTATES	vCM1.2	control_PVneg	4	14
WDR44	1.61	0.00574	0.0912	0.514	6.13	19.7	1.91e-05	2.24	RV	CELLSTATES	vCM1.2	control_PVneg	4	14
TEC	1.52	0.0286	0.082	0.395	5.91	14	0.000265	1.54	RV	CELLSTATES	vCM1.2	control_PVneg	4	14
XPR1	1.51	0.000318	0.933	4.22	9.02	29.2	2.87e-07	3.5	RV	CELLSTATES	vCM1.2	control_PVneg	4	14
INPP4B	1.5	0.000128	1.56	7.31	9.79	31.9	9.6e-08	3.89	RV	CELLSTATES	vCM1.2	control_PVneg	4	14
TENM3	1.46	0.00338	0.272	1.14	7.24	22.2	6.1e-06	2.47	RV	CELLSTATES	vCM1.2	control_PVneg	4	14
TMEM71	1.46	0.000537	0.872	3.92	8.92	27.6	5.65e-07	3.27	RV	CELLSTATES	vCM1.2	control_PVneg	4	14
ABTB2	1.4	0.00553	0.226	0.938	7.03	20.4	1.35e-05	2.26	RV	CELLSTATES	vCM1.2	control_PVneg	4	14
INO80D	1.39	0.0126	0.283	1.98	7.43	17.3	5.77e-05	1.9	RV	CELLSTATES	vCM1.2	control_PVneg	4	14
ANTXR2	1.37	0.0164	0.231	1.03	7.26	16.3	9.05e-05	1.78	RV	CELLSTATES	vCM1.2	control_PVneg	4	14
FOXP2	1.37	0.0316	0.186	0.948	7.14	13.6	0.000331	1.5	RV	CELLSTATES	vCM1.2	control_PVneg	4	14
PKD2	1.34	0.0167	0.165	0.727	6.76	16.2	9.54e-05	1.78	RV	CELLSTATES	vCM1.2	control_PVneg	4	14
AL683813.1	1.31	0.0319	0.133	0.499	6.37	13.5	0.000345	1.5	RV	CELLSTATES	vCM1.2	control_PVneg	4	14
AC027117.2	1.28	0.0492	0.177	0.686	6.83	12.2	0.000642	1.31	RV	CELLSTATES	vCM1.2	control_PVneg	4	14
DOCK5	1.25	0.00669	0.564	2.15	8.23	19.1	2.46e-05	2.17	RV	CELLSTATES	vCM1.2	control_PVneg	4	14
GABRB1	1.25	0.0241	0.366	1.45	7.8	14.9	0.000174	1.62	RV	CELLSTATES	vCM1.2	control_PVneg	4	14
XPO1	1.25	0.0341	0.181	0.696	6.62	13.3	0.000379	1.47	RV	CELLSTATES	vCM1.2	control_PVneg	4	14
FBXO42	1.24	0.0268	0.222	1.04	6.98	14.4	0.000227	1.57	RV	CELLSTATES	vCM1.2	control_PVneg	4	14
ATAD2	1.22	0.0221	0.263	1.03	7.26	15.3	0.000143	1.66	RV	CELLSTATES	vCM1.2	control_PVneg	4	14
TBC1D1	1.22	0.0116	0.618	2.23	8.33	17.5	5.13e-05	1.93	RV	CELLSTATES	vCM1.2	control_PVneg	4	14
FOXO3	1.21	0.00793	0.743	2.79	8.63	18.6	3.16e-05	2.1	RV	CELLSTATES	vCM1.2	control_PVneg	4	14
SGK3	1.21	0.0392	0.181	0.711	6.66	12.9	0.00046	1.41	RV	CELLSTATES	vCM1.2	control_PVneg	4	14
SNTA1	1.21	0.0378	0.212	0.886	6.91	13.1	0.000426	1.42	RV	CELLSTATES	vCM1.2	control_PVneg	4	14
ZBTB16	1.17	0.014	1.26	4.59	9.32	16.8	7.13e-05	1.86	RV	CELLSTATES	vCM1.2	control_PVneg	4	14
PLPP1	1.16	0.0217	0.642	2.39	8.44	15.4	0.000138	1.66	RV	CELLSTATES	vCM1.2	control_PVneg	4	14
NEDD4L	1.15	0.0241	0.411	1.51	7.72	14.7	0.000193	1.62	RV	CELLSTATES	vCM1.2	control_PVneg	4	14
ST3GAL6	1.15	0.0229	0.465	1.71	7.94	15.2	0.000153	1.64	RV	CELLSTATES	vCM1.2	control_PVneg	4	14
ARHGAP24	1.13	0.014	1.52	6.13	9.76	16.8	7.1e-05	1.86	RV	CELLSTATES	vCM1.2	control_PVneg	4	14
PDZD2	1.09	0.0241	2.29	8.18	10.2	14.7	0.000195	1.62	RV	CELLSTATES	vCM1.2	control_PVneg	4	14
GREB1L	1.08	0.0297	0.712	2.59	8.58	13.8	0.000295	1.53	RV	CELLSTATES	vCM1.2	control_PVneg	4	14
FNDC3B	1.06	0.0209	1.17	4.19	9.26	15.5	0.00013	1.68	RV	CELLSTATES	vCM1.2	control_PVneg	4	14
VCL	1.06	0.0316	0.72	2.34	8.5	13.6	0.000335	1.5	RV	CELLSTATES	vCM1.2	control_PVneg	4	14
USP53	1.02	0.0392	0.981	3.47	8.98	12.9	0.000451	1.41	RV	CELLSTATES	vCM1.2	control_PVneg	4	14
PCDH9	0.98	0.0392	1.8	6.34	9.87	12.9	0.000458	1.41	RV	CELLSTATES	vCM1.2	control_PVneg	4	14
PALLD	0.924	0.0316	10.5	32.4	12.2	13.5	0.000337	1.5	RV	CELLSTATES	vCM1.2	control_PVneg	4	14

## Sheet: RBM20_control
Gene	logFC	FDR	mean_exp_control	mean_exp_genotype	logCPM	F	PValue	FDR_plot	Region	annotation_level	cell_state	comparison	Observations_genotype	Observations_reference
DNAI1	5.28	1.45e-05	0.000674	0.0953	3.81	33.5	2.55e-08	4.84	RV	CELLSTATES	vCM1.2	control_RBM20	5	14
EDA2R	4.7	0.00185	0	0.0405	3.54	20.3	1.13e-05	2.73	RV	CELLSTATES	vCM1.2	control_RBM20	5	14
MFSD2A	4.42	0.00433	0	0.0383	3.24	20.6	3.4e-05	2.36	RV	CELLSTATES	vCM1.2	control_RBM20	5	14
FUT9	4.29	0.00183	0.000978	0.0461	3.4	20.3	1.09e-05	2.74	RV	CELLSTATES	vCM1.2	control_RBM20	5	14
AC078980.1	4.16	2.37e-11	0.0124	0.389	5.19	71.4	5.06e-15	10.6	RV	CELLSTATES	vCM1.2	control_RBM20	5	14
RPS6KA6	4.13	0.0125	0	0.0291	3.25	17.9	0.000146	1.9	RV	CELLSTATES	vCM1.2	control_RBM20	5	14
HEYL	4.01	0.0173	0	0.0271	3.37	14.8	0.000218	1.76	RV	CELLSTATES	vCM1.2	control_RBM20	5	14
AP001646.3	3.96	0.0275	0	0.0296	3.24	15.7	0.000436	1.56	RV	CELLSTATES	vCM1.2	control_RBM20	5	14
SLC6A6	3.95	2.47e-11	0.0339	0.411	5.65	69.8	9.08e-15	10.6	RV	CELLSTATES	vCM1.2	control_RBM20	5	14
AC020900.1	3.87	0.0316	0	0.0259	3.24	15.4	0.000561	1.5	RV	CELLSTATES	vCM1.2	control_RBM20	5	14
ZNF804A	3.87	0.0306	0	0.0227	3.22	15.6	0.000533	1.51	RV	CELLSTATES	vCM1.2	control_RBM20	5	14
AL590560.2	3.86	0.0275	0	0.0232	3.29	14.7	0.000448	1.56	RV	CELLSTATES	vCM1.2	control_RBM20	5	14
LINC00278	3.86	0.0298	0	0.0241	3.21	15.2	0.00051	1.53	RV	CELLSTATES	vCM1.2	control_RBM20	5	14
AC240274.1	3.75	0.0485	0	0.0212	3.17	14.8	0.00107	1.31	RV	CELLSTATES	vCM1.2	control_RBM20	5	14
AC137723.1	3.6	0.0119	0.0023	0.0467	3.5	15.1	0.000135	1.92	RV	CELLSTATES	vCM1.2	control_RBM20	5	14
NPPB	3.58	2.37e-11	0.0308	1.19	6.9	70.7	6.44e-15	10.6	RV	CELLSTATES	vCM1.2	control_RBM20	5	14
AC067956.1	3.53	5.95e-07	0.0514	0.215	5.08	41.7	7.42e-10	6.23	RV	CELLSTATES	vCM1.2	control_RBM20	5	14
AL023881.1	3.53	0.042	0	0.0211	3.1	16.3	0.000868	1.38	RV	CELLSTATES	vCM1.2	control_RBM20	5	14
S100B	3.53	0.042	0	0.0211	3.1	16.3	0.000868	1.38	RV	CELLSTATES	vCM1.2	control_RBM20	5	14
IL31RA	3.52	0.0266	0.00101	0.0307	3.32	13.3	0.000416	1.57	RV	CELLSTATES	vCM1.2	control_RBM20	5	14
POM121L2	3.52	0.0316	0.00574	0.0315	3.34	13.7	0.000559	1.5	RV	CELLSTATES	vCM1.2	control_RBM20	5	14
HBA2	3.51	0.0362	0.000355	0.0457	3.53	12.6	0.000694	1.44	RV	CELLSTATES	vCM1.2	control_RBM20	5	14
SLC6A1-AS1	3.42	0.0236	0.00574	0.0323	3.47	13.3	0.000341	1.63	RV	CELLSTATES	vCM1.2	control_RBM20	5	14
COTL1	3.4	0.0049	0.00724	0.0783	3.92	17.6	4.03e-05	2.31	RV	CELLSTATES	vCM1.2	control_RBM20	5	14
PHF21B	3.38	0.0196	0.000711	0.0546	3.72	13.8	0.000267	1.71	RV	CELLSTATES	vCM1.2	control_RBM20	5	14
SPON1-AS1	3.37	0.00282	0.0119	0.0776	3.9	19.2	1.84e-05	2.55	RV	CELLSTATES	vCM1.2	control_RBM20	5	14
FAM89B	3.32	0.0464	0.00101	0.0357	3.44	11.7	0.00101	1.33	RV	CELLSTATES	vCM1.2	control_RBM20	5	14
GRIA3	3.32	2.52e-09	0.0247	0.445	5.57	56.5	1.66e-12	8.6	RV	CELLSTATES	vCM1.2	control_RBM20	5	14
ZNF727	3.28	0.0292	0.00221	0.0404	3.6	12.6	0.000482	1.53	RV	CELLSTATES	vCM1.2	control_RBM20	5	14
LINC01411	3.14	0.00331	0.00911	0.105	4.01	18.8	2.31e-05	2.48	RV	CELLSTATES	vCM1.2	control_RBM20	5	14
LINC02145	3.14	0.0362	0.00252	0.0428	3.49	11.8	0.000699	1.44	RV	CELLSTATES	vCM1.2	control_RBM20	5	14
PAK1	3.14	0.00494	0.00243	0.108	4.28	17.5	4.17e-05	2.31	RV	CELLSTATES	vCM1.2	control_RBM20	5	14
NPPA	3.13	0.00431	0.0283	0.0855	4.36	18	3.36e-05	2.37	RV	CELLSTATES	vCM1.2	control_RBM20	5	14
KCNJ3	3.1	9.41e-05	0.0164	0.224	4.81	27.8	3.32e-07	4.03	RV	CELLSTATES	vCM1.2	control_RBM20	5	14
CUX2	3.08	0.0307	0.00762	0.0615	3.83	12.4	0.000536	1.51	RV	CELLSTATES	vCM1.2	control_RBM20	5	14
C5AR1	3.04	0.000276	0.00858	0.162	4.63	25.1	1.14e-06	3.56	RV	CELLSTATES	vCM1.2	control_RBM20	5	14
SPOCK1	3.04	1.15e-09	0.146	0.681	6.52	59.1	5.93e-13	8.94	RV	CELLSTATES	vCM1.2	control_RBM20	5	14
AL033384.2	3.03	0.0035	0.0111	0.114	4.35	18.6	2.49e-05	2.46	RV	CELLSTATES	vCM1.2	control_RBM20	5	14
C1QTNF7	3.02	0.026	0.00493	0.0592	3.8	13	0.0004	1.58	RV	CELLSTATES	vCM1.2	control_RBM20	5	14
KCP	3.01	0.00173	0.0132	0.147	4.31	20.5	1.02e-05	2.76	RV	CELLSTATES	vCM1.2	control_RBM20	5	14
ADGRL3	2.94	1.2e-08	0.099	1.25	6.97	52.3	8.8e-12	7.92	RV	CELLSTATES	vCM1.2	control_RBM20	5	14
MRC2	2.9	0.0377	0.00708	0.0517	3.54	11.7	0.000741	1.42	RV	CELLSTATES	vCM1.2	control_RBM20	5	14
AC022858.1	2.86	0.0305	0.00257	0.0689	3.76	12.4	0.000528	1.52	RV	CELLSTATES	vCM1.2	control_RBM20	5	14
PARP8	2.8	0.00264	0.0177	0.123	4.47	19.4	1.68e-05	2.58	RV	CELLSTATES	vCM1.2	control_RBM20	5	14
C3orf52	2.74	1.33e-07	0.0747	0.627	6.23	46.1	1.18e-10	6.87	RV	CELLSTATES	vCM1.2	control_RBM20	5	14
IL1R1	2.69	0.022	0.00719	0.0937	3.96	13.5	0.00031	1.66	RV	CELLSTATES	vCM1.2	control_RBM20	5	14
RASD1	2.69	0.000495	0.14	0.252	5.32	23.7	2.21e-06	3.31	RV	CELLSTATES	vCM1.2	control_RBM20	5	14
DNAH7	2.64	0.0454	0.0166	0.0709	4	11.2	0.00097	1.34	RV	CELLSTATES	vCM1.2	control_RBM20	5	14
FAM81B	2.63	0.0362	0.0146	0.0736	4.03	11.8	0.000699	1.44	RV	CELLSTATES	vCM1.2	control_RBM20	5	14
NOVA1	2.61	2.58e-05	0.0361	0.297	5.14	31.7	5.68e-08	4.59	RV	CELLSTATES	vCM1.2	control_RBM20	5	14
SLC7A8	2.61	4.6e-07	0.0611	0.443	5.72	42.6	5.06e-10	6.34	RV	CELLSTATES	vCM1.2	control_RBM20	5	14
BTG2	2.58	1.95e-05	0.214	0.431	6.26	32.5	4.01e-08	4.71	RV	CELLSTATES	vCM1.2	control_RBM20	5	14
FAM122C	2.54	7.41e-06	0.0457	0.36	5.46	35.5	1.09e-08	5.13	RV	CELLSTATES	vCM1.2	control_RBM20	5	14
RGS7BP	2.52	0.0355	0.0142	0.0863	4.12	11.9	0.000677	1.45	RV	CELLSTATES	vCM1.2	control_RBM20	5	14
STX2	2.44	0.00413	0.0177	0.166	4.53	18.1	3.16e-05	2.38	RV	CELLSTATES	vCM1.2	control_RBM20	5	14
DLGAP1	2.39	7.64e-05	0.0532	0.405	5.7	28.5	2.43e-07	4.12	RV	CELLSTATES	vCM1.2	control_RBM20	5	14
HDX	2.38	0.0292	0.017	0.106	4.42	12.6	0.000488	1.53	RV	CELLSTATES	vCM1.2	control_RBM20	5	14
SLC9C1	2.34	1.53e-07	0.081	0.739	6.31	45.5	1.46e-10	6.82	RV	CELLSTATES	vCM1.2	control_RBM20	5	14
NNMT	2.32	0.0174	0.0336	0.127	4.64	14.1	0.000225	1.76	RV	CELLSTATES	vCM1.2	control_RBM20	5	14
AL365434.1	2.31	0.0187	0.0487	0.217	5.2	13.9	0.000249	1.73	RV	CELLSTATES	vCM1.2	control_RBM20	5	14
RPGR	2.31	0.00111	0.025	0.212	4.98	21.7	5.73e-06	2.95	RV	CELLSTATES	vCM1.2	control_RBM20	5	14
AC058791.1	2.27	7.99e-07	0.102	0.678	6.33	40.9	1.06e-09	6.1	RV	CELLSTATES	vCM1.2	control_RBM20	5	14
CARMIL1	2.26	5.97e-06	0.0841	0.553	6.08	36.1	8.33e-09	5.22	RV	CELLSTATES	vCM1.2	control_RBM20	5	14
ABCG2	2.24	0.000177	0.0373	0.317	5.39	26.2	7.11e-07	3.75	RV	CELLSTATES	vCM1.2	control_RBM20	5	14
RTN4	2.24	1.56e-05	0.0607	0.448	5.85	33.3	2.86e-08	4.81	RV	CELLSTATES	vCM1.2	control_RBM20	5	14
C5orf46	2.15	0.0139	0.0236	0.221	5.12	14.7	0.000165	1.86	RV	CELLSTATES	vCM1.2	control_RBM20	5	14
AC019211.1	2.14	0.00205	0.05	0.266	5.48	20	1.26e-05	2.69	RV	CELLSTATES	vCM1.2	control_RBM20	5	14
TENM3	2.14	1.47e-08	0.272	1.55	7.48	51.6	1.19e-11	7.83	RV	CELLSTATES	vCM1.2	control_RBM20	5	14
AC104806.2	2.11	0.0262	0.0186	0.144	4.52	12.9	0.000407	1.58	RV	CELLSTATES	vCM1.2	control_RBM20	5	14
OSBPL6	2.11	5.55e-05	0.0829	0.475	5.96	29.4	1.59e-07	4.26	RV	CELLSTATES	vCM1.2	control_RBM20	5	14
LINC01242	2.09	0.047	0.0226	0.111	4.37	11.1	0.00103	1.33	RV	CELLSTATES	vCM1.2	control_RBM20	5	14
FARP1	2.08	0.00119	0.0634	0.317	5.47	21.5	6.27e-06	2.93	RV	CELLSTATES	vCM1.2	control_RBM20	5	14
PALM2	2.08	0.0235	0.016	0.161	4.61	13.3	0.000337	1.63	RV	CELLSTATES	vCM1.2	control_RBM20	5	14
SLC9B2	2.08	0.0352	0.0236	0.117	4.44	11.9	0.000666	1.45	RV	CELLSTATES	vCM1.2	control_RBM20	5	14
ERC2	2.07	0.00137	0.0462	0.287	5.44	21.1	7.45e-06	2.86	RV	CELLSTATES	vCM1.2	control_RBM20	5	14
ACTA1	2.03	5.89e-07	0.929	3.91	8.93	41.8	6.92e-10	6.23	RV	CELLSTATES	vCM1.2	control_RBM20	5	14
LINC02306	2.03	0.000876	0.0586	0.366	5.59	22.3	4.38e-06	3.06	RV	CELLSTATES	vCM1.2	control_RBM20	5	14
TPM3	2.02	7.64e-05	0.0708	0.442	5.87	28.5	2.47e-07	4.12	RV	CELLSTATES	vCM1.2	control_RBM20	5	14
FLNC-AS1	1.99	0.000376	0.118	0.504	6.19	24.4	1.63e-06	3.43	RV	CELLSTATES	vCM1.2	control_RBM20	5	14
NEB	1.99	0.00349	0.0803	0.324	5.76	18.6	2.46e-05	2.46	RV	CELLSTATES	vCM1.2	control_RBM20	5	14
HOPX	1.98	0.00406	0.114	0.408	5.92	18.2	2.96e-05	2.39	RV	CELLSTATES	vCM1.2	control_RBM20	5	14
ZBTB49	1.98	0.0189	0.0318	0.158	4.76	13.9	0.000253	1.72	RV	CELLSTATES	vCM1.2	control_RBM20	5	14
AC007319.1	1.89	0.00183	0.0746	0.324	5.68	20.3	1.1e-05	2.74	RV	CELLSTATES	vCM1.2	control_RBM20	5	14
HS6ST3	1.88	4.08e-05	0.241	1.21	7.19	30.5	9.87e-08	4.39	RV	CELLSTATES	vCM1.2	control_RBM20	5	14
PTK2B	1.88	0.0352	0.0247	0.153	4.82	11.9	0.000666	1.45	RV	CELLSTATES	vCM1.2	control_RBM20	5	14
MID1	1.82	0.00901	0.115	0.423	6.23	15.8	9.85e-05	2.05	RV	CELLSTATES	vCM1.2	control_RBM20	5	14
MUM1L1	1.81	0.00761	0.0408	0.29	5.3	16.3	7.77e-05	2.12	RV	CELLSTATES	vCM1.2	control_RBM20	5	14
NAAA	1.81	0.0298	0.0275	0.198	5.04	12.5	0.000512	1.53	RV	CELLSTATES	vCM1.2	control_RBM20	5	14
PAG1	1.8	4.38e-05	0.157	0.741	6.66	30.3	1.09e-07	4.36	RV	CELLSTATES	vCM1.2	control_RBM20	5	14
MEAF6	1.79	0.0352	0.0354	0.156	4.82	12	0.000658	1.45	RV	CELLSTATES	vCM1.2	control_RBM20	5	14
PLCE1	1.79	0.00487	0.0514	0.343	5.65	17.6	3.97e-05	2.31	RV	CELLSTATES	vCM1.2	control_RBM20	5	14
XIRP1	1.79	0.00612	0.109	0.219	5.36	16.9	5.71e-05	2.21	RV	CELLSTATES	vCM1.2	control_RBM20	5	14
LINC00630	1.77	0.0239	0.0361	0.187	4.99	13.2	0.000349	1.62	RV	CELLSTATES	vCM1.2	control_RBM20	5	14
USP9Y	1.77	0.00282	0.279	1.04	7.23	19.2	1.84e-05	2.55	RV	CELLSTATES	vCM1.2	control_RBM20	5	14
PDE3B	1.75	1.35e-05	0.279	1.53	7.58	33.8	2.28e-08	4.87	RV	CELLSTATES	vCM1.2	control_RBM20	5	14
MB21D2	1.74	0.00786	0.0525	0.268	5.27	16.2	8.14e-05	2.1	RV	CELLSTATES	vCM1.2	control_RBM20	5	14
PTCHD1-AS	1.74	0.00309	0.073	0.348	5.7	19	2.06e-05	2.51	RV	CELLSTATES	vCM1.2	control_RBM20	5	14
MED12L	1.72	0.0275	0.0306	0.211	5.01	12.7	0.000445	1.56	RV	CELLSTATES	vCM1.2	control_RBM20	5	14
PSMA1	1.72	0.00148	0.081	0.4	5.87	20.9	8.14e-06	2.83	RV	CELLSTATES	vCM1.2	control_RBM20	5	14
UTY	1.72	0.00513	0.455	1.98	8.05	17.4	4.4e-05	2.29	RV	CELLSTATES	vCM1.2	control_RBM20	5	14
SH3RF3	1.71	0.000577	0.169	0.702	6.7	23.3	2.71e-06	3.24	RV	CELLSTATES	vCM1.2	control_RBM20	5	14
ZDHHC14	1.71	2.63e-05	0.185	1.12	7.07	31.6	5.98e-08	4.58	RV	CELLSTATES	vCM1.2	control_RBM20	5	14
OTUD1	1.7	0.0425	0.0595	0.194	5.31	11.4	0.000885	1.37	RV	CELLSTATES	vCM1.2	control_RBM20	5	14
RANBP17	1.67	0.00617	0.0909	0.349	5.86	16.9	5.79e-05	2.21	RV	CELLSTATES	vCM1.2	control_RBM20	5	14
MAPK4	1.66	7.02e-05	0.444	2.28	8.21	28.8	2.11e-07	4.15	RV	CELLSTATES	vCM1.2	control_RBM20	5	14
ODF2L	1.66	0.0128	0.0635	0.247	5.33	14.9	0.000151	1.89	RV	CELLSTATES	vCM1.2	control_RBM20	5	14
AC008957.2	1.65	4.62e-05	0.32	1.77	7.77	30	1.25e-07	4.34	RV	CELLSTATES	vCM1.2	control_RBM20	5	14
GALNT18	1.63	0.0125	0.0788	0.481	6.13	15	0.000144	1.9	RV	CELLSTATES	vCM1.2	control_RBM20	5	14
EPB41L4B	1.62	0.00761	0.089	0.544	6.29	16.3	7.65e-05	2.12	RV	CELLSTATES	vCM1.2	control_RBM20	5	14
GADD45G	1.62	0.00321	0.389	0.807	7.12	18.9	2.17e-05	2.49	RV	CELLSTATES	vCM1.2	control_RBM20	5	14
PHKA1	1.62	0.0286	0.0392	0.245	5.3	12.6	0.000471	1.54	RV	CELLSTATES	vCM1.2	control_RBM20	5	14
PIP4K2A	1.58	0.0292	0.0515	0.244	5.39	12.6	0.000485	1.53	RV	CELLSTATES	vCM1.2	control_RBM20	5	14
SNHG22	1.58	0.026	0.051	0.241	5.3	12.9	0.000401	1.58	RV	CELLSTATES	vCM1.2	control_RBM20	5	14
AC016831.7	1.57	1.95e-05	1.45	6.19	9.65	32.6	3.9e-08	4.71	RV	CELLSTATES	vCM1.2	control_RBM20	5	14
LINC00513	1.57	1.92e-05	0.596	2.86	8.47	32.7	3.67e-08	4.72	RV	CELLSTATES	vCM1.2	control_RBM20	5	14
LRRC1	1.57	0.0377	0.0563	0.265	5.56	11.7	0.000737	1.42	RV	CELLSTATES	vCM1.2	control_RBM20	5	14
MLLT3	1.57	0.000357	0.17	0.897	6.91	24.5	1.52e-06	3.45	RV	CELLSTATES	vCM1.2	control_RBM20	5	14
KLRD1	1.56	0.00248	0.14	0.704	6.6	19.6	1.57e-05	2.61	RV	CELLSTATES	vCM1.2	control_RBM20	5	14
GAS7	1.54	0.00577	0.0797	0.415	5.9	17	5.3e-05	2.24	RV	CELLSTATES	vCM1.2	control_RBM20	5	14
ITPR1	1.53	0.00484	0.119	0.494	6.25	17.7	3.91e-05	2.32	RV	CELLSTATES	vCM1.2	control_RBM20	5	14
ZDHHC11	1.53	0.042	0.071	0.238	5.44	11.4	0.000869	1.38	RV	CELLSTATES	vCM1.2	control_RBM20	5	14
PLIN2	1.52	0.00863	0.123	0.35	5.81	15.9	9.38e-05	2.06	RV	CELLSTATES	vCM1.2	control_RBM20	5	14
AC107067.1	1.51	0.0274	0.155	0.553	6.48	12.8	0.000433	1.56	RV	CELLSTATES	vCM1.2	control_RBM20	5	14
TTC39C	1.51	0.0404	0.0552	0.23	5.26	11.6	0.000812	1.39	RV	CELLSTATES	vCM1.2	control_RBM20	5	14
PDLIM3	1.5	0.00327	1.15	2.81	8.91	18.8	2.24e-05	2.48	RV	CELLSTATES	vCM1.2	control_RBM20	5	14
CLTCL1	1.49	0.0292	0.0709	0.272	5.55	12.5	0.000491	1.53	RV	CELLSTATES	vCM1.2	control_RBM20	5	14
MBOAT2	1.47	0.0212	0.0731	0.35	5.82	13.6	0.00029	1.67	RV	CELLSTATES	vCM1.2	control_RBM20	5	14
RBL2	1.47	0.00123	0.176	0.837	6.82	21.4	6.58e-06	2.91	RV	CELLSTATES	vCM1.2	control_RBM20	5	14
AP002518.2	1.46	0.0247	0.0802	0.457	6.07	13.1	0.000374	1.61	RV	CELLSTATES	vCM1.2	control_RBM20	5	14
EDNRA	1.46	0.0264	0.124	0.505	6.14	12.9	0.000411	1.58	RV	CELLSTATES	vCM1.2	control_RBM20	5	14
ELL2	1.46	0.00159	1.05	3.73	9.06	20.7	8.96e-06	2.8	RV	CELLSTATES	vCM1.2	control_RBM20	5	14
MOB3B	1.46	0.00743	0.137	0.537	6.36	16.4	7.31e-05	2.13	RV	CELLSTATES	vCM1.2	control_RBM20	5	14
DOCK5	1.45	9.41e-05	0.564	2.58	8.39	27.9	3.23e-07	4.03	RV	CELLSTATES	vCM1.2	control_RBM20	5	14
XPR1	1.43	0.000154	0.933	3.93	8.99	26.6	5.89e-07	3.81	RV	CELLSTATES	vCM1.2	control_RBM20	5	14
APBB2	1.42	0.00543	0.188	0.703	6.82	17.2	4.82e-05	2.27	RV	CELLSTATES	vCM1.2	control_RBM20	5	14
MEF2C-AS1	1.41	0.00943	0.11	0.474	6.15	15.6	0.000105	2.03	RV	CELLSTATES	vCM1.2	control_RBM20	5	14
SLC1A3	1.41	7.19e-05	1.39	6.26	9.61	28.7	2.22e-07	4.14	RV	CELLSTATES	vCM1.2	control_RBM20	5	14
ZNF189	1.41	0.0147	0.108	0.451	6.11	14.6	0.000177	1.83	RV	CELLSTATES	vCM1.2	control_RBM20	5	14
RPL41	1.38	0.0173	0.172	0.453	6.29	14.1	0.000221	1.76	RV	CELLSTATES	vCM1.2	control_RBM20	5	14
CPEB4	1.37	0.000912	1.55	5.23	9.54	22.1	4.62e-06	3.04	RV	CELLSTATES	vCM1.2	control_RBM20	5	14
LPL	1.37	0.00408	1.56	4.69	9.51	18.2	3.08e-05	2.39	RV	CELLSTATES	vCM1.2	control_RBM20	5	14
TBC1D9	1.37	0.0295	0.0762	0.347	5.72	12.5	0.0005	1.53	RV	CELLSTATES	vCM1.2	control_RBM20	5	14
EIF2AK3	1.36	0.022	0.112	0.507	6.29	13.5	0.000307	1.66	RV	CELLSTATES	vCM1.2	control_RBM20	5	14
MTM1	1.36	0.0345	0.0872	0.389	5.99	12	0.000638	1.46	RV	CELLSTATES	vCM1.2	control_RBM20	5	14
UGGT2	1.36	0.00605	0.157	0.707	6.72	16.9	5.6e-05	2.22	RV	CELLSTATES	vCM1.2	control_RBM20	5	14
ATP1B3	1.34	0.042	0.189	0.418	6.21	11.4	0.000865	1.38	RV	CELLSTATES	vCM1.2	control_RBM20	5	14
BACH2	1.33	0.0352	0.12	0.496	6.38	11.9	0.00067	1.45	RV	CELLSTATES	vCM1.2	control_RBM20	5	14
FKBP5	1.33	0.00407	0.65	3.03	8.58	18.2	3.03e-05	2.39	RV	CELLSTATES	vCM1.2	control_RBM20	5	14
STOX2	1.33	0.00406	0.72	2.35	8.45	18.2	2.98e-05	2.39	RV	CELLSTATES	vCM1.2	control_RBM20	5	14
WWTR1	1.31	0.00406	0.286	1.05	7.23	18.3	2.93e-05	2.39	RV	CELLSTATES	vCM1.2	control_RBM20	5	14
C4orf45	1.3	0.0162	0.205	0.915	7.01	14.3	0.000201	1.79	RV	CELLSTATES	vCM1.2	control_RBM20	5	14
SLC22A5	1.3	0.0174	0.136	0.604	6.46	14.1	0.000223	1.76	RV	CELLSTATES	vCM1.2	control_RBM20	5	14
TASP1	1.3	0.0146	0.14	0.537	6.42	14.6	0.000173	1.84	RV	CELLSTATES	vCM1.2	control_RBM20	5	14
BCL2	1.29	0.00648	0.242	1.06	7.2	16.7	6.14e-05	2.19	RV	CELLSTATES	vCM1.2	control_RBM20	5	14
AP005329.2	1.28	0.0171	0.234	1.18	7.43	14.2	0.000214	1.77	RV	CELLSTATES	vCM1.2	control_RBM20	5	14
BICD1	1.28	0.0173	0.165	0.614	6.6	14.1	0.000221	1.76	RV	CELLSTATES	vCM1.2	control_RBM20	5	14
CDKL5	1.28	0.00483	0.282	1.11	7.29	17.7	3.87e-05	2.32	RV	CELLSTATES	vCM1.2	control_RBM20	5	14
MYL12A	1.28	0.0236	1.21	2.89	9.05	13.3	0.000342	1.63	RV	CELLSTATES	vCM1.2	control_RBM20	5	14
AL683813.1	1.26	0.0329	0.133	0.484	6.33	12.2	0.000594	1.48	RV	CELLSTATES	vCM1.2	control_RBM20	5	14
TMTC1	1.26	0.0049	0.326	1.38	7.58	17.6	4.06e-05	2.31	RV	CELLSTATES	vCM1.2	control_RBM20	5	14
OTULIN	1.24	0.0329	0.146	0.525	6.37	12.2	0.000595	1.48	RV	CELLSTATES	vCM1.2	control_RBM20	5	14
RECK	1.24	0.0367	0.123	0.381	6.05	11.8	0.000714	1.44	RV	CELLSTATES	vCM1.2	control_RBM20	5	14
SMARCA2	1.24	0.00438	0.33	1.15	7.41	17.9	3.47e-05	2.36	RV	CELLSTATES	vCM1.2	control_RBM20	5	14
AF241726.2	1.23	0.0346	0.106	0.43	6.07	12	0.000643	1.46	RV	CELLSTATES	vCM1.2	control_RBM20	5	14
ZNF827	1.22	0.0073	0.253	0.985	7.19	16.4	7.08e-05	2.14	RV	CELLSTATES	vCM1.2	control_RBM20	5	14
PPM1H	1.21	0.0462	0.109	0.4	6.04	11.1	0.001	1.34	RV	CELLSTATES	vCM1.2	control_RBM20	5	14
MBTPS1	1.19	0.0454	0.179	0.705	6.77	11.2	0.000973	1.34	RV	CELLSTATES	vCM1.2	control_RBM20	5	14
SLC44A1	1.19	0.0275	0.181	0.678	6.71	12.7	0.000444	1.56	RV	CELLSTATES	vCM1.2	control_RBM20	5	14
LDLRAD4	1.18	0.00542	1	3.7	9.04	17.3	4.74e-05	2.27	RV	CELLSTATES	vCM1.2	control_RBM20	5	14
ATAD2	1.17	0.0147	0.263	1.02	7.27	14.6	0.000177	1.83	RV	CELLSTATES	vCM1.2	control_RBM20	5	14
FNIP2	1.13	0.0125	1.26	4.98	9.39	15	0.000146	1.9	RV	CELLSTATES	vCM1.2	control_RBM20	5	14
FHL1	1.12	0.00692	0.871	2.86	8.76	16.6	6.6e-05	2.16	RV	CELLSTATES	vCM1.2	control_RBM20	5	14
HIVEP2	1.12	0.047	0.192	0.613	6.63	11.1	0.00103	1.33	RV	CELLSTATES	vCM1.2	control_RBM20	5	14
PKD2	1.12	0.0329	0.165	0.668	6.68	12.2	0.000595	1.48	RV	CELLSTATES	vCM1.2	control_RBM20	5	14
DCBLD2	1.11	0.0236	0.286	1.09	7.33	13.3	0.000343	1.63	RV	CELLSTATES	vCM1.2	control_RBM20	5	14
JAK2	1.1	0.0176	0.367	1.24	7.56	14.1	0.000228	1.76	RV	CELLSTATES	vCM1.2	control_RBM20	5	14
RNF150	1.1	0.00497	2.17	7.28	10	17.5	4.23e-05	2.3	RV	CELLSTATES	vCM1.2	control_RBM20	5	14
COL23A1	1.06	0.0292	0.283	1.05	7.27	12.6	0.000489	1.53	RV	CELLSTATES	vCM1.2	control_RBM20	5	14
PDZD2	1.04	0.0184	2.29	9.49	10.3	13.9	0.000242	1.74	RV	CELLSTATES	vCM1.2	control_RBM20	5	14
EVI5	1.02	0.0331	0.459	1.39	7.77	12.1	0.000601	1.48	RV	CELLSTATES	vCM1.2	control_RBM20	5	14
ZSWIM6	1	0.0377	0.4	1.12	7.53	11.7	0.000743	1.42	RV	CELLSTATES	vCM1.2	control_RBM20	5	14
TBC1D1	0.989	0.0341	0.618	2.23	8.34	12.1	0.000626	1.47	RV	CELLSTATES	vCM1.2	control_RBM20	5	14
ST3GAL6	0.988	0.0404	0.465	1.63	7.95	11.5	0.000816	1.39	RV	CELLSTATES	vCM1.2	control_RBM20	5	14
FNDC3B	0.973	0.0239	1.17	4.21	9.25	13.2	0.000353	1.62	RV	CELLSTATES	vCM1.2	control_RBM20	5	14
DLG1	0.96	0.0459	0.472	1.56	7.91	11.2	0.000991	1.34	RV	CELLSTATES	vCM1.2	control_RBM20	5	14
MBNL1	0.949	0.0298	1.67	4.9	9.57	12.5	0.00051	1.53	RV	CELLSTATES	vCM1.2	control_RBM20	5	14
PPM1L	0.947	0.0295	0.87	2.48	8.61	12.5	0.000498	1.53	RV	CELLSTATES	vCM1.2	control_RBM20	5	14
CPED1	0.936	0.042	0.897	2.84	8.8	11.4	0.000869	1.38	RV	CELLSTATES	vCM1.2	control_RBM20	5	14
SVIL	0.905	0.0352	2.68	7.12	10.2	12	0.000662	1.45	RV	CELLSTATES	vCM1.2	control_RBM20	5	14

## Sheet: TTN_control
Gene	logFC	FDR	mean_exp_control	mean_exp_genotype	logCPM	F	PValue	FDR_plot	Region	annotation_level	cell_state	comparison	Observations_genotype	Observations_reference
DHCR24	5.89	0.000544	0	0.0219	3.2	26.1	1.41e-06	3.26	RV	CELLSTATES	vCM1.2	control_TTN	6	14
NPPB	5.41	2.58e-17	0.0308	3.16	8.1	136	1.91e-21	16.6	RV	CELLSTATES	vCM1.2	control_TTN	6	14
NPPA	5.27	6.83e-10	0.0283	0.507	5.88	70.6	1.01e-13	9.17	RV	CELLSTATES	vCM1.2	control_TTN	6	14
EDA2R	5.25	0.00162	0	0.0489	3.61	22.5	6.55e-06	2.79	RV	CELLSTATES	vCM1.2	control_TTN	6	14
CLRN1-AS1	4.79	0.0065	0	0.0144	3.1	18.7	5.16e-05	2.19	RV	CELLSTATES	vCM1.2	control_TTN	6	14
ARSJ	4.68	0.0123	0	0.0504	3.66	16	0.000114	1.91	RV	CELLSTATES	vCM1.2	control_TTN	6	14
HYAL4	4.6	0.000544	0.00347	0.0937	4.12	25.7	1.45e-06	3.26	RV	CELLSTATES	vCM1.2	control_TTN	6	14
CUX2	4.4	0.00163	0.00762	0.084	3.97	22.1	6.94e-06	2.79	RV	CELLSTATES	vCM1.2	control_TTN	6	14
AC008825.1	4.37	0.0219	0	0.0145	3.09	14.9	0.000259	1.66	RV	CELLSTATES	vCM1.2	control_TTN	6	14
AC018761.2	4.26	0.031	0.00893	0.0162	3.2	15.5	0.000458	1.51	RV	CELLSTATES	vCM1.2	control_TTN	6	14
PLCE1-AS2	4.24	0.0349	0	0.0255	3.3	12.7	0.000554	1.46	RV	CELLSTATES	vCM1.2	control_TTN	6	14
PLAT	4.19	0.0284	0	0.0199	3.2	13.4	0.000388	1.55	RV	CELLSTATES	vCM1.2	control_TTN	6	14
POM121L2	4.19	0.0199	0.00574	0.0177	3.22	14.7	0.000215	1.7	RV	CELLSTATES	vCM1.2	control_TTN	6	14
STAT4	4.14	5.59e-06	0.0105	0.219	4.95	41.5	2.49e-09	5.25	RV	CELLSTATES	vCM1.2	control_TTN	6	14
EPHA10	3.93	0.0474	0	0.016	3.17	12.6	0.000856	1.32	RV	CELLSTATES	vCM1.2	control_TTN	6	14
LINC02211	3.79	0.00319	0.00717	0.113	4.26	19.7	2.06e-05	2.5	RV	CELLSTATES	vCM1.2	control_TTN	6	14
KCP	3.74	0.000251	0.0132	0.137	4.45	28.1	5.4e-07	3.6	RV	CELLSTATES	vCM1.2	control_TTN	6	14
AC002463.1	3.68	0.019	0.00246	0.0513	3.7	14.7	0.000202	1.72	RV	CELLSTATES	vCM1.2	control_TTN	6	14
SLC6A6	3.64	1.42e-06	0.0339	0.708	6.3	46.3	4.22e-10	5.85	RV	CELLSTATES	vCM1.2	control_TTN	6	14
MAP2	3.59	3.97e-05	0.0237	0.188	4.86	34.1	4.6e-08	4.4	RV	CELLSTATES	vCM1.2	control_TTN	6	14
PDE8B	3.49	0.0468	0.00168	0.0331	3.45	11.7	0.000836	1.33	RV	CELLSTATES	vCM1.2	control_TTN	6	14
C1QTNF7	3.35	0.0219	0.00493	0.0649	3.9	14.2	0.000256	1.66	RV	CELLSTATES	vCM1.2	control_TTN	6	14
AC104827.1	3.3	6.28e-05	0.0289	0.181	4.84	32.4	8.84e-08	4.2	RV	CELLSTATES	vCM1.2	control_TTN	6	14
PARP8	3.24	0.000294	0.0177	0.234	5.04	27.6	6.63e-07	3.53	RV	CELLSTATES	vCM1.2	control_TTN	6	14
AL133346.1	3.11	0.0496	0.00107	0.054	3.72	11.6	0.000919	1.3	RV	CELLSTATES	vCM1.2	control_TTN	6	14
SPOCK1	3.04	8.23e-06	0.146	0.859	6.7	40.1	4.27e-09	5.08	RV	CELLSTATES	vCM1.2	control_TTN	6	14
ADGRL3	2.87	5.83e-05	0.099	1.2	7.04	32.8	7.78e-08	4.23	RV	CELLSTATES	vCM1.2	control_TTN	6	14
AL365434.1	2.87	0.00565	0.0487	0.141	4.73	18.1	4.19e-05	2.25	RV	CELLSTATES	vCM1.2	control_TTN	6	14
MSH4	2.78	0.019	0.0175	0.113	4.42	14.7	0.000202	1.72	RV	CELLSTATES	vCM1.2	control_TTN	6	14
AC067956.1	2.76	0.00719	0.0514	0.103	4.51	17.4	5.86e-05	2.14	RV	CELLSTATES	vCM1.2	control_TTN	6	14
LEPR	2.66	0.0428	0.0113	0.0738	4.02	12	0.000742	1.37	RV	CELLSTATES	vCM1.2	control_TTN	6	14
PLCE1	2.61	8.58e-06	0.0514	0.737	6.33	39.4	5.56e-09	5.07	RV	CELLSTATES	vCM1.2	control_TTN	6	14
SLC7A8	2.6	3.97e-05	0.0611	0.491	5.93	34	4.71e-08	4.4	RV	CELLSTATES	vCM1.2	control_TTN	6	14
AC078980.1	2.59	0.0104	0.0124	0.136	4.56	16.4	9.25e-05	1.98	RV	CELLSTATES	vCM1.2	control_TTN	6	14
NNMT	2.59	0.0065	0.0336	0.146	4.71	17.6	5.13e-05	2.19	RV	CELLSTATES	vCM1.2	control_TTN	6	14
FLNC-AS1	2.56	2.96e-05	0.118	0.572	6.37	35.1	3.07e-08	4.53	RV	CELLSTATES	vCM1.2	control_TTN	6	14
NOVA1	2.43	0.00289	0.0361	0.217	5.13	20	1.76e-05	2.54	RV	CELLSTATES	vCM1.2	control_TTN	6	14
PPM1E	2.41	0.00162	0.0188	0.233	5.09	22.2	6.63e-06	2.79	RV	CELLSTATES	vCM1.2	control_TTN	6	14
RASD1	2.36	0.02	0.14	0.126	4.99	14.5	0.000218	1.7	RV	CELLSTATES	vCM1.2	control_TTN	6	14
AC019211.1	2.35	0.00129	0.05	0.269	5.42	23.1	4.5e-06	2.89	RV	CELLSTATES	vCM1.2	control_TTN	6	14
AC019205.1	2.26	0.0305	0.0554	0.0915	4.54	13.1	0.000435	1.52	RV	CELLSTATES	vCM1.2	control_TTN	6	14
C5orf46	2.23	0.00801	0.0236	0.217	5.07	17.1	6.59e-05	2.1	RV	CELLSTATES	vCM1.2	control_TTN	6	14
XIRP1	2.19	0.00119	0.109	0.278	5.59	23.5	3.8e-06	2.92	RV	CELLSTATES	vCM1.2	control_TTN	6	14
ACTA1	2.17	9.74e-06	0.929	4.43	9.06	38.5	7.94e-09	5.01	RV	CELLSTATES	vCM1.2	control_TTN	6	14
AC093157.1	2.11	0.00165	0.0442	0.277	5.42	22	7.33e-06	2.78	RV	CELLSTATES	vCM1.2	control_TTN	6	14
ZNF622	2.11	0.0065	0.0294	0.187	4.98	17.7	5.04e-05	2.19	RV	CELLSTATES	vCM1.2	control_TTN	6	14
FARP1	2.1	0.00251	0.0634	0.297	5.53	20.7	1.3e-05	2.6	RV	CELLSTATES	vCM1.2	control_TTN	6	14
GNB3	2.1	0.0488	0.0322	0.113	4.57	11.6	0.000889	1.31	RV	CELLSTATES	vCM1.2	control_TTN	6	14
RPGR	2.1	0.00554	0.025	0.234	5.15	18.2	3.99e-05	2.26	RV	CELLSTATES	vCM1.2	control_TTN	6	14
TTLL7	2.08	0.0459	0.0278	0.171	4.94	11.8	0.000809	1.34	RV	CELLSTATES	vCM1.2	control_TTN	6	14
RND3	2.04	0.00289	0.0559	0.269	5.43	20.1	1.71e-05	2.54	RV	CELLSTATES	vCM1.2	control_TTN	6	14
EDNRA	2.01	0.00126	0.124	0.91	6.78	23.2	4.21e-06	2.9	RV	CELLSTATES	vCM1.2	control_TTN	6	14
COLQ	2	0.00228	0.0719	0.513	6.12	21	1.11e-05	2.64	RV	CELLSTATES	vCM1.2	control_TTN	6	14
GRIA3	2	0.023	0.0247	0.205	4.98	14	0.000281	1.64	RV	CELLSTATES	vCM1.2	control_TTN	6	14
BTBD8	1.99	0.0227	0.0418	0.167	4.87	14.1	0.000274	1.64	RV	CELLSTATES	vCM1.2	control_TTN	6	14
OTUD1	1.99	0.00696	0.0595	0.212	5.17	17.4	5.62e-05	2.16	RV	CELLSTATES	vCM1.2	control_TTN	6	14
RANBP17	1.99	0.00114	0.0909	0.486	6.11	23.8	3.3e-06	2.94	RV	CELLSTATES	vCM1.2	control_TTN	6	14
TPM3	1.97	0.000387	0.0708	0.391	5.86	26.8	9.18e-07	3.41	RV	CELLSTATES	vCM1.2	control_TTN	6	14
WIPF3	1.96	0.0253	0.0411	0.159	4.9	13.8	0.000316	1.6	RV	CELLSTATES	vCM1.2	control_TTN	6	14
HEPH	1.92	0.00237	0.0388	0.404	5.74	20.9	1.2e-05	2.62	RV	CELLSTATES	vCM1.2	control_TTN	6	14
PROS1	1.87	0.00862	0.0496	0.427	5.92	16.9	7.22e-05	2.06	RV	CELLSTATES	vCM1.2	control_TTN	6	14
MID1	1.85	0.00696	0.115	0.399	5.96	17.5	5.6e-05	2.16	RV	CELLSTATES	vCM1.2	control_TTN	6	14
UBB	1.8	0.0305	0.0594	0.19	5.17	13.1	0.000439	1.52	RV	CELLSTATES	vCM1.2	control_TTN	6	14
GADD45G	1.78	0.0044	0.389	0.853	7.2	18.8	3e-05	2.36	RV	CELLSTATES	vCM1.2	control_TTN	6	14
TMEM30A	1.78	0.0446	0.0325	0.173	4.89	11.9	0.000784	1.35	RV	CELLSTATES	vCM1.2	control_TTN	6	14
KLHL36	1.76	0.00258	0.0683	0.507	6.09	20.5	1.43e-05	2.59	RV	CELLSTATES	vCM1.2	control_TTN	6	14
NEB	1.76	0.0337	0.0803	0.237	5.44	12.7	0.000522	1.47	RV	CELLSTATES	vCM1.2	control_TTN	6	14
ZNF189	1.66	0.00256	0.108	0.6	6.39	20.5	1.4e-05	2.59	RV	CELLSTATES	vCM1.2	control_TTN	6	14
TNNC1	1.62	0.000197	0.695	1.94	8.22	29	3.65e-07	3.71	RV	CELLSTATES	vCM1.2	control_TTN	6	14
AC058791.1	1.59	0.0133	0.102	0.452	6.03	15.7	0.000128	1.88	RV	CELLSTATES	vCM1.2	control_TTN	6	14
EPB41L4B	1.59	0.0219	0.089	0.636	6.37	14.2	0.00025	1.66	RV	CELLSTATES	vCM1.2	control_TTN	6	14
SLC25A5	1.58	0.0428	0.0472	0.228	5.28	12	0.000742	1.37	RV	CELLSTATES	vCM1.2	control_TTN	6	14
MBOAT2	1.55	0.0131	0.0731	0.528	6.18	15.7	0.000124	1.88	RV	CELLSTATES	vCM1.2	control_TTN	6	14
FKBP5	1.54	0.00163	0.65	3.86	8.79	22.1	7.01e-06	2.79	RV	CELLSTATES	vCM1.2	control_TTN	6	14
ANTXR2	1.52	0.00293	0.231	1.33	7.34	19.9	1.82e-05	2.53	RV	CELLSTATES	vCM1.2	control_TTN	6	14
MYL2	1.5	0.00163	3.67	8.11	10.5	22	7.11e-06	2.79	RV	CELLSTATES	vCM1.2	control_TTN	6	14
RPS15	1.49	0.0407	0.11	0.217	5.46	12.1	0.000687	1.39	RV	CELLSTATES	vCM1.2	control_TTN	6	14
GLIDR	1.48	0.0429	0.0806	0.286	5.61	12	0.000751	1.37	RV	CELLSTATES	vCM1.2	control_TTN	6	14
JAK2	1.48	0.00156	0.367	1.91	7.94	22.4	6.14e-06	2.81	RV	CELLSTATES	vCM1.2	control_TTN	6	14
RPL41	1.48	0.00827	0.172	0.437	6.26	17	6.86e-05	2.08	RV	CELLSTATES	vCM1.2	control_TTN	6	14
BCL2	1.47	0.00253	0.242	1.39	7.45	20.6	1.37e-05	2.6	RV	CELLSTATES	vCM1.2	control_TTN	6	14
DCBLD2	1.45	0.00253	0.286	1.43	7.6	20.6	1.36e-05	2.6	RV	CELLSTATES	vCM1.2	control_TTN	6	14
MTM1	1.43	0.0253	0.0872	0.47	6.12	13.8	0.000316	1.6	RV	CELLSTATES	vCM1.2	control_TTN	6	14
S100A1	1.43	0.0235	0.171	0.317	5.96	13.9	0.000289	1.63	RV	CELLSTATES	vCM1.2	control_TTN	6	14
ABTB2	1.42	0.0134	0.226	1.32	7.4	15.6	0.00013	1.87	RV	CELLSTATES	vCM1.2	control_TTN	6	14
BACH2	1.42	0.026	0.12	0.596	6.44	13.6	0.000335	1.58	RV	CELLSTATES	vCM1.2	control_TTN	6	14
MB	1.42	0.00162	1	3.08	8.84	22.2	6.74e-06	2.79	RV	CELLSTATES	vCM1.2	control_TTN	6	14
AL683813.1	1.41	0.0153	0.133	0.64	6.52	15.3	0.000153	1.82	RV	CELLSTATES	vCM1.2	control_TTN	6	14
RPS6KA2	1.41	0.0127	0.174	1.01	7.06	15.8	0.000119	1.9	RV	CELLSTATES	vCM1.2	control_TTN	6	14
TENM3	1.4	0.0148	0.272	1.24	7.39	15.4	0.000146	1.83	RV	CELLSTATES	vCM1.2	control_TTN	6	14
HEG1	1.39	0.0102	0.223	1.1	7.19	16.4	8.92e-05	1.99	RV	CELLSTATES	vCM1.2	control_TTN	6	14
RPL8	1.39	0.0295	0.16	0.361	6.08	13.2	0.000406	1.53	RV	CELLSTATES	vCM1.2	control_TTN	6	14
KLRD1	1.38	0.0217	0.14	0.705	6.59	14.3	0.000241	1.66	RV	CELLSTATES	vCM1.2	control_TTN	6	14
MYL12A	1.38	0.0216	1.21	3.11	9.05	14.4	0.000237	1.67	RV	CELLSTATES	vCM1.2	control_TTN	6	14
LMOD2	1.37	0.00581	1.35	3.89	9.26	18	4.35e-05	2.24	RV	CELLSTATES	vCM1.2	control_TTN	6	14
FLNB	1.34	0.0267	0.131	0.557	6.38	13.5	0.00035	1.57	RV	CELLSTATES	vCM1.2	control_TTN	6	14
ZMAT1	1.34	0.0173	0.12	0.501	6.24	15	0.000175	1.76	RV	CELLSTATES	vCM1.2	control_TTN	6	14
RNF146	1.29	0.0305	0.087	0.431	6.05	13.1	0.000437	1.52	RV	CELLSTATES	vCM1.2	control_TTN	6	14
PM20D2	1.27	0.0474	0.0781	0.424	5.96	11.7	0.000852	1.32	RV	CELLSTATES	vCM1.2	control_TTN	6	14
DOCK5	1.25	0.00506	0.564	2.81	8.47	18.4	3.56e-05	2.3	RV	CELLSTATES	vCM1.2	control_TTN	6	14
PDLIM1	1.25	0.038	0.155	0.598	6.54	12.4	0.00062	1.42	RV	CELLSTATES	vCM1.2	control_TTN	6	14
RECK	1.25	0.0349	0.123	0.429	6.14	12.6	0.000557	1.46	RV	CELLSTATES	vCM1.2	control_TTN	6	14
TCAP	1.25	0.00592	1.51	3.71	9.28	17.9	4.48e-05	2.23	RV	CELLSTATES	vCM1.2	control_TTN	6	14
XPR1	1.24	0.00565	0.933	3.86	9	18.1	4.16e-05	2.25	RV	CELLSTATES	vCM1.2	control_TTN	6	14
AC016831.7	1.23	0.0123	1.45	5.76	9.56	15.9	0.000114	1.91	RV	CELLSTATES	vCM1.2	control_TTN	6	14
ST3GAL6	1.23	0.00612	0.465	2.03	8.1	17.9	4.67e-05	2.21	RV	CELLSTATES	vCM1.2	control_TTN	6	14
FLNC	1.22	0.0349	0.162	0.626	6.65	12.6	0.000546	1.46	RV	CELLSTATES	vCM1.2	control_TTN	6	14
PTPN14	1.2	0.0284	0.216	0.815	6.92	13.3	0.000389	1.55	RV	CELLSTATES	vCM1.2	control_TTN	6	14
NDUFA4	1.18	0.0269	0.331	0.634	6.93	13.5	0.000357	1.57	RV	CELLSTATES	vCM1.2	control_TTN	6	14
CPEB4	1.16	0.0183	1.55	4.89	9.47	14.9	0.000185	1.74	RV	CELLSTATES	vCM1.2	control_TTN	6	14
TPD52L1	1.15	0.0349	0.304	1	7.28	12.6	0.000554	1.46	RV	CELLSTATES	vCM1.2	control_TTN	6	14
LINC01428	1.14	0.0476	0.332	1.72	7.83	11.7	0.000865	1.32	RV	CELLSTATES	vCM1.2	control_TTN	6	14
ZNF827	1.14	0.026	0.253	1.23	7.37	13.6	0.000333	1.58	RV	CELLSTATES	vCM1.2	control_TTN	6	14
PTPN1	1.12	0.0428	0.165	0.722	6.74	12	0.000743	1.37	RV	CELLSTATES	vCM1.2	control_TTN	6	14
DLG1	1.08	0.0219	0.472	1.71	8.01	14.2	0.000255	1.66	RV	CELLSTATES	vCM1.2	control_TTN	6	14
BDNF-AS	1.07	0.0468	0.237	0.728	6.93	11.8	0.000828	1.33	RV	CELLSTATES	vCM1.2	control_TTN	6	14
USP53	1.06	0.0307	0.981	4.5	9.17	13	0.000444	1.51	RV	CELLSTATES	vCM1.2	control_TTN	6	14
SLC1A3	1.04	0.0219	1.39	5.89	9.59	14.3	0.000248	1.66	RV	CELLSTATES	vCM1.2	control_TTN	6	14
PCDH9	0.987	0.0403	1.8	8.58	10.1	12.2	0.000675	1.39	RV	CELLSTATES	vCM1.2	control_TTN	6	14
FNDC3B	0.935	0.0499	1.17	5.24	9.41	11.5	0.000932	1.3	RV	CELLSTATES	vCM1.2	control_TTN	6	14
