# Supplementary material for: Pathogenic variants damage cell composition and single cell transcription in cardiomyopathies
Source: Science. Author manuscript; Available in PMC 2022 Oct 3. (PMC9528698; doi:10.1126/science.abo1984)
Supplement: Supp table 13 [file NIHMS1835045-supplement-Supp_table_13.xlsx]

## Sheet: SMYD1
Quantification SMYD1 Control vs DCM
Slide	Control	DCM
1	2022-08-25	2022-03-11
2	2022-03-25	2022-05-10
3	31.9	2022-05-13
4	26.0	2022-06-12
5	2022-01-24	2022-09-10
6	2022-02-26	2.0
7	2022-03-30	2022-06-09
8	35.3	2022-01-10
9	36.4	2022-09-09
10	2022-07-13	2022-05-11
11	40.9
12	2022-08-31
13	45.0
MEAN	30.2	2022-02-10
SD	2022-01-08	2022-01-08
TTEST		3.8e-7

## Sheet: SMYD1_Protein_IHC
		Controls															DCM																NFC AREA ANALYSIS
		H37			H20			H25			H26			H35			A20			A27			A82			A131			A138							Measure							Analyze Particles
		Fluorescent Area		Ratio	Fluorescent Area		Ratio	Fluorescent Area		Ratio	Fluorescent Area		Ratio	Fluorescent Area		Ratio	Fluorescent Area		Ratio	Fluorescent Area		Ratio	Fluorescent Area		Ratio	Fluorescent Area		Ratio	Fluorescent Area		Ratio					Area	Mean	Min	Max	IntDen	RawInt Den		Slice	Count	Total Area	Average Size	% Area	Mean	IntDen
	Image	SMYD1	cTnT	SMYD1/cTnT	SMYD1	cTnT	SMYD1/cTnT	SMYD1	cTnT	SMYD1/cTnT	SMYD1	cTnT	SMYD1/cTnT	SMYD1	cTnT	SMYD1/cTnT	SMYD1	cTnT	SMYD1/cTnT	SMYD1	cTnT	SMYD1/cTnT	SMYD1	cTnT	SMYD1/cTnT	SMYD1	cTnT	SMYD1/cTnT	SMYD1	cTnT	SMYD1/cTnT		cTnT	H15-1	1	24071.99	94.13	0	255	2265906	98702850		C4-Composite	10137	8885.905	0.877	36914	255	223528
	1	1849763	1969735	0.94	1204565	662801	1.82	1807936	936955.2	1.93	2935392	1025661	2.86	1615621	1129698	1.43	1478930	1089188	1.36	816766.9	827468	0.99	1583587	2443387	0.65	786343.7	1093157	0.72	714924.9	1922903	0.37			H15-2	1	24071.99	106934	0	255	2574113	112000000		C4-Composite	10910	10094.56	0.925	41935	255	235941
	2	2158204	1269064	2022-07-01	1314169	583602.3	2.25	2460165	1465015	1.68	2891212	945935.3	3.06	2506751	1937977	1.29	1615691	1146657	1.41	751009	786735.9	0.95	1624226	1891326	0.86	1247393	903968	1.38	726591.9	1634148	0.44			H15-3	1	24071.99	77446	0	255	1864275	81207810		C4-Composite	8151	7310.882	0.897	30371	255	228717
	3	2485951	1744379	1.43	1452230	821631.5	1.77	2700009	918708.3	2.94	2928584	1051260	2.79	2287577	897534.4	2.55	1759594	1188097	1.48	630926	1252363	0.5	1177022	1663904	0.71	1582235	2702865	0.59	916337.5	1340114	0.68			H15-4	1	24071.99	54834	0	255	1319965	57497655		C2-H15.lif - H15_100x_4	7162	5176.332	0.723	21504	255	184301
	4	2269260	1576410	1.44	1469142	746864.3	1.97	2525167	959510.7	2.63	2271543	781549.2	2.91	2292003	1487564	1.54	866783.4	730039.9	1.19	793368.5	797577.5	0.99	1776863	2203584	0.81	1767918	2233744	0.79	825928.4	1890067	0.44			H15-5	1	24071.99	84452	0	255	2032923	88554105		C2-H15.lif - H15_100x_5	7454	7972.245	1.07	33118	255	272729
	5	2206066	1259223	1.75	1513269	791026.9	1.91	2378138	1265165	1.88	1930372	1031685	1.87	2328538	1416040	1.64	678753.1	853992.4	0.79	648528.9	497162.2	1.3	1458359	2054694	0.71	1806876	2710657	0.67	670791.7	1252790	0.54			H15-6	1	24071.99	68295	0	255	1643989	71612160		C2-H15.lif - H15_100x_6	6586	6447.016	0.979	26782	255	249619
	6	1621451	1018695	1.59	1958940	859460.1	2.28	2411664	1998718	1.21	1900517	1225329	1.55	2251809	1464962	1.54	1236785	1327387	0.93	567146.7	610975.6	0.93	977775	1572131	0.62	2182094	1808252	1.21	963789.9	1506186	0.64			H15-7	1	24071.99	71562	0	255	1722643	75038340		C2-H15.lif - H15_100x_7	6357	6755.464	1.063	28064	255	270984
	7	1823133	1063741	1.71	2076248	860900.1	2.41	2610987	1827857	1.43	1247990	546809.9	2.28	2037331	1588997	1.28	901638.1	1026767	0.88	672893.3	782327.8	0.86	1173299	1794261	0.65	1525410	1714992	0.89	719813	1478965	0.49			H15-8	1	24071.99	65.56	0	255	1578155	68744430		C2-H15.lif - H15_100x_8	6410	6188.843	0.965	25.71	255	246202
	8	1982918	1504769	1.32	1239554	644413.6	1.92	2398973	1065234	2.25	1480423	775010.3	1.91	2106905	1365573	1.54	897142.2	728740.4	1.23	679086.8	613738.6	1.11	1434164	2251903	0.64	1259118	1386501	0.91	693370.5	1554405	0.45			H15-9	1	24071.99	80746	0	255	1943719	84668415		C2-H15.lif - H15_100x_9	7081	7622.429	1.076	31665	255	274498
	9	2466551	1410824	1.75	1052414	517364.3	2.03	1917938	1430107	1.34	1415871	746565.8	1.9	2149066	1057360	2.03	1168405	721826.8	1.62	865595	906262.7	0.96	1438572	2167465	0.66	1691020	1696739	1.00	658428	1509166	0.44			H15-10	1	24071.99	69806	0	255	1680372	73196985		C2-H15.lif - H15_100x_10	6432	6589.692	1.025	27375	255	261252
	10	1924261	1339581	1.44	895708	474079.9	1.89	1664572	1234648	1.35	1285414	737632.6	1.74	2305566	1220324	1.89	1117077	734758.3	1.52	705985.9	685098.8	1.03	1056066	1319754	0.8	1539062	1575193	0.98	644243.8	1490345	0.43
	11																						1247229	1921146	0.65									H37-1	1	24071.99	81827	0	255	1969735	85801635		C2-H37.lif - H37_100x_1	10322	7724.449	0.748	32089	255	190829
	12																						743147	897809.6	0.83									H37-2	1	24071.99	52.72	0	255	1269064	55280430		C2-H37.lif - H37_100x_2	8394	4976.722	0.593	20674	255	151187
	13																						1163435	2132973	0.55									H37-3	1	24071.99	72465	0	255	1744379	75985155		C2-H37.lif - H37_100x_3	7755	6840.702	0.882	28418	255	224936
	14																						1189145	2414831	0.49									H37-4	1	24071.99	65487	0	255	1576410	68668440		C2-H37.lif - H37_100x_4	7107	6182.002	0.87	25681	255	221811
	15																						1307858	1748998	0.75									H37-5	1	24071.99	52311	0	255	1259223	54851775		C2-H37.lif - H37_100x_5	9685	4938.131	0.51	20514	255	130018
Mean				1.51			2.03			1.86			2.29			1.67			1.24			0.96			0.69			0.91			0.49			H37-6	1	24071.99	42319	0	255	1018695	44374335		C2-H37.lif - H37_100x_6	8833	3994.881	0.452	16596	255	115328
																																		H37-7	1	24071.99	44.19	0	255	1063741	46336560		C2-H37.lif - H37_100x_7	8159	4171.534	0.511	17329	255	130376
						Control		DCM																										H37-8	1	24071.99	62511	0	255	1504769	65547750		C2-H37.lif - H37_100x_8	9296	5901.056	0.635	24514	255	161873
					H37	1.51	A20	1.24																										H37-9	1	24071.99	58609	0	255	1410824	61455510		C2-H37.lif - H37_100x_9	9444	5532.645	0.586	22984	255	149388
					H20	2.03	A27	0.96																										H37-10	1	24071.99	55649	0	255	1339581	58352160		C2-H37.lif - H37_100x_10	10875	5253.26	0.483	21823	255	123.18
					H25	1.86	A82	0.69
					H26	2.29	A131	0.91																										H20-1	1	24071.99	27534	0	255	662801	28871610		C2-H20.lif - H20_100x_1	9351	2599.219	0.278	10798	255	70.88
					H35	1.67	A138	0.49																										H20-2	1	24071.99	24244	0	255	583602.3	25421715		C2-H20.lif - H20_100x_2	7729	2288.636	0.296	9507	255	75508
				MEAN		1.87		0.86																										H20-3	1	24071.99	34132	0	255	821631.5	35790270		C2-H20.lif - H20_100x_3	10899	3222.084	0.296	13385	255	75386
				SD		0.30		0.28																										H20-4	1	24071.99	31026	0	255	746864.3	32533410		C2-H20.lif - H20_100x_4	8753	2928.88	0.335	12167	255	85327
				TTEST		0.6e-3																												H20-5	1	24071.99	32861	0	255	791026.9	34457130		C2-H20.lif - H20_100x_5	10326	3102.066	0.3	12887	255	76605
																																		H20-6	1	24071.99	35704	0	255	859460.1	37438080		C2-H20.lif - H20_100x_6	11702	3370.432	0.288	14001	255	73446
																																		H20-7	1	24071.99	35764	0	255	860900.1	37500810		C2-H20.lif - H20_100x_7	10363	3376.079	0.326	14025	255	83074
																																		H20-8	1	24071.99	26.77	0	255	644413.6	28070655		C2-H20.lif - H20_100x_8	7330	2527.112	0.345	10498	255	87915
																																		H20-9	1	24071.99	21492	0	255	517364.3	22536390		C2-H20.lif - H20_100x_9	5850	2028.88	0.347	8428	255	88438
																																		H20-10	1	24071.99	19694	0	255	474079.9	20650920		C2-H20.lif - H20_100x_10	6926	1859.137	0.268	7723	255	68449
																																		H25-1	1	24071.99	38923	0	255	936955.2	40813770		C2-H25.lif - H25_100x_1	14198	3674.334	0.259	15264	255	65992
																																		H25-2	1	24071.99	60.86	0	255	1465015	63816045		C2-H25.lif - H25_100x_2	12236	5745.156	0.47	23867	255	119.73
																																		H25-3	1	24071.99	38165	0	255	918708.3	40018935		C2-H25.lif - H25_100x_3	13336	3602.778	0.27	14967	255	68889
																																		H25-4	1	24071.99	39.86	0	255	959510.7	41796285		C2-H25.lif - H25_100x_4	13107	3762.787	0.287	15631	255	73206
																																		H25-5	1	24071.99	52558	0	255	1265165	55110600		C2-H25.lif - H25_100x_5	8634	4961.432	0.575	20611	255	146533
																																		H25-6	1	24071.99	83031	0	255	1998718	87064140		C2-H25.lif - H25_100x_6	9281	7838.108	0.845	32561	255	215356
																																		H25-7	1	24071.99	75933	0	255	1827857	79621455		C2-H25.lif - H25_100x_7	16542	7168.067	0.433	29778	255	110498
																																		H25-8	1	24071.99	44252	0	255	1065234	46401585		C2-H25.lif - H25_100x_8	12026	4177.387	0.347	17354	255	88578
																																		H25-9	1	24071.99	59.41	0	255	1430107	62295480		C2-H25.lif - H25_100x_9	8290	5608.264	0.677	23298	255	172.51
																																		H25-10	1	24071.99	51.29	0	255	1234648	53781285		C2-H25.lif - H25_100x_10	12102	4841.758	0.4	20114	255	102.02
																																		H26-1	1	24071.99	42608	0	255	1025661	44677785		C2-H26.lif - H26_100x_1	7654	4022.199	0.526	16709	255	134003
																																		H26-2	1	24071.99	39296	0	255	945935.3	41204940		C2-H26.lif - H26_100x_2	7320	3709.55	0.507	15.41	255	129226
																																		H26-3	1	24071.99	43672	0	255	1051260	45792900		C2-H26.lif - H26_100x_3	7044	4122.59	0.585	17126	255	149242
																																		H26-4	1	24071.99	32467	0	255	781549.2	34044285		C2-H26.lif - H26_100x_4	6044	3064.899	0.507	12732	255	129.31
																																		H26-5	1	24071.99	42858	0	255	1031685	44940180		C2-H26.lif - H26_100x_5	7218	4045.822	0.561	16807	255	142932
																																		H26-6	1	24071.99	50903	0	255	1225329	53375325		C2-H26.lif - H26_100x_6	9026	4805.211	0.532	19962	255	135755
																																		H26-7	1	24071.99	22716	0	255	546809.9	23819040		C2-H26.lif - H26_100x_7	3918	2144.353	0.547	8908	255	139564
																																		H26-8	1	24071.99	32196	0	255	775010.3	33759450		C2-H26.lif - H26_100x_8	6319	3039.256	0.481	12626	255	122648
																																		H26-9	1	24071.99	31014	0	255	746565.8	32520405		C2-H26.lif - H26_100x_9	6325	2927.709	0.463	12162	255	118034
																																		H26-10	1	24071.99	30643	0	255	737632.6	32131275		C2-H26.lif - H26_100x_10	4438	2892.677	0.652	12017	255	166208
																																		H35-1	1	24071.99	46.93	0	255	1129698	49209645		C2-H35.lif - H35_100x_1	5033	4430.188	0.88	18404	255	224458
																																		H35-2	1	24071.99	80508	0	255	1937977	84418260		C2-H35.lif - H35_100x_2	6248	7599.908	1.216	31572	255	310176
																																		H35-3	1	24071.99	37285	0	255	897534.4	39096600		C2-H35.lif - H35_100x_3	10152	3519.743	0.347	14622	255	88.41
																																		H35-4	1	24071.99	61796	0	255	1487564	64798305		C2-H35.lif - H35_100x_4	5425	5833.586	1.075	24234	255	274205
																																		H35-5	1	24071.99	58825	0	255	1416040	61682715		C2-H35.lif - H35_100x_5	5653	5553.099	0.982	23069	255	250494
																																		H35-6	1	24071.99	60858	0	255	1464962	63813750		C2-H35.lif - H35_100x_6	5458	5744.949	1.053	23866	255	268406
																																		H35-7	1	24071.99	66.01	0	255	1588997	69216690		C2-H35.lif - H35_100x_7	3620	6231.359	1.721	25886	255	438949
																																		H35-8	1	24071.99	56729	0	255	1365573	59484360		C2-H35.lif - H35_100x_8	4232	5355.188	1.265	22247	255	322678
																																		H35-9	1	24071.99	43925	0	255	1057360	46058610		C2-H35.lif - H35_100x_9	5332	4146.511	0.778	17225	255	198305
																																		H35-10	1	24071.99	50695	0	255	1220324	53157300		C2-H35.lif - H35_100x_10	6699	4785.583	0.714	19.88	255	182165
																																		DCM AREA ANALYSIS
																																			Measure							Analyze Particles
																																				Area	Mean	Min	Max	IntDen	RawInt Den		Slice	Count	Total Area	Average Size	% Area	Mean	IntDen
																																	cTnT	A20-1	1	24071.99	45247	0	255	1089188	47445045		C2-A20.lif - A20_100x_1	8396	4271.327	0.509	17744	255	129727
																																		A20-2	1	24071.99	47634	0	255	1146657	49948380		C2-A20.lif - A20_100x_2	8680	4496.694	0.518	18.68	255	132103
																																		A20-3	1	24071.99	49356	0	255	1188097	51753525		C2-A20.lif - A20_100x_3	10756	4659.206	0.433	19355	255	110459
																																		A20-4	1	24071.99	30327	0	255	730039.9	31800540		C2-A20.lif - A20_100x_4	6745	2862.902	0.424	11893	255	108234
																																		A20-5	1	24071.99	35477	0	255	853992.4	37199910		C2-A20.lif - A20_100x_5	7304	3348.99	0.459	13912	255	116921
																																		A20-6	1	24071.99	55142	0	255	1327387	57820995		C2-A20.lif - A20_100x_6	9626	5205.441	0.541	21624	255	137896
																																		A20-7	1	24071.99	42654	0	255	1026767	44725980		C2-A20.lif - A20_100x_7	6384	4026.538	0.631	16727	255	160834
																																		A20-8	1	24071.99	30273	0	255	728740.4	31743930		C2-A20.lif - A20_100x_8	5908	2857.805	0.484	11872	255	123348
																																		A20-9	1	24071.99	29986	0	255	721826.8	31442775		C2-A20.lif - A20_100x_9	6567	2830.693	0.431	11759	255	109917
																																		A20-10	1	24071.99	30523	0	255	734758.3	32006070		C2-A20.lif - A20_100x_10	6320	2881.405	0.456	11.97	255	116259
																																		A27-1	1	24071.99	34375	0	255	827468	36044505		C2-A27.lif - A27_100x_1	10391	3244.972	0.312	13.48	255	79633
																																		A27-2	1	24071.99	32683	0	255	786735.9	34270215		C2-A27.lif - A27_100x_2	10669	3085.239	0.289	12817	255	73.74
																																		A27-3	1	24071.99	52026	0	255	1252363	54552915		C2-A27.lif - A27_100x_3	15503	4911.226	0.317	20402	255	80782
																																		A27-4	1	24071.99	33133	0	255	797577.5	34742475		C2-A27.lif - A27_100x_4	11030	3127.755	0.284	12993	255	72.31
																																		A27-5	1	24071.99	20653	0	255	497162.2	21656385		C2-A27.lif - A27_100x_5	6753	1949.656	0.289	8099	255	73621
																																		A27-6	1	24071.99	25381	0	255	610975.6	26614095		C2-A27.lif - A27_100x_6	11966	2395.983	0.2	9953	255	51059
																																		A27-7	1	24071.99	32.5	0	255	782327.8	34078200		C2-A27.lif - A27_100x_7	10354	3067.952	0.296	12745	255	75558
																																		A27-8	1	24071.99	25496	0	255	613738.6	26734455		C2-A27.lif - A27_100x_8	7291	2406.818	0.33	9998	255	84178
																																		A27-9	1	24071.99	37648	0	255	906262.7	39476805		C2-A27.lif - A27_100x_9	10418	3553.972	0.341	14764	255	86.99
																																		A27-10	1	24071.99	28.46	0	255	685098.8	29842905		C2-A27.lif - A27_100x_10	7837	2686.662	0.343	11161	255	87419
																																		A82-1	1	24071.99	101503	0	255	2443387	106000000		C2-A82.lif - A82_100x_1	4094	9581.91	2.34	39805	255	596821
																																		A82-2	1	24071.99	78.57	0	255	1891326	82386165		C2-A82.lif - A82_100x_2	3864	7416.965	1.92	30812	255	489474
																																		A82-3	1	24071.99	69122	0	255	1663904	72479670		C2-A82.lif - A82_100x_3	3467	6525.115	1.882	27107	255	479926
																																		A82-4	1	24071.99	91541	0	255	2203584	95988120		C2-A82.lif - A82_100x_4	4794	8641.506	1.803	35899	255	459655
																																		A82-5	1	24071.99	85356	0	255	2054694	89502450		C2-A82.lif - A82_100x_5	4661	8057.622	1.729	33473	255	440827
																																		A82-6	1	24071.99	65.31	0	255	1572131	68482035		C2-A82.lif - A82_100x_6	4348	6165.22	1.418	25612	255	361576
																																		A82-7	1	24071.99	74537	0	255	1794261	78158010		C2-A82.lif - A82_100x_7	3107	7036.318	2.265	29.23	255	577.49
																																		A82-8	1	24071.99	93549	0	255	2251903	98092890		C2-A82.lif - A82_100x_8	4252	8830.992	2.077	36686	255	529.61
																																		A82-9	1	24071.99	90041	0	255	2167465	94414770		C2-A82.lif - A82_100x_9	4641	8499.862	1.831	35.31	255	467025
																																		A82-10	1	24071.99	54825	0	255	1319754	57488475		C2-A82.lif - A82_100x_10	3250	5175.505	1.592	2022-05-21	255	406078
																																		A82-11	1	24071.99	79808	0	255	1921146	83685135		C2-A82.lif - A82_100x_11	4846	7533.907	1.555	31297	255	396.44
																																		A82-12	1	24071.99	37297	0	255	897809.6	39108585		C2-A82.lif - A82_100x_12	4845	3520.822	0.727	14626	255	185306
																																		A82-13	1	24071.99	88608	0	255	2132973	92912310		C2-A82.lif - A82_100x_13	3198	8364.601	2.616	34748	255	666971
																																		A82-14	1	24071.99	100317	0	255	2414831	105000000		C2-A82.lif - A82_100x_14	5952	9469.926	1.591	39.34	255	405718
																																		A82-15	1	24071.99	72657	0	255	1748998	76186350		C2-A82.lif - A82_100x_15	6952	6858.815	0.987	28493	255	251582
																																		A131-1	1	24071.99	45412	0	255	1093157	47617935		C2-A131.lif - A131_100x_1	11600	4286.892	0.37	17809	255	94238
																																		A131-2	1	24071.99	37553	0	255	903968	39376845		C2-A131.lif - A131_100x_2	7235	3544.972	0.49	14727	255	124944
																																		A131-3	1	24071.99	112283	0	255	2702865	118000000		C2-A131.lif - A131_100x_3	3114	10599.47	3.404	44032	255	867972
																																		A131-4	1	24071.99	92794	0	255	2233744	97301880		C2-A131.lif - A131_100x_4	5745	8759.78	1.525	36.39	255	388815
																																		A131-5	1	24071.99	112606	0	255	2710657	118000000		C2-A131.lif - A131_100x_5	4409	10630.03	2.411	44159	255	614801
																																		A131-6	1	24071.99	75119	0	255	1808252	78767460		C2-A131.lif - A131_100x_6	7895	7091.185	0.898	29458	255	229038
																																		A131-7	1	24071.99	71244	0	255	1714992	74705055		C2-A131.lif - A131_100x_7	10571	6725.459	0.636	27939	255	162236
																																		A131-8	1	24071.99	57598	0	255	1386501	60395985		C2-A131.lif - A131_100x_8	7830	5437.259	0.694	22587	255	177075
																																		A131-9	1	24071.99	70486	0	255	1696739	73909965		C2-A131.lif - A131_100x_9	5825	6653.88	1.142	27642	255	291286
																																		A131-10	1	24071.99	65437	0	255	1575193	68615400		C2-A131.lif - A131_100x_10	5936	6177.227	1.041	25661	255	265363
																																		A138-1	1	24071.99	79881	0	255	1922903	83761635		C2-A138.lif - A138_100x_1	3953	7540.794	1.908	31326	255	486441
																																		A138-2	1	24071.99	67886	0	255	1634148	71183505		C2-A138.lif - A138_100x_2	3000	6408.425	2.136	26622	255	544716
																																		A138-3	1	24071.99	55671	0	255	1340114	58375365		C2-A138.lif - A138_100x_3	4144	5255.349	1.268	21832	255	323387
																																		A138-4	1	24071.99	78517	0	255	1890067	82331340		C2-A138.lif - A138_100x_4	5853	7412.029	1.266	30791	255	322923
																																		A138-5	1	24071.99	52043	0	255	1252790	54571530		C2-A138.lif - A138_100x_5	4559	4912.902	1.078	20409	255	274795
																																		A138-6	1	24071.99	62.57	0	255	1506186	65609460		C2-A138.lif - A138_100x_6	5236	5906.612	1.128	24537	255	287.66
																																		A138-7	1	24071.99	61439	0	255	1478965	64423710		C2-A138.lif - A138_100x_7	3463	5799.862	1.675	24094	255	427076
																																		A138-8	1	24071.99	64573	0	255	1554405	67709895		C2-A138.lif - A138_100x_8	5583	6095.707	1.092	25323	255	278418
																																		A138-9	1	24071.99	62694	0	255	1509166	65739255		C2-A138.lif - A138_100x_9	2876	5918.297	2.058	24586	255	524745
																																		A138-10	1	24071.99	61912	0	255	1490345	64919430		C2-A138.lif - A138_100x_10	3147	5844.49	1.857	24279	255	473576
[truncated: 17 more columns]

## Sheet: FNIP2
Quantification FNIP2 Control vs DCM
Slide	Control	PKP2
1	65.5	130.1
2	51.6	177.8
3	62.5	143.2
4	39.5	153.2
MEAN	54.8	151.1
SD	2022-08-11	2022-01-20
TTEST		0.5e-3

## Sheet: CPEB4
Quantification CPEB4 Control vs PKP2
Slide	Control	PKP2
1	72.0	209.3
2	160.1	215.9
3	150.6	188.7
4	160.4	221.1
5	174.7	210.6
6	134.9	179.8
7	137.6
8	152.0
MEAN	142.8	204.2
SD	2022-03-31	2022-03-16
TTEST		0.6e-3
