# Supplementary material for: Pathogenic variants damage cell composition and single cell transcription in cardiomyopathies
Source: Science. Author manuscript; Available in PMC 2022 Oct 3. (PMC9528698; doi:10.1126/science.abo1984)
Supplement: Supp table 14 [file NIHMS1835045-supplement-Supp_table_14.xlsx]

## Sheet: Sheet1
	vFB1.0_gene_symbol	vFB1.0_pvalues_adj	vFB1.0_log2_fold-change	vFB1.0_%_nuclei_expressing_gene_within_cell_state	vFB1.0_%_nuclei_expressing_gene_outside_cell_state	vFB1.0_mean_gene_expression_within_cell_state	vFB1.0_mean_gene_expression_outside_cell_state	vFB1.1_gene_symbol	vFB1.1_pvalues_adj	vFB1.1_log2_fold-change	vFB1.1_%_nuclei_expressing_gene_within_cell_state	vFB1.1_%_nuclei_expressing_gene_outside_cell_state	vFB1.1_mean_gene_expression_within_cell_state	vFB1.1_mean_gene_expression_outside_cell_state	vFB1.2_gene_symbol	vFB1.2_pvalues_adj	vFB1.2_log2_fold-change	vFB1.2_%_nuclei_expressing_gene_within_cell_state	vFB1.2_%_nuclei_expressing_gene_outside_cell_state	vFB1.2_mean_gene_expression_within_cell_state	vFB1.2_mean_gene_expression_outside_cell_state	vFB2_gene_symbol	vFB2_pvalues_adj	vFB2_log2_fold-change	vFB2_%_nuclei_expressing_gene_within_cell_state	vFB2_%_nuclei_expressing_gene_outside_cell_state	vFB2_mean_gene_expression_within_cell_state	vFB2_mean_gene_expression_outside_cell_state	vFB3_gene_symbol	vFB3_pvalues_adj	vFB3_log2_fold-change	vFB3_%_nuclei_expressing_gene_within_cell_state	vFB3_%_nuclei_expressing_gene_outside_cell_state	vFB3_mean_gene_expression_within_cell_state	vFB3_mean_gene_expression_outside_cell_state	vFB4_gene_symbol	vFB4_pvalues_adj	vFB4_log2_fold-change	vFB4_%_nuclei_expressing_gene_within_cell_state	vFB4_%_nuclei_expressing_gene_outside_cell_state	vFB4_mean_gene_expression_within_cell_state	vFB4_mean_gene_expression_outside_cell_state
0	SCN7A	0	0.82	0.88	0.81	2.9	2.4	MGP	0	2.2	0.9	0.59	2.6	1.3	DAAM1	0	1.9	0.66	0.37	1.6	0.69	FGF14	0	2	0.62	0.33	1.7	0.75	NR4A1	0	3.5	0.53	0.11	1.3	0.22	PCOLCE2	0	2.5	0.74	0.34	1.9	0.69
1	ABCA9	0	0.8	0.82	0.72	2.3	1.8	GSN	0	1.6	0.97	0.85	3.6	2.5	GPC6	0	2.3	0.54	0.23	1.4	0.49	NOX4	0	1.5	0.71	0.48	1.9	1.1	JUNB	0	2.5	0.55	0.19	1.3	0.38	MFAP5	0	1.7	0.67	0.39	1.6	0.78
2	NEGR1	0	0.61	0.93	0.88	3.2	2.8	CST3	0	2.4	0.76	0.36	1.8	0.69	MAGI1	0	2.1	0.5	0.21	1.1	0.39	FN1	0	1.7	0.67	0.43	1.7	0.91	FOS	0	3.2	0.4	0.084	0.99	0.17	UAP1	0	2.3	0.51	0.19	1.1	0.33
3	ABCA6	0	0.51	0.92	0.88	2.9	2.6	VIM	0	1.9	0.8	0.48	2	0.97	ITGA1	0	2.2	0.45	0.17	0.96	0.31	PLXDC2	0	1.1	0.89	0.76	2.9	2.1	STAT3	0	1.5	0.6	0.38	1.3	0.71	FBN1	0	1.2	0.82	0.66	2.2	1.5
4	ABCA9-AS1	0	0.86	0.7	0.58	1.8	1.4	CFD	0	2.3	0.81	0.48	2.4	1.1	ELN	0	1.5	0.59	0.39	1.5	0.81	POSTN	0	4.5	0.33	0.033	0.96	0.068	NAMPT	0	2.7	0.39	0.11	0.85	0.19	PXDNL	0	1.5	0.69	0.43	1.7	0.96
5	FMO2	0	0.98	0.55	0.37	1.1	0.74	DCN	0	1.1	0.99	0.93	3.7	2.9	NAV2	0	2.4	0.39	0.13	0.9	0.25	COL8A1	0	1.1	0.79	0.62	2.1	1.5	EGR1	0	2.4	0.4	0.12	0.83	0.22	GSN	0	0.98	0.94	0.85	3.2	2.5
6	RORA	0	0.44	0.94	0.92	3.2	2.9	SERPINF1	0	1.9	0.73	0.41	1.7	0.78	SAMHD1	1.3e-290	1.7	0.48	0.24	1	0.46	LTBP2	0	1.7	0.52	0.26	1.1	0.48	ZFP36	2.6e-297	2.4	0.4	0.13	0.86	0.23	CREB5	0	1.5	0.59	0.34	1.3	0.66
7	ACSM3	0	0.81	0.81	0.72	2.7	2.2	LUM	0	2.1	0.66	0.32	1.5	0.6	NR2F2-AS1	1.1e-289	2	0.42	0.17	0.89	0.31	AFF3	0	1.3	0.74	0.55	2	1.3	B4GALT1	1.1e-243	1.4	0.54	0.32	1.1	0.6	GFPT2	0	2	0.46	0.19	0.97	0.34
8	C7	0	0.79	0.74	0.61	1.9	1.5	ITM2B	0	1.6	0.78	0.51	1.8	1	MICAL2	7.5e-273	1.8	0.43	0.21	0.94	0.37	KALRN	0	1.8	0.48	0.23	1.1	0.45	ELL2	8.9e-232	1.6	0.48	0.28	1.1	0.53	DDR2	0	1.3	0.64	0.41	1.4	0.79
9	PID1	0	0.57	0.83	0.78	2.4	2	APOD	0	1.9	0.71	0.43	2	1	PLPP1	7.9e-261	1.5	0.49	0.28	1.1	0.52	PALLD	0	1.2	0.64	0.45	1.5	0.88	ATP1B3	2.2e-212	2.2	0.37	0.15	0.86	0.26	SCARA5	0	2	0.41	0.15	0.79	0.26
10	ABCA10	0	0.66	0.75	0.65	1.9	1.5	IGFBP7	0	1.2	0.91	0.74	2.6	1.8	APBB2	2e-259	0.96	0.71	0.59	1.8	1.3	PLCB4	0	1.5	0.52	0.28	1.1	0.54	C11orf96	2.9e-205	2.2	0.34	0.12	0.7	0.2	ABI3BP	0	1	0.76	0.6	1.9	1.4
11	ABCA8	0	0.47	0.91	0.88	2.8	2.5	C1R	0	2	0.54	0.23	1.1	0.42	ARL15	3.9e-250	0.86	0.83	0.75	2.6	2	MYO1D	0	1.3	0.55	0.34	1.2	0.66	GADD45B	4.4e-184	2	0.35	0.14	0.74	0.25	SOX5	0	1.1	0.73	0.54	1.8	1.2
12	ADH1B	0	1	0.42	0.27	0.96	0.59	SPARCL1	0	1	0.91	0.79	2.7	2	PRKG1	7.8e-250	0.59	0.94	0.9	3.1	2.7	DDAH1	0	2	0.36	0.13	0.71	0.22	KAZN	2.6e-174	1.3	0.58	0.4	1.7	1.1	FMNL2	0	1.2	0.65	0.44	1.5	0.91
13	ARHGAP24	0	0.6	0.69	0.6	1.7	1.3	ACTB	0	1.9	0.55	0.25	1.2	0.45	PLA2G5	6.9e-249	0.92	0.78	0.67	2.2	1.7	THBS4	0	2.4	0.32	0.1	0.68	0.17	SOCS3	4.6e-169	3.2	0.25	0.038	0.48	0.065	VCAN	0	1.3	0.59	0.37	1.3	0.76
14	LAMB1	0	0.48	0.81	0.75	2.3	2	B2M	0	1.8	0.59	0.29	1.2	0.54	CFH	5.6e-248	1	0.71	0.56	1.8	1.3	SGIP1	0	1.2	0.56	0.36	1.2	0.74	SLC2A3	2.5e-164	2.5	0.28	0.073	0.56	0.13	NEAT1	0	0.62	0.96	0.91	3.1	2.7
15	ADAMTSL3	0	0.66	0.59	0.48	1.3	1	S100A6	0	1.9	0.55	0.25	1.2	0.46	PARD3B	3.6e-234	0.97	0.68	0.54	1.7	1.1	UACA	0	1.1	0.56	0.38	1.2	0.72	NEAT1	9.3e-159	0.5	0.94	0.92	3.1	2.8	DOCK4	0	1.5	0.48	0.26	1	0.48
16	KCNMB2-AS1	0	1.1	0.34	0.2	0.72	0.4	TIMP1	0	2.1	0.5	0.2	1.1	0.37	COL21A1	6.2e-225	2.3	0.33	0.11	0.7	0.19	PLEKHH2	0	1.1	0.55	0.38	1.2	0.71	DUSP1	4.6e-158	1.5	0.39	0.2	0.8	0.36	ABLIM1	0	0.99	0.68	0.5	1.5	1
17	ADGRB3	0	0.6	0.72	0.62	1.9	1.5	FTH1	0	1.8	0.56	0.27	1.2	0.5	PLCXD3	7.8e-213	1.9	0.37	0.16	0.87	0.32	ANKRD10	0	0.91	0.63	0.48	1.3	0.92	BTG2	6.2e-155	1.3	0.46	0.29	1	0.54	ACKR3	0	2.5	0.31	0.081	0.62	0.14
18	PLD1	0	0.71	0.52	0.4	1.1	0.8	FBLN1	0	1.7	0.56	0.28	1.2	0.54	CASC15	6e-210	2.8	0.29	0.068	0.61	0.11	ZEB1	0	0.71	0.81	0.71	2.1	1.7	LITAF	3.1e-136	1.6	0.34	0.16	0.66	0.27	DCN	0	0.59	0.97	0.93	3.4	3
19	ACSM1	0	0.73	0.52	0.4	1.1	0.83	CD63	0	1.9	0.48	0.2	0.94	0.35	AC005165.1	5e-196	2.1	0.32	0.12	0.7	0.21	LDLRAD4	0	1.3	0.43	0.25	0.89	0.46	FGF7	1.3e-135	1.8	0.32	0.14	0.71	0.27	IGFBP6	0	2.6	0.31	0.075	0.61	0.13
20	MAMDC2	0	0.55	0.69	0.63	1.8	1.5	FTL	0	2.1	0.44	0.16	0.87	0.28	SPON1	1.7e-193	1.6	0.4	0.2	0.82	0.36	TENM4	0	1.3	0.43	0.24	0.86	0.44	THBS1	2.7e-133	2.2	0.28	0.099	0.63	0.18	PLCB1	0	1	0.66	0.47	1.5	1
21	LAMC1	0	0.44	0.79	0.73	2	1.8	UBC	0	1.7	0.5	0.23	0.97	0.4	TANC1	3.9e-189	1.7	0.37	0.17	0.74	0.29	COL1A2	0	0.85	0.67	0.52	1.5	1.1	SLC19A2	8.6e-131	1.2	0.41	0.24	0.81	0.43	UTRN	0	0.9	0.67	0.53	1.5	1.1
22	RBFOX1	0	0.95	0.39	0.26	0.88	0.55	CEBPD	0	1.3	0.61	0.38	1.3	0.74	ELL2	1.8e-177	1.3	0.45	0.28	1	0.53	TRIO	0	0.83	0.66	0.53	1.5	1.1	CHD1	3.6e-125	1.2	0.39	0.22	0.75	0.38	SHISA6	0	3.7	0.26	0.037	0.59	0.062
23	SLC8A1	0	0.67	0.53	0.41	1.1	0.84	LAPTM4A	0	1.7	0.46	0.21	0.9	0.36	MID1	2.4e-170	1.2	0.49	0.33	1.1	0.62	TPM1	0	1	0.54	0.37	1.1	0.72	SAT1	3.7e-122	1	0.49	0.35	1.1	0.68	SNED1	0	1	0.63	0.46	1.5	0.97
24	VIT	0	0.59	0.59	0.49	1.3	1	COL6A2	0	0.98	0.76	0.6	1.8	1.3	DMD	2.3e-163	0.86	0.64	0.52	1.5	1.1	BICD1	0	1.2	0.45	0.27	0.88	0.49	PDE4D	2.1e-119	0.83	0.59	0.46	1.4	0.96	CYP4B1	0	1.5	0.4	0.2	0.79	0.35
25	GLIS3	0	0.48	0.74	0.67	1.9	1.6	ACTG1	0	1.7	0.46	0.21	0.9	0.37	RASAL2	1.1e-154	0.99	0.54	0.39	1.2	0.8	SERPINE2	0	1.6	0.33	0.14	0.63	0.25	LMNA	7.6e-119	1.7	0.32	0.16	0.68	0.27	SULF1	0	1.1	0.55	0.37	1.2	0.72
26	PREX2	0	0.68	0.49	0.38	1	0.74	SERPING1	0	1.6	0.46	0.23	0.93	0.41	PLCL1	1.3e-154	1.6	0.35	0.17	0.72	0.3	COLGALT2	0	1.3	0.38	0.2	0.74	0.36	ADAMTS4	3.7e-118	3.7	0.2	0.023	0.42	0.041	FSTL1	0	0.98	0.58	0.42	1.2	0.78
27	THUMPD1	0	0.68	0.51	0.4	1.1	0.82	MMP2	0	1.5	0.47	0.24	0.92	0.42	PDLIM3	1.9e-148	1.3	0.42	0.25	0.88	0.47	CDK8	0	0.89	0.56	0.41	1.2	0.81	GFPT2	1.4e-116	1.3	0.39	0.23	0.81	0.42	KLF2	0	2	0.32	0.11	0.61	0.19
28	EGFR	0	0.47	0.74	0.68	1.9	1.6	CD81	0	1.6	0.44	0.2	0.82	0.34	KCNT2	5.4e-140	0.86	0.59	0.46	1.3	0.94	CTGF	0	1.1	0.46	0.3	1	0.61	VMP1	6.4e-115	0.98	0.47	0.32	0.95	0.59	AXL	0	1.1	0.5	0.32	0.99	0.59
29	RIPOR3	0	1.4	0.24	0.11	0.46	0.2	PTN	0	1.6	0.45	0.22	0.92	0.4	FGF14	1.4e-139	1	0.53	0.38	1.4	0.91	MAML3	0	1	0.47	0.31	0.99	0.6	CRISPLD2	5.1e-113	0.9	0.55	0.42	1.3	0.87	FRY	0	1.1	0.46	0.28	0.91	0.52
30	BMPER	0	1.5	0.23	0.1	0.44	0.18	TMSB4X	0	1.4	0.52	0.3	1.1	0.55	MYO1D	4.4e-138	0.96	0.52	0.37	1.1	0.74	PDLIM3	0	1.2	0.4	0.23	0.78	0.42	IGFBP4	1.2e-108	1.6	0.3	0.13	0.6	0.24	DST	0	0.62	0.8	0.7	1.9	1.6
31	PRKG1	0	0.3	0.91	0.9	2.9	2.7	H3F3B	0	1.3	0.53	0.32	1.1	0.57	CACNA1C	2.8e-133	0.91	0.54	0.41	1.2	0.82	AL445250.1	0	1.1	0.46	0.31	1	0.63	SH3BP5	4.1e-104	1.4	0.33	0.18	0.64	0.3	GAS7	0	0.71	0.74	0.62	1.8	1.4
32	COL4A4	0	0.49	0.67	0.6	1.7	1.4	PRELP	0	1.4	0.49	0.27	1	0.49	MTHFD1L	9.9e-133	1.7	0.3	0.13	0.61	0.22	FHL2	0	1	0.46	0.29	0.91	0.55	AC020916.1	4e-101	1.6	0.29	0.13	0.58	0.22	AC005237.1	0	1.1	0.45	0.28	0.92	0.52
33	TMEM132C	0	0.7	0.45	0.33	1	0.72	EIF1	0	1.2	0.52	0.31	1	0.56	SETBP1	8.7e-132	0.91	0.53	0.4	1.2	0.79	ASAP1	0	0.78	0.62	0.48	1.4	0.98	CYR61	1.4e-100	2	0.25	0.089	0.59	0.18	SESTD1	0	0.84	0.59	0.43	1.2	0.81
34	NCAM2	0	0.59	0.54	0.45	1.3	0.99	LTBP4	0	1	0.63	0.46	1.4	0.89	ADAMTSL1	3.8e-130	2.6	0.24	0.064	0.54	0.11	THSD4	0	1.2	0.38	0.22	0.8	0.41	ABL1	9.2e-99	0.73	0.58	0.47	1.3	0.92	SEMA3C	0	2	0.28	0.096	0.53	0.16
35	COL15A1	0	0.53	0.58	0.5	1.3	1	IFITM3	0	1.9	0.36	0.14	0.69	0.24	TMEM108	3.4e-127	1.2	0.42	0.27	0.98	0.55	SVIL	0	0.73	0.66	0.54	1.5	1.1	FOSB	6.4e-97	4.1	0.18	0.014	0.4	0.028	MAP1B	0	1.1	0.47	0.3	0.98	0.59
36	PTEN	0	0.45	0.63	0.57	1.4	1.2	S100A4	0	1.9	0.35	0.14	0.67	0.23	CGNL1	6.7e-127	1.6	0.31	0.15	0.61	0.25	TANC2	0	1.2	0.39	0.23	0.75	0.4	IER2	4.2e-93	2	0.24	0.08	0.45	0.14	CD34	0	1.3	0.35	0.19	0.64	0.32
37	SLC9A9	0	0.51	0.57	0.49	1.2	0.98	C7	0	0.91	0.8	0.65	2.2	1.6	MYH10	2.6e-126	1.3	0.36	0.21	0.74	0.36	C11orf80	0	1.2	0.37	0.2	0.68	0.35	SKIL	1.6e-89	0.86	0.47	0.34	0.96	0.63	C9orf3	0	0.74	0.63	0.5	1.4	1
38	MAMDC2-AS1	4.2e-304	0.61	0.47	0.38	1	0.76	PSAP	0	1.7	0.38	0.16	0.7	0.28	MAP2	9.4e-126	2.1	0.25	0.086	0.51	0.15	HTR4	0	1.2	0.38	0.22	0.78	0.41	MARCH3	5.1e-89	1.2	0.36	0.22	0.8	0.43	TIMP3	0	0.79	0.64	0.49	1.5	1.1
39	PDGFD	8.5e-303	0.48	0.68	0.6	1.7	1.5	EEF1A1	0	1.6	0.39	0.19	0.74	0.31	KALRN	3.6e-123	1.1	0.43	0.27	0.95	0.55	RUNX1	0	1.4	0.33	0.16	0.65	0.29	DDX21	6e-89	1.3	0.3	0.16	0.56	0.26	HAS2	0	2.2	0.24	0.076	0.48	0.13
40	COL4A1	2.5e-299	0.38	0.73	0.68	1.8	1.6	FBLN2	0	1.3	0.45	0.26	0.89	0.46	EPS8	1.1e-122	0.76	0.6	0.49	1.4	1	COL12A1	0	1	0.45	0.29	0.9	0.55	SIK3	5e-84	0.68	0.57	0.46	1.2	0.89	SMIM14	0	0.97	0.45	0.29	0.85	0.52
41	FBXL7	1.7e-293	0.33	0.81	0.78	2.2	2	HLA-A	0	1.8	0.33	0.13	0.6	0.21	SMAD6	9.3e-122	3.6	0.2	0.025	0.39	0.039	JMJD1C	0	0.52	0.83	0.75	2.1	1.8	EDNRB	7e-83	1.5	0.27	0.12	0.51	0.22	PDZRN4	0	2.9	0.21	0.046	0.54	0.092
42	MOB3B	2.4e-293	0.9	0.29	0.18	0.56	0.34	TXNIP	0	0.9	0.62	0.46	1.4	0.95	ARHGAP26	1.5e-118	0.79	0.57	0.47	1.3	0.97	CLMP	0	0.94	0.48	0.34	1	0.67	MT2A	8.1e-82	1.9	0.24	0.099	0.58	0.19	CD55	0	1.9	0.26	0.092	0.47	0.15
43	AC012404.1	2.6e-286	0.52	0.52	0.43	1	0.83	C1S	0	0.99	0.54	0.38	1.1	0.7	MATN2	6.6e-118	1.3	0.34	0.19	0.68	0.33	SRPX2	0	0.75	0.59	0.46	1.2	0.89	HES1	2e-81	1.7	0.25	0.1	0.56	0.21	TNXB	0	0.76	0.59	0.45	1.2	0.9
44	COLEC12	1.9e-279	0.55	0.49	0.41	1.1	0.83	RPL10	0	1	0.52	0.35	1	0.63	LPP	7.2e-117	0.56	0.76	0.69	1.9	1.6	MEOX1	0	3.1	0.2	0.032	0.39	0.055	CCNL1	6e-80	1	0.35	0.22	0.65	0.37	KLF12	0	0.68	0.65	0.52	1.4	1.1
45	SPATA6	2.5e-269	0.35	0.7	0.65	1.6	1.4	S100A11	0	1.9	0.3	0.11	0.55	0.18	LMCD1	5.4e-115	2	0.25	0.085	0.47	0.14	IGF1	0	1.1	0.43	0.28	0.93	0.56	MIR22HG	2.3e-77	1.5	0.25	0.11	0.43	0.17	AUTS2	0	0.6	0.74	0.64	1.8	1.5
46	LIFR	4.1e-269	0.71	0.35	0.25	0.65	0.44	RPLP1	0	1.5	0.35	0.16	0.66	0.29	AKAP12	9.1e-115	0.95	0.48	0.36	1.1	0.68	FAP	0	2	0.24	0.077	0.43	0.13	TPM4	2.4e-76	1.3	0.28	0.14	0.51	0.24	NTN4	0	1.1	0.37	0.22	0.72	0.39
47	ADGRL3	6.5e-263	0.57	0.45	0.35	0.95	0.72	LGALS1	0	1.8	0.3	0.11	0.54	0.18	FIGN	1.1e-114	1	0.42	0.28	0.87	0.52	EPHA3	0	0.75	0.57	0.44	1.2	0.87	HEYL	4.7e-73	0.87	0.42	0.3	0.87	0.57	FP700111.1	0	0.81	0.52	0.38	1	0.71
48	PLA2G5	1.4e-262	0.42	0.72	0.64	1.8	1.6	C3	0	1.5	0.35	0.17	0.72	0.32	SVIL	6.7e-114	0.69	0.65	0.56	1.5	1.2	CCDC80	0	0.82	0.55	0.41	1.2	0.87	OSMR	5.3e-73	1	0.34	0.21	0.67	0.38	SLC4A4	1.1e-284	2.3	0.21	0.059	0.39	0.094
49	DCLK1	3.6e-259	0.46	0.63	0.55	1.5	1.3	TNXB	2.9e-307	0.85	0.6	0.45	1.3	0.91	ID3	1.1e-107	1.6	0.28	0.13	0.58	0.23	PTPDC1	0	1.2	0.34	0.19	0.61	0.31	HIPK3	7.8e-70	0.65	0.54	0.44	1.1	0.83	SDK1	1.2e-284	1	0.41	0.27	0.9	0.54
50	MUSK	1.3e-257	0.53	0.49	0.4	1	0.81	RPL15	2.3e-304	1.6	0.31	0.13	0.56	0.22	PXDNL	2.2e-107	0.77	0.59	0.47	1.4	1.1	COL3A1	0	0.79	0.55	0.41	1.2	0.81	BHLHE40	1.3e-69	2.1	0.19	0.059	0.4	0.11	IL16	1.5e-280	1.1	0.36	0.22	0.68	0.38
51	DOCK5	1.3e-256	0.5	0.52	0.45	1.1	0.91	RPL41	1.2e-302	1.2	0.4	0.22	0.75	0.39	OSBPL9	3.6e-107	0.65	0.62	0.53	1.4	1.1	PPFIBP1	0	0.7	0.6	0.47	1.3	0.94	ADCY3	4.4e-68	1.1	0.3	0.17	0.55	0.28	ANXA2	3.1e-280	0.81	0.48	0.35	0.93	0.63
52	COL6A6	2.3e-256	0.92	0.26	0.16	0.5	0.29	GAPDH	7e-293	1.5	0.32	0.14	0.59	0.25	RNF180	4.1e-106	1.1	0.38	0.24	0.74	0.41	SEPT11	0	0.82	0.5	0.37	1	0.7	EMP1	7e-68	0.88	0.44	0.33	0.95	0.62	GALNT15	4e-263	1.8	0.23	0.084	0.45	0.15
53	FAM198B-AS1	5.2e-256	0.53	0.48	0.4	1	0.78	RPL13	2e-279	1.4	0.35	0.18	0.66	0.31	CAB39L	1.1e-105	1.1	0.38	0.24	0.75	0.42	ASPN	0	1.1	0.36	0.21	0.69	0.37	MAN1A1	1.6e-66	0.72	0.47	0.35	0.99	0.7	DNM1	1.7e-262	1.1	0.34	0.2	0.6	0.33
54	IL1RAPL1	2.9e-252	0.5	0.55	0.48	1.3	1.1	TIMP2	1e-268	1.2	0.37	0.2	0.66	0.34	TBX20	2.3e-104	0.71	0.62	0.52	1.5	1.1	PEAK1	0	0.71	0.59	0.46	1.2	0.91	ZNF331	4.1e-65	1.9	0.21	0.087	0.45	0.14	ST3GAL1	5.4e-260	1.1	0.34	0.19	0.61	0.33
55	MAML2	7.2e-247	0.32	0.8	0.77	2.2	2	SOD3	8.1e-267	2.2	0.24	0.067	0.43	0.11	ITGA8	2.8e-104	2.4	0.21	0.058	0.44	0.1	SMOC2	0	0.86	0.48	0.35	1.1	0.72	CEBPD	1.2e-62	0.65	0.51	0.4	1.1	0.78	CAMK1D	3.7e-249	1.4	0.28	0.13	0.52	0.23
56	HIF3A	1.6e-246	0.54	0.47	0.38	1	0.81	COL6A1	3e-255	0.69	0.65	0.53	1.4	1	LIMCH1	1.3e-103	0.86	0.48	0.36	1	0.7	DPYSL3	0	1	0.37	0.23	0.72	0.42	CRY1	2.3e-62	1.3	0.25	0.12	0.47	0.21	GRK5	4.6e-241	0.57	0.72	0.62	1.8	1.4
57	COL4A3	2.9e-245	0.43	0.61	0.54	1.4	1.2	PTMA	2.5e-251	1.6	0.29	0.12	0.53	0.21	SLC38A2	9.7e-103	0.97	0.42	0.29	0.85	0.52	NRXN3	0	1.8	0.26	0.11	0.58	0.21	MALAT1	5.3e-62	0.15	1	1	7.1	6.9	ADAMTS5	2.5e-236	0.98	0.37	0.23	0.72	0.43
58	NID1	4.4e-243	0.39	0.66	0.6	1.5	1.3	HTRA3	4.2e-240	1.4	0.31	0.15	0.58	0.27	LAMA3	4.2e-100	2.4	0.21	0.058	0.41	0.094	LOXL1	0	1.5	0.26	0.11	0.46	0.19	TBX20	5.3e-62	0.61	0.59	0.52	1.4	1.1	EBF1	7.1e-232	0.45	0.86	0.8	2.4	2.1
59	SPOCK1	1.2e-242	0.53	0.48	0.39	1	0.81	SELENOP	4.5e-236	1.4	0.31	0.15	0.55	0.25	SLIT3	5.4e-100	1.4	0.3	0.15	0.64	0.28	ATP10D	0	0.74	0.51	0.39	1	0.72	CCL2	1.2e-61	1.8	0.2	0.071	0.48	0.16	S100A6	2.7e-230	0.88	0.4	0.26	0.77	0.49
60	FKBP5	3.9e-242	0.36	0.76	0.72	2.3	2.1	COL1A2	1.1e-228	0.67	0.65	0.54	1.4	1.1	ID4	9.8e-99	3.6	0.17	0.02	0.34	0.032	ZNF704	0	0.72	0.53	0.41	1.1	0.81	MCL1	2.9e-60	1.3	0.26	0.14	0.45	0.22	LINC01133	1.3e-226	4	0.15	0.013	0.26	0.018
61	DIO3OS	8.5e-241	1.6	0.16	0.058	0.28	0.1	JUND	5.3e-227	1.1	0.36	0.2	0.64	0.34	LDLRAD4	7.5e-97	0.98	0.41	0.28	0.86	0.53	KLHL29	0	0.88	0.42	0.3	0.85	0.55	CHSY1	3.9e-60	1.3	0.26	0.13	0.48	0.23	FBLN2	1.9e-225	0.87	0.39	0.26	0.73	0.46
62	EYS	2.6e-239	0.66	0.37	0.27	0.73	0.52	TIMP3	1.9e-222	0.71	0.63	0.49	1.5	1.1	ID1	5.7e-94	2.1	0.22	0.067	0.44	0.12	TCF4	0	0.46	0.83	0.76	2.1	1.9	CFD	1.3e-57	0.59	0.62	0.51	1.5	1.2	ROBO1	9.3e-220	0.6	0.61	0.51	1.4	1.1
63	COL4A2	1.3e-232	0.3	0.77	0.74	2	1.8	RPS2	7.6e-217	1.6	0.27	0.11	0.48	0.19	CLSTN2	2.7e-93	1	0.39	0.26	0.88	0.53	CREB3L2	1.1e-298	0.81	0.44	0.31	0.84	0.56	UAP1	2.4e-57	0.9	0.35	0.23	0.7	0.43	FLRT2	1.8e-217	1.3	0.27	0.14	0.51	0.24
64	ARL15	1.3e-227	0.33	0.76	0.74	2.2	2	RPL8	9.5e-211	1.6	0.25	0.099	0.44	0.17	RNF152	8.2e-93	1.7	0.25	0.11	0.51	0.19	CHD9	1.2e-297	0.4	0.86	0.81	2.3	2	JUND	4.7e-57	0.93	0.33	0.21	0.6	0.36	ELN	2.6e-217	0.69	0.51	0.38	1.1	0.8
65	TC2N	3.1e-222	0.68	0.33	0.24	0.63	0.43	HSPB1	3.3e-202	1.5	0.27	0.12	0.51	0.22	ANKRD6	8.4e-92	1.2	0.32	0.18	0.62	0.31	MACF1	1.1e-289	0.56	0.64	0.54	1.3	1.1	JUN	7.3e-56	1.1	0.29	0.18	0.57	0.31	ZFHX3	9.4e-214	0.5	0.72	0.63	1.7	1.4
66	LINC01088	1.8e-207	0.48	0.53	0.45	1.3	1.1	ANXA5	9.3e-202	0.8	0.47	0.34	0.9	0.61	SAT1	8.9e-92	0.88	0.47	0.35	1	0.68	UBE2E2	1.5e-289	0.54	0.72	0.62	1.7	1.4	SH3PXD2A	1.5e-55	1	0.29	0.18	0.54	0.3	MIR4435-2HG	4.7e-208	0.89	0.37	0.25	0.73	0.46
67	SLIT2	4.1e-207	0.4	0.62	0.56	1.5	1.3	TMSB10	3.1e-201	1.5	0.26	0.11	0.48	0.19	GATA6	4.2e-91	0.95	0.41	0.28	0.82	0.5	MIR4435-2HG	5.2e-289	0.97	0.37	0.24	0.74	0.44	YBX3	6.7e-55	0.75	0.39	0.29	0.74	0.5	SYNE1	1.7e-207	0.64	0.53	0.43	1.1	0.83
68	ADAMTS9-AS2	7.6e-206	0.55	0.4	0.31	0.82	0.62	PMP22	4.7e-201	0.79	0.48	0.35	0.93	0.64	GUCY1A1	4.6e-91	1.6	0.26	0.11	0.51	0.2	SLC20A1	7.8e-287	1.4	0.26	0.12	0.47	0.2	ADAMTS1	1.4e-54	1.9	0.18	0.06	0.34	0.1	SMAD3	5.1e-206	0.7	0.46	0.34	0.89	0.63
69	CATSPERB	6.1e-205	0.96	0.22	0.13	0.43	0.24	SERF2	1.7e-198	1.2	0.33	0.18	0.59	0.31	DAPK1	1.9e-90	2.1	0.21	0.067	0.4	0.11	LDLRAD3	2.4e-284	1.1	0.32	0.19	0.61	0.34	EIF1	1.5e-54	0.67	0.44	0.33	0.83	0.59	ATP8A1	6.8e-206	1.3	0.25	0.12	0.45	0.2
70	ARHGAP10	5.7e-201	0.27	0.76	0.74	2.1	1.9	BGN	2.3e-194	1.7	0.24	0.094	0.43	0.16	LDB2	1.4e-89	0.92	0.41	0.28	0.85	0.54	MAP4	2.9e-280	0.52	0.69	0.59	1.5	1.2	PLA2G5	6.5e-52	0.49	0.74	0.68	2	1.7	KLF3	2.2e-205	1	0.33	0.2	0.59	0.34
71	THSD7A	7.9e-201	0.8	0.26	0.17	0.5	0.31	GPX3	2.9e-194	1.7	0.26	0.12	0.57	0.22	ADAMTS2	1.6e-89	1.1	0.34	0.2	0.64	0.35	FMNL3	2.5e-279	1.1	0.31	0.18	0.55	0.29	LDLR	1.1e-51	2.1	0.16	0.048	0.29	0.077	DIAPH2	4.5e-205	0.57	0.61	0.5	1.3	1
72	PITPNC1	1.1e-193	0.68	0.31	0.22	0.64	0.45	RPS15	1.4e-193	1.7	0.24	0.089	0.42	0.15	EXT1	5.2e-89	0.57	0.71	0.65	1.9	1.6	MEOX2	1.8e-266	1.1	0.3	0.17	0.59	0.31	ZSWIM6	1.6e-50	0.78	0.36	0.25	0.68	0.45	ITGA5	3.8e-204	1	0.31	0.18	0.55	0.31
73	BICC1	5.1e-186	0.24	0.86	0.84	2.5	2.4	LRP1	5.1e-193	0.77	0.49	0.36	0.96	0.66	HEYL	2.1e-88	0.89	0.42	0.3	0.88	0.57	AL078459.1	2.6e-265	1.5	0.23	0.097	0.41	0.16	CSNK1A1	2.2e-49	0.51	0.56	0.48	1.1	0.92	PARD3B	5.4e-203	0.55	0.64	0.53	1.4	1.1
74	RHOJ	1.2e-182	0.54	0.37	0.28	0.67	0.51	CCDC80	6.7e-193	0.74	0.55	0.43	1.2	0.91	PAWR	7.8e-88	2.1	0.21	0.062	0.37	0.1	TTC3	1.4e-264	0.7	0.47	0.35	0.89	0.63	FOSL2	5.2e-49	1.2	0.24	0.13	0.42	0.21	PDE3B	1.2e-202	0.77	0.43	0.31	0.94	0.65
75	MAN1A1	1.9e-178	0.53	0.4	0.32	0.81	0.63	GLUL	2.9e-192	0.94	0.4	0.26	0.78	0.48	RAPGEF5	1.5e-87	1.8	0.23	0.093	0.45	0.15	EDIL3	5.5e-261	1	0.33	0.21	0.65	0.38	CLIC4	1e-48	0.76	0.37	0.27	0.73	0.49	UGP2	3.8e-201	0.78	0.42	0.3	0.81	0.54
76	PRR16	3.6e-176	0.4	0.58	0.52	1.4	1.2	PCOLCE	3.5e-190	1.2	0.31	0.16	0.55	0.27	KANK1	4.7e-87	0.59	0.64	0.55	1.5	1.2	CDH11	1.3e-258	1.2	0.28	0.15	0.52	0.26	ATP13A3	3e-48	0.92	0.3	0.19	0.55	0.33	AP002518.2	1.2e-197	0.6	0.58	0.49	1.3	1
77	MALAT1	8.7e-176	0.096	1	1	7	6.9	TSC22D3	2.9e-187	0.68	0.57	0.46	1.3	0.95	TIMP3	9.3e-87	0.71	0.59	0.5	1.5	1.1	ARHGAP22	9.7e-258	0.85	0.38	0.26	0.72	0.46	SERPINE1	5.8e-48	1.4	0.26	0.16	0.78	0.37	AL445426.1	5e-196	0.74	0.43	0.31	0.82	0.57
78	TPCN1	7.1e-173	0.45	0.44	0.37	0.85	0.68	HLA-C	9.2e-183	1.6	0.24	0.097	0.43	0.16	NRP1	1.3e-86	1.3	0.29	0.16	0.6	0.29	IQGAP2	2.9e-253	1.4	0.24	0.11	0.44	0.19	AFF4	1.9e-47	0.57	0.47	0.38	0.89	0.68	KIF13B	3.9e-195	0.71	0.45	0.34	0.91	0.64
79	NCOA1	3.1e-172	0.28	0.7	0.67	1.6	1.5	UBB	1.2e-181	1.7	0.23	0.088	0.4	0.15	RBPMS	2e-83	0.65	0.57	0.47	1.3	0.96	CMYA5	1.3e-249	1.1	0.29	0.17	0.54	0.29	LPCAT2	6.3e-47	0.83	0.33	0.23	0.64	0.41	PCSK6	3.7e-192	0.56	0.64	0.55	1.5	1.3
80	ABCA5	2e-168	0.57	0.33	0.25	0.59	0.43	TPT1	3.4e-179	1.2	0.3	0.16	0.53	0.27	ZEB2	6e-83	0.63	0.58	0.49	1.3	0.98	MRC2	7e-245	0.72	0.44	0.33	0.85	0.6	NFIL3	6.7e-47	2	0.16	0.048	0.28	0.076	AFDN	9.3e-192	0.72	0.43	0.31	0.79	0.55
81	FOXP2	4.4e-166	0.31	0.67	0.62	1.6	1.4	MFAP4	4.3e-175	1.9	0.21	0.072	0.38	0.12	CSGALNACT1	2e-81	0.86	0.41	0.29	0.85	0.55	C9orf3	1e-244	0.56	0.6	0.5	1.3	1	CSRNP1	1.1e-46	2.7	0.14	0.025	0.23	0.039	AKAP13	3.8e-191	0.36	0.88	0.84	2.4	2.2
82	AC002546.1	1e-165	1.1	0.17	0.083	0.28	0.14	HLA-B	1.1e-169	1.5	0.24	0.1	0.43	0.17	SORBS1	1.8e-80	0.83	0.44	0.33	0.93	0.62	AC012636.1	3.4e-242	2.9	0.16	0.03	0.31	0.046	ACTG1	1.9e-44	0.78	0.34	0.23	0.63	0.42	ADAMTS6	4.7e-189	1.5	0.23	0.11	0.48	0.2
83	CRYBG3	4.3e-160	0.46	0.41	0.34	0.76	0.61	MT-CO3	4.1e-167	0.75	0.46	0.33	0.97	0.68	LINC01091	1.2e-77	1.4	0.28	0.16	0.62	0.29	FOXP1	1.3e-241	0.51	0.69	0.6	1.6	1.3	ARIH1	3.3e-44	0.58	0.46	0.36	0.87	0.66	PSD3	1e-188	0.58	0.56	0.46	1.2	0.91
84	KAZN	5.1e-160	0.57	0.44	0.38	1.2	0.96	FN1	7e-165	0.64	0.58	0.46	1.3	1	TSC22D1	2.8e-77	1.1	0.33	0.2	0.63	0.35	PDE7B	2.9e-240	0.75	0.43	0.32	0.89	0.62	HIVEP2	6.2e-43	0.7	0.37	0.27	0.69	0.48	PI16	8e-186	1	0.3	0.18	0.6	0.34
85	TBC1D4	1.1e-159	0.48	0.39	0.32	0.75	0.59	PLAC9	4.1e-164	1	0.32	0.19	0.59	0.33	ZFPM2	1.3e-73	0.4	0.78	0.74	2	1.8	CACNA1C	6.9e-239	0.65	0.51	0.4	1.1	0.78	PLA2G2A	1.1e-42	1.5	0.19	0.079	0.48	0.19	SPTBN1	3e-185	0.41	0.8	0.73	1.9	1.7
86	LHFPL6	8.9e-156	0.26	0.8	0.77	2.2	2.1	CD9	4.9e-160	1.4	0.25	0.12	0.45	0.2	PTPRS	7.9e-73	0.69	0.48	0.38	0.97	0.7	SERPINE1	3.9e-235	1.4	0.26	0.14	0.68	0.32	FSIP1	2.2e-42	2	0.16	0.05	0.29	0.082	ZBTB7C	3.4e-182	2.5	0.16	0.036	0.3	0.06
87	EBF1	2.3e-155	0.23	0.82	0.8	2.2	2.1	EID1	1.9e-159	1.2	0.27	0.14	0.47	0.23	ANK3	7.6e-72	1	0.33	0.21	0.67	0.38	SAMD4A	6.5e-234	0.71	0.44	0.33	0.9	0.64	C3	2.3e-42	0.86	0.29	0.19	0.57	0.35	FOXO1	4e-181	0.46	0.75	0.68	1.9	1.6
88	GHR	7.1e-155	0.42	0.46	0.39	0.94	0.77	PRDX1	9e-159	1.7	0.22	0.081	0.37	0.13	PRKD1	2.2e-71	0.76	0.44	0.34	0.92	0.64	FREM1	3.6e-232	0.66	0.48	0.37	0.98	0.71	TOP1	6.6e-42	0.7	0.36	0.26	0.64	0.44	ECE1	1.8e-179	0.79	0.37	0.26	0.69	0.46
89	KANK1	1.3e-152	0.34	0.59	0.53	1.3	1.1	RPL19	3.1e-158	1.5	0.23	0.094	0.39	0.16	PVT1	5e-71	2	0.19	0.062	0.36	0.1	COL1A1	5.9e-232	0.88	0.35	0.23	0.66	0.41	PITPNC1	3.6e-41	0.77	0.35	0.26	0.78	0.53	ZMIZ1	1.9e-178	0.95	0.31	0.19	0.55	0.32
90	ZBTB20	8.7e-151	0.11	0.95	0.95	3.2	3.2	IGFBP3	1.1e-156	1.3	0.27	0.15	0.56	0.27	SLC16A12	2e-70	1	0.32	0.2	0.65	0.37	GAB2	1.8e-229	0.6	0.54	0.43	1.1	0.86	SH3PXD2B	5.1e-41	0.61	0.43	0.34	0.88	0.65	NEGR1	4.5e-178	0.36	0.93	0.9	3.1	2.9
91	C6	4.6e-150	0.96	0.18	0.1	0.32	0.18	CTGF	3.3e-155	0.85	0.43	0.32	0.98	0.65	HECW2	5.2e-70	2.7	0.16	0.033	0.3	0.053	TULP4	3.6e-228	0.64	0.48	0.37	0.94	0.7	PER1	7.1e-40	0.72	0.34	0.24	0.61	0.42	ITGA11	7.9e-176	0.96	0.3	0.18	0.54	0.31
92	SPARCL1	8.7e-148	0.23	0.82	0.79	2.2	2	JUNB	6.9e-154	1.1	0.32	0.19	0.69	0.39	RCAN2	5.6e-70	1.7	0.22	0.093	0.42	0.15	GXYLT2	9.4e-228	0.95	0.32	0.21	0.63	0.37	YWHAZ	8.5e-40	0.78	0.31	0.22	0.56	0.37	NNMT	2.1e-171	0.54	0.59	0.51	1.4	1.1
93	BCL2	2.3e-145	0.45	0.41	0.33	0.82	0.66	CXCL12	8e-154	1.4	0.24	0.11	0.45	0.19	ARHGAP15	5.9e-69	2.1	0.19	0.058	0.37	0.099	CADM1	9.9e-225	1.5	0.22	0.096	0.42	0.17	ECE1	2.8e-39	0.68	0.36	0.27	0.69	0.48	SNCAIP	4.4e-171	1.4	0.23	0.11	0.42	0.18
94	RNF144A	9e-141	0.48	0.36	0.29	0.68	0.53	SELENOM	1.8e-153	1.8	0.2	0.068	0.35	0.11	SHROOM3	6.9e-68	0.92	0.35	0.24	0.72	0.44	SEPT6	1.2e-223	1.2	0.25	0.13	0.44	0.21	SLC4A7	5.6e-39	0.66	0.37	0.28	0.71	0.51	CFD	4.9e-171	0.59	0.61	0.5	1.5	1.2
95	AC016831.7	1.5e-140	0.2	0.81	0.79	2.2	2	MYL6	3e-153	1.1	0.3	0.17	0.53	0.29	ART4	3e-67	2	0.18	0.057	0.32	0.09	SOX6	5.5e-218	0.52	0.62	0.53	1.4	1.1	AL117190.2	7.9e-39	1.2	0.22	0.12	0.44	0.21	STON2	1.4e-169	0.77	0.37	0.26	0.68	0.45
96	ECHDC2	8e-140	0.26	0.67	0.64	1.5	1.3	EEF2	5.1e-152	1.7	0.21	0.079	0.36	0.13	ZNF804B	1.2e-66	3.8	0.15	0.019	0.38	0.034	DLG1	1.7e-217	0.6	0.5	0.39	0.96	0.72	FILIP1	9.7e-39	0.57	0.46	0.38	0.95	0.73	DISC1	5.5e-166	1.1	0.26	0.14	0.49	0.25
97	CELF2	1.4e-138	0.19	0.82	0.81	2.2	2.1	TUBA1B	1.3e-151	1.2	0.27	0.14	0.47	0.23	PALLD	1.2e-66	0.57	0.57	0.48	1.2	0.98	AP002989.1	3.6e-217	0.89	0.36	0.25	0.82	0.52	TUBB6	1.3e-38	0.73	0.33	0.23	0.6	0.4	S100A10	6e-164	1.5	0.2	0.081	0.35	0.14
98	MAP2K6	8.4e-138	0.8	0.2	0.13	0.35	0.21	RPS3	1.9e-151	1.4	0.24	0.11	0.41	0.18	TRAK1	3.2e-66	1.1	0.29	0.17	0.54	0.29	DPT	1.1e-215	0.82	0.36	0.25	0.71	0.46	FGFR1	1.4e-38	0.59	0.43	0.35	0.85	0.64	APBB1IP	4.4e-163	1.9	0.17	0.056	0.3	0.089
99	ANTXR2	5.6e-135	0.41	0.43	0.36	0.82	0.67	PPIB	3.5e-151	1.4	0.24	0.11	0.41	0.17	PLCH1	2.9e-65	1.2	0.27	0.15	0.55	0.28	ANKRD44	1.3e-213	0.55	0.56	0.46	1.2	0.92	ETF1	4e-38	1.2	0.2	0.098	0.33	0.16	FGD4	1.1e-162	0.6	0.49	0.39	1	0.76
