# Supplementary material for: Pathogenic variants damage cell composition and single cell transcription in cardiomyopathies
Source: Science. Author manuscript; Available in PMC 2022 Oct 3. (PMC9528698; doi:10.1126/science.abo1984)
Supplement: Supp table 15 [file NIHMS1835045-supplement-Supp_table_15.xlsx]

## Sheet: Index
HP:
Cholorimetric measurement in nmol/mg tissue.
LV: Left-ventricular free wall
RV: Right ventricle

## Sheet: 4OHP-measurements
HP_Table
Patient	HP_LV	HP_RV
H01	19.08	18.28
H02	15.37	6.77
H03	32.48	10.47
H07	20.39	20125
H08	21826	44072
H09	12461	14511
H14	23.04	11.84
H15	20434	20699
H19	22261	24243
H20	15987	23466
H25	35.09	14
H27	13.2	8.3
H28	11.71	9.04
H35	16.02	17.01
H41	13.38	10.92
H46	7.85	NA
H49	7.95	NA
H51	7.44	6.94
H53	6.04	7.59
H55	6.71	4.99
H67	6.25	NA
DS3	12866	NA
DT4	3486	NA
ED_H15	0.88	NA
ED_H25	2414	NA
ED_H26	1.82	NA
ED_H35	1429	NA
ED_H37	0.23	NA
