# Supplementary material for: Pathogenic variants damage cell composition and single cell transcription in cardiomyopathies
Source: Science. Author manuscript; Available in PMC 2022 Oct 3. (PMC9528698; doi:10.1126/science.abo1984)
Supplement: Supp table 16 [file NIHMS1835045-supplement-Supp_table_16.xlsx]

## Sheet: Index
Column name	Description
Gene	Gene symbol, Ensembl 84
logFC	log2-fold change
FDR	False discovery rate; FDR is the PValue after (by default) Benjamini-Hochberg correction.
mean_exp_control	Mean expression values across controls
mean_exp_genotype	Mean expression values across disease samples
logCPM	logCPM is the average expression of all pseudobulked samples for that particular gene across all samples on the log2-scale expressed in counts per million (cpm, as calculated by edgeR after normalization).
F	Output of quasi-likelihood F-test
PValue	PValue is the nominal p-value derived from F
FDR_plot	-log10(False discovery rate)
Region	Studied region (LV or RV)
annotation_level	Cell-type or cell-state
cell_state/state	Specification which cell-type or state was analysed
comparison	Specification control_GENOTYPE
Observations_genotype	Numbers of Patients included in edgeR (patients with low number of nuclei have been excluded)
Observations_reference	Numbers of Patients included in edgeR (patients with low number of nuclei have been excluded)

## Sheet: control_LMNA
Gene	logFC	FDR	mean_exp_control	mean_exp_genotype	logCPM	F	PValue	FDR_plot	Region	annotation_level	comparison	Observations_genotype	Observations_reference	cell_state
CCL2	4.86	1.54e-06	0.531	0.0436	7.63	63.8	2.31e-09	5.81	LV	CELLTYPE	control_LMNA	12	18	FB
NPPC	4.4	4.68e-05	0.214	0.0175	6.1	37.8	5.22e-07	4.33	LV	CELLTYPE	control_LMNA	12	18	FB
CCL11	4.28	1.17e-05	0.105	0.0126	5.37	47.6	5.54e-08	4.93	LV	CELLTYPE	control_LMNA	12	18	FB
CXCL1	4.1	0.000337	0.0237	0.00307	3.44	26.7	1.01e-05	3.47	LV	CELLTYPE	control_LMNA	12	18	FB
PLA2G2A	3.22	0.0197	0.509	0.33	7.99	9.41	0.00418	1.7	LV	CELLTYPE	control_LMNA	12	18	FB
PLAU	3.19	0.00022	0.106	0.0225	5.09	28.8	5.44e-06	3.66	LV	CELLTYPE	control_LMNA	12	18	FB
PTGES	3.17	0.000806	0.0129	0.00385	2.4	22.3	3.77e-05	3.09	LV	CELLTYPE	control_LMNA	12	18	FB
APLNR	2.96	0.0041	0.0673	0.028	4.71	15.1	0.000442	2.39	LV	CELLTYPE	control_LMNA	12	18	FB
BICDL1	2.78	9.6e-05	0.0295	0.0075	3.52	33.6	1.49e-06	4.02	LV	CELLTYPE	control_LMNA	12	18	FB
G0S2	2.78	1.48e-05	0.0348	0.0147	3.81	45.8	8.11e-08	4.83	LV	CELLTYPE	control_LMNA	12	18	FB
TMEM100	2.73	0.000163	0.0363	0.00874	3.68	30.3	3.58e-06	3.79	LV	CELLTYPE	control_LMNA	12	18	FB
ADAMTS4	2.72	0.00167	0.138	0.0172	5.27	18.9	0.000115	2.78	LV	CELLTYPE	control_LMNA	12	18	FB
RPS17	2.66	0.0015	0.0269	0.00995	3.58	19.4	9.8e-05	2.82	LV	CELLTYPE	control_LMNA	12	18	FB
LINC00881	2.55	0.00202	0.0214	0.00739	3.29	18	0.000156	2.69	LV	CELLTYPE	control_LMNA	12	18	FB
RARRES1	2.54	0.000208	0.592	0.203	7.87	29.1	5.05e-06	3.68	LV	CELLTYPE	control_LMNA	12	18	FB
APOD	2.5	0.00572	4.1	1.19	10.9	13.8	0.000709	2.24	LV	CELLTYPE	control_LMNA	12	18	FB
FGFR4	2.46	9.09e-05	0.0137	0.00375	2.44	33.9	1.39e-06	4.04	LV	CELLTYPE	control_LMNA	12	18	FB
BHLHE40	2.43	0.00117	0.21	0.0673	6.19	20.6	6.55e-05	2.93	LV	CELLTYPE	control_LMNA	12	18	FB
RET	2.39	0.00913	0.0273	0.00783	3.16	12.1	0.0014	2.04	LV	CELLTYPE	control_LMNA	12	18	FB
CHRDL2	2.37	0.00443	0.0768	0.032	4.88	14.8	0.000499	2.35	LV	CELLTYPE	control_LMNA	12	18	FB
RASD1	2.37	0.000982	0.0624	0.0148	4.43	21.4	5.05e-05	3.01	LV	CELLTYPE	control_LMNA	12	18	FB
ELANE	2.36	1.4e-06	0.0941	0.0218	4.92	65.3	1.78e-09	5.85	LV	CELLTYPE	control_LMNA	12	18	FB
FOSL1	2.36	0.0138	0.0166	0.00329	2.33	10.6	0.00249	1.86	LV	CELLTYPE	control_LMNA	12	18	FB
RPS6KL1	2.34	0.000154	0.0149	0.00467	2.55	30.7	3.26e-06	3.81	LV	CELLTYPE	control_LMNA	12	18	FB
ACE2	2.32	0.00136	0.0629	0.0146	4.41	19.8	8.41e-05	2.87	LV	CELLTYPE	control_LMNA	12	18	FB
MARCKSL1	2.3	4.04e-05	0.0696	0.0215	4.64	38.7	4.1e-07	4.39	LV	CELLTYPE	control_LMNA	12	18	FB
SOCS3	2.3	0.000806	0.12	0.0359	5.29	22.3	3.74e-05	3.09	LV	CELLTYPE	control_LMNA	12	18	FB
KNG1	2.28	0.00189	0.0205	0.00614	3.11	18.3	0.000142	2.72	LV	CELLTYPE	control_LMNA	12	18	FB
RGR	2.27	0.000142	0.0204	0.00635	2.92	31.3	2.78e-06	3.85	LV	CELLTYPE	control_LMNA	12	18	FB
AC108134.2	2.23	0.00323	0.025	0.0032	2.83	16	0.000312	2.49	LV	CELLTYPE	control_LMNA	12	18	FB
AC007529.2	2.18	1.21e-06	0.209	0.0671	6.14	67.2	1.27e-09	5.92	LV	CELLTYPE	control_LMNA	12	18	FB
TMEM176A	2.18	0.00574	0.0235	0.0104	3.32	13.8	0.000715	2.24	LV	CELLTYPE	control_LMNA	12	18	FB
LIPG	2.16	0.0342	0.0266	0.00382	2.82	7.65	0.00906	1.47	LV	CELLTYPE	control_LMNA	12	18	FB
MKRN3	2.16	0.000196	0.0583	0.026	4.76	29.4	4.59e-06	3.71	LV	CELLTYPE	control_LMNA	12	18	FB
ID2	2.14	0.000212	0.176	0.0832	6.24	29	5.2e-06	3.67	LV	CELLTYPE	control_LMNA	12	18	FB
LSAMP-AS1	2.11	0.00058	0.0997	0.0369	5.43	24	2.23e-05	3.24	LV	CELLTYPE	control_LMNA	12	18	FB
MRGPRF	2.09	7.97e-05	0.0392	0.0176	3.89	34.6	1.16e-06	4.1	LV	CELLTYPE	control_LMNA	12	18	FB
PCBP3	2.09	0.00018	0.0403	0.0154	3.76	29.8	4.11e-06	3.74	LV	CELLTYPE	control_LMNA	12	18	FB
MYH6	2.08	0.000854	0.0291	0.00923	3.43	22.1	4.08e-05	3.07	LV	CELLTYPE	control_LMNA	12	18	FB
CLNK	2.07	0.00113	0.0323	0.0139	4	20.8	6.23e-05	2.95	LV	CELLTYPE	control_LMNA	12	18	FB
PIM1	2.07	0.000142	0.0585	0.0303	4.58	31.2	2.8e-06	3.85	LV	CELLTYPE	control_LMNA	12	18	FB
KAZN-AS1	2.03	0.00503	0.0734	0.019	4.51	14.3	0.000593	2.3	LV	CELLTYPE	control_LMNA	12	18	FB
RNASE4	2.02	0.00971	0.0187	0.00865	3.06	11.9	0.00152	2.01	LV	CELLTYPE	control_LMNA	12	18	FB
SLC17A9	2.02	0.00516	0.0235	0.00593	2.88	14.2	0.000616	2.29	LV	CELLTYPE	control_LMNA	12	18	FB
SPHK1	2.02	0.00291	0.0686	0.0218	4.4	16.5	0.000263	2.54	LV	CELLTYPE	control_LMNA	12	18	FB
TCF24	2.01	0.00319	0.0152	0.00683	2.9	16.1	0.000305	2.5	LV	CELLTYPE	control_LMNA	12	18	FB
AL353653.1	2	0.000388	0.0654	0.0199	4.6	25.9	1.25e-05	3.41	LV	CELLTYPE	control_LMNA	12	18	FB
ADGRL3-AS1	1.99	2.02e-05	0.0152	0.00565	2.57	43.2	1.43e-07	4.7	LV	CELLTYPE	control_LMNA	12	18	FB
CDK18	1.99	3.45e-05	0.0297	0.0116	3.47	39.9	3.12e-07	4.46	LV	CELLTYPE	control_LMNA	12	18	FB
PPP1R3C	1.99	0.000712	0.0345	0.0147	3.76	23	3.07e-05	3.15	LV	CELLTYPE	control_LMNA	12	18	FB
SCD	1.99	0.000806	0.0157	0.00874	2.73	22.4	3.73e-05	3.09	LV	CELLTYPE	control_LMNA	12	18	FB
TRIM47	1.98	5.46e-05	0.0671	0.0311	4.74	36.9	6.45e-07	4.26	LV	CELLTYPE	control_LMNA	12	18	FB
IFITM2	1.97	0.00251	0.14	0.0945	6.02	17.1	0.000211	2.6	LV	CELLTYPE	control_LMNA	12	18	FB
PTGIR	1.97	0.000102	0.313	0.141	6.9	33.3	1.61e-06	3.99	LV	CELLTYPE	control_LMNA	12	18	FB
LINC01856	1.94	5.46e-05	0.0376	0.00929	3.59	36.9	6.4e-07	4.26	LV	CELLTYPE	control_LMNA	12	18	FB
CLEC12A	1.93	0.00175	0.0227	0.011	3.44	18.7	0.000125	2.76	LV	CELLTYPE	control_LMNA	12	18	FB
LINC00473	1.93	0.034	0.0203	0.00477	2.76	7.66	0.00899	1.47	LV	CELLTYPE	control_LMNA	12	18	FB
PGF	1.92	0.000212	0.0689	0.0262	4.58	29	5.2e-06	3.67	LV	CELLTYPE	control_LMNA	12	18	FB
PECAM1	1.91	0.000118	0.112	0.032	5.06	32.3	2.11e-06	3.93	LV	CELLTYPE	control_LMNA	12	18	FB
FAIM2	1.9	0.00336	0.0471	0.0297	4.39	15.9	0.000329	2.47	LV	CELLTYPE	control_LMNA	12	18	FB
BMX	1.89	0.00113	0.0778	0.0255	4.76	20.8	6.22e-05	2.95	LV	CELLTYPE	control_LMNA	12	18	FB
TM4SF1-AS1	1.88	0.00862	0.0192	0.0101	3.36	12.3	0.0013	2.06	LV	CELLTYPE	control_LMNA	12	18	FB
BCL3	1.87	0.00349	0.0435	0.0215	3.99	15.7	0.000351	2.46	LV	CELLTYPE	control_LMNA	12	18	FB
HES1	1.87	0.0221	0.521	0.211	7.83	9.06	0.00486	1.66	LV	CELLTYPE	control_LMNA	12	18	FB
LDLR	1.87	0.000458	0.14	0.0446	5.43	25.1	1.6e-05	3.34	LV	CELLTYPE	control_LMNA	12	18	FB
KCNE4	1.85	5.06e-05	0.101	0.0364	5.08	37.4	5.77e-07	4.3	LV	CELLTYPE	control_LMNA	12	18	FB
ADA	1.84	1.28e-06	0.164	0.0717	5.94	66.2	1.53e-09	5.89	LV	CELLTYPE	control_LMNA	12	18	FB
CYR61	1.84	0.0116	0.266	0.253	7.07	11.2	0.00195	1.94	LV	CELLTYPE	control_LMNA	12	18	FB
SH3BGRL3	1.82	0.000729	0.148	0.0796	5.89	22.8	3.2e-05	3.14	LV	CELLTYPE	control_LMNA	12	18	FB
TSPAN11	1.82	0.0106	0.0266	0.0116	3.37	11.5	0.00172	1.97	LV	CELLTYPE	control_LMNA	12	18	FB
CFD	1.81	0.00501	2.68	1.37	10.1	14.3	0.000589	2.3	LV	CELLTYPE	control_LMNA	12	18	FB
CD14	1.77	0.00756	0.0227	0.0116	3.19	12.7	0.00107	2.12	LV	CELLTYPE	control_LMNA	12	18	FB
CYP4Z1	1.77	0.00442	0.224	0.082	6.24	14.8	0.000497	2.35	LV	CELLTYPE	control_LMNA	12	18	FB
NR4A3	1.77	0.05	0.0437	0.015	3.88	6.51	0.0153	1.3	LV	CELLTYPE	control_LMNA	12	18	FB
SH3GL2	1.76	0.00177	0.0358	0.0199	4.16	18.6	0.000127	2.75	LV	CELLTYPE	control_LMNA	12	18	FB
AQP7	1.75	0.00117	0.0252	0.0119	3.42	20.6	6.56e-05	2.93	LV	CELLTYPE	control_LMNA	12	18	FB
POU2F3	1.75	0.00341	0.0129	0.00473	2.4	15.8	0.000337	2.47	LV	CELLTYPE	control_LMNA	12	18	FB
SELENBP1	1.74	5.12e-05	0.0999	0.0454	5.27	37.3	5.91e-07	4.29	LV	CELLTYPE	control_LMNA	12	18	FB
HIC1	1.72	0.00447	0.093	0.0442	4.96	14.7	0.000505	2.35	LV	CELLTYPE	control_LMNA	12	18	FB
SPDYE2B	1.72	0.000636	0.0143	0.00577	2.59	23.5	2.58e-05	3.2	LV	CELLTYPE	control_LMNA	12	18	FB
CDH18	1.71	0.00197	0.0449	0.0201	4.13	18.1	0.000152	2.71	LV	CELLTYPE	control_LMNA	12	18	FB
MSC	1.71	0.000856	0.0261	0.0134	3.29	22	4.11e-05	3.07	LV	CELLTYPE	control_LMNA	12	18	FB
PLN	1.71	0.00594	0.13	0.0673	5.96	13.7	0.000755	2.23	LV	CELLTYPE	control_LMNA	12	18	FB
SH3PXD2A-AS1	1.71	0.00227	0.0329	0.0119	3.57	17.5	0.000184	2.64	LV	CELLTYPE	control_LMNA	12	18	FB
TM4SF1	1.71	0.00119	0.136	0.075	5.81	20.5	6.77e-05	2.92	LV	CELLTYPE	control_LMNA	12	18	FB
Z83844.2	1.71	0.0018	0.0165	0.00601	2.63	18.5	0.00013	2.75	LV	CELLTYPE	control_LMNA	12	18	FB
CTSC	1.7	0.0073	0.234	0.0729	6.05	12.9	0.00102	2.14	LV	CELLTYPE	control_LMNA	12	18	FB
EMP3	1.7	0.000733	0.106	0.0587	5.41	22.8	3.22e-05	3.14	LV	CELLTYPE	control_LMNA	12	18	FB
MT-ND2	1.7	0.000756	0.185	0.139	6.52	22.7	3.36e-05	3.12	LV	CELLTYPE	control_LMNA	12	18	FB
PAM16	1.69	0.0028	0.0282	0.00942	3.29	16.7	0.000248	2.55	LV	CELLTYPE	control_LMNA	12	18	FB
TRIB1	1.69	0.00579	0.0137	0.00819	2.46	13.8	0.000725	2.24	LV	CELLTYPE	control_LMNA	12	18	FB
FMNL1	1.67	1.49e-05	0.0617	0.0232	4.37	45.7	8.26e-08	4.83	LV	CELLTYPE	control_LMNA	12	18	FB
C14orf180	1.66	0.00192	0.0188	0.00847	2.96	18.2	0.000146	2.72	LV	CELLTYPE	control_LMNA	12	18	FB
CHI3L2	1.66	0.00715	0.0145	0.00728	2.67	12.9	0.000991	2.15	LV	CELLTYPE	control_LMNA	12	18	FB
ICAM1	1.66	0.00126	0.0253	0.0125	3.32	20.2	7.47e-05	2.9	LV	CELLTYPE	control_LMNA	12	18	FB
SLC2A6	1.66	0.000941	0.0189	0.0082	2.9	21.6	4.67e-05	3.03	LV	CELLTYPE	control_LMNA	12	18	FB
JUNB	1.65	0.0131	0.72	0.343	8.15	10.8	0.00231	1.88	LV	CELLTYPE	control_LMNA	12	18	FB
PLAUR	1.65	5.96e-05	0.0584	0.0249	4.33	36.4	7.22e-07	4.22	LV	CELLTYPE	control_LMNA	12	18	FB
PPL	1.65	3.73e-05	0.118	0.0483	5.35	39.4	3.52e-07	4.43	LV	CELLTYPE	control_LMNA	12	18	FB
ZFP36	1.65	0.011	0.307	0.183	7.22	11.4	0.00181	1.96	LV	CELLTYPE	control_LMNA	12	18	FB
AGBL1	1.64	0.00152	0.0529	0.0301	4.65	19.3	0.000101	2.82	LV	CELLTYPE	control_LMNA	12	18	FB
FBLIM1	1.64	0.0017	0.0755	0.0257	4.58	18.8	0.000118	2.77	LV	CELLTYPE	control_LMNA	12	18	FB
LINC01060	1.64	0.00625	0.0464	0.0146	3.83	13.5	0.000816	2.2	LV	CELLTYPE	control_LMNA	12	18	FB
RPL13A	1.64	0.00405	0.181	0.135	6.45	15.1	0.000433	2.39	LV	CELLTYPE	control_LMNA	12	18	FB
SLC2A3	1.64	0.00197	0.196	0.122	6.35	18.1	0.000152	2.7	LV	CELLTYPE	control_LMNA	12	18	FB
AC004053.1	1.63	0.0012	0.0163	0.00859	2.96	20.5	6.87e-05	2.92	LV	CELLTYPE	control_LMNA	12	18	FB
MT1M	1.63	0.0138	0.0445	0.0187	4.12	10.6	0.0025	1.86	LV	CELLTYPE	control_LMNA	12	18	FB
LRP4	1.62	0.00436	0.548	0.304	8	14.8	0.000488	2.36	LV	CELLTYPE	control_LMNA	12	18	FB
MT-ND1	1.61	7.77e-05	0.235	0.162	6.67	34.8	1.1e-06	4.11	LV	CELLTYPE	control_LMNA	12	18	FB
S100A6	1.61	0.000558	0.712	0.413	8.17	24.2	2.09e-05	3.25	LV	CELLTYPE	control_LMNA	12	18	FB
SH3RF2	1.61	0.00172	0.025	0.0125	3.45	18.8	0.00012	2.76	LV	CELLTYPE	control_LMNA	12	18	FB
EDNRB	1.6	0.00139	0.369	0.143	6.94	19.7	8.79e-05	2.86	LV	CELLTYPE	control_LMNA	12	18	FB
FGF10	1.58	0.0358	0.0716	0.0365	4.66	7.49	0.00971	1.45	LV	CELLTYPE	control_LMNA	12	18	FB
H1F0	1.58	0.00145	0.0489	0.024	4.29	19.5	9.28e-05	2.84	LV	CELLTYPE	control_LMNA	12	18	FB
MT-CO1	1.58	0.000391	1.08	0.562	8.83	25.9	1.27e-05	3.41	LV	CELLTYPE	control_LMNA	12	18	FB
PFN1	1.58	0.00207	0.107	0.0622	5.52	17.9	0.000163	2.68	LV	CELLTYPE	control_LMNA	12	18	FB
TRAPPC1	1.58	0.00224	0.0165	0.01	2.92	17.6	0.00018	2.65	LV	CELLTYPE	control_LMNA	12	18	FB
PPARGC1B	1.57	3.22e-05	0.0305	0.0146	3.51	40.3	2.86e-07	4.49	LV	CELLTYPE	control_LMNA	12	18	FB
PTPRO	1.57	0.00769	0.0238	0.0153	3.69	12.7	0.0011	2.11	LV	CELLTYPE	control_LMNA	12	18	FB
C4orf19	1.56	3.61e-06	0.0933	0.0366	5.01	56.4	9.18e-09	5.44	LV	CELLTYPE	control_LMNA	12	18	FB
SLC47A1	1.56	0.00187	0.0408	0.0281	4.24	18.3	0.000139	2.73	LV	CELLTYPE	control_LMNA	12	18	FB
AC084357.2	1.55	0.000685	0.237	0.146	6.68	23.2	2.89e-05	3.16	LV	CELLTYPE	control_LMNA	12	18	FB
EFNA1	1.55	0.00543	0.0172	0.0112	2.9	14	0.00066	2.27	LV	CELLTYPE	control_LMNA	12	18	FB
IFITM3	1.55	0.00621	0.32	0.232	7.25	13.5	0.000811	2.21	LV	CELLTYPE	control_LMNA	12	18	FB
LGALS2	1.55	0.00204	0.0248	0.00784	3.06	18	0.000158	2.69	LV	CELLTYPE	control_LMNA	12	18	FB
MROH2B	1.55	0.0012	0.0714	0.0243	4.58	20.4	6.92e-05	2.92	LV	CELLTYPE	control_LMNA	12	18	FB
VEGFD	1.55	0.00136	0.213	0.131	6.42	19.8	8.4e-05	2.87	LV	CELLTYPE	control_LMNA	12	18	FB
LHFPL4	1.54	0.00217	0.0209	0.00754	2.92	17.7	0.000174	2.66	LV	CELLTYPE	control_LMNA	12	18	FB
RPS18	1.54	0.00231	0.114	0.0945	5.74	17.5	0.000189	2.64	LV	CELLTYPE	control_LMNA	12	18	FB
S100A4	1.54	0.00167	0.328	0.192	7.04	18.9	0.000115	2.78	LV	CELLTYPE	control_LMNA	12	18	FB
GRIN3A	1.52	0.00181	0.0147	0.00733	2.74	18.5	0.000132	2.74	LV	CELLTYPE	control_LMNA	12	18	FB
IER2	1.52	0.0077	0.184	0.115	6.32	12.7	0.00111	2.11	LV	CELLTYPE	control_LMNA	12	18	FB
KANK3	1.52	1.5e-05	0.0352	0.0137	3.66	45.5	8.62e-08	4.82	LV	CELLTYPE	control_LMNA	12	18	FB
TIMP1	1.52	0.00633	0.64	0.395	8.07	13.4	0.000833	2.2	LV	CELLTYPE	control_LMNA	12	18	FB
APOE	1.51	0.0269	0.372	0.184	7.39	8.4	0.00646	1.57	LV	CELLTYPE	control_LMNA	12	18	FB
EVA1A	1.51	6.32e-05	0.0308	0.0171	3.63	35.9	8.23e-07	4.2	LV	CELLTYPE	control_LMNA	12	18	FB
NQO1	1.51	0.000142	0.0347	0.0152	3.63	31.3	2.78e-06	3.85	LV	CELLTYPE	control_LMNA	12	18	FB
PLEKHG6	1.51	0.00102	0.0164	0.00523	2.52	21.2	5.39e-05	2.99	LV	CELLTYPE	control_LMNA	12	18	FB
ATP2C2	1.5	0.00175	0.0236	0.0135	3.48	18.7	0.000125	2.76	LV	CELLTYPE	control_LMNA	12	18	FB
C3	1.5	0.00493	0.528	0.339	7.74	14.4	0.000578	2.31	LV	CELLTYPE	control_LMNA	12	18	FB
KCNQ1	1.5	2.47e-05	0.276	0.111	6.53	41.9	1.94e-07	4.61	LV	CELLTYPE	control_LMNA	12	18	FB
LDHA	1.5	0.00029	0.234	0.122	6.4	27.3	8.29e-06	3.54	LV	CELLTYPE	control_LMNA	12	18	FB
MAP3K19	1.5	0.00154	0.0366	0.0198	4.06	19.3	0.000102	2.81	LV	CELLTYPE	control_LMNA	12	18	FB
MILR1	1.5	0.000883	0.0327	0.0135	3.58	21.9	4.26e-05	3.05	LV	CELLTYPE	control_LMNA	12	18	FB
SLC19A3	1.5	0.000218	0.0209	0.0109	3.04	28.8	5.39e-06	3.66	LV	CELLTYPE	control_LMNA	12	18	FB
TRDN-AS1	1.5	0.000807	0.0853	0.0486	5.18	22.3	3.8e-05	3.09	LV	CELLTYPE	control_LMNA	12	18	FB
AC097521.1	1.49	0.0202	0.0353	0.0185	3.97	9.33	0.00432	1.69	LV	CELLTYPE	control_LMNA	12	18	FB
POU5F1	1.48	0.00183	0.0251	0.0103	3.18	18.4	0.000135	2.74	LV	CELLTYPE	control_LMNA	12	18	FB
SMYD1	1.48	0.00724	0.0191	0.0122	3.02	12.9	0.00101	2.14	LV	CELLTYPE	control_LMNA	12	18	FB
ADORA2A-AS1	1.47	0.000924	0.0147	0.00645	2.55	21.7	4.53e-05	3.03	LV	CELLTYPE	control_LMNA	12	18	FB
CYGB	1.46	0.000767	0.143	0.089	5.88	22.6	3.48e-05	3.12	LV	CELLTYPE	control_LMNA	12	18	FB
R3HDML	1.46	0.0211	0.0185	0.00872	2.86	9.2	0.00457	1.67	LV	CELLTYPE	control_LMNA	12	18	FB
ELMO1-AS1	1.45	0.000302	0.0779	0.0455	5.11	27.2	8.68e-06	3.52	LV	CELLTYPE	control_LMNA	12	18	FB
HSPB3	1.45	0.0129	0.0557	0.0348	4.75	10.9	0.00226	1.89	LV	CELLTYPE	control_LMNA	12	18	FB
LINC00616	1.45	0.00657	0.0282	0.0172	3.83	13.3	0.000875	2.18	LV	CELLTYPE	control_LMNA	12	18	FB
SLC1A2	1.45	0.00799	0.106	0.0542	5.23	12.5	0.00116	2.1	LV	CELLTYPE	control_LMNA	12	18	FB
AC022034.2	1.44	0.00679	0.0198	0.00983	2.96	13.2	0.000915	2.17	LV	CELLTYPE	control_LMNA	12	18	FB
IER3	1.44	0.0109	0.149	0.0759	5.66	11.5	0.00179	1.96	LV	CELLTYPE	control_LMNA	12	18	FB
SSR4	1.44	0.00423	0.0524	0.0366	4.57	15	0.000464	2.37	LV	CELLTYPE	control_LMNA	12	18	FB
AC090617.4	1.43	3.31e-06	0.0822	0.0328	4.8	57.1	7.92e-09	5.48	LV	CELLTYPE	control_LMNA	12	18	FB
RPLP0	1.43	0.000488	0.309	0.188	6.94	24.8	1.76e-05	3.31	LV	CELLTYPE	control_LMNA	12	18	FB
SELENOM	1.43	0.0043	0.165	0.112	6.11	14.9	0.000474	2.37	LV	CELLTYPE	control_LMNA	12	18	FB
SLC6A1-AS1	1.43	0.045	0.0784	0.045	4.94	6.8	0.0133	1.35	LV	CELLTYPE	control_LMNA	12	18	FB
F3	1.42	0.00104	0.0239	0.0122	3.19	21.1	5.56e-05	2.98	LV	CELLTYPE	control_LMNA	12	18	FB
MIR4458HG	1.42	0.00341	0.02	0.0121	3.21	15.8	0.000339	2.47	LV	CELLTYPE	control_LMNA	12	18	FB
ZNF668	1.42	0.000269	0.0237	0.0125	3.15	27.7	7.52e-06	3.57	LV	CELLTYPE	control_LMNA	12	18	FB
AC093895.1	1.41	0.0133	0.0946	0.0453	5.17	10.8	0.00236	1.88	LV	CELLTYPE	control_LMNA	12	18	FB
FABP4	1.41	0.00616	0.0419	0.0281	4.25	13.5	0.000802	2.21	LV	CELLTYPE	control_LMNA	12	18	FB
MT-ND4	1.41	0.00305	0.383	0.386	7.58	16.3	0.000283	2.52	LV	CELLTYPE	control_LMNA	12	18	FB
SLC38A4	1.41	0.00549	0.021	0.00989	3.04	14	0.000671	2.26	LV	CELLTYPE	control_LMNA	12	18	FB
SOCS1	1.41	0.00374	0.052	0.0255	4.28	15.4	0.000389	2.43	LV	CELLTYPE	control_LMNA	12	18	FB
AL022323.4	1.4	0.00113	0.0355	0.0172	3.73	20.7	6.24e-05	2.95	LV	CELLTYPE	control_LMNA	12	18	FB
CD248	1.4	0.00677	0.0306	0.0203	3.64	13.2	0.000908	2.17	LV	CELLTYPE	control_LMNA	12	18	FB
RIPOR3	1.4	0.000229	0.456	0.221	7.41	28.5	5.87e-06	3.64	LV	CELLTYPE	control_LMNA	12	18	FB
RNF212B	1.4	2.67e-05	0.0396	0.0191	3.92	41.4	2.18e-07	4.57	LV	CELLTYPE	control_LMNA	12	18	FB
STUM	1.4	0.000117	0.0889	0.0433	4.97	32.4	2.07e-06	3.93	LV	CELLTYPE	control_LMNA	12	18	FB
GPRC5A	1.39	0.003	0.0433	0.023	4.05	16.4	0.000276	2.52	LV	CELLTYPE	control_LMNA	12	18	FB
GRIK1	1.39	4.19e-05	0.108	0.0463	5.2	38.5	4.33e-07	4.38	LV	CELLTYPE	control_LMNA	12	18	FB
HIST1H1C	1.39	0.00534	0.0235	0.0146	3.21	14.1	0.000645	2.27	LV	CELLTYPE	control_LMNA	12	18	FB
RPLP2	1.39	0.000982	0.177	0.121	6.24	21.4	5.01e-05	3.01	LV	CELLTYPE	control_LMNA	12	18	FB
VASN	1.39	0.00149	0.0502	0.0302	4.29	19.4	9.72e-05	2.83	LV	CELLTYPE	control_LMNA	12	18	FB
FGFBP2	1.38	0.0193	0.017	0.0103	2.85	9.49	0.00403	1.71	LV	CELLTYPE	control_LMNA	12	18	FB
LINC00482	1.38	0.0017	0.0157	0.00594	2.54	18.8	0.000118	2.77	LV	CELLTYPE	control_LMNA	12	18	FB
RPL34	1.38	0.00381	0.116	0.0982	5.83	15.4	0.000398	2.42	LV	CELLTYPE	control_LMNA	12	18	FB
SPDYE2	1.38	0.014	0.262	0.163	6.91	10.6	0.00255	1.85	LV	CELLTYPE	control_LMNA	12	18	FB
AC020661.3	1.37	0.000961	0.037	0.0222	4.1	21.5	4.82e-05	3.02	LV	CELLTYPE	control_LMNA	12	18	FB
ISYNA1	1.37	0.00542	0.0252	0.0157	3.42	14	0.000657	2.27	LV	CELLTYPE	control_LMNA	12	18	FB
POLD2	1.37	0.00177	0.0824	0.0472	5.06	18.6	0.000128	2.75	LV	CELLTYPE	control_LMNA	12	18	FB
PTMA	1.37	0.00341	0.299	0.23	7	15.8	0.000337	2.47	LV	CELLTYPE	control_LMNA	12	18	FB
RAB11FIP4	1.37	0.000777	0.0138	0.00869	2.68	22.5	3.54e-05	3.11	LV	CELLTYPE	control_LMNA	12	18	FB
SPDYE5	1.37	0.000127	0.151	0.0836	5.97	31.8	2.4e-06	3.9	LV	CELLTYPE	control_LMNA	12	18	FB
AC008914.1	1.36	0.000924	0.0218	0.0118	3.16	21.7	4.54e-05	3.03	LV	CELLTYPE	control_LMNA	12	18	FB
G6PD	1.36	0.000143	0.0284	0.0184	3.53	31	2.94e-06	3.84	LV	CELLTYPE	control_LMNA	12	18	FB
LINC00504	1.36	0.00365	0.0263	0.0182	3.65	15.5	0.000376	2.44	LV	CELLTYPE	control_LMNA	12	18	FB
LINC02227	1.36	0.00693	0.0216	0.0112	3.21	13.1	0.000946	2.16	LV	CELLTYPE	control_LMNA	12	18	FB
ART3	1.35	0.0057	0.0148	0.00954	2.79	13.8	0.000707	2.24	LV	CELLTYPE	control_LMNA	12	18	FB
GNA14-AS1	1.35	0.0199	0.294	0.152	6.8	9.39	0.00422	1.7	LV	CELLTYPE	control_LMNA	12	18	FB
IGFBP4	1.35	0.00325	0.36	0.243	7.2	16	0.000315	2.49	LV	CELLTYPE	control_LMNA	12	18	FB
NGFR	1.35	0.035	0.0601	0.0412	4.59	7.58	0.00935	1.46	LV	CELLTYPE	control_LMNA	12	18	FB
RNF181	1.35	0.00374	0.0179	0.0116	3.06	15.4	0.000389	2.43	LV	CELLTYPE	control_LMNA	12	18	FB
ACVRL1	1.34	0.0006	0.0867	0.0464	5	23.8	2.34e-05	3.22	LV	CELLTYPE	control_LMNA	12	18	FB
ADM	1.34	0.0431	0.0554	0.045	4.73	6.94	0.0125	1.37	LV	CELLTYPE	control_LMNA	12	18	FB
GAS6-AS1	1.34	0.00653	0.0222	0.0131	3.35	13.3	0.000868	2.19	LV	CELLTYPE	control_LMNA	12	18	FB
PSME1	1.34	0.00354	0.04	0.0276	4.14	15.7	0.000356	2.45	LV	CELLTYPE	control_LMNA	12	18	FB
RARRES2	1.34	0.0221	0.028	0.0184	3.58	9.05	0.00487	1.66	LV	CELLTYPE	control_LMNA	12	18	FB
RNF219-AS1	1.34	0.000203	0.0372	0.0187	3.79	29.3	4.78e-06	3.69	LV	CELLTYPE	control_LMNA	12	18	FB
SPOCK3	1.34	0.00124	0.0199	0.0132	3.21	20.3	7.3e-05	2.91	LV	CELLTYPE	control_LMNA	12	18	FB
TRMT112	1.34	0.00224	0.073	0.0476	4.95	17.6	0.000181	2.65	LV	CELLTYPE	control_LMNA	12	18	FB
VWC2	1.34	0.00672	0.0127	0.00896	2.54	13.2	0.0009	2.17	LV	CELLTYPE	control_LMNA	12	18	FB
MIDN	1.33	0.00167	0.0861	0.0484	4.94	18.9	0.000115	2.78	LV	CELLTYPE	control_LMNA	12	18	FB
RASSF5	1.33	0.00115	0.0148	0.00798	2.59	20.7	6.4e-05	2.94	LV	CELLTYPE	control_LMNA	12	18	FB
ACTB	1.32	0.00543	0.652	0.507	8.13	14	0.00066	2.27	LV	CELLTYPE	control_LMNA	12	18	FB
ADH1B	1.32	0.00754	1.4	0.836	9.08	12.8	0.00107	2.12	LV	CELLTYPE	control_LMNA	12	18	FB
CXCL12	1.32	0.0165	0.239	0.217	6.81	10	0.00321	1.78	LV	CELLTYPE	control_LMNA	12	18	FB
INSRR	1.32	0.0163	0.0856	0.0329	4.88	10.1	0.00316	1.79	LV	CELLTYPE	control_LMNA	12	18	FB
AC007906.2	1.31	0.00795	0.0244	0.0157	3.26	12.6	0.00116	2.1	LV	CELLTYPE	control_LMNA	12	18	FB
HMBS	1.31	0.00309	0.0235	0.0128	3.16	16.2	0.000292	2.51	LV	CELLTYPE	control_LMNA	12	18	FB
MT2A	1.31	0.0389	0.295	0.222	7.05	7.24	0.0109	1.41	LV	CELLTYPE	control_LMNA	12	18	FB
NOCT	1.31	7.84e-05	0.133	0.0574	5.51	34.7	1.11e-06	4.11	LV	CELLTYPE	control_LMNA	12	18	FB
TEX26-AS1	1.31	0.00735	0.151	0.0614	5.65	12.8	0.00103	2.13	LV	CELLTYPE	control_LMNA	12	18	FB
AC009163.1	1.3	0.0314	0.026	0.0131	3.25	7.92	0.008	1.5	LV	CELLTYPE	control_LMNA	12	18	FB
AP003110.1	1.3	0.00505	0.0191	0.0118	3.17	14.3	0.000597	2.3	LV	CELLTYPE	control_LMNA	12	18	FB
IRAK2	1.3	0.000236	0.0355	0.0197	3.84	28.4	6.09e-06	3.63	LV	CELLTYPE	control_LMNA	12	18	FB
RRAD	1.3	0.0032	0.025	0.0155	3.37	16.1	0.000306	2.5	LV	CELLTYPE	control_LMNA	12	18	FB
SLC25A6	1.3	0.00332	0.1	0.0722	5.44	15.9	0.000324	2.48	LV	CELLTYPE	control_LMNA	12	18	FB
BIN1	1.29	0.00023	0.0281	0.0172	3.49	28.5	5.92e-06	3.64	LV	CELLTYPE	control_LMNA	12	18	FB
C1R	1.29	0.00971	0.564	0.396	7.95	11.9	0.00152	2.01	LV	CELLTYPE	control_LMNA	12	18	FB
COCH	1.29	0.00104	0.0935	0.0546	5.33	21.1	5.61e-05	2.98	LV	CELLTYPE	control_LMNA	12	18	FB
GADD45B	1.29	0.0115	0.349	0.195	7.08	11.3	0.00193	1.94	LV	CELLTYPE	control_LMNA	12	18	FB
MFAP2	1.29	0.00714	0.0273	0.0198	3.61	13	0.000989	2.15	LV	CELLTYPE	control_LMNA	12	18	FB
AC009139.2	1.28	0.00129	0.017	0.00749	2.74	20.1	7.78e-05	2.89	LV	CELLTYPE	control_LMNA	12	18	FB
AC110023.1	1.28	0.0126	0.0526	0.0338	4.32	10.9	0.0022	1.9	LV	CELLTYPE	control_LMNA	12	18	FB
ADIRF	1.28	0.00204	0.063	0.0424	4.72	18	0.000158	2.69	LV	CELLTYPE	control_LMNA	12	18	FB
B3GAT2	1.28	0.00757	0.0606	0.0391	4.86	12.7	0.00107	2.12	LV	CELLTYPE	control_LMNA	12	18	FB
BANK1	1.28	0.00136	0.0458	0.0276	4.23	19.8	8.41e-05	2.87	LV	CELLTYPE	control_LMNA	12	18	FB
FXYD5	1.28	0.0149	0.0243	0.0176	3.39	10.4	0.00277	1.83	LV	CELLTYPE	control_LMNA	12	18	FB
NDUFA1	1.28	0.00168	0.069	0.0492	5.05	18.9	0.000116	2.77	LV	CELLTYPE	control_LMNA	12	18	FB
A4GALT	1.27	0.000517	0.153	0.0865	5.83	24.5	1.9e-05	3.29	LV	CELLTYPE	control_LMNA	12	18	FB
CERS3	1.27	0.00947	0.0174	0.00832	2.79	11.9	0.00147	2.02	LV	CELLTYPE	control_LMNA	12	18	FB
EFCAB3	1.27	0.00204	0.0133	0.00896	2.6	18	0.000159	2.69	LV	CELLTYPE	control_LMNA	12	18	FB
FRMD6-AS2	1.27	0.00218	0.0173	0.00893	2.8	17.7	0.000175	2.66	LV	CELLTYPE	control_LMNA	12	18	FB
RPS20	1.27	0.0115	0.0734	0.0615	5.18	11.3	0.00194	1.94	LV	CELLTYPE	control_LMNA	12	18	FB
SMIM30	1.27	0.0306	0.0162	0.0126	3.12	8	0.00772	1.51	LV	CELLTYPE	control_LMNA	12	18	FB
SPHKAP	1.27	0.00117	0.0235	0.0181	3.42	20.6	6.55e-05	2.93	LV	CELLTYPE	control_LMNA	12	18	FB
ST3GAL5	1.27	0.000138	0.232	0.141	6.47	31.4	2.67e-06	3.86	LV	CELLTYPE	control_LMNA	12	18	FB
AC017002.5	1.26	0.0186	0.19	0.0678	5.79	9.61	0.00383	1.73	LV	CELLTYPE	control_LMNA	12	18	FB
AKR1C1	1.26	0.000527	0.28	0.17	6.76	24.5	1.94e-05	3.28	LV	CELLTYPE	control_LMNA	12	18	FB
MYC	1.26	0.00341	0.0562	0.0322	4.46	15.8	0.00034	2.47	LV	CELLTYPE	control_LMNA	12	18	FB
AC018845.1	1.25	0.00793	0.0189	0.0121	3.18	12.6	0.00115	2.1	LV	CELLTYPE	control_LMNA	12	18	FB
AC111194.2	1.25	0.0146	0.0129	0.00719	2.38	10.5	0.00269	1.84	LV	CELLTYPE	control_LMNA	12	18	FB
AL035071.1	1.25	0.00269	0.0161	0.0109	2.92	16.8	0.000234	2.57	LV	CELLTYPE	control_LMNA	12	18	FB
COX6A2	1.25	0.035	0.071	0.0489	5.17	7.57	0.00937	1.46	LV	CELLTYPE	control_LMNA	12	18	FB
MAOA	1.25	0.0247	0.0903	0.0526	5.08	8.69	0.00571	1.61	LV	CELLTYPE	control_LMNA	12	18	FB
PLAC9	1.25	0.000488	0.415	0.259	7.31	24.8	1.75e-05	3.31	LV	CELLTYPE	control_LMNA	12	18	FB
PTP4A3	1.25	0.000757	0.0256	0.0182	3.54	22.6	3.42e-05	3.12	LV	CELLTYPE	control_LMNA	12	18	FB
RPL27A	1.25	0.00308	0.125	0.0943	5.84	16.2	0.000291	2.51	LV	CELLTYPE	control_LMNA	12	18	FB
AC010235.1	1.24	0.0156	0.0131	0.0062	2.4	10.2	0.00296	1.81	LV	CELLTYPE	control_LMNA	12	18	FB
AL138686.1	1.24	0.0229	0.0184	0.0139	3.16	8.94	0.00511	1.64	LV	CELLTYPE	control_LMNA	12	18	FB
CLIC1	1.24	0.00372	0.102	0.0665	5.32	15.5	0.000385	2.43	LV	CELLTYPE	control_LMNA	12	18	FB
LRRTM3	1.24	0.00521	0.0353	0.0229	3.93	14.2	0.000625	2.28	LV	CELLTYPE	control_LMNA	12	18	FB
SLC12A1	1.24	0.000533	0.028	0.0175	3.61	24.4	1.98e-05	3.27	LV	CELLTYPE	control_LMNA	12	18	FB
UPP1	1.24	0.00244	0.0254	0.0132	3.2	17.2	0.000203	2.61	LV	CELLTYPE	control_LMNA	12	18	FB
USP39	1.24	0.00341	0.353	0.261	7.46	15.8	0.000337	2.47	LV	CELLTYPE	control_LMNA	12	18	FB
AADACL2-AS1	1.23	0.0403	0.0168	0.00949	2.74	7.14	0.0114	1.39	LV	CELLTYPE	control_LMNA	12	18	FB
CATSPERB	1.23	0.0141	0.57	0.253	7.52	10.6	0.00256	1.85	LV	CELLTYPE	control_LMNA	12	18	FB
CD63	1.23	0.00548	0.403	0.272	7.42	14	0.000668	2.26	LV	CELLTYPE	control_LMNA	12	18	FB
CD82	1.23	0.00405	0.0134	0.00904	2.5	15.1	0.000434	2.39	LV	CELLTYPE	control_LMNA	12	18	FB
IDI2-AS1	1.23	0.00563	0.013	0.00614	2.39	13.9	0.000694	2.25	LV	CELLTYPE	control_LMNA	12	18	FB
LINC00486	1.23	0.0407	0.507	0.355	7.59	7.1	0.0116	1.39	LV	CELLTYPE	control_LMNA	12	18	FB
RAB26	1.23	0.00471	0.0327	0.0137	3.54	14.5	0.000544	2.33	LV	CELLTYPE	control_LMNA	12	18	FB
SNRPD2	1.23	0.00402	0.0436	0.031	4.29	15.2	0.000427	2.4	LV	CELLTYPE	control_LMNA	12	18	FB
ZC3H12A	1.23	0.00363	0.0206	0.0103	3.01	15.6	0.000372	2.44	LV	CELLTYPE	control_LMNA	12	18	FB
AC009501.1	1.22	0.0012	0.0352	0.0196	3.82	20.4	6.87e-05	2.92	LV	CELLTYPE	control_LMNA	12	18	FB
FTL	1.22	0.0213	0.468	0.428	7.8	9.16	0.00465	1.67	LV	CELLTYPE	control_LMNA	12	18	FB
HIGD1B	1.22	0.000953	0.022	0.0128	3.25	21.6	4.74e-05	3.02	LV	CELLTYPE	control_LMNA	12	18	FB
LAMC3	1.22	0.00582	0.0334	0.0146	3.51	13.7	0.000731	2.24	LV	CELLTYPE	control_LMNA	12	18	FB
NPC2	1.22	0.02	0.0528	0.0404	4.59	9.36	0.00427	1.7	LV	CELLTYPE	control_LMNA	12	18	FB
PPP1R14A	1.22	0.0165	0.0196	0.013	3.14	10	0.00323	1.78	LV	CELLTYPE	control_LMNA	12	18	FB
SLC16A12-AS1	1.22	0.00582	0.062	0.032	4.61	13.7	0.000731	2.24	LV	CELLTYPE	control_LMNA	12	18	FB
ZNF385B	1.22	0.00971	0.034	0.0179	3.67	11.9	0.00152	2.01	LV	CELLTYPE	control_LMNA	12	18	FB
CYP4A22-AS1	1.21	0.0332	0.118	0.0642	5.4	7.74	0.00869	1.48	LV	CELLTYPE	control_LMNA	12	18	FB
MS4A13	1.21	0.00816	0.0171	0.0115	3.07	12.5	0.0012	2.09	LV	CELLTYPE	control_LMNA	12	18	FB
NUPR1	1.21	0.00196	0.176	0.131	6.28	18.1	0.00015	2.71	LV	CELLTYPE	control_LMNA	12	18	FB
RBP1	1.21	0.0162	0.0325	0.0241	3.75	10.1	0.00312	1.79	LV	CELLTYPE	control_LMNA	12	18	FB
TAX1BP3	1.21	0.0108	0.0316	0.0265	3.89	11.5	0.00177	1.97	LV	CELLTYPE	control_LMNA	12	18	FB
TMEM147	1.21	0.00185	0.0444	0.0319	4.3	18.4	0.000137	2.73	LV	CELLTYPE	control_LMNA	12	18	FB
TNFAIP6	1.21	0.000212	0.262	0.141	6.54	29	5.17e-06	3.67	LV	CELLTYPE	control_LMNA	12	18	FB
TPI1	1.21	0.00286	0.107	0.0757	5.52	16.6	0.000256	2.54	LV	CELLTYPE	control_LMNA	12	18	FB
AC005699.1	1.2	0.00265	0.0596	0.0375	4.56	16.9	0.000229	2.58	LV	CELLTYPE	control_LMNA	12	18	FB
CAVIN3	1.2	0.00355	0.0876	0.0614	5.17	15.7	0.000359	2.45	LV	CELLTYPE	control_LMNA	12	18	FB
DDX39A	1.2	2.4e-05	0.0508	0.0318	4.36	42.2	1.83e-07	4.62	LV	CELLTYPE	control_LMNA	12	18	FB
ESRRB	1.2	0.00312	0.0195	0.0104	2.91	16.2	0.000297	2.51	LV	CELLTYPE	control_LMNA	12	18	FB
FLT3	1.2	0.00194	0.0215	0.0132	3.22	18.2	0.000147	2.71	LV	CELLTYPE	control_LMNA	12	18	FB
MCTP2	1.2	0.00104	0.026	0.0154	3.33	21.1	5.63e-05	2.98	LV	CELLTYPE	control_LMNA	12	18	FB
MYL3	1.2	0.0404	0.169	0.112	6.35	7.13	0.0115	1.39	LV	CELLTYPE	control_LMNA	12	18	FB
MYRFL	1.2	0.00112	0.0343	0.0191	3.83	20.8	6.14e-05	2.95	LV	CELLTYPE	control_LMNA	12	18	FB
NDUFA4L2	1.2	0.0153	0.0609	0.0541	4.78	10.3	0.00288	1.82	LV	CELLTYPE	control_LMNA	12	18	FB
PDE10A	1.2	0.00789	0.441	0.252	7.34	12.6	0.00114	2.1	LV	CELLTYPE	control_LMNA	12	18	FB
UQCRB	1.2	0.00864	0.0989	0.0747	5.57	12.3	0.0013	2.06	LV	CELLTYPE	control_LMNA	12	18	FB
CA1	1.19	0.00849	0.06	0.0262	4.4	12.3	0.00127	2.07	LV	CELLTYPE	control_LMNA	12	18	FB
NMRK2	1.19	0.0426	0.025	0.0197	3.68	6.97	0.0123	1.37	LV	CELLTYPE	control_LMNA	12	18	FB
ORMDL2	1.19	0.000807	0.0251	0.0154	3.36	22.3	3.79e-05	3.09	LV	CELLTYPE	control_LMNA	12	18	FB
PLET1	1.19	0.000359	0.0472	0.0267	4.26	26.3	1.12e-05	3.44	LV	CELLTYPE	control_LMNA	12	18	FB
SH2D2A	1.19	0.0322	0.0191	0.00836	2.79	7.84	0.0083	1.49	LV	CELLTYPE	control_LMNA	12	18	FB
TMEM258	1.19	0.00294	0.0669	0.0502	4.89	16.5	0.000267	2.53	LV	CELLTYPE	control_LMNA	12	18	FB
ZNF385A	1.19	0.00166	0.0358	0.0226	3.8	19	0.000113	2.78	LV	CELLTYPE	control_LMNA	12	18	FB
AC117473.1	1.18	0.0153	0.02	0.0104	2.97	10.3	0.00288	1.82	LV	CELLTYPE	control_LMNA	12	18	FB
AKR1C2	1.18	0.00128	0.109	0.0644	5.36	20.1	7.66e-05	2.89	LV	CELLTYPE	control_LMNA	12	18	FB
EIF5A	1.18	0.0131	0.0529	0.0414	4.55	10.8	0.00231	1.88	LV	CELLTYPE	control_LMNA	12	18	FB
FAM160A1	1.18	0.00076	0.0128	0.00842	2.52	22.6	3.44e-05	3.12	LV	CELLTYPE	control_LMNA	12	18	FB
KCNV2	1.18	0.00728	0.0258	0.0146	3.42	12.9	0.00102	2.14	LV	CELLTYPE	control_LMNA	12	18	FB
OST4	1.18	0.00644	0.0632	0.0499	4.89	13.3	0.000854	2.19	LV	CELLTYPE	control_LMNA	12	18	FB
S100A16	1.18	0.00928	0.0647	0.0401	4.63	12	0.00143	2.03	LV	CELLTYPE	control_LMNA	12	18	FB
SERTAD3	1.18	0.00307	0.0278	0.0174	3.51	16.3	0.000288	2.51	LV	CELLTYPE	control_LMNA	12	18	FB
TMEM176B	1.18	0.0389	0.0775	0.0512	4.99	7.24	0.0109	1.41	LV	CELLTYPE	control_LMNA	12	18	FB
AC025171.4	1.17	0.0034	0.016	0.0102	2.88	15.8	0.000336	2.47	LV	CELLTYPE	control_LMNA	12	18	FB
AC136604.2	1.17	0.00357	0.055	0.0405	4.71	15.6	0.000364	2.45	LV	CELLTYPE	control_LMNA	12	18	FB
AL031280.1	1.17	0.00788	0.0258	0.0155	3.45	12.6	0.00114	2.1	LV	CELLTYPE	control_LMNA	12	18	FB
BPGM	1.17	0.00189	0.047	0.0294	4.36	18.3	0.000143	2.72	LV	CELLTYPE	control_LMNA	12	18	FB
DBI	1.17	0.00173	0.065	0.0468	4.81	18.8	0.000121	2.76	LV	CELLTYPE	control_LMNA	12	18	FB
HLA-C	1.17	0.00404	0.156	0.11	6.05	15.2	0.00043	2.39	LV	CELLTYPE	control_LMNA	12	18	FB
ISG15	1.17	0.0255	0.022	0.0155	3.33	8.59	0.00595	1.59	LV	CELLTYPE	control_LMNA	12	18	FB
MMP14	1.17	0.00714	0.0858	0.0612	5.25	13	0.00099	2.15	LV	CELLTYPE	control_LMNA	12	18	FB
MT1E	1.17	0.00965	0.0597	0.0402	4.66	11.9	0.00151	2.02	LV	CELLTYPE	control_LMNA	12	18	FB
MYH4	1.17	0.0039	0.0625	0.0333	4.59	15.3	0.00041	2.41	LV	CELLTYPE	control_LMNA	12	18	FB
RABAC1	1.17	0.00384	0.133	0.094	5.79	15.3	0.000402	2.42	LV	CELLTYPE	control_LMNA	12	18	FB
TCEAL8	1.17	0.00377	0.0451	0.0298	4.23	15.4	0.000393	2.42	LV	CELLTYPE	control_LMNA	12	18	FB
UBL5	1.17	0.00343	0.0514	0.0359	4.53	15.8	0.000342	2.46	LV	CELLTYPE	control_LMNA	12	18	FB
AC073320.1	1.16	0.00112	0.0348	0.0205	3.87	20.8	6.16e-05	2.95	LV	CELLTYPE	control_LMNA	12	18	FB
ATP6V1F	1.16	0.00266	0.0346	0.0251	3.9	16.9	0.000231	2.57	LV	CELLTYPE	control_LMNA	12	18	FB
CFAP161	1.16	0.00176	0.0713	0.0388	4.68	18.6	0.000126	2.75	LV	CELLTYPE	control_LMNA	12	18	FB
CFL1	1.16	0.00312	0.126	0.0948	5.74	16.2	0.000295	2.51	LV	CELLTYPE	control_LMNA	12	18	FB
GSTM4	1.16	0.0132	0.0146	0.0113	2.78	10.8	0.00233	1.88	LV	CELLTYPE	control_LMNA	12	18	FB
HSD17B10	1.16	0.00211	0.0305	0.0202	3.66	17.8	0.000167	2.68	LV	CELLTYPE	control_LMNA	12	18	FB
MYH7B	1.16	0.0121	0.0403	0.0286	4.14	11.1	0.00206	1.92	LV	CELLTYPE	control_LMNA	12	18	FB
RAB13	1.16	0.000102	0.0509	0.0305	4.31	33.3	1.61e-06	3.99	LV	CELLTYPE	control_LMNA	12	18	FB
RPL7	1.16	0.00404	0.123	0.0999	5.83	15.2	0.000431	2.39	LV	CELLTYPE	control_LMNA	12	18	FB
SPDYE1	1.16	0.00205	0.0775	0.0511	5.13	17.9	0.000161	2.69	LV	CELLTYPE	control_LMNA	12	18	FB
TFR2	1.16	0.000451	0.0132	0.00717	2.49	25.2	1.56e-05	3.35	LV	CELLTYPE	control_LMNA	12	18	FB
ALG1L2	1.15	0.00128	0.0206	0.0113	3.03	20.1	7.64e-05	2.89	LV	CELLTYPE	control_LMNA	12	18	FB
AP000757.1	1.15	0.0229	0.0228	0.00947	3.08	8.94	0.00512	1.64	LV	CELLTYPE	control_LMNA	12	18	FB
DGKG	1.15	0.0293	0.0488	0.046	4.76	8.13	0.00728	1.53	LV	CELLTYPE	control_LMNA	12	18	FB
DOCK2	1.15	0.024	0.0412	0.021	3.98	8.77	0.0055	1.62	LV	CELLTYPE	control_LMNA	12	18	FB
DPP10	1.15	0.00523	0.0443	0.0333	4.3	14.1	0.000628	2.28	LV	CELLTYPE	control_LMNA	12	18	FB
FGF12	1.15	0.0072	0.267	0.218	6.91	12.9	0.001	2.14	LV	CELLTYPE	control_LMNA	12	18	FB
MT-ND6	1.15	0.00753	0.0518	0.0233	4.14	12.8	0.00107	2.12	LV	CELLTYPE	control_LMNA	12	18	FB
SELENOK	1.15	0.00294	0.0464	0.0336	4.31	16.5	0.000267	2.53	LV	CELLTYPE	control_LMNA	12	18	FB
SERPINE3	1.15	0.00183	0.0549	0.023	4.22	18.5	0.000134	2.74	LV	CELLTYPE	control_LMNA	12	18	FB
TMSB4X	1.15	0.0126	0.582	0.456	8.13	10.9	0.0022	1.9	LV	CELLTYPE	control_LMNA	12	18	FB
Z99127.1	1.15	0.000621	0.0168	0.00955	2.81	23.7	2.45e-05	3.21	LV	CELLTYPE	control_LMNA	12	18	FB
AC004448.2	1.14	0.0011	0.0178	0.0126	2.97	20.9	6.02e-05	2.96	LV	CELLTYPE	control_LMNA	12	18	FB
AC068599.1	1.14	0.00398	0.0221	0.0144	3.33	15.2	0.000423	2.4	LV	CELLTYPE	control_LMNA	12	18	FB
AC087623.2	1.14	0.00195	0.12	0.0771	5.71	18.2	0.000149	2.71	LV	CELLTYPE	control_LMNA	12	18	FB
AL136454.1	1.14	0.00344	0.0149	0.0107	2.67	15.8	0.000344	2.46	LV	CELLTYPE	control_LMNA	12	18	FB
AMPD2	1.14	0.00336	0.0322	0.021	3.66	15.9	0.000329	2.47	LV	CELLTYPE	control_LMNA	12	18	FB
ARF5	1.14	0.00238	0.0404	0.0317	4.17	17.3	0.000197	2.62	LV	CELLTYPE	control_LMNA	12	18	FB
B2M	1.14	0.0112	0.587	0.457	8.08	11.3	0.00187	1.95	LV	CELLTYPE	control_LMNA	12	18	FB
CARMN	1.14	0.00829	0.111	0.0561	5.15	12.4	0.00123	2.08	LV	CELLTYPE	control_LMNA	12	18	FB
GMPPB	1.14	0.00238	0.0382	0.022	3.9	17.3	0.000196	2.62	LV	CELLTYPE	control_LMNA	12	18	FB
GPRC5D-AS1	1.14	0.000982	0.0513	0.0286	4.23	21.4	4.99e-05	3.01	LV	CELLTYPE	control_LMNA	12	18	FB
IRF1	1.14	0.000444	0.0505	0.0318	4.3	25.3	1.52e-05	3.35	LV	CELLTYPE	control_LMNA	12	18	FB
LINC01252	1.14	0.00327	0.0409	0.0228	3.93	16	0.000318	2.49	LV	CELLTYPE	control_LMNA	12	18	FB
MT-CYB	1.14	0.00768	0.628	0.589	8.16	12.7	0.0011	2.11	LV	CELLTYPE	control_LMNA	12	18	FB
MYOCD	1.14	0.00947	0.0296	0.0219	3.71	11.9	0.00147	2.02	LV	CELLTYPE	control_LMNA	12	18	FB
PSME2	1.14	0.0137	0.0172	0.0141	3.05	10.7	0.00245	1.86	LV	CELLTYPE	control_LMNA	12	18	FB
RPL3	1.14	0.0234	0.117	0.117	5.78	8.86	0.0053	1.63	LV	CELLTYPE	control_LMNA	12	18	FB
SEMA4B	1.14	0.000585	0.027	0.0194	3.57	24	2.26e-05	3.23	LV	CELLTYPE	control_LMNA	12	18	FB
SEPT9	1.14	0.000111	0.138	0.0746	5.6	32.6	1.94e-06	3.95	LV	CELLTYPE	control_LMNA	12	18	FB
SNAPC2	1.14	0.0105	0.0148	0.0104	2.69	11.6	0.0017	1.98	LV	CELLTYPE	control_LMNA	12	18	FB
AL583824.1	1.13	0.00178	0.0921	0.0421	5.01	18.6	0.000128	2.75	LV	CELLTYPE	control_LMNA	12	18	FB
ATP1A2	1.13	0.0412	0.0238	0.0139	3.24	7.07	0.0118	1.38	LV	CELLTYPE	control_LMNA	12	18	FB
CLDN14	1.13	0.0389	0.0229	0.00862	2.89	7.24	0.0109	1.41	LV	CELLTYPE	control_LMNA	12	18	FB
EMILIN1	1.13	0.00601	0.172	0.117	6.1	13.6	0.00077	2.22	LV	CELLTYPE	control_LMNA	12	18	FB
FADS1	1.13	0.0011	0.0472	0.0307	4.18	20.9	6e-05	2.96	LV	CELLTYPE	control_LMNA	12	18	FB
FADS2	1.13	0.00828	0.0879	0.054	5.07	12.4	0.00123	2.08	LV	CELLTYPE	control_LMNA	12	18	FB
IL18R1	1.13	0.00483	0.102	0.0548	5.19	14.4	0.00056	2.32	LV	CELLTYPE	control_LMNA	12	18	FB
MIEN1	1.13	0.00464	0.0309	0.0214	3.77	14.6	0.000532	2.33	LV	CELLTYPE	control_LMNA	12	18	FB
PHF23	1.13	0.00576	0.0145	0.00763	2.48	13.8	0.000719	2.24	LV	CELLTYPE	control_LMNA	12	18	FB
PKM	1.13	0.000138	0.178	0.12	6.11	31.4	2.68e-06	3.86	LV	CELLTYPE	control_LMNA	12	18	FB
SHKBP1	1.13	0.000636	0.023	0.0168	3.31	23.5	2.58e-05	3.2	LV	CELLTYPE	control_LMNA	12	18	FB
SMIM35	1.13	0.0069	0.0172	0.0109	3.02	13.1	0.000938	2.16	LV	CELLTYPE	control_LMNA	12	18	FB
TMED9	1.13	0.00516	0.134	0.0963	5.82	14.2	0.000613	2.29	LV	CELLTYPE	control_LMNA	12	18	FB
MGST1	1.12	0.00302	1.49	0.924	9.14	16.3	0.00028	2.52	LV	CELLTYPE	control_LMNA	12	18	FB
NMNAT2	1.12	0.00251	0.038	0.0232	3.91	17.1	0.000211	2.6	LV	CELLTYPE	control_LMNA	12	18	FB
OOEP	1.12	0.0105	0.0676	0.068	5.06	11.6	0.0017	1.98	LV	CELLTYPE	control_LMNA	12	18	FB
POLA2	1.12	6.06e-05	0.136	0.0725	5.58	36.3	7.54e-07	4.22	LV	CELLTYPE	control_LMNA	12	18	FB
PTGES2	1.12	1.17e-05	0.0635	0.039	4.62	47.5	5.62e-08	4.93	LV	CELLTYPE	control_LMNA	12	18	FB
RARA-AS1	1.12	0.00493	0.0292	0.0186	3.56	14.4	0.000578	2.31	LV	CELLTYPE	control_LMNA	12	18	FB
TINAGL1	1.12	0.00595	0.0152	0.0128	2.93	13.6	0.000759	2.23	LV	CELLTYPE	control_LMNA	12	18	FB
TUBB	1.12	0.0055	0.131	0.0911	5.67	14	0.000674	2.26	LV	CELLTYPE	control_LMNA	12	18	FB
AC024230.1	1.11	0.013	0.0443	0.0374	4.32	10.9	0.00228	1.89	LV	CELLTYPE	control_LMNA	12	18	FB
ATP1B3	1.11	0.0103	0.466	0.223	7.31	11.6	0.00166	1.99	LV	CELLTYPE	control_LMNA	12	18	FB
C6orf48	1.11	0.00261	0.0389	0.0294	4.04	17	0.000223	2.58	LV	CELLTYPE	control_LMNA	12	18	FB
HSD11B1	1.11	0.00303	0.0751	0.0481	4.87	16.3	0.000281	2.52	LV	CELLTYPE	control_LMNA	12	18	FB
LINC01470	1.11	0.00413	0.0485	0.0358	4.52	15	0.000449	2.38	LV	CELLTYPE	control_LMNA	12	18	FB
MID1IP1	1.11	0.00406	0.0559	0.0385	4.5	15.1	0.000435	2.39	LV	CELLTYPE	control_LMNA	12	18	FB
PDGFRB	1.11	0.000627	0.968	0.485	8.37	23.6	2.49e-05	3.2	LV	CELLTYPE	control_LMNA	12	18	FB
RPL35	1.11	0.0166	0.108	0.0979	5.67	10	0.00324	1.78	LV	CELLTYPE	control_LMNA	12	18	FB
THOC6	1.11	0.00898	0.0185	0.0147	3.11	12.1	0.00137	2.05	LV	CELLTYPE	control_LMNA	12	18	FB
AC091078.1	1.1	0.000638	0.0609	0.0438	4.72	23.5	2.61e-05	3.19	LV	CELLTYPE	control_LMNA	12	18	FB
CCDC151	1.1	0.00485	0.0263	0.0173	3.49	14.4	0.000563	2.31	LV	CELLTYPE	control_LMNA	12	18	FB
CDC42EP1	1.1	0.00113	0.05	0.0355	4.3	20.7	6.29e-05	2.95	LV	CELLTYPE	control_LMNA	12	18	FB
CHCHD5	1.1	0.00144	0.0159	0.00959	2.75	19.6	9.22e-05	2.84	LV	CELLTYPE	control_LMNA	12	18	FB
LAPTM4A	1.1	0.0123	0.381	0.312	7.46	11	0.00211	1.91	LV	CELLTYPE	control_LMNA	12	18	FB
LINC01902	1.1	0.0125	0.0273	0.0196	3.72	11	0.00217	1.9	LV	CELLTYPE	control_LMNA	12	18	FB
MAGEH1	1.1	0.0246	0.0335	0.024	3.81	8.69	0.0057	1.61	LV	CELLTYPE	control_LMNA	12	18	FB
MRPL28	1.1	0.0031	0.0243	0.0184	3.44	16.2	0.000293	2.51	LV	CELLTYPE	control_LMNA	12	18	FB
MT-ATP6	1.1	0.0112	0.483	0.518	7.8	11.4	0.00186	1.95	LV	CELLTYPE	control_LMNA	12	18	FB
MT-CO2	1.1	0.00641	0.548	0.57	8.03	13.4	0.000848	2.19	LV	CELLTYPE	control_LMNA	12	18	FB
NEURL1	1.1	0.00134	0.0589	0.0277	4.32	19.9	8.23e-05	2.87	LV	CELLTYPE	control_LMNA	12	18	FB
RPL38	1.1	0.0136	0.0529	0.051	4.7	10.7	0.00244	1.87	LV	CELLTYPE	control_LMNA	12	18	FB
RPLP1	1.1	0.00788	0.301	0.28	7.16	12.6	0.00114	2.1	LV	CELLTYPE	control_LMNA	12	18	FB
SERPINF1	1.1	0.0082	0.908	0.7	8.73	12.4	0.00121	2.09	LV	CELLTYPE	control_LMNA	12	18	FB
AC009975.1	1.09	0.0128	0.0592	0.0414	4.68	10.9	0.00225	1.89	LV	CELLTYPE	control_LMNA	12	18	FB
FHL3	1.09	0.00894	0.0793	0.0378	4.63	12.1	0.00136	2.05	LV	CELLTYPE	control_LMNA	12	18	FB
GRID2	1.09	0.039	0.0777	0.0524	4.96	7.23	0.011	1.41	LV	CELLTYPE	control_LMNA	12	18	FB
HSPB1	1.09	0.0223	0.267	0.216	6.98	9.02	0.00494	1.65	LV	CELLTYPE	control_LMNA	12	18	FB
MTSS1L	1.09	0.0082	0.0767	0.0543	4.96	12.4	0.00121	2.09	LV	CELLTYPE	control_LMNA	12	18	FB
PFDN6	1.09	0.00352	0.0284	0.0207	3.66	15.7	0.000353	2.45	LV	CELLTYPE	control_LMNA	12	18	FB
PQLC2L	1.09	0.000225	0.262	0.161	6.6	28.6	5.71e-06	3.65	LV	CELLTYPE	control_LMNA	12	18	FB
SLC4A3	1.09	0.0154	0.0232	0.0169	3.35	10.3	0.00292	1.81	LV	CELLTYPE	control_LMNA	12	18	FB
ZNF93	1.09	0.0189	0.0158	0.00651	2.54	9.56	0.00392	1.72	LV	CELLTYPE	control_LMNA	12	18	FB
AC022639.1	1.08	0.0348	0.0227	0.0158	3.5	7.59	0.00929	1.46	LV	CELLTYPE	control_LMNA	12	18	FB
AC025043.1	1.08	0.00227	0.0648	0.044	4.84	17.5	0.000185	2.64	LV	CELLTYPE	control_LMNA	12	18	FB
AL161757.5	1.08	0.000684	0.0148	0.00895	2.64	23.2	2.87e-05	3.17	LV	CELLTYPE	control_LMNA	12	18	FB
DRAP1	1.08	0.0033	0.0514	0.0409	4.54	16	0.000321	2.48	LV	CELLTYPE	control_LMNA	12	18	FB
EPHX1	1.08	0.00208	0.141	0.115	5.97	17.9	0.000164	2.68	LV	CELLTYPE	control_LMNA	12	18	FB
GPX4	1.08	0.00388	0.177	0.142	6.27	15.3	0.000407	2.41	LV	CELLTYPE	control_LMNA	12	18	FB
LINC00535	1.08	0.000806	0.2	0.113	6.19	22.3	3.75e-05	3.09	LV	CELLTYPE	control_LMNA	12	18	FB
LYSMD2	1.08	0.00221	0.0312	0.023	3.68	17.6	0.000178	2.66	LV	CELLTYPE	control_LMNA	12	18	FB
MYL6	1.08	0.000154	0.301	0.216	6.96	30.6	3.3e-06	3.81	LV	CELLTYPE	control_LMNA	12	18	FB
NAPRT	1.08	0.00129	0.0289	0.0216	3.74	20	7.84e-05	2.89	LV	CELLTYPE	control_LMNA	12	18	FB
RPS15A	1.08	0.0342	0.0598	0.0711	4.98	7.65	0.00906	1.47	LV	CELLTYPE	control_LMNA	12	18	FB
SAMSN1	1.08	0.00649	0.0212	0.0095	3.04	13.3	0.00086	2.19	LV	CELLTYPE	control_LMNA	12	18	FB
TMEM60	1.08	0.00929	0.0202	0.015	3.14	12	0.00143	2.03	LV	CELLTYPE	control_LMNA	12	18	FB
TOB1	1.08	0.00695	0.0413	0.0338	4.17	13.1	0.000949	2.16	LV	CELLTYPE	control_LMNA	12	18	FB
BTG1	1.07	0.0005	0.225	0.142	6.45	24.7	1.83e-05	3.3	LV	CELLTYPE	control_LMNA	12	18	FB
CNTNAP5	1.07	0.00947	0.028	0.0217	3.78	11.9	0.00147	2.02	LV	CELLTYPE	control_LMNA	12	18	FB
GAPDH	1.07	0.00636	0.28	0.208	6.87	13.4	0.000837	2.2	LV	CELLTYPE	control_LMNA	12	18	FB
H2AFZ	1.07	0.00341	0.0545	0.0377	4.49	15.8	0.000339	2.47	LV	CELLTYPE	control_LMNA	12	18	FB
KLF10	1.07	0.00843	0.0734	0.0513	4.86	12.3	0.00126	2.07	LV	CELLTYPE	control_LMNA	12	18	FB
MAPK4	1.07	0.0303	0.0182	0.0147	3.07	8.04	0.0076	1.52	LV	CELLTYPE	control_LMNA	12	18	FB
RHOG	1.07	0.00659	0.0315	0.0258	3.81	13.3	0.000879	2.18	LV	CELLTYPE	control_LMNA	12	18	FB
SERPING1	1.07	0.0212	0.464	0.416	7.79	9.19	0.00459	1.67	LV	CELLTYPE	control_LMNA	12	18	FB
TCEAL9	1.07	0.000638	0.11	0.0755	5.46	23.5	2.61e-05	3.19	LV	CELLTYPE	control_LMNA	12	18	FB
AKR1B1	1.06	0.00466	0.0741	0.0615	5.11	14.6	0.000535	2.33	LV	CELLTYPE	control_LMNA	12	18	FB
C19orf53	1.06	0.00816	0.0433	0.033	4.25	12.5	0.0012	2.09	LV	CELLTYPE	control_LMNA	12	18	FB
LGALS1	1.06	0.0119	0.217	0.18	6.57	11.1	0.00203	1.92	LV	CELLTYPE	control_LMNA	12	18	FB
PGRMC1	1.06	0.00434	0.0566	0.0421	4.53	14.8	0.000483	2.36	LV	CELLTYPE	control_LMNA	12	18	FB
PRELID1	1.06	0.00969	0.0487	0.0364	4.32	11.9	0.00152	2.01	LV	CELLTYPE	control_LMNA	12	18	FB
SATL1	1.06	0.00401	0.0388	0.0221	3.89	15.2	0.000426	2.4	LV	CELLTYPE	control_LMNA	12	18	FB
SPDYE16	1.06	0.00452	0.0763	0.0579	5.16	14.7	0.000515	2.34	LV	CELLTYPE	control_LMNA	12	18	FB
AC009313.1	1.05	0.0162	0.0636	0.0406	4.72	10.1	0.00313	1.79	LV	CELLTYPE	control_LMNA	12	18	FB
AC011511.2	1.05	0.0114	0.0213	0.011	3.04	11.3	0.0019	1.94	LV	CELLTYPE	control_LMNA	12	18	FB
AP003438.1	1.05	0.00117	0.0201	0.0117	3.04	20.6	6.58e-05	2.93	LV	CELLTYPE	control_LMNA	12	18	FB
GLIS2	1.05	0.0185	0.0348	0.0241	3.75	9.62	0.00382	1.73	LV	CELLTYPE	control_LMNA	12	18	FB
ISG20	1.05	0.00726	0.0483	0.028	4.18	12.9	0.00102	2.14	LV	CELLTYPE	control_LMNA	12	18	FB
KCNJ6	1.05	0.0249	0.045	0.0288	4.28	8.67	0.00576	1.6	LV	CELLTYPE	control_LMNA	12	18	FB
MAD2L2	1.05	0.0172	0.0147	0.0127	2.74	9.86	0.00345	1.76	LV	CELLTYPE	control_LMNA	12	18	FB
NBL1	1.05	0.0335	0.0788	0.0667	5.22	7.71	0.00881	1.48	LV	CELLTYPE	control_LMNA	12	18	FB
NDUFA3	1.05	0.0229	0.0174	0.0146	3.1	8.93	0.00513	1.64	LV	CELLTYPE	control_LMNA	12	18	FB
PLIN5	1.05	0.0166	0.0171	0.0133	2.99	10	0.00326	1.78	LV	CELLTYPE	control_LMNA	12	18	FB
PTGIS	1.05	0.0223	0.716	0.645	8.26	9.02	0.00493	1.65	LV	CELLTYPE	control_LMNA	12	18	FB
RALYL	1.05	0.00519	0.0335	0.0248	3.93	14.2	0.000621	2.28	LV	CELLTYPE	control_LMNA	12	18	FB
RPL23A	1.05	0.00476	0.121	0.105	5.79	14.5	0.000552	2.32	LV	CELLTYPE	control_LMNA	12	18	FB
SLC25A5	1.05	0.00432	0.0424	0.0306	4.14	14.9	0.000481	2.36	LV	CELLTYPE	control_LMNA	12	18	FB
AC010333.2	1.04	0.0138	0.0147	0.0074	2.58	10.6	0.00249	1.86	LV	CELLTYPE	control_LMNA	12	18	FB
AC034102.6	1.04	0.00312	0.0288	0.0143	3.41	16.2	0.000297	2.51	LV	CELLTYPE	control_LMNA	12	18	FB
AC106707.1	1.04	0.00161	0.0166	0.0101	2.81	19.1	0.000109	2.79	LV	CELLTYPE	control_LMNA	12	18	FB
AL138720.1	1.04	0.00587	0.0163	0.0109	2.89	13.7	0.000738	2.23	LV	CELLTYPE	control_LMNA	12	18	FB
APOL1	1.04	0.0266	0.0199	0.0185	3.11	8.44	0.00636	1.57	LV	CELLTYPE	control_LMNA	12	18	FB
CENPO	1.04	0.000252	0.0558	0.0281	4.29	28	6.8e-06	3.6	LV	CELLTYPE	control_LMNA	12	18	FB
CUTA	1.04	0.00683	0.04	0.0306	4.16	13.1	0.000926	2.17	LV	CELLTYPE	control_LMNA	12	18	FB
FABP5	1.04	0.0181	0.0387	0.0302	4.17	9.68	0.00372	1.74	LV	CELLTYPE	control_LMNA	12	18	FB
MYH14	1.04	0.00175	0.0144	0.0114	2.74	18.7	0.000125	2.76	LV	CELLTYPE	control_LMNA	12	18	FB
NOP10	1.04	0.00356	0.0378	0.0275	4.01	15.6	0.00036	2.45	LV	CELLTYPE	control_LMNA	12	18	FB
SNRPG	1.04	4.16e-05	0.0973	0.0699	5.33	38.6	4.27e-07	4.38	LV	CELLTYPE	control_LMNA	12	18	FB
TMA7	1.04	0.00288	0.105	0.0835	5.55	16.6	0.000258	2.54	LV	CELLTYPE	control_LMNA	12	18	FB
TMSB10	1.04	0.012	0.208	0.173	6.54	11.1	0.00205	1.92	LV	CELLTYPE	control_LMNA	12	18	FB
AC025265.2	1.03	0.0411	0.0133	0.00918	2.79	7.08	0.0117	1.39	LV	CELLTYPE	control_LMNA	12	18	FB
AC130650.1	1.03	0.0043	0.0218	0.015	3.31	14.9	0.000476	2.37	LV	CELLTYPE	control_LMNA	12	18	FB
AC245595.1	1.03	0.0126	0.022	0.0204	3.42	10.9	0.00221	1.9	LV	CELLTYPE	control_LMNA	12	18	FB
DDIT3	1.03	0.00239	0.0545	0.041	4.54	17.3	0.000198	2.62	LV	CELLTYPE	control_LMNA	12	18	FB
ELOB	1.03	0.017	0.0546	0.0481	4.71	9.91	0.00337	1.77	LV	CELLTYPE	control_LMNA	12	18	FB
LINC01791	1.03	0.0208	0.0131	0.00678	2.46	9.24	0.00449	1.68	LV	CELLTYPE	control_LMNA	12	18	FB
LINC02391	1.03	0.0132	0.0309	0.0192	3.62	10.8	0.00233	1.88	LV	CELLTYPE	control_LMNA	12	18	FB
PDC	1.03	0.0383	0.0156	0.00707	2.61	7.29	0.0106	1.42	LV	CELLTYPE	control_LMNA	12	18	FB
PKN3	1.03	0.00677	0.0126	0.00701	2.37	13.2	0.000907	2.17	LV	CELLTYPE	control_LMNA	12	18	FB
RNF5	1.03	0.00203	0.0222	0.0158	3.25	18	0.000158	2.69	LV	CELLTYPE	control_LMNA	12	18	FB
RPS5	1.03	0.0358	0.101	0.11	5.62	7.49	0.00974	1.45	LV	CELLTYPE	control_LMNA	12	18	FB
S100A10	1.03	0.0058	0.154	0.122	5.99	13.8	0.000727	2.24	LV	CELLTYPE	control_LMNA	12	18	FB
SNHG18	1.03	0.0018	0.0501	0.031	4.26	18.5	0.000131	2.74	LV	CELLTYPE	control_LMNA	12	18	FB
TMED1	1.03	0.00868	0.0242	0.017	3.39	12.2	0.00131	2.06	LV	CELLTYPE	control_LMNA	12	18	FB
AC016722.2	1.02	0.00441	0.0376	0.0204	3.91	14.8	0.000495	2.36	LV	CELLTYPE	control_LMNA	12	18	FB
ALDH1A3	1.02	0.0139	0.0464	0.0292	4.11	10.6	0.00251	1.86	LV	CELLTYPE	control_LMNA	12	18	FB
CALHM2	1.02	0.00129	0.0506	0.0388	4.37	20.1	7.81e-05	2.89	LV	CELLTYPE	control_LMNA	12	18	FB
HLA-A	1.02	0.0168	0.217	0.176	6.61	9.95	0.00332	1.78	LV	CELLTYPE	control_LMNA	12	18	FB
MDGA2	1.02	0.0107	0.0159	0.0111	2.88	11.5	0.00175	1.97	LV	CELLTYPE	control_LMNA	12	18	FB
PPIB	1.02	0.00305	0.188	0.135	6.24	16.3	0.000284	2.52	LV	CELLTYPE	control_LMNA	12	18	FB
PRB2	1.02	0.0166	0.0334	0.0156	3.54	9.99	0.00326	1.78	LV	CELLTYPE	control_LMNA	12	18	FB
RCN1	1.02	0.0166	0.0552	0.0444	4.55	9.98	0.00328	1.78	LV	CELLTYPE	control_LMNA	12	18	FB
RPS19	1.02	0.0157	0.172	0.174	6.37	10.2	0.00301	1.8	LV	CELLTYPE	control_LMNA	12	18	FB
S100A11	1.02	0.0329	0.212	0.187	6.52	7.76	0.0086	1.48	LV	CELLTYPE	control_LMNA	12	18	FB
TMEM160	1.02	0.0239	0.0209	0.0164	3.24	8.79	0.00545	1.62	LV	CELLTYPE	control_LMNA	12	18	FB
TMUB1	1.02	0.0153	0.021	0.0171	3.21	10.3	0.00289	1.82	LV	CELLTYPE	control_LMNA	12	18	FB
AC006547.1	1.01	0.000702	0.0407	0.0219	3.92	23.1	2.99e-05	3.15	LV	CELLTYPE	control_LMNA	12	18	FB
AC092650.1	1.01	0.00858	0.0141	0.0113	2.77	12.3	0.00129	2.07	LV	CELLTYPE	control_LMNA	12	18	FB
AKR1C3	1.01	0.00346	0.118	0.081	5.51	15.8	0.000346	2.46	LV	CELLTYPE	control_LMNA	12	18	FB
ALG3	1.01	0.00264	0.0416	0.0287	4.07	16.9	0.000227	2.58	LV	CELLTYPE	control_LMNA	12	18	FB
ANGPTL2	1.01	0.0411	0.0962	0.0916	5.42	7.07	0.0118	1.39	LV	CELLTYPE	control_LMNA	12	18	FB
BSG	1.01	0.0136	0.131	0.114	5.96	10.7	0.00245	1.87	LV	CELLTYPE	control_LMNA	12	18	FB
COX7A1	1.01	0.0113	0.0706	0.0571	5.12	11.3	0.00188	1.95	LV	CELLTYPE	control_LMNA	12	18	FB
COX7C	1.01	0.00357	0.13	0.102	5.91	15.6	0.000362	2.45	LV	CELLTYPE	control_LMNA	12	18	FB
CSF1	1.01	0.024	0.0846	0.0655	5.07	8.76	0.00552	1.62	LV	CELLTYPE	control_LMNA	12	18	FB
HDAC1	1.01	0.000155	0.0322	0.0233	3.75	30.6	3.36e-06	3.81	LV	CELLTYPE	control_LMNA	12	18	FB
KPNA2	1.01	0.00681	0.0311	0.0203	3.64	13.1	0.000921	2.17	LV	CELLTYPE	control_LMNA	12	18	FB
LINC02147	1.01	0.013	0.0296	0.022	3.66	10.8	0.00229	1.89	LV	CELLTYPE	control_LMNA	12	18	FB
NAMPT	1.01	0.0407	0.29	0.215	6.81	7.11	0.0116	1.39	LV	CELLTYPE	control_LMNA	12	18	FB
NAXE	1.01	0.0203	0.0142	0.0113	2.74	9.32	0.00434	1.69	LV	CELLTYPE	control_LMNA	12	18	FB
NFE2L3	1.01	0.000488	0.0412	0.0224	3.96	24.8	1.76e-05	3.31	LV	CELLTYPE	control_LMNA	12	18	FB
PRDX1	1.01	0.00949	0.147	0.115	5.91	11.9	0.00148	2.02	LV	CELLTYPE	control_LMNA	12	18	FB
RAMP1	1.01	0.0349	0.0259	0.0208	3.54	7.58	0.00934	1.46	LV	CELLTYPE	control_LMNA	12	18	FB
RPL27	1.01	0.0137	0.0649	0.0622	4.94	10.7	0.00246	1.86	LV	CELLTYPE	control_LMNA	12	18	FB
RPL36AL	1.01	0.00356	0.0742	0.0549	4.95	15.6	0.000361	2.45	LV	CELLTYPE	control_LMNA	12	18	FB
RPS15	1.01	0.0285	0.164	0.166	6.3	8.22	0.00701	1.54	LV	CELLTYPE	control_LMNA	12	18	FB
AC109927.1	1	0.00602	0.152	0.102	5.85	13.6	0.000775	2.22	LV	CELLTYPE	control_LMNA	12	18	FB
FAM184A	1	0.0378	0.124	0.0816	5.53	7.33	0.0105	1.42	LV	CELLTYPE	control_LMNA	12	18	FB
IRF2BPL	1	0.0158	0.0501	0.0416	4.47	10.2	0.00302	1.8	LV	CELLTYPE	control_LMNA	12	18	FB
MPDU1	1	9.22e-05	0.0502	0.0313	4.26	33.8	1.42e-06	4.04	LV	CELLTYPE	control_LMNA	12	18	FB
RPS25	1	0.00466	0.131	0.115	5.92	14.6	0.000536	2.33	LV	CELLTYPE	control_LMNA	12	18	FB
SLCO2B1	1	0.024	0.178	0.104	6.03	8.78	0.00548	1.62	LV	CELLTYPE	control_LMNA	12	18	FB
VASP	1	0.00295	0.0393	0.0253	3.91	16.5	0.000269	2.53	LV	CELLTYPE	control_LMNA	12	18	FB
ZFAND2B	1	0.000306	0.053	0.0366	4.49	27.1	8.85e-06	3.51	LV	CELLTYPE	control_LMNA	12	18	FB
AC022217.3	0.999	0.0223	0.0727	0.0372	4.67	9.02	0.00493	1.65	LV	CELLTYPE	control_LMNA	12	18	FB
FTH1	0.999	0.0128	0.566	0.483	8.04	10.9	0.00225	1.89	LV	CELLTYPE	control_LMNA	12	18	FB
LINC01389	0.999	0.00138	0.0354	0.0204	3.81	19.8	8.64e-05	2.86	LV	CELLTYPE	control_LMNA	12	18	FB
LRCH4	0.997	0.000319	0.0465	0.0346	4.33	26.9	9.42e-06	3.5	LV	CELLTYPE	control_LMNA	12	18	FB
VWC2L	0.997	0.0427	0.016	0.0101	2.81	6.97	0.0124	1.37	LV	CELLTYPE	control_LMNA	12	18	FB
H3F3B	0.996	0.00478	0.645	0.497	8.06	14.5	0.000554	2.32	LV	CELLTYPE	control_LMNA	12	18	FB
STX10	0.996	0.00194	0.0374	0.0275	4.06	18.2	0.000147	2.71	LV	CELLTYPE	control_LMNA	12	18	FB
AC073333.1	0.995	0.00169	0.0308	0.0153	3.52	18.8	0.000117	2.77	LV	CELLTYPE	control_LMNA	12	18	FB
LARP6	0.995	0.000118	0.181	0.126	6.16	32.2	2.13e-06	3.93	LV	CELLTYPE	control_LMNA	12	18	FB
LAMTOR5	0.994	0.0018	0.0834	0.0661	5.19	18.5	0.00013	2.75	LV	CELLTYPE	control_LMNA	12	18	FB
AC018682.1	0.992	0.00601	0.417	0.277	7.46	13.6	0.000769	2.22	LV	CELLTYPE	control_LMNA	12	18	FB
SLC35F1	0.989	0.00589	0.0344	0.0282	4.01	13.7	0.000742	2.23	LV	CELLTYPE	control_LMNA	12	18	FB
RIPOR2	0.988	0.015	0.0319	0.0254	3.98	10.4	0.0028	1.82	LV	CELLTYPE	control_LMNA	12	18	FB
TRIM29	0.988	0.0217	0.0323	0.018	3.6	9.11	0.00474	1.66	LV	CELLTYPE	control_LMNA	12	18	FB
PGD	0.987	0.000627	0.0563	0.0363	4.45	23.6	2.52e-05	3.2	LV	CELLTYPE	control_LMNA	12	18	FB
RPL21	0.987	0.008	0.129	0.115	5.89	12.5	0.00117	2.1	LV	CELLTYPE	control_LMNA	12	18	FB
BLVRB	0.986	0.000102	0.119	0.0822	5.58	33.3	1.63e-06	3.99	LV	CELLTYPE	control_LMNA	12	18	FB
RCC1	0.986	0.00516	0.149	0.0932	5.78	14.2	0.000614	2.29	LV	CELLTYPE	control_LMNA	12	18	FB
AGPAT2	0.984	0.00339	0.0375	0.0316	4.07	15.9	0.000334	2.47	LV	CELLTYPE	control_LMNA	12	18	FB
CDK2	0.984	0.00762	0.0141	0.0111	2.68	12.7	0.00109	2.12	LV	CELLTYPE	control_LMNA	12	18	FB
INSIG1	0.983	0.024	0.0266	0.0236	3.57	8.77	0.00549	1.62	LV	CELLTYPE	control_LMNA	12	18	FB
PSMB3	0.983	0.000723	0.0641	0.0466	4.73	22.9	3.17e-05	3.14	LV	CELLTYPE	control_LMNA	12	18	FB
AC008105.3	0.981	0.00381	0.0785	0.0505	4.91	15.4	0.000397	2.42	LV	CELLTYPE	control_LMNA	12	18	FB
TMEM51	0.981	0.027	0.029	0.0179	3.45	8.39	0.00651	1.57	LV	CELLTYPE	control_LMNA	12	18	FB
FBXO6	0.98	0.00452	0.016	0.0134	2.93	14.7	0.000513	2.35	LV	CELLTYPE	control_LMNA	12	18	FB
HSPB7	0.98	0.0355	0.0907	0.0699	5.41	7.53	0.00957	1.45	LV	CELLTYPE	control_LMNA	12	18	FB
NINJ1	0.98	0.0125	0.0173	0.015	3	11	0.00217	1.9	LV	CELLTYPE	control_LMNA	12	18	FB
IFRD2	0.979	0.00358	0.0626	0.0435	4.66	15.6	0.000364	2.45	LV	CELLTYPE	control_LMNA	12	18	FB
SHMT1	0.977	0.000561	0.0497	0.0277	4.19	24.2	2.12e-05	3.25	LV	CELLTYPE	control_LMNA	12	18	FB
TP53I11	0.977	0.0068	0.0213	0.0157	3.2	13.1	0.000918	2.17	LV	CELLTYPE	control_LMNA	12	18	FB
ADRM1	0.976	0.00852	0.0357	0.0252	3.91	12.3	0.00127	2.07	LV	CELLTYPE	control_LMNA	12	18	FB
FRMD6-AS1	0.976	0.00693	0.0544	0.0264	4.21	13.1	0.000945	2.16	LV	CELLTYPE	control_LMNA	12	18	FB
S1PR3	0.976	0.00268	0.024	0.0149	3.22	16.9	0.000233	2.57	LV	CELLTYPE	control_LMNA	12	18	FB
TSTA3	0.976	0.0068	0.0209	0.0146	3.16	13.1	0.000919	2.17	LV	CELLTYPE	control_LMNA	12	18	FB
HNRNPH2	0.975	0.0416	0.0351	0.0305	3.99	7.04	0.012	1.38	LV	CELLTYPE	control_LMNA	12	18	FB
FMN2	0.974	0.0134	0.0174	0.015	3.11	10.7	0.0024	1.87	LV	CELLTYPE	control_LMNA	12	18	FB
HILPDA	0.974	0.0387	0.026	0.0197	3.48	7.26	0.0108	1.41	LV	CELLTYPE	control_LMNA	12	18	FB
SLC51A	0.974	0.000659	0.041	0.0254	4	23.3	2.75e-05	3.18	LV	CELLTYPE	control_LMNA	12	18	FB
TNFAIP8L1	0.974	0.00208	0.0316	0.02	3.61	17.9	0.000164	2.68	LV	CELLTYPE	control_LMNA	12	18	FB
UQCRQ	0.973	0.00893	0.0828	0.0678	5.32	12.1	0.00136	2.05	LV	CELLTYPE	control_LMNA	12	18	FB
ARID3A	0.972	0.00176	0.0618	0.048	4.72	18.6	0.000126	2.75	LV	CELLTYPE	control_LMNA	12	18	FB
POLR2G	0.972	0.00516	0.0264	0.0205	3.55	14.2	0.000614	2.29	LV	CELLTYPE	control_LMNA	12	18	FB
HECW1	0.971	0.00601	0.0138	0.0125	2.78	13.6	0.00077	2.22	LV	CELLTYPE	control_LMNA	12	18	FB
LSM10	0.971	0.00762	0.0234	0.018	3.3	12.7	0.00109	2.12	LV	CELLTYPE	control_LMNA	12	18	FB
AC022146.2	0.969	0.00155	0.0682	0.0404	4.75	19.2	0.000103	2.81	LV	CELLTYPE	control_LMNA	12	18	FB
KBTBD4	0.968	0.000992	0.0249	0.0153	3.34	21.3	5.2e-05	3	LV	CELLTYPE	control_LMNA	12	18	FB
RPS14	0.967	0.0141	0.157	0.161	6.25	10.6	0.00256	1.85	LV	CELLTYPE	control_LMNA	12	18	FB
TIGAR	0.967	0.000353	0.0541	0.0293	4.28	26.4	1.09e-05	3.45	LV	CELLTYPE	control_LMNA	12	18	FB
CDC42EP4	0.966	0.00259	0.0955	0.0641	5.22	17	0.000221	2.59	LV	CELLTYPE	control_LMNA	12	18	FB
RAPGEFL1	0.964	0.0017	0.0394	0.0287	4.12	18.8	0.000118	2.77	LV	CELLTYPE	control_LMNA	12	18	FB
RPL31	0.964	0.00188	0.147	0.119	6.03	18.3	0.000141	2.72	LV	CELLTYPE	control_LMNA	12	18	FB
BRMS1	0.963	0.0029	0.0258	0.0204	3.51	16.5	0.000262	2.54	LV	CELLTYPE	control_LMNA	12	18	FB
SSSCA1	0.963	0.0403	0.014	0.0119	2.65	7.14	0.0114	1.4	LV	CELLTYPE	control_LMNA	12	18	FB
TNFRSF1A	0.963	0.0037	0.167	0.146	6.17	15.5	0.000382	2.43	LV	CELLTYPE	control_LMNA	12	18	FB
SUMO3	0.962	0.0217	0.0318	0.0305	3.89	9.1	0.00476	1.66	LV	CELLTYPE	control_LMNA	12	18	FB
TECRL	0.962	0.0311	0.0661	0.055	4.93	7.95	0.00792	1.51	LV	CELLTYPE	control_LMNA	12	18	FB
TGFB1I1	0.959	0.00135	0.0727	0.0536	4.87	19.9	8.29e-05	2.87	LV	CELLTYPE	control_LMNA	12	18	FB
ZNF831	0.959	0.0179	0.0139	0.00941	2.64	9.73	0.00364	1.75	LV	CELLTYPE	control_LMNA	12	18	FB
MT-CO3	0.958	0.0119	0.987	0.989	8.8	11.2	0.00201	1.92	LV	CELLTYPE	control_LMNA	12	18	FB
MFSD4A	0.955	0.0209	0.0172	0.00943	2.8	9.24	0.0045	1.68	LV	CELLTYPE	control_LMNA	12	18	FB
PSMC5	0.955	0.00269	0.0435	0.0343	4.26	16.8	0.000235	2.57	LV	CELLTYPE	control_LMNA	12	18	FB
AL137186.2	0.954	0.00156	0.0316	0.021	3.69	19.2	0.000104	2.81	LV	CELLTYPE	control_LMNA	12	18	FB
MEGF11	0.953	0.00447	0.019	0.0122	3.02	14.7	0.000506	2.35	LV	CELLTYPE	control_LMNA	12	18	FB
SLC39A7	0.953	0.00508	0.0546	0.0404	4.46	14.3	0.000602	2.29	LV	CELLTYPE	control_LMNA	12	18	FB
PAPPA2	0.952	0.00953	0.0352	0.0248	3.91	11.9	0.00148	2.02	LV	CELLTYPE	control_LMNA	12	18	FB
PEX16	0.951	0.0013	0.0325	0.0222	3.78	20	7.9e-05	2.89	LV	CELLTYPE	control_LMNA	12	18	FB
ROMO1	0.951	0.0191	0.0214	0.0185	3.39	9.53	0.00397	1.72	LV	CELLTYPE	control_LMNA	12	18	FB
UBXN1	0.951	0.000447	0.0721	0.0541	4.93	25.2	1.54e-05	3.35	LV	CELLTYPE	control_LMNA	12	18	FB
POLR2L	0.95	0.0105	0.0707	0.0626	5.08	11.6	0.0017	1.98	LV	CELLTYPE	control_LMNA	12	18	FB
CDK2AP2	0.949	0.0258	0.0228	0.0186	3.35	8.54	0.0061	1.59	LV	CELLTYPE	control_LMNA	12	18	FB
PHGDH	0.949	0.00762	0.0713	0.0546	4.8	12.7	0.00109	2.12	LV	CELLTYPE	control_LMNA	12	18	FB
TUFM	0.949	0.000984	0.0962	0.0705	5.34	21.3	5.13e-05	3.01	LV	CELLTYPE	control_LMNA	12	18	FB
ANKRD35	0.948	0.00047	0.0429	0.0304	4.11	25	1.67e-05	3.33	LV	CELLTYPE	control_LMNA	12	18	FB
PSMA7	0.948	0.00406	0.146	0.115	5.99	15.1	0.000436	2.39	LV	CELLTYPE	control_LMNA	12	18	FB
CSTF2T	0.947	0.00681	0.0256	0.0183	3.38	13.1	0.000922	2.17	LV	CELLTYPE	control_LMNA	12	18	FB
LINC01364	0.947	0.0269	0.0135	0.00677	2.37	8.4	0.00648	1.57	LV	CELLTYPE	control_LMNA	12	18	FB
RPS2	0.947	0.024	0.216	0.196	6.57	8.78	0.00549	1.62	LV	CELLTYPE	control_LMNA	12	18	FB
SMIM10	0.947	0.00284	0.0171	0.0102	2.76	16.6	0.000252	2.55	LV	CELLTYPE	control_LMNA	12	18	FB
GUCY1A1	0.945	0.00745	0.236	0.157	6.47	12.8	0.00105	2.13	LV	CELLTYPE	control_LMNA	12	18	FB
PSMC3	0.945	0.00275	0.0441	0.0338	4.21	16.8	0.000242	2.56	LV	CELLTYPE	control_LMNA	12	18	FB
SLC35C1	0.943	0.00859	0.0132	0.00968	2.52	12.3	0.00129	2.07	LV	CELLTYPE	control_LMNA	12	18	FB
SOX4	0.943	0.0206	0.0704	0.0494	4.67	9.28	0.00442	1.69	LV	CELLTYPE	control_LMNA	12	18	FB
XBP1	0.942	0.00301	0.185	0.124	6.13	16.4	0.000277	2.52	LV	CELLTYPE	control_LMNA	12	18	FB
ATP6V1G1	0.941	0.00122	0.108	0.0853	5.51	20.4	7.04e-05	2.91	LV	CELLTYPE	control_LMNA	12	18	FB
PLIN3	0.941	0.003	0.0598	0.0383	4.48	16.4	0.000276	2.52	LV	CELLTYPE	control_LMNA	12	18	FB
RBM42	0.941	0.0199	0.0305	0.0255	3.7	9.38	0.00423	1.7	LV	CELLTYPE	control_LMNA	12	18	FB
CDC42EP2	0.938	0.00849	0.108	0.0858	5.41	12.3	0.00127	2.07	LV	CELLTYPE	control_LMNA	12	18	FB
FADD	0.938	0.0325	0.0125	0.00936	2.39	7.81	0.00843	1.49	LV	CELLTYPE	control_LMNA	12	18	FB
IPO9-AS1	0.936	0.00129	1.02	0.616	8.58	20.1	7.72e-05	2.89	LV	CELLTYPE	control_LMNA	12	18	FB
PLAT	0.935	0.00535	0.029	0.0173	3.44	14.1	0.000647	2.27	LV	CELLTYPE	control_LMNA	12	18	FB
RPS6	0.935	0.0173	0.145	0.129	6.04	9.84	0.00348	1.76	LV	CELLTYPE	control_LMNA	12	18	FB
PNRC1	0.933	0.000997	0.216	0.165	6.45	21.3	5.24e-05	3	LV	CELLTYPE	control_LMNA	12	18	FB
DIO2-AS1	0.932	0.00355	0.0924	0.0596	5.15	15.7	0.000359	2.45	LV	CELLTYPE	control_LMNA	12	18	FB
UQCC3	0.932	0.00155	0.0258	0.0203	3.51	19.2	0.000103	2.81	LV	CELLTYPE	control_LMNA	12	18	FB
RERG	0.931	0.0175	0.433	0.389	7.53	9.8	0.00353	1.76	LV	CELLTYPE	control_LMNA	12	18	FB
DHRS3	0.93	0.00535	0.16	0.125	6.05	14.1	0.000646	2.27	LV	CELLTYPE	control_LMNA	12	18	FB
PFDN5	0.93	0.00548	0.12	0.103	5.82	14	0.000669	2.26	LV	CELLTYPE	control_LMNA	12	18	FB
AUP1	0.929	0.0187	0.0743	0.071	5.23	9.58	0.00388	1.73	LV	CELLTYPE	control_LMNA	12	18	FB
BMPER	0.929	0.0267	0.329	0.233	7.02	8.44	0.00637	1.57	LV	CELLTYPE	control_LMNA	12	18	FB
ELOF1	0.929	0.00692	0.0298	0.0243	3.77	13.1	0.000942	2.16	LV	CELLTYPE	control_LMNA	12	18	FB
AC099066.2	0.927	0.0134	0.0155	0.0113	2.83	10.7	0.0024	1.87	LV	CELLTYPE	control_LMNA	12	18	FB
ACSBG2	0.927	0.00901	0.0173	0.0116	2.93	12.1	0.00138	2.05	LV	CELLTYPE	control_LMNA	12	18	FB
ARPC1B	0.927	0.00572	0.0755	0.0548	4.95	13.8	0.000711	2.24	LV	CELLTYPE	control_LMNA	12	18	FB
MRPL14	0.926	0.0013	0.0324	0.0234	3.75	20	7.99e-05	2.89	LV	CELLTYPE	control_LMNA	12	18	FB
TUBG1	0.926	0.00716	0.0163	0.0106	2.8	12.9	0.000994	2.15	LV	CELLTYPE	control_LMNA	12	18	FB
BAX	0.925	0.000287	0.0551	0.0394	4.49	27.4	8.16e-06	3.54	LV	CELLTYPE	control_LMNA	12	18	FB
CARHSP1	0.925	0.000105	0.257	0.18	6.69	33	1.75e-06	3.98	LV	CELLTYPE	control_LMNA	12	18	FB
COX5B	0.925	0.00706	0.13	0.105	5.89	13	0.00097	2.15	LV	CELLTYPE	control_LMNA	12	18	FB
IQCA1	0.925	0.00414	0.015	0.0101	2.73	15	0.000451	2.38	LV	CELLTYPE	control_LMNA	12	18	FB
POP7	0.925	0.0267	0.0173	0.0137	2.95	8.43	0.0064	1.57	LV	CELLTYPE	control_LMNA	12	18	FB
SLC35B2	0.924	0.00514	0.0259	0.0216	3.56	14.2	0.000609	2.29	LV	CELLTYPE	control_LMNA	12	18	FB
NXT1	0.923	0.0187	0.0204	0.0145	3.07	9.59	0.00386	1.73	LV	CELLTYPE	control_LMNA	12	18	FB
PDIA4	0.923	0.0403	0.0349	0.0331	3.99	7.13	0.0114	1.39	LV	CELLTYPE	control_LMNA	12	18	FB
AC020687.1	0.922	0.0158	0.0159	0.0136	2.93	10.2	0.00303	1.8	LV	CELLTYPE	control_LMNA	12	18	FB
AL591518.1	0.922	0.0212	0.0227	0.0196	3.49	9.2	0.00458	1.67	LV	CELLTYPE	control_LMNA	12	18	FB
IFI27L2	0.922	0.0393	0.0202	0.0182	3.34	7.21	0.0111	1.41	LV	CELLTYPE	control_LMNA	12	18	FB
TLNRD1	0.922	0.00762	0.0323	0.0266	3.79	12.7	0.00109	2.12	LV	CELLTYPE	control_LMNA	12	18	FB
POLR2K	0.921	0.000948	0.0407	0.0305	4.09	21.6	4.71e-05	3.02	LV	CELLTYPE	control_LMNA	12	18	FB
TNFAIP2	0.921	0.011	0.172	0.118	6.01	11.4	0.0018	1.96	LV	CELLTYPE	control_LMNA	12	18	FB
TXNDC17	0.921	0.0106	0.0226	0.0171	3.35	11.6	0.00172	1.97	LV	CELLTYPE	control_LMNA	12	18	FB
MPP7	0.92	0.0111	0.0315	0.025	3.69	11.4	0.00182	1.96	LV	CELLTYPE	control_LMNA	12	18	FB
COX5A	0.919	0.00177	0.0808	0.0604	5.12	18.6	0.000128	2.75	LV	CELLTYPE	control_LMNA	12	18	FB
PSMB8	0.919	0.0174	0.0256	0.0192	3.42	9.82	0.0035	1.76	LV	CELLTYPE	control_LMNA	12	18	FB
SLC35A2	0.919	0.00786	0.0156	0.0115	2.77	12.6	0.00113	2.1	LV	CELLTYPE	control_LMNA	12	18	FB
PAMR1	0.917	0.0128	0.412	0.321	7.38	10.9	0.00223	1.89	LV	CELLTYPE	control_LMNA	12	18	FB
PQBP1	0.917	0.0196	0.021	0.0174	3.27	9.43	0.00414	1.71	LV	CELLTYPE	control_LMNA	12	18	FB
ACTG1	0.916	0.0168	0.478	0.39	7.56	9.95	0.00332	1.78	LV	CELLTYPE	control_LMNA	12	18	FB
IL20RB-AS1	0.916	0.00333	0.0211	0.0131	3.15	15.9	0.000326	2.48	LV	CELLTYPE	control_LMNA	12	18	FB
SLC9A3R2	0.916	0.0136	0.0427	0.0347	4.24	10.7	0.00244	1.87	LV	CELLTYPE	control_LMNA	12	18	FB
AC142472.1	0.914	0.0288	0.0378	0.0223	3.83	8.19	0.00711	1.54	LV	CELLTYPE	control_LMNA	12	18	FB
AC243964.2	0.914	0.000457	0.0459	0.0268	4.11	25.1	1.59e-05	3.34	LV	CELLTYPE	control_LMNA	12	18	FB
SEPT4-AS1	0.914	0.0133	0.0139	0.0109	2.67	10.8	0.00237	1.87	LV	CELLTYPE	control_LMNA	12	18	FB
SLC18A2	0.914	0.00848	0.0276	0.0172	3.45	12.3	0.00126	2.07	LV	CELLTYPE	control_LMNA	12	18	FB
TMEM208	0.914	0.000757	0.0737	0.0456	4.78	22.6	3.41e-05	3.12	LV	CELLTYPE	control_LMNA	12	18	FB
SPEG	0.913	0.00834	0.0135	0.0116	2.64	12.4	0.00124	2.08	LV	CELLTYPE	control_LMNA	12	18	FB
LAMC2	0.912	0.0016	0.0836	0.0587	5.04	19.1	0.000108	2.79	LV	CELLTYPE	control_LMNA	12	18	FB
TIMM13	0.912	0.00985	0.0431	0.0344	4.22	11.8	0.00156	2.01	LV	CELLTYPE	control_LMNA	12	18	FB
GALNTL6	0.911	0.00979	0.037	0.0293	4.13	11.8	0.00154	2.01	LV	CELLTYPE	control_LMNA	12	18	FB
UROD	0.911	0.00441	0.0341	0.0285	4	14.8	0.000496	2.36	LV	CELLTYPE	control_LMNA	12	18	FB
AL591926.2	0.91	0.0121	0.0154	0.00928	2.71	11.1	0.00207	1.92	LV	CELLTYPE	control_LMNA	12	18	FB
APOBEC2	0.91	0.00504	0.0336	0.0222	3.8	14.3	0.000596	2.3	LV	CELLTYPE	control_LMNA	12	18	FB
FIBP	0.91	0.0059	0.0152	0.0125	2.78	13.7	0.000745	2.23	LV	CELLTYPE	control_LMNA	12	18	FB
NDUFA6	0.91	0.00516	0.0519	0.0384	4.49	14.2	0.000614	2.29	LV	CELLTYPE	control_LMNA	12	18	FB
TMEM70	0.91	0.00594	0.032	0.0238	3.73	13.7	0.000755	2.23	LV	CELLTYPE	control_LMNA	12	18	FB
DDAH2	0.909	0.00869	0.107	0.0936	5.61	12.2	0.00131	2.06	LV	CELLTYPE	control_LMNA	12	18	FB
DIAPH3	0.909	0.0469	0.0374	0.0205	3.79	6.69	0.0141	1.33	LV	CELLTYPE	control_LMNA	12	18	FB
MIR133A1HG	0.909	0.0246	0.0204	0.0157	3.21	8.69	0.00569	1.61	LV	CELLTYPE	control_LMNA	12	18	FB
PYURF	0.909	0.0175	0.0562	0.0451	4.6	9.81	0.00352	1.76	LV	CELLTYPE	control_LMNA	12	18	FB
MYDGF	0.908	0.0134	0.139	0.109	5.82	10.8	0.00238	1.87	LV	CELLTYPE	control_LMNA	12	18	FB
EHD1	0.907	0.0212	0.0355	0.0237	3.73	9.18	0.00461	1.67	LV	CELLTYPE	control_LMNA	12	18	FB
ATRAID	0.906	0.0228	0.0609	0.0493	4.74	8.95	0.0051	1.64	LV	CELLTYPE	control_LMNA	12	18	FB
C15orf53	0.906	0.00659	0.0246	0.0159	3.39	13.3	0.000878	2.18	LV	CELLTYPE	control_LMNA	12	18	FB
IDH3B	0.906	0.00768	0.0343	0.027	3.99	12.7	0.0011	2.11	LV	CELLTYPE	control_LMNA	12	18	FB
CRIP2	0.905	0.0246	0.088	0.0753	5.39	8.69	0.0057	1.61	LV	CELLTYPE	control_LMNA	12	18	FB
NDUFAF3	0.905	0.0172	0.0416	0.0363	4.21	9.86	0.00345	1.76	LV	CELLTYPE	control_LMNA	12	18	FB
ATP6V1C2	0.904	0.0103	0.0145	0.00936	2.63	11.6	0.00166	1.99	LV	CELLTYPE	control_LMNA	12	18	FB
RPL35A	0.904	0.0242	0.123	0.122	5.89	8.74	0.00557	1.62	LV	CELLTYPE	control_LMNA	12	18	FB
AC007923.4	0.903	0.0308	0.0188	0.0149	3.06	7.98	0.00781	1.51	LV	CELLTYPE	control_LMNA	12	18	FB
COX6B1	0.903	0.008	0.0826	0.0732	5.3	12.5	0.00117	2.1	LV	CELLTYPE	control_LMNA	12	18	FB
ENO1	0.903	0.00576	0.155	0.118	5.92	13.8	0.00072	2.24	LV	CELLTYPE	control_LMNA	12	18	FB
AC009950.1	0.902	0.0172	0.0472	0.0386	4.48	9.87	0.00343	1.77	LV	CELLTYPE	control_LMNA	12	18	FB
DAZAP2	0.902	0.00689	0.166	0.129	6.18	13.1	0.000936	2.16	LV	CELLTYPE	control_LMNA	12	18	FB
LSP1	0.902	0.0325	0.277	0.201	6.7	7.81	0.00843	1.49	LV	CELLTYPE	control_LMNA	12	18	FB
NDRG2	0.901	0.00457	0.141	0.11	5.91	14.6	0.000523	2.34	LV	CELLTYPE	control_LMNA	12	18	FB
PPP1R18	0.901	0.00306	0.045	0.0336	4.13	16.3	0.000285	2.51	LV	CELLTYPE	control_LMNA	12	18	FB
SLC5A9	0.901	0.00129	0.151	0.0937	5.85	20	7.87e-05	2.89	LV	CELLTYPE	control_LMNA	12	18	FB
TCEAL1	0.9	0.00594	0.0356	0.0262	3.97	13.7	0.000753	2.23	LV	CELLTYPE	control_LMNA	12	18	FB
EPHA1-AS1	0.899	0.0168	0.0143	0.0107	2.66	9.95	0.00332	1.78	LV	CELLTYPE	control_LMNA	12	18	FB
AL354949.1	0.898	0.0169	0.125	0.0745	5.53	9.93	0.00335	1.77	LV	CELLTYPE	control_LMNA	12	18	FB
ITGAL	0.898	0.0212	0.0251	0.0188	3.54	9.17	0.00462	1.67	LV	CELLTYPE	control_LMNA	12	18	FB
RNASE1	0.898	0.0485	0.025	0.0204	3.51	6.59	0.0147	1.31	LV	CELLTYPE	control_LMNA	12	18	FB
SMPD1	0.898	0.0222	0.0149	0.0133	2.91	9.04	0.0049	1.65	LV	CELLTYPE	control_LMNA	12	18	FB
BX284668.5	0.897	0.00836	0.0225	0.0175	3.31	12.4	0.00124	2.08	LV	CELLTYPE	control_LMNA	12	18	FB
CHCHD10	0.897	0.0379	0.0587	0.0483	4.83	7.33	0.0105	1.42	LV	CELLTYPE	control_LMNA	12	18	FB
CYC1	0.897	0.00713	0.0878	0.0689	5.3	13	0.000984	2.15	LV	CELLTYPE	control_LMNA	12	18	FB
MALAT1	0.897	0.0137	311	231	17	10.7	0.00246	1.86	LV	CELLTYPE	control_LMNA	12	18	FB
RHOC	0.897	0.0291	0.0542	0.0527	4.67	8.15	0.00722	1.54	LV	CELLTYPE	control_LMNA	12	18	FB
AC069277.1	0.896	0.0156	0.0126	0.00848	2.41	10.2	0.00297	1.81	LV	CELLTYPE	control_LMNA	12	18	FB
AC105052.3	0.896	0.00702	0.141	0.115	5.96	13	0.000963	2.15	LV	CELLTYPE	control_LMNA	12	18	FB
AMPD3	0.895	0.00939	0.013	0.0089	2.45	12	0.00145	2.03	LV	CELLTYPE	control_LMNA	12	18	FB
COA3	0.895	0.0114	0.0204	0.0177	3.2	11.3	0.00189	1.94	LV	CELLTYPE	control_LMNA	12	18	FB
KCNIP2-AS1	0.894	0.00391	0.0199	0.0122	3.05	15.3	0.000412	2.41	LV	CELLTYPE	control_LMNA	12	18	FB
KIF4A	0.894	0.025	0.0127	0.00941	2.54	8.65	0.0058	1.6	LV	CELLTYPE	control_LMNA	12	18	FB
AC092100.1	0.893	0.0332	0.0127	0.0104	2.73	7.73	0.00872	1.48	LV	CELLTYPE	control_LMNA	12	18	FB
SLC14A2	0.893	0.00423	0.0523	0.0315	4.3	15	0.000465	2.37	LV	CELLTYPE	control_LMNA	12	18	FB
SLCO5A1	0.893	0.0105	0.0136	0.0113	2.67	11.6	0.0017	1.98	LV	CELLTYPE	control_LMNA	12	18	FB
APOL3	0.889	0.00371	0.109	0.0826	5.43	15.5	0.000384	2.43	LV	CELLTYPE	control_LMNA	12	18	FB
IRGM	0.889	0.0212	0.0135	0.00714	2.45	9.17	0.00462	1.67	LV	CELLTYPE	control_LMNA	12	18	FB
MOB4	0.889	0.0145	0.0406	0.0322	4.13	10.5	0.00267	1.84	LV	CELLTYPE	control_LMNA	12	18	FB
POLD4	0.889	0.0294	0.0279	0.0202	3.65	8.13	0.0073	1.53	LV	CELLTYPE	control_LMNA	12	18	FB
SHISA5	0.889	0.00216	0.103	0.0786	5.37	17.7	0.000172	2.66	LV	CELLTYPE	control_LMNA	12	18	FB
UBL4A	0.889	0.0138	0.0179	0.0142	2.91	10.7	0.00247	1.86	LV	CELLTYPE	control_LMNA	12	18	FB
NOP16	0.888	0.028	0.0231	0.0158	3.24	8.29	0.00681	1.55	LV	CELLTYPE	control_LMNA	12	18	FB
RELB	0.888	0.0162	0.0761	0.0465	4.79	10.1	0.00314	1.79	LV	CELLTYPE	control_LMNA	12	18	FB
ACADVL	0.887	0.0257	0.195	0.196	6.65	8.56	0.00602	1.59	LV	CELLTYPE	control_LMNA	12	18	FB
IMPDH2	0.886	0.023	0.0263	0.025	3.59	8.91	0.00517	1.64	LV	CELLTYPE	control_LMNA	12	18	FB
LRRC39	0.886	0.000822	0.0459	0.031	4.23	22.2	3.88e-05	3.09	LV	CELLTYPE	control_LMNA	12	18	FB
HOOK2	0.885	0.000391	0.183	0.134	6.21	25.9	1.27e-05	3.41	LV	CELLTYPE	control_LMNA	12	18	FB
MPG	0.885	0.000757	0.205	0.15	6.34	22.6	3.4e-05	3.12	LV	CELLTYPE	control_LMNA	12	18	FB
ZNF593	0.885	0.0326	0.0202	0.014	3.05	7.79	0.00849	1.49	LV	CELLTYPE	control_LMNA	12	18	FB
PCOLCE	0.884	0.00631	0.283	0.225	6.9	13.4	0.000829	2.2	LV	CELLTYPE	control_LMNA	12	18	FB
AC068675.1	0.883	0.00295	0.0205	0.0155	3.14	16.5	0.000269	2.53	LV	CELLTYPE	control_LMNA	12	18	FB
UBA52	0.883	0.0416	0.087	0.0891	5.36	7.04	0.012	1.38	LV	CELLTYPE	control_LMNA	12	18	FB
MAPKAPK3	0.882	0.00205	0.0201	0.0151	3.12	17.9	0.000161	2.69	LV	CELLTYPE	control_LMNA	12	18	FB
PRDX5	0.882	0.0223	0.057	0.0469	4.67	9.02	0.00493	1.65	LV	CELLTYPE	control_LMNA	12	18	FB
TIMM17B	0.882	0.00464	0.0209	0.0165	3.24	14.6	0.000533	2.33	LV	CELLTYPE	control_LMNA	12	18	FB
CCDC129	0.88	0.0285	0.0307	0.0213	3.72	8.22	0.00701	1.54	LV	CELLTYPE	control_LMNA	12	18	FB
AC025171.3	0.879	0.0101	0.013	0.00746	2.38	11.7	0.00162	1.99	LV	CELLTYPE	control_LMNA	12	18	FB
RBM8A	0.878	0.00294	0.0643	0.0508	4.78	16.5	0.000268	2.53	LV	CELLTYPE	control_LMNA	12	18	FB
YIF1A	0.877	0.00443	0.071	0.0559	4.9	14.8	0.000499	2.35	LV	CELLTYPE	control_LMNA	12	18	FB
CCDC65	0.875	0.000654	0.146	0.0871	5.74	23.4	2.69e-05	3.18	LV	CELLTYPE	control_LMNA	12	18	FB
IL12RB2	0.875	0.0364	0.0309	0.0178	3.53	7.44	0.00993	1.44	LV	CELLTYPE	control_LMNA	12	18	FB
BOLA3	0.873	0.00527	0.0242	0.0181	3.39	14.1	0.000635	2.28	LV	CELLTYPE	control_LMNA	12	18	FB
SMCR5	0.873	0.0102	0.0406	0.0293	4.13	11.7	0.00163	1.99	LV	CELLTYPE	control_LMNA	12	18	FB
SEC61B	0.87	0.000377	0.138	0.102	5.78	26	1.21e-05	3.42	LV	CELLTYPE	control_LMNA	12	18	FB
TPM2	0.87	0.00669	0.13	0.1	5.75	13.2	0.000894	2.17	LV	CELLTYPE	control_LMNA	12	18	FB
AC034114.2	0.869	0.0154	0.0196	0.0154	3.23	10.3	0.00291	1.81	LV	CELLTYPE	control_LMNA	12	18	FB
ATP5F1D	0.869	0.00547	0.0944	0.0791	5.36	14	0.000667	2.26	LV	CELLTYPE	control_LMNA	12	18	FB
FBXL15	0.869	0.00188	0.0417	0.0299	4.13	18.3	0.000141	2.73	LV	CELLTYPE	control_LMNA	12	18	FB
F2RL1	0.867	0.0214	0.0435	0.028	3.99	9.14	0.00468	1.67	LV	CELLTYPE	control_LMNA	12	18	FB
AK1	0.866	0.0446	0.015	0.0144	2.92	6.83	0.0132	1.35	LV	CELLTYPE	control_LMNA	12	18	FB
AL139095.4	0.866	0.00306	0.0832	0.0469	4.92	16.3	0.000285	2.51	LV	CELLTYPE	control_LMNA	12	18	FB
ODF3B	0.866	0.0112	0.0575	0.0447	4.66	11.4	0.00185	1.95	LV	CELLTYPE	control_LMNA	12	18	FB
GPC5	0.865	0.0472	0.183	0.157	6.27	6.67	0.0142	1.33	LV	CELLTYPE	control_LMNA	12	18	FB
LINC00970	0.865	0.0287	0.0153	0.0133	2.89	8.21	0.00705	1.54	LV	CELLTYPE	control_LMNA	12	18	FB
MLF2	0.865	0.000905	0.0984	0.0748	5.33	21.8	4.4e-05	3.04	LV	CELLTYPE	control_LMNA	12	18	FB
MELTF	0.864	0.005	0.0345	0.0223	3.75	14.3	0.000588	2.3	LV	CELLTYPE	control_LMNA	12	18	FB
OLFML3	0.864	0.0232	0.0703	0.0631	5.02	8.89	0.00523	1.63	LV	CELLTYPE	control_LMNA	12	18	FB
PLCD3	0.864	0.0138	0.0186	0.0122	2.9	10.7	0.00248	1.86	LV	CELLTYPE	control_LMNA	12	18	FB
TUBA1B	0.864	0.00764	0.267	0.191	6.63	12.7	0.00109	2.12	LV	CELLTYPE	control_LMNA	12	18	FB
CLMAT3	0.863	0.0227	0.129	0.0756	5.53	8.98	0.00503	1.64	LV	CELLTYPE	control_LMNA	12	18	FB
NDUFS8	0.863	0.00294	0.0602	0.0473	4.71	16.5	0.000267	2.53	LV	CELLTYPE	control_LMNA	12	18	FB
NELFE	0.862	0.00221	0.0343	0.0298	3.98	17.6	0.000177	2.66	LV	CELLTYPE	control_LMNA	12	18	FB
PDE6C	0.862	0.0108	0.0249	0.0171	3.45	11.5	0.00177	1.97	LV	CELLTYPE	control_LMNA	12	18	FB
PLXND1	0.86	0.0167	0.0705	0.059	4.82	9.97	0.0033	1.78	LV	CELLTYPE	control_LMNA	12	18	FB
ETHE1	0.859	0.0141	0.0455	0.0307	4.15	10.6	0.00256	1.85	LV	CELLTYPE	control_LMNA	12	18	FB
GCNT2	0.859	0.0121	0.0207	0.0174	3.25	11.1	0.00207	1.92	LV	CELLTYPE	control_LMNA	12	18	FB
TOMM22	0.856	0.0189	0.0163	0.0153	2.92	9.56	0.00392	1.72	LV	CELLTYPE	control_LMNA	12	18	FB
COX7A2	0.854	0.0051	0.107	0.0849	5.54	14.2	0.000605	2.29	LV	CELLTYPE	control_LMNA	12	18	FB
RAB5IF	0.854	0.0206	0.026	0.0203	3.55	9.28	0.00441	1.69	LV	CELLTYPE	control_LMNA	12	18	FB
RPS23	0.854	0.0257	0.161	0.154	6.16	8.55	0.00605	1.59	LV	CELLTYPE	control_LMNA	12	18	FB
C7	0.853	0.00714	3.35	2.31	10.3	13	0.000989	2.15	LV	CELLTYPE	control_LMNA	12	18	FB
IFI35	0.853	0.00254	0.0493	0.0402	4.4	17.1	0.000214	2.6	LV	CELLTYPE	control_LMNA	12	18	FB
KRT10	0.853	0.0108	0.0909	0.074	5.28	11.5	0.00175	1.97	LV	CELLTYPE	control_LMNA	12	18	FB
MAPK7	0.852	0.00347	0.0222	0.0194	3.31	15.7	0.000348	2.46	LV	CELLTYPE	control_LMNA	12	18	FB
MRPS34	0.852	0.00353	0.0442	0.032	4.12	15.7	0.000355	2.45	LV	CELLTYPE	control_LMNA	12	18	FB
NOP53	0.852	0.0365	0.0234	0.0284	3.55	7.44	0.00997	1.44	LV	CELLTYPE	control_LMNA	12	18	FB
FSD2	0.851	0.00617	0.0696	0.0426	4.67	13.5	0.000804	2.21	LV	CELLTYPE	control_LMNA	12	18	FB
AL929472.2	0.85	0.00456	0.0503	0.0383	4.48	14.6	0.000521	2.34	LV	CELLTYPE	control_LMNA	12	18	FB
SYT2	0.849	0.0171	0.0226	0.0141	3.2	9.89	0.0034	1.77	LV	CELLTYPE	control_LMNA	12	18	FB
UBXN11	0.849	0.00604	0.0278	0.0232	3.67	13.6	0.000779	2.22	LV	CELLTYPE	control_LMNA	12	18	FB
ABHD12B	0.847	0.00549	0.0224	0.0113	3.04	14	0.000672	2.26	LV	CELLTYPE	control_LMNA	12	18	FB
PSMA4	0.847	0.00546	0.0772	0.0673	5.08	14	0.000666	2.26	LV	CELLTYPE	control_LMNA	12	18	FB
ADAMTS7	0.846	0.0273	0.0136	0.0103	2.52	8.36	0.00659	1.56	LV	CELLTYPE	control_LMNA	12	18	FB
TPGS1	0.846	0.00801	0.0319	0.0264	3.8	12.5	0.00117	2.1	LV	CELLTYPE	control_LMNA	12	18	FB
TRPT1	0.846	0.00741	0.023	0.0187	3.42	12.8	0.00105	2.13	LV	CELLTYPE	control_LMNA	12	18	FB
AL035401.1	0.845	0.0397	0.0173	0.015	3.16	7.18	0.0112	1.4	LV	CELLTYPE	control_LMNA	12	18	FB
ALKBH6	0.845	0.0336	0.0173	0.0147	3.15	7.7	0.00885	1.47	LV	CELLTYPE	control_LMNA	12	18	FB
MTA2	0.844	0.0207	0.0143	0.0105	2.65	9.26	0.00446	1.68	LV	CELLTYPE	control_LMNA	12	18	FB
TRAPPC2L	0.844	0.0149	0.0259	0.0231	3.59	10.4	0.00278	1.83	LV	CELLTYPE	control_LMNA	12	18	FB
CDH3	0.843	0.0347	0.0134	0.011	2.75	7.6	0.00924	1.46	LV	CELLTYPE	control_LMNA	12	18	FB
LMNA	0.843	0.00947	0.255	0.206	6.69	11.9	0.00147	2.02	LV	CELLTYPE	control_LMNA	12	18	FB
AC087482.1	0.842	0.0145	0.0438	0.0295	4.17	10.5	0.00266	1.84	LV	CELLTYPE	control_LMNA	12	18	FB
ATP5MD	0.842	0.0047	0.0795	0.0669	5.18	14.5	0.000542	2.33	LV	CELLTYPE	control_LMNA	12	18	FB
CARD19	0.841	0.00555	0.0344	0.0284	3.91	13.9	0.000681	2.26	LV	CELLTYPE	control_LMNA	12	18	FB
EMC6	0.841	0.00692	0.0423	0.0307	4.12	13.1	0.000944	2.16	LV	CELLTYPE	control_LMNA	12	18	FB
AC020916.1	0.84	0.0231	0.174	0.132	6.2	8.9	0.00519	1.64	LV	CELLTYPE	control_LMNA	12	18	FB
AP001372.1	0.84	0.00689	0.0247	0.0169	3.39	13.1	0.000935	2.16	LV	CELLTYPE	control_LMNA	12	18	FB
TAC4	0.84	0.0054	0.0366	0.0262	3.97	14	0.000654	2.27	LV	CELLTYPE	control_LMNA	12	18	FB
AC113414.1	0.839	0.000104	0.0532	0.0388	4.47	33.1	1.68e-06	3.98	LV	CELLTYPE	control_LMNA	12	18	FB
ATP5F1E	0.839	0.0133	0.0806	0.0744	5.25	10.8	0.00237	1.87	LV	CELLTYPE	control_LMNA	12	18	FB
CPNE9	0.839	0.0141	0.0152	0.0112	2.8	10.6	0.00256	1.85	LV	CELLTYPE	control_LMNA	12	18	FB
MYH13	0.839	0.0192	0.346	0.175	6.82	9.51	0.00401	1.72	LV	CELLTYPE	control_LMNA	12	18	FB
AL499616.1	0.838	0.0134	0.0153	0.0109	2.76	10.7	0.0024	1.87	LV	CELLTYPE	control_LMNA	12	18	FB
ATP5MPL	0.837	0.00167	0.12	0.1	5.74	18.9	0.000114	2.78	LV	CELLTYPE	control_LMNA	12	18	FB
B9D2	0.837	0.0261	0.0181	0.00939	2.75	8.51	0.00617	1.58	LV	CELLTYPE	control_LMNA	12	18	FB
C1orf174	0.837	0.00215	0.0388	0.0297	4.01	17.8	0.000171	2.67	LV	CELLTYPE	control_LMNA	12	18	FB
GJA1	0.837	0.0251	0.0205	0.0231	3.33	8.63	0.00585	1.6	LV	CELLTYPE	control_LMNA	12	18	FB
BRK1	0.836	0.0097	0.073	0.0604	4.95	11.9	0.00152	2.01	LV	CELLTYPE	control_LMNA	12	18	FB
COPS9	0.836	0.0166	0.0319	0.0281	3.86	10	0.00325	1.78	LV	CELLTYPE	control_LMNA	12	18	FB
IDH2	0.834	0.00558	0.0662	0.0507	4.81	13.9	0.000686	2.25	LV	CELLTYPE	control_LMNA	12	18	FB
POLR2J	0.834	0.0356	0.0289	0.0246	3.76	7.52	0.0096	1.45	LV	CELLTYPE	control_LMNA	12	18	FB
AURKAIP1	0.833	0.00187	0.0596	0.0458	4.63	18.3	0.000139	2.73	LV	CELLTYPE	control_LMNA	12	18	FB
DLGAP2	0.833	0.0104	0.0191	0.0147	3.09	11.6	0.00167	1.98	LV	CELLTYPE	control_LMNA	12	18	FB
RTN2	0.833	0.0243	0.0196	0.0154	3.13	8.73	0.00561	1.61	LV	CELLTYPE	control_LMNA	12	18	FB
SRP14	0.833	0.0178	0.153	0.136	6.12	9.74	0.00362	1.75	LV	CELLTYPE	control_LMNA	12	18	FB
IRX3	0.832	0.00849	0.0346	0.0272	3.86	12.3	0.00127	2.07	LV	CELLTYPE	control_LMNA	12	18	FB
ITGB5-AS1	0.832	0.0145	0.0684	0.0533	4.93	10.5	0.00267	1.84	LV	CELLTYPE	control_LMNA	12	18	FB
RHBDD2	0.832	0.00357	0.045	0.0394	4.29	15.6	0.000362	2.45	LV	CELLTYPE	control_LMNA	12	18	FB
RPL8	0.831	0.0324	0.174	0.163	6.27	7.82	0.00837	1.49	LV	CELLTYPE	control_LMNA	12	18	FB
RPS28	0.831	0.024	0.115	0.115	5.73	8.78	0.00548	1.62	LV	CELLTYPE	control_LMNA	12	18	FB
AC099520.1	0.83	0.0306	0.0267	0.0216	3.71	8.01	0.00771	1.51	LV	CELLTYPE	control_LMNA	12	18	FB
IMP4	0.83	0.00363	0.0466	0.0346	4.25	15.6	0.000373	2.44	LV	CELLTYPE	control_LMNA	12	18	FB
LINC01830	0.83	0.0165	0.0145	0.0125	2.71	10	0.00322	1.78	LV	CELLTYPE	control_LMNA	12	18	FB
RPS29	0.83	0.0118	0.091	0.0966	5.44	11.2	0.00198	1.93	LV	CELLTYPE	control_LMNA	12	18	FB
VSIR	0.829	0.0325	0.0475	0.045	4.46	7.81	0.00841	1.49	LV	CELLTYPE	control_LMNA	12	18	FB
SNHG25	0.828	0.0059	0.161	0.137	6.12	13.7	0.000745	2.23	LV	CELLTYPE	control_LMNA	12	18	FB
TSPAN18	0.828	0.0428	0.0181	0.0167	3.07	6.96	0.0124	1.37	LV	CELLTYPE	control_LMNA	12	18	FB
MSMO1	0.827	0.0108	0.0331	0.0278	3.83	11.5	0.00176	1.97	LV	CELLTYPE	control_LMNA	12	18	FB
TMED2	0.827	0.014	0.0907	0.0781	5.3	10.6	0.00255	1.85	LV	CELLTYPE	control_LMNA	12	18	FB
DEGS1	0.826	0.0144	0.0654	0.0532	4.77	10.5	0.00266	1.84	LV	CELLTYPE	control_LMNA	12	18	FB
PFKFB2	0.826	0.00285	0.0294	0.0232	3.63	16.6	0.000254	2.55	LV	CELLTYPE	control_LMNA	12	18	FB
RHBDD3	0.826	0.000181	0.057	0.0345	4.36	29.8	4.15e-06	3.74	LV	CELLTYPE	control_LMNA	12	18	FB
RIC3	0.826	0.00789	0.0513	0.0372	4.36	12.6	0.00114	2.1	LV	CELLTYPE	control_LMNA	12	18	FB
SHANK2	0.826	0.032	0.0268	0.0255	3.68	7.86	0.00823	1.49	LV	CELLTYPE	control_LMNA	12	18	FB
FAU	0.825	0.0245	0.125	0.118	5.84	8.7	0.00566	1.61	LV	CELLTYPE	control_LMNA	12	18	FB
MYL9	0.825	0.0106	0.16	0.132	6.11	11.6	0.00171	1.98	LV	CELLTYPE	control_LMNA	12	18	FB
ARG2	0.824	0.00353	0.0684	0.0409	4.69	15.7	0.000356	2.45	LV	CELLTYPE	control_LMNA	12	18	FB
MLST8	0.824	0.00789	0.0195	0.0153	3.16	12.6	0.00114	2.1	LV	CELLTYPE	control_LMNA	12	18	FB
RHOT2	0.824	0.00196	0.137	0.117	5.95	18.1	0.000151	2.71	LV	CELLTYPE	control_LMNA	12	18	FB
RPL15	0.824	0.0306	0.219	0.21	6.64	8	0.00773	1.51	LV	CELLTYPE	control_LMNA	12	18	FB
FAM50A	0.823	0.00184	0.0605	0.0519	4.73	18.4	0.000135	2.74	LV	CELLTYPE	control_LMNA	12	18	FB
PREB	0.823	0.0359	0.027	0.0231	3.63	7.48	0.00976	1.45	LV	CELLTYPE	control_LMNA	12	18	FB
AC087564.1	0.822	0.0269	0.0265	0.0189	3.51	8.4	0.00648	1.57	LV	CELLTYPE	control_LMNA	12	18	FB
ETV4	0.822	0.00192	0.0453	0.0275	4.08	18.2	0.000145	2.72	LV	CELLTYPE	control_LMNA	12	18	FB
LINC02307	0.822	0.0301	0.034	0.0294	3.92	8.06	0.00753	1.52	LV	CELLTYPE	control_LMNA	12	18	FB
SERF2	0.821	0.00851	0.278	0.249	6.96	12.3	0.00127	2.07	LV	CELLTYPE	control_LMNA	12	18	FB
RPL12	0.82	0.0177	0.0735	0.0692	5.04	9.76	0.00359	1.75	LV	CELLTYPE	control_LMNA	12	18	FB
AL109936.6	0.819	0.00459	0.0313	0.0203	3.63	14.6	0.000525	2.34	LV	CELLTYPE	control_LMNA	12	18	FB
ATP5ME	0.818	0.0166	0.0721	0.0663	5.16	9.98	0.00328	1.78	LV	CELLTYPE	control_LMNA	12	18	FB
ILVBL	0.818	0.0126	0.0243	0.0204	3.51	11	0.00218	1.9	LV	CELLTYPE	control_LMNA	12	18	FB
RPS27A	0.817	0.0174	0.162	0.164	6.24	9.82	0.00351	1.76	LV	CELLTYPE	control_LMNA	12	18	FB
SGK1	0.817	0.0131	0.0353	0.0274	3.97	10.8	0.00231	1.88	LV	CELLTYPE	control_LMNA	12	18	FB
AGBL5	0.816	0.000636	0.184	0.102	5.99	23.5	2.57e-05	3.2	LV	CELLTYPE	control_LMNA	12	18	FB
EDARADD	0.814	0.00898	0.0213	0.0177	3.33	12.1	0.00137	2.05	LV	CELLTYPE	control_LMNA	12	18	FB
PHKG2	0.814	0.00105	0.0282	0.0219	3.6	21	5.7e-05	2.98	LV	CELLTYPE	control_LMNA	12	18	FB
RPL41	0.814	0.0356	0.373	0.399	7.51	7.52	0.00961	1.45	LV	CELLTYPE	control_LMNA	12	18	FB
TMEM132D	0.814	0.00903	0.0281	0.0238	3.73	12.1	0.00138	2.04	LV	CELLTYPE	control_LMNA	12	18	FB
URM1	0.814	0.000143	0.0909	0.0646	5.16	31.1	2.88e-06	3.85	LV	CELLTYPE	control_LMNA	12	18	FB
LSM4	0.813	0.0031	0.0333	0.025	3.77	16.2	0.000293	2.51	LV	CELLTYPE	control_LMNA	12	18	FB
IKBKE	0.812	0.0227	0.0187	0.014	2.97	8.97	0.00504	1.64	LV	CELLTYPE	control_LMNA	12	18	FB
RPS13	0.812	0.0426	0.0992	0.0994	5.55	6.98	0.0123	1.37	LV	CELLTYPE	control_LMNA	12	18	FB
STAB2	0.812	0.0101	0.0224	0.0156	3.25	11.7	0.00161	2	LV	CELLTYPE	control_LMNA	12	18	FB
TMEM163	0.812	0.0355	0.0135	0.0118	2.74	7.52	0.00958	1.45	LV	CELLTYPE	control_LMNA	12	18	FB
TPMT	0.812	0.00516	0.0173	0.0124	2.84	14.2	0.000616	2.29	LV	CELLTYPE	control_LMNA	12	18	FB
ATP5MC1	0.811	0.00902	0.0853	0.0731	5.28	12.1	0.00138	2.04	LV	CELLTYPE	control_LMNA	12	18	FB
CYP4X1	0.811	0.0285	0.169	0.128	6.08	8.22	0.00701	1.54	LV	CELLTYPE	control_LMNA	12	18	FB
PSMB5	0.811	0.00292	0.0788	0.0664	5.05	16.5	0.000264	2.54	LV	CELLTYPE	control_LMNA	12	18	FB
AP005329.2	0.81	0.021	0.0457	0.0378	4.41	9.22	0.00453	1.68	LV	CELLTYPE	control_LMNA	12	18	FB
ENTPD1	0.81	0.0138	0.0139	0.01	2.65	10.6	0.0025	1.86	LV	CELLTYPE	control_LMNA	12	18	FB
RPS26	0.81	0.00142	0.0591	0.0449	4.52	19.6	9e-05	2.85	LV	CELLTYPE	control_LMNA	12	18	FB
CFAP299	0.809	0.0116	0.0194	0.016	3.19	11.2	0.00196	1.93	LV	CELLTYPE	control_LMNA	12	18	FB
PEX5L	0.809	0.0485	0.0638	0.0552	4.97	6.6	0.0147	1.31	LV	CELLTYPE	control_LMNA	12	18	FB
RPS11	0.808	0.0344	0.0898	0.0927	5.4	7.63	0.00913	1.46	LV	CELLTYPE	control_LMNA	12	18	FB
PCDH11Y	0.807	0.0321	0.0222	0.0183	3.44	7.85	0.00828	1.49	LV	CELLTYPE	control_LMNA	12	18	FB
PLS1	0.807	0.0317	0.0157	0.0117	2.9	7.89	0.00812	1.5	LV	CELLTYPE	control_LMNA	12	18	FB
CENPT	0.806	0.0202	0.0674	0.0626	5.05	9.33	0.00432	1.69	LV	CELLTYPE	control_LMNA	12	18	FB
ACP2	0.805	0.0193	0.0226	0.0179	3.31	9.5	0.00402	1.72	LV	CELLTYPE	control_LMNA	12	18	FB
AL356488.3	0.804	0.0452	0.0136	0.00735	2.43	6.79	0.0134	1.35	LV	CELLTYPE	control_LMNA	12	18	FB
RCN3	0.804	0.0104	0.092	0.0715	5.21	11.6	0.00167	1.98	LV	CELLTYPE	control_LMNA	12	18	FB
GLA	0.803	0.0143	0.0196	0.017	3.19	10.5	0.00261	1.85	LV	CELLTYPE	control_LMNA	12	18	FB
TINCR	0.803	0.0144	0.0158	0.0129	2.9	10.5	0.00264	1.84	LV	CELLTYPE	control_LMNA	12	18	FB
AC026202.2	0.802	0.00164	0.182	0.134	6.23	19	0.000111	2.78	LV	CELLTYPE	control_LMNA	12	18	FB
FSTL5	0.802	0.0315	0.0143	0.0125	2.84	7.91	0.00805	1.5	LV	CELLTYPE	control_LMNA	12	18	FB
NDUFB1	0.802	0.000627	0.101	0.0796	5.42	23.6	2.49e-05	3.2	LV	CELLTYPE	control_LMNA	12	18	FB
SERTAD4-AS1	0.802	0.0236	0.0499	0.0382	4.32	8.82	0.00537	1.63	LV	CELLTYPE	control_LMNA	12	18	FB
PCNA	0.801	0.0354	0.0206	0.0183	3.18	7.54	0.00952	1.45	LV	CELLTYPE	control_LMNA	12	18	FB
PPP4C	0.801	0.00175	0.0629	0.0525	4.76	18.7	0.000124	2.76	LV	CELLTYPE	control_LMNA	12	18	FB
AC091045.1	0.8	0.00341	0.0757	0.045	4.78	15.8	0.000339	2.47	LV	CELLTYPE	control_LMNA	12	18	FB
CYCS	0.8	0.0212	0.069	0.0573	4.98	9.19	0.00459	1.67	LV	CELLTYPE	control_LMNA	12	18	FB
KDELR3	0.8	0.0061	0.0348	0.0243	3.73	13.5	0.00079	2.22	LV	CELLTYPE	control_LMNA	12	18	FB
LINC02055	0.8	0.0402	0.071	0.0481	4.78	7.14	0.0114	1.4	LV	CELLTYPE	control_LMNA	12	18	FB
RBP5	0.8	0.00515	0.0635	0.0398	4.62	14.2	0.000611	2.29	LV	CELLTYPE	control_LMNA	12	18	FB
AL513327.1	0.799	0.0363	0.33	0.204	6.95	7.45	0.0099	1.44	LV	CELLTYPE	control_LMNA	12	18	FB
ESRRA	0.799	0.0005	0.0779	0.0602	5	24.7	1.82e-05	3.3	LV	CELLTYPE	control_LMNA	12	18	FB
AC091946.1	0.797	0.0229	0.0167	0.0161	3.01	8.93	0.00514	1.64	LV	CELLTYPE	control_LMNA	12	18	FB
ARID5A	0.797	0.019	0.0355	0.029	3.89	9.54	0.00394	1.72	LV	CELLTYPE	control_LMNA	12	18	FB
DNAH17	0.796	0.0379	0.0244	0.0195	3.48	7.33	0.0105	1.42	LV	CELLTYPE	control_LMNA	12	18	FB
FAM178B	0.796	0.0202	0.0152	0.0123	2.83	9.33	0.00432	1.69	LV	CELLTYPE	control_LMNA	12	18	FB
KCNQ1OT1	0.796	0.00561	0.418	0.278	7.23	13.9	0.00069	2.25	LV	CELLTYPE	control_LMNA	12	18	FB
CCDC178	0.795	0.0196	0.0142	0.0135	2.78	9.43	0.00414	1.71	LV	CELLTYPE	control_LMNA	12	18	FB
ITGA7	0.795	0.0169	0.0229	0.0211	3.39	9.93	0.00334	1.77	LV	CELLTYPE	control_LMNA	12	18	FB
PRR13	0.795	0.0278	0.0533	0.0429	4.5	8.3	0.00676	1.56	LV	CELLTYPE	control_LMNA	12	18	FB
GRIK4	0.794	0.0467	0.0217	0.0177	3.29	6.7	0.014	1.33	LV	CELLTYPE	control_LMNA	12	18	FB
GRIN2B	0.794	0.0285	0.0301	0.0204	3.65	8.23	0.00698	1.55	LV	CELLTYPE	control_LMNA	12	18	FB
GSTP1	0.794	0.00957	0.156	0.135	6.07	11.9	0.00149	2.02	LV	CELLTYPE	control_LMNA	12	18	FB
RPL22L1	0.794	0.0197	0.0547	0.0349	4.28	9.42	0.00416	1.71	LV	CELLTYPE	control_LMNA	12	18	FB
SORBS2	0.794	0.0472	0.247	0.249	6.86	6.67	0.0142	1.33	LV	CELLTYPE	control_LMNA	12	18	FB
TCF7	0.794	0.00491	0.0946	0.0613	5.19	14.4	0.000572	2.31	LV	CELLTYPE	control_LMNA	12	18	FB
CLIC5	0.793	0.0217	0.0268	0.025	3.67	9.12	0.00474	1.66	LV	CELLTYPE	control_LMNA	12	18	FB
CYBA	0.793	0.0123	0.0812	0.0685	5.13	11.1	0.0021	1.91	LV	CELLTYPE	control_LMNA	12	18	FB
NDUFS5	0.793	0.0113	0.0797	0.0759	5.24	11.3	0.00188	1.95	LV	CELLTYPE	control_LMNA	12	18	FB
AP001439.1	0.792	0.00971	0.0436	0.0279	4.1	11.9	0.00152	2.01	LV	CELLTYPE	control_LMNA	12	18	FB
PHKG1	0.791	0.00971	0.0531	0.0403	4.48	11.9	0.00152	2.01	LV	CELLTYPE	control_LMNA	12	18	FB
PTPA	0.791	0.0143	0.0756	0.0644	4.98	10.5	0.00261	1.85	LV	CELLTYPE	control_LMNA	12	18	FB
CHRNB1	0.79	0.0101	0.0145	0.0121	2.7	11.7	0.0016	2	LV	CELLTYPE	control_LMNA	12	18	FB
HNRNPA0	0.79	0.0196	0.101	0.0895	5.47	9.44	0.00413	1.71	LV	CELLTYPE	control_LMNA	12	18	FB
SAT2	0.79	0.0011	0.184	0.145	6.3	20.9	5.99e-05	2.96	LV	CELLTYPE	control_LMNA	12	18	FB
SSNA1	0.79	0.00569	0.0669	0.053	4.78	13.8	0.000704	2.25	LV	CELLTYPE	control_LMNA	12	18	FB
TBCB	0.79	0.00203	0.0586	0.0496	4.68	18	0.000157	2.69	LV	CELLTYPE	control_LMNA	12	18	FB
TYMP	0.79	0.00536	0.122	0.0751	5.48	14.1	0.000649	2.27	LV	CELLTYPE	control_LMNA	12	18	FB
DCDC1	0.788	0.0345	0.0429	0.039	4.34	7.62	0.00917	1.46	LV	CELLTYPE	control_LMNA	12	18	FB
DHRS7	0.788	0.000575	0.102	0.0728	5.29	24	2.21e-05	3.24	LV	CELLTYPE	control_LMNA	12	18	FB
GPS2	0.788	0.0154	0.0521	0.0411	4.42	10.3	0.00291	1.81	LV	CELLTYPE	control_LMNA	12	18	FB
TSPO	0.788	0.0387	0.0429	0.0385	4.23	7.26	0.0108	1.41	LV	CELLTYPE	control_LMNA	12	18	FB
C17orf58	0.787	0.0319	0.0516	0.0362	4.31	7.86	0.00821	1.5	LV	CELLTYPE	control_LMNA	12	18	FB
CCDC124	0.787	0.0306	0.0222	0.0183	3.28	8.01	0.00769	1.51	LV	CELLTYPE	control_LMNA	12	18	FB
EPB41	0.787	0.0015	0.0594	0.0475	4.67	19.4	9.79e-05	2.82	LV	CELLTYPE	control_LMNA	12	18	FB
NKAPL	0.787	0.0257	0.0192	0.0117	2.89	8.56	0.00603	1.59	LV	CELLTYPE	control_LMNA	12	18	FB
PCBP1	0.787	0.0464	0.0658	0.0667	4.9	6.72	0.0139	1.33	LV	CELLTYPE	control_LMNA	12	18	FB
RPSA	0.787	0.0134	0.182	0.162	6.25	10.7	0.00239	1.87	LV	CELLTYPE	control_LMNA	12	18	FB
ADCY10	0.785	0.0212	0.0172	0.0107	2.81	9.19	0.00458	1.67	LV	CELLTYPE	control_LMNA	12	18	FB
ATP5MG	0.785	0.00842	0.123	0.112	5.84	12.3	0.00125	2.07	LV	CELLTYPE	control_LMNA	12	18	FB
FLOT1	0.784	0.00139	0.189	0.149	6.25	19.7	8.75e-05	2.86	LV	CELLTYPE	control_LMNA	12	18	FB
NOTCH1	0.784	0.0428	0.0366	0.0253	3.8	6.96	0.0124	1.37	LV	CELLTYPE	control_LMNA	12	18	FB
GPX8	0.782	0.00332	0.0583	0.043	4.5	15.9	0.000325	2.48	LV	CELLTYPE	control_LMNA	12	18	FB
JTB	0.782	0.00315	0.12	0.104	5.73	16.2	0.0003	2.5	LV	CELLTYPE	control_LMNA	12	18	FB
SSR2	0.782	0.0166	0.107	0.0936	5.47	10	0.00325	1.78	LV	CELLTYPE	control_LMNA	12	18	FB
SYN3	0.782	0.0444	0.322	0.19	6.78	6.85	0.0131	1.35	LV	CELLTYPE	control_LMNA	12	18	FB
AL139089.1	0.781	0.0151	0.0182	0.0142	3.07	10.3	0.00283	1.82	LV	CELLTYPE	control_LMNA	12	18	FB
RAN	0.781	0.0166	0.0892	0.0739	5.18	9.99	0.00327	1.78	LV	CELLTYPE	control_LMNA	12	18	FB
SLFNL1	0.781	0.048	0.037	0.0287	4.09	6.63	0.0145	1.32	LV	CELLTYPE	control_LMNA	12	18	FB
PPP1R14C	0.78	0.0228	0.024	0.0224	3.57	8.95	0.0051	1.64	LV	CELLTYPE	control_LMNA	12	18	FB
AP1S1	0.779	0.0175	0.0161	0.0124	2.82	9.8	0.00354	1.76	LV	CELLTYPE	control_LMNA	12	18	FB
CSRP1	0.779	0.00874	0.0816	0.069	5.03	12.2	0.00132	2.06	LV	CELLTYPE	control_LMNA	12	18	FB
HINT2	0.779	0.0276	0.0237	0.0202	3.44	8.33	0.00668	1.56	LV	CELLTYPE	control_LMNA	12	18	FB
LINC01322	0.779	0.0355	0.0892	0.0856	5.48	7.53	0.00955	1.45	LV	CELLTYPE	control_LMNA	12	18	FB
NEURL2	0.779	0.0329	0.0139	0.00996	2.61	7.76	0.00862	1.48	LV	CELLTYPE	control_LMNA	12	18	FB
OSR2	0.779	0.0427	0.0419	0.039	4.24	6.97	0.0124	1.37	LV	CELLTYPE	control_LMNA	12	18	FB
ASB6	0.776	0.00259	0.0184	0.0151	3.04	17	0.00022	2.59	LV	CELLTYPE	control_LMNA	12	18	FB
NOS1	0.776	0.0278	0.0145	0.0121	2.84	8.3	0.00676	1.56	LV	CELLTYPE	control_LMNA	12	18	FB
KIAA2012	0.775	0.0126	0.0167	0.0128	2.92	10.9	0.00221	1.9	LV	CELLTYPE	control_LMNA	12	18	FB
STPG4	0.775	0.0241	0.0246	0.0166	3.33	8.76	0.00552	1.62	LV	CELLTYPE	control_LMNA	12	18	FB
BAHCC1	0.773	0.021	0.0471	0.0351	4.19	9.22	0.00453	1.68	LV	CELLTYPE	control_LMNA	12	18	FB
DCXR	0.773	0.0428	0.0315	0.0268	3.89	6.96	0.0124	1.37	LV	CELLTYPE	control_LMNA	12	18	FB
MED22	0.773	0.00726	0.024	0.0249	3.56	12.9	0.00101	2.14	LV	CELLTYPE	control_LMNA	12	18	FB
NOVA1	0.773	0.0245	0.935	0.844	8.61	8.71	0.00564	1.61	LV	CELLTYPE	control_LMNA	12	18	FB
ANAPC2	0.772	0.0151	0.0172	0.0163	3.09	10.3	0.00281	1.82	LV	CELLTYPE	control_LMNA	12	18	FB
SERHL2	0.772	0.00227	0.0603	0.043	4.63	17.5	0.000184	2.64	LV	CELLTYPE	control_LMNA	12	18	FB
AC010260.1	0.771	0.0186	0.142	0.101	5.84	9.61	0.00384	1.73	LV	CELLTYPE	control_LMNA	12	18	FB
PKP2	0.771	0.0207	0.0736	0.0671	5.06	9.26	0.00445	1.68	LV	CELLTYPE	control_LMNA	12	18	FB
RGS7	0.77	0.0147	0.0168	0.014	2.99	10.4	0.00271	1.83	LV	CELLTYPE	control_LMNA	12	18	FB
SUPT4H1	0.77	0.0258	0.0244	0.0197	3.42	8.53	0.0061	1.59	LV	CELLTYPE	control_LMNA	12	18	FB
RPS8	0.768	0.0188	0.182	0.175	6.34	9.58	0.00389	1.73	LV	CELLTYPE	control_LMNA	12	18	FB
AC025164.1	0.767	0.0358	0.0213	0.014	3.07	7.49	0.00972	1.45	LV	CELLTYPE	control_LMNA	12	18	FB
COX4I1	0.766	0.0297	0.136	0.128	6.04	8.1	0.00739	1.53	LV	CELLTYPE	control_LMNA	12	18	FB
PPP1CA	0.766	0.0167	0.0433	0.042	4.26	9.95	0.00331	1.78	LV	CELLTYPE	control_LMNA	12	18	FB
COX7B	0.765	0.0467	0.0914	0.0778	5.41	6.7	0.014	1.33	LV	CELLTYPE	control_LMNA	12	18	FB
GPR158	0.765	0.0193	0.0151	0.0131	2.81	9.5	0.00402	1.72	LV	CELLTYPE	control_LMNA	12	18	FB
MAD2L1BP	0.765	0.0194	0.0149	0.0124	2.76	9.47	0.00407	1.71	LV	CELLTYPE	control_LMNA	12	18	FB
OTUB1	0.765	0.00148	0.0663	0.0575	4.87	19.4	9.6e-05	2.83	LV	CELLTYPE	control_LMNA	12	18	FB
POR	0.765	0.000441	0.118	0.0902	5.57	25.3	1.5e-05	3.36	LV	CELLTYPE	control_LMNA	12	18	FB
ANAPC15	0.764	0.00491	0.0133	0.011	2.6	14.4	0.000573	2.31	LV	CELLTYPE	control_LMNA	12	18	FB
MAP3K8	0.764	0.00594	0.15	0.134	6	13.7	0.000755	2.23	LV	CELLTYPE	control_LMNA	12	18	FB
PLEKHA7	0.764	0.0173	0.0881	0.0906	5.41	9.84	0.00348	1.76	LV	CELLTYPE	control_LMNA	12	18	FB
TEX14	0.764	0.00986	0.0206	0.0159	3.17	11.8	0.00156	2.01	LV	CELLTYPE	control_LMNA	12	18	FB
CCDC97	0.763	0.00158	0.0516	0.0322	4.23	19.2	0.000105	2.8	LV	CELLTYPE	control_LMNA	12	18	FB
TNIP2	0.763	0.00712	0.0362	0.0299	3.92	13	0.000983	2.15	LV	CELLTYPE	control_LMNA	12	18	FB
AC025165.2	0.761	0.0184	0.0456	0.0313	4.25	9.64	0.00378	1.74	LV	CELLTYPE	control_LMNA	12	18	FB
PSMC4	0.761	0.00151	0.0605	0.0492	4.67	19.3	9.93e-05	2.82	LV	CELLTYPE	control_LMNA	12	18	FB
TMC7	0.761	0.0303	0.0127	0.0124	2.72	8.04	0.00759	1.52	LV	CELLTYPE	control_LMNA	12	18	FB
ASS1	0.76	0.0372	0.0241	0.0232	3.43	7.38	0.0102	1.43	LV	CELLTYPE	control_LMNA	12	18	FB
DCDC2B	0.76	0.0232	0.0268	0.0167	3.39	8.88	0.00524	1.63	LV	CELLTYPE	control_LMNA	12	18	FB
EMC7	0.76	0.0119	0.065	0.0543	4.82	11.2	0.00202	1.92	LV	CELLTYPE	control_LMNA	12	18	FB
TF	0.759	0.0199	0.0361	0.0336	4.15	9.39	0.00421	1.7	LV	CELLTYPE	control_LMNA	12	18	FB
GRM8	0.758	0.0352	0.0216	0.0172	3.34	7.55	0.00946	1.45	LV	CELLTYPE	control_LMNA	12	18	FB
MYL12A	0.758	0.0357	0.294	0.262	7.07	7.51	0.00965	1.45	LV	CELLTYPE	control_LMNA	12	18	FB
GADD45GIP1	0.756	0.0234	0.0466	0.0429	4.36	8.86	0.0053	1.63	LV	CELLTYPE	control_LMNA	12	18	FB
NEU1	0.756	0.00659	0.0224	0.0192	3.32	13.3	0.000879	2.18	LV	CELLTYPE	control_LMNA	12	18	FB
NUCB1-AS1	0.756	0.0173	0.0257	0.0166	3.39	9.84	0.00348	1.76	LV	CELLTYPE	control_LMNA	12	18	FB
PLCXD3	0.756	0.0457	0.495	0.36	7.58	6.76	0.0136	1.34	LV	CELLTYPE	control_LMNA	12	18	FB
DCC	0.755	0.0328	0.03	0.0241	3.81	7.77	0.00856	1.48	LV	CELLTYPE	control_LMNA	12	18	FB
PBDC1	0.755	0.0188	0.0237	0.02	3.37	9.58	0.00389	1.73	LV	CELLTYPE	control_LMNA	12	18	FB
SLC35F2	0.755	0.0361	0.0396	0.0288	3.99	7.47	0.00982	1.44	LV	CELLTYPE	control_LMNA	12	18	FB
SMG6	0.755	0.00104	0.777	0.536	8.14	21.1	5.62e-05	2.98	LV	CELLTYPE	control_LMNA	12	18	FB
STAM-AS1	0.755	0.0322	0.0143	0.0095	2.62	7.84	0.0083	1.49	LV	CELLTYPE	control_LMNA	12	18	FB
NDUFB4	0.754	0.00677	0.0757	0.069	5.14	13.2	0.000909	2.17	LV	CELLTYPE	control_LMNA	12	18	FB
C12orf57	0.752	0.0396	0.0626	0.0606	4.87	7.19	0.0112	1.4	LV	CELLTYPE	control_LMNA	12	18	FB
SLC26A8	0.752	0.038	0.0146	0.0119	2.86	7.32	0.0105	1.42	LV	CELLTYPE	control_LMNA	12	18	FB
COL6A2	0.751	0.00183	1.88	1.38	9.47	18.5	0.000133	2.74	LV	CELLTYPE	control_LMNA	12	18	FB
HPSE2	0.751	0.0166	0.0263	0.0226	3.65	10	0.00325	1.78	LV	CELLTYPE	control_LMNA	12	18	FB
AC079385.1	0.75	0.00388	0.0177	0.0136	3	15.3	0.000408	2.41	LV	CELLTYPE	control_LMNA	12	18	FB
ANAPC13	0.75	0.00628	0.0251	0.0201	3.43	13.4	0.000821	2.2	LV	CELLTYPE	control_LMNA	12	18	FB
EPHB1	0.75	0.0263	0.0452	0.0361	4.21	8.48	0.00624	1.58	LV	CELLTYPE	control_LMNA	12	18	FB
SIRT6	0.75	0.00244	0.0409	0.0325	4.11	17.3	0.000203	2.61	LV	CELLTYPE	control_LMNA	12	18	FB
C6orf10	0.749	0.0369	0.0254	0.0206	3.42	7.41	0.0101	1.43	LV	CELLTYPE	control_LMNA	12	18	FB
MT-ND5	0.749	0.0485	0.086	0.0871	5.28	6.6	0.0147	1.31	LV	CELLTYPE	control_LMNA	12	18	FB
NDUFS7	0.749	0.0104	0.053	0.0501	4.62	11.6	0.00168	1.98	LV	CELLTYPE	control_LMNA	12	18	FB
PALMD	0.749	0.00423	0.12	0.111	5.65	15	0.000464	2.37	LV	CELLTYPE	control_LMNA	12	18	FB
HEXIM1	0.748	0.00151	0.0574	0.0429	4.5	19.3	9.96e-05	2.82	LV	CELLTYPE	control_LMNA	12	18	FB
TIMM50	0.748	0.0057	0.0305	0.0274	3.8	13.8	0.000707	2.24	LV	CELLTYPE	control_LMNA	12	18	FB
DNAAF2	0.747	0.000601	0.0409	0.0301	4.02	23.8	2.35e-05	3.22	LV	CELLTYPE	control_LMNA	12	18	FB
AC100830.1	0.746	0.00428	0.0277	0.0186	3.48	14.9	0.000472	2.37	LV	CELLTYPE	control_LMNA	12	18	FB
FRMD3	0.746	0.0166	0.424	0.285	7.28	9.99	0.00326	1.78	LV	CELLTYPE	control_LMNA	12	18	FB
MRPL36	0.746	0.0119	0.0207	0.0162	3.2	11.1	0.00202	1.92	LV	CELLTYPE	control_LMNA	12	18	FB
DDOST	0.745	0.00413	0.0733	0.059	4.9	15	0.000449	2.38	LV	CELLTYPE	control_LMNA	12	18	FB
DUSP23	0.745	0.05	0.0136	0.0115	2.63	6.51	0.0153	1.3	LV	CELLTYPE	control_LMNA	12	18	FB
PPP1R15A	0.745	0.0365	0.0434	0.0471	4.36	7.44	0.00996	1.44	LV	CELLTYPE	control_LMNA	12	18	FB
ANGPTL1	0.744	0.0151	0.204	0.155	6.35	10.3	0.00281	1.82	LV	CELLTYPE	control_LMNA	12	18	FB
JAGN1	0.743	0.0277	0.038	0.0313	3.97	8.32	0.00671	1.56	LV	CELLTYPE	control_LMNA	12	18	FB
PSMB6	0.743	0.0175	0.0541	0.0423	4.5	9.81	0.00353	1.76	LV	CELLTYPE	control_LMNA	12	18	FB
RPL10	0.743	0.0143	0.616	0.531	8.03	10.5	0.00263	1.84	LV	CELLTYPE	control_LMNA	12	18	FB
AL024508.1	0.742	0.0218	0.0291	0.0203	3.6	9.09	0.00478	1.66	LV	CELLTYPE	control_LMNA	12	18	FB
CCDC69	0.742	0.0163	0.0232	0.0216	3.42	10.1	0.00316	1.79	LV	CELLTYPE	control_LMNA	12	18	FB
CORO6	0.742	0.0485	0.0734	0.0664	5.11	6.59	0.0147	1.31	LV	CELLTYPE	control_LMNA	12	18	FB
DHPS	0.742	0.000788	0.0526	0.0458	4.5	22.5	3.61e-05	3.1	LV	CELLTYPE	control_LMNA	12	18	FB
ARMC7	0.741	0.00865	0.0165	0.0126	2.84	12.3	0.0013	2.06	LV	CELLTYPE	control_LMNA	12	18	FB
SEMA3A	0.74	0.0482	0.0562	0.0508	4.7	6.61	0.0146	1.32	LV	CELLTYPE	control_LMNA	12	18	FB
LINC02334	0.739	0.0129	0.0289	0.0191	3.5	10.9	0.00228	1.89	LV	CELLTYPE	control_LMNA	12	18	FB
CACNB2	0.738	0.00447	0.236	0.197	6.64	14.7	0.000506	2.35	LV	CELLTYPE	control_LMNA	12	18	FB
DPAGT1	0.738	0.0156	0.0219	0.0182	3.3	10.2	0.00296	1.81	LV	CELLTYPE	control_LMNA	12	18	FB
MYLK3	0.738	0.03	0.026	0.0251	3.65	8.06	0.00751	1.52	LV	CELLTYPE	control_LMNA	12	18	FB
RPL23	0.738	0.0461	0.0549	0.0619	4.73	6.74	0.0137	1.34	LV	CELLTYPE	control_LMNA	12	18	FB
TMEM9B	0.738	0.00602	0.0618	0.0576	4.79	13.6	0.000774	2.22	LV	CELLTYPE	control_LMNA	12	18	FB
ATP5IF1	0.737	0.015	0.0848	0.0771	5.31	10.4	0.00279	1.82	LV	CELLTYPE	control_LMNA	12	18	FB
C19orf48	0.737	0.0164	0.0223	0.0173	3.19	10.1	0.00318	1.79	LV	CELLTYPE	control_LMNA	12	18	FB
FYB1	0.737	0.038	0.0187	0.016	3.11	7.32	0.0105	1.42	LV	CELLTYPE	control_LMNA	12	18	FB
AC092567.1	0.736	0.0303	0.0864	0.056	5.04	8.04	0.0076	1.52	LV	CELLTYPE	control_LMNA	12	18	FB
DAD1	0.735	0.0138	0.0956	0.0855	5.37	10.6	0.0025	1.86	LV	CELLTYPE	control_LMNA	12	18	FB
EHD2	0.735	0.000989	0.0702	0.0639	4.92	21.3	5.17e-05	3	LV	CELLTYPE	control_LMNA	12	18	FB
PSMB9	0.735	0.0269	0.0259	0.0244	3.57	8.4	0.00648	1.57	LV	CELLTYPE	control_LMNA	12	18	FB
COQ3	0.734	0.00774	0.0202	0.0158	3.12	12.6	0.00111	2.11	LV	CELLTYPE	control_LMNA	12	18	FB
NDUFC1	0.734	0.0205	0.0483	0.0478	4.55	9.29	0.00439	1.69	LV	CELLTYPE	control_LMNA	12	18	FB
LINC01317	0.733	0.0277	0.0203	0.0171	3.27	8.32	0.00672	1.56	LV	CELLTYPE	control_LMNA	12	18	FB
SAP18	0.732	0.0179	0.0812	0.0717	5.16	9.72	0.00365	1.75	LV	CELLTYPE	control_LMNA	12	18	FB
ADCY5	0.731	0.0356	0.0234	0.0223	3.43	7.51	0.00963	1.45	LV	CELLTYPE	control_LMNA	12	18	FB
CD36	0.731	0.0444	0.113	0.116	5.82	6.85	0.0131	1.35	LV	CELLTYPE	control_LMNA	12	18	FB
CLTB	0.731	0.00421	0.0876	0.0782	5.25	15	0.00046	2.38	LV	CELLTYPE	control_LMNA	12	18	FB
PIP5K1B	0.731	0.0271	0.0384	0.036	4.17	8.38	0.00652	1.57	LV	CELLTYPE	control_LMNA	12	18	FB
TRIP10	0.731	0.00117	0.177	0.16	6.28	20.6	6.62e-05	2.93	LV	CELLTYPE	control_LMNA	12	18	FB
AP1S3	0.73	0.0166	0.0145	0.0114	2.65	10	0.00326	1.78	LV	CELLTYPE	control_LMNA	12	18	FB
KSR2	0.73	0.0437	0.0191	0.0192	3.33	6.9	0.0128	1.36	LV	CELLTYPE	control_LMNA	12	18	FB
SCAND1	0.729	0.0167	0.052	0.0473	4.54	9.96	0.00331	1.78	LV	CELLTYPE	control_LMNA	12	18	FB
SCN5A	0.729	0.0438	0.0204	0.021	3.27	6.89	0.0128	1.36	LV	CELLTYPE	control_LMNA	12	18	FB
CDIPT	0.728	0.0155	0.0822	0.0786	5.24	10.2	0.00295	1.81	LV	CELLTYPE	control_LMNA	12	18	FB
RPL19	0.728	0.0483	0.152	0.155	6.12	6.61	0.0146	1.32	LV	CELLTYPE	control_LMNA	12	18	FB
SNHG9	0.728	0.0196	0.0504	0.0469	4.57	9.43	0.00415	1.71	LV	CELLTYPE	control_LMNA	12	18	FB
MCRS1	0.726	0.00173	0.0458	0.0371	4.26	18.7	0.000122	2.76	LV	CELLTYPE	control_LMNA	12	18	FB
AC110285.6	0.725	0.0229	0.0449	0.0388	4.32	8.94	0.00511	1.64	LV	CELLTYPE	control_LMNA	12	18	FB
ERH	0.725	0.0082	0.113	0.0986	5.57	12.4	0.00121	2.09	LV	CELLTYPE	control_LMNA	12	18	FB
LINC01560	0.724	0.0112	0.022	0.0163	3.28	11.4	0.00184	1.95	LV	CELLTYPE	control_LMNA	12	18	FB
TCIRG1	0.724	0.000707	0.0548	0.0474	4.52	23	3.03e-05	3.15	LV	CELLTYPE	control_LMNA	12	18	FB
PTCHD1-AS	0.723	0.0138	0.0311	0.0295	3.88	10.7	0.00247	1.86	LV	CELLTYPE	control_LMNA	12	18	FB
RPL6	0.723	0.0274	0.178	0.165	6.26	8.34	0.00664	1.56	LV	CELLTYPE	control_LMNA	12	18	FB
DPF3	0.722	0.0428	0.0268	0.0277	3.67	6.96	0.0124	1.37	LV	CELLTYPE	control_LMNA	12	18	FB
GGT5	0.722	0.0134	0.238	0.198	6.64	10.7	0.00239	1.87	LV	CELLTYPE	control_LMNA	12	18	FB
LDLRAD2	0.722	0.0401	0.034	0.0214	3.7	7.15	0.0114	1.4	LV	CELLTYPE	control_LMNA	12	18	FB
RPS19BP1	0.722	0.024	0.041	0.0365	4.14	8.77	0.0055	1.62	LV	CELLTYPE	control_LMNA	12	18	FB
RPS21	0.722	0.0325	0.0378	0.0314	4.04	7.81	0.00843	1.49	LV	CELLTYPE	control_LMNA	12	18	FB
AL157938.3	0.721	0.0202	0.0853	0.069	5.27	9.34	0.0043	1.7	LV	CELLTYPE	control_LMNA	12	18	FB
AP002954.1	0.721	0.0126	0.0603	0.0456	4.6	10.9	0.00221	1.9	LV	CELLTYPE	control_LMNA	12	18	FB
C4orf3	0.721	0.0388	0.0651	0.0633	4.96	7.25	0.0108	1.41	LV	CELLTYPE	control_LMNA	12	18	FB
EMG1-1	0.721	0.00834	0.0436	0.0359	4.29	12.4	0.00124	2.08	LV	CELLTYPE	control_LMNA	12	18	FB
FSIP1	0.721	0.0499	0.0748	0.0513	4.82	6.52	0.0153	1.3	LV	CELLTYPE	control_LMNA	12	18	FB
RUVBL1	0.721	0.0111	0.192	0.139	6.25	11.4	0.00184	1.95	LV	CELLTYPE	control_LMNA	12	18	FB
CSDC2	0.72	0.0467	0.0311	0.0267	3.78	6.71	0.014	1.33	LV	CELLTYPE	control_LMNA	12	18	FB
EIF4A1	0.72	0.0499	0.128	0.127	5.88	6.52	0.0153	1.3	LV	CELLTYPE	control_LMNA	12	18	FB
TEX41	0.72	0.038	0.0977	0.0923	5.41	7.32	0.0105	1.42	LV	CELLTYPE	control_LMNA	12	18	FB
ANAPC11	0.719	0.0307	0.0454	0.0362	4.27	7.99	0.00775	1.51	LV	CELLTYPE	control_LMNA	12	18	FB
BRIX1	0.719	0.0068	0.0577	0.0466	4.62	13.1	0.000919	2.17	LV	CELLTYPE	control_LMNA	12	18	FB
RAB34	0.719	0.0151	0.0762	0.0744	5.12	10.3	0.00283	1.82	LV	CELLTYPE	control_LMNA	12	18	FB
TIMM8B	0.719	0.00096	0.0548	0.0417	4.48	21.6	4.8e-05	3.02	LV	CELLTYPE	control_LMNA	12	18	FB
GSTK1	0.718	0.000458	0.149	0.124	5.99	25.1	1.6e-05	3.34	LV	CELLTYPE	control_LMNA	12	18	FB
USH2A	0.718	0.0126	0.0232	0.0193	3.39	11	0.00219	1.9	LV	CELLTYPE	control_LMNA	12	18	FB
NDUFB9	0.717	0.0109	0.0803	0.0685	5.17	11.4	0.0018	1.96	LV	CELLTYPE	control_LMNA	12	18	FB
OXA1L	0.717	0.00613	0.0497	0.0469	4.53	13.5	0.000797	2.21	LV	CELLTYPE	control_LMNA	12	18	FB
AC008537.1	0.716	0.00758	0.0634	0.0519	4.73	12.7	0.00108	2.12	LV	CELLTYPE	control_LMNA	12	18	FB
AC108673.3	0.716	0.0392	0.0161	0.0131	2.86	7.22	0.011	1.41	LV	CELLTYPE	control_LMNA	12	18	FB
LINC01476	0.716	0.0175	0.0288	0.0212	3.63	9.8	0.00354	1.76	LV	CELLTYPE	control_LMNA	12	18	FB
NECAB3	0.716	0.0137	0.0313	0.0207	3.62	10.7	0.00246	1.86	LV	CELLTYPE	control_LMNA	12	18	FB
EIF3G	0.715	0.0184	0.0345	0.0292	3.88	9.65	0.00378	1.74	LV	CELLTYPE	control_LMNA	12	18	FB
MCM3AP-AS1	0.715	0.00172	0.0485	0.0353	4.34	18.8	0.00012	2.76	LV	CELLTYPE	control_LMNA	12	18	FB
AL356275.1	0.714	0.0191	0.0173	0.0156	2.97	9.52	0.00398	1.72	LV	CELLTYPE	control_LMNA	12	18	FB
NDUFB7	0.714	0.035	0.0484	0.0455	4.48	7.57	0.00936	1.46	LV	CELLTYPE	control_LMNA	12	18	FB
PIGH	0.714	0.00195	0.046	0.0359	4.25	18.2	0.000148	2.71	LV	CELLTYPE	control_LMNA	12	18	FB
PNRC2	0.713	0.0166	0.0648	0.0589	4.8	9.99	0.00327	1.78	LV	CELLTYPE	control_LMNA	12	18	FB
HEPHL1	0.712	0.0362	0.0137	0.0105	2.62	7.46	0.00987	1.44	LV	CELLTYPE	control_LMNA	12	18	FB
SEC14L2	0.712	0.00642	0.0423	0.0284	4.03	13.3	0.00085	2.19	LV	CELLTYPE	control_LMNA	12	18	FB
SRM	0.712	0.0381	0.102	0.0718	5.22	7.31	0.0106	1.42	LV	CELLTYPE	control_LMNA	12	18	FB
ARHGDIA	0.711	0.0478	0.0908	0.0902	5.34	6.64	0.0144	1.32	LV	CELLTYPE	control_LMNA	12	18	FB
ASIC2	0.711	0.0483	0.046	0.0386	4.39	6.61	0.0146	1.32	LV	CELLTYPE	control_LMNA	12	18	FB
ATP5PD	0.711	0.0219	0.0539	0.0499	4.65	9.09	0.0048	1.66	LV	CELLTYPE	control_LMNA	12	18	FB
NGF	0.711	0.0285	0.475	0.338	7.48	8.22	0.007	1.54	LV	CELLTYPE	control_LMNA	12	18	FB
NAT9	0.71	0.0028	0.145	0.109	5.87	16.7	0.000248	2.55	LV	CELLTYPE	control_LMNA	12	18	FB
AC004112.1	0.709	0.0114	0.0405	0.025	3.96	11.3	0.0019	1.94	LV	CELLTYPE	control_LMNA	12	18	FB
IMP3	0.709	0.0139	0.0444	0.041	4.29	10.6	0.00251	1.86	LV	CELLTYPE	control_LMNA	12	18	FB
BCKDK	0.708	0.05	0.0227	0.0215	3.47	6.51	0.0153	1.3	LV	CELLTYPE	control_LMNA	12	18	FB
MRPS12	0.708	0.0284	0.0315	0.0242	3.67	8.23	0.00696	1.55	LV	CELLTYPE	control_LMNA	12	18	FB
CCDC26	0.706	0.0146	0.0329	0.028	3.93	10.4	0.0027	1.84	LV	CELLTYPE	control_LMNA	12	18	FB
RPL10A	0.706	0.0459	0.222	0.213	6.63	6.75	0.0137	1.34	LV	CELLTYPE	control_LMNA	12	18	FB
RPL11	0.706	0.0221	0.233	0.226	6.69	9.05	0.00487	1.66	LV	CELLTYPE	control_LMNA	12	18	FB
DSCAM	0.705	0.0357	0.0241	0.0217	3.58	7.5	0.00967	1.45	LV	CELLTYPE	control_LMNA	12	18	FB
NUAK1	0.705	0.0374	0.0357	0.0275	3.8	7.36	0.0103	1.43	LV	CELLTYPE	control_LMNA	12	18	FB
CKAP4	0.704	0.0453	0.0416	0.0376	4.15	6.78	0.0135	1.34	LV	CELLTYPE	control_LMNA	12	18	FB
RAB29	0.704	0.0212	0.0333	0.0249	3.72	9.18	0.0046	1.67	LV	CELLTYPE	control_LMNA	12	18	FB
SOD2-1	0.704	0.00781	0.144	0.113	5.9	12.6	0.00113	2.11	LV	CELLTYPE	control_LMNA	12	18	FB
ECM1	0.703	0.0231	0.156	0.143	6.09	8.9	0.00519	1.64	LV	CELLTYPE	control_LMNA	12	18	FB
TMEM138	0.702	0.000268	0.07	0.0524	4.8	27.7	7.45e-06	3.57	LV	CELLTYPE	control_LMNA	12	18	FB
ZNF20	0.701	0.0129	0.0183	0.0139	2.99	10.9	0.00226	1.89	LV	CELLTYPE	control_LMNA	12	18	FB
AC069287.3	0.7	0.024	0.0391	0.0306	4.09	8.77	0.00551	1.62	LV	CELLTYPE	control_LMNA	12	18	FB
CSKMT	0.7	0.0069	0.0452	0.0291	4.05	13.1	0.000937	2.16	LV	CELLTYPE	control_LMNA	12	18	FB
CTSL	0.7	0.00858	0.314	0.222	6.88	12.3	0.00129	2.07	LV	CELLTYPE	control_LMNA	12	18	FB
BANF1	0.699	0.0407	0.041	0.0395	4.25	7.11	0.0116	1.39	LV	CELLTYPE	control_LMNA	12	18	FB
SNRPB	0.699	0.0399	0.0602	0.0537	4.67	7.17	0.0113	1.4	LV	CELLTYPE	control_LMNA	12	18	FB
WDR45	0.699	0.0268	0.0883	0.0845	5.41	8.42	0.00642	1.57	LV	CELLTYPE	control_LMNA	12	18	FB
RIMS2	0.698	0.0144	0.0131	0.0119	2.7	10.5	0.00263	1.84	LV	CELLTYPE	control_LMNA	12	18	FB
CAVIN1	0.697	0.0106	0.171	0.175	6.24	11.6	0.00171	1.98	LV	CELLTYPE	control_LMNA	12	18	FB
NFKB2	0.697	0.0332	0.0329	0.0271	3.79	7.73	0.00872	1.48	LV	CELLTYPE	control_LMNA	12	18	FB
SUOX	0.697	0.0159	0.0252	0.0204	3.52	10.1	0.00306	1.8	LV	CELLTYPE	control_LMNA	12	18	FB
SMIM15	0.696	0.0428	0.0256	0.0254	3.49	6.96	0.0124	1.37	LV	CELLTYPE	control_LMNA	12	18	FB
GPATCH4	0.695	0.044	0.0426	0.0281	4.01	6.88	0.0129	1.36	LV	CELLTYPE	control_LMNA	12	18	FB
PIR	0.695	0.0365	0.184	0.164	6.29	7.43	0.00999	1.44	LV	CELLTYPE	control_LMNA	12	18	FB
UQCRFS1	0.695	0.00363	0.0919	0.0682	5.21	15.6	0.000372	2.44	LV	CELLTYPE	control_LMNA	12	18	FB
LINC01242	0.694	0.0263	0.0257	0.019	3.46	8.49	0.00622	1.58	LV	CELLTYPE	control_LMNA	12	18	FB
MARCH1	0.694	0.00827	0.0708	0.0482	4.79	12.4	0.00122	2.08	LV	CELLTYPE	control_LMNA	12	18	FB
NRXN1	0.694	0.0466	0.0315	0.0309	4	6.71	0.0139	1.33	LV	CELLTYPE	control_LMNA	12	18	FB
TMEM173	0.694	0.0141	0.0697	0.0652	4.97	10.6	0.00256	1.85	LV	CELLTYPE	control_LMNA	12	18	FB
LRRC23	0.693	0.0025	0.0742	0.0547	4.86	17.2	0.000209	2.6	LV	CELLTYPE	control_LMNA	12	18	FB
SGCZ	0.693	0.0152	0.0231	0.0197	3.43	10.3	0.00286	1.82	LV	CELLTYPE	control_LMNA	12	18	FB
UCK1	0.693	0.0285	0.0165	0.0154	2.92	8.23	0.00699	1.55	LV	CELLTYPE	control_LMNA	12	18	FB
GUK1	0.692	0.0247	0.0774	0.0812	5.21	8.68	0.00573	1.61	LV	CELLTYPE	control_LMNA	12	18	FB
PFDN2	0.692	0.00766	0.0742	0.0621	4.93	12.7	0.0011	2.12	LV	CELLTYPE	control_LMNA	12	18	FB
AC019130.1	0.691	0.0175	0.113	0.0688	5.38	9.81	0.00352	1.76	LV	CELLTYPE	control_LMNA	12	18	FB
LITAF	0.691	0.0138	0.268	0.199	6.68	10.6	0.0025	1.86	LV	CELLTYPE	control_LMNA	12	18	FB
ARL6IP5	0.69	0.0111	0.142	0.139	6	11.4	0.00183	1.95	LV	CELLTYPE	control_LMNA	12	18	FB
CISD3	0.69	0.0172	0.0189	0.0191	3.17	9.87	0.00344	1.76	LV	CELLTYPE	control_LMNA	12	18	FB
MED19	0.69	0.00111	0.0509	0.0411	4.41	20.8	6.07e-05	2.96	LV	CELLTYPE	control_LMNA	12	18	FB
MED31	0.69	0.0165	0.0643	0.0594	4.91	10	0.00322	1.78	LV	CELLTYPE	control_LMNA	12	18	FB
MKNK1-AS1	0.69	0.0269	0.0252	0.0185	3.44	8.41	0.00645	1.57	LV	CELLTYPE	control_LMNA	12	18	FB
NLRC4	0.69	0.0233	0.0191	0.0116	2.89	8.87	0.00527	1.63	LV	CELLTYPE	control_LMNA	12	18	FB
CENPX	0.689	0.0152	0.0341	0.0296	3.91	10.3	0.00285	1.82	LV	CELLTYPE	control_LMNA	12	18	FB
ISCA2	0.689	0.00321	0.0411	0.0308	4.05	16.1	0.000308	2.49	LV	CELLTYPE	control_LMNA	12	18	FB
LSM1	0.689	0.00732	0.0301	0.0282	3.74	12.9	0.00103	2.14	LV	CELLTYPE	control_LMNA	12	18	FB
RPS9	0.689	0.0428	0.198	0.202	6.49	6.96	0.0124	1.37	LV	CELLTYPE	control_LMNA	12	18	FB
SELENOS	0.689	0.0103	0.289	0.233	6.88	11.7	0.00164	1.99	LV	CELLTYPE	control_LMNA	12	18	FB
FKBP2	0.688	0.035	0.0728	0.071	5.11	7.57	0.00938	1.46	LV	CELLTYPE	control_LMNA	12	18	FB
SNRPB2	0.688	0.014	0.0792	0.0729	5.14	10.6	0.00253	1.85	LV	CELLTYPE	control_LMNA	12	18	FB
MTX1	0.687	0.0222	0.0214	0.018	3.25	9.04	0.00489	1.65	LV	CELLTYPE	control_LMNA	12	18	FB
TXNRD1	0.687	0.0267	0.505	0.477	7.78	8.42	0.0064	1.57	LV	CELLTYPE	control_LMNA	12	18	FB
MMD	0.686	0.0445	0.0133	0.0108	2.52	6.84	0.0131	1.35	LV	CELLTYPE	control_LMNA	12	18	FB
NDUFA2	0.686	0.0151	0.0429	0.037	4.25	10.3	0.00282	1.82	LV	CELLTYPE	control_LMNA	12	18	FB
PHF5A	0.685	0.00588	0.0329	0.0263	3.77	13.7	0.00074	2.23	LV	CELLTYPE	control_LMNA	12	18	FB
SIGIRR	0.685	0.0125	0.0531	0.0439	4.52	11	0.00216	1.9	LV	CELLTYPE	control_LMNA	12	18	FB
NCBP2-AS2	0.684	0.00801	0.0351	0.028	3.85	12.5	0.00117	2.1	LV	CELLTYPE	control_LMNA	12	18	FB
TMEM150C	0.684	0.0126	0.173	0.136	6.11	11	0.00219	1.9	LV	CELLTYPE	control_LMNA	12	18	FB
COX6C	0.683	0.0283	0.108	0.113	5.73	8.25	0.00691	1.55	LV	CELLTYPE	control_LMNA	12	18	FB
FKBP7	0.683	0.0134	0.038	0.0318	4.01	10.8	0.00237	1.87	LV	CELLTYPE	control_LMNA	12	18	FB
LAMTOR4	0.683	0.00237	0.0621	0.058	4.78	17.4	0.000195	2.62	LV	CELLTYPE	control_LMNA	12	18	FB
OCEL1	0.683	0.0151	0.0226	0.0199	3.36	10.3	0.00284	1.82	LV	CELLTYPE	control_LMNA	12	18	FB
ZNF79	0.683	0.0148	0.0176	0.015	2.93	10.4	0.00275	1.83	LV	CELLTYPE	control_LMNA	12	18	FB
C16orf91	0.682	0.0437	0.0172	0.0117	2.79	6.9	0.0128	1.36	LV	CELLTYPE	control_LMNA	12	18	FB
RPS7	0.682	0.00807	0.203	0.171	6.35	12.5	0.00118	2.09	LV	CELLTYPE	control_LMNA	12	18	FB
TIMM44	0.682	0.00175	0.081	0.0696	5.13	18.7	0.000124	2.76	LV	CELLTYPE	control_LMNA	12	18	FB
CTSA	0.681	0.0166	0.0604	0.0575	4.77	10	0.00325	1.78	LV	CELLTYPE	control_LMNA	12	18	FB
EIF4EBP1	0.681	0.045	0.0321	0.0281	3.8	6.8	0.0134	1.35	LV	CELLTYPE	control_LMNA	12	18	FB
TGFB1	0.681	0.00164	0.162	0.119	5.96	19	0.000111	2.78	LV	CELLTYPE	control_LMNA	12	18	FB
XKR4	0.681	0.0411	0.0166	0.0137	2.92	7.08	0.0118	1.39	LV	CELLTYPE	control_LMNA	12	18	FB
ZNF669	0.681	0.0172	0.0182	0.0133	2.93	9.86	0.00345	1.76	LV	CELLTYPE	control_LMNA	12	18	FB
ABT1	0.68	0.0306	0.0263	0.0238	3.54	8.01	0.0077	1.51	LV	CELLTYPE	control_LMNA	12	18	FB
SKP1	0.68	0.0126	0.194	0.187	6.46	10.9	0.0022	1.9	LV	CELLTYPE	control_LMNA	12	18	FB
PEBP4	0.679	0.0246	0.0508	0.0431	4.42	8.7	0.00567	1.61	LV	CELLTYPE	control_LMNA	12	18	FB
RTRAF	0.679	0.0152	0.125	0.0913	5.54	10.3	0.00286	1.82	LV	CELLTYPE	control_LMNA	12	18	FB
SLC35F4	0.679	0.0442	0.0152	0.0117	2.76	6.86	0.013	1.35	LV	CELLTYPE	control_LMNA	12	18	FB
AL118516.1	0.678	0.029	0.0366	0.0298	4.02	8.16	0.00719	1.54	LV	CELLTYPE	control_LMNA	12	18	FB
AC119674.2	0.677	0.0134	0.0506	0.0403	4.35	10.7	0.0024	1.87	LV	CELLTYPE	control_LMNA	12	18	FB
EIF1	0.677	0.0266	0.518	0.477	7.83	8.44	0.00635	1.57	LV	CELLTYPE	control_LMNA	12	18	FB
FADS3	0.677	0.00957	0.113	0.0974	5.54	11.9	0.00149	2.02	LV	CELLTYPE	control_LMNA	12	18	FB
GEMIN7-AS1	0.677	0.032	0.0395	0.0251	3.9	7.86	0.00823	1.5	LV	CELLTYPE	control_LMNA	12	18	FB
SCUBE3	0.677	0.0179	0.0578	0.0432	4.59	9.73	0.00364	1.75	LV	CELLTYPE	control_LMNA	12	18	FB
UQCR10	0.677	0.0381	0.0619	0.0623	4.94	7.31	0.0106	1.42	LV	CELLTYPE	control_LMNA	12	18	FB
VPS4A	0.677	0.00273	0.0545	0.0472	4.55	16.8	0.000239	2.56	LV	CELLTYPE	control_LMNA	12	18	FB
DNAH2	0.676	0.0238	0.022	0.0212	3.39	8.8	0.00543	1.62	LV	CELLTYPE	control_LMNA	12	18	FB
SDF2	0.676	0.0065	0.0592	0.0509	4.68	13.3	0.000862	2.19	LV	CELLTYPE	control_LMNA	12	18	FB
AC007163.1	0.675	0.0258	0.0519	0.0315	4.27	8.53	0.0061	1.59	LV	CELLTYPE	control_LMNA	12	18	FB
MRPS21	0.675	0.00102	0.157	0.13	6.04	21.2	5.39e-05	2.99	LV	CELLTYPE	control_LMNA	12	18	FB
RILP	0.675	0.0302	0.0138	0.0131	2.72	8.04	0.00758	1.52	LV	CELLTYPE	control_LMNA	12	18	FB
SPCS1	0.675	0.00789	0.0902	0.0791	5.26	12.6	0.00114	2.1	LV	CELLTYPE	control_LMNA	12	18	FB
CLVS1	0.674	0.0263	0.0173	0.0149	2.99	8.48	0.00625	1.58	LV	CELLTYPE	control_LMNA	12	18	FB
TSSC4	0.674	0.0424	0.0281	0.024	3.56	6.99	0.0122	1.37	LV	CELLTYPE	control_LMNA	12	18	FB
MAP1LC3A	0.673	0.0437	0.224	0.195	6.66	6.9	0.0128	1.36	LV	CELLTYPE	control_LMNA	12	18	FB
AC026979.2	0.672	0.0421	0.0199	0.0188	3.3	7	0.0122	1.38	LV	CELLTYPE	control_LMNA	12	18	FB
OLFM2	0.672	0.025	0.0393	0.0275	3.96	8.64	0.00582	1.6	LV	CELLTYPE	control_LMNA	12	18	FB
AC107021.1	0.671	0.0173	0.171	0.112	5.94	9.83	0.00349	1.76	LV	CELLTYPE	control_LMNA	12	18	FB
DENND5B-AS1	0.67	0.0227	0.0261	0.018	3.43	8.96	0.00506	1.64	LV	CELLTYPE	control_LMNA	12	18	FB
AC027018.1	0.669	0.00584	0.119	0.0849	5.52	13.7	0.000733	2.23	LV	CELLTYPE	control_LMNA	12	18	FB
AC104827.1	0.669	0.0358	0.107	0.0943	5.62	7.49	0.00973	1.45	LV	CELLTYPE	control_LMNA	12	18	FB
NDUFB3	0.669	0.0129	0.0494	0.0478	4.55	10.9	0.00228	1.89	LV	CELLTYPE	control_LMNA	12	18	FB
CACNB1	0.668	0.0221	0.021	0.0189	3.27	9.06	0.00486	1.66	LV	CELLTYPE	control_LMNA	12	18	FB
CNP	0.668	0.0431	0.0298	0.0282	3.7	6.94	0.0125	1.37	LV	CELLTYPE	control_LMNA	12	18	FB
SF3B6	0.668	0.0163	0.0551	0.0496	4.57	10.1	0.00316	1.79	LV	CELLTYPE	control_LMNA	12	18	FB
ALK	0.667	0.0159	0.0417	0.0301	4.06	10.1	0.00306	1.8	LV	CELLTYPE	control_LMNA	12	18	FB
RPL14	0.667	0.0343	0.196	0.18	6.36	7.63	0.00911	1.46	LV	CELLTYPE	control_LMNA	12	18	FB
C11orf95	0.666	0.0232	0.0278	0.0201	3.43	8.88	0.00524	1.63	LV	CELLTYPE	control_LMNA	12	18	FB
LYG2	0.666	0.0119	0.032	0.023	3.72	11.2	0.00201	1.92	LV	CELLTYPE	control_LMNA	12	18	FB
RITA1	0.666	0.0321	0.015	0.0114	2.7	7.85	0.00828	1.49	LV	CELLTYPE	control_LMNA	12	18	FB
AL049569.1	0.665	0.0118	0.0364	0.0236	3.8	11.2	0.00199	1.93	LV	CELLTYPE	control_LMNA	12	18	FB
DNPEP	0.665	0.00464	0.0805	0.0696	5.11	14.6	0.000533	2.33	LV	CELLTYPE	control_LMNA	12	18	FB
EIF3I	0.664	0.0346	0.0527	0.0458	4.49	7.61	0.00922	1.46	LV	CELLTYPE	control_LMNA	12	18	FB
EMC4	0.664	0.0177	0.0441	0.0383	4.29	9.76	0.0036	1.75	LV	CELLTYPE	control_LMNA	12	18	FB
NEXN-AS1	0.664	0.0319	0.0286	0.0214	3.59	7.87	0.00818	1.5	LV	CELLTYPE	control_LMNA	12	18	FB
TMEM199	0.663	0.00891	0.0287	0.0234	3.62	12.1	0.00136	2.05	LV	CELLTYPE	control_LMNA	12	18	FB
AL354989.1	0.662	0.0177	0.0172	0.0137	2.99	9.77	0.00358	1.75	LV	CELLTYPE	control_LMNA	12	18	FB
TPM4	0.662	0.0102	0.267	0.182	6.57	11.7	0.00164	1.99	LV	CELLTYPE	control_LMNA	12	18	FB
DBN1	0.661	0.0443	0.0516	0.0481	4.5	6.85	0.013	1.35	LV	CELLTYPE	control_LMNA	12	18	FB
ENG	0.661	0.0219	0.479	0.474	7.77	9.08	0.0048	1.66	LV	CELLTYPE	control_LMNA	12	18	FB
IL15RA	0.661	0.0146	0.238	0.187	6.58	10.4	0.00271	1.83	LV	CELLTYPE	control_LMNA	12	18	FB
MRPS18A	0.661	0.0299	0.0233	0.0207	3.36	8.08	0.00747	1.52	LV	CELLTYPE	control_LMNA	12	18	FB
LINC02206	0.66	0.0443	0.037	0.0277	3.96	6.86	0.013	1.35	LV	CELLTYPE	control_LMNA	12	18	FB
MRPL49	0.66	0.0299	0.0144	0.0118	2.64	8.07	0.00748	1.52	LV	CELLTYPE	control_LMNA	12	18	FB
MRPS10	0.66	0.00194	0.0459	0.04	4.3	18.2	0.000148	2.71	LV	CELLTYPE	control_LMNA	12	18	FB
MVP	0.66	0.01	0.181	0.168	6.27	11.7	0.00159	2	LV	CELLTYPE	control_LMNA	12	18	FB
AC090907.2	0.659	0.0287	0.0268	0.0213	3.6	8.2	0.00708	1.54	LV	CELLTYPE	control_LMNA	12	18	FB
DXO	0.659	0.0346	0.0252	0.0241	3.64	7.61	0.00923	1.46	LV	CELLTYPE	control_LMNA	12	18	FB
FARSA	0.659	0.0153	0.0421	0.0321	4.06	10.3	0.00289	1.82	LV	CELLTYPE	control_LMNA	12	18	FB
DDX20	0.658	0.0178	0.0303	0.0232	3.65	9.74	0.00362	1.75	LV	CELLTYPE	control_LMNA	12	18	FB
TBRG1	0.658	0.00678	0.256	0.238	6.87	13.2	0.000912	2.17	LV	CELLTYPE	control_LMNA	12	18	FB
ARFIP2	0.655	0.00545	0.0424	0.0359	4.19	14	0.000664	2.26	LV	CELLTYPE	control_LMNA	12	18	FB
MIR22HG	0.655	0.0478	0.213	0.122	6.16	6.64	0.0144	1.32	LV	CELLTYPE	control_LMNA	12	18	FB
RACK1	0.654	0.0426	0.181	0.181	6.32	6.97	0.0123	1.37	LV	CELLTYPE	control_LMNA	12	18	FB
MDC1-AS1	0.653	0.0361	0.0363	0.0303	4.06	7.47	0.00982	1.44	LV	CELLTYPE	control_LMNA	12	18	FB
SCARA5	0.653	0.0234	0.314	0.299	7.04	8.86	0.00529	1.63	LV	CELLTYPE	control_LMNA	12	18	FB
TRPM3	0.653	0.00795	0.117	0.0889	5.56	12.6	0.00116	2.1	LV	CELLTYPE	control_LMNA	12	18	FB
UXT	0.653	0.0163	0.032	0.0322	3.91	10.1	0.00317	1.79	LV	CELLTYPE	control_LMNA	12	18	FB
AL162258.2	0.652	0.0246	0.0134	0.0109	2.57	8.7	0.00567	1.61	LV	CELLTYPE	control_LMNA	12	18	FB
CBR1	0.651	0.00413	0.0641	0.0525	4.7	15	0.000449	2.38	LV	CELLTYPE	control_LMNA	12	18	FB
KIFC3	0.651	0.0327	0.0775	0.0579	4.87	7.79	0.0085	1.49	LV	CELLTYPE	control_LMNA	12	18	FB
NDUFAB1	0.651	0.0107	0.0671	0.0605	4.9	11.5	0.00175	1.97	LV	CELLTYPE	control_LMNA	12	18	FB
P4HB	0.651	0.0485	0.196	0.184	6.38	6.59	0.0147	1.31	LV	CELLTYPE	control_LMNA	12	18	FB
CTNND2	0.65	0.0406	0.0346	0.0307	3.95	7.11	0.0116	1.39	LV	CELLTYPE	control_LMNA	12	18	FB
NUCB2	0.65	0.0122	0.0912	0.0827	5.27	11.1	0.00208	1.91	LV	CELLTYPE	control_LMNA	12	18	FB
EBP	0.649	0.0214	0.0157	0.0139	2.85	9.15	0.00466	1.67	LV	CELLTYPE	control_LMNA	12	18	FB
TPBG	0.649	0.00137	0.124	0.0928	5.56	19.8	8.58e-05	2.86	LV	CELLTYPE	control_LMNA	12	18	FB
CTNNA3	0.648	0.0477	0.189	0.207	6.52	6.64	0.0144	1.32	LV	CELLTYPE	control_LMNA	12	18	FB
DOCK3	0.648	0.00231	0.0577	0.0508	4.66	17.5	0.000189	2.64	LV	CELLTYPE	control_LMNA	12	18	FB
LINC00871	0.647	0.0239	0.0132	0.0122	2.67	8.79	0.00546	1.62	LV	CELLTYPE	control_LMNA	12	18	FB
SPSB2	0.647	0.022	0.0165	0.0132	2.85	9.07	0.00482	1.66	LV	CELLTYPE	control_LMNA	12	18	FB
WDR18	0.647	0.0245	0.0225	0.0203	3.33	8.71	0.00564	1.61	LV	CELLTYPE	control_LMNA	12	18	FB
ABCC2	0.646	0.0354	0.0129	0.0102	2.59	7.54	0.00953	1.45	LV	CELLTYPE	control_LMNA	12	18	FB
STK10	0.646	0.0342	0.082	0.0619	4.97	7.65	0.00905	1.47	LV	CELLTYPE	control_LMNA	12	18	FB
MRPL51	0.645	0.0401	0.0417	0.0383	4.22	7.15	0.0114	1.4	LV	CELLTYPE	control_LMNA	12	18	FB
GFER	0.642	0.0331	0.0139	0.0125	2.69	7.74	0.00868	1.48	LV	CELLTYPE	control_LMNA	12	18	FB
MTUS2	0.642	0.0466	0.0309	0.0304	3.91	6.71	0.014	1.33	LV	CELLTYPE	control_LMNA	12	18	FB
POLR3GL	0.642	0.0325	0.0151	0.014	2.87	7.81	0.00842	1.49	LV	CELLTYPE	control_LMNA	12	18	FB
AC008537.4	0.641	0.0441	0.0142	0.0113	2.67	6.86	0.013	1.36	LV	CELLTYPE	control_LMNA	12	18	FB
ATP5PF	0.641	0.0246	0.11	0.106	5.69	8.69	0.0057	1.61	LV	CELLTYPE	control_LMNA	12	18	FB
DPP7	0.641	0.0109	0.124	0.119	5.83	11.5	0.00179	1.96	LV	CELLTYPE	control_LMNA	12	18	FB
LRP1	0.641	0.0334	0.742	0.687	8.28	7.71	0.0088	1.48	LV	CELLTYPE	control_LMNA	12	18	FB
COQ10A	0.64	0.00498	0.0372	0.0323	4.02	14.3	0.000585	2.3	LV	CELLTYPE	control_LMNA	12	18	FB
EMC9	0.64	0.0157	0.0164	0.0125	2.81	10.2	0.003	1.8	LV	CELLTYPE	control_LMNA	12	18	FB
HSBP1L1	0.64	0.0232	0.0183	0.0168	3.1	8.88	0.00524	1.63	LV	CELLTYPE	control_LMNA	12	18	FB
POLR2E	0.64	0.00947	0.0512	0.0473	4.48	11.9	0.00147	2.02	LV	CELLTYPE	control_LMNA	12	18	FB
SNX32	0.64	0.0315	0.0181	0.0134	2.91	7.92	0.00803	1.5	LV	CELLTYPE	control_LMNA	12	18	FB
FEM1A	0.639	0.0207	0.0148	0.0125	2.75	9.27	0.00444	1.68	LV	CELLTYPE	control_LMNA	12	18	FB
NDUFS3	0.639	0.00348	0.0482	0.0433	4.43	15.7	0.000349	2.46	LV	CELLTYPE	control_LMNA	12	18	FB
PUF60	0.639	0.0211	0.0375	0.0338	4.03	9.2	0.00457	1.67	LV	CELLTYPE	control_LMNA	12	18	FB
UFC1	0.639	0.00553	0.0545	0.0469	4.54	13.9	0.000679	2.26	LV	CELLTYPE	control_LMNA	12	18	FB
APOL2	0.638	0.0169	0.0527	0.0452	4.45	9.92	0.00336	1.77	LV	CELLTYPE	control_LMNA	12	18	FB
TIMM29	0.638	0.00985	0.0289	0.0242	3.64	11.8	0.00156	2.01	LV	CELLTYPE	control_LMNA	12	18	FB
SSU72	0.637	0.00242	0.098	0.0891	5.39	17.3	0.000201	2.62	LV	CELLTYPE	control_LMNA	12	18	FB
RAD23A	0.636	0.00162	0.137	0.118	5.85	19.1	0.000109	2.79	LV	CELLTYPE	control_LMNA	12	18	FB
C9orf16	0.635	0.0441	0.0329	0.0274	3.76	6.87	0.0129	1.36	LV	CELLTYPE	control_LMNA	12	18	FB
OAZ2	0.635	0.00103	0.065	0.0584	4.8	21.1	5.51e-05	2.99	LV	CELLTYPE	control_LMNA	12	18	FB
ADAM22	0.634	0.0436	0.105	0.0868	5.38	6.9	0.0127	1.36	LV	CELLTYPE	control_LMNA	12	18	FB
ARF4	0.634	0.000658	0.26	0.204	6.66	23.4	2.73e-05	3.18	LV	CELLTYPE	control_LMNA	12	18	FB
MRPL34	0.634	0.00715	0.0412	0.0347	4.12	12.9	0.000993	2.15	LV	CELLTYPE	control_LMNA	12	18	FB
CCDC88C	0.633	0.0433	0.0214	0.0192	3.34	6.93	0.0126	1.36	LV	CELLTYPE	control_LMNA	12	18	FB
ORAI3	0.633	0.0196	0.0342	0.031	3.91	9.43	0.00413	1.71	LV	CELLTYPE	control_LMNA	12	18	FB
AC008543.1	0.632	0.0417	0.0131	0.0106	2.61	7.03	0.012	1.38	LV	CELLTYPE	control_LMNA	12	18	FB
CCDC107	0.632	0.00961	0.0724	0.0657	4.99	11.9	0.0015	2.02	LV	CELLTYPE	control_LMNA	12	18	FB
DNMBP-AS1	0.632	0.0134	0.0543	0.0369	4.39	10.7	0.00239	1.87	LV	CELLTYPE	control_LMNA	12	18	FB
PLEKHJ1	0.632	0.00917	0.058	0.0456	4.53	12	0.00141	2.04	LV	CELLTYPE	control_LMNA	12	18	FB
UQCRC1	0.632	0.0149	0.0557	0.0505	4.63	10.4	0.00277	1.83	LV	CELLTYPE	control_LMNA	12	18	FB
MASP2	0.631	0.0227	0.0479	0.0373	4.35	8.97	0.00505	1.64	LV	CELLTYPE	control_LMNA	12	18	FB
PLK3	0.631	0.0303	0.0586	0.0526	4.66	8.04	0.00759	1.52	LV	CELLTYPE	control_LMNA	12	18	FB
QARS	0.631	0.0381	0.0349	0.035	4.08	7.31	0.0106	1.42	LV	CELLTYPE	control_LMNA	12	18	FB
L3MBTL4	0.629	0.029	0.0149	0.0154	2.9	8.17	0.00718	1.54	LV	CELLTYPE	control_LMNA	12	18	FB
CHRD	0.628	0.013	0.0845	0.075	5.22	10.9	0.00228	1.89	LV	CELLTYPE	control_LMNA	12	18	FB
CMTM7	0.628	0.00257	0.119	0.097	5.61	17.1	0.000218	2.59	LV	CELLTYPE	control_LMNA	12	18	FB
POP4	0.628	0.0128	0.023	0.0178	3.24	10.9	0.00223	1.89	LV	CELLTYPE	control_LMNA	12	18	FB
DTX1	0.627	0.0491	0.0295	0.0274	3.75	6.56	0.015	1.31	LV	CELLTYPE	control_LMNA	12	18	FB
JUP	0.627	0.0101	0.14	0.111	5.81	11.7	0.0016	2	LV	CELLTYPE	control_LMNA	12	18	FB
ACTN1	0.626	0.0318	0.239	0.186	6.47	7.88	0.00817	1.5	LV	CELLTYPE	control_LMNA	12	18	FB
ATP5MC2	0.626	0.0132	0.127	0.121	5.83	10.8	0.00233	1.88	LV	CELLTYPE	control_LMNA	12	18	FB
AL390957.1	0.625	0.00119	0.0564	0.0466	4.54	20.5	6.75e-05	2.92	LV	CELLTYPE	control_LMNA	12	18	FB
C1QBP	0.625	0.0438	0.0495	0.0405	4.34	6.89	0.0128	1.36	LV	CELLTYPE	control_LMNA	12	18	FB
XKR6	0.625	0.0178	0.0277	0.0291	3.73	9.74	0.00362	1.75	LV	CELLTYPE	control_LMNA	12	18	FB
ATP5MC3	0.624	0.0362	0.115	0.112	5.79	7.46	0.00987	1.44	LV	CELLTYPE	control_LMNA	12	18	FB
H2AFJ	0.624	0.00359	0.221	0.19	6.53	15.6	0.000367	2.44	LV	CELLTYPE	control_LMNA	12	18	FB
SF3A2	0.624	0.00594	0.0533	0.0473	4.56	13.7	0.000755	2.23	LV	CELLTYPE	control_LMNA	12	18	FB
CHAC2	0.623	0.0404	0.022	0.0185	3.37	7.13	0.0115	1.39	LV	CELLTYPE	control_LMNA	12	18	FB
MAGEF1	0.623	0.0427	0.0437	0.0375	4.16	6.96	0.0124	1.37	LV	CELLTYPE	control_LMNA	12	18	FB
ASB14	0.622	0.00698	0.0664	0.0497	4.72	13	0.000956	2.16	LV	CELLTYPE	control_LMNA	12	18	FB
GYPC	0.621	0.0378	0.0582	0.0597	4.71	7.34	0.0104	1.42	LV	CELLTYPE	control_LMNA	12	18	FB
SUMO1	0.621	0.0087	0.173	0.146	6.21	12.2	0.00131	2.06	LV	CELLTYPE	control_LMNA	12	18	FB
PMVK	0.62	0.00367	0.039	0.0331	4.03	15.5	0.000378	2.44	LV	CELLTYPE	control_LMNA	12	18	FB
SLC52A2	0.62	0.0255	0.0411	0.0293	4	8.59	0.00595	1.59	LV	CELLTYPE	control_LMNA	12	18	FB
DOK1	0.619	0.021	0.0328	0.0219	3.62	9.21	0.00454	1.68	LV	CELLTYPE	control_LMNA	12	18	FB
LHPP	0.619	0.0104	0.0261	0.0213	3.43	11.6	0.00168	1.98	LV	CELLTYPE	control_LMNA	12	18	FB
COPS6	0.618	0.00282	0.123	0.104	5.69	16.7	0.00025	2.55	LV	CELLTYPE	control_LMNA	12	18	FB
MCRIP2	0.618	0.0234	0.0205	0.0216	3.31	8.85	0.00531	1.63	LV	CELLTYPE	control_LMNA	12	18	FB
COPS8	0.617	0.00448	0.157	0.128	5.99	14.7	0.000508	2.35	LV	CELLTYPE	control_LMNA	12	18	FB
SREBF1	0.616	0.0329	0.153	0.123	5.89	7.76	0.00859	1.48	LV	CELLTYPE	control_LMNA	12	18	FB
CDC37	0.615	0.00209	0.176	0.16	6.23	17.8	0.000165	2.68	LV	CELLTYPE	control_LMNA	12	18	FB
NRG4	0.615	0.0172	0.0371	0.0276	3.94	9.87	0.00344	1.76	LV	CELLTYPE	control_LMNA	12	18	FB
SRA1	0.615	0.00374	0.119	0.0861	5.5	15.4	0.000389	2.43	LV	CELLTYPE	control_LMNA	12	18	FB
TMX1	0.615	0.00306	0.0809	0.0732	5.12	16.3	0.000287	2.51	LV	CELLTYPE	control_LMNA	12	18	FB
NID2	0.614	0.0268	0.371	0.316	7.18	8.42	0.00642	1.57	LV	CELLTYPE	control_LMNA	12	18	FB
VILL	0.614	0.0463	0.0544	0.0478	4.57	6.73	0.0138	1.33	LV	CELLTYPE	control_LMNA	12	18	FB
ARPC5L	0.613	0.0225	0.0327	0.0285	3.78	8.99	0.005	1.65	LV	CELLTYPE	control_LMNA	12	18	FB
GLMP	0.613	0.0312	0.0259	0.0245	3.56	7.94	0.00793	1.51	LV	CELLTYPE	control_LMNA	12	18	FB
TOMM40	0.613	0.0179	0.0482	0.0393	4.28	9.72	0.00366	1.75	LV	CELLTYPE	control_LMNA	12	18	FB
CD151	0.612	0.0459	0.147	0.135	6	6.75	0.0137	1.34	LV	CELLTYPE	control_LMNA	12	18	FB
RASGRP3	0.612	0.02	0.0238	0.0231	3.46	9.37	0.00424	1.7	LV	CELLTYPE	control_LMNA	12	18	FB
STX4	0.612	0.0147	0.0508	0.0479	4.48	10.4	0.00273	1.83	LV	CELLTYPE	control_LMNA	12	18	FB
TMEM179B	0.612	0.00404	0.145	0.118	5.88	15.1	0.000432	2.39	LV	CELLTYPE	control_LMNA	12	18	FB
JPT1	0.611	0.00491	0.0312	0.0265	3.72	14.4	0.000573	2.31	LV	CELLTYPE	control_LMNA	12	18	FB
P3H1	0.611	0.0134	0.0706	0.0595	4.84	10.7	0.00241	1.87	LV	CELLTYPE	control_LMNA	12	18	FB
SYF2	0.611	0.0118	0.0612	0.0552	4.72	11.2	0.002	1.93	LV	CELLTYPE	control_LMNA	12	18	FB
NECTIN2	0.609	0.0122	0.0821	0.0725	5.11	11.1	0.00209	1.91	LV	CELLTYPE	control_LMNA	12	18	FB
AC016766.1	0.608	0.049	0.0181	0.0161	3.11	6.57	0.0149	1.31	LV	CELLTYPE	control_LMNA	12	18	FB
CHCHD2	0.608	0.0178	0.154	0.138	6.05	9.75	0.00361	1.75	LV	CELLTYPE	control_LMNA	12	18	FB
APRT	0.606	0.0317	0.0632	0.0589	4.81	7.9	0.00809	1.5	LV	CELLTYPE	control_LMNA	12	18	FB
ILF2	0.606	0.0314	0.0607	0.0541	4.68	7.92	0.008	1.5	LV	CELLTYPE	control_LMNA	12	18	FB
PRICKLE3	0.606	0.0194	0.0205	0.017	3.16	9.47	0.00407	1.71	LV	CELLTYPE	control_LMNA	12	18	FB
SLC25A39	0.606	0.0359	0.0371	0.0343	4.05	7.49	0.00975	1.45	LV	CELLTYPE	control_LMNA	12	18	FB
VPS25	0.606	0.0462	0.0264	0.0233	3.52	6.74	0.0138	1.34	LV	CELLTYPE	control_LMNA	12	18	FB
ZFPL1	0.606	0.0269	0.0344	0.0311	3.94	8.41	0.00645	1.57	LV	CELLTYPE	control_LMNA	12	18	FB
SIVA1	0.605	0.0315	0.0578	0.0559	4.72	7.91	0.00805	1.5	LV	CELLTYPE	control_LMNA	12	18	FB
AP5Z1	0.604	0.000883	0.0742	0.0582	4.89	21.9	4.27e-05	3.05	LV	CELLTYPE	control_LMNA	12	18	FB
GTF3C6	0.604	0.0306	0.0416	0.0308	4.07	8	0.00774	1.51	LV	CELLTYPE	control_LMNA	12	18	FB
RBM47	0.604	0.0493	0.0209	0.0177	3.25	6.55	0.015	1.31	LV	CELLTYPE	control_LMNA	12	18	FB
SNRPD1	0.603	0.0181	0.0697	0.0526	4.74	9.69	0.0037	1.74	LV	CELLTYPE	control_LMNA	12	18	FB
CD2BP2	0.602	0.0395	0.0337	0.0317	3.91	7.2	0.0111	1.4	LV	CELLTYPE	control_LMNA	12	18	FB
TRABD	0.602	0.00464	0.106	0.0844	5.43	14.6	0.000531	2.33	LV	CELLTYPE	control_LMNA	12	18	FB
AP2S1	0.6	0.0257	0.0375	0.0367	4.07	8.56	0.00602	1.59	LV	CELLTYPE	control_LMNA	12	18	FB
DIAPH2-AS1	0.6	0.0263	0.306	0.198	6.77	8.48	0.00625	1.58	LV	CELLTYPE	control_LMNA	12	18	FB
FAM96B	0.6	0.00924	0.0999	0.087	5.41	12	0.00142	2.03	LV	CELLTYPE	control_LMNA	12	18	FB
GSS	0.6	0.0172	0.0372	0.0319	3.96	9.86	0.00345	1.76	LV	CELLTYPE	control_LMNA	12	18	FB
MRPS26	0.6	0.00174	0.0821	0.0684	5.07	18.7	0.000123	2.76	LV	CELLTYPE	control_LMNA	12	18	FB
AP002336.2	0.598	0.00382	0.304	0.239	6.96	15.4	0.000399	2.42	LV	CELLTYPE	control_LMNA	12	18	FB
ACOT2	0.597	0.0109	0.0338	0.0269	3.81	11.4	0.0018	1.96	LV	CELLTYPE	control_LMNA	12	18	FB
CTNNA2	0.597	0.0478	0.0365	0.0354	4.16	6.64	0.0144	1.32	LV	CELLTYPE	control_LMNA	12	18	FB
TICAM1	0.597	0.0125	0.0306	0.0238	3.62	11	0.00216	1.9	LV	CELLTYPE	control_LMNA	12	18	FB
IDH3G	0.596	0.0172	0.0358	0.0322	3.98	9.86	0.00345	1.76	LV	CELLTYPE	control_LMNA	12	18	FB
LAMTOR1	0.596	0.0284	0.0705	0.0677	4.96	8.23	0.00696	1.55	LV	CELLTYPE	control_LMNA	12	18	FB
LINC00854	0.596	0.018	0.134	0.0966	5.64	9.7	0.00368	1.74	LV	CELLTYPE	control_LMNA	12	18	FB
SRPX	0.595	0.0293	0.552	0.511	7.87	8.14	0.00726	1.53	LV	CELLTYPE	control_LMNA	12	18	FB
TMEM120A	0.593	0.0213	0.0672	0.0588	4.87	9.16	0.00464	1.67	LV	CELLTYPE	control_LMNA	12	18	FB
MZT1	0.592	0.024	0.0347	0.0267	3.79	8.77	0.00549	1.62	LV	CELLTYPE	control_LMNA	12	18	FB
AL117339.5	0.591	0.0185	0.0688	0.0666	5	9.62	0.00382	1.73	LV	CELLTYPE	control_LMNA	12	18	FB
LRRC75A	0.59	0.0319	0.0547	0.033	4.27	7.87	0.00819	1.5	LV	CELLTYPE	control_LMNA	12	18	FB
PDIA3	0.59	0.0253	0.199	0.173	6.36	8.61	0.00589	1.6	LV	CELLTYPE	control_LMNA	12	18	FB
ZNF77	0.589	0.0311	0.0177	0.0137	2.89	7.94	0.00792	1.51	LV	CELLTYPE	control_LMNA	12	18	FB
EFCAB10	0.588	0.0375	0.0208	0.0145	3.09	7.36	0.0103	1.43	LV	CELLTYPE	control_LMNA	12	18	FB
ERGIC3	0.588	0.022	0.0578	0.0593	4.74	9.07	0.00483	1.66	LV	CELLTYPE	control_LMNA	12	18	FB
PRDX4	0.588	0.0299	0.0899	0.085	5.33	8.08	0.00746	1.52	LV	CELLTYPE	control_LMNA	12	18	FB
WDR74	0.588	0.0154	0.0334	0.0285	3.83	10.3	0.00291	1.81	LV	CELLTYPE	control_LMNA	12	18	FB
AAED1	0.587	0.00584	0.0519	0.0429	4.41	13.7	0.000734	2.23	LV	CELLTYPE	control_LMNA	12	18	FB
POMP	0.586	0.0258	0.0841	0.0775	5.23	8.53	0.0061	1.59	LV	CELLTYPE	control_LMNA	12	18	FB
LAT2	0.583	0.0357	0.0234	0.0188	3.34	7.51	0.00965	1.45	LV	CELLTYPE	control_LMNA	12	18	FB
IDI1	0.582	0.0285	0.0426	0.036	4.17	8.23	0.00698	1.55	LV	CELLTYPE	control_LMNA	12	18	FB
GSTO1	0.581	0.0287	0.0728	0.0655	4.93	8.21	0.00704	1.54	LV	CELLTYPE	control_LMNA	12	18	FB
AC133550.2	0.58	0.0306	0.0451	0.0318	4.12	8	0.00772	1.51	LV	CELLTYPE	control_LMNA	12	18	FB
GLOD4	0.58	0.0134	0.037	0.0351	4.03	10.7	0.00239	1.87	LV	CELLTYPE	control_LMNA	12	18	FB
DUOX1	0.579	0.0326	0.114	0.099	5.62	7.8	0.00847	1.49	LV	CELLTYPE	control_LMNA	12	18	FB
MTHFR	0.579	0.00545	0.105	0.0793	5.32	14	0.000662	2.26	LV	CELLTYPE	control_LMNA	12	18	FB
PLPPR2	0.579	0.0401	0.0262	0.0269	3.62	7.15	0.0114	1.4	LV	CELLTYPE	control_LMNA	12	18	FB
RANGRF	0.578	0.0225	0.0371	0.0347	4.08	9	0.00498	1.65	LV	CELLTYPE	control_LMNA	12	18	FB
DARS2	0.577	0.0188	0.0609	0.0435	4.55	9.57	0.0039	1.73	LV	CELLTYPE	control_LMNA	12	18	FB
ZNF281	0.576	0.0145	0.0305	0.0282	3.74	10.5	0.00266	1.84	LV	CELLTYPE	control_LMNA	12	18	FB
DPM2	0.575	0.0464	0.0356	0.0341	4.01	6.72	0.0139	1.33	LV	CELLTYPE	control_LMNA	12	18	FB
NPRL2	0.574	0.0388	0.0197	0.0192	3.25	7.25	0.0109	1.41	LV	CELLTYPE	control_LMNA	12	18	FB
FAM32A	0.573	0.0485	0.0302	0.0284	3.76	6.6	0.0147	1.31	LV	CELLTYPE	control_LMNA	12	18	FB
MED9	0.573	0.00113	0.0316	0.0279	3.75	20.8	6.22e-05	2.95	LV	CELLTYPE	control_LMNA	12	18	FB
MTCH1	0.573	0.00341	0.256	0.227	6.74	15.8	0.000337	2.47	LV	CELLTYPE	control_LMNA	12	18	FB
NKIRAS2	0.573	0.00621	0.0314	0.0256	3.7	13.5	0.00081	2.21	LV	CELLTYPE	control_LMNA	12	18	FB
PIP4P1	0.573	0.029	0.0379	0.0356	4.12	8.17	0.00718	1.54	LV	CELLTYPE	control_LMNA	12	18	FB
YIPF2	0.573	0.00521	0.0635	0.0539	4.72	14.2	0.000625	2.28	LV	CELLTYPE	control_LMNA	12	18	FB
NCAPH2	0.572	0.0358	0.0165	0.0163	2.9	7.49	0.00974	1.45	LV	CELLTYPE	control_LMNA	12	18	FB
TALDO1	0.572	0.0235	0.0687	0.0609	4.88	8.84	0.00534	1.63	LV	CELLTYPE	control_LMNA	12	18	FB
ALKBH2	0.571	0.0128	0.0498	0.0379	4.3	10.9	0.00223	1.89	LV	CELLTYPE	control_LMNA	12	18	FB
C2orf88	0.571	0.00834	0.101	0.0829	5.36	12.4	0.00124	2.08	LV	CELLTYPE	control_LMNA	12	18	FB
HAX1	0.571	0.00587	0.087	0.076	5.21	13.7	0.000738	2.23	LV	CELLTYPE	control_LMNA	12	18	FB
OS9	0.57	0.0278	0.118	0.121	5.77	8.31	0.00674	1.56	LV	CELLTYPE	control_LMNA	12	18	FB
CHMP2A	0.569	0.0461	0.0486	0.0449	4.43	6.74	0.0137	1.34	LV	CELLTYPE	control_LMNA	12	18	FB
COA6	0.569	0.021	0.0202	0.0179	3.16	9.21	0.00454	1.68	LV	CELLTYPE	control_LMNA	12	18	FB
FIS1	0.569	0.0371	0.0683	0.0644	4.92	7.39	0.0102	1.43	LV	CELLTYPE	control_LMNA	12	18	FB
PEX11G	0.569	0.0388	0.0162	0.0148	2.95	7.25	0.0108	1.41	LV	CELLTYPE	control_LMNA	12	18	FB
TKT	0.569	0.0087	0.0492	0.0439	4.34	12.2	0.00132	2.06	LV	CELLTYPE	control_LMNA	12	18	FB
WDR77	0.569	0.00254	0.0346	0.0323	3.93	17.1	0.000215	2.59	LV	CELLTYPE	control_LMNA	12	18	FB
Z96074.1	0.569	0.0149	0.018	0.0167	3.07	10.4	0.00277	1.83	LV	CELLTYPE	control_LMNA	12	18	FB
AC087276.2	0.568	0.0381	0.0283	0.0226	3.61	7.31	0.0106	1.42	LV	CELLTYPE	control_LMNA	12	18	FB
ASAH1	0.568	0.044	0.0983	0.103	5.56	6.87	0.0129	1.36	LV	CELLTYPE	control_LMNA	12	18	FB
C1orf122	0.568	0.0497	0.0641	0.0496	4.59	6.53	0.0152	1.3	LV	CELLTYPE	control_LMNA	12	18	FB
TRAF7	0.565	0.0499	0.0211	0.0206	3.26	6.51	0.0153	1.3	LV	CELLTYPE	control_LMNA	12	18	FB
AC100810.1	0.564	0.0356	0.0246	0.0179	3.32	7.51	0.00963	1.45	LV	CELLTYPE	control_LMNA	12	18	FB
CRLF3	0.564	0.00431	0.351	0.283	7.16	14.9	0.000479	2.37	LV	CELLTYPE	control_LMNA	12	18	FB
ERP29	0.563	0.0122	0.0503	0.048	4.47	11.1	0.00209	1.91	LV	CELLTYPE	control_LMNA	12	18	FB
FRMD5	0.563	0.0138	0.0464	0.0452	4.35	10.6	0.00249	1.86	LV	CELLTYPE	control_LMNA	12	18	FB
DUS3L	0.562	0.0347	0.037	0.031	3.98	7.6	0.00925	1.46	LV	CELLTYPE	control_LMNA	12	18	FB
SWSAP1	0.562	0.0234	0.0167	0.0136	2.9	8.86	0.0053	1.63	LV	CELLTYPE	control_LMNA	12	18	FB
SPRTN	0.561	0.0158	0.0722	0.0489	4.7	10.2	0.00303	1.8	LV	CELLTYPE	control_LMNA	12	18	FB
SNAP47	0.56	0.00216	0.0579	0.0497	4.62	17.7	0.000172	2.66	LV	CELLTYPE	control_LMNA	12	18	FB
PKD2L2	0.559	0.0261	0.0678	0.0496	4.74	8.5	0.00618	1.58	LV	CELLTYPE	control_LMNA	12	18	FB
C6orf132	0.558	0.05	0.0245	0.0192	3.34	6.51	0.0153	1.3	LV	CELLTYPE	control_LMNA	12	18	FB
CLP1	0.558	0.0288	0.0222	0.0167	3.19	8.19	0.00711	1.54	LV	CELLTYPE	control_LMNA	12	18	FB
EDF1	0.558	0.04	0.132	0.124	5.87	7.16	0.0113	1.4	LV	CELLTYPE	control_LMNA	12	18	FB
ZNF565	0.558	0.00444	0.309	0.25	6.99	14.7	0.000501	2.35	LV	CELLTYPE	control_LMNA	12	18	FB
AC090579.1	0.557	0.0445	0.107	0.0768	5.33	6.84	0.0131	1.35	LV	CELLTYPE	control_LMNA	12	18	FB
HNRNPA1	0.557	0.045	0.1	0.108	5.58	6.8	0.0134	1.35	LV	CELLTYPE	control_LMNA	12	18	FB
PLPP7	0.557	0.00788	0.0688	0.0597	4.85	12.6	0.00114	2.1	LV	CELLTYPE	control_LMNA	12	18	FB
TRIR	0.557	0.00719	0.115	0.101	5.56	12.9	0.001	2.14	LV	CELLTYPE	control_LMNA	12	18	FB
ANKFN1	0.555	0.0304	0.0253	0.0227	3.54	8.03	0.00764	1.52	LV	CELLTYPE	control_LMNA	12	18	FB
C1S	0.555	0.0471	0.679	0.69	8.27	6.68	0.0142	1.33	LV	CELLTYPE	control_LMNA	12	18	FB
FLYWCH2	0.555	0.0101	0.0468	0.0397	4.3	11.7	0.00161	2	LV	CELLTYPE	control_LMNA	12	18	FB
PLPBP	0.555	0.0171	0.0449	0.0438	4.39	9.89	0.0034	1.77	LV	CELLTYPE	control_LMNA	12	18	FB
PML	0.555	0.0282	0.0733	0.0689	4.93	8.26	0.00687	1.55	LV	CELLTYPE	control_LMNA	12	18	FB
NACA	0.554	0.05	0.119	0.119	5.74	6.51	0.0153	1.3	LV	CELLTYPE	control_LMNA	12	18	FB
TRMT10C	0.554	0.0257	0.0548	0.0407	4.4	8.56	0.00602	1.59	LV	CELLTYPE	control_LMNA	12	18	FB
SELENOT	0.553	0.0439	0.0779	0.0752	5.08	6.89	0.0128	1.36	LV	CELLTYPE	control_LMNA	12	18	FB
TINF2	0.553	0.0125	0.033	0.0299	3.89	11	0.00216	1.9	LV	CELLTYPE	control_LMNA	12	18	FB
TRAPPC3	0.553	0.0104	0.0566	0.0557	4.67	11.6	0.00167	1.98	LV	CELLTYPE	control_LMNA	12	18	FB
HSF1	0.552	0.019	0.0943	0.094	5.44	9.54	0.00395	1.72	LV	CELLTYPE	control_LMNA	12	18	FB
C14orf119	0.551	0.0116	0.0639	0.0476	4.61	11.2	0.00195	1.94	LV	CELLTYPE	control_LMNA	12	18	FB
CDAN1	0.551	0.00367	0.0678	0.0534	4.75	15.5	0.000379	2.44	LV	CELLTYPE	control_LMNA	12	18	FB
ABCF3	0.55	0.0467	0.0249	0.0243	3.55	6.7	0.014	1.33	LV	CELLTYPE	control_LMNA	12	18	FB
HINT1	0.549	0.0187	0.111	0.0991	5.55	9.59	0.00387	1.73	LV	CELLTYPE	control_LMNA	12	18	FB
PHLDB3	0.549	0.0414	0.0467	0.0358	4.22	7.05	0.0119	1.38	LV	CELLTYPE	control_LMNA	12	18	FB
Z82217.1	0.549	0.0207	0.0639	0.0465	4.64	9.25	0.00446	1.68	LV	CELLTYPE	control_LMNA	12	18	FB
TCTE3	0.548	0.00939	0.0376	0.0298	3.97	12	0.00145	2.03	LV	CELLTYPE	control_LMNA	12	18	FB
THAP7	0.544	0.0283	0.056	0.0494	4.57	8.25	0.00691	1.55	LV	CELLTYPE	control_LMNA	12	18	FB
ALKBH4	0.543	0.0117	0.0322	0.0259	3.71	11.2	0.00197	1.93	LV	CELLTYPE	control_LMNA	12	18	FB
PRKCA-AS1	0.543	0.0306	0.108	0.0738	5.33	8	0.00772	1.51	LV	CELLTYPE	control_LMNA	12	18	FB
SLC3A2	0.543	0.0383	0.0888	0.0772	5.18	7.29	0.0106	1.42	LV	CELLTYPE	control_LMNA	12	18	FB
SWI5	0.543	0.00301	0.048	0.0403	4.31	16.4	0.000277	2.52	LV	CELLTYPE	control_LMNA	12	18	FB
AC011444.1	0.542	0.044	0.0159	0.0124	2.85	6.88	0.0129	1.36	LV	CELLTYPE	control_LMNA	12	18	FB
FBXW5	0.542	0.00158	0.0691	0.0658	4.92	19.1	0.000106	2.8	LV	CELLTYPE	control_LMNA	12	18	FB
NEB	0.541	0.0469	0.0426	0.0346	4.13	6.69	0.0141	1.33	LV	CELLTYPE	control_LMNA	12	18	FB
SUMF2	0.541	0.00184	0.18	0.162	6.26	18.4	0.000136	2.73	LV	CELLTYPE	control_LMNA	12	18	FB
PIP4K2C	0.54	0.023	0.0236	0.0238	3.43	8.92	0.00515	1.64	LV	CELLTYPE	control_LMNA	12	18	FB
CBX6	0.539	0.0426	0.0699	0.0695	4.95	6.97	0.0123	1.37	LV	CELLTYPE	control_LMNA	12	18	FB
LSM5	0.539	0.00519	0.0692	0.0589	4.86	14.2	0.000621	2.28	LV	CELLTYPE	control_LMNA	12	18	FB
AKR1A1	0.538	0.0112	0.173	0.134	6.04	11.4	0.00186	1.95	LV	CELLTYPE	control_LMNA	12	18	FB
NCKAP5L	0.537	0.0322	0.175	0.136	6.06	7.84	0.00832	1.49	LV	CELLTYPE	control_LMNA	12	18	FB
SCAMP2	0.537	0.0375	0.0622	0.0597	4.73	7.36	0.0103	1.43	LV	CELLTYPE	control_LMNA	12	18	FB
AL109930.1	0.535	0.0445	0.539	0.471	7.86	6.84	0.0131	1.35	LV	CELLTYPE	control_LMNA	12	18	FB
IFIT3	0.535	0.0365	0.0505	0.0465	4.42	7.44	0.00997	1.44	LV	CELLTYPE	control_LMNA	12	18	FB
KCTD5	0.535	0.0361	0.0253	0.02	3.4	7.47	0.00982	1.44	LV	CELLTYPE	control_LMNA	12	18	FB
MRPL11	0.535	0.0421	0.023	0.0206	3.37	7.01	0.0121	1.38	LV	CELLTYPE	control_LMNA	12	18	FB
MIIP	0.534	0.0466	0.0273	0.0231	3.57	6.71	0.0139	1.33	LV	CELLTYPE	control_LMNA	12	18	FB
OSBP2	0.534	0.0327	0.0322	0.0268	3.73	7.78	0.00852	1.49	LV	CELLTYPE	control_LMNA	12	18	FB
POLR2C	0.534	0.0041	0.068	0.0624	4.87	15.1	0.000441	2.39	LV	CELLTYPE	control_LMNA	12	18	FB
TRMT10A	0.534	0.0449	0.0284	0.0234	3.6	6.81	0.0133	1.35	LV	CELLTYPE	control_LMNA	12	18	FB
AC011092.2	0.533	0.0141	0.21	0.163	6.4	10.6	0.00256	1.85	LV	CELLTYPE	control_LMNA	12	18	FB
ADGRV1	0.533	0.0482	0.0155	0.0149	2.86	6.61	0.0146	1.32	LV	CELLTYPE	control_LMNA	12	18	FB
LRPAP1	0.533	0.0381	0.0924	0.092	5.37	7.31	0.0106	1.42	LV	CELLTYPE	control_LMNA	12	18	FB
NT5C	0.533	0.00602	0.207	0.17	6.38	13.6	0.000772	2.22	LV	CELLTYPE	control_LMNA	12	18	FB
TMEM129	0.533	0.0386	0.0304	0.0276	3.78	7.27	0.0107	1.41	LV	CELLTYPE	control_LMNA	12	18	FB
EMC10	0.532	0.0319	0.0414	0.0391	4.16	7.87	0.0082	1.5	LV	CELLTYPE	control_LMNA	12	18	FB
SBF2-AS1	0.531	0.0172	0.0709	0.0568	4.89	9.88	0.00342	1.77	LV	CELLTYPE	control_LMNA	12	18	FB
TXN2	0.531	0.0205	0.0398	0.038	4.14	9.29	0.0044	1.69	LV	CELLTYPE	control_LMNA	12	18	FB
UNC5D	0.531	0.0249	0.0388	0.0324	4.05	8.66	0.00578	1.6	LV	CELLTYPE	control_LMNA	12	18	FB
AC073896.2	0.53	0.0151	0.035	0.0248	3.79	10.3	0.00281	1.82	LV	CELLTYPE	control_LMNA	12	18	FB
MUS81	0.53	0.00185	0.0751	0.0635	4.95	18.4	0.000137	2.73	LV	CELLTYPE	control_LMNA	12	18	FB
RGMA	0.53	0.0373	0.299	0.301	7.01	7.38	0.0102	1.43	LV	CELLTYPE	control_LMNA	12	18	FB
MRPL20	0.528	0.0115	0.0898	0.0854	5.3	11.3	0.00193	1.94	LV	CELLTYPE	control_LMNA	12	18	FB
NEAT1	0.528	0.0287	7.15	6.43	11.5	8.2	0.00707	1.54	LV	CELLTYPE	control_LMNA	12	18	FB
NMT1	0.528	0.00431	0.283	0.243	6.87	14.9	0.000477	2.37	LV	CELLTYPE	control_LMNA	12	18	FB
PPIA	0.528	0.0255	0.184	0.175	6.27	8.59	0.00594	1.59	LV	CELLTYPE	control_LMNA	12	18	FB
MRPS18B	0.527	0.0132	0.0526	0.0494	4.54	10.8	0.00234	1.88	LV	CELLTYPE	control_LMNA	12	18	FB
TAF6L	0.527	0.0106	0.0259	0.0233	3.49	11.6	0.00171	1.98	LV	CELLTYPE	control_LMNA	12	18	FB
C6orf136	0.526	0.0149	0.023	0.0226	3.43	10.4	0.00277	1.83	LV	CELLTYPE	control_LMNA	12	18	FB
NFYB	0.526	0.0202	0.0964	0.0831	5.28	9.33	0.00432	1.69	LV	CELLTYPE	control_LMNA	12	18	FB
SLC35B1	0.526	0.0381	0.0372	0.0359	4.07	7.31	0.0106	1.42	LV	CELLTYPE	control_LMNA	12	18	FB
DDX58	0.525	0.00553	0.216	0.187	6.46	13.9	0.000679	2.26	LV	CELLTYPE	control_LMNA	12	18	FB
RNF24	0.523	0.00806	0.505	0.448	7.68	12.5	0.00118	2.09	LV	CELLTYPE	control_LMNA	12	18	FB
GLIPR2	0.522	0.0292	0.118	0.0984	5.51	8.15	0.00724	1.53	LV	CELLTYPE	control_LMNA	12	18	FB
ATF6B	0.521	0.0156	0.13	0.128	5.9	10.2	0.00298	1.81	LV	CELLTYPE	control_LMNA	12	18	FB
KMT2E-AS1	0.521	0.039	0.05	0.0485	4.51	7.23	0.0109	1.41	LV	CELLTYPE	control_LMNA	12	18	FB
NKIRAS1	0.521	0.0235	0.0769	0.0556	4.86	8.83	0.00535	1.63	LV	CELLTYPE	control_LMNA	12	18	FB
SNU13	0.521	0.0316	0.0944	0.0888	5.34	7.9	0.00808	1.5	LV	CELLTYPE	control_LMNA	12	18	FB
NARS	0.52	0.0145	0.102	0.0893	5.36	10.5	0.00268	1.84	LV	CELLTYPE	control_LMNA	12	18	FB
ARAF	0.519	0.0258	0.037	0.039	4.14	8.54	0.00608	1.59	LV	CELLTYPE	control_LMNA	12	18	FB
ELP5	0.519	0.0162	0.0437	0.0371	4.19	10.1	0.00313	1.79	LV	CELLTYPE	control_LMNA	12	18	FB
TACC2	0.519	0.026	0.138	0.136	5.89	8.52	0.00615	1.58	LV	CELLTYPE	control_LMNA	12	18	FB
TBRG4	0.518	0.0333	0.0377	0.0343	4.02	7.72	0.00875	1.48	LV	CELLTYPE	control_LMNA	12	18	FB
FAAP20	0.517	0.00313	0.0668	0.0628	4.83	16.2	0.000298	2.5	LV	CELLTYPE	control_LMNA	12	18	FB
STOML2	0.516	0.045	0.0275	0.0265	3.66	6.81	0.0133	1.35	LV	CELLTYPE	control_LMNA	12	18	FB
ASB16-AS1	0.515	0.00654	0.0348	0.0298	3.87	13.3	0.00087	2.18	LV	CELLTYPE	control_LMNA	12	18	FB
NDUFS2	0.513	0.05	0.174	0.152	6.18	6.5	0.0153	1.3	LV	CELLTYPE	control_LMNA	12	18	FB
LINC00623	0.512	0.0113	0.179	0.17	6.22	11.3	0.00189	1.95	LV	CELLTYPE	control_LMNA	12	18	FB
NDUFAF8	0.512	0.00798	0.0682	0.0631	4.89	12.5	0.00116	2.1	LV	CELLTYPE	control_LMNA	12	18	FB
SPAG7	0.512	0.0229	0.0891	0.0803	5.26	8.93	0.00513	1.64	LV	CELLTYPE	control_LMNA	12	18	FB
HOXB2	0.511	0.0463	0.071	0.0654	4.97	6.73	0.0138	1.33	LV	CELLTYPE	control_LMNA	12	18	FB
MARCH2	0.511	0.00879	0.0535	0.0462	4.49	12.2	0.00133	2.06	LV	CELLTYPE	control_LMNA	12	18	FB
SNRPC	0.511	0.0282	0.0445	0.0438	4.32	8.26	0.00689	1.55	LV	CELLTYPE	control_LMNA	12	18	FB
TMEM11	0.511	0.0433	0.033	0.0322	3.9	6.92	0.0126	1.36	LV	CELLTYPE	control_LMNA	12	18	FB
VMP1	0.511	0.0372	0.685	0.511	7.95	7.38	0.0102	1.43	LV	CELLTYPE	control_LMNA	12	18	FB
FBLN2	0.51	0.0496	0.413	0.419	7.5	6.54	0.0151	1.3	LV	CELLTYPE	control_LMNA	12	18	FB
GPANK1	0.51	0.0068	0.0471	0.0421	4.35	13.1	0.000918	2.17	LV	CELLTYPE	control_LMNA	12	18	FB
SINHCAF	0.51	0.0434	0.0424	0.0346	4.08	6.92	0.0127	1.36	LV	CELLTYPE	control_LMNA	12	18	FB
PDHB	0.509	0.0239	0.0513	0.0472	4.47	8.8	0.00544	1.62	LV	CELLTYPE	control_LMNA	12	18	FB
CDK4	0.508	0.029	0.0532	0.0485	4.49	8.16	0.00719	1.54	LV	CELLTYPE	control_LMNA	12	18	FB
NOSIP	0.508	0.00441	0.0804	0.0719	5.1	14.8	0.000495	2.36	LV	CELLTYPE	control_LMNA	12	18	FB
ATP6V0D1	0.507	0.036	0.0487	0.0478	4.42	7.48	0.00978	1.44	LV	CELLTYPE	control_LMNA	12	18	FB
CS	0.507	0.00374	0.061	0.0522	4.64	15.4	0.000388	2.43	LV	CELLTYPE	control_LMNA	12	18	FB
PQLC2	0.507	0.0393	0.0202	0.019	3.19	7.21	0.011	1.41	LV	CELLTYPE	control_LMNA	12	18	FB
RAB3D	0.507	0.0298	0.0337	0.0279	3.8	8.09	0.00744	1.53	LV	CELLTYPE	control_LMNA	12	18	FB
ATF7IP2	0.506	0.0263	0.222	0.19	6.53	8.48	0.00626	1.58	LV	CELLTYPE	control_LMNA	12	18	FB
CYB561A3	0.506	0.00436	0.0445	0.0419	4.27	14.8	0.000486	2.36	LV	CELLTYPE	control_LMNA	12	18	FB
EIF2B4	0.506	0.00412	0.0574	0.0501	4.61	15.1	0.000446	2.38	LV	CELLTYPE	control_LMNA	12	18	FB
E2F4	0.505	0.0126	0.0587	0.0485	4.57	11	0.00218	1.9	LV	CELLTYPE	control_LMNA	12	18	FB
GDPD1	0.505	0.0395	0.0207	0.0216	3.29	7.2	0.0111	1.4	LV	CELLTYPE	control_LMNA	12	18	FB
GTF2F1	0.505	0.0433	0.0322	0.0282	3.78	6.93	0.0126	1.36	LV	CELLTYPE	control_LMNA	12	18	FB
RUVBL2	0.505	0.023	0.0357	0.0322	3.93	8.91	0.00517	1.64	LV	CELLTYPE	control_LMNA	12	18	FB
TIMM17A	0.505	0.0398	0.0865	0.0656	5.03	7.17	0.0112	1.4	LV	CELLTYPE	control_LMNA	12	18	FB
CAV2	0.504	0.0323	0.063	0.064	4.85	7.83	0.00836	1.49	LV	CELLTYPE	control_LMNA	12	18	FB
MRPL52	0.503	0.0453	0.0342	0.0303	3.88	6.78	0.0135	1.34	LV	CELLTYPE	control_LMNA	12	18	FB
AC022098.1	0.502	0.0347	0.0307	0.0251	3.67	7.6	0.00924	1.46	LV	CELLTYPE	control_LMNA	12	18	FB
LYSMD3	0.502	0.00774	0.0847	0.0684	5.03	12.6	0.00111	2.11	LV	CELLTYPE	control_LMNA	12	18	FB
ARHGAP29	0.501	0.0191	0.578	0.543	7.91	9.53	0.00397	1.72	LV	CELLTYPE	control_LMNA	12	18	FB
WDR83	0.501	0.0172	0.0428	0.0337	4.13	9.86	0.00345	1.76	LV	CELLTYPE	control_LMNA	12	18	FB
OTUD6B-AS1	0.5	0.029	0.114	0.0906	5.45	8.17	0.00718	1.54	LV	CELLTYPE	control_LMNA	12	18	FB
STK40	0.5	0.0295	0.119	0.094	5.49	8.11	0.00736	1.53	LV	CELLTYPE	control_LMNA	12	18	FB
ULK3	0.5	0.0499	0.0569	0.0547	4.68	6.51	0.0153	1.3	LV	CELLTYPE	control_LMNA	12	18	FB

## Sheet: control_PKP2
Gene	logFC	FDR	mean_exp_control	mean_exp_genotype	logCPM	F	PValue	FDR_plot	Region	annotation_level	comparison	Observations_genotype	Observations_reference	cell_state
CCL2	4.67	0.00047	0.531	0.0219	7.89	31.9	4.52e-06	3.33	LV	CELLTYPE	control_PKP2	6	18	FB
CXCL1	4.66	0.00432	0.0237	0.00121	3.59	19	0.000158	2.36	LV	CELLTYPE	control_PKP2	6	18	FB
AC108134.2	4.43	8.24e-05	0.025	0.00165	2.93	43.5	3.52e-07	4.08	LV	CELLTYPE	control_PKP2	6	18	FB
PLA2G2A	3.81	0.013	0.509	0.048	8.03	13.8	0.000882	1.89	LV	CELLTYPE	control_PKP2	6	18	FB
LIPG	3.71	0.00426	0.0266	0.00285	2.92	19	0.000155	2.37	LV	CELLTYPE	control_PKP2	6	18	FB
ST6GAL2	3.7	0.00406	0.0202	0.00242	2.6	19.3	0.000142	2.39	LV	CELLTYPE	control_PKP2	6	18	FB
TNC	3.69	0.0223	0.602	0.0609	7.17	11.5	0.00205	1.65	LV	CELLTYPE	control_PKP2	6	18	FB
PLAU	3.59	0.00123	0.106	0.011	5.25	25.7	2.22e-05	2.91	LV	CELLTYPE	control_PKP2	6	18	FB
ADAMTS4	3.34	0.0121	0.138	0.0169	5.48	14.1	0.000794	1.92	LV	CELLTYPE	control_PKP2	6	18	FB
FOSL1	3.32	0.00819	0.0166	0.00191	2.37	15.8	0.000443	2.09	LV	CELLTYPE	control_PKP2	6	18	FB
NGFR	3.3	0.000423	0.0601	0.00735	4.49	32.9	3.62e-06	3.37	LV	CELLTYPE	control_PKP2	6	18	FB
BHLHE40	3.15	0.0106	0.21	0.0264	6.32	14.7	0.000646	1.98	LV	CELLTYPE	control_PKP2	6	18	FB
HAS1	3.1	0.00491	0.0131	0.00208	2.28	18.4	0.000191	2.31	LV	CELLTYPE	control_PKP2	6	18	FB
NPPC	3.02	0.0357	0.214	0.02	6.36	9.77	0.00407	1.45	LV	CELLTYPE	control_PKP2	6	18	FB
LINC00473	3	0.00672	0.0203	0.00357	2.84	16.8	0.000317	2.17	LV	CELLTYPE	control_PKP2	6	18	FB
APLNR	2.99	0.0393	0.0673	0.00889	4.79	9.39	0.00476	1.41	LV	CELLTYPE	control_PKP2	6	18	FB
MYH6	2.99	0.000683	0.0291	0.00347	3.46	29.5	8.15e-06	3.17	LV	CELLTYPE	control_PKP2	6	18	FB
FBLIM1	2.96	0.000144	0.0755	0.0121	4.66	40.1	7.12e-07	3.84	LV	CELLTYPE	control_PKP2	6	18	FB
TLL1	2.93	0.0057	0.0509	0.00912	3.84	17.7	0.000237	2.24	LV	CELLTYPE	control_PKP2	6	18	FB
PAM16	2.9	0.000261	0.0282	0.00473	3.34	36.3	1.64e-06	3.58	LV	CELLTYPE	control_PKP2	6	18	FB
AL669970.3	2.85	0.000261	0.0338	0.00672	3.59	36.3	1.64e-06	3.58	LV	CELLTYPE	control_PKP2	6	18	FB
PTGIR	2.84	3.01e-05	0.313	0.0508	6.98	51.7	7.45e-08	4.52	LV	CELLTYPE	control_PKP2	6	18	FB
NR4A3	2.82	0.0449	0.0437	0.00633	3.92	8.91	0.0058	1.35	LV	CELLTYPE	control_PKP2	6	18	FB
BCL3	2.77	0.000614	0.0435	0.00762	3.99	30.2	6.9e-06	3.21	LV	CELLTYPE	control_PKP2	6	18	FB
G0S2	2.76	0.000709	0.0348	0.00396	3.86	29.3	8.7e-06	3.15	LV	CELLTYPE	control_PKP2	6	18	FB
CHRDL2	2.73	0.0151	0.0768	0.0151	4.98	13.2	0.00111	1.82	LV	CELLTYPE	control_PKP2	6	18	FB
CCL11	2.67	0.0219	0.105	0.00969	5.61	11.6	0.00198	1.66	LV	CELLTYPE	control_PKP2	6	18	FB
Z99289.1	2.59	3.7e-05	0.036	0.00774	3.56	49.1	1.19e-07	4.43	LV	CELLTYPE	control_PKP2	6	18	FB
CTSC	2.56	0.00362	0.234	0.0453	6.18	19.8	0.000122	2.44	LV	CELLTYPE	control_PKP2	6	18	FB
ID2	2.56	0.000815	0.176	0.028	6.33	28.4	1.09e-05	3.09	LV	CELLTYPE	control_PKP2	6	18	FB
SLC17A9	2.56	0.0148	0.0235	0.00486	2.96	13.3	0.00107	1.83	LV	CELLTYPE	control_PKP2	6	18	FB
AC009163.1	2.54	0.00181	0.026	0.00546	3.23	23.4	4.2e-05	2.74	LV	CELLTYPE	control_PKP2	6	18	FB
TNFRSF12A	2.53	0.0116	0.0823	0.0166	4.72	14.3	0.000739	1.94	LV	CELLTYPE	control_PKP2	6	18	FB
INSRR	2.51	0.000805	0.0856	0.0236	4.99	28.5	1.05e-05	3.09	LV	CELLTYPE	control_PKP2	6	18	FB
LGALS2	2.48	0.000304	0.0248	0.00575	3.12	35.3	2.04e-06	3.52	LV	CELLTYPE	control_PKP2	6	18	FB
IER3	2.45	0.0019	0.149	0.0278	5.66	23.2	4.49e-05	2.72	LV	CELLTYPE	control_PKP2	6	18	FB
TYR	2.45	0.00681	0.0913	0.0214	4.76	16.7	0.000325	2.17	LV	CELLTYPE	control_PKP2	6	18	FB
CLDN14	2.43	0.00218	0.0229	0.00567	2.91	22.5	5.51e-05	2.66	LV	CELLTYPE	control_PKP2	6	18	FB
LDLR	2.4	0.000297	0.14	0.0339	5.57	35.5	1.94e-06	3.53	LV	CELLTYPE	control_PKP2	6	18	FB
DACT1	2.37	0.00121	0.0208	0.00507	2.82	25.8	2.16e-05	2.92	LV	CELLTYPE	control_PKP2	6	18	FB
TEAD4	2.35	0.0011	0.0173	0.00434	2.64	26.3	1.87e-05	2.96	LV	CELLTYPE	control_PKP2	6	18	FB
MRGPRF	2.32	0.00137	0.0392	0.00748	3.93	24.9	2.78e-05	2.86	LV	CELLTYPE	control_PKP2	6	18	FB
AC017002.5	2.3	0.00135	0.19	0.0526	5.91	25	2.67e-05	2.87	LV	CELLTYPE	control_PKP2	6	18	FB
HGF	2.3	0.000434	0.0673	0.0173	4.43	32.5	3.97e-06	3.36	LV	CELLTYPE	control_PKP2	6	18	FB
MARCKSL1	2.29	0.00479	0.0696	0.0152	4.78	18.5	0.000184	2.32	LV	CELLTYPE	control_PKP2	6	18	FB
AL627171.2	2.28	0.00162	0.0317	0.00811	3.35	24	3.51e-05	2.79	LV	CELLTYPE	control_PKP2	6	18	FB
BBOX1-AS1	2.28	0.00681	0.0971	0.0258	5.03	16.7	0.000328	2.17	LV	CELLTYPE	control_PKP2	6	18	FB
PTGFR	2.28	0.0015	0.0877	0.0232	5.09	24.5	3.12e-05	2.82	LV	CELLTYPE	control_PKP2	6	18	FB
RARRES1	2.26	0.0119	0.592	0.132	8.05	14.2	0.000777	1.92	LV	CELLTYPE	control_PKP2	6	18	FB
BBOX1	2.25	0.00587	0.03	0.00906	3.32	17.5	0.000248	2.23	LV	CELLTYPE	control_PKP2	6	18	FB
PIM1	2.24	0.000406	0.0585	0.013	4.63	33.1	3.44e-06	3.39	LV	CELLTYPE	control_PKP2	6	18	FB
SPHK1	2.24	0.0213	0.0686	0.0154	4.51	11.7	0.0019	1.67	LV	CELLTYPE	control_PKP2	6	18	FB
OPN1SW	2.22	0.00837	0.0256	0.00799	3.1	15.7	0.000456	2.08	LV	CELLTYPE	control_PKP2	6	18	FB
CDKN3	2.21	0.00532	0.0161	0.00432	2.64	18	0.000212	2.27	LV	CELLTYPE	control_PKP2	6	18	FB
ADAMTSL2	2.2	0.00163	0.105	0.0278	5.31	24	3.57e-05	2.79	LV	CELLTYPE	control_PKP2	6	18	FB
Z83844.2	2.18	0.00153	0.0165	0.00454	2.68	24.3	3.23e-05	2.81	LV	CELLTYPE	control_PKP2	6	18	FB
AC131025.2	2.17	0.0103	0.0287	0.0075	3.22	14.8	0.000619	1.99	LV	CELLTYPE	control_PKP2	6	18	FB
HIC1	2.14	0.00356	0.093	0.0255	5.03	19.9	0.000118	2.45	LV	CELLTYPE	control_PKP2	6	18	FB
PRICKLE1	2.14	3.45e-05	0.94	0.256	8.33	50	1.01e-07	4.46	LV	CELLTYPE	control_PKP2	6	18	FB
STEAP1	2.14	0.00678	0.0163	0.00458	2.69	16.8	0.000321	2.17	LV	CELLTYPE	control_PKP2	6	18	FB
GLIS2	2.13	0.000152	0.0348	0.0101	3.68	39.7	7.76e-07	3.82	LV	CELLTYPE	control_PKP2	6	18	FB
UNC5B	2.12	0.00479	0.0837	0.0231	4.73	18.5	0.000184	2.32	LV	CELLTYPE	control_PKP2	6	18	FB
DGKI	2.11	0.0153	0.199	0.0574	5.91	13.1	0.00114	1.81	LV	CELLTYPE	control_PKP2	6	18	FB
GNA14-AS1	2.09	0.00648	0.294	0.104	6.89	17	0.000293	2.19	LV	CELLTYPE	control_PKP2	6	18	FB
IER5L	2.08	0.000526	0.151	0.046	5.63	31.2	5.39e-06	3.28	LV	CELLTYPE	control_PKP2	6	18	FB
PLEKHG3	2.08	1.6e-05	0.0515	0.0158	4.18	58.6	2.27e-08	4.8	LV	CELLTYPE	control_PKP2	6	18	FB
FN1	2.07	0.0308	2.84	0.897	9.64	10.3	0.00327	1.51	LV	CELLTYPE	control_PKP2	6	18	FB
VDR	2.07	0.00729	0.0143	0.00417	2.33	16.4	0.000363	2.14	LV	CELLTYPE	control_PKP2	6	18	FB
PLEKHG6	2.06	0.000996	0.0164	0.00467	2.57	27	1.59e-05	3	LV	CELLTYPE	control_PKP2	6	18	FB
SYNPO	2.06	0.000372	0.0422	0.0114	3.97	33.7	2.95e-06	3.43	LV	CELLTYPE	control_PKP2	6	18	FB
CARMN	2.05	0.0021	0.111	0.0293	5.17	22.7	5.2e-05	2.68	LV	CELLTYPE	control_PKP2	6	18	FB
MIDN	2.05	9.87e-05	0.0861	0.0241	4.95	42.4	4.44e-07	4.01	LV	CELLTYPE	control_PKP2	6	18	FB
TSPAN11	2.04	0.036	0.0266	0.00963	3.48	9.74	0.00412	1.44	LV	CELLTYPE	control_PKP2	6	18	FB
FOXS1	1.99	0.0479	0.0158	0.00503	2.47	8.67	0.00639	1.32	LV	CELLTYPE	control_PKP2	6	18	FB
SLC7A1	1.99	0.000926	0.0498	0.016	4.04	27.5	1.38e-05	3.03	LV	CELLTYPE	control_PKP2	6	18	FB
WISP1	1.97	0.0486	0.0456	0.0162	3.85	8.61	0.00655	1.31	LV	CELLTYPE	control_PKP2	6	18	FB
SH2D2A	1.95	0.0181	0.0191	0.00656	2.8	12.4	0.00146	1.74	LV	CELLTYPE	control_PKP2	6	18	FB
TRIB1	1.95	0.00743	0.0137	0.00293	2.38	16.3	0.000376	2.13	LV	CELLTYPE	control_PKP2	6	18	FB
AC097521.1	1.94	0.0479	0.0353	0.0122	4.03	8.66	0.00642	1.32	LV	CELLTYPE	control_PKP2	6	18	FB
SERTAD4	1.94	0.0044	0.0917	0.028	5.03	18.9	0.000163	2.36	LV	CELLTYPE	control_PKP2	6	18	FB
PECAM1	1.93	0.00203	0.112	0.0361	5.25	22.8	4.96e-05	2.69	LV	CELLTYPE	control_PKP2	6	18	FB
ELN-AS1	1.9	0.0381	0.0182	0.00515	2.75	9.51	0.00452	1.42	LV	CELLTYPE	control_PKP2	6	18	FB
GPR68	1.9	0.00651	0.0166	0.00616	2.54	17	0.000297	2.19	LV	CELLTYPE	control_PKP2	6	18	FB
ELANE	1.89	0.000742	0.0941	0.0304	5.15	29	9.27e-06	3.13	LV	CELLTYPE	control_PKP2	6	18	FB
NOTCH3	1.88	0.00739	0.0328	0.00984	3.55	16.3	0.000372	2.13	LV	CELLTYPE	control_PKP2	6	18	FB
BX322234.1	1.87	0.00154	0.13	0.0503	5.45	24.3	3.26e-05	2.81	LV	CELLTYPE	control_PKP2	6	18	FB
KCNE4	1.87	0.0021	0.101	0.0328	5.24	22.7	5.18e-05	2.68	LV	CELLTYPE	control_PKP2	6	18	FB
LAMA4	1.87	0.000709	0.415	0.146	7.22	29.3	8.72e-06	3.15	LV	CELLTYPE	control_PKP2	6	18	FB
PPL	1.87	0.000235	0.118	0.0379	5.48	37.1	1.36e-06	3.63	LV	CELLTYPE	control_PKP2	6	18	FB
PDGFRB	1.84	0.000471	0.968	0.318	8.45	31.9	4.59e-06	3.33	LV	CELLTYPE	control_PKP2	6	18	FB
PPP1R3C	1.84	0.0191	0.0345	0.0076	3.81	12.2	0.00159	1.72	LV	CELLTYPE	control_PKP2	6	18	FB
KCNQ1	1.83	3e-05	0.276	0.0892	6.65	51.9	7.19e-08	4.52	LV	CELLTYPE	control_PKP2	6	18	FB
KLF10	1.83	0.00337	0.0734	0.0209	4.8	20.2	0.000108	2.47	LV	CELLTYPE	control_PKP2	6	18	FB
CYTOR	1.82	0.00616	0.253	0.093	6.4	17.3	0.000269	2.21	LV	CELLTYPE	control_PKP2	6	18	FB
TEX26-AS1	1.82	0.0212	0.151	0.0643	5.8	11.7	0.00189	1.67	LV	CELLTYPE	control_PKP2	6	18	FB
AC003991.1	1.8	0.025	0.192	0.069	6	11.1	0.00243	1.6	LV	CELLTYPE	control_PKP2	6	18	FB
HMBS	1.8	0.00288	0.0235	0.00819	3.17	21.1	8.2e-05	2.54	LV	CELLTYPE	control_PKP2	6	18	FB
PLXND1	1.8	0.000551	0.0705	0.0228	4.72	30.9	5.84e-06	3.26	LV	CELLTYPE	control_PKP2	6	18	FB
TBX18-AS1	1.79	0.0445	0.0302	0.011	3.41	8.94	0.00572	1.35	LV	CELLTYPE	control_PKP2	6	18	FB
GPC6	1.77	0.0395	0.975	0.413	8.25	9.37	0.0048	1.4	LV	CELLTYPE	control_PKP2	6	18	FB
FHL3	1.76	0.00653	0.0793	0.0276	4.7	17	0.000299	2.18	LV	CELLTYPE	control_PKP2	6	18	FB
RAB26	1.76	0.00326	0.0327	0.0129	3.63	20.4	0.000102	2.49	LV	CELLTYPE	control_PKP2	6	18	FB
FGFR4	1.74	0.0213	0.0137	0.00479	2.55	11.7	0.0019	1.67	LV	CELLTYPE	control_PKP2	6	18	FB
NOTCH1	1.74	0.000592	0.0366	0.0127	3.73	30.4	6.61e-06	3.23	LV	CELLTYPE	control_PKP2	6	18	FB
DAB2	1.73	0.000838	0.0165	0.00565	2.59	28.2	1.14e-05	3.08	LV	CELLTYPE	control_PKP2	6	18	FB
ALDH1A3	1.72	0.00155	0.0464	0.0178	4.11	24.2	3.32e-05	2.81	LV	CELLTYPE	control_PKP2	6	18	FB
IGFBP4	1.72	0.00134	0.36	0.12	7.23	25.1	2.6e-05	2.87	LV	CELLTYPE	control_PKP2	6	18	FB
PYCR1	1.72	0.0213	0.0141	0.00559	2.45	11.7	0.0019	1.67	LV	CELLTYPE	control_PKP2	6	18	FB
SEPT9	1.72	0.00012	0.138	0.0536	5.67	41.2	5.65e-07	3.92	LV	CELLTYPE	control_PKP2	6	18	FB
PKNOX2	1.7	0.000958	0.369	0.159	6.94	27.2	1.49e-05	3.02	LV	CELLTYPE	control_PKP2	6	18	FB
CNN2	1.69	0.0129	0.017	0.00501	2.64	13.8	0.000873	1.89	LV	CELLTYPE	control_PKP2	6	18	FB
GEM	1.69	0.0318	0.0989	0.0341	5.24	10.2	0.00346	1.5	LV	CELLTYPE	control_PKP2	6	18	FB
LSP1	1.69	0.00811	0.277	0.102	6.67	15.8	0.000435	2.09	LV	CELLTYPE	control_PKP2	6	18	FB
RNF152	1.69	0.0127	0.271	0.109	6.49	13.9	0.00085	1.9	LV	CELLTYPE	control_PKP2	6	18	FB
ZC3H12A	1.67	0.00747	0.0206	0.00694	3.01	16.2	0.000381	2.13	LV	CELLTYPE	control_PKP2	6	18	FB
FAM196B	1.66	0.0445	0.0241	0.0109	3.25	8.94	0.00571	1.35	LV	CELLTYPE	control_PKP2	6	18	FB
RPS6KL1	1.66	0.0209	0.0149	0.00505	2.66	11.8	0.00185	1.68	LV	CELLTYPE	control_PKP2	6	18	FB
KCND3	1.64	0.0244	0.0867	0.0394	5.1	11.2	0.00234	1.61	LV	CELLTYPE	control_PKP2	6	18	FB
AC008569.1	1.63	0.00321	0.0246	0.011	3.27	20.5	9.91e-05	2.49	LV	CELLTYPE	control_PKP2	6	18	FB
ICAM1	1.63	0.0122	0.0253	0.00882	3.36	14.1	0.000805	1.91	LV	CELLTYPE	control_PKP2	6	18	FB
PTGIS	1.63	0.0011	0.716	0.272	8.2	26.4	1.84e-05	2.96	LV	CELLTYPE	control_PKP2	6	18	FB
SAMD11	1.63	0.00715	0.0231	0.0101	3.11	16.5	0.000355	2.15	LV	CELLTYPE	control_PKP2	6	18	FB
CDK18	1.62	0.0147	0.0297	0.00917	3.56	13.3	0.00106	1.83	LV	CELLTYPE	control_PKP2	6	18	FB
SLC7A5	1.62	0.0155	0.0317	0.0149	3.57	13.1	0.00115	1.81	LV	CELLTYPE	control_PKP2	6	18	FB
TNFAIP6	1.62	0.00067	0.262	0.0991	6.62	29.8	7.73e-06	3.17	LV	CELLTYPE	control_PKP2	6	18	FB
VCAN-AS1	1.62	0.0174	0.119	0.0527	5.28	12.6	0.00135	1.76	LV	CELLTYPE	control_PKP2	6	18	FB
AC008591.1	1.61	0.0044	0.117	0.0536	5.53	18.9	0.000164	2.36	LV	CELLTYPE	control_PKP2	6	18	FB
PVT1	1.61	0.0116	0.136	0.0543	5.52	14.3	0.000748	1.94	LV	CELLTYPE	control_PKP2	6	18	FB
GNAO1	1.6	0.0087	0.112	0.0502	5.38	15.5	0.000483	2.06	LV	CELLTYPE	control_PKP2	6	18	FB
PHF23	1.6	0.00754	0.0145	0.00521	2.46	16.2	0.000387	2.12	LV	CELLTYPE	control_PKP2	6	18	FB
PLAUR	1.6	0.00102	0.0584	0.0208	4.44	26.8	1.67e-05	2.99	LV	CELLTYPE	control_PKP2	6	18	FB
PMEPA1	1.6	0.0203	0.0598	0.0273	4.29	11.9	0.00177	1.69	LV	CELLTYPE	control_PKP2	6	18	FB
SLC1A2	1.6	0.0189	0.106	0.0529	5.35	12.3	0.00155	1.72	LV	CELLTYPE	control_PKP2	6	18	FB
CA2	1.59	0.0191	0.0261	0.0112	3.27	12.2	0.0016	1.72	LV	CELLTYPE	control_PKP2	6	18	FB
LSAMP	1.59	0.0321	0.72	0.362	8.06	10.1	0.00351	1.49	LV	CELLTYPE	control_PKP2	6	18	FB
NQO1	1.58	0.00227	0.0347	0.0116	3.69	22.3	5.86e-05	2.64	LV	CELLTYPE	control_PKP2	6	18	FB
POU5F1	1.58	0.0122	0.0251	0.0121	3.3	14.1	0.0008	1.91	LV	CELLTYPE	control_PKP2	6	18	FB
DOCK2	1.57	0.0157	0.0412	0.0223	4.1	13	0.00118	1.8	LV	CELLTYPE	control_PKP2	6	18	FB
GPRC5A	1.57	0.00745	0.0433	0.0168	4.12	16.3	0.000378	2.13	LV	CELLTYPE	control_PKP2	6	18	FB
AC073333.1	1.56	3.62e-05	0.0308	0.0124	3.55	49.5	1.11e-07	4.44	LV	CELLTYPE	control_PKP2	6	18	FB
FMNL1	1.56	0.00269	0.0617	0.026	4.53	21.4	7.52e-05	2.57	LV	CELLTYPE	control_PKP2	6	18	FB
ANGPTL2	1.55	0.0149	0.0962	0.0361	5.33	13.2	0.00109	1.83	LV	CELLTYPE	control_PKP2	6	18	FB
ASS1	1.55	0.00129	0.0241	0.00875	3.26	25.4	2.44e-05	2.89	LV	CELLTYPE	control_PKP2	6	18	FB
EHD1	1.55	0.00648	0.0355	0.0141	3.7	17	0.000293	2.19	LV	CELLTYPE	control_PKP2	6	18	FB
SLC2A6	1.55	0.00681	0.0189	0.00839	2.99	16.7	0.000327	2.17	LV	CELLTYPE	control_PKP2	6	18	FB
AC090617.4	1.54	6.56e-05	0.0822	0.0348	4.95	44.9	2.66e-07	4.18	LV	CELLTYPE	control_PKP2	6	18	FB
ATP1B3	1.54	0.0307	0.466	0.205	7.44	10.3	0.00324	1.51	LV	CELLTYPE	control_PKP2	6	18	FB
BHLHE41	1.54	0.00769	0.0418	0.0167	3.89	16.1	0.0004	2.11	LV	CELLTYPE	control_PKP2	6	18	FB
MYH13	1.54	0.00203	0.346	0.151	6.92	22.8	4.95e-05	2.69	LV	CELLTYPE	control_PKP2	6	18	FB
AC010333.2	1.53	0.000958	0.0147	0.00679	2.61	27.2	1.48e-05	3.02	LV	CELLTYPE	control_PKP2	6	18	FB
LINC01503	1.53	0.0128	0.0157	0.0075	2.77	13.9	0.000862	1.89	LV	CELLTYPE	control_PKP2	6	18	FB
RGR	1.53	0.0325	0.0204	0.00946	3.08	10.1	0.00357	1.49	LV	CELLTYPE	control_PKP2	6	18	FB
KDELR3	1.52	0.000827	0.0348	0.014	3.69	28.3	1.12e-05	3.08	LV	CELLTYPE	control_PKP2	6	18	FB
LDHA	1.52	0.00215	0.234	0.0835	6.49	22.5	5.39e-05	2.67	LV	CELLTYPE	control_PKP2	6	18	FB
TGM2	1.52	0.0415	0.0544	0.0214	4.39	9.18	0.00518	1.38	LV	CELLTYPE	control_PKP2	6	18	FB
UPP1	1.52	0.00592	0.0254	0.00943	3.22	17.5	0.000253	2.23	LV	CELLTYPE	control_PKP2	6	18	FB
ACTN1	1.51	0.00153	0.239	0.101	6.42	24.4	3.22e-05	2.81	LV	CELLTYPE	control_PKP2	6	18	FB
FGF7	1.5	0.0155	0.472	0.204	7.5	13.1	0.00116	1.81	LV	CELLTYPE	control_PKP2	6	18	FB
GXYLT2	1.5	0.000881	0.506	0.215	7.46	27.9	1.23e-05	3.06	LV	CELLTYPE	control_PKP2	6	18	FB
MTSS1L	1.5	0.00997	0.0767	0.0348	4.98	15	0.000587	2	LV	CELLTYPE	control_PKP2	6	18	FB
TGFB3	1.5	0.000993	0.0511	0.0268	4.25	27	1.57e-05	3	LV	CELLTYPE	control_PKP2	6	18	FB
VASN	1.5	0.0179	0.0502	0.0166	4.3	12.5	0.00144	1.75	LV	CELLTYPE	control_PKP2	6	18	FB
AC034102.6	1.48	0.00211	0.0288	0.0126	3.47	22.6	5.24e-05	2.68	LV	CELLTYPE	control_PKP2	6	18	FB
DAB2IP	1.48	0.00139	0.0962	0.0433	5.03	24.8	2.83e-05	2.86	LV	CELLTYPE	control_PKP2	6	18	FB
NTRK1	1.48	0.0139	0.102	0.0518	5.17	13.5	0.000973	1.86	LV	CELLTYPE	control_PKP2	6	18	FB
SEL1L3	1.48	0.00654	0.0253	0.0117	3.3	17	0.000301	2.18	LV	CELLTYPE	control_PKP2	6	18	FB
GNA14	1.47	0.0321	0.368	0.185	7.26	10.2	0.0035	1.49	LV	CELLTYPE	control_PKP2	6	18	FB
PLEKHA4	1.47	0.00141	0.0921	0.0409	5.19	24.7	2.9e-05	2.85	LV	CELLTYPE	control_PKP2	6	18	FB
AL513164.1	1.46	0.00186	0.0425	0.0198	3.97	23.3	4.32e-05	2.73	LV	CELLTYPE	control_PKP2	6	18	FB
CPNE5	1.46	0.0101	0.0227	0.00843	3.1	14.9	0.000597	2	LV	CELLTYPE	control_PKP2	6	18	FB
FBXL8	1.46	0.00644	0.0198	0.00937	2.87	17.1	0.00029	2.19	LV	CELLTYPE	control_PKP2	6	18	FB
GUCY1A1	1.46	0.00455	0.236	0.0955	6.49	18.7	0.000173	2.34	LV	CELLTYPE	control_PKP2	6	18	FB
AC025259.1	1.45	0.0443	0.0145	0.00761	2.52	8.97	0.00565	1.35	LV	CELLTYPE	control_PKP2	6	18	FB
MTHFD1L	1.45	0.00482	0.221	0.11	6.33	18.4	0.000187	2.32	LV	CELLTYPE	control_PKP2	6	18	FB
NEK6	1.45	0.00108	0.0575	0.0283	4.46	26.5	1.8e-05	2.97	LV	CELLTYPE	control_PKP2	6	18	FB
RELB	1.45	0.000996	0.0761	0.0371	4.84	27	1.59e-05	3	LV	CELLTYPE	control_PKP2	6	18	FB
AL022323.4	1.44	0.00574	0.0355	0.0155	3.82	17.7	0.00024	2.24	LV	CELLTYPE	control_PKP2	6	18	FB
HIST1H1C	1.44	0.0479	0.0235	0.00684	3.17	8.66	0.00642	1.32	LV	CELLTYPE	control_PKP2	6	18	FB
KPNA2	1.44	0.0054	0.0311	0.0126	3.62	18	0.000217	2.27	LV	CELLTYPE	control_PKP2	6	18	FB
MRC2	1.44	3.55e-05	0.696	0.326	7.95	49.7	1.07e-07	4.45	LV	CELLTYPE	control_PKP2	6	18	FB
RRBP1	1.44	0.000886	0.509	0.228	7.49	27.9	1.25e-05	3.05	LV	CELLTYPE	control_PKP2	6	18	FB
ID4	1.43	0.0295	0.0321	0.0148	3.61	10.5	0.00306	1.53	LV	CELLTYPE	control_PKP2	6	18	FB
OSMR	1.43	0.000287	0.458	0.21	7.44	35.7	1.85e-06	3.54	LV	CELLTYPE	control_PKP2	6	18	FB
SMCR5	1.43	0.00408	0.0406	0.0194	4.13	19.3	0.000144	2.39	LV	CELLTYPE	control_PKP2	6	18	FB
KCNQ1OT1	1.42	0.00251	0.418	0.178	7.24	21.7	6.83e-05	2.6	LV	CELLTYPE	control_PKP2	6	18	FB
TBX20	1.42	0.00162	1.79	0.863	9.36	24	3.51e-05	2.79	LV	CELLTYPE	control_PKP2	6	18	FB
AFAP1	1.41	0.00337	0.358	0.17	7.03	20.2	0.000108	2.47	LV	CELLTYPE	control_PKP2	6	18	FB
EPHB2	1.41	0.0145	0.0172	0.00801	2.86	13.4	0.00103	1.84	LV	CELLTYPE	control_PKP2	6	18	FB
MROH2B	1.41	0.0214	0.0714	0.0301	4.76	11.7	0.00192	1.67	LV	CELLTYPE	control_PKP2	6	18	FB
DOK1	1.4	0.000564	0.0328	0.0159	3.62	30.7	6.15e-06	3.25	LV	CELLTYPE	control_PKP2	6	18	FB
MYH4	1.4	0.02	0.0625	0.0294	4.68	12	0.00172	1.7	LV	CELLTYPE	control_PKP2	6	18	FB
NEURL1	1.4	0.00232	0.0589	0.0258	4.43	22.1	6.07e-05	2.63	LV	CELLTYPE	control_PKP2	6	18	FB
OLFM2	1.4	0.000551	0.0393	0.0178	3.93	30.9	5.83e-06	3.26	LV	CELLTYPE	control_PKP2	6	18	FB
SERPINE2	1.4	0.0461	0.298	0.117	6.74	8.8	0.00607	1.34	LV	CELLTYPE	control_PKP2	6	18	FB
KIFC3	1.39	0.0011	0.0775	0.0387	4.86	26.3	1.89e-05	2.96	LV	CELLTYPE	control_PKP2	6	18	FB
RASSF9	1.39	0.00364	0.0511	0.0222	4.25	19.8	0.000123	2.44	LV	CELLTYPE	control_PKP2	6	18	FB
TRIM47	1.39	0.0275	0.0671	0.0242	4.86	10.7	0.00278	1.56	LV	CELLTYPE	control_PKP2	6	18	FB
CA1	1.38	0.0147	0.06	0.0318	4.57	13.3	0.00106	1.83	LV	CELLTYPE	control_PKP2	6	18	FB
CHSY1	1.37	0.00612	0.277	0.141	6.59	17.3	0.000267	2.21	LV	CELLTYPE	control_PKP2	6	18	FB
CLMAT3	1.37	0.0146	0.129	0.0556	5.58	13.3	0.00105	1.84	LV	CELLTYPE	control_PKP2	6	18	FB
CYB561	1.37	0.0184	0.0327	0.0163	3.52	12.4	0.0015	1.74	LV	CELLTYPE	control_PKP2	6	18	FB
MIR22HG	1.37	0.021	0.213	0.105	6.22	11.8	0.00186	1.68	LV	CELLTYPE	control_PKP2	6	18	FB
TSPAN33	1.37	0.0296	0.0149	0.0082	2.57	10.5	0.00309	1.53	LV	CELLTYPE	control_PKP2	6	18	FB
AC015923.1	1.36	0.00279	0.108	0.0584	5.23	21.3	7.87e-05	2.55	LV	CELLTYPE	control_PKP2	6	18	FB
ADA	1.36	0.00375	0.164	0.0693	6.11	19.6	0.000129	2.43	LV	CELLTYPE	control_PKP2	6	18	FB
CD101	1.36	0.0381	0.0153	0.00845	2.58	9.51	0.00453	1.42	LV	CELLTYPE	control_PKP2	6	18	FB
CDC7	1.36	0.0106	0.0288	0.014	3.49	14.7	0.000652	1.98	LV	CELLTYPE	control_PKP2	6	18	FB
JAK3	1.36	0.00754	0.0182	0.00852	2.84	16.2	0.000387	2.12	LV	CELLTYPE	control_PKP2	6	18	FB
CYSLTR2	1.35	0.00418	0.223	0.113	6.4	19.1	0.000149	2.38	LV	CELLTYPE	control_PKP2	6	18	FB
TIGAR	1.35	0.000805	0.0541	0.0293	4.38	28.5	1.06e-05	3.09	LV	CELLTYPE	control_PKP2	6	18	FB
RNF122	1.34	0.00763	0.113	0.0566	5.44	16.1	0.000394	2.12	LV	CELLTYPE	control_PKP2	6	18	FB
SLC51B	1.34	0.00492	0.0219	0.011	3.08	18.3	0.000192	2.31	LV	CELLTYPE	control_PKP2	6	18	FB
TUBG1	1.34	0.00491	0.0163	0.00737	2.76	18.4	0.000192	2.31	LV	CELLTYPE	control_PKP2	6	18	FB
LHFPL4	1.33	0.0107	0.0209	0.0105	3.06	14.6	0.000666	1.97	LV	CELLTYPE	control_PKP2	6	18	FB
AC084032.1	1.32	0.0239	0.0375	0.0199	3.81	11.3	0.00226	1.62	LV	CELLTYPE	control_PKP2	6	18	FB
CXXC5	1.32	0.0322	0.0283	0.0124	3.41	10.1	0.00352	1.49	LV	CELLTYPE	control_PKP2	6	18	FB
F2RL1	1.32	0.0242	0.0435	0.0193	3.99	11.2	0.00231	1.62	LV	CELLTYPE	control_PKP2	6	18	FB
GRM5	1.32	0.0391	0.0671	0.0348	4.54	9.41	0.00472	1.41	LV	CELLTYPE	control_PKP2	6	18	FB
IL1R1	1.32	0.0148	0.24	0.109	6.34	13.3	0.00108	1.83	LV	CELLTYPE	control_PKP2	6	18	FB
RUNX1	1.32	0.0483	0.44	0.206	7.26	8.64	0.00648	1.32	LV	CELLTYPE	control_PKP2	6	18	FB
PPARGC1B	1.31	0.00686	0.0305	0.0111	3.57	16.7	0.000333	2.16	LV	CELLTYPE	control_PKP2	6	18	FB
C4orf19	1.3	0.000815	0.0933	0.0445	5.19	28.4	1.1e-05	3.09	LV	CELLTYPE	control_PKP2	6	18	FB
C9orf16	1.3	0.00937	0.0329	0.0143	3.66	15.2	0.000536	2.03	LV	CELLTYPE	control_PKP2	6	18	FB
CERS3	1.3	0.0264	0.0174	0.00852	2.86	10.9	0.00263	1.58	LV	CELLTYPE	control_PKP2	6	18	FB
KCNV2	1.3	0.0303	0.0258	0.0128	3.47	10.4	0.00319	1.52	LV	CELLTYPE	control_PKP2	6	18	FB
SAMD1	1.3	0.0248	0.015	0.00658	2.5	11.1	0.0024	1.61	LV	CELLTYPE	control_PKP2	6	18	FB
AC012184.1	1.29	0.0133	0.015	0.00864	2.58	13.7	0.000915	1.88	LV	CELLTYPE	control_PKP2	6	18	FB
LRP1	1.29	0.0011	0.742	0.366	8.21	26.4	1.85e-05	2.96	LV	CELLTYPE	control_PKP2	6	18	FB
IL4R	1.28	0.0114	0.137	0.0697	5.67	14.3	0.000729	1.94	LV	CELLTYPE	control_PKP2	6	18	FB
PIK3C2B	1.28	0.0157	0.0497	0.0262	4.27	13	0.00117	1.81	LV	CELLTYPE	control_PKP2	6	18	FB
PLCXD3	1.28	0.045	0.495	0.26	7.61	8.9	0.00582	1.35	LV	CELLTYPE	control_PKP2	6	18	FB
AC011511.2	1.27	0.0194	0.0213	0.0102	3.09	12.1	0.00164	1.71	LV	CELLTYPE	control_PKP2	6	18	FB
AL138760.1	1.27	0.0432	0.0249	0.0118	3.21	9.05	0.00547	1.36	LV	CELLTYPE	control_PKP2	6	18	FB
SLC16A2	1.27	0.000492	0.0913	0.0469	5.1	31.6	4.86e-06	3.31	LV	CELLTYPE	control_PKP2	6	18	FB
ADGRL3-AS1	1.26	0.0166	0.0152	0.00565	2.65	12.8	0.00127	1.78	LV	CELLTYPE	control_PKP2	6	18	FB
AZIN2	1.26	0.0309	0.11	0.0571	5.26	10.3	0.0033	1.51	LV	CELLTYPE	control_PKP2	6	18	FB
BAHCC1	1.26	0.0061	0.0471	0.0232	4.18	17.3	0.000265	2.21	LV	CELLTYPE	control_PKP2	6	18	FB
CSF1R	1.26	0.028	0.015	0.00732	2.58	10.7	0.00286	1.55	LV	CELLTYPE	control_PKP2	6	18	FB
LOXL2	1.26	0.0152	0.162	0.0851	5.89	13.1	0.00112	1.82	LV	CELLTYPE	control_PKP2	6	18	FB
ST3GAL5	1.26	0.00367	0.232	0.112	6.56	19.7	0.000125	2.44	LV	CELLTYPE	control_PKP2	6	18	FB
AC007906.2	1.25	0.0199	0.0244	0.0118	3.28	12	0.00169	1.7	LV	CELLTYPE	control_PKP2	6	18	FB
BEND6	1.25	0.019	0.0132	0.00741	2.42	12.2	0.00157	1.72	LV	CELLTYPE	control_PKP2	6	18	FB
COL1A1	1.25	0.0275	0.482	0.252	7.41	10.7	0.0028	1.56	LV	CELLTYPE	control_PKP2	6	18	FB
LINC01389	1.25	0.00356	0.0354	0.0194	3.89	19.9	0.000118	2.45	LV	CELLTYPE	control_PKP2	6	18	FB
MSC	1.25	0.0454	0.0261	0.00893	3.32	8.86	0.0059	1.34	LV	CELLTYPE	control_PKP2	6	18	FB
PDIA5	1.25	0.0263	0.105	0.0553	5.16	10.9	0.00261	1.58	LV	CELLTYPE	control_PKP2	6	18	FB
PHLDB3	1.25	0.000704	0.0467	0.024	4.18	29.4	8.55e-06	3.15	LV	CELLTYPE	control_PKP2	6	18	FB
STARD8	1.25	0.0479	0.014	0.00821	2.65	8.66	0.00642	1.32	LV	CELLTYPE	control_PKP2	6	18	FB
LEAP2	1.24	0.0121	0.0304	0.016	3.49	14.1	0.000788	1.92	LV	CELLTYPE	control_PKP2	6	18	FB
MYRFL	1.24	0.0174	0.0343	0.0202	3.94	12.6	0.00136	1.76	LV	CELLTYPE	control_PKP2	6	18	FB
GPRC5D-AS1	1.23	0.00538	0.0513	0.0224	4.29	18	0.000216	2.27	LV	CELLTYPE	control_PKP2	6	18	FB
MYH1	1.23	0.0493	0.0387	0.0211	3.78	8.57	0.00668	1.31	LV	CELLTYPE	control_PKP2	6	18	FB
NKAPL	1.23	0.00649	0.0192	0.00918	2.87	17	0.000295	2.19	LV	CELLTYPE	control_PKP2	6	18	FB
ST8SIA1	1.23	0.0146	0.27	0.148	6.79	13.3	0.00105	1.83	LV	CELLTYPE	control_PKP2	6	18	FB
ADAMTS19	1.22	0.0399	0.184	0.102	6.28	9.33	0.00488	1.4	LV	CELLTYPE	control_PKP2	6	18	FB
FICD	1.22	0.0382	0.0126	0.00697	2.4	9.5	0.00455	1.42	LV	CELLTYPE	control_PKP2	6	18	FB
HILPDA	1.22	0.0253	0.026	0.0146	3.49	11	0.00246	1.6	LV	CELLTYPE	control_PKP2	6	18	FB
AC011472.1	1.21	0.0182	0.02	0.0111	2.97	12.4	0.00147	1.74	LV	CELLTYPE	control_PKP2	6	18	FB
AL109659.1	1.21	0.0116	0.0384	0.0205	3.91	14.3	0.000744	1.94	LV	CELLTYPE	control_PKP2	6	18	FB
ELN	1.21	0.0298	1.04	0.492	8.66	10.4	0.00313	1.53	LV	CELLTYPE	control_PKP2	6	18	FB
LINC01137	1.21	0.00674	0.0218	0.0111	3.12	16.8	0.000319	2.17	LV	CELLTYPE	control_PKP2	6	18	FB
MPP7	1.21	0.00959	0.0315	0.017	3.68	15.1	0.000555	2.02	LV	CELLTYPE	control_PKP2	6	18	FB
ORAI2	1.21	0.00982	0.0507	0.0279	4.18	15	0.000574	2.01	LV	CELLTYPE	control_PKP2	6	18	FB
THBS2	1.21	0.0313	0.277	0.141	6.76	10.2	0.00337	1.5	LV	CELLTYPE	control_PKP2	6	18	FB
TRIM29	1.21	0.0455	0.0323	0.0146	3.62	8.85	0.00593	1.34	LV	CELLTYPE	control_PKP2	6	18	FB
CATSPERB	1.2	0.0397	0.57	0.302	7.71	9.34	0.00484	1.4	LV	CELLTYPE	control_PKP2	6	18	FB
PLCD3	1.2	0.00564	0.0186	0.00907	2.86	17.7	0.000234	2.25	LV	CELLTYPE	control_PKP2	6	18	FB
SYNJ2	1.2	0.00991	0.149	0.0784	5.87	15	0.000583	2	LV	CELLTYPE	control_PKP2	6	18	FB
AGBL5	1.19	0.000106	0.184	0.107	6.13	41.9	4.86e-07	3.97	LV	CELLTYPE	control_PKP2	6	18	FB
AMPD2	1.19	0.0241	0.0322	0.016	3.7	11.2	0.00229	1.62	LV	CELLTYPE	control_PKP2	6	18	FB
MICALL2	1.19	0.015	0.0969	0.0552	5.15	13.2	0.0011	1.82	LV	CELLTYPE	control_PKP2	6	18	FB
NAMPT	1.19	0.0369	0.29	0.138	6.82	9.64	0.00429	1.43	LV	CELLTYPE	control_PKP2	6	18	FB
SERTAD4-AS1	1.19	0.0177	0.0499	0.0246	4.3	12.5	0.00141	1.75	LV	CELLTYPE	control_PKP2	6	18	FB
SHC3	1.19	0.0183	0.0348	0.0196	3.79	12.4	0.00149	1.74	LV	CELLTYPE	control_PKP2	6	18	FB
TMEM217	1.19	0.038	0.0296	0.0161	3.48	9.54	0.00448	1.42	LV	CELLTYPE	control_PKP2	6	18	FB
AC107021.1	1.18	0.00847	0.171	0.0827	5.97	15.7	0.000463	2.07	LV	CELLTYPE	control_PKP2	6	18	FB
C12orf60	1.18	0.0407	0.0956	0.0529	5.09	9.25	0.00504	1.39	LV	CELLTYPE	control_PKP2	6	18	FB
CDC42EP1	1.18	0.0104	0.05	0.0211	4.28	14.8	0.000631	1.98	LV	CELLTYPE	control_PKP2	6	18	FB
COA7	1.18	0.00947	0.0166	0.00925	2.71	15.2	0.000546	2.02	LV	CELLTYPE	control_PKP2	6	18	FB
IPO9-AS1	1.18	0.000519	1.02	0.581	8.7	31.3	5.25e-06	3.29	LV	CELLTYPE	control_PKP2	6	18	FB
ADGRE5	1.17	0.0282	0.106	0.0583	5.32	10.6	0.00289	1.55	LV	CELLTYPE	control_PKP2	6	18	FB
PPIL1	1.17	0.00754	0.0151	0.00922	2.64	16.2	0.000387	2.12	LV	CELLTYPE	control_PKP2	6	18	FB
PRR5L	1.17	0.0352	0.0623	0.034	4.44	9.82	0.00399	1.45	LV	CELLTYPE	control_PKP2	6	18	FB
RHBDD3	1.17	0.000395	0.057	0.0302	4.43	33.2	3.32e-06	3.4	LV	CELLTYPE	control_PKP2	6	18	FB
STK40	1.17	0.000304	0.119	0.0657	5.47	35.3	2.05e-06	3.52	LV	CELLTYPE	control_PKP2	6	18	FB
AC005523.2	1.16	0.0314	0.0128	0.00669	2.35	10.2	0.00339	1.5	LV	CELLTYPE	control_PKP2	6	18	FB
AL049569.1	1.16	0.00108	0.0364	0.0203	3.84	26.5	1.79e-05	2.97	LV	CELLTYPE	control_PKP2	6	18	FB
NCS1	1.16	0.0347	0.019	0.0111	2.9	9.87	0.00391	1.46	LV	CELLTYPE	control_PKP2	6	18	FB
SLC44A3	1.16	0.00189	0.0156	0.008	2.64	23.2	4.45e-05	2.72	LV	CELLTYPE	control_PKP2	6	18	FB
AC005291.2	1.15	0.00964	0.061	0.0326	4.47	15.1	0.000559	2.02	LV	CELLTYPE	control_PKP2	6	18	FB
AC132192.1	1.15	0.0343	0.0305	0.0163	3.61	9.91	0.00385	1.46	LV	CELLTYPE	control_PKP2	6	18	FB
RAB13	1.15	0.00168	0.0509	0.0242	4.37	23.8	3.74e-05	2.78	LV	CELLTYPE	control_PKP2	6	18	FB
STUM	1.15	0.0105	0.0889	0.0499	5.13	14.7	0.00064	1.98	LV	CELLTYPE	control_PKP2	6	18	FB
ARID5A	1.14	0.0266	0.0355	0.0166	3.83	10.8	0.00266	1.57	LV	CELLTYPE	control_PKP2	6	18	FB
BCL9L	1.14	0.00776	0.0395	0.0222	3.92	16.1	0.000405	2.11	LV	CELLTYPE	control_PKP2	6	18	FB
CCDC34	1.14	0.0479	0.0195	0.0117	2.94	8.67	0.00641	1.32	LV	CELLTYPE	control_PKP2	6	18	FB
CHD4	1.14	0.0132	0.0419	0.0238	3.96	13.7	0.000906	1.88	LV	CELLTYPE	control_PKP2	6	18	FB
GPATCH4	1.14	0.00698	0.0426	0.0259	4.08	16.6	0.000342	2.16	LV	CELLTYPE	control_PKP2	6	18	FB
KANK2	1.14	0.000434	0.297	0.16	6.81	32.5	3.92e-06	3.36	LV	CELLTYPE	control_PKP2	6	18	FB
TPM2	1.14	0.0157	0.13	0.0553	5.72	13	0.00118	1.8	LV	CELLTYPE	control_PKP2	6	18	FB
FLNB	1.13	0.00885	0.0434	0.0247	4.1	15.5	0.000496	2.05	LV	CELLTYPE	control_PKP2	6	18	FB
KLHL11	1.13	0.0202	0.0126	0.00752	2.37	11.9	0.00176	1.69	LV	CELLTYPE	control_PKP2	6	18	FB
MFSD4A	1.13	0.0087	0.0172	0.00988	2.86	15.5	0.000483	2.06	LV	CELLTYPE	control_PKP2	6	18	FB
NRP1	1.13	0.0259	0.298	0.176	6.84	11	0.00253	1.59	LV	CELLTYPE	control_PKP2	6	18	FB
RASSF5	1.13	0.0136	0.0148	0.00716	2.62	13.6	0.000942	1.87	LV	CELLTYPE	control_PKP2	6	18	FB
TRIB2	1.13	0.000988	0.0534	0.0299	4.34	27.1	1.55e-05	3.01	LV	CELLTYPE	control_PKP2	6	18	FB
ZBTB6	1.13	0.0186	0.0218	0.0117	3.04	12.3	0.00152	1.73	LV	CELLTYPE	control_PKP2	6	18	FB
AL391121.1	1.12	0.0456	0.0164	0.00911	2.66	8.84	0.00596	1.34	LV	CELLTYPE	control_PKP2	6	18	FB
AL583824.1	1.12	0.011	0.0921	0.0568	5.21	14.5	0.000688	1.96	LV	CELLTYPE	control_PKP2	6	18	FB
GRIK1	1.12	0.0158	0.108	0.0595	5.39	13	0.0012	1.8	LV	CELLTYPE	control_PKP2	6	18	FB
NMNAT2	1.12	0.0116	0.038	0.02	3.98	14.3	0.000751	1.93	LV	CELLTYPE	control_PKP2	6	18	FB
NOCT	1.12	0.000712	0.133	0.0714	5.7	29.2	8.81e-06	3.15	LV	CELLTYPE	control_PKP2	6	18	FB
ZNF219	1.12	0.00829	0.015	0.00813	2.65	15.7	0.00045	2.08	LV	CELLTYPE	control_PKP2	6	18	FB
ABHD12B	1.11	0.00324	0.0224	0.0125	3.13	20.4	0.0001	2.49	LV	CELLTYPE	control_PKP2	6	18	FB
C8orf33	1.11	0.00144	0.0611	0.0314	4.56	24.7	2.96e-05	2.84	LV	CELLTYPE	control_PKP2	6	18	FB
GLRA1	1.11	0.0196	0.0189	0.0101	2.87	12.1	0.00165	1.71	LV	CELLTYPE	control_PKP2	6	18	FB
GPR157	1.11	0.0307	0.0738	0.0437	4.8	10.3	0.00325	1.51	LV	CELLTYPE	control_PKP2	6	18	FB
KSR1	1.11	0.00913	0.102	0.0614	5.3	15.3	0.000516	2.04	LV	CELLTYPE	control_PKP2	6	18	FB
RARA	1.11	0.0315	0.0683	0.0354	4.72	10.2	0.0034	1.5	LV	CELLTYPE	control_PKP2	6	18	FB
SOX4	1.11	0.0457	0.0704	0.0322	4.68	8.83	0.00599	1.34	LV	CELLTYPE	control_PKP2	6	18	FB
UBTD1	1.11	0.0066	0.115	0.0618	5.45	16.9	0.000306	2.18	LV	CELLTYPE	control_PKP2	6	18	FB
VASP	1.11	0.038	0.0393	0.0209	3.95	9.53	0.00449	1.42	LV	CELLTYPE	control_PKP2	6	18	FB
AL157871.4	1.1	0.0184	0.0352	0.0194	3.86	12.4	0.00149	1.74	LV	CELLTYPE	control_PKP2	6	18	FB
CENPO	1.1	0.00418	0.0558	0.0301	4.42	19.1	0.000149	2.38	LV	CELLTYPE	control_PKP2	6	18	FB
GMPPB	1.1	0.0265	0.0382	0.0205	3.99	10.9	0.00264	1.58	LV	CELLTYPE	control_PKP2	6	18	FB
SLC18A2	1.1	0.00252	0.0276	0.0148	3.5	21.7	6.92e-05	2.6	LV	CELLTYPE	control_PKP2	6	18	FB
AC007529.2	1.09	0.00643	0.209	0.105	6.39	17.1	0.000289	2.19	LV	CELLTYPE	control_PKP2	6	18	FB
AC073592.1	1.09	0.0396	0.0187	0.0114	2.92	9.35	0.00483	1.4	LV	CELLTYPE	control_PKP2	6	18	FB
FADS1	1.09	0.0196	0.0472	0.025	4.24	12.1	0.00165	1.71	LV	CELLTYPE	control_PKP2	6	18	FB
HNRNPAB	1.09	0.0338	0.0796	0.0412	4.83	9.97	0.00376	1.47	LV	CELLTYPE	control_PKP2	6	18	FB
MMACHC	1.09	0.0176	0.0136	0.007	2.44	12.6	0.00137	1.76	LV	CELLTYPE	control_PKP2	6	18	FB
TES	1.09	0.0465	0.0271	0.0156	3.35	8.77	0.00613	1.33	LV	CELLTYPE	control_PKP2	6	18	FB
AVIL	1.08	0.00375	0.13	0.0769	5.56	19.6	0.000129	2.43	LV	CELLTYPE	control_PKP2	6	18	FB
MIR133A1HG	1.08	0.0325	0.0204	0.00918	3.13	10.1	0.00357	1.49	LV	CELLTYPE	control_PKP2	6	18	FB
NAB2	1.08	0.0181	0.0259	0.014	3.47	12.4	0.00146	1.74	LV	CELLTYPE	control_PKP2	6	18	FB
PLAT	1.08	0.034	0.029	0.0163	3.5	9.94	0.00381	1.47	LV	CELLTYPE	control_PKP2	6	18	FB
SLC19A3	1.08	0.0108	0.0209	0.012	3.15	14.6	0.000672	1.97	LV	CELLTYPE	control_PKP2	6	18	FB
ZNF668	1.08	0.0384	0.0237	0.0117	3.23	9.48	0.00458	1.42	LV	CELLTYPE	control_PKP2	6	18	FB
AC069368.1	1.07	0.00423	0.0464	0.027	4.25	19.1	0.000152	2.37	LV	CELLTYPE	control_PKP2	6	18	FB
ADAMTS17	1.07	0.0214	0.226	0.139	6.52	11.7	0.00192	1.67	LV	CELLTYPE	control_PKP2	6	18	FB
LMNA	1.07	0.0261	0.255	0.132	6.68	10.9	0.00258	1.58	LV	CELLTYPE	control_PKP2	6	18	FB
PAMR1	1.07	0.0117	0.412	0.25	7.42	14.2	0.000758	1.93	LV	CELLTYPE	control_PKP2	6	18	FB
SMG6	1.07	0.000888	0.777	0.445	8.2	27.8	1.26e-05	3.05	LV	CELLTYPE	control_PKP2	6	18	FB
SPACA6	1.07	0.00284	0.0927	0.0535	5.1	21.2	8.07e-05	2.55	LV	CELLTYPE	control_PKP2	6	18	FB
TPM4	1.07	0.0174	0.267	0.152	6.62	12.6	0.00135	1.76	LV	CELLTYPE	control_PKP2	6	18	FB
TYMP	1.07	0.00809	0.122	0.0718	5.58	15.9	0.000432	2.09	LV	CELLTYPE	control_PKP2	6	18	FB
CIITA	1.06	0.0209	0.0173	0.0104	2.83	11.8	0.00185	1.68	LV	CELLTYPE	control_PKP2	6	18	FB
LMOD3	1.06	0.0256	0.027	0.0123	3.39	11	0.0025	1.59	LV	CELLTYPE	control_PKP2	6	18	FB
PLAC9	1.06	0.0479	0.415	0.217	7.42	8.67	0.0064	1.32	LV	CELLTYPE	control_PKP2	6	18	FB
SERPINE3	1.06	0.0105	0.0549	0.0316	4.4	14.8	0.000634	1.98	LV	CELLTYPE	control_PKP2	6	18	FB
STK10	1.06	0.00764	0.082	0.0542	5.02	16.1	0.000397	2.12	LV	CELLTYPE	control_PKP2	6	18	FB
CCDC97	1.05	0.00544	0.0516	0.0305	4.3	17.9	0.000221	2.26	LV	CELLTYPE	control_PKP2	6	18	FB
ETHE1	1.05	0.00604	0.0455	0.0259	4.18	17.4	0.00026	2.22	LV	CELLTYPE	control_PKP2	6	18	FB
FHOD1	1.05	0.00681	0.0184	0.0096	2.9	16.7	0.000326	2.17	LV	CELLTYPE	control_PKP2	6	18	FB
FLOT1	1.05	0.00308	0.189	0.103	6.25	20.7	9.32e-05	2.51	LV	CELLTYPE	control_PKP2	6	18	FB
SPAG1	1.05	0.0454	0.118	0.0704	5.45	8.87	0.00589	1.34	LV	CELLTYPE	control_PKP2	6	18	FB
ZNF385A	1.05	0.0291	0.0358	0.0168	3.82	10.5	0.003	1.54	LV	CELLTYPE	control_PKP2	6	18	FB
ENTPD7	1.04	0.019	0.0396	0.0246	3.88	12.2	0.00157	1.72	LV	CELLTYPE	control_PKP2	6	18	FB
GSEC	1.04	0.0449	0.0127	0.00774	2.46	8.91	0.00579	1.35	LV	CELLTYPE	control_PKP2	6	18	FB
LIMK1	1.04	0.0147	0.0317	0.0178	3.59	13.3	0.00106	1.83	LV	CELLTYPE	control_PKP2	6	18	FB
PDLIM7	1.04	0.0292	0.162	0.0885	5.95	10.5	0.00302	1.53	LV	CELLTYPE	control_PKP2	6	18	FB
PGP	1.04	0.0399	0.0979	0.057	5.13	9.33	0.00488	1.4	LV	CELLTYPE	control_PKP2	6	18	FB
RAI14	1.04	0.0043	0.131	0.0818	5.6	19	0.000157	2.37	LV	CELLTYPE	control_PKP2	6	18	FB
REC114	1.04	0.0202	0.0425	0.0261	3.99	11.9	0.00176	1.69	LV	CELLTYPE	control_PKP2	6	18	FB
ATAD3A	1.03	0.0334	0.0279	0.0165	3.45	10	0.0037	1.48	LV	CELLTYPE	control_PKP2	6	18	FB
CSKMT	1.03	0.00369	0.0452	0.0269	4.12	19.7	0.000126	2.43	LV	CELLTYPE	control_PKP2	6	18	FB
FRMD6-AS2	1.03	0.0178	0.0173	0.00936	2.86	12.5	0.00142	1.75	LV	CELLTYPE	control_PKP2	6	18	FB
RPLP0	1.03	0.0383	0.309	0.126	7.03	9.48	0.00458	1.42	LV	CELLTYPE	control_PKP2	6	18	FB
XBP1	1.03	0.0132	0.185	0.0977	6.19	13.7	0.000904	1.88	LV	CELLTYPE	control_PKP2	6	18	FB
AC008467.1	1.02	0.0446	0.0311	0.0188	3.59	8.93	0.00574	1.35	LV	CELLTYPE	control_PKP2	6	18	FB
ARG2	1.02	0.00445	0.0684	0.0421	4.79	18.8	0.000166	2.35	LV	CELLTYPE	control_PKP2	6	18	FB
ARHGEF40	1.02	0.00826	0.157	0.0969	5.9	15.8	0.000447	2.08	LV	CELLTYPE	control_PKP2	6	18	FB
COL1A2	1.02	0.0164	1.39	0.818	8.99	12.8	0.00126	1.78	LV	CELLTYPE	control_PKP2	6	18	FB
MTHFR	1.02	0.000362	0.105	0.0637	5.35	34.3	2.58e-06	3.44	LV	CELLTYPE	control_PKP2	6	18	FB
PHGDH	1.02	0.0224	0.0713	0.0359	4.8	11.5	0.00208	1.65	LV	CELLTYPE	control_PKP2	6	18	FB
PTPA	1.02	0.0444	0.0756	0.0399	4.95	8.96	0.00567	1.35	LV	CELLTYPE	control_PKP2	6	18	FB
RAB29	1.02	0.00642	0.0333	0.0204	3.73	17.1	0.000288	2.19	LV	CELLTYPE	control_PKP2	6	18	FB
SBNO2	1.02	0.00424	0.0832	0.0501	4.95	19.1	0.000153	2.37	LV	CELLTYPE	control_PKP2	6	18	FB
TP53RK	1.02	0.0333	0.0183	0.0105	2.87	10	0.00369	1.48	LV	CELLTYPE	control_PKP2	6	18	FB
AP003086.2	1.01	0.00168	0.898	0.582	8.45	23.8	3.72e-05	2.78	LV	CELLTYPE	control_PKP2	6	18	FB
CAPN5	1.01	0.031	0.0327	0.0208	3.68	10.3	0.00331	1.51	LV	CELLTYPE	control_PKP2	6	18	FB
NLRC4	1.01	0.0146	0.0191	0.011	2.9	13.3	0.00105	1.84	LV	CELLTYPE	control_PKP2	6	18	FB
RERG	1.01	0.0447	0.433	0.255	7.52	8.92	0.00576	1.35	LV	CELLTYPE	control_PKP2	6	18	FB
CCDC8	1	0.0155	0.0403	0.0231	3.96	13.1	0.00115	1.81	LV	CELLTYPE	control_PKP2	6	18	FB
ENG	1	0.00836	0.479	0.264	7.71	15.7	0.000455	2.08	LV	CELLTYPE	control_PKP2	6	18	FB
HOOK2	1	0.00201	0.183	0.104	6.25	22.9	4.88e-05	2.7	LV	CELLTYPE	control_PKP2	6	18	FB
FAM50A	0.999	0.0177	0.0605	0.0322	4.69	12.5	0.0014	1.75	LV	CELLTYPE	control_PKP2	6	18	FB
RHCE	0.999	0.0327	0.0139	0.00835	2.55	10.1	0.00359	1.49	LV	CELLTYPE	control_PKP2	6	18	FB
ALDH18A1	0.998	0.0153	0.087	0.0557	5	13.1	0.00114	1.81	LV	CELLTYPE	control_PKP2	6	18	FB
CSTF2T	0.996	0.0157	0.0256	0.0137	3.39	13	0.00119	1.8	LV	CELLTYPE	control_PKP2	6	18	FB
GLIPR2	0.996	0.00913	0.118	0.0667	5.48	15.4	0.000514	2.04	LV	CELLTYPE	control_PKP2	6	18	FB
RNF212B	0.996	0.00982	0.0396	0.0224	4.06	15	0.000573	2.01	LV	CELLTYPE	control_PKP2	6	18	FB
AC100830.1	0.991	0.00304	0.0277	0.0165	3.51	20.8	9.04e-05	2.52	LV	CELLTYPE	control_PKP2	6	18	FB
IDI2-AS1	0.991	0.0419	0.013	0.00665	2.44	9.14	0.00527	1.38	LV	CELLTYPE	control_PKP2	6	18	FB
COL12A1	0.99	0.0402	0.586	0.368	7.89	9.28	0.00496	1.4	LV	CELLTYPE	control_PKP2	6	18	FB
RAB3D	0.986	0.00186	0.0337	0.0207	3.78	23.3	4.35e-05	2.73	LV	CELLTYPE	control_PKP2	6	18	FB
ABCB9	0.984	0.00861	0.0246	0.0153	3.34	15.6	0.000475	2.06	LV	CELLTYPE	control_PKP2	6	18	FB
AC017083.3	0.983	0.0089	0.0532	0.0349	4.4	15.4	0.000499	2.05	LV	CELLTYPE	control_PKP2	6	18	FB
ETV4	0.982	0.00129	0.0453	0.0289	4.17	25.4	2.39e-05	2.89	LV	CELLTYPE	control_PKP2	6	18	FB
LDHAL6A	0.982	0.0415	0.0236	0.0145	3.21	9.17	0.0052	1.38	LV	CELLTYPE	control_PKP2	6	18	FB
COL5A1	0.98	0.016	0.643	0.415	7.89	12.9	0.00121	1.8	LV	CELLTYPE	control_PKP2	6	18	FB
PPP1R18	0.977	0.0102	0.045	0.0247	4.14	14.9	0.000609	1.99	LV	CELLTYPE	control_PKP2	6	18	FB
DHX33	0.975	0.0238	0.0435	0.0297	4.06	11.3	0.00224	1.62	LV	CELLTYPE	control_PKP2	6	18	FB
TWIST2	0.975	0.0171	0.193	0.116	6.27	12.7	0.00132	1.77	LV	CELLTYPE	control_PKP2	6	18	FB
FAM227B	0.974	0.0327	0.367	0.234	7.17	10.1	0.0036	1.49	LV	CELLTYPE	control_PKP2	6	18	FB
FRMD6-AS1	0.974	0.026	0.0544	0.0317	4.36	10.9	0.00256	1.58	LV	CELLTYPE	control_PKP2	6	18	FB
MIRLET7BHG	0.971	0.00651	0.405	0.252	7.21	17	0.000297	2.19	LV	CELLTYPE	control_PKP2	6	18	FB
NID2	0.971	0.00352	0.371	0.199	7.15	20	0.000115	2.45	LV	CELLTYPE	control_PKP2	6	18	FB
SLC24A1	0.97	0.0393	0.0568	0.035	4.42	9.4	0.00474	1.41	LV	CELLTYPE	control_PKP2	6	18	FB
NFATC1	0.967	0.02	0.0466	0.0283	4.19	12	0.00172	1.7	LV	CELLTYPE	control_PKP2	6	18	FB
DDX21	0.958	0.0333	0.289	0.172	6.72	10	0.00369	1.48	LV	CELLTYPE	control_PKP2	6	18	FB
AL606489.1	0.953	0.0469	0.044	0.0298	4.04	8.74	0.00621	1.33	LV	CELLTYPE	control_PKP2	6	18	FB
MPDU1	0.95	0.0114	0.0502	0.0297	4.35	14.3	0.000731	1.94	LV	CELLTYPE	control_PKP2	6	18	FB
STPG4	0.95	0.00356	0.0246	0.0154	3.38	19.9	0.000119	2.45	LV	CELLTYPE	control_PKP2	6	18	FB
REXO4	0.948	0.00101	0.0538	0.032	4.4	26.8	1.64e-05	3	LV	CELLTYPE	control_PKP2	6	18	FB
LOXL3	0.947	0.0139	0.0927	0.059	5.13	13.5	0.000971	1.86	LV	CELLTYPE	control_PKP2	6	18	FB
CSRP1	0.946	0.036	0.0816	0.0445	5	9.73	0.00413	1.44	LV	CELLTYPE	control_PKP2	6	18	FB
PPP1R11	0.946	0.0191	0.0356	0.0233	3.84	12.2	0.00158	1.72	LV	CELLTYPE	control_PKP2	6	18	FB
PPP1R3B	0.946	0.0166	0.0221	0.0126	3.17	12.8	0.00127	1.78	LV	CELLTYPE	control_PKP2	6	18	FB
TNFRSF19	0.944	0.00345	0.468	0.28	7.54	20.1	0.000113	2.46	LV	CELLTYPE	control_PKP2	6	18	FB
BIN1	0.943	0.0176	0.0281	0.0161	3.57	12.6	0.00138	1.75	LV	CELLTYPE	control_PKP2	6	18	FB
CSF1	0.943	0.00544	0.0846	0.0481	5.1	17.9	0.000219	2.26	LV	CELLTYPE	control_PKP2	6	18	FB
PDZK1	0.942	0.0475	0.0676	0.0416	4.72	8.71	0.0063	1.32	LV	CELLTYPE	control_PKP2	6	18	FB
NFKB2	0.94	0.0434	0.0329	0.0212	3.78	9.03	0.00551	1.36	LV	CELLTYPE	control_PKP2	6	18	FB
AL139095.4	0.938	0.0151	0.0832	0.0538	5.06	13.2	0.0011	1.82	LV	CELLTYPE	control_PKP2	6	18	FB
TRIP10	0.938	0.00224	0.177	0.101	6.26	22.3	5.74e-05	2.65	LV	CELLTYPE	control_PKP2	6	18	FB
GLI2	0.935	0.023	0.146	0.106	5.75	11.4	0.00215	1.64	LV	CELLTYPE	control_PKP2	6	18	FB
SLC25A25	0.935	0.00307	0.0487	0.0286	4.27	20.7	9.24e-05	2.51	LV	CELLTYPE	control_PKP2	6	18	FB
DACT3	0.934	0.0371	0.0132	0.0093	2.58	9.62	0.00433	1.43	LV	CELLTYPE	control_PKP2	6	18	FB
PKM	0.934	0.0263	0.178	0.0925	6.18	10.9	0.00261	1.58	LV	CELLTYPE	control_PKP2	6	18	FB
STEAP4	0.931	0.0454	0.379	0.228	7.22	8.86	0.0059	1.34	LV	CELLTYPE	control_PKP2	6	18	FB
BHLHE40-AS1	0.928	0.0349	0.026	0.019	3.44	9.85	0.00394	1.46	LV	CELLTYPE	control_PKP2	6	18	FB
CYFIP2	0.928	0.028	0.0361	0.0245	3.81	10.7	0.00286	1.55	LV	CELLTYPE	control_PKP2	6	18	FB
RASL12	0.927	0.0191	0.0491	0.0312	4.25	12.2	0.0016	1.72	LV	CELLTYPE	control_PKP2	6	18	FB
TEAD2	0.927	0.0199	0.0319	0.0195	3.76	12	0.00171	1.7	LV	CELLTYPE	control_PKP2	6	18	FB
LINC00535	0.925	0.0298	0.2	0.131	6.35	10.4	0.00313	1.53	LV	CELLTYPE	control_PKP2	6	18	FB
TMEM8A	0.924	0.01	0.0376	0.025	3.88	14.9	0.000593	2	LV	CELLTYPE	control_PKP2	6	18	FB
ABCC4	0.919	0.0124	0.241	0.168	6.59	14	0.000828	1.91	LV	CELLTYPE	control_PKP2	6	18	FB
SLC14A2	0.919	0.0272	0.0523	0.0327	4.41	10.8	0.00275	1.56	LV	CELLTYPE	control_PKP2	6	18	FB
TMEM214	0.919	0.0415	0.0614	0.0369	4.63	9.17	0.00519	1.38	LV	CELLTYPE	control_PKP2	6	18	FB
AC006547.1	0.918	0.00686	0.0407	0.0248	4.04	16.7	0.000332	2.16	LV	CELLTYPE	control_PKP2	6	18	FB
AC009163.4	0.917	0.00671	0.0188	0.0111	2.99	16.8	0.000314	2.17	LV	CELLTYPE	control_PKP2	6	18	FB
HSPB8	0.916	0.0389	0.031	0.0179	3.74	9.43	0.00467	1.41	LV	CELLTYPE	control_PKP2	6	18	FB
PTGES2	0.916	0.00389	0.0635	0.0333	4.69	19.5	0.000135	2.41	LV	CELLTYPE	control_PKP2	6	18	FB
ZBTB24	0.916	0.0295	0.042	0.0284	4	10.5	0.00307	1.53	LV	CELLTYPE	control_PKP2	6	18	FB
CHD3	0.914	0.0123	0.0675	0.0432	4.68	14.1	0.000811	1.91	LV	CELLTYPE	control_PKP2	6	18	FB
NAA40	0.911	0.0117	0.0222	0.0133	3.18	14.2	0.000759	1.93	LV	CELLTYPE	control_PKP2	6	18	FB
ARHGEF3	0.909	0.0315	0.221	0.169	6.53	10.2	0.00342	1.5	LV	CELLTYPE	control_PKP2	6	18	FB
C16orf91	0.908	0.0361	0.0172	0.0105	2.8	9.72	0.00415	1.44	LV	CELLTYPE	control_PKP2	6	18	FB
IRF1	0.905	0.0144	0.0505	0.0319	4.41	13.4	0.00102	1.84	LV	CELLTYPE	control_PKP2	6	18	FB
OAF	0.905	0.0445	0.319	0.189	7.01	8.95	0.00568	1.35	LV	CELLTYPE	control_PKP2	6	18	FB
MPG	0.903	0.011	0.205	0.116	6.38	14.5	0.000686	1.96	LV	CELLTYPE	control_PKP2	6	18	FB
DOCK6	0.902	0.0322	0.235	0.162	6.58	10.1	0.00353	1.49	LV	CELLTYPE	control_PKP2	6	18	FB
KIRREL1	0.902	0.00574	0.193	0.123	6.25	17.7	0.000239	2.24	LV	CELLTYPE	control_PKP2	6	18	FB
NFE2L3	0.902	0.00373	0.0412	0.0259	4.08	19.6	0.000128	2.43	LV	CELLTYPE	control_PKP2	6	18	FB
BTG1	0.9	0.0368	0.225	0.126	6.55	9.66	0.00425	1.43	LV	CELLTYPE	control_PKP2	6	18	FB
FAM102A	0.899	0.0327	0.0245	0.0172	3.37	10.1	0.00359	1.49	LV	CELLTYPE	control_PKP2	6	18	FB
POLA2	0.899	0.021	0.136	0.0814	5.74	11.8	0.00186	1.68	LV	CELLTYPE	control_PKP2	6	18	FB
TNFRSF10D	0.897	0.0471	0.0216	0.0155	3.14	8.73	0.00623	1.33	LV	CELLTYPE	control_PKP2	6	18	FB
AC243964.2	0.896	0.00681	0.0459	0.0285	4.22	16.7	0.000328	2.17	LV	CELLTYPE	control_PKP2	6	18	FB
AC013472.2	0.895	0.00592	0.0282	0.0204	3.53	17.5	0.000252	2.23	LV	CELLTYPE	control_PKP2	6	18	FB
PKD1L3	0.892	0.0409	0.0475	0.0318	4.21	9.24	0.00506	1.39	LV	CELLTYPE	control_PKP2	6	18	FB
SURF4	0.889	0.0125	0.158	0.0957	5.9	14	0.000836	1.9	LV	CELLTYPE	control_PKP2	6	18	FB
ENO1	0.886	0.0381	0.155	0.0828	5.94	9.51	0.00453	1.42	LV	CELLTYPE	control_PKP2	6	18	FB
SREBF1	0.886	0.0418	0.153	0.0992	5.93	9.14	0.00526	1.38	LV	CELLTYPE	control_PKP2	6	18	FB
ZCCHC24	0.885	0.00803	0.177	0.112	6.1	15.9	0.000426	2.1	LV	CELLTYPE	control_PKP2	6	18	FB
MYOF	0.884	0.0179	0.191	0.14	6.25	12.5	0.00143	1.75	LV	CELLTYPE	control_PKP2	6	18	FB
NGF	0.882	0.0193	0.475	0.323	7.59	12.2	0.00162	1.71	LV	CELLTYPE	control_PKP2	6	18	FB
AP000317.1	0.88	0.0362	0.0238	0.0173	3.32	9.71	0.00417	1.44	LV	CELLTYPE	control_PKP2	6	18	FB
CCDC65	0.88	0.00307	0.146	0.0983	5.88	20.7	9.29e-05	2.51	LV	CELLTYPE	control_PKP2	6	18	FB
DNAH17	0.88	0.0226	0.0244	0.0157	3.49	11.5	0.0021	1.65	LV	CELLTYPE	control_PKP2	6	18	FB
SH3BP2	0.88	0.026	0.0273	0.0186	3.49	11	0.00255	1.59	LV	CELLTYPE	control_PKP2	6	18	FB
SPRTN	0.88	0.0129	0.0722	0.0476	4.78	13.8	0.000872	1.89	LV	CELLTYPE	control_PKP2	6	18	FB
GPX8	0.879	0.0152	0.0583	0.0347	4.54	13.2	0.00112	1.82	LV	CELLTYPE	control_PKP2	6	18	FB
TMEM104	0.879	0.014	0.0265	0.0181	3.45	13.5	0.000986	1.85	LV	CELLTYPE	control_PKP2	6	18	FB
ADAT1	0.878	0.0074	0.0323	0.0225	3.71	16.3	0.000374	2.13	LV	CELLTYPE	control_PKP2	6	18	FB
C19orf48	0.874	0.0369	0.0223	0.0125	3.16	9.64	0.00429	1.43	LV	CELLTYPE	control_PKP2	6	18	FB
PLPPR2	0.874	0.0424	0.0262	0.0156	3.52	9.1	0.00535	1.37	LV	CELLTYPE	control_PKP2	6	18	FB
KIAA1671	0.872	0.0346	0.111	0.0779	5.55	9.88	0.00389	1.46	LV	CELLTYPE	control_PKP2	6	18	FB
HDAC1	0.87	0.0184	0.0322	0.0193	3.8	12.4	0.0015	1.74	LV	CELLTYPE	control_PKP2	6	18	FB
SMC1B	0.869	0.00809	0.0462	0.0321	4.23	15.9	0.000433	2.09	LV	CELLTYPE	control_PKP2	6	18	FB
SYT2	0.869	0.0449	0.0226	0.0137	3.24	8.91	0.0058	1.35	LV	CELLTYPE	control_PKP2	6	18	FB
ZNF70	0.869	0.028	0.0203	0.0142	3.06	10.7	0.00286	1.55	LV	CELLTYPE	control_PKP2	6	18	FB
AC068631.1	0.868	0.0261	0.0133	0.0083	2.53	10.9	0.00258	1.58	LV	CELLTYPE	control_PKP2	6	18	FB
SPDL1	0.865	0.0215	0.0201	0.0133	3.06	11.7	0.00193	1.67	LV	CELLTYPE	control_PKP2	6	18	FB
CAMK2G	0.864	0.0393	0.055	0.0364	4.51	9.39	0.00475	1.41	LV	CELLTYPE	control_PKP2	6	18	FB
SLC25A44	0.863	0.0224	0.0247	0.0168	3.31	11.5	0.00207	1.65	LV	CELLTYPE	control_PKP2	6	18	FB
ARPC5L	0.862	0.0424	0.0327	0.0182	3.72	9.1	0.00535	1.37	LV	CELLTYPE	control_PKP2	6	18	FB
AC016722.2	0.86	0.0229	0.0376	0.0251	4.05	11.4	0.00214	1.64	LV	CELLTYPE	control_PKP2	6	18	FB
C19orf18	0.858	0.0211	0.0209	0.0141	3.18	11.8	0.00188	1.67	LV	CELLTYPE	control_PKP2	6	18	FB
ETS1	0.856	0.00236	0.149	0.096	5.86	22	6.23e-05	2.63	LV	CELLTYPE	control_PKP2	6	18	FB
CPT1C	0.855	0.0457	0.0147	0.00899	2.72	8.82	0.006	1.34	LV	CELLTYPE	control_PKP2	6	18	FB
NAV1	0.855	0.00457	1.24	0.862	8.94	18.7	0.000174	2.34	LV	CELLTYPE	control_PKP2	6	18	FB
ZC2HC1C	0.854	0.02	0.0243	0.0166	3.32	12	0.00173	1.7	LV	CELLTYPE	control_PKP2	6	18	FB
HEATR3	0.852	0.0248	0.0496	0.0328	4.24	11.1	0.0024	1.61	LV	CELLTYPE	control_PKP2	6	18	FB
FUOM	0.85	0.042	0.0275	0.0167	3.45	9.13	0.00529	1.38	LV	CELLTYPE	control_PKP2	6	18	FB
GNL3	0.849	0.01	0.141	0.0911	5.78	15	0.000591	2	LV	CELLTYPE	control_PKP2	6	18	FB
COL6A2	0.848	0.0155	1.88	1.22	9.55	13.1	0.00115	1.81	LV	CELLTYPE	control_PKP2	6	18	FB
DAP	0.848	0.00557	0.141	0.0923	5.78	17.8	0.000229	2.25	LV	CELLTYPE	control_PKP2	6	18	FB
C11orf95	0.847	0.0122	0.0278	0.0183	3.46	14.1	0.000799	1.91	LV	CELLTYPE	control_PKP2	6	18	FB
MLX	0.846	0.00252	0.1	0.0681	5.3	21.7	6.89e-05	2.6	LV	CELLTYPE	control_PKP2	6	18	FB
NECAB3	0.846	0.0275	0.0313	0.0191	3.65	10.7	0.00279	1.56	LV	CELLTYPE	control_PKP2	6	18	FB
ISOC1	0.844	0.0142	0.0384	0.0246	3.99	13.5	0.000999	1.85	LV	CELLTYPE	control_PKP2	6	18	FB
ST3GAL2	0.844	0.0143	0.0786	0.0559	4.95	13.4	0.00101	1.85	LV	CELLTYPE	control_PKP2	6	18	FB
TBX18	0.843	0.00558	0.305	0.209	6.93	17.8	0.00023	2.25	LV	CELLTYPE	control_PKP2	6	18	FB
ZYX	0.842	0.0347	0.0553	0.0342	4.54	9.87	0.00392	1.46	LV	CELLTYPE	control_PKP2	6	18	FB
TGFB1	0.84	0.00692	0.162	0.0998	6.01	16.6	0.000339	2.16	LV	CELLTYPE	control_PKP2	6	18	FB
C16orf95	0.839	0.0339	0.0229	0.0142	3.21	9.96	0.00377	1.47	LV	CELLTYPE	control_PKP2	6	18	FB
SYNE3	0.839	0.013	0.127	0.091	5.66	13.8	0.000884	1.89	LV	CELLTYPE	control_PKP2	6	18	FB
RTRAF	0.835	0.04	0.125	0.0737	5.58	9.31	0.00492	1.4	LV	CELLTYPE	control_PKP2	6	18	FB
STAT3	0.835	0.0129	0.799	0.552	8.3	13.8	0.000875	1.89	LV	CELLTYPE	control_PKP2	6	18	FB
ZSWIM4	0.835	0.0483	0.0821	0.0535	5.05	8.64	0.00648	1.32	LV	CELLTYPE	control_PKP2	6	18	FB
G6PD	0.834	0.0296	0.0284	0.0146	3.58	10.5	0.00308	1.53	LV	CELLTYPE	control_PKP2	6	18	FB
ZFAS1	0.834	0.0362	0.181	0.121	6.07	9.71	0.00417	1.44	LV	CELLTYPE	control_PKP2	6	18	FB
AC027698.1	0.831	0.0108	0.199	0.134	6.32	14.6	0.000669	1.97	LV	CELLTYPE	control_PKP2	6	18	FB
AP002892.1	0.829	0.0392	0.0185	0.0148	2.98	9.4	0.00473	1.41	LV	CELLTYPE	control_PKP2	6	18	FB
AL137186.2	0.828	0.0309	0.0316	0.021	3.78	10.3	0.0033	1.51	LV	CELLTYPE	control_PKP2	6	18	FB
FKBP14	0.828	0.0313	0.0462	0.0301	4.16	10.2	0.00336	1.51	LV	CELLTYPE	control_PKP2	6	18	FB
NRBF2	0.826	0.0079	0.0631	0.0397	4.61	16	0.000416	2.1	LV	CELLTYPE	control_PKP2	6	18	FB
ESRRA	0.824	0.00756	0.0779	0.0461	5.02	16.2	0.000389	2.12	LV	CELLTYPE	control_PKP2	6	18	FB
AC010997.3	0.822	0.0471	0.0286	0.0192	3.63	8.73	0.00624	1.33	LV	CELLTYPE	control_PKP2	6	18	FB
ABCC2	0.821	0.0385	0.0129	0.00905	2.57	9.46	0.00461	1.41	LV	CELLTYPE	control_PKP2	6	18	FB
CTNS	0.82	0.0492	0.0551	0.0384	4.44	8.58	0.00665	1.31	LV	CELLTYPE	control_PKP2	6	18	FB
PALMD	0.819	0.0241	0.12	0.0687	5.61	11.2	0.00229	1.62	LV	CELLTYPE	control_PKP2	6	18	FB
EVA1A	0.817	0.0361	0.0308	0.0212	3.8	9.72	0.00415	1.44	LV	CELLTYPE	control_PKP2	6	18	FB
TNFRSF1B	0.815	0.0261	0.0239	0.0171	3.39	10.9	0.00257	1.58	LV	CELLTYPE	control_PKP2	6	18	FB
AC006064.2	0.814	0.036	0.0486	0.034	4.24	9.75	0.00411	1.44	LV	CELLTYPE	control_PKP2	6	18	FB
APOL3	0.814	0.0248	0.109	0.0767	5.51	11.1	0.00241	1.6	LV	CELLTYPE	control_PKP2	6	18	FB
COL15A1	0.814	0.0399	1.6	1.11	9.34	9.32	0.00489	1.4	LV	CELLTYPE	control_PKP2	6	18	FB
SLC51A	0.814	0.0174	0.041	0.0269	4.1	12.6	0.00135	1.76	LV	CELLTYPE	control_PKP2	6	18	FB
AC022146.2	0.813	0.0239	0.0682	0.0468	4.89	11.3	0.00225	1.62	LV	CELLTYPE	control_PKP2	6	18	FB
ARFIP2	0.813	0.0198	0.0424	0.0274	4.18	12	0.00169	1.7	LV	CELLTYPE	control_PKP2	6	18	FB
LINC02334	0.813	0.0197	0.0289	0.0177	3.54	12.1	0.00166	1.71	LV	CELLTYPE	control_PKP2	6	18	FB
RPS6KA4	0.811	0.0485	0.0166	0.0119	2.88	8.62	0.00652	1.31	LV	CELLTYPE	control_PKP2	6	18	FB
DNMT1	0.81	0.034	0.13	0.0915	5.66	9.95	0.00379	1.47	LV	CELLTYPE	control_PKP2	6	18	FB
LRRC23	0.81	0.00865	0.0742	0.0502	4.93	15.6	0.000478	2.06	LV	CELLTYPE	control_PKP2	6	18	FB
C6orf132	0.809	0.0365	0.0245	0.0171	3.35	9.69	0.00421	1.44	LV	CELLTYPE	control_PKP2	6	18	FB
PNO1	0.808	0.0422	0.0482	0.034	4.26	9.11	0.00533	1.37	LV	CELLTYPE	control_PKP2	6	18	FB
ZDHHC14	0.806	0.0479	0.182	0.142	6.24	8.67	0.00641	1.32	LV	CELLTYPE	control_PKP2	6	18	FB
SNRNP27	0.804	0.0177	0.0157	0.0097	2.71	12.5	0.00141	1.75	LV	CELLTYPE	control_PKP2	6	18	FB
AC068675.1	0.8	0.0369	0.0205	0.0144	3.18	9.64	0.00429	1.43	LV	CELLTYPE	control_PKP2	6	18	FB
POLR3D	0.797	0.0242	0.0352	0.0263	3.81	11.2	0.0023	1.62	LV	CELLTYPE	control_PKP2	6	18	FB
SYNGAP1-AS1	0.796	0.00947	0.0426	0.032	4.13	15.2	0.000546	2.02	LV	CELLTYPE	control_PKP2	6	18	FB
TFR2	0.796	0.0409	0.0132	0.0099	2.61	9.23	0.00507	1.39	LV	CELLTYPE	control_PKP2	6	18	FB
BARD1	0.794	0.027	0.0491	0.0345	4.3	10.8	0.00271	1.57	LV	CELLTYPE	control_PKP2	6	18	FB
FRMD6	0.789	0.0148	0.363	0.243	7.16	13.2	0.00108	1.83	LV	CELLTYPE	control_PKP2	6	18	FB
YARS	0.789	0.0156	0.155	0.106	5.94	13	0.00116	1.81	LV	CELLTYPE	control_PKP2	6	18	FB
BZW2	0.788	0.0087	0.155	0.103	5.91	15.5	0.000485	2.06	LV	CELLTYPE	control_PKP2	6	18	FB
SH2B3	0.788	0.0239	0.0802	0.0563	4.96	11.3	0.00226	1.62	LV	CELLTYPE	control_PKP2	6	18	FB
SHISA5	0.788	0.038	0.103	0.0664	5.42	9.53	0.00448	1.42	LV	CELLTYPE	control_PKP2	6	18	FB
AC010524.1	0.787	0.0216	0.0278	0.0186	3.54	11.7	0.00194	1.67	LV	CELLTYPE	control_PKP2	6	18	FB
EHD2	0.784	0.00621	0.0702	0.0417	4.88	17.3	0.000272	2.21	LV	CELLTYPE	control_PKP2	6	18	FB
SURF6	0.784	0.0102	0.0392	0.0255	3.99	14.9	0.000609	1.99	LV	CELLTYPE	control_PKP2	6	18	FB
AC019130.1	0.781	0.0105	0.113	0.0848	5.53	14.7	0.000638	1.98	LV	CELLTYPE	control_PKP2	6	18	FB
ARPC5	0.78	0.0177	0.177	0.117	6.12	12.5	0.0014	1.75	LV	CELLTYPE	control_PKP2	6	18	FB
VAV2	0.78	0.0138	0.079	0.0579	4.96	13.6	0.000962	1.86	LV	CELLTYPE	control_PKP2	6	18	FB
AC007163.1	0.779	0.0479	0.0519	0.0369	4.41	8.67	0.00639	1.32	LV	CELLTYPE	control_PKP2	6	18	FB
HEXIM1	0.778	0.0247	0.0574	0.0362	4.54	11.1	0.00239	1.61	LV	CELLTYPE	control_PKP2	6	18	FB
SEPT6	0.778	0.036	0.196	0.139	6.27	9.75	0.00411	1.44	LV	CELLTYPE	control_PKP2	6	18	FB
MTFR1	0.777	0.00337	0.215	0.156	6.43	20.2	0.000108	2.47	LV	CELLTYPE	control_PKP2	6	18	FB
SLFN5	0.775	0.00532	0.0752	0.0518	4.9	18	0.000212	2.27	LV	CELLTYPE	control_PKP2	6	18	FB
KANK3	0.77	0.0382	0.0352	0.0245	3.9	9.5	0.00455	1.42	LV	CELLTYPE	control_PKP2	6	18	FB
TXLNA	0.77	0.00616	0.0904	0.0665	5.13	17.3	0.000269	2.21	LV	CELLTYPE	control_PKP2	6	18	FB
RAP2B	0.768	0.0386	0.0195	0.0144	3.01	9.45	0.00463	1.41	LV	CELLTYPE	control_PKP2	6	18	FB
CREB3L2	0.765	0.0191	0.573	0.414	7.77	12.2	0.00159	1.72	LV	CELLTYPE	control_PKP2	6	18	FB
PLOD2	0.765	0.0197	0.226	0.152	6.45	12.1	0.00167	1.71	LV	CELLTYPE	control_PKP2	6	18	FB
RWDD1	0.765	0.00642	0.101	0.0664	5.31	17.1	0.000287	2.19	LV	CELLTYPE	control_PKP2	6	18	FB
DNHD1	0.764	0.00552	0.164	0.12	6.04	17.8	0.000226	2.26	LV	CELLTYPE	control_PKP2	6	18	FB
SLC5A9	0.763	0.0148	0.151	0.106	6	13.3	0.00108	1.83	LV	CELLTYPE	control_PKP2	6	18	FB
BCAR1	0.759	0.0495	0.0366	0.0223	3.85	8.56	0.00671	1.31	LV	CELLTYPE	control_PKP2	6	18	FB
MYL6	0.759	0.0494	0.301	0.183	7.05	8.56	0.0067	1.31	LV	CELLTYPE	control_PKP2	6	18	FB
CLIP2	0.758	0.0227	0.103	0.0782	5.42	11.4	0.00211	1.64	LV	CELLTYPE	control_PKP2	6	18	FB
CUEDC1	0.758	0.0112	0.161	0.122	6.03	14.4	0.000706	1.95	LV	CELLTYPE	control_PKP2	6	18	FB
ELF4	0.758	0.0316	0.0293	0.0212	3.56	10.2	0.00342	1.5	LV	CELLTYPE	control_PKP2	6	18	FB
PDE7A	0.755	0.0128	0.465	0.324	7.56	13.9	0.00086	1.89	LV	CELLTYPE	control_PKP2	6	18	FB
HK1	0.754	0.00468	0.246	0.169	6.6	18.6	0.000179	2.33	LV	CELLTYPE	control_PKP2	6	18	FB
RNF24	0.753	0.0066	0.505	0.354	7.69	16.9	0.000306	2.18	LV	CELLTYPE	control_PKP2	6	18	FB
AKR1A1	0.751	0.0138	0.173	0.12	6.09	13.6	0.000958	1.86	LV	CELLTYPE	control_PKP2	6	18	FB
SLC52A2	0.751	0.0383	0.0411	0.0274	4.05	9.49	0.00456	1.42	LV	CELLTYPE	control_PKP2	6	18	FB
TACC2	0.75	0.0469	0.138	0.0893	5.83	8.74	0.0062	1.33	LV	CELLTYPE	control_PKP2	6	18	FB
ZNRF1	0.75	0.0276	0.0573	0.0447	4.6	10.7	0.00281	1.56	LV	CELLTYPE	control_PKP2	6	18	FB
AL020995.1	0.749	0.0224	0.0883	0.0677	5.15	11.5	0.00207	1.65	LV	CELLTYPE	control_PKP2	6	18	FB
ENAH	0.749	0.0131	0.295	0.205	6.85	13.8	0.000892	1.88	LV	CELLTYPE	control_PKP2	6	18	FB
MUS81	0.748	0.00304	0.0751	0.052	4.96	20.8	9.06e-05	2.52	LV	CELLTYPE	control_PKP2	6	18	FB
NARS	0.748	0.0106	0.102	0.0631	5.33	14.7	0.000656	1.97	LV	CELLTYPE	control_PKP2	6	18	FB
ARHGEF37	0.747	0.0204	0.0501	0.036	4.34	11.9	0.00179	1.69	LV	CELLTYPE	control_PKP2	6	18	FB
FAM118B	0.745	0.00711	0.0618	0.0467	4.62	16.5	0.000351	2.15	LV	CELLTYPE	control_PKP2	6	18	FB
FAM129B	0.745	0.0087	0.0681	0.05	4.75	15.5	0.000484	2.06	LV	CELLTYPE	control_PKP2	6	18	FB
PCOLCE-AS1	0.743	0.0455	0.0182	0.0137	2.99	8.85	0.00593	1.34	LV	CELLTYPE	control_PKP2	6	18	FB
PLEKHA6	0.742	0.00545	0.321	0.218	7.03	17.9	0.000222	2.26	LV	CELLTYPE	control_PKP2	6	18	FB
GPR180	0.741	0.0456	0.0922	0.0676	5.14	8.84	0.00596	1.34	LV	CELLTYPE	control_PKP2	6	18	FB
SINHCAF	0.738	0.0393	0.0424	0.0268	4.07	9.39	0.00475	1.41	LV	CELLTYPE	control_PKP2	6	18	FB
CMTM7	0.737	0.00621	0.119	0.0917	5.68	17.3	0.000273	2.21	LV	CELLTYPE	control_PKP2	6	18	FB
E2F5	0.737	0.0423	0.0299	0.0233	3.59	9.11	0.00533	1.37	LV	CELLTYPE	control_PKP2	6	18	FB
GFPT1	0.735	0.00659	0.333	0.266	7.05	16.9	0.000304	2.18	LV	CELLTYPE	control_PKP2	6	18	FB
TMEM45A	0.733	0.0465	0.153	0.0994	5.98	8.77	0.00613	1.33	LV	CELLTYPE	control_PKP2	6	18	FB
NOC2L	0.732	0.0236	0.0991	0.0725	5.3	11.3	0.00221	1.63	LV	CELLTYPE	control_PKP2	6	18	FB
ABCB8	0.73	0.031	0.0614	0.0469	4.56	10.3	0.00332	1.51	LV	CELLTYPE	control_PKP2	6	18	FB
NUCB1-AS1	0.73	0.0385	0.0257	0.0166	3.44	9.47	0.00461	1.41	LV	CELLTYPE	control_PKP2	6	18	FB
VMP1	0.73	0.0344	0.685	0.478	8.02	9.91	0.00386	1.46	LV	CELLTYPE	control_PKP2	6	18	FB
AC091045.1	0.729	0.0379	0.0757	0.0556	4.93	9.55	0.00444	1.42	LV	CELLTYPE	control_PKP2	6	18	FB
CLP1	0.727	0.0329	0.0222	0.0141	3.17	10.1	0.00363	1.48	LV	CELLTYPE	control_PKP2	6	18	FB
PHKG2	0.726	0.0197	0.0282	0.0183	3.61	12.1	0.00167	1.71	LV	CELLTYPE	control_PKP2	6	18	FB
AP001453.1	0.725	0.0286	0.0347	0.0266	3.84	10.6	0.00293	1.54	LV	CELLTYPE	control_PKP2	6	18	FB
DDX39A	0.725	0.042	0.0508	0.032	4.48	9.13	0.0053	1.38	LV	CELLTYPE	control_PKP2	6	18	FB
AP001439.1	0.724	0.0288	0.0436	0.0345	4.24	10.6	0.00296	1.54	LV	CELLTYPE	control_PKP2	6	18	FB
SCUBE3	0.724	0.0223	0.0578	0.0441	4.69	11.5	0.00204	1.65	LV	CELLTYPE	control_PKP2	6	18	FB
PNKP	0.723	0.00777	0.146	0.105	5.87	16.1	0.000406	2.11	LV	CELLTYPE	control_PKP2	6	18	FB
VCAN	0.723	0.0457	0.867	0.658	8.38	8.82	0.006	1.34	LV	CELLTYPE	control_PKP2	6	18	FB
SCAMP1-AS1	0.722	0.0315	0.0264	0.0193	3.44	10.2	0.0034	1.5	LV	CELLTYPE	control_PKP2	6	18	FB
ACOT2	0.721	0.0242	0.0338	0.0224	3.81	11.2	0.0023	1.62	LV	CELLTYPE	control_PKP2	6	18	FB
ARHGAP29	0.719	0.0148	0.578	0.408	7.9	13.2	0.00108	1.83	LV	CELLTYPE	control_PKP2	6	18	FB
OPA3	0.719	0.0243	0.0541	0.0401	4.46	11.2	0.00232	1.61	LV	CELLTYPE	control_PKP2	6	18	FB
MSH6	0.718	0.0106	0.0728	0.0525	4.87	14.7	0.000651	1.98	LV	CELLTYPE	control_PKP2	6	18	FB
TRIOBP	0.718	0.0124	0.248	0.195	6.64	14	0.000828	1.91	LV	CELLTYPE	control_PKP2	6	18	FB
ACLY	0.717	0.00809	0.0851	0.0633	5.1	15.9	0.000433	2.09	LV	CELLTYPE	control_PKP2	6	18	FB
DAPK3	0.717	0.00939	0.108	0.0789	5.42	15.2	0.000539	2.03	LV	CELLTYPE	control_PKP2	6	18	FB
POR	0.717	0.0157	0.118	0.0809	5.63	13	0.00118	1.8	LV	CELLTYPE	control_PKP2	6	18	FB
BMP1	0.714	0.0182	0.0937	0.0679	5.19	12.4	0.00147	1.74	LV	CELLTYPE	control_PKP2	6	18	FB
TKT	0.714	0.0217	0.0492	0.0299	4.29	11.6	0.00196	1.66	LV	CELLTYPE	control_PKP2	6	18	FB
ASPHD1	0.712	0.0159	0.0402	0.0329	4.12	13	0.0012	1.8	LV	CELLTYPE	control_PKP2	6	18	FB
LYSMD3	0.711	0.00918	0.0847	0.0595	5.06	15.3	0.000521	2.04	LV	CELLTYPE	control_PKP2	6	18	FB
B4GALT4-AS1	0.71	0.0397	0.0209	0.0154	3.13	9.34	0.00486	1.4	LV	CELLTYPE	control_PKP2	6	18	FB
NMT1	0.71	0.00479	0.283	0.197	6.9	18.5	0.000184	2.32	LV	CELLTYPE	control_PKP2	6	18	FB
MAP7D1	0.705	0.0203	0.0797	0.0534	5.01	11.9	0.00176	1.69	LV	CELLTYPE	control_PKP2	6	18	FB
MARS	0.703	0.00671	0.0869	0.062	5.14	16.8	0.000313	2.17	LV	CELLTYPE	control_PKP2	6	18	FB
ZNF16	0.703	0.0164	0.043	0.0355	4.2	12.8	0.00125	1.79	LV	CELLTYPE	control_PKP2	6	18	FB
PML	0.702	0.0383	0.0733	0.0519	4.91	9.49	0.00457	1.42	LV	CELLTYPE	control_PKP2	6	18	FB
PLPP1	0.699	0.0393	0.527	0.376	7.71	9.38	0.00477	1.41	LV	CELLTYPE	control_PKP2	6	18	FB
RABIF	0.698	0.0462	0.0403	0.0302	4.05	8.79	0.00608	1.34	LV	CELLTYPE	control_PKP2	6	18	FB
BCAR3	0.697	0.0483	0.144	0.11	5.91	8.64	0.00647	1.32	LV	CELLTYPE	control_PKP2	6	18	FB
CALU	0.696	0.0214	0.355	0.262	7.13	11.7	0.00192	1.67	LV	CELLTYPE	control_PKP2	6	18	FB
GORAB	0.695	0.00404	0.0569	0.042	4.52	19.3	0.000142	2.39	LV	CELLTYPE	control_PKP2	6	18	FB
SRA1	0.695	0.0291	0.119	0.0841	5.58	10.5	0.003	1.54	LV	CELLTYPE	control_PKP2	6	18	FB
KLHL5	0.692	0.00653	0.158	0.12	6	17	0.000299	2.18	LV	CELLTYPE	control_PKP2	6	18	FB
AC087276.2	0.69	0.0483	0.0283	0.0211	3.64	8.63	0.0065	1.32	LV	CELLTYPE	control_PKP2	6	18	FB
AIMP2	0.688	0.0198	0.0822	0.0615	5.01	12	0.00169	1.7	LV	CELLTYPE	control_PKP2	6	18	FB
PLEKHA8	0.688	0.0131	0.077	0.0583	4.96	13.8	0.000894	1.88	LV	CELLTYPE	control_PKP2	6	18	FB
PWWP2A	0.684	0.00592	0.319	0.248	6.98	17.5	0.000252	2.23	LV	CELLTYPE	control_PKP2	6	18	FB
MOB3A	0.683	0.0191	0.115	0.0823	5.49	12.2	0.00159	1.72	LV	CELLTYPE	control_PKP2	6	18	FB
SPARC	0.683	0.0447	0.392	0.253	7.28	8.92	0.00576	1.35	LV	CELLTYPE	control_PKP2	6	18	FB
MCM3AP-AS1	0.682	0.0259	0.0485	0.0389	4.45	11	0.00254	1.59	LV	CELLTYPE	control_PKP2	6	18	FB
MEIOC	0.681	0.0275	0.0209	0.0156	3.14	10.7	0.00278	1.56	LV	CELLTYPE	control_PKP2	6	18	FB
E4F1	0.68	0.013	0.047	0.0349	4.25	13.8	0.00088	1.89	LV	CELLTYPE	control_PKP2	6	18	FB
BAG2	0.678	0.0135	0.105	0.0779	5.39	13.7	0.00093	1.87	LV	CELLTYPE	control_PKP2	6	18	FB
PKD2L2	0.677	0.0153	0.0678	0.0505	4.82	13.1	0.00113	1.82	LV	CELLTYPE	control_PKP2	6	18	FB
UQCRFS1	0.677	0.0191	0.0919	0.0627	5.27	12.2	0.0016	1.72	LV	CELLTYPE	control_PKP2	6	18	FB
TICAM1	0.676	0.0388	0.0306	0.0213	3.65	9.44	0.00467	1.41	LV	CELLTYPE	control_PKP2	6	18	FB
ANAPC13	0.67	0.0262	0.0251	0.0157	3.43	10.9	0.0026	1.58	LV	CELLTYPE	control_PKP2	6	18	FB
Z82217.1	0.67	0.0152	0.0639	0.0506	4.74	13.2	0.00111	1.82	LV	CELLTYPE	control_PKP2	6	18	FB
SEC61B	0.669	0.036	0.138	0.0931	5.86	9.74	0.00412	1.44	LV	CELLTYPE	control_PKP2	6	18	FB
TSHZ3	0.664	0.0238	0.368	0.283	7.23	11.3	0.00224	1.62	LV	CELLTYPE	control_PKP2	6	18	FB
FBXL18	0.662	0.0178	0.0575	0.0443	4.6	12.5	0.00142	1.75	LV	CELLTYPE	control_PKP2	6	18	FB
NEAT1	0.662	0.032	7.15	5.22	11.5	10.2	0.00349	1.49	LV	CELLTYPE	control_PKP2	6	18	FB
DLGAP4-AS1	0.659	0.0404	0.0692	0.0578	4.81	9.27	0.00498	1.39	LV	CELLTYPE	control_PKP2	6	18	FB
TLE2	0.659	0.0404	0.189	0.143	6.3	9.27	0.00499	1.39	LV	CELLTYPE	control_PKP2	6	18	FB
EPAS1	0.658	0.0203	0.381	0.28	7.27	11.9	0.00178	1.69	LV	CELLTYPE	control_PKP2	6	18	FB
ALKBH2	0.656	0.0309	0.0498	0.0359	4.36	10.3	0.00329	1.51	LV	CELLTYPE	control_PKP2	6	18	FB
PTRH2	0.653	0.0353	0.195	0.154	6.24	9.81	0.00401	1.45	LV	CELLTYPE	control_PKP2	6	18	FB
DDX18	0.651	0.00631	0.308	0.229	6.95	17.2	0.000279	2.2	LV	CELLTYPE	control_PKP2	6	18	FB
RNF6	0.65	0.0216	0.0529	0.0414	4.44	11.7	0.00194	1.67	LV	CELLTYPE	control_PKP2	6	18	FB
TIMM17A	0.65	0.0456	0.0865	0.062	5.08	8.84	0.00597	1.34	LV	CELLTYPE	control_PKP2	6	18	FB
RHOBTB2	0.649	0.0131	0.0319	0.0249	3.78	13.8	0.000889	1.88	LV	CELLTYPE	control_PKP2	6	18	FB
AP001160.1	0.646	0.038	0.0407	0.0349	4.18	9.54	0.00447	1.42	LV	CELLTYPE	control_PKP2	6	18	FB
ALKBH4	0.644	0.0244	0.0322	0.0218	3.7	11.2	0.00234	1.61	LV	CELLTYPE	control_PKP2	6	18	FB
ABCF1	0.643	0.0101	0.0883	0.065	5.17	14.9	0.000595	2	LV	CELLTYPE	control_PKP2	6	18	FB
TIMM8B	0.64	0.0128	0.0548	0.0382	4.53	13.9	0.000864	1.89	LV	CELLTYPE	control_PKP2	6	18	FB
STAG3	0.639	0.0307	0.0699	0.052	4.9	10.3	0.00324	1.51	LV	CELLTYPE	control_PKP2	6	18	FB
GUCY1B1	0.638	0.0347	0.0858	0.062	5.13	9.87	0.00392	1.46	LV	CELLTYPE	control_PKP2	6	18	FB
AL035634.1	0.635	0.0239	0.0352	0.0286	3.93	11.3	0.00226	1.62	LV	CELLTYPE	control_PKP2	6	18	FB
MAN2A2	0.635	0.0356	0.051	0.0368	4.43	9.79	0.00405	1.45	LV	CELLTYPE	control_PKP2	6	18	FB
HDAC7	0.634	0.0216	0.234	0.181	6.59	11.7	0.00195	1.67	LV	CELLTYPE	control_PKP2	6	18	FB
SLC31A1	0.631	0.0303	0.0558	0.0439	4.5	10.4	0.00319	1.52	LV	CELLTYPE	control_PKP2	6	18	FB
ZNF786	0.624	0.0361	0.0432	0.0365	4.17	9.73	0.00414	1.44	LV	CELLTYPE	control_PKP2	6	18	FB
CBX1	0.622	0.0288	0.0575	0.0406	4.54	10.6	0.00295	1.54	LV	CELLTYPE	control_PKP2	6	18	FB
DNAAF2	0.622	0.0187	0.0409	0.0298	4.09	12.3	0.00153	1.73	LV	CELLTYPE	control_PKP2	6	18	FB
MED8	0.622	0.0358	0.054	0.0413	4.47	9.77	0.00408	1.45	LV	CELLTYPE	control_PKP2	6	18	FB
SLC2A9	0.621	0.0242	0.0373	0.0287	3.95	11.2	0.00231	1.62	LV	CELLTYPE	control_PKP2	6	18	FB
NKIRAS1	0.618	0.036	0.0769	0.0567	4.93	9.74	0.00412	1.44	LV	CELLTYPE	control_PKP2	6	18	FB
AC073342.1	0.617	0.011	0.0394	0.0316	4.04	14.5	0.000684	1.96	LV	CELLTYPE	control_PKP2	6	18	FB
PTRH1	0.617	0.0331	0.0457	0.0375	4.3	10	0.00366	1.48	LV	CELLTYPE	control_PKP2	6	18	FB
AC010997.5	0.614	0.0495	0.0236	0.0204	3.4	8.55	0.00673	1.31	LV	CELLTYPE	control_PKP2	6	18	FB
CERCAM	0.613	0.0445	0.1	0.0774	5.34	8.94	0.00571	1.35	LV	CELLTYPE	control_PKP2	6	18	FB
EIF2S2	0.612	0.0199	0.189	0.138	6.26	12	0.0017	1.7	LV	CELLTYPE	control_PKP2	6	18	FB
TACO1	0.612	0.029	0.0238	0.0178	3.32	10.5	0.00299	1.54	LV	CELLTYPE	control_PKP2	6	18	FB
COMMD2	0.611	0.00947	0.131	0.106	5.73	15.2	0.000547	2.02	LV	CELLTYPE	control_PKP2	6	18	FB
MCFD2	0.606	0.0155	0.115	0.0864	5.57	13.1	0.00116	1.81	LV	CELLTYPE	control_PKP2	6	18	FB
TXNDC9	0.606	0.0406	0.0753	0.058	4.91	9.26	0.00502	1.39	LV	CELLTYPE	control_PKP2	6	18	FB
PPA1	0.605	0.0369	0.137	0.103	5.8	9.64	0.00429	1.43	LV	CELLTYPE	control_PKP2	6	18	FB
FAM171A1	0.603	0.0412	0.292	0.25	6.91	9.21	0.00511	1.39	LV	CELLTYPE	control_PKP2	6	18	FB
SLC16A1	0.601	0.0442	0.0359	0.0266	3.94	8.98	0.00563	1.35	LV	CELLTYPE	control_PKP2	6	18	FB
PGAM1	0.599	0.0393	0.114	0.082	5.53	9.39	0.00476	1.41	LV	CELLTYPE	control_PKP2	6	18	FB
CIAO1	0.597	0.0101	0.125	0.101	5.66	14.9	0.000601	1.99	LV	CELLTYPE	control_PKP2	6	18	FB
PUM3	0.596	0.0275	0.347	0.283	7.13	10.7	0.0028	1.56	LV	CELLTYPE	control_PKP2	6	18	FB
CHFR	0.593	0.0445	0.211	0.172	6.36	8.94	0.00573	1.35	LV	CELLTYPE	control_PKP2	6	18	FB
CDAN1	0.592	0.00939	0.0678	0.054	4.82	15.2	0.00054	2.03	LV	CELLTYPE	control_PKP2	6	18	FB
POLR1C	0.591	0.0232	0.141	0.119	5.87	11.4	0.00217	1.64	LV	CELLTYPE	control_PKP2	6	18	FB
COPS6	0.588	0.0368	0.123	0.0889	5.72	9.66	0.00426	1.43	LV	CELLTYPE	control_PKP2	6	18	FB
EIF5B	0.582	0.0134	0.276	0.202	6.85	13.7	0.000923	1.87	LV	CELLTYPE	control_PKP2	6	18	FB
IFT43	0.581	0.00686	0.214	0.183	6.45	16.7	0.000333	2.16	LV	CELLTYPE	control_PKP2	6	18	FB
ASPSCR1	0.578	0.0201	0.069	0.052	4.83	12	0.00174	1.7	LV	CELLTYPE	control_PKP2	6	18	FB
ZNF335	0.578	0.0315	0.0769	0.0643	5.01	10.2	0.00341	1.5	LV	CELLTYPE	control_PKP2	6	18	FB
TBL2	0.575	0.0355	0.0391	0.0303	4.01	9.79	0.00404	1.45	LV	CELLTYPE	control_PKP2	6	18	FB
TMEM138	0.575	0.0136	0.07	0.0534	4.88	13.6	0.000946	1.87	LV	CELLTYPE	control_PKP2	6	18	FB
TRABD	0.573	0.0463	0.106	0.0824	5.5	8.79	0.00609	1.33	LV	CELLTYPE	control_PKP2	6	18	FB
ETV6	0.572	0.0139	0.397	0.332	7.36	13.5	0.000973	1.86	LV	CELLTYPE	control_PKP2	6	18	FB
WDYHV1	0.571	0.0275	0.0402	0.0328	4.05	10.7	0.00277	1.56	LV	CELLTYPE	control_PKP2	6	18	FB
BCL2L14	0.57	0.0176	0.172	0.137	6.15	12.6	0.00138	1.75	LV	CELLTYPE	control_PKP2	6	18	FB
TCHP	0.567	0.0259	0.151	0.127	5.93	11	0.00254	1.59	LV	CELLTYPE	control_PKP2	6	18	FB
ANGPT2	0.565	0.0317	0.225	0.191	6.52	10.2	0.00345	1.5	LV	CELLTYPE	control_PKP2	6	18	FB
EIF2B4	0.556	0.0221	0.0574	0.0415	4.61	11.6	0.00201	1.66	LV	CELLTYPE	control_PKP2	6	18	FB
DRG1	0.555	0.00777	0.192	0.156	6.28	16	0.000407	2.11	LV	CELLTYPE	control_PKP2	6	18	FB
GOLGA2	0.553	0.0384	0.119	0.0959	5.59	9.47	0.00459	1.42	LV	CELLTYPE	control_PKP2	6	18	FB
SAP30L-AS1	0.553	0.0393	0.134	0.124	5.75	9.39	0.00474	1.41	LV	CELLTYPE	control_PKP2	6	18	FB
ARHGEF2	0.549	0.0237	0.172	0.135	6.16	11.3	0.00222	1.63	LV	CELLTYPE	control_PKP2	6	18	FB
KCTD10	0.545	0.0311	0.0493	0.0391	4.37	10.3	0.00333	1.51	LV	CELLTYPE	control_PKP2	6	18	FB
PLCD1	0.535	0.019	0.0487	0.0357	4.39	12.2	0.00157	1.72	LV	CELLTYPE	control_PKP2	6	18	FB
NMNAT1	0.532	0.0163	0.0697	0.0622	4.85	12.9	0.00124	1.79	LV	CELLTYPE	control_PKP2	6	18	FB
PHLDB2	0.526	0.0176	0.351	0.298	7.17	12.6	0.00138	1.75	LV	CELLTYPE	control_PKP2	6	18	FB
FILIP1L	0.525	0.0308	0.862	0.737	8.49	10.3	0.00327	1.51	LV	CELLTYPE	control_PKP2	6	18	FB
AC074032.1	0.516	0.0209	0.411	0.363	7.42	11.8	0.00184	1.68	LV	CELLTYPE	control_PKP2	6	18	FB
PRKACA	0.515	0.021	0.0675	0.054	4.83	11.8	0.00186	1.68	LV	CELLTYPE	control_PKP2	6	18	FB
TMEM223	0.508	0.0223	0.0467	0.0361	4.3	11.5	0.00205	1.65	LV	CELLTYPE	control_PKP2	6	18	FB

## Sheet: control_PVneg
Gene	logFC	FDR	mean_exp_control	mean_exp_genotype	logCPM	F	PValue	FDR_plot	Region	annotation_level	comparison	Observations_genotype	Observations_reference	cell_state
CCL2	3.65	0.00057	0.531	0.116	7.87	27.1	1.24e-05	3.24	LV	CELLTYPE	control_PVneg	8	18	FB
RASD1	3.52	0.000381	0.0624	0.015	4.55	30.1	5.65e-06	3.42	LV	CELLTYPE	control_PVneg	8	18	FB
MYH6	3.42	0.000137	0.0291	0.00362	3.45	37.3	9.63e-07	3.86	LV	CELLTYPE	control_PVneg	8	18	FB
NPPC	3.38	0.00493	0.214	0.0429	6.33	15.6	0.000425	2.31	LV	CELLTYPE	control_PVneg	8	18	FB
ACE2	3.29	0.000647	0.0629	0.012	4.51	26.4	1.51e-05	3.19	LV	CELLTYPE	control_PVneg	8	18	FB
CXCL1	3.18	0.00839	0.0237	0.00754	3.64	13.3	0.000978	2.08	LV	CELLTYPE	control_PVneg	8	18	FB
CHI3L1	3.08	0.0408	0.0137	0.00553	2.46	7.39	0.0107	1.39	LV	CELLTYPE	control_PVneg	8	18	FB
LINC00881	3.07	0.00298	0.0214	0.00563	3.37	18	0.000192	2.53	LV	CELLTYPE	control_PVneg	8	18	FB
MARCKSL1	2.88	0.000121	0.0696	0.0163	4.73	38.4	7.48e-07	3.92	LV	CELLTYPE	control_PVneg	8	18	FB
G0S2	2.87	0.000209	0.0348	0.0091	3.88	33.9	2.13e-06	3.68	LV	CELLTYPE	control_PVneg	8	18	FB
KAZN-AS1	2.85	0.00163	0.0734	0.0131	4.59	21	7.38e-05	2.79	LV	CELLTYPE	control_PVneg	8	18	FB
APLNR	2.8	0.0114	0.0673	0.024	4.81	12.1	0.00155	1.94	LV	CELLTYPE	control_PVneg	8	18	FB
HES1	2.73	0.00435	0.521	0.148	7.9	16.2	0.000344	2.36	LV	CELLTYPE	control_PVneg	8	18	FB
ANKRD2	2.71	0.00208	0.0434	0.00725	4.07	19.8	0.000107	2.68	LV	CELLTYPE	control_PVneg	8	18	FB
LIPG	2.71	0.0328	0.0266	0.00426	2.92	8.09	0.00788	1.48	LV	CELLTYPE	control_PVneg	8	18	FB
AC022034.2	2.67	0.000553	0.0198	0.0051	2.92	27.3	1.16e-05	3.26	LV	CELLTYPE	control_PVneg	8	18	FB
BICDL1	2.67	0.0016	0.0295	0.012	3.68	21.1	7.17e-05	2.8	LV	CELLTYPE	control_PVneg	8	18	FB
NPTX2	2.67	0.00739	0.0236	0.00311	2.97	13.8	0.000807	2.13	LV	CELLTYPE	control_PVneg	8	18	FB
CCL11	2.62	0.00398	0.105	0.0381	5.63	16.7	0.000296	2.4	LV	CELLTYPE	control_PVneg	8	18	FB
ADGRL3-AS1	2.6	5.49e-05	0.0152	0.00333	2.6	45.8	1.54e-07	4.26	LV	CELLTYPE	control_PVneg	8	18	FB
FGFR4	2.6	0.00041	0.0137	0.00393	2.53	29.3	6.85e-06	3.39	LV	CELLTYPE	control_PVneg	8	18	FB
RPS17	2.6	0.0129	0.0269	0.0134	3.72	11.5	0.00191	1.89	LV	CELLTYPE	control_PVneg	8	18	FB
PLA2G2A	2.57	0.0276	0.509	0.285	8.07	8.7	0.00607	1.56	LV	CELLTYPE	control_PVneg	8	18	FB
FYB2	2.53	0.00241	0.013	0.00216	2.4	19	0.000136	2.62	LV	CELLTYPE	control_PVneg	8	18	FB
ELANE	2.52	1.66e-06	0.0941	0.0238	5.06	90.6	1.21e-10	5.78	LV	CELLTYPE	control_PVneg	8	18	FB
APOE	2.46	0.00479	0.372	0.12	7.43	15.8	0.0004	2.32	LV	CELLTYPE	control_PVneg	8	18	FB
AC007529.2	2.43	2.5e-06	0.209	0.0584	6.24	79.3	5.47e-10	5.6	LV	CELLTYPE	control_PVneg	8	18	FB
AL353653.1	2.35	0.000244	0.0654	0.0187	4.72	32.9	2.72e-06	3.61	LV	CELLTYPE	control_PVneg	8	18	FB
RPS6KL1	2.34	0.00131	0.0149	0.00507	2.65	22.3	4.95e-05	2.88	LV	CELLTYPE	control_PVneg	8	18	FB
ADM	2.33	0.00533	0.0554	0.015	4.64	15.2	0.000492	2.27	LV	CELLTYPE	control_PVneg	8	18	FB
F3	2.31	9.53e-05	0.0239	0.0074	3.18	40.7	4.46e-07	4.02	LV	CELLTYPE	control_PVneg	8	18	FB
MT1X	2.25	0.00598	0.0851	0.023	5.2	14.7	0.000583	2.22	LV	CELLTYPE	control_PVneg	8	18	FB
PGF	2.24	0.000655	0.0689	0.0229	4.66	26.3	1.56e-05	3.18	LV	CELLTYPE	control_PVneg	8	18	FB
BMX	2.23	0.00154	0.0778	0.0214	4.86	21.3	6.63e-05	2.81	LV	CELLTYPE	control_PVneg	8	18	FB
GPX3	2.23	0.0131	0.397	0.111	7.59	11.5	0.00195	1.88	LV	CELLTYPE	control_PVneg	8	18	FB
KLHL31	2.22	5.49e-05	0.0209	0.0069	3.07	46	1.46e-07	4.26	LV	CELLTYPE	control_PVneg	8	18	FB
MIR133A1HG	2.22	5.49e-05	0.0204	0.007	3.08	45.7	1.56e-07	4.26	LV	CELLTYPE	control_PVneg	8	18	FB
RNASE4	2.22	0.0224	0.0187	0.00813	3.14	9.41	0.0045	1.65	LV	CELLTYPE	control_PVneg	8	18	FB
TMEM176A	2.22	0.0172	0.0235	0.0103	3.41	10.4	0.00303	1.76	LV	CELLTYPE	control_PVneg	8	18	FB
C14orf180	2.19	0.00141	0.0188	0.00605	2.98	21.8	5.69e-05	2.85	LV	CELLTYPE	control_PVneg	8	18	FB
RGR	2.19	0.00087	0.0204	0.0086	3.03	24.5	2.56e-05	3.06	LV	CELLTYPE	control_PVneg	8	18	FB
SOCS1	2.16	0.00139	0.052	0.0187	4.31	21.9	5.58e-05	2.86	LV	CELLTYPE	control_PVneg	8	18	FB
AQP7	2.15	0.00153	0.0252	0.00765	3.45	21.4	6.54e-05	2.82	LV	CELLTYPE	control_PVneg	8	18	FB
EDNRB	2.14	0.000412	0.369	0.139	7.02	29.3	6.92e-06	3.38	LV	CELLTYPE	control_PVneg	8	18	FB
POU2F3	2.14	0.00158	0.0129	0.00633	2.47	21.2	6.92e-05	2.8	LV	CELLTYPE	control_PVneg	8	18	FB
TM4SF1-AS1	2.14	0.0117	0.0192	0.00881	3.44	11.9	0.00164	1.93	LV	CELLTYPE	control_PVneg	8	18	FB
PCBP3	2.13	0.00405	0.0403	0.0142	3.85	16.6	0.000309	2.39	LV	CELLTYPE	control_PVneg	8	18	FB
LINC01856	2.12	0.000382	0.0376	0.0102	3.71	29.8	6.03e-06	3.42	LV	CELLTYPE	control_PVneg	8	18	FB
LSAMP-AS1	2.11	0.00442	0.0997	0.0396	5.58	16.2	0.000353	2.35	LV	CELLTYPE	control_PVneg	8	18	FB
TCF24	2.11	0.0136	0.0152	0.0063	2.98	11.3	0.00207	1.87	LV	CELLTYPE	control_PVneg	8	18	FB
CYP4Z1	2.08	0.00824	0.224	0.0702	6.34	13.4	0.000947	2.08	LV	CELLTYPE	control_PVneg	8	18	FB
IFITM2	2.08	0.00583	0.14	0.0486	6.02	14.8	0.000558	2.23	LV	CELLTYPE	control_PVneg	8	18	FB
SLC38A4	2.08	0.0016	0.021	0.00643	3.05	21.1	7.18e-05	2.8	LV	CELLTYPE	control_PVneg	8	18	FB
PTGES	2.07	0.0208	0.0129	0.00604	2.56	9.67	0.00404	1.68	LV	CELLTYPE	control_PVneg	8	18	FB
ATP1A2	2.06	0.00398	0.0238	0.00667	3.17	16.7	0.000297	2.4	LV	CELLTYPE	control_PVneg	8	18	FB
HSPB3	2.06	0.00533	0.0557	0.0202	4.75	15.2	0.000491	2.27	LV	CELLTYPE	control_PVneg	8	18	FB
TNFRSF12A	2.04	0.00831	0.0823	0.0222	4.7	13.4	0.00096	2.08	LV	CELLTYPE	control_PVneg	8	18	FB
LRRTM3	2.03	0.00057	0.0353	0.0123	3.89	27.1	1.25e-05	3.24	LV	CELLTYPE	control_PVneg	8	18	FB
SH3PXD2A-AS1	2.03	0.0013	0.0329	0.0102	3.65	22.4	4.82e-05	2.89	LV	CELLTYPE	control_PVneg	8	18	FB
SLC16A12-AS1	2.03	0.000544	0.062	0.0239	4.62	27.5	1.13e-05	3.26	LV	CELLTYPE	control_PVneg	8	18	FB
AC097521.1	2.01	0.0141	0.0353	0.0188	4.03	11.2	0.0022	1.85	LV	CELLTYPE	control_PVneg	8	18	FB
KCNE4	2.01	0.000233	0.101	0.0385	5.2	33.2	2.55e-06	3.63	LV	CELLTYPE	control_PVneg	8	18	FB
SMYD1	2.01	0.00286	0.0191	0.00787	3	18.2	0.00018	2.54	LV	CELLTYPE	control_PVneg	8	18	FB
ADH1B	1.98	0.000286	1.4	0.506	9.09	31.9	3.51e-06	3.54	LV	CELLTYPE	control_PVneg	8	18	FB
RYR2	1.98	0.000457	0.763	0.304	8.35	28.6	8.27e-06	3.34	LV	CELLTYPE	control_PVneg	8	18	FB
MAOA	1.97	0.00424	0.0903	0.0309	5.06	16.4	0.00033	2.37	LV	CELLTYPE	control_PVneg	8	18	FB
FGF10	1.95	0.00533	0.0716	0.0302	4.7	15.2	0.000491	2.27	LV	CELLTYPE	control_PVneg	8	18	FB
TRDN-AS1	1.95	0.000703	0.0853	0.035	5.2	25.8	1.79e-05	3.15	LV	CELLTYPE	control_PVneg	8	18	FB
LINC00482	1.94	0.00108	0.0157	0.00514	2.58	23.3	3.68e-05	2.96	LV	CELLTYPE	control_PVneg	8	18	FB
MRGPRF	1.94	0.00072	0.0392	0.0161	3.98	25.6	1.9e-05	3.14	LV	CELLTYPE	control_PVneg	8	18	FB
MSC	1.94	0.00133	0.0261	0.00912	3.32	22.1	5.16e-05	2.88	LV	CELLTYPE	control_PVneg	8	18	FB
CDK18	1.93	0.000716	0.0297	0.0139	3.58	25.6	1.87e-05	3.14	LV	CELLTYPE	control_PVneg	8	18	FB
KNG1	1.93	0.0414	0.0205	0.00621	3.24	7.34	0.011	1.38	LV	CELLTYPE	control_PVneg	8	18	FB
MYOCD	1.92	0.000607	0.0296	0.011	3.64	26.7	1.38e-05	3.22	LV	CELLTYPE	control_PVneg	8	18	FB
PPL	1.92	6.33e-05	0.118	0.0458	5.44	44.1	2.17e-07	4.2	LV	CELLTYPE	control_PVneg	8	18	FB
ADA	1.89	0.000103	0.164	0.0703	6.05	39.8	5.42e-07	3.99	LV	CELLTYPE	control_PVneg	8	18	FB
HACD1	1.89	0.0036	0.0366	0.0125	3.93	17.1	0.000255	2.44	LV	CELLTYPE	control_PVneg	8	18	FB
MYL7	1.89	0.0292	0.0268	0.0088	3.59	8.49	0.00663	1.53	LV	CELLTYPE	control_PVneg	8	18	FB
CHI3L2	1.88	0.00947	0.0145	0.00722	2.73	12.8	0.00117	2.02	LV	CELLTYPE	control_PVneg	8	18	FB
RPL13A	1.88	0.00531	0.181	0.109	6.48	15.2	0.000486	2.27	LV	CELLTYPE	control_PVneg	8	18	FB
TRIM47	1.87	0.00118	0.0671	0.0304	4.84	22.9	4.14e-05	2.93	LV	CELLTYPE	control_PVneg	8	18	FB
ARL4D	1.85	0.000418	0.0919	0.0364	5.1	29.2	7.1e-06	3.38	LV	CELLTYPE	control_PVneg	8	18	FB
RPLP0	1.85	0.000174	0.309	0.135	6.97	35.1	1.61e-06	3.76	LV	CELLTYPE	control_PVneg	8	18	FB
MYBPC3	1.84	0.000933	0.196	0.105	6.46	24.1	2.88e-05	3.03	LV	CELLTYPE	control_PVneg	8	18	FB
SRL	1.84	0.000642	0.019	0.0076	3.01	26.5	1.48e-05	3.19	LV	CELLTYPE	control_PVneg	8	18	FB
TRIM63	1.84	0.0101	0.0197	0.00759	3.06	12.6	0.00129	2	LV	CELLTYPE	control_PVneg	8	18	FB
ADRA1A	1.83	0.00298	0.0133	0.00595	2.47	18	0.000193	2.53	LV	CELLTYPE	control_PVneg	8	18	FB
CFD	1.83	0.0185	2.68	1.19	10.2	10.1	0.00336	1.73	LV	CELLTYPE	control_PVneg	8	18	FB
SPDYE2	1.83	0.00909	0.262	0.131	6.96	13	0.0011	2.04	LV	CELLTYPE	control_PVneg	8	18	FB
IFITM3	1.82	0.00549	0.32	0.169	7.28	15.1	0.000512	2.26	LV	CELLTYPE	control_PVneg	8	18	FB
MIR4458HG	1.82	0.00216	0.02	0.0112	3.25	19.6	0.000114	2.67	LV	CELLTYPE	control_PVneg	8	18	FB
SLC17A9	1.82	0.0263	0.0235	0.00688	3	8.85	0.00569	1.58	LV	CELLTYPE	control_PVneg	8	18	FB
FBLIM1	1.8	0.00383	0.0755	0.0287	4.69	16.8	0.000281	2.42	LV	CELLTYPE	control_PVneg	8	18	FB
MT2A	1.8	0.00886	0.295	0.138	7.03	13.1	0.00106	2.05	LV	CELLTYPE	control_PVneg	8	18	FB
PLN	1.8	0.0193	0.13	0.0559	6.04	9.95	0.0036	1.72	LV	CELLTYPE	control_PVneg	8	18	FB
RPS18	1.8	0.00152	0.114	0.0572	5.72	21.4	6.47e-05	2.82	LV	CELLTYPE	control_PVneg	8	18	FB
LINC02288	1.79	0.00227	0.0173	0.00617	2.78	19.3	0.000124	2.64	LV	CELLTYPE	control_PVneg	8	18	FB
SPHKAP	1.79	0.000381	0.0235	0.0122	3.38	30.1	5.64e-06	3.42	LV	CELLTYPE	control_PVneg	8	18	FB
TRDN	1.79	0.00144	0.0667	0.0292	4.85	21.7	5.97e-05	2.84	LV	CELLTYPE	control_PVneg	8	18	FB
CLNK	1.78	0.0153	0.0323	0.0162	4.14	10.9	0.00249	1.82	LV	CELLTYPE	control_PVneg	8	18	FB
FAIM2	1.78	0.00907	0.0471	0.0299	4.46	13	0.00109	2.04	LV	CELLTYPE	control_PVneg	8	18	FB
MT1M	1.78	0.0238	0.0445	0.0184	4.21	9.2	0.0049	1.62	LV	CELLTYPE	control_PVneg	8	18	FB
TMED1	1.78	0.00142	0.0242	0.00895	3.33	21.7	5.81e-05	2.85	LV	CELLTYPE	control_PVneg	8	18	FB
TMEM100	1.78	0.0198	0.0363	0.0172	3.9	9.84	0.00377	1.7	LV	CELLTYPE	control_PVneg	8	18	FB
LDB3	1.77	0.000822	0.132	0.0631	5.86	24.9	2.33e-05	3.08	LV	CELLTYPE	control_PVneg	8	18	FB
RPLP2	1.77	0.000542	0.177	0.0899	6.25	27.5	1.11e-05	3.27	LV	CELLTYPE	control_PVneg	8	18	FB
BHLHE40	1.76	0.033	0.21	0.111	6.4	8.07	0.00793	1.48	LV	CELLTYPE	control_PVneg	8	18	FB
SERTAD3	1.75	0.000933	0.0278	0.0114	3.49	24.1	2.88e-05	3.03	LV	CELLTYPE	control_PVneg	8	18	FB
DGKG	1.74	0.0157	0.0488	0.0262	4.71	10.8	0.0026	1.8	LV	CELLTYPE	control_PVneg	8	18	FB
AC132192.1	1.73	0.000654	0.0305	0.0108	3.52	26.3	1.55e-05	3.18	LV	CELLTYPE	control_PVneg	8	18	FB
FGF12	1.73	0.00159	0.267	0.137	6.86	21.1	7.1e-05	2.8	LV	CELLTYPE	control_PVneg	8	18	FB
FTL	1.73	0.00915	0.468	0.198	7.71	13	0.00111	2.04	LV	CELLTYPE	control_PVneg	8	18	FB
SH3BGRL3	1.73	0.0189	0.148	0.0521	5.94	10	0.00349	1.72	LV	CELLTYPE	control_PVneg	8	18	FB
ACSM5	1.72	0.00249	0.0139	0.00561	2.49	18.9	0.000143	2.6	LV	CELLTYPE	control_PVneg	8	18	FB
PTPRO	1.72	0.0277	0.0238	0.0127	3.76	8.69	0.00609	1.56	LV	CELLTYPE	control_PVneg	8	18	FB
RARRES1	1.72	0.0282	0.592	0.389	8.1	8.62	0.00627	1.55	LV	CELLTYPE	control_PVneg	8	18	FB
SELENOM	1.72	0.0121	0.165	0.0598	6.1	11.8	0.00174	1.92	LV	CELLTYPE	control_PVneg	8	18	FB
CDH18	1.71	0.00523	0.0449	0.0222	4.23	15.3	0.00047	2.28	LV	CELLTYPE	control_PVneg	8	18	FB
RPP25	1.71	0.00638	0.0162	0.00584	2.69	14.4	0.000647	2.2	LV	CELLTYPE	control_PVneg	8	18	FB
MAP3K19	1.7	0.00321	0.0366	0.0188	4.14	17.6	0.000219	2.49	LV	CELLTYPE	control_PVneg	8	18	FB
MLIP-AS1	1.7	0.00286	0.0164	0.00741	2.79	18.1	0.000182	2.54	LV	CELLTYPE	control_PVneg	8	18	FB
MROH2B	1.7	0.000933	0.0714	0.0276	4.69	24.1	2.88e-05	3.03	LV	CELLTYPE	control_PVneg	8	18	FB
ZNF593	1.7	0.00402	0.0202	0.00766	2.96	16.6	0.000304	2.4	LV	CELLTYPE	control_PVneg	8	18	FB
NOP16	1.69	0.00072	0.0231	0.0103	3.17	25.6	1.9e-05	3.14	LV	CELLTYPE	control_PVneg	8	18	FB
RBM20	1.69	0.00189	0.0805	0.0372	5.1	20.2	9.42e-05	2.72	LV	CELLTYPE	control_PVneg	8	18	FB
SLC4A3	1.69	0.00182	0.0232	0.014	3.32	20.4	8.77e-05	2.74	LV	CELLTYPE	control_PVneg	8	18	FB
PPP1R3C	1.68	0.0184	0.0345	0.0162	3.89	10.2	0.00332	1.74	LV	CELLTYPE	control_PVneg	8	18	FB
FAM196B	1.67	0.0204	0.0241	0.00981	3.2	9.74	0.00392	1.69	LV	CELLTYPE	control_PVneg	8	18	FB
SH3GL2	1.67	0.0154	0.0358	0.0214	4.28	10.8	0.00252	1.81	LV	CELLTYPE	control_PVneg	8	18	FB
MIEN1	1.66	0.0028	0.0309	0.014	3.75	18.3	0.000174	2.55	LV	CELLTYPE	control_PVneg	8	18	FB
CTSC	1.64	0.0176	0.234	0.0972	6.2	10.3	0.00311	1.76	LV	CELLTYPE	control_PVneg	8	18	FB
FBXO40	1.64	0.00641	0.015	0.00784	2.68	14.4	0.000653	2.19	LV	CELLTYPE	control_PVneg	8	18	FB
RIPOR3	1.64	0.000319	0.456	0.223	7.5	31.2	4.16e-06	3.5	LV	CELLTYPE	control_PVneg	8	18	FB
ATP1B3	1.63	0.00238	0.466	0.218	7.36	19.1	0.000134	2.62	LV	CELLTYPE	control_PVneg	8	18	FB
ATP2C2	1.63	0.00286	0.0236	0.0134	3.55	18.1	0.000181	2.54	LV	CELLTYPE	control_PVneg	8	18	FB
GAS6-AS1	1.62	0.00753	0.0222	0.0115	3.4	13.7	0.000835	2.12	LV	CELLTYPE	control_PVneg	8	18	FB
MAPK4	1.62	0.00268	0.0182	0.00909	3	18.5	0.000159	2.57	LV	CELLTYPE	control_PVneg	8	18	FB
TCEAL9	1.62	0.000137	0.11	0.0525	5.45	37.2	9.82e-07	3.86	LV	CELLTYPE	control_PVneg	8	18	FB
TECRL	1.62	0.00227	0.0661	0.0375	4.87	19.3	0.000123	2.64	LV	CELLTYPE	control_PVneg	8	18	FB
CYGB	1.61	0.00187	0.143	0.0721	5.92	20.2	9.24e-05	2.73	LV	CELLTYPE	control_PVneg	8	18	FB
S100A6	1.61	0.0116	0.712	0.344	8.24	12	0.0016	1.94	LV	CELLTYPE	control_PVneg	8	18	FB
SLC47A1	1.61	0.00508	0.0408	0.0282	4.3	15.5	0.000443	2.29	LV	CELLTYPE	control_PVneg	8	18	FB
AC084357.2	1.6	0.00603	0.237	0.131	6.76	14.7	0.000589	2.22	LV	CELLTYPE	control_PVneg	8	18	FB
AC111194.2	1.6	0.0188	0.0129	0.00454	2.35	10.1	0.00344	1.73	LV	CELLTYPE	control_PVneg	8	18	FB
CATSPERB	1.6	0.00402	0.57	0.227	7.58	16.6	0.000304	2.4	LV	CELLTYPE	control_PVneg	8	18	FB
NEBL	1.6	0.00118	0.141	0.0669	5.74	22.9	4.16e-05	2.93	LV	CELLTYPE	control_PVneg	8	18	FB
PBDC1	1.6	0.00104	0.0237	0.0105	3.26	23.5	3.49e-05	2.98	LV	CELLTYPE	control_PVneg	8	18	FB
RARA-AS1	1.6	0.0037	0.0292	0.0134	3.55	17	0.000266	2.43	LV	CELLTYPE	control_PVneg	8	18	FB
DIO3OS	1.59	0.00875	0.127	0.064	5.74	13.1	0.00104	2.06	LV	CELLTYPE	control_PVneg	8	18	FB
RALYL	1.59	0.00258	0.0335	0.015	3.9	18.7	0.000151	2.59	LV	CELLTYPE	control_PVneg	8	18	FB
RNF212B	1.59	0.000483	0.0396	0.0191	3.99	28.3	8.99e-06	3.32	LV	CELLTYPE	control_PVneg	8	18	FB
C4orf19	1.58	0.000119	0.0933	0.0417	5.13	38.6	7.1e-07	3.93	LV	CELLTYPE	control_PVneg	8	18	FB
GRIN3A	1.58	0.00524	0.0147	0.0085	2.83	15.3	0.000476	2.28	LV	CELLTYPE	control_PVneg	8	18	FB
RNF5	1.58	0.000916	0.0222	0.0103	3.21	24.2	2.8e-05	3.04	LV	CELLTYPE	control_PVneg	8	18	FB
AC092691.1	1.57	0.0199	0.0151	0.0057	2.55	9.83	0.00377	1.7	LV	CELLTYPE	control_PVneg	8	18	FB
FAM160A1	1.57	0.00229	0.0128	0.00584	2.49	19.3	0.000126	2.64	LV	CELLTYPE	control_PVneg	8	18	FB
NOP10	1.57	0.0016	0.0378	0.0191	3.98	21	7.24e-05	2.79	LV	CELLTYPE	control_PVneg	8	18	FB
TNNT2	1.57	0.00276	0.303	0.167	7.14	18.4	0.000169	2.56	LV	CELLTYPE	control_PVneg	8	18	FB
DNAJB9	1.56	0.00919	0.0295	0.0147	3.69	12.9	0.00112	2.04	LV	CELLTYPE	control_PVneg	8	18	FB
PFN1	1.56	0.0164	0.107	0.053	5.58	10.6	0.00278	1.79	LV	CELLTYPE	control_PVneg	8	18	FB
PLAU	1.56	0.0412	0.106	0.0567	5.36	7.35	0.0109	1.39	LV	CELLTYPE	control_PVneg	8	18	FB
AC010235.1	1.55	0.0172	0.0131	0.00587	2.43	10.4	0.003	1.76	LV	CELLTYPE	control_PVneg	8	18	FB
AC087564.1	1.55	0.00132	0.0265	0.0146	3.47	22.2	5.1e-05	2.88	LV	CELLTYPE	control_PVneg	8	18	FB
EFNA1	1.55	0.015	0.0172	0.00843	2.92	10.9	0.00241	1.83	LV	CELLTYPE	control_PVneg	8	18	FB
GADD45B	1.55	0.0107	0.349	0.227	7.18	12.3	0.00142	1.97	LV	CELLTYPE	control_PVneg	8	18	FB
SMIM30	1.55	0.0369	0.0162	0.00947	3.13	7.71	0.00931	1.43	LV	CELLTYPE	control_PVneg	8	18	FB
HSPB7	1.54	0.0139	0.0907	0.0414	5.37	11.2	0.00216	1.86	LV	CELLTYPE	control_PVneg	8	18	FB
R3HDML	1.54	0.0266	0.0185	0.00776	2.93	8.81	0.00578	1.58	LV	CELLTYPE	control_PVneg	8	18	FB
ZNF385B	1.54	0.00595	0.034	0.0183	3.71	14.8	0.000576	2.23	LV	CELLTYPE	control_PVneg	8	18	FB
NXT1	1.53	0.00305	0.0204	0.00934	3.01	17.8	0.0002	2.52	LV	CELLTYPE	control_PVneg	8	18	FB
SCD	1.53	0.0218	0.0157	0.011	2.84	9.48	0.00437	1.66	LV	CELLTYPE	control_PVneg	8	18	FB
TMED9	1.53	0.00598	0.134	0.0687	5.82	14.7	0.00058	2.22	LV	CELLTYPE	control_PVneg	8	18	FB
UPP1	1.53	0.00308	0.0254	0.0147	3.25	17.8	0.000204	2.51	LV	CELLTYPE	control_PVneg	8	18	FB
MAGEH1	1.52	0.0151	0.0335	0.0164	3.79	10.9	0.00245	1.82	LV	CELLTYPE	control_PVneg	8	18	FB
MGST1	1.52	0.000103	1.49	0.738	9.17	40	5.21e-07	3.99	LV	CELLTYPE	control_PVneg	8	18	FB
RPL27A	1.52	0.00518	0.125	0.0755	5.86	15.4	0.000461	2.29	LV	CELLTYPE	control_PVneg	8	18	FB
RPS15A	1.52	0.0107	0.0598	0.039	4.85	12.3	0.00143	1.97	LV	CELLTYPE	control_PVneg	8	18	FB
TIMP1	1.52	0.0316	0.64	0.334	8.13	8.23	0.00742	1.5	LV	CELLTYPE	control_PVneg	8	18	FB
CD248	1.51	0.0129	0.0306	0.0173	3.68	11.6	0.0019	1.89	LV	CELLTYPE	control_PVneg	8	18	FB
DCXR	1.51	0.00178	0.0315	0.0165	3.81	20.5	8.48e-05	2.75	LV	CELLTYPE	control_PVneg	8	18	FB
EIF5A	1.51	0.0129	0.0529	0.026	4.52	11.5	0.00192	1.89	LV	CELLTYPE	control_PVneg	8	18	FB
IFRD2	1.51	0.000347	0.0626	0.034	4.66	30.8	4.63e-06	3.46	LV	CELLTYPE	control_PVneg	8	18	FB
NDUFA4L2	1.51	0.0316	0.0609	0.0242	4.7	8.23	0.00743	1.5	LV	CELLTYPE	control_PVneg	8	18	FB
RPS2	1.51	0.00305	0.216	0.121	6.5	17.8	0.000201	2.52	LV	CELLTYPE	control_PVneg	8	18	FB
SELENBP1	1.51	0.00112	0.0999	0.0624	5.42	23.1	3.83e-05	2.95	LV	CELLTYPE	control_PVneg	8	18	FB
AGBL1	1.5	0.011	0.0529	0.0384	4.78	12.2	0.00148	1.96	LV	CELLTYPE	control_PVneg	8	18	FB
CLEC12A	1.5	0.036	0.0227	0.0128	3.57	7.8	0.00894	1.44	LV	CELLTYPE	control_PVneg	8	18	FB
G6PD	1.5	0.000381	0.0284	0.0147	3.56	30	5.78e-06	3.42	LV	CELLTYPE	control_PVneg	8	18	FB
PRELID1	1.5	0.00424	0.0487	0.0252	4.29	16.4	0.00033	2.37	LV	CELLTYPE	control_PVneg	8	18	FB
TOB1	1.5	0.00306	0.0413	0.0221	4.14	17.8	0.000202	2.51	LV	CELLTYPE	control_PVneg	8	18	FB
VWC2	1.5	0.00924	0.0127	0.00723	2.53	12.9	0.00113	2.03	LV	CELLTYPE	control_PVneg	8	18	FB
Z83844.2	1.5	0.0121	0.0165	0.00728	2.74	11.8	0.00172	1.92	LV	CELLTYPE	control_PVneg	8	18	FB
ATP6V1F	1.49	0.00637	0.0346	0.0172	3.88	14.4	0.000645	2.2	LV	CELLTYPE	control_PVneg	8	18	FB
CASQ2	1.49	0.0125	0.0277	0.0151	3.66	11.7	0.00182	1.9	LV	CELLTYPE	control_PVneg	8	18	FB
MYL3	1.49	0.0377	0.169	0.09	6.39	7.63	0.00962	1.42	LV	CELLTYPE	control_PVneg	8	18	FB
PDGFRB	1.49	0.000282	0.968	0.456	8.43	32.1	3.38e-06	3.55	LV	CELLTYPE	control_PVneg	8	18	FB
RARRES2	1.49	0.0328	0.028	0.0171	3.62	8.09	0.00787	1.48	LV	CELLTYPE	control_PVneg	8	18	FB
S100A16	1.49	0.0116	0.0647	0.0313	4.64	12	0.0016	1.94	LV	CELLTYPE	control_PVneg	8	18	FB
TEX26-AS1	1.49	0.0163	0.151	0.0667	5.76	10.6	0.00275	1.79	LV	CELLTYPE	control_PVneg	8	18	FB
TMEM60	1.49	0.00227	0.0202	0.0107	3.11	19.4	0.000122	2.64	LV	CELLTYPE	control_PVneg	8	18	FB
GRIK1	1.48	0.000393	0.108	0.0495	5.31	29.6	6.36e-06	3.41	LV	CELLTYPE	control_PVneg	8	18	FB
RBM24	1.48	0.00333	0.0198	0.0116	3.14	17.4	0.000229	2.48	LV	CELLTYPE	control_PVneg	8	18	FB
TMEM147	1.48	0.00401	0.0444	0.0255	4.31	16.6	0.000302	2.4	LV	CELLTYPE	control_PVneg	8	18	FB
TPI1	1.48	0.00625	0.107	0.0554	5.52	14.5	0.000626	2.2	LV	CELLTYPE	control_PVneg	8	18	FB
DDIT3	1.47	0.00126	0.0545	0.0317	4.53	22.5	4.64e-05	2.9	LV	CELLTYPE	control_PVneg	8	18	FB
HSD17B10	1.47	0.00271	0.0305	0.0157	3.67	18.4	0.000164	2.57	LV	CELLTYPE	control_PVneg	8	18	FB
RPL7	1.47	0.00345	0.123	0.0806	5.83	17.3	0.00024	2.46	LV	CELLTYPE	control_PVneg	8	18	FB
SSR4	1.47	0.0169	0.0524	0.0297	4.62	10.5	0.00293	1.77	LV	CELLTYPE	control_PVneg	8	18	FB
BANK1	1.46	0.00405	0.0458	0.0236	4.27	16.6	0.000308	2.39	LV	CELLTYPE	control_PVneg	8	18	FB
CNTN3	1.46	0.0182	0.0298	0.019	3.63	10.2	0.00327	1.74	LV	CELLTYPE	control_PVneg	8	18	FB
LINC02147	1.46	0.00515	0.0296	0.0147	3.63	15.4	0.000459	2.29	LV	CELLTYPE	control_PVneg	8	18	FB
MT-CO1	1.46	0.00428	1.08	0.69	8.96	16.3	0.000336	2.37	LV	CELLTYPE	control_PVneg	8	18	FB
MYPN	1.46	0.00268	0.0207	0.0132	3.21	18.5	0.000161	2.57	LV	CELLTYPE	control_PVneg	8	18	FB
NUPR1	1.46	0.00424	0.176	0.0947	6.29	16.3	0.000332	2.37	LV	CELLTYPE	control_PVneg	8	18	FB
PPARGC1B	1.46	0.000862	0.0305	0.0165	3.61	24.6	2.51e-05	3.06	LV	CELLTYPE	control_PVneg	8	18	FB
SELENOK	1.46	0.00147	0.0464	0.0293	4.32	21.5	6.21e-05	2.83	LV	CELLTYPE	control_PVneg	8	18	FB
MT-ND4	1.45	0.00398	0.383	0.299	7.55	16.7	0.000298	2.4	LV	CELLTYPE	control_PVneg	8	18	FB
PHF23	1.45	0.00518	0.0145	0.00693	2.5	15.4	0.000463	2.29	LV	CELLTYPE	control_PVneg	8	18	FB
POLD2	1.45	0.00825	0.0824	0.0414	5.12	13.4	0.000949	2.08	LV	CELLTYPE	control_PVneg	8	18	FB
SLC25A6	1.45	0.00741	0.1	0.0569	5.46	13.8	0.00081	2.13	LV	CELLTYPE	control_PVneg	8	18	FB
SNAPC2	1.45	0.0171	0.0148	0.00647	2.66	10.4	0.00299	1.77	LV	CELLTYPE	control_PVneg	8	18	FB
SPDYE2B	1.45	0.00513	0.0143	0.00811	2.71	15.4	0.000455	2.29	LV	CELLTYPE	control_PVneg	8	18	FB
XIRP1	1.45	0.0498	0.0146	0.0069	2.52	6.75	0.0143	1.3	LV	CELLTYPE	control_PVneg	8	18	FB
A4GALT	1.44	0.00113	0.153	0.088	5.9	23.1	3.89e-05	2.95	LV	CELLTYPE	control_PVneg	8	18	FB
AC016722.2	1.44	0.000457	0.0376	0.0182	3.95	28.6	8.25e-06	3.34	LV	CELLTYPE	control_PVneg	8	18	FB
FLT3	1.44	0.00141	0.0215	0.012	3.25	21.8	5.71e-05	2.85	LV	CELLTYPE	control_PVneg	8	18	FB
H1F0	1.44	0.0144	0.0489	0.0258	4.41	11.1	0.00228	1.84	LV	CELLTYPE	control_PVneg	8	18	FB
POP7	1.44	0.0213	0.0173	0.00847	2.88	9.58	0.0042	1.67	LV	CELLTYPE	control_PVneg	8	18	FB
CDC42EP1	1.43	0.000596	0.05	0.0267	4.28	26.9	1.32e-05	3.22	LV	CELLTYPE	control_PVneg	8	18	FB
CYP4A22-AS1	1.43	0.0397	0.118	0.0589	5.46	7.47	0.0103	1.4	LV	CELLTYPE	control_PVneg	8	18	FB
NRAP	1.43	0.0122	0.0315	0.0208	3.84	11.8	0.00176	1.91	LV	CELLTYPE	control_PVneg	8	18	FB
PIP5K1B	1.43	0.000792	0.0384	0.024	4.06	25.1	2.2e-05	3.1	LV	CELLTYPE	control_PVneg	8	18	FB
PSME2	1.43	0.0109	0.0172	0.0139	3.07	12.3	0.00145	1.96	LV	CELLTYPE	control_PVneg	8	18	FB
RPL36AL	1.43	0.00362	0.0742	0.0405	4.94	17.1	0.000258	2.44	LV	CELLTYPE	control_PVneg	8	18	FB
TRMT112	1.43	0.0118	0.073	0.0386	4.98	11.9	0.00165	1.93	LV	CELLTYPE	control_PVneg	8	18	FB
ZFP36	1.43	0.0463	0.307	0.239	7.37	6.98	0.0129	1.33	LV	CELLTYPE	control_PVneg	8	18	FB
MT-ND2	1.42	0.00945	0.185	0.173	6.64	12.8	0.00117	2.02	LV	CELLTYPE	control_PVneg	8	18	FB
PTMA	1.42	0.00528	0.299	0.189	7.01	15.3	0.000482	2.28	LV	CELLTYPE	control_PVneg	8	18	FB
RBP1	1.42	0.0159	0.0325	0.018	3.73	10.7	0.00265	1.8	LV	CELLTYPE	control_PVneg	8	18	FB
RPL35	1.42	0.0122	0.108	0.0739	5.64	11.7	0.00176	1.91	LV	CELLTYPE	control_PVneg	8	18	FB
RPLP1	1.42	0.00797	0.301	0.177	7.12	13.5	0.000901	2.1	LV	CELLTYPE	control_PVneg	8	18	FB
SDHAF1	1.42	0.00634	0.0194	0.00983	3.02	14.5	0.000641	2.2	LV	CELLTYPE	control_PVneg	8	18	FB
SHISA3	1.42	0.0328	0.0856	0.0476	5.14	8.09	0.00787	1.48	LV	CELLTYPE	control_PVneg	8	18	FB
ADORA2A-AS1	1.41	0.002	0.0147	0.00911	2.65	19.9	0.000101	2.7	LV	CELLTYPE	control_PVneg	8	18	FB
MYOM3	1.41	0.0161	0.0169	0.00765	2.82	10.7	0.0027	1.79	LV	CELLTYPE	control_PVneg	8	18	FB
PRB2	1.41	0.00914	0.0334	0.0144	3.59	13	0.00111	2.04	LV	CELLTYPE	control_PVneg	8	18	FB
RPS20	1.41	0.0237	0.0734	0.0551	5.2	9.23	0.00485	1.63	LV	CELLTYPE	control_PVneg	8	18	FB
TRIB1	1.41	0.0274	0.0137	0.0102	2.55	8.71	0.00602	1.56	LV	CELLTYPE	control_PVneg	8	18	FB
AC087623.2	1.4	0.00409	0.12	0.0741	5.78	16.5	0.000314	2.39	LV	CELLTYPE	control_PVneg	8	18	FB
ALPK2	1.4	0.00477	0.0163	0.00953	2.91	15.8	0.000396	2.32	LV	CELLTYPE	control_PVneg	8	18	FB
IL18R1	1.4	0.00316	0.102	0.0621	5.26	17.7	0.000212	2.5	LV	CELLTYPE	control_PVneg	8	18	FB
NMRK2	1.4	0.0388	0.025	0.0183	3.7	7.54	0.01	1.41	LV	CELLTYPE	control_PVneg	8	18	FB
PLIN5	1.4	0.00729	0.0171	0.0134	3	13.9	0.000791	2.14	LV	CELLTYPE	control_PVneg	8	18	FB
RAMP1	1.4	0.0208	0.0259	0.0138	3.49	9.66	0.00406	1.68	LV	CELLTYPE	control_PVneg	8	18	FB
RPL3L	1.4	0.0137	0.013	0.00731	2.65	11.3	0.00211	1.86	LV	CELLTYPE	control_PVneg	8	18	FB
ZC3H12A	1.4	0.00259	0.0206	0.0129	3.08	18.7	0.000152	2.59	LV	CELLTYPE	control_PVneg	8	18	FB
AC104574.2	1.39	0.0299	0.114	0.0578	5.46	8.4	0.00689	1.52	LV	CELLTYPE	control_PVneg	8	18	FB
ACTC1	1.39	0.0199	0.346	0.199	7.31	9.83	0.00378	1.7	LV	CELLTYPE	control_PVneg	8	18	FB
ATP5MC1	1.39	0.00158	0.0853	0.0489	5.23	21.2	6.95e-05	2.8	LV	CELLTYPE	control_PVneg	8	18	FB
LINC00486	1.39	0.0406	0.507	0.334	7.61	7.4	0.0106	1.39	LV	CELLTYPE	control_PVneg	8	18	FB
PYURF	1.39	0.00372	0.0562	0.0304	4.56	16.9	0.00027	2.43	LV	CELLTYPE	control_PVneg	8	18	FB
RAB13	1.39	0.000436	0.0509	0.0274	4.36	28.9	7.56e-06	3.36	LV	CELLTYPE	control_PVneg	8	18	FB
SEPHS2	1.39	0.000958	0.0251	0.0119	3.26	24	3e-05	3.02	LV	CELLTYPE	control_PVneg	8	18	FB
SLC18A2	1.39	0.000319	0.0276	0.0134	3.46	31.3	4.12e-06	3.5	LV	CELLTYPE	control_PVneg	8	18	FB
TAX1BP3	1.39	0.0243	0.0316	0.0192	3.87	9.13	0.00506	1.61	LV	CELLTYPE	control_PVneg	8	18	FB
ANAPC15	1.38	0.000363	0.0133	0.00671	2.52	30.5	5e-06	3.44	LV	CELLTYPE	control_PVneg	8	18	FB
EMC6	1.38	0.000907	0.0423	0.0215	4.09	24.3	2.75e-05	3.04	LV	CELLTYPE	control_PVneg	8	18	FB
GPX4	1.38	0.00402	0.177	0.1	6.24	16.6	0.000304	2.4	LV	CELLTYPE	control_PVneg	8	18	FB
LINC00504	1.38	0.0158	0.0263	0.0156	3.71	10.7	0.00263	1.8	LV	CELLTYPE	control_PVneg	8	18	FB
OST4	1.38	0.0141	0.0632	0.0397	4.91	11.2	0.00219	1.85	LV	CELLTYPE	control_PVneg	8	18	FB
RPS28	1.38	0.00271	0.115	0.0716	5.64	18.4	0.000164	2.57	LV	CELLTYPE	control_PVneg	8	18	FB
RPS5	1.38	0.0155	0.101	0.0593	5.51	10.8	0.00255	1.81	LV	CELLTYPE	control_PVneg	8	18	FB
TM4SF1	1.38	0.0281	0.136	0.0829	5.93	8.63	0.00623	1.55	LV	CELLTYPE	control_PVneg	8	18	FB
ACVRL1	1.37	0.00966	0.0867	0.0575	5.11	12.7	0.00121	2.01	LV	CELLTYPE	control_PVneg	8	18	FB
AL513327.1	1.37	0.000991	0.33	0.166	6.95	23.7	3.27e-05	3	LV	CELLTYPE	control_PVneg	8	18	FB
CYC1	1.37	0.0026	0.0878	0.0511	5.28	18.6	0.000154	2.58	LV	CELLTYPE	control_PVneg	8	18	FB
KCNQ1	1.37	0.000439	0.276	0.143	6.67	28.9	7.68e-06	3.36	LV	CELLTYPE	control_PVneg	8	18	FB
LINC02334	1.37	0.000288	0.0289	0.0154	3.47	31.9	3.55e-06	3.54	LV	CELLTYPE	control_PVneg	8	18	FB
PTGIR	1.37	0.00375	0.313	0.207	7.08	16.9	0.000274	2.43	LV	CELLTYPE	control_PVneg	8	18	FB
RNF181	1.37	0.0236	0.0179	0.00965	3.1	9.24	0.00483	1.63	LV	CELLTYPE	control_PVneg	8	18	FB
RRAD	1.37	0.0128	0.025	0.0135	3.4	11.6	0.00189	1.89	LV	CELLTYPE	control_PVneg	8	18	FB
AC093895.1	1.36	0.0191	0.0946	0.0676	5.31	9.99	0.00355	1.72	LV	CELLTYPE	control_PVneg	8	18	FB
C3	1.36	0.0125	0.528	0.407	7.85	11.7	0.00181	1.9	LV	CELLTYPE	control_PVneg	8	18	FB
CDC42EP2	1.36	0.00293	0.108	0.0554	5.37	18	0.000188	2.53	LV	CELLTYPE	control_PVneg	8	18	FB
CLIC1	1.36	0.0181	0.102	0.0546	5.36	10.2	0.00322	1.74	LV	CELLTYPE	control_PVneg	8	18	FB
COX5B	1.36	0.00451	0.13	0.0766	5.87	16	0.000367	2.35	LV	CELLTYPE	control_PVneg	8	18	FB
KLF10	1.36	0.00508	0.0734	0.0435	4.86	15.5	0.000444	2.29	LV	CELLTYPE	control_PVneg	8	18	FB
LINC00616	1.36	0.0319	0.0282	0.0198	3.93	8.19	0.00754	1.5	LV	CELLTYPE	control_PVneg	8	18	FB
TMEM176B	1.36	0.0485	0.0775	0.0587	5.06	6.84	0.0137	1.31	LV	CELLTYPE	control_PVneg	8	18	FB
TMEM258	1.36	0.00666	0.0669	0.0441	4.92	14.3	0.00069	2.18	LV	CELLTYPE	control_PVneg	8	18	FB
AC018464.1	1.35	0.0479	0.0183	0.0118	3.06	6.88	0.0135	1.32	LV	CELLTYPE	control_PVneg	8	18	FB
EMILIN1	1.35	0.0114	0.172	0.108	6.14	12.1	0.00155	1.94	LV	CELLTYPE	control_PVneg	8	18	FB
FUOM	1.35	0.000703	0.0275	0.0126	3.37	25.8	1.79e-05	3.15	LV	CELLTYPE	control_PVneg	8	18	FB
RPL3	1.35	0.0181	0.117	0.0806	5.72	10.2	0.00324	1.74	LV	CELLTYPE	control_PVneg	8	18	FB
AC005740.3	1.34	0.0159	0.0232	0.0151	3.43	10.7	0.00267	1.8	LV	CELLTYPE	control_PVneg	8	18	FB
BLOC1S4	1.34	0.00293	0.0401	0.0206	3.91	18	0.000187	2.53	LV	CELLTYPE	control_PVneg	8	18	FB
GPRC5D-AS1	1.34	0.00096	0.0513	0.0265	4.28	23.9	3.05e-05	3.02	LV	CELLTYPE	control_PVneg	8	18	FB
LGALS2	1.34	0.0295	0.0248	0.0113	3.2	8.45	0.00674	1.53	LV	CELLTYPE	control_PVneg	8	18	FB
MMP14	1.34	0.0113	0.0858	0.0556	5.29	12.1	0.00152	1.95	LV	CELLTYPE	control_PVneg	8	18	FB
POLR2L	1.34	0.00479	0.0707	0.0454	5.05	15.8	0.000401	2.32	LV	CELLTYPE	control_PVneg	8	18	FB
REEP1	1.34	0.00237	0.0156	0.00877	2.76	19.1	0.000133	2.62	LV	CELLTYPE	control_PVneg	8	18	FB
RPS14	1.34	0.00625	0.157	0.1	6.17	14.5	0.000628	2.2	LV	CELLTYPE	control_PVneg	8	18	FB
SERPINE3	1.34	0.00146	0.0549	0.0254	4.31	21.6	6.1e-05	2.84	LV	CELLTYPE	control_PVneg	8	18	FB
TIMM13	1.34	0.0106	0.0431	0.0228	4.18	12.4	0.00139	1.97	LV	CELLTYPE	control_PVneg	8	18	FB
TINAGL1	1.34	0.0201	0.0152	0.00858	2.89	9.8	0.00384	1.7	LV	CELLTYPE	control_PVneg	8	18	FB
TOMM22	1.34	0.00612	0.0163	0.00967	2.82	14.6	0.000605	2.21	LV	CELLTYPE	control_PVneg	8	18	FB
ADIRF	1.33	0.00731	0.063	0.044	4.79	13.9	0.000795	2.14	LV	CELLTYPE	control_PVneg	8	18	FB
CD63	1.33	0.0172	0.403	0.258	7.48	10.4	0.00303	1.76	LV	CELLTYPE	control_PVneg	8	18	FB
DIAPH3	1.33	0.0139	0.0374	0.0202	3.81	11.2	0.00214	1.86	LV	CELLTYPE	control_PVneg	8	18	FB
GSPT2	1.33	0.0197	0.014	0.00734	2.45	9.86	0.00374	1.7	LV	CELLTYPE	control_PVneg	8	18	FB
KAZN	1.33	0.019	3.5	2.03	10.3	10	0.00351	1.72	LV	CELLTYPE	control_PVneg	8	18	FB
MT-CYB	1.33	0.00532	0.628	0.394	8.11	15.2	0.000488	2.27	LV	CELLTYPE	control_PVneg	8	18	FB
MT1E	1.33	0.0249	0.0597	0.0321	4.69	9.04	0.00524	1.6	LV	CELLTYPE	control_PVneg	8	18	FB
PCNA	1.33	0.00965	0.0206	0.0111	3.09	12.7	0.00121	2.02	LV	CELLTYPE	control_PVneg	8	18	FB
RPL34	1.33	0.0222	0.116	0.0875	5.86	9.43	0.00446	1.65	LV	CELLTYPE	control_PVneg	8	18	FB
AGPAT2	1.32	0.00731	0.0375	0.0201	4.03	13.9	0.000794	2.14	LV	CELLTYPE	control_PVneg	8	18	FB
CSDC2	1.32	0.00351	0.0311	0.0192	3.69	17.2	0.000246	2.45	LV	CELLTYPE	control_PVneg	8	18	FB
DDX39A	1.32	0.000111	0.0508	0.0324	4.42	39	6.5e-07	3.95	LV	CELLTYPE	control_PVneg	8	18	FB
GAPDH	1.32	0.0188	0.28	0.168	6.87	10.1	0.00344	1.73	LV	CELLTYPE	control_PVneg	8	18	FB
LINC01389	1.32	0.000475	0.0354	0.0188	3.86	28.4	8.73e-06	3.32	LV	CELLTYPE	control_PVneg	8	18	FB
RPL15	1.32	0.0107	0.219	0.137	6.57	12.3	0.00141	1.97	LV	CELLTYPE	control_PVneg	8	18	FB
ZNF668	1.32	0.003	0.0237	0.0133	3.23	17.9	0.000195	2.52	LV	CELLTYPE	control_PVneg	8	18	FB
AC007686.2	1.31	0.0126	0.0218	0.0118	3.18	11.7	0.00183	1.9	LV	CELLTYPE	control_PVneg	8	18	FB
CD82	1.31	0.0153	0.0134	0.00983	2.53	10.9	0.00249	1.82	LV	CELLTYPE	control_PVneg	8	18	FB
HIC1	1.31	0.0155	0.093	0.0512	5.09	10.8	0.00254	1.81	LV	CELLTYPE	control_PVneg	8	18	FB
HNRNPH2	1.31	0.0216	0.0351	0.0211	3.95	9.53	0.00429	1.67	LV	CELLTYPE	control_PVneg	8	18	FB
LAPTM4A	1.31	0.0215	0.381	0.247	7.47	9.55	0.00423	1.67	LV	CELLTYPE	control_PVneg	8	18	FB
PLAC9	1.31	0.00299	0.415	0.256	7.38	17.9	0.000195	2.52	LV	CELLTYPE	control_PVneg	8	18	FB
RPL23A	1.31	0.00479	0.121	0.0818	5.77	15.8	0.000402	2.32	LV	CELLTYPE	control_PVneg	8	18	FB
S100A4	1.31	0.0344	0.328	0.186	7.14	7.93	0.00843	1.46	LV	CELLTYPE	control_PVneg	8	18	FB
UBL5	1.31	0.0111	0.0514	0.0344	4.58	12.2	0.00148	1.96	LV	CELLTYPE	control_PVneg	8	18	FB
C19orf48	1.3	0.00167	0.0223	0.0111	3.12	20.8	7.72e-05	2.78	LV	CELLTYPE	control_PVneg	8	18	FB
GCNT2	1.3	0.00727	0.0207	0.0126	3.18	13.9	0.000788	2.14	LV	CELLTYPE	control_PVneg	8	18	FB
H2AFZ	1.3	0.00689	0.0545	0.0314	4.51	14.1	0.00073	2.16	LV	CELLTYPE	control_PVneg	8	18	FB
LRP4	1.3	0.0396	0.548	0.408	8.16	7.48	0.0103	1.4	LV	CELLTYPE	control_PVneg	8	18	FB
PLAUR	1.3	0.00179	0.0584	0.0316	4.47	20.5	8.55e-05	2.75	LV	CELLTYPE	control_PVneg	8	18	FB
RPS27	1.3	0.0131	0.0893	0.0622	5.43	11.5	0.00197	1.88	LV	CELLTYPE	control_PVneg	8	18	FB
TPM2	1.3	0.00152	0.13	0.0982	5.75	21.4	6.45e-05	2.82	LV	CELLTYPE	control_PVneg	8	18	FB
UQCRB	1.3	0.0295	0.0989	0.0733	5.62	8.45	0.00674	1.53	LV	CELLTYPE	control_PVneg	8	18	FB
AC037486.1	1.29	0.04	0.0156	0.0086	2.72	7.45	0.0104	1.4	LV	CELLTYPE	control_PVneg	8	18	FB
AC139720.1	1.29	0.00398	0.021	0.0114	3.14	16.7	0.000297	2.4	LV	CELLTYPE	control_PVneg	8	18	FB
COA3	1.29	0.00545	0.0204	0.0115	3.15	15.1	0.000506	2.26	LV	CELLTYPE	control_PVneg	8	18	FB
FAU	1.29	0.00916	0.125	0.0748	5.77	13	0.00111	2.04	LV	CELLTYPE	control_PVneg	8	18	FB
FTH1	1.29	0.011	0.566	0.373	8.04	12.2	0.00148	1.96	LV	CELLTYPE	control_PVneg	8	18	FB
LYSMD2	1.29	0.00483	0.0312	0.0179	3.69	15.7	0.000407	2.32	LV	CELLTYPE	control_PVneg	8	18	FB
MT-ATP6	1.29	0.00357	0.483	0.383	7.72	17.2	0.000252	2.45	LV	CELLTYPE	control_PVneg	8	18	FB
RPL21	1.29	0.00523	0.129	0.0856	5.86	15.3	0.000473	2.28	LV	CELLTYPE	control_PVneg	8	18	FB
RPL27	1.29	0.00686	0.0649	0.0482	4.9	14.1	0.000723	2.16	LV	CELLTYPE	control_PVneg	8	18	FB
RPS25	1.29	0.0025	0.131	0.0916	5.9	18.9	0.000143	2.6	LV	CELLTYPE	control_PVneg	8	18	FB
AC009313.1	1.28	0.00388	0.0636	0.0373	4.77	16.8	0.000287	2.41	LV	CELLTYPE	control_PVneg	8	18	FB
AC020687.1	1.28	0.00767	0.0159	0.0099	2.91	13.7	0.000855	2.12	LV	CELLTYPE	control_PVneg	8	18	FB
ACTB	1.28	0.0215	0.652	0.42	8.15	9.54	0.00426	1.67	LV	CELLTYPE	control_PVneg	8	18	FB
AL031963.3	1.28	0.0166	0.0175	0.00848	2.77	10.5	0.00285	1.78	LV	CELLTYPE	control_PVneg	8	18	FB
AL118516.1	1.28	0.0022	0.0366	0.0206	3.98	19.5	0.000117	2.66	LV	CELLTYPE	control_PVneg	8	18	FB
CEBPB	1.28	0.008	0.211	0.129	6.37	13.5	0.000907	2.1	LV	CELLTYPE	control_PVneg	8	18	FB
CUTA	1.28	0.0137	0.04	0.024	4.17	11.3	0.0021	1.86	LV	CELLTYPE	control_PVneg	8	18	FB
MRPL28	1.28	0.0052	0.0243	0.0154	3.45	15.4	0.000466	2.28	LV	CELLTYPE	control_PVneg	8	18	FB
MRPS12	1.28	0.00316	0.0315	0.0161	3.6	17.7	0.000213	2.5	LV	CELLTYPE	control_PVneg	8	18	FB
PGAM2	1.28	0.0118	0.0251	0.0158	3.53	11.9	0.00166	1.93	LV	CELLTYPE	control_PVneg	8	18	FB
RABAC1	1.28	0.0192	0.133	0.0755	5.82	9.96	0.00358	1.72	LV	CELLTYPE	control_PVneg	8	18	FB
RPL12	1.28	0.00196	0.0735	0.0507	4.98	20	9.91e-05	2.71	LV	CELLTYPE	control_PVneg	8	18	FB
AC005699.1	1.27	0.00424	0.0596	0.0389	4.62	16.3	0.000331	2.37	LV	CELLTYPE	control_PVneg	8	18	FB
ANO5	1.27	0.0259	0.0153	0.0105	2.77	8.9	0.00556	1.59	LV	CELLTYPE	control_PVneg	8	18	FB
CFL1	1.27	0.0112	0.126	0.0824	5.76	12.2	0.0015	1.95	LV	CELLTYPE	control_PVneg	8	18	FB
COCH	1.27	0.00268	0.0935	0.0623	5.43	18.5	0.000159	2.57	LV	CELLTYPE	control_PVneg	8	18	FB
EMP3	1.27	0.0337	0.106	0.0673	5.54	8	0.00819	1.47	LV	CELLTYPE	control_PVneg	8	18	FB
ESRRB	1.27	0.00569	0.0195	0.0115	2.98	15	0.000537	2.25	LV	CELLTYPE	control_PVneg	8	18	FB
KANK3	1.27	0.000907	0.0352	0.0201	3.81	24.3	2.75e-05	3.04	LV	CELLTYPE	control_PVneg	8	18	FB
PPFIA3	1.27	0.00695	0.0158	0.00828	2.74	14.1	0.000738	2.16	LV	CELLTYPE	control_PVneg	8	18	FB
S100A11	1.27	0.03	0.212	0.125	6.48	8.39	0.00693	1.52	LV	CELLTYPE	control_PVneg	8	18	FB
SH3RF2	1.27	0.0167	0.025	0.0177	3.59	10.5	0.00288	1.78	LV	CELLTYPE	control_PVneg	8	18	FB
SNRPD2	1.27	0.0121	0.0436	0.0317	4.35	11.8	0.00173	1.92	LV	CELLTYPE	control_PVneg	8	18	FB
TUBG1	1.27	0.00321	0.0163	0.0102	2.81	17.6	0.000218	2.49	LV	CELLTYPE	control_PVneg	8	18	FB
VASN	1.27	0.00798	0.0502	0.0333	4.37	13.5	0.000904	2.1	LV	CELLTYPE	control_PVneg	8	18	FB
ACP2	1.26	0.00418	0.0226	0.0132	3.26	16.4	0.000323	2.38	LV	CELLTYPE	control_PVneg	8	18	FB
ART3	1.26	0.0165	0.0148	0.0118	2.87	10.6	0.0028	1.78	LV	CELLTYPE	control_PVneg	8	18	FB
ATP5MC3	1.26	0.00485	0.115	0.0746	5.71	15.7	0.00041	2.31	LV	CELLTYPE	control_PVneg	8	18	FB
BSG	1.26	0.0256	0.131	0.0863	5.94	8.94	0.00547	1.59	LV	CELLTYPE	control_PVneg	8	18	FB
COX7C	1.26	0.00791	0.13	0.0973	5.94	13.6	0.000893	2.1	LV	CELLTYPE	control_PVneg	8	18	FB
DBI	1.26	0.0132	0.065	0.0394	4.84	11.4	0.00198	1.88	LV	CELLTYPE	control_PVneg	8	18	FB
JPH2	1.26	0.0359	0.0149	0.00855	2.69	7.81	0.00891	1.44	LV	CELLTYPE	control_PVneg	8	18	FB
LINC01470	1.26	0.00697	0.0485	0.0347	4.56	14.1	0.000741	2.16	LV	CELLTYPE	control_PVneg	8	18	FB
MYL6	1.26	0.000689	0.301	0.203	7	26	1.68e-05	3.16	LV	CELLTYPE	control_PVneg	8	18	FB
MYL9	1.26	0.00306	0.16	0.104	6.08	17.8	0.000202	2.51	LV	CELLTYPE	control_PVneg	8	18	FB
MYRFL	1.26	0.00635	0.0343	0.0206	3.92	14.5	0.000642	2.2	LV	CELLTYPE	control_PVneg	8	18	FB
PLIN2	1.26	0.00796	0.23	0.15	6.63	13.5	0.000899	2.1	LV	CELLTYPE	control_PVneg	8	18	FB
RPL10A	1.26	0.00488	0.222	0.141	6.55	15.7	0.000416	2.31	LV	CELLTYPE	control_PVneg	8	18	FB
SLC25A5	1.26	0.0104	0.0424	0.0246	4.16	12.4	0.00136	1.98	LV	CELLTYPE	control_PVneg	8	18	FB
TOX2	1.26	0.00993	0.0252	0.0155	3.37	12.6	0.00126	2	LV	CELLTYPE	control_PVneg	8	18	FB
VWCE	1.26	0.0144	0.0152	0.00927	2.77	11.1	0.00227	1.84	LV	CELLTYPE	control_PVneg	8	18	FB
AC004053.1	1.25	0.0208	0.0163	0.0131	3.1	9.66	0.00406	1.68	LV	CELLTYPE	control_PVneg	8	18	FB
ADPRHL1	1.25	0.0063	0.0229	0.0146	3.34	14.5	0.000634	2.2	LV	CELLTYPE	control_PVneg	8	18	FB
ALG3	1.25	0.00123	0.0416	0.0249	4.09	22.7	4.4e-05	2.91	LV	CELLTYPE	control_PVneg	8	18	FB
APEX1	1.25	0.000544	0.0749	0.0414	4.87	27.5	1.13e-05	3.26	LV	CELLTYPE	control_PVneg	8	18	FB
PTGES2	1.25	6.33e-05	0.0635	0.0399	4.67	44.2	2.13e-07	4.2	LV	CELLTYPE	control_PVneg	8	18	FB
RNF219-AS1	1.25	0.000649	0.0372	0.0237	3.9	26.4	1.52e-05	3.19	LV	CELLTYPE	control_PVneg	8	18	FB
SLC19A3	1.25	0.00375	0.0209	0.0142	3.16	16.9	0.000274	2.43	LV	CELLTYPE	control_PVneg	8	18	FB
TGFB1I1	1.25	0.00191	0.0727	0.0421	4.87	20.1	9.52e-05	2.72	LV	CELLTYPE	control_PVneg	8	18	FB
TMEM208	1.25	0.000207	0.0737	0.0408	4.81	34	2.08e-06	3.68	LV	CELLTYPE	control_PVneg	8	18	FB
UBXN1	1.25	0.000554	0.0721	0.0455	4.93	27.3	1.17e-05	3.26	LV	CELLTYPE	control_PVneg	8	18	FB
AC117473.1	1.24	0.0359	0.02	0.0115	3.04	7.81	0.00891	1.44	LV	CELLTYPE	control_PVneg	8	18	FB
AL353693.1	1.24	0.0133	0.0202	0.0118	3.07	11.4	0.00201	1.88	LV	CELLTYPE	control_PVneg	8	18	FB
BLVRB	1.24	0.00016	0.119	0.0729	5.61	35.9	1.33e-06	3.79	LV	CELLTYPE	control_PVneg	8	18	FB
CYP4X1	1.24	0.0166	0.169	0.102	6.07	10.5	0.00285	1.78	LV	CELLTYPE	control_PVneg	8	18	FB
GMPPB	1.24	0.00324	0.0382	0.0237	3.97	17.5	0.000222	2.49	LV	CELLTYPE	control_PVneg	8	18	FB
HPR	1.24	0.0279	0.0125	0.00661	2.42	8.67	0.00614	1.56	LV	CELLTYPE	control_PVneg	8	18	FB
ISOC2	1.24	0.0153	0.0325	0.0218	3.78	10.8	0.00251	1.81	LV	CELLTYPE	control_PVneg	8	18	FB
LDHA	1.24	0.00189	0.234	0.148	6.53	20.2	9.42e-05	2.72	LV	CELLTYPE	control_PVneg	8	18	FB
LINC01902	1.24	0.0317	0.0273	0.0192	3.78	8.21	0.00747	1.5	LV	CELLTYPE	control_PVneg	8	18	FB
NDUFA1	1.24	0.0185	0.069	0.0518	5.13	10.1	0.00335	1.73	LV	CELLTYPE	control_PVneg	8	18	FB
PPIB	1.24	0.00464	0.188	0.117	6.27	16	0.000379	2.33	LV	CELLTYPE	control_PVneg	8	18	FB
RPS15	1.24	0.0351	0.164	0.116	6.24	7.87	0.00866	1.45	LV	CELLTYPE	control_PVneg	8	18	FB
VEGFD	1.24	0.0157	0.213	0.155	6.53	10.8	0.00259	1.81	LV	CELLTYPE	control_PVneg	8	18	FB
AC009975.1	1.23	0.0189	0.0592	0.0395	4.72	10	0.00348	1.72	LV	CELLTYPE	control_PVneg	8	18	FB
CENPT	1.23	0.00658	0.0674	0.0547	5.03	14.3	0.000679	2.18	LV	CELLTYPE	control_PVneg	8	18	FB
CNTNAP5	1.23	0.0121	0.028	0.0209	3.81	11.8	0.00172	1.92	LV	CELLTYPE	control_PVneg	8	18	FB
CTNNA3	1.23	0.00267	0.189	0.129	6.4	18.6	0.000159	2.57	LV	CELLTYPE	control_PVneg	8	18	FB
KRT10	1.23	0.00518	0.0909	0.0557	5.26	15.4	0.000463	2.29	LV	CELLTYPE	control_PVneg	8	18	FB
MLIP	1.23	0.00454	0.117	0.0868	5.71	16	0.00037	2.34	LV	CELLTYPE	control_PVneg	8	18	FB
MPDU1	1.23	0.000174	0.0502	0.0296	4.3	35.2	1.57e-06	3.76	LV	CELLTYPE	control_PVneg	8	18	FB
MRPL50	1.23	0.00493	0.0331	0.022	3.84	15.6	0.000425	2.31	LV	CELLTYPE	control_PVneg	8	18	FB
RPS19	1.23	0.0164	0.172	0.115	6.31	10.6	0.0028	1.78	LV	CELLTYPE	control_PVneg	8	18	FB
SORBS2	1.23	0.00976	0.247	0.162	6.76	12.7	0.00123	2.01	LV	CELLTYPE	control_PVneg	8	18	FB
TCAP	1.23	0.0411	0.235	0.147	6.83	7.36	0.0108	1.39	LV	CELLTYPE	control_PVneg	8	18	FB
TIMM8B	1.23	7.17e-05	0.0548	0.0323	4.44	42.6	2.98e-07	4.14	LV	CELLTYPE	control_PVneg	8	18	FB
TUBB	1.23	0.0126	0.131	0.0807	5.71	11.7	0.00183	1.9	LV	CELLTYPE	control_PVneg	8	18	FB
TUFM	1.23	0.000739	0.0962	0.0611	5.36	25.4	1.97e-05	3.13	LV	CELLTYPE	control_PVneg	8	18	FB
AC018682.1	1.22	0.0129	0.417	0.271	7.53	11.6	0.0019	1.89	LV	CELLTYPE	control_PVneg	8	18	FB
AC138305.1	1.22	0.00976	0.0246	0.0168	3.44	12.7	0.00123	2.01	LV	CELLTYPE	control_PVneg	8	18	FB
C1R	1.22	0.0298	0.564	0.423	8.04	8.41	0.00686	1.53	LV	CELLTYPE	control_PVneg	8	18	FB
KCNV2	1.22	0.00942	0.0258	0.0149	3.49	12.8	0.00116	2.03	LV	CELLTYPE	control_PVneg	8	18	FB
NDUFAF3	1.22	0.0206	0.0416	0.0258	4.17	9.71	0.00398	1.69	LV	CELLTYPE	control_PVneg	8	18	FB
POLR2K	1.22	0.000974	0.0407	0.0302	4.11	23.8	3.13e-05	3.01	LV	CELLTYPE	control_PVneg	8	18	FB
PRDX1	1.22	0.0178	0.147	0.0894	5.91	10.3	0.00317	1.75	LV	CELLTYPE	control_PVneg	8	18	FB
PTP4A3	1.22	0.00669	0.0256	0.019	3.6	14.2	0.000695	2.17	LV	CELLTYPE	control_PVneg	8	18	FB
SUMO3	1.22	0.0143	0.0318	0.023	3.84	11.1	0.00224	1.84	LV	CELLTYPE	control_PVneg	8	18	FB
TCEAL8	1.22	0.019	0.0451	0.0273	4.29	10	0.00352	1.72	LV	CELLTYPE	control_PVneg	8	18	FB
AKR1B1	1.21	0.0122	0.0741	0.0533	5.13	11.8	0.00175	1.92	LV	CELLTYPE	control_PVneg	8	18	FB
AL161757.5	1.21	0.000856	0.0148	0.00871	2.68	24.6	2.47e-05	3.07	LV	CELLTYPE	control_PVneg	8	18	FB
C14orf119	1.21	0.000418	0.0639	0.0331	4.56	29.2	7.14e-06	3.38	LV	CELLTYPE	control_PVneg	8	18	FB
CERS3	1.21	0.0266	0.0174	0.00978	2.88	8.8	0.0058	1.57	LV	CELLTYPE	control_PVneg	8	18	FB
JAGN1	1.21	0.00573	0.038	0.0221	3.93	14.9	0.000543	2.24	LV	CELLTYPE	control_PVneg	8	18	FB
PFDN6	1.21	0.00833	0.0284	0.019	3.7	13.3	0.000962	2.08	LV	CELLTYPE	control_PVneg	8	18	FB
RPS16	1.21	0.00783	0.115	0.0821	5.66	13.6	0.000879	2.11	LV	CELLTYPE	control_PVneg	8	18	FB
SSSCA1	1.21	0.0151	0.014	0.00848	2.62	10.9	0.00244	1.82	LV	CELLTYPE	control_PVneg	8	18	FB
SYN3	1.21	0.0136	0.322	0.164	6.81	11.3	0.00208	1.87	LV	CELLTYPE	control_PVneg	8	18	FB
TMA7	1.21	0.003	0.105	0.0783	5.58	17.9	0.000197	2.52	LV	CELLTYPE	control_PVneg	8	18	FB
TTN	1.21	0.0015	0.628	0.418	8.05	21.5	6.35e-05	2.82	LV	CELLTYPE	control_PVneg	8	18	FB
AC090617.4	1.2	0.00123	0.0822	0.0464	4.96	22.6	4.44e-05	2.91	LV	CELLTYPE	control_PVneg	8	18	FB
CHRM2	1.2	0.0261	0.0442	0.0335	4.26	8.88	0.00562	1.58	LV	CELLTYPE	control_PVneg	8	18	FB
DDAH2	1.2	0.00951	0.107	0.0732	5.6	12.8	0.00118	2.02	LV	CELLTYPE	control_PVneg	8	18	FB
DPP10	1.2	0.0116	0.0443	0.0296	4.34	12	0.00161	1.94	LV	CELLTYPE	control_PVneg	8	18	FB
EIF4A1	1.2	0.00352	0.128	0.108	5.82	17.2	0.000248	2.45	LV	CELLTYPE	control_PVneg	8	18	FB
IMP4	1.2	0.000727	0.0466	0.0309	4.25	25.5	1.94e-05	3.14	LV	CELLTYPE	control_PVneg	8	18	FB
ITGA7	1.2	0.00544	0.0229	0.0166	3.32	15.1	0.000504	2.26	LV	CELLTYPE	control_PVneg	8	18	FB
LAMTOR5	1.2	0.0051	0.0834	0.0536	5.19	15.5	0.000451	2.29	LV	CELLTYPE	control_PVneg	8	18	FB
MT-CO2	1.2	0.0107	0.548	0.401	7.97	12.3	0.00142	1.97	LV	CELLTYPE	control_PVneg	8	18	FB
MT-CO3	1.2	0.00495	0.987	0.703	8.73	15.6	0.000429	2.31	LV	CELLTYPE	control_PVneg	8	18	FB
NUDT16L1	1.2	0.00131	0.0247	0.0139	3.38	22.3	4.98e-05	2.88	LV	CELLTYPE	control_PVneg	8	18	FB
PPIF	1.2	0.00958	0.014	0.00798	2.56	12.8	0.0012	2.02	LV	CELLTYPE	control_PVneg	8	18	FB
RGS6	1.2	0.00195	0.0387	0.0247	4.03	20.1	9.78e-05	2.71	LV	CELLTYPE	control_PVneg	8	18	FB
SLC35B2	1.2	0.00757	0.0259	0.0189	3.55	13.7	0.00084	2.12	LV	CELLTYPE	control_PVneg	8	18	FB
STARD8	1.2	0.0398	0.014	0.00892	2.64	7.46	0.0104	1.4	LV	CELLTYPE	control_PVneg	8	18	FB
TUBA1B	1.2	0.00737	0.267	0.166	6.63	13.8	0.000803	2.13	LV	CELLTYPE	control_PVneg	8	18	FB
CTSL	1.19	0.000498	0.314	0.185	6.86	28.1	9.37e-06	3.3	LV	CELLTYPE	control_PVneg	8	18	FB
DRAP1	1.19	0.00824	0.0514	0.0357	4.56	13.4	0.000946	2.08	LV	CELLTYPE	control_PVneg	8	18	FB
EID1	1.19	0.000503	0.207	0.132	6.39	28	9.61e-06	3.3	LV	CELLTYPE	control_PVneg	8	18	FB
HSD11B1	1.19	0.00983	0.0751	0.0449	4.92	12.7	0.00125	2.01	LV	CELLTYPE	control_PVneg	8	18	FB
MFAP2	1.19	0.036	0.0273	0.021	3.68	7.79	0.00897	1.44	LV	CELLTYPE	control_PVneg	8	18	FB
MLST8	1.19	0.00225	0.0195	0.0133	3.14	19.4	0.000121	2.65	LV	CELLTYPE	control_PVneg	8	18	FB
MT-ND1	1.19	0.0141	0.235	0.345	6.89	11.2	0.0022	1.85	LV	CELLTYPE	control_PVneg	8	18	FB
NDRG4	1.19	0.0138	0.0196	0.0147	3.16	11.3	0.00213	1.86	LV	CELLTYPE	control_PVneg	8	18	FB
PPP1R14C	1.19	0.0061	0.024	0.018	3.52	14.7	0.000599	2.21	LV	CELLTYPE	control_PVneg	8	18	FB
PSMC3	1.19	0.00158	0.0441	0.0311	4.21	21.1	6.99e-05	2.8	LV	CELLTYPE	control_PVneg	8	18	FB
RPL10	1.19	0.00446	0.616	0.388	7.99	16.1	0.000358	2.35	LV	CELLTYPE	control_PVneg	8	18	FB
RPL18	1.19	0.0268	0.133	0.0862	5.91	8.78	0.00585	1.57	LV	CELLTYPE	control_PVneg	8	18	FB
RPS21	1.19	0.00133	0.0378	0.0245	4	22.2	5.13e-05	2.88	LV	CELLTYPE	control_PVneg	8	18	FB
UQCRFS1	1.19	0.000156	0.0919	0.0582	5.19	36.3	1.21e-06	3.81	LV	CELLTYPE	control_PVneg	8	18	FB
ALKBH2	1.18	0.000131	0.0498	0.0284	4.26	37.7	8.82e-07	3.88	LV	CELLTYPE	control_PVneg	8	18	FB
ATP6V1G1	1.18	0.000939	0.108	0.0733	5.52	24.1	2.92e-05	3.03	LV	CELLTYPE	control_PVneg	8	18	FB
CALHM2	1.18	0.00475	0.0506	0.0299	4.38	15.8	0.000393	2.32	LV	CELLTYPE	control_PVneg	8	18	FB
CKM	1.18	0.0282	0.109	0.0731	5.65	8.62	0.00626	1.55	LV	CELLTYPE	control_PVneg	8	18	FB
FRMD6-AS2	1.18	0.00909	0.0173	0.0106	2.88	13	0.0011	2.04	LV	CELLTYPE	control_PVneg	8	18	FB
G6PC3	1.18	0.00587	0.0189	0.0117	3.01	14.8	0.000563	2.23	LV	CELLTYPE	control_PVneg	8	18	FB
LINC01252	1.18	0.00611	0.0409	0.0239	4	14.6	0.000603	2.21	LV	CELLTYPE	control_PVneg	8	18	FB
MAP1LC3A	1.18	0.00284	0.224	0.154	6.63	18.2	0.000178	2.55	LV	CELLTYPE	control_PVneg	8	18	FB
RCN1	1.18	0.0172	0.0552	0.0361	4.55	10.4	0.003	1.77	LV	CELLTYPE	control_PVneg	8	18	FB
TMEM115	1.18	0.0158	0.0312	0.0199	3.79	10.7	0.00262	1.8	LV	CELLTYPE	control_PVneg	8	18	FB
TRMT10C	1.18	0.000564	0.0548	0.0303	4.35	27.2	1.2e-05	3.25	LV	CELLTYPE	control_PVneg	8	18	FB
UROD	1.18	0.00366	0.0341	0.0248	4	17	0.000263	2.44	LV	CELLTYPE	control_PVneg	8	18	FB
YIF1A	1.18	0.0069	0.071	0.0439	4.89	14.1	0.000731	2.16	LV	CELLTYPE	control_PVneg	8	18	FB
AC110285.6	1.17	0.00886	0.0449	0.0262	4.27	13.1	0.00106	2.05	LV	CELLTYPE	control_PVneg	8	18	FB
CDK2AP2	1.17	0.0238	0.0228	0.014	3.32	9.21	0.00488	1.62	LV	CELLTYPE	control_PVneg	8	18	FB
IRF2BPL	1.17	0.0112	0.0501	0.0357	4.47	12.1	0.00151	1.95	LV	CELLTYPE	control_PVneg	8	18	FB
KPNA2	1.17	0.003	0.0311	0.0229	3.69	17.9	0.000195	2.52	LV	CELLTYPE	control_PVneg	8	18	FB
MGAT2	1.17	0.0403	0.019	0.0108	3.02	7.43	0.0105	1.39	LV	CELLTYPE	control_PVneg	8	18	FB
MID1IP1	1.17	0.00789	0.0559	0.0337	4.54	13.6	0.000889	2.1	LV	CELLTYPE	control_PVneg	8	18	FB
MS4A13	1.17	0.0263	0.0171	0.0129	3.14	8.84	0.0057	1.58	LV	CELLTYPE	control_PVneg	8	18	FB
PFDN5	1.17	0.00585	0.12	0.0916	5.83	14.8	0.000561	2.23	LV	CELLTYPE	control_PVneg	8	18	FB
RILP	1.17	0.00753	0.0138	0.00791	2.62	13.7	0.000833	2.12	LV	CELLTYPE	control_PVneg	8	18	FB
SF3B5	1.17	0.0191	0.0299	0.0192	3.65	9.99	0.00354	1.72	LV	CELLTYPE	control_PVneg	8	18	FB
SLC35F1	1.17	0.0128	0.0344	0.0246	4.02	11.6	0.00187	1.89	LV	CELLTYPE	control_PVneg	8	18	FB
TMEM160	1.17	0.0396	0.0209	0.0135	3.25	7.48	0.0103	1.4	LV	CELLTYPE	control_PVneg	8	18	FB
TMSB4X	1.17	0.033	0.582	0.473	8.2	8.06	0.00797	1.48	LV	CELLTYPE	control_PVneg	8	18	FB
BTG1	1.16	0.00332	0.225	0.168	6.54	17.4	0.000228	2.48	LV	CELLTYPE	control_PVneg	8	18	FB
CENPO	1.16	0.000655	0.0558	0.0324	4.38	26.3	1.56e-05	3.18	LV	CELLTYPE	control_PVneg	8	18	FB
GADD45GIP1	1.16	0.0124	0.0466	0.029	4.29	11.7	0.00179	1.91	LV	CELLTYPE	control_PVneg	8	18	FB
MYLK3	1.16	0.00993	0.026	0.0183	3.57	12.6	0.00127	2	LV	CELLTYPE	control_PVneg	8	18	FB
RAB5IF	1.16	0.00933	0.026	0.0194	3.55	12.9	0.00115	2.03	LV	CELLTYPE	control_PVneg	8	18	FB
RHOT2	1.16	0.00087	0.137	0.105	5.96	24.5	2.56e-05	3.06	LV	CELLTYPE	control_PVneg	8	18	FB
RPL13	1.16	0.0147	0.329	0.235	7.2	11	0.00234	1.83	LV	CELLTYPE	control_PVneg	8	18	FB
SERTAD1	1.16	0.0332	0.0266	0.0192	3.44	8.05	0.008	1.48	LV	CELLTYPE	control_PVneg	8	18	FB
SLC5A9	1.16	0.000887	0.151	0.0886	5.91	24.4	2.64e-05	3.05	LV	CELLTYPE	control_PVneg	8	18	FB
SSR2	1.16	0.00314	0.107	0.0678	5.41	17.7	0.000209	2.5	LV	CELLTYPE	control_PVneg	8	18	FB
TSKU	1.16	0.00625	0.0339	0.0236	3.84	14.5	0.000625	2.2	LV	CELLTYPE	control_PVneg	8	18	FB
USP39	1.16	0.0203	0.353	0.292	7.56	9.76	0.0039	1.69	LV	CELLTYPE	control_PVneg	8	18	FB
VASP	1.16	0.00443	0.0393	0.0231	3.94	16.1	0.000355	2.35	LV	CELLTYPE	control_PVneg	8	18	FB
AC104248.1	1.15	0.0281	0.024	0.0127	3.19	8.64	0.00621	1.55	LV	CELLTYPE	control_PVneg	8	18	FB
AVPI1	1.15	0.0139	0.0134	0.01	2.64	11.2	0.00216	1.86	LV	CELLTYPE	control_PVneg	8	18	FB
B3GAT2	1.15	0.027	0.0606	0.0452	4.97	8.76	0.0059	1.57	LV	CELLTYPE	control_PVneg	8	18	FB
DEGS1	1.15	0.0065	0.0654	0.0439	4.75	14.3	0.000669	2.19	LV	CELLTYPE	control_PVneg	8	18	FB
DOHH	1.15	0.00701	0.0141	0.00812	2.58	14	0.000748	2.15	LV	CELLTYPE	control_PVneg	8	18	FB
ID3	1.15	0.0428	0.254	0.17	6.72	7.22	0.0116	1.37	LV	CELLTYPE	control_PVneg	8	18	FB
IDH2	1.15	0.00136	0.0662	0.0451	4.81	22	5.38e-05	2.87	LV	CELLTYPE	control_PVneg	8	18	FB
MYOM2	1.15	0.0102	0.0503	0.0392	4.54	12.5	0.00132	1.99	LV	CELLTYPE	control_PVneg	8	18	FB
NQO1	1.15	0.0059	0.0347	0.0215	3.78	14.8	0.000568	2.23	LV	CELLTYPE	control_PVneg	8	18	FB
PEX16	1.15	0.000381	0.0325	0.0228	3.81	29.9	5.95e-06	3.42	LV	CELLTYPE	control_PVneg	8	18	FB
PEX5L	1.15	0.0291	0.0638	0.0485	4.99	8.5	0.00659	1.54	LV	CELLTYPE	control_PVneg	8	18	FB
PLET1	1.15	0.00168	0.0472	0.0311	4.36	20.8	7.78e-05	2.78	LV	CELLTYPE	control_PVneg	8	18	FB
POLR2J	1.15	0.0241	0.0289	0.0195	3.73	9.16	0.00499	1.62	LV	CELLTYPE	control_PVneg	8	18	FB
UBA52	1.15	0.0284	0.087	0.0732	5.31	8.59	0.00635	1.55	LV	CELLTYPE	control_PVneg	8	18	FB
C6orf48	1.14	0.00723	0.0389	0.0313	4.08	13.9	0.000782	2.14	LV	CELLTYPE	control_PVneg	8	18	FB
NCBP2-AS2	1.14	0.00108	0.0351	0.0227	3.82	23.3	3.67e-05	2.96	LV	CELLTYPE	control_PVneg	8	18	FB
NDUFA3	1.14	0.0314	0.0174	0.0149	3.13	8.24	0.00739	1.5	LV	CELLTYPE	control_PVneg	8	18	FB
NDUFA4	1.14	0.0259	0.124	0.0927	5.9	8.9	0.00556	1.59	LV	CELLTYPE	control_PVneg	8	18	FB
NDUFA6	1.14	0.00541	0.0519	0.0374	4.52	15.2	0.000501	2.27	LV	CELLTYPE	control_PVneg	8	18	FB
NKAPL	1.14	0.00427	0.0192	0.0116	2.9	16.3	0.000335	2.37	LV	CELLTYPE	control_PVneg	8	18	FB
RBM8A	1.14	0.00133	0.0643	0.0465	4.79	22.1	5.16e-05	2.88	LV	CELLTYPE	control_PVneg	8	18	FB
SNHG8	1.14	0.00908	0.092	0.0591	5.15	13	0.0011	2.04	LV	CELLTYPE	control_PVneg	8	18	FB
VXN	1.14	0.0323	0.021	0.0122	3.11	8.14	0.00771	1.49	LV	CELLTYPE	control_PVneg	8	18	FB
CARMN	1.13	0.0181	0.111	0.0581	5.23	10.2	0.00323	1.74	LV	CELLTYPE	control_PVneg	8	18	FB
COX7A2	1.13	0.00442	0.107	0.0741	5.55	16.2	0.000353	2.35	LV	CELLTYPE	control_PVneg	8	18	FB
EMD	1.13	0.000953	0.0561	0.037	4.53	24	2.98e-05	3.02	LV	CELLTYPE	control_PVneg	8	18	FB
FASN	1.13	0.00288	0.0212	0.0162	3.16	18.1	0.000183	2.54	LV	CELLTYPE	control_PVneg	8	18	FB
IDI2-AS1	1.13	0.00703	0.013	0.00759	2.48	14	0.000752	2.15	LV	CELLTYPE	control_PVneg	8	18	FB
MALAT1	1.13	0.0144	311	222	17.1	11.1	0.00229	1.84	LV	CELLTYPE	control_PVneg	8	18	FB
MTUS2	1.13	0.00842	0.0309	0.0205	3.81	13.3	0.000984	2.07	LV	CELLTYPE	control_PVneg	8	18	FB
MYH14	1.13	0.00486	0.0144	0.0103	2.75	15.7	0.000413	2.31	LV	CELLTYPE	control_PVneg	8	18	FB
PSMA7	1.13	0.0059	0.146	0.106	6.01	14.8	0.000567	2.23	LV	CELLTYPE	control_PVneg	8	18	FB
RIC3	1.13	0.00321	0.0513	0.0338	4.37	17.6	0.000218	2.49	LV	CELLTYPE	control_PVneg	8	18	FB
RPL41	1.13	0.0185	0.373	0.263	7.43	10.1	0.00334	1.73	LV	CELLTYPE	control_PVneg	8	18	FB
RPL7A	1.13	0.0126	0.149	0.102	5.98	11.7	0.00183	1.9	LV	CELLTYPE	control_PVneg	8	18	FB
SELENOS	1.13	0.000388	0.289	0.192	6.85	29.7	6.2e-06	3.41	LV	CELLTYPE	control_PVneg	8	18	FB
SLFNL1	1.13	0.0192	0.037	0.0255	4.1	9.97	0.00357	1.72	LV	CELLTYPE	control_PVneg	8	18	FB
SRP14	1.13	0.0193	0.153	0.102	6.1	9.94	0.00361	1.71	LV	CELLTYPE	control_PVneg	8	18	FB
TCEAL1	1.13	0.00236	0.0356	0.0239	4	19.1	0.000132	2.63	LV	CELLTYPE	control_PVneg	8	18	FB
AC020661.3	1.12	0.0211	0.037	0.0283	4.23	9.62	0.00413	1.68	LV	CELLTYPE	control_PVneg	8	18	FB
ACTN2	1.12	0.0153	0.0903	0.0675	5.35	10.8	0.00251	1.81	LV	CELLTYPE	control_PVneg	8	18	FB
ANGPTL1	1.12	0.00741	0.204	0.136	6.35	13.8	0.000809	2.13	LV	CELLTYPE	control_PVneg	8	18	FB
ATP5ME	1.12	0.00867	0.0721	0.0595	5.15	13.2	0.00103	2.06	LV	CELLTYPE	control_PVneg	8	18	FB
C16orf91	1.12	0.00545	0.0172	0.01	2.78	15.1	0.000508	2.26	LV	CELLTYPE	control_PVneg	8	18	FB
LRRC39	1.12	0.000361	0.0459	0.0299	4.26	30.6	4.93e-06	3.44	LV	CELLTYPE	control_PVneg	8	18	FB
LRRC9	1.12	0.00893	0.046	0.03	4.27	13.1	0.00107	2.05	LV	CELLTYPE	control_PVneg	8	18	FB
MAD2L2	1.12	0.0204	0.0147	0.0108	2.72	9.74	0.00393	1.69	LV	CELLTYPE	control_PVneg	8	18	FB
PSME1	1.12	0.041	0.04	0.0333	4.24	7.37	0.0108	1.39	LV	CELLTYPE	control_PVneg	8	18	FB
RPS11	1.12	0.011	0.0898	0.0759	5.35	12.2	0.00147	1.96	LV	CELLTYPE	control_PVneg	8	18	FB
RPS19BP1	1.12	0.00842	0.041	0.026	4.08	13.3	0.000987	2.07	LV	CELLTYPE	control_PVneg	8	18	FB
SAT2	1.12	0.000381	0.184	0.128	6.31	30.2	5.5e-06	3.42	LV	CELLTYPE	control_PVneg	8	18	FB
SPEG	1.12	0.0172	0.0135	0.00816	2.59	10.4	0.00301	1.76	LV	CELLTYPE	control_PVneg	8	18	FB
TRIM54	1.12	0.00959	0.0181	0.0136	3.05	12.8	0.0012	2.02	LV	CELLTYPE	control_PVneg	8	18	FB
TSSC4	1.12	0.0115	0.0281	0.0161	3.49	12	0.00159	1.94	LV	CELLTYPE	control_PVneg	8	18	FB
UQCRQ	1.12	0.02	0.0828	0.0625	5.35	9.81	0.00381	1.7	LV	CELLTYPE	control_PVneg	8	18	FB
AL109659.1	1.11	0.014	0.0384	0.0277	3.9	11.2	0.00217	1.85	LV	CELLTYPE	control_PVneg	8	18	FB
AL354949.1	1.11	0.0135	0.125	0.0739	5.6	11.4	0.00205	1.87	LV	CELLTYPE	control_PVneg	8	18	FB
ATP5F1D	1.11	0.0118	0.0944	0.0638	5.34	11.9	0.00166	1.93	LV	CELLTYPE	control_PVneg	8	18	FB
CKMT2	1.11	0.00604	0.0943	0.064	5.36	14.7	0.000591	2.22	LV	CELLTYPE	control_PVneg	8	18	FB
H3F3B	1.11	0.00666	0.645	0.451	8.09	14.3	0.00069	2.18	LV	CELLTYPE	control_PVneg	8	18	FB
RPS8	1.11	0.00377	0.182	0.141	6.29	16.9	0.000276	2.42	LV	CELLTYPE	control_PVneg	8	18	FB
SLC39A1	1.11	0.0219	0.0624	0.0385	4.73	9.47	0.00438	1.66	LV	CELLTYPE	control_PVneg	8	18	FB
SNHG15	1.11	0.00545	0.0556	0.0315	4.36	15.1	0.000507	2.26	LV	CELLTYPE	control_PVneg	8	18	FB
AC004158.1	1.1	0.012	0.0133	0.00727	2.46	11.8	0.0017	1.92	LV	CELLTYPE	control_PVneg	8	18	FB
C1QTNF1	1.1	0.0295	0.0973	0.08	5.24	8.45	0.00674	1.53	LV	CELLTYPE	control_PVneg	8	18	FB
CACNB2	1.1	0.00373	0.236	0.157	6.62	16.9	0.000271	2.43	LV	CELLTYPE	control_PVneg	8	18	FB
CHCHD10	1.1	0.026	0.0587	0.046	4.85	8.89	0.0056	1.59	LV	CELLTYPE	control_PVneg	8	18	FB
CSF1	1.1	0.00489	0.0846	0.068	5.11	15.7	0.000419	2.31	LV	CELLTYPE	control_PVneg	8	18	FB
CYCS	1.1	0.0166	0.069	0.0495	4.97	10.5	0.00285	1.78	LV	CELLTYPE	control_PVneg	8	18	FB
DUS3L	1.1	0.00215	0.037	0.0251	3.94	19.6	0.000113	2.67	LV	CELLTYPE	control_PVneg	8	18	FB
HMBS	1.1	0.0167	0.0235	0.0144	3.26	10.5	0.00287	1.78	LV	CELLTYPE	control_PVneg	8	18	FB
IGFBP4	1.1	0.0137	0.36	0.357	7.34	11.3	0.00209	1.86	LV	CELLTYPE	control_PVneg	8	18	FB
ISYNA1	1.1	0.0412	0.0252	0.0234	3.55	7.36	0.0109	1.39	LV	CELLTYPE	control_PVneg	8	18	FB
PREB	1.1	0.0234	0.027	0.0187	3.61	9.27	0.00477	1.63	LV	CELLTYPE	control_PVneg	8	18	FB
RAN	1.1	0.00606	0.0892	0.0595	5.16	14.7	0.000594	2.22	LV	CELLTYPE	control_PVneg	8	18	FB
RPL29	1.1	0.0289	0.128	0.088	5.76	8.53	0.0065	1.54	LV	CELLTYPE	control_PVneg	8	18	FB
RPS6	1.1	0.0167	0.145	0.116	6.04	10.5	0.00288	1.78	LV	CELLTYPE	control_PVneg	8	18	FB
SLC2A6	1.1	0.0143	0.0189	0.0144	3.07	11.1	0.00225	1.84	LV	CELLTYPE	control_PVneg	8	18	FB
SNRPG	1.1	0.000697	0.0973	0.0685	5.38	25.9	1.73e-05	3.16	LV	CELLTYPE	control_PVneg	8	18	FB
TBCC	1.1	0.00625	0.0214	0.0127	3.14	14.5	0.000627	2.2	LV	CELLTYPE	control_PVneg	8	18	FB
BMPER	1.09	0.017	0.329	0.243	7.07	10.4	0.00296	1.77	LV	CELLTYPE	control_PVneg	8	18	FB
C19orf24	1.09	0.042	0.0204	0.015	3.2	7.28	0.0113	1.38	LV	CELLTYPE	control_PVneg	8	18	FB
CDH4	1.09	0.016	0.0267	0.0189	3.6	10.7	0.00269	1.8	LV	CELLTYPE	control_PVneg	8	18	FB
DAXX	1.09	0.00746	0.0172	0.0135	2.99	13.8	0.000818	2.13	LV	CELLTYPE	control_PVneg	8	18	FB
DMAC2	1.09	0.000636	0.0448	0.0264	4.14	26.5	1.46e-05	3.2	LV	CELLTYPE	control_PVneg	8	18	FB
EEF1B2	1.09	0.00136	0.0961	0.0639	5.21	22	5.41e-05	2.86	LV	CELLTYPE	control_PVneg	8	18	FB
FMN2	1.09	0.024	0.0174	0.0134	3.13	9.17	0.00496	1.62	LV	CELLTYPE	control_PVneg	8	18	FB
LSM10	1.09	0.0166	0.0234	0.0145	3.31	10.5	0.00285	1.78	LV	CELLTYPE	control_PVneg	8	18	FB
MTA2	1.09	0.00593	0.0143	0.0127	2.67	14.8	0.000573	2.23	LV	CELLTYPE	control_PVneg	8	18	FB
NHP2	1.09	0.0301	0.03	0.0197	3.7	8.38	0.00695	1.52	LV	CELLTYPE	control_PVneg	8	18	FB
PKM	1.09	0.00258	0.178	0.124	6.18	18.7	0.00015	2.59	LV	CELLTYPE	control_PVneg	8	18	FB
POPDC2	1.09	0.0288	0.0306	0.0217	3.77	8.55	0.00647	1.54	LV	CELLTYPE	control_PVneg	8	18	FB
RBM42	1.09	0.0182	0.0305	0.0211	3.69	10.2	0.00326	1.74	LV	CELLTYPE	control_PVneg	8	18	FB
SCAND1	1.09	0.0121	0.052	0.0342	4.49	11.8	0.00173	1.92	LV	CELLTYPE	control_PVneg	8	18	FB
SERPING1	1.09	0.0401	0.464	0.372	7.82	7.44	0.0105	1.4	LV	CELLTYPE	control_PVneg	8	18	FB
SNHG19	1.09	0.00276	0.0381	0.0271	4.08	18.4	0.000168	2.56	LV	CELLTYPE	control_PVneg	8	18	FB
UQCR10	1.09	0.0172	0.0619	0.0481	4.9	10.4	0.00302	1.76	LV	CELLTYPE	control_PVneg	8	18	FB
ALG1L2	1.08	0.00886	0.0206	0.0128	3.12	13.1	0.00106	2.05	LV	CELLTYPE	control_PVneg	8	18	FB
BPGM	1.08	0.0153	0.047	0.0349	4.47	10.8	0.00251	1.81	LV	CELLTYPE	control_PVneg	8	18	FB
C12orf40	1.08	0.0159	0.232	0.141	6.46	10.7	0.00265	1.8	LV	CELLTYPE	control_PVneg	8	18	FB
CCDC129	1.08	0.0218	0.0307	0.0208	3.76	9.49	0.00434	1.66	LV	CELLTYPE	control_PVneg	8	18	FB
MOB4	1.08	0.00595	0.0406	0.0312	4.15	14.8	0.000576	2.23	LV	CELLTYPE	control_PVneg	8	18	FB
PSMB6	1.08	0.00976	0.0541	0.0368	4.49	12.7	0.00123	2.01	LV	CELLTYPE	control_PVneg	8	18	FB
RPL8	1.08	0.0279	0.174	0.125	6.23	8.67	0.00614	1.56	LV	CELLTYPE	control_PVneg	8	18	FB
RPS23	1.08	0.0142	0.161	0.134	6.14	11.2	0.00222	1.85	LV	CELLTYPE	control_PVneg	8	18	FB
SMIM15	1.08	0.0016	0.0256	0.0184	3.41	21.1	7.14e-05	2.8	LV	CELLTYPE	control_PVneg	8	18	FB
THOC6	1.08	0.0249	0.0185	0.0151	3.15	9.03	0.00526	1.6	LV	CELLTYPE	control_PVneg	8	18	FB
AC106707.1	1.07	0.0132	0.0166	0.01	2.86	11.4	0.00198	1.88	LV	CELLTYPE	control_PVneg	8	18	FB
ACADVL	1.07	0.029	0.195	0.193	6.66	8.51	0.00658	1.54	LV	CELLTYPE	control_PVneg	8	18	FB
CCDC85B	1.07	0.0306	0.0417	0.0281	4.19	8.32	0.00713	1.51	LV	CELLTYPE	control_PVneg	8	18	FB
GALNT17	1.07	0.0113	0.0392	0.0278	4.14	12.1	0.00154	1.95	LV	CELLTYPE	control_PVneg	8	18	FB
HIGD1B	1.07	0.00641	0.022	0.0151	3.36	14.4	0.000654	2.19	LV	CELLTYPE	control_PVneg	8	18	FB
LINC00115	1.07	0.0439	0.0154	0.011	2.83	7.15	0.0119	1.36	LV	CELLTYPE	control_PVneg	8	18	FB
MT-ND6	1.07	0.0319	0.0518	0.0339	4.27	8.19	0.00754	1.5	LV	CELLTYPE	control_PVneg	8	18	FB
NIM1K	1.07	0.00533	0.0237	0.0152	3.4	15.2	0.00049	2.27	LV	CELLTYPE	control_PVneg	8	18	FB
OLFML3	1.07	0.0219	0.0703	0.0555	5.01	9.48	0.00437	1.66	LV	CELLTYPE	control_PVneg	8	18	FB
ORMDL2	1.07	0.00646	0.0251	0.0187	3.46	14.4	0.000661	2.19	LV	CELLTYPE	control_PVneg	8	18	FB
PPARG	1.07	0.0232	0.101	0.0691	5.28	9.29	0.00472	1.63	LV	CELLTYPE	control_PVneg	8	18	FB
RPS9	1.07	0.0115	0.198	0.15	6.42	12	0.00158	1.94	LV	CELLTYPE	control_PVneg	8	18	FB
RPSA	1.07	0.00617	0.182	0.124	6.21	14.6	0.000613	2.21	LV	CELLTYPE	control_PVneg	8	18	FB
SLC25A4	1.07	0.0149	0.174	0.125	6.3	11	0.0024	1.83	LV	CELLTYPE	control_PVneg	8	18	FB
SLC35A2	1.07	0.00616	0.0156	0.0108	2.78	14.6	0.000611	2.21	LV	CELLTYPE	control_PVneg	8	18	FB
ZNF830	1.07	0.000798	0.0411	0.0263	4.01	25	2.24e-05	3.1	LV	CELLTYPE	control_PVneg	8	18	FB
BRMS1	1.06	0.00674	0.0258	0.0193	3.53	14.2	0.000704	2.17	LV	CELLTYPE	control_PVneg	8	18	FB
CORO6	1.06	0.0191	0.0734	0.057	5.1	9.99	0.00355	1.72	LV	CELLTYPE	control_PVneg	8	18	FB
DHRS3	1.06	0.0157	0.16	0.114	6.07	10.8	0.00259	1.81	LV	CELLTYPE	control_PVneg	8	18	FB
FSD2	1.06	0.00432	0.0696	0.0413	4.72	16.3	0.00034	2.36	LV	CELLTYPE	control_PVneg	8	18	FB
GPATCH4	1.06	0.00383	0.0426	0.0273	4.03	16.8	0.000281	2.42	LV	CELLTYPE	control_PVneg	8	18	FB
HSPB6	1.06	0.0319	0.0175	0.0149	3.01	8.2	0.00752	1.5	LV	CELLTYPE	control_PVneg	8	18	FB
MRPL36	1.06	0.00475	0.0207	0.0147	3.19	15.8	0.000393	2.32	LV	CELLTYPE	control_PVneg	8	18	FB
NAT9	1.06	0.0009	0.145	0.0996	5.88	24.3	2.71e-05	3.05	LV	CELLTYPE	control_PVneg	8	18	FB
NDUFB10	1.06	0.0215	0.0519	0.0374	4.6	9.55	0.00424	1.67	LV	CELLTYPE	control_PVneg	8	18	FB
NINJ1	1.06	0.0468	0.0173	0.0118	2.98	6.95	0.0131	1.33	LV	CELLTYPE	control_PVneg	8	18	FB
PNRC1	1.06	0.000689	0.216	0.184	6.51	26	1.7e-05	3.16	LV	CELLTYPE	control_PVneg	8	18	FB
RPL4	1.06	0.00588	0.0934	0.0695	5.29	14.8	0.000565	2.23	LV	CELLTYPE	control_PVneg	8	18	FB
RPS13	1.06	0.0323	0.0992	0.0786	5.52	8.15	0.00767	1.49	LV	CELLTYPE	control_PVneg	8	18	FB
RPS27A	1.06	0.017	0.162	0.13	6.2	10.4	0.00295	1.77	LV	CELLTYPE	control_PVneg	8	18	FB
SSNA1	1.06	0.0127	0.0669	0.0417	4.78	11.6	0.00186	1.9	LV	CELLTYPE	control_PVneg	8	18	FB
TP53I11	1.06	0.00447	0.0213	0.0157	3.23	16.1	0.000362	2.35	LV	CELLTYPE	control_PVneg	8	18	FB
TSTA3	1.06	0.0112	0.0209	0.0148	3.21	12.2	0.00151	1.95	LV	CELLTYPE	control_PVneg	8	18	FB
XBP1	1.06	0.00159	0.185	0.131	6.19	21.1	7.11e-05	2.8	LV	CELLTYPE	control_PVneg	8	18	FB
AC010333.2	1.05	0.0144	0.0147	0.00861	2.67	11.1	0.00228	1.84	LV	CELLTYPE	control_PVneg	8	18	FB
AUP1	1.05	0.0246	0.0743	0.0692	5.25	9.08	0.00515	1.61	LV	CELLTYPE	control_PVneg	8	18	FB
CCDC192	1.05	0.0064	0.0402	0.0248	3.99	14.4	0.000651	2.19	LV	CELLTYPE	control_PVneg	8	18	FB
EEF2	1.05	0.0289	0.129	0.107	5.88	8.53	0.00653	1.54	LV	CELLTYPE	control_PVneg	8	18	FB
GRINA	1.05	0.00498	0.0586	0.047	4.75	15.6	0.000432	2.3	LV	CELLTYPE	control_PVneg	8	18	FB
GSTP1	1.05	0.0146	0.156	0.107	6.05	11	0.00232	1.83	LV	CELLTYPE	control_PVneg	8	18	FB
HEY2	1.05	0.0372	0.0139	0.00859	2.58	7.68	0.00943	1.43	LV	CELLTYPE	control_PVneg	8	18	FB
MMD	1.05	0.00775	0.0133	0.00932	2.48	13.6	0.000866	2.11	LV	CELLTYPE	control_PVneg	8	18	FB
NDUFA2	1.05	0.00523	0.0429	0.0292	4.22	15.3	0.000473	2.28	LV	CELLTYPE	control_PVneg	8	18	FB
NUDT8	1.05	0.02	0.0155	0.00928	2.81	9.81	0.00381	1.7	LV	CELLTYPE	control_PVneg	8	18	FB
PQLC2L	1.05	0.00424	0.262	0.173	6.7	16.3	0.000331	2.37	LV	CELLTYPE	control_PVneg	8	18	FB
RPL22L1	1.05	0.00699	0.0547	0.0339	4.31	14.1	0.000743	2.16	LV	CELLTYPE	control_PVneg	8	18	FB
RRP9	1.05	0.00861	0.0189	0.0132	2.97	13.2	0.00102	2.06	LV	CELLTYPE	control_PVneg	8	18	FB
SERPINH1	1.05	0.0328	0.0889	0.0675	5.21	8.09	0.00786	1.48	LV	CELLTYPE	control_PVneg	8	18	FB
SPOCK3	1.05	0.0242	0.0199	0.018	3.34	9.14	0.00503	1.62	LV	CELLTYPE	control_PVneg	8	18	FB
ST3GAL5	1.05	0.00479	0.232	0.162	6.58	15.8	0.000402	2.32	LV	CELLTYPE	control_PVneg	8	18	FB
THAP7	1.05	0.00132	0.056	0.0364	4.51	22.2	5.07e-05	2.88	LV	CELLTYPE	control_PVneg	8	18	FB
ZBTB6	1.05	0.0112	0.0218	0.0116	3.02	12.1	0.00151	1.95	LV	CELLTYPE	control_PVneg	8	18	FB
AC004160.2	1.04	0.0247	0.0304	0.023	3.72	9.07	0.00518	1.61	LV	CELLTYPE	control_PVneg	8	18	FB
AC009139.2	1.04	0.0153	0.017	0.0109	2.86	10.9	0.00249	1.82	LV	CELLTYPE	control_PVneg	8	18	FB
AC142472.1	1.04	0.0304	0.0378	0.0255	3.89	8.34	0.00707	1.52	LV	CELLTYPE	control_PVneg	8	18	FB
AP002370.2	1.04	0.0204	0.0329	0.021	3.8	9.75	0.00391	1.69	LV	CELLTYPE	control_PVneg	8	18	FB
DPP7	1.04	0.00213	0.124	0.0995	5.79	19.6	0.000112	2.67	LV	CELLTYPE	control_PVneg	8	18	FB
FNDC4	1.04	0.0443	0.0135	0.00834	2.55	7.12	0.0121	1.35	LV	CELLTYPE	control_PVneg	8	18	FB
HYAL2	1.04	0.0159	0.0201	0.0136	3.13	10.7	0.00266	1.8	LV	CELLTYPE	control_PVneg	8	18	FB
IDH3B	1.04	0.00827	0.0343	0.0281	4.02	13.4	0.000952	2.08	LV	CELLTYPE	control_PVneg	8	18	FB
IMPDH2	1.04	0.0158	0.0263	0.021	3.56	10.7	0.00264	1.8	LV	CELLTYPE	control_PVneg	8	18	FB
MAD2L1BP	1.04	0.00813	0.0149	0.0111	2.73	13.4	0.000927	2.09	LV	CELLTYPE	control_PVneg	8	18	FB
MYDGF	1.04	0.016	0.139	0.096	5.83	10.7	0.00269	1.8	LV	CELLTYPE	control_PVneg	8	18	FB
NAB2	1.04	0.00919	0.0259	0.018	3.5	12.9	0.00112	2.04	LV	CELLTYPE	control_PVneg	8	18	FB
NDUFAF4	1.04	0.000978	0.0604	0.0403	4.57	23.8	3.18e-05	3.01	LV	CELLTYPE	control_PVneg	8	18	FB
POLD4	1.04	0.024	0.0279	0.0215	3.69	9.18	0.00494	1.62	LV	CELLTYPE	control_PVneg	8	18	FB
PSMC5	1.04	0.0045	0.0435	0.0382	4.31	16.1	0.000365	2.35	LV	CELLTYPE	control_PVneg	8	18	FB
SCN5A	1.04	0.029	0.0204	0.014	3.19	8.52	0.00653	1.54	LV	CELLTYPE	control_PVneg	8	18	FB
SERF2	1.04	0.0113	0.278	0.206	6.95	12.1	0.00153	1.95	LV	CELLTYPE	control_PVneg	8	18	FB
SLC39A7	1.04	0.00921	0.0546	0.0397	4.49	12.9	0.00112	2.04	LV	CELLTYPE	control_PVneg	8	18	FB
SRM	1.04	0.00567	0.102	0.0654	5.22	15	0.000535	2.25	LV	CELLTYPE	control_PVneg	8	18	FB
TMEM120A	1.04	0.00104	0.0672	0.0456	4.83	23.5	3.49e-05	2.98	LV	CELLTYPE	control_PVneg	8	18	FB
AC009264.1	1.03	0.00165	0.0341	0.0262	3.9	20.9	7.58e-05	2.78	LV	CELLTYPE	control_PVneg	8	18	FB
AC073320.1	1.03	0.0116	0.0348	0.0253	3.98	12	0.00162	1.94	LV	CELLTYPE	control_PVneg	8	18	FB
ATP6V0B	1.03	0.0205	0.0522	0.0391	4.52	9.72	0.00396	1.69	LV	CELLTYPE	control_PVneg	8	18	FB
EFCAB3	1.03	0.0197	0.0133	0.0104	2.67	9.87	0.00372	1.71	LV	CELLTYPE	control_PVneg	8	18	FB
ENO1	1.03	0.00316	0.155	0.109	5.94	17.7	0.000212	2.5	LV	CELLTYPE	control_PVneg	8	18	FB
LINC02307	1.03	0.0162	0.034	0.0268	3.93	10.6	0.00274	1.79	LV	CELLTYPE	control_PVneg	8	18	FB
PCBP1	1.03	0.0321	0.0658	0.0548	4.85	8.17	0.00761	1.49	LV	CELLTYPE	control_PVneg	8	18	FB
S1PR3	1.03	0.00588	0.024	0.0212	3.3	14.8	0.000566	2.23	LV	CELLTYPE	control_PVneg	8	18	FB
SMPD1	1.03	0.0294	0.0149	0.0133	2.92	8.47	0.0067	1.53	LV	CELLTYPE	control_PVneg	8	18	FB
SNHG9	1.03	0.00441	0.0504	0.0401	4.55	16.2	0.000351	2.36	LV	CELLTYPE	control_PVneg	8	18	FB
SNRPN	1.03	0.0136	0.0155	0.0119	2.9	11.3	0.00209	1.86	LV	CELLTYPE	control_PVneg	8	18	FB
TIMM17B	1.03	0.0119	0.0209	0.0141	3.25	11.9	0.00169	1.92	LV	CELLTYPE	control_PVneg	8	18	FB
TXNDC17	1.03	0.00985	0.0226	0.0172	3.38	12.6	0.00125	2.01	LV	CELLTYPE	control_PVneg	8	18	FB
UTP11	1.03	0.00295	0.0365	0.0268	3.86	18	0.000189	2.53	LV	CELLTYPE	control_PVneg	8	18	FB
AC016205.1	1.02	0.00874	0.0281	0.0192	3.56	13.1	0.00104	2.06	LV	CELLTYPE	control_PVneg	8	18	FB
GAS1	1.02	0.0136	0.112	0.0858	5.53	11.3	0.00209	1.86	LV	CELLTYPE	control_PVneg	8	18	FB
GGT5	1.02	0.00556	0.238	0.196	6.66	15	0.000523	2.25	LV	CELLTYPE	control_PVneg	8	18	FB
MRPL14	1.02	0.00376	0.0324	0.0231	3.79	16.9	0.000275	2.43	LV	CELLTYPE	control_PVneg	8	18	FB
MTMR7	1.02	0.0492	0.019	0.0114	2.89	6.79	0.0141	1.31	LV	CELLTYPE	control_PVneg	8	18	FB
PLP2	1.02	0.0148	0.0749	0.0498	4.94	11	0.00235	1.83	LV	CELLTYPE	control_PVneg	8	18	FB
RANGRF	1.02	0.00403	0.0371	0.0262	4.02	16.6	0.000304	2.4	LV	CELLTYPE	control_PVneg	8	18	FB
ROMO1	1.02	0.0417	0.0214	0.0167	3.39	7.31	0.0111	1.38	LV	CELLTYPE	control_PVneg	8	18	FB
AC018680.1	1.01	0.0207	0.0125	0.00908	2.53	9.68	0.00402	1.68	LV	CELLTYPE	control_PVneg	8	18	FB
APRT	1.01	0.0131	0.0632	0.0442	4.76	11.5	0.00196	1.88	LV	CELLTYPE	control_PVneg	8	18	FB
ASNA1	1.01	0.0197	0.0227	0.0174	3.4	9.86	0.00374	1.7	LV	CELLTYPE	control_PVneg	8	18	FB
ATP5MPL	1.01	0.0031	0.12	0.0961	5.76	17.8	0.000205	2.51	LV	CELLTYPE	control_PVneg	8	18	FB
BRIX1	1.01	0.000978	0.0577	0.0414	4.62	23.8	3.18e-05	3.01	LV	CELLTYPE	control_PVneg	8	18	FB
CADPS	1.01	0.0301	0.0187	0.0151	3.23	8.38	0.00695	1.52	LV	CELLTYPE	control_PVneg	8	18	FB
CNN2	1.01	0.0486	0.017	0.0111	2.79	6.83	0.0138	1.31	LV	CELLTYPE	control_PVneg	8	18	FB
COX4I1	1.01	0.0345	0.136	0.108	6.03	7.92	0.00847	1.46	LV	CELLTYPE	control_PVneg	8	18	FB
COX6B1	1.01	0.0234	0.0826	0.0679	5.32	9.26	0.00478	1.63	LV	CELLTYPE	control_PVneg	8	18	FB
EIF1	1.01	0.0087	0.518	0.397	7.8	13.2	0.00103	2.06	LV	CELLTYPE	control_PVneg	8	18	FB
GRIK2	1.01	0.0282	0.0439	0.0269	4.07	8.61	0.00629	1.55	LV	CELLTYPE	control_PVneg	8	18	FB
HNRNPA0	1.01	0.0149	0.101	0.0818	5.47	11	0.00239	1.83	LV	CELLTYPE	control_PVneg	8	18	FB
IL20RB-AS1	1.01	0.00608	0.0211	0.0168	3.21	14.7	0.000596	2.22	LV	CELLTYPE	control_PVneg	8	18	FB
MPP3	1.01	0.0102	0.0533	0.0351	4.41	12.5	0.00133	1.99	LV	CELLTYPE	control_PVneg	8	18	FB
RPL19	1.01	0.0278	0.152	0.12	6.06	8.67	0.00612	1.56	LV	CELLTYPE	control_PVneg	8	18	FB
SEC61B	1.01	0.000541	0.138	0.0968	5.81	27.5	1.1e-05	3.27	LV	CELLTYPE	control_PVneg	8	18	FB
SLC52A2	1.01	0.00405	0.0411	0.0242	4	16.6	0.000308	2.39	LV	CELLTYPE	control_PVneg	8	18	FB
STUM	1.01	0.0369	0.0889	0.0906	5.19	7.72	0.00927	1.43	LV	CELLTYPE	control_PVneg	8	18	FB
TIMP3	1.01	0.0113	1.83	1.17	9.43	12.1	0.00154	1.95	LV	CELLTYPE	control_PVneg	8	18	FB
AC022146.2	1	0.00312	0.0682	0.0488	4.84	17.7	0.000207	2.51	LV	CELLTYPE	control_PVneg	8	18	FB
COPS8	1	0.00123	0.157	0.109	5.98	22.7	4.41e-05	2.91	LV	CELLTYPE	control_PVneg	8	18	FB
COQ10A	1	0.0032	0.0372	0.0256	3.99	17.6	0.000217	2.5	LV	CELLTYPE	control_PVneg	8	18	FB
MRPS34	1	0.0104	0.0442	0.0275	4.15	12.4	0.00135	1.98	LV	CELLTYPE	control_PVneg	8	18	FB
PIP4P1	1	0.00511	0.0379	0.0272	4.06	15.4	0.000452	2.29	LV	CELLTYPE	control_PVneg	8	18	FB
RABIF	1	0.00182	0.0403	0.0252	3.96	20.4	8.85e-05	2.74	LV	CELLTYPE	control_PVneg	8	18	FB
SLC51A	1	0.00155	0.041	0.0288	4.07	21.3	6.7e-05	2.81	LV	CELLTYPE	control_PVneg	8	18	FB
UFC1	1	0.00158	0.0545	0.0384	4.52	21.2	6.91e-05	2.8	LV	CELLTYPE	control_PVneg	8	18	FB
ZFAND2B	1	0.000831	0.053	0.0413	4.57	24.8	2.37e-05	3.08	LV	CELLTYPE	control_PVneg	8	18	FB
AL133453.1	0.999	0.0149	0.0198	0.0118	3.02	11	0.0024	1.83	LV	CELLTYPE	control_PVneg	8	18	FB
OTUD6B-AS1	0.998	0.000903	0.114	0.0706	5.42	24.3	2.72e-05	3.04	LV	CELLTYPE	control_PVneg	8	18	FB
SPSB2	0.998	0.00488	0.0165	0.0114	2.82	15.7	0.000416	2.31	LV	CELLTYPE	control_PVneg	8	18	FB
ILVBL	0.997	0.0149	0.0243	0.0181	3.52	11	0.0024	1.83	LV	CELLTYPE	control_PVneg	8	18	FB
PGRMC1	0.997	0.0306	0.0566	0.0422	4.57	8.32	0.00713	1.51	LV	CELLTYPE	control_PVneg	8	18	FB
TMC7	0.997	0.0179	0.0127	0.0108	2.68	10.3	0.00319	1.75	LV	CELLTYPE	control_PVneg	8	18	FB
ZNF385A	0.997	0.0152	0.0358	0.0274	3.89	10.9	0.00246	1.82	LV	CELLTYPE	control_PVneg	8	18	FB
AC011287.1	0.995	0.0342	0.182	0.136	6.19	7.96	0.00835	1.47	LV	CELLTYPE	control_PVneg	8	18	FB
PHKG2	0.995	0.000716	0.0282	0.0216	3.62	25.6	1.87e-05	3.14	LV	CELLTYPE	control_PVneg	8	18	FB
XIRP2	0.995	0.00809	0.0299	0.0233	3.68	13.5	0.00092	2.09	LV	CELLTYPE	control_PVneg	8	18	FB
ALKBH6	0.992	0.0295	0.0173	0.0157	3.18	8.45	0.00675	1.53	LV	CELLTYPE	control_PVneg	8	18	FB
CKAP4	0.992	0.00667	0.0416	0.0306	4.12	14.2	0.000693	2.18	LV	CELLTYPE	control_PVneg	8	18	FB
TMUB1	0.992	0.0304	0.021	0.0159	3.24	8.34	0.00708	1.52	LV	CELLTYPE	control_PVneg	8	18	FB
TYMS	0.992	0.0266	0.0212	0.0133	3.09	8.8	0.0058	1.57	LV	CELLTYPE	control_PVneg	8	18	FB
ASIC2	0.991	0.0224	0.046	0.0417	4.42	9.4	0.00451	1.65	LV	CELLTYPE	control_PVneg	8	18	FB
CHCHD5	0.989	0.00985	0.0159	0.0117	2.82	12.6	0.00125	2.01	LV	CELLTYPE	control_PVneg	8	18	FB
MSMO1	0.989	0.00993	0.0331	0.0239	3.83	12.6	0.00127	2	LV	CELLTYPE	control_PVneg	8	18	FB
PAPPA2	0.989	0.0178	0.0352	0.0304	3.98	10.3	0.00315	1.75	LV	CELLTYPE	control_PVneg	8	18	FB
CHCHD1	0.988	0.0026	0.0303	0.0207	3.66	18.7	0.000153	2.58	LV	CELLTYPE	control_PVneg	8	18	FB
TMED2	0.988	0.0158	0.0907	0.07	5.3	10.7	0.00262	1.8	LV	CELLTYPE	control_PVneg	8	18	FB
AL035658.1	0.987	0.0148	0.0216	0.0132	3.12	11	0.00236	1.83	LV	CELLTYPE	control_PVneg	8	18	FB
FAM107A	0.987	0.0191	0.0159	0.0135	2.96	9.99	0.00353	1.72	LV	CELLTYPE	control_PVneg	8	18	FB
JTB	0.987	0.00489	0.12	0.0931	5.73	15.7	0.000419	2.31	LV	CELLTYPE	control_PVneg	8	18	FB
SAP18	0.987	0.0139	0.0812	0.062	5.15	11.2	0.00216	1.86	LV	CELLTYPE	control_PVneg	8	18	FB
TRPM3	0.986	0.00279	0.117	0.0805	5.57	18.3	0.000173	2.55	LV	CELLTYPE	control_PVneg	8	18	FB
NAPRT	0.985	0.00652	0.0289	0.0255	3.82	14.3	0.000672	2.19	LV	CELLTYPE	control_PVneg	8	18	FB
TRAPPC2L	0.985	0.0282	0.0259	0.0191	3.58	8.62	0.00628	1.55	LV	CELLTYPE	control_PVneg	8	18	FB
NMNAT2	0.984	0.0187	0.038	0.0274	4.01	10.1	0.00342	1.73	LV	CELLTYPE	control_PVneg	8	18	FB
TMEM70	0.984	0.0122	0.032	0.0251	3.77	11.8	0.00175	1.91	LV	CELLTYPE	control_PVneg	8	18	FB
CSTF2T	0.983	0.00699	0.0256	0.0181	3.42	14	0.000744	2.16	LV	CELLTYPE	control_PVneg	8	18	FB
TXNRD1	0.983	0.00298	0.505	0.389	7.75	18	0.000193	2.53	LV	CELLTYPE	control_PVneg	8	18	FB
COPS9	0.982	0.0257	0.0319	0.0248	3.86	8.92	0.00552	1.59	LV	CELLTYPE	control_PVneg	8	18	FB
MRPL55	0.981	0.0288	0.036	0.0285	4.08	8.54	0.00648	1.54	LV	CELLTYPE	control_PVneg	8	18	FB
NAXE	0.981	0.0418	0.0142	0.01	2.76	7.29	0.0112	1.38	LV	CELLTYPE	control_PVneg	8	18	FB
NDUFB3	0.981	0.0106	0.0494	0.0387	4.52	12.4	0.0014	1.97	LV	CELLTYPE	control_PVneg	8	18	FB
PQBP1	0.981	0.0276	0.021	0.0182	3.3	8.7	0.00607	1.56	LV	CELLTYPE	control_PVneg	8	18	FB
AKAP6	0.98	0.0244	0.0655	0.0483	4.88	9.11	0.00509	1.61	LV	CELLTYPE	control_PVneg	8	18	FB
AMPD3	0.98	0.0106	0.013	0.00821	2.48	12.4	0.00139	1.98	LV	CELLTYPE	control_PVneg	8	18	FB
TIGAR	0.98	0.00401	0.0541	0.0355	4.38	16.6	0.000301	2.4	LV	CELLTYPE	control_PVneg	8	18	FB
FAM96B	0.978	0.00277	0.0999	0.0744	5.38	18.3	0.000171	2.56	LV	CELLTYPE	control_PVneg	8	18	FB
RPL14	0.978	0.00867	0.196	0.144	6.31	13.2	0.00103	2.06	LV	CELLTYPE	control_PVneg	8	18	FB
DPF3	0.977	0.0295	0.0268	0.0201	3.59	8.44	0.00676	1.53	LV	CELLTYPE	control_PVneg	8	18	FB
TNFRSF1A	0.977	0.00762	0.167	0.139	6.19	13.7	0.000847	2.12	LV	CELLTYPE	control_PVneg	8	18	FB
UTP3	0.977	0.00405	0.0315	0.0212	3.62	16.6	0.000309	2.39	LV	CELLTYPE	control_PVneg	8	18	FB
BCKDK	0.975	0.0337	0.0227	0.0181	3.44	8	0.0082	1.47	LV	CELLTYPE	control_PVneg	8	18	FB
DPY19L2	0.975	0.0328	0.0708	0.0594	5.07	8.09	0.00788	1.48	LV	CELLTYPE	control_PVneg	8	18	FB
ISG20	0.975	0.0414	0.0483	0.0365	4.29	7.34	0.011	1.38	LV	CELLTYPE	control_PVneg	8	18	FB
RACK1	0.975	0.00982	0.181	0.143	6.26	12.7	0.00124	2.01	LV	CELLTYPE	control_PVneg	8	18	FB
ANAPC13	0.974	0.000974	0.0251	0.0183	3.43	23.8	3.12e-05	3.01	LV	CELLTYPE	control_PVneg	8	18	FB
ARPC5L	0.974	0.00478	0.0327	0.0248	3.74	15.8	0.000399	2.32	LV	CELLTYPE	control_PVneg	8	18	FB
M6PR	0.974	0.000541	0.0957	0.0681	5.26	27.6	1.09e-05	3.27	LV	CELLTYPE	control_PVneg	8	18	FB
RPL35A	0.973	0.0433	0.123	0.112	5.89	7.18	0.0118	1.36	LV	CELLTYPE	control_PVneg	8	18	FB
RPS7	0.973	0.00147	0.203	0.15	6.34	21.6	6.17e-05	2.83	LV	CELLTYPE	control_PVneg	8	18	FB
PHGDH	0.971	0.0133	0.0713	0.0527	4.84	11.4	0.002	1.88	LV	CELLTYPE	control_PVneg	8	18	FB
MRPL54	0.97	0.0186	0.0231	0.0166	3.32	10.1	0.00337	1.73	LV	CELLTYPE	control_PVneg	8	18	FB
PIM3	0.968	0.00958	0.0502	0.0357	4.34	12.8	0.0012	2.02	LV	CELLTYPE	control_PVneg	8	18	FB
PTMS	0.968	0.0051	0.15	0.111	5.94	15.5	0.000451	2.29	LV	CELLTYPE	control_PVneg	8	18	FB
SLC35A4	0.968	0.013	0.0159	0.0123	2.88	11.5	0.00194	1.89	LV	CELLTYPE	control_PVneg	8	18	FB
RAB34	0.967	0.0185	0.0762	0.0607	5.08	10.1	0.00336	1.73	LV	CELLTYPE	control_PVneg	8	18	FB
ANKRD37	0.966	0.0173	0.0364	0.027	3.97	10.4	0.00304	1.76	LV	CELLTYPE	control_PVneg	8	18	FB
RHOG	0.965	0.0418	0.0315	0.0243	3.85	7.3	0.0112	1.38	LV	CELLTYPE	control_PVneg	8	18	FB
TINCR	0.965	0.00729	0.0158	0.0133	2.91	13.9	0.000792	2.14	LV	CELLTYPE	control_PVneg	8	18	FB
AL139089.1	0.964	0.0156	0.0182	0.0129	3.1	10.8	0.00258	1.81	LV	CELLTYPE	control_PVneg	8	18	FB
SELENOP	0.964	0.0493	0.192	0.15	6.42	6.78	0.0141	1.31	LV	CELLTYPE	control_PVneg	8	18	FB
SNRPB2	0.964	0.00613	0.0792	0.0626	5.12	14.6	0.000606	2.21	LV	CELLTYPE	control_PVneg	8	18	FB
SPDYE5	0.964	0.00988	0.151	0.124	6.15	12.6	0.00126	2.01	LV	CELLTYPE	control_PVneg	8	18	FB
EIF3G	0.963	0.00415	0.0345	0.0269	3.87	16.4	0.00032	2.38	LV	CELLTYPE	control_PVneg	8	18	FB
SIGMAR1	0.963	0.0103	0.0173	0.0122	2.92	12.5	0.00134	1.99	LV	CELLTYPE	control_PVneg	8	18	FB
RPL37A	0.962	0.0209	0.114	0.114	5.81	9.64	0.00408	1.68	LV	CELLTYPE	control_PVneg	8	18	FB
AC073333.1	0.961	0.00219	0.0308	0.0209	3.62	19.5	0.000117	2.66	LV	CELLTYPE	control_PVneg	8	18	FB
ANGPTL2	0.961	0.0477	0.0962	0.0935	5.45	6.9	0.0134	1.32	LV	CELLTYPE	control_PVneg	8	18	FB
GPC1	0.961	0.0439	0.0195	0.0144	3.02	7.14	0.012	1.36	LV	CELLTYPE	control_PVneg	8	18	FB
MLF2	0.961	0.00167	0.0984	0.0767	5.37	20.8	7.7e-05	2.78	LV	CELLTYPE	control_PVneg	8	18	FB
CLTB	0.96	0.00321	0.0876	0.067	5.23	17.6	0.000219	2.49	LV	CELLTYPE	control_PVneg	8	18	FB
RPS4X	0.96	0.0307	0.113	0.0955	5.68	8.31	0.00715	1.51	LV	CELLTYPE	control_PVneg	8	18	FB
DPH3	0.959	0.00598	0.028	0.0175	3.45	14.7	0.000582	2.22	LV	CELLTYPE	control_PVneg	8	18	FB
NCOA7-AS1	0.959	0.00618	0.0469	0.0305	4.24	14.6	0.000614	2.21	LV	CELLTYPE	control_PVneg	8	18	FB
UQCC3	0.959	0.0142	0.0258	0.0188	3.53	11.1	0.00223	1.85	LV	CELLTYPE	control_PVneg	8	18	FB
AC136604.2	0.958	0.0461	0.055	0.0473	4.82	6.99	0.0128	1.34	LV	CELLTYPE	control_PVneg	8	18	FB
CTNND2	0.958	0.0153	0.0346	0.026	3.92	10.9	0.0025	1.81	LV	CELLTYPE	control_PVneg	8	18	FB
DDOST	0.958	0.00268	0.0733	0.0512	4.91	18.5	0.000161	2.57	LV	CELLTYPE	control_PVneg	8	18	FB
BAMBI	0.957	0.0488	0.037	0.0335	4.09	6.82	0.0138	1.31	LV	CELLTYPE	control_PVneg	8	18	FB
TUBB4B	0.957	0.0196	0.106	0.0723	5.35	9.88	0.0037	1.71	LV	CELLTYPE	control_PVneg	8	18	FB
AC113414.1	0.956	0.00117	0.0532	0.0396	4.52	22.9	4.1e-05	2.93	LV	CELLTYPE	control_PVneg	8	18	FB
ATP5PD	0.956	0.0143	0.0539	0.0447	4.64	11.1	0.00225	1.84	LV	CELLTYPE	control_PVneg	8	18	FB
DYNLT3	0.956	0.00674	0.0449	0.031	4.23	14.2	0.000705	2.17	LV	CELLTYPE	control_PVneg	8	18	FB
PNRC2	0.956	0.00259	0.0648	0.0531	4.79	18.7	0.000152	2.59	LV	CELLTYPE	control_PVneg	8	18	FB
STK33	0.956	0.0295	0.013	0.0088	2.57	8.45	0.00675	1.53	LV	CELLTYPE	control_PVneg	8	18	FB
SUOX	0.956	0.00238	0.0252	0.021	3.53	19.1	0.000133	2.62	LV	CELLTYPE	control_PVneg	8	18	FB
AP002954.1	0.955	0.0101	0.0603	0.0411	4.61	12.5	0.0013	2	LV	CELLTYPE	control_PVneg	8	18	FB
GRN	0.955	0.0432	0.0639	0.0501	4.86	7.19	0.0117	1.36	LV	CELLTYPE	control_PVneg	8	18	FB
TLE2	0.954	0.00297	0.189	0.156	6.24	18	0.000191	2.53	LV	CELLTYPE	control_PVneg	8	18	FB
MRPS21	0.953	0.000186	0.157	0.119	6.05	34.6	1.81e-06	3.73	LV	CELLTYPE	control_PVneg	8	18	FB
SUPT4H1	0.953	0.0282	0.0244	0.0182	3.42	8.61	0.00628	1.55	LV	CELLTYPE	control_PVneg	8	18	FB
ADRM1	0.952	0.024	0.0357	0.0315	3.99	9.18	0.00495	1.62	LV	CELLTYPE	control_PVneg	8	18	FB
MRPS26	0.952	0.00184	0.0821	0.0563	5.05	20.3	8.99e-05	2.74	LV	CELLTYPE	control_PVneg	8	18	FB
ATP5IF1	0.951	0.0129	0.0848	0.071	5.31	11.5	0.00192	1.89	LV	CELLTYPE	control_PVneg	8	18	FB
EIF1B	0.951	0.00286	0.12	0.0918	5.71	18.1	0.000181	2.54	LV	CELLTYPE	control_PVneg	8	18	FB
POLR2G	0.951	0.0301	0.0264	0.0228	3.6	8.38	0.00693	1.52	LV	CELLTYPE	control_PVneg	8	18	FB
ERH	0.95	0.00824	0.113	0.0837	5.56	13.4	0.000946	2.08	LV	CELLTYPE	control_PVneg	8	18	FB
FAM162B	0.949	0.0283	0.0682	0.0456	4.76	8.6	0.00632	1.55	LV	CELLTYPE	control_PVneg	8	18	FB
AKR1C1	0.948	0.0289	0.28	0.208	6.89	8.53	0.00651	1.54	LV	CELLTYPE	control_PVneg	8	18	FB
RPL6	0.946	0.00919	0.178	0.144	6.25	12.9	0.00112	2.04	LV	CELLTYPE	control_PVneg	8	18	FB
SYF2	0.945	0.00295	0.0612	0.0439	4.69	18	0.00019	2.53	LV	CELLTYPE	control_PVneg	8	18	FB
BIN1	0.944	0.00647	0.0281	0.0247	3.62	14.4	0.000662	2.19	LV	CELLTYPE	control_PVneg	8	18	FB
INSIG1	0.944	0.0447	0.0266	0.022	3.6	7.08	0.0123	1.35	LV	CELLTYPE	control_PVneg	8	18	FB
NDUFS5	0.944	0.0171	0.0797	0.0715	5.23	10.4	0.00298	1.77	LV	CELLTYPE	control_PVneg	8	18	FB
NEU1	0.943	0.00442	0.0224	0.0175	3.31	16.2	0.000354	2.35	LV	CELLTYPE	control_PVneg	8	18	FB
DDT	0.942	0.00829	0.043	0.0318	4.24	13.4	0.000955	2.08	LV	CELLTYPE	control_PVneg	8	18	FB
NECAB3	0.942	0.00446	0.0313	0.0217	3.64	16.1	0.000359	2.35	LV	CELLTYPE	control_PVneg	8	18	FB
COL6A2	0.941	0.00184	1.88	1.37	9.5	20.3	9.04e-05	2.73	LV	CELLTYPE	control_PVneg	8	18	FB
NIP7	0.941	0.00867	0.0251	0.0159	3.27	13.2	0.00102	2.06	LV	CELLTYPE	control_PVneg	8	18	FB
PPM1L	0.941	0.0153	0.133	0.104	5.78	10.9	0.00248	1.82	LV	CELLTYPE	control_PVneg	8	18	FB
TRIM29	0.941	0.0378	0.0323	0.0218	3.68	7.62	0.00967	1.42	LV	CELLTYPE	control_PVneg	8	18	FB
DNPEP	0.94	0.00125	0.0805	0.0678	5.12	22.5	4.56e-05	2.9	LV	CELLTYPE	control_PVneg	8	18	FB
LINC00276	0.94	0.0193	0.0276	0.0216	3.68	9.95	0.00361	1.71	LV	CELLTYPE	control_PVneg	8	18	FB
ACTG1	0.939	0.0342	0.478	0.396	7.59	7.95	0.00836	1.47	LV	CELLTYPE	control_PVneg	8	18	FB
ANKRD33B	0.939	0.0304	0.0458	0.0332	4.2	8.35	0.00705	1.52	LV	CELLTYPE	control_PVneg	8	18	FB
LINC01006	0.939	0.0261	0.0341	0.0242	3.82	8.87	0.00564	1.58	LV	CELLTYPE	control_PVneg	8	18	FB
LSM5	0.939	0.000381	0.0692	0.0489	4.83	30.2	5.47e-06	3.42	LV	CELLTYPE	control_PVneg	8	18	FB
RPS26	0.939	0.00647	0.0591	0.0381	4.54	14.4	0.000662	2.19	LV	CELLTYPE	control_PVneg	8	18	FB
SLC1A2	0.938	0.0498	0.106	0.0746	5.39	6.75	0.0143	1.3	LV	CELLTYPE	control_PVneg	8	18	FB
QTRT1	0.937	0.00993	0.132	0.118	5.92	12.6	0.00127	2	LV	CELLTYPE	control_PVneg	8	18	FB
NDUFB9	0.936	0.0072	0.0803	0.067	5.18	13.9	0.000777	2.14	LV	CELLTYPE	control_PVneg	8	18	FB
IMP3	0.935	0.0136	0.0444	0.0338	4.26	11.3	0.00207	1.87	LV	CELLTYPE	control_PVneg	8	18	FB
IRX3	0.935	0.0196	0.0346	0.033	3.91	9.89	0.00369	1.71	LV	CELLTYPE	control_PVneg	8	18	FB
RAD23A	0.935	0.000191	0.137	0.107	5.84	34.4	1.89e-06	3.72	LV	CELLTYPE	control_PVneg	8	18	FB
RPS3	0.935	0.0208	0.159	0.122	6.09	9.66	0.00405	1.68	LV	CELLTYPE	control_PVneg	8	18	FB
POLR2C	0.933	0.000597	0.068	0.0519	4.83	26.9	1.32e-05	3.22	LV	CELLTYPE	control_PVneg	8	18	FB
ANAPC11	0.932	0.0198	0.0454	0.0347	4.28	9.85	0.00374	1.7	LV	CELLTYPE	control_PVneg	8	18	FB
FHOD3	0.932	0.0436	0.065	0.0556	4.83	7.16	0.0119	1.36	LV	CELLTYPE	control_PVneg	8	18	FB
RCC1	0.932	0.016	0.149	0.111	5.88	10.7	0.00268	1.8	LV	CELLTYPE	control_PVneg	8	18	FB
TP53RK	0.932	0.0239	0.0183	0.0112	2.9	9.19	0.00492	1.62	LV	CELLTYPE	control_PVneg	8	18	FB
COX5A	0.931	0.00551	0.0808	0.0677	5.19	15.1	0.000515	2.26	LV	CELLTYPE	control_PVneg	8	18	FB
FIBP	0.931	0.0116	0.0152	0.014	2.81	12	0.00161	1.94	LV	CELLTYPE	control_PVneg	8	18	FB
CDK2	0.93	0.0154	0.0141	0.0125	2.73	10.8	0.00253	1.81	LV	CELLTYPE	control_PVneg	8	18	FB
DTNA	0.93	0.0189	0.0456	0.0361	4.38	10	0.00347	1.72	LV	CELLTYPE	control_PVneg	8	18	FB
NELFE	0.93	0.00395	0.0343	0.0337	4.02	16.7	0.000293	2.4	LV	CELLTYPE	control_PVneg	8	18	FB
GFER	0.929	0.0116	0.0139	0.0104	2.66	12	0.00161	1.94	LV	CELLTYPE	control_PVneg	8	18	FB
ZNF22	0.929	0.000541	0.073	0.0509	4.83	27.6	1.09e-05	3.27	LV	CELLTYPE	control_PVneg	8	18	FB
AC009501.1	0.928	0.0276	0.0352	0.0268	3.97	8.69	0.00608	1.56	LV	CELLTYPE	control_PVneg	8	18	FB
AC099520.1	0.928	0.0394	0.0267	0.0239	3.76	7.49	0.0102	1.4	LV	CELLTYPE	control_PVneg	8	18	FB
BZW1	0.928	0.0039	0.115	0.0992	5.61	16.7	0.000289	2.41	LV	CELLTYPE	control_PVneg	8	18	FB
FHL3	0.928	0.0366	0.0793	0.0455	4.75	7.75	0.00915	1.44	LV	CELLTYPE	control_PVneg	8	18	FB
HAX1	0.928	0.00112	0.087	0.0656	5.19	23.1	3.85e-05	2.95	LV	CELLTYPE	control_PVneg	8	18	FB
ERVMER61-1	0.927	0.0169	0.0319	0.0283	3.92	10.5	0.00293	1.77	LV	CELLTYPE	control_PVneg	8	18	FB
HDAC1	0.927	0.00179	0.0322	0.0265	3.83	20.5	8.58e-05	2.75	LV	CELLTYPE	control_PVneg	8	18	FB
DAZAP2	0.926	0.0187	0.166	0.137	6.23	10.1	0.00341	1.73	LV	CELLTYPE	control_PVneg	8	18	FB
MAF1	0.926	0.0305	0.0483	0.0377	4.46	8.33	0.0071	1.52	LV	CELLTYPE	control_PVneg	8	18	FB
MYO18B	0.926	0.0488	0.0425	0.0332	4.26	6.82	0.0139	1.31	LV	CELLTYPE	control_PVneg	8	18	FB
PRR13	0.926	0.00998	0.0533	0.0469	4.54	12.6	0.00127	2	LV	CELLTYPE	control_PVneg	8	18	FB
TBRG1	0.926	0.00158	0.256	0.216	6.87	21.2	6.93e-05	2.8	LV	CELLTYPE	control_PVneg	8	18	FB
B3GNT2	0.925	0.0236	0.0165	0.0127	2.81	9.24	0.00483	1.63	LV	CELLTYPE	control_PVneg	8	18	FB
DOK1	0.925	0.0114	0.0328	0.0206	3.65	12.1	0.00156	1.94	LV	CELLTYPE	control_PVneg	8	18	FB
FAM50A	0.925	0.00285	0.0605	0.0557	4.76	18.2	0.000179	2.55	LV	CELLTYPE	control_PVneg	8	18	FB
GPAA1	0.925	0.0303	0.0537	0.0462	4.68	8.36	0.00702	1.52	LV	CELLTYPE	control_PVneg	8	18	FB
ULK3	0.925	0.00512	0.0569	0.0462	4.63	15.4	0.000453	2.29	LV	CELLTYPE	control_PVneg	8	18	FB
PKP2	0.924	0.015	0.0736	0.0783	5.1	10.9	0.00241	1.82	LV	CELLTYPE	control_PVneg	8	18	FB
RTL8A	0.924	0.0389	0.0338	0.024	3.97	7.54	0.01	1.41	LV	CELLTYPE	control_PVneg	8	18	FB
AC130650.1	0.921	0.0421	0.0218	0.0171	3.4	7.27	0.0113	1.38	LV	CELLTYPE	control_PVneg	8	18	FB
AP2S1	0.921	0.00879	0.0375	0.0302	4.02	13.1	0.00104	2.06	LV	CELLTYPE	control_PVneg	8	18	FB
COX7B	0.921	0.0413	0.0914	0.077	5.43	7.34	0.0109	1.38	LV	CELLTYPE	control_PVneg	8	18	FB
SCOC	0.921	0.00486	0.0455	0.0357	4.27	15.7	0.000412	2.31	LV	CELLTYPE	control_PVneg	8	18	FB
STX10	0.92	0.017	0.0374	0.0294	4.13	10.4	0.00296	1.77	LV	CELLTYPE	control_PVneg	8	18	FB
GALK1	0.919	0.0276	0.0214	0.0142	3.16	8.69	0.00608	1.56	LV	CELLTYPE	control_PVneg	8	18	FB
CDC37	0.918	0.00042	0.176	0.143	6.21	29.1	7.2e-06	3.38	LV	CELLTYPE	control_PVneg	8	18	FB
EPHX1	0.918	0.0234	0.141	0.122	6.03	9.26	0.00479	1.63	LV	CELLTYPE	control_PVneg	8	18	FB
AC087276.2	0.917	0.0116	0.0283	0.0198	3.6	12	0.00161	1.94	LV	CELLTYPE	control_PVneg	8	18	FB
ATRNL1	0.917	0.013	0.0192	0.0144	3.09	11.5	0.00194	1.89	LV	CELLTYPE	control_PVneg	8	18	FB
AC096741.1	0.916	0.011	0.0457	0.0284	4.12	12.2	0.00147	1.96	LV	CELLTYPE	control_PVneg	8	18	FB
LHFPL4	0.916	0.0215	0.0209	0.0136	3.11	9.54	0.00426	1.67	LV	CELLTYPE	control_PVneg	8	18	FB
ESRRA	0.915	0.000525	0.0779	0.0642	5.04	27.8	1.03e-05	3.28	LV	CELLTYPE	control_PVneg	8	18	FB
HINT2	0.914	0.0285	0.0237	0.0197	3.45	8.58	0.00638	1.55	LV	CELLTYPE	control_PVneg	8	18	FB
EDF1	0.913	0.00783	0.132	0.108	5.84	13.6	0.000878	2.11	LV	CELLTYPE	control_PVneg	8	18	FB
EMC7	0.913	0.0162	0.065	0.0532	4.84	10.6	0.00273	1.79	LV	CELLTYPE	control_PVneg	8	18	FB
TPBG	0.913	0.00167	0.124	0.0849	5.57	20.8	7.74e-05	2.78	LV	CELLTYPE	control_PVneg	8	18	FB
AC091045.1	0.91	0.00277	0.0757	0.0511	4.85	18.3	0.00017	2.56	LV	CELLTYPE	control_PVneg	8	18	FB
SBDS	0.909	0.0256	0.0668	0.0527	4.86	8.95	0.00545	1.59	LV	CELLTYPE	control_PVneg	8	18	FB
FADS3	0.908	0.00357	0.113	0.0838	5.53	17.1	0.000252	2.45	LV	CELLTYPE	control_PVneg	8	18	FB
HMG20B	0.906	0.00867	0.0368	0.031	4.04	13.2	0.00102	2.06	LV	CELLTYPE	control_PVneg	8	18	FB
CYB5R1	0.905	0.0197	0.0349	0.0266	3.93	9.87	0.00372	1.71	LV	CELLTYPE	control_PVneg	8	18	FB
SLC1A5	0.905	0.0174	0.0546	0.0424	4.53	10.3	0.00307	1.76	LV	CELLTYPE	control_PVneg	8	18	FB
SMIM10	0.905	0.00737	0.0171	0.0119	2.84	13.8	0.000803	2.13	LV	CELLTYPE	control_PVneg	8	18	FB
C12orf10	0.904	0.0374	0.0186	0.013	3.01	7.67	0.00948	1.43	LV	CELLTYPE	control_PVneg	8	18	FB
TMC4	0.904	0.0288	0.0204	0.0187	3.25	8.54	0.00649	1.54	LV	CELLTYPE	control_PVneg	8	18	FB
DCDC1	0.903	0.0313	0.0429	0.0394	4.38	8.25	0.00734	1.5	LV	CELLTYPE	control_PVneg	8	18	FB
MCM3AP-AS1	0.903	0.00982	0.0485	0.0351	4.38	12.7	0.00124	2.01	LV	CELLTYPE	control_PVneg	8	18	FB
MPG	0.903	0.00674	0.205	0.15	6.4	14.2	0.000703	2.17	LV	CELLTYPE	control_PVneg	8	18	FB
TM2D2	0.903	0.0252	0.0248	0.0181	3.4	9	0.00534	1.6	LV	CELLTYPE	control_PVneg	8	18	FB
AC026202.2	0.902	0.00529	0.182	0.14	6.29	15.3	0.000483	2.28	LV	CELLTYPE	control_PVneg	8	18	FB
APOBEC2	0.902	0.0169	0.0336	0.0229	3.87	10.5	0.00292	1.77	LV	CELLTYPE	control_PVneg	8	18	FB
BTF3	0.902	0.0206	0.113	0.09	5.61	9.71	0.00397	1.69	LV	CELLTYPE	control_PVneg	8	18	FB
CERS2	0.902	0.00438	0.0565	0.0433	4.58	16.2	0.000348	2.36	LV	CELLTYPE	control_PVneg	8	18	FB
CLIC5	0.901	0.0189	0.0268	0.027	3.69	10	0.00349	1.72	LV	CELLTYPE	control_PVneg	8	18	FB
COL23A1	0.901	0.0108	0.0189	0.017	3.21	12.3	0.00143	1.97	LV	CELLTYPE	control_PVneg	8	18	FB
RPL11	0.901	0.0119	0.233	0.193	6.66	11.9	0.00169	1.92	LV	CELLTYPE	control_PVneg	8	18	FB
TINF2	0.899	0.003	0.033	0.0251	3.86	17.9	0.000196	2.52	LV	CELLTYPE	control_PVneg	8	18	FB
CBR1	0.897	0.0047	0.0641	0.0463	4.7	15.9	0.000386	2.33	LV	CELLTYPE	control_PVneg	8	18	FB
RPP25L	0.897	0.0395	0.0163	0.0121	2.88	7.49	0.0103	1.4	LV	CELLTYPE	control_PVneg	8	18	FB
CREB3	0.896	0.0231	0.0184	0.014	2.96	9.3	0.0047	1.64	LV	CELLTYPE	control_PVneg	8	18	FB
MT-ND5	0.896	0.0224	0.086	0.0844	5.27	9.4	0.00452	1.65	LV	CELLTYPE	control_PVneg	8	18	FB
MRPL41	0.895	0.0458	0.0575	0.0489	4.74	7.01	0.0127	1.34	LV	CELLTYPE	control_PVneg	8	18	FB
PSMC4	0.895	0.002	0.0605	0.0525	4.7	19.9	0.000102	2.7	LV	CELLTYPE	control_PVneg	8	18	FB
TEX30	0.895	0.00435	0.0283	0.0212	3.5	16.2	0.000343	2.36	LV	CELLTYPE	control_PVneg	8	18	FB
C12orf57	0.894	0.042	0.0626	0.0512	4.85	7.28	0.0112	1.38	LV	CELLTYPE	control_PVneg	8	18	FB
ENO3	0.894	0.0206	0.015	0.0148	2.85	9.69	0.004	1.69	LV	CELLTYPE	control_PVneg	8	18	FB
MRTO4	0.892	0.0037	0.0413	0.0309	4.03	17	0.000267	2.43	LV	CELLTYPE	control_PVneg	8	18	FB
TNFAIP6	0.891	0.0106	0.262	0.206	6.7	12.4	0.0014	1.97	LV	CELLTYPE	control_PVneg	8	18	FB
CHCHD2	0.89	0.0139	0.154	0.121	6.04	11.3	0.00214	1.86	LV	CELLTYPE	control_PVneg	8	18	FB
GPS2	0.89	0.0128	0.0521	0.045	4.45	11.6	0.00188	1.89	LV	CELLTYPE	control_PVneg	8	18	FB
MCFD2	0.89	0.000156	0.115	0.0827	5.51	36.2	1.25e-06	3.81	LV	CELLTYPE	control_PVneg	8	18	FB
AC006333.2	0.889	0.0235	0.0129	0.00915	2.6	9.25	0.0048	1.63	LV	CELLTYPE	control_PVneg	8	18	FB
AC020765.2	0.889	0.0466	0.0129	0.00878	2.59	6.96	0.013	1.33	LV	CELLTYPE	control_PVneg	8	18	FB
ATP5PF	0.889	0.0182	0.11	0.0929	5.67	10.2	0.00327	1.74	LV	CELLTYPE	control_PVneg	8	18	FB
GPX8	0.889	0.00482	0.0583	0.0406	4.55	15.8	0.000405	2.32	LV	CELLTYPE	control_PVneg	8	18	FB
ILF2	0.889	0.0117	0.0607	0.0509	4.66	11.9	0.00164	1.93	LV	CELLTYPE	control_PVneg	8	18	FB
RTRAF	0.889	0.00508	0.125	0.0868	5.56	15.5	0.000445	2.29	LV	CELLTYPE	control_PVneg	8	18	FB
CEBPD	0.888	0.02	0.873	0.699	8.46	9.8	0.00382	1.7	LV	CELLTYPE	control_PVneg	8	18	FB
CSKMT	0.888	0.00811	0.0452	0.0296	4.1	13.5	0.000923	2.09	LV	CELLTYPE	control_PVneg	8	18	FB
H2AFJ	0.888	0.00166	0.221	0.166	6.53	20.9	7.62e-05	2.78	LV	CELLTYPE	control_PVneg	8	18	FB
ABT1	0.887	0.024	0.0263	0.021	3.52	9.18	0.00495	1.62	LV	CELLTYPE	control_PVneg	8	18	FB
JMJD6	0.887	0.0028	0.0553	0.0472	4.56	18.3	0.000174	2.55	LV	CELLTYPE	control_PVneg	8	18	FB
AC034102.6	0.886	0.0297	0.0288	0.0183	3.53	8.42	0.00683	1.53	LV	CELLTYPE	control_PVneg	8	18	FB
C6orf10	0.886	0.0462	0.0254	0.0186	3.42	6.99	0.0128	1.33	LV	CELLTYPE	control_PVneg	8	18	FB
C6orf47	0.886	0.0229	0.0191	0.0129	3.01	9.33	0.00465	1.64	LV	CELLTYPE	control_PVneg	8	18	FB
NDRG2	0.886	0.0135	0.141	0.117	5.97	11.3	0.00206	1.87	LV	CELLTYPE	control_PVneg	8	18	FB
PCOLCE	0.886	0.0189	0.283	0.242	6.95	10	0.0035	1.72	LV	CELLTYPE	control_PVneg	8	18	FB
NDUFS2	0.885	0.0028	0.174	0.143	6.16	18.3	0.000174	2.55	LV	CELLTYPE	control_PVneg	8	18	FB
ARHGDIA	0.884	0.0282	0.0908	0.0765	5.3	8.62	0.00628	1.55	LV	CELLTYPE	control_PVneg	8	18	FB
AC092650.1	0.883	0.038	0.0141	0.0145	2.85	7.61	0.00972	1.42	LV	CELLTYPE	control_PVneg	8	18	FB
AURKAIP1	0.883	0.0121	0.0596	0.047	4.68	11.8	0.00174	1.92	LV	CELLTYPE	control_PVneg	8	18	FB
ATP5MG	0.882	0.0167	0.123	0.113	5.86	10.5	0.00287	1.78	LV	CELLTYPE	control_PVneg	8	18	FB
AC010320.4	0.881	0.0178	0.0228	0.016	3.25	10.3	0.00317	1.75	LV	CELLTYPE	control_PVneg	8	18	FB
HSPA13	0.881	0.0324	0.0269	0.0224	3.53	8.13	0.00774	1.49	LV	CELLTYPE	control_PVneg	8	18	FB
RPL31	0.881	0.0121	0.147	0.142	6.12	11.8	0.00172	1.92	LV	CELLTYPE	control_PVneg	8	18	FB
ARPC5	0.879	0.000969	0.177	0.129	6.08	23.9	3.09e-05	3.01	LV	CELLTYPE	control_PVneg	8	18	FB
AC025165.2	0.878	0.00406	0.0456	0.0351	4.31	16.5	0.00031	2.39	LV	CELLTYPE	control_PVneg	8	18	FB
FRMD5	0.878	0.00684	0.0464	0.0347	4.29	14.1	0.00072	2.16	LV	CELLTYPE	control_PVneg	8	18	FB
MED31	0.876	0.0188	0.0643	0.0534	4.92	10.1	0.00344	1.73	LV	CELLTYPE	control_PVneg	8	18	FB
AL139095.4	0.875	0.0172	0.0832	0.0561	5.02	10.4	0.00301	1.76	LV	CELLTYPE	control_PVneg	8	18	FB
MEIOC	0.874	0.0103	0.0209	0.0139	3.08	12.5	0.00133	1.99	LV	CELLTYPE	control_PVneg	8	18	FB
DNPH1	0.873	0.0109	0.0165	0.0123	2.87	12.3	0.00145	1.96	LV	CELLTYPE	control_PVneg	8	18	FB
RASSF9	0.873	0.0164	0.0511	0.0364	4.31	10.6	0.00278	1.79	LV	CELLTYPE	control_PVneg	8	18	FB
SCNM1	0.873	9.98e-05	0.0978	0.0733	5.31	40.4	4.81e-07	4	LV	CELLTYPE	control_PVneg	8	18	FB
SDR39U1	0.873	0.0137	0.0858	0.072	5.35	11.3	0.00209	1.86	LV	CELLTYPE	control_PVneg	8	18	FB
LRRIQ1	0.872	0.0287	0.0192	0.0149	3.13	8.56	0.00643	1.54	LV	CELLTYPE	control_PVneg	8	18	FB
NDUFS3	0.872	0.00298	0.0482	0.0385	4.42	18	0.000193	2.53	LV	CELLTYPE	control_PVneg	8	18	FB
OSTC	0.872	0.00632	0.0999	0.0725	5.29	14.5	0.000637	2.2	LV	CELLTYPE	control_PVneg	8	18	FB
RXFP1	0.872	0.0271	0.0166	0.0128	2.92	8.75	0.00594	1.57	LV	CELLTYPE	control_PVneg	8	18	FB
PANK1	0.871	0.0152	0.0139	0.0106	2.65	10.9	0.00247	1.82	LV	CELLTYPE	control_PVneg	8	18	FB
RANBP1	0.87	0.00508	0.0563	0.0447	4.63	15.5	0.000447	2.29	LV	CELLTYPE	control_PVneg	8	18	FB
SNHG7	0.87	0.0115	0.136	0.087	5.63	12	0.00157	1.94	LV	CELLTYPE	control_PVneg	8	18	FB
CHAC2	0.869	0.0178	0.022	0.0172	3.38	10.3	0.00317	1.75	LV	CELLTYPE	control_PVneg	8	18	FB
DHPS	0.869	0.00146	0.0526	0.0434	4.51	21.6	6.12e-05	2.84	LV	CELLTYPE	control_PVneg	8	18	FB
SWSAP1	0.869	0.00867	0.0167	0.0118	2.88	13.2	0.00103	2.06	LV	CELLTYPE	control_PVneg	8	18	FB
PSMA4	0.867	0.016	0.0772	0.0695	5.11	10.7	0.00269	1.8	LV	CELLTYPE	control_PVneg	8	18	FB
NFKBIB	0.866	0.00219	0.032	0.0247	3.74	19.5	0.000116	2.66	LV	CELLTYPE	control_PVneg	8	18	FB
MTX1	0.865	0.0133	0.0214	0.0166	3.25	11.4	0.00202	1.87	LV	CELLTYPE	control_PVneg	8	18	FB
ATP5F1B	0.864	0.0396	0.106	0.0989	5.61	7.48	0.0103	1.4	LV	CELLTYPE	control_PVneg	8	18	FB
CENPX	0.864	0.0192	0.0341	0.0259	3.9	9.97	0.00358	1.72	LV	CELLTYPE	control_PVneg	8	18	FB
MED19	0.863	0.00186	0.0509	0.0396	4.42	20.3	9.19e-05	2.73	LV	CELLTYPE	control_PVneg	8	18	FB
MIR22HG	0.862	0.0348	0.213	0.15	6.23	7.9	0.00856	1.46	LV	CELLTYPE	control_PVneg	8	18	FB
NEXN-AS1	0.862	0.013	0.0286	0.0222	3.62	11.5	0.00193	1.89	LV	CELLTYPE	control_PVneg	8	18	FB
SHMT1	0.862	0.00442	0.0497	0.0341	4.3	16.2	0.000353	2.35	LV	CELLTYPE	control_PVneg	8	18	FB
AC025171.3	0.859	0.0468	0.013	0.00919	2.44	6.95	0.013	1.33	LV	CELLTYPE	control_PVneg	8	18	FB
CARD19	0.859	0.0172	0.0344	0.0293	3.96	10.4	0.00303	1.76	LV	CELLTYPE	control_PVneg	8	18	FB
CBX3	0.859	0.000381	0.126	0.096	5.65	29.9	5.85e-06	3.42	LV	CELLTYPE	control_PVneg	8	18	FB
NDUFB1	0.859	0.000438	0.101	0.0902	5.48	28.9	7.64e-06	3.36	LV	CELLTYPE	control_PVneg	8	18	FB
GPANK1	0.858	0.00123	0.0471	0.0379	4.32	22.6	4.46e-05	2.91	LV	CELLTYPE	control_PVneg	8	18	FB
ATP6AP2	0.855	0.0369	0.0981	0.0829	5.44	7.71	0.00932	1.43	LV	CELLTYPE	control_PVneg	8	18	FB
NLRC4	0.854	0.0327	0.0191	0.0133	2.93	8.1	0.00783	1.49	LV	CELLTYPE	control_PVneg	8	18	FB
PITPNA-AS1	0.854	0.047	0.0139	0.00909	2.56	6.94	0.0131	1.33	LV	CELLTYPE	control_PVneg	8	18	FB
SYT2	0.854	0.0261	0.0226	0.0176	3.27	8.87	0.00564	1.58	LV	CELLTYPE	control_PVneg	8	18	FB
AC103706.1	0.853	0.0167	0.0226	0.0168	3.29	10.5	0.00287	1.78	LV	CELLTYPE	control_PVneg	8	18	FB
ATP5MD	0.853	0.0148	0.0795	0.0763	5.24	11	0.00235	1.83	LV	CELLTYPE	control_PVneg	8	18	FB
C1QBP	0.852	0.0159	0.0495	0.0367	4.33	10.7	0.00266	1.8	LV	CELLTYPE	control_PVneg	8	18	FB
IDI1	0.852	0.00405	0.0426	0.0376	4.18	16.6	0.000306	2.39	LV	CELLTYPE	control_PVneg	8	18	FB
SPCS1	0.852	0.0146	0.0902	0.0699	5.27	11	0.00232	1.83	LV	CELLTYPE	control_PVneg	8	18	FB
TRPT1	0.852	0.0249	0.023	0.0183	3.46	9.04	0.00524	1.6	LV	CELLTYPE	control_PVneg	8	18	FB
ZNF622	0.852	0.00312	0.0257	0.0221	3.45	17.7	0.000208	2.51	LV	CELLTYPE	control_PVneg	8	18	FB
NDUFB4	0.851	0.0149	0.0757	0.0652	5.16	11	0.00238	1.83	LV	CELLTYPE	control_PVneg	8	18	FB
NDUFS6	0.851	0.00312	0.0642	0.0553	4.8	17.7	0.000207	2.51	LV	CELLTYPE	control_PVneg	8	18	FB
C9orf16	0.85	0.0257	0.0329	0.0247	3.74	8.93	0.00551	1.59	LV	CELLTYPE	control_PVneg	8	18	FB
HS6ST3	0.85	0.0281	0.0158	0.0134	2.89	8.63	0.00623	1.55	LV	CELLTYPE	control_PVneg	8	18	FB
RNF207	0.85	0.0369	0.0288	0.0244	3.6	7.71	0.00932	1.43	LV	CELLTYPE	control_PVneg	8	18	FB
PHETA2	0.849	0.00895	0.0352	0.025	3.86	13.1	0.00107	2.05	LV	CELLTYPE	control_PVneg	8	18	FB
PPP1R11	0.848	0.0184	0.0356	0.0246	3.82	10.2	0.00332	1.74	LV	CELLTYPE	control_PVneg	8	18	FB
PTCHD1-AS	0.848	0.0098	0.0311	0.0277	3.87	12.7	0.00124	2.01	LV	CELLTYPE	control_PVneg	8	18	FB
RRAGA	0.848	0.0494	0.0524	0.0437	4.54	6.78	0.0141	1.31	LV	CELLTYPE	control_PVneg	8	18	FB
CDIPT	0.847	0.0172	0.0822	0.0698	5.24	10.4	0.00303	1.76	LV	CELLTYPE	control_PVneg	8	18	FB
ERBB4	0.847	0.0127	0.072	0.0796	5.08	11.6	0.00186	1.9	LV	CELLTYPE	control_PVneg	8	18	FB
MRPL51	0.847	0.0476	0.0417	0.0328	4.21	6.9	0.0133	1.32	LV	CELLTYPE	control_PVneg	8	18	FB
OTUB1	0.847	0.0038	0.0663	0.0588	4.91	16.9	0.000279	2.42	LV	CELLTYPE	control_PVneg	8	18	FB
AKR1C3	0.845	0.0397	0.118	0.0883	5.61	7.47	0.0103	1.4	LV	CELLTYPE	control_PVneg	8	18	FB
BAX	0.845	0.00299	0.0551	0.045	4.57	17.9	0.000194	2.52	LV	CELLTYPE	control_PVneg	8	18	FB
PHF5A	0.845	0.00964	0.0329	0.0294	3.79	12.7	0.00121	2.02	LV	CELLTYPE	control_PVneg	8	18	FB
MAPKAPK5-AS1	0.844	0.0014	0.0538	0.0394	4.46	21.9	5.63e-05	2.85	LV	CELLTYPE	control_PVneg	8	18	FB
TPGS1	0.844	0.0232	0.0319	0.0285	3.83	9.3	0.00472	1.63	LV	CELLTYPE	control_PVneg	8	18	FB
AP1S1	0.843	0.0248	0.0161	0.0125	2.85	9.05	0.00522	1.61	LV	CELLTYPE	control_PVneg	8	18	FB
PMVK	0.843	0.00429	0.039	0.0293	4.02	16.3	0.000337	2.37	LV	CELLTYPE	control_PVneg	8	18	FB
POLR2E	0.842	0.00365	0.0512	0.0416	4.46	17	0.000261	2.44	LV	CELLTYPE	control_PVneg	8	18	FB
PCDH9-AS2	0.841	0.042	0.265	0.223	6.89	7.28	0.0112	1.38	LV	CELLTYPE	control_PVneg	8	18	FB
C8orf33	0.84	0.00405	0.0611	0.046	4.59	16.5	0.000309	2.39	LV	CELLTYPE	control_PVneg	8	18	FB
TC2N	0.84	0.0149	0.56	0.38	7.69	11	0.0024	1.83	LV	CELLTYPE	control_PVneg	8	18	FB
UBXN11	0.84	0.0158	0.0278	0.0249	3.72	10.7	0.00263	1.8	LV	CELLTYPE	control_PVneg	8	18	FB
AC093019.2	0.839	0.00988	0.0379	0.0287	4	12.6	0.00126	2.01	LV	CELLTYPE	control_PVneg	8	18	FB
AP002336.2	0.839	0.00315	0.304	0.241	6.98	17.7	0.000211	2.5	LV	CELLTYPE	control_PVneg	8	18	FB
HEPHL1	0.839	0.0488	0.0137	0.0102	2.63	6.82	0.0139	1.31	LV	CELLTYPE	control_PVneg	8	18	FB
NFE2L3	0.839	0.00591	0.0412	0.029	4.09	14.8	0.00057	2.23	LV	CELLTYPE	control_PVneg	8	18	FB
PMM1	0.838	0.00179	0.0372	0.0299	4.01	20.5	8.59e-05	2.75	LV	CELLTYPE	control_PVneg	8	18	FB
ARID3A	0.837	0.024	0.0618	0.0511	4.79	9.18	0.00495	1.62	LV	CELLTYPE	control_PVneg	8	18	FB
EBNA1BP2	0.837	0.0163	0.0242	0.0207	3.44	10.6	0.00276	1.79	LV	CELLTYPE	control_PVneg	8	18	FB
NOCT	0.837	0.0281	0.133	0.0962	5.71	8.63	0.00623	1.55	LV	CELLTYPE	control_PVneg	8	18	FB
PPP1CA	0.837	0.0487	0.0433	0.034	4.23	6.83	0.0138	1.31	LV	CELLTYPE	control_PVneg	8	18	FB
JUP	0.836	0.00482	0.14	0.113	5.83	15.8	0.000405	2.32	LV	CELLTYPE	control_PVneg	8	18	FB
AL354989.1	0.835	0.0194	0.0172	0.0141	3.01	9.92	0.00365	1.71	LV	CELLTYPE	control_PVneg	8	18	FB
HEXIM1	0.835	0.00993	0.0574	0.0429	4.54	12.6	0.00127	2	LV	CELLTYPE	control_PVneg	8	18	FB
NEURL1	0.835	0.0327	0.0589	0.0415	4.48	8.1	0.00784	1.49	LV	CELLTYPE	control_PVneg	8	18	FB
ARPC1B	0.833	0.0247	0.0755	0.0638	5.04	9.06	0.0052	1.61	LV	CELLTYPE	control_PVneg	8	18	FB
TMEM101	0.833	0.0473	0.0167	0.0125	2.91	6.92	0.0132	1.33	LV	CELLTYPE	control_PVneg	8	18	FB
HDHD3	0.831	0.00409	0.0628	0.0474	4.69	16.5	0.000314	2.39	LV	CELLTYPE	control_PVneg	8	18	FB
RPL23	0.831	0.0288	0.0549	0.0563	4.7	8.55	0.00646	1.54	LV	CELLTYPE	control_PVneg	8	18	FB
GRM8	0.83	0.0212	0.0216	0.0199	3.39	9.59	0.00418	1.67	LV	CELLTYPE	control_PVneg	8	18	FB
DXO	0.829	0.0216	0.0252	0.0244	3.64	9.53	0.00428	1.67	LV	CELLTYPE	control_PVneg	8	18	FB
NT5C	0.829	0.00358	0.207	0.154	6.39	17.1	0.000254	2.45	LV	CELLTYPE	control_PVneg	8	18	FB
ANKRD35	0.828	0.00886	0.0429	0.0325	4.2	13.1	0.00106	2.05	LV	CELLTYPE	control_PVneg	8	18	FB
CDC42EP4	0.828	0.0125	0.0955	0.0935	5.35	11.7	0.00181	1.9	LV	CELLTYPE	control_PVneg	8	18	FB
CSRP1	0.828	0.0119	0.0816	0.0687	5.04	11.9	0.00169	1.92	LV	CELLTYPE	control_PVneg	8	18	FB
EIF3I	0.827	0.0206	0.0527	0.045	4.49	9.71	0.00398	1.69	LV	CELLTYPE	control_PVneg	8	18	FB
MRPS7	0.827	0.00784	0.0534	0.0418	4.51	13.6	0.000882	2.11	LV	CELLTYPE	control_PVneg	8	18	FB
BAG1	0.826	0.0173	0.0242	0.021	3.43	10.4	0.00306	1.76	LV	CELLTYPE	control_PVneg	8	18	FB
LINC01003	0.825	0.0409	0.0237	0.0153	3.24	7.38	0.0108	1.39	LV	CELLTYPE	control_PVneg	8	18	FB
PCDH18	0.825	0.0497	0.0564	0.0475	4.58	6.75	0.0143	1.3	LV	CELLTYPE	control_PVneg	8	18	FB
GRAMD1B	0.824	0.0188	0.0195	0.0208	3.21	10	0.00346	1.73	LV	CELLTYPE	control_PVneg	8	18	FB
ZNF281	0.824	0.00153	0.0305	0.0249	3.72	21.3	6.58e-05	2.82	LV	CELLTYPE	control_PVneg	8	18	FB
AC025043.1	0.823	0.042	0.0648	0.0578	4.97	7.28	0.0112	1.38	LV	CELLTYPE	control_PVneg	8	18	FB
CD151	0.823	0.0392	0.147	0.117	5.99	7.5	0.0102	1.41	LV	CELLTYPE	control_PVneg	8	18	FB
MYH7	0.823	0.0372	0.25	0.216	6.82	7.68	0.00943	1.43	LV	CELLTYPE	control_PVneg	8	18	FB
SLC14A2	0.823	0.0159	0.0523	0.0414	4.41	10.7	0.00265	1.8	LV	CELLTYPE	control_PVneg	8	18	FB
AL050341.2	0.822	0.0298	0.0196	0.0143	3.16	8.41	0.00684	1.53	LV	CELLTYPE	control_PVneg	8	18	FB
MDH2	0.822	0.0252	0.0626	0.0484	4.72	8.99	0.00535	1.6	LV	CELLTYPE	control_PVneg	8	18	FB
CCDC107	0.821	0.0174	0.0724	0.0582	4.98	10.3	0.00307	1.76	LV	CELLTYPE	control_PVneg	8	18	FB
COMMD8	0.821	0.0387	0.0215	0.0172	3.21	7.55	0.00997	1.41	LV	CELLTYPE	control_PVneg	8	18	FB
NDUFS7	0.82	0.0312	0.053	0.0468	4.63	8.26	0.00733	1.51	LV	CELLTYPE	control_PVneg	8	18	FB
TMEM199	0.82	0.00235	0.0287	0.0242	3.64	19.2	0.000131	2.63	LV	CELLTYPE	control_PVneg	8	18	FB
SNRPE	0.819	0.00252	0.0457	0.0362	4.24	18.8	0.000145	2.6	LV	CELLTYPE	control_PVneg	8	18	FB
MYOZ2	0.818	0.0491	0.0896	0.0749	5.37	6.8	0.014	1.31	LV	CELLTYPE	control_PVneg	8	18	FB
WDR77	0.818	0.00138	0.0346	0.0309	3.91	21.9	5.5e-05	2.86	LV	CELLTYPE	control_PVneg	8	18	FB
MTCH1	0.817	0.000307	0.256	0.226	6.74	31.5	3.87e-06	3.51	LV	CELLTYPE	control_PVneg	8	18	FB
ORMDL1	0.817	0.000884	0.292	0.219	6.8	24.4	2.62e-05	3.05	LV	CELLTYPE	control_PVneg	8	18	FB
SNRPB	0.817	0.0365	0.0602	0.0525	4.67	7.76	0.0091	1.44	LV	CELLTYPE	control_PVneg	8	18	FB
LDHB	0.816	0.0407	0.106	0.0981	5.65	7.39	0.0107	1.39	LV	CELLTYPE	control_PVneg	8	18	FB
AC073957.1	0.815	0.0256	0.0212	0.0168	3.26	8.94	0.00548	1.59	LV	CELLTYPE	control_PVneg	8	18	FB
FBXL15	0.813	0.0163	0.0417	0.0333	4.21	10.6	0.00275	1.79	LV	CELLTYPE	control_PVneg	8	18	FB
ESRRG	0.812	0.0398	0.0667	0.0647	4.93	7.46	0.0104	1.4	LV	CELLTYPE	control_PVneg	8	18	FB
LINC01242	0.812	0.0262	0.0257	0.0203	3.51	8.85	0.00568	1.58	LV	CELLTYPE	control_PVneg	8	18	FB
LSM1	0.812	0.00952	0.0301	0.0262	3.73	12.8	0.00118	2.02	LV	CELLTYPE	control_PVneg	8	18	FB
PFDN2	0.811	0.00835	0.0742	0.0637	4.96	13.3	0.000971	2.08	LV	CELLTYPE	control_PVneg	8	18	FB
SYNPR	0.811	0.0496	0.0145	0.0128	2.79	6.76	0.0142	1.3	LV	CELLTYPE	control_PVneg	8	18	FB
TAF6L	0.811	0.00139	0.0259	0.0216	3.47	21.9	5.54e-05	2.86	LV	CELLTYPE	control_PVneg	8	18	FB
GOT1	0.81	0.00281	0.0567	0.047	4.59	18.2	0.000175	2.55	LV	CELLTYPE	control_PVneg	8	18	FB
SLC35C1	0.81	0.0496	0.0132	0.0114	2.57	6.76	0.0142	1.3	LV	CELLTYPE	control_PVneg	8	18	FB
ACOT2	0.809	0.00531	0.0338	0.0255	3.82	15.2	0.000486	2.27	LV	CELLTYPE	control_PVneg	8	18	FB
PSMB5	0.809	0.0106	0.0788	0.0691	5.08	12.4	0.00138	1.98	LV	CELLTYPE	control_PVneg	8	18	FB
KAT5	0.808	0.0033	0.0648	0.0532	4.81	17.5	0.000226	2.48	LV	CELLTYPE	control_PVneg	8	18	FB
TIMM44	0.808	0.00057	0.081	0.0734	5.15	27.1	1.24e-05	3.24	LV	CELLTYPE	control_PVneg	8	18	FB
BRK1	0.807	0.0417	0.073	0.0631	5	7.3	0.0111	1.38	LV	CELLTYPE	control_PVneg	8	18	FB
MRPL34	0.807	0.0152	0.0412	0.0305	4.12	10.9	0.00247	1.82	LV	CELLTYPE	control_PVneg	8	18	FB
TCF21	0.807	0.0461	0.161	0.137	6.1	7	0.0128	1.34	LV	CELLTYPE	control_PVneg	8	18	FB
MLX	0.806	0.00179	0.1	0.0739	5.26	20.5	8.54e-05	2.75	LV	CELLTYPE	control_PVneg	8	18	FB
AC024060.1	0.805	0.0189	0.0163	0.0119	2.83	10	0.0035	1.72	LV	CELLTYPE	control_PVneg	8	18	FB
DPAGT1	0.805	0.0191	0.0219	0.0198	3.33	9.99	0.00354	1.72	LV	CELLTYPE	control_PVneg	8	18	FB
TLNRD1	0.805	0.0322	0.0323	0.0281	3.84	8.16	0.00765	1.49	LV	CELLTYPE	control_PVneg	8	18	FB
PGAM1	0.804	0.00547	0.114	0.0871	5.49	15.1	0.00051	2.26	LV	CELLTYPE	control_PVneg	8	18	FB
TMEM179B	0.804	0.00767	0.145	0.113	5.9	13.7	0.000855	2.12	LV	CELLTYPE	control_PVneg	8	18	FB
AL139022.1	0.803	0.0488	0.106	0.0922	5.63	6.81	0.0139	1.31	LV	CELLTYPE	control_PVneg	8	18	FB
NARS	0.803	0.001	0.102	0.0866	5.35	23.6	3.34e-05	3	LV	CELLTYPE	control_PVneg	8	18	FB
PLEKHJ1	0.803	0.0126	0.058	0.0428	4.56	11.6	0.00184	1.9	LV	CELLTYPE	control_PVneg	8	18	FB
AC008608.2	0.802	0.0312	0.0164	0.0108	2.76	8.26	0.00732	1.51	LV	CELLTYPE	control_PVneg	8	18	FB
MAGEF1	0.802	0.041	0.0437	0.0323	4.15	7.37	0.0108	1.39	LV	CELLTYPE	control_PVneg	8	18	FB
PLPPR2	0.801	0.00944	0.0262	0.0241	3.59	12.8	0.00116	2.03	LV	CELLTYPE	control_PVneg	8	18	FB
ACAT2	0.8	0.0106	0.027	0.0216	3.54	12.4	0.00138	1.98	LV	CELLTYPE	control_PVneg	8	18	FB
AL138720.1	0.8	0.0408	0.0163	0.0144	2.99	7.38	0.0107	1.39	LV	CELLTYPE	control_PVneg	8	18	FB
COQ10B	0.8	0.000756	0.129	0.102	5.68	25.3	2.04e-05	3.12	LV	CELLTYPE	control_PVneg	8	18	FB
DNAAF2	0.8	0.00252	0.0409	0.0323	4.07	18.8	0.000145	2.6	LV	CELLTYPE	control_PVneg	8	18	FB
LINC01560	0.8	0.0221	0.022	0.017	3.33	9.45	0.00443	1.66	LV	CELLTYPE	control_PVneg	8	18	FB
GNB2	0.799	0.0403	0.0659	0.0531	4.81	7.42	0.0106	1.39	LV	CELLTYPE	control_PVneg	8	18	FB
AL157938.3	0.796	0.0282	0.0853	0.0738	5.33	8.62	0.00627	1.55	LV	CELLTYPE	control_PVneg	8	18	FB
SF3B6	0.796	0.0122	0.0551	0.0487	4.58	11.8	0.00175	1.92	LV	CELLTYPE	control_PVneg	8	18	FB
SPAG17	0.796	0.0336	0.0182	0.0128	2.88	8.01	0.00816	1.47	LV	CELLTYPE	control_PVneg	8	18	FB
TRMT1	0.796	0.0192	0.0451	0.0424	4.35	9.96	0.00358	1.72	LV	CELLTYPE	control_PVneg	8	18	FB
PGD	0.795	0.0223	0.0563	0.0565	4.58	9.42	0.00448	1.65	LV	CELLTYPE	control_PVneg	8	18	FB
STK16	0.795	0.0238	0.0163	0.0128	2.9	9.21	0.0049	1.62	LV	CELLTYPE	control_PVneg	8	18	FB
CYSLTR2	0.794	0.0281	0.223	0.156	6.43	8.64	0.00621	1.55	LV	CELLTYPE	control_PVneg	8	18	FB
PQLC2	0.793	0.0172	0.0202	0.0166	3.16	10.4	0.00301	1.76	LV	CELLTYPE	control_PVneg	8	18	FB
SUMO1	0.793	0.00362	0.173	0.154	6.24	17.1	0.000258	2.44	LV	CELLTYPE	control_PVneg	8	18	FB
STIP1	0.792	0.0112	0.045	0.0395	4.24	12.1	0.00152	1.95	LV	CELLTYPE	control_PVneg	8	18	FB
EMG1-1	0.791	0.0138	0.0436	0.0411	4.34	11.3	0.00213	1.86	LV	CELLTYPE	control_PVneg	8	18	FB
FADS1	0.79	0.0206	0.0472	0.0411	4.31	9.69	0.004	1.69	LV	CELLTYPE	control_PVneg	8	18	FB
PA2G4	0.79	0.0418	0.0322	0.0301	3.74	7.29	0.0112	1.38	LV	CELLTYPE	control_PVneg	8	18	FB
RDH14	0.79	0.0143	0.0519	0.0427	4.49	11.1	0.00224	1.84	LV	CELLTYPE	control_PVneg	8	18	FB
TOE1	0.79	0.0116	0.0181	0.0138	2.95	12	0.00162	1.93	LV	CELLTYPE	control_PVneg	8	18	FB
KCNB1	0.789	0.0419	0.0166	0.0138	3.01	7.29	0.0112	1.38	LV	CELLTYPE	control_PVneg	8	18	FB
AL365356.1	0.788	0.00834	0.0981	0.0818	5.42	13.3	0.000968	2.08	LV	CELLTYPE	control_PVneg	8	18	FB
CYP51A1-AS1	0.788	0.0436	0.0126	0.00943	2.51	7.17	0.0118	1.36	LV	CELLTYPE	control_PVneg	8	18	FB
RSL1D1	0.788	0.00523	0.0656	0.0566	4.72	15.3	0.000473	2.28	LV	CELLTYPE	control_PVneg	8	18	FB
LRCH4	0.787	0.0251	0.0465	0.0542	4.46	9.01	0.00531	1.6	LV	CELLTYPE	control_PVneg	8	18	FB
IFIT5	0.786	0.0335	0.0197	0.0183	3.11	8.03	0.0081	1.48	LV	CELLTYPE	control_PVneg	8	18	FB
AAMP	0.785	0.00924	0.091	0.0864	5.34	12.9	0.00113	2.03	LV	CELLTYPE	control_PVneg	8	18	FB
COMTD1	0.785	0.0494	0.0187	0.014	3.07	6.78	0.0141	1.31	LV	CELLTYPE	control_PVneg	8	18	FB
UQCRC1	0.785	0.0147	0.0557	0.0531	4.65	11	0.00234	1.83	LV	CELLTYPE	control_PVneg	8	18	FB
DNAH17	0.784	0.0455	0.0244	0.0224	3.54	7.04	0.0126	1.34	LV	CELLTYPE	control_PVneg	8	18	FB
EIF4A3	0.784	0.0375	0.0372	0.0329	3.96	7.66	0.00952	1.43	LV	CELLTYPE	control_PVneg	8	18	FB
NGF	0.784	0.0116	0.475	0.351	7.55	12	0.00162	1.94	LV	CELLTYPE	control_PVneg	8	18	FB
ARHGEF38	0.783	0.00944	0.0277	0.0207	3.59	12.8	0.00117	2.02	LV	CELLTYPE	control_PVneg	8	18	FB
SELENOT	0.783	0.00901	0.0779	0.068	5.05	13	0.00108	2.05	LV	CELLTYPE	control_PVneg	8	18	FB
ACAA1	0.782	0.00209	0.0639	0.0573	4.83	19.8	0.000108	2.68	LV	CELLTYPE	control_PVneg	8	18	FB
PPP1R18	0.782	0.0104	0.045	0.0359	4.19	12.4	0.00136	1.98	LV	CELLTYPE	control_PVneg	8	18	FB
SDF2	0.782	0.0034	0.0592	0.0513	4.71	17.4	0.000236	2.47	LV	CELLTYPE	control_PVneg	8	18	FB
CC2D2B	0.781	0.0415	0.0586	0.0435	4.55	7.32	0.0111	1.38	LV	CELLTYPE	control_PVneg	8	18	FB
FMNL1	0.781	0.0486	0.0617	0.05	4.63	6.84	0.0137	1.31	LV	CELLTYPE	control_PVneg	8	18	FB
PDZD11	0.781	0.0384	0.0159	0.0138	2.81	7.58	0.00983	1.42	LV	CELLTYPE	control_PVneg	8	18	FB
ACKR3	0.78	0.0384	0.229	0.165	6.41	7.58	0.00983	1.42	LV	CELLTYPE	control_PVneg	8	18	FB
MRPL27	0.78	0.0114	0.0435	0.0334	4.19	12.1	0.00155	1.94	LV	CELLTYPE	control_PVneg	8	18	FB
SLC25A3	0.779	0.012	0.198	0.172	6.39	11.9	0.00169	1.92	LV	CELLTYPE	control_PVneg	8	18	FB
TBX20	0.779	0.0186	1.79	1.26	9.39	10.1	0.00339	1.73	LV	CELLTYPE	control_PVneg	8	18	FB
COPS6	0.778	0.00182	0.123	0.108	5.71	20.4	8.8e-05	2.74	LV	CELLTYPE	control_PVneg	8	18	FB
PDP2	0.778	0.029	0.0332	0.0283	3.85	8.52	0.00655	1.54	LV	CELLTYPE	control_PVneg	8	18	FB
SLC3A2	0.778	0.0159	0.0888	0.0727	5.17	10.7	0.00266	1.8	LV	CELLTYPE	control_PVneg	8	18	FB
CCNG1	0.777	0.00334	0.0469	0.0367	4.3	17.4	0.000231	2.48	LV	CELLTYPE	control_PVneg	8	18	FB
KBTBD4	0.777	0.0151	0.0249	0.02	3.45	10.9	0.00245	1.82	LV	CELLTYPE	control_PVneg	8	18	FB
SIVA1	0.777	0.0211	0.0578	0.0543	4.71	9.61	0.00414	1.68	LV	CELLTYPE	control_PVneg	8	18	FB
SNHG18	0.776	0.0404	0.0501	0.0397	4.39	7.42	0.0106	1.39	LV	CELLTYPE	control_PVneg	8	18	FB
ZNF669	0.776	0.0371	0.0182	0.013	2.96	7.69	0.00939	1.43	LV	CELLTYPE	control_PVneg	8	18	FB
ADCY10	0.775	0.016	0.0172	0.0138	2.88	10.7	0.00269	1.8	LV	CELLTYPE	control_PVneg	8	18	FB
GUK1	0.775	0.0367	0.0774	0.0764	5.2	7.73	0.00921	1.44	LV	CELLTYPE	control_PVneg	8	18	FB
SCRN2	0.775	0.0224	0.0471	0.0394	4.45	9.39	0.00453	1.65	LV	CELLTYPE	control_PVneg	8	18	FB
SNX17	0.775	0.0383	0.0399	0.0325	4.11	7.59	0.0098	1.42	LV	CELLTYPE	control_PVneg	8	18	FB
ARFIP2	0.774	0.0075	0.0424	0.0367	4.21	13.8	0.000826	2.12	LV	CELLTYPE	control_PVneg	8	18	FB
SEC61G	0.774	0.0296	0.0431	0.0408	4.25	8.43	0.0068	1.53	LV	CELLTYPE	control_PVneg	8	18	FB
ARFRP1	0.773	0.00931	0.0435	0.0388	4.2	12.9	0.00114	2.03	LV	CELLTYPE	control_PVneg	8	18	FB
CCT5	0.773	0.0152	0.0876	0.0685	5.06	10.9	0.00246	1.82	LV	CELLTYPE	control_PVneg	8	18	FB
GHITM	0.773	0.044	0.0551	0.0525	4.67	7.14	0.012	1.36	LV	CELLTYPE	control_PVneg	8	18	FB
SLC6A6	0.773	0.0205	0.0416	0.0383	4.2	9.72	0.00396	1.69	LV	CELLTYPE	control_PVneg	8	18	FB
SSB	0.773	0.00182	0.138	0.125	5.91	20.4	8.76e-05	2.74	LV	CELLTYPE	control_PVneg	8	18	FB
CNBD2	0.771	0.0198	0.019	0.0141	3.09	9.84	0.00376	1.7	LV	CELLTYPE	control_PVneg	8	18	FB
DCC	0.771	0.0215	0.03	0.0292	3.87	9.54	0.00425	1.67	LV	CELLTYPE	control_PVneg	8	18	FB
CORO1B	0.77	0.0369	0.024	0.0195	3.42	7.71	0.00932	1.43	LV	CELLTYPE	control_PVneg	8	18	FB
SRSF2	0.77	0.00536	0.349	0.306	7.26	15.2	0.000496	2.27	LV	CELLTYPE	control_PVneg	8	18	FB
TCF7	0.77	0.0144	0.0946	0.0725	5.29	11.1	0.00228	1.84	LV	CELLTYPE	control_PVneg	8	18	FB
C6orf226	0.769	0.0289	0.0218	0.0188	3.35	8.54	0.0065	1.54	LV	CELLTYPE	control_PVneg	8	18	FB
TIMM17A	0.769	0.00525	0.0865	0.0674	5.03	15.3	0.000478	2.28	LV	CELLTYPE	control_PVneg	8	18	FB
F10	0.768	0.0395	0.0231	0.0183	3.36	7.48	0.0103	1.4	LV	CELLTYPE	control_PVneg	8	18	FB
CHMP3	0.767	0.0143	0.0297	0.024	3.73	11.1	0.00225	1.84	LV	CELLTYPE	control_PVneg	8	18	FB
GSTK1	0.767	0.00336	0.149	0.129	6.03	17.4	0.000232	2.47	LV	CELLTYPE	control_PVneg	8	18	FB
MAT2A	0.767	0.00689	0.133	0.114	5.72	14.1	0.000728	2.16	LV	CELLTYPE	control_PVneg	8	18	FB
ZNF428	0.766	0.00704	0.0685	0.0564	4.88	14	0.000754	2.15	LV	CELLTYPE	control_PVneg	8	18	FB
CHMP2A	0.765	0.0285	0.0486	0.0423	4.42	8.58	0.00637	1.55	LV	CELLTYPE	control_PVneg	8	18	FB
AC010997.5	0.764	0.0187	0.0236	0.0171	3.35	10.1	0.0034	1.73	LV	CELLTYPE	control_PVneg	8	18	FB
C11orf95	0.764	0.0281	0.0278	0.0212	3.46	8.64	0.00621	1.55	LV	CELLTYPE	control_PVneg	8	18	FB
CCDC178	0.764	0.0185	0.0142	0.0136	2.8	10.1	0.00334	1.73	LV	CELLTYPE	control_PVneg	8	18	FB
GSS	0.764	0.00998	0.0372	0.0323	3.97	12.6	0.00128	2	LV	CELLTYPE	control_PVneg	8	18	FB
NOB1	0.764	0.021	0.0263	0.0206	3.42	9.62	0.00412	1.68	LV	CELLTYPE	control_PVneg	8	18	FB
POLA2	0.764	0.0144	0.136	0.103	5.75	11.1	0.00226	1.84	LV	CELLTYPE	control_PVneg	8	18	FB
SMC1B	0.764	0.0206	0.0462	0.0345	4.21	9.69	0.00401	1.69	LV	CELLTYPE	control_PVneg	8	18	FB
SNAPIN	0.764	0.0475	0.0257	0.0212	3.6	6.91	0.0133	1.32	LV	CELLTYPE	control_PVneg	8	18	FB
SRI	0.764	0.00153	0.137	0.114	5.83	21.4	6.53e-05	2.82	LV	CELLTYPE	control_PVneg	8	18	FB
TMEM9B	0.764	0.0241	0.0618	0.0538	4.81	9.16	0.00499	1.62	LV	CELLTYPE	control_PVneg	8	18	FB
PHB	0.763	0.0282	0.0414	0.0323	4.13	8.62	0.00627	1.55	LV	CELLTYPE	control_PVneg	8	18	FB
SMDT1	0.763	0.0188	0.0304	0.0266	3.76	10.1	0.00344	1.73	LV	CELLTYPE	control_PVneg	8	18	FB
USF1	0.762	0.0128	0.0326	0.025	3.74	11.6	0.00189	1.89	LV	CELLTYPE	control_PVneg	8	18	FB
PRADC1	0.761	0.0252	0.0201	0.0168	3.14	9	0.00533	1.6	LV	CELLTYPE	control_PVneg	8	18	FB
XKR4	0.761	0.0216	0.0166	0.0163	2.95	9.51	0.00431	1.66	LV	CELLTYPE	control_PVneg	8	18	FB
LAMC2	0.76	0.00817	0.0836	0.0681	5.14	13.4	0.000935	2.09	LV	CELLTYPE	control_PVneg	8	18	FB
NFKBIA	0.76	0.0279	0.21	0.204	6.56	8.67	0.00614	1.56	LV	CELLTYPE	control_PVneg	8	18	FB
CARHSP1	0.759	0.0132	0.257	0.222	6.81	11.4	0.002	1.88	LV	CELLTYPE	control_PVneg	8	18	FB
LINC00535	0.759	0.0302	0.2	0.176	6.36	8.37	0.00699	1.52	LV	CELLTYPE	control_PVneg	8	18	FB
MAP7D1	0.759	0.0049	0.0797	0.0657	5.02	15.7	0.00042	2.31	LV	CELLTYPE	control_PVneg	8	18	FB
IPO9-AS1	0.757	0.024	1.02	0.825	8.73	9.18	0.00494	1.62	LV	CELLTYPE	control_PVneg	8	18	FB
IQCA1	0.756	0.0355	0.015	0.0153	2.83	7.84	0.00878	1.45	LV	CELLTYPE	control_PVneg	8	18	FB
PFKFB2	0.756	0.0115	0.0294	0.0269	3.68	12	0.00158	1.94	LV	CELLTYPE	control_PVneg	8	18	FB
PPP4C	0.756	0.00746	0.0629	0.0588	4.81	13.8	0.000818	2.13	LV	CELLTYPE	control_PVneg	8	18	FB
AL355001.1	0.755	0.0248	0.0354	0.0271	3.9	9.05	0.00522	1.61	LV	CELLTYPE	control_PVneg	8	18	FB
CDH20	0.755	0.026	0.0259	0.0207	3.47	8.89	0.0056	1.59	LV	CELLTYPE	control_PVneg	8	18	FB
LARP6	0.755	0.00921	0.181	0.174	6.29	12.9	0.00112	2.04	LV	CELLTYPE	control_PVneg	8	18	FB
LSM3	0.753	0.0195	0.0423	0.0385	4.2	9.91	0.00366	1.71	LV	CELLTYPE	control_PVneg	8	18	FB
PDE6C	0.753	0.0291	0.0249	0.0217	3.54	8.5	0.00659	1.54	LV	CELLTYPE	control_PVneg	8	18	FB
ELP5	0.752	0.00632	0.0437	0.0363	4.2	14.5	0.000636	2.2	LV	CELLTYPE	control_PVneg	8	18	FB
AC017083.3	0.751	0.0114	0.0532	0.038	4.37	12.1	0.00155	1.94	LV	CELLTYPE	control_PVneg	8	18	FB
ASB6	0.751	0.0219	0.0184	0.0167	3.09	9.47	0.00438	1.66	LV	CELLTYPE	control_PVneg	8	18	FB
CDC26	0.751	0.00834	0.043	0.0341	4.12	13.3	0.000966	2.08	LV	CELLTYPE	control_PVneg	8	18	FB
UNC5D	0.751	0.0158	0.0388	0.0304	4.06	10.7	0.00263	1.8	LV	CELLTYPE	control_PVneg	8	18	FB
MED9	0.75	0.000489	0.0316	0.0287	3.76	28.2	9.12e-06	3.31	LV	CELLTYPE	control_PVneg	8	18	FB
NOLC1	0.75	0.024	0.0389	0.0337	3.93	9.18	0.00495	1.62	LV	CELLTYPE	control_PVneg	8	18	FB
UCK1	0.75	0.0384	0.0165	0.0137	2.91	7.58	0.00987	1.42	LV	CELLTYPE	control_PVneg	8	18	FB
SIGIRR	0.748	0.0216	0.0531	0.0442	4.57	9.51	0.00431	1.66	LV	CELLTYPE	control_PVneg	8	18	FB
ARG2	0.747	0.0139	0.0684	0.0515	4.8	11.2	0.00215	1.86	LV	CELLTYPE	control_PVneg	8	18	FB
CCT6A	0.747	0.00424	0.0983	0.0892	5.33	16.3	0.000331	2.37	LV	CELLTYPE	control_PVneg	8	18	FB
HNRNPA1	0.747	0.0243	0.1	0.104	5.56	9.12	0.00506	1.61	LV	CELLTYPE	control_PVneg	8	18	FB
LSM2	0.746	0.0291	0.0411	0.0326	4.11	8.5	0.0066	1.54	LV	CELLTYPE	control_PVneg	8	18	FB
TALDO1	0.746	0.0103	0.0687	0.0597	4.88	12.5	0.00134	1.99	LV	CELLTYPE	control_PVneg	8	18	FB
ATP6AP1	0.745	0.0403	0.0372	0.035	4.09	7.42	0.0106	1.39	LV	CELLTYPE	control_PVneg	8	18	FB
SOD2-1	0.745	0.0115	0.144	0.123	5.96	12	0.00159	1.94	LV	CELLTYPE	control_PVneg	8	18	FB
ITGA5	0.744	0.0438	0.283	0.24	6.81	7.15	0.0119	1.36	LV	CELLTYPE	control_PVneg	8	18	FB
NDUFAB1	0.744	0.016	0.0671	0.0623	4.92	10.7	0.00268	1.8	LV	CELLTYPE	control_PVneg	8	18	FB
NUDCD2	0.744	0.00139	0.0489	0.0383	4.33	21.9	5.53e-05	2.86	LV	CELLTYPE	control_PVneg	8	18	FB
PCIF1	0.744	0.0413	0.0167	0.0171	2.98	7.35	0.0109	1.38	LV	CELLTYPE	control_PVneg	8	18	FB
SLC7A6	0.744	0.00491	0.16	0.132	6.01	15.6	0.000422	2.31	LV	CELLTYPE	control_PVneg	8	18	FB
TPMT	0.744	0.0123	0.0173	0.0146	2.9	11.7	0.00177	1.91	LV	CELLTYPE	control_PVneg	8	18	FB
CD2BP2	0.742	0.0195	0.0337	0.0294	3.9	9.9	0.00368	1.71	LV	CELLTYPE	control_PVneg	8	18	FB
MAPKAPK3	0.742	0.0279	0.0201	0.0178	3.19	8.66	0.00616	1.55	LV	CELLTYPE	control_PVneg	8	18	FB
PEBP4	0.742	0.0153	0.0508	0.0421	4.45	10.9	0.00249	1.82	LV	CELLTYPE	control_PVneg	8	18	FB
SGK1	0.742	0.0198	0.0353	0.0409	4.07	9.85	0.00375	1.7	LV	CELLTYPE	control_PVneg	8	18	FB
DCBLD1	0.741	0.0199	0.0392	0.0283	3.92	9.83	0.00379	1.7	LV	CELLTYPE	control_PVneg	8	18	FB
NDUFS8	0.741	0.0323	0.0602	0.0575	4.79	8.15	0.00768	1.49	LV	CELLTYPE	control_PVneg	8	18	FB
ZNRD1	0.741	0.0058	0.0345	0.0272	3.83	14.9	0.000552	2.24	LV	CELLTYPE	control_PVneg	8	18	FB
ARAF	0.74	0.0199	0.037	0.0388	4.12	9.82	0.0038	1.7	LV	CELLTYPE	control_PVneg	8	18	FB
DPM2	0.74	0.0191	0.0356	0.0316	4	9.99	0.00354	1.72	LV	CELLTYPE	control_PVneg	8	18	FB
OAZ2	0.74	0.00147	0.065	0.0591	4.82	21.6	6.16e-05	2.83	LV	CELLTYPE	control_PVneg	8	18	FB
DIAPH2-AS1	0.739	0.033	0.306	0.221	6.85	8.07	0.00793	1.48	LV	CELLTYPE	control_PVneg	8	18	FB
AC025580.2	0.738	0.0257	0.0243	0.0194	3.43	8.93	0.0055	1.59	LV	CELLTYPE	control_PVneg	8	18	FB
AL445248.1	0.738	0.0224	0.0556	0.0438	4.55	9.4	0.00451	1.65	LV	CELLTYPE	control_PVneg	8	18	FB
ATF4	0.738	0.00286	0.138	0.129	5.86	18.1	0.000181	2.54	LV	CELLTYPE	control_PVneg	8	18	FB
MED8	0.738	0.00424	0.054	0.0422	4.43	16.4	0.00033	2.37	LV	CELLTYPE	control_PVneg	8	18	FB
TMEM11	0.738	0.0177	0.033	0.028	3.87	10.3	0.00314	1.75	LV	CELLTYPE	control_PVneg	8	18	FB
URM1	0.738	0.00321	0.0909	0.0747	5.25	17.6	0.000218	2.49	LV	CELLTYPE	control_PVneg	8	18	FB
MFSD10	0.737	0.0113	0.101	0.0848	5.4	12.1	0.00154	1.95	LV	CELLTYPE	control_PVneg	8	18	FB
USP5	0.737	0.0222	0.0252	0.0219	3.49	9.44	0.00444	1.65	LV	CELLTYPE	control_PVneg	8	18	FB
PRDX3	0.736	0.00683	0.0611	0.0532	4.74	14.2	0.000717	2.17	LV	CELLTYPE	control_PVneg	8	18	FB
FRMD6-AS1	0.735	0.0396	0.0544	0.0374	4.37	7.48	0.0103	1.4	LV	CELLTYPE	control_PVneg	8	18	FB
AC007163.1	0.734	0.0409	0.0519	0.0393	4.36	7.38	0.0108	1.39	LV	CELLTYPE	control_PVneg	8	18	FB
TMEM138	0.734	0.000597	0.07	0.0605	4.86	26.8	1.34e-05	3.22	LV	CELLTYPE	control_PVneg	8	18	FB
ALG2	0.733	0.0151	0.0267	0.0221	3.51	10.9	0.00243	1.82	LV	CELLTYPE	control_PVneg	8	18	FB
AP001439.1	0.733	0.048	0.0436	0.0344	4.19	6.87	0.0135	1.32	LV	CELLTYPE	control_PVneg	8	18	FB
BOLA3	0.733	0.0375	0.0242	0.0239	3.48	7.65	0.00956	1.43	LV	CELLTYPE	control_PVneg	8	18	FB
MPST	0.733	0.0223	0.0377	0.0307	3.99	9.42	0.00448	1.65	LV	CELLTYPE	control_PVneg	8	18	FB
RPS29	0.733	0.0181	0.091	0.101	5.46	10.2	0.00323	1.74	LV	CELLTYPE	control_PVneg	8	18	FB
ECM1	0.732	0.049	0.156	0.144	6.13	6.8	0.014	1.31	LV	CELLTYPE	control_PVneg	8	18	FB
TMEM167B	0.732	0.00625	0.0403	0.0334	4.01	14.5	0.000625	2.2	LV	CELLTYPE	control_PVneg	8	18	FB
ATP6V0D1	0.731	0.00788	0.0487	0.0458	4.39	13.6	0.000888	2.1	LV	CELLTYPE	control_PVneg	8	18	FB
PSMG1	0.731	0.0187	0.0178	0.0163	2.95	10.1	0.0034	1.73	LV	CELLTYPE	control_PVneg	8	18	FB
AL591926.2	0.73	0.0323	0.0154	0.012	2.81	8.14	0.0077	1.49	LV	CELLTYPE	control_PVneg	8	18	FB
LINC02250	0.729	0.0212	0.0399	0.0291	4.02	9.59	0.00417	1.67	LV	CELLTYPE	control_PVneg	8	18	FB
TKT	0.729	0.00457	0.0492	0.0453	4.33	16	0.000373	2.34	LV	CELLTYPE	control_PVneg	8	18	FB
MED22	0.728	0.0397	0.024	0.0232	3.57	7.47	0.0103	1.4	LV	CELLTYPE	control_PVneg	8	18	FB
PNN	0.728	0.000716	0.313	0.281	6.98	25.6	1.86e-05	3.15	LV	CELLTYPE	control_PVneg	8	18	FB
AP001160.1	0.727	0.011	0.0407	0.0314	4.11	12.2	0.00147	1.96	LV	CELLTYPE	control_PVneg	8	18	FB
PRDX4	0.727	0.0344	0.0899	0.0835	5.33	7.93	0.00844	1.46	LV	CELLTYPE	control_PVneg	8	18	FB
LRPAP1	0.726	0.0319	0.0924	0.0823	5.35	8.18	0.00756	1.5	LV	CELLTYPE	control_PVneg	8	18	FB
PDZK1	0.726	0.0498	0.0676	0.0495	4.72	6.75	0.0143	1.3	LV	CELLTYPE	control_PVneg	8	18	FB
STRAP	0.726	0.00184	0.146	0.117	5.82	20.3	8.97e-05	2.74	LV	CELLTYPE	control_PVneg	8	18	FB
VCP	0.726	0.00213	0.249	0.202	6.58	19.7	0.000111	2.67	LV	CELLTYPE	control_PVneg	8	18	FB
CELF4	0.724	0.0261	0.015	0.0123	2.76	8.87	0.00564	1.58	LV	CELLTYPE	control_PVneg	8	18	FB
PDHB	0.724	0.0142	0.0513	0.0455	4.46	11.1	0.00223	1.85	LV	CELLTYPE	control_PVneg	8	18	FB
UXT	0.724	0.0234	0.032	0.0313	3.9	9.26	0.0048	1.63	LV	CELLTYPE	control_PVneg	8	18	FB
HOOK2	0.723	0.0154	0.183	0.172	6.32	10.8	0.00253	1.81	LV	CELLTYPE	control_PVneg	8	18	FB
MFSD4A	0.723	0.0325	0.0172	0.0138	2.92	8.12	0.00777	1.49	LV	CELLTYPE	control_PVneg	8	18	FB
ZPR1	0.723	0.0253	0.0187	0.0187	3.11	8.98	0.00538	1.6	LV	CELLTYPE	control_PVneg	8	18	FB
GAS2L1	0.722	0.0401	0.0306	0.028	3.81	7.44	0.0105	1.4	LV	CELLTYPE	control_PVneg	8	18	FB
JMJD8	0.721	0.0302	0.021	0.0194	3.2	8.37	0.00697	1.52	LV	CELLTYPE	control_PVneg	8	18	FB
TAC4	0.721	0.0409	0.0366	0.032	4.07	7.38	0.0107	1.39	LV	CELLTYPE	control_PVneg	8	18	FB
HTATIP2	0.72	0.00915	0.0632	0.0507	4.72	13	0.00111	2.04	LV	CELLTYPE	control_PVneg	8	18	FB
MIS18A	0.72	0.0481	0.0128	0.0106	2.56	6.87	0.0136	1.32	LV	CELLTYPE	control_PVneg	8	18	FB
PLXND1	0.72	0.0478	0.0705	0.0637	4.87	6.89	0.0134	1.32	LV	CELLTYPE	control_PVneg	8	18	FB
PRSS48	0.718	0.0359	0.0562	0.0456	4.54	7.8	0.00893	1.44	LV	CELLTYPE	control_PVneg	8	18	FB
SRSF3	0.718	0.0161	0.255	0.257	6.88	10.7	0.00271	1.79	LV	CELLTYPE	control_PVneg	8	18	FB
AC104365.1	0.716	0.0374	0.0614	0.0456	4.6	7.66	0.0095	1.43	LV	CELLTYPE	control_PVneg	8	18	FB
LTBR	0.716	0.00473	0.141	0.117	5.8	15.9	0.000389	2.33	LV	CELLTYPE	control_PVneg	8	18	FB
CD164	0.714	0.0294	0.122	0.121	5.76	8.47	0.00669	1.53	LV	CELLTYPE	control_PVneg	8	18	FB
MZT1	0.714	0.016	0.0347	0.0263	3.83	10.7	0.00268	1.8	LV	CELLTYPE	control_PVneg	8	18	FB
RUVBL1	0.714	0.0326	0.192	0.162	6.34	8.12	0.00779	1.49	LV	CELLTYPE	control_PVneg	8	18	FB
TBCB	0.714	0.0261	0.0586	0.053	4.74	8.87	0.00564	1.58	LV	CELLTYPE	control_PVneg	8	18	FB
AC104984.3	0.713	0.0135	0.05	0.0369	4.32	11.4	0.00205	1.87	LV	CELLTYPE	control_PVneg	8	18	FB
HMOX2	0.713	0.00841	0.109	0.0943	5.47	13.3	0.000982	2.08	LV	CELLTYPE	control_PVneg	8	18	FB
AC008731.1	0.712	0.0137	0.125	0.102	5.72	11.3	0.0021	1.86	LV	CELLTYPE	control_PVneg	8	18	FB
RPS12	0.712	0.0369	0.0987	0.0976	5.42	7.72	0.00927	1.43	LV	CELLTYPE	control_PVneg	8	18	FB
SPSB3	0.712	0.00822	0.259	0.223	6.83	13.4	0.000943	2.09	LV	CELLTYPE	control_PVneg	8	18	FB
ABCF3	0.711	0.0194	0.0249	0.0248	3.54	9.92	0.00365	1.71	LV	CELLTYPE	control_PVneg	8	18	FB
LSM4	0.711	0.02	0.0333	0.0301	3.84	9.8	0.00383	1.7	LV	CELLTYPE	control_PVneg	8	18	FB
PRMT1	0.711	0.0422	0.0646	0.0605	4.79	7.26	0.0114	1.37	LV	CELLTYPE	control_PVneg	8	18	FB
RPL24	0.711	0.00595	0.106	0.087	5.42	14.8	0.000575	2.23	LV	CELLTYPE	control_PVneg	8	18	FB
DDX18	0.71	0.000541	0.308	0.249	6.9	27.5	1.11e-05	3.27	LV	CELLTYPE	control_PVneg	8	18	FB
RABGGTB	0.71	0.0146	0.0635	0.053	4.66	11.1	0.00231	1.84	LV	CELLTYPE	control_PVneg	8	18	FB
KCNIP4	0.709	0.0132	0.0834	0.0723	5.17	11.4	0.00198	1.88	LV	CELLTYPE	control_PVneg	8	18	FB
PABPC1	0.709	0.00131	0.356	0.313	7.17	22.3	4.91e-05	2.88	LV	CELLTYPE	control_PVneg	8	18	FB
SRA1	0.709	0.00523	0.119	0.1	5.56	15.3	0.000471	2.28	LV	CELLTYPE	control_PVneg	8	18	FB
SYPL1	0.708	0.0304	0.0934	0.0849	5.33	8.35	0.00704	1.52	LV	CELLTYPE	control_PVneg	8	18	FB
AC243964.2	0.707	0.0325	0.0459	0.0357	4.24	8.12	0.00776	1.49	LV	CELLTYPE	control_PVneg	8	18	FB
PPIA	0.706	0.0208	0.184	0.173	6.27	9.65	0.00407	1.68	LV	CELLTYPE	control_PVneg	8	18	FB
TMX1	0.706	0.00515	0.0809	0.0739	5.14	15.4	0.000457	2.29	LV	CELLTYPE	control_PVneg	8	18	FB
AAED1	0.705	0.00473	0.0519	0.0475	4.44	15.9	0.00039	2.33	LV	CELLTYPE	control_PVneg	8	18	FB
ARL6IP4	0.705	0.00153	0.155	0.137	6.06	21.3	6.61e-05	2.81	LV	CELLTYPE	control_PVneg	8	18	FB
CWC15	0.705	0.00545	0.0676	0.0643	4.9	15.1	0.000506	2.26	LV	CELLTYPE	control_PVneg	8	18	FB
SET	0.705	0.00681	0.0881	0.0791	5.21	14.2	0.000714	2.17	LV	CELLTYPE	control_PVneg	8	18	FB
SNU13	0.705	0.00716	0.0944	0.085	5.34	14	0.000771	2.14	LV	CELLTYPE	control_PVneg	8	18	FB
DDX20	0.704	0.0188	0.0303	0.0271	3.71	10	0.00346	1.73	LV	CELLTYPE	control_PVneg	8	18	FB
PINLYP	0.704	0.0353	0.0583	0.0497	4.69	7.85	0.00873	1.45	LV	CELLTYPE	control_PVneg	8	18	FB
ZYX	0.704	0.0206	0.0553	0.0539	4.6	9.7	0.004	1.69	LV	CELLTYPE	control_PVneg	8	18	FB
AC010260.1	0.703	0.0446	0.142	0.123	5.94	7.09	0.0122	1.35	LV	CELLTYPE	control_PVneg	8	18	FB
FARSA	0.703	0.0194	0.0421	0.0362	4.11	9.93	0.00363	1.71	LV	CELLTYPE	control_PVneg	8	18	FB
NACA	0.703	0.027	0.119	0.121	5.74	8.76	0.0059	1.57	LV	CELLTYPE	control_PVneg	8	18	FB
TCEAL4	0.703	0.014	0.0776	0.0699	5.12	11.2	0.00218	1.85	LV	CELLTYPE	control_PVneg	8	18	FB
SLC7A6OS	0.702	0.00708	0.106	0.0883	5.42	14	0.00076	2.15	LV	CELLTYPE	control_PVneg	8	18	FB
SQSTM1	0.702	0.00488	0.489	0.437	7.64	15.7	0.000416	2.31	LV	CELLTYPE	control_PVneg	8	18	FB
TMEM150A	0.702	0.0243	0.0288	0.0258	3.71	9.13	0.00505	1.61	LV	CELLTYPE	control_PVneg	8	18	FB
TRABD	0.702	0.00254	0.106	0.0932	5.48	18.8	0.000147	2.6	LV	CELLTYPE	control_PVneg	8	18	FB
NORAD	0.701	0.0216	0.139	0.142	5.87	9.52	0.0043	1.67	LV	CELLTYPE	control_PVneg	8	18	FB
MRPS18A	0.7	0.0452	0.0233	0.0212	3.37	7.05	0.0125	1.34	LV	CELLTYPE	control_PVneg	8	18	FB
OXLD1	0.699	0.00609	0.0476	0.0437	4.4	14.7	0.000597	2.22	LV	CELLTYPE	control_PVneg	8	18	FB
AC007114.2	0.698	0.0427	0.0202	0.0155	3.08	7.23	0.0115	1.37	LV	CELLTYPE	control_PVneg	8	18	FB
FAM32A	0.698	0.0219	0.0302	0.0277	3.76	9.47	0.00439	1.66	LV	CELLTYPE	control_PVneg	8	18	FB
SNRNP27	0.698	0.0106	0.0157	0.0153	2.8	12.4	0.00139	1.98	LV	CELLTYPE	control_PVneg	8	18	FB
AC006547.1	0.697	0.0287	0.0407	0.0323	4.08	8.56	0.00643	1.54	LV	CELLTYPE	control_PVneg	8	18	FB
AC019130.1	0.697	0.0221	0.113	0.0865	5.48	9.45	0.00443	1.66	LV	CELLTYPE	control_PVneg	8	18	FB
AL035634.1	0.697	0.04	0.0352	0.0271	3.88	7.44	0.0105	1.4	LV	CELLTYPE	control_PVneg	8	18	FB
NOC2L	0.697	0.0203	0.0991	0.0774	5.26	9.75	0.0039	1.69	LV	CELLTYPE	control_PVneg	8	18	FB
ZNF451-AS1	0.697	0.011	0.231	0.192	6.58	12.2	0.00148	1.96	LV	CELLTYPE	control_PVneg	8	18	FB
AL022238.2	0.696	0.01	0.0831	0.0618	5.01	12.6	0.00129	2	LV	CELLTYPE	control_PVneg	8	18	FB
TGFB1	0.696	0.0143	0.162	0.133	6.03	11.1	0.00225	1.84	LV	CELLTYPE	control_PVneg	8	18	FB
SMIM37	0.695	0.0172	0.0532	0.0472	4.56	10.4	0.00303	1.76	LV	CELLTYPE	control_PVneg	8	18	FB
CAVIN1	0.694	0.0273	0.171	0.165	6.23	8.72	0.006	1.56	LV	CELLTYPE	control_PVneg	8	18	FB
NR1H2	0.694	0.0378	0.0518	0.0444	4.48	7.63	0.00965	1.42	LV	CELLTYPE	control_PVneg	8	18	FB
ATF6B	0.693	0.0041	0.13	0.137	5.91	16.5	0.000315	2.39	LV	CELLTYPE	control_PVneg	8	18	FB
HAS2-AS1	0.693	0.0256	0.0961	0.0798	5.33	8.94	0.00547	1.59	LV	CELLTYPE	control_PVneg	8	18	FB
MCRS1	0.691	0.00601	0.0458	0.0434	4.32	14.7	0.000587	2.22	LV	CELLTYPE	control_PVneg	8	18	FB
MRPL21	0.691	0.0232	0.0187	0.0175	3.09	9.29	0.00473	1.63	LV	CELLTYPE	control_PVneg	8	18	FB
PNKP	0.691	0.00198	0.146	0.116	5.83	20	0.000101	2.7	LV	CELLTYPE	control_PVneg	8	18	FB
RNF7	0.691	0.0195	0.0625	0.0522	4.67	9.91	0.00365	1.71	LV	CELLTYPE	control_PVneg	8	18	FB
TICAM1	0.691	0.0145	0.0306	0.0261	3.66	11.1	0.00231	1.84	LV	CELLTYPE	control_PVneg	8	18	FB
PNMA1	0.69	0.0425	0.0206	0.0153	3.17	7.24	0.0115	1.37	LV	CELLTYPE	control_PVneg	8	18	FB
ARF4	0.689	0.00184	0.26	0.232	6.71	20.3	9.06e-05	2.73	LV	CELLTYPE	control_PVneg	8	18	FB
CCDC26	0.689	0.0342	0.0329	0.0332	3.99	7.96	0.00834	1.47	LV	CELLTYPE	control_PVneg	8	18	FB
GSTO1	0.689	0.0297	0.0728	0.0654	4.93	8.42	0.00682	1.53	LV	CELLTYPE	control_PVneg	8	18	FB
SLC35B1	0.689	0.0193	0.0372	0.0372	4.07	9.95	0.0036	1.71	LV	CELLTYPE	control_PVneg	8	18	FB
SPAG7	0.689	0.00993	0.0891	0.0804	5.26	12.6	0.00127	2	LV	CELLTYPE	control_PVneg	8	18	FB
STUB1	0.689	0.0202	0.0719	0.0619	4.94	9.78	0.00386	1.7	LV	CELLTYPE	control_PVneg	8	18	FB
TXNDC9	0.689	0.006	0.0753	0.0576	4.86	14.7	0.000585	2.22	LV	CELLTYPE	control_PVneg	8	18	FB
ERP29	0.688	0.0337	0.0503	0.0428	4.48	8	0.00819	1.47	LV	CELLTYPE	control_PVneg	8	18	FB
LRP1B	0.688	0.0344	0.0551	0.0592	4.75	7.93	0.00844	1.46	LV	CELLTYPE	control_PVneg	8	18	FB
MRPS14	0.688	0.00857	0.0575	0.0515	4.66	13.2	0.00101	2.07	LV	CELLTYPE	control_PVneg	8	18	FB
VPS28	0.688	0.0145	0.124	0.116	5.79	11.1	0.0023	1.84	LV	CELLTYPE	control_PVneg	8	18	FB
COQ3	0.687	0.0243	0.0202	0.0172	3.18	9.13	0.00505	1.62	LV	CELLTYPE	control_PVneg	8	18	FB
FKBP14	0.687	0.0253	0.0462	0.0346	4.16	8.98	0.00538	1.6	LV	CELLTYPE	control_PVneg	8	18	FB
SPCS2	0.687	0.012	0.204	0.178	6.38	11.8	0.00171	1.92	LV	CELLTYPE	control_PVneg	8	18	FB
WDR46	0.687	0.0316	0.0508	0.0463	4.39	8.22	0.00743	1.5	LV	CELLTYPE	control_PVneg	8	18	FB
ENY2	0.686	0.00184	0.184	0.153	6.2	20.3	9.07e-05	2.73	LV	CELLTYPE	control_PVneg	8	18	FB
MRPS18B	0.686	0.00903	0.0526	0.0483	4.54	13	0.00109	2.04	LV	CELLTYPE	control_PVneg	8	18	FB
NDUFV1	0.686	0.00158	0.142	0.133	5.96	21.2	6.95e-05	2.8	LV	CELLTYPE	control_PVneg	8	18	FB
SLC38A2	0.686	0.0449	0.47	0.396	7.5	7.07	0.0124	1.35	LV	CELLTYPE	control_PVneg	8	18	FB
GTF2A2	0.685	0.000689	0.11	0.0916	5.49	26	1.68e-05	3.16	LV	CELLTYPE	control_PVneg	8	18	FB
MRPL44	0.685	0.0386	0.0225	0.0176	3.25	7.56	0.00991	1.41	LV	CELLTYPE	control_PVneg	8	18	FB
MRPS15	0.685	0.00601	0.0404	0.034	4.08	14.7	0.000587	2.22	LV	CELLTYPE	control_PVneg	8	18	FB
TSR2	0.685	0.0215	0.0227	0.0204	3.36	9.55	0.00424	1.67	LV	CELLTYPE	control_PVneg	8	18	FB
USHBP1	0.685	0.0178	0.0582	0.0469	4.56	10.3	0.00318	1.75	LV	CELLTYPE	control_PVneg	8	18	FB
MRFAP1L1	0.684	0.0445	0.0237	0.0221	3.44	7.1	0.0122	1.35	LV	CELLTYPE	control_PVneg	8	18	FB
NTMT1	0.684	0.0223	0.0507	0.0457	4.46	9.41	0.0045	1.65	LV	CELLTYPE	control_PVneg	8	18	FB
RPS3A	0.684	0.013	0.0785	0.0626	4.96	11.5	0.00193	1.89	LV	CELLTYPE	control_PVneg	8	18	FB
TRIR	0.684	0.00504	0.115	0.102	5.58	15.5	0.000438	2.3	LV	CELLTYPE	control_PVneg	8	18	FB
SLC26A5	0.683	0.0211	0.0624	0.0484	4.65	9.6	0.00415	1.67	LV	CELLTYPE	control_PVneg	8	18	FB
GTF3C6	0.682	0.0206	0.0416	0.0347	4.12	9.71	0.00398	1.69	LV	CELLTYPE	control_PVneg	8	18	FB
NR2C2AP	0.682	0.0457	0.0198	0.0174	3.21	7.02	0.0126	1.34	LV	CELLTYPE	control_PVneg	8	18	FB
TSPOAP1-AS1	0.682	0.0384	0.052	0.0371	4.33	7.57	0.00987	1.42	LV	CELLTYPE	control_PVneg	8	18	FB
B4GALT4-AS1	0.681	0.0319	0.0209	0.0167	3.13	8.19	0.00753	1.5	LV	CELLTYPE	control_PVneg	8	18	FB
GUCD1	0.681	0.0407	0.0195	0.0186	3.16	7.4	0.0107	1.39	LV	CELLTYPE	control_PVneg	8	18	FB
LAMTOR4	0.681	0.0171	0.0621	0.0587	4.81	10.4	0.00296	1.77	LV	CELLTYPE	control_PVneg	8	18	FB
LYSMD3	0.681	0.00198	0.0847	0.0692	5.04	20	9.99e-05	2.7	LV	CELLTYPE	control_PVneg	8	18	FB
PSMD3	0.681	0.0131	0.0671	0.0669	4.9	11.5	0.00195	1.88	LV	CELLTYPE	control_PVneg	8	18	FB
SEPT9	0.681	0.0375	0.138	0.124	5.79	7.66	0.00952	1.43	LV	CELLTYPE	control_PVneg	8	18	FB
YIPF3	0.681	0.0446	0.0644	0.0603	4.82	7.09	0.0122	1.35	LV	CELLTYPE	control_PVneg	8	18	FB
AC132192.2	0.68	0.038	0.0263	0.02	3.48	7.61	0.00972	1.42	LV	CELLTYPE	control_PVneg	8	18	FB
C1S	0.68	0.0373	0.679	0.677	8.27	7.67	0.00945	1.43	LV	CELLTYPE	control_PVneg	8	18	FB
SPRTN	0.68	0.0217	0.0722	0.0556	4.76	9.5	0.00434	1.66	LV	CELLTYPE	control_PVneg	8	18	FB
CWC25	0.679	0.00276	0.107	0.107	5.52	18.4	0.000169	2.56	LV	CELLTYPE	control_PVneg	8	18	FB
NUBP2	0.679	0.0143	0.0385	0.0344	4.07	11.1	0.00225	1.84	LV	CELLTYPE	control_PVneg	8	18	FB
POLDIP2	0.679	0.00976	0.0489	0.0414	4.34	12.7	0.00123	2.01	LV	CELLTYPE	control_PVneg	8	18	FB
ARMCX3	0.677	0.00638	0.0956	0.0823	5.28	14.4	0.000647	2.2	LV	CELLTYPE	control_PVneg	8	18	FB
SREBF1	0.677	0.0415	0.153	0.136	5.94	7.33	0.011	1.38	LV	CELLTYPE	control_PVneg	8	18	FB
TRIP10	0.676	0.00496	0.177	0.193	6.35	15.6	0.000429	2.3	LV	CELLTYPE	control_PVneg	8	18	FB
DHRS7	0.675	0.0188	0.102	0.0883	5.38	10.1	0.00345	1.73	LV	CELLTYPE	control_PVneg	8	18	FB
EIF2B4	0.675	0.000796	0.0574	0.0569	4.63	25	2.22e-05	3.1	LV	CELLTYPE	control_PVneg	8	18	FB
PSMB3	0.675	0.0279	0.0641	0.0653	4.86	8.67	0.00615	1.56	LV	CELLTYPE	control_PVneg	8	18	FB
ZNF513	0.675	0.0431	0.0152	0.0124	2.71	7.2	0.0117	1.37	LV	CELLTYPE	control_PVneg	8	18	FB
ATG4D	0.674	0.00746	0.0382	0.0356	4.05	13.8	0.000817	2.13	LV	CELLTYPE	control_PVneg	8	18	FB
BUD31	0.674	0.0248	0.0308	0.0295	3.77	9.05	0.00522	1.61	LV	CELLTYPE	control_PVneg	8	18	FB
FIS1	0.674	0.0417	0.0683	0.0643	4.93	7.31	0.0111	1.38	LV	CELLTYPE	control_PVneg	8	18	FB
RHBDD2	0.674	0.0467	0.045	0.0434	4.35	6.96	0.013	1.33	LV	CELLTYPE	control_PVneg	8	18	FB
SHKBP1	0.674	0.0369	0.023	0.0258	3.46	7.71	0.00929	1.43	LV	CELLTYPE	control_PVneg	8	18	FB
MRPL15	0.673	0.0309	0.0347	0.0309	3.91	8.29	0.00723	1.51	LV	CELLTYPE	control_PVneg	8	18	FB
SKP1	0.673	0.0314	0.194	0.199	6.49	8.24	0.00738	1.5	LV	CELLTYPE	control_PVneg	8	18	FB
TMEM223	0.673	0.0162	0.0467	0.0373	4.28	10.6	0.00273	1.79	LV	CELLTYPE	control_PVneg	8	18	FB
USP50	0.672	0.0253	0.0284	0.0225	3.56	8.98	0.00538	1.6	LV	CELLTYPE	control_PVneg	8	18	FB
FAM136A	0.671	0.0117	0.0309	0.0264	3.74	11.9	0.00164	1.93	LV	CELLTYPE	control_PVneg	8	18	FB
SIRT6	0.67	0.0151	0.0409	0.0378	4.19	10.9	0.00245	1.82	LV	CELLTYPE	control_PVneg	8	18	FB
SNHG25	0.67	0.0442	0.161	0.148	6.21	7.12	0.0121	1.35	LV	CELLTYPE	control_PVneg	8	18	FB
RBP5	0.668	0.0385	0.0635	0.0511	4.75	7.57	0.00988	1.41	LV	CELLTYPE	control_PVneg	8	18	FB
TBX2	0.668	0.0193	0.0234	0.0204	3.3	9.95	0.0036	1.71	LV	CELLTYPE	control_PVneg	8	18	FB
LPAR6	0.667	0.00833	0.184	0.157	6.28	13.3	0.000964	2.08	LV	CELLTYPE	control_PVneg	8	18	FB
THYN1	0.667	0.0447	0.0293	0.0283	3.81	7.08	0.0123	1.35	LV	CELLTYPE	control_PVneg	8	18	FB
POR	0.666	0.00231	0.118	0.117	5.67	19.2	0.000128	2.64	LV	CELLTYPE	control_PVneg	8	18	FB
PUF60	0.666	0.0436	0.0375	0.0372	4.06	7.16	0.0119	1.36	LV	CELLTYPE	control_PVneg	8	18	FB
SCUBE3	0.666	0.0316	0.0578	0.0505	4.68	8.22	0.00743	1.5	LV	CELLTYPE	control_PVneg	8	18	FB
ZNF230	0.666	0.0235	0.0221	0.0195	3.33	9.24	0.00482	1.63	LV	CELLTYPE	control_PVneg	8	18	FB
C8orf88	0.665	0.0444	0.0186	0.0171	3.01	7.11	0.0122	1.35	LV	CELLTYPE	control_PVneg	8	18	FB
NIT2	0.665	0.00297	0.0607	0.0613	4.77	18	0.000191	2.53	LV	CELLTYPE	control_PVneg	8	18	FB
CCT8	0.664	0.00524	0.0733	0.07	4.97	15.3	0.000476	2.28	LV	CELLTYPE	control_PVneg	8	18	FB
HMGN3	0.664	0.0182	0.321	0.29	7.14	10.2	0.00326	1.74	LV	CELLTYPE	control_PVneg	8	18	FB
NUDT16	0.664	0.0218	0.0245	0.0214	3.47	9.49	0.00435	1.66	LV	CELLTYPE	control_PVneg	8	18	FB
AL391807.1	0.663	0.0388	0.224	0.175	6.44	7.55	0.01	1.41	LV	CELLTYPE	control_PVneg	8	18	FB
GPN3	0.663	0.00754	0.0307	0.026	3.67	13.7	0.000837	2.12	LV	CELLTYPE	control_PVneg	8	18	FB
Z96074.1	0.663	0.0273	0.018	0.0167	3.07	8.73	0.00599	1.56	LV	CELLTYPE	control_PVneg	8	18	FB
AC092574.2	0.662	0.0359	0.122	0.0904	5.54	7.81	0.00891	1.44	LV	CELLTYPE	control_PVneg	8	18	FB
AP5Z1	0.662	0.000872	0.0742	0.0678	4.95	24.5	2.58e-05	3.06	LV	CELLTYPE	control_PVneg	8	18	FB
TMEM47	0.662	0.0335	0.0638	0.0587	4.76	8.02	0.00812	1.47	LV	CELLTYPE	control_PVneg	8	18	FB
TIMM50	0.661	0.0303	0.0305	0.0326	3.87	8.36	0.00702	1.52	LV	CELLTYPE	control_PVneg	8	18	FB
TOM1	0.661	0.00479	0.0684	0.0649	4.91	15.8	0.000402	2.32	LV	CELLTYPE	control_PVneg	8	18	FB
YIPF2	0.661	0.00612	0.0635	0.0565	4.75	14.6	0.000604	2.21	LV	CELLTYPE	control_PVneg	8	18	FB
DMC1	0.66	0.0333	0.0129	0.0127	2.63	8.04	0.00805	1.48	LV	CELLTYPE	control_PVneg	8	18	FB
QARS	0.66	0.0484	0.0349	0.0393	4.12	6.85	0.0137	1.31	LV	CELLTYPE	control_PVneg	8	18	FB
PIGH	0.659	0.00993	0.046	0.0429	4.32	12.6	0.00127	2	LV	CELLTYPE	control_PVneg	8	18	FB
CUEDC2	0.657	0.00136	0.061	0.0551	4.7	22	5.32e-05	2.87	LV	CELLTYPE	control_PVneg	8	18	FB
EIF1AX	0.657	0.0152	0.139	0.138	5.91	10.9	0.00246	1.82	LV	CELLTYPE	control_PVneg	8	18	FB
TMEM64	0.657	0.0188	0.0437	0.0395	4.18	10.1	0.00345	1.73	LV	CELLTYPE	control_PVneg	8	18	FB
NDUFB2	0.656	0.0279	0.0767	0.0798	5.18	8.66	0.00616	1.55	LV	CELLTYPE	control_PVneg	8	18	FB
SCPEP1	0.656	0.0261	0.101	0.104	5.56	8.87	0.00564	1.58	LV	CELLTYPE	control_PVneg	8	18	FB
AC090579.1	0.654	0.0323	0.107	0.0844	5.41	8.15	0.00768	1.49	LV	CELLTYPE	control_PVneg	8	18	FB
RPL5	0.653	0.0118	0.194	0.176	6.29	11.9	0.00167	1.93	LV	CELLTYPE	control_PVneg	8	18	FB
STOML2	0.653	0.0282	0.0275	0.0286	3.66	8.61	0.00629	1.55	LV	CELLTYPE	control_PVneg	8	18	FB
ADH5	0.652	0.00767	0.191	0.173	6.35	13.7	0.000853	2.12	LV	CELLTYPE	control_PVneg	8	18	FB
ATP5MC2	0.652	0.0143	0.127	0.133	5.87	11.1	0.00223	1.85	LV	CELLTYPE	control_PVneg	8	18	FB
CLPP	0.652	0.0183	0.026	0.0242	3.51	10.2	0.00328	1.74	LV	CELLTYPE	control_PVneg	8	18	FB
LAMTOR1	0.652	0.0434	0.0705	0.0658	4.97	7.18	0.0118	1.36	LV	CELLTYPE	control_PVneg	8	18	FB
TM2D3	0.651	0.014	0.0953	0.0972	5.44	11.2	0.00218	1.85	LV	CELLTYPE	control_PVneg	8	18	FB
TOMM40	0.651	0.0322	0.0482	0.0485	4.33	8.16	0.00764	1.49	LV	CELLTYPE	control_PVneg	8	18	FB
AC012306.2	0.65	0.0377	0.0192	0.0145	3	7.63	0.00962	1.42	LV	CELLTYPE	control_PVneg	8	18	FB
MRPS36	0.65	0.00746	0.0644	0.0609	4.8	13.8	0.000819	2.13	LV	CELLTYPE	control_PVneg	8	18	FB
PSMD8	0.65	0.021	0.105	0.0933	5.44	9.63	0.00411	1.68	LV	CELLTYPE	control_PVneg	8	18	FB
TMEM38B	0.65	0.0172	0.0241	0.0271	3.5	10.4	0.00301	1.76	LV	CELLTYPE	control_PVneg	8	18	FB
AC107068.2	0.649	0.0165	0.116	0.098	5.56	10.6	0.00281	1.78	LV	CELLTYPE	control_PVneg	8	18	FB
MRPS10	0.649	0.00958	0.0459	0.0439	4.35	12.8	0.00119	2.02	LV	CELLTYPE	control_PVneg	8	18	FB
TWISTNB	0.649	0.0171	0.0282	0.0237	3.56	10.4	0.00299	1.77	LV	CELLTYPE	control_PVneg	8	18	FB
MAP3K20-AS1	0.648	0.0272	0.117	0.0975	5.57	8.74	0.00597	1.56	LV	CELLTYPE	control_PVneg	8	18	FB
CNPPD1	0.647	0.0231	0.0287	0.0262	3.67	9.3	0.00471	1.64	LV	CELLTYPE	control_PVneg	8	18	FB
HSBP1	0.647	0.0416	0.0514	0.0504	4.55	7.32	0.0111	1.38	LV	CELLTYPE	control_PVneg	8	18	FB
SHISA5	0.645	0.0323	0.103	0.102	5.48	8.15	0.00769	1.49	LV	CELLTYPE	control_PVneg	8	18	FB
FUCA2	0.643	0.00347	0.0868	0.0742	5.16	17.3	0.000242	2.46	LV	CELLTYPE	control_PVneg	8	18	FB
INO80-AS1	0.641	0.0239	0.0365	0.0287	3.92	9.19	0.00494	1.62	LV	CELLTYPE	control_PVneg	8	18	FB
NDUFAF8	0.641	0.00612	0.0682	0.0622	4.9	14.6	0.000604	2.21	LV	CELLTYPE	control_PVneg	8	18	FB
GNL3	0.639	0.0102	0.141	0.119	5.79	12.5	0.00131	1.99	LV	CELLTYPE	control_PVneg	8	18	FB
IL18	0.639	0.0229	0.0557	0.0458	4.53	9.33	0.00464	1.64	LV	CELLTYPE	control_PVneg	8	18	FB
MRPL4	0.639	0.00839	0.0589	0.0517	4.64	13.3	0.000977	2.08	LV	CELLTYPE	control_PVneg	8	18	FB
CCDC73	0.637	0.0245	0.0352	0.0279	3.9	9.09	0.00514	1.61	LV	CELLTYPE	control_PVneg	8	18	FB
RNF6	0.637	0.0162	0.0529	0.0446	4.42	10.6	0.00275	1.79	LV	CELLTYPE	control_PVneg	8	18	FB
POP4	0.636	0.0257	0.023	0.0196	3.29	8.93	0.0055	1.59	LV	CELLTYPE	control_PVneg	8	18	FB
ALAS1	0.635	0.039	0.0185	0.0176	3.03	7.53	0.0101	1.41	LV	CELLTYPE	control_PVneg	8	18	FB
SLC41A1	0.635	0.0194	0.0298	0.0315	3.76	9.92	0.00365	1.71	LV	CELLTYPE	control_PVneg	8	18	FB
EHD2	0.634	0.0115	0.0702	0.0688	4.97	12	0.00158	1.94	LV	CELLTYPE	control_PVneg	8	18	FB
RPS6KB2	0.634	0.041	0.026	0.0306	3.66	7.37	0.0108	1.39	LV	CELLTYPE	control_PVneg	8	18	FB
BRD3OS	0.633	0.0461	0.0275	0.0242	3.58	6.99	0.0128	1.34	LV	CELLTYPE	control_PVneg	8	18	FB
RBMS3-AS3	0.633	0.0436	1.58	1.52	9.47	7.17	0.0118	1.36	LV	CELLTYPE	control_PVneg	8	18	FB
TCP1	0.632	0.00524	0.0642	0.0627	4.8	15.3	0.000476	2.28	LV	CELLTYPE	control_PVneg	8	18	FB
TOB2	0.632	0.0133	0.0838	0.081	5.13	11.4	0.00201	1.88	LV	CELLTYPE	control_PVneg	8	18	FB
BAG5	0.631	0.0181	0.0522	0.0456	4.43	10.2	0.00323	1.74	LV	CELLTYPE	control_PVneg	8	18	FB
LMF2	0.631	0.0467	0.0734	0.0739	5.11	6.96	0.013	1.33	LV	CELLTYPE	control_PVneg	8	18	FB
TRIM62	0.631	0.0101	0.049	0.0447	4.34	12.5	0.00131	1.99	LV	CELLTYPE	control_PVneg	8	18	FB
FAM173A	0.63	0.0458	0.0611	0.0491	4.65	7.01	0.0127	1.34	LV	CELLTYPE	control_PVneg	8	18	FB
IDH3G	0.63	0.031	0.0358	0.0354	4.02	8.28	0.00725	1.51	LV	CELLTYPE	control_PVneg	8	18	FB
OSTM1	0.63	0.00107	0.106	0.101	5.51	23.3	3.62e-05	2.97	LV	CELLTYPE	control_PVneg	8	18	FB
NFYB	0.628	0.00839	0.0964	0.0876	5.3	13.3	0.000979	2.08	LV	CELLTYPE	control_PVneg	8	18	FB
RWDD1	0.628	0.00493	0.101	0.0906	5.33	15.6	0.000425	2.31	LV	CELLTYPE	control_PVneg	8	18	FB
AGBL5	0.627	0.0282	0.184	0.138	6.14	8.62	0.00628	1.55	LV	CELLTYPE	control_PVneg	8	18	FB
NOVA1	0.627	0.0245	0.935	0.954	8.67	9.09	0.00514	1.61	LV	CELLTYPE	control_PVneg	8	18	FB
SF3A2	0.627	0.0104	0.0533	0.0539	4.61	12.4	0.00136	1.98	LV	CELLTYPE	control_PVneg	8	18	FB
SIRT7	0.627	0.0172	0.0739	0.0638	4.87	10.4	0.00301	1.76	LV	CELLTYPE	control_PVneg	8	18	FB
TAF7	0.627	0.014	0.132	0.12	5.8	11.2	0.00217	1.85	LV	CELLTYPE	control_PVneg	8	18	FB
AC079385.1	0.626	0.0294	0.0177	0.0178	3.09	8.46	0.00672	1.53	LV	CELLTYPE	control_PVneg	8	18	FB
POMP	0.626	0.0285	0.0841	0.0922	5.27	8.59	0.00636	1.55	LV	CELLTYPE	control_PVneg	8	18	FB
ANP32E	0.625	0.0188	0.0603	0.0574	4.72	10.1	0.00344	1.73	LV	CELLTYPE	control_PVneg	8	18	FB
GOLGA7	0.625	0.0249	0.0525	0.0553	4.6	9.03	0.00527	1.6	LV	CELLTYPE	control_PVneg	8	18	FB
PPA1	0.625	0.0125	0.137	0.121	5.77	11.7	0.00182	1.9	LV	CELLTYPE	control_PVneg	8	18	FB
ASPHD1	0.624	0.0351	0.0402	0.0325	4.09	7.88	0.00864	1.46	LV	CELLTYPE	control_PVneg	8	18	FB
UQCRH	0.624	0.00512	0.107	0.106	5.55	15.4	0.000453	2.29	LV	CELLTYPE	control_PVneg	8	18	FB
ZNF20	0.624	0.0224	0.0183	0.0161	3.05	9.4	0.00451	1.65	LV	CELLTYPE	control_PVneg	8	18	FB
ZNF480	0.624	0.0185	0.0492	0.0399	4.28	10.1	0.00335	1.73	LV	CELLTYPE	control_PVneg	8	18	FB
MOCS1	0.623	0.0378	0.0295	0.0336	3.7	7.62	0.00967	1.42	LV	CELLTYPE	control_PVneg	8	18	FB
MRPL2	0.623	0.0255	0.0319	0.0297	3.83	8.96	0.00543	1.59	LV	CELLTYPE	control_PVneg	8	18	FB
AIFM2	0.622	0.0064	0.0522	0.0476	4.46	14.4	0.000652	2.19	LV	CELLTYPE	control_PVneg	8	18	FB
ATP6V0E1	0.622	0.0112	0.199	0.196	6.47	12.2	0.00151	1.95	LV	CELLTYPE	control_PVneg	8	18	FB
GREB1L	0.622	0.0156	0.0565	0.052	4.65	10.8	0.00258	1.81	LV	CELLTYPE	control_PVneg	8	18	FB
PTPRS	0.621	0.0116	0.622	0.638	8.11	12	0.00161	1.94	LV	CELLTYPE	control_PVneg	8	18	FB
FKBP7	0.62	0.0328	0.038	0.0359	4.07	8.09	0.00788	1.48	LV	CELLTYPE	control_PVneg	8	18	FB
MUS81	0.62	0.008	0.0751	0.0714	5	13.5	0.000907	2.1	LV	CELLTYPE	control_PVneg	8	18	FB
AL157938.2	0.619	0.0254	0.199	0.157	6.27	8.97	0.00541	1.6	LV	CELLTYPE	control_PVneg	8	18	FB
PSMD2	0.619	0.0125	0.0606	0.0618	4.72	11.7	0.00182	1.9	LV	CELLTYPE	control_PVneg	8	18	FB
YKT6	0.619	0.0288	0.0294	0.0306	3.61	8.55	0.00647	1.54	LV	CELLTYPE	control_PVneg	8	18	FB
AGPAT1	0.618	0.0407	0.0182	0.0187	3.08	7.39	0.0107	1.39	LV	CELLTYPE	control_PVneg	8	18	FB
OXA1L	0.618	0.0327	0.0497	0.0561	4.59	8.1	0.00784	1.49	LV	CELLTYPE	control_PVneg	8	18	FB
FLAD1	0.617	0.0117	0.0418	0.0375	4.12	11.9	0.00164	1.93	LV	CELLTYPE	control_PVneg	8	18	FB
IKBKG	0.617	0.0197	0.0375	0.0372	4.06	9.87	0.00372	1.71	LV	CELLTYPE	control_PVneg	8	18	FB
PHB2	0.617	0.0306	0.0458	0.0458	4.34	8.32	0.00712	1.51	LV	CELLTYPE	control_PVneg	8	18	FB
WDR55	0.617	0.0188	0.0369	0.0308	3.94	10	0.00346	1.73	LV	CELLTYPE	control_PVneg	8	18	FB
RAB11A	0.616	0.0355	0.578	0.564	8.04	7.84	0.00877	1.45	LV	CELLTYPE	control_PVneg	8	18	FB
SUMF2	0.615	0.00415	0.18	0.169	6.29	16.4	0.00032	2.38	LV	CELLTYPE	control_PVneg	8	18	FB
AC010642.2	0.614	0.0376	0.0183	0.016	3.02	7.64	0.00959	1.42	LV	CELLTYPE	control_PVneg	8	18	FB
TRAPPC4	0.614	0.0184	0.0548	0.0496	4.58	10.2	0.00331	1.74	LV	CELLTYPE	control_PVneg	8	18	FB
ERAL1	0.613	0.0129	0.0322	0.0274	3.72	11.5	0.00191	1.89	LV	CELLTYPE	control_PVneg	8	18	FB
ZNF845	0.613	0.0121	0.0223	0.0192	3.26	11.8	0.00173	1.92	LV	CELLTYPE	control_PVneg	8	18	FB
ZNF852	0.612	0.0205	0.0256	0.0241	3.51	9.73	0.00394	1.69	LV	CELLTYPE	control_PVneg	8	18	FB
AKR1A1	0.611	0.0122	0.173	0.143	6.09	11.8	0.00175	1.92	LV	CELLTYPE	control_PVneg	8	18	FB
ISOC1	0.61	0.027	0.0384	0.0368	4.06	8.76	0.00591	1.57	LV	CELLTYPE	control_PVneg	8	18	FB
P4HA3	0.61	0.0234	0.0995	0.081	5.32	9.26	0.00478	1.63	LV	CELLTYPE	control_PVneg	8	18	FB
AL117339.5	0.609	0.0432	0.0688	0.0697	5.04	7.19	0.0117	1.36	LV	CELLTYPE	control_PVneg	8	18	FB
AL139021.1	0.609	0.00919	0.0817	0.0704	5.09	12.9	0.00112	2.04	LV	CELLTYPE	control_PVneg	8	18	FB
CCSER1	0.608	0.0127	0.0718	0.0774	5.08	11.6	0.00185	1.9	LV	CELLTYPE	control_PVneg	8	18	FB
EIF3D	0.608	0.00664	0.105	0.0928	5.41	14.3	0.000685	2.18	LV	CELLTYPE	control_PVneg	8	18	FB
EIF5B	0.608	0.00225	0.276	0.271	6.87	19.4	0.000121	2.65	LV	CELLTYPE	control_PVneg	8	18	FB
GDE1	0.608	0.0413	0.0218	0.0212	3.3	7.34	0.0109	1.38	LV	CELLTYPE	control_PVneg	8	18	FB
SNRPA	0.608	0.0139	0.0735	0.0697	5.01	11.2	0.00215	1.86	LV	CELLTYPE	control_PVneg	8	18	FB
SURF4	0.608	0.0256	0.158	0.143	5.94	8.94	0.00547	1.59	LV	CELLTYPE	control_PVneg	8	18	FB
ZNF771	0.608	0.0169	0.0344	0.0301	3.85	10.5	0.00293	1.77	LV	CELLTYPE	control_PVneg	8	18	FB
CYHR1	0.607	0.00524	0.125	0.117	5.78	15.3	0.000477	2.28	LV	CELLTYPE	control_PVneg	8	18	FB
P3H1	0.607	0.0344	0.0706	0.0695	4.89	7.93	0.00844	1.46	LV	CELLTYPE	control_PVneg	8	18	FB
PLPBP	0.607	0.024	0.0449	0.0486	4.42	9.17	0.00498	1.62	LV	CELLTYPE	control_PVneg	8	18	FB
CYB561A3	0.606	0.00533	0.0445	0.0408	4.28	15.2	0.000492	2.27	LV	CELLTYPE	control_PVneg	8	18	FB
RPS24	0.606	0.0256	0.146	0.141	5.97	8.94	0.00548	1.59	LV	CELLTYPE	control_PVneg	8	18	FB
POLE3	0.604	0.0302	0.0208	0.0222	3.2	8.36	0.007	1.52	LV	CELLTYPE	control_PVneg	8	18	FB
EFCAB10	0.603	0.0431	0.0208	0.018	3.15	7.2	0.0117	1.37	LV	CELLTYPE	control_PVneg	8	18	FB
SURF1	0.603	0.0257	0.0432	0.0382	4.15	8.93	0.00551	1.59	LV	CELLTYPE	control_PVneg	8	18	FB
CDKN2AIPNL	0.602	0.0162	0.0275	0.025	3.62	10.6	0.00273	1.79	LV	CELLTYPE	control_PVneg	8	18	FB
GBE1	0.602	0.032	0.758	0.708	8.3	8.18	0.00758	1.5	LV	CELLTYPE	control_PVneg	8	18	FB
NECTIN2	0.602	0.0313	0.0821	0.0862	5.15	8.25	0.00734	1.5	LV	CELLTYPE	control_PVneg	8	18	FB
SCAMP3	0.602	0.0154	0.0942	0.0901	5.35	10.8	0.00253	1.81	LV	CELLTYPE	control_PVneg	8	18	FB
EIF3K	0.601	0.0261	0.0964	0.102	5.42	8.87	0.00564	1.58	LV	CELLTYPE	control_PVneg	8	18	FB
RHBDD3	0.601	0.0159	0.057	0.051	4.5	10.7	0.00265	1.8	LV	CELLTYPE	control_PVneg	8	18	FB
SERHL2	0.601	0.0198	0.0603	0.0561	4.75	9.85	0.00375	1.7	LV	CELLTYPE	control_PVneg	8	18	FB
UBQLN2	0.601	0.0342	0.03	0.0271	3.75	7.96	0.00835	1.47	LV	CELLTYPE	control_PVneg	8	18	FB
BCO2	0.599	0.0293	0.0524	0.0538	4.57	8.47	0.00667	1.53	LV	CELLTYPE	control_PVneg	8	18	FB
SUN2	0.598	0.0165	0.102	0.104	5.5	10.6	0.00282	1.78	LV	CELLTYPE	control_PVneg	8	18	FB
UBOX5-AS1	0.598	0.0359	0.0754	0.0642	4.96	7.81	0.00889	1.45	LV	CELLTYPE	control_PVneg	8	18	FB
MTCP1	0.597	0.0282	0.053	0.0437	4.46	8.61	0.0063	1.55	LV	CELLTYPE	control_PVneg	8	18	FB
NDUFA12	0.597	0.0456	0.0671	0.0695	4.98	7.03	0.0126	1.34	LV	CELLTYPE	control_PVneg	8	18	FB
PCYOX1	0.597	0.0452	0.0868	0.0781	5.18	7.05	0.0125	1.34	LV	CELLTYPE	control_PVneg	8	18	FB
AHSA1	0.596	0.0369	0.0547	0.0538	4.56	7.71	0.00931	1.43	LV	CELLTYPE	control_PVneg	8	18	FB
EMC10	0.596	0.0408	0.0414	0.0403	4.17	7.39	0.0107	1.39	LV	CELLTYPE	control_PVneg	8	18	FB
NIFK	0.596	0.0206	0.0522	0.0454	4.38	9.71	0.00397	1.69	LV	CELLTYPE	control_PVneg	8	18	FB
MED11	0.595	0.0187	0.0521	0.0441	4.46	10.1	0.00342	1.73	LV	CELLTYPE	control_PVneg	8	18	FB
PIH1D1	0.594	0.00901	0.0917	0.0918	5.38	13	0.00108	2.05	LV	CELLTYPE	control_PVneg	8	18	FB
AC124016.1	0.593	0.0156	0.0445	0.0383	4.25	10.8	0.00258	1.81	LV	CELLTYPE	control_PVneg	8	18	FB
DDA1	0.593	0.027	0.0307	0.0316	3.78	8.77	0.00589	1.57	LV	CELLTYPE	control_PVneg	8	18	FB
GPKOW	0.593	0.0206	0.0172	0.0179	2.99	9.69	0.004	1.69	LV	CELLTYPE	control_PVneg	8	18	FB
RING1	0.593	0.00436	0.086	0.0938	5.3	16.2	0.000345	2.36	LV	CELLTYPE	control_PVneg	8	18	FB
TMEM222	0.593	0.0215	0.0597	0.0559	4.65	9.53	0.00427	1.67	LV	CELLTYPE	control_PVneg	8	18	FB
EIF2S2	0.592	0.0058	0.189	0.185	6.27	14.9	0.000552	2.24	LV	CELLTYPE	control_PVneg	8	18	FB
NMRAL1	0.592	0.01	0.0753	0.0728	5.03	12.6	0.00128	2	LV	CELLTYPE	control_PVneg	8	18	FB
TMEM150C	0.592	0.0319	0.173	0.158	6.19	8.19	0.00753	1.5	LV	CELLTYPE	control_PVneg	8	18	FB
TMEM266	0.592	0.0448	0.0366	0.0314	3.95	7.08	0.0123	1.35	LV	CELLTYPE	control_PVneg	8	18	FB
PSMD7	0.588	0.00798	0.137	0.117	5.75	13.5	0.000903	2.1	LV	CELLTYPE	control_PVneg	8	18	FB
NKIRAS2	0.587	0.0178	0.0314	0.0292	3.75	10.3	0.00316	1.75	LV	CELLTYPE	control_PVneg	8	18	FB
COMMD2	0.586	0.00921	0.131	0.112	5.68	12.9	0.00112	2.04	LV	CELLTYPE	control_PVneg	8	18	FB
DNHD1	0.586	0.0104	0.164	0.145	6.03	12.4	0.00135	1.98	LV	CELLTYPE	control_PVneg	8	18	FB
ADI1	0.585	0.0231	0.0716	0.0676	4.99	9.3	0.0047	1.64	LV	CELLTYPE	control_PVneg	8	18	FB
MOB3A	0.585	0.0112	0.115	0.0997	5.48	12.1	0.00151	1.95	LV	CELLTYPE	control_PVneg	8	18	FB
ERGIC3	0.584	0.0317	0.0578	0.0661	4.77	8.21	0.00746	1.5	LV	CELLTYPE	control_PVneg	8	18	FB
GTF3A	0.584	0.0133	0.051	0.0529	4.48	11.4	0.00201	1.88	LV	CELLTYPE	control_PVneg	8	18	FB
LYG2	0.584	0.0414	0.032	0.0278	3.81	7.33	0.011	1.38	LV	CELLTYPE	control_PVneg	8	18	FB
CFL2	0.583	0.0236	0.0733	0.0665	4.96	9.23	0.00484	1.63	LV	CELLTYPE	control_PVneg	8	18	FB
GPR75-ASB3	0.582	0.0129	0.274	0.245	6.84	11.5	0.00191	1.89	LV	CELLTYPE	control_PVneg	8	18	FB
HINT1	0.582	0.0268	0.111	0.108	5.59	8.79	0.00583	1.57	LV	CELLTYPE	control_PVneg	8	18	FB
RNF126	0.582	0.0182	0.0739	0.0717	4.95	10.2	0.00326	1.74	LV	CELLTYPE	control_PVneg	8	18	FB
SC5D	0.582	0.0471	0.0322	0.0304	3.83	6.93	0.0132	1.33	LV	CELLTYPE	control_PVneg	8	18	FB
SURF6	0.58	0.015	0.0392	0.039	4.05	10.9	0.00241	1.82	LV	CELLTYPE	control_PVneg	8	18	FB
UBALD1	0.58	0.0335	0.0315	0.0343	3.83	8.02	0.00811	1.48	LV	CELLTYPE	control_PVneg	8	18	FB
DNAJC8	0.579	0.0164	0.0762	0.0787	5.04	10.6	0.0028	1.78	LV	CELLTYPE	control_PVneg	8	18	FB
EPB41L4A-AS1	0.579	0.0464	0.0266	0.0274	3.6	6.97	0.0129	1.33	LV	CELLTYPE	control_PVneg	8	18	FB
BCAS2	0.578	0.0232	0.0528	0.0545	4.53	9.29	0.00473	1.63	LV	CELLTYPE	control_PVneg	8	18	FB
NOL7	0.578	0.0132	0.107	0.102	5.55	11.4	0.00198	1.88	LV	CELLTYPE	control_PVneg	8	18	FB
TRMT2A	0.578	0.0181	0.027	0.0272	3.6	10.2	0.00323	1.74	LV	CELLTYPE	control_PVneg	8	18	FB
ANGPT2	0.577	0.0169	0.225	0.183	6.46	10.5	0.00291	1.77	LV	CELLTYPE	control_PVneg	8	18	FB
LETM1	0.577	0.0236	0.0582	0.0613	4.66	9.24	0.00483	1.63	LV	CELLTYPE	control_PVneg	8	18	FB
ZNF565	0.577	0.0121	0.309	0.289	7.07	11.8	0.00172	1.92	LV	CELLTYPE	control_PVneg	8	18	FB
VDAC2	0.576	0.0163	0.092	0.0899	5.35	10.6	0.00275	1.79	LV	CELLTYPE	control_PVneg	8	18	FB
TBRG4	0.575	0.0373	0.0377	0.0402	4.05	7.67	0.00945	1.43	LV	CELLTYPE	control_PVneg	8	18	FB
ELOC	0.574	0.0097	0.102	0.0975	5.43	12.7	0.00122	2.01	LV	CELLTYPE	control_PVneg	8	18	FB
AL359317.2	0.573	0.00951	0.0468	0.0399	4.31	12.8	0.00118	2.02	LV	CELLTYPE	control_PVneg	8	18	FB
RNF139-AS1	0.573	0.0281	0.0342	0.03	3.89	8.64	0.00622	1.55	LV	CELLTYPE	control_PVneg	8	18	FB
TCTE3	0.573	0.0328	0.0376	0.0328	4.03	8.09	0.00788	1.48	LV	CELLTYPE	control_PVneg	8	18	FB
EIF4A2	0.571	0.0207	0.277	0.312	7	9.68	0.00402	1.68	LV	CELLTYPE	control_PVneg	8	18	FB
MRPS22	0.571	0.0116	0.0408	0.036	4.09	12	0.00161	1.94	LV	CELLTYPE	control_PVneg	8	18	FB
XPO5	0.571	0.0126	0.154	0.154	6.06	11.6	0.00184	1.9	LV	CELLTYPE	control_PVneg	8	18	FB
KCTD5	0.57	0.0374	0.0253	0.0236	3.44	7.67	0.00948	1.43	LV	CELLTYPE	control_PVneg	8	18	FB
NCSTN	0.57	0.0302	0.0347	0.0366	4.01	8.37	0.00697	1.52	LV	CELLTYPE	control_PVneg	8	18	FB
PLEKHO1	0.57	0.0427	0.0233	0.0206	3.31	7.23	0.0115	1.37	LV	CELLTYPE	control_PVneg	8	18	FB
SMIM27	0.57	0.0457	0.0227	0.0198	3.3	7.03	0.0126	1.34	LV	CELLTYPE	control_PVneg	8	18	FB
BEX3	0.569	0.0266	0.102	0.0953	5.46	8.81	0.00578	1.58	LV	CELLTYPE	control_PVneg	8	18	FB
TAF13	0.568	0.0347	0.047	0.0422	4.22	7.91	0.00852	1.46	LV	CELLTYPE	control_PVneg	8	18	FB
ARL16	0.567	0.0144	0.0858	0.0743	5.16	11.1	0.00227	1.84	LV	CELLTYPE	control_PVneg	8	18	FB
GRTP1	0.567	0.0396	0.0384	0.0366	4.06	7.48	0.0103	1.4	LV	CELLTYPE	control_PVneg	8	18	FB
HSF1	0.567	0.0375	0.0943	0.104	5.47	7.66	0.00952	1.43	LV	CELLTYPE	control_PVneg	8	18	FB
CDK4	0.566	0.033	0.0532	0.049	4.5	8.07	0.00794	1.48	LV	CELLTYPE	control_PVneg	8	18	FB
RBM3	0.566	0.0351	0.196	0.203	6.42	7.87	0.00866	1.45	LV	CELLTYPE	control_PVneg	8	18	FB
YBX1	0.566	0.035	0.0986	0.1	5.42	7.89	0.0086	1.46	LV	CELLTYPE	control_PVneg	8	18	FB
TACO1	0.565	0.0459	0.0238	0.0213	3.33	7	0.0127	1.34	LV	CELLTYPE	control_PVneg	8	18	FB
HAND2	0.564	0.0478	0.0395	0.0357	4.13	6.89	0.0134	1.32	LV	CELLTYPE	control_PVneg	8	18	FB
SNRPD1	0.564	0.0456	0.0697	0.0687	4.82	7.03	0.0126	1.34	LV	CELLTYPE	control_PVneg	8	18	FB
NPEPL1	0.563	0.015	0.0533	0.0519	4.57	11	0.00241	1.83	LV	CELLTYPE	control_PVneg	8	18	FB
C9orf78	0.561	0.0392	0.0371	0.0395	4.05	7.51	0.0102	1.41	LV	CELLTYPE	control_PVneg	8	18	FB
DAPK3	0.56	0.0172	0.108	0.0945	5.41	10.4	0.003	1.77	LV	CELLTYPE	control_PVneg	8	18	FB
LSM8	0.559	0.000822	0.106	0.106	5.53	24.9	2.33e-05	3.08	LV	CELLTYPE	control_PVneg	8	18	FB
POLR2M	0.559	0.0339	0.0276	0.0307	3.67	7.98	0.00826	1.47	LV	CELLTYPE	control_PVneg	8	18	FB
TXN2	0.559	0.0425	0.0398	0.0394	4.16	7.24	0.0114	1.37	LV	CELLTYPE	control_PVneg	8	18	FB
FTSJ3	0.558	0.0479	0.0299	0.0307	3.7	6.88	0.0135	1.32	LV	CELLTYPE	control_PVneg	8	18	FB
PIN1	0.557	0.0445	0.0457	0.0471	4.37	7.1	0.0122	1.35	LV	CELLTYPE	control_PVneg	8	18	FB
SYNC	0.557	0.0389	0.156	0.141	6.05	7.53	0.0101	1.41	LV	CELLTYPE	control_PVneg	8	18	FB
CHAMP1	0.556	0.0272	0.0449	0.0382	4.18	8.74	0.00596	1.56	LV	CELLTYPE	control_PVneg	8	18	FB
FITM2	0.556	0.0429	0.0324	0.0317	3.84	7.21	0.0116	1.37	LV	CELLTYPE	control_PVneg	8	18	FB
GTF2F1	0.556	0.0288	0.0322	0.0343	3.82	8.55	0.00647	1.54	LV	CELLTYPE	control_PVneg	8	18	FB
HSPA14-1	0.556	0.0275	0.0532	0.0463	4.4	8.71	0.00603	1.56	LV	CELLTYPE	control_PVneg	8	18	FB
AC068888.1	0.554	0.0107	0.221	0.209	6.58	12.3	0.00141	1.97	LV	CELLTYPE	control_PVneg	8	18	FB
HNRNPK	0.554	0.0303	0.216	0.235	6.56	8.36	0.00701	1.52	LV	CELLTYPE	control_PVneg	8	18	FB
AC011933.4	0.553	0.0458	0.0918	0.0828	5.28	7.01	0.0127	1.34	LV	CELLTYPE	control_PVneg	8	18	FB
NCBP2	0.553	0.0067	0.0704	0.0617	4.83	14.2	0.000696	2.17	LV	CELLTYPE	control_PVneg	8	18	FB
ARMCX5	0.552	0.0448	0.0222	0.0204	3.27	7.08	0.0123	1.35	LV	CELLTYPE	control_PVneg	8	18	FB
FANCD2	0.552	0.0204	0.0284	0.0272	3.65	9.75	0.00392	1.69	LV	CELLTYPE	control_PVneg	8	18	FB
FLYWCH2	0.552	0.0224	0.0468	0.0447	4.35	9.4	0.00452	1.65	LV	CELLTYPE	control_PVneg	8	18	FB
BZW2	0.55	0.0247	0.155	0.142	5.92	9.07	0.00518	1.61	LV	CELLTYPE	control_PVneg	8	18	FB
POLR2B	0.55	0.00398	0.305	0.292	6.98	16.7	0.000296	2.4	LV	CELLTYPE	control_PVneg	8	18	FB
SCYL1	0.55	0.0465	0.0794	0.077	5.05	6.97	0.013	1.33	LV	CELLTYPE	control_PVneg	8	18	FB
TIMM29	0.55	0.0351	0.0289	0.0289	3.72	7.88	0.00864	1.45	LV	CELLTYPE	control_PVneg	8	18	FB
ZNF260	0.549	0.0182	0.0569	0.0593	4.71	10.2	0.00326	1.74	LV	CELLTYPE	control_PVneg	8	18	FB
AC020611.2	0.548	0.0497	0.158	0.137	6	6.76	0.0143	1.3	LV	CELLTYPE	control_PVneg	8	18	FB
MRPS18C	0.548	0.00903	0.0761	0.0743	5.08	13	0.00109	2.04	LV	CELLTYPE	control_PVneg	8	18	FB
TMEM126B	0.548	0.0238	0.0692	0.0677	4.92	9.22	0.00488	1.62	LV	CELLTYPE	control_PVneg	8	18	FB
LRIF1	0.547	0.0274	0.0466	0.0423	4.29	8.72	0.00602	1.56	LV	CELLTYPE	control_PVneg	8	18	FB
JRKL	0.546	0.0266	0.0424	0.0368	4.09	8.81	0.00578	1.58	LV	CELLTYPE	control_PVneg	8	18	FB
SNRPC	0.545	0.0467	0.0445	0.0478	4.34	6.96	0.013	1.33	LV	CELLTYPE	control_PVneg	8	18	FB
YIPF5	0.545	0.024	0.0744	0.0632	4.9	9.18	0.00496	1.62	LV	CELLTYPE	control_PVneg	8	18	FB
POLR1C	0.544	0.0258	0.141	0.12	5.82	8.91	0.00554	1.59	LV	CELLTYPE	control_PVneg	8	18	FB
NDUFB6	0.542	0.0479	0.068	0.0748	4.98	6.88	0.0135	1.32	LV	CELLTYPE	control_PVneg	8	18	FB
SLC16A1	0.542	0.0415	0.0359	0.0363	3.97	7.33	0.011	1.38	LV	CELLTYPE	control_PVneg	8	18	FB
IKBIP	0.541	0.0202	0.127	0.117	5.69	9.78	0.00386	1.7	LV	CELLTYPE	control_PVneg	8	18	FB
PGK1	0.541	0.0172	0.115	0.116	5.63	10.4	0.00302	1.76	LV	CELLTYPE	control_PVneg	8	18	FB
PRPF31	0.537	0.0243	0.0548	0.0599	4.66	9.12	0.00507	1.61	LV	CELLTYPE	control_PVneg	8	18	FB
DPCD	0.536	0.0478	0.03	0.025	3.67	6.89	0.0134	1.32	LV	CELLTYPE	control_PVneg	8	18	FB
PPM1G	0.536	0.0138	0.0972	0.0932	5.31	11.3	0.00213	1.86	LV	CELLTYPE	control_PVneg	8	18	FB
CCT3	0.535	0.0368	0.107	0.102	5.46	7.72	0.00925	1.43	LV	CELLTYPE	control_PVneg	8	18	FB
SF3B2	0.535	0.0172	0.137	0.145	5.88	10.4	0.00303	1.76	LV	CELLTYPE	control_PVneg	8	18	FB
COA4	0.534	0.0297	0.0409	0.0406	4.13	8.43	0.00681	1.53	LV	CELLTYPE	control_PVneg	8	18	FB
NAA20	0.534	0.0129	0.0809	0.0759	5.09	11.5	0.00191	1.89	LV	CELLTYPE	control_PVneg	8	18	FB
AZI2	0.533	0.0142	0.205	0.202	6.43	11.2	0.00221	1.85	LV	CELLTYPE	control_PVneg	8	18	FB
PHF1	0.533	0.0371	0.0879	0.0997	5.3	7.69	0.00938	1.43	LV	CELLTYPE	control_PVneg	8	18	FB
TCIRG1	0.533	0.0327	0.0548	0.0573	4.59	8.1	0.00784	1.49	LV	CELLTYPE	control_PVneg	8	18	FB
AC010894.3	0.532	0.0324	0.336	0.302	7.09	8.13	0.00774	1.49	LV	CELLTYPE	control_PVneg	8	18	FB
NAPA	0.532	0.018	0.0832	0.0929	5.19	10.2	0.00321	1.75	LV	CELLTYPE	control_PVneg	8	18	FB
ALDH2	0.531	0.0245	0.0841	0.0898	5.24	9.09	0.00513	1.61	LV	CELLTYPE	control_PVneg	8	18	FB
GRHPR	0.531	0.0158	0.0746	0.0814	5.06	10.7	0.00262	1.8	LV	CELLTYPE	control_PVneg	8	18	FB
PNKD	0.527	0.028	0.0965	0.0966	5.44	8.65	0.00619	1.55	LV	CELLTYPE	control_PVneg	8	18	FB
PRKAA1	0.527	0.00131	0.235	0.248	6.69	22.3	4.96e-05	2.88	LV	CELLTYPE	control_PVneg	8	18	FB
USP1	0.527	0.00611	0.0514	0.0502	4.43	14.6	0.000602	2.21	LV	CELLTYPE	control_PVneg	8	18	FB
AL138787.2	0.526	0.0228	0.0847	0.0752	5.13	9.35	0.0046	1.64	LV	CELLTYPE	control_PVneg	8	18	FB
PDCD5	0.526	0.0339	0.0671	0.0663	4.89	7.98	0.00826	1.47	LV	CELLTYPE	control_PVneg	8	18	FB
PIP4P2	0.524	0.0164	0.0942	0.0981	5.39	10.6	0.0028	1.78	LV	CELLTYPE	control_PVneg	8	18	FB
TPRKB	0.523	0.0305	0.0368	0.0361	4.02	8.33	0.00709	1.52	LV	CELLTYPE	control_PVneg	8	18	FB
MRPL20	0.522	0.0222	0.0898	0.0995	5.35	9.43	0.00446	1.65	LV	CELLTYPE	control_PVneg	8	18	FB
MRPL32	0.522	0.043	0.0553	0.0601	4.59	7.21	0.0116	1.37	LV	CELLTYPE	control_PVneg	8	18	FB
SERP1	0.521	0.0262	0.275	0.265	6.88	8.85	0.00568	1.58	LV	CELLTYPE	control_PVneg	8	18	FB
ZNF7	0.52	0.0149	0.137	0.134	5.91	11	0.00238	1.83	LV	CELLTYPE	control_PVneg	8	18	FB
AL513188.1	0.519	0.0381	0.0724	0.0658	4.96	7.61	0.00974	1.42	LV	CELLTYPE	control_PVneg	8	18	FB
ESYT1	0.519	0.05	0.0352	0.0354	4	6.74	0.0144	1.3	LV	CELLTYPE	control_PVneg	8	18	FB
MAGOH	0.519	0.0447	0.0614	0.0663	4.74	7.09	0.0123	1.35	LV	CELLTYPE	control_PVneg	8	18	FB
VDAC1	0.519	0.0353	0.113	0.114	5.55	7.86	0.00872	1.45	LV	CELLTYPE	control_PVneg	8	18	FB
DNAJC19	0.518	0.0384	0.0858	0.0855	5.28	7.58	0.00984	1.42	LV	CELLTYPE	control_PVneg	8	18	FB
MUTYH	0.518	0.0195	0.0459	0.0452	4.32	9.9	0.00368	1.71	LV	CELLTYPE	control_PVneg	8	18	FB
PPCS	0.517	0.00901	0.0608	0.0608	4.7	13	0.00108	2.05	LV	CELLTYPE	control_PVneg	8	18	FB
TSN	0.517	0.0259	0.0719	0.0672	4.88	8.9	0.00556	1.59	LV	CELLTYPE	control_PVneg	8	18	FB
ZNF600	0.515	0.0187	0.0535	0.0514	4.54	10.1	0.00343	1.73	LV	CELLTYPE	control_PVneg	8	18	FB
DARS2	0.514	0.0269	0.0609	0.0538	4.64	8.77	0.00588	1.57	LV	CELLTYPE	control_PVneg	8	18	FB
AC011447.3	0.513	0.0391	0.0944	0.0971	5.42	7.52	0.0101	1.41	LV	CELLTYPE	control_PVneg	8	18	FB
MRPL18	0.512	0.0272	0.0556	0.0524	4.55	8.74	0.00595	1.57	LV	CELLTYPE	control_PVneg	8	18	FB
SLC38A7	0.51	0.0393	0.0361	0.0403	4.04	7.5	0.0102	1.41	LV	CELLTYPE	control_PVneg	8	18	FB
ODF2	0.509	0.0322	0.105	0.102	5.45	8.16	0.00765	1.49	LV	CELLTYPE	control_PVneg	8	18	FB
TRAPPC3	0.509	0.0355	0.0566	0.0602	4.71	7.84	0.00879	1.45	LV	CELLTYPE	control_PVneg	8	18	FB
PARP2	0.508	0.0371	0.049	0.0521	4.41	7.69	0.00939	1.43	LV	CELLTYPE	control_PVneg	8	18	FB
PRKAG1	0.507	0.00158	0.151	0.141	5.97	21.1	6.98e-05	2.8	LV	CELLTYPE	control_PVneg	8	18	FB
BIN3	0.505	0.0173	0.12	0.123	5.64	10.4	0.00305	1.76	LV	CELLTYPE	control_PVneg	8	18	FB
FILIP1L	0.504	0.00886	0.862	0.804	8.45	13.1	0.00106	2.05	LV	CELLTYPE	control_PVneg	8	18	FB
MRPL24	0.504	0.0469	0.0499	0.0478	4.48	6.94	0.0131	1.33	LV	CELLTYPE	control_PVneg	8	18	FB
NRBF2	0.503	0.0431	0.0631	0.0603	4.68	7.2	0.0117	1.37	LV	CELLTYPE	control_PVneg	8	18	FB
MAP1LC3B	0.502	0.029	0.0886	0.0911	5.31	8.52	0.00654	1.54	LV	CELLTYPE	control_PVneg	8	18	FB
RNASEH2C	0.502	0.0239	0.0823	0.0831	5.21	9.2	0.00492	1.62	LV	CELLTYPE	control_PVneg	8	18	FB
TPRA1	0.502	0.0323	0.0531	0.0548	4.53	8.14	0.0077	1.49	LV	CELLTYPE	control_PVneg	8	18	FB
RAD1	0.501	0.0174	0.0344	0.0325	3.92	10.3	0.00308	1.76	LV	CELLTYPE	control_PVneg	8	18	FB
SSU72	0.501	0.0308	0.098	0.109	5.47	8.29	0.00721	1.51	LV	CELLTYPE	control_PVneg	8	18	FB
MORF4L2	0.5	0.00808	0.338	0.327	7.12	13.5	0.000918	2.09	LV	CELLTYPE	control_PVneg	8	18	FB
NME3	0.5	0.0408	0.233	0.224	6.64	7.39	0.0107	1.39	LV	CELLTYPE	control_PVneg	8	18	FB

## Sheet: control_RBM20
Gene	logFC	FDR	mean_exp_control	mean_exp_genotype	logCPM	F	PValue	FDR_plot	Region	annotation_level	comparison	Observations_genotype	Observations_reference	cell_state
CCL2	4.64	2.34e-05	0.531	0.0405	7.83	49.7	7.03e-08	4.63	LV	CELLTYPE	control_RBM20	8	18	FB
CXCL1	4.25	0.00266	0.0237	0.00303	3.59	20.9	7.49e-05	2.58	LV	CELLTYPE	control_RBM20	8	18	FB
NPPC	4.16	0.00184	0.214	0.0183	6.29	22.9	4.1e-05	2.74	LV	CELLTYPE	control_RBM20	8	18	FB
APLNR	3.98	0.00318	0.0673	0.00722	4.73	20	0.000101	2.5	LV	CELLTYPE	control_RBM20	8	18	FB
CHRDL2	3.65	0.00126	0.0768	0.0111	4.9	25.1	2.16e-05	2.9	LV	CELLTYPE	control_RBM20	8	18	FB
RGR	3.47	4.46e-06	0.0204	0.00273	2.94	63	6.53e-09	5.35	LV	CELLTYPE	control_RBM20	8	18	FB
AC108134.2	3.4	0.00159	0.025	0.00224	2.91	23.8	3.19e-05	2.8	LV	CELLTYPE	control_RBM20	8	18	FB
CCL11	3.4	0.00072	0.105	0.015	5.56	27.9	9.97e-06	3.14	LV	CELLTYPE	control_RBM20	8	18	FB
RET	3.28	0.00282	0.0273	0.00368	3.22	20.6	8.35e-05	2.55	LV	CELLTYPE	control_RBM20	8	18	FB
FGFR4	3.21	8.93e-05	0.0137	0.00237	2.49	40.3	4.89e-07	4.05	LV	CELLTYPE	control_RBM20	8	18	FB
LIPG	2.9	0.0195	0.0266	0.00279	2.9	11.8	0.00173	1.71	LV	CELLTYPE	control_RBM20	8	18	FB
LINC00473	2.75	0.00928	0.0203	0.0039	2.82	14.8	0.000559	2.03	LV	CELLTYPE	control_RBM20	8	18	FB
ACE2	2.72	0.00218	0.0629	0.0136	4.52	22	5.4e-05	2.66	LV	CELLTYPE	control_RBM20	8	18	FB
FGF10	2.72	0.000228	0.0716	0.0155	4.62	34.3	1.96e-06	3.64	LV	CELLTYPE	control_RBM20	8	18	FB
FGF10-AS1	2.7	3.27e-05	0.0243	0.00494	3.13	46.8	1.25e-07	4.48	LV	CELLTYPE	control_RBM20	8	18	FB
KAZN-AS1	2.59	0.00327	0.0734	0.0159	4.59	19.8	0.000107	2.49	LV	CELLTYPE	control_RBM20	8	18	FB
AL353653.1	2.58	3.96e-05	0.0654	0.017	4.7	45.6	1.59e-07	4.4	LV	CELLTYPE	control_RBM20	8	18	FB
MARCKSL1	2.57	0.000155	0.0696	0.0182	4.74	36.7	1.11e-06	3.81	LV	CELLTYPE	control_RBM20	8	18	FB
ADM	2.55	0.000609	0.0554	0.0156	4.63	29	7.45e-06	3.22	LV	CELLTYPE	control_RBM20	8	18	FB
BICDL1	2.55	0.00501	0.0295	0.00579	3.61	17.7	0.000208	2.3	LV	CELLTYPE	control_RBM20	8	18	FB
PTGES	2.52	0.014	0.0129	0.0037	2.51	13.1	0.00105	1.85	LV	CELLTYPE	control_RBM20	8	18	FB
DLK1	2.51	0.0111	0.136	0.0358	5.69	14	0.000747	1.95	LV	CELLTYPE	control_RBM20	8	18	FB
HES1	2.49	0.0109	0.521	0.161	7.91	14.1	0.000721	1.96	LV	CELLTYPE	control_RBM20	8	18	FB
RASD1	2.48	0.00696	0.0624	0.0137	4.54	16.2	0.000346	2.16	LV	CELLTYPE	control_RBM20	8	18	FB
PLAU	2.45	0.00608	0.106	0.0292	5.27	16.8	0.000281	2.22	LV	CELLTYPE	control_RBM20	8	18	FB
FAM196B	2.42	0.00205	0.0241	0.00569	3.13	22.3	4.96e-05	2.69	LV	CELLTYPE	control_RBM20	8	18	FB
AQP7	2.4	0.000344	0.0252	0.00788	3.43	32	3.4e-06	3.46	LV	CELLTYPE	control_RBM20	8	18	FB
G0S2	2.4	0.000329	0.0348	0.0103	3.89	32.3	3.16e-06	3.48	LV	CELLTYPE	control_RBM20	8	18	FB
CDK18	2.34	9.43e-05	0.0297	0.00886	3.52	39.8	5.45e-07	4.03	LV	CELLTYPE	control_RBM20	8	18	FB
RPS17	2.33	0.0247	0.0269	0.00648	3.67	10.8	0.00255	1.61	LV	CELLTYPE	control_RBM20	8	18	FB
TNFSF14	2.31	0.00323	0.0127	0.00419	2.4	19.8	0.000105	2.49	LV	CELLTYPE	control_RBM20	8	18	FB
TMEM176A	2.22	0.0258	0.0235	0.00956	3.4	10.6	0.00276	1.59	LV	CELLTYPE	control_RBM20	8	18	FB
PCBP3	2.21	0.00149	0.0403	0.0121	3.81	24.2	2.79e-05	2.83	LV	CELLTYPE	control_RBM20	8	18	FB
STUM	2.19	2.92e-05	0.0889	0.0264	4.98	48.1	9.62e-08	4.53	LV	CELLTYPE	control_RBM20	8	18	FB
SH3RF2	2.18	0.000678	0.025	0.0082	3.46	28.3	9.04e-06	3.17	LV	CELLTYPE	control_RBM20	8	18	FB
TLL1	2.18	0.0239	0.0509	0.00905	3.78	11	0.0024	1.62	LV	CELLTYPE	control_RBM20	8	18	FB
GPX3	2.17	0.0196	0.397	0.104	7.59	11.8	0.00174	1.71	LV	CELLTYPE	control_RBM20	8	18	FB
KAZN	2.17	0.000576	3.5	1.08	10.2	29.4	6.79e-06	3.24	LV	CELLTYPE	control_RBM20	8	18	FB
RIPOR3	2.16	6.59e-06	0.456	0.151	7.44	59.9	1.1e-08	5.18	LV	CELLTYPE	control_RBM20	8	18	FB
KCNE4	2.14	0.000192	0.101	0.0313	5.18	35.3	1.53e-06	3.72	LV	CELLTYPE	control_RBM20	8	18	FB
CHRM2	2.13	0.000748	0.0442	0.0139	4.11	27.7	1.06e-05	3.13	LV	CELLTYPE	control_RBM20	8	18	FB
TCF24	2.11	0.0198	0.0152	0.00585	2.97	11.7	0.00177	1.7	LV	CELLTYPE	control_RBM20	8	18	FB
TSPAN11	2.11	0.0114	0.0266	0.00945	3.44	14	0.000769	1.94	LV	CELLTYPE	control_RBM20	8	18	FB
APOE	2.08	0.0133	0.372	0.132	7.46	13.3	0.000976	1.88	LV	CELLTYPE	control_RBM20	8	18	FB
AC022034.2	2.07	0.00119	0.0198	0.00647	2.94	25.4	2.01e-05	2.92	LV	CELLTYPE	control_RBM20	8	18	FB
CNTN3	2.06	0.00249	0.0298	0.00968	3.53	21.3	6.69e-05	2.6	LV	CELLTYPE	control_RBM20	8	18	FB
C3	2.04	0.000659	0.528	0.209	7.74	28.5	8.44e-06	3.18	LV	CELLTYPE	control_RBM20	8	18	FB
POU2F3	2.04	0.00266	0.0129	0.00508	2.44	20.9	7.5e-05	2.58	LV	CELLTYPE	control_RBM20	8	18	FB
XIRP1	2.04	0.0192	0.0146	0.00351	2.42	11.8	0.0017	1.72	LV	CELLTYPE	control_RBM20	8	18	FB
AC007529.2	2.02	2.01e-07	0.209	0.0726	6.27	95.7	6.33e-11	6.7	LV	CELLTYPE	control_RBM20	8	18	FB
MRGPRF	2.02	0.000609	0.0392	0.0159	3.97	29	7.44e-06	3.22	LV	CELLTYPE	control_RBM20	8	18	FB
MT1M	2	0.0166	0.0445	0.0142	4.17	12.4	0.00137	1.78	LV	CELLTYPE	control_RBM20	8	18	FB
RPS6KL1	2	0.00327	0.0149	0.0053	2.66	19.8	0.000107	2.49	LV	CELLTYPE	control_RBM20	8	18	FB
SLCO2B1	1.99	0.0016	0.178	0.0591	6	23.7	3.28e-05	2.8	LV	CELLTYPE	control_RBM20	8	18	FB
ADGRL3-AS1	1.97	0.000279	0.0152	0.00551	2.63	33.2	2.54e-06	3.55	LV	CELLTYPE	control_RBM20	8	18	FB
CDH18	1.96	0.00264	0.0449	0.0174	4.2	21	7.28e-05	2.58	LV	CELLTYPE	control_RBM20	8	18	FB
LSAMP	1.95	0.00167	0.72	0.217	7.9	23.4	3.55e-05	2.78	LV	CELLTYPE	control_RBM20	8	18	FB
MT-ND4	1.93	8.81e-05	0.383	0.14	7.46	40.5	4.7e-07	4.05	LV	CELLTYPE	control_RBM20	8	18	FB
PLN	1.93	0.00939	0.13	0.055	6.04	14.8	0.00057	2.03	LV	CELLTYPE	control_RBM20	8	18	FB
SMYD1	1.91	0.00573	0.0191	0.00731	2.98	17.1	0.000254	2.24	LV	CELLTYPE	control_RBM20	8	18	FB
BMPER	1.9	0.000375	0.329	0.122	6.95	31.5	3.87e-06	3.43	LV	CELLTYPE	control_RBM20	8	18	FB
PPP1R3C	1.9	0.0055	0.0345	0.0153	3.86	17.3	0.000241	2.26	LV	CELLTYPE	control_RBM20	8	18	FB
ANKRD2	1.89	0.0122	0.0434	0.0178	4.15	13.7	0.000859	1.91	LV	CELLTYPE	control_RBM20	8	18	FB
Z83844.2	1.89	0.00194	0.0165	0.00607	2.69	22.5	4.63e-05	2.71	LV	CELLTYPE	control_RBM20	8	18	FB
F3	1.88	0.00153	0.0239	0.00831	3.19	24	2.94e-05	2.82	LV	CELLTYPE	control_RBM20	8	18	FB
PPL	1.88	0.000184	0.118	0.0481	5.44	35.6	1.43e-06	3.73	LV	CELLTYPE	control_RBM20	8	18	FB
AC131025.2	1.85	0.014	0.0287	0.00845	3.2	13.1	0.00105	1.85	LV	CELLTYPE	control_RBM20	8	18	FB
TNFRSF12A	1.85	0.015	0.0823	0.0266	4.71	12.8	0.00118	1.82	LV	CELLTYPE	control_RBM20	8	18	FB
AC093895.1	1.83	0.00193	0.0946	0.0395	5.22	22.5	4.56e-05	2.71	LV	CELLTYPE	control_RBM20	8	18	FB
FYB2	1.83	0.0143	0.013	0.00522	2.45	13	0.0011	1.84	LV	CELLTYPE	control_RBM20	8	18	FB
CLEC12A	1.82	0.0119	0.0227	0.0124	3.55	13.8	0.000817	1.93	LV	CELLTYPE	control_RBM20	8	18	FB
BMX	1.81	0.00665	0.0778	0.0302	4.88	16.4	0.000326	2.18	LV	CELLTYPE	control_RBM20	8	18	FB
ELANE	1.8	2.04e-05	0.0941	0.0385	5.12	51.6	4.88e-08	4.69	LV	CELLTYPE	control_RBM20	8	18	FB
LSAMP-AS1	1.8	0.0136	0.0997	0.0572	5.63	13.2	0.00101	1.87	LV	CELLTYPE	control_RBM20	8	18	FB
PLCXD3	1.79	0.00112	0.495	0.193	7.49	25.7	1.82e-05	2.95	LV	CELLTYPE	control_RBM20	8	18	FB
ID2	1.78	0.00553	0.176	0.0935	6.39	17.3	0.000243	2.26	LV	CELLTYPE	control_RBM20	8	18	FB
MT-ND2	1.78	0.00272	0.185	0.0718	6.53	20.8	7.82e-05	2.57	LV	CELLTYPE	control_RBM20	8	18	FB
CATSPERB	1.76	0.00058	0.57	0.199	7.56	29.3	6.92e-06	3.24	LV	CELLTYPE	control_RBM20	8	18	FB
TRDN-AS1	1.76	0.000856	0.0853	0.039	5.22	27	1.26e-05	3.07	LV	CELLTYPE	control_RBM20	8	18	FB
TMEM100	1.75	0.0384	0.0363	0.0171	3.89	9.11	0.0051	1.42	LV	CELLTYPE	control_RBM20	8	18	FB
CHI3L2	1.74	0.0175	0.0145	0.0069	2.72	12.2	0.00148	1.76	LV	CELLTYPE	control_RBM20	8	18	FB
LDLR	1.74	0.00296	0.14	0.0532	5.56	20.3	9.04e-05	2.53	LV	CELLTYPE	control_RBM20	8	18	FB
PAM16	1.74	0.00282	0.0282	0.0103	3.39	20.6	8.33e-05	2.55	LV	CELLTYPE	control_RBM20	8	18	FB
GFRA1	1.73	0.00217	0.139	0.0566	5.64	22	5.32e-05	2.66	LV	CELLTYPE	control_RBM20	8	18	FB
SLC4A3	1.73	0.00159	0.0232	0.0106	3.28	23.7	3.23e-05	2.8	LV	CELLTYPE	control_RBM20	8	18	FB
GPC5	1.72	0.000407	0.183	0.0829	6.18	31.2	4.26e-06	3.39	LV	CELLTYPE	control_RBM20	8	18	FB
PGF	1.72	0.00784	0.0689	0.027	4.69	15.7	0.000419	2.11	LV	CELLTYPE	control_RBM20	8	18	FB
R3HDML	1.72	0.025	0.0185	0.00874	2.9	10.8	0.0026	1.6	LV	CELLTYPE	control_RBM20	8	18	FB
RPL13A	1.72	0.0141	0.181	0.0829	6.46	13.1	0.00107	1.85	LV	CELLTYPE	control_RBM20	8	18	FB
SLC16A12-AS1	1.72	0.00169	0.062	0.0293	4.66	23.3	3.66e-05	2.77	LV	CELLTYPE	control_RBM20	8	18	FB
GRID2	1.71	0.00714	0.0777	0.0354	4.93	16.1	0.000359	2.15	LV	CELLTYPE	control_RBM20	8	18	FB
SH3PXD2A-AS1	1.71	0.00464	0.0329	0.0143	3.68	18.1	0.000186	2.33	LV	CELLTYPE	control_RBM20	8	18	FB
EVA1A	1.7	5.75e-05	0.0308	0.0151	3.68	43.3	2.59e-07	4.24	LV	CELLTYPE	control_RBM20	8	18	FB
GAS6-AS1	1.7	0.00385	0.0222	0.0121	3.4	18.9	0.00014	2.42	LV	CELLTYPE	control_RBM20	8	18	FB
MYH6	1.7	0.0145	0.0291	0.0123	3.56	12.9	0.00113	1.84	LV	CELLTYPE	control_RBM20	8	18	FB
LRTM1	1.69	0.0203	0.0139	0.00637	2.6	11.6	0.00185	1.69	LV	CELLTYPE	control_RBM20	8	18	FB
MT1X	1.69	0.0257	0.0851	0.0342	5.25	10.6	0.00273	1.59	LV	CELLTYPE	control_RBM20	8	18	FB
RARRES1	1.69	0.0242	0.592	0.329	8.08	10.9	0.00246	1.62	LV	CELLTYPE	control_RBM20	8	18	FB
CCBE1	1.68	0.000669	0.245	0.102	6.46	28.4	8.76e-06	3.17	LV	CELLTYPE	control_RBM20	8	18	FB
IGDCC4	1.68	0.00615	0.0596	0.0259	4.56	16.8	0.000285	2.21	LV	CELLTYPE	control_RBM20	8	18	FB
PTGIR	1.68	0.000843	0.313	0.167	7.04	27.2	1.22e-05	3.07	LV	CELLTYPE	control_RBM20	8	18	FB
AC009139.2	1.67	0.000856	0.017	0.00715	2.77	27	1.26e-05	3.07	LV	CELLTYPE	control_RBM20	8	18	FB
NMRK2	1.66	0.0214	0.025	0.0129	3.64	11.4	0.00201	1.67	LV	CELLTYPE	control_RBM20	8	18	FB
CTSC	1.64	0.0271	0.234	0.0886	6.18	10.4	0.003	1.57	LV	CELLTYPE	control_RBM20	8	18	FB
MT-ND1	1.64	0.000113	0.235	0.11	6.69	38.5	7.32e-07	3.95	LV	CELLTYPE	control_RBM20	8	18	FB
SNTG1	1.64	0.0137	0.0457	0.0259	4.54	13.2	0.00102	1.86	LV	CELLTYPE	control_RBM20	8	18	FB
FBLIM1	1.63	0.0124	0.0755	0.031	4.71	13.6	0.000883	1.91	LV	CELLTYPE	control_RBM20	8	18	FB
MYL3	1.63	0.0141	0.169	0.0915	6.4	13.1	0.00106	1.85	LV	CELLTYPE	control_RBM20	8	18	FB
SCD	1.62	0.0121	0.0157	0.00849	2.81	13.7	0.00085	1.92	LV	CELLTYPE	control_RBM20	8	18	FB
FAIM2	1.61	0.0296	0.0471	0.026	4.46	10	0.00347	1.53	LV	CELLTYPE	control_RBM20	8	18	FB
HSPB3	1.61	0.0143	0.0557	0.0303	4.81	13	0.0011	1.84	LV	CELLTYPE	control_RBM20	8	18	FB
STARD8	1.61	0.0109	0.014	0.00617	2.58	14.1	0.000728	1.96	LV	CELLTYPE	control_RBM20	8	18	FB
ADH1B	1.6	0.00141	1.4	0.691	9.13	24.4	2.61e-05	2.85	LV	CELLTYPE	control_RBM20	8	18	FB
AC018464.1	1.59	0.0312	0.0183	0.00916	3.02	9.84	0.00377	1.51	LV	CELLTYPE	control_RBM20	8	18	FB
IGFBP4	1.59	0.00267	0.36	0.201	7.24	20.9	7.56e-05	2.57	LV	CELLTYPE	control_RBM20	8	18	FB
MT-ATP6	1.59	0.000354	0.483	0.23	7.64	31.9	3.56e-06	3.45	LV	CELLTYPE	control_RBM20	8	18	FB
SLC19A3	1.58	0.000491	0.0209	0.0104	3.09	30.2	5.5e-06	3.31	LV	CELLTYPE	control_RBM20	8	18	FB
VWCE	1.58	0.0099	0.0152	0.00737	2.72	14.5	0.000622	2	LV	CELLTYPE	control_RBM20	8	18	FB
ART3	1.57	0.00647	0.0148	0.00801	2.8	16.5	0.000312	2.19	LV	CELLTYPE	control_RBM20	8	18	FB
CARMN	1.57	0.00539	0.111	0.0429	5.17	17.4	0.000233	2.27	LV	CELLTYPE	control_RBM20	8	18	FB
DOCK2	1.57	0.00463	0.0412	0.0186	4.03	18.1	0.000185	2.33	LV	CELLTYPE	control_RBM20	8	18	FB
FAM184A	1.57	0.00707	0.124	0.0584	5.5	16.2	0.000353	2.15	LV	CELLTYPE	control_RBM20	8	18	FB
MT-ND6	1.57	0.00159	0.0518	0.0223	4.18	23.7	3.23e-05	2.8	LV	CELLTYPE	control_RBM20	8	18	FB
CERS3	1.56	0.00753	0.0174	0.00817	2.82	15.9	0.000392	2.12	LV	CELLTYPE	control_RBM20	8	18	FB
FGF12	1.56	0.00285	0.267	0.138	6.88	20.5	8.49e-05	2.55	LV	CELLTYPE	control_RBM20	8	18	FB
PPARG	1.56	0.00288	0.101	0.0469	5.19	20.5	8.62e-05	2.54	LV	CELLTYPE	control_RBM20	8	18	FB
MIR4458HG	1.55	0.0106	0.02	0.00999	3.24	14.2	0.000694	1.97	LV	CELLTYPE	control_RBM20	8	18	FB
ANO5	1.54	0.0101	0.0153	0.00749	2.7	14.4	0.000651	1.99	LV	CELLTYPE	control_RBM20	8	18	FB
LRRTM3	1.53	0.0024	0.0353	0.0182	3.93	21.5	6.31e-05	2.62	LV	CELLTYPE	control_RBM20	8	18	FB
MT-CYB	1.53	0.000246	0.628	0.329	8.08	33.9	2.15e-06	3.61	LV	CELLTYPE	control_RBM20	8	18	FB
RXRG	1.53	0.0253	0.0299	0.017	3.62	10.7	0.00265	1.6	LV	CELLTYPE	control_RBM20	8	18	FB
ADA	1.52	0.000262	0.164	0.087	6.08	33.5	2.35e-06	3.58	LV	CELLTYPE	control_RBM20	8	18	FB
MROH2B	1.52	0.00231	0.0714	0.0343	4.71	21.7	5.9e-05	2.64	LV	CELLTYPE	control_RBM20	8	18	FB
MT-CO1	1.52	0.00153	1.08	0.585	8.94	24.1	2.91e-05	2.82	LV	CELLTYPE	control_RBM20	8	18	FB
EPHA6	1.51	0.00608	0.259	0.119	6.59	16.8	0.00028	2.22	LV	CELLTYPE	control_RBM20	8	18	FB
ICAM1	1.51	0.00787	0.0253	0.0138	3.41	15.6	0.000424	2.1	LV	CELLTYPE	control_RBM20	8	18	FB
MYBPC3	1.51	0.00524	0.196	0.0964	6.48	17.5	0.000223	2.28	LV	CELLTYPE	control_RBM20	8	18	FB
UPP1	1.51	0.00244	0.0254	0.0114	3.22	21.4	6.48e-05	2.61	LV	CELLTYPE	control_RBM20	8	18	FB
MSC	1.5	0.00595	0.0261	0.013	3.36	16.9	0.00027	2.23	LV	CELLTYPE	control_RBM20	8	18	FB
NEBL	1.5	0.00344	0.141	0.0683	5.75	19.5	0.000116	2.46	LV	CELLTYPE	control_RBM20	8	18	FB
MTSS1L	1.49	0.00154	0.0767	0.0407	4.96	23.9	3.06e-05	2.81	LV	CELLTYPE	control_RBM20	8	18	FB
PPARGC1B	1.49	0.000542	0.0305	0.0151	3.59	29.7	6.23e-06	3.27	LV	CELLTYPE	control_RBM20	8	18	FB
SOCS1	1.49	0.0202	0.052	0.0248	4.36	11.6	0.00184	1.69	LV	CELLTYPE	control_RBM20	8	18	FB
SPDYE2	1.49	0.0301	0.262	0.165	7	9.96	0.00358	1.52	LV	CELLTYPE	control_RBM20	8	18	FB
UQCRB	1.49	0.0141	0.0989	0.0561	5.59	13	0.00108	1.85	LV	CELLTYPE	control_RBM20	8	18	FB
AC006007.1	1.48	0.0177	0.0358	0.0164	3.8	12.2	0.0015	1.75	LV	CELLTYPE	control_RBM20	8	18	FB
KCNMB1	1.48	0.037	0.0469	0.0293	4.53	9.23	0.00484	1.43	LV	CELLTYPE	control_RBM20	8	18	FB
LINC01856	1.48	0.00931	0.0376	0.0162	3.76	14.8	0.000561	2.03	LV	CELLTYPE	control_RBM20	8	18	FB
SPDYE2B	1.48	0.00579	0.0143	0.00849	2.7	17.1	0.000259	2.24	LV	CELLTYPE	control_RBM20	8	18	FB
TRIM47	1.48	0.0119	0.0671	0.0411	4.89	13.8	0.000818	1.93	LV	CELLTYPE	control_RBM20	8	18	FB
LINC01885	1.47	0.0147	0.0128	0.00679	2.49	12.9	0.00115	1.83	LV	CELLTYPE	control_RBM20	8	18	FB
SLC2A3	1.47	0.0236	0.196	0.118	6.44	11	0.00236	1.63	LV	CELLTYPE	control_RBM20	8	18	FB
DPP6	1.46	0.00665	0.127	0.0704	5.72	16.4	0.000326	2.18	LV	CELLTYPE	control_RBM20	8	18	FB
PDGFRB	1.46	0.00122	0.968	0.461	8.43	25.3	2.07e-05	2.91	LV	CELLTYPE	control_RBM20	8	18	FB
SEPT9	1.45	6.43e-05	0.138	0.0673	5.65	42.5	3.01e-07	4.19	LV	CELLTYPE	control_RBM20	8	18	FB
AGBL1	1.44	0.0246	0.0529	0.0369	4.78	10.8	0.00251	1.61	LV	CELLTYPE	control_RBM20	8	18	FB
ANKRD33B	1.44	0.00636	0.0458	0.022	4.11	16.6	0.000302	2.2	LV	CELLTYPE	control_RBM20	8	18	FB
TRIM63	1.44	0.0467	0.0197	0.00935	3.09	8.38	0.00696	1.33	LV	CELLTYPE	control_RBM20	8	18	FB
KANK3	1.43	9.96e-05	0.0352	0.0185	3.79	39.5	5.83e-07	4	LV	CELLTYPE	control_RBM20	8	18	FB
MT-CO2	1.43	0.00072	0.548	0.286	7.91	27.9	1e-05	3.14	LV	CELLTYPE	control_RBM20	8	18	FB
RPS18	1.43	0.00711	0.114	0.0665	5.75	16.1	0.000357	2.15	LV	CELLTYPE	control_RBM20	8	18	FB
AL669970.3	1.42	0.0118	0.0338	0.016	3.67	13.8	0.000805	1.93	LV	CELLTYPE	control_RBM20	8	18	FB
CXCL12	1.42	0.0297	0.239	0.147	6.79	10	0.0035	1.53	LV	CELLTYPE	control_RBM20	8	18	FB
RBM20	1.42	0.00859	0.0805	0.0406	5.12	15.2	0.000486	2.07	LV	CELLTYPE	control_RBM20	8	18	FB
TECRL	1.42	0.0118	0.0661	0.0384	4.88	13.8	0.000811	1.93	LV	CELLTYPE	control_RBM20	8	18	FB
H1F0	1.41	0.0123	0.0489	0.0294	4.42	13.6	0.000867	1.91	LV	CELLTYPE	control_RBM20	8	18	FB
LRP4	1.41	0.0298	0.548	0.383	8.15	10	0.00353	1.53	LV	CELLTYPE	control_RBM20	8	18	FB
MAOA	1.41	0.0278	0.0903	0.0461	5.11	10.3	0.00314	1.56	LV	CELLTYPE	control_RBM20	8	18	FB
RNF212B	1.41	7.23e-05	0.0396	0.0212	4.01	41.8	3.49e-07	4.14	LV	CELLTYPE	control_RBM20	8	18	FB
SLC38A4	1.4	0.0135	0.021	0.0106	3.11	13.3	0.000995	1.87	LV	CELLTYPE	control_RBM20	8	18	FB
RAMP1	1.39	0.0254	0.0259	0.0143	3.48	10.7	0.00267	1.6	LV	CELLTYPE	control_RBM20	8	18	FB
CD248	1.37	0.0256	0.0306	0.0177	3.69	10.6	0.00272	1.59	LV	CELLTYPE	control_RBM20	8	18	FB
COX6A2	1.37	0.041	0.071	0.0482	5.24	8.88	0.00561	1.39	LV	CELLTYPE	control_RBM20	8	18	FB
CCDC129	1.36	0.00314	0.0307	0.018	3.71	20	9.99e-05	2.5	LV	CELLTYPE	control_RBM20	8	18	FB
LGALS2	1.36	0.018	0.0248	0.0118	3.18	12.1	0.00154	1.75	LV	CELLTYPE	control_RBM20	8	18	FB
S1PR3	1.36	0.00395	0.024	0.0129	3.21	18.8	0.000145	2.4	LV	CELLTYPE	control_RBM20	8	18	FB
ADRA1A	1.35	0.0277	0.0133	0.00746	2.51	10.3	0.0031	1.56	LV	CELLTYPE	control_RBM20	8	18	FB
GJA1	1.35	0.00186	0.0205	0.0129	3.2	22.8	4.23e-05	2.73	LV	CELLTYPE	control_RBM20	8	18	FB
RPS15A	1.35	0.0278	0.0598	0.0338	4.85	10.3	0.00312	1.56	LV	CELLTYPE	control_RBM20	8	18	FB
SH3GL2	1.35	0.0438	0.0358	0.0284	4.34	8.62	0.00626	1.36	LV	CELLTYPE	control_RBM20	8	18	FB
SLC1A2	1.35	0.00906	0.106	0.059	5.32	15	0.000537	2.04	LV	CELLTYPE	control_RBM20	8	18	FB
SLC7A1	1.35	0.00719	0.0498	0.0213	4.04	16.1	0.000363	2.14	LV	CELLTYPE	control_RBM20	8	18	FB
TOX2	1.35	0.00277	0.0252	0.0138	3.35	20.7	8.08e-05	2.56	LV	CELLTYPE	control_RBM20	8	18	FB
AC084357.2	1.34	0.013	0.237	0.154	6.8	13.4	0.00095	1.89	LV	CELLTYPE	control_RBM20	8	18	FB
JPH2	1.34	0.0345	0.0149	0.00747	2.64	9.47	0.00439	1.46	LV	CELLTYPE	control_RBM20	8	18	FB
LRRIQ1	1.34	0.0102	0.0192	0.0107	3.05	14.4	0.000656	1.99	LV	CELLTYPE	control_RBM20	8	18	FB
MYH4	1.34	0.00636	0.0625	0.0359	4.67	16.6	0.000303	2.2	LV	CELLTYPE	control_RBM20	8	18	FB
MYOM3	1.34	0.0166	0.0169	0.00832	2.81	12.4	0.00138	1.78	LV	CELLTYPE	control_RBM20	8	18	FB
PIP5K1B	1.34	0.00368	0.0384	0.0217	4.05	19.2	0.00013	2.43	LV	CELLTYPE	control_RBM20	8	18	FB
PLEKHG6	1.34	0.0099	0.0164	0.00794	2.62	14.6	0.000621	2	LV	CELLTYPE	control_RBM20	8	18	FB
PTP4A3	1.34	0.00301	0.0256	0.0163	3.58	20.2	9.48e-05	2.52	LV	CELLTYPE	control_RBM20	8	18	FB
AC024230.1	1.33	0.0168	0.0443	0.0266	4.3	12.3	0.0014	1.77	LV	CELLTYPE	control_RBM20	8	18	FB
KCNQ1	1.33	0.000102	0.276	0.149	6.67	39.3	6.11e-07	3.99	LV	CELLTYPE	control_RBM20	8	18	FB
RALYL	1.33	0.00347	0.0335	0.02	3.92	19.5	0.000118	2.46	LV	CELLTYPE	control_RBM20	8	18	FB
RBP1	1.33	0.0255	0.0325	0.0181	3.73	10.7	0.0027	1.59	LV	CELLTYPE	control_RBM20	8	18	FB
ADORA2A-AS1	1.32	0.00218	0.0147	0.00866	2.65	22	5.41e-05	2.66	LV	CELLTYPE	control_RBM20	8	18	FB
RARA-AS1	1.32	0.0146	0.0292	0.0162	3.58	12.9	0.00114	1.83	LV	CELLTYPE	control_RBM20	8	18	FB
AC117473.1	1.31	0.0289	0.02	0.0118	3.03	10.1	0.00335	1.54	LV	CELLTYPE	control_RBM20	8	18	FB
HMBS	1.31	0.0109	0.0235	0.013	3.22	14.2	0.000714	1.96	LV	CELLTYPE	control_RBM20	8	18	FB
LINC02147	1.31	0.00362	0.0296	0.0171	3.64	19.3	0.000126	2.44	LV	CELLTYPE	control_RBM20	8	18	FB
MAP3K19	1.31	0.0195	0.0366	0.0258	4.19	11.8	0.00172	1.71	LV	CELLTYPE	control_RBM20	8	18	FB
MCTP2	1.31	0.00397	0.026	0.0149	3.37	18.8	0.000146	2.4	LV	CELLTYPE	control_RBM20	8	18	FB
MT-ND3	1.31	0.00272	0.325	0.18	7.22	20.8	7.81e-05	2.57	LV	CELLTYPE	control_RBM20	8	18	FB
RPL27A	1.31	0.0173	0.125	0.0778	5.87	12.3	0.00145	1.76	LV	CELLTYPE	control_RBM20	8	18	FB
TRDN	1.31	0.0216	0.0667	0.0368	4.9	11.4	0.00204	1.67	LV	CELLTYPE	control_RBM20	8	18	FB
TRIM29	1.31	0.0107	0.0323	0.0167	3.61	14.2	0.000701	1.97	LV	CELLTYPE	control_RBM20	8	18	FB
VASN	1.31	0.00628	0.0502	0.0297	4.35	16.7	0.000296	2.2	LV	CELLTYPE	control_RBM20	8	18	FB
AL627171.2	1.3	0.0241	0.0317	0.0131	3.39	10.9	0.00242	1.62	LV	CELLTYPE	control_RBM20	8	18	FB
NRAP	1.3	0.0229	0.0315	0.0192	3.84	11.1	0.00224	1.64	LV	CELLTYPE	control_RBM20	8	18	FB
RPLP2	1.3	0.00863	0.177	0.109	6.3	15.2	0.000491	2.06	LV	CELLTYPE	control_RBM20	8	18	FB
CD82	1.29	0.0217	0.0134	0.00753	2.5	11.4	0.00205	1.66	LV	CELLTYPE	control_RBM20	8	18	FB
FSHR	1.29	0.0348	0.0395	0.0257	4.19	9.44	0.00444	1.46	LV	CELLTYPE	control_RBM20	8	18	FB
RPL34	1.28	0.0284	0.116	0.0737	5.85	10.2	0.00323	1.55	LV	CELLTYPE	control_RBM20	8	18	FB
SCHLAP1	1.28	0.023	0.0238	0.0138	3.27	11.1	0.00227	1.64	LV	CELLTYPE	control_RBM20	8	18	FB
VWC2	1.28	0.0299	0.0127	0.00699	2.52	9.98	0.00355	1.52	LV	CELLTYPE	control_RBM20	8	18	FB
MYOCD	1.27	0.00897	0.0296	0.0171	3.7	15	0.000524	2.05	LV	CELLTYPE	control_RBM20	8	18	FB
RPL3L	1.27	0.0179	0.013	0.00896	2.67	12.1	0.00153	1.75	LV	CELLTYPE	control_RBM20	8	18	FB
AC005699.1	1.26	0.00319	0.0596	0.0344	4.59	19.9	0.000102	2.5	LV	CELLTYPE	control_RBM20	8	18	FB
ATP1B3	1.26	0.0163	0.466	0.253	7.4	12.5	0.00133	1.79	LV	CELLTYPE	control_RBM20	8	18	FB
SH3BGRL3	1.26	0.0429	0.148	0.0809	6	8.69	0.00608	1.37	LV	CELLTYPE	control_RBM20	8	18	FB
TMEM51	1.26	0.0379	0.029	0.0183	3.48	9.15	0.005	1.42	LV	CELLTYPE	control_RBM20	8	18	FB
TOMM22	1.26	0.00463	0.0163	0.0107	2.83	18.1	0.000185	2.33	LV	CELLTYPE	control_RBM20	8	18	FB
KLHL31	1.25	0.0128	0.0209	0.0152	3.21	13.4	0.000929	1.89	LV	CELLTYPE	control_RBM20	8	18	FB
TNNT2	1.25	0.00831	0.303	0.199	7.18	15.4	0.000461	2.08	LV	CELLTYPE	control_RBM20	8	18	FB
FGF7	1.24	0.0379	0.472	0.292	7.5	9.15	0.00501	1.42	LV	CELLTYPE	control_RBM20	8	18	FB
HIC1	1.24	0.0463	0.093	0.055	5.1	8.4	0.00688	1.33	LV	CELLTYPE	control_RBM20	8	18	FB
AC007099.1	1.23	0.00944	0.0169	0.00906	2.78	14.8	0.000575	2.02	LV	CELLTYPE	control_RBM20	8	18	FB
AC007923.4	1.23	0.00878	0.0188	0.012	3.02	15.1	0.000504	2.06	LV	CELLTYPE	control_RBM20	8	18	FB
ANAPC15	1.23	0.000678	0.0133	0.0079	2.53	28.3	8.98e-06	3.17	LV	CELLTYPE	control_RBM20	8	18	FB
FLNB	1.23	0.000697	0.0434	0.0241	4.06	28.2	9.34e-06	3.16	LV	CELLTYPE	control_RBM20	8	18	FB
LINGO2	1.23	0.00297	0.045	0.0294	4.33	20.2	9.24e-05	2.53	LV	CELLTYPE	control_RBM20	8	18	FB
PDE10A	1.23	0.0174	0.441	0.272	7.42	12.2	0.00147	1.76	LV	CELLTYPE	control_RBM20	8	18	FB
PQLC2L	1.23	0.00074	0.262	0.154	6.66	27.7	1.05e-05	3.13	LV	CELLTYPE	control_RBM20	8	18	FB
RPS20	1.23	0.0473	0.0734	0.0493	5.21	8.34	0.00708	1.33	LV	CELLTYPE	control_RBM20	8	18	FB
CACNA2D3	1.22	0.00338	0.119	0.0728	5.56	19.6	0.000113	2.47	LV	CELLTYPE	control_RBM20	8	18	FB
LDB3	1.22	0.0141	0.132	0.0762	5.91	13.1	0.00107	1.85	LV	CELLTYPE	control_RBM20	8	18	FB
RPLP0	1.22	0.00754	0.309	0.202	7.04	15.8	0.000397	2.12	LV	CELLTYPE	control_RBM20	8	18	FB
RYR2	1.22	0.0198	0.763	0.459	8.43	11.7	0.00177	1.7	LV	CELLTYPE	control_RBM20	8	18	FB
SELENOK	1.22	0.00685	0.0464	0.0304	4.35	16.3	0.000339	2.16	LV	CELLTYPE	control_RBM20	8	18	FB
ZNF385B	1.22	0.0417	0.034	0.0191	3.73	8.82	0.00577	1.38	LV	CELLTYPE	control_RBM20	8	18	FB
FAM160A1	1.21	0.00231	0.0128	0.00852	2.53	21.7	5.93e-05	2.64	LV	CELLTYPE	control_RBM20	8	18	FB
NMNAT2	1.2	0.00274	0.038	0.0243	3.97	20.7	7.96e-05	2.56	LV	CELLTYPE	control_RBM20	8	18	FB
POLD2	1.2	0.0182	0.0824	0.0488	5.16	12	0.00157	1.74	LV	CELLTYPE	control_RBM20	8	18	FB
MT-CO3	1.19	0.00262	0.987	0.643	8.72	21	7.21e-05	2.58	LV	CELLTYPE	control_RBM20	8	18	FB
NABP1	1.19	0.00795	0.0734	0.0442	4.81	15.6	0.000431	2.1	LV	CELLTYPE	control_RBM20	8	18	FB
PKP2	1.19	0.00351	0.0736	0.0455	4.99	19.4	0.000121	2.45	LV	CELLTYPE	control_RBM20	8	18	FB
TM4SF1	1.19	0.029	0.136	0.0944	5.96	10.1	0.00337	1.54	LV	CELLTYPE	control_RBM20	8	18	FB
EDNRB	1.18	0.043	0.369	0.243	7.13	8.68	0.00611	1.37	LV	CELLTYPE	control_RBM20	8	18	FB
MT-ND5	1.18	0.00605	0.086	0.0544	5.17	16.9	0.000278	2.22	LV	CELLTYPE	control_RBM20	8	18	FB
SELENBP1	1.18	0.00687	0.0999	0.0708	5.46	16.3	0.000341	2.16	LV	CELLTYPE	control_RBM20	8	18	FB
AC138305.1	1.17	0.0158	0.0246	0.0158	3.43	12.6	0.00126	1.8	LV	CELLTYPE	control_RBM20	8	18	FB
ERBB4	1.17	0.00463	0.072	0.0457	4.97	18.1	0.000185	2.33	LV	CELLTYPE	control_RBM20	8	18	FB
HACD1	1.17	0.023	0.0366	0.0234	4.02	11.1	0.00226	1.64	LV	CELLTYPE	control_RBM20	8	18	FB
LINC01876	1.17	0.0247	0.0221	0.0134	3.17	10.8	0.00255	1.61	LV	CELLTYPE	control_RBM20	8	18	FB
MGST1	1.17	0.00139	1.49	0.951	9.22	24.6	2.53e-05	2.86	LV	CELLTYPE	control_RBM20	8	18	FB
NDUFA1	1.17	0.0207	0.069	0.0513	5.13	11.5	0.00191	1.68	LV	CELLTYPE	control_RBM20	8	18	FB
PECAM1	1.17	0.0254	0.112	0.0619	5.28	10.7	0.00267	1.6	LV	CELLTYPE	control_RBM20	8	18	FB
SLC2A6	1.17	0.0101	0.0189	0.0122	3.04	14.4	0.000648	1.99	LV	CELLTYPE	control_RBM20	8	18	FB
ACVRL1	1.16	0.0137	0.0867	0.0551	5.12	13.2	0.00102	1.86	LV	CELLTYPE	control_RBM20	8	18	FB
ANGPTL2	1.16	0.0244	0.0962	0.0665	5.39	10.9	0.00248	1.61	LV	CELLTYPE	control_RBM20	8	18	FB
BIN1	1.16	0.0062	0.0281	0.0197	3.57	16.8	0.000288	2.21	LV	CELLTYPE	control_RBM20	8	18	FB
CYFIP2	1.16	0.00379	0.0361	0.0191	3.7	19	0.000137	2.42	LV	CELLTYPE	control_RBM20	8	18	FB
EMILIN1	1.16	0.0242	0.172	0.115	6.17	10.9	0.00245	1.62	LV	CELLTYPE	control_RBM20	8	18	FB
TP53I11	1.16	0.00193	0.0213	0.0141	3.2	22.6	4.55e-05	2.71	LV	CELLTYPE	control_RBM20	8	18	FB
LRCH4	1.15	0.000856	0.0465	0.0327	4.36	27	1.26e-05	3.07	LV	CELLTYPE	control_RBM20	8	18	FB
NTRK2	1.15	0.0226	0.0393	0.0265	4.12	11.2	0.0022	1.65	LV	CELLTYPE	control_RBM20	8	18	FB
SEMA4B	1.15	0.00366	0.027	0.0189	3.61	19.2	0.000129	2.44	LV	CELLTYPE	control_RBM20	8	18	FB
SNRPD2	1.15	0.0295	0.0436	0.0309	4.35	10.1	0.00345	1.53	LV	CELLTYPE	control_RBM20	8	18	FB
VASP	1.15	0.00501	0.0393	0.0242	3.94	17.7	0.000208	2.3	LV	CELLTYPE	control_RBM20	8	18	FB
AP000757.1	1.14	0.0316	0.0228	0.0125	3.18	9.79	0.00384	1.5	LV	CELLTYPE	control_RBM20	8	18	FB
HSPB7	1.14	0.0443	0.0907	0.0524	5.42	8.57	0.0064	1.35	LV	CELLTYPE	control_RBM20	8	18	FB
LINC02288	1.14	0.0326	0.0173	0.0107	2.86	9.67	0.00403	1.49	LV	CELLTYPE	control_RBM20	8	18	FB
MGAT2	1.14	0.0429	0.019	0.0125	3.02	8.7	0.00607	1.37	LV	CELLTYPE	control_RBM20	8	18	FB
MYL9	1.14	0.00511	0.16	0.11	6.1	17.7	0.000213	2.29	LV	CELLTYPE	control_RBM20	8	18	FB
PLXND1	1.14	0.00976	0.0705	0.0442	4.78	14.6	0.000606	2.01	LV	CELLTYPE	control_RBM20	8	18	FB
PTMA	1.14	0.0254	0.299	0.204	7.05	10.7	0.00268	1.6	LV	CELLTYPE	control_RBM20	8	18	FB
SNAI2	1.14	0.0164	0.0582	0.0349	4.56	12.5	0.00134	1.79	LV	CELLTYPE	control_RBM20	8	18	FB
TNNC1	1.14	0.0278	0.209	0.148	6.67	10.3	0.00311	1.56	LV	CELLTYPE	control_RBM20	8	18	FB
A4GALT	1.13	0.00639	0.153	0.098	5.94	16.6	0.000305	2.19	LV	CELLTYPE	control_RBM20	8	18	FB
AC009313.1	1.13	0.00444	0.0636	0.0435	4.78	18.3	0.000171	2.35	LV	CELLTYPE	control_RBM20	8	18	FB
ADPRHL1	1.13	0.0102	0.0229	0.0149	3.34	14.4	0.000654	1.99	LV	CELLTYPE	control_RBM20	8	18	FB
IDI2-AS1	1.13	0.00996	0.013	0.00816	2.47	14.5	0.000628	2	LV	CELLTYPE	control_RBM20	8	18	FB
MPP7	1.13	0.00897	0.0315	0.0211	3.69	15	0.000525	2.05	LV	CELLTYPE	control_RBM20	8	18	FB
ORMDL2	1.13	0.00284	0.0251	0.0167	3.43	20.5	8.44e-05	2.55	LV	CELLTYPE	control_RBM20	8	18	FB
PHGDH	1.13	0.00523	0.0713	0.0465	4.81	17.5	0.000221	2.28	LV	CELLTYPE	control_RBM20	8	18	FB
RAB11FIP4	1.13	0.015	0.0138	0.00985	2.76	12.8	0.00118	1.82	LV	CELLTYPE	control_RBM20	8	18	FB
RAB26	1.13	0.042	0.0327	0.0189	3.66	8.79	0.00583	1.38	LV	CELLTYPE	control_RBM20	8	18	FB
SPHKAP	1.13	0.0125	0.0235	0.0162	3.45	13.6	0.00089	1.9	LV	CELLTYPE	control_RBM20	8	18	FB
ST3GAL5	1.13	0.00573	0.232	0.163	6.57	17.1	0.000255	2.24	LV	CELLTYPE	control_RBM20	8	18	FB
TUBG1	1.13	0.00816	0.0163	0.0108	2.82	15.5	0.000448	2.09	LV	CELLTYPE	control_RBM20	8	18	FB
CSF1	1.12	0.00159	0.0846	0.0543	5.07	23.7	3.2e-05	2.8	LV	CELLTYPE	control_RBM20	8	18	FB
GCNT2	1.12	0.0102	0.0207	0.0139	3.2	14.4	0.000653	1.99	LV	CELLTYPE	control_RBM20	8	18	FB
MAD2L2	1.12	0.0287	0.0147	0.0107	2.71	10.2	0.0033	1.54	LV	CELLTYPE	control_RBM20	8	18	FB
MYC	1.12	0.019	0.0562	0.0381	4.55	11.9	0.00167	1.72	LV	CELLTYPE	control_RBM20	8	18	FB
AC008591.1	1.11	0.0155	0.117	0.079	5.54	12.7	0.00122	1.81	LV	CELLTYPE	control_RBM20	8	18	FB
CKM	1.11	0.0231	0.109	0.0815	5.67	11.1	0.00228	1.64	LV	CELLTYPE	control_RBM20	8	18	FB
COL9A3	1.11	0.03	0.0172	0.0119	2.94	9.97	0.00357	1.52	LV	CELLTYPE	control_RBM20	8	18	FB
ISG20	1.11	0.0293	0.0483	0.0321	4.25	10.1	0.00341	1.53	LV	CELLTYPE	control_RBM20	8	18	FB
LYSMD2	1.11	0.00952	0.0312	0.0209	3.71	14.7	0.000584	2.02	LV	CELLTYPE	control_RBM20	8	18	FB
MELTF	1.11	0.00589	0.0345	0.0232	3.79	17	0.000267	2.23	LV	CELLTYPE	control_RBM20	8	18	FB
NDRG4	1.11	0.027	0.0196	0.0132	3.15	10.4	0.00298	1.57	LV	CELLTYPE	control_RBM20	8	18	FB
NIM1K	1.11	0.00435	0.0237	0.0164	3.4	18.4	0.000167	2.36	LV	CELLTYPE	control_RBM20	8	18	FB
PLIN5	1.11	0.0322	0.0171	0.0131	3.01	9.72	0.00396	1.49	LV	CELLTYPE	control_RBM20	8	18	FB
RPS5	1.11	0.039	0.101	0.0698	5.55	9.06	0.00521	1.41	LV	CELLTYPE	control_RBM20	8	18	FB
SRL	1.11	0.0119	0.019	0.0126	3.09	13.7	0.00083	1.92	LV	CELLTYPE	control_RBM20	8	18	FB
CSF1R	1.1	0.0318	0.015	0.00892	2.59	9.77	0.00387	1.5	LV	CELLTYPE	control_RBM20	8	18	FB
DPP10	1.1	0.0211	0.0443	0.0336	4.35	11.5	0.00197	1.68	LV	CELLTYPE	control_RBM20	8	18	FB
GNAO1	1.1	0.0439	0.112	0.064	5.37	8.62	0.00628	1.36	LV	CELLTYPE	control_RBM20	8	18	FB
IL18R1	1.1	0.0281	0.102	0.0649	5.28	10.3	0.00318	1.55	LV	CELLTYPE	control_RBM20	8	18	FB
SLC25A6	1.1	0.0287	0.1	0.0684	5.51	10.2	0.00329	1.54	LV	CELLTYPE	control_RBM20	8	18	FB
C8orf34	1.09	0.00995	0.16	0.107	6.03	14.5	0.000625	2	LV	CELLTYPE	control_RBM20	8	18	FB
NQO1	1.09	0.0164	0.0347	0.0243	3.78	12.5	0.00134	1.79	LV	CELLTYPE	control_RBM20	8	18	FB
AC010333.2	1.08	0.00943	0.0147	0.0092	2.65	14.8	0.000573	2.03	LV	CELLTYPE	control_RBM20	8	18	FB
ACTN1	1.08	0.00296	0.239	0.14	6.42	20.3	9.18e-05	2.53	LV	CELLTYPE	control_RBM20	8	18	FB
GPRC5D-AS1	1.08	0.00428	0.0513	0.0322	4.31	18.5	0.000163	2.37	LV	CELLTYPE	control_RBM20	8	18	FB
MIEN1	1.08	0.0344	0.0309	0.022	3.83	9.49	0.00435	1.46	LV	CELLTYPE	control_RBM20	8	18	FB
MLIP	1.08	0.0165	0.117	0.0787	5.7	12.4	0.00136	1.78	LV	CELLTYPE	control_RBM20	8	18	FB
MLIP-AS1	1.08	0.0428	0.0164	0.0108	2.86	8.71	0.00604	1.37	LV	CELLTYPE	control_RBM20	8	18	FB
PRICKLE1	1.08	0.00412	0.94	0.544	8.39	18.6	0.000156	2.39	LV	CELLTYPE	control_RBM20	8	18	FB
PVT1	1.08	0.0352	0.136	0.0734	5.52	9.4	0.00452	1.45	LV	CELLTYPE	control_RBM20	8	18	FB
ADAMTS19	1.07	0.0254	0.184	0.141	6.29	10.7	0.00269	1.59	LV	CELLTYPE	control_RBM20	8	18	FB
CDC42EP4	1.07	0.00203	0.0955	0.0667	5.28	22.3	4.89e-05	2.69	LV	CELLTYPE	control_RBM20	8	18	FB
COX7C	1.07	0.0105	0.13	0.103	5.97	14.3	0.000684	1.98	LV	CELLTYPE	control_RBM20	8	18	FB
CSRP1	1.07	0.00373	0.0816	0.0522	4.98	19.1	0.000133	2.43	LV	CELLTYPE	control_RBM20	8	18	FB
PLAC9	1.07	0.0177	0.415	0.29	7.42	12.2	0.00151	1.75	LV	CELLTYPE	control_RBM20	8	18	FB
ZNF593	1.07	0.0384	0.0202	0.0129	3.04	9.11	0.0051	1.42	LV	CELLTYPE	control_RBM20	8	18	FB
ALS2CL	1.06	0.047	0.0127	0.0101	2.64	8.35	0.00702	1.33	LV	CELLTYPE	control_RBM20	8	18	FB
CTNNA3	1.06	0.00754	0.189	0.131	6.41	15.8	0.000394	2.12	LV	CELLTYPE	control_RBM20	8	18	FB
G6PD	1.06	0.00412	0.0284	0.0206	3.62	18.6	0.000156	2.39	LV	CELLTYPE	control_RBM20	8	18	FB
GPR156	1.06	0.0109	0.0226	0.0144	3.22	14.1	0.000726	1.96	LV	CELLTYPE	control_RBM20	8	18	FB
HIGD1B	1.06	0.00473	0.022	0.0175	3.36	18	0.000192	2.33	LV	CELLTYPE	control_RBM20	8	18	FB
IRX3	1.06	0.032	0.0346	0.0266	3.87	9.74	0.00393	1.49	LV	CELLTYPE	control_RBM20	8	18	FB
LINC00535	1.06	0.0024	0.2	0.131	6.29	21.5	6.27e-05	2.62	LV	CELLTYPE	control_RBM20	8	18	FB
PCDH7	1.06	0.0255	0.174	0.113	6.05	10.7	0.00271	1.59	LV	CELLTYPE	control_RBM20	8	18	FB
SYNPO	1.06	0.0276	0.0422	0.0277	4.07	10.3	0.00307	1.56	LV	CELLTYPE	control_RBM20	8	18	FB
AP1S3	1.05	0.0133	0.0145	0.00976	2.61	13.3	0.000982	1.88	LV	CELLTYPE	control_RBM20	8	18	FB
CHCHD5	1.05	0.00449	0.0159	0.0117	2.81	18.2	0.000176	2.35	LV	CELLTYPE	control_RBM20	8	18	FB
DAXX	1.05	0.0143	0.0172	0.0122	2.98	13	0.0011	1.84	LV	CELLTYPE	control_RBM20	8	18	FB
MAPK4	1.05	0.0392	0.0182	0.0127	3.06	9.03	0.00527	1.41	LV	CELLTYPE	control_RBM20	8	18	FB
MTA2	1.05	0.0164	0.0143	0.00946	2.62	12.5	0.00134	1.79	LV	CELLTYPE	control_RBM20	8	18	FB
NOP16	1.05	0.019	0.0231	0.0156	3.25	11.9	0.00167	1.72	LV	CELLTYPE	control_RBM20	8	18	FB
LSP1	1.04	0.0317	0.277	0.183	6.72	9.78	0.00385	1.5	LV	CELLTYPE	control_RBM20	8	18	FB
RPL7	1.04	0.0334	0.123	0.0975	5.89	9.6	0.00416	1.48	LV	CELLTYPE	control_RBM20	8	18	FB
SCN5A	1.04	0.0213	0.0204	0.0148	3.18	11.4	0.00199	1.67	LV	CELLTYPE	control_RBM20	8	18	FB
AC087623.2	1.03	0.0249	0.12	0.0996	5.84	10.8	0.00258	1.6	LV	CELLTYPE	control_RBM20	8	18	FB
ASS1	1.03	0.0164	0.0241	0.0174	3.36	12.4	0.00135	1.78	LV	CELLTYPE	control_RBM20	8	18	FB
MIR133A1HG	1.03	0.0166	0.0204	0.0149	3.21	12.4	0.00137	1.78	LV	CELLTYPE	control_RBM20	8	18	FB
MYO7A	1.03	0.0457	0.0183	0.0114	2.94	8.44	0.00677	1.34	LV	CELLTYPE	control_RBM20	8	18	FB
MYOM2	1.03	0.0223	0.0503	0.0371	4.54	11.2	0.00214	1.65	LV	CELLTYPE	control_RBM20	8	18	FB
ALG1L2	1.02	0.018	0.0206	0.0144	3.12	12.1	0.00155	1.74	LV	CELLTYPE	control_RBM20	8	18	FB
C7	1.02	0.00897	3.35	2.29	10.3	15	0.000528	2.05	LV	CELLTYPE	control_RBM20	8	18	FB
DTNA	1.02	0.0134	0.0456	0.0314	4.35	13.3	0.000989	1.87	LV	CELLTYPE	control_RBM20	8	18	FB
NOTCH1	1.02	0.0487	0.0366	0.0241	3.81	8.24	0.00736	1.31	LV	CELLTYPE	control_RBM20	8	18	FB
POLR2K	1.02	0.00266	0.0407	0.0288	4.12	20.9	7.47e-05	2.58	LV	CELLTYPE	control_RBM20	8	18	FB
RPL38	1.02	0.0314	0.0529	0.0409	4.69	9.81	0.00381	1.5	LV	CELLTYPE	control_RBM20	8	18	FB
TMEM60	1.02	0.0225	0.0202	0.0154	3.19	11.2	0.00218	1.65	LV	CELLTYPE	control_RBM20	8	18	FB
AC090617.4	1.01	0.00185	0.0822	0.055	4.98	22.8	4.19e-05	2.73	LV	CELLTYPE	control_RBM20	8	18	FB
AP003438.1	1.01	0.00777	0.0201	0.0142	3.12	15.7	0.000414	2.11	LV	CELLTYPE	control_RBM20	8	18	FB
CYGB	1.01	0.0434	0.143	0.107	6.01	8.65	0.0062	1.36	LV	CELLTYPE	control_RBM20	8	18	FB
DPY19L2	1.01	0.0371	0.0708	0.0489	5.04	9.22	0.00486	1.43	LV	CELLTYPE	control_RBM20	8	18	FB
GTF2IRD1	1.01	0.00299	0.0708	0.0499	4.87	20.2	9.35e-05	2.52	LV	CELLTYPE	control_RBM20	8	18	FB
KCNQ1OT1	1.01	0.0052	0.418	0.264	7.26	17.6	0.000219	2.28	LV	CELLTYPE	control_RBM20	8	18	FB
MTUS2	1.01	0.00845	0.0309	0.0234	3.82	15.3	0.000474	2.07	LV	CELLTYPE	control_RBM20	8	18	FB
RPL27	1.01	0.0288	0.0649	0.0494	4.92	10.1	0.00332	1.54	LV	CELLTYPE	control_RBM20	8	18	FB
SHC3	1.01	0.0122	0.0348	0.0231	3.79	13.7	0.00086	1.91	LV	CELLTYPE	control_RBM20	8	18	FB
ZNF668	1.01	0.0208	0.0237	0.0163	3.27	11.5	0.00192	1.68	LV	CELLTYPE	control_RBM20	8	18	FB
ADCY5	1	0.0251	0.0234	0.0171	3.38	10.7	0.00262	1.6	LV	CELLTYPE	control_RBM20	8	18	FB
ALG3	1	0.0113	0.0416	0.0306	4.13	14	0.000766	1.95	LV	CELLTYPE	control_RBM20	8	18	FB
CDC42EP1	1	0.00568	0.05	0.0357	4.34	17.2	0.000251	2.25	LV	CELLTYPE	control_RBM20	8	18	FB
LAMA4	1	0.0252	0.415	0.261	7.27	10.7	0.00263	1.6	LV	CELLTYPE	control_RBM20	8	18	FB
TPM2	1	0.011	0.13	0.094	5.78	14.1	0.000734	1.96	LV	CELLTYPE	control_RBM20	8	18	FB
HDAC1	0.995	0.00161	0.0322	0.0238	3.81	23.6	3.33e-05	2.79	LV	CELLTYPE	control_RBM20	8	18	FB
RPS25	0.994	0.00836	0.131	0.104	5.95	15.4	0.000467	2.08	LV	CELLTYPE	control_RBM20	8	18	FB
FMNL1	0.993	0.0398	0.0617	0.0438	4.59	8.99	0.00536	1.4	LV	CELLTYPE	control_RBM20	8	18	FB
SRPX	0.993	0.00266	0.552	0.398	7.82	20.9	7.5e-05	2.58	LV	CELLTYPE	control_RBM20	8	18	FB
RPL23A	0.992	0.0203	0.121	0.0968	5.82	11.6	0.00185	1.69	LV	CELLTYPE	control_RBM20	8	18	FB
SPOCK3	0.992	0.0389	0.0199	0.0174	3.33	9.07	0.00518	1.41	LV	CELLTYPE	control_RBM20	8	18	FB
AC013652.1	0.991	0.0242	0.0416	0.0301	4.13	10.9	0.00245	1.62	LV	CELLTYPE	control_RBM20	8	18	FB
CHCHD10	0.991	0.0319	0.0587	0.0495	4.87	9.76	0.0039	1.5	LV	CELLTYPE	control_RBM20	8	18	FB
SYT2	0.99	0.0088	0.0226	0.0162	3.24	15.1	0.000507	2.06	LV	CELLTYPE	control_RBM20	8	18	FB
[truncated: 403 more rows]

## Sheet: control_TTN
Gene	logFC	FDR	mean_exp_control	mean_exp_genotype	logCPM	F	PValue	FDR_plot	Region	annotation_level	comparison	Observations_genotype	Observations_reference	cell_state
[truncated: 1,949 more rows]
