# Supplementary material for: Pathogenic variants damage cell composition and single cell transcription in cardiomyopathies
Source: Science. Author manuscript; Available in PMC 2022 Oct 3. (PMC9528698; doi:10.1126/science.abo1984)
Supplement: Supp table 17 [file NIHMS1835045-supplement-Supp_table_17.xlsx]

## Sheet: Index
Column name	Description
Gene	Gene symbol, Ensembl 84
logFC	log2-fold change
FDR	False discovery rate; FDR is the PValue after (by default) Benjamini-Hochberg correction.
mean_exp_control	Mean expression values across controls
mean_exp_genotype	Mean expression values across disease samples
logCPM	logCPM is the average expression of all pseudobulked samples for that particular gene across all samples on the log2-scale expressed in counts per million (cpm, as calculated by edgeR after normalization).
F	Output of quasi-likelihood F-test
PValue	PValue is the nominal p-value derived from F
FDR_plot	-log10(False discovery rate)
Region	Studied region (LV or RV)
annotation_level	Cell-type or cell-state
cell_state/state	Specification which cell-type or state was analysed
comparison	Specification control_GENOTYPE
Observations_genotype	Numbers of Patients included in edgeR (patients with low number of nuclei have been excluded)
Observations_reference	Numbers of Patients included in edgeR (patients with low number of nuclei have been excluded)

## Sheet: LMNA_control
Gene	logFC	FDR	mean_exp_control	mean_exp_genotype	logCPM	F	PValue	FDR_plot	Region	annotation_level	comparison	Observations_genotype	Observations_reference	cell_state
ADGRG7	5	0.000121	0.00137	0.0368	2.79	32.1	2.23e-06	3.92	LV	CELLTYPE	control_LMNA	12	18	FB
KALRN	2.97	9.67e-07	0.124	1.02	7.55	69.5	8.68e-10	6.01	LV	CELLTYPE	control_LMNA	12	18	FB
AC100793.4	2.93	9.91e-06	0.00176	0.0152	1.87	49.1	4.02e-08	5	LV	CELLTYPE	control_LMNA	12	18	FB
AC007614.1	2.74	0.00126	0.00352	0.0309	2.61	20.2	7.45e-05	2.9	LV	CELLTYPE	control_LMNA	12	18	FB
DCDC2C	2.74	8.66e-06	0.00289	0.0196	2.23	49.8	3.43e-08	5.06	LV	CELLTYPE	control_LMNA	12	18	FB
SEZ6L	2.67	1.51e-05	0.0182	0.184	5.01	45.4	8.8e-08	4.82	LV	CELLTYPE	control_LMNA	12	18	FB
SPINK13	2.65	5.71e-05	0.00352	0.0206	2.25	36.7	6.83e-07	4.24	LV	CELLTYPE	control_LMNA	12	18	FB
CYP19A1	2.5	1.71e-05	0.00443	0.0262	2.48	44.5	1.07e-07	4.77	LV	CELLTYPE	control_LMNA	12	18	FB
IGKC	2.5	0.0152	0.00391	0.0196	2.39	10.3	0.00285	1.82	LV	CELLTYPE	control_LMNA	12	18	FB
SNCAIP	2.5	9.67e-07	0.0402	0.246	5.49	72.8	5.02e-10	6.01	LV	CELLTYPE	control_LMNA	12	18	FB
KIF5C	2.48	3.49e-05	0.022	0.135	4.72	39.7	3.26e-07	4.46	LV	CELLTYPE	control_LMNA	12	18	FB
AC007920.2	2.4	4.34e-05	0.0028	0.0177	2.02	38.3	4.59e-07	4.36	LV	CELLTYPE	control_LMNA	12	18	FB
AFF3	2.33	1.28e-06	0.594	3.23	9.29	66.4	1.47e-09	5.89	LV	CELLTYPE	control_LMNA	12	18	FB
HBA2	2.3	0.00176	0.00169	0.0215	2	18.6	0.000127	2.75	LV	CELLTYPE	control_LMNA	12	18	FB
FOSB	2.29	0.0106	0.00396	0.0401	2.82	11.5	0.00172	1.97	LV	CELLTYPE	control_LMNA	12	18	FB
KIAA1211	2.25	9.67e-07	0.0243	0.155	4.89	71.6	6.11e-10	6.01	LV	CELLTYPE	control_LMNA	12	18	FB
MAP2	2.19	3.14e-07	0.0318	0.166	5.08	93.3	2.35e-11	6.5	LV	CELLTYPE	control_LMNA	12	18	FB
AF212831.1	2.17	0.00899	0.00395	0.0289	2.48	12.1	0.00137	2.05	LV	CELLTYPE	control_LMNA	12	18	FB
SLC4A8	2.16	0.00254	0.00585	0.0435	3.01	17.1	0.000214	2.59	LV	CELLTYPE	control_LMNA	12	18	FB
MEGF6	2.13	0.00175	0.00983	0.0447	3.45	18.7	0.000124	2.76	LV	CELLTYPE	control_LMNA	12	18	FB
AC018742.1	2.07	0.00412	0.0247	0.123	4.58	15.1	0.000447	2.38	LV	CELLTYPE	control_LMNA	12	18	FB
SESN3	2.07	9.67e-07	0.0624	0.284	5.87	74.3	3.92e-10	6.01	LV	CELLTYPE	control_LMNA	12	18	FB
SUSD4	2.07	0.000174	0.0212	0.113	4.54	30	3.93e-06	3.76	LV	CELLTYPE	control_LMNA	12	18	FB
GDNF-AS1	2.04	4.34e-05	0.0119	0.0518	3.46	38.3	4.57e-07	4.36	LV	CELLTYPE	control_LMNA	12	18	FB
RAMP2-AS1	2.04	7.41e-05	0.0202	0.0885	4.29	35.1	1.01e-06	4.13	LV	CELLTYPE	control_LMNA	12	18	FB
RGS7BP	2.01	0.00102	0.00493	0.0239	2.45	21.2	5.44e-05	2.99	LV	CELLTYPE	control_LMNA	12	18	FB
HBB	2	0.00522	0.00508	0.0409	3.02	14.1	0.000626	2.28	LV	CELLTYPE	control_LMNA	12	18	FB
KCNMA1	1.97	1.84e-05	0.0159	0.0815	4.06	44.1	1.18e-07	4.73	LV	CELLTYPE	control_LMNA	12	18	FB
LGR5	1.97	0.000431	0.00646	0.0333	2.78	25.4	1.45e-05	3.37	LV	CELLTYPE	control_LMNA	12	18	FB
PDZRN4	1.97	0.00068	0.0599	0.284	5.88	23.2	2.85e-05	3.17	LV	CELLTYPE	control_LMNA	12	18	FB
DOCK9-AS1	1.96	0.000725	0.00608	0.0187	2.38	22.9	3.18e-05	3.14	LV	CELLTYPE	control_LMNA	12	18	FB
MUM1L1	1.95	0.00677	0.017	0.0742	4.02	13.2	0.000907	2.17	LV	CELLTYPE	control_LMNA	12	18	FB
AC092674.1	1.94	0.000982	0.00568	0.0203	2.44	21.4	5.05e-05	3.01	LV	CELLTYPE	control_LMNA	12	18	FB
TIPARP	1.94	2.02e-05	0.0638	0.276	5.84	43.2	1.46e-07	4.7	LV	CELLTYPE	control_LMNA	12	18	FB
GLIS1	1.93	6.23e-05	0.0228	0.107	4.47	36	7.97e-07	4.21	LV	CELLTYPE	control_LMNA	12	18	FB
NPPB	1.89	0.0376	0.0316	0.098	4.54	7.35	0.0104	1.42	LV	CELLTYPE	control_LMNA	12	18	FB
LINC02454	1.88	0.000179	0.0042	0.0166	2.06	29.9	4.07e-06	3.75	LV	CELLTYPE	control_LMNA	12	18	FB
XG	1.88	0.000167	0.0141	0.0703	3.95	30.2	3.68e-06	3.78	LV	CELLTYPE	control_LMNA	12	18	FB
SSX2IP	1.85	2.32e-06	0.0632	0.259	5.76	61	3.83e-09	5.63	LV	CELLTYPE	control_LMNA	12	18	FB
KCNQ3	1.84	0.000167	0.00841	0.041	3.17	30.2	3.71e-06	3.78	LV	CELLTYPE	control_LMNA	12	18	FB
AC022101.1	1.83	0.000342	0.0105	0.0339	3.1	26.6	1.04e-05	3.47	LV	CELLTYPE	control_LMNA	12	18	FB
AC036214.1	1.78	1.77e-05	0.0204	0.0751	4.11	44.3	1.12e-07	4.75	LV	CELLTYPE	control_LMNA	12	18	FB
ANKRD29	1.78	1.35e-05	0.0104	0.048	3.45	46.3	7.2e-08	4.87	LV	CELLTYPE	control_LMNA	12	18	FB
MASP1	1.77	0.000104	0.0171	0.0757	4.08	33.1	1.7e-06	3.98	LV	CELLTYPE	control_LMNA	12	18	FB
NRXN3	1.77	5.3e-06	0.0949	0.508	6.69	53.5	1.63e-08	5.28	LV	CELLTYPE	control_LMNA	12	18	FB
AFAP1L2	1.73	0.000137	0.0167	0.0591	3.77	31.5	2.63e-06	3.86	LV	CELLTYPE	control_LMNA	12	18	FB
ARL15	1.72	5.48e-06	1.28	4.98	10.1	53.1	1.76e-08	5.26	LV	CELLTYPE	control_LMNA	12	18	FB
ATP10A	1.71	0.000143	0.163	0.512	6.86	31.1	2.9e-06	3.85	LV	CELLTYPE	control_LMNA	12	18	FB
MEOX2	1.7	2.52e-06	0.0965	0.44	6.48	60.1	4.53e-09	5.6	LV	CELLTYPE	control_LMNA	12	18	FB
PI16	1.7	0.000144	0.119	0.443	6.6	31	2.96e-06	3.84	LV	CELLTYPE	control_LMNA	12	18	FB
PTPN13	1.7	9.67e-07	0.289	1.12	7.91	69.9	8.1e-10	6.01	LV	CELLTYPE	control_LMNA	12	18	FB
FGF14	1.69	0.000589	0.538	2.22	8.83	23.9	2.28e-05	3.23	LV	CELLTYPE	control_LMNA	12	18	FB
PRIMA1	1.68	0.000102	0.00465	0.0183	2.24	33.2	1.64e-06	3.99	LV	CELLTYPE	control_LMNA	12	18	FB
LINC01277	1.67	0.00756	0.00965	0.0262	2.98	12.7	0.00107	2.12	LV	CELLTYPE	control_LMNA	12	18	FB
AL357060.1	1.66	0.000905	0.00995	0.0377	3.17	21.8	4.4e-05	3.04	LV	CELLTYPE	control_LMNA	12	18	FB
ITGB8	1.66	4.52e-06	0.088	0.306	6.08	54.7	1.26e-08	5.34	LV	CELLTYPE	control_LMNA	12	18	FB
AC004540.1	1.64	0.000982	0.0052	0.0239	2.36	21.4	5.01e-05	3.01	LV	CELLTYPE	control_LMNA	12	18	FB
CCDC68	1.64	0.00281	0.0292	0.105	4.58	16.7	0.000248	2.55	LV	CELLTYPE	control_LMNA	12	18	FB
ITGA1	1.64	1.06e-06	0.0997	0.382	6.41	68.5	1.03e-09	5.98	LV	CELLTYPE	control_LMNA	12	18	FB
AC109779.1	1.63	0.00322	0.00504	0.0205	2.44	16.1	0.000309	2.49	LV	CELLTYPE	control_LMNA	12	18	FB
ARHGEF26	1.63	3.13e-06	0.0904	0.318	6.13	58.5	6.09e-09	5.5	LV	CELLTYPE	control_LMNA	12	18	FB
KITLG	1.63	6.97e-05	0.0236	0.0924	4.33	35.4	9.38e-07	4.16	LV	CELLTYPE	control_LMNA	12	18	FB
ADAMTS8	1.62	0.00308	0.00489	0.0148	2.04	16.2	0.00029	2.51	LV	CELLTYPE	control_LMNA	12	18	FB
STK17B	1.62	6.91e-05	0.143	0.456	6.7	35.5	9.2e-07	4.16	LV	CELLTYPE	control_LMNA	12	18	FB
TMEM132C	1.62	0.000757	0.268	1.01	7.8	22.6	3.42e-05	3.12	LV	CELLTYPE	control_LMNA	12	18	FB
COL21A1	1.61	0.000167	0.0583	0.229	5.65	30.2	3.71e-06	3.78	LV	CELLTYPE	control_LMNA	12	18	FB
NKAIN3	1.61	0.00032	0.0164	0.0547	3.79	26.9	9.45e-06	3.5	LV	CELLTYPE	control_LMNA	12	18	FB
PLXNA2	1.61	2.63e-05	0.165	0.537	6.92	41.6	2.11e-07	4.58	LV	CELLTYPE	control_LMNA	12	18	FB
SORT1	1.6	1.35e-05	0.0259	0.099	4.52	46.7	6.69e-08	4.87	LV	CELLTYPE	control_LMNA	12	18	FB
THSD4	1.59	3.16e-05	0.177	0.733	7.3	40.4	2.79e-07	4.5	LV	CELLTYPE	control_LMNA	12	18	FB
AL445426.1	1.58	8.48e-06	0.192	0.687	7.26	50	3.3e-08	5.07	LV	CELLTYPE	control_LMNA	12	18	FB
ARHGAP10	1.57	2.02e-05	1.07	3.75	9.72	43.2	1.46e-07	4.7	LV	CELLTYPE	control_LMNA	12	18	FB
CRISPLD1	1.57	0.000394	0.0149	0.0623	3.72	25.8	1.29e-05	3.4	LV	CELLTYPE	control_LMNA	12	18	FB
MYEF2	1.57	0.00444	0.00744	0.029	2.75	14.7	0.000502	2.35	LV	CELLTYPE	control_LMNA	12	18	FB
AF130359.1	1.56	0.0191	0.0191	0.0774	4.09	9.53	0.00397	1.72	LV	CELLTYPE	control_LMNA	12	18	FB
AL590560.2	1.55	0.00265	0.00851	0.0242	2.69	16.9	0.000229	2.58	LV	CELLTYPE	control_LMNA	12	18	FB
AL590617.2	1.53	0.000692	0.0244	0.0726	4.15	23.1	2.93e-05	3.16	LV	CELLTYPE	control_LMNA	12	18	FB
LAMA3	1.53	0.000695	0.0296	0.113	4.76	23.1	2.95e-05	3.16	LV	CELLTYPE	control_LMNA	12	18	FB
SLC44A5	1.52	0.000718	0.0184	0.064	3.98	22.9	3.12e-05	3.14	LV	CELLTYPE	control_LMNA	12	18	FB
AC012636.1	1.51	0.0138	0.046	0.146	5.09	10.6	0.00249	1.86	LV	CELLTYPE	control_LMNA	12	18	FB
GREB1	1.51	0.000181	0.0197	0.0723	4.07	29.8	4.16e-06	3.74	LV	CELLTYPE	control_LMNA	12	18	FB
TESPA1	1.51	0.00502	0.0117	0.0433	3.38	14.3	0.00059	2.3	LV	CELLTYPE	control_LMNA	12	18	FB
LINC01239	1.5	0.00695	0.0197	0.077	4.11	13.1	0.00095	2.16	LV	CELLTYPE	control_LMNA	12	18	FB
ZMAT1	1.5	5.5e-07	0.0393	0.139	4.98	81.7	1.23e-10	6.26	LV	CELLTYPE	control_LMNA	12	18	FB
ZNF365	1.5	0.0142	0.0405	0.118	4.76	10.5	0.0026	1.85	LV	CELLTYPE	control_LMNA	12	18	FB
AC107029.1	1.49	0.000779	0.00468	0.0162	2.06	22.5	3.56e-05	3.11	LV	CELLTYPE	control_LMNA	12	18	FB
AP000787.1	1.49	2.01e-05	0.0683	0.196	5.59	43.4	1.38e-07	4.7	LV	CELLTYPE	control_LMNA	12	18	FB
GLYATL2	1.49	0.000102	0.0423	0.123	4.85	33.3	1.6e-06	3.99	LV	CELLTYPE	control_LMNA	12	18	FB
PENK	1.49	0.0254	0.00214	0.0126	1.47	8.6	0.00594	1.59	LV	CELLTYPE	control_LMNA	12	18	FB
AC107072.1	1.48	7.27e-06	0.0197	0.0542	3.78	50.9	2.72e-08	5.14	LV	CELLTYPE	control_LMNA	12	18	FB
GALR1	1.48	0.0431	0.0111	0.0375	3.02	6.94	0.0125	1.37	LV	CELLTYPE	control_LMNA	12	18	FB
AC007389.5	1.47	0.00124	0.00472	0.0151	2.05	20.3	7.3e-05	2.91	LV	CELLTYPE	control_LMNA	12	18	FB
CNKSR2	1.47	0.000326	0.0553	0.199	5.48	26.8	9.71e-06	3.49	LV	CELLTYPE	control_LMNA	12	18	FB
LDLRAD4	1.45	8.92e-05	0.219	0.711	7.33	34	1.33e-06	4.05	LV	CELLTYPE	control_LMNA	12	18	FB
AK5	1.44	0.00308	0.00924	0.0298	2.89	16.3	0.000289	2.51	LV	CELLTYPE	control_LMNA	12	18	FB
AP000755.2	1.44	0.00769	0.00615	0.0185	2.37	12.7	0.0011	2.11	LV	CELLTYPE	control_LMNA	12	18	FB
LINC00222	1.44	0.000353	0.0105	0.0325	3.1	26.4	1.09e-05	3.45	LV	CELLTYPE	control_LMNA	12	18	FB
SLC15A2	1.44	7.44e-05	0.0102	0.0381	3.11	35.1	1.02e-06	4.13	LV	CELLTYPE	control_LMNA	12	18	FB
SMAD7	1.44	1.96e-05	0.0247	0.0712	4.14	43.6	1.32e-07	4.71	LV	CELLTYPE	control_LMNA	12	18	FB
LINC02388	1.43	0.00591	0.0657	0.216	5.72	13.7	0.000747	2.23	LV	CELLTYPE	control_LMNA	12	18	FB
PLXDC2	1.43	1.85e-05	2.04	5.74	10.4	44	1.2e-07	4.73	LV	CELLTYPE	control_LMNA	12	18	FB
AC011503.1	1.42	0.0343	0.029	0.0861	4.38	7.64	0.00907	1.47	LV	CELLTYPE	control_LMNA	12	18	FB
ATP10D	1.42	4.95e-06	0.295	0.886	7.7	54.1	1.44e-08	5.31	LV	CELLTYPE	control_LMNA	12	18	FB
PRKAG3	1.42	0.000236	0.00577	0.0178	2.26	28.4	6.16e-06	3.63	LV	CELLTYPE	control_LMNA	12	18	FB
AC005165.1	1.41	0.00209	0.0919	0.32	6.22	17.9	0.000165	2.68	LV	CELLTYPE	control_LMNA	12	18	FB
GPCPD1	1.41	1.71e-05	0.142	0.359	6.45	44.5	1.07e-07	4.77	LV	CELLTYPE	control_LMNA	12	18	FB
LINC01535	1.41	0.00218	0.0101	0.0326	2.96	17.7	0.000175	2.66	LV	CELLTYPE	control_LMNA	12	18	FB
RASL11B	1.41	0.0138	0.0146	0.0371	3.21	10.6	0.00248	1.86	LV	CELLTYPE	control_LMNA	12	18	FB
TNFAIP8L3	1.41	0.00196	0.00732	0.0194	2.41	18.1	0.00015	2.71	LV	CELLTYPE	control_LMNA	12	18	FB
TPD52L1	1.41	0.00249	0.0405	0.157	5.13	17.2	0.000208	2.6	LV	CELLTYPE	control_LMNA	12	18	FB
LINC00968	1.4	0.00329	0.0493	0.158	5.15	16	0.000319	2.48	LV	CELLTYPE	control_LMNA	12	18	FB
SHROOM3	1.4	3.13e-05	0.161	0.511	6.89	40.4	2.74e-07	4.5	LV	CELLTYPE	control_LMNA	12	18	FB
AC090115.1	1.39	2.41e-05	0.0295	0.0818	4.35	42.1	1.85e-07	4.62	LV	CELLTYPE	control_LMNA	12	18	FB
ARHGEF28	1.39	0.00439	0.0145	0.0602	3.78	14.8	0.000492	2.36	LV	CELLTYPE	control_LMNA	12	18	FB
GLDN	1.39	0.0179	0.00836	0.0264	2.79	9.73	0.00365	1.75	LV	CELLTYPE	control_LMNA	12	18	FB
SEPT11	1.39	2.13e-05	0.383	1.12	8.03	42.8	1.59e-07	4.67	LV	CELLTYPE	control_LMNA	12	18	FB
TBX15	1.39	0.000319	0.053	0.147	5.19	26.9	9.41e-06	3.5	LV	CELLTYPE	control_LMNA	12	18	FB
THBS4	1.39	0.00287	0.124	0.499	6.77	16.6	0.000257	2.54	LV	CELLTYPE	control_LMNA	12	18	FB
AC108449.1	1.38	0.00291	0.0397	0.0832	4.49	16.5	0.000263	2.54	LV	CELLTYPE	control_LMNA	12	18	FB
ADRA1B	1.38	7.41e-05	0.0908	0.286	6.06	35.1	1.01e-06	4.13	LV	CELLTYPE	control_LMNA	12	18	FB
CCSAP	1.38	4.99e-05	0.014	0.0436	3.46	37.5	5.6e-07	4.3	LV	CELLTYPE	control_LMNA	12	18	FB
FNDC1	1.38	0.0123	0.032	0.0923	4.39	11	0.00211	1.91	LV	CELLTYPE	control_LMNA	12	18	FB
GALNT18	1.38	0.00047	0.0145	0.0536	3.63	24.9	1.68e-05	3.33	LV	CELLTYPE	control_LMNA	12	18	FB
GPR39	1.38	0.0041	0.00554	0.0162	2.2	15.1	0.000441	2.39	LV	CELLTYPE	control_LMNA	12	18	FB
RGCC	1.38	0.00572	0.019	0.067	4.06	13.8	0.000711	2.24	LV	CELLTYPE	control_LMNA	12	18	FB
AC090531.1	1.37	0.00826	0.00597	0.0159	2.2	12.4	0.00122	2.08	LV	CELLTYPE	control_LMNA	12	18	FB
NTRK3	1.37	0.00436	0.0129	0.0468	3.49	14.8	0.000487	2.36	LV	CELLTYPE	control_LMNA	12	18	FB
AC008840.1	1.36	0.00042	0.0179	0.0381	3.48	25.5	1.4e-05	3.38	LV	CELLTYPE	control_LMNA	12	18	FB
KIF13B	1.36	1.35e-05	0.268	0.706	7.42	46.4	7.09e-08	4.87	LV	CELLTYPE	control_LMNA	12	18	FB
WARS2-IT1	1.35	0.000575	0.0178	0.0482	3.66	24.1	2.2e-05	3.24	LV	CELLTYPE	control_LMNA	12	18	FB
KLF15	1.34	0.015	0.0283	0.0803	4.32	10.4	0.00279	1.82	LV	CELLTYPE	control_LMNA	12	18	FB
LONRF2	1.34	0.000539	0.0651	0.172	5.44	24.3	2.01e-05	3.27	LV	CELLTYPE	control_LMNA	12	18	FB
PAPLN	1.34	1.17e-05	0.0421	0.129	4.95	47.6	5.5e-08	4.93	LV	CELLTYPE	control_LMNA	12	18	FB
GNAI1	1.33	0.000154	0.0282	0.0821	4.35	30.6	3.32e-06	3.81	LV	CELLTYPE	control_LMNA	12	18	FB
ZBTB16	1.33	0.0155	1.58	4.67	10.1	10.2	0.00294	1.81	LV	CELLTYPE	control_LMNA	12	18	FB
AGMO	1.32	0.000156	0.0946	0.328	6.24	30.5	3.39e-06	3.81	LV	CELLTYPE	control_LMNA	12	18	FB
CLMN	1.32	0.00015	0.21	0.537	7.04	30.8	3.15e-06	3.82	LV	CELLTYPE	control_LMNA	12	18	FB
PNPLA7	1.32	7.97e-05	0.0478	0.139	5.08	34.6	1.15e-06	4.1	LV	CELLTYPE	control_LMNA	12	18	FB
ADAMTS3	1.31	0.000137	0.0436	0.116	4.86	31.5	2.63e-06	3.86	LV	CELLTYPE	control_LMNA	12	18	FB
CHST7	1.31	0.00312	0.0887	0.27	6.07	16.2	0.000297	2.51	LV	CELLTYPE	control_LMNA	12	18	FB
CXCL13	1.31	0.00679	0.00705	0.0224	2.66	13.2	0.000915	2.17	LV	CELLTYPE	control_LMNA	12	18	FB
FGD4	1.31	4.38e-05	0.296	0.912	7.73	38.2	4.69e-07	4.36	LV	CELLTYPE	control_LMNA	12	18	FB
ISPD	1.31	9.67e-07	0.142	0.423	6.62	70.2	7.74e-10	6.01	LV	CELLTYPE	control_LMNA	12	18	FB
SGIP1	1.31	0.000805	0.359	0.941	7.85	22.4	3.72e-05	3.09	LV	CELLTYPE	control_LMNA	12	18	FB
CNKSR3	1.3	9.73e-05	0.0255	0.0857	4.38	33.5	1.51e-06	4.01	LV	CELLTYPE	control_LMNA	12	18	FB
INMT-MINDY4	1.3	0.00219	0.00794	0.021	2.6	17.7	0.000176	2.66	LV	CELLTYPE	control_LMNA	12	18	FB
MELTF-AS1	1.3	0.00356	0.00776	0.0189	2.44	15.6	0.00036	2.45	LV	CELLTYPE	control_LMNA	12	18	FB
AC020637.1	1.29	0.0472	0.025	0.069	4.18	6.67	0.0142	1.33	LV	CELLTYPE	control_LMNA	12	18	FB
GPT2	1.29	0.00188	0.00889	0.024	2.76	18.3	0.000141	2.73	LV	CELLTYPE	control_LMNA	12	18	FB
USP53	1.29	0.0013	0.794	2.43	9.17	20	7.96e-05	2.89	LV	CELLTYPE	control_LMNA	12	18	FB
ZDHHC21	1.29	9.91e-06	0.159	0.413	6.64	48.8	4.22e-08	5	LV	CELLTYPE	control_LMNA	12	18	FB
ZFAND5	1.29	0.0012	0.114	0.334	6.4	20.5	6.8e-05	2.92	LV	CELLTYPE	control_LMNA	12	18	FB
LINC00402	1.28	0.0306	0.00697	0.013	2.13	8.01	0.0077	1.51	LV	CELLTYPE	control_LMNA	12	18	FB
PCSK6	1.28	0.000128	0.77	2.2	9.01	31.7	2.44e-06	3.89	LV	CELLTYPE	control_LMNA	12	18	FB
COLGALT2	1.27	0.000574	0.19	0.535	6.97	24.1	2.19e-05	3.24	LV	CELLTYPE	control_LMNA	12	18	FB
IQSEC3	1.27	0.00264	0.00922	0.0311	2.88	16.9	0.000227	2.58	LV	CELLTYPE	control_LMNA	12	18	FB
NFASC	1.27	0.000127	0.0767	0.202	5.65	31.8	2.41e-06	3.9	LV	CELLTYPE	control_LMNA	12	18	FB
NREP	1.27	0.0249	0.0834	0.164	5.4	8.66	0.00577	1.6	LV	CELLTYPE	control_LMNA	12	18	FB
SMAD9	1.27	0.000118	0.0242	0.0723	4.15	32.2	2.14e-06	3.93	LV	CELLTYPE	control_LMNA	12	18	FB
CYP1B1-AS1	1.26	5.78e-06	0.278	0.701	7.45	52.4	2.02e-08	5.24	LV	CELLTYPE	control_LMNA	12	18	FB
GRIA1	1.26	0.00811	0.00757	0.0238	2.7	12.5	0.00119	2.09	LV	CELLTYPE	control_LMNA	12	18	FB
HEY1	1.26	0.00402	0.0372	0.102	4.65	15.2	0.000427	2.4	LV	CELLTYPE	control_LMNA	12	18	FB
NPFFR2	1.26	0.0332	0.0031	0.0138	1.72	7.73	0.00872	1.48	LV	CELLTYPE	control_LMNA	12	18	FB
NRCAM	1.26	0.00258	0.0127	0.0384	3.29	17	0.000219	2.59	LV	CELLTYPE	control_LMNA	12	18	FB
RGS11	1.26	2.52e-06	0.0367	0.106	4.72	60.2	4.49e-09	5.6	LV	CELLTYPE	control_LMNA	12	18	FB
SULF1	1.26	7.41e-05	0.34	0.878	7.74	35.1	1.01e-06	4.13	LV	CELLTYPE	control_LMNA	12	18	FB
AL356277.3	1.25	0.000241	0.0312	0.092	4.55	28.3	6.34e-06	3.62	LV	CELLTYPE	control_LMNA	12	18	FB
AP002075.1	1.25	0.0415	0.0459	0.0903	4.76	7.05	0.0119	1.38	LV	CELLTYPE	control_LMNA	12	18	FB
CNBD1	1.25	0.0011	0.0445	0.144	5.1	20.9	5.98e-05	2.96	LV	CELLTYPE	control_LMNA	12	18	FB
PTPDC1	1.25	0.000538	0.185	0.372	6.65	24.4	2.01e-05	3.27	LV	CELLTYPE	control_LMNA	12	18	FB
SHISA6	1.25	0.0015	0.0497	0.145	5.17	19.4	9.78e-05	2.82	LV	CELLTYPE	control_LMNA	12	18	FB
UACA	1.25	4.52e-06	0.334	0.982	7.87	55	1.21e-08	5.34	LV	CELLTYPE	control_LMNA	12	18	FB
ARHGAP26	1.24	0.000488	0.409	1.21	8.2	24.8	1.76e-05	3.31	LV	CELLTYPE	control_LMNA	12	18	FB
LMCD1-AS1	1.24	0.000757	0.188	0.415	6.72	22.6	3.42e-05	3.12	LV	CELLTYPE	control_LMNA	12	18	FB
REPS2	1.24	0.00174	0.0121	0.0355	3.15	18.7	0.000122	2.76	LV	CELLTYPE	control_LMNA	12	18	FB
SLC25A45	1.24	0.0006	0.0801	0.19	5.62	23.8	2.34e-05	3.22	LV	CELLTYPE	control_LMNA	12	18	FB
CTDSPL	1.23	3.31e-06	0.297	0.836	7.65	57.3	7.69e-09	5.48	LV	CELLTYPE	control_LMNA	12	18	FB
LAMB1	1.23	6.03e-05	1.58	4.43	10.1	36.4	7.35e-07	4.22	LV	CELLTYPE	control_LMNA	12	18	FB
LIN7A	1.23	0.00148	0.0722	0.202	5.61	19.4	9.57e-05	2.83	LV	CELLTYPE	control_LMNA	12	18	FB
LINC02343	1.23	0.00312	0.00624	0.0172	2.37	16.2	0.000295	2.51	LV	CELLTYPE	control_LMNA	12	18	FB
SFRP4	1.23	0.000105	0.0286	0.0726	4.23	32.9	1.78e-06	3.98	LV	CELLTYPE	control_LMNA	12	18	FB
SH3RF3	1.23	0.000357	0.136	0.343	6.43	26.3	1.1e-05	3.45	LV	CELLTYPE	control_LMNA	12	18	FB
FIGN	1.22	8.21e-05	0.225	0.673	7.33	34.4	1.2e-06	4.09	LV	CELLTYPE	control_LMNA	12	18	FB
GAMT	1.22	0.0047	0.00784	0.0235	2.65	14.5	0.000541	2.33	LV	CELLTYPE	control_LMNA	12	18	FB
HLF	1.22	0.00462	0.0501	0.158	5.18	14.6	0.000528	2.34	LV	CELLTYPE	control_LMNA	12	18	FB
KDM3A	1.22	5e-06	0.0934	0.261	6	53.9	1.5e-08	5.3	LV	CELLTYPE	control_LMNA	12	18	FB
MAP1B	1.22	0.000104	0.314	0.808	7.64	33.1	1.69e-06	3.98	LV	CELLTYPE	control_LMNA	12	18	FB
AC079380.1	1.21	0.000278	0.0334	0.0863	4.44	27.5	7.85e-06	3.56	LV	CELLTYPE	control_LMNA	12	18	FB
AC091948.1	1.21	5.5e-07	0.0553	0.15	5.24	83.9	8.95e-11	6.26	LV	CELLTYPE	control_LMNA	12	18	FB
AL450992.2	1.21	0.00257	0.00708	0.0175	2.35	17.1	0.000217	2.59	LV	CELLTYPE	control_LMNA	12	18	FB
MRAP2	1.21	0.0284	0.00665	0.0263	2.5	8.24	0.00695	1.55	LV	CELLTYPE	control_LMNA	12	18	FB
NCKIPSD	1.21	0.00122	0.0274	0.0778	4.3	20.4	7.07e-05	2.91	LV	CELLTYPE	control_LMNA	12	18	FB
NOX4	1.21	0.00495	0.861	2.3	9.07	14.4	0.000581	2.31	LV	CELLTYPE	control_LMNA	12	18	FB
AC099329.1	1.2	0.0335	0.00599	0.0165	2.25	7.71	0.00882	1.47	LV	CELLTYPE	control_LMNA	12	18	FB
DOCK9	1.2	9.67e-07	0.336	0.971	7.87	73.7	4.35e-10	6.01	LV	CELLTYPE	control_LMNA	12	18	FB
LINC01748	1.2	0.00815	0.0184	0.0551	3.76	12.5	0.0012	2.09	LV	CELLTYPE	control_LMNA	12	18	FB
LRRC17	1.2	0.00897	0.0598	0.121	5.01	12.1	0.00137	2.05	LV	CELLTYPE	control_LMNA	12	18	FB
LZTS3	1.2	3.13e-05	0.0111	0.0283	2.95	40.5	2.73e-07	4.5	LV	CELLTYPE	control_LMNA	12	18	FB
PLSCR4	1.2	1.97e-06	0.358	0.96	7.85	62.2	3.1e-09	5.71	LV	CELLTYPE	control_LMNA	12	18	FB
RASSF2	1.2	0.00046	0.012	0.031	3.03	25.1	1.61e-05	3.34	LV	CELLTYPE	control_LMNA	12	18	FB
RNF115	1.2	1.5e-05	0.375	1.01	7.98	45.6	8.39e-08	4.83	LV	CELLTYPE	control_LMNA	12	18	FB
GDF6	1.19	0.003	0.00601	0.0173	2.21	16.4	0.000276	2.52	LV	CELLTYPE	control_LMNA	12	18	FB
YPEL1	1.19	9.09e-05	0.0264	0.0651	4.11	33.9	1.39e-06	4.04	LV	CELLTYPE	control_LMNA	12	18	FB
ZNF844	1.19	0.000211	0.0228	0.0549	3.88	29	5.13e-06	3.68	LV	CELLTYPE	control_LMNA	12	18	FB
DTX4	1.18	0.0013	0.0268	0.0683	4.11	20	7.92e-05	2.89	LV	CELLTYPE	control_LMNA	12	18	FB
FNIP2	1.18	0.000117	0.222	0.551	7.1	32.4	2.06e-06	3.93	LV	CELLTYPE	control_LMNA	12	18	FB
GRB10	1.18	0.000162	0.265	0.697	7.44	30.4	3.53e-06	3.79	LV	CELLTYPE	control_LMNA	12	18	FB
AC005550.2	1.17	0.00187	0.0304	0.0832	4.42	18.4	0.000138	2.73	LV	CELLTYPE	control_LMNA	12	18	FB
AC055855.2	1.17	0.00333	0.00658	0.015	2.21	15.9	0.000326	2.48	LV	CELLTYPE	control_LMNA	12	18	FB
ADCYAP1R1	1.17	0.0112	0.0159	0.0457	3.54	11.3	0.00187	1.95	LV	CELLTYPE	control_LMNA	12	18	FB
AL162414.1	1.17	0.0174	0.00438	0.0161	2.1	9.82	0.00351	1.76	LV	CELLTYPE	control_LMNA	12	18	FB
CERS6	1.17	0.000307	0.0899	0.262	5.96	27.1	8.93e-06	3.51	LV	CELLTYPE	control_LMNA	12	18	FB
DDAH1	1.17	0.00593	0.188	0.426	6.73	13.7	0.000751	2.23	LV	CELLTYPE	control_LMNA	12	18	FB
ROR1	1.17	4.02e-05	0.303	0.746	7.51	38.8	4.01e-07	4.4	LV	CELLTYPE	control_LMNA	12	18	FB
SLITRK4	1.17	0.0462	0.00617	0.0223	2.35	6.73	0.0138	1.34	LV	CELLTYPE	control_LMNA	12	18	FB
TLR5	1.17	0.0088	0.0107	0.0288	2.95	12.2	0.00134	2.06	LV	CELLTYPE	control_LMNA	12	18	FB
AC026904.4	1.16	0.000658	0.0224	0.0558	3.87	23.4	2.72e-05	3.18	LV	CELLTYPE	control_LMNA	12	18	FB
ARHGAP33	1.16	6.06e-05	0.0151	0.0343	3.27	36.3	7.57e-07	4.22	LV	CELLTYPE	control_LMNA	12	18	FB
CFH	1.16	0.000225	0.652	1.76	8.78	28.6	5.74e-06	3.65	LV	CELLTYPE	control_LMNA	12	18	FB
COL22A1	1.16	0.0417	0.00376	0.0254	2.29	7.03	0.012	1.38	LV	CELLTYPE	control_LMNA	12	18	FB
KLF7	1.16	0.000104	0.272	0.635	7.32	33.1	1.71e-06	3.98	LV	CELLTYPE	control_LMNA	12	18	FB
LINC00511	1.16	0.00196	0.0285	0.0802	4.33	18.1	0.000151	2.71	LV	CELLTYPE	control_LMNA	12	18	FB
MAMDC2	1.16	0.006	0.985	2.79	9.45	13.6	0.000767	2.22	LV	CELLTYPE	control_LMNA	12	18	FB
NFIA-AS2	1.16	0.0147	0.0245	0.0681	4.02	10.4	0.00272	1.83	LV	CELLTYPE	control_LMNA	12	18	FB
PRR16	1.16	0.000263	0.682	1.79	8.79	27.8	7.18e-06	3.58	LV	CELLTYPE	control_LMNA	12	18	FB
AC009229.2	1.15	0.0052	0.0142	0.0282	3.12	14.2	0.000622	2.28	LV	CELLTYPE	control_LMNA	12	18	FB
AC025180.1	1.15	0.00603	0.0139	0.0286	3.15	13.6	0.000778	2.22	LV	CELLTYPE	control_LMNA	12	18	FB
ANO1	1.15	0.0157	0.0399	0.132	4.93	10.2	0.00299	1.81	LV	CELLTYPE	control_LMNA	12	18	FB
ENC1	1.15	0.0116	0.053	0.122	4.94	11.2	0.00195	1.94	LV	CELLTYPE	control_LMNA	12	18	FB
FOXO3	1.15	7.97e-05	0.993	2.77	9.41	34.6	1.16e-06	4.1	LV	CELLTYPE	control_LMNA	12	18	FB
KLF12	1.15	3.04e-06	0.521	1.39	8.42	58.9	5.68e-09	5.52	LV	CELLTYPE	control_LMNA	12	18	FB
LINC01725	1.15	0.00471	0.0458	0.132	5.05	14.5	0.000545	2.33	LV	CELLTYPE	control_LMNA	12	18	FB
MIR503HG	1.15	0.00853	0.031	0.0581	4.08	12.3	0.00128	2.07	LV	CELLTYPE	control_LMNA	12	18	FB
PDGFA	1.15	0.0059	0.0181	0.0484	3.64	13.7	0.000745	2.23	LV	CELLTYPE	control_LMNA	12	18	FB
TMEM144	1.15	0.000241	0.207	0.549	7.08	28.2	6.39e-06	3.62	LV	CELLTYPE	control_LMNA	12	18	FB
CARMIL1	1.14	2.91e-05	0.953	2.48	9.29	40.9	2.44e-07	4.54	LV	CELLTYPE	control_LMNA	12	18	FB
GOLGA6L10	1.14	0.00816	0.0048	0.015	2.03	12.5	0.0012	2.09	LV	CELLTYPE	control_LMNA	12	18	FB
HMGCLL1	1.14	0.00268	0.111	0.314	6.28	16.9	0.000232	2.57	LV	CELLTYPE	control_LMNA	12	18	FB
MTSS1	1.14	0.00359	0.097	0.263	6.02	15.6	0.000366	2.45	LV	CELLTYPE	control_LMNA	12	18	FB
SAMD9L	1.14	0.00156	0.0446	0.117	4.89	19.2	0.000104	2.81	LV	CELLTYPE	control_LMNA	12	18	FB
SPRED2	1.14	5.59e-06	0.552	1.42	8.49	52.9	1.84e-08	5.25	LV	CELLTYPE	control_LMNA	12	18	FB
CENPE	1.13	0.0213	0.013	0.0295	3.05	9.16	0.00465	1.67	LV	CELLTYPE	control_LMNA	12	18	FB
FAM19A5	1.13	0.0229	0.00502	0.0154	2.11	8.93	0.00512	1.64	LV	CELLTYPE	control_LMNA	12	18	FB
HTR4	1.13	0.00455	0.19	0.528	7.09	14.7	0.000519	2.34	LV	CELLTYPE	control_LMNA	12	18	FB
SORL1	1.13	0.00168	0.011	0.0341	3.14	18.9	0.000116	2.77	LV	CELLTYPE	control_LMNA	12	18	FB
COL4A3	1.12	0.00032	0.857	1.99	9.01	26.9	9.47e-06	3.5	LV	CELLTYPE	control_LMNA	12	18	FB
COL4A4	1.12	0.000824	1.25	2.81	9.52	22.2	3.9e-05	3.08	LV	CELLTYPE	control_LMNA	12	18	FB
EIF4E3	1.12	8.19e-06	0.0342	0.0773	4.38	50.3	3.12e-08	5.09	LV	CELLTYPE	control_LMNA	12	18	FB
FLRT2	1.12	0.00716	0.141	0.394	6.53	12.9	0.000995	2.15	LV	CELLTYPE	control_LMNA	12	18	FB
FMOD	1.12	0.00669	0.0176	0.0626	3.92	13.2	0.000895	2.17	LV	CELLTYPE	control_LMNA	12	18	FB
GLIPR1L2	1.12	0.00996	0.00594	0.0196	2.38	11.8	0.00158	2	LV	CELLTYPE	control_LMNA	12	18	FB
RNF217	1.12	9.91e-06	0.14	0.339	6.43	48.8	4.21e-08	5	LV	CELLTYPE	control_LMNA	12	18	FB
ZNF704	1.12	3.49e-05	0.454	1.07	8.08	39.8	3.22e-07	4.46	LV	CELLTYPE	control_LMNA	12	18	FB
CCND3	1.11	0.000368	0.296	0.806	7.65	26.2	1.17e-05	3.43	LV	CELLTYPE	control_LMNA	12	18	FB
FAM214A	1.11	0.000105	0.236	0.62	7.29	33	1.76e-06	3.98	LV	CELLTYPE	control_LMNA	12	18	FB
FMNL2	1.11	3.31e-06	0.495	1.32	8.36	57.3	7.73e-09	5.48	LV	CELLTYPE	control_LMNA	12	18	FB
ITGA2	1.11	0.00716	0.00707	0.0182	2.34	12.9	0.000994	2.15	LV	CELLTYPE	control_LMNA	12	18	FB
NTM	1.11	0.00121	0.081	0.287	5.99	20.4	6.95e-05	2.92	LV	CELLTYPE	control_LMNA	12	18	FB
PLB1	1.11	0.0194	0.0327	0.0779	4.39	9.47	0.00407	1.71	LV	CELLTYPE	control_LMNA	12	18	FB
AC027117.2	1.1	0.000394	0.073	0.175	5.53	25.8	1.29e-05	3.4	LV	CELLTYPE	control_LMNA	12	18	FB
BACH2	1.1	1.54e-05	0.353	0.923	7.84	45.3	9.1e-08	4.81	LV	CELLTYPE	control_LMNA	12	18	FB
CSAD	1.1	3.15e-06	0.115	0.276	6.15	58.1	6.6e-09	5.5	LV	CELLTYPE	control_LMNA	12	18	FB
FAM198B-AS1	1.1	0.000394	0.43	1.05	8.06	25.8	1.29e-05	3.4	LV	CELLTYPE	control_LMNA	12	18	FB
IL16	1.1	2.12e-05	0.153	0.401	6.65	42.8	1.57e-07	4.67	LV	CELLTYPE	control_LMNA	12	18	FB
LINC00342	1.1	0.000104	0.0142	0.0369	3.3	33.1	1.68e-06	3.98	LV	CELLTYPE	control_LMNA	12	18	FB
PPP1CB	1.1	0.00301	0.215	0.503	7.01	16.4	0.000278	2.52	LV	CELLTYPE	control_LMNA	12	18	FB
RAPGEF5	1.1	0.00111	0.047	0.147	5.18	20.8	6.09e-05	2.95	LV	CELLTYPE	control_LMNA	12	18	FB
RASAL2	1.1	0.00209	0.51	1.09	8.16	17.8	0.000165	2.68	LV	CELLTYPE	control_LMNA	12	18	FB
SAMD5	1.1	0.00398	0.0314	0.0632	4.18	15.2	0.000421	2.4	LV	CELLTYPE	control_LMNA	12	18	FB
TRIO	1.1	2.81e-05	0.738	1.79	8.8	41.2	2.31e-07	4.55	LV	CELLTYPE	control_LMNA	12	18	FB
ZNF610	1.1	0.00431	0.0126	0.0293	3	14.9	0.000478	2.37	LV	CELLTYPE	control_LMNA	12	18	FB
ZNF667	1.1	3.47e-05	0.022	0.0522	3.81	39.8	3.17e-07	4.46	LV	CELLTYPE	control_LMNA	12	18	FB
AL139147.1	1.09	0.0309	0.0239	0.0434	3.74	7.97	0.00784	1.51	LV	CELLTYPE	control_LMNA	12	18	FB
ERRFI1	1.09	0.00309	0.112	0.274	6.17	16.2	0.000291	2.51	LV	CELLTYPE	control_LMNA	12	18	FB
INPP4A	1.09	5.12e-05	0.214	0.523	7.07	37.2	5.94e-07	4.29	LV	CELLTYPE	control_LMNA	12	18	FB
MYO1D	1.09	0.000512	0.404	1.02	7.99	24.6	1.88e-05	3.29	LV	CELLTYPE	control_LMNA	12	18	FB
PIWIL4	1.09	6.96e-05	0.0675	0.157	5.39	35.4	9.32e-07	4.16	LV	CELLTYPE	control_LMNA	12	18	FB
FAM66D	1.08	0.00471	0.0545	0.124	5.05	14.5	0.000545	2.33	LV	CELLTYPE	control_LMNA	12	18	FB
IRS2	1.08	0.00088	0.168	0.435	6.79	21.9	4.24e-05	3.06	LV	CELLTYPE	control_LMNA	12	18	FB
KIAA1324L	1.08	3.98e-05	0.0802	0.207	5.7	39	3.9e-07	4.4	LV	CELLTYPE	control_LMNA	12	18	FB
MOB3B	1.08	0.0229	0.154	0.387	6.68	8.93	0.00512	1.64	LV	CELLTYPE	control_LMNA	12	18	FB
MXI1	1.08	0.000294	0.17	0.422	6.77	27.3	8.42e-06	3.53	LV	CELLTYPE	control_LMNA	12	18	FB
PLCE1	1.08	0.00107	0.187	0.451	6.84	21	5.8e-05	2.97	LV	CELLTYPE	control_LMNA	12	18	FB
RAI2	1.08	0.000627	0.0368	0.0951	4.64	23.6	2.49e-05	3.2	LV	CELLTYPE	control_LMNA	12	18	FB
SVIP	1.08	0.00037	0.028	0.0666	4.19	26.1	1.18e-05	3.43	LV	CELLTYPE	control_LMNA	12	18	FB
ZNF382	1.08	0.000967	0.0121	0.0299	3.02	21.5	4.89e-05	3.01	LV	CELLTYPE	control_LMNA	12	18	FB
BTBD8	1.07	1.67e-05	0.0891	0.213	5.8	44.8	1.01e-07	4.78	LV	CELLTYPE	control_LMNA	12	18	FB
LTC4S	1.07	0.037	0.0142	0.0287	3.05	7.4	0.0102	1.43	LV	CELLTYPE	control_LMNA	12	18	FB
MAP6	1.07	0.00149	0.012	0.0316	3.06	19.4	9.74e-05	2.83	LV	CELLTYPE	control_LMNA	12	18	FB
OSBPL6	1.07	0.000537	0.122	0.269	6.14	24.4	2e-05	3.27	LV	CELLTYPE	control_LMNA	12	18	FB
PRDM8	1.07	0.000485	0.0216	0.0456	3.69	24.8	1.74e-05	3.31	LV	CELLTYPE	control_LMNA	12	18	FB
UBE2Q2L	1.07	0.000498	0.0349	0.0688	4.31	24.7	1.81e-05	3.3	LV	CELLTYPE	control_LMNA	12	18	FB
ZNF385D	1.07	0.000287	0.434	1.05	8.07	27.4	8.19e-06	3.54	LV	CELLTYPE	control_LMNA	12	18	FB
AC099791.2	1.06	0.0282	0.0393	0.0662	4.32	8.27	0.00686	1.55	LV	CELLTYPE	control_LMNA	12	18	FB
EMILIN3	1.06	0.021	0.026	0.062	4.08	9.21	0.00455	1.68	LV	CELLTYPE	control_LMNA	12	18	FB
FREM1	1.06	0.0239	0.397	1.15	8.06	8.79	0.00545	1.62	LV	CELLTYPE	control_LMNA	12	18	FB
MBOAT2	1.06	1.5e-05	0.0535	0.127	5.03	45.6	8.55e-08	4.82	LV	CELLTYPE	control_LMNA	12	18	FB
MED13L	1.06	1.53e-06	1.07	2.69	9.42	64.5	2.06e-09	5.81	LV	CELLTYPE	control_LMNA	12	18	FB
PHKA1	1.06	0.000127	0.0436	0.107	4.84	31.8	2.38e-06	3.9	LV	CELLTYPE	control_LMNA	12	18	FB
PTPRF	1.06	0.00456	0.00905	0.0243	2.77	14.6	0.00052	2.34	LV	CELLTYPE	control_LMNA	12	18	FB
QPCT	1.06	0.0126	0.01	0.0241	2.79	11	0.00219	1.9	LV	CELLTYPE	control_LMNA	12	18	FB
AKT3	1.05	3.32e-05	1.56	3.91	9.98	40.1	2.98e-07	4.48	LV	CELLTYPE	control_LMNA	12	18	FB
ALDH5A1	1.05	0.000924	0.0152	0.0385	3.37	21.7	4.54e-05	3.03	LV	CELLTYPE	control_LMNA	12	18	FB
COL4A1	1.05	0.00146	1.31	3.04	9.63	19.5	9.44e-05	2.84	LV	CELLTYPE	control_LMNA	12	18	FB
ENOX2	1.05	5.06e-05	0.317	0.874	7.78	37.3	5.79e-07	4.3	LV	CELLTYPE	control_LMNA	12	18	FB
KLHL29	1.05	0.000479	0.29	0.731	7.54	24.9	1.71e-05	3.32	LV	CELLTYPE	control_LMNA	12	18	FB
MFAP5	1.05	0.00635	0.486	1.16	8.22	13.4	0.000835	2.2	LV	CELLTYPE	control_LMNA	12	18	FB
RHOBTB3	1.05	0.00036	0.931	2.13	9.14	26.3	1.13e-05	3.44	LV	CELLTYPE	control_LMNA	12	18	FB
RYR3	1.05	0.00464	0.0518	0.144	5.19	14.6	0.000532	2.33	LV	CELLTYPE	control_LMNA	12	18	FB
SIN3B	1.05	0.000241	0.097	0.197	5.76	28.3	6.35e-06	3.62	LV	CELLTYPE	control_LMNA	12	18	FB
TDRD10	1.05	0.000173	0.0387	0.0865	4.54	30	3.87e-06	3.76	LV	CELLTYPE	control_LMNA	12	18	FB
COL6A6	1.04	0.00253	0.208	0.433	6.94	17.1	0.000213	2.6	LV	CELLTYPE	control_LMNA	12	18	FB
CTGF	1.04	0.0437	0.392	0.936	7.89	6.9	0.0127	1.36	LV	CELLTYPE	control_LMNA	12	18	FB
GNB5	1.04	0.000427	0.0731	0.172	5.53	25.5	1.43e-05	3.37	LV	CELLTYPE	control_LMNA	12	18	FB
IRAK3	1.04	0.00127	0.415	0.903	7.9	20.2	7.55e-05	2.9	LV	CELLTYPE	control_LMNA	12	18	FB
MTUS1	1.04	0.000386	0.82	1.88	8.96	26	1.24e-05	3.41	LV	CELLTYPE	control_LMNA	12	18	FB
PRTG	1.04	0.000463	0.0492	0.114	4.89	25	1.63e-05	3.33	LV	CELLTYPE	control_LMNA	12	18	FB
SCUBE2	1.04	0.00332	0.027	0.0706	4.15	15.9	0.000324	2.48	LV	CELLTYPE	control_LMNA	12	18	FB
SOX8	1.04	0.0164	0.01	0.0251	2.77	10.1	0.00318	1.79	LV	CELLTYPE	control_LMNA	12	18	FB
ZFHX4	1.04	0.0175	0.0401	0.102	4.71	9.81	0.00353	1.76	LV	CELLTYPE	control_LMNA	12	18	FB
ABCG2	1.03	0.02	0.00817	0.0224	2.61	9.36	0.00426	1.7	LV	CELLTYPE	control_LMNA	12	18	FB
ANXA3	1.03	0.0153	0.00847	0.0252	2.8	10.3	0.00287	1.82	LV	CELLTYPE	control_LMNA	12	18	FB
ARRDC4	1.03	0.009	0.015	0.0394	3.4	12.1	0.00138	2.05	LV	CELLTYPE	control_LMNA	12	18	FB
C11orf80	1.03	0.000984	0.186	0.394	6.7	21.3	5.13e-05	3.01	LV	CELLTYPE	control_LMNA	12	18	FB
CCNG2	1.03	0.00126	0.0668	0.195	5.62	20.2	7.52e-05	2.9	LV	CELLTYPE	control_LMNA	12	18	FB
DUOXA1	1.03	0.00503	0.00769	0.0186	2.44	14.3	0.000594	2.3	LV	CELLTYPE	control_LMNA	12	18	FB
FAM129A	1.03	0.000264	0.212	0.61	7.21	27.8	7.24e-06	3.58	LV	CELLTYPE	control_LMNA	12	18	FB
JCAD	1.03	0.0018	0.0557	0.138	5.19	18.5	0.00013	2.75	LV	CELLTYPE	control_LMNA	12	18	FB
LINC02585	1.03	0.0221	0.0069	0.0153	2.28	9.05	0.00488	1.65	LV	CELLTYPE	control_LMNA	12	18	FB
PIK3CA	1.03	3.16e-06	0.248	0.626	7.32	57.9	6.85e-09	5.5	LV	CELLTYPE	control_LMNA	12	18	FB
PRICKLE2	1.03	2.67e-05	0.483	1.03	8.11	41.4	2.16e-07	4.57	LV	CELLTYPE	control_LMNA	12	18	FB
AC007388.1	1.02	7.03e-06	0.237	0.581	7.24	51.2	2.58e-08	5.15	LV	CELLTYPE	control_LMNA	12	18	FB
AC025188.1	1.02	0.00188	0.0184	0.0383	3.48	18.3	0.00014	2.73	LV	CELLTYPE	control_LMNA	12	18	FB
ADAMTS9-AS2	1.02	0.000807	0.306	0.837	7.73	22.3	3.79e-05	3.09	LV	CELLTYPE	control_LMNA	12	18	FB
CDK15	1.02	0.0132	0.0229	0.0582	4	10.8	0.00234	1.88	LV	CELLTYPE	control_LMNA	12	18	FB
EEF2K	1.02	0.000845	0.163	0.376	6.64	22.1	4.01e-05	3.07	LV	CELLTYPE	control_LMNA	12	18	FB
LINC01807	1.02	0.0315	0.0509	0.127	5.1	7.91	0.00804	1.5	LV	CELLTYPE	control_LMNA	12	18	FB
TCP11L2	1.02	0.000182	0.0583	0.144	5.24	29.7	4.23e-06	3.74	LV	CELLTYPE	control_LMNA	12	18	FB
AC012368.1	1.01	0.0118	0.00795	0.0196	2.5	11.2	0.00198	1.93	LV	CELLTYPE	control_LMNA	12	18	FB
AC108863.1	1.01	0.0355	0.0166	0.0294	3.22	7.52	0.00958	1.45	LV	CELLTYPE	control_LMNA	12	18	FB
ANKRD36C	1.01	1.17e-05	0.149	0.356	6.52	47.7	5.35e-08	4.93	LV	CELLTYPE	control_LMNA	12	18	FB
FAM117B	1.01	0.000982	0.0583	0.144	5.26	21.4	5.04e-05	3.01	LV	CELLTYPE	control_LMNA	12	18	FB
INPP5A	1.01	0.000638	0.0625	0.152	5.32	23.5	2.6e-05	3.19	LV	CELLTYPE	control_LMNA	12	18	FB
LDB1	1.01	0.00448	0.0259	0.0522	3.86	14.7	0.000509	2.35	LV	CELLTYPE	control_LMNA	12	18	FB
LINC01847	1.01	0.00982	0.0172	0.0349	3.39	11.8	0.00154	2.01	LV	CELLTYPE	control_LMNA	12	18	FB
TUB	1.01	0.00022	0.0279	0.0657	4.18	28.8	5.48e-06	3.66	LV	CELLTYPE	control_LMNA	12	18	FB
WDFY3-AS1	1.01	0.0391	0.016	0.0238	3.02	7.23	0.011	1.41	LV	CELLTYPE	control_LMNA	12	18	FB
BTN3A3	1	0.00548	0.00983	0.0223	2.67	14	0.00067	2.26	LV	CELLTYPE	control_LMNA	12	18	FB
LMLN	1	0.000227	0.0275	0.0679	4.13	28.6	5.79e-06	3.64	LV	CELLTYPE	control_LMNA	12	18	FB
REPS1	1	4.61e-05	0.326	0.717	7.59	37.9	5.02e-07	4.34	LV	CELLTYPE	control_LMNA	12	18	FB
SLC41A2	1	0.000154	0.0862	0.198	5.66	30.6	3.31e-06	3.81	LV	CELLTYPE	control_LMNA	12	18	FB
SLC9B1	1	0.000146	0.0273	0.067	4.16	30.9	3.02e-06	3.83	LV	CELLTYPE	control_LMNA	12	18	FB
SPATA18	1	0.00147	0.0224	0.0541	3.87	19.5	9.49e-05	2.83	LV	CELLTYPE	control_LMNA	12	18	FB
ZNF334	1	0.019	0.023	0.0449	3.69	9.54	0.00395	1.72	LV	CELLTYPE	control_LMNA	12	18	FB
ASAP2	0.999	5.78e-06	0.363	0.834	7.78	52.4	2.03e-08	5.24	LV	CELLTYPE	control_LMNA	12	18	FB
AJAP1	0.998	0.0418	0.00547	0.015	2.15	7.02	0.012	1.38	LV	CELLTYPE	control_LMNA	12	18	FB
SPATA9	0.998	0.00144	0.0229	0.0537	3.89	19.6	9.22e-05	2.84	LV	CELLTYPE	control_LMNA	12	18	FB
AC007262.2	0.996	0.00264	0.0266	0.0647	4.12	16.9	0.000228	2.58	LV	CELLTYPE	control_LMNA	12	18	FB
ICA1L	0.996	0.0165	0.185	0.416	6.83	10	0.00322	1.78	LV	CELLTYPE	control_LMNA	12	18	FB
IMPA1	0.992	0.000112	0.0536	0.118	5	32.6	1.95e-06	3.95	LV	CELLTYPE	control_LMNA	12	18	FB
MAP3K6	0.988	0.00187	0.0366	0.0964	4.64	18.4	0.000138	2.73	LV	CELLTYPE	control_LMNA	12	18	FB
CEBPB-AS1	0.987	0.0196	0.00646	0.0126	2.05	9.44	0.00412	1.71	LV	CELLTYPE	control_LMNA	12	18	FB
PLEKHH2	0.986	0.000106	0.353	0.873	7.83	32.8	1.82e-06	3.97	LV	CELLTYPE	control_LMNA	12	18	FB
BCL7A	0.984	0.000205	0.029	0.07	4.28	29.2	4.89e-06	3.69	LV	CELLTYPE	control_LMNA	12	18	FB
FAT4	0.984	0.000177	0.187	0.469	6.85	29.9	4.01e-06	3.75	LV	CELLTYPE	control_LMNA	12	18	FB
ARHGAP18	0.982	0.00232	0.108	0.237	5.95	17.4	0.00019	2.63	LV	CELLTYPE	control_LMNA	12	18	FB
PLEKHA2	0.982	0.000118	0.149	0.368	6.55	32.3	2.11e-06	3.93	LV	CELLTYPE	control_LMNA	12	18	FB
SORBS1	0.982	0.00188	0.256	0.72	7.5	18.3	0.00014	2.73	LV	CELLTYPE	control_LMNA	12	18	FB
CDH11	0.981	0.0257	0.183	0.341	6.52	8.55	0.00605	1.59	LV	CELLTYPE	control_LMNA	12	18	FB
GOLGA6L9	0.981	0.00423	0.00587	0.0174	2.28	15	0.000464	2.37	LV	CELLTYPE	control_LMNA	12	18	FB
PARD3B	0.981	1.35e-05	0.71	1.78	8.82	46.4	7.13e-08	4.87	LV	CELLTYPE	control_LMNA	12	18	FB
CDYL2	0.98	0.000395	0.024	0.0553	3.96	25.8	1.3e-05	3.4	LV	CELLTYPE	control_LMNA	12	18	FB
IGSF9B	0.98	0.0134	0.0186	0.0404	3.45	10.7	0.0024	1.87	LV	CELLTYPE	control_LMNA	12	18	FB
AL160313.1	0.979	0.0072	0.0069	0.0128	2.18	12.9	0.001	2.14	LV	CELLTYPE	control_LMNA	12	18	FB
KCNMB4	0.979	0.00101	0.0913	0.206	5.77	21.2	5.33e-05	3	LV	CELLTYPE	control_LMNA	12	18	FB
PXDNL	0.977	0.00612	0.719	1.78	8.83	13.5	0.000794	2.21	LV	CELLTYPE	control_LMNA	12	18	FB
AC092683.1	0.976	0.000276	0.115	0.272	6.13	27.6	7.79e-06	3.56	LV	CELLTYPE	control_LMNA	12	18	FB
NCAM1	0.976	0.00508	0.0507	0.139	5.17	14.3	0.000601	2.29	LV	CELLTYPE	control_LMNA	12	18	FB
ATP9A	0.969	9.67e-07	0.117	0.264	6.15	70.4	7.42e-10	6.01	LV	CELLTYPE	control_LMNA	12	18	FB
CCDC102B	0.969	0.0102	0.252	0.589	7.27	11.7	0.00164	1.99	LV	CELLTYPE	control_LMNA	12	18	FB
ACSL1	0.968	0.00579	0.214	0.452	6.94	13.8	0.000726	2.24	LV	CELLTYPE	control_LMNA	12	18	FB
TENM4	0.967	0.0221	0.329	0.611	7.38	9.04	0.00489	1.65	LV	CELLTYPE	control_LMNA	12	18	FB
TGFB2	0.966	0.000349	0.102	0.25	5.97	26.5	1.07e-05	3.46	LV	CELLTYPE	control_LMNA	12	18	FB
SPEF2	0.965	6.84e-05	0.0542	0.123	5.03	35.6	8.95e-07	4.17	LV	CELLTYPE	control_LMNA	12	18	FB
NAP1L1	0.964	6.25e-06	0.255	0.591	7.28	51.9	2.24e-08	5.2	LV	CELLTYPE	control_LMNA	12	18	FB
CORIN	0.962	0.00447	0.0553	0.124	5.06	14.7	0.000506	2.35	LV	CELLTYPE	control_LMNA	12	18	FB
NRG1	0.96	0.00319	0.0308	0.0773	4.44	16.1	0.000305	2.5	LV	CELLTYPE	control_LMNA	12	18	FB
PC	0.959	0.000933	0.0228	0.0508	3.84	21.7	4.61e-05	3.03	LV	CELLTYPE	control_LMNA	12	18	FB
MTURN	0.958	0.000559	0.0488	0.121	5	24.2	2.1e-05	3.25	LV	CELLTYPE	control_LMNA	12	18	FB
ACSF2	0.957	0.00146	0.0232	0.0543	3.94	19.5	9.44e-05	2.84	LV	CELLTYPE	control_LMNA	12	18	FB
LOXL1-AS1	0.957	0.007	0.0112	0.0256	2.87	13	0.000959	2.16	LV	CELLTYPE	control_LMNA	12	18	FB
SHANK3	0.955	0.0279	0.00542	0.0126	1.99	8.29	0.00678	1.55	LV	CELLTYPE	control_LMNA	12	18	FB
ZNF726	0.955	0.0406	0.00823	0.0148	2.33	7.11	0.0116	1.39	LV	CELLTYPE	control_LMNA	12	18	FB
DMTF1	0.954	1.96e-05	0.241	0.472	7.02	43.7	1.3e-07	4.71	LV	CELLTYPE	control_LMNA	12	18	FB
AC233296.1	0.952	0.0158	0.0252	0.0658	4.1	10.2	0.00303	1.8	LV	CELLTYPE	control_LMNA	12	18	FB
KCNT2	0.952	0.00893	0.53	1.5	8.49	12.1	0.00136	2.05	LV	CELLTYPE	control_LMNA	12	18	FB
APBB2	0.951	0.00129	0.878	1.69	8.87	20.1	7.78e-05	2.89	LV	CELLTYPE	control_LMNA	12	18	FB
ZNF793	0.951	2.85e-05	0.0306	0.0685	4.25	41.1	2.37e-07	4.54	LV	CELLTYPE	control_LMNA	12	18	FB
RIMS1	0.949	0.0263	0.0124	0.0301	3.2	8.48	0.00624	1.58	LV	CELLTYPE	control_LMNA	12	18	FB
ASAP1	0.947	3.75e-05	0.613	1.38	8.51	39.3	3.59e-07	4.43	LV	CELLTYPE	control_LMNA	12	18	FB
NCKAP5	0.947	0.00204	0.11	0.306	6.24	18	0.000159	2.69	LV	CELLTYPE	control_LMNA	12	18	FB
BOC	0.946	0.00036	0.123	0.318	6.33	26.3	1.13e-05	3.44	LV	CELLTYPE	control_LMNA	12	18	FB
CP	0.945	0.0259	0.0492	0.154	5.16	8.52	0.00613	1.59	LV	CELLTYPE	control_LMNA	12	18	FB
EEF1A2	0.945	0.0166	0.0185	0.034	3.41	10	0.00324	1.78	LV	CELLTYPE	control_LMNA	12	18	FB
ZNF727	0.943	0.00125	0.0314	0.0714	4.24	20.2	7.38e-05	2.9	LV	CELLTYPE	control_LMNA	12	18	FB
JMY	0.941	3.61e-06	0.0783	0.173	5.56	56.4	9.07e-09	5.44	LV	CELLTYPE	control_LMNA	12	18	FB
C2CD5	0.94	4.68e-05	0.137	0.316	6.37	37.8	5.17e-07	4.33	LV	CELLTYPE	control_LMNA	12	18	FB
KLF2	0.94	0.0463	0.113	0.21	5.9	6.73	0.0138	1.33	LV	CELLTYPE	control_LMNA	12	18	FB
C18orf54	0.939	0.00312	0.0116	0.0235	2.86	16.2	0.000296	2.51	LV	CELLTYPE	control_LMNA	12	18	FB
RAB8B	0.938	0.000341	0.251	0.59	7.3	26.6	1.03e-05	3.47	LV	CELLTYPE	control_LMNA	12	18	FB
AC092164.1	0.937	0.00192	0.00996	0.0256	2.83	18.2	0.000145	2.72	LV	CELLTYPE	control_LMNA	12	18	FB
ENPP1	0.936	0.0154	0.0386	0.0861	4.6	10.3	0.00291	1.81	LV	CELLTYPE	control_LMNA	12	18	FB
ANO2	0.935	0.00269	0.0173	0.0484	3.64	16.8	0.000235	2.57	LV	CELLTYPE	control_LMNA	12	18	FB
PCMTD2	0.935	9.67e-07	0.118	0.244	6.05	70.5	7.33e-10	6.01	LV	CELLTYPE	control_LMNA	12	18	FB
COL4A2	0.931	0.00214	1.68	3.51	9.9	17.8	0.00017	2.67	LV	CELLTYPE	control_LMNA	12	18	FB
ADCY2	0.929	0.000117	0.0536	0.13	5.14	32.4	2.06e-06	3.93	LV	CELLTYPE	control_LMNA	12	18	FB
LMO7	0.929	0.00144	0.0799	0.198	5.69	19.6	9.24e-05	2.84	LV	CELLTYPE	control_LMNA	12	18	FB
AC099792.1	0.928	0.0206	0.0393	0.0865	4.56	9.28	0.00441	1.69	LV	CELLTYPE	control_LMNA	12	18	FB
GOLGA8B	0.928	0.0328	0.0315	0.0596	4.18	7.77	0.00856	1.48	LV	CELLTYPE	control_LMNA	12	18	FB
AC007773.1	0.927	0.0287	0.00992	0.015	2.4	8.21	0.00705	1.54	LV	CELLTYPE	control_LMNA	12	18	FB
EAF2	0.927	0.00227	0.0221	0.0497	3.75	17.5	0.000184	2.64	LV	CELLTYPE	control_LMNA	12	18	FB
NPDC1	0.927	0.0301	0.018	0.0276	3.18	8.06	0.00753	1.52	LV	CELLTYPE	control_LMNA	12	18	FB
MALRD1	0.926	0.00431	0.104	0.26	6.05	14.9	0.000479	2.37	LV	CELLTYPE	control_LMNA	12	18	FB
TTC8	0.925	0.000645	0.0754	0.153	5.37	23.4	2.65e-05	3.19	LV	CELLTYPE	control_LMNA	12	18	FB
HEG1	0.921	0.000663	0.122	0.254	6.1	23.3	2.77e-05	3.18	LV	CELLTYPE	control_LMNA	12	18	FB
LINC00266-1	0.918	0.0105	0.00969	0.0232	2.72	11.6	0.0017	1.98	LV	CELLTYPE	control_LMNA	12	18	FB
AC010967.1	0.915	0.0183	0.0116	0.025	2.9	9.66	0.00375	1.74	LV	CELLTYPE	control_LMNA	12	18	FB
STK39	0.915	4.34e-05	0.185	0.38	6.68	38.3	4.61e-07	4.36	LV	CELLTYPE	control_LMNA	12	18	FB
BMP4	0.914	0.000849	0.0484	0.131	5.09	22.1	4.04e-05	3.07	LV	CELLTYPE	control_LMNA	12	18	FB
CHADL	0.913	0.0167	0.00523	0.0137	1.98	9.97	0.00329	1.78	LV	CELLTYPE	control_LMNA	12	18	FB
PPM1B	0.913	0.000777	0.237	0.52	7.16	22.5	3.54e-05	3.11	LV	CELLTYPE	control_LMNA	12	18	FB
PREX2	0.91	0.000972	0.418	0.918	7.95	21.5	4.93e-05	3.01	LV	CELLTYPE	control_LMNA	12	18	FB
WEE1	0.91	0.000716	0.0407	0.0979	4.73	22.9	3.1e-05	3.15	LV	CELLTYPE	control_LMNA	12	18	FB
GAB1	0.909	3.15e-06	0.388	0.881	7.86	58.3	6.37e-09	5.5	LV	CELLTYPE	control_LMNA	12	18	FB
COLEC12	0.908	0.00471	0.53	1.06	8.19	14.5	0.000544	2.33	LV	CELLTYPE	control_LMNA	12	18	FB
GOLGA8N	0.908	0.0179	0.0125	0.0309	3.04	9.73	0.00365	1.75	LV	CELLTYPE	control_LMNA	12	18	FB
FAM66C	0.907	0.0014	0.0304	0.0666	4.2	19.7	8.86e-05	2.85	LV	CELLTYPE	control_LMNA	12	18	FB
GATA6	0.907	3.13e-05	0.257	0.531	7.2	40.4	2.74e-07	4.5	LV	CELLTYPE	control_LMNA	12	18	FB
ZNF117	0.907	6.91e-05	0.0392	0.0821	4.5	35.5	9.18e-07	4.16	LV	CELLTYPE	control_LMNA	12	18	FB
PTPRT	0.906	0.0128	0.175	0.298	6.49	10.9	0.00223	1.89	LV	CELLTYPE	control_LMNA	12	18	FB
FGFR1OP2	0.905	1.25e-05	0.185	0.42	6.78	47.1	6.06e-08	4.9	LV	CELLTYPE	control_LMNA	12	18	FB
HERC6	0.904	0.0499	0.0208	0.0565	3.86	6.52	0.0152	1.3	LV	CELLTYPE	control_LMNA	12	18	FB
COL16A1	0.903	0.00283	0.0611	0.151	5.3	16.6	0.000252	2.55	LV	CELLTYPE	control_LMNA	12	18	FB
CUL4B	0.903	0.0013	0.11	0.228	5.97	20	7.91e-05	2.89	LV	CELLTYPE	control_LMNA	12	18	FB
SNHG22	0.903	0.00053	0.0637	0.123	5.13	24.4	1.96e-05	3.28	LV	CELLTYPE	control_LMNA	12	18	FB
DAPK1	0.902	0.00167	0.0382	0.103	4.8	18.9	0.000115	2.78	LV	CELLTYPE	control_LMNA	12	18	FB
GHR	0.901	0.00139	0.481	1.07	8.15	19.7	8.77e-05	2.86	LV	CELLTYPE	control_LMNA	12	18	FB
ISPD-AS1	0.901	0.0164	0.0144	0.026	3.07	10.1	0.00318	1.79	LV	CELLTYPE	control_LMNA	12	18	FB
PARP15	0.901	0.0162	0.0138	0.0265	3	10.1	0.00315	1.79	LV	CELLTYPE	control_LMNA	12	18	FB
AC026316.5	0.9	0.0124	0.0299	0.0744	4.37	11	0.00214	1.91	LV	CELLTYPE	control_LMNA	12	18	FB
AC007563.2	0.899	0.0262	0.0206	0.0492	3.8	8.49	0.00622	1.58	LV	CELLTYPE	control_LMNA	12	18	FB
COL8A1	0.899	0.000984	1.41	2.93	9.59	21.3	5.14e-05	3.01	LV	CELLTYPE	control_LMNA	12	18	FB
TSC22D3	0.899	0.0486	0.39	0.998	8.08	6.59	0.0148	1.31	LV	CELLTYPE	control_LMNA	12	18	FB
CCDC171	0.898	7.7e-05	0.177	0.396	6.72	34.9	1.07e-06	4.11	LV	CELLTYPE	control_LMNA	12	18	FB
TARBP1	0.898	0.000967	0.0606	0.127	5.09	21.5	4.89e-05	3.01	LV	CELLTYPE	control_LMNA	12	18	FB
POC1B-AS1	0.897	0.000106	0.049	0.106	4.88	32.9	1.81e-06	3.97	LV	CELLTYPE	control_LMNA	12	18	FB
RNF150	0.897	0.00432	0.0647	0.157	5.39	14.9	0.000481	2.36	LV	CELLTYPE	control_LMNA	12	18	FB
LINC02542	0.896	0.00426	0.017	0.0314	3.26	14.9	0.000469	2.37	LV	CELLTYPE	control_LMNA	12	18	FB
PER1	0.896	0.00487	0.18	0.405	6.78	14.4	0.000568	2.31	LV	CELLTYPE	control_LMNA	12	18	FB
AC023906.4	0.894	0.0255	0.0122	0.0213	2.84	8.58	0.00597	1.59	LV	CELLTYPE	control_LMNA	12	18	FB
AIDA	0.893	0.000148	0.0513	0.096	4.78	30.9	3.08e-06	3.83	LV	CELLTYPE	control_LMNA	12	18	FB
DDX60	0.893	0.00431	0.043	0.108	4.79	14.9	0.000479	2.37	LV	CELLTYPE	control_LMNA	12	18	FB
ABLIM1	0.892	0.000349	0.535	1.34	8.48	26.5	1.07e-05	3.46	LV	CELLTYPE	control_LMNA	12	18	FB
MARCH8	0.891	4.45e-05	0.0622	0.134	5.19	38.1	4.79e-07	4.35	LV	CELLTYPE	control_LMNA	12	18	FB
NFATC2	0.891	0.0255	0.0246	0.0488	3.87	8.59	0.00596	1.59	LV	CELLTYPE	control_LMNA	12	18	FB
ARHGAP22	0.89	0.000984	0.283	0.569	7.28	21.4	5.12e-05	3.01	LV	CELLTYPE	control_LMNA	12	18	FB
GVQW2	0.889	0.0112	0.0158	0.0342	3.3	11.4	0.00185	1.95	LV	CELLTYPE	control_LMNA	12	18	FB
GLI3	0.888	1.12e-05	0.238	0.489	7.05	48.2	4.85e-08	4.95	LV	CELLTYPE	control_LMNA	12	18	FB
PHLDA1	0.888	0.0228	0.0167	0.0445	3.58	8.96	0.00508	1.64	LV	CELLTYPE	control_LMNA	12	18	FB
CCDC7	0.887	0.000221	0.223	0.456	6.96	28.7	5.58e-06	3.66	LV	CELLTYPE	control_LMNA	12	18	FB
ICK	0.887	5.8e-05	0.0445	0.102	4.78	36.6	6.99e-07	4.24	LV	CELLTYPE	control_LMNA	12	18	FB
EFHD1	0.883	0.012	0.126	0.284	6.27	11.1	0.00205	1.92	LV	CELLTYPE	control_LMNA	12	18	FB
DYRK2	0.881	0.00567	0.0498	0.0978	4.71	13.9	0.000701	2.25	LV	CELLTYPE	control_LMNA	12	18	FB
GCNA	0.88	0.00145	0.033	0.0613	4.2	19.5	9.32e-05	2.84	LV	CELLTYPE	control_LMNA	12	18	FB
DOCK5	0.878	0.0157	0.529	1.12	8.28	10.2	0.00299	1.8	LV	CELLTYPE	control_LMNA	12	18	FB
RADIL	0.878	8.89e-05	0.0818	0.158	5.51	34.1	1.31e-06	4.05	LV	CELLTYPE	control_LMNA	12	18	FB
RNF144A	0.878	0.00697	0.286	0.58	7.35	13	0.000953	2.16	LV	CELLTYPE	control_LMNA	12	18	FB
SERTAD2	0.878	9.05e-05	0.079	0.173	5.56	34	1.36e-06	4.04	LV	CELLTYPE	control_LMNA	12	18	FB
ZFPM1	0.878	0.0425	0.0286	0.0455	3.79	6.98	0.0123	1.37	LV	CELLTYPE	control_LMNA	12	18	FB
E2F3	0.877	0.0228	0.0566	0.104	4.87	8.94	0.0051	1.64	LV	CELLTYPE	control_LMNA	12	18	FB
PTPN21	0.876	6.06e-05	0.158	0.303	6.41	36.2	7.66e-07	4.22	LV	CELLTYPE	control_LMNA	12	18	FB
SYTL4	0.874	0.00607	0.185	0.387	6.76	13.6	0.000785	2.22	LV	CELLTYPE	control_LMNA	12	18	FB
FOXN3	0.873	6.87e-05	0.881	1.92	9.02	35.5	9.05e-07	4.16	LV	CELLTYPE	control_LMNA	12	18	FB
BCL2L11	0.871	0.00141	0.0252	0.0565	3.98	19.7	8.9e-05	2.85	LV	CELLTYPE	control_LMNA	12	18	FB
TXNRD3NB	0.871	0.00157	0.0304	0.0584	4.11	19.2	0.000105	2.8	LV	CELLTYPE	control_LMNA	12	18	FB
AC126768.2	0.869	0.0113	0.0132	0.0296	3.11	11.3	0.00188	1.95	LV	CELLTYPE	control_LMNA	12	18	FB
SETDB2	0.869	2.47e-05	0.0677	0.146	5.33	41.9	1.94e-07	4.61	LV	CELLTYPE	control_LMNA	12	18	FB
AP4B1	0.867	0.00027	0.0205	0.0411	3.59	27.7	7.57e-06	3.57	LV	CELLTYPE	control_LMNA	12	18	FB
KCTD3	0.865	0.000253	0.15	0.319	6.45	28	6.83e-06	3.6	LV	CELLTYPE	control_LMNA	12	18	FB
MCM6	0.865	0.00363	0.0198	0.0384	3.49	15.6	0.000373	2.44	LV	CELLTYPE	control_LMNA	12	18	FB
PUS10	0.865	0.00124	0.0263	0.0569	3.99	20.3	7.22e-05	2.91	LV	CELLTYPE	control_LMNA	12	18	FB
SYNPO2	0.865	0.00064	1.12	2.49	9.39	23.5	2.63e-05	3.19	LV	CELLTYPE	control_LMNA	12	18	FB
GNRH1	0.864	0.00146	0.0183	0.0396	3.53	19.5	9.4e-05	2.84	LV	CELLTYPE	control_LMNA	12	18	FB
PRMT7	0.864	7.72e-05	0.0505	0.104	4.85	34.8	1.08e-06	4.11	LV	CELLTYPE	control_LMNA	12	18	FB
AC022075.1	0.863	0.0284	0.0195	0.0443	3.67	8.23	0.00696	1.55	LV	CELLTYPE	control_LMNA	12	18	FB
EGFR	0.863	0.000305	1.44	3.07	9.72	27.1	8.78e-06	3.52	LV	CELLTYPE	control_LMNA	12	18	FB
FRZB	0.862	0.0294	0.0206	0.0532	3.83	8.13	0.0073	1.53	LV	CELLTYPE	control_LMNA	12	18	FB
ST8SIA4	0.861	0.00414	0.0221	0.0485	3.75	15	0.00045	2.38	LV	CELLTYPE	control_LMNA	12	18	FB
TRIM73	0.861	0.0372	0.0592	0.0856	4.78	7.38	0.0102	1.43	LV	CELLTYPE	control_LMNA	12	18	FB
CTIF	0.859	0.000824	0.103	0.206	5.83	22.2	3.9e-05	3.08	LV	CELLTYPE	control_LMNA	12	18	FB
HERC3	0.859	0.000982	0.0416	0.103	4.72	21.4	5.01e-05	3.01	LV	CELLTYPE	control_LMNA	12	18	FB
PCOLCE2	0.859	0.00167	0.559	1.14	8.27	18.9	0.000114	2.78	LV	CELLTYPE	control_LMNA	12	18	FB
ZNF229	0.859	0.00264	0.0155	0.0308	3.19	16.9	0.000228	2.58	LV	CELLTYPE	control_LMNA	12	18	FB
UTRN	0.858	2.02e-05	0.653	1.39	8.54	43.2	1.44e-07	4.7	LV	CELLTYPE	control_LMNA	12	18	FB
KIRREL3	0.857	0.0255	0.0769	0.194	5.61	8.59	0.00596	1.59	LV	CELLTYPE	control_LMNA	12	18	FB
TSHZ1	0.857	0.000894	0.0424	0.098	4.68	21.9	4.34e-05	3.05	LV	CELLTYPE	control_LMNA	12	18	FB
VAV3	0.856	0.000352	0.105	0.233	5.96	26.4	1.08e-05	3.45	LV	CELLTYPE	control_LMNA	12	18	FB
ADAM32	0.855	0.00364	0.031	0.0614	4.14	15.5	0.000374	2.44	LV	CELLTYPE	control_LMNA	12	18	FB
ADAMTS13	0.851	0.00726	0.0154	0.0292	3.15	12.9	0.00102	2.14	LV	CELLTYPE	control_LMNA	12	18	FB
TFDP2	0.851	0.000389	0.249	0.555	7.26	25.9	1.26e-05	3.41	LV	CELLTYPE	control_LMNA	12	18	FB
OGFRL1	0.85	0.00237	0.138	0.262	6.2	17.4	0.000196	2.62	LV	CELLTYPE	control_LMNA	12	18	FB
POC1B	0.85	0.000324	0.0845	0.168	5.59	26.8	9.63e-06	3.49	LV	CELLTYPE	control_LMNA	12	18	FB
TARID	0.85	0.000611	0.155	0.297	6.39	23.8	2.41e-05	3.21	LV	CELLTYPE	control_LMNA	12	18	FB
DYNC2LI1	0.849	5.48e-06	0.145	0.307	6.41	53.2	1.72e-08	5.26	LV	CELLTYPE	control_LMNA	12	18	FB
LINC01197	0.848	0.0153	0.0226	0.0563	3.94	10.3	0.00289	1.82	LV	CELLTYPE	control_LMNA	12	18	FB
NHSL1	0.848	9.05e-05	0.357	0.763	7.7	34	1.36e-06	4.04	LV	CELLTYPE	control_LMNA	12	18	FB
ABI3BP	0.846	0.0012	1.15	2.33	9.32	20.4	6.88e-05	2.92	LV	CELLTYPE	control_LMNA	12	18	FB
AL359644.1	0.845	0.00988	0.0234	0.0496	3.86	11.8	0.00157	2.01	LV	CELLTYPE	control_LMNA	12	18	FB
N4BP2L1	0.845	0.000207	0.0944	0.219	5.9	29.1	4.96e-06	3.68	LV	CELLTYPE	control_LMNA	12	18	FB
SPRY4-AS1	0.842	0.000358	0.129	0.276	6.26	26.3	1.11e-05	3.45	LV	CELLTYPE	control_LMNA	12	18	FB
NPAS3	0.841	0.000367	0.742	1.52	8.74	26.2	1.16e-05	3.43	LV	CELLTYPE	control_LMNA	12	18	FB
SMOC2	0.841	0.0448	0.585	1.33	8.43	6.82	0.0132	1.35	LV	CELLTYPE	control_LMNA	12	18	FB
IGF1R	0.84	0.000335	0.722	1.46	8.66	26.7	1e-05	3.47	LV	CELLTYPE	control_LMNA	12	18	FB
AC114689.3	0.839	0.000778	0.0541	0.114	4.99	22.5	3.55e-05	3.11	LV	CELLTYPE	control_LMNA	12	18	FB
COL7A1	0.839	0.0142	0.0066	0.0155	2.26	10.5	0.00259	1.85	LV	CELLTYPE	control_LMNA	12	18	FB
CASTOR3	0.838	0.000101	0.0854	0.171	5.59	33.4	1.58e-06	4	LV	CELLTYPE	control_LMNA	12	18	FB
KIF24	0.837	0.0114	0.01	0.0195	2.62	11.3	0.0019	1.94	LV	CELLTYPE	control_LMNA	12	18	FB
ADGRD1	0.836	0.0113	0.517	1.02	8.18	11.3	0.00188	1.95	LV	CELLTYPE	control_LMNA	12	18	FB
HACE1	0.836	2.39e-05	0.0858	0.166	5.56	42.2	1.81e-07	4.62	LV	CELLTYPE	control_LMNA	12	18	FB
PLCB4	0.835	0.0216	0.367	0.819	7.73	9.12	0.00473	1.66	LV	CELLTYPE	control_LMNA	12	18	FB
RAPGEF2	0.835	1.54e-06	0.223	0.496	7.07	63.9	2.26e-09	5.81	LV	CELLTYPE	control_LMNA	12	18	FB
CTTNBP2	0.834	0.00762	0.0929	0.196	5.77	12.7	0.00109	2.12	LV	CELLTYPE	control_LMNA	12	18	FB
CNTRL	0.833	0.000374	0.153	0.32	6.48	26.1	1.2e-05	3.43	LV	CELLTYPE	control_LMNA	12	18	FB
NEK11	0.833	0.000105	0.0993	0.2	5.8	32.9	1.77e-06	3.98	LV	CELLTYPE	control_LMNA	12	18	FB
CSRNP3	0.832	0.000852	0.166	0.372	6.65	22.1	4.06e-05	3.07	LV	CELLTYPE	control_LMNA	12	18	FB
HERC5	0.832	0.00531	0.0232	0.0472	3.78	14.1	0.00064	2.28	LV	CELLTYPE	control_LMNA	12	18	FB
MRC1	0.831	0.025	0.0115	0.0216	2.84	8.64	0.00582	1.6	LV	CELLTYPE	control_LMNA	12	18	FB
EDIL3	0.83	0.00612	0.22	0.454	6.95	13.5	0.000795	2.21	LV	CELLTYPE	control_LMNA	12	18	FB
WNT9A	0.83	0.0134	0.0197	0.0438	3.62	10.7	0.00238	1.87	LV	CELLTYPE	control_LMNA	12	18	FB
ZNF438	0.83	4.52e-06	0.342	0.761	7.67	54.7	1.29e-08	5.34	LV	CELLTYPE	control_LMNA	12	18	FB
JAK2	0.829	0.000206	0.181	0.42	6.8	29.2	4.91e-06	3.69	LV	CELLTYPE	control_LMNA	12	18	FB
PLS3-AS1	0.828	0.0352	0.00572	0.013	2.08	7.55	0.00946	1.45	LV	CELLTYPE	control_LMNA	12	18	FB
TBC1D32	0.828	0.000118	0.128	0.267	6.18	32.2	2.15e-06	3.93	LV	CELLTYPE	control_LMNA	12	18	FB
VIPR2	0.828	0.017	0.207	0.398	6.83	9.9	0.00339	1.77	LV	CELLTYPE	control_LMNA	12	18	FB
ADAM23	0.827	0.00295	0.0706	0.155	5.37	16.5	0.000269	2.53	LV	CELLTYPE	control_LMNA	12	18	FB
BPHL	0.826	0.000707	0.0248	0.0529	3.9	23	3.03e-05	3.15	LV	CELLTYPE	control_LMNA	12	18	FB
DIP2C	0.826	0.000142	0.267	0.547	7.21	31.2	2.85e-06	3.85	LV	CELLTYPE	control_LMNA	12	18	FB
TM7SF3	0.826	4.68e-05	0.119	0.24	6.08	37.8	5.22e-07	4.33	LV	CELLTYPE	control_LMNA	12	18	FB
RANBP17	0.825	0.000984	0.138	0.296	6.34	21.4	5.11e-05	3.01	LV	CELLTYPE	control_LMNA	12	18	FB
SLC22A15	0.825	0.000757	0.171	0.359	6.64	22.6	3.42e-05	3.12	LV	CELLTYPE	control_LMNA	12	18	FB
TTC21A	0.825	0.00117	0.0241	0.0443	3.79	20.6	6.53e-05	2.93	LV	CELLTYPE	control_LMNA	12	18	FB
BMP2	0.824	0.0356	0.0163	0.0307	3.24	7.52	0.00959	1.45	LV	CELLTYPE	control_LMNA	12	18	FB
C14orf132	0.824	0.00885	0.0129	0.0288	3.04	12.2	0.00135	2.05	LV	CELLTYPE	control_LMNA	12	18	FB
PLEKHA1	0.823	1.17e-05	0.12	0.261	6.15	47.6	5.46e-08	4.93	LV	CELLTYPE	control_LMNA	12	18	FB
SOX13	0.823	0.00231	0.0397	0.0818	4.59	17.5	0.000189	2.64	LV	CELLTYPE	control_LMNA	12	18	FB
LINC00894	0.822	0.000109	0.15	0.322	6.44	32.7	1.89e-06	3.96	LV	CELLTYPE	control_LMNA	12	18	FB
PTK2B	0.822	0.00748	0.017	0.0359	3.37	12.8	0.00106	2.13	LV	CELLTYPE	control_LMNA	12	18	FB
GLRX	0.821	0.0278	0.348	0.588	7.49	8.3	0.00676	1.56	LV	CELLTYPE	control_LMNA	12	18	FB
PAPPA	0.821	0.00852	0.379	0.658	7.58	12.3	0.00127	2.07	LV	CELLTYPE	control_LMNA	12	18	FB
ARNT2	0.82	0.00408	0.0229	0.0438	3.73	15.1	0.000438	2.39	LV	CELLTYPE	control_LMNA	12	18	FB
MERTK	0.82	0.0199	0.0282	0.0535	4.02	9.38	0.00423	1.7	LV	CELLTYPE	control_LMNA	12	18	FB
SESN1	0.819	0.000268	0.254	0.529	7.22	27.7	7.42e-06	3.57	LV	CELLTYPE	control_LMNA	12	18	FB
MTMR12	0.818	0.000267	0.091	0.168	5.59	27.8	7.34e-06	3.57	LV	CELLTYPE	control_LMNA	12	18	FB
XPO1	0.818	3.86e-05	0.192	0.372	6.72	39.1	3.75e-07	4.41	LV	CELLTYPE	control_LMNA	12	18	FB
ZNF337	0.818	0.00264	0.0954	0.15	5.51	16.9	0.000226	2.58	LV	CELLTYPE	control_LMNA	12	18	FB
DGKE	0.817	0.00262	0.048	0.0879	4.73	17	0.000225	2.58	LV	CELLTYPE	control_LMNA	12	18	FB
DUSP19	0.817	0.0139	0.00683	0.0159	2.2	10.6	0.00253	1.86	LV	CELLTYPE	control_LMNA	12	18	FB
PTPN3	0.817	0.00211	0.0234	0.0524	3.87	17.8	0.000167	2.68	LV	CELLTYPE	control_LMNA	12	18	FB
AC012370.2	0.816	0.0187	0.0227	0.0447	3.79	9.58	0.00388	1.73	LV	CELLTYPE	control_LMNA	12	18	FB
LINC01340	0.816	0.0306	0.0174	0.0449	3.5	8.01	0.0077	1.51	LV	CELLTYPE	control_LMNA	12	18	FB
ERCC6	0.813	0.00022	0.0597	0.111	5.01	28.8	5.51e-06	3.66	LV	CELLTYPE	control_LMNA	12	18	FB
UST	0.813	0.00305	0.486	0.991	8.13	16.3	0.000284	2.52	LV	CELLTYPE	control_LMNA	12	18	FB
ANKRD6	0.812	0.000982	0.164	0.343	6.55	21.4	5.02e-05	3.01	LV	CELLTYPE	control_LMNA	12	18	FB
PDZD2	0.812	0.000757	0.776	1.56	8.78	22.6	3.4e-05	3.12	LV	CELLTYPE	control_LMNA	12	18	FB
EPHA3	0.811	0.00485	0.57	1.17	8.28	14.4	0.000562	2.31	LV	CELLTYPE	control_LMNA	12	18	FB
PRKCE	0.81	5.51e-05	0.385	0.834	7.81	36.8	6.56e-07	4.26	LV	CELLTYPE	control_LMNA	12	18	FB
CCDC191	0.809	0.00341	0.054	0.101	4.86	15.8	0.000338	2.47	LV	CELLTYPE	control_LMNA	12	18	FB
SULT1C4	0.809	0.00344	0.0408	0.0845	4.66	15.8	0.000344	2.46	LV	CELLTYPE	control_LMNA	12	18	FB
UBALD2	0.809	0.00733	0.0294	0.0639	4.17	12.8	0.00103	2.13	LV	CELLTYPE	control_LMNA	12	18	FB
HOXB3	0.808	0.0472	0.00679	0.0195	2.4	6.67	0.0142	1.33	LV	CELLTYPE	control_LMNA	12	18	FB
MDFIC	0.808	0.00608	0.13	0.276	6.21	13.5	0.000787	2.22	LV	CELLTYPE	control_LMNA	12	18	FB
SAP30	0.808	0.0332	0.0277	0.0439	3.79	7.73	0.00871	1.48	LV	CELLTYPE	control_LMNA	12	18	FB
AMOTL1	0.807	0.00305	0.243	0.434	6.98	16.3	0.000284	2.52	LV	CELLTYPE	control_LMNA	12	18	FB
SMYD5	0.807	0.00903	0.0108	0.0206	2.66	12.1	0.00138	2.04	LV	CELLTYPE	control_LMNA	12	18	FB
EPC2	0.806	0.000204	0.246	0.47	7.04	29.2	4.83e-06	3.69	LV	CELLTYPE	control_LMNA	12	18	FB
ATL1	0.805	8.91e-05	0.0642	0.125	5.16	34.1	1.32e-06	4.05	LV	CELLTYPE	control_LMNA	12	18	FB
HLX-AS1	0.805	0.0287	0.0489	0.0967	4.84	8.19	0.00709	1.54	LV	CELLTYPE	control_LMNA	12	18	FB
AC104794.2	0.804	0.0106	0.0083	0.0181	2.53	11.5	0.00172	1.97	LV	CELLTYPE	control_LMNA	12	18	FB
FAM13A	0.804	0.000391	0.418	0.935	7.96	25.9	1.27e-05	3.41	LV	CELLTYPE	control_LMNA	12	18	FB
ABLIM3	0.803	0.00431	0.215	0.447	6.94	14.9	0.000479	2.37	LV	CELLTYPE	control_LMNA	12	18	FB
AKAP11	0.803	0.000142	0.0946	0.189	5.69	31.2	2.85e-06	3.85	LV	CELLTYPE	control_LMNA	12	18	FB
ANKRD28	0.803	0.000704	0.206	0.401	6.83	23	3.01e-05	3.15	LV	CELLTYPE	control_LMNA	12	18	FB
DPYSL3	0.802	0.00801	0.251	0.553	7.19	12.5	0.00117	2.1	LV	CELLTYPE	control_LMNA	12	18	FB
ELF1	0.802	0.000794	0.725	1.43	8.66	22.4	3.65e-05	3.1	LV	CELLTYPE	control_LMNA	12	18	FB
NECTIN3	0.802	1.85e-05	0.159	0.314	6.46	44	1.22e-07	4.73	LV	CELLTYPE	control_LMNA	12	18	FB
PTCH1	0.802	0.00356	0.0474	0.0955	4.73	15.6	0.000361	2.45	LV	CELLTYPE	control_LMNA	12	18	FB
LTBP2	0.801	0.0398	0.396	0.861	7.82	7.18	0.0112	1.4	LV	CELLTYPE	control_LMNA	12	18	FB
AC091167.6	0.799	0.00444	0.0131	0.0271	3.03	14.8	0.0005	2.35	LV	CELLTYPE	control_LMNA	12	18	FB
CRADD	0.799	1.35e-05	0.335	0.709	7.6	46.6	6.82e-08	4.87	LV	CELLTYPE	control_LMNA	12	18	FB
ADAMTSL1	0.797	0.0219	0.0663	0.136	5.33	9.09	0.00479	1.66	LV	CELLTYPE	control_LMNA	12	18	FB
CADM1	0.796	0.0382	0.0932	0.302	6.19	7.3	0.0106	1.42	LV	CELLTYPE	control_LMNA	12	18	FB
IVNS1ABP	0.796	0.000143	0.0708	0.139	5.3	31.1	2.92e-06	3.84	LV	CELLTYPE	control_LMNA	12	18	FB
TMEM44	0.796	0.00924	0.0266	0.0495	3.89	12	0.00142	2.03	LV	CELLTYPE	control_LMNA	12	18	FB
CFAP70	0.795	0.0043	0.0263	0.0533	3.97	14.9	0.000476	2.37	LV	CELLTYPE	control_LMNA	12	18	FB
ZNF235	0.794	0.000306	0.122	0.24	6.1	27.1	8.83e-06	3.51	LV	CELLTYPE	control_LMNA	12	18	FB
ZFAT	0.793	0.000208	0.0502	0.0987	4.8	29.1	5.03e-06	3.68	LV	CELLTYPE	control_LMNA	12	18	FB
AC120053.1	0.792	0.0264	0.00809	0.0142	2.32	8.46	0.00629	1.58	LV	CELLTYPE	control_LMNA	12	18	FB
AC106881.1	0.791	0.0294	0.0139	0.0214	2.88	8.12	0.00731	1.53	LV	CELLTYPE	control_LMNA	12	18	FB
HBP1	0.791	0.00142	0.131	0.275	6.25	19.6	9.04e-05	2.85	LV	CELLTYPE	control_LMNA	12	18	FB
NRK	0.791	0.0402	0.321	0.673	7.48	7.14	0.0114	1.4	LV	CELLTYPE	control_LMNA	12	18	FB
RPS6KA6	0.791	0.0279	0.0108	0.0238	2.78	8.29	0.00678	1.55	LV	CELLTYPE	control_LMNA	12	18	FB
ADSS	0.789	0.00454	0.052	0.0879	4.73	14.7	0.000517	2.34	LV	CELLTYPE	control_LMNA	12	18	FB
CCDC92	0.789	0.00266	0.0956	0.177	5.65	16.9	0.000231	2.57	LV	CELLTYPE	control_LMNA	12	18	FB
PITPNM2	0.789	0.00136	0.0436	0.0959	4.72	19.8	8.46e-05	2.87	LV	CELLTYPE	control_LMNA	12	18	FB
AC005332.7	0.786	0.045	0.00882	0.019	2.43	6.8	0.0133	1.35	LV	CELLTYPE	control_LMNA	12	18	FB
TBC1D1	0.785	0.000446	0.0984	0.197	5.78	25.2	1.53e-05	3.35	LV	CELLTYPE	control_LMNA	12	18	FB
CARNMT1	0.784	0.0013	0.0492	0.0957	4.75	20	7.99e-05	2.89	LV	CELLTYPE	control_LMNA	12	18	FB
GPR137C	0.784	0.0164	0.0313	0.0679	4.28	10	0.00319	1.79	LV	CELLTYPE	control_LMNA	12	18	FB
NFYA	0.784	0.00606	0.0259	0.0461	3.8	13.6	0.000783	2.22	LV	CELLTYPE	control_LMNA	12	18	FB
USP54	0.784	0.0158	0.415	0.853	7.91	10.2	0.00302	1.8	LV	CELLTYPE	control_LMNA	12	18	FB
LRMDA	0.783	0.0063	0.383	0.799	7.76	13.4	0.000827	2.2	LV	CELLTYPE	control_LMNA	12	18	FB
ZC3HAV1L	0.783	0.0474	0.0144	0.0226	2.88	6.66	0.0143	1.32	LV	CELLTYPE	control_LMNA	12	18	FB
ARHGAP19-SLIT1	0.782	0.024	0.00591	0.0126	2.05	8.77	0.0055	1.62	LV	CELLTYPE	control_LMNA	12	18	FB
NEDD4	0.782	1.97e-05	0.163	0.323	6.5	43.5	1.34e-07	4.71	LV	CELLTYPE	control_LMNA	12	18	FB
WIPF3	0.782	0.0126	0.0131	0.0269	3	10.9	0.00221	1.9	LV	CELLTYPE	control_LMNA	12	18	FB
AC244517.10	0.781	0.0064	0.0182	0.0348	3.38	13.4	0.000845	2.19	LV	CELLTYPE	control_LMNA	12	18	FB
PTOV1-AS1	0.781	0.00381	0.0162	0.0305	3.22	15.4	0.000397	2.42	LV	CELLTYPE	control_LMNA	12	18	FB
AC107375.1	0.779	0.0109	0.0157	0.0323	3.32	11.4	0.00179	1.96	LV	CELLTYPE	control_LMNA	12	18	FB
FAM102B	0.779	0.0018	0.11	0.213	5.89	18.5	0.000131	2.74	LV	CELLTYPE	control_LMNA	12	18	FB
PRKCH	0.779	0.0145	0.055	0.118	5	10.5	0.00268	1.84	LV	CELLTYPE	control_LMNA	12	18	FB
NOSTRIN	0.778	0.0112	0.0192	0.0386	3.51	11.4	0.00185	1.95	LV	CELLTYPE	control_LMNA	12	18	FB
PAM	0.778	1.65e-05	0.52	1.19	8.31	44.9	9.85e-08	4.78	LV	CELLTYPE	control_LMNA	12	18	FB
AL136382.1	0.777	0.0471	0.01	0.0188	2.64	6.68	0.0142	1.33	LV	CELLTYPE	control_LMNA	12	18	FB
DPH6-DT	0.776	0.0138	0.0854	0.177	5.63	10.6	0.00249	1.86	LV	CELLTYPE	control_LMNA	12	18	FB
ANKRD31	0.775	0.00707	0.00647	0.0146	2.2	13	0.000974	2.15	LV	CELLTYPE	control_LMNA	12	18	FB
IL1RAPL1	0.774	0.012	0.947	1.95	9.06	11.1	0.00205	1.92	LV	CELLTYPE	control_LMNA	12	18	FB
SAP25	0.774	0.0328	0.015	0.0254	3.07	7.77	0.00857	1.48	LV	CELLTYPE	control_LMNA	12	18	FB
DYNC1I1	0.772	0.0438	0.274	0.572	7.33	6.89	0.0128	1.36	LV	CELLTYPE	control_LMNA	12	18	FB
GOLGA8A	0.772	0.027	0.111	0.201	5.86	8.39	0.00649	1.57	LV	CELLTYPE	control_LMNA	12	18	FB
PIK3R1	0.772	0.0228	0.565	1.19	8.35	8.95	0.00509	1.64	LV	CELLTYPE	control_LMNA	12	18	FB
LINC01301	0.771	0.0388	0.0248	0.0401	3.67	7.25	0.0109	1.41	LV	CELLTYPE	control_LMNA	12	18	FB
UBA6-AS1	0.771	0.0142	0.181	0.392	6.72	10.6	0.00258	1.85	LV	CELLTYPE	control_LMNA	12	18	FB
METTL24	0.768	0.0164	0.0178	0.0398	3.5	10	0.0032	1.78	LV	CELLTYPE	control_LMNA	12	18	FB
ARHGEF7	0.767	5.78e-06	0.21	0.43	6.91	52.4	2.03e-08	5.24	LV	CELLTYPE	control_LMNA	12	18	FB
RAB11FIP3	0.766	0.000961	0.127	0.243	6.12	21.5	4.81e-05	3.02	LV	CELLTYPE	control_LMNA	12	18	FB
SYT17	0.766	0.0151	0.0563	0.123	5.11	10.3	0.00281	1.82	LV	CELLTYPE	control_LMNA	12	18	FB
KIAA0586	0.765	6.06e-05	0.13	0.238	6.11	36.3	7.51e-07	4.22	LV	CELLTYPE	control_LMNA	12	18	FB
AC011511.1	0.764	0.0372	0.00987	0.0193	2.64	7.38	0.0102	1.43	LV	CELLTYPE	control_LMNA	12	18	FB
EFCAB6	0.764	0.00129	0.0511	0.11	4.94	20.1	7.77e-05	2.89	LV	CELLTYPE	control_LMNA	12	18	FB
C9orf153	0.763	0.00603	0.0274	0.0558	4.05	13.6	0.000777	2.22	LV	CELLTYPE	control_LMNA	12	18	FB
CRIM1	0.762	0.00576	0.112	0.291	6.19	13.8	0.000721	2.24	LV	CELLTYPE	control_LMNA	12	18	FB
SOCS2	0.762	0.0221	0.0383	0.0694	4.41	9.04	0.00489	1.65	LV	CELLTYPE	control_LMNA	12	18	FB
STS	0.762	0.00188	0.0165	0.0376	3.42	18.3	0.000141	2.73	LV	CELLTYPE	control_LMNA	12	18	FB
CEP290	0.761	4.61e-05	0.125	0.254	6.14	37.9	5.04e-07	4.34	LV	CELLTYPE	control_LMNA	12	18	FB
SPIN1	0.761	3.85e-05	0.206	0.377	6.77	39.2	3.72e-07	4.41	LV	CELLTYPE	control_LMNA	12	18	FB
GEN1	0.76	0.01	0.0373	0.0645	4.29	11.7	0.00159	2	LV	CELLTYPE	control_LMNA	12	18	FB
AL139353.1	0.759	0.000984	0.0343	0.0632	4.23	21.4	5.09e-05	3.01	LV	CELLTYPE	control_LMNA	12	18	FB
AC104389.4	0.758	0.000196	0.0776	0.158	5.49	29.4	4.58e-06	3.71	LV	CELLTYPE	control_LMNA	12	18	FB
AC245060.5	0.758	0.00323	0.024	0.0536	3.92	16.1	0.000311	2.49	LV	CELLTYPE	control_LMNA	12	18	FB
ARHGAP21	0.758	0.000208	0.883	1.8	8.97	29.1	5.03e-06	3.68	LV	CELLTYPE	control_LMNA	12	18	FB
NHS	0.758	0.000673	0.102	0.228	5.96	23.2	2.82e-05	3.17	LV	CELLTYPE	control_LMNA	12	18	FB
SH3YL1	0.758	0.0068	0.0736	0.133	5.27	13.1	0.000916	2.17	LV	CELLTYPE	control_LMNA	12	18	FB
ULK2	0.758	0.000416	0.106	0.196	5.84	25.6	1.38e-05	3.38	LV	CELLTYPE	control_LMNA	12	18	FB
ZFP28	0.758	0.00471	0.0126	0.0237	2.88	14.5	0.000543	2.33	LV	CELLTYPE	control_LMNA	12	18	FB
TANC2	0.757	0.0277	0.323	0.569	7.35	8.32	0.00671	1.56	LV	CELLTYPE	control_LMNA	12	18	FB
GEMIN8	0.756	0.000142	0.0465	0.0953	4.75	31.2	2.84e-06	3.85	LV	CELLTYPE	control_LMNA	12	18	FB
IQGAP2	0.756	0.0082	0.106	0.21	5.9	12.4	0.00121	2.09	LV	CELLTYPE	control_LMNA	12	18	FB
DGKH	0.755	0.000164	0.197	0.402	6.8	30.3	3.61e-06	3.78	LV	CELLTYPE	control_LMNA	12	18	FB
LCA5	0.755	0.00188	0.0412	0.0876	4.59	18.3	0.00014	2.73	LV	CELLTYPE	control_LMNA	12	18	FB
PRKAR2B	0.755	0.0121	0.0142	0.0311	3.19	11.1	0.00207	1.92	LV	CELLTYPE	control_LMNA	12	18	FB
TMEM131L	0.755	0.00025	0.161	0.349	6.6	28.1	6.71e-06	3.6	LV	CELLTYPE	control_LMNA	12	18	FB
AC027682.4	0.754	0.00841	0.0104	0.0211	2.74	12.4	0.00125	2.08	LV	CELLTYPE	control_LMNA	12	18	FB
BICD1	0.752	0.0471	0.389	0.671	7.57	6.68	0.0142	1.33	LV	CELLTYPE	control_LMNA	12	18	FB
KCTD8	0.752	0.0016	0.155	0.315	6.47	19.1	0.000107	2.8	LV	CELLTYPE	control_LMNA	12	18	FB
NBEA	0.752	0.000203	0.25	0.537	7.22	29.3	4.8e-06	3.69	LV	CELLTYPE	control_LMNA	12	18	FB
EFR3A	0.751	1.35e-05	0.166	0.354	6.6	46.4	7.15e-08	4.87	LV	CELLTYPE	control_LMNA	12	18	FB
ZEB1-AS1	0.75	0.000563	0.172	0.339	6.58	24.2	2.13e-05	3.25	LV	CELLTYPE	control_LMNA	12	18	FB
ZNF98	0.75	0.0358	0.0269	0.0521	3.98	7.5	0.00968	1.45	LV	CELLTYPE	control_LMNA	12	18	FB
AL033504.1	0.749	0.0366	0.0243	0.0408	3.73	7.43	0.01	1.44	LV	CELLTYPE	control_LMNA	12	18	FB
PTPRG	0.748	0.0132	3.04	6.13	10.7	10.8	0.00233	1.88	LV	CELLTYPE	control_LMNA	12	18	FB
SHROOM4	0.748	0.00384	0.143	0.247	6.16	15.3	0.000402	2.42	LV	CELLTYPE	control_LMNA	12	18	FB
KAT2B	0.747	0.000983	0.103	0.223	5.95	21.4	5.08e-05	3.01	LV	CELLTYPE	control_LMNA	12	18	FB
NWD1	0.747	0.0393	0.00776	0.0162	2.45	7.21	0.0111	1.41	LV	CELLTYPE	control_LMNA	12	18	FB
DENND1A	0.746	3.12e-05	0.587	1.16	8.36	40.6	2.66e-07	4.51	LV	CELLTYPE	control_LMNA	12	18	FB
GLIS3	0.746	0.00118	1.62	3.09	9.77	20.5	6.69e-05	2.93	LV	CELLTYPE	control_LMNA	12	18	FB
LRRCC1	0.746	0.00639	0.0268	0.0518	3.93	13.4	0.000843	2.19	LV	CELLTYPE	control_LMNA	12	18	FB
MPP6	0.746	0.00626	0.0908	0.167	5.59	13.4	0.000818	2.2	LV	CELLTYPE	control_LMNA	12	18	FB
PRELID2	0.746	0.000982	0.15	0.344	6.54	21.4	5.06e-05	3.01	LV	CELLTYPE	control_LMNA	12	18	FB
PRKX	0.746	0.000716	0.0921	0.189	5.72	22.9	3.1e-05	3.15	LV	CELLTYPE	control_LMNA	12	18	FB
PELI2	0.745	0.006	0.201	0.409	6.83	13.6	0.000768	2.22	LV	CELLTYPE	control_LMNA	12	18	FB
ZNF471	0.744	0.00165	0.0505	0.092	4.78	19	0.000112	2.78	LV	CELLTYPE	control_LMNA	12	18	FB
SEMA6C	0.743	0.00145	0.0136	0.029	3.12	19.5	9.36e-05	2.84	LV	CELLTYPE	control_LMNA	12	18	FB
SLC44A1	0.741	0.000627	0.286	0.61	7.39	23.6	2.51e-05	3.2	LV	CELLTYPE	control_LMNA	12	18	FB
COBLL1	0.74	0.000287	0.213	0.402	6.85	27.4	8.14e-06	3.54	LV	CELLTYPE	control_LMNA	12	18	FB
LINC00632	0.74	0.00429	0.102	0.203	5.87	14.9	0.000474	2.37	LV	CELLTYPE	control_LMNA	12	18	FB
PTPN9	0.74	0.00138	0.322	0.608	7.46	19.8	8.64e-05	2.86	LV	CELLTYPE	control_LMNA	12	18	FB
AC097534.1	0.739	0.0321	0.00861	0.0146	2.4	7.84	0.00829	1.49	LV	CELLTYPE	control_LMNA	12	18	FB
MMP17	0.739	0.0197	0.0114	0.0222	2.85	9.42	0.00416	1.71	LV	CELLTYPE	control_LMNA	12	18	FB
TRIM22	0.739	0.00283	0.149	0.308	6.42	16.6	0.000251	2.55	LV	CELLTYPE	control_LMNA	12	18	FB
DNAAF5	0.737	0.00365	0.0279	0.0466	3.85	15.5	0.000375	2.44	LV	CELLTYPE	control_LMNA	12	18	FB
EXT1	0.737	0.000182	1.45	2.83	9.64	29.7	4.23e-06	3.74	LV	CELLTYPE	control_LMNA	12	18	FB
FLG-AS1	0.737	0.00714	0.119	0.233	6.05	13	0.000988	2.15	LV	CELLTYPE	control_LMNA	12	18	FB
MLLT3	0.737	0.00049	0.234	0.487	7.06	24.8	1.78e-05	3.31	LV	CELLTYPE	control_LMNA	12	18	FB
PHF21B	0.737	0.0203	0.0144	0.0338	3.28	9.32	0.00434	1.69	LV	CELLTYPE	control_LMNA	12	18	FB
PLAGL1	0.737	0.000426	0.683	1.3	8.52	25.5	1.43e-05	3.37	LV	CELLTYPE	control_LMNA	12	18	FB
TBCK	0.737	1.4e-05	0.263	0.532	7.22	46.1	7.53e-08	4.85	LV	CELLTYPE	control_LMNA	12	18	FB
WDR78	0.737	0.000367	0.0589	0.11	5.03	26.2	1.16e-05	3.43	LV	CELLTYPE	control_LMNA	12	18	FB
B3GALNT2	0.735	0.0018	0.101	0.164	5.67	18.5	0.000131	2.74	LV	CELLTYPE	control_LMNA	12	18	FB
ENOX1	0.735	0.0103	0.123	0.251	6.14	11.6	0.00166	1.99	LV	CELLTYPE	control_LMNA	12	18	FB
INTS3	0.735	0.000722	0.0715	0.133	5.28	22.9	3.15e-05	3.14	LV	CELLTYPE	control_LMNA	12	18	FB
ZNF283	0.734	0.00022	0.0267	0.0527	3.95	28.8	5.51e-06	3.66	LV	CELLTYPE	control_LMNA	12	18	FB
AC010636.2	0.733	0.0083	0.0149	0.028	3.13	12.4	0.00123	2.08	LV	CELLTYPE	control_LMNA	12	18	FB
AC105285.1	0.733	0.0154	0.035	0.0755	4.39	10.3	0.0029	1.81	LV	CELLTYPE	control_LMNA	12	18	FB
IPO11	0.733	0.00106	0.0657	0.128	5.19	21	5.76e-05	2.97	LV	CELLTYPE	control_LMNA	12	18	FB
SLX4IP	0.733	0.000186	0.0856	0.179	5.62	29.6	4.34e-06	3.73	LV	CELLTYPE	control_LMNA	12	18	FB
MYO15B	0.732	0.00508	0.0825	0.149	5.48	14.3	0.000601	2.29	LV	CELLTYPE	control_LMNA	12	18	FB
PDCD4	0.732	0.00152	0.141	0.276	6.3	19.3	0.0001	2.82	LV	CELLTYPE	control_LMNA	12	18	FB
SLC25A40	0.732	0.00294	0.0367	0.066	4.31	16.5	0.000267	2.53	LV	CELLTYPE	control_LMNA	12	18	FB
ZFHX3	0.732	0.00602	0.994	1.96	9.12	13.6	0.000774	2.22	LV	CELLTYPE	control_LMNA	12	18	FB
BCKDHB	0.731	0.000855	0.178	0.371	6.68	22.1	4.09e-05	3.07	LV	CELLTYPE	control_LMNA	12	18	FB
FOXP1	0.73	0.00101	0.837	1.83	8.94	21.2	5.33e-05	3	LV	CELLTYPE	control_LMNA	12	18	FB
OSER1-DT	0.73	0.00421	0.0201	0.04	3.57	15	0.00046	2.38	LV	CELLTYPE	control_LMNA	12	18	FB
TET2	0.73	0.000176	0.166	0.294	6.42	29.9	3.97e-06	3.76	LV	CELLTYPE	control_LMNA	12	18	FB
GAS1RR	0.729	0.0128	0.0359	0.0739	4.4	10.9	0.00223	1.89	LV	CELLTYPE	control_LMNA	12	18	FB
MYO1E	0.729	0.00405	0.124	0.244	6.12	15.1	0.000434	2.39	LV	CELLTYPE	control_LMNA	12	18	FB
NECTIN3-AS1	0.729	0.0323	0.0227	0.0466	3.78	7.83	0.00834	1.49	LV	CELLTYPE	control_LMNA	12	18	FB
ABCA3	0.728	0.00769	0.0243	0.052	3.89	12.7	0.0011	2.11	LV	CELLTYPE	control_LMNA	12	18	FB
AC010632.1	0.727	0.0321	0.01	0.0173	2.59	7.85	0.00827	1.49	LV	CELLTYPE	control_LMNA	12	18	FB
AL445250.1	0.727	0.0336	0.406	0.98	8.04	7.7	0.00885	1.47	LV	CELLTYPE	control_LMNA	12	18	FB
ASCC3	0.727	0.00436	0.52	0.985	8.09	14.8	0.000487	2.36	LV	CELLTYPE	control_LMNA	12	18	FB
CD109	0.727	0.0106	0.0378	0.0751	4.44	11.6	0.00172	1.97	LV	CELLTYPE	control_LMNA	12	18	FB
RFTN2	0.727	0.0076	0.36	0.689	7.64	12.7	0.00108	2.12	LV	CELLTYPE	control_LMNA	12	18	FB
RMND5A	0.727	0.00174	0.0806	0.159	5.5	18.7	0.000123	2.76	LV	CELLTYPE	control_LMNA	12	18	FB
SYNE1	0.727	0.000756	0.506	1.01	8.13	22.7	3.36e-05	3.12	LV	CELLTYPE	control_LMNA	12	18	FB
FCHO2	0.726	1.67e-05	0.227	0.443	6.99	44.7	1.02e-07	4.78	LV	CELLTYPE	control_LMNA	12	18	FB
KANK1	0.726	0.000756	0.759	1.5	8.73	22.7	3.37e-05	3.12	LV	CELLTYPE	control_LMNA	12	18	FB
SVEP1	0.726	0.032	0.792	1.82	8.91	7.86	0.00824	1.49	LV	CELLTYPE	control_LMNA	12	18	FB
ABCC5	0.725	0.000221	0.115	0.216	5.96	28.7	5.55e-06	3.66	LV	CELLTYPE	control_LMNA	12	18	FB
GAREM1	0.725	0.000154	0.212	0.428	6.92	30.7	3.26e-06	3.81	LV	CELLTYPE	control_LMNA	12	18	FB
SETD3	0.724	0.000117	0.123	0.22	6.01	32.4	2.06e-06	3.93	LV	CELLTYPE	control_LMNA	12	18	FB
STK24	0.723	0.000627	0.218	0.368	6.77	23.6	2.5e-05	3.2	LV	CELLTYPE	control_LMNA	12	18	FB
AC114763.1	0.722	0.000723	0.0649	0.127	5.22	22.9	3.16e-05	3.14	LV	CELLTYPE	control_LMNA	12	18	FB
ERAP2	0.722	0.031	0.0287	0.0598	4.06	7.96	0.00788	1.51	LV	CELLTYPE	control_LMNA	12	18	FB
GSDME	0.722	0.00363	0.0313	0.0575	4.12	15.6	0.000372	2.44	LV	CELLTYPE	control_LMNA	12	18	FB
MID2	0.722	0.00411	0.0264	0.055	3.92	15.1	0.000444	2.39	LV	CELLTYPE	control_LMNA	12	18	FB
PAPSS1	0.721	0.00127	0.0744	0.151	5.38	20.2	7.56e-05	2.9	LV	CELLTYPE	control_LMNA	12	18	FB
PRIMPOL	0.721	0.000236	0.121	0.227	6.05	28.4	6.16e-06	3.63	LV	CELLTYPE	control_LMNA	12	18	FB
PXDC1	0.721	0.00998	0.098	0.184	5.68	11.8	0.00158	2	LV	CELLTYPE	control_LMNA	12	18	FB
ZNF280D	0.719	1.17e-05	0.13	0.255	6.18	47.6	5.45e-08	4.93	LV	CELLTYPE	control_LMNA	12	18	FB
CPEB2	0.718	0.00628	0.0499	0.09	4.73	13.4	0.000822	2.2	LV	CELLTYPE	control_LMNA	12	18	FB
IGSF10	0.718	0.0298	0.0475	0.0859	4.67	8.09	0.00742	1.53	LV	CELLTYPE	control_LMNA	12	18	FB
MAPK8	0.718	4.52e-06	0.308	0.597	7.42	54.8	1.24e-08	5.34	LV	CELLTYPE	control_LMNA	12	18	FB
TTC39B	0.718	0.000229	0.117	0.222	5.99	28.5	5.89e-06	3.64	LV	CELLTYPE	control_LMNA	12	18	FB
USP51	0.718	0.0416	0.0124	0.0189	2.72	7.04	0.012	1.38	LV	CELLTYPE	control_LMNA	12	18	FB
POLA1	0.717	0.000127	0.131	0.266	6.19	31.8	2.41e-06	3.9	LV	CELLTYPE	control_LMNA	12	18	FB
SPECC1	0.717	0.00255	0.209	0.441	6.94	17.1	0.000215	2.59	LV	CELLTYPE	control_LMNA	12	18	FB
CEP112	0.716	0.00226	0.359	0.676	7.58	17.5	0.000183	2.65	LV	CELLTYPE	control_LMNA	12	18	FB
DZIP1	0.716	0.000143	0.118	0.211	5.95	31.1	2.87e-06	3.85	LV	CELLTYPE	control_LMNA	12	18	FB
MME	0.716	0.0242	0.121	0.248	6.11	8.74	0.00558	1.62	LV	CELLTYPE	control_LMNA	12	18	FB
AC096887.1	0.715	0.0318	0.0174	0.0335	3.37	7.88	0.00816	1.5	LV	CELLTYPE	control_LMNA	12	18	FB
CLASP1	0.714	4.34e-05	0.445	0.872	7.94	38.3	4.61e-07	4.36	LV	CELLTYPE	control_LMNA	12	18	FB
KATNAL1	0.714	0.000237	0.142	0.254	6.22	28.4	6.2e-06	3.63	LV	CELLTYPE	control_LMNA	12	18	FB
SLC38A6	0.714	0.000316	0.0866	0.163	5.55	26.9	9.28e-06	3.5	LV	CELLTYPE	control_LMNA	12	18	FB
SOS2	0.714	7.75e-05	0.422	0.785	7.83	34.8	1.09e-06	4.11	LV	CELLTYPE	control_LMNA	12	18	FB
CMYA5	0.713	0.0158	0.167	0.4	6.74	10.2	0.00302	1.8	LV	CELLTYPE	control_LMNA	12	18	FB
CRYBG3	0.713	0.00551	0.385	0.704	7.67	13.9	0.000675	2.26	LV	CELLTYPE	control_LMNA	12	18	FB
AC139887.2	0.711	0.00205	0.155	0.283	6.35	17.9	0.000161	2.69	LV	CELLTYPE	control_LMNA	12	18	FB
HHIPL1	0.711	0.0413	0.0243	0.0393	3.61	7.06	0.0118	1.38	LV	CELLTYPE	control_LMNA	12	18	FB
KAT6B	0.711	6.3e-05	0.362	0.715	7.67	36	8.15e-07	4.2	LV	CELLTYPE	control_LMNA	12	18	FB
LRRC34	0.711	0.0143	0.0308	0.0585	4.09	10.5	0.00263	1.84	LV	CELLTYPE	control_LMNA	12	18	FB
RASA2	0.711	2.11e-05	0.246	0.479	7.09	42.9	1.54e-07	4.68	LV	CELLTYPE	control_LMNA	12	18	FB
SLAIN2	0.711	5.06e-05	0.179	0.318	6.53	37.4	5.74e-07	4.3	LV	CELLTYPE	control_LMNA	12	18	FB
AC107204.1	0.71	0.0413	0.0386	0.0703	4.34	7.06	0.0118	1.38	LV	CELLTYPE	control_LMNA	12	18	FB
FAM78B	0.71	0.0154	0.0265	0.0525	3.91	10.3	0.00292	1.81	LV	CELLTYPE	control_LMNA	12	18	FB
IL17RD	0.708	0.0125	0.0567	0.108	4.94	11	0.00215	1.9	LV	CELLTYPE	control_LMNA	12	18	FB
SP4	0.708	0.000406	0.0455	0.0925	4.74	25.7	1.34e-05	3.39	LV	CELLTYPE	control_LMNA	12	18	FB
ZNF528	0.707	0.00126	0.032	0.0578	4.14	20.2	7.46e-05	2.9	LV	CELLTYPE	control_LMNA	12	18	FB
HLTF	0.705	0.000797	0.0962	0.181	5.71	22.4	3.67e-05	3.1	LV	CELLTYPE	control_LMNA	12	18	FB
CHST3	0.704	0.00448	0.0335	0.0627	4.23	14.7	0.000508	2.35	LV	CELLTYPE	control_LMNA	12	18	FB
MEF2C-AS1	0.704	0.0228	0.06	0.121	5.09	8.94	0.0051	1.64	LV	CELLTYPE	control_LMNA	12	18	FB
NCOA2	0.704	0.00026	0.639	1.28	8.51	27.9	7.05e-06	3.59	LV	CELLTYPE	control_LMNA	12	18	FB
OGA	0.704	0.000152	0.394	0.797	7.84	30.7	3.21e-06	3.82	LV	CELLTYPE	control_LMNA	12	18	FB
PIK3C3	0.704	7.94e-05	0.18	0.35	6.63	34.7	1.13e-06	4.1	LV	CELLTYPE	control_LMNA	12	18	FB
PYROXD2	0.704	0.0282	0.0118	0.0227	2.8	8.27	0.00687	1.55	LV	CELLTYPE	control_LMNA	12	18	FB
RPS6KA2	0.704	0.049	0.38	0.71	7.65	6.57	0.0149	1.31	LV	CELLTYPE	control_LMNA	12	18	FB
RTTN	0.704	0.000443	0.0919	0.169	5.63	25.3	1.52e-05	3.35	LV	CELLTYPE	control_LMNA	12	18	FB
SIPA1L2	0.704	0.038	0.0372	0.0854	4.52	7.32	0.0105	1.42	LV	CELLTYPE	control_LMNA	12	18	FB
SPOPL	0.703	4.02e-05	0.123	0.236	6.08	38.9	4e-07	4.4	LV	CELLTYPE	control_LMNA	12	18	FB
AL592183.1	0.702	0.0179	0.175	0.354	6.69	9.71	0.00367	1.75	LV	CELLTYPE	control_LMNA	12	18	FB
CAT	0.702	0.00245	0.0874	0.17	5.66	17.2	0.000205	2.61	LV	CELLTYPE	control_LMNA	12	18	FB
CEP120	0.702	0.000316	0.0691	0.133	5.25	27	9.26e-06	3.5	LV	CELLTYPE	control_LMNA	12	18	FB
NLRP1	0.702	0.000806	0.205	0.386	6.8	22.3	3.77e-05	3.09	LV	CELLTYPE	control_LMNA	12	18	FB
RAB40B	0.702	0.00103	0.0248	0.055	3.95	21.1	5.54e-05	2.99	LV	CELLTYPE	control_LMNA	12	18	FB
ABAT	0.701	0.0092	0.0356	0.0689	4.35	12	0.00142	2.04	LV	CELLTYPE	control_LMNA	12	18	FB
CDKL1	0.701	0.029	0.215	0.357	6.76	8.16	0.00718	1.54	LV	CELLTYPE	control_LMNA	12	18	FB
METTL25	0.701	0.000172	0.102	0.196	5.81	30.1	3.85e-06	3.76	LV	CELLTYPE	control_LMNA	12	18	FB
OSBPL9	0.701	0.00196	0.635	1.24	8.48	18.1	0.000151	2.71	LV	CELLTYPE	control_LMNA	12	18	FB
ATG2B	0.7	0.000142	0.144	0.273	6.3	31.2	2.8e-06	3.85	LV	CELLTYPE	control_LMNA	12	18	FB
FGD5	0.699	0.00758	0.088	0.161	5.58	12.7	0.00108	2.12	LV	CELLTYPE	control_LMNA	12	18	FB
PRR5	0.699	0.047	0.00582	0.0132	2.12	6.68	0.0141	1.33	LV	CELLTYPE	control_LMNA	12	18	FB
SMYD3	0.699	6.09e-05	0.845	1.6	8.86	36.2	7.75e-07	4.22	LV	CELLTYPE	control_LMNA	12	18	FB
NIN	0.698	3.03e-05	0.174	0.357	6.63	40.7	2.56e-07	4.52	LV	CELLTYPE	control_LMNA	12	18	FB
ANOS1	0.697	0.0164	0.142	0.298	6.39	10	0.00319	1.79	LV	CELLTYPE	control_LMNA	12	18	FB
DHRS4	0.696	0.00144	0.0264	0.0491	3.91	19.6	9.18e-05	2.84	LV	CELLTYPE	control_LMNA	12	18	FB
EVC	0.696	0.00721	0.0942	0.15	5.51	12.9	0.00101	2.14	LV	CELLTYPE	control_LMNA	12	18	FB
RALGPS2	0.696	0.0118	0.135	0.253	6.19	11.2	0.00199	1.93	LV	CELLTYPE	control_LMNA	12	18	FB
FAIM	0.694	0.00117	0.0338	0.0579	4.18	20.6	6.63e-05	2.93	LV	CELLTYPE	control_LMNA	12	18	FB
USP40	0.694	0.000106	0.166	0.337	6.58	32.8	1.82e-06	3.97	LV	CELLTYPE	control_LMNA	12	18	FB
NCK2	0.693	0.00363	0.139	0.237	6.12	15.6	0.000372	2.44	LV	CELLTYPE	control_LMNA	12	18	FB
ZNF304	0.693	0.0388	0.00947	0.0159	2.46	7.25	0.0109	1.41	LV	CELLTYPE	control_LMNA	12	18	FB
ZNF532	0.693	0.000123	0.228	0.422	6.92	32	2.28e-06	3.91	LV	CELLTYPE	control_LMNA	12	18	FB
LINC00662	0.692	0.000155	0.109	0.211	5.92	30.6	3.34e-06	3.81	LV	CELLTYPE	control_LMNA	12	18	FB
NAB1	0.692	0.00273	0.0913	0.185	5.67	16.8	0.000239	2.56	LV	CELLTYPE	control_LMNA	12	18	FB
PPM1K	0.692	0.00295	0.0981	0.193	5.81	16.5	0.000269	2.53	LV	CELLTYPE	control_LMNA	12	18	FB
ALDH6A1	0.691	0.0216	0.0386	0.0753	4.5	9.13	0.00471	1.67	LV	CELLTYPE	control_LMNA	12	18	FB
ANKS1A	0.69	0.000367	0.238	0.458	7.03	26.2	1.16e-05	3.43	LV	CELLTYPE	control_LMNA	12	18	FB
NR1D2	0.69	0.0378	0.206	0.376	6.76	7.33	0.0105	1.42	LV	CELLTYPE	control_LMNA	12	18	FB
GLS	0.689	0.00591	0.431	0.738	7.73	13.7	0.000748	2.23	LV	CELLTYPE	control_LMNA	12	18	FB
LRRC37B	0.689	6.06e-05	0.0691	0.133	5.27	36.2	7.66e-07	4.22	LV	CELLTYPE	control_LMNA	12	18	FB
RPGR	0.689	0.00708	0.0408	0.0714	4.45	13	0.000975	2.15	LV	CELLTYPE	control_LMNA	12	18	FB
WARS2	0.689	0.000931	0.148	0.266	6.31	21.7	4.58e-05	3.03	LV	CELLTYPE	control_LMNA	12	18	FB
BTRC	0.688	2.6e-05	0.244	0.44	7	41.7	2.06e-07	4.58	LV	CELLTYPE	control_LMNA	12	18	FB
CEP192	0.688	4.04e-05	0.174	0.318	6.53	38.7	4.11e-07	4.39	LV	CELLTYPE	control_LMNA	12	18	FB
EVL	0.688	0.00326	0.183	0.34	6.6	16	0.000316	2.49	LV	CELLTYPE	control_LMNA	12	18	FB
GMDS-DT	0.688	0.000247	0.463	0.886	7.98	28.1	6.59e-06	3.61	LV	CELLTYPE	control_LMNA	12	18	FB
HP1BP3	0.688	0.00036	0.367	0.674	7.6	26.3	1.13e-05	3.44	LV	CELLTYPE	control_LMNA	12	18	FB
TENT4A	0.688	0.00168	0.124	0.211	5.98	18.9	0.000116	2.78	LV	CELLTYPE	control_LMNA	12	18	FB
CDK6	0.686	0.00798	0.0776	0.164	5.5	12.5	0.00116	2.1	LV	CELLTYPE	control_LMNA	12	18	FB
NDUFAF6	0.686	0.00228	0.13	0.229	6.12	17.5	0.000185	2.64	LV	CELLTYPE	control_LMNA	12	18	FB
ZBED5-AS1	0.686	0.017	0.0282	0.0495	3.91	9.91	0.00337	1.77	LV	CELLTYPE	control_LMNA	12	18	FB
GULP1	0.685	0.000692	0.266	0.562	7.27	23.1	2.93e-05	3.16	LV	CELLTYPE	control_LMNA	12	18	FB
MTR	0.685	0.0005	0.264	0.471	7.12	24.7	1.83e-05	3.3	LV	CELLTYPE	control_LMNA	12	18	FB
PACSIN2	0.685	0.000559	0.159	0.293	6.41	24.2	2.1e-05	3.25	LV	CELLTYPE	control_LMNA	12	18	FB
NPIPB5	0.684	0.000984	0.0966	0.188	5.74	21.4	5.12e-05	3.01	LV	CELLTYPE	control_LMNA	12	18	FB
SENP7	0.684	6.06e-05	0.232	0.424	6.94	36.3	7.44e-07	4.22	LV	CELLTYPE	control_LMNA	12	18	FB
FSD1L	0.683	0.000627	0.126	0.238	6.08	23.6	2.51e-05	3.2	LV	CELLTYPE	control_LMNA	12	18	FB
MPDZ	0.683	0.00122	0.305	0.622	7.44	20.3	7.12e-05	2.91	LV	CELLTYPE	control_LMNA	12	18	FB
SLC45A1	0.683	0.0166	0.0178	0.032	3.38	9.99	0.00327	1.78	LV	CELLTYPE	control_LMNA	12	18	FB
TBC1D9	0.683	0.00129	0.0738	0.126	5.25	20	7.86e-05	2.89	LV	CELLTYPE	control_LMNA	12	18	FB
UPRT	0.683	0.0223	0.0206	0.0355	3.46	9.02	0.00493	1.65	LV	CELLTYPE	control_LMNA	12	18	FB
WDR27	0.683	0.00122	0.127	0.239	6.09	20.3	7.1e-05	2.91	LV	CELLTYPE	control_LMNA	12	18	FB
HECA	0.682	0.000656	0.0847	0.142	5.43	23.4	2.71e-05	3.18	LV	CELLTYPE	control_LMNA	12	18	FB
IP6K2	0.682	0.0198	0.274	0.566	7.36	9.39	0.0042	1.7	LV	CELLTYPE	control_LMNA	12	18	FB
CCDC180	0.681	0.0196	0.0259	0.0481	3.86	9.44	0.00413	1.71	LV	CELLTYPE	control_LMNA	12	18	FB
TTC7B	0.681	0.000143	0.15	0.275	6.34	31.1	2.94e-06	3.84	LV	CELLTYPE	control_LMNA	12	18	FB
ESR1	0.679	0.0436	0.318	0.636	7.47	6.91	0.0127	1.36	LV	CELLTYPE	control_LMNA	12	18	FB
GPRASP1	0.679	0.00291	0.0282	0.06	4.11	16.5	0.000262	2.54	LV	CELLTYPE	control_LMNA	12	18	FB
TRAF3IP2-AS1	0.679	0.000208	0.347	0.642	7.54	29.1	5.01e-06	3.68	LV	CELLTYPE	control_LMNA	12	18	FB
ARGLU1	0.678	0.000466	0.885	1.47	8.79	25	1.65e-05	3.33	LV	CELLTYPE	control_LMNA	12	18	FB
DDX60L	0.678	0.0194	0.0715	0.155	5.4	9.47	0.00406	1.71	LV	CELLTYPE	control_LMNA	12	18	FB
DENND6B	0.678	0.0388	0.0137	0.028	3.08	7.25	0.0108	1.41	LV	CELLTYPE	control_LMNA	12	18	FB
PCNX2	0.678	0.00576	0.119	0.242	6.07	13.8	0.000719	2.24	LV	CELLTYPE	control_LMNA	12	18	FB
DOCK1	0.677	0.000108	0.746	1.38	8.62	32.8	1.85e-06	3.97	LV	CELLTYPE	control_LMNA	12	18	FB
KDM1A	0.677	0.00221	0.12	0.201	5.91	17.6	0.000178	2.66	LV	CELLTYPE	control_LMNA	12	18	FB
MSH2	0.677	0.00103	0.0573	0.108	4.99	21.1	5.51e-05	2.99	LV	CELLTYPE	control_LMNA	12	18	FB
BICC1	0.676	0.00661	3.03	6.22	10.8	13.2	0.000883	2.18	LV	CELLTYPE	control_LMNA	12	18	FB
LINC02580	0.676	0.0351	0.0257	0.0522	4.01	7.56	0.0094	1.46	LV	CELLTYPE	control_LMNA	12	18	FB
TMEM50B	0.676	0.000722	0.128	0.256	6.22	22.9	3.15e-05	3.14	LV	CELLTYPE	control_LMNA	12	18	FB
LINC00886	0.675	0.0017	0.0736	0.13	5.29	18.8	0.000118	2.77	LV	CELLTYPE	control_LMNA	12	18	FB
MAP3K4	0.675	0.000673	0.202	0.358	6.71	23.2	2.82e-05	3.17	LV	CELLTYPE	control_LMNA	12	18	FB
TTC12	0.675	0.00323	0.0637	0.123	5.13	16.1	0.00031	2.49	LV	CELLTYPE	control_LMNA	12	18	FB
LINC00630	0.674	0.00986	0.0534	0.0935	4.79	11.8	0.00156	2.01	LV	CELLTYPE	control_LMNA	12	18	FB
C2orf92	0.673	0.00278	0.0467	0.0808	4.61	16.7	0.000244	2.56	LV	CELLTYPE	control_LMNA	12	18	FB
JHY	0.673	0.00196	0.0346	0.0609	4.25	18.1	0.00015	2.71	LV	CELLTYPE	control_LMNA	12	18	FB
MAP3K3	0.673	0.00115	0.183	0.339	6.65	20.7	6.41e-05	2.94	LV	CELLTYPE	control_LMNA	12	18	FB
MIOS	0.672	0.00308	0.0679	0.114	5.1	16.2	0.000291	2.51	LV	CELLTYPE	control_LMNA	12	18	FB
SLK	0.671	0.000121	0.14	0.251	6.2	32.1	2.23e-06	3.92	LV	CELLTYPE	control_LMNA	12	18	FB
SMC6	0.671	0.000599	0.15	0.265	6.29	23.9	2.33e-05	3.22	LV	CELLTYPE	control_LMNA	12	18	FB
BABAM2	0.67	9.91e-06	0.361	0.72	7.68	48.8	4.22e-08	5	LV	CELLTYPE	control_LMNA	12	18	FB
SLC43A1	0.67	0.00859	0.0301	0.0617	4.16	12.3	0.00129	2.07	LV	CELLTYPE	control_LMNA	12	18	FB
DAAM2	0.669	0.0242	0.095	0.185	5.77	8.74	0.00556	1.62	LV	CELLTYPE	control_LMNA	12	18	FB
ECHDC2	0.669	0.00122	0.789	1.6	8.87	20.4	7.09e-05	2.91	LV	CELLTYPE	control_LMNA	12	18	FB
FAXDC2	0.669	0.00535	0.184	0.374	6.77	14.1	0.000647	2.27	LV	CELLTYPE	control_LMNA	12	18	FB
SSH1	0.669	0.0327	0.183	0.287	6.42	7.79	0.0085	1.49	LV	CELLTYPE	control_LMNA	12	18	FB
ELP1	0.668	0.00022	0.0717	0.136	5.3	28.8	5.5e-06	3.66	LV	CELLTYPE	control_LMNA	12	18	FB
ITPR1	0.668	0.0245	0.747	1.34	8.59	8.71	0.00565	1.61	LV	CELLTYPE	control_LMNA	12	18	FB
AFDN	0.667	0.00042	0.336	0.627	7.49	25.5	1.41e-05	3.38	LV	CELLTYPE	control_LMNA	12	18	FB
LRIG3	0.667	0.00659	0.0805	0.155	5.47	13.3	0.000878	2.18	LV	CELLTYPE	control_LMNA	12	18	FB
CDYL	0.666	0.000757	0.218	0.381	6.79	22.7	3.38e-05	3.12	LV	CELLTYPE	control_LMNA	12	18	FB
ENKD1	0.666	0.0162	0.0143	0.0237	2.97	10.1	0.00314	1.79	LV	CELLTYPE	control_LMNA	12	18	FB
HPS3	0.666	0.0018	0.094	0.191	5.77	18.5	0.00013	2.75	LV	CELLTYPE	control_LMNA	12	18	FB
TNS3	0.665	0.0365	0.176	0.332	6.58	7.43	0.00999	1.44	LV	CELLTYPE	control_LMNA	12	18	FB
CDK14	0.664	0.000565	0.817	1.5	8.75	24.1	2.14e-05	3.25	LV	CELLTYPE	control_LMNA	12	18	FB
IDS	0.664	0.0123	0.0473	0.117	4.93	11	0.00211	1.91	LV	CELLTYPE	control_LMNA	12	18	FB
ZNF442	0.664	0.0317	0.00901	0.0141	2.4	7.9	0.00809	1.5	LV	CELLTYPE	control_LMNA	12	18	FB
PROSER2	0.663	0.0142	0.023	0.0421	3.7	10.5	0.0026	1.85	LV	CELLTYPE	control_LMNA	12	18	FB
CSNK1G3	0.662	0.000527	0.161	0.288	6.38	24.5	1.94e-05	3.28	LV	CELLTYPE	control_LMNA	12	18	FB
PODN	0.662	0.00787	0.218	0.447	6.99	12.6	0.00114	2.1	LV	CELLTYPE	control_LMNA	12	18	FB
ARID1B	0.661	0.000268	1.5	2.82	9.68	27.7	7.45e-06	3.57	LV	CELLTYPE	control_LMNA	12	18	FB
CASC2	0.661	0.00286	0.0393	0.0754	4.47	16.6	0.000255	2.54	LV	CELLTYPE	control_LMNA	12	18	FB
RFX3	0.661	0.000267	0.273	0.527	7.22	27.7	7.36e-06	3.57	LV	CELLTYPE	control_LMNA	12	18	FB
AC020928.1	0.66	3.49e-05	0.0721	0.134	5.32	39.7	3.24e-07	4.46	LV	CELLTYPE	control_LMNA	12	18	FB
CRACR2A	0.66	0.0108	0.0341	0.0527	4.08	11.5	0.00176	1.97	LV	CELLTYPE	control_LMNA	12	18	FB
MKL1	0.66	0.00826	0.824	1.33	8.68	12.4	0.00122	2.08	LV	CELLTYPE	control_LMNA	12	18	FB
NAALADL2	0.66	3.75e-05	1.6	3.07	9.78	39.3	3.57e-07	4.43	LV	CELLTYPE	control_LMNA	12	18	FB
SMARCAL1	0.66	6.3e-05	0.0709	0.129	5.26	36	8.13e-07	4.2	LV	CELLTYPE	control_LMNA	12	18	FB
RBPMS	0.659	0.00192	0.591	1.15	8.4	18.2	0.000146	2.72	LV	CELLTYPE	control_LMNA	12	18	FB
ENTPD3-AS1	0.658	0.00984	0.0628	0.108	5.04	11.8	0.00155	2.01	LV	CELLTYPE	control_LMNA	12	18	FB
GOLGB1	0.658	0.000992	0.412	0.704	7.72	21.3	5.21e-05	3	LV	CELLTYPE	control_LMNA	12	18	FB
TRIM23	0.658	0.00262	0.0942	0.162	5.61	17	0.000225	2.58	LV	CELLTYPE	control_LMNA	12	18	FB
BDH2	0.657	0.023	0.0587	0.0917	4.87	8.92	0.00515	1.64	LV	CELLTYPE	control_LMNA	12	18	FB
FHIT	0.657	0.00183	0.404	0.855	7.89	18.4	0.000135	2.74	LV	CELLTYPE	control_LMNA	12	18	FB
FSTL1	0.657	0.00413	0.54	1.16	8.3	15	0.000448	2.38	LV	CELLTYPE	control_LMNA	12	18	FB
NME5	0.657	0.0322	0.0139	0.025	3	7.83	0.00833	1.49	LV	CELLTYPE	control_LMNA	12	18	FB
PDS5A	0.657	0.000156	0.48	0.852	7.98	30.5	3.41e-06	3.81	LV	CELLTYPE	control_LMNA	12	18	FB
SYNE2	0.657	0.00808	0.0839	0.16	5.57	12.5	0.00118	2.09	LV	CELLTYPE	control_LMNA	12	18	FB
INTU	0.656	0.000573	0.109	0.192	5.85	24.1	2.18e-05	3.24	LV	CELLTYPE	control_LMNA	12	18	FB
PHACTR1	0.656	0.000269	0.144	0.294	6.4	27.7	7.54e-06	3.57	LV	CELLTYPE	control_LMNA	12	18	FB
YTHDC1	0.656	0.00096	0.165	0.294	6.43	21.6	4.8e-05	3.02	LV	CELLTYPE	control_LMNA	12	18	FB
AL021368.2	0.655	0.00487	0.0239	0.0494	3.84	14.4	0.000568	2.31	LV	CELLTYPE	control_LMNA	12	18	FB
CPED1	0.655	0.00936	0.258	0.559	7.25	12	0.00145	2.03	LV	CELLTYPE	control_LMNA	12	18	FB
FOXO1	0.655	0.0263	1.28	2.43	9.47	8.48	0.00623	1.58	LV	CELLTYPE	control_LMNA	12	18	FB
CRTC2	0.654	0.00849	0.0286	0.0523	4.03	12.3	0.00127	2.07	LV	CELLTYPE	control_LMNA	12	18	FB
CASTOR2	0.653	0.0119	0.0434	0.0749	4.56	11.2	0.00202	1.92	LV	CELLTYPE	control_LMNA	12	18	FB
DST	0.653	0.000193	1.29	2.56	9.48	29.5	4.5e-06	3.71	LV	CELLTYPE	control_LMNA	12	18	FB
QSER1	0.653	7.7e-05	0.138	0.25	6.18	34.9	1.07e-06	4.11	LV	CELLTYPE	control_LMNA	12	18	FB
KIF13A	0.652	0.000214	0.498	0.979	8.11	28.9	5.27e-06	3.67	LV	CELLTYPE	control_LMNA	12	18	FB
MAP4K3	0.652	0.000337	0.506	0.972	8.13	26.6	1.02e-05	3.47	LV	CELLTYPE	control_LMNA	12	18	FB
MYO9A	0.652	2.02e-05	0.621	1.19	8.42	43.3	1.4e-07	4.7	LV	CELLTYPE	control_LMNA	12	18	FB
PEAK1	0.652	0.00121	0.647	1.23	8.44	20.4	7e-05	2.92	LV	CELLTYPE	control_LMNA	12	18	FB
SKP2	0.652	0.0101	0.0159	0.0307	3.2	11.7	0.00162	1.99	LV	CELLTYPE	control_LMNA	12	18	FB
DOK6	0.651	0.0016	0.24	0.459	7.02	19.1	0.000107	2.8	LV	CELLTYPE	control_LMNA	12	18	FB
ETV5	0.651	0.00173	0.0631	0.118	5.14	18.7	0.000122	2.76	LV	CELLTYPE	control_LMNA	12	18	FB
ITPR3	0.651	0.00387	0.087	0.166	5.59	15.3	0.000406	2.41	LV	CELLTYPE	control_LMNA	12	18	FB
LHFPL2	0.651	0.0217	0.366	0.531	7.37	9.11	0.00474	1.66	LV	CELLTYPE	control_LMNA	12	18	FB
RBMS3	0.651	0.00807	1.17	2.48	9.43	12.5	0.00118	2.09	LV	CELLTYPE	control_LMNA	12	18	FB
TAPT1	0.651	0.000627	0.0936	0.176	5.68	23.6	2.5e-05	3.2	LV	CELLTYPE	control_LMNA	12	18	FB
IMMP2L	0.65	0.00815	1.34	2.62	9.53	12.5	0.0012	2.09	LV	CELLTYPE	control_LMNA	12	18	FB
PIP4K2A	0.65	0.00288	0.275	0.56	7.3	16.6	0.000259	2.54	LV	CELLTYPE	control_LMNA	12	18	FB
SIRT5	0.65	0.000575	0.0346	0.0664	4.31	24	2.21e-05	3.24	LV	CELLTYPE	control_LMNA	12	18	FB
MGMT	0.649	0.00137	0.176	0.33	6.56	19.8	8.52e-05	2.86	LV	CELLTYPE	control_LMNA	12	18	FB
ZC3H12B	0.649	0.00167	0.0941	0.178	5.71	18.9	0.000115	2.78	LV	CELLTYPE	control_LMNA	12	18	FB
AF117829.1	0.648	0.00843	0.318	0.555	7.33	12.3	0.00125	2.07	LV	CELLTYPE	control_LMNA	12	18	FB
AUH	0.647	0.000147	0.232	0.469	7.06	30.9	3.04e-06	3.83	LV	CELLTYPE	control_LMNA	12	18	FB
PHC1	0.647	0.000756	0.0426	0.0806	4.56	22.7	3.36e-05	3.12	LV	CELLTYPE	control_LMNA	12	18	FB
SUCLG2-AS1	0.647	0.00613	0.122	0.224	6.06	13.5	0.000796	2.21	LV	CELLTYPE	control_LMNA	12	18	FB
ADGRA3	0.646	0.00856	0.106	0.202	5.81	12.3	0.00128	2.07	LV	CELLTYPE	control_LMNA	12	18	FB
BOD1L1	0.646	0.0132	0.296	0.435	7.09	10.8	0.00234	1.88	LV	CELLTYPE	control_LMNA	12	18	FB
ARRDC2	0.645	0.0252	0.0598	0.109	5.05	8.62	0.00588	1.6	LV	CELLTYPE	control_LMNA	12	18	FB
KCTD18	0.645	0.00271	0.0308	0.0564	4.09	16.8	0.000237	2.57	LV	CELLTYPE	control_LMNA	12	18	FB
KLF8	0.645	0.0029	0.0343	0.0667	4.29	16.5	0.000262	2.54	LV	CELLTYPE	control_LMNA	12	18	FB
LAMA2	0.645	0.0287	16.7	32.2	13.2	8.2	0.00708	1.54	LV	CELLTYPE	control_LMNA	12	18	FB
SLC46A3	0.645	0.0212	0.0918	0.155	5.57	9.19	0.00459	1.67	LV	CELLTYPE	control_LMNA	12	18	FB
ZBTB20	0.645	0.00138	4.8	9.49	11.4	19.8	8.65e-05	2.86	LV	CELLTYPE	control_LMNA	12	18	FB
CCDC30	0.644	0.001	0.0656	0.129	5.22	21.2	5.3e-05	3	LV	CELLTYPE	control_LMNA	12	18	FB
CDC14A	0.644	0.00196	0.141	0.256	6.24	18.1	0.00015	2.71	LV	CELLTYPE	control_LMNA	12	18	FB
FMR1	0.644	0.000639	0.0625	0.12	5.12	23.5	2.61e-05	3.19	LV	CELLTYPE	control_LMNA	12	18	FB
AADAT	0.643	0.0214	0.0214	0.0367	3.53	9.15	0.00466	1.67	LV	CELLTYPE	control_LMNA	12	18	FB
BNIP3L	0.643	0.00188	0.68	1.32	8.61	18.3	0.00014	2.73	LV	CELLTYPE	control_LMNA	12	18	FB
C1QTNF3-AMACR	0.643	0.00612	0.0955	0.197	5.75	13.5	0.000794	2.21	LV	CELLTYPE	control_LMNA	12	18	FB
EZH1	0.643	0.00245	0.169	0.307	6.52	17.2	0.000205	2.61	LV	CELLTYPE	control_LMNA	12	18	FB
KIAA1109	0.643	9.09e-05	0.312	0.565	7.36	33.9	1.38e-06	4.04	LV	CELLTYPE	control_LMNA	12	18	FB
LMO7-AS1	0.643	0.0388	0.0356	0.0526	4.13	7.25	0.0108	1.41	LV	CELLTYPE	control_LMNA	12	18	FB
SHC2	0.643	0.0108	0.0444	0.0837	4.62	11.5	0.00176	1.97	LV	CELLTYPE	control_LMNA	12	18	FB
TMEM56-RWDD3	0.643	0.00318	0.034	0.0575	4.2	16.1	0.000303	2.5	LV	CELLTYPE	control_LMNA	12	18	FB
APAF1	0.642	0.00124	0.0794	0.128	5.31	20.3	7.29e-05	2.91	LV	CELLTYPE	control_LMNA	12	18	FB
BEND7	0.642	0.00236	0.0774	0.133	5.34	17.4	0.000194	2.63	LV	CELLTYPE	control_LMNA	12	18	FB
DICER1	0.642	0.00102	0.391	0.681	7.64	21.2	5.42e-05	2.99	LV	CELLTYPE	control_LMNA	12	18	FB
FBXO42	0.642	0.0157	0.372	0.689	7.69	10.2	0.00299	1.8	LV	CELLTYPE	control_LMNA	12	18	FB
PIGZ	0.642	0.00385	0.0398	0.0705	4.44	15.3	0.000404	2.41	LV	CELLTYPE	control_LMNA	12	18	FB
AC006299.1	0.641	0.0433	0.0115	0.0247	2.94	6.93	0.0126	1.36	LV	CELLTYPE	control_LMNA	12	18	FB
GTDC1	0.641	0.000264	0.303	0.624	7.44	27.8	7.22e-06	3.58	LV	CELLTYPE	control_LMNA	12	18	FB
ZNF780B	0.641	5.46e-05	0.107	0.202	5.87	36.9	6.44e-07	4.26	LV	CELLTYPE	control_LMNA	12	18	FB
AC231533.1	0.64	0.0227	0.0135	0.0252	3.02	8.97	0.00505	1.64	LV	CELLTYPE	control_LMNA	12	18	FB
MTM1	0.64	0.00015	0.0687	0.122	5.19	30.8	3.13e-06	3.82	LV	CELLTYPE	control_LMNA	12	18	FB
SLC35D1	0.64	0.000917	0.101	0.173	5.72	21.8	4.46e-05	3.04	LV	CELLTYPE	control_LMNA	12	18	FB
ZNF439	0.64	0.00709	0.0375	0.0657	4.34	13	0.000978	2.15	LV	CELLTYPE	control_LMNA	12	18	FB
HDAC2-AS2	0.639	0.0299	0.0174	0.0352	3.42	8.08	0.00747	1.52	LV	CELLTYPE	control_LMNA	12	18	FB
STK38	0.639	0.00186	0.215	0.386	6.85	18.4	0.000138	2.73	LV	CELLTYPE	control_LMNA	12	18	FB
DZIP3	0.638	0.00183	0.1	0.186	5.78	18.4	0.000134	2.74	LV	CELLTYPE	control_LMNA	12	18	FB
SUCO	0.638	0.000531	0.117	0.2	5.89	24.4	1.97e-05	3.27	LV	CELLTYPE	control_LMNA	12	18	FB
EVI5	0.637	0.00167	0.722	1.17	8.45	18.9	0.000115	2.78	LV	CELLTYPE	control_LMNA	12	18	FB
RAD51B	0.637	0.00393	0.358	0.672	7.59	15.3	0.000415	2.41	LV	CELLTYPE	control_LMNA	12	18	FB
ZNF407	0.636	0.00291	0.306	0.544	7.29	16.5	0.000263	2.54	LV	CELLTYPE	control_LMNA	12	18	FB
CELF2	0.635	0.00318	2.11	4.24	10.2	16.1	0.000304	2.5	LV	CELLTYPE	control_LMNA	12	18	FB
DHX58	0.635	0.0393	0.0119	0.0248	2.92	7.21	0.0111	1.41	LV	CELLTYPE	control_LMNA	12	18	FB
GPR137B	0.635	0.000685	0.0672	0.13	5.25	23.2	2.89e-05	3.16	LV	CELLTYPE	control_LMNA	12	18	FB
CEP97	0.634	0.00603	0.0406	0.0683	4.4	13.6	0.000778	2.22	LV	CELLTYPE	control_LMNA	12	18	FB
LINC01266	0.634	0.044	0.0437	0.0889	4.7	6.87	0.0129	1.36	LV	CELLTYPE	control_LMNA	12	18	FB
RGL1	0.634	0.00326	0.164	0.323	6.51	16	0.000316	2.49	LV	CELLTYPE	control_LMNA	12	18	FB
RNF130	0.634	4.02e-05	0.194	0.372	6.75	38.8	4.03e-07	4.4	LV	CELLTYPE	control_LMNA	12	18	FB
CACNA1C	0.633	0.0111	0.587	1.22	8.4	11.4	0.00182	1.96	LV	CELLTYPE	control_LMNA	12	18	FB
RORA	0.633	0.00471	4.82	9.4	11.4	14.5	0.000545	2.33	LV	CELLTYPE	control_LMNA	12	18	FB
UBE2Q2	0.633	0.00047	0.168	0.268	6.37	25	1.67e-05	3.33	LV	CELLTYPE	control_LMNA	12	18	FB
AC009812.1	0.632	0.04	0.00789	0.0143	2.23	7.16	0.0113	1.4	LV	CELLTYPE	control_LMNA	12	18	FB
ATF7IP	0.632	0.000722	0.353	0.626	7.52	22.9	3.15e-05	3.14	LV	CELLTYPE	control_LMNA	12	18	FB
GALNT7	0.631	0.00308	0.249	0.462	7.05	16.3	0.000289	2.51	LV	CELLTYPE	control_LMNA	12	18	FB
GATAD1	0.631	0.0306	0.123	0.181	5.84	8.01	0.0077	1.51	LV	CELLTYPE	control_LMNA	12	18	FB
MIS18BP1	0.631	0.00692	0.181	0.307	6.54	13.1	0.000944	2.16	LV	CELLTYPE	control_LMNA	12	18	FB
PARD3	0.631	0.000117	1.04	1.95	9.14	32.3	2.08e-06	3.93	LV	CELLTYPE	control_LMNA	12	18	FB
TRMT1L	0.631	0.000982	0.0463	0.0941	4.75	21.4	5.03e-05	3.01	LV	CELLTYPE	control_LMNA	12	18	FB
USP12	0.63	0.00435	0.159	0.255	6.28	14.8	0.000485	2.36	LV	CELLTYPE	control_LMNA	12	18	FB
MCC	0.629	0.0162	0.344	0.706	7.58	10.1	0.00314	1.79	LV	CELLTYPE	control_LMNA	12	18	FB
TPP2	0.629	0.00106	0.148	0.27	6.3	21	5.71e-05	2.98	LV	CELLTYPE	control_LMNA	12	18	FB
AC132872.1	0.628	0.0262	0.0149	0.0258	3.07	8.5	0.00619	1.58	LV	CELLTYPE	control_LMNA	12	18	FB
ALDH7A1	0.628	0.00415	0.142	0.239	6.2	15	0.000453	2.38	LV	CELLTYPE	control_LMNA	12	18	FB
DOPEY1	0.628	0.00121	0.204	0.345	6.69	20.4	7.01e-05	2.92	LV	CELLTYPE	control_LMNA	12	18	FB
KLC1	0.628	0.000181	0.2	0.362	6.73	29.8	4.14e-06	3.74	LV	CELLTYPE	control_LMNA	12	18	FB
TMEM8B	0.628	0.00594	0.0169	0.0329	3.32	13.7	0.000754	2.23	LV	CELLTYPE	control_LMNA	12	18	FB
DENND4C	0.627	0.00015	0.53	0.93	8.12	30.8	3.15e-06	3.82	LV	CELLTYPE	control_LMNA	12	18	FB
DMGDH	0.627	0.014	0.0735	0.126	5.25	10.6	0.00253	1.85	LV	CELLTYPE	control_LMNA	12	18	FB
DOCK11	0.627	7.97e-05	0.14	0.277	6.33	34.6	1.15e-06	4.1	LV	CELLTYPE	control_LMNA	12	18	FB
TRAF5	0.626	0.0143	0.0555	0.0883	4.78	10.5	0.00261	1.85	LV	CELLTYPE	control_LMNA	12	18	FB
ZRANB1	0.626	0.000124	0.0935	0.167	5.63	31.9	2.33e-06	3.91	LV	CELLTYPE	control_LMNA	12	18	FB
BBS2	0.625	0.000716	0.0736	0.141	5.36	22.9	3.1e-05	3.15	LV	CELLTYPE	control_LMNA	12	18	FB
SCFD2	0.625	0.0274	0.373	0.602	7.49	8.34	0.00664	1.56	LV	CELLTYPE	control_LMNA	12	18	FB
FAM111A	0.624	0.000932	0.0606	0.113	5.05	21.7	4.6e-05	3.03	LV	CELLTYPE	control_LMNA	12	18	FB
PDGFD	0.624	0.00549	1.46	3	9.73	14	0.000672	2.26	LV	CELLTYPE	control_LMNA	12	18	FB
TAB3	0.624	0.000307	0.043	0.0779	4.55	27.1	8.92e-06	3.51	LV	CELLTYPE	control_LMNA	12	18	FB
ADD3	0.622	0.00275	0.928	1.78	8.99	16.8	0.000242	2.56	LV	CELLTYPE	control_LMNA	12	18	FB
DDX17	0.622	0.000337	0.989	1.84	9.05	26.7	1.01e-05	3.47	LV	CELLTYPE	control_LMNA	12	18	FB
MAN1A1	0.622	0.0197	0.455	0.887	7.99	9.42	0.00416	1.71	LV	CELLTYPE	control_LMNA	12	18	FB
NEO1	0.622	0.00124	0.13	0.252	6.19	20.3	7.24e-05	2.91	LV	CELLTYPE	control_LMNA	12	18	FB
PPIL6	0.622	0.0126	0.0425	0.0683	4.47	11	0.00218	1.9	LV	CELLTYPE	control_LMNA	12	18	FB
UGGT2	0.622	0.016	0.748	1.34	8.62	10.1	0.00309	1.79	LV	CELLTYPE	control_LMNA	12	18	FB
WDFY2	0.622	0.00237	0.27	0.533	7.29	17.4	0.000196	2.62	LV	CELLTYPE	control_LMNA	12	18	FB
LINC00882	0.621	0.0176	0.287	0.5	7.21	9.78	0.00356	1.75	LV	CELLTYPE	control_LMNA	12	18	FB
RMDN2	0.621	0.00104	0.113	0.191	5.85	21.1	5.62e-05	2.98	LV	CELLTYPE	control_LMNA	12	18	FB
SUPT3H	0.621	0.000963	0.277	0.499	7.18	21.5	4.85e-05	3.02	LV	CELLTYPE	control_LMNA	12	18	FB
UVSSA	0.621	0.0377	0.112	0.177	5.75	7.34	0.0104	1.42	LV	CELLTYPE	control_LMNA	12	18	FB
ZNF470	0.621	0.0158	0.0114	0.0221	2.78	10.2	0.00304	1.8	LV	CELLTYPE	control_LMNA	12	18	FB
BMP2K	0.62	0.000409	0.157	0.28	6.36	25.7	1.35e-05	3.39	LV	CELLTYPE	control_LMNA	12	18	FB
DHX40	0.62	0.000437	0.0586	0.106	5	25.4	1.48e-05	3.36	LV	CELLTYPE	control_LMNA	12	18	FB
FBF1	0.62	0.00696	0.0418	0.063	4.39	13.1	0.000952	2.16	LV	CELLTYPE	control_LMNA	12	18	FB
IRS1	0.62	0.000997	0.118	0.244	6.09	21.3	5.25e-05	3	LV	CELLTYPE	control_LMNA	12	18	FB
RAB11FIP2	0.62	0.00723	0.0969	0.167	5.6	12.9	0.00101	2.14	LV	CELLTYPE	control_LMNA	12	18	FB
CSGALNACT2	0.619	0.0015	0.138	0.222	6.09	19.4	9.84e-05	2.82	LV	CELLTYPE	control_LMNA	12	18	FB
PARP4	0.619	0.00058	0.193	0.329	6.62	24	2.24e-05	3.24	LV	CELLTYPE	control_LMNA	12	18	FB
RBMS1	0.619	0.00347	1.88	3.27	9.91	15.7	0.000347	2.46	LV	CELLTYPE	control_LMNA	12	18	FB
RIMKLB	0.619	0.00117	0.148	0.309	6.48	20.6	6.55e-05	2.93	LV	CELLTYPE	control_LMNA	12	18	FB
SEC31B	0.619	0.00807	0.0232	0.0432	3.72	12.5	0.00118	2.09	LV	CELLTYPE	control_LMNA	12	18	FB
ZFP90	0.619	0.00324	0.0979	0.152	5.57	16	0.000314	2.49	LV	CELLTYPE	control_LMNA	12	18	FB
AP002495.2	0.618	0.00172	0.0745	0.128	5.28	18.8	0.00012	2.76	LV	CELLTYPE	control_LMNA	12	18	FB
CTBP2	0.618	0.00414	0.336	0.532	7.36	15	0.000451	2.38	LV	CELLTYPE	control_LMNA	12	18	FB
FAM208A	0.618	0.000566	0.159	0.275	6.36	24.1	2.15e-05	3.25	LV	CELLTYPE	control_LMNA	12	18	FB
SVIL	0.618	0.00524	0.901	1.61	8.89	14.1	0.00063	2.28	LV	CELLTYPE	control_LMNA	12	18	FB
UBN2	0.618	0.000766	0.158	0.289	6.4	22.6	3.47e-05	3.12	LV	CELLTYPE	control_LMNA	12	18	FB
PRKAR1B	0.617	0.0104	0.0304	0.0632	4.26	11.6	0.00167	1.98	LV	CELLTYPE	control_LMNA	12	18	FB
YPEL2	0.617	0.00678	0.179	0.338	6.63	13.2	0.000911	2.17	LV	CELLTYPE	control_LMNA	12	18	FB
ZNF236	0.617	0.00096	0.105	0.173	5.71	21.6	4.79e-05	3.02	LV	CELLTYPE	control_LMNA	12	18	FB
AL136164.2	0.616	0.0388	0.015	0.0282	3.1	7.25	0.0108	1.41	LV	CELLTYPE	control_LMNA	12	18	FB
IKZF2	0.616	0.0291	0.0491	0.0998	4.79	8.16	0.00721	1.54	LV	CELLTYPE	control_LMNA	12	18	FB
IQUB	0.615	0.0485	0.00959	0.0156	2.47	6.59	0.0147	1.31	LV	CELLTYPE	control_LMNA	12	18	FB
LCAT	0.615	0.00398	0.0432	0.0876	4.69	15.2	0.000422	2.4	LV	CELLTYPE	control_LMNA	12	18	FB
SKI	0.614	0.022	0.167	0.297	6.46	9.07	0.00483	1.66	LV	CELLTYPE	control_LMNA	12	18	FB
WDR48	0.614	0.000105	0.0777	0.151	5.48	33	1.74e-06	3.98	LV	CELLTYPE	control_LMNA	12	18	FB
AC040934.1	0.613	0.027	0.0297	0.0476	3.93	8.39	0.0065	1.57	LV	CELLTYPE	control_LMNA	12	18	FB
ZNF133	0.613	0.00128	0.059	0.105	4.96	20.1	7.7e-05	2.89	LV	CELLTYPE	control_LMNA	12	18	FB
CCNY	0.612	0.00128	0.479	0.814	7.91	20.1	7.64e-05	2.89	LV	CELLTYPE	control_LMNA	12	18	FB
DLD	0.612	0.0311	0.206	0.328	6.68	7.95	0.0079	1.51	LV	CELLTYPE	control_LMNA	12	18	FB
SLC39A10	0.612	0.00042	0.103	0.193	5.82	25.5	1.4e-05	3.38	LV	CELLTYPE	control_LMNA	12	18	FB
DERA	0.609	0.000446	0.16	0.285	6.4	25.2	1.53e-05	3.35	LV	CELLTYPE	control_LMNA	12	18	FB
GALC	0.609	0.00231	0.0507	0.0959	4.8	17.5	0.000189	2.64	LV	CELLTYPE	control_LMNA	12	18	FB
HEATR6	0.609	0.00164	0.0269	0.0499	3.91	19	0.000112	2.78	LV	CELLTYPE	control_LMNA	12	18	FB
KIF3C	0.609	0.0434	0.0177	0.0334	3.38	6.92	0.0126	1.36	LV	CELLTYPE	control_LMNA	12	18	FB
MAP4K5	0.609	0.000635	0.298	0.526	7.27	23.6	2.55e-05	3.2	LV	CELLTYPE	control_LMNA	12	18	FB
ZMYND11	0.609	0.000806	0.253	0.433	7.01	22.3	3.78e-05	3.09	LV	CELLTYPE	control_LMNA	12	18	FB
AC016831.7	0.608	0.00524	1.74	3.32	9.94	14.1	0.00063	2.28	LV	CELLTYPE	control_LMNA	12	18	FB
ANTXR2	0.608	0.0116	0.397	0.812	7.84	11.2	0.00194	1.94	LV	CELLTYPE	control_LMNA	12	18	FB
OTUD7A	0.608	0.00176	0.204	0.37	6.76	18.6	0.000126	2.75	LV	CELLTYPE	control_LMNA	12	18	FB
PPP2R1B	0.608	0.00258	0.066	0.114	5.12	17	0.000219	2.59	LV	CELLTYPE	control_LMNA	12	18	FB
AL117336.3	0.607	0.0164	0.0514	0.0829	4.69	10	0.00319	1.79	LV	CELLTYPE	control_LMNA	12	18	FB
DOK5	0.607	0.0187	0.109	0.224	5.97	9.59	0.00387	1.73	LV	CELLTYPE	control_LMNA	12	18	FB
NBPF9	0.607	0.00122	0.0936	0.167	5.64	20.3	7.11e-05	2.91	LV	CELLTYPE	control_LMNA	12	18	FB
RERE	0.607	0.000102	0.924	1.65	8.94	33.2	1.64e-06	3.99	LV	CELLTYPE	control_LMNA	12	18	FB
SLC25A27	0.607	0.0212	0.13	0.232	6.11	9.18	0.00461	1.67	LV	CELLTYPE	control_LMNA	12	18	FB
CEP95	0.606	0.00145	0.161	0.268	6.35	19.5	9.33e-05	2.84	LV	CELLTYPE	control_LMNA	12	18	FB
CREBRF	0.606	0.00215	0.186	0.362	6.71	17.7	0.000171	2.67	LV	CELLTYPE	control_LMNA	12	18	FB
TESK1	0.606	0.0326	0.0157	0.029	3.17	7.8	0.00845	1.49	LV	CELLTYPE	control_LMNA	12	18	FB
TDRD7	0.605	0.00573	0.0507	0.0861	4.7	13.8	0.000713	2.24	LV	CELLTYPE	control_LMNA	12	18	FB
CDH13	0.604	0.0362	0.112	0.252	6.17	7.46	0.00985	1.44	LV	CELLTYPE	control_LMNA	12	18	FB
NDC80	0.604	0.031	0.0146	0.0262	3.07	7.96	0.00786	1.51	LV	CELLTYPE	control_LMNA	12	18	FB
SHROOM1	0.604	0.0052	0.0287	0.0502	3.96	14.2	0.000623	2.28	LV	CELLTYPE	control_LMNA	12	18	FB
CCDC28A	0.603	0.0134	0.0695	0.127	5.28	10.8	0.00238	1.87	LV	CELLTYPE	control_LMNA	12	18	FB
DROSHA	0.603	0.000372	0.0988	0.176	5.72	26.1	1.19e-05	3.43	LV	CELLTYPE	control_LMNA	12	18	FB
MIPOL1	0.603	0.000965	0.28	0.496	7.2	21.5	4.87e-05	3.02	LV	CELLTYPE	control_LMNA	12	18	FB
SFXN5	0.603	0.00875	0.0656	0.114	5.09	12.2	0.00132	2.06	LV	CELLTYPE	control_LMNA	12	18	FB
MAFK	0.602	0.0219	0.0376	0.0737	4.49	9.09	0.00479	1.66	LV	CELLTYPE	control_LMNA	12	18	FB
SRBD1	0.602	0.00442	0.166	0.289	6.41	14.8	0.000498	2.35	LV	CELLTYPE	control_LMNA	12	18	FB
STIM1	0.602	0.000123	0.228	0.427	6.96	32	2.3e-06	3.91	LV	CELLTYPE	control_LMNA	12	18	FB
ZNF737	0.602	0.0284	0.0446	0.0737	4.5	8.24	0.00696	1.55	LV	CELLTYPE	control_LMNA	12	18	FB
ANKS1B	0.601	0.0139	0.707	1.13	8.43	10.6	0.00251	1.86	LV	CELLTYPE	control_LMNA	12	18	FB
AXIN1	0.601	0.00404	0.041	0.0676	4.4	15.2	0.000431	2.39	LV	CELLTYPE	control_LMNA	12	18	FB
BRI3BP	0.601	0.0334	0.0143	0.0242	3.01	7.72	0.00877	1.48	LV	CELLTYPE	control_LMNA	12	18	FB
INTS7	0.601	0.00908	0.0691	0.118	5.15	12.1	0.00139	2.04	LV	CELLTYPE	control_LMNA	12	18	FB
NEK7	0.601	0.000702	0.335	0.618	7.48	23.1	2.98e-05	3.15	LV	CELLTYPE	control_LMNA	12	18	FB
PTPRM	0.601	0.00109	0.544	1.03	8.21	20.9	5.92e-05	2.96	LV	CELLTYPE	control_LMNA	12	18	FB
TBC1D5	0.601	9.09e-05	0.929	1.68	8.94	33.9	1.38e-06	4.04	LV	CELLTYPE	control_LMNA	12	18	FB
TDP1	0.601	0.0288	0.0184	0.0297	3.27	8.19	0.00711	1.54	LV	CELLTYPE	control_LMNA	12	18	FB
CAPN10	0.6	0.0234	0.0298	0.0463	3.91	8.85	0.0053	1.63	LV	CELLTYPE	control_LMNA	12	18	FB
NPHP1	0.6	0.0044	0.0419	0.0738	4.51	14.8	0.000494	2.36	LV	CELLTYPE	control_LMNA	12	18	FB
C9orf3	0.599	0.000237	0.676	1.23	8.48	28.3	6.23e-06	3.62	LV	CELLTYPE	control_LMNA	12	18	FB
JAK1	0.599	0.000806	0.296	0.53	7.29	22.3	3.76e-05	3.09	LV	CELLTYPE	control_LMNA	12	18	FB
ZNF441	0.599	0.00763	0.0315	0.0524	4.04	12.7	0.00109	2.12	LV	CELLTYPE	control_LMNA	12	18	FB
ANK3	0.598	0.0068	0.196	0.398	6.82	13.1	0.000917	2.17	LV	CELLTYPE	control_LMNA	12	18	FB
JAM3	0.598	0.000441	0.137	0.247	6.17	25.3	1.5e-05	3.36	LV	CELLTYPE	control_LMNA	12	18	FB
LEMD3	0.598	0.00423	0.109	0.193	5.82	14.9	0.000465	2.37	LV	CELLTYPE	control_LMNA	12	18	FB
TAF4	0.598	0.0278	0.0406	0.0712	4.42	8.31	0.00674	1.56	LV	CELLTYPE	control_LMNA	12	18	FB
ZNF618	0.598	0.0112	0.134	0.235	6.11	11.3	0.00187	1.95	LV	CELLTYPE	control_LMNA	12	18	FB
ANXA5	0.597	0.0153	0.352	0.65	7.58	10.3	0.00287	1.82	LV	CELLTYPE	control_LMNA	12	18	FB
FBXW8	0.597	0.00341	0.176	0.277	6.4	15.8	0.00034	2.47	LV	CELLTYPE	control_LMNA	12	18	FB
KBTBD12	0.597	0.0299	0.0269	0.0516	3.98	8.07	0.00749	1.52	LV	CELLTYPE	control_LMNA	12	18	FB
SPIRE1	0.597	0.00574	0.209	0.333	6.69	13.8	0.000715	2.24	LV	CELLTYPE	control_LMNA	12	18	FB
ANAPC4	0.596	0.000142	0.0942	0.166	5.64	31.2	2.84e-06	3.85	LV	CELLTYPE	control_LMNA	12	18	FB
ESYT2	0.596	0.00323	0.534	0.932	8.11	16	0.000312	2.49	LV	CELLTYPE	control_LMNA	12	18	FB
HDX	0.595	0.0041	0.0859	0.139	5.45	15.1	0.000443	2.39	LV	CELLTYPE	control_LMNA	12	18	FB
HTT	0.595	0.000659	0.202	0.357	6.72	23.3	2.74e-05	3.18	LV	CELLTYPE	control_LMNA	12	18	FB
SHE	0.595	0.0145	0.0148	0.0259	3.08	10.5	0.00268	1.84	LV	CELLTYPE	control_LMNA	12	18	FB
ARMC2	0.594	0.000984	0.0907	0.162	5.61	21.4	5.12e-05	3.01	LV	CELLTYPE	control_LMNA	12	18	FB
CRYGS	0.594	0.0212	0.0159	0.0307	3.21	9.19	0.0046	1.67	LV	CELLTYPE	control_LMNA	12	18	FB
MPHOSPH6	0.594	0.00735	0.0397	0.0587	4.28	12.8	0.00103	2.13	LV	CELLTYPE	control_LMNA	12	18	FB
TBC1D9B	0.594	0.000456	0.0775	0.132	5.35	25.1	1.58e-05	3.34	LV	CELLTYPE	control_LMNA	12	18	FB
AL589843.1	0.593	0.033	0.0308	0.054	4.1	7.75	0.00863	1.48	LV	CELLTYPE	control_LMNA	12	18	FB
FBXO38	0.593	0.00136	0.146	0.255	6.28	19.8	8.43e-05	2.87	LV	CELLTYPE	control_LMNA	12	18	FB
HERPUD2	0.593	0.000169	0.137	0.238	6.17	30.1	3.78e-06	3.77	LV	CELLTYPE	control_LMNA	12	18	FB
KIAA0825	0.593	0.00131	0.21	0.372	6.79	20	8.07e-05	2.88	LV	CELLTYPE	control_LMNA	12	18	FB
TOR1AIP1	0.593	0.000934	0.137	0.239	6.18	21.7	4.62e-05	3.03	LV	CELLTYPE	control_LMNA	12	18	FB
ABCC9	0.592	0.0258	0.131	0.272	6.26	8.54	0.00609	1.59	LV	CELLTYPE	control_LMNA	12	18	FB
AC007681.1	0.592	0.0356	0.0279	0.0528	3.96	7.51	0.00964	1.45	LV	CELLTYPE	control_LMNA	12	18	FB
AGPS	0.592	0.00137	0.179	0.299	6.48	19.8	8.51e-05	2.86	LV	CELLTYPE	control_LMNA	12	18	FB
NADK2	0.591	0.00205	0.0629	0.109	5.03	17.9	0.000161	2.69	LV	CELLTYPE	control_LMNA	12	18	FB
PRDM11	0.591	0.00917	0.0409	0.074	4.49	12	0.00141	2.04	LV	CELLTYPE	control_LMNA	12	18	FB
POLE	0.59	0.00145	0.0386	0.0683	4.39	19.5	9.37e-05	2.84	LV	CELLTYPE	control_LMNA	12	18	FB
CNIH3	0.589	0.000749	0.0831	0.146	5.47	22.7	3.31e-05	3.13	LV	CELLTYPE	control_LMNA	12	18	FB
FAAH2	0.589	0.0411	0.0231	0.0383	3.65	7.08	0.0117	1.39	LV	CELLTYPE	control_LMNA	12	18	FB
TLN2	0.589	0.01	0.537	0.896	8.08	11.7	0.0016	2	LV	CELLTYPE	control_LMNA	12	18	FB
FUT8	0.588	0.00262	0.246	0.431	6.99	17	0.000225	2.58	LV	CELLTYPE	control_LMNA	12	18	FB
KCTD1	0.588	0.000982	0.066	0.123	5.2	21.4	5e-05	3.01	LV	CELLTYPE	control_LMNA	12	18	FB
LMF1	0.588	0.00137	0.083	0.154	5.5	19.8	8.55e-05	2.86	LV	CELLTYPE	control_LMNA	12	18	FB
CEP83	0.587	0.00254	0.149	0.254	6.25	17.1	0.000215	2.59	LV	CELLTYPE	control_LMNA	12	18	FB
FARS2	0.587	0.00055	0.342	0.6	7.46	24.3	2.06e-05	3.26	LV	CELLTYPE	control_LMNA	12	18	FB
ITGB5	0.587	0.0063	0.252	0.448	7.02	13.4	0.000827	2.2	LV	CELLTYPE	control_LMNA	12	18	FB
MYH10	0.587	0.0196	0.236	0.405	6.9	9.44	0.00412	1.71	LV	CELLTYPE	control_LMNA	12	18	FB
SPATA6	0.587	0.00209	1.09	1.89	9.16	17.9	0.000164	2.68	LV	CELLTYPE	control_LMNA	12	18	FB
WDFY3	0.587	0.000806	0.566	0.997	8.19	22.3	3.77e-05	3.09	LV	CELLTYPE	control_LMNA	12	18	FB
ATXN1	0.586	0.00196	0.458	0.806	7.9	18.1	0.00015	2.71	LV	CELLTYPE	control_LMNA	12	18	FB
CCDC93	0.586	0.000599	0.0968	0.176	5.71	23.9	2.33e-05	3.22	LV	CELLTYPE	control_LMNA	12	18	FB
MSS51	0.586	0.00677	0.0264	0.0443	3.8	13.2	0.000909	2.17	LV	CELLTYPE	control_LMNA	12	18	FB
RPE	0.586	0.0157	0.0672	0.101	5	10.2	0.00299	1.8	LV	CELLTYPE	control_LMNA	12	18	FB
SOX5	0.586	0.0311	0.964	1.85	9.07	7.95	0.0079	1.51	LV	CELLTYPE	control_LMNA	12	18	FB
CASK	0.585	0.00026	0.367	0.643	7.57	27.9	7.09e-06	3.58	LV	CELLTYPE	control_LMNA	12	18	FB
MTMR10	0.585	0.0016	0.0686	0.117	5.15	19.1	0.000108	2.8	LV	CELLTYPE	control_LMNA	12	18	FB
CENPC	0.584	0.00126	0.302	0.519	7.29	20.2	7.43e-05	2.9	LV	CELLTYPE	control_LMNA	12	18	FB
MACF1	0.584	0.00139	0.803	1.36	8.66	19.7	8.74e-05	2.86	LV	CELLTYPE	control_LMNA	12	18	FB
TXNL4A	0.584	0.0146	0.0869	0.132	5.37	10.4	0.0027	1.83	LV	CELLTYPE	control_LMNA	12	18	FB
AC124312.1	0.583	0.00548	0.122	0.235	6.08	14	0.00067	2.26	LV	CELLTYPE	control_LMNA	12	18	FB
ANKRA2	0.583	0.00396	0.0793	0.147	5.52	15.2	0.000418	2.4	LV	CELLTYPE	control_LMNA	12	18	FB
NAF1	0.583	0.0134	0.07	0.111	5.1	10.7	0.00239	1.87	LV	CELLTYPE	control_LMNA	12	18	FB
NEK3	0.583	0.00237	0.0747	0.119	5.24	17.4	0.000195	2.63	LV	CELLTYPE	control_LMNA	12	18	FB
TTLL7	0.583	0.00519	0.295	0.501	7.26	14.2	0.000621	2.28	LV	CELLTYPE	control_LMNA	12	18	FB
USP46	0.583	0.00888	0.122	0.204	5.95	12.2	0.00135	2.05	LV	CELLTYPE	control_LMNA	12	18	FB
WASF2	0.583	0.000121	0.383	0.688	7.69	32.1	2.22e-06	3.92	LV	CELLTYPE	control_LMNA	12	18	FB
FEM1C	0.582	0.0197	0.0405	0.0646	4.34	9.42	0.00416	1.71	LV	CELLTYPE	control_LMNA	12	18	FB
HYKK	0.582	0.0328	0.0171	0.0308	3.27	7.77	0.00858	1.48	LV	CELLTYPE	control_LMNA	12	18	FB
AL157392.5	0.581	0.0165	0.0591	0.0866	4.8	10	0.00322	1.78	LV	CELLTYPE	control_LMNA	12	18	FB
KDM6A	0.581	0.0026	0.335	0.598	7.49	17	0.000222	2.58	LV	CELLTYPE	control_LMNA	12	18	FB
KNTC1	0.581	0.00943	0.0254	0.0398	3.71	12	0.00146	2.03	LV	CELLTYPE	control_LMNA	12	18	FB
IKZF5	0.58	0.00236	0.0436	0.075	4.53	17.4	0.000194	2.63	LV	CELLTYPE	control_LMNA	12	18	FB
PLA2R1	0.58	0.00622	0.154	0.275	6.35	13.5	0.000812	2.21	LV	CELLTYPE	control_LMNA	12	18	FB
PLGRKT	0.58	0.000936	0.0428	0.0758	4.53	21.7	4.63e-05	3.03	LV	CELLTYPE	control_LMNA	12	18	FB
TTC39C	0.58	0.00983	0.126	0.232	6.12	11.8	0.00155	2.01	LV	CELLTYPE	control_LMNA	12	18	FB
OGT	0.579	0.000312	0.374	0.641	7.6	27	9.11e-06	3.51	LV	CELLTYPE	control_LMNA	12	18	FB
FAM85B	0.578	0.0267	0.145	0.247	6.23	8.43	0.00639	1.57	LV	CELLTYPE	control_LMNA	12	18	FB
PCSK5	0.578	0.0212	0.329	0.624	7.49	9.19	0.00459	1.67	LV	CELLTYPE	control_LMNA	12	18	FB
UNC13B	0.578	0.000447	0.132	0.227	6.11	25.2	1.54e-05	3.35	LV	CELLTYPE	control_LMNA	12	18	FB
ANKRD10	0.577	0.00636	0.674	1.07	8.35	13.4	0.000837	2.2	LV	CELLTYPE	control_LMNA	12	18	FB
CEP44	0.577	0.00205	0.0806	0.134	5.35	17.9	0.00016	2.69	LV	CELLTYPE	control_LMNA	12	18	FB
TRAF3IP1	0.577	0.00517	0.0673	0.108	5.08	14.2	0.000618	2.29	LV	CELLTYPE	control_LMNA	12	18	FB
APPL2	0.576	0.000254	0.211	0.348	6.76	28	6.88e-06	3.59	LV	CELLTYPE	control_LMNA	12	18	FB
CHD6	0.576	0.000997	0.3	0.532	7.3	21.3	5.26e-05	3	LV	CELLTYPE	control_LMNA	12	18	FB
MAGI2	0.576	0.00155	1.01	1.92	9.12	19.2	0.000103	2.81	LV	CELLTYPE	control_LMNA	12	18	FB
WWC2	0.576	0.0016	0.305	0.531	7.3	19.1	0.000108	2.8	LV	CELLTYPE	control_LMNA	12	18	FB
ZNF347	0.576	0.0041	0.0446	0.0729	4.52	15.1	0.000442	2.39	LV	CELLTYPE	control_LMNA	12	18	FB
FCHSD2	0.575	0.00739	0.704	1.3	8.59	12.8	0.00104	2.13	LV	CELLTYPE	control_LMNA	12	18	FB
SLC12A6	0.575	0.00301	0.0827	0.144	5.46	16.4	0.000279	2.52	LV	CELLTYPE	control_LMNA	12	18	FB
ZNF516	0.575	0.00089	0.114	0.209	5.94	21.9	4.31e-05	3.05	LV	CELLTYPE	control_LMNA	12	18	FB
UBE2E2	0.574	0.000252	1.2	2.2	9.32	28	6.79e-06	3.6	LV	CELLTYPE	control_LMNA	12	18	FB
WASL	0.574	0.00271	0.137	0.235	6.13	16.8	0.000237	2.57	LV	CELLTYPE	control_LMNA	12	18	FB
CACHD1	0.573	0.032	0.165	0.333	6.54	7.85	0.00825	1.49	LV	CELLTYPE	control_LMNA	12	18	FB
MRPS31	0.573	0.00064	0.0958	0.164	5.65	23.5	2.63e-05	3.19	LV	CELLTYPE	control_LMNA	12	18	FB
PACRGL	0.573	0.000357	0.12	0.205	5.95	26.3	1.11e-05	3.45	LV	CELLTYPE	control_LMNA	12	18	FB
AL357153.2	0.572	0.00866	0.0718	0.129	5.25	12.2	0.0013	2.06	LV	CELLTYPE	control_LMNA	12	18	FB
KLF3	0.572	0.0109	0.223	0.316	6.69	11.5	0.00178	1.96	LV	CELLTYPE	control_LMNA	12	18	FB
KLHL24	0.572	0.0109	0.208	0.42	6.95	11.5	0.00178	1.96	LV	CELLTYPE	control_LMNA	12	18	FB
NCK1-DT	0.572	0.0443	0.0164	0.0242	3.1	6.86	0.013	1.35	LV	CELLTYPE	control_LMNA	12	18	FB
PABPC1L	0.572	0.023	0.0293	0.0492	3.96	8.92	0.00515	1.64	LV	CELLTYPE	control_LMNA	12	18	FB
LHFPL6	0.571	0.0107	2.17	3.91	10.2	11.5	0.00174	1.97	LV	CELLTYPE	control_LMNA	12	18	FB
MBNL3	0.571	0.00848	0.086	0.159	5.57	12.3	0.00126	2.07	LV	CELLTYPE	control_LMNA	12	18	FB
RABEP1	0.571	0.00126	0.303	0.513	7.29	20.2	7.44e-05	2.9	LV	CELLTYPE	control_LMNA	12	18	FB
ZNF827	0.571	0.0257	0.0863	0.146	5.46	8.56	0.00603	1.59	LV	CELLTYPE	control_LMNA	12	18	FB
DDX31	0.57	0.00687	0.0659	0.108	5.07	13.1	0.000932	2.16	LV	CELLTYPE	control_LMNA	12	18	FB
MYCBP2	0.57	0.00516	0.781	1.33	8.63	14.2	0.000614	2.29	LV	CELLTYPE	control_LMNA	12	18	FB
TACC1	0.57	0.0315	0.926	1.56	8.91	7.91	0.00804	1.5	LV	CELLTYPE	control_LMNA	12	18	FB
TSC22D2	0.57	0.00466	0.163	0.292	6.4	14.6	0.000536	2.33	LV	CELLTYPE	control_LMNA	12	18	FB
GUF1	0.569	0.0105	0.0449	0.0695	4.48	11.6	0.0017	1.98	LV	CELLTYPE	control_LMNA	12	18	FB
TIAM1	0.568	0.0443	0.237	0.408	6.92	6.85	0.013	1.35	LV	CELLTYPE	control_LMNA	12	18	FB
ZNF510	0.568	0.00373	0.037	0.0588	4.26	15.5	0.000387	2.43	LV	CELLTYPE	control_LMNA	12	18	FB
AKAP13	0.567	0.00187	2.04	3.62	10.1	18.4	0.000138	2.73	LV	CELLTYPE	control_LMNA	12	18	FB
DSCC1	0.567	0.0269	0.03	0.045	3.89	8.4	0.00648	1.57	LV	CELLTYPE	control_LMNA	12	18	FB
KDM4B	0.567	0.0233	0.217	0.338	6.74	8.87	0.00527	1.63	LV	CELLTYPE	control_LMNA	12	18	FB
LAS1L	0.567	0.00408	0.0278	0.0458	3.92	15.1	0.000439	2.39	LV	CELLTYPE	control_LMNA	12	18	FB
LURAP1L	0.567	0.0419	0.065	0.128	5.18	7.02	0.0121	1.38	LV	CELLTYPE	control_LMNA	12	18	FB
ALKBH8	0.566	0.0319	0.0351	0.0616	4.23	7.87	0.0082	1.5	LV	CELLTYPE	control_LMNA	12	18	FB
C1orf21	0.566	0.0112	0.711	1.23	8.54	11.4	0.00186	1.95	LV	CELLTYPE	control_LMNA	12	18	FB
FBXL20	0.566	0.00287	0.328	0.605	7.5	16.6	0.000258	2.54	LV	CELLTYPE	control_LMNA	12	18	FB
MBTPS1	0.566	0.00246	0.152	0.245	6.24	17.2	0.000206	2.61	LV	CELLTYPE	control_LMNA	12	18	FB
MSANTD2	0.566	0.00126	0.0948	0.155	5.58	20.2	7.53e-05	2.9	LV	CELLTYPE	control_LMNA	12	18	FB
STARD5	0.566	0.0317	0.0234	0.0393	3.68	7.89	0.00813	1.5	LV	CELLTYPE	control_LMNA	12	18	FB
FMNL3	0.565	0.026	0.202	0.339	6.65	8.51	0.00616	1.58	LV	CELLTYPE	control_LMNA	12	18	FB
NT5DC3	0.565	0.0471	0.0685	0.108	5.06	6.68	0.0142	1.33	LV	CELLTYPE	control_LMNA	12	18	FB
PAXIP1-AS2	0.565	0.00306	0.039	0.0671	4.38	16.3	0.000286	2.51	LV	CELLTYPE	control_LMNA	12	18	FB
ZNF678	0.565	0.00301	0.0881	0.149	5.48	16.4	0.000277	2.52	LV	CELLTYPE	control_LMNA	12	18	FB
ACADSB	0.564	0.00517	0.0419	0.0791	4.57	14.2	0.000617	2.29	LV	CELLTYPE	control_LMNA	12	18	FB
LENG8	0.564	0.000749	0.256	0.416	7.01	22.7	3.31e-05	3.13	LV	CELLTYPE	control_LMNA	12	18	FB
PGR	0.564	0.0119	0.114	0.205	5.93	11.2	0.00202	1.92	LV	CELLTYPE	control_LMNA	12	18	FB
SLC1A4	0.564	0.0407	0.0273	0.042	3.78	7.1	0.0116	1.39	LV	CELLTYPE	control_LMNA	12	18	FB
STK36	0.564	0.0197	0.0227	0.0387	3.63	9.42	0.00416	1.71	LV	CELLTYPE	control_LMNA	12	18	FB
TP53INP1	0.564	0.0256	0.0327	0.0614	4.21	8.57	0.006	1.59	LV	CELLTYPE	control_LMNA	12	18	FB
SNX30	0.563	0.00723	0.03	0.0581	4.11	12.9	0.00101	2.14	LV	CELLTYPE	control_LMNA	12	18	FB
OSBPL8	0.562	0.00027	0.317	0.588	7.43	27.6	7.6e-06	3.57	LV	CELLTYPE	control_LMNA	12	18	FB
TSC22D1	0.562	0.00188	0.165	0.307	6.52	18.3	0.00014	2.73	LV	CELLTYPE	control_LMNA	12	18	FB
WDR35	0.561	0.00184	0.121	0.203	5.95	18.4	0.000135	2.74	LV	CELLTYPE	control_LMNA	12	18	FB
RCBTB2	0.56	0.00276	0.107	0.186	5.81	16.8	0.000242	2.56	LV	CELLTYPE	control_LMNA	12	18	FB
C21orf62-AS1	0.559	0.00899	0.0596	0.108	5.05	12.1	0.00137	2.05	LV	CELLTYPE	control_LMNA	12	18	FB
NCBP3	0.559	0.00412	0.1	0.147	5.57	15.1	0.000447	2.38	LV	CELLTYPE	control_LMNA	12	18	FB
RUFY3	0.559	0.000711	0.469	0.824	7.93	23	3.05e-05	3.15	LV	CELLTYPE	control_LMNA	12	18	FB
USP24	0.559	0.000236	0.242	0.432	7	28.4	6.12e-06	3.63	LV	CELLTYPE	control_LMNA	12	18	FB
FLI1	0.558	0.00503	0.0992	0.187	5.75	14.3	0.000593	2.3	LV	CELLTYPE	control_LMNA	12	18	FB
ZNF263	0.558	0.0106	0.0777	0.14	5.45	11.5	0.00172	1.97	LV	CELLTYPE	control_LMNA	12	18	FB
TNIK	0.557	0.0295	0.234	0.396	6.94	8.11	0.00735	1.53	LV	CELLTYPE	control_LMNA	12	18	FB
B3GLCT	0.556	0.022	0.0901	0.16	5.61	9.07	0.00483	1.66	LV	CELLTYPE	control_LMNA	12	18	FB
IFT140	0.556	0.0287	0.164	0.233	6.27	8.2	0.00706	1.54	LV	CELLTYPE	control_LMNA	12	18	FB
KIDINS220	0.556	0.000236	0.265	0.491	7.18	28.4	6.15e-06	3.63	LV	CELLTYPE	control_LMNA	12	18	FB
NBPF12	0.556	0.00298	0.106	0.176	5.77	16.4	0.000273	2.53	LV	CELLTYPE	control_LMNA	12	18	FB
RYBP	0.556	0.00614	0.0845	0.142	5.44	13.5	0.000798	2.21	LV	CELLTYPE	control_LMNA	12	18	FB
ATXN7	0.555	0.00383	0.0373	0.0612	4.28	15.4	0.0004	2.42	LV	CELLTYPE	control_LMNA	12	18	FB
PCDH9	0.555	0.0183	2	3.68	10.1	9.65	0.00376	1.74	LV	CELLTYPE	control_LMNA	12	18	FB
EXOC6	0.554	0.0018	0.0839	0.152	5.49	18.5	0.00013	2.75	LV	CELLTYPE	control_LMNA	12	18	FB
MXD4	0.554	0.00828	0.0894	0.153	5.54	12.4	0.00122	2.08	LV	CELLTYPE	control_LMNA	12	18	FB
PPP2R2A	0.554	0.000596	0.244	0.445	7.04	23.9	2.31e-05	3.22	LV	CELLTYPE	control_LMNA	12	18	FB
ZNF577	0.554	0.00121	0.0625	0.114	5.11	20.4	7.01e-05	2.92	LV	CELLTYPE	control_LMNA	12	18	FB
ACOT7	0.553	0.0255	0.0161	0.0293	3.2	8.59	0.00596	1.59	LV	CELLTYPE	control_LMNA	12	18	FB
PPP4R1	0.553	0.00348	0.187	0.279	6.48	15.7	0.000349	2.46	LV	CELLTYPE	control_LMNA	12	18	FB
ZNF420	0.553	0.0102	0.0851	0.145	5.47	11.7	0.00164	1.99	LV	CELLTYPE	control_LMNA	12	18	FB
FGFR1OP	0.552	0.00359	0.0738	0.118	5.2	15.6	0.000366	2.45	LV	CELLTYPE	control_LMNA	12	18	FB
NDRG1	0.552	0.02	0.162	0.3	6.45	9.36	0.00426	1.7	LV	CELLTYPE	control_LMNA	12	18	FB
RPGRIP1L	0.552	0.0415	0.0506	0.0785	4.61	7.05	0.0119	1.38	LV	CELLTYPE	control_LMNA	12	18	FB
TAF4B	0.552	0.0234	0.0718	0.121	5.23	8.85	0.00531	1.63	LV	CELLTYPE	control_LMNA	12	18	FB
ZNF14	0.552	0.00289	0.0353	0.0582	4.23	16.5	0.00026	2.54	LV	CELLTYPE	control_LMNA	12	18	FB
ANK2	0.551	0.00368	0.368	0.729	7.7	15.5	0.00038	2.43	LV	CELLTYPE	control_LMNA	12	18	FB
C20orf194	0.551	0.0024	0.408	0.684	7.71	17.3	0.000199	2.62	LV	CELLTYPE	control_LMNA	12	18	FB
EFCAB11	0.55	0.0204	0.0555	0.103	4.91	9.3	0.00438	1.69	LV	CELLTYPE	control_LMNA	12	18	FB
HSD17B4	0.55	0.00339	0.154	0.271	6.36	15.9	0.000334	2.47	LV	CELLTYPE	control_LMNA	12	18	FB
MNT	0.55	0.0128	0.0254	0.0461	3.81	10.9	0.00223	1.89	LV	CELLTYPE	control_LMNA	12	18	FB
SMCO4	0.55	0.0153	0.0348	0.0663	4.29	10.3	0.00287	1.82	LV	CELLTYPE	control_LMNA	12	18	FB
ULK1	0.55	0.0364	0.107	0.179	5.81	7.44	0.00993	1.44	LV	CELLTYPE	control_LMNA	12	18	FB
CNOT6L	0.549	0.000119	0.15	0.265	6.33	32.2	2.16e-06	3.93	LV	CELLTYPE	control_LMNA	12	18	FB
SLC36A1	0.549	0.0308	0.0563	0.0887	4.8	7.98	0.0078	1.51	LV	CELLTYPE	control_LMNA	12	18	FB
ZBTB8A	0.549	0.0161	0.0265	0.0469	3.92	10.1	0.00311	1.79	LV	CELLTYPE	control_LMNA	12	18	FB
ZFHX2	0.549	0.0236	0.0184	0.0324	3.39	8.82	0.00537	1.63	LV	CELLTYPE	control_LMNA	12	18	FB
SNX24	0.548	0.012	0.131	0.203	5.96	11.1	0.00204	1.92	LV	CELLTYPE	control_LMNA	12	18	FB
BRD1	0.547	0.0414	0.15	0.206	6.07	7.05	0.0119	1.38	LV	CELLTYPE	control_LMNA	12	18	FB
CADPS2	0.547	0.0018	0.365	0.669	7.61	18.5	0.00013	2.75	LV	CELLTYPE	control_LMNA	12	18	FB
HERC1	0.547	0.000337	0.495	0.852	8.01	26.6	1.02e-05	3.47	LV	CELLTYPE	control_LMNA	12	18	FB
HMBOX1	0.547	0.0028	0.223	0.395	6.87	16.7	0.000247	2.55	LV	CELLTYPE	control_LMNA	12	18	FB
MVB12B	0.547	0.0447	0.0499	0.0904	4.75	6.83	0.0132	1.35	LV	CELLTYPE	control_LMNA	12	18	FB
MXRA7	0.547	0.0103	0.166	0.286	6.43	11.6	0.00166	1.99	LV	CELLTYPE	control_LMNA	12	18	FB
NUMBL	0.547	0.009	0.0827	0.135	5.39	12.1	0.00138	2.05	LV	CELLTYPE	control_LMNA	12	18	FB
PDLIM1	0.547	0.0348	0.12	0.215	6.06	7.59	0.00928	1.46	LV	CELLTYPE	control_LMNA	12	18	FB
C16orf72	0.546	0.00356	0.0719	0.113	5.15	15.6	0.000362	2.45	LV	CELLTYPE	control_LMNA	12	18	FB
DCBLD2	0.546	0.0013	0.3	0.529	7.3	20	7.92e-05	2.89	LV	CELLTYPE	control_LMNA	12	18	FB
FBXO31	0.546	0.0129	0.0584	0.0883	4.83	10.9	0.00227	1.89	LV	CELLTYPE	control_LMNA	12	18	FB
MAP2K4	0.546	0.000754	0.244	0.404	6.94	22.7	3.34e-05	3.12	LV	CELLTYPE	control_LMNA	12	18	FB
TBC1D19	0.546	0.000346	0.177	0.325	6.6	26.5	1.05e-05	3.46	LV	CELLTYPE	control_LMNA	12	18	FB
TUBGCP3	0.546	0.0022	0.126	0.199	5.95	17.6	0.000177	2.66	LV	CELLTYPE	control_LMNA	12	18	FB
ZBTB10	0.546	0.00603	0.0533	0.0986	4.85	13.6	0.000776	2.22	LV	CELLTYPE	control_LMNA	12	18	FB
BOD1	0.545	0.00728	0.0312	0.0576	4.14	12.9	0.00102	2.14	LV	CELLTYPE	control_LMNA	12	18	FB
C4orf47	0.545	0.04	0.023	0.0422	3.73	7.16	0.0113	1.4	LV	CELLTYPE	control_LMNA	12	18	FB
LRP12	0.545	0.00933	0.0689	0.115	5.12	12	0.00144	2.03	LV	CELLTYPE	control_LMNA	12	18	FB
LTN1	0.545	0.00606	0.113	0.177	5.77	13.6	0.000783	2.22	LV	CELLTYPE	control_LMNA	12	18	FB
MED27	0.544	0.000402	0.184	0.334	6.63	25.7	1.32e-05	3.4	LV	CELLTYPE	control_LMNA	12	18	FB
OXCT1	0.544	0.00273	0.112	0.197	5.91	16.8	0.000239	2.56	LV	CELLTYPE	control_LMNA	12	18	FB
C2CD3	0.543	0.00982	0.0946	0.149	5.55	11.8	0.00155	2.01	LV	CELLTYPE	control_LMNA	12	18	FB
MBNL1	0.543	0.0115	1.59	3.05	9.76	11.3	0.00192	1.94	LV	CELLTYPE	control_LMNA	12	18	FB
WDR19	0.543	0.0187	0.142	0.244	6.26	9.59	0.00387	1.73	LV	CELLTYPE	control_LMNA	12	18	FB
ZBED8	0.543	0.0166	0.0174	0.0315	3.31	9.99	0.00327	1.78	LV	CELLTYPE	control_LMNA	12	18	FB
CDC42BPA	0.542	0.00014	0.658	1.18	8.45	31.3	2.72e-06	3.85	LV	CELLTYPE	control_LMNA	12	18	FB
GLCCI1	0.542	0.000924	0.0815	0.155	5.52	21.7	4.52e-05	3.03	LV	CELLTYPE	control_LMNA	12	18	FB
MORC2	0.542	0.0167	0.05	0.0757	4.6	9.96	0.0033	1.78	LV	CELLTYPE	control_LMNA	12	18	FB
SIPA1L1	0.542	0.0055	0.122	0.218	6	14	0.000673	2.26	LV	CELLTYPE	control_LMNA	12	18	FB
UBR5	0.542	0.000416	0.565	0.97	8.19	25.6	1.38e-05	3.38	LV	CELLTYPE	control_LMNA	12	18	FB
ZBTB41	0.542	0.00652	0.0561	0.0911	4.83	13.3	0.000867	2.19	LV	CELLTYPE	control_LMNA	12	18	FB
ZNF512B	0.542	0.04	0.0149	0.0257	3.09	7.16	0.0113	1.4	LV	CELLTYPE	control_LMNA	12	18	FB
CHIC2	0.541	0.0069	0.265	0.417	7	13.1	0.000939	2.16	LV	CELLTYPE	control_LMNA	12	18	FB
GNG12	0.541	0.00183	0.197	0.36	6.71	18.5	0.000134	2.74	LV	CELLTYPE	control_LMNA	12	18	FB
GTF2A1	0.541	0.00268	0.0661	0.111	5.09	16.9	0.000233	2.57	LV	CELLTYPE	control_LMNA	12	18	FB
LRRK2	0.541	0.00339	0.192	0.37	6.76	15.9	0.000334	2.47	LV	CELLTYPE	control_LMNA	12	18	FB
PSTK	0.541	0.0339	0.0261	0.0372	3.69	7.68	0.00893	1.47	LV	CELLTYPE	control_LMNA	12	18	FB
COL5A2	0.54	0.0134	1.38	2.35	9.46	10.7	0.00239	1.87	LV	CELLTYPE	control_LMNA	12	18	FB
GPR161	0.539	0.0209	0.0401	0.0618	4.34	9.24	0.0045	1.68	LV	CELLTYPE	control_LMNA	12	18	FB
OTULIN	0.539	0.0415	0.119	0.152	5.71	7.04	0.0119	1.38	LV	CELLTYPE	control_LMNA	12	18	FB
PCMTD1	0.539	0.000242	0.338	0.594	7.48	28.2	6.43e-06	3.62	LV	CELLTYPE	control_LMNA	12	18	FB
RNGTT	0.539	0.0126	0.219	0.34	6.71	11	0.00218	1.9	LV	CELLTYPE	control_LMNA	12	18	FB
CEP350	0.538	0.00568	0.405	0.663	7.67	13.8	0.000703	2.25	LV	CELLTYPE	control_LMNA	12	18	FB
EED	0.538	0.00397	0.0641	0.0932	4.94	15.2	0.00042	2.4	LV	CELLTYPE	control_LMNA	12	18	FB
AL359915.2	0.537	0.00728	0.222	0.402	6.91	12.9	0.00102	2.14	LV	CELLTYPE	control_LMNA	12	18	FB
PHLPP2	0.537	0.00444	0.0834	0.14	5.46	14.7	0.000502	2.35	LV	CELLTYPE	control_LMNA	12	18	FB
STRIP1	0.537	0.00353	0.0377	0.0617	4.29	15.7	0.000355	2.45	LV	CELLTYPE	control_LMNA	12	18	FB
LRCH1	0.536	0.00329	0.237	0.447	7.03	16	0.00032	2.48	LV	CELLTYPE	control_LMNA	12	18	FB
LRRC6	0.536	0.0137	0.0338	0.0587	4.17	10.7	0.00246	1.86	LV	CELLTYPE	control_LMNA	12	18	FB
AL035530.2	0.535	0.00174	0.064	0.115	5.15	18.7	0.000122	2.76	LV	CELLTYPE	control_LMNA	12	18	FB
EP400	0.535	0.00113	0.154	0.256	6.28	20.7	6.31e-05	2.95	LV	CELLTYPE	control_LMNA	12	18	FB
MUT	0.535	0.00706	0.0598	0.102	4.98	13	0.00097	2.15	LV	CELLTYPE	control_LMNA	12	18	FB
ZNF518A	0.535	0.00214	0.211	0.369	6.81	17.8	0.00017	2.67	LV	CELLTYPE	control_LMNA	12	18	FB
BBS9	0.534	0.00125	0.324	0.563	7.4	20.3	7.32e-05	2.9	LV	CELLTYPE	control_LMNA	12	18	FB
GOLM1	0.534	0.00224	0.064	0.104	5.02	17.6	0.000181	2.65	LV	CELLTYPE	control_LMNA	12	18	FB
PRRC2C	0.534	0.000574	0.39	0.64	7.6	24.1	2.19e-05	3.24	LV	CELLTYPE	control_LMNA	12	18	FB
USP38	0.534	0.0144	0.0259	0.0449	3.8	10.5	0.00265	1.84	LV	CELLTYPE	control_LMNA	12	18	FB
AC007376.2	0.533	0.04	0.0529	0.0794	4.73	7.15	0.0113	1.4	LV	CELLTYPE	control_LMNA	12	18	FB
BPTF	0.533	0.00163	0.564	0.938	8.17	19	0.00011	2.79	LV	CELLTYPE	control_LMNA	12	18	FB
PARP11	0.533	0.00195	0.0819	0.137	5.4	18.2	0.000149	2.71	LV	CELLTYPE	control_LMNA	12	18	FB
CCDC88A	0.532	0.00047	0.219	0.37	6.82	24.9	1.68e-05	3.33	LV	CELLTYPE	control_LMNA	12	18	FB
MIPEP	0.532	0.00192	0.101	0.178	5.73	18.2	0.000145	2.72	LV	CELLTYPE	control_LMNA	12	18	FB
PKN2	0.532	0.00036	0.443	0.761	7.85	26.3	1.13e-05	3.44	LV	CELLTYPE	control_LMNA	12	18	FB
TTC21B	0.532	0.00406	0.203	0.333	6.68	15.1	0.000436	2.39	LV	CELLTYPE	control_LMNA	12	18	FB
BTBD9	0.531	0.000457	0.416	0.767	7.81	25.1	1.59e-05	3.34	LV	CELLTYPE	control_LMNA	12	18	FB
CATSPER2	0.531	0.0419	0.0385	0.0748	4.49	7.02	0.0121	1.38	LV	CELLTYPE	control_LMNA	12	18	FB
DIAPH1	0.531	0.00753	0.113	0.19	5.87	12.8	0.00107	2.12	LV	CELLTYPE	control_LMNA	12	18	FB
GEMIN5	0.531	0.00264	0.0476	0.0799	4.64	16.9	0.000227	2.58	LV	CELLTYPE	control_LMNA	12	18	FB
MAML3	0.531	0.0196	0.457	0.777	7.87	9.44	0.00412	1.71	LV	CELLTYPE	control_LMNA	12	18	FB
NMNAT3	0.531	0.0338	0.0661	0.116	5.15	7.68	0.00891	1.47	LV	CELLTYPE	control_LMNA	12	18	FB
AGO2	0.53	0.0041	0.261	0.425	7.03	15.1	0.000442	2.39	LV	CELLTYPE	control_LMNA	12	18	FB
FKTN	0.53	0.00491	0.141	0.217	6.09	14.4	0.000574	2.31	LV	CELLTYPE	control_LMNA	12	18	FB
MINDY3	0.53	0.000222	0.153	0.252	6.28	28.7	5.63e-06	3.65	LV	CELLTYPE	control_LMNA	12	18	FB
PBX3	0.53	0.00411	0.528	0.938	8.11	15.1	0.000445	2.39	LV	CELLTYPE	control_LMNA	12	18	FB
SLC25A28	0.53	0.0264	0.0629	0.0996	4.95	8.46	0.0063	1.58	LV	CELLTYPE	control_LMNA	12	18	FB
ICE1	0.529	0.000854	0.145	0.229	6.17	22.1	4.08e-05	3.07	LV	CELLTYPE	control_LMNA	12	18	FB
KLHL2	0.529	0.00843	0.0788	0.124	5.28	12.3	0.00125	2.07	LV	CELLTYPE	control_LMNA	12	18	FB
MARF1	0.529	0.00499	0.0878	0.154	5.55	14.3	0.000586	2.3	LV	CELLTYPE	control_LMNA	12	18	FB
RAD18	0.529	0.00292	0.0502	0.0857	4.71	16.5	0.000264	2.53	LV	CELLTYPE	control_LMNA	12	18	FB
TBC1D15	0.529	0.00148	0.131	0.24	6.17	19.4	9.62e-05	2.83	LV	CELLTYPE	control_LMNA	12	18	FB
ZC2HC1A	0.529	0.00336	0.146	0.255	6.29	15.9	0.000329	2.47	LV	CELLTYPE	control_LMNA	12	18	FB
GANC	0.528	0.00205	0.0971	0.17	5.7	17.9	0.000161	2.69	LV	CELLTYPE	control_LMNA	12	18	FB
N4BP2	0.528	0.0151	0.0992	0.164	5.65	10.3	0.00282	1.82	LV	CELLTYPE	control_LMNA	12	18	FB
PLCL2	0.528	0.000742	0.211	0.378	6.81	22.8	3.27e-05	3.13	LV	CELLTYPE	control_LMNA	12	18	FB
TOP2B	0.528	0.00114	0.183	0.33	6.62	20.7	6.36e-05	2.94	LV	CELLTYPE	control_LMNA	12	18	FB
ZNF142	0.528	0.0267	0.0332	0.0498	4.04	8.44	0.00637	1.57	LV	CELLTYPE	control_LMNA	12	18	FB
ATXN7L1	0.527	0.000961	0.246	0.422	7	21.5	4.83e-05	3.02	LV	CELLTYPE	control_LMNA	12	18	FB
CASP6	0.527	0.0264	0.0652	0.094	4.98	8.46	0.00629	1.58	LV	CELLTYPE	control_LMNA	12	18	FB
AC005498.3	0.526	0.0204	0.0274	0.0487	3.94	9.31	0.00436	1.69	LV	CELLTYPE	control_LMNA	12	18	FB
AGPAT3	0.526	0.0125	0.106	0.167	5.71	11	0.00216	1.9	LV	CELLTYPE	control_LMNA	12	18	FB
C5	0.526	0.0327	0.045	0.0809	4.66	7.78	0.00852	1.49	LV	CELLTYPE	control_LMNA	12	18	FB
CDHR3	0.526	0.0236	0.0707	0.126	5.27	8.83	0.00537	1.63	LV	CELLTYPE	control_LMNA	12	18	FB
DLGAP1-AS1	0.526	0.0392	0.0453	0.0598	4.4	7.22	0.011	1.41	LV	CELLTYPE	control_LMNA	12	18	FB
ERGIC1	0.526	0.00561	0.18	0.289	6.49	13.9	0.00069	2.25	LV	CELLTYPE	control_LMNA	12	18	FB
MEF2A	0.526	0.000659	0.375	0.706	7.68	23.3	2.75e-05	3.18	LV	CELLTYPE	control_LMNA	12	18	FB
PAXBP1	0.526	0.0105	0.299	0.447	7.15	11.6	0.0017	1.98	LV	CELLTYPE	control_LMNA	12	18	FB
PNMA2	0.526	0.0166	0.0215	0.0315	3.49	10	0.00324	1.78	LV	CELLTYPE	control_LMNA	12	18	FB
PQLC1	0.526	0.0163	0.0401	0.0675	4.38	10.1	0.00315	1.79	LV	CELLTYPE	control_LMNA	12	18	FB
RBM12B	0.526	0.0149	0.0945	0.147	5.52	10.4	0.00277	1.83	LV	CELLTYPE	control_LMNA	12	18	FB
XPO7	0.526	0.000626	0.121	0.209	5.97	23.7	2.47e-05	3.2	LV	CELLTYPE	control_LMNA	12	18	FB
ABCA5	0.525	0.023	0.282	0.462	7.18	8.92	0.00515	1.64	LV	CELLTYPE	control_LMNA	12	18	FB
ATG10	0.525	0.00319	0.22	0.381	6.83	16.1	0.000304	2.5	LV	CELLTYPE	control_LMNA	12	18	FB
PCM1	0.525	0.00037	0.506	0.904	8.07	26.1	1.18e-05	3.43	LV	CELLTYPE	control_LMNA	12	18	FB
RARB	0.525	0.0355	0.0833	0.157	5.58	7.52	0.00959	1.45	LV	CELLTYPE	control_LMNA	12	18	FB
STXBP5	0.525	0.00175	0.316	0.546	7.35	18.7	0.000125	2.76	LV	CELLTYPE	control_LMNA	12	18	FB
EXOC3	0.524	0.0125	0.0569	0.0946	4.86	11	0.00216	1.9	LV	CELLTYPE	control_LMNA	12	18	FB
PPP6R3	0.524	0.000105	0.556	0.965	8.19	33	1.73e-06	3.98	LV	CELLTYPE	control_LMNA	12	18	FB
EPG5	0.523	0.00183	0.104	0.17	5.71	18.4	0.000134	2.74	LV	CELLTYPE	control_LMNA	12	18	FB
EVC2	0.523	0.00151	0.184	0.301	6.53	19.3	9.91e-05	2.82	LV	CELLTYPE	control_LMNA	12	18	FB
AC007566.1	0.522	0.0266	0.0664	0.0956	4.97	8.45	0.00633	1.58	LV	CELLTYPE	control_LMNA	12	18	FB
CFAP44	0.522	0.00431	0.106	0.167	5.71	14.9	0.000477	2.37	LV	CELLTYPE	control_LMNA	12	18	FB
DPYD	0.522	0.00306	1.36	2.49	9.52	16.3	0.000286	2.51	LV	CELLTYPE	control_LMNA	12	18	FB
FAM120B	0.522	0.000342	0.255	0.447	7.06	26.6	1.04e-05	3.47	LV	CELLTYPE	control_LMNA	12	18	FB
JRK	0.522	0.0237	0.0239	0.0405	3.7	8.81	0.00541	1.62	LV	CELLTYPE	control_LMNA	12	18	FB
MAP4	0.522	0.00869	1.01	1.58	8.94	12.2	0.00131	2.06	LV	CELLTYPE	control_LMNA	12	18	FB
PTEN	0.522	0.0389	0.899	1.56	8.88	7.24	0.0109	1.41	LV	CELLTYPE	control_LMNA	12	18	FB
RB1CC1	0.522	0.00173	0.293	0.545	7.35	18.7	0.000121	2.76	LV	CELLTYPE	control_LMNA	12	18	FB
TBC1D12	0.522	0.00273	0.146	0.256	6.26	16.8	0.00024	2.56	LV	CELLTYPE	control_LMNA	12	18	FB
LEPR	0.521	0.0352	0.0794	0.144	5.43	7.55	0.00945	1.45	LV	CELLTYPE	control_LMNA	12	18	FB
MED14	0.521	0.00285	0.116	0.172	5.78	16.6	0.000254	2.55	LV	CELLTYPE	control_LMNA	12	18	FB
NRIP1	0.521	0.0207	0.142	0.207	6.04	9.27	0.00444	1.68	LV	CELLTYPE	control_LMNA	12	18	FB
ZNF782	0.521	0.000917	0.0794	0.139	5.41	21.8	4.47e-05	3.04	LV	CELLTYPE	control_LMNA	12	18	FB
AC009061.2	0.52	0.048	0.0343	0.0642	4.3	6.63	0.0145	1.32	LV	CELLTYPE	control_LMNA	12	18	FB
NAP1L4	0.52	0.00325	0.218	0.317	6.67	16	0.000314	2.49	LV	CELLTYPE	control_LMNA	12	18	FB
RSRP1	0.52	0.00294	0.773	1.3	8.68	16.5	0.000268	2.53	LV	CELLTYPE	control_LMNA	12	18	FB
UTP25	0.52	0.0155	0.0291	0.0444	3.86	10.2	0.00295	1.81	LV	CELLTYPE	control_LMNA	12	18	FB
AHNAK	0.519	0.0284	0.221	0.4	6.85	8.24	0.00693	1.55	LV	CELLTYPE	control_LMNA	12	18	FB
CSNK1G1	0.519	0.0338	0.0204	0.0404	3.57	7.68	0.00893	1.47	LV	CELLTYPE	control_LMNA	12	18	FB
CSRNP2	0.519	0.0241	0.0517	0.0761	4.62	8.76	0.00553	1.62	LV	CELLTYPE	control_LMNA	12	18	FB
FBXO8	0.519	0.0227	0.0395	0.0708	4.41	8.97	0.00504	1.64	LV	CELLTYPE	control_LMNA	12	18	FB
GLT8D2	0.519	0.0116	0.168	0.308	6.55	11.2	0.00195	1.94	LV	CELLTYPE	control_LMNA	12	18	FB
LRP6	0.519	0.000806	0.162	0.284	6.41	22.3	3.75e-05	3.09	LV	CELLTYPE	control_LMNA	12	18	FB
NUBPL	0.518	0.00628	0.246	0.414	6.99	13.4	0.000822	2.2	LV	CELLTYPE	control_LMNA	12	18	FB
RFNG	0.518	0.0112	0.0532	0.0833	4.75	11.4	0.00185	1.95	LV	CELLTYPE	control_LMNA	12	18	FB
ACOX3	0.517	0.00641	0.082	0.125	5.32	13.4	0.000846	2.19	LV	CELLTYPE	control_LMNA	12	18	FB
CAB39L	0.517	0.0197	0.248	0.434	7.04	9.42	0.00416	1.71	LV	CELLTYPE	control_LMNA	12	18	FB
DCAF6	0.517	0.0012	0.431	0.745	7.81	20.5	6.85e-05	2.92	LV	CELLTYPE	control_LMNA	12	18	FB
DIXDC1	0.517	0.00498	0.0872	0.155	5.54	14.3	0.000584	2.3	LV	CELLTYPE	control_LMNA	12	18	FB
FAM156A	0.517	0.00591	0.0452	0.0762	4.58	13.7	0.000748	2.23	LV	CELLTYPE	control_LMNA	12	18	FB
KIAA0753	0.517	0.00577	0.0809	0.133	5.36	13.8	0.000721	2.24	LV	CELLTYPE	control_LMNA	12	18	FB
SH3BGRL2	0.517	0.012	0.0203	0.0368	3.53	11.1	0.00204	1.92	LV	CELLTYPE	control_LMNA	12	18	FB
SMARCA1	0.517	0.00828	0.111	0.174	5.76	12.4	0.00122	2.08	LV	CELLTYPE	control_LMNA	12	18	FB
KDM5A	0.516	0.00166	0.226	0.364	6.82	19	0.000113	2.78	LV	CELLTYPE	control_LMNA	12	18	FB
METTL15	0.516	0.000779	0.304	0.512	7.28	22.5	3.57e-05	3.11	LV	CELLTYPE	control_LMNA	12	18	FB
TTC28	0.516	0.00573	1.23	2.15	9.32	13.8	0.000713	2.24	LV	CELLTYPE	control_LMNA	12	18	FB
BCLAF3	0.515	0.00706	0.101	0.163	5.67	13	0.00097	2.15	LV	CELLTYPE	control_LMNA	12	18	FB
IRF3	0.515	0.00452	0.0836	0.139	5.45	14.7	0.000514	2.35	LV	CELLTYPE	control_LMNA	12	18	FB
ZNF571	0.515	0.0146	0.0258	0.0425	3.76	10.4	0.00271	1.83	LV	CELLTYPE	control_LMNA	12	18	FB
FBXL2	0.514	0.0378	0.161	0.264	6.37	7.34	0.0104	1.42	LV	CELLTYPE	control_LMNA	12	18	FB
LINC02193	0.514	0.0279	0.0194	0.0304	3.36	8.29	0.00678	1.55	LV	CELLTYPE	control_LMNA	12	18	FB
UBAP2	0.514	0.00266	0.166	0.26	6.36	16.9	0.000231	2.57	LV	CELLTYPE	control_LMNA	12	18	FB
PHIP	0.513	0.00142	0.379	0.739	7.75	19.6	9.03e-05	2.85	LV	CELLTYPE	control_LMNA	12	18	FB
PTPRU	0.513	0.035	0.0163	0.0273	3.18	7.57	0.00936	1.46	LV	CELLTYPE	control_LMNA	12	18	FB
SMARCC1	0.513	0.00115	0.238	0.38	6.88	20.7	6.44e-05	2.94	LV	CELLTYPE	control_LMNA	12	18	FB
TRPC1	0.513	0.000434	0.507	0.812	7.99	25.4	1.46e-05	3.36	LV	CELLTYPE	control_LMNA	12	18	FB
ZCCHC2	0.513	0.0167	0.0806	0.133	5.35	9.96	0.00331	1.78	LV	CELLTYPE	control_LMNA	12	18	FB
PDP1	0.512	0.0152	0.0364	0.0663	4.33	10.3	0.00286	1.82	LV	CELLTYPE	control_LMNA	12	18	FB
VPS41	0.512	0.00283	0.119	0.212	5.98	16.7	0.000251	2.55	LV	CELLTYPE	control_LMNA	12	18	FB
ZNF326	0.512	0.00138	0.122	0.197	5.95	19.8	8.64e-05	2.86	LV	CELLTYPE	control_LMNA	12	18	FB
ZNF783	0.512	0.00679	0.0696	0.113	5.15	13.2	0.000915	2.17	LV	CELLTYPE	control_LMNA	12	18	FB
CEP57L1	0.511	0.00799	0.113	0.185	5.82	12.5	0.00117	2.1	LV	CELLTYPE	control_LMNA	12	18	FB
DDX59	0.511	0.0134	0.0714	0.11	5.14	10.7	0.00238	1.87	LV	CELLTYPE	control_LMNA	12	18	FB
GABBR1	0.511	0.0129	0.157	0.235	6.22	10.9	0.00227	1.89	LV	CELLTYPE	control_LMNA	12	18	FB
KANTR	0.511	0.00421	0.13	0.237	6.15	15	0.00046	2.38	LV	CELLTYPE	control_LMNA	12	18	FB
C9orf84	0.51	0.0411	0.221	0.307	6.71	7.07	0.0118	1.39	LV	CELLTYPE	control_LMNA	12	18	FB
GPSM1	0.51	0.0219	0.0313	0.0562	4.12	9.09	0.00479	1.66	LV	CELLTYPE	control_LMNA	12	18	FB
ITPK1	0.51	0.0161	0.0554	0.101	4.9	10.1	0.00311	1.79	LV	CELLTYPE	control_LMNA	12	18	FB
PCCB	0.51	0.00284	0.0502	0.0923	4.79	16.6	0.000253	2.55	LV	CELLTYPE	control_LMNA	12	18	FB
PTBP2	0.51	0.00426	0.564	0.97	8.22	14.9	0.000468	2.37	LV	CELLTYPE	control_LMNA	12	18	FB
ZSWIM6	0.51	0.0042	0.306	0.5	7.27	15	0.000458	2.38	LV	CELLTYPE	control_LMNA	12	18	FB
URI1	0.509	0.0108	0.37	0.55	7.44	11.5	0.00177	1.97	LV	CELLTYPE	control_LMNA	12	18	FB
AKAP7	0.508	0.0143	0.0793	0.134	5.39	10.5	0.00263	1.84	LV	CELLTYPE	control_LMNA	12	18	FB
AP002026.1	0.508	0.0306	0.0635	0.111	5.08	8	0.00772	1.51	LV	CELLTYPE	control_LMNA	12	18	FB
METTL4	0.508	0.0149	0.0683	0.108	5.07	10.4	0.00278	1.83	LV	CELLTYPE	control_LMNA	12	18	FB
RALBP1	0.508	0.00152	0.111	0.181	5.82	19.3	9.99e-05	2.82	LV	CELLTYPE	control_LMNA	12	18	FB
SMCHD1	0.508	0.00129	0.433	0.742	7.81	20	7.84e-05	2.89	LV	CELLTYPE	control_LMNA	12	18	FB
SPRED1	0.508	0.0187	0.364	0.58	7.47	9.59	0.00386	1.73	LV	CELLTYPE	control_LMNA	12	18	FB
ANAPC10	0.507	0.00264	0.117	0.184	5.86	16.9	0.000227	2.58	LV	CELLTYPE	control_LMNA	12	18	FB
CFLAR	0.507	0.00323	0.513	0.891	8.09	16.1	0.00031	2.49	LV	CELLTYPE	control_LMNA	12	18	FB
FRRS1	0.507	0.0446	0.0351	0.0601	4.22	6.83	0.0132	1.35	LV	CELLTYPE	control_LMNA	12	18	FB
GALM	0.507	0.00393	0.0673	0.112	5.14	15.3	0.000415	2.41	LV	CELLTYPE	control_LMNA	12	18	FB
KLHL3	0.507	0.0228	0.0415	0.0753	4.53	8.95	0.00508	1.64	LV	CELLTYPE	control_LMNA	12	18	FB
MTMR1	0.507	0.00155	0.0876	0.149	5.52	19.2	0.000103	2.81	LV	CELLTYPE	control_LMNA	12	18	FB
RMDN2-AS1	0.507	0.0344	0.0824	0.105	5.21	7.63	0.00914	1.46	LV	CELLTYPE	control_LMNA	12	18	FB
ZNF608	0.507	0.0386	0.113	0.215	5.98	7.27	0.0107	1.41	LV	CELLTYPE	control_LMNA	12	18	FB
PTPN14	0.506	0.0124	0.216	0.344	6.73	11	0.00213	1.91	LV	CELLTYPE	control_LMNA	12	18	FB
IFT74	0.505	0.00119	0.0963	0.166	5.67	20.5	6.73e-05	2.93	LV	CELLTYPE	control_LMNA	12	18	FB
SLC10A7	0.505	0.0284	0.148	0.223	6.12	8.24	0.00694	1.55	LV	CELLTYPE	control_LMNA	12	18	FB
SLC35D2	0.505	0.0371	0.0519	0.0782	4.68	7.39	0.0102	1.43	LV	CELLTYPE	control_LMNA	12	18	FB
ZADH2	0.505	0.0051	0.0493	0.0887	4.73	14.2	0.000604	2.29	LV	CELLTYPE	control_LMNA	12	18	FB
AHCTF1	0.504	0.029	0.25	0.412	6.97	8.17	0.00716	1.54	LV	CELLTYPE	control_LMNA	12	18	FB
ANXA4	0.504	0.000636	0.222	0.38	6.85	23.5	2.57e-05	3.2	LV	CELLTYPE	control_LMNA	12	18	FB
JARID2	0.504	0.00775	0.216	0.343	6.75	12.6	0.00112	2.11	LV	CELLTYPE	control_LMNA	12	18	FB
AHDC1	0.503	0.016	0.14	0.258	6.26	10.1	0.00308	1.8	LV	CELLTYPE	control_LMNA	12	18	FB
BICRAL	0.502	0.00374	0.348	0.554	7.45	15.4	0.000389	2.43	LV	CELLTYPE	control_LMNA	12	18	FB
LATS2	0.502	0.00188	0.217	0.353	6.78	18.3	0.00014	2.73	LV	CELLTYPE	control_LMNA	12	18	FB
MTX2	0.502	0.00184	0.151	0.248	6.24	18.4	0.000135	2.74	LV	CELLTYPE	control_LMNA	12	18	FB
PTAR1	0.502	0.0104	0.136	0.233	6.12	11.6	0.00168	1.98	LV	CELLTYPE	control_LMNA	12	18	FB
TMPO	0.502	0.0484	0.0921	0.129	5.38	6.6	0.0147	1.32	LV	CELLTYPE	control_LMNA	12	18	FB
INTS1	0.501	0.0248	0.0417	0.0735	4.49	8.68	0.00573	1.61	LV	CELLTYPE	control_LMNA	12	18	FB
AC006581.2	0.5	0.0151	0.0226	0.0379	3.63	10.3	0.00284	1.82	LV	CELLTYPE	control_LMNA	12	18	FB
AUTS2	0.5	0.00733	1.29	2.17	9.34	12.8	0.00103	2.13	LV	CELLTYPE	control_LMNA	12	18	FB
GNA11	0.5	0.0112	0.0444	0.0828	4.63	11.4	0.00186	1.95	LV	CELLTYPE	control_LMNA	12	18	FB

## Sheet: PKP2_control
Gene	logFC	FDR	mean_exp_control	mean_exp_genotype	logCPM	F	PValue	FDR_plot	Region	annotation_level	comparison	Observations_genotype	Observations_reference	cell_state
AC006206.2	4.08	0.00304	0.00219	0.0131	1.61	20.8	9.02e-05	2.52	LV	CELLTYPE	control_PKP2	6	18	FB
HBB	3.83	0.000425	0.00508	0.0356	2.79	32.8	3.66e-06	3.37	LV	CELLTYPE	control_PKP2	6	18	FB
AC100793.4	3.49	2.73e-06	0.00176	0.0209	1.82	79.5	1.02e-09	5.56	LV	CELLTYPE	control_PKP2	6	18	FB
FOSB	3.14	0.0017	0.00396	0.0158	1.9	23.8	3.8e-05	2.77	LV	CELLTYPE	control_PKP2	6	18	FB
SLC10A6	2.84	1.86e-05	0.0037	0.0275	2.29	56.9	3.02e-08	4.73	LV	CELLTYPE	control_PKP2	6	18	FB
AC113349.1	2.78	0.00279	0.00114	0.0139	1.33	21.2	7.88e-05	2.55	LV	CELLTYPE	control_PKP2	6	18	FB
SUSD4	2.68	6.66e-06	0.0212	0.12	4.43	68.2	4.99e-09	5.18	LV	CELLTYPE	control_PKP2	6	18	FB
TSC22D3	2.67	1.86e-05	0.39	1.9	8.41	56.8	3.08e-08	4.73	LV	CELLTYPE	control_PKP2	6	18	FB
RAMP2-AS1	2.66	7.4e-06	0.0202	0.149	4.5	66.1	6.89e-09	5.13	LV	CELLTYPE	control_PKP2	6	18	FB
AC007920.2	2.64	0.000252	0.0028	0.0199	1.9	36.5	1.55e-06	3.6	LV	CELLTYPE	control_PKP2	6	18	FB
XG	2.59	0.000372	0.0141	0.0909	3.85	33.6	3.04e-06	3.43	LV	CELLTYPE	control_PKP2	6	18	FB
MUM1L1	2.56	0.00426	0.017	0.0646	3.71	19	0.000154	2.37	LV	CELLTYPE	control_PKP2	6	18	FB
PDK4	2.54	0.00404	0.295	1.52	8.07	19.3	0.000141	2.39	LV	CELLTYPE	control_PKP2	6	18	FB
TIPARP	2.5	4.09e-06	0.0638	0.424	6.03	73.1	2.45e-09	5.39	LV	CELLTYPE	control_PKP2	6	18	FB
AC011503.1	2.48	0.00135	0.029	0.143	4.7	25	2.67e-05	2.87	LV	CELLTYPE	control_PKP2	6	18	FB
KIF5C	2.47	3.63e-05	0.022	0.12	4.4	49.4	1.14e-07	4.44	LV	CELLTYPE	control_PKP2	6	18	FB
PDZRN4	2.46	0.00163	0.0599	0.308	5.69	24	3.57e-05	2.79	LV	CELLTYPE	control_PKP2	6	18	FB
BTG2	2.44	0.00141	0.258	1.04	7.66	24.7	2.89e-05	2.85	LV	CELLTYPE	control_PKP2	6	18	FB
SNCAIP	2.42	3.95e-05	0.0402	0.305	5.44	48.3	1.39e-07	4.4	LV	CELLTYPE	control_PKP2	6	18	FB
CHST7	2.41	1.5e-05	0.0887	0.421	6.23	59.3	2.03e-08	4.82	LV	CELLTYPE	control_PKP2	6	18	FB
MASP1	2.41	7.4e-06	0.0171	0.0851	3.97	65.8	7.21e-09	5.13	LV	CELLTYPE	control_PKP2	6	18	FB
TMEM132C	2.38	3.81e-05	0.268	1.46	7.95	48.6	1.31e-07	4.42	LV	CELLTYPE	control_PKP2	6	18	FB
SPINK13	2.37	0.00335	0.00352	0.0205	1.93	20.2	0.000107	2.47	LV	CELLTYPE	control_PKP2	6	18	FB
SEZ6L	2.35	4.72e-05	0.0182	0.0949	4.06	47	1.77e-07	4.33	LV	CELLTYPE	control_PKP2	6	18	FB
SHISA6	2.35	2.07e-05	0.0497	0.318	5.6	55	4.19e-08	4.68	LV	CELLTYPE	control_PKP2	6	18	FB
AL031599.1	2.34	0.00111	0.0412	0.166	4.95	26.3	1.92e-05	2.96	LV	CELLTYPE	control_PKP2	6	18	FB
SLC7A8	2.3	0.000306	0.0224	0.0787	4.07	35.2	2.09e-06	3.51	LV	CELLTYPE	control_PKP2	6	18	FB
FKBP5	2.27	0.0174	1.85	7.76	10.4	12.6	0.00136	1.76	LV	CELLTYPE	control_PKP2	6	18	FB
MOB3B	2.27	0.000909	0.154	0.657	6.95	27.6	1.34e-05	3.04	LV	CELLTYPE	control_PKP2	6	18	FB
ZFAND5	2.25	9.79e-08	0.114	0.495	6.51	124	7.34e-12	7.01	LV	CELLTYPE	control_PKP2	6	18	FB
DDIT4	2.23	0.00252	0.184	0.577	7.04	21.7	6.95e-05	2.6	LV	CELLTYPE	control_PKP2	6	18	FB
SSX2IP	2.19	1.86e-05	0.0632	0.329	5.75	56.1	3.45e-08	4.73	LV	CELLTYPE	control_PKP2	6	18	FB
AF130359.1	2.17	0.0177	0.0191	0.0727	3.91	12.5	0.0014	1.75	LV	CELLTYPE	control_PKP2	6	18	FB
RGCC	2.14	0.0024	0.019	0.0844	4.03	21.9	6.4e-05	2.62	LV	CELLTYPE	control_PKP2	6	18	FB
RGS7BP	2.13	0.0199	0.00493	0.015	1.95	12	0.00171	1.7	LV	CELLTYPE	control_PKP2	6	18	FB
CNKSR2	2.11	0.000181	0.0553	0.249	5.52	38.6	9.79e-07	3.74	LV	CELLTYPE	control_PKP2	6	18	FB
LINC01088	2.11	0.00642	0.724	2.75	9.08	17.1	0.000287	2.19	LV	CELLTYPE	control_PKP2	6	18	FB
MAMDC2	2.11	0.000568	0.985	3.6	9.47	30.6	6.26e-06	3.25	LV	CELLTYPE	control_PKP2	6	18	FB
TESPA1	2.1	0.00195	0.0117	0.0557	3.47	23.1	4.64e-05	2.71	LV	CELLTYPE	control_PKP2	6	18	FB
FAM69C	2.09	0.00198	0.00276	0.0135	1.64	23	4.76e-05	2.7	LV	CELLTYPE	control_PKP2	6	18	FB
ARHGAP10	2.06	1.86e-05	1.07	4.83	9.73	56.2	3.39e-08	4.73	LV	CELLTYPE	control_PKP2	6	18	FB
SLITRK4	2.05	0.00522	0.00617	0.024	2.34	18.1	0.000207	2.28	LV	CELLTYPE	control_PKP2	6	18	FB
AC022101.1	2.04	0.00129	0.0105	0.0549	3.32	25.4	2.43e-05	2.89	LV	CELLTYPE	control_PKP2	6	18	FB
PRIMA1	2.03	0.000178	0.00465	0.0181	2.05	38.8	9.49e-07	3.75	LV	CELLTYPE	control_PKP2	6	18	FB
BMP4	2.02	8.7e-07	0.0484	0.193	5.28	96.2	1.3e-10	6.06	LV	CELLTYPE	control_PKP2	6	18	FB
KITLG	2.02	0.000434	0.0236	0.103	4.29	32.6	3.89e-06	3.36	LV	CELLTYPE	control_PKP2	6	18	FB
RAMP2	2.01	0.00304	0.0127	0.0437	3.33	20.8	9.09e-05	2.52	LV	CELLTYPE	control_PKP2	6	18	FB
AP000755.2	2	0.00544	0.00615	0.0197	2.24	17.9	0.000221	2.26	LV	CELLTYPE	control_PKP2	6	18	FB
PHLDA1	2	0.00289	0.0167	0.0921	3.98	21.1	8.32e-05	2.54	LV	CELLTYPE	control_PKP2	6	18	FB
PTPN13	1.99	4.09e-06	0.289	1.27	7.81	74.6	2e-09	5.39	LV	CELLTYPE	control_PKP2	6	18	FB
AL512380.2	1.98	0.0309	0.0208	0.0809	4.14	10.3	0.0033	1.51	LV	CELLTYPE	control_PKP2	6	18	FB
HS6ST2	1.96	0.037	0.0841	0.257	5.8	9.63	0.00431	1.43	LV	CELLTYPE	control_PKP2	6	18	FB
ZBTB16	1.96	0.0116	1.58	6.23	10.2	14.3	0.000744	1.94	LV	CELLTYPE	control_PKP2	6	18	FB
GLUL	1.95	0.0002	0.268	0.879	7.57	38	1.13e-06	3.7	LV	CELLTYPE	control_PKP2	6	18	FB
SESN3	1.95	0.000526	0.0624	0.246	5.51	31.2	5.4e-06	3.28	LV	CELLTYPE	control_PKP2	6	18	FB
ARL15	1.92	2.43e-05	1.28	4.93	9.89	53.8	5.1e-08	4.61	LV	CELLTYPE	control_PKP2	6	18	FB
AC026316.5	1.9	0.0011	0.0299	0.111	4.46	26.3	1.9e-05	2.96	LV	CELLTYPE	control_PKP2	6	18	FB
MTSS1	1.9	0.00126	0.097	0.361	6.1	25.6	2.29e-05	2.9	LV	CELLTYPE	control_PKP2	6	18	FB
AL590617.2	1.89	0.000926	0.0244	0.0957	4.2	27.5	1.39e-05	3.03	LV	CELLTYPE	control_PKP2	6	18	FB
HS3ST1	1.89	0.0033	0.0404	0.117	4.81	20.3	0.000104	2.48	LV	CELLTYPE	control_PKP2	6	18	FB
CYP4B1	1.88	0.00921	0.223	0.761	7.27	15.3	0.000524	2.04	LV	CELLTYPE	control_PKP2	6	18	FB
ENOX2	1.88	1.55e-06	0.317	1.24	7.89	85.7	4.64e-10	5.81	LV	CELLTYPE	control_PKP2	6	18	FB
GREB1	1.88	0.00156	0.0197	0.076	3.91	24.2	3.35e-05	2.81	LV	CELLTYPE	control_PKP2	6	18	FB
ADRA1B	1.85	0.000252	0.0908	0.386	6.13	36.5	1.55e-06	3.6	LV	CELLTYPE	control_PKP2	6	18	FB
PAPLN	1.84	7.4e-06	0.0421	0.169	5.01	66	7.03e-09	5.13	LV	CELLTYPE	control_PKP2	6	18	FB
KLF15	1.83	0.0145	0.0283	0.0947	4.28	13.4	0.00103	1.84	LV	CELLTYPE	control_PKP2	6	18	FB
WARS2-IT1	1.81	0.00173	0.0178	0.0676	3.74	23.6	3.95e-05	2.76	LV	CELLTYPE	control_PKP2	6	18	FB
PRR16	1.8	1.86e-05	0.682	2.57	8.91	55.8	3.62e-08	4.73	LV	CELLTYPE	control_PKP2	6	18	FB
TXNIP	1.8	0.000351	0.565	1.76	8.63	34.5	2.47e-06	3.45	LV	CELLTYPE	control_PKP2	6	18	FB
DOCK5	1.78	0.000434	0.529	1.89	8.52	32.5	3.94e-06	3.36	LV	CELLTYPE	control_PKP2	6	18	FB
LMX1A	1.78	0.00281	0.0152	0.0712	3.65	21.2	7.97e-05	2.55	LV	CELLTYPE	control_PKP2	6	18	FB
KALRN	1.77	0.00715	0.124	0.456	6.45	16.5	0.000356	2.15	LV	CELLTYPE	control_PKP2	6	18	FB
TLR5	1.77	0.000857	0.0107	0.0452	3.18	28.1	1.18e-05	3.07	LV	CELLTYPE	control_PKP2	6	18	FB
LINC02388	1.75	0.00356	0.0657	0.17	5.39	19.9	0.000118	2.45	LV	CELLTYPE	control_PKP2	6	18	FB
AJAP1	1.74	0.00457	0.00547	0.0219	2.27	18.7	0.000174	2.34	LV	CELLTYPE	control_PKP2	6	18	FB
AL445426.1	1.74	0.000186	0.192	0.703	7.07	38.5	1.02e-06	3.73	LV	CELLTYPE	control_PKP2	6	18	FB
SLC25A18	1.73	0.00898	0.0243	0.0748	4.1	15.4	0.000504	2.05	LV	CELLTYPE	control_PKP2	6	18	FB
SORT1	1.73	3.45e-05	0.0259	0.0943	4.24	50.1	9.95e-08	4.46	LV	CELLTYPE	control_PKP2	6	18	FB
LINC01807	1.72	0.018	0.0509	0.163	5.1	12.5	0.00144	1.75	LV	CELLTYPE	control_PKP2	6	18	FB
LINC00222	1.71	0.000963	0.0105	0.0349	3	27.2	1.5e-05	3.02	LV	CELLTYPE	control_PKP2	6	18	FB
AFF3	1.69	0.00101	0.594	2.09	8.65	26.8	1.63e-05	3	LV	CELLTYPE	control_PKP2	6	18	FB
ARHGAP26	1.68	0.000434	0.409	1.36	8.15	32.5	3.95e-06	3.36	LV	CELLTYPE	control_PKP2	6	18	FB
ARHGEF28	1.68	0.00137	0.0145	0.0451	3.39	24.9	2.78e-05	2.86	LV	CELLTYPE	control_PKP2	6	18	FB
AC036214.1	1.67	0.000551	0.0204	0.0753	3.91	30.9	5.86e-06	3.26	LV	CELLTYPE	control_PKP2	6	18	FB
FOXO3	1.67	2.49e-05	0.993	3.39	9.42	53.3	5.58e-08	4.6	LV	CELLTYPE	control_PKP2	6	18	FB
GNAI1	1.66	0.000372	0.0282	0.0977	4.33	33.7	2.99e-06	3.43	LV	CELLTYPE	control_PKP2	6	18	FB
LINC01197	1.65	0.000372	0.0226	0.0709	3.99	33.8	2.87e-06	3.43	LV	CELLTYPE	control_PKP2	6	18	FB
KCNQ3	1.64	0.00289	0.00841	0.0258	2.64	21.1	8.27e-05	2.54	LV	CELLTYPE	control_PKP2	6	18	FB
AC027449.1	1.62	0.00341	0.00869	0.0242	2.58	20.1	0.00011	2.47	LV	CELLTYPE	control_PKP2	6	18	FB
ADAMTS9-AS2	1.62	4.95e-05	0.306	0.998	7.75	46.7	1.89e-07	4.31	LV	CELLTYPE	control_PKP2	6	18	FB
CFH	1.62	0.000434	0.652	2.18	8.79	32.6	3.83e-06	3.36	LV	CELLTYPE	control_PKP2	6	18	FB
LINC01239	1.62	0.0188	0.0197	0.0531	3.64	12.3	0.00154	1.73	LV	CELLTYPE	control_PKP2	6	18	FB
STK17B	1.62	0.00358	0.143	0.474	6.56	19.8	0.00012	2.45	LV	CELLTYPE	control_PKP2	6	18	FB
AC109779.1	1.61	0.0181	0.00504	0.0126	1.85	12.4	0.00145	1.74	LV	CELLTYPE	control_PKP2	6	18	FB
AGMO	1.61	0.000434	0.0946	0.318	6.05	32.6	3.82e-06	3.36	LV	CELLTYPE	control_PKP2	6	18	FB
CCDC68	1.61	0.0102	0.0292	0.0977	4.32	14.9	0.000609	1.99	LV	CELLTYPE	control_PKP2	6	18	FB
AC007389.5	1.6	0.00168	0.00472	0.0164	1.99	23.8	3.74e-05	2.78	LV	CELLTYPE	control_PKP2	6	18	FB
NRXN3	1.6	0.00196	0.0949	0.303	6.03	23	4.68e-05	2.71	LV	CELLTYPE	control_PKP2	6	18	FB
HMGCLL1	1.58	0.000845	0.111	0.393	6.31	28.2	1.16e-05	3.07	LV	CELLTYPE	control_PKP2	6	18	FB
PRPS1	1.58	0.00577	0.0728	0.194	5.51	17.6	0.000244	2.24	LV	CELLTYPE	control_PKP2	6	18	FB
MEOX2	1.57	0.00321	0.0965	0.346	6.08	20.5	9.94e-05	2.49	LV	CELLTYPE	control_PKP2	6	18	FB
CCSAP	1.56	0.000362	0.014	0.0436	3.33	34.2	2.62e-06	3.44	LV	CELLTYPE	control_PKP2	6	18	FB
AKT3	1.55	1.86e-05	1.56	4.97	10	55.9	3.59e-08	4.73	LV	CELLTYPE	control_PKP2	6	18	FB
CCND3	1.55	1.39e-05	0.296	0.915	7.6	60.2	1.75e-08	4.86	LV	CELLTYPE	control_PKP2	6	18	FB
EFHD1	1.55	0.000805	0.126	0.389	6.35	28.5	1.05e-05	3.09	LV	CELLTYPE	control_PKP2	6	18	FB
ERRFI1	1.55	0.000768	0.112	0.33	6.14	28.8	9.73e-06	3.11	LV	CELLTYPE	control_PKP2	6	18	FB
RNF115	1.55	1.25e-06	0.375	1.26	7.98	89.7	2.81e-10	5.9	LV	CELLTYPE	control_PKP2	6	18	FB
AC090531.1	1.54	0.0197	0.00597	0.0164	2.1	12.1	0.00166	1.71	LV	CELLTYPE	control_PKP2	6	18	FB
CARMIL1	1.53	2.49e-05	0.953	3.06	9.29	53.3	5.6e-08	4.6	LV	CELLTYPE	control_PKP2	6	18	FB
COL13A1	1.53	0.00981	0.00515	0.0142	1.89	15	0.000572	2.01	LV	CELLTYPE	control_PKP2	6	18	FB
RAI2	1.53	0.000372	0.0368	0.102	4.57	33.8	2.87e-06	3.43	LV	CELLTYPE	control_PKP2	6	18	FB
AL357060.1	1.52	0.0211	0.00995	0.0254	2.72	11.8	0.00188	1.67	LV	CELLTYPE	control_PKP2	6	18	FB
LAMA3	1.52	0.0011	0.0296	0.0688	4.21	26.4	1.85e-05	2.96	LV	CELLTYPE	control_PKP2	6	18	FB
TMPRSS11A	1.52	0.0145	0.00855	0.0213	2.48	13.4	0.00103	1.84	LV	CELLTYPE	control_PKP2	6	18	FB
BMP2	1.51	0.00547	0.0163	0.0513	3.47	17.9	0.000224	2.26	LV	CELLTYPE	control_PKP2	6	18	FB
FAM117B	1.51	0.000683	0.0583	0.168	5.23	29.6	8.06e-06	3.17	LV	CELLTYPE	control_PKP2	6	18	FB
FGD4	1.51	0.000742	0.296	0.909	7.57	29	9.29e-06	3.13	LV	CELLTYPE	control_PKP2	6	18	FB
GLIPR1L2	1.51	0.0226	0.00594	0.0213	2.33	11.5	0.00209	1.65	LV	CELLTYPE	control_PKP2	6	18	FB
LINC01033	1.51	0.00302	0.0149	0.0397	3.28	20.9	8.85e-05	2.52	LV	CELLTYPE	control_PKP2	6	18	FB
LINC01725	1.51	0.000909	0.0458	0.144	4.97	27.6	1.34e-05	3.04	LV	CELLTYPE	control_PKP2	6	18	FB
LINC02343	1.51	0.000815	0.00624	0.0188	2.25	28.4	1.1e-05	3.09	LV	CELLTYPE	control_PKP2	6	18	FB
USP53	1.51	0.00505	0.794	2.15	8.91	18.2	0.000199	2.3	LV	CELLTYPE	control_PKP2	6	18	FB
ANXA3	1.5	0.0346	0.00847	0.0248	2.67	9.89	0.00389	1.46	LV	CELLTYPE	control_PKP2	6	18	FB
SPRED2	1.5	8.52e-06	0.552	1.89	8.54	64	9.58e-09	5.07	LV	CELLTYPE	control_PKP2	6	18	FB
TPD52L1	1.49	0.029	0.0405	0.133	4.88	10.5	0.00299	1.54	LV	CELLTYPE	control_PKP2	6	18	FB
AL035446.1	1.48	0.00358	0.0134	0.0348	3.09	19.8	0.000121	2.45	LV	CELLTYPE	control_PKP2	6	18	FB
GALR1	1.47	0.0356	0.0111	0.0483	3.15	9.79	0.00405	1.45	LV	CELLTYPE	control_PKP2	6	18	FB
ICA1L	1.47	0.0143	0.185	0.481	6.8	13.4	0.00101	1.85	LV	CELLTYPE	control_PKP2	6	18	FB
LINC02454	1.47	0.0303	0.0042	0.0167	1.88	10.4	0.00318	1.52	LV	CELLTYPE	control_PKP2	6	18	FB
FAM129A	1.46	0.000167	0.212	0.605	7.1	39.2	8.74e-07	3.78	LV	CELLTYPE	control_PKP2	6	18	FB
FAM214A	1.46	0.000441	0.236	0.68	7.22	32.4	4.06e-06	3.36	LV	CELLTYPE	control_PKP2	6	18	FB
AL512598.1	1.45	0.00534	0.00474	0.0141	1.87	18	0.000213	2.27	LV	CELLTYPE	control_PKP2	6	18	FB
FMNL2	1.45	5.01e-06	0.495	1.49	8.3	70.9	3.38e-09	5.3	LV	CELLTYPE	control_PKP2	6	18	FB
IP6K2	1.45	0.000222	0.274	0.76	7.46	37.5	1.26e-06	3.65	LV	CELLTYPE	control_PKP2	6	18	FB
ABLIM1	1.44	5.8e-05	0.535	1.49	8.42	45.7	2.3e-07	4.24	LV	CELLTYPE	control_PKP2	6	18	FB
AC026904.4	1.43	0.00118	0.0224	0.0736	3.98	26	2.08e-05	2.93	LV	CELLTYPE	control_PKP2	6	18	FB
CNBD1	1.43	0.00602	0.0445	0.156	5.01	17.4	0.000258	2.22	LV	CELLTYPE	control_PKP2	6	18	FB
PXDNL	1.43	0.00241	0.719	2.15	8.83	21.9	6.45e-05	2.62	LV	CELLTYPE	control_PKP2	6	18	FB
A2M	1.42	0.00357	0.114	0.318	6.2	19.9	0.00012	2.45	LV	CELLTYPE	control_PKP2	6	18	FB
LAMB1	1.42	0.000378	1.58	4.72	9.97	33.5	3.12e-06	3.42	LV	CELLTYPE	control_PKP2	6	18	FB
SORBS1	1.42	0.00137	0.256	0.593	7.25	25	2.73e-05	2.86	LV	CELLTYPE	control_PKP2	6	18	FB
MED13L	1.41	4.09e-06	1.07	3.23	9.42	73.5	2.34e-09	5.39	LV	CELLTYPE	control_PKP2	6	18	FB
NCKIPSD	1.41	0.00307	0.0274	0.0755	4.17	20.7	9.24e-05	2.51	LV	CELLTYPE	control_PKP2	6	18	FB
RGS11	1.4	1.39e-05	0.0367	0.112	4.6	60.1	1.77e-08	4.86	LV	CELLTYPE	control_PKP2	6	18	FB
ZNF726	1.4	0.00672	0.00823	0.0215	2.48	16.8	0.000315	2.17	LV	CELLTYPE	control_PKP2	6	18	FB
AF165147.1	1.39	0.0413	0.0592	0.117	5.09	9.2	0.00514	1.38	LV	CELLTYPE	control_PKP2	6	18	FB
AGTR1	1.39	0.00634	0.05	0.133	4.98	17.2	0.000281	2.2	LV	CELLTYPE	control_PKP2	6	18	FB
DAPK1	1.39	0.00047	0.0382	0.0918	4.59	31.9	4.55e-06	3.33	LV	CELLTYPE	control_PKP2	6	18	FB
RAB8B	1.39	4.99e-05	0.251	0.748	7.35	46.5	1.95e-07	4.3	LV	CELLTYPE	control_PKP2	6	18	FB
SHISA3	1.39	0.04	0.0856	0.249	5.83	9.31	0.00491	1.4	LV	CELLTYPE	control_PKP2	6	18	FB
USP54	1.39	0.00162	0.415	1.23	8.04	24	3.53e-05	2.79	LV	CELLTYPE	control_PKP2	6	18	FB
FAM198B-AS1	1.38	0.00299	0.43	1.28	8.08	20.9	8.72e-05	2.52	LV	CELLTYPE	control_PKP2	6	18	FB
LIN7A	1.38	0.00127	0.0722	0.207	5.51	25.5	2.33e-05	2.9	LV	CELLTYPE	control_PKP2	6	18	FB
AFDN-DT	1.37	0.0177	0.00562	0.0159	2.11	12.6	0.00139	1.75	LV	CELLTYPE	control_PKP2	6	18	FB
ALDH6A1	1.37	0.00114	0.0386	0.0984	4.59	26.1	1.99e-05	2.94	LV	CELLTYPE	control_PKP2	6	18	FB
LINC01967	1.37	0.0255	0.0215	0.0492	3.78	11	0.00248	1.59	LV	CELLTYPE	control_PKP2	6	18	FB
NNMT	1.37	0.0105	0.742	1.81	8.73	14.7	0.000641	1.98	LV	CELLTYPE	control_PKP2	6	18	FB
THSD4	1.37	0.000815	0.177	0.417	6.71	28.4	1.09e-05	3.09	LV	CELLTYPE	control_PKP2	6	18	FB
AC012370.2	1.36	0.00245	0.0227	0.0695	3.96	21.8	6.63e-05	2.61	LV	CELLTYPE	control_PKP2	6	18	FB
PDZD2	1.36	3.81e-05	0.776	2.45	8.95	48.7	1.29e-07	4.42	LV	CELLTYPE	control_PKP2	6	18	FB
SAMHD1	1.36	0.0153	0.234	0.586	7.13	13.1	0.00113	1.82	LV	CELLTYPE	control_PKP2	6	18	FB
TMEM255A	1.36	0.0382	0.00792	0.023	2.53	9.5	0.00455	1.42	LV	CELLTYPE	control_PKP2	6	18	FB
LINC01847	1.35	0.00733	0.0172	0.0506	3.51	16.4	0.000367	2.13	LV	CELLTYPE	control_PKP2	6	18	FB
IGFBP5	1.34	0.028	0.339	0.849	7.72	10.7	0.00286	1.55	LV	CELLTYPE	control_PKP2	6	18	FB
RNF144A	1.34	0.00129	0.286	0.796	7.43	25.3	2.48e-05	2.89	LV	CELLTYPE	control_PKP2	6	18	FB
TMEM144	1.34	0.00377	0.207	0.583	6.99	19.6	0.00013	2.42	LV	CELLTYPE	control_PKP2	6	18	FB
AL391834.2	1.33	0.000923	0.00589	0.0161	2.12	27.5	1.36e-05	3.03	LV	CELLTYPE	control_PKP2	6	18	FB
HERC6	1.33	0.0308	0.0208	0.0569	3.78	10.3	0.00327	1.51	LV	CELLTYPE	control_PKP2	6	18	FB
MAP2	1.33	0.00435	0.0318	0.0885	4.34	18.9	0.00016	2.36	LV	CELLTYPE	control_PKP2	6	18	FB
AC097534.2	1.32	0.00254	0.0311	0.0862	4.41	21.6	7.03e-05	2.59	LV	CELLTYPE	control_PKP2	6	18	FB
MTUS1	1.32	0.000683	0.82	2.39	8.99	29.6	8.1e-06	3.17	LV	CELLTYPE	control_PKP2	6	18	FB
PTPRG	1.32	0.00127	3.04	8.42	10.8	25.5	2.35e-05	2.9	LV	CELLTYPE	control_PKP2	6	18	FB
ZMAT1	1.32	0.00012	0.0393	0.112	4.67	41.1	5.81e-07	3.92	LV	CELLTYPE	control_PKP2	6	18	FB
SCN7A	1.31	0.00407	3.31	8.41	11	19.3	0.000143	2.39	LV	CELLTYPE	control_PKP2	6	18	FB
AC027117.2	1.3	0.0023	0.073	0.205	5.54	22.2	5.94e-05	2.64	LV	CELLTYPE	control_PKP2	6	18	FB
CTDSPL	1.3	3.11e-05	0.297	0.829	7.51	51.2	8.2e-08	4.51	LV	CELLTYPE	control_PKP2	6	18	FB
LONRF2	1.3	0.0189	0.0651	0.205	5.45	12.3	0.00156	1.72	LV	CELLTYPE	control_PKP2	6	18	FB
REPS1	1.3	3.04e-05	0.326	0.978	7.69	51.5	7.75e-08	4.52	LV	CELLTYPE	control_PKP2	6	18	FB
TCP11L2	1.3	0.000668	0.0583	0.155	5.18	29.8	7.66e-06	3.18	LV	CELLTYPE	control_PKP2	6	18	FB
UBALD2	1.3	0.00047	0.0294	0.0748	4.18	31.9	4.51e-06	3.33	LV	CELLTYPE	control_PKP2	6	18	FB
ADAMTS5	1.29	0.00383	0.256	0.661	7.29	19.5	0.000133	2.42	LV	CELLTYPE	control_PKP2	6	18	FB
COL21A1	1.29	0.0104	0.0583	0.165	5.22	14.8	0.000627	1.98	LV	CELLTYPE	control_PKP2	6	18	FB
CR769775.2	1.29	0.0099	0.00817	0.0187	2.45	15	0.00058	2	LV	CELLTYPE	control_PKP2	6	18	FB
FBXO32	1.29	0.00219	0.0557	0.107	4.97	22.4	5.56e-05	2.66	LV	CELLTYPE	control_PKP2	6	18	FB
IRS2	1.29	0.00296	0.168	0.417	6.64	20.9	8.62e-05	2.53	LV	CELLTYPE	control_PKP2	6	18	FB
KDM3A	1.29	1.78e-05	0.0934	0.254	5.85	57.6	2.66e-08	4.75	LV	CELLTYPE	control_PKP2	6	18	FB
KLF12	1.29	7.44e-06	0.521	1.49	8.34	65.3	7.8e-09	5.13	LV	CELLTYPE	control_PKP2	6	18	FB
PPM1B	1.29	0.000388	0.237	0.589	7.14	33.3	3.23e-06	3.41	LV	CELLTYPE	control_PKP2	6	18	FB
AP000787.1	1.28	0.00638	0.0683	0.174	5.34	17.1	0.000284	2.2	LV	CELLTYPE	control_PKP2	6	18	FB
ARHGAP26-AS1	1.28	0.0296	0.0299	0.0891	4.48	10.5	0.00308	1.53	LV	CELLTYPE	control_PKP2	6	18	FB
CTTNBP2	1.28	0.0033	0.0929	0.258	5.85	20.3	0.000104	2.48	LV	CELLTYPE	control_PKP2	6	18	FB
FNIP2	1.28	0.00126	0.222	0.648	7.08	25.6	2.3e-05	2.9	LV	CELLTYPE	control_PKP2	6	18	FB
MXI1	1.28	0.00151	0.17	0.445	6.69	24.4	3.16e-05	2.82	LV	CELLTYPE	control_PKP2	6	18	FB
SPRY4-AS1	1.28	0.00135	0.129	0.341	6.33	25	2.66e-05	2.87	LV	CELLTYPE	control_PKP2	6	18	FB
ATP10A	1.27	0.00654	0.163	0.448	6.59	17	0.0003	2.18	LV	CELLTYPE	control_PKP2	6	18	FB
CCNG2	1.27	0.000509	0.0668	0.16	5.39	31.5	5.08e-06	3.29	LV	CELLTYPE	control_PKP2	6	18	FB
MELTF-AS1	1.27	0.0258	0.00776	0.022	2.41	11	0.00253	1.59	LV	CELLTYPE	control_PKP2	6	18	FB
MERTK	1.27	0.0191	0.0282	0.0685	4.11	12.2	0.0016	1.72	LV	CELLTYPE	control_PKP2	6	18	FB
RETREG1	1.27	2.74e-05	0.0802	0.176	5.58	52.6	6.36e-08	4.56	LV	CELLTYPE	control_PKP2	6	18	FB
C5	1.26	0.000301	0.045	0.112	4.78	35.4	1.99e-06	3.52	LV	CELLTYPE	control_PKP2	6	18	FB
GRB10	1.26	0.00161	0.265	0.71	7.31	24.1	3.47e-05	2.79	LV	CELLTYPE	control_PKP2	6	18	FB
IL16	1.26	0.000372	0.153	0.42	6.55	33.6	3.02e-06	3.43	LV	CELLTYPE	control_PKP2	6	18	FB
DYNC1I1	1.25	0.00777	0.274	0.608	7.3	16	0.000408	2.11	LV	CELLTYPE	control_PKP2	6	18	FB
SLC15A2	1.25	0.000742	0.0102	0.0292	2.84	29	9.34e-06	3.13	LV	CELLTYPE	control_PKP2	6	18	FB
SYTL4	1.25	0.00155	0.185	0.442	6.74	24.3	3.32e-05	2.81	LV	CELLTYPE	control_PKP2	6	18	FB
ANKRD28	1.24	0.00171	0.206	0.558	6.93	23.7	3.85e-05	2.77	LV	CELLTYPE	control_PKP2	6	18	FB
COLCA1	1.24	0.0297	0.0126	0.0347	3.07	10.4	0.00311	1.53	LV	CELLTYPE	control_PKP2	6	18	FB
CRISPLD1	1.24	0.0393	0.0149	0.0361	3.19	9.38	0.00477	1.41	LV	CELLTYPE	control_PKP2	6	18	FB
IRAK3	1.24	0.00577	0.415	1.12	7.92	17.6	0.000243	2.24	LV	CELLTYPE	control_PKP2	6	18	FB
LINC00886	1.24	0.000251	0.0736	0.188	5.45	36.7	1.5e-06	3.6	LV	CELLTYPE	control_PKP2	6	18	FB
PRKX	1.24	8.79e-05	0.0921	0.255	5.81	43.1	3.82e-07	4.06	LV	CELLTYPE	control_PKP2	6	18	FB
RAPGEF5	1.24	0.011	0.047	0.139	5.01	14.5	0.000691	1.96	LV	CELLTYPE	control_PKP2	6	18	FB
CERS6	1.23	0.00764	0.0899	0.21	5.69	16.1	0.000396	2.12	LV	CELLTYPE	control_PKP2	6	18	FB
DOCK9	1.23	3.11e-05	0.336	0.894	7.66	50.9	8.62e-08	4.51	LV	CELLTYPE	control_PKP2	6	18	FB
FOLH1	1.23	0.0308	0.00449	0.0136	1.83	10.3	0.00328	1.51	LV	CELLTYPE	control_PKP2	6	18	FB
KIAA1211	1.23	0.0102	0.0243	0.061	3.91	14.9	0.000612	1.99	LV	CELLTYPE	control_PKP2	6	18	FB
PIK3R1	1.23	0.017	0.565	1.41	8.37	12.7	0.00131	1.77	LV	CELLTYPE	control_PKP2	6	18	FB
PNPLA7	1.23	0.00137	0.0478	0.13	4.91	24.9	2.76e-05	2.86	LV	CELLTYPE	control_PKP2	6	18	FB
UBA6-AS1	1.23	0.00129	0.181	0.45	6.75	25.3	2.46e-05	2.89	LV	CELLTYPE	control_PKP2	6	18	FB
AC117503.1	1.22	0.0242	0.00902	0.0179	2.52	11.2	0.00231	1.62	LV	CELLTYPE	control_PKP2	6	18	FB
ADCYAP1R1	1.22	0.0456	0.0159	0.045	3.45	8.84	0.00596	1.34	LV	CELLTYPE	control_PKP2	6	18	FB
AL034417.2	1.22	0.0021	0.0265	0.0784	4.11	22.7	5.16e-05	2.68	LV	CELLTYPE	control_PKP2	6	18	FB
FIGN	1.22	0.00436	0.225	0.542	7.05	18.9	0.000161	2.36	LV	CELLTYPE	control_PKP2	6	18	FB
INPP5A	1.22	0.00129	0.0625	0.157	5.22	25.3	2.47e-05	2.89	LV	CELLTYPE	control_PKP2	6	18	FB
NCKAP5	1.22	0.0105	0.11	0.306	6.1	14.7	0.000639	1.98	LV	CELLTYPE	control_PKP2	6	18	FB
ADCY2	1.21	0.00198	0.0536	0.13	5.02	23	4.74e-05	2.7	LV	CELLTYPE	control_PKP2	6	18	FB
COL4A1	1.21	0.00574	1.31	3.27	9.56	17.7	0.000239	2.24	LV	CELLTYPE	control_PKP2	6	18	FB
ITGB8	1.21	0.00711	0.088	0.251	5.75	16.5	0.000351	2.15	LV	CELLTYPE	control_PKP2	6	18	FB
NFATC2	1.21	0.0243	0.0246	0.0643	3.95	11.2	0.00232	1.61	LV	CELLTYPE	control_PKP2	6	18	FB
RND3	1.21	0.00326	0.168	0.409	6.64	20.4	0.000102	2.49	LV	CELLTYPE	control_PKP2	6	18	FB
SLC44A1	1.21	0.00012	0.286	0.681	7.38	41.1	5.84e-07	3.92	LV	CELLTYPE	control_PKP2	6	18	FB
EEF2K	1.2	0.00292	0.163	0.417	6.59	21	8.44e-05	2.54	LV	CELLTYPE	control_PKP2	6	18	FB
KIF13B	1.2	0.00186	0.268	0.801	7.33	23.3	4.35e-05	2.73	LV	CELLTYPE	control_PKP2	6	18	FB
MAP1B	1.2	0.00266	0.314	0.819	7.48	21.4	7.42e-05	2.57	LV	CELLTYPE	control_PKP2	6	18	FB
PER1	1.2	0.000683	0.18	0.463	6.77	29.5	8.19e-06	3.17	LV	CELLTYPE	control_PKP2	6	18	FB
PRELID2	1.2	0.000564	0.15	0.417	6.58	30.7	6.17e-06	3.25	LV	CELLTYPE	control_PKP2	6	18	FB
N4BP2L1	1.19	0.000465	0.0944	0.244	5.87	32.1	4.34e-06	3.33	LV	CELLTYPE	control_PKP2	6	18	FB
OGFRL1	1.19	0.000996	0.138	0.364	6.34	26.9	1.6e-05	3	LV	CELLTYPE	control_PKP2	6	18	FB
PIK3CA	1.19	3.81e-05	0.248	0.636	7.21	48.7	1.28e-07	4.42	LV	CELLTYPE	control_PKP2	6	18	FB
PLXNA2	1.19	0.00851	0.165	0.406	6.56	15.6	0.000468	2.07	LV	CELLTYPE	control_PKP2	6	18	FB
SESN1	1.19	0.000322	0.254	0.649	7.25	35	2.22e-06	3.49	LV	CELLTYPE	control_PKP2	6	18	FB
AC022915.2	1.18	0.00672	0.0816	0.203	5.59	16.8	0.000316	2.17	LV	CELLTYPE	control_PKP2	6	18	FB
MFAP5	1.18	0.0368	0.486	1.24	8.12	9.66	0.00426	1.43	LV	CELLTYPE	control_PKP2	6	18	FB
POC1B-AS1	1.18	0.000878	0.049	0.124	4.89	28	1.22e-05	3.06	LV	CELLTYPE	control_PKP2	6	18	FB
PRKAR2B	1.18	0.00304	0.0142	0.0319	3.13	20.8	9e-05	2.52	LV	CELLTYPE	control_PKP2	6	18	FB
WDFY2	1.18	3.11e-05	0.27	0.646	7.34	50.9	8.57e-08	4.51	LV	CELLTYPE	control_PKP2	6	18	FB
CDK15	1.17	0.0185	0.0229	0.0685	3.99	12.3	0.00151	1.73	LV	CELLTYPE	control_PKP2	6	18	FB
ETNK2	1.17	0.00432	0.00706	0.0159	2.24	19	0.000158	2.36	LV	CELLTYPE	control_PKP2	6	18	FB
HLF	1.17	0.0136	0.0501	0.132	4.95	13.6	0.000938	1.87	LV	CELLTYPE	control_PKP2	6	18	FB
RFTN2	1.17	0.00442	0.36	0.878	7.7	18.8	0.000165	2.35	LV	CELLTYPE	control_PKP2	6	18	FB
SOX13	1.17	0.000904	0.0397	0.101	4.62	27.7	1.31e-05	3.04	LV	CELLTYPE	control_PKP2	6	18	FB
AC016831.7	1.16	0.000592	1.74	4.29	10	30.4	6.61e-06	3.23	LV	CELLTYPE	control_PKP2	6	18	FB
AC073111.5	1.16	0.0309	0.00691	0.017	2.3	10.3	0.0033	1.51	LV	CELLTYPE	control_PKP2	6	18	FB
AC116667.1	1.16	0.00625	0.022	0.0544	3.75	17.2	0.000276	2.2	LV	CELLTYPE	control_PKP2	6	18	FB
ATP10D	1.16	0.00236	0.295	0.771	7.43	22	6.25e-05	2.63	LV	CELLTYPE	control_PKP2	6	18	FB
PIP4K2A	1.16	0.000465	0.275	0.713	7.36	32.1	4.36e-06	3.33	LV	CELLTYPE	control_PKP2	6	18	FB
PREX2	1.16	0.00211	0.418	1.12	8	22.6	5.28e-05	2.67	LV	CELLTYPE	control_PKP2	6	18	FB
PTEN	1.16	0.00243	0.899	2.16	9.02	21.9	6.55e-05	2.61	LV	CELLTYPE	control_PKP2	6	18	FB
RAPGEF4	1.16	0.0219	0.0894	0.219	5.78	11.6	0.00199	1.66	LV	CELLTYPE	control_PKP2	6	18	FB
TFDP2	1.16	0.000698	0.249	0.588	7.21	29.4	8.43e-06	3.16	LV	CELLTYPE	control_PKP2	6	18	FB
MAN1A1	1.15	0.000891	0.455	1.09	8.06	27.8	1.27e-05	3.05	LV	CELLTYPE	control_PKP2	6	18	FB
NHSL1	1.15	0.000365	0.357	0.946	7.73	34.1	2.68e-06	3.44	LV	CELLTYPE	control_PKP2	6	18	FB
SDK1	1.15	0.00483	0.489	1.19	8.17	18.4	0.000188	2.32	LV	CELLTYPE	control_PKP2	6	18	FB
SULT1C4	1.15	0.0015	0.0408	0.104	4.7	24.5	3.1e-05	2.82	LV	CELLTYPE	control_PKP2	6	18	FB
BTBD8	1.14	0.0011	0.0891	0.231	5.75	26.4	1.87e-05	2.96	LV	CELLTYPE	control_PKP2	6	18	FB
GPRC5B	1.14	0.00798	0.0167	0.0425	3.44	15.9	0.000422	2.1	LV	CELLTYPE	control_PKP2	6	18	FB
WEE1	1.14	0.000937	0.0407	0.101	4.65	27.4	1.43e-05	3.03	LV	CELLTYPE	control_PKP2	6	18	FB
AC004540.1	1.13	0.036	0.0052	0.0143	1.91	9.74	0.00413	1.44	LV	CELLTYPE	control_PKP2	6	18	FB
AC007262.2	1.13	0.0097	0.0266	0.0708	4.04	15.1	0.000564	2.01	LV	CELLTYPE	control_PKP2	6	18	FB
ADGRF5	1.13	0.0318	0.00934	0.0187	2.47	10.2	0.00346	1.5	LV	CELLTYPE	control_PKP2	6	18	FB
KCNB1	1.13	0.0116	0.0166	0.0353	3.42	14.3	0.000745	1.94	LV	CELLTYPE	control_PKP2	6	18	FB
PHF21B	1.13	0.00848	0.0144	0.0372	3.26	15.7	0.000465	2.07	LV	CELLTYPE	control_PKP2	6	18	FB
SH3RF3	1.13	0.00435	0.136	0.373	6.32	18.9	0.00016	2.36	LV	CELLTYPE	control_PKP2	6	18	FB
YPEL1	1.13	0.00207	0.0264	0.0673	4.02	22.7	5.08e-05	2.68	LV	CELLTYPE	control_PKP2	6	18	FB
ZNF233	1.13	0.00252	0.0105	0.0294	2.91	21.7	6.9e-05	2.6	LV	CELLTYPE	control_PKP2	6	18	FB
ARRDC2	1.12	0.00273	0.0598	0.134	5.09	21.3	7.66e-05	2.56	LV	CELLTYPE	control_PKP2	6	18	FB
COLEC12	1.12	0.0176	0.53	1.32	8.25	12.6	0.00138	1.75	LV	CELLTYPE	control_PKP2	6	18	FB
FLVCR2	1.12	0.0213	0.0198	0.0508	3.6	11.7	0.0019	1.67	LV	CELLTYPE	control_PKP2	6	18	FB
HBP1	1.12	0.00129	0.131	0.302	6.22	25.4	2.42e-05	2.89	LV	CELLTYPE	control_PKP2	6	18	FB
PCSK6	1.12	0.00681	0.77	2.15	8.85	16.7	0.000328	2.17	LV	CELLTYPE	control_PKP2	6	18	FB
RASSF4	1.12	0.0412	0.288	0.509	7.25	9.21	0.00511	1.39	LV	CELLTYPE	control_PKP2	6	18	FB
AC137770.1	1.11	0.00631	0.0148	0.037	3.27	17.2	0.000279	2.2	LV	CELLTYPE	control_PKP2	6	18	FB
DAAM2	1.11	0.00251	0.095	0.221	5.81	21.7	6.83e-05	2.6	LV	CELLTYPE	control_PKP2	6	18	FB
KLHL24	1.11	0.00093	0.208	0.465	6.95	27.4	1.41e-05	3.03	LV	CELLTYPE	control_PKP2	6	18	FB
MBNL3	1.11	0.000337	0.086	0.207	5.67	34.7	2.35e-06	3.47	LV	CELLTYPE	control_PKP2	6	18	FB
PDLIM1	1.11	0.00141	0.12	0.268	6.1	24.8	2.87e-05	2.85	LV	CELLTYPE	control_PKP2	6	18	FB
FOXO1	1.1	0.00715	1.28	2.96	9.5	16.5	0.000355	2.15	LV	CELLTYPE	control_PKP2	6	18	FB
GRB14	1.1	0.0174	0.0194	0.0344	3.47	12.6	0.00135	1.76	LV	CELLTYPE	control_PKP2	6	18	FB
KCNA2	1.1	0.0393	0.0115	0.0236	2.82	9.38	0.00477	1.41	LV	CELLTYPE	control_PKP2	6	18	FB
UST	1.1	0.0116	0.486	1.18	8.19	14.3	0.000742	1.94	LV	CELLTYPE	control_PKP2	6	18	FB
AC091948.1	1.09	0.000513	0.0553	0.14	5.06	31.4	5.15e-06	3.29	LV	CELLTYPE	control_PKP2	6	18	FB
AL033529.1	1.09	0.00608	0.0146	0.0318	3.18	17.4	0.000262	2.22	LV	CELLTYPE	control_PKP2	6	18	FB
UACA	1.09	0.00195	0.334	0.765	7.54	23.1	4.64e-05	2.71	LV	CELLTYPE	control_PKP2	6	18	FB
VIT	1.09	0.0123	0.791	1.75	8.83	14	0.000812	1.91	LV	CELLTYPE	control_PKP2	6	18	FB
AC007563.2	1.08	0.0183	0.0206	0.0512	3.75	12.4	0.00148	1.74	LV	CELLTYPE	control_PKP2	6	18	FB
C18orf54	1.08	0.0116	0.0116	0.0265	2.85	14.3	0.000747	1.94	LV	CELLTYPE	control_PKP2	6	18	FB
HLX	1.08	0.00868	0.00941	0.0188	2.56	15.6	0.000481	2.06	LV	CELLTYPE	control_PKP2	6	18	FB
KCTD3	1.08	0.00118	0.15	0.366	6.44	26	2.07e-05	2.93	LV	CELLTYPE	control_PKP2	6	18	FB
PIWIL4	1.08	0.00232	0.0675	0.162	5.28	22.1	6.1e-05	2.63	LV	CELLTYPE	control_PKP2	6	18	FB
TUB	1.08	0.000993	0.0279	0.0597	4.04	27	1.56e-05	3	LV	CELLTYPE	control_PKP2	6	18	FB
AC107029.1	1.07	0.0309	0.00468	0.0126	1.81	10.3	0.00328	1.51	LV	CELLTYPE	control_PKP2	6	18	FB
LINC01535	1.07	0.0479	0.0101	0.0263	2.73	8.67	0.0064	1.32	LV	CELLTYPE	control_PKP2	6	18	FB
MITF	1.07	0.000683	0.158	0.33	6.52	29.6	8.07e-06	3.17	LV	CELLTYPE	control_PKP2	6	18	FB
AC058791.1	1.06	0.00367	0.18	0.415	6.72	19.7	0.000125	2.44	LV	CELLTYPE	control_PKP2	6	18	FB
CLMN	1.06	0.0111	0.21	0.505	6.87	14.5	0.000704	1.95	LV	CELLTYPE	control_PKP2	6	18	FB
LINC02580	1.06	0.0322	0.0257	0.0634	4.01	10.1	0.00352	1.49	LV	CELLTYPE	control_PKP2	6	18	FB
MCOLN3	1.06	0.0479	0.0155	0.04	3.36	8.67	0.00639	1.32	LV	CELLTYPE	control_PKP2	6	18	FB
SDCBP	1.06	0.00211	0.124	0.25	6.12	22.6	5.26e-05	2.67	LV	CELLTYPE	control_PKP2	6	18	FB
SULF1	1.06	0.00547	0.34	0.925	7.64	17.9	0.000224	2.26	LV	CELLTYPE	control_PKP2	6	18	FB
ARID5B	1.05	0.0186	0.504	0.999	8.18	12.3	0.00152	1.73	LV	CELLTYPE	control_PKP2	6	18	FB
CCDC28A	1.05	0.000551	0.0695	0.149	5.31	30.9	5.84e-06	3.26	LV	CELLTYPE	control_PKP2	6	18	FB
DGKE	1.05	0.000372	0.048	0.117	4.84	33.8	2.88e-06	3.43	LV	CELLTYPE	control_PKP2	6	18	FB
FBXO42	1.05	0.00672	0.372	0.837	7.73	16.8	0.000317	2.17	LV	CELLTYPE	control_PKP2	6	18	FB
HSD17B11	1.05	0.000776	0.164	0.341	6.55	28.8	9.89e-06	3.11	LV	CELLTYPE	control_PKP2	6	18	FB
HSD17B7	1.05	0.00241	0.0291	0.0641	4.11	21.9	6.46e-05	2.62	LV	CELLTYPE	control_PKP2	6	18	FB
PTPN9	1.05	0.000492	0.322	0.807	7.55	31.7	4.84e-06	3.31	LV	CELLTYPE	control_PKP2	6	18	FB
ZNF385D	1.05	0.00711	0.434	1.19	8.03	16.5	0.00035	2.15	LV	CELLTYPE	control_PKP2	6	18	FB
BCL7A	1.04	0.00294	0.029	0.0685	4.16	21	8.52e-05	2.53	LV	CELLTYPE	control_PKP2	6	18	FB
HTR4	1.04	0.0371	0.19	0.399	6.77	9.62	0.00433	1.43	LV	CELLTYPE	control_PKP2	6	18	FB
MME	1.04	0.0242	0.121	0.301	6.17	11.2	0.0023	1.62	LV	CELLTYPE	control_PKP2	6	18	FB
OSER1-DT	1.04	0.00168	0.0201	0.0461	3.58	23.8	3.74e-05	2.78	LV	CELLTYPE	control_PKP2	6	18	FB
RHOBTB3	1.04	0.006	0.931	2.23	9.04	17.4	0.000257	2.22	LV	CELLTYPE	control_PKP2	6	18	FB
BCL2L11	1.03	0.00569	0.0252	0.0549	3.86	17.7	0.000236	2.24	LV	CELLTYPE	control_PKP2	6	18	FB
EGFR	1.03	0.00343	1.44	3.55	9.71	20.1	0.000112	2.47	LV	CELLTYPE	control_PKP2	6	18	FB
ELF1	1.03	0.000792	0.725	1.75	8.69	28.7	1.02e-05	3.1	LV	CELLTYPE	control_PKP2	6	18	FB
SPATA18	1.03	0.00621	0.0224	0.0542	3.78	17.3	0.000272	2.21	LV	CELLTYPE	control_PKP2	6	18	FB
FAXDC2	1.02	0.00681	0.184	0.405	6.75	16.7	0.000326	2.17	LV	CELLTYPE	control_PKP2	6	18	FB
INSR	1.02	0.000636	0.424	0.899	7.93	30	7.22e-06	3.2	LV	CELLTYPE	control_PKP2	6	18	FB
JMY	1.02	0.000163	0.0783	0.184	5.49	39.3	8.42e-07	3.79	LV	CELLTYPE	control_PKP2	6	18	FB
MAB21L1	1.02	0.026	0.00949	0.0203	2.53	11	0.00255	1.59	LV	CELLTYPE	control_PKP2	6	18	FB
NFKBIZ	1.02	0.00047	0.361	0.819	7.67	32	4.44e-06	3.33	LV	CELLTYPE	control_PKP2	6	18	FB
RIMS1	1.02	0.0456	0.0124	0.0267	2.99	8.84	0.00596	1.34	LV	CELLTYPE	control_PKP2	6	18	FB
SORCS1	1.02	0.0164	0.229	0.592	7.12	12.9	0.00125	1.79	LV	CELLTYPE	control_PKP2	6	18	FB
ARHGEF26	1.01	0.00455	0.0904	0.225	5.73	18.7	0.000172	2.34	LV	CELLTYPE	control_PKP2	6	18	FB
COLCA2	1.01	0.0315	0.0229	0.0431	3.72	10.2	0.00341	1.5	LV	CELLTYPE	control_PKP2	6	18	FB
CPA6	1.01	0.034	0.0107	0.0233	2.79	9.94	0.0038	1.47	LV	CELLTYPE	control_PKP2	6	18	FB
CTSF	1.01	0.038	0.0555	0.105	5.06	9.53	0.0045	1.42	LV	CELLTYPE	control_PKP2	6	18	FB
INPP4A	1.01	0.00289	0.214	0.481	6.9	21.1	8.33e-05	2.54	LV	CELLTYPE	control_PKP2	6	18	FB
LINC00342	1.01	0.00454	0.0142	0.0335	3.14	18.7	0.000171	2.34	LV	CELLTYPE	control_PKP2	6	18	FB
NCOA2	1.01	0.000186	0.639	1.42	8.5	38.4	1.03e-06	3.73	LV	CELLTYPE	control_PKP2	6	18	FB
PITPNM2	1.01	0.000926	0.0436	0.108	4.73	27.5	1.39e-05	3.03	LV	CELLTYPE	control_PKP2	6	18	FB
SUB1	1.01	0.000362	0.205	0.423	6.84	34.2	2.63e-06	3.44	LV	CELLTYPE	control_PKP2	6	18	FB
AFF1	1	4.72e-05	0.791	1.89	8.85	47	1.77e-07	4.33	LV	CELLTYPE	control_PKP2	6	18	FB
AL160272.2	1	0.0349	0.0156	0.0391	3.24	9.85	0.00394	1.46	LV	CELLTYPE	control_PKP2	6	18	FB
AL603840.1	1	0.045	0.0494	0.11	4.9	8.9	0.00582	1.35	LV	CELLTYPE	control_PKP2	6	18	FB
CREBRF	1	0.000532	0.186	0.404	6.71	31.1	5.5e-06	3.27	LV	CELLTYPE	control_PKP2	6	18	FB
NFKBIA	0.997	0.00642	0.21	0.403	6.9	17.1	0.000287	2.19	LV	CELLTYPE	control_PKP2	6	18	FB
ZNF844	0.994	0.0199	0.0228	0.054	3.75	12	0.0017	1.7	LV	CELLTYPE	control_PKP2	6	18	FB
CNKSR3	0.993	0.0101	0.0255	0.0539	3.96	14.9	0.000598	2	LV	CELLTYPE	control_PKP2	6	18	FB
CREB3L4	0.993	0.0412	0.00688	0.0143	2.22	9.21	0.00511	1.39	LV	CELLTYPE	control_PKP2	6	18	FB
UBE2Q2L	0.992	0.00337	0.0349	0.0931	4.39	20.2	0.000109	2.47	LV	CELLTYPE	control_PKP2	6	18	FB
PLXDC2	0.99	0.0223	2.04	4.63	10.1	11.5	0.00206	1.65	LV	CELLTYPE	control_PKP2	6	18	FB
RALGPS2	0.988	0.00819	0.135	0.293	6.22	15.8	0.000442	2.09	LV	CELLTYPE	control_PKP2	6	18	FB
ROR1	0.988	0.0069	0.303	0.76	7.39	16.6	0.000337	2.16	LV	CELLTYPE	control_PKP2	6	18	FB
CDH2	0.987	0.0345	0.0791	0.122	5.39	9.9	0.00387	1.46	LV	CELLTYPE	control_PKP2	6	18	FB
NFASC	0.985	0.0174	0.0767	0.187	5.49	12.6	0.00136	1.76	LV	CELLTYPE	control_PKP2	6	18	FB
TMEM204	0.984	0.0024	0.177	0.36	6.57	21.9	6.41e-05	2.62	LV	CELLTYPE	control_PKP2	6	18	FB
AC062017.1	0.982	0.0261	0.0123	0.0259	2.92	10.9	0.00258	1.58	LV	CELLTYPE	control_PKP2	6	18	FB
IMPA1	0.981	0.000107	0.0536	0.121	4.92	41.8	4.96e-07	3.97	LV	CELLTYPE	control_PKP2	6	18	FB
PC	0.981	0.0227	0.0228	0.0477	3.68	11.4	0.00212	1.64	LV	CELLTYPE	control_PKP2	6	18	FB
RMND5A	0.979	0.00203	0.0806	0.166	5.46	22.9	4.92e-05	2.69	LV	CELLTYPE	control_PKP2	6	18	FB
AC025031.1	0.977	0.0442	0.00598	0.0131	1.98	8.97	0.00564	1.35	LV	CELLTYPE	control_PKP2	6	18	FB
AL133346.1	0.977	0.00783	0.0875	0.203	5.65	16	0.000412	2.11	LV	CELLTYPE	control_PKP2	6	18	FB
HERC3	0.974	0.00512	0.0416	0.0848	4.53	18.2	0.000202	2.29	LV	CELLTYPE	control_PKP2	6	18	FB
RDH10	0.972	0.0449	0.0711	0.148	5.29	8.91	0.0058	1.35	LV	CELLTYPE	control_PKP2	6	18	FB
RBPMS	0.97	0.000271	0.591	1.3	8.39	36.1	1.73e-06	3.57	LV	CELLTYPE	control_PKP2	6	18	FB
RIMKLB	0.969	0.000372	0.148	0.324	6.42	33.6	3.01e-06	3.43	LV	CELLTYPE	control_PKP2	6	18	FB
SPATA9	0.969	0.0187	0.0229	0.0501	3.73	12.3	0.00153	1.73	LV	CELLTYPE	control_PKP2	6	18	FB
SYNPO2	0.969	0.00803	1.12	2.63	9.32	15.9	0.000427	2.1	LV	CELLTYPE	control_PKP2	6	18	FB
CXorf57	0.968	0.0307	0.00707	0.0145	2.19	10.3	0.00324	1.51	LV	CELLTYPE	control_PKP2	6	18	FB
GLYATL2	0.967	0.038	0.0423	0.111	4.63	9.54	0.00447	1.42	LV	CELLTYPE	control_PKP2	6	18	FB
FOXP1	0.965	0.00343	0.837	1.76	8.83	20.1	0.000112	2.47	LV	CELLTYPE	control_PKP2	6	18	FB
OPHN1	0.964	0.00426	0.671	1.5	8.57	19	0.000154	2.37	LV	CELLTYPE	control_PKP2	6	18	FB
KLF9	0.962	0.0199	0.243	0.522	7.03	12	0.00171	1.7	LV	CELLTYPE	control_PKP2	6	18	FB
AC092171.4	0.961	0.0272	0.0196	0.0434	3.6	10.8	0.00274	1.56	LV	CELLTYPE	control_PKP2	6	18	FB
ADGRD1	0.958	0.0455	0.517	1.19	8.18	8.86	0.00592	1.34	LV	CELLTYPE	control_PKP2	6	18	FB
FGF1	0.958	0.0381	0.0572	0.119	5.1	9.51	0.00453	1.42	LV	CELLTYPE	control_PKP2	6	18	FB
SLC31A2	0.958	0.00733	0.0133	0.0255	2.97	16.3	0.000368	2.13	LV	CELLTYPE	control_PKP2	6	18	FB
MTURN	0.957	0.00864	0.0488	0.114	4.87	15.6	0.000476	2.06	LV	CELLTYPE	control_PKP2	6	18	FB
TACC1	0.957	0.0147	0.926	2.14	9.02	13.3	0.00106	1.83	LV	CELLTYPE	control_PKP2	6	18	FB
KCNMA1	0.956	0.0469	0.0159	0.034	3.24	8.75	0.0062	1.33	LV	CELLTYPE	control_PKP2	6	18	FB
ADIPOR2	0.955	0.00481	0.241	0.53	7.07	18.5	0.000186	2.32	LV	CELLTYPE	control_PKP2	6	18	FB
KANK1	0.954	0.00271	0.759	1.7	8.73	21.4	7.59e-05	2.57	LV	CELLTYPE	control_PKP2	6	18	FB
RAD21	0.954	7.89e-05	0.099	0.191	5.77	43.9	3.25e-07	4.1	LV	CELLTYPE	control_PKP2	6	18	FB
COL4A2	0.952	0.0177	1.68	3.61	9.82	12.6	0.00139	1.75	LV	CELLTYPE	control_PKP2	6	18	FB
KCNT2	0.952	0.00913	0.53	1.16	8.22	15.3	0.000516	2.04	LV	CELLTYPE	control_PKP2	6	18	FB
AL158198.1	0.951	0.00884	0.0134	0.0276	3.02	15.5	0.000494	2.05	LV	CELLTYPE	control_PKP2	6	18	FB
CDC14A	0.951	0.00175	0.141	0.3	6.28	23.6	4.01e-05	2.76	LV	CELLTYPE	control_PKP2	6	18	FB
AC107375.1	0.95	0.0198	0.0157	0.0379	3.34	12	0.00169	1.7	LV	CELLTYPE	control_PKP2	6	18	FB
ANK3	0.95	0.00341	0.196	0.446	6.81	20.1	0.00011	2.47	LV	CELLTYPE	control_PKP2	6	18	FB
RPS6KA5	0.95	0.00137	0.0788	0.171	5.56	24.9	2.76e-05	2.86	LV	CELLTYPE	control_PKP2	6	18	FB
TDRD5	0.949	0.0313	0.0074	0.0132	2.17	10.2	0.00336	1.51	LV	CELLTYPE	control_PKP2	6	18	FB
TRIM22	0.946	0.0184	0.149	0.333	6.4	12.3	0.0015	1.73	LV	CELLTYPE	control_PKP2	6	18	FB
NET1	0.945	0.00647	0.0233	0.0474	3.73	17	0.000292	2.19	LV	CELLTYPE	control_PKP2	6	18	FB
NBEA	0.942	0.000248	0.25	0.571	7.18	36.8	1.47e-06	3.6	LV	CELLTYPE	control_PKP2	6	18	FB
FAM162B	0.941	0.0169	0.0682	0.148	5.29	12.7	0.00131	1.77	LV	CELLTYPE	control_PKP2	6	18	FB
ZFHX3	0.941	0.00412	0.994	2.19	9.09	19.2	0.000146	2.38	LV	CELLTYPE	control_PKP2	6	18	FB
FAM13A	0.939	0.00632	0.418	0.883	7.86	17.2	0.00028	2.2	LV	CELLTYPE	control_PKP2	6	18	FB
OGA	0.939	0.000557	0.394	0.854	7.79	30.8	5.97e-06	3.25	LV	CELLTYPE	control_PKP2	6	18	FB
GVQW2	0.937	0.0254	0.0158	0.0356	3.24	11	0.00247	1.6	LV	CELLTYPE	control_PKP2	6	18	FB
REN	0.937	0.0457	0.0114	0.0242	2.86	8.82	0.006	1.34	LV	CELLTYPE	control_PKP2	6	18	FB
CYP1B1-AS1	0.936	0.00816	0.278	0.675	7.3	15.8	0.000438	2.09	LV	CELLTYPE	control_PKP2	6	18	FB
FCHSD2	0.936	0.000926	0.704	1.48	8.59	27.5	1.39e-05	3.03	LV	CELLTYPE	control_PKP2	6	18	FB
RNF125	0.935	0.0238	0.0166	0.0343	3.35	11.3	0.00224	1.62	LV	CELLTYPE	control_PKP2	6	18	FB
IGF1R	0.932	0.00747	0.722	1.58	8.63	16.2	0.000382	2.13	LV	CELLTYPE	control_PKP2	6	18	FB
SOCS2	0.932	0.017	0.0383	0.0842	4.45	12.7	0.00131	1.77	LV	CELLTYPE	control_PKP2	6	18	FB
AL359644.1	0.931	0.0265	0.0234	0.0504	3.79	10.9	0.00264	1.58	LV	CELLTYPE	control_PKP2	6	18	FB
NDC80	0.929	0.0199	0.0146	0.0312	3.09	12	0.00171	1.7	LV	CELLTYPE	control_PKP2	6	18	FB
WASF3	0.928	0.0114	0.327	0.591	7.43	14.4	0.000725	1.94	LV	CELLTYPE	control_PKP2	6	18	FB
MARCH8	0.926	0.00111	0.0622	0.137	5.12	26.2	1.94e-05	2.95	LV	CELLTYPE	control_PKP2	6	18	FB
SHROOM3	0.924	0.0191	0.161	0.344	6.49	12.2	0.00158	1.72	LV	CELLTYPE	control_PKP2	6	18	FB
SPEF2	0.921	0.00388	0.0542	0.119	4.93	19.5	0.000135	2.41	LV	CELLTYPE	control_PKP2	6	18	FB
ARHGAP18	0.914	0.0297	0.108	0.231	5.85	10.4	0.00311	1.53	LV	CELLTYPE	control_PKP2	6	18	FB
IDS	0.913	0.0069	0.0473	0.0863	4.69	16.6	0.000337	2.16	LV	CELLTYPE	control_PKP2	6	18	FB
DDX60	0.911	0.0327	0.043	0.0975	4.63	10.1	0.0036	1.49	LV	CELLTYPE	control_PKP2	6	18	FB
ITGA1	0.91	0.00668	0.0997	0.19	5.74	16.9	0.00031	2.18	LV	CELLTYPE	control_PKP2	6	18	FB
DOCK11	0.908	3.98e-05	0.14	0.304	6.32	48.2	1.43e-07	4.4	LV	CELLTYPE	control_PKP2	6	18	FB
A2ML1-AS1	0.907	0.00161	0.105	0.218	5.92	24.1	3.46e-05	2.79	LV	CELLTYPE	control_PKP2	6	18	FB
SLC25A45	0.907	0.0184	0.0801	0.173	5.45	12.4	0.00149	1.74	LV	CELLTYPE	control_PKP2	6	18	FB
LEPR	0.903	0.0197	0.0794	0.173	5.45	12.1	0.00166	1.71	LV	CELLTYPE	control_PKP2	6	18	FB
ZBTB8A	0.903	0.00218	0.0265	0.0509	3.92	22.5	5.51e-05	2.66	LV	CELLTYPE	control_PKP2	6	18	FB
ETV5	0.901	0.00129	0.0631	0.126	5.12	25.4	2.41e-05	2.89	LV	CELLTYPE	control_PKP2	6	18	FB
NAP1L1	0.9	8.96e-05	0.255	0.552	7.14	42.9	3.96e-07	4.05	LV	CELLTYPE	control_PKP2	6	18	FB
SOX5	0.9	0.0106	0.964	2.1	9.07	14.7	0.000647	1.98	LV	CELLTYPE	control_PKP2	6	18	FB
CDH13	0.896	0.0223	0.112	0.191	5.94	11.5	0.00204	1.65	LV	CELLTYPE	control_PKP2	6	18	FB
RADIL	0.896	0.00302	0.0818	0.185	5.51	20.8	8.87e-05	2.52	LV	CELLTYPE	control_PKP2	6	18	FB
LIFR	0.894	0.028	0.289	0.596	7.32	10.7	0.00285	1.55	LV	CELLTYPE	control_PKP2	6	18	FB
NPAS3	0.894	0.0118	0.742	1.64	8.69	14.2	0.000766	1.93	LV	CELLTYPE	control_PKP2	6	18	FB
ACSL1	0.892	0.0267	0.214	0.42	6.78	10.8	0.00268	1.57	LV	CELLTYPE	control_PKP2	6	18	FB
BACH2	0.889	0.0121	0.353	0.762	7.59	14.1	0.000794	1.92	LV	CELLTYPE	control_PKP2	6	18	FB
REPS2	0.889	0.0369	0.0121	0.027	2.9	9.64	0.0043	1.43	LV	CELLTYPE	control_PKP2	6	18	FB
YPEL3	0.889	0.00506	0.124	0.231	6.04	18.2	0.0002	2.3	LV	CELLTYPE	control_PKP2	6	18	FB
ATP9A	0.887	0.000248	0.117	0.268	6.05	36.8	1.46e-06	3.6	LV	CELLTYPE	control_PKP2	6	18	FB
BNIP3L	0.887	0.00261	0.68	1.35	8.54	21.5	7.25e-05	2.58	LV	CELLTYPE	control_PKP2	6	18	FB
NBPF26	0.887	0.00807	0.0619	0.123	5.13	15.9	0.00043	2.09	LV	CELLTYPE	control_PKP2	6	18	FB
PID1	0.885	0.0251	2.51	5.22	10.4	11.1	0.00244	1.6	LV	CELLTYPE	control_PKP2	6	18	FB
AASS	0.884	0.00254	0.148	0.274	6.36	21.6	7.05e-05	2.59	LV	CELLTYPE	control_PKP2	6	18	FB
ZNF438	0.884	0.000372	0.342	0.705	7.53	34	2.77e-06	3.43	LV	CELLTYPE	control_PKP2	6	18	FB
SLC22A15	0.88	0.00454	0.171	0.319	6.49	18.7	0.000171	2.34	LV	CELLTYPE	control_PKP2	6	18	FB
TMEM50B	0.88	0.000557	0.128	0.25	6.14	30.8	6.02e-06	3.25	LV	CELLTYPE	control_PKP2	6	18	FB
FOSL2	0.879	0.026	0.111	0.218	5.93	10.9	0.00256	1.59	LV	CELLTYPE	control_PKP2	6	18	FB
PARD3B	0.877	0.0017	0.71	1.53	8.61	23.7	3.83e-05	2.77	LV	CELLTYPE	control_PKP2	6	18	FB
PRKAG2	0.876	0.0346	0.28	0.517	7.25	9.89	0.00388	1.46	LV	CELLTYPE	control_PKP2	6	18	FB
TRMT1L	0.875	0.000636	0.0463	0.0946	4.7	30	7.25e-06	3.2	LV	CELLTYPE	control_PKP2	6	18	FB
TSPAN6	0.875	0.0178	0.0154	0.0255	3.13	12.5	0.00142	1.75	LV	CELLTYPE	control_PKP2	6	18	FB
UTRN	0.875	0.000372	0.653	1.43	8.45	33.7	2.96e-06	3.43	LV	CELLTYPE	control_PKP2	6	18	FB
ZNF442	0.875	0.0359	0.00901	0.0196	2.48	9.76	0.0041	1.44	LV	CELLTYPE	control_PKP2	6	18	FB
PIK3IP1	0.872	0.0238	0.0579	0.104	5.05	11.3	0.00224	1.62	LV	CELLTYPE	control_PKP2	6	18	FB
AMY2B	0.871	0.0169	0.0561	0.0982	4.89	12.7	0.0013	1.77	LV	CELLTYPE	control_PKP2	6	18	FB
RAB40B	0.871	0.0031	0.0248	0.0494	3.83	20.6	9.44e-05	2.51	LV	CELLTYPE	control_PKP2	6	18	FB
CPAMD8	0.87	0.038	0.00784	0.0146	2.34	9.53	0.00448	1.42	LV	CELLTYPE	control_PKP2	6	18	FB
GNB5	0.867	0.0031	0.0731	0.156	5.38	20.7	9.4e-05	2.51	LV	CELLTYPE	control_PKP2	6	18	FB
PLSCR4	0.867	0.00756	0.358	0.77	7.57	16.2	0.000389	2.12	LV	CELLTYPE	control_PKP2	6	18	FB
PRDM8	0.867	0.0157	0.0216	0.0527	3.69	13	0.00118	1.8	LV	CELLTYPE	control_PKP2	6	18	FB
AKAP13	0.866	0.000895	2.04	4.22	10.1	27.8	1.28e-05	3.05	LV	CELLTYPE	control_PKP2	6	18	FB
WDR19	0.866	0.0076	0.142	0.263	6.24	16.2	0.000392	2.12	LV	CELLTYPE	control_PKP2	6	18	FB
KIAA1324L	0.863	0.00837	0.0802	0.166	5.46	15.7	0.000457	2.08	LV	CELLTYPE	control_PKP2	6	18	FB
MRC1	0.862	0.0363	0.0115	0.0262	2.82	9.7	0.00419	1.44	LV	CELLTYPE	control_PKP2	6	18	FB
CNTRL	0.861	0.0079	0.153	0.303	6.38	16	0.000416	2.1	LV	CELLTYPE	control_PKP2	6	18	FB
PODN	0.861	0.0182	0.218	0.434	6.92	12.4	0.00147	1.74	LV	CELLTYPE	control_PKP2	6	18	FB
LZTS3	0.86	0.0135	0.0111	0.0256	2.8	13.7	0.000932	1.87	LV	CELLTYPE	control_PKP2	6	18	FB
PDCD4	0.86	0.00939	0.141	0.272	6.21	15.2	0.00054	2.03	LV	CELLTYPE	control_PKP2	6	18	FB
KLHL29	0.857	0.0312	0.29	0.583	7.27	10.3	0.00336	1.51	LV	CELLTYPE	control_PKP2	6	18	FB
AC105285.1	0.856	0.0221	0.035	0.079	4.34	11.6	0.00201	1.66	LV	CELLTYPE	control_PKP2	6	18	FB
CORIN	0.853	0.0433	0.0553	0.108	4.88	9.03	0.0055	1.36	LV	CELLTYPE	control_PKP2	6	18	FB
SLC35E3	0.853	0.00232	0.0895	0.185	5.63	22.2	6.02e-05	2.64	LV	CELLTYPE	control_PKP2	6	18	FB
DUSP19	0.851	0.0381	0.00683	0.0141	2.07	9.51	0.00452	1.42	LV	CELLTYPE	control_PKP2	6	18	FB
ZBTB20	0.851	0.00218	4.8	9.78	11.3	22.5	5.53e-05	2.66	LV	CELLTYPE	control_PKP2	6	18	FB
TMEM71	0.85	0.0199	0.11	0.24	5.98	12	0.00171	1.7	LV	CELLTYPE	control_PKP2	6	18	FB
AC092164.1	0.849	0.0479	0.00996	0.0197	2.59	8.66	0.00642	1.32	LV	CELLTYPE	control_PKP2	6	18	FB
TMEM159	0.848	0.00811	0.0306	0.0514	4.01	15.9	0.000435	2.09	LV	CELLTYPE	control_PKP2	6	18	FB
WDR48	0.848	8.13e-05	0.0777	0.155	5.43	43.7	3.41e-07	4.09	LV	CELLTYPE	control_PKP2	6	18	FB
ACSF2	0.847	0.0418	0.0232	0.0485	3.78	9.15	0.00524	1.38	LV	CELLTYPE	control_PKP2	6	18	FB
LINC01001	0.846	0.0308	0.0106	0.022	2.69	10.3	0.00327	1.51	LV	CELLTYPE	control_PKP2	6	18	FB
AUH	0.845	0.000815	0.232	0.457	6.98	28.4	1.08e-05	3.09	LV	CELLTYPE	control_PKP2	6	18	FB
YPEL2	0.842	0.0102	0.179	0.345	6.58	14.8	0.000616	1.99	LV	CELLTYPE	control_PKP2	6	18	FB
PDGFD	0.841	0.0265	1.46	2.89	9.65	10.9	0.00264	1.58	LV	CELLTYPE	control_PKP2	6	18	FB
ANKRD31	0.84	0.0265	0.00647	0.0133	2.08	10.9	0.00264	1.58	LV	CELLTYPE	control_PKP2	6	18	FB
INTS6	0.84	0.00155	0.367	0.741	7.65	24.3	3.28e-05	2.81	LV	CELLTYPE	control_PKP2	6	18	FB
OSBPL9	0.84	0.00764	0.635	1.22	8.4	16.1	0.000397	2.12	LV	CELLTYPE	control_PKP2	6	18	FB
NUDT16	0.839	0.00181	0.0245	0.0405	3.74	23.4	4.2e-05	2.74	LV	CELLTYPE	control_PKP2	6	18	FB
GAB1	0.838	0.00123	0.388	0.83	7.72	25.7	2.22e-05	2.91	LV	CELLTYPE	control_PKP2	6	18	FB
ECHDC2	0.837	0.00535	0.789	1.61	8.81	18	0.000214	2.27	LV	CELLTYPE	control_PKP2	6	18	FB
MBOAT2	0.837	0.00575	0.0535	0.112	4.85	17.6	0.000241	2.24	LV	CELLTYPE	control_PKP2	6	18	FB
AC007388.1	0.836	0.0107	0.237	0.477	7.01	14.6	0.000659	1.97	LV	CELLTYPE	control_PKP2	6	18	FB
GPR137B	0.834	0.00289	0.0672	0.136	5.19	21.1	8.26e-05	2.54	LV	CELLTYPE	control_PKP2	6	18	FB
ANTXR2	0.832	0.011	0.397	0.811	7.79	14.5	0.000695	1.96	LV	CELLTYPE	control_PKP2	6	18	FB
LINC00632	0.832	0.00932	0.102	0.226	5.85	15.3	0.000532	2.03	LV	CELLTYPE	control_PKP2	6	18	FB
ARID1B	0.829	0.00119	1.5	3.02	9.65	25.9	2.11e-05	2.93	LV	CELLTYPE	control_PKP2	6	18	FB
AC107072.1	0.828	0.0488	0.0197	0.0429	3.48	8.6	0.00659	1.31	LV	CELLTYPE	control_PKP2	6	18	FB
AC132872.1	0.828	0.0288	0.0149	0.0293	3.06	10.6	0.00296	1.54	LV	CELLTYPE	control_PKP2	6	18	FB
KLF7	0.821	0.0239	0.272	0.598	7.15	11.3	0.00227	1.62	LV	CELLTYPE	control_PKP2	6	18	FB
FOXN3	0.82	0.00321	0.881	1.82	8.89	20.5	9.91e-05	2.49	LV	CELLTYPE	control_PKP2	6	18	FB
FHIT	0.819	0.00981	0.404	0.806	7.77	15	0.000572	2.01	LV	CELLTYPE	control_PKP2	6	18	FB
PTBP2	0.819	0.002	0.564	1.14	8.26	22.9	4.83e-05	2.7	LV	CELLTYPE	control_PKP2	6	18	FB
PRICKLE2	0.818	0.01	0.483	0.999	7.98	15	0.000591	2	LV	CELLTYPE	control_PKP2	6	18	FB
AP001528.2	0.816	0.0177	0.191	0.375	6.73	12.5	0.0014	1.75	LV	CELLTYPE	control_PKP2	6	18	FB
POC1B	0.815	0.0123	0.0845	0.169	5.51	14	0.000814	1.91	LV	CELLTYPE	control_PKP2	6	18	FB
SETDB2	0.814	0.00424	0.0677	0.128	5.17	19.1	0.000152	2.37	LV	CELLTYPE	control_PKP2	6	18	FB
AL627309.1	0.813	0.0176	0.0116	0.023	2.8	12.6	0.00138	1.75	LV	CELLTYPE	control_PKP2	6	18	FB
SLC45A1	0.812	0.0137	0.0178	0.0335	3.33	13.6	0.000955	1.86	LV	CELLTYPE	control_PKP2	6	18	FB
RB1CC1	0.809	0.000903	0.293	0.562	7.31	27.7	1.3e-05	3.04	LV	CELLTYPE	control_PKP2	6	18	FB
CELF2	0.808	0.00733	2.11	4.13	10.1	16.3	0.000368	2.13	LV	CELLTYPE	control_PKP2	6	18	FB
FBXL20	0.808	0.00452	0.328	0.643	7.47	18.7	0.00017	2.35	LV	CELLTYPE	control_PKP2	6	18	FB
GHR	0.808	0.0263	0.481	0.999	8.02	10.9	0.00261	1.58	LV	CELLTYPE	control_PKP2	6	18	FB
AC245060.5	0.807	0.0145	0.024	0.0488	3.8	13.4	0.00103	1.84	LV	CELLTYPE	control_PKP2	6	18	FB
AL021368.2	0.807	0.00796	0.0239	0.0484	3.77	16	0.00042	2.1	LV	CELLTYPE	control_PKP2	6	18	FB
AC090115.1	0.806	0.0134	0.0295	0.0634	4.03	13.7	0.000924	1.87	LV	CELLTYPE	control_PKP2	6	18	FB
BRI3BP	0.806	0.0312	0.0143	0.0313	3.1	10.3	0.00335	1.51	LV	CELLTYPE	control_PKP2	6	18	FB
LSM11	0.806	0.0355	0.00924	0.0188	2.49	9.8	0.00403	1.45	LV	CELLTYPE	control_PKP2	6	18	FB
TMEM123	0.806	0.00326	0.0984	0.178	5.73	20.4	0.000102	2.49	LV	CELLTYPE	control_PKP2	6	18	FB
ABHD3	0.805	0.0124	0.0959	0.18	5.77	14	0.000824	1.91	LV	CELLTYPE	control_PKP2	6	18	FB
ACADSB	0.805	0.00419	0.0419	0.0808	4.54	19.1	0.00015	2.38	LV	CELLTYPE	control_PKP2	6	18	FB
PHACTR1	0.805	0.00137	0.144	0.274	6.29	24.9	2.73e-05	2.86	LV	CELLTYPE	control_PKP2	6	18	FB
AC244517.10	0.804	0.0297	0.0182	0.0382	3.37	10.5	0.00311	1.53	LV	CELLTYPE	control_PKP2	6	18	FB
DDX60L	0.802	0.0415	0.0715	0.14	5.26	9.17	0.00519	1.38	LV	CELLTYPE	control_PKP2	6	18	FB
RNF217	0.8	0.00402	0.14	0.298	6.24	19.4	0.00014	2.4	LV	CELLTYPE	control_PKP2	6	18	FB
BCL2	0.799	0.0248	0.496	1.03	8.11	11.1	0.0024	1.61	LV	CELLTYPE	control_PKP2	6	18	FB
AK8	0.798	0.0122	0.0158	0.0299	3.19	14.1	0.000804	1.91	LV	CELLTYPE	control_PKP2	6	18	FB
LHFPL6	0.798	0.0193	2.17	4.26	10.2	12.2	0.00161	1.72	LV	CELLTYPE	control_PKP2	6	18	FB
MAP3K6	0.796	0.0204	0.0366	0.0701	4.35	11.9	0.00178	1.69	LV	CELLTYPE	control_PKP2	6	18	FB
CD99	0.795	0.0203	0.291	0.514	7.23	11.9	0.00176	1.69	LV	CELLTYPE	control_PKP2	6	18	FB
CEP128	0.795	0.00845	0.0957	0.179	5.69	15.7	0.000462	2.07	LV	CELLTYPE	control_PKP2	6	18	FB
ZADH2	0.795	0.00173	0.0493	0.0934	4.71	23.6	3.96e-05	2.76	LV	CELLTYPE	control_PKP2	6	18	FB
HPS3	0.794	0.0077	0.094	0.176	5.66	16.1	0.000401	2.11	LV	CELLTYPE	control_PKP2	6	18	FB
LRMDA	0.794	0.0277	0.383	0.849	7.69	10.7	0.00283	1.56	LV	CELLTYPE	control_PKP2	6	18	FB
SLC12A2	0.794	0.00408	0.0763	0.132	5.34	19.3	0.000144	2.39	LV	CELLTYPE	control_PKP2	6	18	FB
LMLN	0.793	0.00418	0.0275	0.055	3.93	19.1	0.00015	2.38	LV	CELLTYPE	control_PKP2	6	18	FB
CP	0.79	0.0387	0.0492	0.0928	4.74	9.45	0.00464	1.41	LV	CELLTYPE	control_PKP2	6	18	FB
PLA2G6	0.79	0.0159	0.0271	0.0471	3.94	12.9	0.00121	1.8	LV	CELLTYPE	control_PKP2	6	18	FB
RANBP17	0.79	0.0134	0.138	0.277	6.22	13.7	0.00092	1.87	LV	CELLTYPE	control_PKP2	6	18	FB
EZH1	0.788	0.00709	0.169	0.338	6.52	16.5	0.000349	2.15	LV	CELLTYPE	control_PKP2	6	18	FB
RBMS3	0.788	0.0219	1.17	2.17	9.3	11.6	0.00199	1.66	LV	CELLTYPE	control_PKP2	6	18	FB
PTK2B	0.785	0.0366	0.017	0.0374	3.33	9.68	0.00423	1.44	LV	CELLTYPE	control_PKP2	6	18	FB
TMEM131L	0.784	0.00871	0.161	0.302	6.44	15.5	0.000486	2.06	LV	CELLTYPE	control_PKP2	6	18	FB
AC010542.3	0.783	0.04	0.0375	0.0733	4.36	9.31	0.0049	1.4	LV	CELLTYPE	control_PKP2	6	18	FB
KLF8	0.781	0.0113	0.0343	0.0674	4.22	14.4	0.000714	1.95	LV	CELLTYPE	control_PKP2	6	18	FB
TBC1D17	0.781	0.00985	0.0442	0.077	4.62	15	0.000576	2.01	LV	CELLTYPE	control_PKP2	6	18	FB
BPHL	0.78	0.00545	0.0248	0.0495	3.8	17.9	0.000222	2.26	LV	CELLTYPE	control_PKP2	6	18	FB
MCM7	0.78	0.0403	0.0375	0.0666	4.37	9.28	0.00497	1.39	LV	CELLTYPE	control_PKP2	6	18	FB
PDK3	0.779	0.0493	0.12	0.2	5.96	8.57	0.00667	1.31	LV	CELLTYPE	control_PKP2	6	18	FB
ATP8A2	0.778	0.0454	0.018	0.0312	3.38	8.87	0.00589	1.34	LV	CELLTYPE	control_PKP2	6	18	FB
SLX4IP	0.778	0.00659	0.0856	0.172	5.51	16.9	0.000304	2.18	LV	CELLTYPE	control_PKP2	6	18	FB
CCNDBP1	0.777	0.0101	0.0847	0.146	5.54	14.9	0.000604	1.99	LV	CELLTYPE	control_PKP2	6	18	FB
ICK	0.776	0.00681	0.0445	0.0838	4.58	16.7	0.000323	2.17	LV	CELLTYPE	control_PKP2	6	18	FB
RORA	0.776	0.0129	4.82	9.21	11.3	13.9	0.000867	1.89	LV	CELLTYPE	control_PKP2	6	18	FB
C2CD5	0.774	0.00681	0.137	0.276	6.19	16.7	0.000328	2.17	LV	CELLTYPE	control_PKP2	6	18	FB
TPK1	0.774	0.00123	0.137	0.268	6.24	25.7	2.21e-05	2.91	LV	CELLTYPE	control_PKP2	6	18	FB
MLLT3	0.772	0.00356	0.234	0.47	6.96	19.9	0.000119	2.45	LV	CELLTYPE	control_PKP2	6	18	FB
SLC43A1	0.772	0.0121	0.0301	0.0522	4.02	14.1	0.000788	1.92	LV	CELLTYPE	control_PKP2	6	18	FB
STK39	0.771	0.00414	0.185	0.39	6.6	19.2	0.000147	2.38	LV	CELLTYPE	control_PKP2	6	18	FB
SOS2	0.768	0.00134	0.422	0.836	7.79	25.1	2.6e-05	2.87	LV	CELLTYPE	control_PKP2	6	18	FB
PLEKHA2	0.766	0.00796	0.149	0.307	6.35	15.9	0.000421	2.1	LV	CELLTYPE	control_PKP2	6	18	FB
NEO1	0.765	0.00819	0.13	0.244	6.11	15.8	0.000441	2.09	LV	CELLTYPE	control_PKP2	6	18	FB
PRTG	0.763	0.0454	0.0492	0.0956	4.68	8.87	0.00588	1.34	LV	CELLTYPE	control_PKP2	6	18	FB
IL1RAPL1	0.761	0.0343	0.947	1.94	8.99	9.92	0.00383	1.47	LV	CELLTYPE	control_PKP2	6	18	FB
LGMN	0.761	0.0145	0.074	0.134	5.34	13.4	0.00103	1.84	LV	CELLTYPE	control_PKP2	6	18	FB
EAF2	0.76	0.0393	0.0221	0.0446	3.63	9.39	0.00475	1.41	LV	CELLTYPE	control_PKP2	6	18	FB
DENND1A	0.759	0.00167	0.587	1.16	8.29	23.9	3.68e-05	2.78	LV	CELLTYPE	control_PKP2	6	18	FB
MAP3K20	0.759	0.00213	0.354	0.655	7.55	22.6	5.34e-05	2.67	LV	CELLTYPE	control_PKP2	6	18	FB
NHS	0.757	0.0107	0.102	0.226	5.86	14.6	0.000657	1.97	LV	CELLTYPE	control_PKP2	6	18	FB
PPIL6	0.757	0.0412	0.0425	0.0843	4.53	9.2	0.00513	1.38	LV	CELLTYPE	control_PKP2	6	18	FB
CNNM2	0.756	0.00129	0.12	0.217	6.03	25.4	2.43e-05	2.89	LV	CELLTYPE	control_PKP2	6	18	FB
CRADD	0.755	0.00237	0.335	0.665	7.47	22	6.29e-05	2.63	LV	CELLTYPE	control_PKP2	6	18	FB
STOM	0.755	0.011	0.105	0.199	5.84	14.5	0.000695	1.96	LV	CELLTYPE	control_PKP2	6	18	FB
SERP2	0.753	0.0199	0.0296	0.0588	4.07	12	0.00171	1.7	LV	CELLTYPE	control_PKP2	6	18	FB
HELB	0.752	0.0177	0.0403	0.0811	4.49	12.5	0.0014	1.75	LV	CELLTYPE	control_PKP2	6	18	FB
TBC1D1	0.749	0.00318	0.0984	0.186	5.66	20.5	9.76e-05	2.5	LV	CELLTYPE	control_PKP2	6	18	FB
TNRC6B	0.749	0.000857	0.792	1.45	8.74	28.1	1.19e-05	3.07	LV	CELLTYPE	control_PKP2	6	18	FB
TGFB2	0.748	0.0315	0.102	0.202	5.76	10.2	0.00342	1.5	LV	CELLTYPE	control_PKP2	6	18	FB
TAF4B	0.747	0.0297	0.0718	0.13	5.24	10.4	0.00311	1.53	LV	CELLTYPE	control_PKP2	6	18	FB
ZNF263	0.747	0.0148	0.0777	0.149	5.42	13.3	0.00107	1.83	LV	CELLTYPE	control_PKP2	6	18	FB
ARHGAP24	0.746	0.0033	1.33	2.57	9.47	20.3	0.000104	2.48	LV	CELLTYPE	control_PKP2	6	18	FB
ZC2HC1A	0.746	0.00609	0.146	0.286	6.31	17.4	0.000264	2.22	LV	CELLTYPE	control_PKP2	6	18	FB
KIF13A	0.743	0.00289	0.498	0.978	8.04	21.1	8.28e-05	2.54	LV	CELLTYPE	control_PKP2	6	18	FB
RAPGEF2	0.743	0.000372	0.223	0.452	6.92	33.8	2.91e-06	3.43	LV	CELLTYPE	control_PKP2	6	18	FB
AC034236.2	0.742	0.0424	0.0189	0.0365	3.51	9.1	0.00536	1.37	LV	CELLTYPE	control_PKP2	6	18	FB
XKR6	0.742	0.0313	0.0277	0.0476	3.95	10.2	0.00337	1.5	LV	CELLTYPE	control_PKP2	6	18	FB
ZNF667	0.741	0.04	0.022	0.0406	3.58	9.3	0.00493	1.4	LV	CELLTYPE	control_PKP2	6	18	FB
DHX40	0.74	0.00103	0.0586	0.109	4.96	26.7	1.7e-05	2.99	LV	CELLTYPE	control_PKP2	6	18	FB
PCDHB9	0.74	0.0497	0.0129	0.0242	2.96	8.54	0.00675	1.3	LV	CELLTYPE	control_PKP2	6	18	FB
SCP2	0.74	0.00127	0.216	0.388	6.83	25.5	2.33e-05	2.9	LV	CELLTYPE	control_PKP2	6	18	FB
ISPD	0.738	0.0128	0.142	0.276	6.22	13.9	0.000861	1.89	LV	CELLTYPE	control_PKP2	6	18	FB
FRS3	0.737	0.0353	0.017	0.03	3.22	9.82	0.004	1.45	LV	CELLTYPE	control_PKP2	6	18	FB
HECA	0.734	0.0101	0.0847	0.166	5.45	14.9	0.0006	2	LV	CELLTYPE	control_PKP2	6	18	FB
KCTD9	0.734	0.000671	0.137	0.257	6.2	29.7	7.8e-06	3.17	LV	CELLTYPE	control_PKP2	6	18	FB
SP4	0.732	0.00454	0.0455	0.0879	4.65	18.7	0.000172	2.34	LV	CELLTYPE	control_PKP2	6	18	FB
DGKH	0.731	0.00564	0.197	0.363	6.67	17.7	0.000233	2.25	LV	CELLTYPE	control_PKP2	6	18	FB
TIAM1	0.73	0.0245	0.237	0.505	7.02	11.2	0.00235	1.61	LV	CELLTYPE	control_PKP2	6	18	FB
ALG10B	0.729	0.0418	0.0101	0.0185	2.51	9.15	0.00525	1.38	LV	CELLTYPE	control_PKP2	6	18	FB
H1FX-AS1	0.726	0.0312	0.0247	0.042	3.71	10.3	0.00334	1.51	LV	CELLTYPE	control_PKP2	6	18	FB
TBC1D15	0.726	0.000958	0.131	0.244	6.12	27.3	1.47e-05	3.02	LV	CELLTYPE	control_PKP2	6	18	FB
ARHGAP21	0.724	0.00672	0.883	1.76	8.89	16.8	0.000317	2.17	LV	CELLTYPE	control_PKP2	6	18	FB
STXBP6	0.724	0.0202	0.31	0.588	7.42	11.9	0.00175	1.7	LV	CELLTYPE	control_PKP2	6	18	FB
ZNF235	0.724	0.0076	0.122	0.233	6.01	16.2	0.000393	2.12	LV	CELLTYPE	control_PKP2	6	18	FB
INTS6-AS1	0.723	0.00868	0.0508	0.101	4.8	15.6	0.000481	2.06	LV	CELLTYPE	control_PKP2	6	18	FB
RNF146	0.723	0.00194	0.194	0.35	6.69	23.1	4.59e-05	2.71	LV	CELLTYPE	control_PKP2	6	18	FB
ABCA5	0.721	0.0265	0.282	0.533	7.23	10.9	0.00264	1.58	LV	CELLTYPE	control_PKP2	6	18	FB
DENND4C	0.721	0.00335	0.53	1.04	8.12	20.2	0.000107	2.47	LV	CELLTYPE	control_PKP2	6	18	FB
FCHO2	0.719	0.00118	0.227	0.434	6.9	25.9	2.08e-05	2.93	LV	CELLTYPE	control_PKP2	6	18	FB
PLEKHH2	0.718	0.0164	0.353	0.671	7.55	12.9	0.00125	1.79	LV	CELLTYPE	control_PKP2	6	18	FB
CAT	0.717	0.0368	0.0874	0.166	5.58	9.66	0.00426	1.43	LV	CELLTYPE	control_PKP2	6	18	FB
C5orf51	0.715	0.00685	0.0269	0.0474	3.84	16.7	0.000331	2.16	LV	CELLTYPE	control_PKP2	6	18	FB
WARS2	0.714	0.0182	0.148	0.286	6.29	12.4	0.00147	1.74	LV	CELLTYPE	control_PKP2	6	18	FB
ANKRA2	0.713	0.00681	0.0793	0.147	5.45	16.7	0.000327	2.17	LV	CELLTYPE	control_PKP2	6	18	FB
GLCCI1	0.713	0.00153	0.0815	0.144	5.43	24.4	3.21e-05	2.81	LV	CELLTYPE	control_PKP2	6	18	FB
USP40	0.712	0.00232	0.166	0.32	6.48	22.1	6.09e-05	2.63	LV	CELLTYPE	control_PKP2	6	18	FB
EIF4E3	0.711	0.0164	0.0342	0.0684	4.2	12.8	0.00125	1.79	LV	CELLTYPE	control_PKP2	6	18	FB
ALDH7A1	0.71	0.0249	0.142	0.256	6.18	11.1	0.00242	1.6	LV	CELLTYPE	control_PKP2	6	18	FB
SH3GLB2	0.71	0.0201	0.0363	0.063	4.28	12	0.00174	1.7	LV	CELLTYPE	control_PKP2	6	18	FB
BCKDHB	0.709	0.0228	0.178	0.309	6.51	11.4	0.00213	1.64	LV	CELLTYPE	control_PKP2	6	18	FB
METTL7A	0.708	0.0234	0.103	0.169	5.78	11.3	0.00219	1.63	LV	CELLTYPE	control_PKP2	6	18	FB
SLC9B1	0.708	0.0488	0.0273	0.0566	3.97	8.6	0.00659	1.31	LV	CELLTYPE	control_PKP2	6	18	FB
TCTN2	0.708	0.0107	0.0284	0.0481	3.94	14.6	0.000664	1.97	LV	CELLTYPE	control_PKP2	6	18	FB
MKL1	0.707	0.00653	0.824	1.77	8.78	17	0.0003	2.18	LV	CELLTYPE	control_PKP2	6	18	FB
PLEKHM3	0.707	0.00362	0.121	0.226	6.03	19.8	0.000122	2.44	LV	CELLTYPE	control_PKP2	6	18	FB
TSHR	0.707	0.0478	0.0306	0.0605	4.12	8.68	0.00636	1.32	LV	CELLTYPE	control_PKP2	6	18	FB
ASAP1	0.706	0.0102	0.613	1.15	8.3	14.9	0.000611	1.99	LV	CELLTYPE	control_PKP2	6	18	FB
TSC22D1	0.706	0.00588	0.165	0.289	6.43	17.5	0.000249	2.23	LV	CELLTYPE	control_PKP2	6	18	FB
STIM1	0.705	0.0018	0.228	0.456	6.93	23.5	4.14e-05	2.74	LV	CELLTYPE	control_PKP2	6	18	FB
TPCN1	0.704	0.00809	0.463	0.835	7.94	15.9	0.000432	2.09	LV	CELLTYPE	control_PKP2	6	18	FB
MED23	0.702	0.0048	0.163	0.286	6.4	18.5	0.000185	2.32	LV	CELLTYPE	control_PKP2	6	18	FB
LRRC20	0.701	0.0476	0.0171	0.0285	3.27	8.7	0.00633	1.32	LV	CELLTYPE	control_PKP2	6	18	FB
ARHGEF7	0.7	0.000904	0.21	0.394	6.77	27.7	1.31e-05	3.04	LV	CELLTYPE	control_PKP2	6	18	FB
DIRC2	0.7	0.00635	0.0803	0.143	5.39	17.1	0.000282	2.2	LV	CELLTYPE	control_PKP2	6	18	FB
FAM111A	0.699	0.0111	0.0606	0.113	4.98	14.5	0.000703	1.95	LV	CELLTYPE	control_PKP2	6	18	FB
IPMK	0.698	0.0127	0.0695	0.123	5.22	13.9	0.000851	1.9	LV	CELLTYPE	control_PKP2	6	18	FB
CLEC2D	0.696	0.0121	0.0693	0.118	5.21	14.1	0.000792	1.92	LV	CELLTYPE	control_PKP2	6	18	FB
IPO11	0.696	0.00668	0.0657	0.126	5.13	16.9	0.000311	2.18	LV	CELLTYPE	control_PKP2	6	18	FB
OGT	0.696	0.00235	0.374	0.706	7.58	22.1	6.19e-05	2.63	LV	CELLTYPE	control_PKP2	6	18	FB
STK38	0.695	0.0127	0.215	0.409	6.81	13.9	0.000851	1.9	LV	CELLTYPE	control_PKP2	6	18	FB
CASC2	0.693	0.0258	0.0393	0.07	4.37	11	0.00252	1.59	LV	CELLTYPE	control_PKP2	6	18	FB
PCMTD2	0.693	0.00357	0.118	0.226	5.92	19.9	0.000119	2.45	LV	CELLTYPE	control_PKP2	6	18	FB
SH3BGRL	0.693	0.00224	0.162	0.279	6.41	22.3	5.73e-05	2.65	LV	CELLTYPE	control_PKP2	6	18	FB
FBXL4	0.692	0.00133	0.179	0.313	6.55	25.2	2.57e-05	2.88	LV	CELLTYPE	control_PKP2	6	18	FB
GDAP1	0.691	0.0203	0.0412	0.0716	4.46	11.9	0.00177	1.69	LV	CELLTYPE	control_PKP2	6	18	FB
WASF2	0.69	0.000147	0.383	0.703	7.64	39.9	7.4e-07	3.83	LV	CELLTYPE	control_PKP2	6	18	FB
MAP3K3	0.689	0.0261	0.183	0.323	6.56	10.9	0.00257	1.58	LV	CELLTYPE	control_PKP2	6	18	FB
STX7	0.689	0.00356	0.16	0.285	6.39	19.9	0.000119	2.45	LV	CELLTYPE	control_PKP2	6	18	FB
KCTD1	0.688	0.00448	0.066	0.124	5.15	18.8	0.000168	2.35	LV	CELLTYPE	control_PKP2	6	18	FB
MBNL1	0.687	0.00335	1.59	2.94	9.69	20.2	0.000107	2.47	LV	CELLTYPE	control_PKP2	6	18	FB
ZNF471	0.687	0.039	0.0505	0.0969	4.74	9.42	0.0047	1.41	LV	CELLTYPE	control_PKP2	6	18	FB
ABTB1	0.686	0.0347	0.0725	0.117	5.3	9.87	0.00391	1.46	LV	CELLTYPE	control_PKP2	6	18	FB
RFNG	0.686	0.0275	0.0532	0.102	4.82	10.7	0.0028	1.56	LV	CELLTYPE	control_PKP2	6	18	FB
TBCK	0.686	0.00379	0.263	0.492	7.09	19.6	0.000131	2.42	LV	CELLTYPE	control_PKP2	6	18	FB
FAM221A	0.685	0.0244	0.0271	0.0478	3.86	11.2	0.00235	1.61	LV	CELLTYPE	control_PKP2	6	18	FB
PIGZ	0.685	0.00476	0.0398	0.0751	4.42	18.5	0.000182	2.32	LV	CELLTYPE	control_PKP2	6	18	FB
GPRASP1	0.684	0.0226	0.0282	0.05	3.96	11.5	0.0021	1.65	LV	CELLTYPE	control_PKP2	6	18	FB
KAT2B	0.684	0.0104	0.103	0.194	5.8	14.8	0.000632	1.98	LV	CELLTYPE	control_PKP2	6	18	FB
AL035530.2	0.683	0.0061	0.064	0.124	5.14	17.3	0.000265	2.21	LV	CELLTYPE	control_PKP2	6	18	FB
MAGI2	0.682	0.00729	1.01	1.89	9.04	16.4	0.000363	2.14	LV	CELLTYPE	control_PKP2	6	18	FB
STK24	0.682	0.0152	0.218	0.443	6.81	13.2	0.00112	1.82	LV	CELLTYPE	control_PKP2	6	18	FB
HACE1	0.68	0.00435	0.0858	0.173	5.51	18.9	0.00016	2.36	LV	CELLTYPE	control_PKP2	6	18	FB
LINC00894	0.679	0.0145	0.15	0.293	6.29	13.4	0.00103	1.84	LV	CELLTYPE	control_PKP2	6	18	FB
PHIP	0.679	0.0011	0.379	0.682	7.66	26.3	1.89e-05	2.96	LV	CELLTYPE	control_PKP2	6	18	FB
GATA6	0.677	0.00687	0.257	0.475	7.03	16.6	0.000334	2.16	LV	CELLTYPE	control_PKP2	6	18	FB
JAK1	0.677	0.00575	0.296	0.529	7.23	17.6	0.000241	2.24	LV	CELLTYPE	control_PKP2	6	18	FB
CPEB1	0.676	0.0445	0.0421	0.0838	4.54	8.95	0.0057	1.35	LV	CELLTYPE	control_PKP2	6	18	FB
TBC1D32	0.676	0.0168	0.128	0.241	6.05	12.8	0.00129	1.78	LV	CELLTYPE	control_PKP2	6	18	FB
TM7SF3	0.676	0.0157	0.119	0.22	5.95	13	0.00119	1.8	LV	CELLTYPE	control_PKP2	6	18	FB
EFCAB6	0.673	0.0223	0.0511	0.0956	4.81	11.5	0.00204	1.65	LV	CELLTYPE	control_PKP2	6	18	FB
ELP2	0.673	0.00101	0.17	0.304	6.49	26.8	1.64e-05	3	LV	CELLTYPE	control_PKP2	6	18	FB
NEGR1	0.673	0.0325	5.49	9.8	11.5	10.1	0.00357	1.49	LV	CELLTYPE	control_PKP2	6	18	FB
C1orf21	0.672	0.036	0.711	1.43	8.56	9.73	0.00414	1.44	LV	CELLTYPE	control_PKP2	6	18	FB
NEDD4	0.671	0.00437	0.163	0.3	6.39	18.9	0.000162	2.36	LV	CELLTYPE	control_PKP2	6	18	FB
SPATA6	0.669	0.0193	1.09	1.91	9.11	12.1	0.00162	1.71	LV	CELLTYPE	control_PKP2	6	18	FB
PLEKHA1	0.668	0.00129	0.12	0.224	5.98	25.4	2.4e-05	2.89	LV	CELLTYPE	control_PKP2	6	18	FB
SERINC1	0.668	0.00932	0.144	0.231	6.23	15.3	0.000532	2.03	LV	CELLTYPE	control_PKP2	6	18	FB
SRGAP2	0.668	0.00448	0.147	0.287	6.31	18.8	0.000167	2.35	LV	CELLTYPE	control_PKP2	6	18	FB
C9orf72	0.667	0.0223	0.0665	0.108	5.09	11.5	0.00205	1.65	LV	CELLTYPE	control_PKP2	6	18	FB
MARF1	0.667	0.00733	0.0878	0.156	5.52	16.4	0.000367	2.13	LV	CELLTYPE	control_PKP2	6	18	FB
TOR1AIP1	0.667	0.00649	0.137	0.251	6.15	17	0.000295	2.19	LV	CELLTYPE	control_PKP2	6	18	FB
DYNC2LI1	0.665	0.0112	0.145	0.267	6.25	14.4	0.000709	1.95	LV	CELLTYPE	control_PKP2	6	18	FB
IRS1	0.663	0.0309	0.118	0.202	5.92	10.3	0.0033	1.51	LV	CELLTYPE	control_PKP2	6	18	FB
BBS2	0.662	0.00672	0.0736	0.132	5.27	16.8	0.000316	2.17	LV	CELLTYPE	control_PKP2	6	18	FB
BABAM2	0.661	0.000958	0.361	0.662	7.57	27.2	1.48e-05	3.02	LV	CELLTYPE	control_PKP2	6	18	FB
SIRT5	0.66	0.00917	0.0346	0.0595	4.2	15.3	0.000519	2.04	LV	CELLTYPE	control_PKP2	6	18	FB
TMEM143	0.66	0.0298	0.0321	0.054	4.19	10.4	0.00313	1.53	LV	CELLTYPE	control_PKP2	6	18	FB
ZNF540	0.659	0.0395	0.0581	0.108	5.05	9.36	0.00482	1.4	LV	CELLTYPE	control_PKP2	6	18	FB
AGAP4	0.657	0.00505	0.0631	0.108	5.06	18.2	0.000199	2.3	LV	CELLTYPE	control_PKP2	6	18	FB
PIAS1	0.657	0.0304	0.56	0.933	8.15	10.4	0.0032	1.52	LV	CELLTYPE	control_PKP2	6	18	FB
PRIMPOL	0.657	0.0118	0.121	0.226	5.99	14.2	0.00077	1.93	LV	CELLTYPE	control_PKP2	6	18	FB
TRIO	0.655	0.0157	0.738	1.43	8.54	13	0.00118	1.8	LV	CELLTYPE	control_PKP2	6	18	FB
ASAP2	0.653	0.0136	0.363	0.706	7.56	13.6	0.00094	1.87	LV	CELLTYPE	control_PKP2	6	18	FB
GULP1	0.653	0.00511	0.266	0.484	7.12	18.2	0.000202	2.29	LV	CELLTYPE	control_PKP2	6	18	FB
KIAA0825	0.653	0.0199	0.21	0.369	6.73	12	0.00171	1.7	LV	CELLTYPE	control_PKP2	6	18	FB
HMGN5	0.652	0.0239	0.0611	0.0994	5.02	11.3	0.00227	1.62	LV	CELLTYPE	control_PKP2	6	18	FB
RAP2C-AS1	0.652	0.0378	0.185	0.308	6.57	9.56	0.00443	1.42	LV	CELLTYPE	control_PKP2	6	18	FB
SRSF6	0.651	0.04	0.241	0.444	7.07	9.31	0.00492	1.4	LV	CELLTYPE	control_PKP2	6	18	FB
KCTD18	0.65	0.0243	0.0308	0.0558	4.05	11.2	0.00232	1.61	LV	CELLTYPE	control_PKP2	6	18	FB
RERE	0.649	0.00243	0.924	1.72	8.9	21.9	6.55e-05	2.61	LV	CELLTYPE	control_PKP2	6	18	FB
KIDINS220	0.647	0.00302	0.265	0.461	7.09	20.9	8.86e-05	2.52	LV	CELLTYPE	control_PKP2	6	18	FB
PRRT3-AS1	0.645	0.0413	0.0274	0.0536	3.97	9.2	0.00515	1.38	LV	CELLTYPE	control_PKP2	6	18	FB
TAPT1	0.645	0.00953	0.0936	0.164	5.58	15.2	0.000551	2.02	LV	CELLTYPE	control_PKP2	6	18	FB
INO80E	0.644	0.0148	0.0429	0.0745	4.53	13.2	0.00108	1.83	LV	CELLTYPE	control_PKP2	6	18	FB
SUPT3H	0.643	0.0224	0.277	0.476	7.11	11.5	0.00207	1.65	LV	CELLTYPE	control_PKP2	6	18	FB
CSAD	0.642	0.0247	0.115	0.213	5.88	11.1	0.00238	1.61	LV	CELLTYPE	control_PKP2	6	18	FB
NADK	0.642	0.0276	0.0804	0.131	5.33	10.7	0.00281	1.56	LV	CELLTYPE	control_PKP2	6	18	FB
CDK19	0.64	0.0494	0.186	0.328	6.56	8.56	0.0067	1.31	LV	CELLTYPE	control_PKP2	6	18	FB
LINC02241	0.64	0.028	0.0529	0.0875	4.82	10.7	0.00287	1.55	LV	CELLTYPE	control_PKP2	6	18	FB
LRRK2	0.639	0.0213	0.192	0.329	6.64	11.7	0.0019	1.67	LV	CELLTYPE	control_PKP2	6	18	FB
AL359915.2	0.638	0.0149	0.222	0.417	6.88	13.2	0.00109	1.83	LV	CELLTYPE	control_PKP2	6	18	FB
SP110	0.638	0.0223	0.0942	0.16	5.67	11.5	0.00205	1.65	LV	CELLTYPE	control_PKP2	6	18	FB
CSNK1E	0.637	0.00661	0.0374	0.0655	4.31	16.9	0.000307	2.18	LV	CELLTYPE	control_PKP2	6	18	FB
SMAD4	0.637	0.00681	0.0721	0.123	5.24	16.7	0.000328	2.17	LV	CELLTYPE	control_PKP2	6	18	FB
SPOPL	0.637	0.00311	0.123	0.225	5.99	20.6	9.48e-05	2.51	LV	CELLTYPE	control_PKP2	6	18	FB
C1QTNF3-AMACR	0.636	0.031	0.0955	0.176	5.63	10.3	0.00332	1.51	LV	CELLTYPE	control_PKP2	6	18	FB
FMR1	0.636	0.0132	0.0625	0.108	5.01	13.8	0.000902	1.88	LV	CELLTYPE	control_PKP2	6	18	FB
CRIM1	0.635	0.0272	0.112	0.19	5.87	10.8	0.00274	1.56	LV	CELLTYPE	control_PKP2	6	18	FB
C21orf62-AS1	0.634	0.0247	0.0596	0.119	5.05	11.1	0.00238	1.61	LV	CELLTYPE	control_PKP2	6	18	FB
KLF6	0.632	0.0196	0.202	0.324	6.67	12.1	0.00165	1.71	LV	CELLTYPE	control_PKP2	6	18	FB
ZNF280D	0.632	0.00342	0.13	0.234	6.06	20.1	0.000111	2.47	LV	CELLTYPE	control_PKP2	6	18	FB
BOD1	0.63	0.0217	0.0312	0.0516	4.03	11.6	0.00196	1.66	LV	CELLTYPE	control_PKP2	6	18	FB
SLC35D2	0.629	0.0484	0.0519	0.0976	4.76	8.63	0.00651	1.32	LV	CELLTYPE	control_PKP2	6	18	FB
AC010331.1	0.628	0.02	0.0209	0.0388	3.54	12	0.00172	1.7	LV	CELLTYPE	control_PKP2	6	18	FB
EFR3A	0.628	0.00335	0.166	0.287	6.41	20.2	0.000107	2.47	LV	CELLTYPE	control_PKP2	6	18	FB
PCMTD1	0.627	0.00227	0.338	0.599	7.44	22.3	5.86e-05	2.64	LV	CELLTYPE	control_PKP2	6	18	FB
BEAN1	0.626	0.0371	0.0598	0.104	5	9.62	0.00433	1.43	LV	CELLTYPE	control_PKP2	6	18	FB
TLN2	0.625	0.0227	0.537	1.05	8.12	11.4	0.00211	1.64	LV	CELLTYPE	control_PKP2	6	18	FB
TNIK	0.623	0.04	0.234	0.429	6.92	9.31	0.00491	1.4	LV	CELLTYPE	control_PKP2	6	18	FB
HEATR6	0.621	0.0176	0.0269	0.0461	3.81	12.6	0.00138	1.75	LV	CELLTYPE	control_PKP2	6	18	FB
IMMP2L	0.621	0.0336	1.34	2.53	9.45	9.98	0.00374	1.47	LV	CELLTYPE	control_PKP2	6	18	FB
ANKRD36C	0.62	0.0224	0.149	0.264	6.24	11.5	0.00208	1.65	LV	CELLTYPE	control_PKP2	6	18	FB
TMEM185A	0.62	0.0143	0.0398	0.0651	4.39	13.4	0.00101	1.85	LV	CELLTYPE	control_PKP2	6	18	FB
ZNF577	0.62	0.0116	0.0625	0.107	5.02	14.3	0.000746	1.94	LV	CELLTYPE	control_PKP2	6	18	FB
UBAP1L	0.619	0.0294	0.0392	0.0667	4.38	10.5	0.00305	1.53	LV	CELLTYPE	control_PKP2	6	18	FB
AC114763.1	0.617	0.0373	0.0649	0.129	5.16	9.6	0.00436	1.43	LV	CELLTYPE	control_PKP2	6	18	FB
CD40	0.617	0.016	0.0401	0.0645	4.42	12.9	0.00122	1.79	LV	CELLTYPE	control_PKP2	6	18	FB
KAT6B	0.617	0.00924	0.362	0.658	7.56	15.3	0.000526	2.03	LV	CELLTYPE	control_PKP2	6	18	FB
RABL2B	0.617	0.0114	0.046	0.0833	4.64	14.4	0.000727	1.94	LV	CELLTYPE	control_PKP2	6	18	FB
USP24	0.617	0.00311	0.242	0.428	6.94	20.6	9.5e-05	2.51	LV	CELLTYPE	control_PKP2	6	18	FB
ATG16L2	0.616	0.0221	0.0834	0.142	5.49	11.6	0.00201	1.66	LV	CELLTYPE	control_PKP2	6	18	FB
INPP5F	0.616	0.00801	0.0423	0.0797	4.51	15.9	0.000424	2.1	LV	CELLTYPE	control_PKP2	6	18	FB
KIZ	0.616	0.00829	0.173	0.302	6.49	15.7	0.00045	2.08	LV	CELLTYPE	control_PKP2	6	18	FB
ATG4C	0.615	0.00414	0.0756	0.13	5.28	19.2	0.000147	2.38	LV	CELLTYPE	control_PKP2	6	18	FB
ATL1	0.615	0.0177	0.0642	0.114	5.05	12.5	0.00141	1.75	LV	CELLTYPE	control_PKP2	6	18	FB
ALDH1A2	0.614	0.0498	0.354	0.578	7.51	8.53	0.00678	1.3	LV	CELLTYPE	control_PKP2	6	18	FB
CREBL2	0.614	0.0145	0.0544	0.0927	4.89	13.4	0.00104	1.84	LV	CELLTYPE	control_PKP2	6	18	FB
MTR	0.614	0.0381	0.264	0.457	7.05	9.52	0.00451	1.42	LV	CELLTYPE	control_PKP2	6	18	FB
PAXIP1-AS2	0.614	0.00968	0.039	0.0761	4.4	15.1	0.000562	2.01	LV	CELLTYPE	control_PKP2	6	18	FB
GABPA	0.613	0.0204	0.0594	0.101	4.91	11.9	0.00179	1.69	LV	CELLTYPE	control_PKP2	6	18	FB
ZNF274	0.612	0.033	0.0852	0.157	5.5	10.1	0.00364	1.48	LV	CELLTYPE	control_PKP2	6	18	FB
LRBA	0.61	0.00129	0.384	0.684	7.64	25.3	2.46e-05	2.89	LV	CELLTYPE	control_PKP2	6	18	FB
SLU7	0.61	0.0261	0.0396	0.0638	4.35	10.9	0.00257	1.58	LV	CELLTYPE	control_PKP2	6	18	FB
CEP290	0.609	0.00745	0.125	0.226	6.01	16.3	0.000378	2.13	LV	CELLTYPE	control_PKP2	6	18	FB
CLASP1	0.609	0.00747	0.445	0.783	7.81	16.2	0.000381	2.13	LV	CELLTYPE	control_PKP2	6	18	FB
FAM208A	0.608	0.0099	0.159	0.285	6.32	15	0.000581	2	LV	CELLTYPE	control_PKP2	6	18	FB
SMCHD1	0.607	0.00545	0.433	0.764	7.78	17.9	0.000222	2.26	LV	CELLTYPE	control_PKP2	6	18	FB
HNRNPH1	0.606	0.0355	0.732	1.15	8.59	9.8	0.00403	1.45	LV	CELLTYPE	control_PKP2	6	18	FB
RAD51B	0.603	0.0245	0.358	0.669	7.53	11.2	0.00236	1.61	LV	CELLTYPE	control_PKP2	6	18	FB
IFT74	0.602	0.00643	0.0963	0.164	5.63	17.1	0.000289	2.19	LV	CELLTYPE	control_PKP2	6	18	FB
EVA1C	0.6	0.0177	0.379	0.703	7.64	12.5	0.0014	1.75	LV	CELLTYPE	control_PKP2	6	18	FB
RP2	0.6	0.0183	0.0324	0.0562	4.09	12.4	0.00148	1.74	LV	CELLTYPE	control_PKP2	6	18	FB
LRRC37B	0.599	0.00436	0.0691	0.125	5.17	18.9	0.000161	2.36	LV	CELLTYPE	control_PKP2	6	18	FB
XPO1	0.599	0.0385	0.192	0.345	6.6	9.46	0.00462	1.41	LV	CELLTYPE	control_PKP2	6	18	FB
FAM122B	0.598	0.0113	0.0375	0.0587	4.28	14.4	0.000715	1.95	LV	CELLTYPE	control_PKP2	6	18	FB
SECISBP2L	0.598	0.00173	0.21	0.359	6.77	23.6	3.95e-05	2.76	LV	CELLTYPE	control_PKP2	6	18	FB
SORBS3	0.597	0.0219	0.0741	0.121	5.24	11.6	0.00199	1.66	LV	CELLTYPE	control_PKP2	6	18	FB
ZNF518A	0.597	0.0128	0.211	0.386	6.79	13.9	0.000864	1.89	LV	CELLTYPE	control_PKP2	6	18	FB
AC005498.3	0.596	0.0497	0.0274	0.0489	3.9	8.54	0.00675	1.3	LV	CELLTYPE	control_PKP2	6	18	FB
EXTL2	0.594	0.0197	0.0778	0.12	5.27	12.1	0.00167	1.71	LV	CELLTYPE	control_PKP2	6	18	FB
TMEM116	0.591	0.0122	0.0438	0.0742	4.55	14.1	0.000806	1.91	LV	CELLTYPE	control_PKP2	6	18	FB
ZRANB1	0.591	0.00303	0.0935	0.167	5.58	20.8	8.92e-05	2.52	LV	CELLTYPE	control_PKP2	6	18	FB
CEP350	0.59	0.0424	0.405	0.699	7.66	9.09	0.00537	1.37	LV	CELLTYPE	control_PKP2	6	18	FB
ELP1	0.59	0.0106	0.0717	0.126	5.21	14.7	0.000649	1.98	LV	CELLTYPE	control_PKP2	6	18	FB
MTMR12	0.59	0.0295	0.091	0.166	5.52	10.5	0.00307	1.53	LV	CELLTYPE	control_PKP2	6	18	FB
PTPRM	0.59	0.0218	0.544	0.895	8.07	11.6	0.00197	1.66	LV	CELLTYPE	control_PKP2	6	18	FB
DENND6A	0.589	0.0135	0.293	0.522	7.24	13.7	0.000928	1.87	LV	CELLTYPE	control_PKP2	6	18	FB
TFPI	0.589	0.0393	1.39	2.24	9.44	9.39	0.00475	1.41	LV	CELLTYPE	control_PKP2	6	18	FB
RASA2	0.587	0.00607	0.246	0.437	6.97	17.4	0.000261	2.22	LV	CELLTYPE	control_PKP2	6	18	FB
UHRF2	0.587	0.00356	0.215	0.366	6.79	19.9	0.000118	2.45	LV	CELLTYPE	control_PKP2	6	18	FB
RAP1A	0.585	0.0022	0.356	0.639	7.53	22.4	5.6e-05	2.66	LV	CELLTYPE	control_PKP2	6	18	FB
CLK1	0.584	0.0335	0.253	0.413	7.09	10	0.00372	1.47	LV	CELLTYPE	control_PKP2	6	18	FB
MIB1	0.584	0.000792	0.353	0.573	7.51	28.7	1.02e-05	3.1	LV	CELLTYPE	control_PKP2	6	18	FB
HERPUD2	0.583	0.00496	0.137	0.233	6.11	18.3	0.000194	2.3	LV	CELLTYPE	control_PKP2	6	18	FB
CENPC	0.581	0.038	0.302	0.498	7.23	9.54	0.00446	1.42	LV	CELLTYPE	control_PKP2	6	18	FB
FGFR1OP2	0.581	0.0151	0.185	0.31	6.52	13.2	0.00111	1.82	LV	CELLTYPE	control_PKP2	6	18	FB
PAN3	0.581	0.00304	0.683	1.18	8.44	20.8	9.12e-05	2.52	LV	CELLTYPE	control_PKP2	6	18	FB
UNKL	0.581	0.0325	0.0799	0.132	5.37	10.1	0.00357	1.49	LV	CELLTYPE	control_PKP2	6	18	FB
MUT	0.58	0.0395	0.0598	0.101	4.94	9.36	0.00482	1.4	LV	CELLTYPE	control_PKP2	6	18	FB
NEK7	0.58	0.0153	0.335	0.559	7.38	13.1	0.00113	1.82	LV	CELLTYPE	control_PKP2	6	18	FB
ARMC2	0.579	0.0184	0.0907	0.159	5.54	12.4	0.0015	1.73	LV	CELLTYPE	control_PKP2	6	18	FB
HSD17B4	0.579	0.0294	0.154	0.252	6.28	10.5	0.00304	1.53	LV	CELLTYPE	control_PKP2	6	18	FB
NAALADL2	0.579	0.00733	1.6	2.86	9.67	16.4	0.000368	2.13	LV	CELLTYPE	control_PKP2	6	18	FB
SIRT1	0.579	0.00651	0.0835	0.148	5.46	17	0.000297	2.19	LV	CELLTYPE	control_PKP2	6	18	FB
VAMP7	0.579	0.00884	0.0362	0.0557	4.22	15.5	0.000495	2.05	LV	CELLTYPE	control_PKP2	6	18	FB
IGF2R	0.577	0.0255	0.324	0.603	7.38	11	0.00249	1.59	LV	CELLTYPE	control_PKP2	6	18	FB
PPP6R3	0.577	0.0011	0.556	0.975	8.14	26.4	1.83e-05	2.96	LV	CELLTYPE	control_PKP2	6	18	FB
TNS2	0.577	0.04	0.443	0.731	7.83	9.32	0.00489	1.4	LV	CELLTYPE	control_PKP2	6	18	FB
ACVR2B	0.576	0.0498	0.0187	0.0302	3.29	8.53	0.00678	1.3	LV	CELLTYPE	control_PKP2	6	18	FB
ARID4A	0.576	0.00705	0.147	0.241	6.25	16.5	0.000346	2.15	LV	CELLTYPE	control_PKP2	6	18	FB
CCDC171	0.575	0.0415	0.177	0.315	6.51	9.18	0.00517	1.38	LV	CELLTYPE	control_PKP2	6	18	FB
DIP2C	0.575	0.0272	0.267	0.483	7.06	10.8	0.00273	1.57	LV	CELLTYPE	control_PKP2	6	18	FB
NBPF11	0.575	0.00747	0.101	0.17	5.69	16.2	0.000382	2.13	LV	CELLTYPE	control_PKP2	6	18	FB
EPS15	0.574	0.00491	0.586	1	8.22	18.4	0.000192	2.31	LV	CELLTYPE	control_PKP2	6	18	FB
CCDC30	0.572	0.0275	0.0656	0.119	5.12	10.7	0.00278	1.56	LV	CELLTYPE	control_PKP2	6	18	FB
MKLN1	0.571	0.0157	0.906	1.46	8.84	13	0.00119	1.8	LV	CELLTYPE	control_PKP2	6	18	FB
SWT1	0.57	0.00351	0.0943	0.162	5.62	20	0.000115	2.46	LV	CELLTYPE	control_PKP2	6	18	FB
SYNE1	0.57	0.0442	0.506	0.925	8	8.98	0.00562	1.35	LV	CELLTYPE	control_PKP2	6	18	FB
CHPT1	0.569	0.0463	0.299	0.493	7.25	8.79	0.00609	1.33	LV	CELLTYPE	control_PKP2	6	18	FB
CRBN	0.569	0.00819	0.132	0.215	6.06	15.8	0.000443	2.09	LV	CELLTYPE	control_PKP2	6	18	FB
GK	0.568	0.0106	0.0372	0.0571	4.27	14.7	0.000649	1.98	LV	CELLTYPE	control_PKP2	6	18	FB
MBNL2	0.568	0.0465	0.39	0.639	7.63	8.77	0.00613	1.33	LV	CELLTYPE	control_PKP2	6	18	FB
ADGRL2	0.567	0.0105	0.2	0.345	6.68	14.7	0.000639	1.98	LV	CELLTYPE	control_PKP2	6	18	FB
MTMR14	0.567	0.0211	0.0728	0.123	5.22	11.8	0.00187	1.68	LV	CELLTYPE	control_PKP2	6	18	FB
RETREG3	0.567	0.00544	0.126	0.225	6.01	17.9	0.00022	2.26	LV	CELLTYPE	control_PKP2	6	18	FB
TXNDC16	0.567	0.0223	0.0465	0.0725	4.6	11.5	0.00204	1.65	LV	CELLTYPE	control_PKP2	6	18	FB
ZNF615	0.566	0.0274	0.0238	0.0434	3.71	10.7	0.00276	1.56	LV	CELLTYPE	control_PKP2	6	18	FB
SNX13	0.564	0.0349	0.207	0.338	6.68	9.85	0.00394	1.46	LV	CELLTYPE	control_PKP2	6	18	FB
ENGASE	0.562	0.0385	0.0242	0.0435	3.72	9.46	0.00462	1.41	LV	CELLTYPE	control_PKP2	6	18	FB
RANBP9	0.562	0.00326	0.239	0.41	6.92	20.4	0.000101	2.49	LV	CELLTYPE	control_PKP2	6	18	FB
RSRP1	0.561	0.0146	0.773	1.36	8.66	13.4	0.00104	1.84	LV	CELLTYPE	control_PKP2	6	18	FB
AGO4	0.557	0.0322	0.23	0.4	6.87	10.1	0.00352	1.49	LV	CELLTYPE	control_PKP2	6	18	FB
MTM1	0.557	0.00739	0.0687	0.116	5.11	16.3	0.000373	2.13	LV	CELLTYPE	control_PKP2	6	18	FB
PDS5A	0.557	0.00852	0.48	0.864	7.93	15.6	0.000468	2.07	LV	CELLTYPE	control_PKP2	6	18	FB
ANAPC16	0.555	0.0141	0.263	0.432	7.11	13.5	0.000991	1.85	LV	CELLTYPE	control_PKP2	6	18	FB
CIR1	0.555	0.0123	0.134	0.212	6.09	14	0.000811	1.91	LV	CELLTYPE	control_PKP2	6	18	FB
MAPK8	0.555	0.0033	0.308	0.538	7.3	20.3	0.000104	2.48	LV	CELLTYPE	control_PKP2	6	18	FB
SOS1	0.555	0.00232	0.419	0.708	7.73	22.2	6.01e-05	2.64	LV	CELLTYPE	control_PKP2	6	18	FB
RNPC3	0.554	0.0266	0.225	0.358	6.84	10.8	0.00266	1.57	LV	CELLTYPE	control_PKP2	6	18	FB
GMDS-DT	0.553	0.0243	0.463	0.804	7.86	11.2	0.00233	1.61	LV	CELLTYPE	control_PKP2	6	18	FB
PQLC3	0.553	0.00575	0.0776	0.124	5.3	17.6	0.000241	2.24	LV	CELLTYPE	control_PKP2	6	18	FB
UBR2	0.553	0.0102	0.453	0.745	7.84	14.9	0.000605	1.99	LV	CELLTYPE	control_PKP2	6	18	FB
ZNF462	0.553	0.0395	0.12	0.202	5.95	9.36	0.00481	1.4	LV	CELLTYPE	control_PKP2	6	18	FB
ZNF793	0.552	0.0445	0.0306	0.0526	4.01	8.95	0.00569	1.35	LV	CELLTYPE	control_PKP2	6	18	FB
MBTD1	0.551	0.00819	0.215	0.374	6.81	15.8	0.000443	2.09	LV	CELLTYPE	control_PKP2	6	18	FB
MRNIP	0.55	0.00968	0.0984	0.174	5.71	15.1	0.000562	2.01	LV	CELLTYPE	control_PKP2	6	18	FB
PIK3C3	0.55	0.0067	0.18	0.3	6.48	16.8	0.000313	2.17	LV	CELLTYPE	control_PKP2	6	18	FB
LPIN3	0.549	0.0178	0.144	0.241	6.26	12.5	0.00142	1.75	LV	CELLTYPE	control_PKP2	6	18	FB
SMIM14	0.549	0.0146	0.333	0.555	7.4	13.3	0.00105	1.84	LV	CELLTYPE	control_PKP2	6	18	FB
CNOT6L	0.548	0.00186	0.15	0.259	6.26	23.3	4.37e-05	2.73	LV	CELLTYPE	control_PKP2	6	18	FB
YAF2	0.548	0.0409	0.311	0.517	7.29	9.23	0.00508	1.39	LV	CELLTYPE	control_PKP2	6	18	FB
LENG8	0.547	0.0108	0.256	0.441	6.99	14.6	0.000669	1.97	LV	CELLTYPE	control_PKP2	6	18	FB
NIPBL	0.547	0.00135	0.597	1	8.25	25	2.67e-05	2.87	LV	CELLTYPE	control_PKP2	6	18	FB
FBXL3	0.546	0.0189	0.169	0.279	6.41	12.2	0.00156	1.72	LV	CELLTYPE	control_PKP2	6	18	FB
FBXO3	0.545	0.00544	0.0932	0.143	5.57	17.9	0.00022	2.26	LV	CELLTYPE	control_PKP2	6	18	FB
GLIS3	0.543	0.0456	1.62	3.09	9.72	8.84	0.00596	1.34	LV	CELLTYPE	control_PKP2	6	18	FB
NCOA3	0.543	0.0425	0.388	0.68	7.6	9.09	0.00538	1.37	LV	CELLTYPE	control_PKP2	6	18	FB
RABEP1	0.543	0.0174	0.303	0.505	7.23	12.6	0.00135	1.76	LV	CELLTYPE	control_PKP2	6	18	FB
WDTC1	0.543	0.00907	0.0836	0.142	5.44	15.4	0.00051	2.04	LV	CELLTYPE	control_PKP2	6	18	FB
PAIP2	0.542	0.00483	0.166	0.275	6.42	18.4	0.000187	2.32	LV	CELLTYPE	control_PKP2	6	18	FB
QSOX1	0.54	0.0333	0.137	0.184	6.1	10	0.00368	1.48	LV	CELLTYPE	control_PKP2	6	18	FB
TMEM245	0.54	0.0197	0.194	0.312	6.6	12.1	0.00167	1.71	LV	CELLTYPE	control_PKP2	6	18	FB
AC020928.1	0.538	0.00687	0.0721	0.128	5.24	16.6	0.000335	2.16	LV	CELLTYPE	control_PKP2	6	18	FB
FSTL1	0.538	0.0197	0.54	0.863	8.06	12.1	0.00166	1.71	LV	CELLTYPE	control_PKP2	6	18	FB
GALC	0.538	0.0266	0.0507	0.0843	4.67	10.8	0.00266	1.57	LV	CELLTYPE	control_PKP2	6	18	FB
ZNF780B	0.538	0.0102	0.107	0.177	5.75	14.8	0.000617	1.99	LV	CELLTYPE	control_PKP2	6	18	FB
MARK3	0.537	0.0107	0.532	0.909	8.08	14.6	0.00066	1.97	LV	CELLTYPE	control_PKP2	6	18	FB
NLRP1	0.537	0.0415	0.205	0.364	6.7	9.17	0.0052	1.38	LV	CELLTYPE	control_PKP2	6	18	FB
SUGCT	0.537	0.0495	0.102	0.178	5.71	8.55	0.00672	1.31	LV	CELLTYPE	control_PKP2	6	18	FB
PHLPP1	0.536	0.0255	0.205	0.344	6.69	11	0.00249	1.59	LV	CELLTYPE	control_PKP2	6	18	FB
UBR5	0.536	0.00917	0.565	0.943	8.13	15.3	0.000519	2.04	LV	CELLTYPE	control_PKP2	6	18	FB
ASCC1	0.535	0.0192	0.161	0.273	6.38	12.2	0.00161	1.72	LV	CELLTYPE	control_PKP2	6	18	FB
SNX2	0.534	0.00939	0.136	0.223	6.12	15.2	0.00054	2.03	LV	CELLTYPE	control_PKP2	6	18	FB
SRGAP1	0.534	0.035	0.667	1.14	8.37	9.84	0.00396	1.46	LV	CELLTYPE	control_PKP2	6	18	FB
SPPL3	0.533	0.00602	0.267	0.443	7.06	17.4	0.000259	2.22	LV	CELLTYPE	control_PKP2	6	18	FB
CDKAL1	0.532	0.00712	0.666	1.1	8.42	16.5	0.000352	2.15	LV	CELLTYPE	control_PKP2	6	18	FB
ATG2B	0.531	0.0415	0.144	0.231	6.14	9.17	0.00519	1.38	LV	CELLTYPE	control_PKP2	6	18	FB
BROX	0.531	0.0216	0.0582	0.087	4.9	11.7	0.00194	1.67	LV	CELLTYPE	control_PKP2	6	18	FB
DCAF8	0.531	0.0369	0.0471	0.0667	4.61	9.65	0.00428	1.43	LV	CELLTYPE	control_PKP2	6	18	FB
GLI3	0.531	0.0433	0.238	0.417	6.87	9.03	0.0055	1.36	LV	CELLTYPE	control_PKP2	6	18	FB
NAE1	0.53	0.0148	0.0887	0.14	5.49	13.3	0.00108	1.83	LV	CELLTYPE	control_PKP2	6	18	FB
GALNT7	0.528	0.0373	0.249	0.417	6.93	9.6	0.00436	1.43	LV	CELLTYPE	control_PKP2	6	18	FB
PAXIP1-AS1	0.527	0.0177	0.0577	0.0935	4.92	12.5	0.00141	1.75	LV	CELLTYPE	control_PKP2	6	18	FB
AAMDC	0.526	0.0129	0.211	0.344	6.76	13.9	0.000869	1.89	LV	CELLTYPE	control_PKP2	6	18	FB
CYBRD1	0.526	0.0477	0.312	0.432	7.3	8.69	0.00634	1.32	LV	CELLTYPE	control_PKP2	6	18	FB
SLC12A6	0.526	0.0381	0.0827	0.144	5.4	9.51	0.00452	1.42	LV	CELLTYPE	control_PKP2	6	18	FB
MYO9A	0.525	0.00739	0.621	1.04	8.29	16.3	0.000372	2.13	LV	CELLTYPE	control_PKP2	6	18	FB
SLC25A36	0.525	0.0171	0.21	0.32	6.7	12.7	0.00132	1.77	LV	CELLTYPE	control_PKP2	6	18	FB
GPHN	0.524	0.04	0.886	1.42	8.78	9.31	0.00491	1.4	LV	CELLTYPE	control_PKP2	6	18	FB
PAM	0.524	0.0181	0.52	0.827	8.04	12.4	0.00146	1.74	LV	CELLTYPE	control_PKP2	6	18	FB
ADAM10	0.523	0.00372	0.227	0.363	6.83	19.7	0.000127	2.43	LV	CELLTYPE	control_PKP2	6	18	FB
CFLAR	0.523	0.0412	0.513	0.812	7.99	9.2	0.00513	1.38	LV	CELLTYPE	control_PKP2	6	18	FB
DHX15	0.523	0.00609	0.229	0.389	6.86	17.4	0.000263	2.22	LV	CELLTYPE	control_PKP2	6	18	FB
MINDY2	0.523	0.00687	0.13	0.215	6.07	16.6	0.000334	2.16	LV	CELLTYPE	control_PKP2	6	18	FB
OSBPL8	0.523	0.00591	0.317	0.52	7.3	17.5	0.000251	2.23	LV	CELLTYPE	control_PKP2	6	18	FB
FAM204A	0.522	0.0272	0.124	0.196	5.93	10.8	0.00274	1.57	LV	CELLTYPE	control_PKP2	6	18	FB
WWOX	0.522	0.0153	1.63	2.78	9.7	13.1	0.00113	1.82	LV	CELLTYPE	control_PKP2	6	18	FB
TOP2B	0.521	0.0296	0.183	0.286	6.5	10.5	0.00308	1.53	LV	CELLTYPE	control_PKP2	6	18	FB
ZNF14	0.521	0.0425	0.0353	0.0607	4.2	9.09	0.00538	1.37	LV	CELLTYPE	control_PKP2	6	18	FB
CADPS2	0.519	0.0108	0.365	0.626	7.52	14.6	0.00067	1.97	LV	CELLTYPE	control_PKP2	6	18	FB
LINC00662	0.519	0.04	0.109	0.178	5.77	9.31	0.00491	1.4	LV	CELLTYPE	control_PKP2	6	18	FB
ZNF234	0.519	0.0374	0.0409	0.0683	4.39	9.59	0.00438	1.43	LV	CELLTYPE	control_PKP2	6	18	FB
PAN2	0.517	0.021	0.0464	0.0691	4.59	11.8	0.00186	1.68	LV	CELLTYPE	control_PKP2	6	18	FB
ZFP30	0.517	0.0483	0.0701	0.109	5.15	8.64	0.00649	1.32	LV	CELLTYPE	control_PKP2	6	18	FB
DCAF6	0.515	0.0217	0.431	0.687	7.72	11.7	0.00195	1.66	LV	CELLTYPE	control_PKP2	6	18	FB
RCN2	0.515	0.0189	0.0905	0.139	5.51	12.3	0.00155	1.72	LV	CELLTYPE	control_PKP2	6	18	FB
WDFY3	0.515	0.0307	0.566	0.931	8.11	10.3	0.00324	1.51	LV	CELLTYPE	control_PKP2	6	18	FB
GTF2A1	0.514	0.0236	0.0661	0.111	5.05	11.3	0.00221	1.63	LV	CELLTYPE	control_PKP2	6	18	FB
RNF130	0.514	0.0118	0.194	0.336	6.62	14.2	0.000763	1.93	LV	CELLTYPE	control_PKP2	6	18	FB
LAMP2	0.513	0.033	0.144	0.203	6.15	10.1	0.00364	1.48	LV	CELLTYPE	control_PKP2	6	18	FB
UBE2H	0.512	0.0359	0.322	0.51	7.31	9.76	0.00409	1.45	LV	CELLTYPE	control_PKP2	6	18	FB
FAM160A2	0.511	0.0393	0.0598	0.0998	4.96	9.39	0.00476	1.41	LV	CELLTYPE	control_PKP2	6	18	FB
PARD3	0.511	0.011	1.04	1.76	9.02	14.5	0.000688	1.96	LV	CELLTYPE	control_PKP2	6	18	FB
PCM1	0.511	0.011	0.506	0.793	7.96	14.5	0.00069	1.96	LV	CELLTYPE	control_PKP2	6	18	FB
PPP2R1B	0.511	0.0381	0.066	0.117	5.08	9.52	0.00451	1.42	LV	CELLTYPE	control_PKP2	6	18	FB
TCF12	0.511	0.00304	1.13	1.86	9.15	20.8	9e-05	2.52	LV	CELLTYPE	control_PKP2	6	18	FB
TLDC1	0.511	0.02	0.0448	0.076	4.55	12	0.00172	1.7	LV	CELLTYPE	control_PKP2	6	18	FB
WASHC3	0.511	0.0121	0.116	0.18	5.87	14.1	0.000792	1.92	LV	CELLTYPE	control_PKP2	6	18	FB
ANKS1A	0.51	0.0465	0.238	0.404	6.9	8.77	0.00614	1.33	LV	CELLTYPE	control_PKP2	6	18	FB
BBS9	0.509	0.0202	0.324	0.551	7.34	11.9	0.00176	1.69	LV	CELLTYPE	control_PKP2	6	18	FB
NUBPL	0.508	0.0324	0.246	0.417	6.95	10.1	0.00355	1.49	LV	CELLTYPE	control_PKP2	6	18	FB
HP1BP3	0.507	0.0457	0.367	0.61	7.49	8.83	0.00598	1.34	LV	CELLTYPE	control_PKP2	6	18	FB
SMYD3	0.506	0.014	0.845	1.41	8.74	13.5	0.000985	1.85	LV	CELLTYPE	control_PKP2	6	18	FB
BBS4	0.505	0.0102	0.0953	0.152	5.59	14.9	0.000609	1.99	LV	CELLTYPE	control_PKP2	6	18	FB
CLASP2	0.505	0.0136	0.464	0.774	7.88	13.6	0.000944	1.87	LV	CELLTYPE	control_PKP2	6	18	FB
DYM	0.505	0.0043	0.511	0.833	7.99	19	0.000157	2.37	LV	CELLTYPE	control_PKP2	6	18	FB
NBR1	0.505	0.00848	0.115	0.177	5.87	15.7	0.000465	2.07	LV	CELLTYPE	control_PKP2	6	18	FB
ACSS3	0.504	0.0347	0.353	0.551	7.43	9.88	0.0039	1.46	LV	CELLTYPE	control_PKP2	6	18	FB
BCL2L13	0.504	0.0297	0.18	0.309	6.51	10.4	0.00311	1.53	LV	CELLTYPE	control_PKP2	6	18	FB
CEP192	0.504	0.0164	0.174	0.295	6.43	12.8	0.00126	1.78	LV	CELLTYPE	control_PKP2	6	18	FB
KIAA0586	0.504	0.0396	0.13	0.218	6.01	9.35	0.00483	1.4	LV	CELLTYPE	control_PKP2	6	18	FB
TRA2A	0.504	0.00577	0.445	0.725	7.83	17.6	0.000243	2.24	LV	CELLTYPE	control_PKP2	6	18	FB
BCAS3	0.503	0.0243	0.685	1.1	8.43	11.2	0.00233	1.61	LV	CELLTYPE	control_PKP2	6	18	FB
LNPEP	0.503	0.0223	0.166	0.269	6.37	11.5	0.00204	1.65	LV	CELLTYPE	control_PKP2	6	18	FB
ZNF519	0.503	0.0368	0.0848	0.136	5.42	9.67	0.00425	1.43	LV	CELLTYPE	control_PKP2	6	18	FB
POGZ	0.501	0.00621	0.387	0.649	7.62	17.3	0.000273	2.21	LV	CELLTYPE	control_PKP2	6	18	FB
TAMM41	0.501	0.0203	0.115	0.197	5.89	11.9	0.00177	1.69	LV	CELLTYPE	control_PKP2	6	18	FB
LMBRD1	0.5	0.0231	0.188	0.284	6.59	11.4	0.00216	1.64	LV	CELLTYPE	control_PKP2	6	18	FB

## Sheet: PVneg_control
Gene	logFC	FDR	mean_exp_control	mean_exp_genotype	logCPM	F	PValue	FDR_plot	Region	annotation_level	comparison	Observations_genotype	Observations_reference	cell_state
FOSB	4.42	0.000145	0.00396	0.289	4.75	36.9	1.06e-06	3.84	LV	CELLTYPE	control_PVneg	8	18	FB
AP000561.1	2.72	0.0137	0.00464	0.105	3.45	11.3	0.0021	1.86	LV	CELLTYPE	control_PVneg	8	18	FB
LINC00377	2.66	0.000103	0.00151	0.0128	1.34	39.7	5.59e-07	3.99	LV	CELLTYPE	control_PVneg	8	18	FB
SEZ6L	2.66	1.1e-05	0.0182	0.153	4.63	64.9	4.8e-09	4.96	LV	CELLTYPE	control_PVneg	8	18	FB
KIAA1211	2.43	2.33e-06	0.0243	0.172	4.74	82.7	3.4e-10	5.63	LV	CELLTYPE	control_PVneg	8	18	FB
LEF1	2.31	0.00159	0.00448	0.02	2.23	21.1	7.1e-05	2.8	LV	CELLTYPE	control_PVneg	8	18	FB
SLC44A5	2.26	0.000171	0.0184	0.133	4.34	35.4	1.49e-06	3.77	LV	CELLTYPE	control_PVneg	8	18	FB
KALRN	2.19	0.000111	0.124	0.645	6.83	39.1	6.41e-07	3.95	LV	CELLTYPE	control_PVneg	8	18	FB
KCNMA1	2.17	7.38e-05	0.0159	0.0946	4.01	42.4	3.13e-07	4.13	LV	CELLTYPE	control_PVneg	8	18	FB
CYP19A1	2.16	0.000137	0.00443	0.0222	2.17	37.4	9.51e-07	3.86	LV	CELLTYPE	control_PVneg	8	18	FB
NPPB	2.15	0.0342	0.0316	0.124	4.62	7.95	0.00837	1.47	LV	CELLTYPE	control_PVneg	8	18	FB
SNCAIP	2.15	0.000646	0.0402	0.316	5.25	26.4	1.5e-05	3.19	LV	CELLTYPE	control_PVneg	8	18	FB
KIRREL3	2.14	1.15e-05	0.0769	0.491	6.22	62.4	7.18e-09	4.94	LV	CELLTYPE	control_PVneg	8	18	FB
XG	2.1	0.000191	0.0141	0.0814	3.89	34.4	1.91e-06	3.72	LV	CELLTYPE	control_PVneg	8	18	FB
KCNQ3	2.08	0.000119	0.00841	0.047	3.16	38.6	7.2e-07	3.92	LV	CELLTYPE	control_PVneg	8	18	FB
CRISPLD1	2.07	0.000261	0.0149	0.0885	3.78	32.5	3.01e-06	3.58	LV	CELLTYPE	control_PVneg	8	18	FB
GLIS1	2.06	6.82e-05	0.0228	0.119	4.34	43.2	2.6e-07	4.17	LV	CELLTYPE	control_PVneg	8	18	FB
PENK	2.02	0.00879	0.00214	0.017	1.53	13.1	0.00105	2.06	LV	CELLTYPE	control_PVneg	8	18	FB
MEOX2	2.01	1.1e-05	0.0965	0.579	6.49	65.5	4.36e-09	4.96	LV	CELLTYPE	control_PVneg	8	18	FB
FGF14	2	7.38e-05	0.538	2.98	8.81	42.3	3.17e-07	4.13	LV	CELLTYPE	control_PVneg	8	18	FB
HERC6	2	0.00255	0.0208	0.161	4.49	18.8	0.000148	2.59	LV	CELLTYPE	control_PVneg	8	18	FB
SLC10A6	1.99	0.00129	0.0037	0.0209	2.04	22.4	4.77e-05	2.89	LV	CELLTYPE	control_PVneg	8	18	FB
AC036214.1	1.94	4.93e-05	0.0204	0.0947	4.11	47.5	1.08e-07	4.31	LV	CELLTYPE	control_PVneg	8	18	FB
MYEF2	1.92	0.000699	0.00744	0.0438	2.81	25.9	1.75e-05	3.16	LV	CELLTYPE	control_PVneg	8	18	FB
DCDC2C	1.91	0.00508	0.00289	0.0159	1.69	15.5	0.000446	2.29	LV	CELLTYPE	control_PVneg	8	18	FB
ZNF365	1.9	0.000597	0.0405	0.155	4.83	26.8	1.34e-05	3.22	LV	CELLTYPE	control_PVneg	8	18	FB
HAPLN1	1.88	0.00142	0.0312	0.133	4.54	21.7	5.89e-05	2.85	LV	CELLTYPE	control_PVneg	8	18	FB
OAS2	1.88	0.0197	0.00345	0.0277	1.98	9.87	0.00372	1.71	LV	CELLTYPE	control_PVneg	8	18	FB
SESN3	1.88	3.79e-05	0.0624	0.289	5.59	50.5	6.08e-08	4.42	LV	CELLTYPE	control_PVneg	8	18	FB
AC005165.1	1.87	0.000823	0.0919	0.464	6.33	24.8	2.34e-05	3.08	LV	CELLTYPE	control_PVneg	8	18	FB
AC099329.1	1.86	0.00184	0.00599	0.031	2.5	20.3	8.97e-05	2.74	LV	CELLTYPE	control_PVneg	8	18	FB
NRXN3	1.86	2.11e-05	0.0949	0.523	6.49	54.4	2.93e-08	4.68	LV	CELLTYPE	control_PVneg	8	18	FB
AC018742.1	1.85	0.01	0.0247	0.106	4.15	12.6	0.00129	2	LV	CELLTYPE	control_PVneg	8	18	FB
NOX4	1.85	0.000145	0.861	3.66	9.26	36.8	1.09e-06	3.84	LV	CELLTYPE	control_PVneg	8	18	FB
LDLRAD4	1.84	1.27e-05	0.219	0.999	7.4	60.9	9.3e-09	4.9	LV	CELLTYPE	control_PVneg	8	18	FB
TNFRSF25	1.84	0.000597	0.00349	0.0209	1.92	26.8	1.33e-05	3.22	LV	CELLTYPE	control_PVneg	8	18	FB
COMP	1.83	0.00944	0.00447	0.0178	2.17	12.8	0.00116	2.03	LV	CELLTYPE	control_PVneg	8	18	FB
AC074011.1	1.81	0.0126	0.00799	0.0306	2.72	11.7	0.00183	1.9	LV	CELLTYPE	control_PVneg	8	18	FB
LINC02454	1.81	0.00142	0.0042	0.0174	1.95	21.8	5.75e-05	2.85	LV	CELLTYPE	control_PVneg	8	18	FB
LINC01250	1.8	0.000668	0.0101	0.0455	3.05	26.2	1.61e-05	3.18	LV	CELLTYPE	control_PVneg	8	18	FB
ITGB8	1.79	5.49e-05	0.088	0.421	6.05	46.2	1.41e-07	4.26	LV	CELLTYPE	control_PVneg	8	18	FB
LINC01748	1.79	0.000643	0.0184	0.08	3.94	26.4	1.49e-05	3.19	LV	CELLTYPE	control_PVneg	8	18	FB
PRAG1	1.78	0.00619	0.00982	0.0333	2.78	14.6	0.000617	2.21	LV	CELLTYPE	control_PVneg	8	18	FB
PI16	1.77	0.000689	0.119	0.53	6.5	26	1.69e-05	3.16	LV	CELLTYPE	control_PVneg	8	18	FB
COL22A1	1.76	0.00182	0.00376	0.0196	2.05	20.4	8.76e-05	2.74	LV	CELLTYPE	control_PVneg	8	18	FB
GALNT8	1.76	0.0012	0.003	0.0137	1.54	22.8	4.24e-05	2.92	LV	CELLTYPE	control_PVneg	8	18	FB
SAMD5	1.76	0.000259	0.0314	0.118	4.49	32.6	2.95e-06	3.59	LV	CELLTYPE	control_PVneg	8	18	FB
LINC00511	1.75	4.45e-05	0.0285	0.125	4.53	49	8.12e-08	4.35	LV	CELLTYPE	control_PVneg	8	18	FB
SGIP1	1.75	0.000156	0.359	1.48	8.01	36.2	1.25e-06	3.81	LV	CELLTYPE	control_PVneg	8	18	FB
AL591845.1	1.74	0.000981	0.00517	0.0211	2.13	23.8	3.2e-05	3.01	LV	CELLTYPE	control_PVneg	8	18	FB
LINC00402	1.74	0.00893	0.00697	0.0245	2.3	13.1	0.00107	2.05	LV	CELLTYPE	control_PVneg	8	18	FB
LINC00968	1.74	0.000213	0.0493	0.218	5.22	33.8	2.21e-06	3.67	LV	CELLTYPE	control_PVneg	8	18	FB
NFIA-AS2	1.74	0.000147	0.0245	0.103	4.18	36.7	1.12e-06	3.83	LV	CELLTYPE	control_PVneg	8	18	FB
SULF1	1.74	4.55e-05	0.34	1.46	7.91	48.1	9.62e-08	4.34	LV	CELLTYPE	control_PVneg	8	18	FB
AFF3	1.73	0.000131	0.594	2.35	8.73	37.7	8.87e-07	3.88	LV	CELLTYPE	control_PVneg	8	18	FB
WNK2	1.71	0.000974	0.017	0.076	3.84	23.8	3.14e-05	3.01	LV	CELLTYPE	control_PVneg	8	18	FB
NTM	1.7	1.49e-05	0.081	0.388	6.05	58	1.52e-08	4.83	LV	CELLTYPE	control_PVneg	8	18	FB
AC021504.1	1.68	0.00279	0.00976	0.0606	3.29	18.3	0.000173	2.55	LV	CELLTYPE	control_PVneg	8	18	FB
AC021594.2	1.68	0.0463	0.00972	0.0441	2.82	6.98	0.0129	1.33	LV	CELLTYPE	control_PVneg	8	18	FB
AL590560.2	1.68	0.00158	0.00851	0.0304	2.69	21.2	6.95e-05	2.8	LV	CELLTYPE	control_PVneg	8	18	FB
GDNF-AS1	1.68	0.00167	0.0119	0.043	3.12	20.8	7.73e-05	2.78	LV	CELLTYPE	control_PVneg	8	18	FB
NREP	1.68	0.00178	0.0834	0.24	5.51	20.5	8.45e-05	2.75	LV	CELLTYPE	control_PVneg	8	18	FB
SCN9A	1.68	0.00144	0.019	0.0954	3.94	21.6	6.02e-05	2.84	LV	CELLTYPE	control_PVneg	8	18	FB
ANO1	1.67	0.000145	0.0399	0.186	5.01	36.8	1.08e-06	3.84	LV	CELLTYPE	control_PVneg	8	18	FB
C11orf80	1.67	2.06e-05	0.186	0.692	6.96	54.8	2.71e-08	4.69	LV	CELLTYPE	control_PVneg	8	18	FB
LINC01239	1.64	0.00609	0.0197	0.082	4.05	14.7	0.000597	2.22	LV	CELLTYPE	control_PVneg	8	18	FB
SORT1	1.64	0.000103	0.0259	0.126	4.43	39.7	5.57e-07	3.99	LV	CELLTYPE	control_PVneg	8	18	FB
AC107029.1	1.63	0.000777	0.00468	0.0177	2	25.2	2.13e-05	3.11	LV	CELLTYPE	control_PVneg	8	18	FB
AFAP1L2	1.62	0.000945	0.0167	0.0743	3.64	24	2.95e-05	3.02	LV	CELLTYPE	control_PVneg	8	18	FB
ANKRD29	1.62	0.000282	0.0104	0.0548	3.22	32.1	3.39e-06	3.55	LV	CELLTYPE	control_PVneg	8	18	FB
EPSTI1	1.62	0.0318	0.0252	0.213	4.83	8.2	0.00749	1.5	LV	CELLTYPE	control_PVneg	8	18	FB
TPD52L1	1.62	0.00562	0.0405	0.252	5.17	15	0.00053	2.25	LV	CELLTYPE	control_PVneg	8	18	FB
CYP1B1-AS1	1.61	1.27e-05	0.278	1.08	7.56	59.4	1.2e-08	4.9	LV	CELLTYPE	control_PVneg	8	18	FB
ITGA2	1.61	0.000983	0.00707	0.0253	2.47	23.7	3.22e-05	3.01	LV	CELLTYPE	control_PVneg	8	18	FB
AGMO	1.6	0.000109	0.0946	0.45	6.25	39.3	6.12e-07	3.96	LV	CELLTYPE	control_PVneg	8	18	FB
AL157895.1	1.6	0.00316	0.00522	0.0192	2.22	17.7	0.000213	2.5	LV	CELLTYPE	control_PVneg	8	18	FB
BBOX1-AS1	1.59	0.0159	0.0971	0.414	6.09	10.7	0.00267	1.8	LV	CELLTYPE	control_PVneg	8	18	FB
GALNT18	1.59	0.00053	0.0145	0.0578	3.54	27.7	1.05e-05	3.28	LV	CELLTYPE	control_PVneg	8	18	FB
ARHGEF28	1.58	0.00227	0.0145	0.0623	3.64	19.3	0.000123	2.64	LV	CELLTYPE	control_PVneg	8	18	FB
NPFFR2	1.58	0.00744	0.0031	0.0129	1.68	13.8	0.000814	2.13	LV	CELLTYPE	control_PVneg	8	18	FB
BMP5	1.57	0.00142	0.0766	0.396	5.91	21.7	5.84e-05	2.85	LV	CELLTYPE	control_PVneg	8	18	FB
CNBD1	1.57	0.000318	0.0445	0.191	5.15	31.3	4.08e-06	3.5	LV	CELLTYPE	control_PVneg	8	18	FB
GAP43	1.57	0.0164	0.034	0.0829	4.15	10.6	0.00278	1.79	LV	CELLTYPE	control_PVneg	8	18	FB
DACT2	1.56	0.0289	0.0127	0.0434	3.13	8.53	0.00652	1.54	LV	CELLTYPE	control_PVneg	8	18	FB
ARHGEF26	1.55	0.000124	0.0904	0.389	6.01	38.2	7.9e-07	3.91	LV	CELLTYPE	control_PVneg	8	18	FB
LINC02188	1.55	0.00418	0.00321	0.0131	1.54	16.4	0.000323	2.38	LV	CELLTYPE	control_PVneg	8	18	FB
PLXDC2	1.55	0.000103	2.04	7.01	10.4	39.7	5.55e-07	3.99	LV	CELLTYPE	control_PVneg	8	18	FB
AC124254.1	1.54	0.0304	0.0398	0.135	4.69	8.34	0.00706	1.52	LV	CELLTYPE	control_PVneg	8	18	FB
FAM19A5	1.54	0.00112	0.00502	0.0203	2.16	23.1	3.84e-05	2.95	LV	CELLTYPE	control_PVneg	8	18	FB
PODNL1	1.54	0.00268	0.00529	0.0185	2.2	18.5	0.00016	2.57	LV	CELLTYPE	control_PVneg	8	18	FB
PRKCH	1.54	5.49e-05	0.055	0.208	5.27	46.6	1.31e-07	4.26	LV	CELLTYPE	control_PVneg	8	18	FB
PTPN13	1.54	0.000131	0.289	1.28	7.71	37.7	8.85e-07	3.88	LV	CELLTYPE	control_PVneg	8	18	FB
RASL11B	1.54	0.0148	0.0146	0.0403	3.16	11	0.00236	1.83	LV	CELLTYPE	control_PVneg	8	18	FB
SAMD9L	1.54	0.0007	0.0446	0.189	5.04	25.8	1.77e-05	3.16	LV	CELLTYPE	control_PVneg	8	18	FB
AL033504.1	1.53	0.000707	0.0243	0.0858	4.1	25.7	1.81e-05	3.15	LV	CELLTYPE	control_PVneg	8	18	FB
CNKSR2	1.53	0.0013	0.0553	0.273	5.42	22.4	4.8e-05	2.89	LV	CELLTYPE	control_PVneg	8	18	FB
COLGALT2	1.53	0.000103	0.19	0.706	6.99	40	5.2e-07	3.99	LV	CELLTYPE	control_PVneg	8	18	FB
MAP2	1.53	9.53e-05	0.0318	0.12	4.53	40.7	4.52e-07	4.02	LV	CELLTYPE	control_PVneg	8	18	FB
PRDM6	1.53	0.00572	0.016	0.0601	3.44	14.9	0.000541	2.24	LV	CELLTYPE	control_PVneg	8	18	FB
ST8SIA4	1.52	4.49e-05	0.0221	0.0774	3.96	48.4	9.17e-08	4.35	LV	CELLTYPE	control_PVneg	8	18	FB
COL21A1	1.51	0.000772	0.0583	0.25	5.43	25.2	2.09e-05	3.11	LV	CELLTYPE	control_PVneg	8	18	FB
PTPRF	1.51	8.97e-05	0.00905	0.0402	2.91	41.1	4.12e-07	4.05	LV	CELLTYPE	control_PVneg	8	18	FB
AP005131.1	1.5	0.00238	0.00626	0.0202	2.17	19.1	0.000134	2.62	LV	CELLTYPE	control_PVneg	8	18	FB
FGF14-AS1	1.5	0.0246	0.00545	0.0177	1.94	9.07	0.00517	1.61	LV	CELLTYPE	control_PVneg	8	18	FB
FREM1	1.5	0.000862	0.397	1.6	8.1	24.6	2.5e-05	3.06	LV	CELLTYPE	control_PVneg	8	18	FB
KCNN3	1.5	0.00748	0.0561	0.233	5.38	13.8	0.000822	2.13	LV	CELLTYPE	control_PVneg	8	18	FB
RSAD2	1.5	0.0496	0.00788	0.0475	2.83	6.77	0.0142	1.3	LV	CELLTYPE	control_PVneg	8	18	FB
AC004540.1	1.49	0.00217	0.0052	0.0206	2.08	19.5	0.000115	2.66	LV	CELLTYPE	control_PVneg	8	18	FB
GLYATL2	1.49	0.000185	0.0423	0.144	4.77	34.8	1.75e-06	3.73	LV	CELLTYPE	control_PVneg	8	18	FB
PLEKHG1	1.49	0.00163	0.135	0.609	6.68	20.9	7.43e-05	2.79	LV	CELLTYPE	control_PVneg	8	18	FB
PTPRT	1.49	0.00904	0.175	0.699	6.84	13	0.00109	2.04	LV	CELLTYPE	control_PVneg	8	18	FB
SCNN1D	1.49	0.00229	0.00386	0.0164	1.77	19.3	0.000126	2.64	LV	CELLTYPE	control_PVneg	8	18	FB
ZMAT1	1.49	1.52e-05	0.0393	0.159	4.84	57.2	1.77e-08	4.82	LV	CELLTYPE	control_PVneg	8	18	FB
AC026150.1	1.48	0.015	0.00228	0.0125	1.18	10.9	0.00243	1.82	LV	CELLTYPE	control_PVneg	8	18	FB
DDX60	1.48	0.000945	0.043	0.197	5.02	24	2.94e-05	3.02	LV	CELLTYPE	control_PVneg	8	18	FB
EPHA3	1.48	7.17e-05	0.57	2.09	8.51	42.6	2.96e-07	4.14	LV	CELLTYPE	control_PVneg	8	18	FB
GLIPR1L2	1.47	0.00204	0.00594	0.0243	2.42	19.9	0.000105	2.69	LV	CELLTYPE	control_PVneg	8	18	FB
FAM189A2	1.46	0.0026	0.00906	0.0401	2.84	18.6	0.000154	2.58	LV	CELLTYPE	control_PVneg	8	18	FB
AC087741.1	1.45	0.00775	0.00385	0.0162	1.69	13.6	0.000868	2.11	LV	CELLTYPE	control_PVneg	8	18	FB
AC090115.1	1.45	1.15e-05	0.0295	0.0951	4.29	63.5	6.04e-09	4.94	LV	CELLTYPE	control_PVneg	8	18	FB
AC233296.1	1.45	0.00167	0.0252	0.0937	4.23	20.8	7.72e-05	2.78	LV	CELLTYPE	control_PVneg	8	18	FB
CRHBP	1.45	0.0308	0.00803	0.0347	2.76	8.3	0.00718	1.51	LV	CELLTYPE	control_PVneg	8	18	FB
LAMA3	1.44	0.00743	0.0296	0.111	4.53	13.8	0.000813	2.13	LV	CELLTYPE	control_PVneg	8	18	FB
ATP10A	1.43	0.000709	0.163	0.518	6.62	25.7	1.82e-05	3.15	LV	CELLTYPE	control_PVneg	8	18	FB
GPT2	1.43	0.000654	0.00889	0.0411	2.82	26.3	1.55e-05	3.18	LV	CELLTYPE	control_PVneg	8	18	FB
AC010967.1	1.42	0.0113	0.0116	0.0439	3.09	12.1	0.00153	1.95	LV	CELLTYPE	control_PVneg	8	18	FB
AC096642.1	1.42	0.00286	0.00612	0.0212	2.28	18.2	0.00018	2.54	LV	CELLTYPE	control_PVneg	8	18	FB
ENC1	1.42	0.00219	0.053	0.164	4.97	19.5	0.000116	2.66	LV	CELLTYPE	control_PVneg	8	18	FB
RGCC	1.42	0.0149	0.019	0.0774	3.96	11	0.00239	1.83	LV	CELLTYPE	control_PVneg	8	18	FB
AC007389.5	1.41	0.00177	0.00472	0.0157	1.93	20.6	8.36e-05	2.75	LV	CELLTYPE	control_PVneg	8	18	FB
AK5	1.41	0.000424	0.00924	0.0303	2.76	29.1	7.29e-06	3.37	LV	CELLTYPE	control_PVneg	8	18	FB
IFIH1	1.41	0.00376	0.0151	0.073	3.61	16.9	0.000275	2.43	LV	CELLTYPE	control_PVneg	8	18	FB
IQSEC3	1.41	0.000974	0.00922	0.034	2.77	23.8	3.14e-05	3.01	LV	CELLTYPE	control_PVneg	8	18	FB
PRR16	1.41	0.000699	0.682	2.46	8.83	25.9	1.75e-05	3.16	LV	CELLTYPE	control_PVneg	8	18	FB
BTN3A3	1.4	0.00286	0.00983	0.037	2.8	18.2	0.00018	2.54	LV	CELLTYPE	control_PVneg	8	18	FB
DPYSL3	1.4	0.000103	0.251	0.871	7.36	39.7	5.65e-07	3.99	LV	CELLTYPE	control_PVneg	8	18	FB
EDNRA	1.4	0.0195	0.0515	0.126	4.75	9.9	0.00368	1.71	LV	CELLTYPE	control_PVneg	8	18	FB
ADAMTS6	1.39	0.00842	0.239	0.529	6.81	13.3	0.000987	2.07	LV	CELLTYPE	control_PVneg	8	18	FB
COL8A1	1.39	6.33e-05	1.41	4.41	9.76	44.6	1.97e-07	4.2	LV	CELLTYPE	control_PVneg	8	18	FB
GOLGA8N	1.39	0.00144	0.0125	0.0483	3.15	21.6	6.03e-05	2.84	LV	CELLTYPE	control_PVneg	8	18	FB
TLL2	1.39	0.0388	0.289	1.14	7.69	7.54	0.01	1.41	LV	CELLTYPE	control_PVneg	8	18	FB
SSX2IP	1.38	0.00131	0.0632	0.271	5.44	22.3	4.99e-05	2.88	LV	CELLTYPE	control_PVneg	8	18	FB
IGSF9B	1.37	0.00213	0.0186	0.0581	3.54	19.7	0.000111	2.67	LV	CELLTYPE	control_PVneg	8	18	FB
THSD4	1.37	0.000286	0.177	0.75	7	31.9	3.5e-06	3.54	LV	CELLTYPE	control_PVneg	8	18	FB
ITGA1	1.36	0.000386	0.0997	0.328	6.1	29.7	6.15e-06	3.41	LV	CELLTYPE	control_PVneg	8	18	FB
PLCE1	1.36	1.91e-05	0.187	0.601	6.88	55.5	2.37e-08	4.72	LV	CELLTYPE	control_PVneg	8	18	FB
AC005550.2	1.35	0.00189	0.0304	0.107	4.47	20.2	9.36e-05	2.72	LV	CELLTYPE	control_PVneg	8	18	FB
COL14A1	1.35	0.00287	0.127	0.565	6.59	18.1	0.000182	2.54	LV	CELLTYPE	control_PVneg	8	18	FB
KIF13B	1.35	0.000381	0.268	0.921	7.37	30	5.76e-06	3.42	LV	CELLTYPE	control_PVneg	8	18	FB
PARP15	1.35	0.00264	0.0138	0.0399	3.18	18.6	0.000157	2.58	LV	CELLTYPE	control_PVneg	8	18	FB
PLCB4	1.35	0.000212	0.367	1.18	7.86	33.8	2.18e-06	3.67	LV	CELLTYPE	control_PVneg	8	18	FB
RAPGEF5	1.35	0.0032	0.047	0.256	5.29	17.6	0.000216	2.5	LV	CELLTYPE	control_PVneg	8	18	FB
SHROOM3	1.35	6.33e-05	0.161	0.554	6.77	44.4	2.06e-07	4.2	LV	CELLTYPE	control_PVneg	8	18	FB
TENM4	1.35	0.00246	0.329	0.899	7.49	18.9	0.00014	2.61	LV	CELLTYPE	control_PVneg	8	18	FB
AC138969.1	1.34	0.00553	0.00507	0.0186	1.99	15.1	0.000519	2.26	LV	CELLTYPE	control_PVneg	8	18	FB
THBS4	1.34	0.0014	0.124	0.498	6.5	21.9	5.62e-05	2.85	LV	CELLTYPE	control_PVneg	8	18	FB
AC055855.2	1.33	0.00196	0.00658	0.0193	2.24	20	9.88e-05	2.71	LV	CELLTYPE	control_PVneg	8	18	FB
AL591806.3	1.33	0.00924	0.0253	0.0775	4	12.9	0.00113	2.03	LV	CELLTYPE	control_PVneg	8	18	FB
CHRDL1	1.33	0.0188	0.00453	0.0177	1.9	10	0.00346	1.73	LV	CELLTYPE	control_PVneg	8	18	FB
OSBPL10	1.33	0.000648	0.131	0.383	6.25	26.4	1.51e-05	3.19	LV	CELLTYPE	control_PVneg	8	18	FB
UACA	1.33	4.49e-05	0.334	1.11	7.77	48.7	8.59e-08	4.35	LV	CELLTYPE	control_PVneg	8	18	FB
ZNF704	1.33	3.79e-05	0.454	1.37	8.1	50	6.64e-08	4.42	LV	CELLTYPE	control_PVneg	8	18	FB
AC007422.2	1.32	0.00748	0.00523	0.0151	1.96	13.8	0.000823	2.13	LV	CELLTYPE	control_PVneg	8	18	FB
LINC02328	1.31	0.000382	0.0253	0.0867	4.1	29.8	6.04e-06	3.42	LV	CELLTYPE	control_PVneg	8	18	FB
PAPLN	1.31	0.00011	0.0421	0.142	4.82	39.2	6.28e-07	3.96	LV	CELLTYPE	control_PVneg	8	18	FB
EDIL3	1.3	0.000304	0.22	0.698	7.1	31.6	3.8e-06	3.52	LV	CELLTYPE	control_PVneg	8	18	FB
XAF1	1.3	0.00268	0.136	0.58	6.69	18.5	0.000161	2.57	LV	CELLTYPE	control_PVneg	8	18	FB
AC007262.2	1.29	0.000381	0.0266	0.0934	4.19	30.1	5.62e-06	3.42	LV	CELLTYPE	control_PVneg	8	18	FB
AC109779.1	1.29	0.0302	0.00504	0.0177	2.12	8.37	0.00697	1.52	LV	CELLTYPE	control_PVneg	8	18	FB
BMP6	1.29	0.00494	0.0577	0.169	5.19	15.6	0.000427	2.31	LV	CELLTYPE	control_PVneg	8	18	FB
MYO1D	1.29	0.000361	0.404	1.24	7.98	30.6	4.92e-06	3.44	LV	CELLTYPE	control_PVneg	8	18	FB
RGS7BP	1.29	0.0435	0.00493	0.0184	1.96	7.17	0.0118	1.36	LV	CELLTYPE	control_PVneg	8	18	FB
AL445250.1	1.28	0.00214	0.406	1.54	8.17	19.6	0.000113	2.67	LV	CELLTYPE	control_PVneg	8	18	FB
LINC01426	1.28	0.00259	0.0231	0.061	3.75	18.7	0.000151	2.59	LV	CELLTYPE	control_PVneg	8	18	FB
LINC02296	1.28	0.0418	0.0158	0.0618	3.47	7.3	0.0112	1.38	LV	CELLTYPE	control_PVneg	8	18	FB
LOXL1-AS1	1.28	0.00119	0.0112	0.036	2.95	22.8	4.19e-05	2.93	LV	CELLTYPE	control_PVneg	8	18	FB
MRAP2	1.28	0.0183	0.00665	0.0173	2.26	10.2	0.00329	1.74	LV	CELLTYPE	control_PVneg	8	18	FB
SCUBE2	1.28	0.000145	0.027	0.0894	4.14	36.8	1.09e-06	3.84	LV	CELLTYPE	control_PVneg	8	18	FB
SLFN12L	1.28	0.00834	0.02	0.0744	3.78	13.3	0.000968	2.08	LV	CELLTYPE	control_PVneg	8	18	FB
AL450992.2	1.27	0.00159	0.00708	0.0215	2.33	21.1	7.06e-05	2.8	LV	CELLTYPE	control_PVneg	8	18	FB
DDAH1	1.27	0.00124	0.188	0.468	6.66	22.6	4.52e-05	2.91	LV	CELLTYPE	control_PVneg	8	18	FB
FOXP4-AS1	1.27	0.0317	0.00522	0.0153	1.84	8.21	0.00748	1.5	LV	CELLTYPE	control_PVneg	8	18	FB
GPCPD1	1.27	0.000174	0.142	0.395	6.32	35.2	1.59e-06	3.76	LV	CELLTYPE	control_PVneg	8	18	FB
LGR5	1.27	0.0149	0.00646	0.0191	2.23	11	0.00237	1.83	LV	CELLTYPE	control_PVneg	8	18	FB
AC107072.1	1.26	0.000453	0.0197	0.0559	3.62	28.7	8e-06	3.34	LV	CELLTYPE	control_PVneg	8	18	FB
AL157400.3	1.26	0.00347	0.00435	0.0136	1.81	17.3	0.000242	2.46	LV	CELLTYPE	control_PVneg	8	18	FB
CSRNP3	1.26	0.00017	0.166	0.529	6.77	35.5	1.46e-06	3.77	LV	CELLTYPE	control_PVneg	8	18	FB
ISPD	1.26	1.52e-05	0.142	0.442	6.46	57.2	1.76e-08	4.82	LV	CELLTYPE	control_PVneg	8	18	FB
LZTS3	1.26	0.000865	0.0111	0.0377	2.94	24.6	2.53e-05	3.06	LV	CELLTYPE	control_PVneg	8	18	FB
NRG3	1.26	0.00749	0.0542	0.151	5.03	13.8	0.000825	2.13	LV	CELLTYPE	control_PVneg	8	18	FB
SOX8	1.26	0.0143	0.01	0.0321	2.78	11.1	0.00225	1.84	LV	CELLTYPE	control_PVneg	8	18	FB
C2orf73	1.25	0.00643	0.00496	0.0137	1.89	14.4	0.000656	2.19	LV	CELLTYPE	control_PVneg	8	18	FB
FLRT2	1.25	0.00141	0.141	0.447	6.41	21.8	5.72e-05	2.85	LV	CELLTYPE	control_PVneg	8	18	FB
RYR3	1.25	0.00223	0.0518	0.241	5.28	19.4	0.00012	2.65	LV	CELLTYPE	control_PVneg	8	18	FB
SEPT11	1.25	0.000231	0.383	1.16	7.84	33.3	2.5e-06	3.64	LV	CELLTYPE	control_PVneg	8	18	FB
TMEM9B-AS1	1.25	0.00279	0.0234	0.0729	3.95	18.3	0.000172	2.56	LV	CELLTYPE	control_PVneg	8	18	FB
AP005131.5	1.24	0.0259	0.00489	0.013	1.79	8.89	0.00558	1.59	LV	CELLTYPE	control_PVneg	8	18	FB
CADM1	1.24	0.00805	0.0932	0.349	6.14	13.5	0.000914	2.09	LV	CELLTYPE	control_PVneg	8	18	FB
FAT4	1.24	5.96e-05	0.187	0.59	6.84	45.2	1.74e-07	4.23	LV	CELLTYPE	control_PVneg	8	18	FB
LTBP2	1.24	0.00735	0.396	1.13	7.9	13.9	0.0008	2.13	LV	CELLTYPE	control_PVneg	8	18	FB
NHS	1.24	2.25e-05	0.102	0.34	6.09	53.7	3.29e-08	4.65	LV	CELLTYPE	control_PVneg	8	18	FB
PLSCR4	1.24	2.38e-05	0.358	1.1	7.77	53.2	3.65e-08	4.62	LV	CELLTYPE	control_PVneg	8	18	FB
ROR1	1.24	0.000314	0.303	0.943	7.47	31.4	4e-06	3.5	LV	CELLTYPE	control_PVneg	8	18	FB
AC099792.1	1.23	0.00284	0.0393	0.124	4.64	18.2	0.000178	2.55	LV	CELLTYPE	control_PVneg	8	18	FB
CR382287.2	1.23	0.000406	0.00509	0.0198	2.02	29.4	6.7e-06	3.39	LV	CELLTYPE	control_PVneg	8	18	FB
DUOXA1	1.23	0.00683	0.00769	0.0243	2.45	14.2	0.000716	2.17	LV	CELLTYPE	control_PVneg	8	18	FB
KLF12	1.23	1.27e-05	0.521	1.68	8.37	60	1.09e-08	4.9	LV	CELLTYPE	control_PVneg	8	18	FB
LMX1A	1.23	0.0194	0.0152	0.0502	3.4	9.93	0.00362	1.71	LV	CELLTYPE	control_PVneg	8	18	FB
SEMA3C	1.23	0.00185	0.141	0.412	6.35	20.3	9.12e-05	2.73	LV	CELLTYPE	control_PVneg	8	18	FB
SLC41A2	1.23	0.000525	0.0862	0.281	5.7	27.8	1.04e-05	3.28	LV	CELLTYPE	control_PVneg	8	18	FB
WARS2-IT1	1.23	0.00475	0.0178	0.0534	3.54	15.9	0.000393	2.32	LV	CELLTYPE	control_PVneg	8	18	FB
AC012636.1	1.22	0.00625	0.046	0.131	4.79	14.5	0.000623	2.2	LV	CELLTYPE	control_PVneg	8	18	FB
AC018809.2	1.22	0.00439	0.00633	0.0165	2.09	16.2	0.000349	2.36	LV	CELLTYPE	control_PVneg	8	18	FB
AC123912.4	1.22	0.00152	0.0262	0.0815	4.09	21.4	6.5e-05	2.82	LV	CELLTYPE	control_PVneg	8	18	FB
ALDH5A1	1.22	0.00104	0.0152	0.0522	3.37	23.5	3.46e-05	2.98	LV	CELLTYPE	control_PVneg	8	18	FB
ATP10D	1.22	0.000464	0.295	0.902	7.5	28.5	8.44e-06	3.33	LV	CELLTYPE	control_PVneg	8	18	FB
CCSAP	1.22	0.00182	0.014	0.052	3.31	20.4	8.81e-05	2.74	LV	CELLTYPE	control_PVneg	8	18	FB
FNDC1	1.22	0.0416	0.032	0.0869	4.15	7.32	0.0111	1.38	LV	CELLTYPE	control_PVneg	8	18	FB
ANO2	1.21	0.00477	0.0173	0.0591	3.63	15.8	0.000396	2.32	LV	CELLTYPE	control_PVneg	8	18	FB
DYRK2	1.21	0.000158	0.0498	0.128	4.78	36	1.31e-06	3.8	LV	CELLTYPE	control_PVneg	8	18	FB
ERAP2	1.21	0.000769	0.0287	0.0929	4.21	25.3	2.08e-05	3.11	LV	CELLTYPE	control_PVneg	8	18	FB
GAB1	1.21	5.91e-06	0.388	1.29	7.94	71.4	1.72e-09	5.23	LV	CELLTYPE	control_PVneg	8	18	FB
LINC01535	1.21	0.0104	0.0101	0.0267	2.72	12.4	0.00136	1.98	LV	CELLTYPE	control_PVneg	8	18	FB
P2RY12	1.21	0.00213	0.0117	0.0408	3.05	19.7	0.000111	2.67	LV	CELLTYPE	control_PVneg	8	18	FB
PTPRC	1.21	0.0149	0.00484	0.0159	1.98	11	0.00238	1.83	LV	CELLTYPE	control_PVneg	8	18	FB
TANC2	1.21	0.00142	0.323	0.893	7.51	21.7	5.81e-05	2.85	LV	CELLTYPE	control_PVneg	8	18	FB
DOCK9	1.2	1.27e-05	0.336	1.1	7.77	59.6	1.15e-08	4.9	LV	CELLTYPE	control_PVneg	8	18	FB
FAM129A	1.2	0.000182	0.212	0.73	7.14	34.9	1.71e-06	3.74	LV	CELLTYPE	control_PVneg	8	18	FB
LINC00222	1.2	0.00451	0.0105	0.0318	2.9	16	0.000367	2.35	LV	CELLTYPE	control_PVneg	8	18	FB
PCOLCE2	1.2	0.000304	0.559	1.6	8.38	31.6	3.82e-06	3.52	LV	CELLTYPE	control_PVneg	8	18	FB
PLXNA2	1.2	0.00191	0.165	0.477	6.61	20.1	9.55e-05	2.72	LV	CELLTYPE	control_PVneg	8	18	FB
PRTG	1.2	0.000553	0.0492	0.141	4.9	27.3	1.17e-05	3.26	LV	CELLTYPE	control_PVneg	8	18	FB
ABCA3	1.19	8.41e-05	0.0243	0.0736	4	41.5	3.74e-07	4.08	LV	CELLTYPE	control_PVneg	8	18	FB
AC113383.1	1.19	0.000381	0.0482	0.137	4.91	29.9	5.89e-06	3.42	LV	CELLTYPE	control_PVneg	8	18	FB
BTN3A1	1.19	0.00316	0.0248	0.0749	3.96	17.7	0.000212	2.5	LV	CELLTYPE	control_PVneg	8	18	FB
CCND3	1.19	0.000482	0.296	0.98	7.61	28.3	8.94e-06	3.32	LV	CELLTYPE	control_PVneg	8	18	FB
MDGA1	1.19	0.00261	0.0115	0.0385	2.96	18.6	0.000154	2.58	LV	CELLTYPE	control_PVneg	8	18	FB
AC026904.4	1.18	0.00491	0.0224	0.0704	3.84	15.6	0.000422	2.31	LV	CELLTYPE	control_PVneg	8	18	FB
AC092674.1	1.18	0.0354	0.00568	0.0149	2.07	7.85	0.00875	1.45	LV	CELLTYPE	control_PVneg	8	18	FB
AL035446.1	1.18	0.0108	0.0134	0.0438	3.2	12.3	0.00144	1.97	LV	CELLTYPE	control_PVneg	8	18	FB
AL133410.1	1.18	0.0126	0.00465	0.0148	1.92	11.7	0.00183	1.9	LV	CELLTYPE	control_PVneg	8	18	FB
CD109	1.18	0.000407	0.0378	0.12	4.59	29.4	6.74e-06	3.39	LV	CELLTYPE	control_PVneg	8	18	FB
DTX4	1.18	0.00347	0.0268	0.0829	4.04	17.3	0.000242	2.46	LV	CELLTYPE	control_PVneg	8	18	FB
GAS1RR	1.18	0.00131	0.0359	0.119	4.56	22.3	4.93e-05	2.88	LV	CELLTYPE	control_PVneg	8	18	FB
LINC02204	1.18	0.0294	0.00509	0.0137	1.87	8.47	0.00669	1.53	LV	CELLTYPE	control_PVneg	8	18	FB
LRMDA	1.18	0.000418	0.383	1.25	7.88	29.2	7.07e-06	3.38	LV	CELLTYPE	control_PVneg	8	18	FB
NKAIN3	1.18	0.0155	0.0164	0.0727	3.65	10.8	0.00255	1.81	LV	CELLTYPE	control_PVneg	8	18	FB
SLIT1	1.18	0.0182	0.00584	0.0191	2.03	10.2	0.00326	1.74	LV	CELLTYPE	control_PVneg	8	18	FB
VAV3	1.18	0.000603	0.105	0.409	6.11	26.8	1.36e-05	3.22	LV	CELLTYPE	control_PVneg	8	18	FB
AC104035.1	1.17	0.00673	0.0105	0.0396	2.9	14.2	0.000702	2.17	LV	CELLTYPE	control_PVneg	8	18	FB
AL445426.1	1.17	0.00191	0.192	0.567	6.92	20.1	9.55e-05	2.72	LV	CELLTYPE	control_PVneg	8	18	FB
FGD4	1.17	0.00234	0.296	0.911	7.54	19.2	0.00013	2.63	LV	CELLTYPE	control_PVneg	8	18	FB
MAP6	1.17	0.00096	0.012	0.0342	2.99	23.9	3.03e-05	3.02	LV	CELLTYPE	control_PVneg	8	18	FB
PLEKHH2	1.17	0.000103	0.353	1.08	7.84	39.9	5.32e-07	3.99	LV	CELLTYPE	control_PVneg	8	18	FB
RAMP2-AS1	1.17	0.0114	0.0202	0.0559	3.72	12.1	0.00157	1.94	LV	CELLTYPE	control_PVneg	8	18	FB
RGL1	1.17	5.49e-05	0.164	0.512	6.67	46.3	1.38e-07	4.26	LV	CELLTYPE	control_PVneg	8	18	FB
AC012368.1	1.16	0.0102	0.00795	0.0243	2.49	12.5	0.00132	1.99	LV	CELLTYPE	control_PVneg	8	18	FB
AC092164.1	1.16	0.00192	0.00996	0.0331	2.85	20.1	9.62e-05	2.72	LV	CELLTYPE	control_PVneg	8	18	FB
ARHGAP10	1.16	0.00444	1.07	3.53	9.41	16.1	0.000356	2.35	LV	CELLTYPE	control_PVneg	8	18	FB
METTL24	1.16	0.00229	0.0178	0.0571	3.59	19.3	0.000126	2.64	LV	CELLTYPE	control_PVneg	8	18	FB
SAMD11	1.16	0.03	0.0231	0.0701	3.8	8.39	0.00691	1.52	LV	CELLTYPE	control_PVneg	8	18	FB
SYT17	1.16	0.00152	0.0563	0.193	5.23	21.4	6.49e-05	2.82	LV	CELLTYPE	control_PVneg	8	18	FB
TBX15	1.16	0.00225	0.053	0.159	5.01	19.4	0.000121	2.65	LV	CELLTYPE	control_PVneg	8	18	FB
TLR5	1.16	0.00629	0.0107	0.0352	2.89	14.5	0.000632	2.2	LV	CELLTYPE	control_PVneg	8	18	FB
TNS3	1.16	0.0016	0.176	0.524	6.73	21	7.21e-05	2.8	LV	CELLTYPE	control_PVneg	8	18	FB
ZDHHC21	1.16	0.000256	0.159	0.434	6.49	32.7	2.87e-06	3.59	LV	CELLTYPE	control_PVneg	8	18	FB
AC073878.1	1.15	0.0154	0.00651	0.0174	2.15	10.8	0.00252	1.81	LV	CELLTYPE	control_PVneg	8	18	FB
AHNAK2	1.15	0.0149	0.00296	0.0125	1.41	11	0.00237	1.83	LV	CELLTYPE	control_PVneg	8	18	FB
CYSLTR1	1.15	0.0116	0.00424	0.0141	1.76	12	0.0016	1.94	LV	CELLTYPE	control_PVneg	8	18	FB
LMCD1	1.15	0.0234	0.0933	0.207	5.56	9.26	0.00478	1.63	LV	CELLTYPE	control_PVneg	8	18	FB
NLRC5	1.15	0.0412	0.028	0.12	4.32	7.36	0.0109	1.39	LV	CELLTYPE	control_PVneg	8	18	FB
PRRX2	1.15	0.0146	0.0205	0.0576	3.62	11	0.00233	1.83	LV	CELLTYPE	control_PVneg	8	18	FB
SMAD9	1.15	0.00464	0.0242	0.0691	3.97	16	0.000379	2.33	LV	CELLTYPE	control_PVneg	8	18	FB
TNFAIP8L3	1.15	0.0197	0.00732	0.0178	2.23	9.86	0.00373	1.71	LV	CELLTYPE	control_PVneg	8	18	FB
AC005332.7	1.14	0.00632	0.00882	0.0251	2.48	14.5	0.000637	2.2	LV	CELLTYPE	control_PVneg	8	18	FB
AC105285.1	1.14	0.000336	0.035	0.105	4.48	31	4.46e-06	3.47	LV	CELLTYPE	control_PVneg	8	18	FB
AC245060.5	1.14	0.000753	0.024	0.0762	4.01	25.4	2.02e-05	3.12	LV	CELLTYPE	control_PVneg	8	18	FB
AP000787.1	1.14	0.00121	0.0683	0.182	5.33	22.7	4.31e-05	2.92	LV	CELLTYPE	control_PVneg	8	18	FB
CEBPB-AS1	1.14	0.0231	0.00646	0.019	2.08	9.31	0.00468	1.64	LV	CELLTYPE	control_PVneg	8	18	FB
DPH6-DT	1.14	0.00269	0.0854	0.253	5.73	18.5	0.000162	2.57	LV	CELLTYPE	control_PVneg	8	18	FB
FOXO3	1.14	0.000959	0.993	3.19	9.31	24	3.02e-05	3.02	LV	CELLTYPE	control_PVneg	8	18	FB
KCNAB1	1.14	0.00132	0.151	0.43	6.49	22.2	5.1e-05	2.88	LV	CELLTYPE	control_PVneg	8	18	FB
SHISA6	1.14	0.0202	0.0497	0.163	5.04	9.78	0.00386	1.7	LV	CELLTYPE	control_PVneg	8	18	FB
SORL1	1.14	0.00523	0.011	0.038	3.03	15.3	0.000474	2.28	LV	CELLTYPE	control_PVneg	8	18	FB
SYNPO2	1.14	0.000541	1.12	3.54	9.46	27.5	1.1e-05	3.27	LV	CELLTYPE	control_PVneg	8	18	FB
AC027117.2	1.13	0.000625	0.073	0.21	5.49	26.6	1.43e-05	3.2	LV	CELLTYPE	control_PVneg	8	18	FB
CFH	1.13	0.000962	0.652	2.04	8.67	23.9	3.06e-05	3.02	LV	CELLTYPE	control_PVneg	8	18	FB
MEF2C-AS1	1.13	0.000352	0.06	0.17	5.2	30.7	4.76e-06	3.45	LV	CELLTYPE	control_PVneg	8	18	FB
OSBPL6	1.13	0.00242	0.122	0.363	6.15	19	0.000138	2.62	LV	CELLTYPE	control_PVneg	8	18	FB
TMEM144	1.13	0.00131	0.207	0.627	7	22.3	4.97e-05	2.88	LV	CELLTYPE	control_PVneg	8	18	FB
AC009271.1	1.12	0.0114	0.0204	0.079	3.91	12.1	0.00156	1.94	LV	CELLTYPE	control_PVneg	8	18	FB
BOC	1.12	5.49e-05	0.123	0.412	6.3	45.9	1.5e-07	4.26	LV	CELLTYPE	control_PVneg	8	18	FB
DISP1	1.12	0.0169	0.00416	0.0197	1.85	10.5	0.00291	1.77	LV	CELLTYPE	control_PVneg	8	18	FB
NDC80	1.12	0.00262	0.0146	0.0438	3.25	18.6	0.000155	2.58	LV	CELLTYPE	control_PVneg	8	18	FB
PCSK6	1.12	0.00164	0.77	2.3	8.85	20.9	7.48e-05	2.79	LV	CELLTYPE	control_PVneg	8	18	FB
SLC15A2	1.12	0.00162	0.0102	0.032	2.8	21	7.33e-05	2.79	LV	CELLTYPE	control_PVneg	8	18	FB
SORCS1	1.12	0.0253	0.229	0.748	7.19	8.99	0.00537	1.6	LV	CELLTYPE	control_PVneg	8	18	FB
AC022075.1	1.11	0.00551	0.0195	0.0556	3.69	15.1	0.000516	2.26	LV	CELLTYPE	control_PVneg	8	18	FB
AC067930.4	1.11	0.03	0.00434	0.0142	1.68	8.4	0.0069	1.52	LV	CELLTYPE	control_PVneg	8	18	FB
AL096711.2	1.11	0.0388	0.00508	0.0159	1.82	7.55	0.00999	1.41	LV	CELLTYPE	control_PVneg	8	18	FB
CATSPERG	1.11	0.00053	0.0258	0.0804	4.13	27.7	1.05e-05	3.28	LV	CELLTYPE	control_PVneg	8	18	FB
CDH11	1.11	0.0104	0.183	0.38	6.49	12.4	0.00136	1.98	LV	CELLTYPE	control_PVneg	8	18	FB
INMT-MINDY4	1.11	0.0231	0.00794	0.0239	2.47	9.32	0.00468	1.64	LV	CELLTYPE	control_PVneg	8	18	FB
IRS2	1.11	0.00532	0.168	0.499	6.72	15.2	0.000488	2.27	LV	CELLTYPE	control_PVneg	8	18	FB
NCKAP5	1.11	0.00222	0.11	0.367	6.18	19.4	0.000119	2.65	LV	CELLTYPE	control_PVneg	8	18	FB
SMOC2	1.11	0.00958	0.585	1.68	8.45	12.8	0.00119	2.02	LV	CELLTYPE	control_PVneg	8	18	FB
AC079296.1	1.1	0.0149	0.00467	0.0135	1.76	11	0.00239	1.83	LV	CELLTYPE	control_PVneg	8	18	FB
AC104389.4	1.1	0.00017	0.0776	0.237	5.61	35.5	1.46e-06	3.77	LV	CELLTYPE	control_PVneg	8	18	FB
DOC2B	1.1	0.0265	0.0144	0.0377	3.05	8.82	0.00576	1.58	LV	CELLTYPE	control_PVneg	8	18	FB
FAM102B	1.1	0.000219	0.11	0.306	5.98	33.6	2.3e-06	3.66	LV	CELLTYPE	control_PVneg	8	18	FB
LMCD1-AS1	1.1	0.00273	0.188	0.434	6.59	18.4	0.000166	2.56	LV	CELLTYPE	control_PVneg	8	18	FB
MIR9-3HG	1.1	0.0342	0.00517	0.0131	1.86	7.96	0.00833	1.47	LV	CELLTYPE	control_PVneg	8	18	FB
SSC5D	1.1	0.000233	0.0483	0.142	4.91	33.2	2.56e-06	3.63	LV	CELLTYPE	control_PVneg	8	18	FB
AC110048.2	1.09	0.00762	0.00493	0.0132	1.81	13.7	0.000847	2.12	LV	CELLTYPE	control_PVneg	8	18	FB
FNDC5	1.09	0.0298	0.0348	0.092	4.32	8.41	0.00685	1.53	LV	CELLTYPE	control_PVneg	8	18	FB
GNAI1	1.09	0.00594	0.0282	0.0784	4.14	14.8	0.000575	2.23	LV	CELLTYPE	control_PVneg	8	18	FB
LAMB1	1.09	0.00598	1.58	5.15	9.93	14.7	0.00058	2.22	LV	CELLTYPE	control_PVneg	8	18	FB
LINC01482	1.09	0.00617	0.0652	0.212	5.4	14.6	0.000612	2.21	LV	CELLTYPE	control_PVneg	8	18	FB
MALRD1	1.09	0.000856	0.104	0.312	6.04	24.7	2.47e-05	3.07	LV	CELLTYPE	control_PVneg	8	18	FB
MOXD1	1.09	0.00123	0.103	0.346	6.13	22.7	4.38e-05	2.91	LV	CELLTYPE	control_PVneg	8	18	FB
MYO1E	1.09	0.00037	0.124	0.334	6.21	30.4	5.24e-06	3.43	LV	CELLTYPE	control_PVneg	8	18	FB
QRICH2	1.09	0.00625	0.011	0.0319	2.84	14.5	0.000627	2.2	LV	CELLTYPE	control_PVneg	8	18	FB
AC107208.1	1.08	0.0375	0.0042	0.0158	1.75	7.65	0.00956	1.43	LV	CELLTYPE	control_PVneg	8	18	FB
ANKRD6	1.08	3.79e-05	0.164	0.48	6.61	50.1	6.49e-08	4.42	LV	CELLTYPE	control_PVneg	8	18	FB
ENOX2	1.08	0.00123	0.317	1.01	7.7	22.7	4.37e-05	2.91	LV	CELLTYPE	control_PVneg	8	18	FB
ESR1	1.08	0.00129	0.318	0.919	7.56	22.4	4.74e-05	2.89	LV	CELLTYPE	control_PVneg	8	18	FB
ARL15	1.07	0.00351	1.28	3.67	9.62	17.2	0.000246	2.45	LV	CELLTYPE	control_PVneg	8	18	FB
BACH2	1.07	0.000174	0.353	1.04	7.74	35.2	1.57e-06	3.76	LV	CELLTYPE	control_PVneg	8	18	FB
CNTN4	1.07	0.016	0.0754	0.285	5.8	10.7	0.00268	1.8	LV	CELLTYPE	control_PVneg	8	18	FB
KLF7	1.07	0.00188	0.272	0.713	7.22	20.2	9.31e-05	2.73	LV	CELLTYPE	control_PVneg	8	18	FB
LINC02542	1.07	0.00374	0.017	0.0395	3.31	16.9	0.000272	2.43	LV	CELLTYPE	control_PVneg	8	18	FB
PRKAG3	1.07	0.0119	0.00577	0.0168	2.04	11.9	0.00168	1.92	LV	CELLTYPE	control_PVneg	8	18	FB
ZNF382	1.07	0.00137	0.0121	0.0323	2.94	22	5.45e-05	2.86	LV	CELLTYPE	control_PVneg	8	18	FB
AC107375.1	1.06	0.00477	0.0157	0.0507	3.41	15.8	0.000398	2.32	LV	CELLTYPE	control_PVneg	8	18	FB
ADAMTS3	1.06	0.00723	0.0436	0.131	4.7	13.9	0.000783	2.14	LV	CELLTYPE	control_PVneg	8	18	FB
ASAP2	1.06	4.49e-05	0.363	1.04	7.74	48.5	8.92e-08	4.35	LV	CELLTYPE	control_PVneg	8	18	FB
CHST7	1.06	0.0243	0.0887	0.283	5.85	9.13	0.00506	1.61	LV	CELLTYPE	control_PVneg	8	18	FB
FAM66D	1.06	0.0115	0.0545	0.157	5	12	0.00159	1.94	LV	CELLTYPE	control_PVneg	8	18	FB
FOXP1	1.06	0.000209	0.837	2.48	9	34	2.12e-06	3.68	LV	CELLTYPE	control_PVneg	8	18	FB
GLI2	1.06	0.00277	0.146	0.351	6.23	18.3	0.00017	2.56	LV	CELLTYPE	control_PVneg	8	18	FB
LINC01607	1.06	0.0342	0.00643	0.0157	2.04	7.96	0.00835	1.47	LV	CELLTYPE	control_PVneg	8	18	FB
PITPNM2	1.06	0.00257	0.0436	0.164	4.84	18.7	0.00015	2.59	LV	CELLTYPE	control_PVneg	8	18	FB
SPATA18	1.06	0.00477	0.0224	0.0662	3.83	15.8	0.000396	2.32	LV	CELLTYPE	control_PVneg	8	18	FB
TIPARP	1.06	0.00701	0.0638	0.187	5.22	14	0.000748	2.15	LV	CELLTYPE	control_PVneg	8	18	FB
WDFY4	1.06	0.013	0.0103	0.0348	2.92	11.5	0.00194	1.89	LV	CELLTYPE	control_PVneg	8	18	FB
AC026316.5	1.05	0.0209	0.0299	0.0894	4.34	9.64	0.00408	1.68	LV	CELLTYPE	control_PVneg	8	18	FB
CLDN18	1.05	0.0467	0.0125	0.0269	2.73	6.96	0.013	1.33	LV	CELLTYPE	control_PVneg	8	18	FB
DENND6B	1.05	0.00689	0.0137	0.0401	3.18	14.1	0.000728	2.16	LV	CELLTYPE	control_PVneg	8	18	FB
DLGAP1	1.05	0.00509	0.151	0.343	6.3	15.5	0.000449	2.29	LV	CELLTYPE	control_PVneg	8	18	FB
GCH1	1.05	0.0212	0.0139	0.0484	3.3	9.59	0.00418	1.67	LV	CELLTYPE	control_PVneg	8	18	FB
HMGCLL1	1.05	0.00508	0.111	0.347	6.14	15.5	0.000443	2.29	LV	CELLTYPE	control_PVneg	8	18	FB
MELTF-AS1	1.05	0.029	0.00776	0.0183	2.29	8.52	0.00656	1.54	LV	CELLTYPE	control_PVneg	8	18	FB
PTPN3	1.05	0.00136	0.0234	0.0693	3.89	22	5.36e-05	2.87	LV	CELLTYPE	control_PVneg	8	18	FB
WNT9A	1.05	0.0034	0.0197	0.0583	3.64	17.4	0.000236	2.47	LV	CELLTYPE	control_PVneg	8	18	FB
ALCAM	1.04	0.000156	0.0285	0.0896	4.24	36.3	1.23e-06	3.81	LV	CELLTYPE	control_PVneg	8	18	FB
ARHGAP25	1.04	0.00323	0.048	0.149	4.88	17.6	0.00022	2.49	LV	CELLTYPE	control_PVneg	8	18	FB
GOLGA6L9	1.04	0.0121	0.00587	0.0251	2.25	11.8	0.00173	1.92	LV	CELLTYPE	control_PVneg	8	18	FB
IQGAP2	1.04	0.00106	0.106	0.29	5.98	23.4	3.59e-05	2.97	LV	CELLTYPE	control_PVneg	8	18	FB
LINC00342	1.04	0.00136	0.0142	0.0405	3.19	22	5.37e-05	2.87	LV	CELLTYPE	control_PVneg	8	18	FB
NTNG2	1.04	0.00371	0.013	0.0362	3.1	17	0.000269	2.43	LV	CELLTYPE	control_PVneg	8	18	FB
AC046136.1	1.03	0.0366	0.00528	0.0141	1.87	7.75	0.00914	1.44	LV	CELLTYPE	control_PVneg	8	18	FB
AC098850.3	1.03	0.0167	0.0867	0.253	5.66	10.5	0.00288	1.78	LV	CELLTYPE	control_PVneg	8	18	FB
AL359220.1	1.03	0.0256	0.0187	0.043	3.47	8.94	0.00547	1.59	LV	CELLTYPE	control_PVneg	8	18	FB
AP003469.4	1.03	0.00521	0.0129	0.0352	3.06	15.4	0.000468	2.28	LV	CELLTYPE	control_PVneg	8	18	FB
COL4A5	1.03	0.00524	0.102	0.285	5.91	15.3	0.000475	2.28	LV	CELLTYPE	control_PVneg	8	18	FB
CPED1	1.03	0.000274	0.258	0.819	7.34	32.2	3.24e-06	3.56	LV	CELLTYPE	control_PVneg	8	18	FB
CTDSPL	1.03	0.00177	0.297	0.876	7.47	20.6	8.35e-05	2.75	LV	CELLTYPE	control_PVneg	8	18	FB
LINC00632	1.03	0.000111	0.102	0.279	5.95	39	6.58e-07	3.95	LV	CELLTYPE	control_PVneg	8	18	FB
PNPLA7	1.03	0.00173	0.0478	0.136	4.85	20.7	8.1e-05	2.76	LV	CELLTYPE	control_PVneg	8	18	FB
PRELID2	1.03	0.000224	0.15	0.46	6.59	33.5	2.37e-06	3.65	LV	CELLTYPE	control_PVneg	8	18	FB
STAT1	1.03	0.049	0.0826	0.333	5.87	6.8	0.014	1.31	LV	CELLTYPE	control_PVneg	8	18	FB
AC009061.2	1.02	0.0014	0.0343	0.101	4.47	21.8	5.65e-05	2.85	LV	CELLTYPE	control_PVneg	8	18	FB
ADRA1B	1.02	0.0117	0.0908	0.268	5.8	11.9	0.00164	1.93	LV	CELLTYPE	control_PVneg	8	18	FB
AL160290.2	1.02	0.00876	0.0183	0.0495	3.47	13.1	0.00104	2.06	LV	CELLTYPE	control_PVneg	8	18	FB
ANK2	1.02	0.000158	0.368	1.13	7.83	36	1.3e-06	3.8	LV	CELLTYPE	control_PVneg	8	18	FB
BICD1	1.02	0.00435	0.389	0.866	7.62	16.2	0.000345	2.36	LV	CELLTYPE	control_PVneg	8	18	FB
ENTPD3-AS1	1.02	0.000365	0.0628	0.157	5.17	30.4	5.11e-06	3.44	LV	CELLTYPE	control_PVneg	8	18	FB
FGD5	1.02	0.000381	0.088	0.228	5.66	29.9	5.87e-06	3.42	LV	CELLTYPE	control_PVneg	8	18	FB
HHIPL1	1.02	0.00405	0.0243	0.0539	3.69	16.6	0.000306	2.39	LV	CELLTYPE	control_PVneg	8	18	FB
HMCN1	1.02	0.00949	0.301	0.983	7.46	12.8	0.00117	2.02	LV	CELLTYPE	control_PVneg	8	18	FB
IFI44	1.02	0.0351	0.0487	0.189	5.08	7.87	0.00865	1.45	LV	CELLTYPE	control_PVneg	8	18	FB
LINC01197	1.02	0.0036	0.0226	0.0664	3.91	17.1	0.000256	2.44	LV	CELLTYPE	control_PVneg	8	18	FB
MDFIC	1.02	0.00238	0.13	0.348	6.21	19.1	0.000135	2.62	LV	CELLTYPE	control_PVneg	8	18	FB
NRK	1.02	0.00613	0.321	0.859	7.48	14.6	0.000607	2.21	LV	CELLTYPE	control_PVneg	8	18	FB
PDGFA	1.02	0.0137	0.0181	0.0457	3.47	11.3	0.00211	1.86	LV	CELLTYPE	control_PVneg	8	18	FB
PPP2R2B	1.02	0.00573	0.0181	0.0601	3.66	14.9	0.000543	2.24	LV	CELLTYPE	control_PVneg	8	18	FB
RASSF2	1.02	0.0266	0.012	0.0418	2.94	8.81	0.00578	1.58	LV	CELLTYPE	control_PVneg	8	18	FB
REPS2	1.02	0.00687	0.0121	0.0293	2.94	14.1	0.000726	2.16	LV	CELLTYPE	control_PVneg	8	18	FB
AL590617.2	1.01	0.0222	0.0244	0.0647	3.83	9.43	0.00446	1.65	LV	CELLTYPE	control_PVneg	8	18	FB
ARHGAP18	1.01	0.00488	0.108	0.284	5.91	15.7	0.000414	2.31	LV	CELLTYPE	control_PVneg	8	18	FB
AZIN2	1.01	0.0254	0.11	0.264	5.85	8.97	0.00541	1.6	LV	CELLTYPE	control_PVneg	8	18	FB
FAM66C	1.01	0.00057	0.0304	0.0792	4.18	27.1	1.25e-05	3.24	LV	CELLTYPE	control_PVneg	8	18	FB
FNIP2	1.01	0.0157	0.222	0.723	7.01	10.8	0.00259	1.81	LV	CELLTYPE	control_PVneg	8	18	FB
MAML3	1.01	0.000381	0.457	1.25	8.04	29.9	5.89e-06	3.42	LV	CELLTYPE	control_PVneg	8	18	FB
PPP1CB	1.01	0.0226	0.215	0.528	6.9	9.37	0.00457	1.65	LV	CELLTYPE	control_PVneg	8	18	FB
RADIL	1.01	0.000509	0.0818	0.214	5.53	28	9.81e-06	3.29	LV	CELLTYPE	control_PVneg	8	18	FB
TENM1	1.01	0.0148	0.0864	0.265	5.74	11	0.00237	1.83	LV	CELLTYPE	control_PVneg	8	18	FB
ZNF827	1.01	0.000256	0.0863	0.23	5.6	32.7	2.9e-06	3.59	LV	CELLTYPE	control_PVneg	8	18	FB
AC107204.1	1	0.00178	0.0386	0.0902	4.4	20.5	8.41e-05	2.75	LV	CELLTYPE	control_PVneg	8	18	FB
ANOS1	1	0.00087	0.142	0.408	6.45	24.5	2.56e-05	3.06	LV	CELLTYPE	control_PVneg	8	18	FB
NHSL1	1	0.000381	0.357	1.08	7.73	29.9	5.88e-06	3.42	LV	CELLTYPE	control_PVneg	8	18	FB
STON2	1	0.00469	0.252	0.701	7.18	15.9	0.000385	2.33	LV	CELLTYPE	control_PVneg	8	18	FB
AC139887.2	0.999	0.000381	0.155	0.4	6.43	29.9	5.84e-06	3.42	LV	CELLTYPE	control_PVneg	8	18	FB
IL16	0.999	0.00398	0.153	0.424	6.52	16.7	0.000298	2.4	LV	CELLTYPE	control_PVneg	8	18	FB
MED13L	0.999	7.17e-05	1.07	3.01	9.31	42.7	2.93e-07	4.14	LV	CELLTYPE	control_PVneg	8	18	FB
LRMP	0.998	0.0335	0.0104	0.0288	2.81	8.02	0.00812	1.47	LV	CELLTYPE	control_PVneg	8	18	FB
RGS11	0.996	0.000381	0.0367	0.0997	4.48	29.9	5.92e-06	3.42	LV	CELLTYPE	control_PVneg	8	18	FB
AC022101.1	0.995	0.0487	0.0105	0.0241	2.7	6.83	0.0138	1.31	LV	CELLTYPE	control_PVneg	8	18	FB
SYNE1	0.995	0.000137	0.506	1.42	8.19	37.2	9.83e-07	3.86	LV	CELLTYPE	control_PVneg	8	18	FB
AC103923.1	0.993	0.0302	0.00865	0.0182	2.35	8.37	0.00699	1.52	LV	CELLTYPE	control_PVneg	8	18	FB
NINJ2	0.992	0.00231	0.0924	0.262	5.79	19.2	0.000128	2.64	LV	CELLTYPE	control_PVneg	8	18	FB
PRKX	0.992	0.000793	0.0921	0.255	5.78	25	2.21e-05	3.1	LV	CELLTYPE	control_PVneg	8	18	FB
RNF115	0.99	0.000668	0.375	1.08	7.79	26.2	1.61e-05	3.18	LV	CELLTYPE	control_PVneg	8	18	FB
ATP9A	0.989	1.15e-05	0.117	0.326	6.12	62.1	7.54e-09	4.94	LV	CELLTYPE	control_PVneg	8	18	FB
FOXN3	0.986	0.000326	0.881	2.41	9	31.1	4.28e-06	3.49	LV	CELLTYPE	control_PVneg	8	18	FB
AL807752.6	0.985	0.0351	0.0056	0.0175	2.07	7.87	0.00865	1.45	LV	CELLTYPE	control_PVneg	8	18	FB
KLHL29	0.984	0.00375	0.29	0.758	7.42	16.9	0.000274	2.43	LV	CELLTYPE	control_PVneg	8	18	FB
MRC1	0.981	0.0269	0.0115	0.034	2.9	8.78	0.00585	1.57	LV	CELLTYPE	control_PVneg	8	18	FB
MTUS1	0.98	0.00421	0.82	2.26	8.89	16.4	0.000326	2.38	LV	CELLTYPE	control_PVneg	8	18	FB
PRMT7	0.978	0.000418	0.0505	0.136	4.85	29.2	7.05e-06	3.38	LV	CELLTYPE	control_PVneg	8	18	FB
ABI3BP	0.977	0.00142	1.15	2.96	9.32	21.7	5.83e-05	2.85	LV	CELLTYPE	control_PVneg	8	18	FB
LINC00894	0.977	0.000147	0.15	0.38	6.43	36.6	1.12e-06	3.83	LV	CELLTYPE	control_PVneg	8	18	FB
DUSP19	0.976	0.00524	0.00683	0.0164	2.18	15.3	0.000477	2.28	LV	CELLTYPE	control_PVneg	8	18	FB
ZNF334	0.976	0.0156	0.023	0.0509	3.64	10.8	0.00258	1.81	LV	CELLTYPE	control_PVneg	8	18	FB
CPAMD8	0.975	0.0417	0.00784	0.0207	2.59	7.31	0.0111	1.38	LV	CELLTYPE	control_PVneg	8	18	FB
KAT2B	0.975	0.000186	0.103	0.315	6	34.6	1.81e-06	3.73	LV	CELLTYPE	control_PVneg	8	18	FB
LINC00266-1	0.975	0.0131	0.00969	0.0264	2.66	11.5	0.00196	1.88	LV	CELLTYPE	control_PVneg	8	18	FB
IKZF2	0.974	0.000512	0.0491	0.129	4.83	27.9	9.91e-06	3.29	LV	CELLTYPE	control_PVneg	8	18	FB
IQCN	0.971	0.0304	0.019	0.0612	3.61	8.35	0.00704	1.52	LV	CELLTYPE	control_PVneg	8	18	FB
BTBD8	0.969	0.000547	0.0891	0.229	5.69	27.4	1.14e-05	3.26	LV	CELLTYPE	control_PVneg	8	18	FB
SYTL2	0.969	0.0116	0.0587	0.164	5.19	12	0.0016	1.94	LV	CELLTYPE	control_PVneg	8	18	FB
AL355312.3	0.967	0.0288	0.0123	0.0297	2.9	8.54	0.00648	1.54	LV	CELLTYPE	control_PVneg	8	18	FB
SFRP4	0.967	0.00158	0.0286	0.0672	4.04	21.1	7e-05	2.8	LV	CELLTYPE	control_PVneg	8	18	FB
MC1R	0.964	0.0108	0.0118	0.0289	2.8	12.3	0.00144	1.96	LV	CELLTYPE	control_PVneg	8	18	FB
SHANK3	0.964	0.0355	0.00542	0.0176	1.94	7.84	0.00878	1.45	LV	CELLTYPE	control_PVneg	8	18	FB
COBLL1	0.962	0.000365	0.213	0.582	6.92	30.5	5.1e-06	3.44	LV	CELLTYPE	control_PVneg	8	18	FB
PCNX2	0.96	0.00142	0.119	0.319	6.11	21.7	5.81e-05	2.85	LV	CELLTYPE	control_PVneg	8	18	FB
SPTLC3	0.96	0.00017	0.0589	0.161	5.12	35.6	1.44e-06	3.77	LV	CELLTYPE	control_PVneg	8	18	FB
AC096887.1	0.957	0.00648	0.0174	0.0443	3.42	14.4	0.000666	2.19	LV	CELLTYPE	control_PVneg	8	18	FB
COLEC12	0.957	0.0076	0.53	1.29	8.17	13.7	0.000845	2.12	LV	CELLTYPE	control_PVneg	8	18	FB
NPDC1	0.957	0.0206	0.018	0.0341	3.2	9.69	0.004	1.69	LV	CELLTYPE	control_PVneg	8	18	FB
AC091948.1	0.956	0.000124	0.0553	0.141	5.05	38.1	7.94e-07	3.91	LV	CELLTYPE	control_PVneg	8	18	FB
ANKRD36C	0.956	0.000131	0.149	0.398	6.41	37.6	8.91e-07	3.88	LV	CELLTYPE	control_PVneg	8	18	FB
SH3YL1	0.954	0.00424	0.0736	0.18	5.31	16.3	0.000332	2.37	LV	CELLTYPE	control_PVneg	8	18	FB
ZNF385D	0.953	0.00318	0.434	1.23	7.96	17.6	0.000215	2.5	LV	CELLTYPE	control_PVneg	8	18	FB
CDK15	0.951	0.0368	0.0229	0.0836	3.97	7.72	0.00925	1.43	LV	CELLTYPE	control_PVneg	8	18	FB
PIGZ	0.95	6.37e-05	0.0398	0.102	4.55	43.9	2.26e-07	4.2	LV	CELLTYPE	control_PVneg	8	18	FB
C21orf62-AS1	0.947	0.000231	0.0596	0.156	5.19	33.3	2.51e-06	3.64	LV	CELLTYPE	control_PVneg	8	18	FB
DDX60L	0.947	0.00398	0.0715	0.214	5.45	16.7	0.000297	2.4	LV	CELLTYPE	control_PVneg	8	18	FB
PIWIL4	0.947	0.00126	0.0675	0.173	5.26	22.5	4.6e-05	2.9	LV	CELLTYPE	control_PVneg	8	18	FB
KIF3C	0.946	0.0025	0.0177	0.0527	3.48	18.9	0.000143	2.6	LV	CELLTYPE	control_PVneg	8	18	FB
FAM198B-AS1	0.945	0.0051	0.43	1.08	7.94	15.5	0.00045	2.29	LV	CELLTYPE	control_PVneg	8	18	FB
PLS3-AS1	0.944	0.0243	0.00572	0.0146	2.07	9.13	0.00506	1.61	LV	CELLTYPE	control_PVneg	8	18	FB
EHBP1L1	0.943	0.00271	0.0535	0.151	4.96	18.5	0.000164	2.57	LV	CELLTYPE	control_PVneg	8	18	FB
GNAS-AS1	0.942	0.00767	0.0122	0.0295	2.82	13.7	0.000854	2.12	LV	CELLTYPE	control_PVneg	8	18	FB
ABCG2	0.941	0.0384	0.00817	0.024	2.48	7.58	0.00984	1.42	LV	CELLTYPE	control_PVneg	8	18	FB
NHSL2	0.941	0.00842	0.0957	0.262	5.79	13.3	0.000986	2.07	LV	CELLTYPE	control_PVneg	8	18	FB
AL021368.2	0.94	0.000706	0.0239	0.0647	3.89	25.8	1.8e-05	3.15	LV	CELLTYPE	control_PVneg	8	18	FB
PDGFC	0.94	0.033	0.0668	0.151	5.06	8.07	0.00795	1.48	LV	CELLTYPE	control_PVneg	8	18	FB
PLA2R1	0.94	0.000365	0.154	0.384	6.46	30.4	5.12e-06	3.44	LV	CELLTYPE	control_PVneg	8	18	FB
HACE1	0.939	0.000103	0.0858	0.215	5.56	39.8	5.49e-07	3.99	LV	CELLTYPE	control_PVneg	8	18	FB
ADGRA3	0.938	0.000594	0.106	0.283	5.87	26.9	1.31e-05	3.23	LV	CELLTYPE	control_PVneg	8	18	FB
GLI3	0.938	6.33e-05	0.238	0.575	7.01	44.2	2.11e-07	4.2	LV	CELLTYPE	control_PVneg	8	18	FB
CASTOR2	0.937	0.00475	0.0434	0.121	4.69	15.8	0.000394	2.32	LV	CELLTYPE	control_PVneg	8	18	FB
AC079380.1	0.935	0.0027	0.0334	0.0788	4.23	18.5	0.000162	2.57	LV	CELLTYPE	control_PVneg	8	18	FB
CHSY3	0.935	0.00523	0.332	0.733	7.42	15.3	0.000472	2.28	LV	CELLTYPE	control_PVneg	8	18	FB
ZNF844	0.935	0.0064	0.0228	0.0534	3.72	14.4	0.000651	2.19	LV	CELLTYPE	control_PVneg	8	18	FB
PIK3CA	0.934	0.000456	0.248	0.674	7.18	28.7	8.08e-06	3.34	LV	CELLTYPE	control_PVneg	8	18	FB
LINC01301	0.933	0.0133	0.0248	0.0489	3.69	11.4	0.00201	1.88	LV	CELLTYPE	control_PVneg	8	18	FB
AC092683.1	0.93	0.00129	0.115	0.312	6.03	22.4	4.75e-05	2.89	LV	CELLTYPE	control_PVneg	8	18	FB
PRIMA1	0.93	0.0437	0.00465	0.0127	1.78	7.15	0.0119	1.36	LV	CELLTYPE	control_PVneg	8	18	FB
RNF217	0.93	0.000381	0.14	0.343	6.25	30	5.73e-06	3.42	LV	CELLTYPE	control_PVneg	8	18	FB
C2CD5	0.928	0.000336	0.137	0.361	6.28	31	4.45e-06	3.47	LV	CELLTYPE	control_PVneg	8	18	FB
AL136382.1	0.927	0.0381	0.01	0.0283	2.69	7.6	0.00975	1.42	LV	CELLTYPE	control_PVneg	8	18	FB
SAP25	0.927	0.0206	0.015	0.0367	3.12	9.7	0.00399	1.69	LV	CELLTYPE	control_PVneg	8	18	FB
EXT1	0.926	0.000134	1.45	3.71	9.67	37.5	9.2e-07	3.87	LV	CELLTYPE	control_PVneg	8	18	FB
AC025262.1	0.925	0.00969	0.00732	0.0169	2.23	12.7	0.00122	2.01	LV	CELLTYPE	control_PVneg	8	18	FB
MCM6	0.925	0.0133	0.0198	0.053	3.48	11.4	0.00202	1.88	LV	CELLTYPE	control_PVneg	8	18	FB
CDNF	0.923	0.0378	0.0123	0.0291	2.85	7.62	0.00965	1.42	LV	CELLTYPE	control_PVneg	8	18	FB
FAM13A	0.92	0.00136	0.418	1.14	7.92	22	5.4e-05	2.86	LV	CELLTYPE	control_PVneg	8	18	FB
NAB1	0.92	0.000777	0.0913	0.245	5.69	25.1	2.14e-05	3.11	LV	CELLTYPE	control_PVneg	8	18	FB
RNF150	0.92	0.00277	0.0647	0.197	5.32	18.3	0.00017	2.56	LV	CELLTYPE	control_PVneg	8	18	FB
CSAD	0.918	0.00041	0.115	0.303	6.01	29.3	6.83e-06	3.39	LV	CELLTYPE	control_PVneg	8	18	FB
DZIP1L	0.918	0.0117	0.063	0.147	4.99	11.9	0.00164	1.93	LV	CELLTYPE	control_PVneg	8	18	FB
EXOC6	0.918	6.62e-05	0.0839	0.222	5.6	43.6	2.41e-07	4.18	LV	CELLTYPE	control_PVneg	8	18	FB
PLXNA3	0.918	0.00506	0.0381	0.0979	4.44	15.5	0.00044	2.3	LV	CELLTYPE	control_PVneg	8	18	FB
PDZD2	0.917	0.000498	0.776	2.01	8.79	28.1	9.36e-06	3.3	LV	CELLTYPE	control_PVneg	8	18	FB
PTOV1-AS1	0.916	0.00179	0.0162	0.0366	3.23	20.5	8.52e-05	2.75	LV	CELLTYPE	control_PVneg	8	18	FB
ZNF630	0.916	0.000481	0.0456	0.122	4.76	28.3	8.88e-06	3.32	LV	CELLTYPE	control_PVneg	8	18	FB
SLX4IP	0.915	0.000171	0.0856	0.222	5.63	35.4	1.5e-06	3.77	LV	CELLTYPE	control_PVneg	8	18	FB
ARHGAP22	0.914	0.00096	0.283	0.654	7.24	23.9	3.02e-05	3.02	LV	CELLTYPE	control_PVneg	8	18	FB
SPRED2	0.914	0.0032	0.552	1.58	8.32	17.6	0.000216	2.5	LV	CELLTYPE	control_PVneg	8	18	FB
KCNT2	0.913	0.00213	0.53	1.46	8.3	19.7	0.000111	2.67	LV	CELLTYPE	control_PVneg	8	18	FB
AC008771.1	0.912	0.0186	0.00704	0.0168	2.13	10.1	0.00339	1.73	LV	CELLTYPE	control_PVneg	8	18	FB
SPECC1	0.912	0.012	0.209	0.729	7.05	11.8	0.0017	1.92	LV	CELLTYPE	control_PVneg	8	18	FB
UTRN	0.911	5.49e-05	0.653	1.61	8.49	46.2	1.42e-07	4.26	LV	CELLTYPE	control_PVneg	8	18	FB
ZNF532	0.911	7.17e-05	0.228	0.575	6.97	42.7	2.92e-07	4.14	LV	CELLTYPE	control_PVneg	8	18	FB
PCYOX1L	0.909	0.0119	0.00476	0.0146	1.82	11.9	0.00168	1.92	LV	CELLTYPE	control_PVneg	8	18	FB
TEK	0.909	0.0206	0.0121	0.0318	2.97	9.69	0.00401	1.69	LV	CELLTYPE	control_PVneg	8	18	FB
ZBED5-AS1	0.909	0.00664	0.0282	0.066	3.96	14.3	0.000687	2.18	LV	CELLTYPE	control_PVneg	8	18	FB
AC009229.2	0.908	0.0458	0.0142	0.031	3	7.01	0.0127	1.34	LV	CELLTYPE	control_PVneg	8	18	FB
LMO7	0.907	0.00165	0.0799	0.211	5.57	20.9	7.57e-05	2.78	LV	CELLTYPE	control_PVneg	8	18	FB
CCDC7	0.906	0.000457	0.223	0.536	6.91	28.6	8.24e-06	3.34	LV	CELLTYPE	control_PVneg	8	18	FB
GAMT	0.906	0.05	0.00784	0.0197	2.43	6.74	0.0144	1.3	LV	CELLTYPE	control_PVneg	8	18	FB
RAD51B	0.906	0.000186	0.358	0.9	7.65	34.6	1.83e-06	3.73	LV	CELLTYPE	control_PVneg	8	18	FB
MLLT3	0.905	6.67e-05	0.234	0.607	7.05	43.5	2.48e-07	4.18	LV	CELLTYPE	control_PVneg	8	18	FB
DIP2C	0.904	0.000314	0.267	0.665	7.18	31.4	3.99e-06	3.5	LV	CELLTYPE	control_PVneg	8	18	FB
TMEM71	0.904	0.00264	0.11	0.311	6.1	18.6	0.000157	2.58	LV	CELLTYPE	control_PVneg	8	18	FB
ZNF98	0.904	0.0224	0.0269	0.0731	4.01	9.39	0.00453	1.65	LV	CELLTYPE	control_PVneg	8	18	FB
AC021086.1	0.903	0.0388	0.00654	0.0159	2.11	7.55	0.00999	1.41	LV	CELLTYPE	control_PVneg	8	18	FB
CASTOR3	0.903	0.000689	0.0854	0.214	5.57	26	1.68e-05	3.16	LV	CELLTYPE	control_PVneg	8	18	FB
LINC01786	0.903	0.0309	0.00552	0.0146	1.94	8.29	0.00722	1.51	LV	CELLTYPE	control_PVneg	8	18	FB
HHLA3	0.902	0.00775	0.0162	0.0428	3.37	13.6	0.000868	2.11	LV	CELLTYPE	control_PVneg	8	18	FB
AC025188.1	0.901	0.00924	0.0184	0.0411	3.41	12.9	0.00113	2.03	LV	CELLTYPE	control_PVneg	8	18	FB
FARP1	0.9	6.37e-05	0.193	0.453	6.71	43.9	2.28e-07	4.2	LV	CELLTYPE	control_PVneg	8	18	FB
GDPD5	0.9	0.0155	0.0177	0.0575	3.51	10.8	0.00255	1.81	LV	CELLTYPE	control_PVneg	8	18	FB
GRB10	0.899	0.00648	0.265	0.668	7.22	14.4	0.000665	2.19	LV	CELLTYPE	control_PVneg	8	18	FB
MARCH8	0.899	0.000405	0.0622	0.161	5.15	29.4	6.64e-06	3.39	LV	CELLTYPE	control_PVneg	8	18	FB
MMP16	0.899	0.0369	0.203	0.689	6.96	7.71	0.0093	1.43	LV	CELLTYPE	control_PVneg	8	18	FB
PRKCE	0.899	0.000131	0.385	0.987	7.77	37.7	8.82e-07	3.88	LV	CELLTYPE	control_PVneg	8	18	FB
LHFPL6	0.897	0.00163	2.17	5.8	10.3	21	7.41e-05	2.79	LV	CELLTYPE	control_PVneg	8	18	FB
KITLG	0.895	0.0121	0.0236	0.0594	3.8	11.8	0.00174	1.92	LV	CELLTYPE	control_PVneg	8	18	FB
STYXL1	0.894	0.000402	0.0441	0.108	4.62	29.5	6.54e-06	3.4	LV	CELLTYPE	control_PVneg	8	18	FB
TCEA3	0.894	0.032	0.0371	0.0948	4.51	8.18	0.00758	1.5	LV	CELLTYPE	control_PVneg	8	18	FB
ZFHX2	0.894	0.00314	0.0184	0.0451	3.49	17.7	0.00021	2.5	LV	CELLTYPE	control_PVneg	8	18	FB
CLMN	0.893	0.0316	0.21	0.536	6.8	8.22	0.00744	1.5	LV	CELLTYPE	control_PVneg	8	18	FB
FAM78B	0.893	0.00221	0.0265	0.0626	3.92	19.5	0.000118	2.66	LV	CELLTYPE	control_PVneg	8	18	FB
IGF1R	0.893	0.000665	0.722	1.8	8.63	26.2	1.59e-05	3.18	LV	CELLTYPE	control_PVneg	8	18	FB
PAPPA	0.893	0.0367	0.379	0.947	7.62	7.73	0.0092	1.44	LV	CELLTYPE	control_PVneg	8	18	FB
CMYA5	0.89	0.00136	0.167	0.504	6.71	22	5.35e-05	2.87	LV	CELLTYPE	control_PVneg	8	18	FB
AC097534.1	0.888	0.0337	0.00861	0.0191	2.45	8	0.00818	1.47	LV	CELLTYPE	control_PVneg	8	18	FB
DNM1	0.887	0.00057	0.23	0.565	6.99	27.1	1.24e-05	3.24	LV	CELLTYPE	control_PVneg	8	18	FB
MME	0.887	0.0459	0.121	0.323	6.14	7.01	0.0127	1.34	LV	CELLTYPE	control_PVneg	8	18	FB
SMYD5	0.886	0.0207	0.0108	0.0278	2.67	9.68	0.00402	1.68	LV	CELLTYPE	control_PVneg	8	18	FB
IL17RD	0.885	0.000916	0.0567	0.133	4.95	24.2	2.79e-05	3.04	LV	CELLTYPE	control_PVneg	8	18	FB
BAALC-AS1	0.884	0.0264	0.0229	0.0558	3.73	8.84	0.00572	1.58	LV	CELLTYPE	control_PVneg	8	18	FB
CEP112	0.884	0.000689	0.359	0.837	7.59	26	1.7e-05	3.16	LV	CELLTYPE	control_PVneg	8	18	FB
P2RY1	0.884	0.0388	0.015	0.035	3.16	7.54	0.01	1.41	LV	CELLTYPE	control_PVneg	8	18	FB
AC137770.1	0.883	0.00816	0.0148	0.0429	3.3	13.4	0.000931	2.09	LV	CELLTYPE	control_PVneg	8	18	FB
ZNF618	0.883	0.00155	0.134	0.322	6.19	21.3	6.7e-05	2.81	LV	CELLTYPE	control_PVneg	8	18	FB
AL359915.2	0.882	0.000509	0.222	0.554	7.01	28	9.8e-06	3.29	LV	CELLTYPE	control_PVneg	8	18	FB
CCDC191	0.882	0.00189	0.054	0.124	4.86	20.2	9.4e-05	2.72	LV	CELLTYPE	control_PVneg	8	18	FB
NLRP1	0.882	0.000715	0.205	0.494	6.83	25.7	1.85e-05	3.15	LV	CELLTYPE	control_PVneg	8	18	FB
AL034417.2	0.88	0.00692	0.0265	0.0652	3.93	14.1	0.000734	2.16	LV	CELLTYPE	control_PVneg	8	18	FB
DOK5	0.88	0.00177	0.109	0.283	6.01	20.6	8.32e-05	2.75	LV	CELLTYPE	control_PVneg	8	18	FB
HTR4	0.879	0.0344	0.19	0.496	6.89	7.93	0.00843	1.46	LV	CELLTYPE	control_PVneg	8	18	FB
RPL34-AS1	0.879	0.0025	0.0265	0.0648	3.97	18.9	0.000143	2.6	LV	CELLTYPE	control_PVneg	8	18	FB
SPEF2	0.878	0.00286	0.0542	0.139	4.93	18.2	0.00018	2.54	LV	CELLTYPE	control_PVneg	8	18	FB
AC007563.2	0.877	0.0363	0.0206	0.0616	3.74	7.77	0.00904	1.44	LV	CELLTYPE	control_PVneg	8	18	FB
C14orf132	0.876	0.0143	0.0129	0.0314	2.97	11.1	0.00224	1.84	LV	CELLTYPE	control_PVneg	8	18	FB
FMNL3	0.876	0.00721	0.202	0.508	6.76	13.9	0.000779	2.14	LV	CELLTYPE	control_PVneg	8	18	FB
PATL2	0.876	0.0387	0.00823	0.0227	2.47	7.56	0.00996	1.41	LV	CELLTYPE	control_PVneg	8	18	FB
GCNA	0.875	0.00945	0.033	0.0733	4.17	12.8	0.00117	2.02	LV	CELLTYPE	control_PVneg	8	18	FB
ARFGEF3	0.874	0.0238	0.00939	0.025	2.74	9.21	0.00489	1.62	LV	CELLTYPE	control_PVneg	8	18	FB
RANBP17	0.874	0.00132	0.138	0.344	6.29	22.2	5.1e-05	2.88	LV	CELLTYPE	control_PVneg	8	18	FB
TGFB2	0.874	0.00435	0.102	0.259	5.84	16.2	0.000343	2.36	LV	CELLTYPE	control_PVneg	8	18	FB
SERTAD2	0.873	0.000405	0.079	0.194	5.49	29.4	6.64e-06	3.39	LV	CELLTYPE	control_PVneg	8	18	FB
AC104825.1	0.872	0.024	0.00601	0.0191	2.11	9.17	0.00496	1.62	LV	CELLTYPE	control_PVneg	8	18	FB
DNAJC27-AS1	0.872	0.00268	0.038	0.0812	4.36	18.5	0.00016	2.57	LV	CELLTYPE	control_PVneg	8	18	FB
KIAA1324L	0.872	0.000939	0.0802	0.201	5.52	24.1	2.91e-05	3.03	LV	CELLTYPE	control_PVneg	8	18	FB
MSH2	0.872	0.000654	0.0573	0.144	5.04	26.3	1.54e-05	3.18	LV	CELLTYPE	control_PVneg	8	18	FB
DHX58	0.871	0.0139	0.0119	0.0349	2.98	11.2	0.00216	1.86	LV	CELLTYPE	control_PVneg	8	18	FB
MN1	0.868	0.0122	0.184	0.409	6.62	11.8	0.00175	1.92	LV	CELLTYPE	control_PVneg	8	18	FB
SIPA1L2	0.868	0.035	0.0372	0.11	4.51	7.88	0.00862	1.46	LV	CELLTYPE	control_PVneg	8	18	FB
GRIA1	0.867	0.0212	0.00757	0.021	2.45	9.59	0.00418	1.67	LV	CELLTYPE	control_PVneg	8	18	FB
PARD3B	0.867	0.000262	0.71	1.83	8.67	32.5	3.04e-06	3.58	LV	CELLTYPE	control_PVneg	8	18	FB
SOX6	0.867	0.00146	0.889	2.49	9.03	21.6	6.09e-05	2.84	LV	CELLTYPE	control_PVneg	8	18	FB
CEP152	0.865	0.00184	0.0456	0.127	4.76	20.3	8.94e-05	2.74	LV	CELLTYPE	control_PVneg	8	18	FB
AC112229.3	0.864	0.0185	0.0398	0.0933	4.45	10.1	0.00335	1.73	LV	CELLTYPE	control_PVneg	8	18	FB
AC132872.1	0.864	0.00648	0.0149	0.0379	3.14	14.4	0.000664	2.19	LV	CELLTYPE	control_PVneg	8	18	FB
LINC00882	0.864	0.00166	0.287	0.678	7.27	20.9	7.63e-05	2.78	LV	CELLTYPE	control_PVneg	8	18	FB
AC104117.3	0.863	0.0276	0.0101	0.028	2.66	8.7	0.00607	1.56	LV	CELLTYPE	control_PVneg	8	18	FB
CYS1	0.863	0.0428	0.0143	0.0386	3.1	7.22	0.0116	1.37	LV	CELLTYPE	control_PVneg	8	18	FB
CCDC171	0.862	0.000772	0.177	0.438	6.63	25.2	2.1e-05	3.11	LV	CELLTYPE	control_PVneg	8	18	FB
GVQW3	0.862	0.00632	0.0111	0.0268	2.82	14.5	0.000638	2.2	LV	CELLTYPE	control_PVneg	8	18	FB
EVC	0.861	0.00553	0.0942	0.203	5.56	15.1	0.000519	2.26	LV	CELLTYPE	control_PVneg	8	18	FB
LRRC34	0.861	0.0065	0.0308	0.0726	4.09	14.4	0.000668	2.19	LV	CELLTYPE	control_PVneg	8	18	FB
C10orf90	0.86	0.0433	0.00454	0.0127	1.75	7.18	0.0118	1.36	LV	CELLTYPE	control_PVneg	8	18	FB
TARBP1	0.86	0.00485	0.0606	0.147	5.01	15.7	0.00041	2.31	LV	CELLTYPE	control_PVneg	8	18	FB
SLC4A4	0.859	0.0427	0.0789	0.237	5.6	7.23	0.0115	1.37	LV	CELLTYPE	control_PVneg	8	18	FB
PLEKHA2	0.858	0.00252	0.149	0.44	6.46	18.8	0.000145	2.6	LV	CELLTYPE	control_PVneg	8	18	FB
ZNF793	0.858	0.00115	0.0306	0.0743	4.14	23	3.96e-05	2.94	LV	CELLTYPE	control_PVneg	8	18	FB
ZNF737	0.857	0.00242	0.0446	0.102	4.56	19	0.000137	2.62	LV	CELLTYPE	control_PVneg	8	18	FB
GATA6	0.856	0.000388	0.257	0.64	7.15	29.7	6.23e-06	3.41	LV	CELLTYPE	control_PVneg	8	18	FB
SHROOM4	0.856	0.00134	0.143	0.301	6.19	22.1	5.23e-05	2.87	LV	CELLTYPE	control_PVneg	8	18	FB
TRIO	0.856	0.00144	0.738	1.81	8.62	21.6	6.01e-05	2.84	LV	CELLTYPE	control_PVneg	8	18	FB
AC126768.2	0.855	0.0475	0.0132	0.0358	3.05	6.91	0.0133	1.32	LV	CELLTYPE	control_PVneg	8	18	FB
YPEL1	0.854	0.00557	0.0264	0.0571	3.9	15	0.000524	2.25	LV	CELLTYPE	control_PVneg	8	18	FB
AL356277.3	0.853	0.0154	0.0312	0.0818	4.26	10.8	0.00252	1.81	LV	CELLTYPE	control_PVneg	8	18	FB
ABCC5	0.852	0.000319	0.115	0.28	5.97	31.3	4.14e-06	3.5	LV	CELLTYPE	control_PVneg	8	18	FB
AL158198.1	0.852	0.00525	0.0134	0.0336	3.09	15.3	0.000479	2.28	LV	CELLTYPE	control_PVneg	8	18	FB
AC080038.1	0.851	0.0324	0.0763	0.14	5.1	8.14	0.00772	1.49	LV	CELLTYPE	control_PVneg	8	18	FB
C9orf153	0.851	0.00964	0.0274	0.0744	4.06	12.7	0.00121	2.02	LV	CELLTYPE	control_PVneg	8	18	FB
DMTF1	0.851	0.000937	0.241	0.53	6.94	24.1	2.9e-05	3.03	LV	CELLTYPE	control_PVneg	8	18	FB
KCTD3	0.851	0.00775	0.15	0.427	6.42	13.6	0.000867	2.11	LV	CELLTYPE	control_PVneg	8	18	FB
EIF4E3	0.849	0.00241	0.0342	0.0775	4.2	19	0.000137	2.62	LV	CELLTYPE	control_PVneg	8	18	FB
DYNC2LI1	0.848	0.000352	0.145	0.376	6.37	30.7	4.75e-06	3.45	LV	CELLTYPE	control_PVneg	8	18	FB
ITPR3	0.848	0.00366	0.087	0.224	5.63	17	0.000262	2.44	LV	CELLTYPE	control_PVneg	8	18	FB
C9orf3	0.847	0.000145	0.676	1.65	8.54	36.9	1.06e-06	3.84	LV	CELLTYPE	control_PVneg	8	18	FB
CTIF	0.847	0.00999	0.103	0.234	5.77	12.6	0.00128	2	LV	CELLTYPE	control_PVneg	8	18	FB
PREX2	0.847	0.00534	0.418	1.07	7.86	15.2	0.000493	2.27	LV	CELLTYPE	control_PVneg	8	18	FB
SEMA5A	0.847	0.0124	0.0612	0.172	5.2	11.7	0.00179	1.91	LV	CELLTYPE	control_PVneg	8	18	FB
PRRT3-AS1	0.846	0.00182	0.0274	0.0681	4.06	20.4	8.8e-05	2.74	LV	CELLTYPE	control_PVneg	8	18	FB
GPR1	0.844	0.0167	0.0343	0.0904	4.4	10.5	0.00287	1.78	LV	CELLTYPE	control_PVneg	8	18	FB
NEK11	0.843	0.000264	0.0993	0.228	5.75	32.4	3.08e-06	3.58	LV	CELLTYPE	control_PVneg	8	18	FB
TRIM25	0.843	0.0114	0.026	0.08	4.03	12.1	0.00156	1.94	LV	CELLTYPE	control_PVneg	8	18	FB
TRMT9B	0.843	0.026	0.0461	0.125	4.8	8.89	0.0056	1.59	LV	CELLTYPE	control_PVneg	8	18	FB
ADAM23	0.841	0.00789	0.0706	0.172	5.29	13.6	0.000889	2.1	LV	CELLTYPE	control_PVneg	8	18	FB
ANKS1A	0.841	0.000456	0.238	0.61	7.06	28.7	8.12e-06	3.34	LV	CELLTYPE	control_PVneg	8	18	FB
CNKSR3	0.84	0.0126	0.0255	0.0685	4.04	11.6	0.00183	1.9	LV	CELLTYPE	control_PVneg	8	18	FB
FERMT1	0.84	0.0213	0.0177	0.0429	3.36	9.58	0.00419	1.67	LV	CELLTYPE	control_PVneg	8	18	FB
COL16A1	0.839	0.00879	0.0611	0.164	5.18	13.1	0.00105	2.06	LV	CELLTYPE	control_PVneg	8	18	FB
TDRD10	0.839	0.00398	0.0387	0.0834	4.38	16.7	0.000297	2.4	LV	CELLTYPE	control_PVneg	8	18	FB
AC063944.1	0.837	0.0187	0.0678	0.145	5.16	10.1	0.0034	1.73	LV	CELLTYPE	control_PVneg	8	18	FB
AC114763.1	0.837	0.000985	0.0649	0.156	5.22	23.7	3.23e-05	3.01	LV	CELLTYPE	control_PVneg	8	18	FB
NFASC	0.837	0.0164	0.0767	0.201	5.41	10.6	0.0028	1.78	LV	CELLTYPE	control_PVneg	8	18	FB
N4BP2L1	0.836	0.000808	0.0944	0.245	5.83	24.9	2.27e-05	3.09	LV	CELLTYPE	control_PVneg	8	18	FB
PTPN9	0.836	0.00926	0.322	0.942	7.52	12.9	0.00114	2.03	LV	CELLTYPE	control_PVneg	8	18	FB
BCL2L11	0.834	0.00509	0.0252	0.06	3.88	15.5	0.000448	2.29	LV	CELLTYPE	control_PVneg	8	18	FB
DTWD2	0.834	0.00368	0.0272	0.0662	3.99	17	0.000264	2.43	LV	CELLTYPE	control_PVneg	8	18	FB
LRRC37B	0.833	5.49e-05	0.0691	0.167	5.28	45.7	1.56e-07	4.26	LV	CELLTYPE	control_PVneg	8	18	FB
CATSPER2	0.832	0.00203	0.0385	0.102	4.56	19.9	0.000104	2.69	LV	CELLTYPE	control_PVneg	8	18	FB
INPP4A	0.832	0.00445	0.214	0.549	6.89	16.1	0.000357	2.35	LV	CELLTYPE	control_PVneg	8	18	FB
SVIL	0.832	0.000382	0.901	2.21	8.95	29.8	6.03e-06	3.42	LV	CELLTYPE	control_PVneg	8	18	FB
AGAP1	0.831	0.000669	0.785	1.85	8.74	26.1	1.62e-05	3.17	LV	CELLTYPE	control_PVneg	8	18	FB
FAM214A	0.831	0.00581	0.236	0.588	7.08	14.9	0.000554	2.24	LV	CELLTYPE	control_PVneg	8	18	FB
AC231533.1	0.829	0.0103	0.0135	0.0379	3.08	12.5	0.00134	1.99	LV	CELLTYPE	control_PVneg	8	18	FB
DUBR	0.827	0.00398	0.166	0.349	6.39	16.7	0.000299	2.4	LV	CELLTYPE	control_PVneg	8	18	FB
PLAGL1	0.827	0.000981	0.683	1.65	8.51	23.7	3.21e-05	3.01	LV	CELLTYPE	control_PVneg	8	18	FB
DST	0.826	0.000121	1.29	3.26	9.49	38.4	7.52e-07	3.92	LV	CELLTYPE	control_PVneg	8	18	FB
BEND7	0.825	0.00072	0.0774	0.184	5.39	25.6	1.89e-05	3.14	LV	CELLTYPE	control_PVneg	8	18	FB
TP63	0.825	0.00508	0.0664	0.17	5.37	15.5	0.000446	2.29	LV	CELLTYPE	control_PVneg	8	18	FB
ROBO1	0.824	0.000564	0.887	2.46	9.01	27.2	1.21e-05	3.25	LV	CELLTYPE	control_PVneg	8	18	FB
AC010735.2	0.823	0.033	0.0141	0.0283	2.98	8.07	0.00793	1.48	LV	CELLTYPE	control_PVneg	8	18	FB
ANKRD10	0.823	0.000724	0.674	1.47	8.43	25.5	1.91e-05	3.14	LV	CELLTYPE	control_PVneg	8	18	FB
TMEM117	0.822	0.000788	0.152	0.362	6.34	25.1	2.18e-05	3.1	LV	CELLTYPE	control_PVneg	8	18	FB
TXNRD3NB	0.822	0.0053	0.0304	0.0666	4.06	15.2	0.000485	2.28	LV	CELLTYPE	control_PVneg	8	18	FB
SMAD7	0.821	0.0107	0.0247	0.0517	3.76	12.3	0.00141	1.97	LV	CELLTYPE	control_PVneg	8	18	FB
UPP2	0.821	0.0215	0.0246	0.0617	3.94	9.55	0.00425	1.67	LV	CELLTYPE	control_PVneg	8	18	FB
AL591501.1	0.82	0.0316	0.067	0.177	5.31	8.23	0.00742	1.5	LV	CELLTYPE	control_PVneg	8	18	FB
USP54	0.82	0.0424	0.415	1.08	7.89	7.25	0.0114	1.37	LV	CELLTYPE	control_PVneg	8	18	FB
AC007376.2	0.818	0.0121	0.0529	0.111	4.84	11.8	0.00174	1.92	LV	CELLTYPE	control_PVneg	8	18	FB
CRYGS	0.818	0.00298	0.0159	0.039	3.23	18	0.000192	2.53	LV	CELLTYPE	control_PVneg	8	18	FB
KDM3A	0.818	0.00383	0.0934	0.244	5.73	16.8	0.000283	2.42	LV	CELLTYPE	control_PVneg	8	18	FB
LRCH1	0.817	8.46e-05	0.237	0.616	7.1	41.4	3.83e-07	4.07	LV	CELLTYPE	control_PVneg	8	18	FB
ABCA10	0.816	0.0215	2.07	5.01	10.1	9.54	0.00426	1.67	LV	CELLTYPE	control_PVneg	8	18	FB
ADAMTS13	0.816	0.0211	0.0154	0.0388	3.13	9.61	0.00415	1.68	LV	CELLTYPE	control_PVneg	8	18	FB
SLC12A6	0.816	0.000715	0.0827	0.197	5.52	25.7	1.85e-05	3.15	LV	CELLTYPE	control_PVneg	8	18	FB
ENOX1	0.815	0.00306	0.123	0.326	6.15	17.8	0.000201	2.51	LV	CELLTYPE	control_PVneg	8	18	FB
IQCJ-SCHIP1	0.815	0.00257	0.0956	0.224	5.69	18.7	0.00015	2.59	LV	CELLTYPE	control_PVneg	8	18	FB
AKT3	0.813	0.00259	1.56	3.84	9.79	18.7	0.000151	2.59	LV	CELLTYPE	control_PVneg	8	18	FB
AL139353.1	0.813	0.000992	0.0343	0.0721	4.21	23.7	3.28e-05	3	LV	CELLTYPE	control_PVneg	8	18	FB
POLA1	0.813	0.000174	0.131	0.323	6.16	35.1	1.6e-06	3.76	LV	CELLTYPE	control_PVneg	8	18	FB
STK39	0.813	0.00115	0.185	0.408	6.59	23	3.99e-05	2.94	LV	CELLTYPE	control_PVneg	8	18	FB
ZNF471	0.813	0.00532	0.0505	0.113	4.77	15.2	0.000488	2.27	LV	CELLTYPE	control_PVneg	8	18	FB
ANKRD28	0.812	0.00409	0.206	0.471	6.79	16.5	0.000313	2.39	LV	CELLTYPE	control_PVneg	8	18	FB
TBC1D1	0.812	0.00213	0.0984	0.221	5.73	19.7	0.000111	2.67	LV	CELLTYPE	control_PVneg	8	18	FB
MYO15B	0.811	0.000978	0.0825	0.197	5.49	23.8	3.16e-05	3.01	LV	CELLTYPE	control_PVneg	8	18	FB
DNAAF5	0.81	0.0103	0.0279	0.063	3.87	12.5	0.00133	1.99	LV	CELLTYPE	control_PVneg	8	18	FB
FMNL2	0.81	0.000607	0.495	1.2	8.12	26.7	1.38e-05	3.22	LV	CELLTYPE	control_PVneg	8	18	FB
PCMTD2	0.81	0.000107	0.118	0.257	5.95	39.4	5.94e-07	3.97	LV	CELLTYPE	control_PVneg	8	18	FB
ST6GAL1	0.81	0.00553	0.049	0.137	4.95	15.1	0.00052	2.26	LV	CELLTYPE	control_PVneg	8	18	FB
APBB2	0.809	0.0121	0.878	1.83	8.77	11.8	0.00173	1.92	LV	CELLTYPE	control_PVneg	8	18	FB
PTK2B	0.809	0.00703	0.017	0.0392	3.32	14	0.000753	2.15	LV	CELLTYPE	control_PVneg	8	18	FB
CACHD1	0.808	0.00324	0.165	0.408	6.54	17.5	0.000222	2.49	LV	CELLTYPE	control_PVneg	8	18	FB
AC007388.1	0.807	0.000429	0.237	0.579	7.07	29	7.42e-06	3.37	LV	CELLTYPE	control_PVneg	8	18	FB
ARHGAP26	0.807	0.0319	0.409	1.05	7.9	8.2	0.00752	1.5	LV	CELLTYPE	control_PVneg	8	18	FB
GSDMB	0.806	0.00387	0.0227	0.0528	3.68	16.8	0.000286	2.41	LV	CELLTYPE	control_PVneg	8	18	FB
MIR181A1HG	0.806	0.0265	0.0638	0.132	4.98	8.82	0.00575	1.58	LV	CELLTYPE	control_PVneg	8	18	FB
SP110	0.806	0.00217	0.0942	0.276	5.89	19.6	0.000114	2.66	LV	CELLTYPE	control_PVneg	8	18	FB
USP40	0.806	0.000174	0.166	0.416	6.57	35.2	1.56e-06	3.76	LV	CELLTYPE	control_PVneg	8	18	FB
AC008050.1	0.805	0.0367	0.0693	0.156	5.28	7.74	0.00918	1.44	LV	CELLTYPE	control_PVneg	8	18	FB
LDB1	0.805	0.0332	0.0259	0.0524	3.71	8.05	0.00801	1.48	LV	CELLTYPE	control_PVneg	8	18	FB
LMF1	0.805	0.000524	0.083	0.201	5.53	27.8	1.03e-05	3.28	LV	CELLTYPE	control_PVneg	8	18	FB
AC099518.3	0.803	0.0243	0.0172	0.0359	3.27	9.12	0.00507	1.61	LV	CELLTYPE	control_PVneg	8	18	FB
ACSF2	0.803	0.00683	0.0232	0.057	3.82	14.2	0.000717	2.17	LV	CELLTYPE	control_PVneg	8	18	FB
KL	0.803	0.0105	0.00771	0.016	2.22	12.4	0.00137	1.98	LV	CELLTYPE	control_PVneg	8	18	FB
NBEA	0.802	0.000862	0.25	0.686	7.2	24.6	2.49e-05	3.06	LV	CELLTYPE	control_PVneg	8	18	FB
NFATC1	0.802	0.049	0.0466	0.12	4.71	6.8	0.014	1.31	LV	CELLTYPE	control_PVneg	8	18	FB
ZNF280D	0.802	6.12e-05	0.13	0.317	6.17	44.9	1.83e-07	4.21	LV	CELLTYPE	control_PVneg	8	18	FB
RFX3	0.801	0.000174	0.273	0.662	7.23	35.1	1.63e-06	3.76	LV	CELLTYPE	control_PVneg	8	18	FB
CFAP70	0.8	0.00842	0.0263	0.0596	3.92	13.3	0.000988	2.07	LV	CELLTYPE	control_PVneg	8	18	FB
CARMIL1	0.799	0.00284	0.953	2.36	9.06	18.2	0.000178	2.55	LV	CELLTYPE	control_PVneg	8	18	FB
CENPP	0.799	0.00334	0.555	1.25	8.18	17.4	0.000231	2.48	LV	CELLTYPE	control_PVneg	8	18	FB
OLMALINC	0.799	0.0098	0.0262	0.0664	4.01	12.7	0.00124	2.01	LV	CELLTYPE	control_PVneg	8	18	FB
TRMT1L	0.799	0.000286	0.0463	0.12	4.76	31.9	3.49e-06	3.54	LV	CELLTYPE	control_PVneg	8	18	FB
CORIN	0.798	0.0256	0.0553	0.129	4.94	8.94	0.00547	1.59	LV	CELLTYPE	control_PVneg	8	18	FB
TTC8	0.798	0.00227	0.0754	0.16	5.25	19.3	0.000124	2.64	LV	CELLTYPE	control_PVneg	8	18	FB
AL357153.2	0.797	0.0013	0.0718	0.161	5.28	22.3	4.85e-05	2.89	LV	CELLTYPE	control_PVneg	8	18	FB
JCAD	0.797	0.0347	0.0557	0.136	5.02	7.91	0.00852	1.46	LV	CELLTYPE	control_PVneg	8	18	FB
C1QTNF7	0.796	0.0275	0.146	0.319	6.31	8.7	0.00605	1.56	LV	CELLTYPE	control_PVneg	8	18	FB
RFTN2	0.795	0.0114	0.36	0.834	7.63	12.1	0.00155	1.94	LV	CELLTYPE	control_PVneg	8	18	FB
C1QTNF3-AMACR	0.794	0.00257	0.0955	0.22	5.72	18.7	0.000149	2.59	LV	CELLTYPE	control_PVneg	8	18	FB
SPATA9	0.794	0.0171	0.0229	0.0558	3.75	10.4	0.00299	1.77	LV	CELLTYPE	control_PVneg	8	18	FB
TBC1D32	0.794	0.00113	0.128	0.293	6.09	23.1	3.9e-05	2.95	LV	CELLTYPE	control_PVneg	8	18	FB
AC004805.1	0.793	0.00518	0.0247	0.0534	3.77	15.4	0.000463	2.29	LV	CELLTYPE	control_PVneg	8	18	FB
PTPDC1	0.793	0.028	0.185	0.337	6.42	8.65	0.00619	1.55	LV	CELLTYPE	control_PVneg	8	18	FB
SLAIN1	0.792	0.0286	0.0113	0.0313	2.86	8.57	0.00642	1.54	LV	CELLTYPE	control_PVneg	8	18	FB
SYTL3	0.792	0.00364	0.0268	0.0729	4.12	17.1	0.000259	2.44	LV	CELLTYPE	control_PVneg	8	18	FB
TM7SF3	0.791	0.00026	0.119	0.265	6.02	32.6	2.98e-06	3.58	LV	CELLTYPE	control_PVneg	8	18	FB
AC007091.1	0.79	0.00971	0.0291	0.0762	4.19	12.7	0.00122	2.01	LV	CELLTYPE	control_PVneg	8	18	FB
GREB1	0.79	0.0425	0.0197	0.0594	3.63	7.24	0.0114	1.37	LV	CELLTYPE	control_PVneg	8	18	FB
C19orf44	0.789	0.0217	0.0198	0.0474	3.45	9.5	0.00434	1.66	LV	CELLTYPE	control_PVneg	8	18	FB
COL24A1	0.789	0.0307	0.278	0.757	7.35	8.31	0.00717	1.51	LV	CELLTYPE	control_PVneg	8	18	FB
GNB5	0.789	0.0007	0.0731	0.169	5.37	25.8	1.77e-05	3.16	LV	CELLTYPE	control_PVneg	8	18	FB
HERC5	0.789	0.04	0.0232	0.0615	3.74	7.45	0.0104	1.4	LV	CELLTYPE	control_PVneg	8	18	FB
LINC00630	0.788	0.0183	0.0534	0.124	4.8	10.2	0.0033	1.74	LV	CELLTYPE	control_PVneg	8	18	FB
LINC01135	0.788	0.0058	0.0233	0.0584	3.78	14.9	0.000552	2.24	LV	CELLTYPE	control_PVneg	8	18	FB
LINC01579	0.787	0.0499	0.0392	0.1	4.53	6.74	0.0143	1.3	LV	CELLTYPE	control_PVneg	8	18	FB
ECM2	0.785	0.00723	0.223	0.468	6.8	13.9	0.000783	2.14	LV	CELLTYPE	control_PVneg	8	18	FB
NYNRIN	0.784	0.0295	0.0219	0.0489	3.57	8.45	0.00675	1.53	LV	CELLTYPE	control_PVneg	8	18	FB
PPP1R26-AS1	0.784	0.0188	0.013	0.0316	3.04	10.1	0.00344	1.73	LV	CELLTYPE	control_PVneg	8	18	FB
ABCA2	0.783	0.0165	0.0122	0.0312	2.93	10.6	0.0028	1.78	LV	CELLTYPE	control_PVneg	8	18	FB
EVL	0.783	0.0021	0.183	0.4	6.59	19.7	0.000109	2.68	LV	CELLTYPE	control_PVneg	8	18	FB
SLFN13	0.783	0.0215	0.0227	0.0497	3.66	9.55	0.00424	1.67	LV	CELLTYPE	control_PVneg	8	18	FB
SPRY4-AS1	0.783	0.00488	0.129	0.285	6.19	15.7	0.000417	2.31	LV	CELLTYPE	control_PVneg	8	18	FB
FUT8	0.782	0.000654	0.246	0.565	7.03	26.3	1.54e-05	3.18	LV	CELLTYPE	control_PVneg	8	18	FB
PARP12	0.782	0.0283	0.0397	0.107	4.53	8.6	0.00632	1.55	LV	CELLTYPE	control_PVneg	8	18	FB
ARHGAP33	0.781	0.00783	0.0151	0.0314	3.07	13.6	0.00088	2.11	LV	CELLTYPE	control_PVneg	8	18	FB
ZNF438	0.781	0.000156	0.342	0.814	7.58	36.1	1.26e-06	3.81	LV	CELLTYPE	control_PVneg	8	18	FB
BMP4	0.779	0.0125	0.0484	0.134	4.94	11.7	0.00182	1.9	LV	CELLTYPE	control_PVneg	8	18	FB
MBP	0.779	0.0131	0.291	0.626	7.22	11.5	0.00196	1.88	LV	CELLTYPE	control_PVneg	8	18	FB
NAP1L1	0.779	0.00703	0.255	0.72	7.17	14	0.000752	2.15	LV	CELLTYPE	control_PVneg	8	18	FB
ARHGEF37	0.778	0.00553	0.0501	0.114	4.79	15.1	0.000518	2.26	LV	CELLTYPE	control_PVneg	8	18	FB
BHLHE40-AS1	0.778	0.0205	0.026	0.0717	3.92	9.72	0.00396	1.69	LV	CELLTYPE	control_PVneg	8	18	FB
AC097634.3	0.777	0.0183	0.0174	0.0365	3.27	10.2	0.00328	1.74	LV	CELLTYPE	control_PVneg	8	18	FB
MSH4	0.776	0.0462	0.015	0.0371	3.17	6.99	0.0128	1.34	LV	CELLTYPE	control_PVneg	8	18	FB
TCP11L2	0.776	0.00988	0.0583	0.135	5.06	12.6	0.00125	2.01	LV	CELLTYPE	control_PVneg	8	18	FB
POC1B-AS1	0.775	0.00321	0.049	0.114	4.79	17.6	0.000218	2.49	LV	CELLTYPE	control_PVneg	8	18	FB
AC009154.1	0.774	0.0385	0.0206	0.0467	3.57	7.57	0.00988	1.41	LV	CELLTYPE	control_PVneg	8	18	FB
MVB12B	0.774	0.0135	0.0499	0.129	4.81	11.3	0.00206	1.87	LV	CELLTYPE	control_PVneg	8	18	FB
PAM	0.774	0.000186	0.52	1.34	8.23	34.6	1.81e-06	3.73	LV	CELLTYPE	control_PVneg	8	18	FB
PROSER2	0.774	0.0065	0.023	0.0523	3.7	14.3	0.000669	2.19	LV	CELLTYPE	control_PVneg	8	18	FB
RBM14-RBM4	0.774	0.00225	0.0523	0.111	4.76	19.4	0.000121	2.65	LV	CELLTYPE	control_PVneg	8	18	FB
SRD5A1	0.774	0.00352	0.0288	0.0578	3.9	17.2	0.000248	2.45	LV	CELLTYPE	control_PVneg	8	18	FB
AC090844.2	0.773	0.0101	0.0206	0.0476	3.61	12.6	0.00129	2	LV	CELLTYPE	control_PVneg	8	18	FB
BRI3BP	0.773	0.0129	0.0143	0.0332	3.06	11.5	0.00192	1.89	LV	CELLTYPE	control_PVneg	8	18	FB
ITGB1-DT	0.773	0.0291	0.0132	0.0256	2.88	8.49	0.00662	1.54	LV	CELLTYPE	control_PVneg	8	18	FB
FIGN	0.772	0.0136	0.225	0.595	7.03	11.3	0.00209	1.86	LV	CELLTYPE	control_PVneg	8	18	FB
METTL25	0.772	0.000457	0.102	0.234	5.79	28.6	8.22e-06	3.34	LV	CELLTYPE	control_PVneg	8	18	FB
HDAC2-AS2	0.77	0.00827	0.0174	0.0413	3.41	13.4	0.000953	2.08	LV	CELLTYPE	control_PVneg	8	18	FB
STAMBPL1	0.77	0.00752	0.152	0.315	6.24	13.7	0.000831	2.12	LV	CELLTYPE	control_PVneg	8	18	FB
EDA	0.769	0.0142	0.271	0.643	7.22	11.2	0.00221	1.85	LV	CELLTYPE	control_PVneg	8	18	FB
SMCO4	0.769	0.00617	0.0348	0.0897	4.33	14.6	0.000612	2.21	LV	CELLTYPE	control_PVneg	8	18	FB
AFF1	0.768	0.00126	0.791	2.1	8.83	22.5	4.65e-05	2.9	LV	CELLTYPE	control_PVneg	8	18	FB
JAM2	0.768	0.00433	0.0792	0.198	5.54	16.3	0.000342	2.36	LV	CELLTYPE	control_PVneg	8	18	FB
CPEB2	0.766	0.00643	0.0499	0.101	4.69	14.4	0.000657	2.19	LV	CELLTYPE	control_PVneg	8	18	FB
PRICKLE2	0.765	0.013	0.483	1.15	7.96	11.5	0.00193	1.89	LV	CELLTYPE	control_PVneg	8	18	FB
XPO1	0.765	0.000597	0.192	0.427	6.66	26.8	1.34e-05	3.22	LV	CELLTYPE	control_PVneg	8	18	FB
ZC4H2	0.765	0.000381	0.1	0.235	5.78	30.2	5.44e-06	3.42	LV	CELLTYPE	control_PVneg	8	18	FB
CRADD	0.764	0.000543	0.335	0.774	7.52	27.5	1.12e-05	3.26	LV	CELLTYPE	control_PVneg	8	18	FB
CREB5	0.763	0.0116	0.572	1.46	8.35	12	0.00159	1.94	LV	CELLTYPE	control_PVneg	8	18	FB
WDR27	0.762	0.000727	0.127	0.284	6.06	25.5	1.93e-05	3.14	LV	CELLTYPE	control_PVneg	8	18	FB
KIF13A	0.761	6.82e-05	0.498	1.16	8.09	43.2	2.64e-07	4.17	LV	CELLTYPE	control_PVneg	8	18	FB
SIN3B	0.761	0.0191	0.097	0.213	5.6	9.98	0.00356	1.72	LV	CELLTYPE	control_PVneg	8	18	FB
RHOBTB1	0.76	0.00442	0.107	0.213	5.75	16.2	0.000353	2.35	LV	CELLTYPE	control_PVneg	8	18	FB
RPS6KA6	0.76	0.0365	0.0108	0.0242	2.68	7.75	0.00913	1.44	LV	CELLTYPE	control_PVneg	8	18	FB
SNHG22	0.76	0.0101	0.0637	0.135	5.03	12.6	0.00129	2	LV	CELLTYPE	control_PVneg	8	18	FB
TRIM22	0.759	0.0136	0.149	0.397	6.4	11.3	0.00208	1.87	LV	CELLTYPE	control_PVneg	8	18	FB
FAM20A	0.756	0.00369	0.121	0.286	6.11	17	0.000266	2.43	LV	CELLTYPE	control_PVneg	8	18	FB
ZNF229	0.756	0.0294	0.0155	0.0355	3.11	8.46	0.0067	1.53	LV	CELLTYPE	control_PVneg	8	18	FB
EEF2K	0.755	0.0194	0.163	0.383	6.47	9.93	0.00364	1.71	LV	CELLTYPE	control_PVneg	8	18	FB
FAM117B	0.755	0.0261	0.0583	0.132	5.06	8.87	0.00563	1.58	LV	CELLTYPE	control_PVneg	8	18	FB
SYNE2	0.754	0.00231	0.0839	0.197	5.55	19.2	0.000128	2.64	LV	CELLTYPE	control_PVneg	8	18	FB
ASAP1	0.752	0.00374	0.613	1.42	8.36	16.9	0.000272	2.43	LV	CELLTYPE	control_PVneg	8	18	FB
AUTS2	0.751	0.000589	1.29	2.91	9.4	27	1.29e-05	3.23	LV	CELLTYPE	control_PVneg	8	18	FB
IQSEC1	0.751	0.00158	0.121	0.264	5.99	21.2	6.97e-05	2.8	LV	CELLTYPE	control_PVneg	8	18	FB
LINC00662	0.751	0.00125	0.109	0.244	5.88	22.6	4.56e-05	2.9	LV	CELLTYPE	control_PVneg	8	18	FB
TNFSF13B	0.751	0.0491	0.0573	0.151	5.01	6.79	0.014	1.31	LV	CELLTYPE	control_PVneg	8	18	FB
TMEM131L	0.75	0.00227	0.161	0.414	6.54	19.3	0.000124	2.64	LV	CELLTYPE	control_PVneg	8	18	FB
ERCC6	0.749	0.00598	0.0597	0.134	4.96	14.7	0.000581	2.22	LV	CELLTYPE	control_PVneg	8	18	FB
HEMK1	0.749	0.000713	0.0301	0.0736	4.1	25.7	1.84e-05	3.15	LV	CELLTYPE	control_PVneg	8	18	FB
MED12L	0.747	0.0032	0.0424	0.103	4.56	17.6	0.000217	2.5	LV	CELLTYPE	control_PVneg	8	18	FB
ABLIM3	0.746	0.0217	0.215	0.47	6.85	9.5	0.00434	1.66	LV	CELLTYPE	control_PVneg	8	18	FB
INPP5A	0.745	0.0189	0.0625	0.157	5.14	10	0.00349	1.72	LV	CELLTYPE	control_PVneg	8	18	FB
PACSIN2	0.745	0.000503	0.159	0.362	6.4	28	9.61e-06	3.3	LV	CELLTYPE	control_PVneg	8	18	FB
DOCK1	0.744	0.000467	0.746	1.7	8.61	28.5	8.54e-06	3.33	LV	CELLTYPE	control_PVneg	8	18	FB
GPI	0.744	0.00379	0.109	0.267	6	16.9	0.000278	2.42	LV	CELLTYPE	control_PVneg	8	18	FB
PLEKHA1	0.742	0.000381	0.12	0.292	6.05	30.1	5.64e-06	3.42	LV	CELLTYPE	control_PVneg	8	18	FB
SNX24	0.741	0.00372	0.131	0.267	6.01	17	0.000269	2.43	LV	CELLTYPE	control_PVneg	8	18	FB
NEO1	0.74	0.000862	0.13	0.304	6.18	24.6	2.5e-05	3.06	LV	CELLTYPE	control_PVneg	8	18	FB
PALM2-AKAP2	0.74	0.0256	0.138	0.289	6.13	8.95	0.00545	1.59	LV	CELLTYPE	control_PVneg	8	18	FB
RAB11FIP3	0.739	0.00522	0.127	0.293	6.08	15.3	0.000469	2.28	LV	CELLTYPE	control_PVneg	8	18	FB
TSPAN5	0.738	0.042	0.0819	0.222	5.56	7.28	0.0113	1.38	LV	CELLTYPE	control_PVneg	8	18	FB
AGPS	0.737	0.000625	0.179	0.368	6.5	26.6	1.43e-05	3.2	LV	CELLTYPE	control_PVneg	8	18	FB
CCNG2	0.737	0.0388	0.0668	0.164	5.37	7.54	0.01	1.41	LV	CELLTYPE	control_PVneg	8	18	FB
KIAA0586	0.737	0.000568	0.13	0.279	6.07	27.2	1.22e-05	3.25	LV	CELLTYPE	control_PVneg	8	18	FB
AC087672.2	0.736	0.0497	0.00829	0.0198	2.38	6.76	0.0143	1.3	LV	CELLTYPE	control_PVneg	8	18	FB
EPDR1	0.736	0.00285	0.0256	0.0603	3.9	18.2	0.000179	2.55	LV	CELLTYPE	control_PVneg	8	18	FB
ZFP2	0.736	0.0185	0.0225	0.0461	3.64	10.1	0.00335	1.73	LV	CELLTYPE	control_PVneg	8	18	FB
RNF213	0.734	0.00419	0.288	0.699	7.31	16.4	0.000324	2.38	LV	CELLTYPE	control_PVneg	8	18	FB
SLC9B1	0.733	0.0132	0.0273	0.0631	3.98	11.4	0.002	1.88	LV	CELLTYPE	control_PVneg	8	18	FB
ATXN1	0.732	0.000697	0.458	0.993	7.91	25.9	1.73e-05	3.16	LV	CELLTYPE	control_PVneg	8	18	FB
BPHL	0.732	0.00715	0.0248	0.0564	3.81	14	0.000769	2.15	LV	CELLTYPE	control_PVneg	8	18	FB
EFL1	0.732	0.00479	0.0607	0.125	4.93	15.8	0.0004	2.32	LV	CELLTYPE	control_PVneg	8	18	FB
LRRC29	0.732	0.0153	0.0196	0.0454	3.49	10.9	0.00251	1.81	LV	CELLTYPE	control_PVneg	8	18	FB
NMNAT3	0.732	0.00716	0.0661	0.148	5.18	14	0.000771	2.14	LV	CELLTYPE	control_PVneg	8	18	FB
TTC7A	0.732	0.0029	0.159	0.35	6.38	18.1	0.000185	2.54	LV	CELLTYPE	control_PVneg	8	18	FB
Z84485.1	0.732	0.0491	0.0123	0.0272	2.83	6.79	0.014	1.31	LV	CELLTYPE	control_PVneg	8	18	FB
ATP6AP1L	0.731	0.0282	0.0677	0.146	5.15	8.62	0.00627	1.55	LV	CELLTYPE	control_PVneg	8	18	FB
MAP3K7CL	0.731	0.0185	0.0212	0.0508	3.63	10.1	0.00334	1.73	LV	CELLTYPE	control_PVneg	8	18	FB
MBOAT2	0.73	0.00131	0.0535	0.111	4.8	22.3	4.91e-05	2.88	LV	CELLTYPE	control_PVneg	8	18	FB
MTMR12	0.73	0.00424	0.091	0.193	5.52	16.3	0.000332	2.37	LV	CELLTYPE	control_PVneg	8	18	FB
ALG10B	0.729	0.0175	0.0101	0.0225	2.57	10.3	0.0031	1.76	LV	CELLTYPE	control_PVneg	8	18	FB
HSPA4L	0.728	0.0106	0.0449	0.108	4.7	12.4	0.00139	1.98	LV	CELLTYPE	control_PVneg	8	18	FB
AP006621.3	0.727	0.016	0.0443	0.104	4.7	10.7	0.00268	1.8	LV	CELLTYPE	control_PVneg	8	18	FB
MAP1B	0.727	0.00917	0.314	0.655	7.33	13	0.00111	2.04	LV	CELLTYPE	control_PVneg	8	18	FB
AC027682.4	0.726	0.0271	0.0104	0.0242	2.69	8.75	0.00594	1.57	LV	CELLTYPE	control_PVneg	8	18	FB
MB21D2	0.726	0.0389	0.258	0.545	7.01	7.53	0.0101	1.41	LV	CELLTYPE	control_PVneg	8	18	FB
PPFIBP1	0.726	0.00553	0.772	1.81	8.67	15.1	0.000519	2.26	LV	CELLTYPE	control_PVneg	8	18	FB
DAPK1	0.725	0.0496	0.0382	0.0891	4.57	6.77	0.0142	1.3	LV	CELLTYPE	control_PVneg	8	18	FB
GULP1	0.725	0.000863	0.266	0.667	7.21	24.6	2.52e-05	3.06	LV	CELLTYPE	control_PVneg	8	18	FB
TLR1	0.725	0.00645	0.023	0.0481	3.69	14.4	0.000659	2.19	LV	CELLTYPE	control_PVneg	8	18	FB
ANXA4	0.724	0.000174	0.222	0.477	6.9	35.2	1.59e-06	3.76	LV	CELLTYPE	control_PVneg	8	18	FB
MAP3K5	0.724	0.00839	0.371	0.96	7.7	13.3	0.000978	2.08	LV	CELLTYPE	control_PVneg	8	18	FB
SUCLG2-AS1	0.724	0.00886	0.122	0.264	6.05	13.1	0.00106	2.05	LV	CELLTYPE	control_PVneg	8	18	FB
CCDC30	0.723	0.000541	0.0656	0.148	5.19	27.6	1.08e-05	3.27	LV	CELLTYPE	control_PVneg	8	18	FB
DOK6	0.723	0.00115	0.24	0.546	6.99	23	4.01e-05	2.94	LV	CELLTYPE	control_PVneg	8	18	FB
SMARCAL1	0.723	0.000231	0.0709	0.16	5.25	33.3	2.51e-06	3.64	LV	CELLTYPE	control_PVneg	8	18	FB
ULK2	0.723	0.00261	0.106	0.233	5.79	18.6	0.000154	2.58	LV	CELLTYPE	control_PVneg	8	18	FB
KIAA1109	0.722	0.000564	0.312	0.701	7.35	27.2	1.21e-05	3.25	LV	CELLTYPE	control_PVneg	8	18	FB
SULT1C4	0.722	0.00667	0.0408	0.0975	4.59	14.3	0.000692	2.18	LV	CELLTYPE	control_PVneg	8	18	FB
ZNF528	0.722	0.00619	0.032	0.0778	4.14	14.6	0.000617	2.21	LV	CELLTYPE	control_PVneg	8	18	FB
AP002495.2	0.721	0.00324	0.0745	0.162	5.29	17.5	0.000222	2.49	LV	CELLTYPE	control_PVneg	8	18	FB
GLS	0.721	0.00825	0.431	0.869	7.71	13.4	0.000949	2.08	LV	CELLTYPE	control_PVneg	8	18	FB
TDRD7	0.721	0.003	0.0507	0.106	4.71	17.9	0.000197	2.52	LV	CELLTYPE	control_PVneg	8	18	FB
ZNF347	0.721	0.00185	0.0446	0.0948	4.55	20.3	9.12e-05	2.73	LV	CELLTYPE	control_PVneg	8	18	FB
ARHGAP21	0.72	0.00132	0.883	2.07	8.9	22.2	5.11e-05	2.88	LV	CELLTYPE	control_PVneg	8	18	FB
BTBD9	0.72	6.33e-05	0.416	0.979	7.83	44.4	2.04e-07	4.2	LV	CELLTYPE	control_PVneg	8	18	FB
FAM111A	0.72	0.00131	0.0606	0.136	5.05	22.3	4.92e-05	2.88	LV	CELLTYPE	control_PVneg	8	18	FB
AC114689.3	0.719	0.00719	0.0541	0.114	4.87	13.9	0.000775	2.14	LV	CELLTYPE	control_PVneg	8	18	FB
CDK6	0.719	0.0122	0.0776	0.175	5.43	11.8	0.00176	1.91	LV	CELLTYPE	control_PVneg	8	18	FB
SVEP1	0.719	0.00941	0.792	1.88	8.79	12.9	0.00116	2.03	LV	CELLTYPE	control_PVneg	8	18	FB
ADAMTS9-AS2	0.718	0.0187	0.306	0.771	7.51	10.1	0.00342	1.73	LV	CELLTYPE	control_PVneg	8	18	FB
CCDC125	0.718	0.000751	0.0645	0.146	5.11	25.4	2.01e-05	3.12	LV	CELLTYPE	control_PVneg	8	18	FB
INTS3	0.718	0.00654	0.0715	0.165	5.25	14.3	0.000675	2.18	LV	CELLTYPE	control_PVneg	8	18	FB
MYLK-AS1	0.718	0.0211	0.0212	0.0433	3.49	9.6	0.00415	1.67	LV	CELLTYPE	control_PVneg	8	18	FB
ZNF235	0.717	0.000856	0.122	0.263	6.03	24.7	2.47e-05	3.07	LV	CELLTYPE	control_PVneg	8	18	FB
GPLD1	0.716	0.00518	0.0223	0.0549	3.74	15.4	0.000462	2.29	LV	CELLTYPE	control_PVneg	8	18	FB
TBCK	0.716	0.00054	0.263	0.598	7.15	27.6	1.08e-05	3.27	LV	CELLTYPE	control_PVneg	8	18	FB
CEP290	0.715	0.000503	0.125	0.286	6.06	28	9.62e-06	3.3	LV	CELLTYPE	control_PVneg	8	18	FB
NEDD4	0.715	0.000777	0.163	0.354	6.42	25.2	2.14e-05	3.11	LV	CELLTYPE	control_PVneg	8	18	FB
NPAS3	0.715	0.00699	0.742	1.63	8.65	14	0.000744	2.16	LV	CELLTYPE	control_PVneg	8	18	FB
ZNF559-ZNF177	0.715	0.00173	0.0403	0.0996	4.61	20.7	8.09e-05	2.76	LV	CELLTYPE	control_PVneg	8	18	FB
ARHGEF6	0.714	0.000792	0.0832	0.192	5.56	25.1	2.2e-05	3.1	LV	CELLTYPE	control_PVneg	8	18	FB
ZFHX3	0.713	0.0163	0.994	2.32	9.07	10.6	0.00275	1.79	LV	CELLTYPE	control_PVneg	8	18	FB
AXIN1	0.712	0.0122	0.041	0.0942	4.43	11.8	0.00176	1.91	LV	CELLTYPE	control_PVneg	8	18	FB
NME5	0.712	0.0264	0.0139	0.0291	3	8.84	0.00572	1.58	LV	CELLTYPE	control_PVneg	8	18	FB
TSHZ2	0.712	0.0208	1.13	2.91	9.34	9.66	0.00406	1.68	LV	CELLTYPE	control_PVneg	8	18	FB
ENGASE	0.711	0.00524	0.0242	0.0587	3.79	15.3	0.000477	2.28	LV	CELLTYPE	control_PVneg	8	18	FB
ZC3H12B	0.711	0.000891	0.0941	0.206	5.69	24.4	2.66e-05	3.05	LV	CELLTYPE	control_PVneg	8	18	FB
TBL1XR1	0.71	0.000907	0.509	1.13	8.06	24.3	2.74e-05	3.04	LV	CELLTYPE	control_PVneg	8	18	FB
ADCY2	0.709	0.00684	0.0536	0.128	4.97	14.1	0.00072	2.16	LV	CELLTYPE	control_PVneg	8	18	FB
LCAT	0.709	0.00666	0.0432	0.111	4.68	14.3	0.00069	2.18	LV	CELLTYPE	control_PVneg	8	18	FB
STOX2	0.709	0.00943	0.142	0.335	6.27	12.8	0.00116	2.03	LV	CELLTYPE	control_PVneg	8	18	FB
AL359644.1	0.707	0.0413	0.0234	0.054	3.75	7.35	0.0109	1.38	LV	CELLTYPE	control_PVneg	8	18	FB
DLG3	0.707	0.0206	0.0149	0.0422	3.21	9.71	0.00398	1.69	LV	CELLTYPE	control_PVneg	8	18	FB
HEG1	0.707	0.00951	0.122	0.251	5.95	12.8	0.00118	2.02	LV	CELLTYPE	control_PVneg	8	18	FB
PKNOX1	0.706	0.00488	0.0906	0.173	5.47	15.7	0.000416	2.31	LV	CELLTYPE	control_PVneg	8	18	FB
SLC46A3	0.706	0.0189	0.0918	0.176	5.58	10	0.00348	1.72	LV	CELLTYPE	control_PVneg	8	18	FB
FARS2	0.704	0.000215	0.342	0.725	7.46	33.7	2.24e-06	3.67	LV	CELLTYPE	control_PVneg	8	18	FB
LRRK2	0.703	0.000999	0.192	0.48	6.78	23.6	3.31e-05	3	LV	CELLTYPE	control_PVneg	8	18	FB
MPPED2	0.703	0.029	0.0478	0.129	4.84	8.52	0.00655	1.54	LV	CELLTYPE	control_PVneg	8	18	FB
AC034102.5	0.702	0.0487	0.0106	0.0209	2.71	6.82	0.0138	1.31	LV	CELLTYPE	control_PVneg	8	18	FB
KIAA0895	0.702	0.0364	0.0105	0.0269	2.68	7.76	0.00908	1.44	LV	CELLTYPE	control_PVneg	8	18	FB
MAP3K4	0.702	0.00227	0.202	0.431	6.68	19.3	0.000124	2.64	LV	CELLTYPE	control_PVneg	8	18	FB
TAB3	0.702	0.000872	0.043	0.0996	4.55	24.5	2.58e-05	3.06	LV	CELLTYPE	control_PVneg	8	18	FB
ZFYVE28	0.702	0.00976	0.0357	0.0854	4.4	12.7	0.00123	2.01	LV	CELLTYPE	control_PVneg	8	18	FB
AF117829.1	0.701	0.00625	0.318	0.648	7.31	14.5	0.000627	2.2	LV	CELLTYPE	control_PVneg	8	18	FB
ITPR1	0.701	0.0308	0.747	1.63	8.57	8.3	0.00718	1.51	LV	CELLTYPE	control_PVneg	8	18	FB
RAPGEF2	0.701	7.74e-05	0.223	0.501	6.94	42	3.39e-07	4.11	LV	CELLTYPE	control_PVneg	8	18	FB
GABPB2	0.7	0.00623	0.17	0.385	6.51	14.6	0.000621	2.21	LV	CELLTYPE	control_PVneg	8	18	FB
MAP3K6	0.7	0.0319	0.0366	0.0911	4.43	8.18	0.00756	1.5	LV	CELLTYPE	control_PVneg	8	18	FB
PDE4D	0.7	0.0387	0.993	2.37	9.04	7.55	0.00997	1.41	LV	CELLTYPE	control_PVneg	8	18	FB
TTC7B	0.699	0.000549	0.15	0.335	6.31	27.4	1.15e-05	3.26	LV	CELLTYPE	control_PVneg	8	18	FB
AC007566.1	0.697	0.0121	0.0664	0.13	5.04	11.8	0.00173	1.92	LV	CELLTYPE	control_PVneg	8	18	FB
ICK	0.697	0.00239	0.0445	0.103	4.63	19	0.000135	2.62	LV	CELLTYPE	control_PVneg	8	18	FB
IRS1	0.697	0.00235	0.118	0.261	6.04	19.1	0.000131	2.63	LV	CELLTYPE	control_PVneg	8	18	FB
LHFPL2	0.697	0.03	0.366	0.662	7.38	8.4	0.00689	1.52	LV	CELLTYPE	control_PVneg	8	18	FB
MACF1	0.697	0.000689	0.803	1.73	8.68	26	1.7e-05	3.16	LV	CELLTYPE	control_PVneg	8	18	FB
PLGRKT	0.697	0.0011	0.0428	0.097	4.54	23.2	3.74e-05	2.96	LV	CELLTYPE	control_PVneg	8	18	FB
SIPA1L1	0.697	0.000503	0.122	0.258	6.01	28	9.61e-06	3.3	LV	CELLTYPE	control_PVneg	8	18	FB
SKI	0.697	0.00833	0.167	0.371	6.44	13.4	0.000962	2.08	LV	CELLTYPE	control_PVneg	8	18	FB
ZEB1-AS1	0.697	0.00213	0.172	0.392	6.52	19.7	0.000111	2.67	LV	CELLTYPE	control_PVneg	8	18	FB
ARMC2	0.696	0.000541	0.0907	0.197	5.61	27.5	1.1e-05	3.27	LV	CELLTYPE	control_PVneg	8	18	FB
PBX1	0.696	0.00508	1.45	3.25	9.57	15.5	0.000445	2.29	LV	CELLTYPE	control_PVneg	8	18	FB
ELMO1	0.695	0.0068	0.479	1.15	8.08	14.2	0.000711	2.17	LV	CELLTYPE	control_PVneg	8	18	FB
LRRCC1	0.695	0.0145	0.0268	0.0599	3.87	11.1	0.0023	1.84	LV	CELLTYPE	control_PVneg	8	18	FB
TCEANC	0.695	0.0415	0.0099	0.0229	2.69	7.33	0.011	1.38	LV	CELLTYPE	control_PVneg	8	18	FB
FOXP4	0.694	0.0419	0.0107	0.0268	2.63	7.29	0.0112	1.38	LV	CELLTYPE	control_PVneg	8	18	FB
TBC1D12	0.694	0.00473	0.146	0.324	6.28	15.9	0.000389	2.33	LV	CELLTYPE	control_PVneg	8	18	FB
AKAP13	0.693	0.00341	2.04	4.78	10.1	17.3	0.000237	2.47	LV	CELLTYPE	control_PVneg	8	18	FB
CDHR3	0.692	0.0134	0.0707	0.161	5.3	11.4	0.00203	1.87	LV	CELLTYPE	control_PVneg	8	18	FB
FHIT	0.692	0.0178	0.404	0.911	7.82	10.3	0.00317	1.75	LV	CELLTYPE	control_PVneg	8	18	FB
CASK	0.691	0.000156	0.367	0.777	7.57	36.2	1.24e-06	3.81	LV	CELLTYPE	control_PVneg	8	18	FB
LNP1	0.691	0.0116	0.0171	0.0385	3.31	12	0.0016	1.94	LV	CELLTYPE	control_PVneg	8	18	FB
MTURN	0.691	0.0241	0.0488	0.109	4.81	9.16	0.00499	1.62	LV	CELLTYPE	control_PVneg	8	18	FB
MGMT	0.69	0.003	0.176	0.395	6.53	17.9	0.000196	2.52	LV	CELLTYPE	control_PVneg	8	18	FB
RASA2	0.69	0.000186	0.246	0.532	7.02	34.6	1.82e-06	3.73	LV	CELLTYPE	control_PVneg	8	18	FB
RNF144A	0.69	0.0425	0.286	0.598	7.21	7.24	0.0115	1.37	LV	CELLTYPE	control_PVneg	8	18	FB
CTPS2	0.688	0.000556	0.0955	0.215	5.71	27.3	1.18e-05	3.25	LV	CELLTYPE	control_PVneg	8	18	FB
UBE2E2	0.688	0.000124	1.2	2.66	9.32	38.1	7.98e-07	3.91	LV	CELLTYPE	control_PVneg	8	18	FB
ZNF263	0.688	0.00625	0.0777	0.181	5.48	14.5	0.000626	2.2	LV	CELLTYPE	control_PVneg	8	18	FB
AL157392.5	0.687	0.0186	0.0591	0.112	4.84	10.1	0.00339	1.73	LV	CELLTYPE	control_PVneg	8	18	FB
ZRANB1	0.687	0.000856	0.0935	0.213	5.63	24.7	2.46e-05	3.07	LV	CELLTYPE	control_PVneg	8	18	FB
CSGALNACT1	0.686	0.0425	0.321	0.843	7.52	7.24	0.0114	1.37	LV	CELLTYPE	control_PVneg	8	18	FB
CUL4B	0.686	0.043	0.11	0.223	5.81	7.21	0.0116	1.37	LV	CELLTYPE	control_PVneg	8	18	FB
HELB	0.686	0.0121	0.0403	0.0943	4.48	11.8	0.00172	1.92	LV	CELLTYPE	control_PVneg	8	18	FB
LINC01266	0.686	0.0335	0.0437	0.113	4.69	8.02	0.00813	1.47	LV	CELLTYPE	control_PVneg	8	18	FB
PELI1	0.686	0.00147	0.079	0.174	5.4	21.5	6.23e-05	2.83	LV	CELLTYPE	control_PVneg	8	18	FB
LMLN	0.685	0.00796	0.0275	0.061	3.9	13.5	0.000899	2.1	LV	CELLTYPE	control_PVneg	8	18	FB
ZNF117	0.685	0.00632	0.0392	0.0875	4.37	14.5	0.000638	2.2	LV	CELLTYPE	control_PVneg	8	18	FB
CLASP1	0.684	0.000546	0.445	0.977	7.87	27.4	1.13e-05	3.26	LV	CELLTYPE	control_PVneg	8	18	FB
FAM107B	0.684	0.0163	0.0876	0.177	5.45	10.6	0.00276	1.79	LV	CELLTYPE	control_PVneg	8	18	FB
NUBPL	0.684	0.000727	0.246	0.531	7.03	25.5	1.92e-05	3.14	LV	CELLTYPE	control_PVneg	8	18	FB
PBX3	0.683	0.00039	0.528	1.15	8.11	29.7	6.29e-06	3.41	LV	CELLTYPE	control_PVneg	8	18	FB
C2CD6	0.682	0.0157	0.0747	0.16	5.3	10.8	0.00259	1.81	LV	CELLTYPE	control_PVneg	8	18	FB
MID2	0.682	0.00238	0.0264	0.0558	3.82	19.1	0.000133	2.62	LV	CELLTYPE	control_PVneg	8	18	FB
PRKAR2B	0.681	0.0184	0.0142	0.0342	3.09	10.2	0.00331	1.74	LV	CELLTYPE	control_PVneg	8	18	FB
FBXL20	0.68	0.00375	0.328	0.768	7.51	16.9	0.000273	2.43	LV	CELLTYPE	control_PVneg	8	18	FB
STIM1	0.68	0.000381	0.228	0.534	6.96	30	5.72e-06	3.42	LV	CELLTYPE	control_PVneg	8	18	FB
MCC	0.679	0.0021	0.344	0.719	7.49	19.7	0.000109	2.68	LV	CELLTYPE	control_PVneg	8	18	FB
AC006299.1	0.678	0.0353	0.0115	0.0271	2.87	7.86	0.00872	1.45	LV	CELLTYPE	control_PVneg	8	18	FB
AIDA	0.678	0.00951	0.0513	0.101	4.66	12.8	0.00118	2.02	LV	CELLTYPE	control_PVneg	8	18	FB
ANTXR1	0.678	0.00673	0.368	0.83	7.6	14.2	0.000701	2.17	LV	CELLTYPE	control_PVneg	8	18	FB
EFR3A	0.678	0.000466	0.166	0.378	6.5	28.5	8.5e-06	3.33	LV	CELLTYPE	control_PVneg	8	18	FB
PTCH2	0.678	0.035	0.0369	0.0835	4.3	7.88	0.00862	1.46	LV	CELLTYPE	control_PVneg	8	18	FB
KLHL13	0.677	0.0392	0.215	0.523	6.86	7.51	0.0102	1.41	LV	CELLTYPE	control_PVneg	8	18	FB
SVIP	0.677	0.0215	0.028	0.0594	3.96	9.54	0.00426	1.67	LV	CELLTYPE	control_PVneg	8	18	FB
TBCD	0.677	0.00751	0.114	0.254	5.88	13.8	0.000829	2.12	LV	CELLTYPE	control_PVneg	8	18	FB
UPRT	0.677	0.0437	0.0206	0.0418	3.44	7.15	0.0119	1.36	LV	CELLTYPE	control_PVneg	8	18	FB
CACNB4	0.676	0.0174	0.0346	0.0769	4.23	10.3	0.00307	1.76	LV	CELLTYPE	control_PVneg	8	18	FB
EIF2AK2	0.676	0.0146	0.162	0.398	6.49	11.1	0.00231	1.84	LV	CELLTYPE	control_PVneg	8	18	FB
LINC00159	0.676	0.02	0.0158	0.035	3.25	9.81	0.00381	1.7	LV	CELLTYPE	control_PVneg	8	18	FB
TRANK1	0.676	0.00519	0.143	0.305	6.21	15.4	0.000466	2.28	LV	CELLTYPE	control_PVneg	8	18	FB
FAM174B	0.675	0.00173	0.0882	0.187	5.58	20.7	8.06e-05	2.76	LV	CELLTYPE	control_PVneg	8	18	FB
IGSF10	0.675	0.0369	0.0475	0.11	4.65	7.7	0.00932	1.43	LV	CELLTYPE	control_PVneg	8	18	FB
KAT6B	0.675	0.00096	0.362	0.807	7.61	23.9	3.04e-05	3.02	LV	CELLTYPE	control_PVneg	8	18	FB
SPATA6L	0.675	0.0113	0.0373	0.081	4.35	12.1	0.00153	1.95	LV	CELLTYPE	control_PVneg	8	18	FB
ZNF236	0.675	0.00282	0.105	0.218	5.72	18.2	0.000176	2.55	LV	CELLTYPE	control_PVneg	8	18	FB
KLC1	0.674	0.00023	0.2	0.442	6.71	33.4	2.45e-06	3.64	LV	CELLTYPE	control_PVneg	8	18	FB
UBAP1L	0.674	0.00306	0.0392	0.0919	4.49	17.8	0.000202	2.51	LV	CELLTYPE	control_PVneg	8	18	FB
LIMCH1	0.673	0.00515	0.487	1.27	8.14	15.4	0.000458	2.29	LV	CELLTYPE	control_PVneg	8	18	FB
FIG4	0.672	0.000667	0.06	0.14	5.04	26.2	1.6e-05	3.18	LV	CELLTYPE	control_PVneg	8	18	FB
ZNF608	0.672	0.0156	0.113	0.246	5.97	10.8	0.00257	1.81	LV	CELLTYPE	control_PVneg	8	18	FB
BTRC	0.671	0.000363	0.244	0.514	6.96	30.5	5.01e-06	3.44	LV	CELLTYPE	control_PVneg	8	18	FB
HIC2	0.671	0.0484	0.0397	0.0891	4.37	6.85	0.0136	1.32	LV	CELLTYPE	control_PVneg	8	18	FB
SLC38A6	0.671	0.00213	0.0866	0.185	5.48	19.7	0.000111	2.67	LV	CELLTYPE	control_PVneg	8	18	FB
SNTB1	0.671	0.0027	0.437	1.06	7.92	18.5	0.000163	2.57	LV	CELLTYPE	control_PVneg	8	18	FB
SPIN1	0.671	0.000999	0.206	0.425	6.7	23.6	3.31e-05	3	LV	CELLTYPE	control_PVneg	8	18	FB
PKP4	0.67	0.00115	0.243	0.529	7.01	23	4.02e-05	2.94	LV	CELLTYPE	control_PVneg	8	18	FB
RERE	0.67	0.00132	0.924	2.15	8.94	22.2	5.09e-05	2.88	LV	CELLTYPE	control_PVneg	8	18	FB
SETDB2	0.67	0.00227	0.0677	0.142	5.19	19.3	0.000123	2.64	LV	CELLTYPE	control_PVneg	8	18	FB
TNFAIP8	0.67	0.00835	0.0358	0.0699	4.22	13.3	0.00097	2.08	LV	CELLTYPE	control_PVneg	8	18	FB
BORCS8-MEF2B	0.669	0.0481	0.0117	0.0271	2.77	6.87	0.0136	1.32	LV	CELLTYPE	control_PVneg	8	18	FB
KDM2B	0.669	0.00112	0.0767	0.161	5.32	23.1	3.82e-05	2.95	LV	CELLTYPE	control_PVneg	8	18	FB
ZMIZ1	0.669	0.00598	0.224	0.483	6.88	14.7	0.000582	2.22	LV	CELLTYPE	control_PVneg	8	18	FB
DENND1A	0.668	0.000777	0.587	1.26	8.28	25.2	2.12e-05	3.11	LV	CELLTYPE	control_PVneg	8	18	FB
GALNT7	0.668	0.00316	0.249	0.535	7	17.7	0.000213	2.5	LV	CELLTYPE	control_PVneg	8	18	FB
TTC28	0.668	0.000699	1.23	2.71	9.33	25.8	1.76e-05	3.16	LV	CELLTYPE	control_PVneg	8	18	FB
CYTH3	0.667	0.00648	0.557	1.23	8.15	14.4	0.000665	2.19	LV	CELLTYPE	control_PVneg	8	18	FB
ADAM32	0.666	0.0347	0.031	0.061	4.01	7.91	0.00852	1.46	LV	CELLTYPE	control_PVneg	8	18	FB
DZIP1	0.666	0.00323	0.118	0.25	5.91	17.5	0.000221	2.49	LV	CELLTYPE	control_PVneg	8	18	FB
CCDC146	0.665	0.000933	0.202	0.449	6.76	24.1	2.87e-05	3.03	LV	CELLTYPE	control_PVneg	8	18	FB
FGFR1OP2	0.665	0.00268	0.185	0.42	6.61	18.5	0.000161	2.57	LV	CELLTYPE	control_PVneg	8	18	FB
PARP4	0.665	0.0022	0.193	0.4	6.61	19.5	0.000117	2.66	LV	CELLTYPE	control_PVneg	8	18	FB
PEAK1	0.665	0.00276	0.647	1.33	8.39	18.4	0.000169	2.56	LV	CELLTYPE	control_PVneg	8	18	FB
PSPH	0.665	0.00576	0.0221	0.0514	3.66	14.9	0.000547	2.24	LV	CELLTYPE	control_PVneg	8	18	FB
IL1RAPL1	0.664	0.0166	0.947	2.13	8.98	10.5	0.00285	1.78	LV	CELLTYPE	control_PVneg	8	18	FB
NCK2	0.664	0.00753	0.139	0.266	6.07	13.7	0.000833	2.12	LV	CELLTYPE	control_PVneg	8	18	FB
TBX19	0.664	0.0162	0.0219	0.0529	3.69	10.6	0.00274	1.79	LV	CELLTYPE	control_PVneg	8	18	FB
HEPH	0.663	0.0356	0.0312	0.0673	4.08	7.83	0.00881	1.45	LV	CELLTYPE	control_PVneg	8	18	FB
PALD1	0.663	0.0314	0.0159	0.04	3.23	8.25	0.00736	1.5	LV	CELLTYPE	control_PVneg	8	18	FB
TTC39B	0.663	0.000831	0.117	0.24	5.92	24.8	2.37e-05	3.08	LV	CELLTYPE	control_PVneg	8	18	FB
ZNF283	0.663	0.00248	0.0267	0.0562	3.87	18.9	0.000142	2.61	LV	CELLTYPE	control_PVneg	8	18	FB
EAF2	0.662	0.0281	0.0221	0.0458	3.56	8.64	0.00621	1.55	LV	CELLTYPE	control_PVneg	8	18	FB
CPEB3	0.661	0.000453	0.159	0.356	6.47	28.7	7.98e-06	3.34	LV	CELLTYPE	control_PVneg	8	18	FB
KCTD18	0.661	0.00822	0.0308	0.07	4.08	13.4	0.000943	2.09	LV	CELLTYPE	control_PVneg	8	18	FB
AL139383.1	0.66	0.0149	0.189	0.439	6.71	11	0.00239	1.83	LV	CELLTYPE	control_PVneg	8	18	FB
GMDS	0.66	0.00467	0.28	0.525	7.08	15.9	0.000382	2.33	LV	CELLTYPE	control_PVneg	8	18	FB
PROS1	0.66	0.0445	0.145	0.369	6.34	7.1	0.0122	1.35	LV	CELLTYPE	control_PVneg	8	18	FB
SEC31B	0.66	0.0192	0.0232	0.052	3.7	9.97	0.00357	1.72	LV	CELLTYPE	control_PVneg	8	18	FB
TMEM56-RWDD3	0.659	0.0195	0.034	0.0666	4.19	9.9	0.00367	1.71	LV	CELLTYPE	control_PVneg	8	18	FB
AL117336.3	0.658	0.0291	0.0514	0.103	4.68	8.49	0.00661	1.54	LV	CELLTYPE	control_PVneg	8	18	FB
JMY	0.658	0.00196	0.0783	0.17	5.39	20	9.88e-05	2.71	LV	CELLTYPE	control_PVneg	8	18	FB
MITF	0.658	0.00133	0.158	0.397	6.57	22.2	5.14e-05	2.88	LV	CELLTYPE	control_PVneg	8	18	FB
PDE7B	0.658	0.017	0.474	1	7.95	10.4	0.00295	1.77	LV	CELLTYPE	control_PVneg	8	18	FB
SERGEF	0.658	0.00184	0.0931	0.2	5.61	20.3	9.06e-05	2.73	LV	CELLTYPE	control_PVneg	8	18	FB
ANTXR2	0.657	0.00574	0.397	0.92	7.79	14.9	0.000544	2.24	LV	CELLTYPE	control_PVneg	8	18	FB
RIMKLB	0.657	0.00118	0.148	0.354	6.43	22.9	4.14e-05	2.93	LV	CELLTYPE	control_PVneg	8	18	FB
PTPN14	0.656	0.00705	0.216	0.448	6.77	14	0.000757	2.15	LV	CELLTYPE	control_PVneg	8	18	FB
RUFY3	0.656	0.00099	0.469	1.02	7.93	23.7	3.26e-05	3	LV	CELLTYPE	control_PVneg	8	18	FB
CADPS2	0.655	0.00131	0.365	0.798	7.59	22.3	4.98e-05	2.88	LV	CELLTYPE	control_PVneg	8	18	FB
PAXIP1-AS2	0.655	0.00209	0.039	0.0804	4.37	19.8	0.000107	2.68	LV	CELLTYPE	control_PVneg	8	18	FB
PODN	0.655	0.024	0.218	0.53	6.93	9.17	0.00496	1.62	LV	CELLTYPE	control_PVneg	8	18	FB
SLC9A9	0.655	0.0377	0.747	1.73	8.69	7.63	0.00962	1.42	LV	CELLTYPE	control_PVneg	8	18	FB
TARID	0.655	0.0106	0.155	0.304	6.27	12.3	0.0014	1.97	LV	CELLTYPE	control_PVneg	8	18	FB
MARC1	0.654	0.027	0.0137	0.0322	3.02	8.77	0.00589	1.57	LV	CELLTYPE	control_PVneg	8	18	FB
ZFP90	0.654	0.00818	0.0979	0.185	5.58	13.4	0.000937	2.09	LV	CELLTYPE	control_PVneg	8	18	FB
ZNF571	0.654	0.0114	0.0258	0.0522	3.78	12.1	0.00157	1.94	LV	CELLTYPE	control_PVneg	8	18	FB
BBS2	0.653	0.00132	0.0736	0.165	5.32	22.2	5.03e-05	2.88	LV	CELLTYPE	control_PVneg	8	18	FB
DDX59	0.653	0.00992	0.0714	0.148	5.18	12.6	0.00126	2	LV	CELLTYPE	control_PVneg	8	18	FB
OCLN	0.653	0.0369	0.0267	0.0601	3.98	7.72	0.00926	1.43	LV	CELLTYPE	control_PVneg	8	18	FB
SLC44A1	0.653	0.0204	0.286	0.661	7.29	9.73	0.00394	1.69	LV	CELLTYPE	control_PVneg	8	18	FB
CCDC149	0.652	0.00298	0.0865	0.176	5.46	18	0.000192	2.53	LV	CELLTYPE	control_PVneg	8	18	FB
GPRASP1	0.652	0.0135	0.0282	0.0742	4.07	11.4	0.00206	1.87	LV	CELLTYPE	control_PVneg	8	18	FB
HP1BP3	0.652	0.00271	0.367	0.77	7.55	18.4	0.000164	2.57	LV	CELLTYPE	control_PVneg	8	18	FB
MYH10	0.652	0.0143	0.236	0.464	6.87	11.1	0.00225	1.84	LV	CELLTYPE	control_PVneg	8	18	FB
PTPN21	0.652	0.00314	0.158	0.296	6.27	17.7	0.00021	2.5	LV	CELLTYPE	control_PVneg	8	18	FB
AC009948.1	0.651	0.000916	0.0734	0.152	5.27	24.2	2.8e-05	3.04	LV	CELLTYPE	control_PVneg	8	18	FB
FAAH2	0.651	0.0316	0.0231	0.0494	3.67	8.22	0.00744	1.5	LV	CELLTYPE	control_PVneg	8	18	FB
DNAH1	0.65	0.0304	0.0208	0.0505	3.55	8.35	0.00705	1.52	LV	CELLTYPE	control_PVneg	8	18	FB
STK24	0.65	0.0134	0.218	0.45	6.73	11.4	0.00203	1.87	LV	CELLTYPE	control_PVneg	8	18	FB
ZNF470	0.65	0.0275	0.0114	0.0243	2.74	8.71	0.00603	1.56	LV	CELLTYPE	control_PVneg	8	18	FB
CACNA2D1	0.649	0.00158	0.94	2.03	8.93	21.1	6.99e-05	2.8	LV	CELLTYPE	control_PVneg	8	18	FB
UBE2Q2L	0.649	0.0489	0.0349	0.0691	4.13	6.81	0.0139	1.31	LV	CELLTYPE	control_PVneg	8	18	FB
GMDS-DT	0.648	0.00301	0.463	0.955	7.92	17.9	0.000198	2.52	LV	CELLTYPE	control_PVneg	8	18	FB
OGA	0.648	0.00106	0.394	0.884	7.76	23.4	3.59e-05	2.97	LV	CELLTYPE	control_PVneg	8	18	FB
BICC1	0.647	0.0131	3.03	6.61	10.7	11.5	0.00195	1.88	LV	CELLTYPE	control_PVneg	8	18	FB
EPC2	0.647	0.00831	0.246	0.505	6.93	13.4	0.000958	2.08	LV	CELLTYPE	control_PVneg	8	18	FB
RNF130	0.647	0.00017	0.194	0.416	6.7	35.6	1.45e-06	3.77	LV	CELLTYPE	control_PVneg	8	18	FB
HERC3	0.646	0.0166	0.0416	0.096	4.52	10.5	0.00284	1.78	LV	CELLTYPE	control_PVneg	8	18	FB
MAPK10	0.646	0.0104	0.859	1.84	8.82	12.4	0.00135	1.98	LV	CELLTYPE	control_PVneg	8	18	FB
SGK3	0.646	0.000292	0.115	0.246	5.95	31.8	3.62e-06	3.53	LV	CELLTYPE	control_PVneg	8	18	FB
AL133346.1	0.645	0.0445	0.0875	0.214	5.58	7.1	0.0122	1.35	LV	CELLTYPE	control_PVneg	8	18	FB
KLHL3	0.645	0.00983	0.0415	0.0929	4.53	12.7	0.00125	2.01	LV	CELLTYPE	control_PVneg	8	18	FB
ZBED8	0.645	0.00639	0.0174	0.0355	3.31	14.4	0.00065	2.19	LV	CELLTYPE	control_PVneg	8	18	FB
FAM208A	0.644	0.0021	0.159	0.332	6.34	19.7	0.000109	2.68	LV	CELLTYPE	control_PVneg	8	18	FB
NAALADL2	0.644	0.000978	1.6	3.43	9.72	23.8	3.17e-05	3.01	LV	CELLTYPE	control_PVneg	8	18	FB
PHLPP1	0.644	0.00256	0.205	0.44	6.77	18.8	0.000148	2.59	LV	CELLTYPE	control_PVneg	8	18	FB
PPP5D1	0.644	0.00681	0.0385	0.0854	4.45	14.2	0.000713	2.17	LV	CELLTYPE	control_PVneg	8	18	FB
SH3RF3	0.644	0.0458	0.136	0.265	6.11	7.01	0.0127	1.34	LV	CELLTYPE	control_PVneg	8	18	FB
SLC16A1-AS1	0.644	0.00238	0.302	0.634	7.27	19.1	0.000133	2.62	LV	CELLTYPE	control_PVneg	8	18	FB
APAF1	0.643	0.00504	0.0794	0.15	5.29	15.5	0.000439	2.3	LV	CELLTYPE	control_PVneg	8	18	FB
KCNC4	0.643	0.0249	0.0221	0.0449	3.68	9.04	0.00525	1.6	LV	CELLTYPE	control_PVneg	8	18	FB
PARD3	0.643	0.000512	1.04	2.29	9.09	27.9	9.98e-06	3.29	LV	CELLTYPE	control_PVneg	8	18	FB
PM20D2	0.643	0.0109	0.0255	0.0542	3.81	12.2	0.00146	1.96	LV	CELLTYPE	control_PVneg	8	18	FB
SNX30	0.643	0.00508	0.03	0.0681	4.08	15.5	0.000447	2.29	LV	CELLTYPE	control_PVneg	8	18	FB
STXBP5	0.643	0.000512	0.316	0.661	7.36	27.9	9.94e-06	3.29	LV	CELLTYPE	control_PVneg	8	18	FB
ZNF710	0.643	0.00199	0.0714	0.14	5.18	20	0.000101	2.7	LV	CELLTYPE	control_PVneg	8	18	FB
ATXN7L1	0.642	0.000607	0.246	0.519	7.01	26.7	1.38e-05	3.22	LV	CELLTYPE	control_PVneg	8	18	FB
GLCCI1	0.642	0.000894	0.0815	0.192	5.51	24.4	2.67e-05	3.05	LV	CELLTYPE	control_PVneg	8	18	FB
REPS1	0.642	0.0177	0.326	0.713	7.4	10.3	0.00314	1.75	LV	CELLTYPE	control_PVneg	8	18	FB
BPTF	0.641	0.00235	0.564	1.21	8.19	19.2	0.00013	2.63	LV	CELLTYPE	control_PVneg	8	18	FB
CHN1	0.641	0.0012	0.101	0.216	5.77	22.8	4.24e-05	2.92	LV	CELLTYPE	control_PVneg	8	18	FB
ALPK1	0.64	0.0168	0.18	0.387	6.56	10.5	0.00289	1.78	LV	CELLTYPE	control_PVneg	8	18	FB
MFHAS1	0.64	0.0293	0.0521	0.105	4.74	8.47	0.00667	1.53	LV	CELLTYPE	control_PVneg	8	18	FB
TMEM44	0.64	0.0392	0.0266	0.0538	3.79	7.51	0.0102	1.41	LV	CELLTYPE	control_PVneg	8	18	FB
ADD3	0.639	0.00514	0.928	2.04	8.94	15.4	0.000456	2.29	LV	CELLTYPE	control_PVneg	8	18	FB
AC010542.3	0.638	0.0341	0.0375	0.0777	4.35	7.96	0.00832	1.47	LV	CELLTYPE	control_PVneg	8	18	FB
CAMK1D	0.638	0.00923	0.184	0.438	6.69	12.9	0.00113	2.03	LV	CELLTYPE	control_PVneg	8	18	FB
KCTD8	0.638	0.0171	0.155	0.331	6.36	10.4	0.00298	1.77	LV	CELLTYPE	control_PVneg	8	18	FB
MARF1	0.637	0.00488	0.0878	0.204	5.58	15.7	0.000415	2.31	LV	CELLTYPE	control_PVneg	8	18	FB
PLEKHM3	0.637	0.00142	0.121	0.287	6.08	21.8	5.76e-05	2.85	LV	CELLTYPE	control_PVneg	8	18	FB
STAT2	0.637	0.0284	0.162	0.397	6.49	8.59	0.00635	1.55	LV	CELLTYPE	control_PVneg	8	18	FB
UBR5-AS1	0.637	0.0314	0.0238	0.0461	3.63	8.25	0.00736	1.5	LV	CELLTYPE	control_PVneg	8	18	FB
LEPR	0.636	0.0156	0.0794	0.175	5.43	10.8	0.00257	1.81	LV	CELLTYPE	control_PVneg	8	18	FB
MYCBP2	0.636	0.00737	0.781	1.64	8.62	13.8	0.000803	2.13	LV	CELLTYPE	control_PVneg	8	18	FB
PDGFD	0.636	0.0195	1.46	3.64	9.68	9.9	0.00367	1.71	LV	CELLTYPE	control_PVneg	8	18	FB
RAB40B	0.636	0.0108	0.0248	0.0572	3.83	12.3	0.00144	1.96	LV	CELLTYPE	control_PVneg	8	18	FB
TSHZ1	0.636	0.0211	0.0424	0.0866	4.48	9.61	0.00414	1.68	LV	CELLTYPE	control_PVneg	8	18	FB
BBS9	0.635	0.000806	0.324	0.674	7.4	25	2.26e-05	3.09	LV	CELLTYPE	control_PVneg	8	18	FB
GAREM1	0.635	0.00398	0.212	0.446	6.81	16.7	0.000298	2.4	LV	CELLTYPE	control_PVneg	8	18	FB
MBOAT1	0.635	0.00499	0.085	0.177	5.5	15.6	0.000433	2.3	LV	CELLTYPE	control_PVneg	8	18	FB
MPDZ	0.634	0.0086	0.305	0.714	7.37	13.2	0.00101	2.07	LV	CELLTYPE	control_PVneg	8	18	FB
BICRAL	0.633	0.00142	0.348	0.711	7.49	21.7	5.87e-05	2.85	LV	CELLTYPE	control_PVneg	8	18	FB
FNBP1	0.633	0.000699	0.237	0.522	7.01	25.8	1.76e-05	3.16	LV	CELLTYPE	control_PVneg	8	18	FB
PACS1	0.633	0.0138	0.402	0.788	7.66	11.3	0.00212	1.86	LV	CELLTYPE	control_PVneg	8	18	FB
SENP7	0.633	0.00117	0.232	0.478	6.89	22.9	4.09e-05	2.93	LV	CELLTYPE	control_PVneg	8	18	FB
AARS2	0.632	0.0413	0.0157	0.0328	3.06	7.34	0.011	1.38	LV	CELLTYPE	control_PVneg	8	18	FB
FRK	0.632	0.0404	0.0317	0.0668	4.1	7.42	0.0106	1.39	LV	CELLTYPE	control_PVneg	8	18	FB
ZC3HAV1	0.632	0.0266	0.109	0.258	5.91	8.81	0.00578	1.58	LV	CELLTYPE	control_PVneg	8	18	FB
ZNF516	0.632	0.00112	0.114	0.254	5.91	23.1	3.84e-05	2.95	LV	CELLTYPE	control_PVneg	8	18	FB
DOPEY1	0.631	0.00383	0.204	0.41	6.66	16.8	0.000282	2.42	LV	CELLTYPE	control_PVneg	8	18	FB
ST7	0.631	0.000277	0.305	0.642	7.3	32.2	3.3e-06	3.56	LV	CELLTYPE	control_PVneg	8	18	FB
TTLL4	0.631	0.0107	0.0738	0.169	5.29	12.3	0.00142	1.97	LV	CELLTYPE	control_PVneg	8	18	FB
NDE1	0.63	0.00238	0.126	0.259	6.04	19.1	0.000134	2.62	LV	CELLTYPE	control_PVneg	8	18	FB
RPH3AL	0.63	0.0114	0.114	0.224	5.83	12.1	0.00156	1.94	LV	CELLTYPE	control_PVneg	8	18	FB
TRMT2B	0.63	0.0121	0.0461	0.0961	4.6	11.8	0.00172	1.92	LV	CELLTYPE	control_PVneg	8	18	FB
AC093152.1	0.629	0.00518	0.0699	0.153	5.22	15.4	0.000463	2.29	LV	CELLTYPE	control_PVneg	8	18	FB
EBF2	0.629	0.011	1.47	3.27	9.59	12.2	0.00148	1.96	LV	CELLTYPE	control_PVneg	8	18	FB
PPFIBP2	0.629	0.00469	0.0342	0.0812	4.28	15.9	0.000385	2.33	LV	CELLTYPE	control_PVneg	8	18	FB
TNK2	0.629	0.0351	0.0256	0.0588	3.86	7.88	0.00863	1.46	LV	CELLTYPE	control_PVneg	8	18	FB
AC104806.2	0.628	0.0141	0.132	0.278	6.13	11.2	0.00219	1.85	LV	CELLTYPE	control_PVneg	8	18	FB
SMAP2	0.628	0.016	0.0328	0.0661	4.08	10.7	0.00269	1.8	LV	CELLTYPE	control_PVneg	8	18	FB
ZBTB4	0.628	0.00428	0.0743	0.163	5.35	16.3	0.000337	2.37	LV	CELLTYPE	control_PVneg	8	18	FB
PRPSAP1	0.627	0.0216	0.0863	0.184	5.55	9.53	0.00428	1.67	LV	CELLTYPE	control_PVneg	8	18	FB
TTC3	0.627	0.0169	0.45	0.949	7.84	10.5	0.00293	1.77	LV	CELLTYPE	control_PVneg	8	18	FB
TTL	0.627	0.00976	0.0784	0.16	5.3	12.7	0.00123	2.01	LV	CELLTYPE	control_PVneg	8	18	FB
ZNF667	0.627	0.0263	0.022	0.0432	3.54	8.84	0.00571	1.58	LV	CELLTYPE	control_PVneg	8	18	FB
ABLIM1	0.626	0.0132	0.535	1.3	8.28	11.5	0.00197	1.88	LV	CELLTYPE	control_PVneg	8	18	FB
HEATR6	0.626	0.00518	0.0269	0.0577	3.87	15.4	0.000464	2.29	LV	CELLTYPE	control_PVneg	8	18	FB
IDS	0.626	0.0369	0.0473	0.117	4.78	7.71	0.0093	1.43	LV	CELLTYPE	control_PVneg	8	18	FB
UNC5C	0.626	0.00278	0.947	1.84	8.86	18.3	0.000171	2.56	LV	CELLTYPE	control_PVneg	8	18	FB
ZNF527	0.626	0.0488	0.0124	0.0255	2.77	6.82	0.0139	1.31	LV	CELLTYPE	control_PVneg	8	18	FB
GALNT10	0.625	0.0193	0.418	0.848	7.69	9.94	0.00362	1.71	LV	CELLTYPE	control_PVneg	8	18	FB
CARNMT1	0.624	0.0158	0.0492	0.0999	4.62	10.7	0.00261	1.8	LV	CELLTYPE	control_PVneg	8	18	FB
PUS10	0.624	0.0143	0.0263	0.0558	3.84	11.1	0.00224	1.84	LV	CELLTYPE	control_PVneg	8	18	FB
RIN2	0.624	0.00489	0.344	0.807	7.65	15.7	0.000419	2.31	LV	CELLTYPE	control_PVneg	8	18	FB
DOCK7	0.622	0.00024	0.204	0.424	6.73	33	2.66e-06	3.62	LV	CELLTYPE	control_PVneg	8	18	FB
IPO11	0.622	0.00575	0.0657	0.138	5.1	14.9	0.000545	2.24	LV	CELLTYPE	control_PVneg	8	18	FB
CCDC88A	0.621	0.000372	0.219	0.445	6.81	30.3	5.3e-06	3.43	LV	CELLTYPE	control_PVneg	8	18	FB
MXI1	0.621	0.0331	0.17	0.346	6.5	8.06	0.00799	1.48	LV	CELLTYPE	control_PVneg	8	18	FB
NBPF9	0.621	0.00257	0.0936	0.198	5.6	18.7	0.000149	2.59	LV	CELLTYPE	control_PVneg	8	18	FB
SESN1	0.621	0.0113	0.254	0.55	7.09	12.1	0.00154	1.95	LV	CELLTYPE	control_PVneg	8	18	FB
SP100	0.621	0.00447	0.298	0.676	7.32	16.1	0.000362	2.35	LV	CELLTYPE	control_PVneg	8	18	FB
CCDC92	0.62	0.0207	0.0956	0.171	5.52	9.67	0.00404	1.68	LV	CELLTYPE	control_PVneg	8	18	FB
EPB41L4A	0.62	0.00198	0.353	0.761	7.56	20	0.0001	2.7	LV	CELLTYPE	control_PVneg	8	18	FB
ITSN1	0.62	0.00845	0.327	0.667	7.37	13.3	0.000992	2.07	LV	CELLTYPE	control_PVneg	8	18	FB
NSD2	0.619	0.00787	0.0914	0.192	5.56	13.6	0.000886	2.1	LV	CELLTYPE	control_PVneg	8	18	FB
SKP2	0.619	0.0303	0.0159	0.0332	3.12	8.36	0.00702	1.52	LV	CELLTYPE	control_PVneg	8	18	FB
SLC25A45	0.619	0.0477	0.0801	0.147	5.3	6.9	0.0134	1.32	LV	CELLTYPE	control_PVneg	8	18	FB
CARS2	0.618	0.00141	0.135	0.284	6.11	21.8	5.7e-05	2.85	LV	CELLTYPE	control_PVneg	8	18	FB
PTPN4	0.618	0.000365	0.154	0.328	6.35	30.4	5.14e-06	3.44	LV	CELLTYPE	control_PVneg	8	18	FB
SLC36A1	0.618	0.0323	0.0563	0.112	4.81	8.14	0.00769	1.49	LV	CELLTYPE	control_PVneg	8	18	FB
ZNF337	0.618	0.0384	0.0954	0.155	5.42	7.58	0.00985	1.42	LV	CELLTYPE	control_PVneg	8	18	FB
AC087386.1	0.617	0.0335	0.0188	0.0445	3.56	8.02	0.00813	1.47	LV	CELLTYPE	control_PVneg	8	18	FB
DICER1	0.617	0.0153	0.391	0.849	7.61	10.9	0.0025	1.81	LV	CELLTYPE	control_PVneg	8	18	FB
GNAL	0.617	0.0249	0.0509	0.11	4.81	9.04	0.00526	1.6	LV	CELLTYPE	control_PVneg	8	18	FB
PHC1	0.617	0.00921	0.0426	0.0969	4.52	12.9	0.00112	2.04	LV	CELLTYPE	control_PVneg	8	18	FB
SSH1	0.617	0.0473	0.183	0.322	6.37	6.92	0.0132	1.32	LV	CELLTYPE	control_PVneg	8	18	FB
TLN2	0.615	0.0363	0.537	1.14	8.08	7.78	0.00902	1.44	LV	CELLTYPE	control_PVneg	8	18	FB
CEP120	0.614	0.00533	0.0691	0.145	5.17	15.2	0.000492	2.27	LV	CELLTYPE	control_PVneg	8	18	FB
CEP192	0.614	0.00169	0.174	0.362	6.46	20.8	7.85e-05	2.77	LV	CELLTYPE	control_PVneg	8	18	FB
DDB2	0.614	0.0428	0.0918	0.209	5.72	7.22	0.0116	1.37	LV	CELLTYPE	control_PVneg	8	18	FB
AGPAT3	0.613	0.0102	0.106	0.21	5.72	12.5	0.00131	1.99	LV	CELLTYPE	control_PVneg	8	18	FB
ANK3	0.613	0.00702	0.196	0.439	6.77	14	0.000751	2.15	LV	CELLTYPE	control_PVneg	8	18	FB
CSNK1G1	0.613	0.0203	0.0204	0.0446	3.52	9.76	0.0039	1.69	LV	CELLTYPE	control_PVneg	8	18	FB
INVS	0.613	0.00178	0.448	0.927	7.86	20.5	8.49e-05	2.75	LV	CELLTYPE	control_PVneg	8	18	FB
NPIPB5	0.612	0.0109	0.0966	0.229	5.69	12.2	0.00146	1.96	LV	CELLTYPE	control_PVneg	8	18	FB
SHROOM1	0.612	0.0187	0.0287	0.0582	3.93	10.1	0.00342	1.73	LV	CELLTYPE	control_PVneg	8	18	FB
APLF	0.611	0.00371	0.0995	0.202	5.7	17	0.000268	2.43	LV	CELLTYPE	control_PVneg	8	18	FB
CLYBL	0.611	0.00196	0.0932	0.199	5.66	20	9.87e-05	2.71	LV	CELLTYPE	control_PVneg	8	18	FB
RAB30	0.611	0.0169	0.148	0.309	6.31	10.5	0.00292	1.77	LV	CELLTYPE	control_PVneg	8	18	FB
ZMYND8	0.611	0.0301	0.175	0.393	6.52	8.38	0.00696	1.52	LV	CELLTYPE	control_PVneg	8	18	FB
AC040934.1	0.61	0.0372	0.0297	0.0526	3.91	7.68	0.00944	1.43	LV	CELLTYPE	control_PVneg	8	18	FB
FANCL	0.61	0.0128	0.0954	0.214	5.63	11.6	0.00189	1.89	LV	CELLTYPE	control_PVneg	8	18	FB
FRRS1	0.61	0.0341	0.0351	0.0699	4.21	7.96	0.00832	1.47	LV	CELLTYPE	control_PVneg	8	18	FB
FRY	0.61	0.0134	0.345	0.731	7.48	11.4	0.00202	1.87	LV	CELLTYPE	control_PVneg	8	18	FB
KLF8	0.61	0.016	0.0343	0.0703	4.21	10.7	0.0027	1.79	LV	CELLTYPE	control_PVneg	8	18	FB
PIK3C3	0.61	0.00214	0.18	0.384	6.54	19.6	0.000113	2.67	LV	CELLTYPE	control_PVneg	8	18	FB
ZNF420	0.61	0.00157	0.0851	0.168	5.45	21.2	6.85e-05	2.8	LV	CELLTYPE	control_PVneg	8	18	FB
FBN1	0.609	0.0123	1.78	3.93	9.84	11.7	0.00178	1.91	LV	CELLTYPE	control_PVneg	8	18	FB
EFCAB11	0.608	0.00834	0.0555	0.115	4.87	13.3	0.000968	2.08	LV	CELLTYPE	control_PVneg	8	18	FB
FAXDC2	0.608	0.0244	0.184	0.405	6.7	9.11	0.00509	1.61	LV	CELLTYPE	control_PVneg	8	18	FB
PAPSS1	0.608	0.0128	0.0744	0.155	5.27	11.6	0.00188	1.89	LV	CELLTYPE	control_PVneg	8	18	FB
ADCY9	0.607	0.0109	0.226	0.496	6.94	12.2	0.00146	1.96	LV	CELLTYPE	control_PVneg	8	18	FB
DIAPH1	0.607	0.00229	0.113	0.229	5.87	19.3	0.000126	2.64	LV	CELLTYPE	control_PVneg	8	18	FB
FBXO42	0.607	0.0477	0.372	0.812	7.65	6.9	0.0134	1.32	LV	CELLTYPE	control_PVneg	8	18	FB
JAM3	0.607	0.00139	0.137	0.286	6.13	21.9	5.54e-05	2.86	LV	CELLTYPE	control_PVneg	8	18	FB
DENND4C	0.606	0.00203	0.53	1.08	8.09	19.9	0.000104	2.69	LV	CELLTYPE	control_PVneg	8	18	FB
GHR	0.606	0.0245	0.481	0.968	7.95	9.1	0.00512	1.61	LV	CELLTYPE	control_PVneg	8	18	FB
GPR137B	0.606	0.00424	0.0672	0.142	5.18	16.3	0.000331	2.37	LV	CELLTYPE	control_PVneg	8	18	FB
ZNF138	0.606	0.0249	0.07	0.123	5.03	9.03	0.00526	1.6	LV	CELLTYPE	control_PVneg	8	18	FB
SPTLC2	0.605	0.00867	0.086	0.16	5.38	13.2	0.00102	2.06	LV	CELLTYPE	control_PVneg	8	18	FB
TSKS	0.605	0.0191	0.0324	0.0711	4.17	10	0.00353	1.72	LV	CELLTYPE	control_PVneg	8	18	FB
CRYL1	0.604	0.00783	0.0615	0.128	5.05	13.6	0.000879	2.11	LV	CELLTYPE	control_PVneg	8	18	FB
IMMP2L	0.604	0.00748	1.34	2.74	9.44	13.8	0.000822	2.13	LV	CELLTYPE	control_PVneg	8	18	FB
JAK2	0.604	0.00969	0.181	0.4	6.63	12.7	0.00121	2.01	LV	CELLTYPE	control_PVneg	8	18	FB
NFKBIZ	0.604	0.0188	0.361	0.805	7.62	10.1	0.00344	1.73	LV	CELLTYPE	control_PVneg	8	18	FB
RTTN	0.604	0.0298	0.0919	0.196	5.57	8.41	0.00685	1.53	LV	CELLTYPE	control_PVneg	8	18	FB
SFMBT2	0.604	0.0151	0.156	0.318	6.32	10.9	0.00243	1.82	LV	CELLTYPE	control_PVneg	8	18	FB
ZNF577	0.604	0.00576	0.0625	0.133	5.08	14.9	0.000547	2.24	LV	CELLTYPE	control_PVneg	8	18	FB
DPYD	0.603	0.00132	1.36	2.94	9.49	22.2	5.09e-05	2.88	LV	CELLTYPE	control_PVneg	8	18	FB
ZNF274	0.603	0.00753	0.0852	0.175	5.48	13.7	0.000835	2.12	LV	CELLTYPE	control_PVneg	8	18	FB
CRIM1	0.602	0.0126	0.112	0.24	5.97	11.7	0.00183	1.9	LV	CELLTYPE	control_PVneg	8	18	FB
PPP2R1B	0.602	0.0111	0.066	0.14	5.09	12.2	0.00149	1.96	LV	CELLTYPE	control_PVneg	8	18	FB
AC091167.6	0.601	0.0351	0.0131	0.0286	2.91	7.87	0.00866	1.45	LV	CELLTYPE	control_PVneg	8	18	FB
ANAPC4	0.601	0.00184	0.0942	0.204	5.62	20.4	8.92e-05	2.74	LV	CELLTYPE	control_PVneg	8	18	FB
ADAMTS10	0.6	0.0417	0.1	0.193	5.61	7.31	0.0111	1.38	LV	CELLTYPE	control_PVneg	8	18	FB
GTDC1	0.6	0.00157	0.303	0.668	7.35	21.2	6.84e-05	2.8	LV	CELLTYPE	control_PVneg	8	18	FB
KLHL2	0.6	0.0137	0.0788	0.155	5.28	11.3	0.0021	1.86	LV	CELLTYPE	control_PVneg	8	18	FB
RPS6KA5	0.6	0.0078	0.0788	0.189	5.53	13.6	0.000875	2.11	LV	CELLTYPE	control_PVneg	8	18	FB
SIPA1L3	0.6	0.00489	0.187	0.364	6.55	15.7	0.000419	2.31	LV	CELLTYPE	control_PVneg	8	18	FB
PTPRM	0.599	0.00371	0.544	1.14	8.16	17	0.000268	2.43	LV	CELLTYPE	control_PVneg	8	18	FB
TRAF3IP2-AS1	0.599	0.00286	0.347	0.712	7.48	18.2	0.00018	2.54	LV	CELLTYPE	control_PVneg	8	18	FB
AKAP11	0.598	0.00619	0.0946	0.19	5.55	14.6	0.000616	2.21	LV	CELLTYPE	control_PVneg	8	18	FB
AP4B1	0.598	0.0413	0.0205	0.0432	3.45	7.35	0.0109	1.38	LV	CELLTYPE	control_PVneg	8	18	FB
ZNF529-AS1	0.598	0.00421	0.0596	0.11	4.88	16.4	0.000326	2.38	LV	CELLTYPE	control_PVneg	8	18	FB
DOCK11	0.597	0.00123	0.14	0.317	6.28	22.6	4.45e-05	2.91	LV	CELLTYPE	control_PVneg	8	18	FB
SLCO3A1	0.597	0.0131	0.289	0.626	7.3	11.5	0.00195	1.88	LV	CELLTYPE	control_PVneg	8	18	FB
FAM156A	0.595	0.00469	0.0452	0.0892	4.57	15.9	0.000384	2.33	LV	CELLTYPE	control_PVneg	8	18	FB
GALM	0.595	0.00886	0.0673	0.144	5.18	13.1	0.00106	2.05	LV	CELLTYPE	control_PVneg	8	18	FB
GPC3	0.595	0.0323	0.0526	0.11	4.84	8.15	0.00768	1.49	LV	CELLTYPE	control_PVneg	8	18	FB
AC090517.4	0.594	0.00271	0.145	0.307	6.3	18.4	0.000164	2.57	LV	CELLTYPE	control_PVneg	8	18	FB
AC016727.1	0.593	0.0165	0.0242	0.0501	3.73	10.6	0.00282	1.78	LV	CELLTYPE	control_PVneg	8	18	FB
AC098829.1	0.593	0.0127	0.152	0.306	6.36	11.6	0.00187	1.9	LV	CELLTYPE	control_PVneg	8	18	FB
CEP126	0.593	0.0189	0.295	0.617	7.27	10	0.00349	1.72	LV	CELLTYPE	control_PVneg	8	18	FB
LTBP1	0.593	0.012	1.42	3.29	9.57	11.8	0.00171	1.92	LV	CELLTYPE	control_PVneg	8	18	FB
YEATS2	0.593	0.00834	0.177	0.331	6.42	13.3	0.000966	2.08	LV	CELLTYPE	control_PVneg	8	18	FB
MAGI2	0.592	0.00312	1.01	2.12	9.07	17.7	0.000208	2.51	LV	CELLTYPE	control_PVneg	8	18	FB
CDC42BPB	0.591	0.0102	0.229	0.481	6.84	12.5	0.00132	1.99	LV	CELLTYPE	control_PVneg	8	18	FB
ESYT2	0.59	0.0216	0.534	1.18	8.09	9.51	0.00431	1.66	LV	CELLTYPE	control_PVneg	8	18	FB
LRRC1	0.59	0.023	0.0269	0.0621	3.95	9.32	0.00467	1.64	LV	CELLTYPE	control_PVneg	8	18	FB
CLEC2D	0.589	0.0191	0.0693	0.151	5.31	9.99	0.00354	1.72	LV	CELLTYPE	control_PVneg	8	18	FB
PGAP2	0.589	0.0126	0.0273	0.0607	3.95	11.6	0.00183	1.9	LV	CELLTYPE	control_PVneg	8	18	FB
ARSJ	0.588	0.0153	0.166	0.314	6.35	10.9	0.0025	1.81	LV	CELLTYPE	control_PVneg	8	18	FB
FCHSD2	0.588	0.0139	0.704	1.44	8.56	11.2	0.00214	1.86	LV	CELLTYPE	control_PVneg	8	18	FB
INTS2	0.588	0.015	0.0538	0.111	4.81	10.9	0.00241	1.83	LV	CELLTYPE	control_PVneg	8	18	FB
PIP4K2A	0.588	0.0131	0.275	0.597	7.21	11.5	0.00196	1.88	LV	CELLTYPE	control_PVneg	8	18	FB
RAPGEF1	0.588	0.00242	0.18	0.36	6.53	19	0.000137	2.62	LV	CELLTYPE	control_PVneg	8	18	FB
ZNF83	0.588	0.00133	0.363	0.717	7.55	22.1	5.15e-05	2.88	LV	CELLTYPE	control_PVneg	8	18	FB
ARHGAP42	0.587	0.0129	0.233	0.521	6.95	11.5	0.0019	1.89	LV	CELLTYPE	control_PVneg	8	18	FB
LINC02193	0.587	0.0488	0.0194	0.0373	3.38	6.82	0.0139	1.31	LV	CELLTYPE	control_PVneg	8	18	FB
AC004889.1	0.586	0.0197	0.0552	0.119	4.92	9.86	0.00373	1.7	LV	CELLTYPE	control_PVneg	8	18	FB
LRBA	0.586	0.000273	0.384	0.805	7.67	32.3	3.2e-06	3.56	LV	CELLTYPE	control_PVneg	8	18	FB
AC009126.1	0.585	0.0148	0.0266	0.0566	3.88	11	0.00237	1.83	LV	CELLTYPE	control_PVneg	8	18	FB
LENG8	0.585	0.00365	0.256	0.492	7	17.1	0.00026	2.44	LV	CELLTYPE	control_PVneg	8	18	FB
SIRT5	0.585	0.00654	0.0346	0.0711	4.24	14.3	0.000675	2.18	LV	CELLTYPE	control_PVneg	8	18	FB
MAP4K5	0.584	0.00142	0.298	0.589	7.22	21.7	5.83e-05	2.85	LV	CELLTYPE	control_PVneg	8	18	FB
ZNF546	0.584	0.0129	0.058	0.112	4.88	11.5	0.00191	1.89	LV	CELLTYPE	control_PVneg	8	18	FB
FAM193A	0.583	0.00353	0.223	0.465	6.83	17.2	0.000249	2.45	LV	CELLTYPE	control_PVneg	8	18	FB
STARD13	0.582	0.0122	0.782	1.5	8.59	11.8	0.00176	1.91	LV	CELLTYPE	control_PVneg	8	18	FB
AC087477.2	0.581	0.0247	0.036	0.0708	4.28	9.07	0.00519	1.61	LV	CELLTYPE	control_PVneg	8	18	FB
CPQ	0.581	0.00149	0.736	1.59	8.62	21.5	6.29e-05	2.83	LV	CELLTYPE	control_PVneg	8	18	FB
HECTD4	0.581	0.0059	0.328	0.675	7.37	14.8	0.000569	2.23	LV	CELLTYPE	control_PVneg	8	18	FB
CDK14	0.58	0.0143	0.817	1.74	8.68	11.1	0.00224	1.84	LV	CELLTYPE	control_PVneg	8	18	FB
RABL2A	0.58	0.00916	0.0629	0.127	5.07	13	0.00111	2.04	LV	CELLTYPE	control_PVneg	8	18	FB
RBAK-RBAKDN	0.58	0.0106	0.152	0.286	6.2	12.3	0.0014	1.97	LV	CELLTYPE	control_PVneg	8	18	FB
USP24	0.58	0.00178	0.242	0.517	6.97	20.5	8.43e-05	2.75	LV	CELLTYPE	control_PVneg	8	18	FB
ANKFY1	0.579	0.00405	0.162	0.345	6.4	16.6	0.000307	2.39	LV	CELLTYPE	control_PVneg	8	18	FB
EVI5	0.579	0.0107	0.722	1.29	8.41	12.3	0.00142	1.97	LV	CELLTYPE	control_PVneg	8	18	FB
HBP1	0.579	0.0372	0.131	0.279	6.11	7.68	0.00941	1.43	LV	CELLTYPE	control_PVneg	8	18	FB
PRIMPOL	0.579	0.00442	0.121	0.244	5.97	16.2	0.000354	2.35	LV	CELLTYPE	control_PVneg	8	18	FB
EVA1C	0.578	0.00673	0.379	0.795	7.67	14.2	0.000702	2.17	LV	CELLTYPE	control_PVneg	8	18	FB
FBXW4	0.578	0.00227	0.193	0.411	6.65	19.3	0.000124	2.64	LV	CELLTYPE	control_PVneg	8	18	FB
OTUD7A	0.578	0.0106	0.204	0.425	6.71	12.3	0.0014	1.97	LV	CELLTYPE	control_PVneg	8	18	FB
PTCD2	0.578	0.0169	0.0236	0.0468	3.66	10.5	0.00291	1.77	LV	CELLTYPE	control_PVneg	8	18	FB
SH3BGRL2	0.578	0.0255	0.0203	0.0413	3.5	8.95	0.00544	1.59	LV	CELLTYPE	control_PVneg	8	18	FB
PPIP5K1	0.576	0.0187	0.0307	0.0652	4.08	10.1	0.00341	1.73	LV	CELLTYPE	control_PVneg	8	18	FB
SOS2	0.576	0.00345	0.422	0.881	7.75	17.3	0.00024	2.46	LV	CELLTYPE	control_PVneg	8	18	FB
WDR59	0.576	0.00214	0.165	0.341	6.42	19.6	0.000112	2.67	LV	CELLTYPE	control_PVneg	8	18	FB
ZNF678	0.575	0.0126	0.0881	0.172	5.45	11.6	0.00184	1.9	LV	CELLTYPE	control_PVneg	8	18	FB
KLHDC4	0.574	0.036	0.0591	0.135	4.96	7.8	0.00894	1.44	LV	CELLTYPE	control_PVneg	8	18	FB
RETREG3	0.574	0.00238	0.126	0.253	6	19.1	0.000134	2.62	LV	CELLTYPE	control_PVneg	8	18	FB
AC124312.1	0.573	0.0198	0.122	0.257	6.02	9.84	0.00377	1.7	LV	CELLTYPE	control_PVneg	8	18	FB
PGPEP1	0.573	0.0412	0.0343	0.0797	4.31	7.36	0.0109	1.39	LV	CELLTYPE	control_PVneg	8	18	FB
XXYLT1	0.573	0.00182	0.0895	0.178	5.51	20.4	8.83e-05	2.74	LV	CELLTYPE	control_PVneg	8	18	FB
IVNS1ABP	0.572	0.0243	0.0708	0.146	5.17	9.12	0.00507	1.61	LV	CELLTYPE	control_PVneg	8	18	FB
SUPT3H	0.572	0.00816	0.277	0.544	7.13	13.4	0.000932	2.09	LV	CELLTYPE	control_PVneg	8	18	FB
C2orf92	0.571	0.0234	0.0467	0.0936	4.56	9.26	0.00479	1.63	LV	CELLTYPE	control_PVneg	8	18	FB
CEP44	0.571	0.0122	0.0806	0.161	5.32	11.8	0.00176	1.91	LV	CELLTYPE	control_PVneg	8	18	FB
SLC10A7	0.571	0.0207	0.148	0.266	6.13	9.67	0.00403	1.68	LV	CELLTYPE	control_PVneg	8	18	FB
ZBTB20	0.571	0.0107	4.8	10.2	11.3	12.3	0.00141	1.97	LV	CELLTYPE	control_PVneg	8	18	FB
ANKRD36	0.57	0.0416	0.216	0.531	7	7.32	0.0111	1.38	LV	CELLTYPE	control_PVneg	8	18	FB
FUT10	0.57	0.0104	0.149	0.273	6.17	12.4	0.00136	1.98	LV	CELLTYPE	control_PVneg	8	18	FB
HMBOX1	0.57	0.00234	0.223	0.455	6.84	19.2	0.00013	2.63	LV	CELLTYPE	control_PVneg	8	18	FB
MMP24OS	0.57	0.0141	0.131	0.258	6.1	11.2	0.00219	1.85	LV	CELLTYPE	control_PVneg	8	18	FB
MORC2	0.57	0.0387	0.05	0.0953	4.61	7.55	0.00997	1.41	LV	CELLTYPE	control_PVneg	8	18	FB
PPP2R2D	0.57	0.0264	0.127	0.258	5.98	8.84	0.00572	1.58	LV	CELLTYPE	control_PVneg	8	18	FB
PRKCA	0.57	0.00409	0.48	0.956	7.89	16.5	0.000314	2.39	LV	CELLTYPE	control_PVneg	8	18	FB
SPESP1	0.57	0.0118	0.0296	0.0611	4.01	11.9	0.00165	1.93	LV	CELLTYPE	control_PVneg	8	18	FB
TMEM202-AS1	0.57	0.0211	0.0207	0.0387	3.47	9.6	0.00415	1.67	LV	CELLTYPE	control_PVneg	8	18	FB
CYFIP1	0.569	0.00289	0.21	0.407	6.69	18.1	0.000184	2.54	LV	CELLTYPE	control_PVneg	8	18	FB
ZFAT	0.569	0.00858	0.0502	0.0953	4.65	13.2	0.00101	2.07	LV	CELLTYPE	control_PVneg	8	18	FB
PHKA2	0.568	0.0105	0.0428	0.0954	4.5	12.4	0.00138	1.98	LV	CELLTYPE	control_PVneg	8	18	FB
AGAP9	0.567	0.0269	0.0457	0.106	4.65	8.78	0.00587	1.57	LV	CELLTYPE	control_PVneg	8	18	FB
AUH	0.566	0.00203	0.232	0.505	6.97	19.9	0.000104	2.69	LV	CELLTYPE	control_PVneg	8	18	FB
MLLT6	0.566	0.0143	0.118	0.26	5.98	11.1	0.00225	1.84	LV	CELLTYPE	control_PVneg	8	18	FB
YLPM1	0.566	0.00247	0.222	0.462	6.82	18.9	0.000141	2.61	LV	CELLTYPE	control_PVneg	8	18	FB
ATF7IP	0.565	0.00958	0.353	0.669	7.46	12.8	0.00119	2.02	LV	CELLTYPE	control_PVneg	8	18	FB
HPS3	0.565	0.0231	0.094	0.203	5.68	9.31	0.00469	1.64	LV	CELLTYPE	control_PVneg	8	18	FB
KNTC1	0.565	0.0336	0.0254	0.0454	3.69	8.01	0.00817	1.47	LV	CELLTYPE	control_PVneg	8	18	FB
ZNF780B	0.565	0.00177	0.107	0.217	5.79	20.6	8.34e-05	2.75	LV	CELLTYPE	control_PVneg	8	18	FB
UBN2	0.564	0.00515	0.158	0.316	6.33	15.4	0.000458	2.29	LV	CELLTYPE	control_PVneg	8	18	FB
FLI1	0.563	0.0025	0.0992	0.197	5.69	18.9	0.000144	2.6	LV	CELLTYPE	control_PVneg	8	18	FB
AC020928.1	0.562	0.000777	0.0721	0.142	5.25	25.2	2.13e-05	3.11	LV	CELLTYPE	control_PVneg	8	18	FB
CCDC93	0.562	0.0022	0.0968	0.199	5.66	19.5	0.000117	2.66	LV	CELLTYPE	control_PVneg	8	18	FB
STX18-AS1	0.562	0.0119	0.0529	0.112	4.84	11.9	0.00168	1.92	LV	CELLTYPE	control_PVneg	8	18	FB
OGT	0.561	0.002	0.374	0.738	7.56	19.9	0.000102	2.7	LV	CELLTYPE	control_PVneg	8	18	FB
SETBP1	0.561	0.0296	0.617	1.36	8.33	8.43	0.00679	1.53	LV	CELLTYPE	control_PVneg	8	18	FB
TMPO	0.561	0.0337	0.0921	0.153	5.39	7.99	0.00821	1.47	LV	CELLTYPE	control_PVneg	8	18	FB
DDX17	0.56	0.00638	0.989	2.07	8.98	14.4	0.000647	2.2	LV	CELLTYPE	control_PVneg	8	18	FB
GALC	0.56	0.00812	0.0507	0.106	4.72	13.5	0.000925	2.09	LV	CELLTYPE	control_PVneg	8	18	FB
PRKAR1B	0.56	0.0139	0.0304	0.0738	4.2	11.2	0.00214	1.86	LV	CELLTYPE	control_PVneg	8	18	FB
NFIA	0.559	0.02	2.8	5.85	10.5	9.8	0.00382	1.7	LV	CELLTYPE	control_PVneg	8	18	FB
AC027808.1	0.558	0.0335	0.0392	0.0782	4.34	8.02	0.00813	1.47	LV	CELLTYPE	control_PVneg	8	18	FB
LINC02241	0.558	0.0321	0.0529	0.123	4.93	8.17	0.0076	1.49	LV	CELLTYPE	control_PVneg	8	18	FB
NCBP3	0.558	0.0224	0.1	0.192	5.58	9.4	0.00451	1.65	LV	CELLTYPE	control_PVneg	8	18	FB
TRAK1	0.558	0.0199	0.179	0.38	6.51	9.82	0.0038	1.7	LV	CELLTYPE	control_PVneg	8	18	FB
ECHDC2	0.557	0.0097	0.789	1.76	8.78	12.7	0.00122	2.01	LV	CELLTYPE	control_PVneg	8	18	FB
MIPEP	0.557	0.0116	0.101	0.205	5.69	12	0.0016	1.94	LV	CELLTYPE	control_PVneg	8	18	FB
MROH1	0.557	0.0239	0.0591	0.118	4.89	9.19	0.00493	1.62	LV	CELLTYPE	control_PVneg	8	18	FB
NINL	0.557	0.0156	0.0711	0.156	5.26	10.8	0.00257	1.81	LV	CELLTYPE	control_PVneg	8	18	FB
SLC39A10	0.557	0.00173	0.103	0.202	5.76	20.7	8.08e-05	2.76	LV	CELLTYPE	control_PVneg	8	18	FB
CROCC	0.556	0.00958	0.0999	0.215	5.75	12.8	0.00119	2.02	LV	CELLTYPE	control_PVneg	8	18	FB
GOLGA3	0.556	0.037	0.144	0.267	6.09	7.7	0.00934	1.43	LV	CELLTYPE	control_PVneg	8	18	FB
JMJD1C	0.556	0.00132	1.86	3.58	9.86	22.2	5.06e-05	2.88	LV	CELLTYPE	control_PVneg	8	18	FB
MYO1B	0.556	0.0137	0.328	0.678	7.37	11.3	0.00209	1.86	LV	CELLTYPE	control_PVneg	8	18	FB
SAMD4A	0.556	0.0152	0.515	1.12	8.15	10.9	0.00248	1.82	LV	CELLTYPE	control_PVneg	8	18	FB
ERGIC1	0.555	0.013	0.18	0.356	6.49	11.5	0.00194	1.89	LV	CELLTYPE	control_PVneg	8	18	FB
LRRC4C	0.555	0.0193	0.138	0.305	6.27	9.94	0.00362	1.71	LV	CELLTYPE	control_PVneg	8	18	FB
RPTOR	0.555	0.00917	0.169	0.344	6.4	13	0.00111	2.04	LV	CELLTYPE	control_PVneg	8	18	FB
CNOT6	0.554	0.0166	0.0764	0.151	5.23	10.5	0.00284	1.78	LV	CELLTYPE	control_PVneg	8	18	FB
CRACR2A	0.554	0.0482	0.0341	0.0594	4.02	6.86	0.0136	1.32	LV	CELLTYPE	control_PVneg	8	18	FB
JHY	0.554	0.0144	0.0346	0.0664	4.18	11.1	0.00227	1.84	LV	CELLTYPE	control_PVneg	8	18	FB
WDR48	0.554	0.00142	0.0777	0.171	5.41	21.8	5.77e-05	2.85	LV	CELLTYPE	control_PVneg	8	18	FB
BMP2K	0.553	0.00611	0.157	0.312	6.29	14.6	0.000602	2.21	LV	CELLTYPE	control_PVneg	8	18	FB
TBC1D19	0.553	0.00424	0.177	0.383	6.57	16.3	0.000331	2.37	LV	CELLTYPE	control_PVneg	8	18	FB
TCF4	0.553	0.0154	1.8	4.1	9.96	10.8	0.00252	1.81	LV	CELLTYPE	control_PVneg	8	18	FB
VPS41	0.553	0.00357	0.119	0.25	5.95	17.2	0.000252	2.45	LV	CELLTYPE	control_PVneg	8	18	FB
XPO7	0.553	0.000974	0.121	0.239	5.94	23.8	3.13e-05	3.01	LV	CELLTYPE	control_PVneg	8	18	FB
ZNF407	0.553	0.0133	0.306	0.584	7.21	11.4	0.00201	1.88	LV	CELLTYPE	control_PVneg	8	18	FB
CUL9	0.552	0.0157	0.0332	0.0716	4.14	10.8	0.0026	1.8	LV	CELLTYPE	control_PVneg	8	18	FB
PKN2-AS1	0.552	0.0191	0.039	0.0808	4.45	9.98	0.00355	1.72	LV	CELLTYPE	control_PVneg	8	18	FB
SLAIN2	0.552	0.0036	0.179	0.342	6.44	17.1	0.000256	2.44	LV	CELLTYPE	control_PVneg	8	18	FB
TRAF5	0.552	0.033	0.0555	0.098	4.73	8.06	0.00796	1.48	LV	CELLTYPE	control_PVneg	8	18	FB
CHD6	0.551	0.00833	0.3	0.632	7.27	13.3	0.000963	2.08	LV	CELLTYPE	control_PVneg	8	18	FB
AC007681.1	0.55	0.0294	0.0279	0.0511	3.88	8.46	0.00671	1.53	LV	CELLTYPE	control_PVneg	8	18	FB
AC090825.1	0.55	0.0112	0.142	0.283	6.24	12.1	0.00151	1.95	LV	CELLTYPE	control_PVneg	8	18	FB
AFDN	0.55	0.00687	0.336	0.662	7.4	14.1	0.000726	2.16	LV	CELLTYPE	control_PVneg	8	18	FB
ANKRD11	0.55	0.0114	0.521	1.04	8.01	12.1	0.00156	1.94	LV	CELLTYPE	control_PVneg	8	18	FB
ARNT2	0.55	0.0483	0.0229	0.0434	3.59	6.86	0.0136	1.32	LV	CELLTYPE	control_PVneg	8	18	FB
HTT	0.55	0.0123	0.202	0.415	6.67	11.7	0.00178	1.91	LV	CELLTYPE	control_PVneg	8	18	FB
AL121761.1	0.549	0.0187	0.154	0.3	6.31	10.1	0.0034	1.73	LV	CELLTYPE	control_PVneg	8	18	FB
HERC1	0.549	0.00365	0.495	1.01	7.99	17	0.000261	2.44	LV	CELLTYPE	control_PVneg	8	18	FB
HEATR5A	0.548	0.00822	0.11	0.243	5.89	13.4	0.000941	2.09	LV	CELLTYPE	control_PVneg	8	18	FB
NBPF11	0.548	0.00229	0.101	0.205	5.74	19.3	0.000126	2.64	LV	CELLTYPE	control_PVneg	8	18	FB
NTN4	0.548	0.0323	0.337	0.641	7.4	8.14	0.0077	1.49	LV	CELLTYPE	control_PVneg	8	18	FB
VWA8	0.548	0.00123	0.246	0.517	7.02	22.6	4.48e-05	2.91	LV	CELLTYPE	control_PVneg	8	18	FB
AP001347.1	0.547	0.0317	0.108	0.209	5.76	8.21	0.00748	1.5	LV	CELLTYPE	control_PVneg	8	18	FB
HLTF	0.547	0.012	0.0962	0.183	5.6	11.8	0.0017	1.92	LV	CELLTYPE	control_PVneg	8	18	FB
LGR4	0.547	0.0483	0.691	1.47	8.53	6.86	0.0136	1.32	LV	CELLTYPE	control_PVneg	8	18	FB
MAP4	0.547	0.0062	1.01	1.89	8.93	14.6	0.000618	2.21	LV	CELLTYPE	control_PVneg	8	18	FB
RALGPS1	0.547	0.0258	0.0588	0.119	4.94	8.91	0.00553	1.59	LV	CELLTYPE	control_PVneg	8	18	FB
TAPT1-AS1	0.547	0.0234	0.156	0.291	6.27	9.26	0.00479	1.63	LV	CELLTYPE	control_PVneg	8	18	FB
CUBN	0.546	0.0153	0.0535	0.11	4.83	10.8	0.00251	1.81	LV	CELLTYPE	control_PVneg	8	18	FB
FAIM	0.546	0.0351	0.0338	0.0668	4.12	7.88	0.00864	1.46	LV	CELLTYPE	control_PVneg	8	18	FB
GOLM1	0.546	0.0106	0.064	0.119	5.01	12.4	0.0014	1.97	LV	CELLTYPE	control_PVneg	8	18	FB
AC107884.1	0.545	0.0291	0.0225	0.0424	3.6	8.49	0.00662	1.54	LV	CELLTYPE	control_PVneg	8	18	FB
PHIP	0.545	0.00153	0.379	0.842	7.7	21.3	6.57e-05	2.82	LV	CELLTYPE	control_PVneg	8	18	FB
DLGAP1-AS1	0.544	0.0209	0.0453	0.0718	4.45	9.64	0.00409	1.68	LV	CELLTYPE	control_PVneg	8	18	FB
HDAC4	0.544	0.0135	0.25	0.515	6.97	11.4	0.00205	1.87	LV	CELLTYPE	control_PVneg	8	18	FB
NBPF15	0.544	0.00699	0.11	0.215	5.77	14	0.000744	2.16	LV	CELLTYPE	control_PVneg	8	18	FB
ZNF462	0.544	0.00551	0.12	0.241	5.99	15.1	0.000514	2.26	LV	CELLTYPE	control_PVneg	8	18	FB
CREBRF	0.543	0.0121	0.186	0.397	6.64	11.8	0.00174	1.92	LV	CELLTYPE	control_PVneg	8	18	FB
MTMR1	0.543	0.00556	0.0876	0.182	5.51	15	0.000523	2.25	LV	CELLTYPE	control_PVneg	8	18	FB
RNGTT	0.543	0.0198	0.219	0.391	6.68	9.85	0.00375	1.7	LV	CELLTYPE	control_PVneg	8	18	FB
TIAM2	0.543	0.0016	0.238	0.452	6.89	21.1	7.18e-05	2.8	LV	CELLTYPE	control_PVneg	8	18	FB
AC087500.1	0.542	0.00518	0.0849	0.169	5.47	15.4	0.000462	2.29	LV	CELLTYPE	control_PVneg	8	18	FB
JARID2	0.542	0.0161	0.216	0.427	6.75	10.7	0.0027	1.79	LV	CELLTYPE	control_PVneg	8	18	FB
ZNF25	0.542	0.019	0.0629	0.127	4.99	10	0.00352	1.72	LV	CELLTYPE	control_PVneg	8	18	FB
ADGRL2	0.541	0.0216	0.2	0.458	6.72	9.51	0.00431	1.66	LV	CELLTYPE	control_PVneg	8	18	FB
CFAP44	0.541	0.0166	0.106	0.204	5.71	10.5	0.00283	1.78	LV	CELLTYPE	control_PVneg	8	18	FB
CREBBP	0.541	0.00279	0.447	0.937	7.86	18.3	0.000172	2.55	LV	CELLTYPE	control_PVneg	8	18	FB
FAM182B	0.541	0.00893	0.121	0.219	5.9	13.1	0.00107	2.05	LV	CELLTYPE	control_PVneg	8	18	FB
FSD1L	0.541	0.00538	0.126	0.24	5.97	15.2	0.000498	2.27	LV	CELLTYPE	control_PVneg	8	18	FB
AC074386.1	0.54	0.0323	0.058	0.104	4.83	8.14	0.00769	1.49	LV	CELLTYPE	control_PVneg	8	18	FB
CDKL5	0.539	0.00424	0.0928	0.186	5.59	16.3	0.000332	2.37	LV	CELLTYPE	control_PVneg	8	18	FB
LRRC6	0.539	0.0187	0.0338	0.0679	4.14	10.1	0.00341	1.73	LV	CELLTYPE	control_PVneg	8	18	FB
PACS2	0.539	0.00293	0.0841	0.177	5.49	18	0.000188	2.53	LV	CELLTYPE	control_PVneg	8	18	FB
ZNF418	0.539	0.0254	0.0195	0.0413	3.47	8.97	0.0054	1.6	LV	CELLTYPE	control_PVneg	8	18	FB
AC093157.1	0.538	0.0383	0.049	0.0878	4.6	7.59	0.00981	1.42	LV	CELLTYPE	control_PVneg	8	18	FB
COG7	0.538	0.00291	0.118	0.222	5.86	18.1	0.000186	2.54	LV	CELLTYPE	control_PVneg	8	18	FB
CTBP2	0.538	0.0367	0.336	0.632	7.32	7.74	0.00919	1.44	LV	CELLTYPE	control_PVneg	8	18	FB
GRK4	0.538	0.00867	0.0599	0.125	4.98	13.2	0.00103	2.06	LV	CELLTYPE	control_PVneg	8	18	FB
METTL6	0.538	0.0195	0.0588	0.105	4.83	9.91	0.00366	1.71	LV	CELLTYPE	control_PVneg	8	18	FB
MYO5A	0.537	0.00473	0.132	0.261	6.1	15.9	0.00039	2.33	LV	CELLTYPE	control_PVneg	8	18	FB
POGZ	0.537	0.000895	0.387	0.813	7.67	24.4	2.68e-05	3.05	LV	CELLTYPE	control_PVneg	8	18	FB
ZNF519	0.537	0.00477	0.0848	0.171	5.47	15.8	0.000397	2.32	LV	CELLTYPE	control_PVneg	8	18	FB
CEP83	0.536	0.00532	0.149	0.28	6.19	15.2	0.000488	2.27	LV	CELLTYPE	control_PVneg	8	18	FB
KCNMB4	0.536	0.0458	0.0913	0.177	5.53	7.02	0.0127	1.34	LV	CELLTYPE	control_PVneg	8	18	FB
MIATNB	0.536	0.00357	0.0664	0.133	5.13	17.1	0.000253	2.45	LV	CELLTYPE	control_PVneg	8	18	FB
ZNF521	0.536	0.0122	0.534	1.03	8.07	11.7	0.00177	1.91	LV	CELLTYPE	control_PVneg	8	18	FB
ELF1	0.535	0.0364	0.725	1.48	8.52	7.76	0.00908	1.44	LV	CELLTYPE	control_PVneg	8	18	FB
RBMS1	0.535	0.0216	1.88	3.67	9.85	9.53	0.00428	1.67	LV	CELLTYPE	control_PVneg	8	18	FB
SHE	0.535	0.0296	0.0148	0.0268	3.01	8.43	0.00679	1.53	LV	CELLTYPE	control_PVneg	8	18	FB
BABAM2	0.534	0.00123	0.361	0.751	7.58	22.7	4.41e-05	2.91	LV	CELLTYPE	control_PVneg	8	18	FB
GANC	0.534	0.00451	0.0971	0.195	5.67	16.1	0.000367	2.35	LV	CELLTYPE	control_PVneg	8	18	FB
GEMIN8	0.534	0.0113	0.0465	0.0875	4.6	12.1	0.00154	1.95	LV	CELLTYPE	control_PVneg	8	18	FB
MCUB	0.534	0.0312	0.222	0.4	6.74	8.26	0.00731	1.51	LV	CELLTYPE	control_PVneg	8	18	FB
SPTBN1	0.534	0.00477	1.51	3.04	9.6	15.8	0.000397	2.32	LV	CELLTYPE	control_PVneg	8	18	FB
ZNF717	0.534	0.00383	0.0709	0.149	5.27	16.8	0.000282	2.42	LV	CELLTYPE	control_PVneg	8	18	FB
AHDC1	0.533	0.0133	0.14	0.312	6.24	11.4	0.00201	1.88	LV	CELLTYPE	control_PVneg	8	18	FB
FGFR1OP	0.533	0.0131	0.0738	0.137	5.16	11.5	0.00197	1.88	LV	CELLTYPE	control_PVneg	8	18	FB
GSAP	0.533	0.00709	0.0405	0.0838	4.45	14	0.000762	2.15	LV	CELLTYPE	control_PVneg	8	18	FB
WASF2	0.533	0.00123	0.383	0.789	7.64	22.6	4.43e-05	2.91	LV	CELLTYPE	control_PVneg	8	18	FB
AL035530.2	0.532	0.00771	0.064	0.127	5.12	13.7	0.000861	2.11	LV	CELLTYPE	control_PVneg	8	18	FB
CEP89	0.532	0.00601	0.104	0.208	5.74	14.7	0.000587	2.22	LV	CELLTYPE	control_PVneg	8	18	FB
PDS5A	0.532	0.0061	0.48	0.959	7.91	14.7	0.0006	2.21	LV	CELLTYPE	control_PVneg	8	18	FB
SMURF1	0.532	0.00684	0.441	0.829	7.74	14.1	0.00072	2.16	LV	CELLTYPE	control_PVneg	8	18	FB
WDFY3	0.532	0.00673	0.566	1.12	8.14	14.2	0.0007	2.17	LV	CELLTYPE	control_PVneg	8	18	FB
AC005225.3	0.531	0.0498	0.00869	0.0195	2.43	6.75	0.0143	1.3	LV	CELLTYPE	control_PVneg	8	18	FB
APPBP2	0.531	0.00874	0.253	0.518	6.99	13.1	0.00104	2.06	LV	CELLTYPE	control_PVneg	8	18	FB
FTO	0.531	0.00105	0.615	1.31	8.36	23.4	3.54e-05	2.98	LV	CELLTYPE	control_PVneg	8	18	FB
NPIPA1	0.531	0.0163	0.0724	0.161	5.32	10.6	0.00276	1.79	LV	CELLTYPE	control_PVneg	8	18	FB
PHACTR2	0.531	0.00454	0.301	0.572	7.2	16	0.000369	2.34	LV	CELLTYPE	control_PVneg	8	18	FB
WDFY2	0.531	0.0194	0.27	0.611	7.22	9.93	0.00363	1.71	LV	CELLTYPE	control_PVneg	8	18	FB
PDCD4	0.53	0.0336	0.141	0.289	6.17	8.01	0.00816	1.47	LV	CELLTYPE	control_PVneg	8	18	FB
INTS7	0.529	0.029	0.0691	0.124	5.08	8.51	0.00657	1.54	LV	CELLTYPE	control_PVneg	8	18	FB
TCF7L2	0.529	0.0056	0.789	1.67	8.7	15	0.000528	2.25	LV	CELLTYPE	control_PVneg	8	18	FB
KIF16B	0.528	0.00402	0.134	0.264	6.07	16.6	0.000303	2.4	LV	CELLTYPE	control_PVneg	8	18	FB
LRP5	0.528	0.00701	0.069	0.144	5.24	14	0.000747	2.15	LV	CELLTYPE	control_PVneg	8	18	FB
MAP3K1	0.528	0.0282	0.0943	0.185	5.58	8.62	0.00626	1.55	LV	CELLTYPE	control_PVneg	8	18	FB
QSER1	0.528	0.00583	0.138	0.271	6.09	14.9	0.000557	2.23	LV	CELLTYPE	control_PVneg	8	18	FB
RMDN2	0.528	0.0168	0.113	0.214	5.79	10.5	0.0029	1.77	LV	CELLTYPE	control_PVneg	8	18	FB
ZSWIM5	0.528	0.00436	0.129	0.257	6.08	16.2	0.000345	2.36	LV	CELLTYPE	control_PVneg	8	18	FB
ACAD10	0.526	0.0184	0.0773	0.15	5.27	10.1	0.00332	1.74	LV	CELLTYPE	control_PVneg	8	18	FB
DAZAP1	0.526	0.0166	0.0823	0.176	5.41	10.5	0.00284	1.78	LV	CELLTYPE	control_PVneg	8	18	FB
SPAST	0.526	0.0104	0.106	0.209	5.73	12.4	0.00136	1.98	LV	CELLTYPE	control_PVneg	8	18	FB
ATXN7	0.525	0.0369	0.0373	0.0719	4.25	7.72	0.00926	1.43	LV	CELLTYPE	control_PVneg	8	18	FB
TXNRD3	0.525	0.0369	0.0432	0.0846	4.44	7.72	0.00927	1.43	LV	CELLTYPE	control_PVneg	8	18	FB
TFDP2	0.524	0.0199	0.249	0.521	7.07	9.82	0.0038	1.7	LV	CELLTYPE	control_PVneg	8	18	FB
CAPRIN2	0.523	0.0363	0.0846	0.156	5.35	7.77	0.00904	1.44	LV	CELLTYPE	control_PVneg	8	18	FB
KIDINS220	0.523	0.00352	0.265	0.559	7.12	17.2	0.000247	2.45	LV	CELLTYPE	control_PVneg	8	18	FB
MRPS31	0.523	0.00383	0.0958	0.19	5.61	16.8	0.000283	2.42	LV	CELLTYPE	control_PVneg	8	18	FB
SLC35G2	0.523	0.0173	0.0681	0.137	5.18	10.4	0.00306	1.76	LV	CELLTYPE	control_PVneg	8	18	FB
TUBGCP3	0.523	0.0138	0.126	0.232	5.93	11.3	0.00212	1.86	LV	CELLTYPE	control_PVneg	8	18	FB
FCHO2	0.522	0.00161	0.227	0.441	6.86	21	7.27e-05	2.79	LV	CELLTYPE	control_PVneg	8	18	FB
GNG12	0.522	0.00136	0.197	0.391	6.64	22	5.32e-05	2.87	LV	CELLTYPE	control_PVneg	8	18	FB
KATNAL1	0.522	0.00844	0.142	0.252	6.12	13.3	0.00099	2.07	LV	CELLTYPE	control_PVneg	8	18	FB
MAPK8	0.522	0.00172	0.308	0.612	7.3	20.7	8.02e-05	2.76	LV	CELLTYPE	control_PVneg	8	18	FB
MED12	0.522	0.039	0.0189	0.0368	3.33	7.53	0.0101	1.41	LV	CELLTYPE	control_PVneg	8	18	FB
PSD3	0.522	0.00721	0.823	1.67	8.71	13.9	0.000779	2.14	LV	CELLTYPE	control_PVneg	8	18	FB
WNK1	0.522	0.00401	0.34	0.677	7.42	16.6	0.000302	2.4	LV	CELLTYPE	control_PVneg	8	18	FB
ZNF573	0.522	0.0016	0.0595	0.118	4.97	21	7.2e-05	2.8	LV	CELLTYPE	control_PVneg	8	18	FB
AC078881.1	0.521	0.0151	0.041	0.0832	4.51	10.9	0.00245	1.82	LV	CELLTYPE	control_PVneg	8	18	FB
GKAP1	0.521	0.0261	0.0499	0.101	4.7	8.87	0.00563	1.58	LV	CELLTYPE	control_PVneg	8	18	FB
MTMR14	0.521	0.0139	0.0728	0.149	5.25	11.2	0.00216	1.86	LV	CELLTYPE	control_PVneg	8	18	FB
NEK7	0.521	0.00637	0.335	0.663	7.4	14.4	0.000645	2.2	LV	CELLTYPE	control_PVneg	8	18	FB
PRTFDC1	0.521	0.0287	0.0975	0.205	5.66	8.56	0.00644	1.54	LV	CELLTYPE	control_PVneg	8	18	FB
SLC39A11	0.521	0.00442	0.347	0.703	7.47	16.2	0.000353	2.35	LV	CELLTYPE	control_PVneg	8	18	FB
DHRSX	0.52	0.00217	0.302	0.615	7.31	19.5	0.000115	2.66	LV	CELLTYPE	control_PVneg	8	18	FB
EXOC2	0.52	0.00425	0.137	0.286	6.15	16.3	0.000333	2.37	LV	CELLTYPE	control_PVneg	8	18	FB
LYPLAL1	0.52	0.0228	0.167	0.367	6.54	9.34	0.00462	1.64	LV	CELLTYPE	control_PVneg	8	18	FB
YTHDC1	0.52	0.0165	0.165	0.328	6.34	10.6	0.00281	1.78	LV	CELLTYPE	control_PVneg	8	18	FB
ATG10	0.519	0.00545	0.22	0.419	6.77	15.1	0.000507	2.26	LV	CELLTYPE	control_PVneg	8	18	FB
KIFAP3	0.519	0.00424	0.215	0.45	6.79	16.3	0.000332	2.37	LV	CELLTYPE	control_PVneg	8	18	FB
SH3GLB2	0.519	0.044	0.0363	0.0754	4.31	7.13	0.012	1.36	LV	CELLTYPE	control_PVneg	8	18	FB
ADD1	0.518	0.00549	0.315	0.61	7.27	15.1	0.000513	2.26	LV	CELLTYPE	control_PVneg	8	18	FB
DMXL1	0.518	0.00951	0.273	0.543	7.09	12.8	0.00118	2.02	LV	CELLTYPE	control_PVneg	8	18	FB
SMARCC1	0.518	0.00365	0.238	0.448	6.86	17.1	0.00026	2.44	LV	CELLTYPE	control_PVneg	8	18	FB
CEP135	0.517	0.0247	0.0524	0.0934	4.66	9.06	0.0052	1.61	LV	CELLTYPE	control_PVneg	8	18	FB
CEP78	0.517	0.00938	0.0384	0.0724	4.32	12.9	0.00115	2.03	LV	CELLTYPE	control_PVneg	8	18	FB
STX7	0.517	0.00341	0.16	0.323	6.42	17.3	0.000236	2.47	LV	CELLTYPE	control_PVneg	8	18	FB
ATP11A	0.516	0.033	0.214	0.382	6.65	8.07	0.00794	1.48	LV	CELLTYPE	control_PVneg	8	18	FB
SAMD4B	0.516	0.0156	0.136	0.275	6.09	10.8	0.00257	1.81	LV	CELLTYPE	control_PVneg	8	18	FB
CLASP2	0.515	0.00447	0.464	0.951	7.93	16.1	0.00036	2.35	LV	CELLTYPE	control_PVneg	8	18	FB
MNAT1	0.515	0.00152	0.392	0.78	7.64	21.4	6.43e-05	2.82	LV	CELLTYPE	control_PVneg	8	18	FB
PKD1	0.515	0.00816	0.203	0.379	6.66	13.4	0.000933	2.09	LV	CELLTYPE	control_PVneg	8	18	FB
MAP4K3	0.514	0.0119	0.506	1.02	8.02	11.9	0.00168	1.93	LV	CELLTYPE	control_PVneg	8	18	FB
SUCO	0.514	0.00965	0.117	0.216	5.8	12.7	0.00121	2.02	LV	CELLTYPE	control_PVneg	8	18	FB
ARHGEF7	0.513	0.003	0.21	0.425	6.75	17.9	0.000197	2.52	LV	CELLTYPE	control_PVneg	8	18	FB
ITGB5	0.513	0.0189	0.252	0.464	6.95	10	0.00347	1.72	LV	CELLTYPE	control_PVneg	8	18	FB
METTL15	0.513	0.0039	0.304	0.587	7.25	16.7	0.000289	2.41	LV	CELLTYPE	control_PVneg	8	18	FB
TRPS1	0.513	0.0117	1.39	2.55	9.39	11.9	0.00164	1.93	LV	CELLTYPE	control_PVneg	8	18	FB
CRTC1	0.512	0.0208	0.109	0.228	5.84	9.67	0.00404	1.68	LV	CELLTYPE	control_PVneg	8	18	FB
FAF1	0.512	0.00177	0.642	1.27	8.33	20.6	8.29e-05	2.75	LV	CELLTYPE	control_PVneg	8	18	FB
GALNT11	0.512	0.00486	0.182	0.346	6.51	15.7	0.000412	2.31	LV	CELLTYPE	control_PVneg	8	18	FB
SLC35E3	0.512	0.0148	0.0895	0.178	5.58	11	0.00235	1.83	LV	CELLTYPE	control_PVneg	8	18	FB
TBC1D5	0.512	0.0025	0.929	1.77	8.86	18.9	0.000144	2.6	LV	CELLTYPE	control_PVneg	8	18	FB
ZNF316	0.512	0.0489	0.0261	0.0603	3.87	6.81	0.0139	1.31	LV	CELLTYPE	control_PVneg	8	18	FB
CELF2	0.511	0.0279	2.11	4.45	10.1	8.67	0.00615	1.56	LV	CELLTYPE	control_PVneg	8	18	FB
FER	0.511	0.00281	0.697	1.44	8.5	18.3	0.000175	2.55	LV	CELLTYPE	control_PVneg	8	18	FB
IFT46	0.511	0.0114	0.0347	0.0724	4.21	12.1	0.00156	1.94	LV	CELLTYPE	control_PVneg	8	18	FB
KDM6A	0.511	0.0256	0.335	0.714	7.46	8.93	0.00549	1.59	LV	CELLTYPE	control_PVneg	8	18	FB
NIN	0.511	0.00158	0.174	0.356	6.49	21.2	6.9e-05	2.8	LV	CELLTYPE	control_PVneg	8	18	FB
SLC26A11	0.511	0.0359	0.0355	0.0747	4.27	7.81	0.00892	1.44	LV	CELLTYPE	control_PVneg	8	18	FB
PARP6	0.51	0.00523	0.0948	0.189	5.63	15.3	0.000473	2.28	LV	CELLTYPE	control_PVneg	8	18	FB
TENT4A	0.51	0.0409	0.124	0.231	5.89	7.38	0.0108	1.39	LV	CELLTYPE	control_PVneg	8	18	FB
WARS2	0.51	0.0281	0.148	0.277	6.22	8.64	0.00623	1.55	LV	CELLTYPE	control_PVneg	8	18	FB
BBX	0.509	0.00473	0.396	0.805	7.66	15.9	0.00039	2.33	LV	CELLTYPE	control_PVneg	8	18	FB
CAAP1	0.509	0.00842	0.085	0.164	5.42	13.3	0.000986	2.07	LV	CELLTYPE	control_PVneg	8	18	FB
ETV1	0.509	0.045	0.115	0.243	5.97	7.07	0.0124	1.35	LV	CELLTYPE	control_PVneg	8	18	FB
EZH1	0.509	0.0237	0.169	0.33	6.44	9.22	0.00486	1.63	LV	CELLTYPE	control_PVneg	8	18	FB
C20orf194	0.508	0.00683	0.408	0.781	7.67	14.2	0.000716	2.17	LV	CELLTYPE	control_PVneg	8	18	FB
MAP2K5	0.508	0.00581	0.291	0.579	7.24	14.9	0.000554	2.24	LV	CELLTYPE	control_PVneg	8	18	FB
SRD5A3	0.508	0.0489	0.0245	0.0449	3.73	6.81	0.0139	1.31	LV	CELLTYPE	control_PVneg	8	18	FB
MECOM	0.507	0.0292	1.62	2.86	9.65	8.48	0.00665	1.53	LV	CELLTYPE	control_PVneg	8	18	FB
SFXN5	0.507	0.0376	0.0656	0.124	5.01	7.64	0.00959	1.42	LV	CELLTYPE	control_PVneg	8	18	FB
ZNF500	0.507	0.0278	0.0389	0.0784	4.31	8.67	0.00612	1.56	LV	CELLTYPE	control_PVneg	8	18	FB
ATG2B	0.506	0.0172	0.144	0.285	6.18	10.4	0.00301	1.76	LV	CELLTYPE	control_PVneg	8	18	FB
CASC4	0.506	0.00234	0.317	0.625	7.32	19.2	0.00013	2.63	LV	CELLTYPE	control_PVneg	8	18	FB
DCBLD2	0.506	0.0103	0.3	0.613	7.25	12.5	0.00133	1.99	LV	CELLTYPE	control_PVneg	8	18	FB
KLHL22	0.506	0.0256	0.119	0.229	5.88	8.95	0.00545	1.59	LV	CELLTYPE	control_PVneg	8	18	FB
PDE5A	0.506	0.0211	0.493	1.03	8.04	9.62	0.00413	1.68	LV	CELLTYPE	control_PVneg	8	18	FB
ZNF44	0.506	0.00803	0.139	0.262	6.1	13.5	0.000911	2.1	LV	CELLTYPE	control_PVneg	8	18	FB
EPG5	0.505	0.0155	0.104	0.197	5.67	10.8	0.00255	1.81	LV	CELLTYPE	control_PVneg	8	18	FB
FAM234A	0.505	0.042	0.035	0.0678	4.14	7.28	0.0113	1.38	LV	CELLTYPE	control_PVneg	8	18	FB
KDM1A	0.505	0.0388	0.12	0.209	5.81	7.54	0.01	1.41	LV	CELLTYPE	control_PVneg	8	18	FB
SPOPL	0.505	0.00407	0.123	0.231	5.96	16.5	0.000311	2.39	LV	CELLTYPE	control_PVneg	8	18	FB
ZNF782	0.505	0.00721	0.0794	0.16	5.37	13.9	0.000779	2.14	LV	CELLTYPE	control_PVneg	8	18	FB
AGPAT4	0.504	0.0101	0.0839	0.158	5.43	12.5	0.0013	2	LV	CELLTYPE	control_PVneg	8	18	FB
MAST4	0.503	0.0199	0.442	0.867	7.8	9.82	0.0038	1.7	LV	CELLTYPE	control_PVneg	8	18	FB
SLK	0.503	0.00533	0.14	0.26	6.09	15.2	0.000491	2.27	LV	CELLTYPE	control_PVneg	8	18	FB
ZNF587	0.503	0.00867	0.0441	0.0869	4.49	13.2	0.00102	2.06	LV	CELLTYPE	control_PVneg	8	18	FB
EXOC6B	0.502	0.00121	0.582	1.17	8.22	22.7	4.31e-05	2.92	LV	CELLTYPE	control_PVneg	8	18	FB
RBM33	0.502	0.0129	0.308	0.597	7.24	11.6	0.0019	1.89	LV	CELLTYPE	control_PVneg	8	18	FB
TPK1	0.502	0.00484	0.137	0.292	6.24	15.7	0.000408	2.32	LV	CELLTYPE	control_PVneg	8	18	FB
AC016831.7	0.501	0.029	1.74	3.58	9.86	8.52	0.00654	1.54	LV	CELLTYPE	control_PVneg	8	18	FB
AKT2	0.501	0.00489	0.0952	0.194	5.61	15.7	0.000417	2.31	LV	CELLTYPE	control_PVneg	8	18	FB
ANKRD16	0.501	0.0484	0.0692	0.127	5.07	6.85	0.0137	1.32	LV	CELLTYPE	control_PVneg	8	18	FB
ATG4C	0.501	0.00276	0.0756	0.148	5.29	18.4	0.000169	2.56	LV	CELLTYPE	control_PVneg	8	18	FB
CDYL	0.501	0.0148	0.218	0.39	6.69	11	0.00236	1.83	LV	CELLTYPE	control_PVneg	8	18	FB
DROSHA	0.501	0.0116	0.0988	0.19	5.64	12	0.00162	1.94	LV	CELLTYPE	control_PVneg	8	18	FB
LCA5	0.501	0.0251	0.0412	0.0776	4.42	9.01	0.00532	1.6	LV	CELLTYPE	control_PVneg	8	18	FB
MAPK1	0.501	0.0101	0.234	0.463	6.87	12.6	0.00129	2	LV	CELLTYPE	control_PVneg	8	18	FB
MED27	0.501	0.00227	0.184	0.366	6.57	19.3	0.000123	2.64	LV	CELLTYPE	control_PVneg	8	18	FB
SLC25A40	0.501	0.0464	0.0367	0.0694	4.19	6.98	0.0129	1.33	LV	CELLTYPE	control_PVneg	8	18	FB
TBC1D9B	0.501	0.0116	0.0775	0.156	5.31	12	0.00162	1.94	LV	CELLTYPE	control_PVneg	8	18	FB
EPS15	0.5	0.00485	0.586	1.21	8.25	15.7	0.00041	2.31	LV	CELLTYPE	control_PVneg	8	18	FB
INTS4	0.5	0.0118	0.128	0.227	5.95	11.9	0.00167	1.93	LV	CELLTYPE	control_PVneg	8	18	FB
KLHDC10	0.5	0.0132	0.231	0.404	6.77	11.5	0.00198	1.88	LV	CELLTYPE	control_PVneg	8	18	FB

## Sheet: RBM20_control
Gene	logFC	FDR	mean_exp_control	mean_exp_genotype	logCPM	F	PValue	FDR_plot	Region	annotation_level	comparison	Observations_genotype	Observations_reference	cell_state
FOSB	3.14	0.00216	0.00396	0.0816	3.21	22.1	5.28e-05	2.67	LV	CELLTYPE	control_RBM20	8	18	FB
AC018742.1	3.13	5.79e-05	0.0247	0.241	5.04	43.1	2.67e-07	4.24	LV	CELLTYPE	control_RBM20	8	18	FB
HBB	2.87	0.000549	0.00508	0.0602	3.19	29.6	6.44e-06	3.26	LV	CELLTYPE	control_RBM20	8	18	FB
AC100793.4	2.81	4.74e-05	0.00176	0.0178	1.71	44.5	2.01e-07	4.32	LV	CELLTYPE	control_RBM20	8	18	FB
PI16	2.71	8.2e-07	0.119	0.987	7.14	80.2	4.8e-10	6.09	LV	CELLTYPE	control_RBM20	8	18	FB
HBA2	2.63	0.00165	0.00169	0.0195	1.73	23.5	3.45e-05	2.78	LV	CELLTYPE	control_RBM20	8	18	FB
AC099329.1	2.48	2.92e-05	0.00599	0.0497	2.92	48	9.88e-08	4.53	LV	CELLTYPE	control_RBM20	8	18	FB
DCDC2C	2.45	0.000473	0.00289	0.0252	2.07	30.4	5.19e-06	3.33	LV	CELLTYPE	control_RBM20	8	18	FB
KALRN	2.31	8.2e-07	0.124	0.749	6.88	80.3	4.73e-10	6.09	LV	CELLTYPE	control_RBM20	8	18	FB
KIAA1211	2.3	4.44e-08	0.0243	0.168	4.71	116	6.51e-12	7.35	LV	CELLTYPE	control_RBM20	8	18	FB
CYP8B1	2.26	0.000155	0.00269	0.0169	1.66	36.6	1.12e-06	3.81	LV	CELLTYPE	control_RBM20	8	18	FB
MAP2	2.22	1.82e-06	0.0318	0.192	4.95	70.7	1.93e-09	5.74	LV	CELLTYPE	control_RBM20	8	18	FB
PENK	2.15	0.00272	0.00214	0.0146	1.58	20.8	7.85e-05	2.57	LV	CELLTYPE	control_RBM20	8	18	FB
SESN3	2.15	6.73e-07	0.0624	0.337	5.77	83.7	2.96e-10	6.17	LV	CELLTYPE	control_RBM20	8	18	FB
SLC10A6	2.13	0.000127	0.0037	0.0243	2.13	37.6	8.92e-07	3.9	LV	CELLTYPE	control_RBM20	8	18	FB
XG	2.13	0.000505	0.0141	0.0892	3.91	30	5.7e-06	3.3	LV	CELLTYPE	control_RBM20	8	18	FB
AC007920.2	2.11	0.0011	0.0028	0.0161	1.75	25.8	1.76e-05	2.96	LV	CELLTYPE	control_RBM20	8	18	FB
AC092674.1	2.11	0.00153	0.00568	0.0305	2.5	24	2.97e-05	2.82	LV	CELLTYPE	control_RBM20	8	18	FB
RGS7BP	2.1	0.00394	0.00493	0.0253	2.33	18.8	0.000144	2.4	LV	CELLTYPE	control_RBM20	8	18	FB
SEZ6L	2.06	2.03e-05	0.0182	0.106	4.21	52.1	4.45e-08	4.69	LV	CELLTYPE	control_RBM20	8	18	FB
AC022101.1	2.05	0.000484	0.0105	0.0511	3.22	30.2	5.39e-06	3.32	LV	CELLTYPE	control_RBM20	8	18	FB
AP000755.2	2.04	0.00139	0.00615	0.0315	2.59	24.5	2.55e-05	2.86	LV	CELLTYPE	control_RBM20	8	18	FB
SNCAIP	2.04	0.000112	0.0402	0.191	5.04	38.7	7.07e-07	3.95	LV	CELLTYPE	control_RBM20	8	18	FB
AC036214.1	2.03	1.53e-06	0.0204	0.103	4.17	73.3	1.29e-09	5.81	LV	CELLTYPE	control_RBM20	8	18	FB
COMP	2.03	0.00548	0.00447	0.0246	2.27	17.3	0.000239	2.26	LV	CELLTYPE	control_RBM20	8	18	FB
CYP19A1	2.01	0.00129	0.00443	0.0204	2.09	25	2.25e-05	2.89	LV	CELLTYPE	control_RBM20	8	18	FB
DOCK9-AS1	2.01	0.00153	0.00608	0.0264	2.42	24.1	2.93e-05	2.82	LV	CELLTYPE	control_RBM20	8	18	FB
AFF3	1.99	2.01e-05	0.594	2.8	8.88	52.3	4.26e-08	4.7	LV	CELLTYPE	control_RBM20	8	18	FB
AICDA	1.99	0.0024	0.00258	0.0148	1.63	21.5	6.27e-05	2.62	LV	CELLTYPE	control_RBM20	8	18	FB
RAMP2-AS1	1.94	5.75e-05	0.0202	0.0996	4.15	43.2	2.61e-07	4.24	LV	CELLTYPE	control_RBM20	8	18	FB
MUM1L1	1.93	0.0173	0.017	0.0815	3.87	12.3	0.00145	1.76	LV	CELLTYPE	control_RBM20	8	18	FB
ITGA1	1.92	2.3e-08	0.0997	0.5	6.42	129	1.68e-12	7.64	LV	CELLTYPE	control_RBM20	8	18	FB
PDZRN4	1.92	0.003	0.0599	0.295	5.67	20.2	9.4e-05	2.52	LV	CELLTYPE	control_RBM20	8	18	FB
RGCC	1.92	0.00119	0.019	0.107	4.23	25.4	2e-05	2.92	LV	CELLTYPE	control_RBM20	8	18	FB
GPT2	1.87	8.52e-05	0.00889	0.0441	3.01	40.8	4.43e-07	4.07	LV	CELLTYPE	control_RBM20	8	18	FB
LINC01239	1.85	0.00521	0.0197	0.09	4.11	17.6	0.00022	2.28	LV	CELLTYPE	control_RBM20	8	18	FB
KCNQ3	1.84	0.00185	0.00841	0.0401	3	22.8	4.21e-05	2.73	LV	CELLTYPE	control_RBM20	8	18	FB
AP000787.1	1.83	1.82e-06	0.0683	0.303	5.71	70.8	1.88e-09	5.74	LV	CELLTYPE	control_RBM20	8	18	FB
SGIP1	1.83	0.000103	0.359	1.53	8.06	39.2	6.23e-07	3.99	LV	CELLTYPE	control_RBM20	8	18	FB
HAPLN1	1.81	0.00269	0.0312	0.127	4.53	20.9	7.62e-05	2.57	LV	CELLTYPE	control_RBM20	8	18	FB
MTRNR2L8	1.81	0.011	0.005	0.0254	2.26	14.1	0.000735	1.96	LV	CELLTYPE	control_RBM20	8	18	FB
KIF5C	1.78	0.00193	0.022	0.0936	4.14	22.5	4.56e-05	2.71	LV	CELLTYPE	control_RBM20	8	18	FB
GDNF-AS1	1.77	0.00082	0.0119	0.0458	3.19	27.3	1.18e-05	3.09	LV	CELLTYPE	control_RBM20	8	18	FB
KLF2	1.74	0.00378	0.113	0.443	6.3	19	0.000136	2.42	LV	CELLTYPE	control_RBM20	8	18	FB
ZNF385D-AS1	1.73	0.0126	0.0124	0.0424	3.07	13.5	0.000913	1.9	LV	CELLTYPE	control_RBM20	8	18	FB
SLC44A5	1.71	0.000817	0.0184	0.0896	4.04	27.3	1.17e-05	3.09	LV	CELLTYPE	control_RBM20	8	18	FB
PLXDC2	1.68	3.1e-06	2.04	7.71	10.4	65.7	4.18e-09	5.51	LV	CELLTYPE	control_RBM20	8	18	FB
MEOX2	1.65	2.01e-05	0.0965	0.417	6.27	52.5	4.15e-08	4.7	LV	CELLTYPE	control_RBM20	8	18	FB
ST8SIA4	1.65	1.82e-06	0.0221	0.0875	4.05	70.4	2e-09	5.74	LV	CELLTYPE	control_RBM20	8	18	FB
CXCL13	1.63	0.00519	0.00705	0.0318	2.72	17.6	0.000217	2.28	LV	CELLTYPE	control_RBM20	8	18	FB
NOX4	1.63	0.000113	0.861	3.14	9.15	38.4	7.54e-07	3.95	LV	CELLTYPE	control_RBM20	8	18	FB
SORT1	1.61	1.44e-07	0.0259	0.111	4.39	102	3.16e-11	6.84	LV	CELLTYPE	control_RBM20	8	18	FB
STARD4-AS1	1.61	0.014	0.0883	0.218	5.47	13.1	0.00105	1.85	LV	CELLTYPE	control_RBM20	8	18	FB
CLIC6	1.6	0.00274	0.00332	0.0135	1.7	20.7	7.94e-05	2.56	LV	CELLTYPE	control_RBM20	8	18	FB
AC025822.2	1.59	0.000612	0.00299	0.0132	1.57	29	7.53e-06	3.21	LV	CELLTYPE	control_RBM20	8	18	FB
CFH	1.59	3.94e-05	0.652	2.7	8.92	45.7	1.56e-07	4.4	LV	CELLTYPE	control_RBM20	8	18	FB
AC090531.1	1.58	0.00634	0.00597	0.0212	2.25	16.6	0.0003	2.2	LV	CELLTYPE	control_RBM20	8	18	FB
ZNF365	1.58	0.00411	0.0405	0.127	4.68	18.6	0.000154	2.39	LV	CELLTYPE	control_RBM20	8	18	FB
PCOLCE2	1.57	5.01e-06	0.559	2.1	8.58	62	7.71e-09	5.3	LV	CELLTYPE	control_RBM20	8	18	FB
LINC01568	1.56	0.0242	0.00874	0.034	2.89	10.9	0.00244	1.62	LV	CELLTYPE	control_RBM20	8	18	FB
LINC02542	1.54	8.52e-05	0.017	0.0578	3.55	40.9	4.28e-07	4.07	LV	CELLTYPE	control_RBM20	8	18	FB
NREP	1.54	0.0062	0.0834	0.218	5.48	16.8	0.000288	2.21	LV	CELLTYPE	control_RBM20	8	18	FB
TNFRSF25	1.54	0.00343	0.00349	0.0157	1.79	19.5	0.000116	2.46	LV	CELLTYPE	control_RBM20	8	18	FB
AC005550.2	1.53	0.00101	0.0304	0.122	4.55	26.3	1.53e-05	3	LV	CELLTYPE	control_RBM20	8	18	FB
AL139147.1	1.53	0.00371	0.0239	0.0773	3.96	19.1	0.000131	2.43	LV	CELLTYPE	control_RBM20	8	18	FB
PCSK6-AS1	1.53	0.0132	0.00814	0.0284	2.61	13.3	0.000973	1.88	LV	CELLTYPE	control_RBM20	8	18	FB
MRAP2	1.52	0.00482	0.00665	0.0262	2.38	17.9	0.000197	2.32	LV	CELLTYPE	control_RBM20	8	18	FB
PTPN13	1.52	3.1e-06	0.289	1.09	7.68	65.5	4.32e-09	5.51	LV	CELLTYPE	control_RBM20	8	18	FB
CRISPLD1	1.51	0.00335	0.0149	0.0534	3.46	19.7	0.000111	2.47	LV	CELLTYPE	control_RBM20	8	18	FB
GPBAR1	1.51	0.00749	0.00534	0.0167	2	15.9	0.000389	2.13	LV	CELLTYPE	control_RBM20	8	18	FB
AC009229.1	1.5	0.00448	0.00469	0.0132	1.76	18.3	0.000175	2.35	LV	CELLTYPE	control_RBM20	8	18	FB
ANXA3	1.5	0.00362	0.00847	0.0352	2.9	19.2	0.000127	2.44	LV	CELLTYPE	control_RBM20	8	18	FB
HEY1	1.5	0.00153	0.0372	0.132	4.69	24	2.98e-05	2.82	LV	CELLTYPE	control_RBM20	8	18	FB
PDGFA	1.5	0.00153	0.0181	0.0659	3.71	24	3e-05	2.82	LV	CELLTYPE	control_RBM20	8	18	FB
AC074011.1	1.49	0.025	0.00799	0.0276	2.54	10.8	0.0026	1.6	LV	CELLTYPE	control_RBM20	8	18	FB
AC108449.1	1.48	0.0013	0.0397	0.12	4.57	24.9	2.29e-05	2.89	LV	CELLTYPE	control_RBM20	8	18	FB
INMT-MINDY4	1.48	0.00349	0.00794	0.0284	2.64	19.4	0.00012	2.46	LV	CELLTYPE	control_RBM20	8	18	FB
PLB1	1.48	0.00342	0.0327	0.114	4.5	19.6	0.000115	2.47	LV	CELLTYPE	control_RBM20	8	18	FB
TPD52L1	1.48	0.013	0.0405	0.163	5.02	13.4	0.00095	1.89	LV	CELLTYPE	control_RBM20	8	18	FB
AC025180.1	1.47	0.000447	0.0139	0.0474	3.3	30.7	4.82e-06	3.35	LV	CELLTYPE	control_RBM20	8	18	FB
AL022322.1	1.46	0.00481	0.00394	0.0139	1.69	17.9	0.000196	2.32	LV	CELLTYPE	control_RBM20	8	18	FB
ANKRD29	1.45	0.00154	0.0104	0.0432	3.14	23.9	3.05e-05	2.81	LV	CELLTYPE	control_RBM20	8	18	FB
LINC01535	1.45	0.00244	0.0101	0.0341	2.86	21.4	6.5e-05	2.61	LV	CELLTYPE	control_RBM20	8	18	FB
WARS2-IT1	1.45	0.00266	0.0178	0.0611	3.65	20.9	7.49e-05	2.58	LV	CELLTYPE	control_RBM20	8	18	FB
AC025188.1	1.43	0.000212	0.0184	0.0637	3.66	34.7	1.77e-06	3.67	LV	CELLTYPE	control_RBM20	8	18	FB
AL359220.1	1.43	0.00117	0.0187	0.0595	3.65	25.5	1.93e-05	2.93	LV	CELLTYPE	control_RBM20	8	18	FB
GNAI1	1.43	0.000282	0.0282	0.0993	4.33	33.1	2.61e-06	3.55	LV	CELLTYPE	control_RBM20	8	18	FB
LINC00222	1.43	0.000935	0.0105	0.0377	3.01	26.6	1.41e-05	3.03	LV	CELLTYPE	control_RBM20	8	18	FB
SFRP4	1.43	2.19e-05	0.0286	0.0933	4.27	50.5	5.99e-08	4.66	LV	CELLTYPE	control_RBM20	8	18	FB
CTGF	1.42	0.0174	0.392	1.35	8.03	12.2	0.00146	1.76	LV	CELLTYPE	control_RBM20	8	18	FB
FGD4	1.42	0.000227	0.296	1.06	7.68	34.4	1.93e-06	3.64	LV	CELLTYPE	control_RBM20	8	18	FB
FGF14-AS1	1.41	0.0395	0.00545	0.0149	1.9	9.01	0.00532	1.4	LV	CELLTYPE	control_RBM20	8	18	FB
MISP3	1.41	0.00292	0.00458	0.0166	1.94	20.4	8.81e-05	2.53	LV	CELLTYPE	control_RBM20	8	18	FB
ARHGEF28	1.4	0.0211	0.0145	0.052	3.54	11.5	0.00197	1.68	LV	CELLTYPE	control_RBM20	8	18	FB
PLEKHH2	1.4	2.01e-07	0.353	1.28	7.96	94.5	7.35e-11	6.7	LV	CELLTYPE	control_RBM20	8	18	FB
PODNL1	1.4	0.00701	0.00529	0.0186	2.13	16.2	0.000349	2.15	LV	CELLTYPE	control_RBM20	8	18	FB
SAMD5	1.4	0.00296	0.0314	0.0979	4.3	20.3	9.06e-05	2.53	LV	CELLTYPE	control_RBM20	8	18	FB
AC016152.1	1.39	0.00377	0.00532	0.0177	2.05	19	0.000136	2.42	LV	CELLTYPE	control_RBM20	8	18	FB
AL590560.2	1.39	0.0214	0.00851	0.0256	2.57	11.4	0.00202	1.67	LV	CELLTYPE	control_RBM20	8	18	FB
ANO2	1.39	0.000189	0.0173	0.0621	3.7	35.4	1.5e-06	3.72	LV	CELLTYPE	control_RBM20	8	18	FB
C11orf80	1.39	2.04e-05	0.186	0.573	6.83	51.5	4.95e-08	4.69	LV	CELLTYPE	control_RBM20	8	18	FB
GLIS1	1.39	0.0032	0.0228	0.0775	3.98	19.9	0.000104	2.49	LV	CELLTYPE	control_RBM20	8	18	FB
LDLRAD4	1.39	2.04e-05	0.219	0.73	7.16	51.8	4.74e-08	4.69	LV	CELLTYPE	control_RBM20	8	18	FB
NKAIN3	1.39	0.000163	0.0164	0.0614	3.63	36.4	1.2e-06	3.79	LV	CELLTYPE	control_RBM20	8	18	FB
GPCPD1	1.37	5.28e-05	0.142	0.426	6.41	43.8	2.32e-07	4.28	LV	CELLTYPE	control_RBM20	8	18	FB
IL16	1.37	8.93e-05	0.153	0.533	6.72	40.3	4.91e-07	4.05	LV	CELLTYPE	control_RBM20	8	18	FB
STK17B	1.37	0.00149	0.143	0.453	6.49	24.2	2.8e-05	2.83	LV	CELLTYPE	control_RBM20	8	18	FB
ARHGEF26	1.36	2.92e-05	0.0904	0.298	5.9	47.8	1.03e-07	4.53	LV	CELLTYPE	control_RBM20	8	18	FB
KCNMA1	1.36	0.000102	0.0159	0.0568	3.57	39.3	6.13e-07	3.99	LV	CELLTYPE	control_RBM20	8	18	FB
RGS11	1.36	2.08e-06	0.0367	0.127	4.67	68.7	2.59e-09	5.68	LV	CELLTYPE	control_RBM20	8	18	FB
SULF1	1.35	4.36e-05	0.34	1.05	7.72	45	1.79e-07	4.36	LV	CELLTYPE	control_RBM20	8	18	FB
AL356277.3	1.34	0.00135	0.0312	0.106	4.49	24.7	2.4e-05	2.87	LV	CELLTYPE	control_RBM20	8	18	FB
SLC15A2	1.34	0.000708	0.0102	0.0335	2.9	28.1	9.55e-06	3.15	LV	CELLTYPE	control_RBM20	8	18	FB
AC007389.5	1.33	0.00529	0.00472	0.0146	1.91	17.5	0.000227	2.28	LV	CELLTYPE	control_RBM20	8	18	FB
FGF14	1.33	0.00373	0.538	1.69	8.42	19.1	0.000133	2.43	LV	CELLTYPE	control_RBM20	8	18	FB
PCSK6	1.33	0.000126	0.77	2.47	8.96	37.8	8.59e-07	3.9	LV	CELLTYPE	control_RBM20	8	18	FB
AC005165.1	1.32	0.00632	0.0919	0.319	6.01	16.6	0.000299	2.2	LV	CELLTYPE	control_RBM20	8	18	FB
LTC4S	1.32	0.0192	0.0142	0.0392	3.15	11.9	0.00169	1.72	LV	CELLTYPE	control_RBM20	8	18	FB
MELTF-AS1	1.32	0.00931	0.00776	0.0238	2.42	14.8	0.000563	2.03	LV	CELLTYPE	control_RBM20	8	18	FB
NRXN3	1.32	0.00101	0.0949	0.347	6.18	26.3	1.54e-05	3	LV	CELLTYPE	control_RBM20	8	18	FB
AC107029.1	1.31	0.00772	0.00468	0.0138	1.89	15.7	0.000409	2.11	LV	CELLTYPE	control_RBM20	8	18	FB
ITGB8	1.3	0.000339	0.088	0.263	5.77	32.1	3.33e-06	3.47	LV	CELLTYPE	control_RBM20	8	18	FB
AL445426.1	1.29	0.000659	0.192	0.616	6.98	28.6	8.39e-06	3.18	LV	CELLTYPE	control_RBM20	8	18	FB
FAT4	1.29	1.53e-06	0.187	0.581	6.87	73	1.35e-09	5.81	LV	CELLTYPE	control_RBM20	8	18	FB
HLA-DMA	1.29	0.0345	0.0158	0.0469	3.38	9.47	0.00438	1.46	LV	CELLTYPE	control_RBM20	8	18	FB
AC079380.1	1.28	0.000194	0.0334	0.1	4.4	35.2	1.57e-06	3.71	LV	CELLTYPE	control_RBM20	8	18	FB
ATP10D	1.28	3.27e-05	0.295	0.916	7.53	46.8	1.24e-07	4.48	LV	CELLTYPE	control_RBM20	8	18	FB
FOXP1-AS1	1.28	0.0225	0.0092	0.0256	2.54	11.2	0.00218	1.65	LV	CELLTYPE	control_RBM20	8	18	FB
ISPD-AS1	1.28	0.00136	0.0144	0.0433	3.24	24.7	2.46e-05	2.87	LV	CELLTYPE	control_RBM20	8	18	FB
SHISA6	1.28	0.0109	0.0497	0.171	5.14	14.1	0.000725	1.96	LV	CELLTYPE	control_RBM20	8	18	FB
AC107072.1	1.27	0.000445	0.0197	0.0578	3.65	30.7	4.76e-06	3.35	LV	CELLTYPE	control_RBM20	8	18	FB
FMOD	1.27	0.0178	0.0176	0.0588	3.75	12.1	0.00152	1.75	LV	CELLTYPE	control_RBM20	8	18	FB
RASL11B	1.27	0.0265	0.0146	0.035	3.07	10.5	0.00288	1.58	LV	CELLTYPE	control_RBM20	8	18	FB
DOCK9	1.26	1.93e-06	0.336	1.07	7.79	69.6	2.26e-09	5.71	LV	CELLTYPE	control_RBM20	8	18	FB
SHROOM3	1.26	0.000252	0.161	0.512	6.73	33.8	2.22e-06	3.6	LV	CELLTYPE	control_RBM20	8	18	FB
USP53	1.26	0.00272	0.794	2.52	9.02	20.8	7.77e-05	2.57	LV	CELLTYPE	control_RBM20	8	18	FB
AC009229.2	1.25	0.0032	0.0142	0.0402	3.17	19.9	0.000103	2.5	LV	CELLTYPE	control_RBM20	8	18	FB
CNKSR2	1.25	0.00432	0.0553	0.179	5.23	18.4	0.000165	2.36	LV	CELLTYPE	control_RBM20	8	18	FB
DYRK2	1.25	0.000113	0.0498	0.134	4.82	38.6	7.23e-07	3.95	LV	CELLTYPE	control_RBM20	8	18	FB
FOXP4-AS1	1.25	0.0203	0.00522	0.0144	1.84	11.6	0.00185	1.69	LV	CELLTYPE	control_RBM20	8	18	FB
SSX2IP	1.25	0.00296	0.0632	0.189	5.31	20.3	9.08e-05	2.53	LV	CELLTYPE	control_RBM20	8	18	FB
UACA	1.25	2.83e-05	0.334	1.02	7.73	48.5	8.9e-08	4.55	LV	CELLTYPE	control_RBM20	8	18	FB
AC138969.1	1.24	0.0101	0.00507	0.0158	1.93	14.4	0.000646	1.99	LV	CELLTYPE	control_RBM20	8	18	FB
ARL15	1.24	0.00094	1.28	3.94	9.7	26.6	1.42e-05	3.03	LV	CELLTYPE	control_RBM20	8	18	FB
LTBP2	1.24	0.00555	0.396	1.17	7.9	17.2	0.000245	2.26	LV	CELLTYPE	control_RBM20	8	18	FB
AP005131.5	1.23	0.0198	0.00489	0.0147	1.81	11.7	0.00177	1.7	LV	CELLTYPE	control_RBM20	8	18	FB
BMP5	1.23	0.0262	0.0766	0.251	5.69	10.6	0.00282	1.58	LV	CELLTYPE	control_RBM20	8	18	FB
SMAD9	1.23	0.00177	0.0242	0.0762	4.03	23.1	3.86e-05	2.75	LV	CELLTYPE	control_RBM20	8	18	FB
AC025211.1	1.22	0.00379	0.0244	0.067	3.84	19	0.000137	2.42	LV	CELLTYPE	control_RBM20	8	18	FB
AFF2	1.22	0.0109	0.0142	0.0429	3.31	14.2	0.000716	1.96	LV	CELLTYPE	control_RBM20	8	18	FB
C2orf73	1.22	0.00836	0.00496	0.0141	1.89	15.4	0.000466	2.08	LV	CELLTYPE	control_RBM20	8	18	FB
DACH1	1.22	0.00193	0.138	0.38	6.32	22.5	4.57e-05	2.71	LV	CELLTYPE	control_RBM20	8	18	FB
MFAP5	1.22	0.00892	0.486	1.47	8.24	15.1	0.000518	2.05	LV	CELLTYPE	control_RBM20	8	18	FB
TIPARP	1.22	0.00169	0.0638	0.186	5.31	23.3	3.65e-05	2.77	LV	CELLTYPE	control_RBM20	8	18	FB
ZMAT1	1.22	0.000165	0.0393	0.12	4.7	36.2	1.24e-06	3.78	LV	CELLTYPE	control_RBM20	8	18	FB
ZNF704	1.22	3.94e-05	0.454	1.28	8.05	45.7	1.56e-07	4.4	LV	CELLTYPE	control_RBM20	8	18	FB
NPDC1	1.21	0.0125	0.018	0.0429	3.3	13.5	0.000902	1.9	LV	CELLTYPE	control_RBM20	8	18	FB
PLXNA2	1.2	0.0027	0.165	0.461	6.61	20.8	7.68e-05	2.57	LV	CELLTYPE	control_RBM20	8	18	FB
GLIPR1L2	1.19	0.0286	0.00594	0.0197	2.31	10.2	0.00327	1.54	LV	CELLTYPE	control_RBM20	8	18	FB
KIF13B	1.19	3.27e-05	0.268	0.746	7.28	46.8	1.24e-07	4.48	LV	CELLTYPE	control_RBM20	8	18	FB
MAMDC2	1.19	0.0107	0.985	2.95	9.32	14.2	0.000702	1.97	LV	CELLTYPE	control_RBM20	8	18	FB
PAPLN	1.19	0.000534	0.0421	0.128	4.77	29.8	6.1e-06	3.27	LV	CELLTYPE	control_RBM20	8	18	FB
TSC22D3	1.19	0.0159	0.39	1.21	8.07	12.6	0.00127	1.8	LV	CELLTYPE	control_RBM20	8	18	FB
AC090115.1	1.18	2.34e-05	0.0295	0.0813	4.17	49.8	6.96e-08	4.63	LV	CELLTYPE	control_RBM20	8	18	FB
ARHGAP10	1.18	0.00169	1.07	3.23	9.41	23.3	3.66e-05	2.77	LV	CELLTYPE	control_RBM20	8	18	FB
ARRDC4	1.18	0.00127	0.015	0.0454	3.39	25	2.21e-05	2.9	LV	CELLTYPE	control_RBM20	8	18	FB
CP	1.18	7.39e-05	0.0492	0.158	5.05	41.7	3.63e-07	4.13	LV	CELLTYPE	control_RBM20	8	18	FB
ISPD	1.18	1.36e-05	0.142	0.411	6.44	55	2.6e-08	4.87	LV	CELLTYPE	control_RBM20	8	18	FB
LINC01250	1.18	0.0146	0.0101	0.0273	2.75	12.9	0.00114	1.84	LV	CELLTYPE	control_RBM20	8	18	FB
PRR16	1.18	0.000856	0.682	2.05	8.71	27	1.27e-05	3.07	LV	CELLTYPE	control_RBM20	8	18	FB
RHEBL1	1.18	0.0301	0.00434	0.0127	1.73	9.96	0.00359	1.52	LV	CELLTYPE	control_RBM20	8	18	FB
TMEM132C	1.18	0.023	0.268	0.812	7.45	11.1	0.00226	1.64	LV	CELLTYPE	control_RBM20	8	18	FB
AP005131.1	1.17	0.0117	0.00626	0.0163	2.04	13.8	0.000802	1.93	LV	CELLTYPE	control_RBM20	8	18	FB
CYP1B1-AS1	1.17	2.92e-05	0.278	0.764	7.36	47.9	1.01e-07	4.53	LV	CELLTYPE	control_RBM20	8	18	FB
DUOXA1	1.17	0.00821	0.00769	0.0242	2.45	15.4	0.000452	2.09	LV	CELLTYPE	control_RBM20	8	18	FB
GPM6B	1.17	0.0222	0.133	0.338	6.21	11.3	0.00213	1.65	LV	CELLTYPE	control_RBM20	8	18	FB
SLC46A3	1.17	0.00041	0.0918	0.254	5.79	31.1	4.32e-06	3.39	LV	CELLTYPE	control_RBM20	8	18	FB
TPD52	1.17	0.0116	0.0441	0.153	4.96	13.9	0.000788	1.94	LV	CELLTYPE	control_RBM20	8	18	FB
IRS2	1.16	0.000822	0.168	0.517	6.74	27.3	1.19e-05	3.09	LV	CELLTYPE	control_RBM20	8	18	FB
LINC01807	1.15	0.0362	0.0509	0.151	5.07	9.3	0.0047	1.44	LV	CELLTYPE	control_RBM20	8	18	FB
AC007388.1	1.14	2.01e-05	0.237	0.699	7.22	52.4	4.17e-08	4.7	LV	CELLTYPE	control_RBM20	8	18	FB
FRZB	1.14	0.0238	0.0206	0.0634	3.87	11	0.00237	1.62	LV	CELLTYPE	control_RBM20	8	18	FB
NDC80	1.14	0.00149	0.0146	0.041	3.26	24.2	2.82e-05	2.83	LV	CELLTYPE	control_RBM20	8	18	FB
AC093879.1	1.13	0.00193	0.0459	0.127	4.77	22.6	4.51e-05	2.71	LV	CELLTYPE	control_RBM20	8	18	FB
AL033504.1	1.13	0.0121	0.0243	0.0663	3.9	13.7	0.000845	1.92	LV	CELLTYPE	control_RBM20	8	18	FB
EDIL3	1.13	0.00102	0.22	0.601	7.03	26.2	1.57e-05	2.99	LV	CELLTYPE	control_RBM20	8	18	FB
GAMT	1.13	0.0228	0.00784	0.0232	2.53	11.1	0.00223	1.64	LV	CELLTYPE	control_RBM20	8	18	FB
MASP1	1.13	0.0164	0.0171	0.0508	3.58	12.5	0.00134	1.79	LV	CELLTYPE	control_RBM20	8	18	FB
AC008056.1	1.12	0.0425	0.0115	0.033	2.97	8.74	0.00596	1.37	LV	CELLTYPE	control_RBM20	8	18	FB
LINC00968	1.12	0.00895	0.0493	0.137	4.9	15	0.000521	2.05	LV	CELLTYPE	control_RBM20	8	18	FB
MYO1D	1.12	0.000127	0.404	1.13	7.89	37.6	8.93e-07	3.9	LV	CELLTYPE	control_RBM20	8	18	FB
PRKCH	1.12	0.000339	0.055	0.155	5.07	32.2	3.31e-06	3.47	LV	CELLTYPE	control_RBM20	8	18	FB
AC005520.2	1.11	0.0352	0.014	0.0374	3.11	9.4	0.00451	1.45	LV	CELLTYPE	control_RBM20	8	18	FB
AC008250.1	1.11	0.0296	0.04	0.103	4.49	10	0.00347	1.53	LV	CELLTYPE	control_RBM20	8	18	FB
CHAD	1.11	0.044	0.00597	0.0155	2.03	8.6	0.00633	1.36	LV	CELLTYPE	control_RBM20	8	18	FB
COLGALT2	1.11	0.00106	0.19	0.503	6.78	26	1.68e-05	2.97	LV	CELLTYPE	control_RBM20	8	18	FB
MTUS1	1.11	0.000175	0.82	2.33	8.95	35.9	1.35e-06	3.76	LV	CELLTYPE	control_RBM20	8	18	FB
AGMO	1.1	0.00301	0.0946	0.281	5.96	20.2	9.46e-05	2.52	LV	CELLTYPE	control_RBM20	8	18	FB
CSRNP3	1.1	0.000111	0.166	0.48	6.69	38.8	6.81e-07	3.96	LV	CELLTYPE	control_RBM20	8	18	FB
PRKAG3	1.1	0.00659	0.00577	0.0156	2.05	16.4	0.00032	2.18	LV	CELLTYPE	control_RBM20	8	18	FB
TCP11L2	1.1	0.000279	0.0583	0.17	5.21	33.2	2.56e-06	3.55	LV	CELLTYPE	control_RBM20	8	18	FB
AC027449.1	1.09	0.0302	0.00869	0.0239	2.55	9.95	0.0036	1.52	LV	CELLTYPE	control_RBM20	8	18	FB
BMP4	1.09	0.00243	0.0484	0.147	5.06	21.4	6.44e-05	2.61	LV	CELLTYPE	control_RBM20	8	18	FB
MYEF2	1.09	0.0354	0.00744	0.0204	2.38	9.37	0.00457	1.45	LV	CELLTYPE	control_RBM20	8	18	FB
PNPLA7	1.09	0.00128	0.0478	0.132	4.88	25	2.23e-05	2.89	LV	CELLTYPE	control_RBM20	8	18	FB
AC027117.2	1.08	0.000465	0.073	0.2	5.46	30.5	5.04e-06	3.33	LV	CELLTYPE	control_RBM20	8	18	FB
AL807752.6	1.08	0.0279	0.0056	0.0169	2.1	10.3	0.00314	1.55	LV	CELLTYPE	control_RBM20	8	18	FB
ANO1	1.08	0.0149	0.0399	0.119	4.71	12.8	0.00117	1.83	LV	CELLTYPE	control_RBM20	8	18	FB
COL8A1	1.08	0.000165	1.41	3.66	9.62	36.2	1.24e-06	3.78	LV	CELLTYPE	control_RBM20	8	18	FB
LIPH	1.08	0.00862	0.0501	0.159	5.11	15.2	0.000489	2.06	LV	CELLTYPE	control_RBM20	8	18	FB
PPP1CB	1.08	0.0124	0.215	0.563	6.94	13.6	0.000876	1.91	LV	CELLTYPE	control_RBM20	8	18	FB
WDFY3-AS1	1.08	0.0441	0.016	0.0335	3.1	8.59	0.00634	1.36	LV	CELLTYPE	control_RBM20	8	18	FB
ARHGAP33	1.07	0.00107	0.0151	0.0383	3.2	26	1.7e-05	2.97	LV	CELLTYPE	control_RBM20	8	18	FB
BMP6	1.07	0.0218	0.0577	0.16	5.11	11.3	0.00207	1.66	LV	CELLTYPE	control_RBM20	8	18	FB
COL21A1	1.07	0.0101	0.0583	0.163	5.21	14.4	0.000648	1.99	LV	CELLTYPE	control_RBM20	8	18	FB
IQGAP2	1.07	0.000376	0.106	0.296	5.99	31.5	3.91e-06	3.43	LV	CELLTYPE	control_RBM20	8	18	FB
N4BP2L1	1.07	0.00017	0.0944	0.284	5.94	36	1.29e-06	3.77	LV	CELLTYPE	control_RBM20	8	18	FB
NRG3	1.07	0.0246	0.0542	0.137	4.95	10.8	0.00252	1.61	LV	CELLTYPE	control_RBM20	8	18	FB
RADIL	1.07	0.000113	0.0818	0.218	5.57	38.4	7.45e-07	3.95	LV	CELLTYPE	control_RBM20	8	18	FB
AC023906.4	1.06	0.00423	0.0122	0.0308	2.92	18.5	0.000161	2.37	LV	CELLTYPE	control_RBM20	8	18	FB
ATP10A	1.06	0.014	0.163	0.387	6.46	13.1	0.00106	1.85	LV	CELLTYPE	control_RBM20	8	18	FB
FAM117B	1.06	0.00219	0.0583	0.163	5.19	21.9	5.48e-05	2.66	LV	CELLTYPE	control_RBM20	8	18	FB
IQSEC3	1.06	0.0164	0.00922	0.0253	2.63	12.5	0.00133	1.79	LV	CELLTYPE	control_RBM20	8	18	FB
PLCB4	1.06	0.00486	0.367	0.964	7.72	17.9	0.000199	2.31	LV	CELLTYPE	control_RBM20	8	18	FB
PLSCR4	1.06	2.04e-05	0.358	0.943	7.68	51.4	5.07e-08	4.69	LV	CELLTYPE	control_RBM20	8	18	FB
RHOBTB1	1.06	0.00033	0.107	0.264	5.89	32.3	3.19e-06	3.48	LV	CELLTYPE	control_RBM20	8	18	FB
TGFB2	1.06	0.00159	0.102	0.275	5.92	23.7	3.24e-05	2.8	LV	CELLTYPE	control_RBM20	8	18	FB
AFAP1L2	1.05	0.0324	0.0167	0.0426	3.35	9.7	0.00399	1.49	LV	CELLTYPE	control_RBM20	8	18	FB
CORIN	1.05	0.00524	0.0553	0.149	5.06	17.5	0.000223	2.28	LV	CELLTYPE	control_RBM20	8	18	FB
DTX4	1.05	0.014	0.0268	0.0697	3.97	13.1	0.00106	1.85	LV	CELLTYPE	control_RBM20	8	18	FB
FOXO3	1.05	0.000548	0.993	2.8	9.26	29.6	6.38e-06	3.26	LV	CELLTYPE	control_RBM20	8	18	FB
SOX8	1.05	0.0444	0.01	0.0281	2.7	8.56	0.00644	1.35	LV	CELLTYPE	control_RBM20	8	18	FB
TLR5	1.05	0.0261	0.0107	0.0292	2.83	10.6	0.00281	1.58	LV	CELLTYPE	control_RBM20	8	18	FB
AC025031.1	1.04	0.0152	0.00598	0.0145	2	12.8	0.0012	1.82	LV	CELLTYPE	control_RBM20	8	18	FB
AL158198.1	1.04	0.00185	0.0134	0.0371	3.17	22.8	4.21e-05	2.73	LV	CELLTYPE	control_RBM20	8	18	FB
AP003096.1	1.04	0.0201	0.029	0.0666	3.96	11.7	0.00182	1.7	LV	CELLTYPE	control_RBM20	8	18	FB
ATP9A	1.04	1.07e-06	0.117	0.319	6.14	77.5	7.02e-10	5.97	LV	CELLTYPE	control_RBM20	8	18	FB
BTBD8	1.04	4.94e-05	0.0891	0.239	5.73	44.2	2.13e-07	4.31	LV	CELLTYPE	control_RBM20	8	18	FB
C9orf84	1.04	0.000317	0.221	0.564	6.96	32.6	2.95e-06	3.5	LV	CELLTYPE	control_RBM20	8	18	FB
COL4A3	1.04	0.0032	0.857	2.19	8.92	19.9	0.000104	2.49	LV	CELLTYPE	control_RBM20	8	18	FB
CHST7	1.03	0.0107	0.0887	0.255	5.82	14.2	0.000697	1.97	LV	CELLTYPE	control_RBM20	8	18	FB
DAPK1	1.03	0.00732	0.0382	0.108	4.69	16	0.000373	2.14	LV	CELLTYPE	control_RBM20	8	18	FB
GLYATL2	1.03	0.00463	0.0423	0.103	4.58	18.1	0.000184	2.33	LV	CELLTYPE	control_RBM20	8	18	FB
ITGA2	1.03	0.0239	0.00707	0.0179	2.21	11	0.00239	1.62	LV	CELLTYPE	control_RBM20	8	18	FB
PIGZ	1.03	2.33e-05	0.0398	0.107	4.6	50	6.64e-08	4.63	LV	CELLTYPE	control_RBM20	8	18	FB
PTPDC1	1.03	0.00524	0.185	0.41	6.55	17.5	0.000222	2.28	LV	CELLTYPE	control_RBM20	8	18	FB
RANBP17	1.03	0.000714	0.138	0.366	6.36	28	9.83e-06	3.15	LV	CELLTYPE	control_RBM20	8	18	FB
RAPGEF5	1.03	0.00371	0.047	0.144	5.04	19.1	0.000132	2.43	LV	CELLTYPE	control_RBM20	8	18	FB
ZNF385D	1.03	0.00487	0.434	1.18	8	17.9	0.000199	2.31	LV	CELLTYPE	control_RBM20	8	18	FB
BCL7A	1.02	0.00169	0.029	0.0814	4.24	23.3	3.62e-05	2.77	LV	CELLTYPE	control_RBM20	8	18	FB
DDAH1	1.02	0.00737	0.188	0.409	6.57	16	0.000379	2.13	LV	CELLTYPE	control_RBM20	8	18	FB
DPYSL3	1.02	0.00171	0.251	0.659	7.18	23.3	3.7e-05	2.77	LV	CELLTYPE	control_RBM20	8	18	FB
LAMA3	1.02	0.0111	0.0296	0.0857	4.34	14	0.000749	1.95	LV	CELLTYPE	control_RBM20	8	18	FB
ADRA1B	1.01	0.0141	0.0908	0.241	5.79	13.1	0.00107	1.85	LV	CELLTYPE	control_RBM20	8	18	FB
AL590617.2	1.01	0.0289	0.0244	0.0612	3.83	10.1	0.00334	1.54	LV	CELLTYPE	control_RBM20	8	18	FB
KIAA1324L	1.01	0.0019	0.0802	0.222	5.59	22.7	4.41e-05	2.72	LV	CELLTYPE	control_RBM20	8	18	FB
PRIMA1	1.01	0.0299	0.00465	0.013	1.8	9.99	0.00354	1.52	LV	CELLTYPE	control_RBM20	8	18	FB
TDRD10	1.01	0.00243	0.0387	0.0958	4.46	21.4	6.44e-05	2.61	LV	CELLTYPE	control_RBM20	8	18	FB
UTRN	1.01	1.15e-06	0.653	1.7	8.54	76.2	8.4e-10	5.94	LV	CELLTYPE	control_RBM20	8	18	FB
KLF12	1	2.71e-05	0.521	1.38	8.27	48.8	8.34e-08	4.57	LV	CELLTYPE	control_RBM20	8	18	FB
POT1-AS1	1	0.0487	0.0297	0.0795	4.22	8.25	0.00735	1.31	LV	CELLTYPE	control_RBM20	8	18	FB
SEPT11	1	0.00164	0.383	0.943	7.73	23.5	3.41e-05	2.78	LV	CELLTYPE	control_RBM20	8	18	FB
SAP30	0.996	0.0181	0.0277	0.0586	3.86	12.1	0.00156	1.74	LV	CELLTYPE	control_RBM20	8	18	FB
FAM214A	0.993	0.000926	0.236	0.628	7.14	26.7	1.39e-05	3.03	LV	CELLTYPE	control_RBM20	8	18	FB
KITLG	0.989	0.0115	0.0236	0.0604	3.86	13.9	0.000781	1.94	LV	CELLTYPE	control_RBM20	8	18	FB
ABCA3	0.987	0.00103	0.0243	0.0659	3.92	26.1	1.62e-05	2.99	LV	CELLTYPE	control_RBM20	8	18	FB
AC026316.5	0.987	0.0145	0.0299	0.083	4.3	12.9	0.00112	1.84	LV	CELLTYPE	control_RBM20	8	18	FB
KIRREL3	0.987	0.00257	0.0769	0.211	5.57	21.2	6.93e-05	2.59	LV	CELLTYPE	control_RBM20	8	18	FB
LINC01748	0.986	0.0459	0.0184	0.0485	3.53	8.43	0.0068	1.34	LV	CELLTYPE	control_RBM20	8	18	FB
MXI1	0.986	0.000708	0.17	0.449	6.66	28	9.69e-06	3.15	LV	CELLTYPE	control_RBM20	8	18	FB
PTPRF	0.986	0.00672	0.00905	0.0257	2.66	16.3	0.000331	2.17	LV	CELLTYPE	control_RBM20	8	18	FB
NHS	0.984	0.000113	0.102	0.28	5.98	38.4	7.43e-07	3.95	LV	CELLTYPE	control_RBM20	8	18	FB
SETDB2	0.98	4.45e-05	0.0677	0.173	5.32	44.8	1.86e-07	4.35	LV	CELLTYPE	control_RBM20	8	18	FB
AP002347.1	0.979	0.0246	0.014	0.0324	3.03	10.8	0.00253	1.61	LV	CELLTYPE	control_RBM20	8	18	FB
ACSF2	0.978	0.00787	0.0232	0.0621	3.9	15.6	0.000425	2.1	LV	CELLTYPE	control_RBM20	8	18	FB
GAB1	0.978	2.19e-05	0.388	1	7.82	50.5	6.08e-08	4.66	LV	CELLTYPE	control_RBM20	8	18	FB
CUL4B	0.977	0.00259	0.11	0.275	5.94	21.1	7.05e-05	2.59	LV	CELLTYPE	control_RBM20	8	18	FB
POC1B-AS1	0.977	0.000188	0.049	0.129	4.87	35.5	1.47e-06	3.73	LV	CELLTYPE	control_RBM20	8	18	FB
SMAD7	0.977	0.00371	0.0247	0.0581	3.83	19.1	0.000132	2.43	LV	CELLTYPE	control_RBM20	8	18	FB
PTPN3	0.975	0.00194	0.0234	0.0629	3.86	22.5	4.6e-05	2.71	LV	CELLTYPE	control_RBM20	8	18	FB
TNS3	0.974	0.00784	0.176	0.442	6.64	15.6	0.000423	2.11	LV	CELLTYPE	control_RBM20	8	18	FB
AL136382.1	0.971	0.0274	0.01	0.0254	2.68	10.4	0.00304	1.56	LV	CELLTYPE	control_RBM20	8	18	FB
LOXL1-AS1	0.967	0.00501	0.0112	0.0283	2.82	17.7	0.000208	2.3	LV	CELLTYPE	control_RBM20	8	18	FB
CYS1	0.966	0.0246	0.0143	0.0356	3.14	10.8	0.00251	1.61	LV	CELLTYPE	control_RBM20	8	18	FB
FOXP1	0.966	0.000226	0.837	2.22	8.95	34.4	1.9e-06	3.65	LV	CELLTYPE	control_RBM20	8	18	FB
KCNAB1	0.966	0.00344	0.151	0.367	6.42	19.5	0.000116	2.46	LV	CELLTYPE	control_RBM20	8	18	FB
BACH2	0.965	0.00114	0.353	0.921	7.69	25.7	1.86e-05	2.94	LV	CELLTYPE	control_RBM20	8	18	FB
LINC02585	0.965	0.0425	0.0069	0.0174	2.22	8.74	0.00596	1.37	LV	CELLTYPE	control_RBM20	8	18	FB
RFTN2	0.965	0.0019	0.36	0.93	7.71	22.7	4.42e-05	2.72	LV	CELLTYPE	control_RBM20	8	18	FB
LZTS3	0.961	0.00223	0.0111	0.0276	2.8	21.9	5.61e-05	2.65	LV	CELLTYPE	control_RBM20	8	18	FB
GPR1	0.959	0.00749	0.0343	0.0991	4.46	15.9	0.000388	2.13	LV	CELLTYPE	control_RBM20	8	18	FB
FMNL2	0.958	0.000126	0.495	1.28	8.18	37.8	8.57e-07	3.9	LV	CELLTYPE	control_RBM20	8	18	FB
PIK3CA	0.957	9.08e-06	0.248	0.646	7.19	57.7	1.6e-08	5.04	LV	CELLTYPE	control_RBM20	8	18	FB
PRDM8	0.957	0.00204	0.0216	0.0491	3.62	22.3	4.94e-05	2.69	LV	CELLTYPE	control_RBM20	8	18	FB
AC055855.2	0.956	0.0269	0.00658	0.0152	2.1	10.5	0.00294	1.57	LV	CELLTYPE	control_RBM20	8	18	FB
LOXL1	0.955	0.0207	0.16	0.399	6.5	11.5	0.00191	1.68	LV	CELLTYPE	control_RBM20	8	18	FB
SORL1	0.955	0.013	0.011	0.0316	2.96	13.4	0.000944	1.89	LV	CELLTYPE	control_RBM20	8	18	FB
ADAM32	0.954	0.00577	0.031	0.0725	4.13	17.1	0.000257	2.24	LV	CELLTYPE	control_RBM20	8	18	FB
RNF217	0.954	2.19e-05	0.14	0.334	6.27	50.6	5.93e-08	4.66	LV	CELLTYPE	control_RBM20	8	18	FB
SLC9C1	0.953	0.00501	0.0174	0.0435	3.38	17.7	0.000207	2.3	LV	CELLTYPE	control_RBM20	8	18	FB
TEK	0.952	0.0119	0.0121	0.0314	2.99	13.7	0.00083	1.92	LV	CELLTYPE	control_RBM20	8	18	FB
SORBS1	0.951	0.00529	0.256	0.69	7.32	17.5	0.000227	2.28	LV	CELLTYPE	control_RBM20	8	18	FB
C18orf54	0.95	0.00588	0.0116	0.0281	2.83	17	0.000266	2.23	LV	CELLTYPE	control_RBM20	8	18	FB
PARP15	0.948	0.024	0.0138	0.0321	3.01	10.9	0.00242	1.62	LV	CELLTYPE	control_RBM20	8	18	FB
PLCE1	0.947	0.00058	0.187	0.449	6.7	29.3	6.92e-06	3.24	LV	CELLTYPE	control_RBM20	8	18	FB
SOCS2	0.943	0.00821	0.0383	0.0924	4.48	15.4	0.000453	2.09	LV	CELLTYPE	control_RBM20	8	18	FB
ZNF233	0.942	0.00462	0.0105	0.0285	2.83	18.1	0.000183	2.34	LV	CELLTYPE	control_RBM20	8	18	FB
AL357093.2	0.939	0.0318	0.0142	0.0343	3.08	9.77	0.00387	1.5	LV	CELLTYPE	control_RBM20	8	18	FB
BAIAP2L2	0.939	0.00632	0.0624	0.194	5.45	16.7	0.000298	2.2	LV	CELLTYPE	control_RBM20	8	18	FB
TRMT9B	0.938	0.00602	0.0461	0.13	4.85	16.9	0.000275	2.22	LV	CELLTYPE	control_RBM20	8	18	FB
AC233296.1	0.937	0.0307	0.0252	0.0653	3.98	9.89	0.00368	1.51	LV	CELLTYPE	control_RBM20	8	18	FB
CCNG2	0.937	0.0123	0.0668	0.18	5.45	13.6	0.000873	1.91	LV	CELLTYPE	control_RBM20	8	18	FB
MTURN	0.937	0.00279	0.0488	0.13	4.92	20.6	8.16e-05	2.55	LV	CELLTYPE	control_RBM20	8	18	FB
AKT3	0.936	0.000371	1.56	4.02	9.84	31.6	3.81e-06	3.43	LV	CELLTYPE	control_RBM20	8	18	FB
DYNC2LI1	0.936	6.59e-06	0.145	0.369	6.41	59.8	1.11e-08	5.18	LV	CELLTYPE	control_RBM20	8	18	FB
GNB5	0.936	9.43e-05	0.0731	0.187	5.44	39.8	5.44e-07	4.03	LV	CELLTYPE	control_RBM20	8	18	FB
SULT1C4	0.936	0.00103	0.0408	0.111	4.69	26.2	1.61e-05	2.99	LV	CELLTYPE	control_RBM20	8	18	FB
OSBPL6	0.933	0.00153	0.122	0.282	6.05	24	2.98e-05	2.82	LV	CELLTYPE	control_RBM20	8	18	FB
AC022075.1	0.932	0.0301	0.0195	0.0538	3.63	9.96	0.00358	1.52	LV	CELLTYPE	control_RBM20	8	18	FB
AC023024.1	0.932	0.00627	0.0342	0.0918	4.4	16.7	0.000294	2.2	LV	CELLTYPE	control_RBM20	8	18	FB
SH3RF3	0.93	0.00821	0.136	0.326	6.24	15.5	0.000451	2.09	LV	CELLTYPE	control_RBM20	8	18	FB
WNT9A	0.93	0.0125	0.0197	0.05	3.58	13.5	0.0009	1.9	LV	CELLTYPE	control_RBM20	8	18	FB
ENOX2	0.929	0.00116	0.317	0.848	7.62	25.5	1.91e-05	2.94	LV	CELLTYPE	control_RBM20	8	18	FB
FAM66C	0.929	0.00102	0.0304	0.0726	4.15	26.2	1.58e-05	2.99	LV	CELLTYPE	control_RBM20	8	18	FB
CCDC68	0.925	0.0398	0.0292	0.0731	4.11	8.98	0.00538	1.4	LV	CELLTYPE	control_RBM20	8	18	FB
GPR137B	0.922	8.52e-05	0.0672	0.172	5.32	40.8	4.42e-07	4.07	LV	CELLTYPE	control_RBM20	8	18	FB
FAM129A	0.92	0.00153	0.212	0.548	7	24	2.95e-05	2.82	LV	CELLTYPE	control_RBM20	8	18	FB
AC092802.2	0.918	0.00139	0.0241	0.0587	3.82	24.5	2.56e-05	2.86	LV	CELLTYPE	control_RBM20	8	18	FB
PREX2	0.918	0.0038	0.418	1.04	7.9	19	0.000138	2.42	LV	CELLTYPE	control_RBM20	8	18	FB
SVEP1	0.918	0.00357	0.792	2.1	8.88	19.3	0.000124	2.45	LV	CELLTYPE	control_RBM20	8	18	FB
SYNPO2	0.916	0.00136	1.12	2.84	9.35	24.7	2.43e-05	2.87	LV	CELLTYPE	control_RBM20	8	18	FB
AZIN2	0.915	0.0313	0.11	0.235	5.8	9.83	0.00378	1.5	LV	CELLTYPE	control_RBM20	8	18	FB
PRKX	0.915	9.43e-05	0.0921	0.229	5.74	39.8	5.44e-07	4.03	LV	CELLTYPE	control_RBM20	8	18	FB
ZNF844	0.914	0.0119	0.0228	0.0538	3.72	13.8	0.000827	1.92	LV	CELLTYPE	control_RBM20	8	18	FB
GDF6	0.912	0.0376	0.00601	0.0145	1.98	9.18	0.00495	1.42	LV	CELLTYPE	control_RBM20	8	18	FB
C9orf3	0.911	2.97e-05	0.676	1.66	8.57	47.6	1.06e-07	4.53	LV	CELLTYPE	control_RBM20	8	18	FB
PIWIL2	0.911	0.0169	0.0228	0.0563	3.74	12.3	0.00141	1.77	LV	CELLTYPE	control_RBM20	8	18	FB
DYNLRB2	0.91	0.0121	0.00915	0.0204	2.46	13.7	0.000853	1.92	LV	CELLTYPE	control_RBM20	8	18	FB
AL596218.1	0.909	0.00659	0.0219	0.0602	3.83	16.5	0.000319	2.18	LV	CELLTYPE	control_RBM20	8	18	FB
AP001528.2	0.908	0.00272	0.191	0.506	6.89	20.8	7.78e-05	2.57	LV	CELLTYPE	control_RBM20	8	18	FB
AL445250.1	0.907	0.0258	0.406	1.08	7.97	10.6	0.00276	1.59	LV	CELLTYPE	control_RBM20	8	18	FB
ZDHHC21	0.907	0.00265	0.159	0.349	6.39	21	7.34e-05	2.58	LV	CELLTYPE	control_RBM20	8	18	FB
FREM1	0.906	0.0287	0.397	0.956	7.8	10.2	0.0033	1.54	LV	CELLTYPE	control_RBM20	8	18	FB
KLF3	0.906	0.00219	0.223	0.49	6.84	21.9	5.48e-05	2.66	LV	CELLTYPE	control_RBM20	8	18	FB
SAMD9L	0.905	0.0141	0.0446	0.109	4.7	13.1	0.00106	1.85	LV	CELLTYPE	control_RBM20	8	18	FB
AC091948.1	0.904	9.43e-05	0.0553	0.137	5.03	39.9	5.32e-07	4.03	LV	CELLTYPE	control_RBM20	8	18	FB
ZNF382	0.904	0.0055	0.0121	0.0285	2.88	17.3	0.000241	2.26	LV	CELLTYPE	control_RBM20	8	18	FB
AC092164.1	0.903	0.0165	0.00996	0.0255	2.72	12.4	0.00135	1.78	LV	CELLTYPE	control_RBM20	8	18	FB
DOCK5	0.901	0.0294	0.529	1.27	8.24	10.1	0.00343	1.53	LV	CELLTYPE	control_RBM20	8	18	FB
ALDH5A1	0.9	0.00754	0.0152	0.0379	3.23	15.8	0.000395	2.12	LV	CELLTYPE	control_RBM20	8	18	FB
LINC02141	0.9	0.0269	0.0208	0.0492	3.57	10.4	0.00296	1.57	LV	CELLTYPE	control_RBM20	8	18	FB
CRELD1	0.898	0.00643	0.0307	0.0858	4.33	16.5	0.000309	2.19	LV	CELLTYPE	control_RBM20	8	18	FB
BEND7	0.896	0.00153	0.0774	0.184	5.42	24	3.01e-05	2.82	LV	CELLTYPE	control_RBM20	8	18	FB
FAM189A2	0.895	0.0489	0.00906	0.0244	2.57	8.23	0.0074	1.31	LV	CELLTYPE	control_RBM20	8	18	FB
PIWIL4	0.893	0.0027	0.0675	0.157	5.24	20.8	7.68e-05	2.57	LV	CELLTYPE	control_RBM20	8	18	FB
JPH1	0.892	0.0102	0.0221	0.0541	3.71	14.4	0.000657	1.99	LV	CELLTYPE	control_RBM20	8	18	FB
LINC02343	0.892	0.0336	0.00624	0.0162	2.15	9.58	0.00419	1.47	LV	CELLTYPE	control_RBM20	8	18	FB
FGL2	0.891	0.0457	0.0105	0.0268	2.78	8.44	0.00676	1.34	LV	CELLTYPE	control_RBM20	8	18	FB
YPEL1	0.891	0.00351	0.0264	0.0622	3.92	19.4	0.000122	2.45	LV	CELLTYPE	control_RBM20	8	18	FB
CSAD	0.889	0.000627	0.115	0.268	5.99	28.8	7.76e-06	3.2	LV	CELLTYPE	control_RBM20	8	18	FB
OSBPL10	0.889	0.0164	0.131	0.28	6.06	12.5	0.00133	1.79	LV	CELLTYPE	control_RBM20	8	18	FB
STK38	0.888	0.000165	0.215	0.525	6.94	36.2	1.24e-06	3.78	LV	CELLTYPE	control_RBM20	8	18	FB
EEF2K	0.887	0.00775	0.163	0.392	6.53	15.7	0.000412	2.11	LV	CELLTYPE	control_RBM20	8	18	FB
COL16A1	0.886	0.0125	0.0611	0.152	5.19	13.5	0.000895	1.9	LV	CELLTYPE	control_RBM20	8	18	FB
ZNF471	0.886	0.00296	0.0505	0.119	4.81	20.3	9.12e-05	2.53	LV	CELLTYPE	control_RBM20	8	18	FB
AC009163.7	0.885	0.0293	0.00618	0.0139	2.02	10.1	0.00341	1.53	LV	CELLTYPE	control_RBM20	8	18	FB
NCKIPSD	0.885	0.0187	0.0274	0.0682	4.06	12	0.00163	1.73	LV	CELLTYPE	control_RBM20	8	18	FB
KCNT2	0.884	0.00753	0.53	1.35	8.28	15.9	0.000392	2.12	LV	CELLTYPE	control_RBM20	8	18	FB
PHKA1	0.881	0.00282	0.0436	0.107	4.7	20.6	8.35e-05	2.55	LV	CELLTYPE	control_RBM20	8	18	FB
REPS2	0.881	0.0166	0.0121	0.0281	2.89	12.4	0.00137	1.78	LV	CELLTYPE	control_RBM20	8	18	FB
LINC00266-1	0.88	0.0329	0.00969	0.0235	2.62	9.64	0.00408	1.48	LV	CELLTYPE	control_RBM20	8	18	FB
AL078459.1	0.879	0.0186	0.135	0.264	6	12	0.00161	1.73	LV	CELLTYPE	control_RBM20	8	18	FB
CCND3	0.879	0.0012	0.296	0.741	7.45	25.3	2.03e-05	2.92	LV	CELLTYPE	control_RBM20	8	18	FB
COBLL1	0.877	0.000735	0.213	0.505	6.88	27.8	1.03e-05	3.13	LV	CELLTYPE	control_RBM20	8	18	FB
AC010636.2	0.876	0.00585	0.0149	0.0341	3.15	17	0.000264	2.23	LV	CELLTYPE	control_RBM20	8	18	FB
ARHGEF37	0.876	0.00136	0.0501	0.121	4.84	24.7	2.46e-05	2.87	LV	CELLTYPE	control_RBM20	8	18	FB
LINC00632	0.876	0.000596	0.102	0.247	5.89	29.1	7.2e-06	3.22	LV	CELLTYPE	control_RBM20	8	18	FB
KLRD1	0.874	0.00343	0.0845	0.218	5.67	19.5	0.000115	2.46	LV	CELLTYPE	control_RBM20	8	18	FB
NPAS3	0.873	0.0025	0.742	1.79	8.72	21.3	6.73e-05	2.6	LV	CELLTYPE	control_RBM20	8	18	FB
GPRC5B	0.87	0.017	0.0167	0.0446	3.46	12.3	0.00142	1.77	LV	CELLTYPE	control_RBM20	8	18	FB
UBALD2	0.869	0.00297	0.0294	0.0743	4.13	20.2	9.25e-05	2.53	LV	CELLTYPE	control_RBM20	8	18	FB
QPCT	0.867	0.0449	0.01	0.0234	2.65	8.52	0.00655	1.35	LV	CELLTYPE	control_RBM20	8	18	FB
BAALC-AS1	0.865	0.0266	0.0229	0.0537	3.72	10.5	0.0029	1.58	LV	CELLTYPE	control_RBM20	8	18	FB
CNBD1	0.865	0.0247	0.0445	0.115	4.8	10.8	0.00255	1.61	LV	CELLTYPE	control_RBM20	8	18	FB
DUSP19	0.865	0.0423	0.00683	0.0161	2.14	8.76	0.0059	1.37	LV	CELLTYPE	control_RBM20	8	18	FB
ADAMTS3	0.864	0.0122	0.0436	0.102	4.61	13.6	0.000862	1.91	LV	CELLTYPE	control_RBM20	8	18	FB
GADD45A	0.864	0.0201	0.0297	0.0677	4.05	11.7	0.00182	1.7	LV	CELLTYPE	control_RBM20	8	18	FB
LIN7A	0.863	0.0412	0.0722	0.17	5.34	8.86	0.00565	1.39	LV	CELLTYPE	control_RBM20	8	18	FB
POC1B	0.859	0.00141	0.0845	0.198	5.57	24.5	2.6e-05	2.85	LV	CELLTYPE	control_RBM20	8	18	FB
LMCD1-AS1	0.857	0.0246	0.188	0.366	6.5	10.8	0.00252	1.61	LV	CELLTYPE	control_RBM20	8	18	FB
AC240274.1	0.856	0.0274	0.0126	0.0299	2.93	10.4	0.00305	1.56	LV	CELLTYPE	control_RBM20	8	18	FB
ARHGAP18	0.854	0.0164	0.108	0.24	5.85	12.5	0.00133	1.79	LV	CELLTYPE	control_RBM20	8	18	FB
BNIP3L	0.852	0.000203	0.68	1.74	8.66	34.9	1.68e-06	3.69	LV	CELLTYPE	control_RBM20	8	18	FB
PPM1B	0.852	0.00184	0.237	0.575	7.07	22.9	4.09e-05	2.74	LV	CELLTYPE	control_RBM20	8	18	FB
SEMA3C	0.852	0.0189	0.141	0.306	6.18	11.9	0.00166	1.72	LV	CELLTYPE	control_RBM20	8	18	FB
CLMN	0.851	0.0135	0.21	0.451	6.77	13.3	0.000995	1.87	LV	CELLTYPE	control_RBM20	8	18	FB
CNTN4	0.851	0.0266	0.0754	0.223	5.68	10.5	0.0029	1.58	LV	CELLTYPE	control_RBM20	8	18	FB
COL4A4	0.851	0.0247	1.25	2.76	9.35	10.8	0.00253	1.61	LV	CELLTYPE	control_RBM20	8	18	FB
PROSER2	0.849	0.00234	0.023	0.0542	3.74	21.6	6.04e-05	2.63	LV	CELLTYPE	control_RBM20	8	18	FB
EPHA3	0.848	0.00245	0.57	1.23	8.2	21.3	6.56e-05	2.61	LV	CELLTYPE	control_RBM20	8	18	FB
ZNF737	0.847	0.00114	0.0446	0.0948	4.57	25.6	1.87e-05	2.94	LV	CELLTYPE	control_RBM20	8	18	FB
SPATA18	0.846	0.0101	0.0224	0.0522	3.74	14.4	0.000647	1.99	LV	CELLTYPE	control_RBM20	8	18	FB
ASAP2	0.845	0.000112	0.363	0.837	7.64	38.7	6.98e-07	3.95	LV	CELLTYPE	control_RBM20	8	18	FB
CPEB2	0.845	0.00621	0.0499	0.108	4.74	16.7	0.00029	2.21	LV	CELLTYPE	control_RBM20	8	18	FB
GRB10	0.843	0.0052	0.265	0.612	7.19	17.6	0.000218	2.28	LV	CELLTYPE	control_RBM20	8	18	FB
KLF7	0.842	0.00367	0.272	0.58	7.12	19.2	0.000129	2.44	LV	CELLTYPE	control_RBM20	8	18	FB
FAM102B	0.841	0.00184	0.11	0.243	5.87	22.9	4.07e-05	2.74	LV	CELLTYPE	control_RBM20	8	18	FB
SVIP	0.841	0.0198	0.028	0.0645	4.04	11.7	0.00177	1.7	LV	CELLTYPE	control_RBM20	8	18	FB
AC097534.1	0.84	0.0401	0.00861	0.0204	2.43	8.95	0.00544	1.4	LV	CELLTYPE	control_RBM20	8	18	FB
IRAK3	0.84	0.0183	0.415	0.92	7.77	12	0.00158	1.74	LV	CELLTYPE	control_RBM20	8	18	FB
GSN	0.839	0.0372	4.2	11.3	11.4	9.22	0.00487	1.43	LV	CELLTYPE	control_RBM20	8	18	FB
SKIL	0.838	0.0124	0.464	0.973	7.87	13.6	0.000881	1.91	LV	CELLTYPE	control_RBM20	8	18	FB
AL160272.2	0.837	0.0361	0.0156	0.033	3.12	9.31	0.00469	1.44	LV	CELLTYPE	control_RBM20	8	18	FB
CCSAP	0.837	0.0264	0.014	0.0335	3.12	10.5	0.00286	1.58	LV	CELLTYPE	control_RBM20	8	18	FB
MAP3K5	0.837	0.00294	0.371	0.917	7.73	20.3	8.96e-05	2.53	LV	CELLTYPE	control_RBM20	8	18	FB
ANK2	0.836	0.000321	0.368	0.919	7.74	32.5	3.03e-06	3.49	LV	CELLTYPE	control_RBM20	8	18	FB
MAP1B	0.835	0.00647	0.314	0.695	7.39	16.5	0.000312	2.19	LV	CELLTYPE	control_RBM20	8	18	FB
WEE1	0.834	0.00266	0.0407	0.101	4.62	20.9	7.47e-05	2.58	LV	CELLTYPE	control_RBM20	8	18	FB
ANKRD28	0.832	0.0019	0.206	0.469	6.8	22.6	4.43e-05	2.72	LV	CELLTYPE	control_RBM20	8	18	FB
DHX58	0.831	0.0278	0.0119	0.0294	2.94	10.3	0.00312	1.56	LV	CELLTYPE	control_RBM20	8	18	FB
AC009269.2	0.829	0.0211	0.0418	0.1	4.59	11.5	0.00197	1.68	LV	CELLTYPE	control_RBM20	8	18	FB
AC096887.1	0.829	0.0255	0.0174	0.04	3.38	10.7	0.00271	1.59	LV	CELLTYPE	control_RBM20	8	18	FB
KIF13A	0.829	2.19e-05	0.498	1.18	8.12	50.6	5.86e-08	4.66	LV	CELLTYPE	control_RBM20	8	18	FB
RPS6KA6	0.829	0.0321	0.0108	0.0245	2.72	9.72	0.00395	1.49	LV	CELLTYPE	control_RBM20	8	18	FB
THSD4	0.829	0.0353	0.177	0.416	6.7	9.39	0.00453	1.45	LV	CELLTYPE	control_RBM20	8	18	FB
FGFR1OP2	0.827	6.75e-05	0.185	0.423	6.67	42.2	3.21e-07	4.17	LV	CELLTYPE	control_RBM20	8	18	FB
AC113383.1	0.825	0.00918	0.0482	0.11	4.76	14.9	0.000549	2.04	LV	CELLTYPE	control_RBM20	8	18	FB
ARRDC2	0.825	0.00952	0.0598	0.142	5.09	14.7	0.000584	2.02	LV	CELLTYPE	control_RBM20	8	18	FB
MED13L	0.822	0.000194	1.07	2.51	9.23	35.2	1.58e-06	3.71	LV	CELLTYPE	control_RBM20	8	18	FB
RRAS	0.822	0.0131	0.0574	0.123	4.91	13.3	0.000962	1.88	LV	CELLTYPE	control_RBM20	8	18	FB
HMGCLL1	0.821	0.0379	0.111	0.269	6.04	9.15	0.005	1.42	LV	CELLTYPE	control_RBM20	8	18	FB
RETREG1	0.821	0.00397	0.0802	0.207	5.66	18.8	0.000147	2.4	LV	CELLTYPE	control_RBM20	8	18	FB
TMEM159	0.821	0.00907	0.0306	0.0721	4.18	14.9	0.000539	2.04	LV	CELLTYPE	control_RBM20	8	18	FB
ARHGAP26	0.82	0.032	0.409	0.993	7.9	9.75	0.00391	1.5	LV	CELLTYPE	control_RBM20	8	18	FB
LINC02482	0.82	0.0263	0.0176	0.0429	3.45	10.5	0.00284	1.58	LV	CELLTYPE	control_RBM20	8	18	FB
GCNA	0.818	0.0137	0.033	0.0721	4.16	13.2	0.00103	1.86	LV	CELLTYPE	control_RBM20	8	18	FB
AL024474.2	0.816	0.0316	0.0608	0.128	4.95	9.8	0.00383	1.5	LV	CELLTYPE	control_RBM20	8	18	FB
SLC44A1	0.815	0.00292	0.286	0.678	7.35	20.4	8.85e-05	2.53	LV	CELLTYPE	control_RBM20	8	18	FB
OGFRL1	0.814	0.0087	0.138	0.293	6.16	15.2	0.000497	2.06	LV	CELLTYPE	control_RBM20	8	18	FB
KLHL29	0.813	0.0137	0.29	0.67	7.34	13.2	0.00102	1.86	LV	CELLTYPE	control_RBM20	8	18	FB
FZD6	0.812	0.0345	0.0336	0.0725	4.18	9.47	0.00439	1.46	LV	CELLTYPE	control_RBM20	8	18	FB
NOD1	0.812	0.0241	0.362	0.747	7.5	10.9	0.00243	1.62	LV	CELLTYPE	control_RBM20	8	18	FB
TMEM56-RWDD3	0.812	0.00178	0.034	0.0783	4.26	23.1	3.91e-05	2.75	LV	CELLTYPE	control_RBM20	8	18	FB
SLC12A6	0.81	0.000126	0.0827	0.19	5.53	37.7	8.69e-07	3.9	LV	CELLTYPE	control_RBM20	8	18	FB
SYTL3	0.81	0.00446	0.0268	0.0697	4.12	18.3	0.000174	2.35	LV	CELLTYPE	control_RBM20	8	18	FB
PPIL6	0.809	0.00879	0.0425	0.0953	4.56	15.1	0.000505	2.06	LV	CELLTYPE	control_RBM20	8	18	FB
AC245060.5	0.806	0.00754	0.024	0.0616	3.88	15.8	0.000394	2.12	LV	CELLTYPE	control_RBM20	8	18	FB
FAXDC2	0.804	0.00226	0.184	0.456	6.78	21.8	5.73e-05	2.65	LV	CELLTYPE	control_RBM20	8	18	FB
KCNC4	0.804	0.0179	0.0221	0.0542	3.75	12.1	0.00153	1.75	LV	CELLTYPE	control_RBM20	8	18	FB
SLC25A45	0.804	0.0184	0.0801	0.168	5.38	12	0.00159	1.74	LV	CELLTYPE	control_RBM20	8	18	FB
FAM13A	0.803	0.0032	0.418	0.972	7.87	19.9	0.000104	2.49	LV	CELLTYPE	control_RBM20	8	18	FB
AC087286.2	0.802	0.00976	0.573	1.3	8.27	14.6	0.000609	2.01	LV	CELLTYPE	control_RBM20	8	18	FB
CASTOR3	0.802	0.00147	0.0854	0.191	5.54	24.3	2.73e-05	2.83	LV	CELLTYPE	control_RBM20	8	18	FB
HEG1	0.801	0.00405	0.122	0.26	6	18.7	0.000151	2.39	LV	CELLTYPE	control_RBM20	8	18	FB
MAP6	0.8	0.0249	0.012	0.0261	2.85	10.8	0.00259	1.6	LV	CELLTYPE	control_RBM20	8	18	FB
LINC00511	0.799	0.0109	0.0285	0.0667	4.06	14.1	0.000721	1.96	LV	CELLTYPE	control_RBM20	8	18	FB
MOXD1	0.797	0.0348	0.103	0.275	5.99	9.44	0.00444	1.46	LV	CELLTYPE	control_RBM20	8	18	FB
LINC00342	0.796	0.00825	0.0142	0.0326	3.09	15.4	0.000457	2.08	LV	CELLTYPE	control_RBM20	8	18	FB
PROCR	0.796	0.00589	0.178	0.442	6.68	17	0.000267	2.23	LV	CELLTYPE	control_RBM20	8	18	FB
EAF2	0.794	0.0141	0.0221	0.0472	3.62	13	0.00108	1.85	LV	CELLTYPE	control_RBM20	8	18	FB
RGL1	0.794	0.000627	0.164	0.375	6.49	28.8	7.83e-06	3.2	LV	CELLTYPE	control_RBM20	8	18	FB
CTTNBP2	0.793	0.0202	0.0929	0.218	5.71	11.6	0.00184	1.69	LV	CELLTYPE	control_RBM20	8	18	FB
SIPA1L2	0.793	0.0339	0.0372	0.0882	4.44	9.54	0.00425	1.47	LV	CELLTYPE	control_RBM20	8	18	FB
CARMIL1	0.792	0.0109	0.953	2.21	9.06	14.1	0.00072	1.96	LV	CELLTYPE	control_RBM20	8	18	FB
AC010632.1	0.791	0.036	0.01	0.0221	2.61	9.32	0.00467	1.44	LV	CELLTYPE	control_RBM20	8	18	FB
PCMTD2	0.791	8.81e-05	0.118	0.252	5.95	40.5	4.71e-07	4.05	LV	CELLTYPE	control_RBM20	8	18	FB
LURAP1L	0.787	0.00138	0.065	0.148	5.18	24.6	2.51e-05	2.86	LV	CELLTYPE	control_RBM20	8	18	FB
MAFK	0.787	0.00456	0.0376	0.0936	4.52	18.2	0.00018	2.34	LV	CELLTYPE	control_RBM20	8	18	FB
TTC39B	0.787	0.00015	0.117	0.256	5.98	36.9	1.07e-06	3.82	LV	CELLTYPE	control_RBM20	8	18	FB
NYNRIN	0.786	0.0343	0.0219	0.0458	3.58	9.5	0.00433	1.46	LV	CELLTYPE	control_RBM20	8	18	FB
TP53INP1	0.785	0.00901	0.0327	0.0756	4.24	15	0.000532	2.05	LV	CELLTYPE	control_RBM20	8	18	FB
AC097634.3	0.783	0.00999	0.0174	0.0378	3.28	14.5	0.000635	2	LV	CELLTYPE	control_RBM20	8	18	FB
NTNG2	0.783	0.0205	0.013	0.0316	3.01	11.6	0.00188	1.69	LV	CELLTYPE	control_RBM20	8	18	FB
RNF115	0.783	0.000668	0.375	0.858	7.7	28.5	8.61e-06	3.18	LV	CELLTYPE	control_RBM20	8	18	FB
AL161669.3	0.78	0.00672	0.0466	0.106	4.73	16.3	0.000331	2.17	LV	CELLTYPE	control_RBM20	8	18	FB
FGD5	0.78	0.00761	0.088	0.193	5.57	15.8	0.000402	2.12	LV	CELLTYPE	control_RBM20	8	18	FB
MLLT3	0.779	0.000321	0.234	0.522	7	32.5	3.03e-06	3.49	LV	CELLTYPE	control_RBM20	8	18	FB
IKZF2	0.778	0.00296	0.0491	0.108	4.75	20.3	9.18e-05	2.53	LV	CELLTYPE	control_RBM20	8	18	FB
AC063944.1	0.777	0.0379	0.0678	0.14	5.14	9.15	0.005	1.42	LV	CELLTYPE	control_RBM20	8	18	FB
KDM3A	0.777	0.000678	0.0934	0.21	5.71	28.3	8.93e-06	3.17	LV	CELLTYPE	control_RBM20	8	18	FB
FOXN3	0.776	0.000508	0.881	1.99	8.92	30	5.76e-06	3.29	LV	CELLTYPE	control_RBM20	8	18	FB
AC092802.1	0.775	0.00236	0.151	0.349	6.39	21.6	6.12e-05	2.63	LV	CELLTYPE	control_RBM20	8	18	FB
ZNF667	0.774	0.00627	0.022	0.0465	3.6	16.7	0.000294	2.2	LV	CELLTYPE	control_RBM20	8	18	FB
PLA2R1	0.77	0.00798	0.154	0.341	6.39	15.6	0.000434	2.1	LV	CELLTYPE	control_RBM20	8	18	FB
RAI2	0.769	0.023	0.0368	0.0823	4.4	11.1	0.00226	1.64	LV	CELLTYPE	control_RBM20	8	18	FB
AL353768.1	0.768	0.0146	0.019	0.0372	3.33	12.9	0.00114	1.83	LV	CELLTYPE	control_RBM20	8	18	FB
KLF8	0.768	0.00408	0.0343	0.0761	4.28	18.7	0.000153	2.39	LV	CELLTYPE	control_RBM20	8	18	FB
ARGLU1	0.767	0.000413	0.885	1.85	8.83	31	4.38e-06	3.38	LV	CELLTYPE	control_RBM20	8	18	FB
RAPGEF2	0.766	1.1e-05	0.223	0.508	6.97	56.4	2.01e-08	4.96	LV	CELLTYPE	control_RBM20	8	18	FB
ZNF235	0.766	0.000483	0.122	0.271	6.05	30.3	5.34e-06	3.32	LV	CELLTYPE	control_RBM20	8	18	FB
GPI	0.764	0.00397	0.109	0.271	6.01	18.8	0.000147	2.4	LV	CELLTYPE	control_RBM20	8	18	FB
CENPC	0.762	0.00111	0.302	0.665	7.34	25.8	1.78e-05	2.95	LV	CELLTYPE	control_RBM20	8	18	FB
MYO1E	0.758	0.00621	0.124	0.272	6.07	16.7	0.00029	2.21	LV	CELLTYPE	control_RBM20	8	18	FB
ADAM23	0.755	0.0476	0.0706	0.152	5.25	8.32	0.00713	1.32	LV	CELLTYPE	control_RBM20	8	18	FB
OMD	0.755	0.00475	0.121	0.268	6.03	18	0.000193	2.32	LV	CELLTYPE	control_RBM20	8	18	FB
SLC35E3	0.755	0.000914	0.0895	0.208	5.68	26.8	1.37e-05	3.04	LV	CELLTYPE	control_RBM20	8	18	FB
ITPR3	0.753	0.00262	0.087	0.195	5.59	21	7.22e-05	2.58	LV	CELLTYPE	control_RBM20	8	18	FB
[truncated: 412 more rows]

## Sheet: TTN_control
Gene	logFC	FDR	mean_exp_control	mean_exp_genotype	logCPM	F	PValue	FDR_plot	Region	annotation_level	comparison	Observations_genotype	Observations_reference	cell_state
[truncated: 1,345 more rows]
