# Supplementary material for: Pathogenic variants damage cell composition and single cell transcription in cardiomyopathies
Source: Science. Author manuscript; Available in PMC 2022 Oct 3. (PMC9528698; doi:10.1126/science.abo1984)
Supplement: Supp table 18 [file NIHMS1835045-supplement-Supp_table_18.xlsx]

## Sheet: Index
Column name	Description
Gene	Gene symbol, Ensembl 84
logFC	log2-fold change
FDR	False discovery rate; FDR is the PValue after (by default) Benjamini-Hochberg correction.
mean_exp_control	Mean expression values across controls
mean_exp_genotype	Mean expression values across disease samples
logCPM	logCPM is the average expression of all pseudobulked samples for that particular gene across all samples on the log2-scale expressed in counts per million (cpm, as calculated by edgeR after normalization).
F	Output of quasi-likelihood F-test
PValue	PValue is the nominal p-value derived from F
FDR_plot	-log10(False discovery rate)
Region	Studied region (LV or RV)
annotation_level	Cell-type or cell-state
cell_state/state	Specification which cell-type or state was analysed
comparison	Specification control_GENOTYPE
Observations_genotype	Numbers of Patients included in edgeR (patients with low number of nuclei have been excluded)
Observations_reference	Numbers of Patients included in edgeR (patients with low number of nuclei have been excluded)

## Sheet: control_LMNA
Gene	logFC	FDR	mean_exp_control	mean_exp_genotype	logCPM	F	PValue	FDR_plot	Region	annotation_level	comparison	Observations_genotype	Observations_reference	cell_state
CCL2	5.76	0.000216	0.683	0.017	8.16	41.5	4.43e-07	3.67	RV	CELLTYPE	control_LMNA	7	15	FB
ADAMTS14	5.04	0.0111	0.104	0.00657	4.22	18	0.000197	1.95	RV	CELLTYPE	control_LMNA	7	15	FB
PLAU	4.94	0.000515	0.112	0.00488	5.03	35.8	1.55e-06	3.29	RV	CELLTYPE	control_LMNA	7	15	FB
LIF	4.6	0.0168	0.0189	0.000606	2.43	15.9	0.000407	1.78	RV	CELLTYPE	control_LMNA	7	15	FB
NPPC	4.33	0.0131	0.155	0.0116	5.88	17.1	0.000267	1.88	RV	CELLTYPE	control_LMNA	7	15	FB
ZNF385D-AS2	4.22	0.00126	0.0164	0.00175	2.91	30.1	6.13e-06	2.9	RV	CELLTYPE	control_LMNA	7	15	FB
PLA2G2A	4.15	0.0158	1.31	0.0949	9.22	16.1	0.000371	1.8	RV	CELLTYPE	control_LMNA	7	15	FB
RET	4.05	0.00201	0.0329	0.00376	3.35	27.8	1.14e-05	2.7	RV	CELLTYPE	control_LMNA	7	15	FB
CCL11	4.04	0.00819	0.0799	0.00296	5.01	19.8	0.000114	2.09	RV	CELLTYPE	control_LMNA	7	15	FB
AC108134.2	4.01	0.00223	0.0333	0.0041	3.13	26.9	1.42e-05	2.65	RV	CELLTYPE	control_LMNA	7	15	FB
AP005059.1	3.99	0.00457	0.015	0.00309	3.17	22.9	4.38e-05	2.34	RV	CELLTYPE	control_LMNA	7	15	FB
APLNR	3.75	0.0111	0.0691	0.00734	4.73	18.1	0.000195	1.96	RV	CELLTYPE	control_LMNA	7	15	FB
PTGFR	3.68	2.51e-05	0.202	0.0219	5.8	63.7	7.37e-09	4.6	RV	CELLTYPE	control_LMNA	7	15	FB
MARCKSL1	3.56	0.000731	0.0911	0.0137	5.19	33.5	2.7e-06	3.14	RV	CELLTYPE	control_LMNA	7	15	FB
PLK2	3.52	0.00137	0.0176	0.0017	2.6	29.8	6.73e-06	2.86	RV	CELLTYPE	control_LMNA	7	15	FB
ACE2	3.42	0.00217	0.0939	0.019	5.21	27.2	1.33e-05	2.66	RV	CELLTYPE	control_LMNA	7	15	FB
LINC00473	3.37	0.00501	0.0261	0.0044	3.19	22.3	5.3e-05	2.3	RV	CELLTYPE	control_LMNA	7	15	FB
BHLHE40	3.24	0.00937	0.199	0.0366	6.16	19	0.000144	2.03	RV	CELLTYPE	control_LMNA	7	15	FB
FGF10	3.24	0.000131	0.184	0.0296	5.81	45	2.12e-07	3.88	RV	CELLTYPE	control_LMNA	7	15	FB
ELANE	3.23	1.76e-05	0.117	0.0188	5.22	67.8	3.89e-09	4.75	RV	CELLTYPE	control_LMNA	7	15	FB
FAIM2	3.17	0.00217	0.0731	0.0138	4.8	27.2	1.31e-05	2.66	RV	CELLTYPE	control_LMNA	7	15	FB
PTGES	3.17	0.00928	0.0165	0.00227	2.72	19.1	0.00014	2.03	RV	CELLTYPE	control_LMNA	7	15	FB
RGR	3.14	0.0111	0.0144	0.00204	2.53	18.1	0.000195	1.96	RV	CELLTYPE	control_LMNA	7	15	FB
MRGPRF	3.09	0.00234	0.0432	0.00757	3.97	26.6	1.57e-05	2.63	RV	CELLTYPE	control_LMNA	7	15	FB
DLK1	3.07	0.00812	0.102	0.0231	5.3	19.9	0.000109	2.09	RV	CELLTYPE	control_LMNA	7	15	FB
ADM	2.99	0.0113	0.0668	0.0157	4.85	18	0.000203	1.95	RV	CELLTYPE	control_LMNA	7	15	FB
DUSP4	2.99	0.0018	0.0175	0.00275	2.69	28.4	9.59e-06	2.74	RV	CELLTYPE	control_LMNA	7	15	FB
CHRDL2	2.96	0.0183	0.114	0.0152	5.1	15.4	0.000477	1.74	RV	CELLTYPE	control_LMNA	7	15	FB
RARRES1	2.94	0.0197	0.965	0.14	8.66	15.1	0.000532	1.7	RV	CELLTYPE	control_LMNA	7	15	FB
TMEM217	2.93	0.0362	0.0705	0.0142	3.94	12.5	0.00139	1.44	RV	CELLTYPE	control_LMNA	7	15	FB
LDLR	2.9	0.000457	0.192	0.0323	5.64	36.8	1.24e-06	3.34	RV	CELLTYPE	control_LMNA	7	15	FB
AL669970.3	2.86	0.0011	0.0376	0.00791	3.59	31.2	4.73e-06	2.96	RV	CELLTYPE	control_LMNA	7	15	FB
G0S2	2.84	0.00955	0.0445	0.00518	4.06	18.9	0.000151	2.02	RV	CELLTYPE	control_LMNA	7	15	FB
SH3PXD2A-AS1	2.81	0.00469	0.0302	0.0114	3.79	22.7	4.68e-05	2.33	RV	CELLTYPE	control_LMNA	7	15	FB
MYH6	2.78	0.00572	0.0322	0.00552	3.56	21.5	6.75e-05	2.24	RV	CELLTYPE	control_LMNA	7	15	FB
DGKI	2.77	0.0192	0.326	0.0676	6.07	15.2	0.000514	1.72	RV	CELLTYPE	control_LMNA	7	15	FB
BCL3	2.76	0.00196	0.0615	0.00976	4.28	28	1.08e-05	2.71	RV	CELLTYPE	control_LMNA	7	15	FB
FBXO2	2.76	0.00877	0.0172	0.00366	2.81	19.4	0.000128	2.06	RV	CELLTYPE	control_LMNA	7	15	FB
CPXM1	2.74	0.00416	0.0215	0.00448	2.84	23.5	3.76e-05	2.38	RV	CELLTYPE	control_LMNA	7	15	FB
AC007529.2	2.73	3.56e-05	0.221	0.0462	6.27	58.3	1.81e-08	4.45	RV	CELLTYPE	control_LMNA	7	15	FB
TNFSF14	2.69	0.00649	0.0199	0.0035	2.83	21	7.87e-05	2.19	RV	CELLTYPE	control_LMNA	7	15	FB
ADAM12	2.67	0.0499	0.3	0.0705	5.91	10.9	0.00254	1.3	RV	CELLTYPE	control_LMNA	7	15	FB
SFRP1	2.64	0.00486	0.0196	0.00457	2.91	22.4	5.07e-05	2.31	RV	CELLTYPE	control_LMNA	7	15	FB
TRIM47	2.6	0.0011	0.0749	0.0166	4.8	31.1	4.85e-06	2.96	RV	CELLTYPE	control_LMNA	7	15	FB
NQO1	2.57	0.0063	0.0556	0.0106	4.3	21.1	7.54e-05	2.2	RV	CELLTYPE	control_LMNA	7	15	FB
FGFR4	2.54	0.0114	0.0173	0.00278	2.75	17.9	0.000208	1.94	RV	CELLTYPE	control_LMNA	7	15	FB
CFD	2.53	0.0453	3.62	1.02	10.7	11.3	0.00212	1.34	RV	CELLTYPE	control_LMNA	7	15	FB
TNFRSF12A	2.53	0.0113	0.0542	0.0175	4.33	18	0.000203	1.95	RV	CELLTYPE	control_LMNA	7	15	FB
HIC1	2.51	0.00261	0.0704	0.0186	4.37	25.8	1.96e-05	2.58	RV	CELLTYPE	control_LMNA	7	15	FB
IER3	2.51	0.000542	0.142	0.0339	5.27	35.4	1.71e-06	3.27	RV	CELLTYPE	control_LMNA	7	15	FB
PTGIR	2.49	0.000326	0.286	0.0605	6.73	39.1	7.42e-07	3.49	RV	CELLTYPE	control_LMNA	7	15	FB
SLC1A2	2.49	0.00569	0.107	0.0169	5.04	21.6	6.48e-05	2.24	RV	CELLTYPE	control_LMNA	7	15	FB
SH3BGRL3	2.47	0.0382	0.118	0.0349	5.77	12.2	0.00154	1.42	RV	CELLTYPE	control_LMNA	7	15	FB
FAM196B	2.46	0.0403	0.0414	0.00732	3.52	11.9	0.00174	1.39	RV	CELLTYPE	control_LMNA	7	15	FB
ID2	2.46	0.00894	0.224	0.0668	6.67	19.3	0.000133	2.05	RV	CELLTYPE	control_LMNA	7	15	FB
PIM1	2.46	0.00819	0.0845	0.0191	4.87	19.7	0.000116	2.09	RV	CELLTYPE	control_LMNA	7	15	FB
CHI3L2	2.45	0.0179	0.023	0.00667	3.32	15.5	0.000458	1.75	RV	CELLTYPE	control_LMNA	7	15	FB
RASD1	2.45	0.0493	0.0785	0.0184	5.01	10.9	0.00248	1.31	RV	CELLTYPE	control_LMNA	7	15	FB
ICAM1	2.4	0.0352	0.0489	0.00845	4.02	12.6	0.00132	1.45	RV	CELLTYPE	control_LMNA	7	15	FB
RPS6KB2-AS1	2.4	0.0412	0.0134	0.00211	2.46	11.7	0.00181	1.39	RV	CELLTYPE	control_LMNA	7	15	FB
VEGFD	2.38	0.00675	0.242	0.0659	6.6	20.8	8.39e-05	2.17	RV	CELLTYPE	control_LMNA	7	15	FB
FMNL1	2.37	3.56e-05	0.073	0.019	4.6	58.5	1.74e-08	4.45	RV	CELLTYPE	control_LMNA	7	15	FB
SELENBP1	2.37	6.94e-05	0.15	0.0446	5.83	51.9	5.61e-08	4.16	RV	CELLTYPE	control_LMNA	7	15	FB
Z83844.2	2.36	0.0132	0.017	0.00577	2.81	17.1	0.00027	1.88	RV	CELLTYPE	control_LMNA	7	15	FB
TMEM100	2.34	0.0404	0.0287	0.00936	3.75	11.8	0.00175	1.39	RV	CELLTYPE	control_LMNA	7	15	FB
Z99289.1	2.34	0.012	0.034	0.00904	3.37	17.6	0.000227	1.92	RV	CELLTYPE	control_LMNA	7	15	FB
AC006007.1	2.32	0.0102	0.0492	0.014	4.09	18.6	0.000167	1.99	RV	CELLTYPE	control_LMNA	7	15	FB
APOL4	2.32	0.0343	0.0577	0.0172	4.15	12.7	0.00125	1.46	RV	CELLTYPE	control_LMNA	7	15	FB
THBS2	2.31	0.00341	0.304	0.0839	6.43	24.5	2.81e-05	2.47	RV	CELLTYPE	control_LMNA	7	15	FB
HGF	2.3	0.00359	0.0931	0.026	4.6	24.2	3e-05	2.45	RV	CELLTYPE	control_LMNA	7	15	FB
FAM184A	2.28	0.0121	0.239	0.0821	6.28	17.6	0.000231	1.92	RV	CELLTYPE	control_LMNA	7	15	FB
PGF	2.27	0.0161	0.0785	0.0211	4.68	16.1	0.000381	1.79	RV	CELLTYPE	control_LMNA	7	15	FB
CD248	2.26	0.0158	0.0376	0.0107	3.78	16.2	0.000367	1.8	RV	CELLTYPE	control_LMNA	7	15	FB
PPP1R3C	2.25	0.0485	0.0365	0.00894	3.88	11	0.00239	1.31	RV	CELLTYPE	control_LMNA	7	15	FB
FGF18	2.21	0.0162	0.0238	0.00764	2.95	16	0.000386	1.79	RV	CELLTYPE	control_LMNA	7	15	FB
SH2D2A	2.21	0.0415	0.0211	0.0078	2.85	11.7	0.00184	1.38	RV	CELLTYPE	control_LMNA	7	15	FB
BMX	2.2	0.0235	0.104	0.0376	5.26	14.4	0.000684	1.63	RV	CELLTYPE	control_LMNA	7	15	FB
MMP28	2.2	0.0202	0.0167	0.00704	2.87	15	0.000551	1.69	RV	CELLTYPE	control_LMNA	7	15	FB
ANGPTL2	2.17	0.00438	0.124	0.036	5.3	23.2	4.09e-05	2.36	RV	CELLTYPE	control_LMNA	7	15	FB
DOCK2	2.17	0.00499	0.0545	0.016	4.15	22.3	5.24e-05	2.3	RV	CELLTYPE	control_LMNA	7	15	FB
LRP4	2.17	0.017	0.771	0.3	8.35	15.8	0.000412	1.77	RV	CELLTYPE	control_LMNA	7	15	FB
BX322234.1	2.16	0.00726	0.117	0.0411	5.04	20.4	9.25e-05	2.14	RV	CELLTYPE	control_LMNA	7	15	FB
FGF7	2.16	0.00486	0.716	0.246	7.81	22.4	5.06e-05	2.31	RV	CELLTYPE	control_LMNA	7	15	FB
AC007906.2	2.15	0.00321	0.0303	0.0077	3.28	24.7	2.62e-05	2.49	RV	CELLTYPE	control_LMNA	7	15	FB
PRICKLE1	2.13	0.00463	1.34	0.373	8.38	22.8	4.59e-05	2.33	RV	CELLTYPE	control_LMNA	7	15	FB
LAMA4	2.1	0.00675	0.612	0.164	7.33	20.8	8.32e-05	2.17	RV	CELLTYPE	control_LMNA	7	15	FB
EDNRB	2.09	0.00501	0.399	0.174	7.25	22.3	5.34e-05	2.3	RV	CELLTYPE	control_LMNA	7	15	FB
GNA14-AS1	2.09	0.00223	0.254	0.0805	6.44	26.9	1.42e-05	2.65	RV	CELLTYPE	control_LMNA	7	15	FB
PCBP3	2.09	0.0412	0.087	0.0191	4.53	11.7	0.00182	1.39	RV	CELLTYPE	control_LMNA	7	15	FB
PPL	2.08	0.00248	0.143	0.0452	5.68	26.2	1.75e-05	2.61	RV	CELLTYPE	control_LMNA	7	15	FB
CHRM2	2.06	0.0117	0.062	0.0166	4.4	17.8	0.000217	1.93	RV	CELLTYPE	control_LMNA	7	15	FB
TNFAIP6	2.06	0.0103	0.339	0.123	6.82	18.5	0.000169	1.99	RV	CELLTYPE	control_LMNA	7	15	FB
KAZN	2.05	0.0141	8.76	2.65	11.4	16.7	0.000305	1.85	RV	CELLTYPE	control_LMNA	7	15	FB
TOB1	2.03	0.0172	0.0379	0.0169	4	15.8	0.000425	1.77	RV	CELLTYPE	control_LMNA	7	15	FB
CXCL12	2	0.0477	0.278	0.0908	6.76	11.1	0.00232	1.32	RV	CELLTYPE	control_LMNA	7	15	FB
IGFBP4	2	0.00769	0.56	0.217	7.59	20.1	0.000101	2.11	RV	CELLTYPE	control_LMNA	7	15	FB
AC084357.2	1.99	0.0284	0.21	0.111	6.62	13.5	0.000934	1.55	RV	CELLTYPE	control_LMNA	7	15	FB
CDH18	1.99	0.0186	0.044	0.0201	3.98	15.3	0.000491	1.73	RV	CELLTYPE	control_LMNA	7	15	FB
SLC19A3	1.99	0.00807	0.0191	0.00661	2.87	19.9	0.000108	2.09	RV	CELLTYPE	control_LMNA	7	15	FB
GRID2	1.98	0.0136	0.229	0.085	6.09	16.9	0.000286	1.87	RV	CELLTYPE	control_LMNA	7	15	FB
KLF10	1.97	0.0143	0.105	0.0346	5.06	16.7	0.000313	1.85	RV	CELLTYPE	control_LMNA	7	15	FB
STEAP1	1.97	0.0361	0.0218	0.00669	2.91	12.5	0.00138	1.44	RV	CELLTYPE	control_LMNA	7	15	FB
AL353653.1	1.95	0.0367	0.0622	0.0216	4.56	12.4	0.00142	1.43	RV	CELLTYPE	control_LMNA	7	15	FB
MTSS1L	1.95	0.00227	0.1	0.0364	5.1	26.8	1.47e-05	2.64	RV	CELLTYPE	control_LMNA	7	15	FB
LINC02511	1.93	0.017	0.306	0.0928	6.54	15.8	0.000414	1.77	RV	CELLTYPE	control_LMNA	7	15	FB
PDE10A	1.93	0.0384	0.611	0.275	7.68	12.1	0.00157	1.42	RV	CELLTYPE	control_LMNA	7	15	FB
SCD	1.93	0.0266	0.0238	0.00776	3.03	13.9	0.000824	1.58	RV	CELLTYPE	control_LMNA	7	15	FB
FGF10-AS1	1.92	0.0412	0.0538	0.0222	4.27	11.7	0.00181	1.39	RV	CELLTYPE	control_LMNA	7	15	FB
PLAUR	1.92	0.00923	0.058	0.0196	4.35	19.2	0.000138	2.03	RV	CELLTYPE	control_LMNA	7	15	FB
ZC3H12A	1.92	0.0275	0.0234	0.00842	3.3	13.7	0.000886	1.56	RV	CELLTYPE	control_LMNA	7	15	FB
EVA1A	1.91	0.0313	0.041	0.0131	3.76	13.2	0.00107	1.5	RV	CELLTYPE	control_LMNA	7	15	FB
GPRC5A	1.91	0.0158	0.0758	0.0403	4.99	16.1	0.000372	1.8	RV	CELLTYPE	control_LMNA	7	15	FB
PAM16	1.9	0.0133	0.025	0.00888	3.24	17	0.000278	1.88	RV	CELLTYPE	control_LMNA	7	15	FB
S100A4	1.9	0.0408	0.307	0.123	6.88	11.8	0.00179	1.39	RV	CELLTYPE	control_LMNA	7	15	FB
AC007923.4	1.89	0.0104	0.0301	0.0111	3.42	18.4	0.000175	1.98	RV	CELLTYPE	control_LMNA	7	15	FB
ADAMTSL2	1.89	0.0268	0.185	0.062	5.81	13.8	0.00084	1.57	RV	CELLTYPE	control_LMNA	7	15	FB
DAB2	1.89	0.0124	0.0239	0.00846	3.07	17.4	0.000241	1.91	RV	CELLTYPE	control_LMNA	7	15	FB
KCNE4	1.89	0.00416	0.124	0.0465	5.36	23.5	3.76e-05	2.38	RV	CELLTYPE	control_LMNA	7	15	FB
TP53I11	1.89	0.000976	0.0308	0.0133	3.52	32.1	3.8e-06	3.01	RV	CELLTYPE	control_LMNA	7	15	FB
LYSMD2	1.88	0.0248	0.0293	0.0126	3.61	14.2	0.000739	1.61	RV	CELLTYPE	control_LMNA	7	15	FB
C3	1.87	0.0179	0.676	0.22	8.06	15.5	0.000462	1.75	RV	CELLTYPE	control_LMNA	7	15	FB
HILPDA	1.87	0.00891	0.0299	0.0132	3.6	19.3	0.000131	2.05	RV	CELLTYPE	control_LMNA	7	15	FB
NGFR	1.87	0.0393	0.0769	0.0225	4.6	12	0.00164	1.41	RV	CELLTYPE	control_LMNA	7	15	FB
BIN1	1.85	0.000731	0.0423	0.0145	3.92	33.6	2.62e-06	3.14	RV	CELLTYPE	control_LMNA	7	15	FB
KPNA2	1.85	0.0424	0.0293	0.0126	3.61	11.6	0.0019	1.37	RV	CELLTYPE	control_LMNA	7	15	FB
NR2F1	1.85	0.0309	0.0127	0.00492	2.39	13.2	0.00105	1.51	RV	CELLTYPE	control_LMNA	7	15	FB
RUNX1	1.84	0.0477	0.725	0.211	7.39	11.1	0.00234	1.32	RV	CELLTYPE	control_LMNA	7	15	FB
MILR1	1.82	0.0217	0.0392	0.0135	3.76	14.7	0.000615	1.66	RV	CELLTYPE	control_LMNA	7	15	FB
RSPO3	1.82	0.00928	0.028	0.0141	3.54	19.1	0.000141	2.03	RV	CELLTYPE	control_LMNA	7	15	FB
GNAO1	1.8	0.00437	0.164	0.0633	5.64	23.2	4.01e-05	2.36	RV	CELLTYPE	control_LMNA	7	15	FB
LSAMP	1.8	0.0109	1.26	0.455	8.58	18.2	0.000187	1.96	RV	CELLTYPE	control_LMNA	7	15	FB
MT-ND6	1.8	0.0403	0.0488	0.0157	3.97	11.9	0.00174	1.39	RV	CELLTYPE	control_LMNA	7	15	FB
RPS6KL1	1.8	0.0439	0.0165	0.00558	2.71	11.5	0.00203	1.36	RV	CELLTYPE	control_LMNA	7	15	FB
GNA14	1.79	0.0268	0.492	0.166	7.33	13.8	0.000837	1.57	RV	CELLTYPE	control_LMNA	7	15	FB
TMEM176B	1.78	0.0343	0.11	0.0406	5.45	12.7	0.00126	1.46	RV	CELLTYPE	control_LMNA	7	15	FB
AC110023.1	1.77	0.00501	0.049	0.0198	4.11	22.2	5.38e-05	2.3	RV	CELLTYPE	control_LMNA	7	15	FB
RELB	1.76	0.0322	0.115	0.0399	5.08	13	0.00113	1.49	RV	CELLTYPE	control_LMNA	7	15	FB
RIPOR3	1.76	0.00815	0.535	0.18	7.58	19.9	0.00011	2.09	RV	CELLTYPE	control_LMNA	7	15	FB
ASS1	1.75	0.0294	0.0401	0.0154	3.68	13.4	0.00098	1.53	RV	CELLTYPE	control_LMNA	7	15	FB
CENPO	1.73	0.00877	0.0662	0.03	4.61	19.4	0.000128	2.06	RV	CELLTYPE	control_LMNA	7	15	FB
HMCN2	1.73	0.045	0.3	0.112	6.48	11.4	0.0021	1.35	RV	CELLTYPE	control_LMNA	7	15	FB
KCNQ1OT1	1.73	0.00115	0.688	0.255	7.63	30.8	5.16e-06	2.94	RV	CELLTYPE	control_LMNA	7	15	FB
BHLHE41	1.71	0.037	0.0539	0.0238	4.02	12.3	0.00145	1.43	RV	CELLTYPE	control_LMNA	7	15	FB
GSPT2	1.71	0.0338	0.0178	0.00904	2.86	12.8	0.00121	1.47	RV	CELLTYPE	control_LMNA	7	15	FB
IRAK2	1.71	0.0469	0.06	0.0223	4.45	11.2	0.00223	1.33	RV	CELLTYPE	control_LMNA	7	15	FB
LDHA	1.71	0.0167	0.229	0.107	6.39	15.9	0.000404	1.78	RV	CELLTYPE	control_LMNA	7	15	FB
APOL1	1.7	0.015	0.0191	0.00737	2.85	16.4	0.000338	1.82	RV	CELLTYPE	control_LMNA	7	15	FB
ADA	1.69	0.0011	0.199	0.0751	6.24	31.1	4.84e-06	2.96	RV	CELLTYPE	control_LMNA	7	15	FB
AKR1C1	1.69	0.0379	0.386	0.181	7.15	12.2	0.00153	1.42	RV	CELLTYPE	control_LMNA	7	15	FB
CTSC	1.69	0.0178	0.185	0.0715	5.95	15.6	0.000442	1.75	RV	CELLTYPE	control_LMNA	7	15	FB
FBLIM1	1.69	0.036	0.0735	0.0271	4.49	12.5	0.00137	1.44	RV	CELLTYPE	control_LMNA	7	15	FB
GAS2L3	1.69	0.0415	0.0207	0.00744	2.98	11.7	0.00184	1.38	RV	CELLTYPE	control_LMNA	7	15	FB
PCDH18	1.69	0.0249	0.0718	0.0307	4.68	14.1	0.00075	1.6	RV	CELLTYPE	control_LMNA	7	15	FB
APOL6	1.68	0.0143	0.0558	0.0225	4.29	16.6	0.000316	1.84	RV	CELLTYPE	control_LMNA	7	15	FB
AC078842.2	1.67	0.0353	0.0487	0.0209	4.14	12.6	0.00133	1.45	RV	CELLTYPE	control_LMNA	7	15	FB
BAHCC1	1.67	0.0146	0.0729	0.0233	4.47	16.5	0.000326	1.84	RV	CELLTYPE	control_LMNA	7	15	FB
SERTAD4	1.67	0.0357	0.0886	0.0409	4.89	12.5	0.00136	1.45	RV	CELLTYPE	control_LMNA	7	15	FB
AC008591.1	1.66	0.0092	0.166	0.0891	5.85	19.2	0.000137	2.04	RV	CELLTYPE	control_LMNA	7	15	FB
GPC5	1.66	0.0202	0.39	0.15	6.93	15	0.000547	1.7	RV	CELLTYPE	control_LMNA	7	15	FB
OSMR	1.66	0.00205	0.661	0.247	7.71	27.6	1.18e-05	2.69	RV	CELLTYPE	control_LMNA	7	15	FB
SEPT9	1.66	0.00572	0.178	0.0715	5.74	21.5	6.67e-05	2.24	RV	CELLTYPE	control_LMNA	7	15	FB
GLIS2	1.62	0.0315	0.0386	0.0148	3.75	13.1	0.00108	1.5	RV	CELLTYPE	control_LMNA	7	15	FB
VASN	1.62	0.0263	0.0504	0.0237	4.31	13.9	0.000812	1.58	RV	CELLTYPE	control_LMNA	7	15	FB
SMIM15	1.6	0.0379	0.027	0.0148	3.51	12.2	0.00153	1.42	RV	CELLTYPE	control_LMNA	7	15	FB
POU5F1	1.59	0.0474	0.0308	0.0115	3.38	11.2	0.00228	1.32	RV	CELLTYPE	control_LMNA	7	15	FB
CSRP1	1.57	0.00438	0.122	0.0574	5.34	23.2	4.07e-05	2.36	RV	CELLTYPE	control_LMNA	7	15	FB
LINC01137	1.56	0.0279	0.0169	0.0108	2.87	13.6	0.000913	1.55	RV	CELLTYPE	control_LMNA	7	15	FB
MPP7	1.56	0.00928	0.0317	0.0144	3.58	19.1	0.000141	2.03	RV	CELLTYPE	control_LMNA	7	15	FB
PCDH7	1.56	0.0131	0.208	0.0941	6.05	17.1	0.000266	1.88	RV	CELLTYPE	control_LMNA	7	15	FB
AC073571.1	1.55	0.0426	0.0506	0.0254	4.06	11.6	0.00193	1.37	RV	CELLTYPE	control_LMNA	7	15	FB
KCNJ8	1.55	0.0115	0.029	0.0168	3.61	17.8	0.000212	1.94	RV	CELLTYPE	control_LMNA	7	15	FB
CATSPERB	1.54	0.00955	0.732	0.291	7.89	18.9	0.00015	2.02	RV	CELLTYPE	control_LMNA	7	15	FB
IGDCC4	1.53	0.0257	0.12	0.0542	5.28	14	0.00079	1.59	RV	CELLTYPE	control_LMNA	7	15	FB
SOX4	1.53	0.0343	0.0745	0.0303	4.45	12.7	0.00126	1.46	RV	CELLTYPE	control_LMNA	7	15	FB
STUM	1.53	0.0178	0.074	0.0328	4.63	15.6	0.00045	1.75	RV	CELLTYPE	control_LMNA	7	15	FB
LINC00482	1.52	0.0352	0.0221	0.00908	3.06	12.6	0.00131	1.45	RV	CELLTYPE	control_LMNA	7	15	FB
ST3GAL5	1.52	0.00469	0.225	0.0949	6.38	22.7	4.72e-05	2.33	RV	CELLTYPE	control_LMNA	7	15	FB
PTGIS	1.51	0.00726	0.702	0.301	7.96	20.4	9.28e-05	2.14	RV	CELLTYPE	control_LMNA	7	15	FB
PECAM1	1.5	0.0367	0.0744	0.0311	4.57	12.4	0.00142	1.44	RV	CELLTYPE	control_LMNA	7	15	FB
TSPAN18	1.5	0.0117	0.0207	0.0131	3.14	17.7	0.000218	1.93	RV	CELLTYPE	control_LMNA	7	15	FB
MGST1	1.49	0.0302	1.77	0.838	9.39	13.3	0.00102	1.52	RV	CELLTYPE	control_LMNA	7	15	FB
CDON	1.48	0.00891	0.163	0.0721	5.6	19.3	0.000132	2.05	RV	CELLTYPE	control_LMNA	7	15	FB
EMC6	1.48	0.0368	0.0392	0.0218	4.05	12.4	0.00143	1.43	RV	CELLTYPE	control_LMNA	7	15	FB
PLEKHG3	1.48	0.031	0.0615	0.0222	4.15	13.2	0.00106	1.51	RV	CELLTYPE	control_LMNA	7	15	FB
LARP6	1.47	0.0104	0.211	0.116	6.34	18.5	0.000172	1.98	RV	CELLTYPE	control_LMNA	7	15	FB
ADAMTS19	1.46	0.00373	0.302	0.164	6.71	24	3.2e-05	2.43	RV	CELLTYPE	control_LMNA	7	15	FB
AL118516.1	1.46	0.0271	0.0397	0.0258	4.11	13.8	0.000851	1.57	RV	CELLTYPE	control_LMNA	7	15	FB
APOL3	1.46	0.00267	0.12	0.0591	5.43	25.6	2.06e-05	2.57	RV	CELLTYPE	control_LMNA	7	15	FB
C8orf34	1.46	0.0138	0.251	0.146	6.46	16.8	0.000295	1.86	RV	CELLTYPE	control_LMNA	7	15	FB
MCTP2	1.45	0.0465	0.0272	0.0117	3.26	11.3	0.00219	1.33	RV	CELLTYPE	control_LMNA	7	15	FB
EPS8L2	1.44	0.0377	0.0363	0.0162	3.71	12.3	0.00149	1.42	RV	CELLTYPE	control_LMNA	7	15	FB
CSF1	1.43	0.00736	0.0906	0.0464	5.05	20.4	9.46e-05	2.13	RV	CELLTYPE	control_LMNA	7	15	FB
IER5L	1.43	0.0054	0.135	0.0639	5.36	21.8	6.04e-05	2.27	RV	CELLTYPE	control_LMNA	7	15	FB
KCNQ1	1.43	0.000124	0.267	0.122	6.58	46.3	1.63e-07	3.91	RV	CELLTYPE	control_LMNA	7	15	FB
MIDN	1.43	0.00539	0.102	0.0431	5.11	21.9	5.98e-05	2.27	RV	CELLTYPE	control_LMNA	7	15	FB
AC008105.3	1.41	0.00255	0.101	0.059	5.23	26	1.84e-05	2.59	RV	CELLTYPE	control_LMNA	7	15	FB
TUBB	1.4	0.0426	0.119	0.0649	5.46	11.6	0.00193	1.37	RV	CELLTYPE	control_LMNA	7	15	FB
EID1	1.38	0.0291	0.249	0.16	6.68	13.5	0.00096	1.54	RV	CELLTYPE	control_LMNA	7	15	FB
LSP1	1.38	0.023	0.252	0.12	6.37	14.5	0.000667	1.64	RV	CELLTYPE	control_LMNA	7	15	FB
STARD8	1.38	0.033	0.0219	0.0116	3.15	12.9	0.00117	1.48	RV	CELLTYPE	control_LMNA	7	15	FB
ACTG1	1.37	0.0477	0.452	0.267	7.52	11.1	0.00233	1.32	RV	CELLTYPE	control_LMNA	7	15	FB
BMPER	1.37	0.0275	0.584	0.323	7.73	13.7	0.000885	1.56	RV	CELLTYPE	control_LMNA	7	15	FB
MARCH3	1.37	0.00532	0.728	0.34	8.08	22	5.79e-05	2.27	RV	CELLTYPE	control_LMNA	7	15	FB
FADS2	1.35	0.0274	0.103	0.0461	5.1	13.7	0.00087	1.56	RV	CELLTYPE	control_LMNA	7	15	FB
PAMR1	1.35	0.0121	0.394	0.172	7.16	17.5	0.000233	1.92	RV	CELLTYPE	control_LMNA	7	15	FB
STK10	1.35	0.0359	0.0892	0.0484	4.85	12.5	0.00137	1.45	RV	CELLTYPE	control_LMNA	7	15	FB
ACVRL1	1.34	0.0104	0.063	0.0341	4.6	18.5	0.000173	1.98	RV	CELLTYPE	control_LMNA	7	15	FB
IRF1	1.34	0.0127	0.0612	0.0322	4.56	17.3	0.000253	1.89	RV	CELLTYPE	control_LMNA	7	15	FB
PDGFRB	1.34	0.000188	0.963	0.487	8.32	42.8	3.32e-07	3.72	RV	CELLTYPE	control_LMNA	7	15	FB
FST	1.33	0.0142	0.148	0.111	5.84	16.7	0.00031	1.85	RV	CELLTYPE	control_LMNA	7	15	FB
HAS2-AS1	1.33	0.0384	0.112	0.112	5.75	12.1	0.00157	1.42	RV	CELLTYPE	control_LMNA	7	15	FB
LRP1	1.33	0.00819	0.816	0.415	8.2	19.7	0.000115	2.09	RV	CELLTYPE	control_LMNA	7	15	FB
NAV3	1.33	0.0162	1.12	0.56	8.53	16	0.000388	1.79	RV	CELLTYPE	control_LMNA	7	15	FB
PNRC1	1.33	0.0111	0.244	0.149	6.62	18	0.000198	1.95	RV	CELLTYPE	control_LMNA	7	15	FB
TNFAIP2	1.33	0.0104	0.248	0.11	6.39	18.4	0.000173	1.98	RV	CELLTYPE	control_LMNA	7	15	FB
GPAT3	1.32	0.0213	0.0522	0.0285	4.37	14.8	0.0006	1.67	RV	CELLTYPE	control_LMNA	7	15	FB
LINC01252	1.31	0.0403	0.0522	0.0279	4.2	11.9	0.00174	1.39	RV	CELLTYPE	control_LMNA	7	15	FB
RASSF9	1.31	0.0275	0.0467	0.0296	4.13	13.7	0.000888	1.56	RV	CELLTYPE	control_LMNA	7	15	FB
C4orf19	1.3	0.0477	0.0808	0.0478	5.02	11.1	0.00233	1.32	RV	CELLTYPE	control_LMNA	7	15	FB
TGFB3	1.3	0.0429	0.0644	0.0336	4.32	11.6	0.00195	1.37	RV	CELLTYPE	control_LMNA	7	15	FB
CNTN5	1.29	0.0119	0.115	0.0751	5.49	17.6	0.000225	1.92	RV	CELLTYPE	control_LMNA	7	15	FB
PQLC2L	1.29	0.0426	0.307	0.16	6.8	11.6	0.00192	1.37	RV	CELLTYPE	control_LMNA	7	15	FB
RNF219-AS1	1.29	0.0471	0.0347	0.0234	3.89	11.2	0.00225	1.33	RV	CELLTYPE	control_LMNA	7	15	FB
NFKB2	1.28	0.0397	0.0433	0.018	3.88	12	0.00167	1.4	RV	CELLTYPE	control_LMNA	7	15	FB
NID2	1.28	0.00944	0.356	0.186	6.88	19	0.000147	2.02	RV	CELLTYPE	control_LMNA	7	15	FB
ARHGEF3	1.26	0.0487	0.273	0.139	6.52	11	0.00241	1.31	RV	CELLTYPE	control_LMNA	7	15	FB
NGF	1.26	0.0111	0.583	0.325	7.81	18.1	0.000193	1.96	RV	CELLTYPE	control_LMNA	7	15	FB
PIP5K1B	1.26	0.0483	0.0541	0.0332	4.44	11.1	0.00238	1.32	RV	CELLTYPE	control_LMNA	7	15	FB
NABP1	1.24	0.0351	0.121	0.064	5.35	12.6	0.0013	1.45	RV	CELLTYPE	control_LMNA	7	15	FB
NOVA1	1.24	0.0099	1.09	0.579	8.64	18.7	0.000157	2	RV	CELLTYPE	control_LMNA	7	15	FB
RERG	1.24	0.0352	0.44	0.215	7.23	12.6	0.00131	1.45	RV	CELLTYPE	control_LMNA	7	15	FB
SLCO2B1	1.24	0.0188	0.21	0.112	6.19	15.3	0.000498	1.73	RV	CELLTYPE	control_LMNA	7	15	FB
C11orf95	1.23	0.0468	0.0283	0.0147	3.44	11.2	0.00221	1.33	RV	CELLTYPE	control_LMNA	7	15	FB
DIAPH3	1.23	0.0476	0.0374	0.0175	3.7	11.1	0.00231	1.32	RV	CELLTYPE	control_LMNA	7	15	FB
KIAA1755	1.23	0.0379	0.374	0.232	6.78	12.2	0.00153	1.42	RV	CELLTYPE	control_LMNA	7	15	FB
TCEAL9	1.23	0.0194	0.108	0.0706	5.48	15.2	0.00052	1.71	RV	CELLTYPE	control_LMNA	7	15	FB
CEP85	1.21	0.0491	0.0154	0.00999	2.78	11	0.00246	1.31	RV	CELLTYPE	control_LMNA	7	15	FB
AC090617.4	1.2	0.0248	0.065	0.0365	4.55	14.2	0.000737	1.61	RV	CELLTYPE	control_LMNA	7	15	FB
PPP1R3D	1.2	0.0477	0.0185	0.00994	2.87	11.1	0.00234	1.32	RV	CELLTYPE	control_LMNA	7	15	FB
AC119674.2	1.19	0.05	0.0665	0.0314	4.56	10.9	0.00255	1.3	RV	CELLTYPE	control_LMNA	7	15	FB
ADAM22	1.19	0.0185	0.113	0.0683	5.33	15.4	0.000486	1.73	RV	CELLTYPE	control_LMNA	7	15	FB
FAM227B	1.19	0.0141	0.324	0.236	6.99	16.7	0.000307	1.85	RV	CELLTYPE	control_LMNA	7	15	FB
C7	1.17	0.0379	4.27	2.85	10.6	12.2	0.00153	1.42	RV	CELLTYPE	control_LMNA	7	15	FB
CYB5A	1.17	0.0382	0.0953	0.0567	5.19	12.2	0.00155	1.42	RV	CELLTYPE	control_LMNA	7	15	FB
A4GALT	1.16	0.0257	0.164	0.0915	5.94	14	0.000788	1.59	RV	CELLTYPE	control_LMNA	7	15	FB
CDC42EP1	1.16	0.0482	0.0516	0.0265	4.29	11.1	0.00237	1.32	RV	CELLTYPE	control_LMNA	7	15	FB
PLAC9	1.16	0.0408	0.417	0.26	7.33	11.8	0.00177	1.39	RV	CELLTYPE	control_LMNA	7	15	FB
FADS1	1.14	0.0178	0.0534	0.0272	4.27	15.6	0.000447	1.75	RV	CELLTYPE	control_LMNA	7	15	FB
NT5E	1.14	0.0225	0.0551	0.0344	4.34	14.6	0.000645	1.65	RV	CELLTYPE	control_LMNA	7	15	FB
TMEM45A	1.13	0.0202	0.193	0.103	6.12	15	0.000551	1.69	RV	CELLTYPE	control_LMNA	7	15	FB
COL15A1	1.11	0.026	1.62	1.04	9.17	14	0.0008	1.59	RV	CELLTYPE	control_LMNA	7	15	FB
MPDU1	1.11	0.0279	0.0501	0.0326	4.37	13.6	0.000914	1.55	RV	CELLTYPE	control_LMNA	7	15	FB
TWIST1	1.1	0.0488	0.0782	0.0529	4.78	11	0.00243	1.31	RV	CELLTYPE	control_LMNA	7	15	FB
ETS1	1.09	0.0296	0.202	0.105	5.92	13.4	0.000988	1.53	RV	CELLTYPE	control_LMNA	7	15	FB
H2AFJ	1.09	0.0394	0.221	0.161	6.48	12	0.00165	1.4	RV	CELLTYPE	control_LMNA	7	15	FB
STEAP4	1.09	0.0494	0.4	0.255	7.12	10.9	0.00249	1.31	RV	CELLTYPE	control_LMNA	7	15	FB
CHST11	1.08	0.0496	0.252	0.136	6.34	10.9	0.00252	1.3	RV	CELLTYPE	control_LMNA	7	15	FB
NOCT	1.08	0.0296	0.118	0.0859	5.5	13.4	0.000993	1.53	RV	CELLTYPE	control_LMNA	7	15	FB
PHGDH	1.08	0.0488	0.0637	0.0441	4.71	11	0.00243	1.31	RV	CELLTYPE	control_LMNA	7	15	FB
MTHFR	1.07	0.0211	0.132	0.085	5.61	14.8	0.00059	1.68	RV	CELLTYPE	control_LMNA	7	15	FB
DOCK8	1.06	0.0178	0.139	0.0838	5.63	15.6	0.000455	1.75	RV	CELLTYPE	control_LMNA	7	15	FB
MYL6	1.06	0.0377	0.295	0.218	7.02	12.2	0.0015	1.42	RV	CELLTYPE	control_LMNA	7	15	FB
LRRC23	1.04	0.00572	0.0864	0.0633	5.05	21.5	6.75e-05	2.24	RV	CELLTYPE	control_LMNA	7	15	FB
PALMD	1.03	0.016	0.137	0.0754	5.66	16.1	0.000378	1.8	RV	CELLTYPE	control_LMNA	7	15	FB
RAB13	1.03	0.0412	0.048	0.0291	4.26	11.8	0.0018	1.39	RV	CELLTYPE	control_LMNA	7	15	FB
TGFB1	1.02	0.0403	0.175	0.115	5.98	11.9	0.00173	1.39	RV	CELLTYPE	control_LMNA	7	15	FB
DNAJA1	1.01	0.0392	0.0865	0.0617	5.07	12	0.00163	1.41	RV	CELLTYPE	control_LMNA	7	15	FB
PTGES2	1.01	0.0136	0.067	0.0351	4.67	16.9	0.000287	1.87	RV	CELLTYPE	control_LMNA	7	15	FB
ST3GAL4	1.01	0.0396	0.307	0.208	6.84	12	0.00166	1.4	RV	CELLTYPE	control_LMNA	7	15	FB
TRIP10	1.01	0.00539	0.231	0.135	6.43	21.9	5.94e-05	2.27	RV	CELLTYPE	control_LMNA	7	15	FB
FLOT1	1	0.0364	0.205	0.128	6.23	12.4	0.0014	1.44	RV	CELLTYPE	control_LMNA	7	15	FB
LRCH4	0.993	0.0399	0.0547	0.034	4.44	11.9	0.00169	1.4	RV	CELLTYPE	control_LMNA	7	15	FB
NEAT1	0.989	0.0467	9	5.76	11.5	11.2	0.00221	1.33	RV	CELLTYPE	control_LMNA	7	15	FB
NLGN1	0.98	0.0352	0.386	0.213	7.1	12.6	0.00132	1.45	RV	CELLTYPE	control_LMNA	7	15	FB
NRBF2	0.977	0.0403	0.0591	0.0468	4.53	11.9	0.00174	1.39	RV	CELLTYPE	control_LMNA	7	15	FB
CCDC97	0.973	0.0377	0.0504	0.0361	4.29	12.2	0.00151	1.42	RV	CELLTYPE	control_LMNA	7	15	FB
COL6A2	0.96	0.0103	1.88	1.21	9.42	18.5	0.000169	1.99	RV	CELLTYPE	control_LMNA	7	15	FB
C1GALT1	0.955	0.0274	0.21	0.131	6.24	13.7	0.000871	1.56	RV	CELLTYPE	control_LMNA	7	15	FB
SREBF1	0.946	0.0316	0.207	0.124	6.11	13.1	0.00109	1.5	RV	CELLTYPE	control_LMNA	7	15	FB
RGMA	0.933	0.0486	0.294	0.219	6.75	11	0.00241	1.31	RV	CELLTYPE	control_LMNA	7	15	FB
KANK2	0.922	0.0296	0.29	0.195	6.71	13.4	0.000992	1.53	RV	CELLTYPE	control_LMNA	7	15	FB
ABHD13	0.915	0.0496	0.0663	0.0447	4.6	10.9	0.00252	1.3	RV	CELLTYPE	control_LMNA	7	15	FB
PTPRD	0.905	0.0225	0.809	0.556	8.16	14.5	0.000647	1.65	RV	CELLTYPE	control_LMNA	7	15	FB
CNTNAP2	0.89	0.0458	0.557	0.386	7.62	11.3	0.00216	1.34	RV	CELLTYPE	control_LMNA	7	15	FB
NORAD	0.89	0.0392	0.136	0.103	5.68	12	0.00164	1.41	RV	CELLTYPE	control_LMNA	7	15	FB
TMEM208	0.881	0.0476	0.0678	0.0503	4.8	11.1	0.00231	1.32	RV	CELLTYPE	control_LMNA	7	15	FB
UQCRFS1	0.848	0.0486	0.095	0.0751	5.26	11	0.0024	1.31	RV	CELLTYPE	control_LMNA	7	15	FB
NUBP1	0.778	0.0403	0.0582	0.0489	4.57	11.9	0.00173	1.39	RV	CELLTYPE	control_LMNA	7	15	FB
DCLK1	0.773	0.0396	2.59	2.02	9.92	12	0.00167	1.4	RV	CELLTYPE	control_LMNA	7	15	FB
TBX18	0.741	0.0469	0.346	0.286	7.01	11.2	0.00223	1.33	RV	CELLTYPE	control_LMNA	7	15	FB
MPZL1	0.731	0.0213	0.482	0.351	7.46	14.8	0.000601	1.67	RV	CELLTYPE	control_LMNA	7	15	FB
RNF24	0.709	0.0432	0.495	0.4	7.56	11.5	0.00199	1.36	RV	CELLTYPE	control_LMNA	7	15	FB

## Sheet: control_PKP2
Gene	logFC	FDR	mean_exp_control	mean_exp_genotype	logCPM	F	PValue	FDR_plot	Region	annotation_level	comparison	Observations_genotype	Observations_reference	cell_state
LINC00473	5.97	0.00618	0.0261	0.000988	3.16	34.6	3.19e-06	2.21	RV	CELLTYPE	control_PKP2	5	15	FB
PLA2G2A	5.95	0.0411	1.31	0.0179	9.35	19.1	0.000175	1.39	RV	CELLTYPE	control_PKP2	5	15	FB
ADAMTS4	5.21	0.0226	0.173	0.00845	5.71	24.5	3.67e-05	1.65	RV	CELLTYPE	control_PKP2	5	15	FB
AC108134.2	5.04	0.0142	0.0333	0.00287	3.16	29.7	9.73e-06	1.85	RV	CELLTYPE	control_PKP2	5	15	FB
ZNF385D-AS2	4.79	0.0162	0.0164	0.00151	2.98	27	1.91e-05	1.79	RV	CELLTYPE	control_PKP2	5	15	FB
LINC00881	4.29	0.0142	0.0178	0.00316	3.25	28.2	1.44e-05	1.85	RV	CELLTYPE	control_PKP2	5	15	FB
MRGPRF	4.21	0.0303	0.0432	0.00329	4.03	20.9	0.0001	1.52	RV	CELLTYPE	control_PKP2	5	15	FB
ACE2	4.14	0.0273	0.0939	0.0141	5.31	21.7	8.06e-05	1.56	RV	CELLTYPE	control_PKP2	5	15	FB
SH2D2A	4.05	0.0373	0.0211	0.00448	2.82	19.5	0.000151	1.43	RV	CELLTYPE	control_PKP2	5	15	FB
CPXM1	3.9	0.0142	0.0215	0.0016	2.82	28.1	1.47e-05	1.85	RV	CELLTYPE	control_PKP2	5	15	FB
ELANE	3.89	0.000184	0.117	0.012	5.29	65.1	1.36e-08	3.74	RV	CELLTYPE	control_PKP2	5	15	FB
AL669970.3	3.62	0.0264	0.0376	0.00551	3.64	22	7.39e-05	1.58	RV	CELLTYPE	control_PKP2	5	15	FB
MARCKSL1	3.62	0.0436	0.0911	0.0113	5.31	18.2	0.000228	1.36	RV	CELLTYPE	control_PKP2	5	15	FB
INSRR	3.5	0.0226	0.0583	0.0279	4.76	24	4.2e-05	1.65	RV	CELLTYPE	control_PKP2	5	15	FB
FGF18	3.19	0.0411	0.0238	0.00482	2.95	19.1	0.000172	1.39	RV	CELLTYPE	control_PKP2	5	15	FB
FAIM2	3.11	0.0411	0.0731	0.0119	4.9	18.9	0.000186	1.39	RV	CELLTYPE	control_PKP2	5	15	FB
FGF10	3.06	0.0486	0.184	0.0329	5.92	16.9	0.000342	1.31	RV	CELLTYPE	control_PKP2	5	15	FB
PTGFR	2.95	0.0237	0.202	0.0286	5.92	22.9	5.66e-05	1.63	RV	CELLTYPE	control_PKP2	5	15	FB
TSPAN33	2.92	0.0411	0.016	0.00628	2.69	18.9	0.000181	1.39	RV	CELLTYPE	control_PKP2	5	15	FB
FAM184A	2.86	0.05	0.239	0.0597	6.34	16.6	0.000374	1.3	RV	CELLTYPE	control_PKP2	5	15	FB
PDE10A	2.77	0.043	0.611	0.16	7.69	18.4	0.000212	1.37	RV	CELLTYPE	control_PKP2	5	15	FB
HGF	2.75	0.0327	0.0931	0.0253	4.67	20.4	0.000118	1.49	RV	CELLTYPE	control_PKP2	5	15	FB
IER3	2.7	0.0308	0.142	0.0348	5.36	20.7	0.000107	1.51	RV	CELLTYPE	control_PKP2	5	15	FB
FMNL1	2.62	0.00274	0.073	0.014	4.65	42.4	6.27e-07	2.56	RV	CELLTYPE	control_PKP2	5	15	FB
DUSP4	2.6	0.0472	0.0175	0.00301	2.75	17.2	0.000312	1.33	RV	CELLTYPE	control_PKP2	5	15	FB
EDNRB	2.58	0.0447	0.399	0.114	7.3	17.7	0.000264	1.35	RV	CELLTYPE	control_PKP2	5	15	FB
RNF152	2.52	0.0486	0.337	0.111	6.51	16.9	0.000338	1.31	RV	CELLTYPE	control_PKP2	5	15	FB
IGFBP4	2.5	0.0445	0.56	0.136	7.65	17.9	0.000253	1.35	RV	CELLTYPE	control_PKP2	5	15	FB
TP53I11	2.35	0.0294	0.0308	0.0106	3.56	21.1	9.54e-05	1.53	RV	CELLTYPE	control_PKP2	5	15	FB
PDGFRB	2.34	0.000205	0.963	0.268	8.3	59.8	3.03e-08	3.69	RV	CELLTYPE	control_PKP2	5	15	FB
IER5L	2.3	0.0142	0.135	0.0394	5.35	28.3	1.4e-05	1.85	RV	CELLTYPE	control_PKP2	5	15	FB
GNAO1	2.28	0.0294	0.164	0.0529	5.69	21.2	9.33e-05	1.53	RV	CELLTYPE	control_PKP2	5	15	FB
AC008591.1	2.23	0.0142	0.166	0.0665	5.89	28.5	1.32e-05	1.85	RV	CELLTYPE	control_PKP2	5	15	FB
FAM50A	2.18	0.0226	0.0701	0.0194	4.71	23.7	4.66e-05	1.65	RV	CELLTYPE	control_PKP2	5	15	FB
PTGIR	2.16	0.0294	0.286	0.0499	6.83	21.1	9.5e-05	1.53	RV	CELLTYPE	control_PKP2	5	15	FB
PPL	2.13	0.0411	0.143	0.0305	5.73	18.8	0.000188	1.39	RV	CELLTYPE	control_PKP2	5	15	FB
CSRP1	2.04	0.05	0.122	0.0405	5.38	16.6	0.000375	1.3	RV	CELLTYPE	control_PKP2	5	15	FB
ADA	2.03	0.0226	0.199	0.0462	6.28	23.8	4.52e-05	1.65	RV	CELLTYPE	control_PKP2	5	15	FB
SEPT9	2.02	0.0445	0.178	0.0514	5.78	17.9	0.000252	1.35	RV	CELLTYPE	control_PKP2	5	15	FB
AC007529.2	1.96	0.0459	0.221	0.0658	6.4	17.4	0.000294	1.34	RV	CELLTYPE	control_PKP2	5	15	FB
SELENBP1	1.9	0.0436	0.15	0.0566	5.96	18.2	0.000227	1.36	RV	CELLTYPE	control_PKP2	5	15	FB
KCNQ1OT1	1.82	0.0451	0.688	0.217	7.69	17.5	0.000279	1.35	RV	CELLTYPE	control_PKP2	5	15	FB
NR4A2	1.67	0.0445	0.0908	0.0698	5.12	17.8	0.000256	1.35	RV	CELLTYPE	control_PKP2	5	15	FB
KCNQ1	1.45	0.031	0.267	0.101	6.64	20.6	0.00011	1.51	RV	CELLTYPE	control_PKP2	5	15	FB
KANK2	1.44	0.05	0.29	0.12	6.68	16.6	0.000377	1.3	RV	CELLTYPE	control_PKP2	5	15	FB
TRIP10	1.36	0.0472	0.231	0.0879	6.43	17.1	0.000323	1.33	RV	CELLTYPE	control_PKP2	5	15	FB
LRRC23	1.33	0.0472	0.0864	0.0503	5.06	17.1	0.000321	1.33	RV	CELLTYPE	control_PKP2	5	15	FB
RNF24	1.31	0.0458	0.495	0.286	7.56	17.4	0.00029	1.34	RV	CELLTYPE	control_PKP2	5	15	FB
CWC25	1.3	0.043	0.132	0.058	5.67	18.4	0.000213	1.37	RV	CELLTYPE	control_PKP2	5	15	FB

## Sheet: control_PVneg
Gene	logFC	FDR	mean_exp_control	mean_exp_genotype	logCPM	F	PValue	FDR_plot	Region	annotation_level	comparison	Observations_genotype	Observations_reference	cell_state
PLA2G2A	6.58	0.0208	1.31	0.0176	9.44	22.6	6.77e-05	1.68	RV	CELLTYPE	control_PVneg	4	15	FB
ADAMTS4	4.53	0.0222	0.173	0.00909	5.83	22.1	7.61e-05	1.65	RV	CELLTYPE	control_PVneg	4	15	FB
ELANE	3.26	0.00362	0.117	0.0174	5.44	34.7	3.48e-06	2.44	RV	CELLTYPE	control_PVneg	4	15	FB
TMEM176B	2.71	0.0391	0.11	0.0193	5.59	18.4	0.000226	1.41	RV	CELLTYPE	control_PVneg	4	15	FB
AC007529.2	2.64	0.00363	0.221	0.0463	6.48	34.3	3.77e-06	2.44	RV	CELLTYPE	control_PVneg	4	15	FB
PTGFR	2.62	0.0424	0.202	0.0354	6.05	17.5	0.000302	1.37	RV	CELLTYPE	control_PVneg	4	15	FB
KCNE4	2.07	0.0395	0.124	0.0318	5.5	18.3	0.000234	1.4	RV	CELLTYPE	control_PVneg	4	15	FB
SAT1	2.02	0.0292	0.962	0.316	8.46	20.6	0.000119	1.53	RV	CELLTYPE	control_PVneg	4	15	FB
CATSPERB	1.93	0.0463	0.732	0.213	8.01	16.9	0.00036	1.33	RV	CELLTYPE	control_PVneg	4	15	FB
KCNJ8	1.87	0.0447	0.029	0.013	3.75	17.1	0.000341	1.35	RV	CELLTYPE	control_PVneg	4	15	FB
SELENBP1	1.84	0.0424	0.15	0.0546	6.05	17.5	0.000298	1.37	RV	CELLTYPE	control_PVneg	4	15	FB
PNRC1	1.82	0.0407	0.244	0.101	6.72	17.9	0.00026	1.39	RV	CELLTYPE	control_PVneg	4	15	FB
PDGFRB	1.81	0.00693	0.963	0.364	8.41	30.8	8.35e-06	2.16	RV	CELLTYPE	control_PVneg	4	15	FB
MIR22HG	1.73	0.0383	0.223	0.0716	6.22	18.6	0.000211	1.42	RV	CELLTYPE	control_PVneg	4	15	FB
CSRP1	1.67	0.05	0.122	0.0393	5.46	16.3	0.000437	1.3	RV	CELLTYPE	control_PVneg	4	15	FB
MARCH3	1.67	0.0447	0.728	0.265	8.2	17.2	0.000331	1.35	RV	CELLTYPE	control_PVneg	4	15	FB
ADAMTS1	1.64	0.0447	0.159	0.0735	5.74	17.2	0.000332	1.35	RV	CELLTYPE	control_PVneg	4	15	FB
KCNQ1OT1	1.63	0.0424	0.688	0.236	7.77	17.7	0.000282	1.37	RV	CELLTYPE	control_PVneg	4	15	FB
MPDU1	1.6	0.05	0.0501	0.0207	4.46	16.2	0.000448	1.3	RV	CELLTYPE	control_PVneg	4	15	FB
EEF1B2	1.5	0.049	0.0884	0.0377	5.2	16.6	0.000399	1.31	RV	CELLTYPE	control_PVneg	4	15	FB
NORAD	1.31	0.05	0.136	0.0664	5.73	16.3	0.000432	1.3	RV	CELLTYPE	control_PVneg	4	15	FB
SQSTM1	1.28	0.0447	0.552	0.278	7.78	17	0.000345	1.35	RV	CELLTYPE	control_PVneg	4	15	FB
CCT2	1.26	0.05	0.0933	0.0418	5.12	16.2	0.000447	1.3	RV	CELLTYPE	control_PVneg	4	15	FB
ALDH9A1	1.24	0.0469	0.0459	0.0237	4.21	16.8	0.000372	1.33	RV	CELLTYPE	control_PVneg	4	15	FB
KCNQ1	1.24	0.0288	0.267	0.134	6.76	20.7	0.000115	1.54	RV	CELLTYPE	control_PVneg	4	15	FB
PHF1	1.24	0.0311	0.103	0.0458	5.42	20	0.00014	1.51	RV	CELLTYPE	control_PVneg	4	15	FB
NOC2L	1.12	0.05	0.0981	0.0551	5.28	16.3	0.000438	1.3	RV	CELLTYPE	control_PVneg	4	15	FB
VCP	1.1	0.05	0.256	0.141	6.66	16.3	0.000433	1.3	RV	CELLTYPE	control_PVneg	4	15	FB

## Sheet: control_RBM20
Gene	logFC	FDR	mean_exp_control	mean_exp_genotype	logCPM	F	PValue	FDR_plot	Region	annotation_level	comparison	Observations_genotype	Observations_reference	cell_state
TSIX	6.54	0.0401	0.0199	0.000186	2.82	19	0.000174	1.4	RV	CELLTYPE	control_RBM20	5	15	FB
ABCB11	5.66	0.0155	0.0548	0.00251	4.01	23.9	4.34e-05	1.81	RV	CELLTYPE	control_RBM20	5	15	FB
AC108134.2	5.15	0.00826	0.0333	0.00179	3.17	30.5	7.97e-06	2.08	RV	CELLTYPE	control_RBM20	5	15	FB
CCL2	5.06	0.0114	0.683	0.0192	8.34	25.9	2.54e-05	1.94	RV	CELLTYPE	control_RBM20	5	15	FB
GRID2	3.54	0.00296	0.229	0.0315	6.07	43.3	5.12e-07	2.53	RV	CELLTYPE	control_RBM20	5	15	FB
MARCKSL1	3.29	0.0411	0.0911	0.0169	5.38	18.7	0.000191	1.39	RV	CELLTYPE	control_RBM20	5	15	FB
MRGPRF	3.17	0.0464	0.0432	0.0062	4.11	18.1	0.000231	1.33	RV	CELLTYPE	control_RBM20	5	15	FB
FAM184A	2.84	0.0212	0.239	0.0503	6.34	22.5	6.3e-05	1.67	RV	CELLTYPE	control_RBM20	5	15	FB
CPXM1	2.81	0.0476	0.0215	0.00312	2.93	17.9	0.000247	1.32	RV	CELLTYPE	control_RBM20	5	15	FB
FGF18	2.77	0.0452	0.0238	0.00527	2.99	18.3	0.000218	1.34	RV	CELLTYPE	control_RBM20	5	15	FB
ELANE	2.74	0.00343	0.117	0.023	5.37	37.4	1.68e-06	2.47	RV	CELLTYPE	control_RBM20	5	15	FB
FGF10	2.68	0.049	0.184	0.0463	5.97	17.5	0.000276	1.31	RV	CELLTYPE	control_RBM20	5	15	FB
PTGFR	2.64	0.0258	0.202	0.0314	5.97	21.3	8.78e-05	1.59	RV	CELLTYPE	control_RBM20	5	15	FB
LSAMP	2.61	0.0155	1.26	0.249	8.62	23.8	4.45e-05	1.81	RV	CELLTYPE	control_RBM20	5	15	FB
IGDCC4	2.53	0.0114	0.12	0.0304	5.29	26.5	2.14e-05	1.94	RV	CELLTYPE	control_RBM20	5	15	FB
KCNE4	2.48	0.0108	0.124	0.029	5.4	26.9	1.93e-05	1.97	RV	CELLTYPE	control_RBM20	5	15	FB
HAS2-AS1	2.23	0.0404	0.112	0.0839	5.75	18.9	0.00018	1.39	RV	CELLTYPE	control_RBM20	5	15	FB
FMNL1	2.14	0.00694	0.073	0.019	4.72	32.8	4.63e-06	2.16	RV	CELLTYPE	control_RBM20	5	15	FB
SELENBP1	2.13	0.00838	0.15	0.0472	5.96	29.8	9.32e-06	2.08	RV	CELLTYPE	control_RBM20	5	15	FB
ADA	2.11	0.00935	0.199	0.0485	6.31	29.1	1.11e-05	2.03	RV	CELLTYPE	control_RBM20	5	15	FB
FST	2.08	0.0114	0.148	0.0645	5.79	26	2.46e-05	1.94	RV	CELLTYPE	control_RBM20	5	15	FB
AC007529.2	2.05	0.0242	0.221	0.0669	6.44	21.9	7.58e-05	1.62	RV	CELLTYPE	control_RBM20	5	15	FB
TP53I11	1.93	0.0308	0.0308	0.0111	3.6	20.3	0.000119	1.51	RV	CELLTYPE	control_RBM20	5	15	FB
PDGFRB	1.88	0.00343	0.963	0.343	8.36	37.2	1.74e-06	2.47	RV	CELLTYPE	control_RBM20	5	15	FB
CDON	1.83	0.0401	0.163	0.055	5.64	19	0.000175	1.4	RV	CELLTYPE	control_RBM20	5	15	FB
AC008591.1	1.81	0.0365	0.166	0.0754	5.94	19.6	0.000149	1.44	RV	CELLTYPE	control_RBM20	5	15	FB
AC008105.3	1.8	0.00343	0.101	0.0392	5.25	37.1	1.78e-06	2.47	RV	CELLTYPE	control_RBM20	5	15	FB
SLCO2B1	1.73	0.0242	0.21	0.0699	6.22	21.7	7.9e-05	1.62	RV	CELLTYPE	control_RBM20	5	15	FB
KCNQ1OT1	1.72	0.0235	0.688	0.216	7.7	22.1	7.16e-05	1.63	RV	CELLTYPE	control_RBM20	5	15	FB
SH3PXD2B	1.66	0.0242	0.775	0.377	8.04	21.7	7.91e-05	1.62	RV	CELLTYPE	control_RBM20	5	15	FB
ADAMTS19	1.55	0.0262	0.302	0.131	6.77	21.2	9.12e-05	1.58	RV	CELLTYPE	control_RBM20	5	15	FB
ST3GAL4	1.48	0.0411	0.307	0.16	6.87	18.7	0.000192	1.39	RV	CELLTYPE	control_RBM20	5	15	FB

## Sheet: control_TTN
Gene	logFC	FDR	mean_exp_control	mean_exp_genotype	logCPM	F	PValue	FDR_plot	Region	annotation_level	comparison	Observations_genotype	Observations_reference	cell_state
PLA2G2A	6.73	0.000409	1.31	0.0137	9.28	33.9	2.92e-06	3.39	RV	CELLTYPE	control_TTN	6	15	FB
CCL2	5.94	0.000241	0.683	0.0117	8.23	37	1.46e-06	3.62	RV	CELLTYPE	control_TTN	6	15	FB
NPPC	5.71	0.00417	0.155	0.00393	5.95	21	8.76e-05	2.38	RV	CELLTYPE	control_TTN	6	15	FB
ABCB11	5.38	0.00254	0.0548	0.00332	3.98	23.4	4.37e-05	2.59	RV	CELLTYPE	control_TTN	6	15	FB
NR4A3	5.33	0.00259	0.121	0.00306	4.9	23.2	4.54e-05	2.59	RV	CELLTYPE	control_TTN	6	15	FB
APLNR	5.26	0.0031	0.0691	0.00231	4.78	22.4	5.77e-05	2.51	RV	CELLTYPE	control_TTN	6	15	FB
LINC00473	5.12	0.000165	0.0261	0.000976	3.19	39.8	7.96e-07	3.78	RV	CELLTYPE	control_TTN	6	15	FB
ST6GAL2	4.95	0.0069	0.0496	0.00166	3.42	18.5	0.000185	2.16	RV	CELLTYPE	control_TTN	6	15	FB
CHRDL2	4.88	0.00102	0.114	0.00293	5.11	28.3	1.14e-05	2.99	RV	CELLTYPE	control_TTN	6	15	FB
SOCS3	4.83	0.000315	0.133	0.00679	5.61	35.4	2.09e-06	3.5	RV	CELLTYPE	control_TTN	6	15	FB
PLAU	4.82	0.000321	0.112	0.0041	5.11	35.2	2.17e-06	3.49	RV	CELLTYPE	control_TTN	6	15	FB
AC007952.4	4.77	0.0164	0.0342	0.000774	2.96	14.3	0.000765	1.79	RV	CELLTYPE	control_TTN	6	15	FB
LIF	4.53	0.0153	0.0189	0.000446	2.53	14.5	0.00069	1.82	RV	CELLTYPE	control_TTN	6	15	FB
IL6	4.52	0.0333	0.029	0.000364	2.91	11.3	0.00227	1.48	RV	CELLTYPE	control_TTN	6	15	FB
ADAMTS4	4.51	0.000579	0.173	0.00854	5.67	31.5	5.2e-06	3.24	RV	CELLTYPE	control_TTN	6	15	FB
RASD1	4.28	0.00187	0.0785	0.0047	5.02	25.1	2.7e-05	2.73	RV	CELLTYPE	control_TTN	6	15	FB
HES1	4.15	0.00501	0.459	0.0388	7.58	20.1	0.000113	2.3	RV	CELLTYPE	control_TTN	6	15	FB
NR4A1	4.12	0.00208	0.379	0.035	7.11	24.4	3.25e-05	2.68	RV	CELLTYPE	control_TTN	6	15	FB
ACE2	4.06	0.000731	0.0939	0.0116	5.26	30.3	6.99e-06	3.14	RV	CELLTYPE	control_TTN	6	15	FB
PTGFR	3.98	8.8e-06	0.202	0.0146	5.85	65.2	8.55e-09	5.06	RV	CELLTYPE	control_TTN	6	15	FB
LIPG	3.86	0.0396	0.0339	0.0023	2.94	10.5	0.00304	1.4	RV	CELLTYPE	control_TTN	6	15	FB
MARCKSL1	3.83	0.00251	0.0911	0.00994	5.27	23.4	4.29e-05	2.6	RV	CELLTYPE	control_TTN	6	15	FB
FGF10	3.81	0.000426	0.184	0.0236	5.85	33.4	3.28e-06	3.37	RV	CELLTYPE	control_TTN	6	15	FB
CXCL2	3.69	0.0204	0.0434	0.00166	3.83	13.3	0.00107	1.69	RV	CELLTYPE	control_TTN	6	15	FB
FBXO2	3.66	0.00153	0.0172	0.00169	2.85	26.2	2.01e-05	2.82	RV	CELLTYPE	control_TTN	6	15	FB
CXCL1	3.63	0.0285	0.0427	0.000974	4.13	11.9	0.00177	1.54	RV	CELLTYPE	control_TTN	6	15	FB
HAS1	3.61	0.0357	0.0303	0.00161	3.02	11	0.00254	1.45	RV	CELLTYPE	control_TTN	6	15	FB
LDLR	3.6	4.09e-05	0.192	0.0152	5.65	50.9	9.17e-08	4.39	RV	CELLTYPE	control_TTN	6	15	FB
G0S2	3.58	0.00346	0.0445	0.00258	4.12	21.8	6.75e-05	2.46	RV	CELLTYPE	control_TTN	6	15	FB
KAZN-AS1	3.57	0.00535	0.156	0.0242	5.52	19.8	0.000125	2.27	RV	CELLTYPE	control_TTN	6	15	FB
PTGES	3.55	0.0077	0.0165	0.00131	2.8	17.9	0.000224	2.11	RV	CELLTYPE	control_TTN	6	15	FB
GRID2	3.54	1.79e-05	0.229	0.0262	6	58	2.68e-08	4.75	RV	CELLTYPE	control_TTN	6	15	FB
AP005059.1	3.53	0.00917	0.015	0.00313	3.28	17	0.000301	2.04	RV	CELLTYPE	control_TTN	6	15	FB
IGFBP4	3.51	1.58e-05	0.56	0.0692	7.54	59.4	2.12e-08	4.8	RV	CELLTYPE	control_TTN	6	15	FB
ZNF385D-AS2	3.51	0.00353	0.0164	0.00301	3.04	21.7	7.02e-05	2.45	RV	CELLTYPE	control_TTN	6	15	FB
BHLHE40	3.47	0.00648	0.199	0.0238	6.21	18.8	0.000169	2.19	RV	CELLTYPE	control_TTN	6	15	FB
CHL1	3.43	0.00715	0.0483	0.00586	4.02	18.3	0.000197	2.15	RV	CELLTYPE	control_TTN	6	15	FB
CCL11	3.42	0.0313	0.0799	0.00482	5.12	11.5	0.00206	1.5	RV	CELLTYPE	control_TTN	6	15	FB
FAIM2	3.42	0.000731	0.0731	0.00964	4.86	30.3	6.99e-06	3.14	RV	CELLTYPE	control_TTN	6	15	FB
MT1A	3.42	0.0165	0.0281	0.00236	3.45	14.2	0.00078	1.78	RV	CELLTYPE	control_TTN	6	15	FB
GPRC5A	3.39	0.000217	0.0758	0.0145	4.92	37.6	1.28e-06	3.66	RV	CELLTYPE	control_TTN	6	15	FB
ADM	3.37	0.00482	0.0668	0.0123	4.91	20.3	0.000106	2.32	RV	CELLTYPE	control_TTN	6	15	FB
MRGPRF	3.35	0.00363	0.0432	0.00473	4.04	21.5	7.41e-05	2.44	RV	CELLTYPE	control_TTN	6	15	FB
LINC01913	3.31	0.0221	0.0146	0.00112	2.35	13	0.00121	1.66	RV	CELLTYPE	control_TTN	6	15	FB
AC108134.2	3.29	0.0175	0.0333	0.00526	3.25	13.9	0.000851	1.76	RV	CELLTYPE	control_TTN	6	15	FB
KAZN	3.27	0.00196	8.76	1.48	11.4	24.8	2.89e-05	2.71	RV	CELLTYPE	control_TTN	6	15	FB
FGF10-AS1	3.18	0.00694	0.0538	0.0129	4.24	18.5	0.000188	2.16	RV	CELLTYPE	control_TTN	6	15	FB
SCD	3.17	0.000931	0.0238	0.00272	2.99	29	9.6e-06	3.03	RV	CELLTYPE	control_TTN	6	15	FB
BCL3	3.16	0.000315	0.0615	0.00633	4.33	35.4	2.09e-06	3.5	RV	CELLTYPE	control_TTN	6	15	FB
AC037486.1	3.14	0.00994	0.0526	0.00893	4.2	16.6	0.000348	2	RV	CELLTYPE	control_TTN	6	15	FB
CFD	3.12	0.032	3.62	0.965	10.8	11.4	0.00215	1.49	RV	CELLTYPE	control_TTN	6	15	FB
LSAMP	3.11	0.000201	1.26	0.201	8.53	38.1	1.14e-06	3.7	RV	CELLTYPE	control_TTN	6	15	FB
ID2	3.08	0.00225	0.224	0.0387	6.71	24	3.64e-05	2.65	RV	CELLTYPE	control_TTN	6	15	FB
FAM196B	3.07	0.00967	0.0414	0.00373	3.55	16.7	0.000333	2.01	RV	CELLTYPE	control_TTN	6	15	FB
ZFP36	3.04	0.0185	0.293	0.079	7.35	13.7	0.000927	1.73	RV	CELLTYPE	control_TTN	6	15	FB
EDNRB	3.03	0.000368	0.399	0.0694	7.2	34.5	2.59e-06	3.43	RV	CELLTYPE	control_TTN	6	15	FB
TRIM47	3.03	0.000474	0.0749	0.0106	4.84	32.7	3.86e-06	3.32	RV	CELLTYPE	control_TTN	6	15	FB
TLL1	3	0.0249	0.036	0.00606	3.28	12.5	0.00144	1.6	RV	CELLTYPE	control_TTN	6	15	FB
Z83844.2	3	0.00259	0.017	0.00238	2.85	23.2	4.53e-05	2.59	RV	CELLTYPE	control_TTN	6	15	FB
AC007529.2	2.93	3.39e-05	0.221	0.0416	6.32	52.3	7.1e-08	4.47	RV	CELLTYPE	control_TTN	6	15	FB
MIDN	2.91	1.38e-05	0.102	0.0134	5.03	61.8	1.44e-08	4.86	RV	CELLTYPE	control_TTN	6	15	FB
RARRES1	2.9	0.026	0.965	0.14	8.74	12.3	0.00153	1.59	RV	CELLTYPE	control_TTN	6	15	FB
MLXIPL	2.89	0.0134	0.0336	0.00622	3.56	15.2	0.000559	1.87	RV	CELLTYPE	control_TTN	6	15	FB
JUNB	2.84	0.0344	0.549	0.14	8.09	11.1	0.00239	1.46	RV	CELLTYPE	control_TTN	6	15	FB
KCNE4	2.84	0.000165	0.124	0.0225	5.31	39.7	8.12e-07	3.78	RV	CELLTYPE	control_TTN	6	15	FB
LINC01886	2.84	0.0165	0.0292	0.00532	3.27	14.2	0.00077	1.78	RV	CELLTYPE	control_TTN	6	15	FB
FGF7	2.83	0.000978	0.716	0.148	7.79	28.8	1.02e-05	3.01	RV	CELLTYPE	control_TTN	6	15	FB
CPXM1	2.82	0.00496	0.0215	0.00393	2.91	20.2	0.000111	2.3	RV	CELLTYPE	control_TTN	6	15	FB
CYR61	2.8	0.0293	0.256	0.0699	7.04	11.8	0.00186	1.53	RV	CELLTYPE	control_TTN	6	15	FB
ALDH1A3	2.79	0.0198	0.0861	0.00978	4.39	13.4	0.00103	1.7	RV	CELLTYPE	control_TTN	6	15	FB
CHI3L2	2.79	0.00994	0.023	0.00456	3.37	16.5	0.00035	2	RV	CELLTYPE	control_TTN	6	15	FB
ELANE	2.79	2.1e-05	0.117	0.0216	5.3	56.5	3.46e-08	4.68	RV	CELLTYPE	control_TTN	6	15	FB
BMX	2.74	0.00601	0.104	0.0255	5.27	19.3	0.000146	2.22	RV	CELLTYPE	control_TTN	6	15	FB
RET	2.74	0.0163	0.0329	0.00698	3.49	14.3	0.000754	1.79	RV	CELLTYPE	control_TTN	6	15	FB
TMEM100	2.74	0.0276	0.0287	0.00593	3.8	12.1	0.00165	1.56	RV	CELLTYPE	control_TTN	6	15	FB
PGF	2.72	0.00738	0.0785	0.0148	4.71	18.2	0.000208	2.13	RV	CELLTYPE	control_TTN	6	15	FB
AC078850.2	2.71	0.0411	0.0151	0.00298	2.71	10.4	0.00321	1.39	RV	CELLTYPE	control_TTN	6	15	FB
DUSP4	2.69	0.00289	0.0175	0.0029	2.79	22.7	5.31e-05	2.54	RV	CELLTYPE	control_TTN	6	15	FB
AL669970.3	2.68	0.0019	0.0376	0.00724	3.66	25	2.78e-05	2.72	RV	CELLTYPE	control_TTN	6	15	FB
MT1M	2.67	0.0142	0.0936	0.0149	5.06	14.9	0.000618	1.85	RV	CELLTYPE	control_TTN	6	15	FB
SNAP25	2.65	0.0092	0.0172	0.00314	2.64	17	0.000303	2.04	RV	CELLTYPE	control_TTN	6	15	FB
IGDCC4	2.64	0.000413	0.12	0.0284	5.22	33.8	3.03e-06	3.38	RV	CELLTYPE	control_TTN	6	15	FB
LINC01856	2.62	0.00614	0.0418	0.00725	3.78	19.2	0.000152	2.21	RV	CELLTYPE	control_TTN	6	15	FB
SH3PXD2A-AS1	2.62	0.00361	0.0302	0.00989	3.86	21.6	7.34e-05	2.44	RV	CELLTYPE	control_TTN	6	15	FB
CD248	2.59	0.0077	0.0376	0.00703	3.81	17.9	0.000225	2.11	RV	CELLTYPE	control_TTN	6	15	FB
AC008591.1	2.57	1.79e-05	0.166	0.04	5.79	58.1	2.63e-08	4.75	RV	CELLTYPE	control_TTN	6	15	FB
PLK2	2.57	0.0114	0.0176	0.00349	2.74	15.9	0.000427	1.94	RV	CELLTYPE	control_TTN	6	15	FB
TNFSF14	2.57	0.00614	0.0199	0.00354	2.92	19.2	0.000152	2.21	RV	CELLTYPE	control_TTN	6	15	FB
PAM16	2.56	0.00329	0.025	0.00431	3.26	22.1	6.24e-05	2.48	RV	CELLTYPE	control_TTN	6	15	FB
TP53I11	2.55	0.00012	0.0308	0.00762	3.5	42.3	4.77e-07	3.92	RV	CELLTYPE	control_TTN	6	15	FB
ADAMTSL2	2.54	0.002	0.185	0.0313	5.77	24.6	3.07e-05	2.7	RV	CELLTYPE	control_TTN	6	15	FB
NR2F1	2.54	0.006	0.0127	0.00236	2.39	19.3	0.000145	2.22	RV	CELLTYPE	control_TTN	6	15	FB
AL353653.1	2.51	0.0027	0.0622	0.014	4.58	23	4.86e-05	2.57	RV	CELLTYPE	control_TTN	6	15	FB
PPL	2.51	0.000315	0.143	0.0304	5.7	35.4	2.09e-06	3.5	RV	CELLTYPE	control_TTN	6	15	FB
CTSC	2.5	0.00175	0.185	0.0368	5.94	25.3	2.52e-05	2.76	RV	CELLTYPE	control_TTN	6	15	FB
RGR	2.5	0.0168	0.0144	0.00288	2.66	14.1	0.000802	1.77	RV	CELLTYPE	control_TTN	6	15	FB
AC006007.1	2.49	0.0076	0.0492	0.012	4.14	18	0.000218	2.12	RV	CELLTYPE	control_TTN	6	15	FB
PIM1	2.48	0.00793	0.0845	0.0163	4.94	17.7	0.000237	2.1	RV	CELLTYPE	control_TTN	6	15	FB
SNAP25-AS1	2.48	0.0165	0.013	0.00362	2.52	14.2	0.000778	1.78	RV	CELLTYPE	control_TTN	6	15	FB
NQO1	2.46	0.0144	0.0556	0.0115	4.39	14.8	0.000629	1.84	RV	CELLTYPE	control_TTN	6	15	FB
NAMPT	2.45	0.006	0.49	0.093	7.27	19.3	0.000145	2.22	RV	CELLTYPE	control_TTN	6	15	FB
ABCC3	2.43	0.0129	0.0125	0.00215	2.43	15.4	0.000516	1.89	RV	CELLTYPE	control_TTN	6	15	FB
PTGS2	2.43	0.0305	0.0132	0.0025	2.33	11.6	0.00198	1.52	RV	CELLTYPE	control_TTN	6	15	FB
ADA	2.42	2.9e-05	0.199	0.0443	6.23	53.6	5.62e-08	4.54	RV	CELLTYPE	control_TTN	6	15	FB
ATP1B3	2.41	0.00848	0.673	0.136	7.62	17.4	0.000263	2.07	RV	CELLTYPE	control_TTN	6	15	FB
GNAO1	2.41	0.000875	0.164	0.0389	5.61	29.4	8.76e-06	3.06	RV	CELLTYPE	control_TTN	6	15	FB
ICAM1	2.39	0.0175	0.0489	0.00859	4.1	13.9	0.000852	1.76	RV	CELLTYPE	control_TTN	6	15	FB
SFRP1	2.39	0.0155	0.0196	0.00529	3.01	14.5	0.000701	1.81	RV	CELLTYPE	control_TTN	6	15	FB
Z99289.1	2.38	0.0126	0.034	0.00661	3.4	15.5	0.000502	1.9	RV	CELLTYPE	control_TTN	6	15	FB
AC084357.2	2.37	0.0114	0.21	0.077	6.64	16	0.000423	1.94	RV	CELLTYPE	control_TTN	6	15	FB
FMNL1	2.37	1.5e-05	0.073	0.0159	4.65	60.1	1.91e-08	4.82	RV	CELLTYPE	control_TTN	6	15	FB
LINC00881	2.37	0.0185	0.0178	0.00692	3.32	13.7	0.00092	1.73	RV	CELLTYPE	control_TTN	6	15	FB
SELENBP1	2.37	0.000157	0.15	0.0408	5.88	40.3	7.11e-07	3.8	RV	CELLTYPE	control_TTN	6	15	FB
SH2D2A	2.36	0.0232	0.0211	0.00507	2.86	12.7	0.00132	1.63	RV	CELLTYPE	control_TTN	6	15	FB
DOCK2	2.35	0.00125	0.0545	0.0115	4.17	27.2	1.53e-05	2.9	RV	CELLTYPE	control_TTN	6	15	FB
GADD45B	2.34	0.0127	0.376	0.114	7.37	15.4	0.00051	1.9	RV	CELLTYPE	control_TTN	6	15	FB
NGFR	2.32	0.0139	0.0769	0.0138	4.61	15	0.000596	1.86	RV	CELLTYPE	control_TTN	6	15	FB
PPARG	2.31	0.0021	0.258	0.075	6.32	24.4	3.3e-05	2.68	RV	CELLTYPE	control_TTN	6	15	FB
ZC3H12A	2.31	0.0069	0.0234	0.00602	3.32	18.5	0.000186	2.16	RV	CELLTYPE	control_TTN	6	15	FB
AC090592.1	2.3	0.0277	0.0166	0.00775	3.05	12.1	0.00168	1.56	RV	CELLTYPE	control_TTN	6	15	FB
C3	2.3	0.00923	0.676	0.169	8.1	17	0.000306	2.03	RV	CELLTYPE	control_TTN	6	15	FB
FGF18	2.3	0.0118	0.0238	0.00563	2.98	15.8	0.000449	1.93	RV	CELLTYPE	control_TTN	6	15	FB
FGFR4	2.3	0.0181	0.0173	0.00333	2.87	13.8	0.000889	1.74	RV	CELLTYPE	control_TTN	6	15	FB
SLC1A2	2.29	0.00433	0.107	0.0159	5.11	20.8	9.28e-05	2.36	RV	CELLTYPE	control_TTN	6	15	FB
FBLIM1	2.28	0.00544	0.0735	0.0143	4.47	19.7	0.000129	2.26	RV	CELLTYPE	control_TTN	6	15	FB
LINC00299	2.28	0.0395	0.0289	0.00662	3.36	10.5	0.00302	1.4	RV	CELLTYPE	control_TTN	6	15	FB
SH3BP2	2.28	0.00923	0.0444	0.00991	3.78	17	0.000305	2.03	RV	CELLTYPE	control_TTN	6	15	FB
PDE10A	2.27	0.00221	0.611	0.154	7.65	24.1	3.54e-05	2.66	RV	CELLTYPE	control_TTN	6	15	FB
FAM184A	2.26	0.0165	0.239	0.0967	6.35	14.2	0.000777	1.78	RV	CELLTYPE	control_TTN	6	15	FB
SLC2A3	2.26	0.0058	0.191	0.0523	6.2	19.4	0.000139	2.24	RV	CELLTYPE	control_TTN	6	15	FB
GAS6-AS1	2.25	0.00245	0.0289	0.00666	3.57	23.5	4.17e-05	2.61	RV	CELLTYPE	control_TTN	6	15	FB
AC011389.1	2.24	0.00784	0.0179	0.00589	2.89	17.8	0.000234	2.11	RV	CELLTYPE	control_TTN	6	15	FB
BMF	2.21	0.0277	0.0138	0.00299	2.38	12.1	0.00168	1.56	RV	CELLTYPE	control_TTN	6	15	FB
HIC1	2.21	0.00535	0.0704	0.0174	4.43	19.8	0.000126	2.27	RV	CELLTYPE	control_TTN	6	15	FB
MTSS1L	2.21	0.000457	0.1	0.024	5.11	32.9	3.69e-06	3.34	RV	CELLTYPE	control_TTN	6	15	FB
PLEKHG6	2.2	0.0374	0.0185	0.0035	2.79	10.8	0.00276	1.43	RV	CELLTYPE	control_TTN	6	15	FB
C1QTNF1	2.19	0.00851	0.166	0.0454	5.68	17.4	0.000266	2.07	RV	CELLTYPE	control_TTN	6	15	FB
DGKI	2.19	0.0437	0.326	0.0601	6.12	10.1	0.00353	1.36	RV	CELLTYPE	control_TTN	6	15	FB
SAMD11	2.19	0.011	0.048	0.0105	3.71	16.1	0.000402	1.96	RV	CELLTYPE	control_TTN	6	15	FB
FST	2.17	0.00101	0.148	0.0557	5.71	28.5	1.1e-05	3	RV	CELLTYPE	control_TTN	6	15	FB
PTGIR	2.16	0.00165	0.286	0.061	6.81	25.7	2.28e-05	2.78	RV	CELLTYPE	control_TTN	6	15	FB
AC073571.1	2.14	0.00419	0.0506	0.0168	4.05	20.9	8.86e-05	2.38	RV	CELLTYPE	control_TTN	6	15	FB
C1R	2.13	0.0483	0.699	0.233	8.31	9.78	0.00409	1.32	RV	CELLTYPE	control_TTN	6	15	FB
CSF1	2.13	0.000475	0.0906	0.028	5.02	32.7	3.9e-06	3.32	RV	CELLTYPE	control_TTN	6	15	FB
LINC00482	2.13	0.0122	0.0221	0.00575	3.07	15.6	0.000474	1.91	RV	CELLTYPE	control_TTN	6	15	FB
PTCHD1	2.13	0.0407	0.0128	0.00432	2.54	10.4	0.00318	1.39	RV	CELLTYPE	control_TTN	6	15	FB
RELB	2.13	0.00707	0.115	0.0272	5.1	18.4	0.000194	2.15	RV	CELLTYPE	control_TTN	6	15	FB
CDON	2.12	0.000413	0.163	0.0446	5.56	33.7	3.06e-06	3.38	RV	CELLTYPE	control_TTN	6	15	FB
TMEM196	2.12	0.029	0.017	0.00579	3.05	11.9	0.00181	1.54	RV	CELLTYPE	control_TTN	6	15	FB
VASN	2.12	0.0122	0.0504	0.0149	4.33	15.7	0.000471	1.92	RV	CELLTYPE	control_TTN	6	15	FB
CXCL12	2.11	0.03	0.278	0.0731	6.81	11.7	0.00193	1.52	RV	CELLTYPE	control_TTN	6	15	FB
MAOA	2.11	0.0327	0.132	0.0428	5.59	11.3	0.00222	1.49	RV	CELLTYPE	control_TTN	6	15	FB
VEGFD	2.11	0.00962	0.242	0.068	6.68	16.7	0.000329	2.02	RV	CELLTYPE	control_TTN	6	15	FB
HGF	2.09	0.00639	0.0931	0.027	4.67	19	0.00016	2.19	RV	CELLTYPE	control_TTN	6	15	FB
ADAMTS1	2.08	0.00101	0.159	0.06	5.59	28.5	1.1e-05	3	RV	CELLTYPE	control_TTN	6	15	FB
EPS8L2	2.08	0.00467	0.0363	0.00859	3.68	20.5	0.000101	2.33	RV	CELLTYPE	control_TTN	6	15	FB
PLAUR	2.08	0.00429	0.058	0.0147	4.4	20.8	9.15e-05	2.37	RV	CELLTYPE	control_TTN	6	15	FB
SPDYE2	2.08	0.0434	0.241	0.108	6.97	10.2	0.00349	1.36	RV	CELLTYPE	control_TTN	6	15	FB
BIN1	2.07	0.00236	0.0423	0.0117	3.97	23.7	3.94e-05	2.63	RV	CELLTYPE	control_TTN	6	15	FB
KLF10	2.07	0.00962	0.105	0.0295	5.11	16.7	0.00033	2.02	RV	CELLTYPE	control_TTN	6	15	FB
LINC01885	2.07	0.0146	0.0221	0.00584	3.21	14.8	0.000638	1.84	RV	CELLTYPE	control_TTN	6	15	FB
LRTM1	2.07	0.0309	0.0156	0.00841	3.04	11.6	0.00202	1.51	RV	CELLTYPE	control_TTN	6	15	FB
MFAP2	2.07	0.0344	0.033	0.0101	3.86	11.1	0.00241	1.46	RV	CELLTYPE	control_TTN	6	15	FB
AL022323.4	2.06	0.0189	0.0281	0.00877	3.56	13.6	0.000967	1.72	RV	CELLTYPE	control_TTN	6	15	FB
CD82	2.05	0.0281	0.0177	0.00435	2.77	12	0.00172	1.55	RV	CELLTYPE	control_TTN	6	15	FB
LAMA4	2.05	0.00545	0.612	0.137	7.36	19.7	0.00013	2.26	RV	CELLTYPE	control_TTN	6	15	FB
TMEM176B	2.05	0.0171	0.11	0.0341	5.49	14.1	0.000818	1.77	RV	CELLTYPE	control_TTN	6	15	FB
KCND3	2.04	0.0155	0.139	0.036	5.48	14.5	0.000703	1.81	RV	CELLTYPE	control_TTN	6	15	FB
EPHB2	2.02	0.0163	0.036	0.0083	3.41	14.3	0.000757	1.79	RV	CELLTYPE	control_TTN	6	15	FB
G6PD	2.02	0.012	0.0338	0.0095	3.88	15.7	0.000461	1.92	RV	CELLTYPE	control_TTN	6	15	FB
KPNA2	2.02	0.0319	0.0293	0.0096	3.66	11.5	0.00212	1.5	RV	CELLTYPE	control_TTN	6	15	FB
GPRC5D-AS1	2.01	0.00653	0.0647	0.0187	4.48	18.8	0.000171	2.19	RV	CELLTYPE	control_TTN	6	15	FB
LYSMD2	2.01	0.0123	0.0293	0.00961	3.66	15.6	0.000482	1.91	RV	CELLTYPE	control_TTN	6	15	FB
LDHA	2	0.006	0.229	0.0764	6.4	19.3	0.000145	2.22	RV	CELLTYPE	control_TTN	6	15	FB
CATSPERB	1.99	0.00894	0.732	0.213	7.89	17.2	0.000287	2.05	RV	CELLTYPE	control_TTN	6	15	FB
ADAMTS19	1.98	0.000118	0.302	0.0942	6.66	42.7	4.41e-07	3.93	RV	CELLTYPE	control_TTN	6	15	FB
CSF1R	1.98	0.0441	0.0215	0.005	2.8	10.1	0.00359	1.36	RV	CELLTYPE	control_TTN	6	15	FB
PLCXD3	1.98	0.00496	0.814	0.243	8.16	20.2	0.00011	2.3	RV	CELLTYPE	control_TTN	6	15	FB
PTMA	1.98	0.0402	0.264	0.103	6.87	10.5	0.00312	1.4	RV	CELLTYPE	control_TTN	6	15	FB
MYC	1.97	0.0293	0.0646	0.0225	4.79	11.8	0.00186	1.53	RV	CELLTYPE	control_TTN	6	15	FB
STEAP1	1.97	0.0302	0.0218	0.00514	2.96	11.7	0.00195	1.52	RV	CELLTYPE	control_TTN	6	15	FB
CDC7	1.96	0.0314	0.027	0.00807	3.42	11.5	0.00207	1.5	RV	CELLTYPE	control_TTN	6	15	FB
LMNA	1.96	0.00645	0.399	0.131	7.03	18.9	0.000167	2.19	RV	CELLTYPE	control_TTN	6	15	FB
NECAB3	1.96	0.00165	0.0447	0.0145	4.12	25.7	2.27e-05	2.78	RV	CELLTYPE	control_TTN	6	15	FB
CDH18	1.95	0.0213	0.044	0.0185	4.02	13.1	0.00115	1.67	RV	CELLTYPE	control_TTN	6	15	FB
CERS3	1.94	0.038	0.0294	0.00932	3.48	10.7	0.00284	1.42	RV	CELLTYPE	control_TTN	6	15	FB
HAS2-AS1	1.94	0.0044	0.112	0.0565	5.64	20.7	9.47e-05	2.36	RV	CELLTYPE	control_TTN	6	15	FB
RPS6KL1	1.93	0.043	0.0165	0.00415	2.77	10.2	0.00344	1.37	RV	CELLTYPE	control_TTN	6	15	FB
AC007923.4	1.91	0.0064	0.0301	0.00906	3.46	18.9	0.000162	2.19	RV	CELLTYPE	control_TTN	6	15	FB
MGST1	1.91	0.00962	1.77	0.665	9.4	16.7	0.000329	2.02	RV	CELLTYPE	control_TTN	6	15	FB
AC009139.2	1.9	0.0209	0.014	0.00642	2.85	13.2	0.00112	1.68	RV	CELLTYPE	control_TTN	6	15	FB
SYNPO	1.9	0.0362	0.0762	0.018	4.44	10.9	0.00263	1.44	RV	CELLTYPE	control_TTN	6	15	FB
ANGPTL2	1.89	0.0077	0.124	0.0354	5.37	17.9	0.000226	2.11	RV	CELLTYPE	control_TTN	6	15	FB
GLIS2	1.89	0.0136	0.0386	0.0103	3.78	15.1	0.000569	1.87	RV	CELLTYPE	control_TTN	6	15	FB
AC009501.1	1.88	0.0398	0.0354	0.0149	4.03	10.5	0.00308	1.4	RV	CELLTYPE	control_TTN	6	15	FB
IRAK2	1.87	0.0189	0.06	0.0181	4.49	13.6	0.000962	1.72	RV	CELLTYPE	control_TTN	6	15	FB
MIR193BHG	1.87	0.0414	0.177	0.0475	5.76	10.3	0.00326	1.38	RV	CELLTYPE	control_TTN	6	15	FB
NTRK2	1.86	0.00679	0.0735	0.0266	4.69	18.6	0.00018	2.17	RV	CELLTYPE	control_TTN	6	15	FB
AC009495.1	1.85	0.0213	0.0169	0.00441	2.76	13.1	0.00114	1.67	RV	CELLTYPE	control_TTN	6	15	FB
PDGFRB	1.85	2.1e-05	0.963	0.311	8.29	56.7	3.31e-08	4.68	RV	CELLTYPE	control_TTN	6	15	FB
AC087623.2	1.84	0.0264	0.122	0.0724	6.03	12.3	0.00156	1.58	RV	CELLTYPE	control_TTN	6	15	FB
C8orf34	1.84	0.00535	0.251	0.117	6.45	19.8	0.000125	2.27	RV	CELLTYPE	control_TTN	6	15	FB
CYGB	1.84	0.0377	0.142	0.0532	6.04	10.7	0.00279	1.42	RV	CELLTYPE	control_TTN	6	15	FB
AC008105.3	1.83	5.24e-05	0.101	0.035	5.18	49.2	1.25e-07	4.28	RV	CELLTYPE	control_TTN	6	15	FB
AC078842.2	1.83	0.0217	0.0487	0.0167	4.19	13	0.00118	1.66	RV	CELLTYPE	control_TTN	6	15	FB
CNTN5	1.83	0.000542	0.115	0.0483	5.45	32	4.57e-06	3.27	RV	CELLTYPE	control_TTN	6	15	FB
ACTG1	1.82	0.0163	0.452	0.199	7.53	14.3	0.000758	1.79	RV	CELLTYPE	control_TTN	6	15	FB
FABP4	1.82	0.0361	0.0326	0.0145	3.99	10.9	0.0026	1.44	RV	CELLTYPE	control_TTN	6	15	FB
OSMR	1.82	0.000577	0.661	0.194	7.72	31.6	5.09e-06	3.24	RV	CELLTYPE	control_TTN	6	15	FB
PVT1	1.82	0.0131	0.213	0.0517	5.85	15.3	0.000539	1.88	RV	CELLTYPE	control_TTN	6	15	FB
PLXND1	1.81	0.00723	0.0873	0.0244	4.82	18.3	0.0002	2.14	RV	CELLTYPE	control_TTN	6	15	FB
RNF122	1.81	0.00381	0.129	0.0433	5.44	21.3	7.94e-05	2.42	RV	CELLTYPE	control_TTN	6	15	FB
BMPER	1.8	0.0245	0.584	0.27	7.72	12.5	0.00141	1.61	RV	CELLTYPE	control_TTN	6	15	FB
RBP1	1.8	0.048	0.0381	0.0147	4.06	9.8	0.00406	1.32	RV	CELLTYPE	control_TTN	6	15	FB
STARD8	1.8	0.00764	0.0219	0.00726	3.13	18	0.000221	2.12	RV	CELLTYPE	control_TTN	6	15	FB
C4orf19	1.79	0.00664	0.0808	0.0305	5.01	18.7	0.000175	2.18	RV	CELLTYPE	control_TTN	6	15	FB
DEGS1	1.79	0.0191	0.0647	0.0264	4.69	13.6	0.000978	1.72	RV	CELLTYPE	control_TTN	6	15	FB
INSRR	1.79	0.0461	0.0583	0.0295	4.77	9.95	0.00382	1.34	RV	CELLTYPE	control_TTN	6	15	FB
HK2	1.78	0.00614	0.0309	0.011	3.43	19.2	0.000152	2.21	RV	CELLTYPE	control_TTN	6	15	FB
TNFAIP6	1.78	0.0165	0.339	0.113	6.88	14.2	0.000773	1.78	RV	CELLTYPE	control_TTN	6	15	FB
HILPDA	1.76	0.015	0.0299	0.0131	3.68	14.6	0.00067	1.82	RV	CELLTYPE	control_TTN	6	15	FB
AC009313.1	1.75	0.0175	0.0779	0.0323	4.96	14	0.000846	1.76	RV	CELLTYPE	control_TTN	6	15	FB
CCDC129	1.75	0.0209	0.0444	0.0185	4.16	13.2	0.00111	1.68	RV	CELLTYPE	control_TTN	6	15	FB
EPHX1	1.75	0.032	0.188	0.0784	6.39	11.4	0.00215	1.49	RV	CELLTYPE	control_TTN	6	15	FB
AL117190.2	1.74	0.0266	0.224	0.089	6.15	12.2	0.00159	1.57	RV	CELLTYPE	control_TTN	6	15	FB
TNFAIP2	1.74	0.000676	0.248	0.0739	6.38	30.8	6.21e-06	3.17	RV	CELLTYPE	control_TTN	6	15	FB
AC093895.1	1.73	0.026	0.0942	0.0366	5.29	12.3	0.00153	1.59	RV	CELLTYPE	control_TTN	6	15	FB
ME1	1.72	0.023	0.107	0.0377	5.14	12.8	0.00129	1.64	RV	CELLTYPE	control_TTN	6	15	FB
PGD	1.72	0.00535	0.0861	0.0287	4.92	19.8	0.000126	2.27	RV	CELLTYPE	control_TTN	6	15	FB
SLC2A6	1.72	0.0492	0.0168	0.00454	2.78	9.7	0.00422	1.31	RV	CELLTYPE	control_TTN	6	15	FB
CDK2	1.71	0.0382	0.0183	0.0071	3.02	10.7	0.00287	1.42	RV	CELLTYPE	control_TTN	6	15	FB
ZNF385A	1.7	0.0255	0.0338	0.0118	3.88	12.4	0.00149	1.59	RV	CELLTYPE	control_TTN	6	15	FB
IRF1	1.69	0.00234	0.0612	0.0219	4.56	23.8	3.9e-05	2.63	RV	CELLTYPE	control_TTN	6	15	FB
AC244131.2	1.67	0.0301	0.0924	0.0322	4.86	11.7	0.00194	1.52	RV	CELLTYPE	control_TTN	6	15	FB
PRICKLE1	1.67	0.0165	1.34	0.362	8.43	14.2	0.000773	1.78	RV	CELLTYPE	control_TTN	6	15	FB
SERTAD4	1.67	0.0264	0.0886	0.0291	4.9	12.3	0.00157	1.58	RV	CELLTYPE	control_TTN	6	15	FB
NAV3	1.66	0.0115	1.12	0.484	8.54	15.9	0.000433	1.94	RV	CELLTYPE	control_TTN	6	15	FB
ZBTB7C	1.66	0.0449	0.113	0.0351	5.25	10	0.00368	1.35	RV	CELLTYPE	control_TTN	6	15	FB
KLHL15	1.65	0.0362	0.052	0.0189	3.95	10.9	0.00263	1.44	RV	CELLTYPE	control_TTN	6	15	FB
SLC7A1	1.65	0.0141	0.0479	0.0165	3.96	14.9	0.000608	1.85	RV	CELLTYPE	control_TTN	6	15	FB
AMPD2	1.64	0.0114	0.0311	0.0118	3.6	16	0.000423	1.94	RV	CELLTYPE	control_TTN	6	15	FB
KCNQ1	1.64	9.61e-05	0.267	0.0977	6.61	44.3	3.16e-07	4.02	RV	CELLTYPE	control_TTN	6	15	FB
RNF219-AS1	1.64	0.00872	0.0347	0.0161	3.88	17.3	0.000276	2.06	RV	CELLTYPE	control_TTN	6	15	FB
RPLP0	1.64	0.0352	0.307	0.122	7.04	11	0.00248	1.45	RV	CELLTYPE	control_TTN	6	15	FB
SEPT9	1.64	0.00522	0.178	0.0554	5.77	19.9	0.00012	2.28	RV	CELLTYPE	control_TTN	6	15	FB
AKR1C1	1.63	0.0343	0.386	0.153	7.19	11.2	0.00238	1.46	RV	CELLTYPE	control_TTN	6	15	FB
ASS1	1.63	0.0164	0.0401	0.0125	3.72	14.2	0.000768	1.78	RV	CELLTYPE	control_TTN	6	15	FB
NEK6	1.63	0.0362	0.101	0.028	4.85	10.9	0.00265	1.44	RV	CELLTYPE	control_TTN	6	15	FB
PTGIS	1.63	0.00191	0.702	0.242	7.99	24.9	2.81e-05	2.72	RV	CELLTYPE	control_TTN	6	15	FB
RASSF9	1.63	0.00801	0.0467	0.0224	4.12	17.7	0.000241	2.1	RV	CELLTYPE	control_TTN	6	15	FB
SREBF1	1.63	0.000426	0.207	0.0769	6.05	33.4	3.31e-06	3.37	RV	CELLTYPE	control_TTN	6	15	FB
CNTNAP2	1.62	0.00332	0.557	0.269	7.56	22.1	6.32e-05	2.48	RV	CELLTYPE	control_TTN	6	15	FB
CSRP1	1.62	0.00372	0.122	0.0456	5.37	21.4	7.66e-05	2.43	RV	CELLTYPE	control_TTN	6	15	FB
THBS2	1.62	0.0407	0.304	0.106	6.55	10.4	0.00318	1.39	RV	CELLTYPE	control_TTN	6	15	FB
TIMP3	1.62	0.00127	2.93	1.44	9.98	27	1.61e-05	2.9	RV	CELLTYPE	control_TTN	6	15	FB
AC100839.1	1.61	0.0414	0.0168	0.0102	3.19	10.4	0.00325	1.38	RV	CELLTYPE	control_TTN	6	15	FB
HAS2	1.61	0.00273	0.261	0.116	6.35	22.9	4.95e-05	2.56	RV	CELLTYPE	control_TTN	6	15	FB
S1PR3	1.61	0.021	0.0282	0.00974	3.46	13.2	0.00113	1.68	RV	CELLTYPE	control_TTN	6	15	FB
TNFRSF1A	1.61	0.0219	0.198	0.084	6.35	13	0.0012	1.66	RV	CELLTYPE	control_TTN	6	15	FB
AC092115.3	1.6	0.0168	0.0177	0.00693	2.91	14.1	0.0008	1.77	RV	CELLTYPE	control_TTN	6	15	FB
KCNQ1OT1	1.6	0.0016	0.688	0.221	7.65	25.9	2.15e-05	2.79	RV	CELLTYPE	control_TTN	6	15	FB
CDC42EP4	1.59	0.0077	0.123	0.0503	5.58	17.9	0.000226	2.11	RV	CELLTYPE	control_TTN	6	15	FB
ACVRL1	1.58	0.00361	0.063	0.0263	4.62	21.6	7.33e-05	2.44	RV	CELLTYPE	control_TTN	6	15	FB
DDIT3	1.58	0.0206	0.0565	0.0278	4.77	13.3	0.00109	1.69	RV	CELLTYPE	control_TTN	6	15	FB
SLC19A3	1.58	0.0202	0.0191	0.0074	2.98	13.3	0.00106	1.69	RV	CELLTYPE	control_TTN	6	15	FB
SYN3	1.58	0.0341	0.387	0.213	7.06	11.2	0.00235	1.47	RV	CELLTYPE	control_TTN	6	15	FB
ZNF93	1.58	0.0332	0.0173	0.00742	2.88	11.3	0.00226	1.48	RV	CELLTYPE	control_TTN	6	15	FB
MTHFR	1.56	0.00101	0.132	0.0517	5.56	28.4	1.11e-05	3	RV	CELLTYPE	control_TTN	6	15	FB
ST3GAL5	1.55	0.00848	0.225	0.0767	6.42	17.4	0.000263	2.07	RV	CELLTYPE	control_TTN	6	15	FB
AC087482.1	1.54	0.0142	0.04	0.0211	4.1	14.9	0.000617	1.85	RV	CELLTYPE	control_TTN	6	15	FB
ANKRD33B	1.54	0.0126	0.0775	0.0332	4.86	15.5	0.0005	1.9	RV	CELLTYPE	control_TTN	6	15	FB
CENPO	1.54	0.0232	0.0662	0.0295	4.69	12.8	0.00131	1.64	RV	CELLTYPE	control_TTN	6	15	FB
GPC3	1.54	0.032	0.0767	0.0317	4.94	11.4	0.00213	1.49	RV	CELLTYPE	control_TTN	6	15	FB
RIPOR3	1.54	0.0138	0.535	0.201	7.64	15	0.000588	1.86	RV	CELLTYPE	control_TTN	6	15	FB
ROBO3	1.53	0.00713	0.0583	0.0236	4.46	18.3	0.000196	2.15	RV	CELLTYPE	control_TTN	6	15	FB
STEAP4	1.53	0.00361	0.4	0.169	7.07	21.6	7.3e-05	2.44	RV	CELLTYPE	control_TTN	6	15	FB
CHSY1	1.52	0.0136	0.305	0.106	6.35	15.1	0.000571	1.87	RV	CELLTYPE	control_TTN	6	15	FB
GNA14-AS1	1.52	0.0209	0.254	0.0931	6.54	13.2	0.00112	1.68	RV	CELLTYPE	control_TTN	6	15	FB
ARHGEF3	1.51	0.0133	0.273	0.103	6.5	15.2	0.000555	1.87	RV	CELLTYPE	control_TTN	6	15	FB
RASSF5	1.51	0.0395	0.0184	0.00679	2.92	10.5	0.00301	1.4	RV	CELLTYPE	control_TTN	6	15	FB
AC017083.3	1.5	0.00949	0.0509	0.0255	4.4	16.8	0.000321	2.02	RV	CELLTYPE	control_TTN	6	15	FB
MARCH3	1.5	0.00353	0.728	0.293	8.1	21.7	7.05e-05	2.45	RV	CELLTYPE	control_TTN	6	15	FB
LINC01503	1.49	0.0362	0.0242	0.00715	3.16	10.9	0.00262	1.44	RV	CELLTYPE	control_TTN	6	15	FB
NABP1	1.49	0.015	0.121	0.0492	5.34	14.6	0.000673	1.82	RV	CELLTYPE	control_TTN	6	15	FB
PIR	1.49	0.0292	0.291	0.145	6.75	11.8	0.00185	1.53	RV	CELLTYPE	control_TTN	6	15	FB
RSPO3	1.49	0.0228	0.028	0.0141	3.6	12.8	0.00128	1.64	RV	CELLTYPE	control_TTN	6	15	FB
BANK1	1.48	0.0352	0.0678	0.0273	4.69	11	0.0025	1.45	RV	CELLTYPE	control_TTN	6	15	FB
NEURL2	1.48	0.039	0.0192	0.00852	3	10.6	0.00294	1.41	RV	CELLTYPE	control_TTN	6	15	FB
BAHCC1	1.47	0.0245	0.0729	0.0237	4.55	12.5	0.00141	1.61	RV	CELLTYPE	control_TTN	6	15	FB
DAB2	1.47	0.0472	0.0239	0.00921	3.2	9.86	0.00396	1.33	RV	CELLTYPE	control_TTN	6	15	FB
FBLN1	1.47	0.022	0.735	0.318	8.23	13	0.00121	1.66	RV	CELLTYPE	control_TTN	6	15	FB
SLCO2B1	1.47	0.0114	0.21	0.089	6.2	16	0.000424	1.94	RV	CELLTYPE	control_TTN	6	15	FB
STK10	1.47	0.0088	0.0892	0.0348	4.84	17.2	0.00028	2.06	RV	CELLTYPE	control_TTN	6	15	FB
AC092343.1	1.46	0.0433	0.0202	0.00992	3.21	10.2	0.00348	1.36	RV	CELLTYPE	control_TTN	6	15	FB
AC068768.1	1.45	0.0191	0.0171	0.00722	2.77	13.6	0.00098	1.72	RV	CELLTYPE	control_TTN	6	15	FB
C7	1.44	0.0123	4.27	2.05	10.6	15.6	0.000485	1.91	RV	CELLTYPE	control_TTN	6	15	FB
KLHL25	1.44	0.0131	0.0399	0.0157	3.79	15.3	0.000538	1.88	RV	CELLTYPE	control_TTN	6	15	FB
STUM	1.44	0.0219	0.074	0.0298	4.66	13	0.0012	1.66	RV	CELLTYPE	control_TTN	6	15	FB
TPM4	1.44	0.00848	0.319	0.128	6.61	17.4	0.000263	2.07	RV	CELLTYPE	control_TTN	6	15	FB
AC016722.2	1.43	0.0272	0.0293	0.0195	3.88	12.2	0.00163	1.56	RV	CELLTYPE	control_TTN	6	15	FB
CCBE1	1.43	0.011	0.275	0.104	6.64	16.1	0.000399	1.96	RV	CELLTYPE	control_TTN	6	15	FB
CHST11	1.43	0.00375	0.252	0.0908	6.3	21.4	7.78e-05	2.43	RV	CELLTYPE	control_TTN	6	15	FB
MYL6	1.43	0.00894	0.295	0.164	7.01	17.1	0.000288	2.05	RV	CELLTYPE	control_TTN	6	15	FB
PLAC9	1.43	0.029	0.417	0.229	7.38	11.9	0.00181	1.54	RV	CELLTYPE	control_TTN	6	15	FB
NOVA1	1.42	0.0088	1.09	0.502	8.66	17.2	0.000281	2.06	RV	CELLTYPE	control_TTN	6	15	FB
EFEMP1	1.41	0.0276	0.409	0.168	7.17	12.1	0.00166	1.56	RV	CELLTYPE	control_TTN	6	15	FB
IL18R1	1.41	0.0417	0.103	0.0424	5.31	10.3	0.00328	1.38	RV	CELLTYPE	control_TTN	6	15	FB
LINC02206	1.41	0.0421	0.0334	0.0185	3.95	10.3	0.00333	1.38	RV	CELLTYPE	control_TTN	6	15	FB
SLIT3	1.41	0.0491	0.489	0.221	7.3	9.72	0.00419	1.31	RV	CELLTYPE	control_TTN	6	15	FB
MIR22HG	1.4	0.0201	0.223	0.0874	6.16	13.4	0.00105	1.7	RV	CELLTYPE	control_TTN	6	15	FB
PECAM1	1.4	0.0227	0.0744	0.0268	4.59	12.9	0.00126	1.64	RV	CELLTYPE	control_TTN	6	15	FB
MPDU1	1.39	0.00604	0.0501	0.0243	4.37	19.2	0.000148	2.22	RV	CELLTYPE	control_TTN	6	15	FB
NEURL1	1.39	0.0342	0.0569	0.0219	4.25	11.2	0.00236	1.47	RV	CELLTYPE	control_TTN	6	15	FB
RAB26	1.39	0.0315	0.0248	0.013	3.48	11.5	0.00208	1.5	RV	CELLTYPE	control_TTN	6	15	FB
DOCK8	1.38	0.00821	0.139	0.0792	5.65	17.6	0.00025	2.09	RV	CELLTYPE	control_TTN	6	15	FB
EYA1	1.38	0.0352	0.121	0.0446	5.28	11	0.00249	1.45	RV	CELLTYPE	control_TTN	6	15	FB
ACTN1	1.37	0.0394	0.291	0.103	6.42	10.6	0.003	1.41	RV	CELLTYPE	control_TTN	6	15	FB
GSEC	1.37	0.0366	0.0158	0.00727	2.75	10.8	0.00268	1.44	RV	CELLTYPE	control_TTN	6	15	FB
PNO1	1.37	0.0255	0.0575	0.0266	4.38	12.4	0.00149	1.59	RV	CELLTYPE	control_TTN	6	15	FB
AC073333.1	1.36	0.0466	0.0247	0.0135	3.47	9.9	0.0039	1.33	RV	CELLTYPE	control_TTN	6	15	FB
FADS1	1.36	0.00498	0.0534	0.021	4.27	20.2	0.000112	2.3	RV	CELLTYPE	control_TTN	6	15	FB
FAM50A	1.36	0.0103	0.0701	0.0324	4.79	16.4	0.000369	1.99	RV	CELLTYPE	control_TTN	6	15	FB
IQCA1	1.36	0.05	0.021	0.0104	3.06	9.64	0.00433	1.3	RV	CELLTYPE	control_TTN	6	15	FB
LARP6	1.36	0.0168	0.211	0.109	6.39	14.1	0.000796	1.78	RV	CELLTYPE	control_TTN	6	15	FB
MEDAG	1.36	0.0284	0.143	0.0687	5.64	12	0.00175	1.55	RV	CELLTYPE	control_TTN	6	15	FB
SPACA6	1.36	0.032	0.139	0.0525	5.34	11.4	0.00216	1.49	RV	CELLTYPE	control_TTN	6	15	FB
TSTA3	1.36	0.0412	0.0203	0.0086	3.16	10.4	0.00323	1.39	RV	CELLTYPE	control_TTN	6	15	FB
LINC00970	1.35	0.0246	0.0193	0.0104	3.16	12.5	0.00142	1.61	RV	CELLTYPE	control_TTN	6	15	FB
LITAF	1.35	0.00962	0.311	0.135	6.81	16.7	0.000329	2.02	RV	CELLTYPE	control_TTN	6	15	FB
PLK3	1.35	0.0366	0.0653	0.0325	4.71	10.8	0.00269	1.44	RV	CELLTYPE	control_TTN	6	15	FB
GPR156	1.34	0.0483	0.0325	0.0154	3.63	9.77	0.00411	1.32	RV	CELLTYPE	control_TTN	6	15	FB
KCNJ8	1.34	0.0182	0.029	0.0179	3.72	13.8	0.000894	1.74	RV	CELLTYPE	control_TTN	6	15	FB
C11orf95	1.33	0.0362	0.0283	0.0123	3.47	10.9	0.00265	1.44	RV	CELLTYPE	control_TTN	6	15	FB
APOL6	1.32	0.0397	0.0558	0.0258	4.38	10.5	0.00306	1.4	RV	CELLTYPE	control_TTN	6	15	FB
ACAT2	1.31	0.0184	0.0366	0.0156	3.79	13.8	0.00091	1.74	RV	CELLTYPE	control_TTN	6	15	FB
APOL3	1.31	0.0064	0.12	0.0574	5.49	18.9	0.000162	2.19	RV	CELLTYPE	control_TTN	6	15	FB
NRP1	1.31	0.0221	0.444	0.188	7.17	13	0.00122	1.66	RV	CELLTYPE	control_TTN	6	15	FB
FADS2	1.3	0.0272	0.103	0.0421	5.15	12.2	0.00163	1.56	RV	CELLTYPE	control_TTN	6	15	FB
GSS	1.3	0.0292	0.0376	0.0167	3.86	11.8	0.00185	1.53	RV	CELLTYPE	control_TTN	6	15	FB
SLC51A	1.3	0.0352	0.0345	0.0211	3.98	11	0.00248	1.45	RV	CELLTYPE	control_TTN	6	15	FB
TIGAR	1.3	0.0138	0.0534	0.0233	4.31	15	0.000588	1.86	RV	CELLTYPE	control_TTN	6	15	FB
TLE3	1.3	0.00748	0.0355	0.015	3.67	18.1	0.000213	2.13	RV	CELLTYPE	control_TTN	6	15	FB
PHGDH	1.29	0.016	0.0637	0.0335	4.72	14.4	0.000734	1.8	RV	CELLTYPE	control_TTN	6	15	FB
PNRC1	1.29	0.0101	0.244	0.124	6.66	16.5	0.000359	1.99	RV	CELLTYPE	control_TTN	6	15	FB
DBN1	1.28	0.0262	0.0532	0.0295	4.54	12.3	0.00154	1.58	RV	CELLTYPE	control_TTN	6	15	FB
PCOLCE	1.28	0.0476	0.323	0.16	6.99	9.83	0.00401	1.32	RV	CELLTYPE	control_TTN	6	15	FB
AC069368.1	1.27	0.00639	0.0575	0.0266	4.46	19	0.00016	2.19	RV	CELLTYPE	control_TTN	6	15	FB
CDC42EP1	1.27	0.032	0.0516	0.0216	4.34	11.4	0.00215	1.49	RV	CELLTYPE	control_TTN	6	15	FB
SCARA5	1.27	0.00645	0.424	0.195	7.32	18.9	0.000167	2.19	RV	CELLTYPE	control_TTN	6	15	FB
TMEM45A	1.27	0.00496	0.193	0.0843	6.13	20.2	0.00011	2.3	RV	CELLTYPE	control_TTN	6	15	FB
POR	1.26	0.0022	0.13	0.0696	5.58	24.1	3.51e-05	2.66	RV	CELLTYPE	control_TTN	6	15	FB
RARA	1.26	0.0193	0.0744	0.0355	4.72	13.5	0.000999	1.71	RV	CELLTYPE	control_TTN	6	15	FB
A4GALT	1.25	0.0185	0.164	0.0822	5.97	13.7	0.000928	1.73	RV	CELLTYPE	control_TTN	6	15	FB
AC109927.1	1.25	0.012	0.137	0.0692	5.7	15.7	0.000462	1.92	RV	CELLTYPE	control_TTN	6	15	FB
NEAT1	1.25	0.00534	9	3.98	11.5	19.8	0.000123	2.27	RV	CELLTYPE	control_TTN	6	15	FB
IFRD2	1.24	0.0436	0.0622	0.0311	4.75	10.2	0.00351	1.36	RV	CELLTYPE	control_TTN	6	15	FB
LSP1	1.24	0.043	0.252	0.112	6.43	10.2	0.00345	1.37	RV	CELLTYPE	control_TTN	6	15	FB
NGF	1.24	0.0167	0.583	0.288	7.86	14.2	0.00079	1.78	RV	CELLTYPE	control_TTN	6	15	FB
PKDCC	1.24	0.0207	0.223	0.119	6.19	13.2	0.0011	1.68	RV	CELLTYPE	control_TTN	6	15	FB
PDE1C	1.23	0.013	0.673	0.311	7.9	15.3	0.000524	1.89	RV	CELLTYPE	control_TTN	6	15	FB
ZFAND2B	1.23	0.0243	0.0549	0.032	4.62	12.6	0.00139	1.61	RV	CELLTYPE	control_TTN	6	15	FB
AC090617.4	1.22	0.0109	0.065	0.0279	4.57	16.2	0.000393	1.96	RV	CELLTYPE	control_TTN	6	15	FB
DNAH14	1.22	0.0491	0.0591	0.0303	4.39	9.71	0.0042	1.31	RV	CELLTYPE	control_TTN	6	15	FB
NR4A2	1.22	0.00994	0.0908	0.0472	4.98	16.6	0.000347	2	RV	CELLTYPE	control_TTN	6	15	FB
AC022146.2	1.2	0.0289	0.0613	0.0387	4.76	11.9	0.0018	1.54	RV	CELLTYPE	control_TTN	6	15	FB
ANGPTL1	1.2	0.0408	0.267	0.186	6.68	10.4	0.00319	1.39	RV	CELLTYPE	control_TTN	6	15	FB
ARID3A	1.2	0.011	0.0714	0.0324	4.81	16.1	0.000403	1.96	RV	CELLTYPE	control_TTN	6	15	FB
DNAJA1	1.2	0.0189	0.0865	0.0497	5.08	13.6	0.000964	1.72	RV	CELLTYPE	control_TTN	6	15	FB
FAM227B	1.2	0.0152	0.324	0.197	7.01	14.6	0.000685	1.82	RV	CELLTYPE	control_TTN	6	15	FB
LRRC23	1.2	0.00125	0.0864	0.047	5.02	27.2	1.54e-05	2.9	RV	CELLTYPE	control_TTN	6	15	FB
PAMR1	1.2	0.0264	0.394	0.168	7.23	12.3	0.00157	1.58	RV	CELLTYPE	control_TTN	6	15	FB
RNF112	1.2	0.0422	0.0292	0.0164	3.52	10.3	0.00335	1.38	RV	CELLTYPE	control_TTN	6	15	FB
SLC14A2	1.2	0.013	0.0476	0.0243	4.16	15.3	0.000529	1.89	RV	CELLTYPE	control_TTN	6	15	FB
TCEAL9	1.2	0.029	0.108	0.0695	5.55	11.9	0.00182	1.54	RV	CELLTYPE	control_TTN	6	15	FB
TFRC	1.2	0.0185	0.0552	0.0318	4.45	13.7	0.000926	1.73	RV	CELLTYPE	control_TTN	6	15	FB
NECTIN2	1.19	0.0302	0.0911	0.0481	5.13	11.7	0.00196	1.52	RV	CELLTYPE	control_TTN	6	15	FB
SIRPA	1.19	0.029	0.0457	0.0215	4.17	11.9	0.00182	1.54	RV	CELLTYPE	control_TTN	6	15	FB
SLC4A3	1.19	0.0424	0.0409	0.0173	3.98	10.3	0.00337	1.37	RV	CELLTYPE	control_TTN	6	15	FB
TYMP	1.19	0.0439	0.124	0.058	5.57	10.1	0.00357	1.36	RV	CELLTYPE	control_TTN	6	15	FB
AC068234.1	1.18	0.0292	0.0364	0.022	3.92	11.8	0.00184	1.53	RV	CELLTYPE	control_TTN	6	15	FB
GTF2IRD1	1.18	0.0232	0.101	0.0478	5.13	12.8	0.00131	1.64	RV	CELLTYPE	control_TTN	6	15	FB
KIAA1671	1.18	0.0245	0.102	0.0541	5.3	12.5	0.00142	1.61	RV	CELLTYPE	control_TTN	6	15	FB
NFKB2	1.18	0.032	0.0433	0.0172	3.94	11.4	0.00214	1.49	RV	CELLTYPE	control_TTN	6	15	FB
TRIP10	1.18	0.00125	0.231	0.11	6.44	27.2	1.55e-05	2.9	RV	CELLTYPE	control_TTN	6	15	FB
AC006547.1	1.17	0.0422	0.033	0.0183	3.76	10.3	0.00334	1.38	RV	CELLTYPE	control_TTN	6	15	FB
EPHA6	1.17	0.0397	0.495	0.255	7.44	10.5	0.00306	1.4	RV	CELLTYPE	control_TTN	6	15	FB
AC243964.2	1.16	0.0283	0.0462	0.0232	4.19	12	0.00174	1.55	RV	CELLTYPE	control_TTN	6	15	FB
AF127577.2	1.16	0.026	0.045	0.0284	4.15	12.3	0.00152	1.59	RV	CELLTYPE	control_TTN	6	15	FB
CCDC69	1.16	0.0228	0.0302	0.013	3.63	12.8	0.00127	1.64	RV	CELLTYPE	control_TTN	6	15	FB
HDAC1	1.16	0.019	0.0389	0.0177	3.94	13.6	0.000974	1.72	RV	CELLTYPE	control_TTN	6	15	FB
NOCT	1.16	0.0232	0.118	0.0632	5.49	12.7	0.00132	1.63	RV	CELLTYPE	control_TTN	6	15	FB
EPHA5	1.15	0.0338	0.0588	0.0316	4.56	11.2	0.00232	1.47	RV	CELLTYPE	control_TTN	6	15	FB
GPATCH4	1.15	0.0305	0.0411	0.0201	4.06	11.6	0.00198	1.52	RV	CELLTYPE	control_TTN	6	15	FB
PAK1IP1	1.15	0.0436	0.041	0.0246	4.01	10.2	0.00351	1.36	RV	CELLTYPE	control_TTN	6	15	FB
SHISA5	1.15	0.0182	0.102	0.0509	5.35	13.8	0.000897	1.74	RV	CELLTYPE	control_TTN	6	15	FB
FLOT1	1.14	0.0147	0.205	0.0995	6.24	14.7	0.000645	1.83	RV	CELLTYPE	control_TTN	6	15	FB
DDX39A	1.13	0.013	0.0537	0.0277	4.53	15.3	0.000525	1.89	RV	CELLTYPE	control_TTN	6	15	FB
RBP5	1.13	0.0186	0.0571	0.0368	4.57	13.7	0.000942	1.73	RV	CELLTYPE	control_TTN	6	15	FB
SYNE3	1.13	0.0321	0.161	0.0848	5.83	11.4	0.00216	1.49	RV	CELLTYPE	control_TTN	6	15	FB
ADCY10	1.12	0.0461	0.0195	0.0106	3.03	9.95	0.00382	1.34	RV	CELLTYPE	control_TTN	6	15	FB
AL022238.2	1.12	0.0493	0.0663	0.0527	4.88	9.69	0.00424	1.31	RV	CELLTYPE	control_TTN	6	15	FB
BLVRB	1.12	0.0249	0.134	0.0793	5.85	12.5	0.00145	1.6	RV	CELLTYPE	control_TTN	6	15	FB
AIFM2	1.11	0.0181	0.0629	0.0344	4.66	13.8	0.000892	1.74	RV	CELLTYPE	control_TTN	6	15	FB
UBXN1	1.11	0.0395	0.0797	0.0473	5.07	10.5	0.00302	1.4	RV	CELLTYPE	control_TTN	6	15	FB
COL6A2	1.1	0.00521	1.88	1.01	9.44	20	0.000119	2.28	RV	CELLTYPE	control_TTN	6	15	FB
RHBDD3	1.1	0.0122	0.062	0.0331	4.62	15.6	0.000478	1.91	RV	CELLTYPE	control_TTN	6	15	FB
ST3GAL4	1.1	0.0253	0.307	0.165	6.84	12.4	0.00147	1.6	RV	CELLTYPE	control_TTN	6	15	FB
LRCH4	1.09	0.0213	0.0547	0.0273	4.46	13.1	0.00114	1.67	RV	CELLTYPE	control_TTN	6	15	FB
RAB13	1.09	0.022	0.048	0.0247	4.29	13	0.00121	1.66	RV	CELLTYPE	control_TTN	6	15	FB
STAT3	1.09	0.00418	0.917	0.482	8.29	20.9	8.82e-05	2.38	RV	CELLTYPE	control_TTN	6	15	FB
RNF212B	1.07	0.0496	0.0472	0.0227	4.3	9.67	0.00427	1.3	RV	CELLTYPE	control_TTN	6	15	FB
AC092567.1	1.05	0.0483	0.0792	0.0476	4.98	9.77	0.00411	1.32	RV	CELLTYPE	control_TTN	6	15	FB
FBLN2	1.05	0.0455	0.512	0.322	7.68	10	0.00374	1.34	RV	CELLTYPE	control_TTN	6	15	FB
TEX41	1.05	0.0477	0.12	0.0691	5.59	9.82	0.00402	1.32	RV	CELLTYPE	control_TTN	6	15	FB
SLC25A25	1.04	0.017	0.0624	0.0347	4.59	14.1	0.000815	1.77	RV	CELLTYPE	control_TTN	6	15	FB
STK40	1.04	0.0206	0.138	0.0661	5.51	13.3	0.00108	1.69	RV	CELLTYPE	control_TTN	6	15	FB
MKNK2	1.02	0.0376	0.0405	0.0247	4.05	10.7	0.00279	1.42	RV	CELLTYPE	control_TTN	6	15	FB
SRC	1.02	0.0308	0.0354	0.0225	3.87	11.6	0.00201	1.51	RV	CELLTYPE	control_TTN	6	15	FB
CMTM7	1.01	0.00949	0.111	0.0678	5.47	16.8	0.00032	2.02	RV	CELLTYPE	control_TTN	6	15	FB
MPZL1	1.01	0.0026	0.482	0.286	7.44	23.2	4.58e-05	2.59	RV	CELLTYPE	control_TTN	6	15	FB
ADCY3	1	0.0381	0.356	0.192	7.01	10.7	0.00286	1.42	RV	CELLTYPE	control_TTN	6	15	FB
GPD2	1	0.00341	0.186	0.112	6.09	21.9	6.58e-05	2.47	RV	CELLTYPE	control_TTN	6	15	FB
PALMD	1	0.0115	0.137	0.0671	5.71	15.9	0.000432	1.94	RV	CELLTYPE	control_TTN	6	15	FB
TBX20	1	0.0396	1.62	0.963	9.23	10.5	0.00304	1.4	RV	CELLTYPE	control_TTN	6	15	FB
ZNF589	0.997	0.0332	0.085	0.0495	4.94	11.3	0.00227	1.48	RV	CELLTYPE	control_TTN	6	15	FB
DDX18	0.982	0.0445	0.324	0.225	7.03	10.1	0.00363	1.35	RV	CELLTYPE	control_TTN	6	15	FB
TMEM214	0.982	0.0471	0.0647	0.0403	4.67	9.87	0.00395	1.33	RV	CELLTYPE	control_TTN	6	15	FB
DNMT1	0.98	0.0231	0.142	0.0788	5.66	12.8	0.0013	1.64	RV	CELLTYPE	control_TTN	6	15	FB
TRPM3	0.976	0.036	0.127	0.0813	5.68	10.9	0.00259	1.44	RV	CELLTYPE	control_TTN	6	15	FB
POLR2E	0.975	0.0488	0.0551	0.0345	4.58	9.73	0.00416	1.31	RV	CELLTYPE	control_TTN	6	15	FB
LSM2	0.972	0.0305	0.0359	0.0219	3.94	11.6	0.00199	1.52	RV	CELLTYPE	control_TTN	6	15	FB
TLE2	0.961	0.0173	0.214	0.119	6.27	14	0.000834	1.76	RV	CELLTYPE	control_TTN	6	15	FB
RNF24	0.951	0.00273	0.495	0.295	7.54	22.9	4.96e-05	2.56	RV	CELLTYPE	control_TTN	6	15	FB
SMC1B	0.949	0.0465	0.0414	0.0302	4.11	9.92	0.00387	1.33	RV	CELLTYPE	control_TTN	6	15	FB
PTPRD	0.943	0.0123	0.809	0.49	8.17	15.6	0.000486	1.91	RV	CELLTYPE	control_TTN	6	15	FB
CWC25	0.93	0.00849	0.132	0.079	5.72	17.4	0.000264	2.07	RV	CELLTYPE	control_TTN	6	15	FB
ABCF1	0.926	0.0352	0.114	0.0683	5.37	11	0.00249	1.45	RV	CELLTYPE	control_TTN	6	15	FB
DNPEP	0.919	0.0358	0.0906	0.053	5.24	11	0.00256	1.45	RV	CELLTYPE	control_TTN	6	15	FB
TMEM150C	0.913	0.0466	0.22	0.125	6.41	9.91	0.00389	1.33	RV	CELLTYPE	control_TTN	6	15	FB
NKIRAS2	0.903	0.0425	0.0294	0.0212	3.71	10.3	0.00339	1.37	RV	CELLTYPE	control_TTN	6	15	FB
ARHGAP15	0.897	0.0232	0.104	0.0684	5.42	12.7	0.00132	1.63	RV	CELLTYPE	control_TTN	6	15	FB
MCRS1	0.895	0.0417	0.0572	0.0298	4.51	10.3	0.00329	1.38	RV	CELLTYPE	control_TTN	6	15	FB
CCDC97	0.891	0.0374	0.0504	0.0317	4.32	10.8	0.00276	1.43	RV	CELLTYPE	control_TTN	6	15	FB
TOB2	0.89	0.043	0.0919	0.0611	5.22	10.2	0.00344	1.37	RV	CELLTYPE	control_TTN	6	15	FB
PPM1G	0.887	0.0142	0.103	0.06	5.23	14.9	0.000615	1.85	RV	CELLTYPE	control_TTN	6	15	FB
VMP1	0.885	0.0335	0.743	0.423	7.9	11.3	0.00229	1.48	RV	CELLTYPE	control_TTN	6	15	FB
AP002336.2	0.878	0.0366	0.266	0.205	6.85	10.8	0.00268	1.44	RV	CELLTYPE	control_TTN	6	15	FB
RELL1	0.87	0.0141	0.133	0.0894	5.65	14.9	0.000608	1.85	RV	CELLTYPE	control_TTN	6	15	FB
TANGO2	0.869	0.029	0.0811	0.051	5.02	11.9	0.00181	1.54	RV	CELLTYPE	control_TTN	6	15	FB
MCPH1-AS1	0.866	0.0395	0.071	0.0498	4.94	10.5	0.00302	1.4	RV	CELLTYPE	control_TTN	6	15	FB
DCLK1	0.856	0.023	2.59	1.72	9.93	12.8	0.00129	1.64	RV	CELLTYPE	control_TTN	6	15	FB
BZW2	0.851	0.0185	0.149	0.0983	5.81	13.7	0.000922	1.73	RV	CELLTYPE	control_TTN	6	15	FB
TPST1	0.851	0.0362	0.425	0.265	7.26	10.9	0.00263	1.44	RV	CELLTYPE	control_TTN	6	15	FB
C1GALT1	0.85	0.0364	0.21	0.131	6.29	10.9	0.00267	1.44	RV	CELLTYPE	control_TTN	6	15	FB
ASAP3	0.845	0.00825	0.23	0.131	6.39	17.5	0.000253	2.08	RV	CELLTYPE	control_TTN	6	15	FB
SQSTM1	0.842	0.0227	0.552	0.352	7.75	12.9	0.00126	1.64	RV	CELLTYPE	control_TTN	6	15	FB
SLC7A6OS	0.84	0.0382	0.122	0.094	5.62	10.7	0.00288	1.42	RV	CELLTYPE	control_TTN	6	15	FB
SLFN5	0.837	0.0399	0.0832	0.0497	4.99	10.5	0.0031	1.4	RV	CELLTYPE	control_TTN	6	15	FB
NMT1	0.814	0.0159	0.312	0.189	6.86	14.4	0.000726	1.8	RV	CELLTYPE	control_TTN	6	15	FB
MCFD2	0.812	0.0442	0.108	0.072	5.49	10.1	0.00361	1.35	RV	CELLTYPE	control_TTN	6	15	FB
TNFRSF19	0.812	0.0414	0.504	0.309	7.5	10.4	0.00326	1.38	RV	CELLTYPE	control_TTN	6	15	FB
SRA1	0.809	0.0398	0.113	0.0785	5.48	10.5	0.00308	1.4	RV	CELLTYPE	control_TTN	6	15	FB
SPRTN	0.801	0.0456	0.0701	0.0484	4.8	9.99	0.00376	1.34	RV	CELLTYPE	control_TTN	6	15	FB
TRIM13	0.8	0.0455	0.196	0.137	6.24	10	0.00375	1.34	RV	CELLTYPE	control_TTN	6	15	FB
KANK2	0.798	0.0484	0.29	0.171	6.75	9.76	0.00412	1.32	RV	CELLTYPE	control_TTN	6	15	FB
NUBP1	0.786	0.0237	0.0582	0.0403	4.58	12.7	0.00135	1.62	RV	CELLTYPE	control_TTN	6	15	FB
VCP	0.786	0.032	0.256	0.184	6.65	11.4	0.00215	1.49	RV	CELLTYPE	control_TTN	6	15	FB
NFATC4	0.777	0.0498	0.122	0.0788	5.5	9.66	0.0043	1.3	RV	CELLTYPE	control_TTN	6	15	FB
BIN3	0.767	0.036	0.128	0.0861	5.68	10.9	0.00258	1.44	RV	CELLTYPE	control_TTN	6	15	FB
TBX18	0.765	0.029	0.346	0.232	7	11.9	0.00181	1.54	RV	CELLTYPE	control_TTN	6	15	FB
SMAD3	0.739	0.0345	0.697	0.454	7.95	11.1	0.00242	1.46	RV	CELLTYPE	control_TTN	6	15	FB
DISC1	0.735	0.0245	0.276	0.188	6.74	12.6	0.00141	1.61	RV	CELLTYPE	control_TTN	6	15	FB
LTBR	0.727	0.0344	0.137	0.0913	5.78	11.1	0.0024	1.46	RV	CELLTYPE	control_TTN	6	15	FB
CUEDC1	0.713	0.0355	0.185	0.117	6.06	11	0.00252	1.45	RV	CELLTYPE	control_TTN	6	15	FB
AC074032.1	0.711	0.0477	0.363	0.304	7.25	9.82	0.00402	1.32	RV	CELLTYPE	control_TTN	6	15	FB
EHBP1	0.705	0.043	0.936	0.604	8.44	10.2	0.00345	1.37	RV	CELLTYPE	control_TTN	6	15	FB
L3HYPDH	0.684	0.0474	0.113	0.0765	5.44	9.85	0.00398	1.32	RV	CELLTYPE	control_TTN	6	15	FB
ARHGAP6	0.677	0.0344	0.781	0.592	8.25	11.1	0.00239	1.46	RV	CELLTYPE	control_TTN	6	15	FB
FGFR1	0.676	0.0398	0.667	0.485	7.99	10.5	0.00308	1.4	RV	CELLTYPE	control_TTN	6	15	FB
PHF1	0.676	0.0437	0.103	0.0666	5.4	10.1	0.00353	1.36	RV	CELLTYPE	control_TTN	6	15	FB
AKR1A1	0.668	0.0362	0.168	0.124	6.05	10.9	0.00265	1.44	RV	CELLTYPE	control_TTN	6	15	FB
