# Supplementary material for: Pathogenic variants damage cell composition and single cell transcription in cardiomyopathies
Source: Science. Author manuscript; Available in PMC 2022 Oct 3. (PMC9528698; doi:10.1126/science.abo1984)
Supplement: Supp table 19 [file NIHMS1835045-supplement-Supp_table_19.xlsx]

## Sheet: Index
Column name	Description
Gene	Gene symbol, Ensembl 84
logFC	log2-fold change
FDR	False discovery rate; FDR is the PValue after (by default) Benjamini-Hochberg correction.
mean_exp_control	Mean expression values across controls
mean_exp_genotype	Mean expression values across disease samples
logCPM	logCPM is the average expression of all pseudobulked samples for that particular gene across all samples on the log2-scale expressed in counts per million (cpm, as calculated by edgeR after normalization).
F	Output of quasi-likelihood F-test
PValue	PValue is the nominal p-value derived from F
FDR_plot	-log10(False discovery rate)
Region	Studied region (LV or RV)
annotation_level	Cell-type or cell-state
cell_state/state	Specification which cell-type or state was analysed
comparison	Specification control_GENOTYPE
Observations_genotype	Numbers of Patients included in edgeR (patients with low number of nuclei have been excluded)
Observations_reference	Numbers of Patients included in edgeR (patients with low number of nuclei have been excluded)

## Sheet: LMNA_control
Gene	logFC	FDR	mean_exp_control	mean_exp_genotype	logCPM	F	PValue	FDR_plot	Region	annotation_level	comparison	Observations_genotype	Observations_reference	cell_state
NPPB	5.16	0.000731	0.00297	0.171	4.68	33.4	2.74e-06	3.14	RV	CELLTYPE	control_LMNA	7	15	FB
AC007614.1	4.09	0.0124	0.00449	0.069	3.6	17.4	0.000243	1.91	RV	CELLTYPE	control_LMNA	7	15	FB
CBLN1	3.79	0.0256	0.00113	0.0208	2.34	14	0.000782	1.59	RV	CELLTYPE	control_LMNA	7	15	FB
AC020637.1	3.3	0.00261	0.0466	0.346	5.85	25.8	1.93e-05	2.58	RV	CELLTYPE	control_LMNA	7	15	FB
SPINK13	3.19	0.000404	0.00213	0.0306	2.72	37.6	1.04e-06	3.39	RV	CELLTYPE	control_LMNA	7	15	FB
LINC02388	3.06	0.00217	0.127	0.865	7.16	27.2	1.34e-05	2.66	RV	CELLTYPE	control_LMNA	7	15	FB
KIF5C	2.97	5.96e-06	0.0289	0.241	5.25	83.1	4.38e-10	5.22	RV	CELLTYPE	control_LMNA	7	15	FB
AC011503.1	2.9	0.0152	0.013	0.0712	3.74	16.4	0.000346	1.82	RV	CELLTYPE	control_LMNA	7	15	FB
DCDC2C	2.89	0.00205	0.00369	0.0252	2.54	27.6	1.19e-05	2.69	RV	CELLTYPE	control_LMNA	7	15	FB
AL139147.1	2.82	0.000211	0.00865	0.0575	3.49	41.7	4.19e-07	3.68	RV	CELLTYPE	control_LMNA	7	15	FB
LINC02454	2.8	0.00246	0.00158	0.0175	2.1	26.3	1.7e-05	2.61	RV	CELLTYPE	control_LMNA	7	15	FB
GLDN	2.75	0.000154	0.00826	0.0466	3.21	44	2.6e-07	3.81	RV	CELLTYPE	control_LMNA	7	15	FB
MAP2	2.72	0.000558	0.0306	0.218	5.11	35.1	1.84e-06	3.25	RV	CELLTYPE	control_LMNA	7	15	FB
MEGF6	2.68	0.0136	0.0111	0.0766	3.86	16.9	0.000289	1.87	RV	CELLTYPE	control_LMNA	7	15	FB
GDNF-AS1	2.63	0.00234	0.0103	0.0636	3.57	26.6	1.56e-05	2.63	RV	CELLTYPE	control_LMNA	7	15	FB
AF212831.1	2.61	0.0335	0.00391	0.0313	2.76	12.9	0.0012	1.48	RV	CELLTYPE	control_LMNA	7	15	FB
LGR5	2.51	0.00308	0.00455	0.0444	3.12	25	2.45e-05	2.51	RV	CELLTYPE	control_LMNA	7	15	FB
DMKN	2.49	0.00863	0.00133	0.0145	1.99	19.5	0.000123	2.06	RV	CELLTYPE	control_LMNA	7	15	FB
CHAD	2.48	0.00595	0.00315	0.022	2.39	21.3	7.08e-05	2.23	RV	CELLTYPE	control_LMNA	7	15	FB
HBB	2.46	0.0302	0.00254	0.0218	2.48	13.3	0.00102	1.52	RV	CELLTYPE	control_LMNA	7	15	FB
ANKRD29	2.41	0.00223	0.0105	0.0474	3.37	27	1.39e-05	2.65	RV	CELLTYPE	control_LMNA	7	15	FB
AC036214.1	2.39	0.000211	0.0147	0.0926	4.11	41.9	4e-07	3.68	RV	CELLTYPE	control_LMNA	7	15	FB
AFF3	2.37	0.000119	0.534	3.32	9	47.3	1.33e-07	3.92	RV	CELLTYPE	control_LMNA	7	15	FB
SESN3	2.37	0.000211	0.0643	0.372	5.92	41.8	4.11e-07	3.68	RV	CELLTYPE	control_LMNA	7	15	FB
PRIMA1	2.35	0.00569	0.00544	0.0296	2.74	21.6	6.44e-05	2.24	RV	CELLTYPE	control_LMNA	7	15	FB
AP000755.2	2.33	0.0141	0.00841	0.0461	3.25	16.7	0.000305	1.85	RV	CELLTYPE	control_LMNA	7	15	FB
XG	2.3	0.00242	0.00901	0.0642	3.67	26.4	1.65e-05	2.62	RV	CELLTYPE	control_LMNA	7	15	FB
SGIP1	2.28	0.00819	0.211	1	7.34	19.8	0.000113	2.09	RV	CELLTYPE	control_LMNA	7	15	FB
KCNQ3	2.24	0.0306	0.00894	0.042	3.12	13.2	0.00104	1.51	RV	CELLTYPE	control_LMNA	7	15	FB
AF130359.1	2.2	0.0469	0.0215	0.127	4.58	11.2	0.00224	1.33	RV	CELLTYPE	control_LMNA	7	15	FB
WARS2-IT1	2.2	0.00529	0.0204	0.0836	4.05	22	5.72e-05	2.28	RV	CELLTYPE	control_LMNA	7	15	FB
RAMP2-AS1	2.19	0.00384	0.0238	0.143	4.76	23.8	3.36e-05	2.42	RV	CELLTYPE	control_LMNA	7	15	FB
SUSD4	2.18	0.00438	0.0216	0.134	4.54	23.1	4.12e-05	2.36	RV	CELLTYPE	control_LMNA	7	15	FB
KIAA1211	2.17	0.0018	0.0191	0.125	4.45	28.4	9.66e-06	2.74	RV	CELLTYPE	control_LMNA	7	15	FB
AC008056.1	2.14	0.015	0.00746	0.0283	2.84	16.4	0.000336	1.82	RV	CELLTYPE	control_LMNA	7	15	FB
AC092691.1	2.14	0.00428	0.0274	0.0974	4.28	23.3	3.9e-05	2.37	RV	CELLTYPE	control_LMNA	7	15	FB
SORT1	2.14	0.00012	0.0229	0.144	4.68	46.8	1.49e-07	3.92	RV	CELLTYPE	control_LMNA	7	15	FB
ARL15	2.13	3.56e-05	1.32	6.77	10.1	58.2	1.83e-08	4.45	RV	CELLTYPE	control_LMNA	7	15	FB
AL590617.2	2.12	0.00188	0.0202	0.101	4.23	28.2	1.02e-05	2.73	RV	CELLTYPE	control_LMNA	7	15	FB
AP000787.1	2.12	0.000131	0.0524	0.28	5.6	45.3	2e-07	3.88	RV	CELLTYPE	control_LMNA	7	15	FB
CCDC68	2.12	0.017	0.0278	0.181	4.97	15.8	0.000419	1.77	RV	CELLTYPE	control_LMNA	7	15	FB
HS3ST1	2.12	0.0178	0.0199	0.111	4.38	15.6	0.000454	1.75	RV	CELLTYPE	control_LMNA	7	15	FB
HTR4	2.12	0.00769	0.121	0.843	7.09	20.1	0.000102	2.11	RV	CELLTYPE	control_LMNA	7	15	FB
STK17B	2.11	0.000404	0.123	0.651	6.71	37.8	9.93e-07	3.39	RV	CELLTYPE	control_LMNA	7	15	FB
KALRN	2.1	0.0104	0.241	1.18	7.52	18.4	0.000175	1.98	RV	CELLTYPE	control_LMNA	7	15	FB
COL13A1	2.08	0.0133	0.00411	0.0153	2.19	17	0.000277	1.88	RV	CELLTYPE	control_LMNA	7	15	FB
LINC01847	2.07	0.0172	0.0111	0.0489	3.35	15.8	0.000424	1.77	RV	CELLTYPE	control_LMNA	7	15	FB
PLXNA2	2.07	0.000558	0.143	0.734	6.91	35.1	1.85e-06	3.25	RV	CELLTYPE	control_LMNA	7	15	FB
AC022101.1	2.05	0.00126	0.0108	0.066	3.64	30.2	6.09e-06	2.9	RV	CELLTYPE	control_LMNA	7	15	FB
AC007920.2	2.04	0.0408	0.0059	0.0268	2.7	11.8	0.00178	1.39	RV	CELLTYPE	control_LMNA	7	15	FB
AC009229.1	2.04	0.0429	0.00294	0.0138	2.05	11.5	0.00197	1.37	RV	CELLTYPE	control_LMNA	7	15	FB
ZNF804B	2.04	0.0275	0.0449	0.287	5.59	13.7	0.000882	1.56	RV	CELLTYPE	control_LMNA	7	15	FB
AC107029.1	2.03	0.0141	0.00372	0.0187	2.33	16.7	0.000304	1.85	RV	CELLTYPE	control_LMNA	7	15	FB
NRXN3	2.01	0.00944	0.0979	0.486	6.35	19	0.000147	2.02	RV	CELLTYPE	control_LMNA	7	15	FB
WNK3	2.01	0.0184	0.0777	0.333	5.93	15.4	0.000483	1.73	RV	CELLTYPE	control_LMNA	7	15	FB
ITGA1	1.99	0.000131	0.103	0.447	6.36	45.1	2.08e-07	3.88	RV	CELLTYPE	control_LMNA	7	15	FB
LINC01807	1.99	0.0117	0.041	0.167	5.06	17.8	0.000215	1.93	RV	CELLTYPE	control_LMNA	7	15	FB
TMEM132C	1.99	0.00109	0.382	1.97	8.37	31.3	4.56e-06	2.96	RV	CELLTYPE	control_LMNA	7	15	FB
AC074011.1	1.97	0.0392	0.00468	0.0225	2.54	12	0.00164	1.41	RV	CELLTYPE	control_LMNA	7	15	FB
PDZRN4	1.97	0.0377	0.0757	0.44	6.27	12.2	0.0015	1.42	RV	CELLTYPE	control_LMNA	7	15	FB
CYP19A1	1.95	0.0178	0.00595	0.0268	2.68	15.6	0.000449	1.75	RV	CELLTYPE	control_LMNA	7	15	FB
AC108449.1	1.94	0.00255	0.0239	0.119	4.41	26	1.85e-05	2.59	RV	CELLTYPE	control_LMNA	7	15	FB
CERS6	1.91	0.0256	0.0739	0.254	5.63	14	0.000782	1.59	RV	CELLTYPE	control_LMNA	7	15	FB
GREB1	1.91	0.00249	0.0203	0.0771	4	26.1	1.78e-05	2.6	RV	CELLTYPE	control_LMNA	7	15	FB
LINC00511	1.91	0.0316	0.0282	0.156	4.81	13.1	0.00109	1.5	RV	CELLTYPE	control_LMNA	7	15	FB
YPEL1	1.91	0.00154	0.027	0.0891	4.25	29.3	7.68e-06	2.81	RV	CELLTYPE	control_LMNA	7	15	FB
CA8	1.88	0.0413	0.00586	0.0229	2.53	11.7	0.00182	1.38	RV	CELLTYPE	control_LMNA	7	15	FB
AC018742.1	1.85	0.0283	0.0156	0.0712	3.82	13.5	0.000929	1.55	RV	CELLTYPE	control_LMNA	7	15	FB
AGMO	1.85	9.45e-05	0.0878	0.357	6.06	49.8	8.33e-08	4.02	RV	CELLTYPE	control_LMNA	7	15	FB
CDH20	1.85	0.0132	0.0253	0.125	4.62	17.1	0.000273	1.88	RV	CELLTYPE	control_LMNA	7	15	FB
RGCC	1.85	0.0322	0.0158	0.0727	3.91	13	0.00113	1.49	RV	CELLTYPE	control_LMNA	7	15	FB
LINC01535	1.84	0.0426	0.00574	0.0236	2.62	11.6	0.00193	1.37	RV	CELLTYPE	control_LMNA	7	15	FB
HEY1	1.83	0.00366	0.0197	0.105	4.29	24.1	3.09e-05	2.44	RV	CELLTYPE	control_LMNA	7	15	FB
CHST7	1.8	0.00232	0.0806	0.435	6.27	26.7	1.51e-05	2.64	RV	CELLTYPE	control_LMNA	7	15	FB
PTPN13	1.8	3.59e-05	0.347	1.46	7.99	57.3	2.15e-08	4.44	RV	CELLTYPE	control_LMNA	7	15	FB
AL445426.1	1.79	0.00041	0.216	0.9	7.36	37.4	1.08e-06	3.39	RV	CELLTYPE	control_LMNA	7	15	FB
LINC01197	1.79	0.0336	0.0173	0.0608	3.84	12.8	0.0012	1.47	RV	CELLTYPE	control_LMNA	7	15	FB
NWD1	1.79	0.0154	0.00495	0.0219	2.52	16.3	0.000354	1.81	RV	CELLTYPE	control_LMNA	7	15	FB
SSX2IP	1.79	0.00101	0.069	0.311	5.76	31.8	4.08e-06	3	RV	CELLTYPE	control_LMNA	7	15	FB
ARHGAP10	1.76	0.000484	1.17	5.3	9.82	36.3	1.39e-06	3.32	RV	CELLTYPE	control_LMNA	7	15	FB
PDGFA	1.76	0.00764	0.0148	0.0523	3.53	20.2	9.94e-05	2.12	RV	CELLTYPE	control_LMNA	7	15	FB
AC069549.1	1.74	0.0373	0.0129	0.0461	3.41	12.3	0.00147	1.43	RV	CELLTYPE	control_LMNA	7	15	FB
CENPE	1.74	0.0373	0.0123	0.0412	3.26	12.3	0.00147	1.43	RV	CELLTYPE	control_LMNA	7	15	FB
TIPARP	1.74	0.00769	0.089	0.357	6.03	20.1	0.000101	2.11	RV	CELLTYPE	control_LMNA	7	15	FB
AC010173.1	1.73	0.0248	0.00557	0.0244	2.66	14.2	0.000739	1.61	RV	CELLTYPE	control_LMNA	7	15	FB
KIF13B	1.73	8.13e-06	0.201	0.923	7.28	75.8	1.19e-09	5.09	RV	CELLTYPE	control_LMNA	7	15	FB
BCL7A	1.72	0.00201	0.029	0.101	4.46	27.8	1.12e-05	2.7	RV	CELLTYPE	control_LMNA	7	15	FB
MOB3B	1.72	0.0268	0.174	0.556	6.85	13.8	0.000835	1.57	RV	CELLTYPE	control_LMNA	7	15	FB
DAPK1	1.71	0.000788	0.0514	0.151	5.09	33	3.01e-06	3.1	RV	CELLTYPE	control_LMNA	7	15	FB
ITGB8	1.71	0.00707	0.0848	0.336	5.94	20.6	8.88e-05	2.15	RV	CELLTYPE	control_LMNA	7	15	FB
ADAMTSL1	1.69	0.00463	0.0807	0.283	5.83	22.8	4.58e-05	2.33	RV	CELLTYPE	control_LMNA	7	15	FB
DOCK5	1.68	0.00572	0.386	1.31	8.05	21.5	6.61e-05	2.24	RV	CELLTYPE	control_LMNA	7	15	FB
FGD4	1.68	0.00717	0.311	0.96	7.62	20.5	9.06e-05	2.14	RV	CELLTYPE	control_LMNA	7	15	FB
ADRA1B	1.65	0.0113	0.0833	0.353	6.03	18	0.000202	1.95	RV	CELLTYPE	control_LMNA	7	15	FB
ATP10D	1.65	0.000119	0.235	0.941	7.42	47.7	1.25e-07	3.92	RV	CELLTYPE	control_LMNA	7	15	FB
MASP1	1.65	0.0339	0.0302	0.131	4.73	12.8	0.00122	1.47	RV	CELLTYPE	control_LMNA	7	15	FB
THSD4	1.65	0.00877	0.229	0.84	7.25	19.4	0.000128	2.06	RV	CELLTYPE	control_LMNA	7	15	FB
IGFBP2	1.64	0.0382	0.0107	0.0509	3.46	12.1	0.00156	1.42	RV	CELLTYPE	control_LMNA	7	15	FB
MTSS1	1.64	0.00539	0.0978	0.283	5.89	21.9	5.91e-05	2.27	RV	CELLTYPE	control_LMNA	7	15	FB
CARMIL1	1.63	0.000119	0.937	3.66	9.4	47.2	1.37e-07	3.92	RV	CELLTYPE	control_LMNA	7	15	FB
MAMDC2	1.63	0.0352	1.1	4.16	9.63	12.6	0.0013	1.45	RV	CELLTYPE	control_LMNA	7	15	FB
RYR3	1.63	0.0236	0.0374	0.173	4.99	14.4	0.00069	1.63	RV	CELLTYPE	control_LMNA	7	15	FB
SHROOM3	1.63	0.00408	0.183	0.668	6.95	23.6	3.63e-05	2.39	RV	CELLTYPE	control_LMNA	7	15	FB
ARHGEF26	1.62	0.000131	0.0883	0.381	6.07	45.6	1.89e-07	3.88	RV	CELLTYPE	control_LMNA	7	15	FB
COL6A6	1.61	0.00246	0.256	0.933	7.45	26.2	1.72e-05	2.61	RV	CELLTYPE	control_LMNA	7	15	FB
CRISPLD1	1.61	0.0204	0.0223	0.0731	3.98	15	0.000558	1.69	RV	CELLTYPE	control_LMNA	7	15	FB
CCND1	1.58	0.0471	0.00708	0.0226	2.66	11.2	0.00225	1.33	RV	CELLTYPE	control_LMNA	7	15	FB
CCND3	1.58	0.000119	0.276	0.991	7.57	47.1	1.4e-07	3.92	RV	CELLTYPE	control_LMNA	7	15	FB
PLB1	1.58	0.0341	0.031	0.114	4.53	12.8	0.00123	1.47	RV	CELLTYPE	control_LMNA	7	15	FB
CPEB2-DT	1.57	0.0322	0.00666	0.0282	2.75	13	0.00113	1.49	RV	CELLTYPE	control_LMNA	7	15	FB
GPM6B	1.57	0.00457	0.07	0.293	5.89	22.9	4.41e-05	2.34	RV	CELLTYPE	control_LMNA	7	15	FB
RGS11	1.57	0.00266	0.04	0.124	4.8	25.6	2.04e-05	2.57	RV	CELLTYPE	control_LMNA	7	15	FB
LIN7A	1.56	0.000522	0.0664	0.266	5.66	35.6	1.61e-06	3.28	RV	CELLTYPE	control_LMNA	7	15	FB
RAPGEF5	1.56	0.0273	0.0449	0.215	5.35	13.8	0.00086	1.56	RV	CELLTYPE	control_LMNA	7	15	FB
ATOH8	1.54	0.0403	0.0173	0.0444	3.6	11.9	0.00172	1.39	RV	CELLTYPE	control_LMNA	7	15	FB
NOSTRIN	1.54	0.0352	0.0197	0.0509	3.73	12.6	0.00132	1.45	RV	CELLTYPE	control_LMNA	7	15	FB
SNCAIP	1.54	0.0343	0.0618	0.297	5.6	12.8	0.00124	1.46	RV	CELLTYPE	control_LMNA	7	15	FB
PPP1CB	1.53	0.0117	0.218	0.706	7.09	17.7	0.00022	1.93	RV	CELLTYPE	control_LMNA	7	15	FB
BMP4	1.52	0.00944	0.046	0.15	5.08	19	0.000147	2.02	RV	CELLTYPE	control_LMNA	7	15	FB
DOCK9	1.52	0.000254	0.317	1.05	7.71	40.5	5.41e-07	3.6	RV	CELLTYPE	control_LMNA	7	15	FB
CNKSR3	1.51	0.00819	0.0396	0.13	4.79	19.7	0.000115	2.09	RV	CELLTYPE	control_LMNA	7	15	FB
EFHD1	1.51	0.00268	0.104	0.374	6.22	25.5	2.11e-05	2.57	RV	CELLTYPE	control_LMNA	7	15	FB
SORBS1	1.49	0.01	0.267	0.846	7.45	18.7	0.00016	2	RV	CELLTYPE	control_LMNA	7	15	FB
ITGA10	1.48	0.0491	0.0255	0.0789	4.1	11	0.00246	1.31	RV	CELLTYPE	control_LMNA	7	15	FB
SHISA6	1.48	0.00457	0.0373	0.139	4.92	23	4.34e-05	2.34	RV	CELLTYPE	control_LMNA	7	15	FB
AC091948.1	1.47	0.00115	0.0548	0.192	5.34	30.7	5.3e-06	2.94	RV	CELLTYPE	control_LMNA	7	15	FB
LAMA3	1.46	0.0162	0.0442	0.159	5.07	16	0.000389	1.79	RV	CELLTYPE	control_LMNA	7	15	FB
MEOX2	1.46	0.0141	0.086	0.359	6	16.8	0.000302	1.85	RV	CELLTYPE	control_LMNA	7	15	FB
PRR16	1.46	0.00403	0.6	2.26	8.68	23.7	3.55e-05	2.39	RV	CELLTYPE	control_LMNA	7	15	FB
COL21A1	1.45	0.0132	0.0808	0.296	5.79	17.1	0.000273	1.88	RV	CELLTYPE	control_LMNA	7	15	FB
RASAL2	1.45	0.0109	0.456	1.33	8.03	18.2	0.000188	1.96	RV	CELLTYPE	control_LMNA	7	15	FB
SLC15A2	1.45	0.0246	0.0125	0.0447	3.38	14.2	0.000729	1.61	RV	CELLTYPE	control_LMNA	7	15	FB
ARHGAP26	1.44	0.00321	0.622	1.95	8.6	24.7	2.61e-05	2.49	RV	CELLTYPE	control_LMNA	7	15	FB
AL356277.3	1.43	0.0403	0.0277	0.106	4.46	11.9	0.00173	1.39	RV	CELLTYPE	control_LMNA	7	15	FB
NKAIN3	1.43	0.0382	0.0173	0.0552	3.66	12.2	0.00154	1.42	RV	CELLTYPE	control_LMNA	7	15	FB
PDZD2	1.43	0.000467	0.536	1.65	8.4	36.6	1.31e-06	3.33	RV	CELLTYPE	control_LMNA	7	15	FB
RNF115	1.43	3.59e-05	0.41	1.38	8.07	56.7	2.38e-08	4.44	RV	CELLTYPE	control_LMNA	7	15	FB
FAM117B	1.42	0.0397	0.0511	0.175	5.17	11.9	0.00168	1.4	RV	CELLTYPE	control_LMNA	7	15	FB
REPS1	1.42	6.94e-05	0.328	1.1	7.75	52.3	5.23e-08	4.16	RV	CELLTYPE	control_LMNA	7	15	FB
AC025180.1	1.41	0.0323	0.0114	0.0436	3.39	13	0.00113	1.49	RV	CELLTYPE	control_LMNA	7	15	FB
ADAMTS9-AS2	1.41	0.00755	0.272	0.933	7.59	20.3	9.77e-05	2.12	RV	CELLTYPE	control_LMNA	7	15	FB
CLMN	1.41	0.00874	0.23	0.731	7.07	19.5	0.000126	2.06	RV	CELLTYPE	control_LMNA	7	15	FB
SPRED2	1.41	0.000369	0.521	1.62	8.35	38.4	8.68e-07	3.43	RV	CELLTYPE	control_LMNA	7	15	FB
TPD52L1	1.41	0.0471	0.0667	0.313	5.78	11.2	0.00226	1.33	RV	CELLTYPE	control_LMNA	7	15	FB
ZMAT1	1.41	0.0129	0.0376	0.127	4.78	17.2	0.000257	1.89	RV	CELLTYPE	control_LMNA	7	15	FB
AC079380.1	1.4	0.0158	0.0391	0.132	4.79	16.2	0.000367	1.8	RV	CELLTYPE	control_LMNA	7	15	FB
KCNC4	1.4	0.0486	0.0179	0.0512	3.73	11	0.0024	1.31	RV	CELLTYPE	control_LMNA	7	15	FB
AC107072.1	1.39	0.0344	0.0253	0.069	3.97	12.7	0.00126	1.46	RV	CELLTYPE	control_LMNA	7	15	FB
AKT3	1.39	0.000404	1.64	5.07	10	37.6	1.04e-06	3.39	RV	CELLTYPE	control_LMNA	7	15	FB
ATP10A	1.39	0.0343	0.229	0.685	6.98	12.7	0.00125	1.46	RV	CELLTYPE	control_LMNA	7	15	FB
CDH2	1.39	0.0124	0.0759	0.198	5.58	17.4	0.000243	1.91	RV	CELLTYPE	control_LMNA	7	15	FB
FIGN	1.37	0.012	0.278	0.819	7.4	17.6	0.000228	1.92	RV	CELLTYPE	control_LMNA	7	15	FB
MTUS1	1.36	0.00265	0.649	2.29	8.78	25.7	2.01e-05	2.58	RV	CELLTYPE	control_LMNA	7	15	FB
GRB10	1.35	0.0124	0.328	0.891	7.56	17.4	0.000244	1.91	RV	CELLTYPE	control_LMNA	7	15	FB
ROR1	1.35	0.0178	0.248	0.75	7.15	15.5	0.000456	1.75	RV	CELLTYPE	control_LMNA	7	15	FB
AC007388.1	1.34	0.00372	0.2	0.619	6.99	24.1	3.17e-05	2.43	RV	CELLTYPE	control_LMNA	7	15	FB
ASAP1	1.34	0.0126	0.585	1.62	8.34	17.3	0.00025	1.9	RV	CELLTYPE	control_LMNA	7	15	FB
BCL2L11	1.34	0.00101	0.023	0.0643	3.99	31.8	4.04e-06	3	RV	CELLTYPE	control_LMNA	7	15	FB
KCNQ5	1.34	0.0322	0.0421	0.146	5	13	0.00113	1.49	RV	CELLTYPE	control_LMNA	7	15	FB
PLXDC2	1.33	0.0426	2.06	6.01	10.1	11.6	0.00192	1.37	RV	CELLTYPE	control_LMNA	7	15	FB
COLEC12	1.32	0.0132	0.395	1.1	7.81	17.1	0.000271	1.88	RV	CELLTYPE	control_LMNA	7	15	FB
IQGAP2	1.32	0.0229	0.0556	0.205	5.3	14.5	0.000661	1.64	RV	CELLTYPE	control_LMNA	7	15	FB
RGN	1.32	0.0426	0.0464	0.112	4.8	11.6	0.00193	1.37	RV	CELLTYPE	control_LMNA	7	15	FB
FOXO3	1.31	0.00115	1.06	3.49	9.42	30.7	5.39e-06	2.94	RV	CELLTYPE	control_LMNA	7	15	FB
PNPLA7	1.31	0.0163	0.0499	0.156	5.13	16	0.000391	1.79	RV	CELLTYPE	control_LMNA	7	15	FB
SLC25A45	1.31	0.0202	0.0838	0.238	5.71	15	0.000553	1.69	RV	CELLTYPE	control_LMNA	7	15	FB
AC092164.1	1.3	0.0385	0.0142	0.0342	3.25	12.1	0.00158	1.41	RV	CELLTYPE	control_LMNA	7	15	FB
ADCY2	1.29	0.0278	0.0417	0.155	5.06	13.6	0.000904	1.56	RV	CELLTYPE	control_LMNA	7	15	FB
HS3ST4	1.29	0.0403	0.0149	0.0509	3.61	11.9	0.00172	1.39	RV	CELLTYPE	control_LMNA	7	15	FB
RAI2	1.29	0.0477	0.0428	0.134	4.92	11.1	0.00232	1.32	RV	CELLTYPE	control_LMNA	7	15	FB
LAMB1	1.28	0.0158	1.86	5.55	10.1	16.2	0.00037	1.8	RV	CELLTYPE	control_LMNA	7	15	FB
RAB8B	1.28	0.000697	0.266	0.869	7.47	33.9	2.41e-06	3.16	RV	CELLTYPE	control_LMNA	7	15	FB
HEG1	1.27	0.0163	0.118	0.285	5.94	16	0.000393	1.79	RV	CELLTYPE	control_LMNA	7	15	FB
ISPD-AS1	1.27	0.0493	0.0103	0.0318	3.02	10.9	0.00248	1.31	RV	CELLTYPE	control_LMNA	7	15	FB
ZFAND5	1.27	0.0206	0.165	0.579	6.87	14.9	0.000565	1.69	RV	CELLTYPE	control_LMNA	7	15	FB
CTDSPL	1.25	0.00321	0.348	1.03	7.72	24.8	2.57e-05	2.49	RV	CELLTYPE	control_LMNA	7	15	FB
PPM1B	1.25	0.00472	0.266	0.751	7.34	22.6	4.78e-05	2.33	RV	CELLTYPE	control_LMNA	7	15	FB
TMEM144	1.25	0.0322	0.218	0.661	7.03	13	0.00112	1.49	RV	CELLTYPE	control_LMNA	7	15	FB
APBB2	1.24	0.00852	0.9	2.3	8.9	19.6	0.000121	2.07	RV	CELLTYPE	control_LMNA	7	15	FB
AC114760.2	1.23	0.0388	0.0471	0.152	5.06	12.1	0.0016	1.41	RV	CELLTYPE	control_LMNA	7	15	FB
FAM198B-AS1	1.23	0.045	0.466	1.37	8.11	11.4	0.00209	1.35	RV	CELLTYPE	control_LMNA	7	15	FB
GNB5	1.23	0.000668	0.077	0.22	5.6	34.2	2.26e-06	3.18	RV	CELLTYPE	control_LMNA	7	15	FB
PIWIL4	1.23	0.0274	0.0659	0.194	5.39	13.7	0.000866	1.56	RV	CELLTYPE	control_LMNA	7	15	FB
SYTL4	1.23	0.0107	0.204	0.533	6.9	18.3	0.000183	1.97	RV	CELLTYPE	control_LMNA	7	15	FB
FMNL2	1.22	0.000514	0.534	1.56	8.36	35.9	1.51e-06	3.29	RV	CELLTYPE	control_LMNA	7	15	FB
MED13L	1.22	0.000257	1.16	3.29	9.41	40.3	5.66e-07	3.59	RV	CELLTYPE	control_LMNA	7	15	FB
PAWR	1.22	0.0133	0.0529	0.159	5.1	17	0.000275	1.88	RV	CELLTYPE	control_LMNA	7	15	FB
KITLG	1.21	0.0368	0.0324	0.0957	4.43	12.4	0.00144	1.43	RV	CELLTYPE	control_LMNA	7	15	FB
SPRY4-AS1	1.21	0.00173	0.0925	0.288	5.94	28.7	9.01e-06	2.76	RV	CELLTYPE	control_LMNA	7	15	FB
COL4A3	1.2	0.00357	0.989	2.72	9.13	24.3	2.96e-05	2.45	RV	CELLTYPE	control_LMNA	7	15	FB
AC027117.2	1.19	0.0335	0.0889	0.241	5.79	12.9	0.00119	1.48	RV	CELLTYPE	control_LMNA	7	15	FB
ACSF2	1.19	0.00675	0.0318	0.0894	4.43	20.8	8.36e-05	2.17	RV	CELLTYPE	control_LMNA	7	15	FB
POC1B	1.19	0.000731	0.0786	0.212	5.57	33.6	2.63e-06	3.14	RV	CELLTYPE	control_LMNA	7	15	FB
TFDP2	1.19	0.00237	0.297	0.739	7.42	26.5	1.6e-05	2.63	RV	CELLTYPE	control_LMNA	7	15	FB
ACSL1	1.18	0.0136	0.203	0.548	6.89	16.9	0.000288	1.87	RV	CELLTYPE	control_LMNA	7	15	FB
GNAI1	1.18	0.0138	0.0289	0.0877	4.34	16.8	0.000295	1.86	RV	CELLTYPE	control_LMNA	7	15	FB
KLF12	1.18	0.00211	0.554	1.59	8.37	27.4	1.26e-05	2.68	RV	CELLTYPE	control_LMNA	7	15	FB
CUL4B	1.17	0.0429	0.105	0.272	5.9	11.5	0.00196	1.37	RV	CELLTYPE	control_LMNA	7	15	FB
PAPLN	1.17	0.0136	0.0584	0.166	5.22	16.9	0.000287	1.87	RV	CELLTYPE	control_LMNA	7	15	FB
RNF144A	1.17	0.0151	0.277	0.677	7.24	16.4	0.000342	1.82	RV	CELLTYPE	control_LMNA	7	15	FB
SLC44A1	1.17	0.00115	0.284	0.805	7.43	30.7	5.28e-06	2.94	RV	CELLTYPE	control_LMNA	7	15	FB
BACH2	1.16	0.0453	0.452	0.957	7.72	11.4	0.00211	1.34	RV	CELLTYPE	control_LMNA	7	15	FB
GATA6	1.16	0.00643	0.28	0.753	7.33	21	7.75e-05	2.19	RV	CELLTYPE	control_LMNA	7	15	FB
KANK1	1.16	0.00211	0.778	2.08	8.81	27.4	1.25e-05	2.68	RV	CELLTYPE	control_LMNA	7	15	FB
EEF2K	1.15	0.00937	0.184	0.467	6.67	19	0.000144	2.03	RV	CELLTYPE	control_LMNA	7	15	FB
FNIP2	1.15	0.00819	0.235	0.698	7.18	19.8	0.000113	2.09	RV	CELLTYPE	control_LMNA	7	15	FB
GSDME	1.15	0.00572	0.0294	0.0766	4.23	21.5	6.71e-05	2.24	RV	CELLTYPE	control_LMNA	7	15	FB
JCAD	1.15	0.0424	0.0621	0.17	5.22	11.6	0.0019	1.37	RV	CELLTYPE	control_LMNA	7	15	FB
TARID	1.15	0.0188	0.14	0.38	6.38	15.3	0.0005	1.73	RV	CELLTYPE	control_LMNA	7	15	FB
TTC21A	1.15	0.0213	0.0202	0.0606	3.84	14.8	0.0006	1.67	RV	CELLTYPE	control_LMNA	7	15	FB
KDM3A	1.14	0.0117	0.116	0.301	6.08	17.7	0.000219	1.93	RV	CELLTYPE	control_LMNA	7	15	FB
BTBD8	1.13	0.0216	0.103	0.247	5.87	14.7	0.000611	1.67	RV	CELLTYPE	control_LMNA	7	15	FB
HMGCLL1	1.13	0.0249	0.138	0.441	6.55	14.1	0.000751	1.6	RV	CELLTYPE	control_LMNA	7	15	FB
IL16	1.13	0.0421	0.176	0.526	6.81	11.7	0.00188	1.38	RV	CELLTYPE	control_LMNA	7	15	FB
INPP5A	1.13	0.0119	0.0754	0.193	5.42	17.6	0.000225	1.92	RV	CELLTYPE	control_LMNA	7	15	FB
PTPN9	1.13	0.00102	0.304	0.781	7.39	31.6	4.21e-06	2.99	RV	CELLTYPE	control_LMNA	7	15	FB
SLC22A15	1.13	0.019	0.162	0.383	6.48	15.2	0.000508	1.72	RV	CELLTYPE	control_LMNA	7	15	FB
SYNPO2	1.13	0.00256	1.12	3.23	9.4	25.9	1.88e-05	2.59	RV	CELLTYPE	control_LMNA	7	15	FB
IL1RAPL1	1.11	0.0343	0.886	2.19	8.89	12.7	0.00126	1.46	RV	CELLTYPE	control_LMNA	7	15	FB
MAP1B	1.11	0.0199	0.355	0.886	7.55	15.1	0.000538	1.7	RV	CELLTYPE	control_LMNA	7	15	FB
PRKX	1.11	0.0225	0.0753	0.197	5.47	14.6	0.000642	1.65	RV	CELLTYPE	control_LMNA	7	15	FB
UACA	1.11	0.0377	0.38	0.884	7.58	12.2	0.00151	1.42	RV	CELLTYPE	control_LMNA	7	15	FB
ADAMTS3	1.1	0.0235	0.0684	0.158	5.19	14.4	0.000687	1.63	RV	CELLTYPE	control_LMNA	7	15	FB
USP54	1.1	0.0389	0.374	1.19	7.92	12.1	0.00161	1.41	RV	CELLTYPE	control_LMNA	7	15	FB
ABLIM1	1.09	0.0109	0.623	1.63	8.57	18.2	0.000187	1.96	RV	CELLTYPE	control_LMNA	7	15	FB
AL445250.1	1.09	0.0476	0.25	0.627	7.17	11.1	0.00231	1.32	RV	CELLTYPE	control_LMNA	7	15	FB
CHST3	1.09	0.0206	0.0373	0.0905	4.46	14.9	0.000566	1.69	RV	CELLTYPE	control_LMNA	7	15	FB
DYNC1I1	1.09	0.0352	0.303	0.789	7.47	12.6	0.00131	1.45	RV	CELLTYPE	control_LMNA	7	15	FB
ENOX2	1.09	0.01	0.371	1.04	7.85	18.7	0.000162	2	RV	CELLTYPE	control_LMNA	7	15	FB
IMPA1	1.09	0.00486	0.0554	0.15	5.1	22.4	5.06e-05	2.31	RV	CELLTYPE	control_LMNA	7	15	FB
COL4A4	1.08	0.0249	1.52	3.77	9.64	14.1	0.000748	1.6	RV	CELLTYPE	control_LMNA	7	15	FB
ELF1	1.08	0.00161	0.72	1.91	8.69	29	8.3e-06	2.79	RV	CELLTYPE	control_LMNA	7	15	FB
LINC00632	1.08	0.0223	0.0942	0.237	5.82	14.6	0.000635	1.65	RV	CELLTYPE	control_LMNA	7	15	FB
PTPDC1	1.08	0.0352	0.155	0.374	6.36	12.6	0.00132	1.45	RV	CELLTYPE	control_LMNA	7	15	FB
RADIL	1.08	0.00674	0.0811	0.193	5.51	20.8	8.22e-05	2.17	RV	CELLTYPE	control_LMNA	7	15	FB
FAM214A	1.07	0.0426	0.282	0.76	7.37	11.6	0.00193	1.37	RV	CELLTYPE	control_LMNA	7	15	FB
FCHSD2	1.07	0.012	0.619	1.51	8.45	17.6	0.000228	1.92	RV	CELLTYPE	control_LMNA	7	15	FB
TUB	1.07	0.0207	0.0374	0.0895	4.45	14.9	0.000574	1.68	RV	CELLTYPE	control_LMNA	7	15	FB
VAV3	1.07	0.0294	0.106	0.273	5.94	13.4	0.000974	1.53	RV	CELLTYPE	control_LMNA	7	15	FB
VIPR2	1.07	0.0179	0.198	0.528	6.83	15.5	0.000461	1.75	RV	CELLTYPE	control_LMNA	7	15	FB
PTPRG	1.06	0.0352	3.1	8.46	10.8	12.6	0.00132	1.45	RV	CELLTYPE	control_LMNA	7	15	FB
SOX13	1.06	0.0368	0.0418	0.109	4.71	12.4	0.00143	1.43	RV	CELLTYPE	control_LMNA	7	15	FB
UBE2Q2L	1.06	0.0335	0.0393	0.0926	4.49	12.9	0.0012	1.48	RV	CELLTYPE	control_LMNA	7	15	FB
CYP1B1-AS1	1.05	0.0272	0.316	0.785	7.45	13.8	0.000857	1.56	RV	CELLTYPE	control_LMNA	7	15	FB
DGKH	1.05	0.00572	0.183	0.467	6.66	21.5	6.77e-05	2.24	RV	CELLTYPE	control_LMNA	7	15	FB
PI16	1.05	0.0364	0.131	0.349	6.26	12.4	0.0014	1.44	RV	CELLTYPE	control_LMNA	7	15	FB
PLEKHH2	1.05	0.00373	0.322	0.888	7.55	24	3.23e-05	2.43	RV	CELLTYPE	control_LMNA	7	15	FB
KCNMB4	1.04	0.0343	0.0795	0.188	5.45	12.7	0.00126	1.46	RV	CELLTYPE	control_LMNA	7	15	FB
POC1B-AS1	1.04	0.039	0.0563	0.136	5.07	12.1	0.00162	1.41	RV	CELLTYPE	control_LMNA	7	15	FB
AC079336.4	1.03	0.0397	0.0284	0.0692	4.22	11.9	0.00168	1.4	RV	CELLTYPE	control_LMNA	7	15	FB
HES4	1.03	0.0412	0.111	0.252	5.9	11.8	0.00181	1.39	RV	CELLTYPE	control_LMNA	7	15	FB
PRTG	1.03	0.0114	0.0447	0.122	4.8	17.9	0.000207	1.94	RV	CELLTYPE	control_LMNA	7	15	FB
FAM129A	1.02	0.0104	0.227	0.57	7.02	18.4	0.000176	1.98	RV	CELLTYPE	control_LMNA	7	15	FB
FOXO1	1.02	0.0339	1.4	3.57	9.64	12.8	0.00122	1.47	RV	CELLTYPE	control_LMNA	7	15	FB
GPCPD1	1.02	0.0476	0.164	0.4	6.46	11.1	0.0023	1.32	RV	CELLTYPE	control_LMNA	7	15	FB
IRS2	1.02	0.0488	0.163	0.462	6.66	11	0.00243	1.31	RV	CELLTYPE	control_LMNA	7	15	FB
STK39	1.02	0.0237	0.191	0.438	6.63	14.3	0.000695	1.62	RV	CELLTYPE	control_LMNA	7	15	FB
GPI	1.01	0.0368	0.115	0.222	5.91	12.4	0.00144	1.43	RV	CELLTYPE	control_LMNA	7	15	FB
MKL1	1.01	0.00569	0.807	2.05	8.79	21.6	6.45e-05	2.24	RV	CELLTYPE	control_LMNA	7	15	FB
LINC00886	0.994	0.0343	0.0732	0.175	5.38	12.7	0.00126	1.46	RV	CELLTYPE	control_LMNA	7	15	FB
RPS6KA5	0.987	0.00486	0.087	0.209	5.71	22.4	5.06e-05	2.31	RV	CELLTYPE	control_LMNA	7	15	FB
NAP1L1	0.986	0.00155	0.279	0.671	7.25	29.2	7.87e-06	2.81	RV	CELLTYPE	control_LMNA	7	15	FB
RHOBTB3	0.98	0.0162	1.04	2.67	9.21	16	0.000386	1.79	RV	CELLTYPE	control_LMNA	7	15	FB
MAP3K3	0.977	0.0158	0.199	0.438	6.74	16.2	0.000364	1.8	RV	CELLTYPE	control_LMNA	7	15	FB
RNF217	0.977	0.011	0.184	0.446	6.65	18.1	0.000191	1.96	RV	CELLTYPE	control_LMNA	7	15	FB
FOXP1	0.976	0.0244	0.782	1.68	8.63	14.2	0.000721	1.61	RV	CELLTYPE	control_LMNA	7	15	FB
WEE1	0.976	0.0392	0.046	0.14	5.02	12	0.00164	1.41	RV	CELLTYPE	control_LMNA	7	15	FB
CRIM1	0.973	0.0151	0.0988	0.211	5.74	16.4	0.000342	1.82	RV	CELLTYPE	control_LMNA	7	15	FB
N4BP2L1	0.969	0.0187	0.102	0.245	5.93	15.3	0.000494	1.73	RV	CELLTYPE	control_LMNA	7	15	FB
INPP4A	0.968	0.0099	0.245	0.555	6.97	18.7	0.000158	2	RV	CELLTYPE	control_LMNA	7	15	FB
UTRN	0.965	0.00819	0.658	1.52	8.42	19.7	0.000115	2.09	RV	CELLTYPE	control_LMNA	7	15	FB
TDRD10	0.963	0.0448	0.0482	0.0967	4.64	11.4	0.00208	1.35	RV	CELLTYPE	control_LMNA	7	15	FB
ZNF385D	0.96	0.0377	0.525	1.28	8.14	12.2	0.00151	1.42	RV	CELLTYPE	control_LMNA	7	15	FB
PIK3CA	0.956	0.0121	0.276	0.664	7.26	17.5	0.000234	1.92	RV	CELLTYPE	control_LMNA	7	15	FB
PTPN21	0.954	0.0251	0.163	0.337	6.34	14.1	0.000762	1.6	RV	CELLTYPE	control_LMNA	7	15	FB
PACSIN2	0.95	0.0153	0.168	0.39	6.46	16.3	0.00035	1.81	RV	CELLTYPE	control_LMNA	7	15	FB
RANBP17	0.946	0.0377	0.0978	0.265	5.91	12.2	0.0015	1.42	RV	CELLTYPE	control_LMNA	7	15	FB
ATL1	0.939	0.0111	0.0654	0.143	5.14	18.1	0.000193	1.96	RV	CELLTYPE	control_LMNA	7	15	FB
TMEM131L	0.934	0.0386	0.162	0.327	6.3	12.1	0.00159	1.41	RV	CELLTYPE	control_LMNA	7	15	FB
IGF1R	0.933	0.0322	0.785	1.61	8.62	13	0.00112	1.49	RV	CELLTYPE	control_LMNA	7	15	FB
ATP9A	0.932	0.00804	0.126	0.304	6.12	20	0.000107	2.09	RV	CELLTYPE	control_LMNA	7	15	FB
ASAP2	0.93	0.0129	0.423	0.978	7.79	17.2	0.000257	1.89	RV	CELLTYPE	control_LMNA	7	15	FB
AC104389.4	0.929	0.0249	0.0761	0.181	5.46	14.2	0.000745	1.6	RV	CELLTYPE	control_LMNA	7	15	FB
MBOAT2	0.923	0.0353	0.0642	0.146	5.13	12.6	0.00133	1.45	RV	CELLTYPE	control_LMNA	7	15	FB
KLF7	0.922	0.0235	0.302	0.718	7.29	14.4	0.000681	1.63	RV	CELLTYPE	control_LMNA	7	15	FB
TRMT1L	0.921	0.0145	0.0488	0.105	4.82	16.6	0.000322	1.84	RV	CELLTYPE	control_LMNA	7	15	FB
FBXO42	0.919	0.0382	0.398	0.975	7.8	12.2	0.00155	1.42	RV	CELLTYPE	control_LMNA	7	15	FB
TMEM50B	0.919	0.0184	0.127	0.324	6.28	15.4	0.000483	1.73	RV	CELLTYPE	control_LMNA	7	15	FB
PER1	0.914	0.01	0.215	0.555	6.94	18.7	0.000161	2	RV	CELLTYPE	control_LMNA	7	15	FB
SETDB2	0.914	0.0238	0.0748	0.174	5.39	14.3	0.0007	1.62	RV	CELLTYPE	control_LMNA	7	15	FB
ZNF235	0.903	0.018	0.126	0.289	6.07	15.5	0.000465	1.75	RV	CELLTYPE	control_LMNA	7	15	FB
PRICKLE2	0.899	0.0462	0.592	1.31	8.22	11.3	0.00218	1.34	RV	CELLTYPE	control_LMNA	7	15	FB
MALRD1	0.897	0.0357	0.114	0.241	5.91	12.5	0.00136	1.45	RV	CELLTYPE	control_LMNA	7	15	FB
NADK	0.892	0.0131	0.076	0.154	5.35	17.1	0.000266	1.88	RV	CELLTYPE	control_LMNA	7	15	FB
NEO1	0.891	0.0104	0.144	0.324	6.28	18.4	0.000175	1.98	RV	CELLTYPE	control_LMNA	7	15	FB
ANKS1B	0.888	0.024	0.599	1.35	8.24	14.3	0.000707	1.62	RV	CELLTYPE	control_LMNA	7	15	FB
MTMR4	0.888	0.0476	0.0693	0.158	5.32	11.1	0.00229	1.32	RV	CELLTYPE	control_LMNA	7	15	FB
TMEM164	0.888	0.0122	0.0944	0.203	5.68	17.5	0.000236	1.92	RV	CELLTYPE	control_LMNA	7	15	FB
ZNF793	0.886	0.0419	0.0372	0.0886	4.47	11.7	0.00187	1.38	RV	CELLTYPE	control_LMNA	7	15	FB
DYNC2LI1	0.885	0.00463	0.146	0.342	6.3	22.8	4.55e-05	2.33	RV	CELLTYPE	control_LMNA	7	15	FB
TAF4B	0.882	0.05	0.0814	0.168	5.46	10.9	0.00255	1.3	RV	CELLTYPE	control_LMNA	7	15	FB
OGA	0.875	0.00457	0.414	0.949	7.85	22.9	4.43e-05	2.34	RV	CELLTYPE	control_LMNA	7	15	FB
RAPGEF2	0.873	0.01	0.249	0.516	7.01	18.6	0.000162	2	RV	CELLTYPE	control_LMNA	7	15	FB
OSBPL9	0.866	0.0368	0.71	1.6	8.58	12.4	0.00143	1.43	RV	CELLTYPE	control_LMNA	7	15	FB
GAB1	0.865	0.0278	0.409	0.902	7.74	13.6	0.000906	1.56	RV	CELLTYPE	control_LMNA	7	15	FB
ULK2	0.865	0.0383	0.108	0.235	5.81	12.1	0.00156	1.42	RV	CELLTYPE	control_LMNA	7	15	FB
NCOA2	0.862	0.0178	0.741	1.58	8.6	15.6	0.000445	1.75	RV	CELLTYPE	control_LMNA	7	15	FB
WDR48	0.859	0.0158	0.0863	0.179	5.54	16.1	0.000372	1.8	RV	CELLTYPE	control_LMNA	7	15	FB
AC016831.7	0.853	0.0352	1.91	4.32	10	12.6	0.0013	1.45	RV	CELLTYPE	control_LMNA	7	15	FB
RBPMS	0.85	0.00819	0.734	1.64	8.6	19.8	0.000112	2.09	RV	CELLTYPE	control_LMNA	7	15	FB
SLX4IP	0.849	0.0445	0.0855	0.181	5.5	11.4	0.00206	1.35	RV	CELLTYPE	control_LMNA	7	15	FB
PARD3B	0.846	0.0276	0.949	1.96	8.89	13.6	0.000895	1.56	RV	CELLTYPE	control_LMNA	7	15	FB
CCDC171	0.845	0.0316	0.195	0.432	6.67	13.1	0.00108	1.5	RV	CELLTYPE	control_LMNA	7	15	FB
WDR19	0.844	0.0333	0.161	0.322	6.41	12.9	0.00118	1.48	RV	CELLTYPE	control_LMNA	7	15	FB
AMOTL1	0.843	0.0301	0.205	0.488	6.77	13.3	0.00101	1.52	RV	CELLTYPE	control_LMNA	7	15	FB
ZNF438	0.84	0.0181	0.336	0.754	7.5	15.5	0.000469	1.74	RV	CELLTYPE	control_LMNA	7	15	FB
ECHDC2	0.838	0.0178	0.907	2.16	9.03	15.6	0.000446	1.75	RV	CELLTYPE	control_LMNA	7	15	FB
JMY	0.838	0.0274	0.0928	0.201	5.63	13.7	0.000871	1.56	RV	CELLTYPE	control_LMNA	7	15	FB
DENND4C	0.837	0.00951	0.505	1.14	8.08	18.9	0.000149	2.02	RV	CELLTYPE	control_LMNA	7	15	FB
NHSL1	0.837	0.0111	0.32	0.74	7.44	18	0.000198	1.95	RV	CELLTYPE	control_LMNA	7	15	FB
NBPF9	0.836	0.0426	0.103	0.201	5.69	11.6	0.00193	1.37	RV	CELLTYPE	control_LMNA	7	15	FB
UBAP2	0.829	0.0158	0.183	0.366	6.51	16.1	0.000372	1.8	RV	CELLTYPE	control_LMNA	7	15	FB
PHACTR1	0.825	0.0323	0.152	0.314	6.34	13	0.00114	1.49	RV	CELLTYPE	control_LMNA	7	15	FB
WARS2	0.825	0.0429	0.168	0.371	6.48	11.5	0.00197	1.37	RV	CELLTYPE	control_LMNA	7	15	FB
FOXN2	0.824	0.0206	0.065	0.134	5.08	14.9	0.00057	1.69	RV	CELLTYPE	control_LMNA	7	15	FB
CDKL1	0.816	0.0373	0.159	0.353	6.43	12.3	0.00147	1.43	RV	CELLTYPE	control_LMNA	7	15	FB
XPO1	0.815	0.045	0.196	0.411	6.67	11.4	0.0021	1.35	RV	CELLTYPE	control_LMNA	7	15	FB
SUB1	0.813	0.0275	0.173	0.41	6.64	13.7	0.000878	1.56	RV	CELLTYPE	control_LMNA	7	15	FB
PRKCE	0.81	0.0275	0.381	0.797	7.58	13.7	0.000878	1.56	RV	CELLTYPE	control_LMNA	7	15	FB
ARHGAP21	0.807	0.0115	0.938	2.03	8.92	17.9	0.00021	1.94	RV	CELLTYPE	control_LMNA	7	15	FB
JAK2	0.807	0.0403	0.211	0.431	6.79	11.9	0.00174	1.39	RV	CELLTYPE	control_LMNA	7	15	FB
INSR	0.806	0.0146	0.48	0.97	8.01	16.5	0.000324	1.84	RV	CELLTYPE	control_LMNA	7	15	FB
EGFR	0.805	0.0415	1.53	3.35	9.62	11.7	0.00184	1.38	RV	CELLTYPE	control_LMNA	7	15	FB
MLLT3	0.804	0.0469	0.224	0.477	6.86	11.2	0.00222	1.33	RV	CELLTYPE	control_LMNA	7	15	FB
RERE	0.799	0.017	0.954	1.98	8.93	15.8	0.000415	1.77	RV	CELLTYPE	control_LMNA	7	15	FB
FBXL20	0.797	0.0145	0.34	0.667	7.45	16.6	0.000321	1.84	RV	CELLTYPE	control_LMNA	7	15	FB
NCOA3	0.796	0.0268	0.337	0.737	7.46	13.8	0.00084	1.57	RV	CELLTYPE	control_LMNA	7	15	FB
ARHGEF7	0.793	0.0227	0.233	0.447	6.84	14.5	0.000655	1.64	RV	CELLTYPE	control_LMNA	7	15	FB
TM7SF3	0.791	0.0392	0.118	0.268	6.02	12	0.00164	1.41	RV	CELLTYPE	control_LMNA	7	15	FB
ARID1B	0.79	0.0181	1.62	3.45	9.71	15.5	0.000471	1.74	RV	CELLTYPE	control_LMNA	7	15	FB
WDFY2	0.79	0.007	0.297	0.72	7.42	20.6	8.74e-05	2.15	RV	CELLTYPE	control_LMNA	7	15	FB
EZH1	0.789	0.0214	0.197	0.423	6.74	14.7	0.000604	1.67	RV	CELLTYPE	control_LMNA	7	15	FB
ZNF274	0.783	0.0397	0.0811	0.177	5.52	11.9	0.00168	1.4	RV	CELLTYPE	control_LMNA	7	15	FB
SORBS3	0.782	0.0143	0.0779	0.14	5.31	16.6	0.000314	1.85	RV	CELLTYPE	control_LMNA	7	15	FB
CPEB3	0.777	0.0489	0.154	0.33	6.4	11	0.00245	1.31	RV	CELLTYPE	control_LMNA	7	15	FB
B3GALNT2	0.773	0.0458	0.101	0.21	5.72	11.3	0.00215	1.34	RV	CELLTYPE	control_LMNA	7	15	FB
HACE1	0.772	0.0496	0.0857	0.175	5.44	10.9	0.00252	1.3	RV	CELLTYPE	control_LMNA	7	15	FB
RASA2	0.772	0.0131	0.243	0.491	6.92	17.2	0.000263	1.88	RV	CELLTYPE	control_LMNA	7	15	FB
AC004076.1	0.767	0.0477	0.0464	0.0986	4.74	11.1	0.00233	1.32	RV	CELLTYPE	control_LMNA	7	15	FB
MBNL3	0.765	0.0458	0.086	0.182	5.57	11.3	0.00215	1.34	RV	CELLTYPE	control_LMNA	7	15	FB
FBXL2	0.761	0.0196	0.176	0.346	6.46	15.1	0.000526	1.71	RV	CELLTYPE	control_LMNA	7	15	FB
PDS5A	0.761	0.00874	0.498	1.06	7.99	19.5	0.000125	2.06	RV	CELLTYPE	control_LMNA	7	15	FB
CRADD	0.753	0.0275	0.349	0.74	7.51	13.7	0.000889	1.56	RV	CELLTYPE	control_LMNA	7	15	FB
WASF2	0.752	0.00268	0.374	0.802	7.65	25.5	2.09e-05	2.57	RV	CELLTYPE	control_LMNA	7	15	FB
FCHO2	0.749	0.013	0.235	0.453	6.88	17.2	0.000261	1.89	RV	CELLTYPE	control_LMNA	7	15	FB
PHLPP1	0.745	0.0255	0.201	0.382	6.61	14	0.000776	1.59	RV	CELLTYPE	control_LMNA	7	15	FB
MAP4K3	0.743	0.0322	0.543	1.03	8.03	13	0.00113	1.49	RV	CELLTYPE	control_LMNA	7	15	FB
SRGAP2	0.743	0.015	0.149	0.29	6.26	16.4	0.000337	1.82	RV	CELLTYPE	control_LMNA	7	15	FB
ZNF546	0.743	0.0429	0.0554	0.107	4.86	11.6	0.00196	1.37	RV	CELLTYPE	control_LMNA	7	15	FB
DENND1A	0.736	0.0172	0.618	1.3	8.33	15.7	0.000426	1.77	RV	CELLTYPE	control_LMNA	7	15	FB
SERTAD2	0.736	0.0389	0.0843	0.172	5.48	12.1	0.00161	1.41	RV	CELLTYPE	control_LMNA	7	15	FB
SOS2	0.736	0.0278	0.48	0.965	7.89	13.6	0.000907	1.56	RV	CELLTYPE	control_LMNA	7	15	FB
DHX40	0.734	0.0357	0.0693	0.134	5.15	12.5	0.00136	1.45	RV	CELLTYPE	control_LMNA	7	15	FB
CADPS2	0.73	0.0429	0.377	0.713	7.55	11.5	0.00196	1.37	RV	CELLTYPE	control_LMNA	7	15	FB
FGFR1OP2	0.711	0.0419	0.181	0.408	6.61	11.7	0.00186	1.38	RV	CELLTYPE	control_LMNA	7	15	FB
UNC13B	0.709	0.0494	0.12	0.248	5.96	10.9	0.0025	1.31	RV	CELLTYPE	control_LMNA	7	15	FB
RIMKLB	0.708	0.0474	0.158	0.326	6.39	11.2	0.00227	1.32	RV	CELLTYPE	control_LMNA	7	15	FB
ZBTB20	0.708	0.0496	5.23	10.5	11.4	10.9	0.00251	1.3	RV	CELLTYPE	control_LMNA	7	15	FB
SWAP70	0.705	0.0497	0.119	0.206	5.83	10.9	0.00253	1.3	RV	CELLTYPE	control_LMNA	7	15	FB
ZNF263	0.701	0.0407	0.078	0.159	5.43	11.8	0.00177	1.39	RV	CELLTYPE	control_LMNA	7	15	FB
SPIN1	0.699	0.0225	0.229	0.443	6.79	14.6	0.000642	1.65	RV	CELLTYPE	control_LMNA	7	15	FB
PLEKHA1	0.693	0.0469	0.129	0.255	6.03	11.2	0.00224	1.33	RV	CELLTYPE	control_LMNA	7	15	FB
STIM1	0.69	0.0178	0.231	0.467	6.85	15.6	0.000452	1.75	RV	CELLTYPE	control_LMNA	7	15	FB
ZNF345	0.69	0.0368	0.092	0.182	5.61	12.4	0.00144	1.43	RV	CELLTYPE	control_LMNA	7	15	FB
MYO9A	0.683	0.0323	0.654	1.3	8.35	13	0.00114	1.49	RV	CELLTYPE	control_LMNA	7	15	FB
KIF13A	0.679	0.0454	0.508	0.958	7.98	11.3	0.00213	1.34	RV	CELLTYPE	control_LMNA	7	15	FB
BBS4	0.671	0.0382	0.0896	0.173	5.56	12.2	0.00156	1.42	RV	CELLTYPE	control_LMNA	7	15	FB
TOR1AIP1	0.669	0.0435	0.148	0.305	6.24	11.5	0.00201	1.36	RV	CELLTYPE	control_LMNA	7	15	FB
WDTC1	0.669	0.0294	0.0826	0.155	5.48	13.4	0.000979	1.53	RV	CELLTYPE	control_LMNA	7	15	FB
ATP2C1	0.665	0.0343	0.218	0.411	6.71	12.7	0.00126	1.46	RV	CELLTYPE	control_LMNA	7	15	FB
SMCHD1	0.644	0.0314	0.445	0.815	7.75	13.2	0.00107	1.5	RV	CELLTYPE	control_LMNA	7	15	FB
KCTD9	0.642	0.025	0.129	0.26	6.12	14.1	0.000756	1.6	RV	CELLTYPE	control_LMNA	7	15	FB
PRKD3	0.642	0.0207	0.245	0.469	6.95	14.9	0.000575	1.68	RV	CELLTYPE	control_LMNA	7	15	FB
NAALADL2	0.641	0.0477	1.69	3.26	9.69	11.1	0.00234	1.32	RV	CELLTYPE	control_LMNA	7	15	FB
SWT1	0.641	0.0488	0.104	0.19	5.71	11	0.00244	1.31	RV	CELLTYPE	control_LMNA	7	15	FB
MAP4K5	0.638	0.0266	0.289	0.533	7.11	13.9	0.000822	1.58	RV	CELLTYPE	control_LMNA	7	15	FB
DOCK11	0.637	0.0291	0.15	0.315	6.31	13.4	0.000962	1.54	RV	CELLTYPE	control_LMNA	7	15	FB
AFF1	0.636	0.0377	0.79	1.75	8.74	12.3	0.00149	1.42	RV	CELLTYPE	control_LMNA	7	15	FB
GMCL1	0.636	0.0304	0.0939	0.176	5.58	13.3	0.00103	1.52	RV	CELLTYPE	control_LMNA	7	15	FB
RNF38	0.63	0.0354	0.308	0.56	7.2	12.6	0.00134	1.45	RV	CELLTYPE	control_LMNA	7	15	FB
ELP2	0.629	0.017	0.187	0.353	6.59	15.8	0.000417	1.77	RV	CELLTYPE	control_LMNA	7	15	FB
RANBP9	0.62	0.0323	0.241	0.446	6.89	13	0.00113	1.49	RV	CELLTYPE	control_LMNA	7	15	FB
RABEP1	0.616	0.0408	0.331	0.606	7.3	11.8	0.00179	1.39	RV	CELLTYPE	control_LMNA	7	15	FB
EPS15	0.615	0.0488	0.641	1.16	8.26	11	0.00244	1.31	RV	CELLTYPE	control_LMNA	7	15	FB
ADAM10	0.605	0.025	0.226	0.383	6.81	14.1	0.000758	1.6	RV	CELLTYPE	control_LMNA	7	15	FB
STAG2	0.604	0.0335	0.303	0.551	7.21	12.9	0.00119	1.48	RV	CELLTYPE	control_LMNA	7	15	FB
FBXL4	0.6	0.0368	0.181	0.321	6.48	12.4	0.00142	1.43	RV	CELLTYPE	control_LMNA	7	15	FB
PPP6R3	0.593	0.0207	0.583	1.06	8.16	14.9	0.000573	1.68	RV	CELLTYPE	control_LMNA	7	15	FB
RB1CC1	0.593	0.0429	0.327	0.608	7.38	11.5	0.00196	1.37	RV	CELLTYPE	control_LMNA	7	15	FB
TNRC6B	0.582	0.0402	0.818	1.53	8.7	11.9	0.00171	1.4	RV	CELLTYPE	control_LMNA	7	15	FB
RAP1A	0.559	0.0429	0.367	0.698	7.53	11.5	0.00197	1.37	RV	CELLTYPE	control_LMNA	7	15	FB
ZFR	0.556	0.0429	0.422	0.77	7.7	11.5	0.00197	1.37	RV	CELLTYPE	control_LMNA	7	15	FB
SCAF8	0.533	0.0477	0.375	0.654	7.49	11.1	0.00234	1.32	RV	CELLTYPE	control_LMNA	7	15	FB

## Sheet: PKP2_control
Gene	logFC	FDR	mean_exp_control	mean_exp_genotype	logCPM	F	PValue	FDR_plot	Region	annotation_level	comparison	Observations_genotype	Observations_reference	cell_state
SLITRK4	3.76	0.0436	0.00705	0.0315	2.88	18.2	0.000224	1.36	RV	CELLTYPE	control_PKP2	5	15	FB
GALNT13	3.52	0.0411	0.0197	0.181	4.83	18.9	0.000183	1.39	RV	CELLTYPE	control_PKP2	5	15	FB
XG	3.5	0.0447	0.00901	0.111	4.08	17.7	0.000268	1.35	RV	CELLTYPE	control_PKP2	5	15	FB
WARS2-IT1	3.26	0.0243	0.0204	0.112	4.28	22.5	6.45e-05	1.61	RV	CELLTYPE	control_PKP2	5	15	FB
GLDN	3.04	0.05	0.00826	0.0358	3.04	16.6	0.00038	1.3	RV	CELLTYPE	control_PKP2	5	15	FB
GREB1	2.74	0.0237	0.0203	0.102	4.22	23	5.61e-05	1.63	RV	CELLTYPE	control_PKP2	5	15	FB
LINC01197	2.63	0.0436	0.0173	0.0669	3.89	18.1	0.000232	1.36	RV	CELLTYPE	control_PKP2	5	15	FB
MTSS1	2.53	0.0367	0.0978	0.387	6.12	19.7	0.000146	1.44	RV	CELLTYPE	control_PKP2	5	15	FB
SESN3	2.49	0.0413	0.0643	0.326	5.7	18.6	0.000198	1.38	RV	CELLTYPE	control_PKP2	5	15	FB
FGD4	2.44	0.0226	0.311	1.05	7.65	24.3	3.93e-05	1.65	RV	CELLTYPE	control_PKP2	5	15	FB
SHISA6	2.41	0.0196	0.0373	0.259	5.37	25.6	2.74e-05	1.71	RV	CELLTYPE	control_PKP2	5	15	FB
KIF5C	2.37	0.0486	0.0289	0.136	4.66	16.8	0.00035	1.31	RV	CELLTYPE	control_PKP2	5	15	FB
KIAA1211	2.36	0.0486	0.0191	0.105	4.29	16.8	0.000351	1.31	RV	CELLTYPE	control_PKP2	5	15	FB
SORT1	2.28	0.0354	0.0229	0.128	4.54	20	0.000131	1.45	RV	CELLTYPE	control_PKP2	5	15	FB
STK17B	2.17	0.0362	0.123	0.585	6.56	19.8	0.000142	1.44	RV	CELLTYPE	control_PKP2	5	15	FB
ADRA1B	2.14	0.0486	0.0833	0.423	6.14	16.9	0.000346	1.31	RV	CELLTYPE	control_PKP2	5	15	FB
BMP4	2.14	0.044	0.046	0.164	5.13	18	0.00024	1.36	RV	CELLTYPE	control_PKP2	5	15	FB
DAPK1	2.08	0.0237	0.0514	0.139	5.02	22.9	5.76e-05	1.63	RV	CELLTYPE	control_PKP2	5	15	FB
ITGA1	2.06	0.00473	0.103	0.335	6.08	36.6	2.05e-06	2.33	RV	CELLTYPE	control_PKP2	5	15	FB
MEOX2	2.06	0.0411	0.086	0.41	6.06	18.9	0.000185	1.39	RV	CELLTYPE	control_PKP2	5	15	FB
PDZD2	2.02	0.0237	0.536	2.13	8.56	23.1	5.41e-05	1.63	RV	CELLTYPE	control_PKP2	5	15	FB
SPRY4-AS1	2.02	0.0243	0.0925	0.439	6.27	22.6	6.19e-05	1.61	RV	CELLTYPE	control_PKP2	5	15	FB
AGMO	1.99	0.0196	0.0878	0.351	6.01	25.6	2.74e-05	1.71	RV	CELLTYPE	control_PKP2	5	15	FB
CCND3	1.98	0.00274	0.276	0.948	7.52	41.1	8.07e-07	2.56	RV	CELLTYPE	control_PKP2	5	15	FB
RAPGEF5	1.98	0.0308	0.0449	0.184	5.23	20.8	0.000105	1.51	RV	CELLTYPE	control_PKP2	5	15	FB
KITLG	1.95	0.05	0.0324	0.142	4.7	16.6	0.00038	1.3	RV	CELLTYPE	control_PKP2	5	15	FB
ARL15	1.94	0.0362	1.32	5.57	9.92	19.8	0.000139	1.44	RV	CELLTYPE	control_PKP2	5	15	FB
PTPN13	1.9	0.0101	0.347	1.46	7.95	31.8	5.98e-06	1.99	RV	CELLTYPE	control_PKP2	5	15	FB
EFHD1	1.87	0.0208	0.104	0.36	6.14	25	3.22e-05	1.68	RV	CELLTYPE	control_PKP2	5	15	FB
ENOX2	1.82	0.0149	0.371	1.33	8	27.6	1.65e-05	1.83	RV	CELLTYPE	control_PKP2	5	15	FB
CARMIL1	1.79	0.0196	0.937	3.38	9.32	25.9	2.53e-05	1.71	RV	CELLTYPE	control_PKP2	5	15	FB
FOXO3	1.71	0.0243	1.06	3.78	9.47	22.4	6.63e-05	1.61	RV	CELLTYPE	control_PKP2	5	15	FB
CRIM1	1.7	0.00473	0.0988	0.241	5.82	36.5	2.09e-06	2.33	RV	CELLTYPE	control_PKP2	5	15	FB
KIF13B	1.7	0.0226	0.201	0.975	7.34	24.2	4.05e-05	1.65	RV	CELLTYPE	control_PKP2	5	15	FB
ARHGEF26	1.66	0.0203	0.0883	0.366	6.08	25.3	2.99e-05	1.69	RV	CELLTYPE	control_PKP2	5	15	FB
ATP10D	1.66	0.0271	0.235	0.837	7.29	21.8	7.79e-05	1.57	RV	CELLTYPE	control_PKP2	5	15	FB
LINC00632	1.59	0.0466	0.0942	0.27	5.9	17.3	0.000303	1.33	RV	CELLTYPE	control_PKP2	5	15	FB
AC007388.1	1.56	0.0445	0.2	0.572	6.9	17.9	0.000247	1.35	RV	CELLTYPE	control_PKP2	5	15	FB
AKT3	1.55	0.0292	1.64	4.95	9.97	21.4	8.82e-05	1.53	RV	CELLTYPE	control_PKP2	5	15	FB
SLC44A1	1.55	0.0232	0.284	0.842	7.46	23.4	4.96e-05	1.63	RV	CELLTYPE	control_PKP2	5	15	FB
RNF115	1.52	0.0142	0.41	1.34	8.05	28.9	1.2e-05	1.85	RV	CELLTYPE	control_PKP2	5	15	FB
AC091948.1	1.51	0.0472	0.0548	0.155	5.17	17.1	0.00032	1.33	RV	CELLTYPE	control_PKP2	5	15	FB
RND3	1.51	0.0354	0.159	0.476	6.7	20	0.000133	1.45	RV	CELLTYPE	control_PKP2	5	15	FB
SPRED2	1.5	0.0411	0.521	1.7	8.36	18.8	0.000191	1.39	RV	CELLTYPE	control_PKP2	5	15	FB
DOCK9	1.48	0.044	0.317	0.861	7.53	18	0.000239	1.36	RV	CELLTYPE	control_PKP2	5	15	FB
FCHSD2	1.4	0.043	0.619	1.43	8.42	18.4	0.000216	1.37	RV	CELLTYPE	control_PKP2	5	15	FB
RAB8B	1.39	0.0445	0.266	0.882	7.48	17.8	0.000259	1.35	RV	CELLTYPE	control_PKP2	5	15	FB
MED13L	1.38	0.0226	1.16	3.35	9.42	23.8	4.42e-05	1.65	RV	CELLTYPE	control_PKP2	5	15	FB
KLF12	1.33	0.0458	0.554	1.59	8.36	17.4	0.000291	1.34	RV	CELLTYPE	control_PKP2	5	15	FB
REPS1	1.33	0.0243	0.328	1.03	7.7	22.5	6.35e-05	1.61	RV	CELLTYPE	control_PKP2	5	15	FB
FMNL2	1.3	0.0413	0.534	1.47	8.3	18.7	0.000197	1.38	RV	CELLTYPE	control_PKP2	5	15	FB
PIK3CA	1.25	0.0451	0.276	0.67	7.25	17.6	0.000277	1.35	RV	CELLTYPE	control_PKP2	5	15	FB
FBXL20	1.15	0.0472	0.34	0.676	7.46	17.1	0.000323	1.33	RV	CELLTYPE	control_PKP2	5	15	FB
AFF1	1.01	0.0447	0.79	1.96	8.81	17.6	0.00027	1.35	RV	CELLTYPE	control_PKP2	5	15	FB

## Sheet: PVneg_control
Gene	logFC	FDR	mean_exp_control	mean_exp_genotype	logCPM	F	PValue	FDR_plot	Region	annotation_level	comparison	Observations_genotype	Observations_reference	cell_state
SLC27A6	3.19	0.0133	0.0309	0.517	6.2	27.3	1.96e-05	1.88	RV	CELLTYPE	control_PVneg	4	15	FB
CSMD1	2.97	0.024	0.054	0.785	6.85	21.6	8.73e-05	1.62	RV	CELLTYPE	control_PVneg	4	15	FB
EXOC3-AS1	2.46	0.0205	0.023	0.11	4.34	23.3	5.6e-05	1.69	RV	CELLTYPE	control_PVneg	4	15	FB
XG	2.43	0.0208	0.00901	0.0653	3.54	22.7	6.43e-05	1.68	RV	CELLTYPE	control_PVneg	4	15	FB
TPD52L1	2.41	0.0297	0.0667	0.323	5.88	20.4	0.000126	1.53	RV	CELLTYPE	control_PVneg	4	15	FB
SGIP1	2.4	0.0392	0.211	0.938	7.1	18.3	0.00023	1.41	RV	CELLTYPE	control_PVneg	4	15	FB
GDNF-AS1	2.39	0.0383	0.0103	0.0424	3.12	18.6	0.000214	1.42	RV	CELLTYPE	control_PVneg	4	15	FB
CR382287.2	2.33	0.0138	0.00659	0.027	2.67	25.9	2.79e-05	1.86	RV	CELLTYPE	control_PVneg	4	15	FB
RAPGEF5	2.31	0.00103	0.0449	0.231	5.36	51	1.53e-07	2.99	RV	CELLTYPE	control_PVneg	4	15	FB
SEZ6L	2.31	0.0222	0.0231	0.113	4.25	22.1	7.72e-05	1.65	RV	CELLTYPE	control_PVneg	4	15	FB
AC036214.1	2.29	0.0473	0.0147	0.12	4.15	16.7	0.000379	1.32	RV	CELLTYPE	control_PVneg	4	15	FB
FAM19A5	2.27	0.0368	0.00597	0.0293	2.73	19.2	0.000178	1.43	RV	CELLTYPE	control_PVneg	4	15	FB
KIAA1211	2.16	0.0138	0.0191	0.101	4.14	26.1	2.62e-05	1.86	RV	CELLTYPE	control_PVneg	4	15	FB
AL591806.3	2.15	0.0398	0.0162	0.0606	3.64	18.2	0.000239	1.4	RV	CELLTYPE	control_PVneg	4	15	FB
SORT1	2.14	0.00693	0.0229	0.103	4.35	30.6	8.73e-06	2.16	RV	CELLTYPE	control_PVneg	4	15	FB
BMP5	2.13	0.0134	0.112	0.445	6.38	27	2.11e-05	1.87	RV	CELLTYPE	control_PVneg	4	15	FB
LINC01197	2.1	0.0383	0.0173	0.0713	3.84	18.7	0.000205	1.42	RV	CELLTYPE	control_PVneg	4	15	FB
MEOX2	2.07	0.00335	0.086	0.404	6	36.8	2.23e-06	2.48	RV	CELLTYPE	control_PVneg	4	15	FB
KIF13B	1.99	0.000875	0.201	0.745	7.04	56.2	6.48e-08	3.06	RV	CELLTYPE	control_PVneg	4	15	FB
AGMO	1.9	0.0035	0.0878	0.347	5.94	35.6	2.85e-06	2.46	RV	CELLTYPE	control_PVneg	4	15	FB
CCND3	1.9	0.00176	0.276	0.952	7.51	45.7	3.91e-07	2.76	RV	CELLTYPE	control_PVneg	4	15	FB
ZMAT1	1.9	0.0057	0.0376	0.128	4.72	32	6.34e-06	2.24	RV	CELLTYPE	control_PVneg	4	15	FB
CNBD1	1.86	0.0134	0.0536	0.203	5.3	26.9	2.18e-05	1.87	RV	CELLTYPE	control_PVneg	4	15	FB
THSD4	1.85	0.0404	0.229	0.664	7.05	18	0.000255	1.39	RV	CELLTYPE	control_PVneg	4	15	FB
PLXNA2	1.84	0.0372	0.143	0.472	6.44	19	0.000188	1.43	RV	CELLTYPE	control_PVneg	4	15	FB
ADRA1B	1.82	0.0205	0.0833	0.303	5.83	23	6.08e-05	1.69	RV	CELLTYPE	control_PVneg	4	15	FB
AFF3	1.81	0.0383	0.534	2.19	8.43	18.5	0.000218	1.42	RV	CELLTYPE	control_PVneg	4	15	FB
ITGB8	1.79	0.0208	0.0848	0.296	5.77	22.6	6.74e-05	1.68	RV	CELLTYPE	control_PVneg	4	15	FB
TMEM132C	1.76	0.0424	0.382	1.28	7.98	17.7	0.000279	1.37	RV	CELLTYPE	control_PVneg	4	15	FB
INO80D	1.74	0.0424	0.302	1.2	7.96	17.5	0.000296	1.37	RV	CELLTYPE	control_PVneg	4	15	FB
RNF115	1.72	0.00267	0.41	1.21	7.98	39.9	1.19e-06	2.57	RV	CELLTYPE	control_PVneg	4	15	FB
STK17B	1.72	0.0496	0.123	0.442	6.23	16.5	0.000413	1.3	RV	CELLTYPE	control_PVneg	4	15	FB
KIF5C	1.71	0.05	0.0289	0.0821	4.23	16.3	0.000437	1.3	RV	CELLTYPE	control_PVneg	4	15	FB
SPRED2	1.69	0.00267	0.521	1.56	8.32	41.1	9.28e-07	2.57	RV	CELLTYPE	control_PVneg	4	15	FB
PRKX	1.67	0.0138	0.0753	0.225	5.55	26.4	2.47e-05	1.86	RV	CELLTYPE	control_PVneg	4	15	FB
STOX2	1.65	0.0205	0.127	0.368	6.27	23	5.92e-05	1.69	RV	CELLTYPE	control_PVneg	4	15	FB
PDZD2	1.63	0.00267	0.536	1.66	8.34	40.8	9.88e-07	2.57	RV	CELLTYPE	control_PVneg	4	15	FB
ROR1	1.62	0.0365	0.248	0.648	7.03	19.4	0.000168	1.44	RV	CELLTYPE	control_PVneg	4	15	FB
ARHGAP10	1.6	0.0248	1.17	3.63	9.45	21.5	9.18e-05	1.61	RV	CELLTYPE	control_PVneg	4	15	FB
LINC00632	1.59	0.0138	0.0942	0.301	5.93	25.6	2.99e-05	1.86	RV	CELLTYPE	control_PVneg	4	15	FB
PTPN9	1.59	0.00362	0.304	0.797	7.44	35	3.28e-06	2.44	RV	CELLTYPE	control_PVneg	4	15	FB
SHROOM3	1.59	0.0368	0.183	0.536	6.72	19.1	0.000183	1.43	RV	CELLTYPE	control_PVneg	4	15	FB
ARHGEF26	1.58	0.00286	0.0883	0.269	5.76	38.8	1.48e-06	2.54	RV	CELLTYPE	control_PVneg	4	15	FB
PRTG	1.58	0.00335	0.0447	0.141	4.85	36.9	2.18e-06	2.48	RV	CELLTYPE	control_PVneg	4	15	FB
USP54	1.58	0.0383	0.374	1.14	7.88	18.7	0.000207	1.42	RV	CELLTYPE	control_PVneg	4	15	FB
SPECC1	1.55	0.0138	0.211	0.559	6.96	26	2.7e-05	1.86	RV	CELLTYPE	control_PVneg	4	15	FB
CDK15	1.52	0.0297	0.0276	0.0847	4.3	20.4	0.000124	1.53	RV	CELLTYPE	control_PVneg	4	15	FB
EFHD1	1.51	0.0304	0.104	0.293	5.97	20.1	0.000135	1.52	RV	CELLTYPE	control_PVneg	4	15	FB
VAV3	1.51	0.0383	0.106	0.288	5.97	18.8	0.0002	1.42	RV	CELLTYPE	control_PVneg	4	15	FB
CATSPERG	1.5	0.03	0.0244	0.0771	4.17	20.2	0.000131	1.52	RV	CELLTYPE	control_PVneg	4	15	FB
LIN7A	1.49	0.0197	0.0664	0.2	5.4	23.8	4.82e-05	1.71	RV	CELLTYPE	control_PVneg	4	15	FB
C11orf80	1.48	0.0424	0.148	0.396	6.25	17.5	0.000301	1.37	RV	CELLTYPE	control_PVneg	4	15	FB
SPRY4-AS1	1.48	0.00872	0.0925	0.322	5.93	29.2	1.23e-05	2.06	RV	CELLTYPE	control_PVneg	4	15	FB
AL445250.1	1.46	0.05	0.25	0.767	7.22	16.3	0.000442	1.3	RV	CELLTYPE	control_PVneg	4	15	FB
ARL15	1.46	0.0424	1.32	4.14	9.6	17.6	0.000287	1.37	RV	CELLTYPE	control_PVneg	4	15	FB
SULF1	1.46	0.0496	0.365	0.87	7.62	16.4	0.000415	1.3	RV	CELLTYPE	control_PVneg	4	15	FB
AC007388.1	1.45	0.0138	0.2	0.579	6.87	25.9	2.79e-05	1.86	RV	CELLTYPE	control_PVneg	4	15	FB
FOXO3	1.44	0.0205	1.06	2.91	9.26	23.2	5.71e-05	1.69	RV	CELLTYPE	control_PVneg	4	15	FB
LAMB1	1.44	0.048	1.86	4.55	9.98	16.7	0.000387	1.32	RV	CELLTYPE	control_PVneg	4	15	FB
FBXO42	1.42	0.0383	0.398	1.02	7.83	18.8	0.0002	1.42	RV	CELLTYPE	control_PVneg	4	15	FB
CTDSPL	1.4	0.0282	0.348	0.849	7.6	20.8	0.000111	1.55	RV	CELLTYPE	control_PVneg	4	15	FB
PTPN13	1.39	0.0205	0.347	0.901	7.55	23.4	5.42e-05	1.69	RV	CELLTYPE	control_PVneg	4	15	FB
CSRNP3	1.37	0.00853	0.149	0.415	6.42	29.5	1.14e-05	2.07	RV	CELLTYPE	control_PVneg	4	15	FB
EEF2K	1.34	0.0398	0.184	0.404	6.59	18.1	0.000245	1.4	RV	CELLTYPE	control_PVneg	4	15	FB
KLF12	1.3	0.0138	0.554	1.33	8.22	25.7	2.97e-05	1.86	RV	CELLTYPE	control_PVneg	4	15	FB
EPHA3	1.29	0.0366	0.547	1.31	8.09	19.3	0.000171	1.44	RV	CELLTYPE	control_PVneg	4	15	FB
ARHGEF6	1.27	0.02	0.0803	0.173	5.46	23.6	5.04e-05	1.7	RV	CELLTYPE	control_PVneg	4	15	FB
FAM129A	1.26	0.0368	0.227	0.54	6.98	19.1	0.00018	1.43	RV	CELLTYPE	control_PVneg	4	15	FB
NHSL1	1.26	0.0035	0.32	0.805	7.48	35.9	2.72e-06	2.46	RV	CELLTYPE	control_PVneg	4	15	FB
ATP10D	1.25	0.049	0.235	0.681	7.09	16.5	0.000403	1.31	RV	CELLTYPE	control_PVneg	4	15	FB
DOCK9	1.24	0.0274	0.317	0.758	7.42	21	0.000103	1.56	RV	CELLTYPE	control_PVneg	4	15	FB
SYNPO2	1.24	0.0208	1.12	2.8	9.27	22.5	6.78e-05	1.68	RV	CELLTYPE	control_PVneg	4	15	FB
REPS1	1.23	0.0161	0.328	0.744	7.45	24.8	3.69e-05	1.79	RV	CELLTYPE	control_PVneg	4	15	FB
TBC1D19	1.23	0.0138	0.199	0.419	6.75	25.5	3.06e-05	1.86	RV	CELLTYPE	control_PVneg	4	15	FB
FCHSD2	1.22	0.0424	0.619	1.57	8.41	17.5	0.000299	1.37	RV	CELLTYPE	control_PVneg	4	15	FB
SLC44A1	1.22	0.0205	0.284	0.661	7.3	23.1	5.83e-05	1.69	RV	CELLTYPE	control_PVneg	4	15	FB
MTUS1	1.21	0.0424	0.649	1.68	8.48	17.7	0.000278	1.37	RV	CELLTYPE	control_PVneg	4	15	FB
PACSIN2	1.18	0.0447	0.168	0.343	6.41	17.1	0.000335	1.35	RV	CELLTYPE	control_PVneg	4	15	FB
PGPEP1	1.18	0.0383	0.0325	0.0689	4.27	18.5	0.000219	1.42	RV	CELLTYPE	control_PVneg	4	15	FB
PPP5D1	1.18	0.0447	0.041	0.0911	4.61	17.2	0.000332	1.35	RV	CELLTYPE	control_PVneg	4	15	FB
CARMIL1	1.15	0.0447	0.937	2.17	8.99	17	0.000343	1.35	RV	CELLTYPE	control_PVneg	4	15	FB
ENOX2	1.15	0.0447	0.371	0.832	7.7	17	0.000344	1.35	RV	CELLTYPE	control_PVneg	4	15	FB
ZNF44	1.13	0.0297	0.124	0.263	6.07	20.3	0.000128	1.53	RV	CELLTYPE	control_PVneg	4	15	FB
MED13L	1.11	0.0232	1.16	2.5	9.21	21.8	8.24e-05	1.64	RV	CELLTYPE	control_PVneg	4	15	FB
MIB1	1.09	0.0278	0.364	0.728	7.62	20.9	0.000107	1.56	RV	CELLTYPE	control_PVneg	4	15	FB
CLMP	1.08	0.0398	0.578	1.1	8.21	18.2	0.000242	1.4	RV	CELLTYPE	control_PVneg	4	15	FB
GPR137B	1.06	0.0368	0.0581	0.133	5.07	19.1	0.00018	1.43	RV	CELLTYPE	control_PVneg	4	15	FB
ZNF263	1.04	0.0424	0.078	0.165	5.46	17.5	0.000297	1.37	RV	CELLTYPE	control_PVneg	4	15	FB
SGK3	1.01	0.0187	0.119	0.23	5.96	24.1	4.44e-05	1.73	RV	CELLTYPE	control_PVneg	4	15	FB
FBXL20	0.959	0.0383	0.34	0.652	7.44	18.7	0.000208	1.42	RV	CELLTYPE	control_PVneg	4	15	FB
STIM1	0.927	0.0404	0.231	0.429	6.83	18	0.000252	1.39	RV	CELLTYPE	control_PVneg	4	15	FB
BICRAL	0.886	0.0469	0.346	0.652	7.44	16.8	0.000372	1.33	RV	CELLTYPE	control_PVneg	4	15	FB
PIK3CB	0.844	0.0208	0.15	0.283	6.28	22.5	6.95e-05	1.68	RV	CELLTYPE	control_PVneg	4	15	FB

## Sheet: RBM20_control
Gene	logFC	FDR	mean_exp_control	mean_exp_genotype	logCPM	F	PValue	FDR_plot	Region	annotation_level	comparison	Observations_genotype	Observations_reference	cell_state
NPPB	5.31	0.0103	0.00297	0.108	3.95	27.8	1.56e-05	1.99	RV	CELLTYPE	control_RBM20	5	15	FB
NDST4	3.07	0.0155	0.0073	0.0389	3.07	23.9	4.26e-05	1.81	RV	CELLTYPE	control_RBM20	5	15	FB
AC005550.2	3.04	0.0155	0.0231	0.162	4.73	24.2	3.95e-05	1.81	RV	CELLTYPE	control_RBM20	5	15	FB
SEZ6L	2.92	0.0276	0.0231	0.15	4.65	21	9.83e-05	1.56	RV	CELLTYPE	control_RBM20	5	15	FB
AC008056.1	2.69	0.0482	0.00746	0.0289	2.88	17.8	0.000253	1.32	RV	CELLTYPE	control_RBM20	5	15	FB
AL139147.1	2.64	0.0155	0.00865	0.0494	3.29	23.8	4.37e-05	1.81	RV	CELLTYPE	control_RBM20	5	15	FB
SGIP1	2.56	0.0424	0.211	0.92	7.18	18.6	0.000201	1.37	RV	CELLTYPE	control_RBM20	5	15	FB
AC036214.1	2.53	0.00935	0.0147	0.0905	4.01	28.9	1.18e-05	2.03	RV	CELLTYPE	control_RBM20	5	15	FB
MYEF2	2.38	0.0499	0.00579	0.0227	2.55	17.4	0.000285	1.3	RV	CELLTYPE	control_RBM20	5	15	FB
ZPLD1	2.38	0.0108	0.00988	0.0337	3.08	27	1.91e-05	1.97	RV	CELLTYPE	control_RBM20	5	15	FB
AP000787.1	2.37	0.00826	0.0524	0.289	5.58	30.9	7.24e-06	2.08	RV	CELLTYPE	control_RBM20	5	15	FB
AFF3	2.35	0.0094	0.534	3.1	8.8	28.6	1.25e-05	2.03	RV	CELLTYPE	control_RBM20	5	15	FB
MEOX2	2.34	0.00296	0.086	0.443	6.18	42	6.59e-07	2.53	RV	CELLTYPE	control_RBM20	5	15	FB
SESN3	2.34	0.00826	0.0643	0.299	5.63	30.7	7.53e-06	2.08	RV	CELLTYPE	control_RBM20	5	15	FB
NRXN3	2.22	0.0411	0.0979	0.349	6.08	18.7	0.000191	1.39	RV	CELLTYPE	control_RBM20	5	15	FB
KIAA1211	2.18	0.0482	0.0191	0.0867	4.1	17.7	0.000265	1.32	RV	CELLTYPE	control_RBM20	5	15	FB
ITGA1	2.12	0.00296	0.103	0.375	6.15	43.1	5.33e-07	2.53	RV	CELLTYPE	control_RBM20	5	15	FB
FGD4	2.1	0.0308	0.311	1.02	7.62	20.4	0.000115	1.51	RV	CELLTYPE	control_RBM20	5	15	FB
SLC46A3	1.97	0.0103	0.0647	0.229	5.55	27.7	1.58e-05	1.99	RV	CELLTYPE	control_RBM20	5	15	FB
SORT1	1.96	0.0155	0.0229	0.108	4.38	24.3	3.86e-05	1.81	RV	CELLTYPE	control_RBM20	5	15	FB
IQGAP2	1.9	0.0346	0.0556	0.234	5.39	19.8	0.000138	1.46	RV	CELLTYPE	control_RBM20	5	15	FB
AL356277.3	1.84	0.0482	0.0277	0.119	4.49	17.7	0.000264	1.32	RV	CELLTYPE	control_RBM20	5	15	FB
STK17B	1.8	0.0343	0.123	0.471	6.34	19.9	0.000135	1.46	RV	CELLTYPE	control_RBM20	5	15	FB
ZMAT1	1.8	0.0114	0.0376	0.122	4.7	25.9	2.53e-05	1.94	RV	CELLTYPE	control_RBM20	5	15	FB
RAPGEF5	1.76	0.0308	0.0449	0.187	5.19	20.3	0.000118	1.51	RV	CELLTYPE	control_RBM20	5	15	FB
AGMO	1.71	0.0103	0.0878	0.271	5.82	27.5	1.65e-05	1.99	RV	CELLTYPE	control_RBM20	5	15	FB
GNAI1	1.68	0.0256	0.0289	0.115	4.49	21.4	8.54e-05	1.59	RV	CELLTYPE	control_RBM20	5	15	FB
PTPN13	1.68	0.0058	0.347	1.23	7.79	34.1	3.44e-06	2.24	RV	CELLTYPE	control_RBM20	5	15	FB
ARHGEF26	1.62	0.0103	0.0883	0.295	5.88	27.5	1.68e-05	1.99	RV	CELLTYPE	control_RBM20	5	15	FB
ATP10D	1.61	0.00826	0.235	0.783	7.24	30.2	8.58e-06	2.08	RV	CELLTYPE	control_RBM20	5	15	FB
CSRNP3	1.56	0.0155	0.149	0.433	6.51	24.4	3.7e-05	1.81	RV	CELLTYPE	control_RBM20	5	15	FB
CCND3	1.54	0.00343	0.276	0.752	7.36	38	1.49e-06	2.47	RV	CELLTYPE	control_RBM20	5	15	FB
PRR16	1.51	0.0464	0.6	1.94	8.52	18.1	0.000234	1.33	RV	CELLTYPE	control_RBM20	5	15	FB
RGS11	1.51	0.0464	0.04	0.0875	4.58	18.1	0.000233	1.33	RV	CELLTYPE	control_RBM20	5	15	FB
MTUS1	1.49	0.0114	0.649	2.08	8.66	26.1	2.36e-05	1.94	RV	CELLTYPE	control_RBM20	5	15	FB
DOCK9	1.46	0.0114	0.317	0.904	7.55	26.1	2.4e-05	1.94	RV	CELLTYPE	control_RBM20	5	15	FB
CRIM1	1.4	0.00826	0.0988	0.2	5.73	31.2	6.67e-06	2.08	RV	CELLTYPE	control_RBM20	5	15	FB
PLEKHH2	1.36	0.0155	0.322	0.891	7.54	23.7	4.47e-05	1.81	RV	CELLTYPE	control_RBM20	5	15	FB
SPRY4-AS1	1.36	0.0389	0.0925	0.262	5.87	19.2	0.000165	1.41	RV	CELLTYPE	control_RBM20	5	15	FB
AC091948.1	1.32	0.0476	0.0548	0.146	5.12	17.9	0.000245	1.32	RV	CELLTYPE	control_RBM20	5	15	FB
MALRD1	1.32	0.0308	0.114	0.248	5.98	20.4	0.000116	1.51	RV	CELLTYPE	control_RBM20	5	15	FB
KIF13B	1.22	0.0389	0.201	0.618	6.89	19.3	0.000162	1.41	RV	CELLTYPE	control_RBM20	5	15	FB
AKT3	1.19	0.0482	1.64	4.12	9.83	17.7	0.000265	1.32	RV	CELLTYPE	control_RBM20	5	15	FB
FCHSD2	1.19	0.0155	0.619	1.29	8.34	24.5	3.69e-05	1.81	RV	CELLTYPE	control_RBM20	5	15	FB
RNF115	1.06	0.049	0.41	0.961	7.79	17.6	0.000273	1.31	RV	CELLTYPE	control_RBM20	5	15	FB

## Sheet: TTN_control
Gene	logFC	FDR	mean_exp_control	mean_exp_genotype	logCPM	F	PValue	FDR_plot	Region	annotation_level	comparison	Observations_genotype	Observations_reference	cell_state
NPPB	6	1.5e-05	0.00297	0.232	5.1	60.4	1.81e-08	4.82	RV	CELLTYPE	control_TTN	6	15	FB
AC011503.1	4.13	5.54e-05	0.013	0.154	4.58	48.7	1.37e-07	4.26	RV	CELLTYPE	control_TTN	6	15	FB
XG	3.86	6.68e-06	0.00901	0.137	4.54	67.6	5.99e-09	5.17	RV	CELLTYPE	control_TTN	6	15	FB
SPINK13	3.37	0.000731	0.00213	0.0279	2.7	30.3	6.89e-06	3.14	RV	CELLTYPE	control_TTN	6	15	FB
DCDC2C	3.27	0.000791	0.00369	0.0295	2.71	29.9	7.69e-06	3.1	RV	CELLTYPE	control_TTN	6	15	FB
FAM9B	3.26	0.00188	0.00137	0.0144	2	25	2.73e-05	2.72	RV	CELLTYPE	control_TTN	6	15	FB
HS3ST3B1	3.22	0.00011	0.00542	0.047	3.27	43.2	3.95e-07	3.96	RV	CELLTYPE	control_TTN	6	15	FB
AC007614.1	3.19	0.00894	0.00449	0.0314	2.6	17.1	0.000289	2.05	RV	CELLTYPE	control_TTN	6	15	FB
LINC02233	3.16	0.000575	0.00641	0.0386	3.15	31.7	4.99e-06	3.24	RV	CELLTYPE	control_TTN	6	15	FB
AC036214.1	3.15	2.22e-06	0.0147	0.123	4.43	85.2	5.4e-10	5.65	RV	CELLTYPE	control_TTN	6	15	FB
LINC02454	3.08	0.00151	0.00158	0.017	2.25	26.3	1.96e-05	2.82	RV	CELLTYPE	control_TTN	6	15	FB
SEZ6L	2.96	0.000165	0.0231	0.159	4.74	39.6	8.41e-07	3.78	RV	CELLTYPE	control_TTN	6	15	FB
SGIP1	2.96	0.000173	0.211	1.17	7.56	39.3	8.92e-07	3.76	RV	CELLTYPE	control_TTN	6	15	FB
SESN3	2.94	2.22e-06	0.0643	0.428	6.1	80.5	9.94e-10	5.65	RV	CELLTYPE	control_TTN	6	15	FB
CXCL13	2.91	0.000819	0.00731	0.0498	3.39	29.7	8.02e-06	3.09	RV	CELLTYPE	control_TTN	6	15	FB
AFF3	2.89	4.9e-06	0.534	3.7	9.12	70.9	3.66e-09	5.31	RV	CELLTYPE	control_TTN	6	15	FB
ITGA10	2.87	0.000157	0.0255	0.151	4.76	40.3	7.14e-07	3.8	RV	CELLTYPE	control_TTN	6	15	FB
MYEF2	2.83	0.000216	0.00579	0.0334	2.94	37.7	1.24e-06	3.67	RV	CELLTYPE	control_TTN	6	15	FB
MAP2	2.82	0.000165	0.0306	0.206	5.13	39.6	8.34e-07	3.78	RV	CELLTYPE	control_TTN	6	15	FB
AC018742.1	2.81	0.00228	0.0156	0.108	4.31	23.9	3.73e-05	2.64	RV	CELLTYPE	control_TTN	6	15	FB
KIAA1211	2.79	6.62e-05	0.0191	0.127	4.6	47.3	1.78e-07	4.18	RV	CELLTYPE	control_TTN	6	15	FB
NRXN3	2.79	6.01e-05	0.0979	0.569	6.56	48	1.57e-07	4.22	RV	CELLTYPE	control_TTN	6	15	FB
FAM69C	2.74	0.00764	0.00207	0.0142	1.95	18	0.00022	2.12	RV	CELLTYPE	control_TTN	6	15	FB
AL139147.1	2.73	0.000577	0.00865	0.0503	3.47	31.6	5.09e-06	3.24	RV	CELLTYPE	control_TTN	6	15	FB
SLC4A8	2.72	0.00364	0.00326	0.0242	2.51	21.5	7.45e-05	2.44	RV	CELLTYPE	control_TTN	6	15	FB
AC092674.1	2.69	0.00522	0.00657	0.0414	3.26	19.9	0.000119	2.28	RV	CELLTYPE	control_TTN	6	15	FB
KCNQ3	2.69	0.000449	0.00894	0.0497	3.38	33.1	3.59e-06	3.35	RV	CELLTYPE	control_TTN	6	15	FB
LINC01535	2.68	0.00203	0.00574	0.031	2.9	24.6	3.12e-05	2.69	RV	CELLTYPE	control_TTN	6	15	FB
SLC10A6	2.58	0.00496	0.00237	0.0179	2.22	20.2	0.000111	2.3	RV	CELLTYPE	control_TTN	6	15	FB
CCDC68	2.54	0.00162	0.0278	0.179	5.02	25.9	2.19e-05	2.79	RV	CELLTYPE	control_TTN	6	15	FB
HEY1	2.54	0.000165	0.0197	0.125	4.54	39.8	7.98e-07	3.78	RV	CELLTYPE	control_TTN	6	15	FB
KALRN	2.54	0.00162	0.241	1.05	7.48	25.9	2.2e-05	2.79	RV	CELLTYPE	control_TTN	6	15	FB
IGFBP2	2.53	0.000697	0.0107	0.0626	3.73	30.6	6.46e-06	3.16	RV	CELLTYPE	control_TTN	6	15	FB
AC025188.1	2.51	0.00131	0.00914	0.0505	3.42	26.9	1.68e-05	2.88	RV	CELLTYPE	control_TTN	6	15	FB
LINC01807	2.49	0.000299	0.041	0.209	5.29	35.8	1.91e-06	3.52	RV	CELLTYPE	control_TTN	6	15	FB
SLC44A5	2.45	0.00168	0.0106	0.0692	3.83	25.6	2.37e-05	2.77	RV	CELLTYPE	control_TTN	6	15	FB
AC004870.4	2.43	0.00639	0.00311	0.0151	2.08	19	0.00016	2.19	RV	CELLTYPE	control_TTN	6	15	FB
AC107029.1	2.43	0.00361	0.00372	0.0205	2.34	21.6	7.33e-05	2.44	RV	CELLTYPE	control_TTN	6	15	FB
AL356277.3	2.38	6.95e-05	0.0277	0.139	4.75	46.9	1.92e-07	4.16	RV	CELLTYPE	control_TTN	6	15	FB
MEOX2	2.38	4.6e-06	0.086	0.441	6.28	72.1	3.09e-09	5.34	RV	CELLTYPE	control_TTN	6	15	FB
SUSD4	2.38	0.00116	0.0216	0.147	4.53	27.6	1.37e-05	2.94	RV	CELLTYPE	control_TTN	6	15	FB
HS3ST3A1	2.37	0.00764	0.00784	0.0438	3.36	18	0.00022	2.12	RV	CELLTYPE	control_TTN	6	15	FB
HTR4	2.37	0.00103	0.121	0.714	7.04	28.3	1.17e-05	2.99	RV	CELLTYPE	control_TTN	6	15	FB
LINC01239	2.37	0.00126	0.0278	0.123	4.63	27.1	1.57e-05	2.9	RV	CELLTYPE	control_TTN	6	15	FB
LINC01250	2.35	0.00527	0.00544	0.0274	2.78	19.9	0.000121	2.28	RV	CELLTYPE	control_TTN	6	15	FB
CORIN	2.34	0.0011	0.0511	0.179	5.34	27.9	1.29e-05	2.96	RV	CELLTYPE	control_TTN	6	15	FB
IQGAP2	2.34	3.81e-05	0.0556	0.273	5.66	51.5	8.26e-08	4.42	RV	CELLTYPE	control_TTN	6	15	FB
RAMP2-AS1	2.34	0.00101	0.0238	0.138	4.71	28.4	1.13e-05	2.99	RV	CELLTYPE	control_TTN	6	15	FB
LINC01568	2.33	0.00723	0.00867	0.0347	3.07	18.3	0.000201	2.14	RV	CELLTYPE	control_TTN	6	15	FB
ZPLD1	2.33	0.000197	0.00988	0.0379	3.23	38.3	1.1e-06	3.71	RV	CELLTYPE	control_TTN	6	15	FB
AC008056.1	2.31	0.0116	0.00746	0.0301	2.98	15.9	0.00044	1.93	RV	CELLTYPE	control_TTN	6	15	FB
SORT1	2.31	3.21e-05	0.0229	0.125	4.62	52.8	6.47e-08	4.49	RV	CELLTYPE	control_TTN	6	15	FB
GLYATL2	2.3	0.000419	0.0275	0.122	4.59	33.6	3.19e-06	3.38	RV	CELLTYPE	control_TTN	6	15	FB
GDNF-AS1	2.29	0.00312	0.0103	0.0404	3.17	22.3	5.84e-05	2.51	RV	CELLTYPE	control_TTN	6	15	FB
HPGD	2.28	0.0308	0.00206	0.0146	2.04	11.6	0.00202	1.51	RV	CELLTYPE	control_TTN	6	15	FB
AP000787.1	2.27	7.27e-05	0.0524	0.281	5.66	46.2	2.18e-07	4.14	RV	CELLTYPE	control_TTN	6	15	FB
ANKRD29	2.26	0.00346	0.0105	0.0361	3.18	21.8	6.8e-05	2.46	RV	CELLTYPE	control_TTN	6	15	FB
AC074011.1	2.24	0.00815	0.00468	0.0204	2.52	17.6	0.000247	2.09	RV	CELLTYPE	control_TTN	6	15	FB
KIF5C	2.24	0.00011	0.0289	0.147	4.69	43.5	3.71e-07	3.96	RV	CELLTYPE	control_TTN	6	15	FB
ADAMTS8	2.22	0.0238	0.00311	0.0131	2	12.7	0.00136	1.62	RV	CELLTYPE	control_TTN	6	15	FB
CERS6	2.2	0.00157	0.0739	0.239	5.66	26	2.09e-05	2.8	RV	CELLTYPE	control_TTN	6	15	FB
CYP19A1	2.2	0.00494	0.00595	0.032	2.94	20.2	0.000109	2.31	RV	CELLTYPE	control_TTN	6	15	FB
AGMO	2.19	5.12e-06	0.0878	0.414	6.22	70	4.21e-09	5.29	RV	CELLTYPE	control_TTN	6	15	FB
RGCC	2.18	0.013	0.0158	0.0814	4.13	15.3	0.000529	1.89	RV	CELLTYPE	control_TTN	6	15	FB
HS3ST1	2.16	0.00207	0.0199	0.103	4.39	24.5	3.2e-05	2.68	RV	CELLTYPE	control_TTN	6	15	FB
LIPH	2.16	0.00764	0.0177	0.0825	4.23	18	0.00022	2.12	RV	CELLTYPE	control_TTN	6	15	FB
STK17B	2.16	7.91e-05	0.123	0.571	6.6	45.6	2.48e-07	4.1	RV	CELLTYPE	control_TTN	6	15	FB
ATP10D	2.12	2.22e-06	0.235	1.05	7.59	79.7	1.09e-09	5.65	RV	CELLTYPE	control_TTN	6	15	FB
LINC00607	2.12	0.00994	0.0181	0.0783	4.04	16.5	0.00035	2	RV	CELLTYPE	control_TTN	6	15	FB
WARS2-IT1	2.11	0.00544	0.0204	0.0778	4.02	19.7	0.000129	2.26	RV	CELLTYPE	control_TTN	6	15	FB
AL590617.2	2.1	0.000731	0.0202	0.0849	4.15	30.3	6.93e-06	3.14	RV	CELLTYPE	control_TTN	6	15	FB
LINC02234	2.09	0.0148	0.0043	0.0136	2.13	14.7	0.000653	1.83	RV	CELLTYPE	control_TTN	6	15	FB
AC009229.1	2.08	0.0295	0.00294	0.0129	2.12	11.8	0.00188	1.53	RV	CELLTYPE	control_TTN	6	15	FB
GREB1	2.08	0.000197	0.0203	0.072	3.99	38.4	1.09e-06	3.71	RV	CELLTYPE	control_TTN	6	15	FB
LINC01088	2.07	0.022	0.703	2.63	9.08	13	0.0012	1.66	RV	CELLTYPE	control_TTN	6	15	FB
PLXNA2	2.07	0.000347	0.143	0.635	6.77	34.8	2.41e-06	3.46	RV	CELLTYPE	control_TTN	6	15	FB
GPM6B	2.06	7.27e-05	0.07	0.344	6.03	46.2	2.19e-07	4.14	RV	CELLTYPE	control_TTN	6	15	FB
PTPN3	2.05	0.00119	0.0183	0.0569	3.77	27.5	1.41e-05	2.93	RV	CELLTYPE	control_TTN	6	15	FB
QPCT	2.05	0.0114	0.00643	0.0317	3.01	15.9	0.000428	1.94	RV	CELLTYPE	control_TTN	6	15	FB
THBS4	2.03	0.0239	0.122	0.4	6.3	12.6	0.00137	1.62	RV	CELLTYPE	control_TTN	6	15	FB
AC124254.1	2.02	0.0186	0.0214	0.0797	4.05	13.7	0.000935	1.73	RV	CELLTYPE	control_TTN	6	15	FB
ARHGEF28	2.02	0.00264	0.0105	0.04	3.24	23.1	4.69e-05	2.58	RV	CELLTYPE	control_TTN	6	15	FB
ITGA1	2.02	2.22e-06	0.103	0.374	6.22	85.4	5.29e-10	5.65	RV	CELLTYPE	control_TTN	6	15	FB
NDST4	2	0.0131	0.0073	0.0257	2.84	15.3	0.000539	1.88	RV	CELLTYPE	control_TTN	6	15	FB
FAM189A2	1.99	0.0143	0.00933	0.0242	2.87	14.9	0.000621	1.85	RV	CELLTYPE	control_TTN	6	15	FB
LINC00511	1.99	0.00126	0.0282	0.103	4.51	27.1	1.58e-05	2.9	RV	CELLTYPE	control_TTN	6	15	FB
ACTA1	1.97	0.0379	0.125	0.437	6.68	10.7	0.00282	1.42	RV	CELLTYPE	control_TTN	6	15	FB
LRRC3B	1.97	0.0193	0.00468	0.0177	2.41	13.5	0.000994	1.71	RV	CELLTYPE	control_TTN	6	15	FB
MTSS1	1.97	0.00122	0.0978	0.358	6.09	27.4	1.46e-05	2.91	RV	CELLTYPE	control_TTN	6	15	FB
PTPN13	1.97	2.55e-06	0.347	1.39	7.96	77.2	1.52e-09	5.59	RV	CELLTYPE	control_TTN	6	15	FB
PDZD2	1.96	2.22e-06	0.536	2	8.62	79.3	1.16e-09	5.65	RV	CELLTYPE	control_TTN	6	15	FB
AC005550.2	1.95	0.0176	0.0231	0.0965	4.38	13.9	0.000862	1.75	RV	CELLTYPE	control_TTN	6	15	FB
AC012636.1	1.95	0.0362	0.0353	0.123	4.72	10.9	0.00264	1.44	RV	CELLTYPE	control_TTN	6	15	FB
LGR5	1.95	0.0136	0.00455	0.0193	2.46	15.1	0.000568	1.87	RV	CELLTYPE	control_TTN	6	15	FB
PI16	1.94	0.00011	0.131	0.582	6.68	43.4	3.79e-07	3.96	RV	CELLTYPE	control_TTN	6	15	FB
AC100793.4	1.93	0.0332	0.00621	0.0151	2.3	11.3	0.00226	1.48	RV	CELLTYPE	control_TTN	6	15	FB
AL445250.1	1.92	0.00012	0.25	0.933	7.49	42.4	4.63e-07	3.92	RV	CELLTYPE	control_TTN	6	15	FB
DOCK5	1.92	0.000419	0.386	1.32	8.09	33.6	3.19e-06	3.38	RV	CELLTYPE	control_TTN	6	15	FB
GALR1	1.92	0.00905	0.00603	0.0297	2.91	17.1	0.000293	2.04	RV	CELLTYPE	control_TTN	6	15	FB
PRR16	1.92	0.000148	0.6	2.4	8.76	40.8	6.41e-07	3.83	RV	CELLTYPE	control_TTN	6	15	FB
TLL2	1.92	0.0136	0.116	0.416	6.39	15.1	0.000579	1.86	RV	CELLTYPE	control_TTN	6	15	FB
MME	1.91	0.00056	0.0824	0.331	5.99	31.9	4.77e-06	3.25	RV	CELLTYPE	control_TTN	6	15	FB
MME-AS1	1.91	0.0374	0.0103	0.0385	3.28	10.8	0.00276	1.43	RV	CELLTYPE	control_TTN	6	15	FB
LINC01819	1.9	0.00906	0.0149	0.0424	3.38	17.1	0.000294	2.04	RV	CELLTYPE	control_TTN	6	15	FB
ZMAT1	1.9	7.27e-05	0.0376	0.134	4.83	46.1	2.23e-07	4.14	RV	CELLTYPE	control_TTN	6	15	FB
GLDN	1.89	0.0132	0.00826	0.0267	2.84	15.2	0.000546	1.88	RV	CELLTYPE	control_TTN	6	15	FB
ITGB8	1.89	0.000534	0.0848	0.297	5.93	32.1	4.47e-06	3.27	RV	CELLTYPE	control_TTN	6	15	FB
KIF13B	1.89	2.22e-06	0.201	0.792	7.22	80.9	9.4e-10	5.65	RV	CELLTYPE	control_TTN	6	15	FB
AC109779.1	1.88	0.0136	0.0048	0.0215	2.59	15.1	0.000578	1.86	RV	CELLTYPE	control_TTN	6	15	FB
ABO	1.87	0.00236	0.0216	0.0866	4.16	23.7	3.97e-05	2.63	RV	CELLTYPE	control_TTN	6	15	FB
LINC01197	1.87	0.0045	0.0173	0.0589	3.77	20.6	9.73e-05	2.35	RV	CELLTYPE	control_TTN	6	15	FB
LINC01847	1.87	0.0133	0.0111	0.0381	3.22	15.2	0.000551	1.88	RV	CELLTYPE	control_TTN	6	15	FB
MOB3B	1.87	0.00949	0.174	0.617	6.89	16.8	0.000319	2.02	RV	CELLTYPE	control_TTN	6	15	FB
TMEM132C	1.87	0.00341	0.382	1.69	8.21	21.9	6.63e-05	2.47	RV	CELLTYPE	control_TTN	6	15	FB
FGD4	1.86	0.00101	0.311	0.956	7.66	28.5	1.11e-05	3	RV	CELLTYPE	control_TTN	6	15	FB
NRG3	1.86	0.00217	0.0322	0.116	4.73	24.2	3.44e-05	2.66	RV	CELLTYPE	control_TTN	6	15	FB
ADAMTS9-AS2	1.85	7.13e-05	0.272	1.03	7.71	46.6	2.03e-07	4.15	RV	CELLTYPE	control_TTN	6	15	FB
ARHGEF26	1.85	1.43e-05	0.0883	0.358	6.07	61.2	1.6e-08	4.85	RV	CELLTYPE	control_TTN	6	15	FB
CHST7	1.85	0.00103	0.0806	0.358	6.12	28.3	1.16e-05	2.99	RV	CELLTYPE	control_TTN	6	15	FB
ARL15	1.84	0.00012	1.32	5.46	9.92	42	5.08e-07	3.92	RV	CELLTYPE	control_TTN	6	15	FB
CCND3	1.84	2.22e-06	0.276	0.944	7.58	83.5	6.75e-10	5.65	RV	CELLTYPE	control_TTN	6	15	FB
AL096711.2	1.83	0.0284	0.00393	0.0151	2.22	12	0.00175	1.55	RV	CELLTYPE	control_TTN	6	15	FB
MAMDC2	1.83	0.00798	1.1	4.14	9.63	17.7	0.000239	2.1	RV	CELLTYPE	control_TTN	6	15	FB
AC023906.3	1.82	0.0076	0.00521	0.0211	2.55	18	0.000217	2.12	RV	CELLTYPE	control_TTN	6	15	FB
CCNG2	1.82	0.000287	0.0792	0.292	5.96	36.1	1.78e-06	3.54	RV	CELLTYPE	control_TTN	6	15	FB
CRISPLD1	1.82	0.00815	0.0223	0.0735	4.03	17.6	0.000247	2.09	RV	CELLTYPE	control_TTN	6	15	FB
MOXD1	1.82	0.00643	0.0608	0.176	5.45	18.9	0.000164	2.19	RV	CELLTYPE	control_TTN	6	15	FB
AL591501.1	1.81	0.000194	0.046	0.148	5.06	38.5	1.06e-06	3.71	RV	CELLTYPE	control_TTN	6	15	FB
ARHGAP10	1.81	0.000284	1.17	4.85	9.75	36.2	1.74e-06	3.55	RV	CELLTYPE	control_TTN	6	15	FB
NDC80	1.81	0.00943	0.00968	0.0363	3.17	16.9	0.000315	2.03	RV	CELLTYPE	control_TTN	6	15	FB
PLXDC2	1.81	0.00207	2.06	6.32	10.2	24.5	3.21e-05	2.68	RV	CELLTYPE	control_TTN	6	15	FB
AC022075.1	1.8	0.00967	0.0157	0.0538	3.69	16.7	0.000333	2.01	RV	CELLTYPE	control_TTN	6	15	FB
GLIS1	1.8	0.0279	0.0277	0.0763	4.12	12	0.0017	1.55	RV	CELLTYPE	control_TTN	6	15	FB
AC007388.1	1.79	2.9e-05	0.2	0.68	7.13	53.8	5.45e-08	4.54	RV	CELLTYPE	control_TTN	6	15	FB
FRZB	1.79	0.0111	0.0139	0.0531	3.76	16.1	0.000407	1.95	RV	CELLTYPE	control_TTN	6	15	FB
P2RY1	1.79	0.00333	0.00851	0.0351	3.12	22	6.36e-05	2.48	RV	CELLTYPE	control_TTN	6	15	FB
THSD4	1.78	0.00373	0.229	0.721	7.2	21.4	7.73e-05	2.43	RV	CELLTYPE	control_TTN	6	15	FB
AL591806.3	1.77	0.0249	0.0162	0.0459	3.59	12.5	0.00145	1.6	RV	CELLTYPE	control_TTN	6	15	FB
AC108449.1	1.76	0.015	0.0239	0.101	4.43	14.6	0.000667	1.83	RV	CELLTYPE	control_TTN	6	15	FB
PTPDC1	1.76	0.000579	0.155	0.481	6.63	31.5	5.17e-06	3.24	RV	CELLTYPE	control_TTN	6	15	FB
SORBS1	1.76	0.000893	0.267	0.841	7.51	29.3	9e-06	3.05	RV	CELLTYPE	control_TTN	6	15	FB
AC007920.2	1.75	0.0338	0.0059	0.0217	2.57	11.2	0.00233	1.47	RV	CELLTYPE	control_TTN	6	15	FB
MTUS1	1.75	2.13e-05	0.649	2.39	8.83	56	3.77e-08	4.67	RV	CELLTYPE	control_TTN	6	15	FB
PLB1	1.75	0.0129	0.031	0.0979	4.47	15.4	0.00052	1.89	RV	CELLTYPE	control_TTN	6	15	FB
ADRA1B	1.74	0.00154	0.0833	0.314	5.95	26.1	2.04e-05	2.81	RV	CELLTYPE	control_TTN	6	15	FB
AFAP1L2	1.74	0.03	0.0234	0.0676	3.96	11.7	0.00193	1.52	RV	CELLTYPE	control_TTN	6	15	FB
DOCK9	1.74	2.13e-05	0.317	1.04	7.74	55.9	3.82e-08	4.67	RV	CELLTYPE	control_TTN	6	15	FB
AL035446.1	1.73	0.0103	0.0131	0.0363	3.3	16.4	0.00037	1.99	RV	CELLTYPE	control_TTN	6	15	FB
COLGALT2	1.73	0.00124	0.153	0.505	6.62	27.3	1.49e-05	2.91	RV	CELLTYPE	control_TTN	6	15	FB
FOXP1-AS1	1.73	0.0376	0.00495	0.0191	2.48	10.8	0.00278	1.42	RV	CELLTYPE	control_TTN	6	15	FB
AC123912.4	1.72	0.00341	0.018	0.051	3.67	21.9	6.62e-05	2.47	RV	CELLTYPE	control_TTN	6	15	FB
CLMN	1.72	0.00172	0.23	0.684	7.08	25.5	2.44e-05	2.76	RV	CELLTYPE	control_TTN	6	15	FB
CDH2	1.71	0.000337	0.0759	0.227	5.69	34.9	2.32e-06	3.47	RV	CELLTYPE	control_TTN	6	15	FB
COLEC12	1.7	0.000579	0.395	1.29	7.95	31.5	5.24e-06	3.24	RV	CELLTYPE	control_TTN	6	15	FB
SSX2IP	1.7	0.00141	0.069	0.257	5.62	26.5	1.83e-05	2.85	RV	CELLTYPE	control_TTN	6	15	FB
AC007389.5	1.69	0.0121	0.00612	0.0182	2.51	15.7	0.000467	1.92	RV	CELLTYPE	control_TTN	6	15	FB
PDGFA	1.69	0.0101	0.0148	0.0434	3.49	16.5	0.000358	1.99	RV	CELLTYPE	control_TTN	6	15	FB
RYR3	1.69	0.00741	0.0374	0.116	4.78	18.1	0.000209	2.13	RV	CELLTYPE	control_TTN	6	15	FB
PCSK6	1.68	0.0024	0.771	2.49	8.94	23.6	4.06e-05	2.62	RV	CELLTYPE	control_TTN	6	15	FB
RAPGEF5	1.68	0.000409	0.0449	0.171	5.17	33.9	2.94e-06	3.39	RV	CELLTYPE	control_TTN	6	15	FB
UACA	1.68	0.000931	0.38	1.04	7.76	29	9.57e-06	3.03	RV	CELLTYPE	control_TTN	6	15	FB
ROR1	1.67	0.00196	0.248	0.734	7.22	24.8	2.92e-05	2.71	RV	CELLTYPE	control_TTN	6	15	FB
FAM117B	1.66	0.00679	0.0511	0.172	5.13	18.6	0.000181	2.17	RV	CELLTYPE	control_TTN	6	15	FB
KIRREL3	1.65	0.022	0.0615	0.222	5.61	13	0.00121	1.66	RV	CELLTYPE	control_TTN	6	15	FB
SPRY4-AS1	1.65	5.67e-05	0.0925	0.291	6.03	48.4	1.44e-07	4.25	RV	CELLTYPE	control_TTN	6	15	FB
YPEL1	1.65	0.00429	0.027	0.0703	4.09	20.8	9.18e-05	2.37	RV	CELLTYPE	control_TTN	6	15	FB
ZNF365	1.65	0.0358	0.0301	0.0864	4.35	11	0.00257	1.45	RV	CELLTYPE	control_TTN	6	15	FB
SFRP4	1.64	0.0158	0.019	0.0652	3.96	14.4	0.000719	1.8	RV	CELLTYPE	control_TTN	6	15	FB
TESPA1	1.64	0.0374	0.0151	0.0569	3.62	10.8	0.00276	1.43	RV	CELLTYPE	control_TTN	6	15	FB
TIPARP	1.64	0.012	0.089	0.339	5.88	15.7	0.000464	1.92	RV	CELLTYPE	control_TTN	6	15	FB
AL162414.1	1.63	0.00566	0.00732	0.0202	2.67	19.5	0.000135	2.25	RV	CELLTYPE	control_TTN	6	15	FB
AL445426.1	1.63	0.00124	0.216	0.751	7.23	27.3	1.51e-05	2.91	RV	CELLTYPE	control_TTN	6	15	FB
GALNT13	1.63	0.0302	0.0197	0.0597	4	11.7	0.00195	1.52	RV	CELLTYPE	control_TTN	6	15	FB
IRS2	1.63	0.000299	0.163	0.522	6.79	35.8	1.92e-06	3.52	RV	CELLTYPE	control_TTN	6	15	FB
MASP1	1.62	0.0194	0.0302	0.122	4.64	13.5	0.001	1.71	RV	CELLTYPE	control_TTN	6	15	FB
BMP4	1.61	0.0051	0.046	0.164	5.13	20.1	0.000115	2.29	RV	CELLTYPE	control_TTN	6	15	FB
GNAI1	1.61	0.000321	0.0289	0.0992	4.45	35.2	2.18e-06	3.49	RV	CELLTYPE	control_TTN	6	15	FB
SNCAIP	1.61	0.0148	0.0618	0.224	5.36	14.7	0.000656	1.83	RV	CELLTYPE	control_TTN	6	15	FB
EFHD1	1.6	0.000831	0.104	0.347	6.16	29.7	8.2e-06	3.08	RV	CELLTYPE	control_TTN	6	15	FB
AC107072.1	1.59	0.00972	0.0253	0.0706	4.04	16.7	0.000336	2.01	RV	CELLTYPE	control_TTN	6	15	FB
PPP2R2B	1.59	0.0483	0.0163	0.0406	3.63	9.77	0.0041	1.32	RV	CELLTYPE	control_TTN	6	15	FB
SAMD5	1.59	0.0168	0.0275	0.0724	4.15	14.1	0.000796	1.78	RV	CELLTYPE	control_TTN	6	15	FB
AC091948.1	1.57	0.000216	0.0548	0.167	5.3	37.7	1.26e-06	3.67	RV	CELLTYPE	control_TTN	6	15	FB
AP003392.4	1.57	0.0347	0.00532	0.0167	2.38	11.1	0.00244	1.46	RV	CELLTYPE	control_TTN	6	15	FB
LINC00222	1.57	0.0242	0.0104	0.0359	3.21	12.6	0.00139	1.62	RV	CELLTYPE	control_TTN	6	15	FB
AL033504.1	1.56	0.013	0.0209	0.055	3.79	15.3	0.000527	1.89	RV	CELLTYPE	control_TTN	6	15	FB
CDH13	1.56	0.0187	0.12	0.292	6.3	13.6	0.000951	1.73	RV	CELLTYPE	control_TTN	6	15	FB
LINC01515	1.56	0.00212	0.049	0.138	4.97	24.3	3.34e-05	2.67	RV	CELLTYPE	control_TTN	6	15	FB
NPDC1	1.56	0.0194	0.0124	0.0324	3.14	13.5	0.00101	1.71	RV	CELLTYPE	control_TTN	6	15	FB
PRKX	1.56	0.000623	0.0753	0.215	5.61	31.1	5.68e-06	3.21	RV	CELLTYPE	control_TTN	6	15	FB
RGS11	1.56	0.00106	0.04	0.111	4.73	28.1	1.21e-05	2.98	RV	CELLTYPE	control_TTN	6	15	FB
SHISA6	1.56	0.0037	0.0373	0.161	5.06	21.4	7.61e-05	2.43	RV	CELLTYPE	control_TTN	6	15	FB
SLC25A45	1.56	0.00349	0.0838	0.261	5.82	21.8	6.88e-05	2.46	RV	CELLTYPE	control_TTN	6	15	FB
ZNF610	1.56	0.016	0.0109	0.0334	3.14	14.4	0.000736	1.8	RV	CELLTYPE	control_TTN	6	15	FB
FGF14	1.55	0.0308	0.695	1.77	8.54	11.6	0.00201	1.51	RV	CELLTYPE	control_TTN	6	15	FB
LINC02343	1.55	0.0447	0.00615	0.022	2.63	10.1	0.00366	1.35	RV	CELLTYPE	control_TTN	6	15	FB
TMEM71	1.55	0.000409	0.0803	0.25	5.86	33.9	2.96e-06	3.39	RV	CELLTYPE	control_TTN	6	15	FB
BMP6	1.54	0.0138	0.0385	0.0798	4.44	15	0.000589	1.86	RV	CELLTYPE	control_TTN	6	15	FB
PNPLA7	1.54	0.00822	0.0499	0.163	5.16	17.6	0.000252	2.08	RV	CELLTYPE	control_TTN	6	15	FB
SLC46A3	1.54	0.00011	0.0647	0.191	5.47	43.3	3.86e-07	3.96	RV	CELLTYPE	control_TTN	6	15	FB
GRB10	1.53	0.00289	0.328	0.879	7.58	22.7	5.32e-05	2.54	RV	CELLTYPE	control_TTN	6	15	FB
ABLIM3	1.52	0.0069	0.174	0.398	6.64	18.5	0.000185	2.16	RV	CELLTYPE	control_TTN	6	15	FB
AJAP1	1.52	0.022	0.00544	0.0181	2.52	13	0.00121	1.66	RV	CELLTYPE	control_TTN	6	15	FB
ENOX2	1.52	0.000157	0.371	1.15	7.96	40.4	6.98e-07	3.8	RV	CELLTYPE	control_TTN	6	15	FB
KCNMA1	1.52	0.0148	0.0215	0.061	3.98	14.7	0.00066	1.83	RV	CELLTYPE	control_TTN	6	15	FB
LMCD1-AS1	1.52	0.0122	0.183	0.417	6.55	15.6	0.000476	1.91	RV	CELLTYPE	control_TTN	6	15	FB
PLEKHH2	1.52	0.000165	0.322	0.915	7.66	39.6	8.25e-07	3.78	RV	CELLTYPE	control_TTN	6	15	FB
AKT3	1.51	0.00012	1.64	4.97	10	41.9	5.11e-07	3.92	RV	CELLTYPE	control_TTN	6	15	FB
ATP10A	1.51	0.0144	0.229	0.671	6.94	14.8	0.000628	1.84	RV	CELLTYPE	control_TTN	6	15	FB
CCND1	1.51	0.0394	0.00708	0.0175	2.54	10.6	0.003	1.41	RV	CELLTYPE	control_TTN	6	15	FB
DTX4	1.51	0.0362	0.0255	0.0618	3.95	10.9	0.00263	1.44	RV	CELLTYPE	control_TTN	6	15	FB
RADIL	1.51	0.000185	0.0811	0.229	5.65	38.8	9.95e-07	3.73	RV	CELLTYPE	control_TTN	6	15	FB
CAMK2B	1.5	0.0497	0.00791	0.0185	2.69	9.67	0.00428	1.3	RV	CELLTYPE	control_TTN	6	15	FB
FOXO3	1.5	0.000162	1.06	3.31	9.41	40.1	7.5e-07	3.79	RV	CELLTYPE	control_TTN	6	15	FB
LINC01340	1.5	0.0381	0.0146	0.0346	3.26	10.7	0.00286	1.42	RV	CELLTYPE	control_TTN	6	15	FB
SCUBE2	1.5	0.0063	0.024	0.0651	4.08	19.1	0.000157	2.2	RV	CELLTYPE	control_TTN	6	15	FB
KBTBD12	1.49	0.0088	0.0237	0.0574	3.99	17.2	0.00028	2.06	RV	CELLTYPE	control_TTN	6	15	FB
LINC02328	1.49	0.00875	0.0236	0.0612	3.93	17.3	0.000277	2.06	RV	CELLTYPE	control_TTN	6	15	FB
PHF21B	1.49	0.0186	0.0149	0.0419	3.43	13.7	0.00094	1.73	RV	CELLTYPE	control_TTN	6	15	FB
GNB5	1.48	0.00012	0.077	0.231	5.68	42.1	4.97e-07	3.92	RV	CELLTYPE	control_TTN	6	15	FB
LAMB1	1.48	0.00254	1.86	5.23	10.1	23.3	4.42e-05	2.59	RV	CELLTYPE	control_TTN	6	15	FB
NWD1	1.48	0.0491	0.00495	0.0163	2.43	9.71	0.0042	1.31	RV	CELLTYPE	control_TTN	6	15	FB
PRTG	1.48	8.78e-05	0.0447	0.131	4.89	44.9	2.82e-07	4.06	RV	CELLTYPE	control_TTN	6	15	FB
SHROOM3	1.48	0.00354	0.183	0.523	6.79	21.7	7.08e-05	2.45	RV	CELLTYPE	control_TTN	6	15	FB
SLC22A15	1.47	0.000426	0.162	0.406	6.55	33.4	3.35e-06	3.37	RV	CELLTYPE	control_TTN	6	15	FB
AC008496.2	1.46	0.0469	0.0134	0.0335	3.31	9.89	0.00392	1.33	RV	CELLTYPE	control_TTN	6	15	FB
LINC01748	1.46	0.0343	0.0198	0.0578	3.81	11.2	0.00238	1.47	RV	CELLTYPE	control_TTN	6	15	FB
LRRC17	1.46	0.0452	0.0699	0.177	5.22	10	0.00371	1.34	RV	CELLTYPE	control_TTN	6	15	FB
NOX4	1.46	0.032	0.899	1.95	8.81	11.4	0.00215	1.49	RV	CELLTYPE	control_TTN	6	15	FB
ABCG2	1.45	0.0397	0.00849	0.0229	2.75	10.5	0.00306	1.4	RV	CELLTYPE	control_TTN	6	15	FB
CMYA5	1.45	0.00863	0.191	0.435	6.69	17.3	0.000272	2.06	RV	CELLTYPE	control_TTN	6	15	FB
MUSK	1.45	0.012	0.477	1.19	8.13	15.7	0.000464	1.92	RV	CELLTYPE	control_TTN	6	15	FB
TPD52L1	1.45	0.0424	0.0667	0.267	5.64	10.3	0.00338	1.37	RV	CELLTYPE	control_TTN	6	15	FB
AC005520.2	1.44	0.0358	0.0145	0.0369	3.35	11	0.00256	1.45	RV	CELLTYPE	control_TTN	6	15	FB
KLF12	1.44	0.00012	0.554	1.61	8.41	42.1	4.93e-07	3.92	RV	CELLTYPE	control_TTN	6	15	FB
KLHL29	1.44	0.00669	0.341	0.797	7.5	18.7	0.000177	2.17	RV	CELLTYPE	control_TTN	6	15	FB
RNF144A	1.44	0.002	0.277	0.7	7.26	24.7	3.04e-05	2.7	RV	CELLTYPE	control_TTN	6	15	FB
SORCS1	1.44	0.0278	0.199	0.621	7.17	12	0.0017	1.56	RV	CELLTYPE	control_TTN	6	15	FB
TNS3	1.44	0.00994	0.167	0.358	6.44	16.6	0.000348	2	RV	CELLTYPE	control_TTN	6	15	FB
USP53	1.44	0.0425	1.09	3.14	9.33	10.2	0.0034	1.37	RV	CELLTYPE	control_TTN	6	15	FB
ASAP1	1.43	0.00268	0.585	1.36	8.27	23	4.79e-05	2.57	RV	CELLTYPE	control_TTN	6	15	FB
SPRED2	1.43	0.00012	0.521	1.51	8.35	41.9	5.12e-07	3.92	RV	CELLTYPE	control_TTN	6	15	FB
ST8SIA4	1.43	0.0192	0.0214	0.055	3.83	13.5	0.000988	1.72	RV	CELLTYPE	control_TTN	6	15	FB
TMEM144	1.43	0.00629	0.218	0.565	6.98	19.1	0.000156	2.2	RV	CELLTYPE	control_TTN	6	15	FB
ZNF418	1.43	0.0123	0.0141	0.042	3.45	15.6	0.000481	1.91	RV	CELLTYPE	control_TTN	6	15	FB
PPP1CB	1.42	0.00918	0.218	0.573	6.96	17	0.000302	2.04	RV	CELLTYPE	control_TTN	6	15	FB
AC023024.1	1.41	0.0284	0.0205	0.0585	3.97	12	0.00175	1.55	RV	CELLTYPE	control_TTN	6	15	FB
BCL7A	1.41	0.0114	0.029	0.077	4.3	16	0.000425	1.94	RV	CELLTYPE	control_TTN	6	15	FB
F2R	1.4	0.0293	0.0882	0.249	5.86	11.8	0.00186	1.53	RV	CELLTYPE	control_TTN	6	15	FB
RNF115	1.4	4.55e-05	0.41	1.21	7.98	50.1	1.05e-07	4.34	RV	CELLTYPE	control_TTN	6	15	FB
FMO3	1.39	0.0296	0.0341	0.0894	4.45	11.8	0.0019	1.53	RV	CELLTYPE	control_TTN	6	15	FB
MFAP5	1.39	0.038	0.447	1.4	8.23	10.7	0.00284	1.42	RV	CELLTYPE	control_TTN	6	15	FB
AC007563.2	1.38	0.00962	0.0217	0.0696	4.08	16.7	0.00033	2.02	RV	CELLTYPE	control_TTN	6	15	FB
C11orf80	1.38	0.0114	0.148	0.352	6.31	16	0.000425	1.94	RV	CELLTYPE	control_TTN	6	15	FB
CYP1B1-AS1	1.37	0.00106	0.316	0.797	7.5	28.1	1.22e-05	2.98	RV	CELLTYPE	control_TTN	6	15	FB
DAPK1	1.37	0.00263	0.0514	0.122	4.97	23.1	4.65e-05	2.58	RV	CELLTYPE	control_TTN	6	15	FB
KITLG	1.37	0.0281	0.0324	0.116	4.48	12	0.00172	1.55	RV	CELLTYPE	control_TTN	6	15	FB
LINC00632	1.37	0.00101	0.0942	0.25	5.9	28.5	1.11e-05	3	RV	CELLTYPE	control_TTN	6	15	FB
AC108058.1	1.36	0.0126	0.0196	0.0474	3.75	15.5	0.000499	1.9	RV	CELLTYPE	control_TTN	6	15	FB
AC009229.2	1.35	0.0394	0.0187	0.0375	3.45	10.6	0.003	1.41	RV	CELLTYPE	control_TTN	6	15	FB
HEG1	1.35	0.00803	0.118	0.279	5.98	17.7	0.000242	2.1	RV	CELLTYPE	control_TTN	6	15	FB
KCNMB4	1.35	0.0019	0.0795	0.206	5.56	25	2.77e-05	2.72	RV	CELLTYPE	control_TTN	6	15	FB
AC012370.2	1.34	0.0498	0.0183	0.0538	3.82	9.66	0.0043	1.3	RV	CELLTYPE	control_TTN	6	15	FB
AC026904.4	1.34	0.014	0.0232	0.0673	3.98	14.9	0.000602	1.85	RV	CELLTYPE	control_TTN	6	15	FB
AC090115.1	1.34	0.00165	0.0346	0.0871	4.45	25.7	2.29e-05	2.78	RV	CELLTYPE	control_TTN	6	15	FB
CCSAP	1.34	0.017	0.0185	0.0541	3.79	14.1	0.000816	1.77	RV	CELLTYPE	control_TTN	6	15	FB
SULT1C4	1.34	0.00748	0.0437	0.116	4.85	18.1	0.000213	2.13	RV	CELLTYPE	control_TTN	6	15	FB
BTBD8	1.33	0.00161	0.103	0.248	5.9	25.9	2.16e-05	2.79	RV	CELLTYPE	control_TTN	6	15	FB
LMO7-AS1	1.33	0.00917	0.0224	0.0621	3.98	17	0.000299	2.04	RV	CELLTYPE	control_TTN	6	15	FB
CSRNP3	1.32	0.000419	0.149	0.383	6.48	33.6	3.13e-06	3.38	RV	CELLTYPE	control_TTN	6	15	FB
FAM198B-AS1	1.32	0.0168	0.466	1.18	8.05	14.1	0.000803	1.77	RV	CELLTYPE	control_TTN	6	15	FB
HMGCLL1	1.32	0.00544	0.138	0.435	6.53	19.7	0.000129	2.26	RV	CELLTYPE	control_TTN	6	15	FB
RANBP17	1.32	0.00231	0.0978	0.28	5.98	23.8	3.83e-05	2.64	RV	CELLTYPE	control_TTN	6	15	FB
SULF1	1.32	0.00519	0.365	0.975	7.72	20	0.000118	2.28	RV	CELLTYPE	control_TTN	6	15	FB
CARMIL1	1.31	0.00196	0.937	2.83	9.19	24.8	2.92e-05	2.71	RV	CELLTYPE	control_TTN	6	15	FB
CNKSR3	1.31	0.0108	0.0396	0.0941	4.58	16.2	0.000391	1.97	RV	CELLTYPE	control_TTN	6	15	FB
FBXO32	1.31	0.00944	0.066	0.136	5.25	16.9	0.000316	2.03	RV	CELLTYPE	control_TTN	6	15	FB
TSC22D3	1.31	0.0466	0.341	1.21	8	9.91	0.00388	1.33	RV	CELLTYPE	control_TTN	6	15	FB
JCAD	1.3	0.0193	0.0621	0.16	5.24	13.5	0.000998	1.71	RV	CELLTYPE	control_TTN	6	15	FB
KDM3A	1.3	0.00197	0.116	0.291	6.06	24.8	2.96e-05	2.71	RV	CELLTYPE	control_TTN	6	15	FB
RCSD1	1.3	0.0227	0.0984	0.237	5.87	12.8	0.00127	1.64	RV	CELLTYPE	control_TTN	6	15	FB
UBALD2	1.3	0.0135	0.0251	0.0715	4.24	15.1	0.000565	1.87	RV	CELLTYPE	control_TTN	6	15	FB
ADAMTS5	1.29	0.00694	0.241	0.556	7.15	18.5	0.000188	2.16	RV	CELLTYPE	control_TTN	6	15	FB
FOXP1	1.29	0.00053	0.782	1.74	8.69	32.2	4.39e-06	3.28	RV	CELLTYPE	control_TTN	6	15	FB
PIWIL4	1.29	0.0119	0.0659	0.166	5.3	15.8	0.000452	1.93	RV	CELLTYPE	control_TTN	6	15	FB
SYNPO2	1.29	0.000573	1.12	3.15	9.4	31.7	4.92e-06	3.24	RV	CELLTYPE	control_TTN	6	15	FB
AC099792.1	1.28	0.0213	0.0352	0.084	4.37	13.1	0.00114	1.67	RV	CELLTYPE	control_TTN	6	15	FB
AC107375.1	1.28	0.017	0.0161	0.041	3.54	14.1	0.000812	1.77	RV	CELLTYPE	control_TTN	6	15	FB
ARHGAP22	1.28	0.00848	0.249	0.521	6.98	17.4	0.000263	2.07	RV	CELLTYPE	control_TTN	6	15	FB
EEF2K	1.28	0.00312	0.184	0.459	6.69	22.4	5.82e-05	2.51	RV	CELLTYPE	control_TTN	6	15	FB
GPI	1.28	0.0024	0.115	0.229	6	23.6	4.05e-05	2.62	RV	CELLTYPE	control_TTN	6	15	FB
PTPN9	1.28	0.000183	0.304	0.796	7.45	38.9	9.7e-07	3.74	RV	CELLTYPE	control_TTN	6	15	FB
TARID	1.28	0.00166	0.14	0.345	6.38	25.6	2.33e-05	2.78	RV	CELLTYPE	control_TTN	6	15	FB
ZNF382	1.28	0.0464	0.00973	0.0294	3.05	9.93	0.00385	1.33	RV	CELLTYPE	control_TTN	6	15	FB
GRAMD1C	1.27	0.0333	0.0158	0.0411	3.57	11.3	0.00227	1.48	RV	CELLTYPE	control_TTN	6	15	FB
MED13L	1.27	0.000226	1.16	3.06	9.38	37.4	1.35e-06	3.65	RV	CELLTYPE	control_TTN	6	15	FB
COL8A1	1.26	0.0119	1.35	2.95	9.43	15.8	0.000453	1.93	RV	CELLTYPE	control_TTN	6	15	FB
PREX2	1.26	0.00289	0.459	1.21	8.06	22.7	5.34e-05	2.54	RV	CELLTYPE	control_TTN	6	15	FB
RFTN2	1.26	0.0027	0.364	0.914	7.69	23	4.86e-05	2.57	RV	CELLTYPE	control_TTN	6	15	FB
PLCB4	1.25	0.0176	0.331	0.71	7.37	13.9	0.000857	1.76	RV	CELLTYPE	control_TTN	6	15	FB
SCN7A	1.25	0.0101	3.1	8.4	10.8	16.5	0.000357	1.99	RV	CELLTYPE	control_TTN	6	15	FB
SPATA18	1.25	0.0249	0.0262	0.0551	3.93	12.5	0.00145	1.6	RV	CELLTYPE	control_TTN	6	15	FB
ALDH5A1	1.24	0.00979	0.017	0.0398	3.46	16.6	0.00034	2.01	RV	CELLTYPE	control_TTN	6	15	FB
CNBD1	1.24	0.0131	0.0536	0.145	5.14	15.3	0.000531	1.88	RV	CELLTYPE	control_TTN	6	15	FB
INPP5A	1.24	0.00521	0.0754	0.185	5.42	19.9	0.000119	2.28	RV	CELLTYPE	control_TTN	6	15	FB
PIK3CA	1.24	0.000291	0.276	0.679	7.3	36	1.83e-06	3.54	RV	CELLTYPE	control_TTN	6	15	FB
PPM1B	1.24	0.00353	0.266	0.672	7.28	21.7	7e-05	2.45	RV	CELLTYPE	control_TTN	6	15	FB
CHN1	1.23	0.00337	0.0832	0.178	5.58	22	6.47e-05	2.47	RV	CELLTYPE	control_TTN	6	15	FB
CRIM1	1.23	0.000118	0.0988	0.204	5.77	42.7	4.34e-07	3.93	RV	CELLTYPE	control_TTN	6	15	FB
FAM129A	1.23	0.00535	0.227	0.649	7.09	19.8	0.000125	2.27	RV	CELLTYPE	control_TTN	6	15	FB
KIAA1324L	1.23	0.00943	0.0928	0.202	5.6	16.9	0.000315	2.03	RV	CELLTYPE	control_TTN	6	15	FB
N4BP2L1	1.23	0.00127	0.102	0.251	5.97	27	1.61e-05	2.9	RV	CELLTYPE	control_TTN	6	15	FB
TCP11L2	1.23	0.00742	0.07	0.176	5.39	18.1	0.00021	2.13	RV	CELLTYPE	control_TTN	6	15	FB
ADCY2	1.22	0.0186	0.0417	0.123	4.92	13.7	0.000936	1.73	RV	CELLTYPE	control_TTN	6	15	FB
PCOLCE2	1.22	0.00942	0.461	1.15	8.15	16.9	0.000313	2.03	RV	CELLTYPE	control_TTN	6	15	FB
USP54	1.22	0.0136	0.374	1.07	7.87	15.1	0.000574	1.87	RV	CELLTYPE	control_TTN	6	15	FB
ANOS1	1.21	0.0232	0.112	0.26	5.97	12.8	0.00131	1.64	RV	CELLTYPE	control_TTN	6	15	FB
BACH2	1.21	0.0298	0.452	0.879	7.72	11.7	0.00191	1.53	RV	CELLTYPE	control_TTN	6	15	FB
BCL2L11	1.21	0.0023	0.023	0.0541	3.87	23.9	3.8e-05	2.64	RV	CELLTYPE	control_TTN	6	15	FB
FAM214A	1.21	0.00949	0.282	0.721	7.34	16.8	0.000321	2.02	RV	CELLTYPE	control_TTN	6	15	FB
PLSCR4	1.21	0.00642	0.408	0.941	7.74	18.9	0.000164	2.19	RV	CELLTYPE	control_TTN	6	15	FB
MAP1B	1.2	0.00925	0.355	0.848	7.58	16.9	0.000307	2.03	RV	CELLTYPE	control_TTN	6	15	FB
NCKAP5	1.2	0.0122	0.114	0.268	6	15.6	0.000478	1.91	RV	CELLTYPE	control_TTN	6	15	FB
SOX13	1.2	0.00784	0.0418	0.103	4.69	17.8	0.000233	2.11	RV	CELLTYPE	control_TTN	6	15	FB
TGFB2	1.2	0.0123	0.129	0.29	6.11	15.6	0.000487	1.91	RV	CELLTYPE	control_TTN	6	15	FB
ZNF844	1.2	0.0344	0.0248	0.0663	4.07	11.1	0.0024	1.46	RV	CELLTYPE	control_TTN	6	15	FB
FIGN	1.19	0.00848	0.278	0.669	7.24	17.4	0.000262	2.07	RV	CELLTYPE	control_TTN	6	15	FB
INPP4A	1.19	0.001	0.245	0.569	7.04	28.6	1.07e-05	3	RV	CELLTYPE	control_TTN	6	15	FB
MXI1	1.19	0.0105	0.193	0.466	6.81	16.3	0.000376	1.98	RV	CELLTYPE	control_TTN	6	15	FB
ARHGEF6	1.18	0.00175	0.0803	0.162	5.47	25.4	2.51e-05	2.76	RV	CELLTYPE	control_TTN	6	15	FB
CTDSPL	1.18	0.00611	0.348	0.899	7.64	19.2	0.00015	2.21	RV	CELLTYPE	control_TTN	6	15	FB
CUL4B	1.18	0.0136	0.105	0.218	5.76	15.1	0.000569	1.87	RV	CELLTYPE	control_TTN	6	15	FB
FNIP2	1.18	0.00645	0.235	0.652	7.15	18.8	0.000167	2.19	RV	CELLTYPE	control_TTN	6	15	FB
RETREG1	1.18	0.0226	0.0857	0.174	5.71	12.9	0.00125	1.65	RV	CELLTYPE	control_TTN	6	15	FB
ZNF714	1.18	0.00298	0.0608	0.133	5.19	22.5	5.53e-05	2.53	RV	CELLTYPE	control_TTN	6	15	FB
ABLIM1	1.17	0.00429	0.623	1.59	8.56	20.8	9.15e-05	2.37	RV	CELLTYPE	control_TTN	6	15	FB
AP4B1	1.17	0.0319	0.0177	0.0438	3.58	11.5	0.00211	1.5	RV	CELLTYPE	control_TTN	6	15	FB
ARHGAP26	1.17	0.0288	0.622	1.72	8.46	11.9	0.00179	1.54	RV	CELLTYPE	control_TTN	6	15	FB
CCDC102B	1.17	0.0186	0.332	0.783	7.44	13.7	0.000936	1.73	RV	CELLTYPE	control_TTN	6	15	FB
COBLL1	1.17	0.0067	0.211	0.525	6.95	18.7	0.000177	2.17	RV	CELLTYPE	control_TTN	6	15	FB
DGKH	1.17	0.00106	0.183	0.404	6.61	28	1.24e-05	2.97	RV	CELLTYPE	control_TTN	6	15	FB
FMNL2	1.17	0.001	0.534	1.38	8.29	28.6	1.06e-05	3	RV	CELLTYPE	control_TTN	6	15	FB
LIN7A	1.17	0.00784	0.0664	0.199	5.41	17.8	0.000232	2.11	RV	CELLTYPE	control_TTN	6	15	FB
NHSL1	1.17	0.000179	0.32	0.79	7.54	39	9.36e-07	3.75	RV	CELLTYPE	control_TTN	6	15	FB
POC1B-AS1	1.17	0.00822	0.0563	0.13	5.08	17.6	0.000251	2.08	RV	CELLTYPE	control_TTN	6	15	FB
APBB2	1.16	0.00861	0.9	1.94	8.83	17.3	0.00027	2.06	RV	CELLTYPE	control_TTN	6	15	FB
HPS3	1.16	0.00467	0.0904	0.211	5.73	20.5	0.000102	2.33	RV	CELLTYPE	control_TTN	6	15	FB
AC092164.1	1.15	0.048	0.0142	0.0277	3.17	9.79	0.00407	1.32	RV	CELLTYPE	control_TTN	6	15	FB
AC114689.3	1.15	0.0209	0.054	0.109	4.86	13.2	0.00112	1.68	RV	CELLTYPE	control_TTN	6	15	FB
IL1RAPL1	1.15	0.0175	0.886	1.9	8.83	14	0.000846	1.76	RV	CELLTYPE	control_TTN	6	15	FB
LRMDA	1.15	0.0319	0.45	0.913	7.76	11.5	0.00212	1.5	RV	CELLTYPE	control_TTN	6	15	FB
PLEKHA2	1.15	0.00819	0.173	0.365	6.5	17.6	0.000249	2.09	RV	CELLTYPE	control_TTN	6	15	FB
ASAP2	1.14	0.002	0.423	0.929	7.82	24.6	3.07e-05	2.7	RV	CELLTYPE	control_TTN	6	15	FB
ENOX1	1.14	0.00894	0.112	0.243	5.97	17.1	0.000287	2.05	RV	CELLTYPE	control_TTN	6	15	FB
LINC02580	1.14	0.0341	0.0277	0.065	4.17	11.2	0.00236	1.47	RV	CELLTYPE	control_TTN	6	15	FB
NCKIPSD	1.14	0.0277	0.0379	0.093	4.53	12.1	0.00168	1.56	RV	CELLTYPE	control_TTN	6	15	FB
RMND5A	1.14	0.0261	0.0729	0.173	5.43	12.3	0.00154	1.58	RV	CELLTYPE	control_TTN	6	15	FB
SLC44A1	1.14	0.00125	0.284	0.693	7.35	27.2	1.54e-05	2.9	RV	CELLTYPE	control_TTN	6	15	FB
UTRN	1.14	0.00131	0.658	1.45	8.44	26.9	1.68e-05	2.88	RV	CELLTYPE	control_TTN	6	15	FB
C5	1.13	0.00687	0.0512	0.108	4.87	18.5	0.000183	2.16	RV	CELLTYPE	control_TTN	6	15	FB
CRELD1	1.13	0.0186	0.0284	0.0669	4.21	13.7	0.000934	1.73	RV	CELLTYPE	control_TTN	6	15	FB
LINC00886	1.13	0.0148	0.0732	0.183	5.4	14.7	0.000652	1.83	RV	CELLTYPE	control_TTN	6	15	FB
PHACTR1	1.13	0.00391	0.152	0.371	6.45	21.2	8.18e-05	2.41	RV	CELLTYPE	control_TTN	6	15	FB
POC1B	1.13	0.000734	0.0786	0.178	5.49	30.2	7.08e-06	3.13	RV	CELLTYPE	control_TTN	6	15	FB
SLC28A2	1.13	0.0384	0.0108	0.0245	2.94	10.6	0.0029	1.42	RV	CELLTYPE	control_TTN	6	15	FB
CCDC171	1.12	0.00254	0.195	0.426	6.71	23.3	4.4e-05	2.59	RV	CELLTYPE	control_TTN	6	15	FB
HERC3	1.12	0.0207	0.0422	0.0918	4.59	13.2	0.0011	1.68	RV	CELLTYPE	control_TTN	6	15	FB
LDLRAD3	1.12	0.0402	0.214	0.35	6.73	10.5	0.00312	1.4	RV	CELLTYPE	control_TTN	6	15	FB
RASAL2	1.12	0.0399	0.456	1.02	7.8	10.5	0.0031	1.4	RV	CELLTYPE	control_TTN	6	15	FB
RNF150	1.12	0.0335	0.0812	0.168	5.43	11.3	0.00229	1.48	RV	CELLTYPE	control_TTN	6	15	FB
TMEM131L	1.12	0.00815	0.162	0.34	6.36	17.6	0.000247	2.09	RV	CELLTYPE	control_TTN	6	15	FB
ZNF704	1.12	0.0118	0.495	0.944	7.9	15.8	0.000448	1.93	RV	CELLTYPE	control_TTN	6	15	FB
ABCA3	1.11	0.0263	0.0174	0.0439	3.62	12.3	0.00155	1.58	RV	CELLTYPE	control_TTN	6	15	FB
DZANK1	1.11	0.0276	0.0224	0.0504	3.78	12.1	0.00166	1.56	RV	CELLTYPE	control_TTN	6	15	FB
GSDME	1.11	0.00912	0.0294	0.0725	4.25	17	0.000297	2.04	RV	CELLTYPE	control_TTN	6	15	FB
PPP1R9A	1.11	0.0131	0.0291	0.053	4.12	15.3	0.00054	1.88	RV	CELLTYPE	control_TTN	6	15	FB
SYTL4	1.11	0.0148	0.204	0.475	6.83	14.7	0.00066	1.83	RV	CELLTYPE	control_TTN	6	15	FB
AC027117.2	1.1	0.0176	0.0889	0.206	5.68	13.9	0.000861	1.75	RV	CELLTYPE	control_TTN	6	15	FB
DDX60	1.1	0.0499	0.0477	0.102	4.74	9.65	0.00431	1.3	RV	CELLTYPE	control_TTN	6	15	FB
GAB1	1.1	0.00284	0.409	0.898	7.79	22.8	5.17e-05	2.55	RV	CELLTYPE	control_TTN	6	15	FB
IMPA1	1.1	0.00225	0.0554	0.143	5.08	24	3.63e-05	2.65	RV	CELLTYPE	control_TTN	6	15	FB
RAPGEF2	1.1	0.000432	0.249	0.532	7.06	33.3	3.42e-06	3.36	RV	CELLTYPE	control_TTN	6	15	FB
STK39	1.1	0.0126	0.191	0.384	6.6	15.5	0.000499	1.9	RV	CELLTYPE	control_TTN	6	15	FB
TBC1D1	1.1	0.0292	0.103	0.209	5.7	11.8	0.00185	1.53	RV	CELLTYPE	control_TTN	6	15	FB
FAM66B	1.09	0.036	0.0235	0.0471	3.78	10.9	0.00258	1.44	RV	CELLTYPE	control_TTN	6	15	FB
PLEKHA1	1.09	0.00164	0.129	0.288	6.16	25.8	2.24e-05	2.79	RV	CELLTYPE	control_TTN	6	15	FB
CDK15	1.08	0.0133	0.0276	0.0735	4.22	15.2	0.00055	1.88	RV	CELLTYPE	control_TTN	6	15	FB
GPR137B	1.08	0.00152	0.0581	0.133	5.14	26.2	1.98e-05	2.82	RV	CELLTYPE	control_TTN	6	15	FB
ICK	1.08	0.0122	0.0511	0.103	4.8	15.6	0.000477	1.91	RV	CELLTYPE	control_TTN	6	15	FB
IGF1R	1.08	0.00694	0.785	1.65	8.65	18.5	0.000189	2.16	RV	CELLTYPE	control_TTN	6	15	FB
TMEM204	1.08	0.00766	0.153	0.331	6.37	17.9	0.000223	2.12	RV	CELLTYPE	control_TTN	6	15	FB
AC005498.3	1.07	0.0425	0.0245	0.0545	3.97	10.2	0.00339	1.37	RV	CELLTYPE	control_TTN	6	15	FB
LMO7	1.07	0.0346	0.101	0.187	5.66	11.1	0.00242	1.46	RV	CELLTYPE	control_TTN	6	15	FB
PALM2-AKAP2	1.07	0.0309	0.126	0.249	6.04	11.6	0.00203	1.51	RV	CELLTYPE	control_TTN	6	15	FB
FCHSD2	1.06	0.00094	0.619	1.22	8.35	29	9.77e-06	3.03	RV	CELLTYPE	control_TTN	6	15	FB
PRKCH	1.06	0.0276	0.0564	0.115	4.96	12.1	0.00166	1.56	RV	CELLTYPE	control_TTN	6	15	FB
TFDP2	1.06	0.00314	0.297	0.62	7.32	22.3	5.91e-05	2.5	RV	CELLTYPE	control_TTN	6	15	FB
ZNF438	1.06	0.00106	0.336	0.737	7.52	28.1	1.23e-05	2.97	RV	CELLTYPE	control_TTN	6	15	FB
ATP9A	1.05	0.00226	0.126	0.275	6.09	24	3.68e-05	2.65	RV	CELLTYPE	control_TTN	6	15	FB
CCDC28A	1.05	0.0113	0.0667	0.162	5.31	16	0.000417	1.95	RV	CELLTYPE	control_TTN	6	15	FB
PEAK1	1.05	0.0103	0.548	1.09	8.11	16.4	0.000367	1.99	RV	CELLTYPE	control_TTN	6	15	FB
REPS1	1.05	0.00166	0.328	0.798	7.5	25.7	2.31e-05	2.78	RV	CELLTYPE	control_TTN	6	15	FB
C9orf3	1.04	0.00318	0.644	1.23	8.37	22.2	6e-05	2.5	RV	CELLTYPE	control_TTN	6	15	FB
ETV5	1.04	0.015	0.0619	0.131	5.12	14.6	0.000667	1.83	RV	CELLTYPE	control_TTN	6	15	FB
IL16	1.04	0.0411	0.176	0.435	6.68	10.4	0.00322	1.39	RV	CELLTYPE	control_TTN	6	15	FB
FAM13A	1.03	0.0161	0.504	1.15	8.07	14.3	0.000742	1.79	RV	CELLTYPE	control_TTN	6	15	FB
VIPR2	1.03	0.0153	0.198	0.44	6.72	14.6	0.000688	1.82	RV	CELLTYPE	control_TTN	6	15	FB
DOK5	1.02	0.026	0.0857	0.157	5.45	12.3	0.00152	1.59	RV	CELLTYPE	control_TTN	6	15	FB
DYNC2LI1	1.02	0.00101	0.146	0.319	6.32	28.6	1.08e-05	3	RV	CELLTYPE	control_TTN	6	15	FB
KLHL24	1.02	0.00472	0.234	0.491	7.02	20.4	0.000103	2.33	RV	CELLTYPE	control_TTN	6	15	FB
LINC00882	1.02	0.00863	0.255	0.532	7.08	17.3	0.000272	2.06	RV	CELLTYPE	control_TTN	6	15	FB
OMD	1.02	0.0064	0.0793	0.193	5.58	19	0.000161	2.19	RV	CELLTYPE	control_TTN	6	15	FB
CCDC7	1.01	0.0126	0.236	0.465	6.84	15.5	0.000501	1.9	RV	CELLTYPE	control_TTN	6	15	FB
MIS18BP1	1.01	0.00723	0.163	0.353	6.49	18.3	0.000201	2.14	RV	CELLTYPE	control_TTN	6	15	FB
SLX4IP	1.01	0.0109	0.0855	0.174	5.52	16.2	0.000395	1.96	RV	CELLTYPE	control_TTN	6	15	FB
TRMT1L	1.01	0.00535	0.0488	0.0987	4.82	19.8	0.000125	2.27	RV	CELLTYPE	control_TTN	6	15	FB
ITGB5	1	0.0122	0.199	0.356	6.62	15.6	0.000478	1.91	RV	CELLTYPE	control_TTN	6	15	FB
KAT2B	1	0.0107	0.109	0.225	5.89	16.3	0.000386	1.97	RV	CELLTYPE	control_TTN	6	15	FB
TRIO	0.999	0.0185	0.893	1.73	8.72	13.7	0.000922	1.73	RV	CELLTYPE	control_TTN	6	15	FB
ZNF235	0.997	0.00731	0.126	0.262	6.04	18.2	0.000204	2.14	RV	CELLTYPE	control_TTN	6	15	FB
SETDB2	0.996	0.00974	0.0748	0.161	5.35	16.7	0.000337	2.01	RV	CELLTYPE	control_TTN	6	15	FB
IRS1	0.995	0.0174	0.107	0.212	5.89	14	0.000841	1.76	RV	CELLTYPE	control_TTN	6	15	FB
FBXL20	0.991	0.000875	0.34	0.667	7.48	29.4	8.76e-06	3.06	RV	CELLTYPE	control_TTN	6	15	FB
PCMTD2	0.988	0.00917	0.114	0.247	5.91	17	0.000301	2.04	RV	CELLTYPE	control_TTN	6	15	FB
EPHA3	0.987	0.0202	0.547	1.02	8.03	13.3	0.00106	1.69	RV	CELLTYPE	control_TTN	6	15	FB
GPLD1	0.984	0.0382	0.0182	0.0373	3.51	10.7	0.00288	1.42	RV	CELLTYPE	control_TTN	6	15	FB
ARHGEF7	0.98	0.00254	0.233	0.444	6.87	23.3	4.43e-05	2.59	RV	CELLTYPE	control_TTN	6	15	FB
OGA	0.98	0.000922	0.414	0.882	7.83	29.1	9.37e-06	3.04	RV	CELLTYPE	control_TTN	6	15	FB
PAPLN	0.98	0.0446	0.0584	0.138	5.08	10.1	0.00364	1.35	RV	CELLTYPE	control_TTN	6	15	FB
ISPD	0.979	0.0161	0.161	0.345	6.36	14.3	0.00074	1.79	RV	CELLTYPE	control_TTN	6	15	FB
TBX15	0.979	0.0319	0.0643	0.134	5.11	11.5	0.00211	1.5	RV	CELLTYPE	control_TTN	6	15	FB
MAP3K3	0.976	0.00974	0.199	0.387	6.69	16.7	0.000338	2.01	RV	CELLTYPE	control_TTN	6	15	FB
KLF7	0.969	0.0115	0.302	0.629	7.25	15.9	0.000433	1.94	RV	CELLTYPE	control_TTN	6	15	FB
PIGZ	0.968	0.0327	0.0388	0.0759	4.4	11.3	0.00222	1.49	RV	CELLTYPE	control_TTN	6	15	FB
PTPRG	0.968	0.0442	3.1	7.09	10.7	10.1	0.0036	1.35	RV	CELLTYPE	control_TTN	6	15	FB
CFH	0.967	0.0437	1.02	2.24	9.03	10.1	0.00353	1.36	RV	CELLTYPE	control_TTN	6	15	FB
KCTD3	0.967	0.0185	0.173	0.375	6.5	13.7	0.000927	1.73	RV	CELLTYPE	control_TTN	6	15	FB
MLLT3	0.966	0.00949	0.224	0.473	6.86	16.8	0.000319	2.02	RV	CELLTYPE	control_TTN	6	15	FB
NPAS3	0.962	0.0224	0.749	1.59	8.67	12.9	0.00123	1.65	RV	CELLTYPE	control_TTN	6	15	FB
DENND4C	0.96	0.002	0.505	1.06	8.08	24.7	3.03e-05	2.7	RV	CELLTYPE	control_TTN	6	15	FB
ZNF385D	0.96	0.0386	0.525	1.26	8.14	10.6	0.00291	1.41	RV	CELLTYPE	control_TTN	6	15	FB
CPED1	0.958	0.00642	0.267	0.533	7.13	18.9	0.000163	2.19	RV	CELLTYPE	control_TTN	6	15	FB
TP53INP1	0.958	0.0378	0.0311	0.059	4.11	10.7	0.0028	1.42	RV	CELLTYPE	control_TTN	6	15	FB
AC104806.2	0.956	0.0132	0.131	0.248	6.06	15.2	0.000547	1.88	RV	CELLTYPE	control_TTN	6	15	FB
ADGRD1	0.955	0.0493	0.536	1.17	8.17	9.69	0.00424	1.31	RV	CELLTYPE	control_TTN	6	15	FB
AMOTL1	0.954	0.012	0.205	0.444	6.76	15.7	0.000464	1.92	RV	CELLTYPE	control_TTN	6	15	FB
C2CD5	0.954	0.00784	0.146	0.297	6.22	17.8	0.000233	2.11	RV	CELLTYPE	control_TTN	6	15	FB
CDKL1	0.954	0.0113	0.159	0.32	6.43	16	0.000414	1.95	RV	CELLTYPE	control_TTN	6	15	FB
PRKCE	0.951	0.00664	0.381	0.761	7.6	18.7	0.000174	2.18	RV	CELLTYPE	control_TTN	6	15	FB
ZNF608	0.95	0.0483	0.11	0.181	5.74	9.77	0.0041	1.32	RV	CELLTYPE	control_TTN	6	15	FB
MBNL3	0.949	0.0171	0.086	0.191	5.63	14.1	0.00082	1.77	RV	CELLTYPE	control_TTN	6	15	FB
AKAP6	0.94	0.0319	0.0745	0.118	5.26	11.5	0.00212	1.5	RV	CELLTYPE	control_TTN	6	15	FB
SFXN4	0.937	0.0454	0.0628	0.13	5.13	10	0.00373	1.34	RV	CELLTYPE	control_TTN	6	15	FB
RPH3AL	0.934	0.0131	0.0959	0.173	5.61	15.3	0.000539	1.88	RV	CELLTYPE	control_TTN	6	15	FB
GATA6	0.933	0.0131	0.28	0.535	7.13	15.3	0.000539	1.88	RV	CELLTYPE	control_TTN	6	15	FB
CFAP70	0.931	0.0284	0.034	0.0617	4.24	12	0.00176	1.55	RV	CELLTYPE	control_TTN	6	15	FB
SUPT3H	0.931	0.00702	0.26	0.514	7.03	18.4	0.000191	2.15	RV	CELLTYPE	control_TTN	6	15	FB
ASCC3	0.927	0.0161	0.512	0.908	7.92	14.3	0.000745	1.79	RV	CELLTYPE	control_TTN	6	15	FB
CPEB3	0.927	0.0113	0.154	0.312	6.39	16	0.000413	1.95	RV	CELLTYPE	control_TTN	6	15	FB
ACSL1	0.92	0.025	0.203	0.414	6.71	12.5	0.00146	1.6	RV	CELLTYPE	control_TTN	6	15	FB
KANK1	0.92	0.0127	0.778	1.65	8.67	15.4	0.000509	1.9	RV	CELLTYPE	control_TTN	6	15	FB
FAM102B	0.917	0.0439	0.111	0.209	5.78	10.1	0.00356	1.36	RV	CELLTYPE	control_TTN	6	15	FB
FAXDC2	0.916	0.0265	0.204	0.39	6.78	12.2	0.00158	1.58	RV	CELLTYPE	control_TTN	6	15	FB
PDE7B	0.916	0.0284	0.397	0.692	7.53	11.9	0.00176	1.55	RV	CELLTYPE	control_TTN	6	15	FB
C21orf62-AS1	0.912	0.0147	0.0573	0.117	5.08	14.7	0.00065	1.83	RV	CELLTYPE	control_TTN	6	15	FB
CLMP	0.912	0.0322	0.578	0.976	8.18	11.4	0.00218	1.49	RV	CELLTYPE	control_TTN	6	15	FB
PHKA1	0.911	0.0186	0.0512	0.128	4.98	13.7	0.000942	1.73	RV	CELLTYPE	control_TTN	6	15	FB
RASA2	0.907	0.0023	0.243	0.46	6.93	23.9	3.78e-05	2.64	RV	CELLTYPE	control_TTN	6	15	FB
RAB8B	0.905	0.0155	0.266	0.644	7.24	14.5	0.000704	1.81	RV	CELLTYPE	control_TTN	6	15	FB
FBXO42	0.902	0.0362	0.398	0.858	7.73	10.9	0.00262	1.44	RV	CELLTYPE	control_TTN	6	15	FB
WDR90	0.895	0.0476	0.0287	0.051	4.01	9.83	0.00401	1.32	RV	CELLTYPE	control_TTN	6	15	FB
ERGIC1	0.894	0.0314	0.173	0.296	6.38	11.5	0.00207	1.5	RV	CELLTYPE	control_TTN	6	15	FB
SLC43A1	0.892	0.0382	0.0348	0.0621	4.27	10.7	0.00287	1.42	RV	CELLTYPE	control_TTN	6	15	FB
SUB1	0.892	0.0105	0.173	0.398	6.66	16.3	0.000376	1.98	RV	CELLTYPE	control_TTN	6	15	FB
BNIP3L	0.889	0.0299	0.709	1.46	8.65	11.7	0.00192	1.52	RV	CELLTYPE	control_TTN	6	15	FB
ELF1	0.889	0.00648	0.72	1.54	8.58	18.8	0.000169	2.19	RV	CELLTYPE	control_TTN	6	15	FB
BEND7	0.888	0.0174	0.0806	0.142	5.33	14	0.000838	1.76	RV	CELLTYPE	control_TTN	6	15	FB
MALRD1	0.888	0.0234	0.114	0.201	5.85	12.7	0.00133	1.63	RV	CELLTYPE	control_TTN	6	15	FB
TBC1D32	0.888	0.0225	0.15	0.281	6.19	12.9	0.00124	1.65	RV	CELLTYPE	control_TTN	6	15	FB
TM7SF3	0.888	0.0078	0.118	0.244	5.99	17.8	0.00023	2.11	RV	CELLTYPE	control_TTN	6	15	FB
ZNF577	0.888	0.0137	0.0633	0.122	5.14	15	0.000581	1.86	RV	CELLTYPE	control_TTN	6	15	FB
MTMR12	0.887	0.0363	0.0906	0.176	5.54	10.9	0.00266	1.44	RV	CELLTYPE	control_TTN	6	15	FB
RHOBTB3	0.882	0.0218	1.04	2.28	9.15	13	0.00118	1.66	RV	CELLTYPE	control_TTN	6	15	FB
NEDD4	0.881	0.0348	0.156	0.324	6.33	11.1	0.00245	1.46	RV	CELLTYPE	control_TTN	6	15	FB
FOXN3	0.879	0.00738	1.1	2.12	9.11	18.2	0.000208	2.13	RV	CELLTYPE	control_TTN	6	15	FB
ANKRD28	0.876	0.0454	0.246	0.436	6.82	10	0.00373	1.34	RV	CELLTYPE	control_TTN	6	15	FB
CEP290	0.875	0.013	0.132	0.244	6.11	15.3	0.000529	1.89	RV	CELLTYPE	control_TTN	6	15	FB
RARB	0.874	0.0308	0.11	0.207	5.92	11.6	0.00201	1.51	RV	CELLTYPE	control_TTN	6	15	FB
NBEA	0.871	0.00481	0.301	0.562	7.24	20.3	0.000105	2.32	RV	CELLTYPE	control_TTN	6	15	FB
KCTD9	0.87	0.00226	0.129	0.268	6.17	24	3.68e-05	2.65	RV	CELLTYPE	control_TTN	6	15	FB
MBOAT2	0.869	0.036	0.0642	0.122	5.05	10.9	0.00258	1.44	RV	CELLTYPE	control_TTN	6	15	FB
ZNF420	0.868	0.0113	0.0848	0.161	5.49	16	0.000415	1.95	RV	CELLTYPE	control_TTN	6	15	FB
UNKL	0.865	0.0209	0.0943	0.167	5.59	13.2	0.00112	1.68	RV	CELLTYPE	control_TTN	6	15	FB
AL139383.1	0.864	0.0424	0.183	0.349	6.59	10.3	0.00337	1.37	RV	CELLTYPE	control_TTN	6	15	FB
AL035530.2	0.863	0.0185	0.0674	0.129	5.19	13.7	0.000917	1.73	RV	CELLTYPE	control_TTN	6	15	FB
KLHL3	0.862	0.0241	0.0411	0.0831	4.55	12.6	0.00138	1.62	RV	CELLTYPE	control_TTN	6	15	FB
RGL1	0.862	0.0188	0.187	0.323	6.49	13.6	0.000958	1.72	RV	CELLTYPE	control_TTN	6	15	FB
SESN1	0.861	0.00954	0.278	0.589	7.24	16.8	0.000324	2.02	RV	CELLTYPE	control_TTN	6	15	FB
CNTRL	0.86	0.023	0.178	0.354	6.55	12.8	0.00129	1.64	RV	CELLTYPE	control_TTN	6	15	FB
IQCH-AS1	0.859	0.0161	0.0821	0.151	5.44	14.3	0.000742	1.79	RV	CELLTYPE	control_TTN	6	15	FB
AL021368.2	0.856	0.0397	0.0267	0.0532	3.99	10.5	0.00307	1.4	RV	CELLTYPE	control_TTN	6	15	FB
AC004076.1	0.855	0.0166	0.0464	0.0871	4.71	14.2	0.000785	1.78	RV	CELLTYPE	control_TTN	6	15	FB
PPM1K	0.852	0.0188	0.113	0.202	5.87	13.6	0.000959	1.72	RV	CELLTYPE	control_TTN	6	15	FB
ZNF263	0.849	0.00994	0.078	0.153	5.44	16.5	0.00035	2	RV	CELLTYPE	control_TTN	6	15	FB
GSAP	0.846	0.0338	0.0345	0.0585	4.22	11.2	0.00233	1.47	RV	CELLTYPE	control_TTN	6	15	FB
HACE1	0.842	0.0277	0.0857	0.161	5.42	12.1	0.00169	1.56	RV	CELLTYPE	control_TTN	6	15	FB
PAG1	0.839	0.0175	0.274	0.513	7.1	13.9	0.000855	1.76	RV	CELLTYPE	control_TTN	6	15	FB
NDUFAF6	0.838	0.0321	0.141	0.249	6.11	11.4	0.00217	1.49	RV	CELLTYPE	control_TTN	6	15	FB
EGFR	0.837	0.0284	1.53	3.05	9.61	12	0.00176	1.55	RV	CELLTYPE	control_TTN	6	15	FB
GLI3	0.835	0.0419	0.282	0.487	6.99	10.3	0.00331	1.38	RV	CELLTYPE	control_TTN	6	15	FB
STX7	0.834	0.00906	0.145	0.271	6.3	17.1	0.000295	2.04	RV	CELLTYPE	control_TTN	6	15	FB
AUH	0.832	0.00766	0.271	0.513	7.13	17.9	0.000223	2.12	RV	CELLTYPE	control_TTN	6	15	FB
TTC39B	0.83	0.0238	0.128	0.227	5.97	12.6	0.00136	1.62	RV	CELLTYPE	control_TTN	6	15	FB
FCHO2	0.827	0.00346	0.235	0.433	6.88	21.8	6.8e-05	2.46	RV	CELLTYPE	control_TTN	6	15	FB
PGR	0.827	0.0113	0.107	0.198	5.82	16	0.000418	1.95	RV	CELLTYPE	control_TTN	6	15	FB
AKAP13	0.826	0.00863	2.21	4.22	10.1	17.3	0.000272	2.06	RV	CELLTYPE	control_TTN	6	15	FB
JMY	0.826	0.0193	0.0928	0.17	5.54	13.5	0.000997	1.71	RV	CELLTYPE	control_TTN	6	15	FB
MCF2L2	0.826	0.0357	0.0913	0.17	5.63	11	0.00254	1.45	RV	CELLTYPE	control_TTN	6	15	FB
EVI5	0.825	0.0269	0.628	1.12	8.2	12.2	0.0016	1.57	RV	CELLTYPE	control_TTN	6	15	FB
PTPN21	0.824	0.0439	0.163	0.275	6.28	10.1	0.00356	1.36	RV	CELLTYPE	control_TTN	6	15	FB
STK38	0.823	0.0138	0.233	0.478	6.89	15	0.00059	1.86	RV	CELLTYPE	control_TTN	6	15	FB
XPO1	0.821	0.0355	0.196	0.372	6.62	11	0.00252	1.45	RV	CELLTYPE	control_TTN	6	15	FB
ZNF471	0.821	0.0378	0.058	0.104	4.9	10.7	0.00281	1.42	RV	CELLTYPE	control_TTN	6	15	FB
LINC00894	0.818	0.0259	0.151	0.263	6.24	12.4	0.00152	1.59	RV	CELLTYPE	control_TTN	6	15	FB
NAP1L1	0.817	0.00731	0.279	0.548	7.15	18.2	0.000204	2.14	RV	CELLTYPE	control_TTN	6	15	FB
NUBPL	0.817	0.00707	0.238	0.421	6.9	18.4	0.000194	2.15	RV	CELLTYPE	control_TTN	6	15	FB
EFR3A	0.816	0.00773	0.188	0.335	6.53	17.9	0.000227	2.11	RV	CELLTYPE	control_TTN	6	15	FB
DERA	0.815	0.00894	0.16	0.296	6.32	17.2	0.000287	2.05	RV	CELLTYPE	control_TTN	6	15	FB
EXT1	0.812	0.0358	1.44	2.62	9.46	11	0.00256	1.45	RV	CELLTYPE	control_TTN	6	15	FB
GMDS-DT	0.812	0.0316	0.525	0.928	7.96	11.5	0.00209	1.5	RV	CELLTYPE	control_TTN	6	15	FB
AC124312.1	0.809	0.0327	0.139	0.233	6.07	11.3	0.00222	1.49	RV	CELLTYPE	control_TTN	6	15	FB
FAM174B	0.807	0.0201	0.0767	0.141	5.31	13.4	0.00105	1.7	RV	CELLTYPE	control_TTN	6	15	FB
DST	0.805	0.0103	1.35	2.33	9.34	16.4	0.000367	1.99	RV	CELLTYPE	control_TTN	6	15	FB
PTPRM	0.805	0.00733	0.609	1.04	8.2	18.2	0.000205	2.13	RV	CELLTYPE	control_TTN	6	15	FB
TPCN1	0.805	0.0282	0.407	0.733	7.75	12	0.00173	1.55	RV	CELLTYPE	control_TTN	6	15	FB
CRADD	0.804	0.0136	0.349	0.662	7.47	15.1	0.000567	1.87	RV	CELLTYPE	control_TTN	6	15	FB
FOXN2	0.801	0.0209	0.065	0.12	5.08	13.2	0.00112	1.68	RV	CELLTYPE	control_TTN	6	15	FB
DMTF1	0.799	0.0473	0.255	0.468	6.94	9.85	0.00397	1.33	RV	CELLTYPE	control_TTN	6	15	FB
GPRASP1	0.797	0.0394	0.0393	0.0631	4.32	10.6	0.00299	1.41	RV	CELLTYPE	control_TTN	6	15	FB
PLAGL1	0.797	0.0218	0.725	1.23	8.38	13	0.00118	1.66	RV	CELLTYPE	control_TTN	6	15	FB
CENPC	0.795	0.0263	0.326	0.58	7.3	12.3	0.00156	1.58	RV	CELLTYPE	control_TTN	6	15	FB
PAM	0.794	0.012	0.597	1.04	8.16	15.7	0.000462	1.92	RV	CELLTYPE	control_TTN	6	15	FB
SMC6	0.794	0.0143	0.137	0.251	6.12	14.8	0.000624	1.84	RV	CELLTYPE	control_TTN	6	15	FB
TMEM50B	0.794	0.0344	0.127	0.268	6.18	11.1	0.00241	1.46	RV	CELLTYPE	control_TTN	6	15	FB
KIAA0586	0.791	0.0278	0.144	0.249	6.1	12.1	0.0017	1.56	RV	CELLTYPE	control_TTN	6	15	FB
ZNF528	0.789	0.0362	0.036	0.0613	4.24	10.9	0.00265	1.44	RV	CELLTYPE	control_TTN	6	15	FB
KIF13A	0.788	0.0142	0.508	0.896	7.98	14.9	0.000617	1.85	RV	CELLTYPE	control_TTN	6	15	FB
NCOA2	0.787	0.028	0.741	1.38	8.53	12	0.00171	1.55	RV	CELLTYPE	control_TTN	6	15	FB
WDR19	0.787	0.0215	0.161	0.28	6.35	13.1	0.00116	1.67	RV	CELLTYPE	control_TTN	6	15	FB
ECHDC2	0.786	0.0338	0.907	1.89	8.97	11.2	0.00232	1.47	RV	CELLTYPE	control_TTN	6	15	FB
GALNT7	0.785	0.0196	0.252	0.443	6.91	13.4	0.00102	1.71	RV	CELLTYPE	control_TTN	6	15	FB
GLT8D2	0.785	0.0185	0.18	0.35	6.6	13.7	0.00092	1.73	RV	CELLTYPE	control_TTN	6	15	FB
WARS2	0.784	0.0407	0.168	0.322	6.43	10.4	0.00318	1.39	RV	CELLTYPE	control_TTN	6	15	FB
SP110	0.783	0.042	0.101	0.17	5.69	10.3	0.00332	1.38	RV	CELLTYPE	control_TTN	6	15	FB
RPS6KA5	0.782	0.0305	0.087	0.172	5.63	11.6	0.00198	1.52	RV	CELLTYPE	control_TTN	6	15	FB
EZH1	0.779	0.0159	0.197	0.375	6.69	14.4	0.000726	1.8	RV	CELLTYPE	control_TTN	6	15	FB
RIMKLB	0.779	0.0218	0.158	0.3	6.39	13	0.00119	1.66	RV	CELLTYPE	control_TTN	6	15	FB
DOCK11	0.776	0.00645	0.15	0.3	6.33	18.8	0.000167	2.19	RV	CELLTYPE	control_TTN	6	15	FB
MAP4K3	0.773	0.0153	0.543	0.909	8.01	14.6	0.000688	1.82	RV	CELLTYPE	control_TTN	6	15	FB
LEPR	0.772	0.0358	0.0722	0.135	5.31	11	0.00256	1.45	RV	CELLTYPE	control_TTN	6	15	FB
WIPI1	0.77	0.0292	0.25	0.422	7.03	11.8	0.00185	1.53	RV	CELLTYPE	control_TTN	6	15	FB
MAP3K5	0.767	0.0228	0.36	0.651	7.5	12.8	0.00128	1.64	RV	CELLTYPE	control_TTN	6	15	FB
WDFY2	0.763	0.0136	0.297	0.611	7.33	15.1	0.000572	1.87	RV	CELLTYPE	control_TTN	6	15	FB
APAF1	0.761	0.036	0.0784	0.131	5.24	10.9	0.00259	1.44	RV	CELLTYPE	control_TTN	6	15	FB
FGFR1OP2	0.761	0.0309	0.181	0.36	6.58	11.6	0.00202	1.51	RV	CELLTYPE	control_TTN	6	15	FB
SOS2	0.76	0.0206	0.48	0.873	7.86	13.3	0.00108	1.69	RV	CELLTYPE	control_TTN	6	15	FB
HDX	0.759	0.0406	0.0921	0.168	5.53	10.4	0.00316	1.39	RV	CELLTYPE	control_TTN	6	15	FB
UNC13B	0.759	0.0244	0.12	0.226	5.94	12.6	0.0014	1.61	RV	CELLTYPE	control_TTN	6	15	FB
FBXO38	0.758	0.0159	0.173	0.298	6.39	14.4	0.000728	1.8	RV	CELLTYPE	control_TTN	6	15	FB
RAD52	0.756	0.0293	0.0918	0.155	5.49	11.8	0.00186	1.53	RV	CELLTYPE	control_TTN	6	15	FB
CLYBL	0.755	0.0437	0.0736	0.145	5.35	10.2	0.00352	1.36	RV	CELLTYPE	control_TTN	6	15	FB
PELI1	0.755	0.0477	0.0794	0.137	5.29	9.82	0.00402	1.32	RV	CELLTYPE	control_TTN	6	15	FB
SPOPL	0.755	0.0163	0.118	0.218	5.91	14.3	0.000758	1.79	RV	CELLTYPE	control_TTN	6	15	FB
ZBTB20	0.755	0.0346	5.23	9.66	11.3	11.1	0.00243	1.46	RV	CELLTYPE	control_TTN	6	15	FB
ATL1	0.754	0.0292	0.0654	0.117	5.06	11.8	0.00184	1.53	RV	CELLTYPE	control_TTN	6	15	FB
DYNC2H1	0.751	0.0225	0.526	0.889	7.98	12.9	0.00124	1.65	RV	CELLTYPE	control_TTN	6	15	FB
TMEM164	0.751	0.0146	0.0944	0.167	5.61	14.8	0.000638	1.84	RV	CELLTYPE	control_TTN	6	15	FB
ZFHX3	0.751	0.048	1.13	2.13	9.13	9.8	0.00406	1.32	RV	CELLTYPE	control_TTN	6	15	FB
ANKRD10	0.75	0.0393	0.619	1.06	8.16	10.6	0.00297	1.41	RV	CELLTYPE	control_TTN	6	15	FB
IPO11	0.75	0.0295	0.0751	0.131	5.21	11.8	0.00188	1.53	RV	CELLTYPE	control_TTN	6	15	FB
ARHGAP12	0.749	0.00645	0.246	0.421	6.95	18.9	0.000165	2.19	RV	CELLTYPE	control_TTN	6	15	FB
CCDC30	0.749	0.0238	0.0624	0.112	5.1	12.7	0.00135	1.62	RV	CELLTYPE	control_TTN	6	15	FB
CLASP1	0.747	0.0292	0.494	0.873	7.88	11.8	0.00185	1.53	RV	CELLTYPE	control_TTN	6	15	FB
FSD1L	0.747	0.0376	0.123	0.201	5.88	10.7	0.00279	1.42	RV	CELLTYPE	control_TTN	6	15	FB
DCBLD2	0.746	0.0295	0.329	0.501	7.2	11.8	0.00188	1.53	RV	CELLTYPE	control_TTN	6	15	FB
DENND1A	0.746	0.0146	0.618	1.16	8.29	14.8	0.000641	1.84	RV	CELLTYPE	control_TTN	6	15	FB
SPECC1	0.746	0.0457	0.211	0.405	6.78	9.98	0.00377	1.34	RV	CELLTYPE	control_TTN	6	15	FB
ZNF234	0.746	0.0362	0.041	0.0723	4.48	10.9	0.00261	1.44	RV	CELLTYPE	control_TTN	6	15	FB
LRRK2	0.744	0.0204	0.201	0.357	6.69	13.3	0.00107	1.69	RV	CELLTYPE	control_TTN	6	15	FB
BBS2	0.741	0.0184	0.0735	0.135	5.24	13.8	0.000906	1.74	RV	CELLTYPE	control_TTN	6	15	FB
ZNF280D	0.74	0.0348	0.134	0.232	6.02	11.1	0.00245	1.46	RV	CELLTYPE	control_TTN	6	15	FB
ADD3	0.738	0.0456	1.03	1.73	8.95	9.99	0.00375	1.34	RV	CELLTYPE	control_TTN	6	15	FB
AGPS	0.738	0.0413	0.183	0.305	6.41	10.4	0.00325	1.38	RV	CELLTYPE	control_TTN	6	15	FB
RNF130	0.737	0.0154	0.223	0.388	6.78	14.5	0.000699	1.81	RV	CELLTYPE	control_TTN	6	15	FB
KCTD8	0.734	0.0362	0.181	0.325	6.56	10.9	0.00263	1.44	RV	CELLTYPE	control_TTN	6	15	FB
ZNF208	0.732	0.0277	0.223	0.346	6.73	12.1	0.00167	1.56	RV	CELLTYPE	control_TTN	6	15	FB
ATF7IP	0.731	0.038	0.344	0.625	7.41	10.7	0.00284	1.42	RV	CELLTYPE	control_TTN	6	15	FB
PDGFD	0.731	0.0379	1.65	2.79	9.62	10.7	0.00282	1.42	RV	CELLTYPE	control_TTN	6	15	FB
TNRC6B	0.731	0.00694	0.818	1.48	8.71	18.5	0.000188	2.16	RV	CELLTYPE	control_TTN	6	15	FB
MTMR14	0.723	0.0491	0.0823	0.134	5.36	9.71	0.0042	1.31	RV	CELLTYPE	control_TTN	6	15	FB
WDR48	0.722	0.0377	0.0863	0.15	5.47	10.7	0.00279	1.42	RV	CELLTYPE	control_TTN	6	15	FB
TAMM41	0.721	0.0441	0.124	0.207	5.96	10.1	0.00358	1.36	RV	CELLTYPE	control_TTN	6	15	FB
BICRAL	0.72	0.011	0.346	0.606	7.42	16.1	0.000403	1.96	RV	CELLTYPE	control_TTN	6	15	FB
CADPS2	0.718	0.0215	0.377	0.619	7.5	13.1	0.00117	1.67	RV	CELLTYPE	control_TTN	6	15	FB
TCP11L1	0.715	0.0488	0.127	0.216	5.98	9.74	0.00416	1.31	RV	CELLTYPE	control_TTN	6	15	FB
SWAP70	0.714	0.0397	0.119	0.198	5.85	10.5	0.00305	1.4	RV	CELLTYPE	control_TTN	6	15	FB
KLF3	0.705	0.046	0.197	0.343	6.62	9.96	0.0038	1.34	RV	CELLTYPE	control_TTN	6	15	FB
ELP1	0.703	0.032	0.0688	0.134	5.2	11.4	0.00214	1.49	RV	CELLTYPE	control_TTN	6	15	FB
LRCH1	0.703	0.0417	0.233	0.396	6.83	10.3	0.0033	1.38	RV	CELLTYPE	control_TTN	6	15	FB
ZNF83	0.703	0.0175	0.354	0.572	7.43	13.9	0.000852	1.76	RV	CELLTYPE	control_TTN	6	15	FB
ARMC2	0.702	0.0471	0.105	0.169	5.66	9.87	0.00395	1.33	RV	CELLTYPE	control_TTN	6	15	FB
METTL4	0.702	0.0338	0.064	0.112	5.05	11.2	0.00233	1.47	RV	CELLTYPE	control_TTN	6	15	FB
RETREG3	0.7	0.0277	0.12	0.201	5.85	12.1	0.00169	1.56	RV	CELLTYPE	control_TTN	6	15	FB
MAP4K5	0.696	0.0104	0.289	0.48	7.1	16.4	0.000371	1.98	RV	CELLTYPE	control_TTN	6	15	FB
NAALADL2	0.696	0.0208	1.69	2.89	9.66	13.2	0.0011	1.68	RV	CELLTYPE	control_TTN	6	15	FB
RABEP1	0.695	0.0136	0.331	0.548	7.3	15.1	0.000574	1.87	RV	CELLTYPE	control_TTN	6	15	FB
CREBRF	0.693	0.0441	0.21	0.349	6.69	10.1	0.00359	1.36	RV	CELLTYPE	control_TTN	6	15	FB
ELP4	0.69	0.0319	0.214	0.354	6.7	11.5	0.00212	1.5	RV	CELLTYPE	control_TTN	6	15	FB
WASF2	0.688	0.00601	0.374	0.68	7.59	19.3	0.000146	2.22	RV	CELLTYPE	control_TTN	6	15	FB
MIPEP	0.686	0.039	0.0993	0.165	5.6	10.6	0.00295	1.41	RV	CELLTYPE	control_TTN	6	15	FB
NBPF12	0.682	0.0393	0.106	0.18	5.74	10.6	0.00298	1.41	RV	CELLTYPE	control_TTN	6	15	FB
ARHGAP21	0.679	0.0277	0.938	1.68	8.83	12.1	0.00167	1.56	RV	CELLTYPE	control_TTN	6	15	FB
RB1CC1	0.674	0.015	0.327	0.573	7.37	14.6	0.000674	1.82	RV	CELLTYPE	control_TTN	6	15	FB
ANKFY1	0.673	0.0346	0.172	0.26	6.33	11.1	0.00243	1.46	RV	CELLTYPE	control_TTN	6	15	FB
DPYD	0.669	0.0307	1.48	2.43	9.46	11.6	0.002	1.51	RV	CELLTYPE	control_TTN	6	15	FB
PKN2	0.669	0.0283	0.483	0.786	7.86	12	0.00174	1.55	RV	CELLTYPE	control_TTN	6	15	FB
GOLM1	0.668	0.0465	0.06	0.104	4.96	9.91	0.00387	1.33	RV	CELLTYPE	control_TTN	6	15	FB
JAK1	0.668	0.0271	0.338	0.566	7.34	12.2	0.00162	1.57	RV	CELLTYPE	control_TTN	6	15	FB
NEO1	0.666	0.0492	0.144	0.255	6.16	9.7	0.00423	1.31	RV	CELLTYPE	control_TTN	6	15	FB
PINK1	0.664	0.0499	0.0605	0.102	4.98	9.64	0.00432	1.3	RV	CELLTYPE	control_TTN	6	15	FB
RFX3	0.664	0.0277	0.288	0.48	7.1	12.1	0.00168	1.56	RV	CELLTYPE	control_TTN	6	15	FB
MAPK8	0.663	0.0296	0.392	0.613	7.51	11.8	0.00189	1.53	RV	CELLTYPE	control_TTN	6	15	FB
MYO9A	0.661	0.0278	0.654	1.13	8.3	12.1	0.00169	1.56	RV	CELLTYPE	control_TTN	6	15	FB
JAK2	0.658	0.0422	0.211	0.334	6.67	10.3	0.00335	1.37	RV	CELLTYPE	control_TTN	6	15	FB
GNG12-AS1	0.655	0.032	0.165	0.266	6.3	11.4	0.00215	1.49	RV	CELLTYPE	control_TTN	6	15	FB
GNB4	0.653	0.034	0.0978	0.161	5.54	11.2	0.00234	1.47	RV	CELLTYPE	control_TTN	6	15	FB
PDS5A	0.65	0.0153	0.498	0.873	7.92	14.5	0.000693	1.81	RV	CELLTYPE	control_TTN	6	15	FB
AC020928.1	0.647	0.0346	0.0652	0.123	5.16	11.1	0.00242	1.46	RV	CELLTYPE	control_TTN	6	15	FB
APPL2	0.647	0.0326	0.219	0.344	6.7	11.4	0.00221	1.49	RV	CELLTYPE	control_TTN	6	15	FB
HERC1	0.646	0.0402	0.55	0.905	8.01	10.5	0.00313	1.4	RV	CELLTYPE	control_TTN	6	15	FB
ACSS3	0.645	0.0337	0.379	0.625	7.51	11.2	0.00231	1.47	RV	CELLTYPE	control_TTN	6	15	FB
PTBP2	0.639	0.0374	0.606	1.06	8.21	10.8	0.00276	1.43	RV	CELLTYPE	control_TTN	6	15	FB
CHD6	0.635	0.0492	0.343	0.538	7.31	9.7	0.00422	1.31	RV	CELLTYPE	control_TTN	6	15	FB
AGO4	0.633	0.0198	0.233	0.378	6.8	13.4	0.00103	1.7	RV	CELLTYPE	control_TTN	6	15	FB
RERE	0.63	0.0497	0.954	1.55	8.81	9.66	0.00428	1.3	RV	CELLTYPE	control_TTN	6	15	FB
KAT6B	0.629	0.0466	0.445	0.739	7.7	9.91	0.00389	1.33	RV	CELLTYPE	control_TTN	6	15	FB
SWT1	0.624	0.0395	0.104	0.165	5.67	10.5	0.00302	1.4	RV	CELLTYPE	control_TTN	6	15	FB
ZFR	0.62	0.0213	0.422	0.716	7.7	13.1	0.00115	1.67	RV	CELLTYPE	control_TTN	6	15	FB
ELP2	0.616	0.0232	0.187	0.325	6.57	12.8	0.0013	1.64	RV	CELLTYPE	control_TTN	6	15	FB
DCAF6	0.613	0.0326	0.473	0.744	7.76	11.4	0.00221	1.49	RV	CELLTYPE	control_TTN	6	15	FB
SMCHD1	0.613	0.031	0.445	0.711	7.71	11.6	0.00204	1.51	RV	CELLTYPE	control_TTN	6	15	FB
STRN	0.613	0.0441	0.156	0.237	6.16	10.1	0.00358	1.36	RV	CELLTYPE	control_TTN	6	15	FB
SMS	0.612	0.0438	0.116	0.177	5.85	10.1	0.00354	1.36	RV	CELLTYPE	control_TTN	6	15	FB
RANBP9	0.611	0.0254	0.241	0.388	6.84	12.4	0.00148	1.59	RV	CELLTYPE	control_TTN	6	15	FB
ANXA4	0.61	0.0209	0.219	0.333	6.71	13.2	0.00112	1.68	RV	CELLTYPE	control_TTN	6	15	FB
PPP6R3	0.608	0.0178	0.583	0.957	8.13	13.9	0.000872	1.75	RV	CELLTYPE	control_TTN	6	15	FB
SGK3	0.601	0.0301	0.119	0.183	5.85	11.7	0.00194	1.52	RV	CELLTYPE	control_TTN	6	15	FB
STIM1	0.6	0.0348	0.231	0.393	6.8	11.1	0.00245	1.46	RV	CELLTYPE	control_TTN	6	15	FB
FBXL4	0.599	0.029	0.181	0.298	6.45	11.9	0.00181	1.54	RV	CELLTYPE	control_TTN	6	15	FB
WASL	0.597	0.0447	0.143	0.226	6.06	10.1	0.00366	1.35	RV	CELLTYPE	control_TTN	6	15	FB
FAM126A	0.596	0.0464	0.247	0.37	6.85	9.92	0.00386	1.33	RV	CELLTYPE	control_TTN	6	15	FB
PCM1	0.595	0.0412	0.57	0.88	8.05	10.4	0.00323	1.39	RV	CELLTYPE	control_TTN	6	15	FB
SPPL3	0.592	0.0266	0.278	0.428	7.02	12.2	0.00159	1.57	RV	CELLTYPE	control_TTN	6	15	FB
LRBA	0.589	0.0478	0.411	0.66	7.58	9.81	0.00404	1.32	RV	CELLTYPE	control_TTN	6	15	FB
WDTC1	0.589	0.0473	0.0826	0.135	5.44	9.85	0.00397	1.33	RV	CELLTYPE	control_TTN	6	15	FB
ATP2C1	0.587	0.0392	0.218	0.346	6.66	10.6	0.00297	1.41	RV	CELLTYPE	control_TTN	6	15	FB
TRPC1	0.587	0.0382	0.526	0.88	7.97	10.7	0.00288	1.42	RV	CELLTYPE	control_TTN	6	15	FB
ARID4A	0.58	0.0361	0.167	0.263	6.35	10.9	0.00261	1.44	RV	CELLTYPE	control_TTN	6	15	FB
STAG2	0.576	0.0297	0.303	0.476	7.17	11.7	0.0019	1.53	RV	CELLTYPE	control_TTN	6	15	FB
DENND5B	0.574	0.0342	0.286	0.46	7.11	11.2	0.00237	1.47	RV	CELLTYPE	control_TTN	6	15	FB
AFF1	0.573	0.0458	0.79	1.38	8.62	9.97	0.00379	1.34	RV	CELLTYPE	control_TTN	6	15	FB
CDC42BPA	0.569	0.0464	0.701	1.09	8.34	9.93	0.00385	1.33	RV	CELLTYPE	control_TTN	6	15	FB
RAP1GDS1	0.569	0.0301	0.195	0.301	6.55	11.7	0.00195	1.52	RV	CELLTYPE	control_TTN	6	15	FB
GMCL1	0.568	0.0432	0.0939	0.15	5.53	10.2	0.00347	1.36	RV	CELLTYPE	control_TTN	6	15	FB
NBEAL1	0.566	0.0394	0.686	1.11	8.35	10.6	0.00299	1.41	RV	CELLTYPE	control_TTN	6	15	FB
FRYL	0.565	0.0378	0.396	0.645	7.58	10.7	0.00281	1.42	RV	CELLTYPE	control_TTN	6	15	FB
PRKD3	0.562	0.0395	0.245	0.391	6.88	10.5	0.00303	1.4	RV	CELLTYPE	control_TTN	6	15	FB
ADAM10	0.559	0.0213	0.226	0.337	6.78	13.1	0.00115	1.67	RV	CELLTYPE	control_TTN	6	15	FB
