# Supplementary material for: Pathogenic variants damage cell composition and single cell transcription in cardiomyopathies
Source: Science. Author manuscript; Available in PMC 2022 Oct 3. (PMC9528698; doi:10.1126/science.abo1984)
Supplement: Supp table 20.1 [file NIHMS1835045-supplement-Supp_table_20_1.xlsx]

## Sheet: Index
Column name	Description
Gene	Gene symbol, Ensembl 84
logFC	log2-fold change
FDR	False discovery rate; FDR is the PValue after (by default) Benjamini-Hochberg correction.
mean_exp_control	Mean expression values across controls
mean_exp_genotype	Mean expression values across disease samples
logCPM	logCPM is the average expression of all pseudobulked samples for that particular gene across all samples on the log2-scale expressed in counts per million (cpm, as calculated by edgeR after normalization).
F	Output of quasi-likelihood F-test
PValue	PValue is the nominal p-value derived from F
FDR_plot	-log10(False discovery rate)
Region	Studied region (LV or RV)
annotation_level	Cell-type or cell-state
cell_state/state	Specification which cell-type or state was analysed
comparison	Specification control_GENOTYPE
Observations_genotype	Numbers of Patients included in edgeR (patients with low number of nuclei have been excluded)
Observations_reference	Numbers of Patients included in edgeR (patients with low number of nuclei have been excluded)

## Sheet: control_LMNA
Gene	logFC	FDR	mean_exp_control	mean_exp_genotype	logCPM	F	PValue	FDR_plot	Region	annotation_level	cell_state	comparison	Observations_genotype	Observations_reference
AC108134.2	4.29	0.0279	0.022	0	3.54	13.7	0.00076	1.55	LV	CELLSTATES	vFB1.1	control_LMNA	12	18
LINC00881	4.08	0.00976	0.0261	0.00244	4.06	17.6	0.000127	2.01	LV	CELLSTATES	vFB1.1	control_LMNA	12	18
CXCL1	4	0.0458	0.0218	0.00313	4.23	10.7	0.00204	1.34	LV	CELLSTATES	vFB1.1	control_LMNA	12	18
CCL2	3.9	3.33e-05	0.75	0.0655	8.12	44.6	3.27e-08	4.48	LV	CELLSTATES	vFB1.1	control_LMNA	12	18
NPPC	3.53	0.00348	0.329	0.0417	6.95	22.4	2.32e-05	2.46	LV	CELLSTATES	vFB1.1	control_LMNA	12	18
AQP7	3.2	0.0195	0.0217	0.00465	3.81	14.6	0.000405	1.71	LV	CELLSTATES	vFB1.1	control_LMNA	12	18
RASD1	3.12	0.0149	0.0793	0.00936	5.13	15.8	0.000252	1.83	LV	CELLSTATES	vFB1.1	control_LMNA	12	18
CCL11	3.07	0.00498	0.165	0.0329	6.2	21	3.78e-05	2.3	LV	CELLSTATES	vFB1.1	control_LMNA	12	18
MARCKSL1	2.85	2.72e-05	0.155	0.0258	5.83	45.9	2.36e-08	4.57	LV	CELLSTATES	vFB1.1	control_LMNA	12	18
SCD	2.81	0.00936	0.027	0.00694	3.92	17.8	0.000118	2.03	LV	CELLSTATES	vFB1.1	control_LMNA	12	18
PAM16	2.73	0.013	0.0275	0.0108	3.82	16.5	0.000194	1.89	LV	CELLSTATES	vFB1.1	control_LMNA	12	18
LINC02341	2.72	0.0147	0.0229	0.00375	3.94	16	0.000237	1.83	LV	CELLSTATES	vFB1.1	control_LMNA	12	18
MAPK4	2.56	0.013	0.0155	0.00469	3.49	16.5	0.000195	1.89	LV	CELLSTATES	vFB1.1	control_LMNA	12	18
PLAU	2.54	0.00763	0.141	0.0314	5.79	18.8	8.31e-05	2.12	LV	CELLSTATES	vFB1.1	control_LMNA	12	18
ADORA2A-AS1	2.51	0.0146	0.0162	0.00543	3.35	16	0.000234	1.84	LV	CELLSTATES	vFB1.1	control_LMNA	12	18
AC009495.1	2.49	0.00763	0.0131	0.00214	3.2	18.7	8.48e-05	2.12	LV	CELLSTATES	vFB1.1	control_LMNA	12	18
SMYD1	2.48	0.0293	0.0272	0.00547	3.83	12.9	0.000822	1.53	LV	CELLSTATES	vFB1.1	control_LMNA	12	18
GABRB1	2.45	0.0279	0.0157	0.00312	3.3	13.1	0.000764	1.55	LV	CELLSTATES	vFB1.1	control_LMNA	12	18
LHFPL4	2.45	0.0306	0.0179	0.00501	3.47	12.6	0.00092	1.51	LV	CELLSTATES	vFB1.1	control_LMNA	12	18
TMEM100	2.43	0.0165	0.0666	0.0188	5	15.4	0.000296	1.78	LV	CELLSTATES	vFB1.1	control_LMNA	12	18
ADGRL3-AS1	2.38	0.0233	0.02	0.00537	3.59	13.9	0.000545	1.63	LV	CELLSTATES	vFB1.1	control_LMNA	12	18
DLGAP2	2.38	0.013	0.021	0.00457	3.53	16.5	0.000194	1.89	LV	CELLSTATES	vFB1.1	control_LMNA	12	18
CDH18	2.37	0.0131	0.0407	0.0115	4.55	16.5	0.000199	1.88	LV	CELLSTATES	vFB1.1	control_LMNA	12	18
RGR	2.37	0.0305	0.019	0.00535	3.62	12.7	0.000904	1.52	LV	CELLSTATES	vFB1.1	control_LMNA	12	18
PPP1R3C	2.36	0.0173	0.048	0.0194	4.64	15.2	0.000326	1.76	LV	CELLSTATES	vFB1.1	control_LMNA	12	18
Z99289.1	2.35	0.0353	0.0278	0.00516	3.81	12	0.00121	1.45	LV	CELLSTATES	vFB1.1	control_LMNA	12	18
TYR	2.3	0.0229	0.0889	0.0217	4.78	14	0.000513	1.64	LV	CELLSTATES	vFB1.1	control_LMNA	12	18
RASSF5	2.27	0.0271	0.0166	0.00333	3.37	13.3	0.000705	1.57	LV	CELLSTATES	vFB1.1	control_LMNA	12	18
APOD	2.23	0.0279	7.34	2.67	11.7	13	0.000772	1.55	LV	CELLSTATES	vFB1.1	control_LMNA	12	18
FBLIM1	2.22	0.00155	0.0721	0.028	4.85	25.7	7.64e-06	2.81	LV	CELLSTATES	vFB1.1	control_LMNA	12	18
HES1	2.19	0.0331	0.72	0.281	8.27	12.2	0.00109	1.48	LV	CELLSTATES	vFB1.1	control_LMNA	12	18
PECAM1	2.16	0.00514	0.118	0.0406	5.33	20.8	3.98e-05	2.29	LV	CELLSTATES	vFB1.1	control_LMNA	12	18
ELANE	2.15	8.4e-05	0.112	0.0308	5.36	40.7	9.12e-08	4.08	LV	CELLSTATES	vFB1.1	control_LMNA	12	18
TRIB3	2.14	0.0299	0.0154	0.00315	3.45	12.8	0.000867	1.52	LV	CELLSTATES	vFB1.1	control_LMNA	12	18
TRDN-AS1	2.1	0.00763	0.0915	0.0436	5.34	18.8	8.21e-05	2.12	LV	CELLSTATES	vFB1.1	control_LMNA	12	18
AC005699.1	2.06	0.00571	0.0674	0.0267	4.77	20.2	4.92e-05	2.24	LV	CELLSTATES	vFB1.1	control_LMNA	12	18
CDK18	2.05	0.0359	0.0281	0.00919	3.93	11.9	0.00124	1.44	LV	CELLSTATES	vFB1.1	control_LMNA	12	18
FGFR4	2.04	0.0469	0.019	0.00724	3.73	10.7	0.00212	1.33	LV	CELLSTATES	vFB1.1	control_LMNA	12	18
CLNK	2.03	0.0326	0.0357	0.0157	4.52	12.3	0.00105	1.49	LV	CELLSTATES	vFB1.1	control_LMNA	12	18
FLT3	2.02	0.0228	0.0238	0.0072	3.83	14.1	0.00051	1.64	LV	CELLSTATES	vFB1.1	control_LMNA	12	18
LRRTM3	2.02	0.0293	0.0304	0.0119	4.14	12.9	0.000818	1.53	LV	CELLSTATES	vFB1.1	control_LMNA	12	18
AL353653.1	2.01	0.0107	0.057	0.017	4.7	17.3	0.000144	1.97	LV	CELLSTATES	vFB1.1	control_LMNA	12	18
MYRFL	2	0.0147	0.0371	0.012	4.33	16	0.000241	1.83	LV	CELLSTATES	vFB1.1	control_LMNA	12	18
BHLHE40	1.98	0.0162	0.265	0.101	6.66	15.5	0.00029	1.79	LV	CELLSTATES	vFB1.1	control_LMNA	12	18
AC106707.1	1.97	0.0186	0.0198	0.00726	3.58	14.9	0.000369	1.73	LV	CELLSTATES	vFB1.1	control_LMNA	12	18
ACE2	1.97	0.0333	0.0571	0.0161	4.58	12.2	0.00111	1.48	LV	CELLSTATES	vFB1.1	control_LMNA	12	18
MYOCD	1.96	0.0395	0.0329	0.0129	4.12	11.5	0.0015	1.4	LV	CELLSTATES	vFB1.1	control_LMNA	12	18
BMX	1.94	0.00763	0.0731	0.022	4.77	18.7	8.46e-05	2.12	LV	CELLSTATES	vFB1.1	control_LMNA	12	18
G0S2	1.94	0.036	0.0597	0.0274	4.88	11.8	0.00128	1.44	LV	CELLSTATES	vFB1.1	control_LMNA	12	18
PPARGC1B	1.93	0.0327	0.0297	0.0167	4.11	12.2	0.00107	1.48	LV	CELLSTATES	vFB1.1	control_LMNA	12	18
SOCS3	1.91	0.0173	0.159	0.0536	5.91	15.2	0.000328	1.76	LV	CELLSTATES	vFB1.1	control_LMNA	12	18
SPHKAP	1.9	0.0436	0.0303	0.0225	4.07	11	0.00183	1.36	LV	CELLSTATES	vFB1.1	control_LMNA	12	18
RAB26	1.89	0.023	0.031	0.0106	4.03	14	0.00052	1.64	LV	CELLSTATES	vFB1.1	control_LMNA	12	18
SLC44A3	1.88	0.0412	0.0165	0.00424	3.34	11.2	0.00165	1.39	LV	CELLSTATES	vFB1.1	control_LMNA	12	18
FHOD1	1.86	0.0381	0.0206	0.00552	3.68	11.6	0.00141	1.42	LV	CELLSTATES	vFB1.1	control_LMNA	12	18
VASN	1.84	0.00475	0.089	0.0354	5.21	21.1	3.54e-05	2.32	LV	CELLSTATES	vFB1.1	control_LMNA	12	18
SLC19A3	1.83	0.046	0.0225	0.00798	3.69	10.7	0.00205	1.34	LV	CELLSTATES	vFB1.1	control_LMNA	12	18
TECRL	1.83	0.025	0.076	0.0384	5.13	13.6	0.000604	1.6	LV	CELLSTATES	vFB1.1	control_LMNA	12	18
ICAM1	1.82	0.0441	0.029	0.0162	4.14	10.9	0.00189	1.36	LV	CELLSTATES	vFB1.1	control_LMNA	12	18
MCTP2	1.8	0.0409	0.0242	0.00674	3.73	11.3	0.00163	1.39	LV	CELLSTATES	vFB1.1	control_LMNA	12	18
PPL	1.77	0.000647	0.113	0.0411	5.45	29.7	2.12e-06	3.19	LV	CELLSTATES	vFB1.1	control_LMNA	12	18
TRIM47	1.77	0.00571	0.111	0.044	5.6	20.3	4.82e-05	2.24	LV	CELLSTATES	vFB1.1	control_LMNA	12	18
AC007906.2	1.75	0.049	0.0267	0.01	3.85	10.5	0.00227	1.31	LV	CELLSTATES	vFB1.1	control_LMNA	12	18
AL513164.1	1.74	0.0259	0.0382	0.0156	4.18	13.5	0.000651	1.59	LV	CELLSTATES	vFB1.1	control_LMNA	12	18
AC007529.2	1.73	0.000181	0.218	0.0857	6.26	36.6	2.76e-07	3.74	LV	CELLSTATES	vFB1.1	control_LMNA	12	18
RARRES1	1.72	0.0301	0.716	0.231	8.23	12.7	0.00089	1.52	LV	CELLSTATES	vFB1.1	control_LMNA	12	18
PGF	1.71	0.0195	0.112	0.0584	5.53	14.6	0.000405	1.71	LV	CELLSTATES	vFB1.1	control_LMNA	12	18
HIGD1B	1.7	0.0372	0.0286	0.0148	3.96	11.7	0.00136	1.43	LV	CELLSTATES	vFB1.1	control_LMNA	12	18
RIPOR3	1.69	0.00026	0.411	0.168	7.17	34.9	4.51e-07	3.59	LV	CELLSTATES	vFB1.1	control_LMNA	12	18
RTN2	1.69	0.0456	0.0275	0.00929	4.08	10.8	0.00203	1.34	LV	CELLSTATES	vFB1.1	control_LMNA	12	18
C4orf19	1.68	0.00395	0.0997	0.039	5.32	21.9	2.72e-05	2.4	LV	CELLSTATES	vFB1.1	control_LMNA	12	18
PLAUR	1.68	0.0016	0.0755	0.0297	4.98	25.5	8.18e-06	2.79	LV	CELLSTATES	vFB1.1	control_LMNA	12	18
ID2	1.65	0.0212	0.245	0.134	6.83	14.3	0.000458	1.67	LV	CELLSTATES	vFB1.1	control_LMNA	12	18
LINC02334	1.63	0.0395	0.0318	0.0101	3.94	11.4	0.00151	1.4	LV	CELLSTATES	vFB1.1	control_LMNA	12	18
LMOD3	1.63	0.0319	0.0335	0.0159	3.96	12.4	0.000993	1.5	LV	CELLSTATES	vFB1.1	control_LMNA	12	18
SYN2	1.63	0.0405	0.0291	0.0112	3.86	11.3	0.00159	1.39	LV	CELLSTATES	vFB1.1	control_LMNA	12	18
SEC14L2	1.62	0.00863	0.0398	0.0163	4.2	18.1	0.000106	2.06	LV	CELLSTATES	vFB1.1	control_LMNA	12	18
FGF12	1.61	0.0146	0.277	0.195	6.87	16.1	0.000232	1.84	LV	CELLSTATES	vFB1.1	control_LMNA	12	18
NFE2L3	1.61	0.017	0.0408	0.0172	4.34	15.3	0.000312	1.77	LV	CELLSTATES	vFB1.1	control_LMNA	12	18
AC090617.4	1.6	0.00837	0.0697	0.0271	4.83	18.3	0.0001	2.08	LV	CELLSTATES	vFB1.1	control_LMNA	12	18
H1F0	1.59	0.023	0.0871	0.0499	5.29	14	0.000523	1.64	LV	CELLSTATES	vFB1.1	control_LMNA	12	18
LDLR	1.59	0.0279	0.145	0.0406	5.64	13.1	0.000765	1.55	LV	CELLSTATES	vFB1.1	control_LMNA	12	18
VASP	1.57	0.0149	0.0472	0.033	4.45	15.8	0.000252	1.83	LV	CELLSTATES	vFB1.1	control_LMNA	12	18
AC008591.1	1.55	0.0259	0.115	0.0609	5.57	13.4	0.000654	1.59	LV	CELLSTATES	vFB1.1	control_LMNA	12	18
NAPRT	1.54	0.023	0.0379	0.0167	4.36	14	0.000521	1.64	LV	CELLSTATES	vFB1.1	control_LMNA	12	18
PTGIR	1.54	0.00698	0.368	0.166	7.15	19.4	6.51e-05	2.16	LV	CELLSTATES	vFB1.1	control_LMNA	12	18
EDNRB	1.53	0.00591	0.459	0.162	7.28	20.1	5.14e-05	2.23	LV	CELLSTATES	vFB1.1	control_LMNA	12	18
ADA	1.52	0.00114	0.174	0.0957	6.2	27	5.02e-06	2.94	LV	CELLSTATES	vFB1.1	control_LMNA	12	18
PIM1	1.51	0.0353	0.0798	0.0455	5.25	11.9	0.00122	1.45	LV	CELLSTATES	vFB1.1	control_LMNA	12	18
ELMO1-AS1	1.5	0.025	0.0786	0.0429	5.32	13.6	0.000608	1.6	LV	CELLSTATES	vFB1.1	control_LMNA	12	18
KCNE4	1.5	0.0233	0.116	0.0414	5.55	13.9	0.000541	1.63	LV	CELLSTATES	vFB1.1	control_LMNA	12	18
STX10	1.5	0.0161	0.0533	0.0292	4.73	15.5	0.000286	1.79	LV	CELLSTATES	vFB1.1	control_LMNA	12	18
AC133550.2	1.49	0.0186	0.0456	0.0166	4.34	14.9	0.00037	1.73	LV	CELLSTATES	vFB1.1	control_LMNA	12	18
LINC00535	1.49	0.00111	0.197	0.0803	6.13	27.1	4.84e-06	2.95	LV	CELLSTATES	vFB1.1	control_LMNA	12	18
SNHG18	1.49	0.0131	0.0574	0.0303	4.67	16.5	0.000198	1.88	LV	CELLSTATES	vFB1.1	control_LMNA	12	18
SORBS2	1.49	0.0308	0.261	0.228	6.81	12.6	0.000943	1.51	LV	CELLSTATES	vFB1.1	control_LMNA	12	18
AC022217.3	1.48	0.0186	0.07	0.046	4.86	14.9	0.000371	1.73	LV	CELLSTATES	vFB1.1	control_LMNA	12	18
COCH	1.47	0.00763	0.112	0.0663	5.7	18.8	8.27e-05	2.12	LV	CELLSTATES	vFB1.1	control_LMNA	12	18
LINC01252	1.46	0.0441	0.0412	0.0285	4.35	10.9	0.0019	1.36	LV	CELLSTATES	vFB1.1	control_LMNA	12	18
RNF212B	1.45	0.0295	0.0396	0.02	4.26	12.8	0.000845	1.53	LV	CELLSTATES	vFB1.1	control_LMNA	12	18
FMNL1	1.44	0.0188	0.0692	0.0271	4.85	14.8	0.000378	1.73	LV	CELLSTATES	vFB1.1	control_LMNA	12	18
SLC1A2	1.44	0.0319	0.0845	0.04	5.13	12.4	0.00101	1.5	LV	CELLSTATES	vFB1.1	control_LMNA	12	18
SHMT1	1.43	0.0443	0.0538	0.0212	4.59	10.9	0.00191	1.35	LV	CELLSTATES	vFB1.1	control_LMNA	12	18
AC009313.1	1.41	0.0438	0.0759	0.0332	5.08	11	0.00185	1.36	LV	CELLSTATES	vFB1.1	control_LMNA	12	18
CYP4Z1	1.41	0.0412	0.201	0.0838	6.04	11.2	0.00165	1.39	LV	CELLSTATES	vFB1.1	control_LMNA	12	18
FADS1	1.41	0.045	0.0624	0.0401	4.8	10.8	0.00198	1.35	LV	CELLSTATES	vFB1.1	control_LMNA	12	18
GADD45B	1.4	0.0133	0.58	0.323	7.74	16.4	0.000206	1.88	LV	CELLSTATES	vFB1.1	control_LMNA	12	18
NOCT	1.4	0.00571	0.126	0.058	5.58	20.2	4.9e-05	2.24	LV	CELLSTATES	vFB1.1	control_LMNA	12	18
SELENBP1	1.4	0.0162	0.119	0.0658	5.72	15.5	0.000289	1.79	LV	CELLSTATES	vFB1.1	control_LMNA	12	18
IRF1	1.38	0.00758	0.0597	0.0375	4.8	18.9	7.85e-05	2.12	LV	CELLSTATES	vFB1.1	control_LMNA	12	18
SPDYE1	1.38	0.0239	0.071	0.0504	5.21	13.8	0.000565	1.62	LV	CELLSTATES	vFB1.1	control_LMNA	12	18
AC091078.1	1.36	0.0299	0.0599	0.0406	4.94	12.7	0.000872	1.52	LV	CELLSTATES	vFB1.1	control_LMNA	12	18
PGD	1.36	0.0124	0.073	0.036	4.93	16.7	0.000181	1.91	LV	CELLSTATES	vFB1.1	control_LMNA	12	18
SPDYE5	1.36	0.0203	0.134	0.0825	6.02	14.5	0.00043	1.69	LV	CELLSTATES	vFB1.1	control_LMNA	12	18
IER3	1.35	0.036	0.182	0.0964	6.05	11.8	0.00128	1.44	LV	CELLSTATES	vFB1.1	control_LMNA	12	18
GUCY1A1	1.33	0.00922	0.239	0.137	6.53	17.9	0.000115	2.04	LV	CELLSTATES	vFB1.1	control_LMNA	12	18
NQO1	1.32	0.0405	0.0452	0.0341	4.4	11.3	0.00161	1.39	LV	CELLSTATES	vFB1.1	control_LMNA	12	18
TM4SF1	1.32	0.0351	0.266	0.142	6.79	12	0.0012	1.46	LV	CELLSTATES	vFB1.1	control_LMNA	12	18
CLMAT3	1.31	0.0138	0.135	0.0751	5.64	16.2	0.000216	1.86	LV	CELLSTATES	vFB1.1	control_LMNA	12	18
DGKI	1.31	0.0327	0.137	0.0858	5.57	12.3	0.00107	1.48	LV	CELLSTATES	vFB1.1	control_LMNA	12	18
AL117190.1	1.29	0.0413	0.0792	0.0342	5.01	11.2	0.00166	1.38	LV	CELLSTATES	vFB1.1	control_LMNA	12	18
CARMN	1.27	0.0348	0.0801	0.052	5.03	12	0.00118	1.46	LV	CELLSTATES	vFB1.1	control_LMNA	12	18
POLA2	1.27	0.00111	0.156	0.0965	5.88	27.1	4.73e-06	2.96	LV	CELLSTATES	vFB1.1	control_LMNA	12	18
NDUFA1	1.26	0.0492	0.105	0.0715	5.78	10.5	0.00228	1.31	LV	CELLSTATES	vFB1.1	control_LMNA	12	18
SLC51A	1.26	0.0463	0.0503	0.0281	4.55	10.7	0.00208	1.33	LV	CELLSTATES	vFB1.1	control_LMNA	12	18
ABCF3	1.25	0.0405	0.042	0.0292	4.42	11.3	0.00161	1.39	LV	CELLSTATES	vFB1.1	control_LMNA	12	18
MMP14	1.25	0.0436	0.139	0.0804	6.01	11	0.00183	1.36	LV	CELLSTATES	vFB1.1	control_LMNA	12	18
BMPER	1.24	0.045	0.319	0.202	6.92	10.8	0.00198	1.35	LV	CELLSTATES	vFB1.1	control_LMNA	12	18
KLF10	1.24	0.0327	0.12	0.0667	5.65	12.3	0.00106	1.49	LV	CELLSTATES	vFB1.1	control_LMNA	12	18
RBP5	1.22	0.0492	0.0567	0.0494	4.8	10.5	0.00229	1.31	LV	CELLSTATES	vFB1.1	control_LMNA	12	18
SEPT9	1.22	0.00758	0.123	0.0865	5.63	19	7.66e-05	2.12	LV	CELLSTATES	vFB1.1	control_LMNA	12	18
DHRS3	1.21	0.0151	0.207	0.134	6.4	15.8	0.000257	1.82	LV	CELLSTATES	vFB1.1	control_LMNA	12	18
MYC	1.21	0.0495	0.0883	0.055	5.31	10.4	0.00233	1.31	LV	CELLSTATES	vFB1.1	control_LMNA	12	18
SLC5A9	1.21	0.00775	0.159	0.0867	6	18.6	8.76e-05	2.11	LV	CELLSTATES	vFB1.1	control_LMNA	12	18
AC084357.2	1.18	0.045	0.32	0.223	7.17	10.8	0.00197	1.35	LV	CELLSTATES	vFB1.1	control_LMNA	12	18
CATSPERB	1.18	0.0314	0.45	0.237	7.22	12.5	0.000973	1.5	LV	CELLSTATES	vFB1.1	control_LMNA	12	18
FKBP7	1.18	0.0233	0.0611	0.0408	4.88	13.9	0.000537	1.63	LV	CELLSTATES	vFB1.1	control_LMNA	12	18
KCNQ1	1.17	0.0233	0.229	0.125	6.39	13.9	0.000544	1.63	LV	CELLSTATES	vFB1.1	control_LMNA	12	18
NDRG2	1.16	0.0272	0.207	0.137	6.46	13.2	0.000719	1.57	LV	CELLSTATES	vFB1.1	control_LMNA	12	18
CENPO	1.15	0.045	0.0591	0.0439	4.72	10.8	0.00197	1.35	LV	CELLSTATES	vFB1.1	control_LMNA	12	18
ISCA2	1.15	0.0381	0.0587	0.0382	4.74	11.6	0.00141	1.42	LV	CELLSTATES	vFB1.1	control_LMNA	12	18
CACNB2	1.14	0.0124	0.226	0.165	6.56	16.7	0.000184	1.91	LV	CELLSTATES	vFB1.1	control_LMNA	12	18
PQLC2L	1.14	0.00139	0.282	0.172	6.71	26.1	6.72e-06	2.86	LV	CELLSTATES	vFB1.1	control_LMNA	12	18
RPL31	1.14	0.0352	0.173	0.125	6.35	12	0.00121	1.45	LV	CELLSTATES	vFB1.1	control_LMNA	12	18
ADAMTS19	1.13	0.0402	0.219	0.161	6.51	11.4	0.00155	1.4	LV	CELLSTATES	vFB1.1	control_LMNA	12	18
SBF2-AS1	1.12	0.036	0.0706	0.0426	5.04	11.9	0.00126	1.44	LV	CELLSTATES	vFB1.1	control_LMNA	12	18
MYH13	1.11	0.0435	0.327	0.208	6.84	11	0.00181	1.36	LV	CELLSTATES	vFB1.1	control_LMNA	12	18
AKR1C2	1.1	0.0403	0.167	0.101	6.03	11.4	0.00156	1.39	LV	CELLSTATES	vFB1.1	control_LMNA	12	18
MIDN	1.1	0.0239	0.105	0.0637	5.43	13.8	0.000564	1.62	LV	CELLSTATES	vFB1.1	control_LMNA	12	18
RNF122	1.1	0.00763	0.112	0.0603	5.51	18.8	8.21e-05	2.12	LV	CELLSTATES	vFB1.1	control_LMNA	12	18
CYGB	1.09	0.036	0.246	0.159	6.72	11.9	0.00127	1.44	LV	CELLSTATES	vFB1.1	control_LMNA	12	18
AC105052.3	1.08	0.0423	0.129	0.096	5.94	11.1	0.00173	1.37	LV	CELLSTATES	vFB1.1	control_LMNA	12	18
ST3GAL5	1.08	0.00571	0.246	0.168	6.6	20.2	4.89e-05	2.24	LV	CELLSTATES	vFB1.1	control_LMNA	12	18
DDX39A	1.07	0.0269	0.0647	0.0396	4.91	13.3	0.000693	1.57	LV	CELLSTATES	vFB1.1	control_LMNA	12	18
DIO2-AS1	1.07	0.0308	0.0884	0.0564	5.24	12.6	0.000947	1.51	LV	CELLSTATES	vFB1.1	control_LMNA	12	18
AC087623.2	1.05	0.0462	0.117	0.0989	5.88	10.7	0.00206	1.34	LV	CELLSTATES	vFB1.1	control_LMNA	12	18
AKR1C1	1.05	0.0301	0.414	0.299	7.34	12.7	0.000884	1.52	LV	CELLSTATES	vFB1.1	control_LMNA	12	18
CCDC65	1.05	0.0114	0.137	0.0816	5.8	17.1	0.000157	1.94	LV	CELLSTATES	vFB1.1	control_LMNA	12	18
GRIK1	1.04	0.038	0.109	0.0632	5.5	11.6	0.0014	1.42	LV	CELLSTATES	vFB1.1	control_LMNA	12	18
SPACA6	1.04	0.0264	0.0961	0.0766	5.29	13.4	0.000672	1.58	LV	CELLSTATES	vFB1.1	control_LMNA	12	18
TMEM120A	1.04	0.0174	0.0905	0.0702	5.33	15.1	0.000332	1.76	LV	CELLSTATES	vFB1.1	control_LMNA	12	18
ZNF665	1.04	0.0178	0.073	0.0478	4.99	15.1	0.000343	1.75	LV	CELLSTATES	vFB1.1	control_LMNA	12	18
BLVRB	1.03	0.00763	0.165	0.118	6.08	18.8	8.24e-05	2.12	LV	CELLSTATES	vFB1.1	control_LMNA	12	18
HOOK2	1.03	0.00847	0.181	0.126	6.27	18.2	0.000102	2.07	LV	CELLSTATES	vFB1.1	control_LMNA	12	18
LARP6	1.03	0.00395	0.25	0.172	6.67	21.9	2.69e-05	2.4	LV	CELLSTATES	vFB1.1	control_LMNA	12	18
MID1IP1	1.03	0.0441	0.111	0.07	5.58	10.9	0.0019	1.36	LV	CELLSTATES	vFB1.1	control_LMNA	12	18
CPSF4	1.02	0.0319	0.0471	0.0393	4.51	12.4	0.001	1.5	LV	CELLSTATES	vFB1.1	control_LMNA	12	18
JPT1	1.01	0.0498	0.0435	0.0314	4.44	10.4	0.00235	1.3	LV	CELLSTATES	vFB1.1	control_LMNA	12	18
MED19	1.01	0.0271	0.0781	0.0479	5.12	13.2	0.00071	1.57	LV	CELLSTATES	vFB1.1	control_LMNA	12	18
RHOT2	1.01	0.048	0.136	0.1	6.07	10.6	0.00219	1.32	LV	CELLSTATES	vFB1.1	control_LMNA	12	18
LRRC23	0.982	0.0271	0.0771	0.0692	5.11	13.2	0.000717	1.57	LV	CELLSTATES	vFB1.1	control_LMNA	12	18
AGBL5	0.981	0.0057	0.181	0.121	6.12	20.3	4.7e-05	2.24	LV	CELLSTATES	vFB1.1	control_LMNA	12	18
MGST1	0.98	0.0332	1.75	1.19	9.36	12.2	0.0011	1.48	LV	CELLSTATES	vFB1.1	control_LMNA	12	18
LDHA	0.974	0.0372	0.433	0.267	7.32	11.7	0.00135	1.43	LV	CELLSTATES	vFB1.1	control_LMNA	12	18
AL513327.1	0.973	0.045	0.311	0.192	6.91	10.8	0.00198	1.35	LV	CELLSTATES	vFB1.1	control_LMNA	12	18
NGF	0.97	0.0299	0.458	0.288	7.44	12.8	0.000867	1.52	LV	CELLSTATES	vFB1.1	control_LMNA	12	18
ACVRL1	0.95	0.0389	0.121	0.0681	5.7	11.5	0.00147	1.41	LV	CELLSTATES	vFB1.1	control_LMNA	12	18
GGT5	0.949	0.0306	0.338	0.25	7.13	12.6	0.000931	1.51	LV	CELLSTATES	vFB1.1	control_LMNA	12	18
URM1	0.94	0.0155	0.103	0.0736	5.52	15.7	0.000267	1.81	LV	CELLSTATES	vFB1.1	control_LMNA	12	18
MPG	0.939	0.0107	0.253	0.185	6.66	17.3	0.000145	1.97	LV	CELLSTATES	vFB1.1	control_LMNA	12	18
TMEM138	0.931	0.03	0.072	0.0529	5.07	12.7	0.000877	1.52	LV	CELLSTATES	vFB1.1	control_LMNA	12	18
AIFM2	0.921	0.0474	0.0646	0.0445	4.83	10.6	0.00216	1.32	LV	CELLSTATES	vFB1.1	control_LMNA	12	18
PDGFRB	0.92	0.025	1	0.582	8.45	13.6	0.000612	1.6	LV	CELLSTATES	vFB1.1	control_LMNA	12	18
TYMP	0.915	0.0424	0.128	0.0858	5.69	11.1	0.00174	1.37	LV	CELLSTATES	vFB1.1	control_LMNA	12	18
CDC42EP4	0.909	0.0439	0.116	0.0896	5.64	10.9	0.00187	1.36	LV	CELLSTATES	vFB1.1	control_LMNA	12	18
MAP3K8	0.907	0.0435	0.167	0.136	6.14	11	0.00181	1.36	LV	CELLSTATES	vFB1.1	control_LMNA	12	18
JUP	0.902	0.0115	0.173	0.124	6.08	17	0.00016	1.94	LV	CELLSTATES	vFB1.1	control_LMNA	12	18
ZCCHC10	0.899	0.016	0.125	0.1	5.73	15.6	0.000282	1.8	LV	CELLSTATES	vFB1.1	control_LMNA	12	18
A4GALT	0.897	0.045	0.209	0.149	6.46	10.8	0.00197	1.35	LV	CELLSTATES	vFB1.1	control_LMNA	12	18
TNFAIP6	0.888	0.0456	0.302	0.204	6.94	10.8	0.00202	1.34	LV	CELLSTATES	vFB1.1	control_LMNA	12	18
AC107021.1	0.869	0.0279	0.152	0.11	5.92	13.1	0.000762	1.55	LV	CELLSTATES	vFB1.1	control_LMNA	12	18
ARHGEF40	0.869	0.0264	0.158	0.11	5.95	13.4	0.000668	1.58	LV	CELLSTATES	vFB1.1	control_LMNA	12	18
KCNQ1OT1	0.868	0.0205	0.338	0.232	6.95	14.4	0.000438	1.69	LV	CELLSTATES	vFB1.1	control_LMNA	12	18
NIFK-AS1	0.867	0.0375	0.0932	0.0778	5.28	11.7	0.00138	1.43	LV	CELLSTATES	vFB1.1	control_LMNA	12	18
IPO9-AS1	0.862	0.0173	0.916	0.65	8.46	15.2	0.000328	1.76	LV	CELLSTATES	vFB1.1	control_LMNA	12	18
NDUFB1	0.861	0.0441	0.115	0.086	5.72	10.9	0.00189	1.36	LV	CELLSTATES	vFB1.1	control_LMNA	12	18
TRMT10C	0.858	0.0492	0.073	0.0512	4.98	10.5	0.00228	1.31	LV	CELLSTATES	vFB1.1	control_LMNA	12	18
SMG6	0.852	0.0186	0.719	0.482	8.01	14.9	0.000364	1.73	LV	CELLSTATES	vFB1.1	control_LMNA	12	18
CCDC174	0.848	0.0279	0.0968	0.0887	5.5	13	0.000774	1.55	LV	CELLSTATES	vFB1.1	control_LMNA	12	18
SAT2	0.842	0.0117	0.227	0.182	6.6	17	0.000164	1.93	LV	CELLSTATES	vFB1.1	control_LMNA	12	18
ZNF766	0.84	0.0485	0.118	0.0812	5.53	10.5	0.00223	1.31	LV	CELLSTATES	vFB1.1	control_LMNA	12	18
SNX21	0.839	0.0364	0.0975	0.0846	5.34	11.8	0.00131	1.44	LV	CELLSTATES	vFB1.1	control_LMNA	12	18
NOSIP	0.824	0.0483	0.0943	0.0631	5.41	10.5	0.00222	1.32	LV	CELLSTATES	vFB1.1	control_LMNA	12	18
KANK2	0.821	0.00698	0.317	0.231	6.89	19.4	6.57e-05	2.16	LV	CELLSTATES	vFB1.1	control_LMNA	12	18
MRPS21	0.819	0.025	0.186	0.14	6.33	13.6	0.000615	1.6	LV	CELLSTATES	vFB1.1	control_LMNA	12	18
TGFB1	0.818	0.0147	0.161	0.127	6.04	16	0.00024	1.83	LV	CELLSTATES	vFB1.1	control_LMNA	12	18
RASSF1	0.793	0.031	0.158	0.126	6.05	12.5	0.000953	1.51	LV	CELLSTATES	vFB1.1	control_LMNA	12	18
COQ10B	0.788	0.0305	0.15	0.113	5.98	12.7	0.000908	1.52	LV	CELLSTATES	vFB1.1	control_LMNA	12	18
CCDC12	0.781	0.0252	0.2	0.164	6.32	13.6	0.000625	1.6	LV	CELLSTATES	vFB1.1	control_LMNA	12	18
UPF3B	0.78	0.0198	0.142	0.12	5.96	14.6	0.000415	1.7	LV	CELLSTATES	vFB1.1	control_LMNA	12	18
ZNF213	0.78	0.0268	0.167	0.128	6.02	13.3	0.000689	1.57	LV	CELLSTATES	vFB1.1	control_LMNA	12	18
CPPED1	0.771	0.0417	0.0891	0.0803	5.28	11.2	0.00169	1.38	LV	CELLSTATES	vFB1.1	control_LMNA	12	18
MYL6	0.771	0.0299	0.464	0.372	7.61	12.7	0.000873	1.52	LV	CELLSTATES	vFB1.1	control_LMNA	12	18
TBRG1	0.76	0.0463	0.291	0.248	7.03	10.7	0.00209	1.33	LV	CELLSTATES	vFB1.1	control_LMNA	12	18
TLE2	0.756	0.0258	0.206	0.163	6.32	13.5	0.000644	1.59	LV	CELLSTATES	vFB1.1	control_LMNA	12	18
TNFRSF19	0.756	0.0148	0.513	0.454	7.64	15.9	0.000246	1.83	LV	CELLSTATES	vFB1.1	control_LMNA	12	18
NMT1	0.752	0.0206	0.326	0.274	7.07	14.4	0.000441	1.69	LV	CELLSTATES	vFB1.1	control_LMNA	12	18
TMEM220	0.737	0.0293	0.131	0.102	5.76	12.9	0.000829	1.53	LV	CELLSTATES	vFB1.1	control_LMNA	12	18
AC068888.1	0.714	0.036	0.225	0.21	6.6	11.9	0.00126	1.44	LV	CELLSTATES	vFB1.1	control_LMNA	12	18
AKR1A1	0.702	0.0323	0.194	0.147	6.3	12.4	0.00103	1.49	LV	CELLSTATES	vFB1.1	control_LMNA	12	18
UBE2J2	0.696	0.0439	0.105	0.1	5.6	11	0.00186	1.36	LV	CELLSTATES	vFB1.1	control_LMNA	12	18
BIN3	0.687	0.0389	0.129	0.113	5.76	11.5	0.00147	1.41	LV	CELLSTATES	vFB1.1	control_LMNA	12	18
CIAO1	0.684	0.04	0.145	0.124	5.92	11.4	0.00154	1.4	LV	CELLSTATES	vFB1.1	control_LMNA	12	18
TPM4	0.676	0.036	0.306	0.247	6.9	11.8	0.00127	1.44	LV	CELLSTATES	vFB1.1	control_LMNA	12	18
MOB3A	0.668	0.0426	0.117	0.0924	5.59	11.1	0.00175	1.37	LV	CELLSTATES	vFB1.1	control_LMNA	12	18
PKIG	0.664	0.0493	0.339	0.295	7.08	10.5	0.00231	1.31	LV	CELLSTATES	vFB1.1	control_LMNA	12	18
TMEM165	0.543	0.036	0.569	0.557	7.84	11.8	0.00127	1.44	LV	CELLSTATES	vFB1.1	control_LMNA	12	18

## Sheet: control_PKP2
Gene	logFC	FDR	mean_exp_control	mean_exp_genotype	logCPM	F	PValue	FDR_plot	Region	annotation_level	cell_state	comparison	Observations_genotype	Observations_reference
CHI3L1	6.17	0.0289	0.0211	0	3.81	11.5	0.00187	1.54	LV	CELLSTATES	vFB1.1	control_PKP2	6	18
CCL2	6.14	5.8e-07	0.75	0.0202	8.28	67.2	8.14e-10	6.24	LV	CELLSTATES	vFB1.1	control_PKP2	6	18
CXCL1	5	0.00766	0.0218	0.00129	4.14	16.2	0.000278	2.12	LV	CELLSTATES	vFB1.1	control_PKP2	6	18
AC108134.2	4.46	0.0024	0.022	0.000579	3.41	21	5.13e-05	2.62	LV	CELLSTATES	vFB1.1	control_PKP2	6	18
PLA2G2A	4.34	0.001	0.891	0.0927	8.75	24.8	1.5e-05	3	LV	CELLSTATES	vFB1.1	control_PKP2	6	18
CCL11	4.24	0.000524	0.165	0.0146	6.25	27.9	5.97e-06	3.28	LV	CELLSTATES	vFB1.1	control_PKP2	6	18
S100A9	4.07	0.00632	0.0131	0.000709	3.17	16.9	0.000211	2.2	LV	CELLSTATES	vFB1.1	control_PKP2	6	18
NPPC	4.01	0.00102	0.329	0.0361	7.08	24.7	1.57e-05	2.99	LV	CELLSTATES	vFB1.1	control_PKP2	6	18
ADAMTS4	3.83	0.00303	0.109	0.00975	5.28	19.9	7.4e-05	2.52	LV	CELLSTATES	vFB1.1	control_PKP2	6	18
APLNR	3.69	0.000362	0.121	0.0161	5.71	29.9	3.37e-06	3.44	LV	CELLSTATES	vFB1.1	control_PKP2	6	18
PLAU	3.67	2.27e-05	0.141	0.0184	5.83	43.4	1.04e-07	4.64	LV	CELLSTATES	vFB1.1	control_PKP2	6	18
BHLHE40	3.62	0.000524	0.265	0.0327	6.68	27.9	6e-06	3.28	LV	CELLSTATES	vFB1.1	control_PKP2	6	18
G0S2	3.36	0.000369	0.0597	0.00732	4.74	29.7	3.58e-06	3.43	LV	CELLSTATES	vFB1.1	control_PKP2	6	18
CDKN3	3.35	0.00674	0.0161	0.00169	3.34	16.7	0.000231	2.17	LV	CELLSTATES	vFB1.1	control_PKP2	6	18
MYH6	3.33	0.000713	0.0331	0.00343	3.94	26.4	9.26e-06	3.15	LV	CELLSTATES	vFB1.1	control_PKP2	6	18
MRGPRF	3.31	1.67e-05	0.0586	0.00904	4.71	45.3	6.67e-08	4.78	LV	CELLSTATES	vFB1.1	control_PKP2	6	18
PTGIR	3.26	4.03e-08	0.368	0.0531	7.15	93.7	1.19e-11	7.4	LV	CELLSTATES	vFB1.1	control_PKP2	6	18
ID2	3.25	7.72e-05	0.245	0.0416	6.8	37.2	4.73e-07	4.11	LV	CELLSTATES	vFB1.1	control_PKP2	6	18
TRPM2	3.24	0.0181	0.015	0.000882	3.13	12.9	0.00095	1.74	LV	CELLSTATES	vFB1.1	control_PKP2	6	18
HES1	3.22	0.0136	0.72	0.115	8.33	14	0.000625	1.87	LV	CELLSTATES	vFB1.1	control_PKP2	6	18
NGFR	3.19	2.66e-05	0.0847	0.0137	5.15	42.5	1.3e-07	4.58	LV	CELLSTATES	vFB1.1	control_PKP2	6	18
RARRES1	3.13	0.000367	0.716	0.158	8.35	29.8	3.47e-06	3.44	LV	CELLSTATES	vFB1.1	control_PKP2	6	18
BCL3	3.1	5.92e-05	0.0507	0.00832	4.46	38.7	3.28e-07	4.23	LV	CELLSTATES	vFB1.1	control_PKP2	6	18
TNC	3.06	0.0419	0.252	0.0313	6.08	9.73	0.00352	1.38	LV	CELLSTATES	vFB1.1	control_PKP2	6	18
PTGFR	3.04	9.54e-05	0.0837	0.0149	5.14	36.1	6.27e-07	4.02	LV	CELLSTATES	vFB1.1	control_PKP2	6	18
TMEM176A	3.01	0.00418	0.0439	0.0107	4.6	18.6	0.000118	2.38	LV	CELLSTATES	vFB1.1	control_PKP2	6	18
PPP1R3C	2.99	0.00268	0.048	0.00905	4.55	20.4	6.28e-05	2.57	LV	CELLSTATES	vFB1.1	control_PKP2	6	18
FBLIM1	2.97	0.000106	0.0721	0.00936	4.77	35.6	7.09e-07	3.98	LV	CELLSTATES	vFB1.1	control_PKP2	6	18
NPTX2	2.97	0.0416	0.0507	0.00416	4.11	9.79	0.00343	1.38	LV	CELLSTATES	vFB1.1	control_PKP2	6	18
PIM1	2.94	1.25e-05	0.0798	0.0138	5.12	47.1	4.43e-08	4.9	LV	CELLSTATES	vFB1.1	control_PKP2	6	18
RASD1	2.92	0.00905	0.0793	0.0172	5.16	15.6	0.000347	2.04	LV	CELLSTATES	vFB1.1	control_PKP2	6	18
AL669970.3	2.9	0.000572	0.0318	0.00466	3.87	27.3	7.06e-06	3.24	LV	CELLSTATES	vFB1.1	control_PKP2	6	18
DUSP4	2.87	0.013	0.0172	0.00258	3.38	14.2	0.000586	1.89	LV	CELLSTATES	vFB1.1	control_PKP2	6	18
AL137026.1	2.81	0.0166	0.0135	0.0026	3.18	13.2	0.000842	1.78	LV	CELLSTATES	vFB1.1	control_PKP2	6	18
TMEM100	2.74	0.00339	0.0666	0.0158	4.99	19.4	8.76e-05	2.47	LV	CELLSTATES	vFB1.1	control_PKP2	6	18
APOE	2.71	0.00288	0.732	0.175	8.38	20.1	6.9e-05	2.54	LV	CELLSTATES	vFB1.1	control_PKP2	6	18
PAM16	2.71	0.00348	0.0275	0.0041	3.69	19.3	9.12e-05	2.46	LV	CELLSTATES	vFB1.1	control_PKP2	6	18
OPN1SW	2.63	0.02	0.0191	0.0021	3.21	12.5	0.00111	1.7	LV	CELLSTATES	vFB1.1	control_PKP2	6	18
LINC00473	2.6	0.0291	0.0171	0.00324	3.33	11.2	0.0019	1.54	LV	CELLSTATES	vFB1.1	control_PKP2	6	18
ADM	2.57	0.0015	0.0806	0.017	5.1	23	2.67e-05	2.82	LV	CELLSTATES	vFB1.1	control_PKP2	6	18
LGALS2	2.56	0.0137	0.027	0.00518	3.55	13.9	0.000646	1.86	LV	CELLSTATES	vFB1.1	control_PKP2	6	18
LINC00881	2.56	0.0403	0.0261	0.00682	4	9.92	0.00325	1.39	LV	CELLSTATES	vFB1.1	control_PKP2	6	18
TLL1	2.56	0.0126	0.0331	0.00581	3.8	14.3	0.00056	1.9	LV	CELLSTATES	vFB1.1	control_PKP2	6	18
CTSC	2.52	0.0013	0.298	0.0611	6.54	23.5	2.26e-05	2.89	LV	CELLSTATES	vFB1.1	control_PKP2	6	18
IER3	2.52	0.000376	0.182	0.0349	5.98	29.4	3.83e-06	3.42	LV	CELLSTATES	vFB1.1	control_PKP2	6	18
RPS17	2.51	0.0483	0.0419	0.0134	4.67	9.2	0.00443	1.32	LV	CELLSTATES	vFB1.1	control_PKP2	6	18
LDLR	2.5	0.000202	0.145	0.0335	5.68	32.6	1.6e-06	3.69	LV	CELLSTATES	vFB1.1	control_PKP2	6	18
PTGES	2.47	0.00254	0.0263	0.00753	3.92	20.7	5.75e-05	2.6	LV	CELLSTATES	vFB1.1	control_PKP2	6	18
CHRDL2	2.45	0.0051	0.102	0.0329	5.59	17.8	0.000154	2.29	LV	CELLSTATES	vFB1.1	control_PKP2	6	18
FGFR4	2.42	0.0104	0.019	0.00465	3.57	15.1	0.000415	1.98	LV	CELLSTATES	vFB1.1	control_PKP2	6	18
SCD	2.41	0.0118	0.027	0.00615	3.79	14.6	0.0005	1.93	LV	CELLSTATES	vFB1.1	control_PKP2	6	18
TM4SF1-AS1	2.41	0.0293	0.0217	0.00737	3.95	11.1	0.00195	1.53	LV	CELLSTATES	vFB1.1	control_PKP2	6	18
NOTCH3	2.38	0.0181	0.025	0.00593	3.67	12.9	0.000953	1.74	LV	CELLSTATES	vFB1.1	control_PKP2	6	18
GNA14-AS1	2.36	0.001	0.271	0.0876	6.81	24.8	1.51e-05	3	LV	CELLSTATES	vFB1.1	control_PKP2	6	18
STEAP1	2.36	0.0259	0.0213	0.00637	3.63	11.6	0.00158	1.59	LV	CELLSTATES	vFB1.1	control_PKP2	6	18
APOC1	2.35	0.0485	0.0142	0.00403	3.37	9.18	0.00447	1.31	LV	CELLSTATES	vFB1.1	control_PKP2	6	18
MARCKSL1	2.35	0.00131	0.155	0.0369	5.92	23.5	2.31e-05	2.88	LV	CELLSTATES	vFB1.1	control_PKP2	6	18
PYCR1	2.33	0.0402	0.0141	0.00407	3.13	9.92	0.00324	1.4	LV	CELLSTATES	vFB1.1	control_PKP2	6	18
VASN	2.33	0.00112	0.089	0.0199	5.15	24.2	1.82e-05	2.95	LV	CELLSTATES	vFB1.1	control_PKP2	6	18
TNFRSF12A	2.32	0.0188	0.115	0.0276	5.35	12.8	0.000994	1.73	LV	CELLSTATES	vFB1.1	control_PKP2	6	18
PPARGC1B	2.31	0.00639	0.0297	0.00763	3.95	16.9	0.000215	2.19	LV	CELLSTATES	vFB1.1	control_PKP2	6	18
XPNPEP2	2.31	0.0227	0.0128	0.00304	3.07	12.1	0.00133	1.64	LV	CELLSTATES	vFB1.1	control_PKP2	6	18
LINC01315	2.3	0.0104	0.0134	0.00272	3.17	15	0.000421	1.98	LV	CELLSTATES	vFB1.1	control_PKP2	6	18
SYNPO	2.29	0.00256	0.0465	0.0108	4.36	20.6	5.88e-05	2.59	LV	CELLSTATES	vFB1.1	control_PKP2	6	18
TSPAN11	2.29	0.00572	0.0317	0.00924	4.16	17.3	0.000181	2.24	LV	CELLSTATES	vFB1.1	control_PKP2	6	18
RRAD	2.27	0.03	0.0286	0.00633	3.91	11	0.00202	1.52	LV	CELLSTATES	vFB1.1	control_PKP2	6	18
Z99289.1	2.27	0.015	0.0278	0.00622	3.73	13.6	0.000734	1.82	LV	CELLSTATES	vFB1.1	control_PKP2	6	18
HGF	2.24	0.000751	0.0673	0.0184	4.72	26.2	9.97e-06	3.12	LV	CELLSTATES	vFB1.1	control_PKP2	6	18
IFITM2	2.24	0.00774	0.248	0.0949	6.9	16.1	0.000283	2.11	LV	CELLSTATES	vFB1.1	control_PKP2	6	18
SERTAD4	2.21	0.000218	0.108	0.0291	5.38	32.1	1.8e-06	3.66	LV	CELLSTATES	vFB1.1	control_PKP2	6	18
GEM	2.19	0.00528	0.109	0.0303	5.34	17.7	0.000162	2.28	LV	CELLSTATES	vFB1.1	control_PKP2	6	18
BBOX1-AS1	2.13	0.00579	0.0786	0.0227	5.01	17.3	0.000185	2.24	LV	CELLSTATES	vFB1.1	control_PKP2	6	18
FAIM2	2.13	0.0127	0.0788	0.0328	5.36	14.2	0.000567	1.9	LV	CELLSTATES	vFB1.1	control_PKP2	6	18
CLDN14	2.12	0.0352	0.0165	0.00286	3.11	10.5	0.00257	1.45	LV	CELLSTATES	vFB1.1	control_PKP2	6	18
INSRR	2.12	0.00288	0.0812	0.0253	5.08	20.1	6.86e-05	2.54	LV	CELLSTATES	vFB1.1	control_PKP2	6	18
PLEKHG3	2.12	0.000786	0.0516	0.0139	4.4	25.9	1.09e-05	3.1	LV	CELLSTATES	vFB1.1	control_PKP2	6	18
RAB26	2.12	0.00268	0.031	0.00833	3.9	20.4	6.28e-05	2.57	LV	CELLSTATES	vFB1.1	control_PKP2	6	18
ARHGAP28	2.11	0.0163	0.0218	0.00741	3.74	13.3	0.000825	1.79	LV	CELLSTATES	vFB1.1	control_PKP2	6	18
CYTOR	2.11	0.000786	0.206	0.0567	6.14	25.9	1.1e-05	3.1	LV	CELLSTATES	vFB1.1	control_PKP2	6	18
TEX26-AS1	2.11	0.0124	0.147	0.0473	5.78	14.4	0.000545	1.91	LV	CELLSTATES	vFB1.1	control_PKP2	6	18
SOCS3	2.1	0.0153	0.159	0.0531	5.99	13.5	0.000757	1.82	LV	CELLSTATES	vFB1.1	control_PKP2	6	18
SH3BGRL3	2.09	0.00899	0.268	0.0998	6.81	15.6	0.000344	2.05	LV	CELLSTATES	vFB1.1	control_PKP2	6	18
SRL	2.09	0.0367	0.0192	0.00575	3.57	10.3	0.00276	1.44	LV	CELLSTATES	vFB1.1	control_PKP2	6	18
RPL13A	2.08	0.0108	0.317	0.123	7.25	14.9	0.000442	1.97	LV	CELLSTATES	vFB1.1	control_PKP2	6	18
TRIM47	2.08	0.000776	0.111	0.039	5.61	26	1.05e-05	3.11	LV	CELLSTATES	vFB1.1	control_PKP2	6	18
AC092167.1	2.06	0.0446	0.0157	0.00275	3.03	9.5	0.00388	1.35	LV	CELLSTATES	vFB1.1	control_PKP2	6	18
ARID5A	2.06	0.00566	0.0426	0.0134	4.34	17.4	0.000177	2.25	LV	CELLSTATES	vFB1.1	control_PKP2	6	18
SPOCK3	2.06	0.0137	0.0176	0.0072	3.65	13.9	0.000648	1.86	LV	CELLSTATES	vFB1.1	control_PKP2	6	18
OLFM2	2.05	0.00684	0.0312	0.00883	3.93	16.6	0.00024	2.16	LV	CELLSTATES	vFB1.1	control_PKP2	6	18
SH2D2A	2.05	0.0296	0.0202	0.00592	3.48	11.1	0.00198	1.53	LV	CELLSTATES	vFB1.1	control_PKP2	6	18
ALDH1A3	2.04	0.00321	0.039	0.0122	4.23	19.7	8.09e-05	2.49	LV	CELLSTATES	vFB1.1	control_PKP2	6	18
GLIS2	2.04	0.00105	0.05	0.0148	4.38	24.6	1.64e-05	2.98	LV	CELLSTATES	vFB1.1	control_PKP2	6	18
HIST1H1C	2.04	0.0381	0.0305	0.0115	3.99	10.2	0.00293	1.42	LV	CELLSTATES	vFB1.1	control_PKP2	6	18
GPR68	2.03	0.0376	0.0205	0.00531	3.41	10.2	0.00287	1.42	LV	CELLSTATES	vFB1.1	control_PKP2	6	18
MSC	2.03	0.00303	0.0505	0.0179	4.52	19.9	7.38e-05	2.52	LV	CELLSTATES	vFB1.1	control_PKP2	6	18
LINC01503	2.02	0.0174	0.0158	0.00475	3.3	13	0.000908	1.76	LV	CELLSTATES	vFB1.1	control_PKP2	6	18
LRRC32	2.02	0.0434	0.0149	0.00506	3.33	9.61	0.00371	1.36	LV	CELLSTATES	vFB1.1	control_PKP2	6	18
PHF23	2.02	0.0122	0.022	0.00579	3.52	14.4	0.000533	1.91	LV	CELLSTATES	vFB1.1	control_PKP2	6	18
LDHA	2.01	7.4e-06	0.433	0.144	7.31	50.4	2.18e-08	5.13	LV	CELLSTATES	vFB1.1	control_PKP2	6	18
PSME2	2.01	0.0198	0.0213	0.00734	3.71	12.6	0.00108	1.7	LV	CELLSTATES	vFB1.1	control_PKP2	6	18
ISYNA1	1.99	0.029	0.0347	0.0109	4.11	11.2	0.00188	1.54	LV	CELLSTATES	vFB1.1	control_PKP2	6	18
KCND3	1.99	0.00254	0.0865	0.0319	5.24	20.7	5.78e-05	2.6	LV	CELLSTATES	vFB1.1	control_PKP2	6	18
KCNE4	1.99	0.00105	0.116	0.0395	5.57	24.5	1.67e-05	2.98	LV	CELLSTATES	vFB1.1	control_PKP2	6	18
KLF10	1.99	0.00134	0.12	0.0353	5.57	23.4	2.36e-05	2.87	LV	CELLSTATES	vFB1.1	control_PKP2	6	18
MEDAG	1.99	0.0109	0.16	0.0546	5.85	14.9	0.000451	1.96	LV	CELLSTATES	vFB1.1	control_PKP2	6	18
EHD1	1.98	0.00308	0.0441	0.0138	4.31	19.9	7.56e-05	2.51	LV	CELLSTATES	vFB1.1	control_PKP2	6	18
IER5L	1.97	0.000205	0.213	0.063	6.16	32.5	1.65e-06	3.69	LV	CELLSTATES	vFB1.1	control_PKP2	6	18
DACT1	1.96	0.0446	0.0217	0.00533	3.46	9.5	0.00388	1.35	LV	CELLSTATES	vFB1.1	control_PKP2	6	18
F2RL1	1.96	0.00872	0.0561	0.0196	4.64	15.7	0.000332	2.06	LV	CELLSTATES	vFB1.1	control_PKP2	6	18
PGF	1.96	0.0049	0.112	0.0379	5.52	17.9	0.000147	2.31	LV	CELLSTATES	vFB1.1	control_PKP2	6	18
AL022323.4	1.95	0.0192	0.0329	0.00945	3.97	12.7	0.00103	1.72	LV	CELLSTATES	vFB1.1	control_PKP2	6	18
PLCD3	1.95	0.0132	0.0219	0.0056	3.44	14.1	0.000596	1.88	LV	CELLSTATES	vFB1.1	control_PKP2	6	18
ZNF385A	1.95	0.0137	0.0412	0.0154	4.33	13.9	0.000644	1.86	LV	CELLSTATES	vFB1.1	control_PKP2	6	18
MIDN	1.94	0.000252	0.105	0.0345	5.35	31.5	2.16e-06	3.6	LV	CELLSTATES	vFB1.1	control_PKP2	6	18
NQO1	1.93	0.00196	0.0452	0.0126	4.22	21.9	3.84e-05	2.71	LV	CELLSTATES	vFB1.1	control_PKP2	6	18
PTGIS	1.93	6.71e-05	0.784	0.289	8.3	37.8	4.04e-07	4.17	LV	CELLSTATES	vFB1.1	control_PKP2	6	18
TMEM176B	1.92	0.00786	0.106	0.0495	5.69	16.1	0.000288	2.1	LV	CELLSTATES	vFB1.1	control_PKP2	6	18
SHMT2	1.91	0.0166	0.0373	0.0148	4.17	13.2	0.000846	1.78	LV	CELLSTATES	vFB1.1	control_PKP2	6	18
AC097521.1	1.9	0.0418	0.0324	0.0152	4.29	9.74	0.00351	1.38	LV	CELLSTATES	vFB1.1	control_PKP2	6	18
PRICKLE1	1.9	2.27e-05	0.791	0.247	8.1	43.4	1.04e-07	4.64	LV	CELLSTATES	vFB1.1	control_PKP2	6	18
IGFBP4	1.89	0.000358	0.535	0.208	7.8	30	3.3e-06	3.45	LV	CELLSTATES	vFB1.1	control_PKP2	6	18
RGS3	1.89	0.00771	0.0688	0.0224	4.91	16.1	0.000281	2.11	LV	CELLSTATES	vFB1.1	control_PKP2	6	18
RNF152	1.89	0.00288	0.25	0.0875	6.43	20.1	6.9e-05	2.54	LV	CELLSTATES	vFB1.1	control_PKP2	6	18
CA2	1.88	0.0122	0.0277	0.00931	3.82	14.4	0.000529	1.91	LV	CELLSTATES	vFB1.1	control_PKP2	6	18
RBP1	1.88	0.0139	0.0574	0.0246	4.8	13.8	0.000662	1.86	LV	CELLSTATES	vFB1.1	control_PKP2	6	18
SLC51B	1.88	0.0211	0.0262	0.00712	3.6	12.3	0.0012	1.68	LV	CELLSTATES	vFB1.1	control_PKP2	6	18
ADAMTSL2	1.87	0.00122	0.123	0.0441	5.66	23.9	2.05e-05	2.91	LV	CELLSTATES	vFB1.1	control_PKP2	6	18
LAMA4	1.87	0.000112	0.405	0.147	7.23	35.3	7.72e-07	3.95	LV	CELLSTATES	vFB1.1	control_PKP2	6	18
TRIM29	1.87	0.0216	0.0308	0.00909	3.86	12.2	0.00125	1.67	LV	CELLSTATES	vFB1.1	control_PKP2	6	18
RPL27A	1.85	0.00634	0.179	0.0826	6.45	16.9	0.000212	2.2	LV	CELLSTATES	vFB1.1	control_PKP2	6	18
C1QB	1.84	0.0383	0.0175	0.00707	3.45	10.1	0.00296	1.42	LV	CELLSTATES	vFB1.1	control_PKP2	6	18
CHRM2	1.84	0.0483	0.0443	0.0134	4.35	9.19	0.00444	1.32	LV	CELLSTATES	vFB1.1	control_PKP2	6	18
HIC1	1.84	0.00254	0.139	0.0555	5.77	20.7	5.77e-05	2.6	LV	CELLSTATES	vFB1.1	control_PKP2	6	18
SLC1A2	1.83	0.00357	0.0845	0.0312	5.1	19.2	9.58e-05	2.45	LV	CELLSTATES	vFB1.1	control_PKP2	6	18
GNAO1	1.82	0.00476	0.107	0.0385	5.39	18.1	0.000141	2.32	LV	CELLSTATES	vFB1.1	control_PKP2	6	18
MYOCD	1.82	0.0417	0.0329	0.00935	3.99	9.78	0.00345	1.38	LV	CELLSTATES	vFB1.1	control_PKP2	6	18
ARPC5L	1.81	0.00124	0.0483	0.0162	4.45	23.8	2.11e-05	2.91	LV	CELLSTATES	vFB1.1	control_PKP2	6	18
ADA	1.8	0.000406	0.174	0.0663	6.21	29.1	4.23e-06	3.39	LV	CELLSTATES	vFB1.1	control_PKP2	6	18
PDGFRB	1.8	8.72e-05	1	0.362	8.47	36.5	5.6e-07	4.06	LV	CELLSTATES	vFB1.1	control_PKP2	6	18
ELANE	1.79	0.00124	0.112	0.037	5.4	23.7	2.13e-05	2.91	LV	CELLSTATES	vFB1.1	control_PKP2	6	18
TEAD2	1.79	0.00233	0.0363	0.0125	4.13	21.1	4.91e-05	2.63	LV	CELLSTATES	vFB1.1	control_PKP2	6	18
CD248	1.78	0.00608	0.0466	0.02	4.49	17.1	0.000198	2.22	LV	CELLSTATES	vFB1.1	control_PKP2	6	18
MYLK3	1.78	0.0227	0.0339	0.011	4.02	12.1	0.00134	1.64	LV	CELLSTATES	vFB1.1	control_PKP2	6	18
NOTCH1	1.78	0.00632	0.0347	0.0115	4	16.9	0.00021	2.2	LV	CELLSTATES	vFB1.1	control_PKP2	6	18
SLC2A3	1.78	0.0203	0.211	0.0852	6.54	12.5	0.00113	1.69	LV	CELLSTATES	vFB1.1	control_PKP2	6	18
ANGPTL2	1.77	0.0025	0.136	0.0611	5.95	20.8	5.5e-05	2.6	LV	CELLSTATES	vFB1.1	control_PKP2	6	18
GUCY1A1	1.76	0.00102	0.239	0.0895	6.56	24.7	1.56e-05	2.99	LV	CELLSTATES	vFB1.1	control_PKP2	6	18
HRCT1	1.76	0.0431	0.0284	0.00827	3.78	9.63	0.00367	1.37	LV	CELLSTATES	vFB1.1	control_PKP2	6	18
PLEKHA4	1.76	0.000304	0.0949	0.0358	5.32	30.7	2.72e-06	3.52	LV	CELLSTATES	vFB1.1	control_PKP2	6	18
RGS2	1.76	0.0415	0.0596	0.021	4.66	9.8	0.00341	1.38	LV	CELLSTATES	vFB1.1	control_PKP2	6	18
MTSS1L	1.75	0.00238	0.0817	0.0345	5.21	21.1	5.05e-05	2.62	LV	CELLSTATES	vFB1.1	control_PKP2	6	18
ICAM1	1.74	0.0323	0.029	0.0129	4.05	10.8	0.00225	1.49	LV	CELLSTATES	vFB1.1	control_PKP2	6	18
RARA-AS1	1.73	0.00436	0.0432	0.0153	4.32	18.4	0.000125	2.36	LV	CELLSTATES	vFB1.1	control_PKP2	6	18
LSP1	1.71	9.24e-05	0.327	0.138	6.93	36.3	6.01e-07	4.03	LV	CELLSTATES	vFB1.1	control_PKP2	6	18
TNFAIP6	1.71	0.000619	0.302	0.135	6.93	27	7.77e-06	3.21	LV	CELLSTATES	vFB1.1	control_PKP2	6	18
TUBB2A	1.71	0.0224	0.035	0.0114	3.97	12.1	0.00131	1.65	LV	CELLSTATES	vFB1.1	control_PKP2	6	18
FGF7	1.7	0.00539	0.485	0.206	7.54	17.6	0.000167	2.27	LV	CELLSTATES	vFB1.1	control_PKP2	6	18
LSAMP-AS1	1.7	0.0265	0.101	0.0557	5.76	11.5	0.00165	1.58	LV	CELLSTATES	vFB1.1	control_PKP2	6	18
AKR1C1	1.69	0.002	0.414	0.149	7.3	21.8	3.95e-05	2.7	LV	CELLSTATES	vFB1.1	control_PKP2	6	18
BX322234.1	1.69	0.00618	0.112	0.0429	5.37	17	0.000203	2.21	LV	CELLSTATES	vFB1.1	control_PKP2	6	18
AC008569.1	1.68	0.0259	0.0238	0.0103	3.73	11.6	0.00159	1.59	LV	CELLSTATES	vFB1.1	control_PKP2	6	18
AC017002.5	1.68	0.0135	0.129	0.0471	5.51	14	0.000615	1.87	LV	CELLSTATES	vFB1.1	control_PKP2	6	18
AC073333.1	1.68	0.0197	0.0234	0.00874	3.64	12.6	0.00108	1.7	LV	CELLSTATES	vFB1.1	control_PKP2	6	18
C6orf48	1.68	0.00944	0.0565	0.0259	4.82	15.4	0.000365	2.03	LV	CELLSTATES	vFB1.1	control_PKP2	6	18
TIMP1	1.68	0.037	1.33	0.679	9.14	10.3	0.0028	1.43	LV	CELLSTATES	vFB1.1	control_PKP2	6	18
DGKI	1.67	0.00741	0.137	0.0328	5.45	16.3	0.000266	2.13	LV	CELLSTATES	vFB1.1	control_PKP2	6	18
TM4SF1	1.67	0.0149	0.266	0.122	6.83	13.6	0.000729	1.83	LV	CELLSTATES	vFB1.1	control_PKP2	6	18
GNA14	1.66	0.00725	0.34	0.162	7.13	16.3	0.00026	2.14	LV	CELLSTATES	vFB1.1	control_PKP2	6	18
S100A16	1.66	0.0179	0.104	0.044	5.39	13	0.000933	1.75	LV	CELLSTATES	vFB1.1	control_PKP2	6	18
TPM2	1.66	0.000774	0.143	0.0607	5.94	26.1	1.04e-05	3.11	LV	CELLSTATES	vFB1.1	control_PKP2	6	18
CA1	1.65	0.00605	0.0664	0.0301	4.88	17.1	0.000196	2.22	LV	CELLSTATES	vFB1.1	control_PKP2	6	18
FBXL8	1.65	0.0446	0.0213	0.00688	3.44	9.49	0.00391	1.35	LV	CELLSTATES	vFB1.1	control_PKP2	6	18
RELB	1.64	0.00219	0.0847	0.0331	5.07	21.4	4.52e-05	2.66	LV	CELLSTATES	vFB1.1	control_PKP2	6	18
AC005291.2	1.63	0.00303	0.0575	0.0207	4.5	19.9	7.39e-05	2.52	LV	CELLSTATES	vFB1.1	control_PKP2	6	18
RPLP0	1.63	0.00122	0.473	0.211	7.62	23.8	2.06e-05	2.91	LV	CELLSTATES	vFB1.1	control_PKP2	6	18
LINC01137	1.62	0.0383	0.0208	0.00773	3.5	10.1	0.00296	1.42	LV	CELLSTATES	vFB1.1	control_PKP2	6	18
ASS1	1.61	0.0264	0.0306	0.0124	3.93	11.6	0.00163	1.58	LV	CELLSTATES	vFB1.1	control_PKP2	6	18
PLXND1	1.61	0.000847	0.0698	0.0265	4.9	25.5	1.21e-05	3.07	LV	CELLSTATES	vFB1.1	control_PKP2	6	18
ZC3H12A	1.61	0.0293	0.0197	0.00781	3.5	11.2	0.00193	1.53	LV	CELLSTATES	vFB1.1	control_PKP2	6	18
IMPDH1	1.6	0.012	0.0337	0.015	4.05	14.5	0.000515	1.92	LV	CELLSTATES	vFB1.1	control_PKP2	6	18
LRP4	1.6	0.0416	0.486	0.27	7.98	9.78	0.00344	1.38	LV	CELLSTATES	vFB1.1	control_PKP2	6	18
SLC7A1	1.6	0.0159	0.0462	0.0168	4.26	13.4	0.000796	1.8	LV	CELLSTATES	vFB1.1	control_PKP2	6	18
C4orf19	1.59	0.00105	0.0997	0.0403	5.34	24.6	1.64e-05	2.98	LV	CELLSTATES	vFB1.1	control_PKP2	6	18
RNF122	1.59	0.000179	0.112	0.0492	5.5	33.2	1.36e-06	3.75	LV	CELLSTATES	vFB1.1	control_PKP2	6	18
TGM2	1.59	0.0369	0.064	0.0201	4.65	10.3	0.00278	1.43	LV	CELLSTATES	vFB1.1	control_PKP2	6	18
MIEN1	1.58	0.0153	0.0445	0.0192	4.44	13.5	0.000756	1.82	LV	CELLSTATES	vFB1.1	control_PKP2	6	18
SPDYE2	1.58	0.043	0.257	0.141	7.03	9.65	0.00364	1.37	LV	CELLSTATES	vFB1.1	control_PKP2	6	18
EMP3	1.57	0.00433	0.197	0.11	6.46	18.4	0.000124	2.36	LV	CELLSTATES	vFB1.1	control_PKP2	6	18
PLPPR2	1.57	0.00811	0.0342	0.0142	4.09	15.9	0.000303	2.09	LV	CELLSTATES	vFB1.1	control_PKP2	6	18
TECRL	1.57	0.031	0.076	0.0277	5.08	10.9	0.00211	1.51	LV	CELLSTATES	vFB1.1	control_PKP2	6	18
ZNF668	1.57	0.0449	0.0308	0.0137	3.94	9.46	0.00396	1.35	LV	CELLSTATES	vFB1.1	control_PKP2	6	18
AC100830.1	1.56	0.0295	0.026	0.00951	3.74	11.1	0.00197	1.53	LV	CELLSTATES	vFB1.1	control_PKP2	6	18
CARMN	1.56	0.00771	0.0801	0.0295	4.92	16.1	0.000281	2.11	LV	CELLSTATES	vFB1.1	control_PKP2	6	18
SEL1L3	1.56	0.0373	0.0292	0.0128	3.92	10.2	0.00284	1.43	LV	CELLSTATES	vFB1.1	control_PKP2	6	18
SHC3	1.56	0.0164	0.0394	0.015	4.15	13.3	0.000831	1.78	LV	CELLSTATES	vFB1.1	control_PKP2	6	18
DHRS3	1.55	0.00417	0.207	0.0806	6.36	18.6	0.000117	2.38	LV	CELLSTATES	vFB1.1	control_PKP2	6	18
ADAMTS19	1.54	0.00256	0.219	0.0831	6.44	20.6	5.9e-05	2.59	LV	CELLSTATES	vFB1.1	control_PKP2	6	18
NRP1	1.54	0.0031	0.27	0.118	6.7	19.8	7.66e-05	2.51	LV	CELLSTATES	vFB1.1	control_PKP2	6	18
PIK3C2B	1.54	0.0325	0.043	0.0189	4.26	10.8	0.00228	1.49	LV	CELLSTATES	vFB1.1	control_PKP2	6	18
RPS15A	1.54	0.0392	0.101	0.0489	5.65	10	0.00308	1.41	LV	CELLSTATES	vFB1.1	control_PKP2	6	18
AC008591.1	1.53	0.00407	0.115	0.0459	5.53	18.7	0.000114	2.39	LV	CELLSTATES	vFB1.1	control_PKP2	6	18
KDELR3	1.53	0.00559	0.0499	0.0227	4.54	17.4	0.000175	2.25	LV	CELLSTATES	vFB1.1	control_PKP2	6	18
PECAM1	1.53	0.0204	0.118	0.0487	5.42	12.4	0.00114	1.69	LV	CELLSTATES	vFB1.1	control_PKP2	6	18
MPP7	1.52	0.0195	0.0299	0.0142	4.01	12.6	0.00106	1.71	LV	CELLSTATES	vFB1.1	control_PKP2	6	18
SLC51A	1.52	0.0103	0.0503	0.0188	4.44	15.1	0.000413	1.99	LV	CELLSTATES	vFB1.1	control_PKP2	6	18
CRIP2	1.51	0.0377	0.127	0.0713	5.95	10.2	0.00288	1.42	LV	CELLSTATES	vFB1.1	control_PKP2	6	18
PPL	1.51	0.00175	0.113	0.0466	5.5	22.3	3.36e-05	2.76	LV	CELLSTATES	vFB1.1	control_PKP2	6	18
SEMA4B	1.51	0.0292	0.0276	0.0149	3.98	11.2	0.00191	1.53	LV	CELLSTATES	vFB1.1	control_PKP2	6	18
FMNL1	1.5	0.00208	0.0692	0.031	4.85	21.6	4.16e-05	2.68	LV	CELLSTATES	vFB1.1	control_PKP2	6	18
GMPPB	1.5	0.00703	0.0504	0.0231	4.52	16.5	0.000248	2.15	LV	CELLSTATES	vFB1.1	control_PKP2	6	18
KCNQ1	1.5	0.00111	0.229	0.0848	6.36	24.3	1.79e-05	2.95	LV	CELLSTATES	vFB1.1	control_PKP2	6	18
MYH4	1.5	0.0354	0.0585	0.0272	4.75	10.5	0.00259	1.45	LV	CELLSTATES	vFB1.1	control_PKP2	6	18
PLAUR	1.5	0.00167	0.0755	0.0309	4.97	22.5	3.13e-05	2.78	LV	CELLSTATES	vFB1.1	control_PKP2	6	18
RPS18	1.5	0.0393	0.172	0.0953	6.44	10	0.00311	1.41	LV	CELLSTATES	vFB1.1	control_PKP2	6	18
ST3GAL5	1.5	0.000933	0.246	0.0998	6.56	25.2	1.35e-05	3.03	LV	CELLSTATES	vFB1.1	control_PKP2	6	18
TOB1	1.5	0.00582	0.069	0.0366	5.04	17.3	0.000187	2.23	LV	CELLSTATES	vFB1.1	control_PKP2	6	18
AKR1C3	1.49	0.00626	0.185	0.0814	6.19	17	0.000207	2.2	LV	CELLSTATES	vFB1.1	control_PKP2	6	18
CXCL12	1.49	0.0418	0.373	0.231	7.49	9.74	0.0035	1.38	LV	CELLSTATES	vFB1.1	control_PKP2	6	18
HILPDA	1.49	0.0232	0.0325	0.0149	4.04	12	0.00139	1.63	LV	CELLSTATES	vFB1.1	control_PKP2	6	18
AC084357.2	1.48	0.0249	0.32	0.18	7.21	11.7	0.00152	1.6	LV	CELLSTATES	vFB1.1	control_PKP2	6	18
ALG3	1.48	0.0158	0.0502	0.0241	4.56	13.4	0.000785	1.8	LV	CELLSTATES	vFB1.1	control_PKP2	6	18
LSAMP	1.47	0.0241	0.724	0.387	8.07	11.9	0.00145	1.62	LV	CELLSTATES	vFB1.1	control_PKP2	6	18
NFKB2	1.47	0.00799	0.0435	0.0229	4.46	16	0.000296	2.1	LV	CELLSTATES	vFB1.1	control_PKP2	6	18
TBX20	1.47	0.000511	1.83	0.849	9.36	28.1	5.7e-06	3.29	LV	CELLSTATES	vFB1.1	control_PKP2	6	18
ISOC1	1.46	0.00218	0.0527	0.0244	4.61	21.4	4.45e-05	2.66	LV	CELLSTATES	vFB1.1	control_PKP2	6	18
LINC02147	1.46	0.0446	0.0323	0.0119	3.91	9.49	0.0039	1.35	LV	CELLSTATES	vFB1.1	control_PKP2	6	18
MYH13	1.46	0.00539	0.327	0.13	6.83	17.6	0.000167	2.27	LV	CELLSTATES	vFB1.1	control_PKP2	6	18
RARA	1.46	0.0103	0.0759	0.0394	5.08	15.1	0.000411	1.99	LV	CELLSTATES	vFB1.1	control_PKP2	6	18
LRCH4	1.45	0.0236	0.0577	0.0269	4.83	11.9	0.00141	1.63	LV	CELLSTATES	vFB1.1	control_PKP2	6	18
ORMDL2	1.45	0.0267	0.0331	0.015	4.11	11.5	0.00166	1.57	LV	CELLSTATES	vFB1.1	control_PKP2	6	18
STEAP2	1.45	0.0137	0.113	0.0592	5.73	13.9	0.00064	1.86	LV	CELLSTATES	vFB1.1	control_PKP2	6	18
SYNJ2	1.44	0.0036	0.137	0.0727	5.89	19.1	9.71e-05	2.44	LV	CELLSTATES	vFB1.1	control_PKP2	6	18
UNC5B	1.44	0.0276	0.0579	0.0284	4.66	11.4	0.00173	1.56	LV	CELLSTATES	vFB1.1	control_PKP2	6	18
KPNA2	1.43	0.0241	0.0333	0.0168	4.14	11.9	0.00145	1.62	LV	CELLSTATES	vFB1.1	control_PKP2	6	18
RRBP1	1.43	0.000378	0.577	0.27	7.68	29.4	3.9e-06	3.42	LV	CELLSTATES	vFB1.1	control_PKP2	6	18
SPDL1	1.43	0.0262	0.0271	0.0103	3.73	11.6	0.00161	1.58	LV	CELLSTATES	vFB1.1	control_PKP2	6	18
DRAP1	1.42	0.00336	0.0786	0.0403	5.22	19.5	8.65e-05	2.47	LV	CELLSTATES	vFB1.1	control_PKP2	6	18
FLOT1	1.42	0.000316	0.208	0.105	6.41	30.5	2.85e-06	3.5	LV	CELLSTATES	vFB1.1	control_PKP2	6	18
MAGEH1	1.42	0.0449	0.0638	0.0363	4.98	9.46	0.00396	1.35	LV	CELLSTATES	vFB1.1	control_PKP2	6	18
C9orf16	1.41	0.0339	0.0416	0.017	4.22	10.6	0.00242	1.47	LV	CELLSTATES	vFB1.1	control_PKP2	6	18
EDNRB	1.41	0.00534	0.459	0.214	7.42	17.6	0.000164	2.27	LV	CELLSTATES	vFB1.1	control_PKP2	6	18
NUDT8	1.41	0.0261	0.0228	0.0106	3.67	11.6	0.0016	1.58	LV	CELLSTATES	vFB1.1	control_PKP2	6	18
PTMA	1.41	0.0125	0.519	0.29	7.8	14.3	0.000552	1.9	LV	CELLSTATES	vFB1.1	control_PKP2	6	18
CENPO	1.4	0.0136	0.0591	0.0234	4.61	14	0.000627	1.87	LV	CELLSTATES	vFB1.1	control_PKP2	6	18
CKAP4	1.4	0.0147	0.0633	0.0313	4.82	13.7	0.000712	1.83	LV	CELLSTATES	vFB1.1	control_PKP2	6	18
RPLP2	1.4	0.0397	0.239	0.143	6.86	9.96	0.00318	1.4	LV	CELLSTATES	vFB1.1	control_PKP2	6	18
ST8SIA1	1.4	0.0025	0.267	0.137	6.76	20.8	5.58e-05	2.6	LV	CELLSTATES	vFB1.1	control_PKP2	6	18
CSTF2T	1.39	0.0261	0.0376	0.0174	4.2	11.6	0.00161	1.58	LV	CELLSTATES	vFB1.1	control_PKP2	6	18
ELN	1.39	0.00436	1.09	0.389	8.62	18.4	0.000126	2.36	LV	CELLSTATES	vFB1.1	control_PKP2	6	18
PLK3	1.39	0.012	0.0728	0.0378	5.02	14.5	0.000518	1.92	LV	CELLSTATES	vFB1.1	control_PKP2	6	18
RERG	1.39	0.00391	0.459	0.23	7.51	18.8	0.000108	2.41	LV	CELLSTATES	vFB1.1	control_PKP2	6	18
RPL35	1.39	0.0174	0.194	0.106	6.47	13	0.000904	1.76	LV	CELLSTATES	vFB1.1	control_PKP2	6	18
S100A4	1.39	0.0205	0.681	0.383	8.14	12.4	0.00115	1.69	LV	CELLSTATES	vFB1.1	control_PKP2	6	18
SELENOM	1.39	0.0372	0.308	0.182	7.1	10.2	0.00282	1.43	LV	CELLSTATES	vFB1.1	control_PKP2	6	18
TUBB	1.39	0.0151	0.241	0.132	6.63	13.6	0.00074	1.82	LV	CELLSTATES	vFB1.1	control_PKP2	6	18
AKR1C2	1.38	0.0342	0.167	0.0665	5.98	10.6	0.00246	1.47	LV	CELLSTATES	vFB1.1	control_PKP2	6	18
ISOC2	1.38	0.0411	0.0541	0.0286	4.66	9.84	0.00335	1.39	LV	CELLSTATES	vFB1.1	control_PKP2	6	18
PPIL1	1.38	0.0387	0.0209	0.00946	3.54	10.1	0.00301	1.41	LV	CELLSTATES	vFB1.1	control_PKP2	6	18
RPL34	1.38	0.0418	0.209	0.12	6.69	9.76	0.00348	1.38	LV	CELLSTATES	vFB1.1	control_PKP2	6	18
SERTAD4-AS1	1.38	0.0227	0.065	0.0309	4.82	12.1	0.00134	1.64	LV	CELLSTATES	vFB1.1	control_PKP2	6	18
TIGAR	1.38	0.00679	0.0516	0.026	4.54	16.6	0.000237	2.17	LV	CELLSTATES	vFB1.1	control_PKP2	6	18
EMILIN1	1.37	0.00823	0.295	0.176	7	15.9	0.000309	2.08	LV	CELLSTATES	vFB1.1	control_PKP2	6	18
GADD45B	1.37	0.0255	0.58	0.227	7.79	11.7	0.00156	1.59	LV	CELLSTATES	vFB1.1	control_PKP2	6	18
LINC01252	1.37	0.0352	0.0412	0.0192	4.31	10.5	0.00257	1.45	LV	CELLSTATES	vFB1.1	control_PKP2	6	18
MPG	1.37	0.000375	0.253	0.128	6.66	29.5	3.79e-06	3.43	LV	CELLSTATES	vFB1.1	control_PKP2	6	18
OSMR	1.37	0.000369	0.439	0.217	7.39	29.6	3.65e-06	3.43	LV	CELLSTATES	vFB1.1	control_PKP2	6	18
TAF6L	1.37	0.0495	0.0285	0.013	3.83	9.11	0.00461	1.31	LV	CELLSTATES	vFB1.1	control_PKP2	6	18
ID3	1.36	0.0101	0.406	0.204	7.36	15.2	0.000399	2	LV	CELLSTATES	vFB1.1	control_PKP2	6	18
ISG20	1.36	0.0418	0.0562	0.0314	4.74	9.75	0.00348	1.38	LV	CELLSTATES	vFB1.1	control_PKP2	6	18
SERPINH1	1.36	0.0157	0.14	0.0773	5.92	13.4	0.000779	1.8	LV	CELLSTATES	vFB1.1	control_PKP2	6	18
TCEAL8	1.36	0.031	0.0837	0.0442	5.32	10.9	0.00211	1.51	LV	CELLSTATES	vFB1.1	control_PKP2	6	18
TPI1	1.36	0.013	0.193	0.101	6.41	14.2	0.000587	1.89	LV	CELLSTATES	vFB1.1	control_PKP2	6	18
FHL3	1.35	0.0294	0.0951	0.0417	5.18	11.1	0.00196	1.53	LV	CELLSTATES	vFB1.1	control_PKP2	6	18
KCNQ1OT1	1.35	0.00224	0.338	0.14	6.9	21.3	4.67e-05	2.65	LV	CELLSTATES	vFB1.1	control_PKP2	6	18
PAMR1	1.35	0.00167	0.425	0.215	7.42	22.6	3.07e-05	2.78	LV	CELLSTATES	vFB1.1	control_PKP2	6	18
PDLIM7	1.35	0.00684	0.154	0.0819	6.02	16.6	0.000239	2.17	LV	CELLSTATES	vFB1.1	control_PKP2	6	18
PKNOX2	1.35	0.00707	0.323	0.151	6.79	16.4	0.000252	2.15	LV	CELLSTATES	vFB1.1	control_PKP2	6	18
PTPA	1.35	0.0202	0.0954	0.0505	5.44	12.5	0.00112	1.69	LV	CELLSTATES	vFB1.1	control_PKP2	6	18
SMCR5	1.35	0.0476	0.0362	0.02	4.27	9.25	0.00433	1.32	LV	CELLSTATES	vFB1.1	control_PKP2	6	18
CYSLTR2	1.34	0.00503	0.227	0.122	6.51	17.8	0.000152	2.3	LV	CELLSTATES	vFB1.1	control_PKP2	6	18
HSD11B1	1.34	0.0163	0.109	0.0555	5.54	13.3	0.000823	1.79	LV	CELLSTATES	vFB1.1	control_PKP2	6	18
PLCXD3	1.34	0.042	0.519	0.217	7.58	9.72	0.00354	1.38	LV	CELLSTATES	vFB1.1	control_PKP2	6	18
ATP1B3	1.33	0.00703	0.378	0.202	7.15	16.5	0.000247	2.15	LV	CELLSTATES	vFB1.1	control_PKP2	6	18
PRR5L	1.33	0.0389	0.0451	0.0215	4.25	10.1	0.00304	1.41	LV	CELLSTATES	vFB1.1	control_PKP2	6	18
ATG101	1.32	0.0392	0.0485	0.0281	4.57	10	0.00309	1.41	LV	CELLSTATES	vFB1.1	control_PKP2	6	18
CA3	1.32	0.0373	0.0407	0.0225	4.31	10.2	0.00284	1.43	LV	CELLSTATES	vFB1.1	control_PKP2	6	18
ITGBL1	1.32	0.0285	0.175	0.11	6.33	11.3	0.00184	1.54	LV	CELLSTATES	vFB1.1	control_PKP2	6	18
NTRK1	1.32	0.0421	0.0936	0.0475	5.22	9.71	0.00355	1.38	LV	CELLSTATES	vFB1.1	control_PKP2	6	18
PFN1	1.32	0.0493	0.209	0.128	6.62	9.13	0.00457	1.31	LV	CELLSTATES	vFB1.1	control_PKP2	6	18
PHLDB3	1.32	0.0199	0.0397	0.0216	4.33	12.6	0.0011	1.7	LV	CELLSTATES	vFB1.1	control_PKP2	6	18
AC007529.2	1.31	0.00127	0.218	0.11	6.39	23.6	2.2e-05	2.9	LV	CELLSTATES	vFB1.1	control_PKP2	6	18
ADAT1	1.31	0.0411	0.0303	0.0155	3.97	9.84	0.00335	1.39	LV	CELLSTATES	vFB1.1	control_PKP2	6	18
AL137186.2	1.31	0.00944	0.0367	0.0193	4.23	15.4	0.000366	2.03	LV	CELLSTATES	vFB1.1	control_PKP2	6	18
LINC01389	1.31	0.0446	0.0321	0.0172	4.05	9.5	0.00388	1.35	LV	CELLSTATES	vFB1.1	control_PKP2	6	18
MRPS34	1.31	0.0092	0.0643	0.0287	4.76	15.5	0.000354	2.04	LV	CELLSTATES	vFB1.1	control_PKP2	6	18
RPL31	1.31	0.0181	0.173	0.102	6.37	12.9	0.000945	1.74	LV	CELLSTATES	vFB1.1	control_PKP2	6	18
RPS2	1.31	0.00811	0.41	0.225	7.43	15.9	0.000302	2.09	LV	CELLSTATES	vFB1.1	control_PKP2	6	18
SEPT9	1.31	0.000667	0.123	0.061	5.64	26.7	8.62e-06	3.18	LV	CELLSTATES	vFB1.1	control_PKP2	6	18
STUM	1.31	0.0181	0.0852	0.0477	5.2	12.9	0.00095	1.74	LV	CELLSTATES	vFB1.1	control_PKP2	6	18
XBP1	1.31	0.00105	0.266	0.132	6.7	24.6	1.65e-05	2.98	LV	CELLSTATES	vFB1.1	control_PKP2	6	18
C8orf33	1.3	0.00624	0.0757	0.035	4.94	17	0.000206	2.2	LV	CELLSTATES	vFB1.1	control_PKP2	6	18
COPE	1.3	0.0319	0.104	0.0624	5.6	10.8	0.0022	1.5	LV	CELLSTATES	vFB1.1	control_PKP2	6	18
GAPDH	1.3	0.00503	0.557	0.328	7.82	17.8	0.000152	2.3	LV	CELLSTATES	vFB1.1	control_PKP2	6	18
NMNAT2	1.3	0.0493	0.0297	0.0153	4.04	9.12	0.00458	1.31	LV	CELLSTATES	vFB1.1	control_PKP2	6	18
PLAC9	1.3	0.00331	0.572	0.351	7.9	19.5	8.38e-05	2.48	LV	CELLSTATES	vFB1.1	control_PKP2	6	18
SERPINE3	1.3	0.0425	0.0537	0.0234	4.46	9.68	0.00359	1.37	LV	CELLSTATES	vFB1.1	control_PKP2	6	18
AFAP1	1.29	0.00124	0.336	0.181	7.01	23.7	2.12e-05	2.91	LV	CELLSTATES	vFB1.1	control_PKP2	6	18
CLMAT3	1.29	0.0136	0.135	0.0462	5.58	14	0.000629	1.87	LV	CELLSTATES	vFB1.1	control_PKP2	6	18
DNAJB9	1.29	0.0446	0.0497	0.0328	4.76	9.48	0.00391	1.35	LV	CELLSTATES	vFB1.1	control_PKP2	6	18
ENG	1.29	0.00103	0.609	0.354	8.04	24.7	1.58e-05	2.99	LV	CELLSTATES	vFB1.1	control_PKP2	6	18
ENO1	1.29	0.00308	0.238	0.119	6.54	19.9	7.55e-05	2.51	LV	CELLSTATES	vFB1.1	control_PKP2	6	18
PGP	1.29	0.0389	0.113	0.049	5.35	10.1	0.00303	1.41	LV	CELLSTATES	vFB1.1	control_PKP2	6	18
SSR4	1.29	0.0282	0.109	0.0668	5.76	11.3	0.00179	1.55	LV	CELLSTATES	vFB1.1	control_PKP2	6	18
AC016722.2	1.28	0.037	0.0417	0.0181	4.29	10.3	0.00279	1.43	LV	CELLSTATES	vFB1.1	control_PKP2	6	18
ACTN1	1.28	0.00167	0.211	0.11	6.35	22.5	3.13e-05	2.78	LV	CELLSTATES	vFB1.1	control_PKP2	6	18
GGT5	1.28	0.00851	0.338	0.178	7.13	15.8	0.000322	2.07	LV	CELLSTATES	vFB1.1	control_PKP2	6	18
RPL23	1.28	0.0137	0.0993	0.046	5.44	13.9	0.000642	1.86	LV	CELLSTATES	vFB1.1	control_PKP2	6	18
RPL3	1.28	0.0241	0.248	0.147	6.81	11.9	0.00145	1.62	LV	CELLSTATES	vFB1.1	control_PKP2	6	18
TMEM214	1.28	0.0075	0.0757	0.04	5.02	16.2	0.000271	2.12	LV	CELLSTATES	vFB1.1	control_PKP2	6	18
TYMP	1.28	0.00281	0.128	0.066	5.69	20.2	6.61e-05	2.55	LV	CELLSTATES	vFB1.1	control_PKP2	6	18
CDC42EP1	1.27	0.00387	0.0747	0.0402	5.05	18.9	0.000106	2.41	LV	CELLSTATES	vFB1.1	control_PKP2	6	18
LMNA	1.27	0.00119	0.397	0.223	7.26	24	1.97e-05	2.92	LV	CELLSTATES	vFB1.1	control_PKP2	6	18
LYSMD2	1.27	0.00663	0.0451	0.0256	4.47	16.7	0.000226	2.18	LV	CELLSTATES	vFB1.1	control_PKP2	6	18
NXT1	1.27	0.0408	0.0415	0.017	4.2	9.88	0.0033	1.39	LV	CELLSTATES	vFB1.1	control_PKP2	6	18
CALHM2	1.26	0.0138	0.0834	0.0449	5.19	13.9	0.000658	1.86	LV	CELLSTATES	vFB1.1	control_PKP2	6	18
CSF1	1.26	0.00286	0.107	0.0529	5.46	20.2	6.78e-05	2.54	LV	CELLSTATES	vFB1.1	control_PKP2	6	18
LOXL1	1.26	0.0119	0.202	0.0913	6.22	14.5	0.000507	1.93	LV	CELLSTATES	vFB1.1	control_PKP2	6	18
RPL7	1.26	0.0295	0.198	0.133	6.6	11.1	0.00197	1.53	LV	CELLSTATES	vFB1.1	control_PKP2	6	18
NFATC1	1.25	0.0118	0.0537	0.0268	4.56	14.6	0.000499	1.93	LV	CELLSTATES	vFB1.1	control_PKP2	6	18
PSMB8	1.25	0.0413	0.0418	0.0259	4.4	9.81	0.00339	1.38	LV	CELLSTATES	vFB1.1	control_PKP2	6	18
SSR2	1.25	0.00419	0.183	0.0999	6.21	18.5	0.000119	2.38	LV	CELLSTATES	vFB1.1	control_PKP2	6	18
TMED1	1.25	0.0293	0.0407	0.0243	4.45	11.1	0.00195	1.53	LV	CELLSTATES	vFB1.1	control_PKP2	6	18
TMED9	1.25	0.0199	0.237	0.154	6.74	12.6	0.00109	1.7	LV	CELLSTATES	vFB1.1	control_PKP2	6	18
GTF3C6	1.24	0.0133	0.0595	0.0313	4.74	14.1	0.000604	1.88	LV	CELLSTATES	vFB1.1	control_PKP2	6	18
GXYLT2	1.24	0.00204	0.438	0.214	7.3	21.7	4.04e-05	2.69	LV	CELLSTATES	vFB1.1	control_PKP2	6	18
LOXL2	1.24	0.0072	0.125	0.0661	5.65	16.4	0.000257	2.14	LV	CELLSTATES	vFB1.1	control_PKP2	6	18
TRIB2	1.24	0.0109	0.0601	0.0296	4.67	14.9	0.000445	1.96	LV	CELLSTATES	vFB1.1	control_PKP2	6	18
ACADVL	1.23	0.0394	0.244	0.171	6.94	10	0.00312	1.4	LV	CELLSTATES	vFB1.1	control_PKP2	6	18
AKR1B1	1.23	0.0493	0.117	0.0833	5.89	9.12	0.00457	1.31	LV	CELLSTATES	vFB1.1	control_PKP2	6	18
BAHCC1	1.23	0.0462	0.0428	0.0244	4.37	9.34	0.00416	1.34	LV	CELLSTATES	vFB1.1	control_PKP2	6	18
CHSY1	1.23	0.00987	0.26	0.136	6.56	15.3	0.000388	2.01	LV	CELLSTATES	vFB1.1	control_PKP2	6	18
PSMC5	1.23	0.0383	0.0841	0.0451	5.27	10.1	0.00296	1.42	LV	CELLSTATES	vFB1.1	control_PKP2	6	18
TMEM147	1.23	0.0348	0.0713	0.0486	5.23	10.5	0.00251	1.46	LV	CELLSTATES	vFB1.1	control_PKP2	6	18
ADRM1	1.22	0.00969	0.0639	0.038	4.9	15.3	0.000376	2.01	LV	CELLSTATES	vFB1.1	control_PKP2	6	18
FAM50A	1.22	0.0183	0.0803	0.0486	5.25	12.9	0.00097	1.74	LV	CELLSTATES	vFB1.1	control_PKP2	6	18
RGS10	1.22	0.0409	0.0602	0.033	4.74	9.87	0.00331	1.39	LV	CELLSTATES	vFB1.1	control_PKP2	6	18
S100A6	1.22	0.0381	1.34	0.876	9.17	10.2	0.00293	1.42	LV	CELLSTATES	vFB1.1	control_PKP2	6	18
SERPINE2	1.22	0.0411	0.414	0.216	7.31	9.84	0.00336	1.39	LV	CELLSTATES	vFB1.1	control_PKP2	6	18
SLC16A2	1.22	0.00445	0.0931	0.0492	5.29	18.3	0.000129	2.35	LV	CELLSTATES	vFB1.1	control_PKP2	6	18
AC015923.1	1.21	0.0135	0.0861	0.0501	5.17	14	0.00062	1.87	LV	CELLSTATES	vFB1.1	control_PKP2	6	18
FURIN	1.21	0.0474	0.0312	0.0151	3.9	9.26	0.0043	1.32	LV	CELLSTATES	vFB1.1	control_PKP2	6	18
HSPB8	1.21	0.0386	0.0349	0.0211	4.28	10.1	0.003	1.41	LV	CELLSTATES	vFB1.1	control_PKP2	6	18
JPT1	1.21	0.0149	0.0435	0.0211	4.31	13.6	0.000729	1.83	LV	CELLSTATES	vFB1.1	control_PKP2	6	18
PKM	1.21	0.0108	0.232	0.137	6.6	14.9	0.000441	1.97	LV	CELLSTATES	vFB1.1	control_PKP2	6	18
RABAC1	1.21	0.0218	0.264	0.157	6.81	12.2	0.00126	1.66	LV	CELLSTATES	vFB1.1	control_PKP2	6	18
SLC25A5	1.21	0.033	0.0806	0.0475	5.22	10.7	0.00233	1.48	LV	CELLSTATES	vFB1.1	control_PKP2	6	18
TNFRSF1A	1.21	0.0111	0.225	0.139	6.62	14.8	0.000462	1.95	LV	CELLSTATES	vFB1.1	control_PKP2	6	18
UBTD1	1.21	0.00675	0.125	0.0598	5.56	16.6	0.000234	2.17	LV	CELLSTATES	vFB1.1	control_PKP2	6	18
ARPC1B	1.2	0.0211	0.0983	0.0657	5.54	12.3	0.0012	1.68	LV	CELLSTATES	vFB1.1	control_PKP2	6	18
NAMPT	1.2	0.0413	0.258	0.143	6.69	9.81	0.00339	1.38	LV	CELLSTATES	vFB1.1	control_PKP2	6	18
NELFE	1.2	0.0195	0.0491	0.0288	4.65	12.6	0.00106	1.71	LV	CELLSTATES	vFB1.1	control_PKP2	6	18
PHGDH	1.2	0.0192	0.0932	0.0588	5.4	12.7	0.00103	1.72	LV	CELLSTATES	vFB1.1	control_PKP2	6	18
RASSF9	1.2	0.0226	0.0655	0.0257	4.61	12.1	0.00133	1.65	LV	CELLSTATES	vFB1.1	control_PKP2	6	18
IL1R1	1.19	0.0115	0.226	0.101	6.3	14.7	0.000485	1.94	LV	CELLSTATES	vFB1.1	control_PKP2	6	18
LGALS1	1.19	0.0277	0.445	0.297	7.6	11.4	0.00176	1.56	LV	CELLSTATES	vFB1.1	control_PKP2	6	18
LRRC23	1.19	0.00572	0.0771	0.0371	4.99	17.3	0.000181	2.24	LV	CELLSTATES	vFB1.1	control_PKP2	6	18
RPL37A	1.19	0.036	0.174	0.11	6.4	10.4	0.00267	1.44	LV	CELLSTATES	vFB1.1	control_PKP2	6	18
STX4	1.19	0.0126	0.0685	0.0387	4.95	14.3	0.000556	1.9	LV	CELLSTATES	vFB1.1	control_PKP2	6	18
UFC1	1.19	0.0264	0.0779	0.0449	5.17	11.6	0.00163	1.58	LV	CELLSTATES	vFB1.1	control_PKP2	6	18
CMTM7	1.18	0.00167	0.119	0.0706	5.73	22.5	3.11e-05	2.78	LV	CELLSTATES	vFB1.1	control_PKP2	6	18
DAB2IP	1.18	0.0133	0.0801	0.0408	4.98	14.1	0.000603	1.88	LV	CELLSTATES	vFB1.1	control_PKP2	6	18
HDAC1	1.18	0.0436	0.0362	0.0206	4.27	9.59	0.00373	1.36	LV	CELLSTATES	vFB1.1	control_PKP2	6	18
IRF1	1.18	0.00858	0.0597	0.0347	4.79	15.7	0.000325	2.07	LV	CELLSTATES	vFB1.1	control_PKP2	6	18
SOX9	1.18	0.00772	0.128	0.0694	5.73	16.1	0.000282	2.11	LV	CELLSTATES	vFB1.1	control_PKP2	6	18
TGFB3	1.18	0.035	0.0458	0.0249	4.43	10.5	0.00254	1.46	LV	CELLSTATES	vFB1.1	control_PKP2	6	18
AC006547.1	1.17	0.0301	0.0402	0.0193	4.16	11	0.00204	1.52	LV	CELLSTATES	vFB1.1	control_PKP2	6	18
MTHFD1L	1.17	0.0298	0.185	0.0866	6.08	11.1	0.00201	1.53	LV	CELLSTATES	vFB1.1	control_PKP2	6	18
MYL9	1.17	0.0133	0.197	0.12	6.46	14.1	0.000606	1.88	LV	CELLSTATES	vFB1.1	control_PKP2	6	18
ADAMTS17	1.16	0.0134	0.213	0.108	6.4	14	0.000612	1.87	LV	CELLSTATES	vFB1.1	control_PKP2	6	18
NUPR1	1.16	0.0343	0.293	0.18	7.07	10.6	0.00246	1.46	LV	CELLSTATES	vFB1.1	control_PKP2	6	18
PCDH18	1.16	0.0457	0.0736	0.0414	5.1	9.39	0.00408	1.34	LV	CELLSTATES	vFB1.1	control_PKP2	6	18
SCUBE3	1.16	0.0286	0.0553	0.0316	4.75	11.3	0.00186	1.54	LV	CELLSTATES	vFB1.1	control_PKP2	6	18
AGBL5	1.15	0.00254	0.181	0.098	6.13	20.7	5.72e-05	2.6	LV	CELLSTATES	vFB1.1	control_PKP2	6	18
CD63	1.15	0.0412	0.787	0.582	8.45	9.83	0.00337	1.38	LV	CELLSTATES	vFB1.1	control_PKP2	6	18
HEXIM1	1.15	0.0336	0.0718	0.0348	4.89	10.6	0.00239	1.47	LV	CELLSTATES	vFB1.1	control_PKP2	6	18
KANK2	1.15	0.000531	0.317	0.165	6.88	27.7	6.28e-06	3.27	LV	CELLSTATES	vFB1.1	control_PKP2	6	18
MYC	1.15	0.0389	0.0883	0.0494	5.3	10.1	0.00304	1.41	LV	CELLSTATES	vFB1.1	control_PKP2	6	18
NID2	1.15	0.00163	0.389	0.185	7.14	22.7	2.98e-05	2.79	LV	CELLSTATES	vFB1.1	control_PKP2	6	18
RAB1B	1.15	0.0322	0.0538	0.0298	4.67	10.8	0.00223	1.49	LV	CELLSTATES	vFB1.1	control_PKP2	6	18
TMED2	1.15	0.0199	0.155	0.0947	6.1	12.5	0.0011	1.7	LV	CELLSTATES	vFB1.1	control_PKP2	6	18
TRMT10C	1.15	0.00462	0.073	0.0351	4.88	18.1	0.000136	2.34	LV	CELLSTATES	vFB1.1	control_PKP2	6	18
YIF1A	1.15	0.0104	0.119	0.0774	5.77	15.1	0.000416	1.98	LV	CELLSTATES	vFB1.1	control_PKP2	6	18
A4GALT	1.14	0.012	0.209	0.133	6.49	14.5	0.000514	1.92	LV	CELLSTATES	vFB1.1	control_PKP2	6	18
ADGRE5	1.14	0.0154	0.119	0.0674	5.58	13.5	0.000765	1.81	LV	CELLSTATES	vFB1.1	control_PKP2	6	18
CARD19	1.14	0.0423	0.0409	0.0258	4.42	9.69	0.00357	1.37	LV	CELLSTATES	vFB1.1	control_PKP2	6	18
EMG1-1	1.14	0.0381	0.0421	0.0231	4.36	10.2	0.00293	1.42	LV	CELLSTATES	vFB1.1	control_PKP2	6	18
MAP7D1	1.14	0.0124	0.093	0.0564	5.34	14.4	0.00054	1.91	LV	CELLSTATES	vFB1.1	control_PKP2	6	18
PHKG2	1.14	0.0403	0.0364	0.0195	4.18	9.91	0.00325	1.39	LV	CELLSTATES	vFB1.1	control_PKP2	6	18
PPP1R18	1.14	0.0114	0.0562	0.0282	4.61	14.7	0.000479	1.94	LV	CELLSTATES	vFB1.1	control_PKP2	6	18
ST3GAL2	1.14	0.0292	0.0763	0.0421	5.01	11.2	0.00192	1.53	LV	CELLSTATES	vFB1.1	control_PKP2	6	18
LRP1	1.13	0.00183	0.916	0.563	8.53	22.1	3.53e-05	2.74	LV	CELLSTATES	vFB1.1	control_PKP2	6	18
SREBF1	1.13	0.0103	0.182	0.106	6.2	15.1	0.000412	1.99	LV	CELLSTATES	vFB1.1	control_PKP2	6	18
TMEM45A	1.13	0.00402	0.172	0.0919	6.14	18.7	0.000112	2.4	LV	CELLSTATES	vFB1.1	control_PKP2	6	18
CREB3L1	1.12	0.0363	0.0747	0.044	5.03	10.3	0.00273	1.44	LV	CELLSTATES	vFB1.1	control_PKP2	6	18
PRADC1	1.12	0.0371	0.0325	0.0183	4.06	10.3	0.00281	1.43	LV	CELLSTATES	vFB1.1	control_PKP2	6	18
RNF5	1.12	0.0392	0.0401	0.0215	4.32	10	0.00309	1.41	LV	CELLSTATES	vFB1.1	control_PKP2	6	18
HOOK2	1.11	0.00333	0.181	0.112	6.3	19.5	8.51e-05	2.48	LV	CELLSTATES	vFB1.1	control_PKP2	6	18
RPS6	1.11	0.0119	0.264	0.167	6.86	14.5	0.000507	1.93	LV	CELLSTATES	vFB1.1	control_PKP2	6	18
SMG6	1.11	0.00127	0.719	0.407	8.07	23.6	2.2e-05	2.9	LV	CELLSTATES	vFB1.1	control_PKP2	6	18
TMED3	1.11	0.0125	0.125	0.0707	5.65	14.3	0.000549	1.9	LV	CELLSTATES	vFB1.1	control_PKP2	6	18
TNFAIP2	1.11	0.036	0.179	0.116	6.22	10.4	0.00266	1.44	LV	CELLSTATES	vFB1.1	control_PKP2	6	18
BCL9L	1.1	0.0394	0.0507	0.0248	4.4	9.99	0.00315	1.4	LV	CELLSTATES	vFB1.1	control_PKP2	6	18
DOK1	1.1	0.0473	0.0337	0.0201	4.18	9.27	0.00429	1.33	LV	CELLSTATES	vFB1.1	control_PKP2	6	18
LSM10	1.1	0.042	0.0381	0.024	4.29	9.72	0.00353	1.38	LV	CELLSTATES	vFB1.1	control_PKP2	6	18
OAF	1.1	0.0109	0.353	0.204	7.12	14.9	0.000449	1.96	LV	CELLSTATES	vFB1.1	control_PKP2	6	18
PALMD	1.1	0.0281	0.136	0.0672	5.74	11.3	0.00179	1.55	LV	CELLSTATES	vFB1.1	control_PKP2	6	18
IL4R	1.09	0.0293	0.141	0.0726	5.74	11.1	0.00196	1.53	LV	CELLSTATES	vFB1.1	control_PKP2	6	18
LRRC59	1.09	0.0359	0.08	0.0431	5.03	10.4	0.00265	1.44	LV	CELLSTATES	vFB1.1	control_PKP2	6	18
RCN3	1.09	0.0325	0.142	0.0899	5.95	10.8	0.00228	1.49	LV	CELLSTATES	vFB1.1	control_PKP2	6	18
CEBPG	1.08	0.0452	0.0534	0.0281	4.55	9.42	0.00401	1.34	LV	CELLSTATES	vFB1.1	control_PKP2	6	18
MRPL51	1.08	0.0238	0.0791	0.0494	5.17	11.9	0.00143	1.62	LV	CELLSTATES	vFB1.1	control_PKP2	6	18
RPL27	1.08	0.0296	0.124	0.0755	5.82	11.1	0.00199	1.53	LV	CELLSTATES	vFB1.1	control_PKP2	6	18
SELENBP1	1.08	0.0362	0.119	0.0743	5.78	10.3	0.00271	1.44	LV	CELLSTATES	vFB1.1	control_PKP2	6	18
STK40	1.08	0.00254	0.111	0.0622	5.48	20.7	5.76e-05	2.6	LV	CELLSTATES	vFB1.1	control_PKP2	6	18
TAGLN	1.08	0.0108	0.259	0.158	6.67	14.9	0.00044	1.97	LV	CELLSTATES	vFB1.1	control_PKP2	6	18
THBS2	1.08	0.0456	0.317	0.214	7.03	9.4	0.00406	1.34	LV	CELLSTATES	vFB1.1	control_PKP2	6	18
TRIP10	1.08	0.00458	0.186	0.107	6.32	18.2	0.000134	2.34	LV	CELLSTATES	vFB1.1	control_PKP2	6	18
TUBA1B	1.08	0.0166	0.447	0.265	7.4	13.2	0.000847	1.78	LV	CELLSTATES	vFB1.1	control_PKP2	6	18
ACTB	1.07	0.0493	1.33	0.98	9.14	9.12	0.00457	1.31	LV	CELLSTATES	vFB1.1	control_PKP2	6	18
ANKRD35	1.07	0.0148	0.0611	0.0397	4.86	13.6	0.000718	1.83	LV	CELLSTATES	vFB1.1	control_PKP2	6	18
ETS1	1.07	0.00183	0.164	0.0887	5.98	22.2	3.53e-05	2.74	LV	CELLSTATES	vFB1.1	control_PKP2	6	18
IPO9-AS1	1.07	0.000786	0.916	0.583	8.54	25.9	1.09e-05	3.1	LV	CELLSTATES	vFB1.1	control_PKP2	6	18
MYL6	1.07	0.00505	0.464	0.292	7.62	17.8	0.000152	2.3	LV	CELLSTATES	vFB1.1	control_PKP2	6	18
NDUFB7	1.07	0.0155	0.093	0.0593	5.44	13.5	0.000767	1.81	LV	CELLSTATES	vFB1.1	control_PKP2	6	18
PSMB5	1.07	0.0478	0.12	0.0798	5.75	9.23	0.00436	1.32	LV	CELLSTATES	vFB1.1	control_PKP2	6	18
RAB13	1.07	0.0206	0.0667	0.0344	4.81	12.4	0.00116	1.69	LV	CELLSTATES	vFB1.1	control_PKP2	6	18
SLC39A7	1.07	0.0381	0.0881	0.0535	5.29	10.2	0.00293	1.42	LV	CELLSTATES	vFB1.1	control_PKP2	6	18
TEX41	1.07	0.0169	0.105	0.0757	5.65	13.1	0.000875	1.77	LV	CELLSTATES	vFB1.1	control_PKP2	6	18
FAM129B	1.06	0.0302	0.0792	0.0431	4.98	11	0.00204	1.52	LV	CELLSTATES	vFB1.1	control_PKP2	6	18
GRIK1	1.06	0.032	0.109	0.0615	5.49	10.8	0.00221	1.5	LV	CELLSTATES	vFB1.1	control_PKP2	6	18
KIAA1671	1.06	0.0211	0.109	0.0653	5.54	12.3	0.0012	1.68	LV	CELLSTATES	vFB1.1	control_PKP2	6	18
MRC2	1.06	0.000823	0.734	0.418	8.08	25.7	1.16e-05	3.08	LV	CELLSTATES	vFB1.1	control_PKP2	6	18
PLIN3	1.06	0.0458	0.0715	0.045	5.02	9.37	0.0041	1.34	LV	CELLSTATES	vFB1.1	control_PKP2	6	18
POLA2	1.06	0.00632	0.156	0.078	5.89	16.9	0.000211	2.2	LV	CELLSTATES	vFB1.1	control_PKP2	6	18
PSMB3	1.06	0.032	0.0938	0.0587	5.41	10.8	0.00221	1.49	LV	CELLSTATES	vFB1.1	control_PKP2	6	18
PUF60	1.06	0.0194	0.0747	0.0485	5.09	12.7	0.00105	1.71	LV	CELLSTATES	vFB1.1	control_PKP2	6	18
UBA52	1.06	0.0421	0.161	0.109	6.2	9.71	0.00355	1.38	LV	CELLSTATES	vFB1.1	control_PKP2	6	18
GSTO1	1.05	0.0304	0.114	0.0733	5.66	11	0.00206	1.52	LV	CELLSTATES	vFB1.1	control_PKP2	6	18
COL12A1	1.04	0.0139	0.647	0.406	8.03	13.8	0.000661	1.86	LV	CELLSTATES	vFB1.1	control_PKP2	6	18
IDH2	1.04	0.0279	0.0879	0.0483	5.26	11.4	0.00177	1.55	LV	CELLSTATES	vFB1.1	control_PKP2	6	18
PPIB	1.04	0.0293	0.331	0.225	7.11	11.1	0.00194	1.53	LV	CELLSTATES	vFB1.1	control_PKP2	6	18
RFK	1.04	0.0393	0.113	0.0658	5.52	10	0.0031	1.41	LV	CELLSTATES	vFB1.1	control_PKP2	6	18
TACC2	1.04	0.0104	0.148	0.0863	5.93	15	0.000421	1.98	LV	CELLSTATES	vFB1.1	control_PKP2	6	18
AP001439.1	1.03	0.0151	0.0477	0.0303	4.52	13.5	0.000742	1.82	LV	CELLSTATES	vFB1.1	control_PKP2	6	18
IFRD2	1.03	0.0362	0.079	0.0461	5.12	10.3	0.00271	1.44	LV	CELLSTATES	vFB1.1	control_PKP2	6	18
RCC1	1.03	0.0418	0.132	0.0888	5.84	9.75	0.00349	1.38	LV	CELLSTATES	vFB1.1	control_PKP2	6	18
S100A11	1.03	0.0362	0.464	0.33	7.62	10.4	0.0027	1.44	LV	CELLSTATES	vFB1.1	control_PKP2	6	18
SMIM15	1.03	0.0441	0.0491	0.0266	4.45	9.54	0.00381	1.36	LV	CELLSTATES	vFB1.1	control_PKP2	6	18
STEAP1B	1.03	0.0479	0.0632	0.0412	4.85	9.22	0.00438	1.32	LV	CELLSTATES	vFB1.1	control_PKP2	6	18
CLIC1	1.02	0.0268	0.21	0.142	6.47	11.5	0.00167	1.57	LV	CELLSTATES	vFB1.1	control_PKP2	6	18
CSRP1	1.02	0.0327	0.114	0.0699	5.59	10.7	0.0023	1.49	LV	CELLSTATES	vFB1.1	control_PKP2	6	18
KIRREL1	1.02	0.0138	0.202	0.107	6.26	13.9	0.000656	1.86	LV	CELLSTATES	vFB1.1	control_PKP2	6	18
PPP1R11	1.02	0.0491	0.0421	0.0249	4.35	9.14	0.00454	1.31	LV	CELLSTATES	vFB1.1	control_PKP2	6	18
SSR1	1.02	0.00512	0.156	0.0983	6.05	17.8	0.000156	2.29	LV	CELLSTATES	vFB1.1	control_PKP2	6	18
TNFRSF19	1.02	0.00142	0.513	0.263	7.59	23.2	2.52e-05	2.85	LV	CELLSTATES	vFB1.1	control_PKP2	6	18
ADGRL1	1.01	0.0446	0.043	0.0245	4.38	9.5	0.00388	1.35	LV	CELLSTATES	vFB1.1	control_PKP2	6	18
BTG1	1.01	0.0203	0.305	0.201	7.02	12.5	0.00113	1.69	LV	CELLSTATES	vFB1.1	control_PKP2	6	18
FRMD6	1.01	0.00308	0.355	0.204	7.09	19.8	7.6e-05	2.51	LV	CELLSTATES	vFB1.1	control_PKP2	6	18
GLIPR2	1.01	0.0231	0.125	0.0766	5.69	12	0.00138	1.64	LV	CELLSTATES	vFB1.1	control_PKP2	6	18
LINC00535	1.01	0.0136	0.197	0.109	6.24	14	0.000627	1.87	LV	CELLSTATES	vFB1.1	control_PKP2	6	18
MVP	1.01	0.0119	0.237	0.155	6.65	14.5	0.000507	1.93	LV	CELLSTATES	vFB1.1	control_PKP2	6	18
PPA1	1.01	0.00536	0.164	0.105	6.08	17.6	0.000165	2.27	LV	CELLSTATES	vFB1.1	control_PKP2	6	18
PSMA4	1.01	0.0436	0.109	0.075	5.69	9.59	0.00374	1.36	LV	CELLSTATES	vFB1.1	control_PKP2	6	18
TCEAL9	1	0.0166	0.176	0.12	6.28	13.2	0.000851	1.78	LV	CELLSTATES	vFB1.1	control_PKP2	6	18
SYNE3	0.998	0.00649	0.137	0.0824	5.79	16.8	0.00022	2.19	LV	CELLSTATES	vFB1.1	control_PKP2	6	18
ARPC5	0.993	0.00164	0.239	0.144	6.54	22.7	3e-05	2.79	LV	CELLSTATES	vFB1.1	control_PKP2	6	18
CHMP2A	0.992	0.0249	0.0931	0.0626	5.4	11.8	0.00151	1.6	LV	CELLSTATES	vFB1.1	control_PKP2	6	18
TGFB1I1	0.992	0.0208	0.111	0.0653	5.54	12.4	0.00118	1.68	LV	CELLSTATES	vFB1.1	control_PKP2	6	18
AC090617.4	0.991	0.0412	0.0697	0.0403	4.87	9.83	0.00337	1.38	LV	CELLSTATES	vFB1.1	control_PKP2	6	18
STEAP4	0.99	0.0352	0.433	0.251	7.31	10.5	0.00256	1.45	LV	CELLSTATES	vFB1.1	control_PKP2	6	18
NDUFS6	0.988	0.00823	0.105	0.0627	5.5	15.9	0.000309	2.08	LV	CELLSTATES	vFB1.1	control_PKP2	6	18
AL139095.4	0.986	0.0296	0.0821	0.0559	5.24	11.1	0.00199	1.53	LV	CELLSTATES	vFB1.1	control_PKP2	6	18
RPL35A	0.983	0.0491	0.232	0.169	6.78	9.14	0.00454	1.31	LV	CELLSTATES	vFB1.1	control_PKP2	6	18
DBI	0.979	0.029	0.116	0.0848	5.78	11.2	0.00189	1.54	LV	CELLSTATES	vFB1.1	control_PKP2	6	18
NOP56	0.975	0.0329	0.078	0.0505	5.13	10.7	0.00232	1.48	LV	CELLSTATES	vFB1.1	control_PKP2	6	18
OSTC	0.974	0.0174	0.146	0.0915	5.9	13	0.000907	1.76	LV	CELLSTATES	vFB1.1	control_PKP2	6	18
ATP5MC1	0.972	0.029	0.12	0.0869	5.88	11.2	0.00188	1.54	LV	CELLSTATES	vFB1.1	control_PKP2	6	18
RPS8	0.971	0.0416	0.275	0.188	6.91	9.79	0.00343	1.38	LV	CELLSTATES	vFB1.1	control_PKP2	6	18
TBX18	0.971	0.00674	0.282	0.171	6.8	16.7	0.00023	2.17	LV	CELLSTATES	vFB1.1	control_PKP2	6	18
RPL8	0.97	0.0299	0.361	0.24	7.22	11.1	0.00202	1.52	LV	CELLSTATES	vFB1.1	control_PKP2	6	18
AC109927.1	0.969	0.0265	0.149	0.0896	5.94	11.5	0.00165	1.58	LV	CELLSTATES	vFB1.1	control_PKP2	6	18
AC022146.2	0.966	0.0452	0.0598	0.0424	4.91	9.43	0.004	1.35	LV	CELLSTATES	vFB1.1	control_PKP2	6	18
TPM4	0.965	0.0106	0.306	0.184	6.87	15	0.000433	1.97	LV	CELLSTATES	vFB1.1	control_PKP2	6	18
GADD45GIP1	0.961	0.032	0.0818	0.0539	5.24	10.8	0.00222	1.49	LV	CELLSTATES	vFB1.1	control_PKP2	6	18
EIF3I	0.96	0.0372	0.0757	0.0541	5.18	10.2	0.00283	1.43	LV	CELLSTATES	vFB1.1	control_PKP2	6	18
PRDX1	0.959	0.0284	0.289	0.203	6.92	11.3	0.00182	1.55	LV	CELLSTATES	vFB1.1	control_PKP2	6	18
SLFN5	0.957	0.036	0.0881	0.054	5.24	10.4	0.00266	1.44	LV	CELLSTATES	vFB1.1	control_PKP2	6	18
STK10	0.957	0.0286	0.0764	0.0559	5.14	11.3	0.00184	1.54	LV	CELLSTATES	vFB1.1	control_PKP2	6	18
HSP90AB1	0.952	0.0188	0.295	0.177	6.83	12.8	0.000999	1.72	LV	CELLSTATES	vFB1.1	control_PKP2	6	18
COX4I1	0.946	0.0412	0.234	0.171	6.78	9.82	0.00338	1.38	LV	CELLSTATES	vFB1.1	control_PKP2	6	18
POR	0.945	0.011	0.125	0.0881	5.8	14.8	0.000455	1.96	LV	CELLSTATES	vFB1.1	control_PKP2	6	18
YARS	0.939	0.013	0.152	0.0826	5.87	14.2	0.000585	1.89	LV	CELLSTATES	vFB1.1	control_PKP2	6	18
COL15A1	0.935	0.0141	1.87	1.24	9.5	13.8	0.000675	1.85	LV	CELLSTATES	vFB1.1	control_PKP2	6	18
RWDD1	0.935	0.00704	0.122	0.0733	5.62	16.4	0.00025	2.15	LV	CELLSTATES	vFB1.1	control_PKP2	6	18
AKR1A1	0.934	0.00434	0.194	0.118	6.27	18.4	0.000124	2.36	LV	CELLSTATES	vFB1.1	control_PKP2	6	18
RAI14	0.933	0.0199	0.113	0.0726	5.57	12.6	0.00109	1.7	LV	CELLSTATES	vFB1.1	control_PKP2	6	18
SEC61A1	0.933	0.0158	0.167	0.11	6.14	13.4	0.000788	1.8	LV	CELLSTATES	vFB1.1	control_PKP2	6	18
FPGS	0.931	0.0204	0.0799	0.0499	5.17	12.4	0.00115	1.69	LV	CELLSTATES	vFB1.1	control_PKP2	6	18
PCDH9-AS2	0.931	0.045	0.266	0.204	6.91	9.44	0.00399	1.35	LV	CELLSTATES	vFB1.1	control_PKP2	6	18
PLEKHA6	0.925	0.00399	0.364	0.215	7.11	18.7	0.000111	2.4	LV	CELLSTATES	vFB1.1	control_PKP2	6	18
COL1A1	0.921	0.036	0.535	0.352	7.67	10.4	0.00265	1.44	LV	CELLSTATES	vFB1.1	control_PKP2	6	18
RPS9	0.92	0.032	0.336	0.242	7.17	10.8	0.00222	1.49	LV	CELLSTATES	vFB1.1	control_PKP2	6	18
ACLY	0.918	0.0202	0.0872	0.0571	5.22	12.5	0.00113	1.69	LV	CELLSTATES	vFB1.1	control_PKP2	6	18
NGF	0.918	0.0381	0.458	0.28	7.52	10.2	0.00293	1.42	LV	CELLSTATES	vFB1.1	control_PKP2	6	18
PSMB6	0.915	0.0251	0.0939	0.0703	5.46	11.7	0.00153	1.6	LV	CELLSTATES	vFB1.1	control_PKP2	6	18
TWIST2	0.913	0.0192	0.174	0.104	6.13	12.7	0.00103	1.72	LV	CELLSTATES	vFB1.1	control_PKP2	6	18
PTGFRN	0.909	0.0336	0.167	0.119	6.13	10.6	0.00239	1.47	LV	CELLSTATES	vFB1.1	control_PKP2	6	18
AC019130.1	0.906	0.021	0.0986	0.0691	5.43	12.3	0.00119	1.68	LV	CELLSTATES	vFB1.1	control_PKP2	6	18
HK1	0.904	0.00458	0.268	0.168	6.68	18.2	0.000134	2.34	LV	CELLSTATES	vFB1.1	control_PKP2	6	18
MED19	0.902	0.0411	0.0781	0.0462	5.09	9.85	0.00335	1.39	LV	CELLSTATES	vFB1.1	control_PKP2	6	18
RNF6	0.898	0.031	0.0681	0.0432	4.92	10.9	0.00211	1.51	LV	CELLSTATES	vFB1.1	control_PKP2	6	18
MRPS14	0.895	0.0412	0.0779	0.0503	5.11	9.83	0.00338	1.38	LV	CELLSTATES	vFB1.1	control_PKP2	6	18
ZCCHC24	0.895	0.00811	0.18	0.113	6.14	15.9	0.000302	2.09	LV	CELLSTATES	vFB1.1	control_PKP2	6	18
HNRNPAB	0.894	0.0436	0.0959	0.0567	5.24	9.59	0.00374	1.36	LV	CELLSTATES	vFB1.1	control_PKP2	6	18
EHD2	0.893	0.0241	0.103	0.0645	5.47	11.9	0.00145	1.62	LV	CELLSTATES	vFB1.1	control_PKP2	6	18
COPS6	0.891	0.0151	0.14	0.106	5.99	13.5	0.000743	1.82	LV	CELLSTATES	vFB1.1	control_PKP2	6	18
ARFGAP1	0.889	0.0434	0.0589	0.0372	4.72	9.61	0.00371	1.36	LV	CELLSTATES	vFB1.1	control_PKP2	6	18
CDC42EP2	0.884	0.0286	0.189	0.125	6.28	11.3	0.00186	1.54	LV	CELLSTATES	vFB1.1	control_PKP2	6	18
EIF5B	0.884	0.00675	0.317	0.193	6.97	16.6	0.000232	2.17	LV	CELLSTATES	vFB1.1	control_PKP2	6	18
RAD23A	0.884	0.0168	0.181	0.116	6.25	13.1	0.000867	1.77	LV	CELLSTATES	vFB1.1	control_PKP2	6	18
TIMM8B	0.883	0.0222	0.0696	0.0464	5.02	12.1	0.00129	1.65	LV	CELLSTATES	vFB1.1	control_PKP2	6	18
TMEM138	0.882	0.0386	0.072	0.0471	5.02	10.1	0.003	1.41	LV	CELLSTATES	vFB1.1	control_PKP2	6	18
SRPX	0.881	0.036	0.764	0.563	8.32	10.4	0.00267	1.44	LV	CELLSTATES	vFB1.1	control_PKP2	6	18
SHISA5	0.88	0.0262	0.129	0.0943	5.86	11.6	0.00162	1.58	LV	CELLSTATES	vFB1.1	control_PKP2	6	18
FAM227B	0.878	0.0318	0.331	0.215	6.99	10.9	0.00219	1.5	LV	CELLSTATES	vFB1.1	control_PKP2	6	18
AIFM2	0.877	0.0482	0.0646	0.0346	4.74	9.2	0.00442	1.32	LV	CELLSTATES	vFB1.1	control_PKP2	6	18
PML	0.877	0.0226	0.0709	0.0461	4.99	12.1	0.00132	1.65	LV	CELLSTATES	vFB1.1	control_PKP2	6	18
DNPEP	0.876	0.041	0.094	0.0637	5.45	9.86	0.00333	1.39	LV	CELLSTATES	vFB1.1	control_PKP2	6	18
RPL29	0.875	0.0496	0.23	0.163	6.6	9.1	0.00462	1.3	LV	CELLSTATES	vFB1.1	control_PKP2	6	18
MTHFR	0.873	0.0247	0.107	0.0688	5.45	11.8	0.0015	1.61	LV	CELLSTATES	vFB1.1	control_PKP2	6	18
FAM20A	0.872	0.0292	0.126	0.0744	5.65	11.2	0.00192	1.53	LV	CELLSTATES	vFB1.1	control_PKP2	6	18
LAMTOR4	0.872	0.0393	0.0813	0.0588	5.24	10	0.00311	1.41	LV	CELLSTATES	vFB1.1	control_PKP2	6	18
LITAF	0.872	0.0313	0.274	0.211	6.83	10.9	0.00214	1.5	LV	CELLSTATES	vFB1.1	control_PKP2	6	18
ALDH18A1	0.87	0.0293	0.0817	0.0579	5.16	11.1	0.00194	1.53	LV	CELLSTATES	vFB1.1	control_PKP2	6	18
FP700111.1	0.862	0.0197	0.824	0.543	8.34	12.6	0.00108	1.7	LV	CELLSTATES	vFB1.1	control_PKP2	6	18
PSMA7	0.861	0.0445	0.238	0.182	6.73	9.51	0.00386	1.35	LV	CELLSTATES	vFB1.1	control_PKP2	6	18
ARHGEF3	0.859	0.023	0.208	0.17	6.53	12	0.00136	1.64	LV	CELLSTATES	vFB1.1	control_PKP2	6	18
CCDC107	0.859	0.0355	0.103	0.0718	5.53	10.4	0.0026	1.45	LV	CELLSTATES	vFB1.1	control_PKP2	6	18
TRIM8	0.856	0.025	0.152	0.101	5.96	11.7	0.00152	1.6	LV	CELLSTATES	vFB1.1	control_PKP2	6	18
RNF24	0.855	0.00476	0.531	0.375	7.76	18	0.000141	2.32	LV	CELLSTATES	vFB1.1	control_PKP2	6	18
AC027698.1	0.847	0.0323	0.181	0.116	6.22	10.8	0.00225	1.49	LV	CELLSTATES	vFB1.1	control_PKP2	6	18
GRHPR	0.846	0.0291	0.106	0.0693	5.52	11.2	0.0019	1.54	LV	CELLSTATES	vFB1.1	control_PKP2	6	18
NOCT	0.846	0.0383	0.126	0.0783	5.67	10.1	0.00295	1.42	LV	CELLSTATES	vFB1.1	control_PKP2	6	18
ILF2	0.843	0.0474	0.088	0.0639	5.33	9.26	0.00431	1.32	LV	CELLSTATES	vFB1.1	control_PKP2	6	18
AC107021.1	0.841	0.0231	0.152	0.085	5.88	12	0.00137	1.64	LV	CELLSTATES	vFB1.1	control_PKP2	6	18
MIRLET7BHG	0.84	0.0446	0.38	0.226	7.09	9.48	0.00391	1.35	LV	CELLSTATES	vFB1.1	control_PKP2	6	18
DOCK6	0.839	0.0347	0.237	0.167	6.58	10.5	0.0025	1.46	LV	CELLSTATES	vFB1.1	control_PKP2	6	18
JUP	0.839	0.0259	0.173	0.101	6.07	11.6	0.00159	1.59	LV	CELLSTATES	vFB1.1	control_PKP2	6	18
TOM1	0.839	0.029	0.0707	0.0507	5.07	11.2	0.00189	1.54	LV	CELLSTATES	vFB1.1	control_PKP2	6	18
ACTG1	0.834	0.039	0.963	0.699	8.56	10.1	0.00306	1.41	LV	CELLSTATES	vFB1.1	control_PKP2	6	18
NDUFB1	0.83	0.0457	0.115	0.0838	5.72	9.39	0.00408	1.34	LV	CELLSTATES	vFB1.1	control_PKP2	6	18
BZW2	0.829	0.0148	0.16	0.107	6.04	13.6	0.000715	1.83	LV	CELLSTATES	vFB1.1	control_PKP2	6	18
NUCB2	0.827	0.0336	0.125	0.0877	5.81	10.6	0.00239	1.47	LV	CELLSTATES	vFB1.1	control_PKP2	6	18
APOL3	0.823	0.035	0.125	0.0895	5.74	10.5	0.00254	1.46	LV	CELLSTATES	vFB1.1	control_PKP2	6	18
SLC5A9	0.821	0.035	0.159	0.113	6.09	10.5	0.00254	1.46	LV	CELLSTATES	vFB1.1	control_PKP2	6	18
NOC2L	0.82	0.032	0.114	0.0753	5.57	10.8	0.00221	1.49	LV	CELLSTATES	vFB1.1	control_PKP2	6	18
TCP1	0.819	0.0418	0.0882	0.0639	5.33	9.75	0.00349	1.38	LV	CELLSTATES	vFB1.1	control_PKP2	6	18
ZDHHC14	0.819	0.0277	0.167	0.125	6.15	11.4	0.00175	1.56	LV	CELLSTATES	vFB1.1	control_PKP2	6	18
PHF1	0.817	0.0418	0.0965	0.0716	5.52	9.76	0.00348	1.38	LV	CELLSTATES	vFB1.1	control_PKP2	6	18
ARHGAP29	0.815	0.0104	0.618	0.434	7.96	15.1	0.000416	1.98	LV	CELLSTATES	vFB1.1	control_PKP2	6	18
PTMS	0.815	0.0363	0.245	0.179	6.67	10.3	0.00272	1.44	LV	CELLSTATES	vFB1.1	control_PKP2	6	18
ARHGEF40	0.813	0.0477	0.158	0.105	5.97	9.24	0.00435	1.32	LV	CELLSTATES	vFB1.1	control_PKP2	6	18
PDE1C	0.808	0.0471	0.433	0.33	7.54	9.28	0.00427	1.33	LV	CELLSTATES	vFB1.1	control_PKP2	6	18
TGFB1	0.808	0.0137	0.161	0.105	6.03	13.9	0.000647	1.86	LV	CELLSTATES	vFB1.1	control_PKP2	6	18
BLVRB	0.801	0.0163	0.165	0.111	6.13	13.3	0.000822	1.79	LV	CELLSTATES	vFB1.1	control_PKP2	6	18
HDAC7	0.797	0.0215	0.235	0.158	6.54	12.3	0.00123	1.67	LV	CELLSTATES	vFB1.1	control_PKP2	6	18
EIF2S2	0.794	0.0116	0.234	0.155	6.54	14.6	0.000492	1.93	LV	CELLSTATES	vFB1.1	control_PKP2	6	18
CAPN1	0.793	0.0122	0.111	0.0764	5.54	14.4	0.000533	1.91	LV	CELLSTATES	vFB1.1	control_PKP2	6	18
AP1M1	0.792	0.0343	0.0957	0.0739	5.49	10.6	0.00247	1.46	LV	CELLSTATES	vFB1.1	control_PKP2	6	18
NMT1	0.791	0.00749	0.326	0.213	7.06	16.2	0.00027	2.13	LV	CELLSTATES	vFB1.1	control_PKP2	6	18
NAV1	0.79	0.0114	1.13	0.829	8.8	14.7	0.000476	1.94	LV	CELLSTATES	vFB1.1	control_PKP2	6	18
RPL5	0.79	0.0153	0.25	0.176	6.66	13.5	0.000757	1.82	LV	CELLSTATES	vFB1.1	control_PKP2	6	18
YBX1	0.789	0.0229	0.172	0.126	6.17	12	0.00135	1.64	LV	CELLSTATES	vFB1.1	control_PKP2	6	18
GRK5	0.785	0.0373	2.2	1.65	9.75	10.2	0.00285	1.43	LV	CELLSTATES	vFB1.1	control_PKP2	6	18
GUCY1B1	0.782	0.0488	0.103	0.0641	5.37	9.16	0.0045	1.31	LV	CELLSTATES	vFB1.1	control_PKP2	6	18
MLEC	0.78	0.0265	0.102	0.0629	5.37	11.6	0.00164	1.58	LV	CELLSTATES	vFB1.1	control_PKP2	6	18
NEAT1	0.779	0.0283	6.72	4.75	11.3	11.3	0.0018	1.55	LV	CELLSTATES	vFB1.1	control_PKP2	6	18
ACSL4	0.778	0.0476	0.201	0.143	6.33	9.25	0.00433	1.32	LV	CELLSTATES	vFB1.1	control_PKP2	6	18
IL33	0.773	0.0218	0.263	0.193	6.81	12.2	0.00126	1.66	LV	CELLSTATES	vFB1.1	control_PKP2	6	18
GNL3	0.769	0.0267	0.147	0.105	5.96	11.5	0.00166	1.57	LV	CELLSTATES	vFB1.1	control_PKP2	6	18
TXNDC9	0.767	0.0394	0.0914	0.0615	5.27	10	0.00313	1.4	LV	CELLSTATES	vFB1.1	control_PKP2	6	18
POLR2H	0.766	0.0479	0.0757	0.0483	5	9.22	0.00438	1.32	LV	CELLSTATES	vFB1.1	control_PKP2	6	18
LARP6	0.755	0.0395	0.25	0.178	6.74	9.98	0.00316	1.4	LV	CELLSTATES	vFB1.1	control_PKP2	6	18
PLOD2	0.755	0.0231	0.213	0.14	6.38	12	0.00137	1.64	LV	CELLSTATES	vFB1.1	control_PKP2	6	18
SNRPE	0.751	0.0426	0.0642	0.0445	4.87	9.67	0.00361	1.37	LV	CELLSTATES	vFB1.1	control_PKP2	6	18
SPARC	0.748	0.0395	0.53	0.384	7.76	9.99	0.00315	1.4	LV	CELLSTATES	vFB1.1	control_PKP2	6	18
ARF4	0.747	0.0241	0.319	0.241	7.04	11.9	0.00145	1.62	LV	CELLSTATES	vFB1.1	control_PKP2	6	18
NOVA1	0.747	0.0243	1.02	0.761	8.72	11.8	0.00147	1.61	LV	CELLSTATES	vFB1.1	control_PKP2	6	18
KLHL5	0.743	0.0146	0.145	0.111	5.95	13.7	0.000705	1.83	LV	CELLSTATES	vFB1.1	control_PKP2	6	18
SRA1	0.743	0.039	0.137	0.0898	5.77	10.1	0.00305	1.41	LV	CELLSTATES	vFB1.1	control_PKP2	6	18
MLX	0.738	0.046	0.114	0.0671	5.48	9.36	0.00413	1.34	LV	CELLSTATES	vFB1.1	control_PKP2	6	18
PNKP	0.738	0.0411	0.147	0.0979	5.9	9.84	0.00335	1.39	LV	CELLSTATES	vFB1.1	control_PKP2	6	18
CRTAP	0.721	0.0396	0.0958	0.068	5.38	9.97	0.00317	1.4	LV	CELLSTATES	vFB1.1	control_PKP2	6	18
COL5A1	0.719	0.0363	0.55	0.392	7.74	10.3	0.00273	1.44	LV	CELLSTATES	vFB1.1	control_PKP2	6	18
RASA3	0.718	0.046	0.109	0.0763	5.52	9.36	0.00413	1.34	LV	CELLSTATES	vFB1.1	control_PKP2	6	18
STAT3	0.708	0.0343	0.785	0.601	8.24	10.6	0.00247	1.46	LV	CELLSTATES	vFB1.1	control_PKP2	6	18
MOB3A	0.706	0.0285	0.117	0.0762	5.56	11.3	0.00184	1.54	LV	CELLSTATES	vFB1.1	control_PKP2	6	18
FAM171A1	0.699	0.0469	0.292	0.223	6.89	9.29	0.00425	1.33	LV	CELLSTATES	vFB1.1	control_PKP2	6	18
GFPT1	0.698	0.0457	0.321	0.245	7.01	9.39	0.00408	1.34	LV	CELLSTATES	vFB1.1	control_PKP2	6	18
PDE7A	0.695	0.0431	0.453	0.294	7.45	9.64	0.00366	1.37	LV	CELLSTATES	vFB1.1	control_PKP2	6	18
CNN3	0.69	0.045	0.219	0.177	6.61	9.45	0.00398	1.35	LV	CELLSTATES	vFB1.1	control_PKP2	6	18
AP003086.2	0.686	0.0441	0.785	0.584	8.29	9.54	0.00381	1.36	LV	CELLSTATES	vFB1.1	control_PKP2	6	18
DDX18	0.681	0.0135	0.343	0.246	7.08	14	0.000618	1.87	LV	CELLSTATES	vFB1.1	control_PKP2	6	18
NTN4	0.676	0.0348	0.37	0.296	7.23	10.5	0.00252	1.46	LV	CELLSTATES	vFB1.1	control_PKP2	6	18
DYNLL1	0.672	0.0341	0.222	0.178	6.55	10.6	0.00244	1.47	LV	CELLSTATES	vFB1.1	control_PKP2	6	18
MRPS16	0.66	0.0393	0.116	0.086	5.61	10	0.00311	1.41	LV	CELLSTATES	vFB1.1	control_PKP2	6	18
BCL2L14	0.652	0.0449	0.166	0.124	6.14	9.45	0.00396	1.35	LV	CELLSTATES	vFB1.1	control_PKP2	6	18
CREB3L2	0.643	0.0398	0.55	0.408	7.73	9.96	0.00319	1.4	LV	CELLSTATES	vFB1.1	control_PKP2	6	18
ARHGEF2	0.634	0.0439	0.174	0.142	6.27	9.57	0.00377	1.36	LV	CELLSTATES	vFB1.1	control_PKP2	6	18
RGMA	0.623	0.0488	0.316	0.286	7.13	9.16	0.0045	1.31	LV	CELLSTATES	vFB1.1	control_PKP2	6	18
EPAS1	0.622	0.0383	0.419	0.331	7.41	10.1	0.00297	1.42	LV	CELLSTATES	vFB1.1	control_PKP2	6	18
CIAO1	0.62	0.0341	0.145	0.108	5.93	10.6	0.00244	1.47	LV	CELLSTATES	vFB1.1	control_PKP2	6	18
SEC11A	0.618	0.0463	0.194	0.154	6.35	9.33	0.00418	1.33	LV	CELLSTATES	vFB1.1	control_PKP2	6	18
HSPD1	0.617	0.0478	0.142	0.111	5.9	9.23	0.00437	1.32	LV	CELLSTATES	vFB1.1	control_PKP2	6	18
ETV6	0.616	0.0199	0.382	0.298	7.31	12.6	0.00109	1.7	LV	CELLSTATES	vFB1.1	control_PKP2	6	18
SLC8B1	0.591	0.0457	0.158	0.125	6.1	9.38	0.00409	1.34	LV	CELLSTATES	vFB1.1	control_PKP2	6	18
PANK2	0.574	0.0463	0.263	0.213	6.78	9.34	0.00417	1.33	LV	CELLSTATES	vFB1.1	control_PKP2	6	18
MPZL1	0.552	0.0418	0.411	0.318	7.39	9.74	0.0035	1.38	LV	CELLSTATES	vFB1.1	control_PKP2	6	18

## Sheet: control_PVneg
Gene	logFC	FDR	mean_exp_control	mean_exp_genotype	logCPM	F	PValue	FDR_plot	Region	annotation_level	cell_state	comparison	Observations_genotype	Observations_reference
KLHL31	4.03	0.0022	0.024	0.00169	3.71	28.2	4.91e-06	2.66	LV	CELLSTATES	vFB1.1	control_PVneg	8	18
ACE2	3.79	0.00567	0.0571	0.00449	4.61	23.2	2.31e-05	2.25	LV	CELLSTATES	vFB1.1	control_PVneg	8	18
AC007529.2	3.59	3.3e-08	0.218	0.0483	6.32	102	2.35e-12	7.48	LV	CELLSTATES	vFB1.1	control_PVneg	8	18
CCL2	3.58	0.0164	0.75	0.123	8.37	17.2	0.000177	1.79	LV	CELLSTATES	vFB1.1	control_PVneg	8	18
FBXO2	3.43	0.0272	0.0149	0.00149	3.41	14.7	0.000461	1.57	LV	CELLSTATES	vFB1.1	control_PVneg	8	18
AC087564.1	3.25	0.0142	0.0271	0.0039	4	17.9	0.000137	1.85	LV	CELLSTATES	vFB1.1	control_PVneg	8	18
ADAMTS4	3.21	0.0408	0.109	0.0121	5.4	12.5	0.00106	1.39	LV	CELLSTATES	vFB1.1	control_PVneg	8	18
HES1	2.99	0.0294	0.72	0.208	8.42	14.1	0.000571	1.53	LV	CELLSTATES	vFB1.1	control_PVneg	8	18
MARCKSL1	2.98	0.00261	0.155	0.0396	6.02	26.9	7.27e-06	2.58	LV	CELLSTATES	vFB1.1	control_PVneg	8	18
PCBP3	2.98	0.0472	0.0263	0.00936	3.87	11.8	0.00143	1.33	LV	CELLSTATES	vFB1.1	control_PVneg	8	18
GPX3	2.82	0.0391	0.657	0.215	8.43	12.7	0.000982	1.41	LV	CELLSTATES	vFB1.1	control_PVneg	8	18
MYPN	2.81	0.0478	0.0235	0.00551	3.94	11.7	0.00149	1.32	LV	CELLSTATES	vFB1.1	control_PVneg	8	18
BMX	2.78	0.00567	0.0731	0.00967	4.82	23	2.47e-05	2.25	LV	CELLSTATES	vFB1.1	control_PVneg	8	18
APOD	2.72	0.0447	7.34	1.88	11.9	12	0.0013	1.35	LV	CELLSTATES	vFB1.1	control_PVneg	8	18
FGFR4	2.72	0.0408	0.019	0.00293	3.78	12.6	0.00105	1.39	LV	CELLSTATES	vFB1.1	control_PVneg	8	18
ELANE	2.68	0.000448	0.112	0.0248	5.47	37.8	3.43e-07	3.35	LV	CELLSTATES	vFB1.1	control_PVneg	8	18
MYH6	2.64	0.0343	0.0331	0.00598	4.17	13.3	0.000772	1.46	LV	CELLSTATES	vFB1.1	control_PVneg	8	18
SLC16A12-AS1	2.64	0.0189	0.0558	0.0132	4.8	16.4	0.000244	1.72	LV	CELLSTATES	vFB1.1	control_PVneg	8	18
ZFP36	2.64	0.0364	0.445	0.137	7.91	13	0.000867	1.44	LV	CELLSTATES	vFB1.1	control_PVneg	8	18
LINC00351	2.62	0.0408	0.0131	0.00248	3.33	12.5	0.00106	1.39	LV	CELLSTATES	vFB1.1	control_PVneg	8	18
FBLIM1	2.6	0.00386	0.0721	0.016	4.95	25.2	1.21e-05	2.41	LV	CELLSTATES	vFB1.1	control_PVneg	8	18
G0S2	2.59	0.0188	0.0597	0.0361	4.96	16.5	0.00023	1.73	LV	CELLSTATES	vFB1.1	control_PVneg	8	18
SPHKAP	2.55	0.0279	0.0303	0.011	4.09	14.4	0.000506	1.56	LV	CELLSTATES	vFB1.1	control_PVneg	8	18
RBM24	2.54	0.0334	0.0275	0.00342	3.87	13.5	0.000737	1.48	LV	CELLSTATES	vFB1.1	control_PVneg	8	18
AC009495.1	2.51	0.0246	0.0131	0.00213	3.23	15	0.000403	1.61	LV	CELLSTATES	vFB1.1	control_PVneg	8	18
SH3PXD2A-AS1	2.43	0.0277	0.0328	0.00439	4.3	14.5	0.000487	1.56	LV	CELLSTATES	vFB1.1	control_PVneg	8	18
PPIF	2.41	0.0288	0.0219	0.00551	3.68	14.2	0.000544	1.54	LV	CELLSTATES	vFB1.1	control_PVneg	8	18
LINC01856	2.4	0.024	0.035	0.00814	4.13	15.1	0.000383	1.62	LV	CELLSTATES	vFB1.1	control_PVneg	8	18
PGF	2.38	0.00648	0.112	0.0243	5.6	22.1	3.27e-05	2.19	LV	CELLSTATES	vFB1.1	control_PVneg	8	18
RYR2	2.38	0.00567	0.781	0.287	8.37	23.1	2.36e-05	2.25	LV	CELLSTATES	vFB1.1	control_PVneg	8	18
MAP3K19	2.37	0.0364	0.0362	0.00458	4.39	13	0.000869	1.44	LV	CELLSTATES	vFB1.1	control_PVneg	8	18
AC117383.1	2.35	0.0223	0.0271	0.00352	4.02	15.5	0.000338	1.65	LV	CELLSTATES	vFB1.1	control_PVneg	8	18
CDH18	2.35	0.0454	0.0407	0.00978	4.68	11.9	0.00135	1.34	LV	CELLSTATES	vFB1.1	control_PVneg	8	18
BHLHE40	2.33	0.0458	0.265	0.11	6.83	11.9	0.00138	1.34	LV	CELLSTATES	vFB1.1	control_PVneg	8	18
EDNRB	2.31	0.000539	0.459	0.12	7.38	36.3	5e-07	3.27	LV	CELLSTATES	vFB1.1	control_PVneg	8	18
SOCS1	2.3	0.0117	0.0761	0.0164	5.09	18.9	9.7e-05	1.93	LV	CELLSTATES	vFB1.1	control_PVneg	8	18
LINC02288	2.27	0.0411	0.0164	0.0037	3.44	12.5	0.00108	1.39	LV	CELLSTATES	vFB1.1	control_PVneg	8	18
AC012306.2	2.26	0.0238	0.0256	0.00265	3.77	15.2	0.000377	1.62	LV	CELLSTATES	vFB1.1	control_PVneg	8	18
LINC02334	2.19	0.0233	0.0318	0.011	4	15.3	0.000359	1.63	LV	CELLSTATES	vFB1.1	control_PVneg	8	18
AL353653.1	2.13	0.0255	0.057	0.0147	4.81	14.9	0.000423	1.59	LV	CELLSTATES	vFB1.1	control_PVneg	8	18
MT1X	2.11	0.0437	0.12	0.0432	5.91	12.2	0.00122	1.36	LV	CELLSTATES	vFB1.1	control_PVneg	8	18
ADM	2.1	0.0334	0.0806	0.0161	5.29	13.5	0.00073	1.48	LV	CELLSTATES	vFB1.1	control_PVneg	8	18
RARA-AS1	2.08	0.0194	0.0432	0.00677	4.46	16.1	0.000265	1.71	LV	CELLSTATES	vFB1.1	control_PVneg	8	18
CATSPERB	2.07	0.0085	0.45	0.153	7.24	20.7	5.26e-05	2.07	LV	CELLSTATES	vFB1.1	control_PVneg	8	18
TRDN-AS1	2.06	0.046	0.0915	0.0353	5.47	11.9	0.00139	1.34	LV	CELLSTATES	vFB1.1	control_PVneg	8	18
LDB3	2.05	0.0398	0.143	0.0539	6.14	12.6	0.00102	1.4	LV	CELLSTATES	vFB1.1	control_PVneg	8	18
PLAUR	2.04	0.00498	0.0755	0.0194	5.07	23.7	1.96e-05	2.3	LV	CELLSTATES	vFB1.1	control_PVneg	8	18
APOE	1.98	0.0476	0.732	0.281	8.48	11.7	0.00147	1.32	LV	CELLSTATES	vFB1.1	control_PVneg	8	18
LINC01252	1.98	0.0151	0.0412	0.00908	4.4	17.7	0.000149	1.82	LV	CELLSTATES	vFB1.1	control_PVneg	8	18
RIPOR3	1.98	0.00171	0.411	0.136	7.29	29.4	3.4e-06	2.77	LV	CELLSTATES	vFB1.1	control_PVneg	8	18
KAZN	1.97	0.00583	2.86	1.41	9.98	22.6	2.74e-05	2.23	LV	CELLSTATES	vFB1.1	control_PVneg	8	18
UTP3	1.95	0.0104	0.0495	0.00681	4.49	19.5	7.97e-05	1.98	LV	CELLSTATES	vFB1.1	control_PVneg	8	18
TRIM47	1.93	0.0189	0.111	0.0335	5.73	16.3	0.000249	1.72	LV	CELLSTATES	vFB1.1	control_PVneg	8	18
TOMM22	1.91	0.0309	0.0313	0.0128	4.11	13.9	0.000617	1.51	LV	CELLSTATES	vFB1.1	control_PVneg	8	18
EMG1-1	1.89	0.0155	0.0421	0.0392	4.48	17.5	0.000158	1.81	LV	CELLSTATES	vFB1.1	control_PVneg	8	18
ADH1B	1.88	0.00311	1.65	0.579	9.31	26.1	9.08e-06	2.51	LV	CELLSTATES	vFB1.1	control_PVneg	8	18
CORO6	1.87	0.0395	0.0817	0.0296	5.39	12.7	0.001	1.4	LV	CELLSTATES	vFB1.1	control_PVneg	8	18
LINC02147	1.85	0.0381	0.0323	0.0214	4.12	12.8	0.000937	1.42	LV	CELLSTATES	vFB1.1	control_PVneg	8	18
ADA	1.84	0.0118	0.174	0.0573	6.3	18.9	9.9e-05	1.93	LV	CELLSTATES	vFB1.1	control_PVneg	8	18
CENPO	1.84	0.0188	0.0591	0.0161	4.72	16.5	0.000233	1.73	LV	CELLSTATES	vFB1.1	control_PVneg	8	18
GADD45B	1.84	0.0309	0.58	0.261	7.86	13.9	0.000614	1.51	LV	CELLSTATES	vFB1.1	control_PVneg	8	18
KCNE4	1.84	0.012	0.116	0.0303	5.66	18.6	0.000109	1.92	LV	CELLSTATES	vFB1.1	control_PVneg	8	18
LDLR	1.83	0.0235	0.145	0.0372	5.77	15.2	0.00037	1.63	LV	CELLSTATES	vFB1.1	control_PVneg	8	18
FGF12	1.81	0.0316	0.277	0.121	6.95	13.8	0.00065	1.5	LV	CELLSTATES	vFB1.1	control_PVneg	8	18
PQLC2	1.74	0.0493	0.0309	0.0067	4.02	11.5	0.0016	1.31	LV	CELLSTATES	vFB1.1	control_PVneg	8	18
AC016722.2	1.72	0.0334	0.0417	0.015	4.43	13.5	0.000736	1.48	LV	CELLSTATES	vFB1.1	control_PVneg	8	18
AC005699.1	1.71	0.0283	0.0674	0.0375	4.9	14.4	0.000518	1.55	LV	CELLSTATES	vFB1.1	control_PVneg	8	18
BRMS1	1.68	0.0437	0.0364	0.0178	4.33	12.2	0.00123	1.36	LV	CELLSTATES	vFB1.1	control_PVneg	8	18
SLC1A2	1.68	0.0283	0.0845	0.0213	5.21	14.3	0.000521	1.55	LV	CELLSTATES	vFB1.1	control_PVneg	8	18
MIR22HG	1.67	0.00477	0.23	0.098	6.33	23.9	1.84e-05	2.32	LV	CELLSTATES	vFB1.1	control_PVneg	8	18
GRIK1	1.63	0.0189	0.109	0.0459	5.54	16.4	0.000242	1.72	LV	CELLSTATES	vFB1.1	control_PVneg	8	18
KLF10	1.62	0.0329	0.12	0.0598	5.74	13.6	0.000701	1.48	LV	CELLSTATES	vFB1.1	control_PVneg	8	18
PLK3	1.62	0.00536	0.0728	0.0235	5.11	23.4	2.14e-05	2.27	LV	CELLSTATES	vFB1.1	control_PVneg	8	18
CEBPB	1.61	0.0176	0.323	0.137	7.01	16.9	0.000199	1.75	LV	CELLSTATES	vFB1.1	control_PVneg	8	18
RPLP0	1.56	0.0112	0.473	0.274	7.69	19.1	8.94e-05	1.95	LV	CELLSTATES	vFB1.1	control_PVneg	8	18
SELENBP1	1.56	0.0203	0.119	0.062	5.83	16	0.000283	1.69	LV	CELLSTATES	vFB1.1	control_PVneg	8	18
ABCF3	1.55	0.0279	0.042	0.0221	4.47	14.4	0.000505	1.56	LV	CELLSTATES	vFB1.1	control_PVneg	8	18
DDIT3	1.55	0.0311	0.0884	0.0359	5.38	13.9	0.000626	1.51	LV	CELLSTATES	vFB1.1	control_PVneg	8	18
MGST1	1.54	0.000583	1.75	0.904	9.41	35.4	6.37e-07	3.23	LV	CELLSTATES	vFB1.1	control_PVneg	8	18
C8orf33	1.53	0.012	0.0757	0.054	5.06	18.6	0.000109	1.92	LV	CELLSTATES	vFB1.1	control_PVneg	8	18
MRPL14	1.53	0.0247	0.0505	0.0212	4.64	15	0.000405	1.61	LV	CELLSTATES	vFB1.1	control_PVneg	8	18
RAB13	1.52	0.023	0.0667	0.0292	4.91	15.4	0.000353	1.64	LV	CELLSTATES	vFB1.1	control_PVneg	8	18
ARPC5L	1.51	0.0353	0.0483	0.0248	4.65	13.2	0.000808	1.45	LV	CELLSTATES	vFB1.1	control_PVneg	8	18
CTNNA3	1.5	0.0446	0.176	0.109	6.38	12.1	0.00127	1.35	LV	CELLSTATES	vFB1.1	control_PVneg	8	18
PPM1L	1.5	0.0201	0.136	0.112	5.84	16	0.000278	1.7	LV	CELLSTATES	vFB1.1	control_PVneg	8	18
CYGB	1.49	0.0277	0.246	0.114	6.82	14.5	0.000497	1.56	LV	CELLSTATES	vFB1.1	control_PVneg	8	18
ST3GAL5	1.47	0.0154	0.246	0.0961	6.65	17.6	0.000155	1.81	LV	CELLSTATES	vFB1.1	control_PVneg	8	18
TMEM120A	1.47	0.00819	0.0905	0.0376	5.35	21	4.79e-05	2.09	LV	CELLSTATES	vFB1.1	control_PVneg	8	18
COQ10B	1.46	0.000583	0.15	0.0663	5.98	35.2	6.66e-07	3.23	LV	CELLSTATES	vFB1.1	control_PVneg	8	18
EIF4A1	1.46	0.0293	0.21	0.131	6.53	14.1	0.000567	1.53	LV	CELLSTATES	vFB1.1	control_PVneg	8	18
DHRS3	1.45	0.0223	0.207	0.0906	6.47	15.5	0.000334	1.65	LV	CELLSTATES	vFB1.1	control_PVneg	8	18
IL18R1	1.45	0.0277	0.102	0.0634	5.4	14.5	0.000483	1.56	LV	CELLSTATES	vFB1.1	control_PVneg	8	18
ZNF281	1.45	0.0413	0.0369	0.0104	4.26	12.5	0.00109	1.38	LV	CELLSTATES	vFB1.1	control_PVneg	8	18
MIDN	1.44	0.0189	0.105	0.0476	5.5	16.3	0.000246	1.72	LV	CELLSTATES	vFB1.1	control_PVneg	8	18
PTGIR	1.44	0.0176	0.368	0.203	7.33	16.8	0.000206	1.75	LV	CELLSTATES	vFB1.1	control_PVneg	8	18
DDX39A	1.43	0.0194	0.0647	0.0427	4.97	16.1	0.000266	1.71	LV	CELLSTATES	vFB1.1	control_PVneg	8	18
ATP1B3	1.42	0.0161	0.378	0.17	7.14	17.3	0.000171	1.79	LV	CELLSTATES	vFB1.1	control_PVneg	8	18
MED19	1.42	0.0341	0.0781	0.0266	5.17	13.4	0.000761	1.47	LV	CELLSTATES	vFB1.1	control_PVneg	8	18
PPL	1.38	0.0277	0.113	0.0614	5.63	14.5	0.000494	1.56	LV	CELLSTATES	vFB1.1	control_PVneg	8	18
NDRG2	1.37	0.0328	0.207	0.121	6.57	13.6	0.000695	1.48	LV	CELLSTATES	vFB1.1	control_PVneg	8	18
NUDT22	1.37	0.0447	0.0469	0.0147	4.53	12	0.00129	1.35	LV	CELLSTATES	vFB1.1	control_PVneg	8	18
TTN	1.37	0.0235	0.62	0.353	8.01	15.3	0.000366	1.63	LV	CELLSTATES	vFB1.1	control_PVneg	8	18
AC017083.3	1.36	0.0485	0.0498	0.0137	4.6	11.6	0.00155	1.31	LV	CELLSTATES	vFB1.1	control_PVneg	8	18
PDGFRB	1.36	0.00471	1	0.427	8.51	24	1.77e-05	2.33	LV	CELLSTATES	vFB1.1	control_PVneg	8	18
SURF6	1.36	0.0446	0.0585	0.0237	4.66	12.1	0.00127	1.35	LV	CELLSTATES	vFB1.1	control_PVneg	8	18
RELB	1.35	0.05	0.0847	0.0647	5.2	11.4	0.00166	1.3	LV	CELLSTATES	vFB1.1	control_PVneg	8	18
TLE2	1.34	0.000922	0.206	0.136	6.32	32.1	1.58e-06	3.04	LV	CELLSTATES	vFB1.1	control_PVneg	8	18
IDH2	1.33	0.0432	0.0879	0.0359	5.36	12.3	0.00119	1.36	LV	CELLSTATES	vFB1.1	control_PVneg	8	18
MLX	1.33	0.00655	0.114	0.0491	5.52	22	3.41e-05	2.18	LV	CELLSTATES	vFB1.1	control_PVneg	8	18
NUPR1	1.33	0.0476	0.293	0.146	7.13	11.7	0.00147	1.32	LV	CELLSTATES	vFB1.1	control_PVneg	8	18
PGD	1.32	0.0364	0.073	0.0461	5.04	13	0.000866	1.44	LV	CELLSTATES	vFB1.1	control_PVneg	8	18
RHOT2	1.31	0.0454	0.136	0.0708	6.14	11.9	0.00135	1.34	LV	CELLSTATES	vFB1.1	control_PVneg	8	18
RNF122	1.3	0.0497	0.112	0.064	5.62	11.5	0.00163	1.3	LV	CELLSTATES	vFB1.1	control_PVneg	8	18
RPL12	1.3	0.0432	0.0934	0.064	5.5	12.3	0.00118	1.36	LV	CELLSTATES	vFB1.1	control_PVneg	8	18
SLC16A12	1.29	0.044	0.387	0.23	7.15	12.2	0.00124	1.36	LV	CELLSTATES	vFB1.1	control_PVneg	8	18
TCEAL9	1.29	0.0189	0.176	0.106	6.31	16.3	0.00025	1.72	LV	CELLSTATES	vFB1.1	control_PVneg	8	18
TNFAIP6	1.29	0.0287	0.302	0.217	7.02	14.2	0.000541	1.54	LV	CELLSTATES	vFB1.1	control_PVneg	8	18
AL513327.1	1.28	0.0238	0.311	0.156	6.97	15.2	0.000375	1.62	LV	CELLSTATES	vFB1.1	control_PVneg	8	18
BLVRB	1.27	0.00471	0.165	0.0951	6.15	24	1.78e-05	2.33	LV	CELLSTATES	vFB1.1	control_PVneg	8	18
CSKMT	1.27	0.0434	0.0508	0.0247	4.52	12.2	0.0012	1.36	LV	CELLSTATES	vFB1.1	control_PVneg	8	18
IFRD2	1.26	0.0446	0.079	0.0318	5.21	12.1	0.00128	1.35	LV	CELLSTATES	vFB1.1	control_PVneg	8	18
A4GALT	1.25	0.0328	0.209	0.116	6.53	13.6	0.000691	1.48	LV	CELLSTATES	vFB1.1	control_PVneg	8	18
C14orf119	1.25	0.0328	0.0882	0.0293	5.27	13.6	0.000691	1.48	LV	CELLSTATES	vFB1.1	control_PVneg	8	18
XBP1	1.25	0.0085	0.266	0.139	6.77	20.7	5.3e-05	2.07	LV	CELLSTATES	vFB1.1	control_PVneg	8	18
TRMT10C	1.23	0.0277	0.073	0.0349	5.01	14.5	0.000482	1.56	LV	CELLSTATES	vFB1.1	control_PVneg	8	18
SAT2	1.22	0.0085	0.227	0.123	6.64	20.6	5.35e-05	2.07	LV	CELLSTATES	vFB1.1	control_PVneg	8	18
LDHA	1.21	0.0183	0.433	0.219	7.42	16.6	0.000221	1.74	LV	CELLSTATES	vFB1.1	control_PVneg	8	18
TIMM44	1.21	0.0159	0.0901	0.0588	5.43	17.4	0.000167	1.8	LV	CELLSTATES	vFB1.1	control_PVneg	8	18
URM1	1.2	0.0164	0.103	0.063	5.59	17.2	0.000177	1.79	LV	CELLSTATES	vFB1.1	control_PVneg	8	18
CLTB	1.18	0.0485	0.117	0.0484	5.76	11.6	0.00155	1.31	LV	CELLSTATES	vFB1.1	control_PVneg	8	18
AIFM2	1.17	0.0489	0.0646	0.0378	4.87	11.6	0.00157	1.31	LV	CELLSTATES	vFB1.1	control_PVneg	8	18
NAT9	1.17	0.0277	0.152	0.0688	6.08	14.5	0.000494	1.56	LV	CELLSTATES	vFB1.1	control_PVneg	8	18
CDK11B	1.16	0.012	0.0972	0.0979	5.43	18.6	0.000107	1.92	LV	CELLSTATES	vFB1.1	control_PVneg	8	18
PMPCA	1.16	0.0452	0.0696	0.0485	5.1	12	0.00134	1.34	LV	CELLSTATES	vFB1.1	control_PVneg	8	18
KCNQ1	1.15	0.0329	0.229	0.122	6.49	13.6	0.000707	1.48	LV	CELLSTATES	vFB1.1	control_PVneg	8	18
RPL36AL	1.14	0.0447	0.135	0.0643	5.95	12.1	0.00129	1.35	LV	CELLSTATES	vFB1.1	control_PVneg	8	18
ORMDL1	1.13	0.002	0.297	0.165	6.86	28.7	4.14e-06	2.7	LV	CELLSTATES	vFB1.1	control_PVneg	8	18
CCDC174	1.12	0.0414	0.0968	0.152	5.57	12.5	0.0011	1.38	LV	CELLSTATES	vFB1.1	control_PVneg	8	18
CDC42EP1	1.12	0.0497	0.0747	0.038	5.17	11.5	0.00163	1.3	LV	CELLSTATES	vFB1.1	control_PVneg	8	18
KCNQ1OT1	1.12	0.0411	0.338	0.203	7.01	12.5	0.00108	1.39	LV	CELLSTATES	vFB1.1	control_PVneg	8	18
PSMD3	1.12	0.0465	0.102	0.0478	5.5	11.9	0.0014	1.33	LV	CELLSTATES	vFB1.1	control_PVneg	8	18
PQLC2L	1.08	0.0168	0.282	0.151	6.83	17.1	0.000186	1.77	LV	CELLSTATES	vFB1.1	control_PVneg	8	18
LARP7	1.07	0.00976	0.18	0.133	6.34	19.9	6.79e-05	2.01	LV	CELLSTATES	vFB1.1	control_PVneg	8	18
MCFD2	1.07	0.0161	0.151	0.112	6.03	17.3	0.000171	1.79	LV	CELLSTATES	vFB1.1	control_PVneg	8	18
TRIP10	1.07	0.0307	0.186	0.178	6.44	13.9	0.000607	1.51	LV	CELLSTATES	vFB1.1	control_PVneg	8	18
NDUFB1	1.06	0.0416	0.115	0.0979	5.8	12.4	0.00111	1.38	LV	CELLSTATES	vFB1.1	control_PVneg	8	18
CDC42EP2	1.05	0.0447	0.189	0.101	6.33	12.1	0.00129	1.35	LV	CELLSTATES	vFB1.1	control_PVneg	8	18
NDUFS2	1.05	0.0312	0.206	0.171	6.53	13.8	0.000636	1.51	LV	CELLSTATES	vFB1.1	control_PVneg	8	18
TXNRD1	1.03	0.0189	0.676	0.526	8.19	16.4	0.000241	1.72	LV	CELLSTATES	vFB1.1	control_PVneg	8	18
ZBTB17	1.03	0.0456	0.0596	0.0594	4.86	11.9	0.00136	1.34	LV	CELLSTATES	vFB1.1	control_PVneg	8	18
CCT6A	1.02	0.0452	0.112	0.0895	5.66	12	0.00133	1.34	LV	CELLSTATES	vFB1.1	control_PVneg	8	18
EIF5B	1.02	0.00583	0.317	0.218	7.03	22.7	2.66e-05	2.23	LV	CELLSTATES	vFB1.1	control_PVneg	8	18
IDH3A	1.02	0.0359	0.0925	0.0443	5.38	13.1	0.000841	1.44	LV	CELLSTATES	vFB1.1	control_PVneg	8	18
CBX3	1.01	0.0272	0.131	0.0937	5.87	14.6	0.000464	1.57	LV	CELLSTATES	vFB1.1	control_PVneg	8	18
JUP	1.01	0.0313	0.173	0.097	6.14	13.8	0.000641	1.5	LV	CELLSTATES	vFB1.1	control_PVneg	8	18
SELENOS	1.01	0.0303	0.377	0.245	7.35	14	0.000594	1.52	LV	CELLSTATES	vFB1.1	control_PVneg	8	18
CARHSP1	1	0.0452	0.272	0.149	6.92	12	0.00134	1.34	LV	CELLSTATES	vFB1.1	control_PVneg	8	18
DCAF13	1	0.0499	0.0751	0.0473	5.07	11.5	0.00165	1.3	LV	CELLSTATES	vFB1.1	control_PVneg	8	18
CTSL	0.999	0.0285	0.428	0.258	7.4	14.3	0.000535	1.55	LV	CELLSTATES	vFB1.1	control_PVneg	8	18
PWP1	0.994	0.0478	0.108	0.0806	5.57	11.7	0.00149	1.32	LV	CELLSTATES	vFB1.1	control_PVneg	8	18
SSB	0.993	0.0288	0.187	0.108	6.35	14.2	0.000552	1.54	LV	CELLSTATES	vFB1.1	control_PVneg	8	18
NGF	0.991	0.0408	0.458	0.314	7.55	12.5	0.00106	1.39	LV	CELLSTATES	vFB1.1	control_PVneg	8	18
SLC7A6	0.984	0.0398	0.149	0.0845	6.01	12.6	0.00102	1.4	LV	CELLSTATES	vFB1.1	control_PVneg	8	18
SLC7A6OS	0.98	0.0285	0.112	0.094	5.64	14.3	0.000532	1.55	LV	CELLSTATES	vFB1.1	control_PVneg	8	18
OTUD6B-AS1	0.948	0.0426	0.148	0.0843	5.94	12.3	0.00115	1.37	LV	CELLSTATES	vFB1.1	control_PVneg	8	18
RAD23A	0.946	0.0348	0.181	0.115	6.32	13.3	0.000792	1.46	LV	CELLSTATES	vFB1.1	control_PVneg	8	18
TBRG1	0.946	0.0489	0.291	0.227	7.11	11.6	0.00157	1.31	LV	CELLSTATES	vFB1.1	control_PVneg	8	18
AP5Z1	0.934	0.0357	0.0838	0.0812	5.26	13.2	0.000823	1.45	LV	CELLSTATES	vFB1.1	control_PVneg	8	18
COPS8	0.92	0.0472	0.183	0.115	6.28	11.8	0.00143	1.33	LV	CELLSTATES	vFB1.1	control_PVneg	8	18
SRA1	0.915	0.0411	0.137	0.0966	5.83	12.5	0.00108	1.39	LV	CELLSTATES	vFB1.1	control_PVneg	8	18
MYL6	0.904	0.0442	0.464	0.4	7.71	12.1	0.00125	1.35	LV	CELLSTATES	vFB1.1	control_PVneg	8	18
CIAO1	0.898	0.0179	0.145	0.109	5.95	16.7	0.000211	1.75	LV	CELLSTATES	vFB1.1	control_PVneg	8	18
PNKP	0.898	0.0485	0.147	0.118	5.95	11.6	0.00155	1.31	LV	CELLSTATES	vFB1.1	control_PVneg	8	18
STRAP	0.893	0.0214	0.162	0.106	6.08	15.7	0.000316	1.67	LV	CELLSTATES	vFB1.1	control_PVneg	8	18
ENY2	0.873	0.0288	0.2	0.157	6.39	14.2	0.000549	1.54	LV	CELLSTATES	vFB1.1	control_PVneg	8	18
RWDD1	0.822	0.0391	0.122	0.118	5.74	12.7	0.000978	1.41	LV	CELLSTATES	vFB1.1	control_PVneg	8	18
NOVA1	0.817	0.0374	1.02	0.951	8.75	12.9	0.000907	1.43	LV	CELLSTATES	vFB1.1	control_PVneg	8	18
NMT1	0.799	0.0277	0.326	0.358	7.17	14.6	0.00048	1.56	LV	CELLSTATES	vFB1.1	control_PVneg	8	18
VCP	0.785	0.0363	0.316	0.257	7	13.1	0.000853	1.44	LV	CELLSTATES	vFB1.1	control_PVneg	8	18
DDX18	0.78	0.0278	0.343	0.243	7.09	14.4	0.0005	1.56	LV	CELLSTATES	vFB1.1	control_PVneg	8	18
MTCH1	0.746	0.0476	0.31	0.312	7.07	11.8	0.00145	1.32	LV	CELLSTATES	vFB1.1	control_PVneg	8	18
SRSF10	0.745	0.0176	0.439	0.395	7.48	16.8	0.000204	1.75	LV	CELLSTATES	vFB1.1	control_PVneg	8	18
PNN	0.723	0.0493	0.304	0.291	7.07	11.5	0.00161	1.31	LV	CELLSTATES	vFB1.1	control_PVneg	8	18
BAZ1A	0.719	0.0454	0.239	0.197	6.67	11.9	0.00135	1.34	LV	CELLSTATES	vFB1.1	control_PVneg	8	18
POLR2B	0.697	0.0255	0.311	0.309	7.07	14.9	0.000424	1.59	LV	CELLSTATES	vFB1.1	control_PVneg	8	18

## Sheet: control_RBM20
Gene	logFC	FDR	mean_exp_control	mean_exp_genotype	logCPM	F	PValue	FDR_plot	Region	annotation_level	cell_state	comparison	Observations_genotype	Observations_reference
CCL2	4.55	5.9e-06	0.75	0.0564	8.2	54.3	5.5e-09	5.23	LV	CELLSTATES	vFB1.1	control_RBM20	8	18
NPPC	4.55	0.000436	0.329	0.0247	6.99	31	1.88e-06	3.36	LV	CELLSTATES	vFB1.1	control_RBM20	8	18
APLNR	4	0.000517	0.121	0.012	5.66	29.8	2.63e-06	3.29	LV	CELLSTATES	vFB1.1	control_RBM20	8	18
AQP7	3.81	0.0108	0.0217	0.00223	3.68	16.5	0.000215	1.97	LV	CELLSTATES	vFB1.1	control_RBM20	8	18
FGFR4	3.72	0.00124	0.019	0.000962	3.58	25.9	8.7e-06	2.91	LV	CELLSTATES	vFB1.1	control_RBM20	8	18
RASD1	3.56	0.00372	0.0793	0.00837	5.1	21.2	4.14e-05	2.43	LV	CELLSTATES	vFB1.1	control_RBM20	8	18
CCL11	3.52	0.00124	0.165	0.0271	6.21	25.9	8.67e-06	2.91	LV	CELLSTATES	vFB1.1	control_RBM20	8	18
CHRDL2	3.45	0.00324	0.102	0.0237	5.52	21.7	3.44e-05	2.49	LV	CELLSTATES	vFB1.1	control_RBM20	8	18
TLL1	3.35	0.00448	0.0331	0.00192	3.81	20.4	5.39e-05	2.35	LV	CELLSTATES	vFB1.1	control_RBM20	8	18
RET	3.33	0.0091	0.0253	0.00366	3.77	17.3	0.000164	2.04	LV	CELLSTATES	vFB1.1	control_RBM20	8	18
XIRP1	3.17	0.0282	0.018	0.00157	3.48	12.6	0.001	1.55	LV	CELLSTATES	vFB1.1	control_RBM20	8	18
LINC00473	3.16	0.0236	0.0171	0.00208	3.38	13.3	0.000753	1.63	LV	CELLSTATES	vFB1.1	control_RBM20	8	18
RGR	3.06	0.00596	0.019	0.00421	3.51	19.2	8.28e-05	2.23	LV	CELLSTATES	vFB1.1	control_RBM20	8	18
TSPAN11	3.05	0.00231	0.0317	0.00512	4.14	23.2	2.1e-05	2.64	LV	CELLSTATES	vFB1.1	control_RBM20	8	18
FGF10-AS1	2.9	0.015	0.0194	0.00242	3.35	15.2	0.000356	1.82	LV	CELLSTATES	vFB1.1	control_RBM20	8	18
ZNF385D-AS2	2.88	0.0358	0.0141	0.00276	3.16	11.6	0.00149	1.45	LV	CELLSTATES	vFB1.1	control_RBM20	8	18
CHRM2	2.81	0.00577	0.0443	0.00787	4.31	19.4	7.73e-05	2.24	LV	CELLSTATES	vFB1.1	control_RBM20	8	18
AC022034.2	2.79	0.0461	0.0193	0.00507	3.35	10.6	0.00226	1.34	LV	CELLSTATES	vFB1.1	control_RBM20	8	18
MARCKSL1	2.73	0.000114	0.155	0.0387	5.88	38	2.7e-07	3.94	LV	CELLSTATES	vFB1.1	control_RBM20	8	18
ANO5	2.69	0.0227	0.0187	0.00297	3.44	13.5	0.000684	1.64	LV	CELLSTATES	vFB1.1	control_RBM20	8	18
HES1	2.68	0.0165	0.72	0.199	8.28	14.8	0.000412	1.78	LV	CELLSTATES	vFB1.1	control_RBM20	8	18
AC009139.2	2.63	0.0161	0.0131	0.0023	3.29	14.9	0.0004	1.79	LV	CELLSTATES	vFB1.1	control_RBM20	8	18
AL353653.1	2.63	0.00138	0.057	0.0179	4.64	25.4	1.01e-05	2.86	LV	CELLSTATES	vFB1.1	control_RBM20	8	18
GPX3	2.61	0.0118	0.657	0.212	8.26	16.1	0.000249	1.93	LV	CELLSTATES	vFB1.1	control_RBM20	8	18
ACE2	2.6	0.00717	0.0571	0.0124	4.47	18.2	0.000116	2.14	LV	CELLSTATES	vFB1.1	control_RBM20	8	18
RPS17	2.58	0.0475	0.0419	0.0159	4.67	10.5	0.00236	1.32	LV	CELLSTATES	vFB1.1	control_RBM20	8	18
ADM	2.52	0.00231	0.0806	0.0202	5.1	23.1	2.12e-05	2.64	LV	CELLSTATES	vFB1.1	control_RBM20	8	18
AC093895.1	2.51	0.000203	0.106	0.0242	5.29	34.8	6.41e-07	3.69	LV	CELLSTATES	vFB1.1	control_RBM20	8	18
KAZN-AS1	2.51	0.0178	0.0496	0.01	4.06	14.4	0.000479	1.75	LV	CELLSTATES	vFB1.1	control_RBM20	8	18
PLN	2.46	0.00771	0.15	0.0537	6.22	18	0.000128	2.11	LV	CELLSTATES	vFB1.1	control_RBM20	8	18
LRTM1	2.43	0.0295	0.0186	0.0044	3.32	12.4	0.00109	1.53	LV	CELLSTATES	vFB1.1	control_RBM20	8	18
FGF10	2.4	0.0124	0.0511	0.0165	4.45	15.9	0.00027	1.91	LV	CELLSTATES	vFB1.1	control_RBM20	8	18
SH3RF2	2.4	0.0234	0.0297	0.00726	4	13.4	0.000723	1.63	LV	CELLSTATES	vFB1.1	control_RBM20	8	18
C14orf180	2.39	0.0358	0.0244	0.00597	3.79	11.6	0.00149	1.45	LV	CELLSTATES	vFB1.1	control_RBM20	8	18
PPP1R3C	2.38	0.00861	0.048	0.0155	4.59	17.5	0.00015	2.07	LV	CELLSTATES	vFB1.1	control_RBM20	8	18
R3HDML	2.38	0.036	0.0212	0.007	3.51	11.6	0.0015	1.44	LV	CELLSTATES	vFB1.1	control_RBM20	8	18
PCBP3	2.37	0.0346	0.0263	0.00726	3.72	11.8	0.00139	1.46	LV	CELLSTATES	vFB1.1	control_RBM20	8	18
HIGD1B	2.31	0.00956	0.0286	0.00926	3.81	17	0.00018	2.02	LV	CELLSTATES	vFB1.1	control_RBM20	8	18
ADGRL3-AS1	2.3	0.0321	0.02	0.00314	3.46	12.1	0.00123	1.49	LV	CELLSTATES	vFB1.1	control_RBM20	8	18
APOE	2.29	0.0133	0.732	0.272	8.32	15.7	0.000296	1.88	LV	CELLSTATES	vFB1.1	control_RBM20	8	18
STUM	2.26	0.00182	0.0852	0.0237	5.09	24.3	1.48e-05	2.74	LV	CELLSTATES	vFB1.1	control_RBM20	8	18
CDH18	2.25	0.0123	0.0407	0.0174	4.54	16	0.000265	1.91	LV	CELLSTATES	vFB1.1	control_RBM20	8	18
DLK1	2.25	0.00669	0.24	0.082	6.59	18.6	0.000101	2.17	LV	CELLSTATES	vFB1.1	control_RBM20	8	18
SLCO2B1	2.24	0.00184	0.182	0.0609	6.09	24.2	1.51e-05	2.73	LV	CELLSTATES	vFB1.1	control_RBM20	8	18
PLAU	2.21	0.0103	0.141	0.0466	5.85	16.7	0.000203	1.99	LV	CELLSTATES	vFB1.1	control_RBM20	8	18
AC099066.2	2.2	0.0258	0.0165	0.00331	3.49	13	0.000855	1.59	LV	CELLSTATES	vFB1.1	control_RBM20	8	18
ID2	2.19	0.00203	0.245	0.101	6.81	23.7	1.79e-05	2.69	LV	CELLSTATES	vFB1.1	control_RBM20	8	18
PPARGC1B	2.19	0.00992	0.0297	0.0109	4	16.9	0.000189	2	LV	CELLSTATES	vFB1.1	control_RBM20	8	18
POU5F1	2.17	0.0254	0.0244	0.00648	3.7	13	0.000832	1.59	LV	CELLSTATES	vFB1.1	control_RBM20	8	18
TTYH2	2.16	0.0341	0.0147	0.00379	3.3	11.9	0.00136	1.47	LV	CELLSTATES	vFB1.1	control_RBM20	8	18
RIPOR3	2.15	2.06e-05	0.411	0.137	7.18	47.3	2.65e-08	4.69	LV	CELLSTATES	vFB1.1	control_RBM20	8	18
MRGPRF	2.11	0.00191	0.0586	0.0229	4.77	24	1.6e-05	2.72	LV	CELLSTATES	vFB1.1	control_RBM20	8	18
RFX8	2.08	0.0332	0.0366	0.0073	3.94	11.9	0.0013	1.48	LV	CELLSTATES	vFB1.1	control_RBM20	8	18
NMRK2	2.04	0.041	0.0307	0.0154	4.23	11.1	0.00184	1.39	LV	CELLSTATES	vFB1.1	control_RBM20	8	18
PTGES	2.04	0.0204	0.0263	0.0107	3.98	13.9	0.000592	1.69	LV	CELLSTATES	vFB1.1	control_RBM20	8	18
IQCA1	2.03	0.0368	0.0165	0.00358	3.23	11.5	0.00157	1.43	LV	CELLSTATES	vFB1.1	control_RBM20	8	18
LDLR	2.02	0.00843	0.145	0.0468	5.67	17.6	0.000146	2.07	LV	CELLSTATES	vFB1.1	control_RBM20	8	18
TNFRSF12A	2.02	0.0441	0.115	0.0404	5.34	10.9	0.00206	1.36	LV	CELLSTATES	vFB1.1	control_RBM20	8	18
RXRG	2.01	0.0268	0.0295	0.015	4.09	12.8	0.000913	1.57	LV	CELLSTATES	vFB1.1	control_RBM20	8	18
KAZN	2	0.000436	2.86	1.02	9.9	30.9	1.9e-06	3.36	LV	CELLSTATES	vFB1.1	control_RBM20	8	18
HSPB3	1.99	0.0441	0.0643	0.0336	5.14	10.8	0.00207	1.36	LV	CELLSTATES	vFB1.1	control_RBM20	8	18
RBM20	1.99	0.0289	0.0742	0.0294	5.05	12.5	0.00105	1.54	LV	CELLSTATES	vFB1.1	control_RBM20	8	18
KANK3	1.98	0.00516	0.0362	0.0132	4.13	19.9	6.47e-05	2.29	LV	CELLSTATES	vFB1.1	control_RBM20	8	18
AC007529.2	1.97	2.61e-06	0.218	0.0751	6.27	60.5	1.5e-09	5.58	LV	CELLSTATES	vFB1.1	control_RBM20	8	18
PPL	1.97	0.00066	0.113	0.0475	5.45	28.6	3.83e-06	3.18	LV	CELLSTATES	vFB1.1	control_RBM20	8	18
TRDN-AS1	1.96	0.0149	0.0915	0.0424	5.31	15.2	0.000353	1.83	LV	CELLSTATES	vFB1.1	control_RBM20	8	18
LINC01856	1.94	0.0179	0.035	0.0137	4.02	14.4	0.000484	1.75	LV	CELLSTATES	vFB1.1	control_RBM20	8	18
TECRL	1.92	0.0059	0.076	0.0291	5.06	19.2	8.06e-05	2.23	LV	CELLSTATES	vFB1.1	control_RBM20	8	18
RAMP1	1.91	0.0448	0.034	0.0127	4.15	10.8	0.00212	1.35	LV	CELLSTATES	vFB1.1	control_RBM20	8	18
AL669970.3	1.9	0.0232	0.0318	0.00855	3.95	13.4	0.00071	1.64	LV	CELLSTATES	vFB1.1	control_RBM20	8	18
RARRES2	1.89	0.042	0.0547	0.0263	4.79	11	0.00192	1.38	LV	CELLSTATES	vFB1.1	control_RBM20	8	18
C16orf95	1.87	0.0416	0.0218	0.00918	3.57	11.1	0.00189	1.38	LV	CELLSTATES	vFB1.1	control_RBM20	8	18
COL9A3	1.87	0.0288	0.0258	0.00934	3.78	12.5	0.00104	1.54	LV	CELLSTATES	vFB1.1	control_RBM20	8	18
ANKRD33B	1.86	0.0288	0.0439	0.0195	4.36	12.5	0.00104	1.54	LV	CELLSTATES	vFB1.1	control_RBM20	8	18
KCNE4	1.86	0.00747	0.116	0.046	5.55	18.1	0.000123	2.13	LV	CELLSTATES	vFB1.1	control_RBM20	8	18
ELANE	1.85	0.000436	0.112	0.0443	5.39	31	1.88e-06	3.36	LV	CELLSTATES	vFB1.1	control_RBM20	8	18
G0S2	1.85	0.0231	0.0597	0.0284	4.84	13.5	0.000703	1.64	LV	CELLSTATES	vFB1.1	control_RBM20	8	18
SLC7A1	1.85	0.0102	0.0462	0.0147	4.25	16.8	0.000198	1.99	LV	CELLSTATES	vFB1.1	control_RBM20	8	18
SLC18A2	1.83	0.0224	0.0339	0.0117	3.93	13.6	0.00067	1.65	LV	CELLSTATES	vFB1.1	control_RBM20	8	18
GFRA1	1.81	0.0137	0.132	0.0572	5.65	15.6	0.000307	1.86	LV	CELLSTATES	vFB1.1	control_RBM20	8	18
FAIM2	1.79	0.0342	0.0788	0.0427	5.37	11.8	0.00136	1.47	LV	CELLSTATES	vFB1.1	control_RBM20	8	18
GRID2	1.79	0.0364	0.0412	0.0178	4.41	11.6	0.00153	1.44	LV	CELLSTATES	vFB1.1	control_RBM20	8	18
LSAMP	1.79	0.00276	0.724	0.258	7.93	22.4	2.71e-05	2.56	LV	CELLSTATES	vFB1.1	control_RBM20	8	18
PLCXD3	1.79	0.00372	0.519	0.201	7.49	21.1	4.19e-05	2.43	LV	CELLSTATES	vFB1.1	control_RBM20	8	18
FBLIM1	1.78	0.0149	0.0721	0.0332	4.87	15.2	0.000351	1.83	LV	CELLSTATES	vFB1.1	control_RBM20	8	18
MYBPC3	1.78	0.0166	0.203	0.105	6.49	14.8	0.000422	1.78	LV	CELLSTATES	vFB1.1	control_RBM20	8	18
MT1X	1.77	0.033	0.12	0.0523	5.76	12	0.00129	1.48	LV	CELLSTATES	vFB1.1	control_RBM20	8	18
IGDCC4	1.74	0.0352	0.0509	0.0234	4.62	11.7	0.00145	1.45	LV	CELLSTATES	vFB1.1	control_RBM20	8	18
RPL13A	1.74	0.0183	0.317	0.175	7.22	14.3	0.000505	1.74	LV	CELLSTATES	vFB1.1	control_RBM20	8	18
MELTF	1.72	0.00596	0.0431	0.0226	4.32	19.2	8.24e-05	2.23	LV	CELLSTATES	vFB1.1	control_RBM20	8	18
CLNK	1.71	0.0488	0.0357	0.0209	4.48	10.4	0.00246	1.31	LV	CELLSTATES	vFB1.1	control_RBM20	8	18
AC068234.1	1.7	0.012	0.0569	0.0204	4.61	16.1	0.000256	1.92	LV	CELLSTATES	vFB1.1	control_RBM20	8	18
PTGIR	1.69	0.000571	0.368	0.181	7.19	29.4	3.03e-06	3.24	LV	CELLSTATES	vFB1.1	control_RBM20	8	18
LRCH4	1.68	0.00345	0.0577	0.0282	4.82	21.4	3.77e-05	2.46	LV	CELLSTATES	vFB1.1	control_RBM20	8	18
SLC16A12-AS1	1.67	0.0231	0.0558	0.0294	4.7	13.5	0.000701	1.64	LV	CELLSTATES	vFB1.1	control_RBM20	8	18
CATSPERB	1.63	0.00771	0.45	0.183	7.21	17.9	0.000128	2.11	LV	CELLSTATES	vFB1.1	control_RBM20	8	18
UQCRB	1.63	0.0183	0.136	0.0786	6.07	14.3	0.000508	1.74	LV	CELLSTATES	vFB1.1	control_RBM20	8	18
RNF212B	1.62	0.0107	0.0396	0.0214	4.16	16.6	0.000213	1.97	LV	CELLSTATES	vFB1.1	control_RBM20	8	18
KCNMB1	1.61	0.0312	0.0427	0.0253	4.57	12.2	0.00117	1.51	LV	CELLSTATES	vFB1.1	control_RBM20	8	18
MLST8	1.61	0.0326	0.0245	0.012	3.85	12	0.00127	1.49	LV	CELLSTATES	vFB1.1	control_RBM20	8	18
ADH1B	1.6	0.000598	1.65	0.818	9.26	29.1	3.25e-06	3.22	LV	CELLSTATES	vFB1.1	control_RBM20	8	18
COX6A2	1.6	0.0235	0.0982	0.0588	5.65	13.3	0.000742	1.63	LV	CELLSTATES	vFB1.1	control_RBM20	8	18
SLC1A2	1.6	0.0131	0.0845	0.0438	5.11	15.7	0.00029	1.88	LV	CELLSTATES	vFB1.1	control_RBM20	8	18
CTSC	1.59	0.0461	0.298	0.116	6.55	10.6	0.00225	1.34	LV	CELLSTATES	vFB1.1	control_RBM20	8	18
FLNB	1.58	0.0181	0.041	0.0172	4.28	14.3	0.000497	1.74	LV	CELLSTATES	vFB1.1	control_RBM20	8	18
MKRN3	1.57	0.0402	0.0677	0.0455	5.23	11.2	0.00178	1.4	LV	CELLSTATES	vFB1.1	control_RBM20	8	18
AL117190.1	1.56	0.0177	0.0792	0.042	5	14.5	0.000471	1.75	LV	CELLSTATES	vFB1.1	control_RBM20	8	18
H1F0	1.56	0.0346	0.0871	0.0483	5.27	11.8	0.00139	1.46	LV	CELLSTATES	vFB1.1	control_RBM20	8	18
VASN	1.55	0.00633	0.089	0.0425	5.22	18.9	8.97e-05	2.2	LV	CELLSTATES	vFB1.1	control_RBM20	8	18
ERBB4	1.54	0.011	0.0678	0.0352	4.96	16.4	0.000228	1.96	LV	CELLSTATES	vFB1.1	control_RBM20	8	18
VASH2	1.54	0.0193	0.0338	0.0143	4.09	14.1	0.000545	1.71	LV	CELLSTATES	vFB1.1	control_RBM20	8	18
AC013652.1	1.52	0.0253	0.0442	0.0228	4.39	13.1	0.000825	1.6	LV	CELLSTATES	vFB1.1	control_RBM20	8	18
SLC2A3	1.52	0.032	0.211	0.118	6.53	12.1	0.00121	1.5	LV	CELLSTATES	vFB1.1	control_RBM20	8	18
AC008591.1	1.51	0.00681	0.115	0.0736	5.55	18.5	0.000105	2.17	LV	CELLSTATES	vFB1.1	control_RBM20	8	18
FGF12	1.5	0.0196	0.277	0.16	6.85	14.1	0.000555	1.71	LV	CELLSTATES	vFB1.1	control_RBM20	8	18
RPS20	1.49	0.0304	0.116	0.0739	5.88	12.3	0.00113	1.52	LV	CELLSTATES	vFB1.1	control_RBM20	8	18
PGF	1.47	0.0143	0.112	0.0599	5.55	15.5	0.000323	1.85	LV	CELLSTATES	vFB1.1	control_RBM20	8	18
C3	1.46	0.00841	0.839	0.476	8.39	17.6	0.000144	2.07	LV	CELLSTATES	vFB1.1	control_RBM20	8	18
LAMC2	1.46	0.00634	0.0844	0.0436	5.12	18.9	9.09e-05	2.2	LV	CELLSTATES	vFB1.1	control_RBM20	8	18
MYH4	1.46	0.04	0.0585	0.0299	4.76	11.2	0.00176	1.4	LV	CELLSTATES	vFB1.1	control_RBM20	8	18
CARMN	1.45	0.0112	0.0801	0.0399	4.96	16.3	0.000232	1.95	LV	CELLSTATES	vFB1.1	control_RBM20	8	18
EVA1A	1.45	0.0438	0.0301	0.0151	4.02	10.9	0.00204	1.36	LV	CELLSTATES	vFB1.1	control_RBM20	8	18
IGFBP4	1.45	0.0102	0.535	0.321	7.78	16.8	0.000195	1.99	LV	CELLSTATES	vFB1.1	control_RBM20	8	18
PKP2	1.45	0.0438	0.0609	0.0322	4.82	10.9	0.00204	1.36	LV	CELLSTATES	vFB1.1	control_RBM20	8	18
BMPER	1.44	0.0108	0.319	0.165	6.91	16.5	0.000216	1.97	LV	CELLSTATES	vFB1.1	control_RBM20	8	18
AC024230.1	1.43	0.0288	0.0673	0.0386	5.1	12.5	0.00105	1.54	LV	CELLSTATES	vFB1.1	control_RBM20	8	18
CCBE1	1.43	0.0231	0.223	0.121	6.37	13.5	0.000707	1.64	LV	CELLSTATES	vFB1.1	control_RBM20	8	18
PECAM1	1.43	0.0258	0.118	0.0537	5.41	13	0.000852	1.59	LV	CELLSTATES	vFB1.1	control_RBM20	8	18
AC110023.1	1.42	0.0234	0.0513	0.0271	4.49	13.4	0.000726	1.63	LV	CELLSTATES	vFB1.1	control_RBM20	8	18
MT-ND4	1.42	0.032	0.405	0.265	7.52	12.1	0.00121	1.5	LV	CELLSTATES	vFB1.1	control_RBM20	8	18
RPL34	1.42	0.0258	0.209	0.141	6.64	13	0.000857	1.59	LV	CELLSTATES	vFB1.1	control_RBM20	8	18
FAM184A	1.4	0.0326	0.121	0.0623	5.45	12	0.00127	1.49	LV	CELLSTATES	vFB1.1	control_RBM20	8	18
KCNQ1	1.4	0.000973	0.229	0.114	6.35	27.1	6e-06	3.01	LV	CELLSTATES	vFB1.1	control_RBM20	8	18
RYR2	1.4	0.0492	0.781	0.475	8.34	10.4	0.00248	1.31	LV	CELLSTATES	vFB1.1	control_RBM20	8	18
SOCS1	1.39	0.0357	0.0761	0.0387	5.04	11.6	0.00148	1.45	LV	CELLSTATES	vFB1.1	control_RBM20	8	18
TNNT2	1.38	0.0149	0.375	0.241	7.36	15.3	0.000346	1.83	LV	CELLSTATES	vFB1.1	control_RBM20	8	18
SLC16A12	1.37	0.00313	0.387	0.198	7.05	21.8	3.28e-05	2.5	LV	CELLSTATES	vFB1.1	control_RBM20	8	18
TNNC1	1.37	0.026	0.274	0.176	6.95	12.9	0.000867	1.58	LV	CELLSTATES	vFB1.1	control_RBM20	8	18
TRIM47	1.36	0.0348	0.111	0.0713	5.66	11.8	0.0014	1.46	LV	CELLSTATES	vFB1.1	control_RBM20	8	18
CSRP3	1.34	0.00703	0.16	0.0914	6.06	18.3	0.000112	2.15	LV	CELLSTATES	vFB1.1	control_RBM20	8	18
TM4SF1	1.33	0.0393	0.266	0.174	6.83	11.3	0.00172	1.41	LV	CELLSTATES	vFB1.1	control_RBM20	8	18
EDNRB	1.32	0.0166	0.459	0.263	7.38	14.8	0.000424	1.78	LV	CELLSTATES	vFB1.1	control_RBM20	8	18
NEBL	1.32	0.0468	0.11	0.0674	5.59	10.6	0.00231	1.33	LV	CELLSTATES	vFB1.1	control_RBM20	8	18
PDGFRB	1.32	0.00253	1	0.539	8.46	22.7	2.46e-05	2.6	LV	CELLSTATES	vFB1.1	control_RBM20	8	18
EPHA6	1.31	0.0488	0.274	0.153	6.66	10.4	0.00245	1.31	LV	CELLSTATES	vFB1.1	control_RBM20	8	18
IMPDH2	1.31	0.0388	0.0482	0.0358	4.63	11.3	0.00169	1.41	LV	CELLSTATES	vFB1.1	control_RBM20	8	18
TMEM69	1.31	0.0461	0.0403	0.0231	4.38	10.7	0.00224	1.34	LV	CELLSTATES	vFB1.1	control_RBM20	8	18
ZYX	1.31	0.0127	0.0621	0.0378	4.85	15.9	0.000278	1.9	LV	CELLSTATES	vFB1.1	control_RBM20	8	18
ADAMTS19	1.3	0.0165	0.219	0.16	6.49	14.8	0.000414	1.78	LV	CELLSTATES	vFB1.1	control_RBM20	8	18
SLC24A3	1.3	0.0368	0.069	0.0466	5.02	11.5	0.00157	1.43	LV	CELLSTATES	vFB1.1	control_RBM20	8	18
ST3GAL5	1.29	0.0041	0.246	0.145	6.57	20.7	4.79e-05	2.39	LV	CELLSTATES	vFB1.1	control_RBM20	8	18
GPC5	1.28	0.0332	0.169	0.106	6.16	11.9	0.00131	1.48	LV	CELLSTATES	vFB1.1	control_RBM20	8	18
PSMA4	1.28	0.011	0.109	0.0706	5.61	16.4	0.000225	1.96	LV	CELLSTATES	vFB1.1	control_RBM20	8	18
PPARG	1.27	0.0348	0.0807	0.0412	4.89	11.8	0.00141	1.46	LV	CELLSTATES	vFB1.1	control_RBM20	8	18
RPL27A	1.27	0.0441	0.179	0.134	6.46	10.8	0.00207	1.36	LV	CELLSTATES	vFB1.1	control_RBM20	8	18
KCNIP1	1.26	0.0441	0.126	0.0737	5.69	10.8	0.00207	1.36	LV	CELLSTATES	vFB1.1	control_RBM20	8	18
AC084357.2	1.25	0.0391	0.32	0.228	7.19	11.3	0.00171	1.41	LV	CELLSTATES	vFB1.1	control_RBM20	8	18
GPR157	1.25	0.05	0.0818	0.0426	5	10.4	0.00255	1.3	LV	CELLSTATES	vFB1.1	control_RBM20	8	18
SNRPE	1.25	0.00239	0.0642	0.0355	4.8	23	2.23e-05	2.62	LV	CELLSTATES	vFB1.1	control_RBM20	8	18
CSF1	1.23	0.00669	0.107	0.0676	5.46	18.6	0.000102	2.17	LV	CELLSTATES	vFB1.1	control_RBM20	8	18
CTNNA3	1.22	0.0346	0.176	0.119	6.27	11.8	0.00139	1.46	LV	CELLSTATES	vFB1.1	control_RBM20	8	18
KCNQ1OT1	1.22	0.00132	0.338	0.185	6.9	25.6	9.58e-06	2.88	LV	CELLSTATES	vFB1.1	control_RBM20	8	18
VASP	1.22	0.0457	0.0472	0.0247	4.41	10.7	0.00221	1.34	LV	CELLSTATES	vFB1.1	control_RBM20	8	18
RPL23	1.21	0.0112	0.0993	0.0652	5.45	16.3	0.000232	1.95	LV	CELLSTATES	vFB1.1	control_RBM20	8	18
RPLP0	1.21	0.0103	0.473	0.321	7.61	16.7	0.000201	1.99	LV	CELLSTATES	vFB1.1	control_RBM20	8	18
ALG2	1.2	0.0171	0.0455	0.0254	4.39	14.6	0.000453	1.77	LV	CELLSTATES	vFB1.1	control_RBM20	8	18
ATP5MG	1.2	0.0127	0.166	0.114	6.26	15.8	0.000279	1.9	LV	CELLSTATES	vFB1.1	control_RBM20	8	18
TMEM258	1.2	0.0458	0.112	0.0803	5.76	10.7	0.00222	1.34	LV	CELLSTATES	vFB1.1	control_RBM20	8	18
ADA	1.19	0.00529	0.174	0.122	6.26	19.7	6.86e-05	2.28	LV	CELLSTATES	vFB1.1	control_RBM20	8	18
LSM10	1.19	0.0453	0.0381	0.0227	4.29	10.7	0.00218	1.34	LV	CELLSTATES	vFB1.1	control_RBM20	8	18
SLC6A6	1.19	0.0377	0.0461	0.0316	4.5	11.4	0.00163	1.42	LV	CELLSTATES	vFB1.1	control_RBM20	8	18
MYH13	1.18	0.0157	0.327	0.186	6.83	15	0.00038	1.8	LV	CELLSTATES	vFB1.1	control_RBM20	8	18
SERHL2	1.18	0.0348	0.0603	0.0386	4.83	11.7	0.00142	1.46	LV	CELLSTATES	vFB1.1	control_RBM20	8	18
DDOST	1.17	0.0122	0.116	0.0691	5.57	16	0.000262	1.91	LV	CELLSTATES	vFB1.1	control_RBM20	8	18
CYTOR	1.15	0.0258	0.206	0.122	6.21	13	0.000857	1.59	LV	CELLSTATES	vFB1.1	control_RBM20	8	18
GBP1	1.14	0.0321	0.0434	0.0288	4.38	12.1	0.00123	1.49	LV	CELLSTATES	vFB1.1	control_RBM20	8	18
ISOC1	1.13	0.021	0.0527	0.0365	4.67	13.8	0.000615	1.68	LV	CELLSTATES	vFB1.1	control_RBM20	8	18
MGST1	1.13	0.00195	1.75	1.17	9.38	23.9	1.66e-05	2.71	LV	CELLSTATES	vFB1.1	control_RBM20	8	18
PIGH	1.13	0.032	0.0595	0.0458	4.83	12.1	0.00122	1.5	LV	CELLSTATES	vFB1.1	control_RBM20	8	18
PLXND1	1.13	0.0231	0.0698	0.0479	4.97	13.5	0.000707	1.64	LV	CELLSTATES	vFB1.1	control_RBM20	8	18
PTMA	1.13	0.0221	0.519	0.371	7.77	13.6	0.000655	1.66	LV	CELLSTATES	vFB1.1	control_RBM20	8	18
CDC42EP4	1.12	0.0066	0.116	0.0759	5.59	18.7	9.69e-05	2.18	LV	CELLSTATES	vFB1.1	control_RBM20	8	18
POLA2	1.12	0.00372	0.156	0.0971	5.88	21.1	4.17e-05	2.43	LV	CELLSTATES	vFB1.1	control_RBM20	8	18
PRICKLE1	1.12	0.00665	0.791	0.484	8.14	18.7	9.81e-05	2.18	LV	CELLSTATES	vFB1.1	control_RBM20	8	18
SEPT9	1.12	0.00805	0.123	0.0824	5.65	17.8	0.000136	2.09	LV	CELLSTATES	vFB1.1	control_RBM20	8	18
SLC9A3R2	1.12	0.0485	0.0682	0.0494	5	10.5	0.00242	1.31	LV	CELLSTATES	vFB1.1	control_RBM20	8	18
SRPX	1.12	0.00519	0.764	0.505	8.22	19.8	6.58e-05	2.28	LV	CELLSTATES	vFB1.1	control_RBM20	8	18
CACNA2D3	1.11	0.0382	0.109	0.0805	5.53	11.4	0.00166	1.42	LV	CELLSTATES	vFB1.1	control_RBM20	8	18
LSP1	1.11	0.016	0.327	0.208	6.94	15	0.00039	1.8	LV	CELLSTATES	vFB1.1	control_RBM20	8	18
NDRG2	1.11	0.0179	0.207	0.145	6.47	14.4	0.000487	1.75	LV	CELLSTATES	vFB1.1	control_RBM20	8	18
RASL12	1.11	0.0455	0.0591	0.0365	4.58	10.7	0.00219	1.34	LV	CELLSTATES	vFB1.1	control_RBM20	8	18
CSRP1	1.1	0.0163	0.114	0.0711	5.56	14.9	0.000406	1.79	LV	CELLSTATES	vFB1.1	control_RBM20	8	18
CYC1	1.1	0.0149	0.132	0.1	5.93	15.3	0.000343	1.83	LV	CELLSTATES	vFB1.1	control_RBM20	8	18
ST3GAL2	1.1	0.0216	0.0763	0.0482	5.02	13.7	0.000637	1.67	LV	CELLSTATES	vFB1.1	control_RBM20	8	18
LMO3	1.09	0.0288	0.241	0.157	6.42	12.5	0.00105	1.54	LV	CELLSTATES	vFB1.1	control_RBM20	8	18
AC105052.3	1.07	0.0348	0.129	0.11	5.93	11.7	0.00142	1.46	LV	CELLSTATES	vFB1.1	control_RBM20	8	18
IDH2	1.07	0.0326	0.0879	0.059	5.27	12	0.00126	1.49	LV	CELLSTATES	vFB1.1	control_RBM20	8	18
UBTD1	1.06	0.0242	0.125	0.0744	5.58	13.2	0.000787	1.62	LV	CELLSTATES	vFB1.1	control_RBM20	8	18
LINC00535	1.05	0.00956	0.197	0.125	6.21	17	0.00018	2.02	LV	CELLSTATES	vFB1.1	control_RBM20	8	18
MYL9	1.05	0.0211	0.197	0.152	6.44	13.8	0.000619	1.68	LV	CELLSTATES	vFB1.1	control_RBM20	8	18
RPL21	1.05	0.0449	0.197	0.159	6.53	10.8	0.00214	1.35	LV	CELLSTATES	vFB1.1	control_RBM20	8	18
GTF2IRD1	1.04	0.0271	0.0613	0.0483	4.9	12.8	0.000926	1.57	LV	CELLSTATES	vFB1.1	control_RBM20	8	18
IRF1	1.04	0.0289	0.0597	0.0419	4.81	12.4	0.00106	1.54	LV	CELLSTATES	vFB1.1	control_RBM20	8	18
PDE1C	1.04	0.00666	0.433	0.316	7.46	18.7	9.88e-05	2.18	LV	CELLSTATES	vFB1.1	control_RBM20	8	18
RPL31	1.03	0.0471	0.173	0.147	6.38	10.6	0.00233	1.33	LV	CELLSTATES	vFB1.1	control_RBM20	8	18
TPM2	1.03	0.0267	0.143	0.103	5.99	12.8	0.000902	1.57	LV	CELLSTATES	vFB1.1	control_RBM20	8	18
COX7B	1.02	0.0321	0.134	0.104	5.93	12.1	0.00123	1.49	LV	CELLSTATES	vFB1.1	control_RBM20	8	18
IKBIP	1.02	0.0403	0.15	0.0959	5.85	11.2	0.0018	1.39	LV	CELLSTATES	vFB1.1	control_RBM20	8	18
PQLC2L	1	0.0179	0.282	0.19	6.74	14.4	0.000488	1.75	LV	CELLSTATES	vFB1.1	control_RBM20	8	18
YARS	1	0.0094	0.152	0.103	5.86	17.1	0.000174	2.03	LV	CELLSTATES	vFB1.1	control_RBM20	8	18
ACTN1	0.998	0.00942	0.211	0.143	6.35	17.1	0.000176	2.03	LV	CELLSTATES	vFB1.1	control_RBM20	8	18
ISCA2	0.997	0.0401	0.0587	0.0422	4.73	11.2	0.00177	1.4	LV	CELLSTATES	vFB1.1	control_RBM20	8	18
TYMP	0.997	0.0282	0.128	0.0899	5.7	12.6	0.00101	1.55	LV	CELLSTATES	vFB1.1	control_RBM20	8	18
PKNOX2	0.996	0.0363	0.323	0.195	6.78	11.6	0.00153	1.44	LV	CELLSTATES	vFB1.1	control_RBM20	8	18
RPS25	0.985	0.0342	0.186	0.155	6.45	11.8	0.00137	1.47	LV	CELLSTATES	vFB1.1	control_RBM20	8	18
RBM8A	0.981	0.0364	0.112	0.0847	5.62	11.5	0.00154	1.44	LV	CELLSTATES	vFB1.1	control_RBM20	8	18
TOB1	0.98	0.0455	0.069	0.0525	5.09	10.7	0.00219	1.34	LV	CELLSTATES	vFB1.1	control_RBM20	8	18
SNRPG	0.976	0.0282	0.128	0.101	5.87	12.6	0.00099	1.55	LV	CELLSTATES	vFB1.1	control_RBM20	8	18
TNFAIP6	0.967	0.0433	0.302	0.229	6.96	10.9	0.00201	1.36	LV	CELLSTATES	vFB1.1	control_RBM20	8	18
RPS6	0.958	0.0216	0.264	0.209	6.84	13.7	0.000636	1.67	LV	CELLSTATES	vFB1.1	control_RBM20	8	18
SDK1	0.953	0.0118	0.506	0.383	7.59	16.1	0.00025	1.93	LV	CELLSTATES	vFB1.1	control_RBM20	8	18
AL449266.1	0.948	0.0225	0.101	0.072	5.39	13.6	0.000677	1.65	LV	CELLSTATES	vFB1.1	control_RBM20	8	18
NLGN1	0.948	0.0171	0.282	0.205	6.79	14.6	0.000454	1.77	LV	CELLSTATES	vFB1.1	control_RBM20	8	18
NGF	0.911	0.0461	0.458	0.358	7.5	10.6	0.00225	1.34	LV	CELLSTATES	vFB1.1	control_RBM20	8	18
AC010260.1	0.91	0.0266	0.153	0.125	6.08	12.9	0.000887	1.58	LV	CELLSTATES	vFB1.1	control_RBM20	8	18
GOT1	0.907	0.0347	0.0685	0.0524	4.99	11.8	0.0014	1.46	LV	CELLSTATES	vFB1.1	control_RBM20	8	18
MIDN	0.898	0.0415	0.105	0.077	5.47	11.1	0.00187	1.38	LV	CELLSTATES	vFB1.1	control_RBM20	8	18
AP5Z1	0.896	0.017	0.0838	0.0634	5.13	14.6	0.000443	1.77	LV	CELLSTATES	vFB1.1	control_RBM20	8	18
RPS27A	0.892	0.0493	0.287	0.238	6.97	10.4	0.0025	1.31	LV	CELLSTATES	vFB1.1	control_RBM20	8	18
DNHD1	0.891	0.0166	0.157	0.111	5.94	14.8	0.000419	1.78	LV	CELLSTATES	vFB1.1	control_RBM20	8	18
NID2	0.883	0.0258	0.389	0.287	7.16	13	0.000851	1.59	LV	CELLSTATES	vFB1.1	control_RBM20	8	18
SOCS5	0.869	0.0449	0.105	0.0724	5.38	10.8	0.00213	1.35	LV	CELLSTATES	vFB1.1	control_RBM20	8	18
SH3PXD2B	0.865	0.00866	0.526	0.397	7.66	17.5	0.000153	2.06	LV	CELLSTATES	vFB1.1	control_RBM20	8	18
C7	0.863	0.0289	4.54	3.37	10.7	12.4	0.00106	1.54	LV	CELLSTATES	vFB1.1	control_RBM20	8	18
SHISA5	0.856	0.0422	0.129	0.11	5.84	11	0.00194	1.37	LV	CELLSTATES	vFB1.1	control_RBM20	8	18
TIMM44	0.839	0.0368	0.0901	0.0739	5.35	11.5	0.00157	1.43	LV	CELLSTATES	vFB1.1	control_RBM20	8	18
C14orf119	0.838	0.0418	0.0882	0.0662	5.23	11	0.0019	1.38	LV	CELLSTATES	vFB1.1	control_RBM20	8	18
MOB3A	0.835	0.0153	0.117	0.089	5.54	15.1	0.000365	1.82	LV	CELLSTATES	vFB1.1	control_RBM20	8	18
NDUFB3	0.826	0.0461	0.0815	0.0729	5.29	10.6	0.00226	1.34	LV	CELLSTATES	vFB1.1	control_RBM20	8	18
NXN	0.825	0.0401	0.186	0.153	6.31	11.2	0.00177	1.4	LV	CELLSTATES	vFB1.1	control_RBM20	8	18
RHOJ	0.817	0.0094	0.552	0.431	7.71	17.1	0.000174	2.03	LV	CELLSTATES	vFB1.1	control_RBM20	8	18
NDUFB1	0.801	0.0419	0.115	0.1	5.72	11	0.00191	1.38	LV	CELLSTATES	vFB1.1	control_RBM20	8	18
TXNRD1	0.791	0.032	0.676	0.582	8.12	12.1	0.00122	1.5	LV	CELLSTATES	vFB1.1	control_RBM20	8	18
TNFRSF19	0.789	0.00686	0.513	0.409	7.62	18.4	0.000108	2.16	LV	CELLSTATES	vFB1.1	control_RBM20	8	18
YBX1	0.767	0.0278	0.172	0.133	6.13	12.7	0.000966	1.56	LV	CELLSTATES	vFB1.1	control_RBM20	8	18
MYL6	0.766	0.0464	0.464	0.42	7.64	10.6	0.00228	1.33	LV	CELLSTATES	vFB1.1	control_RBM20	8	18
HOOK2	0.765	0.048	0.181	0.166	6.33	10.5	0.00238	1.32	LV	CELLSTATES	vFB1.1	control_RBM20	8	18
FP700111.1	0.76	0.0258	0.824	0.691	8.33	13	0.000848	1.59	LV	CELLSTATES	vFB1.1	control_RBM20	8	18
NOVA1	0.729	0.0201	1.02	0.897	8.69	14	0.000576	1.7	LV	CELLSTATES	vFB1.1	control_RBM20	8	18
PRMT9	0.728	0.0364	0.123	0.0933	5.66	11.5	0.00155	1.44	LV	CELLSTATES	vFB1.1	control_RBM20	8	18
AKR1A1	0.724	0.024	0.194	0.161	6.3	13.2	0.000775	1.62	LV	CELLSTATES	vFB1.1	control_RBM20	8	18
TPM4	0.717	0.0376	0.306	0.251	6.89	11.4	0.00162	1.42	LV	CELLSTATES	vFB1.1	control_RBM20	8	18
SAT2	0.714	0.0271	0.227	0.205	6.62	12.8	0.000926	1.57	LV	CELLSTATES	vFB1.1	control_RBM20	8	18
CCDC12	0.713	0.0341	0.2	0.162	6.31	11.9	0.00136	1.47	LV	CELLSTATES	vFB1.1	control_RBM20	8	18
LAPTM4B	0.713	0.0488	0.0835	0.0707	5.19	10.4	0.00245	1.31	LV	CELLSTATES	vFB1.1	control_RBM20	8	18
OTUD6B-AS1	0.712	0.0372	0.148	0.117	5.89	11.5	0.0016	1.43	LV	CELLSTATES	vFB1.1	control_RBM20	8	18
RBM3	0.686	0.0427	0.227	0.202	6.6	11	0.00197	1.37	LV	CELLSTATES	vFB1.1	control_RBM20	8	18
UBA3	0.679	0.0407	0.146	0.124	5.95	11.1	0.00183	1.39	LV	CELLSTATES	vFB1.1	control_RBM20	8	18
ARF4	0.579	0.0494	0.319	0.299	7.03	10.4	0.0025	1.31	LV	CELLSTATES	vFB1.1	control_RBM20	8	18

## Sheet: control_TTN
Gene	logFC	FDR	mean_exp_control	mean_exp_genotype	logCPM	F	PValue	FDR_plot	Region	annotation_level	cell_state	comparison	Observations_genotype	Observations_reference
CCL2	5.42	9.68e-07	0.75	0.0387	8.16	56.4	1.41e-09	6.01	LV	CELLSTATES	vFB1.1	control_TTN	12	18
NPPC	5.09	0.000185	0.329	0.0274	7	30.8	1.31e-06	3.73	LV	CELLSTATES	vFB1.1	control_TTN	12	18
CCL11	5.03	3.96e-05	0.165	0.0135	6.23	37.8	1.65e-07	4.4	LV	CELLSTATES	vFB1.1	control_TTN	12	18
RASD1	4.41	0.000677	0.0793	0.00201	5.17	25.4	7.5e-06	3.17	LV	CELLSTATES	vFB1.1	control_TTN	12	18
CHI3L1	4.39	0.0396	0.0211	0.000388	4.02	10.3	0.00237	1.4	LV	CELLSTATES	vFB1.1	control_TTN	12	18
S100A9	4.29	0.013	0.0131	0	3.44	15	0.000446	1.88	LV	CELLSTATES	vFB1.1	control_TTN	12	18
PLA2G2A	4.08	0.000273	0.891	0.0608	8.61	29.1	2.19e-06	3.56	LV	CELLSTATES	vFB1.1	control_TTN	12	18
FGFR4	3.94	0.000472	0.019	0.000388	3.74	26.9	4.48e-06	3.33	LV	CELLSTATES	vFB1.1	control_TTN	12	18
HES1	3.83	0.000177	0.72	0.108	8.21	30.9	1.24e-06	3.75	LV	CELLSTATES	vFB1.1	control_TTN	12	18
PTGES	3.8	0.000114	0.0263	0.000875	4.05	33.4	5.82e-07	3.94	LV	CELLSTATES	vFB1.1	control_TTN	12	18
APLNR	3.78	0.000428	0.121	0.0113	5.72	27.4	3.87e-06	3.37	LV	CELLSTATES	vFB1.1	control_TTN	12	18
NR4A3	3.7	0.0233	0.0287	0.000831	4.02	12.3	0.001	1.63	LV	CELLSTATES	vFB1.1	control_TTN	12	18
G0S2	3.65	0.000188	0.0597	0.00605	4.85	30.7	1.34e-06	3.73	LV	CELLSTATES	vFB1.1	control_TTN	12	18
MARCKSL1	3.64	1.27e-06	0.155	0.0127	5.88	55	1.95e-09	5.89	LV	CELLSTATES	vFB1.1	control_TTN	12	18
ADAMTS4	3.62	0.00199	0.109	0.00803	5.32	21.2	3.21e-05	2.7	LV	CELLSTATES	vFB1.1	control_TTN	12	18
FGF10	3.6	0.000677	0.0511	0.00482	4.51	25.4	7.46e-06	3.17	LV	CELLSTATES	vFB1.1	control_TTN	12	18
CHRDL2	3.47	0.000501	0.102	0.0116	5.57	26.7	4.82e-06	3.3	LV	CELLSTATES	vFB1.1	control_TTN	12	18
ZNF385D-AS2	3.4	0.007	0.0141	0.000432	3.35	16.5	0.000184	2.16	LV	CELLSTATES	vFB1.1	control_TTN	12	18
LINC00473	3.36	0.00948	0.0171	0.000432	3.54	15.4	0.000284	2.02	LV	CELLSTATES	vFB1.1	control_TTN	12	18
NR4A1	3.35	0.0033	0.39	0.0422	7.14	19.3	6.26e-05	2.48	LV	CELLSTATES	vFB1.1	control_TTN	12	18
LINC00881	3.32	0.00911	0.0261	0.00173	4.15	15.6	0.000264	2.04	LV	CELLSTATES	vFB1.1	control_TTN	12	18
PLAU	3.25	0.000551	0.141	0.0263	5.85	26.3	5.43e-06	3.26	LV	CELLSTATES	vFB1.1	control_TTN	12	18
BICDL1	3.19	0.0123	0.0249	0.00869	3.88	14.5	0.000411	1.91	LV	CELLSTATES	vFB1.1	control_TTN	12	18
SCD	3.17	0.00208	0.027	0.00177	3.97	21	3.38e-05	2.68	LV	CELLSTATES	vFB1.1	control_TTN	12	18
TMEM100	3.16	0.00132	0.0666	0.00971	5.04	22.8	1.83e-05	2.88	LV	CELLSTATES	vFB1.1	control_TTN	12	18
TLL1	3	0.00579	0.0331	0.00176	3.96	17.3	0.000137	2.24	LV	CELLSTATES	vFB1.1	control_TTN	12	18
FBLIM1	2.95	2.97e-05	0.0721	0.0141	4.88	39.2	1.08e-07	4.53	LV	CELLSTATES	vFB1.1	control_TTN	12	18
ID2	2.94	1.79e-05	0.245	0.0585	6.79	41.9	5.31e-08	4.75	LV	CELLSTATES	vFB1.1	control_TTN	12	18
BHLHE40	2.92	0.000649	0.265	0.0548	6.67	25.6	6.86e-06	3.19	LV	CELLSTATES	vFB1.1	control_TTN	12	18
AC004053.1	2.91	0.00579	0.0155	0.00126	3.71	17.3	0.000137	2.24	LV	CELLSTATES	vFB1.1	control_TTN	12	18
SOCS3	2.81	0.00106	0.159	0.0492	5.96	23.6	1.38e-05	2.98	LV	CELLSTATES	vFB1.1	control_TTN	12	18
FAM196B	2.8	0.027	0.0162	0.00455	3.59	11.8	0.00127	1.57	LV	CELLSTATES	vFB1.1	control_TTN	12	18
EDNRB	2.79	1.55e-07	0.459	0.082	7.23	68.5	1.02e-10	6.81	LV	CELLSTATES	vFB1.1	control_TTN	12	18
ISYNA1	2.75	0.00375	0.0347	0.00297	4.22	18.9	7.47e-05	2.43	LV	CELLSTATES	vFB1.1	control_TTN	12	18
TSPAN11	2.67	0.00757	0.0317	0.0135	4.29	16.2	0.000205	2.12	LV	CELLSTATES	vFB1.1	control_TTN	12	18
ASB2	2.63	0.0468	0.0126	0.0055	3.54	9.72	0.00311	1.33	LV	CELLSTATES	vFB1.1	control_TTN	12	18
CD82	2.62	0.00876	0.0192	0.00164	3.61	15.7	0.000251	2.06	LV	CELLSTATES	vFB1.1	control_TTN	12	18
ELANE	2.62	6.74e-07	0.112	0.0172	5.39	59	7.87e-10	6.17	LV	CELLSTATES	vFB1.1	control_TTN	12	18
MRGPRF	2.62	0.00016	0.0586	0.0197	4.85	31.5	1.05e-06	3.79	LV	CELLSTATES	vFB1.1	control_TTN	12	18
KAZN	2.55	6.24e-06	2.86	0.629	9.77	47.4	1.23e-08	5.2	LV	CELLSTATES	vFB1.1	control_TTN	12	18
AC008591.1	2.53	5.76e-06	0.115	0.0316	5.51	48.1	1.05e-08	5.24	LV	CELLSTATES	vFB1.1	control_TTN	12	18
SLC4A3	2.53	0.0143	0.0225	0.00613	3.9	14	0.000501	1.85	LV	CELLSTATES	vFB1.1	control_TTN	12	18
ZFP36	2.49	0.00396	0.445	0.129	7.74	18.7	8.05e-05	2.4	LV	CELLSTATES	vFB1.1	control_TTN	12	18
ADM	2.48	0.000738	0.0806	0.0152	5.19	25	8.39e-06	3.13	LV	CELLSTATES	vFB1.1	control_TTN	12	18
AL669970.3	2.48	0.00517	0.0318	0.00863	4.06	17.7	0.000116	2.29	LV	CELLSTATES	vFB1.1	control_TTN	12	18
LRTM1	2.45	0.0181	0.0186	0.00325	3.52	13.1	0.000723	1.74	LV	CELLSTATES	vFB1.1	control_TTN	12	18
JUNB	2.41	0.00204	1.08	0.282	8.69	21.1	3.3e-05	2.69	LV	CELLSTATES	vFB1.1	control_TTN	12	18
CDH18	2.4	0.00977	0.0407	0.00983	4.63	15.3	0.000296	2.01	LV	CELLSTATES	vFB1.1	control_TTN	12	18
IER2	2.39	0.00137	0.286	0.105	6.95	22.6	1.96e-05	2.86	LV	CELLSTATES	vFB1.1	control_TTN	12	18
UPP1	2.37	0.00746	0.0259	0.00494	3.89	16.3	0.0002	2.13	LV	CELLSTATES	vFB1.1	control_TTN	12	18
FABP4	2.35	0.00259	0.0494	0.0147	4.74	20.3	4.41e-05	2.59	LV	CELLSTATES	vFB1.1	control_TTN	12	18
SLC19A3	2.34	0.00595	0.0225	0.00682	3.73	17.1	0.000144	2.23	LV	CELLSTATES	vFB1.1	control_TTN	12	18
APOD	2.33	0.0147	7.34	2.14	11.7	13.9	0.000528	1.83	LV	CELLSTATES	vFB1.1	control_TTN	12	18
KCNE4	2.31	0.000254	0.116	0.0313	5.57	29.5	1.96e-06	3.6	LV	CELLSTATES	vFB1.1	control_TTN	12	18
PTGIR	2.31	2.32e-05	0.368	0.124	7.17	40.6	7.43e-08	4.64	LV	CELLSTATES	vFB1.1	control_TTN	12	18
RGR	2.3	0.0325	0.019	0.0108	3.72	11.1	0.0017	1.49	LV	CELLSTATES	vFB1.1	control_TTN	12	18
PPP1R3C	2.29	0.00678	0.048	0.0127	4.71	16.6	0.000176	2.17	LV	CELLSTATES	vFB1.1	control_TTN	12	18
TRIM47	2.29	0.000273	0.111	0.0314	5.63	29.1	2.19e-06	3.56	LV	CELLSTATES	vFB1.1	control_TTN	12	18
AC007529.2	2.28	2.04e-06	0.218	0.0678	6.29	52.8	3.27e-09	5.69	LV	CELLSTATES	vFB1.1	control_TTN	12	18
PGF	2.28	0.000471	0.112	0.0387	5.53	26.9	4.43e-06	3.33	LV	CELLSTATES	vFB1.1	control_TTN	12	18
TMEM176A	2.28	0.041	0.0439	0.0161	4.75	10.2	0.00252	1.39	LV	CELLSTATES	vFB1.1	control_TTN	12	18
LRRC32	2.27	0.0397	0.0149	0.00815	3.56	10.3	0.00238	1.4	LV	CELLSTATES	vFB1.1	control_TTN	12	18
AL137026.1	2.25	0.0372	0.0135	0.00572	3.49	10.5	0.00217	1.43	LV	CELLSTATES	vFB1.1	control_TTN	12	18
CYR61	2.25	0.00633	0.365	0.117	7.36	16.9	0.000157	2.2	LV	CELLSTATES	vFB1.1	control_TTN	12	18
FAIM2	2.25	0.00912	0.0788	0.024	5.41	15.6	0.000266	2.04	LV	CELLSTATES	vFB1.1	control_TTN	12	18
DUSP4	2.24	0.0369	0.0172	0.00251	3.65	10.6	0.00213	1.43	LV	CELLSTATES	vFB1.1	control_TTN	12	18
PTGFR	2.23	0.00195	0.0837	0.0336	5.26	21.3	3.08e-05	2.71	LV	CELLSTATES	vFB1.1	control_TTN	12	18
TRIB1	2.23	0.0236	0.0186	0.0127	3.67	12.3	0.00102	1.63	LV	CELLSTATES	vFB1.1	control_TTN	12	18
AL353653.1	2.21	0.00175	0.057	0.0127	4.76	21.7	2.66e-05	2.76	LV	CELLSTATES	vFB1.1	control_TTN	12	18
ANO5	2.2	0.0369	0.0187	0.0032	3.65	10.6	0.00213	1.43	LV	CELLSTATES	vFB1.1	control_TTN	12	18
KCNK15	2.2	0.015	0.0127	0.00133	3.32	13.8	0.000545	1.82	LV	CELLSTATES	vFB1.1	control_TTN	12	18
LINC01936	2.19	0.0287	0.0136	0.00129	3.26	11.6	0.00139	1.54	LV	CELLSTATES	vFB1.1	control_TTN	12	18
FGF7	2.18	0.000659	0.485	0.112	7.4	25.5	7.06e-06	3.18	LV	CELLSTATES	vFB1.1	control_TTN	12	18
GPRC5A	2.16	0.00508	0.0347	0.00526	4.2	17.8	0.000111	2.29	LV	CELLSTATES	vFB1.1	control_TTN	12	18
GPX3	2.15	0.0306	0.657	0.277	8.3	11.3	0.00155	1.51	LV	CELLSTATES	vFB1.1	control_TTN	12	18
AC084357.2	2.14	0.000233	0.32	0.0833	7.08	29.8	1.77e-06	3.63	LV	CELLSTATES	vFB1.1	control_TTN	12	18
CTSC	2.14	0.00345	0.298	0.0707	6.52	19.2	6.64e-05	2.46	LV	CELLSTATES	vFB1.1	control_TTN	12	18
SH3GL2	2.14	0.024	0.0364	0.015	4.69	12.2	0.00106	1.62	LV	CELLSTATES	vFB1.1	control_TTN	12	18
CATSPERB	2.12	0.000144	0.45	0.111	7.14	32.2	8.51e-07	3.84	LV	CELLSTATES	vFB1.1	control_TTN	12	18
TFAP2E	2.11	0.0452	0.0125	0.00131	3.24	9.86	0.00293	1.35	LV	CELLSTATES	vFB1.1	control_TTN	12	18
BCL3	2.1	0.0133	0.0507	0.0205	4.62	14.2	0.000458	1.88	LV	CELLSTATES	vFB1.1	control_TTN	12	18
EFCAB3	2.1	0.0484	0.0149	0.00431	3.62	9.6	0.00328	1.32	LV	CELLSTATES	vFB1.1	control_TTN	12	18
RARRES1	2.1	0.015	0.716	0.216	8.28	13.8	0.000543	1.82	LV	CELLSTATES	vFB1.1	control_TTN	12	18
SMYD1	2.1	0.0412	0.0272	0.0256	3.97	10.2	0.00254	1.39	LV	CELLSTATES	vFB1.1	control_TTN	12	18
ADAMTS19	2.09	0.00105	0.219	0.113	6.5	23.6	1.36e-05	2.98	LV	CELLSTATES	vFB1.1	control_TTN	12	18
SLC2A3	2.09	0.00402	0.211	0.104	6.54	18.6	8.23e-05	2.4	LV	CELLSTATES	vFB1.1	control_TTN	12	18
AC092167.1	2.08	0.0365	0.0157	0.0048	3.35	10.6	0.00207	1.44	LV	CELLSTATES	vFB1.1	control_TTN	12	18
OLFM4	2.08	0.035	0.0152	0.00492	3.55	10.8	0.00191	1.46	LV	CELLSTATES	vFB1.1	control_TTN	12	18
SH3PXD2A-AS1	2.08	0.0133	0.0328	0.00781	4.29	14.2	0.000459	1.88	LV	CELLSTATES	vFB1.1	control_TTN	12	18
SLC1A2	2.08	7.27e-05	0.0845	0.0179	5.13	35.2	3.39e-07	4.14	LV	CELLSTATES	vFB1.1	control_TTN	12	18
IGFBP4	2.07	0.000247	0.535	0.183	7.72	29.6	1.89e-06	3.61	LV	CELLSTATES	vFB1.1	control_TTN	12	18
NFKB2	2.07	0.00235	0.0435	0.0201	4.53	20.7	3.87e-05	2.63	LV	CELLSTATES	vFB1.1	control_TTN	12	18
LINC01856	2.06	0.00638	0.035	0.00946	4.14	16.9	0.00016	2.2	LV	CELLSTATES	vFB1.1	control_TTN	12	18
CDK18	2.05	0.0306	0.0281	0.00857	4	11.3	0.00155	1.51	LV	CELLSTATES	vFB1.1	control_TTN	12	18
LRCH4	2.05	0.000859	0.0577	0.0144	4.88	24.4	1.03e-05	3.07	LV	CELLSTATES	vFB1.1	control_TTN	12	18
PLXND1	2.05	0.000163	0.0698	0.0185	4.95	31.3	1.1e-06	3.79	LV	CELLSTATES	vFB1.1	control_TTN	12	18
ARAP3	2.04	0.025	0.0176	0.00492	3.52	12	0.00115	1.6	LV	CELLSTATES	vFB1.1	control_TTN	12	18
ADORA2A-AS1	2.03	0.0369	0.0162	0.00225	3.43	10.6	0.00211	1.43	LV	CELLSTATES	vFB1.1	control_TTN	12	18
CD101	2.03	0.0357	0.0185	0.00253	3.49	10.7	0.00197	1.45	LV	CELLSTATES	vFB1.1	control_TTN	12	18
KAZN-AS1	2.01	0.0354	0.0496	0.0157	4.25	10.8	0.00194	1.45	LV	CELLSTATES	vFB1.1	control_TTN	12	18
HDAC1	2	0.00375	0.0362	0.0147	4.34	18.9	7.48e-05	2.43	LV	CELLSTATES	vFB1.1	control_TTN	12	18
PIM1	2	0.0002	0.0798	0.0263	5.26	30.4	1.45e-06	3.7	LV	CELLSTATES	vFB1.1	control_TTN	12	18
CDKL4	1.98	0.0288	0.0157	0.00455	3.47	11.5	0.0014	1.54	LV	CELLSTATES	vFB1.1	control_TTN	12	18
PPL	1.97	0.000142	0.113	0.0406	5.51	32.3	8.27e-07	3.85	LV	CELLSTATES	vFB1.1	control_TTN	12	18
ADA	1.96	2.54e-05	0.174	0.0748	6.22	40	8.89e-08	4.6	LV	CELLSTATES	vFB1.1	control_TTN	12	18
AGBL1	1.95	0.0276	0.051	0.0171	4.97	11.7	0.00131	1.56	LV	CELLSTATES	vFB1.1	control_TTN	12	18
CHRM2	1.94	0.0366	0.0443	0.0304	4.54	10.6	0.00209	1.44	LV	CELLSTATES	vFB1.1	control_TTN	12	18
APOE	1.92	0.00787	0.732	0.252	8.33	16.1	0.000218	2.1	LV	CELLSTATES	vFB1.1	control_TTN	12	18
ID1	1.92	0.00245	0.148	0.0551	5.96	20.5	4.13e-05	2.61	LV	CELLSTATES	vFB1.1	control_TTN	12	18
KLHL31	1.92	0.0145	0.024	0.0134	3.79	13.9	0.000513	1.84	LV	CELLSTATES	vFB1.1	control_TTN	12	18
RARRES2	1.92	0.0266	0.0547	0.0253	4.88	11.8	0.00125	1.58	LV	CELLSTATES	vFB1.1	control_TTN	12	18
TM4SF1	1.92	0.00248	0.266	0.0963	6.79	20.4	4.2e-05	2.61	LV	CELLSTATES	vFB1.1	control_TTN	12	18
IFITM2	1.9	0.0145	0.248	0.115	6.9	13.9	0.000513	1.84	LV	CELLSTATES	vFB1.1	control_TTN	12	18
GLIS2	1.89	0.00285	0.05	0.0112	4.51	19.9	5.03e-05	2.55	LV	CELLSTATES	vFB1.1	control_TTN	12	18
RASSF5	1.89	0.0449	0.0166	0.00571	3.47	9.89	0.00289	1.35	LV	CELLSTATES	vFB1.1	control_TTN	12	18
LSAMP	1.88	0.00242	0.724	0.191	7.89	20.5	4.04e-05	2.62	LV	CELLSTATES	vFB1.1	control_TTN	12	18
LSAMP-AS1	1.88	0.0133	0.101	0.0238	5.73	14.2	0.000454	1.88	LV	CELLSTATES	vFB1.1	control_TTN	12	18
STUM	1.88	0.00179	0.0852	0.0336	5.2	21.6	2.74e-05	2.75	LV	CELLSTATES	vFB1.1	control_TTN	12	18
ACE2	1.87	0.0284	0.0571	0.0104	4.64	11.6	0.00137	1.55	LV	CELLSTATES	vFB1.1	control_TTN	12	18
GADD45B	1.87	0.000318	0.58	0.199	7.7	28.5	2.71e-06	3.5	LV	CELLSTATES	vFB1.1	control_TTN	12	18
RXFP1	1.87	0.0362	0.0181	0.0111	3.65	10.7	0.00204	1.44	LV	CELLSTATES	vFB1.1	control_TTN	12	18
SPDYE2	1.87	0.00642	0.257	0.114	6.96	16.8	0.000161	2.19	LV	CELLSTATES	vFB1.1	control_TTN	12	18
H1F0	1.86	0.00825	0.0871	0.037	5.34	15.9	0.000231	2.08	LV	CELLSTATES	vFB1.1	control_TTN	12	18
LDLR	1.86	0.00565	0.145	0.0527	5.74	17.4	0.000132	2.25	LV	CELLSTATES	vFB1.1	control_TTN	12	18
MIDN	1.85	0.000112	0.105	0.0426	5.41	33.5	5.65e-07	3.95	LV	CELLSTATES	vFB1.1	control_TTN	12	18
S1PR3	1.85	0.00512	0.0356	0.0114	4.11	17.7	0.000114	2.29	LV	CELLSTATES	vFB1.1	control_TTN	12	18
GNAO1	1.84	0.00657	0.107	0.0409	5.43	16.8	0.000167	2.18	LV	CELLSTATES	vFB1.1	control_TTN	12	18
MT1X	1.83	0.0148	0.12	0.0389	5.82	13.8	0.000533	1.83	LV	CELLSTATES	vFB1.1	control_TTN	12	18
SLCO2B1	1.83	0.00633	0.182	0.0813	6.17	16.9	0.000158	2.2	LV	CELLSTATES	vFB1.1	control_TTN	12	18
PLCXD3	1.82	0.000769	0.519	0.2	7.5	24.9	8.81e-06	3.11	LV	CELLSTATES	vFB1.1	control_TTN	12	18
VASN	1.82	0.00154	0.089	0.0203	5.26	22.1	2.3e-05	2.81	LV	CELLSTATES	vFB1.1	control_TTN	12	18
ZNF691	1.8	0.0367	0.0146	0.00757	3.47	10.6	0.0021	1.44	LV	CELLSTATES	vFB1.1	control_TTN	12	18
RPL13A	1.79	0.011	0.317	0.142	7.24	14.9	0.000346	1.96	LV	CELLSTATES	vFB1.1	control_TTN	12	18
DPY19L2	1.78	0.0295	0.0773	0.0569	5.29	11.4	0.00146	1.53	LV	CELLSTATES	vFB1.1	control_TTN	12	18
FLT3	1.77	0.043	0.0238	0.0101	3.92	10	0.00269	1.37	LV	CELLSTATES	vFB1.1	control_TTN	12	18
MYRFL	1.77	0.0114	0.0371	0.0137	4.43	14.8	0.000367	1.94	LV	CELLSTATES	vFB1.1	control_TTN	12	18
FAM184A	1.75	0.00494	0.121	0.0464	5.49	17.9	0.000106	2.31	LV	CELLSTATES	vFB1.1	control_TTN	12	18
HIC1	1.75	0.00295	0.139	0.0462	5.79	19.8	5.3e-05	2.53	LV	CELLSTATES	vFB1.1	control_TTN	12	18
MAPK4	1.75	0.0418	0.0155	0.0078	3.6	10.1	0.0026	1.38	LV	CELLSTATES	vFB1.1	control_TTN	12	18
MYO7A	1.74	0.0395	0.0189	0.00432	3.69	10.3	0.00236	1.4	LV	CELLSTATES	vFB1.1	control_TTN	12	18
PSME1	1.74	0.015	0.0659	0.0264	5.14	13.8	0.00054	1.82	LV	CELLSTATES	vFB1.1	control_TTN	12	18
RPS18	1.74	0.00643	0.172	0.0804	6.41	16.8	0.000162	2.19	LV	CELLSTATES	vFB1.1	control_TTN	12	18
AC093895.1	1.73	0.00353	0.106	0.0262	5.42	19.1	6.83e-05	2.45	LV	CELLSTATES	vFB1.1	control_TTN	12	18
PLAG1	1.73	0.0178	0.0355	0.0176	4.19	13.1	0.000708	1.75	LV	CELLSTATES	vFB1.1	control_TTN	12	18
MKRN3	1.72	0.02	0.0677	0.0238	5.29	12.8	0.000828	1.7	LV	CELLSTATES	vFB1.1	control_TTN	12	18
ICAM1	1.7	0.0401	0.029	0.0163	4.23	10.3	0.00243	1.4	LV	CELLSTATES	vFB1.1	control_TTN	12	18
DOCK2	1.69	0.0432	0.034	0.0138	4.36	10	0.00271	1.36	LV	CELLSTATES	vFB1.1	control_TTN	12	18
KCND3	1.69	0.0337	0.0865	0.0398	5.32	11	0.0018	1.47	LV	CELLSTATES	vFB1.1	control_TTN	12	18
NGFR	1.69	0.00579	0.0847	0.0228	5.29	17.3	0.000137	2.24	LV	CELLSTATES	vFB1.1	control_TTN	12	18
DDX20	1.68	0.00918	0.0415	0.0202	4.37	15.5	0.000269	2.04	LV	CELLSTATES	vFB1.1	control_TTN	12	18
PDE10A	1.68	0.000403	0.352	0.16	7.04	27.6	3.62e-06	3.39	LV	CELLSTATES	vFB1.1	control_TTN	12	18
AC110023.1	1.67	0.00512	0.0513	0.0195	4.57	17.8	0.000113	2.29	LV	CELLSTATES	vFB1.1	control_TTN	12	18
ADH1B	1.67	0.000146	1.65	0.709	9.23	32.1	8.81e-07	3.84	LV	CELLSTATES	vFB1.1	control_TTN	12	18
FMNL1	1.67	0.00132	0.0692	0.0186	4.9	22.8	1.83e-05	2.88	LV	CELLSTATES	vFB1.1	control_TTN	12	18
SPHKAP	1.67	0.0347	0.0303	0.0371	4.18	10.9	0.00188	1.46	LV	CELLSTATES	vFB1.1	control_TTN	12	18
CARMN	1.66	0.00633	0.0801	0.0319	5.04	16.9	0.000158	2.2	LV	CELLSTATES	vFB1.1	control_TTN	12	18
GMPPB	1.66	0.01	0.0504	0.0162	4.63	15.2	0.000309	2	LV	CELLSTATES	vFB1.1	control_TTN	12	18
IER3	1.66	0.00721	0.182	0.0794	6.09	16.4	0.000192	2.14	LV	CELLSTATES	vFB1.1	control_TTN	12	18
LINC01006	1.66	0.00589	0.0391	0.0115	4.28	17.2	0.00014	2.23	LV	CELLSTATES	vFB1.1	control_TTN	12	18
MFAP2	1.66	0.0411	0.0337	0.0139	4.43	10.2	0.00253	1.39	LV	CELLSTATES	vFB1.1	control_TTN	12	18
SH3BGRL3	1.66	0.0121	0.268	0.102	6.81	14.5	0.000399	1.92	LV	CELLSTATES	vFB1.1	control_TTN	12	18
BMPER	1.65	0.00297	0.319	0.18	6.94	19.8	5.35e-05	2.53	LV	CELLSTATES	vFB1.1	control_TTN	12	18
HIST1H2AC	1.65	0.0308	0.0514	0.0195	4.73	11.3	0.00157	1.51	LV	CELLSTATES	vFB1.1	control_TTN	12	18
VASP	1.65	0.00721	0.0472	0.0142	4.48	16.4	0.000192	2.14	LV	CELLSTATES	vFB1.1	control_TTN	12	18
ASS1	1.64	0.047	0.0306	0.0124	4.11	9.7	0.00315	1.33	LV	CELLSTATES	vFB1.1	control_TTN	12	18
C3	1.64	0.00288	0.839	0.347	8.34	19.9	5.13e-05	2.54	LV	CELLSTATES	vFB1.1	control_TTN	12	18
ADIRF	1.63	0.00633	0.113	0.076	5.7	16.9	0.000158	2.2	LV	CELLSTATES	vFB1.1	control_TTN	12	18
SELENBP1	1.63	0.00181	0.119	0.0643	5.77	21.6	2.78e-05	2.74	LV	CELLSTATES	vFB1.1	control_TTN	12	18
ANKRD33B	1.62	0.028	0.0439	0.0167	4.48	11.6	0.00134	1.55	LV	CELLSTATES	vFB1.1	control_TTN	12	18
MTSS1L	1.62	0.00709	0.0817	0.0445	5.28	16.5	0.000187	2.15	LV	CELLSTATES	vFB1.1	control_TTN	12	18
SGK1	1.62	0.0147	0.0423	0.0187	4.5	13.9	0.000524	1.83	LV	CELLSTATES	vFB1.1	control_TTN	12	18
IMPDH2	1.61	0.00918	0.0482	0.0198	4.7	15.5	0.000269	2.04	LV	CELLSTATES	vFB1.1	control_TTN	12	18
LINC02147	1.61	0.0291	0.0323	0.0265	4.14	11.5	0.00143	1.54	LV	CELLSTATES	vFB1.1	control_TTN	12	18
TRDN-AS1	1.61	0.0284	0.0915	0.0887	5.52	11.6	0.00137	1.55	LV	CELLSTATES	vFB1.1	control_TTN	12	18
DPP10	1.6	0.0339	0.0442	0.0179	4.6	10.9	0.00182	1.47	LV	CELLSTATES	vFB1.1	control_TTN	12	18
ANAPC2	1.59	0.0173	0.028	0.0112	4.04	13.3	0.000676	1.76	LV	CELLSTATES	vFB1.1	control_TTN	12	18
CYSLTR2	1.59	0.00193	0.227	0.0751	6.44	21.3	3.04e-05	2.71	LV	CELLSTATES	vFB1.1	control_TTN	12	18
DUSP1	1.59	0.0245	0.568	0.219	7.92	12.1	0.00111	1.61	LV	CELLSTATES	vFB1.1	control_TTN	12	18
PECAM1	1.59	0.00845	0.118	0.0271	5.44	15.8	0.00024	2.07	LV	CELLSTATES	vFB1.1	control_TTN	12	18
RNF5	1.59	0.00996	0.0401	0.0183	4.43	15.2	0.000305	2	LV	CELLSTATES	vFB1.1	control_TTN	12	18
BMX	1.58	0.0227	0.0731	0.0199	4.86	12.4	0.000965	1.64	LV	CELLSTATES	vFB1.1	control_TTN	12	18
CSMD1	1.58	0.0172	0.0594	0.018	5.02	13.3	0.000669	1.76	LV	CELLSTATES	vFB1.1	control_TTN	12	18
IFITM3	1.57	0.00498	0.629	0.292	8.13	17.9	0.000108	2.3	LV	CELLSTATES	vFB1.1	control_TTN	12	18
RPLP2	1.57	0.00749	0.239	0.108	6.8	16.3	0.000202	2.13	LV	CELLSTATES	vFB1.1	control_TTN	12	18
STK10	1.57	0.00271	0.0764	0.0257	5.09	20.1	4.68e-05	2.57	LV	CELLSTATES	vFB1.1	control_TTN	12	18
EVA1A	1.55	0.0324	0.0301	0.0144	4.15	11.1	0.00169	1.49	LV	CELLSTATES	vFB1.1	control_TTN	12	18
MGST1	1.55	4.13e-06	1.75	0.722	9.28	49.6	7.23e-09	5.38	LV	CELLSTATES	vFB1.1	control_TTN	12	18
SLC24A3	1.55	0.0127	0.069	0.038	5.11	14.4	0.00043	1.9	LV	CELLSTATES	vFB1.1	control_TTN	12	18
IGDCC4	1.54	0.042	0.0509	0.0302	4.74	10.1	0.00262	1.38	LV	CELLSTATES	vFB1.1	control_TTN	12	18
RIPOR3	1.54	0.00376	0.411	0.169	7.24	18.8	7.55e-05	2.42	LV	CELLSTATES	vFB1.1	control_TTN	12	18
RPLP0	1.54	0.000288	0.473	0.205	7.57	28.9	2.39e-06	3.54	LV	CELLSTATES	vFB1.1	control_TTN	12	18
ST3GAL5	1.54	0.000162	0.246	0.121	6.58	31.4	1.07e-06	3.79	LV	CELLSTATES	vFB1.1	control_TTN	12	18
AC024230.1	1.53	0.0305	0.0673	0.0627	5.22	11.3	0.00154	1.52	LV	CELLSTATES	vFB1.1	control_TTN	12	18
VEGFD	1.52	0.0146	0.257	0.106	6.85	13.9	0.00052	1.84	LV	CELLSTATES	vFB1.1	control_TTN	12	18
AC005699.1	1.51	0.0104	0.0674	0.0335	4.88	15.1	0.000322	1.98	LV	CELLSTATES	vFB1.1	control_TTN	12	18
ASIC2	1.51	0.0199	0.0509	0.0236	4.83	12.8	0.000819	1.7	LV	CELLSTATES	vFB1.1	control_TTN	12	18
KCNQ1	1.51	6.47e-05	0.229	0.111	6.39	35.8	2.92e-07	4.19	LV	CELLSTATES	vFB1.1	control_TTN	12	18
BRMS1	1.5	0.0276	0.0364	0.013	4.31	11.7	0.00132	1.56	LV	CELLSTATES	vFB1.1	control_TTN	12	18
PTMA	1.5	0.00135	0.519	0.223	7.72	22.6	1.93e-05	2.87	LV	CELLSTATES	vFB1.1	control_TTN	12	18
TMEM258	1.5	0.013	0.112	0.0418	5.77	14.3	0.000443	1.89	LV	CELLSTATES	vFB1.1	control_TTN	12	18
TNFAIP6	1.5	0.000982	0.302	0.127	6.9	23.9	1.25e-05	3.01	LV	CELLSTATES	vFB1.1	control_TTN	12	18
ADAMTSL2	1.49	0.00633	0.123	0.0543	5.74	16.9	0.000157	2.2	LV	CELLSTATES	vFB1.1	control_TTN	12	18
NQO1	1.49	0.0111	0.0452	0.0144	4.42	14.9	0.000349	1.96	LV	CELLSTATES	vFB1.1	control_TTN	12	18
RPL34	1.49	0.0115	0.209	0.0973	6.66	14.7	0.000376	1.94	LV	CELLSTATES	vFB1.1	control_TTN	12	18
KCNQ1OT1	1.47	4.62e-05	0.338	0.152	6.9	37.1	1.99e-07	4.34	LV	CELLSTATES	vFB1.1	control_TTN	12	18
NAMPT	1.47	0.00809	0.258	0.112	6.63	16	0.000226	2.09	LV	CELLSTATES	vFB1.1	control_TTN	12	18
CACNA2D3	1.46	0.0105	0.109	0.0423	5.53	15	0.000327	1.98	LV	CELLSTATES	vFB1.1	control_TTN	12	18
CSF1	1.46	0.000381	0.107	0.0469	5.49	27.8	3.36e-06	3.42	LV	CELLSTATES	vFB1.1	control_TTN	12	18
MAOA	1.46	0.0395	0.0882	0.0289	5.14	10.4	0.00235	1.4	LV	CELLSTATES	vFB1.1	control_TTN	12	18
KPNA2	1.45	0.0397	0.0333	0.0169	4.28	10.3	0.00238	1.4	LV	CELLSTATES	vFB1.1	control_TTN	12	18
PGD	1.45	0.00538	0.073	0.0295	4.97	17.6	0.000122	2.27	LV	CELLSTATES	vFB1.1	control_TTN	12	18
PIK3C2B	1.45	0.0387	0.043	0.0172	4.4	10.4	0.00229	1.41	LV	CELLSTATES	vFB1.1	control_TTN	12	18
PHLDB3	1.44	0.0341	0.0397	0.0227	4.45	10.9	0.00184	1.47	LV	CELLSTATES	vFB1.1	control_TTN	12	18
TECRL	1.44	0.0354	0.076	0.0924	5.31	10.8	0.00194	1.45	LV	CELLSTATES	vFB1.1	control_TTN	12	18
ACAT2	1.43	0.0243	0.0355	0.0188	4.31	12.1	0.00109	1.61	LV	CELLSTATES	vFB1.1	control_TTN	12	18
IRX3	1.43	0.0143	0.0556	0.0268	4.77	14	0.000502	1.85	LV	CELLSTATES	vFB1.1	control_TTN	12	18
PDGFRB	1.43	0.00014	1	0.385	8.41	32.3	8.09e-07	3.85	LV	CELLSTATES	vFB1.1	control_TTN	12	18
PHKG2	1.43	0.0174	0.0364	0.0162	4.32	13.2	0.000682	1.76	LV	CELLSTATES	vFB1.1	control_TTN	12	18
SEPT9	1.43	0.000823	0.123	0.067	5.67	24.6	9.6e-06	3.08	LV	CELLSTATES	vFB1.1	control_TTN	12	18
AL390957.1	1.42	0.00658	0.0523	0.022	4.62	16.7	0.000167	2.18	LV	CELLSTATES	vFB1.1	control_TTN	12	18
ZNF385A	1.42	0.0406	0.0412	0.0158	4.49	10.2	0.00248	1.39	LV	CELLSTATES	vFB1.1	control_TTN	12	18
AC011287.1	1.41	0.023	0.197	0.135	6.26	12.4	0.00098	1.64	LV	CELLSTATES	vFB1.1	control_TTN	12	18
HILPDA	1.41	0.0316	0.0325	0.0206	4.24	11.2	0.00163	1.5	LV	CELLSTATES	vFB1.1	control_TTN	12	18
IRF1	1.41	0.00993	0.0597	0.0427	4.88	15.2	0.000303	2	LV	CELLSTATES	vFB1.1	control_TTN	12	18
CCBE1	1.4	0.0147	0.223	0.139	6.45	13.9	0.000525	1.83	LV	CELLSTATES	vFB1.1	control_TTN	12	18
ETS2	1.37	0.0152	0.0493	0.0198	4.6	13.7	0.000555	1.82	LV	CELLSTATES	vFB1.1	control_TTN	12	18
KLF10	1.37	0.00591	0.12	0.0532	5.69	17.2	0.000141	2.23	LV	CELLSTATES	vFB1.1	control_TTN	12	18
POLD2	1.37	0.012	0.099	0.0393	5.29	14.6	0.000395	1.92	LV	CELLSTATES	vFB1.1	control_TTN	12	18
FGF12	1.36	0.0494	0.277	0.279	7.01	9.54	0.00338	1.31	LV	CELLSTATES	vFB1.1	control_TTN	12	18
MT1E	1.36	0.0238	0.0934	0.0483	5.49	12.2	0.00104	1.62	LV	CELLSTATES	vFB1.1	control_TTN	12	18
MROH2B	1.35	0.0311	0.0636	0.0253	4.8	11.2	0.00159	1.51	LV	CELLSTATES	vFB1.1	control_TTN	12	18
RPL23	1.35	0.0046	0.0993	0.0467	5.51	18.1	9.77e-05	2.34	LV	CELLSTATES	vFB1.1	control_TTN	12	18
LINC00535	1.34	0.000556	0.197	0.0862	6.21	26.2	5.64e-06	3.25	LV	CELLSTATES	vFB1.1	control_TTN	12	18
RNF212B	1.34	0.047	0.0396	0.016	4.33	9.7	0.00314	1.33	LV	CELLSTATES	vFB1.1	control_TTN	12	18
RPL27	1.34	0.00602	0.124	0.0529	5.82	17.1	0.000146	2.22	LV	CELLSTATES	vFB1.1	control_TTN	12	18
C11orf95	1.33	0.0362	0.0372	0.0184	4.24	10.7	0.00203	1.44	LV	CELLSTATES	vFB1.1	control_TTN	12	18
RELB	1.32	0.00685	0.0847	0.0373	5.17	16.6	0.000178	2.16	LV	CELLSTATES	vFB1.1	control_TTN	12	18
FADS1	1.31	0.0416	0.0624	0.0304	4.86	10.1	0.00258	1.38	LV	CELLSTATES	vFB1.1	control_TTN	12	18
PLAUR	1.31	0.00975	0.0755	0.0413	5.11	15.3	0.000295	2.01	LV	CELLSTATES	vFB1.1	control_TTN	12	18
SLC51A	1.31	0.0295	0.0503	0.0208	4.59	11.4	0.00146	1.53	LV	CELLSTATES	vFB1.1	control_TTN	12	18
C4orf19	1.3	0.00845	0.0997	0.0447	5.43	15.8	0.00024	2.07	LV	CELLSTATES	vFB1.1	control_TTN	12	18
CYGB	1.3	0.00777	0.246	0.143	6.76	16.1	0.000213	2.11	LV	CELLSTATES	vFB1.1	control_TTN	12	18
IL18R1	1.3	0.0106	0.102	0.0541	5.36	15	0.000331	1.97	LV	CELLSTATES	vFB1.1	control_TTN	12	18
NDRG2	1.29	0.00512	0.207	0.12	6.5	17.8	0.000113	2.29	LV	CELLSTATES	vFB1.1	control_TTN	12	18
SLC9A3R2	1.29	0.0361	0.0682	0.0355	5.08	10.7	0.00202	1.44	LV	CELLSTATES	vFB1.1	control_TTN	12	18
AC110285.6	1.28	0.0404	0.0495	0.0219	4.63	10.2	0.00246	1.39	LV	CELLSTATES	vFB1.1	control_TTN	12	18
LDHA	1.28	0.000946	0.433	0.166	7.31	24	1.19e-05	3.02	LV	CELLSTATES	vFB1.1	control_TTN	12	18
RASSF9	1.28	0.0123	0.0655	0.0331	4.78	14.4	0.000415	1.91	LV	CELLSTATES	vFB1.1	control_TTN	12	18
UBTD1	1.28	0.00304	0.125	0.0529	5.62	19.7	5.5e-05	2.52	LV	CELLSTATES	vFB1.1	control_TTN	12	18
GPC5	1.27	0.035	0.169	0.0838	6.22	10.8	0.00191	1.46	LV	CELLSTATES	vFB1.1	control_TTN	12	18
PPP1R11	1.27	0.0433	0.0421	0.0271	4.48	10	0.00275	1.36	LV	CELLSTATES	vFB1.1	control_TTN	12	18
IDH2	1.26	0.00928	0.0879	0.0484	5.34	15.5	0.000276	2.03	LV	CELLSTATES	vFB1.1	control_TTN	12	18
RPL3	1.26	0.0165	0.248	0.114	6.77	13.4	0.000631	1.78	LV	CELLSTATES	vFB1.1	control_TTN	12	18
SNHG8	1.26	0.00942	0.108	0.0509	5.53	15.4	0.000281	2.03	LV	CELLSTATES	vFB1.1	control_TTN	12	18
AC009313.1	1.24	0.0386	0.0759	0.0485	5.19	10.4	0.00228	1.41	LV	CELLSTATES	vFB1.1	control_TTN	12	18
PPP1R15A	1.24	0.0369	0.0649	0.0321	5.03	10.6	0.00213	1.43	LV	CELLSTATES	vFB1.1	control_TTN	12	18
SLC35F2	1.24	0.0463	0.0441	0.0272	4.46	9.76	0.00305	1.33	LV	CELLSTATES	vFB1.1	control_TTN	12	18
TMEM45A	1.24	0.00242	0.172	0.0904	6.17	20.5	4.04e-05	2.62	LV	CELLSTATES	vFB1.1	control_TTN	12	18
XBP1	1.24	0.00185	0.266	0.109	6.68	21.5	2.88e-05	2.73	LV	CELLSTATES	vFB1.1	control_TTN	12	18
FTL	1.23	0.0253	0.939	0.535	8.65	12	0.00116	1.6	LV	CELLSTATES	vFB1.1	control_TTN	12	18
GTF2IRD1	1.23	0.00769	0.0613	0.0366	4.98	16.2	0.000209	2.11	LV	CELLSTATES	vFB1.1	control_TTN	12	18
LYSMD2	1.22	0.0299	0.0451	0.0238	4.58	11.4	0.00149	1.52	LV	CELLSTATES	vFB1.1	control_TTN	12	18
RYR2	1.22	0.0498	0.781	0.836	8.53	9.52	0.00341	1.3	LV	CELLSTATES	vFB1.1	control_TTN	12	18
TKT	1.22	0.0113	0.0706	0.0401	4.96	14.8	0.00036	1.95	LV	CELLSTATES	vFB1.1	control_TTN	12	18
TYMP	1.22	0.0123	0.128	0.0659	5.73	14.5	0.000408	1.91	LV	CELLSTATES	vFB1.1	control_TTN	12	18
AC091078.1	1.21	0.0461	0.0599	0.0356	5.01	9.77	0.00304	1.34	LV	CELLSTATES	vFB1.1	control_TTN	12	18
ACVRL1	1.21	0.00747	0.121	0.059	5.75	16.3	0.0002	2.13	LV	CELLSTATES	vFB1.1	control_TTN	12	18
AC090617.4	1.2	0.024	0.0697	0.0362	4.96	12.2	0.00106	1.62	LV	CELLSTATES	vFB1.1	control_TTN	12	18
AUP1	1.2	0.0372	0.114	0.0517	5.86	10.5	0.00216	1.43	LV	CELLSTATES	vFB1.1	control_TTN	12	18
LINC02511	1.2	0.0181	0.186	0.0833	6.14	13.1	0.00072	1.74	LV	CELLSTATES	vFB1.1	control_TTN	12	18
MIR22HG	1.2	0.0258	0.23	0.111	6.34	11.9	0.00119	1.59	LV	CELLSTATES	vFB1.1	control_TTN	12	18
PGRMC1	1.2	0.00806	0.121	0.0655	5.72	16	0.000225	2.09	LV	CELLSTATES	vFB1.1	control_TTN	12	18
TMEM147	1.2	0.047	0.0713	0.0354	5.27	9.71	0.00313	1.33	LV	CELLSTATES	vFB1.1	control_TTN	12	18
TNFRSF19	1.2	1.65e-05	0.513	0.305	7.58	42.5	4.46e-08	4.78	LV	CELLSTATES	vFB1.1	control_TTN	12	18
MED19	1.19	0.00928	0.0781	0.0387	5.15	15.5	0.000276	2.03	LV	CELLSTATES	vFB1.1	control_TTN	12	18
PHGDH	1.19	0.046	0.0932	0.053	5.45	9.78	0.00302	1.34	LV	CELLSTATES	vFB1.1	control_TTN	12	18
TMSB4X	1.19	0.0245	0.98	0.595	8.81	12.1	0.00111	1.61	LV	CELLSTATES	vFB1.1	control_TTN	12	18
NEURL1	1.18	0.0363	0.0534	0.0268	4.64	10.7	0.00205	1.44	LV	CELLSTATES	vFB1.1	control_TTN	12	18
PTGIS	1.18	0.00964	0.784	0.544	8.38	15.3	0.00029	2.02	LV	CELLSTATES	vFB1.1	control_TTN	12	18
RPS19BP1	1.18	0.035	0.0708	0.0423	5.09	10.8	0.00191	1.46	LV	CELLSTATES	vFB1.1	control_TTN	12	18
AC109927.1	1.17	0.012	0.149	0.0721	5.96	14.6	0.000397	1.92	LV	CELLSTATES	vFB1.1	control_TTN	12	18
NUPR1	1.17	0.0117	0.293	0.187	7.07	14.7	0.000382	1.93	LV	CELLSTATES	vFB1.1	control_TTN	12	18
PTGES2	1.17	0.0332	0.0661	0.0464	5.02	11	0.00176	1.48	LV	CELLSTATES	vFB1.1	control_TTN	12	18
RPL31	1.17	0.028	0.173	0.0979	6.41	11.6	0.00135	1.55	LV	CELLSTATES	vFB1.1	control_TTN	12	18
RPL37A	1.17	0.0176	0.174	0.101	6.42	13.2	0.000696	1.75	LV	CELLSTATES	vFB1.1	control_TTN	12	18
AKR1C1	1.16	0.00912	0.414	0.216	7.36	15.6	0.000266	2.04	LV	CELLSTATES	vFB1.1	control_TTN	12	18
DGKI	1.16	0.0356	0.137	0.0705	5.64	10.8	0.00196	1.45	LV	CELLSTATES	vFB1.1	control_TTN	12	18
FAM50A	1.16	0.0217	0.0803	0.0527	5.34	12.5	0.00091	1.66	LV	CELLSTATES	vFB1.1	control_TTN	12	18
MELTF	1.16	0.0297	0.0431	0.0255	4.5	11.4	0.00148	1.53	LV	CELLSTATES	vFB1.1	control_TTN	12	18
ASB16-AS1	1.15	0.0324	0.0372	0.0178	4.33	11.1	0.00169	1.49	LV	CELLSTATES	vFB1.1	control_TTN	12	18
EMC6	1.14	0.0398	0.0655	0.039	5.01	10.3	0.0024	1.4	LV	CELLSTATES	vFB1.1	control_TTN	12	18
GRIK1	1.14	0.0211	0.109	0.0674	5.56	12.6	0.000877	1.68	LV	CELLSTATES	vFB1.1	control_TTN	12	18
OST4	1.14	0.0415	0.102	0.0619	5.72	10.1	0.00257	1.38	LV	CELLSTATES	vFB1.1	control_TTN	12	18
SNRPG	1.14	0.00877	0.128	0.0676	5.9	15.7	0.000252	2.06	LV	CELLSTATES	vFB1.1	control_TTN	12	18
SUSD1	1.14	0.00309	0.247	0.131	6.58	19.6	5.61e-05	2.51	LV	CELLSTATES	vFB1.1	control_TTN	12	18
MYH13	1.13	0.0152	0.327	0.139	6.84	13.7	0.000557	1.82	LV	CELLSTATES	vFB1.1	control_TTN	12	18
PSMC5	1.13	0.0432	0.0841	0.0327	5.34	10	0.00271	1.36	LV	CELLSTATES	vFB1.1	control_TTN	12	18
NDUFAF4	1.12	0.0288	0.0752	0.0327	5.08	11.5	0.0014	1.54	LV	CELLSTATES	vFB1.1	control_TTN	12	18
RAB13	1.12	0.0171	0.0667	0.0308	4.93	13.3	0.000662	1.77	LV	CELLSTATES	vFB1.1	control_TTN	12	18
RPL18	1.12	0.0265	0.262	0.143	6.83	11.8	0.00123	1.58	LV	CELLSTATES	vFB1.1	control_TTN	12	18
RELA	1.11	0.0481	0.056	0.0264	4.84	9.62	0.00325	1.32	LV	CELLSTATES	vFB1.1	control_TTN	12	18
EIF4A1	1.1	0.0184	0.21	0.112	6.49	13	0.000739	1.74	LV	CELLSTATES	vFB1.1	control_TTN	12	18
TCIRG1	1.1	0.0358	0.0576	0.0287	4.84	10.7	0.00199	1.45	LV	CELLSTATES	vFB1.1	control_TTN	12	18
NOVA1	1.09	0.000233	1.02	0.575	8.61	29.8	1.76e-06	3.63	LV	CELLSTATES	vFB1.1	control_TTN	12	18
RPS25	1.09	0.0157	0.186	0.128	6.49	13.6	0.000591	1.8	LV	CELLSTATES	vFB1.1	control_TTN	12	18
SPDYE5	1.09	0.047	0.134	0.0979	6.14	9.69	0.00315	1.33	LV	CELLSTATES	vFB1.1	control_TTN	12	18
CDC42EP1	1.08	0.0392	0.0747	0.0613	5.19	10.4	0.00233	1.41	LV	CELLSTATES	vFB1.1	control_TTN	12	18
INO80D	1.08	0.00459	0.318	0.223	7.16	18.2	9.71e-05	2.34	LV	CELLSTATES	vFB1.1	control_TTN	12	18
NID2	1.08	0.00116	0.389	0.248	7.18	23.3	1.54e-05	2.93	LV	CELLSTATES	vFB1.1	control_TTN	12	18
PNRC2	1.08	0.0157	0.0835	0.0597	5.34	13.6	0.000586	1.8	LV	CELLSTATES	vFB1.1	control_TTN	12	18
RPS14	1.08	0.025	0.255	0.165	6.9	12	0.00114	1.6	LV	CELLSTATES	vFB1.1	control_TTN	12	18
PHF5A	1.07	0.0341	0.0534	0.0221	4.71	10.9	0.00184	1.47	LV	CELLSTATES	vFB1.1	control_TTN	12	18
SLC25A6	1.07	0.0498	0.171	0.0935	6.34	9.51	0.00342	1.3	LV	CELLSTATES	vFB1.1	control_TTN	12	18
TBX20	1.07	0.00105	1.83	0.836	9.29	23.6	1.35e-05	2.98	LV	CELLSTATES	vFB1.1	control_TTN	12	18
RPL21	1.06	0.0453	0.197	0.113	6.56	9.84	0.00295	1.34	LV	CELLSTATES	vFB1.1	control_TTN	12	18
TUBA1C	1.06	0.0243	0.128	0.0569	5.61	12.1	0.00109	1.61	LV	CELLSTATES	vFB1.1	control_TTN	12	18
UCK2	1.06	0.0305	0.0642	0.0382	4.84	11.3	0.00154	1.52	LV	CELLSTATES	vFB1.1	control_TTN	12	18
MARS	1.05	0.0103	0.0942	0.0465	5.33	15.1	0.000318	1.99	LV	CELLSTATES	vFB1.1	control_TTN	12	18
ATP1B3	1.04	0.0119	0.378	0.19	7.12	14.6	0.00039	1.92	LV	CELLSTATES	vFB1.1	control_TTN	12	18
ATP6V1F	1.04	0.0483	0.0688	0.0536	5.2	9.61	0.00327	1.32	LV	CELLSTATES	vFB1.1	control_TTN	12	18
EIF2B2	1.04	0.0321	0.0573	0.0281	4.74	11.1	0.00166	1.49	LV	CELLSTATES	vFB1.1	control_TTN	12	18
LARP6	1.04	0.00272	0.25	0.147	6.72	20.1	4.75e-05	2.56	LV	CELLSTATES	vFB1.1	control_TTN	12	18
OPA3	1.04	0.046	0.0515	0.0318	4.66	9.78	0.00303	1.34	LV	CELLSTATES	vFB1.1	control_TTN	12	18
PLEKHA7	1.04	0.0406	0.148	0.11	6.17	10.2	0.00248	1.39	LV	CELLSTATES	vFB1.1	control_TTN	12	18
S100A4	1.04	0.0419	0.681	0.353	8.09	10.1	0.00261	1.38	LV	CELLSTATES	vFB1.1	control_TTN	12	18
TMED9	1.04	0.0465	0.237	0.144	6.75	9.75	0.00307	1.33	LV	CELLSTATES	vFB1.1	control_TTN	12	18
CHMP4B	1.03	0.0141	0.0882	0.0579	5.43	14	0.000492	1.85	LV	CELLSTATES	vFB1.1	control_TTN	12	18
NDUFB1	1.03	0.0217	0.115	0.084	5.76	12.6	0.000909	1.66	LV	CELLSTATES	vFB1.1	control_TTN	12	18
NECTIN2	1.03	0.0123	0.106	0.0654	5.56	14.4	0.000415	1.91	LV	CELLSTATES	vFB1.1	control_TTN	12	18
POLA2	1.03	0.00323	0.156	0.0824	5.96	19.4	6.06e-05	2.49	LV	CELLSTATES	vFB1.1	control_TTN	12	18
TLE2	1.03	0.00385	0.206	0.137	6.32	18.8	7.76e-05	2.41	LV	CELLSTATES	vFB1.1	control_TTN	12	18
TOB1	1.03	0.0395	0.069	0.0394	5.16	10.3	0.00235	1.4	LV	CELLSTATES	vFB1.1	control_TTN	12	18
GRINA	1.02	0.0385	0.0904	0.0707	5.53	10.4	0.00227	1.41	LV	CELLSTATES	vFB1.1	control_TTN	12	18
KIAA1671	1.02	0.0467	0.109	0.0824	5.63	9.73	0.0031	1.33	LV	CELLSTATES	vFB1.1	control_TTN	12	18
NIT2	1.02	0.0173	0.0791	0.0397	5.17	13.3	0.000671	1.76	LV	CELLSTATES	vFB1.1	control_TTN	12	18
PALMD	1.02	0.0258	0.136	0.0781	5.83	11.9	0.00119	1.59	LV	CELLSTATES	vFB1.1	control_TTN	12	18
JMJD6	1.01	0.0473	0.0633	0.0367	4.99	9.68	0.00318	1.33	LV	CELLSTATES	vFB1.1	control_TTN	12	18
SELENOK	1.01	0.0401	0.072	0.0484	5.19	10.3	0.00243	1.4	LV	CELLSTATES	vFB1.1	control_TTN	12	18
CDC42EP4	1	0.0216	0.116	0.0814	5.69	12.6	0.000902	1.67	LV	CELLSTATES	vFB1.1	control_TTN	12	18
GUCY1A1	1	0.0365	0.239	0.156	6.66	10.6	0.00207	1.44	LV	CELLSTATES	vFB1.1	control_TTN	12	18
JUP	1	0.00426	0.173	0.118	6.13	18.4	8.93e-05	2.37	LV	CELLSTATES	vFB1.1	control_TTN	12	18
MID1IP1	1	0.0329	0.111	0.0624	5.65	11	0.00173	1.48	LV	CELLSTATES	vFB1.1	control_TTN	12	18
OSMR	1	0.0244	0.439	0.255	7.4	12.1	0.0011	1.61	LV	CELLSTATES	vFB1.1	control_TTN	12	18
RBM8A	0.997	0.0136	0.112	0.0679	5.69	14.1	0.000473	1.87	LV	CELLSTATES	vFB1.1	control_TTN	12	18
ETS1	0.992	0.00353	0.164	0.0945	6.03	19.1	6.84e-05	2.45	LV	CELLSTATES	vFB1.1	control_TTN	12	18
RNF24	0.99	0.000317	0.531	0.349	7.71	28.5	2.68e-06	3.5	LV	CELLSTATES	vFB1.1	control_TTN	12	18
PDE1C	0.989	0.0128	0.433	0.325	7.53	14.3	0.000436	1.89	LV	CELLSTATES	vFB1.1	control_TTN	12	18
PQLC2L	0.989	0.00345	0.282	0.191	6.81	19.2	6.64e-05	2.46	LV	CELLSTATES	vFB1.1	control_TTN	12	18
SAT2	0.987	0.0048	0.227	0.141	6.61	18	0.000103	2.32	LV	CELLSTATES	vFB1.1	control_TTN	12	18
SRPX	0.983	0.0372	0.764	0.456	8.23	10.5	0.00216	1.43	LV	CELLSTATES	vFB1.1	control_TTN	12	18
ELOVL2	0.976	0.0456	0.0889	0.0623	5.33	9.82	0.00298	1.34	LV	CELLSTATES	vFB1.1	control_TTN	12	18
MT-ND1	0.976	0.0441	0.223	0.215	6.76	9.94	0.00282	1.36	LV	CELLSTATES	vFB1.1	control_TTN	12	18
ID3	0.969	0.0456	0.406	0.261	7.39	9.82	0.00298	1.34	LV	CELLSTATES	vFB1.1	control_TTN	12	18
SNHG25	0.961	0.0173	0.169	0.115	6.31	13.3	0.000676	1.76	LV	CELLSTATES	vFB1.1	control_TTN	12	18
TIMM44	0.959	0.00918	0.0901	0.0642	5.44	15.5	0.000271	2.04	LV	CELLSTATES	vFB1.1	control_TTN	12	18
TPM4	0.959	0.00147	0.306	0.161	6.86	22.4	2.11e-05	2.83	LV	CELLSTATES	vFB1.1	control_TTN	12	18
AKIRIN1	0.955	0.0115	0.102	0.0569	5.5	14.7	0.000374	1.94	LV	CELLSTATES	vFB1.1	control_TTN	12	18
RNF122	0.954	0.0309	0.112	0.0625	5.61	11.3	0.00157	1.51	LV	CELLSTATES	vFB1.1	control_TTN	12	18
SHISA5	0.952	0.0243	0.129	0.0761	5.88	12.1	0.00109	1.61	LV	CELLSTATES	vFB1.1	control_TTN	12	18
LAPTM4B	0.951	0.0174	0.0835	0.0519	5.24	13.2	0.000685	1.76	LV	CELLSTATES	vFB1.1	control_TTN	12	18
CHSY1	0.949	0.0436	0.26	0.135	6.56	9.98	0.00278	1.36	LV	CELLSTATES	vFB1.1	control_TTN	12	18
EHD2	0.949	0.0238	0.103	0.0644	5.55	12.2	0.00104	1.62	LV	CELLSTATES	vFB1.1	control_TTN	12	18
SREBF1	0.948	0.0299	0.182	0.114	6.24	11.4	0.0015	1.52	LV	CELLSTATES	vFB1.1	control_TTN	12	18
ERH	0.94	0.0406	0.168	0.0818	6.2	10.2	0.00248	1.39	LV	CELLSTATES	vFB1.1	control_TTN	12	18
RPL28	0.938	0.0433	0.264	0.141	6.83	10	0.00275	1.36	LV	CELLSTATES	vFB1.1	control_TTN	12	18
YIF1A	0.937	0.0451	0.119	0.0591	5.8	9.86	0.00292	1.35	LV	CELLSTATES	vFB1.1	control_TTN	12	18
HOOK2	0.936	0.0161	0.181	0.143	6.37	13.5	0.000612	1.79	LV	CELLSTATES	vFB1.1	control_TTN	12	18
NPM1	0.934	0.0275	0.162	0.0764	6.1	11.7	0.0013	1.56	LV	CELLSTATES	vFB1.1	control_TTN	12	18
PAMR1	0.934	0.0273	0.425	0.264	7.47	11.7	0.00129	1.56	LV	CELLSTATES	vFB1.1	control_TTN	12	18
BIN3	0.931	0.00509	0.129	0.0865	5.77	17.8	0.000112	2.29	LV	CELLSTATES	vFB1.1	control_TTN	12	18
NGF	0.93	0.0168	0.458	0.302	7.52	13.4	0.000651	1.77	LV	CELLSTATES	vFB1.1	control_TTN	12	18
APOL3	0.929	0.0245	0.125	0.0686	5.74	12.1	0.00111	1.61	LV	CELLSTATES	vFB1.1	control_TTN	12	18
NAV3	0.928	0.0234	0.597	0.408	7.92	12.3	0.00102	1.63	LV	CELLSTATES	vFB1.1	control_TTN	12	18
TCEAL9	0.928	0.035	0.176	0.104	6.29	10.8	0.00191	1.46	LV	CELLSTATES	vFB1.1	control_TTN	12	18
RPS28	0.927	0.032	0.171	0.105	6.31	11.2	0.00165	1.5	LV	CELLSTATES	vFB1.1	control_TTN	12	18
DARS2	0.917	0.0265	0.0714	0.0413	4.97	11.8	0.00124	1.58	LV	CELLSTATES	vFB1.1	control_TTN	12	18
MCFD2	0.916	0.00622	0.151	0.0926	6	17	0.000153	2.21	LV	CELLSTATES	vFB1.1	control_TTN	12	18
GGT5	0.915	0.0467	0.338	0.25	7.19	9.73	0.0031	1.33	LV	CELLSTATES	vFB1.1	control_TTN	12	18
RPS6	0.913	0.0313	0.264	0.178	6.88	11.2	0.00161	1.5	LV	CELLSTATES	vFB1.1	control_TTN	12	18
YARS	0.913	0.00942	0.152	0.116	5.97	15.4	0.000282	2.03	LV	CELLSTATES	vFB1.1	control_TTN	12	18
ADAMTS17	0.906	0.0323	0.213	0.144	6.48	11.1	0.00168	1.49	LV	CELLSTATES	vFB1.1	control_TTN	12	18
URM1	0.903	0.0159	0.103	0.0722	5.59	13.6	0.000599	1.8	LV	CELLSTATES	vFB1.1	control_TTN	12	18
A4GALT	0.9	0.0341	0.209	0.124	6.51	10.9	0.00183	1.47	LV	CELLSTATES	vFB1.1	control_TTN	12	18
DNPEP	0.896	0.0433	0.094	0.0735	5.54	10	0.00274	1.36	LV	CELLSTATES	vFB1.1	control_TTN	12	18
CDC42EP2	0.883	0.0233	0.189	0.113	6.3	12.3	0.001	1.63	LV	CELLSTATES	vFB1.1	control_TTN	12	18
SEC61B	0.883	0.0078	0.193	0.132	6.37	16.1	0.000215	2.11	LV	CELLSTATES	vFB1.1	control_TTN	12	18
MYL6	0.878	0.0106	0.464	0.281	7.62	15	0.000331	1.97	LV	CELLSTATES	vFB1.1	control_TTN	12	18
FTH1	0.874	0.0429	1.08	0.762	8.89	10.1	0.00268	1.37	LV	CELLSTATES	vFB1.1	control_TTN	12	18
JTB	0.872	0.0476	0.183	0.111	6.37	9.66	0.0032	1.32	LV	CELLSTATES	vFB1.1	control_TTN	12	18
ST3GAL4	0.87	0.0141	0.244	0.157	6.67	14	0.000493	1.85	LV	CELLSTATES	vFB1.1	control_TTN	12	18
MRPS21	0.867	0.0105	0.186	0.132	6.37	15	0.000328	1.98	LV	CELLSTATES	vFB1.1	control_TTN	12	18
C7	0.863	0.0372	4.54	2.69	10.7	10.5	0.00217	1.43	LV	CELLSTATES	vFB1.1	control_TTN	12	18
POR	0.861	0.0301	0.125	0.0917	5.85	11.4	0.00151	1.52	LV	CELLSTATES	vFB1.1	control_TTN	12	18
H3F3B	0.86	0.0363	1.1	0.637	8.77	10.7	0.00205	1.44	LV	CELLSTATES	vFB1.1	control_TTN	12	18
AGBL5	0.858	0.0159	0.181	0.0877	6.18	13.6	0.000597	1.8	LV	CELLSTATES	vFB1.1	control_TTN	12	18
BLVRB	0.853	0.00825	0.165	0.102	6.16	15.9	0.000232	2.08	LV	CELLSTATES	vFB1.1	control_TTN	12	18
SNRPE	0.852	0.0429	0.0642	0.0388	4.96	10.1	0.00268	1.37	LV	CELLSTATES	vFB1.1	control_TTN	12	18
SSR1	0.852	0.0276	0.156	0.0889	6.08	11.7	0.00131	1.56	LV	CELLSTATES	vFB1.1	control_TTN	12	18
RGMA	0.851	0.0188	0.316	0.245	7.07	13	0.000764	1.73	LV	CELLSTATES	vFB1.1	control_TTN	12	18
TGFB1I1	0.85	0.0459	0.111	0.0715	5.63	9.8	0.00301	1.34	LV	CELLSTATES	vFB1.1	control_TTN	12	18
PSMA7	0.845	0.0375	0.238	0.147	6.71	10.5	0.00219	1.43	LV	CELLSTATES	vFB1.1	control_TTN	12	18
AC010260.1	0.84	0.049	0.153	0.114	6.15	9.56	0.00334	1.31	LV	CELLSTATES	vFB1.1	control_TTN	12	18
CCT5	0.835	0.05	0.136	0.0904	5.77	9.5	0.00344	1.3	LV	CELLSTATES	vFB1.1	control_TTN	12	18
CCDC65	0.833	0.0168	0.137	0.086	5.9	13.4	0.000649	1.77	LV	CELLSTATES	vFB1.1	control_TTN	12	18
ESRRA	0.831	0.0367	0.0823	0.061	5.32	10.6	0.0021	1.44	LV	CELLSTATES	vFB1.1	control_TTN	12	18
TXNRD1	0.824	0.00845	0.676	0.508	8.15	15.8	0.000241	2.07	LV	CELLSTATES	vFB1.1	control_TTN	12	18
NOC2L	0.822	0.047	0.114	0.0904	5.64	9.7	0.00315	1.33	LV	CELLSTATES	vFB1.1	control_TTN	12	18
FAM104A	0.809	0.0449	0.101	0.0584	5.37	9.89	0.00288	1.35	LV	CELLSTATES	vFB1.1	control_TTN	12	18
DNAJA3	0.804	0.048	0.0938	0.0604	5.4	9.63	0.00324	1.32	LV	CELLSTATES	vFB1.1	control_TTN	12	18
BCAR3	0.797	0.0459	0.136	0.0852	5.88	9.79	0.00301	1.34	LV	CELLSTATES	vFB1.1	control_TTN	12	18
SMG6	0.795	0.0233	0.719	0.529	8.1	12.3	0.00101	1.63	LV	CELLSTATES	vFB1.1	control_TTN	12	18
ILF3	0.792	0.0191	0.155	0.0964	6.04	12.9	0.000774	1.72	LV	CELLSTATES	vFB1.1	control_TTN	12	18
PNRC1	0.786	0.0218	0.287	0.187	6.97	12.5	0.000917	1.66	LV	CELLSTATES	vFB1.1	control_TTN	12	18
SLC7A6OS	0.782	0.0401	0.112	0.0703	5.62	10.3	0.00243	1.4	LV	CELLSTATES	vFB1.1	control_TTN	12	18
KLHL5	0.78	0.0078	0.145	0.099	5.96	16.1	0.000215	2.11	LV	CELLSTATES	vFB1.1	control_TTN	12	18
TRIP10	0.776	0.0285	0.186	0.155	6.44	11.6	0.00138	1.54	LV	CELLSTATES	vFB1.1	control_TTN	12	18
ARHGEF2	0.744	0.0176	0.174	0.125	6.29	13.2	0.000696	1.75	LV	CELLSTATES	vFB1.1	control_TTN	12	18
NEAT1	0.727	0.0332	6.72	4.8	11.3	11	0.00175	1.48	LV	CELLSTATES	vFB1.1	control_TTN	12	18
GBE1	0.716	0.0313	0.756	0.572	8.21	11.2	0.00161	1.5	LV	CELLSTATES	vFB1.1	control_TTN	12	18
RPS7	0.716	0.0238	0.333	0.199	7.04	12.2	0.00104	1.62	LV	CELLSTATES	vFB1.1	control_TTN	12	18
PTPRS	0.711	0.0291	0.621	0.528	8.06	11.5	0.00143	1.54	LV	CELLSTATES	vFB1.1	control_TTN	12	18
RHOJ	0.7	0.0242	0.552	0.457	7.79	12.1	0.00108	1.62	LV	CELLSTATES	vFB1.1	control_TTN	12	18
ARF4	0.698	0.0147	0.319	0.217	7.03	13.9	0.000523	1.83	LV	CELLSTATES	vFB1.1	control_TTN	12	18
NMT1	0.697	0.0212	0.326	0.245	7.12	12.6	0.000885	1.67	LV	CELLSTATES	vFB1.1	control_TTN	12	18
PLOD1	0.685	0.0447	0.198	0.168	6.44	9.91	0.00286	1.35	LV	CELLSTATES	vFB1.1	control_TTN	12	18
EIF4E	0.684	0.047	0.149	0.0883	6.01	9.71	0.00313	1.33	LV	CELLSTATES	vFB1.1	control_TTN	12	18
PKIG	0.674	0.0453	0.339	0.328	7.19	9.84	0.00295	1.34	LV	CELLSTATES	vFB1.1	control_TTN	12	18
LARP7	0.658	0.0493	0.18	0.129	6.36	9.55	0.00336	1.31	LV	CELLSTATES	vFB1.1	control_TTN	12	18
LINC00623	0.658	0.0433	0.179	0.149	6.31	10	0.00273	1.36	LV	CELLSTATES	vFB1.1	control_TTN	12	18
ARHGAP29	0.651	0.0255	0.618	0.426	7.94	12	0.00117	1.59	LV	CELLSTATES	vFB1.1	control_TTN	12	18
BZW2	0.647	0.0473	0.16	0.113	6.1	9.68	0.00317	1.33	LV	CELLSTATES	vFB1.1	control_TTN	12	18
FP700111.1	0.646	0.0481	0.824	0.646	8.37	9.62	0.00325	1.32	LV	CELLSTATES	vFB1.1	control_TTN	12	18
RTCB	0.636	0.0482	0.152	0.117	6.06	9.62	0.00326	1.32	LV	CELLSTATES	vFB1.1	control_TTN	12	18
CLIC4	0.634	0.0361	0.473	0.336	7.55	10.7	0.00202	1.44	LV	CELLSTATES	vFB1.1	control_TTN	12	18
PDE1A	0.617	0.0367	0.77	0.619	8.25	10.6	0.0021	1.44	LV	CELLSTATES	vFB1.1	control_TTN	12	18
ORMDL1	0.607	0.046	0.297	0.207	6.9	9.79	0.00302	1.34	LV	CELLSTATES	vFB1.1	control_TTN	12	18
SQSTM1	0.598	0.0238	0.642	0.505	8	12.2	0.00105	1.62	LV	CELLSTATES	vFB1.1	control_TTN	12	18
PTBP3	0.597	0.0372	0.437	0.366	7.5	10.5	0.00215	1.43	LV	CELLSTATES	vFB1.1	control_TTN	12	18
MPZL1	0.596	0.0207	0.411	0.325	7.4	12.7	0.000857	1.68	LV	CELLSTATES	vFB1.1	control_TTN	12	18
PLPP1	0.582	0.0485	0.471	0.396	7.61	9.59	0.0033	1.31	LV	CELLSTATES	vFB1.1	control_TTN	12	18
CSNK1A1	0.517	0.0448	0.849	0.704	8.47	9.9	0.00287	1.35	LV	CELLSTATES	vFB1.1	control_TTN	12	18
