# Supplementary material for: Pathogenic variants damage cell composition and single cell transcription in cardiomyopathies
Source: Science. Author manuscript; Available in PMC 2022 Oct 3. (PMC9528698; doi:10.1126/science.abo1984)
Supplement: Supp table 20.3 [file NIHMS1835045-supplement-Supp_table_20_3.xlsx]

## Sheet: Index
Column name	Description
Gene	Gene symbol, Ensembl 84
logFC	log2-fold change
FDR	False discovery rate; FDR is the PValue after (by default) Benjamini-Hochberg correction.
mean_exp_control	Mean expression values across controls
mean_exp_genotype	Mean expression values across disease samples
logCPM	logCPM is the average expression of all pseudobulked samples for that particular gene across all samples on the log2-scale expressed in counts per million (cpm, as calculated by edgeR after normalization).
F	Output of quasi-likelihood F-test
PValue	PValue is the nominal p-value derived from F
FDR_plot	-log10(False discovery rate)
Region	Studied region (LV or RV)
annotation_level	Cell-type or cell-state
cell_state/state	Specification which cell-type or state was analysed
comparison	Specification control_GENOTYPE
Observations_genotype	Numbers of Patients included in edgeR (patients with low number of nuclei have been excluded)
Observations_reference	Numbers of Patients included in edgeR (patients with low number of nuclei have been excluded)

## Sheet: control_LMNA
Gene	logFC	FDR	mean_exp_control	mean_exp_genotype	logCPM	F	PValue	FDR_plot	Region	annotation_level	cell_state	comparison	Observations_genotype	Observations_reference
CCL2	5.02	2.13e-06	0.41	0.0332	7.43	69.3	5.64e-10	5.67	LV	CELLSTATES	vFB1.0	control_LMNA	12	18
CCL11	4.56	4.78e-06	0.0953	0.0103	5.33	57.9	4.7e-09	5.32	LV	CELLSTATES	vFB1.0	control_LMNA	12	18
NPPC	3.96	0.000105	0.183	0.0174	5.84	34.6	9.22e-07	3.98	LV	CELLSTATES	vFB1.0	control_LMNA	12	18
PLA2G2A	3.91	0.00246	0.344	0.159	7.45	18.7	0.000112	2.61	LV	CELLSTATES	vFB1.0	control_LMNA	12	18
PLAU	3.3	0.000374	0.0812	0.0199	4.83	27.9	6.02e-06	3.43	LV	CELLSTATES	vFB1.0	control_LMNA	12	18
BICDL1	3.19	9.01e-05	0.0286	0.00564	3.56	35.7	7.06e-07	4.05	LV	CELLSTATES	vFB1.0	control_LMNA	12	18
TMEM100	3.14	0.000239	0.0247	0.00281	3.21	30.4	2.96e-06	3.62	LV	CELLSTATES	vFB1.0	control_LMNA	12	18
G0S2	3.06	2.55e-05	0.0292	0.0121	3.62	44.6	7.9e-08	4.59	LV	CELLSTATES	vFB1.0	control_LMNA	12	18
APLNR	2.97	0.00551	0.064	0.0295	4.76	15.1	0.000405	2.26	LV	CELLSTATES	vFB1.0	control_LMNA	12	18
CXCL1	2.92	0.0174	0.0153	0.00452	3.18	10.7	0.00233	1.76	LV	CELLSTATES	vFB1.0	control_LMNA	12	18
RPS17	2.89	0.00136	0.0193	0.00736	3.15	21.3	4.6e-05	2.86	LV	CELLSTATES	vFB1.0	control_LMNA	12	18
ADAMTS4	2.86	0.00284	0.0938	0.0127	4.84	18.1	0.00014	2.55	LV	CELLSTATES	vFB1.0	control_LMNA	12	18
BHLHE40	2.69	0.00071	0.132	0.0389	5.52	24.6	1.63e-05	3.15	LV	CELLSTATES	vFB1.0	control_LMNA	12	18
MKRN3	2.64	0.000124	0.0558	0.0183	4.76	33.6	1.2e-06	3.91	LV	CELLSTATES	vFB1.0	control_LMNA	12	18
ID2	2.52	5.18e-05	0.15	0.0561	6.02	39.5	2.69e-07	4.29	LV	CELLSTATES	vFB1.0	control_LMNA	12	18
ELANE	2.48	2.25e-06	0.107	0.0218	5.18	65.1	1.2e-09	5.65	LV	CELLSTATES	vFB1.0	control_LMNA	12	18
RARRES1	2.47	0.000396	0.549	0.242	7.87	27.4	6.91e-06	3.4	LV	CELLSTATES	vFB1.0	control_LMNA	12	18
RASD1	2.46	0.000453	0.0459	0.012	4.03	26.7	8.5e-06	3.34	LV	CELLSTATES	vFB1.0	control_LMNA	12	18
RET	2.46	0.00794	0.0335	0.00839	3.61	13.7	0.000689	2.1	LV	CELLSTATES	vFB1.0	control_LMNA	12	18
AC007529.2	2.44	3.08e-07	0.222	0.0618	6.3	89.1	2.33e-11	6.51	LV	CELLSTATES	vFB1.0	control_LMNA	12	18
LINC00881	2.44	0.00848	0.0209	0.0102	3.48	13.5	0.000764	2.07	LV	CELLSTATES	vFB1.0	control_LMNA	12	18
APOD	2.41	0.00738	3.26	1.06	10.7	14.1	0.000608	2.13	LV	CELLSTATES	vFB1.0	control_LMNA	12	18
KNG1	2.39	0.00268	0.021	0.00626	3.29	18.3	0.000128	2.57	LV	CELLSTATES	vFB1.0	control_LMNA	12	18
AC016885.2	2.38	0.00152	0.0132	0.00217	2.5	20.9	5.39e-05	2.82	LV	CELLSTATES	vFB1.0	control_LMNA	12	18
ACE2	2.37	0.00141	0.0747	0.0147	4.73	21.2	4.86e-05	2.85	LV	CELLSTATES	vFB1.0	control_LMNA	12	18
SPHK1	2.37	0.000808	0.0374	0.00983	3.72	23.8	2.09e-05	3.09	LV	CELLSTATES	vFB1.0	control_LMNA	12	18
FGFR4	2.36	0.000716	0.0156	0.00556	2.82	24.5	1.67e-05	3.15	LV	CELLSTATES	vFB1.0	control_LMNA	12	18
LINC00473	2.36	0.0167	0.0202	0.00415	2.97	10.9	0.00219	1.78	LV	CELLSTATES	vFB1.0	control_LMNA	12	18
CHRDL2	2.35	0.00613	0.0606	0.0246	4.61	14.7	0.00047	2.21	LV	CELLSTATES	vFB1.0	control_LMNA	12	18
NR4A3	2.35	0.0231	0.0252	0.00682	3.25	9.77	0.00345	1.64	LV	CELLSTATES	vFB1.0	control_LMNA	12	18
CDK18	2.31	8.06e-05	0.0348	0.0121	3.79	36.4	5.85e-07	4.09	LV	CELLSTATES	vFB1.0	control_LMNA	12	18
MYH6	2.31	0.000363	0.0297	0.0106	3.61	28.1	5.67e-06	3.44	LV	CELLSTATES	vFB1.0	control_LMNA	12	18
LSAMP-AS1	2.24	0.000713	0.106	0.0366	5.62	24.6	1.65e-05	3.15	LV	CELLSTATES	vFB1.0	control_LMNA	12	18
MRGPRF	2.24	5.18e-05	0.0355	0.0133	3.77	39.7	2.57e-07	4.29	LV	CELLSTATES	vFB1.0	control_LMNA	12	18
TMEM176A	2.2	0.00794	0.0168	0.00781	3	13.7	0.000692	2.1	LV	CELLSTATES	vFB1.0	control_LMNA	12	18
IFITM2	2.19	0.000315	0.105	0.0578	5.61	28.9	4.55e-06	3.5	LV	CELLSTATES	vFB1.0	control_LMNA	12	18
MARCKSL1	2.19	0.000217	0.057	0.0205	4.46	30.8	2.59e-06	3.66	LV	CELLSTATES	vFB1.0	control_LMNA	12	18
PTGIR	2.19	3.91e-05	0.293	0.133	6.9	41.9	1.51e-07	4.41	LV	CELLSTATES	vFB1.0	control_LMNA	12	18
RGR	2.19	0.000803	0.0266	0.00919	3.43	23.9	2.04e-05	3.1	LV	CELLSTATES	vFB1.0	control_LMNA	12	18
BMX	2.17	0.000513	0.087	0.0226	4.94	26.1	1.04e-05	3.29	LV	CELLSTATES	vFB1.0	control_LMNA	12	18
PECAM1	2.15	1.46e-05	0.0792	0.0233	4.76	48.3	3.43e-08	4.83	LV	CELLSTATES	vFB1.0	control_LMNA	12	18
AC108134.2	2.14	0.00741	0.0232	0.00394	3.06	14	0.000614	2.13	LV	CELLSTATES	vFB1.0	control_LMNA	12	18
SOCS3	2.14	0.0035	0.0893	0.0259	4.92	17.1	0.000196	2.46	LV	CELLSTATES	vFB1.0	control_LMNA	12	18
CD248	2.11	0.00348	0.0182	0.00932	3.01	17.1	0.000195	2.46	LV	CELLSTATES	vFB1.0	control_LMNA	12	18
CLNK	2.1	0.0037	0.0306	0.0132	4.06	16.9	0.000214	2.43	LV	CELLSTATES	vFB1.0	control_LMNA	12	18
PGF	2.1	0.000358	0.0612	0.0215	4.48	28.2	5.55e-06	3.45	LV	CELLSTATES	vFB1.0	control_LMNA	12	18
TSPAN11	2.08	0.0147	0.0302	0.0127	3.63	11.3	0.00181	1.83	LV	CELLSTATES	vFB1.0	control_LMNA	12	18
CLEC12A	2.05	0.00301	0.0204	0.00871	3.42	17.8	0.000157	2.52	LV	CELLSTATES	vFB1.0	control_LMNA	12	18
Z83844.2	2.04	0.00247	0.0153	0.00478	2.81	18.7	0.000112	2.61	LV	CELLSTATES	vFB1.0	control_LMNA	12	18
PIM1	2.03	0.00127	0.0467	0.0289	4.41	21.7	4.12e-05	2.89	LV	CELLSTATES	vFB1.0	control_LMNA	12	18
SH3BGRL3	2.03	5.18e-05	0.103	0.0499	5.34	39.9	2.45e-07	4.29	LV	CELLSTATES	vFB1.0	control_LMNA	12	18
LDLR	2.02	0.00134	0.126	0.0377	5.37	21.4	4.5e-05	2.87	LV	CELLSTATES	vFB1.0	control_LMNA	12	18
EMP3	2.01	6.1e-05	0.0704	0.0361	4.89	38	3.9e-07	4.21	LV	CELLSTATES	vFB1.0	control_LMNA	12	18
KAZN-AS1	2.01	0.00725	0.0911	0.0217	4.89	14.1	0.000593	2.14	LV	CELLSTATES	vFB1.0	control_LMNA	12	18
PCBP3	2.01	0.00094	0.0265	0.0108	3.4	23	2.7e-05	3.03	LV	CELLSTATES	vFB1.0	control_LMNA	12	18
AL353653.1	2	0.000247	0.0938	0.0284	5.2	30.2	3.1e-06	3.61	LV	CELLSTATES	vFB1.0	control_LMNA	12	18
MT-ND2	2	0.000325	0.169	0.129	6.48	28.7	4.76e-06	3.49	LV	CELLSTATES	vFB1.0	control_LMNA	12	18
LINC01856	1.99	0.000304	0.0363	0.00837	3.72	29.1	4.29e-06	3.52	LV	CELLSTATES	vFB1.0	control_LMNA	12	18
PPP1R3C	1.99	0.00205	0.0295	0.0139	3.61	19.6	8.25e-05	2.69	LV	CELLSTATES	vFB1.0	control_LMNA	12	18
TCF24	1.99	0.0109	0.0151	0.00824	3.12	12.5	0.00114	1.96	LV	CELLSTATES	vFB1.0	control_LMNA	12	18
AL022323.4	1.98	0.00119	0.0319	0.0106	3.63	22	3.71e-05	2.92	LV	CELLSTATES	vFB1.0	control_LMNA	12	18
AC078850.2	1.95	0.0101	0.0147	0.00364	2.59	12.8	0.00101	2	LV	CELLSTATES	vFB1.0	control_LMNA	12	18
EFCAB3	1.95	0.000611	0.0127	0.00543	2.62	25.2	1.36e-05	3.21	LV	CELLSTATES	vFB1.0	control_LMNA	12	18
KCNE4	1.95	0.000382	0.0983	0.0371	5.14	27.7	6.32e-06	3.42	LV	CELLSTATES	vFB1.0	control_LMNA	12	18
NGFR	1.94	0.00937	0.0501	0.0308	4.4	13.1	0.000896	2.03	LV	CELLSTATES	vFB1.0	control_LMNA	12	18
ADGRL3-AS1	1.93	9.06e-05	0.0159	0.00565	2.82	35.6	7.2e-07	4.04	LV	CELLSTATES	vFB1.0	control_LMNA	12	18
TM4SF1-AS1	1.91	0.0179	0.0164	0.00946	3.34	10.6	0.00243	1.75	LV	CELLSTATES	vFB1.0	control_LMNA	12	18
LRP4	1.87	0.00237	0.552	0.261	8.04	18.9	0.000103	2.63	LV	CELLSTATES	vFB1.0	control_LMNA	12	18
PLN	1.87	0.0033	0.123	0.061	5.95	17.3	0.000181	2.48	LV	CELLSTATES	vFB1.0	control_LMNA	12	18
HIC1	1.86	0.00775	0.0766	0.0378	4.78	13.9	0.000657	2.11	LV	CELLSTATES	vFB1.0	control_LMNA	12	18
MT-CO1	1.86	0.000271	1.08	0.501	8.86	29.7	3.54e-06	3.57	LV	CELLSTATES	vFB1.0	control_LMNA	12	18
FAIM2	1.85	0.00347	0.0379	0.023	4.12	17.2	0.000193	2.46	LV	CELLSTATES	vFB1.0	control_LMNA	12	18
MT-ND1	1.85	8.48e-05	0.23	0.149	6.7	36.1	6.33e-07	4.07	LV	CELLSTATES	vFB1.0	control_LMNA	12	18
PPL	1.85	5.81e-05	0.136	0.0477	5.54	38.9	3.12e-07	4.24	LV	CELLSTATES	vFB1.0	control_LMNA	12	18
CDH18	1.84	0.00353	0.0555	0.021	4.49	17.1	0.000199	2.45	LV	CELLSTATES	vFB1.0	control_LMNA	12	18
MT-ND4	1.84	0.000592	0.358	0.326	7.52	25.4	1.29e-05	3.23	LV	CELLSTATES	vFB1.0	control_LMNA	12	18
MT1M	1.84	0.00699	0.0255	0.0108	3.47	14.3	0.000565	2.16	LV	CELLSTATES	vFB1.0	control_LMNA	12	18
TLL1	1.84	0.0252	0.0234	0.00773	3.05	9.48	0.00392	1.6	LV	CELLSTATES	vFB1.0	control_LMNA	12	18
CYP4Z1	1.83	0.00629	0.242	0.0839	6.38	14.6	0.000489	2.2	LV	CELLSTATES	vFB1.0	control_LMNA	12	18
SH3GL2	1.83	0.00476	0.0351	0.0169	4.23	15.8	0.00032	2.32	LV	CELLSTATES	vFB1.0	control_LMNA	12	18
CYR61	1.82	0.0165	0.142	0.138	6.34	10.9	0.00216	1.78	LV	CELLSTATES	vFB1.0	control_LMNA	12	18
FMNL1	1.82	2.54e-05	0.0607	0.0215	4.44	44.7	7.69e-08	4.59	LV	CELLSTATES	vFB1.0	control_LMNA	12	18
ADA	1.81	7.35e-06	0.164	0.0767	6.02	53.9	1.06e-08	5.13	LV	CELLSTATES	vFB1.0	control_LMNA	12	18
FBLIM1	1.81	0.000736	0.0496	0.0212	4.3	24.4	1.74e-05	3.13	LV	CELLSTATES	vFB1.0	control_LMNA	12	18
TM4SF1	1.81	0.000334	0.109	0.0587	5.55	28.5	5.11e-06	3.48	LV	CELLSTATES	vFB1.0	control_LMNA	12	18
AC022034.2	1.8	0.00262	0.0207	0.00783	3.15	18.4	0.000123	2.58	LV	CELLSTATES	vFB1.0	control_LMNA	12	18
CFD	1.8	0.00236	2.09	1.02	9.78	19	0.000102	2.63	LV	CELLSTATES	vFB1.0	control_LMNA	12	18
PTPRO	1.8	0.00963	0.0237	0.0124	3.77	12.9	0.000939	2.02	LV	CELLSTATES	vFB1.0	control_LMNA	12	18
ELMO1-AS1	1.77	9.06e-05	0.0835	0.0405	5.23	35.5	7.4e-07	4.04	LV	CELLSTATES	vFB1.0	control_LMNA	12	18
S100A6	1.77	6.1e-05	0.47	0.242	7.61	38.1	3.76e-07	4.21	LV	CELLSTATES	vFB1.0	control_LMNA	12	18
SELENBP1	1.77	9.01e-05	0.108	0.0479	5.47	35.7	7.08e-07	4.05	LV	CELLSTATES	vFB1.0	control_LMNA	12	18
SLC47A1	1.77	0.000558	0.0304	0.0196	3.86	25.7	1.17e-05	3.25	LV	CELLSTATES	vFB1.0	control_LMNA	12	18
AC004053.1	1.75	0.00241	0.0165	0.00798	3.1	18.9	0.000105	2.62	LV	CELLSTATES	vFB1.0	control_LMNA	12	18
ISYNA1	1.75	0.00443	0.0238	0.013	3.44	16.1	0.000286	2.35	LV	CELLSTATES	vFB1.0	control_LMNA	12	18
PAM16	1.75	0.0104	0.0259	0.00885	3.38	12.6	0.00106	1.98	LV	CELLSTATES	vFB1.0	control_LMNA	12	18
RPL13A	1.74	0.00247	0.136	0.102	6.12	18.7	0.000112	2.61	LV	CELLSTATES	vFB1.0	control_LMNA	12	18
SLC2A3	1.74	0.00118	0.156	0.0827	6.01	22	3.66e-05	2.93	LV	CELLSTATES	vFB1.0	control_LMNA	12	18
VWC2	1.74	0.00506	0.0127	0.00783	2.64	15.5	0.00035	2.3	LV	CELLSTATES	vFB1.0	control_LMNA	12	18
NQO1	1.73	0.000868	0.0325	0.0116	3.61	23.4	2.34e-05	3.06	LV	CELLSTATES	vFB1.0	control_LMNA	12	18
RNF219-AS1	1.73	5.18e-05	0.0471	0.0164	4.17	39.6	2.61e-07	4.29	LV	CELLSTATES	vFB1.0	control_LMNA	12	18
SLC6A1-AS1	1.73	0.0286	0.0908	0.0448	5.18	9.06	0.0047	1.54	LV	CELLSTATES	vFB1.0	control_LMNA	12	18
AC009163.1	1.72	0.0216	0.0145	0.00656	2.69	9.99	0.00315	1.67	LV	CELLSTATES	vFB1.0	control_LMNA	12	18
PLEKHG6	1.72	0.0015	0.0152	0.00461	2.69	20.9	5.29e-05	2.82	LV	CELLSTATES	vFB1.0	control_LMNA	12	18
SH3PXD2A-AS1	1.72	0.00253	0.0282	0.0105	3.51	18.6	0.000117	2.6	LV	CELLSTATES	vFB1.0	control_LMNA	12	18
RNF212B	1.71	3.64e-05	0.0431	0.0156	4.09	42.5	1.31e-07	4.44	LV	CELLSTATES	vFB1.0	control_LMNA	12	18
AGBL1	1.7	0.00212	0.056	0.0331	4.83	19.5	8.65e-05	2.67	LV	CELLSTATES	vFB1.0	control_LMNA	12	18
BCL3	1.7	0.0139	0.0365	0.0252	3.94	11.5	0.00165	1.86	LV	CELLSTATES	vFB1.0	control_LMNA	12	18
AC097521.1	1.69	0.0207	0.0372	0.0161	4.09	10.1	0.00297	1.68	LV	CELLSTATES	vFB1.0	control_LMNA	12	18
HES1	1.69	0.0418	0.437	0.208	7.67	7.8	0.00826	1.38	LV	CELLSTATES	vFB1.0	control_LMNA	12	18
TEX26-AS1	1.68	0.00492	0.114	0.0424	5.32	15.7	0.000334	2.31	LV	CELLSTATES	vFB1.0	control_LMNA	12	18
EVA1A	1.66	0.000149	0.0313	0.0195	3.83	32.8	1.52e-06	3.83	LV	CELLSTATES	vFB1.0	control_LMNA	12	18
MIDN	1.66	0.000429	0.0722	0.0392	4.76	27	7.86e-06	3.37	LV	CELLSTATES	vFB1.0	control_LMNA	12	18
SH3RF2	1.66	0.00533	0.0235	0.0104	3.48	15.3	0.000381	2.27	LV	CELLSTATES	vFB1.0	control_LMNA	12	18
ZFP36	1.66	0.00835	0.219	0.129	6.81	13.5	0.000747	2.08	LV	CELLSTATES	vFB1.0	control_LMNA	12	18
MROH2B	1.65	0.000539	0.0834	0.0264	4.89	25.9	1.11e-05	3.27	LV	CELLSTATES	vFB1.0	control_LMNA	12	18
TRIM47	1.65	0.000237	0.0491	0.0326	4.48	30.4	2.92e-06	3.62	LV	CELLSTATES	vFB1.0	control_LMNA	12	18
AC111194.2	1.64	0.00856	0.0137	0.00475	2.61	13.4	0.000774	2.07	LV	CELLSTATES	vFB1.0	control_LMNA	12	18
HIST1H1C	1.64	0.00373	0.024	0.0124	3.27	16.9	0.000216	2.43	LV	CELLSTATES	vFB1.0	control_LMNA	12	18
INSRR	1.64	0.00628	0.085	0.0305	4.98	14.6	0.000488	2.2	LV	CELLSTATES	vFB1.0	control_LMNA	12	18
TRAPPC1	1.64	0.00845	0.0132	0.00557	2.65	13.5	0.000761	2.07	LV	CELLSTATES	vFB1.0	control_LMNA	12	18
FABP4	1.63	0.00603	0.0397	0.0248	4.21	14.8	0.000457	2.22	LV	CELLSTATES	vFB1.0	control_LMNA	12	18
JUNB	1.63	0.0169	0.495	0.227	7.64	10.8	0.00224	1.77	LV	CELLSTATES	vFB1.0	control_LMNA	12	18
LDHA	1.63	4e-05	0.17	0.0812	5.97	41.2	1.75e-07	4.4	LV	CELLSTATES	vFB1.0	control_LMNA	12	18
LGALS2	1.63	0.00943	0.025	0.00709	3.28	13	0.000908	2.03	LV	CELLSTATES	vFB1.0	control_LMNA	12	18
GRIN3A	1.62	0.00739	0.0147	0.00615	2.93	14.1	0.00061	2.13	LV	CELLSTATES	vFB1.0	control_LMNA	12	18
KCNQ1	1.62	5.05e-06	0.243	0.102	6.5	57.2	5.35e-09	5.3	LV	CELLSTATES	vFB1.0	control_LMNA	12	18
POU5F1	1.61	0.0019	0.0269	0.01	3.45	19.9	7.42e-05	2.72	LV	CELLSTATES	vFB1.0	control_LMNA	12	18
SLC38A4	1.61	0.0052	0.0264	0.0105	3.49	15.4	0.000367	2.28	LV	CELLSTATES	vFB1.0	control_LMNA	12	18
TIMP1	1.61	0.00224	0.336	0.184	7.19	19.2	9.44e-05	2.65	LV	CELLSTATES	vFB1.0	control_LMNA	12	18
VEGFD	1.6	0.000858	0.204	0.12	6.38	23.5	2.28e-05	3.07	LV	CELLSTATES	vFB1.0	control_LMNA	12	18
AC007906.2	1.59	0.00597	0.026	0.0152	3.47	14.8	0.000452	2.22	LV	CELLSTATES	vFB1.0	control_LMNA	12	18
AC025171.3	1.59	0.00181	0.0155	0.00607	2.71	20.1	6.92e-05	2.74	LV	CELLSTATES	vFB1.0	control_LMNA	12	18
ADORA2A-AS1	1.59	0.00359	0.0153	0.00633	2.82	17	0.000204	2.44	LV	CELLSTATES	vFB1.0	control_LMNA	12	18
APOE	1.59	0.022	0.296	0.146	7.13	9.92	0.00324	1.66	LV	CELLSTATES	vFB1.0	control_LMNA	12	18
HMBS	1.59	0.000945	0.0209	0.0107	3.22	23	2.72e-05	3.02	LV	CELLSTATES	vFB1.0	control_LMNA	12	18
PFN1	1.59	0.00213	0.0721	0.0416	5.01	19.4	8.72e-05	2.67	LV	CELLSTATES	vFB1.0	control_LMNA	12	18
POLD2	1.59	0.00205	0.0858	0.0437	5.2	19.6	8.28e-05	2.69	LV	CELLSTATES	vFB1.0	control_LMNA	12	18
POU2F3	1.59	0.0199	0.0127	0.00517	2.64	10.3	0.0028	1.7	LV	CELLSTATES	vFB1.0	control_LMNA	12	18
SPDYE2B	1.59	0.00943	0.0138	0.00611	2.8	13	0.000908	2.03	LV	CELLSTATES	vFB1.0	control_LMNA	12	18
TRDN-AS1	1.59	0.00103	0.091	0.0549	5.37	22.6	3.09e-05	2.99	LV	CELLSTATES	vFB1.0	control_LMNA	12	18
GAS6-AS1	1.58	0.00471	0.0281	0.0129	3.76	15.8	0.000315	2.33	LV	CELLSTATES	vFB1.0	control_LMNA	12	18
GRIK1	1.58	2.51e-05	0.0901	0.0379	5.1	45	7.22e-08	4.6	LV	CELLSTATES	vFB1.0	control_LMNA	12	18
LINC02227	1.58	0.00448	0.0219	0.00951	3.35	16	0.000291	2.35	LV	CELLSTATES	vFB1.0	control_LMNA	12	18
IFITM3	1.57	0.00309	0.24	0.177	6.92	17.6	0.000163	2.51	LV	CELLSTATES	vFB1.0	control_LMNA	12	18
LINC00504	1.57	0.00443	0.0256	0.0154	3.67	16.1	0.000283	2.35	LV	CELLSTATES	vFB1.0	control_LMNA	12	18
MTRNR2L12	1.57	0.0384	0.0306	0.0445	3.91	8.07	0.00729	1.42	LV	CELLSTATES	vFB1.0	control_LMNA	12	18
RAB11FIP4	1.57	0.00346	0.0146	0.00728	2.9	17.2	0.000192	2.46	LV	CELLSTATES	vFB1.0	control_LMNA	12	18
SELENOM	1.57	0.0013	0.124	0.074	5.69	21.6	4.28e-05	2.89	LV	CELLSTATES	vFB1.0	control_LMNA	12	18
SLC1A2	1.57	0.00931	0.123	0.0602	5.48	13.1	0.000889	2.03	LV	CELLSTATES	vFB1.0	control_LMNA	12	18
AC084357.2	1.56	0.000803	0.201	0.128	6.51	23.9	2.04e-05	3.1	LV	CELLSTATES	vFB1.0	control_LMNA	12	18
AL035071.1	1.55	0.00295	0.015	0.00894	2.98	17.9	0.000149	2.53	LV	CELLSTATES	vFB1.0	control_LMNA	12	18
C14orf180	1.55	0.00603	0.0176	0.0104	3.07	14.8	0.000458	2.22	LV	CELLSTATES	vFB1.0	control_LMNA	12	18
KANK3	1.55	6.1e-05	0.0375	0.0145	3.89	37.7	4.19e-07	4.21	LV	CELLSTATES	vFB1.0	control_LMNA	12	18
LHFPL4	1.55	0.00617	0.0198	0.00766	3.06	14.7	0.000474	2.21	LV	CELLSTATES	vFB1.0	control_LMNA	12	18
MT-ATP6	1.55	0.00506	0.477	0.461	7.82	15.5	0.00035	2.3	LV	CELLSTATES	vFB1.0	control_LMNA	12	18
PLAUR	1.55	0.000261	0.0442	0.0237	4.13	29.9	3.35e-06	3.58	LV	CELLSTATES	vFB1.0	control_LMNA	12	18
SPDYE5	1.55	0.000321	0.143	0.074	6	28.8	4.67e-06	3.49	LV	CELLSTATES	vFB1.0	control_LMNA	12	18
AQP7	1.54	0.00631	0.0258	0.0139	3.58	14.6	0.000493	2.2	LV	CELLSTATES	vFB1.0	control_LMNA	12	18
PPP1R14A	1.54	0.0165	0.014	0.00769	2.81	10.9	0.00215	1.78	LV	CELLSTATES	vFB1.0	control_LMNA	12	18
PTMA	1.54	0.000611	0.212	0.145	6.54	25.1	1.37e-05	3.21	LV	CELLSTATES	vFB1.0	control_LMNA	12	18
IGFBP4	1.53	0.0013	0.284	0.178	6.9	21.6	4.27e-05	2.89	LV	CELLSTATES	vFB1.0	control_LMNA	12	18
LINC00482	1.53	0.0102	0.017	0.00644	2.84	12.7	0.00103	1.99	LV	CELLSTATES	vFB1.0	control_LMNA	12	18
MAP3K19	1.53	0.0039	0.0373	0.0205	4.2	16.7	0.000232	2.41	LV	CELLSTATES	vFB1.0	control_LMNA	12	18
ACTB	1.52	0.000901	0.439	0.309	7.65	23.2	2.51e-05	3.05	LV	CELLSTATES	vFB1.0	control_LMNA	12	18
LINC02391	1.52	0.00249	0.0314	0.0144	3.71	18.7	0.000114	2.6	LV	CELLSTATES	vFB1.0	control_LMNA	12	18
R3HDML	1.52	0.0289	0.0215	0.00899	3.23	9.02	0.00479	1.54	LV	CELLSTATES	vFB1.0	control_LMNA	12	18
RPS18	1.52	0.00113	0.0865	0.0748	5.45	22.3	3.42e-05	2.95	LV	CELLSTATES	vFB1.0	control_LMNA	12	18
S100A4	1.52	0.00195	0.223	0.134	6.57	19.8	7.68e-05	2.71	LV	CELLSTATES	vFB1.0	control_LMNA	12	18
ATP2C2	1.51	0.00873	0.0231	0.0137	3.61	13.4	0.000791	2.06	LV	CELLSTATES	vFB1.0	control_LMNA	12	18
CTSC	1.51	0.00443	0.131	0.0557	5.46	16.1	0.000283	2.35	LV	CELLSTATES	vFB1.0	control_LMNA	12	18
RNF181	1.51	0.00726	0.0169	0.00871	3.03	14.1	0.000595	2.14	LV	CELLSTATES	vFB1.0	control_LMNA	12	18
AC018845.1	1.5	0.00428	0.0192	0.0112	3.3	16.3	0.000267	2.37	LV	CELLSTATES	vFB1.0	control_LMNA	12	18
BANK1	1.5	0.00141	0.0523	0.0274	4.43	21.2	4.83e-05	2.85	LV	CELLSTATES	vFB1.0	control_LMNA	12	18
CYGB	1.5	0.000247	0.127	0.0789	5.76	30.2	3.1e-06	3.61	LV	CELLSTATES	vFB1.0	control_LMNA	12	18
MT-CYB	1.5	0.00458	0.614	0.491	8.13	15.9	0.000303	2.34	LV	CELLSTATES	vFB1.0	control_LMNA	12	18
RPLP0	1.5	8.91e-05	0.253	0.152	6.74	35.8	6.8e-07	4.05	LV	CELLSTATES	vFB1.0	control_LMNA	12	18
TRMT112	1.5	0.000558	0.0552	0.031	4.53	25.7	1.18e-05	3.25	LV	CELLSTATES	vFB1.0	control_LMNA	12	18
H1F0	1.48	0.0077	0.0394	0.0174	3.99	13.9	0.000648	2.11	LV	CELLSTATES	vFB1.0	control_LMNA	12	18
LINC00616	1.48	0.0117	0.0285	0.0173	3.95	12.2	0.00127	1.93	LV	CELLSTATES	vFB1.0	control_LMNA	12	18
SSR4	1.48	0.00286	0.0367	0.0262	4.17	18.1	0.000141	2.54	LV	CELLSTATES	vFB1.0	control_LMNA	12	18
SLC19A3	1.47	0.000601	0.0219	0.0128	3.29	25.3	1.32e-05	3.22	LV	CELLSTATES	vFB1.0	control_LMNA	12	18
FGF10	1.46	0.0418	0.0881	0.0481	5.05	7.8	0.00824	1.38	LV	CELLSTATES	vFB1.0	control_LMNA	12	18
G6PD	1.46	0.000158	0.0254	0.0155	3.48	32.4	1.67e-06	3.8	LV	CELLSTATES	vFB1.0	control_LMNA	12	18
GSTM4	1.46	0.00922	0.0141	0.01	2.86	13.1	0.000876	2.04	LV	CELLSTATES	vFB1.0	control_LMNA	12	18
MT-CO2	1.46	0.0038	0.535	0.485	8.04	16.8	0.000222	2.42	LV	CELLSTATES	vFB1.0	control_LMNA	12	18
MYRFL	1.46	0.00164	0.0388	0.0193	4.1	20.5	6.04e-05	2.79	LV	CELLSTATES	vFB1.0	control_LMNA	12	18
ZNF385B	1.46	0.0122	0.0401	0.0184	3.94	12	0.00136	1.91	LV	CELLSTATES	vFB1.0	control_LMNA	12	18
AL161757.5	1.45	0.0015	0.0153	0.00593	2.81	20.9	5.31e-05	2.82	LV	CELLSTATES	vFB1.0	control_LMNA	12	18
APOL1	1.45	0.0169	0.0172	0.0124	2.95	10.8	0.00223	1.77	LV	CELLSTATES	vFB1.0	control_LMNA	12	18
C3	1.45	0.00198	0.517	0.35	7.78	19.8	7.84e-05	2.7	LV	CELLSTATES	vFB1.0	control_LMNA	12	18
CDKN3	1.45	0.0418	0.0144	0.0093	2.79	7.8	0.00824	1.38	LV	CELLSTATES	vFB1.0	control_LMNA	12	18
CXCL12	1.45	0.0112	0.224	0.203	6.79	12.4	0.00119	1.95	LV	CELLSTATES	vFB1.0	control_LMNA	12	18
LINC00486	1.45	0.0221	0.51	0.3	7.6	9.92	0.00325	1.66	LV	CELLSTATES	vFB1.0	control_LMNA	12	18
LINC01791	1.45	0.01	0.0147	0.00527	2.76	12.8	0.00101	2	LV	CELLSTATES	vFB1.0	control_LMNA	12	18
MILR1	1.45	0.00363	0.03	0.0128	3.66	17	0.000206	2.44	LV	CELLSTATES	vFB1.0	control_LMNA	12	18
RIPOR3	1.45	0.000261	0.643	0.312	7.94	29.9	3.38e-06	3.58	LV	CELLSTATES	vFB1.0	control_LMNA	12	18
STUM	1.45	0.000326	0.108	0.0536	5.33	28.7	4.81e-06	3.49	LV	CELLSTATES	vFB1.0	control_LMNA	12	18
C4orf19	1.44	1.86e-05	0.0933	0.0382	5.11	46.8	4.78e-08	4.73	LV	CELLSTATES	vFB1.0	control_LMNA	12	18
MYOCD	1.44	0.00295	0.0288	0.0202	3.78	17.9	0.000149	2.53	LV	CELLSTATES	vFB1.0	control_LMNA	12	18
PLAC9	1.44	8.06e-05	0.352	0.198	7.1	36.4	5.79e-07	4.09	LV	CELLSTATES	vFB1.0	control_LMNA	12	18
PPARGC1B	1.44	0.000301	0.0236	0.0141	3.36	29.2	4.18e-06	3.52	LV	CELLSTATES	vFB1.0	control_LMNA	12	18
SATL1	1.44	0.0014	0.039	0.0166	3.97	21.3	4.74e-05	2.85	LV	CELLSTATES	vFB1.0	control_LMNA	12	18
GNA14-AS1	1.43	0.0198	0.309	0.149	6.93	10.3	0.00278	1.7	LV	CELLSTATES	vFB1.0	control_LMNA	12	18
MYH4	1.43	0.00213	0.0504	0.0286	4.54	19.4	8.74e-05	2.67	LV	CELLSTATES	vFB1.0	control_LMNA	12	18
F3	1.42	0.00287	0.0225	0.0111	3.29	18	0.000142	2.54	LV	CELLSTATES	vFB1.0	control_LMNA	12	18
GLIS2	1.42	0.0169	0.0286	0.019	3.62	10.8	0.00223	1.77	LV	CELLSTATES	vFB1.0	control_LMNA	12	18
MRPL28	1.42	0.00296	0.0217	0.0136	3.33	17.9	0.00015	2.53	LV	CELLSTATES	vFB1.0	control_LMNA	12	18
PSME1	1.42	0.0096	0.0322	0.0205	3.89	13	0.000934	2.02	LV	CELLSTATES	vFB1.0	control_LMNA	12	18
SLC25A6	1.42	0.00155	0.0755	0.0522	5.09	20.8	5.58e-05	2.81	LV	CELLSTATES	vFB1.0	control_LMNA	12	18
EDNRB	1.41	0.0019	0.424	0.193	7.2	19.9	7.45e-05	2.72	LV	CELLSTATES	vFB1.0	control_LMNA	12	18
HSPB3	1.41	0.0128	0.0537	0.0378	4.8	11.8	0.00146	1.89	LV	CELLSTATES	vFB1.0	control_LMNA	12	18
IER3	1.41	0.0167	0.102	0.0464	5.11	10.8	0.0022	1.78	LV	CELLSTATES	vFB1.0	control_LMNA	12	18
MAOA	1.41	0.0188	0.107	0.0571	5.33	10.5	0.00258	1.73	LV	CELLSTATES	vFB1.0	control_LMNA	12	18
RAB26	1.41	0.00297	0.0248	0.0111	3.43	17.9	0.000151	2.53	LV	CELLSTATES	vFB1.0	control_LMNA	12	18
DPP10	1.4	0.00603	0.0511	0.03	4.52	14.8	0.000458	2.22	LV	CELLSTATES	vFB1.0	control_LMNA	12	18
IRF1	1.4	0.000507	0.0476	0.0301	4.32	26.1	1.02e-05	3.29	LV	CELLSTATES	vFB1.0	control_LMNA	12	18
MTSS1L	1.4	0.00407	0.0898	0.0611	5.25	16.5	0.000248	2.39	LV	CELLSTATES	vFB1.0	control_LMNA	12	18
NOTCH3	1.4	0.00412	0.022	0.0126	3.3	16.4	0.000253	2.38	LV	CELLSTATES	vFB1.0	control_LMNA	12	18
SLC12A1	1.4	0.00163	0.0246	0.0156	3.58	20.6	5.96e-05	2.79	LV	CELLSTATES	vFB1.0	control_LMNA	12	18
SLC2A6	1.4	0.00794	0.0147	0.0085	2.86	13.7	0.000688	2.1	LV	CELLSTATES	vFB1.0	control_LMNA	12	18
AC008914.1	1.39	0.00784	0.0215	0.0111	3.29	13.8	0.000671	2.11	LV	CELLSTATES	vFB1.0	control_LMNA	12	18
AC020661.3	1.39	0.00214	0.0364	0.0225	4.17	19.4	8.79e-05	2.67	LV	CELLSTATES	vFB1.0	control_LMNA	12	18
CD14	1.39	0.0442	0.0207	0.0125	3.24	7.62	0.00895	1.35	LV	CELLSTATES	vFB1.0	control_LMNA	12	18
VWA5A	1.39	0.0269	0.0146	0.0112	2.9	9.26	0.00431	1.57	LV	CELLSTATES	vFB1.0	control_LMNA	12	18
ADH1B	1.38	0.00247	1.69	0.945	9.35	18.7	0.000113	2.61	LV	CELLSTATES	vFB1.0	control_LMNA	12	18
AP003110.1	1.37	0.013	0.0196	0.0126	3.39	11.8	0.0015	1.89	LV	CELLSTATES	vFB1.0	control_LMNA	12	18
CLIC1	1.37	0.00122	0.0722	0.0451	4.89	21.9	3.86e-05	2.91	LV	CELLSTATES	vFB1.0	control_LMNA	12	18
MCTP2	1.37	0.00094	0.0239	0.0145	3.43	23	2.69e-05	3.03	LV	CELLSTATES	vFB1.0	control_LMNA	12	18
MFAP2	1.37	0.0135	0.0183	0.0132	3.19	11.6	0.00158	1.87	LV	CELLSTATES	vFB1.0	control_LMNA	12	18
SMYD1	1.37	0.0197	0.016	0.0134	3.03	10.3	0.00276	1.71	LV	CELLSTATES	vFB1.0	control_LMNA	12	18
USP39	1.37	0.00327	0.35	0.256	7.54	17.4	0.000178	2.49	LV	CELLSTATES	vFB1.0	control_LMNA	12	18
ADM	1.36	0.0364	0.0681	0.0529	5.09	8.25	0.00673	1.44	LV	CELLSTATES	vFB1.0	control_LMNA	12	18
AL031280.1	1.36	0.0117	0.03	0.0157	3.75	12.2	0.00127	1.93	LV	CELLSTATES	vFB1.0	control_LMNA	12	18
ART3	1.36	0.0135	0.0145	0.00997	2.99	11.6	0.00158	1.87	LV	CELLSTATES	vFB1.0	control_LMNA	12	18
BIN1	1.36	0.00172	0.0266	0.0154	3.54	20.3	6.46e-05	2.76	LV	CELLSTATES	vFB1.0	control_LMNA	12	18
CARMN	1.36	0.00224	0.0831	0.0389	4.9	19.2	9.5e-05	2.65	LV	CELLSTATES	vFB1.0	control_LMNA	12	18
FSHR	1.36	0.0243	0.0486	0.0491	4.62	9.59	0.00373	1.61	LV	CELLSTATES	vFB1.0	control_LMNA	12	18
ISG15	1.36	0.0142	0.0167	0.0109	2.97	11.5	0.0017	1.85	LV	CELLSTATES	vFB1.0	control_LMNA	12	18
MS4A13	1.36	0.0183	0.0158	0.00961	3.09	10.5	0.00249	1.74	LV	CELLSTATES	vFB1.0	control_LMNA	12	18
SOCS1	1.36	0.00509	0.0527	0.0272	4.41	15.5	0.000355	2.29	LV	CELLSTATES	vFB1.0	control_LMNA	12	18
AC109927.1	1.35	0.00172	0.159	0.1	5.97	20.3	6.42e-05	2.76	LV	CELLSTATES	vFB1.0	control_LMNA	12	18
LINC02147	1.35	0.00419	0.0302	0.0155	3.7	16.4	0.000259	2.38	LV	CELLSTATES	vFB1.0	control_LMNA	12	18
LRRTM3	1.35	0.00581	0.036	0.0245	4.1	15	0.000434	2.24	LV	CELLSTATES	vFB1.0	control_LMNA	12	18
MT-ND6	1.35	0.00447	0.0469	0.0195	4.16	16.1	0.000289	2.35	LV	CELLSTATES	vFB1.0	control_LMNA	12	18
NDUFA4L2	1.35	0.00395	0.0414	0.0377	4.3	16.6	0.000238	2.4	LV	CELLSTATES	vFB1.0	control_LMNA	12	18
AC110023.1	1.34	0.0222	0.0593	0.0376	4.58	9.9	0.00328	1.65	LV	CELLSTATES	vFB1.0	control_LMNA	12	18
RPS20	1.34	0.0103	0.0597	0.048	4.94	12.7	0.00105	1.99	LV	CELLSTATES	vFB1.0	control_LMNA	12	18
AC017002.5	1.33	0.0145	0.0922	0.0396	5.03	11.4	0.00177	1.84	LV	CELLSTATES	vFB1.0	control_LMNA	12	18
AC093895.1	1.33	0.0296	0.102	0.0476	5.34	8.94	0.00496	1.53	LV	CELLSTATES	vFB1.0	control_LMNA	12	18
ADIRF	1.33	0.00148	0.0517	0.0355	4.51	21	5.12e-05	2.83	LV	CELLSTATES	vFB1.0	control_LMNA	12	18
CD63	1.33	0.00263	0.285	0.184	6.99	18.4	0.000125	2.58	LV	CELLSTATES	vFB1.0	control_LMNA	12	18
FRMD6-AS2	1.33	0.0124	0.0194	0.00969	3.12	12	0.00139	1.91	LV	CELLSTATES	vFB1.0	control_LMNA	12	18
MSC	1.33	0.0311	0.0164	0.011	2.87	8.79	0.00529	1.51	LV	CELLSTATES	vFB1.0	control_LMNA	12	18
PDE10A	1.33	0.00338	0.434	0.237	7.34	17.3	0.000186	2.47	LV	CELLSTATES	vFB1.0	control_LMNA	12	18
RASSF5	1.33	0.00908	0.0128	0.00811	2.64	13.2	0.000853	2.04	LV	CELLSTATES	vFB1.0	control_LMNA	12	18
SH2D2A	1.33	0.0381	0.0171	0.00879	2.9	8.1	0.00721	1.42	LV	CELLSTATES	vFB1.0	control_LMNA	12	18
ZNF668	1.33	0.00128	0.018	0.012	3.02	21.6	4.18e-05	2.89	LV	CELLSTATES	vFB1.0	control_LMNA	12	18
AKR1C1	1.32	0.00039	0.245	0.14	6.58	27.6	6.54e-06	3.41	LV	CELLSTATES	vFB1.0	control_LMNA	12	18
BPGM	1.32	0.00496	0.0449	0.0255	4.42	15.6	0.000339	2.3	LV	CELLSTATES	vFB1.0	control_LMNA	12	18
CFAP161	1.32	0.000611	0.0531	0.0264	4.37	25.2	1.37e-05	3.21	LV	CELLSTATES	vFB1.0	control_LMNA	12	18
FTL	1.32	0.00853	0.34	0.306	7.44	13.5	0.00077	2.07	LV	CELLSTATES	vFB1.0	control_LMNA	12	18
AC009139.2	1.31	0.0045	0.0183	0.00792	3.02	16	0.000295	2.35	LV	CELLSTATES	vFB1.0	control_LMNA	12	18
AC090617.4	1.31	0.000169	0.074	0.0334	4.83	32.1	1.84e-06	3.77	LV	CELLSTATES	vFB1.0	control_LMNA	12	18
COCH	1.31	0.00215	0.0871	0.0495	5.29	19.4	8.89e-05	2.67	LV	CELLSTATES	vFB1.0	control_LMNA	12	18
FADS2	1.31	0.00649	0.075	0.0455	4.96	14.5	0.000514	2.19	LV	CELLSTATES	vFB1.0	control_LMNA	12	18
RPLP2	1.31	0.000836	0.129	0.0939	5.89	23.6	2.22e-05	3.08	LV	CELLSTATES	vFB1.0	control_LMNA	12	18
S100A16	1.31	0.00645	0.0436	0.0257	4.18	14.5	0.000508	2.19	LV	CELLSTATES	vFB1.0	control_LMNA	12	18
TPI1	1.31	0.00105	0.0841	0.0555	5.2	22.5	3.15e-05	2.98	LV	CELLSTATES	vFB1.0	control_LMNA	12	18
AL138686.1	1.3	0.0326	0.015	0.0108	3.01	8.62	0.0057	1.49	LV	CELLSTATES	vFB1.0	control_LMNA	12	18
CAVIN3	1.3	0.00207	0.0575	0.0395	4.67	19.5	8.43e-05	2.68	LV	CELLSTATES	vFB1.0	control_LMNA	12	18
FHL3	1.3	0.00443	0.0587	0.028	4.36	16.1	0.000287	2.35	LV	CELLSTATES	vFB1.0	control_LMNA	12	18
LINC00535	1.3	0.000534	0.251	0.127	6.54	25.9	1.09e-05	3.27	LV	CELLSTATES	vFB1.0	control_LMNA	12	18
LINC01060	1.3	0.00872	0.0201	0.00998	3.14	13.4	0.00079	2.06	LV	CELLSTATES	vFB1.0	control_LMNA	12	18
MAD2L2	1.3	0.00979	0.0128	0.00863	2.67	12.9	0.000967	2.01	LV	CELLSTATES	vFB1.0	control_LMNA	12	18
NUPR1	1.3	0.000544	0.155	0.108	6.12	25.8	1.12e-05	3.26	LV	CELLSTATES	vFB1.0	control_LMNA	12	18
RBP1	1.3	0.0182	0.0289	0.0193	3.67	10.5	0.00249	1.74	LV	CELLSTATES	vFB1.0	control_LMNA	12	18
S100A10	1.3	0.000861	0.0998	0.0656	5.35	23.5	2.3e-05	3.06	LV	CELLSTATES	vFB1.0	control_LMNA	12	18
SERTAD3	1.3	0.00607	0.0232	0.012	3.35	14.8	0.000464	2.22	LV	CELLSTATES	vFB1.0	control_LMNA	12	18
AC025265.2	1.29	0.032	0.0142	0.00834	3	8.68	0.00555	1.5	LV	CELLSTATES	vFB1.0	control_LMNA	12	18
AL139089.1	1.29	0.00404	0.0191	0.00974	3.19	16.5	0.000245	2.39	LV	CELLSTATES	vFB1.0	control_LMNA	12	18
CYP4A22-AS1	1.29	0.037	0.129	0.0654	5.56	8.2	0.00688	1.43	LV	CELLSTATES	vFB1.0	control_LMNA	12	18
ESRRB	1.29	0.0171	0.0147	0.00992	2.83	10.8	0.00228	1.77	LV	CELLSTATES	vFB1.0	control_LMNA	12	18
IRAK2	1.29	0.00551	0.0297	0.0189	3.8	15.1	0.000404	2.26	LV	CELLSTATES	vFB1.0	control_LMNA	12	18
MIR4458HG	1.29	0.0175	0.0185	0.011	3.21	10.7	0.00234	1.76	LV	CELLSTATES	vFB1.0	control_LMNA	12	18
RPL27A	1.29	0.00318	0.102	0.079	5.65	17.5	0.00017	2.5	LV	CELLSTATES	vFB1.0	control_LMNA	12	18
SAMSN1	1.29	0.0104	0.0201	0.00857	3.22	12.6	0.00107	1.98	LV	CELLSTATES	vFB1.0	control_LMNA	12	18
SPDYE2	1.29	0.03	0.259	0.179	7.01	8.9	0.00504	1.52	LV	CELLSTATES	vFB1.0	control_LMNA	12	18
SPHKAP	1.29	0.00887	0.0218	0.0165	3.47	13.3	0.000817	2.05	LV	CELLSTATES	vFB1.0	control_LMNA	12	18
AC009975.1	1.28	0.00704	0.0701	0.0487	4.99	14.2	0.000571	2.15	LV	CELLSTATES	vFB1.0	control_LMNA	12	18
ACVRL1	1.28	0.000736	0.0796	0.0468	5	24.3	1.78e-05	3.13	LV	CELLSTATES	vFB1.0	control_LMNA	12	18
FBXO40	1.28	0.0159	0.0169	0.0126	3.03	11	0.00203	1.8	LV	CELLSTATES	vFB1.0	control_LMNA	12	18
GADD45B	1.28	0.0101	0.275	0.152	6.77	12.7	0.00102	1.99	LV	CELLSTATES	vFB1.0	control_LMNA	12	18
PDC	1.28	0.0263	0.0159	0.00599	2.83	9.35	0.00414	1.58	LV	CELLSTATES	vFB1.0	control_LMNA	12	18
S100A11	1.28	0.00411	0.133	0.0926	5.82	16.4	0.000251	2.39	LV	CELLSTATES	vFB1.0	control_LMNA	12	18
SDF2L1	1.28	0.0304	0.0181	0.0151	3.1	8.87	0.00512	1.52	LV	CELLSTATES	vFB1.0	control_LMNA	12	18
UQCRB	1.28	0.00923	0.0905	0.0663	5.51	13.1	0.000879	2.03	LV	CELLSTATES	vFB1.0	control_LMNA	12	18
HSPB1	1.27	0.0112	0.209	0.155	6.67	12.4	0.00119	1.95	LV	CELLSTATES	vFB1.0	control_LMNA	12	18
NOCT	1.27	0.000301	0.131	0.06	5.59	29.1	4.19e-06	3.52	LV	CELLSTATES	vFB1.0	control_LMNA	12	18
PDGFRB	1.27	0.000217	0.898	0.441	8.31	30.9	2.56e-06	3.66	LV	CELLSTATES	vFB1.0	control_LMNA	12	18
POLA2	1.27	0.000144	0.137	0.0665	5.65	32.9	1.46e-06	3.84	LV	CELLSTATES	vFB1.0	control_LMNA	12	18
RRAD	1.27	0.00617	0.0218	0.0166	3.34	14.7	0.000478	2.21	LV	CELLSTATES	vFB1.0	control_LMNA	12	18
SPOCK3	1.27	0.00881	0.0172	0.0116	3.15	13.3	0.000807	2.06	LV	CELLSTATES	vFB1.0	control_LMNA	12	18
EFNA1	1.26	0.0315	0.0142	0.0103	2.83	8.74	0.00541	1.5	LV	CELLSTATES	vFB1.0	control_LMNA	12	18
FABP5	1.26	0.0242	0.035	0.0233	4.09	9.61	0.0037	1.62	LV	CELLSTATES	vFB1.0	control_LMNA	12	18
LINC01470	1.26	0.00597	0.0496	0.0311	4.6	14.9	0.000451	2.22	LV	CELLSTATES	vFB1.0	control_LMNA	12	18
RPL34	1.26	0.00569	0.079	0.0719	5.39	15	0.000422	2.25	LV	CELLSTATES	vFB1.0	control_LMNA	12	18
A4GALT	1.25	0.000727	0.147	0.0826	5.8	24.5	1.7e-05	3.14	LV	CELLSTATES	vFB1.0	control_LMNA	12	18
CA1	1.25	0.0154	0.0553	0.026	4.46	11.1	0.00194	1.81	LV	CELLSTATES	vFB1.0	control_LMNA	12	18
LINC01364	1.25	0.00904	0.0137	0.00708	2.63	13.2	0.000844	2.04	LV	CELLSTATES	vFB1.0	control_LMNA	12	18
MT-CO3	1.25	0.00617	0.965	0.88	8.81	14.7	0.000475	2.21	LV	CELLSTATES	vFB1.0	control_LMNA	12	18
ORMDL2	1.25	0.00318	0.0217	0.0133	3.33	17.5	0.000171	2.5	LV	CELLSTATES	vFB1.0	control_LMNA	12	18
PLET1	1.25	0.00158	0.0487	0.0248	4.39	20.7	5.7e-05	2.8	LV	CELLSTATES	vFB1.0	control_LMNA	12	18
TRIM29	1.25	0.0135	0.0359	0.017	3.84	11.7	0.00157	1.87	LV	CELLSTATES	vFB1.0	control_LMNA	12	18
AC004448.2	1.24	0.00802	0.0142	0.00991	2.87	13.7	0.000705	2.1	LV	CELLSTATES	vFB1.0	control_LMNA	12	18
AL583824.1	1.24	0.00274	0.0982	0.04	5.17	18.2	0.000131	2.56	LV	CELLSTATES	vFB1.0	control_LMNA	12	18
B3GAT2	1.24	0.0119	0.0582	0.039	4.87	12.1	0.00131	1.93	LV	CELLSTATES	vFB1.0	control_LMNA	12	18
EDARADD	1.24	0.00392	0.0206	0.0154	3.43	16.6	0.000235	2.41	LV	CELLSTATES	vFB1.0	control_LMNA	12	18
EMILIN1	1.24	0.00407	0.128	0.0904	5.83	16.5	0.000248	2.39	LV	CELLSTATES	vFB1.0	control_LMNA	12	18
H2AFZ	1.24	0.00336	0.0435	0.0254	4.24	17.3	0.000185	2.47	LV	CELLSTATES	vFB1.0	control_LMNA	12	18
NDUFA1	1.24	0.00428	0.0617	0.046	4.98	16.3	0.000268	2.37	LV	CELLSTATES	vFB1.0	control_LMNA	12	18
AC073320.1	1.23	0.00565	0.0349	0.0193	4.01	15.1	0.000417	2.25	LV	CELLSTATES	vFB1.0	control_LMNA	12	18
HLA-C	1.23	0.00245	0.114	0.0747	5.64	18.8	0.000109	2.61	LV	CELLSTATES	vFB1.0	control_LMNA	12	18
IER2	1.23	0.0181	0.123	0.086	5.77	10.6	0.00247	1.74	LV	CELLSTATES	vFB1.0	control_LMNA	12	18
IGFBP6	1.23	0.00874	0.0748	0.0446	5	13.4	0.000795	2.06	LV	CELLSTATES	vFB1.0	control_LMNA	12	18
MYL3	1.23	0.0373	0.162	0.115	6.41	8.17	0.00698	1.43	LV	CELLSTATES	vFB1.0	control_LMNA	12	18
NOTCH1	1.23	0.00749	0.0312	0.0213	3.74	14	0.000626	2.13	LV	CELLSTATES	vFB1.0	control_LMNA	12	18
PTGIS	1.23	0.0143	0.688	0.631	8.24	11.4	0.00172	1.85	LV	CELLSTATES	vFB1.0	control_LMNA	12	18
TNFAIP8L1	1.23	0.00217	0.0299	0.0196	3.7	19.3	9.08e-05	2.66	LV	CELLSTATES	vFB1.0	control_LMNA	12	18
UPP1	1.23	0.00674	0.0214	0.0104	3.15	14.4	0.000544	2.17	LV	CELLSTATES	vFB1.0	control_LMNA	12	18
AC025171.4	1.22	0.0116	0.0167	0.0101	3.08	12.2	0.00126	1.94	LV	CELLSTATES	vFB1.0	control_LMNA	12	18
KBTBD4	1.22	0.000738	0.0226	0.013	3.39	24.2	1.82e-05	3.13	LV	CELLSTATES	vFB1.0	control_LMNA	12	18
NOP10	1.22	0.00334	0.0325	0.0208	3.87	17.3	0.000183	2.48	LV	CELLSTATES	vFB1.0	control_LMNA	12	18
RPLP1	1.22	0.00224	0.238	0.205	6.88	19.2	9.54e-05	2.65	LV	CELLSTATES	vFB1.0	control_LMNA	12	18
AC136604.2	1.21	0.00794	0.0548	0.0407	4.78	13.7	0.000689	2.1	LV	CELLSTATES	vFB1.0	control_LMNA	12	18
ARF5	1.21	0.00157	0.0336	0.026	3.98	20.7	5.66e-05	2.8	LV	CELLSTATES	vFB1.0	control_LMNA	12	18
GPRC5A	1.21	0.00276	0.0333	0.0209	3.83	18.2	0.000133	2.56	LV	CELLSTATES	vFB1.0	control_LMNA	12	18
KCNJ6	1.21	0.0322	0.0479	0.0289	4.45	8.66	0.00561	1.49	LV	CELLSTATES	vFB1.0	control_LMNA	12	18
LAMC3	1.21	0.0104	0.0259	0.0131	3.43	12.6	0.00106	1.98	LV	CELLSTATES	vFB1.0	control_LMNA	12	18
MT1E	1.21	0.0103	0.0466	0.0332	4.36	12.7	0.00105	1.99	LV	CELLSTATES	vFB1.0	control_LMNA	12	18
OOEP	1.21	0.00443	0.054	0.0476	4.78	16.1	0.000287	2.35	LV	CELLSTATES	vFB1.0	control_LMNA	12	18
SPDYE16	1.21	0.00448	0.076	0.0527	5.21	16	0.000292	2.35	LV	CELLSTATES	vFB1.0	control_LMNA	12	18
TMEM258	1.21	0.00246	0.0516	0.0366	4.55	18.8	0.00011	2.61	LV	CELLSTATES	vFB1.0	control_LMNA	12	18
AC009950.1	1.2	0.00996	0.0462	0.0304	4.47	12.8	0.000991	2	LV	CELLSTATES	vFB1.0	control_LMNA	12	18
AC091078.1	1.2	0.0015	0.0657	0.0448	4.88	20.9	5.27e-05	2.82	LV	CELLSTATES	vFB1.0	control_LMNA	12	18
B2M	1.2	0.00537	0.417	0.323	7.68	15.3	0.000387	2.27	LV	CELLSTATES	vFB1.0	control_LMNA	12	18
DCDC2B	1.2	0.00246	0.0277	0.0125	3.53	18.7	0.000111	2.61	LV	CELLSTATES	vFB1.0	control_LMNA	12	18
HRH1	1.2	0.0201	0.0161	0.0115	2.9	10.2	0.00285	1.7	LV	CELLSTATES	vFB1.0	control_LMNA	12	18
LINC01252	1.2	0.00511	0.0412	0.0238	4.1	15.5	0.000359	2.29	LV	CELLSTATES	vFB1.0	control_LMNA	12	18
LYSMD2	1.2	0.00567	0.0299	0.0221	3.72	15	0.000419	2.25	LV	CELLSTATES	vFB1.0	control_LMNA	12	18
SEMA4B	1.2	0.00293	0.0277	0.0206	3.77	17.9	0.000147	2.53	LV	CELLSTATES	vFB1.0	control_LMNA	12	18
TMSB4X	1.2	0.0113	0.499	0.397	8.01	12.3	0.00121	1.95	LV	CELLSTATES	vFB1.0	control_LMNA	12	18
AC009501.1	1.19	0.0074	0.0361	0.0205	4.02	14.1	0.000612	2.13	LV	CELLSTATES	vFB1.0	control_LMNA	12	18
GPX4	1.19	0.000736	0.149	0.115	6.04	24.3	1.76e-05	3.13	LV	CELLSTATES	vFB1.0	control_LMNA	12	18
HIGD1B	1.19	0.0133	0.0196	0.0128	3.34	11.7	0.00155	1.87	LV	CELLSTATES	vFB1.0	control_LMNA	12	18
MAGEH1	1.19	0.0114	0.0236	0.0146	3.4	12.3	0.00122	1.94	LV	CELLSTATES	vFB1.0	control_LMNA	12	18
MAPK7	1.19	0.00346	0.0183	0.0136	3.19	17.2	0.000192	2.46	LV	CELLSTATES	vFB1.0	control_LMNA	12	18
PTGES2	1.19	6.1e-05	0.0608	0.0368	4.65	37.7	4.18e-07	4.21	LV	CELLSTATES	vFB1.0	control_LMNA	12	18
AMPD2	1.18	0.0102	0.0267	0.0204	3.66	12.7	0.00104	1.99	LV	CELLSTATES	vFB1.0	control_LMNA	12	18
ANGPTL2	1.18	0.00936	0.0946	0.0803	5.39	13.1	0.000894	2.03	LV	CELLSTATES	vFB1.0	control_LMNA	12	18
C19orf53	1.18	0.00548	0.0332	0.0205	3.86	15.2	0.000398	2.26	LV	CELLSTATES	vFB1.0	control_LMNA	12	18
CSTF2T	1.18	0.0014	0.0225	0.0131	3.31	21.2	4.75e-05	2.85	LV	CELLSTATES	vFB1.0	control_LMNA	12	18
DRAP1	1.18	0.00451	0.04	0.029	4.27	16	0.000296	2.35	LV	CELLSTATES	vFB1.0	control_LMNA	12	18
FGF12	1.18	0.00994	0.267	0.238	7.04	12.8	0.000989	2	LV	CELLSTATES	vFB1.0	control_LMNA	12	18
FXYD5	1.18	0.0307	0.0149	0.013	2.82	8.83	0.00521	1.51	LV	CELLSTATES	vFB1.0	control_LMNA	12	18
MMP14	1.18	0.00472	0.0723	0.0527	5.06	15.8	0.000317	2.33	LV	CELLSTATES	vFB1.0	control_LMNA	12	18
OST4	1.18	0.0099	0.0517	0.0443	4.73	12.8	0.000983	2	LV	CELLSTATES	vFB1.0	control_LMNA	12	18
PFDN6	1.18	0.00889	0.0269	0.0203	3.72	13.3	0.000819	2.05	LV	CELLSTATES	vFB1.0	control_LMNA	12	18
RPS25	1.18	0.00245	0.115	0.0855	5.75	18.8	0.000109	2.61	LV	CELLSTATES	vFB1.0	control_LMNA	12	18
COX7A1	1.17	0.0149	0.0681	0.047	5.1	11.3	0.00184	1.83	LV	CELLSTATES	vFB1.0	control_LMNA	12	18
CPNE9	1.17	0.00968	0.0164	0.00948	2.99	12.9	0.00095	2.01	LV	CELLSTATES	vFB1.0	control_LMNA	12	18
MT-ND3	1.17	0.0384	0.321	0.533	7.61	8.07	0.00729	1.42	LV	CELLSTATES	vFB1.0	control_LMNA	12	18
OLFM2	1.17	0.000591	0.0326	0.0189	3.81	25.4	1.28e-05	3.23	LV	CELLSTATES	vFB1.0	control_LMNA	12	18
PTGS1	1.17	0.0327	0.0169	0.0083	2.86	8.61	0.00574	1.49	LV	CELLSTATES	vFB1.0	control_LMNA	12	18
SMIM10	1.17	0.0104	0.0161	0.00821	2.85	12.6	0.00107	1.98	LV	CELLSTATES	vFB1.0	control_LMNA	12	18
SNX32	1.17	0.00748	0.0173	0.0113	3.04	14	0.000624	2.13	LV	CELLSTATES	vFB1.0	control_LMNA	12	18
ST3GAL5	1.17	0.000477	0.252	0.17	6.68	26.5	9.21e-06	3.32	LV	CELLSTATES	vFB1.0	control_LMNA	12	18
AC142472.1	1.16	0.0181	0.0421	0.0205	4.05	10.6	0.00246	1.74	LV	CELLSTATES	vFB1.0	control_LMNA	12	18
ALG1L2	1.16	0.00581	0.0181	0.0106	3.1	15	0.000434	2.24	LV	CELLSTATES	vFB1.0	control_LMNA	12	18
C1R	1.16	0.00996	0.407	0.326	7.59	12.8	0.000991	2	LV	CELLSTATES	vFB1.0	control_LMNA	12	18
CATSPERB	1.16	0.0249	0.713	0.319	7.87	9.52	0.00386	1.6	LV	CELLSTATES	vFB1.0	control_LMNA	12	18
CBFA2T3	1.16	0.00462	0.0251	0.0145	3.42	15.9	0.000308	2.34	LV	CELLSTATES	vFB1.0	control_LMNA	12	18
CERS3	1.16	0.0422	0.0199	0.00869	3.12	7.77	0.00835	1.37	LV	CELLSTATES	vFB1.0	control_LMNA	12	18
FADS1	1.16	0.00237	0.04	0.0288	4.09	19	0.000103	2.63	LV	CELLSTATES	vFB1.0	control_LMNA	12	18
NEURL1	1.16	0.00439	0.0546	0.026	4.37	16.1	0.000279	2.36	LV	CELLSTATES	vFB1.0	control_LMNA	12	18
SEPT4-AS1	1.16	0.0165	0.0126	0.00922	2.73	10.9	0.00215	1.78	LV	CELLSTATES	vFB1.0	control_LMNA	12	18
SMPD1	1.16	0.022	0.0133	0.00998	2.86	9.93	0.00323	1.66	LV	CELLSTATES	vFB1.0	control_LMNA	12	18
TAX1BP3	1.16	0.0264	0.02	0.0159	3.29	9.35	0.00415	1.58	LV	CELLSTATES	vFB1.0	control_LMNA	12	18
CDC42EP1	1.15	0.000861	0.0418	0.0298	4.15	23.5	2.3e-05	3.06	LV	CELLSTATES	vFB1.0	control_LMNA	12	18
GPRC5D-AS1	1.15	0.000883	0.0505	0.0278	4.34	23.3	2.42e-05	3.05	LV	CELLSTATES	vFB1.0	control_LMNA	12	18
HSD11B1	1.15	0.00439	0.0654	0.0398	4.75	16.1	0.00028	2.36	LV	CELLSTATES	vFB1.0	control_LMNA	12	18
MYH7B	1.15	0.0254	0.0369	0.0297	4.1	9.47	0.00394	1.6	LV	CELLSTATES	vFB1.0	control_LMNA	12	18
RERG	1.15	0.00775	0.403	0.365	7.49	13.9	0.000658	2.11	LV	CELLSTATES	vFB1.0	control_LMNA	12	18
TGM2	1.15	0.0268	0.0369	0.0205	3.95	9.27	0.00429	1.57	LV	CELLSTATES	vFB1.0	control_LMNA	12	18
TMEM147	1.15	0.0038	0.0343	0.0254	4.03	16.8	0.000223	2.42	LV	CELLSTATES	vFB1.0	control_LMNA	12	18
TMSB10	1.15	0.00437	0.137	0.114	6.01	16.2	0.000276	2.36	LV	CELLSTATES	vFB1.0	control_LMNA	12	18
AC010333.2	1.14	0.0096	0.015	0.00744	2.83	13	0.000935	2.02	LV	CELLSTATES	vFB1.0	control_LMNA	12	18
APOL3	1.14	0.000912	0.113	0.0864	5.58	23.2	2.55e-05	3.04	LV	CELLSTATES	vFB1.0	control_LMNA	12	18
NPC2	1.14	0.0305	0.0362	0.0309	4.13	8.85	0.00516	1.52	LV	CELLSTATES	vFB1.0	control_LMNA	12	18
POLR2L	1.14	0.00494	0.0604	0.0488	4.91	15.6	0.000337	2.31	LV	CELLSTATES	vFB1.0	control_LMNA	12	18
PSME2	1.14	0.0431	0.0136	0.0129	2.98	7.7	0.00864	1.37	LV	CELLSTATES	vFB1.0	control_LMNA	12	18
RAB13	1.14	0.000381	0.0461	0.0329	4.36	27.8	6.21e-06	3.42	LV	CELLSTATES	vFB1.0	control_LMNA	12	18
RPL23A	1.14	0.00289	0.0956	0.0765	5.51	18	0.000143	2.54	LV	CELLSTATES	vFB1.0	control_LMNA	12	18
RPL3	1.14	0.014	0.0768	0.0786	5.27	11.5	0.00167	1.85	LV	CELLSTATES	vFB1.0	control_LMNA	12	18
SLC16A12-AS1	1.14	0.01	0.0761	0.04	4.99	12.8	0.001	2	LV	CELLSTATES	vFB1.0	control_LMNA	12	18
AC079385.1	1.13	0.00534	0.0172	0.00937	3.05	15.3	0.000384	2.27	LV	CELLSTATES	vFB1.0	control_LMNA	12	18
AC092650.1	1.13	0.014	0.0139	0.0118	2.89	11.5	0.00167	1.85	LV	CELLSTATES	vFB1.0	control_LMNA	12	18
AL391121.1	1.13	0.0472	0.0184	0.00685	2.9	7.41	0.00988	1.33	LV	CELLSTATES	vFB1.0	control_LMNA	12	18
ARPC1B	1.13	0.00274	0.0599	0.041	4.71	18.2	0.000132	2.56	LV	CELLSTATES	vFB1.0	control_LMNA	12	18
EPHB1	1.13	0.00534	0.0462	0.0339	4.29	15.3	0.000384	2.27	LV	CELLSTATES	vFB1.0	control_LMNA	12	18
FTH1	1.13	0.00439	0.458	0.363	7.78	16.1	0.000279	2.36	LV	CELLSTATES	vFB1.0	control_LMNA	12	18
MEDAG	1.13	0.048	0.0975	0.0588	5.18	7.35	0.0101	1.32	LV	CELLSTATES	vFB1.0	control_LMNA	12	18
MYL6	1.13	5.99e-05	0.241	0.175	6.74	38.5	3.39e-07	4.22	LV	CELLSTATES	vFB1.0	control_LMNA	12	18
NBL1	1.13	0.0311	0.0588	0.0489	4.84	8.78	0.00531	1.51	LV	CELLSTATES	vFB1.0	control_LMNA	12	18
NUAK1	1.13	0.00265	0.0364	0.0216	3.87	18.4	0.000126	2.58	LV	CELLSTATES	vFB1.0	control_LMNA	12	18
PFDN5	1.13	0.00301	0.11	0.0863	5.77	17.8	0.000157	2.52	LV	CELLSTATES	vFB1.0	control_LMNA	12	18
RPL36	1.13	0.0122	0.0741	0.0801	5.28	12	0.00136	1.91	LV	CELLSTATES	vFB1.0	control_LMNA	12	18
RPS15A	1.13	0.0232	0.0473	0.0558	4.68	9.74	0.0035	1.63	LV	CELLSTATES	vFB1.0	control_LMNA	12	18
SNRPD2	1.13	0.00929	0.0359	0.0307	4.13	13.1	0.000886	2.03	LV	CELLSTATES	vFB1.0	control_LMNA	12	18
AC068675.1	1.12	0.0119	0.0198	0.0137	3.26	12.1	0.00131	1.93	LV	CELLSTATES	vFB1.0	control_LMNA	12	18
CUTA	1.12	0.0122	0.0334	0.0218	4.01	12	0.00136	1.91	LV	CELLSTATES	vFB1.0	control_LMNA	12	18
HSPB7	1.12	0.0216	0.0873	0.0694	5.44	9.98	0.00316	1.66	LV	CELLSTATES	vFB1.0	control_LMNA	12	18
LINC01137	1.12	0.0259	0.0185	0.0133	3.11	9.4	0.00406	1.59	LV	CELLSTATES	vFB1.0	control_LMNA	12	18
PLCXD3	1.12	0.0145	0.529	0.334	7.7	11.4	0.00176	1.84	LV	CELLSTATES	vFB1.0	control_LMNA	12	18
RIPOR2	1.12	0.0127	0.0312	0.025	4.03	11.9	0.00144	1.9	LV	CELLSTATES	vFB1.0	control_LMNA	12	18
RPL35	1.12	0.0119	0.0822	0.0808	5.4	12.1	0.00132	1.92	LV	CELLSTATES	vFB1.0	control_LMNA	12	18
TPMT	1.12	0.0119	0.016	0.00967	2.9	12.1	0.00131	1.93	LV	CELLSTATES	vFB1.0	control_LMNA	12	18
AC099753.1	1.11	0.046	0.0133	0.00782	2.9	7.48	0.00953	1.34	LV	CELLSTATES	vFB1.0	control_LMNA	12	18
AL138720.1	1.11	0.0051	0.0159	0.0106	3.03	15.5	0.000357	2.29	LV	CELLSTATES	vFB1.0	control_LMNA	12	18
BAHCC1	1.11	0.00141	0.0432	0.0284	4.18	21.2	4.86e-05	2.85	LV	CELLSTATES	vFB1.0	control_LMNA	12	18
BTG1	1.11	6.1e-05	0.218	0.128	6.41	37.7	4.15e-07	4.21	LV	CELLSTATES	vFB1.0	control_LMNA	12	18
C6orf10	1.11	0.0127	0.0278	0.0196	3.65	11.9	0.00144	1.9	LV	CELLSTATES	vFB1.0	control_LMNA	12	18
CARHSP1	1.11	6.1e-05	0.256	0.167	6.74	38.2	3.7e-07	4.21	LV	CELLSTATES	vFB1.0	control_LMNA	12	18
CFL1	1.11	0.00153	0.0867	0.0656	5.25	20.8	5.47e-05	2.81	LV	CELLSTATES	vFB1.0	control_LMNA	12	18
COX7C	1.11	0.00492	0.119	0.0888	5.84	15.6	0.000335	2.31	LV	CELLSTATES	vFB1.0	control_LMNA	12	18
GAPDH	1.11	0.00369	0.203	0.159	6.53	16.9	0.000212	2.43	LV	CELLSTATES	vFB1.0	control_LMNA	12	18
IL18R1	1.11	0.00734	0.12	0.066	5.48	14.1	0.000604	2.13	LV	CELLSTATES	vFB1.0	control_LMNA	12	18
PPIB	1.11	0.000546	0.14	0.101	5.92	25.8	1.13e-05	3.26	LV	CELLSTATES	vFB1.0	control_LMNA	12	18
RABAC1	1.11	0.00381	0.0956	0.0714	5.41	16.7	0.000225	2.42	LV	CELLSTATES	vFB1.0	control_LMNA	12	18
RPL27	1.11	0.00621	0.0522	0.0486	4.71	14.7	0.000481	2.21	LV	CELLSTATES	vFB1.0	control_LMNA	12	18
TMEM60	1.11	0.0263	0.0185	0.0125	3.09	9.35	0.00414	1.58	LV	CELLSTATES	vFB1.0	control_LMNA	12	18
AC022217.3	1.1	0.0343	0.0709	0.0308	4.66	8.45	0.00616	1.46	LV	CELLSTATES	vFB1.0	control_LMNA	12	18
AC087623.2	1.1	0.00827	0.117	0.076	5.75	13.6	0.000735	2.08	LV	CELLSTATES	vFB1.0	control_LMNA	12	18
AC243964.2	1.1	0.00202	0.0395	0.022	4.07	19.7	8.1e-05	2.7	LV	CELLSTATES	vFB1.0	control_LMNA	12	18
AKR1C2	1.1	0.00548	0.0942	0.0561	5.2	15.2	0.000398	2.26	LV	CELLSTATES	vFB1.0	control_LMNA	12	18
AL591926.2	1.1	0.0231	0.0146	0.00761	2.84	9.76	0.00347	1.64	LV	CELLSTATES	vFB1.0	control_LMNA	12	18
CDC42EP4	1.1	0.00359	0.0932	0.056	5.22	17	0.000204	2.44	LV	CELLSTATES	vFB1.0	control_LMNA	12	18
CSF1	1.1	0.0388	0.0844	0.0729	5.14	8.04	0.00741	1.41	LV	CELLSTATES	vFB1.0	control_LMNA	12	18
HSD17B10	1.1	0.00386	0.0249	0.0172	3.52	16.7	0.000229	2.41	LV	CELLSTATES	vFB1.0	control_LMNA	12	18
LINC01503	1.1	0.0327	0.0139	0.0112	2.91	8.6	0.00575	1.49	LV	CELLSTATES	vFB1.0	control_LMNA	12	18
MGST1	1.1	0.00298	1.57	0.992	9.25	17.8	0.000153	2.53	LV	CELLSTATES	vFB1.0	control_LMNA	12	18
PLEKHG3	1.1	0.00567	0.0489	0.0274	4.22	15	0.00042	2.25	LV	CELLSTATES	vFB1.0	control_LMNA	12	18
SERPINH1	1.1	0.0107	0.0633	0.0665	4.9	12.5	0.00111	1.97	LV	CELLSTATES	vFB1.0	control_LMNA	12	18
TECRL	1.1	0.0181	0.0648	0.0515	4.97	10.6	0.00247	1.74	LV	CELLSTATES	vFB1.0	control_LMNA	12	18
TNFAIP6	1.1	0.0013	0.179	0.107	6.11	21.6	4.24e-05	2.89	LV	CELLSTATES	vFB1.0	control_LMNA	12	18
TOB1	1.1	0.0167	0.0332	0.0265	3.93	10.8	0.0022	1.78	LV	CELLSTATES	vFB1.0	control_LMNA	12	18
AC245595.1	1.09	0.02	0.0205	0.0193	3.43	10.3	0.00282	1.7	LV	CELLSTATES	vFB1.0	control_LMNA	12	18
ATP6V1C2	1.09	0.0339	0.014	0.00839	2.79	8.49	0.00604	1.47	LV	CELLSTATES	vFB1.0	control_LMNA	12	18
CDC42EP2	1.09	0.00395	0.0939	0.0698	5.23	16.6	0.000239	2.4	LV	CELLSTATES	vFB1.0	control_LMNA	12	18
GRID2	1.09	0.0416	0.081	0.0444	5.05	7.82	0.00818	1.38	LV	CELLSTATES	vFB1.0	control_LMNA	12	18
LRRC39	1.09	0.000539	0.0528	0.0317	4.5	25.9	1.11e-05	3.27	LV	CELLSTATES	vFB1.0	control_LMNA	12	18
MGP	1.09	0.0105	1.66	1.39	9.56	12.6	0.00109	1.98	LV	CELLSTATES	vFB1.0	control_LMNA	12	18
NXT1	1.09	0.0211	0.0158	0.00959	2.88	10.1	0.00306	1.67	LV	CELLSTATES	vFB1.0	control_LMNA	12	18
PLXND1	1.09	0.00964	0.0629	0.0525	4.77	12.9	0.000942	2.02	LV	CELLSTATES	vFB1.0	control_LMNA	12	18
RPS15	1.09	0.0157	0.122	0.13	6	11.1	0.002	1.8	LV	CELLSTATES	vFB1.0	control_LMNA	12	18
S1PR3	1.09	0.0216	0.0213	0.0114	3.19	9.98	0.00316	1.66	LV	CELLSTATES	vFB1.0	control_LMNA	12	18
SERPINE3	1.09	0.00346	0.0541	0.027	4.4	17.2	0.000192	2.46	LV	CELLSTATES	vFB1.0	control_LMNA	12	18
TGFB1I1	1.09	0.00292	0.0569	0.0383	4.64	18	0.000146	2.53	LV	CELLSTATES	vFB1.0	control_LMNA	12	18
Z99127.1	1.09	0.0161	0.015	0.0085	2.91	11	0.00208	1.79	LV	CELLSTATES	vFB1.0	control_LMNA	12	18
AC018682.1	1.08	0.00794	0.403	0.261	7.47	13.8	0.000683	2.1	LV	CELLSTATES	vFB1.0	control_LMNA	12	18
DAZAP2	1.08	0.00368	0.167	0.12	6.22	16.9	0.000211	2.43	LV	CELLSTATES	vFB1.0	control_LMNA	12	18
DBI	1.08	0.00496	0.0519	0.0404	4.58	15.6	0.00034	2.3	LV	CELLSTATES	vFB1.0	control_LMNA	12	18
DDIT3	1.08	0.00448	0.0465	0.0332	4.38	16	0.00029	2.35	LV	CELLSTATES	vFB1.0	control_LMNA	12	18
FRMD6-AS1	1.08	0.00777	0.0572	0.0283	4.44	13.8	0.000661	2.11	LV	CELLSTATES	vFB1.0	control_LMNA	12	18
GADD45GIP1	1.08	0.00914	0.0409	0.0283	4.16	13.2	0.000863	2.04	LV	CELLSTATES	vFB1.0	control_LMNA	12	18
ISG20	1.08	0.0137	0.0405	0.0216	4.05	11.6	0.00161	1.86	LV	CELLSTATES	vFB1.0	control_LMNA	12	18
MEGF11	1.08	0.0206	0.0184	0.0102	3.15	10.2	0.00294	1.69	LV	CELLSTATES	vFB1.0	control_LMNA	12	18
PTP4A3	1.08	0.00894	0.0243	0.0208	3.67	13.3	0.000832	2.05	LV	CELLSTATES	vFB1.0	control_LMNA	12	18
SHISA5	1.08	0.00057	0.0875	0.0647	5.2	25.5	1.22e-05	3.24	LV	CELLSTATES	vFB1.0	control_LMNA	12	18
SLC14A2-AS1	1.08	0.0385	0.0329	0.0226	3.89	8.06	0.00733	1.41	LV	CELLSTATES	vFB1.0	control_LMNA	12	18
SNHG18	1.08	0.00419	0.0444	0.0279	4.26	16.3	0.000259	2.38	LV	CELLSTATES	vFB1.0	control_LMNA	12	18
TCEAL9	1.08	0.00062	0.091	0.0589	5.24	25.1	1.4e-05	3.21	LV	CELLSTATES	vFB1.0	control_LMNA	12	18
ZNF385A	1.08	0.0147	0.0254	0.0151	3.41	11.3	0.0018	1.83	LV	CELLSTATES	vFB1.0	control_LMNA	12	18
AC034102.6	1.07	0.0124	0.0275	0.0149	3.54	12	0.00139	1.91	LV	CELLSTATES	vFB1.0	control_LMNA	12	18
AL445685.1	1.07	0.0348	0.0128	0.00687	2.78	8.4	0.00629	1.46	LV	CELLSTATES	vFB1.0	control_LMNA	12	18
GUCY1A1	1.07	0.00634	0.22	0.149	6.49	14.6	0.000496	2.2	LV	CELLSTATES	vFB1.0	control_LMNA	12	18
INSIG1	1.07	0.0211	0.0235	0.0182	3.45	10.1	0.00306	1.67	LV	CELLSTATES	vFB1.0	control_LMNA	12	18
MT-ND5	1.07	0.0278	0.0838	0.0748	5.26	9.15	0.00451	1.56	LV	CELLSTATES	vFB1.0	control_LMNA	12	18
RPS14	1.07	0.00458	0.128	0.124	6.02	15.9	0.000304	2.34	LV	CELLSTATES	vFB1.0	control_LMNA	12	18
RPS5	1.07	0.0307	0.0714	0.0794	5.22	8.82	0.00522	1.51	LV	CELLSTATES	vFB1.0	control_LMNA	12	18
SCARA5	1.07	0.00158	0.265	0.192	6.7	20.7	5.74e-05	2.8	LV	CELLSTATES	vFB1.0	control_LMNA	12	18
SERPINF1	1.07	0.00569	0.696	0.569	8.42	15	0.000423	2.24	LV	CELLSTATES	vFB1.0	control_LMNA	12	18
SLC35F1	1.07	0.0119	0.0324	0.0239	4.02	12.1	0.00132	1.92	LV	CELLSTATES	vFB1.0	control_LMNA	12	18
TSPAN18	1.07	0.0197	0.0172	0.0153	3.12	10.3	0.00275	1.71	LV	CELLSTATES	vFB1.0	control_LMNA	12	18
UROD	1.07	0.0235	0.0302	0.0208	3.92	9.7	0.00357	1.63	LV	CELLSTATES	vFB1.0	control_LMNA	12	18
VASN	1.07	0.0265	0.0293	0.0243	3.72	9.33	0.00418	1.58	LV	CELLSTATES	vFB1.0	control_LMNA	12	18
AC087482.1	1.06	0.00798	0.0491	0.0293	4.38	13.7	0.000699	2.1	LV	CELLSTATES	vFB1.0	control_LMNA	12	18
AL499616.1	1.06	0.0422	0.0142	0.00971	2.83	7.78	0.00834	1.38	LV	CELLSTATES	vFB1.0	control_LMNA	12	18
AL591518.1	1.06	0.0287	0.0238	0.0172	3.59	9.05	0.00472	1.54	LV	CELLSTATES	vFB1.0	control_LMNA	12	18
ATP6V1F	1.06	0.00874	0.0268	0.0184	3.6	13.4	0.000796	2.06	LV	CELLSTATES	vFB1.0	control_LMNA	12	18
BLVRB	1.06	0.000292	0.12	0.0796	5.65	29.4	3.93e-06	3.53	LV	CELLSTATES	vFB1.0	control_LMNA	12	18
CCDC151	1.06	0.00665	0.0268	0.0184	3.61	14.4	0.000533	2.18	LV	CELLSTATES	vFB1.0	control_LMNA	12	18
DACH2	1.06	0.022	0.0209	0.0148	3.45	9.93	0.00323	1.66	LV	CELLSTATES	vFB1.0	control_LMNA	12	18
EPS8L2	1.06	0.0428	0.0168	0.0153	3.19	7.72	0.00855	1.37	LV	CELLSTATES	vFB1.0	control_LMNA	12	18
MID1IP1	1.06	0.0048	0.0516	0.0374	4.42	15.7	0.000324	2.32	LV	CELLSTATES	vFB1.0	control_LMNA	12	18
PAMR1	1.06	0.00815	0.463	0.32	7.53	13.6	0.000721	2.09	LV	CELLSTATES	vFB1.0	control_LMNA	12	18
RARA-AS1	1.06	0.025	0.0276	0.0188	3.62	9.51	0.00386	1.6	LV	CELLSTATES	vFB1.0	control_LMNA	12	18
RPL21	1.06	0.00376	0.109	0.0934	5.7	16.8	0.000218	2.43	LV	CELLSTATES	vFB1.0	control_LMNA	12	18
RPS23	1.06	0.00197	0.131	0.112	5.91	19.8	7.81e-05	2.71	LV	CELLSTATES	vFB1.0	control_LMNA	12	18
SORBS2	1.06	0.0181	0.237	0.226	6.88	10.6	0.00246	1.74	LV	CELLSTATES	vFB1.0	control_LMNA	12	18
AC008569.1	1.05	0.0373	0.0206	0.0101	3.23	8.17	0.00697	1.43	LV	CELLSTATES	vFB1.0	control_LMNA	12	18
ATRAID	1.05	0.0109	0.0521	0.0355	4.54	12.5	0.00113	1.96	LV	CELLSTATES	vFB1.0	control_LMNA	12	18
BSG	1.05	0.00939	0.102	0.0919	5.67	13.1	0.000902	2.03	LV	CELLSTATES	vFB1.0	control_LMNA	12	18
CARD19	1.05	0.00798	0.0302	0.0213	3.74	13.7	0.000698	2.1	LV	CELLSTATES	vFB1.0	control_LMNA	12	18
CSRP1	1.05	0.00188	0.0716	0.0497	4.85	20	7.26e-05	2.73	LV	CELLSTATES	vFB1.0	control_LMNA	12	18
IPO9-AS1	1.05	0.00302	0.992	0.594	8.62	17.7	0.000157	2.52	LV	CELLSTATES	vFB1.0	control_LMNA	12	18
LAPTM4A	1.05	0.0113	0.292	0.248	7.15	12.3	0.0012	1.95	LV	CELLSTATES	vFB1.0	control_LMNA	12	18
MRPL23	1.05	0.0286	0.0132	0.011	2.74	9.07	0.00468	1.54	LV	CELLSTATES	vFB1.0	control_LMNA	12	18
PRDX1	1.05	0.0055	0.107	0.0797	5.5	15.2	0.000403	2.26	LV	CELLSTATES	vFB1.0	control_LMNA	12	18
RALYL	1.05	0.0143	0.0341	0.0257	4	11.4	0.00172	1.85	LV	CELLSTATES	vFB1.0	control_LMNA	12	18
SEPT9	1.05	0.00172	0.111	0.0749	5.49	20.3	6.45e-05	2.76	LV	CELLSTATES	vFB1.0	control_LMNA	12	18
SERTAD4-AS1	1.05	0.00806	0.0441	0.031	4.24	13.7	0.000711	2.09	LV	CELLSTATES	vFB1.0	control_LMNA	12	18
SLC35B2	1.05	0.0043	0.0217	0.0153	3.4	16.2	0.000269	2.37	LV	CELLSTATES	vFB1.0	control_LMNA	12	18
SPDYE1	1.05	0.0118	0.0765	0.0547	5.22	12.1	0.0013	1.93	LV	CELLSTATES	vFB1.0	control_LMNA	12	18
TINAGL1	1.05	0.0256	0.0147	0.0152	3.1	9.44	0.00399	1.59	LV	CELLSTATES	vFB1.0	control_LMNA	12	18
TP53I11	1.05	0.0156	0.0195	0.0139	3.23	11.1	0.00199	1.81	LV	CELLSTATES	vFB1.0	control_LMNA	12	18
AC005699.1	1.04	0.0156	0.0594	0.0442	4.68	11.1	0.00199	1.81	LV	CELLSTATES	vFB1.0	control_LMNA	12	18
AC068599.1	1.04	0.0203	0.021	0.0157	3.44	10.2	0.00288	1.69	LV	CELLSTATES	vFB1.0	control_LMNA	12	18
AL513164.1	1.04	0.0313	0.0342	0.0203	3.86	8.77	0.00535	1.5	LV	CELLSTATES	vFB1.0	control_LMNA	12	18
ANKRD35	1.04	0.000893	0.042	0.0282	4.14	23.3	2.48e-05	3.05	LV	CELLSTATES	vFB1.0	control_LMNA	12	18
CALHM2	1.04	0.00245	0.0398	0.0315	4.12	18.8	0.000108	2.61	LV	CELLSTATES	vFB1.0	control_LMNA	12	18
CDK2	1.04	0.0195	0.0131	0.00957	2.76	10.3	0.00272	1.71	LV	CELLSTATES	vFB1.0	control_LMNA	12	18
ELOB	1.04	0.0172	0.0442	0.0393	4.46	10.7	0.00229	1.76	LV	CELLSTATES	vFB1.0	control_LMNA	12	18
H3F3B	1.04	0.00163	0.506	0.369	7.74	20.5	5.99e-05	2.79	LV	CELLSTATES	vFB1.0	control_LMNA	12	18
KDELR3	1.04	0.00672	0.0243	0.0163	3.4	14.4	0.00054	2.17	LV	CELLSTATES	vFB1.0	control_LMNA	12	18
LGALS1	1.04	0.0117	0.152	0.13	6.15	12.2	0.00129	1.93	LV	CELLSTATES	vFB1.0	control_LMNA	12	18
MIEN1	1.04	0.0328	0.0258	0.0197	3.71	8.59	0.00578	1.48	LV	CELLSTATES	vFB1.0	control_LMNA	12	18
NDUFAF3	1.04	0.0111	0.0356	0.0289	4.01	12.4	0.00117	1.95	LV	CELLSTATES	vFB1.0	control_LMNA	12	18
NMNAT2	1.04	0.0282	0.0439	0.0304	4.25	9.1	0.00462	1.55	LV	CELLSTATES	vFB1.0	control_LMNA	12	18
RBM42	1.04	0.0159	0.0234	0.0196	3.43	11	0.00204	1.8	LV	CELLSTATES	vFB1.0	control_LMNA	12	18
RPL36AL	1.04	0.00335	0.0553	0.0407	4.65	17.3	0.000184	2.48	LV	CELLSTATES	vFB1.0	control_LMNA	12	18
RPL7	1.04	0.00794	0.0975	0.0861	5.6	13.7	0.000691	2.1	LV	CELLSTATES	vFB1.0	control_LMNA	12	18
RXFP1	1.04	0.0451	0.0169	0.0119	3.05	7.55	0.00926	1.35	LV	CELLSTATES	vFB1.0	control_LMNA	12	18
SMCR5	1.04	0.00665	0.0353	0.0271	4.14	14.4	0.000533	2.18	LV	CELLSTATES	vFB1.0	control_LMNA	12	18
TMUB1	1.04	0.0231	0.016	0.0133	2.99	9.76	0.00348	1.64	LV	CELLSTATES	vFB1.0	control_LMNA	12	18
AC006547.1	1.03	0.00306	0.0367	0.0197	3.91	17.7	0.000161	2.51	LV	CELLSTATES	vFB1.0	control_LMNA	12	18
AC024230.1	1.03	0.0287	0.0397	0.0322	4.23	9.04	0.00475	1.54	LV	CELLSTATES	vFB1.0	control_LMNA	12	18
AC099066.2	1.03	0.0311	0.0141	0.0107	2.89	8.79	0.0053	1.51	LV	CELLSTATES	vFB1.0	control_LMNA	12	18
ACSBG2	1.03	0.0151	0.0176	0.0103	3.07	11.2	0.00188	1.82	LV	CELLSTATES	vFB1.0	control_LMNA	12	18
CENPO	1.03	0.00508	0.0553	0.0272	4.4	15.5	0.000352	2.29	LV	CELLSTATES	vFB1.0	control_LMNA	12	18
FAM184A	1.03	0.0429	0.141	0.0906	5.75	7.72	0.00857	1.37	LV	CELLSTATES	vFB1.0	control_LMNA	12	18
HDAC1	1.03	0.0019	0.0287	0.023	3.77	19.9	7.36e-05	2.72	LV	CELLSTATES	vFB1.0	control_LMNA	12	18
LINC01830	1.03	0.0333	0.017	0.0142	3.05	8.54	0.00592	1.48	LV	CELLSTATES	vFB1.0	control_LMNA	12	18
LRCH4	1.03	0.000396	0.0462	0.0347	4.4	27.5	6.82e-06	3.4	LV	CELLSTATES	vFB1.0	control_LMNA	12	18
PKM	1.03	0.000494	0.123	0.0987	5.78	26.3	9.78e-06	3.31	LV	CELLSTATES	vFB1.0	control_LMNA	12	18
PQLC2L	1.03	0.000398	0.312	0.204	6.92	27.4	7.01e-06	3.4	LV	CELLSTATES	vFB1.0	control_LMNA	12	18
RPL35A	1.03	0.00956	0.095	0.0837	5.56	13	0.000927	2.02	LV	CELLSTATES	vFB1.0	control_LMNA	12	18
SPSB2	1.03	0.0268	0.0154	0.00939	2.85	9.29	0.00426	1.57	LV	CELLSTATES	vFB1.0	control_LMNA	12	18
TMA7	1.03	0.00323	0.0917	0.0737	5.42	17.5	0.000174	2.49	LV	CELLSTATES	vFB1.0	control_LMNA	12	18
TUBB	1.03	0.0078	0.0882	0.0689	5.23	13.8	0.000665	2.11	LV	CELLSTATES	vFB1.0	control_LMNA	12	18
UBL5	1.03	0.00914	0.0435	0.0332	4.4	13.2	0.000859	2.04	LV	CELLSTATES	vFB1.0	control_LMNA	12	18
VASP	1.03	0.0037	0.0279	0.0214	3.69	16.9	0.000213	2.43	LV	CELLSTATES	vFB1.0	control_LMNA	12	18
ZFAND2B	1.03	0.00122	0.0498	0.0339	4.51	21.9	3.88e-05	2.91	LV	CELLSTATES	vFB1.0	control_LMNA	12	18
AC025043.1	1.02	0.00643	0.062	0.0467	4.91	14.5	0.000506	2.19	LV	CELLSTATES	vFB1.0	control_LMNA	12	18
CHRM2	1.02	0.0473	0.0489	0.0491	4.53	7.39	0.00993	1.32	LV	CELLSTATES	vFB1.0	control_LMNA	12	18
HOOK2	1.02	0.000835	0.175	0.125	6.23	23.7	2.19e-05	3.08	LV	CELLSTATES	vFB1.0	control_LMNA	12	18
KCNIP2-AS1	1.02	0.0181	0.0201	0.011	3.22	10.6	0.00246	1.74	LV	CELLSTATES	vFB1.0	control_LMNA	12	18
LMNA	1.02	0.00206	0.181	0.141	6.26	19.6	8.36e-05	2.69	LV	CELLSTATES	vFB1.0	control_LMNA	12	18
PRELID1	1.02	0.0187	0.0379	0.027	4.08	10.5	0.00257	1.73	LV	CELLSTATES	vFB1.0	control_LMNA	12	18
CLIC5	1.01	0.0237	0.0262	0.0225	3.7	9.67	0.00361	1.62	LV	CELLSTATES	vFB1.0	control_LMNA	12	18
GMPPB	1.01	0.0109	0.0275	0.0177	3.67	12.5	0.00114	1.96	LV	CELLSTATES	vFB1.0	control_LMNA	12	18
KCNV2	1.01	0.05	0.0212	0.0146	3.38	7.23	0.0107	1.3	LV	CELLSTATES	vFB1.0	control_LMNA	12	18
MPG	1.01	0.000203	0.179	0.127	6.2	31.2	2.34e-06	3.69	LV	CELLSTATES	vFB1.0	control_LMNA	12	18
NKAPL	1.01	0.0366	0.0211	0.0122	3.18	8.23	0.00679	1.44	LV	CELLSTATES	vFB1.0	control_LMNA	12	18
PCBP1	1.01	0.0108	0.0527	0.0483	4.6	12.5	0.00112	1.97	LV	CELLSTATES	vFB1.0	control_LMNA	12	18
PSMB8	1.01	0.0282	0.0199	0.0142	3.22	9.11	0.0046	1.55	LV	CELLSTATES	vFB1.0	control_LMNA	12	18
RCC1	1.01	0.00476	0.122	0.0881	5.69	15.8	0.00032	2.32	LV	CELLSTATES	vFB1.0	control_LMNA	12	18
SLC14A2	1.01	0.00784	0.0568	0.0335	4.52	13.8	0.00067	2.11	LV	CELLSTATES	vFB1.0	control_LMNA	12	18
SLC39A7	1.01	0.00305	0.0417	0.029	4.18	17.7	0.00016	2.52	LV	CELLSTATES	vFB1.0	control_LMNA	12	18
SMIM35	1.01	0.0365	0.018	0.0131	3.27	8.24	0.00675	1.44	LV	CELLSTATES	vFB1.0	control_LMNA	12	18
SNTG2	1.01	0.0284	0.0225	0.0198	3.49	9.08	0.00466	1.55	LV	CELLSTATES	vFB1.0	control_LMNA	12	18
BAX	1	0.0019	0.0473	0.0327	4.39	19.9	7.44e-05	2.72	LV	CELLSTATES	vFB1.0	control_LMNA	12	18
RBM8A	1	0.00127	0.0543	0.0368	4.56	21.7	4.1e-05	2.89	LV	CELLSTATES	vFB1.0	control_LMNA	12	18
RPL38	1	0.0231	0.0406	0.041	4.41	9.76	0.00348	1.64	LV	CELLSTATES	vFB1.0	control_LMNA	12	18
TMEM132D	1	0.0125	0.0287	0.021	3.86	11.9	0.00141	1.9	LV	CELLSTATES	vFB1.0	control_LMNA	12	18
TNFRSF1A	1	0.00201	0.143	0.135	6.04	19.7	8.03e-05	2.7	LV	CELLSTATES	vFB1.0	control_LMNA	12	18
PSMB3	0.999	0.00272	0.0568	0.0432	4.65	18.3	0.00013	2.57	LV	CELLSTATES	vFB1.0	control_LMNA	12	18
RPL18	0.999	0.014	0.103	0.118	5.73	11.5	0.00166	1.86	LV	CELLSTATES	vFB1.0	control_LMNA	12	18
SHKBP1	0.999	0.0202	0.0184	0.0133	3.18	10.2	0.00288	1.69	LV	CELLSTATES	vFB1.0	control_LMNA	12	18
AGPAT2	0.998	0.00383	0.0302	0.0261	3.88	16.7	0.000227	2.42	LV	CELLSTATES	vFB1.0	control_LMNA	12	18
XBP1	0.998	0.00301	0.145	0.0931	5.88	17.8	0.000156	2.52	LV	CELLSTATES	vFB1.0	control_LMNA	12	18
ZNF593	0.995	0.0385	0.0165	0.0101	2.92	8.06	0.00732	1.42	LV	CELLSTATES	vFB1.0	control_LMNA	12	18
EPHX1	0.994	0.00277	0.131	0.108	5.88	18.2	0.000135	2.56	LV	CELLSTATES	vFB1.0	control_LMNA	12	18
LINC02576	0.994	0.0301	0.0137	0.00899	2.86	8.89	0.00507	1.52	LV	CELLSTATES	vFB1.0	control_LMNA	12	18
AC091045.1	0.993	0.00105	0.0742	0.0395	4.83	22.5	3.15e-05	2.98	LV	CELLSTATES	vFB1.0	control_LMNA	12	18
PAPPA2	0.993	0.0158	0.0358	0.0237	4.04	11	0.00203	1.8	LV	CELLSTATES	vFB1.0	control_LMNA	12	18
IQCA1	0.991	0.0286	0.0135	0.00954	2.85	9.07	0.00469	1.54	LV	CELLSTATES	vFB1.0	control_LMNA	12	18
NINJ1	0.99	0.0341	0.0138	0.0145	2.88	8.47	0.00611	1.47	LV	CELLSTATES	vFB1.0	control_LMNA	12	18
RELB	0.99	0.0221	0.0655	0.042	4.72	9.92	0.00325	1.66	LV	CELLSTATES	vFB1.0	control_LMNA	12	18
ADCY10	0.987	0.0379	0.0168	0.00964	2.96	8.12	0.00712	1.42	LV	CELLSTATES	vFB1.0	control_LMNA	12	18
CNTNAP5	0.987	0.0354	0.0261	0.0229	3.82	8.34	0.00646	1.45	LV	CELLSTATES	vFB1.0	control_LMNA	12	18
DPAGT1	0.987	0.0099	0.0218	0.0144	3.36	12.8	0.000982	2	LV	CELLSTATES	vFB1.0	control_LMNA	12	18
LINC02206	0.987	0.01	0.04	0.0245	4.11	12.8	0.00101	2	LV	CELLSTATES	vFB1.0	control_LMNA	12	18
NELFE	0.987	0.005	0.0293	0.0253	3.88	15.6	0.000344	2.3	LV	CELLSTATES	vFB1.0	control_LMNA	12	18
PGRMC1	0.987	0.00956	0.0428	0.0313	4.21	13	0.000925	2.02	LV	CELLSTATES	vFB1.0	control_LMNA	12	18
CLMAT3	0.986	0.0101	0.107	0.0634	5.41	12.7	0.00102	2	LV	CELLSTATES	vFB1.0	control_LMNA	12	18
AC106707.1	0.985	0.0315	0.0161	0.00925	2.95	8.74	0.00541	1.5	LV	CELLSTATES	vFB1.0	control_LMNA	12	18
DDAH2	0.984	0.00496	0.0878	0.0726	5.4	15.6	0.000339	2.3	LV	CELLSTATES	vFB1.0	control_LMNA	12	18
MALAT1	0.984	0.0182	318	232	17.1	10.6	0.00248	1.74	LV	CELLSTATES	vFB1.0	control_LMNA	12	18
TLNRD1	0.984	0.0138	0.0266	0.0242	3.65	11.6	0.00164	1.86	LV	CELLSTATES	vFB1.0	control_LMNA	12	18
SNRPG	0.982	0.000124	0.0855	0.0673	5.24	33.6	1.22e-06	3.91	LV	CELLSTATES	vFB1.0	control_LMNA	12	18
TMED9	0.982	0.00581	0.0938	0.0773	5.46	15	0.000435	2.24	LV	CELLSTATES	vFB1.0	control_LMNA	12	18
AC087564.1	0.981	0.0352	0.0265	0.0181	3.56	8.36	0.00642	1.45	LV	CELLSTATES	vFB1.0	control_LMNA	12	18
DIO2-AS1	0.981	0.0145	0.0943	0.057	5.26	11.4	0.00177	1.84	LV	CELLSTATES	vFB1.0	control_LMNA	12	18
TAC4	0.98	0.0156	0.0368	0.0249	4.09	11.1	0.00198	1.81	LV	CELLSTATES	vFB1.0	control_LMNA	12	18
UBA52	0.98	0.0211	0.0726	0.07	5.14	10.1	0.00306	1.67	LV	CELLSTATES	vFB1.0	control_LMNA	12	18
MYDGF	0.976	0.00421	0.103	0.0839	5.51	16.3	0.000261	2.38	LV	CELLSTATES	vFB1.0	control_LMNA	12	18
RAPGEFL1	0.976	0.0111	0.0352	0.0253	4.11	12.4	0.00118	1.95	LV	CELLSTATES	vFB1.0	control_LMNA	12	18
TCEAL8	0.976	0.0181	0.034	0.0281	3.97	10.6	0.00246	1.74	LV	CELLSTATES	vFB1.0	control_LMNA	12	18
ARID3A	0.975	0.00794	0.0616	0.0529	4.81	13.7	0.000691	2.1	LV	CELLSTATES	vFB1.0	control_LMNA	12	18
HEXIM1	0.975	0.00119	0.0566	0.0344	4.5	22	3.71e-05	2.92	LV	CELLSTATES	vFB1.0	control_LMNA	12	18
AKR1C3	0.974	0.00956	0.0992	0.0709	5.35	13	0.000926	2.02	LV	CELLSTATES	vFB1.0	control_LMNA	12	18
PLIN5	0.974	0.0426	0.0164	0.0149	3.15	7.74	0.00848	1.37	LV	CELLSTATES	vFB1.0	control_LMNA	12	18
NAMPT	0.973	0.0385	0.215	0.181	6.48	8.06	0.00733	1.41	LV	CELLSTATES	vFB1.0	control_LMNA	12	18
UBL4A	0.973	0.0167	0.014	0.00932	2.73	10.9	0.00219	1.78	LV	CELLSTATES	vFB1.0	control_LMNA	12	18
LARP6	0.972	0.000301	0.166	0.122	6.12	29.2	4.11e-06	3.52	LV	CELLSTATES	vFB1.0	control_LMNA	12	18
SLC27A3	0.971	0.0218	0.0168	0.0146	3.16	9.95	0.0032	1.66	LV	CELLSTATES	vFB1.0	control_LMNA	12	18
RHOC	0.97	0.0466	0.0324	0.0313	4.03	7.44	0.00971	1.33	LV	CELLSTATES	vFB1.0	control_LMNA	12	18
TCEAL1	0.97	0.00891	0.0335	0.0243	3.99	13.3	0.000825	2.05	LV	CELLSTATES	vFB1.0	control_LMNA	12	18
PLIN3	0.969	0.00411	0.0502	0.037	4.42	16.4	0.000251	2.39	LV	CELLSTATES	vFB1.0	control_LMNA	12	18
PNRC1	0.968	0.000301	0.204	0.15	6.4	29.2	4.14e-06	3.52	LV	CELLSTATES	vFB1.0	control_LMNA	12	18
AGBL5	0.967	0.000753	0.17	0.0903	5.98	24.1	1.87e-05	3.12	LV	CELLSTATES	vFB1.0	control_LMNA	12	18
EPB41	0.967	0.0038	0.0595	0.0428	4.75	16.8	0.000223	2.42	LV	CELLSTATES	vFB1.0	control_LMNA	12	18
PBDC1	0.967	0.0195	0.021	0.0137	3.22	10.3	0.00272	1.71	LV	CELLSTATES	vFB1.0	control_LMNA	12	18
PYURF	0.967	0.0139	0.0469	0.0351	4.37	11.5	0.00165	1.86	LV	CELLSTATES	vFB1.0	control_LMNA	12	18
SEC61B	0.965	0.000439	0.111	0.0756	5.55	26.9	8.16e-06	3.36	LV	CELLSTATES	vFB1.0	control_LMNA	12	18
AKR1B1	0.963	0.00876	0.0631	0.0592	5	13.4	0.0008	2.06	LV	CELLSTATES	vFB1.0	control_LMNA	12	18
CRIP2	0.963	0.0197	0.0681	0.0573	5.05	10.3	0.00274	1.71	LV	CELLSTATES	vFB1.0	control_LMNA	12	18
AC008105.3	0.962	0.00414	0.0749	0.0518	4.95	16.4	0.000255	2.38	LV	CELLSTATES	vFB1.0	control_LMNA	12	18
PSMA7	0.962	0.00266	0.119	0.103	5.82	18.4	0.000126	2.58	LV	CELLSTATES	vFB1.0	control_LMNA	12	18
RPS19	0.962	0.0197	0.127	0.141	6.07	10.3	0.00276	1.71	LV	CELLSTATES	vFB1.0	control_LMNA	12	18
TMEM208	0.962	0.00254	0.0643	0.0386	4.72	18.6	0.000118	2.59	LV	CELLSTATES	vFB1.0	control_LMNA	12	18
UQCRQ	0.962	0.014	0.0717	0.0617	5.21	11.5	0.00168	1.85	LV	CELLSTATES	vFB1.0	control_LMNA	12	18
ANAPC15	0.961	0.0274	0.0133	0.0109	2.8	9.2	0.00442	1.56	LV	CELLSTATES	vFB1.0	control_LMNA	12	18
MARCH3	0.961	0.0456	0.499	0.446	7.79	7.52	0.00938	1.34	LV	CELLSTATES	vFB1.0	control_LMNA	12	18
UBXN11	0.961	0.0104	0.0287	0.0257	3.86	12.6	0.00106	1.98	LV	CELLSTATES	vFB1.0	control_LMNA	12	18
CREB3L1	0.959	0.0414	0.0653	0.0426	4.7	7.83	0.00813	1.38	LV	CELLSTATES	vFB1.0	control_LMNA	12	18
SERPING1	0.959	0.0155	0.352	0.35	7.47	11.1	0.00195	1.81	LV	CELLSTATES	vFB1.0	control_LMNA	12	18
LAMTOR5	0.958	0.00172	0.0668	0.052	4.92	20.3	6.5e-05	2.76	LV	CELLSTATES	vFB1.0	control_LMNA	12	18
SERF2	0.958	0.00307	0.231	0.196	6.76	17.7	0.000162	2.51	LV	CELLSTATES	vFB1.0	control_LMNA	12	18
PTCHD1-AS	0.957	0.0153	0.0301	0.022	3.87	11.2	0.00191	1.82	LV	CELLSTATES	vFB1.0	control_LMNA	12	18
CHCHD5	0.956	0.0269	0.0139	0.00884	2.81	9.26	0.00431	1.57	LV	CELLSTATES	vFB1.0	control_LMNA	12	18
MOB4	0.956	0.0286	0.0361	0.0277	4.04	9.06	0.0047	1.54	LV	CELLSTATES	vFB1.0	control_LMNA	12	18
SYT2	0.956	0.0231	0.0231	0.0145	3.41	9.77	0.00345	1.64	LV	CELLSTATES	vFB1.0	control_LMNA	12	18
TMEM115	0.955	0.0369	0.0265	0.0219	3.63	8.21	0.00687	1.43	LV	CELLSTATES	vFB1.0	control_LMNA	12	18
ATP1B3	0.954	0.0197	0.323	0.182	6.88	10.3	0.00275	1.71	LV	CELLSTATES	vFB1.0	control_LMNA	12	18
TXNDC17	0.954	0.0319	0.0196	0.0127	3.3	8.69	0.00554	1.5	LV	CELLSTATES	vFB1.0	control_LMNA	12	18
KIAA2012	0.951	0.0165	0.0164	0.0114	3.01	10.9	0.00216	1.78	LV	CELLSTATES	vFB1.0	control_LMNA	12	18
LINC01389	0.951	0.00664	0.0325	0.0194	3.84	14.4	0.00053	2.18	LV	CELLSTATES	vFB1.0	control_LMNA	12	18
PNRC2	0.95	0.00167	0.0613	0.0503	4.76	20.4	6.22e-05	2.78	LV	CELLSTATES	vFB1.0	control_LMNA	12	18
RHOG	0.95	0.0233	0.0248	0.0217	3.61	9.73	0.00352	1.63	LV	CELLSTATES	vFB1.0	control_LMNA	12	18
AL356275.1	0.949	0.0391	0.0157	0.0117	2.97	8.01	0.00751	1.41	LV	CELLSTATES	vFB1.0	control_LMNA	12	18
ID3	0.949	0.0268	0.192	0.143	6.34	9.27	0.00429	1.57	LV	CELLSTATES	vFB1.0	control_LMNA	12	18
RPS6	0.949	0.0155	0.111	0.102	5.76	11.1	0.00195	1.81	LV	CELLSTATES	vFB1.0	control_LMNA	12	18
ALG3	0.948	0.00904	0.0354	0.0276	4.04	13.2	0.000845	2.04	LV	CELLSTATES	vFB1.0	control_LMNA	12	18
RPL7A	0.948	0.00806	0.12	0.121	5.83	13.7	0.000712	2.09	LV	CELLSTATES	vFB1.0	control_LMNA	12	18
IRF2BPL	0.947	0.0238	0.0415	0.0313	4.21	9.66	0.00363	1.62	LV	CELLSTATES	vFB1.0	control_LMNA	12	18
SELENOK	0.946	0.013	0.038	0.0335	4.18	11.8	0.00149	1.89	LV	CELLSTATES	vFB1.0	control_LMNA	12	18
SUMO3	0.946	0.0197	0.0243	0.0236	3.6	10.3	0.00275	1.71	LV	CELLSTATES	vFB1.0	control_LMNA	12	18
KLF10	0.945	0.0284	0.0576	0.0412	4.57	9.09	0.00465	1.55	LV	CELLSTATES	vFB1.0	control_LMNA	12	18
MYPN	0.944	0.0484	0.022	0.0187	3.45	7.32	0.0103	1.32	LV	CELLSTATES	vFB1.0	control_LMNA	12	18
COX5B	0.943	0.011	0.117	0.0924	5.79	12.4	0.00115	1.96	LV	CELLSTATES	vFB1.0	control_LMNA	12	18
DHRS3	0.942	0.0122	0.152	0.116	6	12	0.00136	1.91	LV	CELLSTATES	vFB1.0	control_LMNA	12	18
RPS2	0.941	0.0173	0.155	0.146	6.21	10.7	0.00231	1.76	LV	CELLSTATES	vFB1.0	control_LMNA	12	18
MCRIP2	0.94	0.0106	0.0198	0.0164	3.28	12.6	0.0011	1.97	LV	CELLSTATES	vFB1.0	control_LMNA	12	18
RPS29	0.94	0.00312	0.0792	0.0782	5.28	17.6	0.000166	2.51	LV	CELLSTATES	vFB1.0	control_LMNA	12	18
LAMA5	0.939	0.0356	0.0172	0.0166	3.13	8.33	0.00651	1.45	LV	CELLSTATES	vFB1.0	control_LMNA	12	18
SOX4	0.939	0.0382	0.0483	0.0373	4.28	8.09	0.00722	1.42	LV	CELLSTATES	vFB1.0	control_LMNA	12	18
PQBP1	0.938	0.0443	0.0175	0.0153	3.25	7.62	0.00896	1.35	LV	CELLSTATES	vFB1.0	control_LMNA	12	18
RPSA	0.938	0.00245	0.146	0.117	5.99	18.8	0.000108	2.61	LV	CELLSTATES	vFB1.0	control_LMNA	12	18
ACTG1	0.937	0.0107	0.323	0.269	7.08	12.5	0.00111	1.97	LV	CELLSTATES	vFB1.0	control_LMNA	12	18
CCDC178	0.937	0.0395	0.0136	0.0131	2.94	7.98	0.00762	1.4	LV	CELLSTATES	vFB1.0	control_LMNA	12	18
TMEM70	0.937	0.00586	0.027	0.0209	3.61	14.9	0.000441	2.23	LV	CELLSTATES	vFB1.0	control_LMNA	12	18
PSMC3	0.936	0.00296	0.0342	0.0247	3.98	17.9	0.00015	2.53	LV	CELLSTATES	vFB1.0	control_LMNA	12	18
TUBG1	0.936	0.0216	0.0146	0.00932	2.85	9.99	0.00315	1.67	LV	CELLSTATES	vFB1.0	control_LMNA	12	18
C6orf48	0.935	0.0143	0.0305	0.0268	3.82	11.4	0.00171	1.85	LV	CELLSTATES	vFB1.0	control_LMNA	12	18
LSM10	0.935	0.0214	0.0203	0.0153	3.21	10	0.00311	1.67	LV	CELLSTATES	vFB1.0	control_LMNA	12	18
MAP3K8	0.935	0.00645	0.148	0.134	6.05	14.5	0.000509	2.19	LV	CELLSTATES	vFB1.0	control_LMNA	12	18
ATP5F1D	0.934	0.00246	0.0778	0.0672	5.18	18.7	0.000111	2.61	LV	CELLSTATES	vFB1.0	control_LMNA	12	18
DNASE2	0.932	0.041	0.0229	0.0168	3.44	7.86	0.00804	1.39	LV	CELLSTATES	vFB1.0	control_LMNA	12	18
FBXL15	0.932	0.00726	0.0385	0.0265	4.14	14.1	0.000594	2.14	LV	CELLSTATES	vFB1.0	control_LMNA	12	18
PSMA4	0.932	0.00381	0.0676	0.0547	4.93	16.7	0.000224	2.42	LV	CELLSTATES	vFB1.0	control_LMNA	12	18
TNFAIP2	0.932	0.0122	0.165	0.117	6.03	12	0.00136	1.91	LV	CELLSTATES	vFB1.0	control_LMNA	12	18
AUP1	0.931	0.0188	0.0617	0.0638	5.07	10.4	0.0026	1.73	LV	CELLSTATES	vFB1.0	control_LMNA	12	18
DHPS	0.931	0.000592	0.0521	0.0431	4.54	25.4	1.28e-05	3.23	LV	CELLSTATES	vFB1.0	control_LMNA	12	18
ATP6V1G1	0.93	0.000736	0.0906	0.0704	5.31	24.3	1.76e-05	3.13	LV	CELLSTATES	vFB1.0	control_LMNA	12	18
SLC5A9	0.93	0.000645	0.169	0.108	6.08	24.9	1.47e-05	3.19	LV	CELLSTATES	vFB1.0	control_LMNA	12	18
AP5S1	0.929	0.0446	0.0135	0.0111	2.8	7.58	0.00912	1.35	LV	CELLSTATES	vFB1.0	control_LMNA	12	18
NAPRT	0.929	0.0169	0.0254	0.0228	3.71	10.8	0.00224	1.77	LV	CELLSTATES	vFB1.0	control_LMNA	12	18
BX284668.5	0.928	0.00802	0.0223	0.0172	3.42	13.7	0.000706	2.1	LV	CELLSTATES	vFB1.0	control_LMNA	12	18
NCBP2-AS2	0.928	0.00767	0.0325	0.0203	3.77	13.9	0.000645	2.12	LV	CELLSTATES	vFB1.0	control_LMNA	12	18
KIFC3	0.927	0.00277	0.0649	0.0462	4.78	18.2	0.000135	2.56	LV	CELLSTATES	vFB1.0	control_LMNA	12	18
AC022146.2	0.926	0.00439	0.0647	0.0413	4.79	16.2	0.000278	2.36	LV	CELLSTATES	vFB1.0	control_LMNA	12	18
AC105052.3	0.926	0.0141	0.143	0.125	6.08	11.5	0.00168	1.85	LV	CELLSTATES	vFB1.0	control_LMNA	12	18
MPP7	0.926	0.0233	0.0247	0.0222	3.59	9.72	0.00353	1.63	LV	CELLSTATES	vFB1.0	control_LMNA	12	18
RHBDD3	0.926	0.000591	0.0493	0.0322	4.34	25.4	1.27e-05	3.23	LV	CELLSTATES	vFB1.0	control_LMNA	12	18
AC091132.5	0.925	0.0432	0.0168	0.0127	3.01	7.69	0.00866	1.36	LV	CELLSTATES	vFB1.0	control_LMNA	12	18
RPS27	0.925	0.0443	0.073	0.0821	5.3	7.61	0.009	1.35	LV	CELLSTATES	vFB1.0	control_LMNA	12	18
KIAA1671	0.924	0.0206	0.0939	0.0751	5.33	10.1	0.00295	1.69	LV	CELLSTATES	vFB1.0	control_LMNA	12	18
RPL8	0.923	0.0225	0.126	0.114	5.9	9.85	0.00334	1.65	LV	CELLSTATES	vFB1.0	control_LMNA	12	18
JTB	0.922	0.00151	0.107	0.0856	5.6	20.9	5.35e-05	2.82	LV	CELLSTATES	vFB1.0	control_LMNA	12	18
RGS7	0.922	0.0443	0.017	0.0113	3.12	7.6	0.00902	1.35	LV	CELLSTATES	vFB1.0	control_LMNA	12	18
KCNQ1OT1	0.921	0.00148	0.366	0.263	7.19	21	5.14e-05	2.83	LV	CELLSTATES	vFB1.0	control_LMNA	12	18
AL139095.4	0.92	0.011	0.0709	0.0435	4.87	12.4	0.00115	1.96	LV	CELLSTATES	vFB1.0	control_LMNA	12	18
EHD2	0.919	0.000483	0.0657	0.0566	4.86	26.4	9.46e-06	3.32	LV	CELLSTATES	vFB1.0	control_LMNA	12	18
ETV4	0.919	0.00777	0.0483	0.0281	4.28	13.9	0.000661	2.11	LV	CELLSTATES	vFB1.0	control_LMNA	12	18
C17orf58	0.918	0.0101	0.0408	0.0272	4.09	12.8	0.00102	2	LV	CELLSTATES	vFB1.0	control_LMNA	12	18
SLC51A	0.918	0.0105	0.0357	0.0267	4.01	12.6	0.00109	1.98	LV	CELLSTATES	vFB1.0	control_LMNA	12	18
ARG2	0.917	0.00617	0.0694	0.0424	4.82	14.7	0.000475	2.21	LV	CELLSTATES	vFB1.0	control_LMNA	12	18
IRGM	0.917	0.029	0.0159	0.00857	2.89	9.01	0.00481	1.54	LV	CELLSTATES	vFB1.0	control_LMNA	12	18
NOP16	0.916	0.0461	0.0188	0.0127	3.15	7.47	0.00958	1.34	LV	CELLSTATES	vFB1.0	control_LMNA	12	18
LINC02055	0.915	0.0433	0.0701	0.0432	4.82	7.69	0.00869	1.36	LV	CELLSTATES	vFB1.0	control_LMNA	12	18
PRICKLE1	0.915	0.0225	0.833	0.639	8.37	9.85	0.00335	1.65	LV	CELLSTATES	vFB1.0	control_LMNA	12	18
RPL12	0.915	0.0107	0.0613	0.0572	4.92	12.5	0.00111	1.97	LV	CELLSTATES	vFB1.0	control_LMNA	12	18
ETHE1	0.914	0.034	0.0326	0.0258	3.9	8.48	0.00607	1.47	LV	CELLSTATES	vFB1.0	control_LMNA	12	18
GSTP1	0.914	0.003	0.126	0.104	5.82	17.8	0.000155	2.52	LV	CELLSTATES	vFB1.0	control_LMNA	12	18
RPL41	0.912	0.0114	0.304	0.304	7.27	12.3	0.00122	1.94	LV	CELLSTATES	vFB1.0	control_LMNA	12	18
GRIN2B	0.911	0.0426	0.0297	0.0185	3.77	7.74	0.00848	1.37	LV	CELLSTATES	vFB1.0	control_LMNA	12	18
MYH14	0.911	0.0159	0.0144	0.0116	2.9	11	0.00204	1.8	LV	CELLSTATES	vFB1.0	control_LMNA	12	18
NRXN1	0.911	0.0306	0.031	0.0263	4.04	8.83	0.00519	1.51	LV	CELLSTATES	vFB1.0	control_LMNA	12	18
MPDU1	0.91	0.0016	0.04	0.0286	4.12	20.6	5.83e-05	2.8	LV	CELLSTATES	vFB1.0	control_LMNA	12	18
PCDH11Y	0.91	0.0384	0.0233	0.0162	3.57	8.07	0.0073	1.42	LV	CELLSTATES	vFB1.0	control_LMNA	12	18
SLCO5A1	0.91	0.029	0.0126	0.0119	2.83	9	0.00482	1.54	LV	CELLSTATES	vFB1.0	control_LMNA	12	18
LAMC2	0.909	0.00233	0.0947	0.0707	5.3	19	9.97e-05	2.63	LV	CELLSTATES	vFB1.0	control_LMNA	12	18
ADAM22	0.907	0.0124	0.119	0.0847	5.58	12	0.00139	1.91	LV	CELLSTATES	vFB1.0	control_LMNA	12	18
NDRG2	0.907	0.00297	0.134	0.107	5.88	17.8	0.000152	2.53	LV	CELLSTATES	vFB1.0	control_LMNA	12	18
PCOLCE-AS1	0.907	0.0441	0.0191	0.0145	3.18	7.63	0.0089	1.36	LV	CELLSTATES	vFB1.0	control_LMNA	12	18
RPS28	0.906	0.00929	0.0974	0.0931	5.57	13.1	0.000886	2.03	LV	CELLSTATES	vFB1.0	control_LMNA	12	18
YIF1A	0.906	0.00351	0.0541	0.0426	4.61	17.1	0.000197	2.45	LV	CELLSTATES	vFB1.0	control_LMNA	12	18
TIGAR	0.905	0.0222	0.0439	0.0243	4.17	9.9	0.00328	1.65	LV	CELLSTATES	vFB1.0	control_LMNA	12	18
DBN1	0.902	0.0184	0.0322	0.0241	3.89	10.5	0.00251	1.74	LV	CELLSTATES	vFB1.0	control_LMNA	12	18
DDX39A	0.902	0.00894	0.0403	0.0326	4.27	13.3	0.000831	2.05	LV	CELLSTATES	vFB1.0	control_LMNA	12	18
MYH13	0.902	0.0102	0.263	0.159	6.65	12.7	0.00104	1.99	LV	CELLSTATES	vFB1.0	control_LMNA	12	18
RIMS2	0.902	0.0206	0.0138	0.00984	2.84	10.1	0.00295	1.69	LV	CELLSTATES	vFB1.0	control_LMNA	12	18
AC009313.1	0.898	0.0264	0.0727	0.0501	5.02	9.34	0.00416	1.58	LV	CELLSTATES	vFB1.0	control_LMNA	12	18
RPS4X	0.898	0.0137	0.0886	0.0744	5.39	11.6	0.00162	1.86	LV	CELLSTATES	vFB1.0	control_LMNA	12	18
AC016722.2	0.896	0.0153	0.0361	0.0217	4.01	11.2	0.00191	1.82	LV	CELLSTATES	vFB1.0	control_LMNA	12	18
PCOLCE	0.896	0.0151	0.226	0.185	6.67	11.2	0.00189	1.82	LV	CELLSTATES	vFB1.0	control_LMNA	12	18
PRICKLE3	0.896	0.0135	0.0203	0.0147	3.29	11.6	0.00159	1.87	LV	CELLSTATES	vFB1.0	control_LMNA	12	18
SNHG25	0.896	0.00802	0.147	0.128	6.1	13.7	0.000706	2.1	LV	CELLSTATES	vFB1.0	control_LMNA	12	18
ATP5MPL	0.895	0.00217	0.111	0.0866	5.68	19.3	9.06e-05	2.66	LV	CELLSTATES	vFB1.0	control_LMNA	12	18
TUBA1B	0.895	0.00529	0.202	0.146	6.31	15.3	0.000377	2.28	LV	CELLSTATES	vFB1.0	control_LMNA	12	18
DNAAF2	0.894	0.0038	0.0399	0.0268	4.1	16.8	0.000222	2.42	LV	CELLSTATES	vFB1.0	control_LMNA	12	18
GJA1	0.894	0.0424	0.0161	0.0212	3.21	7.76	0.0084	1.37	LV	CELLSTATES	vFB1.0	control_LMNA	12	18
MDC1-AS1	0.894	0.0287	0.035	0.0272	4.12	9.04	0.00474	1.54	LV	CELLSTATES	vFB1.0	control_LMNA	12	18
FAU	0.893	0.016	0.101	0.0891	5.57	11	0.00208	1.79	LV	CELLSTATES	vFB1.0	control_LMNA	12	18
SRP14	0.893	0.00944	0.122	0.103	5.82	13	0.00091	2.02	LV	CELLSTATES	vFB1.0	control_LMNA	12	18
COX7A2	0.891	0.00726	0.0949	0.0713	5.42	14.1	0.000594	2.14	LV	CELLSTATES	vFB1.0	control_LMNA	12	18
HLA-A	0.891	0.0264	0.156	0.136	6.2	9.35	0.00415	1.58	LV	CELLSTATES	vFB1.0	control_LMNA	12	18
IDH3B	0.891	0.0224	0.0312	0.0249	3.98	9.86	0.00333	1.65	LV	CELLSTATES	vFB1.0	control_LMNA	12	18
POLR2G	0.89	0.0232	0.0203	0.0184	3.4	9.74	0.00351	1.63	LV	CELLSTATES	vFB1.0	control_LMNA	12	18
RAB34	0.89	0.00532	0.0637	0.0586	4.91	15.3	0.000379	2.27	LV	CELLSTATES	vFB1.0	control_LMNA	12	18
IFIT3	0.889	0.00292	0.0497	0.0388	4.44	18	0.000146	2.53	LV	CELLSTATES	vFB1.0	control_LMNA	12	18
IL12RB2	0.889	0.0401	0.0289	0.0165	3.62	7.93	0.00777	1.4	LV	CELLSTATES	vFB1.0	control_LMNA	12	18
LAMTOR4	0.889	0.000514	0.0585	0.0504	4.74	26	1.04e-05	3.29	LV	CELLSTATES	vFB1.0	control_LMNA	12	18
AC113414.1	0.888	0.00259	0.0536	0.0347	4.56	18.5	0.000121	2.59	LV	CELLSTATES	vFB1.0	control_LMNA	12	18
AP003438.1	0.887	0.014	0.0212	0.0139	3.31	11.5	0.00168	1.85	LV	CELLSTATES	vFB1.0	control_LMNA	12	18
CYP4X1	0.887	0.0263	0.182	0.131	6.19	9.35	0.00414	1.58	LV	CELLSTATES	vFB1.0	control_LMNA	12	18
GALNTL6	0.887	0.0379	0.0373	0.0276	4.21	8.12	0.00715	1.42	LV	CELLSTATES	vFB1.0	control_LMNA	12	18
MRPL36	0.886	0.0243	0.0174	0.0121	3.11	9.6	0.00372	1.62	LV	CELLSTATES	vFB1.0	control_LMNA	12	18
SHMT1	0.886	0.00835	0.0538	0.031	4.39	13.5	0.00075	2.08	LV	CELLSTATES	vFB1.0	control_LMNA	12	18
UQCC3	0.886	0.0104	0.024	0.0213	3.57	12.7	0.00106	1.98	LV	CELLSTATES	vFB1.0	control_LMNA	12	18
MRPS34	0.885	0.0102	0.0387	0.0283	4.08	12.7	0.00103	1.99	LV	CELLSTATES	vFB1.0	control_LMNA	12	18
FAM50A	0.884	0.00489	0.0515	0.0421	4.58	15.7	0.000331	2.31	LV	CELLSTATES	vFB1.0	control_LMNA	12	18
VSIR	0.884	0.0443	0.0349	0.0343	4.08	7.62	0.00898	1.35	LV	CELLSTATES	vFB1.0	control_LMNA	12	18
SLC25A5	0.883	0.0195	0.0321	0.0228	3.87	10.3	0.00272	1.71	LV	CELLSTATES	vFB1.0	control_LMNA	12	18
DPF3	0.882	0.0332	0.0264	0.0275	3.74	8.55	0.00588	1.48	LV	CELLSTATES	vFB1.0	control_LMNA	12	18
CYC1	0.881	0.0154	0.0757	0.0628	5.2	11.1	0.00194	1.81	LV	CELLSTATES	vFB1.0	control_LMNA	12	18
SERHL2	0.88	0.00546	0.0599	0.0412	4.72	15.2	0.000396	2.26	LV	CELLSTATES	vFB1.0	control_LMNA	12	18
CCDC65	0.878	0.00127	0.126	0.083	5.68	21.7	4.13e-05	2.89	LV	CELLSTATES	vFB1.0	control_LMNA	12	18
FAM189A1	0.878	0.0384	0.0144	0.0128	3.01	8.07	0.00729	1.42	LV	CELLSTATES	vFB1.0	control_LMNA	12	18
MSMO1	0.878	0.0128	0.0278	0.0205	3.66	11.8	0.00146	1.89	LV	CELLSTATES	vFB1.0	control_LMNA	12	18
RBP5	0.878	0.00425	0.0657	0.0386	4.75	16.3	0.000264	2.37	LV	CELLSTATES	vFB1.0	control_LMNA	12	18
LRP1	0.877	0.00902	0.688	0.597	8.2	13.2	0.000841	2.04	LV	CELLSTATES	vFB1.0	control_LMNA	12	18
ADAMTS17	0.876	0.0246	0.243	0.182	6.63	9.56	0.00379	1.61	LV	CELLSTATES	vFB1.0	control_LMNA	12	18
MRPL14	0.876	0.0175	0.0259	0.022	3.69	10.7	0.00234	1.76	LV	CELLSTATES	vFB1.0	control_LMNA	12	18
TCIRG1	0.876	0.000611	0.0484	0.0412	4.46	25.2	1.36e-05	3.21	LV	CELLSTATES	vFB1.0	control_LMNA	12	18
AC027018.1	0.874	0.00246	0.123	0.0787	5.61	18.7	0.000111	2.61	LV	CELLSTATES	vFB1.0	control_LMNA	12	18
BRMS1	0.874	0.0264	0.0208	0.0171	3.4	9.34	0.00416	1.58	LV	CELLSTATES	vFB1.0	control_LMNA	12	18
SLC27A6	0.874	0.0458	0.0261	0.0422	3.93	7.49	0.00949	1.34	LV	CELLSTATES	vFB1.0	control_LMNA	12	18
COX6B1	0.873	0.0114	0.0703	0.0672	5.18	12.3	0.00123	1.94	LV	CELLSTATES	vFB1.0	control_LMNA	12	18
PDE6C	0.873	0.04	0.0253	0.0167	3.63	7.94	0.00774	1.4	LV	CELLSTATES	vFB1.0	control_LMNA	12	18
AC008537.1	0.872	0.00963	0.0652	0.0474	4.81	12.9	0.00094	2.02	LV	CELLSTATES	vFB1.0	control_LMNA	12	18
CCDC26	0.872	0.0209	0.0303	0.0233	3.93	10.1	0.00301	1.68	LV	CELLSTATES	vFB1.0	control_LMNA	12	18
CD9	0.872	0.0249	0.0854	0.075	5.31	9.52	0.00385	1.6	LV	CELLSTATES	vFB1.0	control_LMNA	12	18
ZNF219	0.872	0.0178	0.0133	0.0095	2.77	10.6	0.00241	1.75	LV	CELLSTATES	vFB1.0	control_LMNA	12	18
KPNA2	0.871	0.0327	0.0217	0.0166	3.34	8.6	0.00575	1.49	LV	CELLSTATES	vFB1.0	control_LMNA	12	18
LOXL2	0.871	0.0351	0.121	0.0931	5.62	8.37	0.00637	1.45	LV	CELLSTATES	vFB1.0	control_LMNA	12	18
PSMC5	0.87	0.00794	0.035	0.0281	4.04	13.7	0.000694	2.1	LV	CELLSTATES	vFB1.0	control_LMNA	12	18
AL929472.2	0.869	0.0128	0.0487	0.0354	4.52	11.8	0.00147	1.89	LV	CELLSTATES	vFB1.0	control_LMNA	12	18
GPX8	0.869	0.00277	0.049	0.0362	4.4	18.2	0.000134	2.56	LV	CELLSTATES	vFB1.0	control_LMNA	12	18
CLTB	0.867	0.00147	0.0741	0.0604	5.04	21	5.08e-05	2.83	LV	CELLSTATES	vFB1.0	control_LMNA	12	18
PIP5K1B	0.867	0.0114	0.0379	0.0341	4.21	12.3	0.00124	1.94	LV	CELLSTATES	vFB1.0	control_LMNA	12	18
NFE2L3	0.866	0.00873	0.0383	0.0232	4	13.4	0.000792	2.06	LV	CELLSTATES	vFB1.0	control_LMNA	12	18
PSMB9	0.866	0.0359	0.0228	0.019	3.48	8.29	0.00661	1.44	LV	CELLSTATES	vFB1.0	control_LMNA	12	18
EMILIN2	0.865	0.0358	0.0131	0.00871	2.73	8.31	0.00657	1.45	LV	CELLSTATES	vFB1.0	control_LMNA	12	18
RPL15	0.865	0.0167	0.167	0.157	6.34	10.9	0.00218	1.78	LV	CELLSTATES	vFB1.0	control_LMNA	12	18
STK10	0.865	0.0119	0.0681	0.0512	4.84	12.1	0.00132	1.92	LV	CELLSTATES	vFB1.0	control_LMNA	12	18
GEMIN7-AS1	0.863	0.0153	0.0372	0.0219	3.98	11.2	0.00192	1.82	LV	CELLSTATES	vFB1.0	control_LMNA	12	18
CCDC85B	0.862	0.0341	0.0343	0.0356	4.07	8.46	0.00612	1.47	LV	CELLSTATES	vFB1.0	control_LMNA	12	18
OTUB1	0.862	0.00264	0.0602	0.0516	4.8	18.4	0.000125	2.58	LV	CELLSTATES	vFB1.0	control_LMNA	12	18
DTX1	0.861	0.0376	0.0284	0.0244	3.78	8.15	0.00705	1.42	LV	CELLSTATES	vFB1.0	control_LMNA	12	18
TUFM	0.861	0.00172	0.079	0.0633	5.19	20.3	6.5e-05	2.76	LV	CELLSTATES	vFB1.0	control_LMNA	12	18
C12orf57	0.859	0.0295	0.0551	0.0473	4.69	8.96	0.00492	1.53	LV	CELLSTATES	vFB1.0	control_LMNA	12	18
PPP1R18	0.857	0.0113	0.0342	0.0303	3.96	12.3	0.00121	1.95	LV	CELLSTATES	vFB1.0	control_LMNA	12	18
RPL31	0.857	0.00504	0.135	0.125	6	15.6	0.000347	2.3	LV	CELLSTATES	vFB1.0	control_LMNA	12	18
DUOX1	0.855	0.00571	0.112	0.0856	5.62	15	0.000425	2.24	LV	CELLSTATES	vFB1.0	control_LMNA	12	18
MLF2	0.855	0.0019	0.0851	0.0692	5.24	19.9	7.45e-05	2.72	LV	CELLSTATES	vFB1.0	control_LMNA	12	18
TNIP2	0.853	0.00794	0.0321	0.0259	3.86	13.8	0.000683	2.1	LV	CELLSTATES	vFB1.0	control_LMNA	12	18
BRK1	0.851	0.00894	0.0619	0.0514	4.81	13.3	0.000831	2.05	LV	CELLSTATES	vFB1.0	control_LMNA	12	18
RAB29	0.851	0.011	0.0302	0.0202	3.71	12.4	0.00116	1.96	LV	CELLSTATES	vFB1.0	control_LMNA	12	18
RAN	0.851	0.00589	0.0644	0.0538	4.84	14.9	0.000444	2.23	LV	CELLSTATES	vFB1.0	control_LMNA	12	18
DGUOK-AS1	0.85	0.0336	0.0227	0.0153	3.42	8.51	0.00599	1.47	LV	CELLSTATES	vFB1.0	control_LMNA	12	18
FAM43A	0.85	0.0265	0.0478	0.0375	4.39	9.33	0.00418	1.58	LV	CELLSTATES	vFB1.0	control_LMNA	12	18
GRM8	0.85	0.0372	0.0231	0.0182	3.55	8.18	0.00695	1.43	LV	CELLSTATES	vFB1.0	control_LMNA	12	18
LDLRAD2	0.85	0.0266	0.0341	0.0189	3.79	9.3	0.00423	1.57	LV	CELLSTATES	vFB1.0	control_LMNA	12	18
NIM1K	0.85	0.0222	0.0211	0.0179	3.42	9.89	0.00329	1.65	LV	CELLSTATES	vFB1.0	control_LMNA	12	18
CSDC2	0.848	0.0327	0.0297	0.0248	3.79	8.61	0.00574	1.49	LV	CELLSTATES	vFB1.0	control_LMNA	12	18
PKP2	0.848	0.0148	0.0721	0.0647	5.12	11.3	0.00182	1.83	LV	CELLSTATES	vFB1.0	control_LMNA	12	18
TPM2	0.848	0.0119	0.101	0.0918	5.61	12.1	0.00131	1.93	LV	CELLSTATES	vFB1.0	control_LMNA	12	18
AC026202.2	0.846	0.0042	0.179	0.13	6.27	16.3	0.00026	2.38	LV	CELLSTATES	vFB1.0	control_LMNA	12	18
NDUFS8	0.845	0.00922	0.0529	0.041	4.6	13.1	0.000876	2.04	LV	CELLSTATES	vFB1.0	control_LMNA	12	18
PEX16	0.843	0.0137	0.0291	0.022	3.77	11.6	0.00162	1.86	LV	CELLSTATES	vFB1.0	control_LMNA	12	18
PRR13	0.843	0.0207	0.0509	0.039	4.47	10.1	0.00298	1.68	LV	CELLSTATES	vFB1.0	control_LMNA	12	18
SNHG19	0.843	0.0372	0.0371	0.0376	4.18	8.18	0.00695	1.43	LV	CELLSTATES	vFB1.0	control_LMNA	12	18
BMPER	0.842	0.0287	0.433	0.335	7.49	9.04	0.00475	1.54	LV	CELLSTATES	vFB1.0	control_LMNA	12	18
POR	0.842	0.000254	0.114	0.0849	5.59	30	3.24e-06	3.6	LV	CELLSTATES	vFB1.0	control_LMNA	12	18
RPS27A	0.842	0.00739	0.123	0.119	5.9	14.1	0.000609	2.13	LV	CELLSTATES	vFB1.0	control_LMNA	12	18
CYBA	0.841	0.0128	0.0686	0.0558	4.94	11.8	0.00147	1.89	LV	CELLSTATES	vFB1.0	control_LMNA	12	18
MIR133A1HG	0.841	0.0289	0.0199	0.0167	3.32	9.02	0.00479	1.54	LV	CELLSTATES	vFB1.0	control_LMNA	12	18
ODF3B	0.841	0.0174	0.0622	0.0497	4.85	10.7	0.00233	1.76	LV	CELLSTATES	vFB1.0	control_LMNA	12	18
HINT2	0.84	0.0379	0.0204	0.0155	3.3	8.12	0.00713	1.42	LV	CELLSTATES	vFB1.0	control_LMNA	12	18
IFI35	0.838	0.0188	0.0429	0.0353	4.31	10.5	0.00259	1.73	LV	CELLSTATES	vFB1.0	control_LMNA	12	18
CCDC69	0.836	0.0444	0.0212	0.0177	3.37	7.6	0.00904	1.35	LV	CELLSTATES	vFB1.0	control_LMNA	12	18
PRDX5	0.836	0.0206	0.0415	0.0361	4.31	10.1	0.00296	1.69	LV	CELLSTATES	vFB1.0	control_LMNA	12	18
SIGIRR	0.836	0.0155	0.0496	0.0387	4.52	11.1	0.00195	1.81	LV	CELLSTATES	vFB1.0	control_LMNA	12	18
HPSE2	0.834	0.0177	0.0264	0.0218	3.76	10.6	0.00239	1.75	LV	CELLSTATES	vFB1.0	control_LMNA	12	18
PPP1R14C	0.834	0.0383	0.0213	0.0192	3.53	8.08	0.00726	1.42	LV	CELLSTATES	vFB1.0	control_LMNA	12	18
AL137186.2	0.833	0.0272	0.0319	0.0238	3.88	9.22	0.00439	1.56	LV	CELLSTATES	vFB1.0	control_LMNA	12	18
NDUFB1	0.833	0.000304	0.0981	0.078	5.44	29.1	4.29e-06	3.52	LV	CELLSTATES	vFB1.0	control_LMNA	12	18
UBXN1	0.833	0.00233	0.064	0.0544	4.87	19	0.0001	2.63	LV	CELLSTATES	vFB1.0	control_LMNA	12	18
MOSPD3	0.832	0.0402	0.02	0.0164	3.35	7.92	0.0078	1.4	LV	CELLSTATES	vFB1.0	control_LMNA	12	18
SSNA1	0.832	0.0185	0.0607	0.0452	4.71	10.5	0.00253	1.73	LV	CELLSTATES	vFB1.0	control_LMNA	12	18
C1orf174	0.83	0.0251	0.0367	0.0307	4.06	9.5	0.00389	1.6	LV	CELLSTATES	vFB1.0	control_LMNA	12	18
KRT10	0.83	0.0125	0.0742	0.0622	5.09	11.9	0.00142	1.9	LV	CELLSTATES	vFB1.0	control_LMNA	12	18
NOVA1	0.83	0.0169	0.958	0.889	8.71	10.8	0.00223	1.77	LV	CELLSTATES	vFB1.0	control_LMNA	12	18
PSMC4	0.83	0.00351	0.0499	0.0404	4.53	17.1	0.000198	2.45	LV	CELLSTATES	vFB1.0	control_LMNA	12	18
TRIP10	0.83	0.000611	0.175	0.155	6.33	25.1	1.38e-05	3.21	LV	CELLSTATES	vFB1.0	control_LMNA	12	18
AC100830.1	0.829	0.0125	0.0272	0.019	3.62	11.9	0.00141	1.9	LV	CELLSTATES	vFB1.0	control_LMNA	12	18
ENO1	0.829	0.00296	0.109	0.0932	5.56	17.9	0.00015	2.53	LV	CELLSTATES	vFB1.0	control_LMNA	12	18
NAT9	0.828	0.00393	0.133	0.102	5.88	16.6	0.000236	2.41	LV	CELLSTATES	vFB1.0	control_LMNA	12	18
RPS13	0.828	0.0327	0.0781	0.0751	5.26	8.6	0.00575	1.49	LV	CELLSTATES	vFB1.0	control_LMNA	12	18
CFAP299	0.827	0.0428	0.0192	0.0161	3.35	7.73	0.00853	1.37	LV	CELLSTATES	vFB1.0	control_LMNA	12	18
FRMD3	0.825	0.0143	0.495	0.326	7.53	11.4	0.00172	1.85	LV	CELLSTATES	vFB1.0	control_LMNA	12	18
NOP53	0.824	0.0481	0.0187	0.0257	3.37	7.34	0.0102	1.32	LV	CELLSTATES	vFB1.0	control_LMNA	12	18
RPS11	0.824	0.0339	0.0679	0.0724	5.11	8.49	0.00604	1.47	LV	CELLSTATES	vFB1.0	control_LMNA	12	18
ITGB5-AS1	0.823	0.0456	0.0593	0.0482	4.85	7.51	0.0094	1.34	LV	CELLSTATES	vFB1.0	control_LMNA	12	18
TRPT1	0.822	0.03	0.0214	0.0176	3.49	8.9	0.00504	1.52	LV	CELLSTATES	vFB1.0	control_LMNA	12	18
TIMM17B	0.821	0.0205	0.0192	0.0169	3.28	10.2	0.00293	1.69	LV	CELLSTATES	vFB1.0	control_LMNA	12	18
ATP5MG	0.82	0.00939	0.11	0.0968	5.72	13	0.000903	2.03	LV	CELLSTATES	vFB1.0	control_LMNA	12	18
ALK	0.819	0.0104	0.0429	0.0281	4.17	12.6	0.00106	1.98	LV	CELLSTATES	vFB1.0	control_LMNA	12	18
COL6A2	0.819	0.00057	1.61	1.24	9.36	25.6	1.21e-05	3.24	LV	CELLSTATES	vFB1.0	control_LMNA	12	18
GRTP1	0.818	0.018	0.0429	0.0304	4.23	10.6	0.00244	1.74	LV	CELLSTATES	vFB1.0	control_LMNA	12	18
NDUFS5	0.818	0.0204	0.0689	0.0627	5.09	10.2	0.00291	1.69	LV	CELLSTATES	vFB1.0	control_LMNA	12	18
BOLA3	0.817	0.0424	0.0218	0.017	3.44	7.76	0.0084	1.37	LV	CELLSTATES	vFB1.0	control_LMNA	12	18
NGF	0.816	0.0174	0.488	0.358	7.56	10.7	0.00233	1.76	LV	CELLSTATES	vFB1.0	control_LMNA	12	18
MYL12A	0.815	0.041	0.253	0.227	6.93	7.86	0.00802	1.39	LV	CELLSTATES	vFB1.0	control_LMNA	12	18
PSMB6	0.815	0.0199	0.0446	0.0324	4.3	10.3	0.00281	1.7	LV	CELLSTATES	vFB1.0	control_LMNA	12	18
APOBEC2	0.814	0.0265	0.0329	0.0228	3.93	9.32	0.0042	1.58	LV	CELLSTATES	vFB1.0	control_LMNA	12	18
PHGDH	0.814	0.0142	0.0509	0.0458	4.51	11.5	0.0017	1.85	LV	CELLSTATES	vFB1.0	control_LMNA	12	18
PTPA	0.813	0.0162	0.0577	0.0514	4.7	11	0.0021	1.79	LV	CELLSTATES	vFB1.0	control_LMNA	12	18
AURKAIP1	0.812	0.0029	0.0521	0.0401	4.54	18	0.000144	2.54	LV	CELLSTATES	vFB1.0	control_LMNA	12	18
ERP29	0.812	0.0023	0.0441	0.0341	4.32	19.1	9.84e-05	2.64	LV	CELLSTATES	vFB1.0	control_LMNA	12	18
PSMB5	0.812	0.00213	0.0629	0.0562	4.85	19.4	8.74e-05	2.67	LV	CELLSTATES	vFB1.0	control_LMNA	12	18
ADGRE5	0.811	0.0477	0.0808	0.0636	5.03	7.37	0.01	1.32	LV	CELLSTATES	vFB1.0	control_LMNA	12	18
FAM136A	0.811	0.00431	0.0295	0.0235	3.75	16.2	0.00027	2.37	LV	CELLSTATES	vFB1.0	control_LMNA	12	18
MRPS10	0.811	0.00359	0.0434	0.0382	4.34	17	0.000203	2.45	LV	CELLSTATES	vFB1.0	control_LMNA	12	18
MYL9	0.811	0.0221	0.13	0.117	5.95	9.92	0.00324	1.66	LV	CELLSTATES	vFB1.0	control_LMNA	12	18
RPS19BP1	0.811	0.0128	0.0335	0.0267	3.93	11.8	0.00146	1.89	LV	CELLSTATES	vFB1.0	control_LMNA	12	18
RNF187	0.81	0.0231	0.0202	0.0202	3.38	9.76	0.00347	1.64	LV	CELLSTATES	vFB1.0	control_LMNA	12	18
RPL19	0.81	0.0197	0.116	0.112	5.81	10.3	0.00275	1.71	LV	CELLSTATES	vFB1.0	control_LMNA	12	18
AL513327.1	0.809	0.0477	0.337	0.221	7.06	7.37	0.01	1.32	LV	CELLSTATES	vFB1.0	control_LMNA	12	18
PIR	0.809	0.0322	0.194	0.165	6.4	8.66	0.0056	1.49	LV	CELLSTATES	vFB1.0	control_LMNA	12	18
PMVK	0.809	0.00507	0.037	0.0285	4.02	15.5	0.000352	2.29	LV	CELLSTATES	vFB1.0	control_LMNA	12	18
IL1R1	0.808	0.0359	0.181	0.137	6.11	8.3	0.0066	1.45	LV	CELLSTATES	vFB1.0	control_LMNA	12	18
WDR45	0.808	0.0129	0.086	0.0757	5.37	11.8	0.00148	1.89	LV	CELLSTATES	vFB1.0	control_LMNA	12	18
GGT5	0.807	0.00618	0.219	0.179	6.57	14.7	0.000478	2.21	LV	CELLSTATES	vFB1.0	control_LMNA	12	18
IL20RB-AS1	0.807	0.0287	0.0198	0.0129	3.26	9.04	0.00474	1.54	LV	CELLSTATES	vFB1.0	control_LMNA	12	18
RPL32	0.807	0.0373	0.0941	0.094	5.51	8.17	0.00697	1.43	LV	CELLSTATES	vFB1.0	control_LMNA	12	18
C7	0.806	0.00972	3.63	2.65	10.5	12.9	0.000957	2.01	LV	CELLSTATES	vFB1.0	control_LMNA	12	18
SMIM15	0.806	0.0274	0.0211	0.0162	3.29	9.2	0.00442	1.56	LV	CELLSTATES	vFB1.0	control_LMNA	12	18
ERCC6L	0.805	0.0495	0.024	0.0157	3.41	7.26	0.0106	1.31	LV	CELLSTATES	vFB1.0	control_LMNA	12	18
FLOT1	0.804	0.00277	0.17	0.153	6.23	18.2	0.000135	2.56	LV	CELLSTATES	vFB1.0	control_LMNA	12	18
AC092567.1	0.803	0.0379	0.0874	0.0536	5.13	8.13	0.00712	1.42	LV	CELLSTATES	vFB1.0	control_LMNA	12	18
SAT2	0.803	0.00285	0.185	0.15	6.39	18.1	0.00014	2.54	LV	CELLSTATES	vFB1.0	control_LMNA	12	18
ARID5A	0.802	0.0445	0.0269	0.0234	3.65	7.59	0.00908	1.35	LV	CELLSTATES	vFB1.0	control_LMNA	12	18
AC010260.1	0.801	0.0231	0.148	0.108	5.98	9.75	0.00348	1.64	LV	CELLSTATES	vFB1.0	control_LMNA	12	18
NEURL2	0.801	0.0484	0.0143	0.00979	2.81	7.32	0.0103	1.32	LV	CELLSTATES	vFB1.0	control_LMNA	12	18
CBR1	0.799	0.00262	0.0583	0.0422	4.62	18.4	0.000123	2.58	LV	CELLSTATES	vFB1.0	control_LMNA	12	18
COX5A	0.799	0.0119	0.0657	0.0553	5	12.1	0.00132	1.92	LV	CELLSTATES	vFB1.0	control_LMNA	12	18
COX6C	0.799	0.0169	0.0997	0.102	5.7	10.8	0.00224	1.77	LV	CELLSTATES	vFB1.0	control_LMNA	12	18
PHLDB3	0.799	0.0224	0.0398	0.0277	4.09	9.87	0.00332	1.65	LV	CELLSTATES	vFB1.0	control_LMNA	12	18
NECAB3	0.798	0.0149	0.0307	0.0201	3.72	11.3	0.00183	1.83	LV	CELLSTATES	vFB1.0	control_LMNA	12	18
TACC2	0.798	0.00154	0.127	0.118	5.81	20.8	5.54e-05	2.81	LV	CELLSTATES	vFB1.0	control_LMNA	12	18
CSKMT	0.797	0.00887	0.0428	0.0265	4.08	13.3	0.000815	2.05	LV	CELLSTATES	vFB1.0	control_LMNA	12	18
PODXL	0.797	0.0176	0.017	0.0128	3.08	10.7	0.00237	1.75	LV	CELLSTATES	vFB1.0	control_LMNA	12	18
SCAMP2	0.797	0.00427	0.0548	0.047	4.59	16.3	0.000266	2.37	LV	CELLSTATES	vFB1.0	control_LMNA	12	18
TCF7	0.797	0.0156	0.0946	0.0649	5.3	11.1	0.00198	1.81	LV	CELLSTATES	vFB1.0	control_LMNA	12	18
AL157938.3	0.796	0.0204	0.0859	0.0665	5.35	10.2	0.00291	1.69	LV	CELLSTATES	vFB1.0	control_LMNA	12	18
CAVIN1	0.796	0.00394	0.143	0.146	6.04	16.6	0.000237	2.4	LV	CELLSTATES	vFB1.0	control_LMNA	12	18
CENPT	0.796	0.0379	0.0591	0.0576	4.98	8.11	0.00716	1.42	LV	CELLSTATES	vFB1.0	control_LMNA	12	18
GYPC	0.796	0.00794	0.0525	0.0502	4.59	13.7	0.000692	2.1	LV	CELLSTATES	vFB1.0	control_LMNA	12	18
MIR22HG	0.795	0.0418	0.185	0.101	6.02	7.8	0.00826	1.38	LV	CELLSTATES	vFB1.0	control_LMNA	12	18
IDH2	0.793	0.0104	0.0569	0.0496	4.77	12.6	0.00107	1.98	LV	CELLSTATES	vFB1.0	control_LMNA	12	18
POLR2K	0.793	0.0115	0.0357	0.0267	4.03	12.2	0.00124	1.94	LV	CELLSTATES	vFB1.0	control_LMNA	12	18
HNRNPA0	0.792	0.0155	0.083	0.077	5.25	11.1	0.00196	1.81	LV	CELLSTATES	vFB1.0	control_LMNA	12	18
LINC01317	0.792	0.0421	0.0207	0.0167	3.36	7.78	0.00833	1.38	LV	CELLSTATES	vFB1.0	control_LMNA	12	18
PALMD	0.792	0.00548	0.125	0.12	5.79	15.2	0.000398	2.26	LV	CELLSTATES	vFB1.0	control_LMNA	12	18
MED22	0.791	0.02	0.0245	0.0257	3.67	10.2	0.00283	1.7	LV	CELLSTATES	vFB1.0	control_LMNA	12	18
RPS8	0.791	0.0102	0.145	0.15	6.14	12.7	0.00103	1.99	LV	CELLSTATES	vFB1.0	control_LMNA	12	18
AL354949.1	0.789	0.0328	0.139	0.0859	5.74	8.6	0.00577	1.48	LV	CELLSTATES	vFB1.0	control_LMNA	12	18
PEBP4	0.788	0.033	0.0453	0.0384	4.4	8.57	0.00583	1.48	LV	CELLSTATES	vFB1.0	control_LMNA	12	18
RPL37A	0.788	0.046	0.0944	0.117	5.68	7.48	0.00954	1.34	LV	CELLSTATES	vFB1.0	control_LMNA	12	18
TRPM3	0.788	0.00808	0.125	0.0816	5.65	13.7	0.000713	2.09	LV	CELLSTATES	vFB1.0	control_LMNA	12	18
AL109936.6	0.786	0.0366	0.0298	0.0203	3.76	8.24	0.00678	1.44	LV	CELLSTATES	vFB1.0	control_LMNA	12	18
SMG6	0.786	0.0018	0.688	0.506	8.08	20.2	6.84e-05	2.74	LV	CELLSTATES	vFB1.0	control_LMNA	12	18
AC073333.1	0.785	0.0366	0.0291	0.0178	3.68	8.24	0.00677	1.44	LV	CELLSTATES	vFB1.0	control_LMNA	12	18
ENG	0.785	0.0055	0.406	0.381	7.56	15.2	0.000403	2.26	LV	CELLSTATES	vFB1.0	control_LMNA	12	18
NUCB1-AS1	0.785	0.0473	0.0245	0.0152	3.5	7.39	0.00993	1.32	LV	CELLSTATES	vFB1.0	control_LMNA	12	18
SNHG9	0.785	0.0379	0.0458	0.0415	4.54	8.12	0.00714	1.42	LV	CELLSTATES	vFB1.0	control_LMNA	12	18
RHOBTB2	0.784	0.0101	0.0337	0.0242	3.91	12.7	0.00102	1.99	LV	CELLSTATES	vFB1.0	control_LMNA	12	18
TMEM150C	0.782	0.00631	0.211	0.162	6.45	14.6	0.000492	2.2	LV	CELLSTATES	vFB1.0	control_LMNA	12	18
NEU1	0.78	0.0162	0.0199	0.0181	3.3	10.9	0.00211	1.79	LV	CELLSTATES	vFB1.0	control_LMNA	12	18
SELENOS	0.78	0.00237	0.242	0.191	6.68	18.9	0.000103	2.63	LV	CELLSTATES	vFB1.0	control_LMNA	12	18
RPL29	0.779	0.0325	0.101	0.103	5.59	8.63	0.00569	1.49	LV	CELLSTATES	vFB1.0	control_LMNA	12	18
URM1	0.778	0.000825	0.0796	0.0622	5.12	23.7	2.15e-05	3.08	LV	CELLSTATES	vFB1.0	control_LMNA	12	18
DAD1	0.777	0.0051	0.0761	0.0662	5.12	15.5	0.000356	2.29	LV	CELLSTATES	vFB1.0	control_LMNA	12	18
ECM1	0.777	0.0212	0.116	0.105	5.74	10.1	0.00307	1.67	LV	CELLSTATES	vFB1.0	control_LMNA	12	18
IFRD2	0.777	0.0299	0.0512	0.0436	4.57	8.91	0.00502	1.52	LV	CELLSTATES	vFB1.0	control_LMNA	12	18
RHOT2	0.776	0.0083	0.127	0.12	5.98	13.6	0.000738	2.08	LV	CELLSTATES	vFB1.0	control_LMNA	12	18
CDH23	0.775	0.0128	0.0163	0.0158	3.09	11.8	0.00146	1.89	LV	CELLSTATES	vFB1.0	control_LMNA	12	18
SEC14L2	0.775	0.0153	0.0388	0.0269	4.1	11.2	0.00193	1.81	LV	CELLSTATES	vFB1.0	control_LMNA	12	18
ZNF589	0.775	0.0147	0.0661	0.0484	4.75	11.3	0.0018	1.83	LV	CELLSTATES	vFB1.0	control_LMNA	12	18
MTUS2	0.774	0.0332	0.0285	0.0277	3.9	8.55	0.00589	1.48	LV	CELLSTATES	vFB1.0	control_LMNA	12	18
AC024901.1	0.773	0.0333	0.0295	0.0288	3.86	8.54	0.00592	1.48	LV	CELLSTATES	vFB1.0	control_LMNA	12	18
AP001372.1	0.773	0.0387	0.0263	0.0175	3.61	8.05	0.00737	1.41	LV	CELLSTATES	vFB1.0	control_LMNA	12	18
RNF5	0.773	0.0472	0.02	0.0166	3.25	7.41	0.00988	1.33	LV	CELLSTATES	vFB1.0	control_LMNA	12	18
SWI5	0.773	0.00182	0.0441	0.0345	4.29	20.1	6.95e-05	2.74	LV	CELLSTATES	vFB1.0	control_LMNA	12	18
UBTD1	0.773	0.0051	0.109	0.0913	5.51	15.5	0.000357	2.29	LV	CELLSTATES	vFB1.0	control_LMNA	12	18
PPP1R15A	0.772	0.036	0.036	0.0373	4.15	8.28	0.00664	1.44	LV	CELLSTATES	vFB1.0	control_LMNA	12	18
UQCR10	0.77	0.0366	0.0573	0.0523	4.85	8.24	0.00677	1.44	LV	CELLSTATES	vFB1.0	control_LMNA	12	18
LSM4	0.768	0.0176	0.0271	0.0212	3.62	10.7	0.00237	1.75	LV	CELLSTATES	vFB1.0	control_LMNA	12	18
RGMA	0.768	0.00473	0.307	0.276	7.06	15.8	0.000317	2.33	LV	CELLSTATES	vFB1.0	control_LMNA	12	18
VILL	0.768	0.0243	0.0519	0.0442	4.59	9.6	0.00372	1.61	LV	CELLSTATES	vFB1.0	control_LMNA	12	18
ANAPC11	0.767	0.0277	0.0378	0.0285	4.1	9.17	0.00448	1.56	LV	CELLSTATES	vFB1.0	control_LMNA	12	18
RIC3	0.767	0.0444	0.0479	0.0355	4.39	7.6	0.00904	1.35	LV	CELLSTATES	vFB1.0	control_LMNA	12	18
RPS7	0.767	0.00214	0.166	0.14	6.17	19.4	8.84e-05	2.67	LV	CELLSTATES	vFB1.0	control_LMNA	12	18
AP002954.1	0.766	0.0259	0.0528	0.037	4.48	9.4	0.00406	1.59	LV	CELLSTATES	vFB1.0	control_LMNA	12	18
PML	0.766	0.00628	0.0665	0.0615	4.91	14.6	0.000488	2.2	LV	CELLSTATES	vFB1.0	control_LMNA	12	18
CCDC97	0.765	0.00968	0.0385	0.0254	4.01	12.9	0.00095	2.01	LV	CELLSTATES	vFB1.0	control_LMNA	12	18
NDUFC1	0.764	0.035	0.0447	0.0412	4.5	8.38	0.00634	1.46	LV	CELLSTATES	vFB1.0	control_LMNA	12	18
POP4	0.764	0.0325	0.0214	0.0141	3.26	8.63	0.00568	1.49	LV	CELLSTATES	vFB1.0	control_LMNA	12	18
TYMP	0.764	0.0207	0.101	0.0711	5.4	10.1	0.00297	1.68	LV	CELLSTATES	vFB1.0	control_LMNA	12	18
STX10	0.763	0.0384	0.0337	0.0305	4.08	8.07	0.00729	1.42	LV	CELLSTATES	vFB1.0	control_LMNA	12	18
ATP5ME	0.761	0.0419	0.0632	0.0639	5.09	7.79	0.00827	1.38	LV	CELLSTATES	vFB1.0	control_LMNA	12	18
CACNB2	0.761	0.00739	0.238	0.206	6.74	14.1	0.00061	2.13	LV	CELLSTATES	vFB1.0	control_LMNA	12	18
CEBPD	0.761	0.0295	0.779	0.657	8.33	8.95	0.00493	1.53	LV	CELLSTATES	vFB1.0	control_LMNA	12	18
OXA1L	0.76	0.0149	0.0458	0.0437	4.51	11.3	0.00185	1.83	LV	CELLSTATES	vFB1.0	control_LMNA	12	18
PIP4K2C	0.759	0.0367	0.0243	0.0221	3.56	8.22	0.00682	1.44	LV	CELLSTATES	vFB1.0	control_LMNA	12	18
RPL10	0.759	0.01	0.505	0.448	7.84	12.8	0.001	2	LV	CELLSTATES	vFB1.0	control_LMNA	12	18
NCKAP5L	0.757	0.00979	0.174	0.127	6.11	12.9	0.000968	2.01	LV	CELLSTATES	vFB1.0	control_LMNA	12	18
AC131934.1	0.756	0.0239	0.0383	0.0254	4.1	9.66	0.00363	1.62	LV	CELLSTATES	vFB1.0	control_LMNA	12	18
C4orf3	0.756	0.0443	0.0571	0.0552	4.83	7.61	0.00901	1.35	LV	CELLSTATES	vFB1.0	control_LMNA	12	18
COPS9	0.755	0.0403	0.0287	0.0252	3.79	7.91	0.00785	1.39	LV	CELLSTATES	vFB1.0	control_LMNA	12	18
COX4I1	0.754	0.0493	0.118	0.118	5.94	7.27	0.0105	1.31	LV	CELLSTATES	vFB1.0	control_LMNA	12	18
PBLD	0.754	0.0467	0.0211	0.0152	3.29	7.44	0.00974	1.33	LV	CELLSTATES	vFB1.0	control_LMNA	12	18
RGS6	0.754	0.00884	0.0364	0.0418	4.22	13.3	0.000811	2.05	LV	CELLSTATES	vFB1.0	control_LMNA	12	18
TMEM161A	0.753	0.00508	0.043	0.0359	4.34	15.5	0.000353	2.29	LV	CELLSTATES	vFB1.0	control_LMNA	12	18
MELTF	0.752	0.0443	0.0281	0.018	3.63	7.6	0.00903	1.35	LV	CELLSTATES	vFB1.0	control_LMNA	12	18
AL024508.1	0.751	0.0489	0.0314	0.0207	3.8	7.29	0.0104	1.31	LV	CELLSTATES	vFB1.0	control_LMNA	12	18
ASB16-AS1	0.75	0.00908	0.0344	0.0274	3.97	13.2	0.000852	2.04	LV	CELLSTATES	vFB1.0	control_LMNA	12	18
DOCK3	0.75	0.00555	0.056	0.0469	4.69	15.1	0.000408	2.26	LV	CELLSTATES	vFB1.0	control_LMNA	12	18
LAMTOR1	0.75	0.0168	0.062	0.0517	4.81	10.8	0.00221	1.77	LV	CELLSTATES	vFB1.0	control_LMNA	12	18
PLEKHA7	0.75	0.0244	0.0701	0.0747	5.19	9.59	0.00375	1.61	LV	CELLSTATES	vFB1.0	control_LMNA	12	18
ATP5F1E	0.749	0.0379	0.0643	0.0643	5.04	8.12	0.00715	1.42	LV	CELLSTATES	vFB1.0	control_LMNA	12	18
COQ10A	0.749	0.00549	0.0386	0.0311	4.13	15.2	0.0004	2.26	LV	CELLSTATES	vFB1.0	control_LMNA	12	18
GSTK1	0.749	0.00176	0.14	0.123	6	20.2	6.65e-05	2.75	LV	CELLSTATES	vFB1.0	control_LMNA	12	18
AC008937.2	0.748	0.0217	0.0354	0.0263	3.97	9.98	0.00317	1.66	LV	CELLSTATES	vFB1.0	control_LMNA	12	18
SSR2	0.748	0.011	0.0795	0.0788	5.21	12.4	0.00115	1.96	LV	CELLSTATES	vFB1.0	control_LMNA	12	18
TINF2	0.748	0.0341	0.0291	0.0215	3.82	8.46	0.00613	1.47	LV	CELLSTATES	vFB1.0	control_LMNA	12	18
CCDC107	0.746	0.00673	0.0662	0.0566	4.92	14.4	0.000541	2.17	LV	CELLSTATES	vFB1.0	control_LMNA	12	18
RPL23	0.746	0.0451	0.042	0.0475	4.43	7.55	0.00924	1.35	LV	CELLSTATES	vFB1.0	control_LMNA	12	18
ZNF79	0.745	0.0452	0.0169	0.0142	3.07	7.54	0.00929	1.34	LV	CELLSTATES	vFB1.0	control_LMNA	12	18
ELOF1	0.744	0.0322	0.0221	0.0193	3.52	8.67	0.00559	1.49	LV	CELLSTATES	vFB1.0	control_LMNA	12	18
LINC00854	0.744	0.00775	0.117	0.0885	5.61	13.9	0.000655	2.11	LV	CELLSTATES	vFB1.0	control_LMNA	12	18
MASP2	0.744	0.0318	0.0508	0.0387	4.51	8.71	0.00549	1.5	LV	CELLSTATES	vFB1.0	control_LMNA	12	18
PHKG2	0.744	0.0149	0.0257	0.0242	3.67	11.3	0.00183	1.83	LV	CELLSTATES	vFB1.0	control_LMNA	12	18
RPL6	0.744	0.0207	0.141	0.13	6.02	10.1	0.00297	1.68	LV	CELLSTATES	vFB1.0	control_LMNA	12	18
AL390957.1	0.743	0.00205	0.0515	0.0435	4.53	19.6	8.29e-05	2.69	LV	CELLSTATES	vFB1.0	control_LMNA	12	18
PGD	0.743	0.0109	0.0519	0.0393	4.48	12.5	0.00114	1.96	LV	CELLSTATES	vFB1.0	control_LMNA	12	18
RPS26	0.743	0.00744	0.0502	0.0412	4.44	14	0.000619	2.13	LV	CELLSTATES	vFB1.0	control_LMNA	12	18
CCDC8	0.742	0.0396	0.0354	0.0313	4	7.97	0.00763	1.4	LV	CELLSTATES	vFB1.0	control_LMNA	12	18
FADS3	0.742	0.00743	0.0989	0.0862	5.43	14	0.000616	2.13	LV	CELLSTATES	vFB1.0	control_LMNA	12	18
TGFB1	0.742	0.00097	0.136	0.105	5.83	22.8	2.87e-05	3.01	LV	CELLSTATES	vFB1.0	control_LMNA	12	18
DHRS7	0.741	0.0014	0.0893	0.0654	5.19	21.2	4.78e-05	2.85	LV	CELLSTATES	vFB1.0	control_LMNA	12	18
TMED2	0.741	0.0114	0.0709	0.0683	5.07	12.3	0.00122	1.94	LV	CELLSTATES	vFB1.0	control_LMNA	12	18
NEK10	0.74	0.0287	0.0495	0.0496	4.54	9.04	0.00474	1.54	LV	CELLSTATES	vFB1.0	control_LMNA	12	18
MCRS1	0.739	0.00367	0.0413	0.0364	4.24	16.9	0.00021	2.44	LV	CELLSTATES	vFB1.0	control_LMNA	12	18
RHBDD2	0.739	0.017	0.0394	0.0384	4.23	10.8	0.00225	1.77	LV	CELLSTATES	vFB1.0	control_LMNA	12	18
CAMK2G	0.737	0.0272	0.0525	0.0549	4.63	9.23	0.00436	1.57	LV	CELLSTATES	vFB1.0	control_LMNA	12	18
DDX58	0.737	0.00114	0.218	0.176	6.52	22.2	3.49e-05	2.94	LV	CELLSTATES	vFB1.0	control_LMNA	12	18
GLOD4	0.736	0.0106	0.0338	0.0318	4.01	12.5	0.0011	1.97	LV	CELLSTATES	vFB1.0	control_LMNA	12	18
RCN3	0.736	0.0173	0.0624	0.0553	4.81	10.7	0.00231	1.76	LV	CELLSTATES	vFB1.0	control_LMNA	12	18
RNF220	0.736	0.00289	0.0393	0.0316	4.16	18	0.000143	2.54	LV	CELLSTATES	vFB1.0	control_LMNA	12	18
AL596220.1	0.735	0.0456	0.0366	0.0275	4.03	7.51	0.00942	1.34	LV	CELLSTATES	vFB1.0	control_LMNA	12	18
ATP5PF	0.734	0.0188	0.1	0.0909	5.6	10.4	0.0026	1.73	LV	CELLSTATES	vFB1.0	control_LMNA	12	18
NEXN-AS1	0.734	0.0459	0.0335	0.0235	3.92	7.49	0.00952	1.34	LV	CELLSTATES	vFB1.0	control_LMNA	12	18
CD151	0.731	0.017	0.111	0.103	5.71	10.8	0.00226	1.77	LV	CELLSTATES	vFB1.0	control_LMNA	12	18
RHBDL2	0.73	0.0135	0.0623	0.0417	4.69	11.6	0.00158	1.87	LV	CELLSTATES	vFB1.0	control_LMNA	12	18
NDUFA6	0.728	0.0296	0.0449	0.038	4.44	8.95	0.00495	1.53	LV	CELLSTATES	vFB1.0	control_LMNA	12	18
NFYB	0.728	0.00306	0.103	0.0852	5.43	17.7	0.000161	2.51	LV	CELLSTATES	vFB1.0	control_LMNA	12	18
APOL2	0.727	0.0156	0.0501	0.0378	4.43	11.1	0.00197	1.81	LV	CELLSTATES	vFB1.0	control_LMNA	12	18
HAX1	0.727	0.00384	0.0827	0.0652	5.18	16.7	0.000228	2.42	LV	CELLSTATES	vFB1.0	control_LMNA	12	18
MZT1	0.727	0.0305	0.0318	0.0238	3.82	8.85	0.00517	1.52	LV	CELLSTATES	vFB1.0	control_LMNA	12	18
PPP1CA	0.727	0.0187	0.0366	0.0381	4.13	10.5	0.00256	1.73	LV	CELLSTATES	vFB1.0	control_LMNA	12	18
RPS16	0.727	0.0477	0.0898	0.0942	5.47	7.37	0.01	1.32	LV	CELLSTATES	vFB1.0	control_LMNA	12	18
NDUFB10	0.726	0.0352	0.0447	0.0494	4.56	8.36	0.00641	1.45	LV	CELLSTATES	vFB1.0	control_LMNA	12	18
SIRT6	0.726	0.0114	0.0346	0.0298	4.05	12.3	0.00124	1.94	LV	CELLSTATES	vFB1.0	control_LMNA	12	18
AL035634.1	0.725	0.0401	0.036	0.0235	3.98	7.94	0.00776	1.4	LV	CELLSTATES	vFB1.0	control_LMNA	12	18
TIMM44	0.724	0.0104	0.0732	0.0663	5.12	12.6	0.00106	1.98	LV	CELLSTATES	vFB1.0	control_LMNA	12	18
DDOST	0.723	0.00263	0.0613	0.0537	4.79	18.4	0.000124	2.58	LV	CELLSTATES	vFB1.0	control_LMNA	12	18
NDUFS3	0.723	0.00549	0.0439	0.0352	4.35	15.2	0.000399	2.26	LV	CELLSTATES	vFB1.0	control_LMNA	12	18
EIF1	0.722	0.0172	0.425	0.378	7.58	10.7	0.0023	1.76	LV	CELLSTATES	vFB1.0	control_LMNA	12	18
SKP1	0.722	0.00567	0.174	0.165	6.34	15	0.00042	2.25	LV	CELLSTATES	vFB1.0	control_LMNA	12	18
ATP5MC1	0.721	0.0357	0.0743	0.071	5.22	8.31	0.00655	1.45	LV	CELLSTATES	vFB1.0	control_LMNA	12	18
NDUFB4	0.721	0.0139	0.0705	0.0621	5.08	11.6	0.00164	1.86	LV	CELLSTATES	vFB1.0	control_LMNA	12	18
PLEKHA4	0.721	0.0463	0.0804	0.0789	5.22	7.46	0.00964	1.33	LV	CELLSTATES	vFB1.0	control_LMNA	12	18
RPS12	0.721	0.0403	0.0825	0.085	5.27	7.91	0.00784	1.39	LV	CELLSTATES	vFB1.0	control_LMNA	12	18
TEAD2	0.72	0.0383	0.0285	0.0251	3.82	8.08	0.00726	1.42	LV	CELLSTATES	vFB1.0	control_LMNA	12	18
GPS2	0.719	0.0328	0.0417	0.0342	4.24	8.6	0.00576	1.48	LV	CELLSTATES	vFB1.0	control_LMNA	12	18
TBCB	0.719	0.0112	0.0499	0.0441	4.56	12.3	0.0012	1.95	LV	CELLSTATES	vFB1.0	control_LMNA	12	18
TMEM173	0.719	0.0155	0.0641	0.0599	4.92	11.1	0.00196	1.81	LV	CELLSTATES	vFB1.0	control_LMNA	12	18
SCUBE3	0.717	0.0315	0.0574	0.0432	4.7	8.74	0.00542	1.5	LV	CELLSTATES	vFB1.0	control_LMNA	12	18
GSS	0.716	0.0287	0.0313	0.0271	3.87	9.04	0.00474	1.54	LV	CELLSTATES	vFB1.0	control_LMNA	12	18
MAGEF1	0.716	0.0427	0.0337	0.027	3.89	7.73	0.0085	1.37	LV	CELLSTATES	vFB1.0	control_LMNA	12	18
AL117339.5	0.715	0.00835	0.0705	0.0621	5.06	13.5	0.000747	2.08	LV	CELLSTATES	vFB1.0	control_LMNA	12	18
APRT	0.715	0.0133	0.0529	0.0471	4.63	11.7	0.00154	1.88	LV	CELLSTATES	vFB1.0	control_LMNA	12	18
SDF2	0.715	0.0142	0.0537	0.0445	4.62	11.5	0.0017	1.85	LV	CELLSTATES	vFB1.0	control_LMNA	12	18
YIPF2	0.715	0.0035	0.0531	0.0419	4.55	17.1	0.000196	2.46	LV	CELLSTATES	vFB1.0	control_LMNA	12	18
CHCHD2	0.714	0.00887	0.133	0.12	5.95	13.3	0.000816	2.05	LV	CELLSTATES	vFB1.0	control_LMNA	12	18
EIF3I	0.713	0.0354	0.0439	0.0362	4.32	8.34	0.00645	1.45	LV	CELLSTATES	vFB1.0	control_LMNA	12	18
FBLN2	0.713	0.00463	0.337	0.295	7.18	15.9	0.000309	2.33	LV	CELLSTATES	vFB1.0	control_LMNA	12	18
RPL10A	0.713	0.0498	0.181	0.182	6.46	7.24	0.0107	1.3	LV	CELLSTATES	vFB1.0	control_LMNA	12	18
NEAT1	0.711	0.00876	6.79	5.97	11.5	13.4	0.000798	2.06	LV	CELLSTATES	vFB1.0	control_LMNA	12	18
RUVBL1	0.71	0.0146	0.159	0.136	6.19	11.4	0.00178	1.84	LV	CELLSTATES	vFB1.0	control_LMNA	12	18
TRAPPC3	0.71	0.0133	0.051	0.0441	4.59	11.7	0.00155	1.88	LV	CELLSTATES	vFB1.0	control_LMNA	12	18
AP002336.2	0.707	0.00458	0.301	0.234	7.02	15.9	0.000302	2.34	LV	CELLSTATES	vFB1.0	control_LMNA	12	18
FSD2	0.707	0.0315	0.0701	0.0499	4.84	8.74	0.00542	1.5	LV	CELLSTATES	vFB1.0	control_LMNA	12	18
LITAF	0.706	0.0317	0.222	0.168	6.47	8.72	0.00547	1.5	LV	CELLSTATES	vFB1.0	control_LMNA	12	18
JUP	0.705	0.00775	0.153	0.116	5.97	13.9	0.000656	2.11	LV	CELLSTATES	vFB1.0	control_LMNA	12	18
PPP4C	0.705	0.00513	0.0548	0.05	4.68	15.5	0.000361	2.29	LV	CELLSTATES	vFB1.0	control_LMNA	12	18
ANGPTL1	0.703	0.0229	0.219	0.17	6.52	9.8	0.00342	1.64	LV	CELLSTATES	vFB1.0	control_LMNA	12	18
UQCRFS1	0.703	0.0142	0.0845	0.0627	5.17	11.5	0.00171	1.85	LV	CELLSTATES	vFB1.0	control_LMNA	12	18
AC110285.6	0.701	0.0202	0.0458	0.0401	4.4	10.2	0.00287	1.69	LV	CELLSTATES	vFB1.0	control_LMNA	12	18
SREBF1	0.701	0.0256	0.139	0.102	5.77	9.42	0.00401	1.59	LV	CELLSTATES	vFB1.0	control_LMNA	12	18
BANF1	0.7	0.0464	0.0345	0.0353	4.11	7.45	0.00967	1.33	LV	CELLSTATES	vFB1.0	control_LMNA	12	18
MAPKAPK3	0.7	0.0416	0.0171	0.016	3.14	7.82	0.00818	1.38	LV	CELLSTATES	vFB1.0	control_LMNA	12	18
RPL14	0.7	0.012	0.15	0.139	6.05	12.1	0.00133	1.92	LV	CELLSTATES	vFB1.0	control_LMNA	12	18
AC005291.2	0.699	0.0175	0.0501	0.0458	4.47	10.7	0.00234	1.76	LV	CELLSTATES	vFB1.0	control_LMNA	12	18
SF3B6	0.698	0.0187	0.0483	0.044	4.49	10.5	0.00257	1.73	LV	CELLSTATES	vFB1.0	control_LMNA	12	18
LSM2	0.697	0.0268	0.037	0.032	4.11	9.28	0.00428	1.57	LV	CELLSTATES	vFB1.0	control_LMNA	12	18
MAP3K11	0.697	0.0278	0.0252	0.0227	3.63	9.15	0.00452	1.56	LV	CELLSTATES	vFB1.0	control_LMNA	12	18
AC100800.1	0.696	0.0235	0.0472	0.0382	4.42	9.7	0.00357	1.63	LV	CELLSTATES	vFB1.0	control_LMNA	12	18
KIAA1257	0.695	0.00831	0.0652	0.0531	4.82	13.6	0.00074	2.08	LV	CELLSTATES	vFB1.0	control_LMNA	12	18
SWSAP1	0.695	0.0352	0.0177	0.0138	3.14	8.37	0.00639	1.45	LV	CELLSTATES	vFB1.0	control_LMNA	12	18
TPGS1	0.695	0.0162	0.0253	0.0244	3.65	11	0.0021	1.79	LV	CELLSTATES	vFB1.0	control_LMNA	12	18
ARHGAP29	0.694	0.00306	0.576	0.495	7.91	17.7	0.00016	2.51	LV	CELLSTATES	vFB1.0	control_LMNA	12	18
PLEKHJ1	0.694	0.0389	0.05	0.0428	4.48	8.03	0.00744	1.41	LV	CELLSTATES	vFB1.0	control_LMNA	12	18
AC020916.1	0.692	0.0434	0.139	0.114	5.95	7.68	0.00873	1.36	LV	CELLSTATES	vFB1.0	control_LMNA	12	18
ARF4	0.692	0.000548	0.216	0.163	6.46	25.7	1.14e-05	3.26	LV	CELLSTATES	vFB1.0	control_LMNA	12	18
CHRD	0.69	0.0256	0.0756	0.0669	5.17	9.43	0.004	1.59	LV	CELLSTATES	vFB1.0	control_LMNA	12	18
AL049569.1	0.689	0.0441	0.0306	0.0216	3.78	7.63	0.00891	1.36	LV	CELLSTATES	vFB1.0	control_LMNA	12	18
OAZ2	0.689	0.00443	0.0609	0.0546	4.8	16.1	0.000284	2.35	LV	CELLSTATES	vFB1.0	control_LMNA	12	18
RPL11	0.688	0.00978	0.184	0.192	6.47	12.9	0.000963	2.01	LV	CELLSTATES	vFB1.0	control_LMNA	12	18
LHPP	0.687	0.0296	0.0234	0.0216	3.49	8.95	0.00493	1.53	LV	CELLSTATES	vFB1.0	control_LMNA	12	18
AC119674.2	0.686	0.022	0.0544	0.0478	4.61	9.92	0.00324	1.66	LV	CELLSTATES	vFB1.0	control_LMNA	12	18
ATP5IF1	0.686	0.0275	0.0753	0.0728	5.23	9.19	0.00444	1.56	LV	CELLSTATES	vFB1.0	control_LMNA	12	18
NUCB2	0.686	0.0119	0.0708	0.0661	5.04	12.1	0.00131	1.93	LV	CELLSTATES	vFB1.0	control_LMNA	12	18
ANAPC13	0.685	0.0408	0.0248	0.0203	3.56	7.87	0.00798	1.39	LV	CELLSTATES	vFB1.0	control_LMNA	12	18
TPBG	0.685	0.00464	0.109	0.0769	5.42	15.9	0.000309	2.33	LV	CELLSTATES	vFB1.0	control_LMNA	12	18
PFKFB2	0.684	0.0443	0.0279	0.0261	3.75	7.6	0.00902	1.35	LV	CELLSTATES	vFB1.0	control_LMNA	12	18
ATP5MD	0.683	0.0292	0.0761	0.0697	5.2	8.98	0.00486	1.53	LV	CELLSTATES	vFB1.0	control_LMNA	12	18
XYLT2	0.683	0.0325	0.0368	0.0363	4.22	8.63	0.00568	1.49	LV	CELLSTATES	vFB1.0	control_LMNA	12	18
CDC37	0.682	0.00267	0.16	0.147	6.19	18.3	0.000127	2.57	LV	CELLSTATES	vFB1.0	control_LMNA	12	18
POLE2	0.681	0.0306	0.0962	0.08	5.48	8.84	0.00519	1.51	LV	CELLSTATES	vFB1.0	control_LMNA	12	18
RPL4	0.681	0.034	0.0732	0.0749	5.13	8.48	0.00609	1.47	LV	CELLSTATES	vFB1.0	control_LMNA	12	18
ALKBH4	0.68	0.0256	0.0319	0.0229	3.77	9.43	0.004	1.59	LV	CELLSTATES	vFB1.0	control_LMNA	12	18
C11orf95	0.68	0.0389	0.0259	0.0169	3.47	8.02	0.00745	1.41	LV	CELLSTATES	vFB1.0	control_LMNA	12	18
CRLF3	0.68	0.00273	0.358	0.289	7.26	18.3	0.000131	2.56	LV	CELLSTATES	vFB1.0	control_LMNA	12	18
FRMD5	0.68	0.00443	0.0419	0.0387	4.3	16.1	0.000285	2.35	LV	CELLSTATES	vFB1.0	control_LMNA	12	18
RACK1	0.68	0.0223	0.141	0.145	6.07	9.88	0.00329	1.65	LV	CELLSTATES	vFB1.0	control_LMNA	12	18
CNPPD1	0.679	0.0138	0.0268	0.0218	3.65	11.6	0.00163	1.86	LV	CELLSTATES	vFB1.0	control_LMNA	12	18
TOM1	0.679	0.00481	0.0697	0.0583	4.94	15.7	0.000325	2.32	LV	CELLSTATES	vFB1.0	control_LMNA	12	18
AC025165.2	0.678	0.0384	0.0464	0.0347	4.42	8.08	0.00728	1.42	LV	CELLSTATES	vFB1.0	control_LMNA	12	18
CMTM7	0.678	0.00809	0.11	0.096	5.62	13.6	0.000715	2.09	LV	CELLSTATES	vFB1.0	control_LMNA	12	18
MCM3AP-AS1	0.678	0.0172	0.0496	0.0366	4.51	10.7	0.0023	1.76	LV	CELLSTATES	vFB1.0	control_LMNA	12	18
P4HB	0.678	0.0272	0.141	0.137	6.02	9.22	0.00438	1.56	LV	CELLSTATES	vFB1.0	control_LMNA	12	18
BRIX1	0.677	0.025	0.0499	0.0422	4.55	9.51	0.00387	1.6	LV	CELLSTATES	vFB1.0	control_LMNA	12	18
DEGS1	0.677	0.0304	0.0512	0.0435	4.53	8.87	0.00511	1.52	LV	CELLSTATES	vFB1.0	control_LMNA	12	18
FKBP2	0.677	0.0377	0.0584	0.0597	4.9	8.14	0.00706	1.42	LV	CELLSTATES	vFB1.0	control_LMNA	12	18
GTF2F1	0.677	0.0344	0.0286	0.0241	3.75	8.44	0.00618	1.46	LV	CELLSTATES	vFB1.0	control_LMNA	12	18
NDUFAB1	0.677	0.013	0.061	0.055	4.87	11.8	0.0015	1.89	LV	CELLSTATES	vFB1.0	control_LMNA	12	18
SLC26A5	0.677	0.0325	0.0627	0.0397	4.71	8.64	0.00567	1.49	LV	CELLSTATES	vFB1.0	control_LMNA	12	18
GDE1	0.675	0.0371	0.0218	0.0207	3.43	8.19	0.00691	1.43	LV	CELLSTATES	vFB1.0	control_LMNA	12	18
TMEM199	0.675	0.0328	0.0274	0.0209	3.68	8.6	0.00577	1.48	LV	CELLSTATES	vFB1.0	control_LMNA	12	18
Z82217.1	0.673	0.0442	0.0629	0.0417	4.72	7.63	0.00893	1.35	LV	CELLSTATES	vFB1.0	control_LMNA	12	18
JAGN1	0.672	0.0392	0.0311	0.0253	3.83	8	0.00754	1.41	LV	CELLSTATES	vFB1.0	control_LMNA	12	18
SLC7A6OS	0.672	0.0203	0.101	0.079	5.43	10.2	0.0029	1.69	LV	CELLSTATES	vFB1.0	control_LMNA	12	18
MRPL34	0.67	0.0344	0.0391	0.0315	4.13	8.43	0.0062	1.46	LV	CELLSTATES	vFB1.0	control_LMNA	12	18
SOD2-1	0.67	0.00794	0.14	0.106	5.89	13.7	0.000689	2.1	LV	CELLSTATES	vFB1.0	control_LMNA	12	18
TXNRD1	0.67	0.0405	0.492	0.494	7.81	7.9	0.00788	1.39	LV	CELLSTATES	vFB1.0	control_LMNA	12	18
ESRRA	0.668	0.0145	0.0648	0.059	4.94	11.4	0.00176	1.84	LV	CELLSTATES	vFB1.0	control_LMNA	12	18
PIGH	0.667	0.0242	0.0423	0.033	4.25	9.61	0.0037	1.62	LV	CELLSTATES	vFB1.0	control_LMNA	12	18
TMX1	0.667	0.00521	0.0793	0.07	5.16	15.4	0.000369	2.28	LV	CELLSTATES	vFB1.0	control_LMNA	12	18
BAIAP2L1	0.664	0.0395	0.082	0.0854	5.32	7.98	0.0076	1.4	LV	CELLSTATES	vFB1.0	control_LMNA	12	18
TKT	0.664	0.00887	0.0402	0.0346	4.16	13.3	0.000817	2.05	LV	CELLSTATES	vFB1.0	control_LMNA	12	18
CD2BP2	0.663	0.0413	0.0286	0.0265	3.79	7.84	0.00809	1.38	LV	CELLSTATES	vFB1.0	control_LMNA	12	18
CLIP2	0.663	0.0222	0.088	0.0805	5.32	9.89	0.00329	1.65	LV	CELLSTATES	vFB1.0	control_LMNA	12	18
ISCU	0.663	0.0458	0.0711	0.0662	5.1	7.5	0.00947	1.34	LV	CELLSTATES	vFB1.0	control_LMNA	12	18
CDIPT	0.662	0.0379	0.071	0.0696	5.09	8.12	0.00715	1.42	LV	CELLSTATES	vFB1.0	control_LMNA	12	18
GLIPR2	0.662	0.00749	0.0921	0.0794	5.29	14	0.000625	2.13	LV	CELLSTATES	vFB1.0	control_LMNA	12	18
LRRC23	0.662	0.00775	0.0688	0.0541	4.87	13.9	0.000657	2.11	LV	CELLSTATES	vFB1.0	control_LMNA	12	18
COPS6	0.661	0.00859	0.107	0.0898	5.59	13.4	0.000777	2.07	LV	CELLSTATES	vFB1.0	control_LMNA	12	18
MRPS26	0.661	0.00237	0.0747	0.0615	5.02	18.9	0.000103	2.63	LV	CELLSTATES	vFB1.0	control_LMNA	12	18
VPS4A	0.661	0.0128	0.0483	0.0435	4.49	11.8	0.00147	1.89	LV	CELLSTATES	vFB1.0	control_LMNA	12	18
USP50	0.66	0.0424	0.0306	0.0219	3.74	7.76	0.00841	1.37	LV	CELLSTATES	vFB1.0	control_LMNA	12	18
DIAPH2-AS1	0.659	0.0244	0.308	0.193	6.82	9.59	0.00374	1.61	LV	CELLSTATES	vFB1.0	control_LMNA	12	18
STX4	0.658	0.0379	0.0409	0.0408	4.32	8.12	0.00712	1.42	LV	CELLSTATES	vFB1.0	control_LMNA	12	18
TMEM138	0.657	0.00297	0.0695	0.0554	4.91	17.8	0.000152	2.53	LV	CELLSTATES	vFB1.0	control_LMNA	12	18
ERH	0.656	0.00948	0.0974	0.0845	5.42	13	0.000916	2.02	LV	CELLSTATES	vFB1.0	control_LMNA	12	18
PIH1D1	0.656	0.00771	0.0925	0.0832	5.41	13.9	0.000649	2.11	LV	CELLSTATES	vFB1.0	control_LMNA	12	18
TBRG1	0.656	0.0131	0.237	0.233	6.85	11.8	0.00151	1.88	LV	CELLSTATES	vFB1.0	control_LMNA	12	18
KANK2	0.655	0.00939	0.287	0.236	6.85	13	0.000903	2.03	LV	CELLSTATES	vFB1.0	control_LMNA	12	18
PRKCA-AS1	0.654	0.0278	0.0979	0.0687	5.33	9.15	0.00451	1.56	LV	CELLSTATES	vFB1.0	control_LMNA	12	18
MVP	0.653	0.0136	0.163	0.168	6.24	11.6	0.0016	1.87	LV	CELLSTATES	vFB1.0	control_LMNA	12	18
NORAD	0.653	0.0197	0.124	0.12	5.76	10.3	0.00277	1.7	LV	CELLSTATES	vFB1.0	control_LMNA	12	18
SSR1	0.653	0.0109	0.0931	0.09	5.39	12.5	0.00113	1.96	LV	CELLSTATES	vFB1.0	control_LMNA	12	18
H2AFY2	0.652	0.0037	0.0764	0.0603	5.01	16.9	0.000213	2.43	LV	CELLSTATES	vFB1.0	control_LMNA	12	18
FLYWCH2	0.65	0.028	0.0438	0.0356	4.28	9.13	0.00455	1.55	LV	CELLSTATES	vFB1.0	control_LMNA	12	18
STIP1	0.65	0.0431	0.0372	0.0323	4.09	7.71	0.00861	1.37	LV	CELLSTATES	vFB1.0	control_LMNA	12	18
SF3A2	0.649	0.0092	0.0498	0.0477	4.58	13.1	0.000873	2.04	LV	CELLSTATES	vFB1.0	control_LMNA	12	18
SPRTN	0.649	0.0175	0.0677	0.0445	4.72	10.7	0.00235	1.76	LV	CELLSTATES	vFB1.0	control_LMNA	12	18
AC068234.2	0.648	0.0456	0.03	0.0216	3.72	7.52	0.00939	1.34	LV	CELLSTATES	vFB1.0	control_LMNA	12	18
SCAMP3	0.648	0.00381	0.0852	0.077	5.27	16.7	0.000225	2.42	LV	CELLSTATES	vFB1.0	control_LMNA	12	18
ASB14	0.647	0.00971	0.0657	0.048	4.81	12.9	0.000955	2.01	LV	CELLSTATES	vFB1.0	control_LMNA	12	18
DNPEP	0.646	0.0197	0.0804	0.0759	5.23	10.3	0.00275	1.71	LV	CELLSTATES	vFB1.0	control_LMNA	12	18
IDI1	0.646	0.0423	0.039	0.0326	4.17	7.77	0.00837	1.37	LV	CELLSTATES	vFB1.0	control_LMNA	12	18
NID2	0.646	0.0281	0.399	0.375	7.4	9.13	0.00457	1.55	LV	CELLSTATES	vFB1.0	control_LMNA	12	18
CAV2	0.645	0.0265	0.0572	0.052	4.75	9.32	0.00421	1.58	LV	CELLSTATES	vFB1.0	control_LMNA	12	18
GPAT3	0.644	0.0451	0.0477	0.0436	4.45	7.55	0.00925	1.35	LV	CELLSTATES	vFB1.0	control_LMNA	12	18
RTRAF	0.644	0.0282	0.114	0.0816	5.49	9.11	0.00461	1.55	LV	CELLSTATES	vFB1.0	control_LMNA	12	18
TRIM62	0.644	0.0241	0.0519	0.0426	4.48	9.63	0.00367	1.62	LV	CELLSTATES	vFB1.0	control_LMNA	12	18
ACTN1	0.643	0.0399	0.172	0.162	6.23	7.95	0.00771	1.4	LV	CELLSTATES	vFB1.0	control_LMNA	12	18
RNF24	0.643	0.00247	0.483	0.428	7.67	18.7	0.000113	2.61	LV	CELLSTATES	vFB1.0	control_LMNA	12	18
AC096711.2	0.642	0.0231	0.101	0.13	5.72	9.76	0.00348	1.64	LV	CELLSTATES	vFB1.0	control_LMNA	12	18
NUDT3	0.641	0.0268	0.0278	0.0265	3.76	9.29	0.00426	1.57	LV	CELLSTATES	vFB1.0	control_LMNA	12	18
SLC22A23	0.641	0.0246	0.042	0.0338	4.3	9.56	0.00379	1.61	LV	CELLSTATES	vFB1.0	control_LMNA	12	18
FITM2	0.64	0.0371	0.0297	0.0287	3.87	8.19	0.00691	1.43	LV	CELLSTATES	vFB1.0	control_LMNA	12	18
MAN2A2	0.64	0.00827	0.0498	0.0487	4.53	13.6	0.000734	2.08	LV	CELLSTATES	vFB1.0	control_LMNA	12	18
NTMT1	0.64	0.038	0.0476	0.0405	4.51	8.1	0.00719	1.42	LV	CELLSTATES	vFB1.0	control_LMNA	12	18
MACROD2	0.639	0.0331	0.0563	0.0527	4.81	8.56	0.00587	1.48	LV	CELLSTATES	vFB1.0	control_LMNA	12	18
MIR762HG	0.639	0.033	0.073	0.055	5.01	8.57	0.00583	1.48	LV	CELLSTATES	vFB1.0	control_LMNA	12	18
ACOT2	0.638	0.0337	0.032	0.026	3.89	8.5	0.00601	1.47	LV	CELLSTATES	vFB1.0	control_LMNA	12	18
AC069368.1	0.637	0.0432	0.0378	0.0295	4.09	7.7	0.00864	1.36	LV	CELLSTATES	vFB1.0	control_LMNA	12	18
AL451070.1	0.637	0.0411	0.0259	0.0177	3.53	7.85	0.00805	1.39	LV	CELLSTATES	vFB1.0	control_LMNA	12	18
RAD23A	0.637	0.0013	0.119	0.107	5.74	21.6	4.29e-05	2.89	LV	CELLSTATES	vFB1.0	control_LMNA	12	18
WDR83	0.637	0.0215	0.0422	0.0315	4.22	10	0.00313	1.67	LV	CELLSTATES	vFB1.0	control_LMNA	12	18
CRAT	0.636	0.0459	0.025	0.0208	3.59	7.49	0.00951	1.34	LV	CELLSTATES	vFB1.0	control_LMNA	12	18
H2AFJ	0.636	0.00115	0.216	0.182	6.51	22.1	3.55e-05	2.94	LV	CELLSTATES	vFB1.0	control_LMNA	12	18
POLR2C	0.635	0.00492	0.0609	0.05	4.76	15.7	0.000334	2.31	LV	CELLSTATES	vFB1.0	control_LMNA	12	18
SAP18	0.633	0.0399	0.0675	0.0644	4.99	7.95	0.0077	1.4	LV	CELLSTATES	vFB1.0	control_LMNA	12	18
TIMM50	0.632	0.0379	0.0268	0.0305	3.8	8.12	0.00713	1.42	LV	CELLSTATES	vFB1.0	control_LMNA	12	18
POLDIP2	0.63	0.0253	0.0417	0.0368	4.25	9.47	0.00394	1.6	LV	CELLSTATES	vFB1.0	control_LMNA	12	18
ARL6IP5	0.629	0.0206	0.115	0.124	5.79	10.1	0.00296	1.69	LV	CELLSTATES	vFB1.0	control_LMNA	12	18
PRDX4	0.625	0.0167	0.0784	0.0732	5.2	10.9	0.00219	1.78	LV	CELLSTATES	vFB1.0	control_LMNA	12	18
POLR2E	0.624	0.016	0.0432	0.0372	4.31	11	0.00206	1.8	LV	CELLSTATES	vFB1.0	control_LMNA	12	18
PLPBP	0.623	0.0382	0.0431	0.0375	4.37	8.09	0.00724	1.42	LV	CELLSTATES	vFB1.0	control_LMNA	12	18
TRIM8	0.623	0.0177	0.111	0.0988	5.56	10.6	0.00239	1.75	LV	CELLSTATES	vFB1.0	control_LMNA	12	18
MTCH1	0.621	0.00534	0.239	0.217	6.73	15.3	0.000384	2.27	LV	CELLSTATES	vFB1.0	control_LMNA	12	18
AC022098.1	0.62	0.0358	0.0288	0.0241	3.74	8.31	0.00656	1.45	LV	CELLSTATES	vFB1.0	control_LMNA	12	18
TPM4	0.62	0.0362	0.192	0.146	6.24	8.27	0.00668	1.44	LV	CELLSTATES	vFB1.0	control_LMNA	12	18
C2orf88	0.618	0.00381	0.0955	0.0796	5.36	16.7	0.000224	2.42	LV	CELLSTATES	vFB1.0	control_LMNA	12	18
ISCA2	0.618	0.0408	0.0345	0.0253	3.97	7.87	0.00797	1.39	LV	CELLSTATES	vFB1.0	control_LMNA	12	18
HMGN3	0.617	0.00847	0.329	0.292	7.19	13.5	0.000763	2.07	LV	CELLSTATES	vFB1.0	control_LMNA	12	18
NECTIN2	0.617	0.0231	0.0707	0.0638	4.99	9.76	0.00347	1.64	LV	CELLSTATES	vFB1.0	control_LMNA	12	18
ASAH1	0.616	0.0288	0.0937	0.101	5.55	9.03	0.00477	1.54	LV	CELLSTATES	vFB1.0	control_LMNA	12	18
SNRPD1	0.613	0.0387	0.0578	0.0456	4.62	8.05	0.00737	1.41	LV	CELLSTATES	vFB1.0	control_LMNA	12	18
AC011092.2	0.61	0.00575	0.223	0.166	6.53	15	0.000429	2.24	LV	CELLSTATES	vFB1.0	control_LMNA	12	18
C1orf122	0.61	0.0463	0.057	0.0432	4.53	7.46	0.00964	1.33	LV	CELLSTATES	vFB1.0	control_LMNA	12	18
LRPAP1	0.61	0.0162	0.0779	0.0735	5.16	11	0.0021	1.79	LV	CELLSTATES	vFB1.0	control_LMNA	12	18
AC025159.1	0.609	0.0224	0.627	0.544	8.07	9.87	0.00331	1.65	LV	CELLSTATES	vFB1.0	control_LMNA	12	18
SPCS1	0.609	0.0296	0.0754	0.0689	5.09	8.94	0.00496	1.53	LV	CELLSTATES	vFB1.0	control_LMNA	12	18
ATP5MC2	0.607	0.0127	0.116	0.117	5.79	11.9	0.00144	1.9	LV	CELLSTATES	vFB1.0	control_LMNA	12	18
CDH12	0.606	0.0326	0.146	0.113	5.92	8.62	0.00572	1.49	LV	CELLSTATES	vFB1.0	control_LMNA	12	18
ARFIP2	0.605	0.0357	0.0359	0.0326	4.12	8.31	0.00655	1.45	LV	CELLSTATES	vFB1.0	control_LMNA	12	18
GABARAPL2	0.605	0.0197	0.0962	0.0858	5.42	10.3	0.00276	1.71	LV	CELLSTATES	vFB1.0	control_LMNA	12	18
UNC79	0.605	0.0388	0.0267	0.0231	3.71	8.04	0.00741	1.41	LV	CELLSTATES	vFB1.0	control_LMNA	12	18
EXOSC6	0.603	0.0153	0.0311	0.0302	3.91	11.2	0.00191	1.82	LV	CELLSTATES	vFB1.0	control_LMNA	12	18
ATOX1	0.6	0.0266	0.0409	0.0389	4.24	9.31	0.00421	1.58	LV	CELLSTATES	vFB1.0	control_LMNA	12	18
TMEM9B	0.6	0.0348	0.0527	0.0489	4.64	8.4	0.00629	1.46	LV	CELLSTATES	vFB1.0	control_LMNA	12	18
CISD1	0.598	0.0438	0.052	0.0555	4.69	7.65	0.00882	1.36	LV	CELLSTATES	vFB1.0	control_LMNA	12	18
KIAA1143	0.598	0.0445	0.0412	0.0364	4.22	7.59	0.00907	1.35	LV	CELLSTATES	vFB1.0	control_LMNA	12	18
SSU72	0.598	0.00357	0.086	0.0871	5.31	17	0.000202	2.45	LV	CELLSTATES	vFB1.0	control_LMNA	12	18
FBXW5	0.597	0.00877	0.0592	0.058	4.83	13.4	0.000802	2.06	LV	CELLSTATES	vFB1.0	control_LMNA	12	18
WDR77	0.597	0.0353	0.033	0.0308	4.01	8.35	0.00644	1.45	LV	CELLSTATES	vFB1.0	control_LMNA	12	18
YKT6	0.597	0.0484	0.0253	0.0219	3.54	7.32	0.0103	1.32	LV	CELLSTATES	vFB1.0	control_LMNA	12	18
FLAD1	0.596	0.0143	0.0372	0.0324	4.08	11.4	0.00174	1.84	LV	CELLSTATES	vFB1.0	control_LMNA	12	18
TRABD	0.596	0.014	0.0918	0.0784	5.38	11.5	0.00166	1.86	LV	CELLSTATES	vFB1.0	control_LMNA	12	18
TRIR	0.596	0.00394	0.101	0.0904	5.46	16.6	0.000238	2.4	LV	CELLSTATES	vFB1.0	control_LMNA	12	18
STAG3	0.595	0.018	0.0706	0.0539	4.94	10.6	0.00244	1.75	LV	CELLSTATES	vFB1.0	control_LMNA	12	18
TICAM1	0.595	0.0413	0.0287	0.025	3.72	7.84	0.00811	1.38	LV	CELLSTATES	vFB1.0	control_LMNA	12	18
DARS2	0.594	0.0359	0.0547	0.0409	4.55	8.29	0.00661	1.44	LV	CELLSTATES	vFB1.0	control_LMNA	12	18
MRPS21	0.594	0.00534	0.143	0.132	6.02	15.3	0.000383	2.27	LV	CELLSTATES	vFB1.0	control_LMNA	12	18
MED31	0.592	0.0484	0.0597	0.0573	4.89	7.32	0.0103	1.32	LV	CELLSTATES	vFB1.0	control_LMNA	12	18
PYM1	0.592	0.036	0.0391	0.0345	4.14	8.28	0.00664	1.44	LV	CELLSTATES	vFB1.0	control_LMNA	12	18
SCCPDH	0.592	0.0117	0.216	0.188	6.52	12.2	0.00128	1.93	LV	CELLSTATES	vFB1.0	control_LMNA	12	18
EMC4	0.589	0.0337	0.0399	0.0378	4.25	8.51	0.00601	1.47	LV	CELLSTATES	vFB1.0	control_LMNA	12	18
TIMM8B	0.589	0.0138	0.0495	0.0387	4.45	11.6	0.00163	1.86	LV	CELLSTATES	vFB1.0	control_LMNA	12	18
ZNF565	0.589	0.0134	0.295	0.243	7.01	11.7	0.00157	1.87	LV	CELLSTATES	vFB1.0	control_LMNA	12	18
ATF6B	0.588	0.0157	0.129	0.128	5.95	11.1	0.002	1.8	LV	CELLSTATES	vFB1.0	control_LMNA	12	18
TANGO2	0.588	0.016	0.0645	0.0634	4.96	11	0.00206	1.8	LV	CELLSTATES	vFB1.0	control_LMNA	12	18
AP5Z1	0.587	0.0177	0.0672	0.0562	4.89	10.6	0.00239	1.75	LV	CELLSTATES	vFB1.0	control_LMNA	12	18
GNB2	0.587	0.0425	0.0504	0.052	4.58	7.75	0.00845	1.37	LV	CELLSTATES	vFB1.0	control_LMNA	12	18
SRP9	0.587	0.00679	0.103	0.084	5.46	14.3	0.000548	2.17	LV	CELLSTATES	vFB1.0	control_LMNA	12	18
FAM96B	0.585	0.0282	0.0886	0.0767	5.3	9.11	0.00461	1.55	LV	CELLSTATES	vFB1.0	control_LMNA	12	18
NDUFAF8	0.585	0.0108	0.0633	0.0565	4.87	12.5	0.00113	1.96	LV	CELLSTATES	vFB1.0	control_LMNA	12	18
ZNF451-AS1	0.585	0.0151	0.227	0.172	6.55	11.2	0.00187	1.82	LV	CELLSTATES	vFB1.0	control_LMNA	12	18
AC073896.2	0.584	0.0247	0.0286	0.0223	3.75	9.55	0.0038	1.61	LV	CELLSTATES	vFB1.0	control_LMNA	12	18
EIF2B4	0.583	0.0152	0.0532	0.0473	4.65	11.2	0.0019	1.82	LV	CELLSTATES	vFB1.0	control_LMNA	12	18
TPTE2	0.581	0.0298	0.0351	0.0361	4.1	8.92	0.00501	1.53	LV	CELLSTATES	vFB1.0	control_LMNA	12	18
NMT1	0.58	0.00613	0.269	0.237	6.88	14.7	0.00047	2.21	LV	CELLSTATES	vFB1.0	control_LMNA	12	18
SPRY1	0.58	0.0151	0.919	0.886	8.66	11.2	0.00188	1.82	LV	CELLSTATES	vFB1.0	control_LMNA	12	18
DPP7	0.578	0.02	0.11	0.116	5.75	10.2	0.00283	1.7	LV	CELLSTATES	vFB1.0	control_LMNA	12	18
RNF6	0.578	0.014	0.0487	0.0373	4.35	11.5	0.00166	1.86	LV	CELLSTATES	vFB1.0	control_LMNA	12	18
AC107021.1	0.577	0.0307	0.138	0.107	5.82	8.82	0.00522	1.51	LV	CELLSTATES	vFB1.0	control_LMNA	12	18
CMTM6	0.577	0.014	0.0807	0.077	5.19	11.5	0.00167	1.85	LV	CELLSTATES	vFB1.0	control_LMNA	12	18
CERS2	0.576	0.0379	0.0515	0.0469	4.55	8.12	0.00715	1.42	LV	CELLSTATES	vFB1.0	control_LMNA	12	18
FP700111.1	0.576	0.0394	0.729	0.67	8.28	7.99	0.00758	1.4	LV	CELLSTATES	vFB1.0	control_LMNA	12	18
SRA1	0.575	0.012	0.104	0.0802	5.44	12.1	0.00134	1.92	LV	CELLSTATES	vFB1.0	control_LMNA	12	18
PALM	0.574	0.0372	0.0936	0.0923	5.4	8.19	0.00693	1.43	LV	CELLSTATES	vFB1.0	control_LMNA	12	18
SINHCAF	0.573	0.0305	0.0337	0.0331	4	8.86	0.00514	1.52	LV	CELLSTATES	vFB1.0	control_LMNA	12	18
SPARCL1	0.573	0.0349	3.21	2.96	10.5	8.39	0.00631	1.46	LV	CELLSTATES	vFB1.0	control_LMNA	12	18
LRRC8B	0.572	0.035	0.0431	0.0388	4.34	8.38	0.00636	1.46	LV	CELLSTATES	vFB1.0	control_LMNA	12	18
SIVA1	0.572	0.0401	0.0485	0.0492	4.56	7.93	0.00776	1.4	LV	CELLSTATES	vFB1.0	control_LMNA	12	18
SLC27A4	0.572	0.041	0.0342	0.0386	4.14	7.86	0.00801	1.39	LV	CELLSTATES	vFB1.0	control_LMNA	12	18
SUMF2	0.572	0.00246	0.17	0.159	6.25	18.7	0.000111	2.61	LV	CELLSTATES	vFB1.0	control_LMNA	12	18
TMEM179B	0.572	0.00724	0.131	0.112	5.82	14.1	0.000591	2.14	LV	CELLSTATES	vFB1.0	control_LMNA	12	18
STK40	0.571	0.0333	0.101	0.0898	5.41	8.54	0.00591	1.48	LV	CELLSTATES	vFB1.0	control_LMNA	12	18
NDUFB6	0.57	0.0114	0.0642	0.0666	4.96	12.3	0.00124	1.94	LV	CELLSTATES	vFB1.0	control_LMNA	12	18
TNFRSF19	0.57	0.0357	0.49	0.46	7.69	8.32	0.00654	1.45	LV	CELLSTATES	vFB1.0	control_LMNA	12	18
CTSL	0.569	0.0271	0.28	0.212	6.77	9.24	0.00435	1.57	LV	CELLSTATES	vFB1.0	control_LMNA	12	18
PDHB	0.569	0.0258	0.0478	0.0431	4.43	9.41	0.00405	1.59	LV	CELLSTATES	vFB1.0	control_LMNA	12	18
HSF1	0.566	0.0309	0.0828	0.0869	5.39	8.81	0.00526	1.51	LV	CELLSTATES	vFB1.0	control_LMNA	12	18
MTHFR	0.565	0.0289	0.095	0.0823	5.31	9.02	0.00479	1.54	LV	CELLSTATES	vFB1.0	control_LMNA	12	18
AKR1A1	0.564	0.0264	0.141	0.116	5.87	9.35	0.00416	1.58	LV	CELLSTATES	vFB1.0	control_LMNA	12	18
CHST12	0.564	0.00409	0.0799	0.0803	5.21	16.5	0.000249	2.39	LV	CELLSTATES	vFB1.0	control_LMNA	12	18
DNAJC8	0.564	0.0106	0.07	0.0649	4.97	12.6	0.00109	1.98	LV	CELLSTATES	vFB1.0	control_LMNA	12	18
TVP23B	0.564	0.00908	0.0925	0.0769	5.32	13.2	0.00085	2.04	LV	CELLSTATES	vFB1.0	control_LMNA	12	18
PGM5	0.562	0.0492	0.119	0.0997	5.66	7.27	0.0105	1.31	LV	CELLSTATES	vFB1.0	control_LMNA	12	18
SSB	0.562	0.00841	0.131	0.124	5.92	13.5	0.000757	2.08	LV	CELLSTATES	vFB1.0	control_LMNA	12	18
MXRA8	0.56	0.0222	0.21	0.216	6.64	9.9	0.00327	1.65	LV	CELLSTATES	vFB1.0	control_LMNA	12	18
RPL30	0.56	0.00914	0.157	0.151	6.14	13.2	0.000862	2.04	LV	CELLSTATES	vFB1.0	control_LMNA	12	18
LINC00623	0.558	0.0144	0.176	0.176	6.29	11.4	0.00175	1.84	LV	CELLSTATES	vFB1.0	control_LMNA	12	18
TAF6L	0.558	0.0184	0.0263	0.026	3.69	10.5	0.00251	1.74	LV	CELLSTATES	vFB1.0	control_LMNA	12	18
MLX	0.557	0.016	0.0937	0.0707	5.28	11	0.00208	1.79	LV	CELLSTATES	vFB1.0	control_LMNA	12	18
MCFD2	0.555	0.00414	0.107	0.0965	5.54	16.4	0.000255	2.38	LV	CELLSTATES	vFB1.0	control_LMNA	12	18
BCO2	0.553	0.0427	0.0494	0.0497	4.59	7.73	0.00851	1.37	LV	CELLSTATES	vFB1.0	control_LMNA	12	18
TMEM120A	0.552	0.0424	0.0608	0.0557	4.84	7.76	0.00841	1.37	LV	CELLSTATES	vFB1.0	control_LMNA	12	18
TMTC4	0.552	0.0454	0.0516	0.0476	4.5	7.53	0.00933	1.34	LV	CELLSTATES	vFB1.0	control_LMNA	12	18
DAP	0.551	0.0101	0.127	0.115	5.76	12.7	0.00102	2	LV	CELLSTATES	vFB1.0	control_LMNA	12	18
LACTB2	0.551	0.0257	0.0505	0.0437	4.47	9.42	0.00402	1.59	LV	CELLSTATES	vFB1.0	control_LMNA	12	18
SYF2	0.55	0.0267	0.0539	0.0498	4.65	9.3	0.00423	1.57	LV	CELLSTATES	vFB1.0	control_LMNA	12	18
CES2	0.549	0.0322	0.0385	0.0378	4.27	8.66	0.00561	1.49	LV	CELLSTATES	vFB1.0	control_LMNA	12	18
PFDN2	0.549	0.0327	0.0625	0.0589	4.84	8.6	0.00575	1.49	LV	CELLSTATES	vFB1.0	control_LMNA	12	18
ZNF428	0.549	0.0456	0.0652	0.0573	4.89	7.52	0.00938	1.34	LV	CELLSTATES	vFB1.0	control_LMNA	12	18
CWC25	0.548	0.013	0.103	0.0929	5.53	11.8	0.0015	1.89	LV	CELLSTATES	vFB1.0	control_LMNA	12	18
AL135925.1	0.546	0.0443	0.0499	0.0426	4.47	7.61	0.00901	1.35	LV	CELLSTATES	vFB1.0	control_LMNA	12	18
OS9	0.546	0.0386	0.101	0.107	5.6	8.06	0.00735	1.41	LV	CELLSTATES	vFB1.0	control_LMNA	12	18
SUMO1	0.546	0.0214	0.155	0.143	6.17	10	0.00311	1.67	LV	CELLSTATES	vFB1.0	control_LMNA	12	18
AAED1	0.543	0.0272	0.0494	0.0408	4.42	9.22	0.00439	1.56	LV	CELLSTATES	vFB1.0	control_LMNA	12	18
FAAP20	0.543	0.0131	0.0626	0.0576	4.8	11.7	0.00152	1.88	LV	CELLSTATES	vFB1.0	control_LMNA	12	18
HINT1	0.543	0.0341	0.0976	0.086	5.44	8.47	0.00611	1.47	LV	CELLSTATES	vFB1.0	control_LMNA	12	18
PTPRS	0.543	0.0151	0.682	0.644	8.24	11.2	0.00187	1.82	LV	CELLSTATES	vFB1.0	control_LMNA	12	18
AL020995.1	0.542	0.0478	0.0823	0.0563	5.07	7.36	0.0101	1.32	LV	CELLSTATES	vFB1.0	control_LMNA	12	18
OSTC	0.542	0.039	0.0766	0.0749	5.12	8.02	0.00746	1.41	LV	CELLSTATES	vFB1.0	control_LMNA	12	18
CYB561A3	0.541	0.0109	0.0446	0.0412	4.38	12.5	0.00114	1.96	LV	CELLSTATES	vFB1.0	control_LMNA	12	18
NT5C	0.541	0.0221	0.199	0.176	6.44	9.92	0.00324	1.66	LV	CELLSTATES	vFB1.0	control_LMNA	12	18
CAMK1	0.54	0.024	0.0636	0.0518	4.8	9.64	0.00366	1.62	LV	CELLSTATES	vFB1.0	control_LMNA	12	18
SHARPIN	0.539	0.0117	0.0763	0.0689	5.1	12.2	0.00129	1.93	LV	CELLSTATES	vFB1.0	control_LMNA	12	18
USHBP1	0.539	0.0481	0.0566	0.0442	4.62	7.34	0.0102	1.32	LV	CELLSTATES	vFB1.0	control_LMNA	12	18
AC008731.1	0.538	0.0282	0.121	0.103	5.75	9.11	0.00461	1.55	LV	CELLSTATES	vFB1.0	control_LMNA	12	18
ARPC5	0.538	0.0191	0.152	0.135	5.99	10.4	0.00264	1.72	LV	CELLSTATES	vFB1.0	control_LMNA	12	18
ATF7IP2	0.538	0.0357	0.241	0.21	6.71	8.32	0.00652	1.45	LV	CELLSTATES	vFB1.0	control_LMNA	12	18
AIFM2	0.537	0.0281	0.0528	0.0449	4.55	9.13	0.00457	1.55	LV	CELLSTATES	vFB1.0	control_LMNA	12	18
HEXB	0.537	0.0346	0.0765	0.0784	5.23	8.41	0.00625	1.46	LV	CELLSTATES	vFB1.0	control_LMNA	12	18
RAB32	0.537	0.0443	0.055	0.0482	4.61	7.62	0.00896	1.35	LV	CELLSTATES	vFB1.0	control_LMNA	12	18
ZDHHC9	0.537	0.0134	0.0672	0.069	4.92	11.7	0.00156	1.87	LV	CELLSTATES	vFB1.0	control_LMNA	12	18
SQSTM1	0.534	0.0033	0.463	0.404	7.58	17.4	0.00018	2.48	LV	CELLSTATES	vFB1.0	control_LMNA	12	18
NUDT12	0.532	0.0396	0.0626	0.055	4.8	7.97	0.00764	1.4	LV	CELLSTATES	vFB1.0	control_LMNA	12	18
TBL2	0.532	0.0413	0.0328	0.0311	3.94	7.84	0.00812	1.38	LV	CELLSTATES	vFB1.0	control_LMNA	12	18
PKIG	0.531	0.0118	0.309	0.289	7.05	12.1	0.0013	1.93	LV	CELLSTATES	vFB1.0	control_LMNA	12	18
ASPSCR1	0.53	0.0117	0.0634	0.0594	4.84	12.2	0.00128	1.93	LV	CELLSTATES	vFB1.0	control_LMNA	12	18
CDAN1	0.528	0.0128	0.0638	0.0551	4.79	11.8	0.00146	1.89	LV	CELLSTATES	vFB1.0	control_LMNA	12	18
TMEM33	0.527	0.0341	0.0597	0.0633	4.81	8.47	0.00612	1.47	LV	CELLSTATES	vFB1.0	control_LMNA	12	18
P3H1	0.526	0.0304	0.0518	0.0487	4.59	8.87	0.00512	1.52	LV	CELLSTATES	vFB1.0	control_LMNA	12	18
AL136295.1	0.525	0.0482	0.0645	0.0547	4.87	7.33	0.0102	1.32	LV	CELLSTATES	vFB1.0	control_LMNA	12	18
MARS	0.524	0.0156	0.0722	0.0648	5	11.1	0.00198	1.81	LV	CELLSTATES	vFB1.0	control_LMNA	12	18
NKIRAS1	0.524	0.0448	0.0768	0.0552	4.95	7.57	0.00918	1.35	LV	CELLSTATES	vFB1.0	control_LMNA	12	18
PPIA	0.524	0.0265	0.152	0.148	6.07	9.32	0.00421	1.58	LV	CELLSTATES	vFB1.0	control_LMNA	12	18
MIS12	0.523	0.035	0.0494	0.0396	4.38	8.38	0.00636	1.46	LV	CELLSTATES	vFB1.0	control_LMNA	12	18
NOSIP	0.523	0.0213	0.0774	0.0709	5.14	10	0.0031	1.67	LV	CELLSTATES	vFB1.0	control_LMNA	12	18
MTFR1	0.521	0.0101	0.207	0.175	6.43	12.8	0.00101	2	LV	CELLSTATES	vFB1.0	control_LMNA	12	18
MED9	0.52	0.0295	0.029	0.0274	3.81	8.95	0.00493	1.53	LV	CELLSTATES	vFB1.0	control_LMNA	12	18
MRPL20	0.52	0.0165	0.0805	0.0781	5.25	10.9	0.00215	1.78	LV	CELLSTATES	vFB1.0	control_LMNA	12	18
ECE1	0.519	0.039	0.396	0.347	7.38	8.02	0.00747	1.41	LV	CELLSTATES	vFB1.0	control_LMNA	12	18
ARL6IP4	0.516	0.0222	0.138	0.137	6.03	9.9	0.00327	1.65	LV	CELLSTATES	vFB1.0	control_LMNA	12	18
CBX3	0.515	0.0143	0.113	0.108	5.66	11.4	0.00174	1.84	LV	CELLSTATES	vFB1.0	control_LMNA	12	18
UFC1	0.515	0.0338	0.0455	0.0406	4.41	8.49	0.00604	1.47	LV	CELLSTATES	vFB1.0	control_LMNA	12	18
PDE4DIP	0.514	0.0113	0.629	0.58	8.06	12.3	0.00121	1.95	LV	CELLSTATES	vFB1.0	control_LMNA	12	18
PTMS	0.514	0.0431	0.123	0.127	5.83	7.71	0.0086	1.37	LV	CELLSTATES	vFB1.0	control_LMNA	12	18
SLC31A1	0.514	0.017	0.0534	0.0449	4.51	10.8	0.00225	1.77	LV	CELLSTATES	vFB1.0	control_LMNA	12	18
LYSMD3	0.513	0.0357	0.0801	0.0661	5.04	8.31	0.00655	1.45	LV	CELLSTATES	vFB1.0	control_LMNA	12	18
PDXDC1	0.511	0.0169	1.27	1.1	9.07	10.8	0.00222	1.77	LV	CELLSTATES	vFB1.0	control_LMNA	12	18
TMED4	0.511	0.0204	0.0792	0.0788	5.18	10.2	0.0029	1.69	LV	CELLSTATES	vFB1.0	control_LMNA	12	18
CDKL3	0.51	0.00443	0.114	0.0965	5.61	16.1	0.000286	2.35	LV	CELLSTATES	vFB1.0	control_LMNA	12	18
FUCA2	0.509	0.0231	0.0819	0.0713	5.18	9.78	0.00345	1.64	LV	CELLSTATES	vFB1.0	control_LMNA	12	18
IL15RA	0.506	0.0336	0.263	0.23	6.81	8.51	0.00598	1.47	LV	CELLSTATES	vFB1.0	control_LMNA	12	18
EIF3K	0.504	0.035	0.0829	0.0854	5.31	8.39	0.00633	1.46	LV	CELLSTATES	vFB1.0	control_LMNA	12	18
PPCS	0.504	0.0122	0.0587	0.0569	4.73	12	0.00136	1.91	LV	CELLSTATES	vFB1.0	control_LMNA	12	18
TMEM41A	0.504	0.038	0.0463	0.0427	4.36	8.11	0.00717	1.42	LV	CELLSTATES	vFB1.0	control_LMNA	12	18
SNU13	0.503	0.0448	0.0755	0.0763	5.16	7.57	0.00915	1.35	LV	CELLSTATES	vFB1.0	control_LMNA	12	18
COPS8	0.502	0.0286	0.148	0.133	6.01	9.06	0.0047	1.54	LV	CELLSTATES	vFB1.0	control_LMNA	12	18
SLC3A2	0.502	0.0423	0.0712	0.0669	5	7.77	0.00837	1.37	LV	CELLSTATES	vFB1.0	control_LMNA	12	18
PNKD	0.5	0.036	0.0881	0.0868	5.36	8.28	0.00663	1.44	LV	CELLSTATES	vFB1.0	control_LMNA	12	18
TM2D3	0.5	0.0237	0.0858	0.088	5.34	9.67	0.00361	1.62	LV	CELLSTATES	vFB1.0	control_LMNA	12	18

## Sheet: control_PKP2
Gene	logFC	FDR	mean_exp_control	mean_exp_genotype	logCPM	F	PValue	FDR_plot	Region	annotation_level	cell_state	comparison	Observations_genotype	Observations_reference
CXCL1	5.1	0.00667	0.0153	0.000643	3.09	18.2	0.000181	2.18	LV	CELLSTATES	vFB1.0	control_PKP2	6	18
CCL2	4.81	0.000272	0.41	0.0144	7.63	36.4	1.23e-06	3.56	LV	CELLSTATES	vFB1.0	control_PKP2	6	18
AC108134.2	4.43	8.11e-05	0.0232	0.00175	3.02	45.4	1.71e-07	4.09	LV	CELLSTATES	vFB1.0	control_PKP2	6	18
PLA2G2A	3.95	0.0101	0.344	0.0293	7.51	16.1	0.000371	2	LV	CELLSTATES	vFB1.0	control_PKP2	6	18
PLAU	3.87	0.000936	0.0812	0.00694	4.9	29.1	7.49e-06	3.03	LV	CELLSTATES	vFB1.0	control_PKP2	6	18
NGFR	3.69	0.000472	0.0501	0.00483	4.26	33	2.75e-06	3.33	LV	CELLSTATES	vFB1.0	control_PKP2	6	18
LINC00473	3.56	0.00273	0.0202	0.00268	2.92	23	4.03e-05	2.56	LV	CELLSTATES	vFB1.0	control_PKP2	6	18
TRPM2	3.52	0.00516	0.0137	0.00242	2.5	19.5	0.00012	2.29	LV	CELLSTATES	vFB1.0	control_PKP2	6	18
BHLHE40	3.38	0.00552	0.132	0.0139	5.59	19.1	0.000136	2.26	LV	CELLSTATES	vFB1.0	control_PKP2	6	18
ADAMTS4	3.12	0.026	0.0938	0.0126	4.97	12	0.00161	1.58	LV	CELLSTATES	vFB1.0	control_PKP2	6	18
PAM16	3.04	0.000315	0.0259	0.00442	3.32	35.3	1.59e-06	3.5	LV	CELLSTATES	vFB1.0	control_PKP2	6	18
APLNR	3.02	0.0392	0.064	0.00883	4.75	10.3	0.00318	1.41	LV	CELLSTATES	vFB1.0	control_PKP2	6	18
AL669970.3	2.96	0.000298	0.0345	0.00756	3.75	35.6	1.49e-06	3.53	LV	CELLSTATES	vFB1.0	control_PKP2	6	18
G0S2	2.96	0.00106	0.0292	0.00337	3.56	28.4	9.08e-06	2.97	LV	CELLSTATES	vFB1.0	control_PKP2	6	18
PTGIR	2.91	2.33e-05	0.293	0.0481	6.95	57.6	1.72e-08	4.63	LV	CELLSTATES	vFB1.0	control_PKP2	6	18
NPPC	2.82	0.0306	0.183	0.022	6.03	11.3	0.00211	1.51	LV	CELLSTATES	vFB1.0	control_PKP2	6	18
BCL3	2.76	0.00229	0.0365	0.00651	3.79	24	3.06e-05	2.64	LV	CELLSTATES	vFB1.0	control_PKP2	6	18
ID2	2.75	0.000252	0.15	0.0239	6.09	37	1.08e-06	3.6	LV	CELLSTATES	vFB1.0	control_PKP2	6	18
PTGFR	2.7	0.000454	0.0773	0.0176	4.92	33.4	2.54e-06	3.34	LV	CELLSTATES	vFB1.0	control_PKP2	6	18
CHRDL2	2.69	0.0172	0.0606	0.0123	4.63	13.7	0.00085	1.77	LV	CELLSTATES	vFB1.0	control_PKP2	6	18
Z99289.1	2.58	0.000149	0.0348	0.00946	3.66	40.2	5.16e-07	3.83	LV	CELLSTATES	vFB1.0	control_PKP2	6	18
FBLIM1	2.56	0.00049	0.0496	0.0105	4.3	32.7	2.96e-06	3.31	LV	CELLSTATES	vFB1.0	control_PKP2	6	18
LDLR	2.56	0.000756	0.126	0.0298	5.48	30.2	5.53e-06	3.12	LV	CELLSTATES	vFB1.0	control_PKP2	6	18
MYH6	2.54	0.0029	0.0297	0.00406	3.53	22.7	4.46e-05	2.54	LV	CELLSTATES	vFB1.0	control_PKP2	6	18
HIC1	2.52	0.00229	0.0766	0.0171	4.76	24	3.04e-05	2.64	LV	CELLSTATES	vFB1.0	control_PKP2	6	18
CHL1	2.48	0.0234	0.0322	0.00924	3.89	12.4	0.00138	1.63	LV	CELLSTATES	vFB1.0	control_PKP2	6	18
IER3	2.43	0.0016	0.102	0.0222	5.09	25.9	1.75e-05	2.8	LV	CELLSTATES	vFB1.0	control_PKP2	6	18
ADAMTSL2	2.4	0.00125	0.0937	0.0254	5.18	27.5	1.15e-05	2.9	LV	CELLSTATES	vFB1.0	control_PKP2	6	18
LGALS2	2.38	0.000111	0.025	0.0075	3.29	42.4	3.25e-07	3.95	LV	CELLSTATES	vFB1.0	control_PKP2	6	18
ELN-AS1	2.37	0.0205	0.0165	0.00343	2.72	12.9	0.00113	1.69	LV	CELLSTATES	vFB1.0	control_PKP2	6	18
INSRR	2.37	0.00213	0.085	0.0263	5.06	24.5	2.65e-05	2.67	LV	CELLSTATES	vFB1.0	control_PKP2	6	18
SERTAD4	2.37	0.00173	0.0797	0.0211	4.87	25.5	1.96e-05	2.76	LV	CELLSTATES	vFB1.0	control_PKP2	6	18
PPL	2.34	0.000111	0.136	0.033	5.64	42.3	3.28e-07	3.95	LV	CELLSTATES	vFB1.0	control_PKP2	6	18
SYNPO	2.32	0.00121	0.0314	0.00943	3.69	27.7	1.08e-05	2.92	LV	CELLSTATES	vFB1.0	control_PKP2	6	18
GNA14-AS1	2.31	0.00517	0.309	0.111	7	19.4	0.000121	2.29	LV	CELLSTATES	vFB1.0	control_PKP2	6	18
TSPAN11	2.31	0.0341	0.0302	0.0101	3.66	10.9	0.00251	1.47	LV	CELLSTATES	vFB1.0	control_PKP2	6	18
GLIS2	2.3	0.000316	0.0286	0.00867	3.53	35.2	1.62e-06	3.5	LV	CELLSTATES	vFB1.0	control_PKP2	6	18
IER5L	2.27	0.0004	0.127	0.0394	5.43	34.1	2.11e-06	3.4	LV	CELLSTATES	vFB1.0	control_PKP2	6	18
MARCKSL1	2.21	0.0083	0.057	0.0124	4.48	17	0.000272	2.08	LV	CELLSTATES	vFB1.0	control_PKP2	6	18
MIDN	2.21	6.55e-05	0.0722	0.019	4.73	47.7	1.09e-07	4.18	LV	CELLSTATES	vFB1.0	control_PKP2	6	18
RARRES1	2.2	0.00897	0.549	0.138	7.97	16.5	0.000317	2.05	LV	CELLSTATES	vFB1.0	control_PKP2	6	18
LAMA4	2.18	0.00116	0.408	0.138	7.25	27.9	1.02e-05	2.94	LV	CELLSTATES	vFB1.0	control_PKP2	6	18
AC016885.2	2.16	0.00698	0.0132	0.00441	2.49	17.9	0.0002	2.16	LV	CELLSTATES	vFB1.0	control_PKP2	6	18
PLEKHG3	2.14	6.02e-05	0.0489	0.0165	4.19	48.4	9.54e-08	4.22	LV	CELLSTATES	vFB1.0	control_PKP2	6	18
ELANE	2.13	0.000276	0.107	0.0314	5.36	36.1	1.31e-06	3.56	LV	CELLSTATES	vFB1.0	control_PKP2	6	18
AL627171.2	2.12	0.00501	0.0221	0.00721	3.06	19.7	0.000113	2.3	LV	CELLSTATES	vFB1.0	control_PKP2	6	18
KCNE4	2.12	0.00252	0.0983	0.0313	5.24	23.4	3.58e-05	2.6	LV	CELLSTATES	vFB1.0	control_PKP2	6	18
PIM1	2.12	0.00386	0.0467	0.0124	4.36	21.2	6.97e-05	2.41	LV	CELLSTATES	vFB1.0	control_PKP2	6	18
Z83844.2	2.12	0.00454	0.0153	0.00485	2.77	20.3	9.09e-05	2.34	LV	CELLSTATES	vFB1.0	control_PKP2	6	18
AC131025.2	2.11	0.00865	0.0224	0.00691	3.11	16.7	0.000293	2.06	LV	CELLSTATES	vFB1.0	control_PKP2	6	18
TBX18-AS1	2.11	0.0156	0.0326	0.0116	3.62	14.1	0.000738	1.81	LV	CELLSTATES	vFB1.0	control_PKP2	6	18
PRICKLE1	2.09	2.33e-05	0.833	0.248	8.28	57	1.93e-08	4.63	LV	CELLSTATES	vFB1.0	control_PKP2	6	18
MRGPRF	2.08	0.00363	0.0355	0.00683	3.72	21.6	6.11e-05	2.44	LV	CELLSTATES	vFB1.0	control_PKP2	6	18
TLL1	2.07	0.0433	0.0234	0.00824	3.06	9.91	0.00368	1.36	LV	CELLSTATES	vFB1.0	control_PKP2	6	18
CDKN3	2.06	0.0223	0.0144	0.00469	2.67	12.6	0.00127	1.65	LV	CELLSTATES	vFB1.0	control_PKP2	6	18
AC097521.1	2.05	0.0404	0.0372	0.0128	4.11	10.2	0.00332	1.39	LV	CELLSTATES	vFB1.0	control_PKP2	6	18
TEX26-AS1	2.05	0.0313	0.114	0.0362	5.4	11.2	0.00219	1.5	LV	CELLSTATES	vFB1.0	control_PKP2	6	18
AC009163.1	2	0.0373	0.0145	0.0042	2.57	10.5	0.00291	1.43	LV	CELLSTATES	vFB1.0	control_PKP2	6	18
AC003991.1	1.98	0.00967	0.213	0.0794	6.22	16.3	0.000346	2.01	LV	CELLSTATES	vFB1.0	control_PKP2	6	18
CARMN	1.96	0.00106	0.0831	0.0268	4.92	28.3	9.11e-06	2.97	LV	CELLSTATES	vFB1.0	control_PKP2	6	18
DAB2	1.96	0.00194	0.016	0.00539	2.68	25	2.29e-05	2.71	LV	CELLSTATES	vFB1.0	control_PKP2	6	18
OPN1SW	1.95	0.0087	0.023	0.00937	3.16	16.7	0.000296	2.06	LV	CELLSTATES	vFB1.0	control_PKP2	6	18
AC017002.5	1.92	0.00429	0.0922	0.0337	5.09	20.6	8.38e-05	2.37	LV	CELLSTATES	vFB1.0	control_PKP2	6	18
UNC5B	1.92	0.00229	0.0457	0.0153	4.09	24	3.07e-05	2.64	LV	CELLSTATES	vFB1.0	control_PKP2	6	18
CDK18	1.9	0.0116	0.0348	0.0103	3.82	15.4	0.00047	1.94	LV	CELLSTATES	vFB1.0	control_PKP2	6	18
SPHK1	1.9	0.0397	0.0374	0.00841	3.73	10.2	0.00323	1.4	LV	CELLSTATES	vFB1.0	control_PKP2	6	18
LSP1	1.88	0.00744	0.256	0.0889	6.58	17.6	0.000222	2.13	LV	CELLSTATES	vFB1.0	control_PKP2	6	18
KLF10	1.87	0.0061	0.0576	0.0172	4.45	18.6	0.000158	2.21	LV	CELLSTATES	vFB1.0	control_PKP2	6	18
AC008591.1	1.86	0.00397	0.125	0.0583	5.65	21	7.31e-05	2.4	LV	CELLSTATES	vFB1.0	control_PKP2	6	18
HGF	1.86	0.00273	0.0416	0.0175	3.99	23.1	3.99e-05	2.56	LV	CELLSTATES	vFB1.0	control_PKP2	6	18
POU5F1	1.85	0.0102	0.0269	0.0114	3.47	16	0.000375	1.99	LV	CELLSTATES	vFB1.0	control_PKP2	6	18
PPP1R3C	1.85	0.0309	0.0295	0.00649	3.5	11.3	0.00215	1.51	LV	CELLSTATES	vFB1.0	control_PKP2	6	18
BBOX1-AS1	1.84	0.0296	0.0591	0.0227	4.55	11.5	0.00199	1.53	LV	CELLSTATES	vFB1.0	control_PKP2	6	18
BX322234.1	1.83	0.00377	0.102	0.0457	5.22	21.3	6.71e-05	2.42	LV	CELLSTATES	vFB1.0	control_PKP2	6	18
FAIM2	1.82	0.0253	0.0379	0.0132	4.08	12.1	0.00153	1.6	LV	CELLSTATES	vFB1.0	control_PKP2	6	18
PLEKHG6	1.82	0.00552	0.0152	0.00474	2.63	19.1	0.000136	2.26	LV	CELLSTATES	vFB1.0	control_PKP2	6	18
AP002383.2	1.81	0.0482	0.0237	0.00982	3.21	9.5	0.00435	1.32	LV	CELLSTATES	vFB1.0	control_PKP2	6	18
RGR	1.81	0.00871	0.0266	0.0114	3.48	16.7	0.000299	2.06	LV	CELLSTATES	vFB1.0	control_PKP2	6	18
PDGFRB	1.8	0.000659	0.898	0.296	8.39	30.9	4.67e-06	3.18	LV	CELLSTATES	vFB1.0	control_PKP2	6	18
SLC1A2	1.79	0.0122	0.123	0.059	5.57	15.1	0.000514	1.91	LV	CELLSTATES	vFB1.0	control_PKP2	6	18
ASS1	1.78	0.00476	0.0203	0.0071	3.11	19.9	0.000103	2.32	LV	CELLSTATES	vFB1.0	control_PKP2	6	18
PLXND1	1.77	0.00152	0.0629	0.0217	4.63	26.2	1.63e-05	2.82	LV	CELLSTATES	vFB1.0	control_PKP2	6	18
VCAN-AS1	1.77	0.0176	0.0747	0.0345	4.77	13.6	0.000875	1.76	LV	CELLSTATES	vFB1.0	control_PKP2	6	18
BBOX1	1.76	0.0256	0.0173	0.0092	2.92	12.1	0.00157	1.59	LV	CELLSTATES	vFB1.0	control_PKP2	6	18
CYTOR	1.76	0.00881	0.132	0.0496	5.61	16.6	0.000306	2.06	LV	CELLSTATES	vFB1.0	control_PKP2	6	18
PTGIS	1.75	0.00078	0.688	0.26	8.15	30	5.87e-06	3.11	LV	CELLSTATES	vFB1.0	control_PKP2	6	18
KCNQ1	1.74	2.33e-05	0.243	0.0868	6.61	60.6	1.04e-08	4.63	LV	CELLSTATES	vFB1.0	control_PKP2	6	18
MTSS1L	1.74	0.00683	0.0898	0.0371	5.23	18.1	0.000189	2.17	LV	CELLSTATES	vFB1.0	control_PKP2	6	18
CTSC	1.72	0.0176	0.131	0.0419	5.53	13.6	0.000879	1.76	LV	CELLSTATES	vFB1.0	control_PKP2	6	18
NQO1	1.72	0.00578	0.0325	0.0116	3.63	18.8	0.000146	2.24	LV	CELLSTATES	vFB1.0	control_PKP2	6	18
DOCK2	1.71	0.022	0.0442	0.0264	4.34	12.7	0.00125	1.66	LV	CELLSTATES	vFB1.0	control_PKP2	6	18
FMNL1	1.71	0.00273	0.0607	0.0242	4.53	23	4.06e-05	2.56	LV	CELLSTATES	vFB1.0	control_PKP2	6	18
HMBS	1.71	0.0076	0.0209	0.00747	3.15	17.4	0.000237	2.12	LV	CELLSTATES	vFB1.0	control_PKP2	6	18
ANGPTL2	1.7	0.00479	0.0946	0.033	5.27	19.9	0.000104	2.32	LV	CELLSTATES	vFB1.0	control_PKP2	6	18
FGF10	1.7	0.0203	0.0881	0.0358	5.11	13	0.00111	1.69	LV	CELLSTATES	vFB1.0	control_PKP2	6	18
KCND3	1.7	0.0455	0.0946	0.0484	5.3	9.71	0.00399	1.34	LV	CELLSTATES	vFB1.0	control_PKP2	6	18
PIK3C2B	1.7	0.00679	0.0506	0.0222	4.32	18.1	0.000188	2.17	LV	CELLSTATES	vFB1.0	control_PKP2	6	18
RNF152	1.7	0.0313	0.265	0.115	6.52	11.2	0.00219	1.5	LV	CELLSTATES	vFB1.0	control_PKP2	6	18
AC010333.2	1.69	0.00402	0.015	0.00634	2.75	21	7.46e-05	2.4	LV	CELLSTATES	vFB1.0	control_PKP2	6	18
GNAO1	1.69	0.00222	0.111	0.0521	5.4	24.2	2.86e-05	2.65	LV	CELLSTATES	vFB1.0	control_PKP2	6	18
IGFBP4	1.69	0.00199	0.284	0.101	6.92	24.8	2.39e-05	2.7	LV	CELLSTATES	vFB1.0	control_PKP2	6	18
SLC7A1	1.69	0.00664	0.0331	0.0119	3.63	18.2	0.000179	2.18	LV	CELLSTATES	vFB1.0	control_PKP2	6	18
AC084032.1	1.68	0.00468	0.0422	0.0221	4.04	20.1	9.86e-05	2.33	LV	CELLSTATES	vFB1.0	control_PKP2	6	18
LSAMP	1.68	0.0325	0.735	0.406	8.16	11.1	0.00233	1.49	LV	CELLSTATES	vFB1.0	control_PKP2	6	18
PECAM1	1.68	0.0058	0.0792	0.0293	4.9	18.8	0.000148	2.24	LV	CELLSTATES	vFB1.0	control_PKP2	6	18
SEPT9	1.68	0.000629	0.111	0.0463	5.48	31.1	4.42e-06	3.2	LV	CELLSTATES	vFB1.0	control_PKP2	6	18
AC034102.6	1.67	0.00264	0.0275	0.0119	3.52	23.2	3.8e-05	2.58	LV	CELLSTATES	vFB1.0	control_PKP2	6	18
GNA14	1.65	0.0325	0.384	0.196	7.38	11.1	0.00233	1.49	LV	CELLSTATES	vFB1.0	control_PKP2	6	18
MROH2B	1.65	0.00841	0.0834	0.0332	5.03	16.9	0.000277	2.08	LV	CELLSTATES	vFB1.0	control_PKP2	6	18
AL133481.1	1.64	0.0425	0.013	0.00533	2.46	9.98	0.00358	1.37	LV	CELLSTATES	vFB1.0	control_PKP2	6	18
FGFR4	1.64	0.0359	0.0156	0.00642	2.82	10.6	0.00275	1.45	LV	CELLSTATES	vFB1.0	control_PKP2	6	18
SLC2A6	1.64	0.00645	0.0147	0.00721	2.79	18.4	0.000171	2.19	LV	CELLSTATES	vFB1.0	control_PKP2	6	18
TGFB3	1.64	0.00567	0.0442	0.0267	4.18	18.9	0.000142	2.25	LV	CELLSTATES	vFB1.0	control_PKP2	6	18
ALDH1A3	1.62	0.00932	0.0325	0.0165	3.78	16.4	0.000331	2.03	LV	CELLSTATES	vFB1.0	control_PKP2	6	18
CDC7	1.62	0.0178	0.0255	0.0112	3.44	13.6	0.000897	1.75	LV	CELLSTATES	vFB1.0	control_PKP2	6	18
FHL3	1.62	0.0162	0.0587	0.0235	4.4	13.9	0.000781	1.79	LV	CELLSTATES	vFB1.0	control_PKP2	6	18
AC090617.4	1.61	2.33e-05	0.074	0.0333	4.9	58.4	1.5e-08	4.63	LV	CELLSTATES	vFB1.0	control_PKP2	6	18
CERS3	1.61	0.00759	0.0199	0.009	3.08	17.5	0.000227	2.12	LV	CELLSTATES	vFB1.0	control_PKP2	6	18
LINC01503	1.61	0.0116	0.0139	0.00673	2.76	15.4	0.000465	1.94	LV	CELLSTATES	vFB1.0	control_PKP2	6	18
AL138760.1	1.59	0.0276	0.0222	0.0102	3.18	11.7	0.00178	1.56	LV	CELLSTATES	vFB1.0	control_PKP2	6	18
NTRK1	1.59	0.0187	0.105	0.0546	5.29	13.4	0.000963	1.73	LV	CELLSTATES	vFB1.0	control_PKP2	6	18
PMEPA1	1.59	0.0351	0.0321	0.0162	3.64	10.7	0.00265	1.45	LV	CELLSTATES	vFB1.0	control_PKP2	6	18
DGKI	1.58	0.0122	0.107	0.0485	5.31	15.1	0.000516	1.91	LV	CELLSTATES	vFB1.0	control_PKP2	6	18
SAMD11	1.58	0.0185	0.0142	0.00777	2.69	13.4	0.000941	1.73	LV	CELLSTATES	vFB1.0	control_PKP2	6	18
AC007906.2	1.57	0.011	0.026	0.0112	3.43	15.7	0.00042	1.96	LV	CELLSTATES	vFB1.0	control_PKP2	6	18
DOK1	1.56	0.00146	0.025	0.0127	3.41	26.5	1.49e-05	2.84	LV	CELLSTATES	vFB1.0	control_PKP2	6	18
ID4	1.56	0.0324	0.0143	0.00856	2.7	11.1	0.00231	1.49	LV	CELLSTATES	vFB1.0	control_PKP2	6	18
OSMR	1.55	0.00049	0.458	0.211	7.49	32.8	2.94e-06	3.31	LV	CELLSTATES	vFB1.0	control_PKP2	6	18
LRP1	1.54	0.000272	0.688	0.308	8.13	36.3	1.26e-06	3.56	LV	CELLSTATES	vFB1.0	control_PKP2	6	18
MYRFL	1.54	0.00547	0.0388	0.0203	4.14	19.1	0.000133	2.26	LV	CELLSTATES	vFB1.0	control_PKP2	6	18
NOTCH3	1.53	0.029	0.022	0.00841	3.23	11.5	0.00193	1.54	LV	CELLSTATES	vFB1.0	control_PKP2	6	18
AL022323.4	1.52	0.0267	0.0319	0.0128	3.68	11.9	0.00169	1.57	LV	CELLSTATES	vFB1.0	control_PKP2	6	18
TBX20	1.52	0.00125	1.76	0.84	9.34	27.4	1.16e-05	2.9	LV	CELLSTATES	vFB1.0	control_PKP2	6	18
AC073333.1	1.51	0.001	0.0291	0.0125	3.59	28.7	8.24e-06	3	LV	CELLSTATES	vFB1.0	control_PKP2	6	18
C4orf19	1.51	9.03e-05	0.0933	0.0424	5.22	43.8	2.4e-07	4.04	LV	CELLSTATES	vFB1.0	control_PKP2	6	18
MRC2	1.51	6.02e-05	0.561	0.284	7.73	49.7	7.38e-08	4.22	LV	CELLSTATES	vFB1.0	control_PKP2	6	18
TNFAIP6	1.5	0.00201	0.179	0.0769	6.14	24.8	2.45e-05	2.7	LV	CELLSTATES	vFB1.0	control_PKP2	6	18
PLAUR	1.49	0.00115	0.0442	0.0178	4.14	28	1.01e-05	2.94	LV	CELLSTATES	vFB1.0	control_PKP2	6	18
SERTAD4-AS1	1.49	0.00548	0.0441	0.0191	4.17	19.1	0.000133	2.26	LV	CELLSTATES	vFB1.0	control_PKP2	6	18
AC008569.1	1.48	0.0191	0.0206	0.0104	3.2	13.3	0.001	1.72	LV	CELLSTATES	vFB1.0	control_PKP2	6	18
AFAP1	1.48	0.00599	0.326	0.155	6.95	18.7	0.000155	2.22	LV	CELLSTATES	vFB1.0	control_PKP2	6	18
CYSLTR2	1.48	0.000702	0.251	0.131	6.59	30.6	5.09e-06	3.15	LV	CELLSTATES	vFB1.0	control_PKP2	6	18
KDELR3	1.48	0.00389	0.0243	0.0109	3.32	21.2	7.05e-05	2.41	LV	CELLSTATES	vFB1.0	control_PKP2	6	18
MIR22HG	1.48	0.0297	0.185	0.0869	6.07	11.4	0.002	1.53	LV	CELLSTATES	vFB1.0	control_PKP2	6	18
PLCXD3	1.48	0.0473	0.529	0.283	7.78	9.56	0.00425	1.32	LV	CELLSTATES	vFB1.0	control_PKP2	6	18
SLC51B	1.48	0.0182	0.0211	0.01	3.12	13.5	0.000922	1.74	LV	CELLSTATES	vFB1.0	control_PKP2	6	18
ELN	1.47	0.0218	0.886	0.371	8.44	12.7	0.00123	1.66	LV	CELLSTATES	vFB1.0	control_PKP2	6	18
LHFPL4	1.47	0.0113	0.0198	0.00979	3.08	15.6	0.000438	1.95	LV	CELLSTATES	vFB1.0	control_PKP2	6	18
NEURL1	1.47	0.00418	0.0546	0.0256	4.42	20.7	8.05e-05	2.38	LV	CELLSTATES	vFB1.0	control_PKP2	6	18
GUCY1A1	1.46	0.00514	0.22	0.103	6.51	19.5	0.000117	2.29	LV	CELLSTATES	vFB1.0	control_PKP2	6	18
ADA	1.45	0.00516	0.164	0.0705	6.13	19.5	0.00012	2.29	LV	CELLSTATES	vFB1.0	control_PKP2	6	18
EHD1	1.45	0.0121	0.0244	0.0109	3.32	15.1	0.00051	1.92	LV	CELLSTATES	vFB1.0	control_PKP2	6	18
LINC01791	1.45	0.0227	0.0147	0.00699	2.74	12.6	0.0013	1.64	LV	CELLSTATES	vFB1.0	control_PKP2	6	18
NMNAT2	1.45	0.00432	0.0439	0.0212	4.21	20.6	8.47e-05	2.36	LV	CELLSTATES	vFB1.0	control_PKP2	6	18
NOTCH1	1.45	0.0126	0.0312	0.0128	3.66	15	0.00054	1.9	LV	CELLSTATES	vFB1.0	control_PKP2	6	18
PLCD3	1.45	0.0122	0.0168	0.00861	2.84	15.1	0.000513	1.91	LV	CELLSTATES	vFB1.0	control_PKP2	6	18
ST8SIA1	1.45	0.00454	0.305	0.164	6.99	20.3	9.11e-05	2.34	LV	CELLSTATES	vFB1.0	control_PKP2	6	18
STARD8	1.45	0.0423	0.0172	0.0104	3.07	10	0.00355	1.37	LV	CELLSTATES	vFB1.0	control_PKP2	6	18
CXXC5	1.44	0.0364	0.0183	0.00776	2.88	10.6	0.00281	1.44	LV	CELLSTATES	vFB1.0	control_PKP2	6	18
NKAPL	1.44	0.00498	0.0211	0.00921	3.09	19.7	0.000112	2.3	LV	CELLSTATES	vFB1.0	control_PKP2	6	18
KANK2	1.43	0.000204	0.287	0.132	6.77	38.3	7.95e-07	3.69	LV	CELLSTATES	vFB1.0	control_PKP2	6	18
SLC16A2	1.43	0.000527	0.0846	0.0423	5.04	32.2	3.36e-06	3.28	LV	CELLSTATES	vFB1.0	control_PKP2	6	18
AL513164.1	1.42	0.00468	0.0342	0.0183	3.85	20.1	9.85e-05	2.33	LV	CELLSTATES	vFB1.0	control_PKP2	6	18
C12orf60	1.42	0.0214	0.091	0.0505	5.1	12.8	0.00119	1.67	LV	CELLSTATES	vFB1.0	control_PKP2	6	18
EPHA5-AS1	1.42	0.0315	0.0137	0.00695	2.71	11.2	0.00222	1.5	LV	CELLSTATES	vFB1.0	control_PKP2	6	18
LDHA	1.42	0.00213	0.17	0.066	6.04	24.5	2.63e-05	2.67	LV	CELLSTATES	vFB1.0	control_PKP2	6	18
NRP1	1.42	0.0182	0.238	0.13	6.61	13.5	0.000926	1.74	LV	CELLSTATES	vFB1.0	control_PKP2	6	18
RELB	1.42	0.00689	0.0655	0.0347	4.72	18	0.000195	2.16	LV	CELLSTATES	vFB1.0	control_PKP2	6	18
ADGRL3-AS1	1.41	0.01	0.0159	0.00629	2.79	16.1	0.000367	2	LV	CELLSTATES	vFB1.0	control_PKP2	6	18
AL109659.1	1.41	0.0108	0.0389	0.0199	4	15.8	0.00041	1.97	LV	CELLSTATES	vFB1.0	control_PKP2	6	18
SH3BGRL3	1.41	0.0363	0.103	0.0227	5.32	10.6	0.0028	1.44	LV	CELLSTATES	vFB1.0	control_PKP2	6	18
TRIM47	1.41	0.0247	0.0491	0.0177	4.43	12.2	0.00149	1.61	LV	CELLSTATES	vFB1.0	control_PKP2	6	18
FRMD6-AS2	1.4	0.011	0.0194	0.00911	3.06	15.7	0.000422	1.96	LV	CELLSTATES	vFB1.0	control_PKP2	6	18
GPRC5A	1.4	0.00449	0.0333	0.0137	3.76	20.4	8.95e-05	2.35	LV	CELLSTATES	vFB1.0	control_PKP2	6	18
PAMR1	1.4	0.00146	0.463	0.241	7.55	26.6	1.47e-05	2.84	LV	CELLSTATES	vFB1.0	control_PKP2	6	18
RASSF9	1.4	0.00537	0.0495	0.0257	4.3	19.2	0.000129	2.27	LV	CELLSTATES	vFB1.0	control_PKP2	6	18
PLEKHA4	1.39	0.00616	0.0804	0.04	5.09	18.6	0.00016	2.21	LV	CELLSTATES	vFB1.0	control_PKP2	6	18
TUBG1	1.39	0.0164	0.0146	0.0064	2.7	13.9	0.000797	1.78	LV	CELLSTATES	vFB1.0	control_PKP2	6	18
KPNA2	1.38	0.00579	0.0217	0.00925	3.19	18.8	0.000147	2.24	LV	CELLSTATES	vFB1.0	control_PKP2	6	18
MTHFD1L	1.38	0.00669	0.161	0.0855	5.99	18.2	0.000182	2.17	LV	CELLSTATES	vFB1.0	control_PKP2	6	18
TIGAR	1.38	0.00892	0.0439	0.0266	4.21	16.6	0.000312	2.05	LV	CELLSTATES	vFB1.0	control_PKP2	6	18
AC012568.1	1.36	0.0487	0.019	0.01	3	9.47	0.00442	1.31	LV	CELLSTATES	vFB1.0	control_PKP2	6	18
AL583824.1	1.36	0.00356	0.0982	0.055	5.32	21.8	5.85e-05	2.45	LV	CELLSTATES	vFB1.0	control_PKP2	6	18
GPRC5D-AS1	1.35	0.00247	0.0505	0.0219	4.34	23.6	3.42e-05	2.61	LV	CELLSTATES	vFB1.0	control_PKP2	6	18
VASN	1.35	0.0473	0.0293	0.0106	3.55	9.56	0.00424	1.32	LV	CELLSTATES	vFB1.0	control_PKP2	6	18
BHLHE41	1.34	0.0261	0.0282	0.013	3.49	12	0.00161	1.58	LV	CELLSTATES	vFB1.0	control_PKP2	6	18
CATSPERB	1.34	0.019	0.713	0.381	8.03	13.3	0.000989	1.72	LV	CELLSTATES	vFB1.0	control_PKP2	6	18
LINC01324	1.34	0.0176	0.0329	0.0203	3.82	13.6	0.00088	1.76	LV	CELLSTATES	vFB1.0	control_PKP2	6	18
RNF122	1.34	0.0115	0.107	0.0589	5.4	15.5	0.000454	1.94	LV	CELLSTATES	vFB1.0	control_PKP2	6	18
AC012184.1	1.33	0.0192	0.0136	0.00798	2.66	13.2	0.00101	1.72	LV	CELLSTATES	vFB1.0	control_PKP2	6	18
AC110023.1	1.33	0.0341	0.0593	0.0392	4.66	10.9	0.00251	1.47	LV	CELLSTATES	vFB1.0	control_PKP2	6	18
SERPINE2	1.33	0.042	0.138	0.0607	5.71	10	0.00351	1.38	LV	CELLSTATES	vFB1.0	control_PKP2	6	18
CHSY1	1.32	0.0344	0.248	0.143	6.51	10.8	0.00257	1.46	LV	CELLSTATES	vFB1.0	control_PKP2	6	18
FGF7	1.32	0.0397	0.456	0.234	7.5	10.2	0.00323	1.4	LV	CELLSTATES	vFB1.0	control_PKP2	6	18
LMOD3	1.32	0.0176	0.0287	0.0115	3.52	13.6	0.000881	1.76	LV	CELLSTATES	vFB1.0	control_PKP2	6	18
RHCE	1.32	0.0166	0.0143	0.00764	2.72	13.8	0.000808	1.78	LV	CELLSTATES	vFB1.0	control_PKP2	6	18
ST3GAL5	1.32	0.00192	0.252	0.122	6.69	25.1	2.22e-05	2.72	LV	CELLSTATES	vFB1.0	control_PKP2	6	18
BCL9L	1.31	0.0105	0.0333	0.0207	3.8	15.9	0.000396	1.98	LV	CELLSTATES	vFB1.0	control_PKP2	6	18
GLRA1	1.31	0.015	0.0178	0.0103	2.95	14.3	0.000693	1.82	LV	CELLSTATES	vFB1.0	control_PKP2	6	18
SPAG1	1.31	0.0125	0.119	0.0703	5.51	15	0.000535	1.9	LV	CELLSTATES	vFB1.0	control_PKP2	6	18
AC016877.1	1.3	0.0406	0.0134	0.00753	2.65	10.1	0.00335	1.39	LV	CELLSTATES	vFB1.0	control_PKP2	6	18
AC142472.1	1.3	0.0413	0.0421	0.0192	4.05	10.1	0.00343	1.38	LV	CELLSTATES	vFB1.0	control_PKP2	6	18
GXYLT2	1.3	0.00142	0.412	0.221	7.33	26.8	1.38e-05	2.85	LV	CELLSTATES	vFB1.0	control_PKP2	6	18
NEK6	1.3	0.00676	0.05	0.0276	4.41	18.1	0.000185	2.17	LV	CELLSTATES	vFB1.0	control_PKP2	6	18
PKNOX2	1.3	0.0119	0.256	0.156	6.64	15.2	0.000493	1.92	LV	CELLSTATES	vFB1.0	control_PKP2	6	18
ZBTB6	1.3	0.0154	0.0218	0.0111	3.12	14.2	0.000722	1.81	LV	CELLSTATES	vFB1.0	control_PKP2	6	18
ZC3H12A	1.3	0.0455	0.0146	0.0063	2.68	9.72	0.00398	1.34	LV	CELLSTATES	vFB1.0	control_PKP2	6	18
AL353653.1	1.29	0.043	0.0938	0.0508	5.41	9.95	0.00362	1.37	LV	CELLSTATES	vFB1.0	control_PKP2	6	18
FBLN1	1.29	0.0233	0.557	0.292	7.89	12.4	0.00136	1.63	LV	CELLSTATES	vFB1.0	control_PKP2	6	18
SLC18A2	1.29	0.0054	0.0278	0.016	3.62	19.2	0.00013	2.27	LV	CELLSTATES	vFB1.0	control_PKP2	6	18
STUM	1.29	0.00724	0.108	0.0614	5.45	17.7	0.00021	2.14	LV	CELLSTATES	vFB1.0	control_PKP2	6	18
CIITA	1.28	0.0151	0.0169	0.0107	2.96	14.2	0.000704	1.82	LV	CELLSTATES	vFB1.0	control_PKP2	6	18
COA7	1.28	0.0276	0.0149	0.00941	2.76	11.7	0.00177	1.56	LV	CELLSTATES	vFB1.0	control_PKP2	6	18
SEL1L3	1.28	0.0496	0.0207	0.0123	3.21	9.4	0.00453	1.3	LV	CELLSTATES	vFB1.0	control_PKP2	6	18
KCNQ1OT1	1.27	0.00314	0.366	0.183	7.19	22.3	4.97e-05	2.5	LV	CELLSTATES	vFB1.0	control_PKP2	6	18
LEAP2	1.27	0.0242	0.03	0.0168	3.6	12.3	0.00145	1.62	LV	CELLSTATES	vFB1.0	control_PKP2	6	18
SMCR5	1.27	0.0197	0.0353	0.0194	4.08	13.1	0.00105	1.7	LV	CELLSTATES	vFB1.0	control_PKP2	6	18
UPP1	1.27	0.0194	0.0214	0.00976	3.1	13.2	0.00103	1.71	LV	CELLSTATES	vFB1.0	control_PKP2	6	18
AL031280.1	1.26	0.04	0.03	0.0176	3.79	10.2	0.00328	1.4	LV	CELLSTATES	vFB1.0	control_PKP2	6	18
BAHCC1	1.26	0.00759	0.0432	0.0217	4.16	17.4	0.000232	2.12	LV	CELLSTATES	vFB1.0	control_PKP2	6	18
F2RL1	1.26	0.0344	0.0323	0.0154	3.65	10.8	0.00257	1.46	LV	CELLSTATES	vFB1.0	control_PKP2	6	18
FADS1	1.26	0.00759	0.04	0.0208	4.06	17.4	0.000235	2.12	LV	CELLSTATES	vFB1.0	control_PKP2	6	18
LINC02284	1.26	0.0255	0.0136	0.00675	2.6	12.1	0.00155	1.59	LV	CELLSTATES	vFB1.0	control_PKP2	6	18
KLHL11	1.25	0.0323	0.0126	0.00776	2.55	11.1	0.0023	1.49	LV	CELLSTATES	vFB1.0	control_PKP2	6	18
RASSF5	1.25	0.0477	0.0128	0.00592	2.54	9.54	0.00428	1.32	LV	CELLSTATES	vFB1.0	control_PKP2	6	18
RRBP1	1.25	0.00525	0.412	0.22	7.3	19.4	0.000124	2.28	LV	CELLSTATES	vFB1.0	control_PKP2	6	18
SOX4	1.25	0.0234	0.0483	0.0252	4.24	12.4	0.00138	1.63	LV	CELLSTATES	vFB1.0	control_PKP2	6	18
ADAMTS17	1.24	0.00974	0.243	0.153	6.66	16.2	0.000349	2.01	LV	CELLSTATES	vFB1.0	control_PKP2	6	18
IPO9-AS1	1.24	0.000909	0.992	0.58	8.73	29.3	7.13e-06	3.04	LV	CELLSTATES	vFB1.0	control_PKP2	6	18
AVIL	1.23	0.00509	0.121	0.0705	5.51	19.6	0.000115	2.29	LV	CELLSTATES	vFB1.0	control_PKP2	6	18
C9orf16	1.23	0.00878	0.0269	0.0122	3.48	16.6	0.000303	2.06	LV	CELLSTATES	vFB1.0	control_PKP2	6	18
AC069368.1	1.22	0.00198	0.0378	0.0217	4.02	24.9	2.37e-05	2.7	LV	CELLSTATES	vFB1.0	control_PKP2	6	18
CPNE5	1.22	0.0473	0.019	0.0083	3.01	9.57	0.00423	1.33	LV	CELLSTATES	vFB1.0	control_PKP2	6	18
GSPT2	1.22	0.0356	0.0128	0.00597	2.49	10.7	0.00272	1.45	LV	CELLSTATES	vFB1.0	control_PKP2	6	18
MIR133A1HG	1.22	0.0229	0.0199	0.00865	3.11	12.5	0.00132	1.64	LV	CELLSTATES	vFB1.0	control_PKP2	6	18
SLC14A2	1.22	0.00776	0.0568	0.0342	4.58	17.2	0.000247	2.11	LV	CELLSTATES	vFB1.0	control_PKP2	6	18
AC011472.1	1.21	0.0279	0.0206	0.0124	3.12	11.7	0.00183	1.55	LV	CELLSTATES	vFB1.0	control_PKP2	6	18
RNF212B	1.21	0.00547	0.0431	0.022	4.2	19.2	0.000132	2.26	LV	CELLSTATES	vFB1.0	control_PKP2	6	18
UBTD1	1.21	0.00284	0.109	0.0539	5.43	22.8	4.35e-05	2.55	LV	CELLSTATES	vFB1.0	control_PKP2	6	18
CENPO	1.2	0.00975	0.0553	0.0334	4.5	16.2	0.00035	2.01	LV	CELLSTATES	vFB1.0	control_PKP2	6	18
DHRS3	1.2	0.043	0.152	0.0887	6	9.94	0.00364	1.37	LV	CELLSTATES	vFB1.0	control_PKP2	6	18
CSF1	1.18	0.00462	0.0844	0.0439	5.08	20.2	9.58e-05	2.34	LV	CELLSTATES	vFB1.0	control_PKP2	6	18
DACT3	1.18	0.0312	0.0126	0.00793	2.64	11.2	0.00217	1.51	LV	CELLSTATES	vFB1.0	control_PKP2	6	18
GPR157	1.18	0.0347	0.0727	0.0423	4.84	10.8	0.0026	1.46	LV	CELLSTATES	vFB1.0	control_PKP2	6	18
SLC24A1	1.18	0.0126	0.057	0.033	4.51	15	0.000544	1.9	LV	CELLSTATES	vFB1.0	control_PKP2	6	18
SYNE3	1.18	0.00147	0.123	0.0786	5.63	26.4	1.54e-05	2.83	LV	CELLSTATES	vFB1.0	control_PKP2	6	18
AC015923.1	1.17	0.0155	0.0819	0.0562	5.01	14.1	0.000732	1.81	LV	CELLSTATES	vFB1.0	control_PKP2	6	18
AC073592.1	1.17	0.0488	0.0159	0.0111	2.91	9.46	0.00443	1.31	LV	CELLSTATES	vFB1.0	control_PKP2	6	18
CHD4	1.17	0.0298	0.0395	0.0237	3.98	11.4	0.00202	1.53	LV	CELLSTATES	vFB1.0	control_PKP2	6	18
CLMAT3	1.17	0.0289	0.107	0.0566	5.45	11.5	0.00192	1.54	LV	CELLSTATES	vFB1.0	control_PKP2	6	18
DAB2IP	1.17	0.0216	0.0599	0.0358	4.58	12.7	0.00122	1.67	LV	CELLSTATES	vFB1.0	control_PKP2	6	18
IL1R1	1.17	0.0167	0.181	0.0943	6.08	13.8	0.000815	1.78	LV	CELLSTATES	vFB1.0	control_PKP2	6	18
LINC00535	1.17	0.00709	0.251	0.153	6.69	17.8	0.000205	2.15	LV	CELLSTATES	vFB1.0	control_PKP2	6	18
PLAC9	1.17	0.021	0.352	0.172	7.18	12.9	0.00116	1.68	LV	CELLSTATES	vFB1.0	control_PKP2	6	18
SLC44A3	1.17	0.0116	0.0136	0.00814	2.66	15.4	0.000458	1.94	LV	CELLSTATES	vFB1.0	control_PKP2	6	18
SYNJ2	1.17	0.0187	0.108	0.0598	5.5	13.4	0.000959	1.73	LV	CELLSTATES	vFB1.0	control_PKP2	6	18
AC008467.1	1.16	0.0444	0.0293	0.0179	3.6	9.82	0.00382	1.35	LV	CELLSTATES	vFB1.0	control_PKP2	6	18
AC087482.1	1.16	0.0396	0.0491	0.0271	4.39	10.2	0.00322	1.4	LV	CELLSTATES	vFB1.0	control_PKP2	6	18
MPP7	1.16	0.0232	0.0247	0.0155	3.5	12.5	0.00135	1.63	LV	CELLSTATES	vFB1.0	control_PKP2	6	18
LMNA	1.15	0.0121	0.181	0.0956	6.23	15.1	0.000508	1.92	LV	CELLSTATES	vFB1.0	control_PKP2	6	18
MYH13	1.15	0.00862	0.263	0.151	6.73	16.8	0.00029	2.06	LV	CELLSTATES	vFB1.0	control_PKP2	6	18
NOCT	1.15	0.00192	0.131	0.0733	5.73	25.1	2.24e-05	2.72	LV	CELLSTATES	vFB1.0	control_PKP2	6	18
REC114	1.15	0.024	0.0389	0.0268	4.01	12.3	0.00143	1.62	LV	CELLSTATES	vFB1.0	control_PKP2	6	18
C11orf95	1.14	0.00513	0.0259	0.0158	3.44	19.6	0.000116	2.29	LV	CELLSTATES	vFB1.0	control_PKP2	6	18
ETV4	1.14	0.00222	0.0483	0.0283	4.3	24.2	2.85e-05	2.65	LV	CELLSTATES	vFB1.0	control_PKP2	6	18
JAK3	1.14	0.0276	0.0159	0.00926	2.84	11.8	0.00177	1.56	LV	CELLSTATES	vFB1.0	control_PKP2	6	18
LOXL2	1.14	0.0351	0.121	0.0751	5.62	10.7	0.00265	1.45	LV	CELLSTATES	vFB1.0	control_PKP2	6	18
PHLDB3	1.14	0.00737	0.0398	0.0234	4.06	17.6	0.000219	2.13	LV	CELLSTATES	vFB1.0	control_PKP2	6	18
RAB29	1.14	0.00537	0.0302	0.0189	3.68	19.2	0.000129	2.27	LV	CELLSTATES	vFB1.0	control_PKP2	6	18
AGBL5	1.13	0.000594	0.17	0.11	6.12	31.4	4.1e-06	3.23	LV	CELLSTATES	vFB1.0	control_PKP2	6	18
AP002433.1	1.13	0.0197	0.0418	0.0303	4.12	13.1	0.00105	1.7	LV	CELLSTATES	vFB1.0	control_PKP2	6	18
IL4R	1.13	0.0299	0.104	0.0584	5.37	11.4	0.00203	1.52	LV	CELLSTATES	vFB1.0	control_PKP2	6	18
AC068631.1	1.12	0.0496	0.0126	0.00748	2.6	9.4	0.00454	1.3	LV	CELLSTATES	vFB1.0	control_PKP2	6	18
AC073571.1	1.12	0.0392	0.0489	0.0316	4.34	10.3	0.00316	1.41	LV	CELLSTATES	vFB1.0	control_PKP2	6	18
CSKMT	1.12	0.00552	0.0428	0.0258	4.1	19.1	0.000137	2.26	LV	CELLSTATES	vFB1.0	control_PKP2	6	18
RAB3D	1.12	0.00484	0.0342	0.0202	3.82	19.8	0.000107	2.32	LV	CELLSTATES	vFB1.0	control_PKP2	6	18
RAP2B	1.12	0.0115	0.0189	0.0127	3.07	15.5	0.000449	1.94	LV	CELLSTATES	vFB1.0	control_PKP2	6	18
STPG4	1.12	0.0379	0.0186	0.0119	3.12	10.4	0.00299	1.42	LV	CELLSTATES	vFB1.0	control_PKP2	6	18
AC007529.2	1.11	0.00857	0.222	0.11	6.53	16.8	0.000287	2.07	LV	CELLSTATES	vFB1.0	control_PKP2	6	18
AKR1C3	1.11	0.0342	0.0992	0.0487	5.33	10.8	0.00255	1.47	LV	CELLSTATES	vFB1.0	control_PKP2	6	18
ARG2	1.11	0.00552	0.0694	0.0403	4.84	19	0.000137	2.26	LV	CELLSTATES	vFB1.0	control_PKP2	6	18
C8orf33	1.11	0.00469	0.0553	0.0299	4.49	20	9.99e-05	2.33	LV	CELLSTATES	vFB1.0	control_PKP2	6	18
CAPN5	1.11	0.0275	0.028	0.0175	3.57	11.8	0.00175	1.56	LV	CELLSTATES	vFB1.0	control_PKP2	6	18
LDHAL6A	1.11	0.0444	0.0224	0.0132	3.24	9.81	0.00383	1.35	LV	CELLSTATES	vFB1.0	control_PKP2	6	18
MICALL2	1.11	0.0447	0.0707	0.0416	4.82	9.78	0.00387	1.35	LV	CELLSTATES	vFB1.0	control_PKP2	6	18
SREBF1	1.11	0.0127	0.139	0.0873	5.79	14.9	0.000546	1.9	LV	CELLSTATES	vFB1.0	control_PKP2	6	18
ZNF70	1.11	0.0185	0.0183	0.0123	3.03	13.4	0.000947	1.73	LV	CELLSTATES	vFB1.0	control_PKP2	6	18
LINC01137	1.1	0.0278	0.0185	0.011	3.06	11.7	0.0018	1.56	LV	CELLSTATES	vFB1.0	control_PKP2	6	18
AC009163.4	1.09	0.0164	0.0189	0.00955	3.06	13.9	0.000794	1.78	LV	CELLSTATES	vFB1.0	control_PKP2	6	18
AC010997.3	1.09	0.0251	0.0294	0.0187	3.72	12.2	0.00151	1.6	LV	CELLSTATES	vFB1.0	control_PKP2	6	18
BIN1	1.09	0.0164	0.0266	0.0157	3.55	13.9	0.000793	1.78	LV	CELLSTATES	vFB1.0	control_PKP2	6	18
HSPB8	1.09	0.0276	0.0277	0.0156	3.64	11.7	0.00178	1.56	LV	CELLSTATES	vFB1.0	control_PKP2	6	18
KIFC3	1.09	0.00367	0.0649	0.0389	4.79	21.5	6.36e-05	2.44	LV	CELLSTATES	vFB1.0	control_PKP2	6	18
KSR1	1.09	0.0214	0.0832	0.0526	5.11	12.8	0.0012	1.67	LV	CELLSTATES	vFB1.0	control_PKP2	6	18
MTHFR	1.09	0.000455	0.095	0.0611	5.28	33.3	2.59e-06	3.34	LV	CELLSTATES	vFB1.0	control_PKP2	6	18
RERG	1.09	0.0431	0.403	0.238	7.45	9.93	0.00366	1.37	LV	CELLSTATES	vFB1.0	control_PKP2	6	18
ZBTB11-AS1	1.09	0.0276	0.0142	0.00889	2.67	11.7	0.00178	1.56	LV	CELLSTATES	vFB1.0	control_PKP2	6	18
ABHD12B	1.08	0.00735	0.019	0.013	3.1	17.6	0.000218	2.13	LV	CELLSTATES	vFB1.0	control_PKP2	6	18
KIAA1671	1.08	0.0229	0.0939	0.0602	5.33	12.5	0.00132	1.64	LV	CELLSTATES	vFB1.0	control_PKP2	6	18
AC091132.2	1.07	0.029	0.0301	0.0197	3.68	11.5	0.00193	1.54	LV	CELLSTATES	vFB1.0	control_PKP2	6	18
BTG1	1.07	0.0046	0.218	0.119	6.5	20.2	9.4e-05	2.34	LV	CELLSTATES	vFB1.0	control_PKP2	6	18
CCDC8	1.07	0.0199	0.0354	0.02	3.9	13.1	0.00107	1.7	LV	CELLSTATES	vFB1.0	control_PKP2	6	18
IRF1	1.07	0.0102	0.0476	0.027	4.36	16	0.000377	1.99	LV	CELLSTATES	vFB1.0	control_PKP2	6	18
RAB13	1.07	0.00631	0.0461	0.0234	4.31	18.5	0.000165	2.2	LV	CELLSTATES	vFB1.0	control_PKP2	6	18
SLC12A7	1.07	0.0488	0.0404	0.0294	4.19	9.45	0.00444	1.31	LV	CELLSTATES	vFB1.0	control_PKP2	6	18
SMG6	1.07	0.000874	0.688	0.432	8.12	29.4	6.8e-06	3.06	LV	CELLSTATES	vFB1.0	control_PKP2	6	18
AP003086.2	1.06	0.00327	0.824	0.544	8.38	22.1	5.27e-05	2.49	LV	CELLSTATES	vFB1.0	control_PKP2	6	18
COL12A1	1.06	0.0435	0.501	0.334	7.71	9.89	0.00372	1.36	LV	CELLSTATES	vFB1.0	control_PKP2	6	18
SLC25A25	1.06	0.00363	0.0432	0.0266	4.21	21.6	6.15e-05	2.44	LV	CELLSTATES	vFB1.0	control_PKP2	6	18
TMEM8A	1.06	0.0134	0.0341	0.0208	3.83	14.8	0.000583	1.87	LV	CELLSTATES	vFB1.0	control_PKP2	6	18
TNFRSF19	1.06	0.00247	0.49	0.294	7.63	23.5	3.47e-05	2.61	LV	CELLSTATES	vFB1.0	control_PKP2	6	18
AC008537.1	1.05	0.015	0.0652	0.0418	4.83	14.3	0.000691	1.82	LV	CELLSTATES	vFB1.0	control_PKP2	6	18
OLFM2	1.05	0.0114	0.0326	0.0178	3.81	15.5	0.000443	1.94	LV	CELLSTATES	vFB1.0	control_PKP2	6	18
PDZK1	1.05	0.026	0.0645	0.0434	4.75	12	0.00161	1.58	LV	CELLSTATES	vFB1.0	control_PKP2	6	18
TWIST2	1.05	0.0132	0.174	0.104	6.15	14.8	0.000575	1.88	LV	CELLSTATES	vFB1.0	control_PKP2	6	18
AC107021.1	1.04	0.0118	0.138	0.0822	5.81	15.3	0.000488	1.93	LV	CELLSTATES	vFB1.0	control_PKP2	6	18
AKR1C1	1.04	0.0382	0.245	0.111	6.64	10.4	0.00305	1.42	LV	CELLSTATES	vFB1.0	control_PKP2	6	18
ARHGEF37	1.04	0.012	0.0436	0.0283	4.19	15.2	0.000497	1.92	LV	CELLSTATES	vFB1.0	control_PKP2	6	18
CSRP1	1.04	0.0236	0.0716	0.0392	4.85	12.4	0.0014	1.63	LV	CELLSTATES	vFB1.0	control_PKP2	6	18
NFE2L3	1.04	0.00412	0.0383	0.0234	4.01	20.8	7.91e-05	2.38	LV	CELLSTATES	vFB1.0	control_PKP2	6	18
CSTF2T	1.03	0.00992	0.0225	0.0131	3.3	16.1	0.000359	2	LV	CELLSTATES	vFB1.0	control_PKP2	6	18
PTGES2	1.03	0.00375	0.0608	0.0307	4.66	21.4	6.66e-05	2.43	LV	CELLSTATES	vFB1.0	control_PKP2	6	18
ZNF589	1.03	0.00988	0.0661	0.0493	4.8	16.2	0.000357	2.01	LV	CELLSTATES	vFB1.0	control_PKP2	6	18
ACTN1	1.02	0.0287	0.172	0.111	6.17	11.6	0.0019	1.54	LV	CELLSTATES	vFB1.0	control_PKP2	6	18
ADARB1	1.02	0.0234	0.0748	0.0482	4.94	12.4	0.00137	1.63	LV	CELLSTATES	vFB1.0	control_PKP2	6	18
GATD3A	1.02	0.0319	0.0366	0.0288	3.99	11.1	0.00226	1.5	LV	CELLSTATES	vFB1.0	control_PKP2	6	18
NAA40	1.02	0.0341	0.0204	0.0128	3.18	10.8	0.00252	1.47	LV	CELLSTATES	vFB1.0	control_PKP2	6	18
SPAG6	1.02	0.0342	0.0223	0.0158	3.28	10.8	0.00255	1.47	LV	CELLSTATES	vFB1.0	control_PKP2	6	18
STK10	1.02	0.0277	0.0681	0.0466	4.86	11.7	0.00179	1.56	LV	CELLSTATES	vFB1.0	control_PKP2	6	18
TRIB2	1.02	0.00567	0.0395	0.0254	4.05	18.9	0.000142	2.25	LV	CELLSTATES	vFB1.0	control_PKP2	6	18
ABCA9-AS1	1.01	0.019	3.22	2.29	10.3	13.3	0.000995	1.72	LV	CELLSTATES	vFB1.0	control_PKP2	6	18
KIRREL3	1.01	0.0488	0.0449	0.0322	4.28	9.45	0.00444	1.31	LV	CELLSTATES	vFB1.0	control_PKP2	6	18
STK40	1.01	0.00275	0.101	0.0647	5.36	23	4.11e-05	2.56	LV	CELLSTATES	vFB1.0	control_PKP2	6	18
TNFAIP2	1.01	0.0323	0.165	0.115	6.1	11.1	0.0023	1.49	LV	CELLSTATES	vFB1.0	control_PKP2	6	18
AL049569.1	1	0.0215	0.0306	0.0208	3.77	12.8	0.00121	1.67	LV	CELLSTATES	vFB1.0	control_PKP2	6	18
CDC42EP1	1	0.0404	0.0418	0.02	4.08	10.2	0.00332	1.39	LV	CELLSTATES	vFB1.0	control_PKP2	6	18
POLA2	1	0.0191	0.137	0.08	5.78	13.3	0.001	1.72	LV	CELLSTATES	vFB1.0	control_PKP2	6	18
TPM4	1	0.043	0.192	0.123	6.25	9.93	0.00364	1.37	LV	CELLSTATES	vFB1.0	control_PKP2	6	18
MIRLET7BHG	0.999	0.00759	0.378	0.252	7.18	17.4	0.000233	2.12	LV	CELLSTATES	vFB1.0	control_PKP2	6	18
NAB2	0.998	0.0488	0.0256	0.014	3.5	9.45	0.00444	1.31	LV	CELLSTATES	vFB1.0	control_PKP2	6	18
GDAP1L1	0.996	0.0261	0.049	0.0323	4.35	12	0.00162	1.58	LV	CELLSTATES	vFB1.0	control_PKP2	6	18
ENG	0.995	0.0052	0.406	0.239	7.51	19.4	0.000122	2.28	LV	CELLSTATES	vFB1.0	control_PKP2	6	18
LINC01389	0.994	0.0351	0.0325	0.0207	3.86	10.7	0.00264	1.45	LV	CELLSTATES	vFB1.0	control_PKP2	6	18
AC026894.1	0.992	0.0292	0.0772	0.0584	5.02	11.5	0.00195	1.54	LV	CELLSTATES	vFB1.0	control_PKP2	6	18
AC019130.1	0.991	0.008	0.119	0.0891	5.65	17.1	0.000259	2.1	LV	CELLSTATES	vFB1.0	control_PKP2	6	18
RHBDD3	0.99	0.0041	0.0493	0.0295	4.36	20.8	7.8e-05	2.39	LV	CELLSTATES	vFB1.0	control_PKP2	6	18
KIRREL1	0.988	0.011	0.178	0.121	6.22	15.7	0.000421	1.96	LV	CELLSTATES	vFB1.0	control_PKP2	6	18
ARHGEF3	0.986	0.0373	0.205	0.175	6.5	10.5	0.00292	1.43	LV	CELLSTATES	vFB1.0	control_PKP2	6	18
FAM50A	0.986	0.0264	0.0515	0.0297	4.52	11.9	0.00166	1.58	LV	CELLSTATES	vFB1.0	control_PKP2	6	18
ZNF92	0.986	0.0439	0.0409	0.0271	4.01	9.86	0.00376	1.36	LV	CELLSTATES	vFB1.0	control_PKP2	6	18
C19orf18	0.985	0.0276	0.021	0.0159	3.32	11.8	0.00177	1.56	LV	CELLSTATES	vFB1.0	control_PKP2	6	18
ABCC4	0.983	0.0193	0.232	0.172	6.62	13.2	0.00102	1.71	LV	CELLSTATES	vFB1.0	control_PKP2	6	18
FRMD6-AS1	0.982	0.0342	0.0572	0.0368	4.55	10.8	0.00254	1.47	LV	CELLSTATES	vFB1.0	control_PKP2	6	18
AC100830.1	0.979	0.012	0.0272	0.017	3.58	15.2	0.000501	1.92	LV	CELLSTATES	vFB1.0	control_PKP2	6	18
FLOT1	0.979	0.0087	0.17	0.1	6.18	16.7	0.000296	2.06	LV	CELLSTATES	vFB1.0	control_PKP2	6	18
PALMD	0.979	0.00484	0.125	0.0698	5.69	19.8	0.000107	2.32	LV	CELLSTATES	vFB1.0	control_PKP2	6	18
AC048341.1	0.978	0.0166	0.195	0.142	6.27	13.9	0.000805	1.78	LV	CELLSTATES	vFB1.0	control_PKP2	6	18
ETS1	0.978	0.00111	0.15	0.0984	5.91	28.1	9.6e-06	2.96	LV	CELLSTATES	vFB1.0	control_PKP2	6	18
RIPOR3	0.978	0.0424	0.643	0.408	8.14	9.99	0.00356	1.37	LV	CELLSTATES	vFB1.0	control_PKP2	6	18
REXO4	0.97	0.0046	0.051	0.0321	4.41	20.2	9.43e-05	2.34	LV	CELLSTATES	vFB1.0	control_PKP2	6	18
PHGDH	0.969	0.0204	0.0509	0.0271	4.39	13	0.00112	1.69	LV	CELLSTATES	vFB1.0	control_PKP2	6	18
GLI2	0.968	0.0366	0.108	0.0838	5.44	10.6	0.00283	1.44	LV	CELLSTATES	vFB1.0	control_PKP2	6	18
GPATCH4	0.967	0.0263	0.0351	0.0255	3.98	11.9	0.00164	1.58	LV	CELLSTATES	vFB1.0	control_PKP2	6	18
SPRTN	0.967	0.0167	0.0677	0.0477	4.79	13.8	0.000819	1.78	LV	CELLSTATES	vFB1.0	control_PKP2	6	18
ZDHHC14	0.967	0.0444	0.206	0.16	6.47	9.81	0.00383	1.35	LV	CELLSTATES	vFB1.0	control_PKP2	6	18
SLFN5	0.966	0.00676	0.0723	0.0512	4.89	18.1	0.000186	2.17	LV	CELLSTATES	vFB1.0	control_PKP2	6	18
HEXIM1	0.959	0.0116	0.0566	0.0369	4.57	15.4	0.000457	1.94	LV	CELLSTATES	vFB1.0	control_PKP2	6	18
G6PD	0.957	0.0355	0.0254	0.012	3.43	10.7	0.00269	1.45	LV	CELLSTATES	vFB1.0	control_PKP2	6	18
DNTTIP2	0.956	0.0347	0.041	0.026	4.08	10.8	0.0026	1.46	LV	CELLSTATES	vFB1.0	control_PKP2	6	18
HEATR3	0.955	0.0151	0.0441	0.0304	4.21	14.2	0.000705	1.82	LV	CELLSTATES	vFB1.0	control_PKP2	6	18
SLC19A3	0.955	0.0274	0.0219	0.0139	3.3	11.8	0.00174	1.56	LV	CELLSTATES	vFB1.0	control_PKP2	6	18
RASGRP1	0.953	0.0118	0.0499	0.0393	4.42	15.3	0.000483	1.93	LV	CELLSTATES	vFB1.0	control_PKP2	6	18
AC013472.2	0.952	0.00799	0.0247	0.0196	3.51	17.1	0.000258	2.1	LV	CELLSTATES	vFB1.0	control_PKP2	6	18
ABCB9	0.951	0.0203	0.0228	0.0155	3.39	13	0.00111	1.69	LV	CELLSTATES	vFB1.0	control_PKP2	6	18
CLP1	0.95	0.0116	0.0214	0.0131	3.22	15.4	0.000468	1.94	LV	CELLSTATES	vFB1.0	control_PKP2	6	18
LYSMD3	0.948	0.00732	0.0801	0.0559	5.03	17.7	0.000215	2.14	LV	CELLSTATES	vFB1.0	control_PKP2	6	18
ADAT1	0.942	0.0151	0.0312	0.0225	3.77	14.3	0.000697	1.82	LV	CELLSTATES	vFB1.0	control_PKP2	6	18
NGF	0.942	0.0137	0.488	0.332	7.64	14.7	0.000601	1.86	LV	CELLSTATES	vFB1.0	control_PKP2	6	18
SBNO2	0.942	0.00936	0.0721	0.0488	4.87	16.4	0.000333	2.03	LV	CELLSTATES	vFB1.0	control_PKP2	6	18
SOX9	0.941	0.0341	0.0715	0.0394	4.86	10.9	0.00251	1.47	LV	CELLSTATES	vFB1.0	control_PKP2	6	18
AC027698.1	0.94	0.0033	0.211	0.148	6.47	22	5.4e-05	2.48	LV	CELLSTATES	vFB1.0	control_PKP2	6	18
GRIK1	0.94	0.0433	0.0901	0.057	5.27	9.91	0.00368	1.36	LV	CELLSTATES	vFB1.0	control_PKP2	6	18
PLEKHA6	0.936	0.00213	0.329	0.217	7.08	24.4	2.67e-05	2.67	LV	CELLSTATES	vFB1.0	control_PKP2	6	18
ZCCHC24	0.935	0.0167	0.178	0.114	6.15	13.8	0.000818	1.78	LV	CELLSTATES	vFB1.0	control_PKP2	6	18
TBX18	0.934	0.00158	0.313	0.225	7.01	26	1.72e-05	2.8	LV	CELLSTATES	vFB1.0	control_PKP2	6	18
VCAN	0.933	0.0264	0.569	0.417	7.81	11.9	0.00166	1.58	LV	CELLSTATES	vFB1.0	control_PKP2	6	18
ALDH18A1	0.932	0.0384	0.0705	0.0537	4.85	10.4	0.00308	1.42	LV	CELLSTATES	vFB1.0	control_PKP2	6	18
LINC02206	0.931	0.0392	0.04	0.0269	4.15	10.3	0.00317	1.41	LV	CELLSTATES	vFB1.0	control_PKP2	6	18
HOOK2	0.93	0.00791	0.175	0.107	6.26	17.2	0.000254	2.1	LV	CELLSTATES	vFB1.0	control_PKP2	6	18
ARHGAP29	0.929	0.00363	0.576	0.376	7.9	21.7	6.06e-05	2.44	LV	CELLSTATES	vFB1.0	control_PKP2	6	18
SERPINE3	0.928	0.0292	0.0541	0.0349	4.51	11.5	0.00195	1.53	LV	CELLSTATES	vFB1.0	control_PKP2	6	18
TRIP10	0.928	0.00465	0.175	0.108	6.3	20.1	9.69e-05	2.33	LV	CELLSTATES	vFB1.0	control_PKP2	6	18
LIMK1	0.926	0.0379	0.024	0.0152	3.37	10.4	0.00301	1.42	LV	CELLSTATES	vFB1.0	control_PKP2	6	18
RTRAF	0.926	0.0242	0.114	0.071	5.5	12.3	0.00144	1.62	LV	CELLSTATES	vFB1.0	control_PKP2	6	18
EHD2	0.925	0.00361	0.0657	0.0369	4.8	21.7	6e-05	2.44	LV	CELLSTATES	vFB1.0	control_PKP2	6	18
APOL3	0.924	0.0126	0.113	0.0824	5.64	15	0.000544	1.9	LV	CELLSTATES	vFB1.0	control_PKP2	6	18
MUS81	0.924	0.00302	0.0668	0.0459	4.87	22.5	4.76e-05	2.52	LV	CELLSTATES	vFB1.0	control_PKP2	6	18
XYLT1	0.919	0.046	0.244	0.171	6.59	9.68	0.00404	1.34	LV	CELLSTATES	vFB1.0	control_PKP2	6	18
AC017083.3	0.918	0.0305	0.0457	0.0334	4.3	11.3	0.00209	1.52	LV	CELLSTATES	vFB1.0	control_PKP2	6	18
KANK3	0.914	0.0436	0.0375	0.0255	4.05	9.88	0.00373	1.36	LV	CELLSTATES	vFB1.0	control_PKP2	6	18
SPACA6	0.914	0.0381	0.0799	0.0559	5	10.4	0.00303	1.42	LV	CELLSTATES	vFB1.0	control_PKP2	6	18
PKD1L3	0.913	0.0357	0.0476	0.0346	4.31	10.6	0.00274	1.45	LV	CELLSTATES	vFB1.0	control_PKP2	6	18
SCAMP1-AS1	0.912	0.015	0.0266	0.0196	3.53	14.3	0.000686	1.82	LV	CELLSTATES	vFB1.0	control_PKP2	6	18
ZC2HC1C	0.911	0.0292	0.0256	0.0187	3.52	11.5	0.00195	1.53	LV	CELLSTATES	vFB1.0	control_PKP2	6	18
ENTPD7	0.904	0.0435	0.0346	0.0251	3.85	9.88	0.00372	1.36	LV	CELLSTATES	vFB1.0	control_PKP2	6	18
MPG	0.902	0.00409	0.179	0.101	6.22	20.9	7.73e-05	2.39	LV	CELLSTATES	vFB1.0	control_PKP2	6	18
CHD3	0.901	0.00759	0.0642	0.0452	4.72	17.4	0.000233	2.12	LV	CELLSTATES	vFB1.0	control_PKP2	6	18
XBP1	0.898	0.0368	0.145	0.0915	5.95	10.5	0.00286	1.43	LV	CELLSTATES	vFB1.0	control_PKP2	6	18
GRK5	0.897	0.0336	2.32	1.74	9.89	10.9	0.00245	1.47	LV	CELLSTATES	vFB1.0	control_PKP2	6	18
BARD1	0.893	0.0234	0.0453	0.0353	4.29	12.4	0.00138	1.63	LV	CELLSTATES	vFB1.0	control_PKP2	6	18
NID2	0.891	0.01	0.399	0.242	7.34	16.1	0.000368	2	LV	CELLSTATES	vFB1.0	control_PKP2	6	18
GLIPR2	0.888	0.0194	0.0921	0.0589	5.25	13.2	0.00103	1.71	LV	CELLSTATES	vFB1.0	control_PKP2	6	18
STAMBPL1	0.888	0.0447	0.159	0.12	5.97	9.78	0.00388	1.35	LV	CELLSTATES	vFB1.0	control_PKP2	6	18
TNFRSF1B	0.887	0.0463	0.0214	0.0151	3.32	9.65	0.00409	1.33	LV	CELLSTATES	vFB1.0	control_PKP2	6	18
CCBE1	0.886	0.0323	0.31	0.26	7.06	11.1	0.0023	1.49	LV	CELLSTATES	vFB1.0	control_PKP2	6	18
AC092567.1	0.885	0.041	0.0874	0.0627	5.21	10.1	0.0034	1.39	LV	CELLSTATES	vFB1.0	control_PKP2	6	18
MCM3AP-AS1	0.885	0.0193	0.0496	0.04	4.56	13.2	0.00102	1.71	LV	CELLSTATES	vFB1.0	control_PKP2	6	18
NAV1	0.885	0.00686	1.17	0.846	8.92	18	0.000193	2.16	LV	CELLSTATES	vFB1.0	control_PKP2	6	18
TACC2	0.885	0.0257	0.127	0.0744	5.73	12	0.00159	1.59	LV	CELLSTATES	vFB1.0	control_PKP2	6	18
COL1A2	0.884	0.00855	0.985	0.699	8.65	16.8	0.000286	2.07	LV	CELLSTATES	vFB1.0	control_PKP2	6	18
FHOD1	0.881	0.0496	0.0156	0.0101	2.84	9.4	0.00455	1.3	LV	CELLSTATES	vFB1.0	control_PKP2	6	18
ZNF423	0.881	0.046	0.171	0.149	6.19	9.67	0.00406	1.34	LV	CELLSTATES	vFB1.0	control_PKP2	6	18
DAP	0.879	0.00519	0.127	0.0883	5.73	19.4	0.000122	2.29	LV	CELLSTATES	vFB1.0	control_PKP2	6	18
DNMT1	0.879	0.0306	0.115	0.0844	5.57	11.3	0.00212	1.51	LV	CELLSTATES	vFB1.0	control_PKP2	6	18
BLOC1S4	0.878	0.0419	0.0326	0.0225	3.78	10	0.00348	1.38	LV	CELLSTATES	vFB1.0	control_PKP2	6	18
FAM118B	0.876	0.00773	0.0582	0.044	4.62	17.3	0.000244	2.11	LV	CELLSTATES	vFB1.0	control_PKP2	6	18
Z82217.1	0.872	0.0116	0.0629	0.0495	4.8	15.4	0.000459	1.94	LV	CELLSTATES	vFB1.0	control_PKP2	6	18
GPSM2	0.868	0.0355	0.226	0.18	6.49	10.7	0.0027	1.45	LV	CELLSTATES	vFB1.0	control_PKP2	6	18
TRIOBP	0.868	0.0114	0.22	0.172	6.51	15.5	0.000442	1.94	LV	CELLSTATES	vFB1.0	control_PKP2	6	18
DCDC2B	0.864	0.049	0.0277	0.0226	3.68	9.44	0.00447	1.31	LV	CELLSTATES	vFB1.0	control_PKP2	6	18
VAV2	0.851	0.00649	0.0693	0.0533	4.86	18.3	0.000173	2.19	LV	CELLSTATES	vFB1.0	control_PKP2	6	18
NRG4	0.85	0.0234	0.0386	0.0287	4.11	12.4	0.00139	1.63	LV	CELLSTATES	vFB1.0	control_PKP2	6	18
POMZP3	0.849	0.0255	0.11	0.0926	5.54	12.1	0.00156	1.59	LV	CELLSTATES	vFB1.0	control_PKP2	6	18
RNF24	0.848	0.00375	0.483	0.332	7.66	21.4	6.59e-05	2.43	LV	CELLSTATES	vFB1.0	control_PKP2	6	18
LRRC39	0.847	0.0215	0.0528	0.0342	4.55	12.8	0.00121	1.67	LV	CELLSTATES	vFB1.0	control_PKP2	6	18
AC005291.2	0.846	0.0342	0.0501	0.0332	4.4	10.8	0.00255	1.47	LV	CELLSTATES	vFB1.0	control_PKP2	6	18
SLC31A1	0.846	0.00759	0.0534	0.0384	4.49	17.5	0.000229	2.12	LV	CELLSTATES	vFB1.0	control_PKP2	6	18
BCAR3	0.845	0.0151	0.145	0.115	5.96	14.2	0.000704	1.82	LV	CELLSTATES	vFB1.0	control_PKP2	6	18
E4F1	0.841	0.0138	0.0455	0.0321	4.26	14.6	0.000606	1.86	LV	CELLSTATES	vFB1.0	control_PKP2	6	18
LOXL3	0.838	0.0188	0.0708	0.052	4.94	13.3	0.000974	1.73	LV	CELLSTATES	vFB1.0	control_PKP2	6	18
MLX	0.834	0.00537	0.0937	0.0674	5.3	19.3	0.000128	2.27	LV	CELLSTATES	vFB1.0	control_PKP2	6	18
AC091045.1	0.833	0.0274	0.0742	0.0543	4.96	11.8	0.00175	1.56	LV	CELLSTATES	vFB1.0	control_PKP2	6	18
ISOC1	0.833	0.015	0.0339	0.0244	3.91	14.3	0.000685	1.82	LV	CELLSTATES	vFB1.0	control_PKP2	6	18
CUEDC1	0.827	0.0251	0.143	0.118	5.94	12.2	0.00151	1.6	LV	CELLSTATES	vFB1.0	control_PKP2	6	18
GPR180	0.827	0.0188	0.0845	0.0665	5.14	13.3	0.000979	1.73	LV	CELLSTATES	vFB1.0	control_PKP2	6	18
PHKG2	0.826	0.0342	0.0257	0.017	3.57	10.8	0.00254	1.47	LV	CELLSTATES	vFB1.0	control_PKP2	6	18
PDE7A	0.825	0.0105	0.453	0.323	7.57	15.9	0.000392	1.98	LV	CELLSTATES	vFB1.0	control_PKP2	6	18
ARHGEF40	0.821	0.0381	0.125	0.0861	5.71	10.4	0.00304	1.42	LV	CELLSTATES	vFB1.0	control_PKP2	6	18
COL5A1	0.821	0.0276	0.529	0.417	7.78	11.7	0.00178	1.56	LV	CELLSTATES	vFB1.0	control_PKP2	6	18
RHOBTB2	0.821	0.00865	0.0337	0.0254	3.92	16.8	0.000292	2.06	LV	CELLSTATES	vFB1.0	control_PKP2	6	18
C1GALT1	0.815	0.0199	0.142	0.109	5.98	13.1	0.00107	1.7	LV	CELLSTATES	vFB1.0	control_PKP2	6	18
GLS2	0.815	0.0407	0.0373	0.0333	4.06	10.1	0.00336	1.39	LV	CELLSTATES	vFB1.0	control_PKP2	6	18
SMC1B	0.811	0.0285	0.0426	0.033	4.22	11.6	0.00188	1.54	LV	CELLSTATES	vFB1.0	control_PKP2	6	18
AC022146.2	0.809	0.0392	0.0647	0.048	4.87	10.3	0.00316	1.41	LV	CELLSTATES	vFB1.0	control_PKP2	6	18
PLPP1	0.806	0.0138	0.473	0.354	7.63	14.6	0.00061	1.86	LV	CELLSTATES	vFB1.0	control_PKP2	6	18
SYNGAP1-AS1	0.806	0.0306	0.0413	0.0336	4.19	11.3	0.0021	1.51	LV	CELLSTATES	vFB1.0	control_PKP2	6	18
TXLNA	0.801	0.0187	0.0851	0.0651	5.12	13.4	0.000968	1.73	LV	CELLSTATES	vFB1.0	control_PKP2	6	18
CREB3L2	0.797	0.0325	0.5	0.377	7.64	11	0.00234	1.49	LV	CELLSTATES	vFB1.0	control_PKP2	6	18
SLC5A9	0.796	0.0224	0.169	0.117	6.18	12.6	0.00129	1.65	LV	CELLSTATES	vFB1.0	control_PKP2	6	18
ZNRF1	0.795	0.0448	0.0505	0.0407	4.52	9.77	0.00389	1.35	LV	CELLSTATES	vFB1.0	control_PKP2	6	18
LRRC23	0.793	0.0314	0.0688	0.0521	4.89	11.2	0.00221	1.5	LV	CELLSTATES	vFB1.0	control_PKP2	6	18
SURF4	0.788	0.0205	0.13	0.0887	5.72	12.9	0.00113	1.69	LV	CELLSTATES	vFB1.0	control_PKP2	6	18
AC010997.5	0.786	0.032	0.023	0.0202	3.46	11.1	0.00227	1.49	LV	CELLSTATES	vFB1.0	control_PKP2	6	18
MTFR1	0.785	0.00759	0.207	0.16	6.44	17.4	0.000234	2.12	LV	CELLSTATES	vFB1.0	control_PKP2	6	18
NEAT1	0.782	0.0279	6.79	4.83	11.5	11.7	0.00183	1.55	LV	CELLSTATES	vFB1.0	control_PKP2	6	18
RWDD1	0.781	0.0134	0.0908	0.065	5.24	14.7	0.000587	1.87	LV	CELLSTATES	vFB1.0	control_PKP2	6	18
FRMD6	0.778	0.0284	0.371	0.265	7.27	11.6	0.00186	1.55	LV	CELLSTATES	vFB1.0	control_PKP2	6	18
GPX8	0.777	0.0263	0.049	0.0307	4.39	12	0.00164	1.58	LV	CELLSTATES	vFB1.0	control_PKP2	6	18
PKD2L2	0.777	0.0156	0.0665	0.0512	4.84	14.1	0.000741	1.81	LV	CELLSTATES	vFB1.0	control_PKP2	6	18
PLEKHA8	0.775	0.0232	0.074	0.0584	4.97	12.5	0.00134	1.63	LV	CELLSTATES	vFB1.0	control_PKP2	6	18
ADGRA2	0.773	0.05	0.075	0.0621	5	9.36	0.00461	1.3	LV	CELLSTATES	vFB1.0	control_PKP2	6	18
AL020995.1	0.773	0.0213	0.0823	0.0697	5.17	12.8	0.00118	1.67	LV	CELLSTATES	vFB1.0	control_PKP2	6	18
TCHP	0.771	0.00641	0.141	0.123	5.89	18.4	0.00017	2.19	LV	CELLSTATES	vFB1.0	control_PKP2	6	18
AP001453.1	0.767	0.0336	0.0352	0.0285	3.95	10.9	0.00245	1.47	LV	CELLSTATES	vFB1.0	control_PKP2	6	18
COL6A2	0.766	0.0232	1.61	1.16	9.42	12.5	0.00135	1.63	LV	CELLSTATES	vFB1.0	control_PKP2	6	18
TRPM3	0.76	0.0468	0.125	0.0981	5.75	9.61	0.00415	1.33	LV	CELLSTATES	vFB1.0	control_PKP2	6	18
NMT1	0.758	0.00663	0.269	0.193	6.88	18.2	0.000178	2.18	LV	CELLSTATES	vFB1.0	control_PKP2	6	18
ANAPC13	0.757	0.043	0.0248	0.0159	3.47	9.94	0.00364	1.37	LV	CELLSTATES	vFB1.0	control_PKP2	6	18
ARPC5	0.757	0.0229	0.152	0.105	5.97	12.5	0.00132	1.64	LV	CELLSTATES	vFB1.0	control_PKP2	6	18
CPVL	0.755	0.0201	0.0641	0.0501	4.82	13	0.00109	1.7	LV	CELLSTATES	vFB1.0	control_PKP2	6	18
RBP5	0.755	0.0234	0.0657	0.056	4.9	12.4	0.00137	1.63	LV	CELLSTATES	vFB1.0	control_PKP2	6	18
TIMM8B	0.745	0.00871	0.0495	0.0366	4.45	16.7	0.0003	2.06	LV	CELLSTATES	vFB1.0	control_PKP2	6	18
BAG2	0.744	0.0202	0.0896	0.0699	5.22	13	0.0011	1.69	LV	CELLSTATES	vFB1.0	control_PKP2	6	18
KLHL5	0.744	0.0145	0.158	0.125	6.05	14.4	0.000651	1.84	LV	CELLSTATES	vFB1.0	control_PKP2	6	18
ST3GAL2	0.74	0.043	0.0673	0.0543	4.89	9.94	0.00363	1.37	LV	CELLSTATES	vFB1.0	control_PKP2	6	18
GORAB	0.739	0.0108	0.0525	0.0433	4.49	15.8	0.00041	1.97	LV	CELLSTATES	vFB1.0	control_PKP2	6	18
MARCH1	0.739	0.0296	0.0664	0.0558	4.89	11.4	0.00199	1.53	LV	CELLSTATES	vFB1.0	control_PKP2	6	18
ESRRA	0.738	0.05	0.0648	0.0424	4.87	9.36	0.00461	1.3	LV	CELLSTATES	vFB1.0	control_PKP2	6	18
NKIRAS1	0.735	0.0297	0.0768	0.0592	5	11.4	0.002	1.53	LV	CELLSTATES	vFB1.0	control_PKP2	6	18
ABHD13	0.734	0.0317	0.0492	0.0412	4.4	11.2	0.00224	1.5	LV	CELLSTATES	vFB1.0	control_PKP2	6	18
ASB14	0.734	0.0351	0.0657	0.0516	4.87	10.7	0.00265	1.45	LV	CELLSTATES	vFB1.0	control_PKP2	6	18
TGFB1	0.732	0.0126	0.136	0.093	5.86	15	0.000537	1.9	LV	CELLSTATES	vFB1.0	control_PKP2	6	18
NRBF2	0.729	0.0236	0.052	0.0384	4.44	12.4	0.0014	1.63	LV	CELLSTATES	vFB1.0	control_PKP2	6	18
TSPAN14	0.728	0.039	0.0395	0.0341	4.16	10.3	0.00313	1.41	LV	CELLSTATES	vFB1.0	control_PKP2	6	18
ZNF16	0.725	0.0289	0.041	0.0355	4.23	11.5	0.00192	1.54	LV	CELLSTATES	vFB1.0	control_PKP2	6	18
DNM3	0.724	0.0279	0.456	0.396	7.52	11.7	0.00182	1.55	LV	CELLSTATES	vFB1.0	control_PKP2	6	18
HDAC7	0.722	0.0139	0.208	0.16	6.47	14.6	0.000614	1.86	LV	CELLSTATES	vFB1.0	control_PKP2	6	18
PWWP2A	0.72	0.00686	0.299	0.248	6.96	18	0.000193	2.16	LV	CELLSTATES	vFB1.0	control_PKP2	6	18
EPAS1	0.717	0.0201	0.393	0.298	7.35	13	0.00109	1.7	LV	CELLSTATES	vFB1.0	control_PKP2	6	18
CCDC65	0.716	0.024	0.126	0.0931	5.77	12.3	0.00143	1.62	LV	CELLSTATES	vFB1.0	control_PKP2	6	18
STAG3	0.714	0.0237	0.0706	0.0561	4.98	12.4	0.00141	1.62	LV	CELLSTATES	vFB1.0	control_PKP2	6	18
FAM171A1	0.713	0.0274	0.288	0.244	6.93	11.8	0.00175	1.56	LV	CELLSTATES	vFB1.0	control_PKP2	6	18
ENAH	0.708	0.0118	0.233	0.183	6.62	15.3	0.000484	1.93	LV	CELLSTATES	vFB1.0	control_PKP2	6	18
AC073342.1	0.706	0.0304	0.0374	0.0327	4.07	11.3	0.00207	1.52	LV	CELLSTATES	vFB1.0	control_PKP2	6	18
AC243964.2	0.706	0.0343	0.0395	0.0275	4.15	10.8	0.00256	1.47	LV	CELLSTATES	vFB1.0	control_PKP2	6	18
MAN2A2	0.702	0.0359	0.0498	0.0372	4.47	10.6	0.00275	1.45	LV	CELLSTATES	vFB1.0	control_PKP2	6	18
AL049869.3	0.701	0.0337	0.13	0.104	5.76	10.9	0.00247	1.47	LV	CELLSTATES	vFB1.0	control_PKP2	6	18
SAP30L-AS1	0.698	0.00759	0.122	0.117	5.7	17.5	0.000229	2.12	LV	CELLSTATES	vFB1.0	control_PKP2	6	18
TLE2	0.696	0.0293	0.199	0.163	6.42	11.5	0.00196	1.53	LV	CELLSTATES	vFB1.0	control_PKP2	6	18
CBX1	0.695	0.0384	0.0531	0.0393	4.5	10.3	0.00308	1.42	LV	CELLSTATES	vFB1.0	control_PKP2	6	18
AIMP2	0.694	0.0356	0.075	0.0605	4.98	10.7	0.00272	1.45	LV	CELLSTATES	vFB1.0	control_PKP2	6	18
CPT1A	0.694	0.0341	0.12	0.0953	5.69	10.9	0.00251	1.47	LV	CELLSTATES	vFB1.0	control_PKP2	6	18
OTUD6B-AS1	0.693	0.0121	0.11	0.0922	5.55	15.2	0.000505	1.92	LV	CELLSTATES	vFB1.0	control_PKP2	6	18
PLOD2	0.693	0.0279	0.183	0.144	6.28	11.7	0.00182	1.55	LV	CELLSTATES	vFB1.0	control_PKP2	6	18
AL592295.3	0.69	0.0465	0.0594	0.0555	4.8	9.64	0.00412	1.33	LV	CELLSTATES	vFB1.0	control_PKP2	6	18
DNHD1	0.684	0.0103	0.152	0.127	6.03	15.9	0.000385	1.99	LV	CELLSTATES	vFB1.0	control_PKP2	6	18
AL136366.1	0.683	0.0287	0.0457	0.0372	4.31	11.6	0.00189	1.54	LV	CELLSTATES	vFB1.0	control_PKP2	6	18
CDAN1	0.681	0.00639	0.0638	0.0528	4.8	18.4	0.000168	2.19	LV	CELLSTATES	vFB1.0	control_PKP2	6	18
SLC26A5	0.68	0.0481	0.0627	0.0544	4.82	9.51	0.00434	1.32	LV	CELLSTATES	vFB1.0	control_PKP2	6	18
POR	0.679	0.0251	0.114	0.0827	5.63	12.2	0.00152	1.6	LV	CELLSTATES	vFB1.0	control_PKP2	6	18
MSH6	0.677	0.0263	0.0715	0.0573	4.96	12	0.00164	1.58	LV	CELLSTATES	vFB1.0	control_PKP2	6	18
PTS	0.675	0.0451	0.235	0.195	6.59	9.74	0.00394	1.35	LV	CELLSTATES	vFB1.0	control_PKP2	6	18
LSS	0.674	0.0355	0.0968	0.0856	5.41	10.7	0.00269	1.45	LV	CELLSTATES	vFB1.0	control_PKP2	6	18
IFT43	0.673	0.016	0.203	0.184	6.45	14	0.000763	1.8	LV	CELLSTATES	vFB1.0	control_PKP2	6	18
GFPT1	0.671	0.0392	0.284	0.257	6.93	10.3	0.00317	1.41	LV	CELLSTATES	vFB1.0	control_PKP2	6	18
NARS	0.653	0.0306	0.0845	0.0618	5.14	11.3	0.00212	1.51	LV	CELLSTATES	vFB1.0	control_PKP2	6	18
ZSCAN21	0.653	0.0473	0.0395	0.0315	4.13	9.56	0.00424	1.32	LV	CELLSTATES	vFB1.0	control_PKP2	6	18
CMTM7	0.651	0.033	0.11	0.0942	5.65	11	0.00239	1.48	LV	CELLSTATES	vFB1.0	control_PKP2	6	18
CHFR	0.647	0.0214	0.196	0.166	6.34	12.8	0.0012	1.67	LV	CELLSTATES	vFB1.0	control_PKP2	6	18
DDX18	0.647	0.0124	0.285	0.237	6.91	15.1	0.000525	1.91	LV	CELLSTATES	vFB1.0	control_PKP2	6	18
PHLDB2	0.647	0.008	0.336	0.287	7.15	17.1	0.000259	2.1	LV	CELLSTATES	vFB1.0	control_PKP2	6	18
Z93930.2	0.646	0.0448	0.152	0.14	6.1	9.77	0.0039	1.35	LV	CELLSTATES	vFB1.0	control_PKP2	6	18
ACSL4	0.641	0.0256	0.186	0.162	6.3	12.1	0.00157	1.59	LV	CELLSTATES	vFB1.0	control_PKP2	6	18
PNKP	0.641	0.0279	0.137	0.108	5.89	11.7	0.00181	1.55	LV	CELLSTATES	vFB1.0	control_PKP2	6	18
TMEM138	0.641	0.0201	0.0695	0.0548	4.92	13	0.00108	1.7	LV	CELLSTATES	vFB1.0	control_PKP2	6	18
ACLY	0.64	0.0448	0.0675	0.055	4.89	9.77	0.00389	1.35	LV	CELLSTATES	vFB1.0	control_PKP2	6	18
SRA1	0.639	0.0309	0.104	0.0814	5.48	11.3	0.00215	1.51	LV	CELLSTATES	vFB1.0	control_PKP2	6	18
DAPK3	0.638	0.031	0.0965	0.0807	5.37	11.2	0.00216	1.51	LV	CELLSTATES	vFB1.0	control_PKP2	6	18
ABCF1	0.629	0.0191	0.0812	0.0613	5.14	13.3	0.00101	1.72	LV	CELLSTATES	vFB1.0	control_PKP2	6	18
DDX58	0.624	0.0203	0.218	0.168	6.57	13	0.00111	1.69	LV	CELLSTATES	vFB1.0	control_PKP2	6	18
HK1	0.623	0.0325	0.208	0.162	6.47	11	0.00233	1.49	LV	CELLSTATES	vFB1.0	control_PKP2	6	18
COMMD2	0.622	0.0116	0.128	0.107	5.75	15.4	0.000467	1.94	LV	CELLSTATES	vFB1.0	control_PKP2	6	18
AKR1A1	0.619	0.0465	0.141	0.117	5.92	9.63	0.00413	1.33	LV	CELLSTATES	vFB1.0	control_PKP2	6	18
RAPH1	0.612	0.0217	0.628	0.579	8.14	12.7	0.00123	1.66	LV	CELLSTATES	vFB1.0	control_PKP2	6	18
PTRH2	0.61	0.0444	0.182	0.161	6.24	9.81	0.00383	1.35	LV	CELLSTATES	vFB1.0	control_PKP2	6	18
AIFM1	0.593	0.0467	0.043	0.0355	4.24	9.62	0.00415	1.33	LV	CELLSTATES	vFB1.0	control_PKP2	6	18
FAM129B	0.58	0.0451	0.0553	0.0469	4.59	9.75	0.00394	1.35	LV	CELLSTATES	vFB1.0	control_PKP2	6	18
PGAM1	0.58	0.0304	0.0939	0.0765	5.34	11.3	0.00208	1.52	LV	CELLSTATES	vFB1.0	control_PKP2	6	18
BCL2L14	0.573	0.0266	0.167	0.145	6.18	11.9	0.00168	1.57	LV	CELLSTATES	vFB1.0	control_PKP2	6	18
CWC25	0.559	0.0323	0.103	0.0809	5.51	11.1	0.00229	1.49	LV	CELLSTATES	vFB1.0	control_PKP2	6	18
TMEM223	0.559	0.0303	0.0451	0.037	4.33	11.4	0.00207	1.52	LV	CELLSTATES	vFB1.0	control_PKP2	6	18
NUPL2	0.542	0.0335	0.141	0.137	5.95	10.9	0.00243	1.47	LV	CELLSTATES	vFB1.0	control_PKP2	6	18
NAA38	0.541	0.0404	0.126	0.108	5.82	10.2	0.00334	1.39	LV	CELLSTATES	vFB1.0	control_PKP2	6	18
TNKS1BP1	0.525	0.0442	0.179	0.159	6.27	9.83	0.0038	1.35	LV	CELLSTATES	vFB1.0	control_PKP2	6	18
AC074032.1	0.519	0.034	0.382	0.369	7.38	10.9	0.0025	1.47	LV	CELLSTATES	vFB1.0	control_PKP2	6	18
MCFD2	0.517	0.043	0.107	0.0878	5.54	9.94	0.00363	1.37	LV	CELLSTATES	vFB1.0	control_PKP2	6	18
AC006059.1	0.515	0.0279	0.265	0.256	6.85	11.7	0.00183	1.55	LV	CELLSTATES	vFB1.0	control_PKP2	6	18
DRG1	0.514	0.042	0.186	0.163	6.32	10	0.0035	1.38	LV	CELLSTATES	vFB1.0	control_PKP2	6	18
AL035413.1	0.507	0.0404	0.112	0.114	5.65	10.2	0.00332	1.39	LV	CELLSTATES	vFB1.0	control_PKP2	6	18
AGBL3	0.505	0.039	0.12	0.128	5.77	10.3	0.00314	1.41	LV	CELLSTATES	vFB1.0	control_PKP2	6	18

## Sheet: control_PVneg
Gene	logFC	FDR	mean_exp_control	mean_exp_genotype	logCPM	F	PValue	FDR_plot	Region	annotation_level	cell_state	comparison	Observations_genotype	Observations_reference
RASD1	3.74	0.000156	0.0459	0.00952	4.08	37.3	7.36e-07	3.81	LV	CELLSTATES	vFB1.0	control_PVneg	8	18
CCL2	3.71	0.000359	0.41	0.104	7.63	30.9	3.65e-06	3.45	LV	CELLSTATES	vFB1.0	control_PVneg	8	18
MYH6	3.61	0.000141	0.0297	0.00309	3.6	38.5	5.58e-07	3.85	LV	CELLSTATES	vFB1.0	control_PVneg	8	18
G0S2	3.16	0.000156	0.0292	0.00791	3.68	37.4	7.15e-07	3.81	LV	CELLSTATES	vFB1.0	control_PVneg	8	18
AC022034.2	3.01	0.000491	0.0207	0.00458	3.13	29.3	5.68e-06	3.31	LV	CELLSTATES	vFB1.0	control_PVneg	8	18
ACE2	2.99	0.00155	0.0747	0.0159	4.83	22.3	4.29e-05	2.81	LV	CELLSTATES	vFB1.0	control_PVneg	8	18
NR4A3	2.91	0.0201	0.0252	0.00883	3.31	10.7	0.00257	1.7	LV	CELLSTATES	vFB1.0	control_PVneg	8	18
TRIM63	2.91	0.00101	0.0172	0.0027	2.84	24.7	2.1e-05	3	LV	CELLSTATES	vFB1.0	control_PVneg	8	18
LINC00881	2.9	0.0113	0.0209	0.00707	3.49	13.1	0.00101	1.95	LV	CELLSTATES	vFB1.0	control_PVneg	8	18
CCL11	2.81	0.00236	0.0953	0.0307	5.54	20.1	8.46e-05	2.63	LV	CELLSTATES	vFB1.0	control_PVneg	8	18
MARCKSL1	2.8	0.000265	0.057	0.0131	4.5	33.3	1.99e-06	3.58	LV	CELLSTATES	vFB1.0	control_PVneg	8	18
APLNR	2.79	0.018	0.064	0.0266	4.83	11.1	0.00216	1.74	LV	CELLSTATES	vFB1.0	control_PVneg	8	18
BICDL1	2.79	0.00228	0.0286	0.0102	3.71	20.3	7.92e-05	2.64	LV	CELLSTATES	vFB1.0	control_PVneg	8	18
NPPC	2.79	0.00934	0.183	0.058	6.07	13.9	0.000736	2.03	LV	CELLSTATES	vFB1.0	control_PVneg	8	18
ANKRD2	2.75	0.00288	0.0423	0.00684	4.15	19.2	0.000114	2.54	LV	CELLSTATES	vFB1.0	control_PVneg	8	18
RPS17	2.72	0.00934	0.0193	0.00963	3.25	13.9	0.000739	2.03	LV	CELLSTATES	vFB1.0	control_PVneg	8	18
AL353653.1	2.68	0.000101	0.0938	0.0183	5.27	41.2	2.99e-07	4	LV	CELLSTATES	vFB1.0	control_PVneg	8	18
PLA2G2A	2.63	0.0363	0.344	0.231	7.58	8.47	0.00646	1.44	LV	CELLSTATES	vFB1.0	control_PVneg	8	18
HES1	2.6	0.00558	0.437	0.153	7.68	16.2	0.000321	2.25	LV	CELLSTATES	vFB1.0	control_PVneg	8	18
APOE	2.53	0.00133	0.296	0.0928	7.14	23.2	3.29e-05	2.88	LV	CELLSTATES	vFB1.0	control_PVneg	8	18
LCNL1	2.53	0.0183	0.0134	0.00309	2.73	11	0.00221	1.74	LV	CELLSTATES	vFB1.0	control_PVneg	8	18
KAZN-AS1	2.51	0.00619	0.0911	0.0202	4.99	15.7	0.000385	2.21	LV	CELLSTATES	vFB1.0	control_PVneg	8	18
AC007529.2	2.49	1.37e-07	0.222	0.0572	6.41	105	1.01e-11	6.86	LV	CELLSTATES	vFB1.0	control_PVneg	8	18
FBXO40	2.48	0.000963	0.0169	0.00604	2.92	25	1.92e-05	3.02	LV	CELLSTATES	vFB1.0	control_PVneg	8	18
ATP1A2	2.45	0.00376	0.023	0.00744	3.23	17.9	0.000175	2.42	LV	CELLSTATES	vFB1.0	control_PVneg	8	18
BMX	2.42	0.00126	0.087	0.0177	5.04	23.6	2.89e-05	2.9	LV	CELLSTATES	vFB1.0	control_PVneg	8	18
ELANE	2.37	1.36e-06	0.107	0.0283	5.32	82.1	2e-10	5.87	LV	CELLSTATES	vFB1.0	control_PVneg	8	18
AC108134.2	2.36	0.0225	0.0232	0.00669	3.17	10.2	0.00314	1.65	LV	CELLSTATES	vFB1.0	control_PVneg	8	18
AQP7	2.35	0.00152	0.0258	0.00707	3.53	22.4	4.11e-05	2.82	LV	CELLSTATES	vFB1.0	control_PVneg	8	18
AC078850.2	2.32	0.0176	0.0147	0.00294	2.64	11.2	0.00207	1.75	LV	CELLSTATES	vFB1.0	control_PVneg	8	18
RYR2	2.27	0.000158	0.751	0.291	8.4	37	7.87e-07	3.8	LV	CELLSTATES	vFB1.0	control_PVneg	8	18
AC097521.1	2.23	0.0178	0.0372	0.0191	4.15	11.2	0.0021	1.75	LV	CELLSTATES	vFB1.0	control_PVneg	8	18
TRDN-AS1	2.23	0.000281	0.091	0.0326	5.35	32.7	2.3e-06	3.55	LV	CELLSTATES	vFB1.0	control_PVneg	8	18
KLHL31	2.21	0.000581	0.0196	0.00514	3.17	28	8.13e-06	3.24	LV	CELLSTATES	vFB1.0	control_PVneg	8	18
C14orf180	2.2	0.00236	0.0176	0.00441	3.02	20.2	8.39e-05	2.63	LV	CELLSTATES	vFB1.0	control_PVneg	8	18
MIR133A1HG	2.2	0.000126	0.0199	0.00742	3.17	39.8	4.08e-07	3.9	LV	CELLSTATES	vFB1.0	control_PVneg	8	18
ADGRL3-AS1	2.17	0.000152	0.0159	0.00542	2.87	37.6	6.83e-07	3.82	LV	CELLSTATES	vFB1.0	control_PVneg	8	18
SPHKAP	2.17	0.000826	0.0218	0.0125	3.41	26	1.43e-05	3.08	LV	CELLSTATES	vFB1.0	control_PVneg	8	18
FGFR4	2.16	0.00376	0.0156	0.00479	2.9	18	0.000174	2.42	LV	CELLSTATES	vFB1.0	control_PVneg	8	18
MYOCD	2.11	0.000605	0.0288	0.0103	3.71	27.7	8.79e-06	3.22	LV	CELLSTATES	vFB1.0	control_PVneg	8	18
F3	2.1	0.000615	0.0225	0.00618	3.28	27.6	8.98e-06	3.21	LV	CELLSTATES	vFB1.0	control_PVneg	8	18
SLC38A4	2.1	0.00472	0.0264	0.0066	3.51	16.8	0.000254	2.33	LV	CELLSTATES	vFB1.0	control_PVneg	8	18
LDB3	2.04	0.000232	0.129	0.0625	5.89	34	1.67e-06	3.63	LV	CELLSTATES	vFB1.0	control_PVneg	8	18
MAOA	2.04	0.00467	0.107	0.0319	5.32	16.9	0.000252	2.33	LV	CELLSTATES	vFB1.0	control_PVneg	8	18
MRGPRF	2.04	0.00161	0.0355	0.0139	3.85	22.2	4.47e-05	2.79	LV	CELLSTATES	vFB1.0	control_PVneg	8	18
SOCS1	2.04	0.00316	0.0527	0.0223	4.43	18.8	0.000131	2.5	LV	CELLSTATES	vFB1.0	control_PVneg	8	18
RBM20	2.03	0.000718	0.083	0.0322	5.17	26.8	1.14e-05	3.14	LV	CELLSTATES	vFB1.0	control_PVneg	8	18
ZNF385B	2.03	0.00691	0.0401	0.0156	3.97	15.2	0.000457	2.16	LV	CELLSTATES	vFB1.0	control_PVneg	8	18
BHLHE40	2	0.0226	0.132	0.0596	5.69	10.2	0.00316	1.65	LV	CELLSTATES	vFB1.0	control_PVneg	8	18
HSPB3	2	0.00365	0.0537	0.0226	4.75	18.1	0.000163	2.44	LV	CELLSTATES	vFB1.0	control_PVneg	8	18
IFITM2	1.98	0.00598	0.105	0.0396	5.63	15.8	0.000361	2.22	LV	CELLSTATES	vFB1.0	control_PVneg	8	18
LRRTM3	1.98	0.00205	0.036	0.0122	4.04	20.7	6.97e-05	2.69	LV	CELLSTATES	vFB1.0	control_PVneg	8	18
NPTX2	1.98	0.0222	0.0191	0.0042	2.97	10.2	0.00305	1.65	LV	CELLSTATES	vFB1.0	control_PVneg	8	18
SMYD1	1.98	0.00673	0.016	0.007	2.95	15.3	0.000437	2.17	LV	CELLSTATES	vFB1.0	control_PVneg	8	18
TCF24	1.96	0.0342	0.0151	0.00736	3.16	8.68	0.00589	1.47	LV	CELLSTATES	vFB1.0	control_PVneg	8	18
PPL	1.95	0.000874	0.136	0.0533	5.65	25.6	1.57e-05	3.06	LV	CELLSTATES	vFB1.0	control_PVneg	8	18
SH3PXD2A-AS1	1.94	0.00433	0.0282	0.00919	3.57	17.2	0.000222	2.36	LV	CELLSTATES	vFB1.0	control_PVneg	8	18
ARL4D	1.93	0.000143	0.081	0.0338	4.95	38.3	5.79e-07	3.85	LV	CELLSTATES	vFB1.0	control_PVneg	8	18
CYP4Z1	1.93	0.0153	0.242	0.0797	6.48	11.8	0.00164	1.81	LV	CELLSTATES	vFB1.0	control_PVneg	8	18
GPX3	1.93	0.0122	0.344	0.153	7.45	12.8	0.00112	1.91	LV	CELLSTATES	vFB1.0	control_PVneg	8	18
MYBPC3	1.93	0.000509	0.187	0.109	6.47	29	6.2e-06	3.29	LV	CELLSTATES	vFB1.0	control_PVneg	8	18
ADM	1.92	0.0151	0.0681	0.0254	5.02	11.9	0.00158	1.82	LV	CELLSTATES	vFB1.0	control_PVneg	8	18
CDK18	1.92	0.00212	0.0348	0.0174	3.92	20.6	7.24e-05	2.67	LV	CELLSTATES	vFB1.0	control_PVneg	8	18
KCNE4	1.92	0.00136	0.0983	0.0409	5.25	23	3.45e-05	2.87	LV	CELLSTATES	vFB1.0	control_PVneg	8	18
PGF	1.92	0.00351	0.0612	0.0237	4.58	18.3	0.000156	2.45	LV	CELLSTATES	vFB1.0	control_PVneg	8	18
PLN	1.92	0.0107	0.123	0.0527	6.01	13.3	0.000905	1.97	LV	CELLSTATES	vFB1.0	control_PVneg	8	18
FBLIM1	1.91	0.00139	0.0496	0.023	4.38	22.9	3.57e-05	2.86	LV	CELLSTATES	vFB1.0	control_PVneg	8	18
HACD1	1.9	0.00818	0.0379	0.0107	4.06	14.5	0.000596	2.09	LV	CELLSTATES	vFB1.0	control_PVneg	8	18
SMIM30	1.9	0.032	0.014	0.0057	3.06	8.92	0.00533	1.5	LV	CELLSTATES	vFB1.0	control_PVneg	8	18
TM4SF1-AS1	1.9	0.0327	0.0164	0.0101	3.4	8.83	0.00553	1.48	LV	CELLSTATES	vFB1.0	control_PVneg	8	18
FGF12	1.89	0.00115	0.267	0.139	6.93	24	2.53e-05	2.94	LV	CELLSTATES	vFB1.0	control_PVneg	8	18
POU2F3	1.89	0.0257	0.0127	0.0105	2.7	9.69	0.00384	1.59	LV	CELLSTATES	vFB1.0	control_PVneg	8	18
CLNK	1.88	0.0265	0.0306	0.0138	4.16	9.58	0.00402	1.58	LV	CELLSTATES	vFB1.0	control_PVneg	8	18
DGKG	1.88	0.0191	0.0456	0.0218	4.65	10.9	0.00236	1.72	LV	CELLSTATES	vFB1.0	control_PVneg	8	18
FAIM2	1.88	0.00606	0.0379	0.0234	4.17	15.8	0.000371	2.22	LV	CELLSTATES	vFB1.0	control_PVneg	8	18
RGR	1.88	0.00172	0.0266	0.0124	3.53	21.7	5.1e-05	2.76	LV	CELLSTATES	vFB1.0	control_PVneg	8	18
XIRP1	1.88	0.0119	0.0128	0.00538	2.44	12.9	0.00108	1.93	LV	CELLSTATES	vFB1.0	control_PVneg	8	18
AC016885.2	1.87	0.0254	0.0132	0.00607	2.62	9.75	0.00374	1.6	LV	CELLSTATES	vFB1.0	control_PVneg	8	18
LSAMP-AS1	1.87	0.013	0.106	0.0488	5.76	12.5	0.00126	1.88	LV	CELLSTATES	vFB1.0	control_PVneg	8	18
LINC01856	1.86	0.00555	0.0363	0.0111	3.84	16.2	0.000318	2.26	LV	CELLSTATES	vFB1.0	control_PVneg	8	18
PPP1R3C	1.86	0.0203	0.0295	0.0116	3.66	10.6	0.00264	1.69	LV	CELLSTATES	vFB1.0	control_PVneg	8	18
SLC16A12-AS1	1.86	0.0012	0.0761	0.0324	4.99	23.8	2.7e-05	2.92	LV	CELLSTATES	vFB1.0	control_PVneg	8	18
MIEN1	1.85	0.00481	0.0258	0.0105	3.63	16.7	0.000263	2.32	LV	CELLSTATES	vFB1.0	control_PVneg	8	18
MT-ND4	1.85	0.00187	0.358	0.274	7.48	21.3	5.88e-05	2.73	LV	CELLSTATES	vFB1.0	control_PVneg	8	18
ATP2C2	1.84	0.00914	0.0231	0.00942	3.62	14	0.000711	2.04	LV	CELLSTATES	vFB1.0	control_PVneg	8	18
TMED1	1.84	0.00308	0.0212	0.00635	3.26	18.9	0.000126	2.51	LV	CELLSTATES	vFB1.0	control_PVneg	8	18
MT-ND2	1.83	0.00356	0.169	0.151	6.53	18.2	0.000159	2.45	LV	CELLSTATES	vFB1.0	control_PVneg	8	18
SLC4A3	1.83	0.00132	0.0251	0.0157	3.49	23.2	3.21e-05	2.88	LV	CELLSTATES	vFB1.0	control_PVneg	8	18
RPLP0	1.82	9e-05	0.253	0.117	6.75	42.9	2.06e-07	4.05	LV	CELLSTATES	vFB1.0	control_PVneg	8	18
SPDYE2	1.82	0.0127	0.259	0.131	7.01	12.6	0.00121	1.9	LV	CELLSTATES	vFB1.0	control_PVneg	8	18
TECRL	1.82	0.00102	0.0648	0.0323	4.89	24.6	2.12e-05	2.99	LV	CELLSTATES	vFB1.0	control_PVneg	8	18
HSPB7	1.81	0.00335	0.0873	0.0401	5.35	18.5	0.000144	2.48	LV	CELLSTATES	vFB1.0	control_PVneg	8	18
MYL7	1.81	0.0351	0.0269	0.0112	3.73	8.6	0.00612	1.45	LV	CELLSTATES	vFB1.0	control_PVneg	8	18
C4orf19	1.8	9.29e-05	0.0933	0.0326	5.17	42	2.47e-07	4.03	LV	CELLSTATES	vFB1.0	control_PVneg	8	18
EDNRB	1.8	0.000941	0.424	0.198	7.26	25.2	1.81e-05	3.03	LV	CELLSTATES	vFB1.0	control_PVneg	8	18
VWC2	1.8	0.0111	0.0127	0.00722	2.65	13.1	0.000974	1.95	LV	CELLSTATES	vFB1.0	control_PVneg	8	18
MT-CO1	1.79	0.00299	1.08	0.63	8.98	19.1	0.00012	2.52	LV	CELLSTATES	vFB1.0	control_PVneg	8	18
MT1X	1.79	0.0166	0.0553	0.0205	4.63	11.5	0.00186	1.78	LV	CELLSTATES	vFB1.0	control_PVneg	8	18
RPL13A	1.79	0.00589	0.136	0.0932	6.13	15.9	0.000351	2.23	LV	CELLSTATES	vFB1.0	control_PVneg	8	18
CDH18	1.78	0.0158	0.0555	0.0242	4.58	11.7	0.00171	1.8	LV	CELLSTATES	vFB1.0	control_PVneg	8	18
CSDC2	1.78	0.000218	0.0297	0.0156	3.67	34.5	1.48e-06	3.66	LV	CELLSTATES	vFB1.0	control_PVneg	8	18
IFITM3	1.77	0.00417	0.24	0.142	6.92	17.4	0.000207	2.38	LV	CELLSTATES	vFB1.0	control_PVneg	8	18
MROH2B	1.75	0.00132	0.0834	0.0285	5	23.3	3.18e-05	2.88	LV	CELLSTATES	vFB1.0	control_PVneg	8	18
RNF181	1.75	0.0195	0.0169	0.00533	3.03	10.8	0.00246	1.71	LV	CELLSTATES	vFB1.0	control_PVneg	8	18
TMEM100	1.75	0.0257	0.0247	0.0101	3.41	9.7	0.00382	1.59	LV	CELLSTATES	vFB1.0	control_PVneg	8	18
TRDN	1.75	0.00331	0.067	0.0346	4.93	18.6	0.000142	2.48	LV	CELLSTATES	vFB1.0	control_PVneg	8	18
ALPK2	1.74	0.00541	0.0162	0.00597	2.97	16.3	0.000308	2.27	LV	CELLSTATES	vFB1.0	control_PVneg	8	18
MAP3K19	1.74	0.00454	0.0373	0.0189	4.24	17	0.000241	2.34	LV	CELLSTATES	vFB1.0	control_PVneg	8	18
GRIN3A	1.73	0.014	0.0147	0.00744	2.98	12.1	0.00143	1.85	LV	CELLSTATES	vFB1.0	control_PVneg	8	18
MT-ATP6	1.73	0.00351	0.477	0.334	7.72	18.3	0.000156	2.45	LV	CELLSTATES	vFB1.0	control_PVneg	8	18
MT-CYB	1.73	0.00414	0.614	0.348	8.1	17.5	0.000204	2.38	LV	CELLSTATES	vFB1.0	control_PVneg	8	18
PCBP3	1.73	0.0285	0.0265	0.0183	3.52	9.35	0.00443	1.55	LV	CELLSTATES	vFB1.0	control_PVneg	8	18
RNF212B	1.73	0.000309	0.0431	0.0181	4.19	31.9	2.85e-06	3.51	LV	CELLSTATES	vFB1.0	control_PVneg	8	18
SRL	1.72	0.00418	0.0189	0.0072	3.13	17.4	0.000208	2.38	LV	CELLSTATES	vFB1.0	control_PVneg	8	18
ADH1B	1.71	0.000729	1.69	0.705	9.38	26.6	1.19e-05	3.14	LV	CELLSTATES	vFB1.0	control_PVneg	8	18
MLIP-AS1	1.71	0.0101	0.0157	0.00852	2.95	13.6	0.000831	2	LV	CELLSTATES	vFB1.0	control_PVneg	8	18
FGF10	1.7	0.00801	0.0881	0.0402	5.07	14.6	0.000572	2.1	LV	CELLSTATES	vFB1.0	control_PVneg	8	18
GADD45B	1.7	0.00376	0.275	0.179	6.85	18	0.000172	2.42	LV	CELLSTATES	vFB1.0	control_PVneg	8	18
ADA	1.69	0.000406	0.164	0.0818	6.12	30.3	4.28e-06	3.39	LV	CELLSTATES	vFB1.0	control_PVneg	8	18
SH3BGRL3	1.69	0.0192	0.103	0.0325	5.38	10.8	0.00239	1.72	LV	CELLSTATES	vFB1.0	control_PVneg	8	18
AC087564.1	1.68	0.00376	0.0265	0.0114	3.51	17.9	0.000174	2.42	LV	CELLSTATES	vFB1.0	control_PVneg	8	18
LINC00482	1.68	0.0159	0.017	0.0085	2.91	11.6	0.00174	1.8	LV	CELLSTATES	vFB1.0	control_PVneg	8	18
FTL	1.66	0.00883	0.34	0.168	7.34	14.2	0.000665	2.05	LV	CELLSTATES	vFB1.0	control_PVneg	8	18
MYPN	1.66	0.00438	0.022	0.0105	3.34	17.2	0.000225	2.36	LV	CELLSTATES	vFB1.0	control_PVneg	8	18
RPS18	1.65	0.00164	0.0865	0.0525	5.41	22	4.68e-05	2.79	LV	CELLSTATES	vFB1.0	control_PVneg	8	18
SPDYE2B	1.65	0.0166	0.0138	0.00727	2.86	11.5	0.00187	1.78	LV	CELLSTATES	vFB1.0	control_PVneg	8	18
RIPOR3	1.64	0.000424	0.643	0.31	8.03	30.1	4.54e-06	3.37	LV	CELLSTATES	vFB1.0	control_PVneg	8	18
S100A6	1.64	0.00554	0.47	0.224	7.67	16.2	0.000317	2.26	LV	CELLSTATES	vFB1.0	control_PVneg	8	18
AC117473.1	1.63	0.0437	0.0196	0.0106	3.14	7.82	0.00859	1.36	LV	CELLSTATES	vFB1.0	control_PVneg	8	18
LINC02147	1.63	0.0044	0.0302	0.0125	3.72	17.2	0.000227	2.36	LV	CELLSTATES	vFB1.0	control_PVneg	8	18
RARRES1	1.63	0.0358	0.549	0.47	8.09	8.53	0.0063	1.45	LV	CELLSTATES	vFB1.0	control_PVneg	8	18
TNNT2	1.63	0.00144	0.291	0.173	7.16	22.7	3.74e-05	2.84	LV	CELLSTATES	vFB1.0	control_PVneg	8	18
TRIM47	1.63	0.002	0.0491	0.0278	4.51	20.9	6.66e-05	2.7	LV	CELLSTATES	vFB1.0	control_PVneg	8	18
AC111194.2	1.62	0.0381	0.0137	0.00457	2.66	8.31	0.00693	1.42	LV	CELLSTATES	vFB1.0	control_PVneg	8	18
GAS6-AS1	1.62	0.0144	0.0281	0.0125	3.83	12	0.00149	1.84	LV	CELLSTATES	vFB1.0	control_PVneg	8	18
NOP10	1.62	0.00203	0.0325	0.0163	3.85	20.8	6.83e-05	2.69	LV	CELLSTATES	vFB1.0	control_PVneg	8	18
CFD	1.61	0.0217	2.09	1.1	9.87	10.3	0.00296	1.66	LV	CELLSTATES	vFB1.0	control_PVneg	8	18
LINC02288	1.61	0.0197	0.0213	0.00791	3.21	10.7	0.00251	1.7	LV	CELLSTATES	vFB1.0	control_PVneg	8	18
MT-CO2	1.61	0.00676	0.535	0.352	7.98	15.3	0.00044	2.17	LV	CELLSTATES	vFB1.0	control_PVneg	8	18
MLIP	1.6	0.000729	0.121	0.0859	5.8	26.6	1.2e-05	3.14	LV	CELLSTATES	vFB1.0	control_PVneg	8	18
PHACTR3	1.6	0.0117	0.0138	0.00647	2.66	12.9	0.00105	1.93	LV	CELLSTATES	vFB1.0	control_PVneg	8	18
TCEAL9	1.6	0.000128	0.091	0.0432	5.22	39.5	4.35e-07	3.89	LV	CELLSTATES	vFB1.0	control_PVneg	8	18
PTMA	1.59	0.002	0.212	0.118	6.54	20.9	6.64e-05	2.7	LV	CELLSTATES	vFB1.0	control_PVneg	8	18
SERPINE3	1.59	0.0012	0.0541	0.0244	4.42	23.8	2.71e-05	2.92	LV	CELLSTATES	vFB1.0	control_PVneg	8	18
SORBS2	1.59	0.00252	0.237	0.135	6.76	19.8	9.42e-05	2.6	LV	CELLSTATES	vFB1.0	control_PVneg	8	18
AC010235.1	1.58	0.0287	0.0162	0.00707	2.85	9.32	0.00448	1.54	LV	CELLSTATES	vFB1.0	control_PVneg	8	18
AC131025.2	1.58	0.0365	0.0224	0.00943	3.2	8.45	0.00651	1.44	LV	CELLSTATES	vFB1.0	control_PVneg	8	18
AGBL1	1.58	0.0117	0.056	0.0383	4.91	12.9	0.00106	1.93	LV	CELLSTATES	vFB1.0	control_PVneg	8	18
IL18R1	1.57	0.00351	0.12	0.0639	5.52	18.3	0.000156	2.45	LV	CELLSTATES	vFB1.0	control_PVneg	8	18
MAPK4	1.57	0.011	0.0169	0.00833	3.06	13.2	0.000955	1.96	LV	CELLSTATES	vFB1.0	control_PVneg	8	18
POLD2	1.57	0.0134	0.0858	0.0408	5.26	12.3	0.00132	1.87	LV	CELLSTATES	vFB1.0	control_PVneg	8	18
PPP1R14A	1.57	0.0377	0.014	0.00525	2.85	8.34	0.00684	1.42	LV	CELLSTATES	vFB1.0	control_PVneg	8	18
TMEM60	1.57	0.00598	0.0185	0.008	3.06	15.8	0.000362	2.22	LV	CELLSTATES	vFB1.0	control_PVneg	8	18
TOB1	1.57	0.00467	0.0332	0.0182	3.9	16.9	0.000251	2.33	LV	CELLSTATES	vFB1.0	control_PVneg	8	18
RBM24	1.56	0.00793	0.0188	0.0126	3.21	14.6	0.000562	2.1	LV	CELLSTATES	vFB1.0	control_PVneg	8	18
RPL27A	1.56	0.00477	0.102	0.0596	5.62	16.8	0.000258	2.32	LV	CELLSTATES	vFB1.0	control_PVneg	8	18
SLC47A1	1.56	0.00812	0.0304	0.0217	3.92	14.5	0.000591	2.09	LV	CELLSTATES	vFB1.0	control_PVneg	8	18
TEX26-AS1	1.56	0.0362	0.114	0.0444	5.42	8.48	0.00642	1.44	LV	CELLSTATES	vFB1.0	control_PVneg	8	18
TRIM54	1.56	0.00457	0.0181	0.01	3.1	17	0.000243	2.34	LV	CELLSTATES	vFB1.0	control_PVneg	8	18
CASQ2	1.55	0.00625	0.0263	0.014	3.66	15.6	0.000391	2.2	LV	CELLSTATES	vFB1.0	control_PVneg	8	18
CD248	1.55	0.0298	0.0182	0.00874	3.1	9.17	0.00477	1.53	LV	CELLSTATES	vFB1.0	control_PVneg	8	18
HPR	1.55	0.013	0.0129	0.0069	2.66	12.5	0.00124	1.89	LV	CELLSTATES	vFB1.0	control_PVneg	8	18
AC093895.1	1.54	0.0188	0.102	0.0654	5.45	10.9	0.00229	1.73	LV	CELLSTATES	vFB1.0	control_PVneg	8	18
MYL3	1.54	0.0324	0.162	0.0856	6.39	8.88	0.00542	1.49	LV	CELLSTATES	vFB1.0	control_PVneg	8	18
MYLK3	1.54	0.00575	0.0238	0.0133	3.5	16	0.000339	2.24	LV	CELLSTATES	vFB1.0	control_PVneg	8	18
PDGFRB	1.54	0.000215	0.898	0.425	8.37	34.8	1.37e-06	3.67	LV	CELLSTATES	vFB1.0	control_PVneg	8	18
RPLP2	1.54	0.000831	0.129	0.0767	5.89	25.9	1.47e-05	3.08	LV	CELLSTATES	vFB1.0	control_PVneg	8	18
AC138305.1	1.53	0.0131	0.0246	0.0124	3.5	12.4	0.00127	1.88	LV	CELLSTATES	vFB1.0	control_PVneg	8	18
SH3GL2	1.53	0.0371	0.0351	0.0215	4.34	8.4	0.00667	1.43	LV	CELLSTATES	vFB1.0	control_PVneg	8	18
HSD17B10	1.52	0.00238	0.0249	0.0115	3.47	20.1	8.61e-05	2.62	LV	CELLSTATES	vFB1.0	control_PVneg	8	18
KCNQ1	1.52	0.000146	0.243	0.126	6.62	38.2	6.02e-07	3.84	LV	CELLSTATES	vFB1.0	control_PVneg	8	18
MT2A	1.52	0.0261	0.161	0.0879	6.26	9.64	0.00392	1.58	LV	CELLSTATES	vFB1.0	control_PVneg	8	18
NKAPL	1.52	0.00683	0.0211	0.0093	3.17	15.2	0.000449	2.17	LV	CELLSTATES	vFB1.0	control_PVneg	8	18
NOP16	1.52	0.00444	0.0188	0.0109	3.1	17.1	0.00023	2.35	LV	CELLSTATES	vFB1.0	control_PVneg	8	18
SELENOM	1.51	0.0136	0.124	0.0574	5.71	12.3	0.00136	1.87	LV	CELLSTATES	vFB1.0	control_PVneg	8	18
JUNB	1.5	0.0491	0.495	0.411	7.82	7.45	0.0102	1.31	LV	CELLSTATES	vFB1.0	control_PVneg	8	18
MT-ND1	1.5	0.0132	0.23	0.307	6.87	12.4	0.00129	1.88	LV	CELLSTATES	vFB1.0	control_PVneg	8	18
MT-ND6	1.5	0.00759	0.0469	0.0274	4.26	14.8	0.000527	2.12	LV	CELLSTATES	vFB1.0	control_PVneg	8	18
SELENOK	1.5	0.00237	0.038	0.0262	4.1	20.1	8.49e-05	2.63	LV	CELLSTATES	vFB1.0	control_PVneg	8	18
CTSC	1.49	0.00995	0.131	0.0762	5.58	13.6	0.000811	2	LV	CELLSTATES	vFB1.0	control_PVneg	8	18
G6PD	1.49	0.00243	0.0254	0.0112	3.51	20	8.89e-05	2.61	LV	CELLSTATES	vFB1.0	control_PVneg	8	18
NMRK2	1.49	0.0366	0.022	0.0179	3.54	8.44	0.00655	1.44	LV	CELLSTATES	vFB1.0	control_PVneg	8	18
PIM1	1.49	0.0292	0.0467	0.0449	4.55	9.25	0.00462	1.54	LV	CELLSTATES	vFB1.0	control_PVneg	8	18
RAMP1	1.49	0.0263	0.0233	0.0149	3.44	9.61	0.00397	1.58	LV	CELLSTATES	vFB1.0	control_PVneg	8	18
RGS6	1.48	0.00164	0.0364	0.0212	4.03	22	4.74e-05	2.79	LV	CELLSTATES	vFB1.0	control_PVneg	8	18
ADRA1A	1.47	0.0249	0.0135	0.0102	2.73	9.81	0.00365	1.6	LV	CELLSTATES	vFB1.0	control_PVneg	8	18
CYGB	1.47	0.0013	0.127	0.0737	5.8	23.4	3.06e-05	2.89	LV	CELLSTATES	vFB1.0	control_PVneg	8	18
DDIT3	1.47	0.00376	0.0465	0.0225	4.35	17.9	0.000174	2.42	LV	CELLSTATES	vFB1.0	control_PVneg	8	18
MT-CO3	1.47	0.00531	0.965	0.668	8.75	16.4	0.0003	2.28	LV	CELLSTATES	vFB1.0	control_PVneg	8	18
NUPR1	1.47	0.00313	0.155	0.088	6.14	18.9	0.000129	2.51	LV	CELLSTATES	vFB1.0	control_PVneg	8	18
RPL7	1.47	0.00238	0.0975	0.0627	5.55	20.1	8.61e-05	2.62	LV	CELLSTATES	vFB1.0	control_PVneg	8	18
MYRFL	1.46	0.00429	0.0388	0.0189	4.16	17.3	0.000218	2.37	LV	CELLSTATES	vFB1.0	control_PVneg	8	18
IFRD2	1.45	0.000827	0.0512	0.0339	4.49	25.9	1.45e-05	3.08	LV	CELLSTATES	vFB1.0	control_PVneg	8	18
KLF10	1.45	0.00633	0.0576	0.0322	4.53	15.6	0.000398	2.2	LV	CELLSTATES	vFB1.0	control_PVneg	8	18
SERTAD3	1.45	0.006	0.0232	0.0109	3.38	15.8	0.000364	2.22	LV	CELLSTATES	vFB1.0	control_PVneg	8	18
ACTC1	1.44	0.0119	0.333	0.188	7.3	12.9	0.00108	1.93	LV	CELLSTATES	vFB1.0	control_PVneg	8	18
ADORA2A-AS1	1.44	0.0262	0.0153	0.00895	2.91	9.63	0.00394	1.58	LV	CELLSTATES	vFB1.0	control_PVneg	8	18
NEBL	1.44	0.00134	0.107	0.0636	5.58	23.1	3.35e-05	2.87	LV	CELLSTATES	vFB1.0	control_PVneg	8	18
NRAP	1.44	0.0101	0.0318	0.0254	3.91	13.5	0.000836	2	LV	CELLSTATES	vFB1.0	control_PVneg	8	18
UQCRB	1.44	0.017	0.0905	0.0638	5.52	11.4	0.00193	1.77	LV	CELLSTATES	vFB1.0	control_PVneg	8	18
ACSM5	1.43	0.0257	0.015	0.00774	2.83	9.7	0.00382	1.59	LV	CELLSTATES	vFB1.0	control_PVneg	8	18
ADPRHL1	1.43	0.00482	0.023	0.0143	3.43	16.7	0.000265	2.32	LV	CELLSTATES	vFB1.0	control_PVneg	8	18
AL031963.3	1.43	0.0222	0.0181	0.00844	2.99	10.2	0.00307	1.65	LV	CELLSTATES	vFB1.0	control_PVneg	8	18
CATSPERB	1.43	0.00613	0.713	0.291	7.92	15.7	0.000379	2.21	LV	CELLSTATES	vFB1.0	control_PVneg	8	18
DPF3	1.43	0.0123	0.0264	0.0136	3.6	12.7	0.00113	1.91	LV	CELLSTATES	vFB1.0	control_PVneg	8	18
TPI1	1.43	0.00891	0.0841	0.0401	5.19	14.1	0.000674	2.05	LV	CELLSTATES	vFB1.0	control_PVneg	8	18
TRIM29	1.43	0.0151	0.0359	0.0185	3.89	11.9	0.00159	1.82	LV	CELLSTATES	vFB1.0	control_PVneg	8	18
ZC3H12A	1.43	0.0116	0.0146	0.00779	2.81	13	0.00103	1.94	LV	CELLSTATES	vFB1.0	control_PVneg	8	18
BANK1	1.42	0.00909	0.0523	0.0261	4.5	14	0.000705	2.04	LV	CELLSTATES	vFB1.0	control_PVneg	8	18
CDC42EP1	1.42	0.00466	0.0418	0.0236	4.13	16.9	0.00025	2.33	LV	CELLSTATES	vFB1.0	control_PVneg	8	18
NDUFA4L2	1.42	0.0256	0.0414	0.0178	4.22	9.72	0.00379	1.59	LV	CELLSTATES	vFB1.0	control_PVneg	8	18
RALYL	1.42	0.00916	0.0341	0.0159	3.96	14	0.000717	2.04	LV	CELLSTATES	vFB1.0	control_PVneg	8	18
RPS20	1.42	0.0278	0.0597	0.0466	4.96	9.43	0.00428	1.56	LV	CELLSTATES	vFB1.0	control_PVneg	8	18
SLC25A6	1.42	0.00804	0.0755	0.0459	5.1	14.5	0.000577	2.09	LV	CELLSTATES	vFB1.0	control_PVneg	8	18
AC084357.2	1.41	0.0125	0.201	0.127	6.57	12.7	0.00117	1.9	LV	CELLSTATES	vFB1.0	control_PVneg	8	18
CLIC1	1.41	0.0197	0.0722	0.0323	4.91	10.7	0.0025	1.71	LV	CELLSTATES	vFB1.0	control_PVneg	8	18
ZNF593	1.41	0.0188	0.0165	0.00762	2.9	11	0.00229	1.73	LV	CELLSTATES	vFB1.0	control_PVneg	8	18
A4GALT	1.4	0.00169	0.147	0.0844	5.85	21.8	4.97e-05	2.77	LV	CELLSTATES	vFB1.0	control_PVneg	8	18
AC005740.3	1.4	0.0198	0.0233	0.0157	3.56	10.7	0.00252	1.7	LV	CELLSTATES	vFB1.0	control_PVneg	8	18
AL109659.1	1.4	0.00637	0.0389	0.0216	4.01	15.5	0.000404	2.2	LV	CELLSTATES	vFB1.0	control_PVneg	8	18
PFN1	1.4	0.0195	0.0721	0.0439	5.08	10.8	0.00246	1.71	LV	CELLSTATES	vFB1.0	control_PVneg	8	18
RARA-AS1	1.4	0.0171	0.0276	0.014	3.6	11.3	0.00197	1.77	LV	CELLSTATES	vFB1.0	control_PVneg	8	18
ZFP36	1.4	0.0398	0.219	0.227	6.97	8.17	0.00737	1.4	LV	CELLSTATES	vFB1.0	control_PVneg	8	18
ACTN2	1.39	0.00417	0.0859	0.0539	5.31	17.4	0.000206	2.38	LV	CELLSTATES	vFB1.0	control_PVneg	8	18
GPRC5D-AS1	1.39	0.000963	0.0505	0.0267	4.37	25	1.92e-05	3.02	LV	CELLSTATES	vFB1.0	control_PVneg	8	18
PYURF	1.39	0.00509	0.0469	0.0239	4.34	16.5	0.000282	2.29	LV	CELLSTATES	vFB1.0	control_PVneg	8	18
RAB13	1.39	0.00109	0.0461	0.0285	4.36	24.3	2.35e-05	2.96	LV	CELLSTATES	vFB1.0	control_PVneg	8	18
S100A16	1.39	0.0297	0.0436	0.0221	4.2	9.18	0.00476	1.53	LV	CELLSTATES	vFB1.0	control_PVneg	8	18
TRMT112	1.39	0.0107	0.0552	0.0282	4.57	13.3	0.000904	1.97	LV	CELLSTATES	vFB1.0	control_PVneg	8	18
AC009264.1	1.38	0.00634	0.0354	0.0187	4.03	15.6	0.0004	2.2	LV	CELLSTATES	vFB1.0	control_PVneg	8	18
CUTA	1.38	0.00819	0.0334	0.0183	4.01	14.4	0.000597	2.09	LV	CELLSTATES	vFB1.0	control_PVneg	8	18
KPNA2	1.38	0.00194	0.0217	0.016	3.31	21	6.36e-05	2.71	LV	CELLSTATES	vFB1.0	control_PVneg	8	18
MGST1	1.38	0.000291	1.57	0.822	9.27	32.4	2.51e-06	3.54	LV	CELLSTATES	vFB1.0	control_PVneg	8	18
MIR4458HG	1.38	0.0204	0.0185	0.0162	3.27	10.6	0.00266	1.69	LV	CELLSTATES	vFB1.0	control_PVneg	8	18
PPARGC1B	1.38	0.00422	0.0236	0.0132	3.4	17.4	0.000211	2.38	LV	CELLSTATES	vFB1.0	control_PVneg	8	18
TMED9	1.38	0.00735	0.0938	0.0516	5.4	14.9	0.000502	2.13	LV	CELLSTATES	vFB1.0	control_PVneg	8	18
Z83844.2	1.38	0.0262	0.0153	0.00812	2.94	9.62	0.00395	1.58	LV	CELLSTATES	vFB1.0	control_PVneg	8	18
GRIK1	1.37	0.000941	0.0901	0.0454	5.22	25.2	1.8e-05	3.03	LV	CELLSTATES	vFB1.0	control_PVneg	8	18
LYSMD2	1.37	0.00903	0.0299	0.0132	3.71	14	0.000696	2.04	LV	CELLSTATES	vFB1.0	control_PVneg	8	18
MYOM3	1.37	0.017	0.0154	0.00947	2.88	11.4	0.00193	1.77	LV	CELLSTATES	vFB1.0	control_PVneg	8	18
NXT1	1.37	0.0163	0.0158	0.00659	2.87	11.5	0.00181	1.79	LV	CELLSTATES	vFB1.0	control_PVneg	8	18
OST4	1.37	0.0183	0.0517	0.0346	4.7	11.1	0.0022	1.74	LV	CELLSTATES	vFB1.0	control_PVneg	8	18
POPDC2	1.37	0.0123	0.0312	0.0208	3.87	12.7	0.00113	1.91	LV	CELLSTATES	vFB1.0	control_PVneg	8	18
PPP1R14C	1.37	0.00663	0.0213	0.0166	3.48	15.4	0.000428	2.18	LV	CELLSTATES	vFB1.0	control_PVneg	8	18
PTGIR	1.37	0.00531	0.293	0.209	7.07	16.4	0.0003	2.28	LV	CELLSTATES	vFB1.0	control_PVneg	8	18
RPS14	1.37	0.00412	0.128	0.0842	5.94	17.5	0.000201	2.39	LV	CELLSTATES	vFB1.0	control_PVneg	8	18
AC087623.2	1.36	0.00892	0.117	0.0697	5.78	14.1	0.000677	2.05	LV	CELLSTATES	vFB1.0	control_PVneg	8	18
ITGA7	1.36	0.00684	0.0213	0.0141	3.33	15.2	0.000449	2.17	LV	CELLSTATES	vFB1.0	control_PVneg	8	18
NOTCH3	1.36	0.0191	0.022	0.0146	3.37	10.9	0.00236	1.72	LV	CELLSTATES	vFB1.0	control_PVneg	8	18
RPLP1	1.36	0.00917	0.238	0.149	6.84	14	0.000718	2.04	LV	CELLSTATES	vFB1.0	control_PVneg	8	18
UBA52	1.36	0.0119	0.0726	0.054	5.05	12.9	0.00108	1.92	LV	CELLSTATES	vFB1.0	control_PVneg	8	18
EMP3	1.35	0.0229	0.0704	0.041	4.99	10.1	0.00322	1.64	LV	CELLSTATES	vFB1.0	control_PVneg	8	18
LRP4	1.35	0.0353	0.552	0.399	8.2	8.58	0.00617	1.45	LV	CELLSTATES	vFB1.0	control_PVneg	8	18
MYO18B	1.35	0.00808	0.0419	0.0256	4.27	14.5	0.000585	2.09	LV	CELLSTATES	vFB1.0	control_PVneg	8	18
MYOM2	1.35	0.00697	0.0512	0.0395	4.62	15.1	0.000464	2.16	LV	CELLSTATES	vFB1.0	control_PVneg	8	18
ANAPC15	1.34	0.0179	0.0133	0.00563	2.74	11.1	0.00212	1.75	LV	CELLSTATES	vFB1.0	control_PVneg	8	18
CHCHD5	1.34	0.0107	0.0139	0.00896	2.79	13.3	0.000903	1.97	LV	CELLSTATES	vFB1.0	control_PVneg	8	18
DCXR	1.34	0.00831	0.0287	0.0198	3.78	14.4	0.00061	2.08	LV	CELLSTATES	vFB1.0	control_PVneg	8	18
H2AFZ	1.34	0.00769	0.0435	0.0236	4.28	14.7	0.000536	2.11	LV	CELLSTATES	vFB1.0	control_PVneg	8	18
NDUFA3	1.34	0.0226	0.0161	0.0111	3.04	10.2	0.00316	1.65	LV	CELLSTATES	vFB1.0	control_PVneg	8	18
SLC18A2	1.34	0.00315	0.0278	0.0116	3.63	18.8	0.00013	2.5	LV	CELLSTATES	vFB1.0	control_PVneg	8	18
SLC35A2	1.34	0.00702	0.0128	0.00682	2.71	15.1	0.000469	2.15	LV	CELLSTATES	vFB1.0	control_PVneg	8	18
TCAP	1.34	0.0227	0.229	0.148	6.86	10.1	0.00318	1.64	LV	CELLSTATES	vFB1.0	control_PVneg	8	18
TGFB1I1	1.34	0.00726	0.0569	0.0274	4.64	15	0.000493	2.14	LV	CELLSTATES	vFB1.0	control_PVneg	8	18
ACVRL1	1.33	0.0131	0.0796	0.0511	5.06	12.4	0.00128	1.88	LV	CELLSTATES	vFB1.0	control_PVneg	8	18
AL513327.1	1.33	0.00188	0.337	0.178	7.05	21.2	5.97e-05	2.73	LV	CELLSTATES	vFB1.0	control_PVneg	8	18
ATP1B3	1.33	0.00622	0.323	0.176	6.91	15.6	0.000389	2.21	LV	CELLSTATES	vFB1.0	control_PVneg	8	18
BTG1	1.33	0.000493	0.218	0.145	6.47	29.2	5.79e-06	3.31	LV	CELLSTATES	vFB1.0	control_PVneg	8	18
CDC42EP2	1.33	0.00791	0.0939	0.0456	5.19	14.6	0.00056	2.1	LV	CELLSTATES	vFB1.0	control_PVneg	8	18
GPRC5A	1.33	0.00864	0.0333	0.0277	3.89	14.2	0.000643	2.06	LV	CELLSTATES	vFB1.0	control_PVneg	8	18
LINC00504	1.33	0.0309	0.0256	0.0157	3.74	9.03	0.00507	1.51	LV	CELLSTATES	vFB1.0	control_PVneg	8	18
PSMB6	1.33	0.00559	0.0446	0.0218	4.24	16.2	0.000322	2.25	LV	CELLSTATES	vFB1.0	control_PVneg	8	18
RPS2	1.33	0.0065	0.155	0.114	6.15	15.5	0.000415	2.19	LV	CELLSTATES	vFB1.0	control_PVneg	8	18
TIMP1	1.33	0.0407	0.336	0.204	7.27	8.08	0.00765	1.39	LV	CELLSTATES	vFB1.0	control_PVneg	8	18
AC087482.1	1.32	0.0212	0.0491	0.0257	4.4	10.4	0.00285	1.67	LV	CELLSTATES	vFB1.0	control_PVneg	8	18
COX7C	1.32	0.00461	0.119	0.0916	5.86	17	0.000245	2.34	LV	CELLSTATES	vFB1.0	control_PVneg	8	18
GPX4	1.32	0.00183	0.149	0.0914	6.02	21.4	5.59e-05	2.74	LV	CELLSTATES	vFB1.0	control_PVneg	8	18
LINC02334	1.32	0.00528	0.0252	0.015	3.49	16.4	0.000296	2.28	LV	CELLSTATES	vFB1.0	control_PVneg	8	18
LMOD2	1.32	0.0151	0.0411	0.0303	4.25	11.9	0.0016	1.82	LV	CELLSTATES	vFB1.0	control_PVneg	8	18
MYH14	1.32	0.0135	0.0144	0.00661	2.83	12.3	0.00135	1.87	LV	CELLSTATES	vFB1.0	control_PVneg	8	18
PLAC9	1.32	0.00192	0.352	0.218	7.18	21.1	6.27e-05	2.72	LV	CELLSTATES	vFB1.0	control_PVneg	8	18
RPL27	1.32	0.00616	0.0522	0.041	4.66	15.7	0.000383	2.21	LV	CELLSTATES	vFB1.0	control_PVneg	8	18
RPS15A	1.32	0.0386	0.0473	0.0336	4.56	8.27	0.00705	1.41	LV	CELLSTATES	vFB1.0	control_PVneg	8	18
TMEM208	1.32	0.000472	0.0643	0.0343	4.73	29.5	5.3e-06	3.33	LV	CELLSTATES	vFB1.0	control_PVneg	8	18
TUBG1	1.32	0.0162	0.0146	0.00784	2.85	11.6	0.0018	1.79	LV	CELLSTATES	vFB1.0	control_PVneg	8	18
AC009313.1	1.31	0.00496	0.0727	0.0385	5.01	16.6	0.000274	2.3	LV	CELLSTATES	vFB1.0	control_PVneg	8	18
CTNNA3	1.31	0.00226	0.19	0.134	6.47	20.4	7.82e-05	2.65	LV	CELLSTATES	vFB1.0	control_PVneg	8	18
PFDN6	1.31	0.0178	0.0269	0.017	3.72	11.2	0.0021	1.75	LV	CELLSTATES	vFB1.0	control_PVneg	8	18
PLIN5	1.31	0.0284	0.0164	0.0152	3.12	9.36	0.00441	1.55	LV	CELLSTATES	vFB1.0	control_PVneg	8	18
POLR2L	1.31	0.00747	0.0604	0.0426	4.91	14.9	0.000515	2.13	LV	CELLSTATES	vFB1.0	control_PVneg	8	18
ZBTB6	1.31	0.0171	0.0218	0.00961	3.17	11.3	0.00196	1.77	LV	CELLSTATES	vFB1.0	control_PVneg	8	18
JPH2	1.3	0.0369	0.0128	0.0101	2.73	8.42	0.00661	1.43	LV	CELLSTATES	vFB1.0	control_PVneg	8	18
LINC01389	1.3	0.003	0.0325	0.016	3.85	19	0.000121	2.52	LV	CELLSTATES	vFB1.0	control_PVneg	8	18
NCBP2-AS2	1.3	0.0025	0.0325	0.0175	3.76	19.8	9.32e-05	2.6	LV	CELLSTATES	vFB1.0	control_PVneg	8	18
PIP5K1B	1.3	0.00182	0.0379	0.0284	4.15	21.5	5.53e-05	2.74	LV	CELLSTATES	vFB1.0	control_PVneg	8	18
RBP1	1.3	0.0313	0.0289	0.017	3.69	8.99	0.00516	1.5	LV	CELLSTATES	vFB1.0	control_PVneg	8	18
REEP1	1.3	0.0159	0.0156	0.00969	2.9	11.7	0.00173	1.8	LV	CELLSTATES	vFB1.0	control_PVneg	8	18
S100A11	1.3	0.024	0.133	0.0713	5.82	9.95	0.00344	1.62	LV	CELLSTATES	vFB1.0	control_PVneg	8	18
SELENBP1	1.3	0.00316	0.108	0.0734	5.62	18.8	0.000133	2.5	LV	CELLSTATES	vFB1.0	control_PVneg	8	18
TAX1BP3	1.3	0.0366	0.02	0.0147	3.28	8.44	0.00655	1.44	LV	CELLSTATES	vFB1.0	control_PVneg	8	18
AC005699.1	1.29	0.00953	0.0594	0.0348	4.67	13.8	0.000765	2.02	LV	CELLSTATES	vFB1.0	control_PVneg	8	18
AL161757.5	1.29	0.00488	0.0153	0.00869	2.9	16.7	0.000269	2.31	LV	CELLSTATES	vFB1.0	control_PVneg	8	18
ATP5MC1	1.29	0.00465	0.0743	0.0464	5.13	16.9	0.000248	2.33	LV	CELLSTATES	vFB1.0	control_PVneg	8	18
GSPT2	1.29	0.041	0.0128	0.00968	2.63	8.06	0.00774	1.39	LV	CELLSTATES	vFB1.0	control_PVneg	8	18
LINC01470	1.29	0.011	0.0496	0.0357	4.66	13.2	0.000949	1.96	LV	CELLSTATES	vFB1.0	control_PVneg	8	18
SUOX	1.29	0.0048	0.0241	0.0156	3.56	16.8	0.000261	2.32	LV	CELLSTATES	vFB1.0	control_PVneg	8	18
CHRM2	1.28	0.0191	0.0489	0.042	4.46	10.9	0.00237	1.72	LV	CELLSTATES	vFB1.0	control_PVneg	8	18
FLT3	1.28	0.0107	0.0169	0.0113	3.14	13.3	0.000913	1.97	LV	CELLSTATES	vFB1.0	control_PVneg	8	18
FTH1	1.28	0.00911	0.458	0.32	7.78	14	0.000708	2.04	LV	CELLSTATES	vFB1.0	control_PVneg	8	18
LDHA	1.28	0.00132	0.17	0.108	6.1	23.2	3.21e-05	2.88	LV	CELLSTATES	vFB1.0	control_PVneg	8	18
MMP14	1.28	0.00787	0.0723	0.0509	5.08	14.6	0.000557	2.1	LV	CELLSTATES	vFB1.0	control_PVneg	8	18
MT-ND3	1.28	0.0203	0.321	0.292	7.34	10.6	0.00261	1.69	LV	CELLSTATES	vFB1.0	control_PVneg	8	18
MYL6	1.28	0.000579	0.241	0.167	6.76	28.1	7.89e-06	3.24	LV	CELLSTATES	vFB1.0	control_PVneg	8	18
NDRG4	1.28	0.0366	0.0181	0.0142	3.2	8.45	0.00653	1.44	LV	CELLSTATES	vFB1.0	control_PVneg	8	18
SDHAF1	1.28	0.0119	0.0162	0.00872	2.94	12.8	0.00109	1.92	LV	CELLSTATES	vFB1.0	control_PVneg	8	18
PCBP1	1.27	0.00934	0.0527	0.0355	4.54	13.9	0.000739	2.03	LV	CELLSTATES	vFB1.0	control_PVneg	8	18
PTGES2	1.27	0.000292	0.0608	0.0406	4.7	32.3	2.55e-06	3.53	LV	CELLSTATES	vFB1.0	control_PVneg	8	18
RNF219-AS1	1.27	0.001	0.0471	0.0301	4.34	24.7	2.06e-05	3	LV	CELLSTATES	vFB1.0	control_PVneg	8	18
RPS28	1.27	0.00584	0.0974	0.0639	5.49	16	0.000346	2.23	LV	CELLSTATES	vFB1.0	control_PVneg	8	18
SUMO3	1.27	0.0114	0.0243	0.0195	3.55	13	0.00101	1.94	LV	CELLSTATES	vFB1.0	control_PVneg	8	18
TTN	1.27	0.000729	0.646	0.478	8.18	26.6	1.2e-05	3.14	LV	CELLSTATES	vFB1.0	control_PVneg	8	18
CHCHD10	1.26	0.0169	0.0565	0.0425	4.86	11.4	0.00192	1.77	LV	CELLSTATES	vFB1.0	control_PVneg	8	18
NQO1	1.26	0.0203	0.0325	0.018	3.75	10.6	0.00264	1.69	LV	CELLSTATES	vFB1.0	control_PVneg	8	18
SLC19A3	1.26	0.00619	0.0219	0.0127	3.36	15.7	0.000385	2.21	LV	CELLSTATES	vFB1.0	control_PVneg	8	18
AC016722.2	1.25	0.00635	0.0361	0.0189	4.02	15.5	0.000401	2.2	LV	CELLSTATES	vFB1.0	control_PVneg	8	18
AC018682.1	1.25	0.0118	0.403	0.251	7.51	12.9	0.00106	1.93	LV	CELLSTATES	vFB1.0	control_PVneg	8	18
AC132192.1	1.25	0.018	0.0251	0.0142	3.54	11.1	0.00215	1.74	LV	CELLSTATES	vFB1.0	control_PVneg	8	18
ACTB	1.25	0.0191	0.439	0.299	7.68	10.9	0.00236	1.72	LV	CELLSTATES	vFB1.0	control_PVneg	8	18
DIO3OS	1.25	0.0215	0.17	0.102	6.24	10.4	0.00291	1.67	LV	CELLSTATES	vFB1.0	control_PVneg	8	18
ID3	1.25	0.0318	0.192	0.132	6.34	8.94	0.00527	1.5	LV	CELLSTATES	vFB1.0	control_PVneg	8	18
MPDU1	1.25	0.000727	0.04	0.0216	4.11	26.7	1.17e-05	3.14	LV	CELLSTATES	vFB1.0	control_PVneg	8	18
MT-ND5	1.25	0.0198	0.0838	0.0796	5.27	10.7	0.00252	1.7	LV	CELLSTATES	vFB1.0	control_PVneg	8	18
MTUS2	1.25	0.0139	0.0285	0.0163	3.79	12.2	0.00141	1.86	LV	CELLSTATES	vFB1.0	control_PVneg	8	18
RPL21	1.25	0.00673	0.109	0.073	5.67	15.3	0.000437	2.17	LV	CELLSTATES	vFB1.0	control_PVneg	8	18
RPS25	1.25	0.00136	0.115	0.0839	5.77	23	3.45e-05	2.87	LV	CELLSTATES	vFB1.0	control_PVneg	8	18
SHISA3	1.25	0.0488	0.0719	0.0417	4.92	7.46	0.0101	1.31	LV	CELLSTATES	vFB1.0	control_PVneg	8	18
TMEM147	1.25	0.00804	0.0343	0.0219	4.04	14.6	0.000575	2.09	LV	CELLSTATES	vFB1.0	control_PVneg	8	18
TPM2	1.25	0.00198	0.101	0.0868	5.56	20.9	6.53e-05	2.7	LV	CELLSTATES	vFB1.0	control_PVneg	8	18
ANO5	1.24	0.05	0.0151	0.0112	2.92	7.39	0.0104	1.3	LV	CELLSTATES	vFB1.0	control_PVneg	8	18
CD63	1.24	0.0177	0.285	0.198	7.05	11.2	0.00208	1.75	LV	CELLSTATES	vFB1.0	control_PVneg	8	18
CEBPB	1.24	0.00749	0.184	0.119	6.2	14.8	0.000518	2.13	LV	CELLSTATES	vFB1.0	control_PVneg	8	18
CENPO	1.24	0.00379	0.0553	0.0302	4.46	17.9	0.000178	2.42	LV	CELLSTATES	vFB1.0	control_PVneg	8	18
CNTNAP5	1.24	0.0275	0.0261	0.0177	3.79	9.47	0.0042	1.56	LV	CELLSTATES	vFB1.0	control_PVneg	8	18
COCH	1.24	0.00522	0.0871	0.0572	5.37	16.5	0.000291	2.28	LV	CELLSTATES	vFB1.0	control_PVneg	8	18
DDAH2	1.24	0.00433	0.0878	0.0593	5.38	17.2	0.000222	2.36	LV	CELLSTATES	vFB1.0	control_PVneg	8	18
H1F0	1.24	0.0203	0.0394	0.0249	4.12	10.6	0.00262	1.69	LV	CELLSTATES	vFB1.0	control_PVneg	8	18
PDC	1.24	0.0324	0.0159	0.00636	2.91	8.87	0.00544	1.49	LV	CELLSTATES	vFB1.0	control_PVneg	8	18
RPS27	1.24	0.0234	0.073	0.0499	5.18	10	0.00332	1.63	LV	CELLSTATES	vFB1.0	control_PVneg	8	18
BLVRB	1.23	0.000506	0.12	0.0731	5.68	29	6.05e-06	3.3	LV	CELLSTATES	vFB1.0	control_PVneg	8	18
KANK3	1.23	0.00562	0.0375	0.0203	4.02	16.1	0.000325	2.25	LV	CELLSTATES	vFB1.0	control_PVneg	8	18
KAZN	1.23	0.0433	4.1	2.32	10.6	7.85	0.00847	1.36	LV	CELLSTATES	vFB1.0	control_PVneg	8	18
MSC	1.23	0.0435	0.0164	0.0118	2.92	7.83	0.00856	1.36	LV	CELLSTATES	vFB1.0	control_PVneg	8	18
PBDC1	1.23	0.0148	0.021	0.0145	3.22	11.9	0.00154	1.83	LV	CELLSTATES	vFB1.0	control_PVneg	8	18
PGAM2	1.23	0.0292	0.0239	0.0143	3.59	9.25	0.00462	1.54	LV	CELLSTATES	vFB1.0	control_PVneg	8	18
SSR4	1.23	0.036	0.0367	0.027	4.23	8.5	0.00639	1.44	LV	CELLSTATES	vFB1.0	control_PVneg	8	18
UROD	1.23	0.013	0.0302	0.0212	3.94	12.5	0.00125	1.89	LV	CELLSTATES	vFB1.0	control_PVneg	8	18
ATP5MC3	1.22	0.00562	0.103	0.0677	5.63	16.1	0.000325	2.25	LV	CELLSTATES	vFB1.0	control_PVneg	8	18
DIAPH3	1.22	0.0241	0.0289	0.0198	3.72	9.93	0.00347	1.62	LV	CELLSTATES	vFB1.0	control_PVneg	8	18
FHOD3	1.22	0.0152	0.0561	0.0472	4.69	11.8	0.00163	1.82	LV	CELLSTATES	vFB1.0	control_PVneg	8	18
ISOC2	1.22	0.0275	0.0266	0.019	3.6	9.47	0.0042	1.56	LV	CELLSTATES	vFB1.0	control_PVneg	8	18
MRPS12	1.22	0.0131	0.0275	0.0139	3.54	12.4	0.00128	1.88	LV	CELLSTATES	vFB1.0	control_PVneg	8	18
PRELID1	1.22	0.0173	0.0379	0.0246	4.08	11.3	0.002	1.76	LV	CELLSTATES	vFB1.0	control_PVneg	8	18
RPL36AL	1.22	0.0131	0.0553	0.0353	4.65	12.5	0.00126	1.88	LV	CELLSTATES	vFB1.0	control_PVneg	8	18
BLOC1S4	1.21	0.0127	0.0326	0.0195	3.75	12.6	0.0012	1.9	LV	CELLSTATES	vFB1.0	control_PVneg	8	18
COX5B	1.21	0.00678	0.117	0.0784	5.79	15.3	0.000442	2.17	LV	CELLSTATES	vFB1.0	control_PVneg	8	18
GRAMD1B	1.21	0.0108	0.0198	0.0221	3.35	13.3	0.000924	1.97	LV	CELLSTATES	vFB1.0	control_PVneg	8	18
MAGEH1	1.21	0.0394	0.0236	0.0134	3.43	8.2	0.00727	1.4	LV	CELLSTATES	vFB1.0	control_PVneg	8	18
NDUFA1	1.21	0.0205	0.0617	0.0491	5.02	10.6	0.00269	1.69	LV	CELLSTATES	vFB1.0	control_PVneg	8	18
NDUFAF3	1.21	0.0339	0.0356	0.0193	3.96	8.72	0.0058	1.47	LV	CELLSTATES	vFB1.0	control_PVneg	8	18
PPFIA3	1.21	0.0214	0.0137	0.00775	2.79	10.4	0.00288	1.67	LV	CELLSTATES	vFB1.0	control_PVneg	8	18
RAB5IF	1.21	0.0184	0.0215	0.0144	3.39	11	0.00222	1.74	LV	CELLSTATES	vFB1.0	control_PVneg	8	18
RPL35	1.21	0.0267	0.0822	0.0709	5.36	9.56	0.00405	1.57	LV	CELLSTATES	vFB1.0	control_PVneg	8	18
SH3RF2	1.21	0.0375	0.0235	0.0196	3.62	8.36	0.00676	1.43	LV	CELLSTATES	vFB1.0	control_PVneg	8	18
SYN3	1.21	0.0206	0.282	0.136	6.67	10.5	0.00271	1.69	LV	CELLSTATES	vFB1.0	control_PVneg	8	18
TIMM13	1.21	0.0212	0.0332	0.0188	3.88	10.4	0.00283	1.67	LV	CELLSTATES	vFB1.0	control_PVneg	8	18
AL353693.1	1.2	0.0249	0.021	0.0128	3.27	9.82	0.00364	1.6	LV	CELLSTATES	vFB1.0	control_PVneg	8	18
EMC6	1.2	0.00591	0.0335	0.0183	3.9	15.9	0.000354	2.23	LV	CELLSTATES	vFB1.0	control_PVneg	8	18
IDH2	1.2	0.00129	0.0569	0.0396	4.72	23.5	3.01e-05	2.89	LV	CELLSTATES	vFB1.0	control_PVneg	8	18
KRT10	1.2	0.00934	0.0742	0.042	5.04	13.9	0.000738	2.03	LV	CELLSTATES	vFB1.0	control_PVneg	8	18
MFSD4A	1.2	0.0377	0.0145	0.00795	2.83	8.34	0.00684	1.42	LV	CELLSTATES	vFB1.0	control_PVneg	8	18
NUDT16L1	1.2	0.0147	0.0231	0.0122	3.44	12	0.00153	1.83	LV	CELLSTATES	vFB1.0	control_PVneg	8	18
PSMC3	1.2	0.00199	0.0342	0.0263	3.98	20.9	6.6e-05	2.7	LV	CELLSTATES	vFB1.0	control_PVneg	8	18
RNF5	1.2	0.018	0.02	0.00952	3.2	11.1	0.00214	1.74	LV	CELLSTATES	vFB1.0	control_PVneg	8	18
RPL12	1.2	0.00445	0.0613	0.0517	4.89	17.1	0.000231	2.35	LV	CELLSTATES	vFB1.0	control_PVneg	8	18
RPL34	1.2	0.033	0.079	0.0706	5.39	8.8	0.00559	1.48	LV	CELLSTATES	vFB1.0	control_PVneg	8	18
S100A4	1.2	0.0472	0.223	0.135	6.65	7.58	0.00957	1.33	LV	CELLSTATES	vFB1.0	control_PVneg	8	18
TMA7	1.2	0.00316	0.0917	0.0667	5.41	18.8	0.000132	2.5	LV	CELLSTATES	vFB1.0	control_PVneg	8	18
UPP1	1.2	0.0246	0.0214	0.0178	3.24	9.86	0.00358	1.61	LV	CELLSTATES	vFB1.0	control_PVneg	8	18
UQCRFS1	1.2	0.000605	0.0845	0.0546	5.15	27.7	8.75e-06	3.22	LV	CELLSTATES	vFB1.0	control_PVneg	8	18
AC009975.1	1.19	0.0359	0.0701	0.0495	5.03	8.51	0.00636	1.44	LV	CELLSTATES	vFB1.0	control_PVneg	8	18
C3	1.19	0.0183	0.517	0.455	7.89	11	0.0022	1.74	LV	CELLSTATES	vFB1.0	control_PVneg	8	18
RHOT2	1.19	0.00131	0.127	0.102	5.94	23.4	3.09e-05	2.88	LV	CELLSTATES	vFB1.0	control_PVneg	8	18
RPS23	1.19	0.00657	0.131	0.0975	5.9	15.4	0.000422	2.18	LV	CELLSTATES	vFB1.0	control_PVneg	8	18
UBL5	1.19	0.0189	0.0435	0.0339	4.4	10.9	0.00233	1.72	LV	CELLSTATES	vFB1.0	control_PVneg	8	18
BSG	1.18	0.0263	0.102	0.0726	5.63	9.62	0.00396	1.58	LV	CELLSTATES	vFB1.0	control_PVneg	8	18
GAPDH	1.18	0.0286	0.203	0.136	6.52	9.33	0.00447	1.54	LV	CELLSTATES	vFB1.0	control_PVneg	8	18
GCNT2	1.18	0.0267	0.0194	0.0116	3.27	9.56	0.00406	1.57	LV	CELLSTATES	vFB1.0	control_PVneg	8	18
GMPPB	1.18	0.00776	0.0275	0.0188	3.7	14.7	0.000546	2.11	LV	CELLSTATES	vFB1.0	control_PVneg	8	18
USP39	1.18	0.0227	0.35	0.308	7.63	10.1	0.00318	1.64	LV	CELLSTATES	vFB1.0	control_PVneg	8	18
AL035658.1	1.17	0.0212	0.0213	0.0116	3.24	10.4	0.00283	1.67	LV	CELLSTATES	vFB1.0	control_PVneg	8	18
CACNB2	1.17	0.0031	0.238	0.146	6.67	18.9	0.000127	2.51	LV	CELLSTATES	vFB1.0	control_PVneg	8	18
IL20RB-AS1	1.17	0.0104	0.0198	0.0114	3.25	13.4	0.000867	1.98	LV	CELLSTATES	vFB1.0	control_PVneg	8	18
MID1IP1	1.17	0.0177	0.0516	0.0279	4.42	11.2	0.00208	1.75	LV	CELLSTATES	vFB1.0	control_PVneg	8	18
MRPL28	1.17	0.0296	0.0217	0.0122	3.38	9.2	0.00472	1.53	LV	CELLSTATES	vFB1.0	control_PVneg	8	18
NAB2	1.17	0.0197	0.0256	0.0149	3.57	10.7	0.0025	1.71	LV	CELLSTATES	vFB1.0	control_PVneg	8	18
NPC2	1.17	0.0452	0.0362	0.0282	4.14	7.71	0.00905	1.34	LV	CELLSTATES	vFB1.0	control_PVneg	8	18
PIP4P1	1.17	0.00155	0.0352	0.0222	4	22.3	4.26e-05	2.81	LV	CELLSTATES	vFB1.0	control_PVneg	8	18
PLET1	1.17	0.0048	0.0487	0.0299	4.48	16.8	0.000261	2.32	LV	CELLSTATES	vFB1.0	control_PVneg	8	18
RABAC1	1.17	0.0182	0.0956	0.0606	5.42	11.1	0.00218	1.74	LV	CELLSTATES	vFB1.0	control_PVneg	8	18
SF3B5	1.17	0.0416	0.0261	0.0143	3.5	8	0.00795	1.38	LV	CELLSTATES	vFB1.0	control_PVneg	8	18
TRMT10C	1.17	0.0072	0.0493	0.0255	4.3	15	0.000487	2.14	LV	CELLSTATES	vFB1.0	control_PVneg	8	18
ZFAND2B	1.17	0.0015	0.0498	0.0362	4.55	22.5	4.01e-05	2.82	LV	CELLSTATES	vFB1.0	control_PVneg	8	18
CKM	1.16	0.025	0.11	0.0763	5.71	9.8	0.00367	1.6	LV	CELLSTATES	vFB1.0	control_PVneg	8	18
EMD	1.16	0.00808	0.05	0.0322	4.46	14.5	0.000584	2.09	LV	CELLSTATES	vFB1.0	control_PVneg	8	18
MAD2L1BP	1.16	0.0312	0.0139	0.00806	2.77	9	0.00513	1.51	LV	CELLSTATES	vFB1.0	control_PVneg	8	18
SAT2	1.16	0.000592	0.185	0.123	6.37	27.9	8.39e-06	3.23	LV	CELLSTATES	vFB1.0	control_PVneg	8	18
SNRPD2	1.16	0.0171	0.0359	0.0309	4.14	11.3	0.00197	1.77	LV	CELLSTATES	vFB1.0	control_PVneg	8	18
TKT	1.16	0.000506	0.0402	0.025	4.09	29	6.08e-06	3.3	LV	CELLSTATES	vFB1.0	control_PVneg	8	18
ADIRF	1.15	0.0123	0.0517	0.0469	4.59	12.7	0.00113	1.91	LV	CELLSTATES	vFB1.0	control_PVneg	8	18
AKAP6	1.15	0.00699	0.0637	0.0472	4.9	15.1	0.000466	2.16	LV	CELLSTATES	vFB1.0	control_PVneg	8	18
CCDC69	1.15	0.024	0.0212	0.0175	3.35	9.95	0.00345	1.62	LV	CELLSTATES	vFB1.0	control_PVneg	8	18
CENPT	1.15	0.0119	0.0591	0.051	4.94	12.8	0.00109	1.92	LV	CELLSTATES	vFB1.0	control_PVneg	8	18
CKMT2	1.15	0.00749	0.0972	0.0716	5.48	14.8	0.000518	2.13	LV	CELLSTATES	vFB1.0	control_PVneg	8	18
EMILIN1	1.15	0.0247	0.128	0.102	5.89	9.85	0.0036	1.61	LV	CELLSTATES	vFB1.0	control_PVneg	8	18
LAPTM4A	1.15	0.0217	0.292	0.219	7.15	10.3	0.00298	1.66	LV	CELLSTATES	vFB1.0	control_PVneg	8	18
LHFPL4	1.15	0.038	0.0198	0.0112	3.18	8.32	0.0069	1.42	LV	CELLSTATES	vFB1.0	control_PVneg	8	18
LRRC39	1.15	0.000595	0.0528	0.0335	4.55	27.8	8.47e-06	3.23	LV	CELLSTATES	vFB1.0	control_PVneg	8	18
MRPL54	1.15	0.0312	0.0209	0.0129	3.3	9	0.00513	1.51	LV	CELLSTATES	vFB1.0	control_PVneg	8	18
MYL9	1.15	0.00716	0.13	0.0946	5.89	15	0.000483	2.14	LV	CELLSTATES	vFB1.0	control_PVneg	8	18
NAT9	1.15	0.00139	0.133	0.0914	5.87	22.9	3.54e-05	2.86	LV	CELLSTATES	vFB1.0	control_PVneg	8	18
PPP1R11	1.15	0.0116	0.0315	0.018	3.75	13	0.00104	1.94	LV	CELLSTATES	vFB1.0	control_PVneg	8	18
PTP4A3	1.15	0.0206	0.0243	0.0166	3.66	10.5	0.00271	1.69	LV	CELLSTATES	vFB1.0	control_PVneg	8	18
RPL15	1.15	0.0147	0.167	0.123	6.28	12	0.00153	1.83	LV	CELLSTATES	vFB1.0	control_PVneg	8	18
UBXN1	1.15	0.00573	0.064	0.0413	4.83	16	0.000336	2.24	LV	CELLSTATES	vFB1.0	control_PVneg	8	18
AC073320.1	1.14	0.0151	0.0349	0.0239	4.1	11.9	0.00159	1.82	LV	CELLSTATES	vFB1.0	control_PVneg	8	18
MALAT1	1.14	0.0257	318	225	17.1	9.7	0.00382	1.59	LV	CELLSTATES	vFB1.0	control_PVneg	8	18
UQCR10	1.14	0.0157	0.0573	0.0417	4.81	11.7	0.0017	1.8	LV	CELLSTATES	vFB1.0	control_PVneg	8	18
GRIN2B	1.13	0.0192	0.0297	0.0187	3.79	10.8	0.0024	1.72	LV	CELLSTATES	vFB1.0	control_PVneg	8	18
HNRNPH2	1.13	0.0491	0.0267	0.0155	3.67	7.45	0.0102	1.31	LV	CELLSTATES	vFB1.0	control_PVneg	8	18
LINC01798	1.13	0.0253	0.0125	0.00886	2.71	9.76	0.00373	1.6	LV	CELLSTATES	vFB1.0	control_PVneg	8	18
MAP1LC3A	1.13	0.0061	0.256	0.174	6.85	15.7	0.000375	2.21	LV	CELLSTATES	vFB1.0	control_PVneg	8	18
PANK1	1.13	0.0256	0.0135	0.00865	2.79	9.71	0.0038	1.59	LV	CELLSTATES	vFB1.0	control_PVneg	8	18
PPIB	1.13	0.0055	0.14	0.0942	5.95	16.2	0.000314	2.26	LV	CELLSTATES	vFB1.0	control_PVneg	8	18
RPL36	1.13	0.0489	0.0741	0.0609	5.2	7.46	0.0101	1.31	LV	CELLSTATES	vFB1.0	control_PVneg	8	18
SNRPN	1.13	0.0197	0.0148	0.0109	2.99	10.7	0.00251	1.7	LV	CELLSTATES	vFB1.0	control_PVneg	8	18
TMSB4X	1.13	0.0316	0.499	0.448	8.05	8.96	0.00523	1.5	LV	CELLSTATES	vFB1.0	control_PVneg	8	18
ACKR3	1.12	0.0247	0.186	0.0933	6.03	9.84	0.0036	1.61	LV	CELLSTATES	vFB1.0	control_PVneg	8	18
AL117348.2	1.12	0.011	0.0155	0.011	2.9	13.2	0.000965	1.96	LV	CELLSTATES	vFB1.0	control_PVneg	8	18
CSF1	1.12	0.0202	0.0844	0.0666	5.14	10.6	0.00259	1.7	LV	CELLSTATES	vFB1.0	control_PVneg	8	18
PFDN5	1.12	0.0104	0.11	0.0962	5.82	13.5	0.000864	1.98	LV	CELLSTATES	vFB1.0	control_PVneg	8	18
SSR2	1.12	0.00376	0.0795	0.0544	5.12	17.9	0.000176	2.42	LV	CELLSTATES	vFB1.0	control_PVneg	8	18
APEX1	1.11	0.00273	0.0655	0.0375	4.8	19.5	0.000104	2.56	LV	CELLSTATES	vFB1.0	control_PVneg	8	18
B3GAT2	1.11	0.0394	0.0582	0.0415	4.95	8.2	0.00726	1.4	LV	CELLSTATES	vFB1.0	control_PVneg	8	18
C14orf119	1.11	0.00226	0.0551	0.0295	4.49	20.4	7.77e-05	2.65	LV	CELLSTATES	vFB1.0	control_PVneg	8	18
CALHM2	1.11	0.011	0.0398	0.0227	4.12	13.2	0.000967	1.96	LV	CELLSTATES	vFB1.0	control_PVneg	8	18
CFAP61	1.11	0.0491	0.0159	0.0128	3.11	7.45	0.0101	1.31	LV	CELLSTATES	vFB1.0	control_PVneg	8	18
POLD4	1.11	0.0423	0.0254	0.0206	3.63	7.94	0.00814	1.37	LV	CELLSTATES	vFB1.0	control_PVneg	8	18
POLR2K	1.11	0.00899	0.0357	0.0295	4.03	14.1	0.000689	2.05	LV	CELLSTATES	vFB1.0	control_PVneg	8	18
PRB2	1.11	0.0299	0.0308	0.0149	3.68	9.17	0.00478	1.53	LV	CELLSTATES	vFB1.0	control_PVneg	8	18
PSMA7	1.11	0.00385	0.119	0.0971	5.8	17.8	0.000182	2.41	LV	CELLSTATES	vFB1.0	control_PVneg	8	18
RPL13	1.11	0.0111	0.259	0.201	6.95	13.1	0.00098	1.95	LV	CELLSTATES	vFB1.0	control_PVneg	8	18
TMEM258	1.11	0.0188	0.0516	0.0431	4.61	10.9	0.00231	1.72	LV	CELLSTATES	vFB1.0	control_PVneg	8	18
TUFM	1.11	0.0012	0.079	0.0609	5.19	23.8	2.73e-05	2.92	LV	CELLSTATES	vFB1.0	control_PVneg	8	18
C6orf48	1.1	0.0151	0.0305	0.0297	3.81	11.9	0.00159	1.82	LV	CELLSTATES	vFB1.0	control_PVneg	8	18
CDK2AP2	1.1	0.0386	0.0175	0.0127	3.14	8.27	0.00706	1.41	LV	CELLSTATES	vFB1.0	control_PVneg	8	18
CLIC5	1.1	0.0241	0.0262	0.0272	3.72	9.93	0.00348	1.62	LV	CELLSTATES	vFB1.0	control_PVneg	8	18
COX4I1	1.1	0.0255	0.118	0.0908	5.87	9.73	0.00377	1.59	LV	CELLSTATES	vFB1.0	control_PVneg	8	18
CSRP1	1.1	0.00404	0.0716	0.0503	4.89	17.6	0.000196	2.39	LV	CELLSTATES	vFB1.0	control_PVneg	8	18
CTNND2	1.1	0.0234	0.0343	0.0218	3.95	10	0.00333	1.63	LV	CELLSTATES	vFB1.0	control_PVneg	8	18
CYC1	1.1	0.0153	0.0757	0.0551	5.18	11.8	0.00165	1.81	LV	CELLSTATES	vFB1.0	control_PVneg	8	18
DUSP1	1.1	0.0403	0.299	0.259	7.2	8.12	0.00753	1.39	LV	CELLSTATES	vFB1.0	control_PVneg	8	18
FAU	1.1	0.0196	0.101	0.0692	5.52	10.7	0.00249	1.71	LV	CELLSTATES	vFB1.0	control_PVneg	8	18
LRRC2	1.1	0.0265	0.0343	0.0267	3.97	9.58	0.00401	1.58	LV	CELLSTATES	vFB1.0	control_PVneg	8	18
MRPL14	1.1	0.0104	0.0259	0.0191	3.67	13.4	0.000878	1.98	LV	CELLSTATES	vFB1.0	control_PVneg	8	18
PAPPA2	1.1	0.0159	0.0358	0.0271	4.06	11.6	0.00174	1.8	LV	CELLSTATES	vFB1.0	control_PVneg	8	18
PRDX1	1.1	0.0222	0.107	0.067	5.5	10.2	0.00307	1.65	LV	CELLSTATES	vFB1.0	control_PVneg	8	18
RPL10A	1.1	0.00991	0.181	0.13	6.37	13.6	0.000807	2	LV	CELLSTATES	vFB1.0	control_PVneg	8	18
SLC25A4	1.1	0.0144	0.171	0.121	6.33	12	0.00149	1.84	LV	CELLSTATES	vFB1.0	control_PVneg	8	18
SLC5A9	1.1	0.00188	0.169	0.0967	6.12	21.2	6e-05	2.73	LV	CELLSTATES	vFB1.0	control_PVneg	8	18
AC142472.1	1.09	0.0414	0.0421	0.0275	4.15	8.01	0.0079	1.38	LV	CELLSTATES	vFB1.0	control_PVneg	8	18
CARMN	1.09	0.0162	0.0831	0.0491	5.02	11.6	0.0018	1.79	LV	CELLSTATES	vFB1.0	control_PVneg	8	18
CCDC85B	1.09	0.0225	0.0343	0.024	3.99	10.2	0.00314	1.65	LV	CELLSTATES	vFB1.0	control_PVneg	8	18
COA3	1.09	0.0403	0.0168	0.0124	3.02	8.11	0.00755	1.39	LV	CELLSTATES	vFB1.0	control_PVneg	8	18
CYP4X1	1.09	0.0383	0.182	0.112	6.21	8.29	0.00698	1.42	LV	CELLSTATES	vFB1.0	control_PVneg	8	18
H3F3B	1.09	0.00412	0.506	0.359	7.78	17.5	0.000202	2.39	LV	CELLSTATES	vFB1.0	control_PVneg	8	18
NDUFA4	1.09	0.0291	0.109	0.0881	5.8	9.26	0.00461	1.54	LV	CELLSTATES	vFB1.0	control_PVneg	8	18
PLP2	1.09	0.0143	0.0613	0.0403	4.71	12.1	0.00147	1.85	LV	CELLSTATES	vFB1.0	control_PVneg	8	18
SELENOS	1.09	0.000218	0.242	0.171	6.66	34.6	1.42e-06	3.66	LV	CELLSTATES	vFB1.0	control_PVneg	8	18
AC110285.6	1.08	0.0107	0.0458	0.0258	4.34	13.3	0.000918	1.97	LV	CELLSTATES	vFB1.0	control_PVneg	8	18
AGPAT2	1.08	0.0215	0.0302	0.0194	3.86	10.4	0.00291	1.67	LV	CELLSTATES	vFB1.0	control_PVneg	8	18
IRF2BPL	1.08	0.0131	0.0415	0.0332	4.23	12.4	0.00127	1.88	LV	CELLSTATES	vFB1.0	control_PVneg	8	18
MRPL50	1.08	0.026	0.0293	0.0245	3.8	9.65	0.0039	1.59	LV	CELLSTATES	vFB1.0	control_PVneg	8	18
NLRC4	1.08	0.0232	0.0175	0.013	3.04	10.1	0.00327	1.64	LV	CELLSTATES	vFB1.0	control_PVneg	8	18
RPS5	1.08	0.0434	0.0714	0.0584	5.15	7.85	0.0085	1.36	LV	CELLSTATES	vFB1.0	control_PVneg	8	18
SRP14	1.08	0.0174	0.122	0.0841	5.8	11.3	0.00203	1.76	LV	CELLSTATES	vFB1.0	control_PVneg	8	18
ATP6V1G1	1.07	0.00161	0.0906	0.0645	5.32	22.1	4.52e-05	2.79	LV	CELLSTATES	vFB1.0	control_PVneg	8	18
CFL1	1.07	0.013	0.0867	0.063	5.27	12.5	0.00125	1.89	LV	CELLSTATES	vFB1.0	control_PVneg	8	18
NDUFAF4	1.07	0.00246	0.0548	0.035	4.55	19.9	9.06e-05	2.61	LV	CELLSTATES	vFB1.0	control_PVneg	8	18
NIM1K	1.07	0.0275	0.0211	0.012	3.41	9.47	0.00421	1.56	LV	CELLSTATES	vFB1.0	control_PVneg	8	18
PRADC1	1.07	0.0183	0.0194	0.0132	3.17	11	0.00221	1.74	LV	CELLSTATES	vFB1.0	control_PVneg	8	18
RPL10	1.07	0.00575	0.505	0.36	7.8	16	0.000339	2.24	LV	CELLSTATES	vFB1.0	control_PVneg	8	18
SEPHS2	1.07	0.0196	0.0217	0.0136	3.26	10.7	0.00249	1.71	LV	CELLSTATES	vFB1.0	control_PVneg	8	18
SMIM15	1.07	0.00807	0.0211	0.0145	3.28	14.5	0.000583	2.09	LV	CELLSTATES	vFB1.0	control_PVneg	8	18
UQCRQ	1.07	0.0217	0.0717	0.0563	5.19	10.3	0.00296	1.66	LV	CELLSTATES	vFB1.0	control_PVneg	8	18
AP002370.2	1.06	0.0265	0.0365	0.0198	4.06	9.59	0.00401	1.58	LV	CELLSTATES	vFB1.0	control_PVneg	8	18
ATP5ME	1.06	0.0173	0.0632	0.0546	5.04	11.3	0.00201	1.76	LV	CELLSTATES	vFB1.0	control_PVneg	8	18
BRIX1	1.06	0.00132	0.0499	0.0342	4.51	23.2	3.23e-05	2.88	LV	CELLSTATES	vFB1.0	control_PVneg	8	18
CDK2	1.06	0.0345	0.0131	0.00846	2.78	8.65	0.00597	1.46	LV	CELLSTATES	vFB1.0	control_PVneg	8	18
COQ10A	1.06	0.00481	0.0386	0.0245	4.11	16.7	0.000263	2.32	LV	CELLSTATES	vFB1.0	control_PVneg	8	18
COX6B1	1.06	0.0173	0.0703	0.0545	5.14	11.3	0.002	1.76	LV	CELLSTATES	vFB1.0	control_PVneg	8	18
DDX39A	1.06	0.00948	0.0403	0.0326	4.28	13.8	0.000755	2.02	LV	CELLSTATES	vFB1.0	control_PVneg	8	18
DTNA	1.06	0.00968	0.0478	0.04	4.53	13.7	0.000781	2.01	LV	CELLSTATES	vFB1.0	control_PVneg	8	18
FRMD6-AS2	1.06	0.0431	0.0194	0.0137	3.21	7.88	0.00838	1.37	LV	CELLSTATES	vFB1.0	control_PVneg	8	18
HIGD1B	1.06	0.0414	0.0196	0.0125	3.38	8.01	0.0079	1.38	LV	CELLSTATES	vFB1.0	control_PVneg	8	18
LAMTOR5	1.06	0.00554	0.0668	0.0458	4.92	16.2	0.000317	2.26	LV	CELLSTATES	vFB1.0	control_PVneg	8	18
RBM8A	1.06	0.00148	0.0543	0.0401	4.6	22.6	3.86e-05	2.83	LV	CELLSTATES	vFB1.0	control_PVneg	8	18
RPL18	1.06	0.0354	0.103	0.0739	5.61	8.56	0.00621	1.45	LV	CELLSTATES	vFB1.0	control_PVneg	8	18
RPS16	1.06	0.0149	0.0898	0.0748	5.39	11.9	0.00156	1.83	LV	CELLSTATES	vFB1.0	control_PVneg	8	18
SNHG8	1.06	0.0192	0.0755	0.0527	5.01	10.9	0.00238	1.72	LV	CELLSTATES	vFB1.0	control_PVneg	8	18
ALG3	1.05	0.0112	0.0354	0.0265	4.05	13.1	0.000988	1.95	LV	CELLSTATES	vFB1.0	control_PVneg	8	18
CORO6	1.05	0.0415	0.0745	0.0557	5.16	8	0.00793	1.38	LV	CELLSTATES	vFB1.0	control_PVneg	8	18
DMAC2	1.05	0.00155	0.0411	0.0251	4.17	22.3	4.27e-05	2.81	LV	CELLSTATES	vFB1.0	control_PVneg	8	18
GRINA	1.05	0.0141	0.0539	0.0397	4.67	12.1	0.00144	1.85	LV	CELLSTATES	vFB1.0	control_PVneg	8	18
HSD11B1	1.05	0.0297	0.0654	0.0385	4.81	9.19	0.00474	1.53	LV	CELLSTATES	vFB1.0	control_PVneg	8	18
LINC01252	1.05	0.0256	0.0412	0.0282	4.18	9.71	0.0038	1.59	LV	CELLSTATES	vFB1.0	control_PVneg	8	18
MIR22HG	1.05	0.0234	0.185	0.124	6.09	10	0.00332	1.63	LV	CELLSTATES	vFB1.0	control_PVneg	8	18
NDUFA6	1.05	0.00686	0.0449	0.0345	4.41	15.2	0.000451	2.16	LV	CELLSTATES	vFB1.0	control_PVneg	8	18
NEURL2	1.05	0.0354	0.0143	0.00889	2.82	8.57	0.00619	1.45	LV	CELLSTATES	vFB1.0	control_PVneg	8	18
SPDYE5	1.05	0.0115	0.143	0.11	6.16	13	0.00102	1.94	LV	CELLSTATES	vFB1.0	control_PVneg	8	18
ZNF830	1.05	0.00962	0.0362	0.0252	3.97	13.8	0.000774	2.02	LV	CELLSTATES	vFB1.0	control_PVneg	8	18
AKR1B1	1.04	0.0159	0.0631	0.0569	4.98	11.6	0.00174	1.8	LV	CELLSTATES	vFB1.0	control_PVneg	8	18
ANAPC13	1.04	0.00452	0.0248	0.0179	3.52	17	0.000239	2.34	LV	CELLSTATES	vFB1.0	control_PVneg	8	18
ATP6V1F	1.04	0.0444	0.0268	0.0183	3.63	7.76	0.00883	1.35	LV	CELLSTATES	vFB1.0	control_PVneg	8	18
C1R	1.04	0.0344	0.407	0.366	7.65	8.66	0.00595	1.46	LV	CELLSTATES	vFB1.0	control_PVneg	8	18
DBI	1.04	0.0422	0.0519	0.0342	4.59	7.95	0.00812	1.37	LV	CELLSTATES	vFB1.0	control_PVneg	8	18
DES	1.04	0.0276	0.228	0.182	6.77	9.46	0.00422	1.56	LV	CELLSTATES	vFB1.0	control_PVneg	8	18
EEF1B2	1.04	0.00422	0.075	0.0525	5	17.4	0.000211	2.38	LV	CELLSTATES	vFB1.0	control_PVneg	8	18
IDH3B	1.04	0.0184	0.0312	0.0297	4	11	0.00222	1.74	LV	CELLSTATES	vFB1.0	control_PVneg	8	18
PLIN2	1.04	0.0222	0.219	0.164	6.6	10.2	0.00306	1.65	LV	CELLSTATES	vFB1.0	control_PVneg	8	18
PPM1L	1.04	0.014	0.136	0.091	5.81	12.2	0.00142	1.85	LV	CELLSTATES	vFB1.0	control_PVneg	8	18
RPL23A	1.04	0.0162	0.0956	0.0844	5.55	11.6	0.00179	1.79	LV	CELLSTATES	vFB1.0	control_PVneg	8	18
SLC52A2	1.04	0.0238	0.0306	0.0159	3.75	9.97	0.00341	1.62	LV	CELLSTATES	vFB1.0	control_PVneg	8	18
SNHG19	1.04	0.0194	0.0371	0.0263	4.13	10.8	0.00245	1.71	LV	CELLSTATES	vFB1.0	control_PVneg	8	18
TAF6L	1.04	0.00153	0.0263	0.019	3.6	22.4	4.18e-05	2.81	LV	CELLSTATES	vFB1.0	control_PVneg	8	18
TINCR	1.04	0.0435	0.0134	0.0117	2.92	7.84	0.00853	1.36	LV	CELLSTATES	vFB1.0	control_PVneg	8	18
TUBA1B	1.04	0.0133	0.202	0.153	6.33	12.4	0.0013	1.88	LV	CELLSTATES	vFB1.0	control_PVneg	8	18
TUBB4B	1.04	0.0159	0.078	0.0484	4.98	11.7	0.00172	1.8	LV	CELLSTATES	vFB1.0	control_PVneg	8	18
UTP11	1.04	0.00541	0.0319	0.0242	3.79	16.3	0.000308	2.27	LV	CELLSTATES	vFB1.0	control_PVneg	8	18
AC008608.2	1.03	0.0283	0.0175	0.00929	3	9.38	0.00438	1.55	LV	CELLSTATES	vFB1.0	control_PVneg	8	18
AKR1C1	1.03	0.0213	0.245	0.183	6.71	10.4	0.00285	1.67	LV	CELLSTATES	vFB1.0	control_PVneg	8	18
AL354989.1	1.03	0.0201	0.0177	0.0125	3.17	10.7	0.00257	1.7	LV	CELLSTATES	vFB1.0	control_PVneg	8	18
ALG1L2	1.03	0.0376	0.0181	0.0126	3.17	8.35	0.0068	1.43	LV	CELLSTATES	vFB1.0	control_PVneg	8	18
CRYAB	1.03	0.0433	0.285	0.225	7.1	7.86	0.00844	1.36	LV	CELLSTATES	vFB1.0	control_PVneg	8	18
ERCC6L	1.03	0.0333	0.024	0.012	3.42	8.77	0.00567	1.48	LV	CELLSTATES	vFB1.0	control_PVneg	8	18
HEXIM1	1.03	0.0186	0.0566	0.0348	4.56	11	0.00226	1.73	LV	CELLSTATES	vFB1.0	control_PVneg	8	18
JAGN1	1.03	0.0276	0.0311	0.017	3.79	9.45	0.00425	1.56	LV	CELLSTATES	vFB1.0	control_PVneg	8	18
LINC01003	1.03	0.0349	0.0253	0.0126	3.44	8.62	0.00606	1.46	LV	CELLSTATES	vFB1.0	control_PVneg	8	18
RBM42	1.03	0.0226	0.0234	0.0196	3.45	10.2	0.00316	1.65	LV	CELLSTATES	vFB1.0	control_PVneg	8	18
RPS19	1.03	0.0459	0.127	0.101	5.98	7.66	0.00924	1.34	LV	CELLSTATES	vFB1.0	control_PVneg	8	18
RPS6	1.03	0.0207	0.111	0.0903	5.74	10.5	0.00274	1.68	LV	CELLSTATES	vFB1.0	control_PVneg	8	18
SNRPG	1.03	0.00148	0.0855	0.0628	5.26	22.6	3.93e-05	2.83	LV	CELLSTATES	vFB1.0	control_PVneg	8	18
SPSB2	1.03	0.0354	0.0154	0.0116	2.91	8.56	0.00621	1.45	LV	CELLSTATES	vFB1.0	control_PVneg	8	18
TIGAR	1.03	0.0288	0.0439	0.0302	4.24	9.3	0.00453	1.54	LV	CELLSTATES	vFB1.0	control_PVneg	8	18
TIMP3	1.03	0.0233	1.55	0.951	9.24	10.1	0.0033	1.63	LV	CELLSTATES	vFB1.0	control_PVneg	8	18
TMC4	1.03	0.0341	0.0235	0.0219	3.57	8.69	0.00586	1.47	LV	CELLSTATES	vFB1.0	control_PVneg	8	18
ZNF385A	1.03	0.0386	0.0254	0.0186	3.46	8.27	0.00706	1.41	LV	CELLSTATES	vFB1.0	control_PVneg	8	18
EID1	1.02	0.00181	0.176	0.129	6.22	21.5	5.5e-05	2.74	LV	CELLSTATES	vFB1.0	control_PVneg	8	18
GUCD1	1.02	0.0192	0.0183	0.0126	3.15	10.8	0.00239	1.72	LV	CELLSTATES	vFB1.0	control_PVneg	8	18
NDUFA2	1.02	0.00681	0.0374	0.0243	4.1	15.2	0.000447	2.17	LV	CELLSTATES	vFB1.0	control_PVneg	8	18
PEX16	1.02	0.00172	0.0291	0.0227	3.78	21.7	5.14e-05	2.76	LV	CELLSTATES	vFB1.0	control_PVneg	8	18
SIGMAR1	1.02	0.0247	0.0155	0.013	2.98	9.84	0.0036	1.61	LV	CELLSTATES	vFB1.0	control_PVneg	8	18
TIMM8B	1.02	0.00161	0.0495	0.0321	4.42	22.1	4.5e-05	2.79	LV	CELLSTATES	vFB1.0	control_PVneg	8	18
VASP	1.02	0.0153	0.0279	0.0187	3.71	11.8	0.00163	1.82	LV	CELLSTATES	vFB1.0	control_PVneg	8	18
YIF1A	1.02	0.0099	0.0541	0.0371	4.6	13.6	0.000805	2	LV	CELLSTATES	vFB1.0	control_PVneg	8	18
AC004160.2	1.01	0.0441	0.0373	0.0271	4.08	7.79	0.00872	1.36	LV	CELLSTATES	vFB1.0	control_PVneg	8	18
AC011287.1	1.01	0.0352	0.17	0.138	6.21	8.59	0.00614	1.45	LV	CELLSTATES	vFB1.0	control_PVneg	8	18
AC020661.3	1.01	0.048	0.0364	0.0291	4.28	7.52	0.00983	1.32	LV	CELLSTATES	vFB1.0	control_PVneg	8	18
AL118516.1	1.01	0.0314	0.035	0.0215	4.07	8.98	0.00518	1.5	LV	CELLSTATES	vFB1.0	control_PVneg	8	18
ATP5F1D	1.01	0.0171	0.0778	0.0588	5.16	11.3	0.00196	1.77	LV	CELLSTATES	vFB1.0	control_PVneg	8	18
DAZAP2	1.01	0.0171	0.167	0.137	6.29	11.4	0.00195	1.77	LV	CELLSTATES	vFB1.0	control_PVneg	8	18
EIF1B	1.01	0.00315	0.109	0.0765	5.59	18.8	0.000131	2.5	LV	CELLSTATES	vFB1.0	control_PVneg	8	18
PHKG2	1.01	0.00371	0.0257	0.0199	3.63	18.1	0.000168	2.43	LV	CELLSTATES	vFB1.0	control_PVneg	8	18
PLAUR	1.01	0.0234	0.0442	0.0265	4.24	10	0.00333	1.63	LV	CELLSTATES	vFB1.0	control_PVneg	8	18
RPL41	1.01	0.0277	0.304	0.241	7.22	9.44	0.00426	1.56	LV	CELLSTATES	vFB1.0	control_PVneg	8	18
RPS13	1.01	0.0394	0.0781	0.0622	5.22	8.21	0.00725	1.4	LV	CELLSTATES	vFB1.0	control_PVneg	8	18
SYT2	1.01	0.041	0.0231	0.0186	3.46	8.06	0.00774	1.39	LV	CELLSTATES	vFB1.0	control_PVneg	8	18
TMEM120A	1.01	0.00212	0.0608	0.0437	4.79	20.6	7.23e-05	2.67	LV	CELLSTATES	vFB1.0	control_PVneg	8	18
XBP1	1.01	0.00268	0.145	0.115	5.96	19.6	0.000101	2.57	LV	CELLSTATES	vFB1.0	control_PVneg	8	18
ZNF668	1.01	0.0297	0.018	0.0137	3.09	9.19	0.00474	1.53	LV	CELLSTATES	vFB1.0	control_PVneg	8	18
AL138720.1	1	0.0326	0.0159	0.0108	3.08	8.84	0.0055	1.49	LV	CELLSTATES	vFB1.0	control_PVneg	8	18
ASL	1	0.0198	0.0271	0.0181	3.61	10.7	0.00254	1.7	LV	CELLSTATES	vFB1.0	control_PVneg	8	18
C12orf40	1	0.0288	0.238	0.147	6.57	9.31	0.00451	1.54	LV	CELLSTATES	vFB1.0	control_PVneg	8	18
CYCS	1	0.0289	0.0557	0.0469	4.78	9.28	0.00456	1.54	LV	CELLSTATES	vFB1.0	control_PVneg	8	18
GALNT17	1	0.0173	0.0393	0.031	4.22	11.3	0.002	1.76	LV	CELLSTATES	vFB1.0	control_PVneg	8	18
NDUFS5	1	0.0193	0.0689	0.0647	5.07	10.8	0.00243	1.71	LV	CELLSTATES	vFB1.0	control_PVneg	8	18
NEXN-AS1	1	0.0107	0.0335	0.0236	3.92	13.3	0.000914	1.97	LV	CELLSTATES	vFB1.0	control_PVneg	8	18
RPS4X	1	0.0288	0.0886	0.0714	5.39	9.3	0.00453	1.54	LV	CELLSTATES	vFB1.0	control_PVneg	8	18
SWSAP1	1	0.0157	0.0177	0.0115	3.12	11.7	0.00169	1.81	LV	CELLSTATES	vFB1.0	control_PVneg	8	18
GADD45GIP1	0.999	0.0426	0.0409	0.0319	4.2	7.92	0.00824	1.37	LV	CELLSTATES	vFB1.0	control_PVneg	8	18
AC034102.6	0.998	0.0364	0.0275	0.0159	3.62	8.46	0.00648	1.44	LV	CELLSTATES	vFB1.0	control_PVneg	8	18
SERF2	0.998	0.0137	0.231	0.186	6.77	12.2	0.00138	1.86	LV	CELLSTATES	vFB1.0	control_PVneg	8	18
COX7A2	0.997	0.011	0.0949	0.0715	5.44	13.2	0.000964	1.96	LV	CELLSTATES	vFB1.0	control_PVneg	8	18
PECAM1	0.997	0.0433	0.0792	0.0689	5.04	7.86	0.00846	1.36	LV	CELLSTATES	vFB1.0	control_PVneg	8	18
AC090617.4	0.996	0.00807	0.074	0.0466	4.97	14.5	0.000581	2.09	LV	CELLSTATES	vFB1.0	control_PVneg	8	18
AC113414.1	0.996	0.00183	0.0536	0.0363	4.61	21.4	5.63e-05	2.74	LV	CELLSTATES	vFB1.0	control_PVneg	8	18
ARG2	0.996	0.00391	0.0694	0.0439	4.87	17.8	0.000186	2.41	LV	CELLSTATES	vFB1.0	control_PVneg	8	18
MRPL41	0.996	0.0341	0.0548	0.0471	4.71	8.69	0.00588	1.47	LV	CELLSTATES	vFB1.0	control_PVneg	8	18
NOTCH1	0.996	0.0424	0.0312	0.0255	3.81	7.93	0.00818	1.37	LV	CELLSTATES	vFB1.0	control_PVneg	8	18
DRAP1	0.995	0.0314	0.04	0.031	4.33	8.99	0.00517	1.5	LV	CELLSTATES	vFB1.0	control_PVneg	8	18
DPP7	0.994	0.00256	0.11	0.0864	5.67	19.7	9.64e-05	2.59	LV	CELLSTATES	vFB1.0	control_PVneg	8	18
NDUFB3	0.994	0.0204	0.0437	0.0319	4.44	10.6	0.00265	1.69	LV	CELLSTATES	vFB1.0	control_PVneg	8	18
CD36	0.992	0.0374	0.112	0.102	5.84	8.37	0.00675	1.43	LV	CELLSTATES	vFB1.0	control_PVneg	8	18
RPS8	0.989	0.00474	0.145	0.128	6.08	16.8	0.000256	2.32	LV	CELLSTATES	vFB1.0	control_PVneg	8	18
RPSA	0.989	0.0109	0.146	0.106	5.99	13.2	0.000945	1.96	LV	CELLSTATES	vFB1.0	control_PVneg	8	18
TXNRD1	0.989	0.00709	0.492	0.373	7.73	15.1	0.000475	2.15	LV	CELLSTATES	vFB1.0	control_PVneg	8	18
SNHG9	0.988	0.011	0.0458	0.0423	4.55	13.2	0.000962	1.96	LV	CELLSTATES	vFB1.0	control_PVneg	8	18
XIRP2	0.988	0.0152	0.0302	0.0264	3.81	11.8	0.00161	1.82	LV	CELLSTATES	vFB1.0	control_PVneg	8	18
DUS3L	0.986	0.0233	0.0353	0.0241	4	10.1	0.00329	1.63	LV	CELLSTATES	vFB1.0	control_PVneg	8	18
COX5A	0.985	0.00743	0.0657	0.0512	4.99	14.9	0.000511	2.13	LV	CELLSTATES	vFB1.0	control_PVneg	8	18
AC010333.2	0.983	0.0404	0.015	0.00879	2.91	8.11	0.00757	1.39	LV	CELLSTATES	vFB1.0	control_PVneg	8	18
ANGPTL1	0.983	0.0151	0.219	0.152	6.51	11.9	0.00159	1.82	LV	CELLSTATES	vFB1.0	control_PVneg	8	18
DYNLT3	0.983	0.0101	0.0428	0.0263	4.26	13.6	0.000831	2	LV	CELLSTATES	vFB1.0	control_PVneg	8	18
KBTBD4	0.983	0.0226	0.0226	0.0159	3.48	10.2	0.00316	1.65	LV	CELLSTATES	vFB1.0	control_PVneg	8	18
RPS27A	0.983	0.0208	0.123	0.0973	5.86	10.5	0.00276	1.68	LV	CELLSTATES	vFB1.0	control_PVneg	8	18
GOT1	0.981	0.00821	0.053	0.0357	4.56	14.4	0.0006	2.09	LV	CELLSTATES	vFB1.0	control_PVneg	8	18
HAX1	0.981	0.00204	0.0827	0.0632	5.18	20.8	6.9e-05	2.69	LV	CELLSTATES	vFB1.0	control_PVneg	8	18
JTB	0.981	0.00605	0.107	0.0838	5.62	15.8	0.000369	2.22	LV	CELLSTATES	vFB1.0	control_PVneg	8	18
HINT2	0.98	0.0234	0.0204	0.0148	3.3	10	0.00333	1.63	LV	CELLSTATES	vFB1.0	control_PVneg	8	18
SLC39A1	0.98	0.0435	0.0493	0.0294	4.49	7.84	0.00852	1.36	LV	CELLSTATES	vFB1.0	control_PVneg	8	18
FASN	0.979	0.0433	0.0163	0.0144	3.04	7.86	0.00846	1.36	LV	CELLSTATES	vFB1.0	control_PVneg	8	18
GDAP1L1	0.979	0.0275	0.049	0.0273	4.34	9.48	0.00419	1.56	LV	CELLSTATES	vFB1.0	control_PVneg	8	18
PNRC1	0.979	0.000579	0.204	0.184	6.47	28	7.96e-06	3.24	LV	CELLSTATES	vFB1.0	control_PVneg	8	18
NOCT	0.978	0.0132	0.131	0.0826	5.73	12.4	0.0013	1.88	LV	CELLSTATES	vFB1.0	control_PVneg	8	18
FUOM	0.976	0.0205	0.0247	0.0155	3.44	10.6	0.00267	1.69	LV	CELLSTATES	vFB1.0	control_PVneg	8	18
PBLD	0.976	0.043	0.0211	0.0135	3.3	7.89	0.00835	1.37	LV	CELLSTATES	vFB1.0	control_PVneg	8	18
UBXN11	0.976	0.014	0.0287	0.0241	3.87	12.1	0.00143	1.85	LV	CELLSTATES	vFB1.0	control_PVneg	8	18
EIF1	0.975	0.01	0.425	0.34	7.56	13.6	0.00082	2	LV	CELLSTATES	vFB1.0	control_PVneg	8	18
IMP4	0.975	0.00356	0.0369	0.0326	4.1	18.2	0.000159	2.45	LV	CELLSTATES	vFB1.0	control_PVneg	8	18
STX10	0.974	0.0347	0.0337	0.0224	4.04	8.63	0.00602	1.46	LV	CELLSTATES	vFB1.0	control_PVneg	8	18
THAP7	0.971	0.0033	0.0523	0.0342	4.48	18.6	0.000141	2.48	LV	CELLSTATES	vFB1.0	control_PVneg	8	18
MLX	0.97	0.00129	0.0937	0.0647	5.26	23.4	3.02e-05	2.89	LV	CELLSTATES	vFB1.0	control_PVneg	8	18
RPL29	0.968	0.0377	0.101	0.076	5.51	8.34	0.00683	1.42	LV	CELLSTATES	vFB1.0	control_PVneg	8	18
CTSL	0.967	0.00183	0.28	0.188	6.75	21.4	5.64e-05	2.74	LV	CELLSTATES	vFB1.0	control_PVneg	8	18
DPH3	0.967	0.0274	0.0237	0.0158	3.42	9.49	0.00417	1.56	LV	CELLSTATES	vFB1.0	control_PVneg	8	18
SULT1A2	0.967	0.0287	0.0187	0.0134	3.12	9.32	0.00448	1.54	LV	CELLSTATES	vFB1.0	control_PVneg	8	18
RPS11	0.966	0.0302	0.0679	0.0643	5.05	9.11	0.0049	1.52	LV	CELLSTATES	vFB1.0	control_PVneg	8	18
EIF4A1	0.964	0.0126	0.0996	0.101	5.56	12.6	0.00118	1.9	LV	CELLSTATES	vFB1.0	control_PVneg	8	18
GGT5	0.964	0.00382	0.219	0.201	6.61	17.8	0.00018	2.42	LV	CELLSTATES	vFB1.0	control_PVneg	8	18
GSTP1	0.964	0.0175	0.126	0.097	5.83	11.2	0.00205	1.76	LV	CELLSTATES	vFB1.0	control_PVneg	8	18
PTCHD1-AS	0.964	0.0161	0.0301	0.0248	3.91	11.6	0.00178	1.79	LV	CELLSTATES	vFB1.0	control_PVneg	8	18
DNPH1	0.963	0.0397	0.0142	0.0111	2.88	8.17	0.00736	1.4	LV	CELLSTATES	vFB1.0	control_PVneg	8	18
MGP	0.962	0.0423	1.66	1.44	9.59	7.94	0.00815	1.37	LV	CELLSTATES	vFB1.0	control_PVneg	8	18
RPL22L1	0.962	0.0358	0.0433	0.0289	4.14	8.52	0.00631	1.45	LV	CELLSTATES	vFB1.0	control_PVneg	8	18
TCEAL1	0.962	0.01	0.0335	0.0251	4.04	13.6	0.000827	2	LV	CELLSTATES	vFB1.0	control_PVneg	8	18
RHOG	0.96	0.0472	0.0248	0.0195	3.6	7.57	0.00959	1.33	LV	CELLSTATES	vFB1.0	control_PVneg	8	18
DDOST	0.959	0.00376	0.0613	0.0403	4.75	18	0.000173	2.42	LV	CELLSTATES	vFB1.0	control_PVneg	8	18
GFER	0.958	0.0359	0.0126	0.00901	2.68	8.51	0.00636	1.44	LV	CELLSTATES	vFB1.0	control_PVneg	8	18
PKM	0.958	0.00742	0.123	0.101	5.81	14.9	0.000509	2.13	LV	CELLSTATES	vFB1.0	control_PVneg	8	18
RPL35A	0.958	0.0493	0.095	0.0903	5.58	7.43	0.0102	1.31	LV	CELLSTATES	vFB1.0	control_PVneg	8	18
CDC37	0.957	0.000424	0.16	0.128	6.15	30.1	4.56e-06	3.37	LV	CELLSTATES	vFB1.0	control_PVneg	8	18
ATP5MPL	0.956	0.00272	0.111	0.0947	5.72	19.5	0.000104	2.57	LV	CELLSTATES	vFB1.0	control_PVneg	8	18
S100A10	0.956	0.0379	0.0998	0.0687	5.43	8.33	0.00688	1.42	LV	CELLSTATES	vFB1.0	control_PVneg	8	18
NFE2L3	0.954	0.00953	0.0383	0.0219	4.04	13.8	0.000764	2.02	LV	CELLSTATES	vFB1.0	control_PVneg	8	18
ESRRG	0.953	0.0355	0.0629	0.0563	4.89	8.55	0.00623	1.45	LV	CELLSTATES	vFB1.0	control_PVneg	8	18
ORMDL2	0.953	0.0195	0.0217	0.0186	3.43	10.8	0.00246	1.71	LV	CELLSTATES	vFB1.0	control_PVneg	8	18
PKP2	0.953	0.0157	0.0721	0.0934	5.19	11.7	0.0017	1.8	LV	CELLSTATES	vFB1.0	control_PVneg	8	18
PSMC5	0.953	0.0081	0.035	0.0316	4.06	14.5	0.000587	2.09	LV	CELLSTATES	vFB1.0	control_PVneg	8	18
APOBEC2	0.951	0.0188	0.0329	0.0202	3.94	10.9	0.0023	1.73	LV	CELLSTATES	vFB1.0	control_PVneg	8	18
SHMT1	0.951	0.016	0.0538	0.0311	4.45	11.6	0.00175	1.8	LV	CELLSTATES	vFB1.0	control_PVneg	8	18
LINC02307	0.95	0.0498	0.0314	0.024	3.93	7.41	0.0103	1.3	LV	CELLSTATES	vFB1.0	control_PVneg	8	18
TBRG1	0.95	0.00132	0.237	0.21	6.83	23.3	3.18e-05	2.88	LV	CELLSTATES	vFB1.0	control_PVneg	8	18
VEGFD	0.95	0.0276	0.204	0.169	6.52	9.45	0.00425	1.56	LV	CELLSTATES	vFB1.0	control_PVneg	8	18
RABIF	0.948	0.0216	0.0387	0.023	4.02	10.3	0.00294	1.67	LV	CELLSTATES	vFB1.0	control_PVneg	8	18
RPS9	0.947	0.0215	0.151	0.133	6.14	10.4	0.00291	1.67	LV	CELLSTATES	vFB1.0	control_PVneg	8	18
SRM	0.947	0.0095	0.0726	0.0562	4.94	13.8	0.000759	2.02	LV	CELLSTATES	vFB1.0	control_PVneg	8	18
AP002336.2	0.945	0.00404	0.301	0.222	7.03	17.6	0.000196	2.39	LV	CELLSTATES	vFB1.0	control_PVneg	8	18
RPL4	0.944	0.0104	0.0732	0.0604	5.07	13.5	0.000863	1.98	LV	CELLSTATES	vFB1.0	control_PVneg	8	18
COPS8	0.943	0.00161	0.148	0.105	5.95	22.1	4.56e-05	2.79	LV	CELLSTATES	vFB1.0	control_PVneg	8	18
DPY19L2	0.943	0.0327	0.0706	0.0657	5.12	8.84	0.00552	1.49	LV	CELLSTATES	vFB1.0	control_PVneg	8	18
MRPL36	0.943	0.0214	0.0174	0.0123	3.13	10.4	0.00288	1.67	LV	CELLSTATES	vFB1.0	control_PVneg	8	18
MRPS21	0.943	0.00072	0.143	0.106	5.97	26.7	1.15e-05	3.14	LV	CELLSTATES	vFB1.0	control_PVneg	8	18
SAP18	0.943	0.0202	0.0675	0.05	4.93	10.6	0.00259	1.7	LV	CELLSTATES	vFB1.0	control_PVneg	8	18
SCAND1	0.943	0.0309	0.0409	0.0304	4.26	9.03	0.00507	1.51	LV	CELLSTATES	vFB1.0	control_PVneg	8	18
TSKU	0.943	0.0464	0.0291	0.0214	3.71	7.62	0.00939	1.33	LV	CELLSTATES	vFB1.0	control_PVneg	8	18
RAN	0.942	0.0123	0.0644	0.0532	4.84	12.7	0.00113	1.91	LV	CELLSTATES	vFB1.0	control_PVneg	8	18
GAS1	0.941	0.017	0.0956	0.0709	5.33	11.4	0.00194	1.77	LV	CELLSTATES	vFB1.0	control_PVneg	8	18
ADRM1	0.937	0.043	0.0275	0.0278	3.73	7.89	0.00835	1.37	LV	CELLSTATES	vFB1.0	control_PVneg	8	18
RIC3	0.937	0.0361	0.0479	0.0353	4.4	8.49	0.00639	1.44	LV	CELLSTATES	vFB1.0	control_PVneg	8	18
NFKBIB	0.936	0.0139	0.0312	0.0213	3.79	12.2	0.00142	1.86	LV	CELLSTATES	vFB1.0	control_PVneg	8	18
RPS19BP1	0.936	0.0159	0.0335	0.0233	3.93	11.7	0.00173	1.8	LV	CELLSTATES	vFB1.0	control_PVneg	8	18
SMIM10	0.935	0.0413	0.0161	0.0121	2.95	8.02	0.00787	1.38	LV	CELLSTATES	vFB1.0	control_PVneg	8	18
SNHG15	0.935	0.0236	0.0415	0.0283	4.19	10	0.00337	1.63	LV	CELLSTATES	vFB1.0	control_PVneg	8	18
RPL37A	0.934	0.0287	0.0944	0.101	5.59	9.31	0.0045	1.54	LV	CELLSTATES	vFB1.0	control_PVneg	8	18
GPX8	0.933	0.0104	0.049	0.0319	4.43	13.4	0.000871	1.98	LV	CELLSTATES	vFB1.0	control_PVneg	8	18
AL354949.1	0.931	0.0354	0.139	0.0841	5.79	8.57	0.0062	1.45	LV	CELLSTATES	vFB1.0	control_PVneg	8	18
IGFBP4	0.931	0.0451	0.284	0.349	7.11	7.71	0.00901	1.35	LV	CELLSTATES	vFB1.0	control_PVneg	8	18
MIDN	0.931	0.0435	0.0722	0.0571	4.91	7.83	0.00856	1.36	LV	CELLSTATES	vFB1.0	control_PVneg	8	18
RPS21	0.931	0.0294	0.031	0.024	3.93	9.22	0.00468	1.53	LV	CELLSTATES	vFB1.0	control_PVneg	8	18
C9orf16	0.927	0.0476	0.0269	0.0196	3.63	7.55	0.00972	1.32	LV	CELLSTATES	vFB1.0	control_PVneg	8	18
SSNA1	0.926	0.0385	0.0607	0.0411	4.73	8.28	0.00702	1.41	LV	CELLSTATES	vFB1.0	control_PVneg	8	18
UXT	0.926	0.0174	0.0287	0.0232	3.82	11.2	0.00203	1.76	LV	CELLSTATES	vFB1.0	control_PVneg	8	18
AC007923.4	0.922	0.0449	0.0196	0.0183	3.28	7.72	0.00898	1.35	LV	CELLSTATES	vFB1.0	control_PVneg	8	18
RPL19	0.921	0.0402	0.116	0.0976	5.77	8.13	0.00748	1.4	LV	CELLSTATES	vFB1.0	control_PVneg	8	18
BIN1	0.92	0.0205	0.0266	0.0226	3.66	10.6	0.00268	1.69	LV	CELLSTATES	vFB1.0	control_PVneg	8	18
COX7B	0.92	0.047	0.0849	0.0716	5.39	7.59	0.00952	1.33	LV	CELLSTATES	vFB1.0	control_PVneg	8	18
RPL7A	0.92	0.0298	0.12	0.0966	5.78	9.18	0.00477	1.53	LV	CELLSTATES	vFB1.0	control_PVneg	8	18
CCDC107	0.919	0.0127	0.0662	0.0498	4.91	12.6	0.00121	1.9	LV	CELLSTATES	vFB1.0	control_PVneg	8	18
C19orf48	0.918	0.0381	0.0173	0.0114	3.06	8.31	0.00692	1.42	LV	CELLSTATES	vFB1.0	control_PVneg	8	18
FMNL1	0.918	0.0437	0.0607	0.0443	4.65	7.82	0.0086	1.36	LV	CELLSTATES	vFB1.0	control_PVneg	8	18
NCOA7-AS1	0.917	0.0215	0.0491	0.0289	4.39	10.4	0.00292	1.67	LV	CELLSTATES	vFB1.0	control_PVneg	8	18
AC073333.1	0.916	0.0167	0.0291	0.0193	3.71	11.4	0.00188	1.78	LV	CELLSTATES	vFB1.0	control_PVneg	8	18
HNRNPA0	0.916	0.0152	0.083	0.0756	5.24	11.8	0.00161	1.82	LV	CELLSTATES	vFB1.0	control_PVneg	8	18
XKR4	0.915	0.0206	0.0168	0.0157	3.07	10.5	0.00271	1.69	LV	CELLSTATES	vFB1.0	control_PVneg	8	18
SERPING1	0.914	0.035	0.352	0.351	7.48	8.6	0.00609	1.46	LV	CELLSTATES	vFB1.0	control_PVneg	8	18
RRAGA	0.913	0.0337	0.0432	0.0318	4.33	8.73	0.00577	1.47	LV	CELLSTATES	vFB1.0	control_PVneg	8	18
ESRRA	0.911	0.00466	0.0648	0.0559	4.91	16.9	0.00025	2.33	LV	CELLSTATES	vFB1.0	control_PVneg	8	18
ITGA5	0.911	0.0245	0.243	0.185	6.62	9.87	0.00357	1.61	LV	CELLSTATES	vFB1.0	control_PVneg	8	18
ZNF22	0.911	0.00438	0.0723	0.0432	4.87	17.2	0.000226	2.36	LV	CELLSTATES	vFB1.0	control_PVneg	8	18
DEGS1	0.909	0.0218	0.0512	0.0402	4.5	10.3	0.00299	1.66	LV	CELLSTATES	vFB1.0	control_PVneg	8	18
MOB4	0.909	0.0342	0.0361	0.0325	4.09	8.68	0.0059	1.47	LV	CELLSTATES	vFB1.0	control_PVneg	8	18
MTCH1	0.909	0.000446	0.239	0.201	6.7	29.9	4.83e-06	3.35	LV	CELLSTATES	vFB1.0	control_PVneg	8	18
ARPC1B	0.908	0.0354	0.0599	0.0486	4.79	8.56	0.00621	1.45	LV	CELLSTATES	vFB1.0	control_PVneg	8	18
NEU1	0.907	0.0241	0.0199	0.0152	3.27	9.93	0.00348	1.62	LV	CELLSTATES	vFB1.0	control_PVneg	8	18
TLE2	0.907	0.00736	0.199	0.17	6.37	14.9	0.000504	2.13	LV	CELLSTATES	vFB1.0	control_PVneg	8	18
LRRC9	0.906	0.0424	0.0428	0.0319	4.33	7.94	0.00817	1.37	LV	CELLSTATES	vFB1.0	control_PVneg	8	18
ARAF	0.904	0.0178	0.0341	0.0313	4.06	11.2	0.00209	1.75	LV	CELLSTATES	vFB1.0	control_PVneg	8	18
ATP6V0B	0.904	0.0247	0.0422	0.0397	4.36	9.84	0.0036	1.61	LV	CELLSTATES	vFB1.0	control_PVneg	8	18
AC016205.1	0.902	0.0402	0.02	0.0155	3.36	8.13	0.00749	1.4	LV	CELLSTATES	vFB1.0	control_PVneg	8	18
FAM50A	0.902	0.0113	0.0515	0.0522	4.63	13.1	0.001	1.95	LV	CELLSTATES	vFB1.0	control_PVneg	8	18
HLA-A	0.902	0.0479	0.156	0.146	6.23	7.53	0.0098	1.32	LV	CELLSTATES	vFB1.0	control_PVneg	8	18
FSD2	0.901	0.0156	0.0701	0.0444	4.85	11.7	0.00168	1.81	LV	CELLSTATES	vFB1.0	control_PVneg	8	18
IDI1	0.901	0.0193	0.039	0.0354	4.17	10.8	0.00243	1.71	LV	CELLSTATES	vFB1.0	control_PVneg	8	18
PMVK	0.901	0.0141	0.037	0.0273	4.03	12.1	0.00145	1.85	LV	CELLSTATES	vFB1.0	control_PVneg	8	18
DHRS3	0.9	0.0435	0.152	0.118	6.04	7.84	0.00852	1.36	LV	CELLSTATES	vFB1.0	control_PVneg	8	18
TRPM3	0.897	0.00603	0.125	0.0846	5.7	15.8	0.000367	2.22	LV	CELLSTATES	vFB1.0	control_PVneg	8	18
HOOK2	0.895	0.00605	0.175	0.164	6.32	15.8	0.00037	2.22	LV	CELLSTATES	vFB1.0	control_PVneg	8	18
SLC35A4	0.895	0.0375	0.0138	0.0122	2.9	8.36	0.00678	1.43	LV	CELLSTATES	vFB1.0	control_PVneg	8	18
TNFRSF1A	0.895	0.0187	0.143	0.134	6.04	11	0.00227	1.73	LV	CELLSTATES	vFB1.0	control_PVneg	8	18
TSSC4	0.895	0.0485	0.0215	0.0144	3.32	7.49	0.00998	1.31	LV	CELLSTATES	vFB1.0	control_PVneg	8	18
ARFRP1	0.894	0.0123	0.0367	0.0326	4.06	12.7	0.00114	1.91	LV	CELLSTATES	vFB1.0	control_PVneg	8	18
CLTB	0.893	0.00424	0.0741	0.0623	5.07	17.4	0.000212	2.37	LV	CELLSTATES	vFB1.0	control_PVneg	8	18
FBXL15	0.893	0.0188	0.0385	0.0287	4.19	11	0.00229	1.73	LV	CELLSTATES	vFB1.0	control_PVneg	8	18
SUPT4H1	0.893	0.0443	0.0212	0.0164	3.32	7.77	0.00879	1.35	LV	CELLSTATES	vFB1.0	control_PVneg	8	18
CBX3	0.892	0.00129	0.113	0.0858	5.6	23.4	3.02e-05	2.89	LV	CELLSTATES	vFB1.0	control_PVneg	8	18
FRMD5	0.892	0.00673	0.0419	0.0322	4.27	15.3	0.000437	2.17	LV	CELLSTATES	vFB1.0	control_PVneg	8	18
SLC39A7	0.891	0.0137	0.0417	0.036	4.24	12.3	0.00137	1.86	LV	CELLSTATES	vFB1.0	control_PVneg	8	18
OTUD6B-AS1	0.889	0.00281	0.11	0.0714	5.46	19.3	0.000109	2.55	LV	CELLSTATES	vFB1.0	control_PVneg	8	18
SMDT1	0.888	0.0217	0.0278	0.0227	3.74	10.3	0.00297	1.66	LV	CELLSTATES	vFB1.0	control_PVneg	8	18
TMEM138	0.888	0.00153	0.0695	0.05	4.9	22.4	4.19e-05	2.81	LV	CELLSTATES	vFB1.0	control_PVneg	8	18
ATP5MD	0.887	0.0163	0.0761	0.0688	5.18	11.5	0.00181	1.79	LV	CELLSTATES	vFB1.0	control_PVneg	8	18
TMEM167B	0.886	0.00595	0.0376	0.0286	4.01	15.9	0.000358	2.23	LV	CELLSTATES	vFB1.0	control_PVneg	8	18
PNRC2	0.884	0.00488	0.0613	0.0571	4.8	16.7	0.000269	2.31	LV	CELLSTATES	vFB1.0	control_PVneg	8	18
RAB34	0.882	0.0316	0.0637	0.0553	4.91	8.96	0.00523	1.5	LV	CELLSTATES	vFB1.0	control_PVneg	8	18
SCNM1	0.882	0.00113	0.0968	0.071	5.36	24.1	2.45e-05	2.95	LV	CELLSTATES	vFB1.0	control_PVneg	8	18
ERBB4	0.88	0.017	0.073	0.0831	5.17	11.4	0.00194	1.77	LV	CELLSTATES	vFB1.0	control_PVneg	8	18
MSMO1	0.88	0.0205	0.0278	0.0205	3.69	10.6	0.00269	1.69	LV	CELLSTATES	vFB1.0	control_PVneg	8	18
ACOT2	0.877	0.0153	0.032	0.0224	3.87	11.8	0.00164	1.81	LV	CELLSTATES	vFB1.0	control_PVneg	8	18
RCC1	0.877	0.0192	0.122	0.111	5.77	10.9	0.00238	1.72	LV	CELLSTATES	vFB1.0	control_PVneg	8	18
AL355001.1	0.876	0.0205	0.0375	0.0258	4.09	10.6	0.00268	1.69	LV	CELLSTATES	vFB1.0	control_PVneg	8	18
AP001160.1	0.876	0.0128	0.0397	0.0274	4.19	12.5	0.00122	1.89	LV	CELLSTATES	vFB1.0	control_PVneg	8	18
AURKAIP1	0.876	0.0109	0.0521	0.0399	4.56	13.2	0.000943	1.96	LV	CELLSTATES	vFB1.0	control_PVneg	8	18
RPL31	0.876	0.0134	0.135	0.132	6.02	12.3	0.00133	1.87	LV	CELLSTATES	vFB1.0	control_PVneg	8	18
RAD23A	0.875	0.000281	0.119	0.101	5.73	32.9	2.2e-06	3.55	LV	CELLSTATES	vFB1.0	control_PVneg	8	18
DHPS	0.874	0.0106	0.0521	0.04	4.56	13.4	0.000897	1.97	LV	CELLSTATES	vFB1.0	control_PVneg	8	18
FITM2	0.874	0.0213	0.0297	0.0218	3.82	10.4	0.00286	1.67	LV	CELLSTATES	vFB1.0	control_PVneg	8	18
ARPC5	0.873	0.00152	0.152	0.111	5.95	22.4	4.12e-05	2.82	LV	CELLSTATES	vFB1.0	control_PVneg	8	18
ATP5PF	0.873	0.0189	0.1	0.0878	5.6	10.9	0.00233	1.72	LV	CELLSTATES	vFB1.0	control_PVneg	8	18
FADS3	0.872	0.0106	0.0989	0.0763	5.42	13.4	0.00089	1.98	LV	CELLSTATES	vFB1.0	control_PVneg	8	18
EIF4A3	0.87	0.0203	0.0308	0.0244	3.79	10.6	0.00262	1.69	LV	CELLSTATES	vFB1.0	control_PVneg	8	18
SLC14A2	0.869	0.0263	0.0568	0.04	4.61	9.61	0.00398	1.58	LV	CELLSTATES	vFB1.0	control_PVneg	8	18
AC026202.2	0.868	0.0106	0.179	0.141	6.33	13.4	0.000891	1.98	LV	CELLSTATES	vFB1.0	control_PVneg	8	18
CCDC192	0.868	0.0291	0.0406	0.0262	4.14	9.26	0.0046	1.54	LV	CELLSTATES	vFB1.0	control_PVneg	8	18
NEURL1	0.868	0.0492	0.0546	0.0348	4.49	7.44	0.0102	1.31	LV	CELLSTATES	vFB1.0	control_PVneg	8	18
COL6A2	0.867	0.00335	1.61	1.29	9.39	18.5	0.000144	2.48	LV	CELLSTATES	vFB1.0	control_PVneg	8	18
TMEM51	0.867	0.0484	0.0213	0.0222	3.36	7.49	0.00995	1.31	LV	CELLSTATES	vFB1.0	control_PVneg	8	18
CHCHD2	0.866	0.0206	0.133	0.11	5.94	10.5	0.00272	1.69	LV	CELLSTATES	vFB1.0	control_PVneg	8	18
EDF1	0.866	0.0168	0.113	0.0969	5.71	11.4	0.00191	1.77	LV	CELLSTATES	vFB1.0	control_PVneg	8	18
M6PR	0.866	0.00201	0.085	0.0637	5.19	20.8	6.74e-05	2.7	LV	CELLSTATES	vFB1.0	control_PVneg	8	18
SERPINF1	0.864	0.0478	0.696	0.682	8.49	7.53	0.00977	1.32	LV	CELLSTATES	vFB1.0	control_PVneg	8	18
SERPINH1	0.864	0.05	0.0633	0.0624	4.88	7.39	0.0104	1.3	LV	CELLSTATES	vFB1.0	control_PVneg	8	18
ALKBH2	0.863	0.00883	0.0445	0.0335	4.3	14.2	0.000664	2.05	LV	CELLSTATES	vFB1.0	control_PVneg	8	18
PQLC2L	0.863	0.00876	0.312	0.221	7	14.2	0.000656	2.06	LV	CELLSTATES	vFB1.0	control_PVneg	8	18
LSM5	0.862	0.00315	0.0641	0.0435	4.8	18.8	0.00013	2.5	LV	CELLSTATES	vFB1.0	control_PVneg	8	18
DNAAF2	0.86	0.00674	0.0399	0.0294	4.15	15.3	0.000438	2.17	LV	CELLSTATES	vFB1.0	control_PVneg	8	18
ATP5IF1	0.859	0.0218	0.0753	0.069	5.2	10.3	0.00299	1.66	LV	CELLSTATES	vFB1.0	control_PVneg	8	18
MYDGF	0.859	0.0305	0.103	0.0865	5.54	9.09	0.00496	1.52	LV	CELLSTATES	vFB1.0	control_PVneg	8	18
NAPRT	0.856	0.0443	0.0254	0.026	3.74	7.77	0.00881	1.35	LV	CELLSTATES	vFB1.0	control_PVneg	8	18
TMED2	0.856	0.0175	0.0709	0.0599	5.04	11.2	0.00204	1.76	LV	CELLSTATES	vFB1.0	control_PVneg	8	18
DCC	0.855	0.0192	0.03	0.028	3.95	10.8	0.00239	1.72	LV	CELLSTATES	vFB1.0	control_PVneg	8	18
PRR13	0.854	0.00662	0.0509	0.0535	4.54	15.4	0.000426	2.18	LV	CELLSTATES	vFB1.0	control_PVneg	8	18
BMPER	0.853	0.0378	0.433	0.356	7.53	8.33	0.00686	1.42	LV	CELLSTATES	vFB1.0	control_PVneg	8	18
NDUFB1	0.853	0.000691	0.0981	0.089	5.48	26.9	1.08e-05	3.16	LV	CELLSTATES	vFB1.0	control_PVneg	8	18
MRTO4	0.852	0.0174	0.0349	0.0315	3.96	11.3	0.00202	1.76	LV	CELLSTATES	vFB1.0	control_PVneg	8	18
SLC35B2	0.852	0.0337	0.0217	0.0198	3.49	8.73	0.00578	1.47	LV	CELLSTATES	vFB1.0	control_PVneg	8	18
TINF2	0.852	0.0203	0.0291	0.025	3.84	10.6	0.00262	1.69	LV	CELLSTATES	vFB1.0	control_PVneg	8	18
USP5	0.852	0.0255	0.0219	0.0172	3.41	9.74	0.00377	1.59	LV	CELLSTATES	vFB1.0	control_PVneg	8	18
DPM2	0.851	0.0198	0.0324	0.025	3.94	10.7	0.00254	1.7	LV	CELLSTATES	vFB1.0	control_PVneg	8	18
SLC51A	0.851	0.0293	0.0357	0.0323	4.05	9.23	0.00466	1.53	LV	CELLSTATES	vFB1.0	control_PVneg	8	18
ARID3A	0.85	0.0397	0.0616	0.0498	4.85	8.18	0.00734	1.4	LV	CELLSTATES	vFB1.0	control_PVneg	8	18
LTBR	0.849	0.00529	0.13	0.105	5.75	16.4	0.000297	2.28	LV	CELLSTATES	vFB1.0	control_PVneg	8	18
MPG	0.847	0.0103	0.179	0.138	6.27	13.5	0.000859	1.99	LV	CELLSTATES	vFB1.0	control_PVneg	8	18
PSMC4	0.847	0.0111	0.0499	0.0479	4.56	13.1	0.000975	1.95	LV	CELLSTATES	vFB1.0	control_PVneg	8	18
ATP5PD	0.846	0.0391	0.0463	0.0416	4.5	8.23	0.00718	1.41	LV	CELLSTATES	vFB1.0	control_PVneg	8	18
MRPS18A	0.845	0.0454	0.0217	0.0164	3.33	7.69	0.00911	1.34	LV	CELLSTATES	vFB1.0	control_PVneg	8	18
SBDS	0.845	0.0493	0.0536	0.0414	4.6	7.43	0.0102	1.31	LV	CELLSTATES	vFB1.0	control_PVneg	8	18
AC022146.2	0.844	0.0212	0.0647	0.0518	4.87	10.4	0.00283	1.67	LV	CELLSTATES	vFB1.0	control_PVneg	8	18
CSKMT	0.844	0.0337	0.0428	0.0305	4.14	8.73	0.00577	1.47	LV	CELLSTATES	vFB1.0	control_PVneg	8	18
GRN	0.844	0.0364	0.0479	0.0397	4.5	8.46	0.00648	1.44	LV	CELLSTATES	vFB1.0	control_PVneg	8	18
MPP3	0.843	0.0223	0.0426	0.0362	4.32	10.2	0.00308	1.65	LV	CELLSTATES	vFB1.0	control_PVneg	8	18
NT5C	0.843	0.00933	0.199	0.147	6.41	13.9	0.000734	2.03	LV	CELLSTATES	vFB1.0	control_PVneg	8	18
SURF1	0.843	0.0167	0.0422	0.0356	4.18	11.4	0.00188	1.78	LV	CELLSTATES	vFB1.0	control_PVneg	8	18
TICAM1	0.843	0.0188	0.0287	0.0215	3.7	10.9	0.00231	1.72	LV	CELLSTATES	vFB1.0	control_PVneg	8	18
TNFAIP6	0.842	0.0351	0.179	0.163	6.25	8.6	0.00611	1.46	LV	CELLSTATES	vFB1.0	control_PVneg	8	18
CBR1	0.841	0.0216	0.0583	0.0413	4.66	10.3	0.00293	1.67	LV	CELLSTATES	vFB1.0	control_PVneg	8	18
NDUFB9	0.841	0.00953	0.0708	0.0644	5.08	13.8	0.000762	2.02	LV	CELLSTATES	vFB1.0	control_PVneg	8	18
NECAB3	0.841	0.0437	0.0307	0.0244	3.76	7.82	0.00861	1.36	LV	CELLSTATES	vFB1.0	control_PVneg	8	18
TMEM199	0.839	0.0115	0.0274	0.0225	3.69	13	0.00103	1.94	LV	CELLSTATES	vFB1.0	control_PVneg	8	18
MED31	0.838	0.0316	0.0597	0.0488	4.87	8.97	0.00522	1.5	LV	CELLSTATES	vFB1.0	control_PVneg	8	18
ILF2	0.837	0.0233	0.0443	0.0409	4.34	10.1	0.0033	1.63	LV	CELLSTATES	vFB1.0	control_PVneg	8	18
RPS7	0.835	0.00404	0.166	0.137	6.18	17.6	0.000195	2.39	LV	CELLSTATES	vFB1.0	control_PVneg	8	18
LINC01242	0.834	0.0359	0.0241	0.0167	3.52	8.51	0.00635	1.44	LV	CELLSTATES	vFB1.0	control_PVneg	8	18
RPL11	0.834	0.0159	0.184	0.16	6.41	11.6	0.00173	1.8	LV	CELLSTATES	vFB1.0	control_PVneg	8	18
COPS9	0.833	0.0477	0.0287	0.024	3.79	7.54	0.00975	1.32	LV	CELLSTATES	vFB1.0	control_PVneg	8	18
RPS3	0.833	0.0355	0.118	0.0971	5.75	8.55	0.00625	1.45	LV	CELLSTATES	vFB1.0	control_PVneg	8	18
MLF2	0.832	0.00693	0.0851	0.0714	5.27	15.2	0.000459	2.16	LV	CELLSTATES	vFB1.0	control_PVneg	8	18
TIMM44	0.832	0.00279	0.0732	0.0673	5.11	19.4	0.000108	2.55	LV	CELLSTATES	vFB1.0	control_PVneg	8	18
NDUFS8	0.831	0.0209	0.0529	0.0442	4.63	10.5	0.00277	1.68	LV	CELLSTATES	vFB1.0	control_PVneg	8	18
SCRN2	0.829	0.0435	0.0485	0.0364	4.52	7.84	0.00852	1.36	LV	CELLSTATES	vFB1.0	control_PVneg	8	18
GPATCH4	0.828	0.0411	0.0351	0.0344	4.02	8.04	0.00779	1.39	LV	CELLSTATES	vFB1.0	control_PVneg	8	18
PSMA4	0.828	0.0167	0.0676	0.0645	4.97	11.4	0.00188	1.78	LV	CELLSTATES	vFB1.0	control_PVneg	8	18
AC093019.2	0.826	0.0203	0.0391	0.029	4.17	10.6	0.00262	1.69	LV	CELLSTATES	vFB1.0	control_PVneg	8	18
CD151	0.826	0.0433	0.111	0.0911	5.69	7.86	0.00846	1.36	LV	CELLSTATES	vFB1.0	control_PVneg	8	18
RACK1	0.825	0.0141	0.141	0.128	6.02	12.1	0.00145	1.85	LV	CELLSTATES	vFB1.0	control_PVneg	8	18
AC091045.1	0.824	0.0125	0.0742	0.0534	4.94	12.7	0.00117	1.9	LV	CELLSTATES	vFB1.0	control_PVneg	8	18
ELP5	0.824	0.0373	0.0387	0.0267	4.12	8.38	0.00672	1.43	LV	CELLSTATES	vFB1.0	control_PVneg	8	18
ENO1	0.823	0.00906	0.109	0.0954	5.57	14	0.000701	2.04	LV	CELLSTATES	vFB1.0	control_PVneg	8	18
AC100830.1	0.821	0.0341	0.0272	0.0189	3.66	8.69	0.00587	1.47	LV	CELLSTATES	vFB1.0	control_PVneg	8	18
RPL6	0.82	0.0241	0.141	0.13	6.01	9.92	0.00349	1.62	LV	CELLSTATES	vFB1.0	control_PVneg	8	18
ARFIP2	0.819	0.0133	0.0359	0.0311	4.1	12.4	0.00131	1.88	LV	CELLSTATES	vFB1.0	control_PVneg	8	18
TMEM223	0.818	0.0276	0.0451	0.0306	4.31	9.47	0.00422	1.56	LV	CELLSTATES	vFB1.0	control_PVneg	8	18
JUP	0.817	0.00595	0.153	0.127	6.01	15.9	0.000358	2.23	LV	CELLSTATES	vFB1.0	control_PVneg	8	18
GPS2	0.815	0.0426	0.0417	0.0334	4.24	7.92	0.00824	1.37	LV	CELLSTATES	vFB1.0	control_PVneg	8	18
RPL14	0.814	0.0143	0.15	0.132	6.03	12	0.00148	1.84	LV	CELLSTATES	vFB1.0	control_PVneg	8	18
SPRTN	0.813	0.0168	0.0677	0.044	4.75	11.4	0.00191	1.77	LV	CELLSTATES	vFB1.0	control_PVneg	8	18
KCNQ1OT1	0.811	0.0183	0.366	0.31	7.27	11	0.00221	1.74	LV	CELLSTATES	vFB1.0	control_PVneg	8	18
MRPS26	0.81	0.0124	0.0747	0.0554	5.03	12.7	0.00115	1.91	LV	CELLSTATES	vFB1.0	control_PVneg	8	18
SEC61B	0.81	0.00802	0.111	0.0924	5.63	14.6	0.000573	2.1	LV	CELLSTATES	vFB1.0	control_PVneg	8	18
HDAC1	0.809	0.0284	0.0287	0.0262	3.83	9.36	0.00442	1.55	LV	CELLSTATES	vFB1.0	control_PVneg	8	18
AC006547.1	0.805	0.0485	0.0367	0.0246	4.01	7.49	0.00996	1.31	LV	CELLSTATES	vFB1.0	control_PVneg	8	18
SRI	0.805	0.00152	0.128	0.101	5.76	22.5	4.08e-05	2.82	LV	CELLSTATES	vFB1.0	control_PVneg	8	18
APRT	0.803	0.025	0.0529	0.0437	4.62	9.8	0.00366	1.6	LV	CELLSTATES	vFB1.0	control_PVneg	8	18
BRK1	0.802	0.0426	0.0619	0.0555	4.84	7.92	0.00822	1.37	LV	CELLSTATES	vFB1.0	control_PVneg	8	18
FAM136A	0.802	0.0162	0.0295	0.0221	3.77	11.6	0.0018	1.79	LV	CELLSTATES	vFB1.0	control_PVneg	8	18
PEBP4	0.802	0.0338	0.0453	0.035	4.41	8.72	0.00579	1.47	LV	CELLSTATES	vFB1.0	control_PVneg	8	18
CCSER1	0.8	0.0119	0.0727	0.0711	5.12	12.9	0.00109	1.92	LV	CELLSTATES	vFB1.0	control_PVneg	8	18
ACP2	0.799	0.0443	0.0207	0.0189	3.38	7.77	0.00878	1.35	LV	CELLSTATES	vFB1.0	control_PVneg	8	18
FADS1	0.798	0.0292	0.04	0.0353	4.18	9.25	0.00462	1.54	LV	CELLSTATES	vFB1.0	control_PVneg	8	18
CDC42EP4	0.797	0.0371	0.0932	0.0942	5.37	8.4	0.00667	1.43	LV	CELLSTATES	vFB1.0	control_PVneg	8	18
NUDT16	0.797	0.0337	0.0237	0.0171	3.48	8.73	0.00577	1.47	LV	CELLSTATES	vFB1.0	control_PVneg	8	18
DGAT1	0.796	0.0151	0.0238	0.0208	3.47	11.9	0.00158	1.82	LV	CELLSTATES	vFB1.0	control_PVneg	8	18
TC2N	0.796	0.0215	0.662	0.418	7.93	10.4	0.00291	1.67	LV	CELLSTATES	vFB1.0	control_PVneg	8	18
RANGRF	0.795	0.0212	0.0356	0.0284	4.1	10.4	0.00282	1.67	LV	CELLSTATES	vFB1.0	control_PVneg	8	18
SLC7A6	0.795	0.0024	0.149	0.127	6.01	20.1	8.69e-05	2.62	LV	CELLSTATES	vFB1.0	control_PVneg	8	18
MYH7	0.794	0.0427	0.252	0.247	6.91	7.91	0.00825	1.37	LV	CELLSTATES	vFB1.0	control_PVneg	8	18
MZT1	0.794	0.0312	0.0318	0.0224	3.83	9	0.00514	1.51	LV	CELLSTATES	vFB1.0	control_PVneg	8	18
PTMS	0.794	0.0172	0.123	0.103	5.76	11.3	0.00199	1.76	LV	CELLSTATES	vFB1.0	control_PVneg	8	18
TMEM9B	0.794	0.0271	0.0527	0.0418	4.61	9.53	0.00411	1.57	LV	CELLSTATES	vFB1.0	control_PVneg	8	18
DNPEP	0.793	0.0176	0.0804	0.0756	5.23	11.2	0.00207	1.75	LV	CELLSTATES	vFB1.0	control_PVneg	8	18
WDR77	0.793	0.0183	0.033	0.0293	3.99	11.1	0.0022	1.74	LV	CELLSTATES	vFB1.0	control_PVneg	8	18
TPBG	0.79	0.0107	0.109	0.0774	5.45	13.3	0.000904	1.97	LV	CELLSTATES	vFB1.0	control_PVneg	8	18
GNB2	0.789	0.0324	0.0504	0.0387	4.52	8.88	0.00542	1.49	LV	CELLSTATES	vFB1.0	control_PVneg	8	18
LRCH4	0.789	0.0312	0.0462	0.0533	4.51	9.01	0.00512	1.51	LV	CELLSTATES	vFB1.0	control_PVneg	8	18
OAZ2	0.789	0.0078	0.0609	0.0563	4.8	14.7	0.00055	2.11	LV	CELLSTATES	vFB1.0	control_PVneg	8	18
ATP5MG	0.786	0.0285	0.11	0.111	5.76	9.34	0.00445	1.54	LV	CELLSTATES	vFB1.0	control_PVneg	8	18
CSTF2T	0.786	0.0309	0.0225	0.0166	3.42	9.04	0.00505	1.51	LV	CELLSTATES	vFB1.0	control_PVneg	8	18
NTMT1	0.786	0.0217	0.0476	0.0462	4.52	10.3	0.00297	1.66	LV	CELLSTATES	vFB1.0	control_PVneg	8	18
ST3GAL5	0.786	0.0154	0.252	0.207	6.78	11.8	0.00165	1.81	LV	CELLSTATES	vFB1.0	control_PVneg	8	18
AC025165.2	0.782	0.0113	0.0464	0.0363	4.45	13.1	0.000998	1.95	LV	CELLSTATES	vFB1.0	control_PVneg	8	18
BZW1	0.781	0.0126	0.102	0.102	5.51	12.6	0.00119	1.9	LV	CELLSTATES	vFB1.0	control_PVneg	8	18
JMJD6	0.781	0.015	0.05	0.0484	4.54	11.9	0.00157	1.82	LV	CELLSTATES	vFB1.0	control_PVneg	8	18
POLA2	0.781	0.0223	0.137	0.101	5.82	10.2	0.0031	1.65	LV	CELLSTATES	vFB1.0	control_PVneg	8	18
AP2S1	0.777	0.016	0.0329	0.0307	3.94	11.6	0.00175	1.8	LV	CELLSTATES	vFB1.0	control_PVneg	8	18
LINC00535	0.777	0.0366	0.251	0.214	6.72	8.44	0.00654	1.44	LV	CELLSTATES	vFB1.0	control_PVneg	8	18
NELFE	0.777	0.0312	0.0293	0.032	3.95	9	0.00513	1.51	LV	CELLSTATES	vFB1.0	control_PVneg	8	18
ULK3	0.773	0.0403	0.0504	0.049	4.59	8.12	0.00753	1.39	LV	CELLSTATES	vFB1.0	control_PVneg	8	18
ERVMER61-1	0.772	0.0403	0.0314	0.0318	4.02	8.12	0.00752	1.39	LV	CELLSTATES	vFB1.0	control_PVneg	8	18
ZNF778	0.772	0.0172	0.0334	0.0289	3.91	11.3	0.00198	1.76	LV	CELLSTATES	vFB1.0	control_PVneg	8	18
NR1H2	0.771	0.0344	0.0473	0.037	4.41	8.66	0.00594	1.46	LV	CELLSTATES	vFB1.0	control_PVneg	8	18
SLC3A2	0.771	0.0128	0.0712	0.0598	4.96	12.5	0.00122	1.89	LV	CELLSTATES	vFB1.0	control_PVneg	8	18
UQCRC1	0.771	0.0236	0.0475	0.0428	4.51	10	0.00337	1.63	LV	CELLSTATES	vFB1.0	control_PVneg	8	18
CES2	0.77	0.0107	0.0385	0.0389	4.25	13.3	0.000915	1.97	LV	CELLSTATES	vFB1.0	control_PVneg	8	18
EPHX1	0.77	0.0337	0.131	0.129	5.95	8.73	0.00577	1.47	LV	CELLSTATES	vFB1.0	control_PVneg	8	18
MAP7D1	0.77	0.00559	0.066	0.0555	4.85	16.2	0.000322	2.25	LV	CELLSTATES	vFB1.0	control_PVneg	8	18
SLC1A5	0.77	0.0433	0.0473	0.0364	4.44	7.86	0.00846	1.36	LV	CELLSTATES	vFB1.0	control_PVneg	8	18
CLPP	0.769	0.0443	0.0234	0.0179	3.46	7.77	0.00879	1.35	LV	CELLSTATES	vFB1.0	control_PVneg	8	18
NORAD	0.769	0.0116	0.124	0.125	5.75	13	0.00104	1.94	LV	CELLSTATES	vFB1.0	control_PVneg	8	18
IPO9-AS1	0.768	0.0433	0.992	0.802	8.76	7.86	0.00845	1.36	LV	CELLSTATES	vFB1.0	control_PVneg	8	18
PIGA	0.768	0.0424	0.0216	0.0178	3.34	7.93	0.00818	1.37	LV	CELLSTATES	vFB1.0	control_PVneg	8	18
PRR14	0.768	0.0405	0.0232	0.0252	3.57	8.1	0.00758	1.39	LV	CELLSTATES	vFB1.0	control_PVneg	8	18
OXLD1	0.766	0.014	0.0475	0.0423	4.48	12.2	0.00142	1.85	LV	CELLSTATES	vFB1.0	control_PVneg	8	18
RTRAF	0.766	0.0187	0.114	0.0818	5.51	11	0.00227	1.73	LV	CELLSTATES	vFB1.0	control_PVneg	8	18
SRSF2	0.766	0.011	0.313	0.276	7.18	13.2	0.000967	1.96	LV	CELLSTATES	vFB1.0	control_PVneg	8	18
POLE3	0.764	0.0316	0.0188	0.0185	3.21	8.95	0.00525	1.5	LV	CELLSTATES	vFB1.0	control_PVneg	8	18
IMP3	0.763	0.0454	0.0363	0.0301	4.11	7.69	0.00911	1.34	LV	CELLSTATES	vFB1.0	control_PVneg	8	18
RABGGTB	0.763	0.0282	0.055	0.0469	4.59	9.38	0.00437	1.55	LV	CELLSTATES	vFB1.0	control_PVneg	8	18
SPSB3	0.763	0.00774	0.27	0.217	6.9	14.7	0.000543	2.11	LV	CELLSTATES	vFB1.0	control_PVneg	8	18
NDRG2	0.762	0.011	0.134	0.131	5.96	13.2	0.000962	1.96	LV	CELLSTATES	vFB1.0	control_PVneg	8	18
SLC7A6OS	0.762	0.0153	0.101	0.0819	5.45	11.8	0.00164	1.81	LV	CELLSTATES	vFB1.0	control_PVneg	8	18
C8orf33	0.761	0.0125	0.0553	0.0463	4.57	12.7	0.00117	1.9	LV	CELLSTATES	vFB1.0	control_PVneg	8	18
CARHSP1	0.757	0.0211	0.256	0.22	6.86	10.5	0.0028	1.68	LV	CELLSTATES	vFB1.0	control_PVneg	8	18
ACAA1	0.756	0.00846	0.0622	0.0587	4.89	14.3	0.000628	2.07	LV	CELLSTATES	vFB1.0	control_PVneg	8	18
SCOC	0.756	0.0347	0.0387	0.0342	4.15	8.63	0.00603	1.46	LV	CELLSTATES	vFB1.0	control_PVneg	8	18
NUBP2	0.755	0.0137	0.0366	0.0325	4.08	12.2	0.00138	1.86	LV	CELLSTATES	vFB1.0	control_PVneg	8	18
SHISA5	0.755	0.0252	0.0875	0.0892	5.32	9.77	0.00371	1.6	LV	CELLSTATES	vFB1.0	control_PVneg	8	18
MCFD2	0.751	0.00109	0.107	0.0882	5.52	24.3	2.35e-05	2.96	LV	CELLSTATES	vFB1.0	control_PVneg	8	18
CWC25	0.75	0.000472	0.103	0.105	5.54	29.5	5.28e-06	3.33	LV	CELLSTATES	vFB1.0	control_PVneg	8	18
ORMDL1	0.75	0.00376	0.289	0.228	6.86	17.9	0.000177	2.42	LV	CELLSTATES	vFB1.0	control_PVneg	8	18
RSL1D1	0.75	0.00558	0.0574	0.0514	4.65	16.2	0.000321	2.25	LV	CELLSTATES	vFB1.0	control_PVneg	8	18
MRPS7	0.749	0.0318	0.0482	0.038	4.5	8.93	0.00529	1.5	LV	CELLSTATES	vFB1.0	control_PVneg	8	18
USF1	0.749	0.0288	0.0322	0.0239	3.88	9.3	0.00452	1.54	LV	CELLSTATES	vFB1.0	control_PVneg	8	18
RHOBTB2	0.748	0.0143	0.0337	0.0258	3.96	12.1	0.00147	1.85	LV	CELLSTATES	vFB1.0	control_PVneg	8	18
SDF2	0.746	0.00655	0.0537	0.048	4.66	15.4	0.000419	2.18	LV	CELLSTATES	vFB1.0	control_PVneg	8	18
ERAL1	0.743	0.0435	0.0316	0.0223	3.78	7.84	0.00853	1.36	LV	CELLSTATES	vFB1.0	control_PVneg	8	18
TACC2	0.743	0.0169	0.127	0.121	5.81	11.4	0.00192	1.77	LV	CELLSTATES	vFB1.0	control_PVneg	8	18
BCO2	0.741	0.0333	0.0494	0.0458	4.56	8.77	0.00567	1.48	LV	CELLSTATES	vFB1.0	control_PVneg	8	18
CYSLTR2	0.741	0.0494	0.251	0.162	6.61	7.43	0.0103	1.31	LV	CELLSTATES	vFB1.0	control_PVneg	8	18
MAPKAPK5-AS1	0.74	0.0294	0.052	0.0423	4.56	9.22	0.00468	1.53	LV	CELLSTATES	vFB1.0	control_PVneg	8	18
UBQLN2	0.74	0.0315	0.0293	0.0221	3.78	8.97	0.0052	1.5	LV	CELLSTATES	vFB1.0	control_PVneg	8	18
AL445248.1	0.739	0.0408	0.0497	0.0425	4.54	8.07	0.00768	1.39	LV	CELLSTATES	vFB1.0	control_PVneg	8	18
ZYX	0.739	0.0354	0.0471	0.0438	4.48	8.56	0.0062	1.45	LV	CELLSTATES	vFB1.0	control_PVneg	8	18
NDUFS2	0.737	0.0119	0.163	0.152	6.15	12.9	0.00108	1.92	LV	CELLSTATES	vFB1.0	control_PVneg	8	18
PFKFB2	0.737	0.0433	0.0279	0.0247	3.74	7.86	0.00844	1.36	LV	CELLSTATES	vFB1.0	control_PVneg	8	18
BAX	0.736	0.0154	0.0473	0.0437	4.49	11.8	0.00166	1.81	LV	CELLSTATES	vFB1.0	control_PVneg	8	18
GRTP1	0.735	0.0411	0.0429	0.0354	4.29	8.05	0.00777	1.39	LV	CELLSTATES	vFB1.0	control_PVneg	8	18
ZNRD1	0.735	0.0206	0.032	0.0264	3.85	10.5	0.00272	1.69	LV	CELLSTATES	vFB1.0	control_PVneg	8	18
SNRPB2	0.734	0.0229	0.0668	0.0673	4.98	10.1	0.00323	1.64	LV	CELLSTATES	vFB1.0	control_PVneg	8	18
TRIR	0.734	0.00376	0.101	0.0853	5.45	18	0.000173	2.42	LV	CELLSTATES	vFB1.0	control_PVneg	8	18
AC104984.3	0.733	0.0183	0.0487	0.0338	4.4	11	0.00221	1.74	LV	CELLSTATES	vFB1.0	control_PVneg	8	18
NFKBIA	0.732	0.03	0.185	0.179	6.4	9.15	0.00483	1.52	LV	CELLSTATES	vFB1.0	control_PVneg	8	18
PFDN2	0.732	0.0173	0.0625	0.0636	4.83	11.3	0.00199	1.76	LV	CELLSTATES	vFB1.0	control_PVneg	8	18
NARS	0.731	0.005	0.0845	0.0757	5.16	16.6	0.000277	2.3	LV	CELLSTATES	vFB1.0	control_PVneg	8	18
OTUB1	0.731	0.0222	0.0602	0.0597	4.86	10.2	0.00306	1.65	LV	CELLSTATES	vFB1.0	control_PVneg	8	18
SLC38A2	0.731	0.0471	0.453	0.378	7.51	7.59	0.00954	1.33	LV	CELLSTATES	vFB1.0	control_PVneg	8	18
RNF139-AS1	0.73	0.0386	0.0338	0.0262	3.98	8.27	0.00704	1.41	LV	CELLSTATES	vFB1.0	control_PVneg	8	18
SF3B6	0.73	0.0245	0.0483	0.045	4.5	9.87	0.00356	1.61	LV	CELLSTATES	vFB1.0	control_PVneg	8	18
AC008731.1	0.729	0.0318	0.121	0.0926	5.76	8.94	0.00529	1.5	LV	CELLSTATES	vFB1.0	control_PVneg	8	18
ATF6B	0.729	0.0065	0.129	0.144	5.96	15.5	0.000415	2.19	LV	CELLSTATES	vFB1.0	control_PVneg	8	18
USHBP1	0.728	0.0244	0.0566	0.0429	4.62	9.89	0.00354	1.61	LV	CELLSTATES	vFB1.0	control_PVneg	8	18
TOM1	0.727	0.00876	0.0697	0.0649	4.97	14.2	0.000654	2.06	LV	CELLSTATES	vFB1.0	control_PVneg	8	18
PMM1	0.726	0.0412	0.0328	0.0305	3.95	8.03	0.00782	1.39	LV	CELLSTATES	vFB1.0	control_PVneg	8	18
COQ10B	0.724	0.0084	0.121	0.101	5.67	14.3	0.00062	2.08	LV	CELLSTATES	vFB1.0	control_PVneg	8	18
ZNF428	0.724	0.0259	0.0652	0.059	4.9	9.67	0.00387	1.59	LV	CELLSTATES	vFB1.0	control_PVneg	8	18
STIP1	0.723	0.0329	0.0372	0.0357	4.1	8.81	0.00557	1.48	LV	CELLSTATES	vFB1.0	control_PVneg	8	18
PIH1D1	0.722	0.00646	0.0925	0.0855	5.43	15.5	0.00041	2.19	LV	CELLSTATES	vFB1.0	control_PVneg	8	18
BTF3	0.718	0.0358	0.0898	0.0816	5.37	8.53	0.0063	1.45	LV	CELLSTATES	vFB1.0	control_PVneg	8	18
WDR45	0.718	0.0407	0.086	0.0907	5.43	8.08	0.00765	1.39	LV	CELLSTATES	vFB1.0	control_PVneg	8	18
GREB1L	0.716	0.0192	0.0514	0.0436	4.59	10.8	0.00239	1.72	LV	CELLSTATES	vFB1.0	control_PVneg	8	18
POLR2C	0.716	0.00531	0.0609	0.0516	4.78	16.4	0.000299	2.28	LV	CELLSTATES	vFB1.0	control_PVneg	8	18
MFSD10	0.715	0.0324	0.0878	0.0717	5.28	8.87	0.00544	1.49	LV	CELLSTATES	vFB1.0	control_PVneg	8	18
NDUFS3	0.715	0.01	0.0439	0.0392	4.39	13.6	0.000821	2	LV	CELLSTATES	vFB1.0	control_PVneg	8	18
NGF	0.715	0.0246	0.488	0.367	7.62	9.86	0.00358	1.61	LV	CELLSTATES	vFB1.0	control_PVneg	8	18
MAT2A	0.714	0.0171	0.111	0.11	5.57	11.3	0.00196	1.77	LV	CELLSTATES	vFB1.0	control_PVneg	8	18
NDUFB2	0.713	0.0308	0.0677	0.0676	5.07	9.06	0.00502	1.51	LV	CELLSTATES	vFB1.0	control_PVneg	8	18
ZNF281	0.713	0.0457	0.0275	0.025	3.73	7.67	0.00918	1.34	LV	CELLSTATES	vFB1.0	control_PVneg	8	18
ATF4	0.712	0.00859	0.122	0.124	5.77	14.3	0.000639	2.07	LV	CELLSTATES	vFB1.0	control_PVneg	8	18
ERH	0.712	0.0153	0.0974	0.0866	5.43	11.8	0.00164	1.82	LV	CELLSTATES	vFB1.0	control_PVneg	8	18
MPST	0.711	0.0497	0.0361	0.0357	4.04	7.41	0.0103	1.3	LV	CELLSTATES	vFB1.0	control_PVneg	8	18
SNX17	0.71	0.0433	0.0323	0.0284	3.92	7.86	0.00844	1.36	LV	CELLSTATES	vFB1.0	control_PVneg	8	18
TPGS1	0.71	0.0281	0.0253	0.0275	3.65	9.39	0.00435	1.55	LV	CELLSTATES	vFB1.0	control_PVneg	8	18
BAG5	0.709	0.0337	0.0487	0.0403	4.41	8.74	0.00575	1.47	LV	CELLSTATES	vFB1.0	control_PVneg	8	18
KCNIP4	0.708	0.0396	0.0815	0.0678	5.19	8.19	0.00731	1.4	LV	CELLSTATES	vFB1.0	control_PVneg	8	18
SSB	0.708	0.00424	0.131	0.128	5.92	17.3	0.000214	2.37	LV	CELLSTATES	vFB1.0	control_PVneg	8	18
SYF2	0.708	0.0191	0.0539	0.0464	4.64	10.9	0.00235	1.72	LV	CELLSTATES	vFB1.0	control_PVneg	8	18
ZNF622	0.708	0.0414	0.0218	0.0211	3.42	8.01	0.0079	1.38	LV	CELLSTATES	vFB1.0	control_PVneg	8	18
NDUFB4	0.707	0.0411	0.0705	0.0654	5.1	8.04	0.00779	1.39	LV	CELLSTATES	vFB1.0	control_PVneg	8	18
POLR2E	0.707	0.0193	0.0432	0.0373	4.32	10.8	0.00242	1.71	LV	CELLSTATES	vFB1.0	control_PVneg	8	18
RHBDD3	0.707	0.0123	0.0493	0.0449	4.44	12.7	0.00114	1.91	LV	CELLSTATES	vFB1.0	control_PVneg	8	18
MRPL4	0.705	0.0127	0.0525	0.0449	4.58	12.6	0.0012	1.9	LV	CELLSTATES	vFB1.0	control_PVneg	8	18
CEBPD	0.704	0.0397	0.779	0.74	8.38	8.17	0.00736	1.4	LV	CELLSTATES	vFB1.0	control_PVneg	8	18
H2AFJ	0.704	0.00765	0.216	0.179	6.54	14.8	0.000532	2.12	LV	CELLSTATES	vFB1.0	control_PVneg	8	18
HMGN3	0.704	0.0198	0.329	0.288	7.2	10.7	0.00253	1.7	LV	CELLSTATES	vFB1.0	control_PVneg	8	18
PINLYP	0.702	0.0291	0.0592	0.049	4.77	9.26	0.0046	1.54	LV	CELLSTATES	vFB1.0	control_PVneg	8	18
AGBL5	0.701	0.0175	0.17	0.122	6.12	11.2	0.00205	1.76	LV	CELLSTATES	vFB1.0	control_PVneg	8	18
TXNDC9	0.701	0.0222	0.0694	0.0546	4.86	10.2	0.00306	1.65	LV	CELLSTATES	vFB1.0	control_PVneg	8	18
TCF7	0.7	0.0413	0.0946	0.0782	5.38	8.03	0.00785	1.38	LV	CELLSTATES	vFB1.0	control_PVneg	8	18
CERS2	0.696	0.0318	0.0515	0.0459	4.55	8.94	0.00528	1.5	LV	CELLSTATES	vFB1.0	control_PVneg	8	18
BEX3	0.695	0.0136	0.103	0.0851	5.49	12.3	0.00136	1.87	LV	CELLSTATES	vFB1.0	control_PVneg	8	18
OSTC	0.694	0.0197	0.0766	0.0722	5.1	10.7	0.0025	1.71	LV	CELLSTATES	vFB1.0	control_PVneg	8	18
PSMB5	0.694	0.0145	0.0629	0.0631	4.89	12	0.00151	1.84	LV	CELLSTATES	vFB1.0	control_PVneg	8	18
HTATIP2	0.693	0.0251	0.0618	0.0482	4.77	9.78	0.00369	1.6	LV	CELLSTATES	vFB1.0	control_PVneg	8	18
PNN	0.693	0.00131	0.294	0.28	6.98	23.3	3.12e-05	2.88	LV	CELLSTATES	vFB1.0	control_PVneg	8	18
RPS3A	0.693	0.0188	0.0702	0.0553	4.92	10.9	0.0023	1.73	LV	CELLSTATES	vFB1.0	control_PVneg	8	18
CNPPD1	0.691	0.0411	0.0268	0.0232	3.68	8.05	0.00777	1.39	LV	CELLSTATES	vFB1.0	control_PVneg	8	18
GSTK1	0.691	0.014	0.14	0.131	6.04	12.2	0.00142	1.85	LV	CELLSTATES	vFB1.0	control_PVneg	8	18
UBTD1	0.691	0.0217	0.109	0.0998	5.54	10.3	0.00296	1.66	LV	CELLSTATES	vFB1.0	control_PVneg	8	18
EIF4A2	0.69	0.00889	0.25	0.276	6.9	14.1	0.000671	2.05	LV	CELLSTATES	vFB1.0	control_PVneg	8	18
SDR39U1	0.69	0.0446	0.0783	0.0749	5.33	7.75	0.00887	1.35	LV	CELLSTATES	vFB1.0	control_PVneg	8	18
CCT6A	0.687	0.00806	0.0807	0.0862	5.19	14.5	0.00058	2.09	LV	CELLSTATES	vFB1.0	control_PVneg	8	18
AAMP	0.686	0.048	0.0798	0.0799	5.22	7.52	0.00983	1.32	LV	CELLSTATES	vFB1.0	control_PVneg	8	18
AP5Z1	0.686	0.00454	0.0672	0.0591	4.91	17	0.000241	2.34	LV	CELLSTATES	vFB1.0	control_PVneg	8	18
GPANK1	0.684	0.0183	0.043	0.0373	4.3	11	0.00221	1.74	LV	CELLSTATES	vFB1.0	control_PVneg	8	18
PGAM1	0.683	0.0108	0.0939	0.0762	5.31	13.3	0.000924	1.97	LV	CELLSTATES	vFB1.0	control_PVneg	8	18
ATG4D	0.682	0.0276	0.0347	0.0312	4.02	9.46	0.00422	1.56	LV	CELLSTATES	vFB1.0	control_PVneg	8	18
CDIPT	0.682	0.0411	0.071	0.0702	5.1	8.05	0.00776	1.39	LV	CELLSTATES	vFB1.0	control_PVneg	8	18
COPS6	0.682	0.0113	0.107	0.102	5.63	13.1	0.00101	1.95	LV	CELLSTATES	vFB1.0	control_PVneg	8	18
FAM96B	0.682	0.0324	0.0886	0.0744	5.31	8.86	0.00545	1.49	LV	CELLSTATES	vFB1.0	control_PVneg	8	18
NDUFAB1	0.682	0.0327	0.061	0.0561	4.88	8.83	0.00553	1.48	LV	CELLSTATES	vFB1.0	control_PVneg	8	18
RNF126	0.682	0.00892	0.0628	0.0613	4.83	14.1	0.00068	2.05	LV	CELLSTATES	vFB1.0	control_PVneg	8	18
DYNLT1	0.681	0.0203	0.137	0.122	5.87	10.6	0.00261	1.69	LV	CELLSTATES	vFB1.0	control_PVneg	8	18
FUCA2	0.681	0.00219	0.0819	0.0707	5.18	20.5	7.52e-05	2.66	LV	CELLSTATES	vFB1.0	control_PVneg	8	18
PNKP	0.68	0.00613	0.137	0.123	5.88	15.7	0.000379	2.21	LV	CELLSTATES	vFB1.0	control_PVneg	8	18
SIVA1	0.678	0.0251	0.0485	0.0535	4.56	9.79	0.00369	1.6	LV	CELLSTATES	vFB1.0	control_PVneg	8	18
CCNG1	0.677	0.032	0.0423	0.0346	4.3	8.91	0.00535	1.49	LV	CELLSTATES	vFB1.0	control_PVneg	8	18
RUVBL1	0.677	0.0433	0.159	0.155	6.24	7.86	0.00843	1.36	LV	CELLSTATES	vFB1.0	control_PVneg	8	18
SQSTM1	0.677	0.0133	0.463	0.442	7.61	12.4	0.00131	1.88	LV	CELLSTATES	vFB1.0	control_PVneg	8	18
ABCF1	0.676	0.00281	0.0812	0.0843	5.18	19.3	0.000109	2.55	LV	CELLSTATES	vFB1.0	control_PVneg	8	18
STRAP	0.676	0.0101	0.126	0.116	5.73	13.6	0.00083	2	LV	CELLSTATES	vFB1.0	control_PVneg	8	18
TRIP10	0.676	0.00899	0.175	0.197	6.4	14	0.000693	2.05	LV	CELLSTATES	vFB1.0	control_PVneg	8	18
ERP29	0.675	0.0304	0.0441	0.0369	4.38	9.09	0.00494	1.52	LV	CELLSTATES	vFB1.0	control_PVneg	8	18
SNRPE	0.675	0.0255	0.0391	0.0326	4.17	9.74	0.00375	1.59	LV	CELLSTATES	vFB1.0	control_PVneg	8	18
TIMM17A	0.675	0.0136	0.076	0.0632	5	12.3	0.00135	1.87	LV	CELLSTATES	vFB1.0	control_PVneg	8	18
CCT5	0.674	0.0371	0.069	0.0625	4.87	8.4	0.00667	1.43	LV	CELLSTATES	vFB1.0	control_PVneg	8	18
GSTO1	0.674	0.0233	0.0605	0.0539	4.74	10.1	0.0033	1.63	LV	CELLSTATES	vFB1.0	control_PVneg	8	18
MED19	0.674	0.012	0.0426	0.0413	4.3	12.8	0.00111	1.92	LV	CELLSTATES	vFB1.0	control_PVneg	8	18
RPS29	0.674	0.0401	0.0792	0.0935	5.33	8.14	0.00745	1.4	LV	CELLSTATES	vFB1.0	control_PVneg	8	18
AC109927.1	0.673	0.0488	0.159	0.157	6.14	7.47	0.0101	1.31	LV	CELLSTATES	vFB1.0	control_PVneg	8	18
CUEDC2	0.673	0.018	0.0588	0.0526	4.7	11.1	0.00214	1.74	LV	CELLSTATES	vFB1.0	control_PVneg	8	18
HMG20B	0.673	0.0435	0.0323	0.0341	3.99	7.83	0.00855	1.36	LV	CELLSTATES	vFB1.0	control_PVneg	8	18
NIT2	0.673	0.0162	0.0567	0.0567	4.77	11.6	0.00178	1.79	LV	CELLSTATES	vFB1.0	control_PVneg	8	18
LARP6	0.672	0.0306	0.166	0.162	6.23	9.08	0.00498	1.51	LV	CELLSTATES	vFB1.0	control_PVneg	8	18
UQCRH	0.67	0.0124	0.0975	0.0984	5.51	12.7	0.00116	1.9	LV	CELLSTATES	vFB1.0	control_PVneg	8	18
URM1	0.668	0.00591	0.0796	0.0711	5.18	15.9	0.000353	2.23	LV	CELLSTATES	vFB1.0	control_PVneg	8	18
OSTM1	0.666	0.0105	0.102	0.0923	5.51	13.4	0.000888	1.98	LV	CELLSTATES	vFB1.0	control_PVneg	8	18
ATP6V0D1	0.665	0.0167	0.0444	0.0434	4.37	11.4	0.00189	1.78	LV	CELLSTATES	vFB1.0	control_PVneg	8	18
LAMTOR4	0.665	0.0287	0.0585	0.0573	4.8	9.32	0.00449	1.54	LV	CELLSTATES	vFB1.0	control_PVneg	8	18
SUMO1	0.665	0.0124	0.155	0.153	6.18	12.7	0.00116	1.91	LV	CELLSTATES	vFB1.0	control_PVneg	8	18
UBOX5-AS1	0.663	0.0433	0.0774	0.0629	5.08	7.85	0.00848	1.36	LV	CELLSTATES	vFB1.0	control_PVneg	8	18
FZD4	0.662	0.0122	0.19	0.155	6.29	12.8	0.00113	1.91	LV	CELLSTATES	vFB1.0	control_PVneg	8	18
HMOX2	0.661	0.0215	0.106	0.0997	5.55	10.3	0.00293	1.67	LV	CELLSTATES	vFB1.0	control_PVneg	8	18
RBMS3-AS3	0.661	0.0371	1.64	1.55	9.56	8.39	0.00668	1.43	LV	CELLSTATES	vFB1.0	control_PVneg	8	18
NDUFS6	0.66	0.0452	0.0548	0.0618	4.72	7.7	0.00906	1.34	LV	CELLSTATES	vFB1.0	control_PVneg	8	18
TOB2	0.66	0.0159	0.0762	0.0719	5.08	11.6	0.00174	1.8	LV	CELLSTATES	vFB1.0	control_PVneg	8	18
NFYB	0.658	0.0143	0.103	0.0942	5.48	12.1	0.00147	1.85	LV	CELLSTATES	vFB1.0	control_PVneg	8	18
SELENOT	0.658	0.0304	0.067	0.0624	4.93	9.09	0.00494	1.52	LV	CELLSTATES	vFB1.0	control_PVneg	8	18
ANKRD35	0.656	0.0379	0.042	0.0366	4.26	8.32	0.00689	1.42	LV	CELLSTATES	vFB1.0	control_PVneg	8	18
TMEM266	0.656	0.0463	0.0355	0.0279	4.01	7.63	0.00935	1.33	LV	CELLSTATES	vFB1.0	control_PVneg	8	18
AC005920.2	0.654	0.0464	0.0876	0.0718	5.24	7.62	0.00938	1.33	LV	CELLSTATES	vFB1.0	control_PVneg	8	18
EIF2B4	0.653	0.0189	0.0532	0.0644	4.7	10.9	0.00233	1.72	LV	CELLSTATES	vFB1.0	control_PVneg	8	18
SPAG7	0.652	0.0323	0.0747	0.0716	5.12	8.88	0.0054	1.49	LV	CELLSTATES	vFB1.0	control_PVneg	8	18
ZNF90	0.652	0.0464	0.053	0.0528	4.65	7.63	0.00937	1.33	LV	CELLSTATES	vFB1.0	control_PVneg	8	18
CAVIN1	0.647	0.05	0.143	0.146	6.04	7.39	0.0104	1.3	LV	CELLSTATES	vFB1.0	control_PVneg	8	18
GTF3C4	0.647	0.03	0.0291	0.029	3.8	9.16	0.00481	1.52	LV	CELLSTATES	vFB1.0	control_PVneg	8	18
NOL7	0.647	0.013	0.0995	0.0901	5.49	12.5	0.00124	1.89	LV	CELLSTATES	vFB1.0	control_PVneg	8	18
SET	0.647	0.0199	0.0784	0.0742	5.15	10.7	0.00254	1.7	LV	CELLSTATES	vFB1.0	control_PVneg	8	18
SUMF2	0.647	0.00564	0.17	0.155	6.26	16.1	0.000328	2.25	LV	CELLSTATES	vFB1.0	control_PVneg	8	18
LPAR6	0.646	0.0202	0.182	0.16	6.33	10.6	0.00259	1.7	LV	CELLSTATES	vFB1.0	control_PVneg	8	18
SLC25A3	0.646	0.0192	0.164	0.159	6.2	10.9	0.00238	1.72	LV	CELLSTATES	vFB1.0	control_PVneg	8	18
SIRT7	0.645	0.0276	0.0678	0.0564	4.84	9.46	0.00423	1.56	LV	CELLSTATES	vFB1.0	control_PVneg	8	18
HDHD3	0.644	0.0279	0.0625	0.0531	4.8	9.42	0.0043	1.55	LV	CELLSTATES	vFB1.0	control_PVneg	8	18
SLC38A7	0.644	0.0411	0.0312	0.0382	3.98	8.04	0.00778	1.39	LV	CELLSTATES	vFB1.0	control_PVneg	8	18
P4HA3	0.643	0.0376	0.0882	0.0768	5.28	8.35	0.00681	1.42	LV	CELLSTATES	vFB1.0	control_PVneg	8	18
ZNF7	0.643	0.00892	0.136	0.124	5.95	14.1	0.000677	2.05	LV	CELLSTATES	vFB1.0	control_PVneg	8	18
NACA	0.642	0.0447	0.096	0.104	5.52	7.74	0.00892	1.35	LV	CELLSTATES	vFB1.0	control_PVneg	8	18
SUN2	0.642	0.0222	0.0941	0.0877	5.38	10.2	0.00306	1.65	LV	CELLSTATES	vFB1.0	control_PVneg	8	18
TMEM179B	0.642	0.0406	0.131	0.112	5.84	8.09	0.00762	1.39	LV	CELLSTATES	vFB1.0	control_PVneg	8	18
SF3A2	0.641	0.0208	0.0498	0.0512	4.59	10.5	0.00275	1.68	LV	CELLSTATES	vFB1.0	control_PVneg	8	18
ZNF16	0.641	0.0341	0.041	0.0416	4.25	8.69	0.00587	1.47	LV	CELLSTATES	vFB1.0	control_PVneg	8	18
NPEPL1	0.64	0.0168	0.0534	0.0519	4.64	11.4	0.00191	1.77	LV	CELLSTATES	vFB1.0	control_PVneg	8	18
TRABD	0.64	0.0132	0.0918	0.0906	5.42	12.4	0.00129	1.88	LV	CELLSTATES	vFB1.0	control_PVneg	8	18
VCP	0.639	0.00613	0.211	0.19	6.47	15.7	0.000378	2.21	LV	CELLSTATES	vFB1.0	control_PVneg	8	18
VDAC2	0.639	0.0291	0.0834	0.0763	5.28	9.26	0.00461	1.54	LV	CELLSTATES	vFB1.0	control_PVneg	8	18
MRPS10	0.638	0.0206	0.0434	0.0459	4.41	10.5	0.00273	1.69	LV	CELLSTATES	vFB1.0	control_PVneg	8	18
NUDCD2	0.638	0.0212	0.0452	0.0375	4.34	10.4	0.00282	1.67	LV	CELLSTATES	vFB1.0	control_PVneg	8	18
POR	0.638	0.00689	0.114	0.121	5.7	15.2	0.000454	2.16	LV	CELLSTATES	vFB1.0	control_PVneg	8	18
PPIA	0.638	0.0485	0.152	0.151	6.06	7.49	0.00996	1.31	LV	CELLSTATES	vFB1.0	control_PVneg	8	18
ADH5	0.636	0.012	0.189	0.168	6.37	12.8	0.0011	1.92	LV	CELLSTATES	vFB1.0	control_PVneg	8	18
RANBP1	0.635	0.0302	0.0496	0.0453	4.58	9.12	0.00489	1.52	LV	CELLSTATES	vFB1.0	control_PVneg	8	18
AAED1	0.634	0.0395	0.0494	0.045	4.44	8.2	0.00727	1.4	LV	CELLSTATES	vFB1.0	control_PVneg	8	18
LAMC2	0.633	0.0424	0.0947	0.0806	5.39	7.93	0.00818	1.37	LV	CELLSTATES	vFB1.0	control_PVneg	8	18
SOD2-1	0.633	0.0164	0.14	0.123	5.95	11.5	0.00183	1.79	LV	CELLSTATES	vFB1.0	control_PVneg	8	18
CWC15	0.631	0.0197	0.0624	0.0633	4.86	10.7	0.00251	1.7	LV	CELLSTATES	vFB1.0	control_PVneg	8	18
GPR75-ASB3	0.631	0.0289	0.265	0.229	6.86	9.29	0.00455	1.54	LV	CELLSTATES	vFB1.0	control_PVneg	8	18
EIF1AX	0.63	0.0363	0.126	0.141	5.88	8.47	0.00646	1.44	LV	CELLSTATES	vFB1.0	control_PVneg	8	18
COA4	0.629	0.036	0.0368	0.0349	4.09	8.5	0.00636	1.44	LV	CELLSTATES	vFB1.0	control_PVneg	8	18
TMX1	0.628	0.0182	0.0793	0.0782	5.21	11.1	0.00218	1.74	LV	CELLSTATES	vFB1.0	control_PVneg	8	18
LINC00907	0.627	0.0324	0.0435	0.0377	4.27	8.87	0.00543	1.49	LV	CELLSTATES	vFB1.0	control_PVneg	8	18
SURF4	0.624	0.0232	0.13	0.123	5.76	10.1	0.00327	1.64	LV	CELLSTATES	vFB1.0	control_PVneg	8	18
SCAMP3	0.623	0.0183	0.0852	0.084	5.3	11.1	0.00219	1.74	LV	CELLSTATES	vFB1.0	control_PVneg	8	18
NDUFV1	0.621	0.00595	0.133	0.13	5.93	15.9	0.000357	2.23	LV	CELLSTATES	vFB1.0	control_PVneg	8	18
MRPS14	0.619	0.0216	0.0521	0.0491	4.64	10.3	0.00294	1.67	LV	CELLSTATES	vFB1.0	control_PVneg	8	18
PTPRS	0.618	0.0174	0.682	0.673	8.25	11.3	0.00202	1.76	LV	CELLSTATES	vFB1.0	control_PVneg	8	18
EHD2	0.617	0.0291	0.0657	0.0644	4.93	9.26	0.0046	1.54	LV	CELLSTATES	vFB1.0	control_PVneg	8	18
ADI1	0.615	0.0102	0.0664	0.065	4.94	13.5	0.000848	1.99	LV	CELLSTATES	vFB1.0	control_PVneg	8	18
MOB3A	0.615	0.0388	0.111	0.0933	5.5	8.25	0.00711	1.41	LV	CELLSTATES	vFB1.0	control_PVneg	8	18
PNKD	0.613	0.0414	0.0881	0.079	5.35	8.01	0.00789	1.38	LV	CELLSTATES	vFB1.0	control_PVneg	8	18
ARL6IP4	0.611	0.0184	0.138	0.134	6.03	11	0.00222	1.74	LV	CELLSTATES	vFB1.0	control_PVneg	8	18
AIFM2	0.608	0.0236	0.0528	0.0503	4.58	10	0.00336	1.63	LV	CELLSTATES	vFB1.0	control_PVneg	8	18
CYHR1	0.605	0.0195	0.129	0.121	5.9	10.8	0.00246	1.71	LV	CELLSTATES	vFB1.0	control_PVneg	8	18
RWDD1	0.605	0.0216	0.0908	0.0814	5.26	10.3	0.00294	1.67	LV	CELLSTATES	vFB1.0	control_PVneg	8	18
TALDO1	0.604	0.0462	0.059	0.0579	4.75	7.64	0.00931	1.34	LV	CELLSTATES	vFB1.0	control_PVneg	8	18
UFC1	0.604	0.022	0.0455	0.041	4.42	10.3	0.00302	1.66	LV	CELLSTATES	vFB1.0	control_PVneg	8	18
LYSMD3	0.603	0.0342	0.0801	0.0686	5.05	8.68	0.00589	1.47	LV	CELLSTATES	vFB1.0	control_PVneg	8	18
GTF2A2	0.602	0.0136	0.099	0.088	5.42	12.3	0.00136	1.87	LV	CELLSTATES	vFB1.0	control_PVneg	8	18
MCRS1	0.602	0.0188	0.0413	0.044	4.29	10.9	0.00231	1.72	LV	CELLSTATES	vFB1.0	control_PVneg	8	18
RPF1	0.6	0.0188	0.0666	0.0724	4.94	10.9	0.00231	1.72	LV	CELLSTATES	vFB1.0	control_PVneg	8	18
YIPF2	0.6	0.0355	0.0531	0.0492	4.61	8.55	0.00623	1.45	LV	CELLSTATES	vFB1.0	control_PVneg	8	18
SNU13	0.599	0.0241	0.0755	0.0766	5.15	9.93	0.00348	1.62	LV	CELLSTATES	vFB1.0	control_PVneg	8	18
SRA1	0.599	0.0159	0.104	0.0988	5.49	11.7	0.00173	1.8	LV	CELLSTATES	vFB1.0	control_PVneg	8	18
TAF7	0.599	0.0159	0.13	0.121	5.83	11.6	0.00174	1.8	LV	CELLSTATES	vFB1.0	control_PVneg	8	18
GBE1	0.596	0.0468	0.794	0.721	8.39	7.6	0.00947	1.33	LV	CELLSTATES	vFB1.0	control_PVneg	8	18
NMRAL1	0.596	0.0407	0.0795	0.0772	5.16	8.08	0.00766	1.39	LV	CELLSTATES	vFB1.0	control_PVneg	8	18
HSF1	0.594	0.0392	0.0828	0.0991	5.4	8.22	0.0072	1.41	LV	CELLSTATES	vFB1.0	control_PVneg	8	18
MIS12	0.593	0.0475	0.0494	0.0395	4.4	7.55	0.0097	1.32	LV	CELLSTATES	vFB1.0	control_PVneg	8	18
SCPEP1	0.593	0.0327	0.0938	0.0959	5.48	8.84	0.00551	1.49	LV	CELLSTATES	vFB1.0	control_PVneg	8	18
MED8	0.59	0.044	0.0467	0.0451	4.39	7.79	0.00871	1.36	LV	CELLSTATES	vFB1.0	control_PVneg	8	18
COMMD2	0.589	0.014	0.128	0.113	5.73	12.1	0.00143	1.85	LV	CELLSTATES	vFB1.0	control_PVneg	8	18
TCP1	0.589	0.0163	0.0565	0.0591	4.71	11.5	0.00181	1.79	LV	CELLSTATES	vFB1.0	control_PVneg	8	18
RING1	0.587	0.0084	0.0823	0.0872	5.28	14.4	0.000619	2.08	LV	CELLSTATES	vFB1.0	control_PVneg	8	18
CCT8	0.585	0.0203	0.0648	0.0683	4.92	10.6	0.00261	1.69	LV	CELLSTATES	vFB1.0	control_PVneg	8	18
NOVA1	0.585	0.0402	0.958	1.01	8.76	8.13	0.0075	1.4	LV	CELLSTATES	vFB1.0	control_PVneg	8	18
DDX18	0.579	0.0103	0.285	0.255	6.88	13.5	0.000854	1.99	LV	CELLSTATES	vFB1.0	control_PVneg	8	18
NECAP1	0.578	0.0131	0.072	0.0698	4.99	12.4	0.00128	1.88	LV	CELLSTATES	vFB1.0	control_PVneg	8	18
COIL	0.577	0.0255	0.0715	0.0677	4.97	9.74	0.00376	1.59	LV	CELLSTATES	vFB1.0	control_PVneg	8	18
ENY2	0.576	0.0199	0.185	0.162	6.26	10.7	0.00254	1.7	LV	CELLSTATES	vFB1.0	control_PVneg	8	18
AKR1A1	0.575	0.0191	0.141	0.124	5.92	10.9	0.00236	1.72	LV	CELLSTATES	vFB1.0	control_PVneg	8	18
CFL2	0.575	0.033	0.0656	0.0586	4.91	8.8	0.0056	1.48	LV	CELLSTATES	vFB1.0	control_PVneg	8	18
BIN3	0.569	0.00955	0.109	0.112	5.58	13.8	0.000767	2.02	LV	CELLSTATES	vFB1.0	control_PVneg	8	18
PSMD7	0.568	0.0247	0.119	0.101	5.63	9.85	0.00359	1.61	LV	CELLSTATES	vFB1.0	control_PVneg	8	18
SCARA5	0.568	0.0283	0.265	0.262	6.82	9.38	0.00437	1.55	LV	CELLSTATES	vFB1.0	control_PVneg	8	18
FPGS	0.566	0.0164	0.0746	0.0795	5.11	11.5	0.00184	1.78	LV	CELLSTATES	vFB1.0	control_PVneg	8	18
SKP1	0.566	0.0478	0.174	0.197	6.39	7.53	0.00977	1.32	LV	CELLSTATES	vFB1.0	control_PVneg	8	18
POLR2B	0.563	0.00953	0.301	0.291	7.03	13.8	0.000762	2.02	LV	CELLSTATES	vFB1.0	control_PVneg	8	18
AL359317.2	0.561	0.0472	0.0477	0.036	4.4	7.58	0.00959	1.33	LV	CELLSTATES	vFB1.0	control_PVneg	8	18
DNHD1	0.561	0.0223	0.152	0.141	6.02	10.2	0.00309	1.65	LV	CELLSTATES	vFB1.0	control_PVneg	8	18
EIF3D	0.56	0.014	0.0914	0.0874	5.34	12.1	0.00143	1.85	LV	CELLSTATES	vFB1.0	control_PVneg	8	18
ATP5MC2	0.557	0.0328	0.116	0.139	5.83	8.82	0.00555	1.48	LV	CELLSTATES	vFB1.0	control_PVneg	8	18
PAICS	0.556	0.0363	0.0791	0.0658	5.09	8.47	0.00646	1.44	LV	CELLSTATES	vFB1.0	control_PVneg	8	18
PABPC1	0.553	0.0123	0.303	0.318	7.08	12.7	0.00113	1.91	LV	CELLSTATES	vFB1.0	control_PVneg	8	18
MRPL18	0.552	0.0259	0.0507	0.0479	4.53	9.67	0.00388	1.59	LV	CELLSTATES	vFB1.0	control_PVneg	8	18
NMT1	0.552	0.0127	0.269	0.303	6.95	12.6	0.00121	1.9	LV	CELLSTATES	vFB1.0	control_PVneg	8	18
SPCS2	0.552	0.0233	0.167	0.167	6.21	10	0.00331	1.63	LV	CELLSTATES	vFB1.0	control_PVneg	8	18
PPP4C	0.551	0.0345	0.0548	0.0609	4.73	8.65	0.00599	1.46	LV	CELLSTATES	vFB1.0	control_PVneg	8	18
ARF4	0.549	0.0132	0.216	0.213	6.54	12.4	0.00129	1.88	LV	CELLSTATES	vFB1.0	control_PVneg	8	18
HINT1	0.548	0.0413	0.0976	0.0969	5.47	8.03	0.00785	1.38	LV	CELLSTATES	vFB1.0	control_PVneg	8	18
SF3B2	0.548	0.0171	0.118	0.129	5.77	11.3	0.00197	1.77	LV	CELLSTATES	vFB1.0	control_PVneg	8	18
TMEM192	0.545	0.0411	0.0896	0.0835	5.3	8.05	0.00777	1.39	LV	CELLSTATES	vFB1.0	control_PVneg	8	18
ARMCX3	0.543	0.0445	0.079	0.0759	5.13	7.76	0.00885	1.35	LV	CELLSTATES	vFB1.0	control_PVneg	8	18
SMG5	0.543	0.011	0.0827	0.0908	5.26	13.2	0.000967	1.96	LV	CELLSTATES	vFB1.0	control_PVneg	8	18
EIF2S2	0.541	0.0167	0.163	0.174	6.16	11.4	0.00188	1.78	LV	CELLSTATES	vFB1.0	control_PVneg	8	18
PRKAA1	0.541	0.00446	0.243	0.26	6.79	17.1	0.000233	2.35	LV	CELLSTATES	vFB1.0	control_PVneg	8	18
PRDX3	0.537	0.0473	0.0542	0.0554	4.69	7.57	0.0096	1.33	LV	CELLSTATES	vFB1.0	control_PVneg	8	18
PRKAG1	0.537	0.00369	0.14	0.13	5.93	18.1	0.000166	2.43	LV	CELLSTATES	vFB1.0	control_PVneg	8	18
PSMD2	0.537	0.0362	0.0493	0.0567	4.56	8.48	0.00643	1.44	LV	CELLSTATES	vFB1.0	control_PVneg	8	18
MRPS36	0.536	0.0329	0.0594	0.0617	4.78	8.81	0.00557	1.48	LV	CELLSTATES	vFB1.0	control_PVneg	8	18
MRPS16	0.534	0.0235	0.0852	0.0742	5.2	10	0.00334	1.63	LV	CELLSTATES	vFB1.0	control_PVneg	8	18
SYNC	0.533	0.0395	0.159	0.143	6.14	8.2	0.00728	1.4	LV	CELLSTATES	vFB1.0	control_PVneg	8	18
PPCS	0.531	0.0152	0.0587	0.0567	4.73	11.8	0.00162	1.82	LV	CELLSTATES	vFB1.0	control_PVneg	8	18
TCEAL3	0.531	0.0411	0.0458	0.0433	4.38	8.04	0.00779	1.39	LV	CELLSTATES	vFB1.0	control_PVneg	8	18
AZI2	0.523	0.0245	0.219	0.218	6.58	9.87	0.00356	1.61	LV	CELLSTATES	vFB1.0	control_PVneg	8	18
GNL3	0.521	0.0492	0.119	0.11	5.66	7.44	0.0102	1.31	LV	CELLSTATES	vFB1.0	control_PVneg	8	18
CAPN1	0.52	0.0185	0.0778	0.0798	5.14	11	0.00224	1.73	LV	CELLSTATES	vFB1.0	control_PVneg	8	18
MRPS18C	0.518	0.0243	0.0751	0.0715	5.13	9.9	0.00352	1.61	LV	CELLSTATES	vFB1.0	control_PVneg	8	18
ATP6V0E1	0.517	0.0324	0.175	0.186	6.35	8.86	0.00545	1.49	LV	CELLSTATES	vFB1.0	control_PVneg	8	18
DNAJC8	0.517	0.0407	0.07	0.0749	5.01	8.08	0.00767	1.39	LV	CELLSTATES	vFB1.0	control_PVneg	8	18
AC068888.1	0.51	0.0437	0.213	0.21	6.6	7.82	0.0086	1.36	LV	CELLSTATES	vFB1.0	control_PVneg	8	18
GRHPR	0.509	0.047	0.0666	0.0792	5.01	7.59	0.00954	1.33	LV	CELLSTATES	vFB1.0	control_PVneg	8	18
RNF24	0.508	0.0375	0.483	0.502	7.72	8.36	0.00679	1.43	LV	CELLSTATES	vFB1.0	control_PVneg	8	18
EIF5B	0.506	0.0131	0.246	0.28	6.82	12.5	0.00126	1.88	LV	CELLSTATES	vFB1.0	control_PVneg	8	18
PPP1R7	0.5	0.0371	0.0612	0.0614	4.83	8.4	0.00666	1.43	LV	CELLSTATES	vFB1.0	control_PVneg	8	18

## Sheet: control_RBM20
Gene	logFC	FDR	mean_exp_control	mean_exp_genotype	logCPM	F	PValue	FDR_plot	Region	annotation_level	cell_state	comparison	Observations_genotype	Observations_reference
CCL2	5.48	1.88e-06	0.41	0.0204	7.56	66.4	2.08e-09	5.73	LV	CELLSTATES	vFB1.0	control_RBM20	8	18
APLNR	4.55	0.00238	0.064	0.00506	4.73	21.7	5.1e-05	2.62	LV	CELLSTATES	vFB1.0	control_RBM20	8	18
CCL11	4.11	7.57e-05	0.0953	0.0125	5.45	40.2	3.57e-07	4.12	LV	CELLSTATES	vFB1.0	control_RBM20	8	18
CXCL1	3.62	0.0224	0.0153	0.0027	3.24	11.4	0.00191	1.65	LV	CELLSTATES	vFB1.0	control_RBM20	8	18
CHRDL2	3.56	0.00188	0.0606	0.01	4.62	23.1	3.27e-05	2.73	LV	CELLSTATES	vFB1.0	control_RBM20	8	18
NPPC	3.5	0.00241	0.183	0.0253	5.99	21.5	5.28e-05	2.62	LV	CELLSTATES	vFB1.0	control_RBM20	8	18
AC108134.2	3.47	0.00362	0.0232	0.00218	3.13	19.2	0.000111	2.44	LV	CELLSTATES	vFB1.0	control_RBM20	8	18
FGFR4	3.38	0.000452	0.0156	0.00254	2.85	30	4.49e-06	3.35	LV	CELLSTATES	vFB1.0	control_RBM20	8	18
RGR	3.24	1.61e-05	0.0266	0.00417	3.45	51.1	3.44e-08	4.79	LV	CELLSTATES	vFB1.0	control_RBM20	8	18
AC022034.2	3.18	0.000196	0.0207	0.00428	3.12	34.6	1.36e-06	3.71	LV	CELLSTATES	vFB1.0	control_RBM20	8	18
BICDL1	3.05	0.00166	0.0286	0.0058	3.66	23.7	2.72e-05	2.78	LV	CELLSTATES	vFB1.0	control_RBM20	8	18
RET	3.02	0.00971	0.0335	0.00573	3.69	14.8	0.000513	2.01	LV	CELLSTATES	vFB1.0	control_RBM20	8	18
CDK18	2.94	6.12e-05	0.0348	0.00784	3.83	41.4	2.7e-07	4.21	LV	CELLSTATES	vFB1.0	control_RBM20	8	18
MARCKSL1	2.88	8.26e-05	0.057	0.0122	4.49	39.6	4.08e-07	4.08	LV	CELLSTATES	vFB1.0	control_RBM20	8	18
ACE2	2.87	0.00241	0.0747	0.0146	4.83	21.5	5.39e-05	2.62	LV	CELLSTATES	vFB1.0	control_RBM20	8	18
G0S2	2.8	0.000423	0.0292	0.00717	3.68	30.5	3.93e-06	3.37	LV	CELLSTATES	vFB1.0	control_RBM20	8	18
PLAU	2.73	0.00286	0.0812	0.0217	4.97	20.5	7.38e-05	2.54	LV	CELLSTATES	vFB1.0	control_RBM20	8	18
RASD1	2.68	0.00438	0.0459	0.00743	4.07	18.4	0.000148	2.36	LV	CELLSTATES	vFB1.0	control_RBM20	8	18
KAZN-AS1	2.63	0.00453	0.0911	0.0191	4.98	18.2	0.000156	2.34	LV	CELLSTATES	vFB1.0	control_RBM20	8	18
AL353653.1	2.6	3.1e-05	0.0938	0.0247	5.28	45.7	1.05e-07	4.51	LV	CELLSTATES	vFB1.0	control_RBM20	8	18
FGF10-AS1	2.6	2.53e-05	0.0305	0.00608	3.61	47.8	6.7e-08	4.6	LV	CELLSTATES	vFB1.0	control_RBM20	8	18
TMEM176A	2.6	0.0224	0.0168	0.00641	3.04	11.4	0.00191	1.65	LV	CELLSTATES	vFB1.0	control_RBM20	8	18
HES1	2.59	0.00781	0.437	0.153	7.68	15.9	0.000354	2.11	LV	CELLSTATES	vFB1.0	control_RBM20	8	18
AQP7	2.51	0.000458	0.0258	0.0088	3.53	29.9	4.59e-06	3.34	LV	CELLSTATES	vFB1.0	control_RBM20	8	18
FGF10	2.51	0.000194	0.0881	0.0234	5.01	34.8	1.3e-06	3.71	LV	CELLSTATES	vFB1.0	control_RBM20	8	18
MT-ND4	2.51	2.33e-05	0.358	0.117	7.37	48.9	5.32e-08	4.63	LV	CELLSTATES	vFB1.0	control_RBM20	8	18
LINC00473	2.48	0.0176	0.0202	0.00508	3.06	12.3	0.0013	1.75	LV	CELLSTATES	vFB1.0	control_RBM20	8	18
FAM196B	2.4	0.0102	0.0273	0.00598	3.53	14.6	0.00056	1.99	LV	CELLSTATES	vFB1.0	control_RBM20	8	18
GPX3	2.4	0.00312	0.344	0.104	7.39	20.1	8.4e-05	2.51	LV	CELLSTATES	vFB1.0	control_RBM20	8	18
APOE	2.37	0.00233	0.296	0.106	7.16	21.8	4.84e-05	2.63	LV	CELLSTATES	vFB1.0	control_RBM20	8	18
RPS17	2.36	0.0273	0.0193	0.0055	3.2	10.6	0.0026	1.56	LV	CELLSTATES	vFB1.0	control_RBM20	8	18
ADM	2.35	0.00147	0.0681	0.0247	4.99	24.4	2.18e-05	2.83	LV	CELLSTATES	vFB1.0	control_RBM20	8	18
CHRM2	2.35	0.000264	0.0489	0.0151	4.28	33.1	1.98e-06	3.58	LV	CELLSTATES	vFB1.0	control_RBM20	8	18
SLC4A3	2.34	0.000438	0.0251	0.0101	3.42	30.1	4.32e-06	3.36	LV	CELLSTATES	vFB1.0	control_RBM20	8	18
PCBP3	2.32	0.00381	0.0265	0.00929	3.45	19	0.00012	2.42	LV	CELLSTATES	vFB1.0	control_RBM20	8	18
STUM	2.32	2.58e-05	0.108	0.0304	5.31	47.4	7.22e-08	4.59	LV	CELLSTATES	vFB1.0	control_RBM20	8	18
AC018464.1	2.31	0.00577	0.0181	0.00622	3.02	17.2	0.000221	2.24	LV	CELLSTATES	vFB1.0	control_RBM20	8	18
MT-ND2	2.31	0.000433	0.169	0.0634	6.42	30.3	4.11e-06	3.36	LV	CELLSTATES	vFB1.0	control_RBM20	8	18
PLCXD3	2.31	0.00018	0.529	0.153	7.63	35.2	1.17e-06	3.74	LV	CELLSTATES	vFB1.0	control_RBM20	8	18
MRGPRF	2.3	0.00013	0.0355	0.0131	3.84	37	7.57e-07	3.89	LV	CELLSTATES	vFB1.0	control_RBM20	8	18
TRDN-AS1	2.28	0.000151	0.091	0.0351	5.34	36.2	9.17e-07	3.82	LV	CELLSTATES	vFB1.0	control_RBM20	8	18
AC009139.2	2.27	0.000167	0.0183	0.00571	3.02	35.7	1.04e-06	3.78	LV	CELLSTATES	vFB1.0	control_RBM20	8	18
DLK1	2.27	0.0173	0.139	0.0462	5.77	12.4	0.00128	1.76	LV	CELLSTATES	vFB1.0	control_RBM20	8	18
LINC02147	2.27	0.000422	0.0302	0.00829	3.65	30.6	3.79e-06	3.37	LV	CELLSTATES	vFB1.0	control_RBM20	8	18
XIRP1	2.25	0.00783	0.0128	0.00329	2.4	15.8	0.000359	2.11	LV	CELLSTATES	vFB1.0	control_RBM20	8	18
AC016885.2	2.23	0.00669	0.0132	0.00295	2.59	16.5	0.000279	2.17	LV	CELLSTATES	vFB1.0	control_RBM20	8	18
RIPOR3	2.21	5.34e-06	0.643	0.211	7.97	59.4	7.08e-09	5.27	LV	CELLSTATES	vFB1.0	control_RBM20	8	18
TCF24	2.21	0.026	0.0151	0.0069	3.15	10.8	0.00242	1.59	LV	CELLSTATES	vFB1.0	control_RBM20	8	18
PLN	2.18	0.0033	0.123	0.053	5.99	19.8	9.3e-05	2.48	LV	CELLSTATES	vFB1.0	control_RBM20	8	18
MT-ATP6	2.17	0.000271	0.477	0.189	7.64	32.9	2.1e-06	3.57	LV	CELLSTATES	vFB1.0	control_RBM20	8	18
APOD	2.15	0.0245	3.26	1.46	10.8	11	0.00223	1.61	LV	CELLSTATES	vFB1.0	control_RBM20	8	18
KCNE4	2.15	0.000501	0.0983	0.0295	5.21	29.5	5.17e-06	3.3	LV	CELLSTATES	vFB1.0	control_RBM20	8	18
MT-CYB	2.15	0.000194	0.614	0.259	8.05	34.7	1.32e-06	3.71	LV	CELLSTATES	vFB1.0	control_RBM20	8	18
CNTN3	2.12	0.00396	0.0363	0.0121	3.96	18.8	0.00013	2.4	LV	CELLSTATES	vFB1.0	control_RBM20	8	18
MT-ND1	2.12	5.53e-05	0.23	0.102	6.69	42.1	2.28e-07	4.26	LV	CELLSTATES	vFB1.0	control_RBM20	8	18
ART3	2.09	0.00384	0.0145	0.00643	2.95	19	0.000121	2.42	LV	CELLSTATES	vFB1.0	control_RBM20	8	18
CLEC12A	2.09	0.0113	0.0204	0.00954	3.48	14.1	0.00066	1.95	LV	CELLSTATES	vFB1.0	control_RBM20	8	18
FBLIM1	2.09	0.00308	0.0496	0.0211	4.37	20.2	8.22e-05	2.51	LV	CELLSTATES	vFB1.0	control_RBM20	8	18
MT-CO1	2.09	0.000421	1.08	0.492	8.95	30.7	3.72e-06	3.38	LV	CELLSTATES	vFB1.0	control_RBM20	8	18
ANKRD2	2.08	0.0127	0.0423	0.019	4.23	13.6	0.000796	1.9	LV	CELLSTATES	vFB1.0	control_RBM20	8	18
PPL	2.08	0.000393	0.136	0.0514	5.64	31.1	3.38e-06	3.41	LV	CELLSTATES	vFB1.0	control_RBM20	8	18
AC131025.2	2.07	0.0104	0.0224	0.00654	3.17	14.5	0.000579	1.98	LV	CELLSTATES	vFB1.0	control_RBM20	8	18
KAZN	2.06	0.00209	4.1	1.35	10.5	22.5	3.95e-05	2.68	LV	CELLSTATES	vFB1.0	control_RBM20	8	18
SLC16A12-AS1	2.06	0.00031	0.0761	0.0299	4.99	32.3	2.42e-06	3.51	LV	CELLSTATES	vFB1.0	control_RBM20	8	18
LSAMP-AS1	2.05	0.00738	0.106	0.0555	5.76	16.1	0.000324	2.13	LV	CELLSTATES	vFB1.0	control_RBM20	8	18
SH3RF2	2.05	0.00334	0.0235	0.0104	3.51	19.7	9.65e-05	2.48	LV	CELLSTATES	vFB1.0	control_RBM20	8	18
AC007529.2	2.03	1.25e-07	0.222	0.0862	6.45	95.7	2.77e-11	6.9	LV	CELLSTATES	vFB1.0	control_RBM20	8	18
HSPB3	2.03	0.00291	0.0537	0.0266	4.76	20.4	7.63e-05	2.54	LV	CELLSTATES	vFB1.0	control_RBM20	8	18
MT-CO2	2.03	0.000327	0.535	0.238	7.91	32	2.62e-06	3.49	LV	CELLSTATES	vFB1.0	control_RBM20	8	18
C3	2.02	7.93e-05	0.517	0.217	7.75	39.9	3.8e-07	4.1	LV	CELLSTATES	vFB1.0	control_RBM20	8	18
POU2F3	2.02	0.0172	0.0127	0.005	2.66	12.4	0.00126	1.77	LV	CELLSTATES	vFB1.0	control_RBM20	8	18
CDH18	2	0.00668	0.0555	0.0196	4.56	16.5	0.000278	2.18	LV	CELLSTATES	vFB1.0	control_RBM20	8	18
ELANE	1.99	8.07e-07	0.107	0.0375	5.35	72.4	7.73e-10	6.09	LV	CELLSTATES	vFB1.0	control_RBM20	8	18
RPL13A	1.99	0.00303	0.136	0.0598	6.07	20.2	8.04e-05	2.52	LV	CELLSTATES	vFB1.0	control_RBM20	8	18
BMX	1.98	0.00358	0.087	0.0318	5.08	19.3	0.000108	2.45	LV	CELLSTATES	vFB1.0	control_RBM20	8	18
CD248	1.98	0.017	0.0182	0.00761	3.06	12.5	0.00124	1.77	LV	CELLSTATES	vFB1.0	control_RBM20	8	18
MT-ND3	1.98	0.000422	0.321	0.15	7.22	30.7	3.77e-06	3.37	LV	CELLSTATES	vFB1.0	control_RBM20	8	18
SLCO2B1	1.96	0.00243	0.216	0.0718	6.33	21.4	5.52e-05	2.61	LV	CELLSTATES	vFB1.0	control_RBM20	8	18
C5orf17	1.94	0.0456	0.0762	0.0296	4.98	8.7	0.00582	1.34	LV	CELLSTATES	vFB1.0	control_RBM20	8	18
UPP1	1.94	0.000882	0.0214	0.00728	3.14	26.9	1.07e-05	3.05	LV	CELLSTATES	vFB1.0	control_RBM20	8	18
TSPAN11	1.93	0.0434	0.0302	0.0119	3.72	8.9	0.00533	1.36	LV	CELLSTATES	vFB1.0	control_RBM20	8	18
F3	1.92	0.00233	0.0225	0.00804	3.3	21.8	4.83e-05	2.63	LV	CELLSTATES	vFB1.0	control_RBM20	8	18
R3HDML	1.92	0.0243	0.0215	0.00937	3.27	11	0.00219	1.61	LV	CELLSTATES	vFB1.0	control_RBM20	8	18
SLC6A1-AS1	1.92	0.0437	0.0908	0.0368	5.22	8.87	0.00539	1.36	LV	CELLSTATES	vFB1.0	control_RBM20	8	18
AC078850.2	1.9	0.0385	0.0147	0.0053	2.68	9.31	0.00447	1.41	LV	CELLSTATES	vFB1.0	control_RBM20	8	18
BHLHE40	1.9	0.0347	0.132	0.0562	5.68	9.69	0.0038	1.46	LV	CELLSTATES	vFB1.0	control_RBM20	8	18
KCNMB1	1.9	0.0182	0.0534	0.0261	4.74	12.2	0.00136	1.74	LV	CELLSTATES	vFB1.0	control_RBM20	8	18
MIR4458HG	1.89	0.00453	0.0185	0.00891	3.19	18.2	0.000156	2.34	LV	CELLSTATES	vFB1.0	control_RBM20	8	18
MYL3	1.89	0.0039	0.162	0.0888	6.37	18.9	0.000123	2.41	LV	CELLSTATES	vFB1.0	control_RBM20	8	18
PGF	1.88	0.00982	0.0612	0.0199	4.56	14.8	0.000522	2.01	LV	CELLSTATES	vFB1.0	control_RBM20	8	18
EVA1A	1.86	0.000484	0.0313	0.0174	3.87	29.7	4.89e-06	3.31	LV	CELLSTATES	vFB1.0	control_RBM20	8	18
GAS6-AS1	1.85	0.00439	0.0281	0.015	3.83	18.4	0.000148	2.36	LV	CELLSTATES	vFB1.0	control_RBM20	8	18
STARD8	1.85	0.018	0.0172	0.00674	3.08	12.3	0.00134	1.74	LV	CELLSTATES	vFB1.0	control_RBM20	8	18
HSPA1B	1.82	0.0291	0.0389	0.0132	3.78	10.3	0.0029	1.54	LV	CELLSTATES	vFB1.0	control_RBM20	8	18
JPH2	1.82	0.0123	0.0128	0.00519	2.65	13.8	0.000757	1.91	LV	CELLSTATES	vFB1.0	control_RBM20	8	18
MYH6	1.82	0.0103	0.0297	0.0126	3.7	14.6	0.000566	1.99	LV	CELLSTATES	vFB1.0	control_RBM20	8	18
TNFSF14	1.82	0.0301	0.013	0.0056	2.77	10.2	0.00307	1.52	LV	CELLSTATES	vFB1.0	control_RBM20	8	18
LSAMP	1.81	0.005	0.735	0.237	8.01	17.8	0.00018	2.3	LV	CELLSTATES	vFB1.0	control_RBM20	8	18
ADGRL3-AS1	1.8	0.00203	0.0159	0.00752	2.91	22.7	3.67e-05	2.69	LV	CELLSTATES	vFB1.0	control_RBM20	8	18
GJA1	1.8	0.00462	0.0161	0.0106	3.04	18.1	0.000163	2.34	LV	CELLSTATES	vFB1.0	control_RBM20	8	18
LRRTM3	1.8	0.00377	0.036	0.0178	4.07	19.1	0.000118	2.42	LV	CELLSTATES	vFB1.0	control_RBM20	8	18
MYBPC3	1.8	0.00152	0.187	0.0951	6.47	24.2	2.31e-05	2.82	LV	CELLSTATES	vFB1.0	control_RBM20	8	18
CHL1	1.79	0.044	0.0322	0.0146	3.98	8.84	0.00547	1.36	LV	CELLSTATES	vFB1.0	control_RBM20	8	18
MT1M	1.79	0.028	0.0255	0.00998	3.53	10.5	0.00271	1.55	LV	CELLSTATES	vFB1.0	control_RBM20	8	18
BMPER	1.78	0.000194	0.433	0.174	7.4	34.7	1.33e-06	3.71	LV	CELLSTATES	vFB1.0	control_RBM20	8	18
MTSS1L	1.78	0.000703	0.0898	0.0427	5.23	27.9	7.91e-06	3.15	LV	CELLSTATES	vFB1.0	control_RBM20	8	18
Z83844.2	1.78	0.00492	0.0153	0.00653	2.9	17.9	0.000176	2.31	LV	CELLSTATES	vFB1.0	control_RBM20	8	18
ID2	1.77	0.00445	0.15	0.0994	6.21	18.3	0.000152	2.35	LV	CELLSTATES	vFB1.0	control_RBM20	8	18
PPP1R3C	1.77	0.0139	0.0295	0.0175	3.7	13.2	0.000924	1.86	LV	CELLSTATES	vFB1.0	control_RBM20	8	18
FGF12	1.76	0.00159	0.267	0.148	6.95	24	2.47e-05	2.8	LV	CELLSTATES	vFB1.0	control_RBM20	8	18
GRID2	1.75	0.0039	0.081	0.037	5.05	18.9	0.000124	2.41	LV	CELLSTATES	vFB1.0	control_RBM20	8	18
MT1X	1.75	0.0134	0.0553	0.027	4.64	13.4	0.000865	1.87	LV	CELLSTATES	vFB1.0	control_RBM20	8	18
MT-ND5	1.74	0.00238	0.0838	0.0441	5.16	21.6	5.11e-05	2.62	LV	CELLSTATES	vFB1.0	control_RBM20	8	18
DOCK2	1.73	0.0103	0.0442	0.0183	4.29	14.5	0.000569	1.99	LV	CELLSTATES	vFB1.0	control_RBM20	8	18
PTGIR	1.73	0.000699	0.293	0.175	7.03	28.1	7.67e-06	3.16	LV	CELLSTATES	vFB1.0	control_RBM20	8	18
RAMP1	1.73	0.00928	0.0233	0.0116	3.4	15	0.00048	2.03	LV	CELLSTATES	vFB1.0	control_RBM20	8	18
MAOA	1.72	0.0105	0.107	0.0435	5.35	14.4	0.000595	1.98	LV	CELLSTATES	vFB1.0	control_RBM20	8	18
PDGFRB	1.71	0.000121	0.898	0.404	8.36	37.5	6.61e-07	3.92	LV	CELLSTATES	vFB1.0	control_RBM20	8	18
RBM20	1.71	0.00182	0.083	0.0415	5.19	23.2	3.11e-05	2.74	LV	CELLSTATES	vFB1.0	control_RBM20	8	18
AC025171.3	1.7	0.00781	0.0155	0.00662	2.77	15.9	0.000353	2.11	LV	CELLSTATES	vFB1.0	control_RBM20	8	18
IGDCC4	1.7	0.0119	0.0675	0.0303	4.85	13.9	0.000715	1.93	LV	CELLSTATES	vFB1.0	control_RBM20	8	18
SH3BGRL3	1.7	0.00327	0.103	0.0489	5.39	19.8	9.13e-05	2.49	LV	CELLSTATES	vFB1.0	control_RBM20	8	18
SMYD1	1.7	0.0212	0.016	0.00842	2.98	11.6	0.00174	1.67	LV	CELLSTATES	vFB1.0	control_RBM20	8	18
SPDYE2B	1.7	0.0162	0.0138	0.00746	2.85	12.7	0.00115	1.79	LV	CELLSTATES	vFB1.0	control_RBM20	8	18
IGFBP4	1.69	0.00111	0.284	0.168	6.94	25.7	1.5e-05	2.95	LV	CELLSTATES	vFB1.0	control_RBM20	8	18
ANKRD33B	1.68	0.00345	0.0482	0.0178	4.25	19.5	0.000101	2.46	LV	CELLSTATES	vFB1.0	control_RBM20	8	18
MPP7	1.68	0.00152	0.0247	0.0139	3.51	24.2	2.32e-05	2.82	LV	CELLSTATES	vFB1.0	control_RBM20	8	18
MROH2B	1.68	0.0013	0.0834	0.0379	5.01	24.9	1.87e-05	2.88	LV	CELLSTATES	vFB1.0	control_RBM20	8	18
SLC1A2	1.68	0.00251	0.123	0.0555	5.54	21.2	5.94e-05	2.6	LV	CELLSTATES	vFB1.0	control_RBM20	8	18
TECRL	1.68	0.00362	0.0648	0.0374	4.91	19.3	0.00011	2.44	LV	CELLSTATES	vFB1.0	control_RBM20	8	18
TRIM47	1.68	0.00308	0.0491	0.0331	4.52	20.1	8.26e-05	2.51	LV	CELLSTATES	vFB1.0	control_RBM20	8	18
FBXO40	1.67	0.0145	0.0169	0.0105	3	13.1	0.000986	1.84	LV	CELLSTATES	vFB1.0	control_RBM20	8	18
HACD1	1.67	0.01	0.0379	0.018	4.1	14.7	0.000541	2	LV	CELLSTATES	vFB1.0	control_RBM20	8	18
IFITM2	1.67	0.0112	0.105	0.0574	5.67	14.2	0.000648	1.95	LV	CELLSTATES	vFB1.0	control_RBM20	8	18
MT-CO3	1.67	0.00161	0.965	0.553	8.72	23.9	2.55e-05	2.79	LV	CELLSTATES	vFB1.0	control_RBM20	8	18
VWC2	1.67	0.0222	0.0127	0.00688	2.66	11.4	0.00187	1.65	LV	CELLSTATES	vFB1.0	control_RBM20	8	18
CCBE1	1.66	0.000703	0.31	0.139	6.88	27.9	7.92e-06	3.15	LV	CELLSTATES	vFB1.0	control_RBM20	8	18
MYOM3	1.66	0.00518	0.0154	0.00836	2.84	17.6	0.00019	2.29	LV	CELLSTATES	vFB1.0	control_RBM20	8	18
PAM16	1.66	0.012	0.0259	0.0102	3.47	13.9	0.000724	1.92	LV	CELLSTATES	vFB1.0	control_RBM20	8	18
SLC2A3	1.65	0.0101	0.156	0.0925	6.09	14.6	0.000548	1.99	LV	CELLSTATES	vFB1.0	control_RBM20	8	18
UQCRB	1.65	0.00649	0.0905	0.0527	5.48	16.7	0.000267	2.19	LV	CELLSTATES	vFB1.0	control_RBM20	8	18
CARMN	1.64	0.0016	0.0831	0.0356	4.95	24	2.51e-05	2.8	LV	CELLSTATES	vFB1.0	control_RBM20	8	18
MT-ND6	1.64	0.0033	0.0469	0.0202	4.21	19.8	9.36e-05	2.48	LV	CELLSTATES	vFB1.0	control_RBM20	8	18
RARRES1	1.64	0.0165	0.549	0.351	8.01	12.6	0.00118	1.78	LV	CELLSTATES	vFB1.0	control_RBM20	8	18
RNF212B	1.64	0.000134	0.0431	0.0204	4.2	36.7	8.02e-07	3.87	LV	CELLSTATES	vFB1.0	control_RBM20	8	18
AC093895.1	1.63	0.0103	0.102	0.0498	5.41	14.5	0.000572	1.99	LV	CELLSTATES	vFB1.0	control_RBM20	8	18
NDRG4	1.63	0.0192	0.0181	0.00825	3.13	12	0.0015	1.72	LV	CELLSTATES	vFB1.0	control_RBM20	8	18
VASN	1.63	0.00233	0.0293	0.0142	3.64	21.9	4.76e-05	2.63	LV	CELLSTATES	vFB1.0	control_RBM20	8	18
ADA	1.62	0.00018	0.164	0.0872	6.13	35.3	1.14e-06	3.74	LV	CELLSTATES	vFB1.0	control_RBM20	8	18
NMRK2	1.62	0.0343	0.022	0.0135	3.5	9.74	0.00373	1.47	LV	CELLSTATES	vFB1.0	control_RBM20	8	18
TRDN	1.62	0.00821	0.067	0.0347	4.93	15.6	0.000391	2.09	LV	CELLSTATES	vFB1.0	control_RBM20	8	18
LDLR	1.6	0.0113	0.126	0.0527	5.51	14.1	0.000663	1.95	LV	CELLSTATES	vFB1.0	control_RBM20	8	18
TGM2	1.6	0.0166	0.0369	0.0158	3.95	12.6	0.00119	1.78	LV	CELLSTATES	vFB1.0	control_RBM20	8	18
TOX2	1.6	0.00177	0.0318	0.015	3.79	23.4	3e-05	2.75	LV	CELLSTATES	vFB1.0	control_RBM20	8	18
NOTCH3	1.59	0.0115	0.022	0.0115	3.34	14.1	0.000676	1.94	LV	CELLSTATES	vFB1.0	control_RBM20	8	18
RXRG	1.59	0.0278	0.0308	0.018	3.73	10.5	0.00268	1.56	LV	CELLSTATES	vFB1.0	control_RBM20	8	18
CATSPERB	1.58	0.0015	0.713	0.26	7.91	24.3	2.25e-05	2.82	LV	CELLSTATES	vFB1.0	control_RBM20	8	18
GFRA1	1.58	0.00421	0.185	0.086	6.13	18.5	0.00014	2.38	LV	CELLSTATES	vFB1.0	control_RBM20	8	18
LRP4	1.58	0.0143	0.552	0.374	8.18	13.1	0.000963	1.85	LV	CELLSTATES	vFB1.0	control_RBM20	8	18
ANO5	1.57	0.0213	0.0151	0.00851	2.89	11.6	0.00176	1.67	LV	CELLSTATES	vFB1.0	control_RBM20	8	18
FAM184A	1.57	0.00694	0.141	0.0686	5.74	16.3	0.000298	2.16	LV	CELLSTATES	vFB1.0	control_RBM20	8	18
IRX3	1.57	0.00431	0.0328	0.0221	3.81	18.4	0.000145	2.37	LV	CELLSTATES	vFB1.0	control_RBM20	8	18
SEPT9	1.57	8.34e-05	0.111	0.0537	5.48	39.4	4.24e-07	4.08	LV	CELLSTATES	vFB1.0	control_RBM20	8	18
ADH1B	1.56	0.00115	1.69	0.894	9.41	25.5	1.6e-05	2.94	LV	CELLSTATES	vFB1.0	control_RBM20	8	18
FAIM2	1.56	0.029	0.0379	0.0231	4.19	10.4	0.00287	1.54	LV	CELLSTATES	vFB1.0	control_RBM20	8	18
GPC5	1.56	0.0013	0.177	0.0889	6.19	25	1.87e-05	2.88	LV	CELLSTATES	vFB1.0	control_RBM20	8	18
LDB3	1.56	0.00247	0.129	0.0718	5.92	21.3	5.63e-05	2.61	LV	CELLSTATES	vFB1.0	control_RBM20	8	18
HIC1	1.55	0.0301	0.0766	0.0393	4.86	10.2	0.00306	1.52	LV	CELLSTATES	vFB1.0	control_RBM20	8	18
PLEKHG6	1.55	0.0128	0.0152	0.00708	2.79	13.6	0.000808	1.89	LV	CELLSTATES	vFB1.0	control_RBM20	8	18
PTP4A3	1.55	0.00345	0.0243	0.0162	3.62	19.5	0.000101	2.46	LV	CELLSTATES	vFB1.0	control_RBM20	8	18
AL669970.3	1.54	0.0129	0.0345	0.0152	3.87	13.6	0.00082	1.89	LV	CELLSTATES	vFB1.0	control_RBM20	8	18
POLD2	1.54	0.0111	0.0858	0.0465	5.26	14.2	0.000646	1.95	LV	CELLSTATES	vFB1.0	control_RBM20	8	18
PPARG	1.54	0.00519	0.123	0.0642	5.58	17.6	0.000191	2.28	LV	CELLSTATES	vFB1.0	control_RBM20	8	18
COX6A2	1.53	0.0262	0.0657	0.0465	5.18	10.8	0.00246	1.58	LV	CELLSTATES	vFB1.0	control_RBM20	8	18
NTRK2	1.53	0.00713	0.0381	0.0207	4.15	16.2	0.000309	2.15	LV	CELLSTATES	vFB1.0	control_RBM20	8	18
AC138305.1	1.52	0.00781	0.0246	0.0155	3.51	15.9	0.000352	2.11	LV	CELLSTATES	vFB1.0	control_RBM20	8	18
DPP6	1.52	0.00796	0.134	0.0776	5.87	15.7	0.000371	2.1	LV	CELLSTATES	vFB1.0	control_RBM20	8	18
MYOCD	1.52	0.00331	0.0288	0.016	3.77	19.7	9.41e-05	2.48	LV	CELLSTATES	vFB1.0	control_RBM20	8	18
PKP2	1.52	0.000973	0.0721	0.0404	5.01	26.4	1.23e-05	3.01	LV	CELLSTATES	vFB1.0	control_RBM20	8	18
RBP1	1.52	0.0146	0.0289	0.015	3.66	13	0.000998	1.84	LV	CELLSTATES	vFB1.0	control_RBM20	8	18
RPS18	1.52	0.0025	0.0865	0.0557	5.41	21.2	5.83e-05	2.6	LV	CELLSTATES	vFB1.0	control_RBM20	8	18
RYR2	1.52	0.00555	0.751	0.473	8.49	17.3	0.00021	2.26	LV	CELLSTATES	vFB1.0	control_RBM20	8	18
TNNT2	1.52	0.00209	0.291	0.19	7.18	22.4	3.99e-05	2.68	LV	CELLSTATES	vFB1.0	control_RBM20	8	18
CYGB	1.51	0.00151	0.127	0.0751	5.8	24.3	2.28e-05	2.82	LV	CELLSTATES	vFB1.0	control_RBM20	8	18
MAPK4	1.51	0.0189	0.0169	0.00817	3.06	12.1	0.00146	1.72	LV	CELLSTATES	vFB1.0	control_RBM20	8	18
NRAP	1.51	0.00681	0.0318	0.0181	3.86	16.4	0.000289	2.17	LV	CELLSTATES	vFB1.0	control_RBM20	8	18
ANAPC15	1.5	0.0137	0.0133	0.00622	2.73	13.3	0.000908	1.86	LV	CELLSTATES	vFB1.0	control_RBM20	8	18
CXCL12	1.5	0.0203	0.224	0.155	6.75	11.8	0.00163	1.69	LV	CELLSTATES	vFB1.0	control_RBM20	8	18
FABP3	1.5	0.0314	0.06	0.0454	5.02	10.1	0.00327	1.5	LV	CELLSTATES	vFB1.0	control_RBM20	8	18
FSHR	1.5	0.0197	0.0486	0.0309	4.55	11.9	0.00155	1.71	LV	CELLSTATES	vFB1.0	control_RBM20	8	18
ISYNA1	1.5	0.0298	0.0238	0.0175	3.54	10.2	0.00302	1.53	LV	CELLSTATES	vFB1.0	control_RBM20	8	18
AGBL1	1.49	0.0254	0.056	0.0405	4.92	10.9	0.00234	1.6	LV	CELLSTATES	vFB1.0	control_RBM20	8	18
NOP10	1.49	0.0021	0.0325	0.0195	3.88	22.4	4.03e-05	2.68	LV	CELLSTATES	vFB1.0	control_RBM20	8	18
HMBS	1.48	0.00989	0.0209	0.0109	3.28	14.7	0.00053	2	LV	CELLSTATES	vFB1.0	control_RBM20	8	18
HSPB7	1.48	0.00738	0.0873	0.0521	5.38	16.1	0.000324	2.13	LV	CELLSTATES	vFB1.0	control_RBM20	8	18
TAX1BP3	1.48	0.0217	0.02	0.012	3.24	11.5	0.00181	1.66	LV	CELLSTATES	vFB1.0	control_RBM20	8	18
CKM	1.47	0.00289	0.11	0.0732	5.68	20.4	7.52e-05	2.54	LV	CELLSTATES	vFB1.0	control_RBM20	8	18
RALYL	1.47	0.00391	0.0341	0.0201	3.97	18.8	0.000126	2.41	LV	CELLSTATES	vFB1.0	control_RBM20	8	18
NDUFA3	1.46	0.0299	0.0161	0.0106	3.03	10.2	0.00303	1.52	LV	CELLSTATES	vFB1.0	control_RBM20	8	18
PPARGC1B	1.46	0.00158	0.0236	0.0139	3.41	24	2.44e-05	2.8	LV	CELLSTATES	vFB1.0	control_RBM20	8	18
RPL27A	1.46	0.00781	0.102	0.0652	5.63	15.8	0.000355	2.11	LV	CELLSTATES	vFB1.0	control_RBM20	8	18
TNNC1	1.46	0.00472	0.204	0.14	6.68	18	0.000167	2.33	LV	CELLSTATES	vFB1.0	control_RBM20	8	18
MLIP	1.45	0.00271	0.121	0.0779	5.8	20.7	6.82e-05	2.57	LV	CELLSTATES	vFB1.0	control_RBM20	8	18
NEBL	1.45	0.00162	0.107	0.0645	5.58	23.8	2.62e-05	2.79	LV	CELLSTATES	vFB1.0	control_RBM20	8	18
SH3PXD2A-AS1	1.45	0.0234	0.0282	0.015	3.62	11.2	0.00204	1.63	LV	CELLSTATES	vFB1.0	control_RBM20	8	18
SLC38A4	1.45	0.0189	0.0264	0.0135	3.57	12.1	0.00146	1.72	LV	CELLSTATES	vFB1.0	control_RBM20	8	18
CCDC129	1.44	0.00783	0.0331	0.0182	3.94	15.8	0.000357	2.11	LV	CELLSTATES	vFB1.0	control_RBM20	8	18
FTL	1.44	0.0103	0.34	0.208	7.36	14.5	0.000567	1.99	LV	CELLSTATES	vFB1.0	control_RBM20	8	18
LINC01856	1.44	0.0144	0.0363	0.0155	3.88	13.1	0.000976	1.84	LV	CELLSTATES	vFB1.0	control_RBM20	8	18
MSC	1.44	0.0295	0.0164	0.00862	2.89	10.3	0.00296	1.53	LV	CELLSTATES	vFB1.0	control_RBM20	8	18
RAB11FIP4	1.44	0.0129	0.0146	0.00785	2.97	13.6	0.000813	1.89	LV	CELLSTATES	vFB1.0	control_RBM20	8	18
RPS15A	1.44	0.0252	0.0473	0.0304	4.53	10.9	0.00232	1.6	LV	CELLSTATES	vFB1.0	control_RBM20	8	18
SLC2A6	1.44	0.00779	0.0147	0.00755	2.9	15.9	0.00035	2.11	LV	CELLSTATES	vFB1.0	control_RBM20	8	18
SNTG1	1.44	0.0282	0.0438	0.0306	4.55	10.5	0.00275	1.55	LV	CELLSTATES	vFB1.0	control_RBM20	8	18
SPDYE2	1.44	0.0442	0.259	0.186	7.06	8.82	0.00551	1.36	LV	CELLSTATES	vFB1.0	control_RBM20	8	18
BIN1	1.43	0.00208	0.0266	0.0154	3.58	22.6	3.83e-05	2.68	LV	CELLSTATES	vFB1.0	control_RBM20	8	18
RPS20	1.43	0.0247	0.0597	0.0403	4.94	11	0.00226	1.61	LV	CELLSTATES	vFB1.0	control_RBM20	8	18
SLC7A1	1.43	0.0189	0.0331	0.0163	3.72	12.1	0.00146	1.72	LV	CELLSTATES	vFB1.0	control_RBM20	8	18
TINAGL1	1.42	0.0212	0.0147	0.0125	3.04	11.6	0.00174	1.67	LV	CELLSTATES	vFB1.0	control_RBM20	8	18
TLNRD1	1.42	0.00337	0.0266	0.0173	3.58	19.6	9.79e-05	2.47	LV	CELLSTATES	vFB1.0	control_RBM20	8	18
TMEM60	1.42	0.00852	0.0185	0.0112	3.09	15.4	0.000416	2.07	LV	CELLSTATES	vFB1.0	control_RBM20	8	18
AC084357.2	1.41	0.00808	0.201	0.143	6.59	15.7	0.000378	2.09	LV	CELLSTATES	vFB1.0	control_RBM20	8	18
CACNA2D3	1.41	0.00235	0.115	0.0648	5.55	21.7	4.97e-05	2.63	LV	CELLSTATES	vFB1.0	control_RBM20	8	18
FLNC	1.4	0.0162	0.0255	0.012	3.38	12.7	0.00115	1.79	LV	CELLSTATES	vFB1.0	control_RBM20	8	18
TIMM17B	1.4	0.00312	0.0192	0.012	3.21	20.1	8.42e-05	2.51	LV	CELLSTATES	vFB1.0	control_RBM20	8	18
AC007099.1	1.39	0.0464	0.0163	0.00684	2.97	8.63	0.006	1.33	LV	CELLSTATES	vFB1.0	control_RBM20	8	18
H1F0	1.39	0.0103	0.0394	0.0249	4.09	14.5	0.000571	1.99	LV	CELLSTATES	vFB1.0	control_RBM20	8	18
MGAT2	1.39	0.0191	0.0133	0.00819	2.74	12	0.00148	1.72	LV	CELLSTATES	vFB1.0	control_RBM20	8	18
SOCS1	1.39	0.0186	0.0527	0.0261	4.47	12.2	0.00141	1.73	LV	CELLSTATES	vFB1.0	control_RBM20	8	18
CERS3	1.38	0.0344	0.0199	0.011	3.18	9.73	0.00375	1.46	LV	CELLSTATES	vFB1.0	control_RBM20	8	18
G6PD	1.38	0.00375	0.0254	0.0165	3.54	19.1	0.000117	2.43	LV	CELLSTATES	vFB1.0	control_RBM20	8	18
PIP5K1B	1.37	0.00268	0.0379	0.0234	4.12	20.8	6.64e-05	2.57	LV	CELLSTATES	vFB1.0	control_RBM20	8	18
ACVRL1	1.36	0.00327	0.0796	0.0469	5.06	19.8	9.11e-05	2.49	LV	CELLSTATES	vFB1.0	control_RBM20	8	18
SEMA4B	1.36	0.00607	0.0277	0.0197	3.79	16.9	0.000243	2.22	LV	CELLSTATES	vFB1.0	control_RBM20	8	18
GPRC5A	1.35	0.00208	0.0333	0.0214	3.87	22.5	3.86e-05	2.68	LV	CELLSTATES	vFB1.0	control_RBM20	8	18
LYSMD2	1.35	0.00429	0.0299	0.0177	3.72	18.5	0.000143	2.37	LV	CELLSTATES	vFB1.0	control_RBM20	8	18
NDUFA1	1.35	0.00694	0.0617	0.0457	5	16.3	0.000297	2.16	LV	CELLSTATES	vFB1.0	control_RBM20	8	18
NOTCH1	1.35	0.0163	0.0312	0.0194	3.76	12.7	0.00116	1.79	LV	CELLSTATES	vFB1.0	control_RBM20	8	18
RARA-AS1	1.35	0.0236	0.0276	0.0162	3.62	11.2	0.00208	1.63	LV	CELLSTATES	vFB1.0	control_RBM20	8	18
RPL27	1.35	0.0058	0.0522	0.0367	4.64	17.2	0.000224	2.24	LV	CELLSTATES	vFB1.0	control_RBM20	8	18
TM4SF1	1.35	0.00781	0.109	0.0775	5.66	15.9	0.000353	2.11	LV	CELLSTATES	vFB1.0	control_RBM20	8	18
ANGPTL2	1.34	0.00654	0.0946	0.0613	5.36	16.6	0.00027	2.18	LV	CELLSTATES	vFB1.0	control_RBM20	8	18
CSRP1	1.34	0.000875	0.0716	0.0405	4.84	26.9	1.06e-05	3.06	LV	CELLSTATES	vFB1.0	control_RBM20	8	18
MAP3K19	1.34	0.0192	0.0373	0.0272	4.3	12	0.0015	1.72	LV	CELLSTATES	vFB1.0	control_RBM20	8	18
SCN5A	1.34	0.0118	0.0212	0.0147	3.32	14	0.000706	1.93	LV	CELLSTATES	vFB1.0	control_RBM20	8	18
SORBS2	1.34	0.00519	0.237	0.172	6.81	17.6	0.000192	2.28	LV	CELLSTATES	vFB1.0	control_RBM20	8	18
TRIM29	1.34	0.0257	0.0359	0.0199	3.9	10.8	0.00239	1.59	LV	CELLSTATES	vFB1.0	control_RBM20	8	18
ADCY5	1.33	0.017	0.0239	0.0165	3.5	12.5	0.00124	1.77	LV	CELLSTATES	vFB1.0	control_RBM20	8	18
ADPRHL1	1.33	0.0098	0.023	0.0153	3.44	14.8	0.000518	2.01	LV	CELLSTATES	vFB1.0	control_RBM20	8	18
AKAP6	1.33	0.00186	0.0637	0.0445	4.88	23.1	3.21e-05	2.73	LV	CELLSTATES	vFB1.0	control_RBM20	8	18
EMP3	1.33	0.0154	0.0704	0.0468	5	12.9	0.00107	1.81	LV	CELLSTATES	vFB1.0	control_RBM20	8	18
KLHL31	1.33	0.021	0.0196	0.0175	3.31	11.7	0.00171	1.68	LV	CELLSTATES	vFB1.0	control_RBM20	8	18
RPLP2	1.33	0.00331	0.129	0.087	5.91	19.7	9.44e-05	2.48	LV	CELLSTATES	vFB1.0	control_RBM20	8	18
AC011389.1	1.32	0.038	0.0162	0.00961	2.97	9.36	0.00439	1.42	LV	CELLSTATES	vFB1.0	control_RBM20	8	18
GPR156	1.32	0.011	0.017	0.00925	3.03	14.3	0.000633	1.96	LV	CELLSTATES	vFB1.0	control_RBM20	8	18
ACTB	1.31	0.00982	0.439	0.3	7.68	14.8	0.000524	2.01	LV	CELLSTATES	vFB1.0	control_RBM20	8	18
NMNAT2	1.31	0.00455	0.0439	0.0268	4.26	18.2	0.000157	2.34	LV	CELLSTATES	vFB1.0	control_RBM20	8	18
SNRPD2	1.31	0.0159	0.0359	0.0244	4.09	12.7	0.00112	1.8	LV	CELLSTATES	vFB1.0	control_RBM20	8	18
COX7C	1.3	0.00208	0.119	0.087	5.86	22.6	3.84e-05	2.68	LV	CELLSTATES	vFB1.0	control_RBM20	8	18
DTNA	1.3	0.00327	0.0478	0.032	4.48	19.8	9.15e-05	2.49	LV	CELLSTATES	vFB1.0	control_RBM20	8	18
S1PR3	1.3	0.0356	0.0213	0.0157	3.24	9.59	0.00397	1.45	LV	CELLSTATES	vFB1.0	control_RBM20	8	18
CDC42EP4	1.29	0.000978	0.0932	0.06	5.26	26.3	1.25e-05	3.01	LV	CELLSTATES	vFB1.0	control_RBM20	8	18
CTSC	1.29	0.0375	0.131	0.0764	5.59	9.41	0.00429	1.43	LV	CELLSTATES	vFB1.0	control_RBM20	8	18
RPLP0	1.29	0.00221	0.253	0.179	6.82	22.1	4.39e-05	2.65	LV	CELLSTATES	vFB1.0	control_RBM20	8	18
S100A4	1.29	0.0144	0.223	0.157	6.66	13.1	0.000974	1.84	LV	CELLSTATES	vFB1.0	control_RBM20	8	18
SELENOK	1.29	0.00577	0.038	0.0275	4.14	17.2	0.000221	2.24	LV	CELLSTATES	vFB1.0	control_RBM20	8	18
AC007923.4	1.28	0.0147	0.0196	0.0123	3.22	13	0.00101	1.83	LV	CELLSTATES	vFB1.0	control_RBM20	8	18
PLXND1	1.28	0.0107	0.0629	0.0403	4.74	14.3	0.000611	1.97	LV	CELLSTATES	vFB1.0	control_RBM20	8	18
AC006305.1	1.27	0.0454	0.0176	0.0132	3.31	8.72	0.00576	1.34	LV	CELLSTATES	vFB1.0	control_RBM20	8	18
ATP6V1F	1.27	0.00833	0.0268	0.0178	3.61	15.5	0.000399	2.08	LV	CELLSTATES	vFB1.0	control_RBM20	8	18
EPHA6	1.27	0.0191	0.27	0.139	6.72	12	0.00148	1.72	LV	CELLSTATES	vFB1.0	control_RBM20	8	18
CD36	1.26	0.00954	0.112	0.0958	5.82	14.9	0.000501	2.02	LV	CELLSTATES	vFB1.0	control_RBM20	8	18
ISG15	1.26	0.041	0.0167	0.0134	3.02	9.09	0.00492	1.39	LV	CELLSTATES	vFB1.0	control_RBM20	8	18
LSP1	1.26	0.0168	0.256	0.151	6.62	12.5	0.00122	1.77	LV	CELLSTATES	vFB1.0	control_RBM20	8	18
MYH4	1.26	0.015	0.0504	0.0382	4.63	12.9	0.00103	1.82	LV	CELLSTATES	vFB1.0	control_RBM20	8	18
CTNNA3	1.25	0.00251	0.19	0.135	6.47	21.2	5.92e-05	2.6	LV	CELLSTATES	vFB1.0	control_RBM20	8	18
DPP10	1.25	0.0219	0.0511	0.0367	4.61	11.5	0.00183	1.66	LV	CELLSTATES	vFB1.0	control_RBM20	8	18
EMILIN1	1.25	0.013	0.128	0.0918	5.88	13.5	0.00083	1.89	LV	CELLSTATES	vFB1.0	control_RBM20	8	18
NPC2	1.25	0.0234	0.0362	0.0285	4.14	11.2	0.00205	1.63	LV	CELLSTATES	vFB1.0	control_RBM20	8	18
PCDH7	1.25	0.0143	0.175	0.11	6.11	13.1	0.000963	1.85	LV	CELLSTATES	vFB1.0	control_RBM20	8	18
ERBB4	1.24	0.00241	0.073	0.0508	5.06	21.5	5.4e-05	2.62	LV	CELLSTATES	vFB1.0	control_RBM20	8	18
GCNT2	1.24	0.0142	0.0194	0.0135	3.28	13.2	0.000954	1.85	LV	CELLSTATES	vFB1.0	control_RBM20	8	18
MTUS2	1.24	0.00619	0.0285	0.0194	3.8	16.8	0.000251	2.21	LV	CELLSTATES	vFB1.0	control_RBM20	8	18
PDE10A	1.24	0.0121	0.434	0.285	7.45	13.8	0.000742	1.92	LV	CELLSTATES	vFB1.0	control_RBM20	8	18
RPL34	1.24	0.022	0.079	0.0631	5.38	11.5	0.00184	1.66	LV	CELLSTATES	vFB1.0	control_RBM20	8	18
AC024230.1	1.23	0.0217	0.0397	0.0279	4.23	11.5	0.00181	1.66	LV	CELLSTATES	vFB1.0	control_RBM20	8	18
RPS25	1.23	0.000494	0.115	0.0887	5.79	29.6	5.03e-06	3.31	LV	CELLSTATES	vFB1.0	control_RBM20	8	18
SELENBP1	1.23	0.00462	0.108	0.0779	5.63	18.1	0.000162	2.34	LV	CELLSTATES	vFB1.0	control_RBM20	8	18
COA3	1.22	0.0231	0.0168	0.0115	3.01	11.3	0.002	1.64	LV	CELLSTATES	vFB1.0	control_RBM20	8	18
EFNA5	1.22	0.00661	0.0541	0.0357	4.55	16.6	0.000273	2.18	LV	CELLSTATES	vFB1.0	control_RBM20	8	18
KCNQ1	1.22	6.47e-05	0.243	0.162	6.66	41.1	2.91e-07	4.19	LV	CELLSTATES	vFB1.0	control_RBM20	8	18
PLAC9	1.22	0.00387	0.352	0.234	7.19	18.9	0.000122	2.41	LV	CELLSTATES	vFB1.0	control_RBM20	8	18
SYNPO	1.22	0.0399	0.0314	0.0172	3.8	9.18	0.00474	1.4	LV	CELLSTATES	vFB1.0	control_RBM20	8	18
UQCRQ	1.22	0.00392	0.0717	0.0577	5.19	18.8	0.000127	2.41	LV	CELLSTATES	vFB1.0	control_RBM20	8	18
NQO1	1.21	0.0397	0.0325	0.0211	3.77	9.19	0.0047	1.4	LV	CELLSTATES	vFB1.0	control_RBM20	8	18
VASP	1.21	0.00282	0.0279	0.0198	3.69	20.6	7.22e-05	2.55	LV	CELLSTATES	vFB1.0	control_RBM20	8	18
ZNF385A	1.21	0.0206	0.0254	0.0153	3.43	11.7	0.00167	1.69	LV	CELLSTATES	vFB1.0	control_RBM20	8	18
PLAG1	1.2	0.00393	0.0364	0.0227	3.99	18.8	0.000127	2.41	LV	CELLSTATES	vFB1.0	control_RBM20	8	18
RPL35	1.2	0.0256	0.0822	0.0604	5.33	10.8	0.00236	1.59	LV	CELLSTATES	vFB1.0	control_RBM20	8	18
SLC19A3	1.2	0.0051	0.0219	0.0147	3.37	17.7	0.000185	2.29	LV	CELLSTATES	vFB1.0	control_RBM20	8	18
LMOD2	1.19	0.0189	0.0411	0.033	4.27	12.1	0.00145	1.72	LV	CELLSTATES	vFB1.0	control_RBM20	8	18
PTMA	1.19	0.0103	0.212	0.162	6.6	14.5	0.000572	1.99	LV	CELLSTATES	vFB1.0	control_RBM20	8	18
SRL	1.19	0.02	0.0189	0.0138	3.21	11.8	0.0016	1.7	LV	CELLSTATES	vFB1.0	control_RBM20	8	18
PHGDH	1.18	0.00326	0.0509	0.0385	4.47	19.9	8.97e-05	2.49	LV	CELLSTATES	vFB1.0	control_RBM20	8	18
PQLC2L	1.18	0.001	0.312	0.199	6.96	26.2	1.3e-05	3	LV	CELLSTATES	vFB1.0	control_RBM20	8	18
CSF1	1.17	0.00781	0.0844	0.0528	5.11	15.8	0.000355	2.11	LV	CELLSTATES	vFB1.0	control_RBM20	8	18
GNAO1	1.17	0.0173	0.111	0.0602	5.4	12.4	0.00128	1.76	LV	CELLSTATES	vFB1.0	control_RBM20	8	18
MYH7	1.17	0.00166	0.252	0.194	6.84	23.7	2.73e-05	2.78	LV	CELLSTATES	vFB1.0	control_RBM20	8	18
NIM1K	1.17	0.0135	0.0211	0.0145	3.4	13.4	0.000879	1.87	LV	CELLSTATES	vFB1.0	control_RBM20	8	18
SELENOM	1.17	0.0205	0.124	0.088	5.77	11.7	0.00165	1.69	LV	CELLSTATES	vFB1.0	control_RBM20	8	18
SLC35F1	1.17	0.0248	0.0324	0.0243	4.04	10.9	0.00227	1.61	LV	CELLSTATES	vFB1.0	control_RBM20	8	18
SNAI2	1.17	0.0102	0.061	0.0383	4.69	14.6	0.000553	1.99	LV	CELLSTATES	vFB1.0	control_RBM20	8	18
TUBG1	1.17	0.0407	0.0146	0.00969	2.87	9.11	0.00487	1.39	LV	CELLSTATES	vFB1.0	control_RBM20	8	18
AC087623.2	1.16	0.0127	0.117	0.093	5.83	13.6	0.0008	1.9	LV	CELLSTATES	vFB1.0	control_RBM20	8	18
FASN	1.16	0.0197	0.0163	0.0125	3.02	11.9	0.00155	1.71	LV	CELLSTATES	vFB1.0	control_RBM20	8	18
FMNL1	1.16	0.0222	0.0607	0.0451	4.65	11.4	0.00187	1.65	LV	CELLSTATES	vFB1.0	control_RBM20	8	18
MAD2L2	1.16	0.044	0.0128	0.0102	2.73	8.83	0.00548	1.36	LV	CELLSTATES	vFB1.0	control_RBM20	8	18
MCTP2	1.16	0.0198	0.0239	0.0168	3.5	11.9	0.00157	1.7	LV	CELLSTATES	vFB1.0	control_RBM20	8	18
ORMDL2	1.16	0.0121	0.0217	0.0142	3.39	13.8	0.000742	1.92	LV	CELLSTATES	vFB1.0	control_RBM20	8	18
PIR	1.16	0.00899	0.194	0.133	6.36	15.2	0.000453	2.05	LV	CELLSTATES	vFB1.0	control_RBM20	8	18
SERPINE3	1.16	0.00893	0.0541	0.035	4.48	15.2	0.000447	2.05	LV	CELLSTATES	vFB1.0	control_RBM20	8	18
AC005699.1	1.15	0.0121	0.0594	0.0439	4.7	13.9	0.000735	1.92	LV	CELLSTATES	vFB1.0	control_RBM20	8	18
AP003438.1	1.15	0.00875	0.0212	0.014	3.33	15.3	0.000433	2.06	LV	CELLSTATES	vFB1.0	control_RBM20	8	18
CSRP3	1.15	0.00982	0.103	0.0816	5.61	14.8	0.000521	2.01	LV	CELLSTATES	vFB1.0	control_RBM20	8	18
DNAJB1	1.15	0.0378	0.015	0.00992	2.81	9.38	0.00435	1.42	LV	CELLSTATES	vFB1.0	control_RBM20	8	18
MYOM2	1.15	0.0123	0.0512	0.0417	4.65	13.8	0.000757	1.91	LV	CELLSTATES	vFB1.0	control_RBM20	8	18
POLR2K	1.15	0.00467	0.0357	0.0232	4.01	18.1	0.000165	2.33	LV	CELLSTATES	vFB1.0	control_RBM20	8	18
RGS9	1.15	0.0395	0.017	0.0111	3.08	9.21	0.00467	1.4	LV	CELLSTATES	vFB1.0	control_RBM20	8	18
CHCHD10	1.14	0.0278	0.0565	0.0498	4.89	10.6	0.00267	1.56	LV	CELLSTATES	vFB1.0	control_RBM20	8	18
DPY19L2	1.14	0.0244	0.0706	0.0546	5.07	11	0.00221	1.61	LV	CELLSTATES	vFB1.0	control_RBM20	8	18
MGST1	1.14	0.00241	1.57	1.07	9.32	21.5	5.38e-05	2.62	LV	CELLSTATES	vFB1.0	control_RBM20	8	18
PFN1	1.14	0.0396	0.0721	0.0557	5.12	9.2	0.00468	1.4	LV	CELLSTATES	vFB1.0	control_RBM20	8	18
RIC3	1.14	0.00674	0.0479	0.0304	4.37	16.5	0.000285	2.17	LV	CELLSTATES	vFB1.0	control_RBM20	8	18
RPL23A	1.14	0.00875	0.0956	0.0762	5.53	15.3	0.000433	2.06	LV	CELLSTATES	vFB1.0	control_RBM20	8	18
RPS19	1.14	0.0189	0.127	0.106	5.98	12.1	0.00145	1.72	LV	CELLSTATES	vFB1.0	control_RBM20	8	18
SLC25A6	1.14	0.0144	0.0755	0.0605	5.16	13.1	0.000975	1.84	LV	CELLSTATES	vFB1.0	control_RBM20	8	18
FLNB	1.13	0.00847	0.0236	0.0137	3.42	15.4	0.000411	2.07	LV	CELLSTATES	vFB1.0	control_RBM20	8	18
KANK3	1.13	0.00411	0.0375	0.0253	4.05	18.6	0.000136	2.39	LV	CELLSTATES	vFB1.0	control_RBM20	8	18
ZNF668	1.13	0.0156	0.018	0.0125	3.08	12.8	0.00109	1.81	LV	CELLSTATES	vFB1.0	control_RBM20	8	18
AC009313.1	1.12	0.005	0.0727	0.0525	5.05	17.8	0.00018	2.3	LV	CELLSTATES	vFB1.0	control_RBM20	8	18
MCRIP2	1.12	0.00391	0.0198	0.0149	3.28	18.9	0.000126	2.41	LV	CELLSTATES	vFB1.0	control_RBM20	8	18
MYL9	1.12	0.00579	0.13	0.105	5.91	17.2	0.000222	2.24	LV	CELLSTATES	vFB1.0	control_RBM20	8	18
SHANK2	1.12	0.0228	0.0291	0.0201	3.84	11.3	0.00196	1.64	LV	CELLSTATES	vFB1.0	control_RBM20	8	18
SPHKAP	1.12	0.0437	0.0218	0.0181	3.52	8.88	0.00538	1.36	LV	CELLSTATES	vFB1.0	control_RBM20	8	18
TMSB4X	1.12	0.0342	0.499	0.433	8.05	9.75	0.00372	1.47	LV	CELLSTATES	vFB1.0	control_RBM20	8	18
TRIM54	1.12	0.0334	0.0181	0.0145	3.18	9.84	0.00357	1.48	LV	CELLSTATES	vFB1.0	control_RBM20	8	18
AC087482.1	1.11	0.0144	0.0491	0.0341	4.44	13.1	0.000979	1.84	LV	CELLSTATES	vFB1.0	control_RBM20	8	18
AC245595.1	1.11	0.0266	0.0205	0.016	3.43	10.7	0.0025	1.58	LV	CELLSTATES	vFB1.0	control_RBM20	8	18
CBFA2T3	1.11	0.0121	0.0251	0.0147	3.47	13.8	0.000739	1.92	LV	CELLSTATES	vFB1.0	control_RBM20	8	18
CDC42EP1	1.11	0.00391	0.0418	0.0311	4.19	18.9	0.000126	2.41	LV	CELLSTATES	vFB1.0	control_RBM20	8	18
CHCHD5	1.11	0.0278	0.0139	0.0104	2.84	10.5	0.00267	1.56	LV	CELLSTATES	vFB1.0	control_RBM20	8	18
IL18R1	1.11	0.032	0.12	0.0788	5.58	9.99	0.00336	1.5	LV	CELLSTATES	vFB1.0	control_RBM20	8	18
NLRC4	1.11	0.00917	0.0175	0.0114	3.03	15.1	0.000472	2.04	LV	CELLSTATES	vFB1.0	control_RBM20	8	18
AC009975.1	1.1	0.0348	0.0701	0.0577	5.06	9.68	0.00382	1.46	LV	CELLSTATES	vFB1.0	control_RBM20	8	18
GPRC5D-AS1	1.1	0.0105	0.0505	0.0319	4.4	14.4	0.000595	1.98	LV	CELLSTATES	vFB1.0	control_RBM20	8	18
LINC01503	1.1	0.0439	0.0139	0.00993	2.93	8.85	0.00545	1.36	LV	CELLSTATES	vFB1.0	control_RBM20	8	18
LRRC2	1.1	0.0295	0.0343	0.0298	3.99	10.3	0.00298	1.53	LV	CELLSTATES	vFB1.0	control_RBM20	8	18
NEU1	1.1	0.00746	0.0199	0.0137	3.25	16.1	0.00033	2.13	LV	CELLSTATES	vFB1.0	control_RBM20	8	18
PFKFB2	1.1	0.00607	0.0279	0.0215	3.69	16.9	0.000244	2.22	LV	CELLSTATES	vFB1.0	control_RBM20	8	18
RPS5	1.1	0.0295	0.0714	0.0615	5.16	10.3	0.00298	1.53	LV	CELLSTATES	vFB1.0	control_RBM20	8	18
SYT2	1.1	0.024	0.0231	0.0178	3.45	11.1	0.00214	1.62	LV	CELLSTATES	vFB1.0	control_RBM20	8	18
UBA52	1.1	0.0244	0.0726	0.0551	5.08	11	0.00222	1.61	LV	CELLSTATES	vFB1.0	control_RBM20	8	18
USP39	1.1	0.0347	0.35	0.334	7.64	9.69	0.00381	1.46	LV	CELLSTATES	vFB1.0	control_RBM20	8	18
A4GALT	1.09	0.0075	0.147	0.101	5.9	16	0.000333	2.12	LV	CELLSTATES	vFB1.0	control_RBM20	8	18
GTF2IRD1	1.09	0.00586	0.0594	0.0413	4.73	17.1	0.000229	2.23	LV	CELLSTATES	vFB1.0	control_RBM20	8	18
NUPR1	1.09	0.00605	0.155	0.126	6.2	16.9	0.000242	2.22	LV	CELLSTATES	vFB1.0	control_RBM20	8	18
RPL7	1.09	0.0198	0.0975	0.0829	5.61	11.9	0.00157	1.7	LV	CELLSTATES	vFB1.0	control_RBM20	8	18
ADAMTS19	1.08	0.0301	0.188	0.149	6.37	10.2	0.00306	1.52	LV	CELLSTATES	vFB1.0	control_RBM20	8	18
CCDC141	1.08	0.034	0.0294	0.023	3.8	9.77	0.00368	1.47	LV	CELLSTATES	vFB1.0	control_RBM20	8	18
ITGA7	1.08	0.0222	0.0213	0.0169	3.36	11.4	0.00187	1.65	LV	CELLSTATES	vFB1.0	control_RBM20	8	18
PIK3C2B	1.08	0.0375	0.0506	0.0302	4.39	9.42	0.00427	1.43	LV	CELLSTATES	vFB1.0	control_RBM20	8	18
TCAP	1.08	0.0282	0.229	0.208	6.92	10.5	0.00275	1.55	LV	CELLSTATES	vFB1.0	control_RBM20	8	18
CRYAB	1.07	0.0102	0.285	0.234	7.1	14.6	0.000553	1.99	LV	CELLSTATES	vFB1.0	control_RBM20	8	18
IRF1	1.07	0.00396	0.0476	0.0365	4.41	18.8	0.000129	2.4	LV	CELLSTATES	vFB1.0	control_RBM20	8	18
LINC00535	1.07	0.00176	0.251	0.162	6.65	23.4	2.93e-05	2.76	LV	CELLSTATES	vFB1.0	control_RBM20	8	18
MT-ND4L	1.07	0.0346	0.0217	0.0169	3.32	9.7	0.00379	1.46	LV	CELLSTATES	vFB1.0	control_RBM20	8	18
PRICKLE1	1.07	0.00247	0.833	0.553	8.35	21.3	5.71e-05	2.61	LV	CELLSTATES	vFB1.0	control_RBM20	8	18
ST3GAL5	1.07	0.00702	0.252	0.203	6.75	16.3	0.000303	2.15	LV	CELLSTATES	vFB1.0	control_RBM20	8	18
TMEM51	1.07	0.0455	0.0213	0.0185	3.33	8.7	0.0058	1.34	LV	CELLSTATES	vFB1.0	control_RBM20	8	18
ACP2	1.06	0.0142	0.0207	0.0182	3.36	13.2	0.000951	1.85	LV	CELLSTATES	vFB1.0	control_RBM20	8	18
BANK1	1.06	0.0406	0.0523	0.0396	4.56	9.12	0.00486	1.39	LV	CELLSTATES	vFB1.0	control_RBM20	8	18
CKMT2	1.06	0.00581	0.0972	0.0791	5.51	17.1	0.000225	2.24	LV	CELLSTATES	vFB1.0	control_RBM20	8	18
COX4I1	1.06	0.0192	0.118	0.102	5.89	12	0.0015	1.72	LV	CELLSTATES	vFB1.0	control_RBM20	8	18
G6PC3	1.06	0.0364	0.0145	0.0106	2.83	9.51	0.00411	1.44	LV	CELLSTATES	vFB1.0	control_RBM20	8	18
NDUFB3	1.06	0.00783	0.0437	0.0362	4.44	15.8	0.000358	2.11	LV	CELLSTATES	vFB1.0	control_RBM20	8	18
NOP16	1.06	0.034	0.0188	0.0146	3.17	9.78	0.00368	1.47	LV	CELLSTATES	vFB1.0	control_RBM20	8	18
RPS14	1.06	0.00849	0.128	0.118	6.02	15.4	0.000413	2.07	LV	CELLSTATES	vFB1.0	control_RBM20	8	18
S100A6	1.06	0.0235	0.47	0.363	7.76	11.2	0.00207	1.63	LV	CELLSTATES	vFB1.0	control_RBM20	8	18
SLC6A6	1.06	0.0309	0.0438	0.0327	4.3	10.1	0.0032	1.51	LV	CELLSTATES	vFB1.0	control_RBM20	8	18
TTN	1.06	0.00519	0.646	0.521	8.2	17.6	0.000192	2.28	LV	CELLSTATES	vFB1.0	control_RBM20	8	18
XIRP2	1.06	0.0138	0.0302	0.0218	3.79	13.3	0.000916	1.86	LV	CELLSTATES	vFB1.0	control_RBM20	8	18
BSG	1.05	0.0315	0.102	0.0879	5.67	10	0.0033	1.5	LV	CELLSTATES	vFB1.0	control_RBM20	8	18
C8orf34	1.05	0.0137	0.181	0.122	6.25	13.3	0.00091	1.86	LV	CELLSTATES	vFB1.0	control_RBM20	8	18
CLIC5	1.05	0.0473	0.0262	0.0215	3.69	8.56	0.00617	1.32	LV	CELLSTATES	vFB1.0	control_RBM20	8	18
DES	1.05	0.0104	0.228	0.2	6.78	14.5	0.000583	1.98	LV	CELLSTATES	vFB1.0	control_RBM20	8	18
LRCH4	1.05	0.00215	0.0462	0.0382	4.44	22.3	4.21e-05	2.67	LV	CELLSTATES	vFB1.0	control_RBM20	8	18
LRRC39	1.05	0.00162	0.0528	0.0378	4.57	23.8	2.64e-05	2.79	LV	CELLSTATES	vFB1.0	control_RBM20	8	18
RPL38	1.05	0.0447	0.0406	0.034	4.38	8.78	0.00562	1.35	LV	CELLSTATES	vFB1.0	control_RBM20	8	18
TMUB1	1.05	0.0438	0.016	0.0127	3.01	8.86	0.00542	1.36	LV	CELLSTATES	vFB1.0	control_RBM20	8	18
CDC42EP2	1.04	0.014	0.0939	0.0686	5.25	13.2	0.000933	1.85	LV	CELLSTATES	vFB1.0	control_RBM20	8	18
KANK2	1.04	0.00107	0.287	0.197	6.81	25.9	1.44e-05	2.97	LV	CELLSTATES	vFB1.0	control_RBM20	8	18
LGALS1	1.04	0.0388	0.152	0.124	6.15	9.28	0.00453	1.41	LV	CELLSTATES	vFB1.0	control_RBM20	8	18
MIDN	1.04	0.0129	0.0722	0.0475	4.87	13.6	0.000819	1.89	LV	CELLSTATES	vFB1.0	control_RBM20	8	18
NDUFAF3	1.04	0.0236	0.0356	0.0272	4.01	11.2	0.00208	1.63	LV	CELLSTATES	vFB1.0	control_RBM20	8	18
NUAK1	1.04	0.0282	0.0364	0.0254	3.94	10.5	0.00273	1.55	LV	CELLSTATES	vFB1.0	control_RBM20	8	18
POPDC2	1.04	0.0427	0.0312	0.0295	3.95	8.95	0.00521	1.37	LV	CELLSTATES	vFB1.0	control_RBM20	8	18
PTGIS	1.04	0.0122	0.688	0.551	8.23	13.8	0.000748	1.91	LV	CELLSTATES	vFB1.0	control_RBM20	8	18
TENM2	1.04	0.0037	0.0501	0.041	4.57	19.1	0.000115	2.43	LV	CELLSTATES	vFB1.0	control_RBM20	8	18
UBTD1	1.04	0.00247	0.109	0.0712	5.46	21.3	5.71e-05	2.61	LV	CELLSTATES	vFB1.0	control_RBM20	8	18
COX5B	1.03	0.007	0.117	0.104	5.84	16.3	0.000302	2.16	LV	CELLSTATES	vFB1.0	control_RBM20	8	18
DGKI	1.03	0.0238	0.107	0.0674	5.36	11.1	0.00212	1.62	LV	CELLSTATES	vFB1.0	control_RBM20	8	18
DNAAF2	1.03	0.00289	0.0399	0.0315	4.15	20.4	7.54e-05	2.54	LV	CELLSTATES	vFB1.0	control_RBM20	8	18
LINGO2	1.03	0.0281	0.0418	0.0349	4.34	10.5	0.00272	1.55	LV	CELLSTATES	vFB1.0	control_RBM20	8	18
OOEP	1.03	0.0218	0.054	0.0506	4.81	11.5	0.00182	1.66	LV	CELLSTATES	vFB1.0	control_RBM20	8	18
RPL35A	1.03	0.0333	0.095	0.0815	5.56	9.86	0.00355	1.48	LV	CELLSTATES	vFB1.0	control_RBM20	8	18
RPS4X	1.03	0.00696	0.0886	0.0776	5.4	16.3	0.000299	2.16	LV	CELLSTATES	vFB1.0	control_RBM20	8	18
COX7A1	1.02	0.0268	0.0681	0.0645	5.19	10.7	0.00253	1.57	LV	CELLSTATES	vFB1.0	control_RBM20	8	18
HDAC1	1.02	0.00809	0.0287	0.0235	3.8	15.6	0.000382	2.09	LV	CELLSTATES	vFB1.0	control_RBM20	8	18
IDH2	1.02	0.00443	0.0569	0.053	4.78	18.3	0.000151	2.35	LV	CELLSTATES	vFB1.0	control_RBM20	8	18
IRAK2	1.02	0.0375	0.0297	0.0256	3.91	9.41	0.00428	1.43	LV	CELLSTATES	vFB1.0	control_RBM20	8	18
KCNQ1OT1	1.02	0.00243	0.366	0.263	7.22	21.4	5.49e-05	2.61	LV	CELLSTATES	vFB1.0	control_RBM20	8	18
POLR2L	1.02	0.0311	0.0604	0.051	4.95	10.1	0.00323	1.51	LV	CELLSTATES	vFB1.0	control_RBM20	8	18
PRICKLE3	1.02	0.00725	0.0203	0.0154	3.31	16.2	0.000316	2.14	LV	CELLSTATES	vFB1.0	control_RBM20	8	18
TXNRD1	1.02	0.00587	0.492	0.384	7.73	17.1	0.000232	2.23	LV	CELLSTATES	vFB1.0	control_RBM20	8	18
FTH1	1.01	0.0135	0.458	0.403	7.84	13.4	0.000875	1.87	LV	CELLSTATES	vFB1.0	control_RBM20	8	18
REEP1	1.01	0.0457	0.0156	0.0152	2.97	8.68	0.00585	1.34	LV	CELLSTATES	vFB1.0	control_RBM20	8	18
SDC3	1.01	0.035	0.0197	0.0152	3.32	9.66	0.00385	1.46	LV	CELLSTATES	vFB1.0	control_RBM20	8	18
SLC35B2	1.01	0.00862	0.0217	0.0179	3.46	15.4	0.000423	2.06	LV	CELLSTATES	vFB1.0	control_RBM20	8	18
TMED1	1.01	0.0245	0.0212	0.0193	3.39	11	0.00223	1.61	LV	CELLSTATES	vFB1.0	control_RBM20	8	18
TPM2	1.01	0.00694	0.101	0.0904	5.59	16.4	0.000297	2.16	LV	CELLSTATES	vFB1.0	control_RBM20	8	18
AC008537.1	1	0.00518	0.0652	0.0476	4.84	17.6	0.00019	2.29	LV	CELLSTATES	vFB1.0	control_RBM20	8	18
AC090617.4	1	0.000994	0.074	0.0522	4.97	26.2	1.28e-05	3	LV	CELLSTATES	vFB1.0	control_RBM20	8	18
NABP1	1	0.00649	0.0648	0.0476	4.82	16.7	0.000266	2.19	LV	CELLSTATES	vFB1.0	control_RBM20	8	18
NEURL1	1	0.0335	0.0546	0.037	4.47	9.83	0.00359	1.47	LV	CELLSTATES	vFB1.0	control_RBM20	8	18
RPLP1	1	0.0217	0.238	0.216	6.91	11.5	0.00181	1.66	LV	CELLSTATES	vFB1.0	control_RBM20	8	18
RPS27	1	0.0437	0.073	0.065	5.23	8.87	0.00539	1.36	LV	CELLSTATES	vFB1.0	control_RBM20	8	18
SLC9A3R2	0.998	0.0499	0.0385	0.0367	4.24	8.38	0.00669	1.3	LV	CELLSTATES	vFB1.0	control_RBM20	8	18
COX6B1	0.994	0.0197	0.0703	0.0633	5.16	11.9	0.00156	1.71	LV	CELLSTATES	vFB1.0	control_RBM20	8	18
CYTOR	0.994	0.0325	0.132	0.103	5.73	9.94	0.00344	1.49	LV	CELLSTATES	vFB1.0	control_RBM20	8	18
B2M	0.993	0.0381	0.417	0.381	7.75	9.34	0.00442	1.42	LV	CELLSTATES	vFB1.0	control_RBM20	8	18
CYFIP2	0.992	0.0437	0.0317	0.0189	3.75	8.87	0.00539	1.36	LV	CELLSTATES	vFB1.0	control_RBM20	8	18
NDRG2	0.992	0.0039	0.134	0.108	5.91	18.9	0.000124	2.41	LV	CELLSTATES	vFB1.0	control_RBM20	8	18
NAPRT	0.991	0.0342	0.0254	0.0231	3.73	9.75	0.00371	1.47	LV	CELLSTATES	vFB1.0	control_RBM20	8	18
RPL23	0.991	0.0231	0.042	0.0338	4.34	11.3	0.002	1.64	LV	CELLSTATES	vFB1.0	control_RBM20	8	18
PECAM1	0.989	0.0451	0.0792	0.0582	5.01	8.74	0.00571	1.35	LV	CELLSTATES	vFB1.0	control_RBM20	8	18
MYO18B	0.988	0.0291	0.0419	0.0369	4.34	10.3	0.0029	1.54	LV	CELLSTATES	vFB1.0	control_RBM20	8	18
SOX9	0.986	0.0192	0.0715	0.0539	4.92	12	0.0015	1.72	LV	CELLSTATES	vFB1.0	control_RBM20	8	18
AC091078.1	0.985	0.0269	0.0657	0.0544	4.96	10.7	0.00255	1.57	LV	CELLSTATES	vFB1.0	control_RBM20	8	18
NDUFA4	0.985	0.0428	0.109	0.101	5.83	8.94	0.00524	1.37	LV	CELLSTATES	vFB1.0	control_RBM20	8	18
PSMA4	0.978	0.00791	0.0676	0.0541	4.93	15.8	0.000366	2.1	LV	CELLSTATES	vFB1.0	control_RBM20	8	18
RPS15	0.976	0.0438	0.122	0.114	5.96	8.86	0.00542	1.36	LV	CELLSTATES	vFB1.0	control_RBM20	8	18
APOBEC2	0.975	0.00209	0.0329	0.0263	3.95	22.5	3.92e-05	2.68	LV	CELLSTATES	vFB1.0	control_RBM20	8	18
IRGM	0.975	0.0449	0.0159	0.0106	2.95	8.76	0.00566	1.35	LV	CELLSTATES	vFB1.0	control_RBM20	8	18
SMDT1	0.975	0.016	0.0278	0.0228	3.73	12.7	0.00112	1.8	LV	CELLSTATES	vFB1.0	control_RBM20	8	18
UBL4A	0.974	0.039	0.014	0.00962	2.76	9.26	0.00458	1.41	LV	CELLSTATES	vFB1.0	control_RBM20	8	18
GPAT3	0.969	0.0219	0.0477	0.0396	4.42	11.5	0.00183	1.66	LV	CELLSTATES	vFB1.0	control_RBM20	8	18
IDH3B	0.969	0.0171	0.0312	0.0284	4.01	12.5	0.00125	1.77	LV	CELLSTATES	vFB1.0	control_RBM20	8	18
BOLA3	0.968	0.0419	0.0218	0.0185	3.47	9.02	0.00507	1.38	LV	CELLSTATES	vFB1.0	control_RBM20	8	18
LSM10	0.968	0.0393	0.0203	0.0149	3.23	9.23	0.00462	1.41	LV	CELLSTATES	vFB1.0	control_RBM20	8	18
DBI	0.966	0.0295	0.0519	0.0442	4.62	10.3	0.00298	1.53	LV	CELLSTATES	vFB1.0	control_RBM20	8	18
ADIRF	0.965	0.0412	0.0517	0.0415	4.59	9.07	0.00496	1.38	LV	CELLSTATES	vFB1.0	control_RBM20	8	18
LRGUK	0.964	0.0397	0.0213	0.0174	3.39	9.19	0.00471	1.4	LV	CELLSTATES	vFB1.0	control_RBM20	8	18
ATP5MD	0.963	0.00784	0.0761	0.063	5.16	15.8	0.000362	2.11	LV	CELLSTATES	vFB1.0	control_RBM20	8	18
NDUFC1	0.963	0.0213	0.0447	0.0388	4.48	11.6	0.00175	1.67	LV	CELLSTATES	vFB1.0	control_RBM20	8	18
RPS16	0.963	0.0221	0.0898	0.0758	5.39	11.4	0.00186	1.66	LV	CELLSTATES	vFB1.0	control_RBM20	8	18
RPS23	0.962	0.011	0.131	0.114	5.94	14.3	0.000632	1.96	LV	CELLSTATES	vFB1.0	control_RBM20	8	18
RPS2	0.961	0.0282	0.155	0.136	6.2	10.5	0.00276	1.55	LV	CELLSTATES	vFB1.0	control_RBM20	8	18
TMEM258	0.96	0.022	0.0516	0.0459	4.64	11.5	0.00185	1.66	LV	CELLSTATES	vFB1.0	control_RBM20	8	18
TRMT112	0.96	0.0291	0.0552	0.0503	4.68	10.3	0.0029	1.54	LV	CELLSTATES	vFB1.0	control_RBM20	8	18
RGS6	0.957	0.00559	0.0364	0.0318	4.12	17.3	0.000212	2.25	LV	CELLSTATES	vFB1.0	control_RBM20	8	18
FHOD3	0.955	0.0335	0.0561	0.0484	4.71	9.83	0.0036	1.47	LV	CELLSTATES	vFB1.0	control_RBM20	8	18
IRF2BPL	0.954	0.0353	0.0415	0.0364	4.25	9.63	0.00391	1.45	LV	CELLSTATES	vFB1.0	control_RBM20	8	18
SLC16A12	0.951	0.024	0.445	0.304	7.43	11.1	0.00214	1.62	LV	CELLSTATES	vFB1.0	control_RBM20	8	18
RNF219-AS1	0.946	0.0135	0.0471	0.0346	4.38	13.4	0.000881	1.87	LV	CELLSTATES	vFB1.0	control_RBM20	8	18
FRMD6-AS1	0.94	0.0295	0.0572	0.0403	4.56	10.3	0.00298	1.53	LV	CELLSTATES	vFB1.0	control_RBM20	8	18
LMOD3	0.936	0.0217	0.0287	0.0229	3.69	11.5	0.0018	1.66	LV	CELLSTATES	vFB1.0	control_RBM20	8	18
ACTC1	0.935	0.0223	0.333	0.334	7.43	11.4	0.0019	1.65	LV	CELLSTATES	vFB1.0	control_RBM20	8	18
RPL21	0.935	0.0245	0.109	0.0996	5.74	11	0.00224	1.61	LV	CELLSTATES	vFB1.0	control_RBM20	8	18
MYRFL	0.934	0.0419	0.0388	0.0324	4.25	9.01	0.00508	1.38	LV	CELLSTATES	vFB1.0	control_RBM20	8	18
AC073320.1	0.932	0.0341	0.0349	0.0311	4.14	9.76	0.00369	1.47	LV	CELLSTATES	vFB1.0	control_RBM20	8	18
PIP4K2C	0.932	0.0309	0.0243	0.0179	3.54	10.1	0.0032	1.51	LV	CELLSTATES	vFB1.0	control_RBM20	8	18
RPS27A	0.925	0.00717	0.123	0.107	5.88	16.2	0.000312	2.14	LV	CELLSTATES	vFB1.0	control_RBM20	8	18
ME1	0.924	0.0437	0.0525	0.0422	4.55	8.87	0.00539	1.36	LV	CELLSTATES	vFB1.0	control_RBM20	8	18
OXA1L	0.921	0.0171	0.0458	0.0397	4.49	12.5	0.00125	1.77	LV	CELLSTATES	vFB1.0	control_RBM20	8	18
POLA2	0.921	0.0095	0.137	0.102	5.8	14.9	0.000496	2.02	LV	CELLSTATES	vFB1.0	control_RBM20	8	18
TMEM150C	0.92	0.00233	0.211	0.158	6.47	21.8	4.83e-05	2.63	LV	CELLSTATES	vFB1.0	control_RBM20	8	18
IPO9-AS1	0.919	0.00442	0.992	0.798	8.75	18.3	0.00015	2.35	LV	CELLSTATES	vFB1.0	control_RBM20	8	18
BAHCC1	0.917	0.0265	0.0432	0.0346	4.28	10.7	0.00249	1.58	LV	CELLSTATES	vFB1.0	control_RBM20	8	18
TMA7	0.916	0.0151	0.0917	0.081	5.46	12.9	0.00104	1.82	LV	CELLSTATES	vFB1.0	control_RBM20	8	18
SNRPG	0.915	0.0021	0.0855	0.0722	5.28	22.4	4.07e-05	2.68	LV	CELLSTATES	vFB1.0	control_RBM20	8	18
MYL6	0.914	0.00269	0.241	0.218	6.83	20.8	6.74e-05	2.57	LV	CELLSTATES	vFB1.0	control_RBM20	8	18
OAF	0.914	0.0335	0.306	0.246	7.03	9.84	0.00358	1.48	LV	CELLSTATES	vFB1.0	control_RBM20	8	18
UQCR10	0.914	0.0327	0.0573	0.0529	4.86	9.91	0.00348	1.48	LV	CELLSTATES	vFB1.0	control_RBM20	8	18
EPHX1	0.913	0.0154	0.131	0.112	5.91	12.9	0.00107	1.81	LV	CELLSTATES	vFB1.0	control_RBM20	8	18
RPL29	0.913	0.0252	0.101	0.0918	5.55	10.9	0.00231	1.6	LV	CELLSTATES	vFB1.0	control_RBM20	8	18
MYH13	0.91	0.0103	0.263	0.198	6.73	14.5	0.000575	1.99	LV	CELLSTATES	vFB1.0	control_RBM20	8	18
RCN1	0.91	0.0474	0.0416	0.0372	4.28	8.56	0.00618	1.32	LV	CELLSTATES	vFB1.0	control_RBM20	8	18
NCBP2-AS2	0.908	0.022	0.0325	0.024	3.83	11.5	0.00185	1.66	LV	CELLSTATES	vFB1.0	control_RBM20	8	18
TGFB1I1	0.908	0.023	0.0569	0.052	4.74	11.3	0.00199	1.64	LV	CELLSTATES	vFB1.0	control_RBM20	8	18
UBL5	0.908	0.0395	0.0435	0.0397	4.45	9.21	0.00466	1.4	LV	CELLSTATES	vFB1.0	control_RBM20	8	18
SHISA5	0.906	0.00883	0.0875	0.0728	5.26	15.3	0.000439	2.05	LV	CELLSTATES	vFB1.0	control_RBM20	8	18
UROD	0.906	0.0486	0.0302	0.0306	4.01	8.47	0.00641	1.31	LV	CELLSTATES	vFB1.0	control_RBM20	8	18
DAZAP2	0.905	0.0222	0.167	0.159	6.32	11.4	0.00188	1.65	LV	CELLSTATES	vFB1.0	control_RBM20	8	18
FADS1	0.905	0.018	0.04	0.0312	4.16	12.3	0.00134	1.74	LV	CELLSTATES	vFB1.0	control_RBM20	8	18
BLVRB	0.904	0.00763	0.12	0.105	5.75	16	0.000341	2.12	LV	CELLSTATES	vFB1.0	control_RBM20	8	18
ATP5F1E	0.903	0.0298	0.0643	0.0605	5.01	10.2	0.00302	1.53	LV	CELLSTATES	vFB1.0	control_RBM20	8	18
TPI1	0.902	0.0213	0.0841	0.0793	5.32	11.6	0.00176	1.67	LV	CELLSTATES	vFB1.0	control_RBM20	8	18
CDON	0.901	0.0281	0.0837	0.0629	5.15	10.5	0.00272	1.55	LV	CELLSTATES	vFB1.0	control_RBM20	8	18
CYCS	0.901	0.0379	0.0557	0.0559	4.82	9.37	0.00436	1.42	LV	CELLSTATES	vFB1.0	control_RBM20	8	18
PMVK	0.9	0.0291	0.037	0.0281	4.04	10.4	0.00289	1.54	LV	CELLSTATES	vFB1.0	control_RBM20	8	18
PLEKHG3	0.899	0.0485	0.0489	0.0346	4.33	8.47	0.0064	1.31	LV	CELLSTATES	vFB1.0	control_RBM20	8	18
IFRD2	0.897	0.0244	0.0512	0.0467	4.58	11	0.00221	1.61	LV	CELLSTATES	vFB1.0	control_RBM20	8	18
RPS6	0.896	0.0408	0.111	0.109	5.78	9.1	0.00489	1.39	LV	CELLSTATES	vFB1.0	control_RBM20	8	18
ACTG1	0.895	0.0278	0.323	0.255	7.08	10.5	0.00267	1.56	LV	CELLSTATES	vFB1.0	control_RBM20	8	18
ABT1	0.894	0.0452	0.0238	0.0185	3.44	8.73	0.00573	1.34	LV	CELLSTATES	vFB1.0	control_RBM20	8	18
ALG3	0.894	0.0356	0.0354	0.0339	4.1	9.6	0.00396	1.45	LV	CELLSTATES	vFB1.0	control_RBM20	8	18
SLC25A4	0.893	0.0243	0.171	0.164	6.39	11	0.00219	1.61	LV	CELLSTATES	vFB1.0	control_RBM20	8	18
WDR1	0.892	0.019	0.0409	0.0332	4.19	12	0.00147	1.72	LV	CELLSTATES	vFB1.0	control_RBM20	8	18
LINC00854	0.89	0.00648	0.117	0.0898	5.64	16.7	0.000265	2.19	LV	CELLSTATES	vFB1.0	control_RBM20	8	18
TACC2	0.89	0.00311	0.127	0.107	5.78	20.1	8.37e-05	2.51	LV	CELLSTATES	vFB1.0	control_RBM20	8	18
ACTN2	0.888	0.0273	0.0859	0.0826	5.41	10.6	0.0026	1.56	LV	CELLSTATES	vFB1.0	control_RBM20	8	18
RPL18	0.883	0.0425	0.103	0.094	5.65	8.96	0.00518	1.37	LV	CELLSTATES	vFB1.0	control_RBM20	8	18
RPL15	0.881	0.0274	0.167	0.159	6.34	10.6	0.00261	1.56	LV	CELLSTATES	vFB1.0	control_RBM20	8	18
SHKBP1	0.881	0.0451	0.0184	0.0162	3.24	8.74	0.0057	1.35	LV	CELLSTATES	vFB1.0	control_RBM20	8	18
PTPA	0.88	0.0256	0.0577	0.052	4.71	10.8	0.00237	1.59	LV	CELLSTATES	vFB1.0	control_RBM20	8	18
SPDYE1	0.88	0.0411	0.0765	0.0788	5.33	9.08	0.00493	1.39	LV	CELLSTATES	vFB1.0	control_RBM20	8	18
DDIT3	0.879	0.046	0.0465	0.0383	4.45	8.65	0.00593	1.34	LV	CELLSTATES	vFB1.0	control_RBM20	8	18
C7	0.878	0.0139	3.63	2.75	10.5	13.2	0.000924	1.86	LV	CELLSTATES	vFB1.0	control_RBM20	8	18
GDE1	0.878	0.0411	0.0218	0.0171	3.39	9.08	0.00494	1.39	LV	CELLSTATES	vFB1.0	control_RBM20	8	18
HTATIP2	0.877	0.0138	0.0618	0.0497	4.75	13.3	0.000917	1.86	LV	CELLSTATES	vFB1.0	control_RBM20	8	18
EIF4A1	0.876	0.0243	0.0996	0.0928	5.56	11	0.00218	1.62	LV	CELLSTATES	vFB1.0	control_RBM20	8	18
PLAUR	0.876	0.0188	0.0442	0.0353	4.27	12.1	0.00143	1.73	LV	CELLSTATES	vFB1.0	control_RBM20	8	18
TRMT10A	0.876	0.0121	0.0306	0.024	3.81	13.8	0.000738	1.92	LV	CELLSTATES	vFB1.0	control_RBM20	8	18
EMC6	0.873	0.00928	0.0335	0.0273	3.97	15	0.00048	2.03	LV	CELLSTATES	vFB1.0	control_RBM20	8	18
PCDH18	0.871	0.0335	0.0564	0.0479	4.62	9.83	0.00359	1.47	LV	CELLSTATES	vFB1.0	control_RBM20	8	18
PPP1CA	0.867	0.0284	0.0366	0.0308	4.07	10.4	0.00279	1.55	LV	CELLSTATES	vFB1.0	control_RBM20	8	18
AL449266.1	0.866	0.00444	0.103	0.0738	5.36	18.3	0.000151	2.35	LV	CELLSTATES	vFB1.0	control_RBM20	8	18
COPS9	0.864	0.0393	0.0287	0.0247	3.78	9.23	0.00463	1.41	LV	CELLSTATES	vFB1.0	control_RBM20	8	18
CPVL	0.863	0.00593	0.0641	0.0487	4.8	17	0.000236	2.23	LV	CELLSTATES	vFB1.0	control_RBM20	8	18
ESRRA	0.861	0.00524	0.0648	0.0572	4.92	17.6	0.000195	2.28	LV	CELLSTATES	vFB1.0	control_RBM20	8	18
DDX20	0.86	0.0199	0.0298	0.0233	3.8	11.9	0.00158	1.7	LV	CELLSTATES	vFB1.0	control_RBM20	8	18
KIAA1671	0.86	0.0293	0.0939	0.0795	5.38	10.3	0.00293	1.53	LV	CELLSTATES	vFB1.0	control_RBM20	8	18
PTGES2	0.857	0.00619	0.0608	0.0538	4.77	16.8	0.000251	2.21	LV	CELLSTATES	vFB1.0	control_RBM20	8	18
RHBDD2	0.857	0.0252	0.0394	0.0361	4.2	10.9	0.00231	1.6	LV	CELLSTATES	vFB1.0	control_RBM20	8	18
MANSC1	0.856	0.0315	0.0136	0.00988	2.8	10	0.00329	1.5	LV	CELLSTATES	vFB1.0	control_RBM20	8	18
IFIT3	0.855	0.011	0.0497	0.0439	4.49	14.3	0.000634	1.96	LV	CELLSTATES	vFB1.0	control_RBM20	8	18
PSMB3	0.854	0.0204	0.0568	0.0509	4.7	11.8	0.00165	1.69	LV	CELLSTATES	vFB1.0	control_RBM20	8	18
NOB1	0.852	0.0446	0.0226	0.0178	3.38	8.79	0.0056	1.35	LV	CELLSTATES	vFB1.0	control_RBM20	8	18
PDE1C	0.85	0.0117	0.444	0.383	7.62	14	0.000692	1.93	LV	CELLSTATES	vFB1.0	control_RBM20	8	18
AKR1C1	0.849	0.0483	0.245	0.211	6.73	8.49	0.00635	1.32	LV	CELLSTATES	vFB1.0	control_RBM20	8	18
HSD11B1	0.849	0.047	0.0654	0.0529	4.85	8.59	0.0061	1.33	LV	CELLSTATES	vFB1.0	control_RBM20	8	18
TNFRSF1A	0.849	0.021	0.143	0.135	6.04	11.7	0.0017	1.68	LV	CELLSTATES	vFB1.0	control_RBM20	8	18
RPL19	0.846	0.0283	0.116	0.108	5.8	10.5	0.00277	1.55	LV	CELLSTATES	vFB1.0	control_RBM20	8	18
ZYX	0.846	0.0113	0.0471	0.0413	4.46	14.1	0.00066	1.95	LV	CELLSTATES	vFB1.0	control_RBM20	8	18
PCBP1	0.844	0.0305	0.0527	0.0496	4.62	10.2	0.00313	1.52	LV	CELLSTATES	vFB1.0	control_RBM20	8	18
BX284668.5	0.842	0.0432	0.0223	0.0188	3.47	8.92	0.00529	1.36	LV	CELLSTATES	vFB1.0	control_RBM20	8	18
MED22	0.842	0.0353	0.0245	0.0256	3.66	9.63	0.00391	1.45	LV	CELLSTATES	vFB1.0	control_RBM20	8	18
DEGS1	0.841	0.0185	0.0512	0.0431	4.52	12.2	0.00139	1.73	LV	CELLSTATES	vFB1.0	control_RBM20	8	18
RPS28	0.84	0.0317	0.0974	0.0937	5.57	10	0.00331	1.5	LV	CELLSTATES	vFB1.0	control_RBM20	8	18
COX5A	0.838	0.00755	0.0657	0.0647	5.04	16	0.000337	2.12	LV	CELLSTATES	vFB1.0	control_RBM20	8	18
MRPL51	0.837	0.029	0.035	0.0318	4.06	10.4	0.00288	1.54	LV	CELLSTATES	vFB1.0	control_RBM20	8	18
HSD17B10	0.836	0.0495	0.0249	0.0225	3.59	8.41	0.0066	1.31	LV	CELLSTATES	vFB1.0	control_RBM20	8	18
KBTBD4	0.836	0.0291	0.0226	0.0212	3.52	10.3	0.0029	1.54	LV	CELLSTATES	vFB1.0	control_RBM20	8	18
NELFE	0.835	0.0273	0.0293	0.0296	3.94	10.6	0.00259	1.56	LV	CELLSTATES	vFB1.0	control_RBM20	8	18
CYSLTR2	0.832	0.0475	0.251	0.173	6.6	8.55	0.00621	1.32	LV	CELLSTATES	vFB1.0	control_RBM20	8	18
EHD2	0.83	0.00555	0.0657	0.0589	4.89	17.4	0.00021	2.26	LV	CELLSTATES	vFB1.0	control_RBM20	8	18
GRINA	0.828	0.0259	0.0539	0.0528	4.72	10.8	0.00242	1.59	LV	CELLSTATES	vFB1.0	control_RBM20	8	18
RPL37A	0.825	0.0438	0.0944	0.0965	5.61	8.85	0.00544	1.36	LV	CELLSTATES	vFB1.0	control_RBM20	8	18
RPL4	0.825	0.0198	0.0732	0.0675	5.09	11.9	0.00157	1.7	LV	CELLSTATES	vFB1.0	control_RBM20	8	18
POR	0.822	0.00135	0.114	0.0954	5.63	24.8	1.97e-05	2.87	LV	CELLSTATES	vFB1.0	control_RBM20	8	18
LDHA	0.821	0.0202	0.17	0.147	6.17	11.8	0.00162	1.69	LV	CELLSTATES	vFB1.0	control_RBM20	8	18
BAX	0.819	0.00808	0.0473	0.0429	4.48	15.7	0.000379	2.09	LV	CELLSTATES	vFB1.0	control_RBM20	8	18
TICAM1	0.819	0.0287	0.0287	0.0221	3.7	10.4	0.00283	1.54	LV	CELLSTATES	vFB1.0	control_RBM20	8	18
CYB5R1	0.816	0.0456	0.0325	0.0277	3.93	8.69	0.00582	1.34	LV	CELLSTATES	vFB1.0	control_RBM20	8	18
PRR13	0.816	0.021	0.0509	0.0442	4.51	11.7	0.0017	1.68	LV	CELLSTATES	vFB1.0	control_RBM20	8	18
SLC35F2	0.815	0.0352	0.0338	0.0316	4	9.63	0.0039	1.45	LV	CELLSTATES	vFB1.0	control_RBM20	8	18
COL6A1	0.814	0.00356	1.12	0.978	8.94	19.3	0.000107	2.45	LV	CELLSTATES	vFB1.0	control_RBM20	8	18
ACTN1	0.813	0.0166	0.172	0.143	6.2	12.6	0.00119	1.78	LV	CELLSTATES	vFB1.0	control_RBM20	8	18
AL117381.1	0.813	0.0333	0.102	0.073	5.35	9.86	0.00354	1.48	LV	CELLSTATES	vFB1.0	control_RBM20	8	18
HDAC9	0.813	0.044	0.0333	0.0308	4.05	8.83	0.00549	1.36	LV	CELLSTATES	vFB1.0	control_RBM20	8	18
FITM2	0.811	0.0385	0.0297	0.0278	3.85	9.31	0.00448	1.41	LV	CELLSTATES	vFB1.0	control_RBM20	8	18
CFL1	0.81	0.0426	0.0867	0.0755	5.31	8.96	0.0052	1.37	LV	CELLSTATES	vFB1.0	control_RBM20	8	18
PKM	0.81	0.016	0.123	0.115	5.84	12.7	0.00113	1.8	LV	CELLSTATES	vFB1.0	control_RBM20	8	18
PGD	0.809	0.0223	0.0519	0.0454	4.51	11.4	0.0019	1.65	LV	CELLSTATES	vFB1.0	control_RBM20	8	18
SSR2	0.807	0.022	0.0795	0.0712	5.18	11.5	0.00184	1.66	LV	CELLSTATES	vFB1.0	control_RBM20	8	18
TRIM62	0.806	0.0301	0.0519	0.0401	4.49	10.2	0.00306	1.52	LV	CELLSTATES	vFB1.0	control_RBM20	8	18
TWIST2	0.804	0.0388	0.174	0.157	6.22	9.27	0.00454	1.41	LV	CELLSTATES	vFB1.0	control_RBM20	8	18
WDR45	0.804	0.0213	0.086	0.0871	5.42	11.6	0.00176	1.67	LV	CELLSTATES	vFB1.0	control_RBM20	8	18
AC109927.1	0.803	0.0243	0.159	0.142	6.11	11	0.00219	1.61	LV	CELLSTATES	vFB1.0	control_RBM20	8	18
C11orf95	0.803	0.0235	0.0259	0.0178	3.51	11.2	0.00207	1.63	LV	CELLSTATES	vFB1.0	control_RBM20	8	18
GYPC	0.803	0.0234	0.0525	0.048	4.58	11.2	0.00204	1.63	LV	CELLSTATES	vFB1.0	control_RBM20	8	18
STIP1	0.803	0.023	0.0372	0.0291	4.07	11.3	0.00198	1.64	LV	CELLSTATES	vFB1.0	control_RBM20	8	18
TUBA1B	0.803	0.0278	0.202	0.17	6.37	10.5	0.00268	1.56	LV	CELLSTATES	vFB1.0	control_RBM20	8	18
GLOD4	0.801	0.0244	0.0338	0.0326	4.02	11	0.00221	1.61	LV	CELLSTATES	vFB1.0	control_RBM20	8	18
CYC1	0.8	0.0266	0.0757	0.0819	5.27	10.7	0.00251	1.57	LV	CELLSTATES	vFB1.0	control_RBM20	8	18
MOB3A	0.8	0.0117	0.111	0.0833	5.46	14	0.000692	1.93	LV	CELLSTATES	vFB1.0	control_RBM20	8	18
SCARA5	0.8	0.0238	0.265	0.219	6.78	11.1	0.0021	1.62	LV	CELLSTATES	vFB1.0	control_RBM20	8	18
RSL1D1	0.799	0.00586	0.0574	0.0469	4.63	17.1	0.00023	2.23	LV	CELLSTATES	vFB1.0	control_RBM20	8	18
CES2	0.797	0.0207	0.0385	0.0357	4.24	11.7	0.00168	1.68	LV	CELLSTATES	vFB1.0	control_RBM20	8	18
COX6C	0.795	0.0438	0.0997	0.105	5.69	8.87	0.00541	1.36	LV	CELLSTATES	vFB1.0	control_RBM20	8	18
CNPPD1	0.793	0.0172	0.0268	0.0245	3.67	12.4	0.00126	1.77	LV	CELLSTATES	vFB1.0	control_RBM20	8	18
MYDGF	0.793	0.034	0.103	0.0957	5.56	9.77	0.00368	1.47	LV	CELLSTATES	vFB1.0	control_RBM20	8	18
COL6A2	0.792	0.00581	1.61	1.38	9.41	17.1	0.000225	2.24	LV	CELLSTATES	vFB1.0	control_RBM20	8	18
IMP3	0.792	0.0161	0.0363	0.0344	4.12	12.7	0.00114	1.79	LV	CELLSTATES	vFB1.0	control_RBM20	8	18
AAED1	0.791	0.00746	0.0494	0.0407	4.41	16	0.00033	2.13	LV	CELLSTATES	vFB1.0	control_RBM20	8	18
AC009264.1	0.789	0.0451	0.0354	0.032	4.13	8.74	0.00571	1.35	LV	CELLSTATES	vFB1.0	control_RBM20	8	18
CALHM2	0.787	0.0402	0.0398	0.0354	4.19	9.15	0.00478	1.4	LV	CELLSTATES	vFB1.0	control_RBM20	8	18
C9orf16	0.785	0.05	0.0269	0.0246	3.67	8.36	0.00673	1.3	LV	CELLSTATES	vFB1.0	control_RBM20	8	18
MPG	0.785	0.00277	0.179	0.17	6.3	20.6	7.05e-05	2.56	LV	CELLSTATES	vFB1.0	control_RBM20	8	18
AURKAIP1	0.783	0.0126	0.0521	0.0465	4.59	13.7	0.000785	1.9	LV	CELLSTATES	vFB1.0	control_RBM20	8	18
LAMC2	0.783	0.0264	0.0947	0.0868	5.38	10.7	0.00248	1.58	LV	CELLSTATES	vFB1.0	control_RBM20	8	18
SHMT1	0.78	0.0446	0.0538	0.0388	4.48	8.79	0.00558	1.35	LV	CELLSTATES	vFB1.0	control_RBM20	8	18
ZNF90	0.779	0.0282	0.053	0.0501	4.62	10.5	0.00274	1.55	LV	CELLSTATES	vFB1.0	control_RBM20	8	18
AGPAT2	0.776	0.049	0.0302	0.031	3.93	8.44	0.00651	1.31	LV	CELLSTATES	vFB1.0	control_RBM20	8	18
NLGN1	0.776	0.016	0.325	0.304	7.18	12.7	0.00112	1.8	LV	CELLSTATES	vFB1.0	control_RBM20	8	18
ARL4D	0.773	0.0212	0.081	0.0688	5.11	11.6	0.00174	1.67	LV	CELLSTATES	vFB1.0	control_RBM20	8	18
ATP5MC3	0.773	0.0426	0.103	0.109	5.74	8.96	0.0052	1.37	LV	CELLSTATES	vFB1.0	control_RBM20	8	18
PLP2	0.773	0.0235	0.0613	0.0542	4.78	11.2	0.00207	1.63	LV	CELLSTATES	vFB1.0	control_RBM20	8	18
CAVIN1	0.772	0.0293	0.143	0.141	6.02	10.3	0.00292	1.53	LV	CELLSTATES	vFB1.0	control_RBM20	8	18
MRPL14	0.772	0.0381	0.0259	0.0269	3.75	9.34	0.00442	1.42	LV	CELLSTATES	vFB1.0	control_RBM20	8	18
MED31	0.771	0.0287	0.0597	0.059	4.9	10.4	0.00283	1.54	LV	CELLSTATES	vFB1.0	control_RBM20	8	18
AC100830.1	0.767	0.0401	0.0272	0.0253	3.69	9.16	0.00477	1.4	LV	CELLSTATES	vFB1.0	control_RBM20	8	18
RPL31	0.766	0.0251	0.135	0.138	6.03	10.9	0.0023	1.6	LV	CELLSTATES	vFB1.0	control_RBM20	8	18
TMX1	0.765	0.00284	0.0793	0.0736	5.18	20.5	7.31e-05	2.55	LV	CELLSTATES	vFB1.0	control_RBM20	8	18
TMEM199	0.764	0.0235	0.0274	0.0248	3.72	11.2	0.00207	1.63	LV	CELLSTATES	vFB1.0	control_RBM20	8	18
COL15A1	0.763	0.0267	1.73	1.38	9.46	10.7	0.00252	1.57	LV	CELLSTATES	vFB1.0	control_RBM20	8	18
MED29	0.762	0.0282	0.0388	0.0309	4.09	10.5	0.00275	1.55	LV	CELLSTATES	vFB1.0	control_RBM20	8	18
NDUFS6	0.762	0.0454	0.0548	0.0492	4.67	8.71	0.00577	1.34	LV	CELLSTATES	vFB1.0	control_RBM20	8	18
ATP5MG	0.76	0.0284	0.11	0.112	5.76	10.4	0.00279	1.55	LV	CELLSTATES	vFB1.0	control_RBM20	8	18
NDUFA6	0.76	0.0437	0.0449	0.0422	4.47	8.87	0.00539	1.36	LV	CELLSTATES	vFB1.0	control_RBM20	8	18
SH3PXD2A	0.757	0.0449	0.255	0.193	6.65	8.76	0.00566	1.35	LV	CELLSTATES	vFB1.0	control_RBM20	8	18
ATP5PF	0.752	0.0256	0.1	0.101	5.63	10.8	0.00237	1.59	LV	CELLSTATES	vFB1.0	control_RBM20	8	18
NEURL1B	0.75	0.019	0.292	0.228	6.88	12	0.00147	1.72	LV	CELLSTATES	vFB1.0	control_RBM20	8	18
ATP5F1D	0.749	0.0278	0.0778	0.08	5.23	10.5	0.00268	1.56	LV	CELLSTATES	vFB1.0	control_RBM20	8	18
SH3PXD2B	0.749	0.00587	0.493	0.391	7.66	17.1	0.000232	2.23	LV	CELLSTATES	vFB1.0	control_RBM20	8	18
DNPEP	0.747	0.0385	0.0804	0.079	5.23	9.3	0.0045	1.41	LV	CELLSTATES	vFB1.0	control_RBM20	8	18
SLC39A7	0.747	0.0337	0.0417	0.039	4.28	9.81	0.00363	1.47	LV	CELLSTATES	vFB1.0	control_RBM20	8	18
RPS7	0.743	0.00355	0.166	0.15	6.2	19.4	0.000105	2.45	LV	CELLSTATES	vFB1.0	control_RBM20	8	18
SRPX	0.743	0.00838	0.49	0.445	7.75	15.5	0.000402	2.08	LV	CELLSTATES	vFB1.0	control_RBM20	8	18
ATP6V1G1	0.74	0.00674	0.0906	0.0859	5.39	16.5	0.000285	2.17	LV	CELLSTATES	vFB1.0	control_RBM20	8	18
AC022146.2	0.736	0.0491	0.0647	0.0583	4.89	8.43	0.00653	1.31	LV	CELLSTATES	vFB1.0	control_RBM20	8	18
NDUFS3	0.735	0.0074	0.0439	0.0414	4.4	16.1	0.000325	2.13	LV	CELLSTATES	vFB1.0	control_RBM20	8	18
NDUFS7	0.732	0.0431	0.0429	0.0463	4.46	8.92	0.00528	1.37	LV	CELLSTATES	vFB1.0	control_RBM20	8	18
ST3GAL2	0.732	0.0223	0.0673	0.0561	4.88	11.4	0.0019	1.65	LV	CELLSTATES	vFB1.0	control_RBM20	8	18
NDUFB9	0.731	0.022	0.0708	0.068	5.1	11.5	0.00184	1.66	LV	CELLSTATES	vFB1.0	control_RBM20	8	18
FP700111.1	0.73	0.0217	0.729	0.65	8.27	11.5	0.0018	1.66	LV	CELLSTATES	vFB1.0	control_RBM20	8	18
KCTD10	0.729	0.00489	0.0478	0.0432	4.42	17.9	0.000175	2.31	LV	CELLSTATES	vFB1.0	control_RBM20	8	18
MOCS1	0.729	0.0183	0.0318	0.0278	3.89	12.2	0.00137	1.74	LV	CELLSTATES	vFB1.0	control_RBM20	8	18
GGT5	0.728	0.0178	0.219	0.206	6.64	12.3	0.00132	1.75	LV	CELLSTATES	vFB1.0	control_RBM20	8	18
COQ10A	0.725	0.0102	0.0386	0.034	4.17	14.6	0.000559	1.99	LV	CELLSTATES	vFB1.0	control_RBM20	8	18
UQCRH	0.723	0.00783	0.0975	0.0953	5.51	15.8	0.000359	2.11	LV	CELLSTATES	vFB1.0	control_RBM20	8	18
UTP11	0.723	0.0453	0.0319	0.0284	3.85	8.72	0.00575	1.34	LV	CELLSTATES	vFB1.0	control_RBM20	8	18
SF3A2	0.718	0.0125	0.0498	0.0482	4.58	13.7	0.000783	1.9	LV	CELLSTATES	vFB1.0	control_RBM20	8	18
LAMTOR5	0.717	0.0385	0.0668	0.0642	5	9.3	0.00449	1.41	LV	CELLSTATES	vFB1.0	control_RBM20	8	18
TUFM	0.712	0.0208	0.079	0.0863	5.28	11.7	0.00169	1.68	LV	CELLSTATES	vFB1.0	control_RBM20	8	18
FBXL15	0.708	0.0295	0.0385	0.0387	4.24	10.3	0.00298	1.53	LV	CELLSTATES	vFB1.0	control_RBM20	8	18
PNRC1	0.706	0.0122	0.204	0.196	6.51	13.8	0.000751	1.91	LV	CELLSTATES	vFB1.0	control_RBM20	8	18
ZFAND2B	0.703	0.0375	0.0498	0.0547	4.65	9.41	0.00428	1.43	LV	CELLSTATES	vFB1.0	control_RBM20	8	18
ATP6V0D1	0.702	0.029	0.0444	0.0383	4.34	10.4	0.00288	1.54	LV	CELLSTATES	vFB1.0	control_RBM20	8	18
HOOK2	0.701	0.0154	0.175	0.182	6.35	12.8	0.00107	1.81	LV	CELLSTATES	vFB1.0	control_RBM20	8	18
LAMTOR4	0.701	0.0114	0.0585	0.0583	4.79	14.1	0.000666	1.94	LV	CELLSTATES	vFB1.0	control_RBM20	8	18
RPSA	0.701	0.0189	0.146	0.146	6.06	12.1	0.00146	1.72	LV	CELLSTATES	vFB1.0	control_RBM20	8	18
LARP6	0.699	0.033	0.166	0.165	6.23	9.89	0.00351	1.48	LV	CELLSTATES	vFB1.0	control_RBM20	8	18
SMG6	0.699	0.00905	0.688	0.59	8.15	15.1	0.000457	2.04	LV	CELLSTATES	vFB1.0	control_RBM20	8	18
DEPTOR	0.698	0.0357	0.186	0.16	6.33	9.59	0.00398	1.45	LV	CELLSTATES	vFB1.0	control_RBM20	8	18
ATP5MC2	0.697	0.00907	0.116	0.12	5.78	15.1	0.000462	2.04	LV	CELLSTATES	vFB1.0	control_RBM20	8	18
CACNB2	0.697	0.00489	0.238	0.236	6.78	17.9	0.000175	2.31	LV	CELLSTATES	vFB1.0	control_RBM20	8	18
PIAS4	0.697	0.0442	0.0224	0.0195	3.45	8.81	0.00553	1.35	LV	CELLSTATES	vFB1.0	control_RBM20	8	18
PPP4C	0.695	0.0185	0.0548	0.0515	4.69	12.2	0.00139	1.73	LV	CELLSTATES	vFB1.0	control_RBM20	8	18
AL157938.3	0.694	0.0347	0.0859	0.0886	5.43	9.69	0.00381	1.46	LV	CELLSTATES	vFB1.0	control_RBM20	8	18
NR1H3	0.692	0.0244	0.0574	0.0498	4.65	11	0.00221	1.61	LV	CELLSTATES	vFB1.0	control_RBM20	8	18
TMEM208	0.689	0.0287	0.0643	0.0594	4.85	10.4	0.00284	1.54	LV	CELLSTATES	vFB1.0	control_RBM20	8	18
LAMTOR1	0.688	0.0314	0.062	0.0623	4.86	10.1	0.00326	1.5	LV	CELLSTATES	vFB1.0	control_RBM20	8	18
OAZ2	0.687	0.0238	0.0609	0.0648	4.84	11.1	0.00211	1.62	LV	CELLSTATES	vFB1.0	control_RBM20	8	18
SF3B6	0.684	0.0335	0.0483	0.0467	4.51	9.83	0.00359	1.47	LV	CELLSTATES	vFB1.0	control_RBM20	8	18
RBM8A	0.683	0.0228	0.0543	0.0519	4.67	11.3	0.00197	1.64	LV	CELLSTATES	vFB1.0	control_RBM20	8	18
MRPL34	0.682	0.0325	0.0391	0.0357	4.16	9.94	0.00344	1.49	LV	CELLSTATES	vFB1.0	control_RBM20	8	18
BRIX1	0.681	0.0252	0.0499	0.0487	4.59	10.9	0.00232	1.6	LV	CELLSTATES	vFB1.0	control_RBM20	8	18
PIP4P1	0.677	0.0289	0.0352	0.0362	4.11	10.4	0.00286	1.54	LV	CELLSTATES	vFB1.0	control_RBM20	8	18
FRMD6	0.675	0.0147	0.371	0.331	7.3	13	0.001	1.83	LV	CELLSTATES	vFB1.0	control_RBM20	8	18
PSMC5	0.675	0.0465	0.035	0.035	4.11	8.62	0.00601	1.33	LV	CELLSTATES	vFB1.0	control_RBM20	8	18
SAT2	0.675	0.00993	0.185	0.194	6.49	14.7	0.000535	2	LV	CELLSTATES	vFB1.0	control_RBM20	8	18
AC005162.3	0.671	0.0091	0.116	0.105	5.67	15.1	0.000465	2.04	LV	CELLSTATES	vFB1.0	control_RBM20	8	18
GTF2F1	0.666	0.0498	0.0286	0.0273	3.78	8.38	0.00666	1.3	LV	CELLSTATES	vFB1.0	control_RBM20	8	18
RAB13	0.666	0.0408	0.0461	0.0485	4.49	9.1	0.00489	1.39	LV	CELLSTATES	vFB1.0	control_RBM20	8	18
ETS1	0.665	0.00963	0.15	0.115	5.91	14.9	0.000508	2.02	LV	CELLSTATES	vFB1.0	control_RBM20	8	18
PGM5	0.664	0.0423	0.119	0.112	5.7	8.98	0.00514	1.37	LV	CELLSTATES	vFB1.0	control_RBM20	8	18
PLPP7	0.664	0.0393	0.0662	0.06	4.91	9.23	0.00463	1.41	LV	CELLSTATES	vFB1.0	control_RBM20	8	18
RPL6	0.664	0.0442	0.141	0.145	6.05	8.82	0.00552	1.35	LV	CELLSTATES	vFB1.0	control_RBM20	8	18
SPARCL1	0.663	0.0187	3.21	3.1	10.5	12.1	0.00142	1.73	LV	CELLSTATES	vFB1.0	control_RBM20	8	18
RTRAF	0.659	0.0457	0.114	0.0951	5.54	8.68	0.00585	1.34	LV	CELLSTATES	vFB1.0	control_RBM20	8	18
TIMM29	0.658	0.0493	0.0265	0.0259	3.69	8.42	0.00657	1.31	LV	CELLSTATES	vFB1.0	control_RBM20	8	18
AGBL5	0.657	0.00963	0.17	0.141	6.13	14.9	0.000508	2.02	LV	CELLSTATES	vFB1.0	control_RBM20	8	18
MRPS18B	0.656	0.0181	0.0447	0.0448	4.42	12.3	0.00135	1.74	LV	CELLSTATES	vFB1.0	control_RBM20	8	18
ATP5IF1	0.655	0.049	0.0753	0.0829	5.26	8.44	0.00651	1.31	LV	CELLSTATES	vFB1.0	control_RBM20	8	18
GSTP1	0.654	0.0388	0.126	0.132	5.9	9.28	0.00453	1.41	LV	CELLSTATES	vFB1.0	control_RBM20	8	18
SEC61B	0.654	0.0125	0.111	0.106	5.67	13.7	0.000782	1.9	LV	CELLSTATES	vFB1.0	control_RBM20	8	18
OTUB1	0.653	0.02	0.0602	0.0653	4.89	11.8	0.00159	1.7	LV	CELLSTATES	vFB1.0	control_RBM20	8	18
NDUFB4	0.652	0.0359	0.0705	0.0732	5.13	9.56	0.00402	1.45	LV	CELLSTATES	vFB1.0	control_RBM20	8	18
JUP	0.651	0.0446	0.153	0.154	6.06	8.79	0.00559	1.35	LV	CELLSTATES	vFB1.0	control_RBM20	8	18
SNAP47	0.649	0.0273	0.0518	0.0508	4.62	10.6	0.00259	1.56	LV	CELLSTATES	vFB1.0	control_RBM20	8	18
TNFRSF19	0.649	0.0187	0.49	0.432	7.68	12.1	0.00142	1.73	LV	CELLSTATES	vFB1.0	control_RBM20	8	18
COX7A2	0.648	0.0384	0.0949	0.1	5.53	9.32	0.00446	1.42	LV	CELLSTATES	vFB1.0	control_RBM20	8	18
PSMB5	0.643	0.0295	0.0629	0.0622	4.89	10.3	0.00297	1.53	LV	CELLSTATES	vFB1.0	control_RBM20	8	18
RBX1	0.643	0.00905	0.108	0.103	5.61	15.1	0.000457	2.04	LV	CELLSTATES	vFB1.0	control_RBM20	8	18
YARS	0.643	0.0233	0.134	0.123	5.85	11.2	0.00204	1.63	LV	CELLSTATES	vFB1.0	control_RBM20	8	18
MRPS7	0.636	0.0311	0.0482	0.0489	4.55	10.1	0.00324	1.51	LV	CELLSTATES	vFB1.0	control_RBM20	8	18
YIPF2	0.633	0.023	0.0531	0.0508	4.6	11.3	0.00199	1.64	LV	CELLSTATES	vFB1.0	control_RBM20	8	18
NDUFB6	0.631	0.021	0.0642	0.064	4.95	11.6	0.00172	1.68	LV	CELLSTATES	vFB1.0	control_RBM20	8	18
SELENOT	0.629	0.0433	0.067	0.0679	4.95	8.9	0.00532	1.36	LV	CELLSTATES	vFB1.0	control_RBM20	8	18
GOT1	0.626	0.0447	0.053	0.0521	4.64	8.77	0.00564	1.35	LV	CELLSTATES	vFB1.0	control_RBM20	8	18
NOVA1	0.626	0.0305	0.958	0.947	8.74	10.2	0.00313	1.52	LV	CELLSTATES	vFB1.0	control_RBM20	8	18
PFDN2	0.626	0.038	0.0625	0.0592	4.83	9.36	0.00438	1.42	LV	CELLSTATES	vFB1.0	control_RBM20	8	18
STK40	0.623	0.034	0.101	0.0924	5.41	9.77	0.00368	1.47	LV	CELLSTATES	vFB1.0	control_RBM20	8	18
RGMA	0.622	0.0375	0.307	0.319	7.12	9.41	0.00429	1.43	LV	CELLSTATES	vFB1.0	control_RBM20	8	18
AP2S1	0.621	0.0484	0.0329	0.0342	3.98	8.48	0.00638	1.32	LV	CELLSTATES	vFB1.0	control_RBM20	8	18
LINC01505	0.621	0.0295	0.0421	0.0398	4.33	10.3	0.00298	1.53	LV	CELLSTATES	vFB1.0	control_RBM20	8	18
RNF24	0.619	0.0166	0.483	0.468	7.7	12.6	0.00119	1.78	LV	CELLSTATES	vFB1.0	control_RBM20	8	18
PPP1R7	0.618	0.0103	0.0612	0.0568	4.8	14.5	0.000568	1.99	LV	CELLSTATES	vFB1.0	control_RBM20	8	18
FLYWCH2	0.615	0.0364	0.0438	0.0393	4.32	9.51	0.00411	1.44	LV	CELLSTATES	vFB1.0	control_RBM20	8	18
SLC5A9	0.615	0.0327	0.169	0.169	6.23	9.91	0.00347	1.48	LV	CELLSTATES	vFB1.0	control_RBM20	8	18
AC113414.1	0.613	0.0323	0.0536	0.0513	4.68	9.96	0.0034	1.49	LV	CELLSTATES	vFB1.0	control_RBM20	8	18
JTB	0.612	0.0452	0.107	0.114	5.7	8.73	0.00572	1.35	LV	CELLSTATES	vFB1.0	control_RBM20	8	18
SNU13	0.606	0.0317	0.0755	0.0758	5.15	10	0.00332	1.5	LV	CELLSTATES	vFB1.0	control_RBM20	8	18
ZDHHC9	0.605	0.0295	0.0672	0.066	4.9	10.3	0.00296	1.53	LV	CELLSTATES	vFB1.0	control_RBM20	8	18
NID2	0.602	0.0458	0.399	0.392	7.42	8.67	0.00588	1.34	LV	CELLSTATES	vFB1.0	control_RBM20	8	18
TAF6L	0.602	0.0295	0.0263	0.0264	3.69	10.3	0.00295	1.53	LV	CELLSTATES	vFB1.0	control_RBM20	8	18
CCDC107	0.6	0.0461	0.0662	0.0693	4.98	8.65	0.00594	1.34	LV	CELLSTATES	vFB1.0	control_RBM20	8	18
CYB561A3	0.6	0.0182	0.0446	0.0445	4.4	12.2	0.00137	1.74	LV	CELLSTATES	vFB1.0	control_RBM20	8	18
EIF2B4	0.6	0.0242	0.0532	0.0532	4.68	11.1	0.00218	1.62	LV	CELLSTATES	vFB1.0	control_RBM20	8	18
NORAD	0.6	0.0385	0.124	0.118	5.77	9.3	0.00449	1.41	LV	CELLSTATES	vFB1.0	control_RBM20	8	18
EEF1D	0.598	0.0485	0.111	0.124	5.76	8.48	0.0064	1.31	LV	CELLSTATES	vFB1.0	control_RBM20	8	18
TENM3	0.598	0.0303	0.108	0.0937	5.51	10.2	0.0031	1.52	LV	CELLSTATES	vFB1.0	control_RBM20	8	18
ARHGAP29	0.596	0.0135	0.576	0.535	7.95	13.4	0.00088	1.87	LV	CELLSTATES	vFB1.0	control_RBM20	8	18
MCFD2	0.595	0.00268	0.107	0.102	5.56	20.8	6.65e-05	2.57	LV	CELLSTATES	vFB1.0	control_RBM20	8	18
RHBDD3	0.595	0.0419	0.0493	0.0466	4.46	9.01	0.00508	1.38	LV	CELLSTATES	vFB1.0	control_RBM20	8	18
BIN3	0.593	0.00939	0.109	0.105	5.56	15	0.000487	2.03	LV	CELLSTATES	vFB1.0	control_RBM20	8	18
OSTM1	0.593	0.00325	0.102	0.104	5.54	19.9	8.94e-05	2.49	LV	CELLSTATES	vFB1.0	control_RBM20	8	18
LIPA	0.591	0.0486	0.184	0.164	6.25	8.47	0.00642	1.31	LV	CELLSTATES	vFB1.0	control_RBM20	8	18
VEZF1	0.589	0.0198	0.0624	0.0594	4.82	11.9	0.00157	1.7	LV	CELLSTATES	vFB1.0	control_RBM20	8	18
SELENOS	0.587	0.0236	0.242	0.24	6.76	11.2	0.00207	1.63	LV	CELLSTATES	vFB1.0	control_RBM20	8	18
GTF2IRD2B	0.581	0.0169	0.161	0.161	6.2	12.5	0.00122	1.77	LV	CELLSTATES	vFB1.0	control_RBM20	8	18
CAPZB	0.574	0.00513	0.347	0.348	7.26	17.7	0.000187	2.29	LV	CELLSTATES	vFB1.0	control_RBM20	8	18
BCL2L1	0.573	0.0315	0.141	0.131	5.91	10	0.0033	1.5	LV	CELLSTATES	vFB1.0	control_RBM20	8	18
CARHSP1	0.573	0.0481	0.256	0.279	6.91	8.5	0.00632	1.32	LV	CELLSTATES	vFB1.0	control_RBM20	8	18
TLE2	0.572	0.0466	0.199	0.185	6.42	8.62	0.00602	1.33	LV	CELLSTATES	vFB1.0	control_RBM20	8	18
TRAM2	0.572	0.0473	0.0958	0.089	5.39	8.56	0.00616	1.32	LV	CELLSTATES	vFB1.0	control_RBM20	8	18
CRNDE	0.571	0.0344	0.0992	0.107	5.55	9.72	0.00376	1.46	LV	CELLSTATES	vFB1.0	control_RBM20	8	18
ZNF22	0.571	0.0356	0.0723	0.063	4.94	9.6	0.00396	1.45	LV	CELLSTATES	vFB1.0	control_RBM20	8	18
ADI1	0.57	0.0258	0.0664	0.0661	4.94	10.8	0.00239	1.59	LV	CELLSTATES	vFB1.0	control_RBM20	8	18
CLTB	0.568	0.0365	0.0741	0.0794	5.14	9.5	0.00412	1.44	LV	CELLSTATES	vFB1.0	control_RBM20	8	18
MRPS10	0.565	0.0322	0.0434	0.0491	4.44	9.97	0.00339	1.49	LV	CELLSTATES	vFB1.0	control_RBM20	8	18
AP5Z1	0.564	0.0295	0.0672	0.0695	4.95	10.3	0.00298	1.53	LV	CELLSTATES	vFB1.0	control_RBM20	8	18
ASPSCR1	0.562	0.0258	0.0634	0.0688	4.88	10.8	0.0024	1.59	LV	CELLSTATES	vFB1.0	control_RBM20	8	18
POLR2C	0.562	0.0125	0.0609	0.0623	4.82	13.7	0.000772	1.9	LV	CELLSTATES	vFB1.0	control_RBM20	8	18
SURF4	0.562	0.0428	0.13	0.116	5.77	8.94	0.00524	1.37	LV	CELLSTATES	vFB1.0	control_RBM20	8	18
DDOST	0.56	0.0323	0.0613	0.0621	4.85	9.96	0.00341	1.49	LV	CELLSTATES	vFB1.0	control_RBM20	8	18
AK6	0.557	0.0372	0.0406	0.0417	4.28	9.44	0.00423	1.43	LV	CELLSTATES	vFB1.0	control_RBM20	8	18
AC025165.2	0.554	0.0283	0.0464	0.0491	4.5	10.5	0.00277	1.55	LV	CELLSTATES	vFB1.0	control_RBM20	8	18
NOSIP	0.554	0.0307	0.0774	0.0801	5.17	10.1	0.00317	1.51	LV	CELLSTATES	vFB1.0	control_RBM20	8	18
CTNNBIP1	0.551	0.0328	0.0539	0.0512	4.61	9.9	0.00348	1.48	LV	CELLSTATES	vFB1.0	control_RBM20	8	18
KIF26B	0.55	0.0442	0.0535	0.06	4.72	8.82	0.00551	1.36	LV	CELLSTATES	vFB1.0	control_RBM20	8	18
UQCRFS1	0.549	0.0375	0.0845	0.089	5.27	9.41	0.00429	1.43	LV	CELLSTATES	vFB1.0	control_RBM20	8	18
DAP	0.547	0.0359	0.127	0.125	5.79	9.56	0.00403	1.45	LV	CELLSTATES	vFB1.0	control_RBM20	8	18
CMTM7	0.546	0.0303	0.11	0.112	5.67	10.2	0.0031	1.52	LV	CELLSTATES	vFB1.0	control_RBM20	8	18
AIFM2	0.545	0.041	0.0528	0.0543	4.6	9.09	0.00491	1.39	LV	CELLSTATES	vFB1.0	control_RBM20	8	18
NFU1	0.545	0.0192	0.0869	0.0841	5.29	12	0.00151	1.72	LV	CELLSTATES	vFB1.0	control_RBM20	8	18
NFYB	0.542	0.038	0.103	0.102	5.51	9.36	0.00439	1.42	LV	CELLSTATES	vFB1.0	control_RBM20	8	18
SPNS1	0.542	0.0359	0.0473	0.0512	4.51	9.56	0.00402	1.45	LV	CELLSTATES	vFB1.0	control_RBM20	8	18
TMEM138	0.542	0.0271	0.0695	0.0686	4.97	10.6	0.00257	1.57	LV	CELLSTATES	vFB1.0	control_RBM20	8	18
SCAMP3	0.536	0.0323	0.0852	0.09	5.32	9.96	0.00341	1.49	LV	CELLSTATES	vFB1.0	control_RBM20	8	18
CCDC47	0.533	0.0457	0.104	0.0904	5.44	8.68	0.00585	1.34	LV	CELLSTATES	vFB1.0	control_RBM20	8	18
MLX	0.532	0.0282	0.0937	0.0858	5.35	10.5	0.00274	1.55	LV	CELLSTATES	vFB1.0	control_RBM20	8	18
SQSTM1	0.531	0.0381	0.463	0.476	7.64	9.34	0.00442	1.42	LV	CELLSTATES	vFB1.0	control_RBM20	8	18
DNAJC8	0.527	0.0282	0.07	0.0715	5	10.5	0.00276	1.55	LV	CELLSTATES	vFB1.0	control_RBM20	8	18
CAMK1	0.523	0.0388	0.0636	0.0592	4.84	9.28	0.00453	1.41	LV	CELLSTATES	vFB1.0	control_RBM20	8	18
RAD23A	0.519	0.0137	0.119	0.132	5.81	13.3	0.000906	1.86	LV	CELLSTATES	vFB1.0	control_RBM20	8	18
SRA1	0.517	0.0333	0.104	0.102	5.51	9.85	0.00356	1.48	LV	CELLSTATES	vFB1.0	control_RBM20	8	18
SLC7A6	0.516	0.0457	0.149	0.157	6.08	8.68	0.00585	1.34	LV	CELLSTATES	vFB1.0	control_RBM20	8	18
COPS6	0.515	0.0438	0.107	0.116	5.67	8.86	0.00543	1.36	LV	CELLSTATES	vFB1.0	control_RBM20	8	18
SDAD1	0.508	0.0221	0.117	0.127	5.76	11.4	0.00186	1.66	LV	CELLSTATES	vFB1.0	control_RBM20	8	18
PRKAA1	0.502	0.00587	0.243	0.26	6.8	17.1	0.000231	2.23	LV	CELLSTATES	vFB1.0	control_RBM20	8	18

## Sheet: control_TTN
Gene	logFC	FDR	mean_exp_control	mean_exp_genotype	logCPM	F	PValue	FDR_plot	Region	annotation_level	cell_state	comparison	Observations_genotype	Observations_reference
CCL2	6.3	2.81e-09	0.41	0.0174	7.35	108	1.49e-12	8.55	LV	CELLSTATES	vFB1.0	control_TTN	12	18
CCL11	6.08	7.03e-09	0.0953	0.00305	5.21	96.9	6.38e-12	8.15	LV	CELLSTATES	vFB1.0	control_TTN	12	18
PLA2G2A	5.29	2.66e-06	0.344	0.018	7.21	51.6	1.55e-08	5.58	LV	CELLSTATES	vFB1.0	control_TTN	12	18
NPPC	5.19	2.08e-06	0.183	0.0114	5.77	53.7	9.96e-09	5.68	LV	CELLSTATES	vFB1.0	control_TTN	12	18
CXCL1	4.3	0.000666	0.0153	0.000915	3.06	22.3	3.25e-05	3.18	LV	CELLSTATES	vFB1.0	control_TTN	12	18
LINC00473	4.22	5.23e-05	0.0202	0.00107	2.88	34.4	9.23e-07	4.28	LV	CELLSTATES	vFB1.0	control_TTN	12	18
ADAMTS4	3.8	0.000137	0.0938	0.00663	4.78	29.5	3.57e-06	3.86	LV	CELLSTATES	vFB1.0	control_TTN	12	18
HES1	3.68	7.45e-06	0.437	0.0554	7.42	45.4	6.03e-08	5.13	LV	CELLSTATES	vFB1.0	control_TTN	12	18
CHRDL2	3.65	4.02e-05	0.0606	0.0104	4.47	35.7	6.51e-07	4.4	LV	CELLSTATES	vFB1.0	control_TTN	12	18
MARCKSL1	3.6	1.3e-07	0.057	0.00562	4.3	73.3	2.45e-10	6.89	LV	CELLSTATES	vFB1.0	control_TTN	12	18
APLNR	3.56	0.000389	0.064	0.00833	4.59	24.7	1.51e-05	3.41	LV	CELLSTATES	vFB1.0	control_TTN	12	18
RASD1	3.37	2.69e-05	0.0459	0.00446	3.87	38	3.59e-07	4.57	LV	CELLSTATES	vFB1.0	control_TTN	12	18
FGF10	3.21	4.1e-09	0.0881	0.01	4.82	104	2.48e-12	8.39	LV	CELLSTATES	vFB1.0	control_TTN	12	18
PLAU	3.16	0.00031	0.0812	0.0262	4.84	25.7	1.1e-05	3.51	LV	CELLSTATES	vFB1.0	control_TTN	12	18
FGFR4	3.06	3.15e-05	0.0156	0.00242	2.73	37.2	4.48e-07	4.5	LV	CELLSTATES	vFB1.0	control_TTN	12	18
ACE2	3.03	0.000112	0.0747	0.00889	4.66	30.5	2.71e-06	3.95	LV	CELLSTATES	vFB1.0	control_TTN	12	18
NR4A3	3.02	0.0039	0.0252	0.00402	3.14	15.2	0.000386	2.41	LV	CELLSTATES	vFB1.0	control_TTN	12	18
BHLHE40	2.95	0.000378	0.132	0.0361	5.48	24.9	1.41e-05	3.42	LV	CELLSTATES	vFB1.0	control_TTN	12	18
G0S2	2.95	1.14e-05	0.0292	0.00575	3.54	43.1	1.04e-07	4.94	LV	CELLSTATES	vFB1.0	control_TTN	12	18
LINC00881	2.88	0.000732	0.0209	0.00529	3.34	21.9	3.76e-05	3.14	LV	CELLSTATES	vFB1.0	control_TTN	12	18
SOCS3	2.85	0.000731	0.0893	0.0353	4.92	21.9	3.74e-05	3.14	LV	CELLSTATES	vFB1.0	control_TTN	12	18
ID2	2.83	7.06e-08	0.15	0.0387	5.94	77.5	1.22e-10	7.15	LV	CELLSTATES	vFB1.0	control_TTN	12	18
AC007529.2	2.82	7.66e-10	0.222	0.0385	6.22	132	8.36e-14	9.12	LV	CELLSTATES	vFB1.0	control_TTN	12	18
BCL3	2.69	9.29e-05	0.0365	0.00964	3.74	31.4	2.09e-06	4.03	LV	CELLSTATES	vFB1.0	control_TTN	12	18
SLC19A3	2.66	3.43e-06	0.0219	0.00509	3.12	50.1	2.13e-08	5.46	LV	CELLSTATES	vFB1.0	control_TTN	12	18
IFITM2	2.65	1.53e-05	0.105	0.0236	5.41	41.3	1.58e-07	4.82	LV	CELLSTATES	vFB1.0	control_TTN	12	18
KAZN-AS1	2.6	0.000238	0.0911	0.0161	4.84	27	7.59e-06	3.62	LV	CELLSTATES	vFB1.0	control_TTN	12	18
IGFBP4	2.59	4.65e-07	0.284	0.0799	6.7	63.8	1.34e-09	6.33	LV	CELLSTATES	vFB1.0	control_TTN	12	18
JUNB	2.59	0.000164	0.495	0.113	7.48	28.6	4.62e-06	3.78	LV	CELLSTATES	vFB1.0	control_TTN	12	18
ELANE	2.58	7.66e-10	0.107	0.0195	5.15	129	1.16e-13	9.12	LV	CELLSTATES	vFB1.0	control_TTN	12	18
FAIM2	2.57	6.83e-05	0.0379	0.00961	3.96	33	1.36e-06	4.17	LV	CELLSTATES	vFB1.0	control_TTN	12	18
MRGPRF	2.57	2.48e-06	0.0355	0.00728	3.66	52.2	1.37e-08	5.61	LV	CELLSTATES	vFB1.0	control_TTN	12	18
NGFR	2.56	0.00061	0.0501	0.0143	4.22	22.7	2.87e-05	3.21	LV	CELLSTATES	vFB1.0	control_TTN	12	18
SH3BGRL3	2.51	4.4e-06	0.103	0.0203	5.15	48.5	2.99e-08	5.36	LV	CELLSTATES	vFB1.0	control_TTN	12	18
RPS17	2.5	0.00202	0.0193	0.00449	3.05	17.8	0.000149	2.7	LV	CELLSTATES	vFB1.0	control_TTN	12	18
PGF	2.49	3.76e-05	0.0612	0.0157	4.4	36.2	5.82e-07	4.42	LV	CELLSTATES	vFB1.0	control_TTN	12	18
TRIM47	2.43	3.89e-07	0.0491	0.0149	4.29	65.1	1.06e-09	6.41	LV	CELLSTATES	vFB1.0	control_TTN	12	18
EDNRB	2.41	3.89e-07	0.424	0.0909	7.04	65.3	1.01e-09	6.41	LV	CELLSTATES	vFB1.0	control_TTN	12	18
NR4A1	2.4	0.00712	0.268	0.0719	6.54	13	0.000891	2.15	LV	CELLSTATES	vFB1.0	control_TTN	12	18
LDLR	2.36	0.000474	0.126	0.0395	5.37	23.8	2.03e-05	3.32	LV	CELLSTATES	vFB1.0	control_TTN	12	18
CDK18	2.34	3.76e-05	0.0348	0.012	3.77	36.2	5.76e-07	4.42	LV	CELLSTATES	vFB1.0	control_TTN	12	18
CD248	2.33	0.000416	0.0182	0.00469	2.91	24.4	1.67e-05	3.38	LV	CELLSTATES	vFB1.0	control_TTN	12	18
FAM196B	2.33	0.00258	0.0273	0.00594	3.42	16.8	0.000212	2.59	LV	CELLSTATES	vFB1.0	control_TTN	12	18
TMEM100	2.32	0.000605	0.0247	0.00537	3.24	22.7	2.83e-05	3.22	LV	CELLSTATES	vFB1.0	control_TTN	12	18
ADM	2.29	7.34e-05	0.0681	0.0235	4.86	32.6	1.51e-06	4.13	LV	CELLSTATES	vFB1.0	control_TTN	12	18
FBLIM1	2.29	5.95e-05	0.0496	0.0182	4.24	33.7	1.11e-06	4.23	LV	CELLSTATES	vFB1.0	control_TTN	12	18
RARRES1	2.29	2.26e-05	0.549	0.177	7.8	38.9	2.87e-07	4.65	LV	CELLSTATES	vFB1.0	control_TTN	12	18
LSAMP-AS1	2.28	0.000246	0.106	0.0319	5.56	26.8	8.01e-06	3.61	LV	CELLSTATES	vFB1.0	control_TTN	12	18
PTGIR	2.25	1.52e-05	0.293	0.122	6.87	41.6	1.5e-07	4.82	LV	CELLSTATES	vFB1.0	control_TTN	12	18
AL353653.1	2.24	1.52e-05	0.0938	0.0253	5.16	41.5	1.53e-07	4.82	LV	CELLSTATES	vFB1.0	control_TTN	12	18
KCNE4	2.24	4.16e-05	0.0983	0.0265	5.08	35.6	6.8e-07	4.38	LV	CELLSTATES	vFB1.0	control_TTN	12	18
TSPAN11	2.24	0.00388	0.0302	0.00839	3.59	15.3	0.00038	2.41	LV	CELLSTATES	vFB1.0	control_TTN	12	18
ZFP36	2.24	0.000641	0.219	0.0776	6.65	22.5	3.1e-05	3.19	LV	CELLSTATES	vFB1.0	control_TTN	12	18
TMEM176A	2.23	0.00335	0.0168	0.0051	2.93	15.8	0.000305	2.48	LV	CELLSTATES	vFB1.0	control_TTN	12	18
LINC01856	2.2	3.11e-05	0.0363	0.0082	3.7	37.3	4.39e-07	4.51	LV	CELLSTATES	vFB1.0	control_TTN	12	18
BICDL1	2.19	0.00175	0.0286	0.009	3.61	18.4	0.000121	2.76	LV	CELLSTATES	vFB1.0	control_TTN	12	18
CDH18	2.19	0.000263	0.0555	0.0143	4.41	26.5	8.78e-06	3.58	LV	CELLSTATES	vFB1.0	control_TTN	12	18
APOD	2.16	0.00496	3.26	0.984	10.6	14.3	0.000549	2.3	LV	CELLSTATES	vFB1.0	control_TTN	12	18
BMX	2.12	0.000162	0.087	0.024	4.94	28.8	4.47e-06	3.79	LV	CELLSTATES	vFB1.0	control_TTN	12	18
IFITM3	2.12	2.95e-05	0.24	0.088	6.72	37.5	4.08e-07	4.53	LV	CELLSTATES	vFB1.0	control_TTN	12	18
AC016885.2	2.11	0.00154	0.0132	0.00331	2.51	18.9	0.000101	2.81	LV	CELLSTATES	vFB1.0	control_TTN	12	18
PAM16	2.11	0.000416	0.0259	0.00798	3.34	24.4	1.67e-05	3.38	LV	CELLSTATES	vFB1.0	control_TTN	12	18
SH2D2A	2.11	0.00207	0.0171	0.00406	2.78	17.7	0.000156	2.68	LV	CELLSTATES	vFB1.0	control_TTN	12	18
CYR61	2.1	0.00387	0.142	0.0649	6.09	15.3	0.000378	2.41	LV	CELLSTATES	vFB1.0	control_TTN	12	18
FGF10-AS1	2.09	0.000224	0.0305	0.00813	3.54	27.2	7.01e-06	3.65	LV	CELLSTATES	vFB1.0	control_TTN	12	18
MT1M	2.06	0.00109	0.0255	0.00993	3.41	20.3	6.33e-05	2.96	LV	CELLSTATES	vFB1.0	control_TTN	12	18
CTSC	2.05	0.000123	0.131	0.0366	5.37	30	3.09e-06	3.91	LV	CELLSTATES	vFB1.0	control_TTN	12	18
BIN1	2.04	2.39e-05	0.0266	0.00747	3.4	38.6	3.1e-07	4.62	LV	CELLSTATES	vFB1.0	control_TTN	12	18
AC108134.2	2.03	0.0186	0.0232	0.00785	3.1	9.8	0.00338	1.73	LV	CELLSTATES	vFB1.0	control_TTN	12	18
TNFSF14	2.02	0.00337	0.013	0.0042	2.65	15.8	0.000308	2.47	LV	CELLSTATES	vFB1.0	control_TTN	12	18
FABP4	2.01	0.000162	0.0397	0.018	4.12	28.7	4.5e-06	3.79	LV	CELLSTATES	vFB1.0	control_TTN	12	18
MKRN3	2.01	0.000699	0.0558	0.0211	4.76	22.1	3.52e-05	3.16	LV	CELLSTATES	vFB1.0	control_TTN	12	18
RPL13A	2	0.00015	0.136	0.0489	5.92	29.1	4.01e-06	3.82	LV	CELLSTATES	vFB1.0	control_TTN	12	18
AC084357.2	1.99	1.46e-05	0.201	0.0745	6.36	41.8	1.41e-07	4.84	LV	CELLSTATES	vFB1.0	control_TTN	12	18
KAZN	1.98	0.000245	4.1	1.31	10.4	26.8	7.94e-06	3.61	LV	CELLSTATES	vFB1.0	control_TTN	12	18
C3	1.97	7.7e-06	0.517	0.199	7.62	45.2	6.35e-08	5.11	LV	CELLSTATES	vFB1.0	control_TTN	12	18
SLC1A2	1.97	0.00039	0.123	0.0433	5.4	24.7	1.52e-05	3.41	LV	CELLSTATES	vFB1.0	control_TTN	12	18
MT1X	1.96	0.000607	0.0553	0.0222	4.5	22.7	2.84e-05	3.22	LV	CELLSTATES	vFB1.0	control_TTN	12	18
MT2A	1.96	0.000265	0.161	0.0699	6.11	26.4	8.9e-06	3.58	LV	CELLSTATES	vFB1.0	control_TTN	12	18
PPL	1.96	5.17e-06	0.136	0.042	5.52	47.7	3.64e-08	5.29	LV	CELLSTATES	vFB1.0	control_TTN	12	18
TM4SF1	1.96	7.6e-06	0.109	0.0459	5.48	45.3	6.21e-08	5.12	LV	CELLSTATES	vFB1.0	control_TTN	12	18
CFD	1.94	0.000383	2.09	0.774	9.69	24.8	1.47e-05	3.42	LV	CELLSTATES	vFB1.0	control_TTN	12	18
GPX3	1.94	0.00394	0.344	0.117	7.26	15.2	0.000391	2.41	LV	CELLSTATES	vFB1.0	control_TTN	12	18
RGR	1.94	0.000268	0.0266	0.00778	3.42	26.4	9.05e-06	3.57	LV	CELLSTATES	vFB1.0	control_TTN	12	18
AC093895.1	1.93	0.00118	0.102	0.0302	5.24	19.9	7.17e-05	2.93	LV	CELLSTATES	vFB1.0	control_TTN	12	18
HSPA1B	1.93	0.0142	0.0389	0.00857	3.58	10.7	0.00232	1.85	LV	CELLSTATES	vFB1.0	control_TTN	12	18
RET	1.93	0.0186	0.0335	0.00983	3.64	9.8	0.00338	1.73	LV	CELLSTATES	vFB1.0	control_TTN	12	18
APOE	1.9	0.00215	0.296	0.105	7.03	17.6	0.000164	2.67	LV	CELLSTATES	vFB1.0	control_TTN	12	18
SLC2A6	1.9	7.93e-05	0.0147	0.00538	2.76	32.2	1.7e-06	4.1	LV	CELLSTATES	vFB1.0	control_TTN	12	18
EMP3	1.89	6.85e-05	0.0704	0.0271	4.8	32.9	1.37e-06	4.16	LV	CELLSTATES	vFB1.0	control_TTN	12	18
PTGFR	1.89	0.00225	0.0773	0.0317	4.88	17.4	0.000175	2.65	LV	CELLSTATES	vFB1.0	control_TTN	12	18
RNF219-AS1	1.89	5.74e-07	0.0471	0.0146	4.13	62.4	1.74e-09	6.24	LV	CELLSTATES	vFB1.0	control_TTN	12	18
ADAMTSL2	1.88	0.00116	0.0937	0.0423	5.14	20	6.94e-05	2.94	LV	CELLSTATES	vFB1.0	control_TTN	12	18
CHL1	1.88	0.00886	0.0322	0.0138	3.88	12.3	0.0012	2.05	LV	CELLSTATES	vFB1.0	control_TTN	12	18
SH3GL2	1.87	0.00185	0.0351	0.0164	4.19	18.2	0.000132	2.73	LV	CELLSTATES	vFB1.0	control_TTN	12	18
IGDCC4	1.86	0.000203	0.0675	0.0256	4.72	27.7	6.11e-06	3.69	LV	CELLSTATES	vFB1.0	control_TTN	12	18
HIC1	1.84	0.00179	0.0766	0.0257	4.73	18.3	0.000126	2.75	LV	CELLSTATES	vFB1.0	control_TTN	12	18
MIR4458HG	1.84	0.000525	0.0185	0.00774	3.08	23.4	2.31e-05	3.28	LV	CELLSTATES	vFB1.0	control_TTN	12	18
MYH6	1.84	0.000591	0.0297	0.0131	3.61	22.8	2.75e-05	3.23	LV	CELLSTATES	vFB1.0	control_TTN	12	18
PIM1	1.84	0.00102	0.0467	0.0267	4.37	20.6	5.73e-05	2.99	LV	CELLSTATES	vFB1.0	control_TTN	12	18
SELENOK	1.84	1.14e-05	0.038	0.0143	3.93	43.1	1.03e-07	4.94	LV	CELLSTATES	vFB1.0	control_TTN	12	18
SLC2A3	1.83	0.000164	0.156	0.0691	5.95	28.7	4.6e-06	3.79	LV	CELLSTATES	vFB1.0	control_TTN	12	18
SPDYE2	1.83	0.000839	0.259	0.129	6.89	21.3	4.47e-05	3.08	LV	CELLSTATES	vFB1.0	control_TTN	12	18
SELENBP1	1.82	5.67e-06	0.108	0.0403	5.42	47	4.2e-08	5.25	LV	CELLSTATES	vFB1.0	control_TTN	12	18
KNG1	1.81	0.0094	0.021	0.00685	3.27	12.1	0.0013	2.03	LV	CELLSTATES	vFB1.0	control_TTN	12	18
MT-ND2	1.81	0.000178	0.169	0.0961	6.4	28.3	5.13e-06	3.75	LV	CELLSTATES	vFB1.0	control_TTN	12	18
ADA	1.8	9.67e-07	0.164	0.0658	5.98	58.7	3.58e-09	6.01	LV	CELLSTATES	vFB1.0	control_TTN	12	18
FGF7	1.8	0.000105	0.456	0.17	7.29	30.8	2.46e-06	3.98	LV	CELLSTATES	vFB1.0	control_TTN	12	18
MAOA	1.8	0.000921	0.107	0.0357	5.22	20.9	5.09e-05	3.04	LV	CELLSTATES	vFB1.0	control_TTN	12	18
CLEC12A	1.79	0.00302	0.0204	0.0128	3.44	16.2	0.000264	2.52	LV	CELLSTATES	vFB1.0	control_TTN	12	18
DLK1	1.78	0.0117	0.139	0.0498	5.7	11.4	0.00176	1.93	LV	CELLSTATES	vFB1.0	control_TTN	12	18
PLCXD3	1.78	0.000371	0.529	0.191	7.56	25	1.37e-05	3.43	LV	CELLSTATES	vFB1.0	control_TTN	12	18
TLL1	1.77	0.016	0.0234	0.00642	3.04	10.3	0.00275	1.8	LV	CELLSTATES	vFB1.0	control_TTN	12	18
SLC38A4	1.76	0.00266	0.0264	0.00936	3.43	16.7	0.00022	2.58	LV	CELLSTATES	vFB1.0	control_TTN	12	18
Z83844.2	1.76	0.00177	0.0153	0.00555	2.81	18.4	0.000123	2.75	LV	CELLSTATES	vFB1.0	control_TTN	12	18
AL022323.4	1.75	0.000784	0.0319	0.0136	3.65	21.6	4.08e-05	3.11	LV	CELLSTATES	vFB1.0	control_TTN	12	18
AL669970.3	1.75	0.00393	0.0345	0.0133	3.78	15.2	0.00039	2.41	LV	CELLSTATES	vFB1.0	control_TTN	12	18
PDE10A	1.75	1.53e-05	0.434	0.162	7.27	41.4	1.58e-07	4.82	LV	CELLSTATES	vFB1.0	control_TTN	12	18
ACTB	1.74	0.000127	0.439	0.183	7.49	29.9	3.22e-06	3.89	LV	CELLSTATES	vFB1.0	control_TTN	12	18
ZC3H12A	1.74	0.00117	0.0146	0.00675	2.7	20	7.03e-05	2.93	LV	CELLSTATES	vFB1.0	control_TTN	12	18
LSAMP	1.73	0.00389	0.735	0.216	7.89	15.2	0.000381	2.41	LV	CELLSTATES	vFB1.0	control_TTN	12	18
RPS18	1.73	9.75e-05	0.0865	0.0365	5.24	31.2	2.2e-06	4.01	LV	CELLSTATES	vFB1.0	control_TTN	12	18
TM4SF1-AS1	1.73	0.0146	0.0164	0.00894	3.29	10.6	0.0024	1.84	LV	CELLSTATES	vFB1.0	control_TTN	12	18
AC022034.2	1.72	0.00162	0.0207	0.00981	3.15	18.7	0.000109	2.79	LV	CELLSTATES	vFB1.0	control_TTN	12	18
GADD45B	1.71	0.000632	0.275	0.123	6.67	22.5	3.03e-05	3.2	LV	CELLSTATES	vFB1.0	control_TTN	12	18
STUM	1.7	3.72e-05	0.108	0.0403	5.27	36.3	5.62e-07	4.43	LV	CELLSTATES	vFB1.0	control_TTN	12	18
AC117473.1	1.69	0.00845	0.0196	0.00693	3.03	12.5	0.00113	2.07	LV	CELLSTATES	vFB1.0	control_TTN	12	18
EVA1A	1.69	1.29e-05	0.0313	0.0174	3.8	42.5	1.2e-07	4.89	LV	CELLSTATES	vFB1.0	control_TTN	12	18
MTSS1L	1.69	7.22e-05	0.0898	0.0402	5.14	32.7	1.49e-06	4.14	LV	CELLSTATES	vFB1.0	control_TTN	12	18
NQO1	1.69	0.000259	0.0325	0.0107	3.6	26.6	8.55e-06	3.59	LV	CELLSTATES	vFB1.0	control_TTN	12	18
MIDN	1.68	0.000225	0.0722	0.0365	4.71	27.2	7.05e-06	3.65	LV	CELLSTATES	vFB1.0	control_TTN	12	18
FTL	1.67	0.00053	0.34	0.145	7.19	23.3	2.35e-05	3.28	LV	CELLSTATES	vFB1.0	control_TTN	12	18
RIPOR3	1.67	0.000178	0.643	0.264	7.89	28.3	5.16e-06	3.75	LV	CELLSTATES	vFB1.0	control_TTN	12	18
S100A6	1.67	6.83e-05	0.47	0.201	7.54	33	1.36e-06	4.17	LV	CELLSTATES	vFB1.0	control_TTN	12	18
TCF24	1.67	0.0172	0.0151	0.00769	3.08	10	0.00304	1.76	LV	CELLSTATES	vFB1.0	control_TTN	12	18
CATSPERB	1.66	9.28e-05	0.713	0.214	7.77	31.4	2.08e-06	4.03	LV	CELLSTATES	vFB1.0	control_TTN	12	18
CLNK	1.66	0.00747	0.0306	0.0162	4.06	12.9	0.000949	2.13	LV	CELLSTATES	vFB1.0	control_TTN	12	18
CXCL12	1.66	0.00112	0.224	0.115	6.63	20.2	6.63e-05	2.95	LV	CELLSTATES	vFB1.0	control_TTN	12	18
EMILIN1	1.66	0.000129	0.128	0.0618	5.72	29.8	3.29e-06	3.89	LV	CELLSTATES	vFB1.0	control_TTN	12	18
GAS6-AS1	1.66	0.000846	0.0281	0.0133	3.73	21.3	4.53e-05	3.07	LV	CELLSTATES	vFB1.0	control_TTN	12	18
LCNL1	1.66	0.0342	0.0134	0.00483	2.7	7.89	0.00785	1.47	LV	CELLSTATES	vFB1.0	control_TTN	12	18
PTMA	1.66	7.36e-05	0.212	0.0924	6.4	32.5	1.53e-06	4.13	LV	CELLSTATES	vFB1.0	control_TTN	12	18
ACVRL1	1.65	5.87e-05	0.0796	0.032	4.91	33.8	1.08e-06	4.23	LV	CELLSTATES	vFB1.0	control_TTN	12	18
GLIS2	1.65	0.00239	0.0286	0.0155	3.57	17.1	0.000192	2.62	LV	CELLSTATES	vFB1.0	control_TTN	12	18
IL34	1.64	0.0092	0.021	0.00909	3.23	12.2	0.00126	2.04	LV	CELLSTATES	vFB1.0	control_TTN	12	18
MT-ND4	1.64	4.87e-05	0.358	0.242	7.44	34.8	8.37e-07	4.31	LV	CELLSTATES	vFB1.0	control_TTN	12	18
UPP1	1.64	0.000166	0.0214	0.00726	3.07	28.6	4.71e-06	3.78	LV	CELLSTATES	vFB1.0	control_TTN	12	18
AC097521.1	1.63	0.0177	0.0372	0.0158	4.07	9.96	0.00316	1.75	LV	CELLSTATES	vFB1.0	control_TTN	12	18
DOCK2	1.63	0.00225	0.0442	0.0186	4.2	17.4	0.000176	2.65	LV	CELLSTATES	vFB1.0	control_TTN	12	18
MEDAG	1.63	0.00475	0.0975	0.0345	5.03	14.5	0.000512	2.32	LV	CELLSTATES	vFB1.0	control_TTN	12	18
TMEM51	1.63	0.000285	0.0213	0.0104	3.14	26.1	9.87e-06	3.55	LV	CELLSTATES	vFB1.0	control_TTN	12	18
TNFRSF12A	1.62	0.0171	0.0306	0.0186	3.58	10.1	0.00301	1.77	LV	CELLSTATES	vFB1.0	control_TTN	12	18
AMPD2	1.61	0.000822	0.0267	0.011	3.53	21.4	4.35e-05	3.09	LV	CELLSTATES	vFB1.0	control_TTN	12	18
LGALS2	1.61	0.00059	0.025	0.00901	3.29	22.8	2.74e-05	3.23	LV	CELLSTATES	vFB1.0	control_TTN	12	18
PDGFRB	1.61	2.43e-06	0.898	0.347	8.26	52.4	1.31e-08	5.61	LV	CELLSTATES	vFB1.0	control_TTN	12	18
RPLP0	1.61	1.05e-05	0.253	0.114	6.65	43.6	9.27e-08	4.98	LV	CELLSTATES	vFB1.0	control_TTN	12	18
S1PR3	1.61	0.00111	0.0213	0.00868	3.09	20.2	6.53e-05	2.95	LV	CELLSTATES	vFB1.0	control_TTN	12	18
ATP2C2	1.6	0.0029	0.0231	0.0114	3.55	16.4	0.00025	2.54	LV	CELLSTATES	vFB1.0	control_TTN	12	18
EFNA1	1.6	0.00515	0.0142	0.0062	2.74	14.2	0.000578	2.29	LV	CELLSTATES	vFB1.0	control_TTN	12	18
FMNL1	1.6	2.69e-05	0.0607	0.0271	4.48	38	3.61e-07	4.57	LV	CELLSTATES	vFB1.0	control_TTN	12	18
HSPA1A	1.6	0.00614	0.0995	0.0328	5.18	13.5	0.000734	2.21	LV	CELLSTATES	vFB1.0	control_TTN	12	18
IER2	1.6	0.00225	0.123	0.0606	5.64	17.4	0.000176	2.65	LV	CELLSTATES	vFB1.0	control_TTN	12	18
LINC02511	1.6	0.0025	0.224	0.0951	6.35	17	0.000204	2.6	LV	CELLSTATES	vFB1.0	control_TTN	12	18
HIST1H1C	1.59	0.00426	0.024	0.0104	3.22	14.9	0.000443	2.37	LV	CELLSTATES	vFB1.0	control_TTN	12	18
ICAM1	1.59	0.0178	0.0152	0.0112	2.9	9.95	0.00317	1.75	LV	CELLSTATES	vFB1.0	control_TTN	12	18
RARA-AS1	1.59	0.00154	0.0276	0.0115	3.49	18.9	0.000102	2.81	LV	CELLSTATES	vFB1.0	control_TTN	12	18
SLC22A3	1.59	0.00205	0.0361	0.0143	3.83	17.7	0.000153	2.69	LV	CELLSTATES	vFB1.0	control_TTN	12	18
C14orf180	1.58	0.000921	0.0176	0.00866	3.01	21	5.08e-05	3.04	LV	CELLSTATES	vFB1.0	control_TTN	12	18
PRELID1	1.58	0.000263	0.0379	0.0174	3.94	26.5	8.78e-06	3.58	LV	CELLSTATES	vFB1.0	control_TTN	12	18
SELENOM	1.58	0.000463	0.124	0.0518	5.58	23.9	1.97e-05	3.33	LV	CELLSTATES	vFB1.0	control_TTN	12	18
SEPT9	1.58	5.53e-06	0.111	0.0484	5.37	47.2	4.02e-08	5.26	LV	CELLSTATES	vFB1.0	control_TTN	12	18
AGBL1	1.56	0.00285	0.056	0.0288	4.78	16.5	0.000241	2.55	LV	CELLSTATES	vFB1.0	control_TTN	12	18
LDHA	1.56	5.87e-05	0.17	0.085	5.96	33.9	1.06e-06	4.23	LV	CELLSTATES	vFB1.0	control_TTN	12	18
TRAPPC1	1.56	0.00506	0.0132	0.00571	2.61	14.2	0.000563	2.3	LV	CELLSTATES	vFB1.0	control_TTN	12	18
DPP10	1.55	0.000378	0.0511	0.0225	4.45	24.9	1.41e-05	3.42	LV	CELLSTATES	vFB1.0	control_TTN	12	18
PFN1	1.55	0.00199	0.0721	0.0318	4.91	17.9	0.000146	2.7	LV	CELLSTATES	vFB1.0	control_TTN	12	18
TEX26-AS1	1.55	0.00471	0.114	0.0442	5.32	14.5	0.000506	2.33	LV	CELLSTATES	vFB1.0	control_TTN	12	18
POLD2	1.54	0.00134	0.0858	0.0406	5.16	19.5	8.41e-05	2.87	LV	CELLSTATES	vFB1.0	control_TTN	12	18
POU2F3	1.54	0.0203	0.0127	0.00731	2.63	9.52	0.00381	1.69	LV	CELLSTATES	vFB1.0	control_TTN	12	18
SOCS1	1.54	0.00202	0.0527	0.0229	4.35	17.8	0.000149	2.7	LV	CELLSTATES	vFB1.0	control_TTN	12	18
TIMP1	1.54	0.00165	0.336	0.172	7.15	18.7	0.000111	2.78	LV	CELLSTATES	vFB1.0	control_TTN	12	18
C11orf96	1.53	0.0242	0.205	0.0776	6.05	8.97	0.00484	1.62	LV	CELLSTATES	vFB1.0	control_TTN	12	18
CSF1	1.53	1.62e-05	0.0844	0.0376	4.95	40.9	1.75e-07	4.79	LV	CELLSTATES	vFB1.0	control_TTN	12	18
DUSP1	1.53	0.00396	0.299	0.131	6.95	15.1	0.000396	2.4	LV	CELLSTATES	vFB1.0	control_TTN	12	18
MT-ND1	1.53	0.000159	0.23	0.149	6.72	28.8	4.38e-06	3.8	LV	CELLSTATES	vFB1.0	control_TTN	12	18
MTRNR2L12	1.53	0.0223	0.0306	0.0125	3.59	9.23	0.00433	1.65	LV	CELLSTATES	vFB1.0	control_TTN	12	18
TGM2	1.53	0.00593	0.0369	0.0217	3.92	13.7	0.000698	2.23	LV	CELLSTATES	vFB1.0	control_TTN	12	18
H1F0	1.52	0.000709	0.0394	0.0165	3.97	22	3.6e-05	3.15	LV	CELLSTATES	vFB1.0	control_TTN	12	18
RPS15A	1.52	0.00184	0.0473	0.0244	4.4	18.2	0.000131	2.74	LV	CELLSTATES	vFB1.0	control_TTN	12	18
SNTG1	1.52	0.00336	0.0438	0.0223	4.42	15.8	0.000307	2.47	LV	CELLSTATES	vFB1.0	control_TTN	12	18
SCHLAP1	1.51	0.00798	0.0267	0.00889	3.43	12.7	0.00104	2.1	LV	CELLSTATES	vFB1.0	control_TTN	12	18
MAPK4	1.5	0.00194	0.0169	0.00876	2.99	18	0.000141	2.71	LV	CELLSTATES	vFB1.0	control_TTN	12	18
TINAGL1	1.5	0.00274	0.0147	0.00811	2.93	16.6	0.000229	2.56	LV	CELLSTATES	vFB1.0	control_TTN	12	18
TP53I11	1.5	0.000383	0.0195	0.00991	3.13	24.8	1.47e-05	3.42	LV	CELLSTATES	vFB1.0	control_TTN	12	18
ANGPTL2	1.49	0.000319	0.0946	0.0541	5.27	25.6	1.14e-05	3.5	LV	CELLSTATES	vFB1.0	control_TTN	12	18
CDKN3	1.49	0.0308	0.0144	0.0068	2.75	8.23	0.00674	1.51	LV	CELLSTATES	vFB1.0	control_TTN	12	18
GRID2	1.49	0.00293	0.081	0.0347	4.97	16.3	0.000255	2.53	LV	CELLSTATES	vFB1.0	control_TTN	12	18
RARRES2	1.49	0.00807	0.0227	0.0112	3.35	12.6	0.00106	2.09	LV	CELLSTATES	vFB1.0	control_TTN	12	18
AC004053.1	1.48	0.00364	0.0165	0.00852	3.09	15.5	0.000346	2.44	LV	CELLSTATES	vFB1.0	control_TTN	12	18
PECAM1	1.48	0.000166	0.0792	0.0334	4.84	28.6	4.7e-06	3.78	LV	CELLSTATES	vFB1.0	control_TTN	12	18
ANKRD55	1.47	0.0062	0.0142	0.00647	2.76	13.5	0.000743	2.21	LV	CELLSTATES	vFB1.0	control_TTN	12	18
CDSN	1.47	0.0384	0.0243	0.0123	3.56	7.56	0.00915	1.42	LV	CELLSTATES	vFB1.0	control_TTN	12	18
LINC00535	1.47	1.76e-07	0.251	0.101	6.48	70.5	4e-10	6.75	LV	CELLSTATES	vFB1.0	control_TTN	12	18
NOTCH3	1.47	0.00381	0.022	0.013	3.29	15.3	0.000371	2.42	LV	CELLSTATES	vFB1.0	control_TTN	12	18
PLEKHG6	1.47	0.0142	0.0152	0.0116	2.77	10.7	0.00232	1.85	LV	CELLSTATES	vFB1.0	control_TTN	12	18
RPS27	1.47	0.0011	0.073	0.0373	5.03	20.3	6.37e-05	2.96	LV	CELLSTATES	vFB1.0	control_TTN	12	18
GRIN3A	1.46	0.00612	0.0147	0.00734	2.92	13.6	0.000729	2.21	LV	CELLSTATES	vFB1.0	control_TTN	12	18
KPNA2	1.46	0.00031	0.0217	0.00993	3.19	25.7	1.1e-05	3.51	LV	CELLSTATES	vFB1.0	control_TTN	12	18
MAP3K19	1.46	0.00285	0.0373	0.0191	4.16	16.5	0.000241	2.55	LV	CELLSTATES	vFB1.0	control_TTN	12	18
C4orf19	1.45	1.38e-06	0.0933	0.0419	5.12	56.2	5.94e-09	5.86	LV	CELLSTATES	vFB1.0	control_TTN	12	18
EIF5A	1.45	0.00405	0.0353	0.0189	3.87	15.1	0.00041	2.39	LV	CELLSTATES	vFB1.0	control_TTN	12	18
KCND3	1.45	0.0145	0.0946	0.0466	5.21	10.6	0.00238	1.84	LV	CELLSTATES	vFB1.0	control_TTN	12	18
NDUFA4L2	1.45	0.00203	0.0414	0.0201	4.13	17.8	0.000151	2.69	LV	CELLSTATES	vFB1.0	control_TTN	12	18
VWC2L	1.45	0.00781	0.0177	0.00935	3.04	12.7	0.00101	2.11	LV	CELLSTATES	vFB1.0	control_TTN	12	18
AC009501.1	1.44	0.000262	0.0361	0.0175	3.95	26.5	8.69e-06	3.58	LV	CELLSTATES	vFB1.0	control_TTN	12	18
C5orf17	1.44	0.0401	0.0762	0.0382	4.95	7.43	0.0097	1.4	LV	CELLSTATES	vFB1.0	control_TTN	12	18
GPRC5A	1.44	0.000698	0.0333	0.0165	3.75	22.1	3.51e-05	3.16	LV	CELLSTATES	vFB1.0	control_TTN	12	18
MGST1	1.44	8.41e-06	1.57	0.73	9.15	44.7	7.08e-08	5.08	LV	CELLSTATES	vFB1.0	control_TTN	12	18
S100A4	1.44	0.00103	0.223	0.109	6.51	20.6	5.79e-05	2.99	LV	CELLSTATES	vFB1.0	control_TTN	12	18
SERPINH1	1.44	0.000419	0.0633	0.0339	4.7	24.4	1.69e-05	3.38	LV	CELLSTATES	vFB1.0	control_TTN	12	18
TMSB4X	1.44	0.0016	0.499	0.276	7.87	18.8	0.000107	2.8	LV	CELLSTATES	vFB1.0	control_TTN	12	18
AC016877.1	1.43	0.012	0.0134	0.00567	2.62	11.2	0.00184	1.92	LV	CELLSTATES	vFB1.0	control_TTN	12	18
ADGRL3-AS1	1.43	0.00431	0.0159	0.00765	2.87	14.8	0.000449	2.37	LV	CELLSTATES	vFB1.0	control_TTN	12	18
IER3	1.43	0.00582	0.102	0.0403	5.09	13.7	0.000681	2.23	LV	CELLSTATES	vFB1.0	control_TTN	12	18
SDF2L1	1.43	0.0196	0.0181	0.00858	2.97	9.63	0.00364	1.71	LV	CELLSTATES	vFB1.0	control_TTN	12	18
SLC7A1	1.43	0.00136	0.0331	0.0139	3.63	19.4	8.64e-05	2.87	LV	CELLSTATES	vFB1.0	control_TTN	12	18
AQP7	1.42	0.00419	0.0258	0.0149	3.58	14.9	0.00043	2.38	LV	CELLSTATES	vFB1.0	control_TTN	12	18
CDC42EP1	1.42	0.000101	0.0418	0.0219	4.04	31	2.34e-06	4	LV	CELLSTATES	vFB1.0	control_TTN	12	18
NXT1	1.42	0.0043	0.0158	0.007	2.79	14.8	0.000447	2.37	LV	CELLSTATES	vFB1.0	control_TTN	12	18
SERTAD3	1.42	0.0025	0.0232	0.0107	3.3	17	0.000204	2.6	LV	CELLSTATES	vFB1.0	control_TTN	12	18
CLIC1	1.41	0.000462	0.0722	0.0359	4.82	23.9	1.95e-05	3.34	LV	CELLSTATES	vFB1.0	control_TTN	12	18
CYGB	1.41	3.3e-05	0.127	0.073	5.72	37	4.74e-07	4.48	LV	CELLSTATES	vFB1.0	control_TTN	12	18
NAMPT	1.41	0.00161	0.215	0.131	6.36	18.7	0.000108	2.79	LV	CELLSTATES	vFB1.0	control_TTN	12	18
S100A16	1.41	0.0037	0.0436	0.0211	4.1	15.4	0.000355	2.43	LV	CELLSTATES	vFB1.0	control_TTN	12	18
IL18R1	1.4	0.00153	0.12	0.053	5.43	18.9	0.000101	2.82	LV	CELLSTATES	vFB1.0	control_TTN	12	18
RNF212B	1.4	3.83e-05	0.0431	0.0202	4.14	36.1	5.99e-07	4.42	LV	CELLSTATES	vFB1.0	control_TTN	12	18
SPOCK3	1.4	0.00404	0.0172	0.00892	3.07	15.1	0.000407	2.39	LV	CELLSTATES	vFB1.0	control_TTN	12	18
SSR4	1.4	0.00346	0.0367	0.0196	4.1	15.7	0.000319	2.46	LV	CELLSTATES	vFB1.0	control_TTN	12	18
UBA52	1.4	0.00107	0.0726	0.0386	4.92	20.4	6.16e-05	2.97	LV	CELLSTATES	vFB1.0	control_TTN	12	18
BMPER	1.39	0.00113	0.433	0.202	7.33	20.1	6.76e-05	2.95	LV	CELLSTATES	vFB1.0	control_TTN	12	18
MROH2B	1.39	0.00198	0.0834	0.0339	4.95	17.9	0.000144	2.7	LV	CELLSTATES	vFB1.0	control_TTN	12	18
PLXND1	1.39	0.000543	0.0629	0.0348	4.65	23.2	2.42e-05	3.27	LV	CELLSTATES	vFB1.0	control_TTN	12	18
PRB2	1.39	0.00463	0.0308	0.0127	3.58	14.6	0.000496	2.33	LV	CELLSTATES	vFB1.0	control_TTN	12	18
PTPRO	1.39	0.0228	0.0237	0.0146	3.77	9.15	0.00448	1.64	LV	CELLSTATES	vFB1.0	control_TTN	12	18
RPS20	1.39	0.00483	0.0597	0.0343	4.83	14.4	0.000526	2.32	LV	CELLSTATES	vFB1.0	control_TTN	12	18
TNFAIP6	1.39	3.72e-05	0.179	0.0856	6.05	36.3	5.62e-07	4.43	LV	CELLSTATES	vFB1.0	control_TTN	12	18
VASN	1.39	0.00295	0.0293	0.0158	3.58	16.3	0.000257	2.53	LV	CELLSTATES	vFB1.0	control_TTN	12	18
AC078850.2	1.38	0.0438	0.0147	0.00625	2.65	7.16	0.011	1.36	LV	CELLSTATES	vFB1.0	control_TTN	12	18
ADH1B	1.38	0.000215	1.69	0.818	9.32	27.4	6.65e-06	3.67	LV	CELLSTATES	vFB1.0	control_TTN	12	18
CYP4Z1	1.38	0.0282	0.242	0.126	6.46	8.52	0.00592	1.55	LV	CELLSTATES	vFB1.0	control_TTN	12	18
EPHB6	1.38	0.0284	0.015	0.00691	2.76	8.5	0.00598	1.55	LV	CELLSTATES	vFB1.0	control_TTN	12	18
[truncated: 1,105 more rows]
