# Supplementary material for: Pathogenic variants damage cell composition and single cell transcription in cardiomyopathies
Source: Science. Author manuscript; Available in PMC 2022 Oct 3. (PMC9528698; doi:10.1126/science.abo1984)
Supplement: Supp table 20.2 [file NIHMS1835045-supplement-Supp_table_20_2.xlsx]

## Sheet: Index
Column name	Description
Gene	Gene symbol, Ensembl 84
logFC	log2-fold change
FDR	False discovery rate; FDR is the PValue after (by default) Benjamini-Hochberg correction.
mean_exp_control	Mean expression values across controls
mean_exp_genotype	Mean expression values across disease samples
logCPM	logCPM is the average expression of all pseudobulked samples for that particular gene across all samples on the log2-scale expressed in counts per million (cpm, as calculated by edgeR after normalization).
F	Output of quasi-likelihood F-test
PValue	PValue is the nominal p-value derived from F
FDR_plot	-log10(False discovery rate)
Region	Studied region (LV or RV)
annotation_level	Cell-type or cell-state
cell_state/state	Specification which cell-type or state was analysed
comparison	Specification control_GENOTYPE
Observations_genotype	Numbers of Patients included in edgeR (patients with low number of nuclei have been excluded)
Observations_reference	Numbers of Patients included in edgeR (patients with low number of nuclei have been excluded)

## Sheet: LMNA_control
Gene	logFC	FDR	mean_exp_control	mean_exp_genotype	logCPM	F	PValue	FDR_plot	Region	annotation_level	cell_state	comparison	Observations_genotype	Observations_reference
ADGRG7	4.52	0.00111	0.00133	0.0357	3.48	27.3	4.5e-06	2.96	LV	CELLSTATES	vFB1.1	control_LMNA	12	18
PLCG2	3.56	0.0001	0.0373	0.425	6.08	39.3	1.3e-07	4	LV	CELLSTATES	vFB1.1	control_LMNA	12	18
SPINK13	3.44	0.000585	0.000872	0.0186	3.03	30.4	1.69e-06	3.23	LV	CELLSTATES	vFB1.1	control_LMNA	12	18
AC007614.1	2.94	0.00732	0.00104	0.024	3.03	19.2	7.12e-05	2.14	LV	CELLSTATES	vFB1.1	control_LMNA	12	18
CYP19A1	2.84	0.00441	0.00136	0.0336	3.13	21.4	3.19e-05	2.36	LV	CELLSTATES	vFB1.1	control_LMNA	12	18
COMP	2.71	0.0338	0.00662	0.0441	3.8	12.1	0.00114	1.47	LV	CELLSTATES	vFB1.1	control_LMNA	12	18
LGR5	2.7	0.00271	0.00349	0.0394	3.31	23.3	1.67e-05	2.57	LV	CELLSTATES	vFB1.1	control_LMNA	12	18
AC100793.4	2.69	0.00182	0.00194	0.0127	2.96	24.9	9.87e-06	2.74	LV	CELLSTATES	vFB1.1	control_LMNA	12	18
AC022101.1	2.6	0.00747	0.00577	0.0392	3.56	19.1	7.35e-05	2.13	LV	CELLSTATES	vFB1.1	control_LMNA	12	18
SNCAIP	2.6	8.3e-06	0.0383	0.251	5.47	54.4	3.08e-09	5.08	LV	CELLSTATES	vFB1.1	control_LMNA	12	18
KALRN	2.54	8.3e-06	0.105	0.788	7.04	53.7	3.61e-09	5.08	LV	CELLSTATES	vFB1.1	control_LMNA	12	18
KIF5C	2.53	0.000416	0.0229	0.173	4.98	32.2	9.93e-07	3.38	LV	CELLSTATES	vFB1.1	control_LMNA	12	18
MAP2	2.52	1.03e-06	0.0257	0.159	5.02	68.6	1.5e-10	5.99	LV	CELLSTATES	vFB1.1	control_LMNA	12	18
AC007920.2	2.4	0.012	0.00241	0.0144	3.04	16.9	0.00017	1.92	LV	CELLSTATES	vFB1.1	control_LMNA	12	18
TIPARP	2.37	2.49e-05	0.0548	0.337	5.94	47	1.8e-08	4.6	LV	CELLSTATES	vFB1.1	control_LMNA	12	18
GDNF-AS1	2.23	0.0101	0.0121	0.0659	4.06	17.5	0.000133	2	LV	CELLSTATES	vFB1.1	control_LMNA	12	18
HBB	2.22	0.0133	0.0058	0.0534	3.86	16.4	0.000206	1.88	LV	CELLSTATES	vFB1.1	control_LMNA	12	18
AC011503.1	2.18	0.025	0.0235	0.0753	4.5	13.6	0.000618	1.6	LV	CELLSTATES	vFB1.1	control_LMNA	12	18
HBA2	2.16	0.0483	0.0024	0.0304	3.3	10.6	0.00221	1.32	LV	CELLSTATES	vFB1.1	control_LMNA	12	18
F2RL2	2.11	0.0323	0.00234	0.014	3.02	12.3	0.00103	1.49	LV	CELLSTATES	vFB1.1	control_LMNA	12	18
POSTN	2.08	0.0361	0.0866	0.604	6.57	11.8	0.00129	1.44	LV	CELLSTATES	vFB1.1	control_LMNA	12	18
AF130359.1	2.02	0.0277	0.0159	0.0609	4.18	13.1	0.000745	1.56	LV	CELLSTATES	vFB1.1	control_LMNA	12	18
CYSLTR1	2.02	0.0389	0.00278	0.0162	3.03	11.5	0.00148	1.41	LV	CELLSTATES	vFB1.1	control_LMNA	12	18
SSX2IP	2.02	1.93e-05	0.0618	0.317	5.9	48.9	1.12e-08	4.71	LV	CELLSTATES	vFB1.1	control_LMNA	12	18
AP000755.2	2.01	0.0396	0.00475	0.0163	3.16	11.4	0.00151	1.4	LV	CELLSTATES	vFB1.1	control_LMNA	12	18
MAP1LC3B2	1.99	0.0384	0.00318	0.0131	3.08	11.6	0.00143	1.42	LV	CELLSTATES	vFB1.1	control_LMNA	12	18
RAMP2-AS1	1.97	0.00892	0.0203	0.117	4.6	18	0.00011	2.05	LV	CELLSTATES	vFB1.1	control_LMNA	12	18
SUSD4	1.97	0.0115	0.0228	0.0952	4.57	17	0.00016	1.94	LV	CELLSTATES	vFB1.1	control_LMNA	12	18
MEGF6	1.96	0.0422	0.00564	0.0447	3.62	11.1	0.00171	1.38	LV	CELLSTATES	vFB1.1	control_LMNA	12	18
KITLG	1.92	0.000537	0.024	0.116	4.67	30.9	1.48e-06	3.27	LV	CELLSTATES	vFB1.1	control_LMNA	12	18
CCDC68	1.91	0.0271	0.0314	0.116	4.85	13.2	0.000717	1.57	LV	CELLSTATES	vFB1.1	control_LMNA	12	18
CENPE	1.91	0.0319	0.0114	0.046	3.62	12.4	0.001	1.5	LV	CELLSTATES	vFB1.1	control_LMNA	12	18
PDZRN4	1.9	0.017	0.0416	0.294	5.47	15.3	0.00031	1.77	LV	CELLSTATES	vFB1.1	control_LMNA	12	18
AC020637.1	1.86	0.0438	0.0236	0.0731	4.4	11	0.00185	1.36	LV	CELLSTATES	vFB1.1	control_LMNA	12	18
KCNMA1	1.81	0.0301	0.0138	0.0572	4.03	12.7	0.000889	1.52	LV	CELLSTATES	vFB1.1	control_LMNA	12	18
MASP1	1.81	0.0186	0.0169	0.0668	4.28	14.9	0.000368	1.73	LV	CELLSTATES	vFB1.1	control_LMNA	12	18
AFF3	1.8	2.72e-05	0.637	3.5	9.19	46.1	2.26e-08	4.57	LV	CELLSTATES	vFB1.1	control_LMNA	12	18
GLYATL2	1.77	0.00262	0.0389	0.134	5.03	23.5	1.59e-05	2.58	LV	CELLSTATES	vFB1.1	control_LMNA	12	18
KIAA1211	1.77	0.00854	0.018	0.112	4.55	18.2	0.000103	2.07	LV	CELLSTATES	vFB1.1	control_LMNA	12	18
SESN3	1.77	0.0001	0.0665	0.342	5.91	39.5	1.24e-07	4	LV	CELLSTATES	vFB1.1	control_LMNA	12	18
GPR39	1.75	0.0427	0.00373	0.0139	3.08	11.1	0.00176	1.37	LV	CELLSTATES	vFB1.1	control_LMNA	12	18
SFRP4	1.75	0.00128	0.0302	0.175	4.99	26.3	6.12e-06	2.89	LV	CELLSTATES	vFB1.1	control_LMNA	12	18
PI16	1.7	0.00013	0.158	0.687	7.06	38	1.88e-07	3.89	LV	CELLSTATES	vFB1.1	control_LMNA	12	18
CNKSR2	1.68	0.0012	0.0559	0.233	5.63	26.7	5.44e-06	2.92	LV	CELLSTATES	vFB1.1	control_LMNA	12	18
SLITRK4	1.67	0.0423	0.0108	0.0377	3.71	11.1	0.00173	1.37	LV	CELLSTATES	vFB1.1	control_LMNA	12	18
ZNF304	1.66	0.0326	0.00873	0.0271	3.49	12.3	0.00105	1.49	LV	CELLSTATES	vFB1.1	control_LMNA	12	18
STK17B	1.65	0.000416	0.146	0.55	6.76	32.1	1.02e-06	3.38	LV	CELLSTATES	vFB1.1	control_LMNA	12	18
LINC01725	1.6	0.00812	0.0407	0.152	5.23	18.4	9.5e-05	2.09	LV	CELLSTATES	vFB1.1	control_LMNA	12	18
CP	1.59	0.00758	0.0498	0.165	5.35	19	7.6e-05	2.12	LV	CELLSTATES	vFB1.1	control_LMNA	12	18
PAPLN	1.56	0.00262	0.0342	0.167	5.05	23.5	1.6e-05	2.58	LV	CELLSTATES	vFB1.1	control_LMNA	12	18
FMOD	1.53	0.0148	0.0334	0.179	5.18	15.9	0.000246	1.83	LV	CELLSTATES	vFB1.1	control_LMNA	12	18
PTPN13	1.53	5.29e-06	0.275	1.12	7.78	58.8	1.15e-09	5.28	LV	CELLSTATES	vFB1.1	control_LMNA	12	18
COL21A1	1.52	0.00803	0.0439	0.201	5.44	18.5	9.24e-05	2.1	LV	CELLSTATES	vFB1.1	control_LMNA	12	18
ISPD	1.52	1.03e-06	0.128	0.513	6.64	69.5	1.27e-10	5.99	LV	CELLSTATES	vFB1.1	control_LMNA	12	18
STS	1.52	0.0413	0.0137	0.0416	3.95	11.2	0.00167	1.38	LV	CELLSTATES	vFB1.1	control_LMNA	12	18
ZNF844	1.52	0.0233	0.0216	0.0612	4.26	13.9	0.000546	1.63	LV	CELLSTATES	vFB1.1	control_LMNA	12	18
DDX60L	1.5	0.00227	0.0517	0.181	5.4	24.1	1.28e-05	2.64	LV	CELLSTATES	vFB1.1	control_LMNA	12	18
THSD4	1.5	0.000602	0.143	0.768	7.08	30.2	1.79e-06	3.22	LV	CELLSTATES	vFB1.1	control_LMNA	12	18
LONRF2	1.48	0.023	0.055	0.218	5.48	14	0.000527	1.64	LV	CELLSTATES	vFB1.1	control_LMNA	12	18
ZNF727	1.48	0.00635	0.0235	0.0733	4.36	19.9	5.61e-05	2.2	LV	CELLSTATES	vFB1.1	control_LMNA	12	18
AL445426.1	1.46	0.000323	0.193	0.819	7.22	33.6	6.56e-07	3.49	LV	CELLSTATES	vFB1.1	control_LMNA	12	18
MEOX2	1.46	0.000312	0.11	0.409	6.48	33.8	6.1e-07	3.51	LV	CELLSTATES	vFB1.1	control_LMNA	12	18
ADRA1B	1.45	0.0016	0.0821	0.265	5.94	25.4	8.25e-06	2.79	LV	CELLSTATES	vFB1.1	control_LMNA	12	18
GLIS1	1.45	0.0306	0.0175	0.0756	4.2	12.6	0.000935	1.51	LV	CELLSTATES	vFB1.1	control_LMNA	12	18
LOX	1.45	0.0294	0.0318	0.104	4.85	12.8	0.000841	1.53	LV	CELLSTATES	vFB1.1	control_LMNA	12	18
SMAD9	1.45	0.0137	0.0224	0.081	4.47	16.3	0.000212	1.86	LV	CELLSTATES	vFB1.1	control_LMNA	12	18
WARS2-IT1	1.41	0.0449	0.015	0.0439	3.9	10.9	0.00194	1.35	LV	CELLSTATES	vFB1.1	control_LMNA	12	18
ZMAT1	1.41	0.000891	0.0444	0.141	5.1	28.3	3.29e-06	3.05	LV	CELLSTATES	vFB1.1	control_LMNA	12	18
AP000787.1	1.4	0.00436	0.0593	0.204	5.56	21.5	3.1e-05	2.36	LV	CELLSTATES	vFB1.1	control_LMNA	12	18
TMEM132C	1.4	0.00779	0.265	1.08	7.67	18.6	8.91e-05	2.11	LV	CELLSTATES	vFB1.1	control_LMNA	12	18
PNPLA7	1.39	0.00493	0.0404	0.142	5.08	21	3.71e-05	2.31	LV	CELLSTATES	vFB1.1	control_LMNA	12	18
BRI3BP	1.38	0.0428	0.0129	0.0322	3.77	11.1	0.00176	1.37	LV	CELLSTATES	vFB1.1	control_LMNA	12	18
ARHGEF26	1.37	0.000647	0.0838	0.291	5.98	29.8	2.05e-06	3.19	LV	CELLSTATES	vFB1.1	control_LMNA	12	18
ITGA1	1.37	0.000303	0.0913	0.346	6.19	34.2	5.48e-07	3.52	LV	CELLSTATES	vFB1.1	control_LMNA	12	18
ITGB8	1.37	0.00436	0.0893	0.336	6	21.5	3.13e-05	2.36	LV	CELLSTATES	vFB1.1	control_LMNA	12	18
SPATA18	1.37	0.0217	0.0205	0.0707	4.3	14.2	0.000478	1.66	LV	CELLSTATES	vFB1.1	control_LMNA	12	18
LDLRAD4	1.36	0.000554	0.192	0.63	7.06	30.7	1.56e-06	3.26	LV	CELLSTATES	vFB1.1	control_LMNA	12	18
SGIP1	1.35	0.00758	0.348	1.12	7.83	18.9	7.82e-05	2.12	LV	CELLSTATES	vFB1.1	control_LMNA	12	18
ARHGAP10	1.34	0.000342	1.03	3.68	9.55	33.3	7.17e-07	3.47	LV	CELLSTATES	vFB1.1	control_LMNA	12	18
ARL15	1.32	0.000491	1.31	4.64	9.91	31.4	1.25e-06	3.31	LV	CELLSTATES	vFB1.1	control_LMNA	12	18
NRXN3	1.32	0.00763	0.0877	0.425	6.35	18.9	8.03e-05	2.12	LV	CELLSTATES	vFB1.1	control_LMNA	12	18
PLXNA2	1.32	0.0011	0.161	0.529	6.8	27.4	4.36e-06	2.96	LV	CELLSTATES	vFB1.1	control_LMNA	12	18
GPCPD1	1.31	0.000414	0.141	0.407	6.52	32.3	9.6e-07	3.38	LV	CELLSTATES	vFB1.1	control_LMNA	12	18
HLF	1.31	0.0361	0.0454	0.183	5.3	11.8	0.00129	1.44	LV	CELLSTATES	vFB1.1	control_LMNA	12	18
IL16	1.31	0.000245	0.148	0.482	6.71	35.2	4.08e-07	3.61	LV	CELLSTATES	vFB1.1	control_LMNA	12	18
FRZB	1.29	0.0319	0.041	0.139	5.08	12.4	0.001	1.5	LV	CELLSTATES	vFB1.1	control_LMNA	12	18
KLF8	1.29	0.0276	0.0237	0.0749	4.44	13.2	0.000734	1.56	LV	CELLSTATES	vFB1.1	control_LMNA	12	18
CHST7	1.28	0.0215	0.107	0.338	6.37	14.3	0.000469	1.67	LV	CELLSTATES	vFB1.1	control_LMNA	12	18
SVIP	1.28	0.0332	0.0251	0.0798	4.58	12.2	0.0011	1.48	LV	CELLSTATES	vFB1.1	control_LMNA	12	18
ATP10A	1.26	0.0107	0.14	0.445	6.52	17.3	0.000145	1.97	LV	CELLSTATES	vFB1.1	control_LMNA	12	18
KIF13B	1.23	0.00086	0.228	0.681	7.23	28.5	3.05e-06	3.07	LV	CELLSTATES	vFB1.1	control_LMNA	12	18
THBS4	1.23	0.0469	0.133	0.708	7.02	10.7	0.00212	1.33	LV	CELLSTATES	vFB1.1	control_LMNA	12	18
RAB40B	1.22	0.0306	0.0215	0.058	4.27	12.6	0.000918	1.51	LV	CELLSTATES	vFB1.1	control_LMNA	12	18
ZNF793	1.22	0.023	0.0266	0.0901	4.56	14	0.000518	1.64	LV	CELLSTATES	vFB1.1	control_LMNA	12	18
DOCK9	1.21	2.18e-05	0.317	1.09	7.78	47.9	1.42e-08	4.66	LV	CELLSTATES	vFB1.1	control_LMNA	12	18
LMCD1-AS1	1.21	0.00763	0.13	0.377	6.37	18.7	8.41e-05	2.12	LV	CELLSTATES	vFB1.1	control_LMNA	12	18
UACA	1.21	8.3e-06	0.28	0.933	7.59	55.3	2.52e-09	5.08	LV	CELLSTATES	vFB1.1	control_LMNA	12	18
KLF2	1.19	0.0373	0.175	0.352	6.56	11.7	0.00136	1.43	LV	CELLSTATES	vFB1.1	control_LMNA	12	18
PIK3CA	1.19	3.33e-05	0.23	0.78	7.34	44.5	3.38e-08	4.48	LV	CELLSTATES	vFB1.1	control_LMNA	12	18
SULF1	1.19	0.000647	0.334	0.899	7.66	29.6	2.17e-06	3.19	LV	CELLSTATES	vFB1.1	control_LMNA	12	18
NTM	1.18	0.023	0.0454	0.204	5.35	14	0.000527	1.64	LV	CELLSTATES	vFB1.1	control_LMNA	12	18
ZDHHC21	1.18	0.000647	0.147	0.413	6.57	29.6	2.17e-06	3.19	LV	CELLSTATES	vFB1.1	control_LMNA	12	18
EIF4E3	1.17	0.0243	0.0308	0.0971	4.57	13.7	0.000581	1.61	LV	CELLSTATES	vFB1.1	control_LMNA	12	18
SORT1	1.17	0.0405	0.0303	0.0955	4.71	11.3	0.0016	1.39	LV	CELLSTATES	vFB1.1	control_LMNA	12	18
PCSK6	1.16	0.000916	0.699	2.03	8.77	28.1	3.45e-06	3.04	LV	CELLSTATES	vFB1.1	control_LMNA	12	18
SAMD9L	1.16	0.0376	0.0431	0.106	4.97	11.6	0.00138	1.42	LV	CELLSTATES	vFB1.1	control_LMNA	12	18
FGF14	1.15	0.0246	0.505	2.19	8.6	13.7	0.000592	1.61	LV	CELLSTATES	vFB1.1	control_LMNA	12	18
KDM3A	1.15	0.00128	0.0921	0.252	5.96	26.4	6.06e-06	2.89	LV	CELLSTATES	vFB1.1	control_LMNA	12	18
ZNF736	1.15	0.00655	0.0433	0.118	4.96	19.7	5.92e-05	2.18	LV	CELLSTATES	vFB1.1	control_LMNA	12	18
ATP10D	1.14	0.000414	0.293	0.895	7.57	32.4	9.2e-07	3.38	LV	CELLSTATES	vFB1.1	control_LMNA	12	18
MALRD1	1.14	0.00824	0.0979	0.267	6.08	18.3	9.79e-05	2.08	LV	CELLSTATES	vFB1.1	control_LMNA	12	18
CERS6	1.13	0.00514	0.0784	0.243	5.84	20.8	3.95e-05	2.29	LV	CELLSTATES	vFB1.1	control_LMNA	12	18
PLSCR4	1.13	1.15e-05	0.347	1.06	7.81	51.7	5.85e-09	4.94	LV	CELLSTATES	vFB1.1	control_LMNA	12	18
SH3RF3	1.13	0.0213	0.116	0.331	6.26	14.3	0.00046	1.67	LV	CELLSTATES	vFB1.1	control_LMNA	12	18
TTC12	1.13	0.0337	0.048	0.121	5.01	12.1	0.00113	1.47	LV	CELLSTATES	vFB1.1	control_LMNA	12	18
ZBTB16	1.13	0.048	1.54	4.72	9.96	10.6	0.00219	1.32	LV	CELLSTATES	vFB1.1	control_LMNA	12	18
BACH2	1.12	0.000113	0.314	0.832	7.6	38.7	1.55e-07	3.95	LV	CELLSTATES	vFB1.1	control_LMNA	12	18
PLXDC2	1.12	0.00103	1.85	5.83	10.2	27.7	3.96e-06	2.99	LV	CELLSTATES	vFB1.1	control_LMNA	12	18
FGD4	1.11	0.00111	0.313	0.919	7.64	27.2	4.66e-06	2.96	LV	CELLSTATES	vFB1.1	control_LMNA	12	18
FNIP2	1.11	0.00705	0.221	0.575	7.06	19.4	6.74e-05	2.15	LV	CELLSTATES	vFB1.1	control_LMNA	12	18
GRB10	1.11	0.0012	0.235	0.762	7.29	26.7	5.49e-06	2.92	LV	CELLSTATES	vFB1.1	control_LMNA	12	18
CD81	1.1	0.00174	0.501	1.01	7.99	25.1	9.06e-06	2.76	LV	CELLSTATES	vFB1.1	control_LMNA	12	18
FAM66D	1.1	0.0405	0.0485	0.126	5.07	11.3	0.00159	1.39	LV	CELLSTATES	vFB1.1	control_LMNA	12	18
AGMO	1.09	0.0156	0.0983	0.278	6.07	15.6	0.000272	1.81	LV	CELLSTATES	vFB1.1	control_LMNA	12	18
CFH	1.09	0.00182	0.747	2.08	8.9	24.8	1e-05	2.74	LV	CELLSTATES	vFB1.1	control_LMNA	12	18
KLF7	1.09	0.000647	0.256	0.674	7.26	29.7	2.15e-06	3.19	LV	CELLSTATES	vFB1.1	control_LMNA	12	18
LCA5	1.09	0.0348	0.0412	0.125	4.88	12	0.00119	1.46	LV	CELLSTATES	vFB1.1	control_LMNA	12	18
MTURN	1.08	0.014	0.0423	0.127	4.98	16.2	0.000221	1.85	LV	CELLSTATES	vFB1.1	control_LMNA	12	18
AKAP11	1.07	0.000414	0.094	0.263	5.94	32.4	9.47e-07	3.38	LV	CELLSTATES	vFB1.1	control_LMNA	12	18
BMP4	1.07	0.00869	0.0705	0.197	5.68	18.1	0.000107	2.06	LV	CELLSTATES	vFB1.1	control_LMNA	12	18
FIGN	1.07	0.00423	0.205	0.589	7.09	21.7	2.94e-05	2.37	LV	CELLSTATES	vFB1.1	control_LMNA	12	18
KCNT2	1.07	0.00763	0.524	1.53	8.4	18.7	8.47e-05	2.12	LV	CELLSTATES	vFB1.1	control_LMNA	12	18
NOX4	1.07	0.0215	0.812	2.31	8.91	14.3	0.000468	1.67	LV	CELLSTATES	vFB1.1	control_LMNA	12	18
RGS11	1.07	0.017	0.0391	0.107	4.85	15.3	0.000312	1.77	LV	CELLSTATES	vFB1.1	control_LMNA	12	18
UBALD2	1.07	0.0271	0.0407	0.102	4.9	13.2	0.000715	1.57	LV	CELLSTATES	vFB1.1	control_LMNA	12	18
KLF12	1.06	0.0001	0.501	1.37	8.28	39.7	1.2e-07	4	LV	CELLSTATES	vFB1.1	control_LMNA	12	18
LAMB1	1.06	0.000881	1.7	5.01	10.1	28.4	3.19e-06	3.05	LV	CELLSTATES	vFB1.1	control_LMNA	12	18
LRRC17	1.06	0.0492	0.0454	0.147	5.07	10.5	0.0023	1.31	LV	CELLSTATES	vFB1.1	control_LMNA	12	18
SHROOM3	1.06	0.0173	0.159	0.456	6.71	15.2	0.00033	1.76	LV	CELLSTATES	vFB1.1	control_LMNA	12	18
CARNMT1	1.05	0.0345	0.0442	0.102	4.96	12.1	0.00117	1.46	LV	CELLSTATES	vFB1.1	control_LMNA	12	18
WEE1	1.05	0.0233	0.0375	0.12	4.94	13.9	0.000543	1.63	LV	CELLSTATES	vFB1.1	control_LMNA	12	18
LTBP3	1.04	0.00182	0.172	0.46	6.77	24.9	9.97e-06	2.74	LV	CELLSTATES	vFB1.1	control_LMNA	12	18
RAB8B	1.04	0.000184	0.237	0.674	7.29	36.4	2.93e-07	3.74	LV	CELLSTATES	vFB1.1	control_LMNA	12	18
RNF217	1.04	0.00248	0.133	0.336	6.38	23.7	1.46e-05	2.61	LV	CELLSTATES	vFB1.1	control_LMNA	12	18
AP002026.1	1.03	0.0384	0.0543	0.144	5.25	11.6	0.00144	1.42	LV	CELLSTATES	vFB1.1	control_LMNA	12	18
ERRFI1	1.03	0.00758	0.118	0.298	6.23	19	7.78e-05	2.12	LV	CELLSTATES	vFB1.1	control_LMNA	12	18
SEPT11	1.03	0.00103	0.358	1.07	7.82	27.6	4.02e-06	2.99	LV	CELLSTATES	vFB1.1	control_LMNA	12	18
SPRED2	1.03	0.000537	0.515	1.55	8.38	30.9	1.45e-06	3.27	LV	CELLSTATES	vFB1.1	control_LMNA	12	18
COL4A3	1.02	0.00823	0.822	2.2	8.9	18.4	9.71e-05	2.08	LV	CELLSTATES	vFB1.1	control_LMNA	12	18
FMNL2	1.02	0.000312	0.486	1.45	8.27	33.9	5.94e-07	3.51	LV	CELLSTATES	vFB1.1	control_LMNA	12	18
FAT4	1.01	0.00293	0.2	0.538	6.94	23.1	1.82e-05	2.53	LV	CELLSTATES	vFB1.1	control_LMNA	12	18
IPO11	1.01	0.0189	0.0596	0.139	5.26	14.8	0.000387	1.72	LV	CELLSTATES	vFB1.1	control_LMNA	12	18
COLGALT2	1	0.0255	0.217	0.63	7.06	13.5	0.000634	1.59	LV	CELLSTATES	vFB1.1	control_LMNA	12	18
ENOX2	0.996	0.000647	0.32	0.969	7.78	29.6	2.2e-06	3.19	LV	CELLSTATES	vFB1.1	control_LMNA	12	18
FAM117B	0.995	0.0271	0.0536	0.136	5.23	13.2	0.000714	1.57	LV	CELLSTATES	vFB1.1	control_LMNA	12	18
TAF5L	0.993	0.0212	0.0374	0.101	4.8	14.3	0.000456	1.67	LV	CELLSTATES	vFB1.1	control_LMNA	12	18
MTUS1	0.989	0.00523	0.811	2	8.91	20.7	4.2e-05	2.28	LV	CELLSTATES	vFB1.1	control_LMNA	12	18
ARHGAP26	0.988	0.0121	0.405	1.26	8.07	16.8	0.000174	1.92	LV	CELLSTATES	vFB1.1	control_LMNA	12	18
TRIM22	0.986	0.00758	0.142	0.371	6.46	19	7.77e-05	2.12	LV	CELLSTATES	vFB1.1	control_LMNA	12	18
CTDSPL	0.981	0.000491	0.298	0.813	7.52	31.3	1.28e-06	3.31	LV	CELLSTATES	vFB1.1	control_LMNA	12	18
SORBS1	0.98	0.0375	0.223	0.702	7.28	11.7	0.00137	1.43	LV	CELLSTATES	vFB1.1	control_LMNA	12	18
IRS2	0.976	0.0189	0.204	0.562	7.01	14.8	0.000386	1.72	LV	CELLSTATES	vFB1.1	control_LMNA	12	18
LIN7A	0.974	0.0268	0.08	0.221	5.67	13.3	0.000686	1.57	LV	CELLSTATES	vFB1.1	control_LMNA	12	18
FAM214A	0.973	0.00325	0.232	0.609	7.18	22.7	2.07e-05	2.49	LV	CELLSTATES	vFB1.1	control_LMNA	12	18
ZFAND5	0.97	0.0293	0.143	0.389	6.61	12.9	0.000828	1.53	LV	CELLSTATES	vFB1.1	control_LMNA	12	18
COLEC12	0.967	0.00732	0.54	1.17	8.19	19.2	7.15e-05	2.14	LV	CELLSTATES	vFB1.1	control_LMNA	12	18
ICA1L	0.965	0.0409	0.16	0.365	6.55	11.3	0.00163	1.39	LV	CELLSTATES	vFB1.1	control_LMNA	12	18
TARBP1	0.965	0.0235	0.0513	0.141	5.19	13.9	0.000552	1.63	LV	CELLSTATES	vFB1.1	control_LMNA	12	18
PXDNL	0.964	0.0243	0.641	1.65	8.59	13.7	0.00058	1.61	LV	CELLSTATES	vFB1.1	control_LMNA	12	18
PPP1CB	0.963	0.0203	0.198	0.554	6.92	14.5	0.000428	1.69	LV	CELLSTATES	vFB1.1	control_LMNA	12	18
HMGCLL1	0.96	0.0215	0.124	0.357	6.38	14.3	0.000469	1.67	LV	CELLSTATES	vFB1.1	control_LMNA	12	18
TMEM144	0.96	0.00661	0.222	0.609	7.06	19.7	6.03e-05	2.18	LV	CELLSTATES	vFB1.1	control_LMNA	12	18
FOXO3	0.959	0.00247	1.03	2.98	9.35	23.8	1.43e-05	2.61	LV	CELLSTATES	vFB1.1	control_LMNA	12	18
CEP120	0.958	0.0428	0.0548	0.139	5.21	11.1	0.00177	1.37	LV	CELLSTATES	vFB1.1	control_LMNA	12	18
TCP11L2	0.958	0.025	0.0597	0.147	5.32	13.6	0.000609	1.6	LV	CELLSTATES	vFB1.1	control_LMNA	12	18
ADAMTS9-AS2	0.957	0.0215	0.295	0.89	7.66	14.3	0.000471	1.67	LV	CELLSTATES	vFB1.1	control_LMNA	12	18
PRR16	0.954	0.0123	0.767	1.92	8.79	16.7	0.000178	1.91	LV	CELLSTATES	vFB1.1	control_LMNA	12	18
AC091948.1	0.948	0.0326	0.056	0.149	5.3	12.3	0.00105	1.49	LV	CELLSTATES	vFB1.1	control_LMNA	12	18
TM7SF3	0.948	0.0107	0.109	0.251	6.08	17.3	0.000145	1.97	LV	CELLSTATES	vFB1.1	control_LMNA	12	18
ROR1	0.944	0.00809	0.272	0.617	7.3	18.5	9.37e-05	2.09	LV	CELLSTATES	vFB1.1	control_LMNA	12	18
FGFR1OP2	0.941	0.00111	0.198	0.469	6.87	27.2	4.69e-06	2.96	LV	CELLSTATES	vFB1.1	control_LMNA	12	18
AKT3	0.93	0.00193	1.55	4.06	9.89	24.6	1.08e-05	2.71	LV	CELLSTATES	vFB1.1	control_LMNA	12	18
JMY	0.929	0.0203	0.0801	0.182	5.62	14.5	0.000429	1.69	LV	CELLSTATES	vFB1.1	control_LMNA	12	18
USP53	0.929	0.0293	0.912	2.66	9.15	12.9	0.000823	1.53	LV	CELLSTATES	vFB1.1	control_LMNA	12	18
ABCC9	0.926	0.017	0.127	0.316	6.33	15.3	0.000309	1.77	LV	CELLSTATES	vFB1.1	control_LMNA	12	18
KIAA1324L	0.926	0.012	0.0864	0.217	5.79	16.9	0.000171	1.92	LV	CELLSTATES	vFB1.1	control_LMNA	12	18
STK39	0.925	0.00441	0.157	0.373	6.48	21.4	3.22e-05	2.36	LV	CELLSTATES	vFB1.1	control_LMNA	12	18
MXI1	0.923	0.00763	0.169	0.396	6.69	18.7	8.51e-05	2.12	LV	CELLSTATES	vFB1.1	control_LMNA	12	18
PARD3B	0.922	0.000652	0.643	1.66	8.57	29.5	2.27e-06	3.19	LV	CELLSTATES	vFB1.1	control_LMNA	12	18
NHS	0.921	0.0151	0.0857	0.218	5.83	15.8	0.000257	1.82	LV	CELLSTATES	vFB1.1	control_LMNA	12	18
CLMN	0.92	0.0221	0.212	0.501	6.97	14.2	0.000491	1.66	LV	CELLSTATES	vFB1.1	control_LMNA	12	18
FAM198B-AS1	0.917	0.0124	0.438	1.06	7.98	16.7	0.000181	1.91	LV	CELLSTATES	vFB1.1	control_LMNA	12	18
PRICKLE2	0.913	0.00442	0.454	1.06	7.97	21.4	3.26e-05	2.35	LV	CELLSTATES	vFB1.1	control_LMNA	12	18
CRIM1	0.912	0.0393	0.105	0.284	6.14	11.5	0.00149	1.41	LV	CELLSTATES	vFB1.1	control_LMNA	12	18
MAP1B	0.912	0.00951	0.338	0.813	7.62	17.7	0.000122	2.02	LV	CELLSTATES	vFB1.1	control_LMNA	12	18
HBP1	0.911	0.0097	0.142	0.321	6.4	17.7	0.000126	2.01	LV	CELLSTATES	vFB1.1	control_LMNA	12	18
TRIO	0.909	0.00175	0.624	1.74	8.56	25.1	9.24e-06	2.76	LV	CELLSTATES	vFB1.1	control_LMNA	12	18
ZNF385D	0.906	0.00655	0.446	1.09	8.03	19.7	5.88e-05	2.18	LV	CELLSTATES	vFB1.1	control_LMNA	12	18
CYP1B1-AS1	0.905	0.0073	0.273	0.649	7.28	19.2	7.03e-05	2.14	LV	CELLSTATES	vFB1.1	control_LMNA	12	18
HEG1	0.904	0.0299	0.115	0.263	6.08	12.8	0.000865	1.52	LV	CELLSTATES	vFB1.1	control_LMNA	12	18
REPS1	0.904	0.00312	0.331	0.821	7.59	22.8	1.97e-05	2.51	LV	CELLSTATES	vFB1.1	control_LMNA	12	18
NAP1L1	0.903	0.00123	0.247	0.618	7.23	26.6	5.7e-06	2.91	LV	CELLSTATES	vFB1.1	control_LMNA	12	18
NPIPB5	0.903	0.00571	0.0863	0.208	5.74	20.2	4.87e-05	2.24	LV	CELLSTATES	vFB1.1	control_LMNA	12	18
ANKRD36C	0.897	0.00541	0.143	0.338	6.41	20.5	4.42e-05	2.27	LV	CELLSTATES	vFB1.1	control_LMNA	12	18
LINC00632	0.895	0.0463	0.0937	0.244	5.92	10.7	0.00208	1.33	LV	CELLSTATES	vFB1.1	control_LMNA	12	18
RHOBTB3	0.895	0.00705	0.928	2.25	9.06	19.4	6.74e-05	2.15	LV	CELLSTATES	vFB1.1	control_LMNA	12	18
BTBD8	0.893	0.0202	0.0817	0.179	5.71	14.5	0.000424	1.69	LV	CELLSTATES	vFB1.1	control_LMNA	12	18
DMTF1	0.889	0.00336	0.218	0.463	6.89	22.5	2.19e-05	2.47	LV	CELLSTATES	vFB1.1	control_LMNA	12	18
CCND3	0.882	0.0153	0.283	0.835	7.53	15.7	0.000264	1.81	LV	CELLSTATES	vFB1.1	control_LMNA	12	18
NCKAP5	0.882	0.0436	0.0925	0.25	5.98	11	0.00182	1.36	LV	CELLSTATES	vFB1.1	control_LMNA	12	18
MTM1	0.881	0.0259	0.0627	0.154	5.38	13.5	0.000652	1.59	LV	CELLSTATES	vFB1.1	control_LMNA	12	18
PAPSS1	0.878	0.0188	0.0745	0.185	5.64	14.8	0.00038	1.73	LV	CELLSTATES	vFB1.1	control_LMNA	12	18
CCDC171	0.877	0.0167	0.16	0.384	6.57	15.4	0.000303	1.78	LV	CELLSTATES	vFB1.1	control_LMNA	12	18
FAM13A	0.876	0.006	0.393	0.989	7.87	20	5.26e-05	2.22	LV	CELLSTATES	vFB1.1	control_LMNA	12	18
SETDB2	0.875	0.0188	0.0657	0.137	5.36	14.8	0.000379	1.73	LV	CELLSTATES	vFB1.1	control_LMNA	12	18
CARMIL1	0.866	0.00775	0.941	2.44	9.15	18.6	8.73e-05	2.11	LV	CELLSTATES	vFB1.1	control_LMNA	12	18
COL4A1	0.866	0.0195	1.31	3.12	9.54	14.6	0.000407	1.71	LV	CELLSTATES	vFB1.1	control_LMNA	12	18
IVNS1ABP	0.864	0.0173	0.0756	0.18	5.55	15.2	0.000327	1.76	LV	CELLSTATES	vFB1.1	control_LMNA	12	18
COL4A4	0.862	0.0268	1.23	3.02	9.41	13.3	0.000687	1.57	LV	CELLSTATES	vFB1.1	control_LMNA	12	18
PCOLCE2	0.854	0.0112	0.598	1.38	8.39	17.2	0.000152	1.95	LV	CELLSTATES	vFB1.1	control_LMNA	12	18
HACE1	0.853	0.0219	0.0762	0.178	5.53	14.2	0.000484	1.66	LV	CELLSTATES	vFB1.1	control_LMNA	12	18
ATP9A	0.851	0.0114	0.118	0.255	6.16	17.1	0.000155	1.94	LV	CELLSTATES	vFB1.1	control_LMNA	12	18
CACHD1	0.85	0.0173	0.146	0.363	6.47	15.2	0.000321	1.76	LV	CELLSTATES	vFB1.1	control_LMNA	12	18
CCNG2	0.85	0.0451	0.0864	0.238	5.92	10.8	0.00199	1.35	LV	CELLSTATES	vFB1.1	control_LMNA	12	18
INPP5A	0.85	0.045	0.0675	0.176	5.45	10.8	0.00198	1.35	LV	CELLSTATES	vFB1.1	control_LMNA	12	18
OGFRL1	0.844	0.0188	0.145	0.305	6.35	14.8	0.000382	1.72	LV	CELLSTATES	vFB1.1	control_LMNA	12	18
AP001528.2	0.841	0.00436	0.188	0.478	6.88	21.5	3.1e-05	2.36	LV	CELLSTATES	vFB1.1	control_LMNA	12	18
COL8A1	0.841	0.0132	1.35	3.27	9.54	16.4	0.000203	1.88	LV	CELLSTATES	vFB1.1	control_LMNA	12	18
AMOTL1	0.84	0.0305	0.251	0.514	7.08	12.6	0.000912	1.52	LV	CELLSTATES	vFB1.1	control_LMNA	12	18
ABLIM1	0.839	0.0117	0.547	1.48	8.47	17	0.000165	1.93	LV	CELLSTATES	vFB1.1	control_LMNA	12	18
PIWIL4	0.836	0.0299	0.0642	0.176	5.35	12.8	0.000866	1.52	LV	CELLSTATES	vFB1.1	control_LMNA	12	18
SSPN	0.834	0.0306	0.144	0.313	6.38	12.6	0.000935	1.51	LV	CELLSTATES	vFB1.1	control_LMNA	12	18
ZNF84	0.834	0.0178	0.0901	0.194	5.69	15	0.000344	1.75	LV	CELLSTATES	vFB1.1	control_LMNA	12	18
ZADH2	0.827	0.0493	0.0446	0.111	4.97	10.5	0.00231	1.31	LV	CELLSTATES	vFB1.1	control_LMNA	12	18
WDR36	0.826	0.0459	0.069	0.138	5.34	10.7	0.00204	1.34	LV	CELLSTATES	vFB1.1	control_LMNA	12	18
ARHGAP18	0.823	0.0319	0.102	0.221	5.9	12.4	0.00101	1.5	LV	CELLSTATES	vFB1.1	control_LMNA	12	18
ZNF704	0.82	0.0145	0.447	1.05	7.92	16.1	0.000229	1.84	LV	CELLSTATES	vFB1.1	control_LMNA	12	18
MDFIC	0.817	0.0382	0.114	0.256	6.06	11.6	0.00142	1.42	LV	CELLSTATES	vFB1.1	control_LMNA	12	18
RNF115	0.816	0.013	0.388	1.06	7.9	16.5	0.000194	1.89	LV	CELLSTATES	vFB1.1	control_LMNA	12	18
EFR3A	0.813	0.00253	0.158	0.375	6.58	23.6	1.5e-05	2.6	LV	CELLSTATES	vFB1.1	control_LMNA	12	18
FGFR1OP	0.812	0.0371	0.0655	0.12	5.27	11.7	0.00135	1.43	LV	CELLSTATES	vFB1.1	control_LMNA	12	18
PRELID2	0.809	0.0279	0.144	0.351	6.48	13	0.000771	1.55	LV	CELLSTATES	vFB1.1	control_LMNA	12	18
CSNK1G3	0.808	0.0064	0.151	0.329	6.41	19.8	5.7e-05	2.19	LV	CELLSTATES	vFB1.1	control_LMNA	12	18
DYNC2LI1	0.806	0.0039	0.148	0.334	6.45	22	2.63e-05	2.41	LV	CELLSTATES	vFB1.1	control_LMNA	12	18
SUCO	0.806	0.012	0.106	0.229	5.94	16.8	0.000172	1.92	LV	CELLSTATES	vFB1.1	control_LMNA	12	18
TAPT1	0.806	0.0148	0.0923	0.221	5.79	15.9	0.000248	1.83	LV	CELLSTATES	vFB1.1	control_LMNA	12	18
NEK11	0.803	0.0369	0.093	0.219	5.78	11.7	0.00133	1.43	LV	CELLSTATES	vFB1.1	control_LMNA	12	18
ADGRA3	0.801	0.0428	0.101	0.232	5.9	11.1	0.00178	1.37	LV	CELLSTATES	vFB1.1	control_LMNA	12	18
PAPPA	0.799	0.0405	0.304	0.629	7.33	11.3	0.0016	1.39	LV	CELLSTATES	vFB1.1	control_LMNA	12	18
AC007388.1	0.794	0.00812	0.223	0.532	7.04	18.4	9.52e-05	2.09	LV	CELLSTATES	vFB1.1	control_LMNA	12	18
ABI3BP	0.793	0.00531	1.02	2.53	9.19	20.6	4.31e-05	2.27	LV	CELLSTATES	vFB1.1	control_LMNA	12	18
EEF2K	0.792	0.0388	0.161	0.336	6.54	11.5	0.00146	1.41	LV	CELLSTATES	vFB1.1	control_LMNA	12	18
NEDD4	0.791	0.0151	0.149	0.355	6.5	15.8	0.000257	1.82	LV	CELLSTATES	vFB1.1	control_LMNA	12	18
STK38	0.791	0.0146	0.198	0.423	6.83	16	0.000234	1.84	LV	CELLSTATES	vFB1.1	control_LMNA	12	18
TARID	0.791	0.0438	0.135	0.299	6.27	11	0.00185	1.36	LV	CELLSTATES	vFB1.1	control_LMNA	12	18
IRAK3	0.79	0.0333	0.431	0.982	7.88	12.2	0.00111	1.48	LV	CELLSTATES	vFB1.1	control_LMNA	12	18
FBXO38	0.788	0.00779	0.129	0.269	6.22	18.6	8.85e-05	2.11	LV	CELLSTATES	vFB1.1	control_LMNA	12	18
UTRN	0.786	0.00347	0.633	1.39	8.42	22.4	2.29e-05	2.46	LV	CELLSTATES	vFB1.1	control_LMNA	12	18
PRKX	0.784	0.0396	0.0837	0.169	5.63	11.4	0.00152	1.4	LV	CELLSTATES	vFB1.1	control_LMNA	12	18
FMR1	0.78	0.0327	0.0592	0.145	5.26	12.2	0.00107	1.48	LV	CELLSTATES	vFB1.1	control_LMNA	12	18
TGFB2	0.78	0.0474	0.0977	0.258	5.91	10.6	0.00216	1.32	LV	CELLSTATES	vFB1.1	control_LMNA	12	18
SLC22A15	0.779	0.0361	0.162	0.4	6.58	11.8	0.00129	1.44	LV	CELLSTATES	vFB1.1	control_LMNA	12	18
PER1	0.777	0.0405	0.203	0.46	6.89	11.3	0.00161	1.39	LV	CELLSTATES	vFB1.1	control_LMNA	12	18
EPHA3	0.776	0.0271	0.574	1.3	8.26	13.2	0.000714	1.57	LV	CELLSTATES	vFB1.1	control_LMNA	12	18
SLAIN2	0.776	0.0145	0.166	0.334	6.47	16.1	0.00023	1.84	LV	CELLSTATES	vFB1.1	control_LMNA	12	18
ASAP1	0.771	0.00515	0.572	1.32	8.33	20.8	4.06e-05	2.29	LV	CELLSTATES	vFB1.1	control_LMNA	12	18
JAM3	0.768	0.0148	0.134	0.299	6.28	15.9	0.000247	1.83	LV	CELLSTATES	vFB1.1	control_LMNA	12	18
MED13L	0.767	0.00159	1.04	2.54	9.25	25.5	7.95e-06	2.8	LV	CELLSTATES	vFB1.1	control_LMNA	12	18
PLEKHA2	0.766	0.036	0.145	0.354	6.42	11.9	0.00126	1.44	LV	CELLSTATES	vFB1.1	control_LMNA	12	18
BCKDHB	0.764	0.0279	0.172	0.408	6.67	13	0.000774	1.55	LV	CELLSTATES	vFB1.1	control_LMNA	12	18
SYNE1	0.764	0.00902	0.453	0.969	7.95	18	0.000112	2.04	LV	CELLSTATES	vFB1.1	control_LMNA	12	18
ASCC3	0.763	0.0195	0.51	1.07	8.04	14.6	0.000406	1.71	LV	CELLSTATES	vFB1.1	control_LMNA	12	18
KLHL29	0.762	0.0306	0.253	0.642	7.21	12.6	0.000925	1.51	LV	CELLSTATES	vFB1.1	control_LMNA	12	18
UST	0.752	0.0405	0.45	0.981	8	11.3	0.0016	1.39	LV	CELLSTATES	vFB1.1	control_LMNA	12	18
INPP4A	0.751	0.0165	0.223	0.636	7.09	15.4	0.000297	1.78	LV	CELLSTATES	vFB1.1	control_LMNA	12	18
HECA	0.747	0.045	0.0847	0.169	5.58	10.8	0.00199	1.35	LV	CELLSTATES	vFB1.1	control_LMNA	12	18
KCTD3	0.743	0.0171	0.147	0.317	6.37	15.3	0.000316	1.77	LV	CELLSTATES	vFB1.1	control_LMNA	12	18
RMND5A	0.743	0.0306	0.0815	0.153	5.56	12.6	0.000933	1.51	LV	CELLSTATES	vFB1.1	control_LMNA	12	18
CADPS2	0.742	0.00335	0.331	0.734	7.54	22.6	2.16e-05	2.47	LV	CELLSTATES	vFB1.1	control_LMNA	12	18
WDR19	0.739	0.0323	0.13	0.282	6.3	12.3	0.00103	1.49	LV	CELLSTATES	vFB1.1	control_LMNA	12	18
BOC	0.736	0.0422	0.131	0.359	6.36	11.1	0.00171	1.38	LV	CELLSTATES	vFB1.1	control_LMNA	12	18
NHSL1	0.736	0.0173	0.328	0.715	7.52	15.2	0.000327	1.76	LV	CELLSTATES	vFB1.1	control_LMNA	12	18
CASTOR3	0.734	0.0288	0.0843	0.168	5.57	13	0.000801	1.54	LV	CELLSTATES	vFB1.1	control_LMNA	12	18
PRKCE	0.731	0.00229	0.367	0.786	7.67	24	1.31e-05	2.64	LV	CELLSTATES	vFB1.1	control_LMNA	12	18
SYNPO2	0.728	0.0271	1.14	2.61	9.32	13.2	0.000711	1.57	LV	CELLSTATES	vFB1.1	control_LMNA	12	18
METTL25	0.724	0.0337	0.0871	0.173	5.67	12.1	0.00113	1.47	LV	CELLSTATES	vFB1.1	control_LMNA	12	18
CDC14A	0.722	0.0381	0.141	0.313	6.34	11.6	0.00142	1.42	LV	CELLSTATES	vFB1.1	control_LMNA	12	18
C2CD5	0.72	0.0488	0.146	0.297	6.37	10.5	0.00225	1.31	LV	CELLSTATES	vFB1.1	control_LMNA	12	18
PREP	0.72	0.0327	0.0902	0.19	5.7	12.3	0.00106	1.49	LV	CELLSTATES	vFB1.1	control_LMNA	12	18
AC124312.1	0.719	0.0301	0.11	0.26	6.05	12.7	0.000885	1.52	LV	CELLSTATES	vFB1.1	control_LMNA	12	18
ESYT2	0.719	0.0153	0.502	0.991	8.02	15.7	0.000262	1.82	LV	CELLSTATES	vFB1.1	control_LMNA	12	18
ZNF516	0.718	0.0273	0.101	0.207	5.88	13.2	0.000726	1.56	LV	CELLSTATES	vFB1.1	control_LMNA	12	18
NBEA	0.715	0.0277	0.246	0.566	7.19	13.1	0.000747	1.56	LV	CELLSTATES	vFB1.1	control_LMNA	12	18
AHNAK	0.712	0.0351	0.28	0.58	7.2	12	0.0012	1.46	LV	CELLSTATES	vFB1.1	control_LMNA	12	18
FHIT	0.712	0.023	0.377	0.835	7.73	14	0.000524	1.64	LV	CELLSTATES	vFB1.1	control_LMNA	12	18
PREX2	0.712	0.0279	0.418	0.917	7.84	13.1	0.00077	1.55	LV	CELLSTATES	vFB1.1	control_LMNA	12	18
GULP1	0.706	0.0183	0.264	0.553	7.19	15	0.000356	1.74	LV	CELLSTATES	vFB1.1	control_LMNA	12	18
EPC2	0.705	0.0327	0.239	0.471	6.95	12.3	0.00106	1.49	LV	CELLSTATES	vFB1.1	control_LMNA	12	18
RAPGEF2	0.702	0.0246	0.213	0.463	6.93	13.7	0.000594	1.61	LV	CELLSTATES	vFB1.1	control_LMNA	12	18
MXRA7	0.7	0.0246	0.196	0.434	6.75	13.7	0.000592	1.61	LV	CELLSTATES	vFB1.1	control_LMNA	12	18
RBMS1	0.699	0.00695	1.85	3.5	9.85	19.5	6.44e-05	2.16	LV	CELLSTATES	vFB1.1	control_LMNA	12	18
MYO1D	0.697	0.0239	0.392	1.09	7.88	13.8	0.000564	1.62	LV	CELLSTATES	vFB1.1	control_LMNA	12	18
MED14	0.694	0.0405	0.0963	0.216	5.8	11.3	0.00159	1.39	LV	CELLSTATES	vFB1.1	control_LMNA	12	18
GLS	0.691	0.036	0.419	0.811	7.69	11.9	0.00126	1.44	LV	CELLSTATES	vFB1.1	control_LMNA	12	18
EVL	0.69	0.0305	0.172	0.368	6.59	12.6	0.000908	1.52	LV	CELLSTATES	vFB1.1	control_LMNA	12	18
TMEM131L	0.686	0.038	0.147	0.347	6.45	11.6	0.0014	1.42	LV	CELLSTATES	vFB1.1	control_LMNA	12	18
YTHDC1	0.686	0.0422	0.149	0.33	6.36	11.1	0.00172	1.37	LV	CELLSTATES	vFB1.1	control_LMNA	12	18
ZNF280D	0.686	0.0325	0.127	0.253	6.15	12.3	0.00104	1.49	LV	CELLSTATES	vFB1.1	control_LMNA	12	18
CNOT6L	0.684	0.0124	0.139	0.308	6.36	16.7	0.000182	1.91	LV	CELLSTATES	vFB1.1	control_LMNA	12	18
RASA2	0.683	0.012	0.243	0.531	7.06	16.8	0.000171	1.92	LV	CELLSTATES	vFB1.1	control_LMNA	12	18
GPALPP1	0.676	0.0279	0.0869	0.193	5.69	13	0.000774	1.55	LV	CELLSTATES	vFB1.1	control_LMNA	12	18
PCMTD2	0.675	0.0359	0.12	0.218	5.98	11.9	0.00125	1.44	LV	CELLSTATES	vFB1.1	control_LMNA	12	18
APBB2	0.674	0.0405	0.729	1.55	8.57	11.3	0.00161	1.39	LV	CELLSTATES	vFB1.1	control_LMNA	12	18
EGFR	0.672	0.0384	1.41	2.99	9.6	11.6	0.00143	1.42	LV	CELLSTATES	vFB1.1	control_LMNA	12	18
ITGB5	0.67	0.0277	0.268	0.549	7.16	13.1	0.000747	1.56	LV	CELLSTATES	vFB1.1	control_LMNA	12	18
POLA1	0.67	0.0371	0.118	0.269	6.11	11.7	0.00134	1.43	LV	CELLSTATES	vFB1.1	control_LMNA	12	18
SUPT3H	0.669	0.0189	0.252	0.519	7.09	14.7	0.000388	1.72	LV	CELLSTATES	vFB1.1	control_LMNA	12	18
DOCK11	0.668	0.0147	0.139	0.305	6.37	16	0.00024	1.83	LV	CELLSTATES	vFB1.1	control_LMNA	12	18
PIK3C3	0.666	0.0179	0.171	0.341	6.53	15	0.000347	1.75	LV	CELLSTATES	vFB1.1	control_LMNA	12	18
PIP4K2A	0.666	0.025	0.261	0.579	7.24	13.6	0.000607	1.6	LV	CELLSTATES	vFB1.1	control_LMNA	12	18
PLEKHA1	0.666	0.0157	0.143	0.292	6.33	15.6	0.000274	1.8	LV	CELLSTATES	vFB1.1	control_LMNA	12	18
ARHGEF7	0.664	0.00514	0.195	0.444	6.8	20.8	4.02e-05	2.29	LV	CELLSTATES	vFB1.1	control_LMNA	12	18
NEO1	0.664	0.0353	0.119	0.302	6.18	11.9	0.00122	1.45	LV	CELLSTATES	vFB1.1	control_LMNA	12	18
PEAK1	0.664	0.00986	0.609	1.31	8.35	17.6	0.000129	2.01	LV	CELLSTATES	vFB1.1	control_LMNA	12	18
DCBLD2	0.661	0.00665	0.272	0.566	7.23	19.6	6.11e-05	2.18	LV	CELLSTATES	vFB1.1	control_LMNA	12	18
SLC39A10	0.658	0.0438	0.0957	0.226	5.89	11	0.00185	1.36	LV	CELLSTATES	vFB1.1	control_LMNA	12	18
ARGLU1	0.656	0.0131	0.84	1.59	8.72	16.4	0.0002	1.88	LV	CELLSTATES	vFB1.1	control_LMNA	12	18
CCDC7	0.656	0.0319	0.207	0.447	6.83	12.4	0.001	1.5	LV	CELLSTATES	vFB1.1	control_LMNA	12	18
PLEKHH2	0.655	0.0428	0.367	0.938	7.81	11.1	0.00178	1.37	LV	CELLSTATES	vFB1.1	control_LMNA	12	18
TFDP2	0.655	0.0294	0.259	0.58	7.24	12.9	0.000833	1.53	LV	CELLSTATES	vFB1.1	control_LMNA	12	18
NCOA2	0.654	0.016	0.602	1.36	8.37	15.6	0.00028	1.8	LV	CELLSTATES	vFB1.1	control_LMNA	12	18
GATA6	0.653	0.0216	0.259	0.508	7.1	14.2	0.000475	1.67	LV	CELLSTATES	vFB1.1	control_LMNA	12	18
FOXP1	0.649	0.0311	0.778	1.73	8.78	12.5	0.000961	1.51	LV	CELLSTATES	vFB1.1	control_LMNA	12	18
MLLT3	0.648	0.0497	0.239	0.577	7.06	10.4	0.00234	1.3	LV	CELLSTATES	vFB1.1	control_LMNA	12	18
MITF	0.646	0.0371	0.143	0.327	6.44	11.7	0.00135	1.43	LV	CELLSTATES	vFB1.1	control_LMNA	12	18
PAM	0.641	0.0178	0.566	1.26	8.31	15	0.000344	1.75	LV	CELLSTATES	vFB1.1	control_LMNA	12	18
KDSR	0.639	0.0488	0.146	0.288	6.36	10.5	0.00226	1.31	LV	CELLSTATES	vFB1.1	control_LMNA	12	18
FCHO2	0.637	0.0105	0.228	0.464	6.96	17.4	0.00014	1.98	LV	CELLSTATES	vFB1.1	control_LMNA	12	18
KIAA0586	0.636	0.0353	0.136	0.238	6.17	12	0.00122	1.45	LV	CELLSTATES	vFB1.1	control_LMNA	12	18
ZSWIM6	0.636	0.0441	0.263	0.522	7.14	10.9	0.0019	1.36	LV	CELLSTATES	vFB1.1	control_LMNA	12	18
FSTL1	0.634	0.0397	0.665	1.43	8.52	11.4	0.00152	1.4	LV	CELLSTATES	vFB1.1	control_LMNA	12	18
OMD	0.633	0.0388	0.14	0.295	6.31	11.5	0.00146	1.41	LV	CELLSTATES	vFB1.1	control_LMNA	12	18
MEF2A	0.632	0.0326	0.34	0.708	7.53	12.3	0.00106	1.49	LV	CELLSTATES	vFB1.1	control_LMNA	12	18
NCKAP1	0.632	0.0052	0.355	0.785	7.63	20.7	4.14e-05	2.28	LV	CELLSTATES	vFB1.1	control_LMNA	12	18
COBLL1	0.631	0.0413	0.209	0.423	6.82	11.2	0.00166	1.38	LV	CELLSTATES	vFB1.1	control_LMNA	12	18
NPAS3	0.631	0.0404	0.733	1.64	8.67	11.4	0.00157	1.39	LV	CELLSTATES	vFB1.1	control_LMNA	12	18
SESN1	0.631	0.0488	0.27	0.539	7.23	10.5	0.00226	1.31	LV	CELLSTATES	vFB1.1	control_LMNA	12	18
FAM126B	0.63	0.0492	0.125	0.251	6.13	10.5	0.0023	1.31	LV	CELLSTATES	vFB1.1	control_LMNA	12	18
GAREM1	0.63	0.0333	0.185	0.379	6.72	12.2	0.00111	1.48	LV	CELLSTATES	vFB1.1	control_LMNA	12	18
PLAGL1	0.629	0.0205	0.666	1.28	8.39	14.4	0.000437	1.69	LV	CELLSTATES	vFB1.1	control_LMNA	12	18
TRAF3IP2-AS1	0.629	0.0318	0.335	0.668	7.47	12.4	0.000988	1.5	LV	CELLSTATES	vFB1.1	control_LMNA	12	18
BMP2K	0.628	0.0438	0.148	0.297	6.32	11	0.00184	1.36	LV	CELLSTATES	vFB1.1	control_LMNA	12	18
KDM1A	0.628	0.0481	0.121	0.236	6.02	10.6	0.0022	1.32	LV	CELLSTATES	vFB1.1	control_LMNA	12	18
STT3B	0.628	0.0497	0.163	0.335	6.48	10.4	0.00235	1.3	LV	CELLSTATES	vFB1.1	control_LMNA	12	18
SMAD2	0.627	0.0161	0.214	0.415	6.82	15.5	0.000285	1.79	LV	CELLSTATES	vFB1.1	control_LMNA	12	18
FOXN3	0.625	0.0186	0.829	1.99	8.87	14.9	0.000371	1.73	LV	CELLSTATES	vFB1.1	control_LMNA	12	18
IGF1R	0.625	0.0415	0.681	1.34	8.47	11.2	0.00168	1.38	LV	CELLSTATES	vFB1.1	control_LMNA	12	18
GNAS	0.624	0.0441	0.401	0.692	7.6	10.9	0.00189	1.36	LV	CELLSTATES	vFB1.1	control_LMNA	12	18
GTDC1	0.624	0.0319	0.284	0.592	7.25	12.4	0.00101	1.5	LV	CELLSTATES	vFB1.1	control_LMNA	12	18
SPOPL	0.624	0.0337	0.128	0.267	6.12	12.1	0.00113	1.47	LV	CELLSTATES	vFB1.1	control_LMNA	12	18
DST	0.623	0.00939	1.27	2.66	9.39	17.8	0.00012	2.03	LV	CELLSTATES	vFB1.1	control_LMNA	12	18
ZNF438	0.623	0.00968	0.369	0.826	7.68	17.7	0.000125	2.01	LV	CELLSTATES	vFB1.1	control_LMNA	12	18
DGKH	0.621	0.0337	0.197	0.375	6.76	12.1	0.00113	1.47	LV	CELLSTATES	vFB1.1	control_LMNA	12	18
GAB1	0.621	0.0268	0.405	0.808	7.72	13.3	0.000682	1.57	LV	CELLSTATES	vFB1.1	control_LMNA	12	18
DDX17	0.618	0.00936	0.974	2.01	8.98	17.8	0.000119	2.03	LV	CELLSTATES	vFB1.1	control_LMNA	12	18
GOLIM4	0.618	0.0362	0.335	0.683	7.53	11.8	0.0013	1.44	LV	CELLSTATES	vFB1.1	control_LMNA	12	18
UBR5	0.617	0.00855	0.511	1.07	8.09	18.2	0.000104	2.07	LV	CELLSTATES	vFB1.1	control_LMNA	12	18
GLIS3	0.615	0.036	1.57	3.01	9.63	11.9	0.00126	1.44	LV	CELLSTATES	vFB1.1	control_LMNA	12	18
CWC27	0.614	0.0223	0.167	0.35	6.55	14.1	0.000497	1.65	LV	CELLSTATES	vFB1.1	control_LMNA	12	18
RBPMS	0.613	0.0306	0.525	1.1	8.19	12.6	0.000924	1.51	LV	CELLSTATES	vFB1.1	control_LMNA	12	18
CAB39	0.61	0.0325	0.171	0.312	6.5	12.3	0.00104	1.49	LV	CELLSTATES	vFB1.1	control_LMNA	12	18
LRRFIP1	0.61	0.0443	0.325	0.592	7.41	10.9	0.00191	1.35	LV	CELLSTATES	vFB1.1	control_LMNA	12	18
MBTD1	0.607	0.0332	0.188	0.397	6.73	12.2	0.0011	1.48	LV	CELLSTATES	vFB1.1	control_LMNA	12	18
BABAM2	0.605	0.00752	0.355	0.756	7.63	19.1	7.46e-05	2.12	LV	CELLSTATES	vFB1.1	control_LMNA	12	18
SCP2	0.603	0.0456	0.222	0.458	6.95	10.8	0.00203	1.34	LV	CELLSTATES	vFB1.1	control_LMNA	12	18
KIDINS220	0.602	0.0195	0.255	0.549	7.15	14.6	0.000405	1.71	LV	CELLSTATES	vFB1.1	control_LMNA	12	18
FARP1	0.601	0.0441	0.162	0.305	6.42	10.9	0.00188	1.36	LV	CELLSTATES	vFB1.1	control_LMNA	12	18
GLI3	0.601	0.0462	0.216	0.441	6.83	10.7	0.00207	1.34	LV	CELLSTATES	vFB1.1	control_LMNA	12	18
MAGI2	0.596	0.0258	0.948	2.03	8.99	13.5	0.000647	1.59	LV	CELLSTATES	vFB1.1	control_LMNA	12	18
ZNF532	0.596	0.0493	0.201	0.388	6.73	10.5	0.00231	1.31	LV	CELLSTATES	vFB1.1	control_LMNA	12	18
KIAA1109	0.593	0.0239	0.311	0.601	7.3	13.8	0.000568	1.62	LV	CELLSTATES	vFB1.1	control_LMNA	12	18
ASAP2	0.592	0.0305	0.341	0.691	7.53	12.6	0.000911	1.52	LV	CELLSTATES	vFB1.1	control_LMNA	12	18
KIF13A	0.591	0.0412	0.473	0.958	7.98	11.2	0.00165	1.39	LV	CELLSTATES	vFB1.1	control_LMNA	12	18
MAP3K4	0.591	0.0294	0.183	0.336	6.59	12.8	0.000842	1.53	LV	CELLSTATES	vFB1.1	control_LMNA	12	18
DIP2C	0.59	0.0409	0.248	0.483	7.01	11.3	0.00162	1.39	LV	CELLSTATES	vFB1.1	control_LMNA	12	18
DDX42	0.585	0.0496	0.122	0.224	6	10.4	0.00233	1.3	LV	CELLSTATES	vFB1.1	control_LMNA	12	18
STXBP5	0.583	0.0403	0.297	0.577	7.29	11.4	0.00156	1.39	LV	CELLSTATES	vFB1.1	control_LMNA	12	18
PPP2R2A	0.582	0.0271	0.237	0.48	7.02	13.3	0.000707	1.57	LV	CELLSTATES	vFB1.1	control_LMNA	12	18
ATG2B	0.581	0.0385	0.131	0.27	6.21	11.5	0.00144	1.41	LV	CELLSTATES	vFB1.1	control_LMNA	12	18
EXT1	0.576	0.025	1.34	2.59	9.41	13.6	0.000612	1.6	LV	CELLSTATES	vFB1.1	control_LMNA	12	18
DENND1A	0.575	0.0299	0.558	1.1	8.2	12.7	0.000873	1.52	LV	CELLSTATES	vFB1.1	control_LMNA	12	18
ZC3H13	0.575	0.0322	0.174	0.336	6.55	12.4	0.00102	1.49	LV	CELLSTATES	vFB1.1	control_LMNA	12	18
OGT	0.574	0.0186	0.357	0.688	7.54	14.9	0.000371	1.73	LV	CELLSTATES	vFB1.1	control_LMNA	12	18
SMCHD1	0.571	0.0147	0.41	0.804	7.73	15.9	0.000242	1.83	LV	CELLSTATES	vFB1.1	control_LMNA	12	18
QSER1	0.567	0.0454	0.129	0.279	6.2	10.8	0.00201	1.34	LV	CELLSTATES	vFB1.1	control_LMNA	12	18
MICU3	0.56	0.0463	0.19	0.351	6.61	10.7	0.00209	1.33	LV	CELLSTATES	vFB1.1	control_LMNA	12	18
SMYD3	0.56	0.036	0.804	1.55	8.74	11.8	0.00128	1.44	LV	CELLSTATES	vFB1.1	control_LMNA	12	18
ARHGAP21	0.556	0.0428	0.886	1.85	8.88	11.1	0.00177	1.37	LV	CELLSTATES	vFB1.1	control_LMNA	12	18
GMDS-DT	0.554	0.0361	0.431	0.893	7.82	11.8	0.00129	1.44	LV	CELLSTATES	vFB1.1	control_LMNA	12	18
PRRC2C	0.551	0.0348	0.383	0.705	7.58	12	0.00118	1.46	LV	CELLSTATES	vFB1.1	control_LMNA	12	18
NAALADL2	0.548	0.0252	1.52	2.97	9.62	13.6	0.000625	1.6	LV	CELLSTATES	vFB1.1	control_LMNA	12	18
ARID1B	0.546	0.036	1.4	2.83	9.51	11.8	0.00127	1.44	LV	CELLSTATES	vFB1.1	control_LMNA	12	18
MYO9A	0.546	0.0173	0.589	1.2	8.29	15.2	0.000322	1.76	LV	CELLSTATES	vFB1.1	control_LMNA	12	18
CLASP1	0.541	0.0311	0.424	0.821	7.77	12.5	0.000962	1.51	LV	CELLSTATES	vFB1.1	control_LMNA	12	18
PDS5A	0.541	0.0405	0.455	0.929	7.92	11.3	0.00158	1.39	LV	CELLSTATES	vFB1.1	control_LMNA	12	18
MAP4K3	0.537	0.0277	0.462	1	7.97	13.1	0.000743	1.56	LV	CELLSTATES	vFB1.1	control_LMNA	12	18
RAB3GAP1	0.537	0.0294	0.32	0.65	7.43	12.8	0.00084	1.53	LV	CELLSTATES	vFB1.1	control_LMNA	12	18
WDFY3	0.533	0.0327	0.52	1.08	8.08	12.2	0.00108	1.48	LV	CELLSTATES	vFB1.1	control_LMNA	12	18
FRYL	0.529	0.0277	0.363	0.692	7.54	13.1	0.000747	1.56	LV	CELLSTATES	vFB1.1	control_LMNA	12	18
SPTBN1	0.528	0.0436	1.5	2.89	9.57	11	0.00183	1.36	LV	CELLSTATES	vFB1.1	control_LMNA	12	18
UBE2E2	0.525	0.0293	1.1	2.23	9.17	12.9	0.000818	1.53	LV	CELLSTATES	vFB1.1	control_LMNA	12	18
ATG10	0.523	0.045	0.197	0.351	6.68	10.8	0.00198	1.35	LV	CELLSTATES	vFB1.1	control_LMNA	12	18
STIM1	0.52	0.045	0.233	0.436	6.97	10.8	0.00197	1.35	LV	CELLSTATES	vFB1.1	control_LMNA	12	18
TBCK	0.52	0.0448	0.252	0.512	7.1	10.9	0.00194	1.35	LV	CELLSTATES	vFB1.1	control_LMNA	12	18
CDK14	0.509	0.0405	0.753	1.44	8.57	11.3	0.00157	1.39	LV	CELLSTATES	vFB1.1	control_LMNA	12	18
WASF2	0.508	0.0371	0.447	0.847	7.86	11.7	0.00134	1.43	LV	CELLSTATES	vFB1.1	control_LMNA	12	18
AFF1	0.503	0.0481	0.752	1.4	8.62	10.6	0.0022	1.32	LV	CELLSTATES	vFB1.1	control_LMNA	12	18
DPYD	0.502	0.047	1.35	2.52	9.41	10.6	0.00213	1.33	LV	CELLSTATES	vFB1.1	control_LMNA	12	18
MON2	0.502	0.0306	0.585	1.06	8.21	12.6	0.000926	1.51	LV	CELLSTATES	vFB1.1	control_LMNA	12	18

## Sheet: PKP2_control
Gene	logFC	FDR	mean_exp_control	mean_exp_genotype	logCPM	F	PValue	FDR_plot	Region	annotation_level	cell_state	comparison	Observations_genotype	Observations_reference
AC006206.2	4.72	6.71e-05	0.000547	0.0255	2.86	37.9	4.01e-07	4.17	LV	CELLSTATES	vFB1.1	control_PKP2	6	18
PDZRN4	3.16	1.7e-05	0.0416	0.201	5.18	45.2	6.91e-08	4.77	LV	CELLSTATES	vFB1.1	control_PKP2	6	18
SLC10A6	3.1	0.000375	0.00354	0.0283	3.03	29.5	3.79e-06	3.43	LV	CELLSTATES	vFB1.1	control_PKP2	6	18
FKBP5	3.02	2.22e-06	1.82	7.5	10.3	57.8	4.77e-09	5.65	LV	CELLSTATES	vFB1.1	control_PKP2	6	18
AC011503.1	2.94	6.71e-05	0.0235	0.118	4.61	37.8	4.06e-07	4.17	LV	CELLSTATES	vFB1.1	control_PKP2	6	18
TIPARP	2.9	4.25e-08	0.0548	0.483	6.21	91.1	1.73e-11	7.37	LV	CELLSTATES	vFB1.1	control_PKP2	6	18
AL031599.1	2.89	6.69e-07	0.0278	0.143	4.73	66.1	9.87e-10	6.17	LV	CELLSTATES	vFB1.1	control_PKP2	6	18
HBB	2.89	0.000667	0.0058	0.0626	3.89	26.7	8.61e-06	3.18	LV	CELLSTATES	vFB1.1	control_PKP2	6	18
RAMP2-AS1	2.84	1.53e-07	0.0203	0.162	4.81	77.7	1.34e-10	6.82	LV	CELLSTATES	vFB1.1	control_PKP2	6	18
ABCB11	2.78	0.0149	0.00429	0.024	2.99	13.6	0.000723	1.83	LV	CELLSTATES	vFB1.1	control_PKP2	6	18
SNCAIP	2.72	3.97e-07	0.0383	0.31	5.6	70	4.98e-10	6.4	LV	CELLSTATES	vFB1.1	control_PKP2	6	18
FOSB	2.7	0.00749	0.0025	0.0242	2.99	16.2	0.00027	2.13	LV	CELLSTATES	vFB1.1	control_PKP2	6	18
TMEM132C	2.69	1.84e-08	0.265	1.39	7.86	105	2.71e-12	7.74	LV	CELLSTATES	vFB1.1	control_PKP2	6	18
HBA2	2.67	0.00636	0.0024	0.0215	3	16.9	0.000213	2.2	LV	CELLSTATES	vFB1.1	control_PKP2	6	18
AP000755.2	2.63	0.00121	0.00475	0.0215	2.92	23.9	2.02e-05	2.92	LV	CELLSTATES	vFB1.1	control_PKP2	6	18
AC022101.1	2.62	0.000112	0.00577	0.0517	3.65	35.3	7.79e-07	3.95	LV	CELLSTATES	vFB1.1	control_PKP2	6	18
AC100793.4	2.6	0.000378	0.00194	0.0196	2.8	29.4	3.9e-06	3.42	LV	CELLSTATES	vFB1.1	control_PKP2	6	18
AC090531.1	2.56	0.00355	0.00231	0.0149	2.73	19.2	9.41e-05	2.45	LV	CELLSTATES	vFB1.1	control_PKP2	6	18
ZBTB16	2.55	7.75e-06	1.54	6	10.1	49.8	2.46e-08	5.11	LV	CELLSTATES	vFB1.1	control_PKP2	6	18
SPINK13	2.5	0.0116	0.000872	0.0129	2.53	14.6	0.000491	1.93	LV	CELLSTATES	vFB1.1	control_PKP2	6	18
PRIMA1	2.49	0.000983	0.00562	0.0274	3.11	25	1.44e-05	3.01	LV	CELLSTATES	vFB1.1	control_PKP2	6	18
KIF5C	2.42	1.89e-05	0.0229	0.111	4.6	44.6	7.86e-08	4.72	LV	CELLSTATES	vFB1.1	control_PKP2	6	18
PDK4	2.4	0.000542	0.316	1.62	8.13	27.6	6.61e-06	3.27	LV	CELLSTATES	vFB1.1	control_PKP2	6	18
KLF15	2.39	5.92e-05	0.0462	0.118	4.8	38.7	3.28e-07	4.23	LV	CELLSTATES	vFB1.1	control_PKP2	6	18
MOB3B	2.39	3.94e-06	0.151	0.62	6.88	54	1.02e-08	5.4	LV	CELLSTATES	vFB1.1	control_PKP2	6	18
SUSD4	2.38	4.65e-05	0.0228	0.111	4.58	39.9	2.44e-07	4.33	LV	CELLSTATES	vFB1.1	control_PKP2	6	18
ARHGAP10	2.28	1.84e-08	1.03	4.53	9.61	106	2.1e-12	7.74	LV	CELLSTATES	vFB1.1	control_PKP2	6	18
AC113349.1	2.23	0.012	0.00171	0.0147	2.68	14.5	0.000517	1.92	LV	CELLSTATES	vFB1.1	control_PKP2	6	18
AL355297.4	2.23	0.00842	0.00327	0.0175	2.78	15.8	0.000317	2.07	LV	CELLSTATES	vFB1.1	control_PKP2	6	18
SSX2IP	2.21	1.42e-06	0.0618	0.324	5.85	61.5	2.3e-09	5.85	LV	CELLSTATES	vFB1.1	control_PKP2	6	18
AC026316.5	2.2	0.000847	0.024	0.106	4.51	25.6	1.21e-05	3.07	LV	CELLSTATES	vFB1.1	control_PKP2	6	18
LINC01088	2.19	0.000337	0.732	2.64	9.03	30.2	3.09e-06	3.47	LV	CELLSTATES	vFB1.1	control_PKP2	6	18
MUM1L1	2.16	0.00639	0.0216	0.0396	3.71	16.9	0.000215	2.19	LV	CELLSTATES	vFB1.1	control_PKP2	6	18
XG	2.16	0.00585	0.0125	0.069	3.92	17.2	0.000188	2.23	LV	CELLSTATES	vFB1.1	control_PKP2	6	18
ZFAND5	2.16	1.27e-07	0.143	0.578	6.81	81.4	7.51e-11	6.9	LV	CELLSTATES	vFB1.1	control_PKP2	6	18
CNKSR2	2.15	2.15e-06	0.0559	0.243	5.59	58.5	4.16e-09	5.67	LV	CELLSTATES	vFB1.1	control_PKP2	6	18
ISLR2	2.13	0.0293	0.0015	0.0129	2.51	11.1	0.00194	1.53	LV	CELLSTATES	vFB1.1	control_PKP2	6	18
SLC25A18	2.12	0.00238	0.0237	0.0719	4.27	21	5.06e-05	2.62	LV	CELLSTATES	vFB1.1	control_PKP2	6	18
AF130359.1	2.1	0.00629	0.0159	0.0729	4.04	16.9	0.000208	2.2	LV	CELLSTATES	vFB1.1	control_PKP2	6	18
TSC22D3	2.1	3.05e-05	0.6	2.59	8.88	41.8	1.51e-07	4.52	LV	CELLSTATES	vFB1.1	control_PKP2	6	18
ADRA1B	2.04	2.22e-06	0.0821	0.345	6.03	57.6	4.97e-09	5.65	LV	CELLSTATES	vFB1.1	control_PKP2	6	18
MASP1	2.04	0.0025	0.0169	0.0823	4.23	20.8	5.52e-05	2.6	LV	CELLSTATES	vFB1.1	control_PKP2	6	18
RGCC	2.02	0.00256	0.0273	0.123	4.74	20.6	5.89e-05	2.59	LV	CELLSTATES	vFB1.1	control_PKP2	6	18
MAMDC2	2.01	1.64e-06	1.18	3.56	9.56	60.3	2.9e-09	5.79	LV	CELLSTATES	vFB1.1	control_PKP2	6	18
PTPN13	2.01	1.85e-08	0.275	1.18	7.73	101	4.09e-12	7.73	LV	CELLSTATES	vFB1.1	control_PKP2	6	18
AJAP1	1.99	0.012	0.00346	0.0277	3.05	14.5	0.000519	1.92	LV	CELLSTATES	vFB1.1	control_PKP2	6	18
TMPRSS11A	1.99	0.011	0.0073	0.0225	3.03	14.8	0.000457	1.96	LV	CELLSTATES	vFB1.1	control_PKP2	6	18
ARL15	1.98	1.53e-07	1.31	4.46	9.79	77.7	1.35e-10	6.82	LV	CELLSTATES	vFB1.1	control_PKP2	6	18
CHST7	1.98	1.14e-05	0.107	0.452	6.44	47.8	3.87e-08	4.94	LV	CELLSTATES	vFB1.1	control_PKP2	6	18
MELTF-AS1	1.98	0.0146	0.00598	0.0266	3.16	13.7	0.000702	1.84	LV	CELLSTATES	vFB1.1	control_PKP2	6	18
HS6ST2	1.95	0.00391	0.0949	0.242	5.84	18.8	0.000107	2.41	LV	CELLSTATES	vFB1.1	control_PKP2	6	18
WARS2-IT1	1.95	0.000783	0.015	0.0528	3.81	25.9	1.07e-05	3.11	LV	CELLSTATES	vFB1.1	control_PKP2	6	18
LINC01807	1.93	0.00259	0.0523	0.162	5.13	20.6	5.97e-05	2.59	LV	CELLSTATES	vFB1.1	control_PKP2	6	18
AL590617.2	1.92	0.00193	0.0283	0.0963	4.51	21.9	3.78e-05	2.71	LV	CELLSTATES	vFB1.1	control_PKP2	6	18
MAMDC2-AS1	1.91	0.00378	0.472	1.08	8.01	19	0.000102	2.42	LV	CELLSTATES	vFB1.1	control_PKP2	6	18
AL512380.2	1.9	0.0293	0.0153	0.062	4.05	11.2	0.00193	1.53	LV	CELLSTATES	vFB1.1	control_PKP2	6	18
AL096865.1	1.86	0.0303	0.00309	0.0132	2.69	11	0.00206	1.52	LV	CELLSTATES	vFB1.1	control_PKP2	6	18
CCDC68	1.86	0.00821	0.0314	0.108	4.63	15.9	0.000307	2.09	LV	CELLSTATES	vFB1.1	control_PKP2	6	18
ICA1L	1.86	5.23e-06	0.16	0.432	6.58	52.3	1.47e-08	5.28	LV	CELLSTATES	vFB1.1	control_PKP2	6	18
AC026904.4	1.85	0.000531	0.0183	0.0661	4.1	27.8	6.23e-06	3.27	LV	CELLSTATES	vFB1.1	control_PKP2	6	18
CENPE	1.85	0.0285	0.0114	0.0253	3.14	11.3	0.00183	1.54	LV	CELLSTATES	vFB1.1	control_PKP2	6	18
LINC01847	1.85	0.00171	0.0158	0.0459	3.76	22.4	3.22e-05	2.77	LV	CELLSTATES	vFB1.1	control_PKP2	6	18
DOCK5	1.84	2.22e-06	0.509	1.74	8.38	57.8	4.72e-09	5.65	LV	CELLSTATES	vFB1.1	control_PKP2	6	18
LINC00222	1.83	0.00704	0.0112	0.0368	3.51	16.4	0.00025	2.15	LV	CELLSTATES	vFB1.1	control_PKP2	6	18
AC002546.1	1.82	0.00182	0.104	0.244	5.94	22.2	3.5e-05	2.74	LV	CELLSTATES	vFB1.1	control_PKP2	6	18
SPRED2	1.8	1.53e-07	0.515	1.82	8.43	78.1	1.27e-10	6.82	LV	CELLSTATES	vFB1.1	control_PKP2	6	18
AC004846.2	1.78	0.0437	0.00348	0.0134	2.71	9.58	0.00375	1.36	LV	CELLSTATES	vFB1.1	control_PKP2	6	18
HS3ST1	1.78	0.000369	0.0423	0.115	4.92	29.6	3.65e-06	3.43	LV	CELLSTATES	vFB1.1	control_PKP2	6	18
AFF3	1.77	6.71e-05	0.637	1.93	8.61	37.9	3.97e-07	4.17	LV	CELLSTATES	vFB1.1	control_PKP2	6	18
ARHGAP26	1.76	1.14e-05	0.405	1.25	8.04	47.8	3.81e-08	4.94	LV	CELLSTATES	vFB1.1	control_PKP2	6	18
AC012370.2	1.75	0.00407	0.0223	0.0772	4.29	18.7	0.000113	2.39	LV	CELLSTATES	vFB1.1	control_PKP2	6	18
PRPS1	1.75	5.98e-06	0.0741	0.204	5.59	51.5	1.72e-08	5.22	LV	CELLSTATES	vFB1.1	control_PKP2	6	18
ENOX2	1.74	5.23e-08	0.32	1.14	7.82	88.1	2.7e-11	7.28	LV	CELLSTATES	vFB1.1	control_PKP2	6	18
HS3ST3B1	1.74	0.0206	0.0151	0.0609	3.93	12.4	0.00116	1.69	LV	CELLSTATES	vFB1.1	control_PKP2	6	18
LONRF2	1.74	0.000652	0.055	0.224	5.52	26.8	8.32e-06	3.19	LV	CELLSTATES	vFB1.1	control_PKP2	6	18
SLC7A8	1.74	0.00256	0.0233	0.069	4.23	20.6	5.86e-05	2.59	LV	CELLSTATES	vFB1.1	control_PKP2	6	18
STK17B	1.74	0.000408	0.146	0.396	6.47	29.1	4.28e-06	3.39	LV	CELLSTATES	vFB1.1	control_PKP2	6	18
MAP2K6	1.73	0.000614	0.136	0.322	6.29	27.1	7.66e-06	3.21	LV	CELLSTATES	vFB1.1	control_PKP2	6	18
AC007920.2	1.72	0.0339	0.00241	0.0151	2.72	10.6	0.00242	1.47	LV	CELLSTATES	vFB1.1	control_PKP2	6	18
TLR5	1.72	0.00455	0.0097	0.0464	3.69	18.2	0.000133	2.34	LV	CELLSTATES	vFB1.1	control_PKP2	6	18
PAPLN	1.71	2.05e-05	0.0342	0.139	4.96	44.1	8.95e-08	4.69	LV	CELLSTATES	vFB1.1	control_PKP2	6	18
FOXO3	1.7	3.36e-07	1.03	3.22	9.36	71.3	3.97e-10	6.47	LV	CELLSTATES	vFB1.1	control_PKP2	6	18
MTSS1	1.7	0.00358	0.0935	0.291	6	19.1	9.62e-05	2.45	LV	CELLSTATES	vFB1.1	control_PKP2	6	18
PHLDA1	1.7	0.00287	0.0235	0.118	4.68	20.2	6.83e-05	2.54	LV	CELLSTATES	vFB1.1	control_PKP2	6	18
KALRN	1.69	0.00154	0.105	0.333	6.2	22.9	2.77e-05	2.81	LV	CELLSTATES	vFB1.1	control_PKP2	6	18
USP54	1.69	5.16e-06	0.391	1.22	7.96	52.5	1.4e-08	5.29	LV	CELLSTATES	vFB1.1	control_PKP2	6	18
CARMIL1	1.68	2.24e-07	0.941	2.86	9.19	74.4	2.32e-10	6.65	LV	CELLSTATES	vFB1.1	control_PKP2	6	18
CYP4B1	1.68	0.0125	0.31	0.935	7.61	14.3	0.000553	1.9	LV	CELLSTATES	vFB1.1	control_PKP2	6	18
ERRFI1	1.68	1.46e-06	0.118	0.317	6.18	61.1	2.49e-09	5.83	LV	CELLSTATES	vFB1.1	control_PKP2	6	18
PRR16	1.68	7.42e-06	0.767	2.64	8.97	50.2	2.28e-08	5.13	LV	CELLSTATES	vFB1.1	control_PKP2	6	18
KITLG	1.67	0.00675	0.024	0.0777	4.35	16.6	0.000234	2.17	LV	CELLSTATES	vFB1.1	control_PKP2	6	18
SHISA6	1.67	0.00318	0.0287	0.124	4.78	19.7	7.92e-05	2.5	LV	CELLSTATES	vFB1.1	control_PKP2	6	18
SLITRK4	1.67	0.035	0.0108	0.0266	3.29	10.5	0.00254	1.46	LV	CELLSTATES	vFB1.1	control_PKP2	6	18
TESPA1	1.67	0.00911	0.0114	0.0513	3.83	15.5	0.00035	2.04	LV	CELLSTATES	vFB1.1	control_PKP2	6	18
AL445426.1	1.66	1.89e-05	0.193	0.622	6.97	44.6	7.96e-08	4.72	LV	CELLSTATES	vFB1.1	control_PKP2	6	18
AL034417.2	1.65	0.000947	0.0214	0.0771	4.27	25.1	1.38e-05	3.02	LV	CELLSTATES	vFB1.1	control_PKP2	6	18
FAM214A	1.65	2.15e-06	0.232	0.631	7.15	58.3	4.28e-09	5.67	LV	CELLSTATES	vFB1.1	control_PKP2	6	18
RAMP2	1.65	0.0138	0.0159	0.0746	4.17	13.9	0.000658	1.86	LV	CELLSTATES	vFB1.1	control_PKP2	6	18
AC036214.1	1.64	0.0046	0.0219	0.0665	4.17	18.2	0.000135	2.34	LV	CELLSTATES	vFB1.1	control_PKP2	6	18
NWD1	1.64	0.0286	0.00348	0.0181	2.99	11.3	0.00185	1.54	LV	CELLSTATES	vFB1.1	control_PKP2	6	18
SESN3	1.64	0.000537	0.0665	0.209	5.56	27.7	6.42e-06	3.27	LV	CELLSTATES	vFB1.1	control_PKP2	6	18
BTG2	1.63	0.0316	0.405	1.41	8.19	10.9	0.00217	1.5	LV	CELLSTATES	vFB1.1	control_PKP2	6	18
FAM117B	1.63	1.51e-05	0.0536	0.133	5.11	46	5.79e-08	4.82	LV	CELLSTATES	vFB1.1	control_PKP2	6	18
GNAI1	1.62	0.000365	0.036	0.104	4.71	29.8	3.42e-06	3.44	LV	CELLSTATES	vFB1.1	control_PKP2	6	18
RAI2	1.62	0.000139	0.0427	0.113	4.87	34.4	9.82e-07	3.86	LV	CELLSTATES	vFB1.1	control_PKP2	6	18
ADGRF3	1.61	0.0195	0.0046	0.0218	3	12.6	0.00106	1.71	LV	CELLSTATES	vFB1.1	control_PKP2	6	18
GLIPR1L2	1.59	0.0351	0.00708	0.0218	3.13	10.5	0.00255	1.45	LV	CELLSTATES	vFB1.1	control_PKP2	6	18
USP53	1.59	1.45e-05	0.912	1.99	8.92	46.3	5.41e-08	4.84	LV	CELLSTATES	vFB1.1	control_PKP2	6	18
AP002518.2	1.57	0.0323	0.809	1.51	8.6	10.8	0.00225	1.49	LV	CELLSTATES	vFB1.1	control_PKP2	6	18
BMP4	1.57	1.02e-05	0.0705	0.235	5.73	48.4	3.32e-08	4.99	LV	CELLSTATES	vFB1.1	control_PKP2	6	18
AC027449.1	1.56	0.0318	0.0122	0.0292	3.33	10.9	0.00219	1.5	LV	CELLSTATES	vFB1.1	control_PKP2	6	18
AL035446.1	1.56	0.0205	0.0107	0.0426	3.59	12.4	0.00115	1.69	LV	CELLSTATES	vFB1.1	control_PKP2	6	18
LINC01197	1.56	0.00608	0.0175	0.0635	4.09	17.1	0.000199	2.22	LV	CELLSTATES	vFB1.1	control_PKP2	6	18
SAMHD1	1.56	0.00037	0.218	0.533	7.01	29.6	3.69e-06	3.43	LV	CELLSTATES	vFB1.1	control_PKP2	6	18
AKT3	1.55	9.93e-07	1.55	4.59	9.9	63.7	1.54e-09	6	LV	CELLSTATES	vFB1.1	control_PKP2	6	18
FMNL2	1.55	2.66e-07	0.486	1.4	8.2	73	2.95e-10	6.57	LV	CELLSTATES	vFB1.1	control_PKP2	6	18
MERTK	1.55	0.0125	0.026	0.0686	4.34	14.3	0.000548	1.9	LV	CELLSTATES	vFB1.1	control_PKP2	6	18
RNF115	1.55	4.25e-08	0.388	1.16	7.94	90.5	1.88e-11	7.37	LV	CELLSTATES	vFB1.1	control_PKP2	6	18
FGD4	1.54	4.98e-05	0.313	0.823	7.5	39.5	2.68e-07	4.3	LV	CELLSTATES	vFB1.1	control_PKP2	6	18
KIF13B	1.54	8.72e-05	0.228	0.787	7.24	36.6	5.52e-07	4.06	LV	CELLSTATES	vFB1.1	control_PKP2	6	18
CCND3	1.53	1.77e-07	0.283	0.86	7.52	76.3	1.69e-10	6.75	LV	CELLSTATES	vFB1.1	control_PKP2	6	18
GRB10	1.53	7.42e-06	0.235	0.662	7.17	50.1	2.3e-08	5.13	LV	CELLSTATES	vFB1.1	control_PKP2	6	18
LAMA3	1.53	0.0158	0.0238	0.0638	4.22	13.4	0.000784	1.8	LV	CELLSTATES	vFB1.1	control_PKP2	6	18
ITGB8	1.51	0.00112	0.0893	0.263	5.85	24.2	1.82e-05	2.95	LV	CELLSTATES	vFB1.1	control_PKP2	6	18
LIN7A	1.51	1.62e-05	0.08	0.212	5.66	45.5	6.35e-08	4.79	LV	CELLSTATES	vFB1.1	control_PKP2	6	18
COLCA1	1.5	0.0277	0.0138	0.0375	3.63	11.4	0.00176	1.56	LV	CELLSTATES	vFB1.1	control_PKP2	6	18
FAM198B-AS1	1.5	8.72e-05	0.438	1.23	8.03	36.6	5.54e-07	4.06	LV	CELLSTATES	vFB1.1	control_PKP2	6	18
MED13L	1.5	1.53e-07	1.04	2.99	9.32	78.3	1.22e-10	6.82	LV	CELLSTATES	vFB1.1	control_PKP2	6	18
LINC01239	1.49	0.0446	0.0101	0.0428	3.61	9.5	0.00389	1.35	LV	CELLSTATES	vFB1.1	control_PKP2	6	18
PTPRG	1.49	4.39e-05	2.89	7.84	10.7	40.1	2.27e-07	4.36	LV	CELLSTATES	vFB1.1	control_PKP2	6	18
RAB8B	1.48	4.6e-07	0.237	0.685	7.26	68.8	6.11e-10	6.34	LV	CELLSTATES	vFB1.1	control_PKP2	6	18
AC007193.2	1.46	0.0221	0.159	0.273	6.31	12.2	0.00129	1.66	LV	CELLSTATES	vFB1.1	control_PKP2	6	18
AP001599.1	1.46	0.0173	0.0654	0.127	5.13	13.1	0.000895	1.76	LV	CELLSTATES	vFB1.1	control_PKP2	6	18
ATP10A	1.46	0.000568	0.14	0.35	6.37	27.4	6.96e-06	3.25	LV	CELLSTATES	vFB1.1	control_PKP2	6	18
CCSAP	1.46	0.00898	0.0148	0.0477	3.85	15.6	0.000343	2.05	LV	CELLSTATES	vFB1.1	control_PKP2	6	18
DDIT4	1.46	0.0474	0.292	0.902	7.65	9.26	0.0043	1.32	LV	CELLSTATES	vFB1.1	control_PKP2	6	18
LAMB1	1.46	2.41e-05	1.7	4.66	9.95	43.1	1.12e-07	4.62	LV	CELLSTATES	vFB1.1	control_PKP2	6	18
RGS11	1.46	0.000541	0.0391	0.111	4.79	27.6	6.55e-06	3.27	LV	CELLSTATES	vFB1.1	control_PKP2	6	18
IRAK3	1.45	0.000203	0.431	1.06	7.89	32.5	1.62e-06	3.69	LV	CELLSTATES	vFB1.1	control_PKP2	6	18
TMEM144	1.45	0.000173	0.222	0.524	6.96	33.4	1.29e-06	3.76	LV	CELLSTATES	vFB1.1	control_PKP2	6	18
C5	1.44	0.00105	0.0353	0.109	4.76	24.6	1.62e-05	2.98	LV	CELLSTATES	vFB1.1	control_PKP2	6	18
PDZD2	1.44	2.44e-05	0.738	2.34	8.86	43	1.15e-07	4.61	LV	CELLSTATES	vFB1.1	control_PKP2	6	18
GREB1	1.43	0.028	0.0211	0.0704	4.23	11.4	0.00178	1.55	LV	CELLSTATES	vFB1.1	control_PKP2	6	18
IP6K2	1.43	1.43e-05	0.3	0.822	7.56	46.5	5.16e-08	4.85	LV	CELLSTATES	vFB1.1	control_PKP2	6	18
PIK3R1	1.43	0.000827	0.581	1.37	8.33	25.7	1.17e-05	3.08	LV	CELLSTATES	vFB1.1	control_PKP2	6	18
PXDNL	1.43	0.00105	0.641	1.67	8.52	24.5	1.67e-05	2.98	LV	CELLSTATES	vFB1.1	control_PKP2	6	18
CFH	1.42	0.000282	0.747	2.23	8.89	31	2.48e-06	3.55	LV	CELLSTATES	vFB1.1	control_PKP2	6	18
REPS1	1.42	3.08e-06	0.331	0.94	7.65	55.4	7.73e-09	5.51	LV	CELLSTATES	vFB1.1	control_PKP2	6	18
ADAMTS9-AS2	1.4	0.000218	0.295	0.923	7.68	32.2	1.79e-06	3.66	LV	CELLSTATES	vFB1.1	control_PKP2	6	18
AGMO	1.4	0.000282	0.0983	0.291	6.05	31	2.48e-06	3.55	LV	CELLSTATES	vFB1.1	control_PKP2	6	18
LINC00266-1	1.4	0.0461	0.00769	0.0234	3.13	9.35	0.00415	1.34	LV	CELLSTATES	vFB1.1	control_PKP2	6	18
MTUS1	1.4	4.98e-05	0.811	2.43	8.97	39.5	2.65e-07	4.3	LV	CELLSTATES	vFB1.1	control_PKP2	6	18
AP000787.1	1.39	0.00213	0.0593	0.158	5.34	21.6	4.29e-05	2.67	LV	CELLSTATES	vFB1.1	control_PKP2	6	18
ARHGAP20	1.39	0.0421	0.0163	0.0475	3.84	9.72	0.00354	1.38	LV	CELLSTATES	vFB1.1	control_PKP2	6	18
MXI1	1.39	1.77e-06	0.169	0.436	6.68	59.7	3.26e-09	5.75	LV	CELLSTATES	vFB1.1	control_PKP2	6	18
PCSK6	1.39	0.000223	0.699	2.09	8.73	32	1.86e-06	3.65	LV	CELLSTATES	vFB1.1	control_PKP2	6	18
PLXNA2	1.39	0.000415	0.161	0.358	6.48	29	4.41e-06	3.38	LV	CELLSTATES	vFB1.1	control_PKP2	6	18
ATP10D	1.38	0.000109	0.293	0.734	7.4	35.5	7.42e-07	3.96	LV	CELLSTATES	vFB1.1	control_PKP2	6	18
EEF2K	1.38	1.45e-05	0.161	0.404	6.58	46.2	5.46e-08	4.84	LV	CELLSTATES	vFB1.1	control_PKP2	6	18
GLUL	1.38	0.00608	0.42	1.27	8.14	17.1	0.000198	2.22	LV	CELLSTATES	vFB1.1	control_PKP2	6	18
IRS2	1.38	0.000448	0.204	0.486	6.87	28.6	4.93e-06	3.35	LV	CELLSTATES	vFB1.1	control_PKP2	6	18
MFAP5	1.38	0.00248	0.538	1.27	8.2	20.8	5.43e-05	2.61	LV	CELLSTATES	vFB1.1	control_PKP2	6	18
HIF3A	1.37	0.0133	0.698	1.08	8.41	14.1	0.000601	1.88	LV	CELLSTATES	vFB1.1	control_PKP2	6	18
SORT1	1.37	0.00131	0.0303	0.0906	4.55	23.5	2.29e-05	2.88	LV	CELLSTATES	vFB1.1	control_PKP2	6	18
CTDSPL	1.36	2.22e-06	0.298	0.789	7.47	57.4	5.09e-09	5.65	LV	CELLSTATES	vFB1.1	control_PKP2	6	18
MEOX2	1.36	0.00355	0.11	0.354	6.28	19.2	9.42e-05	2.45	LV	CELLSTATES	vFB1.1	control_PKP2	6	18
AOX1	1.35	0.0174	0.128	0.226	6.04	13	0.000909	1.76	LV	CELLSTATES	vFB1.1	control_PKP2	6	18
ARHGAP26-AS1	1.35	0.022	0.0294	0.1	4.75	12.2	0.00128	1.66	LV	CELLSTATES	vFB1.1	control_PKP2	6	18
MANCR	1.35	0.0202	0.0446	0.0968	4.74	12.5	0.00112	1.69	LV	CELLSTATES	vFB1.1	control_PKP2	6	18
PPM1B	1.35	6.71e-05	0.238	0.587	7.12	38.1	3.77e-07	4.17	LV	CELLSTATES	vFB1.1	control_PKP2	6	18
IL16	1.34	2.05e-05	0.148	0.411	6.53	44.1	8.81e-08	4.69	LV	CELLSTATES	vFB1.1	control_PKP2	6	18
PIK3CA	1.34	5.16e-06	0.23	0.62	7.15	52.4	1.41e-08	5.29	LV	CELLSTATES	vFB1.1	control_PKP2	6	18
UBALD2	1.34	0.000774	0.0407	0.111	4.85	26.1	1.04e-05	3.11	LV	CELLSTATES	vFB1.1	control_PKP2	6	18
AGTR1	1.33	0.0163	0.0489	0.134	5.15	13.3	0.000824	1.79	LV	CELLSTATES	vFB1.1	control_PKP2	6	18
KLF12	1.32	2.31e-06	0.501	1.43	8.25	56.9	5.63e-09	5.64	LV	CELLSTATES	vFB1.1	control_PKP2	6	18
NCKIPSD	1.32	0.0166	0.0319	0.075	4.47	13.2	0.000852	1.78	LV	CELLSTATES	vFB1.1	control_PKP2	6	18
AC137770.1	1.31	0.0494	0.0104	0.0381	3.59	9.11	0.00459	1.31	LV	CELLSTATES	vFB1.1	control_PKP2	6	18
CNBD1	1.31	0.00795	0.0427	0.149	5.16	16	0.000293	2.1	LV	CELLSTATES	vFB1.1	control_PKP2	6	18
KCTD3	1.31	2.66e-05	0.147	0.354	6.41	42.5	1.29e-07	4.58	LV	CELLSTATES	vFB1.1	control_PKP2	6	18
KDM3A	1.31	2.31e-06	0.0921	0.227	5.81	57	5.5e-09	5.64	LV	CELLSTATES	vFB1.1	control_PKP2	6	18
KLF8	1.31	0.0137	0.0237	0.0788	4.37	14	0.000634	1.86	LV	CELLSTATES	vFB1.1	control_PKP2	6	18
KLHL29	1.31	0.000369	0.253	0.567	7.11	29.6	3.62e-06	3.43	LV	CELLSTATES	vFB1.1	control_PKP2	6	18
TXNIP	1.31	0.00536	0.825	2.38	9.09	17.6	0.000165	2.27	LV	CELLSTATES	vFB1.1	control_PKP2	6	18
COL4A1	1.3	0.000228	1.31	3.12	9.48	31.9	1.93e-06	3.64	LV	CELLSTATES	vFB1.1	control_PKP2	6	18
EIF4E3	1.3	0.00675	0.0308	0.0803	4.47	16.6	0.000234	2.17	LV	CELLSTATES	vFB1.1	control_PKP2	6	18
HMGCLL1	1.3	0.000142	0.124	0.355	6.36	34.3	1.02e-06	3.85	LV	CELLSTATES	vFB1.1	control_PKP2	6	18
OGFRL1	1.3	0.000117	0.145	0.404	6.5	35.1	8.21e-07	3.93	LV	CELLSTATES	vFB1.1	control_PKP2	6	18
RNF144A	1.3	0.0002	0.268	0.711	7.34	32.7	1.57e-06	3.7	LV	CELLSTATES	vFB1.1	control_PKP2	6	18
AC022915.2	1.29	0.000733	0.0808	0.172	5.49	26.3	9.69e-06	3.13	LV	CELLSTATES	vFB1.1	control_PKP2	6	18
FBXO42	1.29	1.19e-05	0.334	0.796	7.58	47.5	4.11e-08	4.93	LV	CELLSTATES	vFB1.1	control_PKP2	6	18
SESN1	1.29	2.09e-05	0.27	0.675	7.31	43.9	9.28e-08	4.68	LV	CELLSTATES	vFB1.1	control_PKP2	6	18
PIWIL4	1.28	0.000524	0.0642	0.148	5.27	27.9	6.04e-06	3.28	LV	CELLSTATES	vFB1.1	control_PKP2	6	18
UST	1.28	0.00167	0.45	1.11	8.06	22.6	3.09e-05	2.78	LV	CELLSTATES	vFB1.1	control_PKP2	6	18
FNIP2	1.27	0.00254	0.221	0.576	7	20.7	5.77e-05	2.6	LV	CELLSTATES	vFB1.1	control_PKP2	6	18
IGFBP5	1.27	0.0441	0.505	1.41	8.33	9.55	0.0038	1.36	LV	CELLSTATES	vFB1.1	control_PKP2	6	18
PTPN9	1.27	0.000173	0.308	0.775	7.48	33.3	1.3e-06	3.76	LV	CELLSTATES	vFB1.1	control_PKP2	6	18
SEZ6L	1.27	0.0285	0.0225	0.0668	4.24	11.3	0.00183	1.54	LV	CELLSTATES	vFB1.1	control_PKP2	6	18
TUB	1.27	0.0166	0.0237	0.0615	4.25	13.2	0.000848	1.78	LV	CELLSTATES	vFB1.1	control_PKP2	6	18
AC034102.5	1.26	0.0434	0.01	0.0293	3.44	9.61	0.00371	1.36	LV	CELLSTATES	vFB1.1	control_PKP2	6	18
FOXO1	1.26	0.000228	1.3	2.82	9.43	31.9	1.92e-06	3.64	LV	CELLSTATES	vFB1.1	control_PKP2	6	18
MAN1A1	1.26	0.000427	0.456	1.12	8.02	28.8	4.61e-06	3.37	LV	CELLSTATES	vFB1.1	control_PKP2	6	18
PRKX	1.26	0.000368	0.0837	0.254	5.82	29.8	3.5e-06	3.43	LV	CELLSTATES	vFB1.1	control_PKP2	6	18
PTEN	1.26	0.000154	0.946	2.04	8.98	33.9	1.11e-06	3.81	LV	CELLSTATES	vFB1.1	control_PKP2	6	18
RND3	1.26	0.00418	0.186	0.463	6.84	18.6	0.000118	2.38	LV	CELLSTATES	vFB1.1	control_PKP2	6	18
ADAMTS5	1.25	0.000441	0.262	0.599	7.24	28.7	4.82e-06	3.36	LV	CELLSTATES	vFB1.1	control_PKP2	6	18
COL21A1	1.25	0.00339	0.0439	0.147	5.2	19.4	8.78e-05	2.47	LV	CELLSTATES	vFB1.1	control_PKP2	6	18
CTTNBP2	1.25	0.001	0.0971	0.246	5.93	24.8	1.51e-05	3	LV	CELLSTATES	vFB1.1	control_PKP2	6	18
ELF1	1.25	6.71e-05	0.725	1.77	8.66	37.9	4e-07	4.17	LV	CELLSTATES	vFB1.1	control_PKP2	6	18
FAM129A	1.25	0.000173	0.231	0.553	7.11	33.3	1.3e-06	3.76	LV	CELLSTATES	vFB1.1	control_PKP2	6	18
UBA6-AS1	1.25	9.57e-05	0.162	0.416	6.63	36.1	6.36e-07	4.02	LV	CELLSTATES	vFB1.1	control_PKP2	6	18
ABLIM1	1.24	0.000297	0.547	1.43	8.39	30.8	2.63e-06	3.53	LV	CELLSTATES	vFB1.1	control_PKP2	6	18
LINC01725	1.24	0.00355	0.0407	0.117	4.92	19.2	9.44e-05	2.45	LV	CELLSTATES	vFB1.1	control_PKP2	6	18
SYTL4	1.24	0.000187	0.193	0.391	6.66	33	1.44e-06	3.73	LV	CELLSTATES	vFB1.1	control_PKP2	6	18
AC016831.7	1.23	6.71e-05	1.71	4.17	9.95	37.8	4.02e-07	4.17	LV	CELLSTATES	vFB1.1	control_PKP2	6	18
AC027117.2	1.22	0.00605	0.0813	0.185	5.59	17.1	0.000196	2.22	LV	CELLSTATES	vFB1.1	control_PKP2	6	18
AC108449.1	1.22	0.0417	0.0363	0.0911	4.61	9.77	0.00346	1.38	LV	CELLSTATES	vFB1.1	control_PKP2	6	18
ANKRD28	1.22	0.000437	0.214	0.49	6.88	28.7	4.75e-06	3.36	LV	CELLSTATES	vFB1.1	control_PKP2	6	18
MAFB	1.22	0.0166	0.0676	0.138	5.25	13.2	0.000849	1.78	LV	CELLSTATES	vFB1.1	control_PKP2	6	18
SPRY4-AS1	1.22	0.00572	0.134	0.314	6.34	17.3	0.000181	2.24	LV	CELLSTATES	vFB1.1	control_PKP2	6	18
WNK3	1.22	0.0137	0.063	0.0991	5	13.9	0.000637	1.86	LV	CELLSTATES	vFB1.1	control_PKP2	6	18
AMY2B	1.21	0.00336	0.0531	0.0983	4.86	19.5	8.63e-05	2.47	LV	CELLSTATES	vFB1.1	control_PKP2	6	18
EGFR	1.21	0.000733	1.41	3.6	9.66	26.3	9.65e-06	3.13	LV	CELLSTATES	vFB1.1	control_PKP2	6	18
NHSL1	1.21	0.000191	0.328	0.794	7.54	32.9	1.48e-06	3.72	LV	CELLSTATES	vFB1.1	control_PKP2	6	18
NRXN3	1.21	0.0182	0.0877	0.252	5.88	12.9	0.000959	1.74	LV	CELLSTATES	vFB1.1	control_PKP2	6	18
PPP1CB	1.21	0.00693	0.198	0.391	6.66	16.5	0.000243	2.16	LV	CELLSTATES	vFB1.1	control_PKP2	6	18
RFTN2	1.21	0.00108	0.358	0.794	7.61	24.4	1.72e-05	2.97	LV	CELLSTATES	vFB1.1	control_PKP2	6	18
WEE1	1.21	0.00163	0.0375	0.101	4.78	22.7	2.96e-05	2.79	LV	CELLSTATES	vFB1.1	control_PKP2	6	18
ADGRD1	1.2	0.00261	0.485	1.12	8.06	20.5	6.06e-05	2.58	LV	CELLSTATES	vFB1.1	control_PKP2	6	18
DOCK9	1.2	4.2e-05	0.317	0.835	7.56	40.4	2.14e-07	4.38	LV	CELLSTATES	vFB1.1	control_PKP2	6	18
PNPLA7	1.2	0.00357	0.0404	0.103	4.86	19.2	9.57e-05	2.45	LV	CELLSTATES	vFB1.1	control_PKP2	6	18
TACC1	1.2	0.000614	0.887	2.05	8.92	27.1	7.62e-06	3.21	LV	CELLSTATES	vFB1.1	control_PKP2	6	18
CYP1B1-AS1	1.19	0.00153	0.273	0.701	7.32	22.9	2.75e-05	2.81	LV	CELLSTATES	vFB1.1	control_PKP2	6	18
PIP4K2A	1.19	7.83e-05	0.261	0.654	7.27	37.1	4.86e-07	4.11	LV	CELLSTATES	vFB1.1	control_PKP2	6	18
PREX2	1.19	0.000409	0.418	1.02	7.91	29	4.32e-06	3.39	LV	CELLSTATES	vFB1.1	control_PKP2	6	18
BTBD8	1.18	0.00102	0.0817	0.215	5.74	24.7	1.56e-05	2.99	LV	CELLSTATES	vFB1.1	control_PKP2	6	18
SLC9A7	1.18	0.0149	0.104	0.184	5.72	13.6	0.000727	1.83	LV	CELLSTATES	vFB1.1	control_PKP2	6	18
EFHD1	1.17	0.00675	0.143	0.349	6.41	16.6	0.000233	2.17	LV	CELLSTATES	vFB1.1	control_PKP2	6	18
PER1	1.17	0.000522	0.203	0.5	6.91	28	5.86e-06	3.28	LV	CELLSTATES	vFB1.1	control_PKP2	6	18
PLXDC2	1.17	0.00173	1.85	4	9.89	22.4	3.29e-05	2.76	LV	CELLSTATES	vFB1.1	control_PKP2	6	18
SCN7A	1.17	0.00332	3.47	8.08	10.9	19.5	8.44e-05	2.48	LV	CELLSTATES	vFB1.1	control_PKP2	6	18
TCP11L2	1.17	0.00608	0.0597	0.136	5.21	17.1	0.000199	2.22	LV	CELLSTATES	vFB1.1	control_PKP2	6	18
WDR63	1.17	0.0387	0.0155	0.0487	3.93	10.1	0.00301	1.41	LV	CELLSTATES	vFB1.1	control_PKP2	6	18
AC058791.1	1.16	0.00048	0.177	0.435	6.75	28.3	5.31e-06	3.32	LV	CELLSTATES	vFB1.1	control_PKP2	6	18
ARRDC2	1.16	0.00641	0.0853	0.146	5.45	16.8	0.000216	2.19	LV	CELLSTATES	vFB1.1	control_PKP2	6	18
BMP2	1.15	0.044	0.0263	0.0584	4.18	9.56	0.00379	1.36	LV	CELLSTATES	vFB1.1	control_PKP2	6	18
CTH	1.15	0.0446	0.0223	0.0393	3.81	9.5	0.00388	1.35	LV	CELLSTATES	vFB1.1	control_PKP2	6	18
FIGN	1.15	0.00242	0.205	0.463	6.88	21	5.21e-05	2.62	LV	CELLSTATES	vFB1.1	control_PKP2	6	18
HLX-AS1	1.15	0.0209	0.0432	0.0723	4.61	12.4	0.00118	1.68	LV	CELLSTATES	vFB1.1	control_PKP2	6	18
KLHL24	1.15	0.000271	0.208	0.495	6.97	31.2	2.34e-06	3.57	LV	CELLSTATES	vFB1.1	control_PKP2	6	18
SPATA18	1.15	0.0166	0.0205	0.0533	4.06	13.2	0.000842	1.78	LV	CELLSTATES	vFB1.1	control_PKP2	6	18
TAF4B	1.15	0.00501	0.0682	0.135	5.25	17.9	0.00015	2.3	LV	CELLSTATES	vFB1.1	control_PKP2	6	18
AC025917.1	1.14	0.0388	0.0336	0.0732	4.49	10.1	0.00303	1.41	LV	CELLSTATES	vFB1.1	control_PKP2	6	18
LINC00886	1.14	0.000427	0.0771	0.186	5.59	28.8	4.57e-06	3.37	LV	CELLSTATES	vFB1.1	control_PKP2	6	18
PDE3B	1.14	0.0392	0.606	1.39	8.36	10	0.00307	1.41	LV	CELLSTATES	vFB1.1	control_PKP2	6	18
SORCS1	1.14	0.00334	0.227	0.659	7.19	19.5	8.55e-05	2.48	LV	CELLSTATES	vFB1.1	control_PKP2	6	18
CLMN	1.13	0.00248	0.212	0.472	6.88	20.8	5.43e-05	2.61	LV	CELLSTATES	vFB1.1	control_PKP2	6	18
EEF1A2	1.13	0.0463	0.0255	0.0565	4.16	9.33	0.00418	1.33	LV	CELLSTATES	vFB1.1	control_PKP2	6	18
MAP1B	1.13	0.000991	0.338	0.785	7.54	24.9	1.47e-05	3	LV	CELLSTATES	vFB1.1	control_PKP2	6	18
PITPNM2	1.13	0.00139	0.0444	0.108	4.91	23.3	2.47e-05	2.86	LV	CELLSTATES	vFB1.1	control_PKP2	6	18
RASSF4	1.13	0.00425	0.317	0.485	7.27	18.5	0.000121	2.37	LV	CELLSTATES	vFB1.1	control_PKP2	6	18
RHOBTB3	1.13	0.00099	0.928	2.11	8.97	24.9	1.46e-05	3	LV	CELLSTATES	vFB1.1	control_PKP2	6	18
COL4A2	1.12	0.00124	1.69	3.48	9.77	23.8	2.11e-05	2.91	LV	CELLSTATES	vFB1.1	control_PKP2	6	18
PRDM8	1.12	0.0425	0.0292	0.0648	4.33	9.68	0.00359	1.37	LV	CELLSTATES	vFB1.1	control_PKP2	6	18
SYBU	1.12	0.046	0.0498	0.091	4.8	9.36	0.00413	1.34	LV	CELLSTATES	vFB1.1	control_PKP2	6	18
INPP5A	1.11	0.00481	0.0675	0.142	5.29	18	0.000143	2.32	LV	CELLSTATES	vFB1.1	control_PKP2	6	18
JMY	1.11	0.00355	0.0801	0.188	5.58	19.2	9.37e-05	2.45	LV	CELLSTATES	vFB1.1	control_PKP2	6	18
MBNL3	1.11	0.000337	0.0791	0.184	5.63	30.2	3.07e-06	3.47	LV	CELLSTATES	vFB1.1	control_PKP2	6	18
SPSB1	1.11	0.000369	0.132	0.318	6.29	29.7	3.61e-06	3.43	LV	CELLSTATES	vFB1.1	control_PKP2	6	18
ALDH6A1	1.1	0.0205	0.0455	0.0977	4.85	12.4	0.00115	1.69	LV	CELLSTATES	vFB1.1	control_PKP2	6	18
INPP4A	1.1	0.000776	0.223	0.452	6.91	26	1.05e-05	3.11	LV	CELLSTATES	vFB1.1	control_PKP2	6	18
WDFY2	1.1	0.000531	0.239	0.568	7.17	27.7	6.27e-06	3.27	LV	CELLSTATES	vFB1.1	control_PKP2	6	18
ZFHX3	1.1	0.000531	0.969	2.05	8.98	27.8	6.2e-06	3.27	LV	CELLSTATES	vFB1.1	control_PKP2	6	18
COLEC12	1.09	0.00383	0.54	1.28	8.23	18.9	0.000104	2.42	LV	CELLSTATES	vFB1.1	control_PKP2	6	18
KLF9	1.09	0.00171	0.288	0.622	7.26	22.4	3.23e-05	2.77	LV	CELLSTATES	vFB1.1	control_PKP2	6	18
LMLN	1.09	0.0312	0.0229	0.0569	4.16	10.9	0.00214	1.51	LV	CELLSTATES	vFB1.1	control_PKP2	6	18
PRELID2	1.09	0.00217	0.144	0.378	6.5	21.5	4.41e-05	2.66	LV	CELLSTATES	vFB1.1	control_PKP2	6	18
SH3RF3	1.09	0.0127	0.116	0.285	6.12	14.2	0.000569	1.9	LV	CELLSTATES	vFB1.1	control_PKP2	6	18
PID1	1.08	0.00231	2.42	4.9	10.3	21.2	4.83e-05	2.64	LV	CELLSTATES	vFB1.1	control_PKP2	6	18
PPARG	1.08	0.0355	0.0807	0.152	5.39	10.4	0.0026	1.45	LV	CELLSTATES	vFB1.1	control_PKP2	6	18
SORBS1	1.08	0.0308	0.223	0.572	7.11	11	0.00209	1.51	LV	CELLSTATES	vFB1.1	control_PKP2	6	18
ARHGEF26	1.07	0.0101	0.0838	0.191	5.66	15.2	0.0004	2	LV	CELLSTATES	vFB1.1	control_PKP2	6	18
DYNC1I1	1.07	0.00321	0.27	0.545	7.2	19.6	8.1e-05	2.49	LV	CELLSTATES	vFB1.1	control_PKP2	6	18
FAM13A	1.07	0.0022	0.393	0.843	7.76	21.4	4.56e-05	2.66	LV	CELLSTATES	vFB1.1	control_PKP2	6	18
NNMT	1.07	0.00547	0.917	1.73	8.83	17.5	0.00017	2.26	LV	CELLSTATES	vFB1.1	control_PKP2	6	18
SDK1	1.07	0.00183	0.506	1.09	8.11	22.1	3.57e-05	2.74	LV	CELLSTATES	vFB1.1	control_PKP2	6	18
UACA	1.07	0.000537	0.28	0.611	7.26	27.7	6.38e-06	3.27	LV	CELLSTATES	vFB1.1	control_PKP2	6	18
HLF	1.06	0.0192	0.0454	0.119	5.05	12.7	0.00103	1.72	LV	CELLSTATES	vFB1.1	control_PKP2	6	18
IGF1R	1.06	0.00127	0.681	1.47	8.51	23.6	2.19e-05	2.9	LV	CELLSTATES	vFB1.1	control_PKP2	6	18
SLC44A1	1.06	0.000212	0.329	0.674	7.46	32.3	1.72e-06	3.67	LV	CELLSTATES	vFB1.1	control_PKP2	6	18
TFDP2	1.06	0.000541	0.259	0.545	7.19	27.6	6.51e-06	3.27	LV	CELLSTATES	vFB1.1	control_PKP2	6	18
AC105285.1	1.05	0.0488	0.0297	0.0744	4.46	9.16	0.00451	1.31	LV	CELLSTATES	vFB1.1	control_PKP2	6	18
NPAS3	1.05	0.00161	0.733	1.57	8.62	22.7	2.92e-05	2.79	LV	CELLSTATES	vFB1.1	control_PKP2	6	18
ROR1	1.05	0.00294	0.272	0.65	7.26	20	7.09e-05	2.53	LV	CELLSTATES	vFB1.1	control_PKP2	6	18
SULF1	1.05	0.00206	0.334	0.837	7.59	21.7	4.1e-05	2.69	LV	CELLSTATES	vFB1.1	control_PKP2	6	18
THSD4	1.05	0.00703	0.143	0.352	6.51	16.5	0.000248	2.15	LV	CELLSTATES	vFB1.1	control_PKP2	6	18
HBP1	1.04	0.00248	0.142	0.323	6.35	20.9	5.39e-05	2.61	LV	CELLSTATES	vFB1.1	control_PKP2	6	18
MTURN	1.04	0.0149	0.0423	0.103	4.83	13.6	0.00073	1.83	LV	CELLSTATES	vFB1.1	control_PKP2	6	18
RPS6KA2	1.04	0.0126	0.361	0.585	7.4	14.3	0.000561	1.9	LV	CELLSTATES	vFB1.1	control_PKP2	6	18
TIAM1	1.04	0.0032	0.199	0.488	6.88	19.7	8.04e-05	2.49	LV	CELLSTATES	vFB1.1	control_PKP2	6	18
TSHR	1.04	0.0432	0.0264	0.0776	4.43	9.63	0.00367	1.36	LV	CELLSTATES	vFB1.1	control_PKP2	6	18
DPH6-DT	1.03	0.00398	0.0757	0.151	5.42	18.8	0.00011	2.4	LV	CELLSTATES	vFB1.1	control_PKP2	6	18
MAP2	1.03	0.0394	0.0257	0.0677	4.34	10	0.00314	1.4	LV	CELLSTATES	vFB1.1	control_PKP2	6	18
POC1B-AS1	1.03	0.0114	0.0524	0.107	4.93	14.7	0.000476	1.94	LV	CELLSTATES	vFB1.1	control_PKP2	6	18
PRICKLE2	1.03	0.00294	0.454	0.928	7.85	20	7.11e-05	2.53	LV	CELLSTATES	vFB1.1	control_PKP2	6	18
UBE2Q2L	1.03	0.0189	0.0338	0.0785	4.52	12.8	0.001	1.72	LV	CELLSTATES	vFB1.1	control_PKP2	6	18
NCOA2	1.02	0.000163	0.602	1.31	8.35	33.7	1.19e-06	3.79	LV	CELLSTATES	vFB1.1	control_PKP2	6	18
RAPGEF4	1.02	0.0126	0.0795	0.187	5.66	14.3	0.000555	1.9	LV	CELLSTATES	vFB1.1	control_PKP2	6	18
YPEL1	1.02	0.0418	0.0265	0.0601	4.27	9.75	0.00348	1.38	LV	CELLSTATES	vFB1.1	control_PKP2	6	18
CASC2	1.01	0.0324	0.0313	0.0649	4.33	10.8	0.00226	1.49	LV	CELLSTATES	vFB1.1	control_PKP2	6	18
CERS6	1.01	0.0215	0.0784	0.178	5.62	12.3	0.00124	1.67	LV	CELLSTATES	vFB1.1	control_PKP2	6	18
DAAM2	1.01	0.00569	0.0961	0.192	5.79	17.4	0.000179	2.24	LV	CELLSTATES	vFB1.1	control_PKP2	6	18
JCAD	1.01	0.0247	0.0572	0.0853	4.83	11.8	0.0015	1.61	LV	CELLSTATES	vFB1.1	control_PKP2	6	18
KCNT2	1.01	0.0025	0.524	1.15	8.18	20.8	5.54e-05	2.6	LV	CELLSTATES	vFB1.1	control_PKP2	6	18
STK39	1.01	0.00241	0.157	0.35	6.43	21	5.17e-05	2.62	LV	CELLSTATES	vFB1.1	control_PKP2	6	18
VIT	1.01	0.00236	0.858	1.67	8.83	21.1	4.99e-05	2.63	LV	CELLSTATES	vFB1.1	control_PKP2	6	18
ZMAT1	1.01	0.0137	0.0444	0.104	4.88	13.9	0.000636	1.86	LV	CELLSTATES	vFB1.1	control_PKP2	6	18
APOLD1	1	0.0383	0.0521	0.115	5.08	10.1	0.00295	1.42	LV	CELLSTATES	vFB1.1	control_PKP2	6	18
MKL1	0.998	0.000881	0.751	1.65	8.64	25.4	1.27e-05	3.05	LV	CELLSTATES	vFB1.1	control_PKP2	6	18
A2M	0.996	0.0147	0.146	0.389	6.58	13.7	0.000711	1.83	LV	CELLSTATES	vFB1.1	control_PKP2	6	18
AC097534.2	0.996	0.036	0.0399	0.0918	4.8	10.4	0.00267	1.44	LV	CELLSTATES	vFB1.1	control_PKP2	6	18
ADIPOR2	0.996	0.00285	0.245	0.511	7.03	20.2	6.72e-05	2.55	LV	CELLSTATES	vFB1.1	control_PKP2	6	18
CREBRF	0.995	0.000786	0.194	0.402	6.71	25.9	1.1e-05	3.1	LV	CELLSTATES	vFB1.1	control_PKP2	6	18
KANK1	0.992	0.00199	0.746	1.55	8.62	21.8	3.93e-05	2.7	LV	CELLSTATES	vFB1.1	control_PKP2	6	18
RMND5A	0.992	0.00319	0.0815	0.178	5.59	19.7	7.98e-05	2.5	LV	CELLSTATES	vFB1.1	control_PKP2	6	18
LIFR	0.991	0.00555	0.277	0.551	7.21	17.5	0.000173	2.26	LV	CELLSTATES	vFB1.1	control_PKP2	6	18
APBB2	0.989	0.00572	0.729	1.35	8.47	17.3	0.000182	2.24	LV	CELLSTATES	vFB1.1	control_PKP2	6	18
RALGPS2	0.987	0.0195	0.125	0.248	6.08	12.7	0.00105	1.71	LV	CELLSTATES	vFB1.1	control_PKP2	6	18
AFF1	0.986	3.12e-05	0.752	1.76	8.73	41.7	1.57e-07	4.51	LV	CELLSTATES	vFB1.1	control_PKP2	6	18
MUSK	0.986	0.0325	0.507	0.84	7.93	10.8	0.00227	1.49	LV	CELLSTATES	vFB1.1	control_PKP2	6	18
ZNF615	0.984	0.0355	0.0239	0.0558	4.15	10.4	0.0026	1.45	LV	CELLSTATES	vFB1.1	control_PKP2	6	18
SOX13	0.983	0.0286	0.038	0.0833	4.69	11.3	0.00185	1.54	LV	CELLSTATES	vFB1.1	control_PKP2	6	18
RASAL2	0.981	0.0272	0.468	0.872	7.84	11.5	0.00171	1.56	LV	CELLSTATES	vFB1.1	control_PKP2	6	18
RADIL	0.979	0.0121	0.0812	0.172	5.56	14.5	0.000524	1.92	LV	CELLSTATES	vFB1.1	control_PKP2	6	18
ECT2L	0.974	0.0299	0.0431	0.0839	4.73	11	0.00202	1.52	LV	CELLSTATES	vFB1.1	control_PKP2	6	18
OPHN1	0.972	0.0012	0.63	1.3	8.41	24	1.99e-05	2.92	LV	CELLSTATES	vFB1.1	control_PKP2	6	18
PPIL6	0.972	0.0293	0.0398	0.0818	4.65	11.1	0.00195	1.53	LV	CELLSTATES	vFB1.1	control_PKP2	6	18
N4BP2L1	0.971	0.00213	0.104	0.229	5.96	21.5	4.3e-05	2.67	LV	CELLSTATES	vFB1.1	control_PKP2	6	18
ANK3	0.97	0.00332	0.185	0.43	6.74	19.5	8.42e-05	2.48	LV	CELLSTATES	vFB1.1	control_PKP2	6	18
RFNG	0.97	0.0348	0.0538	0.125	5.07	10.5	0.00252	1.46	LV	CELLSTATES	vFB1.1	control_PKP2	6	18
EMILIN3	0.969	0.0408	0.0342	0.0888	4.71	9.88	0.0033	1.39	LV	CELLSTATES	vFB1.1	control_PKP2	6	18
RNF217	0.968	0.00345	0.133	0.283	6.23	19.3	9e-05	2.46	LV	CELLSTATES	vFB1.1	control_PKP2	6	18
NEDD4	0.963	0.00109	0.149	0.314	6.41	24.4	1.75e-05	2.96	LV	CELLSTATES	vFB1.1	control_PKP2	6	18
TSC22D1	0.961	0.00391	0.194	0.416	6.81	18.8	0.000107	2.41	LV	CELLSTATES	vFB1.1	control_PKP2	6	18
SOX5	0.958	0.00224	0.94	1.99	8.99	21.3	4.68e-05	2.65	LV	CELLSTATES	vFB1.1	control_PKP2	6	18
RBPMS	0.954	0.000524	0.525	1.16	8.2	27.9	5.97e-06	3.28	LV	CELLSTATES	vFB1.1	control_PKP2	6	18
ADCY2	0.953	0.0325	0.0668	0.118	5.19	10.8	0.00227	1.49	LV	CELLSTATES	vFB1.1	control_PKP2	6	18
ZBTB8A	0.951	0.0231	0.0337	0.0635	4.4	12	0.00137	1.64	LV	CELLSTATES	vFB1.1	control_PKP2	6	18
COL4A3	0.947	0.0357	0.822	1.53	8.66	10.4	0.00263	1.45	LV	CELLSTATES	vFB1.1	control_PKP2	6	18
ENGASE	0.946	0.0335	0.0288	0.0532	4.18	10.7	0.00238	1.47	LV	CELLSTATES	vFB1.1	control_PKP2	6	18
NHS	0.946	0.00247	0.0857	0.217	5.81	20.9	5.36e-05	2.61	LV	CELLSTATES	vFB1.1	control_PKP2	6	18
CNTRL	0.943	0.0215	0.153	0.287	6.35	12.3	0.00123	1.67	LV	CELLSTATES	vFB1.1	control_PKP2	6	18
MTR	0.937	0.00395	0.255	0.484	7.02	18.8	0.000109	2.4	LV	CELLSTATES	vFB1.1	control_PKP2	6	18
SYNPO2	0.936	0.00978	1.14	2.4	9.24	15.3	0.000382	2.01	LV	CELLSTATES	vFB1.1	control_PKP2	6	18
TRIM22	0.936	0.0192	0.142	0.305	6.33	12.7	0.00102	1.72	LV	CELLSTATES	vFB1.1	control_PKP2	6	18
COL4A4	0.933	0.0449	1.23	2.16	9.2	9.46	0.00395	1.35	LV	CELLSTATES	vFB1.1	control_PKP2	6	18
SLC35D2	0.932	0.0383	0.044	0.0955	4.8	10.1	0.00296	1.42	LV	CELLSTATES	vFB1.1	control_PKP2	6	18
MARCH8	0.931	0.00518	0.0596	0.132	5.2	17.7	0.000158	2.29	LV	CELLSTATES	vFB1.1	control_PKP2	6	18
PRTG	0.931	0.0408	0.0489	0.106	4.88	9.88	0.0033	1.39	LV	CELLSTATES	vFB1.1	control_PKP2	6	18
TMEM204	0.93	0.00749	0.241	0.489	6.99	16.2	0.00027	2.13	LV	CELLSTATES	vFB1.1	control_PKP2	6	18
NCKAP5	0.927	0.0494	0.0925	0.242	5.93	9.11	0.00459	1.31	LV	CELLSTATES	vFB1.1	control_PKP2	6	18
NFKBIZ	0.926	0.00167	0.397	0.801	7.72	22.6	3.09e-05	2.78	LV	CELLSTATES	vFB1.1	control_PKP2	6	18
ULK1	0.926	0.00987	0.0992	0.192	5.76	15.3	0.000388	2.01	LV	CELLSTATES	vFB1.1	control_PKP2	6	18
ARHGAP18	0.924	0.00942	0.102	0.211	5.86	15.4	0.000363	2.03	LV	CELLSTATES	vFB1.1	control_PKP2	6	18
FOXP1	0.92	0.00218	0.778	1.58	8.71	21.4	4.48e-05	2.66	LV	CELLSTATES	vFB1.1	control_PKP2	6	18
SOS2	0.92	0.00116	0.405	0.797	7.71	24.1	1.9e-05	2.93	LV	CELLSTATES	vFB1.1	control_PKP2	6	18
RIMKLB	0.916	0.00579	0.136	0.314	6.37	17.3	0.000185	2.24	LV	CELLSTATES	vFB1.1	control_PKP2	6	18
LAMA2	0.914	0.0292	17.3	29.1	13	11.2	0.00192	1.53	LV	CELLSTATES	vFB1.1	control_PKP2	6	18
BCL2	0.913	0.0109	0.479	0.944	7.99	14.8	0.000452	1.96	LV	CELLSTATES	vFB1.1	control_PKP2	6	18
LRMDA	0.913	0.0106	0.351	0.78	7.56	15	0.000428	1.97	LV	CELLSTATES	vFB1.1	control_PKP2	6	18
HTR4	0.908	0.0482	0.197	0.391	6.8	9.2	0.00442	1.32	LV	CELLSTATES	vFB1.1	control_PKP2	6	18
WASF3	0.907	0.000781	0.335	0.559	7.36	26	1.07e-05	3.11	LV	CELLSTATES	vFB1.1	control_PKP2	6	18
KLF7	0.903	0.00589	0.256	0.518	7.04	17.2	0.00019	2.23	LV	CELLSTATES	vFB1.1	control_PKP2	6	18
PAPPA	0.902	0.0314	0.304	0.583	7.27	10.9	0.00215	1.5	LV	CELLSTATES	vFB1.1	control_PKP2	6	18
DIRC2	0.901	0.00212	0.08	0.15	5.46	21.6	4.26e-05	2.67	LV	CELLSTATES	vFB1.1	control_PKP2	6	18
IMPA1	0.897	0.00605	0.0577	0.123	5.14	17.1	0.000196	2.22	LV	CELLSTATES	vFB1.1	control_PKP2	6	18
TRMT1L	0.895	0.0293	0.0496	0.0944	4.85	11.2	0.00193	1.53	LV	CELLSTATES	vFB1.1	control_PKP2	6	18
ATP9A	0.893	0.000981	0.118	0.266	6.12	25	1.43e-05	3.01	LV	CELLSTATES	vFB1.1	control_PKP2	6	18
FOXN3	0.893	0.000652	0.829	1.65	8.75	26.8	8.29e-06	3.19	LV	CELLSTATES	vFB1.1	control_PKP2	6	18
DDX60L	0.889	0.0327	0.0517	0.13	5.12	10.7	0.0023	1.49	LV	CELLSTATES	vFB1.1	control_PKP2	6	18
ARID1B	0.888	0.00173	1.4	2.69	9.48	22.4	3.29e-05	2.76	LV	CELLSTATES	vFB1.1	control_PKP2	6	18
FAXDC2	0.887	0.00987	0.171	0.356	6.64	15.3	0.000388	2.01	LV	CELLSTATES	vFB1.1	control_PKP2	6	18
HECA	0.887	0.0118	0.0847	0.175	5.58	14.6	0.000504	1.93	LV	CELLSTATES	vFB1.1	control_PKP2	6	18
AKAP13	0.885	0.00121	2.08	4.02	10.1	23.9	2.02e-05	2.92	LV	CELLSTATES	vFB1.1	control_PKP2	6	18
BACH2	0.883	0.0109	0.314	0.679	7.42	14.9	0.000451	1.96	LV	CELLSTATES	vFB1.1	control_PKP2	6	18
FCHSD2	0.883	0.00183	0.694	1.39	8.49	22.1	3.55e-05	2.74	LV	CELLSTATES	vFB1.1	control_PKP2	6	18
MME	0.882	0.0266	0.124	0.265	6.14	11.5	0.00165	1.57	LV	CELLSTATES	vFB1.1	control_PKP2	6	18
A2ML1-AS1	0.878	0.0114	0.104	0.215	5.92	14.7	0.000475	1.94	LV	CELLSTATES	vFB1.1	control_PKP2	6	18
MARF1	0.878	0.00444	0.0851	0.17	5.61	18.3	0.000129	2.35	LV	CELLSTATES	vFB1.1	control_PKP2	6	18
CPEB1	0.873	0.038	0.0407	0.0946	4.79	10.2	0.00291	1.42	LV	CELLSTATES	vFB1.1	control_PKP2	6	18
OSBPL9	0.873	0.00317	0.62	1.1	8.29	19.7	7.88e-05	2.5	LV	CELLSTATES	vFB1.1	control_PKP2	6	18
DGKH	0.871	0.00364	0.197	0.387	6.73	19.1	9.82e-05	2.44	LV	CELLSTATES	vFB1.1	control_PKP2	6	18
INTS6-AS1	0.87	0.0323	0.0451	0.096	4.84	10.8	0.00225	1.49	LV	CELLSTATES	vFB1.1	control_PKP2	6	18
TRIO	0.87	0.00264	0.624	1.29	8.35	20.5	6.13e-05	2.58	LV	CELLSTATES	vFB1.1	control_PKP2	6	18
CDC14A	0.869	0.0109	0.141	0.27	6.25	14.9	0.000448	1.96	LV	CELLSTATES	vFB1.1	control_PKP2	6	18
PTBP2	0.868	0.00117	0.539	1.04	8.13	24.1	1.92e-05	2.93	LV	CELLSTATES	vFB1.1	control_PKP2	6	18
NDUFAF6	0.866	0.00675	0.118	0.217	5.99	16.6	0.000233	2.17	LV	CELLSTATES	vFB1.1	control_PKP2	6	18
PLSCR4	0.866	0.001	0.347	0.684	7.5	24.9	1.5e-05	3	LV	CELLSTATES	vFB1.1	control_PKP2	6	18
PIAS1	0.861	0.00245	0.57	0.931	8.11	20.9	5.29e-05	2.61	LV	CELLSTATES	vFB1.1	control_PKP2	6	18
BNIP3L	0.86	0.00238	0.732	1.41	8.59	21	5.08e-05	2.62	LV	CELLSTATES	vFB1.1	control_PKP2	6	18
TBC1D15	0.859	0.000733	0.13	0.256	6.17	26.3	9.64e-06	3.13	LV	CELLSTATES	vFB1.1	control_PKP2	6	18
CELF2	0.856	0.00219	2.07	3.78	10	21.4	4.53e-05	2.66	LV	CELLSTATES	vFB1.1	control_PKP2	6	18
MBOAT2	0.856	0.0163	0.0558	0.108	5.01	13.3	0.000821	1.79	LV	CELLSTATES	vFB1.1	control_PKP2	6	18
INSR	0.855	0.00605	0.428	0.841	7.87	17.1	0.000196	2.22	LV	CELLSTATES	vFB1.1	control_PKP2	6	18
INTS6	0.855	0.00351	0.373	0.732	7.63	19.3	9.22e-05	2.46	LV	CELLSTATES	vFB1.1	control_PKP2	6	18
RANBP17	0.854	0.0211	0.131	0.27	6.22	12.3	0.0012	1.68	LV	CELLSTATES	vFB1.1	control_PKP2	6	18
SLC25A27	0.853	0.036	0.137	0.229	6.09	10.4	0.00266	1.44	LV	CELLSTATES	vFB1.1	control_PKP2	6	18
ABCA5	0.851	0.0127	0.288	0.521	7.22	14.2	0.000569	1.9	LV	CELLSTATES	vFB1.1	control_PKP2	6	18
ANTXR2	0.851	0.0137	0.395	0.831	7.79	13.9	0.000638	1.86	LV	CELLSTATES	vFB1.1	control_PKP2	6	18
SLC22A15	0.851	0.00569	0.162	0.281	6.38	17.4	0.000179	2.24	LV	CELLSTATES	vFB1.1	control_PKP2	6	18
DGKE	0.849	0.0369	0.0478	0.0954	4.88	10.3	0.00279	1.43	LV	CELLSTATES	vFB1.1	control_PKP2	6	18
GPR137B	0.849	0.00793	0.0614	0.137	5.29	16	0.000292	2.1	LV	CELLSTATES	vFB1.1	control_PKP2	6	18
POC1B	0.847	0.0169	0.0779	0.143	5.41	13.1	0.000872	1.77	LV	CELLSTATES	vFB1.1	control_PKP2	6	18
PARD3B	0.843	0.0049	0.643	1.3	8.39	17.9	0.000146	2.31	LV	CELLSTATES	vFB1.1	control_PKP2	6	18
WDR19	0.843	0.00413	0.13	0.236	6.14	18.6	0.000116	2.38	LV	CELLSTATES	vFB1.1	control_PKP2	6	18
KCTD1	0.841	0.0219	0.064	0.124	5.2	12.2	0.00127	1.66	LV	CELLSTATES	vFB1.1	control_PKP2	6	18
ZNF385D	0.841	0.0178	0.446	0.934	7.91	13	0.000929	1.75	LV	CELLSTATES	vFB1.1	control_PKP2	6	18
STK24	0.84	0.00871	0.221	0.423	6.8	15.7	0.000331	2.06	LV	CELLSTATES	vFB1.1	control_PKP2	6	18
GNB5	0.839	0.017	0.0756	0.158	5.56	13.1	0.000878	1.77	LV	CELLSTATES	vFB1.1	control_PKP2	6	18
AC091948.1	0.838	0.0394	0.056	0.116	5.09	10	0.00313	1.4	LV	CELLSTATES	vFB1.1	control_PKP2	6	18
AP001528.2	0.838	0.00569	0.188	0.381	6.71	17.4	0.000179	2.24	LV	CELLSTATES	vFB1.1	control_PKP2	6	18
GHR	0.838	0.0183	0.467	0.906	7.95	12.9	0.000965	1.74	LV	CELLSTATES	vFB1.1	control_PKP2	6	18
SUPT3H	0.838	0.00436	0.252	0.46	7	18.4	0.000126	2.36	LV	CELLSTATES	vFB1.1	control_PKP2	6	18
MITF	0.831	0.0101	0.143	0.298	6.38	15.2	0.000399	2	LV	CELLSTATES	vFB1.1	control_PKP2	6	18
TLN2	0.831	0.0192	0.507	0.956	8.01	12.7	0.00104	1.72	LV	CELLSTATES	vFB1.1	control_PKP2	6	18
AL133346.1	0.83	0.034	0.0984	0.178	5.7	10.6	0.00243	1.47	LV	CELLSTATES	vFB1.1	control_PKP2	6	18
UGGT2	0.83	0.0128	0.686	1.2	8.4	14.2	0.000572	1.89	LV	CELLSTATES	vFB1.1	control_PKP2	6	18
OGA	0.827	0.0025	0.405	0.775	7.75	20.8	5.55e-05	2.6	LV	CELLSTATES	vFB1.1	control_PKP2	6	18
SP4	0.827	0.0418	0.0469	0.1	4.91	9.76	0.00348	1.38	LV	CELLSTATES	vFB1.1	control_PKP2	6	18
HACE1	0.825	0.00977	0.0762	0.154	5.46	15.3	0.000381	2.01	LV	CELLSTATES	vFB1.1	control_PKP2	6	18
DENND1A	0.823	0.00391	0.558	1.04	8.15	18.8	0.000108	2.41	LV	CELLSTATES	vFB1.1	control_PKP2	6	18
GLRX	0.823	0.0363	0.321	0.568	7.28	10.3	0.00273	1.44	LV	CELLSTATES	vFB1.1	control_PKP2	6	18
ACSL1	0.82	0.0407	0.263	0.415	6.94	9.89	0.00329	1.39	LV	CELLSTATES	vFB1.1	control_PKP2	6	18
ECHDC2	0.819	0.00787	0.782	1.57	8.74	16	0.000289	2.1	LV	CELLSTATES	vFB1.1	control_PKP2	6	18
PRIMPOL	0.819	0.0165	0.115	0.218	5.97	13.2	0.000838	1.78	LV	CELLSTATES	vFB1.1	control_PKP2	6	18
RBMS3	0.819	0.0199	1.17	2.05	9.23	12.6	0.0011	1.7	LV	CELLSTATES	vFB1.1	control_PKP2	6	18
UTRN	0.812	0.00217	0.633	1.24	8.33	21.5	4.4e-05	2.66	LV	CELLSTATES	vFB1.1	control_PKP2	6	18
ASAP1	0.81	0.00755	0.572	1.05	8.16	16.2	0.000274	2.12	LV	CELLSTATES	vFB1.1	control_PKP2	6	18
BCKDHB	0.809	0.00994	0.172	0.283	6.43	15.2	0.000391	2	LV	CELLSTATES	vFB1.1	control_PKP2	6	18
ARHGEF7	0.808	0.000652	0.195	0.393	6.74	26.8	8.3e-06	3.19	LV	CELLSTATES	vFB1.1	control_PKP2	6	18
RORA	0.808	0.0137	4.63	8.51	11.2	13.9	0.000644	1.86	LV	CELLSTATES	vFB1.1	control_PKP2	6	18
ZADH2	0.808	0.0483	0.0446	0.0938	4.84	9.19	0.00444	1.32	LV	CELLSTATES	vFB1.1	control_PKP2	6	18
WARS2	0.806	0.0224	0.148	0.253	6.28	12.1	0.00131	1.65	LV	CELLSTATES	vFB1.1	control_PKP2	6	18
TBC1D1	0.804	0.0367	0.0988	0.186	5.72	10.3	0.00277	1.43	LV	CELLSTATES	vFB1.1	control_PKP2	6	18
FBXL20	0.802	0.00344	0.314	0.569	7.34	19.4	8.93e-05	2.46	LV	CELLSTATES	vFB1.1	control_PKP2	6	18
LHFPL6	0.797	0.0283	2.22	4.12	10.1	11.3	0.0018	1.55	LV	CELLSTATES	vFB1.1	control_PKP2	6	18
SRGAP1	0.794	0.00355	0.597	1.12	8.24	19.2	9.47e-05	2.45	LV	CELLSTATES	vFB1.1	control_PKP2	6	18
NEGR1	0.791	0.0165	5.3	9.5	11.4	13.2	0.000838	1.78	LV	CELLSTATES	vFB1.1	control_PKP2	6	18
SRGAP2	0.79	0.00449	0.135	0.279	6.27	18.3	0.00013	2.35	LV	CELLSTATES	vFB1.1	control_PKP2	6	18
RAP2C-AS1	0.786	0.0285	0.166	0.297	6.46	11.3	0.00183	1.54	LV	CELLSTATES	vFB1.1	control_PKP2	6	18
ZBTB20	0.785	0.00864	4.94	9.28	11.3	15.7	0.000328	2.06	LV	CELLSTATES	vFB1.1	control_PKP2	6	18
ZC2HC1A	0.783	0.00647	0.133	0.268	6.22	16.8	0.000219	2.19	LV	CELLSTATES	vFB1.1	control_PKP2	6	18
LINC00632	0.78	0.0362	0.0937	0.206	5.82	10.3	0.00271	1.44	LV	CELLSTATES	vFB1.1	control_PKP2	6	18
ZHX3	0.78	0.0142	0.415	0.644	7.59	13.8	0.000682	1.85	LV	CELLSTATES	vFB1.1	control_PKP2	6	18
RAPGEF2	0.779	0.0029	0.213	0.42	6.85	20.1	6.99e-05	2.54	LV	CELLSTATES	vFB1.1	control_PKP2	6	18
DENND4C	0.777	0.0051	0.523	0.97	8.04	17.8	0.000155	2.29	LV	CELLSTATES	vFB1.1	control_PKP2	6	18
KAT6B	0.773	0.0106	0.36	0.657	7.52	15	0.00043	1.97	LV	CELLSTATES	vFB1.1	control_PKP2	6	18
PLEKHA2	0.77	0.0283	0.145	0.274	6.27	11.3	0.00181	1.55	LV	CELLSTATES	vFB1.1	control_PKP2	6	18
YPEL2	0.77	0.00704	0.185	0.308	6.55	16.5	0.000249	2.15	LV	CELLSTATES	vFB1.1	control_PKP2	6	18
CNNM2	0.769	0.00994	0.111	0.227	6.05	15.2	0.000392	2	LV	CELLSTATES	vFB1.1	control_PKP2	6	18
NAP1L1	0.768	0.00316	0.247	0.501	7.08	19.7	7.85e-05	2.5	LV	CELLSTATES	vFB1.1	control_PKP2	6	18
EFR3A	0.764	0.00657	0.158	0.295	6.41	16.8	0.000223	2.18	LV	CELLSTATES	vFB1.1	control_PKP2	6	18
MAP3K3	0.764	0.0204	0.197	0.331	6.63	12.4	0.00115	1.69	LV	CELLSTATES	vFB1.1	control_PKP2	6	18
SPOPL	0.764	0.0122	0.128	0.227	6.03	14.4	0.000532	1.91	LV	CELLSTATES	vFB1.1	control_PKP2	6	18
ISPD	0.763	0.0163	0.128	0.245	6.12	13.3	0.000822	1.79	LV	CELLSTATES	vFB1.1	control_PKP2	6	18
KIF27	0.763	0.0371	0.0783	0.155	5.5	10.3	0.00281	1.43	LV	CELLSTATES	vFB1.1	control_PKP2	6	18
DBT	0.758	0.0352	0.0739	0.12	5.28	10.5	0.00257	1.45	LV	CELLSTATES	vFB1.1	control_PKP2	6	18
NCOA3	0.756	0.00521	0.372	0.659	7.54	17.7	0.000159	2.28	LV	CELLSTATES	vFB1.1	control_PKP2	6	18
NEK11	0.756	0.0457	0.093	0.156	5.59	9.38	0.00408	1.34	LV	CELLSTATES	vFB1.1	control_PKP2	6	18
PIK3C3	0.756	0.0049	0.171	0.307	6.45	17.9	0.000147	2.31	LV	CELLSTATES	vFB1.1	control_PKP2	6	18
PODN	0.755	0.0445	0.278	0.486	7.18	9.52	0.00385	1.35	LV	CELLSTATES	vFB1.1	control_PKP2	6	18
TATDN1	0.754	0.0117	0.116	0.187	5.86	14.6	0.000496	1.93	LV	CELLSTATES	vFB1.1	control_PKP2	6	18
AC007388.1	0.753	0.0327	0.223	0.406	6.88	10.7	0.0023	1.48	LV	CELLSTATES	vFB1.1	control_PKP2	6	18
SMCHD1	0.75	0.00281	0.41	0.778	7.7	20.3	6.61e-05	2.55	LV	CELLSTATES	vFB1.1	control_PKP2	6	18
TGFB2	0.75	0.0336	0.0977	0.168	5.7	10.6	0.00239	1.47	LV	CELLSTATES	vFB1.1	control_PKP2	6	18
GANC	0.747	0.0291	0.0932	0.172	5.69	11.2	0.00191	1.54	LV	CELLSTATES	vFB1.1	control_PKP2	6	18
DOCK11	0.743	0.00347	0.139	0.284	6.31	19.3	9.07e-05	2.46	LV	CELLSTATES	vFB1.1	control_PKP2	6	18
SPATA6	0.743	0.00973	1.1	1.78	9.03	15.3	0.000378	2.01	LV	CELLSTATES	vFB1.1	control_PKP2	6	18
AC020928.1	0.742	0.036	0.072	0.136	5.38	10.4	0.00269	1.44	LV	CELLSTATES	vFB1.1	control_PKP2	6	18
NBEA	0.739	0.00944	0.246	0.494	7.1	15.4	0.000365	2.03	LV	CELLSTATES	vFB1.1	control_PKP2	6	18
PDS5A	0.737	0.00679	0.455	0.805	7.83	16.6	0.000236	2.17	LV	CELLSTATES	vFB1.1	control_PKP2	6	18
TBC1D9	0.737	0.0398	0.0701	0.119	5.21	9.95	0.0032	1.4	LV	CELLSTATES	vFB1.1	control_PKP2	6	18
KIAA0825	0.735	0.0211	0.201	0.33	6.63	12.3	0.0012	1.68	LV	CELLSTATES	vFB1.1	control_PKP2	6	18
ZFP30	0.735	0.0428	0.0668	0.114	5.22	9.66	0.00362	1.37	LV	CELLSTATES	vFB1.1	control_PKP2	6	18
KIF13A	0.734	0.0137	0.473	0.857	7.91	13.9	0.000645	1.86	LV	CELLSTATES	vFB1.1	control_PKP2	6	18
IL1RAPL1	0.732	0.0378	0.964	1.92	8.96	10.2	0.00289	1.42	LV	CELLSTATES	vFB1.1	control_PKP2	6	18
TPK1	0.731	0.022	0.122	0.256	6.17	12.2	0.00127	1.66	LV	CELLSTATES	vFB1.1	control_PKP2	6	18
ZNF438	0.731	0.00425	0.369	0.638	7.51	18.5	0.000121	2.37	LV	CELLSTATES	vFB1.1	control_PKP2	6	18
NEO1	0.73	0.0106	0.119	0.222	6.04	15	0.00043	1.97	LV	CELLSTATES	vFB1.1	control_PKP2	6	18
XPO1	0.729	0.0242	0.181	0.322	6.56	11.8	0.00146	1.62	LV	CELLSTATES	vFB1.1	control_PKP2	6	18
AUH	0.728	0.0121	0.247	0.435	7	14.5	0.000523	1.92	LV	CELLSTATES	vFB1.1	control_PKP2	6	18
ASAP2	0.726	0.0205	0.341	0.631	7.46	12.4	0.00116	1.69	LV	CELLSTATES	vFB1.1	control_PKP2	6	18
AL359915.2	0.72	0.00644	0.222	0.393	6.85	16.8	0.000218	2.19	LV	CELLSTATES	vFB1.1	control_PKP2	6	18
KIAA1324L	0.72	0.0439	0.0864	0.145	5.5	9.57	0.00377	1.36	LV	CELLSTATES	vFB1.1	control_PKP2	6	18
RASA2	0.72	0.0106	0.243	0.437	6.95	15	0.000431	1.97	LV	CELLSTATES	vFB1.1	control_PKP2	6	18
RB1CC1	0.717	0.00804	0.287	0.519	7.23	16	0.000298	2.09	LV	CELLSTATES	vFB1.1	control_PKP2	6	18
CEP350	0.716	0.0192	0.397	0.662	7.56	12.7	0.00103	1.72	LV	CELLSTATES	vFB1.1	control_PKP2	6	18
FHIT	0.716	0.0274	0.377	0.676	7.59	11.4	0.00172	1.56	LV	CELLSTATES	vFB1.1	control_PKP2	6	18
ARHGAP24	0.712	0.0126	1.32	2.38	9.38	14.3	0.000561	1.9	LV	CELLSTATES	vFB1.1	control_PKP2	6	18
EPB41L5	0.712	0.013	0.148	0.263	6.27	14.1	0.000589	1.88	LV	CELLSTATES	vFB1.1	control_PKP2	6	18
WDFY3	0.706	0.00809	0.52	0.881	7.98	15.9	0.0003	2.09	LV	CELLSTATES	vFB1.1	control_PKP2	6	18
ABI3BP	0.705	0.0277	1.02	1.75	8.94	11.4	0.00175	1.56	LV	CELLSTATES	vFB1.1	control_PKP2	6	18
FBXL3	0.705	0.0231	0.166	0.31	6.5	12	0.00138	1.64	LV	CELLSTATES	vFB1.1	control_PKP2	6	18
HSD17B4	0.705	0.0225	0.149	0.247	6.25	12.1	0.00132	1.65	LV	CELLSTATES	vFB1.1	control_PKP2	6	18
IMMP2L	0.705	0.0285	1.27	2.32	9.31	11.3	0.00183	1.54	LV	CELLSTATES	vFB1.1	control_PKP2	6	18
WDR48	0.704	0.0317	0.0795	0.152	5.53	10.9	0.00218	1.5	LV	CELLSTATES	vFB1.1	control_PKP2	6	18
ZNF782	0.704	0.0431	0.0675	0.132	5.35	9.64	0.00366	1.37	LV	CELLSTATES	vFB1.1	control_PKP2	6	18
FMR1	0.701	0.0481	0.0592	0.107	5.08	9.21	0.0044	1.32	LV	CELLSTATES	vFB1.1	control_PKP2	6	18
TMEM131L	0.701	0.0434	0.147	0.256	6.28	9.61	0.00371	1.36	LV	CELLSTATES	vFB1.1	control_PKP2	6	18
SSH2	0.698	0.022	1.23	1.94	9.2	12.2	0.00127	1.66	LV	CELLSTATES	vFB1.1	control_PKP2	6	18
ETV5	0.694	0.0455	0.0698	0.128	5.35	9.41	0.00404	1.34	LV	CELLSTATES	vFB1.1	control_PKP2	6	18
GLIS3	0.691	0.0403	1.57	3	9.63	9.91	0.00326	1.39	LV	CELLSTATES	vFB1.1	control_PKP2	6	18
MAP3K20	0.687	0.0114	0.352	0.613	7.48	14.7	0.000481	1.94	LV	CELLSTATES	vFB1.1	control_PKP2	6	18
PDCD4	0.686	0.0483	0.154	0.258	6.28	9.19	0.00444	1.32	LV	CELLSTATES	vFB1.1	control_PKP2	6	18
OGT	0.684	0.0102	0.357	0.642	7.48	15.1	0.000404	1.99	LV	CELLSTATES	vFB1.1	control_PKP2	6	18
CDK19	0.681	0.0394	0.173	0.296	6.45	9.99	0.00314	1.4	LV	CELLSTATES	vFB1.1	control_PKP2	6	18
ELP2	0.681	0.0412	0.161	0.305	6.5	9.82	0.00338	1.38	LV	CELLSTATES	vFB1.1	control_PKP2	6	18
DENND6A	0.68	0.0195	0.284	0.489	7.15	12.7	0.00105	1.71	LV	CELLSTATES	vFB1.1	control_PKP2	6	18
MCCC1	0.68	0.0446	0.124	0.197	6.01	9.49	0.0039	1.35	LV	CELLSTATES	vFB1.1	control_PKP2	6	18
TBC1D23	0.679	0.00845	0.181	0.318	6.55	15.8	0.000319	2.07	LV	CELLSTATES	vFB1.1	control_PKP2	6	18
ZNF235	0.679	0.0202	0.131	0.219	6.07	12.5	0.00112	1.69	LV	CELLSTATES	vFB1.1	control_PKP2	6	18
RERE	0.677	0.00704	0.92	1.54	8.81	16.4	0.00025	2.15	LV	CELLSTATES	vFB1.1	control_PKP2	6	18
LINC00662	0.676	0.0226	0.11	0.172	5.78	12.1	0.00133	1.64	LV	CELLSTATES	vFB1.1	control_PKP2	6	18
SWT1	0.675	0.0452	0.0921	0.177	5.73	9.43	0.004	1.35	LV	CELLSTATES	vFB1.1	control_PKP2	6	18
TM7SF3	0.675	0.043	0.109	0.209	5.93	9.65	0.00364	1.37	LV	CELLSTATES	vFB1.1	control_PKP2	6	18
AASS	0.671	0.0144	0.153	0.251	6.33	13.7	0.000693	1.84	LV	CELLSTATES	vFB1.1	control_PKP2	6	18
ARHGAP21	0.671	0.0211	0.886	1.59	8.8	12.3	0.0012	1.68	LV	CELLSTATES	vFB1.1	control_PKP2	6	18
IQCH-AS1	0.671	0.045	0.0723	0.127	5.34	9.45	0.00398	1.35	LV	CELLSTATES	vFB1.1	control_PKP2	6	18
DYNC2LI1	0.67	0.0244	0.148	0.266	6.3	11.8	0.00147	1.61	LV	CELLSTATES	vFB1.1	control_PKP2	6	18
TMEM50B	0.67	0.0332	0.139	0.258	6.26	10.7	0.00235	1.48	LV	CELLSTATES	vFB1.1	control_PKP2	6	18
PTPN4	0.669	0.0135	0.146	0.266	6.29	14	0.000618	1.87	LV	CELLSTATES	vFB1.1	control_PKP2	6	18
C1orf21	0.667	0.0383	0.74	1.43	8.54	10.1	0.00296	1.42	LV	CELLSTATES	vFB1.1	control_PKP2	6	18
CALCOCO2	0.664	0.033	0.291	0.433	7.11	10.7	0.00232	1.48	LV	CELLSTATES	vFB1.1	control_PKP2	6	18
GPHN	0.664	0.0116	0.819	1.39	8.65	14.6	0.000491	1.93	LV	CELLSTATES	vFB1.1	control_PKP2	6	18
NT5C2	0.664	0.0389	0.445	0.717	7.76	10.1	0.00304	1.41	LV	CELLSTATES	vFB1.1	control_PKP2	6	18
RAD51B	0.66	0.0441	0.347	0.642	7.44	9.55	0.0038	1.36	LV	CELLSTATES	vFB1.1	control_PKP2	6	18
FCHO2	0.659	0.011	0.228	0.393	6.85	14.8	0.000454	1.96	LV	CELLSTATES	vFB1.1	control_PKP2	6	18
EVA1C	0.658	0.0137	0.366	0.659	7.56	13.9	0.00065	1.86	LV	CELLSTATES	vFB1.1	control_PKP2	6	18
CRADD	0.657	0.0174	0.363	0.611	7.49	13.1	0.000901	1.76	LV	CELLSTATES	vFB1.1	control_PKP2	6	18
MED23	0.657	0.0128	0.154	0.265	6.33	14.2	0.000573	1.89	LV	CELLSTATES	vFB1.1	control_PKP2	6	18
ZNF280D	0.657	0.0398	0.127	0.215	6.02	9.95	0.0032	1.4	LV	CELLSTATES	vFB1.1	control_PKP2	6	18
ZNF516	0.657	0.0229	0.101	0.197	5.84	12	0.00135	1.64	LV	CELLSTATES	vFB1.1	control_PKP2	6	18
CTPS2	0.654	0.0231	0.0984	0.162	5.69	12	0.00138	1.64	LV	CELLSTATES	vFB1.1	control_PKP2	6	18
KIDINS220	0.654	0.0162	0.255	0.452	7.04	13.3	0.000811	1.79	LV	CELLSTATES	vFB1.1	control_PKP2	6	18
LPAR1	0.652	0.0453	0.711	1.17	8.42	9.42	0.00402	1.34	LV	CELLSTATES	vFB1.1	control_PKP2	6	18
ATF7IP	0.65	0.0398	0.353	0.575	7.4	9.96	0.00319	1.4	LV	CELLSTATES	vFB1.1	control_PKP2	6	18
GULP1	0.65	0.0137	0.264	0.476	7.09	14	0.000633	1.86	LV	CELLSTATES	vFB1.1	control_PKP2	6	18
UHRF2	0.646	0.0267	0.204	0.338	6.7	11.5	0.00167	1.57	LV	CELLSTATES	vFB1.1	control_PKP2	6	18
RANBP9	0.645	0.0127	0.243	0.404	6.88	14.3	0.000566	1.9	LV	CELLSTATES	vFB1.1	control_PKP2	6	18
RAB11FIP3	0.643	0.0387	0.118	0.21	5.99	10.1	0.00301	1.41	LV	CELLSTATES	vFB1.1	control_PKP2	6	18
KRBOX4	0.642	0.036	0.0887	0.154	5.6	10.4	0.00266	1.44	LV	CELLSTATES	vFB1.1	control_PKP2	6	18
SCAF8	0.642	0.0153	0.342	0.583	7.4	13.5	0.000756	1.82	LV	CELLSTATES	vFB1.1	control_PKP2	6	18
SIRT1	0.641	0.0493	0.0877	0.158	5.59	9.13	0.00457	1.31	LV	CELLSTATES	vFB1.1	control_PKP2	6	18
XPO7	0.641	0.0392	0.103	0.183	5.8	10	0.00308	1.41	LV	CELLSTATES	vFB1.1	control_PKP2	6	18
SENP2	0.64	0.0331	0.152	0.259	6.3	10.7	0.00234	1.48	LV	CELLSTATES	vFB1.1	control_PKP2	6	18
STK38	0.64	0.0277	0.198	0.355	6.69	11.4	0.00174	1.56	LV	CELLSTATES	vFB1.1	control_PKP2	6	18
PPP6R3	0.639	0.00612	0.516	0.934	8.04	17	0.000201	2.21	LV	CELLSTATES	vFB1.1	control_PKP2	6	18
AC087286.2	0.638	0.0447	0.546	1.03	8.13	9.48	0.00393	1.35	LV	CELLSTATES	vFB1.1	control_PKP2	6	18
RUFY3	0.638	0.0261	0.438	0.742	7.73	11.6	0.0016	1.58	LV	CELLSTATES	vFB1.1	control_PKP2	6	18
RETREG3	0.637	0.0292	0.125	0.227	6.07	11.2	0.00192	1.53	LV	CELLSTATES	vFB1.1	control_PKP2	6	18
ATG2B	0.636	0.0355	0.131	0.22	6.1	10.4	0.00261	1.45	LV	CELLSTATES	vFB1.1	control_PKP2	6	18
USP24	0.635	0.0167	0.252	0.416	6.95	13.2	0.00086	1.78	LV	CELLSTATES	vFB1.1	control_PKP2	6	18
AGPS	0.63	0.0409	0.167	0.272	6.36	9.86	0.00332	1.39	LV	CELLSTATES	vFB1.1	control_PKP2	6	18
GAB1	0.63	0.0449	0.405	0.693	7.63	9.45	0.00396	1.35	LV	CELLSTATES	vFB1.1	control_PKP2	6	18
KCTD9	0.63	0.0191	0.139	0.242	6.2	12.7	0.00101	1.72	LV	CELLSTATES	vFB1.1	control_PKP2	6	18
HERPUD2	0.628	0.031	0.146	0.245	6.24	10.9	0.00212	1.51	LV	CELLSTATES	vFB1.1	control_PKP2	6	18
RABEP1	0.628	0.0292	0.281	0.46	7.11	11.2	0.00191	1.53	LV	CELLSTATES	vFB1.1	control_PKP2	6	18
FBXO38	0.626	0.0434	0.129	0.221	6.07	9.61	0.0037	1.36	LV	CELLSTATES	vFB1.1	control_PKP2	6	18
TNRC6B	0.626	0.0137	0.775	1.37	8.66	13.9	0.000643	1.86	LV	CELLSTATES	vFB1.1	control_PKP2	6	18
GATA6	0.623	0.0215	0.259	0.45	7.02	12.3	0.00123	1.67	LV	CELLSTATES	vFB1.1	control_PKP2	6	18
KIZ	0.622	0.036	0.172	0.274	6.47	10.4	0.00268	1.44	LV	CELLSTATES	vFB1.1	control_PKP2	6	18
STIM1	0.622	0.0276	0.233	0.411	6.91	11.4	0.00173	1.56	LV	CELLSTATES	vFB1.1	control_PKP2	6	18
CNOT6L	0.621	0.0137	0.139	0.243	6.2	13.9	0.000639	1.86	LV	CELLSTATES	vFB1.1	control_PKP2	6	18
MLLT3	0.62	0.0411	0.239	0.418	6.91	9.85	0.00335	1.39	LV	CELLSTATES	vFB1.1	control_PKP2	6	18
ATG10	0.618	0.0196	0.197	0.341	6.64	12.6	0.00106	1.71	LV	CELLSTATES	vFB1.1	control_PKP2	6	18
IGF2R	0.614	0.0224	0.329	0.615	7.41	12.1	0.00131	1.65	LV	CELLSTATES	vFB1.1	control_PKP2	6	18
UBR5	0.614	0.0181	0.511	0.853	7.96	12.9	0.00095	1.74	LV	CELLSTATES	vFB1.1	control_PKP2	6	18
RNPC3	0.612	0.0442	0.228	0.335	6.8	9.54	0.00382	1.35	LV	CELLSTATES	vFB1.1	control_PKP2	6	18
JAK1	0.61	0.046	0.323	0.53	7.28	9.36	0.00413	1.34	LV	CELLSTATES	vFB1.1	control_PKP2	6	18
PHLPP1	0.608	0.0333	0.185	0.323	6.58	10.7	0.00236	1.48	LV	CELLSTATES	vFB1.1	control_PKP2	6	18
MIGA1	0.607	0.036	0.21	0.34	6.7	10.4	0.00267	1.44	LV	CELLSTATES	vFB1.1	control_PKP2	6	18
SYNE1	0.606	0.0456	0.453	0.827	7.85	9.4	0.00405	1.34	LV	CELLSTATES	vFB1.1	control_PKP2	6	18
FAM135A	0.604	0.0319	0.197	0.307	6.59	10.8	0.0022	1.5	LV	CELLSTATES	vFB1.1	control_PKP2	6	18
MBNL1	0.604	0.0192	1.65	2.69	9.63	12.7	0.00102	1.72	LV	CELLSTATES	vFB1.1	control_PKP2	6	18
GMDS-DT	0.602	0.0418	0.431	0.708	7.7	9.76	0.00347	1.38	LV	CELLSTATES	vFB1.1	control_PKP2	6	18
PAN3	0.595	0.0199	0.668	1.11	8.35	12.6	0.00109	1.7	LV	CELLSTATES	vFB1.1	control_PKP2	6	18
TNIK	0.595	0.0416	0.228	0.39	6.88	9.79	0.00343	1.38	LV	CELLSTATES	vFB1.1	control_PKP2	6	18
CEP290	0.594	0.0393	0.116	0.213	6.01	10	0.00311	1.41	LV	CELLSTATES	vFB1.1	control_PKP2	6	18
USP40	0.591	0.0267	0.163	0.282	6.42	11.5	0.00166	1.57	LV	CELLSTATES	vFB1.1	control_PKP2	6	18
HEATR5B	0.59	0.0465	0.212	0.334	6.74	9.32	0.00421	1.33	LV	CELLSTATES	vFB1.1	control_PKP2	6	18
RAP1A	0.59	0.0195	0.377	0.658	7.57	12.6	0.00106	1.71	LV	CELLSTATES	vFB1.1	control_PKP2	6	18
FAM208A	0.588	0.0338	0.162	0.259	6.33	10.6	0.0024	1.47	LV	CELLSTATES	vFB1.1	control_PKP2	6	18
MKLN1	0.587	0.0205	0.915	1.39	8.78	12.4	0.00115	1.69	LV	CELLSTATES	vFB1.1	control_PKP2	6	18
ASCC1	0.583	0.0361	0.163	0.265	6.39	10.4	0.00269	1.44	LV	CELLSTATES	vFB1.1	control_PKP2	6	18
CADPS2	0.583	0.0199	0.331	0.591	7.41	12.6	0.00109	1.7	LV	CELLSTATES	vFB1.1	control_PKP2	6	18
CLASP1	0.581	0.0285	0.424	0.675	7.67	11.3	0.00183	1.54	LV	CELLSTATES	vFB1.1	control_PKP2	6	18
BABAM2	0.58	0.0144	0.355	0.614	7.51	13.7	0.000689	1.84	LV	CELLSTATES	vFB1.1	control_PKP2	6	18
MAGI2	0.578	0.0394	0.948	1.69	8.9	9.99	0.00315	1.4	LV	CELLSTATES	vFB1.1	control_PKP2	6	18
KAT6A	0.575	0.0296	0.315	0.516	7.27	11.1	0.00198	1.53	LV	CELLSTATES	vFB1.1	control_PKP2	6	18
PARD3	0.569	0.0293	1	1.64	8.91	11.1	0.00195	1.53	LV	CELLSTATES	vFB1.1	control_PKP2	6	18
UBR2	0.569	0.0277	0.435	0.723	7.77	11.4	0.00175	1.56	LV	CELLSTATES	vFB1.1	control_PKP2	6	18
AKAP10	0.568	0.0332	0.219	0.355	6.76	10.7	0.00235	1.48	LV	CELLSTATES	vFB1.1	control_PKP2	6	18
MYO9A	0.565	0.0247	0.589	0.949	8.16	11.8	0.0015	1.61	LV	CELLSTATES	vFB1.1	control_PKP2	6	18
MARK3	0.564	0.0191	0.482	0.836	7.93	12.7	0.00102	1.72	LV	CELLSTATES	vFB1.1	control_PKP2	6	18
TLK2	0.564	0.0417	0.259	0.422	6.99	9.77	0.00345	1.38	LV	CELLSTATES	vFB1.1	control_PKP2	6	18
MBTD1	0.562	0.0277	0.188	0.327	6.62	11.4	0.00176	1.56	LV	CELLSTATES	vFB1.1	control_PKP2	6	18
CDK14	0.561	0.0446	0.753	1.18	8.48	9.49	0.0039	1.35	LV	CELLSTATES	vFB1.1	control_PKP2	6	18
APPL2	0.56	0.0416	0.194	0.311	6.6	9.79	0.00343	1.38	LV	CELLSTATES	vFB1.1	control_PKP2	6	18
APPBP2	0.558	0.0416	0.236	0.393	6.9	9.78	0.00344	1.38	LV	CELLSTATES	vFB1.1	control_PKP2	6	18
NAALADL2	0.553	0.0466	1.52	2.54	9.53	9.31	0.00422	1.33	LV	CELLSTATES	vFB1.1	control_PKP2	6	18
SMYD3	0.553	0.0445	0.804	1.3	8.63	9.51	0.00386	1.35	LV	CELLSTATES	vFB1.1	control_PKP2	6	18
C20orf194	0.552	0.0446	0.37	0.583	7.5	9.48	0.00392	1.35	LV	CELLSTATES	vFB1.1	control_PKP2	6	18
LRBA	0.548	0.022	0.369	0.615	7.52	12.2	0.00128	1.66	LV	CELLSTATES	vFB1.1	control_PKP2	6	18
PTPRM	0.548	0.0418	0.531	0.811	7.97	9.76	0.00347	1.38	LV	CELLSTATES	vFB1.1	control_PKP2	6	18
NIPBL	0.547	0.02	0.585	0.951	8.18	12.5	0.00111	1.7	LV	CELLSTATES	vFB1.1	control_PKP2	6	18
MAPK8	0.546	0.0309	0.313	0.485	7.25	11	0.0021	1.51	LV	CELLSTATES	vFB1.1	control_PKP2	6	18
CREBBP	0.544	0.0418	0.44	0.709	7.74	9.74	0.00351	1.38	LV	CELLSTATES	vFB1.1	control_PKP2	6	18
MIB1	0.542	0.036	0.331	0.562	7.44	10.4	0.00266	1.44	LV	CELLSTATES	vFB1.1	control_PKP2	6	18
RNF146	0.542	0.0394	0.214	0.358	6.82	10	0.00313	1.4	LV	CELLSTATES	vFB1.1	control_PKP2	6	18
DCBLD2	0.539	0.0298	0.272	0.437	7.07	11.1	0.002	1.53	LV	CELLSTATES	vFB1.1	control_PKP2	6	18
CDK13	0.53	0.0339	0.547	0.866	8.03	10.6	0.00242	1.47	LV	CELLSTATES	vFB1.1	control_PKP2	6	18
WASF2	0.527	0.0393	0.447	0.721	7.77	10	0.00311	1.41	LV	CELLSTATES	vFB1.1	control_PKP2	6	18
TCF12	0.525	0.0261	1.1	1.78	9.06	11.6	0.0016	1.58	LV	CELLSTATES	vFB1.1	control_PKP2	6	18
TNKS	0.524	0.0379	0.4	0.617	7.57	10.2	0.0029	1.42	LV	CELLSTATES	vFB1.1	control_PKP2	6	18
POU2F1	0.522	0.0463	0.384	0.612	7.56	9.33	0.00418	1.33	LV	CELLSTATES	vFB1.1	control_PKP2	6	18
CDC73	0.519	0.0366	0.2	0.319	6.65	10.3	0.00275	1.44	LV	CELLSTATES	vFB1.1	control_PKP2	6	18
PCMTD1	0.518	0.0445	0.359	0.565	7.44	9.52	0.00385	1.35	LV	CELLSTATES	vFB1.1	control_PKP2	6	18
UBE2H	0.517	0.0446	0.331	0.489	7.3	9.48	0.00392	1.35	LV	CELLSTATES	vFB1.1	control_PKP2	6	18
PHF14	0.503	0.0439	0.498	0.789	7.9	9.57	0.00377	1.36	LV	CELLSTATES	vFB1.1	control_PKP2	6	18
SPPL3	0.502	0.0351	0.273	0.427	7.05	10.5	0.00256	1.45	LV	CELLSTATES	vFB1.1	control_PKP2	6	18

## Sheet: PVneg_control
Gene	logFC	FDR	mean_exp_control	mean_exp_genotype	logCPM	F	PValue	FDR_plot	Region	annotation_level	cell_state	comparison	Observations_genotype	Observations_reference
PENK	3.07	0.00863	0.00223	0.0319	3.21	20.4	5.73e-05	2.06	LV	CELLSTATES	vFB1.1	control_PVneg	8	18
FOSB	2.97	0.0288	0.0025	0.29	3.66	14.2	0.000546	1.54	LV	CELLSTATES	vFB1.1	control_PVneg	8	18
POSTN	2.89	0.0125	0.0866	0.506	6.63	18.4	0.000116	1.9	LV	CELLSTATES	vFB1.1	control_PVneg	8	18
CYP19A1	2.88	0.00379	0.00136	0.0294	2.99	25.3	1.16e-05	2.42	LV	CELLSTATES	vFB1.1	control_PVneg	8	18
COMP	2.73	0.0312	0.00662	0.0343	3.72	13.8	0.000637	1.51	LV	CELLSTATES	vFB1.1	control_PVneg	8	18
LGR5	2.67	0.0176	0.00349	0.0337	3.18	16.9	0.0002	1.75	LV	CELLSTATES	vFB1.1	control_PVneg	8	18
IL11	2.58	0.0194	0.000725	0.0182	2.68	16.1	0.000265	1.71	LV	CELLSTATES	vFB1.1	control_PVneg	8	18
SNCAIP	2.34	0.00438	0.0383	0.282	5.23	24.5	1.53e-05	2.36	LV	CELLSTATES	vFB1.1	control_PVneg	8	18
GYPA	2.32	0.0476	0.000399	0.029	2.62	12.6	0.00146	1.32	LV	CELLSTATES	vFB1.1	control_PVneg	8	18
CRISPLD1	2.29	0.0085	0.0135	0.0745	4.16	20.7	5.25e-05	2.07	LV	CELLSTATES	vFB1.1	control_PVneg	8	18
AP000755.2	2.25	0.0408	0.00475	0.0164	3.14	12.6	0.00105	1.39	LV	CELLSTATES	vFB1.1	control_PVneg	8	18
HAPLN1	2.17	0.012	0.0367	0.266	5.15	18.7	0.000106	1.92	LV	CELLSTATES	vFB1.1	control_PVneg	8	18
AL591845.1	2.13	0.0223	0.00427	0.0611	3.3	15.5	0.000339	1.65	LV	CELLSTATES	vFB1.1	control_PVneg	8	18
FAM19A5	2.1	0.0328	0.0033	0.0183	3.21	13.6	0.000686	1.48	LV	CELLSTATES	vFB1.1	control_PVneg	8	18
GDNF-AS1	2.1	0.0164	0.0121	0.0478	3.89	17.3	0.000176	1.79	LV	CELLSTATES	vFB1.1	control_PVneg	8	18
AC110772.1	2.09	0.0426	0.00321	0.0129	3.01	12.3	0.00115	1.37	LV	CELLSTATES	vFB1.1	control_PVneg	8	18
MAP2	2.09	0.000448	0.0257	0.114	4.68	39.5	2.21e-07	3.35	LV	CELLSTATES	vFB1.1	control_PVneg	8	18
CHRDL1	2.08	0.0481	0.00399	0.0394	3.27	11.7	0.00151	1.32	LV	CELLSTATES	vFB1.1	control_PVneg	8	18
XG	2.06	0.0154	0.0125	0.0414	3.99	17.6	0.000156	1.81	LV	CELLSTATES	vFB1.1	control_PVneg	8	18
PRAG1	2.05	0.0351	0.00429	0.0133	3.07	13.2	0.000803	1.45	LV	CELLSTATES	vFB1.1	control_PVneg	8	18
PTPRC	2.04	0.0371	0.00289	0.0125	3.06	13	0.000897	1.43	LV	CELLSTATES	vFB1.1	control_PVneg	8	18
HS3ST3A1	1.98	0.0321	0.0122	0.0342	3.81	13.7	0.000668	1.49	LV	CELLSTATES	vFB1.1	control_PVneg	8	18
AK5	1.97	0.0388	0.00414	0.0319	3.23	12.8	0.00096	1.41	LV	CELLSTATES	vFB1.1	control_PVneg	8	18
FMOD	1.97	0.00467	0.0334	0.146	5.17	24.1	1.7e-05	2.33	LV	CELLSTATES	vFB1.1	control_PVneg	8	18
KALRN	1.97	0.00233	0.105	0.36	6.41	27.8	5.48e-06	2.63	LV	CELLSTATES	vFB1.1	control_PVneg	8	18
KIAA1211	1.96	0.00413	0.018	0.122	4.48	24.8	1.36e-05	2.38	LV	CELLSTATES	vFB1.1	control_PVneg	8	18
KIRREL3	1.95	0.000756	0.0571	0.481	5.83	33.8	9.71e-07	3.12	LV	CELLSTATES	vFB1.1	control_PVneg	8	18
PLCG2	1.94	0.045	0.0373	0.27	5.18	12	0.00132	1.35	LV	CELLSTATES	vFB1.1	control_PVneg	8	18
SEZ6L	1.9	0.00627	0.0225	0.125	4.65	22.3	3.09e-05	2.2	LV	CELLSTATES	vFB1.1	control_PVneg	8	18
SFRP4	1.9	0.00171	0.0302	0.123	4.78	29.5	3.31e-06	2.77	LV	CELLSTATES	vFB1.1	control_PVneg	8	18
LZTS3	1.89	0.0493	0.00967	0.0349	3.6	11.5	0.0016	1.31	LV	CELLSTATES	vFB1.1	control_PVneg	8	18
TPD52L1	1.89	0.0085	0.0507	0.303	5.57	20.6	5.42e-05	2.07	LV	CELLSTATES	vFB1.1	control_PVneg	8	18
LINC01239	1.88	0.0483	0.0101	0.0319	3.89	11.7	0.00152	1.32	LV	CELLSTATES	vFB1.1	control_PVneg	8	18
MYEF2	1.88	0.0437	0.00621	0.0436	3.43	12.2	0.00122	1.36	LV	CELLSTATES	vFB1.1	control_PVneg	8	18
AL035446.1	1.86	0.0334	0.0107	0.0382	3.78	13.5	0.000733	1.48	LV	CELLSTATES	vFB1.1	control_PVneg	8	18
PI16	1.84	0.000759	0.158	0.761	7	32.9	1.25e-06	3.12	LV	CELLSTATES	vFB1.1	control_PVneg	8	18
AC036214.1	1.82	0.0189	0.0219	0.0617	4.33	16.3	0.000246	1.72	LV	CELLSTATES	vFB1.1	control_PVneg	8	18
WNK2	1.82	0.0391	0.0151	0.0823	4.07	12.7	0.000988	1.41	LV	CELLSTATES	vFB1.1	control_PVneg	8	18
MEOX2	1.8	0.000404	0.11	0.542	6.56	43.3	8.66e-08	3.39	LV	CELLSTATES	vFB1.1	control_PVneg	8	18
RAPGEF5	1.79	0.0255	0.0435	0.223	5.42	14.9	0.00042	1.59	LV	CELLSTATES	vFB1.1	control_PVneg	8	18
AC005165.1	1.78	0.00247	0.0875	0.439	6.12	27.4	6.09e-06	2.61	LV	CELLSTATES	vFB1.1	control_PVneg	8	18
ITGB8	1.78	0.000759	0.0893	0.367	6.01	33.4	1.11e-06	3.12	LV	CELLSTATES	vFB1.1	control_PVneg	8	18
BMP5	1.76	0.00252	0.08	0.375	6.01	27.2	6.49e-06	2.6	LV	CELLSTATES	vFB1.1	control_PVneg	8	18
SAMD5	1.74	0.0133	0.027	0.104	4.61	18.2	0.000125	1.88	LV	CELLSTATES	vFB1.1	control_PVneg	8	18
GLIS1	1.72	0.012	0.0175	0.121	4.2	18.6	0.000108	1.92	LV	CELLSTATES	vFB1.1	control_PVneg	8	18
RGCC	1.72	0.0476	0.0273	0.0956	4.7	11.8	0.00145	1.32	LV	CELLSTATES	vFB1.1	control_PVneg	8	18
CNBD1	1.71	0.00674	0.0427	0.156	5.29	21.8	3.64e-05	2.17	LV	CELLSTATES	vFB1.1	control_PVneg	8	18
AC026904.4	1.7	0.0279	0.0183	0.0596	4.06	14.4	0.000507	1.56	LV	CELLSTATES	vFB1.1	control_PVneg	8	18
IFIH1	1.7	0.0434	0.0151	0.104	4.14	12.2	0.0012	1.36	LV	CELLSTATES	vFB1.1	control_PVneg	8	18
SESN3	1.69	0.00171	0.0665	0.26	5.62	29.4	3.42e-06	2.77	LV	CELLSTATES	vFB1.1	control_PVneg	8	18
AC005550.2	1.66	0.0123	0.0308	0.134	4.85	18.5	0.000113	1.91	LV	CELLSTATES	vFB1.1	control_PVneg	8	18
AGMO	1.66	0.000448	0.0983	0.409	6.24	37.9	3.29e-07	3.35	LV	CELLSTATES	vFB1.1	control_PVneg	8	18
ARHGEF26	1.65	0.002	0.0838	0.413	6.04	28.6	4.28e-06	2.7	LV	CELLSTATES	vFB1.1	control_PVneg	8	18
CNKSR2	1.63	0.00857	0.0559	0.232	5.48	20.5	5.63e-05	2.07	LV	CELLSTATES	vFB1.1	control_PVneg	8	18
KCNN3	1.63	0.0188	0.0535	0.229	5.41	16.5	0.000233	1.73	LV	CELLSTATES	vFB1.1	control_PVneg	8	18
NRG3	1.62	0.0391	0.0312	0.0995	4.79	12.7	0.000989	1.41	LV	CELLSTATES	vFB1.1	control_PVneg	8	18
LDLRAD4	1.6	0.000756	0.192	0.772	7.07	34	9.23e-07	3.12	LV	CELLSTATES	vFB1.1	control_PVneg	8	18
ABCA3	1.58	0.0085	0.0211	0.105	4.37	20.7	5.3e-05	2.07	LV	CELLSTATES	vFB1.1	control_PVneg	8	18
SAMD9L	1.58	0.0168	0.0431	0.195	5.14	17.1	0.000186	1.77	LV	CELLSTATES	vFB1.1	control_PVneg	8	18
AFAP1L2	1.57	0.0205	0.0172	0.0634	4.17	15.9	0.000291	1.69	LV	CELLSTATES	vFB1.1	control_PVneg	8	18
COL21A1	1.56	0.00868	0.0439	0.15	5.3	20.4	5.82e-05	2.06	LV	CELLSTATES	vFB1.1	control_PVneg	8	18
SSX2IP	1.56	0.0112	0.0618	0.278	5.54	19.1	9.06e-05	1.95	LV	CELLSTATES	vFB1.1	control_PVneg	8	18
NFYA	1.55	0.0416	0.0187	0.0551	4.13	12.4	0.00111	1.38	LV	CELLSTATES	vFB1.1	control_PVneg	8	18
THSD4	1.54	0.00657	0.143	0.598	6.82	21.9	3.47e-05	2.18	LV	CELLSTATES	vFB1.1	control_PVneg	8	18
AC105285.1	1.52	0.0176	0.0297	0.114	4.66	16.8	0.000206	1.75	LV	CELLSTATES	vFB1.1	control_PVneg	8	18
ANO1	1.52	0.0151	0.0345	0.147	4.95	17.7	0.00015	1.82	LV	CELLSTATES	vFB1.1	control_PVneg	8	18
LINC00511	1.52	0.0339	0.0193	0.0694	4.41	13.4	0.000754	1.47	LV	CELLSTATES	vFB1.1	control_PVneg	8	18
SCUBE2	1.52	0.0103	0.0247	0.0891	4.48	19.5	7.79e-05	1.99	LV	CELLSTATES	vFB1.1	control_PVneg	8	18
SULF1	1.52	0.000583	0.334	1.43	7.78	35.7	5.9e-07	3.23	LV	CELLSTATES	vFB1.1	control_PVneg	8	18
PTPN13	1.51	0.000448	0.275	1.23	7.62	38	3.23e-07	3.35	LV	CELLSTATES	vFB1.1	control_PVneg	8	18
SORT1	1.5	0.00976	0.0303	0.0976	4.74	19.9	6.89e-05	2.01	LV	CELLSTATES	vFB1.1	control_PVneg	8	18
FGF14	1.48	0.00261	0.505	2.27	8.49	26.9	7.16e-06	2.58	LV	CELLSTATES	vFB1.1	control_PVneg	8	18
GLYATL2	1.48	0.0106	0.0389	0.113	4.84	19.4	8.13e-05	1.98	LV	CELLSTATES	vFB1.1	control_PVneg	8	18
PTPRT	1.47	0.0312	0.175	0.746	6.88	13.8	0.000634	1.51	LV	CELLSTATES	vFB1.1	control_PVneg	8	18
SGIP1	1.47	0.00704	0.348	1.29	7.77	21.5	3.94e-05	2.15	LV	CELLSTATES	vFB1.1	control_PVneg	8	18
C11orf80	1.45	0.00113	0.171	0.722	6.79	31.2	2.02e-06	2.95	LV	CELLSTATES	vFB1.1	control_PVneg	8	18
CYP1B1-AS1	1.45	0.000759	0.273	1.41	7.54	33.4	1.1e-06	3.12	LV	CELLSTATES	vFB1.1	control_PVneg	8	18
EPHA3	1.44	0.000759	0.574	2.06	8.49	33.1	1.18e-06	3.12	LV	CELLSTATES	vFB1.1	control_PVneg	8	18
SPATA18	1.42	0.0193	0.0205	0.0802	4.25	16.2	0.000258	1.71	LV	CELLSTATES	vFB1.1	control_PVneg	8	18
NOX4	1.4	0.0085	0.812	3.8	9.07	20.7	5.25e-05	2.07	LV	CELLSTATES	vFB1.1	control_PVneg	8	18
EIF4E3	1.39	0.0245	0.0308	0.0792	4.54	15.1	0.000396	1.61	LV	CELLSTATES	vFB1.1	control_PVneg	8	18
AC090115.1	1.38	0.0214	0.0313	0.0778	4.56	15.7	0.000315	1.67	LV	CELLSTATES	vFB1.1	control_PVneg	8	18
ISPD	1.38	0.000448	0.128	0.463	6.42	39.5	2.22e-07	3.35	LV	CELLSTATES	vFB1.1	control_PVneg	8	18
PAPLN	1.38	0.00583	0.0342	0.113	4.8	22.6	2.74e-05	2.23	LV	CELLSTATES	vFB1.1	control_PVneg	8	18
AFF3	1.37	0.00655	0.637	2.05	8.61	22	3.38e-05	2.18	LV	CELLSTATES	vFB1.1	control_PVneg	8	18
MASTL	1.37	0.0225	0.0286	0.0965	4.64	15.4	0.000344	1.65	LV	CELLSTATES	vFB1.1	control_PVneg	8	18
CSRNP3	1.35	0.00261	0.166	0.688	6.82	26.9	7.17e-06	2.58	LV	CELLSTATES	vFB1.1	control_PVneg	8	18
PLXDC2	1.34	0.0022	1.85	7.06	10.2	28.1	5.01e-06	2.66	LV	CELLSTATES	vFB1.1	control_PVneg	8	18
NRXN3	1.32	0.0151	0.0877	0.32	6.1	17.7	0.000151	1.82	LV	CELLSTATES	vFB1.1	control_PVneg	8	18
EDIL3	1.31	0.000448	0.229	0.717	7.21	37.3	3.84e-07	3.35	LV	CELLSTATES	vFB1.1	control_PVneg	8	18
ATP10A	1.3	0.0101	0.14	0.355	6.39	19.6	7.54e-05	1.99	LV	CELLSTATES	vFB1.1	control_PVneg	8	18
NHS	1.3	0.000448	0.0857	0.309	5.95	38.3	2.96e-07	3.35	LV	CELLSTATES	vFB1.1	control_PVneg	8	18
RAB40B	1.3	0.0303	0.0215	0.05	4.25	14	0.000597	1.52	LV	CELLSTATES	vFB1.1	control_PVneg	8	18
UACA	1.3	0.000448	0.28	1.08	7.52	37.6	3.54e-07	3.35	LV	CELLSTATES	vFB1.1	control_PVneg	8	18
COL14A1	1.29	0.0359	0.138	0.53	6.69	13.1	0.000836	1.44	LV	CELLSTATES	vFB1.1	control_PVneg	8	18
COLGALT2	1.29	0.0114	0.217	0.711	7.05	19	9.35e-05	1.94	LV	CELLSTATES	vFB1.1	control_PVneg	8	18
DYRK2	1.29	0.024	0.0569	0.184	5.18	15.2	0.000381	1.62	LV	CELLSTATES	vFB1.1	control_PVneg	8	18
KLF12	1.29	0.000282	0.501	1.6	8.29	46.5	4.03e-08	3.55	LV	CELLSTATES	vFB1.1	control_PVneg	8	18
PIWIL4	1.29	0.0043	0.0642	0.192	5.39	24.6	1.47e-05	2.37	LV	CELLSTATES	vFB1.1	control_PVneg	8	18
MEF2C-AS1	1.28	0.0246	0.0543	0.141	5.22	15	0.000401	1.61	LV	CELLSTATES	vFB1.1	control_PVneg	8	18
TTC12	1.28	0.0408	0.048	0.126	5.01	12.6	0.00105	1.39	LV	CELLSTATES	vFB1.1	control_PVneg	8	18
FREM1	1.27	0.0117	0.407	1.49	7.97	18.9	9.74e-05	1.93	LV	CELLSTATES	vFB1.1	control_PVneg	8	18
KIF13B	1.27	0.00311	0.228	0.814	7.17	26.1	9.1e-06	2.51	LV	CELLSTATES	vFB1.1	control_PVneg	8	18
SMOC2	1.27	0.0168	0.575	1.52	8.38	17.1	0.000187	1.77	LV	CELLSTATES	vFB1.1	control_PVneg	8	18
DDX60L	1.24	0.0242	0.0517	0.166	5.23	15.1	0.000389	1.62	LV	CELLSTATES	vFB1.1	control_PVneg	8	18
IL17RD	1.24	0.0183	0.0508	0.177	5.14	16.7	0.000218	1.74	LV	CELLSTATES	vFB1.1	control_PVneg	8	18
NTM	1.24	0.0159	0.0454	0.198	5.19	17.4	0.000167	1.8	LV	CELLSTATES	vFB1.1	control_PVneg	8	18
AC113383.1	1.23	0.0194	0.0471	0.17	5.05	16.2	0.000261	1.71	LV	CELLSTATES	vFB1.1	control_PVneg	8	18
MOXD1	1.22	0.0485	0.0848	0.241	6.03	11.6	0.00154	1.31	LV	CELLSTATES	vFB1.1	control_PVneg	8	18
TIPARP	1.22	0.0427	0.0548	0.172	5.25	12.3	0.00116	1.37	LV	CELLSTATES	vFB1.1	control_PVneg	8	18
DOCK9	1.21	0.000448	0.317	1.03	7.67	37.9	3.31e-07	3.35	LV	CELLSTATES	vFB1.1	control_PVneg	8	18
NRK	1.21	0.0214	0.283	0.868	7.38	15.7	0.000313	1.67	LV	CELLSTATES	vFB1.1	control_PVneg	8	18
TM7SF3	1.21	0.000759	0.109	0.327	6.15	33.1	1.2e-06	3.12	LV	CELLSTATES	vFB1.1	control_PVneg	8	18
HMCN1	1.2	0.0303	0.26	0.867	7.25	14	0.000595	1.52	LV	CELLSTATES	vFB1.1	control_PVneg	8	18
SYT17	1.2	0.0447	0.0521	0.164	5.35	12	0.0013	1.35	LV	CELLSTATES	vFB1.1	control_PVneg	8	18
COL8A1	1.19	0.0058	1.35	3.8	9.61	22.8	2.57e-05	2.24	LV	CELLSTATES	vFB1.1	control_PVneg	8	18
PLCB4	1.19	0.01	0.344	1.02	7.68	19.7	7.31e-05	2	LV	CELLSTATES	vFB1.1	control_PVneg	8	18
TENM4	1.19	0.0245	0.27	0.535	7.14	15.1	0.000397	1.61	LV	CELLSTATES	vFB1.1	control_PVneg	8	18
TP63	1.19	0.0176	0.074	0.283	5.74	16.9	0.000202	1.75	LV	CELLSTATES	vFB1.1	control_PVneg	8	18
FAM66C	1.18	0.0427	0.0265	0.0766	4.45	12.3	0.00116	1.37	LV	CELLSTATES	vFB1.1	control_PVneg	8	18
PCOLCE2	1.18	0.00612	0.598	2.11	8.52	22.4	2.97e-05	2.21	LV	CELLSTATES	vFB1.1	control_PVneg	8	18
FGD4	1.14	0.01	0.313	0.997	7.55	19.7	7.37e-05	2	LV	CELLSTATES	vFB1.1	control_PVneg	8	18
FGD5	1.14	0.0223	0.0745	0.2	5.6	15.5	0.000338	1.65	LV	CELLSTATES	vFB1.1	control_PVneg	8	18
MYO1E	1.14	0.00582	0.106	0.415	6.13	22.8	2.61e-05	2.24	LV	CELLSTATES	vFB1.1	control_PVneg	8	18
OSBPL10	1.14	0.0334	0.0963	0.306	5.98	13.5	0.000725	1.48	LV	CELLSTATES	vFB1.1	control_PVneg	8	18
FLRT2	1.13	0.0374	0.119	0.449	6.22	12.9	0.000912	1.43	LV	CELLSTATES	vFB1.1	control_PVneg	8	18
PRKX	1.13	0.0118	0.0837	0.188	5.72	18.8	0.000102	1.93	LV	CELLSTATES	vFB1.1	control_PVneg	8	18
ANKRD6	1.12	0.00685	0.145	0.404	6.47	21.7	3.77e-05	2.16	LV	CELLSTATES	vFB1.1	control_PVneg	8	18
DDAH1	1.12	0.0452	0.157	0.383	6.47	12	0.00133	1.34	LV	CELLSTATES	vFB1.1	control_PVneg	8	18
KCNAB1	1.12	0.0205	0.144	0.357	6.46	15.9	0.00029	1.69	LV	CELLSTATES	vFB1.1	control_PVneg	8	18
AP000787.1	1.11	0.0283	0.0593	0.167	5.31	14.4	0.00052	1.55	LV	CELLSTATES	vFB1.1	control_PVneg	8	18
LINC00632	1.11	0.00674	0.0937	0.259	5.94	21.8	3.66e-05	2.17	LV	CELLSTATES	vFB1.1	control_PVneg	8	18
MALRD1	1.11	0.0205	0.0979	0.352	6.05	15.9	0.000292	1.69	LV	CELLSTATES	vFB1.1	control_PVneg	8	18
LRMDA	1.1	0.00338	0.351	0.98	7.66	25.8	1.01e-05	2.47	LV	CELLSTATES	vFB1.1	control_PVneg	8	18
PRTG	1.1	0.0328	0.0489	0.112	5	13.6	0.000692	1.48	LV	CELLSTATES	vFB1.1	control_PVneg	8	18
ROR1	1.1	0.00976	0.272	0.766	7.33	19.9	6.89e-05	2.01	LV	CELLSTATES	vFB1.1	control_PVneg	8	18
ZMAT1	1.1	0.0476	0.0444	0.114	4.9	11.7	0.00148	1.32	LV	CELLSTATES	vFB1.1	control_PVneg	8	18
IL16	1.08	0.00704	0.148	0.463	6.5	21.5	3.97e-05	2.15	LV	CELLSTATES	vFB1.1	control_PVneg	8	18
PRR16	1.08	0.0285	0.767	2.29	8.79	14.3	0.000534	1.55	LV	CELLSTATES	vFB1.1	control_PVneg	8	18
LMO7	1.07	0.0283	0.0679	0.164	5.59	14.3	0.000522	1.55	LV	CELLSTATES	vFB1.1	control_PVneg	8	18
TANC2	1.07	0.0343	0.281	0.981	7.38	13.3	0.000771	1.46	LV	CELLSTATES	vFB1.1	control_PVneg	8	18
ZDHHC21	1.07	0.0099	0.147	0.498	6.47	19.8	7.07e-05	2	LV	CELLSTATES	vFB1.1	control_PVneg	8	18
LMCD1-AS1	1.06	0.0285	0.13	0.267	6.18	14.3	0.000532	1.55	LV	CELLSTATES	vFB1.1	control_PVneg	8	18
RGL1	1.06	0.00598	0.16	0.571	6.66	22.5	2.86e-05	2.22	LV	CELLSTATES	vFB1.1	control_PVneg	8	18
CFH	1.05	0.0168	0.747	2.29	8.83	17.1	0.000185	1.77	LV	CELLSTATES	vFB1.1	control_PVneg	8	18
ITGA1	1.05	0.0343	0.0913	0.212	5.89	13.3	0.000778	1.46	LV	CELLSTATES	vFB1.1	control_PVneg	8	18
PITPNM2	1.05	0.0498	0.0444	0.125	4.96	11.5	0.00164	1.3	LV	CELLSTATES	vFB1.1	control_PVneg	8	18
SHROOM3	1.05	0.0381	0.159	0.353	6.58	12.9	0.000935	1.42	LV	CELLSTATES	vFB1.1	control_PVneg	8	18
CCND3	1.04	0.0092	0.283	0.843	7.48	20.2	6.23e-05	2.04	LV	CELLSTATES	vFB1.1	control_PVneg	8	18
DPYSL3	1.04	0.0264	0.26	0.811	7.28	14.8	0.000442	1.58	LV	CELLSTATES	vFB1.1	control_PVneg	8	18
PCSK6	1.04	0.0112	0.699	2.16	8.65	19.2	8.76e-05	1.95	LV	CELLSTATES	vFB1.1	control_PVneg	8	18
SPECC1	1.04	0.0487	0.21	0.63	7	11.6	0.00156	1.31	LV	CELLSTATES	vFB1.1	control_PVneg	8	18
SSC5D	1.04	0.0476	0.0547	0.164	5.17	11.7	0.00146	1.32	LV	CELLSTATES	vFB1.1	control_PVneg	8	18
IRS2	1.03	0.0446	0.204	0.566	6.92	12.1	0.00128	1.35	LV	CELLSTATES	vFB1.1	control_PVneg	8	18
STK39	1.03	0.00463	0.157	0.379	6.46	24.2	1.65e-05	2.33	LV	CELLSTATES	vFB1.1	control_PVneg	8	18
ZNF704	1.03	0.0101	0.447	1.2	7.94	19.6	7.59e-05	1.99	LV	CELLSTATES	vFB1.1	control_PVneg	8	18
ZNF736	1.03	0.0476	0.0433	0.102	4.85	11.7	0.00147	1.32	LV	CELLSTATES	vFB1.1	control_PVneg	8	18
DYNC2LI1	1.02	0.0041	0.148	0.51	6.52	24.9	1.32e-05	2.39	LV	CELLSTATES	vFB1.1	control_PVneg	8	18
FARP1	1.02	0.00819	0.162	0.357	6.55	21	4.79e-05	2.09	LV	CELLSTATES	vFB1.1	control_PVneg	8	18
LRCH1	1.02	0.0085	0.212	0.637	7.04	20.6	5.46e-05	2.07	LV	CELLSTATES	vFB1.1	control_PVneg	8	18
NHSL2	1.02	0.0321	0.0867	0.276	5.89	13.7	0.000667	1.49	LV	CELLSTATES	vFB1.1	control_PVneg	8	18
ARHGAP10	1.01	0.0422	1.03	3.01	9.25	12.4	0.00113	1.37	LV	CELLSTATES	vFB1.1	control_PVneg	8	18
ATP10D	1.01	0.0112	0.293	0.945	7.42	19.1	9.12e-05	1.95	LV	CELLSTATES	vFB1.1	control_PVneg	8	18
SEPT11	1.01	0.0112	0.358	1.01	7.68	19.2	8.84e-05	1.95	LV	CELLSTATES	vFB1.1	control_PVneg	8	18
KAT2B	1	0.0272	0.113	0.326	6.1	14.7	0.00046	1.57	LV	CELLSTATES	vFB1.1	control_PVneg	8	18
SYNPO2	1	0.00938	1.14	3.63	9.39	20.1	6.43e-05	2.03	LV	CELLSTATES	vFB1.1	control_PVneg	8	18
RUNX2	0.999	0.0277	0.111	0.275	5.99	14.5	0.000488	1.56	LV	CELLSTATES	vFB1.1	control_PVneg	8	18
KCNT2	0.993	0.0145	0.524	1.68	8.33	17.9	0.000141	1.84	LV	CELLSTATES	vFB1.1	control_PVneg	8	18
AC104389.4	0.99	0.0496	0.0614	0.211	5.41	11.5	0.00162	1.3	LV	CELLSTATES	vFB1.1	control_PVneg	8	18
KCTD3	0.987	0.0223	0.147	0.493	6.45	15.5	0.000336	1.65	LV	CELLSTATES	vFB1.1	control_PVneg	8	18
AL445426.1	0.985	0.0398	0.193	0.62	6.81	12.6	0.00102	1.4	LV	CELLSTATES	vFB1.1	control_PVneg	8	18
HACE1	0.985	0.0176	0.0762	0.258	5.56	16.8	0.000204	1.75	LV	CELLSTATES	vFB1.1	control_PVneg	8	18
GAB1	0.978	0.00247	0.405	1.13	7.83	27.4	6.18e-06	2.61	LV	CELLSTATES	vFB1.1	control_PVneg	8	18
PLSCR4	0.973	0.00417	0.347	0.931	7.63	24.7	1.4e-05	2.38	LV	CELLSTATES	vFB1.1	control_PVneg	8	18
MTUS1	0.97	0.0264	0.811	2.32	8.84	14.8	0.000443	1.58	LV	CELLSTATES	vFB1.1	control_PVneg	8	18
CLYBL	0.968	0.0188	0.0894	0.214	5.81	16.5	0.000234	1.73	LV	CELLSTATES	vFB1.1	control_PVneg	8	18
MDFIC	0.968	0.0272	0.114	0.373	6.08	14.7	0.000461	1.57	LV	CELLSTATES	vFB1.1	control_PVneg	8	18
TNS3	0.968	0.0446	0.168	0.528	6.64	12.1	0.00128	1.35	LV	CELLSTATES	vFB1.1	control_PVneg	8	18
NAP1L1	0.962	0.0188	0.247	0.744	7.21	16.4	0.000238	1.73	LV	CELLSTATES	vFB1.1	control_PVneg	8	18
LAMB1	0.961	0.0422	1.7	4.9	9.89	12.4	0.00113	1.37	LV	CELLSTATES	vFB1.1	control_PVneg	8	18
DPH6-DT	0.96	0.0366	0.0757	0.201	5.57	13	0.000878	1.44	LV	CELLSTATES	vFB1.1	control_PVneg	8	18
PLEKHH2	0.959	0.0205	0.367	1.08	7.84	15.9	0.000294	1.69	LV	CELLSTATES	vFB1.1	control_PVneg	8	18
PTPN9	0.959	0.0386	0.308	0.902	7.48	12.8	0.000953	1.41	LV	CELLSTATES	vFB1.1	control_PVneg	8	18
BACH2	0.954	0.00567	0.314	0.829	7.48	23	2.45e-05	2.25	LV	CELLSTATES	vFB1.1	control_PVneg	8	18
MARCH8	0.954	0.0371	0.0596	0.21	5.32	13	0.000897	1.43	LV	CELLSTATES	vFB1.1	control_PVneg	8	18
VAV3	0.95	0.0444	0.109	0.337	6.12	12.1	0.00126	1.35	LV	CELLSTATES	vFB1.1	control_PVneg	8	18
SERTAD2	0.945	0.0364	0.0873	0.204	5.7	13	0.000865	1.44	LV	CELLSTATES	vFB1.1	control_PVneg	8	18
MYO1D	0.943	0.0194	0.392	1.04	7.83	16.1	0.000264	1.71	LV	CELLSTATES	vFB1.1	control_PVneg	8	18
KLF7	0.942	0.0107	0.256	0.69	7.13	19.4	8.3e-05	1.97	LV	CELLSTATES	vFB1.1	control_PVneg	8	18
ZNF532	0.939	0.00648	0.201	0.556	6.83	22.1	3.28e-05	2.19	LV	CELLSTATES	vFB1.1	control_PVneg	8	18
CPED1	0.927	0.0142	0.256	0.783	7.29	17.9	0.000137	1.85	LV	CELLSTATES	vFB1.1	control_PVneg	8	18
ANK2	0.925	0.0124	0.365	1.16	7.77	18.4	0.000114	1.91	LV	CELLSTATES	vFB1.1	control_PVneg	8	18
GLI2	0.925	0.0357	0.142	0.612	6.39	13.2	0.000823	1.45	LV	CELLSTATES	vFB1.1	control_PVneg	8	18
PLCE1	0.925	0.0277	0.19	0.444	6.75	14.5	0.000495	1.56	LV	CELLSTATES	vFB1.1	control_PVneg	8	18
PIGZ	0.924	0.0437	0.0412	0.0887	4.83	12.2	0.00121	1.36	LV	CELLSTATES	vFB1.1	control_PVneg	8	18
PRELID2	0.916	0.0343	0.144	0.316	6.44	13.3	0.000778	1.46	LV	CELLSTATES	vFB1.1	control_PVneg	8	18
ARHGAP18	0.915	0.0432	0.102	0.267	5.91	12.3	0.00118	1.36	LV	CELLSTATES	vFB1.1	control_PVneg	8	18
KLHL29	0.914	0.0427	0.253	0.607	7.17	12.3	0.00115	1.37	LV	CELLSTATES	vFB1.1	control_PVneg	8	18
RNF217	0.909	0.0188	0.133	0.336	6.28	16.5	0.000231	1.73	LV	CELLSTATES	vFB1.1	control_PVneg	8	18
CTDSPL	0.902	0.0334	0.298	0.71	7.39	13.5	0.000727	1.48	LV	CELLSTATES	vFB1.1	control_PVneg	8	18
HMGCLL1	0.9	0.0437	0.124	0.372	6.29	12.2	0.00122	1.36	LV	CELLSTATES	vFB1.1	control_PVneg	8	18
COBLL1	0.899	0.00567	0.209	0.588	6.9	23	2.4e-05	2.25	LV	CELLSTATES	vFB1.1	control_PVneg	8	18
NHSL1	0.897	0.00857	0.328	0.994	7.55	20.5	5.58e-05	2.07	LV	CELLSTATES	vFB1.1	control_PVneg	8	18
ESR1	0.896	0.0391	0.302	0.756	7.43	12.8	0.000975	1.41	LV	CELLSTATES	vFB1.1	control_PVneg	8	18
LTBP3	0.89	0.0359	0.172	0.441	6.66	13.1	0.000834	1.44	LV	CELLSTATES	vFB1.1	control_PVneg	8	18
LRFN5	0.887	0.0338	0.185	0.554	6.75	13.4	0.000747	1.47	LV	CELLSTATES	vFB1.1	control_PVneg	8	18
FAM13A	0.886	0.0205	0.393	1.16	7.82	15.8	0.000294	1.69	LV	CELLSTATES	vFB1.1	control_PVneg	8	18
FAM198B-AS1	0.884	0.0359	0.438	1.06	7.9	13.2	0.00083	1.45	LV	CELLSTATES	vFB1.1	control_PVneg	8	18
SPRED2	0.881	0.0274	0.515	1.4	8.18	14.6	0.00047	1.56	LV	CELLSTATES	vFB1.1	control_PVneg	8	18
FOXO3	0.88	0.0364	1.03	2.85	9.21	13.1	0.000861	1.44	LV	CELLSTATES	vFB1.1	control_PVneg	8	18
BOC	0.879	0.0206	0.131	0.344	6.31	15.8	0.000297	1.69	LV	CELLSTATES	vFB1.1	control_PVneg	8	18
METTL25	0.878	0.0309	0.0871	0.341	5.78	13.9	0.000618	1.51	LV	CELLSTATES	vFB1.1	control_PVneg	8	18
ENOX2	0.871	0.0371	0.32	0.887	7.63	13	0.000895	1.43	LV	CELLSTATES	vFB1.1	control_PVneg	8	18
SOX6	0.87	0.0159	0.835	2.3	8.91	17.5	0.000163	1.8	LV	CELLSTATES	vFB1.1	control_PVneg	8	18
FAM102B	0.866	0.0476	0.115	0.348	6.05	11.8	0.00146	1.32	LV	CELLSTATES	vFB1.1	control_PVneg	8	18
PIK3CA	0.862	0.0176	0.23	0.627	7.08	16.9	0.000201	1.75	LV	CELLSTATES	vFB1.1	control_PVneg	8	18
EXOC6	0.861	0.0411	0.0733	0.159	5.54	12.5	0.00107	1.39	LV	CELLSTATES	vFB1.1	control_PVneg	8	18
CACHD1	0.855	0.0454	0.146	0.413	6.43	11.9	0.00135	1.34	LV	CELLSTATES	vFB1.1	control_PVneg	8	18
ARHGAP22	0.854	0.038	0.276	0.577	7.21	12.9	0.00093	1.42	LV	CELLSTATES	vFB1.1	control_PVneg	8	18
GRB10	0.853	0.0235	0.235	0.633	7.05	15.3	0.000367	1.63	LV	CELLSTATES	vFB1.1	control_PVneg	8	18
SHROOM4	0.845	0.0391	0.125	0.329	6.13	12.7	0.00098	1.41	LV	CELLSTATES	vFB1.1	control_PVneg	8	18
KDM3A	0.843	0.0207	0.0921	0.322	5.81	15.8	0.000299	1.69	LV	CELLSTATES	vFB1.1	control_PVneg	8	18
NEO1	0.842	0.0133	0.119	0.307	6.16	18.2	0.000126	1.87	LV	CELLSTATES	vFB1.1	control_PVneg	8	18
SYNE1	0.838	0.0118	0.453	1.27	7.97	18.8	0.000101	1.93	LV	CELLSTATES	vFB1.1	control_PVneg	8	18
TGFB2	0.833	0.0479	0.0977	0.244	5.87	11.7	0.0015	1.32	LV	CELLSTATES	vFB1.1	control_PVneg	8	18
LINC00894	0.832	0.0423	0.139	0.313	6.3	12.4	0.00113	1.37	LV	CELLSTATES	vFB1.1	control_PVneg	8	18
COLEC12	0.826	0.0437	0.54	1.23	8.11	12.2	0.00122	1.36	LV	CELLSTATES	vFB1.1	control_PVneg	8	18
MRPS31	0.826	0.0118	0.0867	0.226	5.72	18.8	0.000102	1.93	LV	CELLSTATES	vFB1.1	control_PVneg	8	18
OMD	0.821	0.0374	0.14	0.351	6.36	12.9	0.000914	1.43	LV	CELLSTATES	vFB1.1	control_PVneg	8	18
C2CD5	0.816	0.0309	0.146	0.4	6.4	13.9	0.000619	1.51	LV	CELLSTATES	vFB1.1	control_PVneg	8	18
DMTF1	0.813	0.0277	0.218	0.562	6.85	14.5	0.000493	1.56	LV	CELLSTATES	vFB1.1	control_PVneg	8	18
PDE7B	0.812	0.0223	0.422	0.991	7.82	15.5	0.000335	1.65	LV	CELLSTATES	vFB1.1	control_PVneg	8	18
ATP9A	0.81	0.0201	0.118	0.361	6.15	16	0.000278	1.7	LV	CELLSTATES	vFB1.1	control_PVneg	8	18
ABI3BP	0.8	0.0494	1.02	2.67	9.12	11.5	0.00161	1.31	LV	CELLSTATES	vFB1.1	control_PVneg	8	18
FAT4	0.8	0.0118	0.2	0.548	6.8	18.8	0.000102	1.93	LV	CELLSTATES	vFB1.1	control_PVneg	8	18
ZNF280D	0.796	0.0321	0.127	0.348	6.16	13.7	0.000666	1.49	LV	CELLSTATES	vFB1.1	control_PVneg	8	18
ASAP2	0.794	0.0139	0.341	0.869	7.58	18.1	0.000132	1.86	LV	CELLSTATES	vFB1.1	control_PVneg	8	18
ZNF385D	0.791	0.045	0.446	1.13	7.94	12	0.00132	1.35	LV	CELLSTATES	vFB1.1	control_PVneg	8	18
GLI3	0.786	0.0184	0.216	0.479	6.86	16.6	0.000223	1.73	LV	CELLSTATES	vFB1.1	control_PVneg	8	18
MITF	0.786	0.0312	0.143	0.395	6.48	13.8	0.000634	1.51	LV	CELLSTATES	vFB1.1	control_PVneg	8	18
ANKRD36C	0.784	0.0293	0.143	0.394	6.33	14.1	0.000566	1.53	LV	CELLSTATES	vFB1.1	control_PVneg	8	18
FAM193A	0.783	0.0329	0.19	0.458	6.72	13.6	0.000705	1.48	LV	CELLSTATES	vFB1.1	control_PVneg	8	18
EXT1	0.775	0.0151	1.34	2.98	9.45	17.7	0.000149	1.82	LV	CELLSTATES	vFB1.1	control_PVneg	8	18
MED13L	0.775	0.0203	1.04	2.63	9.18	15.9	0.000284	1.69	LV	CELLSTATES	vFB1.1	control_PVneg	8	18
NBEA	0.775	0.0343	0.246	0.63	7.18	13.3	0.000778	1.46	LV	CELLSTATES	vFB1.1	control_PVneg	8	18
CCDC7	0.774	0.0485	0.207	0.503	6.82	11.6	0.00154	1.31	LV	CELLSTATES	vFB1.1	control_PVneg	8	18
ROBO1	0.774	0.0183	0.863	2.43	8.94	16.6	0.000219	1.74	LV	CELLSTATES	vFB1.1	control_PVneg	8	18
UTRN	0.774	0.00819	0.633	1.53	8.37	21	4.78e-05	2.09	LV	CELLSTATES	vFB1.1	control_PVneg	8	18
GATA6	0.773	0.0288	0.259	0.656	7.13	14.2	0.000553	1.54	LV	CELLSTATES	vFB1.1	control_PVneg	8	18
RAD51B	0.768	0.0277	0.347	0.74	7.5	14.5	0.000484	1.56	LV	CELLSTATES	vFB1.1	control_PVneg	8	18
PBX3	0.758	0.0212	0.467	1.15	7.97	15.7	0.000308	1.67	LV	CELLSTATES	vFB1.1	control_PVneg	8	18
USP40	0.758	0.00999	0.163	0.439	6.56	19.8	7.2e-05	2	LV	CELLSTATES	vFB1.1	control_PVneg	8	18
ZNF516	0.756	0.0456	0.101	0.235	5.88	11.9	0.00137	1.34	LV	CELLSTATES	vFB1.1	control_PVneg	8	18
YTHDC1	0.75	0.0411	0.149	0.411	6.35	12.5	0.00108	1.39	LV	CELLSTATES	vFB1.1	control_PVneg	8	18
SVIL	0.749	0.018	0.842	1.96	8.83	16.7	0.000213	1.74	LV	CELLSTATES	vFB1.1	control_PVneg	8	18
PDZD2	0.742	0.0317	0.738	1.74	8.62	13.8	0.000653	1.5	LV	CELLSTATES	vFB1.1	control_PVneg	8	18
DIP2C	0.739	0.0334	0.248	0.624	7.05	13.5	0.00073	1.48	LV	CELLSTATES	vFB1.1	control_PVneg	8	18
TRIO	0.739	0.0334	0.624	1.72	8.41	13.5	0.000733	1.48	LV	CELLSTATES	vFB1.1	control_PVneg	8	18
FMNL2	0.73	0.0188	0.486	1.21	8.04	16.4	0.000236	1.73	LV	CELLSTATES	vFB1.1	control_PVneg	8	18
FOXN3	0.729	0.0159	0.829	2.19	8.83	17.4	0.000166	1.8	LV	CELLSTATES	vFB1.1	control_PVneg	8	18
PRKCE	0.721	0.0189	0.367	0.925	7.65	16.3	0.000251	1.72	LV	CELLSTATES	vFB1.1	control_PVneg	8	18
AFF1	0.72	0.0235	0.752	2.08	8.72	15.2	0.000369	1.63	LV	CELLSTATES	vFB1.1	control_PVneg	8	18
CASK	0.719	0.0188	0.361	0.827	7.55	16.4	0.000239	1.73	LV	CELLSTATES	vFB1.1	control_PVneg	8	18
FOXP1	0.708	0.0391	0.778	2.17	8.81	12.7	0.00098	1.41	LV	CELLSTATES	vFB1.1	control_PVneg	8	18
ANKRD10	0.704	0.0329	0.664	1.43	8.34	13.6	0.0007	1.48	LV	CELLSTATES	vFB1.1	control_PVneg	8	18
ZC2HC1A	0.704	0.0481	0.133	0.261	6.2	11.7	0.00151	1.32	LV	CELLSTATES	vFB1.1	control_PVneg	8	18
ATXN1	0.689	0.0303	0.386	0.891	7.72	14	0.000597	1.52	LV	CELLSTATES	vFB1.1	control_PVneg	8	18
RAPGEF2	0.683	0.0359	0.213	0.459	6.89	13.1	0.000839	1.44	LV	CELLSTATES	vFB1.1	control_PVneg	8	18
MLLT3	0.68	0.0486	0.239	0.616	7	11.6	0.00155	1.31	LV	CELLSTATES	vFB1.1	control_PVneg	8	18
GULP1	0.667	0.0341	0.264	0.713	7.18	13.4	0.00076	1.47	LV	CELLSTATES	vFB1.1	control_PVneg	8	18
PARD3B	0.648	0.0493	0.643	1.42	8.4	11.5	0.0016	1.31	LV	CELLSTATES	vFB1.1	control_PVneg	8	18
CEP112	0.64	0.0476	0.327	0.642	7.38	11.7	0.00147	1.32	LV	CELLSTATES	vFB1.1	control_PVneg	8	18
KIF13A	0.631	0.0447	0.473	1.07	7.97	12	0.0013	1.35	LV	CELLSTATES	vFB1.1	control_PVneg	8	18
MAP3K4	0.628	0.0432	0.183	0.358	6.59	12.3	0.00119	1.36	LV	CELLSTATES	vFB1.1	control_PVneg	8	18
MACF1	0.623	0.0364	0.736	1.66	8.56	13.1	0.000856	1.44	LV	CELLSTATES	vFB1.1	control_PVneg	8	18
PTPN4	0.623	0.0481	0.146	0.367	6.35	11.7	0.00151	1.32	LV	CELLSTATES	vFB1.1	control_PVneg	8	18
KIAA1109	0.619	0.0498	0.311	0.73	7.3	11.5	0.00164	1.3	LV	CELLSTATES	vFB1.1	control_PVneg	8	18
MAGI2	0.6	0.049	0.948	2.16	8.96	11.6	0.00158	1.31	LV	CELLSTATES	vFB1.1	control_PVneg	8	18
DST	0.573	0.0444	1.27	2.7	9.35	12.1	0.00126	1.35	LV	CELLSTATES	vFB1.1	control_PVneg	8	18

## Sheet: RBM20_control
Gene	logFC	FDR	mean_exp_control	mean_exp_genotype	logCPM	F	PValue	FDR_plot	Region	annotation_level	cell_state	comparison	Observations_genotype	Observations_reference
FOSB	3.65	0.00124	0.0025	0.0671	3.53	26	8.39e-06	2.91	LV	CELLSTATES	vFB1.1	control_RBM20	8	18
SLN	3.34	0.011	0.000482	0.0134	2.66	16.4	0.000227	1.96	LV	CELLSTATES	vFB1.1	control_RBM20	8	18
CYP8B1	3.33	0.000436	0.00147	0.0272	2.93	30.9	1.93e-06	3.36	LV	CELLSTATES	vFB1.1	control_RBM20	8	18
SPINK13	3.13	0.00145	0.000872	0.0166	2.77	25.1	1.14e-05	2.84	LV	CELLSTATES	vFB1.1	control_RBM20	8	18
AP000755.2	2.88	0.000379	0.00475	0.0415	3.3	31.8	1.49e-06	3.42	LV	CELLSTATES	vFB1.1	control_RBM20	8	18
SLC10A6	2.85	0.00231	0.00354	0.0361	3.16	23.2	2.09e-05	2.64	LV	CELLSTATES	vFB1.1	control_RBM20	8	18
AC018742.1	2.76	0.000258	0.0253	0.222	5.09	33.6	8.87e-07	3.59	LV	CELLSTATES	vFB1.1	control_RBM20	8	18
COMP	2.76	0.0073	0.00662	0.0661	3.78	18.1	0.000119	2.14	LV	CELLSTATES	vFB1.1	control_RBM20	8	18
PI16	2.73	5.61e-09	0.158	1.44	7.63	111	4.02e-13	8.25	LV	CELLSTATES	vFB1.1	control_RBM20	8	18
AC100793.4	2.72	0.00118	0.00194	0.0189	2.9	26.3	7.71e-06	2.93	LV	CELLSTATES	vFB1.1	control_RBM20	8	18
PENK	2.7	0.00323	0.00223	0.0268	3.06	21.7	3.4e-05	2.49	LV	CELLSTATES	vFB1.1	control_RBM20	8	18
HBB	2.69	0.00108	0.0058	0.0819	3.93	26.7	6.71e-06	2.97	LV	CELLSTATES	vFB1.1	control_RBM20	8	18
HBA1	2.66	0.0107	0.0013	0.0171	2.74	16.6	0.000213	1.97	LV	CELLSTATES	vFB1.1	control_RBM20	8	18
PDZRN4	2.64	0.000444	0.0416	0.224	5.28	30.7	2.04e-06	3.35	LV	CELLSTATES	vFB1.1	control_RBM20	8	18
RGS7BP	2.64	0.00191	0.00453	0.0319	3.16	24	1.59e-05	2.72	LV	CELLSTATES	vFB1.1	control_RBM20	8	18
AC022101.1	2.61	0.00283	0.00577	0.0538	3.55	22.3	2.84e-05	2.55	LV	CELLSTATES	vFB1.1	control_RBM20	8	18
LINC01239	2.57	0.000906	0.0101	0.0873	4.21	27.4	5.45e-06	3.04	LV	CELLSTATES	vFB1.1	control_RBM20	8	18
AC099329.1	2.36	0.016	0.0114	0.0441	3.35	15	0.000389	1.8	LV	CELLSTATES	vFB1.1	control_RBM20	8	18
HBA2	2.31	0.0267	0.0024	0.0268	3.07	12.9	0.000895	1.57	LV	CELLSTATES	vFB1.1	control_RBM20	8	18
KIAA1211	2.27	2.06e-05	0.018	0.141	4.63	47.6	2.48e-08	4.69	LV	CELLSTATES	vFB1.1	control_RBM20	8	18
TPO	2.24	0.0241	0.00302	0.0206	2.98	13.2	0.000777	1.62	LV	CELLSTATES	vFB1.1	control_RBM20	8	18
AICDA	2.23	0.0292	0.00176	0.016	2.77	12.4	0.00107	1.53	LV	CELLSTATES	vFB1.1	control_RBM20	8	18
SNCAIP	2.2	0.000613	0.0383	0.218	5.21	29	3.38e-06	3.21	LV	CELLSTATES	vFB1.1	control_RBM20	8	18
CLIC3	2.18	0.0332	0.00331	0.029	3.01	11.9	0.00131	1.48	LV	CELLSTATES	vFB1.1	control_RBM20	8	18
RAMP2-AS1	2.18	0.000133	0.0203	0.119	4.53	37	3.53e-07	3.87	LV	CELLSTATES	vFB1.1	control_RBM20	8	18
KALRN	2.16	6.16e-07	0.105	0.603	6.57	71.6	1.77e-10	6.21	LV	CELLSTATES	vFB1.1	control_RBM20	8	18
AC004988.1	2.14	0.00923	0.00292	0.0147	2.81	17.2	0.000169	2.03	LV	CELLSTATES	vFB1.1	control_RBM20	8	18
FOXP4-AS1	2.11	0.0182	0.00301	0.0174	2.92	14.3	0.000501	1.74	LV	CELLSTATES	vFB1.1	control_RBM20	8	18
MAP2	2.1	3.38e-05	0.0257	0.152	4.77	44	5.82e-08	4.47	LV	CELLSTATES	vFB1.1	control_RBM20	8	18
AHNAK2	2.08	0.0221	0.00254	0.0199	2.85	13.6	0.000657	1.66	LV	CELLSTATES	vFB1.1	control_RBM20	8	18
CLIC6	2.08	0.0471	0.00251	0.0165	2.81	10.6	0.00233	1.33	LV	CELLSTATES	vFB1.1	control_RBM20	8	18
KLF2	2.06	0.000259	0.175	0.848	7.05	33.4	9.29e-07	3.59	LV	CELLSTATES	vFB1.1	control_RBM20	8	18
XG	2.06	0.0059	0.0125	0.0733	4.01	19.2	8.08e-05	2.23	LV	CELLSTATES	vFB1.1	control_RBM20	8	18
AC107398.2	2.02	0.0298	0.00123	0.0135	2.6	13.1	0.0011	1.53	LV	CELLSTATES	vFB1.1	control_RBM20	8	18
SESN3	2.02	1.53e-06	0.0665	0.333	5.83	63.8	7.69e-10	5.81	LV	CELLSTATES	vFB1.1	control_RBM20	8	18
AFF2	2.01	0.00686	0.00666	0.0399	3.47	18.4	0.000108	2.16	LV	CELLSTATES	vFB1.1	control_RBM20	8	18
AL139147.1	1.97	0.00432	0.0202	0.0833	4.22	20.6	5.08e-05	2.36	LV	CELLSTATES	vFB1.1	control_RBM20	8	18
RGCC	1.97	0.0031	0.0273	0.142	4.8	21.9	3.18e-05	2.51	LV	CELLSTATES	vFB1.1	control_RBM20	8	18
HAPLN1	1.93	0.00311	0.0367	0.162	5.02	21.9	3.23e-05	2.51	LV	CELLSTATES	vFB1.1	control_RBM20	8	18
ITGA1	1.93	1.3e-07	0.0913	0.46	6.33	84.6	1.87e-11	6.88	LV	CELLSTATES	vFB1.1	control_RBM20	8	18
PCSK6-AS1	1.91	0.0166	0.00569	0.0371	3.29	14.8	0.000421	1.78	LV	CELLSTATES	vFB1.1	control_RBM20	8	18
SGIP1	1.91	6.93e-05	0.348	1.62	8.02	40.5	1.39e-07	4.16	LV	CELLSTATES	vFB1.1	control_RBM20	8	18
SFRP4	1.9	0.000117	0.0302	0.137	4.82	37.7	2.93e-07	3.93	LV	CELLSTATES	vFB1.1	control_RBM20	8	18
AC036214.1	1.84	0.00196	0.0219	0.0889	4.35	23.9	1.68e-05	2.71	LV	CELLSTATES	vFB1.1	control_RBM20	8	18
AP000787.1	1.82	5.9e-06	0.0593	0.281	5.64	54.3	5.48e-09	5.23	LV	CELLSTATES	vFB1.1	control_RBM20	8	18
RHEBL1	1.82	0.0268	0.00318	0.0209	2.97	12.8	0.00091	1.57	LV	CELLSTATES	vFB1.1	control_RBM20	8	18
LRRC4	1.81	0.0462	0.00299	0.0167	2.84	10.6	0.00227	1.34	LV	CELLSTATES	vFB1.1	control_RBM20	8	18
MUM1L1	1.8	0.0401	0.0216	0.0732	3.87	11.2	0.00178	1.4	LV	CELLSTATES	vFB1.1	control_RBM20	8	18
CENPE	1.79	0.0498	0.0114	0.0285	3.33	10.4	0.00253	1.3	LV	CELLSTATES	vFB1.1	control_RBM20	8	18
AL359220.1	1.78	0.00942	0.0133	0.063	3.99	17.1	0.000176	2.03	LV	CELLSTATES	vFB1.1	control_RBM20	8	18
AFF3	1.77	4.35e-05	0.637	2.64	8.8	42.7	8.09e-08	4.36	LV	CELLSTATES	vFB1.1	control_RBM20	8	18
AL136382.1	1.77	0.0385	0.00608	0.0266	3.19	11.3	0.00167	1.41	LV	CELLSTATES	vFB1.1	control_RBM20	8	18
AC069549.1	1.76	0.00468	0.0187	0.076	4.07	20.2	5.77e-05	2.33	LV	CELLSTATES	vFB1.1	control_RBM20	8	18
PLXDC2	1.72	1.13e-06	1.85	7.7	10.3	66.2	4.84e-10	5.95	LV	CELLSTATES	vFB1.1	control_RBM20	8	18
RAMP2	1.72	0.00681	0.0159	0.0816	4.26	18.5	0.000106	2.17	LV	CELLSTATES	vFB1.1	control_RBM20	8	18
AC025188.1	1.7	0.0041	0.0142	0.0683	3.94	20.7	4.76e-05	2.39	LV	CELLSTATES	vFB1.1	control_RBM20	8	18
PCOLCE2	1.7	6.16e-07	0.598	2.68	8.76	73.1	1.34e-10	6.21	LV	CELLSTATES	vFB1.1	control_RBM20	8	18
AC025180.1	1.69	0.00501	0.0104	0.05	3.69	20	6.25e-05	2.3	LV	CELLSTATES	vFB1.1	control_RBM20	8	18
FGL2	1.68	0.0199	0.012	0.0541	3.89	14	0.000567	1.7	LV	CELLSTATES	vFB1.1	control_RBM20	8	18
LEFTY2	1.68	0.0415	0.00591	0.0336	3.19	11.1	0.00188	1.38	LV	CELLSTATES	vFB1.1	control_RBM20	8	18
AL035446.1	1.66	0.0141	0.0107	0.0473	3.7	15.5	0.000316	1.85	LV	CELLSTATES	vFB1.1	control_RBM20	8	18
AC025211.1	1.63	0.00686	0.0176	0.0663	4.02	18.4	0.000108	2.16	LV	CELLSTATES	vFB1.1	control_RBM20	8	18
LTC4S	1.63	0.00843	0.0159	0.0714	4.04	17.6	0.000146	2.07	LV	CELLSTATES	vFB1.1	control_RBM20	8	18
GDNF-AS1	1.62	0.0403	0.0121	0.0444	3.76	11.2	0.00181	1.39	LV	CELLSTATES	vFB1.1	control_RBM20	8	18
LINC00222	1.62	0.0235	0.0112	0.0456	3.58	13.4	0.00073	1.63	LV	CELLSTATES	vFB1.1	control_RBM20	8	18
PAPLN	1.6	0.000113	0.0342	0.145	4.91	38.1	2.58e-07	3.95	LV	CELLSTATES	vFB1.1	control_RBM20	8	18
CFH	1.59	2.21e-05	0.747	3.22	9.09	46.3	3.33e-08	4.66	LV	CELLSTATES	vFB1.1	control_RBM20	8	18
AC079380.1	1.58	0.00145	0.0315	0.125	4.75	25.1	1.12e-05	2.84	LV	CELLSTATES	vFB1.1	control_RBM20	8	18
AC009229.2	1.56	0.0275	0.00895	0.0353	3.43	12.7	0.000954	1.56	LV	CELLSTATES	vFB1.1	control_RBM20	8	18
AC107072.1	1.56	0.00729	0.0145	0.0648	3.93	18.2	0.000118	2.14	LV	CELLSTATES	vFB1.1	control_RBM20	8	18
LZTS3	1.56	0.028	0.00967	0.0387	3.5	12.6	0.00098	1.55	LV	CELLSTATES	vFB1.1	control_RBM20	8	18
PTPN13	1.55	8.52e-07	0.275	1.08	7.6	68.6	3.05e-10	6.07	LV	CELLSTATES	vFB1.1	control_RBM20	8	18
SLC44A5	1.54	0.0321	0.0177	0.078	4.15	12.1	0.00123	1.49	LV	CELLSTATES	vFB1.1	control_RBM20	8	18
TIPARP	1.54	0.00145	0.0548	0.205	5.41	25.1	1.13e-05	2.84	LV	CELLSTATES	vFB1.1	control_RBM20	8	18
ARHGEF26	1.53	0.000109	0.0838	0.322	5.94	38.4	2.39e-07	3.96	LV	CELLSTATES	vFB1.1	control_RBM20	8	18
GLIS1	1.53	0.00634	0.0175	0.0613	4.02	18.8	9.26e-05	2.2	LV	CELLSTATES	vFB1.1	control_RBM20	8	18
NOX4	1.53	0.000221	0.812	2.97	9.01	34.4	7.12e-07	3.66	LV	CELLSTATES	vFB1.1	control_RBM20	8	18
AC005550.2	1.52	0.00958	0.0308	0.128	4.77	17	0.000181	2.02	LV	CELLSTATES	vFB1.1	control_RBM20	8	18
FGD4	1.52	5.76e-05	0.313	1.12	7.67	41.4	1.11e-07	4.24	LV	CELLSTATES	vFB1.1	control_RBM20	8	18
IL16	1.52	3.36e-05	0.148	0.565	6.7	44.4	5.29e-08	4.47	LV	CELLSTATES	vFB1.1	control_RBM20	8	18
ISPD-AS1	1.52	0.0355	0.0152	0.0508	3.79	11.7	0.00146	1.45	LV	CELLSTATES	vFB1.1	control_RBM20	8	18
MAMDC2-AS1	1.52	0.0282	0.472	1.4	8.12	12.6	0.000997	1.55	LV	CELLSTATES	vFB1.1	control_RBM20	8	18
PCSK6	1.51	2.12e-05	0.699	2.6	8.86	46.8	2.98e-08	4.67	LV	CELLSTATES	vFB1.1	control_RBM20	8	18
TPD52L1	1.5	0.0236	0.0507	0.19	5.37	13.3	0.000746	1.63	LV	CELLSTATES	vFB1.1	control_RBM20	8	18
TLR5	1.49	0.0468	0.0097	0.0357	3.55	10.6	0.00231	1.33	LV	CELLSTATES	vFB1.1	control_RBM20	8	18
GPT2	1.48	0.0334	0.00965	0.0338	3.3	11.9	0.00132	1.48	LV	CELLSTATES	vFB1.1	control_RBM20	8	18
ISPD	1.48	2.79e-06	0.128	0.463	6.48	59.1	2e-09	5.55	LV	CELLSTATES	vFB1.1	control_RBM20	8	18
ST8SIA4	1.48	0.00246	0.0235	0.0837	4.35	22.8	2.34e-05	2.61	LV	CELLSTATES	vFB1.1	control_RBM20	8	18
CP	1.45	0.000245	0.0498	0.185	5.26	33.9	8.23e-07	3.61	LV	CELLSTATES	vFB1.1	control_RBM20	8	18
LDLRAD4	1.45	5.9e-06	0.192	0.695	7.01	54.9	4.84e-09	5.23	LV	CELLSTATES	vFB1.1	control_RBM20	8	18
SORT1	1.45	0.00028	0.0303	0.11	4.69	33	1.06e-06	3.55	LV	CELLSTATES	vFB1.1	control_RBM20	8	18
STARD4-AS1	1.45	0.0375	0.0523	0.185	5.2	11.4	0.00161	1.43	LV	CELLSTATES	vFB1.1	control_RBM20	8	18
SMAD9	1.44	0.016	0.0224	0.0885	4.37	14.9	0.000393	1.79	LV	CELLSTATES	vFB1.1	control_RBM20	8	18
LOXL1-AS1	1.43	0.0461	0.0113	0.0432	3.59	10.6	0.00225	1.34	LV	CELLSTATES	vFB1.1	control_RBM20	8	18
NRG3	1.42	0.00901	0.0312	0.114	4.72	17.3	0.00016	2.05	LV	CELLSTATES	vFB1.1	control_RBM20	8	18
CNKSR2	1.41	0.00283	0.0559	0.183	5.34	22.3	2.83e-05	2.55	LV	CELLSTATES	vFB1.1	control_RBM20	8	18
TPD52	1.41	0.00499	0.0379	0.149	4.94	20	6.19e-05	2.3	LV	CELLSTATES	vFB1.1	control_RBM20	8	18
AC026316.5	1.4	0.0364	0.024	0.0903	4.3	11.5	0.00155	1.44	LV	CELLSTATES	vFB1.1	control_RBM20	8	18
TMEM132C	1.4	0.0179	0.265	0.845	7.39	14.4	0.000491	1.75	LV	CELLSTATES	vFB1.1	control_RBM20	8	18
AC108449.1	1.39	0.0124	0.0363	0.117	4.71	15.9	0.00027	1.91	LV	CELLSTATES	vFB1.1	control_RBM20	8	18
DOCK9	1.39	2.79e-06	0.317	1.15	7.74	59.3	1.91e-09	5.55	LV	CELLSTATES	vFB1.1	control_RBM20	8	18
MEOX2	1.39	0.000463	0.11	0.428	6.36	30.5	2.16e-06	3.33	LV	CELLSTATES	vFB1.1	control_RBM20	8	18
WARS2-IT1	1.39	0.024	0.015	0.0497	3.73	13.2	0.000773	1.62	LV	CELLSTATES	vFB1.1	control_RBM20	8	18
AP002075.1	1.38	0.0445	0.0375	0.108	4.63	10.8	0.00209	1.35	LV	CELLSTATES	vFB1.1	control_RBM20	8	18
GPCPD1	1.36	0.000583	0.141	0.451	6.48	29.2	3.13e-06	3.23	LV	CELLSTATES	vFB1.1	control_RBM20	8	18
LTBP2	1.36	0.00191	0.456	1.51	8.14	24	1.6e-05	2.72	LV	CELLSTATES	vFB1.1	control_RBM20	8	18
LINC02542	1.35	0.0271	0.0156	0.0471	3.82	12.8	0.000929	1.57	LV	CELLSTATES	vFB1.1	control_RBM20	8	18
NREP	1.35	0.0203	0.0613	0.195	5.36	13.9	0.000584	1.69	LV	CELLSTATES	vFB1.1	control_RBM20	8	18
POT1-AS1	1.35	0.0419	0.0266	0.0951	4.52	11	0.00191	1.38	LV	CELLSTATES	vFB1.1	control_RBM20	8	18
SHROOM3	1.35	0.0013	0.159	0.552	6.72	25.7	9.32e-06	2.89	LV	CELLSTATES	vFB1.1	control_RBM20	8	18
AC005165.1	1.34	0.00634	0.0875	0.277	5.83	18.9	9.16e-05	2.2	LV	CELLSTATES	vFB1.1	control_RBM20	8	18
AC132872.1	1.34	0.042	0.00938	0.0317	3.51	11	0.00192	1.38	LV	CELLSTATES	vFB1.1	control_RBM20	8	18
AL445426.1	1.34	0.000745	0.193	0.619	6.92	28.1	4.38e-06	3.13	LV	CELLSTATES	vFB1.1	control_RBM20	8	18
BMP5	1.34	0.0273	0.08	0.268	5.84	12.7	0.00094	1.56	LV	CELLSTATES	vFB1.1	control_RBM20	8	18
FRZB	1.34	0.0193	0.041	0.144	5.04	14.1	0.000544	1.71	LV	CELLSTATES	vFB1.1	control_RBM20	8	18
KIF13B	1.34	2.06e-05	0.228	0.766	7.19	47.4	2.57e-08	4.69	LV	CELLSTATES	vFB1.1	control_RBM20	8	18
LINC01088	1.34	0.0324	0.732	2.23	8.85	12	0.00125	1.49	LV	CELLSTATES	vFB1.1	control_RBM20	8	18
MFAP5	1.34	0.00249	0.538	1.74	8.37	22.8	2.41e-05	2.6	LV	CELLSTATES	vFB1.1	control_RBM20	8	18
FMOD	1.33	0.0171	0.0334	0.121	4.9	14.6	0.00045	1.77	LV	CELLSTATES	vFB1.1	control_RBM20	8	18
NDC80	1.32	0.0376	0.0151	0.0476	3.82	11.4	0.00162	1.42	LV	CELLSTATES	vFB1.1	control_RBM20	8	18
PLB1	1.32	0.0166	0.0413	0.0965	4.58	14.7	0.000425	1.78	LV	CELLSTATES	vFB1.1	control_RBM20	8	18
SEZ6L	1.32	0.0102	0.0225	0.0811	4.36	16.8	0.000197	1.99	LV	CELLSTATES	vFB1.1	control_RBM20	8	18
UACA	1.32	1.66e-05	0.28	0.923	7.48	49	1.78e-08	4.78	LV	CELLSTATES	vFB1.1	control_RBM20	8	18
C11orf80	1.31	0.00016	0.171	0.53	6.7	36	4.59e-07	3.8	LV	CELLSTATES	vFB1.1	control_RBM20	8	18
IRS2	1.3	0.000436	0.204	0.657	6.99	30.9	1.91e-06	3.36	LV	CELLSTATES	vFB1.1	control_RBM20	8	18
STK17B	1.29	0.00467	0.146	0.426	6.4	20.2	5.72e-05	2.33	LV	CELLSTATES	vFB1.1	control_RBM20	8	18
AC008250.1	1.28	0.0449	0.047	0.125	4.82	10.8	0.00214	1.35	LV	CELLSTATES	vFB1.1	control_RBM20	8	18
FAT4	1.28	1.15e-05	0.2	0.647	6.98	50.9	1.15e-08	4.94	LV	CELLSTATES	vFB1.1	control_RBM20	8	18
AC093879.1	1.27	0.00454	0.0459	0.135	4.97	20.3	5.5e-05	2.34	LV	CELLSTATES	vFB1.1	control_RBM20	8	18
PNPLA7	1.27	0.00364	0.0404	0.134	4.93	21.2	4.01e-05	2.44	LV	CELLSTATES	vFB1.1	control_RBM20	8	18
AL161669.3	1.25	0.0106	0.0377	0.128	4.88	16.6	0.000209	1.98	LV	CELLSTATES	vFB1.1	control_RBM20	8	18
DYRK2	1.25	0.00727	0.0569	0.164	5.17	18.2	0.000118	2.14	LV	CELLSTATES	vFB1.1	control_RBM20	8	18
PPP1CB	1.25	0.00634	0.198	0.554	6.84	18.9	9.24e-05	2.2	LV	CELLSTATES	vFB1.1	control_RBM20	8	18
AL356277.3	1.24	0.0315	0.0323	0.0994	4.66	12.2	0.00119	1.5	LV	CELLSTATES	vFB1.1	control_RBM20	8	18
SIPA1L2	1.24	0.024	0.0283	0.0903	4.47	13.2	0.000773	1.62	LV	CELLSTATES	vFB1.1	control_RBM20	8	18
SLC46A3	1.24	0.000436	0.0847	0.266	5.86	31	1.84e-06	3.36	LV	CELLSTATES	vFB1.1	control_RBM20	8	18
SULF1	1.24	0.000233	0.334	1.02	7.66	34.1	7.69e-07	3.63	LV	CELLSTATES	vFB1.1	control_RBM20	8	18
ABCA3	1.23	0.0177	0.0211	0.0761	4.21	14.5	0.000472	1.75	LV	CELLSTATES	vFB1.1	control_RBM20	8	18
ADRA1B	1.23	0.0149	0.0821	0.243	5.72	15.3	0.00035	1.83	LV	CELLSTATES	vFB1.1	control_RBM20	8	18
MAMDC2	1.23	0.00338	1.18	3.3	9.44	21.5	3.66e-05	2.47	LV	CELLSTATES	vFB1.1	control_RBM20	8	18
ARHGEF37	1.21	0.00456	0.0472	0.147	5.04	20.3	5.55e-05	2.34	LV	CELLSTATES	vFB1.1	control_RBM20	8	18
ARL15	1.21	0.00123	1.31	3.87	9.62	26.1	8.22e-06	2.91	LV	CELLSTATES	vFB1.1	control_RBM20	8	18
BTBD8	1.21	0.000268	0.0817	0.26	5.8	33.2	1e-06	3.57	LV	CELLSTATES	vFB1.1	control_RBM20	8	18
GNAI1	1.21	0.016	0.036	0.107	4.62	15	0.000389	1.8	LV	CELLSTATES	vFB1.1	control_RBM20	8	18
KIRREL3	1.21	0.000625	0.0571	0.187	5.36	28.9	3.51e-06	3.2	LV	CELLSTATES	vFB1.1	control_RBM20	8	18
PLEKHH2	1.21	4.35e-05	0.367	1.23	7.91	42.7	8.11e-08	4.36	LV	CELLSTATES	vFB1.1	control_RBM20	8	18
USP53	1.21	0.00139	0.912	2.4	8.99	25.3	1.04e-05	2.86	LV	CELLSTATES	vFB1.1	control_RBM20	8	18
ARHGAP10	1.19	0.000789	1.03	3.03	9.25	27.9	4.69e-06	3.1	LV	CELLSTATES	vFB1.1	control_RBM20	8	18
ATP10D	1.19	0.000143	0.293	0.87	7.44	36.6	3.89e-07	3.84	LV	CELLSTATES	vFB1.1	control_RBM20	8	18
BCL7A	1.19	0.0451	0.0259	0.0829	4.37	10.7	0.00216	1.35	LV	CELLSTATES	vFB1.1	control_RBM20	8	18
MTURN	1.19	0.00708	0.0423	0.136	4.95	18.3	0.000114	2.15	LV	CELLSTATES	vFB1.1	control_RBM20	8	18
BMP4	1.18	0.00226	0.0705	0.226	5.63	23.3	2.02e-05	2.65	LV	CELLSTATES	vFB1.1	control_RBM20	8	18
DACH1	1.18	0.0102	0.151	0.412	6.43	16.8	0.000199	1.99	LV	CELLSTATES	vFB1.1	control_RBM20	8	18
PLXNA2	1.18	0.00246	0.161	0.45	6.54	22.8	2.36e-05	2.61	LV	CELLSTATES	vFB1.1	control_RBM20	8	18
AL596218.1	1.17	0.0425	0.0219	0.0706	4.21	11	0.00195	1.37	LV	CELLSTATES	vFB1.1	control_RBM20	8	18
AC097662.1	1.16	0.0358	0.3	0.805	7.37	11.6	0.00149	1.45	LV	CELLSTATES	vFB1.1	control_RBM20	8	18
ANGPTL5	1.16	0.0231	0.0347	0.119	4.75	13.5	0.0007	1.64	LV	CELLSTATES	vFB1.1	control_RBM20	8	18
GPR1	1.16	0.0417	0.0334	0.114	4.71	11.1	0.00189	1.38	LV	CELLSTATES	vFB1.1	control_RBM20	8	18
GSN	1.16	0.0094	7.49	25.9	12.3	17.1	0.000174	2.03	LV	CELLSTATES	vFB1.1	control_RBM20	8	18
SSX2IP	1.16	0.0201	0.0618	0.176	5.33	14	0.000574	1.7	LV	CELLSTATES	vFB1.1	control_RBM20	8	18
COL8A1	1.15	0.000517	1.35	3.93	9.57	29.9	2.6e-06	3.29	LV	CELLSTATES	vFB1.1	control_RBM20	8	18
CYP1B1-AS1	1.15	0.000167	0.273	0.792	7.33	35.7	4.92e-07	3.78	LV	CELLSTATES	vFB1.1	control_RBM20	8	18
GLYATL2	1.15	0.0168	0.0389	0.101	4.74	14.7	0.000438	1.77	LV	CELLSTATES	vFB1.1	control_RBM20	8	18
ITGB8	1.15	0.0167	0.0893	0.255	5.75	14.7	0.000433	1.78	LV	CELLSTATES	vFB1.1	control_RBM20	8	18
MFAP4	1.15	0.0376	0.191	0.672	7.03	11.4	0.00162	1.42	LV	CELLSTATES	vFB1.1	control_RBM20	8	18
FAM117B	1.14	0.00445	0.0536	0.149	5.1	20.4	5.3e-05	2.35	LV	CELLSTATES	vFB1.1	control_RBM20	8	18
LINC00240	1.13	0.0427	0.0278	0.0864	4.48	11	0.00197	1.37	LV	CELLSTATES	vFB1.1	control_RBM20	8	18
TMEM56-RWDD3	1.13	0.031	0.0274	0.0886	4.47	12.2	0.00116	1.51	LV	CELLSTATES	vFB1.1	control_RBM20	8	18
AGMO	1.12	0.00208	0.0983	0.283	5.97	23.6	1.85e-05	2.68	LV	CELLSTATES	vFB1.1	control_RBM20	8	18
MOB3B	1.12	0.0183	0.151	0.389	6.44	14.3	0.00051	1.74	LV	CELLSTATES	vFB1.1	control_RBM20	8	18
MTUS1	1.12	0.000259	0.811	2.4	8.9	33.5	9.17e-07	3.59	LV	CELLSTATES	vFB1.1	control_RBM20	8	18
PRR16	1.12	0.00541	0.767	2.19	8.78	19.6	7.13e-05	2.27	LV	CELLSTATES	vFB1.1	control_RBM20	8	18
RGS11	1.11	0.00844	0.0391	0.117	4.75	17.6	0.000147	2.07	LV	CELLSTATES	vFB1.1	control_RBM20	8	18
C9orf84	1.1	0.00113	0.185	0.524	6.78	26.5	7.18e-06	2.95	LV	CELLSTATES	vFB1.1	control_RBM20	8	18
ENDOD1	1.1	0.0398	0.0336	0.0957	4.61	11.2	0.00175	1.4	LV	CELLSTATES	vFB1.1	control_RBM20	8	18
N4BP2L1	1.1	0.000628	0.104	0.322	6.09	28.8	3.6e-06	3.2	LV	CELLSTATES	vFB1.1	control_RBM20	8	18
RANBP17	1.1	0.00445	0.131	0.389	6.38	20.4	5.33e-05	2.35	LV	CELLSTATES	vFB1.1	control_RBM20	8	18
SH3RF3	1.1	0.0224	0.116	0.335	6.16	13.6	0.000672	1.65	LV	CELLSTATES	vFB1.1	control_RBM20	8	18
MYO1E	1.09	0.00235	0.106	0.302	6.06	23.1	2.17e-05	2.63	LV	CELLSTATES	vFB1.1	control_RBM20	8	18
PRKCH	1.09	0.0122	0.0505	0.14	5.16	16	0.000263	1.91	LV	CELLSTATES	vFB1.1	control_RBM20	8	18
COL21A1	1.08	0.0202	0.0439	0.142	5.11	14	0.00058	1.69	LV	CELLSTATES	vFB1.1	control_RBM20	8	18
CSRNP3	1.08	0.00397	0.166	0.471	6.66	20.9	4.55e-05	2.4	LV	CELLSTATES	vFB1.1	control_RBM20	8	18
ICA1L	1.08	0.0148	0.16	0.376	6.4	15.3	0.000339	1.83	LV	CELLSTATES	vFB1.1	control_RBM20	8	18
NHS	1.08	0.000544	0.0857	0.261	5.86	29.6	2.81e-06	3.26	LV	CELLSTATES	vFB1.1	control_RBM20	8	18
TSC22D3	1.08	0.0308	0.6	1.82	8.57	12.2	0.00115	1.51	LV	CELLSTATES	vFB1.1	control_RBM20	8	18
UBALD2	1.08	0.00866	0.0407	0.116	4.82	17.5	0.000152	2.06	LV	CELLSTATES	vFB1.1	control_RBM20	8	18
EDIL3	1.07	0.00018	0.229	0.665	7.12	35.3	5.54e-07	3.75	LV	CELLSTATES	vFB1.1	control_RBM20	8	18
MXI1	1.07	3.38e-05	0.169	0.478	6.66	44.1	5.74e-08	4.47	LV	CELLSTATES	vFB1.1	control_RBM20	8	18
SETDB2	1.07	0.00113	0.0657	0.184	5.43	26.5	7.15e-06	2.95	LV	CELLSTATES	vFB1.1	control_RBM20	8	18
AC107029.2	1.06	0.0146	0.0535	0.16	5.27	15.4	0.000334	1.84	LV	CELLSTATES	vFB1.1	control_RBM20	8	18
DPYSL3	1.06	0.00531	0.26	0.731	7.25	19.7	6.92e-05	2.27	LV	CELLSTATES	vFB1.1	control_RBM20	8	18
EEF2K	1.06	0.00113	0.161	0.438	6.56	26.5	7.3e-06	2.95	LV	CELLSTATES	vFB1.1	control_RBM20	8	18
FAM214A	1.06	0.00047	0.232	0.624	7.06	30.3	2.27e-06	3.33	LV	CELLSTATES	vFB1.1	control_RBM20	8	18
HEY1	1.06	0.0449	0.07	0.176	5.39	10.8	0.00215	1.35	LV	CELLSTATES	vFB1.1	control_RBM20	8	18
KCNT2	1.06	0.00445	0.524	1.55	8.31	20.4	5.29e-05	2.35	LV	CELLSTATES	vFB1.1	control_RBM20	8	18
PLSCR4	1.06	2.12e-05	0.347	0.97	7.65	46.7	3.04e-08	4.67	LV	CELLSTATES	vFB1.1	control_RBM20	8	18
SORBS1	1.06	0.0159	0.223	0.695	7.18	15	0.000384	1.8	LV	CELLSTATES	vFB1.1	control_RBM20	8	18
AC007388.1	1.05	0.000313	0.223	0.639	7.07	32.5	1.21e-06	3.5	LV	CELLSTATES	vFB1.1	control_RBM20	8	18
AC027117.2	1.05	0.00923	0.0813	0.222	5.6	17.2	0.000168	2.03	LV	CELLSTATES	vFB1.1	control_RBM20	8	18
FMNL2	1.05	0.00012	0.486	1.32	8.11	37.5	3.09e-07	3.92	LV	CELLSTATES	vFB1.1	control_RBM20	8	18
FOXO3	1.05	0.000544	1.03	2.86	9.21	29.6	2.84e-06	3.26	LV	CELLSTATES	vFB1.1	control_RBM20	8	18
KLF12	1.05	0.000109	0.501	1.39	8.18	38.4	2.42e-07	3.96	LV	CELLSTATES	vFB1.1	control_RBM20	8	18
MYO1D	1.05	0.000174	0.392	1.08	7.81	35.5	5.25e-07	3.76	LV	CELLSTATES	vFB1.1	control_RBM20	8	18
AC063944.1	1.04	0.0267	0.0588	0.161	5.24	12.8	0.000904	1.57	LV	CELLSTATES	vFB1.1	control_RBM20	8	18
BAIAP2L2	1.04	0.0132	0.0553	0.178	5.38	15.7	0.000293	1.88	LV	CELLSTATES	vFB1.1	control_RBM20	8	18
CASC2	1.04	0.0407	0.0313	0.0792	4.39	11.1	0.00183	1.39	LV	CELLSTATES	vFB1.1	control_RBM20	8	18
CELF2-AS2	1.04	0.026	0.139	0.374	6.34	13	0.000864	1.58	LV	CELLSTATES	vFB1.1	control_RBM20	8	18
MAP3K6	1.04	0.00911	0.044	0.125	4.95	17.3	0.000165	2.04	LV	CELLSTATES	vFB1.1	control_RBM20	8	18
MUSK	1.04	0.0118	0.507	1.29	8.12	16.2	0.000248	1.93	LV	CELLSTATES	vFB1.1	control_RBM20	8	18
PIWIL4	1.04	0.00633	0.0642	0.157	5.25	18.9	9.02e-05	2.2	LV	CELLSTATES	vFB1.1	control_RBM20	8	18
RNF217	1.04	0.00119	0.133	0.361	6.32	26.2	7.83e-06	2.93	LV	CELLSTATES	vFB1.1	control_RBM20	8	18
UTRN	1.04	8.95e-05	0.633	1.73	8.47	39.4	1.86e-07	4.05	LV	CELLSTATES	vFB1.1	control_RBM20	8	18
ZMAT1	1.04	0.0155	0.0444	0.11	4.88	15.1	0.000371	1.81	LV	CELLSTATES	vFB1.1	control_RBM20	8	18
OSBPL6	1.03	0.00623	0.128	0.336	6.21	19	8.79e-05	2.21	LV	CELLSTATES	vFB1.1	control_RBM20	8	18
SEPT11	1.03	0.00192	0.358	0.923	7.62	24	1.63e-05	2.72	LV	CELLSTATES	vFB1.1	control_RBM20	8	18
COL4A3	1.02	0.015	0.822	2.07	8.78	15.2	0.000356	1.82	LV	CELLSTATES	vFB1.1	control_RBM20	8	18
GADD45A	1.02	0.0427	0.0421	0.11	4.82	11	0.00198	1.37	LV	CELLSTATES	vFB1.1	control_RBM20	8	18
KCNAB1	1.02	0.0059	0.144	0.384	6.45	19.2	8.05e-05	2.23	LV	CELLSTATES	vFB1.1	control_RBM20	8	18
RFTN2	1.02	0.00174	0.358	0.964	7.66	24.4	1.4e-05	2.76	LV	CELLSTATES	vFB1.1	control_RBM20	8	18
SAMHD1	1.02	0.0209	0.218	0.552	6.95	13.8	0.000609	1.68	LV	CELLSTATES	vFB1.1	control_RBM20	8	18
ZNF704	1.02	0.0029	0.447	1.15	7.91	22.2	2.95e-05	2.54	LV	CELLSTATES	vFB1.1	control_RBM20	8	18
ATP9A	1.01	0.000436	0.118	0.335	6.19	31	1.86e-06	3.36	LV	CELLSTATES	vFB1.1	control_RBM20	8	18
CACHD1	1.01	0.00245	0.146	0.404	6.45	22.9	2.31e-05	2.61	LV	CELLSTATES	vFB1.1	control_RBM20	8	18
NPAS3	1.01	0.00151	0.733	1.98	8.71	24.9	1.19e-05	2.82	LV	CELLSTATES	vFB1.1	control_RBM20	8	18
ZNF608	1.01	0.00521	0.092	0.252	5.83	19.8	6.66e-05	2.28	LV	CELLSTATES	vFB1.1	control_RBM20	8	18
NRXN3	1	0.0348	0.0877	0.259	5.89	11.7	0.00142	1.46	LV	CELLSTATES	vFB1.1	control_RBM20	8	18
TGFB2	1	0.00606	0.0977	0.267	5.89	19.1	8.46e-05	2.22	LV	CELLSTATES	vFB1.1	control_RBM20	8	18
LTBP3	0.995	0.00203	0.172	0.471	6.7	23.7	1.77e-05	2.69	LV	CELLSTATES	vFB1.1	control_RBM20	8	18
ZNF385D	0.995	0.0179	0.446	1.22	8	14.4	0.000489	1.75	LV	CELLSTATES	vFB1.1	control_RBM20	8	18
RHOBTB1	0.994	0.00911	0.106	0.261	5.92	17.2	0.000165	2.04	LV	CELLSTATES	vFB1.1	control_RBM20	8	18
GRB10	0.991	0.00203	0.235	0.602	7.04	23.7	1.77e-05	2.69	LV	CELLSTATES	vFB1.1	control_RBM20	8	18
PIK3CA	0.99	0.000117	0.23	0.628	7.08	37.7	2.88e-07	3.93	LV	CELLSTATES	vFB1.1	control_RBM20	8	18
TCP11L2	0.99	0.0287	0.0597	0.155	5.23	12.5	0.00103	1.54	LV	CELLSTATES	vFB1.1	control_RBM20	8	18
PRKX	0.989	0.0041	0.0837	0.221	5.68	20.8	4.73e-05	2.39	LV	CELLSTATES	vFB1.1	control_RBM20	8	18
KLRD1	0.988	0.0167	0.0761	0.216	5.65	14.7	0.000432	1.78	LV	CELLSTATES	vFB1.1	control_RBM20	8	18
BACH2	0.984	0.00245	0.314	0.836	7.49	22.9	2.31e-05	2.61	LV	CELLSTATES	vFB1.1	control_RBM20	8	18
FGF14	0.983	0.019	0.505	1.38	8.19	14.2	0.000531	1.72	LV	CELLSTATES	vFB1.1	control_RBM20	8	18
ARHGAP26	0.981	0.0183	0.405	1.04	7.85	14.3	0.000506	1.74	LV	CELLSTATES	vFB1.1	control_RBM20	8	18
LRRC37B	0.981	0.00634	0.0627	0.17	5.31	18.9	9.17e-05	2.2	LV	CELLSTATES	vFB1.1	control_RBM20	8	18
DYNC2LI1	0.977	0.000144	0.148	0.405	6.47	36.5	4.03e-07	3.84	LV	CELLSTATES	vFB1.1	control_RBM20	8	18
STK38	0.972	0.000497	0.198	0.531	6.86	30.1	2.46e-06	3.3	LV	CELLSTATES	vFB1.1	control_RBM20	8	18
WEE1	0.972	0.05	0.0375	0.0997	4.75	10.3	0.00255	1.3	LV	CELLSTATES	vFB1.1	control_RBM20	8	18
RETREG1	0.968	0.0286	0.0776	0.216	5.69	12.5	0.00103	1.54	LV	CELLSTATES	vFB1.1	control_RBM20	8	18
RADIL	0.966	0.0168	0.0812	0.218	5.61	14.7	0.000438	1.77	LV	CELLSTATES	vFB1.1	control_RBM20	8	18
FOXP1	0.964	0.000268	0.778	2.14	8.82	33.2	9.97e-07	3.57	LV	CELLSTATES	vFB1.1	control_RBM20	8	18
AP001528.2	0.963	0.000625	0.188	0.507	6.82	28.8	3.54e-06	3.2	LV	CELLSTATES	vFB1.1	control_RBM20	8	18
LMCD1-AS1	0.962	0.0153	0.13	0.313	6.17	15.1	0.000367	1.81	LV	CELLSTATES	vFB1.1	control_RBM20	8	18
AZIN2	0.955	0.0236	0.0962	0.23	5.79	13.3	0.000751	1.63	LV	CELLSTATES	vFB1.1	control_RBM20	8	18
PLCB4	0.955	0.0273	0.344	0.86	7.54	12.7	0.000945	1.56	LV	CELLSTATES	vFB1.1	control_RBM20	8	18
ZDHHC21	0.952	0.0123	0.147	0.366	6.39	16	0.000267	1.91	LV	CELLSTATES	vFB1.1	control_RBM20	8	18
CPEB2	0.947	0.0358	0.0509	0.129	4.97	11.6	0.0015	1.45	LV	CELLSTATES	vFB1.1	control_RBM20	8	18
COLGALT2	0.946	0.0221	0.217	0.531	6.88	13.6	0.00066	1.65	LV	CELLSTATES	vFB1.1	control_RBM20	8	18
IQGAP2	0.946	0.0108	0.117	0.314	6.14	16.5	0.000217	1.97	LV	CELLSTATES	vFB1.1	control_RBM20	8	18
AKT3	0.941	0.000961	1.55	4.01	9.76	27.2	5.85e-06	3.02	LV	CELLSTATES	vFB1.1	control_RBM20	8	18
PRPS1	0.941	0.0321	0.0741	0.172	5.42	12.1	0.00123	1.49	LV	CELLSTATES	vFB1.1	control_RBM20	8	18
SLC12A6	0.93	0.0105	0.0719	0.191	5.53	16.6	0.000206	1.98	LV	CELLSTATES	vFB1.1	control_RBM20	8	18
DOCK5	0.923	0.0253	0.509	1.21	8.09	13.1	0.000823	1.6	LV	CELLSTATES	vFB1.1	control_RBM20	8	18
CCND3	0.922	0.00047	0.283	0.75	7.37	30.3	2.28e-06	3.33	LV	CELLSTATES	vFB1.1	control_RBM20	8	18
KLHL29	0.921	0.00805	0.253	0.613	7.1	17.8	0.000134	2.09	LV	CELLSTATES	vFB1.1	control_RBM20	8	18
ANK2	0.92	0.00047	0.365	0.978	7.75	30.3	2.29e-06	3.33	LV	CELLSTATES	vFB1.1	control_RBM20	8	18
ARHGEF6	0.92	0.0109	0.0756	0.198	5.54	16.5	0.000222	1.96	LV	CELLSTATES	vFB1.1	control_RBM20	8	18
FGD5	0.915	0.0272	0.0745	0.194	5.52	12.8	0.000936	1.57	LV	CELLSTATES	vFB1.1	control_RBM20	8	18
PIK3IP1	0.915	0.0311	0.0718	0.22	5.65	12.2	0.00117	1.51	LV	CELLSTATES	vFB1.1	control_RBM20	8	18
FAXDC2	0.91	0.00139	0.171	0.471	6.72	25.3	1.05e-05	2.86	LV	CELLSTATES	vFB1.1	control_RBM20	8	18
PREX2	0.91	0.00908	0.418	1.04	7.85	17.3	0.000162	2.04	LV	CELLSTATES	vFB1.1	control_RBM20	8	18
TNS3	0.909	0.0235	0.168	0.409	6.54	13.3	0.000741	1.63	LV	CELLSTATES	vFB1.1	control_RBM20	8	18
JMY	0.907	0.0179	0.0801	0.196	5.55	14.4	0.000486	1.75	LV	CELLSTATES	vFB1.1	control_RBM20	8	18
FAM66C	0.905	0.0488	0.0265	0.0709	4.33	10.4	0.00246	1.31	LV	CELLSTATES	vFB1.1	control_RBM20	8	18
OGFRL1	0.904	0.0149	0.145	0.35	6.33	15.3	0.000348	1.83	LV	CELLSTATES	vFB1.1	control_RBM20	8	18
AC087286.2	0.901	0.00525	0.546	1.37	8.22	19.7	6.77e-05	2.28	LV	CELLSTATES	vFB1.1	control_RBM20	8	18
LINC00632	0.901	0.0287	0.0937	0.253	5.86	12.5	0.00103	1.54	LV	CELLSTATES	vFB1.1	control_RBM20	8	18
SYNPO2	0.899	0.00667	1.14	2.89	9.3	18.6	0.0001	2.18	LV	CELLSTATES	vFB1.1	control_RBM20	8	18
COL16A1	0.895	0.0149	0.0613	0.158	5.29	15.3	0.000343	1.83	LV	CELLSTATES	vFB1.1	control_RBM20	8	18
COL4A4	0.893	0.0499	1.23	2.8	9.28	10.4	0.00254	1.3	LV	CELLSTATES	vFB1.1	control_RBM20	8	18
CARMIL1	0.892	0.0171	0.941	2.26	8.99	14.6	0.000451	1.77	LV	CELLSTATES	vFB1.1	control_RBM20	8	18
PRSS23	0.891	0.0146	0.364	0.874	7.61	15.4	0.000334	1.84	LV	CELLSTATES	vFB1.1	control_RBM20	8	18
FAM111A	0.888	0.0149	0.0577	0.144	5.18	15.2	0.000351	1.83	LV	CELLSTATES	vFB1.1	control_RBM20	8	18
TSC22D1	0.886	0.00881	0.194	0.512	6.86	17.4	0.000156	2.06	LV	CELLSTATES	vFB1.1	control_RBM20	8	18
KLF7	0.882	0.00519	0.256	0.597	7.07	19.8	6.54e-05	2.28	LV	CELLSTATES	vFB1.1	control_RBM20	8	18
NINJ2	0.88	0.016	0.0874	0.23	5.78	14.9	0.000394	1.79	LV	CELLSTATES	vFB1.1	control_RBM20	8	18
FAM13A	0.876	0.00667	0.393	0.972	7.77	18.6	0.0001	2.18	LV	CELLSTATES	vFB1.1	control_RBM20	8	18
LURAP1L	0.876	0.0204	0.0741	0.174	5.41	13.9	0.000591	1.69	LV	CELLSTATES	vFB1.1	control_RBM20	8	18
AL136418.1	0.875	0.0455	0.0362	0.0925	4.61	10.7	0.0022	1.34	LV	CELLSTATES	vFB1.1	control_RBM20	8	18
CUL4B	0.872	0.0419	0.114	0.254	5.94	11	0.00191	1.38	LV	CELLSTATES	vFB1.1	control_RBM20	8	18
COBLL1	0.871	0.00325	0.209	0.5	6.86	21.7	3.47e-05	2.49	LV	CELLSTATES	vFB1.1	control_RBM20	8	18
PIP4K2A	0.87	0.000444	0.261	0.661	7.22	30.7	2.03e-06	3.35	LV	CELLSTATES	vFB1.1	control_RBM20	8	18
POC1B-AS1	0.869	0.0461	0.0524	0.116	4.96	10.6	0.00225	1.34	LV	CELLSTATES	vFB1.1	control_RBM20	8	18
LIN7A	0.862	0.035	0.08	0.186	5.48	11.7	0.00143	1.46	LV	CELLSTATES	vFB1.1	control_RBM20	8	18
JAM2	0.86	0.0282	0.0795	0.208	5.68	12.6	0.00101	1.55	LV	CELLSTATES	vFB1.1	control_RBM20	8	18
CD81	0.859	0.0156	0.501	1.07	7.92	15.1	0.000375	1.81	LV	CELLSTATES	vFB1.1	control_RBM20	8	18
AC092802.1	0.858	0.0059	0.153	0.373	6.43	19.3	7.96e-05	2.23	LV	CELLSTATES	vFB1.1	control_RBM20	8	18
CDK6	0.858	0.0401	0.0533	0.133	5.11	11.2	0.00178	1.4	LV	CELLSTATES	vFB1.1	control_RBM20	8	18
MRPS31	0.857	0.00124	0.0867	0.211	5.71	26	8.51e-06	2.91	LV	CELLSTATES	vFB1.1	control_RBM20	8	18
MAP3K5	0.854	0.0126	0.368	0.905	7.67	15.9	0.000276	1.9	LV	CELLSTATES	vFB1.1	control_RBM20	8	18
IRAK3	0.853	0.0341	0.431	0.951	7.77	11.9	0.00135	1.47	LV	CELLSTATES	vFB1.1	control_RBM20	8	18
KIF13A	0.853	0.00139	0.473	1.16	8.02	25.3	1.05e-05	2.86	LV	CELLSTATES	vFB1.1	control_RBM20	8	18
MBNL3	0.852	0.0166	0.0791	0.19	5.6	14.8	0.000424	1.78	LV	CELLSTATES	vFB1.1	control_RBM20	8	18
PROCR	0.848	0.0274	0.179	0.475	6.75	12.7	0.000949	1.56	LV	CELLSTATES	vFB1.1	control_RBM20	8	18
GPR137B	0.847	0.011	0.0614	0.157	5.3	16.4	0.000228	1.96	LV	CELLSTATES	vFB1.1	control_RBM20	8	18
PIGZ	0.846	0.0281	0.0412	0.104	4.77	12.6	0.000983	1.55	LV	CELLSTATES	vFB1.1	control_RBM20	8	18
KDM3A	0.843	0.00287	0.0921	0.216	5.72	22.2	2.9e-05	2.54	LV	CELLSTATES	vFB1.1	control_RBM20	8	18
PCMTD2	0.84	0.00998	0.12	0.276	6.04	16.9	0.000191	2	LV	CELLSTATES	vFB1.1	control_RBM20	8	18
SEMA3C	0.835	0.0488	0.125	0.274	6.04	10.4	0.00245	1.31	LV	CELLSTATES	vFB1.1	control_RBM20	8	18
CTIF	0.834	0.0325	0.0824	0.181	5.53	12	0.00126	1.49	LV	CELLSTATES	vFB1.1	control_RBM20	8	18
YPEL3	0.834	0.0294	0.161	0.397	6.48	12.4	0.00108	1.53	LV	CELLSTATES	vFB1.1	control_RBM20	8	18
HMCN1	0.832	0.0348	0.26	0.597	7.09	11.8	0.00141	1.46	LV	CELLSTATES	vFB1.1	control_RBM20	8	18
C9orf3	0.831	0.00124	0.69	1.67	8.53	25.9	8.63e-06	2.91	LV	CELLSTATES	vFB1.1	control_RBM20	8	18
MAP1B	0.831	0.0108	0.338	0.781	7.49	16.5	0.00022	1.97	LV	CELLSTATES	vFB1.1	control_RBM20	8	18
BEND7	0.828	0.0341	0.0784	0.185	5.5	11.9	0.00135	1.47	LV	CELLSTATES	vFB1.1	control_RBM20	8	18
MDFIC	0.827	0.0364	0.114	0.257	5.96	11.5	0.00154	1.44	LV	CELLSTATES	vFB1.1	control_RBM20	8	18
AC104389.4	0.826	0.0403	0.0614	0.154	5.3	11.2	0.0018	1.39	LV	CELLSTATES	vFB1.1	control_RBM20	8	18
EPHA3	0.826	0.00541	0.574	1.32	8.22	19.6	7.12e-05	2.27	LV	CELLSTATES	vFB1.1	control_RBM20	8	18
PTPDC1	0.825	0.0427	0.159	0.342	6.35	11	0.00197	1.37	LV	CELLSTATES	vFB1.1	control_RBM20	8	18
BNIP3L	0.824	0.00139	0.732	1.84	8.68	25.3	1.05e-05	2.86	LV	CELLSTATES	vFB1.1	control_RBM20	8	18
KLF3	0.82	0.0224	0.228	0.53	6.92	13.6	0.000671	1.65	LV	CELLSTATES	vFB1.1	control_RBM20	8	18
RGL1	0.815	0.00521	0.16	0.383	6.5	19.8	6.68e-05	2.28	LV	CELLSTATES	vFB1.1	control_RBM20	8	18
CCDC7	0.812	0.0118	0.207	0.481	6.81	16.1	0.000249	1.93	LV	CELLSTATES	vFB1.1	control_RBM20	8	18
DPH6-DT	0.812	0.0346	0.0757	0.169	5.43	11.8	0.00139	1.46	LV	CELLSTATES	vFB1.1	control_RBM20	8	18
NEO1	0.799	0.00345	0.119	0.285	6.1	21.4	3.78e-05	2.46	LV	CELLSTATES	vFB1.1	control_RBM20	8	18
ENOX2	0.798	0.00596	0.32	0.791	7.52	19.2	8.2e-05	2.23	LV	CELLSTATES	vFB1.1	control_RBM20	8	18
ABCC9	0.796	0.0448	0.127	0.296	6.19	10.8	0.00212	1.35	LV	CELLSTATES	vFB1.1	control_RBM20	8	18
ANKRD6	0.793	0.0235	0.145	0.345	6.33	13.4	0.000735	1.63	LV	CELLSTATES	vFB1.1	control_RBM20	8	18
CEP126	0.791	0.00805	0.287	0.665	7.26	17.8	0.000137	2.09	LV	CELLSTATES	vFB1.1	control_RBM20	8	18
KCTD8	0.79	0.0298	0.138	0.317	6.26	12.4	0.0011	1.53	LV	CELLSTATES	vFB1.1	control_RBM20	8	18
POC1B	0.787	0.024	0.0779	0.174	5.47	13.2	0.000771	1.62	LV	CELLSTATES	vFB1.1	control_RBM20	8	18
SKIL	0.786	0.0282	0.449	0.992	7.83	12.6	0.000989	1.55	LV	CELLSTATES	vFB1.1	control_RBM20	8	18
NTN4	0.785	0.0149	0.37	0.867	7.63	15.3	0.000344	1.83	LV	CELLSTATES	vFB1.1	control_RBM20	8	18
TM7SF3	0.784	0.011	0.109	0.253	5.97	16.4	0.000226	1.96	LV	CELLSTATES	vFB1.1	control_RBM20	8	18
PPM1B	0.783	0.0161	0.238	0.533	6.98	14.9	0.000397	1.79	LV	CELLSTATES	vFB1.1	control_RBM20	8	18
FAM129A	0.779	0.0143	0.231	0.563	7.04	15.4	0.000325	1.84	LV	CELLSTATES	vFB1.1	control_RBM20	8	18
HACE1	0.778	0.0234	0.0762	0.171	5.45	13.4	0.000719	1.63	LV	CELLSTATES	vFB1.1	control_RBM20	8	18
AGPS	0.777	0.0108	0.167	0.371	6.48	16.5	0.000219	1.97	LV	CELLSTATES	vFB1.1	control_RBM20	8	18
IPMK	0.777	0.0288	0.0687	0.156	5.36	12.5	0.00105	1.54	LV	CELLSTATES	vFB1.1	control_RBM20	8	18
TTC39B	0.776	0.0209	0.107	0.244	5.93	13.8	0.000607	1.68	LV	CELLSTATES	vFB1.1	control_RBM20	8	18
ARHGAP18	0.773	0.0468	0.102	0.227	5.83	10.6	0.00231	1.33	LV	CELLSTATES	vFB1.1	control_RBM20	8	18
YPEL2	0.773	0.00576	0.185	0.423	6.66	19.4	7.68e-05	2.24	LV	CELLSTATES	vFB1.1	control_RBM20	8	18
STK39	0.772	0.0447	0.157	0.337	6.36	10.8	0.00211	1.35	LV	CELLSTATES	vFB1.1	control_RBM20	8	18
PARD3B	0.771	0.00681	0.643	1.49	8.42	18.5	0.000106	2.17	LV	CELLSTATES	vFB1.1	control_RBM20	8	18
FCHO2	0.769	0.00127	0.228	0.526	6.94	25.8	9.03e-06	2.89	LV	CELLSTATES	vFB1.1	control_RBM20	8	18
GAB1	0.767	0.00841	0.405	0.901	7.72	17.6	0.000144	2.07	LV	CELLSTATES	vFB1.1	control_RBM20	8	18
XPO7	0.767	0.0149	0.103	0.25	5.89	15.3	0.000347	1.83	LV	CELLSTATES	vFB1.1	control_RBM20	8	18
MED13L	0.765	0.00169	1.04	2.41	9.11	24.5	1.35e-05	2.77	LV	CELLSTATES	vFB1.1	control_RBM20	8	18
PLCE1	0.765	0.0436	0.19	0.43	6.68	10.9	0.00202	1.36	LV	CELLSTATES	vFB1.1	control_RBM20	8	18
CREBRF	0.763	0.00667	0.194	0.444	6.71	18.6	0.0001	2.18	LV	CELLSTATES	vFB1.1	control_RBM20	8	18
AL035530.2	0.761	0.0416	0.0627	0.159	5.29	11.1	0.00188	1.38	LV	CELLSTATES	vFB1.1	control_RBM20	8	18
RMND5A	0.76	0.0268	0.0815	0.189	5.54	12.8	0.000909	1.57	LV	CELLSTATES	vFB1.1	control_RBM20	8	18
SLC35E3	0.758	0.0304	0.0867	0.215	5.76	12.3	0.00113	1.52	LV	CELLSTATES	vFB1.1	control_RBM20	8	18
OMD	0.756	0.0167	0.14	0.321	6.29	14.7	0.000429	1.78	LV	CELLSTATES	vFB1.1	control_RBM20	8	18
SMC4	0.756	0.0321	0.0637	0.147	5.27	12.1	0.00124	1.49	LV	CELLSTATES	vFB1.1	control_RBM20	8	18
LAMB2	0.755	0.0403	0.0849	0.207	5.69	11.2	0.0018	1.39	LV	CELLSTATES	vFB1.1	control_RBM20	8	18
LENG8	0.754	0.00681	0.246	0.552	7.03	18.5	0.000104	2.17	LV	CELLSTATES	vFB1.1	control_RBM20	8	18
WDR48	0.754	0.0204	0.0795	0.19	5.6	13.9	0.000591	1.69	LV	CELLSTATES	vFB1.1	control_RBM20	8	18
ITGB5	0.75	0.0179	0.268	0.593	7.11	14.4	0.000484	1.75	LV	CELLSTATES	vFB1.1	control_RBM20	8	18
RIMKLB	0.75	0.0166	0.136	0.341	6.35	14.8	0.000416	1.78	LV	CELLSTATES	vFB1.1	control_RBM20	8	18
ABLIM1	0.743	0.0278	0.547	1.37	8.3	12.7	0.000971	1.56	LV	CELLSTATES	vFB1.1	control_RBM20	8	18
ANKRD28	0.743	0.024	0.214	0.462	6.79	13.2	0.000771	1.62	LV	CELLSTATES	vFB1.1	control_RBM20	8	18
MLLT3	0.74	0.00681	0.239	0.523	6.98	18.5	0.000105	2.17	LV	CELLSTATES	vFB1.1	control_RBM20	8	18
ECHDC2	0.736	0.00979	0.782	1.88	8.77	16.9	0.000186	2.01	LV	CELLSTATES	vFB1.1	control_RBM20	8	18
ASAP2	0.734	0.00805	0.341	0.774	7.52	17.8	0.000136	2.09	LV	CELLSTATES	vFB1.1	control_RBM20	8	18
SLC22A15	0.734	0.0446	0.162	0.339	6.42	10.8	0.00211	1.35	LV	CELLSTATES	vFB1.1	control_RBM20	8	18
CNOT6L	0.733	0.00327	0.139	0.315	6.29	21.6	3.52e-05	2.48	LV	CELLSTATES	vFB1.1	control_RBM20	8	18
AC098829.1	0.729	0.035	0.137	0.306	6.28	11.7	0.00144	1.46	LV	CELLSTATES	vFB1.1	control_RBM20	8	18
GMDS-DT	0.728	0.00686	0.431	0.947	7.8	18.4	0.000109	2.16	LV	CELLSTATES	vFB1.1	control_RBM20	8	18
FOXN3	0.725	0.00383	0.829	1.88	8.77	21	4.36e-05	2.42	LV	CELLSTATES	vFB1.1	control_RBM20	8	18
FBXO38	0.722	0.012	0.129	0.29	6.14	16.1	0.000256	1.92	LV	CELLSTATES	vFB1.1	control_RBM20	8	18
RNF115	0.722	0.0091	0.388	0.858	7.69	17.3	0.000163	2.04	LV	CELLSTATES	vFB1.1	control_RBM20	8	18
GULP1	0.721	0.00547	0.264	0.593	7.15	19.5	7.25e-05	2.26	LV	CELLSTATES	vFB1.1	control_RBM20	8	18
ABI3BP	0.72	0.0267	1.02	2.23	9.03	12.8	0.000902	1.57	LV	CELLSTATES	vFB1.1	control_RBM20	8	18
SYNE1	0.719	0.0061	0.453	1.01	7.9	19.1	8.57e-05	2.21	LV	CELLSTATES	vFB1.1	control_RBM20	8	18
KCTD3	0.718	0.0235	0.147	0.308	6.26	13.3	0.000742	1.63	LV	CELLSTATES	vFB1.1	control_RBM20	8	18
APBB2	0.715	0.0379	0.729	1.48	8.46	11.4	0.00164	1.42	LV	CELLSTATES	vFB1.1	control_RBM20	8	18
LIMCH1	0.715	0.0236	0.504	1.2	8.13	13.3	0.000752	1.63	LV	CELLSTATES	vFB1.1	control_RBM20	8	18
DMTF1	0.71	0.0289	0.218	0.448	6.79	12.5	0.00106	1.54	LV	CELLSTATES	vFB1.1	control_RBM20	8	18
LINC00882	0.71	0.0282	0.259	0.54	7.06	12.6	0.00101	1.55	LV	CELLSTATES	vFB1.1	control_RBM20	8	18
PAPSS1	0.709	0.0488	0.0745	0.178	5.49	10.4	0.00246	1.31	LV	CELLSTATES	vFB1.1	control_RBM20	8	18
PTPN21	0.708	0.035	0.153	0.314	6.27	11.7	0.00143	1.46	LV	CELLSTATES	vFB1.1	control_RBM20	8	18
RAPGEF2	0.708	0.00841	0.213	0.476	6.87	17.6	0.000145	2.07	LV	CELLSTATES	vFB1.1	control_RBM20	8	18
SCP2	0.708	0.00931	0.222	0.51	6.95	17.2	0.000171	2.03	LV	CELLSTATES	vFB1.1	control_RBM20	8	18
GLS	0.707	0.0382	0.419	0.842	7.65	11.4	0.00166	1.42	LV	CELLSTATES	vFB1.1	control_RBM20	8	18
SLC44A1	0.707	0.0181	0.329	0.717	7.43	14.3	0.000498	1.74	LV	CELLSTATES	vFB1.1	control_RBM20	8	18
ARGLU1	0.703	0.00771	0.84	1.76	8.69	17.9	0.000128	2.11	LV	CELLSTATES	vFB1.1	control_RBM20	8	18
HBP1	0.699	0.0401	0.142	0.309	6.25	11.2	0.00177	1.4	LV	CELLSTATES	vFB1.1	control_RBM20	8	18
DCBLD2	0.698	0.0031	0.272	0.611	7.18	21.9	3.2e-05	2.51	LV	CELLSTATES	vFB1.1	control_RBM20	8	18
OTUD7A	0.697	0.0393	0.197	0.434	6.71	11.3	0.00172	1.41	LV	CELLSTATES	vFB1.1	control_RBM20	8	18
MCUB	0.696	0.0282	0.205	0.438	6.75	12.6	0.000996	1.55	LV	CELLSTATES	vFB1.1	control_RBM20	8	18
METTL25	0.696	0.0449	0.0871	0.182	5.64	10.8	0.00214	1.35	LV	CELLSTATES	vFB1.1	control_RBM20	8	18
RAB8B	0.694	0.0283	0.237	0.534	7.02	12.6	0.00101	1.55	LV	CELLSTATES	vFB1.1	control_RBM20	8	18
CEP112	0.691	0.0141	0.327	0.693	7.4	15.5	0.000319	1.85	LV	CELLSTATES	vFB1.1	control_RBM20	8	18
IGF1R	0.688	0.0242	0.681	1.46	8.43	13.2	0.000786	1.62	LV	CELLSTATES	vFB1.1	control_RBM20	8	18
KLHL24	0.684	0.0178	0.208	0.493	6.9	14.5	0.000476	1.75	LV	CELLSTATES	vFB1.1	control_RBM20	8	18
JAM3	0.683	0.0161	0.134	0.286	6.17	14.9	0.000398	1.79	LV	CELLSTATES	vFB1.1	control_RBM20	8	18
PLXNC1	0.683	0.0488	0.0833	0.185	5.52	10.5	0.00244	1.31	LV	CELLSTATES	vFB1.1	control_RBM20	8	18
PLAGL1	0.682	0.0209	0.666	1.39	8.38	13.8	0.000612	1.68	LV	CELLSTATES	vFB1.1	control_RBM20	8	18
PLS3	0.681	0.0273	0.217	0.51	6.94	12.7	0.000943	1.56	LV	CELLSTATES	vFB1.1	control_RBM20	8	18
TRIO	0.678	0.0193	0.624	1.34	8.32	14.1	0.000545	1.71	LV	CELLSTATES	vFB1.1	control_RBM20	8	18
SOS2	0.676	0.0103	0.405	0.856	7.68	16.7	0.0002	1.99	LV	CELLSTATES	vFB1.1	control_RBM20	8	18
EFR3A	0.675	0.0171	0.158	0.342	6.43	14.6	0.000449	1.77	LV	CELLSTATES	vFB1.1	control_RBM20	8	18
MCC	0.674	0.0403	0.304	0.675	7.32	11.2	0.0018	1.39	LV	CELLSTATES	vFB1.1	control_RBM20	8	18
FHIT	0.673	0.0171	0.377	0.823	7.63	14.6	0.000448	1.77	LV	CELLSTATES	vFB1.1	control_RBM20	8	18
GAREM1	0.67	0.0203	0.185	0.413	6.67	13.9	0.000582	1.69	LV	CELLSTATES	vFB1.1	control_RBM20	8	18
PTPRM	0.67	0.0118	0.531	1.13	8.09	16.2	0.000248	1.93	LV	CELLSTATES	vFB1.1	control_RBM20	8	18
ANXA4	0.666	0.00703	0.234	0.51	6.95	18.3	0.000112	2.15	LV	CELLSTATES	vFB1.1	control_RBM20	8	18
SMIM14	0.666	0.0038	0.34	0.754	7.49	21	4.3e-05	2.42	LV	CELLSTATES	vFB1.1	control_RBM20	8	18
FBXO42	0.665	0.0167	0.334	0.716	7.45	14.7	0.00043	1.78	LV	CELLSTATES	vFB1.1	control_RBM20	8	18
SNX7	0.661	0.0457	0.0756	0.159	5.42	10.7	0.00221	1.34	LV	CELLSTATES	vFB1.1	control_RBM20	8	18
AFF1	0.66	0.00283	0.752	1.67	8.64	22.3	2.84e-05	2.55	LV	CELLSTATES	vFB1.1	control_RBM20	8	18
CENPC	0.656	0.0363	0.317	0.641	7.31	11.6	0.00152	1.44	LV	CELLSTATES	vFB1.1	control_RBM20	8	18
AC016831.7	0.649	0.0199	1.71	3.8	9.82	14	0.000564	1.7	LV	CELLSTATES	vFB1.1	control_RBM20	8	18
AKAP13	0.646	0.0123	2.08	4.48	10.1	16	0.000266	1.91	LV	CELLSTATES	vFB1.1	control_RBM20	8	18
RIN2	0.646	0.0304	0.364	0.857	7.67	12.3	0.00113	1.52	LV	CELLSTATES	vFB1.1	control_RBM20	8	18
FGFR1OP2	0.641	0.0229	0.198	0.414	6.7	13.5	0.000692	1.64	LV	CELLSTATES	vFB1.1	control_RBM20	8	18
AL359915.2	0.64	0.0167	0.222	0.477	6.88	14.7	0.000428	1.78	LV	CELLSTATES	vFB1.1	control_RBM20	8	18
ANKRD10	0.64	0.0321	0.664	1.3	8.31	12.1	0.00123	1.49	LV	CELLSTATES	vFB1.1	control_RBM20	8	18
DST	0.64	0.00805	1.27	2.74	9.35	17.8	0.000135	2.09	LV	CELLSTATES	vFB1.1	control_RBM20	8	18
NFKBIZ	0.638	0.0361	0.397	0.863	7.7	11.6	0.00151	1.44	LV	CELLSTATES	vFB1.1	control_RBM20	8	18
CEP350	0.637	0.033	0.397	0.798	7.6	12	0.00129	1.48	LV	CELLSTATES	vFB1.1	control_RBM20	8	18
SPRED2	0.634	0.0415	0.515	1.06	8.02	11.1	0.00187	1.38	LV	CELLSTATES	vFB1.1	control_RBM20	8	18
MXRA7	0.63	0.045	0.196	0.405	6.65	10.7	0.00216	1.35	LV	CELLSTATES	vFB1.1	control_RBM20	8	18
DOK6	0.628	0.0282	0.229	0.466	6.89	12.6	0.001	1.55	LV	CELLSTATES	vFB1.1	control_RBM20	8	18
GATA6	0.626	0.0234	0.259	0.532	7.04	13.4	0.000724	1.63	LV	CELLSTATES	vFB1.1	control_RBM20	8	18
FBXL20	0.623	0.0235	0.314	0.664	7.35	13.4	0.000733	1.63	LV	CELLSTATES	vFB1.1	control_RBM20	8	18
MITF	0.622	0.0236	0.143	0.321	6.35	13.3	0.000752	1.63	LV	CELLSTATES	vFB1.1	control_RBM20	8	18
FRY	0.621	0.05	0.341	0.697	7.45	10.4	0.00255	1.3	LV	CELLSTATES	vFB1.1	control_RBM20	8	18
DANT2	0.619	0.0494	0.529	1.08	8.03	10.4	0.00251	1.31	LV	CELLSTATES	vFB1.1	control_RBM20	8	18
NCOA2	0.619	0.0139	0.602	1.26	8.26	15.6	0.000311	1.86	LV	CELLSTATES	vFB1.1	control_RBM20	8	18
PTPN4	0.619	0.0217	0.146	0.31	6.3	13.7	0.000643	1.66	LV	CELLSTATES	vFB1.1	control_RBM20	8	18
WDR19	0.616	0.04	0.13	0.269	6.14	11.2	0.00176	1.4	LV	CELLSTATES	vFB1.1	control_RBM20	8	18
TFDP2	0.615	0.0287	0.259	0.549	7.11	12.5	0.00103	1.54	LV	CELLSTATES	vFB1.1	control_RBM20	8	18
SPATA6	0.611	0.0358	1.1	2.19	9.08	11.6	0.00149	1.45	LV	CELLSTATES	vFB1.1	control_RBM20	8	18
FCHSD2	0.605	0.0304	0.694	1.43	8.46	12.3	0.00113	1.52	LV	CELLSTATES	vFB1.1	control_RBM20	8	18
SESN1	0.605	0.0346	0.27	0.555	7.12	11.8	0.00139	1.46	LV	CELLSTATES	vFB1.1	control_RBM20	8	18
USP40	0.605	0.0193	0.163	0.34	6.46	14.1	0.000542	1.71	LV	CELLSTATES	vFB1.1	control_RBM20	8	18
RANBP9	0.603	0.0235	0.243	0.475	6.92	13.4	0.000732	1.63	LV	CELLSTATES	vFB1.1	control_RBM20	8	18
PACSIN2	0.6	0.0438	0.162	0.332	6.4	10.9	0.00204	1.36	LV	CELLSTATES	vFB1.1	control_RBM20	8	18
ATXN1	0.596	0.0271	0.386	0.813	7.65	12.8	0.000928	1.57	LV	CELLSTATES	vFB1.1	control_RBM20	8	18
RALBP1	0.594	0.0458	0.129	0.259	6.06	10.7	0.00222	1.34	LV	CELLSTATES	vFB1.1	control_RBM20	8	18
OGT	0.593	0.0163	0.357	0.721	7.49	14.9	0.000406	1.79	LV	CELLSTATES	vFB1.1	control_RBM20	8	18
DOCK11	0.591	0.0254	0.139	0.296	6.27	13.1	0.00083	1.6	LV	CELLSTATES	vFB1.1	control_RBM20	8	18
DENND1A	0.59	0.0357	0.558	1.12	8.12	11.6	0.00147	1.45	LV	CELLSTATES	vFB1.1	control_RBM20	8	18
CAB39L	0.578	0.0352	0.264	0.549	7.11	11.7	0.00145	1.45	LV	CELLSTATES	vFB1.1	control_RBM20	8	18
ITPR2	0.575	0.0267	0.408	0.813	7.68	12.9	0.000899	1.57	LV	CELLSTATES	vFB1.1	control_RBM20	8	18
PAM	0.572	0.0267	0.566	1.19	8.21	12.9	0.000894	1.57	LV	CELLSTATES	vFB1.1	control_RBM20	8	18
TTLL7	0.57	0.0327	0.294	0.578	7.21	12	0.00127	1.49	LV	CELLSTATES	vFB1.1	control_RBM20	8	18
SMCHD1	0.564	0.0234	0.41	0.81	7.67	13.4	0.000726	1.63	LV	CELLSTATES	vFB1.1	control_RBM20	8	18
TBCK	0.561	0.0331	0.252	0.51	7.04	12	0.0013	1.48	LV	CELLSTATES	vFB1.1	control_RBM20	8	18
DENND5B	0.557	0.0364	0.268	0.539	7.09	11.5	0.00155	1.44	LV	CELLSTATES	vFB1.1	control_RBM20	8	18
RSRP1	0.551	0.035	0.767	1.58	8.63	11.7	0.00143	1.46	LV	CELLSTATES	vFB1.1	control_RBM20	8	18
DENND4C	0.535	0.0475	0.523	0.998	7.99	10.5	0.00236	1.32	LV	CELLSTATES	vFB1.1	control_RBM20	8	18
MEF2A	0.531	0.0446	0.34	0.679	7.44	10.8	0.0021	1.35	LV	CELLSTATES	vFB1.1	control_RBM20	8	18
EPB41L4A	0.526	0.0481	0.347	0.707	7.49	10.5	0.0024	1.32	LV	CELLSTATES	vFB1.1	control_RBM20	8	18
WDFY3	0.516	0.0488	0.52	0.987	7.98	10.4	0.00246	1.31	LV	CELLSTATES	vFB1.1	control_RBM20	8	18
UBE2E2	0.508	0.0364	1.1	2.17	9.1	11.5	0.00154	1.44	LV	CELLSTATES	vFB1.1	control_RBM20	8	18

## Sheet: TTN_control
Gene	logFC	FDR	mean_exp_control	mean_exp_genotype	logCPM	F	PValue	FDR_plot	Region	annotation_level	cell_state	comparison	Observations_genotype	Observations_reference
AC007614.1	3.63	0.000555	0.00104	0.0154	3.09	26.3	5.53e-06	3.26	LV	CELLSTATES	vFB1.1	control_TTN	12	18
HBB	3.63	0.000117	0.0058	0.104	4.57	33.3	6.13e-07	3.93	LV	CELLSTATES	vFB1.1	control_TTN	12	18
XG	3.26	9.94e-08	0.0125	0.139	4.82	71.9	5.07e-11	7	LV	CELLSTATES	vFB1.1	control_TTN	12	18
CYP8B1	3.23	0.000674	0.00147	0.0151	3.1	25.5	7.28e-06	3.17	LV	CELLSTATES	vFB1.1	control_TTN	12	18
CYP19A1	3.15	3.75e-05	0.00136	0.0275	3.26	38.1	1.49e-07	4.43	LV	CELLSTATES	vFB1.1	control_TTN	12	18
SLC10A6	3.02	0.000342	0.00354	0.0181	3.35	28.2	2.97e-06	3.47	LV	CELLSTATES	vFB1.1	control_TTN	12	18
GDF7	2.94	0.000616	0.000435	0.015	2.87	27.1	6.43e-06	3.21	LV	CELLSTATES	vFB1.1	control_TTN	12	18
AC022101.1	2.92	3.52e-05	0.00577	0.0398	3.77	38.5	1.34e-07	4.45	LV	CELLSTATES	vFB1.1	control_TTN	12	18
LINC01239	2.92	1.79e-05	0.0101	0.147	4.62	42	5.14e-08	4.75	LV	CELLSTATES	vFB1.1	control_TTN	12	18
PENK	2.81	0.000819	0.00223	0.0168	3.22	24.7	9.49e-06	3.09	LV	CELLSTATES	vFB1.1	control_TTN	12	18
HBA2	2.71	0.0112	0.0024	0.0288	3.44	14.8	0.000355	1.95	LV	CELLSTATES	vFB1.1	control_TTN	12	18
RAMP2-AS1	2.7	3.81e-07	0.0203	0.107	4.84	62.5	3.61e-10	6.42	LV	CELLSTATES	vFB1.1	control_TTN	12	18
PDZRN4	2.68	0.000677	0.0416	0.161	5.48	25.4	7.41e-06	3.17	LV	CELLSTATES	vFB1.1	control_TTN	12	18
SESN3	2.55	2.04e-08	0.0665	0.367	6.24	89.3	1.99e-12	7.69	LV	CELLSTATES	vFB1.1	control_TTN	12	18
POSTN	2.53	0.00392	0.0866	0.526	6.66	18.7	7.92e-05	2.41	LV	CELLSTATES	vFB1.1	control_TTN	12	18
AP000755.2	2.52	0.00199	0.00475	0.0357	3.4	21.2	3.19e-05	2.7	LV	CELLSTATES	vFB1.1	control_TTN	12	18
SNCAIP	2.5	5.31e-07	0.0383	0.182	5.4	60.3	5.81e-10	6.28	LV	CELLSTATES	vFB1.1	control_TTN	12	18
SFRP4	2.49	3.32e-07	0.0302	0.14	5.18	63.5	2.9e-10	6.48	LV	CELLSTATES	vFB1.1	control_TTN	12	18
AC009053.2	2.47	0.00418	0.00112	0.0136	2.9	18.5	8.68e-05	2.38	LV	CELLSTATES	vFB1.1	control_TTN	12	18
AC018742.1	2.45	0.00124	0.0253	0.184	5.09	23	1.69e-05	2.91	LV	CELLSTATES	vFB1.1	control_TTN	12	18
LINC00957	2.42	0.0046	0.00152	0.0147	2.89	18.1	9.78e-05	2.34	LV	CELLSTATES	vFB1.1	control_TTN	12	18
LINC02233	2.41	0.000445	0.00976	0.0449	4.1	27.2	4.13e-06	3.35	LV	CELLSTATES	vFB1.1	control_TTN	12	18
KALRN	2.4	2.04e-08	0.105	0.582	6.83	84	5.11e-12	7.69	LV	CELLSTATES	vFB1.1	control_TTN	12	18
AC099329.1	2.39	0.0152	0.0114	0.032	3.6	13.7	0.000553	1.82	LV	CELLSTATES	vFB1.1	control_TTN	12	18
NPPB	2.37	0.00418	0.0383	0.196	5.4	18.5	8.69e-05	2.38	LV	CELLSTATES	vFB1.1	control_TTN	12	18
PI16	2.35	2.04e-08	0.158	0.83	7.44	87	2.99e-12	7.69	LV	CELLSTATES	vFB1.1	control_TTN	12	18
AC009229.1	2.33	0.00317	0.00318	0.0136	3.15	19.5	5.82e-05	2.5	LV	CELLSTATES	vFB1.1	control_TTN	12	18
AFF2	2.32	0.000839	0.00666	0.0255	3.66	24.5	9.91e-06	3.08	LV	CELLSTATES	vFB1.1	control_TTN	12	18
AP000787.1	2.32	2.89e-08	0.0593	0.267	5.99	79.1	1.26e-11	7.54	LV	CELLSTATES	vFB1.1	control_TTN	12	18
AC007422.2	2.31	0.00961	0.00173	0.016	2.99	15.4	0.000289	2.02	LV	CELLSTATES	vFB1.1	control_TTN	12	18
AC011503.1	2.29	0.0037	0.0235	0.111	4.67	18.9	7.34e-05	2.43	LV	CELLSTATES	vFB1.1	control_TTN	12	18
SHISA6	2.28	0.000159	0.0287	0.11	5.15	31.5	1.03e-06	3.8	LV	CELLSTATES	vFB1.1	control_TTN	12	18
COMP	2.24	0.0233	0.00662	0.0415	3.7	12.3	0.000996	1.63	LV	CELLSTATES	vFB1.1	control_TTN	12	18
AC009229.2	2.2	0.000503	0.00895	0.0489	3.83	26.7	4.88e-06	3.3	LV	CELLSTATES	vFB1.1	control_TTN	12	18
AC108861.1	2.2	0.0178	0.00263	0.0134	3.03	13.2	0.000707	1.75	LV	CELLSTATES	vFB1.1	control_TTN	12	18
RAMP2	2.18	0.000364	0.0159	0.0708	4.53	28	3.18e-06	3.44	LV	CELLSTATES	vFB1.1	control_TTN	12	18
AICDA	2.17	0.025	0.00176	0.0134	3	12	0.00114	1.6	LV	CELLSTATES	vFB1.1	control_TTN	12	18
RGCC	2.16	0.000555	0.0273	0.104	4.97	26.2	5.58e-06	3.26	LV	CELLSTATES	vFB1.1	control_TTN	12	18
KIAA1211	2.13	4.66e-05	0.018	0.106	4.7	37	2.04e-07	4.33	LV	CELLSTATES	vFB1.1	control_TTN	12	18
NRG3	2.13	8.83e-05	0.0312	0.119	5.11	34.4	4.38e-07	4.05	LV	CELLSTATES	vFB1.1	control_TTN	12	18
AJAP1	2.1	0.0123	0.00346	0.0208	3.31	14.4	0.000416	1.91	LV	CELLSTATES	vFB1.1	control_TTN	12	18
KCNQ3	2.1	0.02	0.0068	0.0601	3.8	12.8	0.000828	1.7	LV	CELLSTATES	vFB1.1	control_TTN	12	18
PAPLN	2.1	2.89e-08	0.0342	0.135	5.2	79.3	1.22e-11	7.54	LV	CELLSTATES	vFB1.1	control_TTN	12	18
MAP2	2.07	1.88e-05	0.0257	0.141	4.91	41.5	5.77e-08	4.72	LV	CELLSTATES	vFB1.1	control_TTN	12	18
DCDC2C	2.06	0.0323	0.00377	0.0125	3.22	11.1	0.00167	1.49	LV	CELLSTATES	vFB1.1	control_TTN	12	18
AL157895.1	2.05	0.029	0.00339	0.0249	3.33	11.5	0.00142	1.54	LV	CELLSTATES	vFB1.1	control_TTN	12	18
AL139147.1	2.04	0.00152	0.0202	0.076	4.36	22.2	2.23e-05	2.82	LV	CELLSTATES	vFB1.1	control_TTN	12	18
AC107072.1	2.01	0.0002	0.0145	0.0591	4.22	30.4	1.46e-06	3.7	LV	CELLSTATES	vFB1.1	control_TTN	12	18
KIF5C	2.01	0.000275	0.0229	0.0904	4.66	29.1	2.24e-06	3.56	LV	CELLSTATES	vFB1.1	control_TTN	12	18
SUSD4	2.01	0.000273	0.0228	0.0812	4.59	29.2	2.17e-06	3.56	LV	CELLSTATES	vFB1.1	control_TTN	12	18
MISP3	1.99	0.0218	0.00437	0.0202	3.35	12.5	0.000917	1.66	LV	CELLSTATES	vFB1.1	control_TTN	12	18
AC023906.4	1.95	0.00323	0.00994	0.034	3.83	19.4	6.04e-05	2.49	LV	CELLSTATES	vFB1.1	control_TTN	12	18
GLIS1	1.95	3.75e-05	0.0175	0.118	4.49	38	1.52e-07	4.43	LV	CELLSTATES	vFB1.1	control_TTN	12	18
TIPARP	1.93	0.00012	0.0548	0.197	5.63	33.1	6.5e-07	3.92	LV	CELLSTATES	vFB1.1	control_TTN	12	18
AFF3	1.92	2.98e-07	0.637	2.73	9.1	64.4	2.39e-10	6.53	LV	CELLSTATES	vFB1.1	control_TTN	12	18
THBS4	1.91	0.000904	0.133	0.654	7.21	24.2	1.1e-05	3.04	LV	CELLSTATES	vFB1.1	control_TTN	12	18
AK5	1.89	0.0152	0.00414	0.0171	3.31	13.7	0.000558	1.82	LV	CELLSTATES	vFB1.1	control_TTN	12	18
MYEF2	1.88	0.0271	0.00621	0.0444	3.63	11.8	0.00128	1.57	LV	CELLSTATES	vFB1.1	control_TTN	12	18
CCDC68	1.86	0.00888	0.0314	0.0738	4.76	15.7	0.000257	2.05	LV	CELLSTATES	vFB1.1	control_TTN	12	18
LINC01568	1.86	0.0369	0.00564	0.0262	3.41	10.6	0.00212	1.43	LV	CELLSTATES	vFB1.1	control_TTN	12	18
ARHGEF26	1.85	6.24e-06	0.0838	0.373	6.29	47.3	1.27e-08	5.2	LV	CELLSTATES	vFB1.1	control_TTN	12	18
DOCK9-AS1	1.85	0.0257	0.00588	0.0178	3.37	11.9	0.00118	1.59	LV	CELLSTATES	vFB1.1	control_TTN	12	18
HAPLN1	1.84	0.0155	0.0367	0.138	5.1	13.7	0.000572	1.81	LV	CELLSTATES	vFB1.1	control_TTN	12	18
NWD1	1.82	0.0177	0.00348	0.0134	3.21	13.2	0.0007	1.75	LV	CELLSTATES	vFB1.1	control_TTN	12	18
CPXM2	1.81	0.00619	0.0164	0.057	4.35	17	0.000152	2.21	LV	CELLSTATES	vFB1.1	control_TTN	12	18
RIMS1	1.8	0.0114	0.00752	0.0534	3.79	14.8	0.000366	1.94	LV	CELLSTATES	vFB1.1	control_TTN	12	18
ITGA1	1.79	2.04e-08	0.0913	0.381	6.39	83.2	5.96e-12	7.69	LV	CELLSTATES	vFB1.1	control_TTN	12	18
KIRREL3	1.78	0.000157	0.0571	0.25	5.81	31.6	1e-06	3.81	LV	CELLSTATES	vFB1.1	control_TTN	12	18
SSX2IP	1.76	8.74e-05	0.0618	0.225	5.74	34.5	4.27e-07	4.06	LV	CELLSTATES	vFB1.1	control_TTN	12	18
AC025180.1	1.73	0.00426	0.0104	0.034	3.82	18.4	8.95e-05	2.37	LV	CELLSTATES	vFB1.1	control_TTN	12	18
AC026316.5	1.73	0.0112	0.024	0.0614	4.56	14.8	0.000357	1.95	LV	CELLSTATES	vFB1.1	control_TTN	12	18
TNFAIP8L3	1.73	0.0362	0.00535	0.0148	3.3	10.7	0.00203	1.44	LV	CELLSTATES	vFB1.1	control_TTN	12	18
WARS2-IT1	1.72	0.00332	0.015	0.0462	4.02	19.3	6.32e-05	2.48	LV	CELLSTATES	vFB1.1	control_TTN	12	18
CRISPLD1	1.71	0.0245	0.0135	0.0642	4.09	12.1	0.0011	1.61	LV	CELLSTATES	vFB1.1	control_TTN	12	18
AC099063.4	1.7	0.0366	0.00438	0.0126	3.23	10.8	0.00208	1.44	LV	CELLSTATES	vFB1.1	control_TTN	12	18
RPS6KA6	1.7	0.0369	0.00753	0.0225	3.46	10.6	0.00213	1.43	LV	CELLSTATES	vFB1.1	control_TTN	12	18
LINC01535	1.68	0.0153	0.0112	0.0334	3.64	13.7	0.000561	1.82	LV	CELLSTATES	vFB1.1	control_TTN	12	18
SGIP1	1.67	3.44e-05	0.348	1.16	8.02	38.7	1.28e-07	4.46	LV	CELLSTATES	vFB1.1	control_TTN	12	18
ZNF385D-AS1	1.66	0.0196	0.00899	0.0161	3.56	12.8	0.000802	1.71	LV	CELLSTATES	vFB1.1	control_TTN	12	18
HS3ST3A1	1.65	0.0361	0.0122	0.0458	3.88	10.7	0.00202	1.44	LV	CELLSTATES	vFB1.1	control_TTN	12	18
KLF8	1.65	0.000572	0.0237	0.0859	4.63	26.1	5.84e-06	3.24	LV	CELLSTATES	vFB1.1	control_TTN	12	18
AC108449.1	1.64	0.0016	0.0363	0.13	4.96	22	2.39e-05	2.8	LV	CELLSTATES	vFB1.1	control_TTN	12	18
ADRA1B	1.64	2.45e-05	0.0821	0.271	6.05	40.2	8.38e-08	4.61	LV	CELLSTATES	vFB1.1	control_TTN	12	18
ATP10A	1.64	1.79e-05	0.14	0.474	6.71	41.8	5.34e-08	4.75	LV	CELLSTATES	vFB1.1	control_TTN	12	18
AC036214.1	1.63	0.0052	0.0219	0.085	4.42	17.7	0.000118	2.28	LV	CELLSTATES	vFB1.1	control_TTN	12	18
CORIN	1.63	7.27e-05	0.0497	0.181	5.48	35.3	3.37e-07	4.14	LV	CELLSTATES	vFB1.1	control_TTN	12	18
KLF2	1.63	0.000946	0.175	0.379	6.8	24	1.19e-05	3.02	LV	CELLSTATES	vFB1.1	control_TTN	12	18
AC005550.2	1.61	0.00133	0.0308	0.148	5.02	22.7	1.87e-05	2.87	LV	CELLSTATES	vFB1.1	control_TTN	12	18
MEOX2	1.6	1.4e-05	0.11	0.403	6.59	43.3	3.58e-08	4.85	LV	CELLSTATES	vFB1.1	control_TTN	12	18
PLXDC2	1.6	2.63e-07	1.85	6.37	10.5	65.5	1.92e-10	6.58	LV	CELLSTATES	vFB1.1	control_TTN	12	18
MTSS1	1.59	0.0055	0.0935	0.32	6.22	17.5	0.000126	2.26	LV	CELLSTATES	vFB1.1	control_TTN	12	18
FGF14	1.57	0.000281	0.505	1.9	8.72	29	2.32e-06	3.55	LV	CELLSTATES	vFB1.1	control_TTN	12	18
TMEM132C	1.57	0.00154	0.265	1	7.73	22.2	2.26e-05	2.81	LV	CELLSTATES	vFB1.1	control_TTN	12	18
AL445426.1	1.56	1.77e-05	0.193	0.62	7.16	42.1	4.91e-08	4.75	LV	CELLSTATES	vFB1.1	control_TTN	12	18
AL031599.1	1.55	0.0305	0.0278	0.0612	4.49	11.3	0.00154	1.52	LV	CELLSTATES	vFB1.1	control_TTN	12	18
STK17B	1.55	0.000146	0.146	0.475	6.71	32	8.94e-07	3.84	LV	CELLSTATES	vFB1.1	control_TTN	12	18
AC090115.1	1.54	0.00154	0.0313	0.0777	4.72	22.1	2.28e-05	2.81	LV	CELLSTATES	vFB1.1	control_TTN	12	18
CYP1B1-AS1	1.54	1.14e-07	0.273	0.748	7.56	70.6	6.65e-11	6.94	LV	CELLSTATES	vFB1.1	control_TTN	12	18
PTPN13	1.52	5.13e-07	0.275	0.943	7.74	60.8	5.24e-10	6.29	LV	CELLSTATES	vFB1.1	control_TTN	12	18
PCOLCE2	1.51	7.82e-06	0.598	1.74	8.74	46.2	1.71e-08	5.11	LV	CELLSTATES	vFB1.1	control_TTN	12	18
IRS2	1.5	1.6e-05	0.204	0.689	7.3	42.7	4.21e-08	4.8	LV	CELLSTATES	vFB1.1	control_TTN	12	18
KCNMA1	1.5	0.0281	0.0138	0.0515	3.96	11.6	0.00135	1.55	LV	CELLSTATES	vFB1.1	control_TTN	12	18
LDLRAD4	1.5	8.74e-05	0.192	0.748	7.28	34.5	4.23e-07	4.06	LV	CELLSTATES	vFB1.1	control_TTN	12	18
LINC01515	1.5	0.00183	0.0622	0.18	5.54	21.5	2.82e-05	2.74	LV	CELLSTATES	vFB1.1	control_TTN	12	18
LZTS3	1.5	0.0347	0.00967	0.0184	3.59	10.9	0.00188	1.46	LV	CELLSTATES	vFB1.1	control_TTN	12	18
PCSK6	1.5	1.37e-05	0.699	2.39	9	43.6	3.29e-08	4.86	LV	CELLSTATES	vFB1.1	control_TTN	12	18
LAMA3	1.49	0.0122	0.0238	0.0768	4.6	14.5	0.000404	1.91	LV	CELLSTATES	vFB1.1	control_TTN	12	18
LRRC17	1.48	0.000809	0.0454	0.133	5.21	24.7	9.32e-06	3.09	LV	CELLSTATES	vFB1.1	control_TTN	12	18
NAA11	1.48	0.0352	0.101	0.232	6.08	10.8	0.00193	1.45	LV	CELLSTATES	vFB1.1	control_TTN	12	18
SULF1	1.48	7.43e-06	0.334	1.03	7.89	46.5	1.57e-08	5.13	LV	CELLSTATES	vFB1.1	control_TTN	12	18
ARHGEF28	1.47	0.0276	0.0123	0.126	4.3	11.7	0.00132	1.56	LV	CELLSTATES	vFB1.1	control_TTN	12	18
DYRK2	1.47	0.00152	0.0569	0.12	5.3	22.2	2.23e-05	2.82	LV	CELLSTATES	vFB1.1	control_TTN	12	18
AFAP1L2	1.46	0.00771	0.0172	0.0626	4.26	16.2	0.00021	2.11	LV	CELLSTATES	vFB1.1	control_TTN	12	18
AL391117.1	1.45	0.0481	0.0107	0.037	3.8	9.63	0.00325	1.32	LV	CELLSTATES	vFB1.1	control_TTN	12	18
KIF13B	1.45	1.12e-05	0.228	0.678	7.33	44.5	2.61e-08	4.95	LV	CELLSTATES	vFB1.1	control_TTN	12	18
MXRA5	1.45	0.0341	0.0524	0.154	5.35	10.9	0.00184	1.47	LV	CELLSTATES	vFB1.1	control_TTN	12	18
CHST7	1.44	0.00271	0.107	0.33	6.42	20.1	4.71e-05	2.57	LV	CELLSTATES	vFB1.1	control_TTN	12	18
AL356277.3	1.43	0.00397	0.0323	0.104	4.9	18.6	8.11e-05	2.4	LV	CELLSTATES	vFB1.1	control_TTN	12	18
IL16	1.43	9.53e-07	0.148	0.438	6.74	56.7	1.32e-09	6.02	LV	CELLSTATES	vFB1.1	control_TTN	12	18
NOX4	1.43	0.000434	0.812	2.24	9.11	27.3	3.95e-06	3.36	LV	CELLSTATES	vFB1.1	control_TTN	12	18
AC069549.1	1.42	0.0265	0.0187	0.0532	4.08	11.8	0.00124	1.58	LV	CELLSTATES	vFB1.1	control_TTN	12	18
GLYATL2	1.42	0.00242	0.0389	0.0837	4.89	20.5	4.07e-05	2.62	LV	CELLSTATES	vFB1.1	control_TTN	12	18
PRR16	1.42	2.8e-05	0.767	2.4	9.1	39.5	1e-07	4.55	LV	CELLSTATES	vFB1.1	control_TTN	12	18
SEZ6L	1.42	0.00558	0.0225	0.0759	4.55	17.4	0.000129	2.25	LV	CELLSTATES	vFB1.1	control_TTN	12	18
ST8SIA4	1.42	0.0157	0.0235	0.0943	4.55	13.6	0.000582	1.8	LV	CELLSTATES	vFB1.1	control_TTN	12	18
COL21A1	1.41	0.00118	0.0439	0.149	5.36	23.2	1.58e-05	2.93	LV	CELLSTATES	vFB1.1	control_TTN	12	18
THSD4	1.41	5.43e-05	0.143	0.473	6.87	36.4	2.42e-07	4.27	LV	CELLSTATES	vFB1.1	control_TTN	12	18
ZMAT1	1.41	0.00148	0.0444	0.151	5.16	22.3	2.13e-05	2.83	LV	CELLSTATES	vFB1.1	control_TTN	12	18
AC025188.1	1.4	0.0302	0.0142	0.0501	3.98	11.4	0.00152	1.52	LV	CELLSTATES	vFB1.1	control_TTN	12	18
PLXNA2	1.4	0.000309	0.161	0.439	6.79	28.6	2.59e-06	3.51	LV	CELLSTATES	vFB1.1	control_TTN	12	18
WDR63	1.4	0.0323	0.0155	0.0569	4.13	11.1	0.00168	1.49	LV	CELLSTATES	vFB1.1	control_TTN	12	18
C14orf132	1.39	0.0276	0.013	0.0341	3.88	11.7	0.0013	1.56	LV	CELLSTATES	vFB1.1	control_TTN	12	18
LINC01088	1.39	0.0241	0.732	2.59	9.21	12.2	0.00107	1.62	LV	CELLSTATES	vFB1.1	control_TTN	12	18
NDC80	1.39	0.0133	0.0151	0.053	4.03	14.2	0.00046	1.88	LV	CELLSTATES	vFB1.1	control_TTN	12	18
TPD52L1	1.39	0.0157	0.0507	0.195	5.44	13.6	0.000589	1.8	LV	CELLSTATES	vFB1.1	control_TTN	12	18
ATP10D	1.38	1.37e-05	0.293	0.828	7.69	43.5	3.4e-08	4.86	LV	CELLSTATES	vFB1.1	control_TTN	12	18
CNTN4	1.38	0.00757	0.0656	0.265	6	16.2	0.000204	2.12	LV	CELLSTATES	vFB1.1	control_TTN	12	18
LINC01807	1.37	0.0328	0.0523	0.139	5.31	11.1	0.00172	1.48	LV	CELLSTATES	vFB1.1	control_TTN	12	18
AL034417.2	1.36	0.0149	0.0214	0.0427	4.25	13.8	0.000538	1.83	LV	CELLSTATES	vFB1.1	control_TTN	12	18
ARHGAP10	1.36	0.000203	1.03	3.43	9.56	30.3	1.5e-06	3.69	LV	CELLSTATES	vFB1.1	control_TTN	12	18
FAM117B	1.36	0.000454	0.0536	0.181	5.44	27.1	4.24e-06	3.34	LV	CELLSTATES	vFB1.1	control_TTN	12	18
BCL7A	1.35	0.00986	0.0259	0.0883	4.58	15.3	0.000301	2.01	LV	CELLSTATES	vFB1.1	control_TTN	12	18
AC026904.4	1.34	0.0361	0.0183	0.0449	4.04	10.7	0.00202	1.44	LV	CELLSTATES	vFB1.1	control_TTN	12	18
C11orf80	1.32	0.000146	0.171	0.405	6.77	32	8.86e-07	3.84	LV	CELLSTATES	vFB1.1	control_TTN	12	18
DOCK9	1.32	7.46e-07	0.317	0.942	7.82	58.3	9.24e-10	6.13	LV	CELLSTATES	vFB1.1	control_TTN	12	18
FMOD	1.32	0.01	0.0334	0.118	5.01	15.2	0.000307	2	LV	CELLSTATES	vFB1.1	control_TTN	12	18
LMCD1-AS1	1.32	0.000572	0.13	0.323	6.4	26.1	5.88e-06	3.24	LV	CELLSTATES	vFB1.1	control_TTN	12	18
NFATC2	1.32	0.0415	0.0233	0.0467	4.47	10.2	0.00257	1.38	LV	CELLSTATES	vFB1.1	control_TTN	12	18
ZNF844	1.32	0.0434	0.0216	0.0626	4.27	9.99	0.00276	1.36	LV	CELLSTATES	vFB1.1	control_TTN	12	18
DDX60L	1.31	0.000437	0.0517	0.123	5.31	27.2	4.02e-06	3.36	LV	CELLSTATES	vFB1.1	control_TTN	12	18
EEF2K	1.31	4.53e-05	0.161	0.454	6.82	37.2	1.92e-07	4.34	LV	CELLSTATES	vFB1.1	control_TTN	12	18
FRZB	1.31	0.0125	0.041	0.124	5.11	14.4	0.000424	1.9	LV	CELLSTATES	vFB1.1	control_TTN	12	18
SAMD5	1.31	0.0106	0.027	0.0794	4.57	15	0.000332	1.97	LV	CELLSTATES	vFB1.1	control_TTN	12	18
CNKSR2	1.3	0.00323	0.0559	0.19	5.49	19.4	6.03e-05	2.49	LV	CELLSTATES	vFB1.1	control_TTN	12	18
ITGB8	1.3	0.00125	0.0893	0.233	5.92	23	1.7e-05	2.9	LV	CELLSTATES	vFB1.1	control_TTN	12	18
LINC00632	1.3	0.000117	0.0937	0.254	6.11	33.2	6.21e-07	3.93	LV	CELLSTATES	vFB1.1	control_TTN	12	18
MOB3B	1.3	0.0165	0.151	0.466	6.77	13.4	0.000633	1.78	LV	CELLSTATES	vFB1.1	control_TTN	12	18
AC079380.1	1.29	0.0369	0.0315	0.103	4.78	10.6	0.00212	1.43	LV	CELLSTATES	vFB1.1	control_TTN	12	18
AGMO	1.29	0.00014	0.0983	0.264	6.16	32.4	7.9e-07	3.85	LV	CELLSTATES	vFB1.1	control_TTN	12	18
CNBD1	1.29	0.0161	0.0427	0.161	5.31	13.5	0.000609	1.79	LV	CELLSTATES	vFB1.1	control_TTN	12	18
FGD4	1.29	0.00014	0.313	0.845	7.71	32.3	8.06e-07	3.85	LV	CELLSTATES	vFB1.1	control_TTN	12	18
KLF12	1.28	9e-07	0.501	1.31	8.37	57.2	1.18e-09	6.05	LV	CELLSTATES	vFB1.1	control_TTN	12	18
NRXN3	1.28	0.00415	0.0877	0.325	6.21	18.5	8.56e-05	2.38	LV	CELLSTATES	vFB1.1	control_TTN	12	18
SLC46A3	1.28	2.41e-05	0.0847	0.204	5.93	40.4	7.92e-08	4.62	LV	CELLSTATES	vFB1.1	control_TTN	12	18
CFH	1.27	0.000177	0.747	2.02	9.01	30.9	1.24e-06	3.75	LV	CELLSTATES	vFB1.1	control_TTN	12	18
PNPLA7	1.27	0.00281	0.0404	0.133	5.08	20	4.92e-05	2.55	LV	CELLSTATES	vFB1.1	control_TTN	12	18
YPEL1	1.27	0.00835	0.0265	0.0706	4.51	15.9	0.000236	2.08	LV	CELLSTATES	vFB1.1	control_TTN	12	18
GNAI1	1.26	0.011	0.036	0.102	4.8	14.9	0.000346	1.96	LV	CELLSTATES	vFB1.1	control_TTN	12	18
GRB10	1.26	8.6e-05	0.235	0.683	7.34	34.6	4.08e-07	4.07	LV	CELLSTATES	vFB1.1	control_TTN	12	18
MTURN	1.26	0.00451	0.0423	0.12	5.09	18.2	9.51e-05	2.35	LV	CELLSTATES	vFB1.1	control_TTN	12	18
UACA	1.26	3.99e-06	0.28	0.767	7.58	49.9	6.7e-09	5.4	LV	CELLSTATES	vFB1.1	control_TTN	12	18
AC091948.1	1.25	0.00197	0.056	0.129	5.4	21.2	3.14e-05	2.7	LV	CELLSTATES	vFB1.1	control_TTN	12	18
MAP1B	1.25	0.000149	0.338	0.817	7.76	31.9	9.24e-07	3.83	LV	CELLSTATES	vFB1.1	control_TTN	12	18
MFAP5	1.25	0.00505	0.538	1.44	8.51	17.8	0.00011	2.3	LV	CELLSTATES	vFB1.1	control_TTN	12	18
MTUS1	1.24	3.75e-05	0.811	2.15	9.05	38	1.53e-07	4.43	LV	CELLSTATES	vFB1.1	control_TTN	12	18
CCSAP	1.23	0.0395	0.0148	0.0459	3.98	10.3	0.00236	1.4	LV	CELLSTATES	vFB1.1	control_TTN	12	18
EEF1A2	1.23	0.043	0.0255	0.0735	4.39	10	0.00269	1.37	LV	CELLSTATES	vFB1.1	control_TTN	12	18
ICA1L	1.23	0.00285	0.16	0.436	6.7	19.9	5.01e-05	2.55	LV	CELLSTATES	vFB1.1	control_TTN	12	18
FOXO3	1.22	0.000336	1.03	3	9.47	28.3	2.89e-06	3.47	LV	CELLSTATES	vFB1.1	control_TTN	12	18
PC	1.22	0.0248	0.023	0.0465	4.3	12	0.00113	1.6	LV	CELLSTATES	vFB1.1	control_TTN	12	18
HS3ST1	1.21	0.0157	0.0423	0.132	5.08	13.6	0.000587	1.8	LV	CELLSTATES	vFB1.1	control_TTN	12	18
MYO1E	1.21	0.00053	0.106	0.262	6.21	26.5	5.18e-06	3.28	LV	CELLSTATES	vFB1.1	control_TTN	12	18
AP001599.1	1.2	0.0286	0.0654	0.138	5.35	11.6	0.00139	1.54	LV	CELLSTATES	vFB1.1	control_TTN	12	18
IL17RD	1.2	0.00558	0.0508	0.131	5.21	17.4	0.000129	2.25	LV	CELLSTATES	vFB1.1	control_TTN	12	18
PRTG	1.2	0.00367	0.0489	0.123	5.14	18.9	7.25e-05	2.44	LV	CELLSTATES	vFB1.1	control_TTN	12	18
COLEC12	1.19	0.000496	0.54	1.25	8.33	26.7	4.74e-06	3.3	LV	CELLSTATES	vFB1.1	control_TTN	12	18
FGD5	1.19	0.00122	0.0745	0.174	5.71	23.1	1.64e-05	2.92	LV	CELLSTATES	vFB1.1	control_TTN	12	18
RGS11	1.19	0.00405	0.0391	0.108	4.91	18.6	8.32e-05	2.39	LV	CELLSTATES	vFB1.1	control_TTN	12	18
SNHG22	1.19	0.00771	0.0616	0.144	5.39	16.2	0.00021	2.11	LV	CELLSTATES	vFB1.1	control_TTN	12	18
TENM4	1.19	0.0159	0.27	0.539	7.24	13.5	0.000602	1.8	LV	CELLSTATES	vFB1.1	control_TTN	12	18
PPP1CB	1.18	0.00323	0.198	0.474	6.97	19.5	5.99e-05	2.49	LV	CELLSTATES	vFB1.1	control_TTN	12	18
SORT1	1.18	0.014	0.0303	0.092	4.72	14.1	0.000487	1.86	LV	CELLSTATES	vFB1.1	control_TTN	12	18
TM7SF3	1.18	0.000152	0.109	0.258	6.2	31.8	9.53e-07	3.82	LV	CELLSTATES	vFB1.1	control_TTN	12	18
AC007388.1	1.17	2.45e-05	0.223	0.615	7.26	40.2	8.41e-08	4.61	LV	CELLSTATES	vFB1.1	control_TTN	12	18
BACH2	1.17	0.000162	0.314	0.741	7.65	31.4	1.09e-06	3.79	LV	CELLSTATES	vFB1.1	control_TTN	12	18
CCND3	1.17	0.000138	0.283	0.852	7.66	32.5	7.63e-07	3.86	LV	CELLSTATES	vFB1.1	control_TTN	12	18
SCUBE2	1.17	0.0177	0.0247	0.0633	4.46	13.2	0.000698	1.75	LV	CELLSTATES	vFB1.1	control_TTN	12	18
ARL15	1.16	0.000839	1.31	3.71	9.8	24.6	9.87e-06	3.08	LV	CELLSTATES	vFB1.1	control_TTN	12	18
GPM6B	1.16	0.0349	0.124	0.277	6.26	10.8	0.00189	1.46	LV	CELLSTATES	vFB1.1	control_TTN	12	18
SLC25A45	1.16	0.00666	0.0771	0.186	5.66	16.7	0.000171	2.18	LV	CELLSTATES	vFB1.1	control_TTN	12	18
TMEM56-RWDD3	1.16	0.0209	0.0274	0.0857	4.65	12.7	0.000871	1.68	LV	CELLSTATES	vFB1.1	control_TTN	12	18
C5	1.15	0.0127	0.0353	0.107	4.85	14.4	0.000431	1.9	LV	CELLSTATES	vFB1.1	control_TTN	12	18
CCNG2	1.15	0.00366	0.0864	0.243	6.06	19	7.18e-05	2.44	LV	CELLSTATES	vFB1.1	control_TTN	12	18
NTM	1.15	0.0154	0.0454	0.129	5.25	13.7	0.000566	1.81	LV	CELLSTATES	vFB1.1	control_TTN	12	18
SORBS1	1.15	0.00392	0.223	0.618	7.33	18.7	7.95e-05	2.41	LV	CELLSTATES	vFB1.1	control_TTN	12	18
UBALD2	1.15	0.00593	0.0407	0.0995	4.96	17.2	0.000143	2.23	LV	CELLSTATES	vFB1.1	control_TTN	12	18
ASPN	1.14	0.0454	0.347	0.63	7.58	9.83	0.00296	1.34	LV	CELLSTATES	vFB1.1	control_TTN	12	18
COL14A1	1.14	0.0467	0.138	0.452	6.81	9.73	0.00309	1.33	LV	CELLSTATES	vFB1.1	control_TTN	12	18
SMAD7	1.14	0.0484	0.0272	0.0465	4.39	9.6	0.00329	1.32	LV	CELLSTATES	vFB1.1	control_TTN	12	18
ZNF793	1.14	0.0238	0.0266	0.0494	4.51	12.2	0.00105	1.62	LV	CELLSTATES	vFB1.1	control_TTN	12	18
BMP4	1.13	0.00163	0.0705	0.2	5.73	21.9	2.45e-05	2.79	LV	CELLSTATES	vFB1.1	control_TTN	12	18
BTBD8	1.13	0.000659	0.0817	0.216	5.87	25.6	7.02e-06	3.18	LV	CELLSTATES	vFB1.1	control_TTN	12	18
HEG1	1.13	0.0033	0.115	0.302	6.25	19.3	6.24e-05	2.48	LV	CELLSTATES	vFB1.1	control_TTN	12	18
TBX15	1.13	0.0133	0.0587	0.136	5.31	14.2	0.000461	1.88	LV	CELLSTATES	vFB1.1	control_TTN	12	18
PLEKHH2	1.12	0.000116	0.367	0.995	8	33.3	6.02e-07	3.93	LV	CELLSTATES	vFB1.1	control_TTN	12	18
SMAD9	1.12	0.0453	0.0224	0.0524	4.34	9.84	0.00295	1.34	LV	CELLSTATES	vFB1.1	control_TTN	12	18
ADCY2	1.11	0.0176	0.0668	0.142	5.52	13.2	0.00069	1.76	LV	CELLSTATES	vFB1.1	control_TTN	12	18
CTIF	1.11	0.000928	0.0824	0.202	5.75	24.1	1.15e-05	3.03	LV	CELLSTATES	vFB1.1	control_TTN	12	18
KCNAB1	1.11	0.00668	0.144	0.33	6.55	16.7	0.000172	2.18	LV	CELLSTATES	vFB1.1	control_TTN	12	18
PLSCR4	1.11	1.12e-05	0.347	0.835	7.78	44.5	2.62e-08	4.95	LV	CELLSTATES	vFB1.1	control_TTN	12	18
RAI2	1.11	0.0119	0.0427	0.0989	4.96	14.6	0.000393	1.92	LV	CELLSTATES	vFB1.1	control_TTN	12	18
ACSF2	1.1	0.0159	0.0263	0.0772	4.53	13.6	0.000599	1.8	LV	CELLSTATES	vFB1.1	control_TTN	12	18
ENOX2	1.1	0.000856	0.32	0.876	7.82	24.4	1.02e-05	3.07	LV	CELLSTATES	vFB1.1	control_TTN	12	18
GPR137B	1.1	0.00133	0.0614	0.164	5.51	22.7	1.88e-05	2.87	LV	CELLSTATES	vFB1.1	control_TTN	12	18
PIWIL4	1.1	0.00315	0.0642	0.148	5.39	19.6	5.76e-05	2.5	LV	CELLSTATES	vFB1.1	control_TTN	12	18
ANO1	1.09	0.047	0.0345	0.166	5.01	9.71	0.00313	1.33	LV	CELLSTATES	vFB1.1	control_TTN	12	18
SHROOM3	1.09	0.00314	0.159	0.384	6.7	19.6	5.73e-05	2.5	LV	CELLSTATES	vFB1.1	control_TTN	12	18
SNX30	1.09	0.0432	0.0272	0.0632	4.48	10	0.00271	1.36	LV	CELLSTATES	vFB1.1	control_TTN	12	18
TCP11L2	1.09	0.0114	0.0597	0.135	5.4	14.8	0.000367	1.94	LV	CELLSTATES	vFB1.1	control_TTN	12	18
ABCA3	1.08	0.0451	0.0211	0.0684	4.31	9.86	0.00292	1.35	LV	CELLSTATES	vFB1.1	control_TTN	12	18
ARHGAP26	1.08	0.00579	0.405	1.1	8.08	17.3	0.000137	2.24	LV	CELLSTATES	vFB1.1	control_TTN	12	18
BMP5	1.08	0.0123	0.08	0.152	5.73	14.4	0.000416	1.91	LV	CELLSTATES	vFB1.1	control_TTN	12	18
COL8A1	1.08	0.000722	1.35	3.16	9.68	25.1	8.13e-06	3.14	LV	CELLSTATES	vFB1.1	control_TTN	12	18
LINC00968	1.08	0.0436	0.0501	0.105	5.16	9.98	0.00277	1.36	LV	CELLSTATES	vFB1.1	control_TTN	12	18
PNMA2	1.08	0.045	0.0189	0.041	4.21	9.88	0.0029	1.35	LV	CELLSTATES	vFB1.1	control_TTN	12	18
TTC12	1.08	0.0329	0.048	0.103	5.04	11	0.00173	1.48	LV	CELLSTATES	vFB1.1	control_TTN	12	18
ATP9A	1.07	3.75e-05	0.118	0.296	6.31	38	1.52e-07	4.43	LV	CELLSTATES	vFB1.1	control_TTN	12	18
COBLL1	1.07	1.93e-05	0.209	0.487	7.04	41.4	6.06e-08	4.71	LV	CELLSTATES	vFB1.1	control_TTN	12	18
ENOX1	1.07	0.024	0.101	0.256	6.14	12.2	0.00106	1.62	LV	CELLSTATES	vFB1.1	control_TTN	12	18
KLHL29	1.07	0.000907	0.253	0.666	7.37	24.2	1.11e-05	3.04	LV	CELLSTATES	vFB1.1	control_TTN	12	18
NHS	1.07	0.00512	0.0857	0.292	6.06	17.7	0.000114	2.29	LV	CELLSTATES	vFB1.1	control_TTN	12	18
PTPDC1	1.07	0.0053	0.159	0.336	6.54	17.6	0.00012	2.28	LV	CELLSTATES	vFB1.1	control_TTN	12	18
PTPN9	1.07	0.00121	0.308	0.825	7.64	23.1	1.62e-05	2.92	LV	CELLSTATES	vFB1.1	control_TTN	12	18
SOCS2	1.07	0.0395	0.0438	0.118	5.11	10.3	0.00236	1.4	LV	CELLSTATES	vFB1.1	control_TTN	12	18
UBE2Q2L	1.07	0.0242	0.0338	0.079	4.66	12.1	0.00108	1.62	LV	CELLSTATES	vFB1.1	control_TTN	12	18
ISPD	1.06	0.000124	0.128	0.282	6.34	32.9	6.79e-07	3.91	LV	CELLSTATES	vFB1.1	control_TTN	12	18
UTRN	1.06	6.21e-06	0.633	1.44	8.56	47.6	1.18e-08	5.21	LV	CELLSTATES	vFB1.1	control_TTN	12	18
RNF144A	1.05	0.00133	0.268	0.74	7.47	22.7	1.87e-05	2.87	LV	CELLSTATES	vFB1.1	control_TTN	12	18
CSRNP3	1.04	0.00421	0.166	0.375	6.75	18.4	8.77e-05	2.38	LV	CELLSTATES	vFB1.1	control_TTN	12	18
FAM66D	1.04	0.0449	0.0485	0.11	5.08	9.89	0.00288	1.35	LV	CELLSTATES	vFB1.1	control_TTN	12	18
JCAD	1.04	0.0384	0.0572	0.11	5.21	10.4	0.00226	1.42	LV	CELLSTATES	vFB1.1	control_TTN	12	18
ARNTL	1.03	0.0484	0.107	0.202	6.07	9.6	0.00328	1.32	LV	CELLSTATES	vFB1.1	control_TTN	12	18
FMNL2	1.03	0.000399	0.486	1.11	8.22	27.6	3.55e-06	3.4	LV	CELLSTATES	vFB1.1	control_TTN	12	18
AL591501.1	1.02	0.0243	0.0679	0.153	5.54	12.1	0.00109	1.61	LV	CELLSTATES	vFB1.1	control_TTN	12	18
NEO1	1.02	0.000177	0.119	0.282	6.3	31	1.24e-06	3.75	LV	CELLSTATES	vFB1.1	control_TTN	12	18
PRKX	1.02	0.00364	0.0837	0.168	5.76	19	7.11e-05	2.44	LV	CELLSTATES	vFB1.1	control_TTN	12	18
RETREG1	1.02	0.0197	0.0776	0.203	5.86	12.8	0.000809	1.71	LV	CELLSTATES	vFB1.1	control_TTN	12	18
AKT3	1.01	0.000622	1.55	3.82	9.93	25.8	6.53e-06	3.21	LV	CELLSTATES	vFB1.1	control_TTN	12	18
FLRT2	1.01	0.036	0.119	0.241	6.22	10.7	0.002	1.44	LV	CELLSTATES	vFB1.1	control_TTN	12	18
GPCPD1	1.01	0.00559	0.141	0.287	6.37	17.4	0.00013	2.25	LV	CELLSTATES	vFB1.1	control_TTN	12	18
JMY	1.01	0.00802	0.0801	0.168	5.67	16	0.000223	2.1	LV	CELLSTATES	vFB1.1	control_TTN	12	18
MXI1	1	0.000692	0.169	0.377	6.75	25.3	7.72e-06	3.16	LV	CELLSTATES	vFB1.1	control_TTN	12	18
NCKAP5	1	0.0197	0.0925	0.272	6.12	12.8	0.000805	1.71	LV	CELLSTATES	vFB1.1	control_TTN	12	18
TP53INP1	1	0.0405	0.0299	0.0596	4.54	10.2	0.00247	1.39	LV	CELLSTATES	vFB1.1	control_TTN	12	18
HMGCLL1	0.991	0.00344	0.124	0.313	6.4	19.2	6.56e-05	2.46	LV	CELLSTATES	vFB1.1	control_TTN	12	18
AC023024.1	0.989	0.0163	0.0351	0.07	4.78	13.5	0.000621	1.79	LV	CELLSTATES	vFB1.1	control_TTN	12	18
SYT17	0.988	0.0385	0.0521	0.139	5.38	10.4	0.00227	1.41	LV	CELLSTATES	vFB1.1	control_TTN	12	18
PTCH1	0.986	0.0223	0.0497	0.117	5.05	12.5	0.000946	1.65	LV	CELLSTATES	vFB1.1	control_TTN	12	18
WEE1	0.986	0.00805	0.0375	0.0913	4.89	16	0.000224	2.09	LV	CELLSTATES	vFB1.1	control_TTN	12	18
KDM3A	0.984	0.00187	0.0921	0.22	5.92	21.4	2.94e-05	2.73	LV	CELLSTATES	vFB1.1	control_TTN	12	18
STON2	0.984	0.00964	0.221	0.459	7.07	15.3	0.000291	2.02	LV	CELLSTATES	vFB1.1	control_TTN	12	18
ZNF471	0.982	0.0332	0.0448	0.104	4.99	11	0.00176	1.48	LV	CELLSTATES	vFB1.1	control_TTN	12	18
AL031772.1	0.981	0.0223	0.0688	0.12	5.42	12.5	0.000947	1.65	LV	CELLSTATES	vFB1.1	control_TTN	12	18
STK38	0.98	0.000153	0.198	0.43	6.94	31.7	9.68e-07	3.82	LV	CELLSTATES	vFB1.1	control_TTN	12	18
EFHD1	0.977	0.0207	0.143	0.294	6.49	12.7	0.00086	1.68	LV	CELLSTATES	vFB1.1	control_TTN	12	18
CDH11	0.975	0.00911	0.154	0.276	6.39	15.6	0.000264	2.04	LV	CELLSTATES	vFB1.1	control_TTN	12	18
SEPT11	0.971	0.00292	0.358	0.784	7.74	19.8	5.22e-05	2.53	LV	CELLSTATES	vFB1.1	control_TTN	12	18
OGFRL1	0.969	0.00199	0.145	0.274	6.41	21.2	3.19e-05	2.7	LV	CELLSTATES	vFB1.1	control_TTN	12	18
SH3RF3	0.967	0.0196	0.116	0.254	6.2	12.9	0.000802	1.71	LV	CELLSTATES	vFB1.1	control_TTN	12	18
TGFB2	0.965	0.00514	0.0977	0.227	6.01	17.7	0.000115	2.29	LV	CELLSTATES	vFB1.1	control_TTN	12	18
NHSL1	0.963	0.0011	0.328	0.769	7.66	23.4	1.44e-05	2.96	LV	CELLSTATES	vFB1.1	control_TTN	12	18
CD55	0.96	0.0372	0.0888	0.198	5.96	10.6	0.00215	1.43	LV	CELLSTATES	vFB1.1	control_TTN	12	18
GNB5	0.96	0.00555	0.0756	0.15	5.7	17.5	0.000127	2.26	LV	CELLSTATES	vFB1.1	control_TTN	12	18
RNF115	0.958	0.000584	0.388	0.952	7.94	26	6.04e-06	3.23	LV	CELLSTATES	vFB1.1	control_TTN	12	18
DYNC2LI1	0.954	0.000275	0.148	0.319	6.54	29.1	2.24e-06	3.56	LV	CELLSTATES	vFB1.1	control_TTN	12	18
N4BP2L1	0.953	0.00223	0.104	0.255	6.16	20.8	3.65e-05	2.65	LV	CELLSTATES	vFB1.1	control_TTN	12	18
ZNF704	0.953	0.000946	0.447	0.962	8	24	1.2e-05	3.02	LV	CELLSTATES	vFB1.1	control_TTN	12	18
HTR4	0.95	0.0334	0.197	0.463	7.04	11	0.00178	1.48	LV	CELLSTATES	vFB1.1	control_TTN	12	18
KLF7	0.947	0.000555	0.256	0.492	7.17	26.2	5.58e-06	3.26	LV	CELLSTATES	vFB1.1	control_TTN	12	18
C9orf84	0.945	0.00668	0.185	0.359	6.77	16.7	0.000172	2.18	LV	CELLSTATES	vFB1.1	control_TTN	12	18
INPP4A	0.943	0.00323	0.223	0.503	7.1	19.5	6.01e-05	2.49	LV	CELLSTATES	vFB1.1	control_TTN	12	18
PIP4K2A	0.943	0.000722	0.261	0.579	7.35	25.1	8.16e-06	3.14	LV	CELLSTATES	vFB1.1	control_TTN	12	18
ERRFI1	0.94	0.0242	0.118	0.249	6.16	12.1	0.00108	1.62	LV	CELLSTATES	vFB1.1	control_TTN	12	18
RMND5A	0.938	0.0078	0.0815	0.169	5.69	16.1	0.000215	2.11	LV	CELLSTATES	vFB1.1	control_TTN	12	18
LINC00882	0.937	0.0152	0.259	0.552	7.25	13.8	0.000552	1.82	LV	CELLSTATES	vFB1.1	control_TTN	12	18
MBNL3	0.937	0.00593	0.0791	0.178	5.74	17.2	0.000142	2.23	LV	CELLSTATES	vFB1.1	control_TTN	12	18
APBB2	0.933	0.00329	0.729	1.47	8.67	19.4	6.18e-05	2.48	LV	CELLSTATES	vFB1.1	control_TTN	12	18
CARMIL1	0.933	0.00285	0.941	2.24	9.16	19.9	5.05e-05	2.55	LV	CELLSTATES	vFB1.1	control_TTN	12	18
SLC22A15	0.933	0.000674	0.162	0.377	6.65	25.4	7.32e-06	3.17	LV	CELLSTATES	vFB1.1	control_TTN	12	18
SPRED2	0.933	0.00118	0.515	1.24	8.3	23.2	1.56e-05	2.93	LV	CELLSTATES	vFB1.1	control_TTN	12	18
USP53	0.933	0.0419	0.912	2.11	9.11	10.1	0.0026	1.38	LV	CELLSTATES	vFB1.1	control_TTN	12	18
MAMDC2	0.931	0.0443	1.18	3.09	9.59	9.93	0.00283	1.35	LV	CELLSTATES	vFB1.1	control_TTN	12	18
FAM214A	0.93	0.00229	0.232	0.544	7.18	20.7	3.76e-05	2.64	LV	CELLSTATES	vFB1.1	control_TTN	12	18
CTDSPL	0.928	0.00183	0.298	0.72	7.51	21.5	2.84e-05	2.74	LV	CELLSTATES	vFB1.1	control_TTN	12	18
CD81	0.925	0.00723	0.501	0.814	7.95	16.4	0.000193	2.14	LV	CELLSTATES	vFB1.1	control_TTN	12	18
PRELID2	0.924	0.0238	0.144	0.364	6.59	12.2	0.00105	1.62	LV	CELLSTATES	vFB1.1	control_TTN	12	18
FIGN	0.92	0.00504	0.205	0.574	7.11	17.9	0.000109	2.3	LV	CELLSTATES	vFB1.1	control_TTN	12	18
PDZD2	0.917	0.000891	0.738	1.59	8.75	24.3	1.08e-05	3.05	LV	CELLSTATES	vFB1.1	control_TTN	12	18
SYNE1	0.917	0.000261	0.453	0.97	8.06	29.4	2.03e-06	3.58	LV	CELLSTATES	vFB1.1	control_TTN	12	18
ATL1	0.916	0.0058	0.0682	0.144	5.48	17.2	0.000138	2.24	LV	CELLSTATES	vFB1.1	control_TTN	12	18
MB	0.913	0.0365	0.313	0.84	7.78	10.6	0.00207	1.44	LV	CELLSTATES	vFB1.1	control_TTN	12	18
PIK3CA	0.911	0.00102	0.23	0.492	7.15	23.7	1.31e-05	2.99	LV	CELLSTATES	vFB1.1	control_TTN	12	18
ZNF385D	0.91	0.00983	0.446	0.892	8.03	15.3	0.000299	2.01	LV	CELLSTATES	vFB1.1	control_TTN	12	18
RNF217	0.908	0.00567	0.133	0.321	6.38	17.4	0.000132	2.25	LV	CELLSTATES	vFB1.1	control_TTN	12	18
POC1B	0.906	0.0144	0.0779	0.168	5.64	14	0.000507	1.84	LV	CELLSTATES	vFB1.1	control_TTN	12	18
SPSB1	0.904	0.00481	0.132	0.255	6.33	18	0.000103	2.32	LV	CELLSTATES	vFB1.1	control_TTN	12	18
COL16A1	0.901	0.00685	0.0613	0.153	5.45	16.6	0.000178	2.16	LV	CELLSTATES	vFB1.1	control_TTN	12	18
PREX2	0.901	0.0069	0.418	0.897	7.93	16.5	0.000181	2.16	LV	CELLSTATES	vFB1.1	control_TTN	12	18
AC104389.4	0.9	0.0173	0.0614	0.132	5.41	13.3	0.000677	1.76	LV	CELLSTATES	vFB1.1	control_TTN	12	18
ABLIM1	0.898	0.00555	0.547	1.37	8.51	17.5	0.000127	2.26	LV	CELLSTATES	vFB1.1	control_TTN	12	18
TARID	0.897	0.0115	0.135	0.245	6.32	14.7	0.000375	1.94	LV	CELLSTATES	vFB1.1	control_TTN	12	18
LAMB1	0.896	0.00876	1.7	4.04	9.97	15.7	0.000251	2.06	LV	CELLSTATES	vFB1.1	control_TTN	12	18
ASAP2	0.895	0.000856	0.341	0.722	7.67	24.5	1.02e-05	3.07	LV	CELLSTATES	vFB1.1	control_TTN	12	18
MYO1D	0.893	0.000931	0.392	0.975	7.94	24.1	1.16e-05	3.03	LV	CELLSTATES	vFB1.1	control_TTN	12	18
PIK3IP1	0.892	0.0388	0.0718	0.147	5.7	10.4	0.0023	1.41	LV	CELLSTATES	vFB1.1	control_TTN	12	18
SLC35E2A	0.892	0.0145	0.0535	0.104	5.15	13.9	0.000514	1.84	LV	CELLSTATES	vFB1.1	control_TTN	12	18
IGF1R	0.891	0.00238	0.681	1.52	8.64	20.6	3.95e-05	2.62	LV	CELLSTATES	vFB1.1	control_TTN	12	18
LTBP3	0.891	0.0036	0.172	0.308	6.67	19	7e-05	2.44	LV	CELLSTATES	vFB1.1	control_TTN	12	18
PIGZ	0.891	0.0145	0.0412	0.0899	4.9	13.9	0.000515	1.84	LV	CELLSTATES	vFB1.1	control_TTN	12	18
PPM1B	0.886	0.00514	0.238	0.523	7.15	17.7	0.000115	2.29	LV	CELLSTATES	vFB1.1	control_TTN	12	18
CLMN	0.885	0.0234	0.212	0.56	7.04	12.3	0.00101	1.63	LV	CELLSTATES	vFB1.1	control_TTN	12	18
COLGALT2	0.885	0.0234	0.217	0.455	6.98	12.3	0.00101	1.63	LV	CELLSTATES	vFB1.1	control_TTN	12	18
AP001528.2	0.884	0.0013	0.188	0.396	6.87	22.8	1.78e-05	2.89	LV	CELLSTATES	vFB1.1	control_TTN	12	18
FNIP2	0.884	0.0249	0.221	0.404	6.92	12	0.00113	1.6	LV	CELLSTATES	vFB1.1	control_TTN	12	18
SNX7	0.883	0.00512	0.0756	0.167	5.61	17.7	0.000114	2.29	LV	CELLSTATES	vFB1.1	control_TTN	12	18
FAXDC2	0.874	0.00265	0.171	0.417	6.84	20.2	4.52e-05	2.58	LV	CELLSTATES	vFB1.1	control_TTN	12	18
SLC41A2	0.874	0.0409	0.0815	0.132	5.64	10.2	0.00251	1.39	LV	CELLSTATES	vFB1.1	control_TTN	12	18
CASTOR3	0.869	0.00661	0.0843	0.149	5.64	16.7	0.000169	2.18	LV	CELLSTATES	vFB1.1	control_TTN	12	18
USP54	0.868	0.0136	0.391	0.932	7.91	14.1	0.000471	1.87	LV	CELLSTATES	vFB1.1	control_TTN	12	18
GLI3	0.865	0.00135	0.216	0.438	6.95	22.6	1.92e-05	2.87	LV	CELLSTATES	vFB1.1	control_TTN	12	18
SYNPO2	0.858	0.0123	1.14	2.4	9.37	14.4	0.000416	1.91	LV	CELLSTATES	vFB1.1	control_TTN	12	18
DOCK5	0.851	0.022	0.509	1.04	8.18	12.5	0.00093	1.66	LV	CELLSTATES	vFB1.1	control_TTN	12	18
GSN	0.85	0.0328	7.49	14.4	12.1	11.1	0.00172	1.48	LV	CELLSTATES	vFB1.1	control_TTN	12	18
TSC22D1	0.85	0.00505	0.194	0.422	6.96	17.8	0.00011	2.3	LV	CELLSTATES	vFB1.1	control_TTN	12	18
MED13L	0.849	0.000222	1.04	2.37	9.3	30	1.65e-06	3.65	LV	CELLSTATES	vFB1.1	control_TTN	12	18
KCTD3	0.847	0.00367	0.147	0.301	6.44	19	7.24e-05	2.44	LV	CELLSTATES	vFB1.1	control_TTN	12	18
FAM129A	0.844	0.00932	0.231	0.565	7.25	15.5	0.000277	2.03	LV	CELLSTATES	vFB1.1	control_TTN	12	18
MME	0.839	0.0361	0.124	0.241	6.23	10.7	0.00202	1.44	LV	CELLSTATES	vFB1.1	control_TTN	12	18
TBC1D1	0.838	0.0276	0.0988	0.203	5.88	11.7	0.00131	1.56	LV	CELLSTATES	vFB1.1	control_TTN	12	18
AC015971.1	0.837	0.0302	0.0663	0.109	5.32	11.3	0.00152	1.52	LV	CELLSTATES	vFB1.1	control_TTN	12	18
RADIL	0.83	0.0295	0.0812	0.172	5.66	11.4	0.00146	1.53	LV	CELLSTATES	vFB1.1	control_TTN	12	18
FOXN3	0.828	0.000915	0.829	1.76	8.92	24.2	1.13e-05	3.04	LV	CELLSTATES	vFB1.1	control_TTN	12	18
PIK3R1	0.828	0.0452	0.581	1.28	8.39	9.86	0.00292	1.35	LV	CELLSTATES	vFB1.1	control_TTN	12	18
INPP5A	0.826	0.0356	0.0675	0.142	5.4	10.8	0.00196	1.45	LV	CELLSTATES	vFB1.1	control_TTN	12	18
IRAK3	0.822	0.0256	0.431	0.861	7.9	11.9	0.00118	1.59	LV	CELLSTATES	vFB1.1	control_TTN	12	18
FHIT	0.82	0.00271	0.377	0.755	7.79	20.1	4.69e-05	2.57	LV	CELLSTATES	vFB1.1	control_TTN	12	18
ITPR3	0.819	0.0363	0.0891	0.153	5.75	10.7	0.00205	1.44	LV	CELLSTATES	vFB1.1	control_TTN	12	18
FAM13A	0.816	0.00687	0.393	0.864	7.87	16.6	0.000179	2.16	LV	CELLSTATES	vFB1.1	control_TTN	12	18
IMPA1	0.816	0.0276	0.0577	0.0924	5.22	11.7	0.00131	1.56	LV	CELLSTATES	vFB1.1	control_TTN	12	18
COL4A3	0.815	0.0338	0.822	1.53	8.76	10.9	0.00181	1.47	LV	CELLSTATES	vFB1.1	control_TTN	12	18
HECA	0.813	0.0338	0.0847	0.143	5.62	11	0.00181	1.47	LV	CELLSTATES	vFB1.1	control_TTN	12	18
SHROOM4	0.81	0.0196	0.125	0.249	6.19	12.9	0.000798	1.71	LV	CELLSTATES	vFB1.1	control_TTN	12	18
TRIO	0.81	0.00179	0.624	1.22	8.45	21.6	2.75e-05	2.75	LV	CELLSTATES	vFB1.1	control_TTN	12	18
FAM174B	0.808	0.0362	0.0815	0.167	5.66	10.7	0.00203	1.44	LV	CELLSTATES	vFB1.1	control_TTN	12	18
CHN1	0.803	0.018	0.0911	0.203	5.95	13.1	0.000717	1.74	LV	CELLSTATES	vFB1.1	control_TTN	12	18
ZDHHC21	0.801	0.0197	0.147	0.265	6.39	12.8	0.000809	1.71	LV	CELLSTATES	vFB1.1	control_TTN	12	18
ROR1	0.797	0.00666	0.272	0.526	7.27	16.7	0.000171	2.18	LV	CELLSTATES	vFB1.1	control_TTN	12	18
TMEM50B	0.794	0.0323	0.139	0.266	6.4	11.1	0.00168	1.49	LV	CELLSTATES	vFB1.1	control_TTN	12	18
TTC39B	0.793	0.0249	0.107	0.216	6.02	12	0.00113	1.6	LV	CELLSTATES	vFB1.1	control_TTN	12	18
ANTXR2	0.787	0.0111	0.395	0.797	7.88	14.9	0.000349	1.96	LV	CELLSTATES	vFB1.1	control_TTN	12	18
ANXA5	0.783	0.0233	0.568	0.941	8.22	12.3	0.000999	1.63	LV	CELLSTATES	vFB1.1	control_TTN	12	18
LINC00894	0.783	0.0276	0.139	0.257	6.34	11.7	0.00131	1.56	LV	CELLSTATES	vFB1.1	control_TTN	12	18
NDE1	0.782	0.00918	0.125	0.243	6.24	15.5	0.000271	2.04	LV	CELLSTATES	vFB1.1	control_TTN	12	18
DPYSL3	0.779	0.0293	0.26	0.507	7.21	11.5	0.00144	1.53	LV	CELLSTATES	vFB1.1	control_TTN	12	18
FOXP1	0.779	0.00152	0.778	1.76	8.9	22.2	2.23e-05	2.82	LV	CELLSTATES	vFB1.1	control_TTN	12	18
RIMKLB	0.776	0.0184	0.136	0.265	6.43	13	0.000741	1.74	LV	CELLSTATES	vFB1.1	control_TTN	12	18
RHOBTB3	0.775	0.0335	0.928	1.71	8.98	11	0.00179	1.47	LV	CELLSTATES	vFB1.1	control_TTN	12	18
LINC00886	0.774	0.0405	0.0771	0.152	5.6	10.2	0.00247	1.39	LV	CELLSTATES	vFB1.1	control_TTN	12	18
LTBP2	0.772	0.0451	0.456	1.04	8.08	9.87	0.00291	1.35	LV	CELLSTATES	vFB1.1	control_TTN	12	18
OSBPL6	0.771	0.0415	0.128	0.247	6.2	10.1	0.00257	1.38	LV	CELLSTATES	vFB1.1	control_TTN	12	18
RASA2	0.77	0.00268	0.243	0.463	7.1	20.2	4.59e-05	2.57	LV	CELLSTATES	vFB1.1	control_TTN	12	18
METTL25	0.769	0.00918	0.0871	0.148	5.71	15.5	0.000271	2.04	LV	CELLSTATES	vFB1.1	control_TTN	12	18
KIAA1324L	0.767	0.0313	0.0864	0.192	5.75	11.2	0.0016	1.5	LV	CELLSTATES	vFB1.1	control_TTN	12	18
RANBP17	0.765	0.0398	0.131	0.261	6.33	10.3	0.00241	1.4	LV	CELLSTATES	vFB1.1	control_TTN	12	18
DPH6-DT	0.764	0.0295	0.0757	0.136	5.52	11.4	0.00146	1.53	LV	CELLSTATES	vFB1.1	control_TTN	12	18
HBP1	0.763	0.0265	0.142	0.261	6.35	11.8	0.00123	1.58	LV	CELLSTATES	vFB1.1	control_TTN	12	18
ESR1	0.762	0.0387	0.302	0.639	7.5	10.4	0.00229	1.41	LV	CELLSTATES	vFB1.1	control_TTN	12	18
MCUB	0.761	0.00579	0.205	0.332	6.81	17.3	0.000136	2.24	LV	CELLSTATES	vFB1.1	control_TTN	12	18
NDUFAF6	0.76	0.0166	0.118	0.243	6.15	13.4	0.000637	1.78	LV	CELLSTATES	vFB1.1	control_TTN	12	18
PCMTD2	0.76	0.0157	0.12	0.208	6.07	13.6	0.000591	1.8	LV	CELLSTATES	vFB1.1	control_TTN	12	18
AC058791.1	0.751	0.0156	0.177	0.3	6.68	13.6	0.000578	1.81	LV	CELLSTATES	vFB1.1	control_TTN	12	18
PAPSS1	0.749	0.0339	0.0745	0.146	5.6	10.9	0.00181	1.47	LV	CELLSTATES	vFB1.1	control_TTN	12	18
PRKCE	0.749	0.00163	0.367	0.729	7.72	21.9	2.45e-05	2.79	LV	CELLSTATES	vFB1.1	control_TTN	12	18
TPK1	0.749	0.025	0.122	0.274	6.32	12	0.00115	1.6	LV	CELLSTATES	vFB1.1	control_TTN	12	18
ASAP1	0.748	0.00721	0.572	1.13	8.32	16.4	0.000191	2.14	LV	CELLSTATES	vFB1.1	control_TTN	12	18
AC092802.1	0.746	0.029	0.153	0.271	6.46	11.5	0.00142	1.54	LV	CELLSTATES	vFB1.1	control_TTN	12	18
ANKRD28	0.744	0.0243	0.214	0.41	6.91	12.1	0.00109	1.61	LV	CELLSTATES	vFB1.1	control_TTN	12	18
LIN7A	0.742	0.0433	0.08	0.174	5.6	10	0.00273	1.36	LV	CELLSTATES	vFB1.1	control_TTN	12	18
ESYT2	0.74	0.00595	0.502	0.907	8.07	17.1	0.000144	2.23	LV	CELLSTATES	vFB1.1	control_TTN	12	18
PRIMPOL	0.737	0.0234	0.115	0.218	6.08	12.3	0.00102	1.63	LV	CELLSTATES	vFB1.1	control_TTN	12	18
ULK1	0.731	0.0375	0.0992	0.198	5.89	10.5	0.00219	1.43	LV	CELLSTATES	vFB1.1	control_TTN	12	18
EDIL3	0.729	0.0288	0.229	0.481	7.08	11.5	0.00141	1.54	LV	CELLSTATES	vFB1.1	control_TTN	12	18
DMTF1	0.727	0.0113	0.218	0.346	6.83	14.8	0.000359	1.95	LV	CELLSTATES	vFB1.1	control_TTN	12	18
GHR	0.727	0.0256	0.467	0.893	8.05	11.9	0.00118	1.59	LV	CELLSTATES	vFB1.1	control_TTN	12	18
TMEM131L	0.724	0.0478	0.147	0.253	6.44	9.65	0.00322	1.32	LV	CELLSTATES	vFB1.1	control_TTN	12	18
ZFHX3	0.724	0.0186	0.969	1.96	9.08	13	0.000753	1.73	LV	CELLSTATES	vFB1.1	control_TTN	12	18
STK39	0.723	0.0301	0.157	0.316	6.44	11.4	0.0015	1.52	LV	CELLSTATES	vFB1.1	control_TTN	12	18
GAB1	0.719	0.0114	0.405	0.757	7.79	14.8	0.000367	1.94	LV	CELLSTATES	vFB1.1	control_TTN	12	18
NUMBL	0.719	0.0432	0.081	0.145	5.57	10	0.00272	1.36	LV	CELLSTATES	vFB1.1	control_TTN	12	18
OMD	0.718	0.0313	0.14	0.241	6.35	11.2	0.00161	1.5	LV	CELLSTATES	vFB1.1	control_TTN	12	18
BNIP3L	0.716	0.00629	0.732	1.6	8.78	16.9	0.000155	2.2	LV	CELLSTATES	vFB1.1	control_TTN	12	18
NAP1L1	0.716	0.00648	0.247	0.457	7.14	16.8	0.000164	2.19	LV	CELLSTATES	vFB1.1	control_TTN	12	18
LHFPL6	0.715	0.0236	2.22	4.38	10.3	12.3	0.00103	1.63	LV	CELLSTATES	vFB1.1	control_TTN	12	18
NPAS3	0.714	0.0164	0.733	1.45	8.7	13.4	0.000626	1.79	LV	CELLSTATES	vFB1.1	control_TTN	12	18
WDFY2	0.704	0.0332	0.239	0.486	7.19	11	0.00176	1.48	LV	CELLSTATES	vFB1.1	control_TTN	12	18
ECHDC2	0.699	0.0115	0.782	1.64	8.86	14.7	0.000376	1.94	LV	CELLSTATES	vFB1.1	control_TTN	12	18
CCDC171	0.698	0.0364	0.16	0.294	6.51	10.6	0.00206	1.44	LV	CELLSTATES	vFB1.1	control_TTN	12	18
PARD3B	0.696	0.0114	0.643	1.24	8.48	14.8	0.000363	1.94	LV	CELLSTATES	vFB1.1	control_TTN	12	18
EFR3A	0.693	0.00883	0.158	0.312	6.55	15.7	0.000254	2.05	LV	CELLSTATES	vFB1.1	control_TTN	12	18
UST	0.692	0.0493	0.45	0.849	7.98	9.54	0.00337	1.31	LV	CELLSTATES	vFB1.1	control_TTN	12	18
PEAK1	0.69	0.00835	0.609	1.15	8.39	15.9	0.000236	2.08	LV	CELLSTATES	vFB1.1	control_TTN	12	18
SRGAP2	0.689	0.0156	0.135	0.248	6.33	13.7	0.000575	1.81	LV	CELLSTATES	vFB1.1	control_TTN	12	18
DOCK11	0.686	0.00773	0.139	0.271	6.39	16.1	0.000211	2.11	LV	CELLSTATES	vFB1.1	control_TTN	12	18
PLEKHA1	0.686	0.0223	0.143	0.276	6.37	12.5	0.000945	1.65	LV	CELLSTATES	vFB1.1	control_TTN	12	18
MTR	0.685	0.0153	0.255	0.458	7.11	13.7	0.00056	1.82	LV	CELLSTATES	vFB1.1	control_TTN	12	18
KLHL24	0.683	0.0265	0.208	0.468	7.05	11.8	0.00123	1.58	LV	CELLSTATES	vFB1.1	control_TTN	12	18
C9orf3	0.68	0.0112	0.69	1.27	8.57	14.8	0.000354	1.95	LV	CELLSTATES	vFB1.1	control_TTN	12	18
ATG10	0.673	0.0181	0.197	0.363	6.79	13.1	0.000724	1.74	LV	CELLSTATES	vFB1.1	control_TTN	12	18
KATNAL1	0.673	0.0441	0.136	0.218	6.24	9.94	0.00282	1.36	LV	CELLSTATES	vFB1.1	control_TTN	12	18
PRICKLE2	0.672	0.0411	0.454	0.772	7.84	10.2	0.00253	1.39	LV	CELLSTATES	vFB1.1	control_TTN	12	18
REPS1	0.672	0.0433	0.331	0.597	7.47	10	0.00273	1.36	LV	CELLSTATES	vFB1.1	control_TTN	12	18
KIAA0586	0.666	0.0376	0.136	0.229	6.25	10.5	0.0022	1.42	LV	CELLSTATES	vFB1.1	control_TTN	12	18
RMDN2	0.665	0.0358	0.099	0.182	5.83	10.7	0.00199	1.45	LV	CELLSTATES	vFB1.1	control_TTN	12	18
SESN1	0.665	0.0343	0.27	0.489	7.25	10.9	0.00186	1.46	LV	CELLSTATES	vFB1.1	control_TTN	12	18
ANKRD36C	0.664	0.0396	0.143	0.29	6.37	10.3	0.00237	1.4	LV	CELLSTATES	vFB1.1	control_TTN	12	18
KIF13A	0.663	0.0123	0.473	0.909	8.05	14.5	0.000409	1.91	LV	CELLSTATES	vFB1.1	control_TTN	12	18
DENND4C	0.662	0.00613	0.523	0.908	8.11	17	0.000149	2.21	LV	CELLSTATES	vFB1.1	control_TTN	12	18
RAB8B	0.66	0.0332	0.237	0.439	7.09	11	0.00176	1.48	LV	CELLSTATES	vFB1.1	control_TTN	12	18
RAD51B	0.659	0.02	0.347	0.633	7.54	12.8	0.000828	1.7	LV	CELLSTATES	vFB1.1	control_TTN	12	18
SIPA1L1	0.658	0.0465	0.114	0.235	6.1	9.75	0.00308	1.33	LV	CELLSTATES	vFB1.1	control_TTN	12	18
PHACTR1	0.656	0.0358	0.15	0.264	6.45	10.7	0.00198	1.45	LV	CELLSTATES	vFB1.1	control_TTN	12	18
ATXN1	0.655	0.0219	0.386	0.754	7.79	12.5	0.000923	1.66	LV	CELLSTATES	vFB1.1	control_TTN	12	18
TATDN1	0.651	0.0361	0.116	0.205	6.03	10.7	0.00202	1.44	LV	CELLSTATES	vFB1.1	control_TTN	12	18
EXT1	0.648	0.0185	1.34	2.22	9.45	13	0.000747	1.73	LV	CELLSTATES	vFB1.1	control_TTN	12	18
CREBRF	0.646	0.0301	0.194	0.366	6.78	11.4	0.00151	1.52	LV	CELLSTATES	vFB1.1	control_TTN	12	18
SOS2	0.646	0.0133	0.405	0.72	7.76	14.2	0.000456	1.88	LV	CELLSTATES	vFB1.1	control_TTN	12	18
ABHD2	0.644	0.0327	0.148	0.249	6.38	11.1	0.00171	1.49	LV	CELLSTATES	vFB1.1	control_TTN	12	18
ITGB5	0.641	0.0341	0.268	0.492	7.18	10.9	0.00184	1.47	LV	CELLSTATES	vFB1.1	control_TTN	12	18
RETREG3	0.641	0.0233	0.125	0.219	6.15	12.3	0.001	1.63	LV	CELLSTATES	vFB1.1	control_TTN	12	18
AFF1	0.638	0.0069	0.752	1.39	8.71	16.5	0.000181	2.16	LV	CELLSTATES	vFB1.1	control_TTN	12	18
MLLT3	0.638	0.0404	0.239	0.429	7.04	10.2	0.00246	1.39	LV	CELLSTATES	vFB1.1	control_TTN	12	18
CEP112	0.637	0.0296	0.327	0.566	7.45	11.4	0.00147	1.53	LV	CELLSTATES	vFB1.1	control_TTN	12	18
RAPGEF2	0.635	0.0276	0.213	0.384	6.91	11.7	0.00132	1.56	LV	CELLSTATES	vFB1.1	control_TTN	12	18
RALBP1	0.634	0.0372	0.129	0.216	6.16	10.5	0.00216	1.43	LV	CELLSTATES	vFB1.1	control_TTN	12	18
DIP2C	0.631	0.0297	0.248	0.474	7.1	11.4	0.00148	1.53	LV	CELLSTATES	vFB1.1	control_TTN	12	18
GOLIM4	0.631	0.0265	0.335	0.568	7.55	11.8	0.00124	1.58	LV	CELLSTATES	vFB1.1	control_TTN	12	18
ELF1	0.621	0.0352	0.725	1.31	8.58	10.8	0.00192	1.45	LV	CELLSTATES	vFB1.1	control_TTN	12	18
DENND1A	0.618	0.0288	0.558	0.958	8.21	11.5	0.00141	1.54	LV	CELLSTATES	vFB1.1	control_TTN	12	18
FRY	0.616	0.038	0.341	0.531	7.47	10.5	0.00223	1.42	LV	CELLSTATES	vFB1.1	control_TTN	12	18
GMDS-DT	0.616	0.0223	0.431	0.761	7.84	12.5	0.000946	1.65	LV	CELLSTATES	vFB1.1	control_TTN	12	18
PLAGL1	0.614	0.0383	0.666	1.11	8.41	10.4	0.00225	1.42	LV	CELLSTATES	vFB1.1	control_TTN	12	18
POLA1	0.612	0.032	0.118	0.219	6.12	11.2	0.00165	1.5	LV	CELLSTATES	vFB1.1	control_TTN	12	18
FBXO42	0.611	0.05	0.334	0.679	7.58	9.5	0.00345	1.3	LV	CELLSTATES	vFB1.1	control_TTN	12	18
CNOT6L	0.606	0.0162	0.139	0.26	6.34	13.5	0.000618	1.79	LV	CELLSTATES	vFB1.1	control_TTN	12	18
DST	0.602	0.00618	1.27	2.21	9.4	17	0.000151	2.21	LV	CELLSTATES	vFB1.1	control_TTN	12	18
ZNF438	0.599	0.0119	0.369	0.665	7.66	14.6	0.000391	1.92	LV	CELLSTATES	vFB1.1	control_TTN	12	18
CRBN	0.594	0.0356	0.138	0.227	6.28	10.8	0.00196	1.45	LV	CELLSTATES	vFB1.1	control_TTN	12	18
ZNF235	0.592	0.0457	0.131	0.242	6.22	9.81	0.00299	1.34	LV	CELLSTATES	vFB1.1	control_TTN	12	18
CSNK1G3	0.59	0.0309	0.151	0.236	6.33	11.3	0.00157	1.51	LV	CELLSTATES	vFB1.1	control_TTN	12	18
OGT	0.59	0.0183	0.357	0.608	7.56	13.1	0.000733	1.74	LV	CELLSTATES	vFB1.1	control_TTN	12	18
AC016831.7	0.585	0.0493	1.71	3.33	9.91	9.54	0.00337	1.31	LV	CELLSTATES	vFB1.1	control_TTN	12	18
NUBPL	0.585	0.0398	0.24	0.423	7.04	10.3	0.00239	1.4	LV	CELLSTATES	vFB1.1	control_TTN	12	18
PAM	0.572	0.0186	0.566	1.08	8.32	13	0.000751	1.73	LV	CELLSTATES	vFB1.1	control_TTN	12	18
WASF2	0.572	0.024	0.447	0.727	7.88	12.2	0.00106	1.62	LV	CELLSTATES	vFB1.1	control_TTN	12	18
LENG8	0.57	0.0371	0.246	0.388	7	10.6	0.00214	1.43	LV	CELLSTATES	vFB1.1	control_TTN	12	18
SMAD2	0.57	0.0369	0.214	0.365	6.83	10.6	0.00213	1.43	LV	CELLSTATES	vFB1.1	control_TTN	12	18
EVI5	0.562	0.0378	0.659	1.04	8.34	10.5	0.00221	1.42	LV	CELLSTATES	vFB1.1	control_TTN	12	18
MAGI2	0.556	0.0324	0.948	1.72	8.99	11.1	0.00169	1.49	LV	CELLSTATES	vFB1.1	control_TTN	12	18
NCOA2	0.554	0.0441	0.602	1.06	8.32	9.94	0.00282	1.36	LV	CELLSTATES	vFB1.1	control_TTN	12	18
FCHO2	0.553	0.0305	0.228	0.375	6.93	11.3	0.00155	1.52	LV	CELLSTATES	vFB1.1	control_TTN	12	18
FCHSD2	0.553	0.0357	0.694	1.26	8.54	10.8	0.00197	1.45	LV	CELLSTATES	vFB1.1	control_TTN	12	18
LRBA	0.553	0.0167	0.369	0.662	7.63	13.4	0.000642	1.78	LV	CELLSTATES	vFB1.1	control_TTN	12	18
NEDD4	0.552	0.0498	0.149	0.296	6.45	9.51	0.00342	1.3	LV	CELLSTATES	vFB1.1	control_TTN	12	18
DOK6	0.551	0.0433	0.229	0.425	6.98	10	0.00274	1.36	LV	CELLSTATES	vFB1.1	control_TTN	12	18
PIK3C3	0.551	0.0465	0.171	0.288	6.51	9.74	0.00308	1.33	LV	CELLSTATES	vFB1.1	control_TTN	12	18
ANXA4	0.549	0.0313	0.234	0.382	6.98	11.2	0.0016	1.5	LV	CELLSTATES	vFB1.1	control_TTN	12	18
TTLL7	0.548	0.0332	0.294	0.474	7.26	11	0.00176	1.48	LV	CELLSTATES	vFB1.1	control_TTN	12	18
DCBLD2	0.547	0.0157	0.272	0.474	7.21	13.6	0.000591	1.8	LV	CELLSTATES	vFB1.1	control_TTN	12	18
PTPRM	0.545	0.0295	0.531	0.883	8.12	11.4	0.00146	1.53	LV	CELLSTATES	vFB1.1	control_TTN	12	18
OGA	0.543	0.0335	0.405	0.718	7.81	11	0.00178	1.47	LV	CELLSTATES	vFB1.1	control_TTN	12	18
MEF2A	0.542	0.0397	0.34	0.583	7.52	10.3	0.00238	1.4	LV	CELLSTATES	vFB1.1	control_TTN	12	18
FBXL20	0.539	0.0457	0.314	0.595	7.44	9.81	0.003	1.34	LV	CELLSTATES	vFB1.1	control_TTN	12	18
GATA6	0.537	0.045	0.259	0.409	7.07	9.88	0.0029	1.35	LV	CELLSTATES	vFB1.1	control_TTN	12	18
ZNF292	0.534	0.0284	0.342	0.555	7.48	11.6	0.00137	1.55	LV	CELLSTATES	vFB1.1	control_TTN	12	18
NAALADL2	0.528	0.0275	1.52	2.59	9.63	11.7	0.0013	1.56	LV	CELLSTATES	vFB1.1	control_TTN	12	18
CADPS2	0.525	0.0266	0.331	0.558	7.47	11.8	0.00125	1.57	LV	CELLSTATES	vFB1.1	control_TTN	12	18
ADD3	0.518	0.0422	0.936	1.64	8.96	10.1	0.00263	1.37	LV	CELLSTATES	vFB1.1	control_TTN	12	18
MACF1	0.518	0.0398	0.736	1.31	8.57	10.3	0.00239	1.4	LV	CELLSTATES	vFB1.1	control_TTN	12	18
CLASP1	0.502	0.0401	0.424	0.752	7.8	10.3	0.00243	1.4	LV	CELLSTATES	vFB1.1	control_TTN	12	18
