# Supplementary material for: Pathogenic variants damage cell composition and single cell transcription in cardiomyopathies
Source: Science. Author manuscript; Available in PMC 2022 Oct 3. (PMC9528698; doi:10.1126/science.abo1984)
Supplement: Supp table 20.5 [file NIHMS1835045-supplement-Supp_table_20_5.xlsx]

## Sheet: Index
Column name	Description
Gene	Gene symbol, Ensembl 84
logFC	log2-fold change
FDR	False discovery rate; FDR is the PValue after (by default) Benjamini-Hochberg correction.
mean_exp_control	Mean expression values across controls
mean_exp_genotype	Mean expression values across disease samples
logCPM	logCPM is the average expression of all pseudobulked samples for that particular gene across all samples on the log2-scale expressed in counts per million (cpm, as calculated by edgeR after normalization).
F	Output of quasi-likelihood F-test
PValue	PValue is the nominal p-value derived from F
FDR_plot	-log10(False discovery rate)
Region	Studied region (LV or RV)
annotation_level	Cell-type or cell-state
cell_state/state	Specification which cell-type or state was analysed
comparison	Specification control_GENOTYPE
Observations_genotype	Numbers of Patients included in edgeR (patients with low number of nuclei have been excluded)
Observations_reference	Numbers of Patients included in edgeR (patients with low number of nuclei have been excluded)

## Sheet: LMNA_control
Gene	logFC	FDR	mean_exp_control	mean_exp_genotype	logCPM	F	PValue	FDR_plot	Region	annotation_level	cell_state	comparison	Observations_genotype	Observations_reference
AC100793.4	4.02	0.000282	0.0003	0.0181	4.05	36.4	1.61e-07	3.55	LV	CELLSTATES	vFB3	control_LMNA	11	18
PKHD1L1	4.01	0.00654	0.0017	0.0274	4.22	20.9	2.61e-05	2.18	LV	CELLSTATES	vFB3	control_LMNA	11	18
AC020637.1	3.31	0.00385	0.00525	0.0853	4.8	23.1	1.1e-05	2.41	LV	CELLSTATES	vFB3	control_LMNA	11	18
LGR5	3.2	0.00492	0.00316	0.0126	4.16	22.1	1.66e-05	2.31	LV	CELLSTATES	vFB3	control_LMNA	11	18
FAM189A2	3.13	0.0203	0.00425	0.0326	4.22	16.3	0.000159	1.69	LV	CELLSTATES	vFB3	control_LMNA	11	18
SFTA1P	3.13	0.0388	0	0.0135	3.96	18.5	0.000541	1.41	LV	CELLSTATES	vFB3	control_LMNA	11	18
PLCG2	2.85	0.00404	0.0496	0.302	5.97	23	1.18e-05	2.39	LV	CELLSTATES	vFB3	control_LMNA	11	18
AIPL1	2.57	0.0334	0.00549	0.0261	4.33	14.4	0.000359	1.48	LV	CELLSTATES	vFB3	control_LMNA	11	18
HCFC1	2.53	0.0319	0.01	0.0404	4.48	14.6	0.000331	1.5	LV	CELLSTATES	vFB3	control_LMNA	11	18
IQCN	2.5	0.0352	0.0138	0.088	4.78	14	0.000414	1.45	LV	CELLSTATES	vFB3	control_LMNA	11	18
AC090115.1	2.49	0.0113	0.0202	0.0995	4.94	18.3	7e-05	1.95	LV	CELLSTATES	vFB3	control_LMNA	11	18
PI16	2.4	0.000474	0.0789	0.514	6.48	32.7	3.9e-07	3.32	LV	CELLSTATES	vFB3	control_LMNA	11	18
AC036214.1	2.25	0.0479	0.0158	0.112	4.9	12.3	0.00086	1.32	LV	CELLSTATES	vFB3	control_LMNA	11	18
AP002075.1	2.24	0.00646	0.0445	0.125	5.42	20.9	2.53e-05	2.19	LV	CELLSTATES	vFB3	control_LMNA	11	18
IGFBP2	2.14	0.0496	0.0289	0.0588	5.08	12.1	0.000948	1.3	LV	CELLSTATES	vFB3	control_LMNA	11	18
AFF3	2.13	7.29e-06	0.465	2.07	8.59	55.3	5.19e-10	5.14	LV	CELLSTATES	vFB3	control_LMNA	11	18
LINC02388	2.11	0.0159	0.0592	0.317	5.97	17.1	0.000113	1.8	LV	CELLSTATES	vFB3	control_LMNA	11	18
MAP2	2.08	0.0371	0.018	0.0978	4.85	13.6	0.000488	1.43	LV	CELLSTATES	vFB3	control_LMNA	11	18
KLF15	2.01	0.0323	0.0338	0.132	5.21	14.5	0.000338	1.49	LV	CELLSTATES	vFB3	control_LMNA	11	18
CP	2	0.0354	0.0359	0.147	5.51	14	0.000423	1.45	LV	CELLSTATES	vFB3	control_LMNA	11	18
WDR47	1.98	0.0316	0.0354	0.0869	5.16	14.6	0.000321	1.5	LV	CELLSTATES	vFB3	control_LMNA	11	18
FBXO32	1.97	0.0479	0.0241	0.0887	4.98	12.4	0.000848	1.32	LV	CELLSTATES	vFB3	control_LMNA	11	18
TPD52L1	1.97	0.0375	0.0291	0.117	5.23	13.5	0.00051	1.43	LV	CELLSTATES	vFB3	control_LMNA	11	18
NRXN3	1.91	0.0371	0.05	0.251	5.89	13.6	0.000489	1.43	LV	CELLSTATES	vFB3	control_LMNA	11	18
ZFAND5	1.9	0.000617	0.181	0.658	7.22	30.6	7.78e-07	3.21	LV	CELLSTATES	vFB3	control_LMNA	11	18
CTSF	1.88	0.0192	0.0343	0.116	5.36	16.5	0.000146	1.72	LV	CELLSTATES	vFB3	control_LMNA	11	18
WNK3	1.87	0.0335	0.0693	0.253	5.87	14.3	0.000371	1.48	LV	CELLSTATES	vFB3	control_LMNA	11	18
SSX2IP	1.86	0.00268	0.0652	0.248	5.84	25.3	4.93e-06	2.57	LV	CELLSTATES	vFB3	control_LMNA	11	18
SVEP1	1.84	0.000474	0.653	2.22	8.8	32.3	4.38e-07	3.32	LV	CELLSTATES	vFB3	control_LMNA	11	18
PTPN13	1.79	0.000474	0.229	0.74	7.45	33.1	3.41e-07	3.32	LV	CELLSTATES	vFB3	control_LMNA	11	18
ZNF667	1.79	0.047	0.0278	0.0637	4.96	12.5	0.000816	1.33	LV	CELLSTATES	vFB3	control_LMNA	11	18
KALRN	1.78	0.0113	0.108	0.448	6.52	18.5	6.62e-05	1.95	LV	CELLSTATES	vFB3	control_LMNA	11	18
ZBTB16	1.76	0.00492	1.77	4.93	9.95	22	1.68e-05	2.31	LV	CELLSTATES	vFB3	control_LMNA	11	18
RNF115	1.74	0.000232	0.329	1.04	7.84	38.3	6.6e-08	3.63	LV	CELLSTATES	vFB3	control_LMNA	11	18
KLF2	1.73	0.0375	0.118	0.251	6.41	13.6	0.000504	1.43	LV	CELLSTATES	vFB3	control_LMNA	11	18
STK17B	1.72	0.00747	0.138	0.299	6.48	20.4	3.15e-05	2.13	LV	CELLSTATES	vFB3	control_LMNA	11	18
LOXL3	1.7	0.046	0.0406	0.0693	5.25	12.6	0.000756	1.34	LV	CELLSTATES	vFB3	control_LMNA	11	18
ARL15	1.68	0.000213	1.33	4.08	9.73	39.5	4.55e-08	3.67	LV	CELLSTATES	vFB3	control_LMNA	11	18
NOX4	1.67	0.00318	0.582	1.88	8.53	24.4	6.8e-06	2.5	LV	CELLSTATES	vFB3	control_LMNA	11	18
CEP104	1.64	0.0336	0.0578	0.132	5.55	14.2	0.00038	1.47	LV	CELLSTATES	vFB3	control_LMNA	11	18
AGMO	1.63	0.0234	0.0597	0.187	5.77	15.7	0.000208	1.63	LV	CELLSTATES	vFB3	control_LMNA	11	18
ZDHHC21	1.63	0.00344	0.155	0.343	6.62	23.6	9.13e-06	2.46	LV	CELLSTATES	vFB3	control_LMNA	11	18
NEDD4	1.6	0.00268	0.146	0.521	6.76	25.2	5.15e-06	2.57	LV	CELLSTATES	vFB3	control_LMNA	11	18
ATP10D	1.58	0.0034	0.243	0.822	7.36	24	7.99e-06	2.47	LV	CELLSTATES	vFB3	control_LMNA	11	18
EZR	1.56	0.0317	0.0649	0.191	5.86	14.6	0.000327	1.5	LV	CELLSTATES	vFB3	control_LMNA	11	18
KIF13B	1.55	0.00575	0.247	0.697	7.35	21.5	2.08e-05	2.24	LV	CELLSTATES	vFB3	control_LMNA	11	18
PTPDC1	1.55	0.0234	0.175	0.459	6.83	15.7	0.000203	1.63	LV	CELLSTATES	vFB3	control_LMNA	11	18
ACSL1	1.51	0.00602	0.296	0.579	7.37	21.3	2.23e-05	2.22	LV	CELLSTATES	vFB3	control_LMNA	11	18
CHST7	1.5	0.0371	0.104	0.256	6.26	13.7	0.000478	1.43	LV	CELLSTATES	vFB3	control_LMNA	11	18
MAMDC2-AS1	1.5	0.0203	0.326	0.781	7.52	16.3	0.000159	1.69	LV	CELLSTATES	vFB3	control_LMNA	11	18
USP53	1.5	0.00116	0.754	1.91	8.7	28.3	1.74e-06	2.93	LV	CELLSTATES	vFB3	control_LMNA	11	18
VGLL3	1.5	0.0401	0.156	0.397	6.59	13.3	0.000566	1.4	LV	CELLSTATES	vFB3	control_LMNA	11	18
FKBP5	1.47	0.0421	2.27	6.1	10.3	13	0.000642	1.38	LV	CELLSTATES	vFB3	control_LMNA	11	18
ARHGAP10	1.46	0.000617	1.26	3.57	9.5	30.8	7.31e-07	3.21	LV	CELLSTATES	vFB3	control_LMNA	11	18
CLMN	1.46	0.0228	0.21	0.481	7.03	15.9	0.00019	1.64	LV	CELLSTATES	vFB3	control_LMNA	11	18
DYNC2LI1	1.44	0.00489	0.126	0.4	6.56	22.1	1.6e-05	2.31	LV	CELLSTATES	vFB3	control_LMNA	11	18
ALMS1	1.43	0.00741	0.15	0.318	6.58	20.5	3.02e-05	2.13	LV	CELLSTATES	vFB3	control_LMNA	11	18
PRR16	1.42	0.00318	0.659	1.74	8.64	24.6	6.35e-06	2.5	LV	CELLSTATES	vFB3	control_LMNA	11	18
ATP9A	1.4	0.0352	0.113	0.271	6.27	14.1	0.000411	1.45	LV	CELLSTATES	vFB3	control_LMNA	11	18
LAMB1	1.4	0.000282	1.7	4.34	9.92	35.6	1.51e-07	3.55	LV	CELLSTATES	vFB3	control_LMNA	11	18
CFH	1.39	0.00426	0.868	2.23	8.95	22.6	1.33e-05	2.37	LV	CELLSTATES	vFB3	control_LMNA	11	18
MAMDC2	1.39	0.00575	0.98	2.47	9.1	21.4	2.09e-05	2.24	LV	CELLSTATES	vFB3	control_LMNA	11	18
RANBP17	1.39	0.0332	0.124	0.262	6.39	14.4	0.000351	1.48	LV	CELLSTATES	vFB3	control_LMNA	11	18
ZFP90	1.38	0.0375	0.0815	0.186	5.87	13.5	0.000512	1.43	LV	CELLSTATES	vFB3	control_LMNA	11	18
MAN1A1	1.37	0.00334	0.718	1.68	8.61	24.1	7.6e-06	2.48	LV	CELLSTATES	vFB3	control_LMNA	11	18
SLC22A15	1.37	0.0111	0.15	0.381	6.67	18.7	5.95e-05	1.96	LV	CELLSTATES	vFB3	control_LMNA	11	18
POC1B	1.35	0.0484	0.0728	0.186	5.89	12.3	0.000889	1.32	LV	CELLSTATES	vFB3	control_LMNA	11	18
CTDSPL	1.34	0.00202	0.288	0.793	7.46	26.6	3.16e-06	2.69	LV	CELLSTATES	vFB3	control_LMNA	11	18
FAM214A	1.33	0.00344	0.247	0.652	7.22	23.5	9.55e-06	2.46	LV	CELLSTATES	vFB3	control_LMNA	11	18
PER1	1.33	0.00747	0.312	0.702	7.54	20.3	3.2e-05	2.13	LV	CELLSTATES	vFB3	control_LMNA	11	18
HTR4	1.32	0.0421	0.166	0.328	6.73	13	0.000642	1.38	LV	CELLSTATES	vFB3	control_LMNA	11	18
ITGA1	1.32	0.0434	0.0867	0.256	6.11	12.9	0.000678	1.36	LV	CELLSTATES	vFB3	control_LMNA	11	18
PLXDC2	1.32	0.00343	1.39	3.56	9.63	23.8	8.68e-06	2.46	LV	CELLSTATES	vFB3	control_LMNA	11	18
RNF217	1.32	0.0143	0.177	0.481	6.89	17.7	9.13e-05	1.85	LV	CELLSTATES	vFB3	control_LMNA	11	18
TMEM144	1.32	0.00458	0.244	0.645	7.21	22.4	1.47e-05	2.34	LV	CELLSTATES	vFB3	control_LMNA	11	18
COL19A1	1.31	0.0375	0.172	0.272	6.6	13.6	0.000506	1.43	LV	CELLSTATES	vFB3	control_LMNA	11	18
AKT3	1.3	0.000282	1.61	4.2	9.85	35.7	1.48e-07	3.55	LV	CELLSTATES	vFB3	control_LMNA	11	18
ARHGEF26	1.3	0.0421	0.112	0.402	6.37	13	0.000639	1.38	LV	CELLSTATES	vFB3	control_LMNA	11	18
HEYL	1.3	0.0434	0.721	1.11	8.53	12.9	0.000686	1.36	LV	CELLSTATES	vFB3	control_LMNA	11	18
CARMIL1	1.27	0.000617	0.98	2.46	9.14	30.6	7.9e-07	3.21	LV	CELLSTATES	vFB3	control_LMNA	11	18
PLSCR4	1.27	0.00344	0.379	0.906	7.75	23.5	9.56e-06	2.46	LV	CELLSTATES	vFB3	control_LMNA	11	18
PPM1B	1.27	0.0108	0.247	0.513	7.17	18.9	5.6e-05	1.97	LV	CELLSTATES	vFB3	control_LMNA	11	18
TBC1D32	1.27	0.0352	0.128	0.276	6.3	14.1	0.000408	1.45	LV	CELLSTATES	vFB3	control_LMNA	11	18
ADAMTS9-AS2	1.26	0.0111	0.307	0.841	7.69	18.7	6.1e-05	1.96	LV	CELLSTATES	vFB3	control_LMNA	11	18
FAM198B-AS1	1.23	0.0152	0.401	1.1	7.87	17.4	0.000101	1.82	LV	CELLSTATES	vFB3	control_LMNA	11	18
TMEM132C	1.23	0.0352	0.423	0.97	7.88	14	0.000416	1.45	LV	CELLSTATES	vFB3	control_LMNA	11	18
OGFRL1	1.22	0.047	0.122	0.215	6.23	12.5	0.00081	1.33	LV	CELLSTATES	vFB3	control_LMNA	11	18
ERRFI1	1.21	0.0401	0.158	0.44	6.65	13.3	0.00057	1.4	LV	CELLSTATES	vFB3	control_LMNA	11	18
PLXNA2	1.21	0.0241	0.224	0.494	6.9	15.5	0.00022	1.62	LV	CELLSTATES	vFB3	control_LMNA	11	18
TBC1D19	1.21	0.0463	0.134	0.264	6.46	12.6	0.000787	1.33	LV	CELLSTATES	vFB3	control_LMNA	11	18
EEF2K	1.2	0.0393	0.154	0.341	6.57	13.4	0.000552	1.41	LV	CELLSTATES	vFB3	control_LMNA	11	18
SEPT11	1.2	0.0369	0.504	0.999	7.99	13.8	0.000462	1.43	LV	CELLSTATES	vFB3	control_LMNA	11	18
AC007388.1	1.18	0.0108	0.227	0.502	7.09	19	5.39e-05	1.97	LV	CELLSTATES	vFB3	control_LMNA	11	18
CNTRL	1.18	0.0262	0.184	0.329	6.66	15.2	0.000253	1.58	LV	CELLSTATES	vFB3	control_LMNA	11	18
FGD4	1.18	0.036	0.214	0.512	7.01	13.9	0.000435	1.44	LV	CELLSTATES	vFB3	control_LMNA	11	18
DLD	1.17	0.0258	0.184	0.284	6.67	15.3	0.000246	1.59	LV	CELLSTATES	vFB3	control_LMNA	11	18
SYTL4	1.16	0.0369	0.212	0.414	6.83	13.8	0.000462	1.43	LV	CELLSTATES	vFB3	control_LMNA	11	18
ASAP1	1.14	0.00904	0.644	1.54	8.47	19.6	4.18e-05	2.04	LV	CELLSTATES	vFB3	control_LMNA	11	18
CRYBG3	1.14	0.0153	0.372	0.64	7.56	17.4	0.000102	1.81	LV	CELLSTATES	vFB3	control_LMNA	11	18
SAMHD1	1.14	0.0472	0.317	0.705	7.47	12.4	0.000823	1.33	LV	CELLSTATES	vFB3	control_LMNA	11	18
AL445426.1	1.13	0.0354	0.228	0.512	7.06	14	0.000426	1.45	LV	CELLSTATES	vFB3	control_LMNA	11	18
TBCK	1.12	0.0111	0.27	0.551	7.24	18.6	6.22e-05	1.96	LV	CELLSTATES	vFB3	control_LMNA	11	18
SPRED2	1.11	0.0103	0.696	1.6	8.61	19.2	4.91e-05	1.99	LV	CELLSTATES	vFB3	control_LMNA	11	18
GAB1	1.1	0.0108	0.317	0.824	7.59	19	5.38e-05	1.97	LV	CELLSTATES	vFB3	control_LMNA	11	18
PXDNL	1.1	0.0192	0.656	1.47	8.44	16.5	0.000145	1.72	LV	CELLSTATES	vFB3	control_LMNA	11	18
APBB2	1.08	0.0272	0.778	1.29	8.5	15	0.000271	1.57	LV	CELLSTATES	vFB3	control_LMNA	11	18
COL8A1	1.05	0.0182	0.886	1.79	8.81	16.7	0.000136	1.74	LV	CELLSTATES	vFB3	control_LMNA	11	18
ANTXR2	1.04	0.0414	0.348	0.803	7.74	13.2	0.000604	1.38	LV	CELLSTATES	vFB3	control_LMNA	11	18
ENOX2	1.04	0.0352	0.332	0.783	7.58	14	0.000412	1.45	LV	CELLSTATES	vFB3	control_LMNA	11	18
NIN	1.04	0.0334	0.184	0.39	6.73	14.4	0.000356	1.48	LV	CELLSTATES	vFB3	control_LMNA	11	18
UACA	1.04	0.0336	0.314	0.652	7.42	14.2	0.000381	1.47	LV	CELLSTATES	vFB3	control_LMNA	11	18
CENPC	1.01	0.0118	0.32	0.712	7.5	18.2	7.46e-05	1.93	LV	CELLSTATES	vFB3	control_LMNA	11	18
MAP4K3	1.01	0.0234	0.573	1.08	8.15	15.7	0.000204	1.63	LV	CELLSTATES	vFB3	control_LMNA	11	18
WDFY2	1.01	0.0485	0.247	0.476	7.2	12.3	0.000893	1.31	LV	CELLSTATES	vFB3	control_LMNA	11	18
KLF12	1	0.0338	0.494	1.09	8.15	14.2	0.000387	1.47	LV	CELLSTATES	vFB3	control_LMNA	11	18
RHOBTB3	1	0.0174	1.28	2.21	9.26	16.8	0.000128	1.76	LV	CELLSTATES	vFB3	control_LMNA	11	18
RBL2	0.996	0.0417	0.272	0.534	7.17	13.1	0.000614	1.38	LV	CELLSTATES	vFB3	control_LMNA	11	18
BABAM2	0.963	0.0159	0.432	0.902	7.84	17.2	0.000112	1.8	LV	CELLSTATES	vFB3	control_LMNA	11	18
PHIP	0.961	0.0201	0.423	0.847	7.86	16.4	0.000155	1.7	LV	CELLSTATES	vFB3	control_LMNA	11	18
PARD3B	0.951	0.0262	0.907	1.94	8.84	15.2	0.000255	1.58	LV	CELLSTATES	vFB3	control_LMNA	11	18
ASCC3	0.945	0.0375	0.601	1.05	8.21	13.5	0.000513	1.43	LV	CELLSTATES	vFB3	control_LMNA	11	18
ZNF438	0.943	0.0492	0.298	0.695	7.43	12.2	0.000913	1.31	LV	CELLSTATES	vFB3	control_LMNA	11	18
PCSK6	0.928	0.0493	0.851	1.78	8.76	12.2	0.000921	1.31	LV	CELLSTATES	vFB3	control_LMNA	11	18
NPAS3	0.926	0.0246	0.834	1.39	8.63	15.4	0.000229	1.61	LV	CELLSTATES	vFB3	control_LMNA	11	18
FBXO42	0.925	0.0411	0.38	0.821	7.7	13.2	0.000594	1.39	LV	CELLSTATES	vFB3	control_LMNA	11	18
IMMP2L	0.922	0.0388	1.72	3.39	9.7	13.4	0.00054	1.41	LV	CELLSTATES	vFB3	control_LMNA	11	18
PIK3CA	0.913	0.0421	0.242	0.532	7.1	13	0.000644	1.38	LV	CELLSTATES	vFB3	control_LMNA	11	18
WASF2	0.911	0.0365	0.391	0.691	7.67	13.8	0.000452	1.44	LV	CELLSTATES	vFB3	control_LMNA	11	18
MED13L	0.905	0.0113	1.3	2.59	9.33	18.4	6.96e-05	1.95	LV	CELLSTATES	vFB3	control_LMNA	11	18
FCHSD2	0.879	0.0494	0.636	1.33	8.44	12.2	0.000932	1.31	LV	CELLSTATES	vFB3	control_LMNA	11	18
KANK1	0.868	0.0463	0.735	1.4	8.53	12.6	0.000785	1.33	LV	CELLSTATES	vFB3	control_LMNA	11	18
RBMS1	0.842	0.0375	2.39	3.94	10.1	13.5	0.000514	1.43	LV	CELLSTATES	vFB3	control_LMNA	11	18
TBC1D5	0.832	0.0463	0.978	1.75	8.86	12.6	0.000783	1.33	LV	CELLSTATES	vFB3	control_LMNA	11	18

## Sheet: PKP2_control
Gene	logFC	FDR	mean_exp_control	mean_exp_genotype	logCPM	F	PValue	FDR_plot	Region	annotation_level	cell_state	comparison	Observations_genotype	Observations_reference
PTGDR	3.14	0.00609	0	0.0215	3.59	22.6	5.73e-05	2.22	LV	CELLSTATES	vFB3	control_PKP2	6	18
REPS2	3.1	0.000678	0.00249	0.0287	3.85	27.7	3.14e-06	3.17	LV	CELLSTATES	vFB3	control_PKP2	6	18
GDF15	3.01	0.0129	0.00295	0.0474	4.11	16.4	0.000184	1.89	LV	CELLSTATES	vFB3	control_PKP2	6	18
HBB	2.89	0.0124	0.00572	0.0345	4.04	16.5	0.000175	1.91	LV	CELLSTATES	vFB3	control_PKP2	6	18
AL021408.1	2.74	0.0252	0.000418	0.0137	3.6	21.1	0.000535	1.6	LV	CELLSTATES	vFB3	control_PKP2	6	18
PKHD1L1	2.72	0.0305	0.0017	0.137	3.98	13	0.000743	1.52	LV	CELLSTATES	vFB3	control_PKP2	6	18
AC093627.6	2.65	0.0372	0	0.0146	3.52	17.2	0.00104	1.43	LV	CELLSTATES	vFB3	control_PKP2	6	18
EDN1	2.62	0.0394	0.00223	0.0632	3.86	11.9	0.00115	1.4	LV	CELLSTATES	vFB3	control_PKP2	6	18
ZNF232	2.62	0.0381	0.00549	0.0272	4.1	12.1	0.00107	1.42	LV	CELLSTATES	vFB3	control_PKP2	6	18
LINC02005	2.57	0.0305	0	0.0237	3.53	16.4	0.000746	1.52	LV	CELLSTATES	vFB3	control_PKP2	6	18
LINC01847	2.55	0.00986	0.00745	0.0384	4.13	17.3	0.000128	2.01	LV	CELLSTATES	vFB3	control_PKP2	6	18
AC020637.1	2.47	0.00906	0.00525	0.0715	4.35	17.7	0.000112	2.04	LV	CELLSTATES	vFB3	control_PKP2	6	18
KDR	2.47	0.0332	0.00178	0.0737	3.82	12.6	0.000885	1.48	LV	CELLSTATES	vFB3	control_PKP2	6	18
SSX2IP	2.46	2.88e-07	0.0652	0.308	5.9	68.1	8.2e-11	6.54	LV	CELLSTATES	vFB3	control_PKP2	6	18
FKBP5	2.45	3.23e-05	2.27	9.31	10.5	41.6	4.86e-08	4.49	LV	CELLSTATES	vFB3	control_PKP2	6	18
KLF15	2.41	0.000743	0.0338	0.154	5.17	27.3	3.58e-06	3.13	LV	CELLSTATES	vFB3	control_PKP2	6	18
CNKSR2	2.35	0.000137	0.0551	0.215	5.5	34.6	3.61e-07	3.86	LV	CELLSTATES	vFB3	control_PKP2	6	18
TSC22D3	2.33	9.42e-06	0.396	2.06	8.36	47.5	1.01e-08	5.03	LV	CELLSTATES	vFB3	control_PKP2	6	18
CD37	2.3	0.0418	0.000856	0.0138	3.66	12.5	0.00125	1.38	LV	CELLSTATES	vFB3	control_PKP2	6	18
ZFAND5	2.3	4.38e-07	0.181	0.941	7.24	65.1	1.56e-10	6.36	LV	CELLSTATES	vFB3	control_PKP2	6	18
TLR5	2.25	0.0277	0.00949	0.0499	4.19	13.4	0.000616	1.56	LV	CELLSTATES	vFB3	control_PKP2	6	18
FOSB	2.23	0.0168	0.0541	0.166	5.27	15.3	0.000288	1.77	LV	CELLSTATES	vFB3	control_PKP2	6	18
CHST7	2.22	3.01e-06	0.104	0.471	6.49	54.3	1.82e-09	5.52	LV	CELLSTATES	vFB3	control_PKP2	6	18
ZBTB16	2.22	3.56e-05	1.77	6.68	10.1	40.4	6.78e-08	4.45	LV	CELLSTATES	vFB3	control_PKP2	6	18
AC009034.1	2.17	0.0305	0.003	0.0226	3.85	13	0.000735	1.52	LV	CELLSTATES	vFB3	control_PKP2	6	18
KIAA1211	2.16	0.00854	0.0171	0.0839	4.52	17.9	0.000102	2.07	LV	CELLSTATES	vFB3	control_PKP2	6	18
FAM117B	2.14	0.000851	0.028	0.17	5.17	26.9	4.18e-06	3.07	LV	CELLSTATES	vFB3	control_PKP2	6	18
ARHGAP10	2.1	6.86e-08	1.26	4.68	9.61	78.6	9.77e-12	7.16	LV	CELLSTATES	vFB3	control_PKP2	6	18
BMP4	2.09	0.000401	0.0324	0.165	5.19	30.3	1.37e-06	3.4	LV	CELLSTATES	vFB3	control_PKP2	6	18
MYORG	2.06	0.0477	0.00362	0.0296	3.91	11.3	0.00155	1.32	LV	CELLSTATES	vFB3	control_PKP2	6	18
PTPN13	2.06	2.42e-06	0.229	1.01	7.48	56.1	1.21e-09	5.62	LV	CELLSTATES	vFB3	control_PKP2	6	18
ADCYAP1R1	2.05	0.0164	0.0227	0.0683	4.69	15.4	0.000276	1.79	LV	CELLSTATES	vFB3	control_PKP2	6	18
AL021368.2	2.05	0.00998	0.0192	0.0746	4.63	17.3	0.000131	2	LV	CELLSTATES	vFB3	control_PKP2	6	18
TMEM132C	2.03	1.29e-05	0.423	1.53	8.12	45.8	1.56e-08	4.89	LV	CELLSTATES	vFB3	control_PKP2	6	18
AL161751.1	2.02	0.021	0.0138	0.0732	4.64	14.4	0.000405	1.68	LV	CELLSTATES	vFB3	control_PKP2	6	18
PDK4	2	0.00439	0.575	2.1	8.48	20.5	3.87e-05	2.36	LV	CELLSTATES	vFB3	control_PKP2	6	18
RNF115	1.99	6.89e-08	0.329	1.3	7.91	76.5	1.47e-11	7.16	LV	CELLSTATES	vFB3	control_PKP2	6	18
AC007389.5	1.98	0.0473	0.00344	0.0169	3.81	11.3	0.00151	1.33	LV	CELLSTATES	vFB3	control_PKP2	6	18
MAMDC2	1.95	1.35e-05	0.98	3.39	9.16	45.4	1.73e-08	4.87	LV	CELLSTATES	vFB3	control_PKP2	6	18
CYP4B1	1.94	0.000636	0.196	0.722	7.15	28.2	2.71e-06	3.2	LV	CELLSTATES	vFB3	control_PKP2	6	18
RAMP2-AS1	1.91	0.0221	0.0236	0.102	4.68	14.2	0.000437	1.66	LV	CELLSTATES	vFB3	control_PKP2	6	18
BMP2	1.9	0.0477	0.0177	0.0527	4.48	11.3	0.00155	1.32	LV	CELLSTATES	vFB3	control_PKP2	6	18
ERRFI1	1.89	3.23e-05	0.158	0.515	6.68	41	5.69e-08	4.49	LV	CELLSTATES	vFB3	control_PKP2	6	18
SEZ6L	1.89	0.0356	0.0113	0.0691	4.35	12.3	0.000981	1.45	LV	CELLSTATES	vFB3	control_PKP2	6	18
TXNIP	1.89	6.87e-06	0.501	1.9	8.42	49	6.84e-09	5.16	LV	CELLSTATES	vFB3	control_PKP2	6	18
LIN7A	1.88	0.000438	0.0543	0.218	5.57	29.9	1.56e-06	3.36	LV	CELLSTATES	vFB3	control_PKP2	6	18
SNCAIP	1.88	0.0021	0.0493	0.184	5.4	23.3	1.41e-05	2.68	LV	CELLSTATES	vFB3	control_PKP2	6	18
TMEM9B-AS1	1.86	0.0152	0.0156	0.08	4.53	15.7	0.000242	1.82	LV	CELLSTATES	vFB3	control_PKP2	6	18
ADRA1B	1.85	0.000375	0.0814	0.269	6	30.6	1.23e-06	3.43	LV	CELLSTATES	vFB3	control_PKP2	6	18
RGCC	1.85	0.0256	0.0288	0.0974	4.87	13.7	0.000555	1.59	LV	CELLSTATES	vFB3	control_PKP2	6	18
AFF3	1.83	3.23e-05	0.465	1.69	8.22	41.2	5.37e-08	4.49	LV	CELLSTATES	vFB3	control_PKP2	6	18
BTG2	1.83	0.0133	0.489	2.15	8.66	16.3	0.000194	1.88	LV	CELLSTATES	vFB3	control_PKP2	6	18
CARMIL1	1.83	6.82e-08	0.98	3.28	9.24	82.3	4.86e-12	7.17	LV	CELLSTATES	vFB3	control_PKP2	6	18
NCKIPSD	1.82	0.031	0.027	0.078	4.79	12.9	0.000771	1.51	LV	CELLSTATES	vFB3	control_PKP2	6	18
ALDH6A1	1.81	0.00759	0.0263	0.147	5.03	18.5	8.29e-05	2.12	LV	CELLSTATES	vFB3	control_PKP2	6	18
PRR16	1.81	6.29e-06	0.659	2.25	8.72	50.7	4.48e-09	5.2	LV	CELLSTATES	vFB3	control_PKP2	6	18
SESN3	1.8	0.0248	0.0573	0.183	5.27	13.8	0.000518	1.61	LV	CELLSTATES	vFB3	control_PKP2	6	18
TPD52L1	1.8	0.0152	0.0291	0.105	5.01	15.7	0.000243	1.82	LV	CELLSTATES	vFB3	control_PKP2	6	18
ARL15	1.79	2.42e-06	1.33	4.15	9.59	56.1	1.21e-09	5.62	LV	CELLSTATES	vFB3	control_PKP2	6	18
EMILIN3	1.79	0.0304	0.0243	0.0834	4.83	13	0.000731	1.52	LV	CELLSTATES	vFB3	control_PKP2	6	18
LINC01088	1.77	0.00257	0.771	2.13	8.68	22.6	1.81e-05	2.59	LV	CELLSTATES	vFB3	control_PKP2	6	18
PXDNL	1.74	6.72e-06	0.656	2.04	8.56	49.4	6.22e-09	5.17	LV	CELLSTATES	vFB3	control_PKP2	6	18
GLUL	1.72	0.000301	0.3	0.952	7.57	31.6	9.2e-07	3.52	LV	CELLSTATES	vFB3	control_PKP2	6	18
LINC02388	1.72	0.0186	0.0592	0.226	5.48	14.9	0.000335	1.73	LV	CELLSTATES	vFB3	control_PKP2	6	18
WDR47	1.72	0.0139	0.0354	0.116	5.07	16.1	0.000207	1.86	LV	CELLSTATES	vFB3	control_PKP2	6	18
KALRN	1.7	0.00434	0.108	0.379	6.28	20.6	3.78e-05	2.36	LV	CELLSTATES	vFB3	control_PKP2	6	18
AL034417.2	1.69	0.0473	0.0167	0.0444	4.34	11.3	0.00151	1.33	LV	CELLSTATES	vFB3	control_PKP2	6	18
CFH	1.69	0.000584	0.868	2.81	8.92	28.7	2.29e-06	3.23	LV	CELLSTATES	vFB3	control_PKP2	6	18
CTDSPL	1.69	1.12e-05	0.288	0.814	7.43	46.6	1.28e-08	4.95	LV	CELLSTATES	vFB3	control_PKP2	6	18
SHISA3	1.69	0.0391	0.0625	0.223	5.8	12	0.00113	1.41	LV	CELLSTATES	vFB3	control_PKP2	6	18
PHLDA1	1.65	0.0357	0.0494	0.0969	5.11	12.3	0.00099	1.45	LV	CELLSTATES	vFB3	control_PKP2	6	18
RAPGEF5	1.64	0.0295	0.0364	0.144	5.16	13.1	0.000694	1.53	LV	CELLSTATES	vFB3	control_PKP2	6	18
MTSS1	1.63	0.0152	0.104	0.268	6.02	15.7	0.000241	1.82	LV	CELLSTATES	vFB3	control_PKP2	6	18
USP53	1.63	0.000386	0.754	2.03	8.56	30.5	1.29e-06	3.41	LV	CELLSTATES	vFB3	control_PKP2	6	18
DOCK5	1.62	3.73e-05	0.575	1.57	8.31	40.1	7.43e-08	4.43	LV	CELLSTATES	vFB3	control_PKP2	6	18
ITGB8	1.62	0.00245	0.0728	0.258	5.81	22.8	1.71e-05	2.61	LV	CELLSTATES	vFB3	control_PKP2	6	18
CCND3	1.61	2.64e-05	0.294	0.846	7.43	42.7	3.57e-08	4.58	LV	CELLSTATES	vFB3	control_PKP2	6	18
ENOX2	1.61	3.23e-05	0.332	0.962	7.69	41	5.76e-08	4.49	LV	CELLSTATES	vFB3	control_PKP2	6	18
AGTR1	1.59	0.03	0.054	0.162	5.13	13.1	0.000713	1.52	LV	CELLSTATES	vFB3	control_PKP2	6	18
PRPS1	1.59	0.00659	0.0774	0.209	5.65	19	6.66e-05	2.18	LV	CELLSTATES	vFB3	control_PKP2	6	18
AC116667.1	1.58	0.05	0.0254	0.0605	4.65	11	0.0017	1.3	LV	CELLSTATES	vFB3	control_PKP2	6	18
LAMB1	1.57	6.63e-06	1.7	4.83	9.88	49.8	5.64e-09	5.18	LV	CELLSTATES	vFB3	control_PKP2	6	18
SPRED2	1.57	8.03e-05	0.696	2.01	8.65	36.6	2e-07	4.1	LV	CELLSTATES	vFB3	control_PKP2	6	18
NFATC2	1.56	0.0404	0.0678	0.21	5.78	11.9	0.00119	1.39	LV	CELLSTATES	vFB3	control_PKP2	6	18
NLGN4Y	1.56	0.00759	0.112	0.328	6.32	18.5	8.26e-05	2.12	LV	CELLSTATES	vFB3	control_PKP2	6	18
UBALD2	1.56	0.0344	0.0243	0.0859	4.79	12.4	0.000931	1.46	LV	CELLSTATES	vFB3	control_PKP2	6	18
AKT3	1.55	3.01e-06	1.61	4.53	9.8	54.1	1.93e-09	5.52	LV	CELLSTATES	vFB3	control_PKP2	6	18
AGMO	1.54	0.00759	0.0597	0.17	5.6	18.5	8.27e-05	2.12	LV	CELLSTATES	vFB3	control_PKP2	6	18
MAMDC2-AS1	1.54	0.0015	0.326	0.801	7.35	24.6	9.08e-06	2.82	LV	CELLSTATES	vFB3	control_PKP2	6	18
MOB3B	1.53	0.00903	0.209	0.532	6.8	17.7	0.000111	2.04	LV	CELLSTATES	vFB3	control_PKP2	6	18
OGFRL1	1.53	0.00125	0.122	0.354	6.34	25.4	6.74e-06	2.9	LV	CELLSTATES	vFB3	control_PKP2	6	18
ATP10D	1.52	0.00124	0.243	0.616	7.17	25.5	6.61e-06	2.91	LV	CELLSTATES	vFB3	control_PKP2	6	18
STK17B	1.52	0.0105	0.138	0.425	6.41	17	0.000143	1.98	LV	CELLSTATES	vFB3	control_PKP2	6	18
MAP2K6	1.51	0.0076	0.113	0.274	5.97	18.4	8.45e-05	2.12	LV	CELLSTATES	vFB3	control_PKP2	6	18
PPM1B	1.5	7.04e-05	0.247	0.654	7.18	37.2	1.7e-07	4.15	LV	CELLSTATES	vFB3	control_PKP2	6	18
ANKRD28	1.49	0.000375	0.177	0.51	6.69	30.6	1.23e-06	3.43	LV	CELLSTATES	vFB3	control_PKP2	6	18
TCP11L2	1.48	0.023	0.0474	0.126	5.18	14.1	0.000463	1.64	LV	CELLSTATES	vFB3	control_PKP2	6	18
AC002546.1	1.46	0.0187	0.0966	0.223	5.9	14.8	0.000342	1.73	LV	CELLSTATES	vFB3	control_PKP2	6	18
ADAMTS9-AS2	1.46	0.000566	0.307	0.9	7.65	28.9	2.14e-06	3.25	LV	CELLSTATES	vFB3	control_PKP2	6	18
PCSK6	1.46	5.64e-05	0.851	2.31	8.91	38.2	1.24e-07	4.25	LV	CELLSTATES	vFB3	control_PKP2	6	18
PTPN9	1.46	4.89e-05	0.317	0.858	7.56	38.9	1.04e-07	4.31	LV	CELLSTATES	vFB3	control_PKP2	6	18
USP54	1.46	7.04e-05	0.418	1.08	7.93	37.2	1.7e-07	4.15	LV	CELLSTATES	vFB3	control_PKP2	6	18
KIF13B	1.45	0.00288	0.247	0.686	7.3	22.1	2.12e-05	2.54	LV	CELLSTATES	vFB3	control_PKP2	6	18
ARHGAP26	1.44	0.000988	0.647	1.54	8.36	26.2	5.21e-06	3.01	LV	CELLSTATES	vFB3	control_PKP2	6	18
KLF2	1.44	0.0152	0.118	0.296	6.43	15.7	0.000238	1.82	LV	CELLSTATES	vFB3	control_PKP2	6	18
GRB10	1.43	0.00377	0.392	0.895	7.64	21.1	3.12e-05	2.42	LV	CELLSTATES	vFB3	control_PKP2	6	18
MAN1A1	1.43	0.000363	0.718	1.84	8.52	30.9	1.14e-06	3.44	LV	CELLSTATES	vFB3	control_PKP2	6	18
PTEN	1.43	4.31e-05	1.03	2.5	9	39.4	8.9e-08	4.37	LV	CELLSTATES	vFB3	control_PKP2	6	18
CTTNBP2	1.42	0.0239	0.103	0.221	5.88	14	0.000491	1.62	LV	CELLSTATES	vFB3	control_PKP2	6	18
KLHL24	1.42	0.00138	0.162	0.459	6.75	24.9	7.97e-06	2.86	LV	CELLSTATES	vFB3	control_PKP2	6	18
ATP9A	1.41	0.00664	0.113	0.302	6.18	19	6.79e-05	2.18	LV	CELLSTATES	vFB3	control_PKP2	6	18
FGD4	1.41	0.000569	0.214	0.533	6.95	28.8	2.19e-06	3.25	LV	CELLSTATES	vFB3	control_PKP2	6	18
PITPNM2	1.41	0.0152	0.0489	0.125	5.33	15.8	0.000235	1.82	LV	CELLSTATES	vFB3	control_PKP2	6	18
INPP5A	1.4	0.00759	0.0811	0.186	5.65	18.5	8.16e-05	2.12	LV	CELLSTATES	vFB3	control_PKP2	6	18
PLXDC2	1.4	0.000969	1.39	3.63	9.5	26.4	4.93e-06	3.01	LV	CELLSTATES	vFB3	control_PKP2	6	18
SAMHD1	1.4	0.00245	0.317	0.885	7.42	22.8	1.71e-05	2.61	LV	CELLSTATES	vFB3	control_PKP2	6	18
ELF1	1.39	7.04e-05	0.972	2.34	8.98	37.3	1.65e-07	4.15	LV	CELLSTATES	vFB3	control_PKP2	6	18
FNIP2	1.39	0.00609	0.271	0.654	7.25	19.4	5.72e-05	2.22	LV	CELLSTATES	vFB3	control_PKP2	6	18
HMGCLL1	1.38	0.0187	0.112	0.303	6.25	14.8	0.000343	1.73	LV	CELLSTATES	vFB3	control_PKP2	6	18
ICA1L	1.37	0.0106	0.191	0.423	6.58	17	0.000145	1.98	LV	CELLSTATES	vFB3	control_PKP2	6	18
FOXO3	1.36	0.000636	1.37	3.09	9.34	28.1	2.78e-06	3.2	LV	CELLSTATES	vFB3	control_PKP2	6	18
MED13L	1.36	3.56e-05	1.3	3.18	9.38	40.4	6.84e-08	4.45	LV	CELLSTATES	vFB3	control_PKP2	6	18
MFAP5	1.36	0.0116	0.42	0.943	7.74	16.7	0.000161	1.93	LV	CELLSTATES	vFB3	control_PKP2	6	18
EFHD1	1.35	0.00627	0.123	0.289	6.15	19.3	5.99e-05	2.2	LV	CELLSTATES	vFB3	control_PKP2	6	18
PDZD2	1.34	0.000969	0.71	1.88	8.7	26.4	4.94e-06	3.01	LV	CELLSTATES	vFB3	control_PKP2	6	18
SPRY4-AS1	1.34	0.00793	0.129	0.363	6.44	18.2	9.04e-05	2.1	LV	CELLSTATES	vFB3	control_PKP2	6	18
TIPARP	1.34	0.0152	0.248	0.497	6.95	15.7	0.000246	1.82	LV	CELLSTATES	vFB3	control_PKP2	6	18
FAM198B-AS1	1.32	0.000636	0.401	0.948	7.72	28	2.82e-06	3.2	LV	CELLSTATES	vFB3	control_PKP2	6	18
PDE3B	1.32	0.00434	0.581	1.35	8.32	20.5	3.8e-05	2.36	LV	CELLSTATES	vFB3	control_PKP2	6	18
IL16	1.31	0.00926	0.139	0.384	6.37	17.6	0.000117	2.03	LV	CELLSTATES	vFB3	control_PKP2	6	18
KDM3A	1.31	0.00652	0.0984	0.231	5.9	19.1	6.5e-05	2.19	LV	CELLSTATES	vFB3	control_PKP2	6	18
ZMAT1	1.31	0.0416	0.0512	0.125	5.25	11.8	0.00124	1.38	LV	CELLSTATES	vFB3	control_PKP2	6	18
ACSL1	1.3	0.00174	0.296	0.658	7.3	24	1.12e-05	2.76	LV	CELLSTATES	vFB3	control_PKP2	6	18
ARRDC2	1.3	0.0284	0.0667	0.184	5.58	13.3	0.000644	1.55	LV	CELLSTATES	vFB3	control_PKP2	6	18
BEAN1	1.3	0.0387	0.0617	0.152	5.41	12	0.0011	1.41	LV	CELLSTATES	vFB3	control_PKP2	6	18
FOXO1	1.3	0.000429	1.4	3.27	9.46	30	1.5e-06	3.37	LV	CELLSTATES	vFB3	control_PKP2	6	18
NOX4	1.29	0.0329	0.582	1.45	8.18	12.6	0.000863	1.48	LV	CELLSTATES	vFB3	control_PKP2	6	18
RGS11	1.29	0.05	0.0365	0.111	5.11	11	0.0017	1.3	LV	CELLSTATES	vFB3	control_PKP2	6	18
VGLL3	1.28	0.0402	0.156	0.389	6.37	11.9	0.00118	1.4	LV	CELLSTATES	vFB3	control_PKP2	6	18
CLMN	1.27	0.0243	0.21	0.515	6.93	13.9	0.000505	1.61	LV	CELLSTATES	vFB3	control_PKP2	6	18
FAM214A	1.27	0.00151	0.247	0.538	6.99	24.5	9.27e-06	2.82	LV	CELLSTATES	vFB3	control_PKP2	6	18
SCN7A	1.27	0.00294	2.83	6.55	10.5	22	2.28e-05	2.53	LV	CELLSTATES	vFB3	control_PKP2	6	18
FAM129A	1.26	0.00293	0.197	0.447	6.71	22	2.23e-05	2.53	LV	CELLSTATES	vFB3	control_PKP2	6	18
FCHSD2	1.26	0.000202	0.636	1.61	8.51	33.1	5.76e-07	3.69	LV	CELLSTATES	vFB3	control_PKP2	6	18
NCOA2	1.26	0.000636	0.625	1.44	8.31	28	2.9e-06	3.2	LV	CELLSTATES	vFB3	control_PKP2	6	18
AL445426.1	1.25	0.00547	0.228	0.51	6.96	19.9	4.87e-05	2.26	LV	CELLSTATES	vFB3	control_PKP2	6	18
RAB8B	1.24	0.0013	0.375	0.796	7.51	25.2	7.21e-06	2.89	LV	CELLSTATES	vFB3	control_PKP2	6	18
RANBP17	1.24	0.0109	0.124	0.288	6.34	16.9	0.000151	1.96	LV	CELLSTATES	vFB3	control_PKP2	6	18
ADIPOR2	1.22	0.00293	0.282	0.602	7.24	22	2.23e-05	2.53	LV	CELLSTATES	vFB3	control_PKP2	6	18
ATP10A	1.22	0.0186	0.186	0.372	6.59	14.9	0.000337	1.73	LV	CELLSTATES	vFB3	control_PKP2	6	18
IMPA1	1.22	0.031	0.0768	0.145	5.53	12.9	0.000768	1.51	LV	CELLSTATES	vFB3	control_PKP2	6	18
PIK3CA	1.22	0.00097	0.242	0.565	7.07	26.3	5.04e-06	3.01	LV	CELLSTATES	vFB3	control_PKP2	6	18
PIWIL4	1.21	0.0339	0.0715	0.176	5.63	12.5	0.000916	1.47	LV	CELLSTATES	vFB3	control_PKP2	6	18
ZNF274	1.21	0.0237	0.0986	0.217	5.97	14	0.000478	1.63	LV	CELLSTATES	vFB3	control_PKP2	6	18
DAAM2	1.2	0.0174	0.0998	0.223	5.93	15.1	0.000306	1.76	LV	CELLSTATES	vFB3	control_PKP2	6	18
EEF2K	1.2	0.0154	0.154	0.363	6.44	15.6	0.000255	1.81	LV	CELLSTATES	vFB3	control_PKP2	6	18
PER1	1.2	0.00266	0.312	0.731	7.48	22.5	1.89e-05	2.58	LV	CELLSTATES	vFB3	control_PKP2	6	18
PQLC3	1.2	0.0255	0.0588	0.14	5.41	13.7	0.000549	1.59	LV	CELLSTATES	vFB3	control_PKP2	6	18
SLC44A1	1.2	0.00652	0.287	0.646	7.25	19.2	6.35e-05	2.19	LV	CELLSTATES	vFB3	control_PKP2	6	18
SYNE2	1.2	0.0465	0.105	0.319	5.96	11.4	0.00145	1.33	LV	CELLSTATES	vFB3	control_PKP2	6	18
MBNL3	1.19	0.0256	0.0934	0.212	5.8	13.7	0.000553	1.59	LV	CELLSTATES	vFB3	control_PKP2	6	18
RNF144A	1.18	0.0124	0.315	0.684	7.36	16.5	0.000173	1.91	LV	CELLSTATES	vFB3	control_PKP2	6	18
AC084871.2	1.17	0.0397	0.0779	0.153	5.76	11.9	0.00116	1.4	LV	CELLSTATES	vFB3	control_PKP2	6	18
LIMD1	1.17	0.00977	0.171	0.415	6.72	17.4	0.000126	2.01	LV	CELLSTATES	vFB3	control_PKP2	6	18
PIK3R1	1.17	0.0142	0.555	1.14	8.07	16	0.000218	1.85	LV	CELLSTATES	vFB3	control_PKP2	6	18
PPP1CB	1.17	0.0154	0.236	0.427	6.78	15.6	0.000255	1.81	LV	CELLSTATES	vFB3	control_PKP2	6	18
IP6K2	1.16	0.0079	0.288	0.582	7.21	18.3	8.89e-05	2.1	LV	CELLSTATES	vFB3	control_PKP2	6	18
IRAK3	1.16	0.0141	0.67	1.22	8.18	16	0.000214	1.85	LV	CELLSTATES	vFB3	control_PKP2	6	18
TBC1D1	1.16	0.0168	0.11	0.215	5.99	15.3	0.000288	1.77	LV	CELLSTATES	vFB3	control_PKP2	6	18
NEDD4	1.15	0.0133	0.146	0.32	6.45	16.2	0.000195	1.88	LV	CELLSTATES	vFB3	control_PKP2	6	18
USP46	1.15	0.0332	0.0856	0.192	5.84	12.6	0.000882	1.48	LV	CELLSTATES	vFB3	control_PKP2	6	18
ADAMTS5	1.14	0.039	0.172	0.414	6.67	12	0.00112	1.41	LV	CELLSTATES	vFB3	control_PKP2	6	18
IRS2	1.14	0.0152	0.216	0.455	6.8	15.7	0.000243	1.82	LV	CELLSTATES	vFB3	control_PKP2	6	18
PODN	1.14	0.03	0.246	0.592	7.05	13	0.000717	1.52	LV	CELLSTATES	vFB3	control_PKP2	6	18
FBXO42	1.13	0.000743	0.38	0.801	7.59	27.3	3.6e-06	3.13	LV	CELLSTATES	vFB3	control_PKP2	6	18
SHROOM3	1.13	0.0153	0.161	0.323	6.52	15.6	0.00025	1.82	LV	CELLSTATES	vFB3	control_PKP2	6	18
KANK1	1.11	0.00206	0.735	1.53	8.54	23.4	1.34e-05	2.69	LV	CELLSTATES	vFB3	control_PKP2	6	18
TMEM144	1.11	0.00552	0.244	0.484	6.91	19.8	4.95e-05	2.26	LV	CELLSTATES	vFB3	control_PKP2	6	18
KLF7	1.1	0.0221	0.231	0.461	6.94	14.2	0.000437	1.66	LV	CELLSTATES	vFB3	control_PKP2	6	18
MITF	1.1	0.0329	0.132	0.311	6.24	12.6	0.000869	1.48	LV	CELLSTATES	vFB3	control_PKP2	6	18
AC016831.7	1.09	0.00129	2.21	4.47	10	25.3	7.08e-06	2.89	LV	CELLSTATES	vFB3	control_PKP2	6	18
MXI1	1.09	0.0438	0.181	0.38	6.68	11.6	0.00133	1.36	LV	CELLSTATES	vFB3	control_PKP2	6	18
PREX2	1.09	0.0206	0.397	0.894	7.71	14.5	0.000387	1.69	LV	CELLSTATES	vFB3	control_PKP2	6	18
SYTL4	1.09	0.0165	0.212	0.396	6.65	15.3	0.000279	1.78	LV	CELLSTATES	vFB3	control_PKP2	6	18
HBP1	1.08	0.00854	0.15	0.321	6.37	17.9	0.000101	2.07	LV	CELLSTATES	vFB3	control_PKP2	6	18
PIP4K2A	1.08	0.00288	0.318	0.607	7.29	22.1	2.13e-05	2.54	LV	CELLSTATES	vFB3	control_PKP2	6	18
ABCA5	1.07	0.00703	0.329	0.713	7.4	18.8	7.3e-05	2.15	LV	CELLSTATES	vFB3	control_PKP2	6	18
ABLIM1	1.07	0.0104	0.563	1.24	8.18	17.1	0.000137	1.98	LV	CELLSTATES	vFB3	control_PKP2	6	18
LIFR	1.07	0.0191	0.26	0.525	7.11	14.8	0.000353	1.72	LV	CELLSTATES	vFB3	control_PKP2	6	18
RNF217	1.07	0.0105	0.177	0.419	6.67	17	0.000143	1.98	LV	CELLSTATES	vFB3	control_PKP2	6	18
PLEKHA2	1.06	0.0385	0.134	0.312	6.36	12.1	0.00109	1.41	LV	CELLSTATES	vFB3	control_PKP2	6	18
UBA6-AS1	1.06	0.0188	0.207	0.418	6.82	14.8	0.000345	1.73	LV	CELLSTATES	vFB3	control_PKP2	6	18
VIT	1.06	0.00643	0.735	1.4	8.42	19.2	6.18e-05	2.19	LV	CELLSTATES	vFB3	control_PKP2	6	18
DYNC1I1	1.05	0.0184	0.321	0.614	7.26	14.9	0.000331	1.73	LV	CELLSTATES	vFB3	control_PKP2	6	18
PLXNA2	1.05	0.0314	0.224	0.393	6.65	12.8	0.00079	1.5	LV	CELLSTATES	vFB3	control_PKP2	6	18
SCP2	1.05	0.0141	0.182	0.372	6.68	16	0.000215	1.85	LV	CELLSTATES	vFB3	control_PKP2	6	18
YPEL2	1.05	0.0405	0.191	0.401	6.77	11.8	0.0012	1.39	LV	CELLSTATES	vFB3	control_PKP2	6	18
APBB2	1.04	0.0238	0.778	1.39	8.46	14	0.000485	1.62	LV	CELLSTATES	vFB3	control_PKP2	6	18
INSR	1.04	0.00245	0.428	0.934	7.83	22.8	1.69e-05	2.61	LV	CELLSTATES	vFB3	control_PKP2	6	18
LINC00894	1.04	0.0165	0.159	0.301	6.4	15.3	0.00028	1.78	LV	CELLSTATES	vFB3	control_PKP2	6	18
MTUS1	1.04	0.0208	0.917	1.74	8.78	14.5	0.000392	1.68	LV	CELLSTATES	vFB3	control_PKP2	6	18
RHOBTB3	1.04	0.00926	1.28	2.45	9.23	17.5	0.000117	2.03	LV	CELLSTATES	vFB3	control_PKP2	6	18
SLC39A9	1.04	0.05	0.0825	0.191	5.8	11	0.0017	1.3	LV	CELLSTATES	vFB3	control_PKP2	6	18
TFDP2	1.04	0.0254	0.292	0.575	7.21	13.7	0.000545	1.59	LV	CELLSTATES	vFB3	control_PKP2	6	18
ADNP2	1.03	0.0441	0.101	0.192	5.89	11.6	0.00135	1.36	LV	CELLSTATES	vFB3	control_PKP2	6	18
GHR	1.03	0.0284	0.605	1.16	8.13	13.3	0.000645	1.55	LV	CELLSTATES	vFB3	control_PKP2	6	18
HSD17B11	1.03	0.0306	0.133	0.285	6.28	12.9	0.000752	1.51	LV	CELLSTATES	vFB3	control_PKP2	6	18
PRELID2	1.03	0.0436	0.14	0.3	6.45	11.6	0.00132	1.36	LV	CELLSTATES	vFB3	control_PKP2	6	18
RFTN2	1.03	0.0152	0.275	0.565	7.22	15.7	0.000244	1.82	LV	CELLSTATES	vFB3	control_PKP2	6	18
KLF12	1.02	0.00664	0.494	1.07	8.1	19	6.85e-05	2.18	LV	CELLSTATES	vFB3	control_PKP2	6	18
NIPAL2	1.02	0.0314	0.187	0.385	6.71	12.8	0.000795	1.5	LV	CELLSTATES	vFB3	control_PKP2	6	18
NPAS3	1.02	0.00664	0.834	1.57	8.66	19	6.86e-05	2.18	LV	CELLSTATES	vFB3	control_PKP2	6	18
PSMA1	1.02	0.0438	0.164	0.324	6.67	11.6	0.00134	1.36	LV	CELLSTATES	vFB3	control_PKP2	6	18
ROR1	1.01	0.0466	0.264	0.519	7.1	11.4	0.00147	1.33	LV	CELLSTATES	vFB3	control_PKP2	6	18
RASAL2	0.998	0.0499	0.696	1.29	8.35	11.1	0.00169	1.3	LV	CELLSTATES	vFB3	control_PKP2	6	18
ASAP2	0.997	0.00804	0.368	0.7	7.5	18.1	9.31e-05	2.09	LV	CELLSTATES	vFB3	control_PKP2	6	18
SESN1	0.986	0.0187	0.266	0.48	7	14.8	0.000343	1.73	LV	CELLSTATES	vFB3	control_PKP2	6	18
ANTXR2	0.983	0.0309	0.348	0.786	7.62	12.9	0.000762	1.51	LV	CELLSTATES	vFB3	control_PKP2	6	18
EZH1	0.982	0.021	0.189	0.389	6.72	14.5	0.000399	1.68	LV	CELLSTATES	vFB3	control_PKP2	6	18
SOS2	0.981	0.00334	0.464	0.864	7.81	21.4	2.74e-05	2.48	LV	CELLSTATES	vFB3	control_PKP2	6	18
PDGFD	0.975	0.0494	1.42	2.85	9.42	11.1	0.00164	1.31	LV	CELLSTATES	vFB3	control_PKP2	6	18
UACA	0.968	0.024	0.314	0.595	7.25	13.9	0.000498	1.62	LV	CELLSTATES	vFB3	control_PKP2	6	18
ASAP1	0.958	0.0134	0.644	1.24	8.31	16.2	0.000197	1.87	LV	CELLSTATES	vFB3	control_PKP2	6	18
PARD3B	0.955	0.0164	0.907	1.67	8.69	15.4	0.000277	1.79	LV	CELLSTATES	vFB3	control_PKP2	6	18
EGFR	0.953	0.0305	2.16	3.82	9.9	12.9	0.000748	1.52	LV	CELLSTATES	vFB3	control_PKP2	6	18
PCOLCE2	0.953	0.048	0.382	0.696	7.51	11.2	0.00156	1.32	LV	CELLSTATES	vFB3	control_PKP2	6	18
ZNF518A	0.942	0.0381	0.238	0.462	6.97	12.1	0.00107	1.42	LV	CELLSTATES	vFB3	control_PKP2	6	18
RPS6KA2	0.94	0.0284	0.386	0.669	7.43	13.3	0.000642	1.55	LV	CELLSTATES	vFB3	control_PKP2	6	18
DOCK9	0.939	0.0212	0.328	0.672	7.48	14.4	0.000414	1.67	LV	CELLSTATES	vFB3	control_PKP2	6	18
ATP11B	0.937	0.0312	0.241	0.448	6.96	12.9	0.000778	1.51	LV	CELLSTATES	vFB3	control_PKP2	6	18
NAP1L1	0.936	0.0284	0.359	0.685	7.51	13.3	0.000643	1.55	LV	CELLSTATES	vFB3	control_PKP2	6	18
NCOA3	0.934	0.0152	0.388	0.693	7.57	15.7	0.000245	1.82	LV	CELLSTATES	vFB3	control_PKP2	6	18
SERINC1	0.927	0.0492	0.13	0.294	6.3	11.1	0.00163	1.31	LV	CELLSTATES	vFB3	control_PKP2	6	18
AC058791.1	0.92	0.0476	0.212	0.356	6.74	11.3	0.00153	1.32	LV	CELLSTATES	vFB3	control_PKP2	6	18
AHCTF1	0.919	0.0197	0.272	0.478	7.08	14.7	0.000366	1.71	LV	CELLSTATES	vFB3	control_PKP2	6	18
LHFPL6	0.914	0.0402	2.3	4.09	10	11.9	0.00118	1.4	LV	CELLSTATES	vFB3	control_PKP2	6	18
LRMDA	0.91	0.0495	0.401	0.766	7.65	11.1	0.00166	1.31	LV	CELLSTATES	vFB3	control_PKP2	6	18
STK39	0.91	0.0492	0.157	0.309	6.59	11.1	0.00162	1.31	LV	CELLSTATES	vFB3	control_PKP2	6	18
OSBPL9	0.891	0.0314	0.726	1.29	8.41	12.8	0.000798	1.5	LV	CELLSTATES	vFB3	control_PKP2	6	18
AFF1	0.89	0.0253	1	1.86	8.86	13.7	0.00054	1.6	LV	CELLSTATES	vFB3	control_PKP2	6	18
BICRAL	0.887	0.0327	0.334	0.603	7.39	12.6	0.00085	1.49	LV	CELLSTATES	vFB3	control_PKP2	6	18
MED23	0.884	0.0325	0.166	0.318	6.49	12.7	0.000838	1.49	LV	CELLSTATES	vFB3	control_PKP2	6	18
NHSL1	0.884	0.0289	0.386	0.646	7.47	13.2	0.00066	1.54	LV	CELLSTATES	vFB3	control_PKP2	6	18
CLASP1	0.882	0.0171	0.459	0.82	7.74	15.2	0.000298	1.77	LV	CELLSTATES	vFB3	control_PKP2	6	18
ZNF438	0.877	0.021	0.298	0.556	7.26	14.5	0.0004	1.68	LV	CELLSTATES	vFB3	control_PKP2	6	18
RERE	0.87	0.0104	0.937	1.64	8.79	17.1	0.00014	1.98	LV	CELLSTATES	vFB3	control_PKP2	6	18
MAGI2	0.868	0.0357	1.26	2.3	9.17	12.3	0.00099	1.45	LV	CELLSTATES	vFB3	control_PKP2	6	18
UST	0.868	0.042	0.766	1.35	8.39	11.7	0.00126	1.38	LV	CELLSTATES	vFB3	control_PKP2	6	18
REPS1	0.866	0.0294	0.466	0.803	7.83	13.2	0.000683	1.53	LV	CELLSTATES	vFB3	control_PKP2	6	18
BNIP3L	0.86	0.0443	0.721	1.32	8.45	11.5	0.00136	1.35	LV	CELLSTATES	vFB3	control_PKP2	6	18
NBEA	0.855	0.0284	0.265	0.483	7.05	13.3	0.000642	1.55	LV	CELLSTATES	vFB3	control_PKP2	6	18
INTS6	0.841	0.0495	0.477	0.791	7.83	11.1	0.00167	1.31	LV	CELLSTATES	vFB3	control_PKP2	6	18
ARHGAP5	0.831	0.0409	0.228	0.391	6.87	11.8	0.00122	1.39	LV	CELLSTATES	vFB3	control_PKP2	6	18
PTBP2	0.83	0.0152	0.665	1.12	8.25	15.7	0.000246	1.82	LV	CELLSTATES	vFB3	control_PKP2	6	18
SSH2	0.808	0.0327	1.16	2	9	12.6	0.000855	1.49	LV	CELLSTATES	vFB3	control_PKP2	6	18
ECHDC2	0.799	0.029	0.931	1.6	8.77	13.2	0.000667	1.54	LV	CELLSTATES	vFB3	control_PKP2	6	18
LENG8	0.791	0.0387	0.29	0.518	7.16	12	0.0011	1.41	LV	CELLSTATES	vFB3	control_PKP2	6	18
RAP1A	0.791	0.0277	0.459	0.754	7.76	13.4	0.000617	1.56	LV	CELLSTATES	vFB3	control_PKP2	6	18
RSRP1	0.776	0.0495	0.744	1.3	8.5	11.1	0.00167	1.31	LV	CELLSTATES	vFB3	control_PKP2	6	18
CENPC	0.761	0.0473	0.32	0.541	7.28	11.3	0.00151	1.33	LV	CELLSTATES	vFB3	control_PKP2	6	18
WASF3	0.754	0.0466	0.418	0.625	7.48	11.4	0.00146	1.33	LV	CELLSTATES	vFB3	control_PKP2	6	18
PHIP	0.732	0.0371	0.423	0.708	7.69	12.2	0.00103	1.43	LV	CELLSTATES	vFB3	control_PKP2	6	18

## Sheet: PVneg_control
Gene	logFC	FDR	mean_exp_control	mean_exp_genotype	logCPM	F	PValue	FDR_plot	Region	annotation_level	cell_state	comparison	Observations_genotype	Observations_reference
FOSB	4.56	1.64e-06	0.0541	0.905	7.04	60.5	2.32e-10	5.78	LV	CELLSTATES	vFB3	control_PVneg	8	18
AL691403.1	4.37	0.000372	0.00559	0.0664	4.47	33.4	3.87e-07	3.43	LV	CELLSTATES	vFB3	control_PVneg	8	18
HERC6	4.24	0.000198	0.00998	0.146	4.96	37	1.26e-07	3.7	LV	CELLSTATES	vFB3	control_PVneg	8	18
ADAMTS8	4.04	0.00049	0.0022	0.0159	4.02	32.8	6.22e-07	3.31	LV	CELLSTATES	vFB3	control_PVneg	8	18
AP000561.1	3.85	0.00734	0.00561	0.219	4.97	19.6	4.66e-05	2.13	LV	CELLSTATES	vFB3	control_PVneg	8	18
CMPK2	3.68	0.0175	0.000718	0.0203	3.9	18.8	0.000214	1.76	LV	CELLSTATES	vFB3	control_PVneg	8	18
IQCN	3.39	3.93e-05	0.0138	0.145	4.97	45.4	1.11e-08	4.41	LV	CELLSTATES	vFB3	control_PVneg	8	18
NDC80	3.35	0.00427	0.00246	0.0337	4.15	21.9	1.99e-05	2.37	LV	CELLSTATES	vFB3	control_PVneg	8	18
AC022075.1	3.22	0.00771	0.00469	0.0478	4.29	19.4	5.11e-05	2.11	LV	CELLSTATES	vFB3	control_PVneg	8	18
IFI44L	3.2	0.000365	0.0486	0.453	6.29	34.4	2.83e-07	3.44	LV	CELLSTATES	vFB3	control_PVneg	8	18
AL033504.1	3.17	0.0059	0.0101	0.0806	4.69	20.4	3.41e-05	2.23	LV	CELLSTATES	vFB3	control_PVneg	8	18
ZNF232	3.05	0.0142	0.00549	0.0296	4.28	16.6	0.000152	1.85	LV	CELLSTATES	vFB3	control_PVneg	8	18
FAM189A2	2.97	0.0215	0.00425	0.0186	4	16.1	0.000337	1.67	LV	CELLSTATES	vFB3	control_PVneg	8	18
AP003400.1	2.96	0.018	0.00125	0.0153	3.89	15.7	0.000225	1.74	LV	CELLSTATES	vFB3	control_PVneg	8	18
AC087741.1	2.9	0.0184	0.00245	0.014	3.96	18.2	0.000238	1.73	LV	CELLSTATES	vFB3	control_PVneg	8	18
AC026150.1	2.88	0.0402	0.000918	0.0274	3.91	19.1	0.00103	1.4	LV	CELLSTATES	vFB3	control_PVneg	8	18
MT1G	2.84	0.0432	0	0.0223	3.81	12.3	0.00119	1.36	LV	CELLSTATES	vFB3	control_PVneg	8	18
REPS2	2.84	0.0248	0.00249	0.0474	4.03	14.1	0.000423	1.61	LV	CELLSTATES	vFB3	control_PVneg	8	18
LINC01250	2.83	0.0116	0.00577	0.046	4.23	17.5	0.000109	1.94	LV	CELLSTATES	vFB3	control_PVneg	8	18
GOLGA8H	2.8	0.0336	0.00314	0.019	4.01	14.5	0.000769	1.47	LV	CELLSTATES	vFB3	control_PVneg	8	18
AC004551.1	2.77	0.0231	0.0146	0.0802	4.6	14.4	0.00038	1.64	LV	CELLSTATES	vFB3	control_PVneg	8	18
LINC01422	2.73	0.0355	0.00126	0.0142	3.86	17	0.000846	1.45	LV	CELLSTATES	vFB3	control_PVneg	8	18
MX1	2.73	0.00185	0.0399	0.213	5.54	25.7	4.97e-06	2.73	LV	CELLSTATES	vFB3	control_PVneg	8	18
AC090115.1	2.71	0.00261	0.0202	0.0814	4.81	24	9.38e-06	2.58	LV	CELLSTATES	vFB3	control_PVneg	8	18
EPSTI1	2.71	0.00859	0.0328	0.198	5.46	18.8	6.43e-05	2.07	LV	CELLSTATES	vFB3	control_PVneg	8	18
HIST1H2BC	2.69	0.032	0.00168	0.0225	3.95	12.9	0.000712	1.5	LV	CELLSTATES	vFB3	control_PVneg	8	18
NOX4	2.68	8.46e-07	0.582	3.73	9.06	66.3	5.97e-11	6.07	LV	CELLSTATES	vFB3	control_PVneg	8	18
SLC44A5	2.67	0.0108	0.00676	0.06	4.48	17.7	9.89e-05	1.97	LV	CELLSTATES	vFB3	control_PVneg	8	18
KIAA1211	2.62	0.00588	0.0171	0.09	4.71	20.5	3.32e-05	2.23	LV	CELLSTATES	vFB3	control_PVneg	8	18
AC021504.1	2.56	0.0265	0.00545	0.0306	4.26	13.7	0.000496	1.58	LV	CELLSTATES	vFB3	control_PVneg	8	18
NFATC1	2.54	3.04e-05	0.0601	0.3	6.02	47.4	6.43e-09	4.52	LV	CELLSTATES	vFB3	control_PVneg	8	18
PI16	2.54	7.99e-05	0.0789	0.417	6.29	41.5	3.38e-08	4.1	LV	CELLSTATES	vFB3	control_PVneg	8	18
TEX29	2.52	0.0479	0	0.0323	3.81	15.7	0.0015	1.32	LV	CELLSTATES	vFB3	control_PVneg	8	18
AL591806.3	2.5	0.00784	0.0185	0.0784	4.84	19.1	5.68e-05	2.11	LV	CELLSTATES	vFB3	control_PVneg	8	18
ANKRD29	2.43	0.0304	0.00637	0.0396	4.2	13.1	0.000641	1.52	LV	CELLSTATES	vFB3	control_PVneg	8	18
AC107029.1	2.4	0.0431	0.00364	0.0184	4.01	11.7	0.00118	1.37	LV	CELLSTATES	vFB3	control_PVneg	8	18
BBOX1-AS1	2.39	0.000646	0.069	0.321	6.17	29.9	1.2e-06	3.19	LV	CELLSTATES	vFB3	control_PVneg	8	18
PRDM6	2.33	0.0215	0.0109	0.0699	4.5	14.7	0.000331	1.67	LV	CELLSTATES	vFB3	control_PVneg	8	18
AC013271.1	2.32	0.0392	0.00605	0.0321	4.21	12.2	0.000984	1.41	LV	CELLSTATES	vFB3	control_PVneg	8	18
LMTK3	2.26	0.0447	0.00848	0.0208	4.32	11.6	0.00126	1.35	LV	CELLSTATES	vFB3	control_PVneg	8	18
ARHGEF28	2.25	0.0412	0.00444	0.0829	4.29	11.9	0.00109	1.39	LV	CELLSTATES	vFB3	control_PVneg	8	18
OAS1	2.2	0.0312	0.0188	0.123	4.91	13	0.000678	1.51	LV	CELLSTATES	vFB3	control_PVneg	8	18
PRRT3-AS1	2.18	0.0233	0.0132	0.057	4.61	14.3	0.000386	1.63	LV	CELLSTATES	vFB3	control_PVneg	8	18
ZNF98	2.17	0.045	0.0131	0.115	4.68	11.4	0.00137	1.35	LV	CELLSTATES	vFB3	control_PVneg	8	18
NLRC5	2.16	0.0282	0.0389	0.165	5.18	13.5	0.000552	1.55	LV	CELLSTATES	vFB3	control_PVneg	8	18
ZFHX2	2.15	0.0129	0.015	0.0703	4.67	17.1	0.000127	1.89	LV	CELLSTATES	vFB3	control_PVneg	8	18
FOXP4	2.14	0.0491	0.0111	0.0655	4.28	11.1	0.00156	1.31	LV	CELLSTATES	vFB3	control_PVneg	8	18
NFIA-AS2	2.14	0.0145	0.0242	0.0932	4.96	16.5	0.000158	1.84	LV	CELLSTATES	vFB3	control_PVneg	8	18
TEX14	2.13	0.045	0.0234	0.0739	4.8	11.5	0.00132	1.35	LV	CELLSTATES	vFB3	control_PVneg	8	18
ARHGAP25	2.12	0.0145	0.0327	0.147	5.15	16.4	0.000166	1.84	LV	CELLSTATES	vFB3	control_PVneg	8	18
TMEM9B-AS1	2.12	0.0147	0.0156	0.0814	4.68	16.3	0.000169	1.83	LV	CELLSTATES	vFB3	control_PVneg	8	18
MEOX2	2.1	0.000372	0.0604	0.36	5.94	33.7	3.59e-07	3.43	LV	CELLSTATES	vFB3	control_PVneg	8	18
LINC01239	2.08	0.0304	0.0224	0.0666	4.65	13.2	0.000637	1.52	LV	CELLSTATES	vFB3	control_PVneg	8	18
PRR16	2.07	4.83e-05	0.659	3.16	8.94	43.9	1.7e-08	4.32	LV	CELLSTATES	vFB3	control_PVneg	8	18
NMNAT3	2.04	0.0059	0.0398	0.154	5.41	20.5	3.38e-05	2.23	LV	CELLSTATES	vFB3	control_PVneg	8	18
CNKSR2	2.03	0.00545	0.0551	0.237	5.49	21	2.82e-05	2.26	LV	CELLSTATES	vFB3	control_PVneg	8	18
JUN	2.03	0.000372	0.294	1.31	7.93	34.1	3.15e-07	3.43	LV	CELLSTATES	vFB3	control_PVneg	8	18
LINC02388	2.01	0.041	0.0592	0.217	5.69	12	0.00107	1.39	LV	CELLSTATES	vFB3	control_PVneg	8	18
SAMD9L	2.01	0.018	0.0346	0.189	5.38	15.6	0.000229	1.74	LV	CELLSTATES	vFB3	control_PVneg	8	18
FBXO32	2	0.0215	0.0241	0.0859	4.9	14.7	0.000337	1.67	LV	CELLSTATES	vFB3	control_PVneg	8	18
LINC00968	1.97	0.0347	0.0322	0.115	5.02	12.6	0.00082	1.46	LV	CELLSTATES	vFB3	control_PVneg	8	18
KLF2	1.96	0.00283	0.118	0.334	6.5	23.5	1.1e-05	2.55	LV	CELLSTATES	vFB3	control_PVneg	8	18
AC005165.1	1.95	0.00213	0.0995	0.381	6.31	25	6.56e-06	2.67	LV	CELLSTATES	vFB3	control_PVneg	8	18
STAT1	1.95	0.0057	0.113	0.374	6.41	20.6	3.18e-05	2.24	LV	CELLSTATES	vFB3	control_PVneg	8	18
DDX60	1.89	0.0298	0.037	0.149	5.32	13.2	0.000615	1.53	LV	CELLSTATES	vFB3	control_PVneg	8	18
CASTOR3	1.88	0.00185	0.0737	0.236	5.9	25.8	4.84e-06	2.73	LV	CELLSTATES	vFB3	control_PVneg	8	18
AC007262.2	1.87	0.0472	0.0326	0.0749	4.88	11.3	0.00146	1.33	LV	CELLSTATES	vFB3	control_PVneg	8	18
LINC02328	1.85	0.0494	0.0211	0.0753	4.8	11.1	0.00158	1.31	LV	CELLSTATES	vFB3	control_PVneg	8	18
XAF1	1.84	0.00447	0.115	0.433	6.58	21.7	2.11e-05	2.35	LV	CELLSTATES	vFB3	control_PVneg	8	18
PDE3B	1.82	0.0187	0.581	2.06	8.41	15.4	0.000247	1.73	LV	CELLSTATES	vFB3	control_PVneg	8	18
RNF19B	1.81	0.0182	0.0448	0.155	5.36	15.6	0.000233	1.74	LV	CELLSTATES	vFB3	control_PVneg	8	18
NREP	1.79	0.0104	0.0524	0.165	5.39	18	8.67e-05	1.98	LV	CELLSTATES	vFB3	control_PVneg	8	18
RANBP17	1.79	0.000372	0.124	0.457	6.57	33.2	4.1e-07	3.43	LV	CELLSTATES	vFB3	control_PVneg	8	18
SULF1	1.78	0.000372	0.382	1.46	8	33.2	4.2e-07	3.43	LV	CELLSTATES	vFB3	control_PVneg	8	18
KCNN3	1.77	0.0431	0.0366	0.202	5.26	11.7	0.00118	1.37	LV	CELLSTATES	vFB3	control_PVneg	8	18
BMP5	1.76	0.0218	0.0838	0.308	5.97	14.6	0.000344	1.66	LV	CELLSTATES	vFB3	control_PVneg	8	18
FMN1	1.76	0.0424	0.0396	0.147	5.1	11.8	0.00114	1.37	LV	CELLSTATES	vFB3	control_PVneg	8	18
FGF14	1.75	0.000646	0.435	1.77	8.29	29.8	1.23e-06	3.19	LV	CELLSTATES	vFB3	control_PVneg	8	18
FAM117B	1.74	0.0314	0.028	0.102	5.09	13	0.000696	1.5	LV	CELLSTATES	vFB3	control_PVneg	8	18
ERCC1	1.73	0.00224	0.131	0.435	6.62	24.7	7.26e-06	2.65	LV	CELLSTATES	vFB3	control_PVneg	8	18
AC245060.5	1.72	0.0491	0.0222	0.0966	4.81	11.1	0.00156	1.31	LV	CELLSTATES	vFB3	control_PVneg	8	18
PLXDC2	1.69	0.000183	1.39	4.69	9.75	37.7	1.03e-07	3.74	LV	CELLSTATES	vFB3	control_PVneg	8	18
CP	1.67	0.0339	0.0359	0.153	5.36	12.7	0.000784	1.47	LV	CELLSTATES	vFB3	control_PVneg	8	18
GBP1	1.66	0.045	0.0487	0.235	5.55	11.4	0.00136	1.35	LV	CELLSTATES	vFB3	control_PVneg	8	18
SEMA3C	1.66	0.00784	0.095	0.325	6.16	19.2	5.57e-05	2.11	LV	CELLSTATES	vFB3	control_PVneg	8	18
CFH	1.65	0.000965	0.868	2.92	9	28.5	1.91e-06	3.02	LV	CELLSTATES	vFB3	control_PVneg	8	18
TMEM71	1.64	0.00545	0.0785	0.224	6	20.9	2.92e-05	2.26	LV	CELLSTATES	vFB3	control_PVneg	8	18
TNS3	1.63	0.00144	0.156	0.519	6.79	27	3.25e-06	2.84	LV	CELLSTATES	vFB3	control_PVneg	8	18
TENM1	1.62	0.0104	0.0968	0.352	6.17	17.9	9.01e-05	1.98	LV	CELLSTATES	vFB3	control_PVneg	8	18
AFF3	1.61	0.000965	0.465	1.56	8.21	28.4	1.97e-06	3.02	LV	CELLSTATES	vFB3	control_PVneg	8	18
ZDHHC21	1.61	0.00205	0.155	0.444	6.62	25.3	5.8e-06	2.69	LV	CELLSTATES	vFB3	control_PVneg	8	18
TENM4	1.6	0.0108	0.238	0.547	7.15	17.7	9.83e-05	1.97	LV	CELLSTATES	vFB3	control_PVneg	8	18
KCND3	1.59	0.00784	0.126	0.423	6.61	19.2	5.59e-05	2.11	LV	CELLSTATES	vFB3	control_PVneg	8	18
PRKCH	1.57	0.0457	0.0441	0.118	5.31	11.3	0.0014	1.34	LV	CELLSTATES	vFB3	control_PVneg	8	18
SGIP1	1.55	0.0104	0.429	1.22	7.93	17.9	8.95e-05	1.98	LV	CELLSTATES	vFB3	control_PVneg	8	18
STAT2	1.55	0.00275	0.169	0.462	6.78	23.6	1.05e-05	2.56	LV	CELLSTATES	vFB3	control_PVneg	8	18
ADAMTS3	1.54	0.045	0.0568	0.146	5.33	11.5	0.00131	1.35	LV	CELLSTATES	vFB3	control_PVneg	8	18
RGL1	1.53	0.0022	0.153	0.492	6.7	24.8	6.98e-06	2.66	LV	CELLSTATES	vFB3	control_PVneg	8	18
COL8A1	1.51	0.000161	0.886	2.52	8.98	38.6	7.96e-08	3.79	LV	CELLSTATES	vFB3	control_PVneg	8	18
AC114763.1	1.5	0.0249	0.0584	0.188	5.51	14.1	0.000435	1.6	LV	CELLSTATES	vFB3	control_PVneg	8	18
EPHA3	1.49	0.00355	0.424	1.44	8.03	22.5	1.58e-05	2.45	LV	CELLSTATES	vFB3	control_PVneg	8	18
SVEP1	1.49	0.000204	0.653	1.84	8.58	36.6	1.44e-07	3.69	LV	CELLSTATES	vFB3	control_PVneg	8	18
LOXL3	1.48	0.0466	0.0406	0.0792	5.19	11.3	0.00144	1.33	LV	CELLSTATES	vFB3	control_PVneg	8	18
PLCE1	1.48	0.00232	0.187	0.504	6.99	24.5	7.71e-06	2.64	LV	CELLSTATES	vFB3	control_PVneg	8	18
MITF	1.47	0.00185	0.132	0.404	6.5	25.8	4.9e-06	2.73	LV	CELLSTATES	vFB3	control_PVneg	8	18
CYP1B1-AS1	1.46	0.0033	0.375	1.01	7.74	22.8	1.45e-05	2.48	LV	CELLSTATES	vFB3	control_PVneg	8	18
PARP9	1.46	0.0493	0.0855	0.252	6.1	11.1	0.00157	1.31	LV	CELLSTATES	vFB3	control_PVneg	8	18
ZNF383	1.46	0.0395	0.0424	0.117	5.12	12.1	0.00101	1.4	LV	CELLSTATES	vFB3	control_PVneg	8	18
ATP9A	1.45	0.0107	0.113	0.324	6.25	17.8	9.65e-05	1.97	LV	CELLSTATES	vFB3	control_PVneg	8	18
FREM1	1.45	0.00784	0.325	0.926	7.67	19.2	5.55e-05	2.11	LV	CELLSTATES	vFB3	control_PVneg	8	18
HELB	1.45	0.0498	0.0621	0.151	5.53	11	0.00161	1.3	LV	CELLSTATES	vFB3	control_PVneg	8	18
IRF3	1.45	0.0187	0.0739	0.214	5.88	15.4	0.000251	1.73	LV	CELLSTATES	vFB3	control_PVneg	8	18
IQGAP2	1.44	0.045	0.0682	0.194	5.68	11.5	0.0013	1.35	LV	CELLSTATES	vFB3	control_PVneg	8	18
PRELID2	1.44	0.00619	0.14	0.453	6.66	20.3	3.63e-05	2.21	LV	CELLSTATES	vFB3	control_PVneg	8	18
KALRN	1.43	0.0416	0.108	0.342	6.26	11.9	0.00112	1.38	LV	CELLSTATES	vFB3	control_PVneg	8	18
RNF115	1.41	0.00212	0.329	1.03	7.65	25.1	6.14e-06	2.67	LV	CELLSTATES	vFB3	control_PVneg	8	18
SH3YL1	1.41	0.0314	0.0595	0.136	5.5	13	0.000688	1.5	LV	CELLSTATES	vFB3	control_PVneg	8	18
KLF7	1.4	0.0104	0.231	0.714	7.12	18	8.83e-05	1.98	LV	CELLSTATES	vFB3	control_PVneg	8	18
FLRT2	1.39	0.00784	0.151	0.407	6.47	19.2	5.53e-05	2.11	LV	CELLSTATES	vFB3	control_PVneg	8	18
POC1B-AS1	1.39	0.0494	0.0453	0.174	5.35	11.1	0.00159	1.31	LV	CELLSTATES	vFB3	control_PVneg	8	18
TANC2	1.39	0.00291	0.318	0.825	7.49	23.3	1.19e-05	2.54	LV	CELLSTATES	vFB3	control_PVneg	8	18
MOXD1	1.38	0.0152	0.106	0.26	6.19	16.3	0.000175	1.82	LV	CELLSTATES	vFB3	control_PVneg	8	18
NRXN3	1.38	0.0407	0.05	0.193	5.56	12	0.00105	1.39	LV	CELLSTATES	vFB3	control_PVneg	8	18
COL14A1	1.37	0.028	0.106	0.466	6.46	13.6	0.000539	1.55	LV	CELLSTATES	vFB3	control_PVneg	8	18
TBC1D12	1.37	0.00232	0.133	0.322	6.44	24.5	7.84e-06	2.64	LV	CELLSTATES	vFB3	control_PVneg	8	18
ACAD10	1.36	0.045	0.0837	0.176	5.72	11.4	0.00136	1.35	LV	CELLSTATES	vFB3	control_PVneg	8	18
ARHGEF26	1.36	0.00992	0.112	0.349	6.28	18.3	7.71e-05	2	LV	CELLSTATES	vFB3	control_PVneg	8	18
BTBD8	1.36	0.0212	0.095	0.198	5.89	14.8	0.000319	1.67	LV	CELLSTATES	vFB3	control_PVneg	8	18
FOXP1	1.36	0.00303	0.66	2.05	8.75	23.1	1.26e-05	2.52	LV	CELLSTATES	vFB3	control_PVneg	8	18
GAB1	1.36	0.000554	0.317	0.907	7.61	30.5	9.77e-07	3.26	LV	CELLSTATES	vFB3	control_PVneg	8	18
MN1	1.36	0.0297	0.192	0.493	6.92	13.3	0.000607	1.53	LV	CELLSTATES	vFB3	control_PVneg	8	18
ZNF827	1.36	0.0293	0.0797	0.18	5.73	13.4	0.000587	1.53	LV	CELLSTATES	vFB3	control_PVneg	8	18
DZIP1L	1.35	0.0378	0.0612	0.151	5.46	12.3	0.000922	1.42	LV	CELLSTATES	vFB3	control_PVneg	8	18
PLEKHG1	1.32	0.0203	0.185	0.52	7.04	15.1	0.000287	1.69	LV	CELLSTATES	vFB3	control_PVneg	8	18
TRANK1	1.32	0.0203	0.129	0.351	6.44	15	0.000293	1.69	LV	CELLSTATES	vFB3	control_PVneg	8	18
LINC00632	1.31	0.0187	0.086	0.259	6.07	15.4	0.000249	1.73	LV	CELLSTATES	vFB3	control_PVneg	8	18
FAM129A	1.3	0.00992	0.197	0.632	6.89	18.3	7.77e-05	2	LV	CELLSTATES	vFB3	control_PVneg	8	18
FOXO3	1.29	0.00926	1.37	3.59	9.43	18.6	7.05e-05	2.03	LV	CELLSTATES	vFB3	control_PVneg	8	18
ITGB8	1.28	0.0379	0.0728	0.195	5.72	12.3	0.000933	1.42	LV	CELLSTATES	vFB3	control_PVneg	8	18
APLF	1.27	0.0231	0.105	0.206	6.07	14.4	0.00038	1.64	LV	CELLSTATES	vFB3	control_PVneg	8	18
ATP10D	1.27	0.016	0.243	0.659	7.14	16.1	0.000188	1.8	LV	CELLSTATES	vFB3	control_PVneg	8	18
CDH11	1.27	0.045	0.159	0.424	6.59	11.5	0.00134	1.35	LV	CELLSTATES	vFB3	control_PVneg	8	18
C11orf80	1.26	0.0416	0.154	0.415	6.53	11.9	0.00112	1.38	LV	CELLSTATES	vFB3	control_PVneg	8	18
SP110	1.26	0.0293	0.093	0.261	6.1	13.3	0.000597	1.53	LV	CELLSTATES	vFB3	control_PVneg	8	18
LOXL1	1.25	0.045	0.113	0.336	6.27	11.5	0.0013	1.35	LV	CELLSTATES	vFB3	control_PVneg	8	18
N4BP2	1.25	0.0494	0.091	0.235	5.92	11.1	0.00159	1.31	LV	CELLSTATES	vFB3	control_PVneg	8	18
PLSCR4	1.24	0.00545	0.379	0.901	7.68	20.8	2.96e-05	2.26	LV	CELLSTATES	vFB3	control_PVneg	8	18
SCP2	1.22	0.0176	0.182	0.676	6.88	15.7	0.000218	1.75	LV	CELLSTATES	vFB3	control_PVneg	8	18
STON2	1.22	0.0249	0.263	0.694	7.32	14.1	0.000434	1.6	LV	CELLSTATES	vFB3	control_PVneg	8	18
LINC00894	1.21	0.00748	0.159	0.368	6.53	19.5	4.81e-05	2.13	LV	CELLSTATES	vFB3	control_PVneg	8	18
SMARCAL1	1.21	0.0411	0.068	0.149	5.64	11.9	0.00108	1.39	LV	CELLSTATES	vFB3	control_PVneg	8	18
AL445250.1	1.19	0.0314	0.383	0.95	7.8	13	0.000694	1.5	LV	CELLSTATES	vFB3	control_PVneg	8	18
ITGA1	1.19	0.0459	0.0867	0.238	5.98	11.3	0.00141	1.34	LV	CELLSTATES	vFB3	control_PVneg	8	18
SYNPO2	1.19	0.0106	1.16	3.34	9.31	17.8	9.46e-05	1.97	LV	CELLSTATES	vFB3	control_PVneg	8	18
TMEM144	1.19	0.00995	0.244	0.529	7.04	18.3	7.86e-05	2	LV	CELLSTATES	vFB3	control_PVneg	8	18
MAP3K5	1.18	0.0102	0.397	1.13	7.93	18.2	8.16e-05	1.99	LV	CELLSTATES	vFB3	control_PVneg	8	18
SGK3	1.18	0.0193	0.133	0.322	6.33	15.3	0.000264	1.71	LV	CELLSTATES	vFB3	control_PVneg	8	18
SORCS1	1.17	0.048	0.217	0.722	7.23	11.2	0.00151	1.32	LV	CELLSTATES	vFB3	control_PVneg	8	18
ANXA1	1.16	0.0412	0.19	0.481	6.98	11.9	0.00109	1.39	LV	CELLSTATES	vFB3	control_PVneg	8	18
ANKRD6	1.15	0.0249	0.156	0.373	6.67	14.1	0.000434	1.6	LV	CELLSTATES	vFB3	control_PVneg	8	18
ESR1	1.15	0.0145	0.347	0.885	7.64	16.5	0.000162	1.84	LV	CELLSTATES	vFB3	control_PVneg	8	18
PTPN13	1.15	0.0378	0.229	0.668	7.13	12.3	0.00092	1.42	LV	CELLSTATES	vFB3	control_PVneg	8	18
TENT4B	1.15	0.0496	0.0818	0.199	5.88	11.1	0.0016	1.3	LV	CELLSTATES	vFB3	control_PVneg	8	18
WDR27	1.15	0.0436	0.126	0.238	6.2	11.7	0.00122	1.36	LV	CELLSTATES	vFB3	control_PVneg	8	18
ANKRD28	1.14	0.0262	0.177	0.37	6.6	13.8	0.000479	1.58	LV	CELLSTATES	vFB3	control_PVneg	8	18
LMCD1-AS1	1.14	0.045	0.186	0.414	6.62	11.5	0.00134	1.35	LV	CELLSTATES	vFB3	control_PVneg	8	18
RNF213	1.14	0.0129	0.303	0.67	7.38	17.1	0.000124	1.89	LV	CELLSTATES	vFB3	control_PVneg	8	18
USP53	1.14	0.045	0.754	1.66	8.45	11.4	0.00136	1.35	LV	CELLSTATES	vFB3	control_PVneg	8	18
COLEC12	1.13	0.0339	0.536	1.08	8.1	12.7	0.000786	1.47	LV	CELLSTATES	vFB3	control_PVneg	8	18
RAD51B	1.13	0.0168	0.373	0.807	7.66	15.9	0.000201	1.77	LV	CELLSTATES	vFB3	control_PVneg	8	18
CPED1	1.12	0.011	0.212	0.53	7.03	17.6	0.000101	1.96	LV	CELLSTATES	vFB3	control_PVneg	8	18
UACA	1.12	0.0106	0.314	0.717	7.38	17.8	9.37e-05	1.97	LV	CELLSTATES	vFB3	control_PVneg	8	18
VWA8	1.12	0.0144	0.199	0.412	6.88	16.6	0.000156	1.84	LV	CELLSTATES	vFB3	control_PVneg	8	18
ENOX2	1.11	0.0188	0.332	0.833	7.55	15.3	0.000255	1.72	LV	CELLSTATES	vFB3	control_PVneg	8	18
NLRP1	1.11	0.0298	0.219	0.469	6.94	13.2	0.000615	1.53	LV	CELLSTATES	vFB3	control_PVneg	8	18
AC007388.1	1.1	0.0142	0.227	0.469	7.01	16.7	0.000146	1.85	LV	CELLSTATES	vFB3	control_PVneg	8	18
LRMDA	1.09	0.0171	0.401	1.01	7.78	15.9	0.000206	1.77	LV	CELLSTATES	vFB3	control_PVneg	8	18
CCDC171	1.08	0.0311	0.195	0.493	6.79	13	0.000675	1.51	LV	CELLSTATES	vFB3	control_PVneg	8	18
NCOA3	1.08	0.0287	0.388	1.01	7.69	13.5	0.000562	1.54	LV	CELLSTATES	vFB3	control_PVneg	8	18
TBC1D19	1.08	0.04	0.134	0.279	6.4	12.1	0.00103	1.4	LV	CELLSTATES	vFB3	control_PVneg	8	18
TBCK	1.08	0.0125	0.27	0.58	7.2	17.2	0.000118	1.9	LV	CELLSTATES	vFB3	control_PVneg	8	18
PCOLCE2	1.07	0.0331	0.382	0.695	7.57	12.8	0.000749	1.48	LV	CELLSTATES	vFB3	control_PVneg	8	18
ANKS1A	1.06	0.0252	0.199	0.484	6.94	14	0.00045	1.6	LV	CELLSTATES	vFB3	control_PVneg	8	18
CCND3	1.06	0.0293	0.294	0.768	7.33	13.3	0.000588	1.53	LV	CELLSTATES	vFB3	control_PVneg	8	18
CRYBG3	1.06	0.0276	0.372	0.842	7.56	13.6	0.000526	1.56	LV	CELLSTATES	vFB3	control_PVneg	8	18
DOCK7	1.06	0.045	0.199	0.392	6.8	11.4	0.00136	1.35	LV	CELLSTATES	vFB3	control_PVneg	8	18
SEPT11	1.06	0.0499	0.504	1.07	7.93	11	0.00163	1.3	LV	CELLSTATES	vFB3	control_PVneg	8	18
CEP290	1.05	0.0389	0.125	0.24	6.32	12.2	0.000972	1.41	LV	CELLSTATES	vFB3	control_PVneg	8	18
FAM198B-AS1	1.05	0.0203	0.401	0.805	7.68	15	0.000297	1.69	LV	CELLSTATES	vFB3	control_PVneg	8	18
MYO1E	1.05	0.0489	0.16	0.354	6.48	11.1	0.00154	1.31	LV	CELLSTATES	vFB3	control_PVneg	8	18
ABCA10	1.04	0.0205	2.1	4.7	10	14.9	0.000305	1.69	LV	CELLSTATES	vFB3	control_PVneg	8	18
ROR1	1.04	0.0431	0.264	0.558	7.13	11.8	0.00117	1.37	LV	CELLSTATES	vFB3	control_PVneg	8	18
ZNF704	1.04	0.0288	0.481	1.02	7.95	13.4	0.000568	1.54	LV	CELLSTATES	vFB3	control_PVneg	8	18
ALPK1	1.03	0.0293	0.215	0.438	6.97	13.3	0.000598	1.53	LV	CELLSTATES	vFB3	control_PVneg	8	18
CEP112	1.03	0.031	0.346	0.842	7.6	13	0.000668	1.51	LV	CELLSTATES	vFB3	control_PVneg	8	18
PROS1	1.03	0.0436	0.223	0.458	6.94	11.7	0.00121	1.36	LV	CELLSTATES	vFB3	control_PVneg	8	18
TBC1D4	1.03	0.0145	0.34	0.685	7.5	16.5	0.000161	1.84	LV	CELLSTATES	vFB3	control_PVneg	8	18
MED13L	1.02	0.00492	1.3	2.96	9.33	21.4	2.36e-05	2.31	LV	CELLSTATES	vFB3	control_PVneg	8	18
KIAA0586	1.01	0.045	0.156	0.32	6.39	11.4	0.00138	1.35	LV	CELLSTATES	vFB3	control_PVneg	8	18
LHFPL6	1.01	0.0262	2.3	5.08	10.1	13.8	0.000487	1.58	LV	CELLSTATES	vFB3	control_PVneg	8	18
OLA1	1.01	0.045	0.206	0.462	6.84	11.6	0.00128	1.35	LV	CELLSTATES	vFB3	control_PVneg	8	18
RNF217	1.01	0.0314	0.177	0.42	6.7	13	0.000695	1.5	LV	CELLSTATES	vFB3	control_PVneg	8	18
TMEM117	1.01	0.0408	0.165	0.319	6.51	12	0.00106	1.39	LV	CELLSTATES	vFB3	control_PVneg	8	18
C9orf3	0.996	0.0142	0.65	1.29	8.33	16.6	0.000151	1.85	LV	CELLSTATES	vFB3	control_PVneg	8	18
UNC5C	0.989	0.0203	0.901	1.75	8.75	15	0.000288	1.69	LV	CELLSTATES	vFB3	control_PVneg	8	18
ASAP2	0.987	0.0187	0.368	0.745	7.53	15.4	0.000251	1.73	LV	CELLSTATES	vFB3	control_PVneg	8	18
MYO1D	0.983	0.0252	0.525	1.13	8	14	0.000446	1.6	LV	CELLSTATES	vFB3	control_PVneg	8	18
FBXW4	0.978	0.0205	0.212	0.412	6.8	14.9	0.000301	1.69	LV	CELLSTATES	vFB3	control_PVneg	8	18
LAMB1	0.975	0.045	1.7	3.75	9.66	11.5	0.00129	1.35	LV	CELLSTATES	vFB3	control_PVneg	8	18
AL359915.2	0.969	0.0331	0.272	0.567	7.18	12.8	0.000753	1.48	LV	CELLSTATES	vFB3	control_PVneg	8	18
DST	0.966	0.0131	1.17	2.61	9.25	17	0.000131	1.88	LV	CELLSTATES	vFB3	control_PVneg	8	18
DOCK9	0.964	0.0216	0.328	0.816	7.55	14.7	0.00034	1.67	LV	CELLSTATES	vFB3	control_PVneg	8	18
SPIN1	0.963	0.045	0.213	0.475	6.97	11.4	0.00135	1.35	LV	CELLSTATES	vFB3	control_PVneg	8	18
FAM13A	0.953	0.0349	0.394	0.849	7.67	12.6	0.000828	1.46	LV	CELLSTATES	vFB3	control_PVneg	8	18
NFKBIZ	0.945	0.0394	0.53	1.13	8.1	12.1	0.001	1.4	LV	CELLSTATES	vFB3	control_PVneg	8	18
APPL2	0.942	0.0378	0.206	0.388	6.79	12.3	0.000928	1.42	LV	CELLSTATES	vFB3	control_PVneg	8	18
PCSK6	0.942	0.0336	0.851	1.74	8.71	12.7	0.000776	1.47	LV	CELLSTATES	vFB3	control_PVneg	8	18
ANTXR2	0.938	0.045	0.348	0.809	7.66	11.4	0.00135	1.35	LV	CELLSTATES	vFB3	control_PVneg	8	18
UBE4B	0.931	0.0472	0.29	0.579	7.23	11.3	0.00146	1.33	LV	CELLSTATES	vFB3	control_PVneg	8	18
MAN1A1	0.928	0.0298	0.718	1.4	8.37	13.2	0.000616	1.53	LV	CELLSTATES	vFB3	control_PVneg	8	18
RERE	0.925	0.0187	0.937	2.04	8.85	15.5	0.000242	1.73	LV	CELLSTATES	vFB3	control_PVneg	8	18
LGR4	0.916	0.037	1.05	2.16	9.02	12.4	0.000893	1.43	LV	CELLSTATES	vFB3	control_PVneg	8	18
MYCBP2	0.913	0.032	1.06	1.88	8.87	12.9	0.000719	1.5	LV	CELLSTATES	vFB3	control_PVneg	8	18
AFF1	0.912	0.0314	1	2.19	8.95	13	0.00069	1.5	LV	CELLSTATES	vFB3	control_PVneg	8	18
SYNE1	0.912	0.0289	0.549	1.2	8.06	13.4	0.00057	1.54	LV	CELLSTATES	vFB3	control_PVneg	8	18
ACBD6	0.906	0.0225	0.279	0.509	7.18	14.5	0.000364	1.65	LV	CELLSTATES	vFB3	control_PVneg	8	18
PHACTR2	0.901	0.042	0.274	0.506	7.13	11.8	0.00113	1.38	LV	CELLSTATES	vFB3	control_PVneg	8	18
PIP4K2A	0.898	0.0203	0.318	0.685	7.31	15	0.000295	1.69	LV	CELLSTATES	vFB3	control_PVneg	8	18
TRIP11	0.885	0.0394	0.247	0.424	7.02	12.1	0.001	1.4	LV	CELLSTATES	vFB3	control_PVneg	8	18
UTRN	0.885	0.0215	0.699	1.47	8.48	14.7	0.000329	1.67	LV	CELLSTATES	vFB3	control_PVneg	8	18
TMEM135	0.857	0.0302	0.496	0.967	7.96	13.2	0.000626	1.52	LV	CELLSTATES	vFB3	control_PVneg	8	18
AKT3	0.85	0.0262	1.61	3.31	9.57	13.8	0.000485	1.58	LV	CELLSTATES	vFB3	control_PVneg	8	18
SOS2	0.849	0.0359	0.464	0.933	7.81	12.5	0.000858	1.45	LV	CELLSTATES	vFB3	control_PVneg	8	18
MAP4K3	0.847	0.045	0.573	1.04	8.05	11.4	0.00137	1.35	LV	CELLSTATES	vFB3	control_PVneg	8	18
PHIP	0.827	0.0304	0.423	0.766	7.77	13.1	0.000648	1.52	LV	CELLSTATES	vFB3	control_PVneg	8	18
WASF2	0.814	0.0456	0.391	0.735	7.62	11.4	0.0014	1.34	LV	CELLSTATES	vFB3	control_PVneg	8	18
CREBBP	0.786	0.0345	0.539	1.01	8.02	12.6	0.000805	1.46	LV	CELLSTATES	vFB3	control_PVneg	8	18

## Sheet: RBM20_control
Gene	logFC	FDR	mean_exp_control	mean_exp_genotype	logCPM	F	PValue	FDR_plot	Region	annotation_level	cell_state	comparison	Observations_genotype	Observations_reference
AC018742.1	3.92	0.000163	0.0129	0.207	5.14	39	7.97e-08	3.79	LV	CELLSTATES	vFB3	control_RBM20	7	18
FOSB	3.39	0.00143	0.0541	0.416	6.1	28.2	2.3e-06	2.84	LV	CELLSTATES	vFB3	control_RBM20	7	18
PI16	3.24	3.07e-08	0.0789	0.881	6.79	83.6	2.15e-12	7.51	LV	CELLSTATES	vFB3	control_RBM20	7	18
GPR39	3.16	0.0395	0.0006	0.0228	3.78	19.1	0.000457	1.4	LV	CELLSTATES	vFB3	control_RBM20	7	18
KIAA1211	3.14	5.35e-05	0.0171	0.181	4.99	44.1	1.87e-08	4.27	LV	CELLSTATES	vFB3	control_RBM20	7	18
AC099329.1	3.13	0.012	0.00354	0.0326	4.06	19.6	5.03e-05	1.92	LV	CELLSTATES	vFB3	control_RBM20	7	18
IQCN	3.04	0.000875	0.0138	0.084	4.66	31	9.18e-07	3.06	LV	CELLSTATES	vFB3	control_RBM20	7	18
HBB	2.84	0.0376	0.00572	0.0554	4.15	14.5	0.000377	1.42	LV	CELLSTATES	vFB3	control_RBM20	7	18
HBA2	2.75	0.046	0.000894	0.027	3.83	18.1	0.000611	1.34	LV	CELLSTATES	vFB3	control_RBM20	7	18
AL157756.1	2.68	0.0471	0.00242	0.0171	3.84	14.5	0.000633	1.33	LV	CELLSTATES	vFB3	control_RBM20	7	18
SORT1	2.68	0.000688	0.0162	0.127	4.76	32	6.74e-07	3.16	LV	CELLSTATES	vFB3	control_RBM20	7	18
DND1	2.66	0.0388	0.00475	0.0596	4.32	14.3	0.000409	1.41	LV	CELLSTATES	vFB3	control_RBM20	7	18
AC022075.1	2.55	0.05	0.00469	0.031	4.05	13.4	0.000772	1.3	LV	CELLSTATES	vFB3	control_RBM20	7	18
AC005550.2	2.46	0.05	0.00997	0.0872	4.42	12.8	0.000755	1.3	LV	CELLSTATES	vFB3	control_RBM20	7	18
AC008440.2	2.4	0.0157	0.0244	0.0902	4.92	18.4	7.71e-05	1.8	LV	CELLSTATES	vFB3	control_RBM20	7	18
ST8SIA4	2.4	0.012	0.0157	0.0855	4.59	19.5	5.05e-05	1.92	LV	CELLSTATES	vFB3	control_RBM20	7	18
SLC44A5	2.35	0.0395	0.00676	0.0534	4.33	14	0.000459	1.4	LV	CELLSTATES	vFB3	control_RBM20	7	18
AC090115.1	2.34	0.00907	0.0202	0.0758	4.67	20.8	3.18e-05	2.04	LV	CELLSTATES	vFB3	control_RBM20	7	18
KCNC4	2.34	0.0357	0.00774	0.0519	4.35	14.6	0.000353	1.45	LV	CELLSTATES	vFB3	control_RBM20	7	18
SAMD5	2.3	0.027	0.0169	0.0843	4.57	15.6	0.000242	1.57	LV	CELLSTATES	vFB3	control_RBM20	7	18
AC025211.1	2.26	0.023	0.0132	0.0623	4.43	16.5	0.000167	1.64	LV	CELLSTATES	vFB3	control_RBM20	7	18
AC012309.1	2.22	0.0392	0.0115	0.0532	4.44	14.1	0.000445	1.41	LV	CELLSTATES	vFB3	control_RBM20	7	18
NOX4	2.2	3.81e-06	0.582	2.77	8.7	56.1	8.34e-10	5.42	LV	CELLSTATES	vFB3	control_RBM20	7	18
LINC02542	2.15	0.05	0.00956	0.0518	4.28	12.8	0.000774	1.3	LV	CELLSTATES	vFB3	control_RBM20	7	18
KLF8	2.06	0.0392	0.0173	0.0795	4.63	14.1	0.000445	1.41	LV	CELLSTATES	vFB3	control_RBM20	7	18
KLF2	2.02	0.00283	0.118	0.474	6.59	25.5	5.75e-06	2.55	LV	CELLSTATES	vFB3	control_RBM20	7	18
AC069549.1	2.01	0.05	0.0195	0.07	4.43	12.8	0.000769	1.3	LV	CELLSTATES	vFB3	control_RBM20	7	18
PCOLCE2	1.97	3.81e-06	0.382	1.47	7.99	56.5	7.56e-10	5.42	LV	CELLSTATES	vFB3	control_RBM20	7	18
SESN3	1.95	0.00907	0.0573	0.22	5.38	20.7	3.24e-05	2.04	LV	CELLSTATES	vFB3	control_RBM20	7	18
CP	1.93	0.0127	0.0359	0.171	5.39	19.3	5.58e-05	1.9	LV	CELLSTATES	vFB3	control_RBM20	7	18
AP000787.1	1.92	0.0114	0.0531	0.201	5.38	19.8	4.63e-05	1.94	LV	CELLSTATES	vFB3	control_RBM20	7	18
UBALD2	1.9	0.0192	0.0243	0.109	4.9	17.4	0.000118	1.72	LV	CELLSTATES	vFB3	control_RBM20	7	18
MAMDC2-AS1	1.89	0.00151	0.326	1.22	7.61	27.9	2.54e-06	2.82	LV	CELLSTATES	vFB3	control_RBM20	7	18
PLXDC2	1.85	3.81e-06	1.39	5.52	9.79	55.1	1.07e-09	5.42	LV	CELLSTATES	vFB3	control_RBM20	7	18
WDR47	1.82	0.0241	0.0354	0.145	5.1	16.2	0.000187	1.62	LV	CELLSTATES	vFB3	control_RBM20	7	18
ATP10D	1.75	0.000381	0.243	0.857	7.29	35.3	2.4e-07	3.42	LV	CELLSTATES	vFB3	control_RBM20	7	18
ITGA1	1.74	0.000999	0.0867	0.367	6.16	30.4	1.12e-06	3	LV	CELLSTATES	vFB3	control_RBM20	7	18
AFF3	1.73	0.000669	0.465	2.07	8.26	32.3	6.09e-07	3.17	LV	CELLSTATES	vFB3	control_RBM20	7	18
CFH	1.73	0.000669	0.868	3.01	8.98	33	4.96e-07	3.17	LV	CELLSTATES	vFB3	control_RBM20	7	18
CTSF	1.72	0.0192	0.0343	0.141	5.22	17.3	0.000119	1.72	LV	CELLSTATES	vFB3	control_RBM20	7	18
RANBP17	1.71	0.00111	0.124	0.43	6.5	29.5	1.49e-06	2.96	LV	CELLSTATES	vFB3	control_RBM20	7	18
PDE3B	1.66	0.004	0.581	1.82	8.36	24.3	8.96e-06	2.4	LV	CELLSTATES	vFB3	control_RBM20	7	18
CTGF	1.64	0.0252	0.297	1.26	7.79	15.9	0.000212	1.6	LV	CELLSTATES	vFB3	control_RBM20	7	18
AC107029.2	1.63	0.0388	0.0335	0.152	5.18	14.3	0.000412	1.41	LV	CELLSTATES	vFB3	control_RBM20	7	18
IQGAP2	1.62	0.0157	0.0682	0.244	5.7	18.5	7.57e-05	1.8	LV	CELLSTATES	vFB3	control_RBM20	7	18
SGIP1	1.62	0.0157	0.429	1.4	7.96	18.5	7.49e-05	1.8	LV	CELLSTATES	vFB3	control_RBM20	7	18
KALRN	1.6	0.00575	0.108	0.436	6.27	22.6	1.61e-05	2.24	LV	CELLSTATES	vFB3	control_RBM20	7	18
SVEP1	1.59	0.000377	0.653	2.13	8.61	35.7	2.11e-07	3.42	LV	CELLSTATES	vFB3	control_RBM20	7	18
PRR16	1.54	0.000669	0.659	2.13	8.62	32.5	5.7e-07	3.17	LV	CELLSTATES	vFB3	control_RBM20	7	18
NFATC1	1.53	0.0251	0.0601	0.169	5.54	16	0.000206	1.6	LV	CELLSTATES	vFB3	control_RBM20	7	18
FGD4	1.52	0.00787	0.214	0.653	7.03	21.3	2.64e-05	2.1	LV	CELLSTATES	vFB3	control_RBM20	7	18
MEOX2	1.5	0.0448	0.0604	0.249	5.58	13.4	0.000586	1.35	LV	CELLSTATES	vFB3	control_RBM20	7	18
CASTOR3	1.49	0.0212	0.0737	0.204	5.75	16.8	0.000145	1.67	LV	CELLSTATES	vFB3	control_RBM20	7	18
COL8A1	1.46	0.000129	0.886	2.63	8.92	40.3	5.43e-08	3.89	LV	CELLSTATES	vFB3	control_RBM20	7	18
ATP9A	1.45	0.0141	0.113	0.326	6.21	18.9	6.47e-05	1.85	LV	CELLSTATES	vFB3	control_RBM20	7	18
BTBD8	1.44	0.00991	0.095	0.256	5.89	20.3	3.81e-05	2	LV	CELLSTATES	vFB3	control_RBM20	7	18
PCSK6	1.42	0.00111	0.851	2.66	8.89	29.5	1.49e-06	2.96	LV	CELLSTATES	vFB3	control_RBM20	7	18
AP002989.1	1.38	0.0298	0.455	1.02	7.86	15.2	0.000282	1.53	LV	CELLSTATES	vFB3	control_RBM20	7	18
MOXD1	1.38	0.023	0.106	0.298	6.17	16.4	0.000169	1.64	LV	CELLSTATES	vFB3	control_RBM20	7	18
KIAA1324L	1.37	0.0474	0.0927	0.296	5.98	13.2	0.00064	1.32	LV	CELLSTATES	vFB3	control_RBM20	7	18
MBOAT1	1.36	0.0436	0.0652	0.198	5.58	13.5	0.000558	1.36	LV	CELLSTATES	vFB3	control_RBM20	7	18
CSRNP3	1.35	0.0252	0.118	0.321	6.28	15.9	0.000211	1.6	LV	CELLSTATES	vFB3	control_RBM20	7	18
PPP1CB	1.33	0.0141	0.236	0.63	6.9	18.9	6.53e-05	1.85	LV	CELLSTATES	vFB3	control_RBM20	7	18
LRRC37B	1.32	0.0483	0.0635	0.17	5.45	13.1	0.000679	1.32	LV	CELLSTATES	vFB3	control_RBM20	7	18
LTBP2	1.32	0.0392	0.289	0.811	7.34	14.1	0.000439	1.41	LV	CELLSTATES	vFB3	control_RBM20	7	18
C11orf80	1.3	0.018	0.154	0.414	6.49	17.7	0.000101	1.74	LV	CELLSTATES	vFB3	control_RBM20	7	18
AC007388.1	1.28	0.00111	0.227	0.644	7.05	29.3	1.63e-06	2.96	LV	CELLSTATES	vFB3	control_RBM20	7	18
CRIM1	1.28	0.0391	0.0968	0.265	6.01	14.2	0.000426	1.41	LV	CELLSTATES	vFB3	control_RBM20	7	18
KIF13B	1.28	0.0192	0.247	0.65	7.17	17.4	0.000117	1.72	LV	CELLSTATES	vFB3	control_RBM20	7	18
TBC1D12	1.28	0.00432	0.133	0.344	6.39	24	9.98e-06	2.36	LV	CELLSTATES	vFB3	control_RBM20	7	18
TENM4	1.28	0.05	0.238	0.508	7.04	12.9	0.000741	1.3	LV	CELLSTATES	vFB3	control_RBM20	7	18
USP53	1.28	0.00814	0.754	1.83	8.44	21.1	2.79e-05	2.09	LV	CELLSTATES	vFB3	control_RBM20	7	18
ANXA1	1.27	0.0335	0.19	0.568	6.98	14.8	0.000323	1.48	LV	CELLSTATES	vFB3	control_RBM20	7	18
MAMDC2	1.27	0.0163	0.98	2.55	8.9	18.3	8.2e-05	1.79	LV	CELLSTATES	vFB3	control_RBM20	7	18
PPM1B	1.26	0.00256	0.247	0.638	7.1	26.3	4.49e-06	2.59	LV	CELLSTATES	vFB3	control_RBM20	7	18
FGF14	1.25	0.0192	0.435	1.36	7.96	17.3	0.00012	1.72	LV	CELLSTATES	vFB3	control_RBM20	7	18
RMDN2	1.22	0.05	0.12	0.283	6.04	12.8	0.000767	1.3	LV	CELLSTATES	vFB3	control_RBM20	7	18
ENOX2	1.2	0.00575	0.332	0.889	7.54	22.7	1.55e-05	2.24	LV	CELLSTATES	vFB3	control_RBM20	7	18
PLEKHH2	1.2	0.00111	0.357	1.07	7.72	29.4	1.57e-06	2.96	LV	CELLSTATES	vFB3	control_RBM20	7	18
PTPN13	1.2	0.018	0.229	0.682	7.11	17.7	0.000101	1.74	LV	CELLSTATES	vFB3	control_RBM20	7	18
TNS3	1.19	0.0269	0.156	0.419	6.57	15.6	0.000236	1.57	LV	CELLSTATES	vFB3	control_RBM20	7	18
MTUS1	1.18	0.016	0.917	2.18	8.85	18.4	7.96e-05	1.8	LV	CELLSTATES	vFB3	control_RBM20	7	18
ADAMTS5	1.17	0.0252	0.172	0.469	6.7	15.9	0.000209	1.6	LV	CELLSTATES	vFB3	control_RBM20	7	18
EDIL3	1.17	0.0477	0.187	0.513	6.87	13.1	0.000661	1.32	LV	CELLSTATES	vFB3	control_RBM20	7	18
PREX2	1.17	0.0201	0.397	1.09	7.78	17	0.000135	1.7	LV	CELLSTATES	vFB3	control_RBM20	7	18
ABHD5	1.16	0.0392	0.154	0.373	6.46	14.1	0.000434	1.41	LV	CELLSTATES	vFB3	control_RBM20	7	18
SULF1	1.16	0.0412	0.382	0.993	7.66	13.8	0.000498	1.39	LV	CELLSTATES	vFB3	control_RBM20	7	18
C9orf84	1.15	0.0241	0.229	0.575	7.03	16.2	0.000184	1.62	LV	CELLSTATES	vFB3	control_RBM20	7	18
MYH10	1.15	0.0475	0.179	0.488	6.79	13.2	0.000652	1.32	LV	CELLSTATES	vFB3	control_RBM20	7	18
FAM102B	1.14	0.0412	0.117	0.283	6.15	13.8	0.000506	1.39	LV	CELLSTATES	vFB3	control_RBM20	7	18
TBC1D32	1.14	0.0392	0.128	0.292	6.18	14.1	0.000445	1.41	LV	CELLSTATES	vFB3	control_RBM20	7	18
AKT3	1.13	0.00256	1.61	4.09	9.65	26.1	4.66e-06	2.59	LV	CELLSTATES	vFB3	control_RBM20	7	18
ANKRD28	1.13	0.0192	0.177	0.389	6.55	17.2	0.000125	1.72	LV	CELLSTATES	vFB3	control_RBM20	7	18
AL049869.3	1.12	0.0479	0.109	0.264	6.08	13.1	0.000667	1.32	LV	CELLSTATES	vFB3	control_RBM20	7	18
MAP3K5	1.12	0.0299	0.397	1.06	7.87	15.2	0.000285	1.52	LV	CELLSTATES	vFB3	control_RBM20	7	18
PIK3CA	1.12	0.0109	0.242	0.583	7.06	20	4.32e-05	1.96	LV	CELLSTATES	vFB3	control_RBM20	7	18
STK38L	1.12	0.0301	0.141	0.319	6.38	15.1	0.000289	1.52	LV	CELLSTATES	vFB3	control_RBM20	7	18
DNM1	1.11	0.023	0.183	0.474	6.82	16.4	0.000169	1.64	LV	CELLSTATES	vFB3	control_RBM20	7	18
GAB1	1.11	0.00599	0.317	0.811	7.48	22.4	1.76e-05	2.22	LV	CELLSTATES	vFB3	control_RBM20	7	18
IRS2	1.11	0.038	0.216	0.513	6.84	14.4	0.000386	1.42	LV	CELLSTATES	vFB3	control_RBM20	7	18
KIF13A	1.11	0.00683	0.504	1.19	8.03	21.8	2.15e-05	2.17	LV	CELLSTATES	vFB3	control_RBM20	7	18
UACA	1.11	0.00991	0.314	0.805	7.34	20.4	3.68e-05	2	LV	CELLSTATES	vFB3	control_RBM20	7	18
C9orf3	1.1	0.00444	0.65	1.45	8.35	23.8	1.06e-05	2.35	LV	CELLSTATES	vFB3	control_RBM20	7	18
PROCR	1.09	0.0241	0.184	0.476	6.81	16.2	0.000185	1.62	LV	CELLSTATES	vFB3	control_RBM20	7	18
MYO1D	1.08	0.012	0.525	1.19	7.98	19.5	5.12e-05	1.92	LV	CELLSTATES	vFB3	control_RBM20	7	18
NEDD4	1.08	0.0494	0.146	0.312	6.42	13	0.000705	1.31	LV	CELLSTATES	vFB3	control_RBM20	7	18
EPHA3	1.07	0.0475	0.424	1.04	7.8	13.2	0.000644	1.32	LV	CELLSTATES	vFB3	control_RBM20	7	18
KDM7A	1.07	0.05	0.271	0.554	7.07	12.8	0.000763	1.3	LV	CELLSTATES	vFB3	control_RBM20	7	18
FOXO3	1.06	0.025	1.37	2.9	9.26	16	0.000203	1.6	LV	CELLSTATES	vFB3	control_RBM20	7	18
HBP1	1.06	0.0192	0.15	0.369	6.42	17.2	0.000123	1.72	LV	CELLSTATES	vFB3	control_RBM20	7	18
ARL15	1.05	0.0192	1.33	2.97	9.28	17.5	0.000112	1.72	LV	CELLSTATES	vFB3	control_RBM20	7	18
MAP3K3	1.05	0.0405	0.18	0.37	6.61	13.9	0.000484	1.39	LV	CELLSTATES	vFB3	control_RBM20	7	18
ARGLU1	1.04	0.00575	1.07	2.15	8.91	22.7	1.6e-05	2.24	LV	CELLSTATES	vFB3	control_RBM20	7	18
RNF115	1.04	0.0192	0.329	0.781	7.47	17.4	0.000116	1.72	LV	CELLSTATES	vFB3	control_RBM20	7	18
DOCK9	1.03	0.0264	0.328	0.831	7.53	15.7	0.000227	1.58	LV	CELLSTATES	vFB3	control_RBM20	7	18
FAM214A	1.03	0.0207	0.247	0.543	6.94	16.9	0.000141	1.68	LV	CELLSTATES	vFB3	control_RBM20	7	18
FOXP1	1.03	0.0395	0.66	1.73	8.56	14	0.000454	1.4	LV	CELLSTATES	vFB3	control_RBM20	7	18
KLF12	1.03	0.0177	0.494	1.21	8.09	17.9	9.51e-05	1.75	LV	CELLSTATES	vFB3	control_RBM20	7	18
ARHGAP10	1.02	0.0388	1.26	2.7	9.12	14.2	0.000418	1.41	LV	CELLSTATES	vFB3	control_RBM20	7	18
BNIP3L	1.02	0.0109	0.721	1.76	8.55	19.9	4.33e-05	1.96	LV	CELLSTATES	vFB3	control_RBM20	7	18
PLSCR4	1.02	0.0192	0.379	0.822	7.55	17.5	0.000113	1.72	LV	CELLSTATES	vFB3	control_RBM20	7	18
UTRN	1.02	0.00925	0.699	1.66	8.49	20.6	3.37e-05	2.03	LV	CELLSTATES	vFB3	control_RBM20	7	18
CALCOCO1	1.01	0.043	0.136	0.29	6.25	13.6	0.000548	1.37	LV	CELLSTATES	vFB3	control_RBM20	7	18
CARMIL1	1.01	0.0171	0.98	2.2	8.88	18	9e-05	1.77	LV	CELLSTATES	vFB3	control_RBM20	7	18
SYNPO2	0.998	0.0395	1.16	2.68	9.16	14	0.000462	1.4	LV	CELLSTATES	vFB3	control_RBM20	7	18
NTN4	0.987	0.042	0.335	0.792	7.53	13.7	0.000521	1.38	LV	CELLSTATES	vFB3	control_RBM20	7	18
SESN1	0.986	0.0244	0.266	0.565	7.03	16.1	0.000191	1.61	LV	CELLSTATES	vFB3	control_RBM20	7	18
TBC1D4	0.984	0.05	0.34	0.849	7.47	12.8	0.000759	1.3	LV	CELLSTATES	vFB3	control_RBM20	7	18
NPAS3	0.98	0.0252	0.834	1.71	8.63	15.8	0.000215	1.6	LV	CELLSTATES	vFB3	control_RBM20	7	18
EPB41L4A	0.952	0.0471	0.291	0.75	7.39	13.2	0.000632	1.33	LV	CELLSTATES	vFB3	control_RBM20	7	18
EFR3A	0.926	0.05	0.17	0.411	6.58	12.8	0.000748	1.3	LV	CELLSTATES	vFB3	control_RBM20	7	18
RFTN2	0.9	0.05	0.275	0.616	7.19	12.9	0.000726	1.3	LV	CELLSTATES	vFB3	control_RBM20	7	18
RSRP1	0.9	0.0276	0.744	1.6	8.55	15.4	0.000253	1.56	LV	CELLSTATES	vFB3	control_RBM20	7	18
MAP4K3	0.887	0.0383	0.573	1.14	8.03	14.4	0.000392	1.42	LV	CELLSTATES	vFB3	control_RBM20	7	18
CEP350	0.864	0.0388	0.452	0.827	7.66	14.2	0.000416	1.41	LV	CELLSTATES	vFB3	control_RBM20	7	18
FBXL20	0.862	0.035	0.327	0.708	7.4	14.7	0.000343	1.46	LV	CELLSTATES	vFB3	control_RBM20	7	18
CACNA2D1	0.847	0.0422	0.99	2.11	8.9	13.6	0.000534	1.37	LV	CELLSTATES	vFB3	control_RBM20	7	18
KANSL1	0.847	0.0412	0.912	1.92	8.79	13.8	0.000507	1.39	LV	CELLSTATES	vFB3	control_RBM20	7	18
ZNF438	0.811	0.05	0.298	0.629	7.26	12.8	0.000777	1.3	LV	CELLSTATES	vFB3	control_RBM20	7	18

## Sheet: TTN_control
Gene	logFC	FDR	mean_exp_control	mean_exp_genotype	logCPM	F	PValue	FDR_plot	Region	annotation_level	cell_state	comparison	Observations_genotype	Observations_reference
GPR39	3.98	0.0054	0.0006	0.0162	4.11	28.1	4.17e-05	2.27	LV	CELLSTATES	vFB3	control_TTN	11	18
AC008440.2	3.88	0.00023	0.0244	0.0594	5.22	33.1	2.9e-07	3.64	LV	CELLSTATES	vFB3	control_TTN	11	18
NFATC2	3.82	3.16e-05	0.0678	0.304	6.81	42.8	1.34e-08	4.5	LV	CELLSTATES	vFB3	control_TTN	11	18
AC092674.1	3.77	0.00836	0.00224	0.014	4.18	26	7.59e-05	2.08	LV	CELLSTATES	vFB3	control_TTN	11	18
FOSB	3.69	1.31e-05	0.0541	0.405	6.63	46.4	4.64e-09	4.88	LV	CELLSTATES	vFB3	control_TTN	11	18
RAMP2-AS1	3.46	5.39e-05	0.0236	0.0805	5.13	39.7	3.45e-08	4.27	LV	CELLSTATES	vFB3	control_TTN	11	18
PDZRN4	3.29	9.68e-05	0.0367	0.173	5.72	36.3	1.03e-07	4.01	LV	CELLSTATES	vFB3	control_TTN	11	18
AP000755.2	3.27	0.00664	0.00675	0.0199	4.31	18.7	5.6e-05	2.18	LV	CELLSTATES	vFB3	control_TTN	11	18
AC020637.1	3.25	0.00599	0.00525	0.0337	4.65	19.1	4.84e-05	2.22	LV	CELLSTATES	vFB3	control_TTN	11	18
LGR5	3.05	0.0344	0.00316	0.0133	4.18	14.8	0.000738	1.46	LV	CELLSTATES	vFB3	control_TTN	11	18
TNFAIP8L3	3.03	0.00934	0.00826	0.0312	4.51	17.6	8.74e-05	2.03	LV	CELLSTATES	vFB3	control_TTN	11	18
SPINK13	2.92	0.0357	0.00208	0.0436	4.25	12.4	0.000806	1.45	LV	CELLSTATES	vFB3	control_TTN	11	18
MAP2	2.87	0.0031	0.018	0.0977	5.06	21.7	1.74e-05	2.51	LV	CELLSTATES	vFB3	control_TTN	11	18
AC005522.1	2.86	0.044	0.00227	0.0183	4.2	14.9	0.00125	1.36	LV	CELLSTATES	vFB3	control_TTN	11	18
AC012668.3	2.86	0.0199	0.0185	0.0606	4.97	14.7	0.000297	1.7	LV	CELLSTATES	vFB3	control_TTN	11	18
MIR155HG	2.75	0.0354	0.00403	0.031	4.3	13.2	0.000784	1.45	LV	CELLSTATES	vFB3	control_TTN	11	18
AC011503.1	2.74	0.0149	0.016	0.058	4.96	15.7	0.000196	1.83	LV	CELLSTATES	vFB3	control_TTN	11	18
AC011444.2	2.73	0.0229	0.0147	0.0274	4.7	14.2	0.000368	1.64	LV	CELLSTATES	vFB3	control_TTN	11	18
NPPB	2.71	0.0178	0.0198	0.0976	5.08	15.1	0.000252	1.75	LV	CELLSTATES	vFB3	control_TTN	11	18
PI16	2.68	8.24e-05	0.0789	0.466	6.58	37	8.18e-08	4.08	LV	CELLSTATES	vFB3	control_TTN	11	18
KIAA1211	2.67	0.000999	0.0171	0.0914	4.9	26.1	3.29e-06	3	LV	CELLSTATES	vFB3	control_TTN	11	18
MLF1	2.57	0.00107	0.0472	0.114	5.86	25.9	3.66e-06	2.97	LV	CELLSTATES	vFB3	control_TTN	11	18
GRAMD1C	2.55	0.0311	0.00929	0.0326	4.58	13	0.000626	1.51	LV	CELLSTATES	vFB3	control_TTN	11	18
LINC02388	2.54	0.00236	0.0592	0.167	5.88	23.1	1.04e-05	2.63	LV	CELLSTATES	vFB3	control_TTN	11	18
AL033504.1	2.53	0.0322	0.0101	0.0243	4.55	12.9	0.000657	1.49	LV	CELLSTATES	vFB3	control_TTN	11	18
LOXL1-AS1	2.5	0.0397	0.00645	0.0315	4.49	11.9	0.000998	1.4	LV	CELLSTATES	vFB3	control_TTN	11	18
AFF3	2.46	1.13e-07	0.465	2.26	8.78	70.7	7.98e-12	6.95	LV	CELLSTATES	vFB3	control_TTN	11	18
AC023906.4	2.44	0.0269	0.0117	0.0335	4.57	13.5	0.000499	1.57	LV	CELLSTATES	vFB3	control_TTN	11	18
AC090115.1	2.41	0.0176	0.0202	0.0349	4.75	15.2	0.000245	1.75	LV	CELLSTATES	vFB3	control_TTN	11	18
KALRN	2.39	0.000237	0.108	0.514	6.8	32.8	3.19e-07	3.63	LV	CELLSTATES	vFB3	control_TTN	11	18
SESN3	2.36	0.00129	0.0573	0.184	5.69	25.1	4.76e-06	2.89	LV	CELLSTATES	vFB3	control_TTN	11	18
KLF2	2.35	0.000328	0.118	0.336	6.68	31.6	4.88e-07	3.48	LV	CELLSTATES	vFB3	control_TTN	11	18
ZFY-AS1	2.27	0.0457	0.0383	0.0437	5.12	11.3	0.00134	1.34	LV	CELLSTATES	vFB3	control_TTN	11	18
MEOX1	2.26	0.0124	0.04	0.323	5.93	16.5	0.000142	1.91	LV	CELLSTATES	vFB3	control_TTN	11	18
AP000787.1	2.2	0.00258	0.0531	0.172	5.62	22.6	1.25e-05	2.59	LV	CELLSTATES	vFB3	control_TTN	11	18
MTSS1	2.19	0.00405	0.104	0.196	6.21	20.4	2.87e-05	2.39	LV	CELLSTATES	vFB3	control_TTN	11	18
RAI2	2.19	0.00497	0.0293	0.14	5.29	19.8	3.7e-05	2.3	LV	CELLSTATES	vFB3	control_TTN	11	18
ST8SIA4	2.19	0.0471	0.0157	0.0428	4.65	11.1	0.00143	1.33	LV	CELLSTATES	vFB3	control_TTN	11	18
KLF8	2.17	0.0357	0.0173	0.0682	4.84	12.5	0.000795	1.45	LV	CELLSTATES	vFB3	control_TTN	11	18
AC108449.1	2.15	0.0289	0.0205	0.0409	4.9	13.3	0.000556	1.54	LV	CELLSTATES	vFB3	control_TTN	11	18
BCL7A	2.14	0.0246	0.0262	0.0903	5.02	13.9	0.000415	1.61	LV	CELLSTATES	vFB3	control_TTN	11	18
CNKSR2	2.14	0.00236	0.0551	0.19	5.63	23.1	1.03e-05	2.63	LV	CELLSTATES	vFB3	control_TTN	11	18
NRXN3	2.08	0.00306	0.05	0.274	5.95	21.9	1.63e-05	2.51	LV	CELLSTATES	vFB3	control_TTN	11	18
STK17B	2.08	0.00036	0.138	0.464	6.76	31.1	5.72e-07	3.44	LV	CELLSTATES	vFB3	control_TTN	11	18
LINC01807	2.03	0.00999	0.0481	0.133	5.61	17.3	0.000101	2	LV	CELLSTATES	vFB3	control_TTN	11	18
RNF115	1.99	1.6e-06	0.329	1.05	7.95	56.5	2.75e-10	5.79	LV	CELLSTATES	vFB3	control_TTN	11	18
SORT1	1.98	0.0317	0.0162	0.104	4.81	12.9	0.00064	1.5	LV	CELLSTATES	vFB3	control_TTN	11	18
FGD4	1.96	8.24e-05	0.214	0.53	7.25	37.2	7.65e-08	4.08	LV	CELLSTATES	vFB3	control_TTN	11	18
NAA11	1.94	0.0136	0.12	0.184	6.21	16	0.000169	1.87	LV	CELLSTATES	vFB3	control_TTN	11	18
PLXDC2	1.93	7.21e-06	1.39	4.66	9.98	49.2	2.04e-09	5.14	LV	CELLSTATES	vFB3	control_TTN	11	18
SSX2IP	1.91	0.00408	0.0652	0.241	5.87	20.4	2.92e-05	2.39	LV	CELLSTATES	vFB3	control_TTN	11	18
PTPN13	1.9	8.24e-05	0.229	0.736	7.53	37.7	6.49e-08	4.08	LV	CELLSTATES	vFB3	control_TTN	11	18
BMP5	1.88	0.0138	0.0838	0.173	6	16	0.000175	1.86	LV	CELLSTATES	vFB3	control_TTN	11	18
NOX4	1.86	0.00197	0.582	1.86	8.66	23.8	7.81e-06	2.71	LV	CELLSTATES	vFB3	control_TTN	11	18
CPEB2	1.85	0.0421	0.0362	0.0676	5.14	11.7	0.00113	1.38	LV	CELLSTATES	vFB3	control_TTN	11	18
FAM117B	1.84	0.0265	0.028	0.125	5.29	13.7	0.000467	1.58	LV	CELLSTATES	vFB3	control_TTN	11	18
LIN7A	1.84	0.0112	0.0543	0.173	5.68	16.9	0.00012	1.95	LV	CELLSTATES	vFB3	control_TTN	11	18
ARHGEF26	1.82	0.00258	0.112	0.341	6.49	22.5	1.28e-05	2.59	LV	CELLSTATES	vFB3	control_TTN	11	18
TPD52L1	1.82	0.0461	0.0291	0.153	5.31	11.2	0.00137	1.34	LV	CELLSTATES	vFB3	control_TTN	11	18
LINC01088	1.81	0.0014	0.771	1.89	8.92	24.9	5.24e-06	2.86	LV	CELLSTATES	vFB3	control_TTN	11	18
TBC1D17	1.81	0.04	0.0305	0.0926	5.35	11.9	0.00103	1.4	LV	CELLSTATES	vFB3	control_TTN	11	18
WNK3	1.8	0.0269	0.0693	0.102	5.7	13.5	0.000502	1.57	LV	CELLSTATES	vFB3	control_TTN	11	18
ZBTB16	1.8	0.00361	1.77	4.12	9.93	21	2.28e-05	2.44	LV	CELLSTATES	vFB3	control_TTN	11	18
PCSK6	1.79	5.39e-05	0.851	2.41	9.15	39.7	3.5e-08	4.27	LV	CELLSTATES	vFB3	control_TTN	11	18
ATP10D	1.77	0.000238	0.243	0.657	7.39	32.7	3.37e-07	3.62	LV	CELLSTATES	vFB3	control_TTN	11	18
CYP4B1	1.77	0.00869	0.196	0.392	7.03	17.8	8.01e-05	2.06	LV	CELLSTATES	vFB3	control_TTN	11	18
IL16	1.77	0.000718	0.139	0.37	6.67	28.2	1.58e-06	3.14	LV	CELLSTATES	vFB3	control_TTN	11	18
MYADM	1.77	0.00604	0.122	0.201	6.56	19	4.97e-05	2.22	LV	CELLSTATES	vFB3	control_TTN	11	18
PHKA1	1.77	0.0269	0.0363	0.107	5.32	13.6	0.000487	1.57	LV	CELLSTATES	vFB3	control_TTN	11	18
CHST7	1.76	0.00672	0.104	0.194	6.29	18.6	5.81e-05	2.17	LV	CELLSTATES	vFB3	control_TTN	11	18
DAPK1	1.76	0.038	0.0307	0.115	5.28	12.1	0.000943	1.42	LV	CELLSTATES	vFB3	control_TTN	11	18
ALDH6A1	1.75	0.044	0.0263	0.0838	5.12	11.4	0.00125	1.36	LV	CELLSTATES	vFB3	control_TTN	11	18
ARL15	1.75	8.24e-05	1.33	3.75	9.75	37	8.03e-08	4.08	LV	CELLSTATES	vFB3	control_TTN	11	18
RGS11	1.75	0.0353	0.0365	0.0913	5.35	12.5	0.000768	1.45	LV	CELLSTATES	vFB3	control_TTN	11	18
ICA1L	1.69	0.0054	0.191	0.375	6.85	19.5	4.15e-05	2.27	LV	CELLSTATES	vFB3	control_TTN	11	18
KIF13B	1.68	0.0017	0.247	0.652	7.39	24.2	6.63e-06	2.77	LV	CELLSTATES	vFB3	control_TTN	11	18
MFAP5	1.68	0.00383	0.42	0.907	8.03	20.7	2.58e-05	2.42	LV	CELLSTATES	vFB3	control_TTN	11	18
OGFRL1	1.68	0.00599	0.122	0.18	6.35	19.1	4.83e-05	2.22	LV	CELLSTATES	vFB3	control_TTN	11	18
MAMDC2-AS1	1.67	0.0037	0.326	0.666	7.57	20.8	2.44e-05	2.43	LV	CELLSTATES	vFB3	control_TTN	11	18
PCOLCE2	1.67	0.000505	0.382	0.815	7.84	29.8	8.94e-07	3.3	LV	CELLSTATES	vFB3	control_TTN	11	18
ADAM23	1.66	0.0338	0.0571	0.11	5.51	12.7	0.000721	1.47	LV	CELLSTATES	vFB3	control_TTN	11	18
CTTNBP2	1.62	0.038	0.103	0.163	6.08	12.1	0.000936	1.42	LV	CELLSTATES	vFB3	control_TTN	11	18
POC1B	1.62	0.0142	0.0728	0.15	5.96	15.8	0.000183	1.85	LV	CELLSTATES	vFB3	control_TTN	11	18
HEG1	1.6	0.0111	0.135	0.25	6.52	16.9	0.000118	1.96	LV	CELLSTATES	vFB3	control_TTN	11	18
ITGB8	1.6	0.00962	0.0728	0.159	5.85	17.4	9.54e-05	2.02	LV	CELLSTATES	vFB3	control_TTN	11	18
CEP104	1.59	0.0357	0.0578	0.0774	5.5	12.4	0.000799	1.45	LV	CELLSTATES	vFB3	control_TTN	11	18
APBB2	1.58	0.000563	0.778	1.55	8.73	29.4	1.04e-06	3.25	LV	CELLSTATES	vFB3	control_TTN	11	18
CASTOR3	1.58	0.0269	0.0737	0.0988	5.77	13.5	0.000492	1.57	LV	CELLSTATES	vFB3	control_TTN	11	18
PLXNA2	1.58	0.00496	0.224	0.493	7.04	19.8	3.66e-05	2.3	LV	CELLSTATES	vFB3	control_TTN	11	18
PPP1CB	1.58	0.00197	0.236	0.454	7.06	23.8	7.94e-06	2.71	LV	CELLSTATES	vFB3	control_TTN	11	18
SAMHD1	1.58	0.0035	0.317	0.631	7.6	21.2	2.13e-05	2.46	LV	CELLSTATES	vFB3	control_TTN	11	18
NDUFAF6	1.56	0.00333	0.124	0.242	6.39	21.3	2.01e-05	2.48	LV	CELLSTATES	vFB3	control_TTN	11	18
AC114763.1	1.55	0.0468	0.0584	0.102	5.53	11.2	0.00139	1.33	LV	CELLSTATES	vFB3	control_TTN	11	18
CLMN	1.55	0.0137	0.21	0.598	7.15	16	0.000171	1.86	LV	CELLSTATES	vFB3	control_TTN	11	18
SNHG22	1.55	0.0385	0.0702	0.163	5.73	12	0.000959	1.41	LV	CELLSTATES	vFB3	control_TTN	11	18
TMEM71	1.55	0.013	0.0785	0.189	6.04	16.3	0.000153	1.88	LV	CELLSTATES	vFB3	control_TTN	11	18
AL445426.1	1.54	0.0031	0.228	0.475	7.19	21.6	1.82e-05	2.51	LV	CELLSTATES	vFB3	control_TTN	11	18
RFX2	1.54	0.0201	0.134	0.26	6.72	14.7	0.000303	1.7	LV	CELLSTATES	vFB3	control_TTN	11	18
ARHGAP10	1.52	0.00154	1.26	2.74	9.48	24.6	5.89e-06	2.81	LV	CELLSTATES	vFB3	control_TTN	11	18
GPM6B	1.52	0.0404	0.109	0.224	6.32	11.8	0.00105	1.39	LV	CELLSTATES	vFB3	control_TTN	11	18
KLF7	1.52	0.00226	0.231	0.451	7.13	23.3	9.31e-06	2.65	LV	CELLSTATES	vFB3	control_TTN	11	18
NEK3	1.52	0.0404	0.0584	0.126	5.71	11.8	0.00105	1.39	LV	CELLSTATES	vFB3	control_TTN	11	18
PRR16	1.51	0.000817	0.659	1.71	8.71	27.6	1.97e-06	3.09	LV	CELLSTATES	vFB3	control_TTN	11	18
AP002989.1	1.5	0.0332	0.455	0.704	7.89	12.8	0.000691	1.48	LV	CELLSTATES	vFB3	control_TTN	11	18
TCP11L2	1.49	0.047	0.0474	0.109	5.41	11.2	0.00141	1.33	LV	CELLSTATES	vFB3	control_TTN	11	18
NDE1	1.46	0.00394	0.155	0.287	6.64	20.6	2.72e-05	2.4	LV	CELLSTATES	vFB3	control_TTN	11	18
PPM1B	1.46	0.000999	0.247	0.434	7.22	26.2	3.24e-06	3	LV	CELLSTATES	vFB3	control_TTN	11	18
TMEM132C	1.46	0.0106	0.423	0.936	7.99	17.1	0.00011	1.97	LV	CELLSTATES	vFB3	control_TTN	11	18
PTPN21	1.45	0.0137	0.15	0.265	6.54	16	0.000172	1.86	LV	CELLSTATES	vFB3	control_TTN	11	18
RANBP17	1.45	0.0133	0.124	0.335	6.5	16.1	0.000163	1.88	LV	CELLSTATES	vFB3	control_TTN	11	18
KLF12	1.44	0.000999	0.494	1.33	8.36	26.2	3.19e-06	3	LV	CELLSTATES	vFB3	control_TTN	11	18
CDK11A	1.43	0.0438	0.0662	0.0739	5.67	11.5	0.00123	1.36	LV	CELLSTATES	vFB3	control_TTN	11	18
WDFY2	1.4	0.00282	0.247	0.537	7.37	22.2	1.46e-05	2.55	LV	CELLSTATES	vFB3	control_TTN	11	18
CTDSPL	1.39	0.00394	0.288	0.55	7.41	20.5	2.73e-05	2.4	LV	CELLSTATES	vFB3	control_TTN	11	18
EFHD1	1.39	0.00672	0.123	0.316	6.43	18.7	5.78e-05	2.17	LV	CELLSTATES	vFB3	control_TTN	11	18
KDM3A	1.39	0.0265	0.0984	0.183	6.05	13.7	0.000466	1.58	LV	CELLSTATES	vFB3	control_TTN	11	18
USP53	1.39	0.0037	0.754	1.41	8.61	20.9	2.42e-05	2.43	LV	CELLSTATES	vFB3	control_TTN	11	18
ATP10A	1.38	0.0237	0.186	0.53	6.91	14.1	0.000391	1.63	LV	CELLSTATES	vFB3	control_TTN	11	18
MAMDC2	1.38	0.0128	0.98	2.29	9.13	16.3	0.000149	1.89	LV	CELLSTATES	vFB3	control_TTN	11	18
PTPDC1	1.38	0.0311	0.175	0.292	6.71	13	0.000621	1.51	LV	CELLSTATES	vFB3	control_TTN	11	18
ATP9A	1.37	0.0276	0.113	0.238	6.26	13.4	0.000519	1.56	LV	CELLSTATES	vFB3	control_TTN	11	18
EEF2K	1.35	0.0175	0.154	0.295	6.61	15.2	0.000242	1.76	LV	CELLSTATES	vFB3	control_TTN	11	18
ERCC1	1.34	0.0354	0.131	0.177	6.45	12.5	0.000773	1.45	LV	CELLSTATES	vFB3	control_TTN	11	18
SHROOM3	1.34	0.0165	0.161	0.36	6.75	15.4	0.000224	1.78	LV	CELLSTATES	vFB3	control_TTN	11	18
ANKRD28	1.33	0.00645	0.177	0.339	6.75	18.8	5.4e-05	2.19	LV	CELLSTATES	vFB3	control_TTN	11	18
SLC41A2	1.33	0.0374	0.0768	0.204	5.84	12.2	0.000908	1.43	LV	CELLSTATES	vFB3	control_TTN	11	18
SVEP1	1.33	0.0031	0.653	1.42	8.56	21.8	1.7e-05	2.51	LV	CELLSTATES	vFB3	control_TTN	11	18
C11orf80	1.32	0.0423	0.154	0.372	6.62	11.6	0.00115	1.37	LV	CELLSTATES	vFB3	control_TTN	11	18
CARMIL1	1.32	0.000682	0.98	1.98	9.12	28.6	1.35e-06	3.17	LV	CELLSTATES	vFB3	control_TTN	11	18
TBC1D19	1.32	0.0166	0.134	0.317	6.56	15.3	0.000228	1.78	LV	CELLSTATES	vFB3	control_TTN	11	18
ZFAND5	1.32	0.0239	0.181	0.357	6.91	14	0.000397	1.62	LV	CELLSTATES	vFB3	control_TTN	11	18
COL8A1	1.3	0.00253	0.886	1.97	8.95	22.8	1.16e-05	2.6	LV	CELLSTATES	vFB3	control_TTN	11	18
DYNC2LI1	1.3	0.0121	0.126	0.231	6.44	16.6	0.000134	1.92	LV	CELLSTATES	vFB3	control_TTN	11	18
ASAP2	1.29	0.00996	0.368	0.778	7.7	17.3	0.0001	2	LV	CELLSTATES	vFB3	control_TTN	11	18
MICAL2	1.28	0.0472	0.213	0.306	7.05	11.1	0.00144	1.33	LV	CELLSTATES	vFB3	control_TTN	11	18
PDZD2	1.28	0.00599	0.71	1.41	8.7	19.1	4.82e-05	2.22	LV	CELLSTATES	vFB3	control_TTN	11	18
ABLIM1	1.26	0.00282	0.563	1.23	8.45	22.2	1.45e-05	2.55	LV	CELLSTATES	vFB3	control_TTN	11	18
ULK1	1.26	0.0354	0.112	0.181	6.17	12.5	0.000778	1.45	LV	CELLSTATES	vFB3	control_TTN	11	18
JUND	1.25	0.0219	0.316	0.383	7.41	14.4	0.000342	1.66	LV	CELLSTATES	vFB3	control_TTN	11	18
ROR1	1.25	0.018	0.264	0.53	7.26	15	0.000257	1.74	LV	CELLSTATES	vFB3	control_TTN	11	18
IRS2	1.24	0.026	0.216	0.425	7.02	13.7	0.000454	1.58	LV	CELLSTATES	vFB3	control_TTN	11	18
ERRFI1	1.23	0.031	0.158	0.406	6.68	13	0.000618	1.51	LV	CELLSTATES	vFB3	control_TTN	11	18
KLHL24	1.22	0.0183	0.162	0.386	6.81	15	0.000265	1.74	LV	CELLSTATES	vFB3	control_TTN	11	18
PODN	1.22	0.0332	0.246	0.449	7.16	12.8	0.000692	1.48	LV	CELLSTATES	vFB3	control_TTN	11	18
SLC22A15	1.22	0.0155	0.15	0.253	6.59	15.5	0.000209	1.81	LV	CELLSTATES	vFB3	control_TTN	11	18
PIP4K2A	1.21	0.0031	0.318	0.564	7.46	21.7	1.74e-05	2.51	LV	CELLSTATES	vFB3	control_TTN	11	18
TSC22D1	1.21	0.0132	0.159	0.327	6.67	16.2	0.000158	1.88	LV	CELLSTATES	vFB3	control_TTN	11	18
CD58	1.2	0.0451	0.226	0.333	7	11.4	0.0013	1.35	LV	CELLSTATES	vFB3	control_TTN	11	18
ENOX2	1.2	0.007	0.332	0.63	7.61	18.5	6.16e-05	2.15	LV	CELLSTATES	vFB3	control_TTN	11	18
DLD	1.19	0.0332	0.184	0.25	6.7	12.7	0.000696	1.48	LV	CELLSTATES	vFB3	control_TTN	11	18
FAM214A	1.19	0.022	0.247	0.403	7.11	14.4	0.000344	1.66	LV	CELLSTATES	vFB3	control_TTN	11	18
LAMB1	1.19	0.00986	1.7	3.46	9.82	17.3	9.86e-05	2.01	LV	CELLSTATES	vFB3	control_TTN	11	18
SLC35E3	1.19	0.0364	0.079	0.148	5.91	12.3	0.000851	1.44	LV	CELLSTATES	vFB3	control_TTN	11	18
CFH	1.18	0.0232	0.868	1.75	8.85	14.1	0.00038	1.63	LV	CELLSTATES	vFB3	control_TTN	11	18
FNIP2	1.18	0.0373	0.271	0.424	7.18	12.2	0.000899	1.43	LV	CELLSTATES	vFB3	control_TTN	11	18
FOXO3	1.18	0.00698	1.37	2.42	9.42	18.5	6.09e-05	2.16	LV	CELLSTATES	vFB3	control_TTN	11	18
CYP1B1-AS1	1.17	0.0242	0.375	0.746	7.68	14	0.000404	1.62	LV	CELLSTATES	vFB3	control_TTN	11	18
PLSCR4	1.17	0.0139	0.379	0.685	7.69	15.9	0.000178	1.86	LV	CELLSTATES	vFB3	control_TTN	11	18
PTPN9	1.17	0.00938	0.317	0.649	7.55	17.6	8.93e-05	2.03	LV	CELLSTATES	vFB3	control_TTN	11	18
SULF1	1.17	0.047	0.382	0.872	7.83	11.2	0.00142	1.33	LV	CELLSTATES	vFB3	control_TTN	11	18
COLEC12	1.16	0.0332	0.536	0.824	8.12	12.8	0.000696	1.48	LV	CELLSTATES	vFB3	control_TTN	11	18
RNF217	1.16	0.0206	0.177	0.398	6.84	14.6	0.000311	1.69	LV	CELLSTATES	vFB3	control_TTN	11	18
USP54	1.16	0.013	0.418	0.57	7.76	16.3	0.000155	1.88	LV	CELLSTATES	vFB3	control_TTN	11	18
DOCK9	1.15	0.0118	0.328	0.607	7.63	16.7	0.000128	1.93	LV	CELLSTATES	vFB3	control_TTN	11	18
NEO1	1.15	0.0226	0.12	0.269	6.33	14.3	0.000361	1.65	LV	CELLSTATES	vFB3	control_TTN	11	18
PDE3B	1.15	0.0451	0.581	0.583	8.07	11.3	0.00131	1.35	LV	CELLSTATES	vFB3	control_TTN	11	18
SKIL	1.15	0.0219	0.613	0.888	8.32	14.4	0.000335	1.66	LV	CELLSTATES	vFB3	control_TTN	11	18
ACSL1	1.14	0.0409	0.296	0.556	7.29	11.8	0.00107	1.39	LV	CELLSTATES	vFB3	control_TTN	11	18
AKT3	1.14	0.00253	1.61	2.9	9.73	22.7	1.17e-05	2.6	LV	CELLSTATES	vFB3	control_TTN	11	18
PXDNL	1.14	0.0113	0.656	1.16	8.44	16.8	0.000122	1.95	LV	CELLSTATES	vFB3	control_TTN	11	18
TTC39C	1.14	0.0374	0.152	0.359	6.66	12.1	0.000911	1.43	LV	CELLSTATES	vFB3	control_TTN	11	18
PDK3	1.13	0.0471	0.126	0.256	6.39	11.1	0.00143	1.33	LV	CELLSTATES	vFB3	control_TTN	11	18
DOCK5	1.12	0.0306	0.575	0.909	8.18	13.1	0.000607	1.51	LV	CELLSTATES	vFB3	control_TTN	11	18
NEDD4	1.12	0.044	0.146	0.244	6.51	11.5	0.00124	1.36	LV	CELLSTATES	vFB3	control_TTN	11	18
RFTN2	1.12	0.0306	0.275	0.549	7.39	13.1	0.000606	1.51	LV	CELLSTATES	vFB3	control_TTN	11	18
GAB1	1.11	0.013	0.317	0.701	7.6	16.2	0.000155	1.88	LV	CELLSTATES	vFB3	control_TTN	11	18
SYTL4	1.11	0.0424	0.212	0.262	6.75	11.6	0.00116	1.37	LV	CELLSTATES	vFB3	control_TTN	11	18
UACA	1.11	0.0109	0.314	0.695	7.48	17	0.000115	1.96	LV	CELLSTATES	vFB3	control_TTN	11	18
VWA8	1.11	0.0269	0.199	0.46	6.99	13.6	0.000481	1.57	LV	CELLSTATES	vFB3	control_TTN	11	18
ATP11B	1.1	0.0228	0.241	0.42	7.08	14.2	0.000366	1.64	LV	CELLSTATES	vFB3	control_TTN	11	18
CNTRL	1.09	0.0423	0.184	0.257	6.63	11.6	0.00114	1.37	LV	CELLSTATES	vFB3	control_TTN	11	18
ANXA5	1.08	0.0354	0.37	0.665	7.67	12.5	0.000786	1.45	LV	CELLSTATES	vFB3	control_TTN	11	18
MYO1D	1.07	0.017	0.525	0.934	8.08	15.3	0.000234	1.77	LV	CELLSTATES	vFB3	control_TTN	11	18
SCP2	1.07	0.0332	0.182	0.307	6.77	12.7	0.0007	1.48	LV	CELLSTATES	vFB3	control_TTN	11	18
CCND3	1.06	0.044	0.294	0.604	7.38	11.4	0.00125	1.36	LV	CELLSTATES	vFB3	control_TTN	11	18
CACUL1	1.03	0.0471	0.166	0.225	6.61	11.1	0.00143	1.33	LV	CELLSTATES	vFB3	control_TTN	11	18
FMNL2	1.03	0.0373	0.703	1.21	8.5	12.2	0.000893	1.43	LV	CELLSTATES	vFB3	control_TTN	11	18
LRMDA	1.01	0.0451	0.401	1.01	7.88	11.3	0.00131	1.35	LV	CELLSTATES	vFB3	control_TTN	11	18
PDGFD	1.01	0.0421	1.42	2.63	9.57	11.7	0.00113	1.38	LV	CELLSTATES	vFB3	control_TTN	11	18
MTUS1	1	0.04	0.917	1.45	8.83	11.9	0.00103	1.4	LV	CELLSTATES	vFB3	control_TTN	11	18
KLHL29	0.993	0.0434	0.311	0.499	7.32	11.5	0.00121	1.36	LV	CELLSTATES	vFB3	control_TTN	11	18
SESN1	0.98	0.047	0.266	0.413	7.11	11.2	0.00141	1.33	LV	CELLSTATES	vFB3	control_TTN	11	18
ASAP1	0.975	0.04	0.644	1.13	8.37	11.9	0.00103	1.4	LV	CELLSTATES	vFB3	control_TTN	11	18
SOS2	0.973	0.013	0.464	0.709	7.88	16.3	0.000154	1.88	LV	CELLSTATES	vFB3	control_TTN	11	18
IQGAP1	0.968	0.0223	0.48	0.654	7.88	14.3	0.000351	1.65	LV	CELLSTATES	vFB3	control_TTN	11	18
MAPK8	0.966	0.0277	0.35	0.69	7.63	13.4	0.000524	1.56	LV	CELLSTATES	vFB3	control_TTN	11	18
KANK1	0.953	0.0231	0.735	1.24	8.56	14.2	0.000373	1.64	LV	CELLSTATES	vFB3	control_TTN	11	18
TBCK	0.951	0.04	0.27	0.427	7.19	11.9	0.00102	1.4	LV	CELLSTATES	vFB3	control_TTN	11	18
C9orf3	0.95	0.0332	0.65	0.976	8.32	12.8	0.000687	1.48	LV	CELLSTATES	vFB3	control_TTN	11	18
BNIP3L	0.943	0.0361	0.721	1.33	8.6	12.4	0.000829	1.44	LV	CELLSTATES	vFB3	control_TTN	11	18
RHOBTB3	0.927	0.0411	1.28	1.88	9.24	11.7	0.00109	1.39	LV	CELLSTATES	vFB3	control_TTN	11	18
TRPC1	0.926	0.0277	0.551	0.826	8.1	13.4	0.000528	1.56	LV	CELLSTATES	vFB3	control_TTN	11	18
MED13L	0.924	0.0176	1.3	2.1	9.32	15.2	0.000245	1.75	LV	CELLSTATES	vFB3	control_TTN	11	18
NPAS3	0.921	0.035	0.834	1.16	8.64	12.6	0.000753	1.46	LV	CELLSTATES	vFB3	control_TTN	11	18
FOXO1	0.919	0.0437	1.4	2.06	9.4	11.5	0.00122	1.36	LV	CELLSTATES	vFB3	control_TTN	11	18
DCAF6	0.883	0.0354	0.454	0.675	7.83	12.5	0.000785	1.45	LV	CELLSTATES	vFB3	control_TTN	11	18
FBXO42	0.883	0.041	0.38	0.666	7.65	11.8	0.00108	1.39	LV	CELLSTATES	vFB3	control_TTN	11	18
ECHDC2	0.881	0.0232	0.931	1.77	8.95	14.1	0.000381	1.63	LV	CELLSTATES	vFB3	control_TTN	11	18
SPTAN1	0.873	0.0421	0.318	0.486	7.4	11.7	0.00113	1.38	LV	CELLSTATES	vFB3	control_TTN	11	18
INSR	0.864	0.0332	0.428	0.821	7.92	12.8	0.00069	1.48	LV	CELLSTATES	vFB3	control_TTN	11	18
PLEKHH2	0.863	0.0492	0.357	0.606	7.66	11	0.00152	1.31	LV	CELLSTATES	vFB3	control_TTN	11	18
ARGLU1	0.841	0.0451	1.07	1.39	8.86	11.3	0.00131	1.35	LV	CELLSTATES	vFB3	control_TTN	11	18
NCOA2	0.832	0.0424	0.625	0.939	8.25	11.6	0.00115	1.37	LV	CELLSTATES	vFB3	control_TTN	11	18
UTRN	0.827	0.0423	0.699	1.03	8.47	11.6	0.00115	1.37	LV	CELLSTATES	vFB3	control_TTN	11	18
AC016831.7	0.816	0.0357	2.21	3.56	10.1	12.4	0.000808	1.45	LV	CELLSTATES	vFB3	control_TTN	11	18
RERE	0.809	0.0373	0.937	1.53	8.85	12.2	0.0009	1.43	LV	CELLSTATES	vFB3	control_TTN	11	18
