# Supplementary material for: Pathogenic variants damage cell composition and single cell transcription in cardiomyopathies
Source: Science. Author manuscript; Available in PMC 2022 Oct 3. (PMC9528698; doi:10.1126/science.abo1984)
Supplement: Supp table 20.4 [file NIHMS1835045-supplement-Supp_table_20_4.xlsx]

## Sheet: Index
Column name	Description
Gene	Gene symbol, Ensembl 84
logFC	log2-fold change
FDR	False discovery rate; FDR is the PValue after (by default) Benjamini-Hochberg correction.
mean_exp_control	Mean expression values across controls
mean_exp_genotype	Mean expression values across disease samples
logCPM	logCPM is the average expression of all pseudobulked samples for that particular gene across all samples on the log2-scale expressed in counts per million (cpm, as calculated by edgeR after normalization).
F	Output of quasi-likelihood F-test
PValue	PValue is the nominal p-value derived from F
FDR_plot	-log10(False discovery rate)
Region	Studied region (LV or RV)
annotation_level	Cell-type or cell-state
cell_state/state	Specification which cell-type or state was analysed
comparison	Specification control_GENOTYPE
Observations_genotype	Numbers of Patients included in edgeR (patients with low number of nuclei have been excluded)
Observations_reference	Numbers of Patients included in edgeR (patients with low number of nuclei have been excluded)

## Sheet: LMNA_control
Gene	logFC	FDR	mean_exp_control	mean_exp_genotype	logCPM	F	PValue	FDR_plot	Region	annotation_level	cell_state	comparison	Observations_genotype	Observations_reference
ADGRG7	5.13	9.01e-05	0.00122	0.0351	2.86	35.7	7.07e-07	4.05	LV	CELLSTATES	vFB1.0	control_LMNA	12	18
IGKC	5.04	0.000109	0.00208	0.037	3.13	34.3	1e-06	3.96	LV	CELLSTATES	vFB1.0	control_LMNA	12	18
AC100793.4	3.72	1.89e-05	0.000873	0.014	1.9	46.5	5.14e-08	4.72	LV	CELLSTATES	vFB1.0	control_LMNA	12	18
KALRN	2.72	2.13e-06	0.0936	0.717	7.07	68.5	6.44e-10	5.67	LV	CELLSTATES	vFB1.0	control_LMNA	12	18
KIF5C	2.65	1.71e-05	0.021	0.138	4.76	47.5	4.14e-08	4.77	LV	CELLSTATES	vFB1.0	control_LMNA	12	18
DCDC2C	2.64	0.000419	0.00186	0.0132	1.98	27.1	7.53e-06	3.38	LV	CELLSTATES	vFB1.0	control_LMNA	12	18
SUSD4	2.57	6.1e-05	0.0191	0.14	4.78	38.1	3.8e-07	4.21	LV	CELLSTATES	vFB1.0	control_LMNA	12	18
AC007920.2	2.55	0.000136	0.00254	0.0166	2.2	33.2	1.36e-06	3.87	LV	CELLSTATES	vFB1.0	control_LMNA	12	18
AC007614.1	2.5	0.00412	0.00255	0.0259	2.38	16.4	0.000253	2.38	LV	CELLSTATES	vFB1.0	control_LMNA	12	18
AF212831.1	2.46	0.00329	0.00456	0.0387	2.93	17.4	0.00018	2.48	LV	CELLSTATES	vFB1.0	control_LMNA	12	18
SNCAIP	2.33	2.25e-06	0.0308	0.181	5.11	64.4	1.36e-09	5.65	LV	CELLSTATES	vFB1.0	control_LMNA	12	18
LINC02454	2.31	9.22e-05	0.003	0.0164	2.19	35.4	7.59e-07	4.04	LV	CELLSTATES	vFB1.0	control_LMNA	12	18
ADAMTS8	2.3	0.00105	0.00292	0.0155	2.18	22.5	3.17e-05	2.98	LV	CELLSTATES	vFB1.0	control_LMNA	12	18
HBA2	2.26	0.00293	0.00154	0.0172	1.92	17.9	0.000147	2.53	LV	CELLSTATES	vFB1.0	control_LMNA	12	18
AFF3	2.25	2.13e-06	0.493	2.72	9.08	70.8	4.33e-10	5.67	LV	CELLSTATES	vFB1.0	control_LMNA	12	18
LGR5	2.22	0.000878	0.00629	0.0392	3.04	23.4	2.4e-05	3.06	LV	CELLSTATES	vFB1.0	control_LMNA	12	18
RGS7BP	2.22	0.00091	0.00324	0.0181	2.35	23.2	2.54e-05	3.04	LV	CELLSTATES	vFB1.0	control_LMNA	12	18
SESN3	2.15	3.22e-06	0.0475	0.243	5.65	61.4	2.38e-09	5.49	LV	CELLSTATES	vFB1.0	control_LMNA	12	18
TIPARP	2.12	6.9e-06	0.0555	0.252	5.72	54.7	8.86e-09	5.16	LV	CELLSTATES	vFB1.0	control_LMNA	12	18
CYP19A1	2.09	0.00316	0.0043	0.0221	2.47	17.5	0.000168	2.5	LV	CELLSTATES	vFB1.0	control_LMNA	12	18
MEGF6	2.06	0.00277	0.00892	0.0375	3.32	18.2	0.000134	2.56	LV	CELLSTATES	vFB1.0	control_LMNA	12	18
HBB	2.04	0.00458	0.00454	0.0332	2.84	15.9	0.000301	2.34	LV	CELLSTATES	vFB1.0	control_LMNA	12	18
MAP2	2.04	3.22e-06	0.0269	0.135	4.84	61.3	2.44e-09	5.49	LV	CELLSTATES	vFB1.0	control_LMNA	12	18
GDNF-AS1	2.01	0.000196	0.0115	0.0494	3.47	31.4	2.22e-06	3.71	LV	CELLSTATES	vFB1.0	control_LMNA	12	18
GLIS1	2.01	0.000152	0.0126	0.0763	3.89	32.7	1.57e-06	3.82	LV	CELLSTATES	vFB1.0	control_LMNA	12	18
PI16	2.01	1.73e-05	0.071	0.317	6.07	47.3	4.32e-08	4.76	LV	CELLSTATES	vFB1.0	control_LMNA	12	18
SEZ6L	2.01	0.000413	0.0115	0.0892	4.04	27.2	7.39e-06	3.38	LV	CELLSTATES	vFB1.0	control_LMNA	12	18
DOCK9-AS1	2	0.000811	0.00607	0.0208	2.67	23.8	2.1e-05	3.09	LV	CELLSTATES	vFB1.0	control_LMNA	12	18
AFAP1L2	1.96	0.000713	0.0129	0.052	3.62	24.5	1.66e-05	3.15	LV	CELLSTATES	vFB1.0	control_LMNA	12	18
MASP1	1.96	0.000158	0.0158	0.074	4.14	32.4	1.7e-06	3.8	LV	CELLSTATES	vFB1.0	control_LMNA	12	18
AL357060.1	1.95	0.000477	0.00765	0.0334	3.12	26.4	9.26e-06	3.32	LV	CELLSTATES	vFB1.0	control_LMNA	12	18
AC109779.1	1.94	0.00366	0.00404	0.0213	2.57	16.9	0.00021	2.44	LV	CELLSTATES	vFB1.0	control_LMNA	12	18
RAMP2-AS1	1.94	0.000222	0.0166	0.0683	4.03	30.7	2.69e-06	3.65	LV	CELLSTATES	vFB1.0	control_LMNA	12	18
SSX2IP	1.86	4.78e-06	0.0553	0.235	5.65	58	4.57e-09	5.32	LV	CELLSTATES	vFB1.0	control_LMNA	12	18
KIAA1211	1.83	6.1e-05	0.017	0.0877	4.18	38.2	3.73e-07	4.21	LV	CELLSTATES	vFB1.0	control_LMNA	12	18
CCDC68	1.82	0.00233	0.0255	0.101	4.55	19	0.0001	2.63	LV	CELLSTATES	vFB1.0	control_LMNA	12	18
GRIA1	1.81	0.0117	0.00726	0.0393	3.15	12.2	0.00128	1.93	LV	CELLSTATES	vFB1.0	control_LMNA	12	18
TESPA1	1.79	0.000868	0.0135	0.0556	3.75	23.4	2.35e-05	3.06	LV	CELLSTATES	vFB1.0	control_LMNA	12	18
KITLG	1.78	5.99e-05	0.023	0.11	4.55	38.6	3.37e-07	4.22	LV	CELLSTATES	vFB1.0	control_LMNA	12	18
PRIMA1	1.78	0.000979	0.0049	0.0192	2.49	22.8	2.91e-05	3.01	LV	CELLSTATES	vFB1.0	control_LMNA	12	18
AC004540.1	1.77	0.00274	0.00383	0.0243	2.39	18.2	0.000132	2.56	LV	CELLSTATES	vFB1.0	control_LMNA	12	18
AC036214.1	1.76	3.64e-05	0.0219	0.0853	4.3	42.4	1.33e-07	4.44	LV	CELLSTATES	vFB1.0	control_LMNA	12	18
ATP10A	1.74	5.18e-05	0.125	0.456	6.68	39.5	2.66e-07	4.29	LV	CELLSTATES	vFB1.0	control_LMNA	12	18
LINC01277	1.72	0.0151	0.0105	0.0301	3.28	11.2	0.00188	1.82	LV	CELLSTATES	vFB1.0	control_LMNA	12	18
LINC02388	1.72	0.00297	0.0627	0.238	5.81	17.8	0.000152	2.53	LV	CELLSTATES	vFB1.0	control_LMNA	12	18
PTPN13	1.7	2.25e-06	0.272	1.08	7.87	64.8	1.27e-09	5.65	LV	CELLSTATES	vFB1.0	control_LMNA	12	18
MUM1L1	1.69	0.0231	0.0209	0.0756	4.21	9.78	0.00345	1.64	LV	CELLSTATES	vFB1.0	control_LMNA	12	18
ARL15	1.68	1.16e-05	1.38	5.29	10.2	51.2	1.85e-08	4.93	LV	CELLSTATES	vFB1.0	control_LMNA	12	18
AP000787.1	1.67	1.46e-05	0.0548	0.187	5.49	49.1	2.86e-08	4.84	LV	CELLSTATES	vFB1.0	control_LMNA	12	18
TMEM132C	1.64	0.00039	0.318	1.15	8	27.6	6.63e-06	3.41	LV	CELLSTATES	vFB1.0	control_LMNA	12	18
STK17B	1.63	9.79e-05	0.153	0.507	6.85	35	8.29e-07	4.01	LV	CELLSTATES	vFB1.0	control_LMNA	12	18
AC092674.1	1.62	0.00518	0.00509	0.0145	2.35	15.4	0.000366	2.29	LV	CELLSTATES	vFB1.0	control_LMNA	12	18
PLXNA2	1.62	6.1e-05	0.137	0.478	6.77	37.7	4.19e-07	4.21	LV	CELLSTATES	vFB1.0	control_LMNA	12	18
GREB1	1.61	0.00014	0.0181	0.0685	4.04	33.1	1.41e-06	3.85	LV	CELLSTATES	vFB1.0	control_LMNA	12	18
AF130359.1	1.59	0.0129	0.0241	0.0983	4.48	11.8	0.00149	1.89	LV	CELLSTATES	vFB1.0	control_LMNA	12	18
GPR39	1.59	0.0147	0.0033	0.0129	2.07	11.3	0.0018	1.83	LV	CELLSTATES	vFB1.0	control_LMNA	12	18
XG	1.58	0.000965	0.0125	0.053	3.66	22.9	2.82e-05	3.02	LV	CELLSTATES	vFB1.0	control_LMNA	12	18
AC107072.1	1.56	3.32e-05	0.0143	0.0526	3.68	43	1.15e-07	4.48	LV	CELLSTATES	vFB1.0	control_LMNA	12	18
AP000755.2	1.56	0.0242	0.00588	0.0162	2.51	9.62	0.0037	1.62	LV	CELLSTATES	vFB1.0	control_LMNA	12	18
AC007389.5	1.55	0.00597	0.00459	0.0163	2.31	14.9	0.000451	2.22	LV	CELLSTATES	vFB1.0	control_LMNA	12	18
MEOX2	1.55	5.18e-05	0.0865	0.382	6.32	39.9	2.44e-07	4.29	LV	CELLSTATES	vFB1.0	control_LMNA	12	18
AC022101.1	1.54	0.00604	0.00978	0.0256	3.04	14.8	0.000459	2.22	LV	CELLSTATES	vFB1.0	control_LMNA	12	18
ARHGAP10	1.54	4e-05	1.13	3.96	9.82	41.5	1.65e-07	4.4	LV	CELLSTATES	vFB1.0	control_LMNA	12	18
CCSAP	1.53	2.86e-05	0.0132	0.0476	3.59	43.7	9.73e-08	4.54	LV	CELLSTATES	vFB1.0	control_LMNA	12	18
ARHGEF26	1.52	1.46e-05	0.0766	0.283	5.98	49.2	2.82e-08	4.84	LV	CELLSTATES	vFB1.0	control_LMNA	12	18
PDZRN4	1.52	0.0141	0.0282	0.0969	4.56	11.5	0.00168	1.85	LV	CELLSTATES	vFB1.0	control_LMNA	12	18
AL590617.2	1.51	0.00113	0.0279	0.0796	4.36	22.2	3.45e-05	2.95	LV	CELLSTATES	vFB1.0	control_LMNA	12	18
LINC00222	1.51	0.000316	0.0109	0.0366	3.31	28.8	4.58e-06	3.5	LV	CELLSTATES	vFB1.0	control_LMNA	12	18
SORT1	1.51	0.000372	0.0212	0.0815	4.3	28	5.91e-06	3.43	LV	CELLSTATES	vFB1.0	control_LMNA	12	18
CLMN	1.5	4e-05	0.179	0.565	7.03	41.5	1.65e-07	4.4	LV	CELLSTATES	vFB1.0	control_LMNA	12	18
GLYATL2	1.49	0.00057	0.0337	0.104	4.66	25.5	1.22e-05	3.24	LV	CELLSTATES	vFB1.0	control_LMNA	12	18
LZTS3	1.47	0.000381	0.00801	0.028	2.93	27.8	6.22e-06	3.42	LV	CELLSTATES	vFB1.0	control_LMNA	12	18
MIR503HG	1.47	0.0025	0.0252	0.0639	4.18	18.6	0.000115	2.6	LV	CELLSTATES	vFB1.0	control_LMNA	12	18
AC108449.1	1.46	0.00206	0.0332	0.074	4.38	19.6	8.36e-05	2.69	LV	CELLSTATES	vFB1.0	control_LMNA	12	18
KCNQ3	1.46	0.00499	0.00652	0.0221	2.73	15.6	0.000343	2.3	LV	CELLSTATES	vFB1.0	control_LMNA	12	18
SHROOM3	1.46	5.18e-05	0.129	0.47	6.74	39.7	2.52e-07	4.29	LV	CELLSTATES	vFB1.0	control_LMNA	12	18
WARS2-IT1	1.46	0.000657	0.0178	0.0508	3.81	24.9	1.5e-05	3.18	LV	CELLSTATES	vFB1.0	control_LMNA	12	18
AL445426.1	1.45	2.53e-05	0.185	0.634	7.19	44.9	7.45e-08	4.6	LV	CELLSTATES	vFB1.0	control_LMNA	12	18
NFASC	1.45	6.1e-05	0.0842	0.254	5.94	38	3.84e-07	4.21	LV	CELLSTATES	vFB1.0	control_LMNA	12	18
PRKAG3	1.45	0.00454	0.00549	0.0194	2.45	16	0.000298	2.34	LV	CELLSTATES	vFB1.0	control_LMNA	12	18
CTGF	1.44	0.0159	0.193	0.653	7.21	11	0.00203	1.8	LV	CELLSTATES	vFB1.0	control_LMNA	12	18
FGF14	1.43	0.00317	0.372	1.37	8.24	17.5	0.000169	2.5	LV	CELLSTATES	vFB1.0	control_LMNA	12	18
ADRA1B	1.42	2.16e-05	0.106	0.339	6.32	45.8	6.03e-08	4.67	LV	CELLSTATES	vFB1.0	control_LMNA	12	18
ITGB8	1.42	5.18e-05	0.0911	0.301	6.13	39.4	2.74e-07	4.29	LV	CELLSTATES	vFB1.0	control_LMNA	12	18
PLXDC2	1.42	1.26e-05	1.48	4.62	10.1	50.3	2.22e-08	4.9	LV	CELLSTATES	vFB1.0	control_LMNA	12	18
CNKSR2	1.41	0.00131	0.0596	0.211	5.61	21.5	4.36e-05	2.88	LV	CELLSTATES	vFB1.0	control_LMNA	12	18
HEY1	1.41	0.0039	0.0308	0.0968	4.53	16.6	0.000233	2.41	LV	CELLSTATES	vFB1.0	control_LMNA	12	18
TBX15	1.41	0.00033	0.0515	0.159	5.3	28.6	4.96e-06	3.48	LV	CELLSTATES	vFB1.0	control_LMNA	12	18
THSD4	1.41	0.000477	0.124	0.514	6.86	26.5	9.21e-06	3.32	LV	CELLSTATES	vFB1.0	control_LMNA	12	18
CHST7	1.4	0.00246	0.088	0.271	6.08	18.7	0.000111	2.61	LV	CELLSTATES	vFB1.0	control_LMNA	12	18
ZFAND5	1.4	0.00061	0.11	0.345	6.43	25.2	1.34e-05	3.21	LV	CELLSTATES	vFB1.0	control_LMNA	12	18
NRCAM	1.38	0.00707	0.0103	0.037	3.22	14.2	0.000574	2.15	LV	CELLSTATES	vFB1.0	control_LMNA	12	18
ATP10D	1.36	1e-05	0.282	0.828	7.64	52.1	1.52e-08	5	LV	CELLSTATES	vFB1.0	control_LMNA	12	18
MELTF-AS1	1.36	0.0104	0.00713	0.0198	2.59	12.6	0.00107	1.98	LV	CELLSTATES	vFB1.0	control_LMNA	12	18
AP002075.1	1.35	0.0391	0.0482	0.0935	4.9	8.01	0.00751	1.41	LV	CELLSTATES	vFB1.0	control_LMNA	12	18
RGCC	1.35	0.0159	0.015	0.0479	3.78	11	0.00204	1.8	LV	CELLSTATES	vFB1.0	control_LMNA	12	18
TLR5	1.35	0.0103	0.0103	0.034	3.19	12.7	0.00105	1.99	LV	CELLSTATES	vFB1.0	control_LMNA	12	18
KLF15	1.34	0.0237	0.0332	0.0931	4.55	9.68	0.0036	1.63	LV	CELLSTATES	vFB1.0	control_LMNA	12	18
ADCYAP1R1	1.33	0.00657	0.0179	0.0589	3.91	14.5	0.000523	2.18	LV	CELLSTATES	vFB1.0	control_LMNA	12	18
SLC15A2	1.33	0.00224	0.0101	0.0435	3.28	19.2	9.45e-05	2.65	LV	CELLSTATES	vFB1.0	control_LMNA	12	18
PARP15	1.32	0.0185	0.00886	0.0228	2.83	10.5	0.00253	1.73	LV	CELLSTATES	vFB1.0	control_LMNA	12	18
AGMO	1.31	0.000611	0.0929	0.327	6.26	25.2	1.35e-05	3.21	LV	CELLSTATES	vFB1.0	control_LMNA	12	18
ARHGAP26	1.31	0.00033	0.417	1.29	8.28	28.6	4.95e-06	3.48	LV	CELLSTATES	vFB1.0	control_LMNA	12	18
FRAS1	1.31	0.00532	0.0285	0.0856	4.55	15.3	0.00038	2.27	LV	CELLSTATES	vFB1.0	control_LMNA	12	18
IQSEC3	1.31	0.014	0.00769	0.033	2.91	11.5	0.00167	1.85	LV	CELLSTATES	vFB1.0	control_LMNA	12	18
KIF13B	1.31	2.77e-05	0.215	0.596	7.18	44	9.01e-08	4.56	LV	CELLSTATES	vFB1.0	control_LMNA	12	18
LONRF2	1.31	0.000158	0.0551	0.158	5.32	32.4	1.68e-06	3.8	LV	CELLSTATES	vFB1.0	control_LMNA	12	18
NRXN3	1.31	0.00033	0.0706	0.31	6.09	28.5	5.01e-06	3.48	LV	CELLSTATES	vFB1.0	control_LMNA	12	18
SMAD9	1.31	0.000453	0.0208	0.0623	4	26.7	8.45e-06	3.34	LV	CELLSTATES	vFB1.0	control_LMNA	12	18
LINC00968	1.3	0.0113	0.0411	0.126	4.91	12.3	0.00121	1.95	LV	CELLSTATES	vFB1.0	control_LMNA	12	18
LINC02343	1.3	0.011	0.00666	0.0192	2.71	12.4	0.00115	1.96	LV	CELLSTATES	vFB1.0	control_LMNA	12	18
LMCD1-AS1	1.3	0.000124	0.136	0.363	6.48	33.7	1.19e-06	3.91	LV	CELLSTATES	vFB1.0	control_LMNA	12	18
SGIP1	1.3	0.00315	0.308	0.793	7.64	17.6	0.000168	2.5	LV	CELLSTATES	vFB1.0	control_LMNA	12	18
SMAD7	1.3	0.000439	0.0195	0.0557	3.9	26.9	8.12e-06	3.36	LV	CELLSTATES	vFB1.0	control_LMNA	12	18
AC107029.1	1.29	0.00876	0.0054	0.0181	2.45	13.4	0.000799	2.06	LV	CELLSTATES	vFB1.0	control_LMNA	12	18
MFAP5	1.29	0.00979	0.307	0.848	7.7	12.9	0.000968	2.01	LV	CELLSTATES	vFB1.0	control_LMNA	12	18
MIR9-3HG	1.29	0.0442	0.0045	0.014	2.16	7.62	0.00895	1.35	LV	CELLSTATES	vFB1.0	control_LMNA	12	18
SEPT11	1.29	2.85e-05	0.345	1.06	7.97	43.8	9.47e-08	4.55	LV	CELLSTATES	vFB1.0	control_LMNA	12	18
TPD52L1	1.29	0.00766	0.0348	0.128	4.9	13.9	0.000643	2.12	LV	CELLSTATES	vFB1.0	control_LMNA	12	18
ADAMTS3	1.28	0.000878	0.0418	0.114	4.9	23.4	2.4e-05	3.06	LV	CELLSTATES	vFB1.0	control_LMNA	12	18
ANXA3	1.28	0.0346	0.00722	0.0231	2.82	8.42	0.00625	1.46	LV	CELLSTATES	vFB1.0	control_LMNA	12	18
CERS6	1.28	0.000129	0.0814	0.302	6.07	33.4	1.27e-06	3.89	LV	CELLSTATES	vFB1.0	control_LMNA	12	18
COL4A4	1.28	0.000429	1.3	3.24	9.68	27	7.86e-06	3.37	LV	CELLSTATES	vFB1.0	control_LMNA	12	18
EDNRA	1.28	0.035	0.0202	0.0572	3.86	8.38	0.00634	1.46	LV	CELLSTATES	vFB1.0	control_LMNA	12	18
FLRT2	1.28	0.00353	0.105	0.347	6.31	17.1	0.0002	2.45	LV	CELLSTATES	vFB1.0	control_LMNA	12	18
LRRC17	1.28	0.00104	0.0372	0.107	4.77	22.5	3.11e-05	2.98	LV	CELLSTATES	vFB1.0	control_LMNA	12	18
GALNT18	1.27	0.00868	0.0123	0.0476	3.51	13.4	0.000786	2.06	LV	CELLSTATES	vFB1.0	control_LMNA	12	18
LAMB1	1.27	9.06e-05	1.67	4.89	10.2	35.5	7.39e-07	4.04	LV	CELLSTATES	vFB1.0	control_LMNA	12	18
CFH	1.26	0.00042	0.64	1.76	8.77	27.1	7.59e-06	3.38	LV	CELLSTATES	vFB1.0	control_LMNA	12	18
GLDN	1.26	0.0296	0.00528	0.0183	2.45	8.94	0.00496	1.53	LV	CELLSTATES	vFB1.0	control_LMNA	12	18
HMGCLL1	1.26	0.00321	0.121	0.347	6.44	17.5	0.000173	2.49	LV	CELLSTATES	vFB1.0	control_LMNA	12	18
MAP1B	1.26	0.000106	0.221	0.598	7.21	34.5	9.49e-07	3.98	LV	CELLSTATES	vFB1.0	control_LMNA	12	18
PCSK6	1.26	0.000392	0.792	2.23	9.06	27.5	6.7e-06	3.41	LV	CELLSTATES	vFB1.0	control_LMNA	12	18
RASAL2	1.26	0.000477	0.392	1.1	8.07	26.4	9.25e-06	3.32	LV	CELLSTATES	vFB1.0	control_LMNA	12	18
AC008840.1	1.25	0.00256	0.0184	0.0381	3.65	18.5	0.000119	2.59	LV	CELLSTATES	vFB1.0	control_LMNA	12	18
AL512306.3	1.25	0.0382	0.00454	0.0163	2.28	8.09	0.00723	1.42	LV	CELLSTATES	vFB1.0	control_LMNA	12	18
USP53	1.25	0.00665	0.766	2.27	9.11	14.4	0.000533	2.18	LV	CELLSTATES	vFB1.0	control_LMNA	12	18
AC009229.2	1.24	0.00993	0.0122	0.0257	3.12	12.8	0.000987	2	LV	CELLSTATES	vFB1.0	control_LMNA	12	18
CENPE	1.24	0.00636	0.0105	0.027	3.04	14.6	0.000499	2.2	LV	CELLSTATES	vFB1.0	control_LMNA	12	18
CNBD1	1.23	0.00788	0.0434	0.147	5.14	13.8	0.000675	2.1	LV	CELLSTATES	vFB1.0	control_LMNA	12	18
CYP1B1-AS1	1.23	0.000153	0.243	0.657	7.35	32.6	1.6e-06	3.82	LV	CELLSTATES	vFB1.0	control_LMNA	12	18
GPCPD1	1.23	9.06e-05	0.117	0.278	6.18	35.5	7.3e-07	4.04	LV	CELLSTATES	vFB1.0	control_LMNA	12	18
ITGA1	1.23	4e-05	0.098	0.306	6.21	41.4	1.67e-07	4.4	LV	CELLSTATES	vFB1.0	control_LMNA	12	18
KLF7	1.23	0.000124	0.214	0.575	7.14	33.6	1.2e-06	3.91	LV	CELLSTATES	vFB1.0	control_LMNA	12	18
LINC01535	1.23	0.0157	0.00877	0.032	2.97	11.1	0.002	1.8	LV	CELLSTATES	vFB1.0	control_LMNA	12	18
ROR1	1.23	4e-05	0.231	0.694	7.36	41.6	1.6e-07	4.4	LV	CELLSTATES	vFB1.0	control_LMNA	12	18
SOX8	1.23	0.0279	0.00671	0.0192	2.52	9.14	0.00454	1.55	LV	CELLSTATES	vFB1.0	control_LMNA	12	18
AL590560.2	1.22	0.0324	0.00789	0.0221	2.74	8.65	0.00564	1.49	LV	CELLSTATES	vFB1.0	control_LMNA	12	18
COL6A6	1.22	0.00036	0.244	0.585	7.32	28.1	5.61e-06	3.44	LV	CELLSTATES	vFB1.0	control_LMNA	12	18
MXRA5	1.22	0.0416	0.0228	0.061	4.01	7.82	0.00819	1.38	LV	CELLSTATES	vFB1.0	control_LMNA	12	18
PNPLA7	1.22	0.00033	0.0559	0.15	5.27	28.6	4.88e-06	3.48	LV	CELLSTATES	vFB1.0	control_LMNA	12	18
PRR16	1.22	0.000203	0.693	2.02	8.93	31.2	2.35e-06	3.69	LV	CELLSTATES	vFB1.0	control_LMNA	12	18
SULF1	1.22	0.000511	0.28	0.711	7.49	26.1	1.03e-05	3.29	LV	CELLSTATES	vFB1.0	control_LMNA	12	18
ZBTB16	1.22	0.0369	1.77	4.83	10.2	8.21	0.00686	1.43	LV	CELLSTATES	vFB1.0	control_LMNA	12	18
FIGN	1.21	0.000299	0.226	0.691	7.4	29.3	4.06e-06	3.52	LV	CELLSTATES	vFB1.0	control_LMNA	12	18
INMT-MINDY4	1.21	0.0298	0.00735	0.021	2.72	8.92	0.005	1.53	LV	CELLSTATES	vFB1.0	control_LMNA	12	18
LIN7A	1.21	0.00187	0.0736	0.207	5.69	20	7.22e-05	2.73	LV	CELLSTATES	vFB1.0	control_LMNA	12	18
MAP6	1.21	0.00835	0.0106	0.0311	3.1	13.5	0.000748	2.08	LV	CELLSTATES	vFB1.0	control_LMNA	12	18
SVIP	1.21	0.00146	0.0255	0.0674	4.19	21.1	5.05e-05	2.83	LV	CELLSTATES	vFB1.0	control_LMNA	12	18
ZNF385D-AS1	1.21	0.0456	0.0119	0.0207	2.97	7.51	0.00941	1.34	LV	CELLSTATES	vFB1.0	control_LMNA	12	18
COL4A3	1.2	0.000153	0.899	2.29	9.18	32.6	1.6e-06	3.82	LV	CELLSTATES	vFB1.0	control_LMNA	12	18
DTX4	1.2	0.0039	0.029	0.0855	4.38	16.6	0.000233	2.41	LV	CELLSTATES	vFB1.0	control_LMNA	12	18
LINC02407	1.2	0.0251	0.00922	0.0217	2.83	9.5	0.00388	1.6	LV	CELLSTATES	vFB1.0	control_LMNA	12	18
MAMDC2	1.2	0.00775	1.07	3.11	9.59	13.9	0.000657	2.11	LV	CELLSTATES	vFB1.0	control_LMNA	12	18
NCKIPSD	1.2	0.0045	0.0278	0.0815	4.41	16	0.000295	2.35	LV	CELLSTATES	vFB1.0	control_LMNA	12	18
COL21A1	1.19	0.00476	0.0443	0.151	5.18	15.8	0.000321	2.32	LV	CELLSTATES	vFB1.0	control_LMNA	12	18
ERRFI1	1.19	0.00338	0.107	0.281	6.2	17.3	0.000186	2.47	LV	CELLSTATES	vFB1.0	control_LMNA	12	18
KDM3A	1.19	1.89e-05	0.0958	0.272	6.08	46.5	5.12e-08	4.72	LV	CELLSTATES	vFB1.0	control_LMNA	12	18
LDLRAD4	1.19	0.000868	0.151	0.443	6.74	23.4	2.34e-05	3.06	LV	CELLSTATES	vFB1.0	control_LMNA	12	18
YPEL1	1.19	0.000738	0.0266	0.0648	4.16	24.2	1.81e-05	3.13	LV	CELLSTATES	vFB1.0	control_LMNA	12	18
ZMAT1	1.19	7.57e-05	0.0378	0.112	4.82	36.8	5.26e-07	4.12	LV	CELLSTATES	vFB1.0	control_LMNA	12	18
ZNF365	1.19	0.0116	0.0162	0.0481	3.62	12.2	0.00126	1.94	LV	CELLSTATES	vFB1.0	control_LMNA	12	18
COLGALT2	1.18	0.00215	0.146	0.432	6.67	19.4	8.92e-05	2.67	LV	CELLSTATES	vFB1.0	control_LMNA	12	18
FNIP2	1.18	8.06e-05	0.181	0.52	7	36.4	5.8e-07	4.09	LV	CELLSTATES	vFB1.0	control_LMNA	12	18
GRB10	1.18	0.000315	0.261	0.712	7.47	28.9	4.54e-06	3.5	LV	CELLSTATES	vFB1.0	control_LMNA	12	18
AC055855.2	1.17	0.0135	0.00645	0.0179	2.46	11.6	0.00159	1.87	LV	CELLSTATES	vFB1.0	control_LMNA	12	18
GLIPR1L2	1.17	0.0376	0.00577	0.0226	2.61	8.15	0.00706	1.42	LV	CELLSTATES	vFB1.0	control_LMNA	12	18
LINC01725	1.17	0.00458	0.0522	0.148	5.27	15.9	0.000304	2.34	LV	CELLSTATES	vFB1.0	control_LMNA	12	18
ZNF382	1.17	0.00318	0.0111	0.0313	3.14	17.5	0.000171	2.5	LV	CELLSTATES	vFB1.0	control_LMNA	12	18
FAM198B-AS1	1.16	0.000236	0.49	1.22	8.28	30.5	2.87e-06	3.63	LV	CELLSTATES	vFB1.0	control_LMNA	12	18
ISPD	1.16	1.46e-05	0.137	0.41	6.62	48.8	3.08e-08	4.83	LV	CELLSTATES	vFB1.0	control_LMNA	12	18
RNF115	1.16	6.1e-05	0.377	0.982	7.98	37.8	4.13e-07	4.21	LV	CELLSTATES	vFB1.0	control_LMNA	12	18
SPATA9	1.16	0.000776	0.0212	0.0566	3.96	24	1.94e-05	3.11	LV	CELLSTATES	vFB1.0	control_LMNA	12	18
TMEM144	1.16	0.000292	0.237	0.631	7.3	29.4	3.95e-06	3.53	LV	CELLSTATES	vFB1.0	control_LMNA	12	18
ZDHHC21	1.16	0.000101	0.155	0.389	6.62	34.9	8.58e-07	4	LV	CELLSTATES	vFB1.0	control_LMNA	12	18
CRISPLD1	1.15	0.0254	0.0108	0.0349	3.18	9.47	0.00394	1.6	LV	CELLSTATES	vFB1.0	control_LMNA	12	18
CXCL13	1.15	0.0443	0.00545	0.0139	2.38	7.6	0.00903	1.35	LV	CELLSTATES	vFB1.0	control_LMNA	12	18
IRS2	1.15	0.000925	0.161	0.435	6.79	23.1	2.59e-05	3.03	LV	CELLSTATES	vFB1.0	control_LMNA	12	18
LINC01847	1.15	0.00727	0.0204	0.0409	3.72	14.1	0.000597	2.14	LV	CELLSTATES	vFB1.0	control_LMNA	12	18
PC	1.15	0.000736	0.0184	0.0555	3.86	24.3	1.76e-05	3.13	LV	CELLSTATES	vFB1.0	control_LMNA	12	18
RAI2	1.15	0.00127	0.0391	0.105	4.8	21.7	4.11e-05	2.89	LV	CELLSTATES	vFB1.0	control_LMNA	12	18
SLC25A45	1.15	0.00172	0.0869	0.199	5.76	20.3	6.5e-05	2.76	LV	CELLSTATES	vFB1.0	control_LMNA	12	18
TUB	1.15	0.000279	0.0289	0.0766	4.39	29.5	3.74e-06	3.55	LV	CELLSTATES	vFB1.0	control_LMNA	12	18
AL139147.1	1.14	0.0468	0.0204	0.0376	3.71	7.43	0.00978	1.33	LV	CELLSTATES	vFB1.0	control_LMNA	12	18
CARMIL1	1.14	0.000105	0.947	2.57	9.33	34.7	9.15e-07	3.98	LV	CELLSTATES	vFB1.0	control_LMNA	12	18
COL7A1	1.14	0.00379	0.00604	0.0179	2.55	16.8	0.000221	2.42	LV	CELLSTATES	vFB1.0	control_LMNA	12	18
GNAI1	1.14	0.00115	0.0316	0.0804	4.46	22.1	3.55e-05	2.94	LV	CELLSTATES	vFB1.0	control_LMNA	12	18
QPCT	1.14	0.0257	0.00695	0.0166	2.51	9.41	0.00403	1.59	LV	CELLSTATES	vFB1.0	control_LMNA	12	18
RASSF2	1.14	0.00731	0.00931	0.0222	2.85	14.1	0.000601	2.14	LV	CELLSTATES	vFB1.0	control_LMNA	12	18
DDAH1	1.13	0.0018	0.0906	0.272	6	20.2	6.81e-05	2.75	LV	CELLSTATES	vFB1.0	control_LMNA	12	18
INPP4A	1.13	3.91e-05	0.215	0.55	7.14	41.9	1.51e-07	4.41	LV	CELLSTATES	vFB1.0	control_LMNA	12	18
PAPLN	1.13	0.000455	0.0428	0.11	4.87	26.7	8.57e-06	3.34	LV	CELLSTATES	vFB1.0	control_LMNA	12	18
RGS11	1.13	0.000187	0.0373	0.1	4.74	31.6	2.08e-06	3.73	LV	CELLSTATES	vFB1.0	control_LMNA	12	18
DOCK9	1.12	2.25e-06	0.318	0.89	7.8	66	1.02e-09	5.65	LV	CELLSTATES	vFB1.0	control_LMNA	12	18
ZNF385D	1.12	0.00122	0.406	1.08	8.11	21.9	3.85e-05	2.91	LV	CELLSTATES	vFB1.0	control_LMNA	12	18
CD160	1.11	0.0128	0.0103	0.0196	2.86	11.8	0.00146	1.89	LV	CELLSTATES	vFB1.0	control_LMNA	12	18
CTDSPL	1.11	1.46e-05	0.307	0.836	7.7	48.4	3.37e-08	4.83	LV	CELLSTATES	vFB1.0	control_LMNA	12	18
KIAA1324L	1.11	0.000267	0.0761	0.197	5.67	29.8	3.48e-06	3.57	LV	CELLSTATES	vFB1.0	control_LMNA	12	18
LINC00511	1.11	0.00414	0.0159	0.056	3.77	16.4	0.000254	2.38	LV	CELLSTATES	vFB1.0	control_LMNA	12	18
PTPDC1	1.11	0.000966	0.147	0.322	6.46	22.8	2.83e-05	3.01	LV	CELLSTATES	vFB1.0	control_LMNA	12	18
AC005550.2	1.1	0.00957	0.0281	0.0767	4.36	13	0.000929	2.02	LV	CELLSTATES	vFB1.0	control_LMNA	12	18
BACH2	1.1	6.1e-05	0.321	0.867	7.76	37.7	4.17e-07	4.21	LV	CELLSTATES	vFB1.0	control_LMNA	12	18
GPT2	1.1	0.0229	0.00742	0.0215	2.73	9.8	0.00341	1.64	LV	CELLSTATES	vFB1.0	control_LMNA	12	18
KLHL4	1.1	0.0122	0.0219	0.0656	3.99	12	0.00137	1.91	LV	CELLSTATES	vFB1.0	control_LMNA	12	18
ARHGAP33	1.09	0.00128	0.0159	0.0326	3.41	21.7	4.15e-05	2.89	LV	CELLSTATES	vFB1.0	control_LMNA	12	18
EEF2K	1.09	0.000629	0.156	0.38	6.66	25	1.43e-05	3.2	LV	CELLSTATES	vFB1.0	control_LMNA	12	18
FOXO3	1.09	0.000203	1.01	2.86	9.48	31.2	2.36e-06	3.69	LV	CELLSTATES	vFB1.0	control_LMNA	12	18
NKAIN3	1.09	0.0231	0.0148	0.0382	3.55	9.78	0.00345	1.64	LV	CELLSTATES	vFB1.0	control_LMNA	12	18
PRICKLE2	1.09	4.78e-06	0.46	1.08	8.15	58	4.58e-09	5.32	LV	CELLSTATES	vFB1.0	control_LMNA	12	18
SPRED2	1.09	6.22e-06	0.585	1.49	8.6	55.7	7.19e-09	5.21	LV	CELLSTATES	vFB1.0	control_LMNA	12	18
CNKSR3	1.08	0.00089	0.0228	0.0757	4.28	23.3	2.45e-05	3.05	LV	CELLSTATES	vFB1.0	control_LMNA	12	18
COL4A1	1.08	0.00159	1.36	3.32	9.74	20.7	5.76e-05	2.8	LV	CELLSTATES	vFB1.0	control_LMNA	12	18
OSBPL6	1.08	0.00195	0.0981	0.222	5.9	19.8	7.71e-05	2.71	LV	CELLSTATES	vFB1.0	control_LMNA	12	18
PLSCR4	1.07	6.1e-05	0.337	0.892	7.78	38.2	3.69e-07	4.21	LV	CELLSTATES	vFB1.0	control_LMNA	12	18
ZNF844	1.07	0.00325	0.0229	0.0497	3.92	17.4	0.000175	2.49	LV	CELLSTATES	vFB1.0	control_LMNA	12	18
AC007563.2	1.06	0.0268	0.0205	0.0537	3.95	9.27	0.00429	1.57	LV	CELLSTATES	vFB1.0	control_LMNA	12	18
AC025180.1	1.06	0.0214	0.0148	0.029	3.32	10	0.00311	1.67	LV	CELLSTATES	vFB1.0	control_LMNA	12	18
AC090115.1	1.06	0.00184	0.0319	0.0762	4.4	20	7.11e-05	2.73	LV	CELLSTATES	vFB1.0	control_LMNA	12	18
AL160313.1	1.06	0.0131	0.00801	0.0162	2.59	11.8	0.00151	1.88	LV	CELLSTATES	vFB1.0	control_LMNA	12	18
HLF	1.06	0.0265	0.057	0.16	5.28	9.33	0.00419	1.58	LV	CELLSTATES	vFB1.0	control_LMNA	12	18
AC092683.1	1.05	0.000409	0.103	0.277	6.13	27.3	7.27e-06	3.39	LV	CELLSTATES	vFB1.0	control_LMNA	12	18
AC097662.1	1.05	0.0191	0.35	0.644	7.58	10.4	0.00264	1.72	LV	CELLSTATES	vFB1.0	control_LMNA	12	18
ACSL1	1.05	0.00555	0.21	0.488	7.02	15.1	0.000409	2.26	LV	CELLSTATES	vFB1.0	control_LMNA	12	18
ARHGAP22	1.05	0.000254	0.237	0.573	7.23	30.1	3.23e-06	3.6	LV	CELLSTATES	vFB1.0	control_LMNA	12	18
BCL2L11	1.05	0.000382	0.0233	0.0589	4.02	27.7	6.29e-06	3.42	LV	CELLSTATES	vFB1.0	control_LMNA	12	18
CDK15	1.05	0.0318	0.0227	0.0645	4.16	8.71	0.00549	1.5	LV	CELLSTATES	vFB1.0	control_LMNA	12	18
FAM129A	1.05	0.000966	0.201	0.596	7.22	22.8	2.84e-05	3.01	LV	CELLSTATES	vFB1.0	control_LMNA	12	18
MTUS1	1.05	0.000376	0.841	1.93	9.01	27.9	6.08e-06	3.42	LV	CELLSTATES	vFB1.0	control_LMNA	12	18
PPP1CB	1.05	0.00508	0.191	0.448	6.88	15.5	0.000353	2.29	LV	CELLSTATES	vFB1.0	control_LMNA	12	18
PXDNL	1.05	0.00506	0.67	1.77	8.82	15.5	0.00035	2.3	LV	CELLSTATES	vFB1.0	control_LMNA	12	18
SIN3B	1.05	0.000738	0.087	0.195	5.75	24.2	1.83e-05	3.13	LV	CELLSTATES	vFB1.0	control_LMNA	12	18
AC091948.1	1.04	1.26e-05	0.0559	0.138	5.23	50.4	2.17e-08	4.9	LV	CELLSTATES	vFB1.0	control_LMNA	12	18
FAM214A	1.04	0.00039	0.264	0.667	7.44	27.6	6.62e-06	3.41	LV	CELLSTATES	vFB1.0	control_LMNA	12	18
HTR4	1.04	0.0171	0.195	0.526	7.13	10.8	0.00228	1.77	LV	CELLSTATES	vFB1.0	control_LMNA	12	18
MCM6	1.04	0.0119	0.0162	0.0369	3.46	12.1	0.00131	1.93	LV	CELLSTATES	vFB1.0	control_LMNA	12	18
REPS2	1.04	0.00669	0.012	0.0318	3.19	14.4	0.000537	2.17	LV	CELLSTATES	vFB1.0	control_LMNA	12	18
RNF217	1.04	8.48e-05	0.139	0.342	6.46	36.1	6.34e-07	4.07	LV	CELLSTATES	vFB1.0	control_LMNA	12	18
KLF12	1.03	2.77e-05	0.483	1.28	8.34	44.1	8.89e-08	4.56	LV	CELLSTATES	vFB1.0	control_LMNA	12	18
LINC01340	1.03	0.0316	0.0159	0.0458	3.54	8.73	0.00544	1.5	LV	CELLSTATES	vFB1.0	control_LMNA	12	18
MTSS1	1.03	0.0162	0.0971	0.256	6.02	11	0.0021	1.79	LV	CELLSTATES	vFB1.0	control_LMNA	12	18
PAPPA	1.03	0.000483	0.294	0.614	7.41	26.4	9.49e-06	3.32	LV	CELLSTATES	vFB1.0	control_LMNA	12	18
PHLDA1	1.03	0.0321	0.0144	0.045	3.62	8.68	0.00557	1.49	LV	CELLSTATES	vFB1.0	control_LMNA	12	18
RAPGEF5	1.03	0.00529	0.047	0.14	5.17	15.3	0.000376	2.28	LV	CELLSTATES	vFB1.0	control_LMNA	12	18
SAMD9L	1.03	0.00551	0.044	0.111	4.89	15.1	0.000404	2.26	LV	CELLSTATES	vFB1.0	control_LMNA	12	18
AC026904.4	1.02	0.00652	0.0267	0.0621	4.16	14.5	0.000518	2.19	LV	CELLSTATES	vFB1.0	control_LMNA	12	18
BCL7A	1.02	0.000387	0.0289	0.0748	4.43	27.7	6.46e-06	3.41	LV	CELLSTATES	vFB1.0	control_LMNA	12	18
BMP2	1.02	0.0203	0.0165	0.0333	3.45	10.2	0.00288	1.69	LV	CELLSTATES	vFB1.0	control_LMNA	12	18
FGD4	1.02	0.000808	0.302	0.78	7.64	23.8	2.07e-05	3.09	LV	CELLSTATES	vFB1.0	control_LMNA	12	18
GNB5	1.02	0.00163	0.0751	0.177	5.61	20.5	6.01e-05	2.79	LV	CELLSTATES	vFB1.0	control_LMNA	12	18
MED13L	1.02	7.35e-06	1.03	2.64	9.42	54.1	1e-08	5.13	LV	CELLSTATES	vFB1.0	control_LMNA	12	18
MMP17	1.02	0.00436	0.00964	0.0259	3	16.2	0.000275	2.36	LV	CELLSTATES	vFB1.0	control_LMNA	12	18
SAMD5	1.02	0.0366	0.0253	0.0512	3.97	8.23	0.0068	1.44	LV	CELLSTATES	vFB1.0	control_LMNA	12	18
TRIO	1.02	1.46e-05	0.581	1.51	8.57	48.8	3.11e-08	4.83	LV	CELLSTATES	vFB1.0	control_LMNA	12	18
KCNMB4	1.01	0.0031	0.0917	0.226	5.9	17.6	0.000165	2.51	LV	CELLSTATES	vFB1.0	control_LMNA	12	18
MXI1	1.01	0.000776	0.187	0.439	6.87	24	1.95e-05	3.11	LV	CELLSTATES	vFB1.0	control_LMNA	12	18
NREP	1.01	0.042	0.0513	0.121	4.96	7.79	0.00829	1.38	LV	CELLSTATES	vFB1.0	control_LMNA	12	18
PHKA1	1.01	0.000836	0.039	0.103	4.81	23.6	2.21e-05	3.08	LV	CELLSTATES	vFB1.0	control_LMNA	12	18
PLB1	1	0.0437	0.0276	0.0627	4.23	7.66	0.0088	1.36	LV	CELLSTATES	vFB1.0	control_LMNA	12	18
PRDM8	0.996	0.00252	0.0227	0.0491	3.89	18.6	0.000116	2.6	LV	CELLSTATES	vFB1.0	control_LMNA	12	18
NOX4	0.995	0.0296	0.636	1.88	8.78	8.94	0.00496	1.53	LV	CELLSTATES	vFB1.0	control_LMNA	12	18
ARHGAP18	0.994	0.00379	0.0992	0.227	5.92	16.8	0.000221	2.42	LV	CELLSTATES	vFB1.0	control_LMNA	12	18
FAM66D	0.993	0.0135	0.0577	0.117	5.11	11.6	0.00159	1.87	LV	CELLSTATES	vFB1.0	control_LMNA	12	18
UACA	0.993	9.33e-05	0.295	0.751	7.6	35.3	7.82e-07	4.03	LV	CELLSTATES	vFB1.0	control_LMNA	12	18
INPP5A	0.992	0.00299	0.062	0.154	5.37	17.8	0.000154	2.52	LV	CELLSTATES	vFB1.0	control_LMNA	12	18
MYO1D	0.992	0.000778	0.314	0.851	7.73	24	1.96e-05	3.11	LV	CELLSTATES	vFB1.0	control_LMNA	12	18
ROR1-AS1	0.991	0.0133	0.0282	0.0487	4.06	11.7	0.00155	1.88	LV	CELLSTATES	vFB1.0	control_LMNA	12	18
AC027117.2	0.99	0.00154	0.0821	0.185	5.69	20.8	5.52e-05	2.81	LV	CELLSTATES	vFB1.0	control_LMNA	12	18
NAP1L1	0.99	3.64e-05	0.233	0.55	7.2	42.3	1.35e-07	4.44	LV	CELLSTATES	vFB1.0	control_LMNA	12	18
AL450992.2	0.989	0.0461	0.00577	0.0127	2.32	7.48	0.00957	1.34	LV	CELLSTATES	vFB1.0	control_LMNA	12	18
ABI3BP	0.988	0.00116	0.833	1.9	8.99	22.1	3.61e-05	2.93	LV	CELLSTATES	vFB1.0	control_LMNA	12	18
AC079380.1	0.987	0.0113	0.0323	0.082	4.43	12.3	0.00121	1.95	LV	CELLSTATES	vFB1.0	control_LMNA	12	18
AKT3	0.987	0.000109	1.65	3.97	10	34.4	9.93e-07	3.96	LV	CELLSTATES	vFB1.0	control_LMNA	12	18
IMPA1	0.987	0.00039	0.0494	0.111	4.98	27.6	6.59e-06	3.41	LV	CELLSTATES	vFB1.0	control_LMNA	12	18
KIAA1549L	0.986	0.0451	0.00888	0.0185	2.78	7.55	0.00926	1.35	LV	CELLSTATES	vFB1.0	control_LMNA	12	18
ANO2	0.982	0.0211	0.0127	0.0353	3.33	10.1	0.00305	1.68	LV	CELLSTATES	vFB1.0	control_LMNA	12	18
RPGR	0.981	0.00122	0.0383	0.0827	4.58	21.9	3.84e-05	2.91	LV	CELLSTATES	vFB1.0	control_LMNA	12	18
RYR3	0.981	0.00938	0.0444	0.125	5.02	13.1	0.000899	2.03	LV	CELLSTATES	vFB1.0	control_LMNA	12	18
COLEC12	0.98	0.00256	0.59	1.23	8.39	18.5	0.000119	2.59	LV	CELLSTATES	vFB1.0	control_LMNA	12	18
CSAD	0.98	6.22e-06	0.115	0.262	6.16	55.5	7.53e-09	5.21	LV	CELLSTATES	vFB1.0	control_LMNA	12	18
UBE2Q2L	0.98	0.00163	0.037	0.0715	4.45	20.6	5.94e-05	2.79	LV	CELLSTATES	vFB1.0	control_LMNA	12	18
ANO1	0.979	0.0451	0.0239	0.0818	4.27	7.55	0.00926	1.35	LV	CELLSTATES	vFB1.0	control_LMNA	12	18
ANKRD29	0.978	0.0379	0.00676	0.0195	2.58	8.12	0.00713	1.42	LV	CELLSTATES	vFB1.0	control_LMNA	12	18
FMNL2	0.978	5.18e-05	0.452	1.13	8.19	39.6	2.63e-07	4.29	LV	CELLSTATES	vFB1.0	control_LMNA	12	18
ADAMTS9-AS2	0.976	0.000808	0.353	0.93	7.91	23.8	2.09e-05	3.09	LV	CELLSTATES	vFB1.0	control_LMNA	12	18
BTBD8	0.973	8.91e-05	0.102	0.228	5.98	35.8	6.79e-07	4.05	LV	CELLSTATES	vFB1.0	control_LMNA	12	18
RAB8B	0.971	0.00033	0.262	0.633	7.4	28.5	4.99e-06	3.48	LV	CELLSTATES	vFB1.0	control_LMNA	12	18
ZNF334	0.971	0.0443	0.0235	0.0461	3.8	7.62	0.00897	1.35	LV	CELLSTATES	vFB1.0	control_LMNA	12	18
LAMA3	0.97	0.033	0.023	0.0606	4.13	8.57	0.00584	1.48	LV	CELLSTATES	vFB1.0	control_LMNA	12	18
ZNF704	0.969	0.000372	0.406	0.965	7.98	27.9	5.96e-06	3.43	LV	CELLSTATES	vFB1.0	control_LMNA	12	18
ANKRD36C	0.967	0.000196	0.14	0.349	6.51	31.4	2.21e-06	3.71	LV	CELLSTATES	vFB1.0	control_LMNA	12	18
EEF1A2	0.967	0.0172	0.017	0.0347	3.49	10.7	0.0023	1.76	LV	CELLSTATES	vFB1.0	control_LMNA	12	18
AC007262.2	0.964	0.013	0.0284	0.0695	4.27	11.8	0.00149	1.89	LV	CELLSTATES	vFB1.0	control_LMNA	12	18
REPS1	0.964	0.00015	0.33	0.733	7.65	32.7	1.55e-06	3.82	LV	CELLSTATES	vFB1.0	control_LMNA	12	18
RNF144A	0.964	0.00407	0.287	0.605	7.43	16.5	0.000248	2.39	LV	CELLSTATES	vFB1.0	control_LMNA	12	18
LINC01807	0.962	0.0398	0.0615	0.153	5.4	7.96	0.00768	1.4	LV	CELLSTATES	vFB1.0	control_LMNA	12	18
CADM1	0.957	0.0137	0.0575	0.222	5.69	11.6	0.00162	1.86	LV	CELLSTATES	vFB1.0	control_LMNA	12	18
RHOBTB3	0.956	0.000945	0.998	2.18	9.22	22.9	2.73e-05	3.02	LV	CELLSTATES	vFB1.0	control_LMNA	12	18
TDRD10	0.956	0.000252	0.0385	0.0832	4.59	30.1	3.18e-06	3.6	LV	CELLSTATES	vFB1.0	control_LMNA	12	18
ALDH5A1	0.954	0.0038	0.0156	0.0414	3.52	16.8	0.000222	2.42	LV	CELLSTATES	vFB1.0	control_LMNA	12	18
LMCD1	0.953	0.0232	0.0437	0.103	4.78	9.74	0.0035	1.63	LV	CELLSTATES	vFB1.0	control_LMNA	12	18
AC012370.2	0.95	0.0122	0.025	0.0526	4.06	12	0.00136	1.91	LV	CELLSTATES	vFB1.0	control_LMNA	12	18
ZFHX4	0.95	0.0324	0.043	0.106	4.86	8.64	0.00566	1.49	LV	CELLSTATES	vFB1.0	control_LMNA	12	18
ENOX2	0.948	0.000237	0.316	0.821	7.75	30.4	2.92e-06	3.62	LV	CELLSTATES	vFB1.0	control_LMNA	12	18
SLC9B1	0.947	0.00222	0.0295	0.0767	4.36	19.2	9.33e-05	2.65	LV	CELLSTATES	vFB1.0	control_LMNA	12	18
COL4A2	0.946	0.00245	1.76	3.78	10	18.8	0.000108	2.61	LV	CELLSTATES	vFB1.0	control_LMNA	12	18
E2F3	0.946	0.00946	0.041	0.0978	4.71	13	0.000913	2.02	LV	CELLSTATES	vFB1.0	control_LMNA	12	18
IRAK3	0.945	0.00427	0.43	0.891	7.93	16.3	0.000266	2.37	LV	CELLSTATES	vFB1.0	control_LMNA	12	18
ICA1L	0.944	0.0248	0.213	0.456	7.01	9.53	0.00384	1.6	LV	CELLSTATES	vFB1.0	control_LMNA	12	18
PTPRT	0.944	0.0318	0.166	0.303	6.51	8.71	0.0055	1.5	LV	CELLSTATES	vFB1.0	control_LMNA	12	18
SPEF2	0.943	0.00096	0.0561	0.134	5.16	22.9	2.79e-05	3.02	LV	CELLSTATES	vFB1.0	control_LMNA	12	18
AC007388.1	0.942	0.000208	0.257	0.639	7.4	31.1	2.43e-06	3.68	LV	CELLSTATES	vFB1.0	control_LMNA	12	18
TENM4	0.939	0.0339	0.237	0.606	7.26	8.48	0.00606	1.47	LV	CELLSTATES	vFB1.0	control_LMNA	12	18
SORL1	0.938	0.0403	0.0103	0.0281	3.11	7.91	0.00784	1.39	LV	CELLSTATES	vFB1.0	control_LMNA	12	18
AC027682.4	0.934	0.0158	0.0103	0.0217	2.94	11	0.00202	1.8	LV	CELLSTATES	vFB1.0	control_LMNA	12	18
ADGRD1	0.934	0.00499	0.505	1.06	8.21	15.6	0.000343	2.3	LV	CELLSTATES	vFB1.0	control_LMNA	12	18
PIWIL4	0.933	0.000475	0.0686	0.147	5.4	26.5	9.08e-06	3.32	LV	CELLSTATES	vFB1.0	control_LMNA	12	18
NHSL1	0.932	0.000105	0.336	0.796	7.72	34.6	9.33e-07	3.98	LV	CELLSTATES	vFB1.0	control_LMNA	12	18
EGFR	0.931	9.33e-05	1.55	3.51	9.9	35.3	7.76e-07	4.03	LV	CELLSTATES	vFB1.0	control_LMNA	12	18
AL356277.3	0.929	0.01	0.0318	0.0784	4.46	12.8	0.00101	2	LV	CELLSTATES	vFB1.0	control_LMNA	12	18
SPSB1	0.927	0.00439	0.12	0.284	6.27	16.1	0.000279	2.36	LV	CELLSTATES	vFB1.0	control_LMNA	12	18
TARID	0.926	0.00167	0.137	0.305	6.39	20.4	6.21e-05	2.78	LV	CELLSTATES	vFB1.0	control_LMNA	12	18
HS3ST1	0.924	0.0481	0.0415	0.1	4.87	7.34	0.0102	1.32	LV	CELLSTATES	vFB1.0	control_LMNA	12	18
IGSF9B	0.924	0.0443	0.0111	0.0296	3.05	7.6	0.00902	1.35	LV	CELLSTATES	vFB1.0	control_LMNA	12	18
MPP6	0.922	0.00119	0.0758	0.185	5.63	22	3.73e-05	2.92	LV	CELLSTATES	vFB1.0	control_LMNA	12	18
AC099792.1	0.92	0.0319	0.0295	0.0684	4.27	8.69	0.00552	1.5	LV	CELLSTATES	vFB1.0	control_LMNA	12	18
ARRDC4	0.92	0.0201	0.015	0.0367	3.47	10.2	0.00284	1.7	LV	CELLSTATES	vFB1.0	control_LMNA	12	18
PRTG	0.92	0.00192	0.0463	0.111	4.91	19.9	7.51e-05	2.72	LV	CELLSTATES	vFB1.0	control_LMNA	12	18
EFHD1	0.915	0.0157	0.128	0.286	6.28	11.1	0.002	1.8	LV	CELLSTATES	vFB1.0	control_LMNA	12	18
TNFAIP3	0.914	0.0224	0.0187	0.0383	3.66	9.86	0.00333	1.65	LV	CELLSTATES	vFB1.0	control_LMNA	12	18
APBB2	0.908	0.000591	0.745	1.61	8.79	25.4	1.27e-05	3.23	LV	CELLSTATES	vFB1.0	control_LMNA	12	18
ATP9A	0.908	6.1e-05	0.113	0.254	6.13	37.8	4.03e-07	4.21	LV	CELLSTATES	vFB1.0	control_LMNA	12	18
C2CD5	0.908	7.71e-05	0.136	0.324	6.43	36.7	5.42e-07	4.11	LV	CELLSTATES	vFB1.0	control_LMNA	12	18
MRC1	0.908	0.0387	0.0103	0.0208	2.94	8.04	0.00739	1.41	LV	CELLSTATES	vFB1.0	control_LMNA	12	18
MALRD1	0.907	0.00894	0.101	0.253	6.07	13.3	0.000829	2.05	LV	CELLSTATES	vFB1.0	control_LMNA	12	18
POC1B-AS1	0.907	0.000738	0.049	0.112	4.99	24.2	1.82e-05	3.13	LV	CELLSTATES	vFB1.0	control_LMNA	12	18
NFATC2	0.906	0.0456	0.0174	0.0343	3.55	7.51	0.0094	1.34	LV	CELLSTATES	vFB1.0	control_LMNA	12	18
AC005520.2	0.905	0.0266	0.015	0.0266	3.29	9.3	0.00423	1.57	LV	CELLSTATES	vFB1.0	control_LMNA	12	18
BOC	0.905	0.00141	0.126	0.337	6.43	21.2	4.81e-05	2.85	LV	CELLSTATES	vFB1.0	control_LMNA	12	18
PAWR	0.905	0.00494	0.0396	0.0954	4.74	15.6	0.000336	2.31	LV	CELLSTATES	vFB1.0	control_LMNA	12	18
PIK3CA	0.904	6.1e-05	0.249	0.603	7.33	38.4	3.51e-07	4.21	LV	CELLSTATES	vFB1.0	control_LMNA	12	18
KCNT2	0.902	0.0213	0.513	1.55	8.52	10	0.00309	1.67	LV	CELLSTATES	vFB1.0	control_LMNA	12	18
BCAT1	0.899	0.0484	0.0754	0.172	5.57	7.31	0.0103	1.31	LV	CELLSTATES	vFB1.0	control_LMNA	12	18
EIF4E3	0.896	0.00122	0.0354	0.0666	4.38	21.9	3.88e-05	2.91	LV	CELLSTATES	vFB1.0	control_LMNA	12	18
DGKE	0.895	0.00293	0.0502	0.0978	4.93	17.9	0.000147	2.53	LV	CELLSTATES	vFB1.0	control_LMNA	12	18
CCND3	0.893	0.00202	0.313	0.769	7.68	19.7	8.08e-05	2.7	LV	CELLSTATES	vFB1.0	control_LMNA	12	18
SH3RF3	0.893	0.00534	0.133	0.282	6.29	15.3	0.000384	2.27	LV	CELLSTATES	vFB1.0	control_LMNA	12	18
JMY	0.892	1.46e-05	0.0774	0.18	5.64	48.3	3.43e-08	4.83	LV	CELLSTATES	vFB1.0	control_LMNA	12	18
CDYL2	0.89	0.00411	0.0243	0.0584	4.08	16.4	0.000252	2.39	LV	CELLSTATES	vFB1.0	control_LMNA	12	18
CARNMT1	0.887	0.00113	0.0434	0.101	4.76	22.2	3.45e-05	2.95	LV	CELLSTATES	vFB1.0	control_LMNA	12	18
SPATA18	0.887	0.00496	0.0235	0.0534	3.98	15.6	0.00034	2.3	LV	CELLSTATES	vFB1.0	control_LMNA	12	18
GOLGA6L9	0.886	0.0388	0.00608	0.0179	2.51	8.04	0.0074	1.41	LV	CELLSTATES	vFB1.0	control_LMNA	12	18
CCNG2	0.885	0.00543	0.0655	0.171	5.52	15.2	0.000393	2.27	LV	CELLSTATES	vFB1.0	control_LMNA	12	18
GOLGA8N	0.883	0.0379	0.0131	0.0318	3.2	8.11	0.00716	1.42	LV	CELLSTATES	vFB1.0	control_LMNA	12	18
PER1	0.882	0.00449	0.169	0.38	6.74	16	0.000293	2.35	LV	CELLSTATES	vFB1.0	control_LMNA	12	18
C11orf80	0.881	0.00125	0.129	0.28	6.25	21.8	4.02e-05	2.9	LV	CELLSTATES	vFB1.0	control_LMNA	12	18
VAV3	0.881	0.000303	0.0877	0.208	5.81	29.1	4.23e-06	3.52	LV	CELLSTATES	vFB1.0	control_LMNA	12	18
ENPP1	0.88	0.0359	0.0382	0.0865	4.69	8.3	0.0066	1.45	LV	CELLSTATES	vFB1.0	control_LMNA	12	18
FAM117B	0.88	0.0122	0.0622	0.133	5.3	12	0.00137	1.91	LV	CELLSTATES	vFB1.0	control_LMNA	12	18
C18orf54	0.877	0.0147	0.012	0.0241	3.04	11.3	0.00179	1.83	LV	CELLSTATES	vFB1.0	control_LMNA	12	18
HEG1	0.877	0.00343	0.0962	0.194	5.79	17.2	0.00019	2.46	LV	CELLSTATES	vFB1.0	control_LMNA	12	18
PPM1B	0.876	0.00306	0.248	0.537	7.23	17.7	0.000161	2.51	LV	CELLSTATES	vFB1.0	control_LMNA	12	18
CCDC102B	0.874	0.0305	0.243	0.57	7.27	8.85	0.00516	1.52	LV	CELLSTATES	vFB1.0	control_LMNA	12	18
PARD3B	0.874	8.18e-05	0.682	1.68	8.78	36.3	6e-07	4.09	LV	CELLSTATES	vFB1.0	control_LMNA	12	18
PCOLCE2	0.873	0.00894	0.297	0.607	7.39	13.3	0.000831	2.05	LV	CELLSTATES	vFB1.0	control_LMNA	12	18
ASAP1	0.872	0.000272	0.563	1.31	8.45	29.7	3.62e-06	3.57	LV	CELLSTATES	vFB1.0	control_LMNA	12	18
AMOTL1	0.869	0.00322	0.211	0.433	6.94	17.5	0.000174	2.49	LV	CELLSTATES	vFB1.0	control_LMNA	12	18
ZNF667	0.867	0.00302	0.0228	0.0499	3.9	17.7	0.000157	2.52	LV	CELLSTATES	vFB1.0	control_LMNA	12	18
PLEKHA2	0.864	0.000736	0.15	0.356	6.57	24.3	1.78e-05	3.13	LV	CELLSTATES	vFB1.0	control_LMNA	12	18
PLCE1	0.862	0.0151	0.171	0.391	6.72	11.2	0.00189	1.82	LV	CELLSTATES	vFB1.0	control_LMNA	12	18
THBS4	0.861	0.0339	0.0611	0.173	5.43	8.49	0.00605	1.47	LV	CELLSTATES	vFB1.0	control_LMNA	12	18
CCDC7	0.86	0.000597	0.217	0.452	6.97	25.3	1.3e-05	3.22	LV	CELLSTATES	vFB1.0	control_LMNA	12	18
COL16A1	0.86	0.000967	0.0404	0.111	4.87	22.8	2.85e-05	3.01	LV	CELLSTATES	vFB1.0	control_LMNA	12	18
UST	0.86	0.00236	0.508	1.05	8.23	19	0.000102	2.63	LV	CELLSTATES	vFB1.0	control_LMNA	12	18
IL16	0.858	0.00109	0.147	0.348	6.54	22.4	3.31e-05	2.96	LV	CELLSTATES	vFB1.0	control_LMNA	12	18
TXNRD3NB	0.856	0.00121	0.0271	0.0582	4.13	21.9	3.8e-05	2.92	LV	CELLSTATES	vFB1.0	control_LMNA	12	18
AC025188.1	0.855	0.0155	0.017	0.0338	3.47	11.1	0.00196	1.81	LV	CELLSTATES	vFB1.0	control_LMNA	12	18
DDX60	0.852	0.0114	0.0403	0.105	4.78	12.3	0.00123	1.94	LV	CELLSTATES	vFB1.0	control_LMNA	12	18
SYNPO2	0.852	0.000514	1.16	2.65	9.5	26	1.04e-05	3.29	LV	CELLSTATES	vFB1.0	control_LMNA	12	18
CCDC171	0.848	5.99e-05	0.18	0.403	6.79	38.7	3.26e-07	4.22	LV	CELLSTATES	vFB1.0	control_LMNA	12	18
LINC01197	0.848	0.0404	0.0203	0.051	3.87	7.91	0.00786	1.39	LV	CELLSTATES	vFB1.0	control_LMNA	12	18
DMTF1	0.847	0.00012	0.246	0.461	7.05	33.9	1.12e-06	3.92	LV	CELLSTATES	vFB1.0	control_LMNA	12	18
CAPN10	0.846	0.00133	0.0246	0.0532	3.97	21.4	4.45e-05	2.87	LV	CELLSTATES	vFB1.0	control_LMNA	12	18
SLC45A1	0.846	0.00783	0.0166	0.0325	3.46	13.8	0.000668	2.11	LV	CELLSTATES	vFB1.0	control_LMNA	12	18
MAP3K6	0.845	0.00835	0.0325	0.0851	4.54	13.5	0.000747	2.08	LV	CELLSTATES	vFB1.0	control_LMNA	12	18
PCNX2	0.844	0.00452	0.0821	0.201	5.74	16	0.000297	2.35	LV	CELLSTATES	vFB1.0	control_LMNA	12	18
IQUB	0.843	0.0202	0.00869	0.0194	2.75	10.2	0.00287	1.69	LV	CELLSTATES	vFB1.0	control_LMNA	12	18
GLIS3	0.842	0.000396	1.61	3.56	9.92	27.4	6.88e-06	3.4	LV	CELLSTATES	vFB1.0	control_LMNA	12	18
TBC1D32	0.842	0.000349	0.119	0.267	6.18	28.3	5.38e-06	3.46	LV	CELLSTATES	vFB1.0	control_LMNA	12	18
TFDP2	0.842	0.000544	0.258	0.562	7.31	25.8	1.13e-05	3.26	LV	CELLSTATES	vFB1.0	control_LMNA	12	18
LMLN	0.841	0.00549	0.0288	0.068	4.23	15.2	0.0004	2.26	LV	CELLSTATES	vFB1.0	control_LMNA	12	18
CTTNBP2	0.84	0.02	0.09	0.192	5.76	10.3	0.00282	1.7	LV	CELLSTATES	vFB1.0	control_LMNA	12	18
LDB1	0.84	0.0307	0.0288	0.052	4.04	8.83	0.0052	1.51	LV	CELLSTATES	vFB1.0	control_LMNA	12	18
NCKAP5	0.84	0.00476	0.103	0.284	6.19	15.8	0.000321	2.32	LV	CELLSTATES	vFB1.0	control_LMNA	12	18
BMP4	0.839	0.00348	0.0485	0.117	5.05	17.1	0.000194	2.46	LV	CELLSTATES	vFB1.0	control_LMNA	12	18
FOXN3	0.839	0.000217	0.869	1.9	9.04	30.8	2.6e-06	3.66	LV	CELLSTATES	vFB1.0	control_LMNA	12	18
HBP1	0.839	0.00184	0.134	0.287	6.32	20.1	7.05e-05	2.74	LV	CELLSTATES	vFB1.0	control_LMNA	12	18
PREX2	0.839	0.00347	0.481	1.03	8.18	17.2	0.000193	2.46	LV	CELLSTATES	vFB1.0	control_LMNA	12	18
ABLIM1	0.838	0.000831	0.507	1.23	8.4	23.7	2.17e-05	3.08	LV	CELLSTATES	vFB1.0	control_LMNA	12	18
MERTK	0.838	0.0456	0.0301	0.0595	4.25	7.51	0.00942	1.34	LV	CELLSTATES	vFB1.0	control_LMNA	12	18
FGFR1OP2	0.835	4e-05	0.168	0.373	6.66	41.2	1.75e-07	4.4	LV	CELLSTATES	vFB1.0	control_LMNA	12	18
EDIL3	0.833	0.00669	0.148	0.351	6.58	14.4	0.000538	2.17	LV	CELLSTATES	vFB1.0	control_LMNA	12	18
IL1RAPL1	0.83	0.0203	0.98	2.24	9.23	10.2	0.00289	1.69	LV	CELLSTATES	vFB1.0	control_LMNA	12	18
SLC41A2	0.829	0.00184	0.0648	0.15	5.32	20	7.09e-05	2.73	LV	CELLSTATES	vFB1.0	control_LMNA	12	18
DOCK5	0.828	0.0287	0.617	1.24	8.48	9.05	0.00473	1.54	LV	CELLSTATES	vFB1.0	control_LMNA	12	18
KCTD3	0.828	0.00135	0.153	0.326	6.52	21.4	4.52e-05	2.87	LV	CELLSTATES	vFB1.0	control_LMNA	12	18
ZNF117	0.828	0.00115	0.0386	0.0793	4.54	22.2	3.53e-05	2.94	LV	CELLSTATES	vFB1.0	control_LMNA	12	18
GVQW2	0.827	0.034	0.0177	0.0364	3.55	8.48	0.00607	1.47	LV	CELLSTATES	vFB1.0	control_LMNA	12	18
NPAS3	0.825	0.000467	0.788	1.6	8.84	26.6	8.82e-06	3.33	LV	CELLSTATES	vFB1.0	control_LMNA	12	18
AC107375.1	0.821	0.0451	0.0159	0.0355	3.5	7.55	0.00923	1.35	LV	CELLSTATES	vFB1.0	control_LMNA	12	18
SEMA3C	0.821	0.0345	0.0575	0.149	5.2	8.42	0.00623	1.46	LV	CELLSTATES	vFB1.0	control_LMNA	12	18
SOX13	0.821	0.0038	0.0375	0.0805	4.62	16.8	0.000223	2.42	LV	CELLSTATES	vFB1.0	control_LMNA	12	18
TCP11L2	0.818	0.00238	0.066	0.142	5.35	18.9	0.000104	2.62	LV	CELLSTATES	vFB1.0	control_LMNA	12	18
CORIN	0.815	0.0187	0.0512	0.116	5.01	10.5	0.00257	1.73	LV	CELLSTATES	vFB1.0	control_LMNA	12	18
ZNF229	0.814	0.0431	0.015	0.0285	3.29	7.71	0.00861	1.37	LV	CELLSTATES	vFB1.0	control_LMNA	12	18
AIDA	0.812	0.00471	0.0474	0.0873	4.74	15.8	0.000315	2.33	LV	CELLSTATES	vFB1.0	control_LMNA	12	18
ANKRD31	0.812	0.05	0.00629	0.0138	2.42	7.23	0.0107	1.3	LV	CELLSTATES	vFB1.0	control_LMNA	12	18
MARCH8	0.809	0.00127	0.0662	0.135	5.3	21.7	4.13e-05	2.89	LV	CELLSTATES	vFB1.0	control_LMNA	12	18
ACSF2	0.806	0.0154	0.0238	0.052	4.01	11.1	0.00195	1.81	LV	CELLSTATES	vFB1.0	control_LMNA	12	18
FAT4	0.806	0.000836	0.172	0.399	6.72	23.6	2.22e-05	3.08	LV	CELLSTATES	vFB1.0	control_LMNA	12	18
HERC5	0.805	0.0228	0.0233	0.0437	3.82	9.82	0.00339	1.64	LV	CELLSTATES	vFB1.0	control_LMNA	12	18
N4BP2L1	0.805	0.000962	0.1	0.222	5.98	22.9	2.8e-05	3.02	LV	CELLSTATES	vFB1.0	control_LMNA	12	18
STK39	0.805	0.000804	0.178	0.38	6.7	23.9	2.05e-05	3.09	LV	CELLSTATES	vFB1.0	control_LMNA	12	18
ETV5	0.804	0.00124	0.0607	0.125	5.22	21.8	3.95e-05	2.91	LV	CELLSTATES	vFB1.0	control_LMNA	12	18
TGFB2	0.804	0.00802	0.0943	0.214	5.85	13.7	0.000707	2.1	LV	CELLSTATES	vFB1.0	control_LMNA	12	18
PUS10	0.803	0.0372	0.0251	0.0589	4.07	8.18	0.00695	1.43	LV	CELLSTATES	vFB1.0	control_LMNA	12	18
SOCS2	0.802	0.0315	0.0343	0.0597	4.33	8.74	0.00542	1.5	LV	CELLSTATES	vFB1.0	control_LMNA	12	18
CRADD	0.801	1.26e-05	0.315	0.686	7.57	50.2	2.28e-08	4.9	LV	CELLSTATES	vFB1.0	control_LMNA	12	18
PCMTD2	0.8	6.1e-05	0.128	0.252	6.17	38.3	3.58e-07	4.21	LV	CELLSTATES	vFB1.0	control_LMNA	12	18
MBOAT2	0.798	0.00704	0.0518	0.105	4.92	14.2	0.000571	2.15	LV	CELLSTATES	vFB1.0	control_LMNA	12	18
ZNF235	0.798	0.00041	0.124	0.246	6.17	27.2	7.32e-06	3.39	LV	CELLSTATES	vFB1.0	control_LMNA	12	18
FAM13A	0.797	0.000868	0.436	1	8.08	23.4	2.34e-05	3.06	LV	CELLSTATES	vFB1.0	control_LMNA	12	18
COL8A1	0.796	0.00348	1.18	2.51	9.42	17.1	0.000194	2.46	LV	CELLSTATES	vFB1.0	control_LMNA	12	18
IGF1R	0.796	0.000939	0.728	1.48	8.72	23	2.65e-05	3.03	LV	CELLSTATES	vFB1.0	control_LMNA	12	18
SYTL4	0.796	0.017	0.196	0.404	6.86	10.8	0.00225	1.77	LV	CELLSTATES	vFB1.0	control_LMNA	12	18
GLRX	0.794	0.0336	0.378	0.626	7.62	8.52	0.00598	1.47	LV	CELLSTATES	vFB1.0	control_LMNA	12	18
OSER1-DT	0.794	0.0125	0.0217	0.0432	3.75	11.9	0.00142	1.9	LV	CELLSTATES	vFB1.0	control_LMNA	12	18
AKAP11	0.793	0.000738	0.0875	0.18	5.66	24.2	1.82e-05	3.13	LV	CELLSTATES	vFB1.0	control_LMNA	12	18
DGKH	0.793	0.000164	0.18	0.411	6.8	32.2	1.78e-06	3.78	LV	CELLSTATES	vFB1.0	control_LMNA	12	18
RALGPS2	0.791	0.00537	0.15	0.314	6.48	15.3	0.000387	2.27	LV	CELLSTATES	vFB1.0	control_LMNA	12	18
VIPR2	0.791	0.0243	0.225	0.41	6.94	9.6	0.00372	1.62	LV	CELLSTATES	vFB1.0	control_LMNA	12	18
RADIL	0.79	0.0039	0.0753	0.146	5.43	16.6	0.000233	2.41	LV	CELLSTATES	vFB1.0	control_LMNA	12	18
TTC21A	0.79	0.00835	0.023	0.043	3.83	13.5	0.000746	2.08	LV	CELLSTATES	vFB1.0	control_LMNA	12	18
CHST10	0.789	0.0468	0.0076	0.0178	2.56	7.43	0.00978	1.33	LV	CELLSTATES	vFB1.0	control_LMNA	12	18
ERCC6	0.789	0.00225	0.0553	0.113	5.04	19.2	9.58e-05	2.65	LV	CELLSTATES	vFB1.0	control_LMNA	12	18
SULT1C4	0.787	0.00443	0.0469	0.0941	4.89	16.1	0.000285	2.35	LV	CELLSTATES	vFB1.0	control_LMNA	12	18
GAB1	0.784	0.000105	0.405	0.876	7.93	34.6	9.36e-07	3.98	LV	CELLSTATES	vFB1.0	control_LMNA	12	18
PTPN21	0.781	0.000382	0.149	0.289	6.38	27.7	6.3e-06	3.42	LV	CELLSTATES	vFB1.0	control_LMNA	12	18
IGF1	0.78	0.0486	0.393	0.874	7.86	7.31	0.0103	1.31	LV	CELLSTATES	vFB1.0	control_LMNA	12	18
PLEKHH2	0.779	0.000893	0.311	0.704	7.62	23.3	2.48e-05	3.05	LV	CELLSTATES	vFB1.0	control_LMNA	12	18
AL359644.1	0.778	0.0111	0.0252	0.0486	3.99	12.4	0.00117	1.96	LV	CELLSTATES	vFB1.0	control_LMNA	12	18
ICK	0.778	0.00301	0.0454	0.0956	4.8	17.8	0.000156	2.52	LV	CELLSTATES	vFB1.0	control_LMNA	12	18
PDCD4	0.776	0.000736	0.143	0.289	6.38	24.4	1.74e-05	3.13	LV	CELLSTATES	vFB1.0	control_LMNA	12	18
TBC1D1	0.776	0.00113	0.077	0.177	5.6	22.2	3.46e-05	2.95	LV	CELLSTATES	vFB1.0	control_LMNA	12	18
ZNF793	0.775	0.00201	0.0319	0.0634	4.29	19.7	8.04e-05	2.7	LV	CELLSTATES	vFB1.0	control_LMNA	12	18
CNTRL	0.774	0.000945	0.159	0.322	6.55	23	2.73e-05	3.02	LV	CELLSTATES	vFB1.0	control_LMNA	12	18
ARHGAP21	0.773	0.000386	0.903	1.87	9.04	27.7	6.42e-06	3.41	LV	CELLSTATES	vFB1.0	control_LMNA	12	18
ASAP2	0.773	0.000192	0.33	0.678	7.59	31.5	2.15e-06	3.72	LV	CELLSTATES	vFB1.0	control_LMNA	12	18
CTPS1	0.772	0.0272	0.0361	0.0765	4.51	9.24	0.00436	1.57	LV	CELLSTATES	vFB1.0	control_LMNA	12	18
KIF24	0.772	0.0456	0.00932	0.0174	2.69	7.51	0.00942	1.34	LV	CELLSTATES	vFB1.0	control_LMNA	12	18
TMEM131L	0.772	0.000889	0.133	0.323	6.48	23.3	2.45e-05	3.05	LV	CELLSTATES	vFB1.0	control_LMNA	12	18
ANKRD28	0.767	0.00157	0.195	0.396	6.84	20.7	5.65e-05	2.8	LV	CELLSTATES	vFB1.0	control_LMNA	12	18
SAP30	0.767	0.0431	0.0268	0.0485	3.93	7.7	0.00863	1.37	LV	CELLSTATES	vFB1.0	control_LMNA	12	18
ABCC5	0.765	0.000548	0.105	0.209	5.93	25.7	1.15e-05	3.26	LV	CELLSTATES	vFB1.0	control_LMNA	12	18
PDZD2	0.765	0.00162	0.782	1.6	8.84	20.6	5.92e-05	2.79	LV	CELLSTATES	vFB1.0	control_LMNA	12	18
PTPRG	0.764	0.0145	3.02	6.45	10.8	11.4	0.00177	1.84	LV	CELLSTATES	vFB1.0	control_LMNA	12	18
RNF150	0.764	0.00889	0.0679	0.153	5.48	13.3	0.000821	2.05	LV	CELLSTATES	vFB1.0	control_LMNA	12	18
ZFAT	0.763	0.0015	0.0497	0.105	4.91	20.9	5.32e-05	2.82	LV	CELLSTATES	vFB1.0	control_LMNA	12	18
MTURN	0.761	0.00724	0.0546	0.12	5.11	14.1	0.00059	2.14	LV	CELLSTATES	vFB1.0	control_LMNA	12	18
MTMR12	0.76	0.00246	0.0881	0.171	5.64	18.7	0.000111	2.61	LV	CELLSTATES	vFB1.0	control_LMNA	12	18
OGFRL1	0.76	0.0176	0.156	0.281	6.37	10.7	0.00238	1.75	LV	CELLSTATES	vFB1.0	control_LMNA	12	18
FOXP1	0.759	0.00073	0.696	1.77	8.86	24.4	1.71e-05	3.14	LV	CELLSTATES	vFB1.0	control_LMNA	12	18
CUL4B	0.757	0.00735	0.104	0.21	5.92	14.1	0.000605	2.13	LV	CELLSTATES	vFB1.0	control_LMNA	12	18
GLI3	0.757	4e-05	0.214	0.428	6.94	41.3	1.73e-07	4.4	LV	CELLSTATES	vFB1.0	control_LMNA	12	18
TBC1D9B	0.757	0.000679	0.0671	0.131	5.31	24.7	1.55e-05	3.17	LV	CELLSTATES	vFB1.0	control_LMNA	12	18
LHFPL2	0.756	0.00526	0.265	0.492	7.16	15.4	0.000373	2.28	LV	CELLSTATES	vFB1.0	control_LMNA	12	18
ELF1	0.755	0.00254	0.715	1.45	8.7	18.6	0.000118	2.59	LV	CELLSTATES	vFB1.0	control_LMNA	12	18
PTCH1	0.755	0.0143	0.0466	0.0944	4.76	11.4	0.00172	1.85	LV	CELLSTATES	vFB1.0	control_LMNA	12	18
GATA6	0.754	0.000403	0.246	0.484	7.15	27.3	7.13e-06	3.39	LV	CELLSTATES	vFB1.0	control_LMNA	12	18
DIP2C	0.753	0.000496	0.252	0.521	7.19	26.2	9.86e-06	3.3	LV	CELLSTATES	vFB1.0	control_LMNA	12	18
SETDB2	0.753	0.000782	0.0686	0.144	5.39	24	1.97e-05	3.11	LV	CELLSTATES	vFB1.0	control_LMNA	12	18
ALDH6A1	0.751	0.05	0.0418	0.079	4.64	7.23	0.0107	1.3	LV	CELLSTATES	vFB1.0	control_LMNA	12	18
KIAA0586	0.75	0.000429	0.122	0.231	6.09	27	7.87e-06	3.37	LV	CELLSTATES	vFB1.0	control_LMNA	12	18
CAT	0.749	0.0046	0.0898	0.172	5.71	15.9	0.000305	2.34	LV	CELLSTATES	vFB1.0	control_LMNA	12	18
LINC00342	0.749	0.0201	0.0154	0.0337	3.38	10.2	0.00285	1.7	LV	CELLSTATES	vFB1.0	control_LMNA	12	18
SERTAD2	0.749	0.000426	0.076	0.158	5.51	27.1	7.72e-06	3.37	LV	CELLSTATES	vFB1.0	control_LMNA	12	18
UBA6-AS1	0.749	0.0354	0.185	0.42	6.84	8.34	0.00646	1.45	LV	CELLSTATES	vFB1.0	control_LMNA	12	18
ADCY2	0.748	0.00652	0.0474	0.109	4.97	14.5	0.000518	2.19	LV	CELLSTATES	vFB1.0	control_LMNA	12	18
GHR	0.748	0.0121	0.557	1.11	8.31	12	0.00135	1.92	LV	CELLSTATES	vFB1.0	control_LMNA	12	18
ASCC3	0.747	0.00617	0.468	1	8.09	14.7	0.000478	2.21	LV	CELLSTATES	vFB1.0	control_LMNA	12	18
DYNC2LI1	0.747	0.000178	0.142	0.286	6.37	31.8	1.96e-06	3.75	LV	CELLSTATES	vFB1.0	control_LMNA	12	18
WEE1	0.747	0.00741	0.0409	0.0812	4.68	14	0.000613	2.13	LV	CELLSTATES	vFB1.0	control_LMNA	12	18
KANK1	0.746	0.000372	0.799	1.65	8.87	27.9	5.94e-06	3.43	LV	CELLSTATES	vFB1.0	control_LMNA	12	18
WARS2	0.746	0.000736	0.145	0.276	6.37	24.3	1.79e-05	3.13	LV	CELLSTATES	vFB1.0	control_LMNA	12	18
GSDME	0.745	0.00443	0.0277	0.0522	4.08	16.1	0.000285	2.35	LV	CELLSTATES	vFB1.0	control_LMNA	12	18
SLX4IP	0.745	0.000979	0.0839	0.188	5.68	22.8	2.9e-05	3.01	LV	CELLSTATES	vFB1.0	control_LMNA	12	18
LRMDA	0.744	0.022	0.337	0.753	7.69	9.93	0.00324	1.66	LV	CELLSTATES	vFB1.0	control_LMNA	12	18
PHC1	0.744	0.00246	0.0399	0.0846	4.62	18.7	0.000112	2.61	LV	CELLSTATES	vFB1.0	control_LMNA	12	18
HECA	0.743	0.00224	0.081	0.142	5.45	19.2	9.42e-05	2.65	LV	CELLSTATES	vFB1.0	control_LMNA	12	18
EXT1	0.742	0.000965	1.21	2.56	9.49	22.8	2.82e-05	3.02	LV	CELLSTATES	vFB1.0	control_LMNA	12	18
JCAD	0.742	0.0331	0.0543	0.112	5.11	8.56	0.00585	1.48	LV	CELLSTATES	vFB1.0	control_LMNA	12	18
SMYD3	0.742	5.18e-05	0.817	1.69	8.92	39.5	2.7e-07	4.29	LV	CELLSTATES	vFB1.0	control_LMNA	12	18
KLHL29	0.741	0.01	0.279	0.603	7.4	12.8	0.001	2	LV	CELLSTATES	vFB1.0	control_LMNA	12	18
GOLGA8A	0.74	0.0416	0.108	0.208	5.93	7.82	0.00819	1.38	LV	CELLSTATES	vFB1.0	control_LMNA	12	18
PAM	0.74	4.99e-05	0.493	1.14	8.28	40.2	2.26e-07	4.3	LV	CELLSTATES	vFB1.0	control_LMNA	12	18
PHACTR1	0.74	0.000217	0.137	0.307	6.44	30.9	2.57e-06	3.66	LV	CELLSTATES	vFB1.0	control_LMNA	12	18
UBALD2	0.74	0.046	0.0279	0.0585	4.14	7.48	0.00956	1.34	LV	CELLSTATES	vFB1.0	control_LMNA	12	18
SORBS1	0.739	0.0272	0.236	0.593	7.33	9.23	0.00437	1.57	LV	CELLSTATES	vFB1.0	control_LMNA	12	18
GCNA	0.738	0.0114	0.0312	0.0583	4.2	12.3	0.00122	1.94	LV	CELLSTATES	vFB1.0	control_LMNA	12	18
PIGZ	0.737	0.00674	0.0361	0.0692	4.44	14.4	0.000544	2.17	LV	CELLSTATES	vFB1.0	control_LMNA	12	18
SYNE2	0.737	0.00725	0.0819	0.168	5.63	14.1	0.000592	2.14	LV	CELLSTATES	vFB1.0	control_LMNA	12	18
TTC8	0.737	0.00922	0.0719	0.141	5.36	13.1	0.000877	2.04	LV	CELLSTATES	vFB1.0	control_LMNA	12	18
NBEA	0.735	0.000398	0.265	0.575	7.33	27.4	7e-06	3.4	LV	CELLSTATES	vFB1.0	control_LMNA	12	18
SFRP4	0.735	0.0276	0.0245	0.0452	3.86	9.18	0.00446	1.56	LV	CELLSTATES	vFB1.0	control_LMNA	12	18
PITPNM2	0.733	0.016	0.0351	0.0808	4.55	11	0.00206	1.8	LV	CELLSTATES	vFB1.0	control_LMNA	12	18
RAB11FIP3	0.732	0.0051	0.121	0.248	6.14	15.5	0.000357	2.29	LV	CELLSTATES	vFB1.0	control_LMNA	12	18
SLC22A15	0.731	0.00432	0.185	0.37	6.74	16.2	0.000272	2.36	LV	CELLSTATES	vFB1.0	control_LMNA	12	18
EPC2	0.73	0.000372	0.249	0.476	7.1	27.9	5.96e-06	3.43	LV	CELLSTATES	vFB1.0	control_LMNA	12	18
JAK2	0.729	0.00181	0.174	0.411	6.8	20.1	6.89e-05	2.74	LV	CELLSTATES	vFB1.0	control_LMNA	12	18
SESN1	0.728	0.00206	0.256	0.514	7.24	19.6	8.36e-05	2.69	LV	CELLSTATES	vFB1.0	control_LMNA	12	18
PPM1K	0.726	0.00376	0.0967	0.197	5.86	16.8	0.000218	2.42	LV	CELLSTATES	vFB1.0	control_LMNA	12	18
SNHG22	0.726	0.00522	0.063	0.125	5.2	15.4	0.000371	2.28	LV	CELLSTATES	vFB1.0	control_LMNA	12	18
ZNF727	0.725	0.0124	0.034	0.0709	4.35	12	0.0014	1.91	LV	CELLSTATES	vFB1.0	control_LMNA	12	18
PRKCE	0.724	0.000483	0.328	0.745	7.67	26.4	9.46e-06	3.32	LV	CELLSTATES	vFB1.0	control_LMNA	12	18
IQGAP2	0.723	0.0316	0.0932	0.176	5.72	8.73	0.00545	1.5	LV	CELLSTATES	vFB1.0	control_LMNA	12	18
STK24	0.723	0.000314	0.201	0.349	6.73	28.9	4.49e-06	3.5	LV	CELLSTATES	vFB1.0	control_LMNA	12	18
EPHA3	0.72	0.0176	0.507	1.07	8.2	10.7	0.00238	1.75	LV	CELLSTATES	vFB1.0	control_LMNA	12	18
SYT17	0.719	0.0391	0.0543	0.112	5.05	8.01	0.00751	1.41	LV	CELLSTATES	vFB1.0	control_LMNA	12	18
INTU	0.718	0.000433	0.109	0.2	5.93	26.9	7.99e-06	3.36	LV	CELLSTATES	vFB1.0	control_LMNA	12	18
PRMT7	0.718	0.00517	0.05	0.106	4.93	15.4	0.000365	2.29	LV	CELLSTATES	vFB1.0	control_LMNA	12	18
PTPN9	0.718	0.00246	0.328	0.649	7.56	18.8	0.00011	2.61	LV	CELLSTATES	vFB1.0	control_LMNA	12	18
ZNF337	0.717	0.00999	0.0948	0.145	5.54	12.8	0.000995	2	LV	CELLSTATES	vFB1.0	control_LMNA	12	18
ZNF438	0.717	0.000203	0.348	0.739	7.7	31.2	2.36e-06	3.69	LV	CELLSTATES	vFB1.0	control_LMNA	12	18
CASTOR3	0.716	0.00199	0.086	0.173	5.65	19.7	7.9e-05	2.7	LV	CELLSTATES	vFB1.0	control_LMNA	12	18
SHE	0.716	0.0329	0.0137	0.0277	3.21	8.59	0.00579	1.48	LV	CELLSTATES	vFB1.0	control_LMNA	12	18
AXIN1	0.715	0.00631	0.0338	0.068	4.35	14.6	0.000493	2.2	LV	CELLSTATES	vFB1.0	control_LMNA	12	18
CCDC92	0.715	0.00798	0.0857	0.168	5.6	13.7	0.000699	2.1	LV	CELLSTATES	vFB1.0	control_LMNA	12	18
RAPGEF2	0.715	0.000109	0.22	0.479	7.08	34.4	9.85e-07	3.96	LV	CELLSTATES	vFB1.0	control_LMNA	12	18
GAREM1	0.714	0.000396	0.206	0.459	7.01	27.4	6.91e-06	3.4	LV	CELLSTATES	vFB1.0	control_LMNA	12	18
AC114763.1	0.712	0.00302	0.0595	0.13	5.25	17.7	0.000158	2.52	LV	CELLSTATES	vFB1.0	control_LMNA	12	18
ITPR1	0.709	0.0337	0.765	1.49	8.74	8.51	0.006	1.47	LV	CELLSTATES	vFB1.0	control_LMNA	12	18
PTPN3	0.709	0.0357	0.0182	0.0409	3.61	8.31	0.00654	1.45	LV	CELLSTATES	vFB1.0	control_LMNA	12	18
CD109	0.708	0.0349	0.0318	0.0669	4.34	8.4	0.00631	1.46	LV	CELLSTATES	vFB1.0	control_LMNA	12	18
HACE1	0.708	0.000836	0.0874	0.162	5.61	23.6	2.22e-05	3.08	LV	CELLSTATES	vFB1.0	control_LMNA	12	18
MYO15B	0.708	0.00492	0.0814	0.155	5.55	15.7	0.000334	2.31	LV	CELLSTATES	vFB1.0	control_LMNA	12	18
TRIM32	0.708	0.0489	0.0158	0.0332	3.41	7.29	0.0104	1.31	LV	CELLSTATES	vFB1.0	control_LMNA	12	18
C17orf67	0.707	0.0315	0.0381	0.0618	4.41	8.74	0.00541	1.5	LV	CELLSTATES	vFB1.0	control_LMNA	12	18
DAPK1	0.706	0.0384	0.0318	0.0729	4.45	8.07	0.00731	1.42	LV	CELLSTATES	vFB1.0	control_LMNA	12	18
FLG-AS1	0.706	0.00724	0.12	0.25	6.16	14.1	0.00059	2.14	LV	CELLSTATES	vFB1.0	control_LMNA	12	18
DHRS4	0.704	0.0104	0.0274	0.0523	4.06	12.6	0.00107	1.98	LV	CELLSTATES	vFB1.0	control_LMNA	12	18
POC1B	0.704	0.00318	0.0879	0.159	5.62	17.5	0.00017	2.5	LV	CELLSTATES	vFB1.0	control_LMNA	12	18
RBPMS	0.704	0.00133	0.605	1.26	8.51	21.5	4.44e-05	2.87	LV	CELLSTATES	vFB1.0	control_LMNA	12	18
TAF4B	0.703	0.00419	0.0682	0.14	5.38	16.4	0.000258	2.38	LV	CELLSTATES	vFB1.0	control_LMNA	12	18
LMO7	0.701	0.0136	0.063	0.16	5.45	11.6	0.00159	1.87	LV	CELLSTATES	vFB1.0	control_LMNA	12	18
INTS3	0.698	0.00646	0.067	0.135	5.3	14.5	0.000511	2.19	LV	CELLSTATES	vFB1.0	control_LMNA	12	18
LAS1L	0.698	0.00649	0.0244	0.0444	3.93	14.5	0.000515	2.19	LV	CELLSTATES	vFB1.0	control_LMNA	12	18
DZANK1	0.697	0.0201	0.0223	0.0402	3.78	10.2	0.00285	1.7	LV	CELLSTATES	vFB1.0	control_LMNA	12	18
MIOS	0.696	0.00504	0.0676	0.12	5.19	15.5	0.000348	2.3	LV	CELLSTATES	vFB1.0	control_LMNA	12	18
BTRC	0.695	5.99e-05	0.238	0.454	7.05	38.6	3.37e-07	4.22	LV	CELLSTATES	vFB1.0	control_LMNA	12	18
ADAM32	0.694	0.0213	0.0301	0.0651	4.24	10	0.00309	1.67	LV	CELLSTATES	vFB1.0	control_LMNA	12	18
SLC44A1	0.694	0.00377	0.278	0.604	7.41	16.8	0.000219	2.42	LV	CELLSTATES	vFB1.0	control_LMNA	12	18
IVNS1ABP	0.693	0.00459	0.0643	0.126	5.24	15.9	0.000305	2.34	LV	CELLSTATES	vFB1.0	control_LMNA	12	18
AP4B1	0.692	0.00956	0.0202	0.0422	3.72	13	0.000926	2.02	LV	CELLSTATES	vFB1.0	control_LMNA	12	18
PLAGL1	0.692	0.00153	0.696	1.32	8.59	20.8	5.43e-05	2.82	LV	CELLSTATES	vFB1.0	control_LMNA	12	18
RMND5A	0.692	0.0105	0.0854	0.171	5.63	12.6	0.00108	1.98	LV	CELLSTATES	vFB1.0	control_LMNA	12	18
SLC43A1	0.692	0.00908	0.0319	0.0711	4.36	13.2	0.000851	2.04	LV	CELLSTATES	vFB1.0	control_LMNA	12	18
ARHGEF7	0.691	4.52e-05	0.204	0.424	6.92	40.7	2.02e-07	4.34	LV	CELLSTATES	vFB1.0	control_LMNA	12	18
LCA5	0.69	0.00511	0.0426	0.0912	4.72	15.5	0.000359	2.29	LV	CELLSTATES	vFB1.0	control_LMNA	12	18
LRIG3	0.69	0.00756	0.0828	0.165	5.59	14	0.000633	2.12	LV	CELLSTATES	vFB1.0	control_LMNA	12	18
TBC1D9	0.689	0.00236	0.0713	0.133	5.33	19	0.000102	2.63	LV	CELLSTATES	vFB1.0	control_LMNA	12	18
WDR78	0.689	0.00571	0.0565	0.114	5.09	15	0.000425	2.24	LV	CELLSTATES	vFB1.0	control_LMNA	12	18
COBLL1	0.688	0.00263	0.208	0.388	6.83	18.4	0.000124	2.58	LV	CELLSTATES	vFB1.0	control_LMNA	12	18
RANBP17	0.687	0.00794	0.129	0.285	6.32	13.7	0.000687	2.1	LV	CELLSTATES	vFB1.0	control_LMNA	12	18
GOLGB1	0.686	0.00133	0.414	0.743	7.8	21.4	4.46e-05	2.87	LV	CELLSTATES	vFB1.0	control_LMNA	12	18
KCTD8	0.686	0.00246	0.163	0.325	6.58	18.7	0.000111	2.61	LV	CELLSTATES	vFB1.0	control_LMNA	12	18
RFTN2	0.686	0.0129	0.383	0.734	7.77	11.8	0.00148	1.89	LV	CELLSTATES	vFB1.0	control_LMNA	12	18
SOS2	0.685	0.000104	0.431	0.806	7.9	34.8	8.96e-07	3.98	LV	CELLSTATES	vFB1.0	control_LMNA	12	18
ULK2	0.685	0.00094	0.112	0.213	5.99	23	2.69e-05	3.03	LV	CELLSTATES	vFB1.0	control_LMNA	12	18
USP54	0.685	0.0313	0.439	0.843	7.96	8.77	0.00534	1.51	LV	CELLSTATES	vFB1.0	control_LMNA	12	18
RTTN	0.684	0.00254	0.0919	0.174	5.7	18.6	0.000118	2.59	LV	CELLSTATES	vFB1.0	control_LMNA	12	18
SPRY4-AS1	0.684	0.0055	0.134	0.283	6.35	15.2	0.000402	2.26	LV	CELLSTATES	vFB1.0	control_LMNA	12	18
AC104389.4	0.683	0.00287	0.0791	0.167	5.6	18	0.000142	2.54	LV	CELLSTATES	vFB1.0	control_LMNA	12	18
BPHL	0.683	0.0113	0.0241	0.0511	3.96	12.3	0.00121	1.95	LV	CELLSTATES	vFB1.0	control_LMNA	12	18
PCSK5	0.683	0.0163	0.319	0.716	7.62	10.9	0.00211	1.79	LV	CELLSTATES	vFB1.0	control_LMNA	12	18
ZNF439	0.683	0.0284	0.0335	0.0597	4.31	9.09	0.00464	1.55	LV	CELLSTATES	vFB1.0	control_LMNA	12	18
C4orf47	0.68	0.0479	0.0205	0.0442	3.77	7.36	0.0101	1.32	LV	CELLSTATES	vFB1.0	control_LMNA	12	18
ZNF283	0.68	0.00744	0.0246	0.0506	3.97	14	0.000619	2.13	LV	CELLSTATES	vFB1.0	control_LMNA	12	18
CCDC191	0.679	0.0252	0.0549	0.0964	4.91	9.48	0.00392	1.6	LV	CELLSTATES	vFB1.0	control_LMNA	12	18
IP6K2	0.676	0.0198	0.289	0.607	7.47	10.3	0.00279	1.7	LV	CELLSTATES	vFB1.0	control_LMNA	12	18
SCFD2	0.675	0.0208	0.312	0.639	7.48	10.1	0.003	1.68	LV	CELLSTATES	vFB1.0	control_LMNA	12	18
ARNT2	0.674	0.0248	0.0217	0.0426	3.77	9.53	0.00384	1.6	LV	CELLSTATES	vFB1.0	control_LMNA	12	18
BDH2	0.674	0.0253	0.0623	0.0967	5.02	9.47	0.00394	1.6	LV	CELLSTATES	vFB1.0	control_LMNA	12	18
CRYBG3	0.674	0.00923	0.423	0.783	7.85	13.1	0.00088	2.03	LV	CELLSTATES	vFB1.0	control_LMNA	12	18
ENOX1	0.674	0.0287	0.107	0.239	6.08	9.04	0.00474	1.54	LV	CELLSTATES	vFB1.0	control_LMNA	12	18
NEK11	0.674	0.00431	0.0951	0.184	5.76	16.2	0.000271	2.37	LV	CELLSTATES	vFB1.0	control_LMNA	12	18
PRKX	0.674	0.00148	0.0785	0.159	5.55	21	5.17e-05	2.83	LV	CELLSTATES	vFB1.0	control_LMNA	12	18
CTIF	0.673	0.00107	0.0841	0.174	5.65	22.4	3.24e-05	2.97	LV	CELLSTATES	vFB1.0	control_LMNA	12	18
SLC25A40	0.673	0.0235	0.0376	0.0655	4.42	9.7	0.00357	1.63	LV	CELLSTATES	vFB1.0	control_LMNA	12	18
MKL1	0.672	0.00966	0.728	1.3	8.62	12.9	0.000947	2.02	LV	CELLSTATES	vFB1.0	control_LMNA	12	18
NR1D2	0.672	0.0481	0.209	0.372	6.8	7.35	0.0102	1.32	LV	CELLSTATES	vFB1.0	control_LMNA	12	18
ATL1	0.669	0.00393	0.0612	0.109	5.1	16.6	0.000235	2.41	LV	CELLSTATES	vFB1.0	control_LMNA	12	18
HERC3	0.669	0.0221	0.0441	0.0952	4.74	9.92	0.00325	1.66	LV	CELLSTATES	vFB1.0	control_LMNA	12	18
NXF1	0.669	0.00327	0.0352	0.0711	4.46	17.4	0.000178	2.49	LV	CELLSTATES	vFB1.0	control_LMNA	12	18
EAF2	0.668	0.0312	0.0219	0.054	3.89	8.77	0.00533	1.51	LV	CELLSTATES	vFB1.0	control_LMNA	12	18
PXDC1	0.668	0.0231	0.0787	0.158	5.48	9.77	0.00346	1.64	LV	CELLSTATES	vFB1.0	control_LMNA	12	18
MLLT3	0.667	0.00518	0.235	0.496	7.13	15.4	0.000366	2.29	LV	CELLSTATES	vFB1.0	control_LMNA	12	18
TMEM56-RWDD3	0.667	0.0028	0.0344	0.0597	4.32	18.1	0.000137	2.55	LV	CELLSTATES	vFB1.0	control_LMNA	12	18
ANXA5	0.666	0.00605	0.269	0.539	7.3	14.8	0.000461	2.22	LV	CELLSTATES	vFB1.0	control_LMNA	12	18
FSD1L	0.666	0.00212	0.105	0.209	5.91	19.5	8.65e-05	2.67	LV	CELLSTATES	vFB1.0	control_LMNA	12	18
MPDZ	0.666	0.00434	0.3	0.631	7.48	16.2	0.000273	2.36	LV	CELLSTATES	vFB1.0	control_LMNA	12	18
FAIM	0.665	0.00959	0.0307	0.0532	4.17	13	0.000932	2.02	LV	CELLSTATES	vFB1.0	control_LMNA	12	18
ARID1B	0.664	0.000176	1.48	2.9	9.72	31.9	1.92e-06	3.76	LV	CELLSTATES	vFB1.0	control_LMNA	12	18
CHST3	0.664	0.0166	0.0301	0.0589	4.21	10.9	0.00217	1.78	LV	CELLSTATES	vFB1.0	control_LMNA	12	18
CEP112	0.663	0.0111	0.344	0.674	7.6	12.4	0.00117	1.95	LV	CELLSTATES	vFB1.0	control_LMNA	12	18
XPO1	0.663	0.00327	0.193	0.358	6.75	17.4	0.000178	2.49	LV	CELLSTATES	vFB1.0	control_LMNA	12	18
ANKRA2	0.662	0.00381	0.0785	0.149	5.57	16.7	0.000225	2.42	LV	CELLSTATES	vFB1.0	control_LMNA	12	18
LINC00662	0.662	0.00217	0.101	0.208	5.92	19.3	9e-05	2.66	LV	CELLSTATES	vFB1.0	control_LMNA	12	18
LRRCC1	0.662	0.0272	0.0257	0.0483	3.96	9.22	0.00438	1.56	LV	CELLSTATES	vFB1.0	control_LMNA	12	18
OGA	0.662	0.000767	0.391	0.78	7.84	24.1	1.91e-05	3.11	LV	CELLSTATES	vFB1.0	control_LMNA	12	18
UTRN	0.662	0.000939	0.639	1.25	8.48	23	2.66e-05	3.03	LV	CELLSTATES	vFB1.0	control_LMNA	12	18
CEP290	0.661	0.00094	0.118	0.243	6.12	23	2.67e-05	3.03	LV	CELLSTATES	vFB1.0	control_LMNA	12	18
TMEM50B	0.659	0.00309	0.127	0.26	6.29	17.6	0.000163	2.51	LV	CELLSTATES	vFB1.0	control_LMNA	12	18
ANOS1	0.658	0.0315	0.146	0.308	6.48	8.74	0.00542	1.5	LV	CELLSTATES	vFB1.0	control_LMNA	12	18
CLHC1	0.658	0.0447	0.0459	0.0832	4.75	7.58	0.00913	1.35	LV	CELLSTATES	vFB1.0	control_LMNA	12	18
DZIP1	0.658	0.00331	0.116	0.212	5.99	17.3	0.000181	2.48	LV	CELLSTATES	vFB1.0	control_LMNA	12	18
ZBTB8A	0.658	0.0177	0.025	0.0498	4.02	10.6	0.00239	1.75	LV	CELLSTATES	vFB1.0	control_LMNA	12	18
TENT4A	0.657	0.00139	0.112	0.207	5.96	21.3	4.69e-05	2.86	LV	CELLSTATES	vFB1.0	control_LMNA	12	18
ZNF528	0.657	0.019	0.0322	0.0543	4.21	10.4	0.00262	1.72	LV	CELLSTATES	vFB1.0	control_LMNA	12	18
NAB1	0.655	0.0149	0.089	0.193	5.72	11.3	0.00185	1.83	LV	CELLSTATES	vFB1.0	control_LMNA	12	18
ABLIM3	0.654	0.0279	0.194	0.415	6.88	9.14	0.00454	1.55	LV	CELLSTATES	vFB1.0	control_LMNA	12	18
ATF7IP	0.654	0.000808	0.344	0.642	7.56	23.8	2.09e-05	3.09	LV	CELLSTATES	vFB1.0	control_LMNA	12	18
MTR	0.654	0.000927	0.257	0.472	7.14	23.1	2.61e-05	3.03	LV	CELLSTATES	vFB1.0	control_LMNA	12	18
RND3	0.654	0.0443	0.16	0.331	6.54	7.61	0.00899	1.35	LV	CELLSTATES	vFB1.0	control_LMNA	12	18
TARBP1	0.652	0.0158	0.0532	0.112	5	11.1	0.00201	1.8	LV	CELLSTATES	vFB1.0	control_LMNA	12	18
MDFIC	0.651	0.0455	0.127	0.253	6.18	7.52	0.00936	1.34	LV	CELLSTATES	vFB1.0	control_LMNA	12	18
DLD	0.65	0.0315	0.216	0.351	6.8	8.74	0.00542	1.5	LV	CELLSTATES	vFB1.0	control_LMNA	12	18
TRIM22	0.649	0.0112	0.165	0.315	6.56	12.3	0.00119	1.95	LV	CELLSTATES	vFB1.0	control_LMNA	12	18
METTL25	0.647	0.00366	0.101	0.205	5.88	16.9	0.000209	2.44	LV	CELLSTATES	vFB1.0	control_LMNA	12	18
SLC38A6	0.646	0.0037	0.0855	0.153	5.54	16.9	0.000214	2.43	LV	CELLSTATES	vFB1.0	control_LMNA	12	18
ADAM23	0.645	0.023	0.0632	0.139	5.28	9.79	0.00343	1.64	LV	CELLSTATES	vFB1.0	control_LMNA	12	18
AL592183.1	0.643	0.0298	0.185	0.365	6.79	8.92	0.00501	1.53	LV	CELLSTATES	vFB1.0	control_LMNA	12	18
NDUFAF6	0.643	0.00439	0.132	0.233	6.19	16.2	0.000278	2.36	LV	CELLSTATES	vFB1.0	control_LMNA	12	18
TET2	0.643	0.00247	0.166	0.288	6.46	18.7	0.000112	2.61	LV	CELLSTATES	vFB1.0	control_LMNA	12	18
ZNF280D	0.643	0.000736	0.131	0.254	6.23	24.3	1.78e-05	3.13	LV	CELLSTATES	vFB1.0	control_LMNA	12	18
MCM8	0.642	0.025	0.0163	0.0318	3.4	9.51	0.00387	1.6	LV	CELLSTATES	vFB1.0	control_LMNA	12	18
MPHOSPH6	0.642	0.029	0.0345	0.0591	4.29	9	0.00482	1.54	LV	CELLSTATES	vFB1.0	control_LMNA	12	18
MSH2	0.641	0.0125	0.0515	0.106	4.99	11.9	0.00142	1.9	LV	CELLSTATES	vFB1.0	control_LMNA	12	18
ZNF133	0.641	0.00571	0.0536	0.105	4.97	15	0.000425	2.24	LV	CELLSTATES	vFB1.0	control_LMNA	12	18
HEATR6	0.64	0.0326	0.0226	0.0449	3.85	8.62	0.00572	1.49	LV	CELLSTATES	vFB1.0	control_LMNA	12	18
MAP3K3	0.64	0.00277	0.183	0.332	6.67	18.2	0.000135	2.56	LV	CELLSTATES	vFB1.0	control_LMNA	12	18
SIRT5	0.64	0.0186	0.0336	0.0668	4.37	10.5	0.00255	1.73	LV	CELLSTATES	vFB1.0	control_LMNA	12	18
CDK14	0.639	0.00094	0.782	1.61	8.83	23	2.69e-05	3.03	LV	CELLSTATES	vFB1.0	control_LMNA	12	18
MAN1A1	0.639	0.0169	0.499	1.03	8.2	10.8	0.00222	1.77	LV	CELLSTATES	vFB1.0	control_LMNA	12	18
PDLIM1	0.639	0.0175	0.113	0.217	6.06	10.7	0.00235	1.76	LV	CELLSTATES	vFB1.0	control_LMNA	12	18
SETD3	0.639	0.000979	0.111	0.204	5.95	22.8	2.91e-05	3.01	LV	CELLSTATES	vFB1.0	control_LMNA	12	18
DPYSL3	0.638	0.0432	0.167	0.368	6.68	7.69	0.00865	1.36	LV	CELLSTATES	vFB1.0	control_LMNA	12	18
DDX31	0.637	0.00645	0.056	0.111	5.06	14.5	0.000509	2.19	LV	CELLSTATES	vFB1.0	control_LMNA	12	18
SEMA6C	0.637	0.0409	0.0143	0.0296	3.27	7.87	0.008	1.39	LV	CELLSTATES	vFB1.0	control_LMNA	12	18
SMARCAL1	0.637	0.00249	0.0708	0.126	5.31	18.7	0.000114	2.6	LV	CELLSTATES	vFB1.0	control_LMNA	12	18
SRGAP1	0.637	0.000819	0.61	1.17	8.41	23.7	2.13e-05	3.09	LV	CELLSTATES	vFB1.0	control_LMNA	12	18
OSBPL9	0.635	0.00632	0.631	1.23	8.5	14.6	0.000494	2.2	LV	CELLSTATES	vFB1.0	control_LMNA	12	18
TBCK	0.635	0.000124	0.262	0.518	7.24	33.6	1.22e-06	3.91	LV	CELLSTATES	vFB1.0	control_LMNA	12	18
CCDC28A	0.634	0.011	0.0734	0.133	5.39	12.4	0.00115	1.96	LV	CELLSTATES	vFB1.0	control_LMNA	12	18
NCOA2	0.633	0.0013	0.678	1.34	8.62	21.6	4.24e-05	2.89	LV	CELLSTATES	vFB1.0	control_LMNA	12	18
RASA2	0.633	0.000123	0.231	0.464	7.07	33.8	1.16e-06	3.91	LV	CELLSTATES	vFB1.0	control_LMNA	12	18
B3GLCT	0.632	0.0317	0.0873	0.167	5.68	8.71	0.00548	1.5	LV	CELLSTATES	vFB1.0	control_LMNA	12	18
ZEB1-AS1	0.632	0.00607	0.177	0.337	6.64	14.8	0.000463	2.22	LV	CELLSTATES	vFB1.0	control_LMNA	12	18
KAT6B	0.631	0.000369	0.379	0.736	7.76	28	5.8e-06	3.43	LV	CELLSTATES	vFB1.0	control_LMNA	12	18
KDM1A	0.63	0.00326	0.114	0.198	5.93	17.4	0.000177	2.49	LV	CELLSTATES	vFB1.0	control_LMNA	12	18
LINC00886	0.629	0.00906	0.0782	0.14	5.44	13.2	0.000847	2.04	LV	CELLSTATES	vFB1.0	control_LMNA	12	18
LRRC37B	0.629	0.00244	0.069	0.135	5.34	18.8	0.000107	2.61	LV	CELLSTATES	vFB1.0	control_LMNA	12	18
NCAM2	0.629	0.0378	1.16	2.22	9.35	8.13	0.0071	1.42	LV	CELLSTATES	vFB1.0	control_LMNA	12	18
RNF130	0.629	0.000341	0.177	0.351	6.69	28.4	5.23e-06	3.47	LV	CELLSTATES	vFB1.0	control_LMNA	12	18
SYNE1	0.628	0.00551	0.462	0.901	8.03	15.1	0.000405	2.26	LV	CELLSTATES	vFB1.0	control_LMNA	12	18
TMEM8B	0.628	0.0441	0.0175	0.0328	3.43	7.63	0.00891	1.36	LV	CELLSTATES	vFB1.0	control_LMNA	12	18
BICC1	0.627	0.0216	3.18	6.69	10.9	9.98	0.00316	1.66	LV	CELLSTATES	vFB1.0	control_LMNA	12	18
IDS	0.627	0.0206	0.041	0.102	4.77	10.1	0.00296	1.69	LV	CELLSTATES	vFB1.0	control_LMNA	12	18
TAB3	0.627	0.00777	0.0416	0.0782	4.59	13.8	0.000661	2.11	LV	CELLSTATES	vFB1.0	control_LMNA	12	18
ADSS	0.625	0.0227	0.0491	0.0809	4.72	9.83	0.00338	1.64	LV	CELLSTATES	vFB1.0	control_LMNA	12	18
B3GALNT2	0.625	0.0236	0.0931	0.142	5.58	9.69	0.00359	1.63	LV	CELLSTATES	vFB1.0	control_LMNA	12	18
TSPAN5	0.625	0.0441	0.0586	0.151	5.35	7.63	0.0089	1.36	LV	CELLSTATES	vFB1.0	control_LMNA	12	18
GEMIN8	0.623	0.0166	0.0492	0.0967	4.84	10.9	0.00217	1.78	LV	CELLSTATES	vFB1.0	control_LMNA	12	18
IRS1	0.623	0.0059	0.12	0.259	6.19	14.9	0.000445	2.23	LV	CELLSTATES	vFB1.0	control_LMNA	12	18
ECHDC2	0.622	0.00364	0.853	1.71	9	17	0.000207	2.44	LV	CELLSTATES	vFB1.0	control_LMNA	12	18
FAM208A	0.622	0.0014	0.156	0.272	6.38	21.2	4.78e-05	2.85	LV	CELLSTATES	vFB1.0	control_LMNA	12	18
KATNAL1	0.622	0.00292	0.141	0.254	6.26	18	0.000146	2.53	LV	CELLSTATES	vFB1.0	control_LMNA	12	18
FCHO2	0.62	0.000738	0.232	0.436	7.03	24.3	1.81e-05	3.13	LV	CELLSTATES	vFB1.0	control_LMNA	12	18
SPIN1	0.62	0.000713	0.204	0.353	6.75	24.5	1.66e-05	3.15	LV	CELLSTATES	vFB1.0	control_LMNA	12	18
TTC12	0.62	0.0135	0.0679	0.128	5.27	11.6	0.00158	1.87	LV	CELLSTATES	vFB1.0	control_LMNA	12	18
ZBTB20	0.62	0.00351	4.87	9.68	11.5	17.1	0.000198	2.45	LV	CELLSTATES	vFB1.0	control_LMNA	12	18
CSGALNACT2	0.619	0.00229	0.118	0.199	5.97	19.1	9.76e-05	2.64	LV	CELLSTATES	vFB1.0	control_LMNA	12	18
RFX3	0.619	0.00366	0.268	0.551	7.3	16.9	0.000209	2.44	LV	CELLSTATES	vFB1.0	control_LMNA	12	18
RYBP	0.619	0.00802	0.0726	0.137	5.38	13.7	0.000703	2.1	LV	CELLSTATES	vFB1.0	control_LMNA	12	18
CEP192	0.618	0.000396	0.168	0.298	6.51	27.5	6.84e-06	3.4	LV	CELLSTATES	vFB1.0	control_LMNA	12	18
EFR3A	0.618	0.000485	0.157	0.329	6.57	26.3	9.57e-06	3.31	LV	CELLSTATES	vFB1.0	control_LMNA	12	18
PACSIN2	0.618	0.0018	0.144	0.264	6.32	20.2	6.82e-05	2.75	LV	CELLSTATES	vFB1.0	control_LMNA	12	18
RBMS3	0.618	0.0214	1.21	2.6	9.52	10	0.0031	1.67	LV	CELLSTATES	vFB1.0	control_LMNA	12	18
MAP4K3	0.617	0.00215	0.519	1.02	8.22	19.4	8.87e-05	2.67	LV	CELLSTATES	vFB1.0	control_LMNA	12	18
NECTIN3	0.616	0.000736	0.16	0.298	6.47	24.3	1.77e-05	3.13	LV	CELLSTATES	vFB1.0	control_LMNA	12	18
RORA	0.615	0.00894	5.25	10.4	11.6	13.3	0.000828	2.05	LV	CELLSTATES	vFB1.0	control_LMNA	12	18
ATG2B	0.614	0.00295	0.149	0.276	6.37	17.9	0.000149	2.53	LV	CELLSTATES	vFB1.0	control_LMNA	12	18
WDR27	0.614	0.00297	0.127	0.229	6.11	17.9	0.000151	2.53	LV	CELLSTATES	vFB1.0	control_LMNA	12	18
LINC00894	0.613	0.00443	0.143	0.289	6.37	16.1	0.000285	2.35	LV	CELLSTATES	vFB1.0	control_LMNA	12	18
SHROOM4	0.613	0.0135	0.114	0.213	5.98	11.6	0.00159	1.87	LV	CELLSTATES	vFB1.0	control_LMNA	12	18
PIP4K2A	0.612	0.0105	0.268	0.549	7.3	12.6	0.00108	1.98	LV	CELLSTATES	vFB1.0	control_LMNA	12	18
STK38	0.612	0.01	0.203	0.375	6.82	12.8	0.001	2	LV	CELLSTATES	vFB1.0	control_LMNA	12	18
CLASP1	0.611	0.000468	0.449	0.851	7.97	26.6	8.88e-06	3.33	LV	CELLSTATES	vFB1.0	control_LMNA	12	18
CREBRF	0.611	0.00393	0.191	0.373	6.78	16.6	0.000236	2.41	LV	CELLSTATES	vFB1.0	control_LMNA	12	18
ZFHX3	0.61	0.0267	0.947	1.77	9.04	9.29	0.00425	1.57	LV	CELLSTATES	vFB1.0	control_LMNA	12	18
NHS	0.609	0.0352	0.0827	0.179	5.71	8.36	0.00642	1.45	LV	CELLSTATES	vFB1.0	control_LMNA	12	18
FAM102B	0.608	0.0248	0.0925	0.175	5.68	9.54	0.00383	1.61	LV	CELLSTATES	vFB1.0	control_LMNA	12	18
ELP1	0.607	0.00492	0.0701	0.14	5.35	15.7	0.000334	2.31	LV	CELLSTATES	vFB1.0	control_LMNA	12	18
ANKS1B	0.606	0.0159	0.664	1.17	8.44	11	0.00203	1.8	LV	CELLSTATES	vFB1.0	control_LMNA	12	18
DOK5	0.606	0.0224	0.0963	0.213	5.89	9.86	0.00333	1.65	LV	CELLSTATES	vFB1.0	control_LMNA	12	18
TRIM23	0.606	0.00617	0.0962	0.159	5.67	14.7	0.000478	2.21	LV	CELLSTATES	vFB1.0	control_LMNA	12	18
CEP97	0.605	0.0282	0.0377	0.0699	4.46	9.1	0.00462	1.55	LV	CELLSTATES	vFB1.0	control_LMNA	12	18
HPS3	0.605	0.0061	0.0904	0.181	5.74	14.8	0.000467	2.21	LV	CELLSTATES	vFB1.0	control_LMNA	12	18
JARID2	0.605	0.00325	0.19	0.348	6.73	17.4	0.000176	2.49	LV	CELLSTATES	vFB1.0	control_LMNA	12	18
NEDD4	0.605	0.00242	0.16	0.31	6.51	18.9	0.000106	2.62	LV	CELLSTATES	vFB1.0	control_LMNA	12	18
PDS5A	0.605	0.000565	0.457	0.82	7.96	25.6	1.2e-05	3.25	LV	CELLSTATES	vFB1.0	control_LMNA	12	18
SP4	0.605	0.00482	0.0476	0.0924	4.83	15.7	0.000326	2.32	LV	CELLSTATES	vFB1.0	control_LMNA	12	18
USP12	0.605	0.00439	0.149	0.254	6.29	16.2	0.000278	2.36	LV	CELLSTATES	vFB1.0	control_LMNA	12	18
FOXO1	0.604	0.0448	1.3	2.42	9.5	7.57	0.00916	1.35	LV	CELLSTATES	vFB1.0	control_LMNA	12	18
MTMR10	0.604	0.0115	0.0648	0.116	5.17	12.2	0.00125	1.94	LV	CELLSTATES	vFB1.0	control_LMNA	12	18
RMDN2	0.604	0.00422	0.101	0.19	5.85	16.3	0.000262	2.37	LV	CELLSTATES	vFB1.0	control_LMNA	12	18
LINC00630	0.603	0.0384	0.0535	0.0965	4.86	8.07	0.00729	1.42	LV	CELLSTATES	vFB1.0	control_LMNA	12	18
UGGT2	0.603	0.0247	0.706	1.34	8.63	9.55	0.00381	1.61	LV	CELLSTATES	vFB1.0	control_LMNA	12	18
DENND1A	0.602	0.000475	0.623	1.19	8.46	26.5	9.05e-06	3.32	LV	CELLSTATES	vFB1.0	control_LMNA	12	18
SENP7	0.602	0.000272	0.228	0.412	6.97	29.7	3.6e-06	3.57	LV	CELLSTATES	vFB1.0	control_LMNA	12	18
FAM221A	0.601	0.0357	0.0251	0.0423	3.9	8.31	0.00655	1.45	LV	CELLSTATES	vFB1.0	control_LMNA	12	18
LINC00632	0.601	0.0268	0.105	0.194	5.9	9.28	0.00428	1.57	LV	CELLSTATES	vFB1.0	control_LMNA	12	18
PRELID2	0.601	0.0235	0.151	0.351	6.62	9.7	0.00356	1.63	LV	CELLSTATES	vFB1.0	control_LMNA	12	18
BOD1	0.6	0.0131	0.0289	0.0571	4.16	11.7	0.00152	1.88	LV	CELLSTATES	vFB1.0	control_LMNA	12	18
EFCAB6	0.599	0.0199	0.0549	0.108	5.04	10.3	0.0028	1.7	LV	CELLSTATES	vFB1.0	control_LMNA	12	18
NAALADL2	0.599	0.00033	1.56	3.04	9.8	28.5	5.02e-06	3.48	LV	CELLSTATES	vFB1.0	control_LMNA	12	18
STK36	0.598	0.0422	0.0217	0.0424	3.77	7.78	0.00834	1.38	LV	CELLSTATES	vFB1.0	control_LMNA	12	18
PDGFD	0.597	0.0159	1.61	3.4	9.92	11	0.00204	1.8	LV	CELLSTATES	vFB1.0	control_LMNA	12	18
ZNF471	0.597	0.0216	0.0551	0.0962	4.93	9.99	0.00316	1.66	LV	CELLSTATES	vFB1.0	control_LMNA	12	18
KDM4B	0.596	0.0158	0.208	0.352	6.78	11.1	0.00201	1.8	LV	CELLSTATES	vFB1.0	control_LMNA	12	18
PELI2	0.596	0.0145	0.206	0.398	6.87	11.4	0.00177	1.84	LV	CELLSTATES	vFB1.0	control_LMNA	12	18
ANKRD6	0.593	0.0272	0.164	0.326	6.57	9.23	0.00437	1.57	LV	CELLSTATES	vFB1.0	control_LMNA	12	18
NDRG1	0.593	0.0239	0.146	0.287	6.36	9.65	0.00365	1.62	LV	CELLSTATES	vFB1.0	control_LMNA	12	18
PEAK1	0.593	0.00393	0.567	1.16	8.36	16.6	0.000236	2.41	LV	CELLSTATES	vFB1.0	control_LMNA	12	18
ZRANB1	0.593	0.00131	0.0912	0.164	5.65	21.5	4.34e-05	2.88	LV	CELLSTATES	vFB1.0	control_LMNA	12	18
CDC14A	0.592	0.00896	0.148	0.265	6.34	13.2	0.000834	2.05	LV	CELLSTATES	vFB1.0	control_LMNA	12	18
NRIP1	0.592	0.00946	0.131	0.221	6.09	13	0.000912	2.02	LV	CELLSTATES	vFB1.0	control_LMNA	12	18
CSRNP3	0.591	0.0343	0.163	0.326	6.59	8.45	0.00616	1.46	LV	CELLSTATES	vFB1.0	control_LMNA	12	18
FAM111A	0.591	0.0112	0.0596	0.114	5.1	12.3	0.00119	1.95	LV	CELLSTATES	vFB1.0	control_LMNA	12	18
DOK6	0.59	0.00886	0.24	0.481	7.11	13.3	0.000814	2.05	LV	CELLSTATES	vFB1.0	control_LMNA	12	18
NADK2	0.59	0.00889	0.0621	0.115	5.13	13.3	0.000821	2.05	LV	CELLSTATES	vFB1.0	control_LMNA	12	18
OXCT1	0.59	0.00515	0.103	0.194	5.89	15.4	0.000362	2.29	LV	CELLSTATES	vFB1.0	control_LMNA	12	18
BOD1L1	0.589	0.0247	0.294	0.423	7.11	9.55	0.00381	1.61	LV	CELLSTATES	vFB1.0	control_LMNA	12	18
HDX	0.589	0.00989	0.0777	0.139	5.44	12.8	0.00098	2	LV	CELLSTATES	vFB1.0	control_LMNA	12	18
RPGRIP1L	0.588	0.0334	0.0433	0.0789	4.61	8.53	0.00593	1.48	LV	CELLSTATES	vFB1.0	control_LMNA	12	18
ALDH7A1	0.587	0.0155	0.146	0.243	6.28	11.1	0.00196	1.81	LV	CELLSTATES	vFB1.0	control_LMNA	12	18
GTF2A1	0.587	0.00136	0.0629	0.116	5.16	21.4	4.57e-05	2.87	LV	CELLSTATES	vFB1.0	control_LMNA	12	18
HP1BP3	0.587	0.0042	0.361	0.65	7.6	16.3	0.00026	2.38	LV	CELLSTATES	vFB1.0	control_LMNA	12	18
TTC7B	0.587	0.00148	0.14	0.257	6.3	21	5.14e-05	2.83	LV	CELLSTATES	vFB1.0	control_LMNA	12	18
CMYA5	0.586	0.0289	0.136	0.338	6.55	9.02	0.00479	1.54	LV	CELLSTATES	vFB1.0	control_LMNA	12	18
AC005498.3	0.585	0.0406	0.0265	0.053	4.05	7.89	0.00792	1.39	LV	CELLSTATES	vFB1.0	control_LMNA	12	18
FBXW8	0.585	0.00835	0.159	0.271	6.37	13.5	0.000748	2.08	LV	CELLSTATES	vFB1.0	control_LMNA	12	18
PAPSS1	0.585	0.0185	0.0616	0.124	5.18	10.5	0.00254	1.73	LV	CELLSTATES	vFB1.0	control_LMNA	12	18
PLEKHA1	0.585	0.000804	0.115	0.239	6.11	23.9	2.05e-05	3.09	LV	CELLSTATES	vFB1.0	control_LMNA	12	18
TTC39B	0.585	0.00802	0.108	0.204	5.94	13.7	0.000706	2.1	LV	CELLSTATES	vFB1.0	control_LMNA	12	18
BABAM2	0.584	0.000114	0.354	0.692	7.68	34.1	1.06e-06	3.94	LV	CELLSTATES	vFB1.0	control_LMNA	12	18
NAE1	0.584	0.000611	0.0784	0.143	5.49	25.1	1.38e-05	3.21	LV	CELLSTATES	vFB1.0	control_LMNA	12	18
LEMD3	0.583	0.00614	0.0997	0.182	5.78	14.7	0.000471	2.21	LV	CELLSTATES	vFB1.0	control_LMNA	12	18
PIK3C3	0.583	0.0013	0.18	0.341	6.66	21.6	4.29e-05	2.89	LV	CELLSTATES	vFB1.0	control_LMNA	12	18
ARGLU1	0.582	0.00309	0.895	1.45	8.83	17.6	0.000164	2.51	LV	CELLSTATES	vFB1.0	control_LMNA	12	18
CEP83	0.581	0.00707	0.135	0.257	6.25	14.2	0.000574	2.15	LV	CELLSTATES	vFB1.0	control_LMNA	12	18
FCHSD2	0.581	0.0124	0.715	1.39	8.68	11.9	0.0014	1.91	LV	CELLSTATES	vFB1.0	control_LMNA	12	18
RAB40B	0.581	0.0218	0.0217	0.0465	3.86	9.95	0.0032	1.66	LV	CELLSTATES	vFB1.0	control_LMNA	12	18
ABAT	0.58	0.0467	0.0385	0.0725	4.5	7.44	0.00975	1.33	LV	CELLSTATES	vFB1.0	control_LMNA	12	18
CELF2	0.58	0.0114	2.29	4.5	10.4	12.3	0.00122	1.94	LV	CELLSTATES	vFB1.0	control_LMNA	12	18
NIN	0.58	0.000496	0.16	0.33	6.57	26.2	9.89e-06	3.3	LV	CELLSTATES	vFB1.0	control_LMNA	12	18
ZNF441	0.58	0.0463	0.0317	0.0526	4.15	7.46	0.00964	1.33	LV	CELLSTATES	vFB1.0	control_LMNA	12	18
EVI5	0.579	0.00284	0.622	1.08	8.34	18.1	0.000139	2.55	LV	CELLSTATES	vFB1.0	control_LMNA	12	18
NPIPB5	0.579	0.00746	0.0911	0.181	5.73	14	0.000621	2.13	LV	CELLSTATES	vFB1.0	control_LMNA	12	18
GMDS-DT	0.577	0.00217	0.461	0.852	7.99	19.3	9.03e-05	2.66	LV	CELLSTATES	vFB1.0	control_LMNA	12	18
NPHP1	0.577	0.00958	0.0422	0.0707	4.58	13	0.00093	2.02	LV	CELLSTATES	vFB1.0	control_LMNA	12	18
AFDN	0.576	0.00543	0.326	0.599	7.47	15.2	0.000393	2.27	LV	CELLSTATES	vFB1.0	control_LMNA	12	18
GALC	0.576	0.0127	0.0512	0.0959	4.87	11.9	0.00145	1.9	LV	CELLSTATES	vFB1.0	control_LMNA	12	18
POLA1	0.576	0.00296	0.12	0.25	6.15	17.9	0.00015	2.53	LV	CELLSTATES	vFB1.0	control_LMNA	12	18
SKI	0.576	0.0442	0.148	0.264	6.32	7.62	0.00894	1.35	LV	CELLSTATES	vFB1.0	control_LMNA	12	18
TRAF3IP2-AS1	0.576	0.00224	0.351	0.668	7.63	19.2	9.48e-05	2.65	LV	CELLSTATES	vFB1.0	control_LMNA	12	18
AC139887.2	0.575	0.00636	0.148	0.292	6.41	14.6	0.000499	2.2	LV	CELLSTATES	vFB1.0	control_LMNA	12	18
ADD3	0.575	0.0143	0.918	1.76	9.01	11.4	0.00174	1.84	LV	CELLSTATES	vFB1.0	control_LMNA	12	18
ANKS1A	0.575	0.003	0.233	0.442	7.04	17.8	0.000154	2.52	LV	CELLSTATES	vFB1.0	control_LMNA	12	18
FEM1C	0.575	0.0482	0.0361	0.0611	4.31	7.34	0.0102	1.32	LV	CELLSTATES	vFB1.0	control_LMNA	12	18
GNRH1	0.575	0.0471	0.0201	0.0359	3.64	7.41	0.00984	1.33	LV	CELLSTATES	vFB1.0	control_LMNA	12	18
AGO2	0.574	0.00586	0.235	0.418	6.98	14.9	0.000442	2.23	LV	CELLSTATES	vFB1.0	control_LMNA	12	18
SHROOM1	0.574	0.0284	0.0253	0.0481	3.95	9.08	0.00466	1.55	LV	CELLSTATES	vFB1.0	control_LMNA	12	18
TM7SF3	0.574	0.00617	0.12	0.219	6.06	14.7	0.000477	2.21	LV	CELLSTATES	vFB1.0	control_LMNA	12	18
FAXDC2	0.573	0.0197	0.194	0.38	6.85	10.3	0.00275	1.71	LV	CELLSTATES	vFB1.0	control_LMNA	12	18
HLTF	0.573	0.00814	0.102	0.175	5.77	13.6	0.00072	2.09	LV	CELLSTATES	vFB1.0	control_LMNA	12	18
LRP12	0.573	0.0192	0.0585	0.109	5.02	10.4	0.00266	1.72	LV	CELLSTATES	vFB1.0	control_LMNA	12	18
PARP4	0.572	0.00199	0.182	0.321	6.62	19.7	7.93e-05	2.7	LV	CELLSTATES	vFB1.0	control_LMNA	12	18
PODN	0.572	0.0392	0.21	0.411	6.93	8	0.00754	1.41	LV	CELLSTATES	vFB1.0	control_LMNA	12	18
UNC13B	0.572	0.00224	0.118	0.216	6.05	19.2	9.52e-05	2.65	LV	CELLSTATES	vFB1.0	control_LMNA	12	18
ZFP90	0.571	0.0209	0.0993	0.15	5.63	10.1	0.003	1.68	LV	CELLSTATES	vFB1.0	control_LMNA	12	18
CSNK1G3	0.57	0.0091	0.15	0.279	6.36	13.2	0.000855	2.04	LV	CELLSTATES	vFB1.0	control_LMNA	12	18
LTN1	0.57	0.0103	0.106	0.182	5.8	12.7	0.00105	1.99	LV	CELLSTATES	vFB1.0	control_LMNA	12	18
SPATA6	0.57	0.00274	1.2	2.07	9.31	18.3	0.000131	2.56	LV	CELLSTATES	vFB1.0	control_LMNA	12	18
DMGDH	0.569	0.0315	0.0752	0.131	5.36	8.74	0.0054	1.5	LV	CELLSTATES	vFB1.0	control_LMNA	12	18
RERE	0.569	0.000738	0.934	1.69	9	24.3	1.79e-05	3.13	LV	CELLSTATES	vFB1.0	control_LMNA	12	18
SRBD1	0.569	0.00991	0.154	0.288	6.41	12.8	0.000984	2	LV	CELLSTATES	vFB1.0	control_LMNA	12	18
MIS18BP1	0.568	0.0211	0.174	0.303	6.54	10.1	0.00305	1.68	LV	CELLSTATES	vFB1.0	control_LMNA	12	18
ACER2	0.567	0.037	0.183	0.277	6.58	8.2	0.00687	1.43	LV	CELLSTATES	vFB1.0	control_LMNA	12	18
GLS	0.567	0.0277	0.397	0.662	7.65	9.16	0.00449	1.56	LV	CELLSTATES	vFB1.0	control_LMNA	12	18
IMMP2L	0.567	0.0317	1.42	2.78	9.65	8.72	0.00547	1.5	LV	CELLSTATES	vFB1.0	control_LMNA	12	18
MYO1E	0.567	0.0278	0.0941	0.177	5.74	9.15	0.00451	1.56	LV	CELLSTATES	vFB1.0	control_LMNA	12	18
IKZF5	0.566	0.0362	0.0441	0.0712	4.56	8.26	0.0067	1.44	LV	CELLSTATES	vFB1.0	control_LMNA	12	18
BCKDHB	0.565	0.0111	0.189	0.368	6.77	12.4	0.00117	1.96	LV	CELLSTATES	vFB1.0	control_LMNA	12	18
DOCK1	0.565	0.00197	0.713	1.34	8.62	19.8	7.77e-05	2.71	LV	CELLSTATES	vFB1.0	control_LMNA	12	18
MBNL3	0.565	0.0191	0.0848	0.163	5.62	10.4	0.00264	1.72	LV	CELLSTATES	vFB1.0	control_LMNA	12	18
GPRASP1	0.564	0.0331	0.029	0.0628	4.26	8.56	0.00586	1.48	LV	CELLSTATES	vFB1.0	control_LMNA	12	18
DHX40	0.563	0.00938	0.0599	0.107	5.08	13.1	0.0009	2.03	LV	CELLSTATES	vFB1.0	control_LMNA	12	18
COL5A2	0.562	0.00873	1.29	2.48	9.51	13.4	0.000793	2.06	LV	CELLSTATES	vFB1.0	control_LMNA	12	18
CENPC	0.561	0.0015	0.309	0.527	7.36	20.9	5.29e-05	2.82	LV	CELLSTATES	vFB1.0	control_LMNA	12	18
DICER1	0.56	0.0045	0.389	0.672	7.67	16	0.000295	2.35	LV	CELLSTATES	vFB1.0	control_LMNA	12	18
SPOPL	0.56	0.00461	0.122	0.232	6.12	15.9	0.000306	2.34	LV	CELLSTATES	vFB1.0	control_LMNA	12	18
SUPT3H	0.56	0.00397	0.25	0.478	7.14	16.6	0.00024	2.4	LV	CELLSTATES	vFB1.0	control_LMNA	12	18
CDK6	0.559	0.0471	0.0628	0.135	5.3	7.41	0.00984	1.33	LV	CELLSTATES	vFB1.0	control_LMNA	12	18
CNIH3	0.559	0.0045	0.0887	0.162	5.65	16	0.000295	2.35	LV	CELLSTATES	vFB1.0	control_LMNA	12	18
AUH	0.558	0.000939	0.242	0.474	7.13	23	2.65e-05	3.03	LV	CELLSTATES	vFB1.0	control_LMNA	12	18
FGD5	0.558	0.0443	0.0795	0.142	5.48	7.6	0.00902	1.35	LV	CELLSTATES	vFB1.0	control_LMNA	12	18
FSTL1	0.558	0.0153	0.432	0.92	8.01	11.2	0.00192	1.82	LV	CELLSTATES	vFB1.0	control_LMNA	12	18
IPO11	0.558	0.0117	0.065	0.121	5.23	12.2	0.00128	1.93	LV	CELLSTATES	vFB1.0	control_LMNA	12	18
STRIP1	0.558	0.0254	0.035	0.0599	4.32	9.46	0.00395	1.6	LV	CELLSTATES	vFB1.0	control_LMNA	12	18
TTC39C	0.558	0.0236	0.117	0.231	6.12	9.69	0.00358	1.63	LV	CELLSTATES	vFB1.0	control_LMNA	12	18
EZH1	0.557	0.0147	0.174	0.297	6.56	11.3	0.00181	1.83	LV	CELLSTATES	vFB1.0	control_LMNA	12	18
APAF1	0.556	0.00794	0.0785	0.125	5.34	13.8	0.000682	2.1	LV	CELLSTATES	vFB1.0	control_LMNA	12	18
MYO9A	0.556	0.000272	0.61	1.13	8.4	29.7	3.58e-06	3.57	LV	CELLSTATES	vFB1.0	control_LMNA	12	18
WDR48	0.556	0.00124	0.0791	0.143	5.51	21.8	3.93e-05	2.91	LV	CELLSTATES	vFB1.0	control_LMNA	12	18
INTS7	0.555	0.0325	0.0654	0.116	5.2	8.63	0.00568	1.49	LV	CELLSTATES	vFB1.0	control_LMNA	12	18
MAPK8	0.555	0.000313	0.315	0.572	7.44	28.9	4.45e-06	3.5	LV	CELLSTATES	vFB1.0	control_LMNA	12	18
PRIMPOL	0.555	0.003	0.132	0.23	6.17	17.8	0.000155	2.52	LV	CELLSTATES	vFB1.0	control_LMNA	12	18
RABEP1	0.554	0.00385	0.291	0.515	7.31	16.7	0.000228	2.41	LV	CELLSTATES	vFB1.0	control_LMNA	12	18
SLC25A27	0.554	0.033	0.147	0.25	6.28	8.57	0.00583	1.48	LV	CELLSTATES	vFB1.0	control_LMNA	12	18
XYLB	0.554	0.012	0.0515	0.0998	4.93	12.1	0.00134	1.92	LV	CELLSTATES	vFB1.0	control_LMNA	12	18
AL359915.2	0.553	0.00962	0.218	0.417	6.97	13	0.000938	2.02	LV	CELLSTATES	vFB1.0	control_LMNA	12	18
C1orf21	0.553	0.0133	0.741	1.3	8.64	11.7	0.00154	1.88	LV	CELLSTATES	vFB1.0	control_LMNA	12	18
FBXO42	0.553	0.0456	0.406	0.705	7.79	7.51	0.00942	1.34	LV	CELLSTATES	vFB1.0	control_LMNA	12	18
FMR1	0.553	0.011	0.0637	0.113	5.14	12.4	0.00115	1.96	LV	CELLSTATES	vFB1.0	control_LMNA	12	18
FBXO31	0.552	0.0191	0.0517	0.0845	4.82	10.4	0.00263	1.72	LV	CELLSTATES	vFB1.0	control_LMNA	12	18
KAT2B	0.552	0.0408	0.106	0.213	5.99	7.88	0.00796	1.39	LV	CELLSTATES	vFB1.0	control_LMNA	12	18
OTUD7A	0.552	0.00794	0.204	0.365	6.79	13.7	0.000689	2.1	LV	CELLSTATES	vFB1.0	control_LMNA	12	18
ATXN1	0.551	0.00153	0.378	0.719	7.74	20.8	5.45e-05	2.82	LV	CELLSTATES	vFB1.0	control_LMNA	12	18
TSHZ1	0.551	0.0456	0.0421	0.0874	4.64	7.52	0.00938	1.34	LV	CELLSTATES	vFB1.0	control_LMNA	12	18
EXOC3	0.55	0.0187	0.0536	0.0852	4.82	10.5	0.00257	1.73	LV	CELLSTATES	vFB1.0	control_LMNA	12	18
C20orf194	0.549	0.00274	0.394	0.662	7.71	18.2	0.000132	2.56	LV	CELLSTATES	vFB1.0	control_LMNA	12	18
TTLL7	0.549	0.00794	0.289	0.486	7.26	13.8	0.000686	2.1	LV	CELLSTATES	vFB1.0	control_LMNA	12	18
KIF13A	0.548	0.00165	0.463	0.898	8.05	20.5	6.08e-05	2.78	LV	CELLSTATES	vFB1.0	control_LMNA	12	18
WDFY2	0.546	0.0108	0.255	0.5	7.25	12.5	0.00112	1.97	LV	CELLSTATES	vFB1.0	control_LMNA	12	18
CASC2	0.545	0.0195	0.0422	0.0837	4.66	10.3	0.00272	1.71	LV	CELLSTATES	vFB1.0	control_LMNA	12	18
CCNY	0.545	0.00585	0.438	0.778	7.86	14.9	0.000439	2.23	LV	CELLSTATES	vFB1.0	control_LMNA	12	18
DST	0.545	0.00192	1.17	2.26	9.37	19.9	7.55e-05	2.72	LV	CELLSTATES	vFB1.0	control_LMNA	12	18
AF117829.1	0.544	0.0472	0.313	0.536	7.34	7.41	0.00988	1.33	LV	CELLSTATES	vFB1.0	control_LMNA	12	18
EP400	0.544	0.0117	0.144	0.259	6.29	12.2	0.00127	1.93	LV	CELLSTATES	vFB1.0	control_LMNA	12	18
RAB11FIP2	0.544	0.0352	0.0927	0.167	5.62	8.36	0.00642	1.45	LV	CELLSTATES	vFB1.0	control_LMNA	12	18
NCK2	0.543	0.0246	0.131	0.22	6.07	9.56	0.00378	1.61	LV	CELLSTATES	vFB1.0	control_LMNA	12	18
ZNF532	0.543	0.00309	0.222	0.409	6.94	17.6	0.000164	2.51	LV	CELLSTATES	vFB1.0	control_LMNA	12	18
CDYL	0.542	0.00638	0.201	0.356	6.75	14.6	0.000502	2.2	LV	CELLSTATES	vFB1.0	control_LMNA	12	18
ZSWIM6	0.542	0.00281	0.274	0.471	7.2	18.1	0.000137	2.55	LV	CELLSTATES	vFB1.0	control_LMNA	12	18
ANTXR2	0.541	0.0279	0.448	0.937	8.07	9.14	0.00454	1.55	LV	CELLSTATES	vFB1.0	control_LMNA	12	18
HERPUD2	0.541	0.00241	0.141	0.24	6.23	18.9	0.000106	2.62	LV	CELLSTATES	vFB1.0	control_LMNA	12	18
IFT74	0.541	0.00664	0.0952	0.179	5.76	14.4	0.000531	2.18	LV	CELLSTATES	vFB1.0	control_LMNA	12	18
QSER1	0.541	0.00148	0.131	0.243	6.18	21	5.19e-05	2.83	LV	CELLSTATES	vFB1.0	control_LMNA	12	18
FBXO38	0.54	0.00458	0.148	0.258	6.34	15.9	0.000303	2.34	LV	CELLSTATES	vFB1.0	control_LMNA	12	18
WASL	0.54	0.00853	0.136	0.242	6.19	13.5	0.00077	2.07	LV	CELLSTATES	vFB1.0	control_LMNA	12	18
CACNA1C	0.539	0.0448	0.52	1.16	8.35	7.57	0.00915	1.35	LV	CELLSTATES	vFB1.0	control_LMNA	12	18
PARD3	0.539	0.0021	1.05	1.95	9.18	19.5	8.57e-05	2.68	LV	CELLSTATES	vFB1.0	control_LMNA	12	18
TAPT1	0.539	0.00674	0.0959	0.173	5.74	14.4	0.000543	2.17	LV	CELLSTATES	vFB1.0	control_LMNA	12	18
TOR1AIP1	0.539	0.00442	0.136	0.22	6.16	16.1	0.000282	2.35	LV	CELLSTATES	vFB1.0	control_LMNA	12	18
DDX17	0.538	0.00448	0.987	1.79	9.06	16	0.000291	2.35	LV	CELLSTATES	vFB1.0	control_LMNA	12	18
L3MBTL3	0.538	0.0402	0.0479	0.0857	4.79	7.93	0.00779	1.4	LV	CELLSTATES	vFB1.0	control_LMNA	12	18
MBTPS1	0.538	0.0077	0.15	0.246	6.28	13.9	0.000648	2.11	LV	CELLSTATES	vFB1.0	control_LMNA	12	18
SVIL	0.538	0.0313	0.777	1.4	8.75	8.77	0.00534	1.51	LV	CELLSTATES	vFB1.0	control_LMNA	12	18
DROSHA	0.537	0.00581	0.0991	0.18	5.8	14.9	0.000436	2.24	LV	CELLSTATES	vFB1.0	control_LMNA	12	18
KIAA1109	0.537	0.00183	0.317	0.566	7.42	20.1	7e-05	2.74	LV	CELLSTATES	vFB1.0	control_LMNA	12	18
UBN2	0.537	0.00521	0.159	0.292	6.45	15.4	0.000369	2.28	LV	CELLSTATES	vFB1.0	control_LMNA	12	18
RGL1	0.536	0.0175	0.158	0.305	6.5	10.7	0.00236	1.76	LV	CELLSTATES	vFB1.0	control_LMNA	12	18
SMAD4	0.535	0.00608	0.0688	0.138	5.37	14.8	0.000465	2.22	LV	CELLSTATES	vFB1.0	control_LMNA	12	18
WDR35	0.535	0.0022	0.115	0.202	5.98	19.3	9.24e-05	2.66	LV	CELLSTATES	vFB1.0	control_LMNA	12	18
DENND4C	0.534	0.000873	0.539	0.927	8.17	23.4	2.37e-05	3.06	LV	CELLSTATES	vFB1.0	control_LMNA	12	18
CMAS	0.533	0.00938	0.0453	0.0905	4.76	13.1	0.000899	2.03	LV	CELLSTATES	vFB1.0	control_LMNA	12	18
GALNT7	0.532	0.0145	0.254	0.471	7.14	11.4	0.00176	1.84	LV	CELLSTATES	vFB1.0	control_LMNA	12	18
RBMS1	0.531	0.0172	1.91	3.33	9.97	10.7	0.00229	1.76	LV	CELLSTATES	vFB1.0	control_LMNA	12	18
DZIP3	0.53	0.0426	0.104	0.188	5.85	7.74	0.00847	1.37	LV	CELLSTATES	vFB1.0	control_LMNA	12	18
MTM1	0.53	0.0101	0.0679	0.118	5.22	12.7	0.00102	2	LV	CELLSTATES	vFB1.0	control_LMNA	12	18
POLE	0.53	0.0211	0.0384	0.0702	4.48	10.1	0.00304	1.68	LV	CELLSTATES	vFB1.0	control_LMNA	12	18
UBAP2	0.53	0.00301	0.153	0.257	6.35	17.8	0.000156	2.52	LV	CELLSTATES	vFB1.0	control_LMNA	12	18
DCBLD2	0.529	0.00245	0.277	0.519	7.28	18.8	0.000109	2.61	LV	CELLSTATES	vFB1.0	control_LMNA	12	18
NBPF9	0.529	0.00891	0.0862	0.158	5.61	13.3	0.000825	2.05	LV	CELLSTATES	vFB1.0	control_LMNA	12	18
MGMT	0.528	0.0132	0.181	0.338	6.65	11.7	0.00153	1.88	LV	CELLSTATES	vFB1.0	control_LMNA	12	18
NUMBL	0.528	0.012	0.0718	0.126	5.3	12.1	0.00133	1.92	LV	CELLSTATES	vFB1.0	control_LMNA	12	18
SDK1	0.528	0.0371	0.414	0.731	7.81	8.2	0.0069	1.43	LV	CELLSTATES	vFB1.0	control_LMNA	12	18
MUT	0.527	0.0316	0.0605	0.105	5.06	8.72	0.00546	1.5	LV	CELLSTATES	vFB1.0	control_LMNA	12	18
GNG12	0.526	0.00466	0.177	0.352	6.68	15.8	0.000311	2.33	LV	CELLSTATES	vFB1.0	control_LMNA	12	18
NLRP1	0.526	0.00979	0.193	0.348	6.74	12.9	0.000968	2.01	LV	CELLSTATES	vFB1.0	control_LMNA	12	18
ABCA5	0.525	0.0123	0.318	0.531	7.4	12	0.00139	1.91	LV	CELLSTATES	vFB1.0	control_LMNA	12	18
TRAF3IP1	0.525	0.0222	0.064	0.108	5.12	9.89	0.00329	1.65	LV	CELLSTATES	vFB1.0	control_LMNA	12	18
TXNL4A	0.524	0.0373	0.0776	0.128	5.33	8.17	0.00698	1.43	LV	CELLSTATES	vFB1.0	control_LMNA	12	18
WDR19	0.524	0.0405	0.148	0.258	6.37	7.9	0.00788	1.39	LV	CELLSTATES	vFB1.0	control_LMNA	12	18
SH3RF1	0.523	0.0143	0.428	0.675	7.74	11.4	0.00173	1.84	LV	CELLSTATES	vFB1.0	control_LMNA	12	18
TPP2	0.523	0.00903	0.147	0.265	6.33	13.2	0.000843	2.04	LV	CELLSTATES	vFB1.0	control_LMNA	12	18
PPP2R2D	0.522	0.0231	0.119	0.197	5.95	9.76	0.00347	1.64	LV	CELLSTATES	vFB1.0	control_LMNA	12	18
AC016831.7	0.521	0.0186	1.87	3.44	10	10.5	0.00255	1.73	LV	CELLSTATES	vFB1.0	control_LMNA	12	18
OGT	0.521	0.00274	0.372	0.631	7.62	18.2	0.000132	2.56	LV	CELLSTATES	vFB1.0	control_LMNA	12	18
GTDC1	0.52	0.00255	0.309	0.616	7.49	18.5	0.000118	2.59	LV	CELLSTATES	vFB1.0	control_LMNA	12	18
MINDY3	0.52	0.0025	0.153	0.254	6.33	18.6	0.000115	2.6	LV	CELLSTATES	vFB1.0	control_LMNA	12	18
SMC6	0.52	0.00658	0.136	0.239	6.22	14.5	0.000525	2.18	LV	CELLSTATES	vFB1.0	control_LMNA	12	18
AC020928.1	0.519	0.00124	0.074	0.126	5.35	21.8	3.97e-05	2.91	LV	CELLSTATES	vFB1.0	control_LMNA	12	18
LGR4	0.519	0.0433	0.607	1.21	8.48	7.68	0.0087	1.36	LV	CELLSTATES	vFB1.0	control_LMNA	12	18
YTHDC1	0.519	0.00914	0.173	0.286	6.49	13.2	0.00086	2.04	LV	CELLSTATES	vFB1.0	control_LMNA	12	18
AKAP13	0.518	0.00634	1.96	3.38	10	14.6	0.000496	2.2	LV	CELLSTATES	vFB1.0	control_LMNA	12	18
DOPEY1	0.518	0.00777	0.202	0.338	6.72	13.8	0.000663	2.11	LV	CELLSTATES	vFB1.0	control_LMNA	12	18
C2orf92	0.517	0.0445	0.0473	0.0805	4.71	7.59	0.00906	1.35	LV	CELLSTATES	vFB1.0	control_LMNA	12	18
LMF1	0.516	0.0146	0.0783	0.152	5.49	11.3	0.00179	1.83	LV	CELLSTATES	vFB1.0	control_LMNA	12	18
PAXBP1	0.516	0.01	0.286	0.443	7.16	12.8	0.000999	2	LV	CELLSTATES	vFB1.0	control_LMNA	12	18
ADGRL2	0.515	0.0117	0.202	0.378	6.83	12.2	0.00127	1.93	LV	CELLSTATES	vFB1.0	control_LMNA	12	18
ZNF407	0.513	0.0159	0.302	0.552	7.35	11	0.00203	1.8	LV	CELLSTATES	vFB1.0	control_LMNA	12	18
SMARCC1	0.512	0.00172	0.211	0.371	6.83	20.3	6.49e-05	2.76	LV	CELLSTATES	vFB1.0	control_LMNA	12	18
FMO4	0.511	0.0478	0.0589	0.102	5.05	7.37	0.0101	1.32	LV	CELLSTATES	vFB1.0	control_LMNA	12	18
MAGI2	0.511	0.011	1.02	1.93	9.17	12.4	0.00116	1.96	LV	CELLSTATES	vFB1.0	control_LMNA	12	18
TBC1D5	0.511	0.000868	0.926	1.67	8.98	23.4	2.36e-05	3.06	LV	CELLSTATES	vFB1.0	control_LMNA	12	18
TTC21B	0.511	0.00794	0.205	0.34	6.75	13.7	0.000688	2.1	LV	CELLSTATES	vFB1.0	control_LMNA	12	18
BMP2K	0.51	0.00751	0.14	0.247	6.26	14	0.000629	2.12	LV	CELLSTATES	vFB1.0	control_LMNA	12	18
BNIP3L	0.51	0.0162	0.744	1.31	8.69	11	0.0021	1.79	LV	CELLSTATES	vFB1.0	control_LMNA	12	18
ESYT2	0.51	0.00607	0.473	0.818	7.97	14.8	0.000462	2.22	LV	CELLSTATES	vFB1.0	control_LMNA	12	18
MAML3	0.51	0.033	0.398	0.753	7.82	8.58	0.00582	1.48	LV	CELLSTATES	vFB1.0	control_LMNA	12	18
NEK7	0.509	0.00448	0.324	0.602	7.49	16	0.00029	2.35	LV	CELLSTATES	vFB1.0	control_LMNA	12	18
RNGTT	0.509	0.0233	0.198	0.349	6.72	9.72	0.00353	1.63	LV	CELLSTATES	vFB1.0	control_LMNA	12	18
YPEL2	0.509	0.0365	0.18	0.327	6.64	8.25	0.00675	1.44	LV	CELLSTATES	vFB1.0	control_LMNA	12	18
AC114689.3	0.508	0.0374	0.056	0.106	5.04	8.16	0.007	1.43	LV	CELLSTATES	vFB1.0	control_LMNA	12	18
EHBP1L1	0.506	0.0487	0.0465	0.0884	4.75	7.3	0.0104	1.31	LV	CELLSTATES	vFB1.0	control_LMNA	12	18
AKAP7	0.505	0.0446	0.0799	0.148	5.52	7.59	0.0091	1.35	LV	CELLSTATES	vFB1.0	control_LMNA	12	18
MAP4K5	0.505	0.00743	0.268	0.492	7.21	14	0.000616	2.13	LV	CELLSTATES	vFB1.0	control_LMNA	12	18
MYCBP2	0.505	0.0195	0.776	1.3	8.65	10.3	0.00272	1.71	LV	CELLSTATES	vFB1.0	control_LMNA	12	18
ZBTB41	0.505	0.0376	0.0543	0.0899	4.86	8.14	0.00706	1.42	LV	CELLSTATES	vFB1.0	control_LMNA	12	18
LCAT	0.504	0.0357	0.0375	0.0781	4.58	8.32	0.00653	1.45	LV	CELLSTATES	vFB1.0	control_LMNA	12	18
MAP3K4	0.504	0.00889	0.193	0.338	6.69	13.3	0.00082	2.05	LV	CELLSTATES	vFB1.0	control_LMNA	12	18
ITPR3	0.503	0.0467	0.0758	0.145	5.44	7.44	0.00974	1.33	LV	CELLSTATES	vFB1.0	control_LMNA	12	18
TLDC1	0.503	0.0345	0.0425	0.0761	4.64	8.42	0.00623	1.46	LV	CELLSTATES	vFB1.0	control_LMNA	12	18
PGR	0.502	0.0354	0.11	0.202	5.96	8.34	0.00648	1.45	LV	CELLSTATES	vFB1.0	control_LMNA	12	18
PTPRM	0.502	0.0096	0.522	0.988	8.18	13	0.000933	2.02	LV	CELLSTATES	vFB1.0	control_LMNA	12	18
SLK	0.502	0.012	0.135	0.234	6.18	12.1	0.00134	1.92	LV	CELLSTATES	vFB1.0	control_LMNA	12	18
WASF2	0.502	0.0019	0.369	0.647	7.65	19.9	7.43e-05	2.72	LV	CELLSTATES	vFB1.0	control_LMNA	12	18
ANK2	0.501	0.0286	0.326	0.667	7.61	9.07	0.00469	1.54	LV	CELLSTATES	vFB1.0	control_LMNA	12	18
KIAA0825	0.501	0.00693	0.209	0.371	6.83	14.3	0.00056	2.16	LV	CELLSTATES	vFB1.0	control_LMNA	12	18
WWC2	0.501	0.0135	0.292	0.512	7.28	11.7	0.00158	1.87	LV	CELLSTATES	vFB1.0	control_LMNA	12	18
DOCK11	0.5	0.00437	0.138	0.259	6.31	16.2	0.000276	2.36	LV	CELLSTATES	vFB1.0	control_LMNA	12	18
EFCAB2	0.5	0.0254	0.36	0.61	7.57	9.46	0.00395	1.6	LV	CELLSTATES	vFB1.0	control_LMNA	12	18
LRRK2	0.5	0.0135	0.201	0.389	6.85	11.7	0.00158	1.87	LV	CELLSTATES	vFB1.0	control_LMNA	12	18
RALBP1	0.5	0.0113	0.107	0.183	5.85	12.3	0.00121	1.95	LV	CELLSTATES	vFB1.0	control_LMNA	12	18
SCP2	0.5	0.0143	0.208	0.37	6.85	11.4	0.00174	1.84	LV	CELLSTATES	vFB1.0	control_LMNA	12	18

## Sheet: PKP2_control
Gene	logFC	FDR	mean_exp_control	mean_exp_genotype	logCPM	F	PValue	FDR_plot	Region	annotation_level	cell_state	comparison	Observations_genotype	Observations_reference
AC100793.4	4.23	7.36e-05	0.000873	0.0178	1.79	46.4	1.42e-07	4.13	LV	CELLSTATES	vFB1.0	control_PKP2	6	18
HBB	4.05	0.000286	0.00454	0.0323	2.78	35.8	1.4e-06	3.54	LV	CELLSTATES	vFB1.0	control_PKP2	6	18
SUSD4	2.98	2.33e-05	0.0191	0.144	4.6	57	1.93e-08	4.63	LV	CELLSTATES	vFB1.0	control_PKP2	6	18
TSC22D3	2.62	0.000117	0.371	1.82	8.31	42	3.54e-07	3.93	LV	CELLSTATES	vFB1.0	control_PKP2	6	18
MUM1L1	2.61	0.0153	0.0209	0.0892	4.14	14.2	0.000719	1.81	LV	CELLSTATES	vFB1.0	control_PKP2	6	18
XG	2.6	0.000473	0.0125	0.0744	3.67	33	2.79e-06	3.33	LV	CELLSTATES	vFB1.0	control_PKP2	6	18
AC007920.2	2.56	0.00327	0.00254	0.018	1.99	22.1	5.32e-05	2.49	LV	CELLSTATES	vFB1.0	control_PKP2	6	18
FAM69C	2.56	0.00276	0.00234	0.0167	1.93	22.9	4.15e-05	2.56	LV	CELLSTATES	vFB1.0	control_PKP2	6	18
RAMP2-AS1	2.56	3.53e-05	0.0166	0.124	4.3	53.7	3.46e-08	4.45	LV	CELLSTATES	vFB1.0	control_PKP2	6	18
SEZ6L	2.56	6.02e-05	0.0115	0.069	3.62	49.2	8.2e-08	4.22	LV	CELLSTATES	vFB1.0	control_PKP2	6	18
BTG2	2.55	0.000357	0.202	1	7.41	34.6	1.86e-06	3.45	LV	CELLSTATES	vFB1.0	control_PKP2	6	18
SLC10A6	2.54	0.00152	0.00417	0.024	2.39	26.2	1.62e-05	2.82	LV	CELLSTATES	vFB1.0	control_PKP2	6	18
TIPARP	2.5	8.2e-06	0.0555	0.469	6.06	74.1	1.24e-09	5.09	LV	CELLSTATES	vFB1.0	control_PKP2	6	18
RGS7BP	2.49	0.00788	0.00324	0.0146	1.95	17.2	0.000253	2.1	LV	CELLSTATES	vFB1.0	control_PKP2	6	18
MASP1	2.46	6.02e-05	0.0158	0.0771	3.92	49	8.53e-08	4.22	LV	CELLSTATES	vFB1.0	control_PKP2	6	18
PDK4	2.46	0.00773	0.328	1.62	8.16	17.3	0.000244	2.11	LV	CELLSTATES	vFB1.0	control_PKP2	6	18
KIF5C	2.43	0.00013	0.021	0.128	4.51	41.3	4.11e-07	3.89	LV	CELLSTATES	vFB1.0	control_PKP2	6	18
HS6ST2	2.41	0.0262	0.0894	0.283	5.94	12	0.00163	1.58	LV	CELLSTATES	vFB1.0	control_PKP2	6	18
DDIT4	2.39	0.000678	0.148	0.576	6.83	30.7	4.86e-06	3.17	LV	CELLSTATES	vFB1.0	control_PKP2	6	18
AF212831.1	2.38	0.0441	0.00456	0.022	2.37	9.84	0.00379	1.36	LV	CELLSTATES	vFB1.0	control_PKP2	6	18
AC011503.1	2.37	0.00579	0.0444	0.204	5.28	18.8	0.000148	2.24	LV	CELLSTATES	vFB1.0	control_PKP2	6	18
CHST7	2.34	9.03e-05	0.088	0.413	6.2	44	2.29e-07	4.04	LV	CELLSTATES	vFB1.0	control_PKP2	6	18
ZFAND5	2.32	1.93e-07	0.11	0.551	6.57	109	1.45e-11	6.72	LV	CELLSTATES	vFB1.0	control_PKP2	6	18
AL031599.1	2.3	0.00513	0.0455	0.179	5.08	19.6	0.000117	2.29	LV	CELLSTATES	vFB1.0	control_PKP2	6	18
AF130359.1	2.26	0.0139	0.0241	0.0964	4.32	14.6	0.000617	1.86	LV	CELLSTATES	vFB1.0	control_PKP2	6	18
SLC7A8	2.26	0.000805	0.02	0.0744	4	29.8	6.14e-06	3.09	LV	CELLSTATES	vFB1.0	control_PKP2	6	18
IGFBP3	2.25	0.017	0.202	0.398	7.1	13.7	0.000843	1.77	LV	CELLSTATES	vFB1.0	control_PKP2	6	18
PHLDA1	2.22	0.00557	0.0144	0.0987	4.04	19	0.000139	2.25	LV	CELLSTATES	vFB1.0	control_PKP2	6	18
SESN3	2.21	0.000527	0.0475	0.241	5.4	32.2	3.4e-06	3.28	LV	CELLSTATES	vFB1.0	control_PKP2	6	18
KITLG	2.18	0.000454	0.023	0.126	4.52	33.4	2.5e-06	3.34	LV	CELLSTATES	vFB1.0	control_PKP2	6	18
SSX2IP	2.17	0.000125	0.0553	0.305	5.65	41.5	3.88e-07	3.9	LV	CELLSTATES	vFB1.0	control_PKP2	6	18
RGCC	2.16	0.00367	0.015	0.0615	3.74	21.6	6.26e-05	2.44	LV	CELLSTATES	vFB1.0	control_PKP2	6	18
TMEM132C	2.08	9.03e-05	0.318	1.71	8.16	44.1	2.28e-07	4.04	LV	CELLSTATES	vFB1.0	control_PKP2	6	18
MOB3B	2.07	0.00641	0.199	0.817	7.27	18.4	0.000169	2.19	LV	CELLSTATES	vFB1.0	control_PKP2	6	18
HS3ST1	2.06	0.0055	0.0415	0.13	4.94	19.1	0.000134	2.26	LV	CELLSTATES	vFB1.0	control_PKP2	6	18
GREB1	2.05	0.00146	0.0181	0.0778	3.93	26.6	1.44e-05	2.84	LV	CELLSTATES	vFB1.0	control_PKP2	6	18
LINC02082	2.05	0.0352	0.00212	0.0128	1.74	10.7	0.00266	1.45	LV	CELLSTATES	vFB1.0	control_PKP2	6	18
AC025822.2	2.02	0.0032	0.00336	0.0126	1.79	22.2	5.1e-05	2.49	LV	CELLSTATES	vFB1.0	control_PKP2	6	18
AL357060.1	2.01	0.00884	0.00765	0.0275	2.75	16.6	0.000308	2.05	LV	CELLSTATES	vFB1.0	control_PKP2	6	18
PDZRN4	2.01	0.0147	0.0282	0.102	4.39	14.4	0.00067	1.83	LV	CELLSTATES	vFB1.0	control_PKP2	6	18
CNKSR2	1.99	0.00123	0.0596	0.29	5.71	27.6	1.11e-05	2.91	LV	CELLSTATES	vFB1.0	control_PKP2	6	18
SNCAIP	1.98	0.00104	0.0308	0.212	5.04	28.5	8.73e-06	2.98	LV	CELLSTATES	vFB1.0	control_PKP2	6	18
SPINK13	1.97	0.0188	0.00402	0.0178	2.05	13.3	0.000979	1.73	LV	CELLSTATES	vFB1.0	control_PKP2	6	18
MTSS1	1.96	0.00226	0.0971	0.381	6.15	24.1	2.95e-05	2.65	LV	CELLSTATES	vFB1.0	control_PKP2	6	18
MAMDC2	1.95	0.00516	1.07	4.16	9.61	19.5	0.00012	2.29	LV	CELLSTATES	vFB1.0	control_PKP2	6	18
AL590617.2	1.94	0.00227	0.0279	0.115	4.46	24.1	2.98e-05	2.64	LV	CELLSTATES	vFB1.0	control_PKP2	6	18
ARHGAP10	1.88	0.000136	1.13	5.22	9.82	40.8	4.52e-07	3.87	LV	CELLSTATES	vFB1.0	control_PKP2	6	18
PTPN13	1.87	2.33e-05	0.272	1.28	7.79	58.2	1.56e-08	4.63	LV	CELLSTATES	vFB1.0	control_PKP2	6	18
GLUL	1.85	0.000252	0.268	0.895	7.56	36.9	1.08e-06	3.6	LV	CELLSTATES	vFB1.0	control_PKP2	6	18
PRIMA1	1.85	0.00497	0.0049	0.0199	2.32	19.7	0.000111	2.3	LV	CELLSTATES	vFB1.0	control_PKP2	6	18
SORT1	1.85	0.000455	0.0212	0.083	4.08	33.2	2.61e-06	3.34	LV	CELLSTATES	vFB1.0	control_PKP2	6	18
ARL15	1.84	9.03e-05	1.38	5.69	10	43.6	2.49e-07	4.04	LV	CELLSTATES	vFB1.0	control_PKP2	6	18
KALRN	1.84	0.00483	0.0936	0.366	6.16	19.9	0.000106	2.32	LV	CELLSTATES	vFB1.0	control_PKP2	6	18
PRR16	1.82	6.02e-05	0.693	2.89	9	48.4	9.42e-08	4.22	LV	CELLSTATES	vFB1.0	control_PKP2	6	18
BMP4	1.81	1.82e-05	0.0485	0.191	5.28	64.4	5.5e-09	4.74	LV	CELLSTATES	vFB1.0	control_PKP2	6	18
AP000755.2	1.8	0.0448	0.00588	0.0199	2.36	9.77	0.0039	1.35	LV	CELLSTATES	vFB1.0	control_PKP2	6	18
LINC01088	1.79	0.0324	0.89	3.17	9.3	11.1	0.00231	1.49	LV	CELLSTATES	vFB1.0	control_PKP2	6	18
WARS2-IT1	1.78	0.00247	0.0178	0.0743	3.9	23.6	3.44e-05	2.61	LV	CELLSTATES	vFB1.0	control_PKP2	6	18
ENOX2	1.77	1.21e-05	0.316	1.27	7.9	68.8	2.75e-09	4.92	LV	CELLSTATES	vFB1.0	control_PKP2	6	18
TLR5	1.76	0.00394	0.0103	0.0502	3.37	21.1	7.21e-05	2.4	LV	CELLSTATES	vFB1.0	control_PKP2	6	18
CCDC68	1.75	0.013	0.0255	0.0886	4.23	14.9	0.000561	1.89	LV	CELLSTATES	vFB1.0	control_PKP2	6	18
AFF3	1.74	0.000984	0.493	1.98	8.5	28.8	8.02e-06	3.01	LV	CELLSTATES	vFB1.0	control_PKP2	6	18
RAMP2	1.74	0.0167	0.00936	0.0272	2.85	13.8	0.000822	1.78	LV	CELLSTATES	vFB1.0	control_PKP2	6	18
TESPA1	1.74	0.00897	0.0135	0.0656	3.75	16.5	0.000316	2.05	LV	CELLSTATES	vFB1.0	control_PKP2	6	18
LINC00222	1.73	0.00255	0.0109	0.0361	3.15	23.4	3.64e-05	2.59	LV	CELLSTATES	vFB1.0	control_PKP2	6	18
SLC25A18	1.72	0.0106	0.0288	0.0904	4.39	15.8	0.000403	1.97	LV	CELLSTATES	vFB1.0	control_PKP2	6	18
AJAP1	1.71	0.0102	0.00501	0.0227	2.42	16	0.000378	1.99	LV	CELLSTATES	vFB1.0	control_PKP2	6	18
CENPE	1.7	0.00273	0.0105	0.032	3.01	23	4.04e-05	2.56	LV	CELLSTATES	vFB1.0	control_PKP2	6	18
PAPLN	1.69	6.95e-05	0.0428	0.173	5.06	47	1.26e-07	4.16	LV	CELLSTATES	vFB1.0	control_PKP2	6	18
AC007389.5	1.68	0.00484	0.00459	0.0186	2.26	19.8	0.000106	2.32	LV	CELLSTATES	vFB1.0	control_PKP2	6	18
TPD52L1	1.68	0.0317	0.0348	0.138	4.81	11.2	0.00223	1.5	LV	CELLSTATES	vFB1.0	control_PKP2	6	18
LINC01033	1.67	0.00394	0.0149	0.0412	3.38	21.1	7.2e-05	2.4	LV	CELLSTATES	vFB1.0	control_PKP2	6	18
LMX1A	1.67	0.0364	0.00614	0.0307	2.64	10.6	0.00281	1.44	LV	CELLSTATES	vFB1.0	control_PKP2	6	18
TXNIP	1.66	0.000527	0.553	1.8	8.6	32.1	3.47e-06	3.28	LV	CELLSTATES	vFB1.0	control_PKP2	6	18
AL035446.1	1.64	0.00684	0.0117	0.0329	3.07	18	0.000191	2.16	LV	CELLSTATES	vFB1.0	control_PKP2	6	18
DOCK5	1.64	0.00218	0.617	2.18	8.72	24.3	2.77e-05	2.66	LV	CELLSTATES	vFB1.0	control_PKP2	6	18
LINC01807	1.64	0.0357	0.0615	0.199	5.4	10.6	0.00274	1.45	LV	CELLSTATES	vFB1.0	control_PKP2	6	18
STK17B	1.62	0.00641	0.153	0.573	6.77	18.4	0.000169	2.19	LV	CELLSTATES	vFB1.0	control_PKP2	6	18
FOXO3	1.61	9.03e-05	1.01	3.64	9.49	43.6	2.52e-07	4.04	LV	CELLSTATES	vFB1.0	control_PKP2	6	18
KCND2	1.61	0.046	0.0815	0.304	5.88	9.67	0.00405	1.34	LV	CELLSTATES	vFB1.0	control_PKP2	6	18
KCNQ3	1.61	0.0166	0.00652	0.0227	2.58	13.9	0.000805	1.78	LV	CELLSTATES	vFB1.0	control_PKP2	6	18
TMPRSS11A	1.61	0.0315	0.00824	0.023	2.67	11.2	0.00222	1.5	LV	CELLSTATES	vFB1.0	control_PKP2	6	18
FNIP2	1.6	9.03e-05	0.181	0.665	7.01	43.7	2.45e-07	4.04	LV	CELLSTATES	vFB1.0	control_PKP2	6	18
LINC02343	1.6	0.00156	0.00666	0.0206	2.53	26.1	1.69e-05	2.81	LV	CELLSTATES	vFB1.0	control_PKP2	6	18
LINC01197	1.59	0.00367	0.0203	0.0682	3.97	21.5	6.35e-05	2.44	LV	CELLSTATES	vFB1.0	control_PKP2	6	18
ATP10A	1.57	0.000272	0.125	0.463	6.5	36.4	1.23e-06	3.56	LV	CELLSTATES	vFB1.0	control_PKP2	6	18
AC027449.1	1.56	0.0232	0.00889	0.0249	2.75	12.5	0.00135	1.63	LV	CELLSTATES	vFB1.0	control_PKP2	6	18
ADRA1B	1.56	0.00162	0.106	0.44	6.32	25.8	1.81e-05	2.79	LV	CELLSTATES	vFB1.0	control_PKP2	6	18
FAM129A	1.55	0.000194	0.201	0.71	7.18	38.7	7.17e-07	3.71	LV	CELLSTATES	vFB1.0	control_PKP2	6	18
AL445426.1	1.53	0.00106	0.185	0.64	6.99	28.3	9.13e-06	2.97	LV	CELLSTATES	vFB1.0	control_PKP2	6	18
ARHGAP26	1.52	0.00162	0.417	1.53	8.24	25.8	1.81e-05	2.79	LV	CELLSTATES	vFB1.0	control_PKP2	6	18
ERRFI1	1.52	0.00327	0.107	0.342	6.16	22.1	5.33e-05	2.49	LV	CELLSTATES	vFB1.0	control_PKP2	6	18
BMP2	1.51	0.0116	0.0165	0.0635	3.73	15.4	0.000471	1.94	LV	CELLSTATES	vFB1.0	control_PKP2	6	18
CARMIL1	1.5	0.000212	0.947	3.25	9.33	38	8.47e-07	3.67	LV	CELLSTATES	vFB1.0	control_PKP2	6	18
LINC01725	1.5	0.00138	0.0522	0.177	5.24	27	1.32e-05	2.86	LV	CELLSTATES	vFB1.0	control_PKP2	6	18
AC036214.1	1.49	0.00456	0.0219	0.0783	4.05	20.3	9.25e-05	2.34	LV	CELLSTATES	vFB1.0	control_PKP2	6	18
AL512598.1	1.48	0.0108	0.00512	0.0174	2.25	15.7	0.000414	1.96	LV	CELLSTATES	vFB1.0	control_PKP2	6	18
ADAMTS9-AS2	1.47	8.59e-05	0.353	1.14	7.94	44.8	1.94e-07	4.07	LV	CELLSTATES	vFB1.0	control_PKP2	6	18
AGMO	1.47	0.00146	0.0929	0.332	6.07	26.5	1.48e-05	2.84	LV	CELLSTATES	vFB1.0	control_PKP2	6	18
CFH	1.47	0.00282	0.64	2.39	8.81	22.8	4.28e-05	2.55	LV	CELLSTATES	vFB1.0	control_PKP2	6	18
ZNF726	1.47	0.0303	0.0102	0.0286	2.95	11.4	0.00207	1.52	LV	CELLSTATES	vFB1.0	control_PKP2	6	18
AC107072.1	1.46	0.00408	0.0143	0.046	3.43	20.9	7.64e-05	2.39	LV	CELLSTATES	vFB1.0	control_PKP2	6	18
AP000787.1	1.44	0.00469	0.0548	0.169	5.23	20	9.98e-05	2.33	LV	CELLSTATES	vFB1.0	control_PKP2	6	18
ARHGEF28	1.44	0.0116	0.00919	0.021	2.67	15.4	0.00047	1.94	LV	CELLSTATES	vFB1.0	control_PKP2	6	18
RNF115	1.44	3.75e-05	0.377	1.36	8.05	52.6	4.24e-08	4.43	LV	CELLSTATES	vFB1.0	control_PKP2	6	18
A2M	1.42	0.00824	0.117	0.347	6.29	17	0.000269	2.08	LV	CELLSTATES	vFB1.0	control_PKP2	6	18
AL590560.2	1.42	0.0472	0.00789	0.0252	2.69	9.58	0.00421	1.33	LV	CELLSTATES	vFB1.0	control_PKP2	6	18
CERS6	1.42	0.00139	0.0814	0.219	5.68	26.9	1.34e-05	2.86	LV	CELLSTATES	vFB1.0	control_PKP2	6	18
GRB14	1.42	0.00667	0.0175	0.0381	3.49	18.2	0.000181	2.18	LV	CELLSTATES	vFB1.0	control_PKP2	6	18
PRPS1	1.42	0.0261	0.081	0.22	5.69	12	0.00162	1.58	LV	CELLSTATES	vFB1.0	control_PKP2	6	18
THSD4	1.41	0.00092	0.124	0.279	6.25	29.2	7.29e-06	3.04	LV	CELLSTATES	vFB1.0	control_PKP2	6	18
CCSAP	1.4	0.00125	0.0132	0.0433	3.4	27.5	1.15e-05	2.9	LV	CELLSTATES	vFB1.0	control_PKP2	6	18
AC026316.5	1.39	0.0194	0.0221	0.0632	3.89	13.2	0.00103	1.71	LV	CELLSTATES	vFB1.0	control_PKP2	6	18
AC117503.1	1.39	0.0481	0.00839	0.0194	2.62	9.51	0.00434	1.32	LV	CELLSTATES	vFB1.0	control_PKP2	6	18
DAPK1	1.39	0.00395	0.0318	0.0831	4.39	21.1	7.25e-05	2.4	LV	CELLSTATES	vFB1.0	control_PKP2	6	18
HMGCLL1	1.39	0.00462	0.121	0.471	6.49	20.2	9.57e-05	2.34	LV	CELLSTATES	vFB1.0	control_PKP2	6	18
LONRF2	1.39	0.0117	0.0551	0.201	5.39	15.3	0.000478	1.93	LV	CELLSTATES	vFB1.0	control_PKP2	6	18
MEOX2	1.39	0.0161	0.0865	0.312	5.95	14	0.000766	1.79	LV	CELLSTATES	vFB1.0	control_PKP2	6	18
NNMT	1.39	0.0335	0.718	1.87	8.72	10.9	0.00244	1.47	LV	CELLSTATES	vFB1.0	control_PKP2	6	18
PLXNA2	1.39	0.00403	0.137	0.401	6.46	21	7.51e-05	2.39	LV	CELLSTATES	vFB1.0	control_PKP2	6	18
RAI2	1.39	0.00327	0.0391	0.11	4.71	22.1	5.32e-05	2.49	LV	CELLSTATES	vFB1.0	control_PKP2	6	18
SORBS1	1.39	0.0037	0.236	0.522	7.12	21.4	6.47e-05	2.43	LV	CELLSTATES	vFB1.0	control_PKP2	6	18
AKT3	1.38	0.000252	1.65	5.3	10.1	37	1.07e-06	3.6	LV	CELLSTATES	vFB1.0	control_PKP2	6	18
KCNB1	1.38	0.0061	0.0173	0.0424	3.62	18.6	0.000158	2.21	LV	CELLSTATES	vFB1.0	control_PKP2	6	18
NRXN3	1.38	0.0066	0.0706	0.205	5.59	18.3	0.000176	2.18	LV	CELLSTATES	vFB1.0	control_PKP2	6	18
PDZD2	1.38	8.11e-05	0.782	2.61	9.01	45.6	1.66e-07	4.09	LV	CELLSTATES	vFB1.0	control_PKP2	6	18
PXDNL	1.38	0.00724	0.67	2.14	8.77	17.7	0.000211	2.14	LV	CELLSTATES	vFB1.0	control_PKP2	6	18
SHISA3	1.38	0.0337	0.0719	0.185	5.5	10.9	0.00246	1.47	LV	CELLSTATES	vFB1.0	control_PKP2	6	18
SPRED2	1.38	2.33e-05	0.585	2.03	8.64	57.7	1.7e-08	4.63	LV	CELLSTATES	vFB1.0	control_PKP2	6	18
CCND3	1.37	0.000204	0.313	0.955	7.69	38.3	8e-07	3.69	LV	CELLSTATES	vFB1.0	control_PKP2	6	18
CNBD1	1.37	0.015	0.0434	0.172	5.1	14.3	0.000688	1.82	LV	CELLSTATES	vFB1.0	control_PKP2	6	18
MERTK	1.37	0.0279	0.0301	0.0813	4.34	11.7	0.00181	1.55	LV	CELLSTATES	vFB1.0	control_PKP2	6	18
NCKIPSD	1.37	0.00844	0.0278	0.0844	4.32	16.9	0.00028	2.07	LV	CELLSTATES	vFB1.0	control_PKP2	6	18
IGFBP5	1.36	0.0335	0.321	0.874	7.68	10.9	0.00244	1.47	LV	CELLSTATES	vFB1.0	control_PKP2	6	18
LINC02388	1.36	0.0379	0.0627	0.159	5.33	10.4	0.003	1.42	LV	CELLSTATES	vFB1.0	control_PKP2	6	18
NFATC2	1.36	0.0251	0.0174	0.0522	3.68	12.2	0.00151	1.6	LV	CELLSTATES	vFB1.0	control_PKP2	6	18
RNF144A	1.36	0.000757	0.287	0.968	7.59	30.2	5.6e-06	3.12	LV	CELLSTATES	vFB1.0	control_PKP2	6	18
LAMA3	1.35	0.0198	0.023	0.0502	3.85	13.1	0.00106	1.7	LV	CELLSTATES	vFB1.0	control_PKP2	6	18
MED13L	1.35	2.44e-05	1.03	3.36	9.43	56.2	2.21e-08	4.61	LV	CELLSTATES	vFB1.0	control_PKP2	6	18
EFHD1	1.34	0.00773	0.128	0.39	6.35	17.3	0.000244	2.11	LV	CELLSTATES	vFB1.0	control_PKP2	6	18
PRKX	1.34	6.02e-05	0.0785	0.261	5.75	48.9	8.66e-08	4.22	LV	CELLSTATES	vFB1.0	control_PKP2	6	18
COL13A1	1.33	0.0396	0.00483	0.0149	2.1	10.2	0.00321	1.4	LV	CELLSTATES	vFB1.0	control_PKP2	6	18
PC	1.33	0.00897	0.0184	0.0473	3.63	16.5	0.000316	2.05	LV	CELLSTATES	vFB1.0	control_PKP2	6	18
FMNL2	1.32	8.48e-05	0.452	1.34	8.16	45.1	1.86e-07	4.07	LV	CELLSTATES	vFB1.0	control_PKP2	6	18
RGS11	1.32	0.000194	0.0373	0.123	4.73	38.8	7.16e-07	3.71	LV	CELLSTATES	vFB1.0	control_PKP2	6	18
CLMN	1.31	0.00397	0.179	0.549	6.84	21	7.34e-05	2.4	LV	CELLSTATES	vFB1.0	control_PKP2	6	18
IP6K2	1.31	0.00147	0.289	0.824	7.56	26.4	1.54e-05	2.83	LV	CELLSTATES	vFB1.0	control_PKP2	6	18
UBALD2	1.31	0.00534	0.0279	0.0759	4.21	19.3	0.000127	2.27	LV	CELLSTATES	vFB1.0	control_PKP2	6	18
LAMB1	1.3	0.00201	1.67	5.32	10.1	24.7	2.45e-05	2.7	LV	CELLSTATES	vFB1.0	control_PKP2	6	18
FAM214A	1.29	0.00327	0.264	0.779	7.4	22.1	5.33e-05	2.49	LV	CELLSTATES	vFB1.0	control_PKP2	6	18
FBXO32	1.29	0.00442	0.0522	0.112	4.95	20.5	8.74e-05	2.35	LV	CELLSTATES	vFB1.0	control_PKP2	6	18
GNAI1	1.29	0.0087	0.0316	0.0964	4.45	16.7	0.000297	2.06	LV	CELLSTATES	vFB1.0	control_PKP2	6	18
PRELID2	1.29	0.00146	0.151	0.479	6.72	26.5	1.49e-05	2.84	LV	CELLSTATES	vFB1.0	control_PKP2	6	18
AGTR1	1.28	0.0251	0.057	0.154	5.18	12.2	0.00151	1.6	LV	CELLSTATES	vFB1.0	control_PKP2	6	18
LIN7A	1.28	0.00516	0.0736	0.229	5.62	19.5	0.00012	2.29	LV	CELLSTATES	vFB1.0	control_PKP2	6	18
MAP2	1.28	0.0205	0.0269	0.081	4.23	12.9	0.00113	1.69	LV	CELLSTATES	vFB1.0	control_PKP2	6	18
ZMAT1	1.28	0.000148	0.0378	0.118	4.72	40.4	5.02e-07	3.83	LV	CELLSTATES	vFB1.0	control_PKP2	6	18
ABLIM1	1.27	0.000527	0.507	1.37	8.32	32.1	3.49e-06	3.28	LV	CELLSTATES	vFB1.0	control_PKP2	6	18
ANKRD28	1.27	0.00233	0.195	0.601	6.97	23.9	3.14e-05	2.63	LV	CELLSTATES	vFB1.0	control_PKP2	6	18
CTDSPL	1.27	6.95e-05	0.307	0.929	7.62	47.2	1.22e-07	4.16	LV	CELLSTATES	vFB1.0	control_PKP2	6	18
NHSL1	1.26	0.000527	0.336	1	7.74	32	3.54e-06	3.28	LV	CELLSTATES	vFB1.0	control_PKP2	6	18
ALDH6A1	1.25	0.0132	0.0418	0.107	4.72	14.8	0.000574	1.88	LV	CELLSTATES	vFB1.0	control_PKP2	6	18
COL21A1	1.25	0.0187	0.0443	0.152	5.03	13.4	0.000964	1.73	LV	CELLSTATES	vFB1.0	control_PKP2	6	18
UBA6-AS1	1.25	0.00294	0.185	0.496	6.85	22.6	4.55e-05	2.53	LV	CELLSTATES	vFB1.0	control_PKP2	6	18
AC097534.2	1.24	0.00759	0.0323	0.0956	4.53	17.4	0.000234	2.12	LV	CELLSTATES	vFB1.0	control_PKP2	6	18
CTTNBP2	1.24	0.015	0.09	0.274	5.88	14.3	0.000694	1.82	LV	CELLSTATES	vFB1.0	control_PKP2	6	18
INPP5A	1.24	0.00773	0.062	0.173	5.31	17.3	0.000244	2.11	LV	CELLSTATES	vFB1.0	control_PKP2	6	18
PER1	1.24	0.000204	0.169	0.489	6.77	38.4	7.78e-07	3.69	LV	CELLSTATES	vFB1.0	control_PKP2	6	18
RAB8B	1.24	0.000527	0.262	0.829	7.45	32.3	3.27e-06	3.28	LV	CELLSTATES	vFB1.0	control_PKP2	6	18
REPS1	1.24	0.000252	0.33	1.04	7.75	36.9	1.08e-06	3.6	LV	CELLSTATES	vFB1.0	control_PKP2	6	18
ROR1	1.24	0.00238	0.231	0.711	7.18	23.8	3.25e-05	2.62	LV	CELLSTATES	vFB1.0	control_PKP2	6	18
COL4A1	1.23	0.00897	1.36	3.71	9.67	16.5	0.000317	2.05	LV	CELLSTATES	vFB1.0	control_PKP2	6	18
HLX	1.23	0.0386	0.00943	0.0184	2.61	10.3	0.0031	1.41	LV	CELLSTATES	vFB1.0	control_PKP2	6	18
KDM3A	1.23	0.000152	0.0958	0.274	5.94	40	5.38e-07	3.82	LV	CELLSTATES	vFB1.0	control_PKP2	6	18
AC004540.1	1.22	0.0472	0.00383	0.0132	1.93	9.58	0.00422	1.33	LV	CELLSTATES	vFB1.0	control_PKP2	6	18
C18orf54	1.22	0.0167	0.012	0.0304	3.08	13.8	0.000824	1.78	LV	CELLSTATES	vFB1.0	control_PKP2	6	18
SPRY4-AS1	1.22	0.00367	0.134	0.364	6.43	21.5	6.32e-05	2.44	LV	CELLSTATES	vFB1.0	control_PKP2	6	18
ITGB8	1.21	0.0137	0.0911	0.261	5.85	14.7	0.000603	1.86	LV	CELLSTATES	vFB1.0	control_PKP2	6	18
RND3	1.21	0.00442	0.16	0.476	6.7	20.5	8.71e-05	2.35	LV	CELLSTATES	vFB1.0	control_PKP2	6	18
SYTL4	1.21	0.00843	0.196	0.479	6.86	16.9	0.000279	2.07	LV	CELLSTATES	vFB1.0	control_PKP2	6	18
AC027117.2	1.2	0.00423	0.0821	0.239	5.76	20.7	8.24e-05	2.37	LV	CELLSTATES	vFB1.0	control_PKP2	6	18
GRB10	1.2	0.00469	0.261	0.751	7.35	20	0.0001	2.33	LV	CELLSTATES	vFB1.0	control_PKP2	6	18
PDLIM1	1.2	0.000527	0.113	0.28	6.09	32.2	3.37e-06	3.28	LV	CELLSTATES	vFB1.0	control_PKP2	6	18
PTPRG	1.2	0.0046	3.02	8.65	10.9	20.2	9.44e-05	2.34	LV	CELLSTATES	vFB1.0	control_PKP2	6	18
SDK1	1.2	0.00683	0.414	1.13	8	18	0.00019	2.17	LV	CELLSTATES	vFB1.0	control_PKP2	6	18
FAM117B	1.19	0.0161	0.0622	0.168	5.3	14	0.000768	1.79	LV	CELLSTATES	vFB1.0	control_PKP2	6	18
LINC00886	1.19	0.00078	0.0782	0.208	5.61	30	5.89e-06	3.11	LV	CELLSTATES	vFB1.0	control_PKP2	6	18
MAP1B	1.19	0.0059	0.221	0.619	7.05	18.7	0.000152	2.23	LV	CELLSTATES	vFB1.0	control_PKP2	6	18
MTUS1	1.19	0.00194	0.841	2.51	9.03	25	2.3e-05	2.71	LV	CELLSTATES	vFB1.0	control_PKP2	6	18
POC1B-AS1	1.19	0.00378	0.049	0.131	4.97	21.3	6.79e-05	2.42	LV	CELLSTATES	vFB1.0	control_PKP2	6	18
SLC44A1	1.19	0.000594	0.278	0.697	7.39	31.4	4.12e-06	3.23	LV	CELLSTATES	vFB1.0	control_PKP2	6	18
SOX13	1.19	0.00237	0.0375	0.1	4.64	23.8	3.22e-05	2.63	LV	CELLSTATES	vFB1.0	control_PKP2	6	18
SUB1	1.19	3.63e-05	0.182	0.472	6.81	53.2	3.84e-08	4.44	LV	CELLSTATES	vFB1.0	control_PKP2	6	18
CCNG2	1.18	0.00147	0.0655	0.159	5.37	26.5	1.51e-05	2.83	LV	CELLSTATES	vFB1.0	control_PKP2	6	18
FIGN	1.18	0.0116	0.226	0.619	7.16	15.4	0.000461	1.94	LV	CELLSTATES	vFB1.0	control_PKP2	6	18
LMOD2	1.18	0.0459	0.0411	0.0462	4.41	9.69	0.00403	1.34	LV	CELLSTATES	vFB1.0	control_PKP2	6	18
PLXDC2	1.18	0.00663	1.48	4.21	9.78	18.2	0.000178	2.18	LV	CELLSTATES	vFB1.0	control_PKP2	6	18
AC012370.2	1.17	0.00732	0.025	0.0726	4.13	17.7	0.000215	2.14	LV	CELLSTATES	vFB1.0	control_PKP2	6	18
CDK15	1.17	0.0491	0.0227	0.0745	4.11	9.43	0.00448	1.31	LV	CELLSTATES	vFB1.0	control_PKP2	6	18
FAM198B-AS1	1.17	0.0152	0.49	1.52	8.28	14.2	0.000709	1.82	LV	CELLSTATES	vFB1.0	control_PKP2	6	18
KLF12	1.17	7.36e-05	0.483	1.39	8.24	46.3	1.44e-07	4.13	LV	CELLSTATES	vFB1.0	control_PKP2	6	18
PPM1B	1.17	0.00409	0.248	0.629	7.23	20.9	7.68e-05	2.39	LV	CELLSTATES	vFB1.0	control_PKP2	6	18
FOXP1	1.16	0.000527	0.696	1.81	8.73	32.1	3.5e-06	3.28	LV	CELLSTATES	vFB1.0	control_PKP2	6	18
IRS2	1.16	0.0115	0.161	0.424	6.62	15.5	0.000449	1.94	LV	CELLSTATES	vFB1.0	control_PKP2	6	18
LRRC17	1.16	0.0234	0.0372	0.105	4.6	12.4	0.00138	1.63	LV	CELLSTATES	vFB1.0	control_PKP2	6	18
WDFY2	1.16	9.03e-05	0.255	0.652	7.32	44.4	2.14e-07	4.04	LV	CELLSTATES	vFB1.0	control_PKP2	6	18
KIF13B	1.15	0.00516	0.215	0.636	7.04	19.5	0.000119	2.29	LV	CELLSTATES	vFB1.0	control_PKP2	6	18
TMEM144	1.15	0.0167	0.237	0.707	7.22	13.8	0.000824	1.78	LV	CELLSTATES	vFB1.0	control_PKP2	6	18
USP54	1.15	0.00844	0.439	1.21	8.08	16.9	0.000281	2.07	LV	CELLSTATES	vFB1.0	control_PKP2	6	18
PIK3CA	1.14	0.000272	0.249	0.675	7.26	36.2	1.27e-06	3.56	LV	CELLSTATES	vFB1.0	control_PKP2	6	18
ADAMTS5	1.13	0.0367	0.258	0.656	7.27	10.5	0.00285	1.43	LV	CELLSTATES	vFB1.0	control_PKP2	6	18
CDH2	1.13	0.0147	0.07	0.122	5.31	14.4	0.000665	1.83	LV	CELLSTATES	vFB1.0	control_PKP2	6	18
RETREG1	1.13	0.000434	0.0704	0.143	5.37	33.6	2.36e-06	3.36	LV	CELLSTATES	vFB1.0	control_PKP2	6	18
SPSB1	1.13	0.00724	0.12	0.321	6.21	17.7	0.000211	2.14	LV	CELLSTATES	vFB1.0	control_PKP2	6	18
AC007262.2	1.12	0.022	0.0284	0.0831	4.24	12.7	0.00125	1.66	LV	CELLSTATES	vFB1.0	control_PKP2	6	18
CNKSR3	1.12	0.00676	0.0228	0.0533	3.95	18.1	0.000185	2.17	LV	CELLSTATES	vFB1.0	control_PKP2	6	18
DGKE	1.12	0.00162	0.0502	0.14	5.05	25.9	1.79e-05	2.79	LV	CELLSTATES	vFB1.0	control_PKP2	6	18
EEF2K	1.12	0.0116	0.156	0.44	6.62	15.4	0.000467	1.94	LV	CELLSTATES	vFB1.0	control_PKP2	6	18
MAN1A1	1.12	0.00162	0.499	1.31	8.25	25.8	1.83e-05	2.79	LV	CELLSTATES	vFB1.0	control_PKP2	6	18
PITPNM2	1.12	0.00842	0.0351	0.104	4.63	16.9	0.000278	2.07	LV	CELLSTATES	vFB1.0	control_PKP2	6	18
ARID5B	1.11	0.0263	0.497	1.06	8.2	12	0.00164	1.58	LV	CELLSTATES	vFB1.0	control_PKP2	6	18
DOCK9	1.11	0.000272	0.318	0.873	7.6	36.2	1.27e-06	3.56	LV	CELLSTATES	vFB1.0	control_PKP2	6	18
DYNC1I1	1.11	0.0451	0.297	0.684	7.45	9.74	0.00394	1.35	LV	CELLSTATES	vFB1.0	control_PKP2	6	18
OGFRL1	1.11	0.00456	0.156	0.427	6.54	20.3	9.24e-05	2.34	LV	CELLSTATES	vFB1.0	control_PKP2	6	18
AC026904.4	1.1	0.00953	0.0267	0.0865	4.29	16.3	0.00034	2.02	LV	CELLSTATES	vFB1.0	control_PKP2	6	18
TUB	1.1	0.00219	0.0289	0.0719	4.25	24.3	2.79e-05	2.66	LV	CELLSTATES	vFB1.0	control_PKP2	6	18
BCL7A	1.09	0.00409	0.0289	0.0799	4.34	20.9	7.76e-05	2.39	LV	CELLSTATES	vFB1.0	control_PKP2	6	18
FGD4	1.09	0.0147	0.302	0.806	7.51	14.4	0.00067	1.83	LV	CELLSTATES	vFB1.0	control_PKP2	6	18
MXI1	1.09	0.0116	0.187	0.484	6.82	15.4	0.000462	1.94	LV	CELLSTATES	vFB1.0	control_PKP2	6	18
PNPLA7	1.09	0.00772	0.0559	0.157	5.17	17.3	0.000241	2.11	LV	CELLSTATES	vFB1.0	control_PKP2	6	18
SULT1C4	1.09	0.00273	0.0469	0.126	4.95	23	4.01e-05	2.56	LV	CELLSTATES	vFB1.0	control_PKP2	6	18
CORIN	1.08	0.0242	0.0512	0.108	4.87	12.3	0.00145	1.62	LV	CELLSTATES	vFB1.0	control_PKP2	6	18
FOSL2	1.08	0.0141	0.0955	0.219	5.82	14.6	0.000624	1.85	LV	CELLSTATES	vFB1.0	control_PKP2	6	18
SCN7A	1.08	0.0144	3.9	10.1	11.2	14.5	0.000643	1.84	LV	CELLSTATES	vFB1.0	control_PKP2	6	18
RDH10	1.07	0.0279	0.0683	0.165	5.35	11.7	0.00183	1.55	LV	CELLSTATES	vFB1.0	control_PKP2	6	18
SLC15A2	1.07	0.0242	0.0101	0.0318	3.03	12.3	0.00145	1.62	LV	CELLSTATES	vFB1.0	control_PKP2	6	18
TCP11L2	1.07	0.00516	0.066	0.164	5.34	19.5	0.00012	2.29	LV	CELLSTATES	vFB1.0	control_PKP2	6	18
YPEL1	1.07	0.0132	0.0266	0.0698	4.1	14.8	0.000573	1.88	LV	CELLSTATES	vFB1.0	control_PKP2	6	18
AC022915.2	1.06	0.0115	0.0935	0.251	5.85	15.5	0.00045	1.94	LV	CELLSTATES	vFB1.0	control_PKP2	6	18
MITF	1.06	0.00301	0.179	0.385	6.73	22.5	4.7e-05	2.52	LV	CELLSTATES	vFB1.0	control_PKP2	6	18
N4BP2L1	1.06	0.00363	0.1	0.264	5.98	21.6	6.16e-05	2.44	LV	CELLSTATES	vFB1.0	control_PKP2	6	18
NCKAP5	1.06	0.0306	0.103	0.289	6.04	11.3	0.00211	1.51	LV	CELLSTATES	vFB1.0	control_PKP2	6	18
RASAL2	1.06	0.00759	0.392	1	7.86	17.5	0.00023	2.12	LV	CELLSTATES	vFB1.0	control_PKP2	6	18
AC007563.2	1.05	0.0322	0.0205	0.0632	3.95	11.1	0.00229	1.49	LV	CELLSTATES	vFB1.0	control_PKP2	6	18
ACSL1	1.05	0.0214	0.21	0.483	6.87	12.8	0.00119	1.67	LV	CELLSTATES	vFB1.0	control_PKP2	6	18
AL033529.1	1.05	0.0214	0.017	0.0362	3.43	12.8	0.0012	1.67	LV	CELLSTATES	vFB1.0	control_PKP2	6	18
ATP10D	1.05	0.00857	0.282	0.779	7.41	16.8	0.000288	2.07	LV	CELLSTATES	vFB1.0	control_PKP2	6	18
JMY	1.05	0.000134	0.0774	0.196	5.56	41	4.34e-07	3.87	LV	CELLSTATES	vFB1.0	control_PKP2	6	18
MBNL3	1.05	0.00229	0.0848	0.208	5.69	24	3.07e-05	2.64	LV	CELLSTATES	vFB1.0	control_PKP2	6	18
SESN1	1.05	0.00217	0.256	0.652	7.27	24.4	2.73e-05	2.66	LV	CELLSTATES	vFB1.0	control_PKP2	6	18
ARHGEF26	1.04	0.00537	0.0766	0.212	5.62	19.2	0.000129	2.27	LV	CELLSTATES	vFB1.0	control_PKP2	6	18
PTPN9	1.04	0.000942	0.328	0.878	7.64	29	7.61e-06	3.03	LV	CELLSTATES	vFB1.0	control_PKP2	6	18
RAPGEF4	1.04	0.0472	0.0974	0.258	5.96	9.58	0.00421	1.33	LV	CELLSTATES	vFB1.0	control_PKP2	6	18
RFTN2	1.04	0.0146	0.383	0.985	7.83	14.4	0.000661	1.83	LV	CELLSTATES	vFB1.0	control_PKP2	6	18
SORCS1	1.04	0.0306	0.227	0.636	7.14	11.3	0.00211	1.51	LV	CELLSTATES	vFB1.0	control_PKP2	6	18
TFDP2	1.04	0.00423	0.258	0.649	7.29	20.7	8.18e-05	2.37	LV	CELLSTATES	vFB1.0	control_PKP2	6	18
AC055855.2	1.03	0.049	0.00645	0.018	2.36	9.44	0.00447	1.31	LV	CELLSTATES	vFB1.0	control_PKP2	6	18
C5	1.03	0.00469	0.0516	0.113	4.93	20	0.000101	2.33	LV	CELLSTATES	vFB1.0	control_PKP2	6	18
IMPA1	1.03	0.000424	0.0494	0.124	4.93	33.8	2.27e-06	3.37	LV	CELLSTATES	vFB1.0	control_PKP2	6	18
IRAK3	1.03	0.0264	0.43	1.13	7.96	11.9	0.00166	1.58	LV	CELLSTATES	vFB1.0	control_PKP2	6	18
KCTD3	1.03	0.00468	0.153	0.405	6.54	20.1	9.83e-05	2.33	LV	CELLSTATES	vFB1.0	control_PKP2	6	18
NET1	1.03	0.0175	0.0212	0.0467	3.72	13.6	0.00087	1.76	LV	CELLSTATES	vFB1.0	control_PKP2	6	18
TMEM131L	1.03	0.00213	0.133	0.298	6.33	24.4	2.67e-05	2.67	LV	CELLSTATES	vFB1.0	control_PKP2	6	18
AC016831.7	1.02	0.00423	1.87	4.64	10.1	20.7	8.24e-05	2.37	LV	CELLSTATES	vFB1.0	control_PKP2	6	18
PHF21B	1.02	0.0224	0.0142	0.0377	3.36	12.6	0.00129	1.65	LV	CELLSTATES	vFB1.0	control_PKP2	6	18
PIP4K2A	1.02	0.00455	0.268	0.737	7.36	20.3	9.17e-05	2.34	LV	CELLSTATES	vFB1.0	control_PKP2	6	18
PREX2	1.02	0.00724	0.481	1.38	8.24	17.7	0.000211	2.14	LV	CELLSTATES	vFB1.0	control_PKP2	6	18
PRKAR2B	1.02	0.0379	0.0154	0.0334	3.3	10.4	0.00299	1.42	LV	CELLSTATES	vFB1.0	control_PKP2	6	18
PTEN	1.02	0.0116	0.964	2.47	9.16	15.4	0.000471	1.94	LV	CELLSTATES	vFB1.0	control_PKP2	6	18
INPP4A	1.01	0.00579	0.215	0.542	7	18.8	0.000147	2.24	LV	CELLSTATES	vFB1.0	control_PKP2	6	18
LINC00511	1	0.0151	0.0159	0.0348	3.38	14.2	0.000705	1.82	LV	CELLSTATES	vFB1.0	control_PKP2	6	18
ELF1	0.994	0.00252	0.715	1.82	8.72	23.4	3.57e-05	2.6	LV	CELLSTATES	vFB1.0	control_PKP2	6	18
SDCBP	0.991	0.00462	0.106	0.213	5.91	20.2	9.59e-05	2.34	LV	CELLSTATES	vFB1.0	control_PKP2	6	18
TMEM204	0.986	0.00375	0.172	0.391	6.61	21.4	6.63e-05	2.43	LV	CELLSTATES	vFB1.0	control_PKP2	6	18
GPRC5B	0.982	0.0313	0.0166	0.044	3.54	11.2	0.00219	1.5	LV	CELLSTATES	vFB1.0	control_PKP2	6	18
SPATA9	0.981	0.0242	0.0212	0.052	3.77	12.3	0.00144	1.62	LV	CELLSTATES	vFB1.0	control_PKP2	6	18
HBP1	0.98	0.0083	0.134	0.323	6.29	17	0.000272	2.08	LV	CELLSTATES	vFB1.0	control_PKP2	6	18
CTPS1	0.979	0.0442	0.0361	0.0821	4.43	9.83	0.0038	1.35	LV	CELLSTATES	vFB1.0	control_PKP2	6	18
MRC1	0.976	0.04	0.0103	0.0286	2.96	10.2	0.00327	1.4	LV	CELLSTATES	vFB1.0	control_PKP2	6	18
SHISA6	0.976	0.0222	0.0306	0.0815	4.35	12.6	0.00126	1.65	LV	CELLSTATES	vFB1.0	control_PKP2	6	18
NFASC	0.972	0.0305	0.0842	0.24	5.76	11.3	0.00209	1.52	LV	CELLSTATES	vFB1.0	control_PKP2	6	18
RALGPS2	0.97	0.00552	0.15	0.36	6.46	19.1	0.000136	2.26	LV	CELLSTATES	vFB1.0	control_PKP2	6	18
CYP1B1-AS1	0.967	0.0249	0.243	0.674	7.22	12.2	0.0015	1.6	LV	CELLSTATES	vFB1.0	control_PKP2	6	18
FGF1	0.964	0.0471	0.0544	0.115	5.07	9.59	0.00419	1.33	LV	CELLSTATES	vFB1.0	control_PKP2	6	18
SOCS2	0.963	0.0203	0.0343	0.0935	4.49	13	0.00112	1.69	LV	CELLSTATES	vFB1.0	control_PKP2	6	18
BCL2L11	0.961	0.0126	0.0233	0.0582	3.9	15	0.000542	1.9	LV	CELLSTATES	vFB1.0	control_PKP2	6	18
AC091948.1	0.96	0.00269	0.0559	0.139	5.09	23.1	3.9e-05	2.57	LV	CELLSTATES	vFB1.0	control_PKP2	6	18
DAAM2	0.96	0.0198	0.107	0.254	6.02	13.1	0.00106	1.7	LV	CELLSTATES	vFB1.0	control_PKP2	6	18
ZNF385D	0.959	0.0447	0.406	1.24	8.03	9.78	0.00388	1.35	LV	CELLSTATES	vFB1.0	control_PKP2	6	18
COLEC12	0.958	0.04	0.59	1.49	8.41	10.2	0.00327	1.4	LV	CELLSTATES	vFB1.0	control_PKP2	6	18
UACA	0.956	0.00759	0.295	0.71	7.41	17.4	0.000231	2.12	LV	CELLSTATES	vFB1.0	control_PKP2	6	18
HSD17B7	0.953	0.0146	0.0272	0.0595	4.08	14.4	0.000656	1.84	LV	CELLSTATES	vFB1.0	control_PKP2	6	18
RIMKLB	0.952	0.000874	0.136	0.307	6.35	29.5	6.79e-06	3.06	LV	CELLSTATES	vFB1.0	control_PKP2	6	18
RAD21	0.95	0.000284	0.0972	0.207	5.8	35.9	1.37e-06	3.55	LV	CELLSTATES	vFB1.0	control_PKP2	6	18
NFKBIA	0.944	0.00695	0.185	0.386	6.76	17.9	0.000199	2.16	LV	CELLSTATES	vFB1.0	control_PKP2	6	18
ARHGAP18	0.943	0.0325	0.0992	0.256	5.88	11	0.00234	1.49	LV	CELLSTATES	vFB1.0	control_PKP2	6	18
RBPMS	0.941	0.000594	0.605	1.5	8.51	31.4	4.13e-06	3.23	LV	CELLSTATES	vFB1.0	control_PKP2	6	18
SHROOM3	0.941	0.0214	0.129	0.3	6.26	12.8	0.0012	1.67	LV	CELLSTATES	vFB1.0	control_PKP2	6	18
AC058791.1	0.936	0.0116	0.191	0.446	6.83	15.4	0.000471	1.94	LV	CELLSTATES	vFB1.0	control_PKP2	6	18
KLHL24	0.934	0.00684	0.223	0.491	7.04	18	0.00019	2.17	LV	CELLSTATES	vFB1.0	control_PKP2	6	18
MCM7	0.934	0.0143	0.0354	0.0705	4.42	14.5	0.000639	1.84	LV	CELLSTATES	vFB1.0	control_PKP2	6	18
CCDC28A	0.933	0.00127	0.0734	0.163	5.42	27.3	1.2e-05	2.9	LV	CELLSTATES	vFB1.0	control_PKP2	6	18
RACGAP1	0.929	0.0234	0.0099	0.024	2.8	12.4	0.00137	1.63	LV	CELLSTATES	vFB1.0	control_PKP2	6	18
MPP6	0.924	0.00698	0.0758	0.157	5.42	17.9	0.000201	2.16	LV	CELLSTATES	vFB1.0	control_PKP2	6	18
FAM162B	0.923	0.0379	0.0804	0.19	5.61	10.4	0.00299	1.42	LV	CELLSTATES	vFB1.0	control_PKP2	6	18
ADGRD1	0.921	0.0487	0.505	1.24	8.19	9.47	0.00441	1.31	LV	CELLSTATES	vFB1.0	control_PKP2	6	18
LINC00342	0.921	0.0306	0.0154	0.0358	3.33	11.3	0.00211	1.51	LV	CELLSTATES	vFB1.0	control_PKP2	6	18
NCOA2	0.921	0.00139	0.678	1.55	8.6	26.9	1.33e-05	2.86	LV	CELLSTATES	vFB1.0	control_PKP2	6	18
BTBD8	0.918	0.00732	0.102	0.258	5.94	17.7	0.000215	2.14	LV	CELLSTATES	vFB1.0	control_PKP2	6	18
CTSF	0.918	0.0337	0.052	0.103	4.96	10.9	0.00247	1.47	LV	CELLSTATES	vFB1.0	control_PKP2	6	18
AL034417.2	0.917	0.0342	0.0254	0.0707	4.1	10.8	0.00255	1.47	LV	CELLSTATES	vFB1.0	control_PKP2	6	18
BPHL	0.917	0.00492	0.0241	0.0552	3.93	19.8	0.000109	2.31	LV	CELLSTATES	vFB1.0	control_PKP2	6	18
IL16	0.917	0.0161	0.147	0.349	6.41	14	0.000772	1.79	LV	CELLSTATES	vFB1.0	control_PKP2	6	18
PIWIL4	0.916	0.00824	0.0686	0.164	5.33	17	0.000269	2.08	LV	CELLSTATES	vFB1.0	control_PKP2	6	18
AL133346.1	0.915	0.0161	0.0919	0.233	5.8	14	0.000771	1.79	LV	CELLSTATES	vFB1.0	control_PKP2	6	18
OPHN1	0.914	0.0119	0.712	1.64	8.69	15.2	0.000496	1.92	LV	CELLSTATES	vFB1.0	control_PKP2	6	18
EGFR	0.913	0.00759	1.55	3.94	9.84	17.5	0.000231	2.12	LV	CELLSTATES	vFB1.0	control_PKP2	6	18
ADIPOR2	0.904	0.0151	0.252	0.589	7.19	14.2	0.000701	1.82	LV	CELLSTATES	vFB1.0	control_PKP2	6	18
FOXO1	0.904	0.0423	1.3	2.92	9.52	10	0.00354	1.37	LV	CELLSTATES	vFB1.0	control_PKP2	6	18
PPP1R1C	0.904	0.0323	0.0224	0.0323	3.65	11.1	0.0023	1.49	LV	CELLSTATES	vFB1.0	control_PKP2	6	18
COL4A2	0.902	0.0372	1.76	4.03	9.93	10.5	0.0029	1.43	LV	CELLSTATES	vFB1.0	control_PKP2	6	18
RHOBTB3	0.901	0.0297	0.998	2.35	9.14	11.4	0.002	1.53	LV	CELLSTATES	vFB1.0	control_PKP2	6	18
HSD17B11	0.899	0.00146	0.175	0.365	6.63	26.5	1.48e-05	2.84	LV	CELLSTATES	vFB1.0	control_PKP2	6	18
SLC12A2	0.896	0.0047	0.0727	0.14	5.38	20	0.000101	2.33	LV	CELLSTATES	vFB1.0	control_PKP2	6	18
APBB2	0.893	0.0167	0.745	1.76	8.72	13.8	0.000815	1.78	LV	CELLSTATES	vFB1.0	control_PKP2	6	18
SLC25A45	0.891	0.0355	0.0869	0.21	5.67	10.7	0.0027	1.45	LV	CELLSTATES	vFB1.0	control_PKP2	6	18
NFKBIZ	0.888	0.00839	0.332	0.785	7.58	16.9	0.000276	2.08	LV	CELLSTATES	vFB1.0	control_PKP2	6	18
AC116667.1	0.887	0.0491	0.0248	0.0555	3.91	9.43	0.00448	1.31	LV	CELLSTATES	vFB1.0	control_PKP2	6	18
AL359644.1	0.887	0.0292	0.0252	0.0596	4.01	11.5	0.00195	1.54	LV	CELLSTATES	vFB1.0	control_PKP2	6	18
RPS6KA5	0.887	0.00819	0.0842	0.186	5.67	17	0.000266	2.09	LV	CELLSTATES	vFB1.0	control_PKP2	6	18
MAP3K6	0.886	0.0162	0.0325	0.0672	4.29	13.9	0.000782	1.79	LV	CELLSTATES	vFB1.0	control_PKP2	6	18
INSR	0.885	0.00567	0.449	0.942	8.01	18.9	0.000142	2.25	LV	CELLSTATES	vFB1.0	control_PKP2	6	18
LGMN	0.884	0.00516	0.0624	0.133	5.22	19.5	0.00012	2.29	LV	CELLSTATES	vFB1.0	control_PKP2	6	18
SPEF2	0.883	0.0182	0.0561	0.134	5.07	13.5	0.000921	1.74	LV	CELLSTATES	vFB1.0	control_PKP2	6	18
SYNPO2	0.88	0.0125	1.16	2.84	9.39	15	0.000533	1.9	LV	CELLSTATES	vFB1.0	control_PKP2	6	18
TBC1D1	0.88	0.0018	0.077	0.164	5.45	25.4	2.06e-05	2.74	LV	CELLSTATES	vFB1.0	control_PKP2	6	18
FCHSD2	0.878	0.00367	0.715	1.62	8.68	21.5	6.33e-05	2.44	LV	CELLSTATES	vFB1.0	control_PKP2	6	18
KLF7	0.867	0.0306	0.214	0.581	6.99	11.3	0.00211	1.51	LV	CELLSTATES	vFB1.0	control_PKP2	6	18
OGA	0.865	0.00492	0.391	0.898	7.82	19.8	0.00011	2.31	LV	CELLSTATES	vFB1.0	control_PKP2	6	18
SH3RF3	0.863	0.0234	0.133	0.326	6.26	12.4	0.00137	1.63	LV	CELLSTATES	vFB1.0	control_PKP2	6	18
RMND5A	0.86	0.0256	0.0854	0.171	5.55	12.1	0.00158	1.59	LV	CELLSTATES	vFB1.0	control_PKP2	6	18
EAF2	0.859	0.038	0.0219	0.0473	3.76	10.4	0.00302	1.42	LV	CELLSTATES	vFB1.0	control_PKP2	6	18
ANK3	0.858	0.0194	0.175	0.418	6.72	13.2	0.00103	1.71	LV	CELLSTATES	vFB1.0	control_PKP2	6	18
GSDME	0.856	0.02	0.0277	0.0617	4.07	13.1	0.00108	1.7	LV	CELLSTATES	vFB1.0	control_PKP2	6	18
IDS	0.856	0.00897	0.041	0.082	4.56	16.5	0.000317	2.05	LV	CELLSTATES	vFB1.0	control_PKP2	6	18
NBEA	0.855	0.000527	0.265	0.635	7.29	32.3	3.25e-06	3.28	LV	CELLSTATES	vFB1.0	control_PKP2	6	18
TMEM50B	0.855	0.00192	0.127	0.265	6.2	25.1	2.23e-05	2.72	LV	CELLSTATES	vFB1.0	control_PKP2	6	18
ANXA5	0.853	0.019	0.269	0.533	7.17	13.3	0.000991	1.72	LV	CELLSTATES	vFB1.0	control_PKP2	6	18
TMEM123	0.853	0.00284	0.0992	0.2	5.81	22.8	4.33e-05	2.55	LV	CELLSTATES	vFB1.0	control_PKP2	6	18
RAB40B	0.852	0.00759	0.0217	0.0486	3.82	17.5	0.000229	2.12	LV	CELLSTATES	vFB1.0	control_PKP2	6	18
UBE2Q2L	0.852	0.0121	0.037	0.102	4.55	15.1	0.000509	1.92	LV	CELLSTATES	vFB1.0	control_PKP2	6	18
FAXDC2	0.851	0.0378	0.194	0.424	6.82	10.4	0.00298	1.42	LV	CELLSTATES	vFB1.0	control_PKP2	6	18
CD99	0.85	0.0143	0.246	0.473	7.05	14.5	0.00064	1.84	LV	CELLSTATES	vFB1.0	control_PKP2	6	18
FBXO42	0.849	0.0444	0.406	0.912	7.86	9.82	0.00382	1.35	LV	CELLSTATES	vFB1.0	control_PKP2	6	18
PIK3IP1	0.849	0.042	0.0573	0.107	5.07	10	0.0035	1.38	LV	CELLSTATES	vFB1.0	control_PKP2	6	18
BACH2	0.848	0.0335	0.321	0.746	7.51	10.9	0.00244	1.47	LV	CELLSTATES	vFB1.0	control_PKP2	6	18
WDR19	0.848	0.0201	0.148	0.288	6.36	13	0.00109	1.7	LV	CELLSTATES	vFB1.0	control_PKP2	6	18
CREBRF	0.847	0.00302	0.191	0.43	6.77	22.5	4.77e-05	2.52	LV	CELLSTATES	vFB1.0	control_PKP2	6	18
KANK1	0.847	0.00686	0.799	1.89	8.84	18	0.000193	2.16	LV	CELLSTATES	vFB1.0	control_PKP2	6	18
PCSK6	0.845	0.0442	0.792	2.07	8.86	9.83	0.0038	1.35	LV	CELLSTATES	vFB1.0	control_PKP2	6	18
AK8	0.843	0.0199	0.0154	0.0301	3.28	13.1	0.00107	1.7	LV	CELLSTATES	vFB1.0	control_PKP2	6	18
ETV5	0.842	0.0121	0.0607	0.134	5.16	15.1	0.00051	1.92	LV	CELLSTATES	vFB1.0	control_PKP2	6	18
PRICKLE2	0.842	0.00552	0.46	1.08	8	19.1	0.000137	2.26	LV	CELLSTATES	vFB1.0	control_PKP2	6	18
CDC14A	0.84	0.0175	0.148	0.321	6.38	13.6	0.00087	1.76	LV	CELLSTATES	vFB1.0	control_PKP2	6	18
IGF1R	0.839	0.0264	0.728	1.67	8.69	11.9	0.00166	1.58	LV	CELLSTATES	vFB1.0	control_PKP2	6	18
KCNT2	0.836	0.045	0.513	1.23	8.23	9.75	0.00393	1.35	LV	CELLSTATES	vFB1.0	control_PKP2	6	18
RADIL	0.835	0.0263	0.0753	0.176	5.46	12	0.00164	1.58	LV	CELLSTATES	vFB1.0	control_PKP2	6	18
AFF1	0.834	0.00223	0.799	1.94	8.89	24.2	2.9e-05	2.65	LV	CELLSTATES	vFB1.0	control_PKP2	6	18
ZBTB8A	0.831	0.0341	0.025	0.0483	3.93	10.9	0.00251	1.47	LV	CELLSTATES	vFB1.0	control_PKP2	6	18
LRRC14	0.83	0.0355	0.0205	0.037	3.62	10.7	0.00271	1.45	LV	CELLSTATES	vFB1.0	control_PKP2	6	18
ARID1B	0.829	0.00103	1.48	3.29	9.7	28.6	8.56e-06	2.99	LV	CELLSTATES	vFB1.0	control_PKP2	6	18
SULF1	0.826	0.0423	0.28	0.779	7.38	10	0.00354	1.37	LV	CELLSTATES	vFB1.0	control_PKP2	6	18
CEP128	0.82	0.0232	0.0943	0.211	5.8	12.5	0.00135	1.63	LV	CELLSTATES	vFB1.0	control_PKP2	6	18
OSBPL9	0.818	0.0155	0.631	1.32	8.46	14.1	0.000733	1.81	LV	CELLSTATES	vFB1.0	control_PKP2	6	18
WEE1	0.817	0.0167	0.0409	0.0917	4.64	13.8	0.000818	1.78	LV	CELLSTATES	vFB1.0	control_PKP2	6	18
TAF4B	0.816	0.01	0.0682	0.146	5.33	16.1	0.000365	2	LV	CELLSTATES	vFB1.0	control_PKP2	6	18
YPEL3	0.814	0.00479	0.128	0.242	6.11	19.9	0.000104	2.32	LV	CELLSTATES	vFB1.0	control_PKP2	6	18
PLA2G6	0.813	0.0477	0.026	0.0534	4.04	9.53	0.0043	1.32	LV	CELLSTATES	vFB1.0	control_PKP2	6	18
SPATA18	0.813	0.0379	0.0235	0.057	3.92	10.4	0.00299	1.42	LV	CELLSTATES	vFB1.0	control_PKP2	6	18
NUDT16	0.812	0.0159	0.0237	0.0395	3.73	14	0.000755	1.8	LV	CELLSTATES	vFB1.0	control_PKP2	6	18
SLC43A1	0.812	0.0197	0.0319	0.0562	4.16	13.1	0.00106	1.7	LV	CELLSTATES	vFB1.0	control_PKP2	6	18
NAP1L1	0.811	0.00125	0.233	0.557	7.08	27.5	1.14e-05	2.9	LV	CELLSTATES	vFB1.0	control_PKP2	6	18
OSER1-DT	0.807	0.0399	0.0217	0.05	3.74	10.2	0.00326	1.4	LV	CELLSTATES	vFB1.0	control_PKP2	6	18
TRMT1L	0.807	0.00295	0.0488	0.101	4.84	22.6	4.59e-05	2.53	LV	CELLSTATES	vFB1.0	control_PKP2	6	18
GPR137B	0.803	0.01	0.0649	0.131	5.19	16.1	0.000367	2	LV	CELLSTATES	vFB1.0	control_PKP2	6	18
MAP3K20	0.802	0.00363	0.365	0.738	7.66	21.6	6.09e-05	2.44	LV	CELLSTATES	vFB1.0	control_PKP2	6	18
DGKH	0.8	0.00262	0.18	0.372	6.64	23.3	3.75e-05	2.58	LV	CELLSTATES	vFB1.0	control_PKP2	6	18
ZFHX3	0.799	0.0274	0.947	2.07	9.03	11.8	0.00174	1.56	LV	CELLSTATES	vFB1.0	control_PKP2	6	18
GNB5	0.798	0.0148	0.0751	0.166	5.47	14.3	0.000674	1.83	LV	CELLSTATES	vFB1.0	control_PKP2	6	18
RANBP17	0.797	0.0188	0.129	0.283	6.22	13.3	0.000978	1.73	LV	CELLSTATES	vFB1.0	control_PKP2	6	18
PDCD4	0.79	0.0187	0.143	0.298	6.3	13.4	0.00096	1.73	LV	CELLSTATES	vFB1.0	control_PKP2	6	18
STOM	0.786	0.0105	0.0902	0.202	5.74	15.9	0.000393	1.98	LV	CELLSTATES	vFB1.0	control_PKP2	6	18
HPS3	0.784	0.0116	0.0904	0.178	5.65	15.4	0.000462	1.94	LV	CELLSTATES	vFB1.0	control_PKP2	6	18
INTS6	0.781	0.0087	0.362	0.767	7.68	16.7	0.000298	2.06	LV	CELLSTATES	vFB1.0	control_PKP2	6	18
YPEL2	0.779	0.0356	0.18	0.357	6.61	10.7	0.00271	1.45	LV	CELLSTATES	vFB1.0	control_PKP2	6	18
AC007389.3	0.777	0.0435	0.0341	0.0719	4.4	9.89	0.0037	1.36	LV	CELLSTATES	vFB1.0	control_PKP2	6	18
ISPD	0.777	0.00884	0.137	0.301	6.28	16.6	0.000308	2.05	LV	CELLSTATES	vFB1.0	control_PKP2	6	18
STK39	0.775	0.0069	0.178	0.412	6.65	17.9	0.000196	2.16	LV	CELLSTATES	vFB1.0	control_PKP2	6	18
CCNDBP1	0.771	0.00759	0.0747	0.142	5.43	17.4	0.000235	2.12	LV	CELLSTATES	vFB1.0	control_PKP2	6	18
SLC22A15	0.77	0.0337	0.185	0.355	6.63	10.9	0.00246	1.47	LV	CELLSTATES	vFB1.0	control_PKP2	6	18
DOCK11	0.764	0.00282	0.138	0.295	6.31	22.8	4.26e-05	2.55	LV	CELLSTATES	vFB1.0	control_PKP2	6	18
ZNF438	0.764	0.00412	0.348	0.746	7.6	20.8	7.88e-05	2.38	LV	CELLSTATES	vFB1.0	control_PKP2	6	18
TBC1D17	0.763	0.0274	0.0443	0.0787	4.66	11.8	0.00174	1.56	LV	CELLSTATES	vFB1.0	control_PKP2	6	18
AUH	0.761	0.00361	0.242	0.496	7.08	21.7	5.98e-05	2.44	LV	CELLSTATES	vFB1.0	control_PKP2	6	18
CNTRL	0.761	0.0267	0.159	0.322	6.47	11.9	0.00168	1.57	LV	CELLSTATES	vFB1.0	control_PKP2	6	18
TDRD10	0.759	0.0378	0.0385	0.0826	4.48	10.4	0.00297	1.42	LV	CELLSTATES	vFB1.0	control_PKP2	6	18
MARCH8	0.756	0.0267	0.0662	0.146	5.25	11.9	0.00169	1.57	LV	CELLSTATES	vFB1.0	control_PKP2	6	18
MKL1	0.756	0.0058	0.728	1.82	8.73	18.8	0.000149	2.24	LV	CELLSTATES	vFB1.0	control_PKP2	6	18
SUPT3H	0.756	0.00737	0.25	0.513	7.11	17.6	0.000219	2.13	LV	CELLSTATES	vFB1.0	control_PKP2	6	18
ZBTB20	0.756	0.00847	4.87	10.4	11.4	16.8	0.000283	2.07	LV	CELLSTATES	vFB1.0	control_PKP2	6	18
TMEM71	0.754	0.0255	0.111	0.237	5.99	12.1	0.00156	1.59	LV	CELLSTATES	vFB1.0	control_PKP2	6	18
FAM13A	0.748	0.0333	0.436	0.97	7.96	11	0.00241	1.48	LV	CELLSTATES	vFB1.0	control_PKP2	6	18
RFNG	0.747	0.015	0.0494	0.102	4.84	14.3	0.00069	1.82	LV	CELLSTATES	vFB1.0	control_PKP2	6	18
IPO11	0.746	0.0106	0.065	0.138	5.25	15.8	0.000398	1.97	LV	CELLSTATES	vFB1.0	control_PKP2	6	18
TRIO	0.746	0.00147	0.581	1.27	8.32	26.4	1.54e-05	2.83	LV	CELLSTATES	vFB1.0	control_PKP2	6	18
ACADSB	0.741	0.00988	0.0415	0.0844	4.62	16.2	0.000357	2.01	LV	CELLSTATES	vFB1.0	control_PKP2	6	18
SETDB2	0.741	0.0234	0.0686	0.135	5.25	12.4	0.00139	1.63	LV	CELLSTATES	vFB1.0	control_PKP2	6	18
ITGA1	0.74	0.0293	0.098	0.188	5.73	11.5	0.00196	1.53	LV	CELLSTATES	vFB1.0	control_PKP2	6	18
RNF217	0.738	0.0118	0.139	0.325	6.31	15.3	0.000483	1.93	LV	CELLSTATES	vFB1.0	control_PKP2	6	18
AKAP13	0.737	0.00774	1.96	4.23	10.1	17.3	0.000246	2.11	LV	CELLSTATES	vFB1.0	control_PKP2	6	18
PARD3B	0.737	0.00693	0.682	1.51	8.58	17.9	0.000197	2.16	LV	CELLSTATES	vFB1.0	control_PKP2	6	18
PLSCR4	0.733	0.04	0.337	0.759	7.54	10.2	0.00328	1.4	LV	CELLSTATES	vFB1.0	control_PKP2	6	18
C5orf51	0.73	0.038	0.0285	0.0503	3.98	10.4	0.00302	1.42	LV	CELLSTATES	vFB1.0	control_PKP2	6	18
NEDD4	0.724	0.0145	0.16	0.324	6.47	14.4	0.000652	1.84	LV	CELLSTATES	vFB1.0	control_PKP2	6	18
CRADD	0.723	0.0037	0.315	0.677	7.44	21.5	6.46e-05	2.43	LV	CELLSTATES	vFB1.0	control_PKP2	6	18
PTBP2	0.722	0.0119	0.576	1.23	8.34	15.2	0.000491	1.93	LV	CELLSTATES	vFB1.0	control_PKP2	6	18
ATP9A	0.72	0.011	0.113	0.26	6.03	15.7	0.000419	1.96	LV	CELLSTATES	vFB1.0	control_PKP2	6	18
FOXN3	0.72	0.0178	0.869	1.93	8.92	13.6	0.000901	1.75	LV	CELLSTATES	vFB1.0	control_PKP2	6	18
PLEKHA1	0.719	0.00213	0.115	0.229	6	24.5	2.66e-05	2.67	LV	CELLSTATES	vFB1.0	control_PKP2	6	18
TNIK	0.716	0.0478	0.224	0.461	6.99	9.53	0.0043	1.32	LV	CELLSTATES	vFB1.0	control_PKP2	6	18
A2ML1-AS1	0.715	0.019	0.097	0.199	5.83	13.3	0.000992	1.72	LV	CELLSTATES	vFB1.0	control_PKP2	6	18
PIGZ	0.713	0.0137	0.0361	0.0752	4.4	14.7	0.000598	1.86	LV	CELLSTATES	vFB1.0	control_PKP2	6	18
ECHDC2	0.709	0.0214	0.853	1.77	8.93	12.8	0.0012	1.67	LV	CELLSTATES	vFB1.0	control_PKP2	6	18
INPP5F	0.709	0.0141	0.0388	0.0822	4.52	14.6	0.000626	1.85	LV	CELLSTATES	vFB1.0	control_PKP2	6	18
PHACTR1	0.709	0.00759	0.137	0.279	6.27	17.4	0.000234	2.12	LV	CELLSTATES	vFB1.0	control_PKP2	6	18
EZH1	0.707	0.0202	0.174	0.363	6.59	13	0.0011	1.69	LV	CELLSTATES	vFB1.0	control_PKP2	6	18
SP110	0.706	0.0275	0.0919	0.175	5.71	11.8	0.00176	1.56	LV	CELLSTATES	vFB1.0	control_PKP2	6	18
EXTL2	0.703	0.00871	0.0751	0.135	5.35	16.7	0.000299	2.06	LV	CELLSTATES	vFB1.0	control_PKP2	6	18
SLC35E3	0.702	0.0279	0.0859	0.171	5.57	11.7	0.00182	1.55	LV	CELLSTATES	vFB1.0	control_PKP2	6	18
GK	0.7	0.01	0.0368	0.063	4.37	16.1	0.000367	2	LV	CELLSTATES	vFB1.0	control_PKP2	6	18
CD40	0.699	0.0193	0.0406	0.0707	4.51	13.2	0.00102	1.71	LV	CELLSTATES	vFB1.0	control_PKP2	6	18
CNNM2	0.697	0.0106	0.122	0.222	6.06	15.8	0.000401	1.97	LV	CELLSTATES	vFB1.0	control_PKP2	6	18
ANTXR2	0.696	0.042	0.448	0.896	7.96	10	0.0035	1.38	LV	CELLSTATES	vFB1.0	control_PKP2	6	18
MLLT3	0.694	0.0232	0.235	0.496	7.01	12.5	0.00135	1.63	LV	CELLSTATES	vFB1.0	control_PKP2	6	18
ARHGAP24	0.693	0.0155	1.45	3.01	9.64	14.1	0.000729	1.81	LV	CELLSTATES	vFB1.0	control_PKP2	6	18
ARHGEF7	0.693	0.00194	0.204	0.416	6.81	25	2.3e-05	2.71	LV	CELLSTATES	vFB1.0	control_PKP2	6	18
SLX4IP	0.691	0.0334	0.0839	0.175	5.53	11	0.00242	1.48	LV	CELLSTATES	vFB1.0	control_PKP2	6	18
BOD1	0.69	0.038	0.0289	0.0538	4.05	10.4	0.00303	1.42	LV	CELLSTATES	vFB1.0	control_PKP2	6	18
UTRN	0.687	0.00871	0.639	1.33	8.4	16.7	0.0003	2.06	LV	CELLSTATES	vFB1.0	control_PKP2	6	18
WDR48	0.686	0.00378	0.0791	0.163	5.5	21.3	6.79e-05	2.42	LV	CELLSTATES	vFB1.0	control_PKP2	6	18
CEP290	0.682	0.0102	0.118	0.242	6.03	16	0.000375	1.99	LV	CELLSTATES	vFB1.0	control_PKP2	6	18
ASAP1	0.681	0.0193	0.563	1.14	8.25	13.2	0.00102	1.71	LV	CELLSTATES	vFB1.0	control_PKP2	6	18
GAB1	0.681	0.0186	0.405	0.878	7.81	13.4	0.000953	1.73	LV	CELLSTATES	vFB1.0	control_PKP2	6	18
SRSF6	0.68	0.0423	0.234	0.465	7.1	10	0.00355	1.37	LV	CELLSTATES	vFB1.0	control_PKP2	6	18
INO80E	0.676	0.0477	0.0423	0.0794	4.6	9.53	0.00429	1.32	LV	CELLSTATES	vFB1.0	control_PKP2	6	18
PLEKHH2	0.67	0.0164	0.311	0.613	7.41	13.9	0.000793	1.78	LV	CELLSTATES	vFB1.0	control_PKP2	6	18
EFR3A	0.668	0.00686	0.157	0.298	6.42	18	0.000194	2.16	LV	CELLSTATES	vFB1.0	control_PKP2	6	18
TBC1D32	0.668	0.0311	0.119	0.256	6.06	11.2	0.00216	1.51	LV	CELLSTATES	vFB1.0	control_PKP2	6	18
C2CD5	0.666	0.0255	0.136	0.293	6.26	12.1	0.00156	1.59	LV	CELLSTATES	vFB1.0	control_PKP2	6	18
ELP2	0.666	0.00127	0.167	0.322	6.53	27.4	1.19e-05	2.9	LV	CELLSTATES	vFB1.0	control_PKP2	6	18
FBXL4	0.665	0.00472	0.18	0.331	6.6	20	0.000102	2.33	LV	CELLSTATES	vFB1.0	control_PKP2	6	18
GLIS3	0.665	0.0116	1.61	3.66	9.83	15.4	0.000464	1.94	LV	CELLSTATES	vFB1.0	control_PKP2	6	18
JAK1	0.662	0.0254	0.3	0.558	7.29	12.1	0.00154	1.6	LV	CELLSTATES	vFB1.0	control_PKP2	6	18
RB1CC1	0.661	0.0113	0.3	0.591	7.37	15.6	0.000439	1.95	LV	CELLSTATES	vFB1.0	control_PKP2	6	18
TNRC6B	0.661	0.00618	0.8	1.5	8.79	18.5	0.000161	2.21	LV	CELLSTATES	vFB1.0	control_PKP2	6	18
PQLC3	0.659	0.00695	0.073	0.136	5.32	17.9	0.000199	2.16	LV	CELLSTATES	vFB1.0	control_PKP2	6	18
GATA6	0.658	0.0076	0.246	0.475	7.03	17.4	0.000237	2.12	LV	CELLSTATES	vFB1.0	control_PKP2	6	18
GLCCI1	0.657	0.0162	0.0896	0.161	5.61	14	0.000777	1.79	LV	CELLSTATES	vFB1.0	control_PKP2	6	18
CLEC2D	0.655	0.0448	0.0679	0.122	5.24	9.77	0.00389	1.35	LV	CELLSTATES	vFB1.0	control_PKP2	6	18
WASF2	0.653	0.00152	0.369	0.727	7.64	26.2	1.63e-05	2.82	LV	CELLSTATES	vFB1.0	control_PKP2	6	18
RORA	0.65	0.047	5.25	10.4	11.5	9.6	0.00418	1.33	LV	CELLSTATES	vFB1.0	control_PKP2	6	18
SH3BGRL	0.65	0.011	0.157	0.287	6.42	15.7	0.000425	1.96	LV	CELLSTATES	vFB1.0	control_PKP2	6	18
AC104123.1	0.646	0.0306	0.0903	0.152	5.6	11.3	0.00212	1.51	LV	CELLSTATES	vFB1.0	control_PKP2	6	18
AGAP4	0.645	0.0151	0.0608	0.112	5.1	14.2	0.000701	1.82	LV	CELLSTATES	vFB1.0	control_PKP2	6	18
BABAM2	0.645	0.00245	0.354	0.706	7.61	23.6	3.36e-05	2.61	LV	CELLSTATES	vFB1.0	control_PKP2	6	18
SOS2	0.645	0.0088	0.431	0.893	7.87	16.6	0.000305	2.06	LV	CELLSTATES	vFB1.0	control_PKP2	6	18
LCAT	0.644	0.0489	0.0375	0.0659	4.4	9.44	0.00446	1.31	LV	CELLSTATES	vFB1.0	control_PKP2	6	18
TBCK	0.644	0.00773	0.262	0.519	7.15	17.3	0.000245	2.11	LV	CELLSTATES	vFB1.0	control_PKP2	6	18
FAM122B	0.643	0.0271	0.0362	0.0629	4.34	11.8	0.00172	1.57	LV	CELLSTATES	vFB1.0	control_PKP2	6	18
KCTD9	0.642	0.00449	0.139	0.271	6.25	20.4	8.95e-05	2.35	LV	CELLSTATES	vFB1.0	control_PKP2	6	18
ARHGAP21	0.64	0.0116	0.903	1.95	8.96	15.4	0.000468	1.94	LV	CELLSTATES	vFB1.0	control_PKP2	6	18
KIF13A	0.64	0.0139	0.463	0.949	7.99	14.6	0.000615	1.86	LV	CELLSTATES	vFB1.0	control_PKP2	6	18
TBC1D15	0.64	0.00469	0.129	0.255	6.16	20.1	9.94e-05	2.33	LV	CELLSTATES	vFB1.0	control_PKP2	6	18
NEK7	0.639	0.0116	0.324	0.605	7.42	15.5	0.000456	1.94	LV	CELLSTATES	vFB1.0	control_PKP2	6	18
SPOPL	0.639	0.0176	0.122	0.235	6.05	13.6	0.000877	1.76	LV	CELLSTATES	vFB1.0	control_PKP2	6	18
TSC22D1	0.639	0.013	0.14	0.258	6.25	14.9	0.000563	1.89	LV	CELLSTATES	vFB1.0	control_PKP2	6	18
ZC2HC1A	0.637	0.0272	0.152	0.31	6.42	11.8	0.00172	1.57	LV	CELLSTATES	vFB1.0	control_PKP2	6	18
C9orf72	0.636	0.0279	0.0691	0.115	5.19	11.7	0.00183	1.55	LV	CELLSTATES	vFB1.0	control_PKP2	6	18
KLF6	0.636	0.0214	0.18	0.295	6.55	12.8	0.0012	1.67	LV	CELLSTATES	vFB1.0	control_PKP2	6	18
WARS2	0.636	0.0427	0.145	0.301	6.34	9.96	0.0036	1.37	LV	CELLSTATES	vFB1.0	control_PKP2	6	18
ZNF234	0.635	0.0472	0.0389	0.0731	4.46	9.58	0.00422	1.33	LV	CELLSTATES	vFB1.0	control_PKP2	6	18
OGT	0.633	0.00895	0.372	0.74	7.63	16.5	0.000313	2.05	LV	CELLSTATES	vFB1.0	control_PKP2	6	18
STIM1	0.631	0.0106	0.23	0.467	6.98	15.8	0.000402	1.97	LV	CELLSTATES	vFB1.0	control_PKP2	6	18
DIRC2	0.629	0.0372	0.0845	0.156	5.51	10.5	0.0029	1.43	LV	CELLSTATES	vFB1.0	control_PKP2	6	18
SP4	0.629	0.0229	0.0476	0.0948	4.78	12.5	0.00133	1.64	LV	CELLSTATES	vFB1.0	control_PKP2	6	18
TCTN2	0.629	0.0499	0.0278	0.0483	4	9.37	0.00459	1.3	LV	CELLSTATES	vFB1.0	control_PKP2	6	18
DENND1A	0.628	0.00773	0.623	1.23	8.39	17.3	0.000244	2.11	LV	CELLSTATES	vFB1.0	control_PKP2	6	18
MED23	0.626	0.0256	0.166	0.305	6.48	12.1	0.00158	1.59	LV	CELLSTATES	vFB1.0	control_PKP2	6	18
PAXIP1-AS2	0.626	0.022	0.0365	0.0816	4.44	12.7	0.00125	1.66	LV	CELLSTATES	vFB1.0	control_PKP2	6	18
ABTB1	0.624	0.0497	0.0745	0.129	5.36	9.39	0.00456	1.3	LV	CELLSTATES	vFB1.0	control_PKP2	6	18
DENND4C	0.622	0.0145	0.539	1.08	8.17	14.5	0.00065	1.84	LV	CELLSTATES	vFB1.0	control_PKP2	6	18
ZNF235	0.622	0.0297	0.124	0.251	6.09	11.4	0.00201	1.53	LV	CELLSTATES	vFB1.0	control_PKP2	6	18
SERINC1	0.621	0.0335	0.146	0.24	6.28	10.9	0.00244	1.47	LV	CELLSTATES	vFB1.0	control_PKP2	6	18
RAPGEF2	0.62	0.0115	0.22	0.461	6.94	15.5	0.000447	1.94	LV	CELLSTATES	vFB1.0	control_PKP2	6	18
SLU7	0.619	0.0417	0.0401	0.0688	4.45	10.1	0.00346	1.38	LV	CELLSTATES	vFB1.0	control_PKP2	6	18
DHX40	0.617	0.0245	0.0599	0.114	5.05	12.2	0.00147	1.61	LV	CELLSTATES	vFB1.0	control_PKP2	6	18
SMAD4	0.617	0.0172	0.0688	0.129	5.25	13.7	0.000852	1.76	LV	CELLSTATES	vFB1.0	control_PKP2	6	18
TPCN1	0.617	0.0372	0.523	0.945	8.12	10.5	0.0029	1.43	LV	CELLSTATES	vFB1.0	control_PKP2	6	18
SRGAP1	0.616	0.0178	0.61	1.23	8.37	13.6	0.000893	1.75	LV	CELLSTATES	vFB1.0	control_PKP2	6	18
KIAA0825	0.615	0.0276	0.209	0.381	6.77	11.7	0.00177	1.56	LV	CELLSTATES	vFB1.0	control_PKP2	6	18
STK24	0.609	0.0337	0.201	0.442	6.76	10.9	0.00247	1.47	LV	CELLSTATES	vFB1.0	control_PKP2	6	18
STX7	0.609	0.0125	0.151	0.29	6.37	15	0.000533	1.9	LV	CELLSTATES	vFB1.0	control_PKP2	6	18
ATG4C	0.608	0.0169	0.0735	0.137	5.32	13.8	0.000834	1.77	LV	CELLSTATES	vFB1.0	control_PKP2	6	18
LAMP2	0.606	0.0115	0.132	0.218	6.12	15.5	0.000449	1.94	LV	CELLSTATES	vFB1.0	control_PKP2	6	18
QSOX1	0.606	0.0284	0.141	0.206	6.17	11.6	0.00187	1.55	LV	CELLSTATES	vFB1.0	control_PKP2	6	18
ZADH2	0.606	0.0392	0.0507	0.0938	4.77	10.3	0.00315	1.41	LV	CELLSTATES	vFB1.0	control_PKP2	6	18
FCHO2	0.602	0.0214	0.232	0.451	6.96	12.8	0.0012	1.67	LV	CELLSTATES	vFB1.0	control_PKP2	6	18
TOP1	0.6	0.00907	0.257	0.471	7.08	16.5	0.000322	2.04	LV	CELLSTATES	vFB1.0	control_PKP2	6	18
ZNF577	0.6	0.0224	0.0645	0.118	5.11	12.6	0.00128	1.65	LV	CELLSTATES	vFB1.0	control_PKP2	6	18
SCP2	0.598	0.0146	0.208	0.408	6.84	14.4	0.000657	1.84	LV	CELLSTATES	vFB1.0	control_PKP2	6	18
KIAA0586	0.597	0.0357	0.122	0.235	6.02	10.7	0.00273	1.45	LV	CELLSTATES	vFB1.0	control_PKP2	6	18
CLK1	0.595	0.0372	0.252	0.442	7.12	10.5	0.00289	1.43	LV	CELLSTATES	vFB1.0	control_PKP2	6	18
KCTD1	0.591	0.0279	0.0735	0.136	5.33	11.7	0.00183	1.55	LV	CELLSTATES	vFB1.0	control_PKP2	6	18
MIB1	0.586	0.00247	0.341	0.588	7.51	23.6	3.45e-05	2.61	LV	CELLSTATES	vFB1.0	control_PKP2	6	18
TFPI	0.586	0.045	1.39	2.41	9.49	9.75	0.00393	1.35	LV	CELLSTATES	vFB1.0	control_PKP2	6	18
PHIP	0.585	0.00664	0.392	0.731	7.74	18.2	0.000179	2.18	LV	CELLSTATES	vFB1.0	control_PKP2	6	18
ANKRA2	0.584	0.046	0.0785	0.155	5.49	9.68	0.00405	1.34	LV	CELLSTATES	vFB1.0	control_PKP2	6	18
TAPT1	0.583	0.0372	0.0959	0.174	5.67	10.5	0.00289	1.43	LV	CELLSTATES	vFB1.0	control_PKP2	6	18
CSNK1E	0.582	0.0313	0.0349	0.0628	4.29	11.2	0.00219	1.5	LV	CELLSTATES	vFB1.0	control_PKP2	6	18
IFT74	0.582	0.0116	0.0952	0.178	5.69	15.4	0.000469	1.94	LV	CELLSTATES	vFB1.0	control_PKP2	6	18
RNF146	0.579	0.0202	0.199	0.364	6.74	13	0.0011	1.69	LV	CELLSTATES	vFB1.0	control_PKP2	6	18
RASA2	0.577	0.00733	0.231	0.445	6.96	17.6	0.000216	2.13	LV	CELLSTATES	vFB1.0	control_PKP2	6	18
LRRC40	0.575	0.0317	0.0687	0.116	5.17	11.2	0.00223	1.5	LV	CELLSTATES	vFB1.0	control_PKP2	6	18
BBS2	0.574	0.0404	0.0733	0.134	5.31	10.2	0.00333	1.39	LV	CELLSTATES	vFB1.0	control_PKP2	6	18
GEMIN5	0.574	0.0269	0.0449	0.0856	4.66	11.9	0.0017	1.57	LV	CELLSTATES	vFB1.0	control_PKP2	6	18
KIDINS220	0.574	0.012	0.268	0.487	7.15	15.2	0.000501	1.92	LV	CELLSTATES	vFB1.0	control_PKP2	6	18
PLEKHM3	0.574	0.0276	0.126	0.238	6.12	11.8	0.00177	1.56	LV	CELLSTATES	vFB1.0	control_PKP2	6	18
TOR1AIP1	0.573	0.0199	0.136	0.265	6.18	13.1	0.00107	1.7	LV	CELLSTATES	vFB1.0	control_PKP2	6	18
ELP1	0.572	0.0375	0.0701	0.131	5.26	10.5	0.00294	1.43	LV	CELLSTATES	vFB1.0	control_PKP2	6	18
USP24	0.57	0.00571	0.241	0.44	6.98	18.9	0.000144	2.24	LV	CELLSTATES	vFB1.0	control_PKP2	6	18
NCOA3	0.566	0.0473	0.381	0.74	7.66	9.57	0.00423	1.33	LV	CELLSTATES	vFB1.0	control_PKP2	6	18
VAMP7	0.566	0.0325	0.0342	0.0593	4.26	11	0.00234	1.49	LV	CELLSTATES	vFB1.0	control_PKP2	6	18
HDHD5	0.564	0.0297	0.0629	0.111	5.08	11.4	0.00201	1.53	LV	CELLSTATES	vFB1.0	control_PKP2	6	18
AL359915.2	0.563	0.0424	0.218	0.446	6.93	9.99	0.00356	1.37	LV	CELLSTATES	vFB1.0	control_PKP2	6	18
GPHN	0.562	0.0463	0.883	1.54	8.84	9.65	0.0041	1.33	LV	CELLSTATES	vFB1.0	control_PKP2	6	18
RAD51B	0.561	0.0455	0.355	0.708	7.59	9.71	0.00399	1.34	LV	CELLSTATES	vFB1.0	control_PKP2	6	18
MAGI2	0.557	0.0412	1.02	1.97	9.09	10.1	0.00341	1.39	LV	CELLSTATES	vFB1.0	control_PKP2	6	18
PRIMPOL	0.556	0.0313	0.132	0.249	6.14	11.2	0.00219	1.5	LV	CELLSTATES	vFB1.0	control_PKP2	6	18
ZNF462	0.556	0.0363	0.119	0.214	6	10.6	0.00281	1.44	LV	CELLSTATES	vFB1.0	control_PKP2	6	18
PCMTD2	0.555	0.0423	0.128	0.246	6.07	10	0.00355	1.37	LV	CELLSTATES	vFB1.0	control_PKP2	6	18
MBNL1	0.553	0.034	1.59	2.96	9.7	10.9	0.00249	1.47	LV	CELLSTATES	vFB1.0	control_PKP2	6	18
NAALADL2	0.551	0.015	1.56	3.02	9.7	14.3	0.000682	1.83	LV	CELLSTATES	vFB1.0	control_PKP2	6	18
PAIP2	0.546	0.00778	0.167	0.288	6.48	17.2	0.000248	2.11	LV	CELLSTATES	vFB1.0	control_PKP2	6	18
UHRF2	0.546	0.0147	0.202	0.379	6.79	14.4	0.000667	1.83	LV	CELLSTATES	vFB1.0	control_PKP2	6	18
USP40	0.546	0.0178	0.176	0.336	6.59	13.6	0.000901	1.75	LV	CELLSTATES	vFB1.0	control_PKP2	6	18
TPK1	0.545	0.0352	0.133	0.239	6.19	10.7	0.00266	1.45	LV	CELLSTATES	vFB1.0	control_PKP2	6	18
RABEP1	0.543	0.0384	0.291	0.526	7.25	10.4	0.00307	1.42	LV	CELLSTATES	vFB1.0	control_PKP2	6	18
RCN2	0.541	0.0105	0.0827	0.141	5.46	15.9	0.00039	1.98	LV	CELLSTATES	vFB1.0	control_PKP2	6	18
PAN3	0.539	0.00759	0.696	1.27	8.52	17.4	0.000235	2.12	LV	CELLSTATES	vFB1.0	control_PKP2	6	18
PCMTD1	0.538	0.0177	0.343	0.639	7.5	13.6	0.000886	1.75	LV	CELLSTATES	vFB1.0	control_PKP2	6	18
ZNF518A	0.535	0.0291	0.216	0.416	6.87	11.5	0.00194	1.54	LV	CELLSTATES	vFB1.0	control_PKP2	6	18
MTM1	0.534	0.0342	0.0679	0.124	5.19	10.8	0.00253	1.47	LV	CELLSTATES	vFB1.0	control_PKP2	6	18
RAP1A	0.533	0.0118	0.331	0.624	7.47	15.3	0.000488	1.93	LV	CELLSTATES	vFB1.0	control_PKP2	6	18
FBXO3	0.531	0.0188	0.0924	0.159	5.63	13.3	0.000976	1.73	LV	CELLSTATES	vFB1.0	control_PKP2	6	18
ADGRL2	0.528	0.0255	0.202	0.378	6.76	12.1	0.00156	1.59	LV	CELLSTATES	vFB1.0	control_PKP2	6	18
PPP6R3	0.526	0.00679	0.547	1.02	8.17	18.1	0.000188	2.17	LV	CELLSTATES	vFB1.0	control_PKP2	6	18
CRBN	0.525	0.0289	0.134	0.232	6.13	11.6	0.00191	1.54	LV	CELLSTATES	vFB1.0	control_PKP2	6	18
LRBA	0.525	0.00839	0.383	0.691	7.66	16.9	0.000276	2.08	LV	CELLSTATES	vFB1.0	control_PKP2	6	18
LENG8	0.524	0.018	0.244	0.46	7	13.5	0.00091	1.75	LV	CELLSTATES	vFB1.0	control_PKP2	6	18
YWHAE	0.524	0.0126	0.289	0.502	7.26	15	0.000541	1.9	LV	CELLSTATES	vFB1.0	control_PKP2	6	18
NSL1	0.52	0.0351	0.102	0.183	5.76	10.7	0.00264	1.45	LV	CELLSTATES	vFB1.0	control_PKP2	6	18
NAE1	0.519	0.016	0.0784	0.147	5.42	14	0.000759	1.8	LV	CELLSTATES	vFB1.0	control_PKP2	6	18
PPP1R21	0.519	0.0103	0.173	0.311	6.54	16	0.000384	1.99	LV	CELLSTATES	vFB1.0	control_PKP2	6	18
CADPS2	0.517	0.0294	0.322	0.624	7.45	11.5	0.00197	1.53	LV	CELLSTATES	vFB1.0	control_PKP2	6	18
SNRNP70	0.517	0.0306	0.25	0.41	7.06	11.3	0.0021	1.51	LV	CELLSTATES	vFB1.0	control_PKP2	6	18
TMEM245	0.517	0.0447	0.192	0.321	6.64	9.78	0.00388	1.35	LV	CELLSTATES	vFB1.0	control_PKP2	6	18
TNIP1	0.517	0.0472	0.058	0.0895	4.92	9.58	0.00421	1.33	LV	CELLSTATES	vFB1.0	control_PKP2	6	18
ZRANB1	0.517	0.0317	0.0912	0.171	5.6	11.2	0.00224	1.5	LV	CELLSTATES	vFB1.0	control_PKP2	6	18
SMCHD1	0.515	0.0347	0.423	0.744	7.76	10.8	0.0026	1.46	LV	CELLSTATES	vFB1.0	control_PKP2	6	18
TAMM41	0.515	0.0384	0.115	0.21	5.96	10.3	0.00308	1.42	LV	CELLSTATES	vFB1.0	control_PKP2	6	18
MARK3	0.514	0.0363	0.515	0.941	8.1	10.6	0.0028	1.44	LV	CELLSTATES	vFB1.0	control_PKP2	6	18
DHX15	0.513	0.0186	0.218	0.402	6.85	13.4	0.000956	1.73	LV	CELLSTATES	vFB1.0	control_PKP2	6	18
WDR35	0.513	0.0354	0.115	0.205	5.92	10.7	0.00268	1.45	LV	CELLSTATES	vFB1.0	control_PKP2	6	18
FAM208A	0.51	0.0499	0.156	0.307	6.37	9.38	0.00458	1.3	LV	CELLSTATES	vFB1.0	control_PKP2	6	18
PIK3C3	0.51	0.0202	0.18	0.317	6.54	13	0.0011	1.7	LV	CELLSTATES	vFB1.0	control_PKP2	6	18
SMYD3	0.51	0.0223	0.817	1.53	8.78	12.6	0.00127	1.65	LV	CELLSTATES	vFB1.0	control_PKP2	6	18
WASHC3	0.509	0.0439	0.116	0.187	5.93	9.86	0.00376	1.36	LV	CELLSTATES	vFB1.0	control_PKP2	6	18
BROX	0.508	0.0393	0.0535	0.0893	4.86	10.3	0.00319	1.41	LV	CELLSTATES	vFB1.0	control_PKP2	6	18
EPS15	0.508	0.0256	0.592	1.09	8.28	12.1	0.00158	1.59	LV	CELLSTATES	vFB1.0	control_PKP2	6	18
GULP1	0.507	0.0279	0.282	0.498	7.22	11.7	0.00182	1.55	LV	CELLSTATES	vFB1.0	control_PKP2	6	18
PAXIP1-AS1	0.507	0.0325	0.0577	0.103	5	11	0.00234	1.49	LV	CELLSTATES	vFB1.0	control_PKP2	6	18
ANAPC16	0.506	0.0363	0.268	0.454	7.19	10.6	0.0028	1.44	LV	CELLSTATES	vFB1.0	control_PKP2	6	18
RETREG3	0.506	0.0342	0.127	0.237	6.07	10.8	0.00253	1.47	LV	CELLSTATES	vFB1.0	control_PKP2	6	18
CNOT6L	0.504	0.0118	0.15	0.273	6.32	15.3	0.000487	1.93	LV	CELLSTATES	vFB1.0	control_PKP2	6	18
RERE	0.503	0.0379	0.934	1.79	8.94	10.4	0.00301	1.42	LV	CELLSTATES	vFB1.0	control_PKP2	6	18
UBR5	0.503	0.0216	0.566	1.01	8.2	12.7	0.00122	1.67	LV	CELLSTATES	vFB1.0	control_PKP2	6	18
ZNF780B	0.503	0.046	0.111	0.195	5.86	9.67	0.00406	1.34	LV	CELLSTATES	vFB1.0	control_PKP2	6	18
MBTD1	0.502	0.0327	0.221	0.396	6.89	11	0.00236	1.49	LV	CELLSTATES	vFB1.0	control_PKP2	6	18
TRA2A	0.502	0.0108	0.435	0.767	7.85	15.7	0.000412	1.97	LV	CELLSTATES	vFB1.0	control_PKP2	6	18
KAT6B	0.501	0.035	0.379	0.705	7.65	10.7	0.00263	1.46	LV	CELLSTATES	vFB1.0	control_PKP2	6	18
ADAM10	0.5	0.00783	0.213	0.363	6.8	17.2	0.00025	2.11	LV	CELLSTATES	vFB1.0	control_PKP2	6	18

## Sheet: PVneg_control
Gene	logFC	FDR	mean_exp_control	mean_exp_genotype	logCPM	F	PValue	FDR_plot	Region	annotation_level	cell_state	comparison	Observations_genotype	Observations_reference
FOSB	4.11	0.00115	0.00142	0.18	3.96	24	2.53e-05	2.94	LV	CELLSTATES	vFB1.0	control_PVneg	8	18
SEZ6L	2.59	1.06e-05	0.0115	0.0884	3.97	62.2	4.68e-09	4.98	LV	CELLSTATES	vFB1.0	control_PVneg	8	18
LINC02454	2.43	0.000169	0.003	0.0179	2.11	36.3	9.47e-07	3.77	LV	CELLSTATES	vFB1.0	control_PVneg	8	18
KIAA1211	2.34	2.57e-06	0.017	0.113	4.23	73.4	7.35e-10	5.59	LV	CELLSTATES	vFB1.0	control_PVneg	8	18
SNCAIP	2.34	0.000464	0.0308	0.285	5.06	29.7	5.13e-06	3.33	LV	CELLSTATES	vFB1.0	control_PVneg	8	18
GLIS1	2.33	0.000138	0.0126	0.0794	3.75	39.2	4.77e-07	3.86	LV	CELLSTATES	vFB1.0	control_PVneg	8	18
CRISPLD1	2.32	0.000455	0.0108	0.0811	3.62	29.8	4.96e-06	3.34	LV	CELLSTATES	vFB1.0	control_PVneg	8	18
XG	2.22	0.000169	0.0125	0.0701	3.79	36.3	9.42e-07	3.77	LV	CELLSTATES	vFB1.0	control_PVneg	8	18
LFNG	2.2	0.0135	0.00517	0.0379	2.62	12.3	0.00134	1.87	LV	CELLSTATES	vFB1.0	control_PVneg	8	18
PI16	2.15	0.00019	0.071	0.381	5.94	35.5	1.14e-06	3.72	LV	CELLSTATES	vFB1.0	control_PVneg	8	18
KCNQ3	2.08	0.000141	0.00652	0.0369	2.93	38.5	5.62e-07	3.85	LV	CELLSTATES	vFB1.0	control_PVneg	8	18
SESN3	2.07	4.46e-05	0.0475	0.261	5.42	49.2	5.42e-08	4.35	LV	CELLSTATES	vFB1.0	control_PVneg	8	18
SAMD5	2.06	0.000306	0.0253	0.117	4.41	32	2.77e-06	3.51	LV	CELLSTATES	vFB1.0	control_PVneg	8	18
AC036214.1	2.05	4.13e-05	0.0219	0.109	4.3	50.4	4.26e-08	4.38	LV	CELLSTATES	vFB1.0	control_PVneg	8	18
MEOX2	2.04	4.25e-06	0.0865	0.522	6.37	68.7	1.57e-09	5.37	LV	CELLSTATES	vFB1.0	control_PVneg	8	18
AC021594.2	2.03	0.0259	0.00483	0.0561	2.79	9.67	0.00386	1.59	LV	CELLSTATES	vFB1.0	control_PVneg	8	18
HS3ST3A1	2.03	0.00376	0.00669	0.0331	3.02	17.9	0.000176	2.42	LV	CELLSTATES	vFB1.0	control_PVneg	8	18
PARP15	2	0.000841	0.00886	0.0355	3.06	25.8	1.51e-05	3.08	LV	CELLSTATES	vFB1.0	control_PVneg	8	18
AC074011.1	1.97	0.00991	0.00663	0.0282	2.77	13.6	0.000807	2	LV	CELLSTATES	vFB1.0	control_PVneg	8	18
ZNF365	1.97	0.000479	0.0162	0.0737	3.88	29.4	5.48e-06	3.32	LV	CELLSTATES	vFB1.0	control_PVneg	8	18
HAPLN1	1.96	0.000827	0.0214	0.0887	4.1	26	1.44e-05	3.08	LV	CELLSTATES	vFB1.0	control_PVneg	8	18
KALRN	1.94	0.000479	0.0936	0.416	6.32	29.4	5.48e-06	3.32	LV	CELLSTATES	vFB1.0	control_PVneg	8	18
SGIP1	1.94	0.000215	0.308	1.39	7.9	34.8	1.36e-06	3.67	LV	CELLSTATES	vFB1.0	control_PVneg	8	18
TPD52L1	1.92	0.0033	0.0348	0.263	5.14	18.6	0.000141	2.48	LV	CELLSTATES	vFB1.0	control_PVneg	8	18
FGF14	1.88	0.000281	0.372	2.1	8.31	32.8	2.24e-06	3.55	LV	CELLSTATES	vFB1.0	control_PVneg	8	18
GAP43	1.87	0.00898	0.00811	0.0285	2.77	14.1	0.000686	2.05	LV	CELLSTATES	vFB1.0	control_PVneg	8	18
NOX4	1.86	0.000394	0.636	3.07	8.98	30.5	4.09e-06	3.41	LV	CELLSTATES	vFB1.0	control_PVneg	8	18
LDLRAD4	1.85	2.08e-05	0.151	0.71	6.93	56.8	1.23e-08	4.68	LV	CELLSTATES	vFB1.0	control_PVneg	8	18
SULF1	1.84	0.000101	0.28	1.24	7.67	41.1	3.06e-07	4	LV	CELLSTATES	vFB1.0	control_PVneg	8	18
GDNF-AS1	1.82	0.00529	0.0115	0.0405	3.18	16.4	0.000298	2.28	LV	CELLSTATES	vFB1.0	control_PVneg	8	18
ANO1	1.79	4.95e-05	0.0239	0.133	4.46	48	6.94e-08	4.31	LV	CELLSTATES	vFB1.0	control_PVneg	8	18
CNBD1	1.79	0.000126	0.0434	0.208	5.25	39.9	4.02e-07	3.9	LV	CELLSTATES	vFB1.0	control_PVneg	8	18
ITGB8	1.79	7.79e-05	0.0911	0.464	6.19	43.8	1.66e-07	4.11	LV	CELLSTATES	vFB1.0	control_PVneg	8	18
AFAP1L2	1.78	0.00447	0.0129	0.0625	3.44	17.1	0.000234	2.35	LV	CELLSTATES	vFB1.0	control_PVneg	8	18
NREP	1.78	0.000158	0.0513	0.199	5.14	37	7.96e-07	3.8	LV	CELLSTATES	vFB1.0	control_PVneg	8	18
LINC00402	1.77	0.0141	0.00695	0.0243	2.56	12.1	0.00145	1.85	LV	CELLSTATES	vFB1.0	control_PVneg	8	18
SLC44A5	1.77	0.000827	0.0135	0.0772	3.73	25.9	1.46e-05	3.08	LV	CELLSTATES	vFB1.0	control_PVneg	8	18
AFF3	1.76	9.51e-05	0.493	2.04	8.53	41.6	2.74e-07	4.02	LV	CELLSTATES	vFB1.0	control_PVneg	8	18
BMP5	1.76	0.00152	0.0786	0.456	6.06	22.4	4.14e-05	2.82	LV	CELLSTATES	vFB1.0	control_PVneg	8	18
C11orf80	1.76	2.57e-06	0.129	0.553	6.6	73.2	7.58e-10	5.59	LV	CELLSTATES	vFB1.0	control_PVneg	8	18
MYEF2	1.76	0.00376	0.0058	0.0333	2.51	17.9	0.000175	2.42	LV	CELLSTATES	vFB1.0	control_PVneg	8	18
MRAP2	1.75	0.00589	0.00416	0.0157	2.15	15.9	0.000351	2.23	LV	CELLSTATES	vFB1.0	control_PVneg	8	18
GLYATL2	1.74	0.000201	0.0337	0.137	4.66	35.2	1.23e-06	3.7	LV	CELLSTATES	vFB1.0	control_PVneg	8	18
AC124254.1	1.72	0.0437	0.0277	0.0808	4.26	7.82	0.00861	1.36	LV	CELLSTATES	vFB1.0	control_PVneg	8	18
AGMO	1.72	7.39e-05	0.0929	0.49	6.31	44.4	1.47e-07	4.13	LV	CELLSTATES	vFB1.0	control_PVneg	8	18
SCN9A	1.72	0.00162	0.0141	0.0815	3.71	22	4.63e-05	2.79	LV	CELLSTATES	vFB1.0	control_PVneg	8	18
SLC10A6	1.72	0.0175	0.00417	0.0214	2.2	11.2	0.00205	1.76	LV	CELLSTATES	vFB1.0	control_PVneg	8	18
ST8SIA4	1.72	0.000284	0.0206	0.0953	4.12	32.6	2.34e-06	3.55	LV	CELLSTATES	vFB1.0	control_PVneg	8	18
COL21A1	1.71	0.000579	0.0443	0.239	5.26	28.1	7.9e-06	3.24	LV	CELLSTATES	vFB1.0	control_PVneg	8	18
CYP1B1-AS1	1.71	7.4e-05	0.243	1.06	7.5	44.2	1.53e-07	4.13	LV	CELLSTATES	vFB1.0	control_PVneg	8	18
HERC6	1.71	0.00887	0.0182	0.138	4.21	14.1	0.000668	2.05	LV	CELLSTATES	vFB1.0	control_PVneg	8	18
LINC01239	1.71	0.00977	0.0138	0.057	3.69	13.7	0.00079	2.01	LV	CELLSTATES	vFB1.0	control_PVneg	8	18
ANKRD29	1.7	0.00188	0.00676	0.0424	2.81	21.2	5.97e-05	2.73	LV	CELLSTATES	vFB1.0	control_PVneg	8	18
NFIA-AS2	1.7	0.00122	0.0197	0.0837	3.96	23.7	2.77e-05	2.92	LV	CELLSTATES	vFB1.0	control_PVneg	8	18
AL591845.1	1.69	0.00467	0.00511	0.0212	2.33	16.9	0.000251	2.33	LV	CELLSTATES	vFB1.0	control_PVneg	8	18
IQSEC3	1.69	0.00236	0.00769	0.0333	2.82	20.1	8.44e-05	2.63	LV	CELLSTATES	vFB1.0	control_PVneg	8	18
LINC01748	1.69	0.0034	0.0142	0.0613	3.61	18.4	0.000147	2.47	LV	CELLSTATES	vFB1.0	control_PVneg	8	18
FAP	1.65	0.00148	0.0659	0.198	5.31	22.6	3.91e-05	2.83	LV	CELLSTATES	vFB1.0	control_PVneg	8	18
TLL2	1.65	0.0176	0.316	1.38	7.92	11.2	0.00207	1.75	LV	CELLSTATES	vFB1.0	control_PVneg	8	18
AC055855.2	1.64	0.000827	0.00645	0.0241	2.52	25.9	1.45e-05	3.08	LV	CELLSTATES	vFB1.0	control_PVneg	8	18
LINC00511	1.64	2.12e-05	0.0159	0.07	3.83	56.1	1.41e-08	4.67	LV	CELLSTATES	vFB1.0	control_PVneg	8	18
MAP2	1.64	0.000169	0.0269	0.114	4.45	36.2	9.69e-07	3.77	LV	CELLSTATES	vFB1.0	control_PVneg	8	18
LMX1A	1.63	0.0066	0.00614	0.0238	2.56	15.4	0.000424	2.18	LV	CELLSTATES	vFB1.0	control_PVneg	8	18
RGS7BP	1.63	0.0215	0.00324	0.0207	2.01	10.4	0.00291	1.67	LV	CELLSTATES	vFB1.0	control_PVneg	8	18
GRIA1	1.62	0.00187	0.00726	0.0309	2.85	21.3	5.86e-05	2.73	LV	CELLSTATES	vFB1.0	control_PVneg	8	18
AC004540.1	1.61	0.00414	0.00383	0.0165	2.08	17.5	0.000203	2.38	LV	CELLSTATES	vFB1.0	control_PVneg	8	18
AL033504.1	1.61	0.00132	0.0214	0.0809	4.06	23.3	3.18e-05	2.88	LV	CELLSTATES	vFB1.0	control_PVneg	8	18
GALNT18	1.61	0.00103	0.0123	0.0535	3.46	24.5	2.19e-05	2.99	LV	CELLSTATES	vFB1.0	control_PVneg	8	18
FHDC1	1.6	0.00716	0.00257	0.0148	1.74	15	0.000481	2.15	LV	CELLSTATES	vFB1.0	control_PVneg	8	18
LINC00968	1.6	0.00133	0.0411	0.166	4.92	23.2	3.3e-05	2.88	LV	CELLSTATES	vFB1.0	control_PVneg	8	18
DACT2	1.59	0.0381	0.00386	0.014	2.02	8.31	0.00694	1.42	LV	CELLSTATES	vFB1.0	control_PVneg	8	18
PTPN13	1.59	0.000169	0.272	1.29	7.7	36.2	9.65e-07	3.77	LV	CELLSTATES	vFB1.0	control_PVneg	8	18
SORT1	1.59	0.000281	0.0212	0.116	4.27	32.7	2.29e-06	3.55	LV	CELLSTATES	vFB1.0	control_PVneg	8	18
SOX8	1.59	0.0161	0.00671	0.026	2.57	11.6	0.00177	1.79	LV	CELLSTATES	vFB1.0	control_PVneg	8	18
EPHA3	1.58	4.95e-05	0.507	2.09	8.47	48	6.87e-08	4.31	LV	CELLSTATES	vFB1.0	control_PVneg	8	18
AC107072.1	1.57	0.000266	0.0143	0.0573	3.57	33.2	2.02e-06	3.58	LV	CELLSTATES	vFB1.0	control_PVneg	8	18
CYP19A1	1.57	0.0263	0.0043	0.0135	2.1	9.61	0.00397	1.58	LV	CELLSTATES	vFB1.0	control_PVneg	8	18
CCSAP	1.56	0.00035	0.0132	0.0654	3.53	31.1	3.51e-06	3.46	LV	CELLSTATES	vFB1.0	control_PVneg	8	18
CNKSR2	1.56	0.00337	0.0596	0.311	5.59	18.5	0.000146	2.47	LV	CELLSTATES	vFB1.0	control_PVneg	8	18
PLXDC2	1.56	7.8e-05	1.48	5.48	10	43.7	1.73e-07	4.11	LV	CELLSTATES	vFB1.0	control_PVneg	8	18
RAPGEF5	1.56	0.00178	0.047	0.3	5.43	21.6	5.38e-05	2.75	LV	CELLSTATES	vFB1.0	control_PVneg	8	18
RASL11B	1.56	0.0171	0.00748	0.0258	2.66	11.3	0.00197	1.77	LV	CELLSTATES	vFB1.0	control_PVneg	8	18
WNK2	1.56	0.00192	0.0161	0.067	3.76	21.1	6.21e-05	2.72	LV	CELLSTATES	vFB1.0	control_PVneg	8	18
AC005165.1	1.55	0.00695	0.0794	0.328	5.96	15.2	0.000462	2.16	LV	CELLSTATES	vFB1.0	control_PVneg	8	18
COLGALT2	1.55	0.000169	0.146	0.572	6.68	36.4	9.22e-07	3.77	LV	CELLSTATES	vFB1.0	control_PVneg	8	18
GLIPR1L2	1.55	0.00586	0.00577	0.0249	2.62	15.9	0.000349	2.23	LV	CELLSTATES	vFB1.0	control_PVneg	8	18
LINC02328	1.55	0.000532	0.0235	0.0858	4.14	28.7	6.63e-06	3.27	LV	CELLSTATES	vFB1.0	control_PVneg	8	18
FREM1	1.54	0.000729	0.418	1.7	8.21	26.6	1.19e-05	3.14	LV	CELLSTATES	vFB1.0	control_PVneg	8	18
LGR5	1.54	0.0238	0.00629	0.0184	2.5	9.97	0.00342	1.62	LV	CELLSTATES	vFB1.0	control_PVneg	8	18
AC007389.5	1.53	0.00737	0.00459	0.013	2.19	14.9	0.000505	2.13	LV	CELLSTATES	vFB1.0	control_PVneg	8	18
CADM1	1.53	0.00187	0.0575	0.27	5.67	21.3	5.86e-05	2.73	LV	CELLSTATES	vFB1.0	control_PVneg	8	18
PTPRT	1.53	0.018	0.166	0.719	6.83	11.1	0.00214	1.74	LV	CELLSTATES	vFB1.0	control_PVneg	8	18
SHROOM3	1.53	4.13e-05	0.129	0.516	6.63	50.7	3.99e-08	4.38	LV	CELLSTATES	vFB1.0	control_PVneg	8	18
ZMAT1	1.53	1.06e-05	0.0378	0.162	4.87	61.3	5.48e-09	4.97	LV	CELLSTATES	vFB1.0	control_PVneg	8	18
AL590560.2	1.52	0.0158	0.00789	0.0267	2.77	11.7	0.00171	1.8	LV	CELLSTATES	vFB1.0	control_PVneg	8	18
ARHGEF26	1.52	0.00014	0.0766	0.348	5.86	39	4.99e-07	3.85	LV	CELLSTATES	vFB1.0	control_PVneg	8	18
GOLGA8N	1.52	0.00288	0.0131	0.0585	3.39	19.2	0.000114	2.54	LV	CELLSTATES	vFB1.0	control_PVneg	8	18
KCNN3	1.52	0.0134	0.0648	0.261	5.63	12.3	0.00133	1.87	LV	CELLSTATES	vFB1.0	control_PVneg	8	18
NTM	1.52	9.23e-05	0.0515	0.23	5.43	42.2	2.38e-07	4.03	LV	CELLSTATES	vFB1.0	control_PVneg	8	18
SMAD9	1.52	0.00126	0.0208	0.0702	3.94	23.6	2.89e-05	2.9	LV	CELLSTATES	vFB1.0	control_PVneg	8	18
TENM4	1.52	0.00135	0.237	0.887	7.36	23.1	3.38e-05	2.87	LV	CELLSTATES	vFB1.0	control_PVneg	8	18
AC005550.2	1.51	0.00242	0.0281	0.102	4.47	20	8.82e-05	2.62	LV	CELLSTATES	vFB1.0	control_PVneg	8	18
AL096711.2	1.51	0.0263	0.00462	0.0183	2.12	9.6	0.00398	1.58	LV	CELLSTATES	vFB1.0	control_PVneg	8	18
BMP6	1.51	0.00277	0.0549	0.171	5.22	19.4	0.000107	2.56	LV	CELLSTATES	vFB1.0	control_PVneg	8	18
CR382287.2	1.51	0.0033	0.0042	0.0234	2.22	18.6	0.000142	2.48	LV	CELLSTATES	vFB1.0	control_PVneg	8	18
LZTS3	1.51	0.00192	0.00801	0.033	2.86	21.1	6.22e-05	2.72	LV	CELLSTATES	vFB1.0	control_PVneg	8	18
PRR16	1.51	0.000566	0.693	2.75	8.95	28.4	7.31e-06	3.25	LV	CELLSTATES	vFB1.0	control_PVneg	8	18
RGCC	1.51	0.0237	0.015	0.067	3.78	9.99	0.00339	1.63	LV	CELLSTATES	vFB1.0	control_PVneg	8	18
LMCD1	1.5	0.00278	0.0437	0.152	4.92	19.4	0.000107	2.56	LV	CELLSTATES	vFB1.0	control_PVneg	8	18
AC123912.4	1.48	0.00132	0.026	0.102	4.28	23.3	3.15e-05	2.88	LV	CELLSTATES	vFB1.0	control_PVneg	8	18
EDNRA	1.48	0.0108	0.0202	0.0574	3.79	13.3	0.000933	1.97	LV	CELLSTATES	vFB1.0	control_PVneg	8	18
AC107029.1	1.47	0.0125	0.0054	0.0158	2.38	12.6	0.00117	1.9	LV	CELLSTATES	vFB1.0	control_PVneg	8	18
ATP10A	1.47	0.000247	0.125	0.468	6.43	33.6	1.82e-06	3.61	LV	CELLSTATES	vFB1.0	control_PVneg	8	18
FAM19A5	1.47	0.0181	0.0043	0.0138	2.17	11.1	0.00217	1.74	LV	CELLSTATES	vFB1.0	control_PVneg	8	18
LINC01426	1.47	0.00311	0.017	0.0609	3.64	18.9	0.000128	2.51	LV	CELLSTATES	vFB1.0	control_PVneg	8	18
SORCS1	1.46	0.00746	0.227	0.859	7.3	14.9	0.000514	2.13	LV	CELLSTATES	vFB1.0	control_PVneg	8	18
ROR1	1.45	9.51e-05	0.231	0.908	7.33	41.6	2.73e-07	4.02	LV	CELLSTATES	vFB1.0	control_PVneg	8	18
SCNN1D	1.45	0.0179	0.00349	0.0161	1.97	11.1	0.00212	1.75	LV	CELLSTATES	vFB1.0	control_PVneg	8	18
AK5	1.44	0.0107	0.00766	0.0255	2.78	13.3	0.000907	1.97	LV	CELLSTATES	vFB1.0	control_PVneg	8	18
NHS	1.44	0.000105	0.0827	0.322	5.97	40.8	3.25e-07	3.98	LV	CELLSTATES	vFB1.0	control_PVneg	8	18
NRXN3	1.44	0.000169	0.0706	0.298	5.91	36.3	9.39e-07	3.77	LV	CELLSTATES	vFB1.0	control_PVneg	8	18
EDIL3	1.43	7.08e-05	0.148	0.552	6.73	45.3	1.2e-07	4.15	LV	CELLSTATES	vFB1.0	control_PVneg	8	18
PRRX2	1.43	0.0336	0.0106	0.0473	3.13	8.74	0.00574	1.47	LV	CELLSTATES	vFB1.0	control_PVneg	8	18
PRDM6	1.42	0.0217	0.0103	0.049	3.14	10.3	0.00297	1.66	LV	CELLSTATES	vFB1.0	control_PVneg	8	18
AC007262.2	1.41	0.00034	0.0284	0.113	4.41	31.4	3.23e-06	3.47	LV	CELLSTATES	vFB1.0	control_PVneg	8	18
COL8A1	1.41	6.94e-05	1.18	3.87	9.59	45.7	1.13e-07	4.16	LV	CELLSTATES	vFB1.0	control_PVneg	8	18
DPYSL3	1.41	0.000281	0.167	0.628	6.9	32.8	2.22e-06	3.55	LV	CELLSTATES	vFB1.0	control_PVneg	8	18
PLEKHG1	1.41	0.00563	0.104	0.491	6.38	16.1	0.000326	2.25	LV	CELLSTATES	vFB1.0	control_PVneg	8	18
PRKCH	1.41	0.000349	0.0488	0.169	5.11	31.1	3.47e-06	3.46	LV	CELLSTATES	vFB1.0	control_PVneg	8	18
SEMA3C	1.41	0.000906	0.0575	0.212	5.26	25.4	1.7e-05	3.04	LV	CELLSTATES	vFB1.0	control_PVneg	8	18
AC021504.1	1.4	0.00606	0.0119	0.0583	3.46	15.8	0.000371	2.22	LV	CELLSTATES	vFB1.0	control_PVneg	8	18
AC113383.1	1.4	0.000169	0.034	0.117	4.65	36.4	9.14e-07	3.77	LV	CELLSTATES	vFB1.0	control_PVneg	8	18
BTN3A1	1.4	0.00568	0.0216	0.0711	3.95	16.1	0.000331	2.25	LV	CELLSTATES	vFB1.0	control_PVneg	8	18
DDAH1	1.4	7.08e-05	0.0906	0.295	5.9	45	1.3e-07	4.15	LV	CELLSTATES	vFB1.0	control_PVneg	8	18
SSX2IP	1.4	0.00376	0.0553	0.25	5.34	17.9	0.000176	2.42	LV	CELLSTATES	vFB1.0	control_PVneg	8	18
VAV3	1.4	0.000325	0.0877	0.408	6.03	31.6	3.06e-06	3.49	LV	CELLSTATES	vFB1.0	control_PVneg	8	18
ADAMTS6	1.39	0.00201	0.104	0.272	5.87	20.8	6.75e-05	2.7	LV	CELLSTATES	vFB1.0	control_PVneg	8	18
AP005131.1	1.39	0.0116	0.00492	0.0153	2.16	13	0.00104	1.94	LV	CELLSTATES	vFB1.0	control_PVneg	8	18
GPT2	1.39	0.00393	0.00742	0.0401	2.82	17.7	0.000188	2.41	LV	CELLSTATES	vFB1.0	control_PVneg	8	18
IGSF9B	1.39	0.00418	0.0111	0.0465	3.16	17.4	0.000208	2.38	LV	CELLSTATES	vFB1.0	control_PVneg	8	18
IFIH1	1.38	0.0131	0.0146	0.0704	3.57	12.4	0.00128	1.88	LV	CELLSTATES	vFB1.0	control_PVneg	8	18
AL807752.6	1.37	0.0159	0.00409	0.0145	2.09	11.7	0.00173	1.8	LV	CELLSTATES	vFB1.0	control_PVneg	8	18
AP000787.1	1.37	0.000568	0.0548	0.176	5.23	28.3	7.37e-06	3.25	LV	CELLSTATES	vFB1.0	control_PVneg	8	18
C2orf73	1.37	0.0276	0.00522	0.0171	2.24	9.45	0.00425	1.56	LV	CELLSTATES	vFB1.0	control_PVneg	8	18
AL133410.1	1.36	0.0186	0.00418	0.0145	2.14	11	0.00226	1.73	LV	CELLSTATES	vFB1.0	control_PVneg	8	18
CFH	1.36	0.000777	0.64	2.15	8.7	26.2	1.33e-05	3.11	LV	CELLSTATES	vFB1.0	control_PVneg	8	18
COL14A1	1.36	0.00433	0.0951	0.468	6.26	17.2	0.000222	2.36	LV	CELLSTATES	vFB1.0	control_PVneg	8	18
PLCB4	1.36	0.000243	0.349	1.16	7.86	33.7	1.77e-06	3.61	LV	CELLSTATES	vFB1.0	control_PVneg	8	18
PTPRF	1.36	0.00319	0.00714	0.0316	2.7	18.7	0.000134	2.5	LV	CELLSTATES	vFB1.0	control_PVneg	8	18
SUSD4	1.36	0.0356	0.0191	0.134	4.13	8.54	0.00626	1.45	LV	CELLSTATES	vFB1.0	control_PVneg	8	18
WARS2-IT1	1.36	0.00399	0.0178	0.0552	3.69	17.7	0.000192	2.4	LV	CELLSTATES	vFB1.0	control_PVneg	8	18
AP000462.1	1.35	0.0475	0.0159	0.0546	3.78	7.55	0.00968	1.32	LV	CELLSTATES	vFB1.0	control_PVneg	8	18
DYRK2	1.35	0.000344	0.0387	0.109	4.58	31.3	3.29e-06	3.46	LV	CELLSTATES	vFB1.0	control_PVneg	8	18
FLRT2	1.35	0.00187	0.105	0.384	6.14	21.3	5.91e-05	2.73	LV	CELLSTATES	vFB1.0	control_PVneg	8	18
MYO1D	1.35	0.000158	0.314	1.07	7.74	37.1	7.72e-07	3.8	LV	CELLSTATES	vFB1.0	control_PVneg	8	18
THBS4	1.35	0.000152	0.0611	0.226	5.45	37.7	6.79e-07	3.82	LV	CELLSTATES	vFB1.0	control_PVneg	8	18
LMCD1-AS1	1.34	0.00014	0.136	0.397	6.37	38.9	5.05e-07	3.85	LV	CELLSTATES	vFB1.0	control_PVneg	8	18
DDX60	1.33	0.00182	0.0403	0.172	4.9	21.5	5.55e-05	2.74	LV	CELLSTATES	vFB1.0	control_PVneg	8	18
ENC1	1.33	0.0136	0.0374	0.12	4.57	12.3	0.00135	1.87	LV	CELLSTATES	vFB1.0	control_PVneg	8	18
ERAP2	1.33	0.00404	0.0271	0.102	4.29	17.6	0.000195	2.39	LV	CELLSTATES	vFB1.0	control_PVneg	8	18
FAM129A	1.33	0.000146	0.201	0.781	7.18	38	6.18e-07	3.83	LV	CELLSTATES	vFB1.0	control_PVneg	8	18
KIF13B	1.33	0.000579	0.215	0.769	7.12	28	8.02e-06	3.24	LV	CELLSTATES	vFB1.0	control_PVneg	8	18
PDGFC	1.33	0.00338	0.0254	0.0949	4.18	18.5	0.000146	2.47	LV	CELLSTATES	vFB1.0	control_PVneg	8	18
SAMD9L	1.33	0.00298	0.044	0.171	4.98	19.1	0.000119	2.53	LV	CELLSTATES	vFB1.0	control_PVneg	8	18
SLC41A2	1.33	0.000652	0.0648	0.263	5.48	27.3	9.9e-06	3.19	LV	CELLSTATES	vFB1.0	control_PVneg	8	18
AL445250.1	1.32	0.00205	0.41	1.6	8.23	20.8	6.92e-05	2.69	LV	CELLSTATES	vFB1.0	control_PVneg	8	18
BTNL9	1.32	0.0227	0.00565	0.0259	2.49	10.1	0.00317	1.64	LV	CELLSTATES	vFB1.0	control_PVneg	8	18
LINC01197	1.32	0.000878	0.0203	0.0746	3.99	25.6	1.6e-05	3.06	LV	CELLSTATES	vFB1.0	control_PVneg	8	18
PLCE1	1.32	7.08e-05	0.171	0.537	6.78	44.8	1.36e-07	4.15	LV	CELLSTATES	vFB1.0	control_PVneg	8	18
PRAG1	1.32	0.0325	0.00462	0.018	2.21	8.86	0.00547	1.49	LV	CELLSTATES	vFB1.0	control_PVneg	8	18
CDK15	1.31	0.0104	0.0227	0.113	4.26	13.4	0.000874	1.98	LV	CELLSTATES	vFB1.0	control_PVneg	8	18
HMGCLL1	1.31	0.00232	0.121	0.409	6.33	20.3	8.12e-05	2.63	LV	CELLSTATES	vFB1.0	control_PVneg	8	18
LOXL1-AS1	1.31	0.0136	0.00742	0.0252	2.64	12.3	0.00135	1.87	LV	CELLSTATES	vFB1.0	control_PVneg	8	18
AC138969.1	1.3	0.0173	0.00462	0.0186	2.14	11.3	0.002	1.76	LV	CELLSTATES	vFB1.0	control_PVneg	8	18
CEBPB-AS1	1.3	0.0312	0.00574	0.0174	2.25	9	0.00515	1.51	LV	CELLSTATES	vFB1.0	control_PVneg	8	18
FAM189A2	1.3	0.00735	0.00762	0.0302	2.73	14.9	0.000503	2.13	LV	CELLSTATES	vFB1.0	control_PVneg	8	18
SLC15A2	1.3	0.0119	0.0101	0.038	3.05	12.8	0.00109	1.92	LV	CELLSTATES	vFB1.0	control_PVneg	8	18
AL157400.3	1.29	0.0139	0.0043	0.0137	2.11	12.2	0.0014	1.86	LV	CELLSTATES	vFB1.0	control_PVneg	8	18
QRICH2	1.29	0.019	0.0085	0.0254	2.77	10.9	0.00233	1.72	LV	CELLSTATES	vFB1.0	control_PVneg	8	18
TIPARP	1.29	0.00706	0.0555	0.179	5.12	15.1	0.000473	2.15	LV	CELLSTATES	vFB1.0	control_PVneg	8	18
ARHGEF28	1.28	0.0161	0.00919	0.0326	2.96	11.6	0.00177	1.79	LV	CELLSTATES	vFB1.0	control_PVneg	8	18
DOC2B	1.28	0.0215	0.00803	0.0285	2.7	10.4	0.00291	1.67	LV	CELLSTATES	vFB1.0	control_PVneg	8	18
KLHL4	1.28	0.0193	0.0219	0.1	4	10.8	0.00242	1.71	LV	CELLSTATES	vFB1.0	control_PVneg	8	18
PLSCR4	1.28	4.46e-05	0.337	1.06	7.73	49	5.6e-08	4.35	LV	CELLSTATES	vFB1.0	control_PVneg	8	18
ABCA3	1.27	0.000689	0.0181	0.0605	3.79	27	1.07e-05	3.16	LV	CELLSTATES	vFB1.0	control_PVneg	8	18
AC087741.1	1.27	0.0459	0.00329	0.0151	1.81	7.66	0.00924	1.34	LV	CELLSTATES	vFB1.0	control_PVneg	8	18
ALCAM	1.27	0.00068	0.0199	0.0758	3.95	27.1	1.04e-05	3.17	LV	CELLSTATES	vFB1.0	control_PVneg	8	18
CCDC68	1.27	0.0312	0.0255	0.109	4.22	9	0.00515	1.51	LV	CELLSTATES	vFB1.0	control_PVneg	8	18
PCOLCE2	1.27	0.00183	0.297	0.825	7.47	21.4	5.64e-05	2.74	LV	CELLSTATES	vFB1.0	control_PVneg	8	18
STARD4-AS1	1.27	0.0186	0.0477	0.108	4.76	11	0.00226	1.73	LV	CELLSTATES	vFB1.0	control_PVneg	8	18
DTX4	1.26	0.00389	0.029	0.0945	4.26	17.8	0.000184	2.41	LV	CELLSTATES	vFB1.0	control_PVneg	8	18
LINC00222	1.26	0.00914	0.0109	0.0348	3.1	14	0.000712	2.04	LV	CELLSTATES	vFB1.0	control_PVneg	8	18
PRTG	1.26	0.000396	0.0463	0.147	4.96	30.5	4.14e-06	3.4	LV	CELLSTATES	vFB1.0	control_PVneg	8	18
TLR5	1.26	0.0206	0.0103	0.04	3.06	10.5	0.00272	1.69	LV	CELLSTATES	vFB1.0	control_PVneg	8	18
TMEM144	1.26	0.000745	0.237	0.746	7.26	26.5	1.24e-05	3.13	LV	CELLSTATES	vFB1.0	control_PVneg	8	18
PLB1	1.25	0.0422	0.0276	0.0766	4.27	7.95	0.00811	1.37	LV	CELLSTATES	vFB1.0	control_PVneg	8	18
RAMP2-AS1	1.25	0.00746	0.0166	0.0423	3.56	14.9	0.000513	2.13	LV	CELLSTATES	vFB1.0	control_PVneg	8	18
SLAIN1	1.25	0.00464	0.00985	0.0365	3	16.9	0.000248	2.33	LV	CELLSTATES	vFB1.0	control_PVneg	8	18
ZNF704	1.25	7.08e-05	0.406	1.2	7.97	44.8	1.34e-07	4.15	LV	CELLSTATES	vFB1.0	control_PVneg	8	18
AC025031.1	1.24	0.0385	0.00543	0.0145	2.27	8.28	0.00702	1.41	LV	CELLSTATES	vFB1.0	control_PVneg	8	18
BTN3A2	1.24	0.0198	0.0183	0.0654	3.74	10.7	0.00252	1.7	LV	CELLSTATES	vFB1.0	control_PVneg	8	18
CD109	1.24	0.000759	0.0318	0.11	4.5	26.3	1.29e-05	3.12	LV	CELLSTATES	vFB1.0	control_PVneg	8	18
GAS1RR	1.24	0.00149	0.0392	0.136	4.76	22.5	3.97e-05	2.83	LV	CELLSTATES	vFB1.0	control_PVneg	8	18
ISPD	1.24	2.96e-05	0.137	0.432	6.48	52.8	2.62e-08	4.53	LV	CELLSTATES	vFB1.0	control_PVneg	8	18
MDGA1	1.24	0.011	0.0108	0.0348	3.03	13.2	0.00095	1.96	LV	CELLSTATES	vFB1.0	control_PVneg	8	18
RYR3	1.24	0.00292	0.0444	0.211	5.12	19.2	0.000116	2.54	LV	CELLSTATES	vFB1.0	control_PVneg	8	18
THBS1	1.24	0.0411	0.0893	0.513	6.27	8.05	0.00775	1.39	LV	CELLSTATES	vFB1.0	control_PVneg	8	18
THSD4	1.24	0.00166	0.124	0.514	6.56	21.9	4.86e-05	2.78	LV	CELLSTATES	vFB1.0	control_PVneg	8	18
AC090115.1	1.23	0.000161	0.0319	0.0898	4.36	36.7	8.46e-07	3.79	LV	CELLSTATES	vFB1.0	control_PVneg	8	18
ATP10D	1.23	0.000472	0.282	0.868	7.46	29.5	5.32e-06	3.33	LV	CELLSTATES	vFB1.0	control_PVneg	8	18
LAMA3	1.23	0.0413	0.023	0.0731	4.11	8.02	0.00785	1.38	LV	CELLSTATES	vFB1.0	control_PVneg	8	18
MRC1	1.23	0.0207	0.0103	0.0407	3.07	10.5	0.00275	1.68	LV	CELLSTATES	vFB1.0	control_PVneg	8	18
PAPPA	1.23	0.00716	0.294	0.927	7.46	15	0.000483	2.14	LV	CELLSTATES	vFB1.0	control_PVneg	8	18
SLFN12L	1.23	0.0107	0.0203	0.0769	3.85	13.3	0.00091	1.97	LV	CELLSTATES	vFB1.0	control_PVneg	8	18
SYNPO2	1.23	0.00017	1.16	3.81	9.57	36.1	9.88e-07	3.77	LV	CELLSTATES	vFB1.0	control_PVneg	8	18
AC026904.4	1.22	0.00586	0.0267	0.0828	4.19	15.9	0.000348	2.23	LV	CELLSTATES	vFB1.0	control_PVneg	8	18
AC027117.2	1.22	0.000456	0.0821	0.236	5.71	29.7	5.01e-06	3.34	LV	CELLSTATES	vFB1.0	control_PVneg	8	18
ARFGEF3	1.22	0.0206	0.00798	0.0255	2.81	10.5	0.00271	1.69	LV	CELLSTATES	vFB1.0	control_PVneg	8	18
KLF7	1.22	0.00161	0.214	0.65	7.03	22.1	4.52e-05	2.79	LV	CELLSTATES	vFB1.0	control_PVneg	8	18
LRMDA	1.22	0.000509	0.337	1.14	7.78	29	6.18e-06	3.29	LV	CELLSTATES	vFB1.0	control_PVneg	8	18
IRS2	1.21	0.00522	0.161	0.502	6.71	16.5	0.000291	2.28	LV	CELLSTATES	vFB1.0	control_PVneg	8	18
LONRF2	1.21	0.0309	0.0551	0.303	5.4	9.04	0.00506	1.51	LV	CELLSTATES	vFB1.0	control_PVneg	8	18
MAML3	1.21	9.23e-05	0.398	1.37	8.06	42.3	2.33e-07	4.03	LV	CELLSTATES	vFB1.0	control_PVneg	8	18
OSBPL10	1.21	0.00187	0.0819	0.26	5.72	21.3	5.85e-05	2.73	LV	CELLSTATES	vFB1.0	control_PVneg	8	18
PCNX2	1.21	0.000565	0.0821	0.261	5.75	28.4	7.25e-06	3.25	LV	CELLSTATES	vFB1.0	control_PVneg	8	18
SMOC2	1.21	0.0108	0.617	1.81	8.56	13.3	0.000922	1.97	LV	CELLSTATES	vFB1.0	control_PVneg	8	18
AC099792.1	1.2	0.00854	0.0295	0.0963	4.32	14.3	0.000634	2.07	LV	CELLSTATES	vFB1.0	control_PVneg	8	18
FAT4	1.2	0.000213	0.172	0.536	6.75	34.9	1.32e-06	3.67	LV	CELLSTATES	vFB1.0	control_PVneg	8	18
LRMP	1.2	0.0247	0.0108	0.0358	3.13	9.84	0.00361	1.61	LV	CELLSTATES	vFB1.0	control_PVneg	8	18
SEPT11	1.2	0.000152	0.345	1.08	7.76	37.6	6.85e-07	3.82	LV	CELLSTATES	vFB1.0	control_PVneg	8	18
TBX15	1.2	0.00212	0.0515	0.171	5.12	20.6	7.24e-05	2.67	LV	CELLSTATES	vFB1.0	control_PVneg	8	18
TNS3	1.2	0.00115	0.15	0.518	6.68	24	2.52e-05	2.94	LV	CELLSTATES	vFB1.0	control_PVneg	8	18
AL591806.3	1.19	0.0356	0.025	0.0743	4.07	8.54	0.00627	1.45	LV	CELLSTATES	vFB1.0	control_PVneg	8	18
ARHGAP10	1.19	0.00573	1.13	3.82	9.53	16	0.000336	2.24	LV	CELLSTATES	vFB1.0	control_PVneg	8	18
ARHGAP18	1.19	0.00181	0.0992	0.303	5.93	21.5	5.46e-05	2.74	LV	CELLSTATES	vFB1.0	control_PVneg	8	18
C10orf90	1.19	0.0309	0.00414	0.015	2.07	9.03	0.00506	1.51	LV	CELLSTATES	vFB1.0	control_PVneg	8	18
DLGAP1	1.19	0.000745	0.126	0.352	6.26	26.5	1.24e-05	3.13	LV	CELLSTATES	vFB1.0	control_PVneg	8	18
GAB1	1.19	2.82e-05	0.405	1.35	8.04	53.5	2.29e-08	4.55	LV	CELLSTATES	vFB1.0	control_PVneg	8	18
KLF12	1.19	4.46e-05	0.483	1.55	8.29	49.3	5.29e-08	4.35	LV	CELLSTATES	vFB1.0	control_PVneg	8	18
LTBP2	1.19	0.00795	0.293	0.822	7.49	14.6	0.000565	2.1	LV	CELLSTATES	vFB1.0	control_PVneg	8	18
MALRD1	1.19	0.000841	0.101	0.322	6.08	25.8	1.51e-05	3.08	LV	CELLSTATES	vFB1.0	control_PVneg	8	18
NCKAP5	1.19	0.00124	0.103	0.37	6.19	23.7	2.83e-05	2.91	LV	CELLSTATES	vFB1.0	control_PVneg	8	18
ESR1	1.18	0.000974	0.335	0.977	7.68	24.9	1.97e-05	3.01	LV	CELLSTATES	vFB1.0	control_PVneg	8	18
HMCN1	1.18	0.00598	0.248	0.95	7.33	15.8	0.000362	2.22	LV	CELLSTATES	vFB1.0	control_PVneg	8	18
ITGA1	1.18	0.000969	0.098	0.285	6.01	24.9	1.95e-05	3.01	LV	CELLSTATES	vFB1.0	control_PVneg	8	18
KITLG	1.18	0.00288	0.023	0.0784	4.05	19.2	0.000113	2.54	LV	CELLSTATES	vFB1.0	control_PVneg	8	18
LAMB1	1.18	0.00534	1.67	5.65	10.1	16.3	0.000302	2.27	LV	CELLSTATES	vFB1.0	control_PVneg	8	18
PCYOX1L	1.18	0.0203	0.00359	0.0137	1.9	10.6	0.00263	1.69	LV	CELLSTATES	vFB1.0	control_PVneg	8	18
SYT17	1.18	0.00381	0.0543	0.171	5.16	17.9	0.00018	2.42	LV	CELLSTATES	vFB1.0	control_PVneg	8	18
XAF1	1.18	0.00702	0.123	0.572	6.65	15.1	0.000469	2.15	LV	CELLSTATES	vFB1.0	control_PVneg	8	18
DOCK9	1.17	2.65e-05	0.318	1.03	7.71	54.3	1.96e-08	4.58	LV	CELLSTATES	vFB1.0	control_PVneg	8	18
MEOX1	1.17	0.0297	0.0225	0.0848	4.02	9.19	0.00474	1.53	LV	CELLSTATES	vFB1.0	control_PVneg	8	18
PLXNA2	1.17	0.00475	0.137	0.405	6.43	16.8	0.000257	2.32	LV	CELLSTATES	vFB1.0	control_PVneg	8	18
UACA	1.17	0.000141	0.295	0.886	7.55	38.6	5.4e-07	3.85	LV	CELLSTATES	vFB1.0	control_PVneg	8	18
ADAMTS3	1.16	0.014	0.0418	0.138	4.8	12.1	0.00143	1.85	LV	CELLSTATES	vFB1.0	control_PVneg	8	18
AL035446.1	1.16	0.0293	0.0117	0.0393	3.16	9.23	0.00465	1.53	LV	CELLSTATES	vFB1.0	control_PVneg	8	18
COLEC12	1.16	0.00148	0.59	1.55	8.4	22.6	3.92e-05	2.83	LV	CELLSTATES	vFB1.0	control_PVneg	8	18
CSRNP3	1.16	0.000906	0.163	0.504	6.74	25.4	1.7e-05	3.04	LV	CELLSTATES	vFB1.0	control_PVneg	8	18
PRKX	1.16	0.000218	0.0785	0.255	5.72	34.5	1.45e-06	3.66	LV	CELLSTATES	vFB1.0	control_PVneg	8	18
SORL1	1.16	0.0275	0.0103	0.0401	3.13	9.48	0.00419	1.56	LV	CELLSTATES	vFB1.0	control_PVneg	8	18
BTN3A3	1.15	0.0178	0.00978	0.036	2.92	11.2	0.0021	1.75	LV	CELLSTATES	vFB1.0	control_PVneg	8	18
FAM102B	1.15	0.000523	0.0925	0.27	5.82	28.8	6.44e-06	3.28	LV	CELLSTATES	vFB1.0	control_PVneg	8	18
ITGA2	1.15	0.0398	0.00644	0.0185	2.38	8.17	0.00737	1.4	LV	CELLSTATES	vFB1.0	control_PVneg	8	18
TANC2	1.15	0.00318	0.246	0.735	7.25	18.7	0.000134	2.5	LV	CELLSTATES	vFB1.0	control_PVneg	8	18
ZBED5-AS1	1.15	0.00188	0.0295	0.0778	4.19	21.2	6.03e-05	2.73	LV	CELLSTATES	vFB1.0	control_PVneg	8	18
AC022075.1	1.14	0.00827	0.0182	0.0505	3.68	14.4	0.000605	2.08	LV	CELLSTATES	vFB1.0	control_PVneg	8	18
AL139147.1	1.14	0.046	0.0204	0.0515	3.69	7.65	0.00927	1.34	LV	CELLSTATES	vFB1.0	control_PVneg	8	18
AL450992.2	1.14	0.0286	0.00577	0.0151	2.33	9.33	0.00446	1.54	LV	CELLSTATES	vFB1.0	control_PVneg	8	18
BACH2	1.14	0.000424	0.321	1.01	7.67	30.1	4.5e-06	3.37	LV	CELLSTATES	vFB1.0	control_PVneg	8	18
ENTPD3-AS1	1.14	6.62e-05	0.0624	0.157	5.21	46.1	1.03e-07	4.18	LV	CELLSTATES	vFB1.0	control_PVneg	8	18
MELTF-AS1	1.14	0.0448	0.00713	0.0163	2.44	7.73	0.00895	1.35	LV	CELLSTATES	vFB1.0	control_PVneg	8	18
PITPNM2	1.14	0.0108	0.0351	0.162	4.74	13.3	0.000931	1.97	LV	CELLSTATES	vFB1.0	control_PVneg	8	18
RGL1	1.14	0.000141	0.158	0.486	6.65	38.5	5.6e-07	3.85	LV	CELLSTATES	vFB1.0	control_PVneg	8	18
ZNF334	1.14	0.0175	0.0235	0.0537	3.8	11.2	0.00205	1.76	LV	CELLSTATES	vFB1.0	control_PVneg	8	18
ZNF382	1.14	0.00774	0.0111	0.0311	3.02	14.7	0.000542	2.11	LV	CELLSTATES	vFB1.0	control_PVneg	8	18
ANOS1	1.13	0.000759	0.146	0.449	6.58	26.3	1.29e-05	3.12	LV	CELLSTATES	vFB1.0	control_PVneg	8	18
BCL2L11	1.13	0.000745	0.0233	0.0639	3.94	26.5	1.25e-05	3.13	LV	CELLSTATES	vFB1.0	control_PVneg	8	18
CATSPERG	1.13	0.00093	0.0226	0.0703	4.03	25.3	1.76e-05	3.03	LV	CELLSTATES	vFB1.0	control_PVneg	8	18
FNDC5	1.13	0.0359	0.0308	0.0802	4.25	8.51	0.00634	1.45	LV	CELLSTATES	vFB1.0	control_PVneg	8	18
LIPH	1.13	0.0303	0.0314	0.0847	4.47	9.11	0.0049	1.52	LV	CELLSTATES	vFB1.0	control_PVneg	8	18
MCM6	1.13	0.0229	0.0162	0.0484	3.42	10.1	0.00322	1.64	LV	CELLSTATES	vFB1.0	control_PVneg	8	18
PAPLN	1.13	0.00172	0.0428	0.126	4.79	21.7	5.14e-05	2.76	LV	CELLSTATES	vFB1.0	control_PVneg	8	18
AC018809.2	1.12	0.0193	0.00685	0.0161	2.4	10.8	0.00243	1.71	LV	CELLSTATES	vFB1.0	control_PVneg	8	18
ARHGAP22	1.12	0.000141	0.237	0.641	7.15	38.6	5.44e-07	3.85	LV	CELLSTATES	vFB1.0	control_PVneg	8	18
FOXO3	1.12	0.00119	1.01	3.3	9.38	23.9	2.66e-05	2.92	LV	CELLSTATES	vFB1.0	control_PVneg	8	18
FOXP1	1.12	9.23e-05	0.696	2.35	8.9	42.2	2.38e-07	4.03	LV	CELLSTATES	vFB1.0	control_PVneg	8	18
KIRREL3	1.12	0.00771	0.0449	0.124	4.9	14.7	0.000539	2.11	LV	CELLSTATES	vFB1.0	control_PVneg	8	18
MAP6	1.12	0.0236	0.0106	0.03	2.95	10	0.00337	1.63	LV	CELLSTATES	vFB1.0	control_PVneg	8	18
MEF2C-AS1	1.12	0.00029	0.0652	0.177	5.36	32.5	2.44e-06	3.54	LV	CELLSTATES	vFB1.0	control_PVneg	8	18
STON2	1.12	0.00226	0.242	0.705	7.18	20.4	7.8e-05	2.65	LV	CELLSTATES	vFB1.0	control_PVneg	8	18
ZDHHC21	1.12	0.00062	0.155	0.411	6.47	27.5	9.15e-06	3.21	LV	CELLSTATES	vFB1.0	control_PVneg	8	18
AL445426.1	1.11	0.00381	0.185	0.505	6.85	17.9	0.00018	2.42	LV	CELLSTATES	vFB1.0	control_PVneg	8	18
BICD1	1.11	0.00164	0.274	0.713	7.31	22	4.72e-05	2.79	LV	CELLSTATES	vFB1.0	control_PVneg	8	18
CLMN	1.11	0.00948	0.179	0.56	6.76	13.8	0.000756	2.02	LV	CELLSTATES	vFB1.0	control_PVneg	8	18
COL4A5	1.11	0.0066	0.102	0.283	5.95	15.4	0.000424	2.18	LV	CELLSTATES	vFB1.0	control_PVneg	8	18
PCSK6	1.11	0.00187	0.792	2.13	8.86	21.3	5.89e-05	2.73	LV	CELLSTATES	vFB1.0	control_PVneg	8	18
WNT9A	1.11	0.0163	0.0131	0.0416	3.24	11.5	0.00181	1.79	LV	CELLSTATES	vFB1.0	control_PVneg	8	18
AC009271.1	1.1	0.0464	0.0221	0.0894	4.09	7.63	0.00937	1.33	LV	CELLSTATES	vFB1.0	control_PVneg	8	18
AC107375.1	1.1	0.0171	0.0159	0.0535	3.56	11.3	0.00197	1.77	LV	CELLSTATES	vFB1.0	control_PVneg	8	18
ALDH5A1	1.1	0.00968	0.0156	0.0471	3.46	13.7	0.00078	2.01	LV	CELLSTATES	vFB1.0	control_PVneg	8	18
CCND3	1.1	0.000777	0.313	1.02	7.71	26.2	1.33e-05	3.11	LV	CELLSTATES	vFB1.0	control_PVneg	8	18
CHST7	1.1	0.0256	0.088	0.277	5.84	9.72	0.0038	1.59	LV	CELLSTATES	vFB1.0	control_PVneg	8	18
FAM198B-AS1	1.1	0.00192	0.49	1.27	8.17	21.1	6.21e-05	2.72	LV	CELLSTATES	vFB1.0	control_PVneg	8	18
GPCPD1	1.1	0.000552	0.117	0.301	6.05	28.5	7e-06	3.26	LV	CELLSTATES	vFB1.0	control_PVneg	8	18
OSBPL6	1.1	0.01	0.0981	0.283	5.87	13.6	0.000826	2	LV	CELLSTATES	vFB1.0	control_PVneg	8	18
SPATA18	1.1	0.0044	0.0235	0.0687	3.98	17.2	0.000227	2.36	LV	CELLSTATES	vFB1.0	control_PVneg	8	18
THNSL1	1.1	0.0415	0.00532	0.0129	2.19	8	0.00792	1.38	LV	CELLSTATES	vFB1.0	control_PVneg	8	18
ABI3BP	1.09	0.00115	0.833	2.29	8.94	24	2.53e-05	2.94	LV	CELLSTATES	vFB1.0	control_PVneg	8	18
AZIN2	1.09	0.018	0.0794	0.225	5.54	11.1	0.00215	1.74	LV	CELLSTATES	vFB1.0	control_PVneg	8	18
LINC00632	1.09	0.00022	0.105	0.288	6.03	34.2	1.56e-06	3.66	LV	CELLSTATES	vFB1.0	control_PVneg	8	18
NFASC	1.09	0.00691	0.0842	0.253	5.69	15.2	0.000457	2.16	LV	CELLSTATES	vFB1.0	control_PVneg	8	18
RAB7B	1.09	0.038	0.0119	0.0314	3.16	8.32	0.0069	1.42	LV	CELLSTATES	vFB1.0	control_PVneg	8	18
TMEM9B-AS1	1.09	0.0065	0.0266	0.0738	4.15	15.5	0.000415	2.19	LV	CELLSTATES	vFB1.0	control_PVneg	8	18
AC007563.2	1.08	0.0404	0.0205	0.0714	3.89	8.11	0.00756	1.39	LV	CELLSTATES	vFB1.0	control_PVneg	8	18
AC009061.2	1.08	0.00424	0.033	0.099	4.52	17.3	0.000214	2.37	LV	CELLSTATES	vFB1.0	control_PVneg	8	18
AC092683.1	1.08	0.00101	0.103	0.319	6.02	24.7	2.08e-05	3	LV	CELLSTATES	vFB1.0	control_PVneg	8	18
AC245060.5	1.08	0.00482	0.0251	0.0751	4.12	16.7	0.000265	2.32	LV	CELLSTATES	vFB1.0	control_PVneg	8	18
AL021368.2	1.08	0.000956	0.0255	0.0709	4.08	25.1	1.87e-05	3.02	LV	CELLSTATES	vFB1.0	control_PVneg	8	18
FAM78B	1.08	0.00279	0.0225	0.0557	3.85	19.4	0.000109	2.55	LV	CELLSTATES	vFB1.0	control_PVneg	8	18
KIF3C	1.08	0.00611	0.018	0.0651	3.68	15.7	0.000376	2.21	LV	CELLSTATES	vFB1.0	control_PVneg	8	18
MTUS1	1.08	0.00195	0.841	2.37	8.96	21	6.4e-05	2.71	LV	CELLSTATES	vFB1.0	control_PVneg	8	18
MYO1E	1.08	0.00133	0.0941	0.249	5.86	23.2	3.26e-05	2.88	LV	CELLSTATES	vFB1.0	control_PVneg	8	18
NDC80	1.08	0.0238	0.0127	0.044	3.24	9.97	0.00342	1.62	LV	CELLSTATES	vFB1.0	control_PVneg	8	18
P2RY12	1.08	0.0193	0.0129	0.0458	3.34	10.8	0.00242	1.71	LV	CELLSTATES	vFB1.0	control_PVneg	8	18
DUOXA1	1.07	0.0445	0.00778	0.0197	2.56	7.76	0.00884	1.35	LV	CELLSTATES	vFB1.0	control_PVneg	8	18
FAM66D	1.07	0.0169	0.0577	0.156	5.09	11.4	0.00191	1.77	LV	CELLSTATES	vFB1.0	control_PVneg	8	18
MC1R	1.07	0.015	0.0101	0.0298	2.88	11.9	0.00158	1.82	LV	CELLSTATES	vFB1.0	control_PVneg	8	18
MMP16	1.07	0.0241	0.203	0.778	7.08	9.93	0.00347	1.62	LV	CELLSTATES	vFB1.0	control_PVneg	8	18
ZNF385D	1.07	0.00464	0.406	1.27	7.99	16.9	0.000247	2.33	LV	CELLSTATES	vFB1.0	control_PVneg	8	18
AC097534.1	1.06	0.0467	0.00834	0.0232	2.67	7.61	0.00944	1.33	LV	CELLSTATES	vFB1.0	control_PVneg	8	18
AL590617.2	1.06	0.0316	0.0279	0.0719	4.08	8.95	0.00525	1.5	LV	CELLSTATES	vFB1.0	control_PVneg	8	18
ANKRD36C	1.06	0.000216	0.14	0.403	6.43	34.7	1.38e-06	3.67	LV	CELLSTATES	vFB1.0	control_PVneg	8	18
ARL15	1.06	0.00527	1.38	3.91	9.74	16.4	0.000294	2.28	LV	CELLSTATES	vFB1.0	control_PVneg	8	18
KCNAB1	1.06	0.00376	0.135	0.368	6.33	17.9	0.000174	2.42	LV	CELLSTATES	vFB1.0	control_PVneg	8	18
KCNT2	1.06	0.00249	0.513	1.56	8.35	19.9	9.25e-05	2.6	LV	CELLSTATES	vFB1.0	control_PVneg	8	18
LINC01482	1.06	0.0159	0.0658	0.213	5.47	11.7	0.00173	1.8	LV	CELLSTATES	vFB1.0	control_PVneg	8	18
PLA2R1	1.06	0.000146	0.148	0.412	6.53	38	6.26e-07	3.83	LV	CELLSTATES	vFB1.0	control_PVneg	8	18
SPATA9	1.06	0.00404	0.0212	0.0659	3.85	17.6	0.000195	2.39	LV	CELLSTATES	vFB1.0	control_PVneg	8	18
ABCG2	1.05	0.0315	0.0086	0.0271	2.71	8.97	0.0052	1.5	LV	CELLSTATES	vFB1.0	control_PVneg	8	18
AC012636.1	1.05	0.0178	0.0215	0.0591	3.84	11.2	0.00211	1.75	LV	CELLSTATES	vFB1.0	control_PVneg	8	18
AC104389.4	1.05	0.000579	0.0791	0.25	5.69	28.1	7.89e-06	3.24	LV	CELLSTATES	vFB1.0	control_PVneg	8	18
ENOX2	1.05	0.00174	0.316	0.969	7.7	21.7	5.23e-05	2.76	LV	CELLSTATES	vFB1.0	control_PVneg	8	18
FGD4	1.05	0.00451	0.302	0.853	7.53	17	0.000237	2.35	LV	CELLSTATES	vFB1.0	control_PVneg	8	18
IQGAP2	1.05	0.000946	0.0932	0.259	5.83	25.1	1.84e-05	3.02	LV	CELLSTATES	vFB1.0	control_PVneg	8	18
NHSL1	1.05	0.00161	0.336	1.1	7.73	22.1	4.58e-05	2.79	LV	CELLSTATES	vFB1.0	control_PVneg	8	18
RGS11	1.05	0.00133	0.0373	0.104	4.6	23.2	3.29e-05	2.88	LV	CELLSTATES	vFB1.0	control_PVneg	8	18
SEMA5A	1.05	0.0111	0.0563	0.198	5.29	13.1	0.000972	1.96	LV	CELLSTATES	vFB1.0	control_PVneg	8	18
TSPAN5	1.05	0.00152	0.0586	0.235	5.45	22.4	4.15e-05	2.82	LV	CELLSTATES	vFB1.0	control_PVneg	8	18
ANK2	1.04	0.00054	0.326	1.03	7.72	28.6	6.81e-06	3.27	LV	CELLSTATES	vFB1.0	control_PVneg	8	18
BOC	1.04	0.000269	0.126	0.402	6.35	33.1	2.06e-06	3.57	LV	CELLSTATES	vFB1.0	control_PVneg	8	18
MFHAS1	1.04	0.000745	0.0351	0.105	4.52	26.4	1.25e-05	3.13	LV	CELLSTATES	vFB1.0	control_PVneg	8	18
PPP1CB	1.04	0.0245	0.191	0.476	6.78	9.87	0.00356	1.61	LV	CELLSTATES	vFB1.0	control_PVneg	8	18
TCEA3	1.04	0.0171	0.036	0.0961	4.59	11.3	0.00196	1.77	LV	CELLSTATES	vFB1.0	control_PVneg	8	18
AC026316.5	1.03	0.0475	0.0221	0.0571	3.92	7.55	0.00969	1.32	LV	CELLSTATES	vFB1.0	control_PVneg	8	18
AC096887.1	1.03	0.00633	0.0184	0.0506	3.65	15.6	0.000398	2.2	LV	CELLSTATES	vFB1.0	control_PVneg	8	18
AL359915.2	1.03	0.000306	0.218	0.592	7.09	32	2.78e-06	3.51	LV	CELLSTATES	vFB1.0	control_PVneg	8	18
CDH11	1.03	0.00393	0.128	0.272	6.09	17.7	0.000188	2.41	LV	CELLSTATES	vFB1.0	control_PVneg	8	18
CREB3L4	1.03	0.0316	0.00652	0.0218	2.55	8.96	0.00522	1.5	LV	CELLSTATES	vFB1.0	control_PVneg	8	18
CTDSPL	1.03	0.0033	0.307	0.948	7.56	18.6	0.00014	2.48	LV	CELLSTATES	vFB1.0	control_PVneg	8	18
SAP25	1.03	0.03	0.0142	0.0371	3.25	9.15	0.00482	1.52	LV	CELLSTATES	vFB1.0	control_PVneg	8	18
AC105285.1	1.02	0.00243	0.0399	0.106	4.66	20	8.9e-05	2.61	LV	CELLSTATES	vFB1.0	control_PVneg	8	18
ADRA1B	1.02	0.00962	0.106	0.289	6.01	13.8	0.000773	2.02	LV	CELLSTATES	vFB1.0	control_PVneg	8	18
AL591501.1	1.02	0.00464	0.0726	0.204	5.51	16.9	0.000248	2.33	LV	CELLSTATES	vFB1.0	control_PVneg	8	18
NAB1	1.02	0.00128	0.089	0.252	5.73	23.5	2.95e-05	2.89	LV	CELLSTATES	vFB1.0	control_PVneg	8	18
RADIL	1.02	0.00236	0.0753	0.197	5.47	20.2	8.37e-05	2.63	LV	CELLSTATES	vFB1.0	control_PVneg	8	18
TRIM25	1.02	0.0168	0.0206	0.0827	3.93	11.4	0.00191	1.77	LV	CELLSTATES	vFB1.0	control_PVneg	8	18
ZNF844	1.02	0.00914	0.0229	0.0555	3.85	14	0.000713	2.04	LV	CELLSTATES	vFB1.0	control_PVneg	8	18
FNIP2	1.01	0.011	0.181	0.662	6.88	13.2	0.000966	1.96	LV	CELLSTATES	vFB1.0	control_PVneg	8	18
GNAI1	1.01	0.018	0.0316	0.083	4.33	11.1	0.00213	1.75	LV	CELLSTATES	vFB1.0	control_PVneg	8	18
LINC02542	1.01	0.04	0.0157	0.042	3.39	8.15	0.00744	1.4	LV	CELLSTATES	vFB1.0	control_PVneg	8	18
MDFIC	1.01	0.00499	0.127	0.339	6.22	16.6	0.000276	2.3	LV	CELLSTATES	vFB1.0	control_PVneg	8	18
MIR181A1HG	1.01	0.00478	0.0514	0.138	4.93	16.8	0.000259	2.32	LV	CELLSTATES	vFB1.0	control_PVneg	8	18
P2RY1	1.01	0.0265	0.0134	0.0329	3.23	9.59	0.00401	1.58	LV	CELLSTATES	vFB1.0	control_PVneg	8	18
PRELID2	1.01	0.00131	0.151	0.464	6.68	23.3	3.12e-05	2.88	LV	CELLSTATES	vFB1.0	control_PVneg	8	18
RNF115	1.01	0.00172	0.377	1.09	7.83	21.7	5.12e-05	2.76	LV	CELLSTATES	vFB1.0	control_PVneg	8	18
SCUBE2	1.01	0.0183	0.0262	0.0744	4.07	11.1	0.00219	1.74	LV	CELLSTATES	vFB1.0	control_PVneg	8	18
SPTLC3	1.01	0.000579	0.0581	0.163	5.16	28	8e-06	3.24	LV	CELLSTATES	vFB1.0	control_PVneg	8	18
CDNF	1	0.03	0.012	0.0301	3.01	9.15	0.00483	1.52	LV	CELLSTATES	vFB1.0	control_PVneg	8	18
GRB10	1	0.00613	0.261	0.709	7.28	15.7	0.000379	2.21	LV	CELLSTATES	vFB1.0	control_PVneg	8	18
MME	1	0.0256	0.154	0.406	6.48	9.72	0.00378	1.59	LV	CELLSTATES	vFB1.0	control_PVneg	8	18
RNF217	1	0.000349	0.139	0.347	6.3	31.1	3.45e-06	3.46	LV	CELLSTATES	vFB1.0	control_PVneg	8	18
SYNE1	1	0.000306	0.462	1.31	8.11	32	2.79e-06	3.51	LV	CELLSTATES	vFB1.0	control_PVneg	8	18
FOXN3	0.999	0.000579	0.869	2.38	9.02	28.1	7.77e-06	3.24	LV	CELLSTATES	vFB1.0	control_PVneg	8	18
METTL24	0.998	0.0206	0.0174	0.0538	3.62	10.5	0.00271	1.69	LV	CELLSTATES	vFB1.0	control_PVneg	8	18
PLEKHH2	0.998	0.000128	0.311	0.874	7.62	39.6	4.28e-07	3.89	LV	CELLSTATES	vFB1.0	control_PVneg	8	18
FAM13A	0.995	0.00104	0.436	1.23	8.04	24.5	2.21e-05	2.98	LV	CELLSTATES	vFB1.0	control_PVneg	8	18
AC025262.1	0.994	0.0367	0.00815	0.016	2.55	8.43	0.00657	1.44	LV	CELLSTATES	vFB1.0	control_PVneg	8	18
AC010735.2	0.993	0.0161	0.0142	0.0311	3.24	11.6	0.00178	1.79	LV	CELLSTATES	vFB1.0	control_PVneg	8	18
CCDC191	0.991	0.00272	0.0549	0.132	4.99	19.5	0.000104	2.57	LV	CELLSTATES	vFB1.0	control_PVneg	8	18
SPEF2	0.989	0.00448	0.0561	0.151	5.07	17.1	0.000235	2.35	LV	CELLSTATES	vFB1.0	control_PVneg	8	18
CPED1	0.987	0.000682	0.253	0.816	7.36	27.1	1.05e-05	3.17	LV	CELLSTATES	vFB1.0	control_PVneg	8	18
LINC00342	0.987	0.00889	0.0154	0.0426	3.39	14.1	0.000671	2.05	LV	CELLSTATES	vFB1.0	control_PVneg	8	18
YPEL1	0.985	0.00824	0.0266	0.0579	3.98	14.4	0.000603	2.08	LV	CELLSTATES	vFB1.0	control_PVneg	8	18
MED13L	0.984	0.000232	1.03	2.93	9.3	33.9	1.68e-06	3.63	LV	CELLSTATES	vFB1.0	control_PVneg	8	18
UPRT	0.984	0.0151	0.0198	0.0461	3.59	11.9	0.00159	1.82	LV	CELLSTATES	vFB1.0	control_PVneg	8	18
PRMT7	0.983	0.00129	0.05	0.144	4.97	23.4	3.03e-05	2.89	LV	CELLSTATES	vFB1.0	control_PVneg	8	18
C2CD5	0.98	0.000218	0.136	0.375	6.36	34.5	1.46e-06	3.66	LV	CELLSTATES	vFB1.0	control_PVneg	8	18
AL355312.3	0.979	0.0328	0.0119	0.0304	3.05	8.82	0.00556	1.48	LV	CELLSTATES	vFB1.0	control_PVneg	8	18
ARHGAP25	0.979	0.0171	0.052	0.174	5.11	11.3	0.00196	1.77	LV	CELLSTATES	vFB1.0	control_PVneg	8	18
CHADL	0.978	0.0362	0.00531	0.0128	2.15	8.48	0.00643	1.44	LV	CELLSTATES	vFB1.0	control_PVneg	8	18
PTOV1-AS1	0.978	0.00568	0.017	0.0431	3.46	16.1	0.00033	2.25	LV	CELLSTATES	vFB1.0	control_PVneg	8	18
RNF144A	0.978	0.00427	0.287	0.694	7.36	17.3	0.000216	2.37	LV	CELLSTATES	vFB1.0	control_PVneg	8	18
TENM1	0.978	0.0119	0.0785	0.239	5.62	12.8	0.00109	1.92	LV	CELLSTATES	vFB1.0	control_PVneg	8	18
SPRED2	0.977	0.00299	0.585	1.77	8.47	19	0.000121	2.52	LV	CELLSTATES	vFB1.0	control_PVneg	8	18
GLI2	0.975	0.011	0.108	0.281	5.92	13.2	0.000961	1.96	LV	CELLSTATES	vFB1.0	control_PVneg	8	18
IGF1	0.975	0.0436	0.393	1.28	7.89	7.83	0.00857	1.36	LV	CELLSTATES	vFB1.0	control_PVneg	8	18
IL16	0.975	0.00681	0.147	0.395	6.47	15.3	0.000446	2.17	LV	CELLSTATES	vFB1.0	control_PVneg	8	18
PDGFA	0.975	0.0326	0.0142	0.0384	3.23	8.84	0.00549	1.49	LV	CELLSTATES	vFB1.0	control_PVneg	8	18
AC091948.1	0.974	0.000199	0.0559	0.145	5.12	35.3	1.21e-06	3.7	LV	CELLSTATES	vFB1.0	control_PVneg	8	18
NINJ2	0.972	0.00673	0.0737	0.206	5.51	15.3	0.000437	2.17	LV	CELLSTATES	vFB1.0	control_PVneg	8	18
PIK3CA	0.972	0.001	0.249	0.709	7.26	24.7	2.07e-05	3	LV	CELLSTATES	vFB1.0	control_PVneg	8	18
C1QTNF7	0.971	0.00876	0.154	0.34	6.42	14.2	0.000656	2.06	LV	CELLSTATES	vFB1.0	control_PVneg	8	18
SLFN13	0.97	0.0203	0.0192	0.0488	3.64	10.6	0.00262	1.69	LV	CELLSTATES	vFB1.0	control_PVneg	8	18
SYTL2	0.969	0.029	0.0439	0.125	4.93	9.28	0.00457	1.54	LV	CELLSTATES	vFB1.0	control_PVneg	8	18
ANKRD31	0.967	0.0337	0.00629	0.0172	2.41	8.73	0.00578	1.47	LV	CELLSTATES	vFB1.0	control_PVneg	8	18
IGF1R	0.967	0.000645	0.728	1.9	8.71	27.3	9.7e-06	3.19	LV	CELLSTATES	vFB1.0	control_PVneg	8	18
PNPLA7	0.967	0.00989	0.0559	0.145	5.07	13.6	0.000803	2	LV	CELLSTATES	vFB1.0	control_PVneg	8	18
SERTAD2	0.965	9.51e-05	0.076	0.203	5.52	41.7	2.67e-07	4.02	LV	CELLSTATES	vFB1.0	control_PVneg	8	18
PTPN3	0.964	0.0179	0.0182	0.0585	3.66	11.1	0.00212	1.75	LV	CELLSTATES	vFB1.0	control_PVneg	8	18
AC107204.1	0.963	0.00655	0.04	0.0879	4.5	15.4	0.00042	2.18	LV	CELLSTATES	vFB1.0	control_PVneg	8	18
AC233296.1	0.962	0.0418	0.0163	0.045	3.52	7.98	0.008	1.38	LV	CELLSTATES	vFB1.0	control_PVneg	8	18
AL034417.2	0.962	0.00631	0.0254	0.0626	4.01	15.6	0.000395	2.2	LV	CELLSTATES	vFB1.0	control_PVneg	8	18
DENND6B	0.962	0.026	0.0125	0.0419	3.27	9.65	0.00391	1.58	LV	CELLSTATES	vFB1.0	control_PVneg	8	18
COBLL1	0.961	0.00153	0.208	0.559	6.9	22.4	4.21e-05	2.81	LV	CELLSTATES	vFB1.0	control_PVneg	8	18
DPH6-DT	0.956	0.0227	0.088	0.239	5.74	10.1	0.00319	1.64	LV	CELLSTATES	vFB1.0	control_PVneg	8	18
NRK	0.956	0.012	0.341	0.894	7.6	12.8	0.0011	1.92	LV	CELLSTATES	vFB1.0	control_PVneg	8	18
SMAP2	0.956	0.00282	0.0276	0.0729	4.11	19.3	0.00011	2.55	LV	CELLSTATES	vFB1.0	control_PVneg	8	18
AP003469.4	0.955	0.0302	0.0126	0.0271	3.11	9.12	0.00488	1.52	LV	CELLSTATES	vFB1.0	control_PVneg	8	18
C21orf62-AS1	0.955	0.000595	0.0628	0.153	5.29	27.8	8.51e-06	3.23	LV	CELLSTATES	vFB1.0	control_PVneg	8	18
CCDC171	0.955	0.000292	0.18	0.47	6.73	32.2	2.59e-06	3.53	LV	CELLSTATES	vFB1.0	control_PVneg	8	18
EHBP1L1	0.955	0.00773	0.0465	0.14	4.87	14.7	0.00054	2.11	LV	CELLSTATES	vFB1.0	control_PVneg	8	18
CYP39A1	0.954	0.0081	0.0165	0.037	3.48	14.5	0.000588	2.09	LV	CELLSTATES	vFB1.0	control_PVneg	8	18
CCDC7	0.953	0.000346	0.217	0.532	6.93	31.3	3.35e-06	3.46	LV	CELLSTATES	vFB1.0	control_PVneg	8	18
REN	0.953	0.0293	0.0114	0.0294	3.04	9.23	0.00466	1.53	LV	CELLSTATES	vFB1.0	control_PVneg	8	18
NHSL2	0.952	0.0241	0.0794	0.246	5.65	9.93	0.00347	1.62	LV	CELLSTATES	vFB1.0	control_PVneg	8	18
ADAM12	0.951	0.00286	0.049	0.142	4.96	19.3	0.000112	2.54	LV	CELLSTATES	vFB1.0	control_PVneg	8	18
ANKRD6	0.95	0.000348	0.164	0.454	6.62	31.2	3.39e-06	3.46	LV	CELLSTATES	vFB1.0	control_PVneg	8	18
SYNE2	0.948	0.000691	0.0819	0.211	5.63	26.9	1.09e-05	3.16	LV	CELLSTATES	vFB1.0	control_PVneg	8	18
AL160290.2	0.947	0.0394	0.0167	0.0458	3.47	8.2	0.00726	1.4	LV	CELLSTATES	vFB1.0	control_PVneg	8	18
ARHGAP26	0.947	0.0192	0.417	1.14	8	10.9	0.00237	1.72	LV	CELLSTATES	vFB1.0	control_PVneg	8	18
DIP2C	0.944	0.000291	0.252	0.635	7.16	32.4	2.51e-06	3.54	LV	CELLSTATES	vFB1.0	control_PVneg	8	18
FAM66C	0.944	0.00477	0.0336	0.0817	4.34	16.8	0.000258	2.32	LV	CELLSTATES	vFB1.0	control_PVneg	8	18
GVQW3	0.944	0.0274	0.0109	0.0247	2.97	9.49	0.00418	1.56	LV	CELLSTATES	vFB1.0	control_PVneg	8	18
ST6GAL1	0.944	0.00531	0.0407	0.132	4.83	16.4	0.0003	2.27	LV	CELLSTATES	vFB1.0	control_PVneg	8	18
ADGRA3	0.943	0.00164	0.108	0.296	5.97	22	4.75e-05	2.78	LV	CELLSTATES	vFB1.0	control_PVneg	8	18
CASTOR3	0.943	0.00202	0.086	0.228	5.69	20.8	6.8e-05	2.69	LV	CELLSTATES	vFB1.0	control_PVneg	8	18
ZNF630	0.941	0.000887	0.0464	0.123	4.87	25.5	1.65e-05	3.05	LV	CELLSTATES	vFB1.0	control_PVneg	8	18
PREX2	0.94	0.0034	0.481	1.29	8.12	18.4	0.000148	2.47	LV	CELLSTATES	vFB1.0	control_PVneg	8	18
TBC1D32	0.94	0.000831	0.119	0.31	6.12	25.9	1.48e-05	3.08	LV	CELLSTATES	vFB1.0	control_PVneg	8	18
AC139887.2	0.939	0.000255	0.148	0.394	6.46	33.5	1.9e-06	3.59	LV	CELLSTATES	vFB1.0	control_PVneg	8	18
KAT2B	0.939	0.000941	0.106	0.332	6.1	25.2	1.8e-05	3.03	LV	CELLSTATES	vFB1.0	control_PVneg	8	18
SH3YL1	0.937	0.012	0.0729	0.186	5.39	12.8	0.0011	1.92	LV	CELLSTATES	vFB1.0	control_PVneg	8	18
KCTD3	0.936	0.00834	0.153	0.463	6.53	14.4	0.000613	2.08	LV	CELLSTATES	vFB1.0	control_PVneg	8	18
AC063944.1	0.935	0.02	0.0736	0.167	5.38	10.7	0.00256	1.7	LV	CELLSTATES	vFB1.0	control_PVneg	8	18
CEP112	0.933	0.00164	0.344	0.828	7.6	22	4.73e-05	2.79	LV	CELLSTATES	vFB1.0	control_PVneg	8	18
EXOC6	0.933	0.00022	0.0724	0.209	5.5	34.3	1.54e-06	3.66	LV	CELLSTATES	vFB1.0	control_PVneg	8	18
IRS1	0.931	0.000491	0.12	0.31	6.2	29.3	5.66e-06	3.31	LV	CELLSTATES	vFB1.0	control_PVneg	8	18
ZNF827	0.931	0.00102	0.0822	0.221	5.6	24.6	2.15e-05	2.99	LV	CELLSTATES	vFB1.0	control_PVneg	8	18
SVIP	0.929	0.0128	0.0255	0.0597	3.95	12.5	0.00122	1.89	LV	CELLSTATES	vFB1.0	control_PVneg	8	18
ZNF532	0.928	9.23e-05	0.222	0.585	7.02	42.6	2.18e-07	4.03	LV	CELLSTATES	vFB1.0	control_PVneg	8	18
MN1	0.927	0.0256	0.181	0.404	6.62	9.71	0.00381	1.59	LV	CELLSTATES	vFB1.0	control_PVneg	8	18
MOXD1	0.927	0.0109	0.0959	0.3	6.03	13.2	0.000941	1.96	LV	CELLSTATES	vFB1.0	control_PVneg	8	18
GPC3	0.926	0.014	0.0612	0.159	5.22	12.2	0.00142	1.85	LV	CELLSTATES	vFB1.0	control_PVneg	8	18
ATP9A	0.925	0.00029	0.113	0.298	6.08	32.4	2.46e-06	3.54	LV	CELLSTATES	vFB1.0	control_PVneg	8	18
GADD45A	0.924	0.0462	0.0257	0.0671	3.96	7.64	0.00931	1.34	LV	CELLSTATES	vFB1.0	control_PVneg	8	18
SNX18	0.924	0.0213	0.0224	0.0507	3.75	10.4	0.00287	1.67	LV	CELLSTATES	vFB1.0	control_PVneg	8	18
MLLT3	0.923	0.000285	0.235	0.623	7.11	32.6	2.37e-06	3.55	LV	CELLSTATES	vFB1.0	control_PVneg	8	18
BTBD8	0.922	0.000963	0.102	0.24	5.87	25	1.9e-05	3.02	LV	CELLSTATES	vFB1.0	control_PVneg	8	18
DAPK1	0.922	0.0272	0.0318	0.0828	4.41	9.51	0.00415	1.56	LV	CELLSTATES	vFB1.0	control_PVneg	8	18
INPP4A	0.921	0.00424	0.215	0.594	6.98	17.3	0.000214	2.37	LV	CELLSTATES	vFB1.0	control_PVneg	8	18
PDZD2	0.921	0.000579	0.782	2.05	8.85	28.2	7.64e-06	3.24	LV	CELLSTATES	vFB1.0	control_PVneg	8	18
LRRC17	0.92	0.0113	0.0372	0.0886	4.48	13.1	0.000995	1.95	LV	CELLSTATES	vFB1.0	control_PVneg	8	18
SLX4IP	0.919	0.00062	0.0839	0.216	5.64	27.6	9.12e-06	3.21	LV	CELLSTATES	vFB1.0	control_PVneg	8	18
ECM2	0.918	0.00254	0.212	0.477	6.82	19.8	9.54e-05	2.59	LV	CELLSTATES	vFB1.0	control_PVneg	8	18
ABCC5	0.917	0.000579	0.105	0.275	5.94	28.1	7.82e-06	3.24	LV	CELLSTATES	vFB1.0	control_PVneg	8	18
CATSPER2	0.915	0.00399	0.0356	0.104	4.55	17.7	0.000192	2.4	LV	CELLSTATES	vFB1.0	control_PVneg	8	18
GPR1	0.915	0.0123	0.0272	0.069	4.17	12.7	0.00114	1.91	LV	CELLSTATES	vFB1.0	control_PVneg	8	18
GUCY1A2	0.913	0.0369	0.0452	0.136	4.82	8.41	0.00662	1.43	LV	CELLSTATES	vFB1.0	control_PVneg	8	18
PLAGL1	0.913	0.000906	0.696	1.78	8.61	25.4	1.7e-05	3.04	LV	CELLSTATES	vFB1.0	control_PVneg	8	18
PIGZ	0.912	0.000646	0.0361	0.0873	4.45	27.3	9.77e-06	3.19	LV	CELLSTATES	vFB1.0	control_PVneg	8	18
FARP1	0.911	0.00022	0.165	0.389	6.55	34.3	1.55e-06	3.66	LV	CELLSTATES	vFB1.0	control_PVneg	8	18
CENPP	0.909	0.00148	0.502	1.21	8.14	22.6	3.9e-05	2.83	LV	CELLSTATES	vFB1.0	control_PVneg	8	18
IKZF2	0.908	0.00288	0.0479	0.126	4.88	19.2	0.000113	2.54	LV	CELLSTATES	vFB1.0	control_PVneg	8	18
ERCC6	0.905	0.00733	0.0553	0.146	5.02	14.9	0.000499	2.14	LV	CELLSTATES	vFB1.0	control_PVneg	8	18
HDAC2-AS2	0.905	0.0107	0.0178	0.0486	3.64	13.3	0.000913	1.97	LV	CELLSTATES	vFB1.0	control_PVneg	8	18
TXNRD3NB	0.905	0.00433	0.0271	0.0641	4.08	17.3	0.00022	2.36	LV	CELLSTATES	vFB1.0	control_PVneg	8	18
HACE1	0.9	0.000967	0.0874	0.211	5.63	24.9	1.93e-05	3.01	LV	CELLSTATES	vFB1.0	control_PVneg	8	18
OLMALINC	0.9	0.013	0.0251	0.0708	4.09	12.5	0.00124	1.89	LV	CELLSTATES	vFB1.0	control_PVneg	8	18
SSC5D	0.899	0.0126	0.0387	0.109	4.69	12.6	0.00119	1.9	LV	CELLSTATES	vFB1.0	control_PVneg	8	18
C2CD6	0.898	0.0127	0.0736	0.174	5.4	12.6	0.0012	1.9	LV	CELLSTATES	vFB1.0	control_PVneg	8	18
LINC01301	0.897	0.0402	0.0228	0.045	3.72	8.13	0.00749	1.4	LV	CELLSTATES	vFB1.0	control_PVneg	8	18
AL356108.1	0.895	0.0293	0.0147	0.0334	3.31	9.23	0.00466	1.53	LV	CELLSTATES	vFB1.0	control_PVneg	8	18
EXT1	0.894	0.000579	1.21	3.03	9.46	28.1	7.76e-06	3.24	LV	CELLSTATES	vFB1.0	control_PVneg	8	18
NAP1L1	0.893	0.00929	0.233	0.7	7.11	13.9	0.000728	2.03	LV	CELLSTATES	vFB1.0	control_PVneg	8	18
RNF150	0.892	0.00945	0.0679	0.224	5.48	13.8	0.00075	2.02	LV	CELLSTATES	vFB1.0	control_PVneg	8	18
PRKCE	0.89	0.000277	0.328	0.871	7.62	33	2.15e-06	3.56	LV	CELLSTATES	vFB1.0	control_PVneg	8	18
PLXNA3	0.889	0.0175	0.0306	0.0931	4.32	11.2	0.00206	1.76	LV	CELLSTATES	vFB1.0	control_PVneg	8	18
DNM1	0.888	0.00187	0.182	0.468	6.75	21.3	5.85e-05	2.73	LV	CELLSTATES	vFB1.0	control_PVneg	8	18
HHLA3	0.888	0.0229	0.0169	0.0451	3.52	10.1	0.00322	1.64	LV	CELLSTATES	vFB1.0	control_PVneg	8	18
RFX3	0.888	0.0003	0.268	0.711	7.31	32.1	2.68e-06	3.52	LV	CELLSTATES	vFB1.0	control_PVneg	8	18
ZNF618	0.888	0.00304	0.129	0.328	6.22	19	0.000123	2.52	LV	CELLSTATES	vFB1.0	control_PVneg	8	18
PTK2B	0.886	0.0271	0.0162	0.0386	3.45	9.52	0.00412	1.57	LV	CELLSTATES	vFB1.0	control_PVneg	8	18
AC098850.3	0.885	0.043	0.0875	0.249	5.7	7.89	0.00833	1.37	LV	CELLSTATES	vFB1.0	control_PVneg	8	18
ABCA10	0.884	0.0134	2.45	5.96	10.4	12.3	0.00133	1.87	LV	CELLSTATES	vFB1.0	control_PVneg	8	18
MBP	0.884	0.0152	0.265	0.633	7.21	11.8	0.00161	1.82	LV	CELLSTATES	vFB1.0	control_PVneg	8	18
SVIL	0.884	0.000882	0.777	2.09	8.84	25.5	1.62e-05	3.05	LV	CELLSTATES	vFB1.0	control_PVneg	8	18
DUBR	0.883	0.00601	0.172	0.365	6.5	15.8	0.000365	2.22	LV	CELLSTATES	vFB1.0	control_PVneg	8	18
APBB2	0.882	0.00325	0.745	1.8	8.71	18.7	0.000137	2.49	LV	CELLSTATES	vFB1.0	control_PVneg	8	18
C1QTNF3-AMACR	0.881	0.00288	0.0942	0.226	5.79	19.2	0.000113	2.54	LV	CELLSTATES	vFB1.0	control_PVneg	8	18
LHFPL6	0.881	0.00248	2.31	6.21	10.4	19.9	9.16e-05	2.61	LV	CELLSTATES	vFB1.0	control_PVneg	8	18
TGFB2	0.881	0.00899	0.0943	0.243	5.79	14.1	0.000688	2.05	LV	CELLSTATES	vFB1.0	control_PVneg	8	18
LINC00894	0.88	0.000579	0.143	0.333	6.36	28.1	7.79e-06	3.24	LV	CELLSTATES	vFB1.0	control_PVneg	8	18
PPP1R26-AS1	0.88	0.0284	0.0121	0.0306	3.14	9.36	0.00441	1.55	LV	CELLSTATES	vFB1.0	control_PVneg	8	18
RFTN2	0.88	0.00726	0.383	0.943	7.8	15	0.000493	2.14	LV	CELLSTATES	vFB1.0	control_PVneg	8	18
GCNA	0.878	0.0152	0.0312	0.076	4.22	11.8	0.00161	1.82	LV	CELLSTATES	vFB1.0	control_PVneg	8	18
MSH2	0.878	0.00233	0.0515	0.139	5.02	20.2	8.18e-05	2.63	LV	CELLSTATES	vFB1.0	control_PVneg	8	18
PARD3B	0.876	0.000218	0.682	1.77	8.65	34.4	1.49e-06	3.66	LV	CELLSTATES	vFB1.0	control_PVneg	8	18
CARNMT1	0.875	0.00571	0.0434	0.112	4.64	16.1	0.000334	2.24	LV	CELLSTATES	vFB1.0	control_PVneg	8	18
PRICKLE2	0.875	0.0055	0.46	1.19	7.99	16.2	0.000314	2.26	LV	CELLSTATES	vFB1.0	control_PVneg	8	18
HHIPL1	0.874	0.0427	0.0205	0.0472	3.63	7.91	0.00826	1.37	LV	CELLSTATES	vFB1.0	control_PVneg	8	18
ROR1-AS1	0.874	0.0206	0.0282	0.055	4.03	10.5	0.00272	1.69	LV	CELLSTATES	vFB1.0	control_PVneg	8	18
TDRD10	0.874	0.00297	0.0385	0.0833	4.48	19.1	0.000119	2.53	LV	CELLSTATES	vFB1.0	control_PVneg	8	18
ITPR1	0.873	0.0138	0.765	1.85	8.72	12.2	0.00138	1.86	LV	CELLSTATES	vFB1.0	control_PVneg	8	18
SOX6	0.873	0.00197	0.87	2.48	9.04	21	6.48e-05	2.71	LV	CELLSTATES	vFB1.0	control_PVneg	8	18
RHOBTB1	0.872	0.00188	0.0874	0.208	5.65	21.2	6.02e-05	2.73	LV	CELLSTATES	vFB1.0	control_PVneg	8	18
AC114763.1	0.871	0.00308	0.0595	0.158	5.23	18.9	0.000126	2.51	LV	CELLSTATES	vFB1.0	control_PVneg	8	18
CREB5	0.871	0.00371	0.411	1.13	7.97	18.1	0.000168	2.43	LV	CELLSTATES	vFB1.0	control_PVneg	8	18
N4BP2L1	0.87	0.0015	0.1	0.248	5.92	22.5	4.03e-05	2.82	LV	CELLSTATES	vFB1.0	control_PVneg	8	18
PROSER2	0.87	0.00646	0.0196	0.0479	3.67	15.5	0.000411	2.19	LV	CELLSTATES	vFB1.0	control_PVneg	8	18
ASAP2	0.869	0.000683	0.33	0.861	7.57	27	1.06e-05	3.17	LV	CELLSTATES	vFB1.0	control_PVneg	8	18
MARCH8	0.869	0.00391	0.0662	0.168	5.28	17.8	0.000186	2.41	LV	CELLSTATES	vFB1.0	control_PVneg	8	18
PTPN9	0.869	0.0124	0.328	1.02	7.63	12.7	0.00115	1.91	LV	CELLSTATES	vFB1.0	control_PVneg	8	18
CRADD	0.868	0.000183	0.315	0.769	7.49	35.7	1.08e-06	3.74	LV	CELLSTATES	vFB1.0	control_PVneg	8	18
MYO15B	0.868	0.000974	0.0814	0.207	5.57	24.9	1.98e-05	3.01	LV	CELLSTATES	vFB1.0	control_PVneg	8	18
AL357153.2	0.865	0.00205	0.0752	0.171	5.43	20.7	6.95e-05	2.69	LV	CELLSTATES	vFB1.0	control_PVneg	8	18
IGSF10	0.863	0.035	0.0549	0.133	4.93	8.6	0.00609	1.46	LV	CELLSTATES	vFB1.0	control_PVneg	8	18
NBEA	0.863	0.000635	0.265	0.735	7.31	27.4	9.51e-06	3.2	LV	CELLSTATES	vFB1.0	control_PVneg	8	18
FGD5	0.861	0.00277	0.0795	0.182	5.51	19.4	0.000106	2.56	LV	CELLSTATES	vFB1.0	control_PVneg	8	18
TNFAIP8	0.861	0.000882	0.0278	0.0619	4.09	25.5	1.63e-05	3.05	LV	CELLSTATES	vFB1.0	control_PVneg	8	18
DYNC2LI1	0.86	0.00103	0.142	0.369	6.37	24.5	2.17e-05	2.99	LV	CELLSTATES	vFB1.0	control_PVneg	8	18
STYXL1	0.859	0.00613	0.0444	0.105	4.68	15.7	0.00038	2.21	LV	CELLSTATES	vFB1.0	control_PVneg	8	18
TMEM71	0.858	0.00241	0.111	0.304	6.12	20	8.8e-05	2.62	LV	CELLSTATES	vFB1.0	control_PVneg	8	18
TRIM9	0.858	0.008	0.111	0.301	6.07	14.6	0.00057	2.1	LV	CELLSTATES	vFB1.0	control_PVneg	8	18
ZNF235	0.858	0.000375	0.124	0.288	6.13	30.7	3.87e-06	3.43	LV	CELLSTATES	vFB1.0	control_PVneg	8	18
UBASH3B	0.856	0.0479	0.0172	0.0414	3.49	7.53	0.0098	1.32	LV	CELLSTATES	vFB1.0	control_PVneg	8	18
POLA1	0.855	0.000218	0.12	0.323	6.16	34.5	1.46e-06	3.66	LV	CELLSTATES	vFB1.0	control_PVneg	8	18
SMAD7	0.853	0.0291	0.0195	0.0458	3.61	9.26	0.00461	1.54	LV	CELLSTATES	vFB1.0	control_PVneg	8	18
BMP4	0.851	0.00806	0.0485	0.126	4.97	14.5	0.000579	2.09	LV	CELLSTATES	vFB1.0	control_PVneg	8	18
FIGN	0.851	0.0141	0.226	0.655	7.13	12.1	0.00145	1.85	LV	CELLSTATES	vFB1.0	control_PVneg	8	18
ATXN1	0.85	6.24e-05	0.378	0.925	7.77	46.6	9.2e-08	4.2	LV	CELLSTATES	vFB1.0	control_PVneg	8	18
HEMK1	0.85	0.00316	0.0279	0.075	4.14	18.8	0.000132	2.5	LV	CELLSTATES	vFB1.0	control_PVneg	8	18
DTWD2	0.849	0.0133	0.0248	0.066	4.03	12.4	0.00131	1.88	LV	CELLSTATES	vFB1.0	control_PVneg	8	18
ANKRD28	0.848	0.00312	0.195	0.472	6.81	18.9	0.000129	2.51	LV	CELLSTATES	vFB1.0	control_PVneg	8	18
TRIO	0.848	0.000505	0.581	1.49	8.37	29.1	6e-06	3.3	LV	CELLSTATES	vFB1.0	control_PVneg	8	18
GNAS-AS1	0.847	0.0413	0.0112	0.0304	2.94	8.02	0.00786	1.38	LV	CELLSTATES	vFB1.0	control_PVneg	8	18
PAXIP1-AS2	0.847	0.0011	0.0365	0.0807	4.42	24.2	2.39e-05	2.96	LV	CELLSTATES	vFB1.0	control_PVneg	8	18
TMEM117	0.846	0.00241	0.132	0.33	6.21	20	8.75e-05	2.62	LV	CELLSTATES	vFB1.0	control_PVneg	8	18
FAM111A	0.845	0.00251	0.0596	0.143	5.12	19.8	9.38e-05	2.6	LV	CELLSTATES	vFB1.0	control_PVneg	8	18
LHFPL2	0.845	0.00914	0.265	0.601	7.14	14	0.000712	2.04	LV	CELLSTATES	vFB1.0	control_PVneg	8	18
LMF1	0.845	0.00135	0.0783	0.201	5.54	23.1	3.38e-05	2.87	LV	CELLSTATES	vFB1.0	control_PVneg	8	18
CMYA5	0.844	0.00188	0.136	0.435	6.53	21.2	5.98e-05	2.73	LV	CELLSTATES	vFB1.0	control_PVneg	8	18
TARID	0.844	0.00881	0.137	0.334	6.29	14.2	0.000661	2.06	LV	CELLSTATES	vFB1.0	control_PVneg	8	18
NEK11	0.842	0.00103	0.0951	0.215	5.75	24.5	2.18e-05	2.99	LV	CELLSTATES	vFB1.0	control_PVneg	8	18
RANBP17	0.842	0.00258	0.129	0.309	6.23	19.7	9.74e-05	2.59	LV	CELLSTATES	vFB1.0	control_PVneg	8	18
AC079380.1	0.841	0.0394	0.0323	0.073	4.26	8.2	0.00726	1.4	LV	CELLSTATES	vFB1.0	control_PVneg	8	18
AC007091.1	0.84	0.0223	0.0291	0.0768	4.23	10.2	0.00309	1.65	LV	CELLSTATES	vFB1.0	control_PVneg	8	18
ADAMTS9-AS2	0.84	0.00433	0.353	0.919	7.76	17.2	0.000222	2.36	LV	CELLSTATES	vFB1.0	control_PVneg	8	18
AXIN1	0.84	0.01	0.0338	0.0869	4.33	13.6	0.000824	2	LV	CELLSTATES	vFB1.0	control_PVneg	8	18
DST	0.84	0.000161	1.17	3.01	9.4	36.7	8.44e-07	3.79	LV	CELLSTATES	vFB1.0	control_PVneg	8	18
ZC4H2	0.84	0.00232	0.098	0.244	5.85	20.3	8.05e-05	2.64	LV	CELLSTATES	vFB1.0	control_PVneg	8	18
PAM	0.839	0.000158	0.493	1.36	8.21	36.9	8.04e-07	3.8	LV	CELLSTATES	vFB1.0	control_PVneg	8	18
IL1RAPL1	0.837	0.00765	0.98	2.5	9.14	14.8	0.000532	2.12	LV	CELLSTATES	vFB1.0	control_PVneg	8	18
LINC00882	0.837	0.00279	0.3	0.684	7.36	19.4	0.000108	2.55	LV	CELLSTATES	vFB1.0	control_PVneg	8	18
NLRP1	0.837	0.00142	0.193	0.451	6.79	22.8	3.69e-05	2.85	LV	CELLSTATES	vFB1.0	control_PVneg	8	18
ZNF793	0.837	0.00546	0.0319	0.0816	4.26	16.3	0.000311	2.26	LV	CELLSTATES	vFB1.0	control_PVneg	8	18
PACSIN2	0.835	0.000357	0.144	0.355	6.36	31	3.61e-06	3.45	LV	CELLSTATES	vFB1.0	control_PVneg	8	18
USP54	0.835	0.0405	0.439	1.12	7.99	8.1	0.0076	1.39	LV	CELLSTATES	vFB1.0	control_PVneg	8	18
PGAP2	0.833	0.011	0.0235	0.0572	3.9	13.2	0.000967	1.96	LV	CELLSTATES	vFB1.0	control_PVneg	8	18
DMTF1	0.832	0.0019	0.246	0.525	6.99	21.2	6.1e-05	2.72	LV	CELLSTATES	vFB1.0	control_PVneg	8	18
MPPED2	0.832	0.0288	0.0475	0.139	4.92	9.3	0.00452	1.54	LV	CELLSTATES	vFB1.0	control_PVneg	8	18
PTCH2	0.832	0.0184	0.0292	0.0868	4.22	11	0.00223	1.73	LV	CELLSTATES	vFB1.0	control_PVneg	8	18
REPS2	0.832	0.0445	0.012	0.0247	3.01	7.76	0.00885	1.35	LV	CELLSTATES	vFB1.0	control_PVneg	8	18
UTRN	0.831	0.000319	0.639	1.48	8.45	31.7	2.97e-06	3.5	LV	CELLSTATES	vFB1.0	control_PVneg	8	18
EIF4E3	0.83	0.0167	0.0354	0.0771	4.32	11.5	0.00187	1.78	LV	CELLSTATES	vFB1.0	control_PVneg	8	18
CSAD	0.829	0.00136	0.115	0.291	6.03	23	3.45e-05	2.87	LV	CELLSTATES	vFB1.0	control_PVneg	8	18
DNAJC27-AS1	0.829	0.00804	0.0399	0.0762	4.46	14.5	0.000576	2.09	LV	CELLSTATES	vFB1.0	control_PVneg	8	18
SMARCAL1	0.829	0.00201	0.0708	0.168	5.34	20.8	6.74e-05	2.7	LV	CELLSTATES	vFB1.0	control_PVneg	8	18
KIAA1324L	0.827	0.0107	0.0761	0.184	5.47	13.3	0.000906	1.97	LV	CELLSTATES	vFB1.0	control_PVneg	8	18
COL24A1	0.826	0.0313	0.249	0.697	7.25	8.99	0.00516	1.5	LV	CELLSTATES	vFB1.0	control_PVneg	8	18
ZRANB1	0.826	0.00148	0.0912	0.235	5.7	22.6	3.87e-05	2.83	LV	CELLSTATES	vFB1.0	control_PVneg	8	18
SPECC1	0.824	0.0276	0.219	0.725	7.11	9.45	0.00425	1.56	LV	CELLSTATES	vFB1.0	control_PVneg	8	18
DNAAF5	0.823	0.0249	0.0244	0.0589	3.84	9.82	0.00364	1.6	LV	CELLSTATES	vFB1.0	control_PVneg	8	18
SLC9B1	0.823	0.0148	0.0295	0.0711	4.19	11.9	0.00154	1.83	LV	CELLSTATES	vFB1.0	control_PVneg	8	18
AC025188.1	0.822	0.0327	0.017	0.0379	3.42	8.84	0.00551	1.49	LV	CELLSTATES	vFB1.0	control_PVneg	8	18
UPP2	0.821	0.0381	0.0242	0.0546	3.99	8.31	0.00692	1.42	LV	CELLSTATES	vFB1.0	control_PVneg	8	18
AL133346.1	0.819	0.018	0.0919	0.261	5.77	11.1	0.00213	1.75	LV	CELLSTATES	vFB1.0	control_PVneg	8	18
ABLIM3	0.818	0.0203	0.194	0.451	6.81	10.6	0.00261	1.69	LV	CELLSTATES	vFB1.0	control_PVneg	8	18
SMCO4	0.818	0.0139	0.0286	0.0833	4.2	12.2	0.00141	1.86	LV	CELLSTATES	vFB1.0	control_PVneg	8	18
AKT3	0.817	0.00577	1.65	3.98	9.87	16	0.000341	2.24	LV	CELLSTATES	vFB1.0	control_PVneg	8	18
MYLK-AS1	0.817	0.0297	0.0185	0.0489	3.55	9.18	0.00475	1.53	LV	CELLSTATES	vFB1.0	control_PVneg	8	18
ANKRD10	0.816	0.00148	0.624	1.36	8.36	22.6	3.88e-05	2.83	LV	CELLSTATES	vFB1.0	control_PVneg	8	18
KDM3A	0.816	0.0117	0.0958	0.246	5.81	13	0.00105	1.93	LV	CELLSTATES	vFB1.0	control_PVneg	8	18
COL16A1	0.815	0.00595	0.0404	0.118	4.74	15.9	0.000358	2.23	LV	CELLSTATES	vFB1.0	control_PVneg	8	18
RAD51B	0.815	0.000581	0.355	0.865	7.67	28	8.14e-06	3.24	LV	CELLSTATES	vFB1.0	control_PVneg	8	18
FAM214A	0.814	0.0105	0.264	0.648	7.25	13.4	0.000885	1.98	LV	CELLSTATES	vFB1.0	control_PVneg	8	18
PROS1	0.814	0.0309	0.137	0.397	6.38	9.04	0.00505	1.51	LV	CELLSTATES	vFB1.0	control_PVneg	8	18
EVC	0.813	0.01	0.09	0.193	5.56	13.6	0.000818	2	LV	CELLSTATES	vFB1.0	control_PVneg	8	18
AC004805.1	0.811	0.0143	0.0241	0.0537	3.85	12.1	0.00147	1.85	LV	CELLSTATES	vFB1.0	control_PVneg	8	18
CCDC170	0.81	0.0263	0.0457	0.104	4.72	9.61	0.00398	1.58	LV	CELLSTATES	vFB1.0	control_PVneg	8	18
CTPS2	0.81	0.000676	0.0916	0.233	5.76	27.1	1.03e-05	3.17	LV	CELLSTATES	vFB1.0	control_PVneg	8	18
PRDM8	0.81	0.0179	0.0227	0.0455	3.76	11.1	0.00213	1.75	LV	CELLSTATES	vFB1.0	control_PVneg	8	18
EEF2K	0.809	0.0211	0.156	0.369	6.48	10.5	0.0028	1.68	LV	CELLSTATES	vFB1.0	control_PVneg	8	18
ZFP2	0.809	0.0333	0.0237	0.0498	3.8	8.78	0.00566	1.48	LV	CELLSTATES	vFB1.0	control_PVneg	8	18
LRRC37B	0.808	0.001	0.069	0.164	5.33	24.7	2.06e-05	3	LV	CELLSTATES	vFB1.0	control_PVneg	8	18
MAP1B	0.808	0.00726	0.221	0.478	6.89	15	0.000493	2.14	LV	CELLSTATES	vFB1.0	control_PVneg	8	18
WDR27	0.808	0.000623	0.127	0.287	6.11	27.5	9.24e-06	3.21	LV	CELLSTATES	vFB1.0	control_PVneg	8	18
AP006621.3	0.807	0.0207	0.0458	0.115	4.85	10.5	0.00273	1.68	LV	CELLSTATES	vFB1.0	control_PVneg	8	18
TMEM131L	0.807	0.00445	0.133	0.398	6.42	17.1	0.000232	2.35	LV	CELLSTATES	vFB1.0	control_PVneg	8	18
TTC8	0.803	0.00807	0.0719	0.16	5.3	14.5	0.000582	2.09	LV	CELLSTATES	vFB1.0	control_PVneg	8	18
AL356277.3	0.802	0.0402	0.0318	0.0843	4.32	8.13	0.00749	1.4	LV	CELLSTATES	vFB1.0	control_PVneg	8	18
CARMIL1	0.802	0.00906	0.947	2.37	9.09	14	0.0007	2.04	LV	CELLSTATES	vFB1.0	control_PVneg	8	18
LINC00630	0.802	0.0213	0.0535	0.118	4.85	10.4	0.00287	1.67	LV	CELLSTATES	vFB1.0	control_PVneg	8	18
SLC12A6	0.801	0.0033	0.0833	0.198	5.6	18.6	0.00014	2.48	LV	CELLSTATES	vFB1.0	control_PVneg	8	18
AMOTL1	0.799	0.0432	0.211	0.548	6.87	7.87	0.00842	1.36	LV	CELLSTATES	vFB1.0	control_PVneg	8	18
ARHGAP33	0.799	0.0413	0.0159	0.0334	3.27	8.02	0.00787	1.38	LV	CELLSTATES	vFB1.0	control_PVneg	8	18
STK39	0.799	0.00427	0.178	0.398	6.6	17.3	0.000217	2.37	LV	CELLSTATES	vFB1.0	control_PVneg	8	18
PKNOX1	0.797	0.0144	0.0894	0.182	5.56	12	0.00149	1.84	LV	CELLSTATES	vFB1.0	control_PVneg	8	18
RUNX2	0.797	0.0213	0.106	0.217	5.84	10.4	0.00285	1.67	LV	CELLSTATES	vFB1.0	control_PVneg	8	18
PIWIL4	0.795	0.00776	0.0686	0.159	5.28	14.7	0.000546	2.11	LV	CELLSTATES	vFB1.0	control_PVneg	8	18
RPL34-AS1	0.795	0.00774	0.0284	0.0624	4.11	14.7	0.000543	2.11	LV	CELLSTATES	vFB1.0	control_PVneg	8	18
ENOX1	0.794	0.00801	0.107	0.302	6.06	14.6	0.000571	2.1	LV	CELLSTATES	vFB1.0	control_PVneg	8	18
AFF1	0.793	0.00233	0.799	2.14	8.89	20.2	8.16e-05	2.63	LV	CELLSTATES	vFB1.0	control_PVneg	8	18
LRCH1	0.793	0.000281	0.225	0.613	7.09	32.7	2.29e-06	3.55	LV	CELLSTATES	vFB1.0	control_PVneg	8	18
KDM2B	0.792	0.00161	0.0726	0.169	5.37	22.1	4.58e-05	2.79	LV	CELLSTATES	vFB1.0	control_PVneg	8	18
LINC00662	0.792	0.00247	0.101	0.25	5.9	19.9	9.1e-05	2.61	LV	CELLSTATES	vFB1.0	control_PVneg	8	18
METTL25	0.791	0.00115	0.101	0.231	5.83	24	2.55e-05	2.94	LV	CELLSTATES	vFB1.0	control_PVneg	8	18
OCLN	0.791	0.0308	0.0259	0.0608	4.05	9.05	0.00503	1.51	LV	CELLSTATES	vFB1.0	control_PVneg	8	18
HEATR6	0.79	0.00934	0.0226	0.0578	3.86	13.9	0.000739	2.03	LV	CELLSTATES	vFB1.0	control_PVneg	8	18
IL17RD	0.79	0.0163	0.048	0.115	4.8	11.5	0.00181	1.79	LV	CELLSTATES	vFB1.0	control_PVneg	8	18
KIAA0586	0.79	0.00139	0.122	0.278	6.06	22.9	3.56e-05	2.86	LV	CELLSTATES	vFB1.0	control_PVneg	8	18
LRRCC1	0.789	0.0181	0.0257	0.0603	3.96	11.1	0.00217	1.74	LV	CELLSTATES	vFB1.0	control_PVneg	8	18
PODN	0.788	0.0151	0.21	0.54	6.93	11.9	0.00158	1.82	LV	CELLSTATES	vFB1.0	control_PVneg	8	18
ZNF280D	0.788	0.000597	0.131	0.314	6.22	27.8	8.58e-06	3.22	LV	CELLSTATES	vFB1.0	control_PVneg	8	18
SHROOM4	0.787	0.0019	0.114	0.252	5.98	21.2	6.12e-05	2.72	LV	CELLSTATES	vFB1.0	control_PVneg	8	18
STAMBPL1	0.787	0.0163	0.159	0.328	6.35	11.5	0.00181	1.79	LV	CELLSTATES	vFB1.0	control_PVneg	8	18
FAM20A	0.786	0.00693	0.111	0.272	6.06	15.2	0.00046	2.16	LV	CELLSTATES	vFB1.0	control_PVneg	8	18
AUTS2	0.784	0.000579	1.23	2.82	9.38	28.2	7.69e-06	3.24	LV	CELLSTATES	vFB1.0	control_PVneg	8	18
EPDR1	0.784	0.01	0.0215	0.055	3.77	13.6	0.000826	2	LV	CELLSTATES	vFB1.0	control_PVneg	8	18
ARHGAP21	0.783	0.00103	0.903	2.12	8.96	24.5	2.19e-05	2.99	LV	CELLSTATES	vFB1.0	control_PVneg	8	18
HEPH	0.783	0.0231	0.0291	0.0694	4.15	10.1	0.00325	1.64	LV	CELLSTATES	vFB1.0	control_PVneg	8	18
TRMT1L	0.783	0.000963	0.0488	0.132	4.93	25	1.92e-05	3.02	LV	CELLSTATES	vFB1.0	control_PVneg	8	18
CADPS2	0.782	0.000592	0.322	0.793	7.54	27.9	8.34e-06	3.23	LV	CELLSTATES	vFB1.0	control_PVneg	8	18
LRRC34	0.782	0.0317	0.0321	0.0702	4.21	8.94	0.00527	1.5	LV	CELLSTATES	vFB1.0	control_PVneg	8	18
MVB12B	0.782	0.0278	0.0455	0.11	4.72	9.43	0.00428	1.56	LV	CELLSTATES	vFB1.0	control_PVneg	8	18
AC007376.2	0.781	0.0294	0.0502	0.103	4.85	9.22	0.00467	1.53	LV	CELLSTATES	vFB1.0	control_PVneg	8	18
FMNL3	0.781	0.0151	0.174	0.443	6.6	11.9	0.00158	1.82	LV	CELLSTATES	vFB1.0	control_PVneg	8	18
USP40	0.781	0.000292	0.176	0.438	6.68	32.3	2.58e-06	3.53	LV	CELLSTATES	vFB1.0	control_PVneg	8	18
PTPDC1	0.779	0.026	0.147	0.308	6.25	9.65	0.0039	1.58	LV	CELLSTATES	vFB1.0	control_PVneg	8	18
DLG3	0.778	0.0498	0.0135	0.0464	3.3	7.41	0.0104	1.3	LV	CELLSTATES	vFB1.0	control_PVneg	8	18
ANKS1A	0.777	0.00196	0.233	0.6	7.07	21	6.44e-05	2.71	LV	CELLSTATES	vFB1.0	control_PVneg	8	18
XPO1	0.777	0.00444	0.193	0.443	6.73	17.1	0.00023	2.35	LV	CELLSTATES	vFB1.0	control_PVneg	8	18
ZNF471	0.776	0.0148	0.0551	0.117	4.94	12	0.00154	1.83	LV	CELLSTATES	vFB1.0	control_PVneg	8	18
MBOAT2	0.775	0.0215	0.0518	0.114	4.84	10.3	0.00293	1.67	LV	CELLSTATES	vFB1.0	control_PVneg	8	18
SLC9A9	0.775	0.0188	0.816	1.99	8.88	10.9	0.00231	1.72	LV	CELLSTATES	vFB1.0	control_PVneg	8	18
TTC7B	0.775	0.000708	0.14	0.344	6.33	26.8	1.12e-05	3.15	LV	CELLSTATES	vFB1.0	control_PVneg	8	18
BPHL	0.774	0.0143	0.0241	0.0574	3.92	12.1	0.00148	1.84	LV	CELLSTATES	vFB1.0	control_PVneg	8	18
PPFIBP1	0.774	0.01	0.687	1.76	8.61	13.6	0.000827	2	LV	CELLSTATES	vFB1.0	control_PVneg	8	18
ASAP1	0.773	0.0052	0.563	1.39	8.32	16.5	0.000289	2.28	LV	CELLSTATES	vFB1.0	control_PVneg	8	18
CHSY3	0.773	0.0288	0.278	0.604	7.22	9.3	0.00453	1.54	LV	CELLSTATES	vFB1.0	control_PVneg	8	18
AC007388.1	0.771	0.00282	0.257	0.609	7.21	19.3	0.00011	2.55	LV	CELLSTATES	vFB1.0	control_PVneg	8	18
DOK5	0.771	0.00482	0.0963	0.241	5.84	16.7	0.000265	2.32	LV	CELLSTATES	vFB1.0	control_PVneg	8	18
CSGALNACT1	0.768	0.0351	0.325	0.912	7.62	8.59	0.00612	1.45	LV	CELLSTATES	vFB1.0	control_PVneg	8	18
CEP290	0.767	0.0012	0.118	0.294	6.08	23.8	2.7e-05	2.92	LV	CELLSTATES	vFB1.0	control_PVneg	8	18
GLI3	0.767	0.000809	0.214	0.482	6.88	26.1	1.4e-05	3.09	LV	CELLSTATES	vFB1.0	control_PVneg	8	18
NMNAT3	0.766	0.0135	0.0745	0.167	5.4	12.3	0.00134	1.87	LV	CELLSTATES	vFB1.0	control_PVneg	8	18
ZFHX2	0.766	0.0209	0.0185	0.0383	3.54	10.5	0.00277	1.68	LV	CELLSTATES	vFB1.0	control_PVneg	8	18
ARHGEF6	0.765	0.000565	0.0826	0.192	5.61	28.4	7.25e-06	3.25	LV	CELLSTATES	vFB1.0	control_PVneg	8	18
PM20D2	0.765	0.0194	0.0257	0.0572	3.96	10.8	0.00244	1.71	LV	CELLSTATES	vFB1.0	control_PVneg	8	18
KLHL13	0.764	0.0422	0.226	0.564	6.98	7.96	0.00809	1.38	LV	CELLSTATES	vFB1.0	control_PVneg	8	18
PALM2-AKAP2	0.763	0.0221	0.109	0.256	5.97	10.2	0.00305	1.65	LV	CELLSTATES	vFB1.0	control_PVneg	8	18
PCMTD2	0.762	0.000884	0.128	0.261	6.09	25.5	1.64e-05	3.05	LV	CELLSTATES	vFB1.0	control_PVneg	8	18
PLEKHA2	0.762	0.0127	0.15	0.413	6.47	12.6	0.00121	1.9	LV	CELLSTATES	vFB1.0	control_PVneg	8	18
AGAP1	0.76	0.0033	0.714	1.63	8.63	18.6	0.00014	2.48	LV	CELLSTATES	vFB1.0	control_PVneg	8	18
BEND7	0.76	0.00598	0.074	0.174	5.38	15.8	0.000361	2.22	LV	CELLSTATES	vFB1.0	control_PVneg	8	18
DOK6	0.758	0.00115	0.24	0.569	7.06	24.1	2.51e-05	2.94	LV	CELLSTATES	vFB1.0	control_PVneg	8	18
KCTD8	0.758	0.00529	0.163	0.364	6.51	16.4	0.000297	2.28	LV	CELLSTATES	vFB1.0	control_PVneg	8	18
MAP3K5	0.758	0.0113	0.385	1.03	7.82	13.1	0.000997	1.95	LV	CELLSTATES	vFB1.0	control_PVneg	8	18
ZNF347	0.757	0.00892	0.0438	0.097	4.61	14.1	0.00068	2.05	LV	CELLSTATES	vFB1.0	control_PVneg	8	18
NEDD4	0.756	0.00374	0.16	0.38	6.51	18	0.00017	2.43	LV	CELLSTATES	vFB1.0	control_PVneg	8	18
SPRY4-AS1	0.756	0.0117	0.134	0.295	6.28	12.9	0.00106	1.93	LV	CELLSTATES	vFB1.0	control_PVneg	8	18
SRD5A1	0.756	0.0107	0.0295	0.0616	4.06	13.3	0.000909	1.97	LV	CELLSTATES	vFB1.0	control_PVneg	8	18
TIAM1	0.756	0.026	0.238	0.559	7.02	9.66	0.00389	1.59	LV	CELLSTATES	vFB1.0	control_PVneg	8	18
ZBTB4	0.756	0.00452	0.0717	0.164	5.38	17	0.000239	2.34	LV	CELLSTATES	vFB1.0	control_PVneg	8	18
KIF13A	0.755	0.000156	0.463	1.11	8.05	37.4	7.25e-07	3.81	LV	CELLSTATES	vFB1.0	control_PVneg	8	18
AC091057.2	0.754	0.0203	0.025	0.0489	3.84	10.6	0.00262	1.69	LV	CELLSTATES	vFB1.0	control_PVneg	8	18
CLYBL	0.754	0.000497	0.0886	0.202	5.7	29.2	5.87e-06	3.3	LV	CELLSTATES	vFB1.0	control_PVneg	8	18
AKAP11	0.751	0.00681	0.0875	0.2	5.57	15.3	0.000445	2.17	LV	CELLSTATES	vFB1.0	control_PVneg	8	18
DDB2	0.749	0.0262	0.0869	0.205	5.73	9.63	0.00394	1.58	LV	CELLSTATES	vFB1.0	control_PVneg	8	18
EDA	0.749	0.0246	0.267	0.636	7.25	9.87	0.00357	1.61	LV	CELLSTATES	vFB1.0	control_PVneg	8	18
HELB	0.749	0.0214	0.0381	0.0996	4.54	10.4	0.00289	1.67	LV	CELLSTATES	vFB1.0	control_PVneg	8	18
PEAK1	0.749	0.00161	0.567	1.3	8.32	22.1	4.56e-05	2.79	LV	CELLSTATES	vFB1.0	control_PVneg	8	18
STK24	0.748	0.00613	0.201	0.437	6.7	15.7	0.00038	2.21	LV	CELLSTATES	vFB1.0	control_PVneg	8	18
JARID2	0.747	0.00159	0.19	0.437	6.72	22.2	4.41e-05	2.8	LV	CELLSTATES	vFB1.0	control_PVneg	8	18
TARBP1	0.747	0.0171	0.0532	0.128	4.93	11.3	0.00195	1.77	LV	CELLSTATES	vFB1.0	control_PVneg	8	18
CEP152	0.746	0.0148	0.0358	0.0968	4.48	12	0.00154	1.83	LV	CELLSTATES	vFB1.0	control_PVneg	8	18
FMNL2	0.746	0.00367	0.452	1.03	7.98	18.1	0.000165	2.44	LV	CELLSTATES	vFB1.0	control_PVneg	8	18
GNB5	0.746	0.00236	0.0751	0.163	5.41	20.2	8.38e-05	2.63	LV	CELLSTATES	vFB1.0	control_PVneg	8	18
SIN3B	0.746	0.0337	0.087	0.216	5.59	8.74	0.00575	1.47	LV	CELLSTATES	vFB1.0	control_PVneg	8	18
AC087477.2	0.745	0.0163	0.0378	0.0827	4.47	11.5	0.00182	1.79	LV	CELLSTATES	vFB1.0	control_PVneg	8	18
CACHD1	0.745	0.0119	0.171	0.419	6.64	12.9	0.00109	1.92	LV	CELLSTATES	vFB1.0	control_PVneg	8	18
DOCK10	0.745	0.0226	0.0787	0.224	5.63	10.2	0.00317	1.65	LV	CELLSTATES	vFB1.0	control_PVneg	8	18
DNAH1	0.744	0.033	0.0201	0.0539	3.67	8.8	0.0056	1.48	LV	CELLSTATES	vFB1.0	control_PVneg	8	18
LMO7	0.744	0.00729	0.063	0.163	5.33	15	0.000496	2.14	LV	CELLSTATES	vFB1.0	control_PVneg	8	18
TBCK	0.744	0.000493	0.262	0.616	7.21	29.2	5.77e-06	3.31	LV	CELLSTATES	vFB1.0	control_PVneg	8	18
DDX60L	0.743	0.0285	0.0653	0.186	5.35	9.35	0.00442	1.55	LV	CELLSTATES	vFB1.0	control_PVneg	8	18
GATA6	0.743	0.00139	0.246	0.606	7.12	22.9	3.58e-05	2.86	LV	CELLSTATES	vFB1.0	control_PVneg	8	18
AKAP13	0.742	0.00434	1.96	4.7	10.1	17.2	0.000223	2.36	LV	CELLSTATES	vFB1.0	control_PVneg	8	18
ARHGAP42	0.742	0.00835	0.208	0.535	6.91	14.4	0.000614	2.08	LV	CELLSTATES	vFB1.0	control_PVneg	8	18
CACNB4	0.742	0.0487	0.0282	0.0744	4.14	7.47	0.01	1.31	LV	CELLSTATES	vFB1.0	control_PVneg	8	18
UNC5C	0.742	0.00093	0.898	1.9	8.9	25.3	1.76e-05	3.03	LV	CELLSTATES	vFB1.0	control_PVneg	8	18
ADAM32	0.741	0.0192	0.0301	0.0632	4.13	10.9	0.00238	1.72	LV	CELLSTATES	vFB1.0	control_PVneg	8	18
FAM208A	0.741	0.00233	0.156	0.338	6.38	20.2	8.19e-05	2.63	LV	CELLSTATES	vFB1.0	control_PVneg	8	18
LCAT	0.741	0.0119	0.0375	0.103	4.6	12.9	0.00108	1.92	LV	CELLSTATES	vFB1.0	control_PVneg	8	18
ZNF737	0.74	0.0115	0.0465	0.109	4.7	13	0.00102	1.94	LV	CELLSTATES	vFB1.0	control_PVneg	8	18
FAM174B	0.738	0.00399	0.0841	0.19	5.6	17.7	0.000191	2.4	LV	CELLSTATES	vFB1.0	control_PVneg	8	18
IQSEC1	0.737	0.00376	0.11	0.239	5.91	17.9	0.000176	2.42	LV	CELLSTATES	vFB1.0	control_PVneg	8	18
SVEP1	0.737	0.0101	0.848	2.06	8.95	13.5	0.000839	1.99	LV	CELLSTATES	vFB1.0	control_PVneg	8	18
ARHGEF37	0.736	0.0196	0.0436	0.103	4.69	10.8	0.00248	1.71	LV	CELLSTATES	vFB1.0	control_PVneg	8	18
DOCK1	0.736	0.000963	0.713	1.65	8.6	25	1.9e-05	3.02	LV	CELLSTATES	vFB1.0	control_PVneg	8	18
HSPA4L	0.736	0.0235	0.0413	0.0976	4.64	10	0.00335	1.63	LV	CELLSTATES	vFB1.0	control_PVneg	8	18
AIDA	0.735	0.0306	0.0474	0.0993	4.67	9.08	0.00497	1.51	LV	CELLSTATES	vFB1.0	control_PVneg	8	18
OGA	0.734	0.00133	0.391	0.903	7.8	23.1	3.3e-05	2.88	LV	CELLSTATES	vFB1.0	control_PVneg	8	18
RASA2	0.732	0.000158	0.231	0.533	7.03	37.2	7.58e-07	3.8	LV	CELLSTATES	vFB1.0	control_PVneg	8	18
GABPB2	0.731	0.00376	0.173	0.397	6.59	18	0.000174	2.42	LV	CELLSTATES	vFB1.0	control_PVneg	8	18
MGMT	0.731	0.00366	0.181	0.421	6.64	18.1	0.000164	2.44	LV	CELLSTATES	vFB1.0	control_PVneg	8	18
AC093152.1	0.73	0.0088	0.0678	0.156	5.26	14.2	0.00066	2.06	LV	CELLSTATES	vFB1.0	control_PVneg	8	18
AC114689.3	0.73	0.00316	0.056	0.125	5.04	18.8	0.000132	2.5	LV	CELLSTATES	vFB1.0	control_PVneg	8	18
ANXA4	0.73	0.000937	0.203	0.437	6.81	25.2	1.78e-05	3.03	LV	CELLSTATES	vFB1.0	control_PVneg	8	18
FSD1L	0.73	0.00144	0.105	0.231	5.85	22.7	3.75e-05	2.84	LV	CELLSTATES	vFB1.0	control_PVneg	8	18
ANTXR2	0.729	0.00339	0.448	1.1	8.03	18.5	0.000147	2.47	LV	CELLSTATES	vFB1.0	control_PVneg	8	18
INTS2	0.729	0.0104	0.0511	0.122	4.89	13.4	0.000866	1.98	LV	CELLSTATES	vFB1.0	control_PVneg	8	18
SFMBT2	0.729	0.0132	0.159	0.347	6.44	12.4	0.00129	1.88	LV	CELLSTATES	vFB1.0	control_PVneg	8	18
SLC25A45	0.729	0.0404	0.0869	0.169	5.52	8.11	0.00758	1.39	LV	CELLSTATES	vFB1.0	control_PVneg	8	18
TBCD	0.728	0.0117	0.105	0.252	5.88	12.9	0.00106	1.93	LV	CELLSTATES	vFB1.0	control_PVneg	8	18
BICRAL	0.727	0.000967	0.355	0.736	7.57	24.9	1.94e-05	3.01	LV	CELLSTATES	vFB1.0	control_PVneg	8	18
LRRK2	0.727	0.00148	0.201	0.508	6.87	22.6	3.91e-05	2.83	LV	CELLSTATES	vFB1.0	control_PVneg	8	18
PKN2-AS1	0.727	0.00691	0.0415	0.0942	4.64	15.2	0.000456	2.16	LV	CELLSTATES	vFB1.0	control_PVneg	8	18
AC090844.2	0.725	0.0349	0.0232	0.0527	3.83	8.62	0.00606	1.46	LV	CELLSTATES	vFB1.0	control_PVneg	8	18
CDK6	0.725	0.0206	0.0628	0.164	5.29	10.5	0.00271	1.69	LV	CELLSTATES	vFB1.0	control_PVneg	8	18
NPAS3	0.725	0.00722	0.788	1.66	8.74	15	0.000489	2.14	LV	CELLSTATES	vFB1.0	control_PVneg	8	18
TCP11L2	0.725	0.0283	0.066	0.142	5.24	9.38	0.00438	1.55	LV	CELLSTATES	vFB1.0	control_PVneg	8	18
REPS1	0.724	0.0195	0.33	0.763	7.49	10.8	0.00247	1.71	LV	CELLSTATES	vFB1.0	control_PVneg	8	18
SETDB2	0.723	0.00406	0.0686	0.156	5.31	17.6	0.000198	2.39	LV	CELLSTATES	vFB1.0	control_PVneg	8	18
ROBO1	0.722	0.00368	0.81	2.15	8.9	18.1	0.000166	2.43	LV	CELLSTATES	vFB1.0	control_PVneg	8	18
TMEM56-RWDD3	0.722	0.0401	0.0344	0.0673	4.3	8.14	0.00746	1.4	LV	CELLSTATES	vFB1.0	control_PVneg	8	18
SKI	0.721	0.0134	0.148	0.323	6.29	12.3	0.00132	1.87	LV	CELLSTATES	vFB1.0	control_PVneg	8	18
STXBP5	0.721	0.000629	0.31	0.67	7.4	27.5	9.36e-06	3.2	LV	CELLSTATES	vFB1.0	control_PVneg	8	18
TTC28	0.721	0.000882	1.18	2.73	9.34	25.6	1.61e-05	3.05	LV	CELLSTATES	vFB1.0	control_PVneg	8	18
AL139353.1	0.719	0.00899	0.0342	0.0703	4.32	14.1	0.000691	2.05	LV	CELLSTATES	vFB1.0	control_PVneg	8	18
AL157392.5	0.719	0.0469	0.0572	0.113	4.88	7.59	0.0095	1.33	LV	CELLSTATES	vFB1.0	control_PVneg	8	18
SLC10A7	0.719	0.013	0.127	0.262	6.06	12.5	0.00126	1.88	LV	CELLSTATES	vFB1.0	control_PVneg	8	18
TAB3	0.719	0.00726	0.0416	0.0966	4.57	15	0.000493	2.14	LV	CELLSTATES	vFB1.0	control_PVneg	8	18
AF117829.1	0.718	0.0131	0.313	0.646	7.33	12.5	0.00126	1.88	LV	CELLSTATES	vFB1.0	control_PVneg	8	18
EPC2	0.718	0.00297	0.249	0.533	7.02	19.1	0.000119	2.53	LV	CELLSTATES	vFB1.0	control_PVneg	8	18
RAB40B	0.718	0.0119	0.0217	0.0576	3.84	12.9	0.00107	1.93	LV	CELLSTATES	vFB1.0	control_PVneg	8	18
MID2	0.716	0.0125	0.0245	0.0552	3.86	12.7	0.00116	1.9	LV	CELLSTATES	vFB1.0	control_PVneg	8	18
CP	0.715	0.0233	0.0508	0.108	4.91	10.1	0.00329	1.63	LV	CELLSTATES	vFB1.0	control_PVneg	8	18
AC104806.2	0.714	0.00481	0.139	0.309	6.28	16.8	0.000263	2.32	LV	CELLSTATES	vFB1.0	control_PVneg	8	18
CCDC146	0.714	0.00161	0.198	0.459	6.8	22.1	4.58e-05	2.79	LV	CELLSTATES	vFB1.0	control_PVneg	8	18
POC1B-AS1	0.714	0.0172	0.049	0.11	4.84	11.3	0.00199	1.76	LV	CELLSTATES	vFB1.0	control_PVneg	8	18
PLGRKT	0.713	0.00748	0.0417	0.0957	4.61	14.8	0.000517	2.13	LV	CELLSTATES	vFB1.0	control_PVneg	8	18
SLC38A6	0.713	0.00568	0.0855	0.183	5.51	16.1	0.000331	2.25	LV	CELLSTATES	vFB1.0	control_PVneg	8	18
STX18-AS1	0.713	0.00423	0.0513	0.119	4.92	17.4	0.000212	2.37	LV	CELLSTATES	vFB1.0	control_PVneg	8	18
TDRD7	0.713	0.0138	0.0471	0.102	4.72	12.2	0.0014	1.86	LV	CELLSTATES	vFB1.0	control_PVneg	8	18
AC007681.1	0.712	0.0375	0.0285	0.0572	4.05	8.37	0.00675	1.43	LV	CELLSTATES	vFB1.0	control_PVneg	8	18
KCTD18	0.712	0.015	0.0318	0.0734	4.22	11.9	0.00157	1.82	LV	CELLSTATES	vFB1.0	control_PVneg	8	18
ZNF438	0.712	0.001	0.348	0.782	7.61	24.7	2.05e-05	3	LV	CELLSTATES	vFB1.0	control_PVneg	8	18
CEP192	0.71	0.00118	0.168	0.367	6.49	23.9	2.64e-05	2.93	LV	CELLSTATES	vFB1.0	control_PVneg	8	18
MYCBP2	0.71	0.00742	0.776	1.69	8.67	14.9	0.000509	2.13	LV	CELLSTATES	vFB1.0	control_PVneg	8	18
STOX2	0.71	0.0225	0.146	0.363	6.4	10.2	0.00313	1.65	LV	CELLSTATES	vFB1.0	control_PVneg	8	18
ZFHX3	0.71	0.0297	0.947	2.22	9.03	9.19	0.00474	1.53	LV	CELLSTATES	vFB1.0	control_PVneg	8	18
CCDC149	0.709	0.00716	0.0876	0.181	5.56	15	0.000483	2.14	LV	CELLSTATES	vFB1.0	control_PVneg	8	18
GLS	0.709	0.0138	0.397	0.801	7.64	12.2	0.00139	1.86	LV	CELLSTATES	vFB1.0	control_PVneg	8	18
KCNMB4	0.709	0.0302	0.0917	0.206	5.69	9.12	0.00489	1.52	LV	CELLSTATES	vFB1.0	control_PVneg	8	18
ZNF117	0.709	0.0152	0.0386	0.0946	4.47	11.8	0.00163	1.82	LV	CELLSTATES	vFB1.0	control_PVneg	8	18
CDHR3	0.708	0.0162	0.0668	0.144	5.25	11.6	0.00179	1.79	LV	CELLSTATES	vFB1.0	control_PVneg	8	18
IMPA1	0.707	0.0324	0.0494	0.121	4.82	8.88	0.00541	1.49	LV	CELLSTATES	vFB1.0	control_PVneg	8	18
JAM2	0.707	0.0106	0.0799	0.189	5.58	13.3	0.000901	1.97	LV	CELLSTATES	vFB1.0	control_PVneg	8	18
RNF130	0.707	0.000531	0.177	0.393	6.64	28.7	6.58e-06	3.28	LV	CELLSTATES	vFB1.0	control_PVneg	8	18
ACADSB	0.706	0.00575	0.0415	0.103	4.67	16	0.00034	2.24	LV	CELLSTATES	vFB1.0	control_PVneg	8	18
CERS6	0.706	0.0375	0.0814	0.185	5.58	8.36	0.00677	1.43	LV	CELLSTATES	vFB1.0	control_PVneg	8	18
LNP1	0.706	0.0485	0.0187	0.0408	3.53	7.49	0.00996	1.31	LV	CELLSTATES	vFB1.0	control_PVneg	8	18
BTBD9	0.704	0.000319	0.39	0.935	7.8	31.7	2.99e-06	3.5	LV	CELLSTATES	vFB1.0	control_PVneg	8	18
NCK2	0.704	0.0063	0.131	0.252	6.05	15.6	0.000395	2.2	LV	CELLSTATES	vFB1.0	control_PVneg	8	18
ADAM23	0.703	0.0387	0.0632	0.14	5.17	8.26	0.00707	1.41	LV	CELLSTATES	vFB1.0	control_PVneg	8	18
FGFR1OP2	0.703	0.00445	0.168	0.39	6.51	17.1	0.000232	2.35	LV	CELLSTATES	vFB1.0	control_PVneg	8	18
HBP1	0.702	0.0301	0.134	0.292	6.19	9.14	0.00485	1.52	LV	CELLSTATES	vFB1.0	control_PVneg	8	18
FAM156A	0.701	0.00519	0.0444	0.093	4.67	16.5	0.000288	2.29	LV	CELLSTATES	vFB1.0	control_PVneg	8	18
ZNF559-ZNF177	0.701	0.00807	0.0419	0.0964	4.69	14.5	0.000583	2.09	LV	CELLSTATES	vFB1.0	control_PVneg	8	18
AC016727.1	0.7	0.0369	0.0237	0.0522	3.83	8.42	0.00661	1.43	LV	CELLSTATES	vFB1.0	control_PVneg	8	18
CTIF	0.7	0.0139	0.0841	0.194	5.59	12.2	0.00142	1.86	LV	CELLSTATES	vFB1.0	control_PVneg	8	18
JMY	0.7	0.00248	0.0774	0.182	5.48	19.9	9.17e-05	2.61	LV	CELLSTATES	vFB1.0	control_PVneg	8	18
TBC1D9B	0.7	0.00374	0.0671	0.153	5.25	18	0.00017	2.43	LV	CELLSTATES	vFB1.0	control_PVneg	8	18
NUBPL	0.699	0.00288	0.232	0.521	7.01	19.2	0.000115	2.54	LV	CELLSTATES	vFB1.0	control_PVneg	8	18
CLASP1	0.698	0.00133	0.449	0.999	7.92	23.2	3.25e-05	2.88	LV	CELLSTATES	vFB1.0	control_PVneg	8	18
PDE7B	0.698	0.0171	0.5	1.06	8.07	11.3	0.00196	1.77	LV	CELLSTATES	vFB1.0	control_PVneg	8	18
AC090517.4	0.697	0.000946	0.147	0.318	6.36	25.1	1.84e-05	3.02	LV	CELLSTATES	vFB1.0	control_PVneg	8	18
BTRC	0.697	0.000523	0.238	0.515	6.98	28.8	6.43e-06	3.28	LV	CELLSTATES	vFB1.0	control_PVneg	8	18
SLC16A1-AS1	0.697	0.00106	0.277	0.636	7.27	24.4	2.28e-05	2.97	LV	CELLSTATES	vFB1.0	control_PVneg	8	18
ZFP90	0.697	0.0247	0.0993	0.19	5.66	9.84	0.0036	1.61	LV	CELLSTATES	vFB1.0	control_PVneg	8	18
FARS2	0.696	0.000348	0.326	0.691	7.45	31.2	3.41e-06	3.46	LV	CELLSTATES	vFB1.0	control_PVneg	8	18
PALD1	0.696	0.0394	0.0146	0.0389	3.28	8.2	0.00727	1.4	LV	CELLSTATES	vFB1.0	control_PVneg	8	18
SPSB1	0.696	0.0421	0.12	0.279	6.09	7.96	0.00807	1.38	LV	CELLSTATES	vFB1.0	control_PVneg	8	18
ZC3H12B	0.696	0.013	0.0931	0.203	5.73	12.5	0.00125	1.89	LV	CELLSTATES	vFB1.0	control_PVneg	8	18
RERE	0.695	0.00261	0.934	2.16	8.99	19.7	9.84e-05	2.58	LV	CELLSTATES	vFB1.0	control_PVneg	8	18
CCDC125	0.693	0.00804	0.0627	0.139	5.12	14.5	0.000577	2.09	LV	CELLSTATES	vFB1.0	control_PVneg	8	18
CCDC30	0.693	0.00192	0.0675	0.145	5.27	21.1	6.24e-05	2.72	LV	CELLSTATES	vFB1.0	control_PVneg	8	18
CRYGS	0.693	0.0189	0.0162	0.0374	3.37	10.9	0.00232	1.72	LV	CELLSTATES	vFB1.0	control_PVneg	8	18
PTCD2	0.693	0.0188	0.0214	0.0444	3.71	11	0.00228	1.73	LV	CELLSTATES	vFB1.0	control_PVneg	8	18
AC005498.3	0.692	0.0192	0.0265	0.0525	4.01	10.8	0.00239	1.72	LV	CELLSTATES	vFB1.0	control_PVneg	8	18
NAALADL2	0.692	0.000727	1.56	3.44	9.75	26.7	1.17e-05	3.14	LV	CELLSTATES	vFB1.0	control_PVneg	8	18
AC025809.1	0.691	0.0408	0.0757	0.128	5.25	8.07	0.00769	1.39	LV	CELLSTATES	vFB1.0	control_PVneg	8	18
EVL	0.691	0.00376	0.148	0.343	6.42	18	0.000173	2.42	LV	CELLSTATES	vFB1.0	control_PVneg	8	18
SNTB1	0.691	0.00427	0.458	1.15	8.04	17.3	0.000217	2.37	LV	CELLSTATES	vFB1.0	control_PVneg	8	18
TSHZ2	0.69	0.0342	1.08	2.72	9.29	8.68	0.00589	1.47	LV	CELLSTATES	vFB1.0	control_PVneg	8	18
ITPR3	0.689	0.0213	0.0758	0.175	5.43	10.4	0.00287	1.67	LV	CELLSTATES	vFB1.0	control_PVneg	8	18
IVNS1ABP	0.689	0.03	0.0643	0.16	5.2	9.15	0.00482	1.52	LV	CELLSTATES	vFB1.0	control_PVneg	8	18
PTPN14	0.689	0.00821	0.201	0.462	6.78	14.4	0.0006	2.09	LV	CELLSTATES	vFB1.0	control_PVneg	8	18
ENGASE	0.687	0.0359	0.0226	0.0556	3.81	8.52	0.00633	1.45	LV	CELLSTATES	vFB1.0	control_PVneg	8	18
MTMR12	0.687	0.0132	0.0881	0.177	5.54	12.4	0.00129	1.88	LV	CELLSTATES	vFB1.0	control_PVneg	8	18
NTPCR	0.686	0.0212	0.0342	0.0736	4.31	10.4	0.00282	1.67	LV	CELLSTATES	vFB1.0	control_PVneg	8	18
Z94721.1	0.686	0.0483	0.0269	0.0553	4	7.5	0.00992	1.32	LV	CELLSTATES	vFB1.0	control_PVneg	8	18
SPIN1	0.685	0.00238	0.204	0.434	6.74	20.1	8.57e-05	2.62	LV	CELLSTATES	vFB1.0	control_PVneg	8	18
CPEB3	0.684	0.000372	0.148	0.339	6.42	30.8	3.81e-06	3.43	LV	CELLSTATES	vFB1.0	control_PVneg	8	18
TTC3	0.684	0.025	0.379	0.925	7.75	9.8	0.00366	1.6	LV	CELLSTATES	vFB1.0	control_PVneg	8	18
ACSF2	0.683	0.0397	0.0238	0.051	3.9	8.18	0.00734	1.4	LV	CELLSTATES	vFB1.0	control_PVneg	8	18
FUT8	0.683	0.00424	0.232	0.521	6.98	17.4	0.000213	2.37	LV	CELLSTATES	vFB1.0	control_PVneg	8	18
RAPGEF2	0.683	0.000727	0.22	0.5	6.97	26.7	1.17e-05	3.14	LV	CELLSTATES	vFB1.0	control_PVneg	8	18
NBPF9	0.682	0.00306	0.0862	0.2	5.61	19	0.000124	2.51	LV	CELLSTATES	vFB1.0	control_PVneg	8	18
TTC39B	0.682	0.00342	0.108	0.236	5.89	18.4	0.00015	2.47	LV	CELLSTATES	vFB1.0	control_PVneg	8	18
CFAP70	0.68	0.0468	0.0277	0.0621	4.05	7.6	0.00948	1.33	LV	CELLSTATES	vFB1.0	control_PVneg	8	18
SLC44A1	0.68	0.0257	0.278	0.673	7.32	9.71	0.00382	1.59	LV	CELLSTATES	vFB1.0	control_PVneg	8	18
FAIM	0.679	0.0339	0.0307	0.0703	4.16	8.71	0.00581	1.47	LV	CELLSTATES	vFB1.0	control_PVneg	8	18
GALNT7	0.679	0.0017	0.254	0.558	7.1	21.8	5.01e-05	2.77	LV	CELLSTATES	vFB1.0	control_PVneg	8	18
RBM14-RBM4	0.679	0.00829	0.0517	0.111	4.84	14.4	0.000608	2.08	LV	CELLSTATES	vFB1.0	control_PVneg	8	18
PHLPP1	0.678	0.00241	0.195	0.414	6.73	20	8.74e-05	2.62	LV	CELLSTATES	vFB1.0	control_PVneg	8	18
SERGEF	0.678	0.0137	0.0827	0.177	5.5	12.3	0.00137	1.86	LV	CELLSTATES	vFB1.0	control_PVneg	8	18
SULT1C4	0.678	0.0145	0.0469	0.103	4.8	12	0.0015	1.84	LV	CELLSTATES	vFB1.0	control_PVneg	8	18
TBL1XR1	0.678	0.00246	0.491	1.07	8.03	19.9	9.02e-05	2.61	LV	CELLSTATES	vFB1.0	control_PVneg	8	18
SHROOM1	0.677	0.0235	0.0253	0.0546	3.91	10	0.00335	1.63	LV	CELLSTATES	vFB1.0	control_PVneg	8	18
TBC1D1	0.677	0.0111	0.077	0.171	5.45	13.1	0.000974	1.95	LV	CELLSTATES	vFB1.0	control_PVneg	8	18
KLHL29	0.676	0.0489	0.279	0.594	7.29	7.46	0.0101	1.31	LV	CELLSTATES	vFB1.0	control_PVneg	8	18
TLN2	0.676	0.0216	0.585	1.27	8.27	10.3	0.00294	1.67	LV	CELLSTATES	vFB1.0	control_PVneg	8	18
WDR25	0.676	0.0136	0.0661	0.142	5.19	12.3	0.00135	1.87	LV	CELLSTATES	vFB1.0	control_PVneg	8	18
FANCL	0.675	0.0315	0.0912	0.23	5.68	8.97	0.0052	1.5	LV	CELLSTATES	vFB1.0	control_PVneg	8	18
GPI	0.675	0.0203	0.0956	0.234	5.86	10.6	0.00264	1.69	LV	CELLSTATES	vFB1.0	control_PVneg	8	18
PDGFD	0.675	0.0252	1.61	4.12	9.87	9.78	0.0037	1.6	LV	CELLSTATES	vFB1.0	control_PVneg	8	18
GNA11	0.672	0.0193	0.038	0.0949	4.51	10.8	0.00243	1.71	LV	CELLSTATES	vFB1.0	control_PVneg	8	18
PRKAR1B	0.672	0.0251	0.03	0.0785	4.29	9.79	0.00368	1.6	LV	CELLSTATES	vFB1.0	control_PVneg	8	18
CYTH3	0.671	0.00989	0.511	1.18	8.11	13.6	0.000803	2	LV	CELLSTATES	vFB1.0	control_PVneg	8	18
MCC	0.671	0.003	0.309	0.606	7.36	19	0.000121	2.52	LV	CELLSTATES	vFB1.0	control_PVneg	8	18
MRPS30-DT	0.671	0.0379	0.0453	0.0895	4.64	8.32	0.00689	1.42	LV	CELLSTATES	vFB1.0	control_PVneg	8	18
MYO5A	0.671	0.00192	0.122	0.267	6.13	21.1	6.27e-05	2.72	LV	CELLSTATES	vFB1.0	control_PVneg	8	18
CEP83	0.67	0.00136	0.135	0.288	6.2	23	3.45e-05	2.87	LV	CELLSTATES	vFB1.0	control_PVneg	8	18
BPTF	0.669	0.00234	0.558	1.25	8.24	20.2	8.25e-05	2.63	LV	CELLSTATES	vFB1.0	control_PVneg	8	18
GNG12	0.669	0.00054	0.177	0.4	6.62	28.6	6.77e-06	3.27	LV	CELLSTATES	vFB1.0	control_PVneg	8	18
GSAP	0.669	0.0169	0.0388	0.0884	4.54	11.4	0.00192	1.77	LV	CELLSTATES	vFB1.0	control_PVneg	8	18
SH3BP4	0.669	0.0344	0.0194	0.0392	3.55	8.66	0.00596	1.46	LV	CELLSTATES	vFB1.0	control_PVneg	8	18
SUCLG2-AS1	0.669	0.0217	0.126	0.265	6.13	10.3	0.00296	1.66	LV	CELLSTATES	vFB1.0	control_PVneg	8	18
ZNF337	0.669	0.0447	0.0948	0.16	5.48	7.74	0.0089	1.35	LV	CELLSTATES	vFB1.0	control_PVneg	8	18
ZNF608	0.669	0.0192	0.119	0.251	6.09	10.8	0.0024	1.72	LV	CELLSTATES	vFB1.0	control_PVneg	8	18
ANTXR1	0.668	0.0176	0.339	0.789	7.55	11.2	0.00207	1.75	LV	CELLSTATES	vFB1.0	control_PVneg	8	18
TLR1	0.668	0.0413	0.0203	0.0417	3.62	8.02	0.00786	1.38	LV	CELLSTATES	vFB1.0	control_PVneg	8	18
ZEB1-AS1	0.668	0.00573	0.177	0.387	6.58	16.1	0.000335	2.24	LV	CELLSTATES	vFB1.0	control_PVneg	8	18
ZNF133	0.668	0.0137	0.0536	0.121	4.92	12.2	0.00138	1.86	LV	CELLSTATES	vFB1.0	control_PVneg	8	18
ADCY2	0.667	0.0332	0.0474	0.108	4.83	8.79	0.00563	1.48	LV	CELLSTATES	vFB1.0	control_PVneg	8	18
GMDS-DT	0.667	0.0035	0.461	0.944	7.95	18.3	0.000154	2.46	LV	CELLSTATES	vFB1.0	control_PVneg	8	18
PDCD4	0.667	0.0128	0.143	0.32	6.29	12.5	0.00122	1.89	LV	CELLSTATES	vFB1.0	control_PVneg	8	18
CLEC2D	0.666	0.0132	0.0679	0.162	5.38	12.4	0.0013	1.88	LV	CELLSTATES	vFB1.0	control_PVneg	8	18
TRANK1	0.665	0.0158	0.145	0.302	6.27	11.7	0.00171	1.8	LV	CELLSTATES	vFB1.0	control_PVneg	8	18
TM7SF3	0.664	0.00376	0.12	0.24	6.02	17.9	0.000174	2.42	LV	CELLSTATES	vFB1.0	control_PVneg	8	18
BBS2	0.663	0.00268	0.0733	0.164	5.37	19.6	0.000101	2.57	LV	CELLSTATES	vFB1.0	control_PVneg	8	18
CHN1	0.663	0.0065	0.0899	0.198	5.68	15.5	0.000414	2.19	LV	CELLSTATES	vFB1.0	control_PVneg	8	18
ICK	0.663	0.0197	0.0454	0.0965	4.69	10.7	0.00251	1.7	LV	CELLSTATES	vFB1.0	control_PVneg	8	18
LRP5	0.663	0.00689	0.062	0.139	5.2	15.2	0.000454	2.16	LV	CELLSTATES	vFB1.0	control_PVneg	8	18
AC007566.1	0.662	0.0303	0.0665	0.133	5.13	9.11	0.00491	1.52	LV	CELLSTATES	vFB1.0	control_PVneg	8	18
FAXDC2	0.662	0.0175	0.194	0.431	6.82	11.2	0.00205	1.76	LV	CELLSTATES	vFB1.0	control_PVneg	8	18
RPH3AL	0.662	0.018	0.107	0.226	5.84	11.1	0.00215	1.74	LV	CELLSTATES	vFB1.0	control_PVneg	8	18
LEPR	0.661	0.0159	0.0675	0.15	5.25	11.6	0.00174	1.8	LV	CELLSTATES	vFB1.0	control_PVneg	8	18
MXI1	0.661	0.0344	0.187	0.373	6.65	8.66	0.00595	1.46	LV	CELLSTATES	vFB1.0	control_PVneg	8	18
ATXN7L1	0.66	0.000809	0.243	0.52	7.05	26.1	1.39e-05	3.09	LV	CELLSTATES	vFB1.0	control_PVneg	8	18
DICER1	0.66	0.0157	0.389	0.882	7.67	11.7	0.00169	1.81	LV	CELLSTATES	vFB1.0	control_PVneg	8	18
LTBP1	0.66	0.0124	1.36	3.31	9.57	12.7	0.00115	1.91	LV	CELLSTATES	vFB1.0	control_PVneg	8	18
TTLL4	0.66	0.00934	0.072	0.174	5.35	13.9	0.000739	2.03	LV	CELLSTATES	vFB1.0	control_PVneg	8	18
BBS9	0.658	0.00166	0.325	0.688	7.46	21.9	4.82e-05	2.78	LV	CELLSTATES	vFB1.0	control_PVneg	8	18
CYFIP1	0.658	0.00182	0.197	0.41	6.7	21.5	5.54e-05	2.74	LV	CELLSTATES	vFB1.0	control_PVneg	8	18
ZNF236	0.658	0.00492	0.0984	0.219	5.73	16.7	0.000272	2.31	LV	CELLSTATES	vFB1.0	control_PVneg	8	18
CHCHD6	0.657	0.0354	0.0458	0.11	4.75	8.57	0.00619	1.45	LV	CELLSTATES	vFB1.0	control_PVneg	8	18
LMLN	0.657	0.0238	0.0288	0.0617	4.05	9.97	0.00341	1.62	LV	CELLSTATES	vFB1.0	control_PVneg	8	18
RTTN	0.657	0.0252	0.0919	0.194	5.63	9.77	0.00371	1.6	LV	CELLSTATES	vFB1.0	control_PVneg	8	18
RALGPS1	0.656	0.0308	0.0503	0.115	4.86	9.06	0.00502	1.51	LV	CELLSTATES	vFB1.0	control_PVneg	8	18
AGPS	0.655	0.00346	0.159	0.33	6.4	18.4	0.000152	2.46	LV	CELLSTATES	vFB1.0	control_PVneg	8	18
TRIM22	0.655	0.0432	0.165	0.414	6.54	7.87	0.00841	1.36	LV	CELLSTATES	vFB1.0	control_PVneg	8	18
ZNF516	0.655	0.00414	0.118	0.265	6.02	17.5	0.000204	2.38	LV	CELLSTATES	vFB1.0	control_PVneg	8	18
ZNF573	0.655	0.00132	0.0602	0.131	5.09	23.3	3.15e-05	2.88	LV	CELLSTATES	vFB1.0	control_PVneg	8	18
TSHZ1	0.654	0.0385	0.0421	0.0929	4.57	8.28	0.00703	1.41	LV	CELLSTATES	vFB1.0	control_PVneg	8	18
ZMYND8	0.654	0.0298	0.163	0.407	6.53	9.18	0.00477	1.53	LV	CELLSTATES	vFB1.0	control_PVneg	8	18
MAP4K5	0.653	0.00161	0.268	0.585	7.18	22.2	4.47e-05	2.79	LV	CELLSTATES	vFB1.0	control_PVneg	8	18
PTPN21	0.653	0.00757	0.149	0.279	6.25	14.8	0.000525	2.12	LV	CELLSTATES	vFB1.0	control_PVneg	8	18
LENG8	0.652	0.00169	0.244	0.482	7.01	21.8	4.95e-05	2.77	LV	CELLSTATES	vFB1.0	control_PVneg	8	18
MAPK10	0.652	0.0125	0.902	1.88	8.92	12.7	0.00116	1.9	LV	CELLSTATES	vFB1.0	control_PVneg	8	18
NFIA	0.652	0.0132	2.82	6.1	10.5	12.4	0.00129	1.88	LV	CELLSTATES	vFB1.0	control_PVneg	8	18
FCHSD2	0.651	0.00989	0.715	1.53	8.64	13.7	0.000802	2	LV	CELLSTATES	vFB1.0	control_PVneg	8	18
GEMIN8	0.651	0.0116	0.0492	0.0952	4.75	13	0.00103	1.94	LV	CELLSTATES	vFB1.0	control_PVneg	8	18
MARF1	0.651	0.0108	0.0887	0.205	5.64	13.3	0.000923	1.97	LV	CELLSTATES	vFB1.0	control_PVneg	8	18
NDE1	0.651	0.00634	0.116	0.24	5.99	15.6	0.0004	2.2	LV	CELLSTATES	vFB1.0	control_PVneg	8	18
PBX1	0.651	0.0126	1.49	3.28	9.63	12.6	0.00118	1.9	LV	CELLSTATES	vFB1.0	control_PVneg	8	18
UXS1	0.651	0.032	0.0292	0.0746	4.16	8.91	0.00535	1.49	LV	CELLSTATES	vFB1.0	control_PVneg	8	18
ADCY9	0.65	0.034	0.213	0.473	6.91	8.7	0.00584	1.47	LV	CELLSTATES	vFB1.0	control_PVneg	8	18
MACF1	0.65	0.00128	0.712	1.63	8.61	23.5	2.96e-05	2.89	LV	CELLSTATES	vFB1.0	control_PVneg	8	18
MED12L	0.65	0.0195	0.038	0.0901	4.5	10.8	0.00246	1.71	LV	CELLSTATES	vFB1.0	control_PVneg	8	18
PDCD1LG2	0.648	0.0176	0.0402	0.0846	4.54	11.2	0.00207	1.75	LV	CELLSTATES	vFB1.0	control_PVneg	8	18
SP110	0.648	0.0151	0.0919	0.26	5.87	11.9	0.00159	1.82	LV	CELLSTATES	vFB1.0	control_PVneg	8	18
UBE2E2	0.648	0.000729	1.08	2.45	9.24	26.6	1.2e-05	3.14	LV	CELLSTATES	vFB1.0	control_PVneg	8	18
PLEKHA1	0.647	0.00232	0.115	0.284	6.06	20.3	8.07e-05	2.64	LV	CELLSTATES	vFB1.0	control_PVneg	8	18
EBF2	0.646	0.0142	1.51	3.41	9.68	12.1	0.00146	1.85	LV	CELLSTATES	vFB1.0	control_PVneg	8	18
PBX3	0.646	0.00136	0.526	1.12	8.13	23	3.43e-05	2.87	LV	CELLSTATES	vFB1.0	control_PVneg	8	18
PRRT3-AS1	0.646	0.047	0.0276	0.0581	4.1	7.59	0.00952	1.33	LV	CELLSTATES	vFB1.0	control_PVneg	8	18
CARS2	0.645	0.00268	0.127	0.292	6.13	19.6	0.000102	2.57	LV	CELLSTATES	vFB1.0	control_PVneg	8	18
AP002495.2	0.644	0.0203	0.0774	0.166	5.41	10.6	0.00263	1.69	LV	CELLSTATES	vFB1.0	control_PVneg	8	18
BICC1	0.644	0.0241	3.18	6.98	10.8	9.94	0.00347	1.62	LV	CELLSTATES	vFB1.0	control_PVneg	8	18
ESYT2	0.644	0.0206	0.473	1.12	7.98	10.5	0.00272	1.69	LV	CELLSTATES	vFB1.0	control_PVneg	8	18
GAREM1	0.644	0.00931	0.206	0.455	6.86	13.9	0.000731	2.03	LV	CELLSTATES	vFB1.0	control_PVneg	8	18
AL139383.1	0.643	0.0215	0.19	0.465	6.8	10.4	0.00291	1.67	LV	CELLSTATES	vFB1.0	control_PVneg	8	18
DOCK7	0.643	0.00288	0.185	0.401	6.67	19.2	0.000114	2.54	LV	CELLSTATES	vFB1.0	control_PVneg	8	18
GALC	0.643	0.0193	0.0512	0.117	4.83	10.8	0.00242	1.71	LV	CELLSTATES	vFB1.0	control_PVneg	8	18
HLTF	0.643	0.00987	0.102	0.195	5.74	13.7	0.000799	2.01	LV	CELLSTATES	vFB1.0	control_PVneg	8	18
MPDZ	0.643	0.0126	0.3	0.72	7.4	12.6	0.00119	1.9	LV	CELLSTATES	vFB1.0	control_PVneg	8	18
KIAA1109	0.642	0.002	0.317	0.67	7.39	20.9	6.68e-05	2.7	LV	CELLSTATES	vFB1.0	control_PVneg	8	18
ACVR2B	0.641	0.0431	0.0189	0.0391	3.53	7.88	0.00837	1.37	LV	CELLSTATES	vFB1.0	control_PVneg	8	18
CACNA2D1	0.641	0.00316	0.848	1.88	8.86	18.8	0.000132	2.5	LV	CELLSTATES	vFB1.0	control_PVneg	8	18
MYO1B	0.64	0.0164	0.289	0.677	7.33	11.5	0.00183	1.79	LV	CELLSTATES	vFB1.0	control_PVneg	8	18
NINL	0.64	0.0123	0.0638	0.156	5.25	12.8	0.00113	1.91	LV	CELLSTATES	vFB1.0	control_PVneg	8	18
PTPN4	0.64	0.00218	0.146	0.329	6.36	20.5	7.46e-05	2.66	LV	CELLSTATES	vFB1.0	control_PVneg	8	18
SMURF1	0.64	0.00663	0.398	0.824	7.67	15.4	0.000427	2.18	LV	CELLSTATES	vFB1.0	control_PVneg	8	18
AC009948.1	0.639	0.00621	0.0701	0.134	5.22	15.6	0.000387	2.21	LV	CELLSTATES	vFB1.0	control_PVneg	8	18
FAM107B	0.639	0.0233	0.0772	0.153	5.33	10.1	0.0033	1.63	LV	CELLSTATES	vFB1.0	control_PVneg	8	18
RAB30	0.639	0.0134	0.14	0.308	6.32	12.3	0.00132	1.87	LV	CELLSTATES	vFB1.0	control_PVneg	8	18
PARP6	0.638	0.00172	0.0904	0.198	5.68	21.7	5.09e-05	2.76	LV	CELLSTATES	vFB1.0	control_PVneg	8	18
SNHG22	0.637	0.0344	0.063	0.129	5.09	8.66	0.00595	1.46	LV	CELLSTATES	vFB1.0	control_PVneg	8	18
STIM1	0.637	0.00169	0.23	0.528	7.01	21.8	4.97e-05	2.77	LV	CELLSTATES	vFB1.0	control_PVneg	8	18
ADGRL2	0.636	0.0166	0.202	0.506	6.83	11.5	0.00186	1.78	LV	CELLSTATES	vFB1.0	control_PVneg	8	18
NEO1	0.636	0.00899	0.119	0.266	6.08	14.1	0.000692	2.05	LV	CELLSTATES	vFB1.0	control_PVneg	8	18
PPIP5K1	0.636	0.0206	0.0286	0.0649	4.13	10.5	0.00271	1.69	LV	CELLSTATES	vFB1.0	control_PVneg	8	18
ADD3	0.635	0.0131	0.918	1.99	8.95	12.4	0.00128	1.88	LV	CELLSTATES	vFB1.0	control_PVneg	8	18
DZIP1	0.635	0.011	0.116	0.231	5.91	13.2	0.000964	1.96	LV	CELLSTATES	vFB1.0	control_PVneg	8	18
PIP4K2A	0.635	0.0163	0.268	0.591	7.21	11.5	0.00182	1.79	LV	CELLSTATES	vFB1.0	control_PVneg	8	18
ZNF528	0.635	0.0475	0.0322	0.077	4.2	7.55	0.00968	1.32	LV	CELLSTATES	vFB1.0	control_PVneg	8	18
C9orf3	0.634	0.00141	0.564	1.3	8.31	22.8	3.65e-05	2.85	LV	CELLSTATES	vFB1.0	control_PVneg	8	18
CASK	0.634	0.001	0.319	0.661	7.42	24.7	2.05e-05	3	LV	CELLSTATES	vFB1.0	control_PVneg	8	18
MAP3K4	0.634	0.00808	0.193	0.42	6.68	14.5	0.000586	2.09	LV	CELLSTATES	vFB1.0	control_PVneg	8	18
EFCAB11	0.633	0.0221	0.0532	0.124	4.93	10.3	0.00304	1.66	LV	CELLSTATES	vFB1.0	control_PVneg	8	18
PHC1	0.633	0.0422	0.0399	0.103	4.54	7.95	0.0081	1.37	LV	CELLSTATES	vFB1.0	control_PVneg	8	18
GIPC2	0.632	0.0212	0.0389	0.0873	4.52	10.4	0.00284	1.67	LV	CELLSTATES	vFB1.0	control_PVneg	8	18
IFT46	0.632	0.0203	0.0336	0.0771	4.34	10.6	0.00263	1.69	LV	CELLSTATES	vFB1.0	control_PVneg	8	18
SENP7	0.632	0.000874	0.228	0.469	6.91	25.6	1.58e-05	3.06	LV	CELLSTATES	vFB1.0	control_PVneg	8	18
SNX30	0.632	0.026	0.0263	0.0647	4.01	9.66	0.00389	1.59	LV	CELLSTATES	vFB1.0	control_PVneg	8	18
TFDP2	0.632	0.0124	0.258	0.56	7.16	12.7	0.00115	1.91	LV	CELLSTATES	vFB1.0	control_PVneg	8	18
IQCJ-SCHIP1	0.631	0.0261	0.0794	0.192	5.52	9.64	0.00391	1.58	LV	CELLSTATES	vFB1.0	control_PVneg	8	18
OGT	0.631	0.00164	0.372	0.768	7.62	22	4.7e-05	2.79	LV	CELLSTATES	vFB1.0	control_PVneg	8	18
VPS41	0.631	0.00369	0.114	0.254	5.97	18.1	0.000167	2.43	LV	CELLSTATES	vFB1.0	control_PVneg	8	18
AUH	0.629	0.00119	0.242	0.564	7.11	23.8	2.68e-05	2.92	LV	CELLSTATES	vFB1.0	control_PVneg	8	18
HEG1	0.628	0.0488	0.0962	0.176	5.63	7.46	0.0101	1.31	LV	CELLSTATES	vFB1.0	control_PVneg	8	18
LRP12	0.628	0.00934	0.0585	0.11	4.95	13.9	0.00074	2.03	LV	CELLSTATES	vFB1.0	control_PVneg	8	18
UBN2	0.627	0.00347	0.159	0.333	6.42	18.3	0.000153	2.46	LV	CELLSTATES	vFB1.0	control_PVneg	8	18
GMDS	0.626	0.00482	0.216	0.448	6.87	16.7	0.000264	2.32	LV	CELLSTATES	vFB1.0	control_PVneg	8	18
GPLD1	0.626	0.0473	0.0234	0.0539	3.84	7.57	0.00961	1.33	LV	CELLSTATES	vFB1.0	control_PVneg	8	18
KAT6B	0.626	0.00254	0.379	0.802	7.69	19.8	9.51e-05	2.6	LV	CELLSTATES	vFB1.0	control_PVneg	8	18
MYH10	0.626	0.0174	0.187	0.37	6.61	11.2	0.00203	1.76	LV	CELLSTATES	vFB1.0	control_PVneg	8	18
CRYL1	0.625	0.00634	0.0575	0.118	5.04	15.6	0.0004	2.2	LV	CELLSTATES	vFB1.0	control_PVneg	8	18
IDS	0.625	0.0419	0.041	0.106	4.63	7.97	0.00804	1.38	LV	CELLSTATES	vFB1.0	control_PVneg	8	18
RUFY3	0.625	0.00232	0.46	0.997	7.94	20.3	8.08e-05	2.64	LV	CELLSTATES	vFB1.0	control_PVneg	8	18
ZNF710	0.625	0.0154	0.0701	0.133	5.21	11.8	0.00165	1.81	LV	CELLSTATES	vFB1.0	control_PVneg	8	18
NRIP1	0.624	0.0322	0.131	0.255	6.05	8.9	0.00537	1.49	LV	CELLSTATES	vFB1.0	control_PVneg	8	18
ULK2	0.624	0.00771	0.112	0.231	5.9	14.7	0.000538	2.11	LV	CELLSTATES	vFB1.0	control_PVneg	8	18
AC004889.1	0.623	0.0214	0.0554	0.118	4.99	10.4	0.00289	1.67	LV	CELLSTATES	vFB1.0	control_PVneg	8	18
DOPEY1	0.623	0.00666	0.202	0.41	6.69	15.3	0.000431	2.18	LV	CELLSTATES	vFB1.0	control_PVneg	8	18
TTC7A	0.623	0.0161	0.127	0.275	6.13	11.6	0.00176	1.79	LV	CELLSTATES	vFB1.0	control_PVneg	8	18
GHR	0.622	0.0302	0.557	1.08	8.17	9.12	0.00488	1.52	LV	CELLSTATES	vFB1.0	control_PVneg	8	18
RIMKLB	0.622	0.00445	0.136	0.318	6.35	17.1	0.000232	2.35	LV	CELLSTATES	vFB1.0	control_PVneg	8	18
ST7	0.622	0.000946	0.283	0.617	7.26	25.1	1.84e-05	3.02	LV	CELLSTATES	vFB1.0	control_PVneg	8	18
ARMC2	0.621	0.00312	0.0933	0.198	5.7	18.9	0.000128	2.51	LV	CELLSTATES	vFB1.0	control_PVneg	8	18
CUBN	0.62	0.03	0.0547	0.115	4.95	9.15	0.00482	1.52	LV	CELLSTATES	vFB1.0	control_PVneg	8	18
EFR3A	0.62	0.00404	0.157	0.362	6.48	17.6	0.000197	2.39	LV	CELLSTATES	vFB1.0	control_PVneg	8	18
IMMP2L	0.62	0.00575	1.42	2.79	9.53	16	0.00034	2.24	LV	CELLSTATES	vFB1.0	control_PVneg	8	18
PARD3	0.62	0.00235	1.05	2.31	9.15	20.2	8.3e-05	2.63	LV	CELLSTATES	vFB1.0	control_PVneg	8	18
PARP4	0.62	0.00609	0.182	0.369	6.58	15.8	0.000373	2.22	LV	CELLSTATES	vFB1.0	control_PVneg	8	18
CREBRF	0.619	0.0089	0.191	0.419	6.72	14.1	0.000673	2.05	LV	CELLSTATES	vFB1.0	control_PVneg	8	18
RAB11FIP2	0.619	0.0288	0.0927	0.182	5.55	9.29	0.00454	1.54	LV	CELLSTATES	vFB1.0	control_PVneg	8	18
TRAF5	0.619	0.0462	0.0526	0.0954	4.77	7.64	0.00932	1.34	LV	CELLSTATES	vFB1.0	control_PVneg	8	18
AC098829.1	0.618	0.0149	0.156	0.313	6.42	11.9	0.00156	1.83	LV	CELLSTATES	vFB1.0	control_PVneg	8	18
DHRSX	0.618	0.00376	0.299	0.68	7.41	17.9	0.000176	2.42	LV	CELLSTATES	vFB1.0	control_PVneg	8	18
KLC1	0.618	0.00183	0.184	0.397	6.65	21.4	5.65e-05	2.74	LV	CELLSTATES	vFB1.0	control_PVneg	8	18
ZNF418	0.618	0.0288	0.02	0.0435	3.63	9.29	0.00454	1.54	LV	CELLSTATES	vFB1.0	control_PVneg	8	18
ADCK1	0.617	0.0438	0.0212	0.0517	3.73	7.81	0.00865	1.36	LV	CELLSTATES	vFB1.0	control_PVneg	8	18
DPYD	0.617	0.00329	1.43	3.08	9.59	18.6	0.000139	2.48	LV	CELLSTATES	vFB1.0	control_PVneg	8	18
PIK3C3	0.617	0.00433	0.18	0.396	6.6	17.2	0.000222	2.36	LV	CELLSTATES	vFB1.0	control_PVneg	8	18
PRPSAP1	0.617	0.0326	0.0722	0.161	5.4	8.84	0.0055	1.49	LV	CELLSTATES	vFB1.0	control_PVneg	8	18
RGS12	0.617	0.0217	0.0702	0.159	5.32	10.3	0.00296	1.66	LV	CELLSTATES	vFB1.0	control_PVneg	8	18
FIG4	0.616	0.0125	0.0562	0.131	5	12.6	0.00118	1.9	LV	CELLSTATES	vFB1.0	control_PVneg	8	18
KATNAL1	0.615	0.00539	0.141	0.268	6.19	16.3	0.000306	2.27	LV	CELLSTATES	vFB1.0	control_PVneg	8	18
NDC1	0.615	0.0256	0.0418	0.0887	4.54	9.71	0.00381	1.59	LV	CELLSTATES	vFB1.0	control_PVneg	8	18
SESN1	0.615	0.0227	0.256	0.553	7.14	10.1	0.00319	1.64	LV	CELLSTATES	vFB1.0	control_PVneg	8	18
WDR59	0.615	0.00341	0.162	0.339	6.46	18.4	0.000149	2.47	LV	CELLSTATES	vFB1.0	control_PVneg	8	18
GALM	0.614	0.0152	0.0633	0.15	5.21	11.8	0.00162	1.82	LV	CELLSTATES	vFB1.0	control_PVneg	8	18
CFAP44	0.613	0.0173	0.0996	0.218	5.76	11.3	0.002	1.76	LV	CELLSTATES	vFB1.0	control_PVneg	8	18
EPB41L4A	0.613	0.00844	0.352	0.749	7.58	14.3	0.000626	2.07	LV	CELLSTATES	vFB1.0	control_PVneg	8	18
ANKRD11	0.612	0.00968	0.477	1.02	7.98	13.7	0.00078	2.01	LV	CELLSTATES	vFB1.0	control_PVneg	8	18
CLASP2	0.612	0.00174	0.465	0.998	7.99	21.7	5.22e-05	2.76	LV	CELLSTATES	vFB1.0	control_PVneg	8	18
GPRASP1	0.612	0.0443	0.029	0.0799	4.22	7.77	0.00879	1.35	LV	CELLSTATES	vFB1.0	control_PVneg	8	18
NFKBIZ	0.612	0.0344	0.332	0.703	7.51	8.66	0.00594	1.46	LV	CELLSTATES	vFB1.0	control_PVneg	8	18
OTUD7A	0.612	0.0129	0.204	0.434	6.76	12.5	0.00123	1.89	LV	CELLSTATES	vFB1.0	control_PVneg	8	18
PRTFDC1	0.611	0.0101	0.106	0.234	5.88	13.5	0.000836	2	LV	CELLSTATES	vFB1.0	control_PVneg	8	18
ATF7IP	0.61	0.0075	0.344	0.659	7.48	14.8	0.000519	2.12	LV	CELLSTATES	vFB1.0	control_PVneg	8	18
PAPSS1	0.61	0.03	0.0616	0.133	5.1	9.15	0.00482	1.52	LV	CELLSTATES	vFB1.0	control_PVneg	8	18
CDC42BPB	0.609	0.0103	0.205	0.438	6.76	13.5	0.000856	1.99	LV	CELLSTATES	vFB1.0	control_PVneg	8	18
PLCB1	0.609	0.0356	1.07	2.43	9.17	8.54	0.00626	1.45	LV	CELLSTATES	vFB1.0	control_PVneg	8	18
TFB1M	0.609	0.00342	0.0729	0.151	5.34	18.4	0.00015	2.47	LV	CELLSTATES	vFB1.0	control_PVneg	8	18
ZFYVE28	0.609	0.0411	0.0333	0.0729	4.34	8.05	0.00778	1.39	LV	CELLSTATES	vFB1.0	control_PVneg	8	18
CCDC88A	0.607	0.00177	0.207	0.414	6.79	21.6	5.33e-05	2.75	LV	CELLSTATES	vFB1.0	control_PVneg	8	18
FNBP1	0.607	0.00187	0.232	0.512	7.02	21.3	5.89e-05	2.73	LV	CELLSTATES	vFB1.0	control_PVneg	8	18
GULP1	0.607	0.00798	0.282	0.708	7.33	14.6	0.000568	2.1	LV	CELLSTATES	vFB1.0	control_PVneg	8	18
PSPH	0.607	0.0361	0.0226	0.0516	3.78	8.49	0.00641	1.44	LV	CELLSTATES	vFB1.0	control_PVneg	8	18
ZNF519	0.607	0.0104	0.0859	0.178	5.56	13.4	0.000877	1.98	LV	CELLSTATES	vFB1.0	control_PVneg	8	18
NSD2	0.603	0.0124	0.0735	0.165	5.39	12.7	0.00115	1.91	LV	CELLSTATES	vFB1.0	control_PVneg	8	18
RAPGEF1	0.603	0.00418	0.16	0.342	6.47	17.4	0.000208	2.38	LV	CELLSTATES	vFB1.0	control_PVneg	8	18
RETREG3	0.602	0.00655	0.127	0.262	6.09	15.4	0.000419	2.18	LV	CELLSTATES	vFB1.0	control_PVneg	8	18
SRBD1	0.602	0.00779	0.154	0.303	6.32	14.7	0.000549	2.11	LV	CELLSTATES	vFB1.0	control_PVneg	8	18
PFKFB3	0.601	0.0219	0.0772	0.152	5.41	10.3	0.00301	1.66	LV	CELLSTATES	vFB1.0	control_PVneg	8	18
ZNF462	0.601	0.00332	0.119	0.255	6.07	18.5	0.000143	2.48	LV	CELLSTATES	vFB1.0	control_PVneg	8	18
YEATS2	0.6	0.0084	0.162	0.325	6.42	14.3	0.000621	2.08	LV	CELLSTATES	vFB1.0	control_PVneg	8	18
ZNF274	0.6	0.018	0.0847	0.174	5.53	11.1	0.00214	1.74	LV	CELLSTATES	vFB1.0	control_PVneg	8	18
ZNF283	0.6	0.0249	0.0246	0.0495	3.86	9.81	0.00365	1.6	LV	CELLSTATES	vFB1.0	control_PVneg	8	18
AP001347.1	0.599	0.0373	0.0981	0.196	5.74	8.38	0.00672	1.43	LV	CELLSTATES	vFB1.0	control_PVneg	8	18
HP1BP3	0.599	0.0133	0.361	0.746	7.55	12.4	0.00131	1.88	LV	CELLSTATES	vFB1.0	control_PVneg	8	18
SMAD1	0.599	0.0188	0.11	0.23	5.94	11	0.00228	1.73	LV	CELLSTATES	vFB1.0	control_PVneg	8	18
GALNT10	0.598	0.0354	0.379	0.76	7.6	8.57	0.00618	1.45	LV	CELLSTATES	vFB1.0	control_PVneg	8	18
INTU	0.598	0.00665	0.109	0.209	5.84	15.4	0.000429	2.18	LV	CELLSTATES	vFB1.0	control_PVneg	8	18
MAGI2	0.598	0.00527	1.02	2.12	9.11	16.4	0.000295	2.28	LV	CELLSTATES	vFB1.0	control_PVneg	8	18
MBOAT1	0.598	0.0257	0.0863	0.169	5.55	9.7	0.00383	1.59	LV	CELLSTATES	vFB1.0	control_PVneg	8	18
ZBTB20	0.598	0.0117	4.87	10.4	11.4	12.9	0.00106	1.93	LV	CELLSTATES	vFB1.0	control_PVneg	8	18
ZNF780B	0.598	0.00586	0.111	0.238	5.92	16	0.000348	2.23	LV	CELLSTATES	vFB1.0	control_PVneg	8	18
FOCAD	0.597	0.00906	0.35	0.816	7.63	14	0.000703	2.04	LV	CELLSTATES	vFB1.0	control_PVneg	8	18
LGR4	0.597	0.0462	0.607	1.39	8.44	7.64	0.0093	1.34	LV	CELLSTATES	vFB1.0	control_PVneg	8	18
XPO7	0.597	0.00351	0.12	0.258	6.04	18.3	0.000156	2.45	LV	CELLSTATES	vFB1.0	control_PVneg	8	18
AGPAT4	0.596	0.0172	0.0751	0.155	5.4	11.3	0.00198	1.76	LV	CELLSTATES	vFB1.0	control_PVneg	8	18
INVS	0.596	0.0033	0.442	0.905	7.88	18.6	0.00014	2.48	LV	CELLSTATES	vFB1.0	control_PVneg	8	18
MROH1	0.596	0.043	0.0565	0.122	4.95	7.89	0.00834	1.37	LV	CELLSTATES	vFB1.0	control_PVneg	8	18
CDC14B	0.595	0.0131	0.111	0.211	5.9	12.4	0.00127	1.88	LV	CELLSTATES	vFB1.0	control_PVneg	8	18
DDX17	0.595	0.0104	0.987	2.08	9.02	13.4	0.000878	1.98	LV	CELLSTATES	vFB1.0	control_PVneg	8	18
IRF3	0.595	0.0162	0.0784	0.178	5.45	11.6	0.00179	1.79	LV	CELLSTATES	vFB1.0	control_PVneg	8	18
NEK7	0.595	0.00404	0.324	0.715	7.47	17.6	0.000197	2.39	LV	CELLSTATES	vFB1.0	control_PVneg	8	18
PDS5A	0.595	0.00376	0.457	0.949	7.91	18	0.000173	2.42	LV	CELLSTATES	vFB1.0	control_PVneg	8	18
ZNF577	0.595	0.00897	0.0645	0.13	5.14	14.1	0.000684	2.05	LV	CELLSTATES	vFB1.0	control_PVneg	8	18
C20orf194	0.594	0.00341	0.394	0.787	7.69	18.4	0.000148	2.47	LV	CELLSTATES	vFB1.0	control_PVneg	8	18
CEP78	0.594	0.0289	0.0362	0.0663	4.31	9.28	0.00456	1.54	LV	CELLSTATES	vFB1.0	control_PVneg	8	18
GAK	0.594	0.0369	0.0876	0.194	5.57	8.42	0.00661	1.43	LV	CELLSTATES	vFB1.0	control_PVneg	8	18
LINC02241	0.594	0.04	0.0523	0.125	4.99	8.16	0.00741	1.4	LV	CELLSTATES	vFB1.0	control_PVneg	8	18
ZNF678	0.594	0.0206	0.0864	0.177	5.53	10.5	0.00269	1.69	LV	CELLSTATES	vFB1.0	control_PVneg	8	18
AC078881.1	0.593	0.0241	0.044	0.0951	4.7	9.93	0.00348	1.62	LV	CELLSTATES	vFB1.0	control_PVneg	8	18
SIPA1L3	0.593	0.00882	0.151	0.324	6.4	14.2	0.000662	2.05	LV	CELLSTATES	vFB1.0	control_PVneg	8	18
STX7	0.593	0.00132	0.151	0.316	6.41	23.3	3.18e-05	2.88	LV	CELLSTATES	vFB1.0	control_PVneg	8	18
ANAPC4	0.591	0.0114	0.0978	0.208	5.72	13	0.00102	1.94	LV	CELLSTATES	vFB1.0	control_PVneg	8	18
DENND1A	0.591	0.00236	0.623	1.26	8.37	20.1	8.45e-05	2.63	LV	CELLSTATES	vFB1.0	control_PVneg	8	18
GPR137B	0.591	0.015	0.0649	0.137	5.21	11.9	0.00157	1.82	LV	CELLSTATES	vFB1.0	control_PVneg	8	18
RPTOR	0.591	0.0126	0.153	0.334	6.36	12.6	0.00118	1.9	LV	CELLSTATES	vFB1.0	control_PVneg	8	18
STARD13	0.591	0.0131	0.734	1.52	8.62	12.5	0.00126	1.88	LV	CELLSTATES	vFB1.0	control_PVneg	8	18
POGZ	0.59	0.000877	0.381	0.84	7.71	25.6	1.59e-05	3.06	LV	CELLSTATES	vFB1.0	control_PVneg	8	18
APAF1	0.589	0.0233	0.0785	0.14	5.31	10.1	0.0033	1.63	LV	CELLSTATES	vFB1.0	control_PVneg	8	18
ATXN7	0.589	0.0447	0.0351	0.0754	4.3	7.74	0.00892	1.35	LV	CELLSTATES	vFB1.0	control_PVneg	8	18
CDK14	0.589	0.0162	0.782	1.8	8.72	11.6	0.00179	1.79	LV	CELLSTATES	vFB1.0	control_PVneg	8	18
EVI5	0.589	0.00843	0.622	1.16	8.29	14.3	0.000625	2.07	LV	CELLSTATES	vFB1.0	control_PVneg	8	18
FMO4	0.589	0.0362	0.0589	0.119	5.03	8.48	0.00642	1.44	LV	CELLSTATES	vFB1.0	control_PVneg	8	18
SNX24	0.589	0.0192	0.108	0.214	5.81	10.8	0.0024	1.72	LV	CELLSTATES	vFB1.0	control_PVneg	8	18
TRAF3IP2-AS1	0.589	0.00273	0.351	0.725	7.55	19.5	0.000104	2.56	LV	CELLSTATES	vFB1.0	control_PVneg	8	18
ZNF587	0.589	0.0147	0.0401	0.0901	4.51	12	0.00153	1.83	LV	CELLSTATES	vFB1.0	control_PVneg	8	18
CPQ	0.588	0.00249	0.713	1.52	8.61	19.9	9.27e-05	2.6	LV	CELLSTATES	vFB1.0	control_PVneg	8	18
NCBP3	0.588	0.0485	0.0934	0.196	5.6	7.49	0.00996	1.31	LV	CELLSTATES	vFB1.0	control_PVneg	8	18
PKP4	0.587	0.00914	0.224	0.489	6.97	14	0.000715	2.04	LV	CELLSTATES	vFB1.0	control_PVneg	8	18
PACS1	0.586	0.0267	0.309	0.643	7.38	9.56	0.00405	1.57	LV	CELLSTATES	vFB1.0	control_PVneg	8	18
CDKL5	0.585	0.007	0.0898	0.184	5.6	15.1	0.000467	2.15	LV	CELLSTATES	vFB1.0	control_PVneg	8	18
KDM1A	0.585	0.0244	0.114	0.212	5.85	9.88	0.00354	1.61	LV	CELLSTATES	vFB1.0	control_PVneg	8	18
NBPF11	0.585	0.00574	0.0972	0.202	5.75	16	0.000338	2.24	LV	CELLSTATES	vFB1.0	control_PVneg	8	18
PSD3	0.585	0.00703	0.649	1.42	8.47	15.1	0.00047	2.15	LV	CELLSTATES	vFB1.0	control_PVneg	8	18
UBAP1L	0.585	0.0203	0.0405	0.0893	4.57	10.6	0.00262	1.69	LV	CELLSTATES	vFB1.0	control_PVneg	8	18
KIFAP3	0.584	0.00304	0.211	0.48	6.85	19	0.000124	2.52	LV	CELLSTATES	vFB1.0	control_PVneg	8	18
ABLIM1	0.583	0.028	0.507	1.21	8.21	9.42	0.00431	1.55	LV	CELLSTATES	vFB1.0	control_PVneg	8	18
DDX59	0.583	0.0335	0.0718	0.14	5.23	8.75	0.00572	1.47	LV	CELLSTATES	vFB1.0	control_PVneg	8	18
MITF	0.583	0.00933	0.179	0.449	6.79	13.9	0.000734	2.03	LV	CELLSTATES	vFB1.0	control_PVneg	8	18
MTMR1	0.583	0.0175	0.0864	0.175	5.55	11.2	0.00205	1.76	LV	CELLSTATES	vFB1.0	control_PVneg	8	18
ECHDC2	0.582	0.0101	0.853	1.9	8.92	13.5	0.000841	1.99	LV	CELLSTATES	vFB1.0	control_PVneg	8	18
FBXL20	0.582	0.0254	0.339	0.735	7.55	9.75	0.00374	1.6	LV	CELLSTATES	vFB1.0	control_PVneg	8	18
ANK3	0.581	0.0213	0.175	0.387	6.67	10.4	0.00287	1.67	LV	CELLSTATES	vFB1.0	control_PVneg	8	18
CTBP2	0.581	0.0343	0.328	0.668	7.37	8.67	0.00593	1.46	LV	CELLSTATES	vFB1.0	control_PVneg	8	18
PPP2R1B	0.581	0.0211	0.0683	0.145	5.21	10.4	0.00281	1.67	LV	CELLSTATES	vFB1.0	control_PVneg	8	18
RIN2	0.581	0.00934	0.347	0.792	7.68	13.9	0.00074	2.03	LV	CELLSTATES	vFB1.0	control_PVneg	8	18
TCF3	0.581	0.0481	0.0362	0.0764	4.33	7.51	0.00987	1.32	LV	CELLSTATES	vFB1.0	control_PVneg	8	18
DENND4C	0.58	0.00424	0.539	1.07	8.14	17.4	0.000213	2.37	LV	CELLSTATES	vFB1.0	control_PVneg	8	18
JAM3	0.58	0.00633	0.121	0.261	6.02	15.6	0.000397	2.2	LV	CELLSTATES	vFB1.0	control_PVneg	8	18
CRYBG3	0.579	0.0413	0.423	0.878	7.76	8.03	0.00784	1.38	LV	CELLSTATES	vFB1.0	control_PVneg	8	18
MEGF9	0.579	0.0212	0.0592	0.113	5.03	10.4	0.00284	1.67	LV	CELLSTATES	vFB1.0	control_PVneg	8	18
SWT1	0.579	0.0033	0.0936	0.197	5.71	18.6	0.00014	2.48	LV	CELLSTATES	vFB1.0	control_PVneg	8	18
FBXW8	0.578	0.0252	0.159	0.286	6.31	9.77	0.00371	1.6	LV	CELLSTATES	vFB1.0	control_PVneg	8	18
CRIM1	0.577	0.0234	0.108	0.223	5.93	10	0.00333	1.63	LV	CELLSTATES	vFB1.0	control_PVneg	8	18
TBC1D5	0.577	0.00165	0.926	1.88	8.94	21.9	4.79e-05	2.78	LV	CELLSTATES	vFB1.0	control_PVneg	8	18
GKAP1	0.576	0.0306	0.0522	0.113	4.84	9.07	0.00499	1.51	LV	CELLSTATES	vFB1.0	control_PVneg	8	18
WDR92	0.576	0.0354	0.0239	0.0451	3.78	8.57	0.00619	1.45	LV	CELLSTATES	vFB1.0	control_PVneg	8	18
ZNF263	0.576	0.0326	0.0848	0.178	5.6	8.85	0.00549	1.49	LV	CELLSTATES	vFB1.0	control_PVneg	8	18
ZNF546	0.576	0.018	0.0591	0.112	4.98	11.1	0.00216	1.74	LV	CELLSTATES	vFB1.0	control_PVneg	8	18
ELF1	0.575	0.0426	0.715	1.54	8.56	7.92	0.00824	1.37	LV	CELLSTATES	vFB1.0	control_PVneg	8	18
PHKA2	0.574	0.0193	0.0373	0.0917	4.46	10.8	0.00243	1.71	LV	CELLSTATES	vFB1.0	control_PVneg	8	18
RNF213	0.574	0.0212	0.276	0.643	7.27	10.4	0.00284	1.67	LV	CELLSTATES	vFB1.0	control_PVneg	8	18
WARS2	0.574	0.0282	0.145	0.276	6.26	9.39	0.00436	1.55	LV	CELLSTATES	vFB1.0	control_PVneg	8	18
EVA1C	0.573	0.00899	0.362	0.734	7.61	14.1	0.000691	2.05	LV	CELLSTATES	vFB1.0	control_PVneg	8	18
ANKFY1	0.572	0.00869	0.154	0.337	6.38	14.2	0.000648	2.06	LV	CELLSTATES	vFB1.0	control_PVneg	8	18
APLF	0.572	0.00829	0.107	0.21	5.83	14.4	0.000608	2.08	LV	CELLSTATES	vFB1.0	control_PVneg	8	18
ALPK1	0.571	0.0381	0.182	0.378	6.61	8.31	0.00694	1.42	LV	CELLSTATES	vFB1.0	control_PVneg	8	18
IFT140	0.57	0.05	0.17	0.295	6.4	7.39	0.0104	1.3	LV	CELLSTATES	vFB1.0	control_PVneg	8	18
LRRC4C	0.57	0.0302	0.147	0.328	6.4	9.12	0.00489	1.52	LV	CELLSTATES	vFB1.0	control_PVneg	8	18
ELMO1	0.569	0.0201	0.518	1.13	8.15	10.7	0.00258	1.7	LV	CELLSTATES	vFB1.0	control_PVneg	8	18
GOLGB1	0.569	0.0452	0.414	0.873	7.73	7.7	0.00906	1.34	LV	CELLSTATES	vFB1.0	control_PVneg	8	18
INTS4	0.569	0.0108	0.125	0.229	6.01	13.3	0.000931	1.97	LV	CELLSTATES	vFB1.0	control_PVneg	8	18
NUP153	0.569	0.016	0.186	0.395	6.63	11.6	0.00176	1.79	LV	CELLSTATES	vFB1.0	control_PVneg	8	18
SCP2	0.569	0.0048	0.208	0.437	6.82	16.8	0.000261	2.32	LV	CELLSTATES	vFB1.0	control_PVneg	8	18
ATL1	0.568	0.0126	0.0612	0.111	5.01	12.6	0.00119	1.9	LV	CELLSTATES	vFB1.0	control_PVneg	8	18
ZFAT	0.568	0.0351	0.0497	0.0982	4.74	8.59	0.00613	1.45	LV	CELLSTATES	vFB1.0	control_PVneg	8	18
HPS3	0.566	0.0236	0.0904	0.197	5.67	10	0.00336	1.63	LV	CELLSTATES	vFB1.0	control_PVneg	8	18
MAP4K3	0.566	0.0131	0.519	1.09	8.13	12.5	0.00126	1.88	LV	CELLSTATES	vFB1.0	control_PVneg	8	18
TMEM161B	0.566	0.0291	0.0795	0.151	5.36	9.26	0.00459	1.54	LV	CELLSTATES	vFB1.0	control_PVneg	8	18
ZFP82	0.566	0.0397	0.0533	0.105	4.94	8.18	0.00733	1.4	LV	CELLSTATES	vFB1.0	control_PVneg	8	18
ATG4C	0.565	0.00593	0.0735	0.153	5.34	15.9	0.000355	2.23	LV	CELLSTATES	vFB1.0	control_PVneg	8	18
BNC2	0.565	0.0165	1.46	3.25	9.6	11.5	0.00185	1.78	LV	CELLSTATES	vFB1.0	control_PVneg	8	18
ELP1	0.565	0.0161	0.0701	0.142	5.25	11.6	0.00178	1.79	LV	CELLSTATES	vFB1.0	control_PVneg	8	18
IMMP1L	0.565	0.0192	0.0764	0.164	5.38	10.8	0.00239	1.72	LV	CELLSTATES	vFB1.0	control_PVneg	8	18
DOCK11	0.564	0.00598	0.138	0.305	6.29	15.9	0.00036	2.22	LV	CELLSTATES	vFB1.0	control_PVneg	8	18
KAT6A	0.564	0.00392	0.302	0.62	7.32	17.7	0.000187	2.41	LV	CELLSTATES	vFB1.0	control_PVneg	8	18
TTC23	0.564	0.0192	0.135	0.26	6.12	10.8	0.00239	1.72	LV	CELLSTATES	vFB1.0	control_PVneg	8	18
ZBTB37	0.564	0.0213	0.0414	0.0868	4.55	10.4	0.00288	1.67	LV	CELLSTATES	vFB1.0	control_PVneg	8	18
LIMCH1	0.563	0.0332	0.498	1.2	8.15	8.78	0.00565	1.48	LV	CELLSTATES	vFB1.0	control_PVneg	8	18
RMDN2	0.563	0.04	0.101	0.217	5.78	8.15	0.00744	1.4	LV	CELLSTATES	vFB1.0	control_PVneg	8	18
ZNF717	0.563	0.00604	0.0698	0.144	5.31	15.8	0.000368	2.22	LV	CELLSTATES	vFB1.0	control_PVneg	8	18
INTS3	0.562	0.0375	0.067	0.144	5.19	8.36	0.00678	1.43	LV	CELLSTATES	vFB1.0	control_PVneg	8	18
PCSK5	0.562	0.0428	0.319	0.691	7.44	7.9	0.00828	1.37	LV	CELLSTATES	vFB1.0	control_PVneg	8	18
PELI1	0.562	0.0139	0.071	0.151	5.28	12.2	0.00141	1.86	LV	CELLSTATES	vFB1.0	control_PVneg	8	18
PRKCA	0.562	0.00568	0.429	0.863	7.8	16.1	0.000331	2.25	LV	CELLSTATES	vFB1.0	control_PVneg	8	18
QSER1	0.562	0.00881	0.131	0.28	6.13	14.2	0.000661	2.06	LV	CELLSTATES	vFB1.0	control_PVneg	8	18
GLIS3	0.561	0.0301	1.61	3.32	9.71	9.13	0.00486	1.52	LV	CELLSTATES	vFB1.0	control_PVneg	8	18
KIF16B	0.561	0.00899	0.124	0.263	6.06	14	0.000692	2.05	LV	CELLSTATES	vFB1.0	control_PVneg	8	18
ADD1	0.56	0.0115	0.305	0.616	7.29	13	0.00102	1.94	LV	CELLSTATES	vFB1.0	control_PVneg	8	18
APPBP2	0.559	0.0114	0.247	0.527	7.03	13	0.00101	1.94	LV	CELLSTATES	vFB1.0	control_PVneg	8	18
GTDC1	0.559	0.00294	0.309	0.673	7.42	19.1	0.000117	2.53	LV	CELLSTATES	vFB1.0	control_PVneg	8	18
HMBOX1	0.559	0.00892	0.217	0.438	6.84	14.1	0.000677	2.05	LV	CELLSTATES	vFB1.0	control_PVneg	8	18
PHIP	0.559	0.00277	0.392	0.877	7.79	19.4	0.000106	2.56	LV	CELLSTATES	vFB1.0	control_PVneg	8	18
TBC1D9	0.559	0.0261	0.0713	0.134	5.23	9.65	0.00391	1.58	LV	CELLSTATES	vFB1.0	control_PVneg	8	18
TRAPPC12	0.559	0.00371	0.152	0.332	6.36	18.1	0.000168	2.43	LV	CELLSTATES	vFB1.0	control_PVneg	8	18
ZSWIM5	0.559	0.00421	0.124	0.253	6.09	17.4	0.00021	2.38	LV	CELLSTATES	vFB1.0	control_PVneg	8	18
AKT2	0.557	0.00642	0.0923	0.203	5.66	15.5	0.000407	2.19	LV	CELLSTATES	vFB1.0	control_PVneg	8	18
SP100	0.557	0.0126	0.283	0.656	7.31	12.6	0.00119	1.9	LV	CELLSTATES	vFB1.0	control_PVneg	8	18
ERGIC1	0.556	0.0184	0.154	0.333	6.4	11	0.00223	1.73	LV	CELLSTATES	vFB1.0	control_PVneg	8	18
GTF3C1	0.556	0.00611	0.0883	0.186	5.58	15.7	0.000376	2.21	LV	CELLSTATES	vFB1.0	control_PVneg	8	18
PACS2	0.556	0.011	0.0781	0.166	5.44	13.2	0.000952	1.96	LV	CELLSTATES	vFB1.0	control_PVneg	8	18
ZNF529-AS1	0.556	0.0286	0.0605	0.114	4.98	9.34	0.00446	1.54	LV	CELLSTATES	vFB1.0	control_PVneg	8	18
AGAP3	0.555	0.0225	0.0533	0.114	4.92	10.2	0.00313	1.65	LV	CELLSTATES	vFB1.0	control_PVneg	8	18
CYP27A1	0.554	0.0141	0.288	0.555	7.26	12.1	0.00145	1.85	LV	CELLSTATES	vFB1.0	control_PVneg	8	18
SHTN1	0.554	0.0312	0.112	0.223	5.89	9	0.00514	1.51	LV	CELLSTATES	vFB1.0	control_PVneg	8	18
RPS6KA5	0.553	0.0497	0.0842	0.182	5.63	7.41	0.0103	1.3	LV	CELLSTATES	vFB1.0	control_PVneg	8	18
TCF4	0.553	0.0208	1.84	4.35	10	10.5	0.00275	1.68	LV	CELLSTATES	vFB1.0	control_PVneg	8	18
SGK3	0.552	0.00415	0.117	0.236	5.99	17.5	0.000205	2.38	LV	CELLSTATES	vFB1.0	control_PVneg	8	18
VWA8	0.552	0.00299	0.242	0.524	7.07	19.1	0.000121	2.52	LV	CELLSTATES	vFB1.0	control_PVneg	8	18
METTL15	0.551	0.00381	0.294	0.591	7.27	17.9	0.00018	2.42	LV	CELLSTATES	vFB1.0	control_PVneg	8	18
TRAK1	0.551	0.0439	0.162	0.351	6.45	7.8	0.00868	1.36	LV	CELLSTATES	vFB1.0	control_PVneg	8	18
XXYLT1	0.551	0.0137	0.0852	0.175	5.54	12.2	0.00138	1.86	LV	CELLSTATES	vFB1.0	control_PVneg	8	18
DMGDH	0.55	0.0312	0.0752	0.135	5.28	9.01	0.00512	1.51	LV	CELLSTATES	vFB1.0	control_PVneg	8	18
PPCDC	0.55	0.0151	0.131	0.261	6.14	11.9	0.0016	1.82	LV	CELLSTATES	vFB1.0	control_PVneg	8	18
AL035530.2	0.549	0.0237	0.0619	0.128	5.19	9.99	0.00339	1.63	LV	CELLSTATES	vFB1.0	control_PVneg	8	18
MTA3	0.549	0.00317	0.268	0.541	7.15	18.8	0.000133	2.5	LV	CELLSTATES	vFB1.0	control_PVneg	8	18
SMYD3	0.549	0.00417	0.817	1.66	8.79	17.5	0.000206	2.38	LV	CELLSTATES	vFB1.0	control_PVneg	8	18
C1orf21	0.548	0.0443	0.741	1.51	8.6	7.77	0.00879	1.35	LV	CELLSTATES	vFB1.0	control_PVneg	8	18
FAM193A	0.548	0.00948	0.215	0.455	6.84	13.8	0.000754	2.02	LV	CELLSTATES	vFB1.0	control_PVneg	8	18
PRIMPOL	0.548	0.00695	0.132	0.265	6.13	15.2	0.000461	2.16	LV	CELLSTATES	vFB1.0	control_PVneg	8	18
SLC39A10	0.548	0.00412	0.102	0.194	5.78	17.5	0.000202	2.39	LV	CELLSTATES	vFB1.0	control_PVneg	8	18
SUPT3H	0.548	0.0163	0.25	0.492	7.07	11.5	0.00181	1.79	LV	CELLSTATES	vFB1.0	control_PVneg	8	18
CNIH3	0.547	0.00914	0.0887	0.177	5.58	14	0.000715	2.04	LV	CELLSTATES	vFB1.0	control_PVneg	8	18
MAPK8	0.547	0.00357	0.315	0.646	7.39	18.2	0.00016	2.45	LV	CELLSTATES	vFB1.0	control_PVneg	8	18
CAMK1D	0.546	0.0437	0.133	0.316	6.26	7.81	0.00863	1.36	LV	CELLSTATES	vFB1.0	control_PVneg	8	18
GALNT11	0.546	0.00713	0.178	0.333	6.51	15.1	0.000479	2.15	LV	CELLSTATES	vFB1.0	control_PVneg	8	18
NAPEPLD	0.546	0.0316	0.0784	0.152	5.36	8.95	0.00525	1.5	LV	CELLSTATES	vFB1.0	control_PVneg	8	18
PLEKHM3	0.545	0.0134	0.126	0.274	6.14	12.3	0.00133	1.87	LV	CELLSTATES	vFB1.0	control_PVneg	8	18
SAMD4B	0.545	0.0277	0.127	0.272	6.08	9.44	0.00426	1.56	LV	CELLSTATES	vFB1.0	control_PVneg	8	18
DZIP3	0.544	0.0324	0.104	0.204	5.78	8.86	0.00545	1.49	LV	CELLSTATES	vFB1.0	control_PVneg	8	18
RSPH3	0.544	0.03	0.0426	0.093	4.65	9.15	0.00482	1.52	LV	CELLSTATES	vFB1.0	control_PVneg	8	18
TBC1D15	0.544	0.0139	0.129	0.289	6.17	12.2	0.0014	1.86	LV	CELLSTATES	vFB1.0	control_PVneg	8	18
TCF7L2	0.544	0.00906	0.802	1.74	8.78	14	0.000699	2.04	LV	CELLSTATES	vFB1.0	control_PVneg	8	18
BABAM2	0.543	0.00279	0.354	0.743	7.6	19.4	0.000108	2.55	LV	CELLSTATES	vFB1.0	control_PVneg	8	18
DROSHA	0.543	0.0256	0.0991	0.208	5.75	9.73	0.00378	1.59	LV	CELLSTATES	vFB1.0	control_PVneg	8	18
HERC1	0.543	0.00774	0.504	1	8.05	14.7	0.000543	2.11	LV	CELLSTATES	vFB1.0	control_PVneg	8	18
L3MBTL3	0.543	0.0475	0.0479	0.0944	4.72	7.56	0.00966	1.32	LV	CELLSTATES	vFB1.0	control_PVneg	8	18
SLC35G2	0.543	0.0413	0.0577	0.118	5.04	8.02	0.00787	1.38	LV	CELLSTATES	vFB1.0	control_PVneg	8	18
YLPM1	0.542	0.0045	0.218	0.451	6.85	17.1	0.000236	2.35	LV	CELLSTATES	vFB1.0	control_PVneg	8	18
ZNF318	0.542	0.0391	0.0451	0.104	4.69	8.23	0.00716	1.41	LV	CELLSTATES	vFB1.0	control_PVneg	8	18
ARSJ	0.541	0.0353	0.162	0.302	6.38	8.58	0.00617	1.45	LV	CELLSTATES	vFB1.0	control_PVneg	8	18
HTT	0.541	0.0154	0.196	0.413	6.71	11.8	0.00165	1.81	LV	CELLSTATES	vFB1.0	control_PVneg	8	18
KIDINS220	0.541	0.00537	0.268	0.577	7.18	16.3	0.000304	2.27	LV	CELLSTATES	vFB1.0	control_PVneg	8	18
TIAM2	0.541	0.00185	0.23	0.439	6.9	21.4	5.74e-05	2.73	LV	CELLSTATES	vFB1.0	control_PVneg	8	18
EP400	0.54	0.037	0.144	0.287	6.22	8.4	0.00665	1.43	LV	CELLSTATES	vFB1.0	control_PVneg	8	18
SMAD4	0.54	0.043	0.0688	0.161	5.31	7.89	0.00832	1.37	LV	CELLSTATES	vFB1.0	control_PVneg	8	18
CROCC	0.539	0.0241	0.0979	0.215	5.79	9.92	0.00349	1.62	LV	CELLSTATES	vFB1.0	control_PVneg	8	18
AKNA	0.538	0.0432	0.0386	0.0845	4.41	7.87	0.0084	1.36	LV	CELLSTATES	vFB1.0	control_PVneg	8	18
NPHP1	0.538	0.0308	0.0422	0.0808	4.54	9.05	0.00502	1.51	LV	CELLSTATES	vFB1.0	control_PVneg	8	18
USP24	0.538	0.00428	0.241	0.519	7.02	17.3	0.000217	2.37	LV	CELLSTATES	vFB1.0	control_PVneg	8	18
SOS2	0.537	0.0109	0.431	0.864	7.8	13.2	0.000943	1.96	LV	CELLSTATES	vFB1.0	control_PVneg	8	18
UNC13B	0.537	0.00987	0.118	0.222	5.97	13.7	0.000799	2.01	LV	CELLSTATES	vFB1.0	control_PVneg	8	18
DCBLD2	0.536	0.0117	0.277	0.597	7.23	12.9	0.00106	1.93	LV	CELLSTATES	vFB1.0	control_PVneg	8	18
KLHL22	0.536	0.028	0.108	0.232	5.88	9.41	0.00433	1.55	LV	CELLSTATES	vFB1.0	control_PVneg	8	18
SETBP1	0.536	0.0479	0.609	1.37	8.37	7.52	0.00981	1.32	LV	CELLSTATES	vFB1.0	control_PVneg	8	18
TET2	0.536	0.0163	0.166	0.294	6.36	11.5	0.00182	1.79	LV	CELLSTATES	vFB1.0	control_PVneg	8	18
CDYL	0.535	0.0159	0.201	0.382	6.67	11.6	0.00174	1.8	LV	CELLSTATES	vFB1.0	control_PVneg	8	18
GLT8D2	0.535	0.018	0.17	0.35	6.57	11.1	0.00216	1.74	LV	CELLSTATES	vFB1.0	control_PVneg	8	18
HDX	0.535	0.0398	0.0777	0.153	5.37	8.17	0.00738	1.4	LV	CELLSTATES	vFB1.0	control_PVneg	8	18
MRPS31	0.535	0.0107	0.0963	0.195	5.68	13.3	0.000911	1.97	LV	CELLSTATES	vFB1.0	control_PVneg	8	18
PCDH9	0.535	0.033	2.12	4.09	10.1	8.8	0.00561	1.48	LV	CELLSTATES	vFB1.0	control_PVneg	8	18
TSPAN9	0.535	0.0293	0.133	0.258	6.18	9.24	0.00465	1.53	LV	CELLSTATES	vFB1.0	control_PVneg	8	18
CEP128	0.533	0.0463	0.0943	0.196	5.71	7.63	0.00934	1.33	LV	CELLSTATES	vFB1.0	control_PVneg	8	18
FAF1	0.533	0.00238	0.62	1.27	8.35	20.1	8.56e-05	2.62	LV	CELLSTATES	vFB1.0	control_PVneg	8	18
GOLIM4	0.533	0.00677	0.257	0.539	7.14	15.3	0.000441	2.17	LV	CELLSTATES	vFB1.0	control_PVneg	8	18
KCTD9	0.533	0.021	0.139	0.292	6.24	10.5	0.00278	1.68	LV	CELLSTATES	vFB1.0	control_PVneg	8	18
TLDC1	0.533	0.0301	0.0425	0.0835	4.61	9.13	0.00486	1.52	LV	CELLSTATES	vFB1.0	control_PVneg	8	18
CREBBP	0.532	0.00579	0.444	0.959	7.92	16	0.000343	2.24	LV	CELLSTATES	vFB1.0	control_PVneg	8	18
LCA5	0.532	0.036	0.0426	0.0861	4.58	8.5	0.00637	1.44	LV	CELLSTATES	vFB1.0	control_PVneg	8	18
MBTPS1	0.532	0.0435	0.15	0.31	6.27	7.84	0.00854	1.36	LV	CELLSTATES	vFB1.0	control_PVneg	8	18
KMT5A	0.531	0.0431	0.0401	0.086	4.51	7.88	0.00838	1.37	LV	CELLSTATES	vFB1.0	control_PVneg	8	18
ZNF25	0.531	0.0418	0.0636	0.135	5.1	7.98	0.00801	1.38	LV	CELLSTATES	vFB1.0	control_PVneg	8	18
MAST4	0.529	0.0171	0.43	0.884	7.85	11.3	0.00196	1.77	LV	CELLSTATES	vFB1.0	control_PVneg	8	18
FCHO2	0.528	0.00948	0.232	0.452	6.93	13.8	0.000754	2.02	LV	CELLSTATES	vFB1.0	control_PVneg	8	18
RNF215	0.528	0.0193	0.0644	0.13	5.16	10.8	0.00242	1.71	LV	CELLSTATES	vFB1.0	control_PVneg	8	18
SGCD	0.528	0.0383	0.547	1.22	8.2	8.3	0.00697	1.42	LV	CELLSTATES	vFB1.0	control_PVneg	8	18
AK3	0.527	0.0159	0.0871	0.209	5.66	11.7	0.00173	1.8	LV	CELLSTATES	vFB1.0	control_PVneg	8	18
SMARCC1	0.527	0.006	0.211	0.41	6.78	15.8	0.000364	2.22	LV	CELLSTATES	vFB1.0	control_PVneg	8	18
ZNF83	0.527	0.0104	0.35	0.663	7.52	13.4	0.000866	1.98	LV	CELLSTATES	vFB1.0	control_PVneg	8	18
CRTC1	0.526	0.0381	0.0996	0.218	5.79	8.3	0.00694	1.42	LV	CELLSTATES	vFB1.0	control_PVneg	8	18
AC074386.1	0.525	0.0497	0.0592	0.106	4.94	7.41	0.0103	1.3	LV	CELLSTATES	vFB1.0	control_PVneg	8	18
MLLT6	0.525	0.0359	0.114	0.263	6.01	8.52	0.00633	1.45	LV	CELLSTATES	vFB1.0	control_PVneg	8	18
NPIPB5	0.525	0.0416	0.0911	0.221	5.68	8	0.00795	1.38	LV	CELLSTATES	vFB1.0	control_PVneg	8	18
WDR48	0.525	0.0178	0.0791	0.165	5.46	11.2	0.00211	1.75	LV	CELLSTATES	vFB1.0	control_PVneg	8	18
CCNY	0.524	0.00804	0.438	0.78	7.76	14.6	0.000576	2.09	LV	CELLSTATES	vFB1.0	control_PVneg	8	18
INTS6-AS1	0.524	0.044	0.0546	0.1	4.9	7.79	0.00871	1.36	LV	CELLSTATES	vFB1.0	control_PVneg	8	18
KLHL2	0.524	0.0465	0.0729	0.133	5.21	7.62	0.0094	1.33	LV	CELLSTATES	vFB1.0	control_PVneg	8	18
PKN2	0.523	0.00953	0.442	0.867	7.85	13.8	0.000765	2.02	LV	CELLSTATES	vFB1.0	control_PVneg	8	18
TBC1D19	0.523	0.01	0.173	0.37	6.58	13.6	0.000823	2	LV	CELLSTATES	vFB1.0	control_PVneg	8	18
CCDC57	0.521	0.024	0.185	0.35	6.59	9.95	0.00345	1.62	LV	CELLSTATES	vFB1.0	control_PVneg	8	18
HEATR5A	0.521	0.0191	0.0975	0.226	5.81	10.9	0.00236	1.72	LV	CELLSTATES	vFB1.0	control_PVneg	8	18
RBMS1	0.521	0.0365	1.91	3.72	9.9	8.45	0.00651	1.44	LV	CELLSTATES	vFB1.0	control_PVneg	8	18
ITSN1	0.52	0.0157	0.301	0.627	7.32	11.7	0.0017	1.8	LV	CELLSTATES	vFB1.0	control_PVneg	8	18
TAPT1-AS1	0.52	0.0424	0.163	0.305	6.39	7.93	0.00818	1.37	LV	CELLSTATES	vFB1.0	control_PVneg	8	18
ALKBH3	0.519	0.0174	0.0494	0.105	4.81	11.3	0.00202	1.76	LV	CELLSTATES	vFB1.0	control_PVneg	8	18
BTBD10	0.519	0.0222	0.129	0.248	6.05	10.2	0.00306	1.65	LV	CELLSTATES	vFB1.0	control_PVneg	8	18
ZNF718	0.519	0.013	0.144	0.262	6.19	12.5	0.00124	1.89	LV	CELLSTATES	vFB1.0	control_PVneg	8	18
AC020928.1	0.518	0.00558	0.074	0.137	5.31	16.2	0.000321	2.25	LV	CELLSTATES	vFB1.0	control_PVneg	8	18
FTO	0.518	0.00346	0.598	1.28	8.37	18.4	0.000152	2.46	LV	CELLSTATES	vFB1.0	control_PVneg	8	18
MIPEP	0.518	0.0221	0.0962	0.196	5.71	10.3	0.00304	1.66	LV	CELLSTATES	vFB1.0	control_PVneg	8	18
TOR1AIP1	0.518	0.0163	0.136	0.259	6.13	11.5	0.00182	1.79	LV	CELLSTATES	vFB1.0	control_PVneg	8	18
ATP9B	0.517	0.0311	0.347	0.687	7.46	9.02	0.0051	1.51	LV	CELLSTATES	vFB1.0	control_PVneg	8	18
GNA12	0.517	0.033	0.246	0.478	6.97	8.8	0.0056	1.48	LV	CELLSTATES	vFB1.0	control_PVneg	8	18
CELF2	0.516	0.0406	2.29	4.68	10.3	8.09	0.00764	1.39	LV	CELLSTATES	vFB1.0	control_PVneg	8	18
FBXO31	0.516	0.0426	0.0517	0.106	4.8	7.92	0.00822	1.37	LV	CELLSTATES	vFB1.0	control_PVneg	8	18
FBXW4	0.515	0.0084	0.199	0.427	6.75	14.3	0.000621	2.08	LV	CELLSTATES	vFB1.0	control_PVneg	8	18
PLCL2	0.515	0.00724	0.205	0.453	6.82	15	0.00049	2.14	LV	CELLSTATES	vFB1.0	control_PVneg	8	18
MSANTD2	0.514	0.0406	0.0875	0.173	5.53	8.09	0.00764	1.39	LV	CELLSTATES	vFB1.0	control_PVneg	8	18
SLC39A11	0.514	0.00681	0.307	0.633	7.37	15.2	0.000447	2.17	LV	CELLSTATES	vFB1.0	control_PVneg	8	18
WASF2	0.514	0.00451	0.369	0.754	7.62	17	0.000237	2.35	LV	CELLSTATES	vFB1.0	control_PVneg	8	18
AC090825.1	0.513	0.032	0.154	0.296	6.39	8.91	0.00534	1.49	LV	CELLSTATES	vFB1.0	control_PVneg	8	18
AFDN	0.513	0.0236	0.326	0.609	7.37	10	0.00338	1.63	LV	CELLSTATES	vFB1.0	control_PVneg	8	18
CNOT6	0.513	0.0405	0.0728	0.153	5.28	8.1	0.0076	1.39	LV	CELLSTATES	vFB1.0	control_PVneg	8	18
LYPLAL1	0.513	0.0225	0.173	0.386	6.62	10.2	0.00313	1.65	LV	CELLSTATES	vFB1.0	control_PVneg	8	18
ANKRA2	0.512	0.028	0.0785	0.167	5.47	9.41	0.00432	1.55	LV	CELLSTATES	vFB1.0	control_PVneg	8	18
LRBA	0.512	0.00103	0.383	0.777	7.7	24.6	2.16e-05	2.99	LV	CELLSTATES	vFB1.0	control_PVneg	8	18
PTPRM	0.512	0.0206	0.522	1.05	8.11	10.5	0.0027	1.69	LV	CELLSTATES	vFB1.0	control_PVneg	8	18
WDFY3	0.512	0.0115	0.568	1.11	8.19	13	0.00103	1.94	LV	CELLSTATES	vFB1.0	control_PVneg	8	18
CSNK1G3	0.511	0.0288	0.15	0.285	6.25	9.29	0.00454	1.54	LV	CELLSTATES	vFB1.0	control_PVneg	8	18
LRP6	0.511	0.00782	0.152	0.304	6.35	14.7	0.000553	2.11	LV	CELLSTATES	vFB1.0	control_PVneg	8	18
SPTBN1	0.511	0.01	1.51	2.98	9.62	13.6	0.000824	2	LV	CELLSTATES	vFB1.0	control_PVneg	8	18
AC124312.1	0.51	0.0425	0.132	0.273	6.15	7.93	0.0082	1.37	LV	CELLSTATES	vFB1.0	control_PVneg	8	18
ZNF521	0.51	0.0236	0.497	0.927	7.98	10	0.00337	1.63	LV	CELLSTATES	vFB1.0	control_PVneg	8	18
FAM182B	0.509	0.0429	0.118	0.218	5.93	7.9	0.00831	1.37	LV	CELLSTATES	vFB1.0	control_PVneg	8	18
PGR	0.509	0.0197	0.11	0.209	5.88	10.7	0.0025	1.71	LV	CELLSTATES	vFB1.0	control_PVneg	8	18
MZF1	0.508	0.0257	0.0957	0.185	5.69	9.69	0.00383	1.59	LV	CELLSTATES	vFB1.0	control_PVneg	8	18
IFT74	0.507	0.00948	0.0952	0.193	5.69	13.8	0.000755	2.02	LV	CELLSTATES	vFB1.0	control_PVneg	8	18
RBM45	0.507	0.0174	0.057	0.115	4.99	11.2	0.00203	1.76	LV	CELLSTATES	vFB1.0	control_PVneg	8	18
AFG1L	0.506	0.0276	0.0721	0.146	5.32	9.46	0.00423	1.56	LV	CELLSTATES	vFB1.0	control_PVneg	8	18
AL356599.1	0.506	0.00948	0.143	0.242	6.16	13.8	0.000756	2.02	LV	CELLSTATES	vFB1.0	control_PVneg	8	18
CCDC93	0.506	0.0127	0.0943	0.195	5.68	12.6	0.00121	1.89	LV	CELLSTATES	vFB1.0	control_PVneg	8	18
UBAP2	0.506	0.0148	0.153	0.282	6.3	11.9	0.00154	1.83	LV	CELLSTATES	vFB1.0	control_PVneg	8	18
ARHGEF7	0.505	0.00798	0.204	0.421	6.76	14.6	0.000568	2.1	LV	CELLSTATES	vFB1.0	control_PVneg	8	18
MEIS1	0.505	0.0437	0.259	0.49	7.05	7.82	0.0086	1.36	LV	CELLSTATES	vFB1.0	control_PVneg	8	18
PDE5A	0.505	0.0263	0.485	1.02	8.05	9.61	0.00397	1.58	LV	CELLSTATES	vFB1.0	control_PVneg	8	18
STIM2	0.505	0.0104	0.136	0.305	6.26	13.4	0.000871	1.98	LV	CELLSTATES	vFB1.0	control_PVneg	8	18
ATG2B	0.504	0.0371	0.149	0.293	6.27	8.4	0.00666	1.43	LV	CELLSTATES	vFB1.0	control_PVneg	8	18
MAP3K3	0.503	0.0475	0.183	0.357	6.59	7.56	0.00967	1.32	LV	CELLSTATES	vFB1.0	control_PVneg	8	18
CEP104	0.502	0.0306	0.0679	0.135	5.18	9.07	0.00498	1.51	LV	CELLSTATES	vFB1.0	control_PVneg	8	18
SETX	0.502	0.00777	0.305	0.634	7.33	14.7	0.000547	2.11	LV	CELLSTATES	vFB1.0	control_PVneg	8	18
EXOC6B	0.501	0.00187	0.556	1.14	8.21	21.3	5.91e-05	2.73	LV	CELLSTATES	vFB1.0	control_PVneg	8	18
FUT10	0.501	0.0332	0.15	0.276	6.24	8.79	0.00563	1.48	LV	CELLSTATES	vFB1.0	control_PVneg	8	18
MAP4	0.501	0.00763	0.833	1.61	8.75	14.8	0.00053	2.12	LV	CELLSTATES	vFB1.0	control_PVneg	8	18
PHACTR2	0.501	0.0124	0.286	0.538	7.18	12.7	0.00115	1.91	LV	CELLSTATES	vFB1.0	control_PVneg	8	18
SENP2	0.501	0.0402	0.154	0.286	6.3	8.13	0.00751	1.4	LV	CELLSTATES	vFB1.0	control_PVneg	8	18
SPOPL	0.501	0.0223	0.122	0.237	6.02	10.2	0.00309	1.65	LV	CELLSTATES	vFB1.0	control_PVneg	8	18
WASL	0.501	0.0206	0.136	0.253	6.09	10.5	0.00272	1.69	LV	CELLSTATES	vFB1.0	control_PVneg	8	18
WDR7	0.501	0.00892	0.255	0.512	7.06	14.1	0.000678	2.05	LV	CELLSTATES	vFB1.0	control_PVneg	8	18
DTNB	0.5	0.0397	0.082	0.161	5.52	8.18	0.00734	1.4	LV	CELLSTATES	vFB1.0	control_PVneg	8	18

## Sheet: RBM20_control
Gene	logFC	FDR	mean_exp_control	mean_exp_genotype	logCPM	F	PValue	FDR_plot	Region	annotation_level	cell_state	comparison	Observations_genotype	Observations_reference
AC100793.4	3.71	3.61e-05	0.000873	0.0154	1.73	44.8	1.28e-07	4.44	LV	CELLSTATES	vFB1.0	control_RBM20	8	18
AC018742.1	3.35	4.43e-05	0.0241	0.209	4.87	43.6	1.66e-07	4.35	LV	CELLSTATES	vFB1.0	control_RBM20	8	18
PI16	3.25	7.63e-09	0.071	0.769	6.68	130	5.62e-13	8.12	LV	CELLSTATES	vFB1.0	control_RBM20	8	18
RGS7BP	2.77	0.00153	0.00324	0.0285	2.48	24.2	2.34e-05	2.82	LV	CELLSTATES	vFB1.0	control_RBM20	8	18
LINC00377	2.63	0.000313	0.00142	0.0135	1.56	32.3	2.47e-06	3.5	LV	CELLSTATES	vFB1.0	control_RBM20	8	18
HBB	2.54	0.00129	0.00454	0.054	3.02	25	1.83e-05	2.89	LV	CELLSTATES	vFB1.0	control_RBM20	8	18
FOSB	2.5	0.0226	0.00142	0.0393	2.11	11.3	0.00194	1.65	LV	CELLSTATES	vFB1.0	control_RBM20	8	18
SESN3	2.37	3.56e-07	0.0475	0.318	5.62	81	2.1e-10	6.45	LV	CELLSTATES	vFB1.0	control_RBM20	8	18
KIAA1211	2.31	1.73e-07	0.017	0.129	4.31	89.4	6.37e-11	6.76	LV	CELLSTATES	vFB1.0	control_RBM20	8	18
MAP2	2.27	8.36e-06	0.0269	0.171	4.81	55.9	1.35e-08	5.08	LV	CELLSTATES	vFB1.0	control_RBM20	8	18
HAPLN1	2.23	0.000404	0.0214	0.114	4.28	30.9	3.51e-06	3.39	LV	CELLSTATES	vFB1.0	control_RBM20	8	18
AC036214.1	2.17	5.25e-07	0.0219	0.118	4.38	76.3	4.25e-10	6.28	LV	CELLSTATES	vFB1.0	control_RBM20	8	18
SEZ6L	2.17	9.25e-06	0.0115	0.0749	3.73	54.9	1.63e-08	5.03	LV	CELLSTATES	vFB1.0	control_RBM20	8	18
ZNF385D-AS1	2.16	0.00334	0.0119	0.0471	3.27	19.7	9.59e-05	2.48	LV	CELLSTATES	vFB1.0	control_RBM20	8	18
KALRN	2.12	4.18e-07	0.0936	0.537	6.45	79.1	2.77e-10	6.38	LV	CELLSTATES	vFB1.0	control_RBM20	8	18
DCDC2C	2.1	0.0136	0.00186	0.0125	1.67	13.3	0.000899	1.87	LV	CELLSTATES	vFB1.0	control_RBM20	8	18
RAMP2-AS1	2.1	4.01e-05	0.0166	0.0819	3.97	44.1	1.48e-07	4.4	LV	CELLSTATES	vFB1.0	control_RBM20	8	18
HBA2	2.08	0.0086	0.00154	0.015	1.69	15.4	0.000421	2.07	LV	CELLSTATES	vFB1.0	control_RBM20	8	18
AFF3	2.07	6.01e-06	0.493	2.58	8.73	58.4	8.5e-09	5.22	LV	CELLSTATES	vFB1.0	control_RBM20	8	18
SNCAIP	2.07	6.69e-05	0.0308	0.141	4.7	40.8	3.1e-07	4.17	LV	CELLSTATES	vFB1.0	control_RBM20	8	18
GDNF-AS1	2.06	0.00104	0.0115	0.0501	3.32	26	1.36e-05	2.98	LV	CELLSTATES	vFB1.0	control_RBM20	8	18
AC007920.2	2.04	0.00619	0.00254	0.0135	1.84	16.8	0.00025	2.21	LV	CELLSTATES	vFB1.0	control_RBM20	8	18
AP000787.1	2.02	2.66e-07	0.0548	0.294	5.61	83.9	1.37e-10	6.58	LV	CELLSTATES	vFB1.0	control_RBM20	8	18
DOCK9-AS1	2.02	0.00356	0.00607	0.0292	2.63	19.4	0.000107	2.45	LV	CELLSTATES	vFB1.0	control_RBM20	8	18
SGIP1	2.01	0.000126	0.308	1.49	7.95	37.3	7.01e-07	3.9	LV	CELLSTATES	vFB1.0	control_RBM20	8	18
CYP19A1	2	0.00362	0.0043	0.0197	2.27	19.2	0.000111	2.44	LV	CELLSTATES	vFB1.0	control_RBM20	8	18
STARD4-AS1	2	0.000751	0.0477	0.194	5.1	27.6	8.74e-06	3.12	LV	CELLSTATES	vFB1.0	control_RBM20	8	18
ZNF365	1.99	0.00022	0.0162	0.0752	3.89	34	1.57e-06	3.66	LV	CELLSTATES	vFB1.0	control_RBM20	8	18
CTGF	1.97	0.00233	0.193	1.04	7.42	21.9	4.75e-05	2.63	LV	CELLSTATES	vFB1.0	control_RBM20	8	18
AP000755.2	1.96	0.0127	0.00588	0.0266	2.61	13.6	0.000795	1.9	LV	CELLSTATES	vFB1.0	control_RBM20	8	18
MRAP2	1.96	0.00241	0.00416	0.0234	2.26	21.6	5.26e-05	2.62	LV	CELLSTATES	vFB1.0	control_RBM20	8	18
AC092674.1	1.94	0.00179	0.00509	0.0239	2.43	23.3	3.05e-05	2.75	LV	CELLSTATES	vFB1.0	control_RBM20	8	18
SLC10A6	1.93	0.00462	0.00417	0.0253	2.32	18.1	0.000162	2.34	LV	CELLSTATES	vFB1.0	control_RBM20	8	18
KIF5C	1.91	0.00249	0.021	0.0972	4.19	21.2	5.8e-05	2.6	LV	CELLSTATES	vFB1.0	control_RBM20	8	18
GPT2	1.88	0.000131	0.00742	0.0384	2.97	36.9	7.72e-07	3.88	LV	CELLSTATES	vFB1.0	control_RBM20	8	18
NREP	1.87	6.09e-05	0.0513	0.194	5.17	41.5	2.65e-07	4.22	LV	CELLSTATES	vFB1.0	control_RBM20	8	18
ADAMTS8	1.86	0.0278	0.00292	0.014	1.89	10.5	0.00267	1.56	LV	CELLSTATES	vFB1.0	control_RBM20	8	18
PCOLCE2	1.81	3.07e-05	0.297	1.3	7.79	45.8	1.02e-07	4.51	LV	CELLSTATES	vFB1.0	control_RBM20	8	18
AC007389.5	1.8	0.00128	0.00459	0.0187	2.28	25.1	1.8e-05	2.89	LV	CELLSTATES	vFB1.0	control_RBM20	8	18
PLXDC2	1.79	2.51e-07	1.48	6.54	10.1	85.4	1.11e-10	6.6	LV	CELLSTATES	vFB1.0	control_RBM20	8	18
RGCC	1.79	0.00393	0.015	0.0767	3.91	18.8	0.000128	2.41	LV	CELLSTATES	vFB1.0	control_RBM20	8	18
AC099329.1	1.78	0.0143	0.00343	0.0189	2.11	13.1	0.000959	1.85	LV	CELLSTATES	vFB1.0	control_RBM20	8	18
HEY1	1.78	0.000781	0.0308	0.132	4.6	27.4	9.26e-06	3.11	LV	CELLSTATES	vFB1.0	control_RBM20	8	18
XG	1.77	0.00455	0.0125	0.0733	3.67	18.2	0.000158	2.34	LV	CELLSTATES	vFB1.0	control_RBM20	8	18
PARP15	1.76	0.00241	0.00886	0.0361	2.96	21.5	5.4e-05	2.62	LV	CELLSTATES	vFB1.0	control_RBM20	8	18
CFH	1.74	6.01e-06	0.64	2.77	8.91	58.1	8.86e-09	5.22	LV	CELLSTATES	vFB1.0	control_RBM20	8	18
CXCL13	1.74	0.00746	0.00545	0.0283	2.59	16.1	0.000329	2.13	LV	CELLSTATES	vFB1.0	control_RBM20	8	18
HS3ST3A1	1.73	0.00928	0.00669	0.0313	2.83	15	0.000478	2.03	LV	CELLSTATES	vFB1.0	control_RBM20	8	18
AC108449.1	1.72	0.000857	0.0332	0.11	4.47	27	1.03e-05	3.07	LV	CELLSTATES	vFB1.0	control_RBM20	8	18
AC005550.2	1.7	0.000367	0.0281	0.121	4.55	31.5	3.02e-06	3.44	LV	CELLSTATES	vFB1.0	control_RBM20	8	18
AC022101.1	1.7	0.00663	0.00978	0.0369	3.07	16.6	0.000275	2.18	LV	CELLSTATES	vFB1.0	control_RBM20	8	18
NOX4	1.69	0.000208	0.636	2.69	8.86	34.3	1.46e-06	3.68	LV	CELLSTATES	vFB1.0	control_RBM20	8	18
SAMD5	1.69	0.0104	0.0253	0.0976	4.22	14.5	0.000584	1.98	LV	CELLSTATES	vFB1.0	control_RBM20	8	18
PDZRN4	1.68	0.0132	0.0282	0.115	4.53	13.5	0.000844	1.88	LV	CELLSTATES	vFB1.0	control_RBM20	8	18
TIPARP	1.68	8.57e-05	0.0555	0.199	5.3	39.2	4.42e-07	4.07	LV	CELLSTATES	vFB1.0	control_RBM20	8	18
TPD52L1	1.68	0.00586	0.0348	0.155	4.92	17.1	0.000229	2.23	LV	CELLSTATES	vFB1.0	control_RBM20	8	18
FGF14-AS1	1.67	0.0273	0.00411	0.0127	1.98	10.6	0.00259	1.56	LV	CELLSTATES	vFB1.0	control_RBM20	8	18
INMT-MINDY4	1.66	0.00885	0.00735	0.0278	2.79	15.2	0.000441	2.05	LV	CELLSTATES	vFB1.0	control_RBM20	8	18
ITGA1	1.66	1.73e-07	0.098	0.426	6.27	89.5	6.35e-11	6.76	LV	CELLSTATES	vFB1.0	control_RBM20	8	18
WARS2-IT1	1.66	0.00215	0.0178	0.0701	3.84	22.3	4.21e-05	2.67	LV	CELLSTATES	vFB1.0	control_RBM20	8	18
ANXA3	1.65	0.00838	0.00722	0.0339	2.91	15.5	0.000402	2.08	LV	CELLSTATES	vFB1.0	control_RBM20	8	18
AL139147.1	1.64	0.00462	0.0204	0.0778	3.96	18.1	0.000162	2.34	LV	CELLSTATES	vFB1.0	control_RBM20	8	18
MEOX2	1.64	1.48e-05	0.0865	0.386	6.15	51.7	3.04e-08	4.83	LV	CELLSTATES	vFB1.0	control_RBM20	8	18
PCSK6-AS1	1.63	0.0122	0.00834	0.0295	2.83	13.8	0.00075	1.91	LV	CELLSTATES	vFB1.0	control_RBM20	8	18
ST8SIA4	1.63	0.00013	0.0206	0.0894	4.08	37	7.53e-07	3.89	LV	CELLSTATES	vFB1.0	control_RBM20	8	18
LINC01239	1.62	0.0155	0.0138	0.0601	3.65	12.8	0.00108	1.81	LV	CELLSTATES	vFB1.0	control_RBM20	8	18
AC016152.1	1.6	0.0165	0.00472	0.0168	2.19	12.6	0.00118	1.78	LV	CELLSTATES	vFB1.0	control_RBM20	8	18
RASL11B	1.6	0.0135	0.00748	0.0245	2.65	13.4	0.000881	1.87	LV	CELLSTATES	vFB1.0	control_RBM20	8	18
KCNQ3	1.58	0.00579	0.00652	0.027	2.7	17.2	0.000223	2.24	LV	CELLSTATES	vFB1.0	control_RBM20	8	18
AC009034.1	1.57	0.0414	0.00414	0.0138	1.97	9.06	0.00499	1.38	LV	CELLSTATES	vFB1.0	control_RBM20	8	18
PTPN13	1.57	1.81e-06	0.272	1.08	7.66	67	1.86e-09	5.74	LV	CELLSTATES	vFB1.0	control_RBM20	8	18
AC009229.2	1.56	0.00129	0.0122	0.0394	3.19	25	1.82e-05	2.89	LV	CELLSTATES	vFB1.0	control_RBM20	8	18
SORT1	1.56	6.05e-06	0.0212	0.097	4.22	57.8	9.36e-09	5.22	LV	CELLSTATES	vFB1.0	control_RBM20	8	18
STK17B	1.54	0.000535	0.153	0.55	6.72	29.2	5.59e-06	3.27	LV	CELLSTATES	vFB1.0	control_RBM20	8	18
DDAH1	1.52	1.39e-05	0.0906	0.327	5.97	52.2	2.76e-08	4.86	LV	CELLSTATES	vFB1.0	control_RBM20	8	18
NDC80	1.52	0.000264	0.0127	0.0494	3.42	33.1	1.97e-06	3.58	LV	CELLSTATES	vFB1.0	control_RBM20	8	18
SULF1	1.52	2.39e-05	0.28	0.919	7.48	48.6	5.63e-08	4.62	LV	CELLSTATES	vFB1.0	control_RBM20	8	18
MFAP5	1.51	0.00781	0.307	1.12	7.73	15.9	0.000352	2.11	LV	CELLSTATES	vFB1.0	control_RBM20	8	18
FOXP1-AS1	1.5	0.013	0.00764	0.0284	2.68	13.5	0.000824	1.89	LV	CELLSTATES	vFB1.0	control_RBM20	8	18
AL807752.6	1.48	0.0141	0.00409	0.0154	2.12	13.2	0.000945	1.85	LV	CELLSTATES	vFB1.0	control_RBM20	8	18
FAP	1.47	0.00555	0.0659	0.182	5.25	17.4	0.000209	2.26	LV	CELLSTATES	vFB1.0	control_RBM20	8	18
GPCPD1	1.47	4.46e-05	0.117	0.368	6.21	43.4	1.72e-07	4.35	LV	CELLSTATES	vFB1.0	control_RBM20	8	18
LINC01568	1.47	0.024	0.00931	0.0352	3.09	11.1	0.00215	1.62	LV	CELLSTATES	vFB1.0	control_RBM20	8	18
AC011853.2	1.46	0.0419	0.00667	0.0191	2.43	9.01	0.00509	1.38	LV	CELLSTATES	vFB1.0	control_RBM20	8	18
C11orf80	1.46	5.25e-07	0.129	0.445	6.43	76.5	4.14e-10	6.28	LV	CELLSTATES	vFB1.0	control_RBM20	8	18
LINC02542	1.46	0.00241	0.0157	0.059	3.61	21.5	5.42e-05	2.62	LV	CELLSTATES	vFB1.0	control_RBM20	8	18
GLIS1	1.45	0.00723	0.0126	0.0446	3.31	16.2	0.000315	2.14	LV	CELLSTATES	vFB1.0	control_RBM20	8	18
AC138969.1	1.44	0.00809	0.00462	0.0154	2.13	15.6	0.000381	2.09	LV	CELLSTATES	vFB1.0	control_RBM20	8	18
ARHGEF26	1.44	8.5e-06	0.0766	0.272	5.77	55.5	1.44e-08	5.07	LV	CELLSTATES	vFB1.0	control_RBM20	8	18
SEMA3C	1.44	0.000535	0.0575	0.194	5.26	29.2	5.59e-06	3.27	LV	CELLSTATES	vFB1.0	control_RBM20	8	18
SSX2IP	1.44	0.0021	0.0553	0.189	5.28	22.4	4.07e-05	2.68	LV	CELLSTATES	vFB1.0	control_RBM20	8	18
CRISPLD1	1.43	0.0238	0.0108	0.0351	3.13	11.1	0.0021	1.62	LV	CELLSTATES	vFB1.0	control_RBM20	8	18
AC008250.1	1.42	0.00803	0.0435	0.124	4.73	15.7	0.000374	2.1	LV	CELLSTATES	vFB1.0	control_RBM20	8	18
GNAI1	1.42	0.000494	0.0316	0.109	4.52	29.6	5.06e-06	3.31	LV	CELLSTATES	vFB1.0	control_RBM20	8	18
LOXL1-AS1	1.42	0.0107	0.00742	0.0252	2.67	14.3	0.000613	1.97	LV	CELLSTATES	vFB1.0	control_RBM20	8	18
MELTF-AS1	1.42	0.0235	0.00713	0.0248	2.57	11.2	0.00206	1.63	LV	CELLSTATES	vFB1.0	control_RBM20	8	18
ARHGEF28	1.41	0.0261	0.00919	0.0337	3.04	10.8	0.00243	1.58	LV	CELLSTATES	vFB1.0	control_RBM20	8	18
ARRDC4	1.41	0.000375	0.015	0.0529	3.57	31.3	3.15e-06	3.43	LV	CELLSTATES	vFB1.0	control_RBM20	8	18
KITLG	1.41	0.00177	0.023	0.0782	4.13	23.4	3.01e-05	2.75	LV	CELLSTATES	vFB1.0	control_RBM20	8	18
LINC00222	1.41	0.00259	0.0109	0.0413	3.18	21	6.21e-05	2.59	LV	CELLSTATES	vFB1.0	control_RBM20	8	18
SHROOM3	1.41	5.59e-05	0.129	0.488	6.58	42	2.35e-07	4.25	LV	CELLSTATES	vFB1.0	control_RBM20	8	18
SLC15A2	1.41	0.00269	0.0101	0.0344	3.07	20.8	6.75e-05	2.57	LV	CELLSTATES	vFB1.0	control_RBM20	8	18
AC025188.1	1.4	0.00235	0.017	0.0586	3.64	21.7	4.97e-05	2.63	LV	CELLSTATES	vFB1.0	control_RBM20	8	18
AC107029.1	1.39	0.0136	0.0054	0.0171	2.35	13.3	0.000899	1.87	LV	CELLSTATES	vFB1.0	control_RBM20	8	18
PLB1	1.39	0.00888	0.0276	0.0956	4.35	15.2	0.000443	2.05	LV	CELLSTATES	vFB1.0	control_RBM20	8	18
KLF2	1.38	0.0116	0.0689	0.233	5.51	14	0.000683	1.94	LV	CELLSTATES	vFB1.0	control_RBM20	8	18
PLEKHH2	1.38	1.25e-07	0.311	1.18	7.82	98	2.07e-11	6.9	LV	CELLSTATES	vFB1.0	control_RBM20	8	18
QPCT	1.38	0.0154	0.00695	0.0205	2.52	12.8	0.00108	1.81	LV	CELLSTATES	vFB1.0	control_RBM20	8	18
AC025822.2	1.37	0.0192	0.00336	0.013	1.85	12	0.0015	1.72	LV	CELLSTATES	vFB1.0	control_RBM20	8	18
ANO2	1.37	0.0075	0.0127	0.0466	3.38	16	0.000334	2.12	LV	CELLSTATES	vFB1.0	control_RBM20	8	18
ISPD-AS1	1.37	0.00235	0.0142	0.0447	3.4	21.8	4.92e-05	2.63	LV	CELLSTATES	vFB1.0	control_RBM20	8	18
AL359220.1	1.36	0.00457	0.0175	0.0525	3.64	18.2	0.00016	2.34	LV	CELLSTATES	vFB1.0	control_RBM20	8	18
LTC4S	1.36	0.049	0.00918	0.0225	2.73	8.44	0.0065	1.31	LV	CELLSTATES	vFB1.0	control_RBM20	8	18
WDFY3-AS1	1.36	0.015	0.016	0.0371	3.32	12.9	0.00104	1.82	LV	CELLSTATES	vFB1.0	control_RBM20	8	18
AC025180.1	1.35	0.00233	0.0148	0.0429	3.39	21.8	4.82e-05	2.63	LV	CELLSTATES	vFB1.0	control_RBM20	8	18
AC107072.1	1.35	0.00192	0.0143	0.0487	3.47	23	3.38e-05	2.72	LV	CELLSTATES	vFB1.0	control_RBM20	8	18
FGD4	1.35	0.000185	0.302	1.04	7.69	35	1.23e-06	3.73	LV	CELLSTATES	vFB1.0	control_RBM20	8	18
LDLRAD4	1.35	2.53e-05	0.151	0.501	6.65	47.9	6.52e-08	4.6	LV	CELLSTATES	vFB1.0	control_RBM20	8	18
LINC01807	1.34	0.0125	0.0615	0.221	5.49	13.7	0.000774	1.9	LV	CELLSTATES	vFB1.0	control_RBM20	8	18
LINC02233	1.34	0.0482	0.00991	0.0305	3.09	8.5	0.00633	1.32	LV	CELLSTATES	vFB1.0	control_RBM20	8	18
AFAP1L2	1.33	0.0351	0.0129	0.0378	3.21	9.65	0.00388	1.46	LV	CELLSTATES	vFB1.0	control_RBM20	8	18
ATP10D	1.33	1.92e-05	0.282	0.919	7.52	50	4.25e-08	4.72	LV	CELLSTATES	vFB1.0	control_RBM20	8	18
RGS11	1.33	3.07e-05	0.0373	0.13	4.75	46.1	9.57e-08	4.51	LV	CELLSTATES	vFB1.0	control_RBM20	8	18
SUSD4	1.33	0.0456	0.0191	0.0704	3.92	8.69	0.00584	1.34	LV	CELLSTATES	vFB1.0	control_RBM20	8	18
DACH1	1.32	0.00241	0.153	0.45	6.54	21.5	5.42e-05	2.62	LV	CELLSTATES	vFB1.0	control_RBM20	8	18
GPM6B	1.32	0.00821	0.113	0.362	6.21	15.6	0.000389	2.09	LV	CELLSTATES	vFB1.0	control_RBM20	8	18
PCSK6	1.32	0.000151	0.792	2.43	8.97	36.2	9.23e-07	3.82	LV	CELLSTATES	vFB1.0	control_RBM20	8	18
SMAD9	1.32	0.00271	0.0208	0.0676	3.88	20.7	6.79e-05	2.57	LV	CELLSTATES	vFB1.0	control_RBM20	8	18
EDIL3	1.31	5.02e-05	0.148	0.507	6.68	42.7	2e-07	4.3	LV	CELLSTATES	vFB1.0	control_RBM20	8	18
FAT4	1.31	5.54e-07	0.172	0.546	6.78	75.4	4.9e-10	6.26	LV	CELLSTATES	vFB1.0	control_RBM20	8	18
BMP5	1.3	0.0105	0.0786	0.267	5.77	14.4	0.000596	1.98	LV	CELLSTATES	vFB1.0	control_RBM20	8	18
LIPH	1.3	0.00237	0.0314	0.122	4.6	21.7	5.07e-05	2.62	LV	CELLSTATES	vFB1.0	control_RBM20	8	18
PRR16	1.3	0.000185	0.693	2.36	8.84	35	1.22e-06	3.73	LV	CELLSTATES	vFB1.0	control_RBM20	8	18
CENPE	1.29	0.0194	0.0105	0.0324	3	11.9	0.00152	1.71	LV	CELLSTATES	vFB1.0	control_RBM20	8	18
IQSEC3	1.29	0.0276	0.00769	0.0254	2.67	10.6	0.00264	1.56	LV	CELLSTATES	vFB1.0	control_RBM20	8	18
SOCS2	1.29	0.00194	0.0343	0.098	4.5	22.9	3.48e-05	2.71	LV	CELLSTATES	vFB1.0	control_RBM20	8	18
PRKAG3	1.28	0.0166	0.00549	0.0165	2.28	12.6	0.00119	1.78	LV	CELLSTATES	vFB1.0	control_RBM20	8	18
USP53	1.28	0.00839	0.766	2.54	9.01	15.5	0.000404	2.08	LV	CELLSTATES	vFB1.0	control_RBM20	8	18
DYRK2	1.27	0.002	0.0387	0.104	4.55	22.8	3.6e-05	2.7	LV	CELLSTATES	vFB1.0	control_RBM20	8	18
AC027449.1	1.26	0.0424	0.00889	0.0266	2.8	8.98	0.00515	1.37	LV	CELLSTATES	vFB1.0	control_RBM20	8	18
AL356277.3	1.26	0.00416	0.0318	0.107	4.53	18.6	0.000138	2.38	LV	CELLSTATES	vFB1.0	control_RBM20	8	18
PLXNA2	1.26	0.00254	0.137	0.427	6.48	21.1	6.03e-05	2.6	LV	CELLSTATES	vFB1.0	control_RBM20	8	18
ADAMTS3	1.25	0.00249	0.0418	0.125	4.8	21.2	5.79e-05	2.6	LV	CELLSTATES	vFB1.0	control_RBM20	8	18
AP003096.1	1.25	0.00885	0.028	0.071	4.08	15.2	0.000441	2.05	LV	CELLSTATES	vFB1.0	control_RBM20	8	18
GLIPR1L2	1.25	0.0379	0.00577	0.0201	2.51	9.37	0.00435	1.42	LV	CELLSTATES	vFB1.0	control_RBM20	8	18
IL16	1.25	0.000423	0.147	0.467	6.61	30.6	3.87e-06	3.37	LV	CELLSTATES	vFB1.0	control_RBM20	8	18
AC025031.1	1.24	0.0245	0.00543	0.015	2.25	11	0.00223	1.61	LV	CELLSTATES	vFB1.0	control_RBM20	8	18
AL445426.1	1.24	0.000973	0.185	0.579	6.93	26.4	1.24e-05	3.01	LV	CELLSTATES	vFB1.0	control_RBM20	8	18
LZTS3	1.24	0.00746	0.00801	0.0262	2.75	16	0.00033	2.13	LV	CELLSTATES	vFB1.0	control_RBM20	8	18
AC097662.1	1.23	0.0118	0.35	0.967	7.66	14	0.000701	1.93	LV	CELLSTATES	vFB1.0	control_RBM20	8	18
ARL15	1.23	0.0016	1.38	4.3	9.82	24	2.5e-05	2.8	LV	CELLSTATES	vFB1.0	control_RBM20	8	18
ATP10A	1.23	0.00261	0.125	0.362	6.3	21	6.27e-05	2.58	LV	CELLSTATES	vFB1.0	control_RBM20	8	18
ISPD	1.23	4.96e-06	0.137	0.424	6.48	60.1	6.21e-09	5.3	LV	CELLSTATES	vFB1.0	control_RBM20	8	18
COLGALT2	1.22	0.000433	0.146	0.433	6.51	30.3	4.19e-06	3.36	LV	CELLSTATES	vFB1.0	control_RBM20	8	18
FGF14	1.22	0.00674	0.372	1.17	7.91	16.5	0.000283	2.17	LV	CELLSTATES	vFB1.0	control_RBM20	8	18
IRS2	1.22	0.000899	0.161	0.532	6.73	26.8	1.1e-05	3.05	LV	CELLSTATES	vFB1.0	control_RBM20	8	18
KIF13B	1.22	2.49e-05	0.215	0.633	7.05	48.2	6.23e-08	4.6	LV	CELLSTATES	vFB1.0	control_RBM20	8	18
LTBP2	1.22	0.00518	0.293	0.942	7.54	17.6	0.000189	2.29	LV	CELLSTATES	vFB1.0	control_RBM20	8	18
MTUS1	1.22	3.05e-05	0.841	2.55	9.03	46.5	8.81e-08	4.52	LV	CELLSTATES	vFB1.0	control_RBM20	8	18
ZMAT1	1.22	0.000246	0.0378	0.114	4.69	33.5	1.79e-06	3.61	LV	CELLSTATES	vFB1.0	control_RBM20	8	18
ARHGAP10	1.21	0.00177	1.13	3.58	9.54	23.4	3e-05	2.75	LV	CELLSTATES	vFB1.0	control_RBM20	8	18
BCL7A	1.21	0.00162	0.0289	0.0953	4.44	23.8	2.64e-05	2.79	LV	CELLSTATES	vFB1.0	control_RBM20	8	18
ITGB8	1.21	0.000751	0.0911	0.276	5.88	27.6	8.79e-06	3.12	LV	CELLSTATES	vFB1.0	control_RBM20	8	18
LINC02585	1.21	0.0284	0.0069	0.0208	2.57	10.4	0.00279	1.55	LV	CELLSTATES	vFB1.0	control_RBM20	8	18
AC025211.1	1.2	0.00674	0.0197	0.0629	3.77	16.5	0.000284	2.17	LV	CELLSTATES	vFB1.0	control_RBM20	8	18
AC099791.2	1.2	0.044	0.0416	0.0962	4.54	8.83	0.00549	1.36	LV	CELLSTATES	vFB1.0	control_RBM20	8	18
NRXN3	1.2	0.00209	0.0706	0.26	5.79	22.5	3.96e-05	2.68	LV	CELLSTATES	vFB1.0	control_RBM20	8	18
AC093879.1	1.19	0.00359	0.04	0.119	4.72	19.3	0.000109	2.45	LV	CELLSTATES	vFB1.0	control_RBM20	8	18
AL033504.1	1.19	0.035	0.0214	0.0672	3.9	9.66	0.00386	1.46	LV	CELLSTATES	vFB1.0	control_RBM20	8	18
DOCK9	1.19	4.78e-06	0.318	1.01	7.72	60.6	5.63e-09	5.32	LV	CELLSTATES	vFB1.0	control_RBM20	8	18
GRIA1	1.19	0.0326	0.00726	0.0224	2.67	9.93	0.00345	1.49	LV	CELLSTATES	vFB1.0	control_RBM20	8	18
LINC00968	1.19	0.00881	0.0411	0.114	4.7	15.3	0.000437	2.06	LV	CELLSTATES	vFB1.0	control_RBM20	8	18
SVIP	1.19	0.00792	0.0255	0.0654	4.05	15.7	0.000368	2.1	LV	CELLSTATES	vFB1.0	control_RBM20	8	18
ZNF385D	1.19	0.00236	0.406	1.28	8.04	21.7	5.02e-05	2.63	LV	CELLSTATES	vFB1.0	control_RBM20	8	18
ARHGAP33	1.18	0.00362	0.0159	0.044	3.42	19.2	0.000111	2.44	LV	CELLSTATES	vFB1.0	control_RBM20	8	18
BTN3A1	1.18	0.0186	0.0216	0.0595	3.84	12.2	0.0014	1.73	LV	CELLSTATES	vFB1.0	control_RBM20	8	18
CNKSR2	1.18	0.00875	0.0596	0.181	5.33	15.3	0.000432	2.06	LV	CELLSTATES	vFB1.0	control_RBM20	8	18
GLYATL2	1.18	0.0053	0.0337	0.0857	4.38	17.5	0.000198	2.28	LV	CELLSTATES	vFB1.0	control_RBM20	8	18
TMEM132C	1.18	0.0101	0.318	0.931	7.67	14.6	0.000551	1.99	LV	CELLSTATES	vFB1.0	control_RBM20	8	18
TPD52	1.18	0.0103	0.0425	0.16	5	14.6	0.000566	1.99	LV	CELLSTATES	vFB1.0	control_RBM20	8	18
ZNF704	1.18	4.46e-05	0.406	1.17	7.95	43.3	1.74e-07	4.35	LV	CELLSTATES	vFB1.0	control_RBM20	8	18
COL4A3	1.17	0.00106	0.899	2.53	9.07	25.9	1.4e-05	2.98	LV	CELLSTATES	vFB1.0	control_RBM20	8	18
COL8A1	1.17	5.91e-05	1.18	3.43	9.48	41.7	2.53e-07	4.23	LV	CELLSTATES	vFB1.0	control_RBM20	8	18
CYP1B1-AS1	1.17	0.000271	0.243	0.676	7.2	32.9	2.09e-06	3.57	LV	CELLSTATES	vFB1.0	control_RBM20	8	18
KIAA1324L	1.17	0.000973	0.0761	0.232	5.61	26.4	1.23e-05	3.01	LV	CELLSTATES	vFB1.0	control_RBM20	8	18
MAMDC2	1.17	0.0175	1.07	3.43	9.49	12.4	0.0013	1.76	LV	CELLSTATES	vFB1.0	control_RBM20	8	18
SFRP4	1.17	0.000609	0.0245	0.0651	3.97	28.6	6.5e-06	3.22	LV	CELLSTATES	vFB1.0	control_RBM20	8	18
MYO1D	1.16	3.05e-05	0.314	0.993	7.65	46.3	9.21e-08	4.52	LV	CELLSTATES	vFB1.0	control_RBM20	8	18
SLC44A5	1.16	0.024	0.0135	0.05	3.46	11.1	0.00216	1.62	LV	CELLSTATES	vFB1.0	control_RBM20	8	18
CP	1.15	6.66e-05	0.0508	0.167	5.13	40.9	3.04e-07	4.18	LV	CELLSTATES	vFB1.0	control_RBM20	8	18
DTX4	1.15	0.0134	0.029	0.0844	4.21	13.4	0.000863	1.87	LV	CELLSTATES	vFB1.0	control_RBM20	8	18
NHS	1.15	0.000238	0.0827	0.254	5.82	33.7	1.72e-06	3.62	LV	CELLSTATES	vFB1.0	control_RBM20	8	18
PDGFA	1.15	0.0285	0.0142	0.0409	3.31	10.4	0.00281	1.55	LV	CELLSTATES	vFB1.0	control_RBM20	8	18
AL590617.2	1.14	0.0238	0.0279	0.082	4.15	11.1	0.00213	1.62	LV	CELLSTATES	vFB1.0	control_RBM20	8	18
ANO1	1.14	0.0135	0.0239	0.0844	4.15	13.4	0.000872	1.87	LV	CELLSTATES	vFB1.0	control_RBM20	8	18
AZIN2	1.14	0.0102	0.0794	0.212	5.53	14.6	0.000561	1.99	LV	CELLSTATES	vFB1.0	control_RBM20	8	18
LMCD1-AS1	1.14	0.00158	0.136	0.346	6.29	24.1	2.43e-05	2.8	LV	CELLSTATES	vFB1.0	control_RBM20	8	18
RHOBTB1	1.14	0.00012	0.0874	0.25	5.78	37.6	6.47e-07	3.92	LV	CELLSTATES	vFB1.0	control_RBM20	8	18
NPDC1	1.13	0.0446	0.015	0.0391	3.26	8.79	0.00559	1.35	LV	CELLSTATES	vFB1.0	control_RBM20	8	18
OSBPL6	1.13	0.000911	0.0981	0.256	5.86	26.7	1.13e-05	3.04	LV	CELLSTATES	vFB1.0	control_RBM20	8	18
AC007388.1	1.12	0.000161	0.257	0.78	7.38	35.9	9.94e-07	3.79	LV	CELLSTATES	vFB1.0	control_RBM20	8	18
CLMN	1.12	0.00222	0.179	0.488	6.74	22.1	4.41e-05	2.65	LV	CELLSTATES	vFB1.0	control_RBM20	8	18
MASP1	1.12	0.023	0.0158	0.0505	3.6	11.3	0.00198	1.64	LV	CELLSTATES	vFB1.0	control_RBM20	8	18
PIGZ	1.12	0.000102	0.0361	0.109	4.58	38.5	5.32e-07	3.99	LV	CELLSTATES	vFB1.0	control_RBM20	8	18
PLSCR4	1.12	2.58e-05	0.337	0.934	7.66	47.6	7.02e-08	4.59	LV	CELLSTATES	vFB1.0	control_RBM20	8	18
PPP1CB	1.12	0.0102	0.191	0.518	6.83	14.6	0.000555	1.99	LV	CELLSTATES	vFB1.0	control_RBM20	8	18
UACA	1.12	0.000126	0.295	0.853	7.53	37.2	7.16e-07	3.9	LV	CELLSTATES	vFB1.0	control_RBM20	8	18
AC079380.1	1.11	0.00288	0.0323	0.0886	4.37	20.5	7.44e-05	2.54	LV	CELLSTATES	vFB1.0	control_RBM20	8	18
ADRA1B	1.11	0.00712	0.106	0.292	6.05	16.2	0.000308	2.15	LV	CELLSTATES	vFB1.0	control_RBM20	8	18
KLHL4	1.11	0.0106	0.0219	0.0563	3.82	14.4	0.000603	1.97	LV	CELLSTATES	vFB1.0	control_RBM20	8	18
AC022126.1	1.1	0.0481	0.00562	0.0138	2.23	8.51	0.00631	1.32	LV	CELLSTATES	vFB1.0	control_RBM20	8	18
NKAIN3	1.1	0.0132	0.0148	0.0469	3.48	13.5	0.000849	1.88	LV	CELLSTATES	vFB1.0	control_RBM20	8	18
CNBD1	1.09	0.0117	0.0434	0.13	4.92	14	0.000692	1.93	LV	CELLSTATES	vFB1.0	control_RBM20	8	18
DPYSL3	1.09	0.00247	0.167	0.492	6.73	21.3	5.68e-05	2.61	LV	CELLSTATES	vFB1.0	control_RBM20	8	18
IQGAP2	1.09	0.000437	0.0932	0.271	5.84	30.2	4.29e-06	3.36	LV	CELLSTATES	vFB1.0	control_RBM20	8	18
JPH1	1.09	0.00898	0.0179	0.0513	3.58	15.2	0.000451	2.05	LV	CELLSTATES	vFB1.0	control_RBM20	8	18
LOXL1	1.09	0.00783	0.0923	0.302	5.98	15.8	0.000359	2.11	LV	CELLSTATES	vFB1.0	control_RBM20	8	18
PTPDC1	1.09	0.00219	0.147	0.379	6.38	22.2	4.33e-05	2.66	LV	CELLSTATES	vFB1.0	control_RBM20	8	18
ROR1-AS1	1.09	0.00335	0.0282	0.0679	4.1	19.6	9.72e-05	2.48	LV	CELLSTATES	vFB1.0	control_RBM20	8	18
AGMO	1.08	0.00358	0.0929	0.279	5.95	19.3	0.000108	2.45	LV	CELLSTATES	vFB1.0	control_RBM20	8	18
ATP9A	1.08	2.45e-05	0.113	0.322	6.15	48.4	5.95e-08	4.61	LV	CELLSTATES	vFB1.0	control_RBM20	8	18
COL4A4	1.08	0.00632	1.3	3.24	9.51	16.8	0.000257	2.2	LV	CELLSTATES	vFB1.0	control_RBM20	8	18
HMGCLL1	1.08	0.00783	0.121	0.322	6.23	15.8	0.000356	2.11	LV	CELLSTATES	vFB1.0	control_RBM20	8	18
PRKCH	1.08	0.00207	0.0488	0.137	4.96	22.6	3.8e-05	2.68	LV	CELLSTATES	vFB1.0	control_RBM20	8	18
RADIL	1.08	0.000973	0.0753	0.205	5.51	26.4	1.22e-05	3.01	LV	CELLSTATES	vFB1.0	control_RBM20	8	18
SLC46A3	1.08	0.00167	0.0873	0.236	5.76	23.6	2.76e-05	2.78	LV	CELLSTATES	vFB1.0	control_RBM20	8	18
AL078459.1	1.07	0.00308	0.0879	0.22	5.63	20.1	8.25e-05	2.51	LV	CELLSTATES	vFB1.0	control_RBM20	8	18
CHST7	1.07	0.0162	0.088	0.275	5.85	12.7	0.00115	1.79	LV	CELLSTATES	vFB1.0	control_RBM20	8	18
ARHGAP18	1.06	0.00323	0.0992	0.252	5.86	19.9	8.84e-05	2.49	LV	CELLSTATES	vFB1.0	control_RBM20	8	18
LINC02141	1.06	0.0245	0.0199	0.0554	3.7	11	0.00223	1.61	LV	CELLSTATES	vFB1.0	control_RBM20	8	18
PNPLA7	1.06	0.00455	0.0559	0.151	5.11	18.2	0.000158	2.34	LV	CELLSTATES	vFB1.0	control_RBM20	8	18
RNF217	1.06	9.4e-06	0.139	0.347	6.33	54.6	1.74e-08	5.03	LV	CELLSTATES	vFB1.0	control_RBM20	8	18
SEPT11	1.06	0.000422	0.345	0.947	7.7	30.6	3.83e-06	3.37	LV	CELLSTATES	vFB1.0	control_RBM20	8	18
SLC9C1	1.06	0.00371	0.0136	0.04	3.3	19.1	0.000115	2.43	LV	CELLSTATES	vFB1.0	control_RBM20	8	18
TGFB2	1.06	0.00439	0.0943	0.264	5.87	18.4	0.000148	2.36	LV	CELLSTATES	vFB1.0	control_RBM20	8	18
ZNF844	1.06	0.0169	0.0229	0.0624	3.89	12.5	0.00123	1.77	LV	CELLSTATES	vFB1.0	control_RBM20	8	18
AC233296.1	1.05	0.0323	0.0163	0.0494	3.57	9.96	0.0034	1.49	LV	CELLSTATES	vFB1.0	control_RBM20	8	18
BMP6	1.05	0.049	0.0549	0.151	5.07	8.44	0.00651	1.31	LV	CELLSTATES	vFB1.0	control_RBM20	8	18
DAPK1	1.05	0.0214	0.0318	0.0921	4.47	11.6	0.00177	1.67	LV	CELLSTATES	vFB1.0	control_RBM20	8	18
PRDM8	1.05	0.00555	0.0227	0.0547	3.85	17.4	0.000209	2.26	LV	CELLSTATES	vFB1.0	control_RBM20	8	18
AC090115.1	1.04	0.00161	0.0319	0.0825	4.3	23.9	2.53e-05	2.79	LV	CELLSTATES	vFB1.0	control_RBM20	8	18
FOXP1	1.04	4.01e-05	0.696	2.2	8.85	44.1	1.47e-07	4.4	LV	CELLSTATES	vFB1.0	control_RBM20	8	18
KLF7	1.04	0.00116	0.214	0.532	6.94	25.4	1.62e-05	2.93	LV	CELLSTATES	vFB1.0	control_RBM20	8	18
N4BP2L1	1.04	0.000701	0.1	0.3	6.03	28	7.8e-06	3.15	LV	CELLSTATES	vFB1.0	control_RBM20	8	18
PLCB4	1.04	0.00605	0.349	0.949	7.71	16.9	0.000242	2.22	LV	CELLSTATES	vFB1.0	control_RBM20	8	18
RAPGEF5	1.04	0.00365	0.047	0.146	5.08	19.2	0.000113	2.44	LV	CELLSTATES	vFB1.0	control_RBM20	8	18
CORIN	1.03	0.00734	0.0512	0.141	5.02	16.1	0.00032	2.13	LV	CELLSTATES	vFB1.0	control_RBM20	8	18
DYNC2LI1	1.03	3.05e-05	0.142	0.388	6.45	46.3	9.17e-08	4.52	LV	CELLSTATES	vFB1.0	control_RBM20	8	18
FOXO3	1.03	0.000602	1.01	2.97	9.33	28.7	6.38e-06	3.22	LV	CELLSTATES	vFB1.0	control_RBM20	8	18
TTC39B	1.03	3.07e-05	0.108	0.285	6.03	45.8	1.01e-07	4.51	LV	CELLSTATES	vFB1.0	control_RBM20	8	18
ZNF382	1.03	0.0192	0.0111	0.0293	2.99	12	0.0015	1.72	LV	CELLSTATES	vFB1.0	control_RBM20	8	18
AC027117.2	1.02	0.000751	0.0821	0.216	5.64	27.6	8.63e-06	3.12	LV	CELLSTATES	vFB1.0	control_RBM20	8	18
LRRC17	1.02	0.0264	0.0372	0.0937	4.53	10.7	0.00248	1.58	LV	CELLSTATES	vFB1.0	control_RBM20	8	18
PIWIL2	1.02	0.0161	0.0211	0.0579	3.8	12.7	0.00114	1.79	LV	CELLSTATES	vFB1.0	control_RBM20	8	18
ABCG2	1.01	0.0419	0.0086	0.0244	2.7	9.01	0.00509	1.38	LV	CELLSTATES	vFB1.0	control_RBM20	8	18
AC055855.2	1.01	0.044	0.00645	0.0139	2.29	8.83	0.00549	1.36	LV	CELLSTATES	vFB1.0	control_RBM20	8	18
C9orf84	1.01	0.000377	0.229	0.587	7.05	31.3	3.19e-06	3.42	LV	CELLSTATES	vFB1.0	control_RBM20	8	18
CSRNP3	1.01	0.00107	0.163	0.46	6.68	25.8	1.44e-05	2.97	LV	CELLSTATES	vFB1.0	control_RBM20	8	18
FAM129A	1.01	0.00162	0.201	0.59	7.03	23.8	2.59e-05	2.79	LV	CELLSTATES	vFB1.0	control_RBM20	8	18
MMP23B	1.01	0.0397	0.0799	0.221	5.61	9.19	0.0047	1.4	LV	CELLSTATES	vFB1.0	control_RBM20	8	18
PRKX	1.01	3.07e-05	0.0785	0.222	5.65	45.9	1e-07	4.51	LV	CELLSTATES	vFB1.0	control_RBM20	8	18
SYNPO2	1.01	0.000211	1.16	3.18	9.47	34.2	1.49e-06	3.68	LV	CELLSTATES	vFB1.0	control_RBM20	8	18
TDRD10	1.01	0.00251	0.0385	0.0972	4.54	21.2	5.92e-05	2.6	LV	CELLSTATES	vFB1.0	control_RBM20	8	18
AC092802.2	1	0.0024	0.0238	0.0638	3.96	21.6	5.2e-05	2.62	LV	CELLSTATES	vFB1.0	control_RBM20	8	18
ASPN	1	0.0372	0.22	0.518	6.9	9.45	0.00422	1.43	LV	CELLSTATES	vFB1.0	control_RBM20	8	18
FAM102B	1	0.00162	0.0925	0.238	5.76	23.8	2.62e-05	2.79	LV	CELLSTATES	vFB1.0	control_RBM20	8	18
ZDHHC21	1	0.00209	0.155	0.357	6.42	22.5	3.95e-05	2.68	LV	CELLSTATES	vFB1.0	control_RBM20	8	18
PHKA1	0.998	0.00262	0.039	0.109	4.71	20.9	6.41e-05	2.58	LV	CELLSTATES	vFB1.0	control_RBM20	8	18
NCKIPSD	0.994	0.0258	0.0278	0.0768	4.23	10.8	0.0024	1.59	LV	CELLSTATES	vFB1.0	control_RBM20	8	18
EEF2K	0.993	0.00678	0.156	0.403	6.55	16.4	0.000287	2.17	LV	CELLSTATES	vFB1.0	control_RBM20	8	18
AL357093.2	0.991	0.0287	0.0156	0.04	3.37	10.4	0.00284	1.54	LV	CELLSTATES	vFB1.0	control_RBM20	8	18
PLEKHG1	0.99	0.0395	0.104	0.313	6.09	9.21	0.00466	1.4	LV	CELLSTATES	vFB1.0	control_RBM20	8	18
ZNF233	0.99	0.0243	0.0115	0.0343	3.14	11	0.00219	1.61	LV	CELLSTATES	vFB1.0	control_RBM20	8	18
BACH2	0.987	0.00265	0.321	0.885	7.6	20.9	6.5e-05	2.58	LV	CELLSTATES	vFB1.0	control_RBM20	8	18
GADD45A	0.982	0.0306	0.0257	0.0639	3.98	10.1	0.00316	1.51	LV	CELLSTATES	vFB1.0	control_RBM20	8	18
CUL4B	0.98	0.00191	0.104	0.277	5.95	23	3.35e-05	2.72	LV	CELLSTATES	vFB1.0	control_RBM20	8	18
MXI1	0.977	0.00231	0.187	0.499	6.81	22	4.64e-05	2.64	LV	CELLSTATES	vFB1.0	control_RBM20	8	18
TNS3	0.976	0.00613	0.15	0.429	6.56	16.9	0.000247	2.21	LV	CELLSTATES	vFB1.0	control_RBM20	8	18
AC012636.1	0.975	0.0364	0.0215	0.0576	3.82	9.51	0.00411	1.44	LV	CELLSTATES	vFB1.0	control_RBM20	8	18
AC005165.1	0.972	0.037	0.0794	0.227	5.67	9.47	0.00419	1.43	LV	CELLSTATES	vFB1.0	control_RBM20	8	18
RANBP17	0.971	0.00236	0.129	0.344	6.3	21.7	5.03e-05	2.63	LV	CELLSTATES	vFB1.0	control_RBM20	8	18
PKP4-AS1	0.97	0.0498	0.0123	0.0336	3.14	8.38	0.00667	1.3	LV	CELLSTATES	vFB1.0	control_RBM20	8	18
FZD6	0.969	0.0396	0.0287	0.0746	4.16	9.2	0.00468	1.4	LV	CELLSTATES	vFB1.0	control_RBM20	8	18
GNB5	0.969	0.00034	0.0751	0.201	5.53	31.8	2.78e-06	3.47	LV	CELLSTATES	vFB1.0	control_RBM20	8	18
BMP4	0.965	0.00689	0.0485	0.134	5.03	16.4	0.000293	2.16	LV	CELLSTATES	vFB1.0	control_RBM20	8	18
GAB1	0.963	8.07e-05	0.405	1.07	7.92	39.8	3.92e-07	4.09	LV	CELLSTATES	vFB1.0	control_RBM20	8	18
YPEL1	0.962	0.0123	0.0266	0.0633	3.99	13.8	0.000758	1.91	LV	CELLSTATES	vFB1.0	control_RBM20	8	18
AC023024.1	0.961	0.0091	0.0358	0.0968	4.5	15.1	0.000465	2.04	LV	CELLSTATES	vFB1.0	control_RBM20	8	18
SMAD7	0.959	0.0222	0.0195	0.0469	3.65	11.4	0.00188	1.65	LV	CELLSTATES	vFB1.0	control_RBM20	8	18
DOCK5	0.958	0.024	0.617	1.54	8.49	11.1	0.00215	1.62	LV	CELLSTATES	vFB1.0	control_RBM20	8	18
KLF12	0.958	8.27e-05	0.483	1.28	8.18	39.5	4.14e-07	4.08	LV	CELLSTATES	vFB1.0	control_RBM20	8	18
HEG1	0.956	0.00365	0.0962	0.229	5.78	19.2	0.000113	2.44	LV	CELLSTATES	vFB1.0	control_RBM20	8	18
SLFN13	0.956	0.0187	0.0192	0.0443	3.61	12.1	0.00142	1.73	LV	CELLSTATES	vFB1.0	control_RBM20	8	18
FRRS1	0.955	0.00833	0.0326	0.0818	4.33	15.5	0.000399	2.08	LV	CELLSTATES	vFB1.0	control_RBM20	8	18
UTRN	0.954	9.4e-06	0.639	1.61	8.51	54.4	1.8e-08	5.03	LV	CELLSTATES	vFB1.0	control_RBM20	8	18
SAMD9L	0.953	0.0157	0.044	0.112	4.76	12.8	0.0011	1.81	LV	CELLSTATES	vFB1.0	control_RBM20	8	18
NOSTRIN	0.95	0.0333	0.0184	0.0453	3.61	9.86	0.00356	1.48	LV	CELLSTATES	vFB1.0	control_RBM20	8	18
BAIAP2L2	0.946	0.00511	0.0557	0.185	5.34	17.7	0.000185	2.29	LV	CELLSTATES	vFB1.0	control_RBM20	8	18
RFTN2	0.945	0.00308	0.383	1.02	7.84	20.1	8.24e-05	2.51	LV	CELLSTATES	vFB1.0	control_RBM20	8	18
SVEP1	0.944	0.00334	0.848	2.43	9.05	19.7	9.66e-05	2.48	LV	CELLSTATES	vFB1.0	control_RBM20	8	18
ROR1	0.943	0.00351	0.231	0.584	7.08	19.4	0.000104	2.45	LV	CELLSTATES	vFB1.0	control_RBM20	8	18
TCP11L2	0.943	0.00291	0.066	0.185	5.38	20.4	7.62e-05	2.54	LV	CELLSTATES	vFB1.0	control_RBM20	8	18
FAM214A	0.942	0.00247	0.264	0.694	7.32	21.3	5.65e-05	2.61	LV	CELLSTATES	vFB1.0	control_RBM20	8	18
EPHA3	0.94	0.00135	0.507	1.22	8.14	24.7	1.99e-05	2.87	LV	CELLSTATES	vFB1.0	control_RBM20	8	18
ABCA3	0.939	0.00905	0.0181	0.0514	3.66	15.1	0.000458	2.04	LV	CELLSTATES	vFB1.0	control_RBM20	8	18
FAM117B	0.938	0.0165	0.0622	0.168	5.29	12.6	0.00118	1.78	LV	CELLSTATES	vFB1.0	control_RBM20	8	18
COL16A1	0.937	0.00391	0.0404	0.114	4.77	18.9	0.000126	2.41	LV	CELLSTATES	vFB1.0	control_RBM20	8	18
SKIL	0.937	0.00846	0.372	0.875	7.66	15.4	0.00041	2.07	LV	CELLSTATES	vFB1.0	control_RBM20	8	18
FREM1	0.934	0.0222	0.418	1.02	7.91	11.4	0.00187	1.65	LV	CELLSTATES	vFB1.0	control_RBM20	8	18
TRIM73	0.934	0.0347	0.0597	0.117	4.94	9.69	0.00381	1.46	LV	CELLSTATES	vFB1.0	control_RBM20	8	18
ALDH5A1	0.933	0.0118	0.0156	0.0404	3.4	14	0.000707	1.93	LV	CELLSTATES	vFB1.0	control_RBM20	8	18
POC1B-AS1	0.933	0.00233	0.049	0.131	4.93	21.9	4.69e-05	2.63	LV	CELLSTATES	vFB1.0	control_RBM20	8	18
NOD1	0.932	0.0144	0.288	0.714	7.33	13.1	0.000973	1.84	LV	CELLSTATES	vFB1.0	control_RBM20	8	18
PREX2	0.932	0.00277	0.481	1.21	8.12	20.6	7.03e-05	2.56	LV	CELLSTATES	vFB1.0	control_RBM20	8	18
LINC02328	0.93	0.0292	0.0235	0.0551	3.87	10.3	0.00292	1.53	LV	CELLSTATES	vFB1.0	control_RBM20	8	18
COL21A1	0.929	0.00991	0.0443	0.118	4.86	14.7	0.000532	2	LV	CELLSTATES	vFB1.0	control_RBM20	8	18
GOLGA8N	0.928	0.0473	0.0131	0.0275	3.08	8.56	0.00617	1.32	LV	CELLSTATES	vFB1.0	control_RBM20	8	18
SPATA18	0.928	0.0118	0.0235	0.0562	3.91	13.9	0.000711	1.93	LV	CELLSTATES	vFB1.0	control_RBM20	8	18
FMNL2	0.926	0.000404	0.452	1.17	8.06	30.9	3.54e-06	3.39	LV	CELLSTATES	vFB1.0	control_RBM20	8	18
OSBPL10	0.923	0.0188	0.0819	0.222	5.63	12.1	0.00143	1.73	LV	CELLSTATES	vFB1.0	control_RBM20	8	18
PIWIL4	0.923	0.00356	0.0686	0.168	5.34	19.4	0.000106	2.45	LV	CELLSTATES	vFB1.0	control_RBM20	8	18
CCSAP	0.922	0.0428	0.0132	0.0358	3.23	8.94	0.00523	1.37	LV	CELLSTATES	vFB1.0	control_RBM20	8	18
PROSER2	0.922	0.00593	0.0196	0.0512	3.69	17	0.000235	2.23	LV	CELLSTATES	vFB1.0	control_RBM20	8	18
THBS4	0.921	0.0148	0.0611	0.163	5.25	13	0.00101	1.83	LV	CELLSTATES	vFB1.0	control_RBM20	8	18
AC091948.1	0.92	0.00018	0.0559	0.14	5.09	35.2	1.17e-06	3.74	LV	CELLSTATES	vFB1.0	control_RBM20	8	18
SETDB2	0.919	0.000701	0.0686	0.176	5.39	28	7.75e-06	3.15	LV	CELLSTATES	vFB1.0	control_RBM20	8	18
ADAM32	0.917	0.00579	0.0301	0.0715	4.2	17.2	0.000223	2.24	LV	CELLSTATES	vFB1.0	control_RBM20	8	18
COBLL1	0.916	0.000655	0.208	0.491	6.86	28.3	7.09e-06	3.18	LV	CELLSTATES	vFB1.0	control_RBM20	8	18
PAPLN	0.915	0.0121	0.0428	0.104	4.69	13.9	0.000732	1.92	LV	CELLSTATES	vFB1.0	control_RBM20	8	18
PIK3CA	0.915	5.13e-05	0.249	0.66	7.23	42.5	2.08e-07	4.29	LV	CELLSTATES	vFB1.0	control_RBM20	8	18
C18orf54	0.912	0.0356	0.012	0.0287	3.01	9.59	0.00397	1.45	LV	CELLSTATES	vFB1.0	control_RBM20	8	18
LURAP1L	0.911	0.00251	0.0553	0.138	5.05	21.2	5.9e-05	2.6	LV	CELLSTATES	vFB1.0	control_RBM20	8	18
BTG2	0.906	0.0496	0.202	0.58	7.05	8.4	0.00662	1.3	LV	CELLSTATES	vFB1.0	control_RBM20	8	18
KLF3	0.905	0.00875	0.191	0.444	6.69	15.3	0.00043	2.06	LV	CELLSTATES	vFB1.0	control_RBM20	8	18
KCNAB1	0.903	0.00883	0.135	0.314	6.27	15.3	0.000439	2.05	LV	CELLSTATES	vFB1.0	control_RBM20	8	18
PPM1B	0.9	0.00349	0.248	0.638	7.19	19.5	0.000103	2.46	LV	CELLSTATES	vFB1.0	control_RBM20	8	18
AKT3	0.898	0.00105	1.65	4.18	9.92	26	1.38e-05	2.98	LV	CELLSTATES	vFB1.0	control_RBM20	8	18
ARHGAP26	0.898	0.0184	0.417	1.07	7.98	12.2	0.00138	1.74	LV	CELLSTATES	vFB1.0	control_RBM20	8	18
MAP3K5	0.897	0.00208	0.385	1.02	7.84	22.5	3.88e-05	2.68	LV	CELLSTATES	vFB1.0	control_RBM20	8	18
POC1B	0.895	0.00208	0.0879	0.212	5.67	22.5	3.89e-05	2.68	LV	CELLSTATES	vFB1.0	control_RBM20	8	18
AC087286.2	0.894	0.00784	0.558	1.35	8.28	15.8	0.000362	2.11	LV	CELLSTATES	vFB1.0	control_RBM20	8	18
CDH11	0.894	0.0104	0.128	0.263	6.05	14.5	0.000587	1.98	LV	CELLSTATES	vFB1.0	control_RBM20	8	18
KCNT2	0.894	0.00555	0.513	1.32	8.24	17.3	0.000211	2.26	LV	CELLSTATES	vFB1.0	control_RBM20	8	18
STK38	0.893	0.00161	0.203	0.507	6.9	23.9	2.56e-05	2.79	LV	CELLSTATES	vFB1.0	control_RBM20	8	18
MAP1B	0.89	0.00447	0.221	0.506	6.94	18.3	0.000153	2.35	LV	CELLSTATES	vFB1.0	control_RBM20	8	18
ANKRD28	0.889	0.00114	0.195	0.486	6.83	25.5	1.57e-05	2.94	LV	CELLSTATES	vFB1.0	control_RBM20	8	18
CTTNBP2	0.889	0.0212	0.09	0.223	5.73	11.6	0.00174	1.67	LV	CELLSTATES	vFB1.0	control_RBM20	8	18
NPAS3	0.889	0.00203	0.788	1.9	8.81	22.7	3.68e-05	2.69	LV	CELLSTATES	vFB1.0	control_RBM20	8	18
GRB10	0.888	0.00528	0.261	0.629	7.22	17.5	0.000197	2.28	LV	CELLSTATES	vFB1.0	control_RBM20	8	18
LINC00632	0.887	0.00194	0.105	0.255	5.96	22.9	3.43e-05	2.71	LV	CELLSTATES	vFB1.0	control_RBM20	8	18
BDH2	0.885	0.0137	0.0623	0.13	5.09	13.3	0.000905	1.86	LV	CELLSTATES	vFB1.0	control_RBM20	8	18
BEND7	0.884	0.00593	0.074	0.188	5.44	17	0.000235	2.23	LV	CELLSTATES	vFB1.0	control_RBM20	8	18
BICD1	0.884	0.00945	0.274	0.63	7.22	14.9	0.000492	2.02	LV	CELLSTATES	vFB1.0	control_RBM20	8	18
AC113383.1	0.882	0.0125	0.034	0.0887	4.45	13.7	0.000774	1.9	LV	CELLSTATES	vFB1.0	control_RBM20	8	18
FAM186A	0.879	0.0473	0.019	0.0428	3.63	8.56	0.00617	1.32	LV	CELLSTATES	vFB1.0	control_RBM20	8	18
SAP30	0.878	0.0381	0.0268	0.0516	3.88	9.34	0.00442	1.42	LV	CELLSTATES	vFB1.0	control_RBM20	8	18
CSAD	0.877	0.000337	0.115	0.273	6.04	31.9	2.73e-06	3.47	LV	CELLSTATES	vFB1.0	control_RBM20	8	18
LIN7A	0.877	0.035	0.0736	0.18	5.45	9.65	0.00387	1.46	LV	CELLSTATES	vFB1.0	control_RBM20	8	18
SLC41A2	0.872	0.00268	0.0648	0.148	5.2	20.8	6.67e-05	2.57	LV	CELLSTATES	vFB1.0	control_RBM20	8	18
GPR1	0.871	0.0299	0.0272	0.077	4.18	10.2	0.00304	1.52	LV	CELLSTATES	vFB1.0	control_RBM20	8	18
PLCE1	0.871	0.00416	0.171	0.392	6.58	18.6	0.000138	2.38	LV	CELLSTATES	vFB1.0	control_RBM20	8	18
FGFR1OP2	0.87	0.000111	0.168	0.405	6.57	38	5.89e-07	3.95	LV	CELLSTATES	vFB1.0	control_RBM20	8	18
AC092683.1	0.867	0.00268	0.103	0.257	5.91	20.8	6.62e-05	2.57	LV	CELLSTATES	vFB1.0	control_RBM20	8	18
AL024474.2	0.863	0.028	0.0581	0.12	4.95	10.5	0.0027	1.55	LV	CELLSTATES	vFB1.0	control_RBM20	8	18
AL353768.1	0.862	0.044	0.0165	0.035	3.37	8.83	0.00548	1.36	LV	CELLSTATES	vFB1.0	control_RBM20	8	18
CARMIL1	0.861	0.0104	0.947	2.34	9.11	14.5	0.000582	1.98	LV	CELLSTATES	vFB1.0	control_RBM20	8	18
BTBD8	0.86	0.000903	0.102	0.236	5.86	26.7	1.12e-05	3.04	LV	CELLSTATES	vFB1.0	control_RBM20	8	18
AL445250.1	0.857	0.0323	0.41	1.11	8	9.95	0.00342	1.49	LV	CELLSTATES	vFB1.0	control_RBM20	8	18
CASTOR3	0.857	0.00244	0.086	0.212	5.66	21.4	5.54e-05	2.61	LV	CELLSTATES	vFB1.0	control_RBM20	8	18
RGL1	0.856	0.000433	0.158	0.386	6.51	30.2	4.21e-06	3.36	LV	CELLSTATES	vFB1.0	control_RBM20	8	18
TRMT9B	0.856	0.0267	0.0428	0.122	4.77	10.7	0.00251	1.57	LV	CELLSTATES	vFB1.0	control_RBM20	8	18
RASAL2	0.855	0.012	0.392	0.916	7.79	13.9	0.00073	1.92	LV	CELLSTATES	vFB1.0	control_RBM20	8	18
SLC25A45	0.855	0.0189	0.0869	0.194	5.58	12.1	0.00145	1.72	LV	CELLSTATES	vFB1.0	control_RBM20	8	18
CRELD1	0.854	0.0155	0.0283	0.0821	4.28	12.8	0.00108	1.81	LV	CELLSTATES	vFB1.0	control_RBM20	8	18
FAM13A	0.854	0.00215	0.436	1.06	7.98	22.3	4.19e-05	2.67	LV	CELLSTATES	vFB1.0	control_RBM20	8	18
IMPA1	0.854	0.0104	0.0494	0.111	4.85	14.5	0.000577	1.98	LV	CELLSTATES	vFB1.0	control_RBM20	8	18
BCL2L11	0.853	0.0369	0.0233	0.06	3.87	9.48	0.00417	1.43	LV	CELLSTATES	vFB1.0	control_RBM20	8	18
IRAK3	0.852	0.0152	0.43	0.95	7.84	12.9	0.00105	1.82	LV	CELLSTATES	vFB1.0	control_RBM20	8	18
MLLT3	0.852	0.000625	0.235	0.564	7.08	28.5	6.72e-06	3.2	LV	CELLSTATES	vFB1.0	control_RBM20	8	18
ANK2	0.849	0.00103	0.326	0.853	7.62	26.1	1.34e-05	2.99	LV	CELLSTATES	vFB1.0	control_RBM20	8	18
KIF13A	0.849	3.61e-05	0.463	1.16	8.09	44.8	1.27e-07	4.44	LV	CELLSTATES	vFB1.0	control_RBM20	8	18
FOXN3	0.848	0.000322	0.869	2.07	8.95	32.1	2.56e-06	3.49	LV	CELLSTATES	vFB1.0	control_RBM20	8	18
CCNG2	0.847	0.0118	0.0655	0.172	5.4	13.9	0.00071	1.93	LV	CELLSTATES	vFB1.0	control_RBM20	8	18
COLEC12	0.846	0.0281	0.59	1.27	8.27	10.5	0.00272	1.55	LV	CELLSTATES	vFB1.0	control_RBM20	8	18
ENOX2	0.845	0.00278	0.316	0.826	7.61	20.6	7.07e-05	2.56	LV	CELLSTATES	vFB1.0	control_RBM20	8	18
ACSF2	0.844	0.0391	0.0238	0.0595	3.98	9.25	0.00459	1.41	LV	CELLSTATES	vFB1.0	control_RBM20	8	18
HERC5	0.843	0.0405	0.0233	0.0504	3.79	9.13	0.00483	1.39	LV	CELLSTATES	vFB1.0	control_RBM20	8	18
OGFRL1	0.841	0.0128	0.156	0.324	6.35	13.6	0.000812	1.89	LV	CELLSTATES	vFB1.0	control_RBM20	8	18
OMD	0.841	0.00914	0.108	0.27	5.98	15.1	0.000469	2.04	LV	CELLSTATES	vFB1.0	control_RBM20	8	18
SLC36A1	0.841	0.0118	0.0475	0.103	4.74	13.9	0.000708	1.93	LV	CELLSTATES	vFB1.0	control_RBM20	8	18
AC097634.3	0.838	0.00793	0.0149	0.0354	3.28	15.7	0.000369	2.1	LV	CELLSTATES	vFB1.0	control_RBM20	8	18
AC023906.4	0.837	0.035	0.014	0.032	3.18	9.66	0.00386	1.46	LV	CELLSTATES	vFB1.0	control_RBM20	8	18
ZNF471	0.834	0.00945	0.0551	0.128	4.98	14.9	0.000493	2.02	LV	CELLSTATES	vFB1.0	control_RBM20	8	18
FAM198B-AS1	0.833	0.0372	0.49	1.08	8.07	9.45	0.00422	1.43	LV	CELLSTATES	vFB1.0	control_RBM20	8	18
AC007389.3	0.832	0.0172	0.0341	0.0882	4.51	12.4	0.00127	1.76	LV	CELLSTATES	vFB1.0	control_RBM20	8	18
MED13L	0.831	0.000393	1.03	2.53	9.23	31.1	3.37e-06	3.41	LV	CELLSTATES	vFB1.0	control_RBM20	8	18
TMEM159	0.831	0.0199	0.0285	0.0705	4.16	11.9	0.00158	1.7	LV	CELLSTATES	vFB1.0	control_RBM20	8	18
PTPN3	0.83	0.0217	0.0182	0.0518	3.61	11.5	0.0018	1.66	LV	CELLSTATES	vFB1.0	control_RBM20	8	18
CDYL2	0.825	0.00898	0.0243	0.0604	3.96	15.2	0.000451	2.05	LV	CELLSTATES	vFB1.0	control_RBM20	8	18
SULT1C4	0.825	0.0033	0.0469	0.121	4.89	19.8	9.36e-05	2.48	LV	CELLSTATES	vFB1.0	control_RBM20	8	18
APBB2	0.824	0.00564	0.745	1.69	8.69	17.3	0.000215	2.25	LV	CELLSTATES	vFB1.0	control_RBM20	8	18
IVNS1ABP	0.822	0.00804	0.0643	0.151	5.23	15.7	0.000375	2.09	LV	CELLSTATES	vFB1.0	control_RBM20	8	18
PDCD4	0.822	0.00303	0.143	0.343	6.35	20.2	8.05e-05	2.52	LV	CELLSTATES	vFB1.0	control_RBM20	8	18
UBE2Q2L	0.822	0.0104	0.037	0.0744	4.35	14.5	0.000583	1.98	LV	CELLSTATES	vFB1.0	control_RBM20	8	18
AADAT	0.821	0.0272	0.0194	0.0426	3.6	10.6	0.00258	1.57	LV	CELLSTATES	vFB1.0	control_RBM20	8	18
PRTG	0.821	0.0205	0.0463	0.107	4.77	11.7	0.00165	1.69	LV	CELLSTATES	vFB1.0	control_RBM20	8	18
MTURN	0.82	0.0132	0.0546	0.136	5.07	13.5	0.000846	1.88	LV	CELLSTATES	vFB1.0	control_RBM20	8	18
ZNF805	0.82	0.0451	0.0156	0.0309	3.23	8.74	0.0057	1.35	LV	CELLSTATES	vFB1.0	control_RBM20	8	18
RNF115	0.817	0.00144	0.377	0.881	7.74	24.5	2.12e-05	2.84	LV	CELLSTATES	vFB1.0	control_RBM20	8	18
AC009269.2	0.816	0.0381	0.0374	0.0945	4.54	9.35	0.0044	1.42	LV	CELLSTATES	vFB1.0	control_RBM20	8	18
SCRG1	0.816	0.0119	0.0422	0.0878	4.55	13.9	0.000715	1.93	LV	CELLSTATES	vFB1.0	control_RBM20	8	18
SLC44A1	0.816	0.00519	0.278	0.701	7.38	17.6	0.000191	2.28	LV	CELLSTATES	vFB1.0	control_RBM20	8	18
KIAA0586	0.815	0.000751	0.122	0.27	6.07	27.6	8.75e-06	3.12	LV	CELLSTATES	vFB1.0	control_RBM20	8	18
PLAGL1	0.813	0.00233	0.696	1.58	8.57	21.8	4.83e-05	2.63	LV	CELLSTATES	vFB1.0	control_RBM20	8	18
PRKX-AS1	0.812	0.047	0.0182	0.0441	3.53	8.59	0.0061	1.33	LV	CELLSTATES	vFB1.0	control_RBM20	8	18
CENPC	0.811	0.000423	0.309	0.717	7.43	30.5	3.97e-06	3.37	LV	CELLSTATES	vFB1.0	control_RBM20	8	18
GPR137B	0.81	0.000751	0.0649	0.167	5.32	27.6	8.73e-06	3.12	LV	CELLSTATES	vFB1.0	control_RBM20	8	18
ZNF737	0.809	0.00332	0.0465	0.0951	4.69	19.7	9.5e-05	2.48	LV	CELLSTATES	vFB1.0	control_RBM20	8	18
IGF1R	0.808	0.00318	0.728	1.66	8.64	20	8.66e-05	2.5	LV	CELLSTATES	vFB1.0	control_RBM20	8	18
MALRD1	0.802	0.0216	0.101	0.235	5.91	11.5	0.00179	1.67	LV	CELLSTATES	vFB1.0	control_RBM20	8	18
TMEM131L	0.802	0.00396	0.133	0.36	6.4	18.8	0.00013	2.4	LV	CELLSTATES	vFB1.0	control_RBM20	8	18
PLA2R1	0.8	0.00674	0.148	0.368	6.45	16.5	0.000284	2.17	LV	CELLSTATES	vFB1.0	control_RBM20	8	18
GCNA	0.797	0.0345	0.0312	0.0761	4.2	9.72	0.00377	1.46	LV	CELLSTATES	vFB1.0	control_RBM20	8	18
KDM3A	0.797	0.00241	0.0958	0.222	5.79	21.5	5.34e-05	2.62	LV	CELLSTATES	vFB1.0	control_RBM20	8	18
SLBP	0.797	0.0343	0.0729	0.161	5.36	9.74	0.00373	1.47	LV	CELLSTATES	vFB1.0	control_RBM20	8	18
ACKR4	0.795	0.035	0.0312	0.0652	4.16	9.66	0.00385	1.46	LV	CELLSTATES	vFB1.0	control_RBM20	8	18
WEE1	0.795	0.0047	0.0409	0.0972	4.65	18	0.000166	2.33	LV	CELLSTATES	vFB1.0	control_RBM20	8	18
FAM66C	0.794	0.00696	0.0336	0.0716	4.28	16.3	0.000299	2.16	LV	CELLSTATES	vFB1.0	control_RBM20	8	18
TARID	0.794	0.0142	0.137	0.308	6.27	13.2	0.000952	1.85	LV	CELLSTATES	vFB1.0	control_RBM20	8	18
AC092802.1	0.793	0.00327	0.158	0.371	6.49	19.9	9.05e-05	2.49	LV	CELLSTATES	vFB1.0	control_RBM20	8	18
ECM2	0.791	0.00809	0.212	0.42	6.78	15.6	0.000381	2.09	LV	CELLSTATES	vFB1.0	control_RBM20	8	18
CERS6	0.786	0.0139	0.0814	0.205	5.63	13.2	0.000926	1.86	LV	CELLSTATES	vFB1.0	control_RBM20	8	18
HLTF	0.786	0.00481	0.102	0.217	5.8	17.9	0.000171	2.32	LV	CELLSTATES	vFB1.0	control_RBM20	8	18
PAPPA	0.785	0.0244	0.294	0.601	7.24	11	0.00221	1.61	LV	CELLSTATES	vFB1.0	control_RBM20	8	18
ARGLU1	0.783	0.000658	0.895	1.93	8.89	28.3	7.17e-06	3.18	LV	CELLSTATES	vFB1.0	control_RBM20	8	18
NFASC	0.783	0.0381	0.0842	0.174	5.53	9.34	0.00442	1.42	LV	CELLSTATES	vFB1.0	control_RBM20	8	18
RAI2	0.78	0.0415	0.0391	0.0891	4.56	9.04	0.00501	1.38	LV	CELLSTATES	vFB1.0	control_RBM20	8	18
SH3RF3	0.78	0.0322	0.133	0.289	6.19	9.97	0.00339	1.49	LV	CELLSTATES	vFB1.0	control_RBM20	8	18
PAM	0.778	0.000126	0.493	1.23	8.18	37.3	7.07e-07	3.9	LV	CELLSTATES	vFB1.0	control_RBM20	8	18
SLC12A6	0.777	0.00256	0.0833	0.198	5.61	21.1	6.1e-05	2.59	LV	CELLSTATES	vFB1.0	control_RBM20	8	18
CCDC7	0.776	0.00107	0.217	0.458	6.86	25.8	1.44e-05	2.97	LV	CELLSTATES	vFB1.0	control_RBM20	8	18
LINC00511	0.775	0.0192	0.0159	0.0413	3.46	12	0.00151	1.72	LV	CELLSTATES	vFB1.0	control_RBM20	8	18
GLI3	0.772	0.000423	0.214	0.472	6.88	30.4	3.99e-06	3.37	LV	CELLSTATES	vFB1.0	control_RBM20	8	18
APAF1	0.771	0.00316	0.0785	0.163	5.39	20	8.58e-05	2.5	LV	CELLSTATES	vFB1.0	control_RBM20	8	18
GPI	0.771	0.0125	0.0956	0.262	5.92	13.7	0.000779	1.9	LV	CELLSTATES	vFB1.0	control_RBM20	8	18
NSMCE4A	0.771	0.0102	0.0551	0.107	4.88	14.6	0.00056	1.99	LV	CELLSTATES	vFB1.0	control_RBM20	8	18
RAB11FIP3	0.768	0.00674	0.121	0.269	6.07	16.5	0.000285	2.17	LV	CELLSTATES	vFB1.0	control_RBM20	8	18
DMTF1	0.767	0.00186	0.246	0.484	6.96	23.1	3.21e-05	2.73	LV	CELLSTATES	vFB1.0	control_RBM20	8	18
INPP4A	0.766	0.00783	0.215	0.483	6.89	15.8	0.00036	2.11	LV	CELLSTATES	vFB1.0	control_RBM20	8	18
MYO1E	0.766	0.0126	0.0941	0.21	5.74	13.7	0.000788	1.9	LV	CELLSTATES	vFB1.0	control_RBM20	8	18
AC021054.1	0.765	0.0235	0.0319	0.0684	4.22	11.2	0.00206	1.63	LV	CELLSTATES	vFB1.0	control_RBM20	8	18
AC079336.4	0.765	0.0357	0.0319	0.0903	4.46	9.58	0.00398	1.45	LV	CELLSTATES	vFB1.0	control_RBM20	8	18
ABI3BP	0.757	0.0151	0.833	1.74	8.8	12.9	0.00104	1.82	LV	CELLSTATES	vFB1.0	control_RBM20	8	18
KCTD3	0.756	0.00553	0.153	0.343	6.42	17.4	0.000207	2.26	LV	CELLSTATES	vFB1.0	control_RBM20	8	18
LAMB1	0.756	0.0379	1.67	3.8	9.87	9.37	0.00436	1.42	LV	CELLSTATES	vFB1.0	control_RBM20	8	18
SERTAD2	0.756	0.000706	0.076	0.169	5.43	27.9	8.01e-06	3.15	LV	CELLSTATES	vFB1.0	control_RBM20	8	18
RNF144A	0.755	0.0192	0.287	0.608	7.28	12	0.00151	1.72	LV	CELLSTATES	vFB1.0	control_RBM20	8	18
CAPN10	0.753	0.00928	0.0246	0.0541	3.88	15	0.00048	2.03	LV	CELLSTATES	vFB1.0	control_RBM20	8	18
AC010636.2	0.752	0.0498	0.0149	0.0327	3.27	8.38	0.00667	1.3	LV	CELLSTATES	vFB1.0	control_RBM20	8	18
AL359915.2	0.749	0.00177	0.218	0.511	6.98	23.4	2.99e-05	2.75	LV	CELLSTATES	vFB1.0	control_RBM20	8	18
MIS18BP1	0.749	0.0135	0.174	0.38	6.56	13.4	0.000876	1.87	LV	CELLSTATES	vFB1.0	control_RBM20	8	18
PROCR	0.749	0.0113	0.164	0.402	6.58	14.1	0.000663	1.95	LV	CELLSTATES	vFB1.0	control_RBM20	8	18
B3GALNT2	0.748	0.00821	0.0931	0.183	5.61	15.6	0.000389	2.09	LV	CELLSTATES	vFB1.0	control_RBM20	8	18
MED16	0.748	0.0497	0.0149	0.0335	3.23	8.39	0.00663	1.3	LV	CELLSTATES	vFB1.0	control_RBM20	8	18
PSTK	0.746	0.0357	0.0259	0.0492	3.87	9.58	0.004	1.45	LV	CELLSTATES	vFB1.0	control_RBM20	8	18
TRIO	0.746	0.00027	0.581	1.29	8.32	33	2.05e-06	3.57	LV	CELLSTATES	vFB1.0	control_RBM20	8	18
CTIF	0.745	0.00223	0.0841	0.201	5.6	22.1	4.46e-05	2.65	LV	CELLSTATES	vFB1.0	control_RBM20	8	18
KDM1A	0.745	0.00243	0.114	0.231	5.91	21.4	5.51e-05	2.61	LV	CELLSTATES	vFB1.0	control_RBM20	8	18
ARRDC2	0.744	0.0455	0.0615	0.14	5.11	8.71	0.00579	1.34	LV	CELLSTATES	vFB1.0	control_RBM20	8	18
PTPN21	0.743	0.00261	0.149	0.305	6.3	21	6.3e-05	2.58	LV	CELLSTATES	vFB1.0	control_RBM20	8	18
NFKBIZ	0.741	0.0108	0.332	0.79	7.57	14.3	0.000622	1.97	LV	CELLSTATES	vFB1.0	control_RBM20	8	18
LENG8	0.737	0.000264	0.244	0.526	7.05	33.2	1.96e-06	3.58	LV	CELLSTATES	vFB1.0	control_RBM20	8	18
ICK	0.736	0.0146	0.0454	0.106	4.73	13.1	0.000994	1.84	LV	CELLSTATES	vFB1.0	control_RBM20	8	18
FCHO2	0.735	0.000598	0.232	0.52	7.01	28.8	6.3e-06	3.22	LV	CELLSTATES	vFB1.0	control_RBM20	8	18
SESN1	0.734	0.00277	0.256	0.598	7.19	20.6	7.01e-05	2.56	LV	CELLSTATES	vFB1.0	control_RBM20	8	18
ZNF283	0.733	0.0095	0.0246	0.0531	3.91	14.9	0.000498	2.02	LV	CELLSTATES	vFB1.0	control_RBM20	8	18
CD55	0.731	0.0347	0.0633	0.146	5.18	9.68	0.00382	1.46	LV	CELLSTATES	vFB1.0	control_RBM20	8	18
HMCN1	0.731	0.0458	0.248	0.547	7.06	8.68	0.00587	1.34	LV	CELLSTATES	vFB1.0	control_RBM20	8	18
STK39	0.727	0.00911	0.178	0.367	6.58	15.1	0.000466	2.04	LV	CELLSTATES	vFB1.0	control_RBM20	8	18
ZNF608	0.726	0.00581	0.119	0.289	6.15	17.1	0.000226	2.24	LV	CELLSTATES	vFB1.0	control_RBM20	8	18
BNIP3L	0.725	0.00262	0.744	1.79	8.75	20.9	6.41e-05	2.58	LV	CELLSTATES	vFB1.0	control_RBM20	8	18
ARHGAP22	0.724	0.0166	0.237	0.495	7	12.6	0.00119	1.78	LV	CELLSTATES	vFB1.0	control_RBM20	8	18
MAP3K6	0.724	0.0329	0.0325	0.0757	4.35	9.9	0.00349	1.48	LV	CELLSTATES	vFB1.0	control_RBM20	8	18
AL596218.1	0.723	0.0345	0.0234	0.057	3.92	9.71	0.00378	1.46	LV	CELLSTATES	vFB1.0	control_RBM20	8	18
KLRD1	0.723	0.0217	0.0846	0.21	5.66	11.5	0.0018	1.66	LV	CELLSTATES	vFB1.0	control_RBM20	8	18
LRP12	0.722	0.00186	0.0585	0.115	4.98	23.1	3.23e-05	2.73	LV	CELLSTATES	vFB1.0	control_RBM20	8	18
GNAL	0.721	0.0481	0.044	0.105	4.75	8.51	0.00631	1.32	LV	CELLSTATES	vFB1.0	control_RBM20	8	18
EVC	0.72	0.0128	0.09	0.172	5.52	13.6	0.000805	1.89	LV	CELLSTATES	vFB1.0	control_RBM20	8	18
TMEM56-RWDD3	0.72	0.0148	0.0344	0.074	4.31	13	0.00101	1.83	LV	CELLSTATES	vFB1.0	control_RBM20	8	18
C9orf3	0.719	0.000854	0.564	1.36	8.35	27	1.02e-05	3.07	LV	CELLSTATES	vFB1.0	control_RBM20	8	18
ADSS	0.718	0.0135	0.0491	0.0951	4.71	13.4	0.000878	1.87	LV	CELLSTATES	vFB1.0	control_RBM20	8	18
KCTD8	0.717	0.00362	0.163	0.357	6.5	19.2	0.000111	2.44	LV	CELLSTATES	vFB1.0	control_RBM20	8	18
ZNF227	0.717	0.00945	0.0399	0.0876	4.53	14.9	0.000491	2.02	LV	CELLSTATES	vFB1.0	control_RBM20	8	18
CEP112	0.716	0.00482	0.344	0.706	7.52	17.9	0.000172	2.32	LV	CELLSTATES	vFB1.0	control_RBM20	8	18
SMC4	0.714	0.00707	0.049	0.112	4.87	16.3	0.000306	2.15	LV	CELLSTATES	vFB1.0	control_RBM20	8	18
ANKRD10	0.712	0.00632	0.624	1.27	8.32	16.8	0.000257	2.2	LV	CELLSTATES	vFB1.0	control_RBM20	8	18
GLS	0.712	0.0141	0.397	0.773	7.64	13.2	0.00094	1.85	LV	CELLSTATES	vFB1.0	control_RBM20	8	18
PAPSS1	0.712	0.0152	0.0616	0.136	5.14	12.9	0.00106	1.82	LV	CELLSTATES	vFB1.0	control_RBM20	8	18
PRICKLE2	0.712	0.00235	0.46	0.928	7.9	21.8	4.92e-05	2.63	LV	CELLSTATES	vFB1.0	control_RBM20	8	18
ESR1	0.71	0.0308	0.335	0.686	7.49	10.1	0.00318	1.51	LV	CELLSTATES	vFB1.0	control_RBM20	8	18
ZNF235	0.71	0.00323	0.124	0.266	6.09	19.9	8.84e-05	2.49	LV	CELLSTATES	vFB1.0	control_RBM20	8	18
ARHGEF37	0.709	0.0182	0.0436	0.103	4.7	12.2	0.00136	1.74	LV	CELLSTATES	vFB1.0	control_RBM20	8	18
OSER1-DT	0.709	0.049	0.0217	0.0457	3.68	8.44	0.0065	1.31	LV	CELLSTATES	vFB1.0	control_RBM20	8	18
ETV5	0.708	0.0117	0.0607	0.14	5.15	14	0.000691	1.93	LV	CELLSTATES	vFB1.0	control_RBM20	8	18
PIP4K2A	0.708	0.00555	0.268	0.594	7.24	17.3	0.00021	2.26	LV	CELLSTATES	vFB1.0	control_RBM20	8	18
FSD1L	0.707	0.00204	0.105	0.219	5.84	22.7	3.73e-05	2.69	LV	CELLSTATES	vFB1.0	control_RBM20	8	18
PARD3B	0.707	0.00135	0.682	1.5	8.57	24.7	1.98e-05	2.87	LV	CELLSTATES	vFB1.0	control_RBM20	8	18
JAM2	0.705	0.0101	0.0799	0.19	5.6	14.6	0.000548	1.99	LV	CELLSTATES	vFB1.0	control_RBM20	8	18
AL161669.3	0.703	0.0308	0.0472	0.103	4.77	10.1	0.00319	1.51	LV	CELLSTATES	vFB1.0	control_RBM20	8	18
ASAP2	0.703	0.00194	0.33	0.713	7.49	22.9	3.44e-05	2.71	LV	CELLSTATES	vFB1.0	control_RBM20	8	18
GLT8D2	0.703	0.00326	0.17	0.404	6.66	19.9	9e-05	2.49	LV	CELLSTATES	vFB1.0	control_RBM20	8	18
AL139353.1	0.702	0.0135	0.0342	0.0755	4.32	13.4	0.000869	1.87	LV	CELLSTATES	vFB1.0	control_RBM20	8	18
ANXA5	0.701	0.0144	0.269	0.612	7.23	13.1	0.000979	1.84	LV	CELLSTATES	vFB1.0	control_RBM20	8	18
AIDA	0.7	0.0222	0.0474	0.0882	4.64	11.4	0.00187	1.65	LV	CELLSTATES	vFB1.0	control_RBM20	8	18
ANOS1	0.7	0.034	0.146	0.343	6.41	9.78	0.00366	1.47	LV	CELLSTATES	vFB1.0	control_RBM20	8	18
FGD5	0.699	0.0301	0.0795	0.173	5.47	10.2	0.00307	1.52	LV	CELLSTATES	vFB1.0	control_RBM20	8	18
IL17RD	0.698	0.0276	0.048	0.0978	4.75	10.6	0.00264	1.56	LV	CELLSTATES	vFB1.0	control_RBM20	8	18
ANKRD36C	0.697	0.00552	0.14	0.3	6.27	17.4	0.000206	2.26	LV	CELLSTATES	vFB1.0	control_RBM20	8	18
AP001528.2	0.697	0.0246	0.21	0.501	6.98	11	0.00225	1.61	LV	CELLSTATES	vFB1.0	control_RBM20	8	18
FBF1	0.697	0.0107	0.0415	0.083	4.52	14.3	0.000613	1.97	LV	CELLSTATES	vFB1.0	control_RBM20	8	18
RHOBTB3	0.697	0.0191	0.998	2.08	9.06	12	0.00149	1.72	LV	CELLSTATES	vFB1.0	control_RBM20	8	18
HBP1	0.696	0.0189	0.134	0.287	6.19	12.1	0.00145	1.72	LV	CELLSTATES	vFB1.0	control_RBM20	8	18
HEATR6	0.696	0.0233	0.0226	0.0493	3.81	11.2	0.00203	1.63	LV	CELLSTATES	vFB1.0	control_RBM20	8	18
NLRP1	0.696	0.00564	0.193	0.429	6.76	17.3	0.000215	2.25	LV	CELLSTATES	vFB1.0	control_RBM20	8	18
SYNE1	0.696	0.00233	0.462	1	7.98	21.9	4.69e-05	2.63	LV	CELLSTATES	vFB1.0	control_RBM20	8	18
ABCC5	0.695	0.00233	0.105	0.219	5.84	21.8	4.84e-05	2.63	LV	CELLSTATES	vFB1.0	control_RBM20	8	18
CTDSPL	0.695	0.0122	0.307	0.656	7.41	13.8	0.000747	1.91	LV	CELLSTATES	vFB1.0	control_RBM20	8	18
PODN	0.695	0.0295	0.21	0.449	6.87	10.3	0.00296	1.53	LV	CELLSTATES	vFB1.0	control_RBM20	8	18
MOAP1	0.694	0.0375	0.0176	0.0438	3.52	9.41	0.00429	1.43	LV	CELLSTATES	vFB1.0	control_RBM20	8	18
AC004805.1	0.693	0.0447	0.0241	0.052	3.82	8.78	0.00562	1.35	LV	CELLSTATES	vFB1.0	control_RBM20	8	18
AP006621.3	0.692	0.0331	0.0458	0.113	4.81	9.88	0.00353	1.48	LV	CELLSTATES	vFB1.0	control_RBM20	8	18
MAP3K3	0.692	0.00364	0.183	0.402	6.65	19.2	0.000112	2.44	LV	CELLSTATES	vFB1.0	control_RBM20	8	18
AC107204.1	0.691	0.0498	0.04	0.0707	4.4	8.39	0.00666	1.3	LV	CELLSTATES	vFB1.0	control_RBM20	8	18
ANKRA2	0.69	0.00356	0.0785	0.177	5.54	19.4	0.000106	2.45	LV	CELLSTATES	vFB1.0	control_RBM20	8	18
RAPGEF2	0.689	0.000372	0.22	0.494	6.98	31.4	3.09e-06	3.43	LV	CELLSTATES	vFB1.0	control_RBM20	8	18
SLC35E3	0.689	0.00581	0.0859	0.196	5.64	17.1	0.000226	2.24	LV	CELLSTATES	vFB1.0	control_RBM20	8	18
AC012085.2	0.688	0.0199	0.102	0.198	5.71	11.9	0.00158	1.7	LV	CELLSTATES	vFB1.0	control_RBM20	8	18
CCDC170	0.688	0.0459	0.0457	0.091	4.68	8.66	0.0059	1.34	LV	CELLSTATES	vFB1.0	control_RBM20	8	18
HSPA4L	0.688	0.0334	0.0413	0.0944	4.63	9.84	0.00357	1.48	LV	CELLSTATES	vFB1.0	control_RBM20	8	18
DST	0.687	0.000433	1.17	2.6	9.33	30.3	4.18e-06	3.36	LV	CELLSTATES	vFB1.0	control_RBM20	8	18
LIMCH1	0.687	0.0174	0.498	1.21	8.2	12.4	0.00129	1.76	LV	CELLSTATES	vFB1.0	control_RBM20	8	18
LMLN	0.687	0.0263	0.0288	0.0578	4.07	10.7	0.00247	1.58	LV	CELLSTATES	vFB1.0	control_RBM20	8	18
PCNX2	0.687	0.0293	0.0821	0.179	5.52	10.3	0.00292	1.53	LV	CELLSTATES	vFB1.0	control_RBM20	8	18
SOS2	0.685	0.000767	0.431	0.925	7.86	27.5	9.04e-06	3.12	LV	CELLSTATES	vFB1.0	control_RBM20	8	18
CCND3	0.683	0.0113	0.313	0.733	7.52	14.1	0.000661	1.95	LV	CELLSTATES	vFB1.0	control_RBM20	8	18
HDAC2-AS2	0.682	0.0403	0.0178	0.0417	3.56	9.14	0.0048	1.39	LV	CELLSTATES	vFB1.0	control_RBM20	8	18
AKAP11	0.681	0.00328	0.0875	0.167	5.52	19.8	9.22e-05	2.48	LV	CELLSTATES	vFB1.0	control_RBM20	8	18
FEM1C	0.681	0.0285	0.0361	0.0654	4.29	10.4	0.00281	1.54	LV	CELLSTATES	vFB1.0	control_RBM20	8	18
NTN4	0.68	0.0451	0.255	0.568	7.12	8.74	0.00571	1.35	LV	CELLSTATES	vFB1.0	control_RBM20	8	18
KDM7A	0.679	0.0357	0.163	0.379	6.53	9.58	0.00399	1.45	LV	CELLSTATES	vFB1.0	control_RBM20	8	18
TBC1D1	0.679	0.00355	0.077	0.169	5.45	19.4	0.000106	2.45	LV	CELLSTATES	vFB1.0	control_RBM20	8	18
BLOC1S5-TXNDC5	0.678	0.0257	0.0275	0.059	4.04	10.8	0.00239	1.59	LV	CELLSTATES	vFB1.0	control_RBM20	8	18
TSC22D1	0.678	0.00455	0.14	0.322	6.36	18.2	0.000158	2.34	LV	CELLSTATES	vFB1.0	control_RBM20	8	18
REPS1	0.676	0.0225	0.33	0.674	7.47	11.4	0.00192	1.65	LV	CELLSTATES	vFB1.0	control_RBM20	8	18
RIMKLB	0.676	0.00203	0.136	0.34	6.4	22.7	3.69e-05	2.69	LV	CELLSTATES	vFB1.0	control_RBM20	8	18
AKAP13	0.675	0.00151	1.96	4.3	10.1	24.3	2.28e-05	2.82	LV	CELLSTATES	vFB1.0	control_RBM20	8	18
ITPR3	0.675	0.0199	0.0758	0.171	5.43	11.9	0.00158	1.7	LV	CELLSTATES	vFB1.0	control_RBM20	8	18
CPED1	0.674	0.0148	0.253	0.583	7.2	13	0.00102	1.83	LV	CELLSTATES	vFB1.0	control_RBM20	8	18
MARCH8	0.674	0.0224	0.0662	0.137	5.19	11.4	0.00191	1.65	LV	CELLSTATES	vFB1.0	control_RBM20	8	18
HACE1	0.672	0.00373	0.0874	0.173	5.54	19.1	0.000116	2.43	LV	CELLSTATES	vFB1.0	control_RBM20	8	18
FNIP2	0.671	0.0315	0.181	0.394	6.66	10	0.00329	1.5	LV	CELLSTATES	vFB1.0	control_RBM20	8	18
HELB	0.671	0.0235	0.0381	0.0853	4.5	11.2	0.00207	1.63	LV	CELLSTATES	vFB1.0	control_RBM20	8	18
KAT2B	0.668	0.00829	0.106	0.244	5.97	15.5	0.000396	2.08	LV	CELLSTATES	vFB1.0	control_RBM20	8	18
DOK6	0.667	0.00194	0.24	0.49	7.02	22.9	3.46e-05	2.71	LV	CELLSTATES	vFB1.0	control_RBM20	8	18
TMEM204	0.667	0.0169	0.172	0.381	6.57	12.5	0.00122	1.77	LV	CELLSTATES	vFB1.0	control_RBM20	8	18
METTL4	0.663	0.0193	0.0679	0.125	5.14	12	0.00151	1.72	LV	CELLSTATES	vFB1.0	control_RBM20	8	18
PCMTD2	0.663	0.00354	0.128	0.26	6.07	19.4	0.000105	2.45	LV	CELLSTATES	vFB1.0	control_RBM20	8	18
PRSS23	0.663	0.0243	0.392	0.738	7.64	11	0.00219	1.61	LV	CELLSTATES	vFB1.0	control_RBM20	8	18
RAB8B	0.662	0.0263	0.262	0.557	7.19	10.7	0.00246	1.58	LV	CELLSTATES	vFB1.0	control_RBM20	8	18
TP63	0.662	0.0419	0.0622	0.156	5.3	9.01	0.00509	1.38	LV	CELLSTATES	vFB1.0	control_RBM20	8	18
CCDC191	0.661	0.0373	0.0549	0.102	4.86	9.43	0.00425	1.43	LV	CELLSTATES	vFB1.0	control_RBM20	8	18
CHN1	0.661	0.00317	0.0899	0.201	5.69	20	8.62e-05	2.5	LV	CELLSTATES	vFB1.0	control_RBM20	8	18
DHX40	0.661	0.00431	0.0599	0.127	5.07	18.4	0.000145	2.37	LV	CELLSTATES	vFB1.0	control_RBM20	8	18
ATXN1	0.66	0.000903	0.378	0.807	7.7	26.7	1.11e-05	3.04	LV	CELLSTATES	vFB1.0	control_RBM20	8	18
SPRED2	0.659	0.0135	0.585	1.24	8.32	13.4	0.000885	1.87	LV	CELLSTATES	vFB1.0	control_RBM20	8	18
DERA	0.658	0.00135	0.158	0.326	6.41	24.8	1.95e-05	2.87	LV	CELLSTATES	vFB1.0	control_RBM20	8	18
LINC00882	0.658	0.017	0.3	0.594	7.3	12.5	0.00124	1.77	LV	CELLSTATES	vFB1.0	control_RBM20	8	18
L3MBTL3	0.657	0.0229	0.0479	0.103	4.78	11.3	0.00197	1.64	LV	CELLSTATES	vFB1.0	control_RBM20	8	18
AL357153.2	0.656	0.0135	0.0752	0.152	5.35	13.4	0.000886	1.87	LV	CELLSTATES	vFB1.0	control_RBM20	8	18
KCTD18	0.655	0.0196	0.0318	0.0652	4.2	11.9	0.00154	1.71	LV	CELLSTATES	vFB1.0	control_RBM20	8	18
TFDP2	0.655	0.00907	0.258	0.565	7.18	15.1	0.000461	2.04	LV	CELLSTATES	vFB1.0	control_RBM20	8	18
LRP11	0.654	0.0236	0.0819	0.153	5.4	11.2	0.00208	1.63	LV	CELLSTATES	vFB1.0	control_RBM20	8	18
IKZF2	0.653	0.0306	0.0479	0.102	4.78	10.1	0.00315	1.51	LV	CELLSTATES	vFB1.0	control_RBM20	8	18
C2CD5	0.652	0.00693	0.136	0.274	6.21	16.4	0.000295	2.16	LV	CELLSTATES	vFB1.0	control_RBM20	8	18
CRADD	0.651	0.00135	0.315	0.656	7.41	24.8	1.97e-05	2.87	LV	CELLSTATES	vFB1.0	control_RBM20	8	18
PTPN9	0.65	0.00587	0.328	0.704	7.49	17.1	0.000232	2.23	LV	CELLSTATES	vFB1.0	control_RBM20	8	18
SFXN4	0.65	0.00789	0.066	0.145	5.24	15.8	0.000365	2.1	LV	CELLSTATES	vFB1.0	control_RBM20	8	18
CAT	0.649	0.038	0.0898	0.182	5.63	9.35	0.00439	1.42	LV	CELLSTATES	vFB1.0	control_RBM20	8	18
JHY	0.649	0.0385	0.0336	0.0696	4.27	9.31	0.00448	1.41	LV	CELLSTATES	vFB1.0	control_RBM20	8	18
SMAP2	0.649	0.0407	0.0276	0.059	4.01	9.11	0.00487	1.39	LV	CELLSTATES	vFB1.0	control_RBM20	8	18
SPTLC3	0.649	0.0119	0.0581	0.118	5	13.9	0.000717	1.93	LV	CELLSTATES	vFB1.0	control_RBM20	8	18
CALCOCO1	0.648	0.0135	0.142	0.308	6.28	13.3	0.00089	1.87	LV	CELLSTATES	vFB1.0	control_RBM20	8	18
ECHDC2	0.648	0.00735	0.853	1.95	8.95	16.1	0.000321	2.13	LV	CELLSTATES	vFB1.0	control_RBM20	8	18
FAXDC2	0.648	0.0208	0.194	0.452	6.84	11.7	0.00169	1.68	LV	CELLSTATES	vFB1.0	control_RBM20	8	18
ZNF438	0.648	0.00111	0.348	0.752	7.59	25.7	1.52e-05	2.95	LV	CELLSTATES	vFB1.0	control_RBM20	8	18
CEP126	0.646	0.0145	0.292	0.625	7.31	13.1	0.000984	1.84	LV	CELLSTATES	vFB1.0	control_RBM20	8	18
SLC38A6	0.646	0.00783	0.0855	0.16	5.48	15.8	0.00036	2.11	LV	CELLSTATES	vFB1.0	control_RBM20	8	18
CSGALNACT2	0.645	0.00391	0.118	0.227	5.93	18.9	0.000125	2.41	LV	CELLSTATES	vFB1.0	control_RBM20	8	18
INSIG2	0.644	0.00982	0.0366	0.0842	4.45	14.8	0.000524	2.01	LV	CELLSTATES	vFB1.0	control_RBM20	8	18
OGT	0.644	0.00125	0.372	0.772	7.64	25.2	1.75e-05	2.9	LV	CELLSTATES	vFB1.0	control_RBM20	8	18
ZKSCAN5	0.644	0.0459	0.0227	0.0425	3.69	8.66	0.00591	1.34	LV	CELLSTATES	vFB1.0	control_RBM20	8	18
CCDC125	0.643	0.00906	0.0627	0.125	5.09	15.1	0.00046	2.04	LV	CELLSTATES	vFB1.0	control_RBM20	8	18
TRMT1L	0.643	0.00345	0.0488	0.108	4.85	19.5	0.000101	2.46	LV	CELLSTATES	vFB1.0	control_RBM20	8	18
RORA-AS1	0.642	0.0425	0.534	1.08	8.11	8.97	0.00517	1.37	LV	CELLSTATES	vFB1.0	control_RBM20	8	18
ZRANB1	0.642	0.00251	0.0912	0.183	5.6	21.2	5.87e-05	2.6	LV	CELLSTATES	vFB1.0	control_RBM20	8	18
NADK	0.641	0.011	0.0733	0.162	5.37	14.2	0.000634	1.96	LV	CELLSTATES	vFB1.0	control_RBM20	8	18
ARHGEF6	0.64	0.00334	0.0826	0.18	5.57	19.7	9.61e-05	2.48	LV	CELLSTATES	vFB1.0	control_RBM20	8	18
FAM111A	0.639	0.0284	0.0596	0.124	5.05	10.4	0.00279	1.55	LV	CELLSTATES	vFB1.0	control_RBM20	8	18
RUNX2	0.638	0.0431	0.106	0.211	5.8	8.92	0.00527	1.37	LV	CELLSTATES	vFB1.0	control_RBM20	8	18
GATA6	0.637	0.00235	0.246	0.528	7.06	21.7	4.96e-05	2.63	LV	CELLSTATES	vFB1.0	control_RBM20	8	18
MXD4	0.637	0.0157	0.0856	0.177	5.55	12.8	0.0011	1.8	LV	CELLSTATES	vFB1.0	control_RBM20	8	18
SIRT5	0.637	0.0406	0.0336	0.0726	4.31	9.13	0.00483	1.39	LV	CELLSTATES	vFB1.0	control_RBM20	8	18
CREBRF	0.636	0.00396	0.191	0.413	6.73	18.8	0.00013	2.4	LV	CELLSTATES	vFB1.0	control_RBM20	8	18
LEMD3	0.636	0.00842	0.0997	0.197	5.72	15.5	0.000407	2.07	LV	CELLSTATES	vFB1.0	control_RBM20	8	18
PEAK1	0.636	0.00299	0.567	1.25	8.28	20.3	7.88e-05	2.52	LV	CELLSTATES	vFB1.0	control_RBM20	8	18
CPEB3	0.635	0.000423	0.148	0.334	6.41	30.5	3.91e-06	3.37	LV	CELLSTATES	vFB1.0	control_RBM20	8	18
NEO1	0.634	0.00899	0.119	0.263	6.09	15.2	0.000453	2.05	LV	CELLSTATES	vFB1.0	control_RBM20	8	18
CCDC171	0.633	0.00265	0.18	0.367	6.61	20.9	6.51e-05	2.58	LV	CELLSTATES	vFB1.0	control_RBM20	8	18
CRIM1	0.633	0.0128	0.108	0.244	5.97	13.6	0.000807	1.89	LV	CELLSTATES	vFB1.0	control_RBM20	8	18
STON2	0.633	0.0415	0.242	0.455	6.97	9.04	0.00501	1.38	LV	CELLSTATES	vFB1.0	control_RBM20	8	18
ASCC3	0.632	0.016	0.468	0.94	7.92	12.7	0.00113	1.8	LV	CELLSTATES	vFB1.0	control_RBM20	8	18
PDE7B	0.631	0.0481	0.5	1.02	8.05	8.51	0.00629	1.32	LV	CELLSTATES	vFB1.0	control_RBM20	8	18
RAB40B	0.631	0.044	0.0217	0.0507	3.81	8.84	0.00548	1.36	LV	CELLSTATES	vFB1.0	control_RBM20	8	18
LCA5	0.629	0.0125	0.0426	0.0903	4.62	13.7	0.000782	1.9	LV	CELLSTATES	vFB1.0	control_RBM20	8	18
MCUB	0.629	0.0171	0.185	0.379	6.61	12.5	0.00125	1.77	LV	CELLSTATES	vFB1.0	control_RBM20	8	18
IGF2R	0.628	0.0194	0.325	0.639	7.42	12	0.00152	1.71	LV	CELLSTATES	vFB1.0	control_RBM20	8	18
JMY	0.628	0.00984	0.0774	0.176	5.47	14.8	0.000526	2.01	LV	CELLSTATES	vFB1.0	control_RBM20	8	18
MYH10	0.627	0.0212	0.187	0.381	6.63	11.6	0.00174	1.67	LV	CELLSTATES	vFB1.0	control_RBM20	8	18
INTU	0.625	0.00351	0.109	0.213	5.85	19.5	0.000103	2.46	LV	CELLSTATES	vFB1.0	control_RBM20	8	18
ARHGAP21	0.624	0.00356	0.903	1.8	8.9	19.3	0.000107	2.45	LV	CELLSTATES	vFB1.0	control_RBM20	8	18
HERPUD2	0.624	0.0039	0.141	0.285	6.23	18.9	0.000124	2.41	LV	CELLSTATES	vFB1.0	control_RBM20	8	18
RANBP9	0.623	0.0021	0.233	0.489	6.99	22.4	4.04e-05	2.68	LV	CELLSTATES	vFB1.0	control_RBM20	8	18
RALBP1	0.622	0.00856	0.107	0.218	5.83	15.4	0.000419	2.07	LV	CELLSTATES	vFB1.0	control_RBM20	8	18
LGR4	0.621	0.00945	0.607	1.32	8.41	14.9	0.000492	2.02	LV	CELLSTATES	vFB1.0	control_RBM20	8	18
ABLIM1	0.619	0.0199	0.507	1.19	8.23	11.8	0.00159	1.7	LV	CELLSTATES	vFB1.0	control_RBM20	8	18
LRRC37B	0.618	0.00481	0.069	0.141	5.25	17.9	0.000171	2.32	LV	CELLSTATES	vFB1.0	control_RBM20	8	18
PDCD1LG2	0.616	0.0243	0.0402	0.0827	4.54	11	0.00218	1.61	LV	CELLSTATES	vFB1.0	control_RBM20	8	18
SNX24	0.616	0.00905	0.108	0.205	5.81	15.1	0.000459	2.04	LV	CELLSTATES	vFB1.0	control_RBM20	8	18
SPATA6	0.616	0.00662	1.2	2.4	9.29	16.6	0.000274	2.18	LV	CELLSTATES	vFB1.0	control_RBM20	8	18
ZNF546	0.616	0.0169	0.0591	0.115	5	12.5	0.00123	1.77	LV	CELLSTATES	vFB1.0	control_RBM20	8	18
ATL1	0.615	0.0114	0.0612	0.115	5.03	14.1	0.000672	1.94	LV	CELLSTATES	vFB1.0	control_RBM20	8	18
DIRC2	0.615	0.0107	0.0845	0.177	5.55	14.3	0.000614	1.97	LV	CELLSTATES	vFB1.0	control_RBM20	8	18
ASAP1	0.614	0.0067	0.563	1.18	8.24	16.5	0.00028	2.17	LV	CELLSTATES	vFB1.0	control_RBM20	8	18
CEP83	0.614	0.00295	0.135	0.274	6.18	20.3	7.76e-05	2.53	LV	CELLSTATES	vFB1.0	control_RBM20	8	18
ERCC6	0.614	0.047	0.0553	0.104	4.88	8.59	0.0061	1.33	LV	CELLSTATES	vFB1.0	control_RBM20	8	18
KAT6B	0.614	0.00113	0.379	0.785	7.68	25.6	1.54e-05	2.95	LV	CELLSTATES	vFB1.0	control_RBM20	8	18
AP001011.1	0.613	0.0173	0.224	0.429	6.83	12.4	0.00128	1.76	LV	CELLSTATES	vFB1.0	control_RBM20	8	18
NHSL1	0.611	0.0189	0.336	0.725	7.53	12.1	0.00145	1.72	LV	CELLSTATES	vFB1.0	control_RBM20	8	18
LEPR	0.609	0.0267	0.0675	0.138	5.22	10.7	0.00251	1.57	LV	CELLSTATES	vFB1.0	control_RBM20	8	18
PXDC1	0.609	0.0274	0.0787	0.154	5.36	10.6	0.00261	1.56	LV	CELLSTATES	vFB1.0	control_RBM20	8	18
SPOPL	0.608	0.00555	0.122	0.262	6.08	17.4	0.000209	2.26	LV	CELLSTATES	vFB1.0	control_RBM20	8	18
IPMK	0.607	0.0447	0.0694	0.157	5.34	8.77	0.00564	1.35	LV	CELLSTATES	vFB1.0	control_RBM20	8	18
PACSIN2	0.606	0.00262	0.144	0.286	6.25	20.9	6.37e-05	2.58	LV	CELLSTATES	vFB1.0	control_RBM20	8	18
NAE1	0.605	0.00288	0.0784	0.16	5.45	20.4	7.48e-05	2.54	LV	CELLSTATES	vFB1.0	control_RBM20	8	18
NFXL1	0.605	0.00847	0.0838	0.163	5.49	15.4	0.000412	2.07	LV	CELLSTATES	vFB1.0	control_RBM20	8	18
NUBPL	0.605	0.00516	0.232	0.483	6.99	17.7	0.000188	2.29	LV	CELLSTATES	vFB1.0	control_RBM20	8	18
IFT140	0.604	0.0307	0.17	0.318	6.42	10.1	0.00316	1.51	LV	CELLSTATES	vFB1.0	control_RBM20	8	18
RNF130	0.604	0.00218	0.177	0.372	6.61	22.2	4.28e-05	2.66	LV	CELLSTATES	vFB1.0	control_RBM20	8	18
ULK2	0.604	0.0116	0.112	0.222	5.89	14.1	0.000682	1.94	LV	CELLSTATES	vFB1.0	control_RBM20	8	18
ZNF528	0.604	0.0413	0.0322	0.0608	4.16	9.06	0.00497	1.38	LV	CELLSTATES	vFB1.0	control_RBM20	8	18
ZNF337	0.602	0.0488	0.0948	0.146	5.46	8.46	0.00645	1.31	LV	CELLSTATES	vFB1.0	control_RBM20	8	18
ANXA1	0.601	0.0459	0.14	0.356	6.44	8.66	0.00591	1.34	LV	CELLSTATES	vFB1.0	control_RBM20	8	18
FARP1	0.601	0.0135	0.165	0.324	6.44	13.4	0.000887	1.87	LV	CELLSTATES	vFB1.0	control_RBM20	8	18
DOCK11	0.6	0.00391	0.138	0.298	6.3	18.9	0.000125	2.41	LV	CELLSTATES	vFB1.0	control_RBM20	8	18
LGMN	0.6	0.032	0.0624	0.142	5.22	9.99	0.00336	1.5	LV	CELLSTATES	vFB1.0	control_RBM20	8	18
PDZD2	0.6	0.00931	0.782	1.64	8.73	15	0.000482	2.03	LV	CELLSTATES	vFB1.0	control_RBM20	8	18
SLX4IP	0.6	0.012	0.0839	0.167	5.51	13.9	0.000729	1.92	LV	CELLSTATES	vFB1.0	control_RBM20	8	18
TBC1D12	0.6	0.00327	0.133	0.287	6.21	19.8	9.15e-05	2.49	LV	CELLSTATES	vFB1.0	control_RBM20	8	18
A2ML1-AS1	0.599	0.00875	0.097	0.23	5.88	15.3	0.000433	2.06	LV	CELLSTATES	vFB1.0	control_RBM20	8	18
NAPEPLD	0.599	0.0301	0.0784	0.152	5.38	10.2	0.00307	1.52	LV	CELLSTATES	vFB1.0	control_RBM20	8	18
PAXIP1-AS2	0.599	0.0126	0.0365	0.0699	4.34	13.7	0.000791	1.9	LV	CELLSTATES	vFB1.0	control_RBM20	8	18
SLC35E2A	0.599	0.0489	0.0627	0.123	5.08	8.45	0.00647	1.31	LV	CELLSTATES	vFB1.0	control_RBM20	8	18
TTLL7	0.598	0.0113	0.289	0.562	7.24	14.1	0.00066	1.95	LV	CELLSTATES	vFB1.0	control_RBM20	8	18
SWT1	0.596	0.00416	0.0936	0.198	5.72	18.6	0.000138	2.38	LV	CELLSTATES	vFB1.0	control_RBM20	8	18
MAP3K4	0.595	0.00982	0.193	0.379	6.66	14.8	0.000524	2.01	LV	CELLSTATES	vFB1.0	control_RBM20	8	18
SHROOM4	0.595	0.0106	0.114	0.23	5.92	14.4	0.000601	1.98	LV	CELLSTATES	vFB1.0	control_RBM20	8	18
PPP4R1	0.594	0.0146	0.179	0.329	6.49	13	0.000997	1.84	LV	CELLSTATES	vFB1.0	control_RBM20	8	18
BOC	0.593	0.0185	0.126	0.268	6.15	12.2	0.00139	1.73	LV	CELLSTATES	vFB1.0	control_RBM20	8	18
PER1	0.593	0.0132	0.169	0.356	6.55	13.5	0.00085	1.88	LV	CELLSTATES	vFB1.0	control_RBM20	8	18
SETD3	0.593	0.0104	0.111	0.213	5.87	14.5	0.000579	1.98	LV	CELLSTATES	vFB1.0	control_RBM20	8	18
EXT1	0.59	0.0258	1.21	2.43	9.34	10.8	0.0024	1.59	LV	CELLSTATES	vFB1.0	control_RBM20	8	18
MCF2L2	0.589	0.0489	0.103	0.224	5.89	8.45	0.00648	1.31	LV	CELLSTATES	vFB1.0	control_RBM20	8	18
RABL2B	0.589	0.0377	0.0449	0.0935	4.68	9.39	0.00433	1.42	LV	CELLSTATES	vFB1.0	control_RBM20	8	18
TBCK	0.589	0.00241	0.262	0.539	7.15	21.5	5.34e-05	2.62	LV	CELLSTATES	vFB1.0	control_RBM20	8	18
CEP290	0.588	0.00639	0.118	0.235	5.99	16.7	0.00026	2.19	LV	CELLSTATES	vFB1.0	control_RBM20	8	18
EVI5	0.587	0.00454	0.622	1.18	8.29	18.2	0.000157	2.34	LV	CELLSTATES	vFB1.0	control_RBM20	8	18
CRYBG3	0.586	0.0185	0.423	0.801	7.75	12.2	0.0014	1.73	LV	CELLSTATES	vFB1.0	control_RBM20	8	18
NAB1	0.586	0.0244	0.089	0.166	5.54	11	0.00222	1.61	LV	CELLSTATES	vFB1.0	control_RBM20	8	18
AGPS	0.584	0.00646	0.159	0.304	6.36	16.7	0.000264	2.19	LV	CELLSTATES	vFB1.0	control_RBM20	8	18
OGA	0.584	0.00851	0.391	0.813	7.75	15.4	0.000415	2.07	LV	CELLSTATES	vFB1.0	control_RBM20	8	18
PLEKHA1	0.582	0.00842	0.115	0.239	6.01	15.5	0.000406	2.07	LV	CELLSTATES	vFB1.0	control_RBM20	8	18
AC114689.3	0.581	0.034	0.056	0.122	5.02	9.78	0.00367	1.47	LV	CELLSTATES	vFB1.0	control_RBM20	8	18
PTPN14	0.58	0.00982	0.201	0.391	6.72	14.8	0.000523	2.01	LV	CELLSTATES	vFB1.0	control_RBM20	8	18
CEP192	0.579	0.00176	0.168	0.314	6.44	23.4	2.94e-05	2.76	LV	CELLSTATES	vFB1.0	control_RBM20	8	18
LINC00662	0.579	0.0136	0.101	0.206	5.8	13.3	0.000899	1.87	LV	CELLSTATES	vFB1.0	control_RBM20	8	18
MYO15B	0.579	0.0364	0.0814	0.165	5.46	9.51	0.00411	1.44	LV	CELLSTATES	vFB1.0	control_RBM20	8	18
NEDD4	0.578	0.0114	0.16	0.324	6.44	14.1	0.000671	1.94	LV	CELLSTATES	vFB1.0	control_RBM20	8	18
PRKD1	0.578	0.0228	0.446	0.957	7.93	11.3	0.00196	1.64	LV	CELLSTATES	vFB1.0	control_RBM20	8	18
DCBLD2	0.577	0.00504	0.277	0.579	7.24	17.8	0.000182	2.3	LV	CELLSTATES	vFB1.0	control_RBM20	8	18
NADK2	0.577	0.0216	0.0621	0.119	5.05	11.6	0.00178	1.67	LV	CELLSTATES	vFB1.0	control_RBM20	8	18
ZNF814	0.577	0.0135	0.171	0.322	6.44	13.4	0.00087	1.87	LV	CELLSTATES	vFB1.0	control_RBM20	8	18
ALDH7A1	0.576	0.0406	0.146	0.282	6.26	9.12	0.00486	1.39	LV	CELLSTATES	vFB1.0	control_RBM20	8	18
DENND4C	0.576	0.00281	0.539	1.07	8.15	20.6	7.18e-05	2.55	LV	CELLSTATES	vFB1.0	control_RBM20	8	18
DIAPH1	0.576	0.0188	0.0916	0.192	5.67	12.1	0.00144	1.72	LV	CELLSTATES	vFB1.0	control_RBM20	8	18
AC058791.1	0.575	0.0359	0.191	0.388	6.69	9.57	0.00401	1.45	LV	CELLSTATES	vFB1.0	control_RBM20	8	18
NAP1L1	0.575	0.00808	0.233	0.45	6.94	15.7	0.000379	2.09	LV	CELLSTATES	vFB1.0	control_RBM20	8	18
TBC1D9B	0.575	0.0238	0.0671	0.137	5.21	11.1	0.00211	1.62	LV	CELLSTATES	vFB1.0	control_RBM20	8	18
AL031772.1	0.574	0.0491	0.0734	0.143	5.31	8.43	0.00654	1.31	LV	CELLSTATES	vFB1.0	control_RBM20	8	18
IFNAR1	0.574	0.00605	0.103	0.204	5.78	16.9	0.000241	2.22	LV	CELLSTATES	vFB1.0	control_RBM20	8	18
WDR48	0.574	0.00402	0.0791	0.162	5.48	18.7	0.000132	2.4	LV	CELLSTATES	vFB1.0	control_RBM20	8	18
HDX	0.573	0.0278	0.0777	0.154	5.38	10.6	0.00266	1.56	LV	CELLSTATES	vFB1.0	control_RBM20	8	18
STK38L	0.573	0.0285	0.123	0.274	6.11	10.4	0.00281	1.55	LV	CELLSTATES	vFB1.0	control_RBM20	8	18
SUGCT	0.572	0.0308	0.0978	0.198	5.79	10.1	0.00319	1.51	LV	CELLSTATES	vFB1.0	control_RBM20	8	18
TTC8	0.572	0.0472	0.0719	0.129	5.21	8.58	0.00613	1.33	LV	CELLSTATES	vFB1.0	control_RBM20	8	18
AUH	0.57	0.00241	0.242	0.52	7.08	21.5	5.41e-05	2.62	LV	CELLSTATES	vFB1.0	control_RBM20	8	18
PPP2R1B	0.57	0.00821	0.0683	0.131	5.19	15.6	0.000389	2.09	LV	CELLSTATES	vFB1.0	control_RBM20	8	18
MAP4K3	0.568	0.0104	0.519	1.06	8.13	14.5	0.00058	1.98	LV	CELLSTATES	vFB1.0	control_RBM20	8	18
ZNF276	0.568	0.0385	0.0386	0.0816	4.46	9.31	0.00447	1.41	LV	CELLSTATES	vFB1.0	control_RBM20	8	18
PGR	0.567	0.0118	0.11	0.221	5.92	13.9	0.000711	1.93	LV	CELLSTATES	vFB1.0	control_RBM20	8	18
KANSL1	0.566	0.0254	0.863	1.83	8.89	10.9	0.00234	1.6	LV	CELLSTATES	vFB1.0	control_RBM20	8	18
SLC22A15	0.566	0.0447	0.185	0.37	6.62	8.77	0.00564	1.35	LV	CELLSTATES	vFB1.0	control_RBM20	8	18
RFNG	0.565	0.0388	0.0494	0.106	4.83	9.28	0.00454	1.41	LV	CELLSTATES	vFB1.0	control_RBM20	8	18
ARHGEF7	0.564	0.00455	0.204	0.412	6.78	18.2	0.000158	2.34	LV	CELLSTATES	vFB1.0	control_RBM20	8	18
INTS3	0.563	0.0303	0.067	0.133	5.18	10.2	0.00311	1.52	LV	CELLSTATES	vFB1.0	control_RBM20	8	18
OTUD7A	0.563	0.0143	0.204	0.401	6.74	13.1	0.000962	1.85	LV	CELLSTATES	vFB1.0	control_RBM20	8	18
WARS2	0.563	0.0305	0.145	0.276	6.27	10.2	0.00313	1.52	LV	CELLSTATES	vFB1.0	control_RBM20	8	18
TATDN1	0.562	0.0305	0.121	0.232	5.98	10.2	0.00314	1.52	LV	CELLSTATES	vFB1.0	control_RBM20	8	18
TCF4-AS1	0.562	0.0305	0.123	0.231	6	10.2	0.00314	1.52	LV	CELLSTATES	vFB1.0	control_RBM20	8	18
ZNF827	0.562	0.0347	0.0822	0.158	5.44	9.69	0.00381	1.46	LV	CELLSTATES	vFB1.0	control_RBM20	8	18
SMARCAL1	0.561	0.015	0.0708	0.13	5.23	12.9	0.00103	1.82	LV	CELLSTATES	vFB1.0	control_RBM20	8	18
VAV3	0.561	0.0436	0.0877	0.182	5.59	8.88	0.00536	1.36	LV	CELLSTATES	vFB1.0	control_RBM20	8	18
SIPA1L1	0.559	0.0105	0.104	0.208	5.82	14.4	0.000597	1.98	LV	CELLSTATES	vFB1.0	control_RBM20	8	18
NEK11	0.558	0.0169	0.0951	0.177	5.65	12.5	0.00122	1.77	LV	CELLSTATES	vFB1.0	control_RBM20	8	18
AGPAT4	0.557	0.0185	0.0751	0.158	5.4	12.2	0.00139	1.73	LV	CELLSTATES	vFB1.0	control_RBM20	8	18
FBXL20	0.557	0.0261	0.339	0.717	7.54	10.8	0.00244	1.58	LV	CELLSTATES	vFB1.0	control_RBM20	8	18
RMDN2	0.557	0.0164	0.101	0.202	5.77	12.6	0.00117	1.79	LV	CELLSTATES	vFB1.0	control_RBM20	8	18
GMDS-DT	0.556	0.00443	0.461	0.901	7.91	18.3	0.00015	2.35	LV	CELLSTATES	vFB1.0	control_RBM20	8	18
PLA2G4A	0.556	0.0486	0.132	0.316	6.31	8.47	0.00643	1.31	LV	CELLSTATES	vFB1.0	control_RBM20	8	18
ZNF83	0.556	0.00809	0.35	0.716	7.55	15.6	0.000382	2.09	LV	CELLSTATES	vFB1.0	control_RBM20	8	18
CASP6	0.554	0.0282	0.064	0.124	5.1	10.5	0.00276	1.55	LV	CELLSTATES	vFB1.0	control_RBM20	8	18
EVL	0.554	0.0111	0.148	0.312	6.37	14.2	0.000645	1.95	LV	CELLSTATES	vFB1.0	control_RBM20	8	18
PELI2	0.554	0.0454	0.206	0.404	6.78	8.72	0.00577	1.34	LV	CELLSTATES	vFB1.0	control_RBM20	8	18
STX7	0.554	0.00328	0.151	0.321	6.41	19.8	9.23e-05	2.48	LV	CELLSTATES	vFB1.0	control_RBM20	8	18
NUMBL	0.553	0.0484	0.0718	0.145	5.28	8.49	0.00637	1.32	LV	CELLSTATES	vFB1.0	control_RBM20	8	18
CDHR3	0.552	0.0449	0.0668	0.126	5.21	8.76	0.00567	1.35	LV	CELLSTATES	vFB1.0	control_RBM20	8	18
MAML3	0.552	0.0225	0.398	0.83	7.77	11.4	0.00192	1.65	LV	CELLSTATES	vFB1.0	control_RBM20	8	18
PARP4	0.552	0.00774	0.182	0.343	6.55	15.9	0.000347	2.11	LV	CELLSTATES	vFB1.0	control_RBM20	8	18
AC004076.1	0.551	0.0247	0.0496	0.107	4.86	11	0.00226	1.61	LV	CELLSTATES	vFB1.0	control_RBM20	8	18
YPEL3	0.551	0.0155	0.128	0.284	6.16	12.8	0.00108	1.81	LV	CELLSTATES	vFB1.0	control_RBM20	8	18
COPS7B	0.55	0.0131	0.0534	0.112	4.95	13.5	0.000839	1.88	LV	CELLSTATES	vFB1.0	control_RBM20	8	18
PTPN18	0.549	0.0229	0.0586	0.116	5.02	11.3	0.00197	1.64	LV	CELLSTATES	vFB1.0	control_RBM20	8	18
SNX7	0.549	0.0213	0.0624	0.117	5.05	11.6	0.00176	1.67	LV	CELLSTATES	vFB1.0	control_RBM20	8	18
TAB3	0.549	0.0342	0.0416	0.0788	4.5	9.76	0.00371	1.47	LV	CELLSTATES	vFB1.0	control_RBM20	8	18
LRRK2	0.548	0.014	0.201	0.425	6.8	13.2	0.000934	1.85	LV	CELLSTATES	vFB1.0	control_RBM20	8	18
NBPF9	0.548	0.00648	0.0862	0.169	5.54	16.7	0.000265	2.19	LV	CELLSTATES	vFB1.0	control_RBM20	8	18
TBC1D32	0.548	0.0238	0.119	0.224	5.96	11.1	0.00211	1.62	LV	CELLSTATES	vFB1.0	control_RBM20	8	18
ZNF420	0.548	0.00956	0.0816	0.153	5.44	14.9	0.000503	2.02	LV	CELLSTATES	vFB1.0	control_RBM20	8	18
ZADH2	0.547	0.0394	0.0507	0.0976	4.78	9.22	0.00464	1.4	LV	CELLSTATES	vFB1.0	control_RBM20	8	18
PRKD3	0.545	0.00176	0.235	0.461	6.97	23.5	2.91e-05	2.76	LV	CELLSTATES	vFB1.0	control_RBM20	8	18
ANKS1A	0.544	0.0198	0.233	0.46	6.96	11.9	0.00157	1.7	LV	CELLSTATES	vFB1.0	control_RBM20	8	18
LINC01090	0.543	0.0438	0.0617	0.12	5.09	8.87	0.00541	1.36	LV	CELLSTATES	vFB1.0	control_RBM20	8	18
RTTN	0.543	0.0238	0.0919	0.166	5.58	11.1	0.0021	1.62	LV	CELLSTATES	vFB1.0	control_RBM20	8	18
EZH1	0.541	0.0244	0.174	0.332	6.52	11	0.00221	1.61	LV	CELLSTATES	vFB1.0	control_RBM20	8	18
TBC1D9	0.541	0.0385	0.0713	0.132	5.23	9.3	0.00449	1.41	LV	CELLSTATES	vFB1.0	control_RBM20	8	18
WDR19	0.541	0.0373	0.148	0.313	6.36	9.43	0.00424	1.43	LV	CELLSTATES	vFB1.0	control_RBM20	8	18
CYP27A1	0.54	0.0233	0.288	0.573	7.27	11.2	0.00202	1.63	LV	CELLSTATES	vFB1.0	control_RBM20	8	18
GULP1	0.54	0.00669	0.282	0.578	7.27	16.5	0.000279	2.17	LV	CELLSTATES	vFB1.0	control_RBM20	8	18
CHIC2	0.539	0.0153	0.253	0.476	7	12.9	0.00106	1.82	LV	CELLSTATES	vFB1.0	control_RBM20	8	18
JARID2	0.539	0.02	0.19	0.357	6.64	11.8	0.0016	1.7	LV	CELLSTATES	vFB1.0	control_RBM20	8	18
AGO4	0.538	0.0129	0.239	0.489	7.01	13.6	0.000816	1.89	LV	CELLSTATES	vFB1.0	control_RBM20	8	18
GAREM1	0.538	0.0212	0.206	0.43	6.82	11.6	0.00174	1.67	LV	CELLSTATES	vFB1.0	control_RBM20	8	18
HPS3	0.538	0.013	0.0904	0.188	5.67	13.5	0.000825	1.89	LV	CELLSTATES	vFB1.0	control_RBM20	8	18
SMURF1	0.538	0.0105	0.398	0.72	7.62	14.4	0.000595	1.98	LV	CELLSTATES	vFB1.0	control_RBM20	8	18
ZBTB41	0.537	0.0359	0.0543	0.0942	4.81	9.56	0.00403	1.44	LV	CELLSTATES	vFB1.0	control_RBM20	8	18
ANKRD6	0.536	0.0372	0.164	0.318	6.45	9.45	0.00422	1.43	LV	CELLSTATES	vFB1.0	control_RBM20	8	18
ELF1	0.536	0.0206	0.715	1.39	8.54	11.7	0.00167	1.69	LV	CELLSTATES	vFB1.0	control_RBM20	8	18
KLHL2	0.536	0.0438	0.0729	0.13	5.22	8.86	0.00543	1.36	LV	CELLSTATES	vFB1.0	control_RBM20	8	18
MARC2	0.536	0.0252	0.103	0.21	5.83	10.9	0.00232	1.6	LV	CELLSTATES	vFB1.0	control_RBM20	8	18
RIN2	0.535	0.0259	0.347	0.802	7.68	10.8	0.00242	1.59	LV	CELLSTATES	vFB1.0	control_RBM20	8	18
SLK	0.535	0.0213	0.135	0.259	6.13	11.6	0.00175	1.67	LV	CELLSTATES	vFB1.0	control_RBM20	8	18
TP53I3	0.535	0.0459	0.056	0.109	4.94	8.66	0.0059	1.34	LV	CELLSTATES	vFB1.0	control_RBM20	8	18
WASL	0.535	0.0191	0.136	0.252	6.11	12	0.00148	1.72	LV	CELLSTATES	vFB1.0	control_RBM20	8	18
CEP57L1	0.534	0.0351	0.108	0.194	5.8	9.65	0.00388	1.46	LV	CELLSTATES	vFB1.0	control_RBM20	8	18
GLCCI1	0.534	0.0245	0.0896	0.191	5.68	11	0.00223	1.61	LV	CELLSTATES	vFB1.0	control_RBM20	8	18
ANXA4	0.533	0.00513	0.203	0.396	6.74	17.7	0.000186	2.29	LV	CELLSTATES	vFB1.0	control_RBM20	8	18
DOCK7	0.533	0.00693	0.185	0.363	6.62	16.4	0.000296	2.16	LV	CELLSTATES	vFB1.0	control_RBM20	8	18
FCHSD2	0.533	0.0225	0.715	1.46	8.61	11.4	0.00192	1.65	LV	CELLSTATES	vFB1.0	control_RBM20	8	18
POLA1	0.532	0.0173	0.12	0.24	6.02	12.4	0.00127	1.76	LV	CELLSTATES	vFB1.0	control_RBM20	8	18
GOLIM4	0.531	0.00844	0.257	0.536	7.14	15.5	0.000408	2.07	LV	CELLSTATES	vFB1.0	control_RBM20	8	18
SPAG9	0.531	0.0135	0.482	0.854	7.89	13.4	0.000873	1.87	LV	CELLSTATES	vFB1.0	control_RBM20	8	18
STXBP5	0.531	0.00763	0.31	0.583	7.33	16	0.000341	2.12	LV	CELLSTATES	vFB1.0	control_RBM20	8	18
SAP30L-AS1	0.527	0.0425	0.122	0.21	5.9	8.97	0.00517	1.37	LV	CELLSTATES	vFB1.0	control_RBM20	8	18
PELI1	0.526	0.0208	0.071	0.14	5.26	11.7	0.00169	1.68	LV	CELLSTATES	vFB1.0	control_RBM20	8	18
DIP2C	0.525	0.0108	0.252	0.456	6.99	14.3	0.000618	1.97	LV	CELLSTATES	vFB1.0	control_RBM20	8	18
NCK2	0.525	0.0438	0.131	0.222	5.99	8.86	0.00543	1.36	LV	CELLSTATES	vFB1.0	control_RBM20	8	18
FBXO38	0.524	0.0191	0.148	0.288	6.3	12	0.00148	1.72	LV	CELLSTATES	vFB1.0	control_RBM20	8	18
CCNY	0.523	0.00607	0.438	0.788	7.76	16.9	0.000244	2.22	LV	CELLSTATES	vFB1.0	control_RBM20	8	18
FAM208A	0.523	0.0145	0.156	0.278	6.3	13.1	0.000984	1.84	LV	CELLSTATES	vFB1.0	control_RBM20	8	18
ERICH1	0.522	0.0447	0.269	0.501	7.08	8.78	0.00561	1.35	LV	CELLSTATES	vFB1.0	control_RBM20	8	18
KATNAL1	0.521	0.0203	0.141	0.254	6.16	11.8	0.00163	1.69	LV	CELLSTATES	vFB1.0	control_RBM20	8	18
PTPRM	0.521	0.0155	0.522	1.05	8.1	12.8	0.00109	1.81	LV	CELLSTATES	vFB1.0	control_RBM20	8	18
PXK	0.521	0.00649	0.216	0.448	6.9	16.7	0.000267	2.19	LV	CELLSTATES	vFB1.0	control_RBM20	8	18
POLI	0.52	0.0355	0.0904	0.178	5.61	9.6	0.00395	1.45	LV	CELLSTATES	vFB1.0	control_RBM20	8	18
UBE2E2	0.52	0.00262	1.08	2.19	9.19	20.9	6.42e-05	2.58	LV	CELLSTATES	vFB1.0	control_RBM20	8	18
RASA2	0.519	0.00334	0.231	0.456	6.95	19.7	9.57e-05	2.48	LV	CELLSTATES	vFB1.0	control_RBM20	8	18
ZNF274	0.519	0.0498	0.0847	0.165	5.51	8.38	0.00667	1.3	LV	CELLSTATES	vFB1.0	control_RBM20	8	18
NEK7	0.518	0.00663	0.324	0.644	7.43	16.6	0.000275	2.18	LV	CELLSTATES	vFB1.0	control_RBM20	8	18
RSRP1	0.518	0.0125	0.802	1.6	8.76	13.7	0.000779	1.9	LV	CELLSTATES	vFB1.0	control_RBM20	8	18
BTRC	0.517	0.00262	0.238	0.423	6.91	21	6.34e-05	2.58	LV	CELLSTATES	vFB1.0	control_RBM20	8	18
UBE2Q2	0.516	0.0095	0.159	0.288	6.33	14.9	0.000497	2.02	LV	CELLSTATES	vFB1.0	control_RBM20	8	18
ARID1B	0.515	0.0134	1.48	2.82	9.59	13.4	0.00086	1.87	LV	CELLSTATES	vFB1.0	control_RBM20	8	18
NELFA	0.515	0.0223	0.055	0.112	4.94	11.4	0.00189	1.65	LV	CELLSTATES	vFB1.0	control_RBM20	8	18
SENP7	0.515	0.0043	0.228	0.421	6.88	18.5	0.000144	2.37	LV	CELLSTATES	vFB1.0	control_RBM20	8	18
CACNA2D1	0.514	0.0143	0.848	1.67	8.8	13.1	0.000966	1.84	LV	CELLSTATES	vFB1.0	control_RBM20	8	18
MACF1	0.514	0.00402	0.712	1.39	8.54	18.7	0.000132	2.4	LV	CELLSTATES	vFB1.0	control_RBM20	8	18
ERO1B	0.512	0.0198	0.146	0.293	6.29	11.9	0.00157	1.7	LV	CELLSTATES	vFB1.0	control_RBM20	8	18
CDC42BPA	0.511	0.00239	0.631	1.23	8.39	21.6	5.16e-05	2.62	LV	CELLSTATES	vFB1.0	control_RBM20	8	18
CEP350	0.511	0.027	0.42	0.756	7.71	10.7	0.00256	1.57	LV	CELLSTATES	vFB1.0	control_RBM20	8	18
CNOT6L	0.511	0.00587	0.15	0.296	6.34	17.1	0.000232	2.23	LV	CELLSTATES	vFB1.0	control_RBM20	8	18
SWAP70	0.511	0.028	0.115	0.212	5.9	10.5	0.00271	1.55	LV	CELLSTATES	vFB1.0	control_RBM20	8	18
AFF1	0.51	0.00822	0.799	1.62	8.76	15.6	0.000392	2.09	LV	CELLSTATES	vFB1.0	control_RBM20	8	18
C16orf72	0.51	0.0388	0.0677	0.117	5.1	9.27	0.00455	1.41	LV	CELLSTATES	vFB1.0	control_RBM20	8	18
DZIP1	0.51	0.0219	0.116	0.201	5.87	11.5	0.00183	1.66	LV	CELLSTATES	vFB1.0	control_RBM20	8	18
SMC6	0.508	0.0165	0.136	0.259	6.14	12.6	0.00117	1.78	LV	CELLSTATES	vFB1.0	control_RBM20	8	18
STK24	0.508	0.0298	0.201	0.341	6.61	10.2	0.00302	1.53	LV	CELLSTATES	vFB1.0	control_RBM20	8	18
AC139887.2	0.507	0.0116	0.148	0.275	6.27	14	0.000685	1.94	LV	CELLSTATES	vFB1.0	control_RBM20	8	18
CFLAR	0.507	0.013	0.533	1.03	8.11	13.5	0.000833	1.88	LV	CELLSTATES	vFB1.0	control_RBM20	8	18
ME3	0.507	0.0438	0.0492	0.0883	4.71	8.86	0.00543	1.36	LV	CELLSTATES	vFB1.0	control_RBM20	8	18
DICER1	0.506	0.0256	0.389	0.688	7.58	10.8	0.00237	1.59	LV	CELLSTATES	vFB1.0	control_RBM20	8	18
IRS1	0.506	0.0455	0.12	0.244	6.04	8.71	0.00579	1.34	LV	CELLSTATES	vFB1.0	control_RBM20	8	18
RFX3	0.505	0.0161	0.268	0.52	7.15	12.7	0.00114	1.79	LV	CELLSTATES	vFB1.0	control_RBM20	8	18
TTC7B	0.505	0.00989	0.14	0.267	6.22	14.7	0.00053	2	LV	CELLSTATES	vFB1.0	control_RBM20	8	18
EFR3A	0.504	0.0172	0.157	0.319	6.43	12.4	0.00127	1.76	LV	CELLSTATES	vFB1.0	control_RBM20	8	18
RBMS1	0.503	0.042	1.91	3.53	9.89	9.01	0.00509	1.38	LV	CELLSTATES	vFB1.0	control_RBM20	8	18
ZNF280D	0.502	0.0223	0.131	0.247	6.1	11.4	0.00189	1.65	LV	CELLSTATES	vFB1.0	control_RBM20	8	18
AC016831.7	0.501	0.0473	1.87	3.81	9.99	8.56	0.00617	1.32	LV	CELLSTATES	vFB1.0	control_RBM20	8	18
DCAF6	0.501	0.0104	0.43	0.837	7.82	14.5	0.000578	1.98	LV	CELLSTATES	vFB1.0	control_RBM20	8	18
IFT46	0.501	0.0442	0.0336	0.0674	4.29	8.81	0.00553	1.35	LV	CELLSTATES	vFB1.0	control_RBM20	8	18

## Sheet: TTN_control
Gene	logFC	FDR	mean_exp_control	mean_exp_genotype	logCPM	F	PValue	FDR_plot	Region	annotation_level	cell_state	comparison	Observations_genotype	Observations_reference
FOSB	3.22	0.000381	0.00142	0.016	2.09	24.8	1.46e-05	3.42	LV	CELLSTATES	vFB1.0	control_TTN	12	18
LINC01239	2.84	9.21e-06	0.0138	0.122	4.65	44.2	7.98e-08	5.04	LV	CELLSTATES	vFB1.0	control_TTN	12	18
SESN3	2.74	2.81e-09	0.0475	0.348	6.09	109	1.28e-12	8.55	LV	CELLSTATES	vFB1.0	control_TTN	12	18
DCDC2C	2.69	0.000126	0.00186	0.0139	2.02	29.9	3.18e-06	3.9	LV	CELLSTATES	vFB1.0	control_TTN	12	18
XG	2.69	1.62e-08	0.0125	0.0938	4.28	90	1.72e-11	7.79	LV	CELLSTATES	vFB1.0	control_TTN	12	18
AC018742.1	2.6	0.00053	0.0241	0.15	4.9	23.3	2.35e-05	3.28	LV	CELLSTATES	vFB1.0	control_TTN	12	18
SUSD4	2.57	3.72e-06	0.0191	0.135	4.79	49.6	2.39e-08	5.43	LV	CELLSTATES	vFB1.0	control_TTN	12	18
AC007614.1	2.53	0.00451	0.00255	0.02	2.2	14.7	0.000478	2.35	LV	CELLSTATES	vFB1.0	control_TTN	12	18
PI16	2.53	7.06e-08	0.071	0.449	6.48	77.4	1.23e-10	7.15	LV	CELLSTATES	vFB1.0	control_TTN	12	18
RAMP2-AS1	2.48	2.15e-08	0.0166	0.096	4.39	87.7	2.43e-11	7.67	LV	CELLSTATES	vFB1.0	control_TTN	12	18
LINC02233	2.46	0.000112	0.00991	0.0603	3.87	30.5	2.72e-06	3.95	LV	CELLSTATES	vFB1.0	control_TTN	12	18
KALRN	2.38	1.22e-09	0.0936	0.572	6.86	117	4.62e-13	8.91	LV	CELLSTATES	vFB1.0	control_TTN	12	18
KIAA1211	2.38	6.72e-09	0.017	0.113	4.57	98.5	5.08e-12	8.17	LV	CELLSTATES	vFB1.0	control_TTN	12	18
AFF3	2.36	1.22e-09	0.493	2.82	9.11	118	4.14e-13	8.91	LV	CELLSTATES	vFB1.0	control_TTN	12	18
GLIS1	2.34	1.43e-06	0.0126	0.0777	4.07	55.9	6.27e-09	5.84	LV	CELLSTATES	vFB1.0	control_TTN	12	18
AP000787.1	2.3	7.03e-09	0.0548	0.29	5.97	97.3	6.01e-12	8.15	LV	CELLSTATES	vFB1.0	control_TTN	12	18
AC036214.1	2.28	1.22e-09	0.0219	0.109	4.62	117	4.48e-13	8.91	LV	CELLSTATES	vFB1.0	control_TTN	12	18
MAP2	2.28	1.31e-07	0.0269	0.151	5.03	73	2.57e-10	6.88	LV	CELLSTATES	vFB1.0	control_TTN	12	18
RGS7BP	2.24	0.000157	0.00324	0.0257	2.45	28.9	4.28e-06	3.81	LV	CELLSTATES	vFB1.0	control_TTN	12	18
CCDC68	2.19	0.000166	0.0255	0.12	4.8	28.6	4.7e-06	3.78	LV	CELLSTATES	vFB1.0	control_TTN	12	18
AFAP1L2	2.17	4.68e-05	0.0129	0.0625	3.84	35	7.95e-07	4.33	LV	CELLSTATES	vFB1.0	control_TTN	12	18
AC007920.2	2.13	0.000238	0.00254	0.0129	2.01	27	7.62e-06	3.62	LV	CELLSTATES	vFB1.0	control_TTN	12	18
FAM69C	2.12	0.00192	0.00234	0.0131	2.03	18	0.000139	2.72	LV	CELLSTATES	vFB1.0	control_TTN	12	18
KIF5C	2.12	1.86e-05	0.021	0.0926	4.42	40.1	2.12e-07	4.73	LV	CELLSTATES	vFB1.0	control_TTN	12	18
GDNF-AS1	2.1	1.23e-05	0.0115	0.0467	3.53	42.7	1.13e-07	4.91	LV	CELLSTATES	vFB1.0	control_TTN	12	18
MYEF2	2.06	0.000378	0.0058	0.0254	2.75	24.9	1.42e-05	3.42	LV	CELLSTATES	vFB1.0	control_TTN	12	18
CYP19A1	2.01	0.000154	0.0043	0.02	2.45	29	4.18e-06	3.81	LV	CELLSTATES	vFB1.0	control_TTN	12	18
NPPB	2.01	0.0138	0.0254	0.116	4.69	10.8	0.00224	1.86	LV	CELLSTATES	vFB1.0	control_TTN	12	18
SNCAIP	1.97	8.79e-07	0.0308	0.127	4.87	59.4	3.13e-09	6.06	LV	CELLSTATES	vFB1.0	control_TTN	12	18
LINC02454	1.96	0.000577	0.003	0.0127	2.06	23	2.63e-05	3.24	LV	CELLSTATES	vFB1.0	control_TTN	12	18
SEZ6L	1.96	2.12e-05	0.0115	0.0662	3.91	39.3	2.6e-07	4.67	LV	CELLSTATES	vFB1.0	control_TTN	12	18
SGIP1	1.96	2.28e-06	0.308	1.21	8.11	52.9	1.18e-08	5.64	LV	CELLSTATES	vFB1.0	control_TTN	12	18
AP000755.2	1.95	0.00139	0.00588	0.0253	2.76	19.3	8.87e-05	2.86	LV	CELLSTATES	vFB1.0	control_TTN	12	18
LINC00402	1.93	0.000728	0.00695	0.0239	2.83	21.9	3.72e-05	3.14	LV	CELLSTATES	vFB1.0	control_TTN	12	18
AC011503.1	1.91	0.00398	0.0444	0.162	5.29	15.1	0.0004	2.4	LV	CELLSTATES	vFB1.0	control_TTN	12	18
DOCK9-AS1	1.9	0.00133	0.00607	0.0225	2.71	19.5	8.31e-05	2.88	LV	CELLSTATES	vFB1.0	control_TTN	12	18
HBB	1.9	0.00587	0.00454	0.0264	2.76	13.7	0.000688	2.23	LV	CELLSTATES	vFB1.0	control_TTN	12	18
TIPARP	1.89	2.28e-06	0.0555	0.207	5.56	52.8	1.19e-08	5.64	LV	CELLSTATES	vFB1.0	control_TTN	12	18
PARP15	1.87	0.00018	0.00886	0.0337	3.18	28.2	5.22e-06	3.74	LV	CELLSTATES	vFB1.0	control_TTN	12	18
AC107072.1	1.86	6.51e-07	0.0143	0.0599	3.88	61.5	2.07e-09	6.19	LV	CELLSTATES	vFB1.0	control_TTN	12	18
MEOX2	1.85	3.19e-08	0.0865	0.387	6.47	84.3	4.11e-11	7.5	LV	CELLSTATES	vFB1.0	control_TTN	12	18
AC007389.5	1.84	3.76e-05	0.00459	0.0188	2.45	36.2	5.79e-07	4.42	LV	CELLSTATES	vFB1.0	control_TTN	12	18
AL357060.1	1.83	0.00117	0.00765	0.0339	3.13	20	7.09e-05	2.93	LV	CELLSTATES	vFB1.0	control_TTN	12	18
SLC10A6	1.83	0.00132	0.00417	0.0156	2.34	19.5	8.18e-05	2.88	LV	CELLSTATES	vFB1.0	control_TTN	12	18
MASP1	1.82	3.9e-05	0.0158	0.0724	4.09	35.9	6.23e-07	4.41	LV	CELLSTATES	vFB1.0	control_TTN	12	18
ATP10A	1.81	4.39e-07	0.125	0.491	6.76	64.3	1.23e-09	6.36	LV	CELLSTATES	vFB1.0	control_TTN	12	18
NREP	1.81	0.000287	0.0513	0.188	5.48	26	1e-05	3.54	LV	CELLSTATES	vFB1.0	control_TTN	12	18
SPINK13	1.8	0.00445	0.00402	0.0137	2.18	14.7	0.000469	2.35	LV	CELLSTATES	vFB1.0	control_TTN	12	18
AC092674.1	1.78	0.000555	0.00509	0.0174	2.48	23.1	2.49e-05	3.26	LV	CELLSTATES	vFB1.0	control_TTN	12	18
AC099329.1	1.78	0.00895	0.00343	0.0131	2.17	12.3	0.00122	2.05	LV	CELLSTATES	vFB1.0	control_TTN	12	18
LRRC17	1.78	8.41e-06	0.0372	0.14	5.06	44.7	7.12e-08	5.08	LV	CELLSTATES	vFB1.0	control_TTN	12	18
ARHGEF26	1.77	1.53e-07	0.0766	0.312	6.12	71.7	3.25e-10	6.81	LV	CELLSTATES	vFB1.0	control_TTN	12	18
STK17B	1.76	1.61e-05	0.153	0.564	6.99	41	1.7e-07	4.79	LV	CELLSTATES	vFB1.0	control_TTN	12	18
AC005550.2	1.73	8.51e-05	0.0281	0.108	4.76	31.8	1.87e-06	4.07	LV	CELLSTATES	vFB1.0	control_TTN	12	18
CRISPLD1	1.72	0.000463	0.0108	0.0401	3.41	23.9	1.96e-05	3.33	LV	CELLSTATES	vFB1.0	control_TTN	12	18
AC008438.2	1.71	0.00177	0.00322	0.0126	2.04	18.4	0.000123	2.75	LV	CELLSTATES	vFB1.0	control_TTN	12	18
TESPA1	1.71	0.000414	0.0135	0.05	3.74	24.4	1.65e-05	3.38	LV	CELLSTATES	vFB1.0	control_TTN	12	18
CXCL13	1.69	0.00494	0.00545	0.0252	2.73	14.3	0.000545	2.31	LV	CELLSTATES	vFB1.0	control_TTN	12	18
IQSEC3	1.69	0.000114	0.00769	0.03	3	30.4	2.81e-06	3.94	LV	CELLSTATES	vFB1.0	control_TTN	12	18
PRIMA1	1.69	0.000516	0.0049	0.0187	2.49	23.4	2.25e-05	3.29	LV	CELLSTATES	vFB1.0	control_TTN	12	18
AJAP1	1.68	0.0019	0.00501	0.0243	2.65	18.1	0.000137	2.72	LV	CELLSTATES	vFB1.0	control_TTN	12	18
KCNQ3	1.68	0.00508	0.00652	0.0321	2.96	14.2	0.000567	2.29	LV	CELLSTATES	vFB1.0	control_TTN	12	18
PLXNA2	1.68	2.28e-06	0.137	0.51	6.83	52.7	1.21e-08	5.64	LV	CELLSTATES	vFB1.0	control_TTN	12	18
PTPN13	1.68	2.01e-07	0.272	1	7.86	69.4	4.86e-10	6.7	LV	CELLSTATES	vFB1.0	control_TTN	12	18
WARS2-IT1	1.68	6.3e-05	0.0178	0.0629	4	33.5	1.19e-06	4.2	LV	CELLSTATES	vFB1.0	control_TTN	12	18
HAPLN1	1.67	0.00123	0.0214	0.0736	4.19	19.8	7.51e-05	2.91	LV	CELLSTATES	vFB1.0	control_TTN	12	18
KITLG	1.67	2.54e-06	0.023	0.0842	4.39	51.9	1.45e-08	5.6	LV	CELLSTATES	vFB1.0	control_TTN	12	18
PLXDC2	1.67	1.43e-08	1.48	5.18	10.2	91.4	1.4e-11	7.85	LV	CELLSTATES	vFB1.0	control_TTN	12	18
SMAD9	1.67	1.75e-05	0.0208	0.0695	4.19	40.5	1.94e-07	4.76	LV	CELLSTATES	vFB1.0	control_TTN	12	18
TMEM132C	1.67	0.000118	0.318	1.21	8.07	30.2	2.94e-06	3.93	LV	CELLSTATES	vFB1.0	control_TTN	12	18
AGMO	1.66	8.79e-07	0.0929	0.355	6.41	59.3	3.19e-09	6.06	LV	CELLSTATES	vFB1.0	control_TTN	12	18
CFH	1.66	3.19e-06	0.64	2.17	9	50.5	1.93e-08	5.5	LV	CELLSTATES	vFB1.0	control_TTN	12	18
CNKSR2	1.66	5.29e-05	0.0596	0.219	5.7	34.4	9.36e-07	4.28	LV	CELLSTATES	vFB1.0	control_TTN	12	18
FGF14	1.65	0.000302	0.372	1.33	8.37	25.9	1.06e-05	3.52	LV	CELLSTATES	vFB1.0	control_TTN	12	18
LINC01535	1.64	0.00135	0.00877	0.0301	3.11	19.4	8.54e-05	2.87	LV	CELLSTATES	vFB1.0	control_TTN	12	18
TPD52L1	1.64	0.000215	0.0348	0.139	5.03	27.4	6.68e-06	3.67	LV	CELLSTATES	vFB1.0	control_TTN	12	18
AL139147.1	1.63	0.00104	0.0204	0.061	4.05	20.5	5.88e-05	2.98	LV	CELLSTATES	vFB1.0	control_TTN	12	18
LMX1A	1.63	0.00188	0.00614	0.02	2.68	18.1	0.000136	2.73	LV	CELLSTATES	vFB1.0	control_TTN	12	18
SSX2IP	1.63	1.78e-05	0.0553	0.193	5.52	40.4	2.01e-07	4.75	LV	CELLSTATES	vFB1.0	control_TTN	12	18
NOX4	1.62	4.88e-05	0.636	2.09	8.98	34.7	8.45e-07	4.31	LV	CELLSTATES	vFB1.0	control_TTN	12	18
SORT1	1.61	1.76e-07	0.0212	0.0816	4.36	70.7	3.86e-10	6.75	LV	CELLSTATES	vFB1.0	control_TTN	12	18
STARD4-AS1	1.61	0.00247	0.0477	0.147	5.21	17	0.000201	2.61	LV	CELLSTATES	vFB1.0	control_TTN	12	18
TLR5	1.6	0.000912	0.0103	0.0318	3.28	21	5.02e-05	3.04	LV	CELLSTATES	vFB1.0	control_TTN	12	18
ARL15	1.59	1.63e-06	1.38	5.04	10.1	54.9	7.63e-09	5.79	LV	CELLSTATES	vFB1.0	control_TTN	12	18
GRIA1	1.59	0.000265	0.00726	0.0326	3.01	26.4	8.93e-06	3.58	LV	CELLSTATES	vFB1.0	control_TTN	12	18
YPEL1	1.59	1.52e-05	0.0266	0.0798	4.38	41.5	1.54e-07	4.82	LV	CELLSTATES	vFB1.0	control_TTN	12	18
CYP1B1-AS1	1.58	1.53e-07	0.243	0.772	7.55	71.7	3.22e-10	6.81	LV	CELLSTATES	vFB1.0	control_TTN	12	18
LINC01807	1.58	0.00127	0.0615	0.223	5.73	19.7	7.84e-05	2.9	LV	CELLSTATES	vFB1.0	control_TTN	12	18
MFAP5	1.57	0.00135	0.307	1.07	7.9	19.4	8.56e-05	2.87	LV	CELLSTATES	vFB1.0	control_TTN	12	18
MTSS1	1.57	0.000449	0.0971	0.344	6.31	24	1.86e-05	3.35	LV	CELLSTATES	vFB1.0	control_TTN	12	18
ITGA10	1.56	0.00165	0.0285	0.0886	4.48	18.6	0.000112	2.78	LV	CELLSTATES	vFB1.0	control_TTN	12	18
PRR16	1.56	7.61e-07	0.693	2.43	9.15	60.2	2.65e-09	6.12	LV	CELLSTATES	vFB1.0	control_TTN	12	18
AC107029.1	1.55	0.0011	0.0054	0.0196	2.55	20.3	6.4e-05	2.96	LV	CELLSTATES	vFB1.0	control_TTN	12	18
ARHGAP10	1.55	1.53e-05	1.13	4.03	9.85	41.3	1.6e-07	4.82	LV	CELLSTATES	vFB1.0	control_TTN	12	18
ITGB8	1.55	1.23e-06	0.0911	0.288	6.18	56.9	5.13e-09	5.91	LV	CELLSTATES	vFB1.0	control_TTN	12	18
LDLRAD4	1.55	7.61e-07	0.151	0.521	6.95	60.3	2.62e-09	6.12	LV	CELLSTATES	vFB1.0	control_TTN	12	18
LINC01607	1.55	0.0023	0.00534	0.0168	2.42	17.3	0.000181	2.64	LV	CELLSTATES	vFB1.0	control_TTN	12	18
SLC4A8	1.55	0.0235	0.00397	0.0177	2.38	9.05	0.00468	1.63	LV	CELLSTATES	vFB1.0	control_TTN	12	18
SULF1	1.54	5.53e-06	0.28	0.787	7.67	47.2	4.06e-08	5.26	LV	CELLSTATES	vFB1.0	control_TTN	12	18
NPPA	1.53	0.0268	0.0132	0.0856	4.26	8.67	0.00553	1.57	LV	CELLSTATES	vFB1.0	control_TTN	12	18
NRXN3	1.53	1.62e-06	0.0706	0.283	6.09	55	7.48e-09	5.79	LV	CELLSTATES	vFB1.0	control_TTN	12	18
SLC44A5	1.53	0.000255	0.0135	0.0472	3.72	26.6	8.41e-06	3.59	LV	CELLSTATES	vFB1.0	control_TTN	12	18
ANO1	1.52	0.000526	0.0239	0.0974	4.56	23.4	2.32e-05	3.28	LV	CELLSTATES	vFB1.0	control_TTN	12	18
LINC01748	1.52	0.00148	0.0142	0.0491	3.68	19.1	9.62e-05	2.83	LV	CELLSTATES	vFB1.0	control_TTN	12	18
PCOLCE2	1.52	5.13e-05	0.297	0.925	7.74	34.5	9e-07	4.29	LV	CELLSTATES	vFB1.0	control_TTN	12	18
SHROOM3	1.52	2.01e-07	0.129	0.453	6.81	69.5	4.76e-10	6.7	LV	CELLSTATES	vFB1.0	control_TTN	12	18
SLC15A2	1.52	0.000235	0.0101	0.036	3.27	27	7.45e-06	3.63	LV	CELLSTATES	vFB1.0	control_TTN	12	18
AL590617.2	1.51	0.000609	0.0279	0.0829	4.44	22.7	2.86e-05	3.22	LV	CELLSTATES	vFB1.0	control_TTN	12	18
HS3ST3A1	1.51	0.00502	0.00669	0.0351	3.07	14.3	0.000557	2.3	LV	CELLSTATES	vFB1.0	control_TTN	12	18
HS3ST3B1	1.51	0.00865	0.0128	0.042	3.52	12.4	0.00116	2.06	LV	CELLSTATES	vFB1.0	control_TTN	12	18
NFATC2	1.51	0.00179	0.0174	0.0492	3.88	18.3	0.000126	2.75	LV	CELLSTATES	vFB1.0	control_TTN	12	18
COL21A1	1.5	8.09e-06	0.0443	0.151	5.29	45	6.73e-08	5.09	LV	CELLSTATES	vFB1.0	control_TTN	12	18
HMGCLL1	1.5	3.25e-05	0.121	0.369	6.54	37	4.64e-07	4.49	LV	CELLSTATES	vFB1.0	control_TTN	12	18
AC009229.2	1.49	0.00293	0.0122	0.0336	3.29	16.4	0.000254	2.53	LV	CELLSTATES	vFB1.0	control_TTN	12	18
ZMAT1	1.49	4.24e-08	0.0378	0.12	4.96	81.5	6.41e-11	7.37	LV	CELLSTATES	vFB1.0	control_TTN	12	18
CORIN	1.48	6.24e-06	0.0512	0.173	5.42	46.4	4.81e-08	5.21	LV	CELLSTATES	vFB1.0	control_TTN	12	18
LINC00968	1.48	0.000676	0.0411	0.127	5.02	22.2	3.36e-05	3.17	LV	CELLSTATES	vFB1.0	control_TTN	12	18
AC004540.1	1.47	0.00133	0.00383	0.0134	2.16	19.5	8.34e-05	2.87	LV	CELLSTATES	vFB1.0	control_TTN	12	18
AL590560.2	1.47	0.00543	0.00789	0.0274	2.92	14	0.000623	2.27	LV	CELLSTATES	vFB1.0	control_TTN	12	18
CNBD1	1.47	0.00018	0.0434	0.155	5.3	28.2	5.23e-06	3.74	LV	CELLSTATES	vFB1.0	control_TTN	12	18
ITGA1	1.47	4.28e-09	0.098	0.327	6.3	103	2.92e-12	8.37	LV	CELLSTATES	vFB1.0	control_TTN	12	18
LINC00222	1.47	0.000822	0.0109	0.0372	3.31	21.4	4.36e-05	3.09	LV	CELLSTATES	vFB1.0	control_TTN	12	18
AC007563.2	1.46	0.000276	0.0205	0.0688	4.16	26.3	9.42e-06	3.56	LV	CELLSTATES	vFB1.0	control_TTN	12	18
AL096711.2	1.46	0.00761	0.00462	0.013	2.18	12.8	0.000976	2.12	LV	CELLSTATES	vFB1.0	control_TTN	12	18
ZNF365	1.46	0.000329	0.0162	0.0518	3.76	25.5	1.18e-05	3.48	LV	CELLSTATES	vFB1.0	control_TTN	12	18
ZNF844	1.46	4e-05	0.0229	0.0635	4.15	35.8	6.44e-07	4.4	LV	CELLSTATES	vFB1.0	control_TTN	12	18
AC108449.1	1.45	0.000622	0.0332	0.0814	4.49	22.6	2.96e-05	3.21	LV	CELLSTATES	vFB1.0	control_TTN	12	18
AL162414.1	1.45	0.00236	0.00444	0.0145	2.38	17.2	0.000188	2.63	LV	CELLSTATES	vFB1.0	control_TTN	12	18
AL356277.3	1.45	9.87e-05	0.0318	0.104	4.74	31.2	2.25e-06	4.01	LV	CELLSTATES	vFB1.0	control_TTN	12	18
ATP10D	1.45	6.53e-07	0.282	0.851	7.71	61.4	2.12e-09	6.19	LV	CELLSTATES	vFB1.0	control_TTN	12	18
C11orf80	1.45	1.17e-06	0.129	0.388	6.59	57.3	4.78e-09	5.93	LV	CELLSTATES	vFB1.0	control_TTN	12	18
CLMN	1.45	0.000157	0.179	0.557	7.05	28.9	4.27e-06	3.81	LV	CELLSTATES	vFB1.0	control_TTN	12	18
PCSK6	1.45	2.26e-05	0.792	2.49	9.21	39	2.83e-07	4.65	LV	CELLSTATES	vFB1.0	control_TTN	12	18
PNPLA7	1.45	2.26e-05	0.0559	0.166	5.39	38.9	2.86e-07	4.65	LV	CELLSTATES	vFB1.0	control_TTN	12	18
GLIPR1L2	1.44	0.00199	0.00577	0.0219	2.71	17.9	0.000146	2.7	LV	CELLSTATES	vFB1.0	control_TTN	12	18
LZTS3	1.44	6.5e-05	0.00801	0.0264	2.94	33.2	1.28e-06	4.19	LV	CELLSTATES	vFB1.0	control_TTN	12	18
PDZRN4	1.43	0.0152	0.0282	0.0885	4.51	10.5	0.00254	1.82	LV	CELLSTATES	vFB1.0	control_TTN	12	18
AL391117.1	1.42	0.00278	0.0121	0.04	3.54	16.6	0.000233	2.56	LV	CELLSTATES	vFB1.0	control_TTN	12	18
SLC25A45	1.42	9.32e-06	0.0869	0.236	5.96	44.1	8.17e-08	5.03	LV	CELLSTATES	vFB1.0	control_TTN	12	18
SLC1A7	1.41	0.0213	0.00823	0.0257	2.87	9.37	0.00408	1.67	LV	CELLSTATES	vFB1.0	control_TTN	12	18
CEBPB-AS1	1.4	0.00394	0.00574	0.0156	2.38	15.2	0.000392	2.4	LV	CELLSTATES	vFB1.0	control_TTN	12	18
CHST7	1.4	0.00168	0.088	0.279	6.1	18.6	0.000115	2.77	LV	CELLSTATES	vFB1.0	control_TTN	12	18
MEGF6	1.4	0.00205	0.00892	0.0329	3.05	17.7	0.000154	2.69	LV	CELLSTATES	vFB1.0	control_TTN	12	18
CHAD	1.39	0.0039	0.00669	0.0179	2.58	15.2	0.000385	2.41	LV	CELLSTATES	vFB1.0	control_TTN	12	18
CTGF	1.39	0.0148	0.193	0.617	7.22	10.5	0.00246	1.83	LV	CELLSTATES	vFB1.0	control_TTN	12	18
IRS2	1.39	2.91e-05	0.161	0.494	6.93	37.6	4.01e-07	4.54	LV	CELLSTATES	vFB1.0	control_TTN	12	18
ANKRD29	1.38	0.000774	0.00676	0.0241	2.76	21.7	4e-05	3.11	LV	CELLSTATES	vFB1.0	control_TTN	12	18
DDAH1	1.38	8.12e-05	0.0906	0.282	6.15	32.1	1.74e-06	4.09	LV	CELLSTATES	vFB1.0	control_TTN	12	18
GLYATL2	1.38	0.000113	0.0337	0.0886	4.59	30.4	2.79e-06	3.95	LV	CELLSTATES	vFB1.0	control_TTN	12	18
GREB1	1.38	0.000246	0.0181	0.0641	3.98	26.8	8.04e-06	3.61	LV	CELLSTATES	vFB1.0	control_TTN	12	18
AC012636.1	1.37	0.00376	0.0215	0.0675	4.2	15.4	0.000362	2.43	LV	CELLSTATES	vFB1.0	control_TTN	12	18
AC090115.1	1.37	2.15e-06	0.0319	0.0859	4.55	53.3	1.07e-08	5.67	LV	CELLSTATES	vFB1.0	control_TTN	12	18
AL445426.1	1.37	4.05e-05	0.185	0.574	7.1	35.7	6.59e-07	4.39	LV	CELLSTATES	vFB1.0	control_TTN	12	18
EEF2K	1.37	5.87e-05	0.156	0.484	6.85	33.9	1.07e-06	4.23	LV	CELLSTATES	vFB1.0	control_TTN	12	18
AC023906.3	1.36	0.00355	0.00888	0.0206	2.85	15.6	0.000333	2.45	LV	CELLSTATES	vFB1.0	control_TTN	12	18
ARHGAP26	1.36	6.99e-05	0.417	1.31	8.31	32.8	1.42e-06	4.16	LV	CELLSTATES	vFB1.0	control_TTN	12	18
LINC00511	1.35	3.1e-05	0.0159	0.0516	3.81	37.3	4.37e-07	4.51	LV	CELLSTATES	vFB1.0	control_TTN	12	18
MAP1B	1.35	2.69e-05	0.221	0.615	7.26	38	3.64e-07	4.57	LV	CELLSTATES	vFB1.0	control_TTN	12	18
AC026316.5	1.34	0.00112	0.0221	0.0669	4.18	20.1	6.66e-05	2.95	LV	CELLSTATES	vFB1.0	control_TTN	12	18
AK5	1.34	0.00536	0.00766	0.0243	2.89	14	0.00061	2.27	LV	CELLSTATES	vFB1.0	control_TTN	12	18
HEY1	1.34	0.00235	0.0308	0.0794	4.47	17.2	0.000187	2.63	LV	CELLSTATES	vFB1.0	control_TTN	12	18
LOXL1-AS1	1.34	0.0048	0.00742	0.0282	2.86	14.4	0.000522	2.32	LV	CELLSTATES	vFB1.0	control_TTN	12	18
MAMDC2	1.34	0.00347	1.07	3.51	9.69	15.7	0.000321	2.46	LV	CELLSTATES	vFB1.0	control_TTN	12	18
SOCS2	1.34	0.000284	0.0343	0.0927	4.66	26.1	9.76e-06	3.55	LV	CELLSTATES	vFB1.0	control_TTN	12	18
AC022075.1	1.33	0.00184	0.0182	0.0563	3.94	18.2	0.000132	2.73	LV	CELLSTATES	vFB1.0	control_TTN	12	18
ADRA1B	1.33	1.68e-05	0.106	0.296	6.27	40.7	1.85e-07	4.78	LV	CELLSTATES	vFB1.0	control_TTN	12	18
CD160	1.33	0.00243	0.0103	0.0246	3.02	17.1	0.000196	2.61	LV	CELLSTATES	vFB1.0	control_TTN	12	18
PTPRT	1.33	0.00394	0.166	0.382	6.75	15.2	0.000391	2.41	LV	CELLSTATES	vFB1.0	control_TTN	12	18
AC109779.1	1.32	0.0162	0.00404	0.0128	2.23	10.2	0.00279	1.79	LV	CELLSTATES	vFB1.0	control_TTN	12	18
AL512306.3	1.32	0.0267	0.00454	0.0163	2.31	8.68	0.00551	1.57	LV	CELLSTATES	vFB1.0	control_TTN	12	18
FAM129A	1.32	3.31e-06	0.201	0.629	7.31	50.3	2.03e-08	5.48	LV	CELLSTATES	vFB1.0	control_TTN	12	18
PAPLN	1.32	9.21e-06	0.0428	0.117	4.96	44.3	7.93e-08	5.04	LV	CELLSTATES	vFB1.0	control_TTN	12	18
PLB1	1.32	0.003	0.0276	0.0802	4.41	16.3	0.000262	2.52	LV	CELLSTATES	vFB1.0	control_TTN	12	18
QPCT	1.32	0.0203	0.00695	0.0183	2.61	9.53	0.0038	1.69	LV	CELLSTATES	vFB1.0	control_TTN	12	18
RGS11	1.32	9.8e-07	0.0373	0.113	4.86	58.5	3.71e-09	6.01	LV	CELLSTATES	vFB1.0	control_TTN	12	18
AC055855.2	1.31	0.00123	0.00645	0.0189	2.54	19.8	7.52e-05	2.91	LV	CELLSTATES	vFB1.0	control_TTN	12	18
AC091948.1	1.31	5.74e-08	0.0559	0.165	5.43	79.3	9.12e-11	7.24	LV	CELLSTATES	vFB1.0	control_TTN	12	18
CCSAP	1.31	8.19e-05	0.0132	0.0377	3.47	32	1.79e-06	4.09	LV	CELLSTATES	vFB1.0	control_TTN	12	18
CENPE	1.31	0.0027	0.0105	0.0272	3.1	16.7	0.000224	2.57	LV	CELLSTATES	vFB1.0	control_TTN	12	18
COLEC12	1.31	2.12e-05	0.59	1.45	8.59	39.3	2.59e-07	4.67	LV	CELLSTATES	vFB1.0	control_TTN	12	18
MAP6	1.31	0.00203	0.0106	0.0243	3.09	17.8	0.000151	2.69	LV	CELLSTATES	vFB1.0	control_TTN	12	18
THBS4	1.31	0.000129	0.0611	0.19	5.64	29.8	3.28e-06	3.89	LV	CELLSTATES	vFB1.0	control_TTN	12	18
ABCG2	1.3	0.00231	0.0086	0.0265	2.95	17.3	0.000183	2.64	LV	CELLSTATES	vFB1.0	control_TTN	12	18
AC025180.1	1.3	0.000742	0.0148	0.0348	3.48	21.8	3.82e-05	3.13	LV	CELLSTATES	vFB1.0	control_TTN	12	18
KIF13B	1.3	2.66e-06	0.215	0.586	7.2	51.5	1.57e-08	5.58	LV	CELLSTATES	vFB1.0	control_TTN	12	18
SMAD7	1.3	2.69e-05	0.0195	0.0524	3.91	38	3.6e-07	4.57	LV	CELLSTATES	vFB1.0	control_TTN	12	18
USP53	1.3	0.00273	0.766	2.4	9.13	16.6	0.000228	2.56	LV	CELLSTATES	vFB1.0	control_TTN	12	18
AC022101.1	1.29	0.00506	0.00978	0.0253	3.01	14.2	0.000565	2.3	LV	CELLSTATES	vFB1.0	control_TTN	12	18
COLGALT2	1.29	3.53e-05	0.146	0.396	6.71	36.7	5.1e-07	4.45	LV	CELLSTATES	vFB1.0	control_TTN	12	18
DOCK9	1.29	3.56e-08	0.318	0.947	7.88	83.2	4.85e-11	7.45	LV	CELLSTATES	vFB1.0	control_TTN	12	18
GNAI1	1.29	0.000112	0.0316	0.0898	4.57	30.5	2.72e-06	3.95	LV	CELLSTATES	vFB1.0	control_TTN	12	18
INMT-MINDY4	1.29	0.0122	0.00735	0.0263	2.81	11.2	0.00189	1.91	LV	CELLSTATES	vFB1.0	control_TTN	12	18
LIPH	1.29	0.00111	0.0314	0.0974	4.71	20.2	6.5e-05	2.95	LV	CELLSTATES	vFB1.0	control_TTN	12	18
ZNF382	1.29	0.000701	0.0111	0.0327	3.22	22	3.54e-05	3.15	LV	CELLSTATES	vFB1.0	control_TTN	12	18
GNB5	1.28	2.08e-06	0.0751	0.202	5.75	53.6	1.01e-08	5.68	LV	CELLSTATES	vFB1.0	control_TTN	12	18
GPM6B	1.28	0.00114	0.113	0.301	6.28	20.1	6.8e-05	2.94	LV	CELLSTATES	vFB1.0	control_TTN	12	18
GRB10	1.28	2.54e-05	0.261	0.74	7.52	38.3	3.33e-07	4.6	LV	CELLSTATES	vFB1.0	control_TTN	12	18
MIR503HG	1.28	0.00203	0.0252	0.0725	4.27	17.8	0.000152	2.69	LV	CELLSTATES	vFB1.0	control_TTN	12	18
RAI2	1.28	7.74e-05	0.0391	0.113	4.89	32.3	1.65e-06	4.11	LV	CELLSTATES	vFB1.0	control_TTN	12	18
RAPGEF5	1.28	4.5e-05	0.047	0.155	5.32	35.2	7.51e-07	4.35	LV	CELLSTATES	vFB1.0	control_TTN	12	18
ANO4	1.27	0.00397	0.0179	0.0463	3.78	15.1	0.000399	2.4	LV	CELLSTATES	vFB1.0	control_TTN	12	18
HEG1	1.27	1.3e-05	0.0962	0.251	6.03	42.4	1.24e-07	4.89	LV	CELLSTATES	vFB1.0	control_TTN	12	18
MOB3B	1.27	0.00895	0.199	0.575	7.18	12.3	0.00122	2.05	LV	CELLSTATES	vFB1.0	control_TTN	12	18
AC008056.1	1.26	0.0202	0.00945	0.0268	3.07	9.54	0.00378	1.69	LV	CELLSTATES	vFB1.0	control_TTN	12	18
FLRT2	1.26	0.000536	0.105	0.265	6.17	23.3	2.38e-05	3.27	LV	CELLSTATES	vFB1.0	control_TTN	12	18
LMCD1-AS1	1.26	1.51e-05	0.136	0.338	6.49	41.6	1.48e-07	4.82	LV	CELLSTATES	vFB1.0	control_TTN	12	18
SAMD5	1.26	0.00391	0.0253	0.0592	4.14	15.2	0.000387	2.41	LV	CELLSTATES	vFB1.0	control_TTN	12	18
TBX15	1.26	0.000414	0.0515	0.14	5.22	24.4	1.65e-05	3.38	LV	CELLSTATES	vFB1.0	control_TTN	12	18
AC097534.1	1.25	0.00198	0.00834	0.02	2.8	17.9	0.000145	2.7	LV	CELLSTATES	vFB1.0	control_TTN	12	18
ARHGEF28	1.25	0.0152	0.00919	0.0278	3.05	10.5	0.00255	1.82	LV	CELLSTATES	vFB1.0	control_TTN	12	18
BTN3A1	1.25	0.0038	0.0216	0.0532	4.01	15.3	0.000369	2.42	LV	CELLSTATES	vFB1.0	control_TTN	12	18
DAPK1	1.25	0.000425	0.0318	0.0944	4.66	24.3	1.72e-05	3.37	LV	CELLSTATES	vFB1.0	control_TTN	12	18
GPT2	1.25	0.00288	0.00742	0.0236	2.81	16.4	0.000247	2.54	LV	CELLSTATES	vFB1.0	control_TTN	12	18
LINC02102	1.25	0.0111	0.00453	0.013	2.12	11.5	0.00164	1.96	LV	CELLSTATES	vFB1.0	control_TTN	12	18
LINC02343	1.25	0.00362	0.00666	0.0226	2.74	15.5	0.000343	2.44	LV	CELLSTATES	vFB1.0	control_TTN	12	18
MEOX1	1.25	0.0335	0.0225	0.0857	4.37	7.96	0.00762	1.48	LV	CELLSTATES	vFB1.0	control_TTN	12	18
PREX2	1.25	2.09e-05	0.481	1.25	8.37	39.4	2.53e-07	4.68	LV	CELLSTATES	vFB1.0	control_TTN	12	18
PRKAG3	1.25	0.00338	0.00549	0.0143	2.36	15.8	0.000309	2.47	LV	CELLSTATES	vFB1.0	control_TTN	12	18
THSD4	1.25	1.62e-05	0.124	0.397	6.71	40.9	1.74e-07	4.79	LV	CELLSTATES	vFB1.0	control_TTN	12	18
AL445250.1	1.24	0.000941	0.41	1.23	8.37	20.9	5.23e-05	3.03	LV	CELLSTATES	vFB1.0	control_TTN	12	18
BMP6	1.24	0.013	0.0549	0.167	5.44	11	0.00205	1.89	LV	CELLSTATES	vFB1.0	control_TTN	12	18
MME-AS1	1.24	0.0125	0.0249	0.0498	4	11.1	0.00195	1.9	LV	CELLSTATES	vFB1.0	control_TTN	12	18
ROR1	1.24	1.17e-06	0.231	0.628	7.35	57.3	4.75e-09	5.93	LV	CELLSTATES	vFB1.0	control_TTN	12	18
THNSL1	1.24	0.00228	0.00532	0.0134	2.32	17.3	0.000179	2.64	LV	CELLSTATES	vFB1.0	control_TTN	12	18
CPXM2	1.23	0.0101	0.0178	0.0555	3.88	11.8	0.00146	1.99	LV	CELLSTATES	vFB1.0	control_TTN	12	18
EEF1A2	1.23	0.0048	0.017	0.0702	3.93	14.4	0.000519	2.32	LV	CELLSTATES	vFB1.0	control_TTN	12	18
ST8SIA4	1.23	0.00144	0.0206	0.0628	4.09	19.2	9.28e-05	2.84	LV	CELLSTATES	vFB1.0	control_TTN	12	18
AC005165.1	1.22	0.00165	0.0794	0.227	5.88	18.6	0.000112	2.78	LV	CELLSTATES	vFB1.0	control_TTN	12	18
AC025188.1	1.22	0.00024	0.017	0.0465	3.71	26.9	7.73e-06	3.62	LV	CELLSTATES	vFB1.0	control_TTN	12	18
AL031599.1	1.22	0.035	0.0455	0.13	4.98	7.83	0.00807	1.46	LV	CELLSTATES	vFB1.0	control_TTN	12	18
CNTN4	1.22	0.0012	0.0495	0.161	5.39	19.9	7.31e-05	2.92	LV	CELLSTATES	vFB1.0	control_TTN	12	18
LINC01515	1.22	0.000453	0.0774	0.177	5.68	24	1.9e-05	3.34	LV	CELLSTATES	vFB1.0	control_TTN	12	18
PLSCR4	1.22	1.58e-06	0.337	0.838	7.82	55.2	7.19e-09	5.8	LV	CELLSTATES	vFB1.0	control_TTN	12	18
AC025031.1	1.21	0.0107	0.00543	0.0139	2.34	11.6	0.00158	1.97	LV	CELLSTATES	vFB1.0	control_TTN	12	18
AL807752.6	1.21	0.0214	0.00409	0.0136	2.15	9.35	0.0041	1.67	LV	CELLSTATES	vFB1.0	control_TTN	12	18
EDNRA	1.21	0.0157	0.0202	0.0452	3.78	10.4	0.00265	1.81	LV	CELLSTATES	vFB1.0	control_TTN	12	18
FOXO3	1.21	8.51e-05	1.01	3.03	9.52	31.8	1.88e-06	4.07	LV	CELLSTATES	vFB1.0	control_TTN	12	18
RADIL	1.21	2.16e-05	0.0753	0.187	5.65	39.2	2.68e-07	4.67	LV	CELLSTATES	vFB1.0	control_TTN	12	18
ROR1-AS1	1.21	0.000674	0.0282	0.0663	4.29	22.2	3.32e-05	3.17	LV	CELLSTATES	vFB1.0	control_TTN	12	18
UACA	1.21	3.89e-07	0.295	0.789	7.69	65.1	1.06e-09	6.41	LV	CELLSTATES	vFB1.0	control_TTN	12	18
FAM117B	1.2	0.000283	0.0622	0.171	5.49	26.2	9.71e-06	3.55	LV	CELLSTATES	vFB1.0	control_TTN	12	18
FAP	1.2	0.0197	0.0659	0.156	5.42	9.62	0.00366	1.71	LV	CELLSTATES	vFB1.0	control_TTN	12	18
FGD4	1.2	2.33e-05	0.302	0.816	7.71	38.8	2.97e-07	4.63	LV	CELLSTATES	vFB1.0	control_TTN	12	18
HTR4	1.2	0.00313	0.195	0.573	7.23	16.1	0.00028	2.5	LV	CELLSTATES	vFB1.0	control_TTN	12	18
MTUS1	1.2	6.2e-06	0.841	2.09	9.11	46.5	4.69e-08	5.21	LV	CELLSTATES	vFB1.0	control_TTN	12	18
RHEBL1	1.2	0.0335	0.00505	0.0141	2.22	7.96	0.00762	1.48	LV	CELLSTATES	vFB1.0	control_TTN	12	18
AC023906.4	1.19	0.000366	0.014	0.0329	3.4	25.1	1.34e-05	3.44	LV	CELLSTATES	vFB1.0	control_TTN	12	18
AC026904.4	1.19	0.00126	0.0267	0.0656	4.26	19.7	7.71e-05	2.9	LV	CELLSTATES	vFB1.0	control_TTN	12	18
AC027117.2	1.19	2.01e-05	0.0821	0.201	5.81	39.6	2.42e-07	4.7	LV	CELLSTATES	vFB1.0	control_TTN	12	18
AL591806.3	1.19	0.00757	0.025	0.0654	4.17	12.8	0.000968	2.12	LV	CELLSTATES	vFB1.0	control_TTN	12	18
KLF12	1.19	2.31e-08	0.483	1.29	8.4	86.8	2.8e-11	7.64	LV	CELLSTATES	vFB1.0	control_TTN	12	18
LINC01088	1.19	0.0331	0.89	2.62	9.37	7.99	0.0075	1.48	LV	CELLSTATES	vFB1.0	control_TTN	12	18
RNF115	1.19	6.03e-06	0.377	0.989	8	46.7	4.52e-08	5.22	LV	CELLSTATES	vFB1.0	control_TTN	12	18
AL162497.1	1.18	0.00369	0.0114	0.0285	3.14	15.4	0.000354	2.43	LV	CELLSTATES	vFB1.0	control_TTN	12	18
BTBD8	1.18	5.17e-06	0.102	0.25	6.1	47.8	3.56e-08	5.29	LV	CELLSTATES	vFB1.0	control_TTN	12	18
CCDC102B	1.18	0.000127	0.243	0.672	7.49	29.9	3.22e-06	3.89	LV	CELLSTATES	vFB1.0	control_TTN	12	18
CCND3	1.18	1.91e-05	0.313	0.908	7.84	40	2.2e-07	4.72	LV	CELLSTATES	vFB1.0	control_TTN	12	18
FAM189A2	1.18	0.0125	0.00762	0.0224	2.8	11.1	0.00195	1.9	LV	CELLSTATES	vFB1.0	control_TTN	12	18
KCND2	1.18	0.0171	0.0815	0.259	6.06	10.1	0.00301	1.77	LV	CELLSTATES	vFB1.0	control_TTN	12	18
ZNF704	1.18	3.87e-06	0.406	1.01	8.07	49.3	2.52e-08	5.41	LV	CELLSTATES	vFB1.0	control_TTN	12	18
AC007388.1	1.17	3.48e-06	0.257	0.689	7.51	50	2.19e-08	5.46	LV	CELLSTATES	vFB1.0	control_TTN	12	18
BCL2L11	1.17	3.68e-05	0.0233	0.0562	4.04	36.4	5.45e-07	4.43	LV	CELLSTATES	vFB1.0	control_TTN	12	18
DYRK2	1.17	0.000525	0.0387	0.0824	4.61	23.4	2.31e-05	3.28	LV	CELLSTATES	vFB1.0	control_TTN	12	18
RGCC	1.17	0.0135	0.015	0.0453	3.7	10.8	0.00217	1.87	LV	CELLSTATES	vFB1.0	control_TTN	12	18
SHISA6	1.17	0.000666	0.0306	0.0946	4.59	22.3	3.25e-05	3.18	LV	CELLSTATES	vFB1.0	control_TTN	12	18
ZNF385D	1.17	0.000468	0.406	1.02	8.12	23.8	2e-05	3.33	LV	CELLSTATES	vFB1.0	control_TTN	12	18
DTX4	1.16	0.000776	0.029	0.0709	4.33	21.7	4.02e-05	3.11	LV	CELLSTATES	vFB1.0	control_TTN	12	18
INPP4A	1.16	2.28e-06	0.215	0.538	7.16	52.7	1.21e-08	5.64	LV	CELLSTATES	vFB1.0	control_TTN	12	18
P2RY1	1.16	0.00301	0.0134	0.0354	3.43	16.3	0.000263	2.52	LV	CELLSTATES	vFB1.0	control_TTN	12	18
REPS2	1.16	0.000587	0.012	0.0313	3.24	22.9	2.71e-05	3.23	LV	CELLSTATES	vFB1.0	control_TTN	12	18
RNF144A	1.16	0.000129	0.287	0.699	7.55	29.8	3.27e-06	3.89	LV	CELLSTATES	vFB1.0	control_TTN	12	18
RNF217	1.16	3.89e-07	0.139	0.329	6.48	65.2	1.04e-09	6.41	LV	CELLSTATES	vFB1.0	control_TTN	12	18
SFRP4	1.16	0.000622	0.0245	0.056	4.07	22.6	2.94e-05	3.21	LV	CELLSTATES	vFB1.0	control_TTN	12	18
SLC46A3	1.16	4.62e-05	0.0873	0.216	5.89	35	7.8e-07	4.33	LV	CELLSTATES	vFB1.0	control_TTN	12	18
BACH2	1.15	5.53e-06	0.321	0.82	7.78	47.3	3.97e-08	5.26	LV	CELLSTATES	vFB1.0	control_TTN	12	18
LRRC3B	1.15	0.0369	0.00911	0.0246	2.91	7.66	0.00872	1.43	LV	CELLSTATES	vFB1.0	control_TTN	12	18
TENM4	1.15	0.00366	0.237	0.571	7.31	15.5	0.00035	2.44	LV	CELLSTATES	vFB1.0	control_TTN	12	18
WNT9A	1.15	0.00322	0.0131	0.0376	3.37	16	0.00029	2.49	LV	CELLSTATES	vFB1.0	control_TTN	12	18
AC123912.4	1.14	0.00725	0.026	0.0628	4.24	13	0.000911	2.14	LV	CELLSTATES	vFB1.0	control_TTN	12	18
CCNG2	1.14	0.000201	0.0655	0.184	5.65	27.7	6.01e-06	3.7	LV	CELLSTATES	vFB1.0	control_TTN	12	18
CYS1	1.14	0.0294	0.014	0.0442	3.54	8.39	0.00628	1.53	LV	CELLSTATES	vFB1.0	control_TTN	12	18
FREM1	1.14	0.00646	0.418	1	8.18	13.4	0.000784	2.19	LV	CELLSTATES	vFB1.0	control_TTN	12	18
LAMB1	1.14	0.00038	1.67	4.3	10.1	24.9	1.44e-05	3.42	LV	CELLSTATES	vFB1.0	control_TTN	12	18
Z84485.1	1.14	0.00361	0.0118	0.0273	3.18	15.5	0.000342	2.44	LV	CELLSTATES	vFB1.0	control_TTN	12	18
AKT3	1.13	2.69e-05	1.65	4.27	10.1	38	3.64e-07	4.57	LV	CELLSTATES	vFB1.0	control_TTN	12	18
AL445183.1	1.13	0.0209	0.0157	0.0329	3.44	9.44	0.00394	1.68	LV	CELLSTATES	vFB1.0	control_TTN	12	18
BCL7A	1.13	0.00015	0.0289	0.0844	4.5	29.1	4e-06	3.82	LV	CELLSTATES	vFB1.0	control_TTN	12	18
ENOX2	1.13	6.39e-05	0.316	0.864	7.83	33.4	1.23e-06	4.19	LV	CELLSTATES	vFB1.0	control_TTN	12	18
FOLH1	1.13	0.0226	0.00587	0.0141	2.41	9.19	0.00441	1.65	LV	CELLSTATES	vFB1.0	control_TTN	12	18
HS3ST1	1.13	0.0156	0.0415	0.121	5.04	10.4	0.00265	1.81	LV	CELLSTATES	vFB1.0	control_TTN	12	18
SOX13	1.13	6.5e-05	0.0375	0.107	4.82	33.2	1.27e-06	4.19	LV	CELLSTATES	vFB1.0	control_TTN	12	18
AC008771.1	1.12	0.0178	0.00569	0.0139	2.35	9.95	0.00317	1.75	LV	CELLSTATES	vFB1.0	control_TTN	12	18
AC079380.1	1.12	0.00066	0.0323	0.0771	4.48	22.4	3.2e-05	3.18	LV	CELLSTATES	vFB1.0	control_TTN	12	18
AC108002.1	1.12	0.0354	0.00667	0.0142	2.39	7.8	0.00821	1.45	LV	CELLSTATES	vFB1.0	control_TTN	12	18
BMP4	1.12	7.39e-05	0.0485	0.131	5.18	32.5	1.55e-06	4.13	LV	CELLSTATES	vFB1.0	control_TTN	12	18
NFASC	1.12	0.000674	0.0842	0.194	5.79	22.2	3.31e-05	3.17	LV	CELLSTATES	vFB1.0	control_TTN	12	18
PDZD2	1.12	7.45e-06	0.782	1.97	9.04	45.5	6e-08	5.13	LV	CELLSTATES	vFB1.0	control_TTN	12	18
ABO	1.11	0.014	0.0412	0.0968	4.82	10.7	0.00227	1.86	LV	CELLSTATES	vFB1.0	control_TTN	12	18
ACSF2	1.11	0.00038	0.0238	0.0627	4.16	24.9	1.43e-05	3.42	LV	CELLSTATES	vFB1.0	control_TTN	12	18
ADAMTS3	1.11	0.00376	0.0418	0.11	4.87	15.4	0.000362	2.43	LV	CELLSTATES	vFB1.0	control_TTN	12	18
AL355312.3	1.11	0.00285	0.0119	0.0268	3.18	16.5	0.000242	2.54	LV	CELLSTATES	vFB1.0	control_TTN	12	18
ATP9A	1.11	1.01e-06	0.113	0.283	6.25	58.3	3.89e-09	6	LV	CELLSTATES	vFB1.0	control_TTN	12	18
CERS6	1.11	3.77e-05	0.0814	0.234	5.91	36.1	5.87e-07	4.42	LV	CELLSTATES	vFB1.0	control_TTN	12	18
EFHD1	1.11	0.00137	0.128	0.315	6.4	19.4	8.67e-05	2.86	LV	CELLSTATES	vFB1.0	control_TTN	12	18
LINC01568	1.11	0.0332	0.00931	0.0255	3.01	7.99	0.00753	1.48	LV	CELLSTATES	vFB1.0	control_TTN	12	18
MCOLN3	1.11	0.0048	0.0162	0.0456	3.71	14.4	0.000523	2.32	LV	CELLSTATES	vFB1.0	control_TTN	12	18
MME	1.11	0.000566	0.154	0.357	6.64	23	2.57e-05	3.25	LV	CELLSTATES	vFB1.0	control_TTN	12	18
NCKAP5	1.11	0.000153	0.103	0.298	6.34	29.1	4.1e-06	3.82	LV	CELLSTATES	vFB1.0	control_TTN	12	18
PLEKHH2	1.11	9.22e-08	0.311	0.814	7.78	75.6	1.67e-10	7.04	LV	CELLSTATES	vFB1.0	control_TTN	12	18
AL160313.1	1.1	0.00443	0.00801	0.0192	2.68	14.7	0.000467	2.35	LV	CELLSTATES	vFB1.0	control_TTN	12	18
AL450992.2	1.1	0.0283	0.00577	0.0154	2.43	8.51	0.00595	1.55	LV	CELLSTATES	vFB1.0	control_TTN	12	18
ANO2	1.1	0.00896	0.0127	0.0347	3.35	12.3	0.00122	2.05	LV	CELLSTATES	vFB1.0	control_TTN	12	18
AP003096.1	1.1	0.00416	0.028	0.0546	4.11	15	0.000426	2.38	LV	CELLSTATES	vFB1.0	control_TTN	12	18
ARHGAP22	1.1	9.21e-06	0.237	0.558	7.24	44.2	8.01e-08	5.04	LV	CELLSTATES	vFB1.0	control_TTN	12	18
LINC01197	1.1	0.00274	0.0203	0.0552	4	16.6	0.000229	2.56	LV	CELLSTATES	vFB1.0	control_TTN	12	18
MYO1D	1.1	1.5e-05	0.314	0.84	7.77	41.7	1.46e-07	4.83	LV	CELLSTATES	vFB1.0	control_TTN	12	18
SEPT11	1.1	3.7e-05	0.345	0.823	7.81	36.4	5.51e-07	4.43	LV	CELLSTATES	vFB1.0	control_TTN	12	18
TARID	1.1	0.000196	0.137	0.312	6.48	27.9	5.81e-06	3.71	LV	CELLSTATES	vFB1.0	control_TTN	12	18
AC104035.1	1.09	0.012	0.0104	0.0294	3.17	11.2	0.00185	1.92	LV	CELLSTATES	vFB1.0	control_TTN	12	18
ARHGAP18	1.09	0.000255	0.0992	0.217	5.97	26.6	8.39e-06	3.59	LV	CELLSTATES	vFB1.0	control_TTN	12	18
CADM1	1.09	0.00304	0.0575	0.206	5.76	16.2	0.000268	2.52	LV	CELLSTATES	vFB1.0	control_TTN	12	18
EDIL3	1.09	0.000198	0.148	0.388	6.71	27.8	5.92e-06	3.7	LV	CELLSTATES	vFB1.0	control_TTN	12	18
KLF7	1.09	4.5e-05	0.214	0.474	7.05	35.2	7.52e-07	4.35	LV	CELLSTATES	vFB1.0	control_TTN	12	18
LINC01725	1.09	0.00159	0.0522	0.135	5.25	18.8	0.000106	2.8	LV	CELLSTATES	vFB1.0	control_TTN	12	18
MYO1E	1.09	0.0001	0.0941	0.237	6	31.1	2.31e-06	4	LV	CELLSTATES	vFB1.0	control_TTN	12	18
PC	1.09	0.000957	0.0184	0.0483	3.8	20.8	5.33e-05	3.02	LV	CELLSTATES	vFB1.0	control_TTN	12	18
PTPDC1	1.09	0.000451	0.147	0.324	6.49	24	1.88e-05	3.35	LV	CELLSTATES	vFB1.0	control_TTN	12	18
SPRED2	1.09	6.48e-07	0.585	1.45	8.6	61.7	2.01e-09	6.19	LV	CELLSTATES	vFB1.0	control_TTN	12	18
ZBTB16	1.09	0.0387	1.77	4.49	10.1	7.53	0.00926	1.41	LV	CELLSTATES	vFB1.0	control_TTN	12	18
ANOS1	1.08	0.00011	0.146	0.358	6.67	30.6	2.65e-06	3.96	LV	CELLSTATES	vFB1.0	control_TTN	12	18
APBB2	1.08	2.39e-05	0.745	1.76	8.89	38.7	3.07e-07	4.62	LV	CELLSTATES	vFB1.0	control_TTN	12	18
KDM3A	1.08	2e-05	0.0958	0.232	5.99	39.7	2.39e-07	4.7	LV	CELLSTATES	vFB1.0	control_TTN	12	18
MAMDC2-AS1	1.08	0.0385	0.515	1.23	8.36	7.55	0.00919	1.41	LV	CELLSTATES	vFB1.0	control_TTN	12	18
SPSB1	1.08	0.00213	0.12	0.308	6.33	17.6	0.000162	2.67	LV	CELLSTATES	vFB1.0	control_TTN	12	18
ALDH5A1	1.07	0.00111	0.0156	0.0349	3.52	20.2	6.55e-05	2.95	LV	CELLSTATES	vFB1.0	control_TTN	12	18
FAM214A	1.07	0.000192	0.264	0.652	7.45	27.9	5.68e-06	3.72	LV	CELLSTATES	vFB1.0	control_TTN	12	18
GPCPD1	1.07	3.72e-05	0.117	0.247	6.12	36.3	5.63e-07	4.43	LV	CELLSTATES	vFB1.0	control_TTN	12	18
IQGAP2	1.07	0.000104	0.0932	0.22	5.96	30.9	2.43e-06	3.98	LV	CELLSTATES	vFB1.0	control_TTN	12	18
KIAA1549L	1.07	0.0243	0.00888	0.0241	2.88	8.96	0.00488	1.61	LV	CELLSTATES	vFB1.0	control_TTN	12	18
PTPN9	1.07	1.53e-05	0.328	0.805	7.76	41.4	1.57e-07	4.82	LV	CELLSTATES	vFB1.0	control_TTN	12	18
SNHG22	1.07	4.28e-05	0.063	0.144	5.35	35.4	7.05e-07	4.37	LV	CELLSTATES	vFB1.0	control_TTN	12	18
ABCA3	1.06	0.000305	0.0181	0.0495	3.82	25.8	1.08e-05	3.52	LV	CELLSTATES	vFB1.0	control_TTN	12	18
AL160272.2	1.06	0.0116	0.0148	0.0288	3.29	11.4	0.00175	1.94	LV	CELLSTATES	vFB1.0	control_TTN	12	18
COL4A4	1.06	0.00317	1.3	2.88	9.59	16	0.000284	2.5	LV	CELLSTATES	vFB1.0	control_TTN	12	18
FOXP1	1.06	5.23e-07	0.696	1.83	8.96	63.1	1.54e-09	6.28	LV	CELLSTATES	vFB1.0	control_TTN	12	18
KCNMB4	1.06	9.79e-05	0.0917	0.222	5.96	31.2	2.22e-06	4.01	LV	CELLSTATES	vFB1.0	control_TTN	12	18
LINC01340	1.06	0.0289	0.0159	0.0398	3.57	8.43	0.00615	1.54	LV	CELLSTATES	vFB1.0	control_TTN	12	18
MXI1	1.06	0.000112	0.187	0.441	6.91	30.5	2.73e-06	3.95	LV	CELLSTATES	vFB1.0	control_TTN	12	18
PPP1CB	1.06	0.00176	0.191	0.442	6.89	18.4	0.000122	2.76	LV	CELLSTATES	vFB1.0	control_TTN	12	18
PTPRF	1.06	0.0153	0.00714	0.0207	2.66	10.4	0.00259	1.81	LV	CELLSTATES	vFB1.0	control_TTN	12	18
CDK15	1.05	0.00607	0.0227	0.0585	4.16	13.6	0.000722	2.22	LV	CELLSTATES	vFB1.0	control_TTN	12	18
CNKSR3	1.05	0.00276	0.0228	0.066	4.2	16.6	0.000231	2.56	LV	CELLSTATES	vFB1.0	control_TTN	12	18
DUOXA1	1.05	0.0129	0.00778	0.0177	2.64	11	0.00203	1.89	LV	CELLSTATES	vFB1.0	control_TTN	12	18
LINC01847	1.05	0.00723	0.0204	0.0416	3.74	13	0.000908	2.14	LV	CELLSTATES	vFB1.0	control_TTN	12	18
LRMP	1.05	0.0124	0.0108	0.027	3.16	11.1	0.00194	1.91	LV	CELLSTATES	vFB1.0	control_TTN	12	18
NKAIN3	1.05	0.0258	0.0148	0.0462	3.71	8.78	0.00528	1.59	LV	CELLSTATES	vFB1.0	control_TTN	12	18
PDGFA	1.05	0.00933	0.0142	0.0359	3.36	12.1	0.00129	2.03	LV	CELLSTATES	vFB1.0	control_TTN	12	18
RASL11B	1.05	0.0428	0.00748	0.0171	2.57	7.23	0.0107	1.37	LV	CELLSTATES	vFB1.0	control_TTN	12	18
AC005520.2	1.04	0.00543	0.015	0.0322	3.38	14	0.000623	2.27	LV	CELLSTATES	vFB1.0	control_TTN	12	18
ANKRD36C	1.04	6.74e-06	0.14	0.323	6.51	46	5.35e-08	5.17	LV	CELLSTATES	vFB1.0	control_TTN	12	18
COL8A1	1.04	8.19e-05	1.18	2.63	9.54	32	1.79e-06	4.09	LV	CELLSTATES	vFB1.0	control_TTN	12	18
CSRNP3	1.04	0.000438	0.163	0.391	6.82	24.2	1.79e-05	3.36	LV	CELLSTATES	vFB1.0	control_TTN	12	18
CTDSPL	1.04	4.22e-05	0.307	0.742	7.64	35.5	6.93e-07	4.37	LV	CELLSTATES	vFB1.0	control_TTN	12	18
ISPD	1.04	7.32e-07	0.137	0.314	6.48	60.7	2.44e-09	6.14	LV	CELLSTATES	vFB1.0	control_TTN	12	18
PIGZ	1.04	3.88e-06	0.0361	0.0823	4.6	49.3	2.55e-08	5.41	LV	CELLSTATES	vFB1.0	control_TTN	12	18
PPP2R2B	1.04	0.00907	0.0122	0.0305	3.33	12.2	0.00124	2.04	LV	CELLSTATES	vFB1.0	control_TTN	12	18
PRTG	1.04	0.000378	0.0463	0.108	4.95	24.9	1.41e-05	3.42	LV	CELLSTATES	vFB1.0	control_TTN	12	18
RIMS1	1.04	0.00841	0.0145	0.036	3.55	12.5	0.00112	2.08	LV	CELLSTATES	vFB1.0	control_TTN	12	18
ZFAND5	1.04	0.0017	0.11	0.279	6.22	18.5	0.000117	2.77	LV	CELLSTATES	vFB1.0	control_TTN	12	18
AC092164.1	1.03	0.0069	0.0109	0.0262	3.11	13.2	0.000854	2.16	LV	CELLSTATES	vFB1.0	control_TTN	12	18
ADCY2	1.03	0.0001	0.0474	0.124	5.07	31.1	2.32e-06	4	LV	CELLSTATES	vFB1.0	control_TTN	12	18
DOCK5	1.03	0.00288	0.617	1.48	8.61	16.4	0.000247	2.54	LV	CELLSTATES	vFB1.0	control_TTN	12	18
FAM198B-AS1	1.03	0.00159	0.49	1.11	8.25	18.8	0.000106	2.8	LV	CELLSTATES	vFB1.0	control_TTN	12	18
FIGN	1.03	0.000451	0.226	0.572	7.29	24	1.88e-05	3.35	LV	CELLSTATES	vFB1.0	control_TTN	12	18
KIAA1324L	1.03	0.000427	0.0761	0.184	5.69	24.3	1.74e-05	3.37	LV	CELLSTATES	vFB1.0	control_TTN	12	18
TMEM131L	1.03	1.08e-05	0.133	0.346	6.58	43.4	9.66e-08	4.97	LV	CELLSTATES	vFB1.0	control_TTN	12	18
ARHGAP33	1.02	0.00135	0.0159	0.0339	3.45	19.4	8.49e-05	2.87	LV	CELLSTATES	vFB1.0	control_TTN	12	18
COL14A1	1.02	0.0344	0.0951	0.266	6.28	7.87	0.00793	1.46	LV	CELLSTATES	vFB1.0	control_TTN	12	18
FMNL2	1.02	3.9e-05	0.452	1.11	8.18	35.9	6.2e-07	4.41	LV	CELLSTATES	vFB1.0	control_TTN	12	18
FNIP2	1.02	0.000287	0.181	0.441	6.89	26.1	9.97e-06	3.54	LV	CELLSTATES	vFB1.0	control_TTN	12	18
ICA1L	1.02	0.0124	0.213	0.507	7.08	11.1	0.00193	1.91	LV	CELLSTATES	vFB1.0	control_TTN	12	18
MED13L	1.02	5.53e-06	1.03	2.52	9.4	47.2	4.05e-08	5.26	LV	CELLSTATES	vFB1.0	control_TTN	12	18
SYNPO2	1.02	0.000153	1.16	2.74	9.56	29	4.13e-06	3.81	LV	CELLSTATES	vFB1.0	control_TTN	12	18
ZNF229	1.02	0.00246	0.015	0.0326	3.4	17	0.000199	2.61	LV	CELLSTATES	vFB1.0	control_TTN	12	18
AC012368.1	1.01	0.0189	0.00622	0.0143	2.46	9.75	0.00346	1.72	LV	CELLSTATES	vFB1.0	control_TTN	12	18
CARMIL1	1.01	0.000451	0.947	2.34	9.27	24	1.89e-05	3.35	LV	CELLSTATES	vFB1.0	control_TTN	12	18
FAM81A	1.01	0.00021	0.0192	0.0469	3.85	27.5	6.41e-06	3.68	LV	CELLSTATES	vFB1.0	control_TTN	12	18
N4BP2L1	1.01	1.29e-05	0.1	0.241	6.07	42.4	1.22e-07	4.89	LV	CELLSTATES	vFB1.0	control_TTN	12	18
SORBS1	1.01	0.00103	0.236	0.635	7.41	20.5	5.83e-05	2.99	LV	CELLSTATES	vFB1.0	control_TTN	12	18
SPATA18	1.01	0.000671	0.0235	0.0522	4.02	22.3	3.29e-05	3.17	LV	CELLSTATES	vFB1.0	control_TTN	12	18
AC034102.5	1	0.00421	0.0112	0.0262	3.09	14.9	0.000433	2.38	LV	CELLSTATES	vFB1.0	control_TTN	12	18
KCNAB1	1	0.00358	0.135	0.276	6.41	15.6	0.000338	2.45	LV	CELLSTATES	vFB1.0	control_TTN	12	18
LINC00632	1	6.5e-05	0.105	0.229	6.08	33.2	1.28e-06	4.19	LV	CELLSTATES	vFB1.0	control_TTN	12	18
NCKIPSD	1	0.00624	0.0278	0.0693	4.31	13.5	0.000751	2.2	LV	CELLSTATES	vFB1.0	control_TTN	12	18
NDC80	1	0.0027	0.0127	0.0286	3.27	16.7	0.000225	2.57	LV	CELLSTATES	vFB1.0	control_TTN	12	18
SULT1C4	1	0.000587	0.0469	0.107	5.03	22.9	2.71e-05	3.23	LV	CELLSTATES	vFB1.0	control_TTN	12	18
ZNF793	1	5.87e-05	0.0319	0.0713	4.39	33.9	1.07e-06	4.23	LV	CELLSTATES	vFB1.0	control_TTN	12	18
MBOAT2	0.999	0.000212	0.0518	0.109	5	27.5	6.49e-06	3.67	LV	CELLSTATES	vFB1.0	control_TTN	12	18
PRKX	0.999	6.62e-06	0.0785	0.186	5.71	46.1	5.21e-08	5.18	LV	CELLSTATES	vFB1.0	control_TTN	12	18
TCP11L2	0.999	0.000308	0.066	0.15	5.44	25.8	1.09e-05	3.51	LV	CELLSTATES	vFB1.0	control_TTN	12	18
[truncated: 969 more rows]
