# Supplementary material for: Pathogenic variants damage cell composition and single cell transcription in cardiomyopathies
Source: Science. Author manuscript; Available in PMC 2022 Oct 3. (PMC9528698; doi:10.1126/science.abo1984)
Supplement: Supp table 20.6 [file NIHMS1835045-supplement-Supp_table_20_6.xlsx]

## Sheet: Index
Column name	Description
Gene	Gene symbol, Ensembl 84
logFC	log2-fold change
FDR	False discovery rate; FDR is the PValue after (by default) Benjamini-Hochberg correction.
mean_exp_control	Mean expression values across controls
mean_exp_genotype	Mean expression values across disease samples
logCPM	logCPM is the average expression of all pseudobulked samples for that particular gene across all samples on the log2-scale expressed in counts per million (cpm, as calculated by edgeR after normalization).
F	Output of quasi-likelihood F-test
PValue	PValue is the nominal p-value derived from F
FDR_plot	-log10(False discovery rate)
Region	Studied region (LV or RV)
annotation_level	Cell-type or cell-state
cell_state/state	Specification which cell-type or state was analysed
comparison	Specification control_GENOTYPE
Observations_genotype	Numbers of Patients included in edgeR (patients with low number of nuclei have been excluded)
Observations_reference	Numbers of Patients included in edgeR (patients with low number of nuclei have been excluded)

## Sheet: control_LMNA
Gene	logFC	FDR	mean_exp_control	mean_exp_genotype	logCPM	F	PValue	FDR_plot	Region	annotation_level	cell_state	comparison	Observations_genotype	Observations_reference
AC090617.5	5.82	0.0113	0.145	0	5.2	18.9	6.96e-05	1.95	LV	CELLSTATES	vFB3	control_LMNA	11	18
SNAP25	5.31	0.0228	0.0898	0	4.88	16.3	0.000189	1.64	LV	CELLSTATES	vFB3	control_LMNA	11	18
AL139039.3	5.18	0.00747	0.0794	0	4.46	21	3.24e-05	2.13	LV	CELLSTATES	vFB3	control_LMNA	11	18
IGKC	5.07	0.0111	0.0717	0	4.42	19.4	5.9e-05	1.96	LV	CELLSTATES	vFB3	control_LMNA	11	18
CXCL8	4.91	0.0421	0.0633	0	4.9	13.4	0.000633	1.38	LV	CELLSTATES	vFB3	control_LMNA	11	18
LIF	4.84	0.0371	0.0891	0	5.07	14	0.000482	1.43	LV	CELLSTATES	vFB3	control_LMNA	11	18
CXCL2	4.81	0.00334	0.2	0.00418	5.84	24.2	7.4e-06	2.48	LV	CELLSTATES	vFB3	control_LMNA	11	18
IL6	4.67	0.0244	0.148	0.00211	5.3	15.5	0.000224	1.61	LV	CELLSTATES	vFB3	control_LMNA	11	18
G0S2	4.36	0.0213	0.03	0	4.53	16.6	0.000168	1.67	LV	CELLSTATES	vFB3	control_LMNA	11	18
CXCL1	4.33	0.0152	0.119	0.00826	5.76	17.4	9.99e-05	1.82	LV	CELLSTATES	vFB3	control_LMNA	11	18
Z99289.1	4.33	0.0157	0.0473	0	4.83	17.8	0.000109	1.8	LV	CELLSTATES	vFB3	control_LMNA	11	18
NPPC	4.26	0.000474	0.339	0.0234	7.03	32.5	4.21e-07	3.32	LV	CELLSTATES	vFB3	control_LMNA	11	18
AC037486.1	4.25	0.0401	0.0376	0	4.44	13.6	0.000576	1.4	LV	CELLSTATES	vFB3	control_LMNA	11	18
PCBP3	4.24	0.00265	0.221	0.0164	5.94	25.6	4.53e-06	2.58	LV	CELLSTATES	vFB3	control_LMNA	11	18
MS4A13	4.21	0.0115	0.0288	0	4.44	18.8	7.22e-05	1.94	LV	CELLSTATES	vFB3	control_LMNA	11	18
RSPO4	4.1	0.0336	0.079	0.00568	4.8	14.2	0.000378	1.47	LV	CELLSTATES	vFB3	control_LMNA	11	18
DACT1	3.95	0.0437	0.0341	0	4.47	13.1	0.000693	1.36	LV	CELLSTATES	vFB3	control_LMNA	11	18
CLNK	3.94	0.00838	0.0375	0.00826	4.83	19.9	3.72e-05	2.08	LV	CELLSTATES	vFB3	control_LMNA	11	18
CCL2	3.9	3.73e-05	1.16	0.135	8.83	46.8	5.3e-09	4.43	LV	CELLSTATES	vFB3	control_LMNA	11	18
HDAC10	3.86	0.0493	0.019	0	4.42	12.5	0.000925	1.31	LV	CELLSTATES	vFB3	control_LMNA	11	18
AC005837.3	3.84	0.0439	0.0175	0	4.29	13.1	0.000708	1.36	LV	CELLSTATES	vFB3	control_LMNA	11	18
CFAP43	3.83	0.0335	0.024	0	4.31	14.7	0.000371	1.48	LV	CELLSTATES	vFB3	control_LMNA	11	18
NKX2-5	3.81	0.0361	0.0227	0	4.17	14.2	0.000442	1.44	LV	CELLSTATES	vFB3	control_LMNA	11	18
AC103591.3	3.8	0.0434	0.022	0	4.27	13.2	0.00068	1.36	LV	CELLSTATES	vFB3	control_LMNA	11	18
AC068631.2	3.78	0.0371	0.0152	0	4.19	14	0.000483	1.43	LV	CELLSTATES	vFB3	control_LMNA	11	18
PLAU	3.72	0.00116	0.248	0.016	6.42	28.3	1.73e-06	2.93	LV	CELLSTATES	vFB3	control_LMNA	11	18
MRPL10	3.66	0.0427	0.0182	0	4.31	13.3	0.000656	1.37	LV	CELLSTATES	vFB3	control_LMNA	11	18
HAS1	3.65	0.0417	0.157	0.00601	5.37	13.1	0.000617	1.38	LV	CELLSTATES	vFB3	control_LMNA	11	18
TNS4	3.63	0.0495	0.0709	0.00413	4.63	12.2	0.000937	1.31	LV	CELLSTATES	vFB3	control_LMNA	11	18
AC092650.1	3.59	0.0463	0.0164	0	4.25	12.9	0.000782	1.33	LV	CELLSTATES	vFB3	control_LMNA	11	18
ACSM5	3.52	0.0463	0.0188	0	4.22	12.8	0.000785	1.33	LV	CELLSTATES	vFB3	control_LMNA	11	18
AC019068.1	3.51	0.0437	0.018	0	4.21	14.2	0.000697	1.36	LV	CELLSTATES	vFB3	control_LMNA	11	18
PLAT	3.42	0.0375	0.294	0.0224	5.91	13.6	0.000497	1.43	LV	CELLSTATES	vFB3	control_LMNA	11	18
ADAMTS9	3.38	0.0234	0.295	0.0195	6.23	15.7	0.000207	1.63	LV	CELLSTATES	vFB3	control_LMNA	11	18
MSC	3.26	0.0228	0.0298	0.00909	4.43	15.9	0.000185	1.64	LV	CELLSTATES	vFB3	control_LMNA	11	18
AC011389.1	3.21	0.0479	0.046	0.00211	4.6	12.4	0.000848	1.32	LV	CELLSTATES	vFB3	control_LMNA	11	18
ICAM1	3.17	0.0228	0.291	0.0423	6.05	15.9	0.000189	1.64	LV	CELLSTATES	vFB3	control_LMNA	11	18
CCL11	3.16	0.00343	0.14	0.0196	5.79	23.7	8.78e-06	2.46	LV	CELLSTATES	vFB3	control_LMNA	11	18
ALDH1A3	3.06	0.00644	0.179	0.026	5.83	21	2.47e-05	2.19	LV	CELLSTATES	vFB3	control_LMNA	11	18
FOSL1	3.02	0.046	0.158	0.0285	5.44	12.7	0.000749	1.34	LV	CELLSTATES	vFB3	control_LMNA	11	18
KCNE4	2.96	0.000474	0.212	0.0319	6.27	32.8	3.71e-07	3.32	LV	CELLSTATES	vFB3	control_LMNA	11	18
PLCD4	2.95	0.0434	0.0365	0.00325	4.52	12.9	0.000673	1.36	LV	CELLSTATES	vFB3	control_LMNA	11	18
AK1	2.91	0.042	0.0224	0.00267	4.4	13.1	0.000625	1.38	LV	CELLSTATES	vFB3	control_LMNA	11	18
RARRES1	2.91	0.000524	1.14	0.273	8.64	31.6	5.59e-07	3.28	LV	CELLSTATES	vFB3	control_LMNA	11	18
SNTG1	2.91	0.0479	0.0471	0.0211	5	12.3	0.000863	1.32	LV	CELLSTATES	vFB3	control_LMNA	11	18
APOD	2.86	0.00421	3.85	0.877	10.6	22.8	1.26e-05	2.38	LV	CELLSTATES	vFB3	control_LMNA	11	18
PIM1	2.86	0.000668	0.182	0.033	6.14	30.2	9.03e-07	3.18	LV	CELLSTATES	vFB3	control_LMNA	11	18
MAPK4	2.73	0.0401	0.0918	0.0171	5.19	13.3	0.000571	1.4	LV	CELLSTATES	vFB3	control_LMNA	11	18
AC011511.2	2.72	0.0463	0.179	0.0222	5.67	12.6	0.000787	1.33	LV	CELLSTATES	vFB3	control_LMNA	11	18
UBASH3B	2.7	0.0172	0.202	0.0268	5.84	16.9	0.000125	1.76	LV	CELLSTATES	vFB3	control_LMNA	11	18
S100A4	2.69	0.000524	0.23	0.0603	6.57	31.6	5.58e-07	3.28	LV	CELLSTATES	vFB3	control_LMNA	11	18
PGAP1	2.66	0.0113	4	0.538	9.65	18.3	6.96e-05	1.95	LV	CELLSTATES	vFB3	control_LMNA	11	18
GRID2	2.65	0.0371	0.494	0.038	6.87	13.7	0.000474	1.43	LV	CELLSTATES	vFB3	control_LMNA	11	18
FGF10	2.63	0.0354	0.195	0.0262	6.06	14	0.00042	1.45	LV	CELLSTATES	vFB3	control_LMNA	11	18
KDM6B	2.62	0.00741	0.279	0.0345	6.12	20.4	3.06e-05	2.13	LV	CELLSTATES	vFB3	control_LMNA	11	18
NAPRT	2.61	0.0496	0.0373	0.00536	4.71	12.1	0.000951	1.3	LV	CELLSTATES	vFB3	control_LMNA	11	18
SHANK2	2.61	0.0496	0.0646	0.0403	5.08	12.1	0.000953	1.3	LV	CELLSTATES	vFB3	control_LMNA	11	18
ADAMTS4	2.6	0.00343	1.16	0.111	8.13	23.8	8.73e-06	2.46	LV	CELLSTATES	vFB3	control_LMNA	11	18
SH3PXD2A-AS1	2.58	0.0492	0.0615	0.0113	5.27	12.2	0.000912	1.31	LV	CELLSTATES	vFB3	control_LMNA	11	18
PECAM1	2.52	0.0336	0.117	0.0135	5.77	14.2	0.000383	1.47	LV	CELLSTATES	vFB3	control_LMNA	11	18
PDE10A	2.47	0.00252	1.7	0.317	8.65	25.8	4.12e-06	2.6	LV	CELLSTATES	vFB3	control_LMNA	11	18
ACE2	2.44	0.0493	0.145	0.0193	5.85	12.2	0.000927	1.31	LV	CELLSTATES	vFB3	control_LMNA	11	18
AL117190.1	2.44	0.0113	0.425	0.0746	6.9	18.4	6.86e-05	1.95	LV	CELLSTATES	vFB3	control_LMNA	11	18
CFAP161	2.43	0.0255	0.227	0.0608	6.29	15.3	0.000241	1.59	LV	CELLSTATES	vFB3	control_LMNA	11	18
BANP	2.37	0.0361	0.959	0.118	7.61	13.9	0.000441	1.44	LV	CELLSTATES	vFB3	control_LMNA	11	18
CENPO	2.31	0.0228	0.141	0.0194	5.62	15.9	0.000188	1.64	LV	CELLSTATES	vFB3	control_LMNA	11	18
ZNF385A	2.31	0.0268	0.0692	0.0114	5.09	15.1	0.000265	1.57	LV	CELLSTATES	vFB3	control_LMNA	11	18
KIF26B	2.3	0.0234	0.16	0.0376	5.6	15.7	0.000208	1.63	LV	CELLSTATES	vFB3	control_LMNA	11	18
MT2A	2.3	0.00838	2.11	0.4	9.16	19.9	3.76e-05	2.08	LV	CELLSTATES	vFB3	control_LMNA	11	18
HSD11B1	2.29	0.0228	0.111	0.0237	5.37	15.9	0.000187	1.64	LV	CELLSTATES	vFB3	control_LMNA	11	18
LSAMP-AS1	2.28	0.0463	0.118	0.0284	6.1	12.6	0.000764	1.33	LV	CELLSTATES	vFB3	control_LMNA	11	18
SBF2-AS1	2.21	0.0157	0.104	0.0583	5.49	17.3	0.000108	1.8	LV	CELLSTATES	vFB3	control_LMNA	11	18
ATP5PF	2.19	0.0108	0.121	0.0379	5.88	18.9	5.53e-05	1.97	LV	CELLSTATES	vFB3	control_LMNA	11	18
PLAUR	2.17	0.0154	0.118	0.0303	5.61	17.3	0.000104	1.81	LV	CELLSTATES	vFB3	control_LMNA	11	18
MT1M	2.16	0.0438	0.466	0.0958	7.03	12.8	0.000703	1.36	LV	CELLSTATES	vFB3	control_LMNA	11	18
CAVIN3	2.14	0.0281	0.0904	0.0262	5.3	14.9	0.000281	1.55	LV	CELLSTATES	vFB3	control_LMNA	11	18
ACSL4	2.13	0.0111	1.74	0.416	8.65	18.7	6.03e-05	1.96	LV	CELLSTATES	vFB3	control_LMNA	11	18
DDX39A	2.11	0.0317	0.0854	0.0336	5.42	14.6	0.000325	1.5	LV	CELLSTATES	vFB3	control_LMNA	11	18
MT-CO1	2.1	0.000282	1.53	0.493	8.9	36.4	1.19e-07	3.55	LV	CELLSTATES	vFB3	control_LMNA	11	18
PLET1	2.08	0.0421	0.0799	0.0141	5.24	13	0.000636	1.38	LV	CELLSTATES	vFB3	control_LMNA	11	18
BHLHE40	2.07	0.0371	0.464	0.194	7.8	13.7	0.000476	1.43	LV	CELLSTATES	vFB3	control_LMNA	11	18
GPRC5A	2.03	0.0371	0.235	0.0762	6.43	13.7	0.000468	1.43	LV	CELLSTATES	vFB3	control_LMNA	11	18
MT1E	2.03	0.0316	0.187	0.0471	6.05	14.6	0.00032	1.5	LV	CELLSTATES	vFB3	control_LMNA	11	18
CTSC	2.02	0.0229	0.782	0.141	7.59	15.8	0.000194	1.64	LV	CELLSTATES	vFB3	control_LMNA	11	18
MYC	2	0.0106	0.17	0.0573	6.16	19.1	5.15e-05	1.97	LV	CELLSTATES	vFB3	control_LMNA	11	18
NABP1	2	0.0411	0.521	0.114	6.96	13.2	0.000597	1.39	LV	CELLSTATES	vFB3	control_LMNA	11	18
COX7C	1.98	0.0113	0.142	0.0387	6.1	18.3	6.97e-05	1.95	LV	CELLSTATES	vFB3	control_LMNA	11	18
ADA	1.97	0.00318	0.211	0.0758	6.33	24.5	6.56e-06	2.5	LV	CELLSTATES	vFB3	control_LMNA	11	18
MROH2B	1.96	0.0484	0.112	0.0278	5.5	12.3	0.000885	1.32	LV	CELLSTATES	vFB3	control_LMNA	11	18
VPS4A	1.95	0.0335	0.0907	0.0318	5.48	14.3	0.000371	1.48	LV	CELLSTATES	vFB3	control_LMNA	11	18
ZFP36	1.94	0.0175	0.941	0.65	8.75	16.8	0.00013	1.76	LV	CELLSTATES	vFB3	control_LMNA	11	18
AC007529.2	1.93	0.00552	0.28	0.0845	6.67	21.7	1.92e-05	2.26	LV	CELLSTATES	vFB3	control_LMNA	11	18
TMSB10	1.91	0.00644	0.225	0.074	6.56	21	2.47e-05	2.19	LV	CELLSTATES	vFB3	control_LMNA	11	18
CLTB	1.83	0.0229	0.107	0.0471	5.74	15.8	0.000193	1.64	LV	CELLSTATES	vFB3	control_LMNA	11	18
APOE	1.76	0.0335	0.381	0.143	7.18	14.3	0.000364	1.48	LV	CELLSTATES	vFB3	control_LMNA	11	18
PNRC1	1.76	0.00421	0.397	0.126	7.08	22.7	1.29e-05	2.38	LV	CELLSTATES	vFB3	control_LMNA	11	18
KCNQ1	1.74	0.00268	0.287	0.114	6.8	25.2	5.08e-06	2.57	LV	CELLSTATES	vFB3	control_LMNA	11	18
NOCT	1.72	0.0234	0.191	0.0555	6.12	15.7	0.000202	1.63	LV	CELLSTATES	vFB3	control_LMNA	11	18
AC084357.2	1.71	0.0433	0.319	0.123	7.23	12.9	0.000668	1.36	LV	CELLSTATES	vFB3	control_LMNA	11	18
SELENOM	1.71	0.0474	0.175	0.0907	6.25	12.4	0.000831	1.32	LV	CELLSTATES	vFB3	control_LMNA	11	18
CFL1	1.67	0.0263	0.137	0.0534	5.99	15.1	0.000258	1.58	LV	CELLSTATES	vFB3	control_LMNA	11	18
SOCS3	1.65	0.00878	0.499	0.191	7.43	19.8	4e-05	2.06	LV	CELLSTATES	vFB3	control_LMNA	11	18
RABAC1	1.64	0.047	0.138	0.0896	5.92	12.5	0.000812	1.33	LV	CELLSTATES	vFB3	control_LMNA	11	18
ST3GAL5	1.64	0.0103	0.343	0.153	6.91	19.2	4.89e-05	1.99	LV	CELLSTATES	vFB3	control_LMNA	11	18
TYMP	1.64	0.0108	0.364	0.143	6.87	19	5.44e-05	1.97	LV	CELLSTATES	vFB3	control_LMNA	11	18
CYP4Z1	1.63	0.0496	0.293	0.0859	6.48	12.1	0.000943	1.3	LV	CELLSTATES	vFB3	control_LMNA	11	18
MEG8	1.55	0.0247	2.58	0.922	9.27	15.4	0.000232	1.61	LV	CELLSTATES	vFB3	control_LMNA	11	18
RERG	1.53	0.046	0.409	0.229	7.33	12.7	0.000752	1.34	LV	CELLSTATES	vFB3	control_LMNA	11	18
SEPT9	1.53	0.0166	0.352	0.129	6.82	17	0.000119	1.78	LV	CELLSTATES	vFB3	control_LMNA	11	18
LDLR	1.5	0.0144	0.444	0.157	7.21	17.6	9.35e-05	1.84	LV	CELLSTATES	vFB3	control_LMNA	11	18
IGFBP4	1.49	0.0112	1.17	0.461	8.47	18.6	6.39e-05	1.95	LV	CELLSTATES	vFB3	control_LMNA	11	18
CD63	1.48	0.0111	0.443	0.218	7.5	18.7	6.17e-05	1.96	LV	CELLSTATES	vFB3	control_LMNA	11	18
PTGIR	1.47	0.0479	0.423	0.22	7.49	12.4	0.000855	1.32	LV	CELLSTATES	vFB3	control_LMNA	11	18
S100A6	1.47	0.0246	0.627	0.404	7.97	15.4	0.000228	1.61	LV	CELLSTATES	vFB3	control_LMNA	11	18
ST3GAL4	1.47	0.048	0.57	0.282	7.64	12.3	0.000869	1.32	LV	CELLSTATES	vFB3	control_LMNA	11	18
GADD45B	1.46	0.0448	1.02	0.436	8.55	12.7	0.000727	1.35	LV	CELLSTATES	vFB3	control_LMNA	11	18
PKM	1.45	0.0479	0.229	0.0908	6.47	12.4	0.000854	1.32	LV	CELLSTATES	vFB3	control_LMNA	11	18
RPLP0	1.45	0.0235	0.403	0.202	7.27	15.6	0.000212	1.63	LV	CELLSTATES	vFB3	control_LMNA	11	18
TMSB4X	1.45	0.0479	0.588	0.43	8.17	12.4	0.000845	1.32	LV	CELLSTATES	vFB3	control_LMNA	11	18
PCDH9-AS2	1.44	0.0401	0.297	0.119	6.94	13.3	0.000574	1.4	LV	CELLSTATES	vFB3	control_LMNA	11	18
ANGPTL1	1.43	0.0335	0.219	0.0743	6.32	14.3	0.000367	1.48	LV	CELLSTATES	vFB3	control_LMNA	11	18
OAF	1.38	0.0262	0.51	0.21	7.35	15.2	0.000254	1.58	LV	CELLSTATES	vFB3	control_LMNA	11	18
ADAMTS17	1.37	0.0375	0.643	0.247	7.51	13.5	0.000512	1.43	LV	CELLSTATES	vFB3	control_LMNA	11	18
CTSL	1.33	0.0365	0.775	0.221	7.73	13.8	0.000451	1.44	LV	CELLSTATES	vFB3	control_LMNA	11	18
NAMPT	1.32	0.0438	2.19	0.834	9.16	12.8	0.000705	1.36	LV	CELLSTATES	vFB3	control_LMNA	11	18
ADH1B	1.31	0.0157	1.36	0.698	8.85	17.2	0.00011	1.8	LV	CELLSTATES	vFB3	control_LMNA	11	18
GFPT2	1.31	0.047	2.09	0.736	9.06	12.5	0.000808	1.33	LV	CELLSTATES	vFB3	control_LMNA	11	18
FLOT1	1.27	0.0484	0.254	0.101	6.69	12.3	0.000882	1.32	LV	CELLSTATES	vFB3	control_LMNA	11	18
SERPINF1	1.2	0.0463	0.865	0.671	8.62	12.6	0.000767	1.33	LV	CELLSTATES	vFB3	control_LMNA	11	18
ARHGEF2	1.16	0.0417	0.296	0.154	6.71	13.1	0.000614	1.38	LV	CELLSTATES	vFB3	control_LMNA	11	18
FTH1	1.1	0.0434	0.713	0.52	8.17	12.9	0.000683	1.36	LV	CELLSTATES	vFB3	control_LMNA	11	18
SRPX	1.05	0.048	1.28	0.711	8.62	12.3	0.000871	1.32	LV	CELLSTATES	vFB3	control_LMNA	11	18
SMG6	1.04	0.0235	0.997	0.576	8.36	15.6	0.000212	1.63	LV	CELLSTATES	vFB3	control_LMNA	11	18
H3F3B	1.03	0.0387	0.901	0.554	8.36	13.4	0.000534	1.41	LV	CELLSTATES	vFB3	control_LMNA	11	18
LITAF	1.03	0.0467	0.929	0.461	8.19	12.5	0.000797	1.33	LV	CELLSTATES	vFB3	control_LMNA	11	18
MGST1	1.03	0.0332	2.21	1.15	9.41	14.4	0.000352	1.48	LV	CELLSTATES	vFB3	control_LMNA	11	18
RNF24	0.969	0.0371	0.763	0.483	8.1	13.7	0.000477	1.43	LV	CELLSTATES	vFB3	control_LMNA	11	18

## Sheet: control_PKP2
Gene	logFC	FDR	mean_exp_control	mean_exp_genotype	logCPM	F	PValue	FDR_plot	Region	annotation_level	cell_state	comparison	Observations_genotype	Observations_reference
CXCL1	6.34	0.00854	0.119	0	5.65	18.3	0.000103	2.07	LV	CELLSTATES	vFB3	control_PKP2	6	18
IL6	5.52	0.0445	0.148	0	5.14	11.7	0.00137	1.35	LV	CELLSTATES	vFB3	control_PKP2	6	18
CXCL8	5	0.0325	0.0633	0	4.69	12.9	0.000835	1.49	LV	CELLSTATES	vFB3	control_PKP2	6	18
CXCL2	4.96	0.0104	0.2	0.00194	5.74	17.1	0.000139	1.98	LV	CELLSTATES	vFB3	control_PKP2	6	18
SH2D2A	4.85	0.00423	0.0432	0	4.59	21.1	3.65e-05	2.37	LV	CELLSTATES	vFB3	control_PKP2	6	18
TBX18-AS1	4.45	0.014	0.0383	0	4.38	16.4	0.000209	1.86	LV	CELLSTATES	vFB3	control_PKP2	6	18
LIPG	4.33	0.0184	0.0327	0	4.3	15.2	0.000331	1.73	LV	CELLSTATES	vFB3	control_PKP2	6	18
CCL2	4.18	6.63e-06	1.16	0.0799	8.94	49.7	5.67e-09	5.18	LV	CELLSTATES	vFB3	control_PKP2	6	18
ATP1B3-AS1	4.12	0.0492	0.0365	0	4.21	11.3	0.00161	1.31	LV	CELLSTATES	vFB3	control_PKP2	6	18
MYL7	4.1	0.0265	0.0238	0	4.2	13.8	0.000582	1.58	LV	CELLSTATES	vFB3	control_PKP2	6	18
AC011511.2	4.08	0.0174	0.179	0.00306	5.49	15.1	0.000306	1.76	LV	CELLSTATES	vFB3	control_PKP2	6	18
PTX3	3.99	0.0178	0.499	0.0225	6.78	15.1	0.000314	1.75	LV	CELLSTATES	vFB3	control_PKP2	6	18
AC068631.1	3.85	0.0249	0.0251	0	4.09	14	0.000526	1.6	LV	CELLSTATES	vFB3	control_PKP2	6	18
AC012413.1	3.78	0.0463	0.0277	0	4.06	11.6	0.00144	1.33	LV	CELLSTATES	vFB3	control_PKP2	6	18
ADCY10	3.73	0.0257	0.0253	0	4.04	13.9	0.000559	1.59	LV	CELLSTATES	vFB3	control_PKP2	6	18
RASD1	3.73	0.000267	0.309	0.0189	6.59	32.1	7.79e-07	3.57	LV	CELLSTATES	vFB3	control_PKP2	6	18
BIN1	3.67	0.0042	0.0638	0.00103	4.64	20.7	3.59e-05	2.38	LV	CELLSTATES	vFB3	control_PKP2	6	18
TSSK3	3.67	0.0208	0.0199	0	4.03	14.7	0.000394	1.68	LV	CELLSTATES	vFB3	control_PKP2	6	18
TNC	3.59	0.0309	0.419	0.0216	6.56	12.9	0.000762	1.51	LV	CELLSTATES	vFB3	control_PKP2	6	18
CCL11	3.58	0.00303	0.14	0.00502	5.65	21.8	2.37e-05	2.52	LV	CELLSTATES	vFB3	control_PKP2	6	18
PLA2G2A	3.5	0.00854	0.886	0.16	8.74	17.9	0.000101	2.07	LV	CELLSTATES	vFB3	control_PKP2	6	18
NGFR	3.49	0.00165	0.113	0.00703	5.54	24.2	1.03e-05	2.78	LV	CELLSTATES	vFB3	control_PKP2	6	18
PLAU	3.48	0.000636	0.248	0.0167	6.39	28.2	2.72e-06	3.2	LV	CELLSTATES	vFB3	control_PKP2	6	18
FGF10	3.47	0.00416	0.195	0.019	5.97	20.7	3.52e-05	2.38	LV	CELLSTATES	vFB3	control_PKP2	6	18
RRAD	3.44	0.023	0.0413	0.00203	4.51	14.1	0.000461	1.64	LV	CELLSTATES	vFB3	control_PKP2	6	18
LIF	3.41	0.0391	0.0891	0.00388	4.92	12	0.00113	1.41	LV	CELLSTATES	vFB3	control_PKP2	6	18
NPPC	3.34	0.00652	0.339	0.0244	7.07	19.1	6.48e-05	2.19	LV	CELLSTATES	vFB3	control_PKP2	6	18
PIM1	3.3	0.000193	0.182	0.0138	6.03	33.3	5.37e-07	3.71	LV	CELLSTATES	vFB3	control_PKP2	6	18
NR4A3	3.2	0.0132	0.469	0.0292	6.88	16.3	0.000189	1.88	LV	CELLSTATES	vFB3	control_PKP2	6	18
TRIB1	3.19	0.0264	0.0439	0.0098	4.42	13.6	0.000579	1.58	LV	CELLSTATES	vFB3	control_PKP2	6	18
CHRDL2	3.15	0.00333	0.161	0.016	6.17	21.5	2.7e-05	2.48	LV	CELLSTATES	vFB3	control_PKP2	6	18
ID2	3.13	0.00059	0.309	0.0548	7.09	28.6	2.35e-06	3.23	LV	CELLSTATES	vFB3	control_PKP2	6	18
AL669970.3	3.07	0.0465	0.0311	0.00194	4.35	11.4	0.00146	1.33	LV	CELLSTATES	vFB3	control_PKP2	6	18
RARRES1	3.06	0.0015	1.14	0.155	8.71	24.6	9.03e-06	2.82	LV	CELLSTATES	vFB3	control_PKP2	6	18
TWIST2	3.06	0.00398	0.805	0.09	7.65	20.9	3.31e-05	2.4	LV	CELLSTATES	vFB3	control_PKP2	6	18
GLIS2	3.04	0.0109	0.0603	0.00206	4.64	16.9	0.00015	1.96	LV	CELLSTATES	vFB3	control_PKP2	6	18
ADAMTS4	3.03	0.00317	1.16	0.103	8.19	21.7	2.52e-05	2.5	LV	CELLSTATES	vFB3	control_PKP2	6	18
PTGFR	3.03	0.000559	0.17	0.0234	5.96	29	2.07e-06	3.25	LV	CELLSTATES	vFB3	control_PKP2	6	18
ZNF331	3.03	0.00609	1.13	0.134	8.3	19.4	5.72e-05	2.22	LV	CELLSTATES	vFB3	control_PKP2	6	18
ZNF436	3.01	0.0495	0.0305	0.00194	4.31	11.1	0.00167	1.31	LV	CELLSTATES	vFB3	control_PKP2	6	18
PTGIR	2.99	3.23e-05	0.423	0.0638	7.38	41.4	5.09e-08	4.49	LV	CELLSTATES	vFB3	control_PKP2	6	18
MAPK4	2.96	0.0387	0.0918	0.005	4.97	12	0.00111	1.41	LV	CELLSTATES	vFB3	control_PKP2	6	18
Z99289.1	2.96	0.0208	0.0473	0.0108	4.65	14.5	0.000394	1.68	LV	CELLSTATES	vFB3	control_PKP2	6	18
BHLHE40	2.89	0.00598	0.464	0.0774	7.8	19.6	5.45e-05	2.22	LV	CELLSTATES	vFB3	control_PKP2	6	18
IER3	2.87	0.00141	0.273	0.0319	6.69	24.9	8.22e-06	2.85	LV	CELLSTATES	vFB3	control_PKP2	6	18
HSBP1L1	2.77	0.0463	0.0208	0.00103	4.17	11.4	0.00144	1.33	LV	CELLSTATES	vFB3	control_PKP2	6	18
TGM2	2.77	0.0303	0.0969	0.0111	5.57	13	0.000727	1.52	LV	CELLSTATES	vFB3	control_PKP2	6	18
PGAP1	2.76	0.0248	4	0.436	9.78	13.8	0.000523	1.61	LV	CELLSTATES	vFB3	control_PKP2	6	18
THBS2	2.75	0.000608	0.943	0.105	7.92	28.5	2.47e-06	3.22	LV	CELLSTATES	vFB3	control_PKP2	6	18
CTSC	2.73	0.00293	0.782	0.082	7.58	22	2.21e-05	2.53	LV	CELLSTATES	vFB3	control_PKP2	6	18
NTRK2	2.73	0.0457	0.216	0.0252	5.87	11.5	0.00142	1.34	LV	CELLSTATES	vFB3	control_PKP2	6	18
TOMM40	2.73	0.0132	0.0782	0.0108	5.02	16.3	0.00019	1.88	LV	CELLSTATES	vFB3	control_PKP2	6	18
BANP	2.71	0.0296	0.959	0.0789	7.63	13.1	0.000698	1.53	LV	CELLSTATES	vFB3	control_PKP2	6	18
SERPINE2	2.71	0.00284	0.472	0.0468	6.87	22.3	2.04e-05	2.55	LV	CELLSTATES	vFB3	control_PKP2	6	18
GEM	2.69	0.00925	0.214	0.0368	6.22	17.6	0.000116	2.03	LV	CELLSTATES	vFB3	control_PKP2	6	18
SPHK1	2.68	0.0295	0.0919	0.0136	5.33	13.1	0.000694	1.53	LV	CELLSTATES	vFB3	control_PKP2	6	18
MT-ND2	2.67	0.00416	0.215	0.0279	6.29	20.8	3.51e-05	2.38	LV	CELLSTATES	vFB3	control_PKP2	6	18
BCL3	2.63	0.00579	0.128	0.0216	5.61	19.7	5.23e-05	2.24	LV	CELLSTATES	vFB3	control_PKP2	6	18
INSRR	2.62	0.00652	0.144	0.0239	6.03	19.1	6.43e-05	2.19	LV	CELLSTATES	vFB3	control_PKP2	6	18
GPRC5D-AS1	2.61	0.0245	0.145	0.0119	5.43	13.9	0.00051	1.61	LV	CELLSTATES	vFB3	control_PKP2	6	18
ZC3H12A	2.61	0.021	0.0778	0.00816	5.1	14.4	0.000405	1.68	LV	CELLSTATES	vFB3	control_PKP2	6	18
PLEKHG3	2.59	0.0133	0.0558	0.00593	4.9	16.2	0.000195	1.88	LV	CELLSTATES	vFB3	control_PKP2	6	18
AC100830.1	2.58	0.0488	0.0354	0.00206	4.39	11.2	0.0016	1.31	LV	CELLSTATES	vFB3	control_PKP2	6	18
MRGPRF	2.56	0.0142	0.0645	0.00593	4.86	16	0.000217	1.85	LV	CELLSTATES	vFB3	control_PKP2	6	18
FBLIM1	2.54	0.00815	0.0847	0.012	5.36	18.1	9.52e-05	2.09	LV	CELLSTATES	vFB3	control_PKP2	6	18
ATP1B3	2.51	0.0347	4.38	0.712	10.1	12.4	0.000944	1.46	LV	CELLSTATES	vFB3	control_PKP2	6	18
BX322234.1	2.51	0.00174	0.238	0.0468	6.28	24	1.11e-05	2.76	LV	CELLSTATES	vFB3	control_PKP2	6	18
GNA14-AS1	2.51	0.0124	0.286	0.0746	6.99	16.5	0.000174	1.91	LV	CELLSTATES	vFB3	control_PKP2	6	18
HES1	2.51	0.0294	0.968	0.2	8.84	13.2	0.000682	1.53	LV	CELLSTATES	vFB3	control_PKP2	6	18
AL049569.1	2.5	0.0371	0.0416	0.004	4.6	12.2	0.00103	1.43	LV	CELLSTATES	vFB3	control_PKP2	6	18
SYNPO	2.47	0.00854	0.0721	0.00818	5.13	17.9	0.000102	2.07	LV	CELLSTATES	vFB3	control_PKP2	6	18
ETHE1	2.46	0.00804	0.157	0.0141	5.65	18.1	9.33e-05	2.09	LV	CELLSTATES	vFB3	control_PKP2	6	18
MARCKSL1	2.44	0.0132	0.119	0.0133	5.58	16.3	0.000191	1.88	LV	CELLSTATES	vFB3	control_PKP2	6	18
PRICKLE1	2.41	3.23e-05	1.15	0.233	8.49	41	5.75e-08	4.49	LV	CELLSTATES	vFB3	control_PKP2	6	18
SOX4	2.36	0.039	0.0826	0.00996	4.98	12	0.00112	1.41	LV	CELLSTATES	vFB3	control_PKP2	6	18
GPRC5A	2.33	0.0152	0.235	0.0369	6.34	15.7	0.000238	1.82	LV	CELLSTATES	vFB3	control_PKP2	6	18
RPL27	2.3	0.00903	0.0599	0.00806	4.89	17.7	0.00011	2.04	LV	CELLSTATES	vFB3	control_PKP2	6	18
WDR46	2.27	0.0188	0.0692	0.0178	5.07	14.8	0.000347	1.73	LV	CELLSTATES	vFB3	control_PKP2	6	18
IL1R1	2.26	0.00206	0.567	0.091	7.24	23.4	1.37e-05	2.69	LV	CELLSTATES	vFB3	control_PKP2	6	18
TEX26-AS1	2.26	0.00964	0.29	0.0577	6.64	17.4	0.000124	2.02	LV	CELLSTATES	vFB3	control_PKP2	6	18
ALDH1A3	2.25	0.0256	0.179	0.0189	5.75	13.7	0.000555	1.59	LV	CELLSTATES	vFB3	control_PKP2	6	18
FAT1	2.25	0.0402	0.544	0.0816	7.05	11.9	0.00118	1.4	LV	CELLSTATES	vFB3	control_PKP2	6	18
AC017002.5	2.2	0.0153	0.154	0.0382	6	15.6	0.000249	1.82	LV	CELLSTATES	vFB3	control_PKP2	6	18
AC068234.1	2.2	0.0495	0.099	0.0118	5.12	11.1	0.00164	1.31	LV	CELLSTATES	vFB3	control_PKP2	6	18
IER5L	2.19	0.00151	0.204	0.031	6.22	24.5	9.35e-06	2.82	LV	CELLSTATES	vFB3	control_PKP2	6	18
UBASH3B	2.19	0.0473	0.202	0.0235	5.74	11.3	0.00149	1.33	LV	CELLSTATES	vFB3	control_PKP2	6	18
FMNL1	2.18	0.0227	0.127	0.0246	5.55	14.2	0.000452	1.64	LV	CELLSTATES	vFB3	control_PKP2	6	18
LDLR	2.18	0.000279	0.444	0.0865	7.16	31.9	8.34e-07	3.55	LV	CELLSTATES	vFB3	control_PKP2	6	18
RIPK2	2.16	0.0477	0.0505	0.017	4.98	11.3	0.00154	1.32	LV	CELLSTATES	vFB3	control_PKP2	6	18
KCNE4	2.1	0.00793	0.212	0.0557	6.28	18.2	8.99e-05	2.1	LV	CELLSTATES	vFB3	control_PKP2	6	18
MEDAG	2.1	0.0305	0.403	0.0878	6.9	13	0.000746	1.52	LV	CELLSTATES	vFB3	control_PKP2	6	18
ACSL4	2.08	0.0473	1.74	0.256	8.67	11.3	0.0015	1.33	LV	CELLSTATES	vFB3	control_PKP2	6	18
GNAO1	2.08	0.0326	0.287	0.0551	6.61	12.7	0.000843	1.49	LV	CELLSTATES	vFB3	control_PKP2	6	18
IGFBP4	2.08	0.000636	1.17	0.255	8.44	28	2.87e-06	3.2	LV	CELLSTATES	vFB3	control_PKP2	6	18
MT-ND4	2.08	0.0136	0.496	0.0849	7.33	16.2	0.000201	1.87	LV	CELLSTATES	vFB3	control_PKP2	6	18
RPL13A	2.08	0.0154	0.195	0.0497	6.37	15.6	0.000253	1.81	LV	CELLSTATES	vFB3	control_PKP2	6	18
IL4R	2.07	0.00135	0.306	0.0819	6.76	25	7.7e-06	2.87	LV	CELLSTATES	vFB3	control_PKP2	6	18
LAMA4	2.06	0.000164	0.577	0.146	7.53	33.9	4.44e-07	3.78	LV	CELLSTATES	vFB3	control_PKP2	6	18
NABP1	2.06	0.0476	0.521	0.0999	6.92	11.3	0.00153	1.32	LV	CELLSTATES	vFB3	control_PKP2	6	18
DGKI	2.04	0.0157	0.197	0.0259	5.83	15.5	0.000262	1.8	LV	CELLSTATES	vFB3	control_PKP2	6	18
SLC7A5	2.02	0.0299	0.142	0.0219	5.61	13.1	0.000708	1.52	LV	CELLSTATES	vFB3	control_PKP2	6	18
NFIL3	2.01	0.039	0.541	0.127	7.09	12	0.00112	1.41	LV	CELLSTATES	vFB3	control_PKP2	6	18
IL1RL2	2	0.0432	0.0837	0.0206	5.16	11.6	0.00131	1.36	LV	CELLSTATES	vFB3	control_PKP2	6	18
PPP1R18	2	0.0314	0.0629	0.0187	5	12.8	0.000798	1.5	LV	CELLSTATES	vFB3	control_PKP2	6	18
SLC24A1	2	0.0492	0.0682	0.01	4.96	11.1	0.00163	1.31	LV	CELLSTATES	vFB3	control_PKP2	6	18
FGF7	1.98	0.000631	1.78	0.437	9	28.3	2.61e-06	3.2	LV	CELLSTATES	vFB3	control_PKP2	6	18
FAM227B	1.97	0.000103	0.846	0.187	7.95	35.7	2.63e-07	3.99	LV	CELLSTATES	vFB3	control_PKP2	6	18
RHD	1.96	0.0289	0.155	0.0545	5.69	13.2	0.000662	1.54	LV	CELLSTATES	vFB3	control_PKP2	6	18
SEPT9	1.96	0.00142	0.352	0.0769	6.73	24.8	8.37e-06	2.85	LV	CELLSTATES	vFB3	control_PKP2	6	18
ADAMTSL2	1.93	0.024	0.207	0.0558	6.32	13.9	0.000494	1.62	LV	CELLSTATES	vFB3	control_PKP2	6	18
PTGIS	1.92	0.00132	0.852	0.252	8.27	25.1	7.45e-06	2.88	LV	CELLSTATES	vFB3	control_PKP2	6	18
KLF10	1.89	0.00903	0.135	0.0435	5.88	17.7	0.000111	2.04	LV	CELLSTATES	vFB3	control_PKP2	6	18
ZNF385A	1.89	0.0481	0.0692	0.00911	4.9	11.2	0.00157	1.32	LV	CELLSTATES	vFB3	control_PKP2	6	18
SH3BGRL3	1.86	0.0481	0.109	0.0258	5.57	11.2	0.00157	1.32	LV	CELLSTATES	vFB3	control_PKP2	6	18
SBNO2	1.84	0.00741	0.259	0.063	6.34	18.6	7.75e-05	2.13	LV	CELLSTATES	vFB3	control_PKP2	6	18
DPYSL3	1.82	0.0316	0.624	0.138	7.33	12.8	0.000806	1.5	LV	CELLSTATES	vFB3	control_PKP2	6	18
KIFC3	1.81	0.0356	0.0885	0.0191	5.43	12.3	0.000981	1.45	LV	CELLSTATES	vFB3	control_PKP2	6	18
PTGES2	1.81	0.0492	0.0664	0.0235	5.16	11.1	0.00162	1.31	LV	CELLSTATES	vFB3	control_PKP2	6	18
CD44	1.8	0.0329	0.375	0.0869	6.67	12.6	0.000871	1.48	LV	CELLSTATES	vFB3	control_PKP2	6	18
RHBDD3	1.78	0.0433	0.0788	0.0207	5.21	11.6	0.00131	1.36	LV	CELLSTATES	vFB3	control_PKP2	6	18
GNA14	1.76	0.0314	0.526	0.185	7.62	12.8	0.000799	1.5	LV	CELLSTATES	vFB3	control_PKP2	6	18
SLC2A3	1.75	0.0305	0.647	0.242	8.14	13	0.000747	1.52	LV	CELLSTATES	vFB3	control_PKP2	6	18
ST8SIA1	1.74	0.0141	0.276	0.0786	6.79	16	0.000213	1.85	LV	CELLSTATES	vFB3	control_PKP2	6	18
AL357507.1	1.73	0.0345	0.194	0.0438	6.22	12.4	0.000936	1.46	LV	CELLSTATES	vFB3	control_PKP2	6	18
PDGFRB	1.73	0.000733	1.43	0.413	8.88	27.4	3.45e-06	3.13	LV	CELLSTATES	vFB3	control_PKP2	6	18
ST3GAL5	1.72	0.00245	0.343	0.0911	6.85	22.8	1.69e-05	2.61	LV	CELLSTATES	vFB3	control_PKP2	6	18
MPG	1.71	0.00325	0.217	0.0634	6.38	21.6	2.61e-05	2.49	LV	CELLSTATES	vFB3	control_PKP2	6	18
PHLDB3	1.71	0.021	0.1	0.022	5.38	14.4	0.000405	1.68	LV	CELLSTATES	vFB3	control_PKP2	6	18
NRP1	1.69	0.00802	0.432	0.137	7.18	18.2	9.2e-05	2.1	LV	CELLSTATES	vFB3	control_PKP2	6	18
TMEM176B	1.69	0.0353	0.147	0.0632	5.91	12.3	0.000963	1.45	LV	CELLSTATES	vFB3	control_PKP2	6	18
FAM20A	1.66	0.0326	0.181	0.0553	5.86	12.7	0.000844	1.49	LV	CELLSTATES	vFB3	control_PKP2	6	18
NEK6	1.66	0.0355	0.111	0.0267	5.48	12.3	0.00097	1.45	LV	CELLSTATES	vFB3	control_PKP2	6	18
TGFB3	1.66	0.0329	0.0755	0.0276	5.21	12.6	0.000873	1.48	LV	CELLSTATES	vFB3	control_PKP2	6	18
TIMM8B	1.66	0.0495	0.0632	0.0197	5.05	11.1	0.00167	1.31	LV	CELLSTATES	vFB3	control_PKP2	6	18
CTSL	1.65	0.0127	0.775	0.18	7.73	16.5	0.00018	1.9	LV	CELLSTATES	vFB3	control_PKP2	6	18
CYTOR	1.65	0.0321	0.207	0.0555	6.37	12.7	0.000822	1.49	LV	CELLSTATES	vFB3	control_PKP2	6	18
CHSY1	1.64	0.00303	0.831	0.224	7.94	21.8	2.4e-05	2.52	LV	CELLSTATES	vFB3	control_PKP2	6	18
GXYLT2	1.64	0.00206	0.43	0.144	7.14	23.4	1.35e-05	2.69	LV	CELLSTATES	vFB3	control_PKP2	6	18
TNFAIP6	1.63	0.00623	0.541	0.157	7.44	19.4	5.9e-05	2.21	LV	CELLSTATES	vFB3	control_PKP2	6	18
LDHA	1.62	0.000969	0.344	0.109	6.93	26.3	4.97e-06	3.01	LV	CELLSTATES	vFB3	control_PKP2	6	18
MT-ATP6	1.62	0.0258	0.629	0.128	7.47	13.6	0.000564	1.59	LV	CELLSTATES	vFB3	control_PKP2	6	18
MARCH3	1.61	0.0158	1.54	0.537	8.94	15.5	0.000264	1.8	LV	CELLSTATES	vFB3	control_PKP2	6	18
IFITM2	1.6	0.0418	0.168	0.0614	6.16	11.7	0.00125	1.38	LV	CELLSTATES	vFB3	control_PKP2	6	18
MT-CO2	1.6	0.0294	0.736	0.159	7.77	13.2	0.000678	1.53	LV	CELLSTATES	vFB3	control_PKP2	6	18
ENO1	1.59	0.0339	0.249	0.0951	6.39	12.5	0.000912	1.47	LV	CELLSTATES	vFB3	control_PKP2	6	18
MT-CO1	1.59	0.0238	1.53	0.428	8.97	14	0.000484	1.62	LV	CELLSTATES	vFB3	control_PKP2	6	18
AKAP12	1.58	0.0284	2.18	0.569	9.14	13.3	0.000639	1.55	LV	CELLSTATES	vFB3	control_PKP2	6	18
BTG1	1.58	0.0105	0.361	0.135	7.08	17.1	0.000142	1.98	LV	CELLSTATES	vFB3	control_PKP2	6	18
XYLT1	1.58	0.0183	0.687	0.194	7.68	15	0.000324	1.74	LV	CELLSTATES	vFB3	control_PKP2	6	18
MTHFD1L	1.56	0.0169	0.565	0.158	7.38	15.2	0.000292	1.77	LV	CELLSTATES	vFB3	control_PKP2	6	18
PKNOX2	1.56	0.00759	0.497	0.144	7.33	18.4	8.33e-05	2.12	LV	CELLSTATES	vFB3	control_PKP2	6	18
STK40	1.56	0.0199	0.276	0.0684	6.49	14.6	0.000371	1.7	LV	CELLSTATES	vFB3	control_PKP2	6	18
OAF	1.55	0.0079	0.51	0.155	7.3	18.3	8.83e-05	2.1	LV	CELLSTATES	vFB3	control_PKP2	6	18
SLFN5	1.52	0.0495	0.0826	0.0238	5.24	11.1	0.00167	1.31	LV	CELLSTATES	vFB3	control_PKP2	6	18
OSMR	1.49	0.00934	1.11	0.413	8.45	17.5	0.000119	2.03	LV	CELLSTATES	vFB3	control_PKP2	6	18
RUNX1	1.48	0.00759	0.599	0.197	7.53	18.4	8.38e-05	2.12	LV	CELLSTATES	vFB3	control_PKP2	6	18
SPAG1	1.48	0.0229	0.171	0.0629	6	14.1	0.000457	1.64	LV	CELLSTATES	vFB3	control_PKP2	6	18
AIMP2	1.47	0.0332	0.109	0.0327	5.56	12.5	0.000888	1.48	LV	CELLSTATES	vFB3	control_PKP2	6	18
LRP1	1.47	0.00294	0.836	0.354	8.3	22	2.27e-05	2.53	LV	CELLSTATES	vFB3	control_PKP2	6	18
ATP5MG	1.46	0.0327	0.15	0.0558	6.07	12.6	0.000854	1.49	LV	CELLSTATES	vFB3	control_PKP2	6	18
NAMPT	1.46	0.0275	2.19	0.669	9.18	13.4	0.00061	1.56	LV	CELLSTATES	vFB3	control_PKP2	6	18
GLIPR2	1.45	0.0455	0.118	0.0367	5.57	11.5	0.00141	1.34	LV	CELLSTATES	vFB3	control_PKP2	6	18
LITAF	1.45	0.00609	0.929	0.3	8.17	19.5	5.63e-05	2.22	LV	CELLSTATES	vFB3	control_PKP2	6	18
RERG	1.45	0.0476	0.409	0.155	7.29	11.3	0.00153	1.32	LV	CELLSTATES	vFB3	control_PKP2	6	18
TNFRSF1A	1.45	0.00657	0.267	0.108	6.66	19.1	6.59e-05	2.18	LV	CELLSTATES	vFB3	control_PKP2	6	18
MTHFR	1.42	0.0169	0.25	0.0987	6.45	15.2	0.000294	1.77	LV	CELLSTATES	vFB3	control_PKP2	6	18
TNFRSF19	1.42	0.00856	0.521	0.195	7.5	17.9	0.000104	2.07	LV	CELLSTATES	vFB3	control_PKP2	6	18
AC007529.2	1.41	0.00742	0.28	0.0978	6.69	18.6	7.82e-05	2.13	LV	CELLSTATES	vFB3	control_PKP2	6	18
MYOF	1.41	0.0169	0.367	0.115	6.91	15.2	0.000293	1.77	LV	CELLSTATES	vFB3	control_PKP2	6	18
ADAM19	1.4	0.0274	0.411	0.155	7.17	13.5	0.000605	1.56	LV	CELLSTATES	vFB3	control_PKP2	6	18
AFAP1	1.4	0.0294	0.557	0.212	7.71	13.2	0.000685	1.53	LV	CELLSTATES	vFB3	control_PKP2	6	18
MT-CYB	1.4	0.0314	0.803	0.253	7.96	12.8	0.000789	1.5	LV	CELLSTATES	vFB3	control_PKP2	6	18
MYC	1.4	0.0447	0.17	0.0645	6.1	11.5	0.00138	1.35	LV	CELLSTATES	vFB3	control_PKP2	6	18
NID2	1.4	0.00925	0.325	0.124	6.82	17.6	0.000115	2.03	LV	CELLSTATES	vFB3	control_PKP2	6	18
RNF122	1.4	0.03	0.252	0.0901	6.66	13	0.000718	1.52	LV	CELLSTATES	vFB3	control_PKP2	6	18
RRBP1	1.4	0.000524	0.719	0.243	7.85	29.3	1.9e-06	3.28	LV	CELLSTATES	vFB3	control_PKP2	6	18
RTRAF	1.4	0.0394	0.129	0.0446	5.74	11.9	0.00115	1.4	LV	CELLSTATES	vFB3	control_PKP2	6	18
TYMP	1.4	0.00652	0.364	0.122	6.85	19.1	6.44e-05	2.19	LV	CELLSTATES	vFB3	control_PKP2	6	18
MIDN	1.39	0.023	0.228	0.0818	6.35	14.1	0.000461	1.64	LV	CELLSTATES	vFB3	control_PKP2	6	18
FAM20C	1.37	0.0211	0.296	0.0836	6.52	14.4	0.000409	1.68	LV	CELLSTATES	vFB3	control_PKP2	6	18
SYNJ2	1.37	0.042	0.134	0.0411	5.89	11.7	0.00126	1.38	LV	CELLSTATES	vFB3	control_PKP2	6	18
MT-CO3	1.35	0.0495	1.28	0.365	8.56	11.1	0.00166	1.31	LV	CELLSTATES	vFB3	control_PKP2	6	18
TBX20	1.35	0.0153	2.97	1.21	9.97	15.6	0.000251	1.81	LV	CELLSTATES	vFB3	control_PKP2	6	18
PTMA	1.33	0.024	0.432	0.166	7.39	13.9	0.000495	1.62	LV	CELLSTATES	vFB3	control_PKP2	6	18
ENG	1.32	0.00998	0.596	0.272	7.87	17.3	0.00013	2	LV	CELLSTATES	vFB3	control_PKP2	6	18
HOOK2	1.31	0.00998	0.315	0.117	6.82	17.3	0.000131	2	LV	CELLSTATES	vFB3	control_PKP2	6	18
LINC00535	1.28	0.0298	0.219	0.0904	6.47	13.1	0.000705	1.53	LV	CELLSTATES	vFB3	control_PKP2	6	18
TBX18	1.28	0.0314	0.561	0.223	7.5	12.8	0.00079	1.5	LV	CELLSTATES	vFB3	control_PKP2	6	18
BZW2	1.27	0.029	0.309	0.104	6.69	13.2	0.000665	1.54	LV	CELLSTATES	vFB3	control_PKP2	6	18
MRC2	1.27	0.00288	0.91	0.341	8.15	22.2	2.1e-05	2.54	LV	CELLSTATES	vFB3	control_PKP2	6	18
PHLDB2	1.27	0.0295	0.663	0.232	7.59	13.1	0.00069	1.53	LV	CELLSTATES	vFB3	control_PKP2	6	18
NTN4	1.26	0.0142	0.335	0.141	7.02	16	0.000218	1.85	LV	CELLSTATES	vFB3	control_PKP2	6	18
ARHGEF2	1.25	0.0184	0.296	0.0905	6.6	14.9	0.000329	1.73	LV	CELLSTATES	vFB3	control_PKP2	6	18
RCC1	1.25	0.0439	0.249	0.0949	6.51	11.6	0.00134	1.36	LV	CELLSTATES	vFB3	control_PKP2	6	18
IPO9-AS1	1.24	0.00759	0.993	0.453	8.56	18.5	8.14e-05	2.12	LV	CELLSTATES	vFB3	control_PKP2	6	18
PAMR1	1.23	0.0473	0.39	0.181	7.24	11.3	0.0015	1.33	LV	CELLSTATES	vFB3	control_PKP2	6	18
IFI16	1.22	0.0338	0.624	0.263	7.58	12.5	0.000908	1.47	LV	CELLSTATES	vFB3	control_PKP2	6	18
RPS2	1.22	0.0323	0.258	0.108	6.69	12.7	0.000828	1.49	LV	CELLSTATES	vFB3	control_PKP2	6	18
STEAP4	1.22	0.0383	0.943	0.338	8.04	12.1	0.00108	1.42	LV	CELLSTATES	vFB3	control_PKP2	6	18
PPA1	1.2	0.021	0.234	0.0963	6.37	14.4	0.000407	1.68	LV	CELLSTATES	vFB3	control_PKP2	6	18
ADCY3	1.16	0.0335	0.734	0.298	7.95	12.5	0.000896	1.48	LV	CELLSTATES	vFB3	control_PKP2	6	18
FLOT1	1.16	0.0329	0.254	0.117	6.67	12.6	0.00087	1.48	LV	CELLSTATES	vFB3	control_PKP2	6	18
KCNQ1	1.15	0.0253	0.287	0.143	6.83	13.7	0.00054	1.6	LV	CELLSTATES	vFB3	control_PKP2	6	18
VCAN	1.14	0.0239	1.56	0.636	8.91	14	0.000488	1.62	LV	CELLSTATES	vFB3	control_PKP2	6	18
RPLP2	1.13	0.0381	0.268	0.128	6.74	12.1	0.00107	1.42	LV	CELLSTATES	vFB3	control_PKP2	6	18
SEC61B	1.12	0.0387	0.224	0.104	6.38	12	0.00111	1.41	LV	CELLSTATES	vFB3	control_PKP2	6	18
RAD23A	1.11	0.0371	0.246	0.0879	6.4	12.2	0.00104	1.43	LV	CELLSTATES	vFB3	control_PKP2	6	18
PGAM1	1.09	0.0466	0.168	0.0745	6.04	11.4	0.00147	1.33	LV	CELLSTATES	vFB3	control_PKP2	6	18
LMNA	1.08	0.0495	0.424	0.198	7.41	11.1	0.00166	1.31	LV	CELLSTATES	vFB3	control_PKP2	6	18
XBP1	1.08	0.0217	0.361	0.152	6.98	14.3	0.000427	1.66	LV	CELLSTATES	vFB3	control_PKP2	6	18
COL6A2	1.04	0.0214	2.25	1.16	9.67	14.3	0.000419	1.67	LV	CELLSTATES	vFB3	control_PKP2	6	18
EPAS1	1.03	0.0248	0.664	0.303	7.8	13.8	0.000523	1.61	LV	CELLSTATES	vFB3	control_PKP2	6	18
PXDN	1.01	0.0438	0.615	0.284	7.64	11.6	0.00133	1.36	LV	CELLSTATES	vFB3	control_PKP2	6	18
FILIP1	0.998	0.0356	1.21	0.617	8.74	12.3	0.000981	1.45	LV	CELLSTATES	vFB3	control_PKP2	6	18
SMG6	0.974	0.0432	0.997	0.496	8.37	11.7	0.0013	1.36	LV	CELLSTATES	vFB3	control_PKP2	6	18
SQSTM1	0.823	0.04	0.701	0.386	7.96	11.9	0.00117	1.4	LV	CELLSTATES	vFB3	control_PKP2	6	18

## Sheet: control_PVneg
Gene	logFC	FDR	mean_exp_control	mean_exp_genotype	logCPM	F	PValue	FDR_plot	Region	annotation_level	cell_state	comparison	Observations_genotype	Observations_reference
AL139039.3	4.83	0.0171	0.0794	0	4.35	16.2	0.000207	1.77	LV	CELLSTATES	vFB3	control_PVneg	8	18
IGKC	4.68	0.0262	0.0717	0	4.31	14.1	0.000489	1.58	LV	CELLSTATES	vFB3	control_PVneg	8	18
ADM	4.53	0.00275	0.0812	0.00312	5.29	23.7	1.03e-05	2.56	LV	CELLSTATES	vFB3	control_PVneg	8	18
IL6	4.45	0.0347	0.148	0.00291	5.27	12.6	0.000821	1.46	LV	CELLSTATES	vFB3	control_PVneg	8	18
AC090617.5	4.37	0.0215	0.145	0.00312	5.17	14.7	0.000334	1.67	LV	CELLSTATES	vFB3	control_PVneg	8	18
NPTX2	4.19	0.0478	0.0326	0	4.42	11.4	0.0015	1.32	LV	CELLSTATES	vFB3	control_PVneg	8	18
RNASE4	4.12	0.0262	0.0219	0	4.26	14.1	0.000483	1.58	LV	CELLSTATES	vFB3	control_PVneg	8	18
RNF128	4.11	0.0274	0.0289	0	4.44	13.9	0.000518	1.56	LV	CELLSTATES	vFB3	control_PVneg	8	18
LIPG	4.07	0.0378	0.0327	0	4.47	12.5	0.000929	1.42	LV	CELLSTATES	vFB3	control_PVneg	8	18
GABRA3	4.06	0.0203	0.0262	0	4.34	15.4	0.000288	1.69	LV	CELLSTATES	vFB3	control_PVneg	8	18
MYL7	3.99	0.0394	0.0238	0	4.38	12.3	0.000993	1.4	LV	CELLSTATES	vFB3	control_PVneg	8	18
ACP2	3.98	0.0252	0.026	0	4.36	14.3	0.000443	1.6	LV	CELLSTATES	vFB3	control_PVneg	8	18
IGHGP	3.97	0.0405	0.0445	0	4.08	12.2	0.00105	1.39	LV	CELLSTATES	vFB3	control_PVneg	8	18
SNAPIN	3.95	0.0225	0.0242	0	4.37	14.8	0.000363	1.65	LV	CELLSTATES	vFB3	control_PVneg	8	18
APOD	3.9	0.000504	3.85	0.678	10.7	31.5	7.08e-07	3.3	LV	CELLSTATES	vFB3	control_PVneg	8	18
SNAP25	3.84	0.0412	0.0898	0.00128	4.83	11.9	0.0011	1.39	LV	CELLSTATES	vFB3	control_PVneg	8	18
ACE2	3.78	0.0033	0.145	0.00568	5.8	22.8	1.4e-05	2.48	LV	CELLSTATES	vFB3	control_PVneg	8	18
SPC24	3.76	0.0262	0.0292	0	4.2	14.1	0.000483	1.58	LV	CELLSTATES	vFB3	control_PVneg	8	18
C6orf120	3.75	0.0293	0.0225	0	4.29	13.6	0.000588	1.53	LV	CELLSTATES	vFB3	control_PVneg	8	18
ZBED3	3.75	0.045	0.0205	0	4.37	11.6	0.00135	1.35	LV	CELLSTATES	vFB3	control_PVneg	8	18
AC005837.3	3.74	0.0497	0.0175	0	4.17	11.2	0.0016	1.3	LV	CELLSTATES	vFB3	control_PVneg	8	18
AC099489.1	3.68	0.0258	0.389	0.0106	6.41	13.9	0.000462	1.59	LV	CELLSTATES	vFB3	control_PVneg	8	18
LINC01344	3.63	0.0335	0.0192	0	4.1	13	0.000765	1.48	LV	CELLSTATES	vFB3	control_PVneg	8	18
AC074031.1	3.54	0.0491	0.0243	0	4.16	11.3	0.00156	1.31	LV	CELLSTATES	vFB3	control_PVneg	8	18
AC111006.1	3.49	0.0389	0.0134	0	4.12	12.8	0.000969	1.41	LV	CELLSTATES	vFB3	control_PVneg	8	18
TMEM100	3.49	0.045	0.0389	0.00312	4.81	11.5	0.00128	1.35	LV	CELLSTATES	vFB3	control_PVneg	8	18
UPP1	3.47	0.0203	0.0577	0.00312	4.83	15	0.00029	1.69	LV	CELLSTATES	vFB3	control_PVneg	8	18
AC019068.1	3.46	0.0412	0.018	0	4.09	12.5	0.0011	1.39	LV	CELLSTATES	vFB3	control_PVneg	8	18
MRPS34	3.44	0.0125	0.0535	0.00128	4.81	17.2	0.000119	1.9	LV	CELLSTATES	vFB3	control_PVneg	8	18
CD248	3.42	0.0304	0.0426	0.0114	4.77	13.2	0.000632	1.52	LV	CELLSTATES	vFB3	control_PVneg	8	18
FOSL1	3.41	0.0314	0.158	0.00737	5.38	13	0.000695	1.5	LV	CELLSTATES	vFB3	control_PVneg	8	18
ARL4A	3.39	0.0213	0.0465	0.00128	4.72	14.8	0.000322	1.67	LV	CELLSTATES	vFB3	control_PVneg	8	18
S100A1	3.39	0.0247	0.035	0.00312	4.69	14.1	0.00042	1.61	LV	CELLSTATES	vFB3	control_PVneg	8	18
RRAD	3.38	0.0262	0.0413	0.00128	4.67	13.8	0.000487	1.58	LV	CELLSTATES	vFB3	control_PVneg	8	18
CFAP47	3.37	0.0478	0.0203	0	4.07	11.4	0.00149	1.32	LV	CELLSTATES	vFB3	control_PVneg	8	18
DKK3	3.28	0.014	0.0789	0.00938	5.35	16.8	0.000142	1.85	LV	CELLSTATES	vFB3	control_PVneg	8	18
CXCL2	3.2	0.0304	0.2	0.0191	5.88	13.1	0.000645	1.52	LV	CELLSTATES	vFB3	control_PVneg	8	18
BLOC1S4	3.18	0.0195	0.0441	0.00291	4.7	15.2	0.000268	1.71	LV	CELLSTATES	vFB3	control_PVneg	8	18
SNTG1	3.16	0.0384	0.0471	0.00617	4.93	12.2	0.000949	1.42	LV	CELLSTATES	vFB3	control_PVneg	8	18
APOE	3.14	0.000469	0.381	0.0959	7.12	32.2	5.62e-07	3.33	LV	CELLSTATES	vFB3	control_PVneg	8	18
KCNV2	3.14	0.041	0.0386	0.00312	4.71	11.9	0.00108	1.39	LV	CELLSTATES	vFB3	control_PVneg	8	18
RHOG	3.03	0.0142	0.0537	0.0044	4.79	16.7	0.000149	1.85	LV	CELLSTATES	vFB3	control_PVneg	8	18
FSHR	3	0.0412	0.0311	0.00446	4.55	11.9	0.00109	1.39	LV	CELLSTATES	vFB3	control_PVneg	8	18
TM4SF1	3	0.00359	0.108	0.0257	5.74	22.4	1.64e-05	2.45	LV	CELLSTATES	vFB3	control_PVneg	8	18
RPL38	2.96	0.00729	0.076	0.0372	5.34	19.8	4.45e-05	2.14	LV	CELLSTATES	vFB3	control_PVneg	8	18
MSC	2.95	0.043	0.0298	0.0114	4.33	11.8	0.00116	1.37	LV	CELLSTATES	vFB3	control_PVneg	8	18
TCEAL1	2.93	0.016	0.0505	0.0044	4.87	16.1	0.000188	1.8	LV	CELLSTATES	vFB3	control_PVneg	8	18
KAZN-AS1	2.88	0.0104	0.146	0.0152	5.53	17.9	8.96e-05	1.98	LV	CELLSTATES	vFB3	control_PVneg	8	18
HES1	2.86	0.00264	0.968	0.23	8.82	23.9	9.69e-06	2.58	LV	CELLSTATES	vFB3	control_PVneg	8	18
PCBP3	2.81	0.0248	0.221	0.0238	5.98	14.1	0.000427	1.61	LV	CELLSTATES	vFB3	control_PVneg	8	18
CCL2	2.79	0.00117	1.16	0.249	8.96	27.8	2.47e-06	2.93	LV	CELLSTATES	vFB3	control_PVneg	8	18
TMEM115	2.79	0.037	0.0509	0.00581	4.74	12.4	0.000892	1.43	LV	CELLSTATES	vFB3	control_PVneg	8	18
MAPK4	2.76	0.0407	0.0918	0.017	5.12	12	0.00106	1.39	LV	CELLSTATES	vFB3	control_PVneg	8	18
CYP4Z1	2.72	0.00205	0.293	0.0324	6.4	25.4	5.69e-06	2.69	LV	CELLSTATES	vFB3	control_PVneg	8	18
TIMM13	2.67	0.0203	0.054	0.0263	4.9	15	0.000293	1.69	LV	CELLSTATES	vFB3	control_PVneg	8	18
MT1X	2.65	0.0203	0.499	0.0927	7.3	15	0.000296	1.69	LV	CELLSTATES	vFB3	control_PVneg	8	18
MARCKSL1	2.63	0.0142	0.119	0.0221	5.68	16.7	0.00015	1.85	LV	CELLSTATES	vFB3	control_PVneg	8	18
SSR4	2.62	0.0233	0.0536	0.00568	4.92	14.3	0.000386	1.63	LV	CELLSTATES	vFB3	control_PVneg	8	18
LSAMP-AS1	2.6	0.0209	0.118	0.0308	6.11	14.9	0.000312	1.68	LV	CELLSTATES	vFB3	control_PVneg	8	18
RRAGA	2.54	0.0248	0.0553	0.0155	4.97	14.1	0.000427	1.61	LV	CELLSTATES	vFB3	control_PVneg	8	18
SELENOM	2.54	0.00213	0.175	0.0521	6.16	25	6.48e-06	2.67	LV	CELLSTATES	vFB3	control_PVneg	8	18
ATP5F1E	2.51	0.00829	0.111	0.032	5.7	18.9	6.08e-05	2.08	LV	CELLSTATES	vFB3	control_PVneg	8	18
TIMP1	2.51	0.00156	0.615	0.142	7.77	26.6	3.73e-06	2.81	LV	CELLSTATES	vFB3	control_PVneg	8	18
BMX	2.5	0.0129	0.119	0.0218	5.57	17.1	0.000127	1.89	LV	CELLSTATES	vFB3	control_PVneg	8	18
RASD1	2.5	0.0145	0.309	0.045	6.67	16.5	0.00016	1.84	LV	CELLSTATES	vFB3	control_PVneg	8	18
ACTC1	2.49	0.000504	0.34	0.0958	7.15	31.4	7.47e-07	3.3	LV	CELLSTATES	vFB3	control_PVneg	8	18
RABAC1	2.48	0.00501	0.138	0.0278	5.81	21.3	2.44e-05	2.3	LV	CELLSTATES	vFB3	control_PVneg	8	18
ATP5MPL	2.45	0.00252	0.138	0.0272	5.87	24.1	8.9e-06	2.6	LV	CELLSTATES	vFB3	control_PVneg	8	18
NPPC	2.44	0.0247	0.339	0.073	7.14	14.2	0.000418	1.61	LV	CELLSTATES	vFB3	control_PVneg	8	18
FGF10	2.43	0.028	0.195	0.025	6.07	13.5	0.00054	1.55	LV	CELLSTATES	vFB3	control_PVneg	8	18
MT1E	2.42	0.0162	0.187	0.0418	6.03	16	0.000192	1.79	LV	CELLSTATES	vFB3	control_PVneg	8	18
NDUFS3	2.42	0.045	0.0502	0.00922	4.84	11.5	0.00129	1.35	LV	CELLSTATES	vFB3	control_PVneg	8	18
OOEP	2.41	0.0307	0.0607	0.0116	5.21	13.1	0.000656	1.51	LV	CELLSTATES	vFB3	control_PVneg	8	18
RPS18	2.4	0.00355	0.14	0.0309	5.97	22.5	1.6e-05	2.45	LV	CELLSTATES	vFB3	control_PVneg	8	18
KCNE4	2.37	0.0057	0.212	0.0724	6.33	20.7	3.15e-05	2.24	LV	CELLSTATES	vFB3	control_PVneg	8	18
AC084357.2	2.36	0.00665	0.319	0.113	7.24	20.1	3.94e-05	2.18	LV	CELLSTATES	vFB3	control_PVneg	8	18
UQCR10	2.36	0.0104	0.0827	0.0338	5.26	18	8.9e-05	1.98	LV	CELLSTATES	vFB3	control_PVneg	8	18
GPRC5D-AS1	2.35	0.0394	0.145	0.0209	5.54	12.1	0.001	1.4	LV	CELLSTATES	vFB3	control_PVneg	8	18
ADA	2.34	0.000554	0.211	0.047	6.29	30.6	9.67e-07	3.26	LV	CELLSTATES	vFB3	control_PVneg	8	18
TF	2.33	0.0436	0.0462	0.00908	4.83	11.7	0.00122	1.36	LV	CELLSTATES	vFB3	control_PVneg	8	18
PSMC5	2.32	0.045	0.0491	0.00865	4.83	11.4	0.00137	1.35	LV	CELLSTATES	vFB3	control_PVneg	8	18
S100A6	2.31	0.00055	0.627	0.232	7.92	30.9	8.71e-07	3.26	LV	CELLSTATES	vFB3	control_PVneg	8	18
CCL11	2.28	0.0353	0.14	0.0291	5.82	12.5	0.00084	1.45	LV	CELLSTATES	vFB3	control_PVneg	8	18
POLR2L	2.28	0.0491	0.0572	0.0329	5.15	11.1	0.00155	1.31	LV	CELLSTATES	vFB3	control_PVneg	8	18
HIC1	2.27	0.0252	0.11	0.0153	5.6	14	0.000449	1.6	LV	CELLSTATES	vFB3	control_PVneg	8	18
RPL35	2.27	0.00729	0.121	0.0281	5.79	19.7	4.54e-05	2.14	LV	CELLSTATES	vFB3	control_PVneg	8	18
KDM6B	2.26	0.0215	0.279	0.0362	6.14	14.7	0.000333	1.67	LV	CELLSTATES	vFB3	control_PVneg	8	18
PFN1	2.23	0.0129	0.112	0.0327	5.72	17.1	0.000126	1.89	LV	CELLSTATES	vFB3	control_PVneg	8	18
KPNA2	2.21	0.0293	0.0682	0.0114	5.15	13.3	0.000598	1.53	LV	CELLSTATES	vFB3	control_PVneg	8	18
PTGES2	2.19	0.0394	0.0664	0.0156	5.25	12.1	0.001	1.4	LV	CELLSTATES	vFB3	control_PVneg	8	18
MT-CO2	2.17	0.00157	0.736	0.226	7.8	26.5	3.88e-06	2.8	LV	CELLSTATES	vFB3	control_PVneg	8	18
FTL	2.16	0.00213	0.472	0.167	7.45	24.9	6.6e-06	2.67	LV	CELLSTATES	vFB3	control_PVneg	8	18
CTSL	2.15	0.0012	0.775	0.134	7.7	27.6	2.62e-06	2.92	LV	CELLSTATES	vFB3	control_PVneg	8	18
S100A11	2.15	0.00729	0.214	0.0621	6.6	19.7	4.55e-05	2.14	LV	CELLSTATES	vFB3	control_PVneg	8	18
MT-CO1	2.14	0.00055	1.53	0.609	8.98	30.8	8.93e-07	3.26	LV	CELLSTATES	vFB3	control_PVneg	8	18
EMP3	2.13	0.0385	0.086	0.0628	5.58	12.2	0.000954	1.41	LV	CELLSTATES	vFB3	control_PVneg	8	18
PLIN2	2.13	0.00784	0.659	0.207	7.75	19.2	5.49e-05	2.11	LV	CELLSTATES	vFB3	control_PVneg	8	18
IFITM2	2.12	0.00784	0.168	0.0602	6.22	19.2	5.45e-05	2.11	LV	CELLSTATES	vFB3	control_PVneg	8	18
SNHG15	2.12	0.0436	0.133	0.0206	5.56	11.7	0.00121	1.36	LV	CELLSTATES	vFB3	control_PVneg	8	18
TEX26-AS1	2.12	0.018	0.29	0.0384	6.67	15.6	0.000228	1.74	LV	CELLSTATES	vFB3	control_PVneg	8	18
FAU	2.11	0.00748	0.136	0.0448	5.99	19.5	4.86e-05	2.13	LV	CELLSTATES	vFB3	control_PVneg	8	18
GPX4	2.08	0.00986	0.164	0.0371	6.09	18.4	7.58e-05	2.01	LV	CELLSTATES	vFB3	control_PVneg	8	18
MT-ND5	2.08	0.0187	0.155	0.0508	5.66	15.4	0.000244	1.73	LV	CELLSTATES	vFB3	control_PVneg	8	18
ATP5MC3	2.07	0.017	0.112	0.0469	5.73	15.9	0.000203	1.77	LV	CELLSTATES	vFB3	control_PVneg	8	18
MROH2B	2.07	0.0262	0.112	0.0208	5.45	13.8	0.000484	1.58	LV	CELLSTATES	vFB3	control_PVneg	8	18
MT-ND4	2.07	0.00521	0.496	0.171	7.4	21.2	2.57e-05	2.28	LV	CELLSTATES	vFB3	control_PVneg	8	18
PPIB	2.07	0.00665	0.204	0.0585	6.42	20	3.99e-05	2.18	LV	CELLSTATES	vFB3	control_PVneg	8	18
SCAND1	2.07	0.0461	0.0751	0.0346	5.14	11.3	0.00142	1.34	LV	CELLSTATES	vFB3	control_PVneg	8	18
TCAP	2.07	0.0142	0.199	0.0719	6.55	16.7	0.000145	1.85	LV	CELLSTATES	vFB3	control_PVneg	8	18
MT-ND2	2.05	0.0155	0.215	0.124	6.46	16.2	0.00018	1.81	LV	CELLSTATES	vFB3	control_PVneg	8	18
RPL15	2.04	0.00545	0.233	0.0981	6.69	21	2.8e-05	2.26	LV	CELLSTATES	vFB3	control_PVneg	8	18
COX7C	2.03	0.00784	0.142	0.0621	6.11	19.1	5.7e-05	2.11	LV	CELLSTATES	vFB3	control_PVneg	8	18
CST3	2.03	0.0131	0.747	0.435	8.32	17	0.000131	1.88	LV	CELLSTATES	vFB3	control_PVneg	8	18
LGALS1	2.01	0.0142	0.186	0.0989	6.39	16.7	0.000148	1.85	LV	CELLSTATES	vFB3	control_PVneg	8	18
MT-CYB	2	0.00242	0.803	0.348	7.98	24.3	8.36e-06	2.62	LV	CELLSTATES	vFB3	control_PVneg	8	18
UQCRQ	2	0.0145	0.1	0.0261	5.66	16.5	0.00016	1.84	LV	CELLSTATES	vFB3	control_PVneg	8	18
AC087623.2	1.99	0.0282	0.207	0.0654	6.65	13.5	0.000548	1.55	LV	CELLSTATES	vFB3	control_PVneg	8	18
TMSB10	1.99	0.00283	0.225	0.0849	6.56	23.4	1.14e-05	2.55	LV	CELLSTATES	vFB3	control_PVneg	8	18
NDUFA4	1.96	0.0241	0.12	0.0495	5.96	14.2	0.000405	1.62	LV	CELLSTATES	vFB3	control_PVneg	8	18
TMED9	1.96	0.0145	0.152	0.06	6.19	16.4	0.000166	1.84	LV	CELLSTATES	vFB3	control_PVneg	8	18
EID1	1.95	0.00283	0.215	0.086	6.37	23.5	1.12e-05	2.55	LV	CELLSTATES	vFB3	control_PVneg	8	18
SLC25A6	1.95	0.00545	0.164	0.0447	6	20.9	2.9e-05	2.26	LV	CELLSTATES	vFB3	control_PVneg	8	18
CYC1	1.93	0.045	0.0776	0.0361	5.56	11.5	0.00129	1.35	LV	CELLSTATES	vFB3	control_PVneg	8	18
ATP5MC1	1.92	0.0222	0.103	0.0286	5.73	14.5	0.000355	1.65	LV	CELLSTATES	vFB3	control_PVneg	8	18
GRIK1	1.92	0.032	0.119	0.0339	5.74	12.9	0.000717	1.5	LV	CELLSTATES	vFB3	control_PVneg	8	18
RPS25	1.9	0.0127	0.15	0.064	6.1	17.2	0.000122	1.9	LV	CELLSTATES	vFB3	control_PVneg	8	18
RPS28	1.9	0.00771	0.171	0.0749	6.23	19.4	5.11e-05	2.11	LV	CELLSTATES	vFB3	control_PVneg	8	18
ADH1B	1.88	0.000504	1.36	0.446	8.82	31.4	7.27e-07	3.3	LV	CELLSTATES	vFB3	control_PVneg	8	18
CFD	1.88	0.0187	2.68	1.33	10.1	15.4	0.000252	1.73	LV	CELLSTATES	vFB3	control_PVneg	8	18
ACVRL1	1.86	0.045	0.124	0.0558	5.83	11.4	0.00136	1.35	LV	CELLSTATES	vFB3	control_PVneg	8	18
ADAMTS4	1.85	0.0431	1.16	0.243	8.26	11.7	0.00118	1.37	LV	CELLSTATES	vFB3	control_PVneg	8	18
MT2A	1.85	0.0441	2.11	0.68	9.29	11.6	0.00124	1.36	LV	CELLSTATES	vFB3	control_PVneg	8	18
BHLHE40	1.84	0.0441	0.464	0.181	7.87	11.6	0.00124	1.36	LV	CELLSTATES	vFB3	control_PVneg	8	18
IGFBP6	1.83	0.0304	0.111	0.0693	5.7	13.1	0.000645	1.52	LV	CELLSTATES	vFB3	control_PVneg	8	18
BTF3	1.81	0.018	0.14	0.0579	5.97	15.6	0.000229	1.74	LV	CELLSTATES	vFB3	control_PVneg	8	18
DKC1	1.81	0.0347	0.115	0.0195	5.43	12.6	0.000814	1.46	LV	CELLSTATES	vFB3	control_PVneg	8	18
RPL7A	1.81	0.0205	0.163	0.0721	6.17	14.9	0.000305	1.69	LV	CELLSTATES	vFB3	control_PVneg	8	18
RBM8A	1.8	0.045	0.084	0.0432	5.63	11.5	0.00134	1.35	LV	CELLSTATES	vFB3	control_PVneg	8	18
TNNT2	1.8	0.0104	0.258	0.116	6.81	18	8.72e-05	1.98	LV	CELLSTATES	vFB3	control_PVneg	8	18
MED31	1.79	0.0378	0.0945	0.0305	5.5	12.3	0.000928	1.42	LV	CELLSTATES	vFB3	control_PVneg	8	18
EDNRB	1.78	0.0033	0.725	0.221	7.91	22.8	1.43e-05	2.48	LV	CELLSTATES	vFB3	control_PVneg	8	18
RPS11	1.78	0.032	0.112	0.0598	5.69	12.9	0.00072	1.5	LV	CELLSTATES	vFB3	control_PVneg	8	18
ACSL4	1.77	0.0431	1.74	0.484	8.73	11.7	0.00118	1.37	LV	CELLSTATES	vFB3	control_PVneg	8	18
COX5B	1.77	0.0231	0.122	0.051	5.9	14.4	0.000376	1.64	LV	CELLSTATES	vFB3	control_PVneg	8	18
RPL23A	1.77	0.00729	0.161	0.0605	6.18	19.7	4.57e-05	2.14	LV	CELLSTATES	vFB3	control_PVneg	8	18
RPS14	1.77	0.0236	0.159	0.0898	6.21	14.3	0.000394	1.63	LV	CELLSTATES	vFB3	control_PVneg	8	18
MT-ND3	1.76	0.0145	0.382	0.161	6.98	16.5	0.000161	1.84	LV	CELLSTATES	vFB3	control_PVneg	8	18
RPL3	1.76	0.0293	0.114	0.0522	5.77	13.3	0.000595	1.53	LV	CELLSTATES	vFB3	control_PVneg	8	18
CFL1	1.75	0.0176	0.137	0.0603	5.97	15.7	0.000217	1.75	LV	CELLSTATES	vFB3	control_PVneg	8	18
SLC25A4	1.75	0.0276	0.178	0.0611	6.35	13.6	0.000524	1.56	LV	CELLSTATES	vFB3	control_PVneg	8	18
UBA52	1.75	0.045	0.089	0.0733	5.65	11.5	0.0013	1.35	LV	CELLSTATES	vFB3	control_PVneg	8	18
LINC00486	1.74	0.0252	0.765	0.264	7.64	14	0.000447	1.6	LV	CELLSTATES	vFB3	control_PVneg	8	18
LAPTM4A	1.71	0.0203	0.354	0.17	7.31	15	0.000291	1.69	LV	CELLSTATES	vFB3	control_PVneg	8	18
RPS15	1.71	0.0215	0.171	0.0726	6.27	14.7	0.000332	1.67	LV	CELLSTATES	vFB3	control_PVneg	8	18
SELENBP1	1.7	0.0339	0.117	0.0375	5.71	12.7	0.00079	1.47	LV	CELLSTATES	vFB3	control_PVneg	8	18
PRDX1	1.68	0.045	0.139	0.0773	6.03	11.4	0.00135	1.35	LV	CELLSTATES	vFB3	control_PVneg	8	18
IFITM3	1.67	0.0374	0.339	0.218	7.46	12.3	0.000904	1.43	LV	CELLSTATES	vFB3	control_PVneg	8	18
GSTP1	1.66	0.0223	0.16	0.0561	6.06	14.5	0.000357	1.65	LV	CELLSTATES	vFB3	control_PVneg	8	18
MYL12A	1.66	0.0145	0.34	0.221	7.19	16.4	0.000164	1.84	LV	CELLSTATES	vFB3	control_PVneg	8	18
NDUFS5	1.66	0.0142	0.131	0.0605	5.87	16.6	0.000153	1.85	LV	CELLSTATES	vFB3	control_PVneg	8	18
RPL13A	1.66	0.0317	0.195	0.145	6.52	12.9	0.000705	1.5	LV	CELLSTATES	vFB3	control_PVneg	8	18
UBXN1	1.66	0.0432	0.0823	0.0372	5.52	11.7	0.00119	1.36	LV	CELLSTATES	vFB3	control_PVneg	8	18
CYGB	1.65	0.028	0.187	0.088	6.36	13.5	0.000542	1.55	LV	CELLSTATES	vFB3	control_PVneg	8	18
HES4	1.65	0.045	0.302	0.0833	6.61	11.4	0.00136	1.35	LV	CELLSTATES	vFB3	control_PVneg	8	18
PLAUR	1.65	0.045	0.118	0.0336	5.61	11.4	0.00137	1.35	LV	CELLSTATES	vFB3	control_PVneg	8	18
MT-ATP6	1.64	0.0106	0.629	0.315	7.57	17.8	9.52e-05	1.97	LV	CELLSTATES	vFB3	control_PVneg	8	18
RPS6	1.64	0.0192	0.185	0.106	6.37	15.3	0.000261	1.72	LV	CELLSTATES	vFB3	control_PVneg	8	18
CATSPERB	1.63	0.0222	1.16	0.296	8.33	14.6	0.000352	1.65	LV	CELLSTATES	vFB3	control_PVneg	8	18
CD63	1.63	0.00545	0.443	0.192	7.51	20.9	2.93e-05	2.26	LV	CELLSTATES	vFB3	control_PVneg	8	18
MEG8	1.63	0.0293	2.58	0.696	9.28	13.3	0.000595	1.53	LV	CELLSTATES	vFB3	control_PVneg	8	18
RPL41	1.63	0.00541	0.472	0.242	7.61	21.1	2.71e-05	2.27	LV	CELLSTATES	vFB3	control_PVneg	8	18
RYR2	1.63	0.00153	0.706	0.302	8	26.7	3.56e-06	2.82	LV	CELLSTATES	vFB3	control_PVneg	8	18
SREBF1	1.63	0.0104	0.251	0.0781	6.52	17.9	9.05e-05	1.98	LV	CELLSTATES	vFB3	control_PVneg	8	18
MYBPC3	1.62	0.0392	0.159	0.077	6.08	12.2	0.000984	1.41	LV	CELLSTATES	vFB3	control_PVneg	8	18
PPL	1.61	0.0436	0.13	0.0454	5.99	11.7	0.00122	1.36	LV	CELLSTATES	vFB3	control_PVneg	8	18
S100A4	1.61	0.0274	0.23	0.176	6.7	13.6	0.000519	1.56	LV	CELLSTATES	vFB3	control_PVneg	8	18
GAPDH	1.6	0.0187	0.242	0.11	6.69	15.4	0.000248	1.73	LV	CELLSTATES	vFB3	control_PVneg	8	18
MT-CO3	1.6	0.00782	1.28	0.547	8.59	19.3	5.24e-05	2.11	LV	CELLSTATES	vFB3	control_PVneg	8	18
PDE10A	1.6	0.0389	1.7	0.487	8.79	12.2	0.00097	1.41	LV	CELLSTATES	vFB3	control_PVneg	8	18
TUFM	1.58	0.0304	0.123	0.0578	5.81	13.1	0.000648	1.52	LV	CELLSTATES	vFB3	control_PVneg	8	18
SYN3	1.57	0.045	0.418	0.138	6.99	11.5	0.00132	1.35	LV	CELLSTATES	vFB3	control_PVneg	8	18
TMSB4X	1.56	0.0395	0.588	0.372	8.16	12.1	0.00101	1.4	LV	CELLSTATES	vFB3	control_PVneg	8	18
DPP7	1.55	0.0205	0.17	0.0897	6.21	14.9	0.000302	1.69	LV	CELLSTATES	vFB3	control_PVneg	8	18
RPS27A	1.55	0.0203	0.197	0.14	6.4	15	0.000292	1.69	LV	CELLSTATES	vFB3	control_PVneg	8	18
RPLP1	1.52	0.0178	0.271	0.181	6.96	15.7	0.000221	1.75	LV	CELLSTATES	vFB3	control_PVneg	8	18
COPS8	1.51	0.0334	0.226	0.108	6.52	12.7	0.000762	1.48	LV	CELLSTATES	vFB3	control_PVneg	8	18
HLA-A	1.51	0.0231	0.229	0.158	6.75	14.4	0.000375	1.64	LV	CELLSTATES	vFB3	control_PVneg	8	18
AKR1C1	1.49	0.0347	0.263	0.161	6.67	12.6	0.00082	1.46	LV	CELLSTATES	vFB3	control_PVneg	8	18
CRYAB	1.49	0.0472	0.25	0.174	6.82	11.2	0.00147	1.33	LV	CELLSTATES	vFB3	control_PVneg	8	18
H2AFJ	1.48	0.00926	0.235	0.126	6.63	18.6	7e-05	2.03	LV	CELLSTATES	vFB3	control_PVneg	8	18
AL513327.1	1.47	0.0102	0.583	0.216	7.65	18.2	8.18e-05	1.99	LV	CELLSTATES	vFB3	control_PVneg	8	18
ANGPTL1	1.47	0.0282	0.219	0.0945	6.34	13.5	0.000551	1.55	LV	CELLSTATES	vFB3	control_PVneg	8	18
ESRRA	1.47	0.0494	0.106	0.0335	5.6	11.1	0.00159	1.31	LV	CELLSTATES	vFB3	control_PVneg	8	18
FTH1	1.47	0.00859	0.713	0.422	8.14	18.8	6.39e-05	2.07	LV	CELLSTATES	vFB3	control_PVneg	8	18
ATP6V1G1	1.44	0.0482	0.115	0.0595	5.69	11.2	0.00152	1.32	LV	CELLSTATES	vFB3	control_PVneg	8	18
EIF4A1	1.44	0.0103	0.265	0.137	6.81	18.1	8.35e-05	1.99	LV	CELLSTATES	vFB3	control_PVneg	8	18
PGK1	1.44	0.0499	0.14	0.0474	5.92	11	0.00163	1.3	LV	CELLSTATES	vFB3	control_PVneg	8	18
UQCRFS1	1.43	0.0448	0.127	0.0447	5.73	11.6	0.00127	1.35	LV	CELLSTATES	vFB3	control_PVneg	8	18
RPL10A	1.42	0.0293	0.314	0.118	6.94	13.4	0.000585	1.53	LV	CELLSTATES	vFB3	control_PVneg	8	18
RPL11	1.42	0.0182	0.279	0.124	6.79	15.6	0.000233	1.74	LV	CELLSTATES	vFB3	control_PVneg	8	18
SEPT9	1.41	0.0415	0.352	0.281	6.91	11.9	0.00111	1.38	LV	CELLSTATES	vFB3	control_PVneg	8	18
RPL10	1.39	0.0139	0.694	0.363	8.07	16.8	0.00014	1.86	LV	CELLSTATES	vFB3	control_PVneg	8	18
TIMP3	1.39	0.028	2.98	1.42	9.74	13.6	0.000538	1.55	LV	CELLSTATES	vFB3	control_PVneg	8	18
RPLP0	1.36	0.0268	0.403	0.208	7.3	13.7	0.000503	1.57	LV	CELLSTATES	vFB3	control_PVneg	8	18
PLAC9	1.35	0.0215	0.385	0.162	7.27	14.7	0.000328	1.67	LV	CELLSTATES	vFB3	control_PVneg	8	18
PKM	1.33	0.0304	0.229	0.117	6.5	13.2	0.000634	1.52	LV	CELLSTATES	vFB3	control_PVneg	8	18
RPLP2	1.32	0.0247	0.268	0.108	6.76	14.2	0.000418	1.61	LV	CELLSTATES	vFB3	control_PVneg	8	18
RPS2	1.32	0.0308	0.258	0.131	6.75	13.1	0.000661	1.51	LV	CELLSTATES	vFB3	control_PVneg	8	18
RPS19	1.31	0.0336	0.24	0.138	6.61	12.7	0.000774	1.47	LV	CELLSTATES	vFB3	control_PVneg	8	18
AC007529.2	1.3	0.0259	0.28	0.103	6.74	13.9	0.000465	1.59	LV	CELLSTATES	vFB3	control_PVneg	8	18
ACTB	1.3	0.0499	0.67	0.525	8.2	11	0.00162	1.3	LV	CELLSTATES	vFB3	control_PVneg	8	18
ST3GAL5	1.28	0.045	0.343	0.132	6.94	11.5	0.0013	1.35	LV	CELLSTATES	vFB3	control_PVneg	8	18
SERPINF1	1.27	0.0499	0.865	0.689	8.65	11	0.00163	1.3	LV	CELLSTATES	vFB3	control_PVneg	8	18
PDGFRB	1.26	0.033	1.43	0.511	8.88	12.8	0.000746	1.48	LV	CELLSTATES	vFB3	control_PVneg	8	18
SPOCK1	1.26	0.045	1.42	0.566	8.63	11.5	0.0013	1.35	LV	CELLSTATES	vFB3	control_PVneg	8	18
DDX18	1.22	0.011	0.483	0.193	7.38	17.6	0.000102	1.96	LV	CELLSTATES	vFB3	control_PVneg	8	18
NDUFS2	1.22	0.0262	0.365	0.157	7.02	13.8	0.000478	1.58	LV	CELLSTATES	vFB3	control_PVneg	8	18
RAD23A	1.21	0.045	0.246	0.134	6.49	11.4	0.00137	1.35	LV	CELLSTATES	vFB3	control_PVneg	8	18
UBE2I	1.2	0.0248	0.239	0.0916	6.52	14.1	0.000428	1.61	LV	CELLSTATES	vFB3	control_PVneg	8	18
CACNB2	1.18	0.0309	0.254	0.121	6.73	13.1	0.000665	1.51	LV	CELLSTATES	vFB3	control_PVneg	8	18
ZNF451-AS1	1.18	0.037	0.262	0.152	6.74	12.4	0.000888	1.43	LV	CELLSTATES	vFB3	control_PVneg	8	18
MGST1	1.16	0.0104	2.21	1.04	9.42	18	8.62e-05	1.98	LV	CELLSTATES	vFB3	control_PVneg	8	18
H3F3B	1.14	0.0203	0.901	0.544	8.38	15	0.000294	1.69	LV	CELLSTATES	vFB3	control_PVneg	8	18
MAP1LC3A	1.11	0.0499	0.318	0.168	6.95	11	0.00163	1.3	LV	CELLSTATES	vFB3	control_PVneg	8	18
SRSF3	1.06	0.0437	0.417	0.255	7.46	11.7	0.00122	1.36	LV	CELLSTATES	vFB3	control_PVneg	8	18
ANXA2	1.04	0.0241	0.628	0.391	7.8	14.2	0.000404	1.62	LV	CELLSTATES	vFB3	control_PVneg	8	18
CNBP	0.926	0.0408	0.367	0.234	7.15	12	0.00107	1.39	LV	CELLSTATES	vFB3	control_PVneg	8	18

## Sheet: control_RBM20
Gene	logFC	FDR	mean_exp_control	mean_exp_genotype	logCPM	F	PValue	FDR_plot	Region	annotation_level	cell_state	comparison	Observations_genotype	Observations_reference
CXCL1	6.29	0.017	0.119	0	5.67	18.5	8.82e-05	1.77	LV	CELLSTATES	vFB3	control_RBM20	7	18
AC117473.1	4.4	0.0275	0.0309	0	4.44	15.8	0.00025	1.56	LV	CELLSTATES	vFB3	control_RBM20	7	18
CNTN3	4.4	0.0448	0.0374	0	4.44	13.6	0.000587	1.35	LV	CELLSTATES	vFB3	control_RBM20	7	18
G0S2	4.28	0.0388	0.03	0	4.34	14.5	0.000419	1.41	LV	CELLSTATES	vFB3	control_RBM20	7	18
AC090617.5	4.22	0.0475	0.145	0.0022	5.09	13.2	0.000649	1.32	LV	CELLSTATES	vFB3	control_RBM20	7	18
AC022387.1	4.2	0.0388	0.0311	0	4.33	14.6	0.000404	1.41	LV	CELLSTATES	vFB3	control_RBM20	7	18
TNC	4.14	0.0348	0.419	0.0186	6.55	14.7	0.000339	1.46	LV	CELLSTATES	vFB3	control_RBM20	7	18
AL138720.1	3.85	0.0455	0.0207	0	4.14	13.6	0.0006	1.34	LV	CELLSTATES	vFB3	control_RBM20	7	18
LINC00473	3.75	0.05	0.0775	0.00255	4.99	12.8	0.000766	1.3	LV	CELLSTATES	vFB3	control_RBM20	7	18
RASD1	3.65	0.00111	0.309	0.0185	6.58	29.8	1.36e-06	2.96	LV	CELLSTATES	vFB3	control_RBM20	7	18
MT1M	3.58	0.00596	0.466	0.0294	6.94	22.5	1.71e-05	2.22	LV	CELLSTATES	vFB3	control_RBM20	7	18
NPPC	3.46	0.00683	0.339	0.034	7.06	21.8	2.15e-05	2.17	LV	CELLSTATES	vFB3	control_RBM20	7	18
WT1	3.43	0.0396	0.234	0.0122	5.88	14	0.000466	1.4	LV	CELLSTATES	vFB3	control_RBM20	7	18
AL627171.2	3.38	0.0441	0.0528	0.00446	4.65	13.5	0.000568	1.36	LV	CELLSTATES	vFB3	control_RBM20	7	18
GRID2	3.38	0.0252	0.494	0.0289	6.83	15.8	0.000215	1.6	LV	CELLSTATES	vFB3	control_RBM20	7	18
SOCS1	3.34	0.00991	0.0953	0.00849	5.32	20.3	3.8e-05	2	LV	CELLSTATES	vFB3	control_RBM20	7	18
AC073571.1	3.25	0.025	0.0828	0.00648	5	16	0.000203	1.6	LV	CELLSTATES	vFB3	control_RBM20	7	18
ATP1B3	3.24	0.00491	4.38	0.421	10	23.4	1.24e-05	2.31	LV	CELLSTATES	vFB3	control_RBM20	7	18
AL353653.1	3.2	0.0269	0.0651	0.00702	4.95	15.6	0.000239	1.57	LV	CELLSTATES	vFB3	control_RBM20	7	18
DLK1	2.99	0.0269	0.168	0.0297	6.17	15.6	0.000235	1.57	LV	CELLSTATES	vFB3	control_RBM20	7	18
LSAMP-AS1	2.92	0.0192	0.118	0.0333	6.04	17.2	0.000124	1.72	LV	CELLSTATES	vFB3	control_RBM20	7	18
FGF10	2.89	0.0198	0.195	0.024	6	17.1	0.00013	1.7	LV	CELLSTATES	vFB3	control_RBM20	7	18
CCL2	2.76	0.00351	1.16	0.341	8.95	24.8	7.37e-06	2.45	LV	CELLSTATES	vFB3	control_RBM20	7	18
LSAMP	2.74	0.000669	1.1	0.174	8.41	32.4	5.96e-07	3.17	LV	CELLSTATES	vFB3	control_RBM20	7	18
MT-ND4	2.67	0.00126	0.496	0.0952	7.3	28.7	1.94e-06	2.9	LV	CELLSTATES	vFB3	control_RBM20	7	18
KAZN-AS1	2.66	0.0177	0.146	0.0152	5.46	17.9	9.55e-05	1.75	LV	CELLSTATES	vFB3	control_RBM20	7	18
GPC5	2.65	0.0192	0.246	0.0459	6.54	17.3	0.000119	1.72	LV	CELLSTATES	vFB3	control_RBM20	7	18
NABP1	2.61	0.0214	0.521	0.0517	6.87	16.7	0.00015	1.67	LV	CELLSTATES	vFB3	control_RBM20	7	18
PGF	2.57	0.0292	0.09	0.0201	5.45	15.3	0.000274	1.53	LV	CELLSTATES	vFB3	control_RBM20	7	18
MT-ND2	2.54	0.00561	0.215	0.0425	6.32	22.9	1.45e-05	2.25	LV	CELLSTATES	vFB3	control_RBM20	7	18
BMX	2.46	0.0215	0.119	0.0346	5.51	16.7	0.000152	1.67	LV	CELLSTATES	vFB3	control_RBM20	7	18
PCBP3	2.43	0.05	0.221	0.0383	5.93	12.8	0.000771	1.3	LV	CELLSTATES	vFB3	control_RBM20	7	18
MT1X	2.41	0.0392	0.499	0.0883	7.26	14.1	0.000447	1.41	LV	CELLSTATES	vFB3	control_RBM20	7	18
CHRDL2	2.31	0.0422	0.161	0.0423	6.22	13.6	0.000532	1.37	LV	CELLSTATES	vFB3	control_RBM20	7	18
HES1	2.28	0.0388	0.968	0.375	8.84	14.3	0.000409	1.41	LV	CELLSTATES	vFB3	control_RBM20	7	18
EPHA6	2.27	0.00283	0.377	0.105	7.03	25.6	5.56e-06	2.55	LV	CELLSTATES	vFB3	control_RBM20	7	18
EFNA5	2.21	0.0391	0.113	0.0204	5.32	14.2	0.000427	1.41	LV	CELLSTATES	vFB3	control_RBM20	7	18
KCNE4	2.21	0.00717	0.212	0.0456	6.27	21.6	2.31e-05	2.14	LV	CELLSTATES	vFB3	control_RBM20	7	18
KAZN	2.2	0.0045	8.21	1.77	11	23.7	1.1e-05	2.35	LV	CELLSTATES	vFB3	control_RBM20	7	18
MT-ND1	2.2	0.00717	0.26	0.0625	6.42	21.6	2.36e-05	2.14	LV	CELLSTATES	vFB3	control_RBM20	7	18
CFAP161	2.17	0.0476	0.227	0.0467	6.25	13.1	0.000657	1.32	LV	CELLSTATES	vFB3	control_RBM20	7	18
GNAO1	2.14	0.038	0.287	0.0709	6.61	14.4	0.000383	1.42	LV	CELLSTATES	vFB3	control_RBM20	7	18
PLCXD3	2.14	0.0141	0.548	0.149	7.51	19	6.33e-05	1.85	LV	CELLSTATES	vFB3	control_RBM20	7	18
KDM6B	2.13	0.05	0.279	0.1	6.11	12.9	0.00072	1.3	LV	CELLSTATES	vFB3	control_RBM20	7	18
MT2A	2.05	0.042	2.11	0.535	9.25	13.7	0.000523	1.38	LV	CELLSTATES	vFB3	control_RBM20	7	18
CSRP3	1.98	0.0442	0.0952	0.0343	5.61	13.5	0.000573	1.35	LV	CELLSTATES	vFB3	control_RBM20	7	18
MT-CYB	1.97	0.00388	0.803	0.24	7.91	24.4	8.43e-06	2.41	LV	CELLSTATES	vFB3	control_RBM20	7	18
MT-ATP6	1.93	0.0149	0.629	0.163	7.46	18.7	7e-05	1.83	LV	CELLSTATES	vFB3	control_RBM20	7	18
PDE10A	1.91	0.0278	1.7	0.405	8.74	15.4	0.000257	1.56	LV	CELLSTATES	vFB3	control_RBM20	7	18
MT-CO1	1.85	0.00653	1.53	0.494	8.95	22.1	1.96e-05	2.19	LV	CELLSTATES	vFB3	control_RBM20	7	18
RPL13A	1.85	0.0383	0.195	0.0731	6.39	14.4	0.000394	1.42	LV	CELLSTATES	vFB3	control_RBM20	7	18
EPB41L3	1.84	0.0412	0.831	0.242	7.81	13.8	0.000505	1.39	LV	CELLSTATES	vFB3	control_RBM20	7	18
BMPER	1.81	0.0392	0.487	0.229	7.41	14.1	0.000431	1.41	LV	CELLSTATES	vFB3	control_RBM20	7	18
SEPT9	1.81	0.0127	0.352	0.114	6.75	19.3	5.61e-05	1.9	LV	CELLSTATES	vFB3	control_RBM20	7	18
HAS2	1.77	0.05	0.637	0.179	7.37	12.9	0.000734	1.3	LV	CELLSTATES	vFB3	control_RBM20	7	18
AC007529.2	1.76	0.00283	0.28	0.0837	6.65	25.5	5.74e-06	2.55	LV	CELLSTATES	vFB3	control_RBM20	7	18
ST3GAL4	1.73	0.018	0.57	0.228	7.61	17.8	0.0001	1.74	LV	CELLSTATES	vFB3	control_RBM20	7	18
C3	1.67	0.0192	0.762	0.324	8.23	17.3	0.000122	1.72	LV	CELLSTATES	vFB3	control_RBM20	7	18
CATSPERB	1.66	0.0412	1.16	0.344	8.31	13.8	0.0005	1.39	LV	CELLSTATES	vFB3	control_RBM20	7	18
SLC25A6	1.64	0.0201	0.164	0.0559	5.95	17	0.000134	1.7	LV	CELLSTATES	vFB3	control_RBM20	7	18
MT-CO2	1.63	0.0192	0.736	0.278	7.79	17.2	0.000125	1.72	LV	CELLSTATES	vFB3	control_RBM20	7	18
RPL27A	1.63	0.05	0.141	0.0692	6.1	12.8	0.000766	1.3	LV	CELLSTATES	vFB3	control_RBM20	7	18
FAM184A	1.62	0.0483	0.248	0.0666	6.24	13.1	0.000678	1.32	LV	CELLSTATES	vFB3	control_RBM20	7	18
LDLR	1.54	0.023	0.444	0.139	7.2	16.5	0.000168	1.64	LV	CELLSTATES	vFB3	control_RBM20	7	18
PLPP3	1.54	0.0247	1.02	0.37	8.2	16.1	0.000197	1.61	LV	CELLSTATES	vFB3	control_RBM20	7	18
RPS18	1.53	0.05	0.14	0.0818	5.98	12.8	0.000765	1.3	LV	CELLSTATES	vFB3	control_RBM20	7	18
ADH1B	1.42	0.0241	1.36	0.578	8.82	16.2	0.000183	1.62	LV	CELLSTATES	vFB3	control_RBM20	7	18
CNTNAP2	1.41	0.0487	0.53	0.229	7.48	13	0.000688	1.31	LV	CELLSTATES	vFB3	control_RBM20	7	18
IGFBP4	1.39	0.0234	1.17	0.491	8.49	16.4	0.000175	1.63	LV	CELLSTATES	vFB3	control_RBM20	7	18
PTGIR	1.37	0.0422	0.423	0.234	7.48	13.6	0.000535	1.37	LV	CELLSTATES	vFB3	control_RBM20	7	18
PRICKLE1	1.36	0.0269	1.15	0.499	8.56	15.6	0.000238	1.57	LV	CELLSTATES	vFB3	control_RBM20	7	18
FGF7	1.34	0.0405	1.78	0.721	9.04	13.9	0.000482	1.39	LV	CELLSTATES	vFB3	control_RBM20	7	18
SRPX	1.33	0.0274	1.28	0.515	8.56	15.5	0.000247	1.56	LV	CELLSTATES	vFB3	control_RBM20	7	18
ACTN1	1.32	0.023	0.437	0.18	7.18	16.4	0.000171	1.64	LV	CELLSTATES	vFB3	control_RBM20	7	18
DDB1	1.32	0.0214	0.205	0.11	6.28	16.8	0.000149	1.67	LV	CELLSTATES	vFB3	control_RBM20	7	18
SH3PXD2A	1.3	0.0455	0.752	0.318	7.87	13.4	0.000601	1.34	LV	CELLSTATES	vFB3	control_RBM20	7	18
SH3PXD2B	1.3	0.017	0.979	0.45	8.31	18.1	8.79e-05	1.77	LV	CELLSTATES	vFB3	control_RBM20	7	18
RPLP2	1.29	0.0292	0.268	0.148	6.73	15.2	0.000274	1.53	LV	CELLSTATES	vFB3	control_RBM20	7	18
RYR2	1.28	0.0246	0.706	0.411	8.01	16.1	0.000194	1.61	LV	CELLSTATES	vFB3	control_RBM20	7	18
OAF	1.22	0.0405	0.51	0.231	7.34	13.9	0.000483	1.39	LV	CELLSTATES	vFB3	control_RBM20	7	18
LAMA4	1.21	0.0357	0.577	0.258	7.6	14.6	0.000355	1.45	LV	CELLSTATES	vFB3	control_RBM20	7	18
CHSY1	1.19	0.05	0.831	0.385	7.98	12.8	0.000762	1.3	LV	CELLSTATES	vFB3	control_RBM20	7	18
MYL6	1.08	0.049	0.31	0.198	7.03	13	0.000696	1.31	LV	CELLSTATES	vFB3	control_RBM20	7	18

## Sheet: control_TTN
Gene	logFC	FDR	mean_exp_control	mean_exp_genotype	logCPM	F	PValue	FDR_plot	Region	annotation_level	cell_state	comparison	Observations_genotype	Observations_reference
APLNR	5.89	0.00394	0.0695	0	5.33	21.2	2.77e-05	2.4	LV	CELLSTATES	vFB3	control_TTN	11	18
AL139039.3	5.85	0.000701	0.0794	0	4.51	29.6	1.44e-06	3.15	LV	CELLSTATES	vFB3	control_TTN	11	18
NPPC	5.76	5.39e-05	0.339	0.00551	7.06	39.4	3.82e-08	4.27	LV	CELLSTATES	vFB3	control_TTN	11	18
C2orf66	5.53	0.0373	0.103	0	4.9	12.4	0.000888	1.43	LV	CELLSTATES	vFB3	control_TTN	11	18
CXCL1	4.91	0.00604	0.119	0.0114	5.8	19	4.94e-05	2.22	LV	CELLSTATES	vFB3	control_TTN	11	18
TNS4	4.91	0.0265	0.0709	0	4.66	13.9	0.000471	1.58	LV	CELLSTATES	vFB3	control_TTN	11	18
TAC1	4.86	0.0492	0.0581	0	4.61	11.2	0.00152	1.31	LV	CELLSTATES	vFB3	control_TTN	11	18
IGHGP	4.85	0.00394	0.0445	0	4.26	21.2	2.68e-05	2.4	LV	CELLSTATES	vFB3	control_TTN	11	18
CCL11	4.54	0.00023	0.14	0.00551	5.8	33.1	2.94e-07	3.64	LV	CELLSTATES	vFB3	control_TTN	11	18
SCD	4.41	0.0197	0.0281	0	4.54	15.1	0.000291	1.7	LV	CELLSTATES	vFB3	control_TTN	11	18
AL161757.5	4.33	0.0127	0.0392	0	4.55	16.8	0.000147	1.9	LV	CELLSTATES	vFB3	control_TTN	11	18
PPP1R3C	4.29	0.036	0.033	0	4.8	12.6	0.000819	1.44	LV	CELLSTATES	vFB3	control_TTN	11	18
AC037486.1	4.28	0.034	0.0376	0	4.49	12.9	0.000727	1.47	LV	CELLSTATES	vFB3	control_TTN	11	18
VDR	4.28	0.0269	0.0352	0	4.46	13.8	0.000497	1.57	LV	CELLSTATES	vFB3	control_TTN	11	18
AP003110.1	4.18	0.0361	0.0236	0	4.54	12.6	0.000828	1.44	LV	CELLSTATES	vFB3	control_TTN	11	18
TM4SF1-AS1	4.17	0.0352	0.0192	0	4.45	12.8	0.00076	1.45	LV	CELLSTATES	vFB3	control_TTN	11	18
IGKC	4.15	0.00846	0.0717	0.00165	4.5	17.9	7.74e-05	2.07	LV	CELLSTATES	vFB3	control_TTN	11	18
CCL2	4.12	1.6e-06	1.16	0.0979	8.85	55.7	3.41e-10	5.79	LV	CELLSTATES	vFB3	control_TTN	11	18
RSPO4	4.11	0.0265	0.079	0.00649	4.85	13.7	0.000468	1.58	LV	CELLSTATES	vFB3	control_TTN	11	18
CXCL2	4.07	0.00511	0.2	0.0368	5.93	19.7	3.84e-05	2.29	LV	CELLSTATES	vFB3	control_TTN	11	18
NR2F1	4.04	0.0425	0.0369	0	4.47	11.8	0.00117	1.37	LV	CELLSTATES	vFB3	control_TTN	11	18
VCAM1	4.03	0.0219	0.0338	0	4.39	14.8	0.000335	1.66	LV	CELLSTATES	vFB3	control_TTN	11	18
CHRDL2	4.02	0.00107	0.161	0.011	6.25	25.8	3.73e-06	2.97	LV	CELLSTATES	vFB3	control_TTN	11	18
PTGS2	4.02	0.0326	0.0261	0	4.4	13.1	0.00067	1.49	LV	CELLSTATES	vFB3	control_TTN	11	18
AL353693.1	3.93	0.04	0.0317	0	4.36	12.1	0.00102	1.4	LV	CELLSTATES	vFB3	control_TTN	11	18
CTU2	3.93	0.0257	0.0333	0	4.49	14.1	0.000442	1.59	LV	CELLSTATES	vFB3	control_TTN	11	18
AC011511.2	3.91	0.00785	0.179	0.0158	5.69	18.2	7.07e-05	2.11	LV	CELLSTATES	vFB3	control_TTN	11	18
IGHG3	3.89	0.0135	0.0231	0	4.08	23	0.000166	1.87	LV	CELLSTATES	vFB3	control_TTN	11	18
AC091563.1	3.88	0.0287	0.0243	0	4.32	13.6	0.000549	1.54	LV	CELLSTATES	vFB3	control_TTN	11	18
PLAT	3.87	0.0182	0.294	0.0204	5.96	15	0.000261	1.74	LV	CELLSTATES	vFB3	control_TTN	11	18
SH3PXD2A-AS1	3.87	0.00703	0.0615	0.00178	5.28	18.5	6.23e-05	2.15	LV	CELLSTATES	vFB3	control_TTN	11	18
C1QTNF1-AS1	3.85	0.0318	0.0332	0	4.4	13.2	0.000644	1.5	LV	CELLSTATES	vFB3	control_TTN	11	18
ACOXL	3.82	0.0296	0.02	0	4.45	13.5	0.000576	1.53	LV	CELLSTATES	vFB3	control_TTN	11	18
RHOG	3.81	0.00258	0.0537	0.00111	4.9	22.5	1.28e-05	2.59	LV	CELLSTATES	vFB3	control_TTN	11	18
AL122019.1	3.8	0.0373	0.0247	0	4.29	12.4	0.0009	1.43	LV	CELLSTATES	vFB3	control_TTN	11	18
SPC24	3.8	0.0232	0.0292	0	4.37	14.4	0.000381	1.63	LV	CELLSTATES	vFB3	control_TTN	11	18
AC011468.3	3.74	0.044	0.0138	0	4.32	11.7	0.00124	1.36	LV	CELLSTATES	vFB3	control_TTN	11	18
AL049552.1	3.73	0.0311	0.026	0	4.3	13.3	0.000624	1.51	LV	CELLSTATES	vFB3	control_TTN	11	18
FAM189A1	3.73	0.0407	0.0171	0	4.35	12	0.00106	1.39	LV	CELLSTATES	vFB3	control_TTN	11	18
AC111194.2	3.7	0.047	0.0255	0	4.28	11.4	0.00141	1.33	LV	CELLSTATES	vFB3	control_TTN	11	18
CXCL8	3.7	0.049	0.0633	0.013	4.98	11	0.0015	1.31	LV	CELLSTATES	vFB3	control_TTN	11	18
PLA2G2A	3.69	0.000866	0.886	0.142	8.63	27.2	2.28e-06	3.06	LV	CELLSTATES	vFB3	control_TTN	11	18
ADAMTS9	3.66	0.0121	0.295	0.0289	6.29	16.6	0.000136	1.92	LV	CELLSTATES	vFB3	control_TTN	11	18
AC091212.1	3.64	0.0428	0.0239	0	4.39	11.8	0.00118	1.37	LV	CELLSTATES	vFB3	control_TTN	11	18
KIAA1024L	3.56	0.0468	0.0168	0	4.16	12.6	0.0014	1.33	LV	CELLSTATES	vFB3	control_TTN	11	18
ACSM5	3.55	0.0423	0.0188	0	4.27	11.9	0.00114	1.37	LV	CELLSTATES	vFB3	control_TTN	11	18
AC019068.1	3.54	0.0432	0.018	0	4.27	13.2	0.00119	1.36	LV	CELLSTATES	vFB3	control_TTN	11	18
AC008758.5	3.46	0.0491	0.0177	0	4.34	12.1	0.00151	1.31	LV	CELLSTATES	vFB3	control_TTN	11	18
MARCKSL1	3.39	0.0031	0.119	0.0165	5.72	21.7	1.77e-05	2.51	LV	CELLSTATES	vFB3	control_TTN	11	18
TMEM100	3.39	0.0461	0.0389	0.00275	4.93	11.3	0.00136	1.34	LV	CELLSTATES	vFB3	control_TTN	11	18
AC097521.1	3.34	0.0367	0.0505	0.00612	5.24	12.2	0.000869	1.44	LV	CELLSTATES	vFB3	control_TTN	11	18
HIC1	3.29	0.0037	0.11	0.0159	5.64	20.9	2.36e-05	2.43	LV	CELLSTATES	vFB3	control_TTN	11	18
MT1X	3.23	0.000947	0.499	0.0849	7.28	26.5	2.89e-06	3.02	LV	CELLSTATES	vFB3	control_TTN	11	18
ADM	3.21	0.00672	0.0812	0.00773	5.41	18.6	5.81e-05	2.17	LV	CELLSTATES	vFB3	control_TTN	11	18
AL627171.2	3.21	0.0357	0.0528	0.00178	4.85	12.4	0.0008	1.45	LV	CELLSTATES	vFB3	control_TTN	11	18
AC011389.1	3.17	0.0443	0.046	0.00275	4.66	11.4	0.00127	1.35	LV	CELLSTATES	vFB3	control_TTN	11	18
RASD1	3.15	0.000873	0.309	0.0185	6.66	26.9	2.47e-06	3.06	LV	CELLSTATES	vFB3	control_TTN	11	18
HES1	3.11	0.000412	0.968	0.242	8.78	30.5	7.02e-07	3.38	LV	CELLSTATES	vFB3	control_TTN	11	18
R3HCC1	3.1	0.0338	0.0379	0.00178	4.72	12.7	0.00072	1.47	LV	CELLSTATES	vFB3	control_TTN	11	18
APOD	3.04	0.000737	3.85	0.83	10.6	27.9	1.72e-06	3.13	LV	CELLSTATES	vFB3	control_TTN	11	18
CCDC150	3.04	0.0468	0.0989	0.00926	5.15	11.2	0.00139	1.33	LV	CELLSTATES	vFB3	control_TTN	11	18
RNASE4	3.03	0.0438	0.0219	0.00165	4.45	11.5	0.00123	1.36	LV	CELLSTATES	vFB3	control_TTN	11	18
RARRES1	3.02	0.000143	1.14	0.171	8.64	34.9	1.63e-07	3.84	LV	CELLSTATES	vFB3	control_TTN	11	18
GRID2	3.01	0.0151	0.494	0.0787	6.94	15.6	0.000202	1.82	LV	CELLSTATES	vFB3	control_TTN	11	18
ADAMTS4	2.98	0.0012	1.16	0.152	8.18	25.5	4.25e-06	2.92	LV	CELLSTATES	vFB3	control_TTN	11	18
POLR2G	2.97	0.0357	0.0346	0.00165	4.61	12.4	0.000809	1.45	LV	CELLSTATES	vFB3	control_TTN	11	18
Z99289.1	2.97	0.0425	0.0473	0.00178	4.89	11.6	0.00116	1.37	LV	CELLSTATES	vFB3	control_TTN	11	18
MT1M	2.96	0.0037	0.466	0.0447	7.03	20.8	2.43e-05	2.43	LV	CELLSTATES	vFB3	control_TTN	11	18
AC099489.1	2.95	0.0363	0.389	0.0294	6.47	12.3	0.000847	1.44	LV	CELLSTATES	vFB3	control_TTN	11	18
PTX3	2.89	0.0363	0.499	0.0432	6.88	12.3	0.000847	1.44	LV	CELLSTATES	vFB3	control_TTN	11	18
CTSC	2.88	0.000866	0.782	0.0922	7.59	27.1	2.33e-06	3.06	LV	CELLSTATES	vFB3	control_TTN	11	18
PDE10A	2.88	0.00036	1.7	0.342	8.69	31	5.86e-07	3.44	LV	CELLSTATES	vFB3	control_TTN	11	18
C6orf48	2.86	0.0322	0.0484	0.00331	4.91	12.9	0.00066	1.49	LV	CELLSTATES	vFB3	control_TTN	11	18
FGF10	2.86	0.0135	0.195	0.036	6.11	16.1	0.000166	1.87	LV	CELLSTATES	vFB3	control_TTN	11	18
MEG9	2.85	0.0122	0.164	0.0393	5.62	16.5	0.000137	1.91	LV	CELLSTATES	vFB3	control_TTN	11	18
ICAM1	2.84	0.0274	0.291	0.03	6.12	13.4	0.000512	1.56	LV	CELLSTATES	vFB3	control_TTN	11	18
KCNE4	2.77	0.000718	0.212	0.0319	6.33	28.1	1.63e-06	3.14	LV	CELLSTATES	vFB3	control_TTN	11	18
CYR61	2.7	0.00441	0.688	0.216	8.39	20.1	3.19e-05	2.36	LV	CELLSTATES	vFB3	control_TTN	11	18
MAPK4	2.69	0.0338	0.0918	0.0374	5.25	12.7	0.000717	1.47	LV	CELLSTATES	vFB3	control_TTN	11	18
AC110285.6	2.67	0.0181	0.0563	0.0116	5.12	15	0.00026	1.74	LV	CELLSTATES	vFB3	control_TTN	11	18
ID2	2.67	0.000928	0.309	0.0657	7.14	26.6	2.76e-06	3.03	LV	CELLSTATES	vFB3	control_TTN	11	18
RPL13A	2.6	0.00126	0.195	0.0652	6.46	25.3	4.56e-06	2.9	LV	CELLSTATES	vFB3	control_TTN	11	18
ADAMTS19	2.58	0.000857	0.265	0.0738	6.51	27.4	2.13e-06	3.07	LV	CELLSTATES	vFB3	control_TTN	11	18
AC073571.1	2.57	0.0492	0.0828	0.00723	5.19	11	0.00152	1.31	LV	CELLSTATES	vFB3	control_TTN	11	18
APOE	2.53	0.000999	0.381	0.0599	7.14	26.1	3.33e-06	3	LV	CELLSTATES	vFB3	control_TTN	11	18
NHP2	2.51	0.0461	0.0477	0.00289	4.86	11.3	0.00136	1.34	LV	CELLSTATES	vFB3	control_TTN	11	18
PGF	2.47	0.025	0.09	0.0138	5.6	13.9	0.000423	1.6	LV	CELLSTATES	vFB3	control_TTN	11	18
ACE2	2.46	0.0277	0.145	0.0133	5.89	13.4	0.000528	1.56	LV	CELLSTATES	vFB3	control_TTN	11	18
GPX3	2.45	0.00306	0.472	0.136	7.53	21.9	1.61e-05	2.51	LV	CELLSTATES	vFB3	control_TTN	11	18
PCDH11X	2.43	0.0373	0.0484	0.00613	4.94	12.2	0.000901	1.43	LV	CELLSTATES	vFB3	control_TTN	11	18
BAHCC1	2.4	0.0269	0.0718	0.0288	5.24	13.5	0.000494	1.57	LV	CELLSTATES	vFB3	control_TTN	11	18
MT-ND2	2.38	0.0031	0.215	0.0678	6.47	21.6	1.82e-05	2.51	LV	CELLSTATES	vFB3	control_TTN	11	18
PRELID1	2.38	0.039	0.0551	0.0109	5	12	0.000974	1.41	LV	CELLSTATES	vFB3	control_TTN	11	18
SLC25A6	2.37	0.000718	0.164	0.042	6.05	28.1	1.61e-06	3.14	LV	CELLSTATES	vFB3	control_TTN	11	18
KDM6B	2.34	0.0132	0.279	0.0669	6.22	16.2	0.000159	1.88	LV	CELLSTATES	vFB3	control_TTN	11	18
ACSL4	2.32	0.00441	1.74	0.362	8.68	20.1	3.22e-05	2.36	LV	CELLSTATES	vFB3	control_TTN	11	18
AC007529.2	2.3	0.00233	0.28	0.0924	6.7	23.2	9.89e-06	2.63	LV	CELLSTATES	vFB3	control_TTN	11	18
AC008591.1	2.3	0.0217	0.126	0.0403	5.75	14.5	0.000329	1.66	LV	CELLSTATES	vFB3	control_TTN	11	18
SEPT9	2.3	0.000682	0.352	0.0968	6.8	28.7	1.31e-06	3.17	LV	CELLSTATES	vFB3	control_TTN	11	18
MRGPRF	2.29	0.0373	0.0645	0.0175	5.12	12.2	0.000902	1.43	LV	CELLSTATES	vFB3	control_TTN	11	18
RPS18	2.29	0.00255	0.14	0.0636	6.05	22.7	1.19e-05	2.59	LV	CELLSTATES	vFB3	control_TTN	11	18
BANP	2.27	0.038	0.959	0.196	7.7	12.1	0.000938	1.42	LV	CELLSTATES	vFB3	control_TTN	11	18
FMNL1	2.27	0.0304	0.127	0.0499	5.71	13.1	0.000599	1.52	LV	CELLSTATES	vFB3	control_TTN	11	18
AC244131.2	2.26	0.0406	0.0664	0.0183	5.15	11.8	0.00106	1.39	LV	CELLSTATES	vFB3	control_TTN	11	18
PLAU	2.26	0.0379	0.248	0.0643	6.53	12.1	0.000929	1.42	LV	CELLSTATES	vFB3	control_TTN	11	18
IFITM2	2.22	0.00755	0.168	0.0602	6.28	18.3	6.74e-05	2.12	LV	CELLSTATES	vFB3	control_TTN	11	18
S100A4	2.21	0.00316	0.23	0.0342	6.62	21.5	1.88e-05	2.5	LV	CELLSTATES	vFB3	control_TTN	11	18
NID2	2.2	3.95e-05	0.325	0.0785	6.83	41.5	1.96e-08	4.4	LV	CELLSTATES	vFB3	control_TTN	11	18
PTGFR	2.19	0.0178	0.17	0.0536	6.12	15.1	0.00025	1.75	LV	CELLSTATES	vFB3	control_TTN	11	18
EMP3	2.17	0.0219	0.086	0.0172	5.61	14.4	0.000341	1.66	LV	CELLSTATES	vFB3	control_TTN	11	18
AC084357.2	2.16	0.00579	0.319	0.0948	7.23	19.3	4.52e-05	2.24	LV	CELLSTATES	vFB3	control_TTN	11	18
LSAMP-AS1	2.15	0.0436	0.118	0.0253	6.15	11.5	0.00122	1.36	LV	CELLSTATES	vFB3	control_TTN	11	18
PTGIR	2.14	0.000866	0.423	0.126	7.45	27.3	2.21e-06	3.06	LV	CELLSTATES	vFB3	control_TTN	11	18
MT2A	2.11	0.00938	2.11	0.579	9.25	17.5	9.18e-05	2.03	LV	CELLSTATES	vFB3	control_TTN	11	18
TWIST1	2.08	0.0354	0.0996	0.036	5.51	12.5	0.000786	1.45	LV	CELLSTATES	vFB3	control_TTN	11	18
GNAO1	2.07	0.0423	0.287	0.134	6.71	11.6	0.00114	1.37	LV	CELLSTATES	vFB3	control_TTN	11	18
DDX39A	2.06	0.0257	0.0854	0.014	5.45	13.8	0.000445	1.59	LV	CELLSTATES	vFB3	control_TTN	11	18
SOX9	2.06	0.0258	0.0911	0.0376	5.49	13.8	0.000449	1.59	LV	CELLSTATES	vFB3	control_TTN	11	18
AL365275.1	2.05	0.0378	0.112	0.036	5.54	12.1	0.000924	1.42	LV	CELLSTATES	vFB3	control_TTN	11	18
CILP	2.05	0.0397	0.126	0.0433	5.66	11.9	0.001	1.4	LV	CELLSTATES	vFB3	control_TTN	11	18
RPL27A	2.04	0.00579	0.141	0.0636	6.2	19.2	4.55e-05	2.24	LV	CELLSTATES	vFB3	control_TTN	11	18
BHLHE40	2.02	0.0321	0.464	0.157	7.84	12.9	0.000653	1.49	LV	CELLSTATES	vFB3	control_TTN	11	18
KIF26B	1.98	0.0357	0.16	0.0598	5.71	12.4	0.000806	1.45	LV	CELLSTATES	vFB3	control_TTN	11	18
THBS2	1.97	0.015	0.943	0.341	8.04	15.7	0.000199	1.82	LV	CELLSTATES	vFB3	control_TTN	11	18
CNTN5	1.96	0.0484	0.16	0.0378	6.06	11.1	0.00148	1.32	LV	CELLSTATES	vFB3	control_TTN	11	18
FGF7	1.96	0.00383	1.78	0.521	8.99	20.7	2.55e-05	2.42	LV	CELLSTATES	vFB3	control_TTN	11	18
AL117190.1	1.95	0.0434	0.425	0.141	7.01	11.5	0.00121	1.36	LV	CELLSTATES	vFB3	control_TTN	11	18
FTL	1.95	0.000928	0.472	0.158	7.49	26.7	2.73e-06	3.03	LV	CELLSTATES	vFB3	control_TTN	11	18
MEG8	1.93	0.00279	2.58	0.555	9.23	22.3	1.4e-05	2.55	LV	CELLSTATES	vFB3	control_TTN	11	18
NABP1	1.93	0.0397	0.521	0.145	7.04	11.9	0.001	1.4	LV	CELLSTATES	vFB3	control_TTN	11	18
TIMP1	1.91	0.00938	0.615	0.235	7.81	17.5	9.06e-05	2.03	LV	CELLSTATES	vFB3	control_TTN	11	18
CXCL12	1.9	0.0298	0.194	0.111	6.58	13.2	0.000583	1.53	LV	CELLSTATES	vFB3	control_TTN	11	18
EIF3L	1.89	0.0147	0.146	0.0352	5.97	15.7	0.000192	1.83	LV	CELLSTATES	vFB3	control_TTN	11	18
CSF1	1.88	0.0219	0.105	0.0217	5.58	14.4	0.000341	1.66	LV	CELLSTATES	vFB3	control_TTN	11	18
IGFBP4	1.88	0.000873	1.17	0.338	8.46	27	2.43e-06	3.06	LV	CELLSTATES	vFB3	control_TTN	11	18
MT-ND1	1.88	0.0133	0.26	0.0733	6.56	16.2	0.000161	1.88	LV	CELLSTATES	vFB3	control_TTN	11	18
LDLR	1.87	0.00938	0.444	0.0881	7.21	17.5	9.18e-05	2.03	LV	CELLSTATES	vFB3	control_TTN	11	18
PIM1	1.87	0.0145	0.182	0.0557	6.26	15.8	0.000188	1.84	LV	CELLSTATES	vFB3	control_TTN	11	18
PPL	1.87	0.0269	0.13	0.0404	6.02	13.6	0.000483	1.57	LV	CELLSTATES	vFB3	control_TTN	11	18
RPL34	1.87	0.0374	0.117	0.0262	5.98	12.1	0.00091	1.43	LV	CELLSTATES	vFB3	control_TTN	11	18
MTHFR	1.86	0.00905	0.25	0.0415	6.47	17.7	8.4e-05	2.04	LV	CELLSTATES	vFB3	control_TTN	11	18
RPS11	1.85	0.0225	0.112	0.0321	5.75	14.3	0.000356	1.65	LV	CELLSTATES	vFB3	control_TTN	11	18
ZFP36	1.85	0.0141	0.941	0.37	8.74	15.9	0.000181	1.85	LV	CELLSTATES	vFB3	control_TTN	11	18
TYMP	1.84	0.00229	0.364	0.116	6.89	23.3	9.59e-06	2.64	LV	CELLSTATES	vFB3	control_TTN	11	18
AC003991.1	1.82	0.0363	0.401	0.0662	6.83	12.3	0.000846	1.44	LV	CELLSTATES	vFB3	control_TTN	11	18
ST3GAL5	1.77	0.0031	0.343	0.0986	6.92	21.6	1.83e-05	2.51	LV	CELLSTATES	vFB3	control_TTN	11	18
MRPS35	1.76	0.0421	0.0924	0.0449	5.45	11.7	0.00112	1.38	LV	CELLSTATES	vFB3	control_TTN	11	18
IER5L	1.74	0.0232	0.204	0.0367	6.33	14.1	0.000379	1.63	LV	CELLSTATES	vFB3	control_TTN	11	18
EDNRB	1.73	0.00253	0.725	0.173	7.9	22.8	1.15e-05	2.6	LV	CELLSTATES	vFB3	control_TTN	11	18
FRMD3	1.73	0.0109	0.734	0.246	8.04	17	0.000114	1.96	LV	CELLSTATES	vFB3	control_TTN	11	18
NAMPT	1.73	0.0151	2.19	0.727	9.17	15.6	0.000202	1.82	LV	CELLSTATES	vFB3	control_TTN	11	18
KCNQ1	1.72	0.00258	0.287	0.0967	6.84	22.6	1.23e-05	2.59	LV	CELLSTATES	vFB3	control_TTN	11	18
LRP4	1.72	0.0441	0.708	0.334	8.25	11.4	0.00126	1.36	LV	CELLSTATES	vFB3	control_TTN	11	18
IFITM3	1.7	0.0269	0.339	0.152	7.45	13.6	0.000483	1.57	LV	CELLSTATES	vFB3	control_TTN	11	18
IER2	1.67	0.0363	0.451	0.247	7.76	12.3	0.000848	1.44	LV	CELLSTATES	vFB3	control_TTN	11	18
PRICKLE1	1.66	0.00355	1.15	0.476	8.58	21.1	2.21e-05	2.45	LV	CELLSTATES	vFB3	control_TTN	11	18
RERG	1.66	0.0304	0.409	0.226	7.37	13.1	0.000599	1.52	LV	CELLSTATES	vFB3	control_TTN	11	18
ADH1B	1.64	0.0035	1.36	0.447	8.81	21.1	2.16e-05	2.46	LV	CELLSTATES	vFB3	control_TTN	11	18
CFD	1.64	0.0121	2.68	1.04	10.1	16.6	0.000135	1.92	LV	CELLSTATES	vFB3	control_TTN	11	18
MT-ND4	1.64	0.0219	0.496	0.209	7.49	14.4	0.000339	1.66	LV	CELLSTATES	vFB3	control_TTN	11	18
SPDYE2	1.64	0.0363	0.286	0.104	7.12	12.3	0.000847	1.44	LV	CELLSTATES	vFB3	control_TTN	11	18
CYGB	1.62	0.04	0.187	0.0932	6.41	11.9	0.00101	1.4	LV	CELLSTATES	vFB3	control_TTN	11	18
RPS15	1.62	0.0255	0.171	0.066	6.32	13.8	0.000436	1.59	LV	CELLSTATES	vFB3	control_TTN	11	18
KAZN	1.61	0.0138	8.21	2.34	11	16	0.000175	1.86	LV	CELLSTATES	vFB3	control_TTN	11	18
ADA	1.6	0.0124	0.211	0.0651	6.39	16.4	0.000143	1.91	LV	CELLSTATES	vFB3	control_TTN	11	18
RPL37	1.6	0.0398	0.142	0.0638	5.94	11.9	0.00101	1.4	LV	CELLSTATES	vFB3	control_TTN	11	18
RIPOR3	1.59	0.00938	0.537	0.181	7.5	17.5	9.17e-05	2.03	LV	CELLSTATES	vFB3	control_TTN	11	18
ELOC	1.58	0.0277	0.26	0.0583	6.41	13.4	0.000529	1.56	LV	CELLSTATES	vFB3	control_TTN	11	18
JUNB	1.57	0.012	1.88	0.72	9.51	16.6	0.000132	1.92	LV	CELLSTATES	vFB3	control_TTN	11	18
LAMA4	1.57	0.0106	0.577	0.222	7.61	17.1	0.000109	1.98	LV	CELLSTATES	vFB3	control_TTN	11	18
PDE1C	1.57	0.0104	0.771	0.261	7.96	17.2	0.000106	1.98	LV	CELLSTATES	vFB3	control_TTN	11	18
MT-CYB	1.56	0.0109	0.803	0.344	8.03	17	0.000114	1.96	LV	CELLSTATES	vFB3	control_TTN	11	18
RPS19	1.56	0.00955	0.24	0.115	6.63	17.5	9.41e-05	2.02	LV	CELLSTATES	vFB3	control_TTN	11	18
SOCS3	1.56	0.0289	0.499	0.14	7.46	13.3	0.000558	1.54	LV	CELLSTATES	vFB3	control_TTN	11	18
S100A11	1.55	0.0434	0.214	0.0618	6.66	11.5	0.0012	1.36	LV	CELLSTATES	vFB3	control_TTN	11	18
NAA38	1.54	0.0199	0.234	0.105	6.27	14.7	0.000297	1.7	LV	CELLSTATES	vFB3	control_TTN	11	18
ACTB	1.53	0.0124	0.67	0.298	8.15	16.4	0.000142	1.91	LV	CELLSTATES	vFB3	control_TTN	11	18
CCBE1	1.53	0.0365	0.307	0.146	6.88	12.3	0.000858	1.44	LV	CELLSTATES	vFB3	control_TTN	11	18
AC104827.1	1.52	0.0471	0.139	0.0812	6	11.1	0.00143	1.33	LV	CELLSTATES	vFB3	control_TTN	11	18
GADD45B	1.51	0.0269	1.02	0.385	8.58	13.6	0.000486	1.57	LV	CELLSTATES	vFB3	control_TTN	11	18
SEC61B	1.5	0.018	0.224	0.0638	6.43	15.1	0.000255	1.74	LV	CELLSTATES	vFB3	control_TTN	11	18
TNFRSF19	1.5	0.00516	0.521	0.196	7.53	19.6	3.92e-05	2.29	LV	CELLSTATES	vFB3	control_TTN	11	18
MT-CO1	1.49	0.0183	1.53	0.754	9.05	14.9	0.000269	1.74	LV	CELLSTATES	vFB3	control_TTN	11	18
PLIN2	1.49	0.038	0.659	0.236	7.8	12.1	0.00094	1.42	LV	CELLSTATES	vFB3	control_TTN	11	18
CFL1	1.47	0.0409	0.137	0.0535	6.05	11.8	0.00108	1.39	LV	CELLSTATES	vFB3	control_TTN	11	18
RPLP1	1.46	0.0148	0.271	0.139	6.97	15.7	0.000194	1.83	LV	CELLSTATES	vFB3	control_TTN	11	18
TMSB10	1.46	0.0255	0.225	0.0988	6.66	13.8	0.000437	1.59	LV	CELLSTATES	vFB3	control_TTN	11	18
CTSL	1.45	0.0165	0.775	0.211	7.77	15.4	0.000224	1.78	LV	CELLSTATES	vFB3	control_TTN	11	18
MT-ATP6	1.45	0.029	0.629	0.407	7.67	13.2	0.000562	1.54	LV	CELLSTATES	vFB3	control_TTN	11	18
FAM227B	1.44	0.0182	0.846	0.319	8.02	15	0.000263	1.74	LV	CELLSTATES	vFB3	control_TTN	11	18
RPLP2	1.43	0.0242	0.268	0.0758	6.77	14	0.000403	1.62	LV	CELLSTATES	vFB3	control_TTN	11	18
S100A6	1.42	0.012	0.627	0.307	8	16.6	0.000131	1.92	LV	CELLSTATES	vFB3	control_TTN	11	18
AC109927.1	1.41	0.0338	0.227	0.0638	6.5	12.7	0.000717	1.47	LV	CELLSTATES	vFB3	control_TTN	11	18
HIF1A	1.4	0.0226	0.555	0.241	7.35	14.3	0.000361	1.65	LV	CELLSTATES	vFB3	control_TTN	11	18
NDUFS5	1.4	0.0427	0.131	0.0466	5.96	11.6	0.00118	1.37	LV	CELLSTATES	vFB3	control_TTN	11	18
PTMA	1.4	0.00626	0.432	0.186	7.45	18.9	5.19e-05	2.2	LV	CELLSTATES	vFB3	control_TTN	11	18
RPL31	1.4	0.0411	0.168	0.0806	6.32	11.7	0.00109	1.39	LV	CELLSTATES	vFB3	control_TTN	11	18
RPLP0	1.4	0.0254	0.403	0.125	7.29	13.8	0.000433	1.59	LV	CELLSTATES	vFB3	control_TTN	11	18
PGAM1	1.37	0.0265	0.168	0.0514	6.13	13.6	0.000472	1.58	LV	CELLSTATES	vFB3	control_TTN	11	18
C3	1.35	0.0453	0.762	0.377	8.3	11.3	0.00132	1.34	LV	CELLSTATES	vFB3	control_TTN	11	18
MT-CO3	1.34	0.0269	1.28	0.584	8.65	13.5	0.000493	1.57	LV	CELLSTATES	vFB3	control_TTN	11	18
SERPING1	1.34	0.0199	0.527	0.278	7.82	14.7	0.000295	1.7	LV	CELLSTATES	vFB3	control_TTN	11	18
TNFAIP6	1.34	0.0453	0.541	0.136	7.48	11.3	0.00132	1.34	LV	CELLSTATES	vFB3	control_TTN	11	18
C1R	1.33	0.04	0.507	0.247	7.89	11.9	0.00103	1.4	LV	CELLSTATES	vFB3	control_TTN	11	18
MGST1	1.33	0.0031	2.21	0.778	9.37	21.7	1.76e-05	2.51	LV	CELLSTATES	vFB3	control_TTN	11	18
FTH1	1.29	0.00938	0.713	0.331	8.14	17.6	9.03e-05	2.03	LV	CELLSTATES	vFB3	control_TTN	11	18
PLPP3	1.29	0.039	1.02	0.315	8.24	12	0.000975	1.41	LV	CELLSTATES	vFB3	control_TTN	11	18
FRMD6	1.28	0.0404	0.391	0.177	7.1	11.8	0.00105	1.39	LV	CELLSTATES	vFB3	control_TTN	11	18
GALNT2	1.28	0.0365	0.916	0.265	8.04	12.3	0.000862	1.44	LV	CELLSTATES	vFB3	control_TTN	11	18
MAT2A	1.28	0.0364	0.344	0.121	6.82	12.3	0.000854	1.44	LV	CELLSTATES	vFB3	control_TTN	11	18
SERPINF1	1.2	0.0455	0.865	0.53	8.63	11.3	0.00133	1.34	LV	CELLSTATES	vFB3	control_TTN	11	18
CD63	1.17	0.0453	0.443	0.218	7.58	11.3	0.00132	1.34	LV	CELLSTATES	vFB3	control_TTN	11	18
RAD23A	1.16	0.0457	0.246	0.0995	6.52	11.3	0.00135	1.34	LV	CELLSTATES	vFB3	control_TTN	11	18
CACNB2	1.15	0.0443	0.254	0.117	6.77	11.4	0.00127	1.35	LV	CELLSTATES	vFB3	control_TTN	11	18
CEBPD	1.11	0.0246	1.49	0.601	8.95	13.9	0.000413	1.61	LV	CELLSTATES	vFB3	control_TTN	11	18
XBP1	1.11	0.0361	0.361	0.139	7.04	12.4	0.000826	1.44	LV	CELLSTATES	vFB3	control_TTN	11	18
H3F3B	1.09	0.0298	0.901	0.397	8.37	13.1	0.000584	1.53	LV	CELLSTATES	vFB3	control_TTN	11	18
RNF24	1.05	0.0183	0.763	0.369	8.1	15	0.000267	1.74	LV	CELLSTATES	vFB3	control_TTN	11	18
SMG6	1.04	0.0269	0.997	0.486	8.38	13.5	0.000498	1.57	LV	CELLSTATES	vFB3	control_TTN	11	18
RYR2	1.03	0.0353	0.706	0.712	8.21	12.5	0.000766	1.45	LV	CELLSTATES	vFB3	control_TTN	11	18
