# Supplementary material for: Pathogenic variants damage cell composition and single cell transcription in cardiomyopathies
Source: Science. Author manuscript; Available in PMC 2022 Oct 3. (PMC9528698; doi:10.1126/science.abo1984)
Supplement: Supp table 20.8 [file NIHMS1835045-supplement-Supp_table_20_8.xlsx]

## Sheet: Index
Column name	Description
Gene	Gene symbol, Ensembl 84
logFC	log2-fold change
FDR	False discovery rate; FDR is the PValue after (by default) Benjamini-Hochberg correction.
mean_exp_control	Mean expression values across controls
mean_exp_genotype	Mean expression values across disease samples
logCPM	logCPM is the average expression of all pseudobulked samples for that particular gene across all samples on the log2-scale expressed in counts per million (cpm, as calculated by edgeR after normalization).
F	Output of quasi-likelihood F-test
PValue	PValue is the nominal p-value derived from F
FDR_plot	-log10(False discovery rate)
Region	Studied region (LV or RV)
annotation_level	Cell-type or cell-state
cell_state/state	Specification which cell-type or state was analysed
comparison	Specification control_GENOTYPE
Observations_genotype	Numbers of Patients included in edgeR (patients with low number of nuclei have been excluded)
Observations_reference	Numbers of Patients included in edgeR (patients with low number of nuclei have been excluded)

## Sheet: control_LMNA
Gene	logFC	FDR	mean_exp_control	mean_exp_genotype	logCPM	F	PValue	FDR_plot	Region	annotation_level	cell_state	comparison	Observations_genotype	Observations_reference
CCL2	6.18	2.78e-08	0.147	0.00242	5.93	88.6	2.08e-12	7.56	LV	CELLSTATES	vFB4	control_LMNA	12	18
NPPC	4.36	2.77e-05	0.0907	0.00596	5.11	37.9	1.54e-07	4.56	LV	CELLSTATES	vFB4	control_LMNA	12	18
CCL11	4.21	0.000162	0.0166	0.000314	3.48	30.5	1.37e-06	3.79	LV	CELLSTATES	vFB4	control_LMNA	12	18
CXCL1	3.93	0.00377	0.0248	0.00244	3.81	17.7	0.000113	2.42	LV	CELLSTATES	vFB4	control_LMNA	12	18
CLCF1	3.44	0.00107	0.0188	0.000686	3.44	22.7	1.86e-05	2.97	LV	CELLSTATES	vFB4	control_LMNA	12	18
ADAMTS4	3.15	0.000729	0.0643	0.00914	4.79	24.4	1.04e-05	3.14	LV	CELLSTATES	vFB4	control_LMNA	12	18
POU5F1	3	0.00151	0.0239	0.00398	3.81	21.5	2.86e-05	2.82	LV	CELLSTATES	vFB4	control_LMNA	12	18
MARCKSL1	2.99	2.22e-05	0.0538	0.00967	4.56	39.2	1.08e-07	4.65	LV	CELLSTATES	vFB4	control_LMNA	12	18
RARRES1	2.94	6.65e-07	0.529	0.107	7.66	60.4	5.42e-10	6.18	LV	CELLSTATES	vFB4	control_LMNA	12	18
AP005059.1	2.66	0.00122	0.028	0.00746	4.08	22.2	2.19e-05	2.91	LV	CELLSTATES	vFB4	control_LMNA	12	18
APOD	2.65	0.000968	2.55	0.624	10.1	23.2	1.57e-05	3.01	LV	CELLSTATES	vFB4	control_LMNA	12	18
PLAU	2.59	0.00148	0.0977	0.0354	5.3	21.5	2.79e-05	2.83	LV	CELLSTATES	vFB4	control_LMNA	12	18
BICDL1	2.54	0.00961	0.0217	0.00881	3.71	14.3	0.000437	2.02	LV	CELLSTATES	vFB4	control_LMNA	12	18
ELANE	2.52	2.3e-06	0.109	0.0234	5.41	52.2	3.61e-09	5.64	LV	CELLSTATES	vFB4	control_LMNA	12	18
PROK1	2.49	0.0284	0.0154	0.00546	3.46	10.4	0.00231	1.55	LV	CELLSTATES	vFB4	control_LMNA	12	18
R3HDML	2.49	0.00949	0.013	0.00136	3.3	14.4	0.000422	2.02	LV	CELLSTATES	vFB4	control_LMNA	12	18
LINC00881	2.48	0.00974	0.0275	0.00345	3.64	14.3	0.000444	2.01	LV	CELLSTATES	vFB4	control_LMNA	12	18
HES1	2.4	0.00101	0.348	0.0927	7.22	22.9	1.69e-05	2.99	LV	CELLSTATES	vFB4	control_LMNA	12	18
TCF24	2.4	0.0143	0.0168	0.00398	3.4	12.7	0.000834	1.84	LV	CELLSTATES	vFB4	control_LMNA	12	18
KAZN-AS1	2.36	0.00202	0.0786	0.0182	4.96	20.2	4.5e-05	2.69	LV	CELLSTATES	vFB4	control_LMNA	12	18
CHRDL2	2.32	0.00169	0.0759	0.031	5.22	21	3.35e-05	2.77	LV	CELLSTATES	vFB4	control_LMNA	12	18
KCNE4	2.3	0.000127	0.0754	0.0231	4.89	31.6	9.78e-07	3.9	LV	CELLSTATES	vFB4	control_LMNA	12	18
SOCS3	2.28	0.00073	0.0892	0.025	5.13	24.3	1.07e-05	3.14	LV	CELLSTATES	vFB4	control_LMNA	12	18
SPDYE2B	2.27	0.00311	0.0134	0.00305	3.27	18.5	8.44e-05	2.51	LV	CELLSTATES	vFB4	control_LMNA	12	18
PTGIR	2.26	4.75e-06	0.188	0.058	6.23	47.4	1.21e-08	5.32	LV	CELLSTATES	vFB4	control_LMNA	12	18
SLC2A6	2.26	0.0038	0.0207	0.00422	3.7	17.7	0.000114	2.42	LV	CELLSTATES	vFB4	control_LMNA	12	18
FBLIM1	2.24	0.00222	0.0279	0.0078	3.85	19.9	5.1e-05	2.65	LV	CELLSTATES	vFB4	control_LMNA	12	18
SLC16A12-AS1	2.21	0.00521	0.0184	0.00331	3.62	16.6	0.000176	2.28	LV	CELLSTATES	vFB4	control_LMNA	12	18
APLNR	2.2	0.02	0.0226	0.0083	3.77	11.5	0.00139	1.7	LV	CELLSTATES	vFB4	control_LMNA	12	18
MED18	2.17	0.0059	0.0157	0.00677	3.35	16.1	0.000213	2.23	LV	CELLSTATES	vFB4	control_LMNA	12	18
ACE2	2.13	0.00312	0.0652	0.0199	4.86	18.5	8.51e-05	2.51	LV	CELLSTATES	vFB4	control_LMNA	12	18
BMX	2.13	0.00107	0.0942	0.0284	5.24	22.7	1.85e-05	2.97	LV	CELLSTATES	vFB4	control_LMNA	12	18
G0S2	2.11	0.00291	0.0327	0.0172	4.13	18.8	7.44e-05	2.54	LV	CELLSTATES	vFB4	control_LMNA	12	18
TRIM47	2.08	1.28e-05	0.0898	0.0303	5.2	42.3	4.56e-08	4.89	LV	CELLSTATES	vFB4	control_LMNA	12	18
RPS6KL1	2.06	0.0109	0.0188	0.00498	3.48	13.8	0.000537	1.96	LV	CELLSTATES	vFB4	control_LMNA	12	18
SMYD1	2.05	0.0321	0.0172	0.00782	3.55	9.97	0.00277	1.49	LV	CELLSTATES	vFB4	control_LMNA	12	18
ID2	2.03	1.32e-05	0.167	0.0656	6.12	41.7	5.35e-08	4.88	LV	CELLSTATES	vFB4	control_LMNA	12	18
AC097716.1	2.02	0.0174	0.0141	0.00452	3.39	12	0.00116	1.76	LV	CELLSTATES	vFB4	control_LMNA	12	18
RGR	2.01	0.0284	0.0152	0.00421	3.44	10.4	0.00231	1.55	LV	CELLSTATES	vFB4	control_LMNA	12	18
LAMC3	2	0.0204	0.0153	0.00475	3.27	11.4	0.00145	1.69	LV	CELLSTATES	vFB4	control_LMNA	12	18
PAM16	2	0.00298	0.0277	0.00915	3.99	18.7	7.75e-05	2.53	LV	CELLSTATES	vFB4	control_LMNA	12	18
SLC6A9	2	0.0429	0.014	0.00339	3.32	8.94	0.00441	1.37	LV	CELLSTATES	vFB4	control_LMNA	12	18
AC068675.1	1.99	0.00253	0.024	0.00742	3.76	19.4	6.1e-05	2.6	LV	CELLSTATES	vFB4	control_LMNA	12	18
NGFR	1.98	0.036	0.0211	0.0078	3.76	9.59	0.00329	1.44	LV	CELLSTATES	vFB4	control_LMNA	12	18
PZP	1.98	0.0162	0.0128	0.00284	3.28	12.2	0.00103	1.79	LV	CELLSTATES	vFB4	control_LMNA	12	18
SELENBP1	1.98	1.28e-05	0.0978	0.035	5.39	42.3	4.6e-08	4.89	LV	CELLSTATES	vFB4	control_LMNA	12	18
MYD88	1.97	0.00514	0.0134	0.00401	3.38	16.7	0.000172	2.29	LV	CELLSTATES	vFB4	control_LMNA	12	18
RPS17	1.97	0.0302	0.0345	0.013	3.87	10.2	0.00252	1.52	LV	CELLSTATES	vFB4	control_LMNA	12	18
CLNK	1.96	0.015	0.0318	0.0134	4.18	12.6	0.000894	1.82	LV	CELLSTATES	vFB4	control_LMNA	12	18
LINC00473	1.96	0.0477	0.0177	0.00381	3.65	8.58	0.00523	1.32	LV	CELLSTATES	vFB4	control_LMNA	12	18
YDJC	1.96	0.0116	0.0136	0.00343	3.23	13.5	0.000597	1.94	LV	CELLSTATES	vFB4	control_LMNA	12	18
AC021351.1	1.94	0.0141	0.0133	0.00391	3.24	12.8	0.000812	1.85	LV	CELLSTATES	vFB4	control_LMNA	12	18
AL669970.3	1.93	0.00449	0.0287	0.012	4.1	17.1	0.000143	2.35	LV	CELLSTATES	vFB4	control_LMNA	12	18
BCL3	1.92	0.00291	0.0426	0.0185	4.42	18.8	7.52e-05	2.54	LV	CELLSTATES	vFB4	control_LMNA	12	18
GRIN3A	1.92	0.0113	0.0174	0.00636	3.56	13.7	0.000565	1.95	LV	CELLSTATES	vFB4	control_LMNA	12	18
SH3GL2	1.89	0.0113	0.0321	0.0173	4.37	13.7	0.000567	1.95	LV	CELLSTATES	vFB4	control_LMNA	12	18
LINC00482	1.88	0.0228	0.021	0.00496	3.61	11.1	0.0017	1.64	LV	CELLSTATES	vFB4	control_LMNA	12	18
AC078842.2	1.87	0.00547	0.0321	0.00944	3.99	16.4	0.00019	2.26	LV	CELLSTATES	vFB4	control_LMNA	12	18
PECAM1	1.87	0.000422	0.127	0.0466	5.59	26.6	4.92e-06	3.37	LV	CELLSTATES	vFB4	control_LMNA	12	18
RIPOR3	1.86	0.000257	0.192	0.0612	6.24	28.6	2.54e-06	3.59	LV	CELLSTATES	vFB4	control_LMNA	12	18
AC092100.1	1.85	0.0229	0.014	0.00489	3.37	11.1	0.00172	1.64	LV	CELLSTATES	vFB4	control_LMNA	12	18
LSAMP-AS1	1.84	0.00272	0.101	0.0446	5.74	19.1	6.68e-05	2.57	LV	CELLSTATES	vFB4	control_LMNA	12	18
TMEM100	1.84	0.00491	0.0386	0.0165	4.29	16.8	0.000163	2.31	LV	CELLSTATES	vFB4	control_LMNA	12	18
MSC	1.83	0.00373	0.0251	0.00731	3.64	17.8	0.000111	2.43	LV	CELLSTATES	vFB4	control_LMNA	12	18
INSRR	1.81	0.00936	0.0559	0.0303	4.86	14.5	0.000411	2.03	LV	CELLSTATES	vFB4	control_LMNA	12	18
MKRN3	1.81	0.00695	0.0595	0.035	5.04	15.5	0.000269	2.16	LV	CELLSTATES	vFB4	control_LMNA	12	18
ST3GAL5	1.81	2.77e-06	0.27	0.127	6.71	50.8	5.08e-09	5.56	LV	CELLSTATES	vFB4	control_LMNA	12	18
ANKRD2	1.8	0.0121	0.0407	0.0159	4.08	13.4	0.000642	1.92	LV	CELLSTATES	vFB4	control_LMNA	12	18
NMRK2	1.8	0.0321	0.0289	0.0104	3.92	9.96	0.00279	1.49	LV	CELLSTATES	vFB4	control_LMNA	12	18
ABHD12B	1.79	0.00449	0.0309	0.00835	3.95	17.1	0.000142	2.35	LV	CELLSTATES	vFB4	control_LMNA	12	18
AL035071.1	1.79	0.0224	0.017	0.00778	3.58	11.1	0.00165	1.65	LV	CELLSTATES	vFB4	control_LMNA	12	18
LINC01060	1.79	0.0282	0.0329	0.0126	4.11	10.4	0.00228	1.55	LV	CELLSTATES	vFB4	control_LMNA	12	18
LDLR	1.77	0.000547	0.101	0.0333	5.32	25.6	6.87e-06	3.26	LV	CELLSTATES	vFB4	control_LMNA	12	18
MAP3K19	1.76	0.00481	0.042	0.0195	4.55	16.9	0.000157	2.32	LV	CELLSTATES	vFB4	control_LMNA	12	18
AC093895.1	1.74	0.00352	0.0926	0.0356	5.38	18	0.000101	2.45	LV	CELLSTATES	vFB4	control_LMNA	12	18
CYR61	1.74	0.00961	0.158	0.0788	6.21	14.3	0.000437	2.02	LV	CELLSTATES	vFB4	control_LMNA	12	18
MT-CO1	1.73	0.00022	1.05	0.498	8.86	29.3	2.01e-06	3.66	LV	CELLSTATES	vFB4	control_LMNA	12	18
TMC7	1.73	0.0485	0.0136	0.00685	3.4	8.51	0.0054	1.31	LV	CELLSTATES	vFB4	control_LMNA	12	18
AC020687.1	1.72	0.0107	0.0232	0.0101	3.79	13.9	0.000513	1.97	LV	CELLSTATES	vFB4	control_LMNA	12	18
BHLHE40	1.72	0.0108	0.215	0.0974	6.46	13.9	0.000525	1.97	LV	CELLSTATES	vFB4	control_LMNA	12	18
AC009163.1	1.71	0.0398	0.0198	0.00921	3.74	9.22	0.0039	1.4	LV	CELLSTATES	vFB4	control_LMNA	12	18
HIGD1B	1.71	0.0153	0.0219	0.00621	3.9	12.5	0.000933	1.82	LV	CELLSTATES	vFB4	control_LMNA	12	18
STAM-AS1	1.71	0.0307	0.013	0.00554	3.37	10.1	0.00259	1.51	LV	CELLSTATES	vFB4	control_LMNA	12	18
GNA14-AS1	1.7	0.00456	0.174	0.085	6.24	17.1	0.000147	2.34	LV	CELLSTATES	vFB4	control_LMNA	12	18
IER3	1.7	0.00247	0.122	0.0427	5.55	19.5	5.89e-05	2.61	LV	CELLSTATES	vFB4	control_LMNA	12	18
ZNF831	1.7	0.0303	0.0166	0.00527	3.57	10.2	0.00253	1.52	LV	CELLSTATES	vFB4	control_LMNA	12	18
ADA	1.69	2.23e-07	0.2	0.0874	6.33	66.9	1.33e-10	6.65	LV	CELLSTATES	vFB4	control_LMNA	12	18
KNG1	1.69	0.0497	0.0136	0.00425	3.37	8.43	0.00561	1.3	LV	CELLSTATES	vFB4	control_LMNA	12	18
AQP7	1.68	0.016	0.0257	0.0112	3.8	12.3	0.001	1.8	LV	CELLSTATES	vFB4	control_LMNA	12	18
LINC01856	1.68	0.00355	0.0581	0.0187	4.74	18	0.000103	2.45	LV	CELLSTATES	vFB4	control_LMNA	12	18
AC099753.1	1.67	0.0481	0.0136	0.00459	3.37	8.55	0.0053	1.32	LV	CELLSTATES	vFB4	control_LMNA	12	18
CFD	1.67	0.000883	3.2	1.54	10.3	23.5	1.4e-05	3.05	LV	CELLSTATES	vFB4	control_LMNA	12	18
PPL	1.67	0.000707	0.152	0.0682	5.9	24.5	9.89e-06	3.15	LV	CELLSTATES	vFB4	control_LMNA	12	18
RELB	1.67	0.000216	0.0623	0.0295	4.87	29.4	1.95e-06	3.67	LV	CELLSTATES	vFB4	control_LMNA	12	18
SH3RF2	1.67	0.0473	0.0224	0.00744	3.72	8.61	0.00515	1.32	LV	CELLSTATES	vFB4	control_LMNA	12	18
AC008591.1	1.65	0.000658	0.126	0.0632	5.73	24.8	8.86e-06	3.18	LV	CELLSTATES	vFB4	control_LMNA	12	18
IFITM2	1.64	0.00909	0.133	0.0852	5.83	14.6	0.000395	2.04	LV	CELLSTATES	vFB4	control_LMNA	12	18
SMIM10	1.64	0.0191	0.0196	0.0073	3.56	11.7	0.00131	1.72	LV	CELLSTATES	vFB4	control_LMNA	12	18
COX6A2	1.63	0.0156	0.0692	0.0318	5.09	12.4	0.000975	1.81	LV	CELLSTATES	vFB4	control_LMNA	12	18
KCNQ1	1.63	8.95e-06	0.183	0.0855	6.22	44.2	2.75e-08	5.05	LV	CELLSTATES	vFB4	control_LMNA	12	18
MRGPRF	1.62	0.00959	0.032	0.019	4.15	14.3	0.000434	2.02	LV	CELLSTATES	vFB4	control_LMNA	12	18
AP000757.1	1.61	0.035	0.0178	0.00554	3.61	9.68	0.00316	1.46	LV	CELLSTATES	vFB4	control_LMNA	12	18
PTP4A3	1.61	0.00483	0.0268	0.0162	3.88	16.9	0.000159	2.32	LV	CELLSTATES	vFB4	control_LMNA	12	18
PTPRO	1.61	0.0488	0.0193	0.0115	3.99	8.48	0.00547	1.31	LV	CELLSTATES	vFB4	control_LMNA	12	18
FMNL1	1.6	8.45e-05	0.0837	0.0386	5.19	33.2	6.09e-07	4.07	LV	CELLSTATES	vFB4	control_LMNA	12	18
CDK18	1.59	0.0437	0.0146	0.0105	3.42	8.9	0.00451	1.36	LV	CELLSTATES	vFB4	control_LMNA	12	18
ISYNA1	1.58	0.046	0.0149	0.00659	3.35	8.72	0.0049	1.34	LV	CELLSTATES	vFB4	control_LMNA	12	18
LRP4	1.58	0.00568	0.553	0.336	8.16	16.3	0.0002	2.25	LV	CELLSTATES	vFB4	control_LMNA	12	18
AC007529.2	1.57	7.06e-05	0.237	0.119	6.55	33.9	4.92e-07	4.15	LV	CELLSTATES	vFB4	control_LMNA	12	18
CTSC	1.56	0.0106	0.111	0.0431	5.48	13.9	0.000508	1.97	LV	CELLSTATES	vFB4	control_LMNA	12	18
PLCXD3	1.56	0.00036	0.39	0.188	7.26	27.2	3.96e-06	3.44	LV	CELLSTATES	vFB4	control_LMNA	12	18
SERPINE3	1.56	0.012	0.0447	0.0157	4.44	13.4	0.000634	1.92	LV	CELLSTATES	vFB4	control_LMNA	12	18
LPCAT4	1.55	0.0311	0.0159	0.00553	3.56	10.1	0.00263	1.51	LV	CELLSTATES	vFB4	control_LMNA	12	18
VEGFD	1.55	0.000246	0.303	0.171	6.93	28.8	2.37e-06	3.61	LV	CELLSTATES	vFB4	control_LMNA	12	18
FGF10	1.54	0.0386	0.0723	0.0417	5.04	9.32	0.00371	1.41	LV	CELLSTATES	vFB4	control_LMNA	12	18
IER2	1.54	0.0144	0.152	0.0741	6.07	12.7	0.000841	1.84	LV	CELLSTATES	vFB4	control_LMNA	12	18
AC020661.3	1.53	0.0137	0.0294	0.0182	4.27	12.9	0.000779	1.86	LV	CELLSTATES	vFB4	control_LMNA	12	18
DIO2-AS1	1.53	0.000434	0.0821	0.0376	5.11	26.5	5.14e-06	3.36	LV	CELLSTATES	vFB4	control_LMNA	12	18
RNF212B	1.53	0.0019	0.0404	0.0189	4.41	20.5	4.05e-05	2.72	LV	CELLSTATES	vFB4	control_LMNA	12	18
AC005699.1	1.52	0.00499	0.0484	0.0247	4.59	16.7	0.000166	2.3	LV	CELLSTATES	vFB4	control_LMNA	12	18
PLN	1.52	0.00551	0.13	0.0699	5.82	16.4	0.000192	2.26	LV	CELLSTATES	vFB4	control_LMNA	12	18
SLC1A2	1.5	0.0103	0.113	0.0609	5.56	14	0.000488	1.99	LV	CELLSTATES	vFB4	control_LMNA	12	18
C4orf19	1.49	2.77e-05	0.104	0.0432	5.45	37.9	1.53e-07	4.56	LV	CELLSTATES	vFB4	control_LMNA	12	18
TINAGL1	1.49	0.0484	0.0161	0.0124	3.55	8.52	0.00537	1.31	LV	CELLSTATES	vFB4	control_LMNA	12	18
TRDN-AS1	1.49	0.00437	0.0726	0.0341	4.95	17.3	0.000136	2.36	LV	CELLSTATES	vFB4	control_LMNA	12	18
AC009975.1	1.48	0.0182	0.035	0.0213	4.33	11.8	0.00123	1.74	LV	CELLSTATES	vFB4	control_LMNA	12	18
FHL3	1.48	0.00526	0.0508	0.0212	4.49	16.5	0.00018	2.28	LV	CELLSTATES	vFB4	control_LMNA	12	18
SPHK1	1.48	0.0149	0.0616	0.0297	4.76	12.6	0.000888	1.83	LV	CELLSTATES	vFB4	control_LMNA	12	18
IDH2	1.47	0.00116	0.055	0.0229	4.63	22.4	2.07e-05	2.94	LV	CELLSTATES	vFB4	control_LMNA	12	18
STUM	1.47	0.0144	0.0368	0.0194	4.26	12.7	0.000839	1.84	LV	CELLSTATES	vFB4	control_LMNA	12	18
VASN	1.47	0.00291	0.0885	0.0416	5.22	18.8	7.49e-05	2.54	LV	CELLSTATES	vFB4	control_LMNA	12	18
ZNF749	1.47	0.0166	0.0272	0.0158	3.93	12.2	0.00107	1.78	LV	CELLSTATES	vFB4	control_LMNA	12	18
FLT3	1.46	0.0329	0.0269	0.0127	3.9	9.88	0.00289	1.48	LV	CELLSTATES	vFB4	control_LMNA	12	18
G6PD	1.46	0.0242	0.0313	0.0158	4	10.9	0.00184	1.62	LV	CELLSTATES	vFB4	control_LMNA	12	18
GPRC5D-AS1	1.45	0.00451	0.0542	0.0278	4.71	17.1	0.000145	2.35	LV	CELLSTATES	vFB4	control_LMNA	12	18
H1F0	1.45	0.017	0.0555	0.0245	4.59	12.1	0.00111	1.77	LV	CELLSTATES	vFB4	control_LMNA	12	18
SNHG18	1.45	0.00884	0.0381	0.019	4.34	14.7	0.000376	2.05	LV	CELLSTATES	vFB4	control_LMNA	12	18
AC016722.2	1.44	0.0107	0.035	0.0146	4.28	13.9	0.000519	1.97	LV	CELLSTATES	vFB4	control_LMNA	12	18
AKR1C2	1.44	0.00177	0.126	0.0597	5.68	20.8	3.68e-05	2.75	LV	CELLSTATES	vFB4	control_LMNA	12	18
MROH2B	1.44	0.0159	0.0479	0.0177	4.56	12.3	0.000997	1.8	LV	CELLSTATES	vFB4	control_LMNA	12	18
RPLP2	1.44	0.000307	0.173	0.101	6.21	27.8	3.31e-06	3.51	LV	CELLSTATES	vFB4	control_LMNA	12	18
MPP7	1.43	0.0144	0.038	0.0197	4.37	12.7	0.000839	1.84	LV	CELLSTATES	vFB4	control_LMNA	12	18
AP001439.1	1.42	0.00299	0.0513	0.0287	4.7	18.7	7.81e-05	2.52	LV	CELLSTATES	vFB4	control_LMNA	12	18
EDNRB	1.42	0.00174	0.175	0.0745	6.06	20.9	3.55e-05	2.76	LV	CELLSTATES	vFB4	control_LMNA	12	18
SEPT9	1.42	7.67e-05	0.115	0.0532	5.58	33.6	5.45e-07	4.12	LV	CELLSTATES	vFB4	control_LMNA	12	18
SHKBP1	1.42	0.0185	0.026	0.0121	3.92	11.8	0.00126	1.73	LV	CELLSTATES	vFB4	control_LMNA	12	18
SPDYE2	1.42	0.00825	0.237	0.138	6.83	14.9	0.000344	2.08	LV	CELLSTATES	vFB4	control_LMNA	12	18
TIMP1	1.42	0.00734	0.928	0.505	8.51	15.3	0.000289	2.13	LV	CELLSTATES	vFB4	control_LMNA	12	18
TMEM176B	1.42	0.0205	0.0927	0.0495	5.34	11.4	0.00146	1.69	LV	CELLSTATES	vFB4	control_LMNA	12	18
TNFAIP6	1.42	0.000828	0.299	0.141	6.84	23.8	1.26e-05	3.08	LV	CELLSTATES	vFB4	control_LMNA	12	18
AC097521.1	1.41	0.0493	0.0397	0.0226	4.59	8.45	0.00555	1.31	LV	CELLSTATES	vFB4	control_LMNA	12	18
ARMC7	1.41	0.0293	0.0252	0.0102	3.72	10.3	0.00241	1.53	LV	CELLSTATES	vFB4	control_LMNA	12	18
DPP10	1.41	0.00763	0.0388	0.0208	4.41	15.2	0.000305	2.12	LV	CELLSTATES	vFB4	control_LMNA	12	18
AC022146.2	1.4	0.00409	0.0798	0.0373	5.25	17.5	0.000125	2.39	LV	CELLSTATES	vFB4	control_LMNA	12	18
AC093249.6	1.4	0.0473	0.0156	0.00804	3.51	8.61	0.00514	1.33	LV	CELLSTATES	vFB4	control_LMNA	12	18
IRAK2	1.4	0.00344	0.0401	0.0184	4.38	18.1	9.73e-05	2.46	LV	CELLSTATES	vFB4	control_LMNA	12	18
MEGF11	1.4	0.0227	0.0195	0.0106	3.74	11.1	0.00169	1.64	LV	CELLSTATES	vFB4	control_LMNA	12	18
PRB2	1.4	0.0317	0.0291	0.00993	3.95	10	0.00273	1.5	LV	CELLSTATES	vFB4	control_LMNA	12	18
RPS18	1.4	0.0167	0.0969	0.0747	5.62	12.1	0.00108	1.78	LV	CELLSTATES	vFB4	control_LMNA	12	18
AC009501.1	1.39	0.00473	0.0532	0.029	4.7	16.9	0.000153	2.32	LV	CELLSTATES	vFB4	control_LMNA	12	18
MT-ND1	1.39	0.000828	0.235	0.154	6.65	23.8	1.27e-05	3.08	LV	CELLSTATES	vFB4	control_LMNA	12	18
ALG3	1.38	0.0149	0.0434	0.0192	4.4	12.6	0.000886	1.83	LV	CELLSTATES	vFB4	control_LMNA	12	18
B3GAT2	1.38	0.0202	0.0575	0.0277	4.87	11.5	0.00142	1.7	LV	CELLSTATES	vFB4	control_LMNA	12	18
CCDC192	1.38	0.00959	0.0466	0.0171	4.48	14.3	0.000433	2.02	LV	CELLSTATES	vFB4	control_LMNA	12	18
GRIK1	1.38	0.00073	0.0996	0.0467	5.42	24.3	1.07e-05	3.14	LV	CELLSTATES	vFB4	control_LMNA	12	18
NOCT	1.38	0.000269	0.142	0.0595	5.85	28.4	2.69e-06	3.57	LV	CELLSTATES	vFB4	control_LMNA	12	18
PDE10A	1.38	0.00202	0.436	0.226	7.46	20.2	4.46e-05	2.69	LV	CELLSTATES	vFB4	control_LMNA	12	18
RAB13	1.38	0.00181	0.0469	0.0248	4.6	20.7	3.78e-05	2.74	LV	CELLSTATES	vFB4	control_LMNA	12	18
SGK1	1.38	0.0153	0.0407	0.0246	4.43	12.5	0.00094	1.82	LV	CELLSTATES	vFB4	control_LMNA	12	18
ADAMTSL2	1.37	0.0402	0.0651	0.0298	5	9.17	0.00397	1.4	LV	CELLSTATES	vFB4	control_LMNA	12	18
AGBL1	1.37	0.0443	0.0393	0.0272	4.64	8.85	0.00461	1.35	LV	CELLSTATES	vFB4	control_LMNA	12	18
NMNAT2	1.37	0.0469	0.0184	0.00816	3.67	8.64	0.00509	1.33	LV	CELLSTATES	vFB4	control_LMNA	12	18
NQO1	1.37	0.0162	0.0404	0.0207	4.31	12.2	0.00103	1.79	LV	CELLSTATES	vFB4	control_LMNA	12	18
PPARGC1B	1.37	0.017	0.025	0.0136	3.88	12.1	0.00111	1.77	LV	CELLSTATES	vFB4	control_LMNA	12	18
APOE	1.36	0.0351	0.089	0.0324	5.05	9.67	0.00318	1.45	LV	CELLSTATES	vFB4	control_LMNA	12	18
FAIM2	1.36	0.00758	0.0869	0.065	5.33	15.2	0.0003	2.12	LV	CELLSTATES	vFB4	control_LMNA	12	18
ORMDL2	1.35	0.0169	0.0249	0.0109	3.83	12.1	0.0011	1.77	LV	CELLSTATES	vFB4	control_LMNA	12	18
HSPB3	1.34	0.0366	0.0462	0.0279	4.52	9.52	0.0034	1.44	LV	CELLSTATES	vFB4	control_LMNA	12	18
RARA-AS1	1.34	0.0302	0.0268	0.015	3.95	10.2	0.00251	1.52	LV	CELLSTATES	vFB4	control_LMNA	12	18
S100A4	1.34	0.00086	0.429	0.25	7.4	23.6	1.36e-05	3.07	LV	CELLSTATES	vFB4	control_LMNA	12	18
AC008105.3	1.33	0.00171	0.127	0.0705	5.78	21	3.42e-05	2.77	LV	CELLSTATES	vFB4	control_LMNA	12	18
AC090617.4	1.33	0.00118	0.0743	0.0372	5.06	22.3	2.11e-05	2.93	LV	CELLSTATES	vFB4	control_LMNA	12	18
JUNB	1.33	0.0484	0.546	0.302	7.86	8.53	0.00535	1.31	LV	CELLSTATES	vFB4	control_LMNA	12	18
S100A6	1.33	0.000845	1.08	0.638	8.73	23.7	1.31e-05	3.07	LV	CELLSTATES	vFB4	control_LMNA	12	18
SLCO2B1	1.33	0.0136	0.0937	0.0442	5.38	12.9	0.000775	1.87	LV	CELLSTATES	vFB4	control_LMNA	12	18
MT-ND2	1.32	0.00853	0.192	0.135	6.44	14.8	0.000359	2.07	LV	CELLSTATES	vFB4	control_LMNA	12	18
OLFM2	1.32	0.0183	0.0306	0.0119	4.07	11.8	0.00125	1.74	LV	CELLSTATES	vFB4	control_LMNA	12	18
RNF5	1.32	0.0482	0.0192	0.00942	3.73	8.54	0.00532	1.32	LV	CELLSTATES	vFB4	control_LMNA	12	18
TAC4	1.32	0.00669	0.0401	0.0177	4.43	15.6	0.000256	2.17	LV	CELLSTATES	vFB4	control_LMNA	12	18
AC022217.3	1.31	0.00662	0.0891	0.0354	5.23	15.7	0.000252	2.18	LV	CELLSTATES	vFB4	control_LMNA	12	18
AC084357.2	1.31	0.00268	0.207	0.133	6.57	19.2	6.57e-05	2.57	LV	CELLSTATES	vFB4	control_LMNA	12	18
ACVRL1	1.31	0.00129	0.081	0.0451	5.17	22	2.33e-05	2.89	LV	CELLSTATES	vFB4	control_LMNA	12	18
C3	1.31	0.011	0.432	0.266	7.48	13.8	0.000546	1.96	LV	CELLSTATES	vFB4	control_LMNA	12	18
HSBP1L1	1.31	0.0417	0.0192	0.00963	3.63	9.06	0.00419	1.38	LV	CELLSTATES	vFB4	control_LMNA	12	18
ROMO1	1.31	0.0401	0.0269	0.02	3.94	9.18	0.00395	1.4	LV	CELLSTATES	vFB4	control_LMNA	12	18
ZNF281	1.31	0.00793	0.03	0.0155	4.09	15	0.000325	2.1	LV	CELLSTATES	vFB4	control_LMNA	12	18
CATSPERB	1.3	0.0161	0.466	0.242	7.41	12.3	0.00102	1.79	LV	CELLSTATES	vFB4	control_LMNA	12	18
CLEC12A	1.3	0.0458	0.0259	0.02	4.11	8.73	0.00487	1.34	LV	CELLSTATES	vFB4	control_LMNA	12	18
DBI	1.3	0.00428	0.0765	0.0454	5.02	17.3	0.000132	2.37	LV	CELLSTATES	vFB4	control_LMNA	12	18
AKR1C1	1.29	8.46e-05	0.325	0.182	6.98	33.1	6.31e-07	4.07	LV	CELLSTATES	vFB4	control_LMNA	12	18
CYCS	1.29	0.004	0.0799	0.0455	5.18	17.5	0.000122	2.4	LV	CELLSTATES	vFB4	control_LMNA	12	18
IFITM3	1.29	0.0152	0.301	0.229	7.15	12.5	0.000924	1.82	LV	CELLSTATES	vFB4	control_LMNA	12	18
RPL13A	1.29	0.0156	0.151	0.114	6.17	12.4	0.000977	1.81	LV	CELLSTATES	vFB4	control_LMNA	12	18
CYP4Z1	1.28	0.00877	0.335	0.171	7.02	14.7	0.000372	2.06	LV	CELLSTATES	vFB4	control_LMNA	12	18
DCXR	1.28	0.0129	0.0364	0.0238	4.2	13.1	0.000721	1.89	LV	CELLSTATES	vFB4	control_LMNA	12	18
KAZN	1.28	0.00195	3.74	2.03	10.5	20.3	4.28e-05	2.71	LV	CELLSTATES	vFB4	control_LMNA	12	18
MCM3AP-AS1	1.28	0.0153	0.0411	0.0255	4.46	12.5	0.000934	1.82	LV	CELLSTATES	vFB4	control_LMNA	12	18
SPDYE1	1.28	0.00195	0.0762	0.0441	5.27	20.4	4.25e-05	2.71	LV	CELLSTATES	vFB4	control_LMNA	12	18
EMILIN1	1.27	0.00134	0.0842	0.0485	5.33	21.9	2.47e-05	2.87	LV	CELLSTATES	vFB4	control_LMNA	12	18
KANK3	1.27	0.0426	0.0269	0.0142	4.04	8.97	0.00436	1.37	LV	CELLSTATES	vFB4	control_LMNA	12	18
KPNA2	1.27	0.0308	0.0381	0.0226	4.39	10.1	0.0026	1.51	LV	CELLSTATES	vFB4	control_LMNA	12	18
PFN1	1.27	0.0104	0.0888	0.0552	5.35	14	0.000493	1.98	LV	CELLSTATES	vFB4	control_LMNA	12	18
USP39	1.27	0.00171	0.337	0.239	7.41	20.9	3.45e-05	2.77	LV	CELLSTATES	vFB4	control_LMNA	12	18
AL139095.4	1.26	0.00451	0.0751	0.0364	5.18	17.1	0.000145	2.35	LV	CELLSTATES	vFB4	control_LMNA	12	18
EMP3	1.26	0.00763	0.162	0.097	6.11	15.2	0.000305	2.12	LV	CELLSTATES	vFB4	control_LMNA	12	18
LARP6	1.26	2.74e-05	0.225	0.121	6.43	38.1	1.44e-07	4.56	LV	CELLSTATES	vFB4	control_LMNA	12	18
MIEN1	1.26	0.0155	0.0359	0.0192	4.28	12.4	0.00096	1.81	LV	CELLSTATES	vFB4	control_LMNA	12	18
RPL34	1.26	0.00893	0.123	0.087	5.76	14.6	0.000382	2.05	LV	CELLSTATES	vFB4	control_LMNA	12	18
ZNF436-AS1	1.26	0.0347	0.0231	0.0125	3.86	9.71	0.00311	1.46	LV	CELLSTATES	vFB4	control_LMNA	12	18
BX322234.1	1.25	0.0075	0.117	0.0526	5.55	15.3	0.000296	2.13	LV	CELLSTATES	vFB4	control_LMNA	12	18
COCH	1.25	0.00959	0.0921	0.0485	5.5	14.3	0.00043	2.02	LV	CELLSTATES	vFB4	control_LMNA	12	18
EHD1	1.25	0.0296	0.0378	0.0174	4.3	10.3	0.00244	1.53	LV	CELLSTATES	vFB4	control_LMNA	12	18
IMP4	1.25	0.00322	0.0445	0.0261	4.56	18.4	8.82e-05	2.49	LV	CELLSTATES	vFB4	control_LMNA	12	18
MIDN	1.25	0.00247	0.0817	0.0442	5.21	19.5	5.89e-05	2.61	LV	CELLSTATES	vFB4	control_LMNA	12	18
PTGIS	1.25	0.00194	1.03	0.696	8.72	20.4	4.17e-05	2.71	LV	CELLSTATES	vFB4	control_LMNA	12	18
SELENOK	1.25	0.0341	0.045	0.0214	4.43	9.76	0.00305	1.47	LV	CELLSTATES	vFB4	control_LMNA	12	18
SLC47A1	1.25	0.0399	0.0313	0.0195	4.2	9.21	0.00391	1.4	LV	CELLSTATES	vFB4	control_LMNA	12	18
AC010997.5	1.24	0.0181	0.0309	0.0161	4.13	11.8	0.00122	1.74	LV	CELLSTATES	vFB4	control_LMNA	12	18
FSD2	1.24	0.00333	0.0719	0.0323	4.93	18.3	9.26e-05	2.48	LV	CELLSTATES	vFB4	control_LMNA	12	18
AC004448.2	1.23	0.0444	0.0265	0.0208	3.86	8.84	0.00463	1.35	LV	CELLSTATES	vFB4	control_LMNA	12	18
AC073333.1	1.23	0.0316	0.0321	0.0143	4.19	10	0.00271	1.5	LV	CELLSTATES	vFB4	control_LMNA	12	18
AC018682.1	1.22	0.000948	0.44	0.271	7.64	23.2	1.52e-05	3.02	LV	CELLSTATES	vFB4	control_LMNA	12	18
ETV4	1.21	0.00645	0.038	0.018	4.37	15.8	0.000241	2.19	LV	CELLSTATES	vFB4	control_LMNA	12	18
IGFBP4	1.21	0.0114	0.352	0.246	7.21	13.6	0.000576	1.94	LV	CELLSTATES	vFB4	control_LMNA	12	18
PLET1	1.21	0.0203	0.0449	0.0252	4.57	11.5	0.00144	1.69	LV	CELLSTATES	vFB4	control_LMNA	12	18
AC017002.5	1.2	0.00776	0.199	0.111	6.39	15.1	0.000314	2.11	LV	CELLSTATES	vFB4	control_LMNA	12	18
FKBP14	1.2	0.0174	0.0469	0.024	4.5	12	0.00115	1.76	LV	CELLSTATES	vFB4	control_LMNA	12	18
SCUBE3	1.2	0.0109	0.0549	0.0294	4.84	13.8	0.000538	1.96	LV	CELLSTATES	vFB4	control_LMNA	12	18
SH3BGRL3	1.2	0.0176	0.18	0.108	6.05	11.9	0.00118	1.76	LV	CELLSTATES	vFB4	control_LMNA	12	18
AC110023.1	1.19	0.0417	0.0638	0.0501	4.92	9.07	0.00418	1.38	LV	CELLSTATES	vFB4	control_LMNA	12	18
BANK1	1.19	0.0448	0.0415	0.0251	4.5	8.8	0.00471	1.35	LV	CELLSTATES	vFB4	control_LMNA	12	18
PHKG2	1.19	0.034	0.0304	0.0162	4.01	9.77	0.00303	1.47	LV	CELLSTATES	vFB4	control_LMNA	12	18
AC009950.1	1.18	0.025	0.0532	0.029	4.8	10.8	0.00194	1.6	LV	CELLSTATES	vFB4	control_LMNA	12	18
MYH13	1.18	0.00322	0.188	0.0994	6.28	18.4	8.85e-05	2.49	LV	CELLSTATES	vFB4	control_LMNA	12	18
SPDYE5	1.18	0.000456	0.143	0.0948	6.1	26.3	5.42e-06	3.34	LV	CELLSTATES	vFB4	control_LMNA	12	18
ARID3A	1.17	0.00699	0.0569	0.0401	4.87	15.5	0.000271	2.16	LV	CELLSTATES	vFB4	control_LMNA	12	18
BLVRB	1.17	0.000329	0.13	0.0708	5.8	27.5	3.59e-06	3.48	LV	CELLSTATES	vFB4	control_LMNA	12	18
CDC42EP1	1.17	0.0386	0.032	0.0238	4.08	9.33	0.0037	1.41	LV	CELLSTATES	vFB4	control_LMNA	12	18
FADS2	1.17	0.0177	0.0895	0.0534	5.35	11.9	0.00119	1.75	LV	CELLSTATES	vFB4	control_LMNA	12	18
HIC1	1.17	0.0219	0.0797	0.0551	5.14	11.2	0.00161	1.66	LV	CELLSTATES	vFB4	control_LMNA	12	18
PKM	1.17	0.000304	0.19	0.133	6.39	27.9	3.2e-06	3.52	LV	CELLSTATES	vFB4	control_LMNA	12	18
PSME1	1.17	0.0431	0.032	0.0242	4.35	8.93	0.00444	1.37	LV	CELLSTATES	vFB4	control_LMNA	12	18
PTMA	1.17	0.0102	0.286	0.209	6.88	14.1	0.000481	1.99	LV	CELLSTATES	vFB4	control_LMNA	12	18
RPLP0	1.17	0.000977	0.257	0.16	6.68	23.1	1.6e-05	3.01	LV	CELLSTATES	vFB4	control_LMNA	12	18
AC013640.1	1.16	0.0366	0.0347	0.0219	4.44	9.52	0.0034	1.44	LV	CELLSTATES	vFB4	control_LMNA	12	18
OST4	1.16	0.0422	0.0522	0.0329	4.81	9.01	0.00429	1.38	LV	CELLSTATES	vFB4	control_LMNA	12	18
PDGFRB	1.16	2.77e-06	0.737	0.431	8.18	50.8	5.17e-09	5.56	LV	CELLSTATES	vFB4	control_LMNA	12	18
TEX26-AS1	1.16	0.00352	0.244	0.132	6.68	18	0.000101	2.45	LV	CELLSTATES	vFB4	control_LMNA	12	18
AC010260.1	1.15	0.00596	0.104	0.0508	5.5	16.1	0.000218	2.22	LV	CELLSTATES	vFB4	control_LMNA	12	18
AC025043.1	1.15	0.0192	0.0665	0.039	5.13	11.6	0.00133	1.72	LV	CELLSTATES	vFB4	control_LMNA	12	18
AP001372.1	1.15	0.027	0.0258	0.0151	3.98	10.5	0.00215	1.57	LV	CELLSTATES	vFB4	control_LMNA	12	18
POLA2	1.15	0.00172	0.139	0.0771	5.87	20.9	3.48e-05	2.76	LV	CELLSTATES	vFB4	control_LMNA	12	18
AC013652.1	1.14	0.0224	0.0363	0.0233	4.33	11.1	0.00165	1.65	LV	CELLSTATES	vFB4	control_LMNA	12	18
MGST1	1.14	0.00105	1.73	1.05	9.42	22.8	1.8e-05	2.98	LV	CELLSTATES	vFB4	control_LMNA	12	18
MYL3	1.14	0.021	0.167	0.0909	6.05	11.4	0.00151	1.68	LV	CELLSTATES	vFB4	control_LMNA	12	18
TMEM147	1.14	0.0276	0.0394	0.0303	4.55	10.5	0.0022	1.56	LV	CELLSTATES	vFB4	control_LMNA	12	18
AC005291.2	1.13	0.0174	0.0404	0.023	4.39	12	0.00116	1.76	LV	CELLSTATES	vFB4	control_LMNA	12	18
AC092567.1	1.13	0.00656	0.131	0.075	5.77	15.7	0.000248	2.18	LV	CELLSTATES	vFB4	control_LMNA	12	18
C1R	1.13	0.00914	0.594	0.398	7.97	14.5	0.000399	2.04	LV	CELLSTATES	vFB4	control_LMNA	12	18
CC2D2B	1.13	0.0247	0.0566	0.0335	4.75	10.8	0.00191	1.61	LV	CELLSTATES	vFB4	control_LMNA	12	18
NDUFS8	1.13	0.02	0.0632	0.0319	4.84	11.5	0.0014	1.7	LV	CELLSTATES	vFB4	control_LMNA	12	18
RPL27A	1.13	0.0204	0.0937	0.0679	5.51	11.4	0.00145	1.69	LV	CELLSTATES	vFB4	control_LMNA	12	18
TUBB	1.13	0.00226	0.139	0.0821	5.8	19.8	5.25e-05	2.65	LV	CELLSTATES	vFB4	control_LMNA	12	18
AC007163.1	1.12	0.0443	0.0433	0.0205	4.47	8.84	0.00462	1.35	LV	CELLSTATES	vFB4	control_LMNA	12	18
GRID2	1.12	0.0315	0.0526	0.0323	4.73	10	0.0027	1.5	LV	CELLSTATES	vFB4	control_LMNA	12	18
MTUS2	1.12	0.0422	0.0338	0.0291	4.27	9.01	0.00427	1.38	LV	CELLSTATES	vFB4	control_LMNA	12	18
NDUFA6	1.12	0.0285	0.0456	0.026	4.68	10.4	0.00232	1.55	LV	CELLSTATES	vFB4	control_LMNA	12	18
RPL7	1.12	0.015	0.114	0.0887	5.82	12.6	0.000891	1.82	LV	CELLSTATES	vFB4	control_LMNA	12	18
SATL1	1.12	0.0245	0.0375	0.0263	4.39	10.8	0.00188	1.61	LV	CELLSTATES	vFB4	control_LMNA	12	18
TIGAR	1.12	0.0121	0.05	0.0296	4.69	13.4	0.000639	1.92	LV	CELLSTATES	vFB4	control_LMNA	12	18
AL022323.4	1.11	0.0248	0.064	0.0434	4.99	10.8	0.00192	1.61	LV	CELLSTATES	vFB4	control_LMNA	12	18
FAM184A	1.11	0.0317	0.136	0.0811	5.78	10	0.00273	1.5	LV	CELLSTATES	vFB4	control_LMNA	12	18
LGALS1	1.11	0.00516	0.228	0.154	6.56	16.6	0.000173	2.29	LV	CELLSTATES	vFB4	control_LMNA	12	18
NEB	1.11	0.0288	0.0429	0.0262	4.56	10.3	0.00234	1.54	LV	CELLSTATES	vFB4	control_LMNA	12	18
PGRMC1	1.11	0.0228	0.0531	0.033	4.65	11.1	0.00171	1.64	LV	CELLSTATES	vFB4	control_LMNA	12	18
PLAC9	1.11	0.000381	0.552	0.361	7.81	27	4.31e-06	3.42	LV	CELLSTATES	vFB4	control_LMNA	12	18
SERPINF1	1.11	0.00339	0.803	0.576	8.52	18.2	9.54e-05	2.47	LV	CELLSTATES	vFB4	control_LMNA	12	18
SIRT6	1.11	0.0078	0.0504	0.0281	4.63	15.1	0.000316	2.11	LV	CELLSTATES	vFB4	control_LMNA	12	18
AC091153.2	1.1	0.0488	0.0391	0.0189	4.22	8.48	0.00546	1.31	LV	CELLSTATES	vFB4	control_LMNA	12	18
FAM120AOS	1.1	0.016	0.0524	0.0307	4.74	12.3	0.00101	1.8	LV	CELLSTATES	vFB4	control_LMNA	12	18
SPDYE16	1.1	0.0226	0.071	0.0542	5.33	11.1	0.00167	1.65	LV	CELLSTATES	vFB4	control_LMNA	12	18
AC136604.2	1.09	0.0468	0.0507	0.0371	4.94	8.65	0.00507	1.33	LV	CELLSTATES	vFB4	control_LMNA	12	18
ADH1B	1.09	0.0292	1.03	0.742	8.74	10.3	0.0024	1.53	LV	CELLSTATES	vFB4	control_LMNA	12	18
COX7A1	1.09	0.0136	0.06	0.0443	5.05	12.9	0.000772	1.87	LV	CELLSTATES	vFB4	control_LMNA	12	18
LDHA	1.09	0.00364	0.247	0.154	6.68	17.9	0.000108	2.44	LV	CELLSTATES	vFB4	control_LMNA	12	18
CFL1	1.08	0.00893	0.136	0.0882	5.76	14.6	0.000382	2.05	LV	CELLSTATES	vFB4	control_LMNA	12	18
RPL31	1.08	0.00585	0.146	0.109	6.13	16.2	0.000209	2.23	LV	CELLSTATES	vFB4	control_LMNA	12	18
SEMA3A	1.08	0.0452	0.0474	0.0324	4.73	8.77	0.00478	1.34	LV	CELLSTATES	vFB4	control_LMNA	12	18
ELMO1-AS1	1.07	0.0159	0.0705	0.0525	5.24	12.3	0.000998	1.8	LV	CELLSTATES	vFB4	control_LMNA	12	18
IRX3	1.07	0.046	0.036	0.028	4.33	8.71	0.00491	1.34	LV	CELLSTATES	vFB4	control_LMNA	12	18
AL512638.2	1.06	0.00405	0.206	0.108	6.35	17.5	0.000123	2.39	LV	CELLSTATES	vFB4	control_LMNA	12	18
DCC	1.06	0.0497	0.0314	0.0202	4.25	8.43	0.00561	1.3	LV	CELLSTATES	vFB4	control_LMNA	12	18
HMCN2	1.06	0.0122	0.328	0.232	7.15	13.3	0.000658	1.91	LV	CELLSTATES	vFB4	control_LMNA	12	18
LAMC2	1.06	0.02	0.0677	0.0496	5.08	11.5	0.0014	1.7	LV	CELLSTATES	vFB4	control_LMNA	12	18
PSMB3	1.06	0.00899	0.0601	0.0391	4.92	14.6	0.000385	2.05	LV	CELLSTATES	vFB4	control_LMNA	12	18
SEMA4B	1.06	0.0399	0.0317	0.023	4.15	9.21	0.00391	1.4	LV	CELLSTATES	vFB4	control_LMNA	12	18
CD248	1.05	0.0201	0.0842	0.0579	5.24	11.5	0.00141	1.7	LV	CELLSTATES	vFB4	control_LMNA	12	18
GPAT3	1.05	0.0351	0.0556	0.0394	4.77	9.67	0.00318	1.45	LV	CELLSTATES	vFB4	control_LMNA	12	18
PCDH15	1.05	0.0335	0.0403	0.0254	4.5	9.81	0.00298	1.47	LV	CELLSTATES	vFB4	control_LMNA	12	18
PQLC2L	1.05	0.0013	0.213	0.141	6.46	22	2.38e-05	2.88	LV	CELLSTATES	vFB4	control_LMNA	12	18
ADIRF	1.04	0.0144	0.068	0.0464	5.05	12.7	0.000849	1.84	LV	CELLSTATES	vFB4	control_LMNA	12	18
DDX39A	1.04	0.0315	0.0404	0.0315	4.53	10	0.00269	1.5	LV	CELLSTATES	vFB4	control_LMNA	12	18
GPRC5A	1.04	0.0466	0.048	0.0276	4.66	8.67	0.00501	1.33	LV	CELLSTATES	vFB4	control_LMNA	12	18
POLD2	1.04	0.0312	0.0697	0.0468	5.02	10.1	0.00265	1.51	LV	CELLSTATES	vFB4	control_LMNA	12	18
EMG1-1	1.03	0.0299	0.0528	0.0369	4.73	10.2	0.00247	1.52	LV	CELLSTATES	vFB4	control_LMNA	12	18
RPL38	1.03	0.0293	0.0576	0.0469	4.92	10.3	0.00241	1.53	LV	CELLSTATES	vFB4	control_LMNA	12	18
SLC25A6	1.03	0.0211	0.082	0.0606	5.29	11.3	0.00152	1.68	LV	CELLSTATES	vFB4	control_LMNA	12	18
TPI1	1.03	0.0208	0.0979	0.0697	5.43	11.4	0.00149	1.68	LV	CELLSTATES	vFB4	control_LMNA	12	18
ACADVL	1.02	0.0205	0.192	0.156	6.58	11.4	0.00146	1.69	LV	CELLSTATES	vFB4	control_LMNA	12	18
LINC01322	1.02	0.0236	0.104	0.0744	5.7	11	0.00178	1.63	LV	CELLSTATES	vFB4	control_LMNA	12	18
MYL6	1.02	0.000565	0.313	0.216	7.08	25.4	7.23e-06	3.25	LV	CELLSTATES	vFB4	control_LMNA	12	18
PTGES2	1.02	0.0275	0.0529	0.0339	4.78	10.5	0.00219	1.56	LV	CELLSTATES	vFB4	control_LMNA	12	18
TMA7	1.02	0.0116	0.108	0.0786	5.71	13.6	0.000592	1.94	LV	CELLSTATES	vFB4	control_LMNA	12	18
ARFIP2	1.01	0.0395	0.0442	0.0317	4.56	9.24	0.00386	1.4	LV	CELLSTATES	vFB4	control_LMNA	12	18
NDUFA1	1.01	0.0239	0.0647	0.0538	5.17	10.9	0.00182	1.62	LV	CELLSTATES	vFB4	control_LMNA	12	18
AC110285.6	1	0.0485	0.0497	0.0303	4.69	8.5	0.00541	1.31	LV	CELLSTATES	vFB4	control_LMNA	12	18
PDPN	1	0.0234	0.0672	0.0452	5.03	11	0.00177	1.63	LV	CELLSTATES	vFB4	control_LMNA	12	18
SNHG9	1	0.036	0.0475	0.0413	4.78	9.59	0.00329	1.44	LV	CELLSTATES	vFB4	control_LMNA	12	18
ZNF385A	1	0.0112	0.0663	0.0429	4.98	13.7	0.000555	1.95	LV	CELLSTATES	vFB4	control_LMNA	12	18
B2M	0.998	0.0243	0.666	0.52	8.23	10.9	0.00186	1.61	LV	CELLSTATES	vFB4	control_LMNA	12	18
A4GALT	0.997	0.00515	0.146	0.102	5.98	16.6	0.000172	2.29	LV	CELLSTATES	vFB4	control_LMNA	12	18
KCNQ1OT1	0.997	0.000744	0.303	0.204	6.95	24.2	1.1e-05	3.13	LV	CELLSTATES	vFB4	control_LMNA	12	18
RCC1	0.997	0.00673	0.12	0.0805	5.76	15.6	0.000258	2.17	LV	CELLSTATES	vFB4	control_LMNA	12	18
PLAUR	0.996	0.0424	0.0482	0.0359	4.71	8.99	0.00432	1.37	LV	CELLSTATES	vFB4	control_LMNA	12	18
COX7C	0.995	0.00734	0.116	0.0825	5.84	15.3	0.000288	2.13	LV	CELLSTATES	vFB4	control_LMNA	12	18
AC073320.1	0.994	0.0426	0.03	0.0181	4.2	8.97	0.00436	1.37	LV	CELLSTATES	vFB4	control_LMNA	12	18
GPR155	0.994	0.026	0.0534	0.0334	4.59	10.7	0.00205	1.58	LV	CELLSTATES	vFB4	control_LMNA	12	18
BAX	0.993	0.0206	0.0527	0.0316	4.75	11.4	0.00147	1.69	LV	CELLSTATES	vFB4	control_LMNA	12	18
LINC01362	0.988	0.0483	0.0664	0.04	5.02	8.53	0.00533	1.32	LV	CELLSTATES	vFB4	control_LMNA	12	18
SUSD1	0.988	0.0045	0.196	0.133	6.38	17.1	0.000143	2.35	LV	CELLSTATES	vFB4	control_LMNA	12	18
C7	0.982	0.00662	1.96	1.19	9.55	15.7	0.000252	2.18	LV	CELLSTATES	vFB4	control_LMNA	12	18
PRICKLE1	0.982	0.00846	0.642	0.439	7.97	14.8	0.000354	2.07	LV	CELLSTATES	vFB4	control_LMNA	12	18
PGD	0.981	0.0374	0.0692	0.0455	5.12	9.43	0.00353	1.43	LV	CELLSTATES	vFB4	control_LMNA	12	18
WDR74	0.981	0.0468	0.0333	0.0184	4.11	8.65	0.00506	1.33	LV	CELLSTATES	vFB4	control_LMNA	12	18
CDAN1	0.979	0.00536	0.0697	0.0415	5.04	16.5	0.000185	2.27	LV	CELLSTATES	vFB4	control_LMNA	12	18
ANKRD35	0.976	0.0451	0.0363	0.0206	4.31	8.79	0.00475	1.35	LV	CELLSTATES	vFB4	control_LMNA	12	18
BPGM	0.975	0.0468	0.0481	0.0319	4.73	8.65	0.00506	1.33	LV	CELLSTATES	vFB4	control_LMNA	12	18
DDAH2	0.975	0.0153	0.117	0.0903	5.84	12.5	0.000929	1.82	LV	CELLSTATES	vFB4	control_LMNA	12	18
TM4SF1	0.975	0.0224	0.106	0.0777	5.58	11.2	0.00165	1.65	LV	CELLSTATES	vFB4	control_LMNA	12	18
CYGB	0.973	0.0117	0.103	0.0767	5.56	13.5	0.000609	1.93	LV	CELLSTATES	vFB4	control_LMNA	12	18
RAPGEFL1	0.973	0.0327	0.0454	0.0313	4.59	9.89	0.00287	1.49	LV	CELLSTATES	vFB4	control_LMNA	12	18
AL109930.1	0.972	0.00272	0.654	0.468	8.19	19.1	6.7e-05	2.57	LV	CELLSTATES	vFB4	control_LMNA	12	18
BIN1	0.972	0.0445	0.0393	0.0278	4.35	8.83	0.00465	1.35	LV	CELLSTATES	vFB4	control_LMNA	12	18
PKD2L2	0.971	0.00944	0.0655	0.0408	5.06	14.4	0.000418	2.02	LV	CELLSTATES	vFB4	control_LMNA	12	18
CD63	0.97	0.00991	0.359	0.272	7.38	14.2	0.000457	2	LV	CELLSTATES	vFB4	control_LMNA	12	18
ESRRA	0.967	0.00349	0.0728	0.0507	5.16	18.1	9.95e-05	2.46	LV	CELLSTATES	vFB4	control_LMNA	12	18
MLF2	0.966	0.00565	0.095	0.0661	5.47	16.3	0.000198	2.25	LV	CELLSTATES	vFB4	control_LMNA	12	18
MYL9	0.966	0.0123	0.137	0.0951	5.93	13.3	0.000667	1.91	LV	CELLSTATES	vFB4	control_LMNA	12	18
TIMM13	0.966	0.0474	0.0472	0.0285	4.45	8.59	0.00519	1.32	LV	CELLSTATES	vFB4	control_LMNA	12	18
EIF5A	0.962	0.0485	0.0655	0.0392	4.7	8.51	0.00538	1.31	LV	CELLSTATES	vFB4	control_LMNA	12	18
SLC5A9	0.962	0.00428	0.13	0.0743	5.8	17.3	0.000132	2.37	LV	CELLSTATES	vFB4	control_LMNA	12	18
DHRS3	0.956	0.00582	0.187	0.14	6.34	16.2	0.000208	2.23	LV	CELLSTATES	vFB4	control_LMNA	12	18
LRRC23	0.955	0.0177	0.0718	0.0575	5.18	11.9	0.00119	1.75	LV	CELLSTATES	vFB4	control_LMNA	12	18
PLPP7	0.952	0.0321	0.062	0.045	4.89	9.97	0.00277	1.49	LV	CELLSTATES	vFB4	control_LMNA	12	18
KIFC3	0.951	0.0322	0.0627	0.0478	4.96	9.94	0.00281	1.49	LV	CELLSTATES	vFB4	control_LMNA	12	18
RRP7A	0.951	0.0411	0.0444	0.0286	4.58	9.11	0.0041	1.39	LV	CELLSTATES	vFB4	control_LMNA	12	18
BTG1	0.948	0.00202	0.188	0.128	6.33	20.2	4.48e-05	2.69	LV	CELLSTATES	vFB4	control_LMNA	12	18
RPL3	0.948	0.0468	0.0951	0.086	5.52	8.64	0.00507	1.33	LV	CELLSTATES	vFB4	control_LMNA	12	18
AC091078.1	0.947	0.0315	0.0567	0.0367	4.9	10	0.00269	1.5	LV	CELLSTATES	vFB4	control_LMNA	12	18
AC119674.2	0.946	0.0422	0.038	0.0253	4.44	9.02	0.00427	1.38	LV	CELLSTATES	vFB4	control_LMNA	12	18
NGF	0.946	0.0122	0.603	0.394	7.9	13.3	0.00066	1.91	LV	CELLSTATES	vFB4	control_LMNA	12	18
ABCA9-AS1	0.943	0.0427	2.07	1.21	9.59	8.96	0.00439	1.37	LV	CELLSTATES	vFB4	control_LMNA	12	18
GSTK1	0.941	0.00169	0.14	0.0979	6.01	21	3.35e-05	2.77	LV	CELLSTATES	vFB4	control_LMNA	12	18
GAPDH	0.94	0.00834	0.259	0.184	6.77	14.9	0.000348	2.08	LV	CELLSTATES	vFB4	control_LMNA	12	18
STK32B	0.94	0.0422	0.155	0.134	6.08	9.01	0.00428	1.38	LV	CELLSTATES	vFB4	control_LMNA	12	18
FBXL18	0.939	0.0187	0.0539	0.0308	4.77	11.7	0.00128	1.73	LV	CELLSTATES	vFB4	control_LMNA	12	18
H2AFZ	0.939	0.0296	0.0493	0.0292	4.59	10.3	0.00245	1.53	LV	CELLSTATES	vFB4	control_LMNA	12	18
AL022238.2	0.936	0.0119	0.0897	0.0523	5.36	13.4	0.000622	1.92	LV	CELLSTATES	vFB4	control_LMNA	12	18
KLF10	0.935	0.0388	0.0571	0.0454	4.86	9.31	0.00374	1.41	LV	CELLSTATES	vFB4	control_LMNA	12	18
SYN3	0.933	0.0244	0.389	0.242	7.26	10.9	0.00187	1.61	LV	CELLSTATES	vFB4	control_LMNA	12	18
NUBP1	0.932	0.0191	0.0482	0.0281	4.59	11.7	0.00132	1.72	LV	CELLSTATES	vFB4	control_LMNA	12	18
RPL36AL	0.932	0.0229	0.0649	0.0445	5.03	11	0.00173	1.64	LV	CELLSTATES	vFB4	control_LMNA	12	18
PRKCA-AS1	0.93	0.0203	0.105	0.0693	5.56	11.5	0.00144	1.69	LV	CELLSTATES	vFB4	control_LMNA	12	18
ACTB	0.927	0.0411	0.665	0.567	8.2	9.12	0.00408	1.39	LV	CELLSTATES	vFB4	control_LMNA	12	18
HLA-C	0.925	0.0332	0.159	0.122	6.27	9.84	0.00294	1.48	LV	CELLSTATES	vFB4	control_LMNA	12	18
AL390957.1	0.923	0.0154	0.0487	0.0401	4.68	12.4	0.000954	1.81	LV	CELLSTATES	vFB4	control_LMNA	12	18
NUPR1	0.923	0.022	0.174	0.15	6.33	11.2	0.00161	1.66	LV	CELLSTATES	vFB4	control_LMNA	12	18
SIGIRR	0.923	0.0418	0.0543	0.0301	4.74	9.05	0.00421	1.38	LV	CELLSTATES	vFB4	control_LMNA	12	18
LINC00854	0.922	0.0138	0.113	0.0776	5.68	12.9	0.000793	1.86	LV	CELLSTATES	vFB4	control_LMNA	12	18
SNHG8	0.918	0.0449	0.0796	0.0619	5.33	8.8	0.00472	1.35	LV	CELLSTATES	vFB4	control_LMNA	12	18
CLIC1	0.917	0.0482	0.115	0.0793	5.64	8.54	0.00532	1.32	LV	CELLSTATES	vFB4	control_LMNA	12	18
KRT10	0.917	0.0157	0.0944	0.0671	5.47	12.4	0.000983	1.8	LV	CELLSTATES	vFB4	control_LMNA	12	18
AL049569.1	0.916	0.0387	0.0364	0.0215	4.34	9.32	0.00372	1.41	LV	CELLSTATES	vFB4	control_LMNA	12	18
MARCH2	0.913	0.00299	0.0724	0.045	5.1	18.7	7.84e-05	2.52	LV	CELLSTATES	vFB4	control_LMNA	12	18
AL583824.1	0.91	0.0203	0.108	0.0641	5.62	11.5	0.00144	1.69	LV	CELLSTATES	vFB4	control_LMNA	12	18
LRRC39	0.908	0.0487	0.0429	0.0284	4.49	8.49	0.00544	1.31	LV	CELLSTATES	vFB4	control_LMNA	12	18
MIR22HG	0.907	0.0122	0.211	0.11	6.36	13.3	0.000652	1.91	LV	CELLSTATES	vFB4	control_LMNA	12	18
CBX1	0.905	0.00909	0.0683	0.0479	4.96	14.6	0.000392	2.04	LV	CELLSTATES	vFB4	control_LMNA	12	18
PNRC1	0.905	0.00803	0.203	0.153	6.52	15	0.00033	2.1	LV	CELLSTATES	vFB4	control_LMNA	12	18
LAMTOR5	0.904	0.0131	0.0871	0.0698	5.4	13.1	0.000731	1.88	LV	CELLSTATES	vFB4	control_LMNA	12	18
MPDU1	0.904	0.048	0.0464	0.0319	4.63	8.55	0.00528	1.32	LV	CELLSTATES	vFB4	control_LMNA	12	18
IPO9-AS1	0.901	0.00776	1.03	0.735	8.78	15.1	0.000314	2.11	LV	CELLSTATES	vFB4	control_LMNA	12	18
H3F3B	0.897	0.0111	0.683	0.544	8.22	13.7	0.000552	1.95	LV	CELLSTATES	vFB4	control_LMNA	12	18
SHMT1	0.894	0.0376	0.0469	0.0319	4.64	9.41	0.00357	1.42	LV	CELLSTATES	vFB4	control_LMNA	12	18
TUFM	0.894	0.0349	0.0882	0.0582	5.42	9.69	0.00314	1.46	LV	CELLSTATES	vFB4	control_LMNA	12	18
ATP5MG	0.893	0.0105	0.114	0.101	5.82	14	0.0005	1.98	LV	CELLSTATES	vFB4	control_LMNA	12	18
CTNS	0.891	0.0329	0.0617	0.0366	4.94	9.87	0.0029	1.48	LV	CELLSTATES	vFB4	control_LMNA	12	18
COX5A	0.887	0.0107	0.0801	0.0611	5.3	13.9	0.00052	1.97	LV	CELLSTATES	vFB4	control_LMNA	12	18
GPX4	0.885	0.0227	0.167	0.136	6.25	11.1	0.00169	1.64	LV	CELLSTATES	vFB4	control_LMNA	12	18
UQCRC1	0.884	0.0484	0.0566	0.0394	4.88	8.53	0.00535	1.31	LV	CELLSTATES	vFB4	control_LMNA	12	18
TCF7	0.879	0.0177	0.0844	0.0599	5.33	11.9	0.00118	1.75	LV	CELLSTATES	vFB4	control_LMNA	12	18
AC020916.1	0.874	0.0453	0.168	0.129	6.36	8.77	0.00479	1.34	LV	CELLSTATES	vFB4	control_LMNA	12	18
SERF2	0.873	0.00776	0.277	0.224	6.97	15.1	0.000314	2.11	LV	CELLSTATES	vFB4	control_LMNA	12	18
UQCRFS1	0.873	0.00848	0.0933	0.0623	5.43	14.8	0.000357	2.07	LV	CELLSTATES	vFB4	control_LMNA	12	18
CAVIN3	0.872	0.0339	0.0953	0.0736	5.48	9.78	0.00302	1.47	LV	CELLSTATES	vFB4	control_LMNA	12	18
LSP1	0.87	0.0144	0.332	0.244	7.09	12.7	0.000844	1.84	LV	CELLSTATES	vFB4	control_LMNA	12	18
H2AFY2	0.868	0.0327	0.0847	0.056	5.34	9.9	0.00287	1.49	LV	CELLSTATES	vFB4	control_LMNA	12	18
LAPTM4A	0.868	0.0294	0.386	0.329	7.47	10.3	0.00242	1.53	LV	CELLSTATES	vFB4	control_LMNA	12	18
WISP2	0.867	0.0422	0.0593	0.0473	4.97	9.01	0.00428	1.38	LV	CELLSTATES	vFB4	control_LMNA	12	18
NFE2L3	0.866	0.0457	0.0487	0.0318	4.67	8.74	0.00485	1.34	LV	CELLSTATES	vFB4	control_LMNA	12	18
ENO1	0.865	0.00959	0.149	0.111	6.04	14.3	0.000431	2.02	LV	CELLSTATES	vFB4	control_LMNA	12	18
RABAC1	0.865	0.0444	0.121	0.104	5.85	8.84	0.00464	1.35	LV	CELLSTATES	vFB4	control_LMNA	12	18
PIGH	0.864	0.0173	0.0463	0.0321	4.59	12	0.00114	1.76	LV	CELLSTATES	vFB4	control_LMNA	12	18
AC046158.1	0.861	0.0468	0.0539	0.0389	4.87	8.65	0.00506	1.33	LV	CELLSTATES	vFB4	control_LMNA	12	18
PPIB	0.86	0.00991	0.163	0.129	6.22	14.2	0.000459	2	LV	CELLSTATES	vFB4	control_LMNA	12	18
UBXN1	0.86	0.017	0.0618	0.0515	5.01	12.1	0.00111	1.77	LV	CELLSTATES	vFB4	control_LMNA	12	18
XBP1	0.86	0.0118	0.168	0.107	6.13	13.5	0.000613	1.93	LV	CELLSTATES	vFB4	control_LMNA	12	18
AC091045.1	0.859	0.0193	0.0751	0.0463	5.15	11.6	0.00134	1.71	LV	CELLSTATES	vFB4	control_LMNA	12	18
CLMAT3	0.857	0.0411	0.0951	0.0617	5.48	9.11	0.00409	1.39	LV	CELLSTATES	vFB4	control_LMNA	12	18
ALK	0.856	0.0435	0.0495	0.0328	4.66	8.91	0.00448	1.36	LV	CELLSTATES	vFB4	control_LMNA	12	18
MGP	0.856	0.0361	1.61	1.37	9.5	9.58	0.0033	1.44	LV	CELLSTATES	vFB4	control_LMNA	12	18
SEC14L2	0.856	0.0466	0.0373	0.0262	4.43	8.66	0.00502	1.33	LV	CELLSTATES	vFB4	control_LMNA	12	18
ARL4D	0.855	0.0347	0.144	0.0901	5.9	9.71	0.00312	1.46	LV	CELLSTATES	vFB4	control_LMNA	12	18
EPHX1	0.852	0.0182	0.129	0.114	5.97	11.8	0.00124	1.74	LV	CELLSTATES	vFB4	control_LMNA	12	18
RPL21	0.851	0.0361	0.113	0.0969	5.8	9.57	0.00332	1.44	LV	CELLSTATES	vFB4	control_LMNA	12	18
CCDC65	0.849	0.00479	0.152	0.104	6.09	16.9	0.000156	2.32	LV	CELLSTATES	vFB4	control_LMNA	12	18
AKR1B1	0.846	0.0487	0.0582	0.0544	5.04	8.49	0.00544	1.31	LV	CELLSTATES	vFB4	control_LMNA	12	18
RPLP1	0.839	0.0449	0.263	0.272	7.09	8.8	0.00472	1.35	LV	CELLSTATES	vFB4	control_LMNA	12	18
BRK1	0.838	0.0341	0.0722	0.0512	5.07	9.76	0.00305	1.47	LV	CELLSTATES	vFB4	control_LMNA	12	18
HEATR4	0.838	0.0321	0.0622	0.0443	4.98	9.97	0.00278	1.49	LV	CELLSTATES	vFB4	control_LMNA	12	18
PPP4C	0.837	0.0365	0.0548	0.0398	4.84	9.53	0.00339	1.44	LV	CELLSTATES	vFB4	control_LMNA	12	18
PDZK1	0.835	0.0372	0.0653	0.0432	4.94	9.46	0.00349	1.43	LV	CELLSTATES	vFB4	control_LMNA	12	18
TMEM45A	0.834	0.0305	0.147	0.12	6.06	10.2	0.00256	1.52	LV	CELLSTATES	vFB4	control_LMNA	12	18
JTB	0.833	0.015	0.116	0.0916	5.74	12.6	0.000895	1.82	LV	CELLSTATES	vFB4	control_LMNA	12	18
AC109927.1	0.832	0.0443	0.165	0.125	6.21	8.85	0.0046	1.35	LV	CELLSTATES	vFB4	control_LMNA	12	18
HLA-A	0.832	0.0466	0.215	0.188	6.64	8.67	0.00501	1.33	LV	CELLSTATES	vFB4	control_LMNA	12	18
IAH1	0.829	0.0117	0.14	0.106	6.05	13.5	0.000608	1.93	LV	CELLSTATES	vFB4	control_LMNA	12	18
AC087623.2	0.826	0.0484	0.119	0.0967	5.99	8.52	0.00537	1.31	LV	CELLSTATES	vFB4	control_LMNA	12	18
CCDC107	0.825	0.0161	0.0837	0.0606	5.26	12.3	0.00102	1.79	LV	CELLSTATES	vFB4	control_LMNA	12	18
MTHFR	0.825	0.0122	0.107	0.0755	5.62	13.3	0.000653	1.91	LV	CELLSTATES	vFB4	control_LMNA	12	18
PCOLCE	0.825	0.0164	0.219	0.172	6.64	12.2	0.00104	1.79	LV	CELLSTATES	vFB4	control_LMNA	12	18
PIR	0.823	0.0202	0.204	0.169	6.51	11.5	0.00142	1.7	LV	CELLSTATES	vFB4	control_LMNA	12	18
TGFB1	0.822	0.00264	0.131	0.0944	5.92	19.2	6.44e-05	2.58	LV	CELLSTATES	vFB4	control_LMNA	12	18
AL513327.1	0.82	0.05	0.259	0.168	6.82	8.4	0.00567	1.3	LV	CELLSTATES	vFB4	control_LMNA	12	18
ATP6V1G1	0.82	0.0149	0.105	0.0873	5.67	12.6	0.000885	1.83	LV	CELLSTATES	vFB4	control_LMNA	12	18
RPS25	0.82	0.0378	0.118	0.107	5.93	9.4	0.00359	1.42	LV	CELLSTATES	vFB4	control_LMNA	12	18
TLE2	0.818	0.02	0.131	0.0853	5.89	11.5	0.00139	1.7	LV	CELLSTATES	vFB4	control_LMNA	12	18
RPL15	0.815	0.0484	0.19	0.176	6.49	8.52	0.00536	1.31	LV	CELLSTATES	vFB4	control_LMNA	12	18
ATP5MC1	0.813	0.025	0.0857	0.0647	5.34	10.8	0.00194	1.6	LV	CELLSTATES	vFB4	control_LMNA	12	18
IFI35	0.812	0.0328	0.0599	0.0533	4.96	9.88	0.00289	1.48	LV	CELLSTATES	vFB4	control_LMNA	12	18
AC105052.3	0.81	0.0491	0.122	0.0983	5.92	8.46	0.00552	1.31	LV	CELLSTATES	vFB4	control_LMNA	12	18
ATP5IF1	0.808	0.0361	0.0775	0.0648	5.29	9.57	0.00332	1.44	LV	CELLSTATES	vFB4	control_LMNA	12	18
FADS3	0.808	0.0138	0.114	0.0825	5.7	12.9	0.000788	1.86	LV	CELLSTATES	vFB4	control_LMNA	12	18
RASSF8-AS1	0.802	0.0138	0.248	0.176	6.68	12.9	0.000788	1.86	LV	CELLSTATES	vFB4	control_LMNA	12	18
ATP5MC2	0.801	0.0174	0.126	0.102	5.83	12	0.00116	1.76	LV	CELLSTATES	vFB4	control_LMNA	12	18
UBTD1	0.801	0.0417	0.0884	0.0622	5.35	9.05	0.0042	1.38	LV	CELLSTATES	vFB4	control_LMNA	12	18
AGBL5	0.799	0.0252	0.161	0.114	6.17	10.8	0.00196	1.6	LV	CELLSTATES	vFB4	control_LMNA	12	18
ENG	0.79	0.0104	0.432	0.362	7.64	14	0.000494	1.98	LV	CELLSTATES	vFB4	control_LMNA	12	18
DIAPH2-AS1	0.788	0.0181	0.363	0.242	7.21	11.8	0.00123	1.74	LV	CELLSTATES	vFB4	control_LMNA	12	18
RIC3	0.787	0.0277	0.0711	0.0543	5.07	10.5	0.00222	1.56	LV	CELLSTATES	vFB4	control_LMNA	12	18
ARG2	0.784	0.0213	0.0693	0.0478	5.08	11.3	0.00154	1.67	LV	CELLSTATES	vFB4	control_LMNA	12	18
PARK7	0.784	0.0312	0.114	0.0834	5.63	10.1	0.00265	1.51	LV	CELLSTATES	vFB4	control_LMNA	12	18
TIMM8B	0.784	0.0381	0.0528	0.0434	4.75	9.36	0.00365	1.42	LV	CELLSTATES	vFB4	control_LMNA	12	18
AL157938.3	0.78	0.0372	0.0922	0.078	5.6	9.46	0.00349	1.43	LV	CELLSTATES	vFB4	control_LMNA	12	18
TRPM3	0.778	0.0188	0.111	0.0819	5.7	11.7	0.00129	1.73	LV	CELLSTATES	vFB4	control_LMNA	12	18
NUCB2	0.774	0.0151	0.1	0.0875	5.62	12.5	0.000916	1.82	LV	CELLSTATES	vFB4	control_LMNA	12	18
RPL41	0.774	0.0374	0.348	0.339	7.39	9.43	0.00353	1.43	LV	CELLSTATES	vFB4	control_LMNA	12	18
AL445248.1	0.773	0.0365	0.0509	0.0362	4.73	9.53	0.00339	1.44	LV	CELLSTATES	vFB4	control_LMNA	12	18
TPM4	0.772	0.0115	0.221	0.151	6.51	13.6	0.000584	1.94	LV	CELLSTATES	vFB4	control_LMNA	12	18
AKR1C3	0.771	0.0464	0.0914	0.079	5.45	8.69	0.00496	1.33	LV	CELLSTATES	vFB4	control_LMNA	12	18
NAT9	0.771	0.0227	0.125	0.0942	5.92	11.1	0.00168	1.64	LV	CELLSTATES	vFB4	control_LMNA	12	18
FLOT1	0.769	0.0102	0.19	0.145	6.39	14.1	0.000481	1.99	LV	CELLSTATES	vFB4	control_LMNA	12	18
RPS27A	0.765	0.0261	0.158	0.152	6.26	10.6	0.00206	1.58	LV	CELLSTATES	vFB4	control_LMNA	12	18
NRBF2	0.764	0.035	0.0853	0.063	5.26	9.68	0.00316	1.46	LV	CELLSTATES	vFB4	control_LMNA	12	18
POLR2F	0.762	0.0437	0.0558	0.0429	4.85	8.89	0.00453	1.36	LV	CELLSTATES	vFB4	control_LMNA	12	18
PGM1	0.756	0.0381	0.0592	0.0481	4.91	9.37	0.00363	1.42	LV	CELLSTATES	vFB4	control_LMNA	12	18
PSMA4	0.753	0.0144	0.0748	0.068	5.22	12.7	0.000853	1.84	LV	CELLSTATES	vFB4	control_LMNA	12	18
PSMA7	0.741	0.04	0.135	0.11	6.02	9.19	0.00394	1.4	LV	CELLSTATES	vFB4	control_LMNA	12	18
TCEAL9	0.741	0.0478	0.0972	0.0814	5.56	8.57	0.00525	1.32	LV	CELLSTATES	vFB4	control_LMNA	12	18
SNRPG	0.738	0.0254	0.0849	0.0733	5.39	10.7	0.00198	1.6	LV	CELLSTATES	vFB4	control_LMNA	12	18
COX5B	0.737	0.0466	0.135	0.113	6	8.67	0.00501	1.33	LV	CELLSTATES	vFB4	control_LMNA	12	18
NARS	0.737	0.00981	0.113	0.086	5.6	14.2	0.000449	2.01	LV	CELLSTATES	vFB4	control_LMNA	12	18
APBB1IP	0.736	0.0173	0.242	0.188	6.72	12	0.00114	1.76	LV	CELLSTATES	vFB4	control_LMNA	12	18
TNFRSF19	0.736	0.00909	0.407	0.339	7.45	14.6	0.000393	2.04	LV	CELLSTATES	vFB4	control_LMNA	12	18
ADAM19	0.734	0.0477	0.204	0.166	6.51	8.58	0.00522	1.32	LV	CELLSTATES	vFB4	control_LMNA	12	18
RPL10	0.733	0.00921	0.571	0.482	7.97	14.5	0.000403	2.04	LV	CELLSTATES	vFB4	control_LMNA	12	18
DAZAP2	0.731	0.0321	0.168	0.143	6.31	9.96	0.00279	1.49	LV	CELLSTATES	vFB4	control_LMNA	12	18
CDIPT	0.728	0.0322	0.0819	0.0746	5.36	9.94	0.00281	1.49	LV	CELLSTATES	vFB4	control_LMNA	12	18
CDK5RAP3	0.727	0.0414	0.131	0.131	6.16	9.09	0.00412	1.38	LV	CELLSTATES	vFB4	control_LMNA	12	18
OAZ2	0.724	0.0395	0.0581	0.0468	4.93	9.24	0.00386	1.4	LV	CELLSTATES	vFB4	control_LMNA	12	18
TIMM17A	0.72	0.0361	0.0693	0.0517	5.12	9.57	0.00332	1.44	LV	CELLSTATES	vFB4	control_LMNA	12	18
FIS1	0.719	0.0467	0.0704	0.0512	5.08	8.66	0.00504	1.33	LV	CELLSTATES	vFB4	control_LMNA	12	18
NOVA1	0.719	0.0239	1.11	0.98	8.93	10.9	0.00181	1.62	LV	CELLSTATES	vFB4	control_LMNA	12	18
SBF2-AS1	0.718	0.0387	0.0625	0.0477	5.04	9.32	0.00372	1.41	LV	CELLSTATES	vFB4	control_LMNA	12	18
APEX1	0.716	0.0455	0.0755	0.0561	5.25	8.75	0.00482	1.34	LV	CELLSTATES	vFB4	control_LMNA	12	18
NCBP2	0.716	0.0226	0.0715	0.0581	5.18	11.1	0.00167	1.65	LV	CELLSTATES	vFB4	control_LMNA	12	18
AC073343.2	0.715	0.0311	0.117	0.0825	5.72	10.1	0.00264	1.51	LV	CELLSTATES	vFB4	control_LMNA	12	18
GAS1	0.713	0.0452	0.152	0.131	6.13	8.77	0.00477	1.34	LV	CELLSTATES	vFB4	control_LMNA	12	18
RPS8	0.711	0.0359	0.156	0.141	6.21	9.61	0.00327	1.44	LV	CELLSTATES	vFB4	control_LMNA	12	18
SEC61B	0.708	0.037	0.118	0.0998	5.86	9.48	0.00345	1.43	LV	CELLSTATES	vFB4	control_LMNA	12	18
COPS6	0.707	0.00596	0.124	0.105	5.88	16.1	0.000217	2.22	LV	CELLSTATES	vFB4	control_LMNA	12	18
NDUFB1	0.706	0.0408	0.106	0.0886	5.65	9.14	0.00404	1.39	LV	CELLSTATES	vFB4	control_LMNA	12	18
AP5Z1	0.7	0.0497	0.0715	0.0575	5.21	8.42	0.00561	1.3	LV	CELLSTATES	vFB4	control_LMNA	12	18
HEXB	0.698	0.0265	0.0976	0.0825	5.55	10.6	0.00209	1.58	LV	CELLSTATES	vFB4	control_LMNA	12	18
LYSMD3	0.696	0.0324	0.0949	0.0705	5.43	9.92	0.00283	1.49	LV	CELLSTATES	vFB4	control_LMNA	12	18
ZNF335	0.695	0.0321	0.0755	0.064	5.26	9.97	0.00278	1.49	LV	CELLSTATES	vFB4	control_LMNA	12	18
CHRD	0.692	0.0373	0.101	0.0829	5.7	9.45	0.0035	1.43	LV	CELLSTATES	vFB4	control_LMNA	12	18
TXNRD1	0.689	0.0328	0.487	0.418	7.74	9.88	0.00288	1.48	LV	CELLSTATES	vFB4	control_LMNA	12	18
RPL11	0.685	0.0323	0.212	0.202	6.64	9.93	0.00282	1.49	LV	CELLSTATES	vFB4	control_LMNA	12	18
RPL8	0.685	0.0471	0.151	0.145	6.14	8.63	0.00511	1.33	LV	CELLSTATES	vFB4	control_LMNA	12	18
RPS7	0.685	0.0151	0.187	0.153	6.35	12.5	0.000915	1.82	LV	CELLSTATES	vFB4	control_LMNA	12	18
TUBA1B	0.684	0.0165	0.246	0.198	6.7	12.2	0.00105	1.78	LV	CELLSTATES	vFB4	control_LMNA	12	18
CTSL	0.682	0.0168	0.277	0.209	6.87	12.1	0.00109	1.77	LV	CELLSTATES	vFB4	control_LMNA	12	18
FILIP1	0.679	0.018	0.72	0.559	8.24	11.9	0.00121	1.75	LV	CELLSTATES	vFB4	control_LMNA	12	18
AC026202.2	0.678	0.00981	0.194	0.167	6.52	14.2	0.000449	2.01	LV	CELLSTATES	vFB4	control_LMNA	12	18
TMEM220-AS1	0.677	0.05	0.067	0.0539	5.14	8.4	0.00567	1.3	LV	CELLSTATES	vFB4	control_LMNA	12	18
HOOK2	0.676	0.0156	0.141	0.122	6.07	12.4	0.000969	1.81	LV	CELLSTATES	vFB4	control_LMNA	12	18
CARHSP1	0.675	0.00909	0.268	0.225	6.95	14.6	0.000394	2.04	LV	CELLSTATES	vFB4	control_LMNA	12	18
PLPBP	0.675	0.0321	0.0561	0.0564	4.93	9.96	0.00278	1.49	LV	CELLSTATES	vFB4	control_LMNA	12	18
RAB11A	0.675	0.0151	0.518	0.438	7.92	12.5	0.00091	1.82	LV	CELLSTATES	vFB4	control_LMNA	12	18
H2AFJ	0.67	0.0202	0.19	0.162	6.48	11.5	0.00141	1.7	LV	CELLSTATES	vFB4	control_LMNA	12	18
SMG6	0.67	0.0117	0.705	0.596	8.21	13.5	0.000604	1.93	LV	CELLSTATES	vFB4	control_LMNA	12	18
ARL6IP5	0.667	0.015	0.165	0.145	6.24	12.6	0.0009	1.82	LV	CELLSTATES	vFB4	control_LMNA	12	18
IQCG	0.663	0.0284	0.116	0.0945	5.77	10.4	0.0023	1.55	LV	CELLSTATES	vFB4	control_LMNA	12	18
ATF6B	0.662	0.0254	0.125	0.111	5.95	10.7	0.00199	1.59	LV	CELLSTATES	vFB4	control_LMNA	12	18
CRLF3	0.661	0.00959	0.294	0.25	7.1	14.3	0.000435	2.02	LV	CELLSTATES	vFB4	control_LMNA	12	18
LRP1	0.659	0.0399	0.814	0.72	8.47	9.2	0.00393	1.4	LV	CELLSTATES	vFB4	control_LMNA	12	18
SGF29	0.659	0.0441	0.0652	0.0664	5.12	8.87	0.00457	1.36	LV	CELLSTATES	vFB4	control_LMNA	12	18
MRPS26	0.653	0.0169	0.0812	0.0699	5.31	12.1	0.0011	1.77	LV	CELLSTATES	vFB4	control_LMNA	12	18
TRABD	0.651	0.0443	0.0984	0.0867	5.67	8.85	0.0046	1.35	LV	CELLSTATES	vFB4	control_LMNA	12	18
RNF24	0.65	0.0122	0.512	0.413	7.76	13.3	0.00065	1.92	LV	CELLSTATES	vFB4	control_LMNA	12	18
TBRG1	0.65	0.0228	0.276	0.259	7.07	11.1	0.0017	1.64	LV	CELLSTATES	vFB4	control_LMNA	12	18
COPS8	0.648	0.0434	0.136	0.106	5.99	8.92	0.00447	1.36	LV	CELLSTATES	vFB4	control_LMNA	12	18
ATF7IP2	0.645	0.0237	0.208	0.166	6.52	10.9	0.0018	1.62	LV	CELLSTATES	vFB4	control_LMNA	12	18
DHRS7	0.644	0.0485	0.115	0.0842	5.65	8.5	0.00541	1.31	LV	CELLSTATES	vFB4	control_LMNA	12	18
MTFR1	0.641	0.00948	0.242	0.194	6.74	14.4	0.00042	2.02	LV	CELLSTATES	vFB4	control_LMNA	12	18
TRIP10	0.633	0.0126	0.175	0.162	6.41	13.2	0.000691	1.9	LV	CELLSTATES	vFB4	control_LMNA	12	18
PDIA3	0.626	0.0443	0.182	0.149	6.38	8.84	0.00462	1.35	LV	CELLSTATES	vFB4	control_LMNA	12	18
MPG	0.618	0.0302	0.224	0.198	6.66	10.2	0.00252	1.52	LV	CELLSTATES	vFB4	control_LMNA	12	18
MUS81	0.617	0.0417	0.0813	0.0649	5.29	9.06	0.00418	1.38	LV	CELLSTATES	vFB4	control_LMNA	12	18
FILIP1L	0.601	0.00483	0.839	0.711	8.49	16.8	0.000159	2.32	LV	CELLSTATES	vFB4	control_LMNA	12	18
COL6A2	0.6	0.00589	1.41	1.18	9.21	16.1	0.000212	2.23	LV	CELLSTATES	vFB4	control_LMNA	12	18
CACNB2	0.59	0.0332	0.227	0.217	6.77	9.84	0.00293	1.48	LV	CELLSTATES	vFB4	control_LMNA	12	18
ARMCX3	0.586	0.047	0.0948	0.0789	5.47	8.63	0.0051	1.33	LV	CELLSTATES	vFB4	control_LMNA	12	18
SELENOS	0.585	0.038	0.291	0.265	7.07	9.38	0.00362	1.42	LV	CELLSTATES	vFB4	control_LMNA	12	18
ZNF565	0.584	0.0392	0.296	0.261	7.13	9.27	0.0038	1.41	LV	CELLSTATES	vFB4	control_LMNA	12	18
GPR75-ASB3	0.583	0.0462	0.243	0.199	6.8	8.7	0.00494	1.34	LV	CELLSTATES	vFB4	control_LMNA	12	18
MESD	0.583	0.0308	0.116	0.0968	5.76	10.1	0.0026	1.51	LV	CELLSTATES	vFB4	control_LMNA	12	18
KANK2	0.579	0.0138	0.297	0.252	7.02	12.9	0.000785	1.86	LV	CELLSTATES	vFB4	control_LMNA	12	18
MRPS21	0.574	0.0466	0.149	0.129	6.13	8.67	0.005	1.33	LV	CELLSTATES	vFB4	control_LMNA	12	18
TMEM87B	0.572	0.0475	0.119	0.11	5.8	8.59	0.0052	1.32	LV	CELLSTATES	vFB4	control_LMNA	12	18
TBX20	0.569	0.0407	1.51	1.2	9.25	9.15	0.00402	1.39	LV	CELLSTATES	vFB4	control_LMNA	12	18
SQSTM1	0.566	0.00991	0.456	0.41	7.64	14.2	0.00046	2	LV	CELLSTATES	vFB4	control_LMNA	12	18
XPO5	0.565	0.0402	0.142	0.135	6.1	9.18	0.00397	1.4	LV	CELLSTATES	vFB4	control_LMNA	12	18
VMP1	0.563	0.0363	0.531	0.423	7.77	9.56	0.00334	1.44	LV	CELLSTATES	vFB4	control_LMNA	12	18
SUMF2	0.557	0.0386	0.17	0.153	6.38	9.33	0.00371	1.41	LV	CELLSTATES	vFB4	control_LMNA	12	18
DOCK6	0.554	0.0458	0.155	0.144	6.19	8.73	0.00487	1.34	LV	CELLSTATES	vFB4	control_LMNA	12	18
AL449266.1	0.552	0.0393	0.164	0.139	6.23	9.26	0.00383	1.41	LV	CELLSTATES	vFB4	control_LMNA	12	18
TVP23B	0.543	0.0437	0.103	0.0922	5.65	8.89	0.00453	1.36	LV	CELLSTATES	vFB4	control_LMNA	12	18
CCDC12	0.536	0.0357	0.168	0.157	6.31	9.62	0.00324	1.45	LV	CELLSTATES	vFB4	control_LMNA	12	18
EID1	0.536	0.0363	0.227	0.209	6.68	9.56	0.00334	1.44	LV	CELLSTATES	vFB4	control_LMNA	12	18
MTCH1	0.524	0.0243	0.218	0.195	6.64	10.9	0.00186	1.61	LV	CELLSTATES	vFB4	control_LMNA	12	18
ARHGAP29	0.502	0.034	0.601	0.569	8.06	9.77	0.00304	1.47	LV	CELLSTATES	vFB4	control_LMNA	12	18

## Sheet: control_PKP2
Gene	logFC	FDR	mean_exp_control	mean_exp_genotype	logCPM	F	PValue	FDR_plot	Region	annotation_level	cell_state	comparison	Observations_genotype	Observations_reference
CCL2	4.32	5.9e-05	0.147	0.008	6.04	40	1.55e-07	4.23	LV	CELLSTATES	vFB4	control_PKP2	6	18
AC108134.2	3.99	0.000315	0.0157	0.00157	3.14	30.6	2.08e-06	3.5	LV	CELLSTATES	vFB4	control_PKP2	6	18
PLA2G2A	3.94	0.00386	0.776	0.0901	8.69	19.4	7.57e-05	2.41	LV	CELLSTATES	vFB4	control_PKP2	6	18
MYH6	3.77	0.00167	0.0216	0.00303	3.57	22.9	2.29e-05	2.78	LV	CELLSTATES	vFB4	control_PKP2	6	18
NPPC	3.71	0.000844	0.0907	0.00803	5.13	25.8	8.84e-06	3.07	LV	CELLSTATES	vFB4	control_PKP2	6	18
NGFR	3.69	0.000999	0.0211	0.0027	3.5	25.1	1.12e-05	3	LV	CELLSTATES	vFB4	control_PKP2	6	18
APLNR	3.6	0.000999	0.0226	0.00235	3.51	25	1.14e-05	3	LV	CELLSTATES	vFB4	control_PKP2	6	18
ADAMTS4	3.58	0.00051	0.0643	0.00952	4.76	28.1	4.35e-06	3.29	LV	CELLSTATES	vFB4	control_PKP2	6	18
TNC	3.32	0.00669	0.0306	0.00415	3.72	17.3	0.000164	2.17	LV	CELLSTATES	vFB4	control_PKP2	6	18
INSRR	3.16	7.86e-05	0.0559	0.012	4.72	38	2.59e-07	4.1	LV	CELLSTATES	vFB4	control_PKP2	6	18
ADAMTSL2	3.15	0.000147	0.0651	0.0115	4.83	34.1	7.46e-07	3.83	LV	CELLSTATES	vFB4	control_PKP2	6	18
NPTX2	3.14	0.0349	0.0128	0.00115	2.84	11.2	0.00178	1.46	LV	CELLSTATES	vFB4	control_PKP2	6	18
PLAU	3.04	0.000549	0.0977	0.0166	5.26	27.6	5.09e-06	3.26	LV	CELLSTATES	vFB4	control_PKP2	6	18
PTGIR	3.04	2.57e-06	0.188	0.0325	6.27	61.6	1.15e-09	5.59	LV	CELLSTATES	vFB4	control_PKP2	6	18
HES1	2.95	0.007	0.348	0.0348	7.28	17	0.000179	2.16	LV	CELLSTATES	vFB4	control_PKP2	6	18
LGALS2	2.92	0.00716	0.0135	0.00176	3.04	16.9	0.000187	2.14	LV	CELLSTATES	vFB4	control_PKP2	6	18
LINC00473	2.92	0.0054	0.0177	0.00542	3.46	18.1	0.000122	2.27	LV	CELLSTATES	vFB4	control_PKP2	6	18
NR4A3	2.92	0.0482	0.0255	0.00299	3.53	10	0.00294	1.32	LV	CELLSTATES	vFB4	control_PKP2	6	18
HAS1	2.91	0.007	0.0455	0.00971	4.38	17	0.000177	2.16	LV	CELLSTATES	vFB4	control_PKP2	6	18
BHLHE40	2.89	0.00162	0.215	0.0426	6.44	23	2.17e-05	2.79	LV	CELLSTATES	vFB4	control_PKP2	6	18
IER3	2.87	5.68e-05	0.122	0.0221	5.49	40.4	1.4e-07	4.25	LV	CELLSTATES	vFB4	control_PKP2	6	18
CHRDL2	2.86	0.00124	0.0759	0.0167	5.17	24.1	1.56e-05	2.91	LV	CELLSTATES	vFB4	control_PKP2	6	18
CLCF1	2.83	0.0177	0.0188	0.00348	3.23	13.7	0.000641	1.75	LV	CELLSTATES	vFB4	control_PKP2	6	18
PAM16	2.83	0.00296	0.0277	0.00413	3.77	20.5	5.2e-05	2.53	LV	CELLSTATES	vFB4	control_PKP2	6	18
BBOX1	2.8	0.00366	0.0283	0.00736	3.8	19.6	7.07e-05	2.44	LV	CELLSTATES	vFB4	control_PKP2	6	18
AL669970.3	2.79	0.000303	0.0287	0.00625	3.9	30.9	1.9e-06	3.52	LV	CELLSTATES	vFB4	control_PKP2	6	18
SOCS3	2.78	0.00051	0.0892	0.015	5.07	28.1	4.39e-06	3.29	LV	CELLSTATES	vFB4	control_PKP2	6	18
IER5L	2.77	9.27e-06	0.155	0.0355	5.82	50.2	1.32e-08	5.03	LV	CELLSTATES	vFB4	control_PKP2	6	18
BBOX1-AS1	2.7	0.000722	0.0786	0.0208	5.01	26.5	7.02e-06	3.14	LV	CELLSTATES	vFB4	control_PKP2	6	18
BCL3	2.65	0.000999	0.0426	0.00807	4.22	25	1.14e-05	3	LV	CELLSTATES	vFB4	control_PKP2	6	18
STEAP1	2.58	0.01	0.015	0.003	3.18	15.6	0.000308	2	LV	CELLSTATES	vFB4	control_PKP2	6	18
MARCKSL1	2.56	0.00454	0.0538	0.00883	4.48	18.7	9.63e-05	2.34	LV	CELLSTATES	vFB4	control_PKP2	6	18
CCL11	2.55	0.0374	0.0166	0.00224	3.26	11	0.00196	1.43	LV	CELLSTATES	vFB4	control_PKP2	6	18
RARRES1	2.48	0.00142	0.529	0.112	7.83	23.5	1.83e-05	2.85	LV	CELLSTATES	vFB4	control_PKP2	6	18
HGF	2.47	0.001	0.0365	0.0111	4.09	25	1.15e-05	3	LV	CELLSTATES	vFB4	control_PKP2	6	18
PECAM1	2.43	8.74e-05	0.127	0.0362	5.59	37.4	3.07e-07	4.06	LV	CELLSTATES	vFB4	control_PKP2	6	18
TNFRSF12A	2.34	0.0143	0.0419	0.0128	4.27	14.4	0.00049	1.85	LV	CELLSTATES	vFB4	control_PKP2	6	18
AC009163.1	2.32	0.017	0.0198	0.00432	3.46	13.8	0.000607	1.77	LV	CELLSTATES	vFB4	control_PKP2	6	18
CTSC	2.3	0.00166	0.111	0.0345	5.46	22.9	2.23e-05	2.78	LV	CELLSTATES	vFB4	control_PKP2	6	18
DAB2	2.28	0.00794	0.0141	0.0049	3.19	16.4	0.000223	2.1	LV	CELLSTATES	vFB4	control_PKP2	6	18
ID2	2.24	0.000132	0.167	0.0314	6.1	34.8	6.21e-07	3.88	LV	CELLSTATES	vFB4	control_PKP2	6	18
TYR	2.24	0.00438	0.059	0.0198	4.64	18.9	9e-05	2.36	LV	CELLSTATES	vFB4	control_PKP2	6	18
PTGFR	2.2	0.00249	0.153	0.0498	6.01	21	4.24e-05	2.6	LV	CELLSTATES	vFB4	control_PKP2	6	18
PLEKHG3	2.16	0.000196	0.0398	0.014	4.22	32.8	1.09e-06	3.71	LV	CELLSTATES	vFB4	control_PKP2	6	18
EMID1	2.14	0.0201	0.0215	0.00923	3.64	13.2	0.000778	1.7	LV	CELLSTATES	vFB4	control_PKP2	6	18
SDF2L1	2.02	0.0289	0.0162	0.0059	3.38	11.9	0.00133	1.54	LV	CELLSTATES	vFB4	control_PKP2	6	18
SH3PXD2A-AS1	2.02	0.00756	0.036	0.0136	4.11	16.6	0.000207	2.12	LV	CELLSTATES	vFB4	control_PKP2	6	18
GLIS2	2.01	0.00342	0.0336	0.0131	4.12	19.9	6.37e-05	2.47	LV	CELLSTATES	vFB4	control_PKP2	6	18
MIDN	2.01	1.65e-05	0.0817	0.0302	5.11	46.9	2.84e-08	4.78	LV	CELLSTATES	vFB4	control_PKP2	6	18
NEK6	2.01	0.00177	0.0471	0.019	4.46	22.6	2.5e-05	2.75	LV	CELLSTATES	vFB4	control_PKP2	6	18
TMEM176B	2	0.00953	0.0927	0.0261	5.22	15.7	0.000287	2.02	LV	CELLSTATES	vFB4	control_PKP2	6	18
HIST1H4C	1.99	0.0245	0.0223	0.00874	3.56	12.5	0.00104	1.61	LV	CELLSTATES	vFB4	control_PKP2	6	18
KAZN-AS1	1.99	0.0364	0.0786	0.0243	4.97	11	0.00189	1.44	LV	CELLSTATES	vFB4	control_PKP2	6	18
AIF1L	1.97	0.000731	0.0682	0.0247	4.92	26.5	7.22e-06	3.14	LV	CELLSTATES	vFB4	control_PKP2	6	18
CLDN14	1.97	0.00611	0.0251	0.00853	3.68	17.6	0.000142	2.21	LV	CELLSTATES	vFB4	control_PKP2	6	18
CYSLTR2	1.96	0.000132	0.147	0.0617	5.93	34.9	6.1e-07	3.88	LV	CELLSTATES	vFB4	control_PKP2	6	18
PRICKLE1	1.96	2.88e-06	0.642	0.234	7.95	58.6	2.12e-09	5.54	LV	CELLSTATES	vFB4	control_PKP2	6	18
G0S2	1.95	0.0248	0.0327	0.00714	3.92	12.4	0.00107	1.6	LV	CELLSTATES	vFB4	control_PKP2	6	18
ELANE	1.94	0.000715	0.109	0.0371	5.49	26.6	6.9e-06	3.15	LV	CELLSTATES	vFB4	control_PKP2	6	18
POU5F1	1.94	0.0385	0.0239	0.0119	3.74	10.8	0.00206	1.41	LV	CELLSTATES	vFB4	control_PKP2	6	18
SAMD11	1.93	0.00208	0.0308	0.0114	3.93	21.8	3.26e-05	2.68	LV	CELLSTATES	vFB4	control_PKP2	6	18
AC003991.1	1.9	0.00354	0.102	0.0417	5.36	19.7	6.75e-05	2.45	LV	CELLSTATES	vFB4	control_PKP2	6	18
PLXND1	1.89	0.000645	0.0522	0.0182	4.55	27	6.13e-06	3.19	LV	CELLSTATES	vFB4	control_PKP2	6	18
CA1	1.88	0.0109	0.0424	0.0214	4.47	15.3	0.000339	1.96	LV	CELLSTATES	vFB4	control_PKP2	6	18
FGF7	1.87	0.00122	0.456	0.176	7.53	24.2	1.5e-05	2.91	LV	CELLSTATES	vFB4	control_PKP2	6	18
LDLR	1.86	0.00095	0.101	0.0415	5.36	25.3	1.05e-05	3.02	LV	CELLSTATES	vFB4	control_PKP2	6	18
PTGIS	1.86	4.96e-05	1.03	0.343	8.72	41	1.19e-07	4.3	LV	CELLSTATES	vFB4	control_PKP2	6	18
TNFAIP6	1.86	0.000605	0.299	0.116	6.89	27.2	5.66e-06	3.22	LV	CELLSTATES	vFB4	control_PKP2	6	18
IGFBP4	1.85	0.000235	0.352	0.109	7.15	32	1.37e-06	3.63	LV	CELLSTATES	vFB4	control_PKP2	6	18
LSAMP	1.85	0.00721	0.7	0.346	8.12	16.9	0.000189	2.14	LV	CELLSTATES	vFB4	control_PKP2	6	18
TSPAN33	1.82	0.0333	0.0162	0.00759	3.34	11.4	0.00166	1.48	LV	CELLSTATES	vFB4	control_PKP2	6	18
CCDC34	1.81	0.0313	0.0189	0.0117	3.62	11.6	0.00151	1.5	LV	CELLSTATES	vFB4	control_PKP2	6	18
AC097521.1	1.79	0.0482	0.0397	0.0144	4.41	10	0.00295	1.32	LV	CELLSTATES	vFB4	control_PKP2	6	18
SPATA12	1.79	0.0406	0.0132	0.00831	3.23	10.6	0.00226	1.39	LV	CELLSTATES	vFB4	control_PKP2	6	18
ZNF219	1.79	0.0443	0.0169	0.00807	3.33	10.3	0.00259	1.35	LV	CELLSTATES	vFB4	control_PKP2	6	18
KLF10	1.78	0.0024	0.0571	0.0188	4.61	21.2	4.02e-05	2.62	LV	CELLSTATES	vFB4	control_PKP2	6	18
LSP1	1.78	9.2e-05	0.332	0.126	7	37.1	3.31e-07	4.04	LV	CELLSTATES	vFB4	control_PKP2	6	18
EDNRB	1.77	0.00202	0.175	0.0665	6.09	21.9	3.13e-05	2.69	LV	CELLSTATES	vFB4	control_PKP2	6	18
AC073333.1	1.76	0.00273	0.0321	0.0135	4.03	20.7	4.76e-05	2.56	LV	CELLSTATES	vFB4	control_PKP2	6	18
PKNOX2	1.76	0.000451	0.229	0.107	6.46	28.6	3.68e-06	3.35	LV	CELLSTATES	vFB4	control_PKP2	6	18
SHC3	1.75	0.0201	0.0314	0.0144	4.01	13.2	0.000776	1.7	LV	CELLSTATES	vFB4	control_PKP2	6	18
AL445465.1	1.73	0.039	0.0312	0.018	4.07	10.8	0.00211	1.41	LV	CELLSTATES	vFB4	control_PKP2	6	18
GNA14-AS1	1.73	0.0212	0.174	0.0732	6.27	13	0.000846	1.67	LV	CELLSTATES	vFB4	control_PKP2	6	18
SLC1A2	1.73	0.00438	0.113	0.0611	5.58	18.9	9.02e-05	2.36	LV	CELLSTATES	vFB4	control_PKP2	6	18
TMEM216	1.73	0.0311	0.0159	0.00786	3.43	11.6	0.0015	1.51	LV	CELLSTATES	vFB4	control_PKP2	6	18
Z99289.1	1.73	0.0184	0.0229	0.00952	3.63	13.6	0.000676	1.74	LV	CELLSTATES	vFB4	control_PKP2	6	18
AL627171.2	1.72	0.0273	0.0223	0.0109	3.62	12.1	0.00122	1.56	LV	CELLSTATES	vFB4	control_PKP2	6	18
CERS3	1.72	0.0445	0.0161	0.00893	3.44	10.3	0.00261	1.35	LV	CELLSTATES	vFB4	control_PKP2	6	18
RARA-AS1	1.72	0.0355	0.0268	0.00957	3.71	11.1	0.00182	1.45	LV	CELLSTATES	vFB4	control_PKP2	6	18
AL137186.2	1.71	0.0194	0.0245	0.0105	3.76	13.4	0.000727	1.71	LV	CELLSTATES	vFB4	control_PKP2	6	18
OPN1SW	1.71	0.039	0.0239	0.0104	3.67	10.8	0.00211	1.41	LV	CELLSTATES	vFB4	control_PKP2	6	18
CHRM2	1.69	0.029	0.0493	0.015	4.28	11.9	0.00134	1.54	LV	CELLSTATES	vFB4	control_PKP2	6	18
KCNE4	1.69	0.0106	0.0754	0.0296	4.91	15.4	0.000331	1.97	LV	CELLSTATES	vFB4	control_PKP2	6	18
CA3	1.68	0.0164	0.0309	0.0159	4.04	13.9	0.000586	1.78	LV	CELLSTATES	vFB4	control_PKP2	6	18
FMNL1	1.68	0.000248	0.0837	0.039	5.19	31.7	1.49e-06	3.61	LV	CELLSTATES	vFB4	control_PKP2	6	18
FHL3	1.67	0.00838	0.0508	0.0216	4.41	16.2	0.000241	2.08	LV	CELLSTATES	vFB4	control_PKP2	6	18
MSC	1.67	0.0242	0.0251	0.00468	3.37	12.5	0.00103	1.62	LV	CELLSTATES	vFB4	control_PKP2	6	18
PPL	1.66	0.00129	0.152	0.0552	5.93	23.9	1.65e-05	2.89	LV	CELLSTATES	vFB4	control_PKP2	6	18
SCHLAP1	1.66	0.0293	0.0217	0.0106	3.69	11.8	0.00137	1.53	LV	CELLSTATES	vFB4	control_PKP2	6	18
SLC7A1	1.66	0.00404	0.0439	0.0247	4.41	19.2	8.11e-05	2.39	LV	CELLSTATES	vFB4	control_PKP2	6	18
BRF2	1.64	0.0135	0.0231	0.00922	3.62	14.5	0.000458	1.87	LV	CELLSTATES	vFB4	control_PKP2	6	18
KPNA2	1.64	0.0185	0.0381	0.0172	4.23	13.5	0.000685	1.73	LV	CELLSTATES	vFB4	control_PKP2	6	18
KDELR3	1.63	0.00903	0.027	0.0149	3.92	15.9	0.000268	2.04	LV	CELLSTATES	vFB4	control_PKP2	6	18
MRGPRF	1.63	0.0124	0.032	0.0112	3.95	14.8	0.000406	1.91	LV	CELLSTATES	vFB4	control_PKP2	6	18
NUCB1-AS1	1.63	0.0201	0.02	0.00966	3.57	13.2	0.000773	1.7	LV	CELLSTATES	vFB4	control_PKP2	6	18
BHLHE41	1.61	0.031	0.0342	0.014	4.05	11.6	0.00149	1.51	LV	CELLSTATES	vFB4	control_PKP2	6	18
CNTD1	1.61	0.0337	0.0168	0.0106	3.48	11.3	0.00168	1.47	LV	CELLSTATES	vFB4	control_PKP2	6	18
PHLDB3	1.6	0.007	0.0449	0.0229	4.41	17	0.000179	2.16	LV	CELLSTATES	vFB4	control_PKP2	6	18
RNF122	1.6	0.00092	0.0928	0.0478	5.37	25.4	9.98e-06	3.04	LV	CELLSTATES	vFB4	control_PKP2	6	18
SERTAD4	1.6	0.00661	0.0943	0.0435	5.3	17.3	0.000159	2.18	LV	CELLSTATES	vFB4	control_PKP2	6	18
SLCO2B1	1.6	0.0161	0.0937	0.0433	5.36	14	0.000566	1.79	LV	CELLSTATES	vFB4	control_PKP2	6	18
AL022323.4	1.59	0.00248	0.064	0.0271	4.85	21.1	4.2e-05	2.6	LV	CELLSTATES	vFB4	control_PKP2	6	18
PLAT	1.59	0.026	0.0295	0.0178	4.01	12.3	0.00114	1.58	LV	CELLSTATES	vFB4	control_PKP2	6	18
AC010333.2	1.58	0.0499	0.0131	0.00679	3.16	9.87	0.00313	1.3	LV	CELLSTATES	vFB4	control_PKP2	6	18
TES	1.58	0.0284	0.038	0.0213	4.23	11.9	0.0013	1.55	LV	CELLSTATES	vFB4	control_PKP2	6	18
GNAO1	1.57	0.000502	0.121	0.0698	5.77	28.2	4.25e-06	3.3	LV	CELLSTATES	vFB4	control_PKP2	6	18
KSR1	1.57	0.000141	0.115	0.0755	5.74	34.5	6.85e-07	3.85	LV	CELLSTATES	vFB4	control_PKP2	6	18
ORAI2	1.57	0.0163	0.0332	0.0174	4.08	14	0.000575	1.79	LV	CELLSTATES	vFB4	control_PKP2	6	18
AC009501.1	1.56	0.00708	0.0532	0.0237	4.6	16.9	0.000184	2.15	LV	CELLSTATES	vFB4	control_PKP2	6	18
AC015908.3	1.56	0.0462	0.0126	0.00863	3.25	10.2	0.00276	1.33	LV	CELLSTATES	vFB4	control_PKP2	6	18
ID3	1.56	0.00516	0.219	0.1	6.56	18.3	0.000114	2.29	LV	CELLSTATES	vFB4	control_PKP2	6	18
KCNQ1	1.56	0.00051	0.183	0.0867	6.29	28	4.53e-06	3.29	LV	CELLSTATES	vFB4	control_PKP2	6	18
GPRC5A	1.55	0.00772	0.048	0.0262	4.57	16.5	0.000214	2.11	LV	CELLSTATES	vFB4	control_PKP2	6	18
MYO15A	1.55	0.0284	0.0318	0.0191	4.08	12	0.00129	1.55	LV	CELLSTATES	vFB4	control_PKP2	6	18
RARA	1.55	0.00261	0.0588	0.0324	4.8	20.9	4.52e-05	2.58	LV	CELLSTATES	vFB4	control_PKP2	6	18
SPACA6	1.55	0.000363	0.0803	0.0432	5.18	29.7	2.7e-06	3.44	LV	CELLSTATES	vFB4	control_PKP2	6	18
AC008591.1	1.54	0.00318	0.126	0.0569	5.76	20.2	5.73e-05	2.5	LV	CELLSTATES	vFB4	control_PKP2	6	18
HIC1	1.54	0.00756	0.0797	0.0349	5.02	16.6	0.000206	2.12	LV	CELLSTATES	vFB4	control_PKP2	6	18
GUCY1A1	1.53	0.00627	0.13	0.0547	5.76	17.5	0.000147	2.2	LV	CELLSTATES	vFB4	control_PKP2	6	18
LINC01252	1.53	0.0388	0.0316	0.0137	3.95	10.8	0.00209	1.41	LV	CELLSTATES	vFB4	control_PKP2	6	18
VCAN-AS1	1.53	0.00342	0.191	0.112	6.26	19.9	6.33e-05	2.47	LV	CELLSTATES	vFB4	control_PKP2	6	18
AC015923.1	1.52	0.00607	0.0866	0.0605	5.34	17.7	0.00014	2.22	LV	CELLSTATES	vFB4	control_PKP2	6	18
BX322234.1	1.52	0.00309	0.117	0.0619	5.58	20.3	5.51e-05	2.51	LV	CELLSTATES	vFB4	control_PKP2	6	18
C3	1.52	0.00497	0.432	0.199	7.52	18.4	0.000107	2.3	LV	CELLSTATES	vFB4	control_PKP2	6	18
NTRK1	1.52	0.00727	0.0694	0.0412	4.97	16.8	0.000192	2.14	LV	CELLSTATES	vFB4	control_PKP2	6	18
RELB	1.52	0.00172	0.0623	0.0309	4.85	22.8	2.37e-05	2.76	LV	CELLSTATES	vFB4	control_PKP2	6	18
ACTN1	1.51	0.000419	0.0917	0.0407	5.26	29	3.36e-06	3.38	LV	CELLSTATES	vFB4	control_PKP2	6	18
NAB2	1.5	0.0434	0.0254	0.0113	3.71	10.4	0.00251	1.36	LV	CELLSTATES	vFB4	control_PKP2	6	18
VASN	1.5	0.0116	0.0885	0.0323	5.15	15.1	0.000371	1.93	LV	CELLSTATES	vFB4	control_PKP2	6	18
CAPN5	1.49	0.0258	0.0381	0.0248	4.32	12.3	0.00113	1.59	LV	CELLSTATES	vFB4	control_PKP2	6	18
CYB561	1.49	0.0438	0.0272	0.0164	3.9	10.4	0.00253	1.36	LV	CELLSTATES	vFB4	control_PKP2	6	18
GXYLT2	1.49	0.00034	0.314	0.157	6.99	30.1	2.41e-06	3.47	LV	CELLSTATES	vFB4	control_PKP2	6	18
SEPT9	1.49	0.00045	0.115	0.0515	5.58	28.7	3.63e-06	3.35	LV	CELLSTATES	vFB4	control_PKP2	6	18
ZNF385A	1.49	0.000921	0.0663	0.0318	4.86	25.4	1.01e-05	3.04	LV	CELLSTATES	vFB4	control_PKP2	6	18
KCND3	1.48	0.0115	0.0479	0.0245	4.53	15.1	0.000364	1.94	LV	CELLSTATES	vFB4	control_PKP2	6	18
MRC2	1.48	9.27e-06	0.611	0.325	7.94	50.4	1.27e-08	5.03	LV	CELLSTATES	vFB4	control_PKP2	6	18
PLEKHA4	1.48	0.00448	0.0817	0.0395	5.21	18.8	9.42e-05	2.35	LV	CELLSTATES	vFB4	control_PKP2	6	18
EMILIN1	1.47	0.00395	0.0842	0.0463	5.31	19.3	7.83e-05	2.4	LV	CELLSTATES	vFB4	control_PKP2	6	18
FN1	1.47	0.0363	1.46	0.844	9.04	11.1	0.00188	1.44	LV	CELLSTATES	vFB4	control_PKP2	6	18
PDGFRB	1.47	7.17e-05	0.737	0.325	8.23	38.7	2.16e-07	4.14	LV	CELLSTATES	vFB4	control_PKP2	6	18
RRBP1	1.47	9.22e-05	0.411	0.219	7.36	37	3.45e-07	4.04	LV	CELLSTATES	vFB4	control_PKP2	6	18
AC017002.5	1.46	0.00498	0.199	0.113	6.45	18.4	0.000109	2.3	LV	CELLSTATES	vFB4	control_PKP2	6	18
AC022217.3	1.46	0.0189	0.0891	0.0416	5.23	13.5	0.000702	1.72	LV	CELLSTATES	vFB4	control_PKP2	6	18
ADA	1.46	0.000734	0.2	0.0823	6.38	26.4	7.31e-06	3.13	LV	CELLSTATES	vFB4	control_PKP2	6	18
AL117190.2	1.46	0.0199	0.214	0.141	6.47	13.2	0.000766	1.7	LV	CELLSTATES	vFB4	control_PKP2	6	18
ZNF436	1.46	0.0381	0.0215	0.0127	3.67	10.9	0.00202	1.42	LV	CELLSTATES	vFB4	control_PKP2	6	18
UNC5B	1.43	0.0309	0.0498	0.02	4.34	11.6	0.00148	1.51	LV	CELLSTATES	vFB4	control_PKP2	6	18
AZIN2	1.42	0.0383	0.0734	0.0442	5.05	10.9	0.00204	1.42	LV	CELLSTATES	vFB4	control_PKP2	6	18
RNF152	1.42	0.0288	0.0977	0.0604	5.45	11.9	0.00132	1.54	LV	CELLSTATES	vFB4	control_PKP2	6	18
CATSPERB	1.41	0.0266	0.466	0.221	7.5	12.2	0.00117	1.58	LV	CELLSTATES	vFB4	control_PKP2	6	18
SLC39A7	1.41	0.0289	0.0543	0.0234	4.54	11.9	0.00133	1.54	LV	CELLSTATES	vFB4	control_PKP2	6	18
STUM	1.4	0.0296	0.0368	0.0194	4.18	11.8	0.00139	1.53	LV	CELLSTATES	vFB4	control_PKP2	6	18
PLAUR	1.38	0.0229	0.0482	0.0263	4.56	12.7	0.000949	1.64	LV	CELLSTATES	vFB4	control_PKP2	6	18
TRIP10	1.38	6.49e-05	0.175	0.0846	6.27	39.2	1.89e-07	4.19	LV	CELLSTATES	vFB4	control_PKP2	6	18
AC022146.2	1.37	0.0022	0.0798	0.0463	5.28	21.6	3.57e-05	2.66	LV	CELLSTATES	vFB4	control_PKP2	6	18
CCDC8	1.37	0.0448	0.0268	0.0147	3.89	10.3	0.00265	1.35	LV	CELLSTATES	vFB4	control_PKP2	6	18
OSMR	1.37	0.000279	0.36	0.215	7.23	31.2	1.71e-06	3.55	LV	CELLSTATES	vFB4	control_PKP2	6	18
PLCXD3	1.37	0.0315	0.39	0.166	7.34	11.6	0.00153	1.5	LV	CELLSTATES	vFB4	control_PKP2	6	18
AC074033.1	1.36	0.0479	0.0335	0.0207	4.11	10	0.00292	1.32	LV	CELLSTATES	vFB4	control_PKP2	6	18
GPR157	1.36	0.0216	0.0571	0.0333	4.78	12.9	0.000872	1.67	LV	CELLSTATES	vFB4	control_PKP2	6	18
LDHA	1.36	0.00109	0.247	0.121	6.68	24.6	1.31e-05	2.96	LV	CELLSTATES	vFB4	control_PKP2	6	18
LRP1	1.36	0.000652	0.814	0.436	8.41	26.9	6.24e-06	3.19	LV	CELLSTATES	vFB4	control_PKP2	6	18
MPP7	1.36	0.0329	0.038	0.0213	4.29	11.4	0.00161	1.48	LV	CELLSTATES	vFB4	control_PKP2	6	18
ST3GAL5	1.36	0.00357	0.27	0.118	6.8	19.7	6.84e-05	2.45	LV	CELLSTATES	vFB4	control_PKP2	6	18
TBX20	1.36	0.000316	1.51	0.855	9.23	30.5	2.13e-06	3.5	LV	CELLSTATES	vFB4	control_PKP2	6	18
ALG11	1.35	0.0121	0.0409	0.0253	4.33	14.9	0.000391	1.92	LV	CELLSTATES	vFB4	control_PKP2	6	18
AP001453.1	1.35	0.043	0.0302	0.0149	3.93	10.4	0.00245	1.37	LV	CELLSTATES	vFB4	control_PKP2	6	18
CHD4	1.35	0.0174	0.0372	0.0211	4.21	13.7	0.000628	1.76	LV	CELLSTATES	vFB4	control_PKP2	6	18
ISG20	1.34	0.0246	0.0391	0.0247	4.38	12.5	0.00105	1.61	LV	CELLSTATES	vFB4	control_PKP2	6	18
MAP1A	1.34	0.0332	0.0552	0.0283	4.69	11.4	0.00165	1.48	LV	CELLSTATES	vFB4	control_PKP2	6	18
SLC7A5	1.34	0.0418	0.0289	0.0191	4.01	10.5	0.00235	1.38	LV	CELLSTATES	vFB4	control_PKP2	6	18
TRIB2	1.34	0.0131	0.0604	0.0267	4.64	14.6	0.000439	1.88	LV	CELLSTATES	vFB4	control_PKP2	6	18
AC020913.1	1.33	0.0315	0.0351	0.022	4.16	11.6	0.00152	1.5	LV	CELLSTATES	vFB4	control_PKP2	6	18
MIR22HG	1.33	0.00716	0.211	0.124	6.42	16.9	0.000188	2.14	LV	CELLSTATES	vFB4	control_PKP2	6	18
PPP1R14B	1.33	0.0473	0.0505	0.0328	4.53	10.1	0.00285	1.33	LV	CELLSTATES	vFB4	control_PKP2	6	18
ST8SIA1	1.33	0.00308	0.219	0.129	6.58	20.3	5.46e-05	2.51	LV	CELLSTATES	vFB4	control_PKP2	6	18
MPDU1	1.32	0.0197	0.0464	0.024	4.47	13.3	0.000739	1.71	LV	CELLSTATES	vFB4	control_PKP2	6	18
TIGAR	1.32	0.00707	0.05	0.0294	4.62	16.9	0.000183	2.15	LV	CELLSTATES	vFB4	control_PKP2	6	18
AFAP1	1.29	0.00204	0.313	0.191	7.04	21.9	3.2e-05	2.69	LV	CELLSTATES	vFB4	control_PKP2	6	18
KIFC3	1.29	0.00851	0.0627	0.0358	4.85	16.2	0.000246	2.07	LV	CELLSTATES	vFB4	control_PKP2	6	18
RAB13	1.29	0.00765	0.0469	0.0225	4.49	16.6	0.000211	2.12	LV	CELLSTATES	vFB4	control_PKP2	6	18
RHBDD3	1.29	0.00192	0.0514	0.0276	4.59	22.2	2.89e-05	2.72	LV	CELLSTATES	vFB4	control_PKP2	6	18
ADAMTS19	1.28	0.0124	0.198	0.1	6.43	14.8	0.000407	1.91	LV	CELLSTATES	vFB4	control_PKP2	6	18
ARHGEF40	1.28	0.00218	0.123	0.0838	5.78	21.7	3.45e-05	2.66	LV	CELLSTATES	vFB4	control_PKP2	6	18
NEURL1	1.28	0.00669	0.053	0.0315	4.64	17.3	0.000163	2.17	LV	CELLSTATES	vFB4	control_PKP2	6	18
AC023051.1	1.27	0.0267	0.0479	0.033	4.58	12.2	0.00119	1.57	LV	CELLSTATES	vFB4	control_PKP2	6	18
AC090617.4	1.27	0.00578	0.0743	0.0351	5.01	17.8	0.000132	2.24	LV	CELLSTATES	vFB4	control_PKP2	6	18
AL117190.1	1.27	0.0173	0.0681	0.0486	5.06	13.8	0.000624	1.76	LV	CELLSTATES	vFB4	control_PKP2	6	18
TEX26-AS1	1.27	0.0215	0.244	0.17	6.78	12.9	0.000866	1.67	LV	CELLSTATES	vFB4	control_PKP2	6	18
TNFRSF1B	1.27	0.0415	0.0278	0.017	3.9	10.6	0.00232	1.38	LV	CELLSTATES	vFB4	control_PKP2	6	18
AP003086.2	1.26	0.000307	0.966	0.604	8.63	30.8	1.95e-06	3.51	LV	CELLSTATES	vFB4	control_PKP2	6	18
GPR153	1.26	0.0341	0.0383	0.025	4.31	11.3	0.0017	1.47	LV	CELLSTATES	vFB4	control_PKP2	6	18
MYL9	1.26	0.0194	0.137	0.0513	5.79	13.4	0.000722	1.71	LV	CELLSTATES	vFB4	control_PKP2	6	18
PDE10A	1.26	0.0478	0.436	0.299	7.61	10	0.00291	1.32	LV	CELLSTATES	vFB4	control_PKP2	6	18
RGS10	1.26	0.0287	0.0509	0.0401	4.71	11.9	0.00131	1.54	LV	CELLSTATES	vFB4	control_PKP2	6	18
AL049569.1	1.25	0.0129	0.0364	0.0213	4.21	14.7	0.000428	1.89	LV	CELLSTATES	vFB4	control_PKP2	6	18
COL15A1	1.25	0.00188	1.16	0.656	8.89	22.3	2.8e-05	2.72	LV	CELLSTATES	vFB4	control_PKP2	6	18
DHX34	1.25	0.00347	0.0488	0.0385	4.72	19.8	6.52e-05	2.46	LV	CELLSTATES	vFB4	control_PKP2	6	18
GNA14	1.25	0.0355	0.2	0.129	6.53	11.1	0.00182	1.45	LV	CELLSTATES	vFB4	control_PKP2	6	18
HNRNPAB	1.25	0.0247	0.071	0.038	4.93	12.4	0.00106	1.61	LV	CELLSTATES	vFB4	control_PKP2	6	18
KCNQ1OT1	1.25	0.0022	0.303	0.14	6.93	21.6	3.56e-05	2.66	LV	CELLSTATES	vFB4	control_PKP2	6	18
PVT1	1.25	0.028	0.0651	0.0455	5.01	12	0.00127	1.55	LV	CELLSTATES	vFB4	control_PKP2	6	18
DAB2IP	1.24	0.0265	0.0572	0.0345	4.74	12.2	0.00117	1.58	LV	CELLSTATES	vFB4	control_PKP2	6	18
EHD1	1.24	0.0417	0.0378	0.0238	4.25	10.5	0.00234	1.38	LV	CELLSTATES	vFB4	control_PKP2	6	18
GPRC5D-AS1	1.24	0.0332	0.0542	0.0235	4.61	11.4	0.00164	1.48	LV	CELLSTATES	vFB4	control_PKP2	6	18
PLIN3	1.24	0.0144	0.0555	0.0351	4.7	14.3	0.000495	1.84	LV	CELLSTATES	vFB4	control_PKP2	6	18
CDC42EP1	1.23	0.0387	0.032	0.0119	3.83	10.8	0.00207	1.41	LV	CELLSTATES	vFB4	control_PKP2	6	18
LRRC23	1.23	0.00938	0.0718	0.0416	5.08	15.8	0.000282	2.03	LV	CELLSTATES	vFB4	control_PKP2	6	18
COL12A1	1.22	0.00651	0.501	0.31	7.71	17.4	0.000155	2.19	LV	CELLSTATES	vFB4	control_PKP2	6	18
IL4R	1.22	0.0206	0.123	0.0707	5.69	13.1	0.000806	1.69	LV	CELLSTATES	vFB4	control_PKP2	6	18
IPO9-AS1	1.22	0.000501	1.03	0.67	8.85	28.2	4.2e-06	3.3	LV	CELLSTATES	vFB4	control_PKP2	6	18
ADAM19	1.21	0.00889	0.204	0.117	6.47	16	0.000261	2.05	LV	CELLSTATES	vFB4	control_PKP2	6	18
ARHGEF3	1.21	0.00318	0.25	0.18	6.83	20.2	5.71e-05	2.5	LV	CELLSTATES	vFB4	control_PKP2	6	18
EPS8L2	1.21	0.0461	0.0269	0.0175	3.96	10.2	0.00274	1.34	LV	CELLSTATES	vFB4	control_PKP2	6	18
FAT1	1.21	0.0279	0.112	0.0816	5.64	12	0.00126	1.55	LV	CELLSTATES	vFB4	control_PKP2	6	18
NRBF2	1.21	0.00354	0.0853	0.0435	5.14	19.7	6.75e-05	2.45	LV	CELLSTATES	vFB4	control_PKP2	6	18
FLOT1	1.2	0.00105	0.19	0.103	6.33	24.8	1.23e-05	2.98	LV	CELLSTATES	vFB4	control_PKP2	6	18
AC006064.2	1.19	0.0422	0.0393	0.0232	4.27	10.5	0.0024	1.37	LV	CELLSTATES	vFB4	control_PKP2	6	18
AC069368.1	1.19	0.0206	0.075	0.0454	5.17	13.1	0.000804	1.69	LV	CELLSTATES	vFB4	control_PKP2	6	18
KCNK15-AS1	1.19	0.044	0.0409	0.0244	4.35	10.3	0.00256	1.36	LV	CELLSTATES	vFB4	control_PKP2	6	18
MAGEF1	1.19	0.0356	0.0373	0.0216	4.23	11.1	0.00183	1.45	LV	CELLSTATES	vFB4	control_PKP2	6	18
ETHE1	1.18	0.0194	0.0436	0.0281	4.45	13.4	0.000725	1.71	LV	CELLSTATES	vFB4	control_PKP2	6	18
KLHL15	1.18	0.0446	0.0337	0.0244	4.16	10.3	0.00263	1.35	LV	CELLSTATES	vFB4	control_PKP2	6	18
MYH13	1.18	0.0266	0.188	0.116	6.36	12.2	0.00118	1.57	LV	CELLSTATES	vFB4	control_PKP2	6	18
NAMPT	1.18	0.0226	0.21	0.117	6.51	12.8	0.000923	1.65	LV	CELLSTATES	vFB4	control_PKP2	6	18
SHMT1	1.18	0.0308	0.0469	0.0277	4.51	11.6	0.00147	1.51	LV	CELLSTATES	vFB4	control_PKP2	6	18
AL583824.1	1.17	0.00516	0.108	0.0782	5.67	18.3	0.000113	2.29	LV	CELLSTATES	vFB4	control_PKP2	6	18
CHD3	1.17	0.0136	0.0491	0.0337	4.61	14.5	0.000465	1.87	LV	CELLSTATES	vFB4	control_PKP2	6	18
GALNT16	1.17	0.0403	0.0488	0.0408	4.66	10.7	0.00223	1.39	LV	CELLSTATES	vFB4	control_PKP2	6	18
NOCT	1.17	0.0043	0.142	0.0737	5.91	19	8.71e-05	2.37	LV	CELLSTATES	vFB4	control_PKP2	6	18
AGBL5	1.16	0.000745	0.161	0.111	6.18	26.3	7.47e-06	3.13	LV	CELLSTATES	vFB4	control_PKP2	6	18
AL606489.1	1.16	0.0401	0.0383	0.0309	4.38	10.7	0.00221	1.4	LV	CELLSTATES	vFB4	control_PKP2	6	18
PIK3C2B	1.16	0.0304	0.0616	0.0416	4.9	11.7	0.00144	1.52	LV	CELLSTATES	vFB4	control_PKP2	6	18
PKD1L3	1.16	0.0477	0.0394	0.0269	4.35	10	0.0029	1.32	LV	CELLSTATES	vFB4	control_PKP2	6	18
CENPO	1.15	0.0344	0.0483	0.0308	4.55	11.3	0.00173	1.46	LV	CELLSTATES	vFB4	control_PKP2	6	18
SERPINB9	1.15	0.0198	0.0339	0.0222	4.16	13.3	0.000758	1.7	LV	CELLSTATES	vFB4	control_PKP2	6	18
SH3PXD2A	1.15	0.00188	0.266	0.181	6.82	22.3	2.81e-05	2.72	LV	CELLSTATES	vFB4	control_PKP2	6	18
SLC25A25	1.15	0.0361	0.0502	0.0253	4.48	11.1	0.00187	1.44	LV	CELLSTATES	vFB4	control_PKP2	6	18
SYNJ2	1.15	0.00457	0.147	0.0922	6.05	18.7	9.77e-05	2.34	LV	CELLSTATES	vFB4	control_PKP2	6	18
AC110023.1	1.14	0.0436	0.0638	0.0356	4.85	10.4	0.00252	1.36	LV	CELLSTATES	vFB4	control_PKP2	6	18
TFRC	1.14	0.0416	0.0396	0.0275	4.39	10.6	0.00233	1.38	LV	CELLSTATES	vFB4	control_PKP2	6	18
XBP1	1.14	0.00354	0.168	0.0963	6.13	19.7	6.73e-05	2.45	LV	CELLSTATES	vFB4	control_PKP2	6	18
C4orf19	1.13	0.00727	0.104	0.0622	5.53	16.8	0.000194	2.14	LV	CELLSTATES	vFB4	control_PKP2	6	18
CCDC97	1.13	0.0397	0.0406	0.0284	4.46	10.7	0.00216	1.4	LV	CELLSTATES	vFB4	control_PKP2	6	18
ENG	1.13	0.00336	0.432	0.262	7.62	20	6.15e-05	2.47	LV	CELLSTATES	vFB4	control_PKP2	6	18
TNFRSF19	1.13	0.00386	0.407	0.235	7.43	19.4	7.53e-05	2.41	LV	CELLSTATES	vFB4	control_PKP2	6	18
AC009133.1	1.12	0.05	0.0487	0.0292	4.55	9.86	0.00314	1.3	LV	CELLSTATES	vFB4	control_PKP2	6	18
AC017083.3	1.12	0.033	0.0502	0.0345	4.67	11.4	0.00162	1.48	LV	CELLSTATES	vFB4	control_PKP2	6	18
SBNO2	1.12	0.00669	0.0752	0.0525	5.12	17.3	0.000163	2.17	LV	CELLSTATES	vFB4	control_PKP2	6	18
SLC8A1-AS1	1.12	0.0438	0.107	0.0611	5.53	10.4	0.00254	1.36	LV	CELLSTATES	vFB4	control_PKP2	6	18
TAC4	1.12	0.0406	0.0401	0.0207	4.32	10.6	0.00225	1.39	LV	CELLSTATES	vFB4	control_PKP2	6	18
TMEM45A	1.12	0.00736	0.147	0.084	5.98	16.7	0.000199	2.13	LV	CELLSTATES	vFB4	control_PKP2	6	18
CHSY1	1.11	0.00433	0.168	0.125	6.19	19	8.82e-05	2.36	LV	CELLSTATES	vFB4	control_PKP2	6	18
RNF24	1.11	0.000359	0.512	0.35	7.77	29.8	2.61e-06	3.44	LV	CELLSTATES	vFB4	control_PKP2	6	18
KLHL5	1.1	0.00452	0.131	0.102	5.93	18.7	9.53e-05	2.35	LV	CELLSTATES	vFB4	control_PKP2	6	18
PCDH18	1.1	0.022	0.0486	0.0299	4.55	12.9	0.000892	1.66	LV	CELLSTATES	vFB4	control_PKP2	6	18
TLE2	1.1	0.00679	0.131	0.0818	5.87	17.2	0.000169	2.17	LV	CELLSTATES	vFB4	control_PKP2	6	18
CLMAT3	1.09	0.0401	0.0951	0.0518	5.4	10.7	0.00221	1.4	LV	CELLSTATES	vFB4	control_PKP2	6	18
LOXL1	1.09	0.0398	0.123	0.0896	5.86	10.7	0.00217	1.4	LV	CELLSTATES	vFB4	control_PKP2	6	18
PLAC9	1.09	0.0128	0.552	0.33	7.88	14.7	0.000423	1.89	LV	CELLSTATES	vFB4	control_PKP2	6	18
STK10	1.09	0.00813	0.08	0.0677	5.32	16.3	0.000231	2.09	LV	CELLSTATES	vFB4	control_PKP2	6	18
BZW2	1.08	0.00395	0.143	0.0952	5.96	19.3	7.82e-05	2.4	LV	CELLSTATES	vFB4	control_PKP2	6	18
FAM227B	1.08	0.0199	0.35	0.268	7.29	13.3	0.000762	1.7	LV	CELLSTATES	vFB4	control_PKP2	6	18
MTHFR	1.08	0.00534	0.107	0.0725	5.6	18.1	0.000119	2.27	LV	CELLSTATES	vFB4	control_PKP2	6	18
ELN	1.07	0.0446	1.22	0.724	9.03	10.3	0.00263	1.35	LV	CELLSTATES	vFB4	control_PKP2	6	18
ZCCHC24	1.07	0.00639	0.175	0.123	6.25	17.5	0.00015	2.19	LV	CELLSTATES	vFB4	control_PKP2	6	18
NID2	1.06	0.00497	0.211	0.114	6.44	18.4	0.000108	2.3	LV	CELLSTATES	vFB4	control_PKP2	6	18
AC007529.2	1.05	0.0207	0.237	0.143	6.67	13.1	0.000812	1.68	LV	CELLSTATES	vFB4	control_PKP2	6	18
DPT	1.05	0.0443	0.257	0.164	6.71	10.3	0.00258	1.35	LV	CELLSTATES	vFB4	control_PKP2	6	18
PGD	1.05	0.0448	0.0692	0.0487	5.09	10.3	0.00265	1.35	LV	CELLSTATES	vFB4	control_PKP2	6	18
ADAMTS17	1.04	0.0382	0.126	0.0891	5.83	10.9	0.00203	1.42	LV	CELLSTATES	vFB4	control_PKP2	6	18
FLNB	1.04	0.0468	0.0688	0.0466	5.05	10.1	0.0028	1.33	LV	CELLSTATES	vFB4	control_PKP2	6	18
AKR1C1	1.03	0.0198	0.325	0.151	7.02	13.3	0.000748	1.7	LV	CELLSTATES	vFB4	control_PKP2	6	18
MYOF	1.03	0.00727	0.178	0.146	6.36	16.8	0.000195	2.14	LV	CELLSTATES	vFB4	control_PKP2	6	18
NOC2L	1.03	0.0126	0.0934	0.0691	5.45	14.8	0.000415	1.9	LV	CELLSTATES	vFB4	control_PKP2	6	18
RASSF8-AS1	1.03	0.0209	0.248	0.157	6.7	13	0.000829	1.68	LV	CELLSTATES	vFB4	control_PKP2	6	18
AC027698.1	1.02	0.023	0.159	0.111	6.16	12.7	0.000969	1.64	LV	CELLSTATES	vFB4	control_PKP2	6	18
AP001439.1	1.02	0.0383	0.0513	0.0393	4.75	10.9	0.00204	1.42	LV	CELLSTATES	vFB4	control_PKP2	6	18
PKM	1.02	0.0136	0.19	0.106	6.39	14.5	0.000462	1.87	LV	CELLSTATES	vFB4	control_PKP2	6	18
SLC5A9	1.02	0.00578	0.13	0.0876	5.85	17.8	0.000132	2.24	LV	CELLSTATES	vFB4	control_PKP2	6	18
TYMP	1.02	0.0227	0.0968	0.0689	5.54	12.8	0.000933	1.64	LV	CELLSTATES	vFB4	control_PKP2	6	18
ATP1B3	1.01	0.0289	0.201	0.156	6.51	11.9	0.00132	1.54	LV	CELLSTATES	vFB4	control_PKP2	6	18
DAP	1.01	0.00245	0.14	0.0883	5.91	21.1	4.13e-05	2.61	LV	CELLSTATES	vFB4	control_PKP2	6	18
DLGAP4-AS1	1.01	0.0243	0.0831	0.0654	5.32	12.5	0.00104	1.61	LV	CELLSTATES	vFB4	control_PKP2	6	18
MIRLET7BHG	1.01	0.00448	0.352	0.265	7.23	18.8	9.38e-05	2.35	LV	CELLSTATES	vFB4	control_PKP2	6	18
MTHFD1L	1	0.0402	0.22	0.169	6.61	10.7	0.00222	1.4	LV	CELLSTATES	vFB4	control_PKP2	6	18
TRMO	1	0.0443	0.0355	0.0318	4.31	10.3	0.00259	1.35	LV	CELLSTATES	vFB4	control_PKP2	6	18
NGF	0.997	0.0325	0.603	0.397	7.99	11.5	0.00159	1.49	LV	CELLSTATES	vFB4	control_PKP2	6	18
CYTOR	0.995	0.0332	0.286	0.198	6.93	11.4	0.00164	1.48	LV	CELLSTATES	vFB4	control_PKP2	6	18
ABCB8	0.992	0.0273	0.0501	0.0444	4.73	12.1	0.00122	1.56	LV	CELLSTATES	vFB4	control_PKP2	6	18
AC092567.1	0.991	0.0311	0.131	0.0754	5.79	11.6	0.0015	1.51	LV	CELLSTATES	vFB4	control_PKP2	6	18
TRIOBP	0.99	0.00404	0.308	0.245	7.1	19.2	8.09e-05	2.39	LV	CELLSTATES	vFB4	control_PKP2	6	18
XPOT	0.985	0.029	0.0814	0.061	5.26	11.9	0.00134	1.54	LV	CELLSTATES	vFB4	control_PKP2	6	18
FILIP1	0.984	0.0106	0.72	0.538	8.3	15.4	0.00033	1.97	LV	CELLSTATES	vFB4	control_PKP2	6	18
STAT3	0.984	0.00447	0.614	0.464	8.05	18.8	9.34e-05	2.35	LV	CELLSTATES	vFB4	control_PKP2	6	18
SUSD1	0.978	0.0198	0.196	0.135	6.45	13.3	0.000752	1.7	LV	CELLSTATES	vFB4	control_PKP2	6	18
COL1A1	0.975	0.022	0.276	0.213	6.93	12.9	0.000895	1.66	LV	CELLSTATES	vFB4	control_PKP2	6	18
E2F4	0.968	0.0279	0.0562	0.0431	4.81	12	0.00126	1.55	LV	CELLSTATES	vFB4	control_PKP2	6	18
MARS	0.965	0.0138	0.0662	0.0533	5.05	14.5	0.000473	1.86	LV	CELLSTATES	vFB4	control_PKP2	6	18
ARG2	0.963	0.0427	0.0693	0.0481	5.05	10.5	0.00243	1.37	LV	CELLSTATES	vFB4	control_PKP2	6	18
STK32B	0.963	0.0229	0.155	0.103	6.07	12.7	0.000947	1.64	LV	CELLSTATES	vFB4	control_PKP2	6	18
AC010260.1	0.961	0.0446	0.104	0.0802	5.6	10.3	0.00263	1.35	LV	CELLSTATES	vFB4	control_PKP2	6	18
BLVRB	0.954	0.0135	0.13	0.0789	5.83	14.5	0.000458	1.87	LV	CELLSTATES	vFB4	control_PKP2	6	18
SURF4	0.954	0.0227	0.141	0.0861	5.88	12.8	0.000932	1.64	LV	CELLSTATES	vFB4	control_PKP2	6	18
ADAM22	0.953	0.037	0.0732	0.0534	5.11	11	0.00193	1.43	LV	CELLSTATES	vFB4	control_PKP2	6	18
APOL3	0.947	0.0193	0.116	0.0764	5.71	13.4	0.000719	1.71	LV	CELLSTATES	vFB4	control_PKP2	6	18
RNF123	0.933	0.0347	0.0546	0.0372	4.73	11.2	0.00176	1.46	LV	CELLSTATES	vFB4	control_PKP2	6	18
RMND5B	0.921	0.0124	0.122	0.094	5.83	14.9	0.000402	1.91	LV	CELLSTATES	vFB4	control_PKP2	6	18
FBLN1	0.916	0.0424	0.672	0.431	8.23	10.5	0.00241	1.37	LV	CELLSTATES	vFB4	control_PKP2	6	18
UQCRFS1	0.913	0.0197	0.0933	0.0599	5.39	13.3	0.000741	1.71	LV	CELLSTATES	vFB4	control_PKP2	6	18
CFAP97	0.906	0.00667	0.155	0.138	6.17	17.3	0.000161	2.18	LV	CELLSTATES	vFB4	control_PKP2	6	18
HOOK2	0.906	0.00973	0.141	0.0954	6.01	15.7	0.000297	2.01	LV	CELLSTATES	vFB4	control_PKP2	6	18
PALMD	0.904	0.0432	0.118	0.0878	5.74	10.4	0.00248	1.36	LV	CELLSTATES	vFB4	control_PKP2	6	18
AKR1A1	0.902	0.00931	0.152	0.119	6.16	15.8	0.000279	2.03	LV	CELLSTATES	vFB4	control_PKP2	6	18
HIVEP3	0.899	0.0279	0.215	0.165	6.63	12	0.00126	1.56	LV	CELLSTATES	vFB4	control_PKP2	6	18
AC091045.1	0.897	0.0322	0.0751	0.0518	5.13	11.5	0.00158	1.49	LV	CELLSTATES	vFB4	control_PKP2	6	18
BMP1	0.895	0.0492	0.11	0.0795	5.61	9.95	0.00303	1.31	LV	CELLSTATES	vFB4	control_PKP2	6	18
PDE1C	0.887	0.0361	0.392	0.285	7.46	11.1	0.00186	1.44	LV	CELLSTATES	vFB4	control_PKP2	6	18
AVIL	0.883	0.0213	0.124	0.1	5.79	13	0.000851	1.67	LV	CELLSTATES	vFB4	control_PKP2	6	18
GLI2	0.88	0.025	0.151	0.144	6.14	12.4	0.00108	1.6	LV	CELLSTATES	vFB4	control_PKP2	6	18
TMED3	0.879	0.0472	0.0763	0.0587	5.18	10.1	0.00283	1.33	LV	CELLSTATES	vFB4	control_PKP2	6	18
RIPK2	0.877	0.0496	0.0553	0.0481	4.88	9.9	0.00309	1.3	LV	CELLSTATES	vFB4	control_PKP2	6	18
KIAA1671	0.873	0.0296	0.182	0.148	6.41	11.8	0.00139	1.53	LV	CELLSTATES	vFB4	control_PKP2	6	18
ST3GAL4	0.865	0.0347	0.231	0.184	6.76	11.2	0.00176	1.46	LV	CELLSTATES	vFB4	control_PKP2	6	18
EIF2S2	0.859	0.0228	0.181	0.127	6.31	12.7	0.000938	1.64	LV	CELLSTATES	vFB4	control_PKP2	6	18
SMG6	0.859	0.0148	0.705	0.512	8.24	14.3	0.00051	1.83	LV	CELLSTATES	vFB4	control_PKP2	6	18
TBC1D22B	0.859	0.0226	0.0898	0.0845	5.51	12.8	0.000921	1.65	LV	CELLSTATES	vFB4	control_PKP2	6	18
TRABD	0.859	0.0347	0.0984	0.0693	5.57	11.2	0.00176	1.46	LV	CELLSTATES	vFB4	control_PKP2	6	18
NAV1	0.856	0.0163	1.25	1	9.1	13.9	0.000579	1.79	LV	CELLSTATES	vFB4	control_PKP2	6	18
PLEKHA6	0.856	0.00579	0.276	0.211	6.95	17.8	0.000133	2.24	LV	CELLSTATES	vFB4	control_PKP2	6	18
CCDC65	0.854	0.0321	0.152	0.117	6.13	11.5	0.00157	1.49	LV	CELLSTATES	vFB4	control_PKP2	6	18
GOLGA2	0.853	0.0421	0.116	0.0862	5.69	10.5	0.00238	1.38	LV	CELLSTATES	vFB4	control_PKP2	6	18
HSPD1	0.849	0.0246	0.0899	0.0882	5.49	12.5	0.00105	1.61	LV	CELLSTATES	vFB4	control_PKP2	6	18
ZNF335	0.848	0.0347	0.0755	0.0563	5.2	11.2	0.00176	1.46	LV	CELLSTATES	vFB4	control_PKP2	6	18
COL1A2	0.847	0.0191	1.09	0.822	8.86	13.4	0.00071	1.72	LV	CELLSTATES	vFB4	control_PKP2	6	18
GNL3	0.847	0.00892	0.119	0.087	5.74	16	0.000264	2.05	LV	CELLSTATES	vFB4	control_PKP2	6	18
GRK5	0.844	0.0106	2.55	2.17	10.1	15.4	0.000327	1.98	LV	CELLSTATES	vFB4	control_PKP2	6	18
HK1	0.842	0.0114	0.222	0.188	6.72	15.2	0.000357	1.94	LV	CELLSTATES	vFB4	control_PKP2	6	18
AC026704.1	0.839	0.037	0.089	0.0737	5.39	11	0.00193	1.43	LV	CELLSTATES	vFB4	control_PKP2	6	18
ENAH	0.837	0.00779	0.277	0.191	6.89	16.5	0.000217	2.11	LV	CELLSTATES	vFB4	control_PKP2	6	18
PHGDH	0.835	0.0492	0.0874	0.0591	5.25	9.94	0.00304	1.31	LV	CELLSTATES	vFB4	control_PKP2	6	18
DNHD1	0.832	0.0199	0.149	0.117	6.08	13.2	0.000765	1.7	LV	CELLSTATES	vFB4	control_PKP2	6	18
DOCK6	0.83	0.0198	0.155	0.117	6.14	13.3	0.000752	1.7	LV	CELLSTATES	vFB4	control_PKP2	6	18
OTUD6B-AS1	0.82	0.0251	0.103	0.0901	5.63	12.4	0.00109	1.6	LV	CELLSTATES	vFB4	control_PKP2	6	18
TUBA1B	0.814	0.0486	0.246	0.161	6.68	9.98	0.00298	1.31	LV	CELLSTATES	vFB4	control_PKP2	6	18
LITAF	0.806	0.0304	0.264	0.214	6.87	11.7	0.00143	1.52	LV	CELLSTATES	vFB4	control_PKP2	6	18
RAI14	0.806	0.0468	0.12	0.0978	5.77	10.1	0.0028	1.33	LV	CELLSTATES	vFB4	control_PKP2	6	18
YIPF5	0.802	0.0492	0.0667	0.0577	5.04	9.94	0.00303	1.31	LV	CELLSTATES	vFB4	control_PKP2	6	18
PTRH2	0.798	0.0307	0.167	0.144	6.25	11.7	0.00146	1.51	LV	CELLSTATES	vFB4	control_PKP2	6	18
RWDD1	0.796	0.0273	0.0931	0.065	5.36	12.1	0.00122	1.56	LV	CELLSTATES	vFB4	control_PKP2	6	18
MCFD2	0.789	0.0421	0.0952	0.0736	5.51	10.5	0.00237	1.38	LV	CELLSTATES	vFB4	control_PKP2	6	18
MTFR1	0.789	0.00798	0.242	0.184	6.76	16.4	0.000225	2.1	LV	CELLSTATES	vFB4	control_PKP2	6	18
TACC2	0.788	0.0475	0.17	0.137	6.25	10.1	0.00287	1.32	LV	CELLSTATES	vFB4	control_PKP2	6	18
NOVA1	0.783	0.0266	1.11	0.964	9.01	12.2	0.00118	1.57	LV	CELLSTATES	vFB4	control_PKP2	6	18
KANK2	0.777	0.032	0.297	0.228	7.02	11.5	0.00156	1.49	LV	CELLSTATES	vFB4	control_PKP2	6	18
CALU	0.775	0.0115	0.345	0.271	7.23	15.1	0.000362	1.94	LV	CELLSTATES	vFB4	control_PKP2	6	18
PDE7A	0.771	0.0218	0.496	0.388	7.79	12.9	0.000881	1.66	LV	CELLSTATES	vFB4	control_PKP2	6	18
COL5A1	0.769	0.0383	0.494	0.405	7.75	10.9	0.00204	1.42	LV	CELLSTATES	vFB4	control_PKP2	6	18
COPS6	0.766	0.0125	0.124	0.0914	5.85	14.8	0.000411	1.9	LV	CELLSTATES	vFB4	control_PKP2	6	18
ARF4	0.763	0.0106	0.229	0.206	6.73	15.4	0.000328	1.97	LV	CELLSTATES	vFB4	control_PKP2	6	18
AC010618.3	0.759	0.0388	0.0888	0.0868	5.51	10.8	0.00209	1.41	LV	CELLSTATES	vFB4	control_PKP2	6	18
ARHGEF2	0.758	0.0262	0.181	0.144	6.35	12.2	0.00115	1.58	LV	CELLSTATES	vFB4	control_PKP2	6	18
BAG2	0.752	0.0495	0.138	0.122	5.98	9.92	0.00307	1.31	LV	CELLSTATES	vFB4	control_PKP2	6	18
TNRC6C	0.75	0.0284	0.525	0.468	7.89	12	0.00129	1.55	LV	CELLSTATES	vFB4	control_PKP2	6	18
TCHP	0.741	0.0289	0.165	0.139	6.25	11.9	0.00133	1.54	LV	CELLSTATES	vFB4	control_PKP2	6	18
DDX18	0.715	0.0149	0.261	0.219	6.87	14.2	0.000517	1.83	LV	CELLSTATES	vFB4	control_PKP2	6	18
LTBR	0.708	0.0453	0.136	0.0943	5.88	10.2	0.00269	1.34	LV	CELLSTATES	vFB4	control_PKP2	6	18
FAM171A1	0.7	0.0306	0.261	0.233	6.91	11.7	0.00146	1.51	LV	CELLSTATES	vFB4	control_PKP2	6	18
GFPT1	0.7	0.0239	0.317	0.284	7.18	12.5	0.00102	1.62	LV	CELLSTATES	vFB4	control_PKP2	6	18
COL6A2	0.689	0.0313	1.41	1.16	9.27	11.6	0.00152	1.5	LV	CELLSTATES	vFB4	control_PKP2	6	18
NMT1	0.681	0.0422	0.275	0.232	7.03	10.5	0.00239	1.37	LV	CELLSTATES	vFB4	control_PKP2	6	18
SPCS2	0.67	0.0447	0.19	0.169	6.48	10.3	0.00264	1.35	LV	CELLSTATES	vFB4	control_PKP2	6	18
ANGPT2	0.656	0.0438	0.209	0.194	6.64	10.4	0.00254	1.36	LV	CELLSTATES	vFB4	control_PKP2	6	18
ETV6	0.636	0.044	0.303	0.308	7.15	10.3	0.00256	1.36	LV	CELLSTATES	vFB4	control_PKP2	6	18
FRMD6	0.636	0.0446	0.218	0.203	6.65	10.3	0.00263	1.35	LV	CELLSTATES	vFB4	control_PKP2	6	18
SERINC5	0.606	0.0464	0.357	0.333	7.34	10.1	0.00277	1.33	LV	CELLSTATES	vFB4	control_PKP2	6	18

## Sheet: control_PVneg
Gene	logFC	FDR	mean_exp_control	mean_exp_genotype	logCPM	F	PValue	FDR_plot	Region	annotation_level	cell_state	comparison	Observations_genotype	Observations_reference
CCL2	4.15	4.21e-05	0.147	0.0182	6.11	43	5.64e-08	4.38	LV	CELLSTATES	vFB4	control_PVneg	8	18
NPPC	3.58	0.00177	0.0907	0.0151	5.22	23.3	1.78e-05	2.75	LV	CELLSTATES	vFB4	control_PVneg	8	18
MARCKSL1	3.54	9.66e-05	0.0538	0.00487	4.58	37.4	2.53e-07	4.02	LV	CELLSTATES	vFB4	control_PVneg	8	18
MYH6	3.53	0.00166	0.0216	0.0015	3.75	23.6	1.63e-05	2.78	LV	CELLSTATES	vFB4	control_PVneg	8	18
ACE2	3.41	0.000834	0.0652	0.0228	4.84	26.6	6.13e-06	3.08	LV	CELLSTATES	vFB4	control_PVneg	8	18
AC108134.2	3.24	0.0038	0.0157	0.0022	3.36	19.6	6.56e-05	2.42	LV	CELLSTATES	vFB4	control_PVneg	8	18
KAZN-AS1	3.24	0.000686	0.0786	0.00801	4.97	27.6	4.45e-06	3.16	LV	CELLSTATES	vFB4	control_PVneg	8	18
CXCL1	3.11	0.0303	0.0248	0.00288	3.82	10.6	0.00221	1.52	LV	CELLSTATES	vFB4	control_PVneg	8	18
ANKRD2	3.1	0.00404	0.0407	0.00205	3.94	19.2	7.34e-05	2.39	LV	CELLSTATES	vFB4	control_PVneg	8	18
RPS6KL1	3	0.00392	0.0188	0.00139	3.38	19.4	6.88e-05	2.41	LV	CELLSTATES	vFB4	control_PVneg	8	18
NKX2-5	2.87	0.0118	0.0146	0.000439	2.89	14.5	0.000447	1.93	LV	CELLSTATES	vFB4	control_PVneg	8	18
LINC00482	2.8	0.00432	0.021	0.0024	3.53	18.9	8.32e-05	2.36	LV	CELLSTATES	vFB4	control_PVneg	8	18
APLNR	2.75	0.0088	0.0226	0.00872	3.73	15.9	0.000258	2.06	LV	CELLSTATES	vFB4	control_PVneg	8	18
NPTX2	2.63	0.0462	0.0128	0.000942	3.09	9.08	0.00433	1.34	LV	CELLSTATES	vFB4	control_PVneg	8	18
BICDL1	2.59	0.0287	0.0217	0.00251	3.63	10.8	0.00204	1.54	LV	CELLSTATES	vFB4	control_PVneg	8	18
MIR4458HG	2.58	0.00969	0.0237	0.00759	3.7	15.4	0.000306	2.01	LV	CELLSTATES	vFB4	control_PVneg	8	18
ELANE	2.52	2.09e-05	0.109	0.0399	5.51	47.6	1.82e-08	4.68	LV	CELLSTATES	vFB4	control_PVneg	8	18
RGR	2.47	0.0176	0.0152	0.00263	3.37	12.7	0.000894	1.75	LV	CELLSTATES	vFB4	control_PVneg	8	18
APOD	2.46	0.027	2.55	0.544	10.3	11	0.00186	1.57	LV	CELLSTATES	vFB4	control_PVneg	8	18
MIR133A1HG	2.4	0.00952	0.0153	0.0038	3.56	15.5	0.000295	2.02	LV	CELLSTATES	vFB4	control_PVneg	8	18
LINC00881	2.39	0.032	0.0275	0.0093	3.62	10.4	0.00243	1.5	LV	CELLSTATES	vFB4	control_PVneg	8	18
PLA2G2A	2.39	0.0254	0.776	0.404	8.75	11.3	0.00166	1.59	LV	CELLSTATES	vFB4	control_PVneg	8	18
RASD1	2.39	0.00921	0.0244	0.00624	3.67	15.7	0.000274	2.04	LV	CELLSTATES	vFB4	control_PVneg	8	18
RPS17	2.38	0.0269	0.0345	0.0185	3.76	11	0.00184	1.57	LV	CELLSTATES	vFB4	control_PVneg	8	18
FGF10	2.35	0.00397	0.0723	0.029	4.99	19.3	7.09e-05	2.4	LV	CELLSTATES	vFB4	control_PVneg	8	18
TNFRSF12A	2.35	0.0105	0.0419	0.0071	4.37	15	0.000369	1.98	LV	CELLSTATES	vFB4	control_PVneg	8	18
AC072022.1	2.32	0.0139	0.0243	0.00802	3.75	13.8	0.000578	1.86	LV	CELLSTATES	vFB4	control_PVneg	8	18
EDNRB	2.32	4.21e-05	0.175	0.0544	6.06	42.9	5.83e-08	4.38	LV	CELLSTATES	vFB4	control_PVneg	8	18
TMEM176A	2.32	0.0262	0.0272	0.00953	3.75	11.1	0.00176	1.58	LV	CELLSTATES	vFB4	control_PVneg	8	18
G0S2	2.3	0.00463	0.0327	0.00636	4.08	18.6	9.19e-05	2.33	LV	CELLSTATES	vFB4	control_PVneg	8	18
MSC	2.28	0.00381	0.0251	0.00265	3.55	19.5	6.61e-05	2.42	LV	CELLSTATES	vFB4	control_PVneg	8	18
AC020687.1	2.26	0.00258	0.0232	0.00485	3.71	21.5	3.29e-05	2.59	LV	CELLSTATES	vFB4	control_PVneg	8	18
MT1X	2.2	0.00528	0.0848	0.0168	5.14	17.9	0.000122	2.28	LV	CELLSTATES	vFB4	control_PVneg	8	18
KLHL31	2.19	0.0187	0.0197	0.00352	3.43	12.5	0.000984	1.73	LV	CELLSTATES	vFB4	control_PVneg	8	18
RAMP1	2.19	0.0172	0.0255	0.00619	3.58	12.8	0.000858	1.76	LV	CELLSTATES	vFB4	control_PVneg	8	18
SLC2A6	2.19	0.00681	0.0207	0.0086	3.69	16.9	0.000175	2.17	LV	CELLSTATES	vFB4	control_PVneg	8	18
AC097716.1	2.16	0.0147	0.0141	0.00263	3.34	13.5	0.000647	1.83	LV	CELLSTATES	vFB4	control_PVneg	8	18
APOE	2.16	0.00262	0.089	0.0181	4.97	21.4	3.4e-05	2.58	LV	CELLSTATES	vFB4	control_PVneg	8	18
HES1	2.15	0.0109	0.348	0.122	7.37	14.8	0.00039	1.96	LV	CELLSTATES	vFB4	control_PVneg	8	18
CERS3	2.11	0.0256	0.0161	0.00641	3.55	11.2	0.00167	1.59	LV	CELLSTATES	vFB4	control_PVneg	8	18
MYOC	2.09	0.0288	0.0164	0.00756	3.45	10.8	0.00205	1.54	LV	CELLSTATES	vFB4	control_PVneg	8	18
AL353653.1	2.06	0.0145	0.0182	0.00547	3.7	13.6	0.000631	1.84	LV	CELLSTATES	vFB4	control_PVneg	8	18
ART3	2.06	0.0266	0.0135	0.00525	3.34	11.1	0.0018	1.58	LV	CELLSTATES	vFB4	control_PVneg	8	18
PPL	2.05	4.56e-05	0.152	0.0545	5.94	42.1	7.19e-08	4.34	LV	CELLSTATES	vFB4	control_PVneg	8	18
AC007529.2	2.04	2.12e-06	0.237	0.0816	6.57	61.7	7.72e-10	5.67	LV	CELLSTATES	vFB4	control_PVneg	8	18
LINC01856	2.02	0.00198	0.0581	0.0165	4.77	22.7	2.18e-05	2.7	LV	CELLSTATES	vFB4	control_PVneg	8	18
ARL4D	2.01	0.000119	0.144	0.0355	5.77	35.8	3.89e-07	3.93	LV	CELLSTATES	vFB4	control_PVneg	8	18
LSAMP-AS1	2.01	0.00515	0.101	0.0355	5.8	18.1	0.000114	2.29	LV	CELLSTATES	vFB4	control_PVneg	8	18
CFD	1.98	0.00366	3.2	1.23	10.4	19.8	6.1e-05	2.44	LV	CELLSTATES	vFB4	control_PVneg	8	18
GPX3	1.97	0.0251	0.282	0.0657	6.9	11.3	0.00162	1.6	LV	CELLSTATES	vFB4	control_PVneg	8	18
MLIP-AS1	1.97	0.0431	0.0157	0.00317	3.42	9.3	0.00392	1.37	LV	CELLSTATES	vFB4	control_PVneg	8	18
PGF	1.96	0.00629	0.0366	0.0145	4.17	17.2	0.000156	2.2	LV	CELLSTATES	vFB4	control_PVneg	8	18
FGF10-AS1	1.95	0.0101	0.0262	0.00733	3.78	15.2	0.00034	2	LV	CELLSTATES	vFB4	control_PVneg	8	18
IFITM2	1.94	0.00366	0.133	0.039	5.77	19.8	6.01e-05	2.44	LV	CELLSTATES	vFB4	control_PVneg	8	18
KCNE4	1.9	0.00208	0.0754	0.0458	4.99	22.5	2.32e-05	2.68	LV	CELLSTATES	vFB4	control_PVneg	8	18
RPLP2	1.88	9.66e-05	0.173	0.0787	6.19	37.5	2.47e-07	4.02	LV	CELLSTATES	vFB4	control_PVneg	8	18
SF3B5	1.87	0.0086	0.0282	0.0139	3.91	15.9	0.000251	2.07	LV	CELLSTATES	vFB4	control_PVneg	8	18
PCDH9-AS4	1.86	0.0345	0.026	0.0097	3.82	10.1	0.0027	1.46	LV	CELLSTATES	vFB4	control_PVneg	8	18
SERTAD3	1.86	0.00854	0.0263	0.0117	3.91	16	0.000246	2.07	LV	CELLSTATES	vFB4	control_PVneg	8	18
ADH1B	1.85	0.00143	1.03	0.328	8.69	24.2	1.31e-05	2.84	LV	CELLSTATES	vFB4	control_PVneg	8	18
MAOA	1.85	0.0101	0.102	0.0436	5.47	15.2	0.000337	2	LV	CELLSTATES	vFB4	control_PVneg	8	18
PPP1R3C	1.85	0.0211	0.0332	0.00826	3.9	12	0.00123	1.68	LV	CELLSTATES	vFB4	control_PVneg	8	18
BMX	1.84	0.011	0.0942	0.0303	5.31	14.8	0.000398	1.96	LV	CELLSTATES	vFB4	control_PVneg	8	18
IFITM3	1.84	0.00297	0.301	0.112	7.1	20.7	4.38e-05	2.53	LV	CELLSTATES	vFB4	control_PVneg	8	18
AL445465.1	1.83	0.0328	0.0312	0.0102	4.13	10.3	0.00251	1.48	LV	CELLSTATES	vFB4	control_PVneg	8	18
FICD	1.82	0.0313	0.0139	0.00595	3.4	10.5	0.00235	1.5	LV	CELLSTATES	vFB4	control_PVneg	8	18
FTL	1.81	0.00281	0.409	0.149	7.34	21	3.93e-05	2.55	LV	CELLSTATES	vFB4	control_PVneg	8	18
ZNF593	1.81	0.0214	0.0225	0.00478	3.59	11.9	0.00127	1.67	LV	CELLSTATES	vFB4	control_PVneg	8	18
RARRES1	1.8	0.0131	0.529	0.321	7.92	14	0.000537	1.88	LV	CELLSTATES	vFB4	control_PVneg	8	18
CDK18	1.78	0.0266	0.0146	0.00611	3.3	11.1	0.00181	1.58	LV	CELLSTATES	vFB4	control_PVneg	8	18
MAGEH1	1.78	0.00977	0.0299	0.00985	4.07	15.4	0.000311	2.01	LV	CELLSTATES	vFB4	control_PVneg	8	18
SEPHS2	1.78	0.0111	0.0275	0.00532	3.74	14.7	0.000402	1.96	LV	CELLSTATES	vFB4	control_PVneg	8	18
AC097521.1	1.77	0.0293	0.0397	0.0251	4.57	10.7	0.0021	1.53	LV	CELLSTATES	vFB4	control_PVneg	8	18
LINC00504	1.77	0.0385	0.0203	0.0068	3.73	9.73	0.00324	1.41	LV	CELLSTATES	vFB4	control_PVneg	8	18
MED18	1.76	0.0289	0.0157	0.007	3.3	10.8	0.00207	1.54	LV	CELLSTATES	vFB4	control_PVneg	8	18
RIPOR3	1.76	0.0036	0.192	0.0713	6.35	20	5.68e-05	2.44	LV	CELLSTATES	vFB4	control_PVneg	8	18
FST	1.74	0.00703	0.0558	0.0204	4.69	16.8	0.000184	2.15	LV	CELLSTATES	vFB4	control_PVneg	8	18
TRDN	1.74	0.00711	0.06	0.0187	4.77	16.7	0.000187	2.15	LV	CELLSTATES	vFB4	control_PVneg	8	18
RPL13A	1.73	0.00528	0.151	0.0972	6.13	17.9	0.000122	2.28	LV	CELLSTATES	vFB4	control_PVneg	8	18
HACD1	1.7	0.0367	0.0327	0.00849	4.04	9.93	0.00297	1.44	LV	CELLSTATES	vFB4	control_PVneg	8	18
PLIN5	1.7	0.0481	0.0194	0.0107	3.43	8.9	0.00469	1.32	LV	CELLSTATES	vFB4	control_PVneg	8	18
FUOM	1.69	0.00851	0.0216	0.00614	3.71	16	0.000245	2.07	LV	CELLSTATES	vFB4	control_PVneg	8	18
RNF212B	1.68	0.00463	0.0404	0.0231	4.4	18.6	9.24e-05	2.33	LV	CELLSTATES	vFB4	control_PVneg	8	18
RYR2	1.68	0.00176	0.727	0.309	8.21	23.3	1.76e-05	2.75	LV	CELLSTATES	vFB4	control_PVneg	8	18
SPDYE2	1.68	0.0104	0.237	0.118	6.88	15	0.000358	1.98	LV	CELLSTATES	vFB4	control_PVneg	8	18
ADA	1.65	6.05e-05	0.2	0.0921	6.42	40.3	1.15e-07	4.22	LV	CELLSTATES	vFB4	control_PVneg	8	18
MROH2B	1.65	0.0157	0.0479	0.0202	4.58	13.2	0.000737	1.8	LV	CELLSTATES	vFB4	control_PVneg	8	18
RPS15A	1.65	0.00991	0.0587	0.0281	4.76	15.3	0.000319	2	LV	CELLSTATES	vFB4	control_PVneg	8	18
TCEAL9	1.65	0.000766	0.0972	0.0368	5.42	27.1	5.24e-06	3.12	LV	CELLSTATES	vFB4	control_PVneg	8	18
AQP7	1.64	0.0419	0.0257	0.00533	3.72	9.4	0.00375	1.38	LV	CELLSTATES	vFB4	control_PVneg	8	18
RNF5	1.64	0.0233	0.0192	0.00675	3.66	11.6	0.00145	1.63	LV	CELLSTATES	vFB4	control_PVneg	8	18
SH3PXD2A-AS1	1.64	0.0238	0.036	0.0133	4.25	11.5	0.0015	1.62	LV	CELLSTATES	vFB4	control_PVneg	8	18
G6PC3	1.63	0.0111	0.022	0.00618	3.58	14.7	0.000405	1.95	LV	CELLSTATES	vFB4	control_PVneg	8	18
GLRA1	1.63	0.0372	0.0177	0.00476	3.48	9.86	0.00306	1.43	LV	CELLSTATES	vFB4	control_PVneg	8	18
MYBPC3	1.63	0.00125	0.188	0.0957	6.2	24.7	1.11e-05	2.9	LV	CELLSTATES	vFB4	control_PVneg	8	18
VASN	1.63	0.00366	0.0885	0.0397	5.24	19.9	5.83e-05	2.44	LV	CELLSTATES	vFB4	control_PVneg	8	18
C4orf19	1.61	0.00053	0.104	0.0403	5.51	28.7	3.12e-06	3.28	LV	CELLSTATES	vFB4	control_PVneg	8	18
AL109659.1	1.59	0.00528	0.0356	0.0189	4.24	17.9	0.000121	2.28	LV	CELLSTATES	vFB4	control_PVneg	8	18
CHRDL2	1.59	0.0378	0.0759	0.0556	5.35	9.79	0.00315	1.42	LV	CELLSTATES	vFB4	control_PVneg	8	18
PBDC1	1.59	0.0253	0.0275	0.00581	3.8	11.3	0.00165	1.6	LV	CELLSTATES	vFB4	control_PVneg	8	18
PPIL1	1.59	0.0418	0.0157	0.00839	3.44	9.4	0.00374	1.38	LV	CELLSTATES	vFB4	control_PVneg	8	18
DBI	1.58	0.00907	0.0765	0.0245	4.96	15.8	0.00027	2.04	LV	CELLSTATES	vFB4	control_PVneg	8	18
KLF10	1.58	0.00491	0.0571	0.025	4.75	18.3	0.000104	2.31	LV	CELLSTATES	vFB4	control_PVneg	8	18
LINC00486	1.56	0.023	0.471	0.246	7.58	11.6	0.00143	1.64	LV	CELLSTATES	vFB4	control_PVneg	8	18
VEGFD	1.56	0.00288	0.303	0.15	6.99	20.9	4.09e-05	2.54	LV	CELLSTATES	vFB4	control_PVneg	8	18
GPC5	1.55	0.00273	0.227	0.113	6.63	21.2	3.72e-05	2.56	LV	CELLSTATES	vFB4	control_PVneg	8	18
ALPK2	1.54	0.0475	0.015	0.00769	3.4	8.95	0.00459	1.32	LV	CELLSTATES	vFB4	control_PVneg	8	18
CYP4Z1	1.54	0.0115	0.335	0.144	7.06	14.6	0.000431	1.94	LV	CELLSTATES	vFB4	control_PVneg	8	18
MS4A13	1.54	0.0449	0.0158	0.00671	3.56	9.17	0.00416	1.35	LV	CELLSTATES	vFB4	control_PVneg	8	18
CD248	1.53	0.0104	0.0842	0.0392	5.19	15	0.000356	1.98	LV	CELLSTATES	vFB4	control_PVneg	8	18
LRRTM3	1.53	0.0355	0.0316	0.0122	4.11	10	0.00283	1.45	LV	CELLSTATES	vFB4	control_PVneg	8	18
RPS27	1.53	0.00404	0.0844	0.0347	5.26	19.2	7.38e-05	2.39	LV	CELLSTATES	vFB4	control_PVneg	8	18
TOB1	1.53	0.0182	0.0552	0.023	4.71	12.6	0.000935	1.74	LV	CELLSTATES	vFB4	control_PVneg	8	18
TSKU	1.52	0.0122	0.0435	0.0312	4.42	14.3	0.000483	1.91	LV	CELLSTATES	vFB4	control_PVneg	8	18
FGF12	1.51	0.00806	0.249	0.13	6.73	16.2	0.000225	2.09	LV	CELLSTATES	vFB4	control_PVneg	8	18
MGST1	1.51	0.000148	1.73	0.847	9.45	34.7	5.28e-07	3.83	LV	CELLSTATES	vFB4	control_PVneg	8	18
PLCXD3	1.51	0.00515	0.39	0.196	7.35	18	0.000114	2.29	LV	CELLSTATES	vFB4	control_PVneg	8	18
SELENBP1	1.51	0.00413	0.0978	0.056	5.51	19.1	7.76e-05	2.38	LV	CELLSTATES	vFB4	control_PVneg	8	18
SOCS1	1.5	0.0294	0.0406	0.027	4.39	10.7	0.00211	1.53	LV	CELLSTATES	vFB4	control_PVneg	8	18
AC084357.2	1.49	0.00515	0.207	0.113	6.6	18	0.000115	2.29	LV	CELLSTATES	vFB4	control_PVneg	8	18
APEX1	1.49	0.000826	0.0755	0.0339	5.15	26.7	5.93e-06	3.08	LV	CELLSTATES	vFB4	control_PVneg	8	18
CTSC	1.49	0.0223	0.111	0.0641	5.57	11.7	0.00136	1.65	LV	CELLSTATES	vFB4	control_PVneg	8	18
RPS18	1.49	0.0131	0.0969	0.0697	5.61	14	0.000536	1.88	LV	CELLSTATES	vFB4	control_PVneg	8	18
AC093895.1	1.48	0.0144	0.0926	0.0635	5.48	13.6	0.000623	1.84	LV	CELLSTATES	vFB4	control_PVneg	8	18
RPLP0	1.48	0.000219	0.257	0.124	6.67	32.9	8.95e-07	3.66	LV	CELLSTATES	vFB4	control_PVneg	8	18
S100A6	1.48	0.0105	1.08	0.503	8.77	15	0.000361	1.98	LV	CELLSTATES	vFB4	control_PVneg	8	18
TRDN-AS1	1.48	0.0161	0.0726	0.0294	4.94	13.1	0.000767	1.79	LV	CELLSTATES	vFB4	control_PVneg	8	18
ALG3	1.47	0.0188	0.0434	0.0185	4.4	12.5	0.000987	1.73	LV	CELLSTATES	vFB4	control_PVneg	8	18
EFCAB10	1.47	0.0472	0.0211	0.00997	3.74	8.99	0.0045	1.33	LV	CELLSTATES	vFB4	control_PVneg	8	18
MRGPRF	1.47	0.0109	0.032	0.0184	4.14	14.8	0.000392	1.96	LV	CELLSTATES	vFB4	control_PVneg	8	18
AC010320.4	1.46	0.0384	0.0255	0.00916	3.88	9.74	0.00323	1.42	LV	CELLSTATES	vFB4	control_PVneg	8	18
ID2	1.46	0.00946	0.167	0.118	6.29	15.6	0.000291	2.02	LV	CELLSTATES	vFB4	control_PVneg	8	18
LINC01389	1.46	0.0169	0.0316	0.0174	4.29	13	0.000818	1.77	LV	CELLSTATES	vFB4	control_PVneg	8	18
MIEN1	1.46	0.0246	0.0359	0.0109	4.23	11.4	0.00157	1.61	LV	CELLSTATES	vFB4	control_PVneg	8	18
MT-CO1	1.46	0.0104	1.05	0.599	9	15	0.000356	1.98	LV	CELLSTATES	vFB4	control_PVneg	8	18
TRIM47	1.46	0.00366	0.0898	0.0484	5.31	19.8	6.08e-05	2.44	LV	CELLSTATES	vFB4	control_PVneg	8	18
AC009501.1	1.44	0.0093	0.0532	0.0264	4.72	15.7	0.000281	2.03	LV	CELLSTATES	vFB4	control_PVneg	8	18
LDB3	1.44	0.00679	0.13	0.0492	5.61	16.9	0.000174	2.17	LV	CELLSTATES	vFB4	control_PVneg	8	18
MLST8	1.43	0.0462	0.0182	0.0105	3.57	9.08	0.00433	1.34	LV	CELLSTATES	vFB4	control_PVneg	8	18
PIP5K1B	1.43	0.0484	0.0287	0.0152	4.23	8.88	0.00473	1.32	LV	CELLSTATES	vFB4	control_PVneg	8	18
ERI2	1.42	0.0365	0.231	0.0981	6.47	9.94	0.00295	1.44	LV	CELLSTATES	vFB4	control_PVneg	8	18
PPARGC1B	1.42	0.0199	0.025	0.0125	3.83	12.2	0.00111	1.7	LV	CELLSTATES	vFB4	control_PVneg	8	18
SLC18A2	1.42	0.0346	0.023	0.0113	3.77	10.1	0.00272	1.46	LV	CELLSTATES	vFB4	control_PVneg	8	18
AC132192.1	1.41	0.0365	0.025	0.0114	3.88	9.95	0.00294	1.44	LV	CELLSTATES	vFB4	control_PVneg	8	18
AC139720.1	1.41	0.0343	0.0263	0.00974	3.74	10.2	0.00267	1.47	LV	CELLSTATES	vFB4	control_PVneg	8	18
RARA-AS1	1.41	0.0408	0.0268	0.00904	3.91	9.5	0.00359	1.39	LV	CELLSTATES	vFB4	control_PVneg	8	18
SNHG8	1.41	0.00756	0.0796	0.0466	5.28	16.5	0.000206	2.12	LV	CELLSTATES	vFB4	control_PVneg	8	18
TECRL	1.41	0.0368	0.0633	0.048	4.94	9.92	0.00298	1.43	LV	CELLSTATES	vFB4	control_PVneg	8	18
CATSPERB	1.4	0.0199	0.466	0.233	7.49	12.2	0.00112	1.7	LV	CELLSTATES	vFB4	control_PVneg	8	18
EMILIN1	1.4	0.00376	0.0842	0.0544	5.37	19.6	6.36e-05	2.42	LV	CELLSTATES	vFB4	control_PVneg	8	18
HNRNPH2	1.4	0.0345	0.0344	0.0113	4.2	10.1	0.00271	1.46	LV	CELLSTATES	vFB4	control_PVneg	8	18
PSME1	1.4	0.0448	0.032	0.0149	4.3	9.17	0.00415	1.35	LV	CELLSTATES	vFB4	control_PVneg	8	18
RPS28	1.4	0.00877	0.0894	0.0448	5.49	15.9	0.000257	2.06	LV	CELLSTATES	vFB4	control_PVneg	8	18
COX5B	1.39	0.00397	0.135	0.0695	5.89	19.3	7.11e-05	2.4	LV	CELLSTATES	vFB4	control_PVneg	8	18
DUS3L	1.39	0.0329	0.0286	0.019	4.09	10.3	0.00252	1.48	LV	CELLSTATES	vFB4	control_PVneg	8	18
LSAMP	1.39	0.0144	0.7	0.367	8.11	13.6	0.000624	1.84	LV	CELLSTATES	vFB4	control_PVneg	8	18
BLOC1S4	1.38	0.0251	0.0459	0.0141	4.28	11.3	0.00162	1.6	LV	CELLSTATES	vFB4	control_PVneg	8	18
EMC6	1.38	0.0178	0.0422	0.019	4.41	12.7	0.000905	1.75	LV	CELLSTATES	vFB4	control_PVneg	8	18
KANK3	1.38	0.0384	0.0269	0.0173	4.04	9.74	0.00321	1.42	LV	CELLSTATES	vFB4	control_PVneg	8	18
MT-ND2	1.38	0.0176	0.192	0.14	6.46	12.8	0.00089	1.75	LV	CELLSTATES	vFB4	control_PVneg	8	18
NDUFA4	1.38	0.0105	0.133	0.0705	5.92	14.9	0.00037	1.98	LV	CELLSTATES	vFB4	control_PVneg	8	18
PLN	1.38	0.04	0.13	0.054	5.83	9.58	0.00345	1.4	LV	CELLSTATES	vFB4	control_PVneg	8	18
ST3GAL5	1.38	0.00193	0.27	0.135	6.84	22.8	2.11e-05	2.71	LV	CELLSTATES	vFB4	control_PVneg	8	18
TNNT2	1.38	0.00779	0.284	0.141	6.89	16.3	0.000215	2.11	LV	CELLSTATES	vFB4	control_PVneg	8	18
LINC02307	1.37	0.0367	0.0298	0.0154	4.2	9.92	0.00297	1.44	LV	CELLSTATES	vFB4	control_PVneg	8	18
PTGIR	1.37	0.00223	0.188	0.137	6.45	22.3	2.55e-05	2.65	LV	CELLSTATES	vFB4	control_PVneg	8	18
RPL7	1.37	0.0122	0.114	0.0619	5.8	14.3	0.000477	1.91	LV	CELLSTATES	vFB4	control_PVneg	8	18
UQCC3	1.37	0.0211	0.0325	0.0106	3.95	12	0.00124	1.68	LV	CELLSTATES	vFB4	control_PVneg	8	18
AC137932.3	1.36	0.0399	0.0214	0.00894	3.71	9.6	0.00343	1.4	LV	CELLSTATES	vFB4	control_PVneg	8	18
ANGPTL1	1.36	0.00432	0.16	0.0843	6.15	18.9	8.43e-05	2.36	LV	CELLSTATES	vFB4	control_PVneg	8	18
C1QTNF1	1.36	0.0369	0.0542	0.0297	4.61	9.9	0.003	1.43	LV	CELLSTATES	vFB4	control_PVneg	8	18
CD38	1.36	0.0101	0.0883	0.0479	5.37	15.2	0.000337	2	LV	CELLSTATES	vFB4	control_PVneg	8	18
ID3	1.36	0.0321	0.219	0.146	6.63	10.4	0.00244	1.49	LV	CELLSTATES	vFB4	control_PVneg	8	18
LRP4	1.36	0.0473	0.553	0.388	8.29	8.97	0.00455	1.32	LV	CELLSTATES	vFB4	control_PVneg	8	18
RPL27	1.36	0.0159	0.0574	0.037	4.9	13.2	0.000747	1.8	LV	CELLSTATES	vFB4	control_PVneg	8	18
RPS5	1.36	0.0155	0.094	0.0376	5.36	13.3	0.000709	1.81	LV	CELLSTATES	vFB4	control_PVneg	8	18
ALKBH2	1.35	0.00232	0.0454	0.022	4.54	22	2.74e-05	2.63	LV	CELLSTATES	vFB4	control_PVneg	8	18
FAM184A	1.35	0.0308	0.136	0.067	5.76	10.6	0.00226	1.51	LV	CELLSTATES	vFB4	control_PVneg	8	18
GAPDH	1.35	0.00477	0.259	0.127	6.73	18.4	9.9e-05	2.32	LV	CELLSTATES	vFB4	control_PVneg	8	18
PTP4A3	1.35	0.0386	0.0268	0.00925	3.82	9.7	0.00327	1.41	LV	CELLSTATES	vFB4	control_PVneg	8	18
ZBTB6	1.35	0.0478	0.0223	0.00792	3.69	8.92	0.00465	1.32	LV	CELLSTATES	vFB4	control_PVneg	8	18
KCNQ1	1.34	0.00155	0.183	0.0956	6.35	23.9	1.45e-05	2.81	LV	CELLSTATES	vFB4	control_PVneg	8	18
MT2A	1.34	0.0258	0.238	0.146	6.73	11.2	0.00172	1.59	LV	CELLSTATES	vFB4	control_PVneg	8	18
USP39	1.34	0.0101	0.337	0.214	7.47	15.2	0.000334	2	LV	CELLSTATES	vFB4	control_PVneg	8	18
ZNF830	1.34	0.0121	0.0428	0.0239	4.46	14.4	0.000466	1.92	LV	CELLSTATES	vFB4	control_PVneg	8	18
AP001439.1	1.33	0.00732	0.0513	0.0284	4.75	16.6	0.000196	2.14	LV	CELLSTATES	vFB4	control_PVneg	8	18
LAMTOR5	1.33	0.00303	0.0871	0.0416	5.33	20.6	4.55e-05	2.52	LV	CELLSTATES	vFB4	control_PVneg	8	18
MYL3	1.33	0.0317	0.167	0.0844	6.04	10.4	0.0024	1.5	LV	CELLSTATES	vFB4	control_PVneg	8	18
RPS25	1.33	0.00397	0.118	0.0714	5.85	19.3	7.11e-05	2.4	LV	CELLSTATES	vFB4	control_PVneg	8	18
GRIK1	1.32	0.00468	0.0996	0.0494	5.48	18.6	9.44e-05	2.33	LV	CELLSTATES	vFB4	control_PVneg	8	18
NDUFA6	1.32	0.0194	0.0456	0.0263	4.69	12.4	0.00105	1.71	LV	CELLSTATES	vFB4	control_PVneg	8	18
NEBL	1.32	0.00572	0.108	0.0462	5.48	17.6	0.000135	2.24	LV	CELLSTATES	vFB4	control_PVneg	8	18
POLD2	1.32	0.0193	0.0697	0.037	4.96	12.4	0.00104	1.72	LV	CELLSTATES	vFB4	control_PVneg	8	18
SELENOM	1.32	0.0194	0.12	0.0387	5.5	12.4	0.00104	1.71	LV	CELLSTATES	vFB4	control_PVneg	8	18
TEX30	1.32	0.0413	0.0252	0.0215	3.95	9.46	0.00364	1.38	LV	CELLSTATES	vFB4	control_PVneg	8	18
TMEM147	1.32	0.0335	0.0394	0.0323	4.5	10.2	0.00258	1.47	LV	CELLSTATES	vFB4	control_PVneg	8	18
VASP	1.32	0.0339	0.0316	0.0129	4.1	10.2	0.00261	1.47	LV	CELLSTATES	vFB4	control_PVneg	8	18
ADIRF	1.31	0.00764	0.068	0.0447	5.02	16.4	0.000209	2.12	LV	CELLSTATES	vFB4	control_PVneg	8	18
G6PD	1.31	0.0448	0.0313	0.0117	3.99	9.17	0.00415	1.35	LV	CELLSTATES	vFB4	control_PVneg	8	18
MRPL50	1.31	0.0221	0.0323	0.0182	4.23	11.8	0.00134	1.66	LV	CELLSTATES	vFB4	control_PVneg	8	18
MT-ND4	1.31	0.0122	0.393	0.246	7.52	14.3	0.000484	1.91	LV	CELLSTATES	vFB4	control_PVneg	8	18
PDGFRB	1.31	7.13e-05	0.737	0.423	8.25	39.3	1.51e-07	4.15	LV	CELLSTATES	vFB4	control_PVneg	8	18
SLC25A5	1.31	0.0323	0.0306	0.0117	4.12	10.4	0.00246	1.49	LV	CELLSTATES	vFB4	control_PVneg	8	18
AKR1C2	1.3	0.0213	0.126	0.0538	5.75	11.9	0.00125	1.67	LV	CELLSTATES	vFB4	control_PVneg	8	18
CKM	1.3	0.0365	0.0945	0.047	5.51	9.95	0.00294	1.44	LV	CELLSTATES	vFB4	control_PVneg	8	18
PYURF	1.28	0.0197	0.0598	0.026	4.85	12.3	0.00109	1.71	LV	CELLSTATES	vFB4	control_PVneg	8	18
AL513327.1	1.27	0.00516	0.259	0.14	6.82	18	0.000116	2.29	LV	CELLSTATES	vFB4	control_PVneg	8	18
GAS1	1.27	0.00297	0.152	0.0947	6.07	20.7	4.39e-05	2.53	LV	CELLSTATES	vFB4	control_PVneg	8	18
HSPB7	1.27	0.0407	0.0693	0.0284	4.86	9.52	0.00356	1.39	LV	CELLSTATES	vFB4	control_PVneg	8	18
PRELID1	1.27	0.0407	0.05	0.0256	4.47	9.52	0.00355	1.39	LV	CELLSTATES	vFB4	control_PVneg	8	18
RABIF	1.27	0.0123	0.04	0.0234	4.42	14.2	0.000491	1.91	LV	CELLSTATES	vFB4	control_PVneg	8	18
RPS2	1.27	0.0138	0.174	0.0899	6.27	13.9	0.000571	1.86	LV	CELLSTATES	vFB4	control_PVneg	8	18
TEX26-AS1	1.27	0.0112	0.244	0.15	6.78	14.6	0.000417	1.95	LV	CELLSTATES	vFB4	control_PVneg	8	18
TIMM8B	1.27	0.00373	0.0528	0.0278	4.66	19.7	6.27e-05	2.43	LV	CELLSTATES	vFB4	control_PVneg	8	18
ACTC1	1.26	0.0227	0.302	0.153	7.07	11.7	0.0014	1.64	LV	CELLSTATES	vFB4	control_PVneg	8	18
C6	1.26	0.00289	0.129	0.0781	5.88	20.8	4.19e-05	2.54	LV	CELLSTATES	vFB4	control_PVneg	8	18
CYSLTR2	1.26	0.0141	0.147	0.0823	6.01	13.8	0.000591	1.85	LV	CELLSTATES	vFB4	control_PVneg	8	18
FSD2	1.26	0.0121	0.0719	0.0325	4.98	14.3	0.000472	1.92	LV	CELLSTATES	vFB4	control_PVneg	8	18
NECAB3	1.26	0.035	0.0302	0.0136	4.07	10.1	0.00276	1.46	LV	CELLSTATES	vFB4	control_PVneg	8	18
OST4	1.26	0.0443	0.0522	0.027	4.82	9.22	0.00405	1.35	LV	CELLSTATES	vFB4	control_PVneg	8	18
SH3BGRL3	1.26	0.0475	0.18	0.0729	6.03	8.95	0.00459	1.32	LV	CELLSTATES	vFB4	control_PVneg	8	18
CDC42EP1	1.25	0.0243	0.032	0.0136	4.01	11.4	0.00154	1.61	LV	CELLSTATES	vFB4	control_PVneg	8	18
COX7C	1.25	0.0101	0.116	0.0739	5.84	15.2	0.000335	2	LV	CELLSTATES	vFB4	control_PVneg	8	18
EID1	1.25	0.000218	0.227	0.124	6.55	33	8.67e-07	3.66	LV	CELLSTATES	vFB4	control_PVneg	8	18
KPNA2	1.25	0.0313	0.0381	0.026	4.4	10.5	0.00235	1.5	LV	CELLSTATES	vFB4	control_PVneg	8	18
PFN1	1.25	0.027	0.0888	0.0458	5.35	11	0.00186	1.57	LV	CELLSTATES	vFB4	control_PVneg	8	18
PNRC1	1.25	0.00111	0.203	0.164	6.52	25.2	9.42e-06	2.95	LV	CELLSTATES	vFB4	control_PVneg	8	18
RPL23A	1.25	0.00998	0.0945	0.0651	5.61	15.3	0.000326	2	LV	CELLSTATES	vFB4	control_PVneg	8	18
TRMT112	1.25	0.032	0.0786	0.0331	5.06	10.4	0.00244	1.49	LV	CELLSTATES	vFB4	control_PVneg	8	18
AC008591.1	1.24	0.023	0.126	0.0706	5.85	11.6	0.00143	1.64	LV	CELLSTATES	vFB4	control_PVneg	8	18
CYC1	1.24	0.0093	0.0809	0.0424	5.27	15.6	0.000282	2.03	LV	CELLSTATES	vFB4	control_PVneg	8	18
PLAC9	1.24	0.00244	0.552	0.336	7.87	21.8	2.97e-05	2.61	LV	CELLSTATES	vFB4	control_PVneg	8	18
ARPC5L	1.23	0.0444	0.0249	0.0118	3.95	9.21	0.00408	1.35	LV	CELLSTATES	vFB4	control_PVneg	8	18
ATP5MC3	1.23	0.0208	0.0877	0.0491	5.54	12	0.00121	1.68	LV	CELLSTATES	vFB4	control_PVneg	8	18
EYS	1.23	0.0193	0.618	0.369	7.98	12.4	0.00103	1.72	LV	CELLSTATES	vFB4	control_PVneg	8	18
FAIM2	1.23	0.026	0.0869	0.0598	5.33	11.2	0.00174	1.58	LV	CELLSTATES	vFB4	control_PVneg	8	18
HDHD3	1.23	0.00581	0.0555	0.0371	4.82	17.5	0.000138	2.24	LV	CELLSTATES	vFB4	control_PVneg	8	18
KAZN	1.23	0.0101	3.74	2.59	10.6	15.2	0.000331	2	LV	CELLSTATES	vFB4	control_PVneg	8	18
TPI1	1.23	0.0258	0.0979	0.0537	5.38	11.2	0.00171	1.59	LV	CELLSTATES	vFB4	control_PVneg	8	18
BTG1	1.22	0.000271	0.188	0.132	6.34	31.9	1.19e-06	3.57	LV	CELLSTATES	vFB4	control_PVneg	8	18
IER5L	1.22	0.0157	0.155	0.0834	5.99	13.2	0.000731	1.8	LV	CELLSTATES	vFB4	control_PVneg	8	18
PIM3	1.22	0.0122	0.0511	0.0282	4.52	14.3	0.000481	1.91	LV	CELLSTATES	vFB4	control_PVneg	8	18
AL139095.4	1.21	0.015	0.0751	0.0456	5.25	13.4	0.000675	1.82	LV	CELLSTATES	vFB4	control_PVneg	8	18
ERBB4	1.21	0.0204	0.0813	0.0463	5.11	12.1	0.00117	1.69	LV	CELLSTATES	vFB4	control_PVneg	8	18
OLFML3	1.21	0.0478	0.0483	0.0229	4.66	8.92	0.00465	1.32	LV	CELLSTATES	vFB4	control_PVneg	8	18
PTMA	1.21	0.0114	0.286	0.175	6.88	14.6	0.000424	1.94	LV	CELLSTATES	vFB4	control_PVneg	8	18
RPL15	1.21	0.0182	0.19	0.111	6.42	12.6	0.000941	1.74	LV	CELLSTATES	vFB4	control_PVneg	8	18
RPLP1	1.21	0.0156	0.263	0.181	7.03	13.3	0.00072	1.81	LV	CELLSTATES	vFB4	control_PVneg	8	18
AP001372.1	1.2	0.0416	0.0258	0.0148	3.94	9.43	0.0037	1.38	LV	CELLSTATES	vFB4	control_PVneg	8	18
CCDC192	1.2	0.0404	0.0466	0.0283	4.53	9.56	0.00349	1.39	LV	CELLSTATES	vFB4	control_PVneg	8	18
TCEAL8	1.2	0.0468	0.0398	0.0261	4.31	9.03	0.00443	1.33	LV	CELLSTATES	vFB4	control_PVneg	8	18
TUBA1B	1.2	0.00404	0.246	0.137	6.65	19.2	7.39e-05	2.39	LV	CELLSTATES	vFB4	control_PVneg	8	18
ANGPTL2	1.19	0.0491	0.0721	0.0391	5.08	8.83	0.00484	1.31	LV	CELLSTATES	vFB4	control_PVneg	8	18
IFRD2	1.19	0.0258	0.0574	0.0296	4.79	11.2	0.00172	1.59	LV	CELLSTATES	vFB4	control_PVneg	8	18
MT-CYB	1.19	0.0157	0.686	0.421	8.31	13.2	0.000729	1.81	LV	CELLSTATES	vFB4	control_PVneg	8	18
MYL9	1.19	0.0193	0.137	0.0781	5.91	12.4	0.00103	1.72	LV	CELLSTATES	vFB4	control_PVneg	8	18
NCOA7-AS1	1.19	0.0156	0.054	0.032	4.82	13.3	0.000718	1.81	LV	CELLSTATES	vFB4	control_PVneg	8	18
PHKG2	1.19	0.0402	0.0304	0.0125	3.98	9.57	0.00348	1.4	LV	CELLSTATES	vFB4	control_PVneg	8	18
QTRT1	1.19	0.0121	0.126	0.0874	5.98	14.3	0.000471	1.92	LV	CELLSTATES	vFB4	control_PVneg	8	18
CEBPB	1.18	0.0221	0.169	0.108	6.22	11.8	0.00134	1.66	LV	CELLSTATES	vFB4	control_PVneg	8	18
FAU	1.18	0.0099	0.124	0.066	5.74	15.3	0.000318	2	LV	CELLSTATES	vFB4	control_PVneg	8	18
PEX16	1.18	0.0297	0.0291	0.0172	4.07	10.7	0.00215	1.53	LV	CELLSTATES	vFB4	control_PVneg	8	18
RAN	1.18	0.0146	0.0794	0.0511	5.26	13.6	0.000644	1.83	LV	CELLSTATES	vFB4	control_PVneg	8	18
CYCS	1.17	0.0444	0.0799	0.0327	5.2	9.21	0.00408	1.35	LV	CELLSTATES	vFB4	control_PVneg	8	18
HAX1	1.17	0.00463	0.0843	0.0502	5.29	18.6	9.23e-05	2.33	LV	CELLSTATES	vFB4	control_PVneg	8	18
LAPTM4A	1.17	0.0258	0.386	0.235	7.44	11.2	0.00172	1.59	LV	CELLSTATES	vFB4	control_PVneg	8	18
MRPS15	1.17	0.0169	0.0435	0.0205	4.44	12.9	0.000833	1.77	LV	CELLSTATES	vFB4	control_PVneg	8	18
MT-CO3	1.17	0.00632	0.96	0.629	8.76	17.2	0.000158	2.2	LV	CELLSTATES	vFB4	control_PVneg	8	18
RPL29	1.17	0.0386	0.104	0.0445	5.46	9.71	0.00326	1.41	LV	CELLSTATES	vFB4	control_PVneg	8	18
RPL34	1.17	0.0471	0.123	0.0817	5.75	9	0.00449	1.33	LV	CELLSTATES	vFB4	control_PVneg	8	18
RPS21	1.17	0.0452	0.0342	0.0197	4.28	9.14	0.0042	1.34	LV	CELLSTATES	vFB4	control_PVneg	8	18
S100A4	1.17	0.0269	0.429	0.263	7.49	11	0.00183	1.57	LV	CELLSTATES	vFB4	control_PVneg	8	18
SNRPB2	1.17	0.0086	0.0757	0.0374	5.11	16	0.00025	2.07	LV	CELLSTATES	vFB4	control_PVneg	8	18
TRMT10C	1.17	0.0141	0.0541	0.0279	4.71	13.7	0.000595	1.85	LV	CELLSTATES	vFB4	control_PVneg	8	18
TTN	1.17	0.00289	0.574	0.363	7.92	20.8	4.16e-05	2.54	LV	CELLSTATES	vFB4	control_PVneg	8	18
ATP5MC1	1.16	0.0146	0.0857	0.0409	5.27	13.6	0.000643	1.83	LV	CELLSTATES	vFB4	control_PVneg	8	18
C12orf40	1.16	0.0121	0.203	0.113	6.41	14.3	0.000471	1.92	LV	CELLSTATES	vFB4	control_PVneg	8	18
CTSL	1.16	0.000844	0.277	0.177	6.84	26.5	6.36e-06	3.07	LV	CELLSTATES	vFB4	control_PVneg	8	18
DPP6	1.16	0.0491	0.129	0.114	5.89	8.84	0.00482	1.31	LV	CELLSTATES	vFB4	control_PVneg	8	18
MRTO4	1.16	0.0246	0.0336	0.0211	4.29	11.4	0.00157	1.61	LV	CELLSTATES	vFB4	control_PVneg	8	18
PQLC2L	1.16	0.00494	0.213	0.113	6.48	18.3	0.000106	2.31	LV	CELLSTATES	vFB4	control_PVneg	8	18
RPL36AL	1.16	0.0194	0.0649	0.0515	5.01	12.4	0.00105	1.71	LV	CELLSTATES	vFB4	control_PVneg	8	18
RPS23	1.16	0.00265	0.151	0.104	6.05	21.3	3.55e-05	2.58	LV	CELLSTATES	vFB4	control_PVneg	8	18
TMEM258	1.16	0.0357	0.0648	0.0524	4.97	10	0.00285	1.45	LV	CELLSTATES	vFB4	control_PVneg	8	18
UFC1	1.16	0.0134	0.0493	0.0256	4.71	13.9	0.000551	1.87	LV	CELLSTATES	vFB4	control_PVneg	8	18
CSKMT	1.15	0.0237	0.0394	0.027	4.42	11.5	0.00148	1.63	LV	CELLSTATES	vFB4	control_PVneg	8	18
GGT5	1.15	0.0395	0.143	0.0803	6	9.63	0.00338	1.4	LV	CELLSTATES	vFB4	control_PVneg	8	18
IGFBP4	1.15	0.0112	0.352	0.261	7.27	14.7	0.000415	1.95	LV	CELLSTATES	vFB4	control_PVneg	8	18
PRDX1	1.15	0.0291	0.163	0.0755	6	10.7	0.00208	1.54	LV	CELLSTATES	vFB4	control_PVneg	8	18
PSMC5	1.15	0.0204	0.0405	0.0396	4.48	12.1	0.00117	1.69	LV	CELLSTATES	vFB4	control_PVneg	8	18
RPL10A	1.15	0.00751	0.191	0.12	6.43	16.5	0.000204	2.12	LV	CELLSTATES	vFB4	control_PVneg	8	18
RPL21	1.15	0.0105	0.113	0.0742	5.74	15	0.000366	1.98	LV	CELLSTATES	vFB4	control_PVneg	8	18
AC087623.2	1.14	0.0152	0.119	0.0907	6	13.4	0.00069	1.82	LV	CELLSTATES	vFB4	control_PVneg	8	18
ATP6AP2	1.14	0.015	0.0979	0.0521	5.51	13.4	0.000673	1.82	LV	CELLSTATES	vFB4	control_PVneg	8	18
BSG	1.14	0.0372	0.131	0.0635	5.84	9.86	0.00305	1.43	LV	CELLSTATES	vFB4	control_PVneg	8	18
C3	1.14	0.0313	0.432	0.339	7.59	10.5	0.00235	1.5	LV	CELLSTATES	vFB4	control_PVneg	8	18
NUPR1	1.14	0.0194	0.174	0.101	6.28	12.3	0.00106	1.71	LV	CELLSTATES	vFB4	control_PVneg	8	18
RPL27A	1.14	0.0313	0.0937	0.0702	5.52	10.5	0.00234	1.5	LV	CELLSTATES	vFB4	control_PVneg	8	18
RPS27A	1.14	0.0105	0.158	0.0905	6.18	15	0.000369	1.98	LV	CELLSTATES	vFB4	control_PVneg	8	18
AC018682.1	1.13	0.0119	0.44	0.318	7.75	14.4	0.000454	1.92	LV	CELLSTATES	vFB4	control_PVneg	8	18
GPX4	1.13	0.00827	0.167	0.0993	6.22	16.1	0.000234	2.08	LV	CELLSTATES	vFB4	control_PVneg	8	18
MOB4	1.13	0.0285	0.0376	0.0251	4.41	10.8	0.00201	1.55	LV	CELLSTATES	vFB4	control_PVneg	8	18
POLR2C	1.13	0.00923	0.0718	0.0384	5.04	15.7	0.000276	2.03	LV	CELLSTATES	vFB4	control_PVneg	8	18
SERPINF1	1.13	0.0199	0.803	0.543	8.58	12.2	0.00112	1.7	LV	CELLSTATES	vFB4	control_PVneg	8	18
TUBB	1.13	0.0169	0.139	0.0737	5.84	12.9	0.000836	1.77	LV	CELLSTATES	vFB4	control_PVneg	8	18
ARPC5	1.12	0.0019	0.174	0.103	6.18	23	2.01e-05	2.72	LV	CELLSTATES	vFB4	control_PVneg	8	18
DMAC2	1.12	0.0197	0.0425	0.0239	4.42	12.3	0.00109	1.71	LV	CELLSTATES	vFB4	control_PVneg	8	18
M6PR	1.12	0.00268	0.0974	0.0525	5.45	21.2	3.62e-05	2.57	LV	CELLSTATES	vFB4	control_PVneg	8	18
PLEKHJ1	1.12	0.0246	0.0625	0.0252	4.83	11.4	0.00156	1.61	LV	CELLSTATES	vFB4	control_PVneg	8	18
PNRC2	1.12	0.0176	0.06	0.0419	4.88	12.8	0.000893	1.75	LV	CELLSTATES	vFB4	control_PVneg	8	18
RPS19	1.12	0.027	0.16	0.0872	6.13	11	0.00186	1.57	LV	CELLSTATES	vFB4	control_PVneg	8	18
CKAP4	1.11	0.032	0.0433	0.0204	4.44	10.4	0.00242	1.5	LV	CELLSTATES	vFB4	control_PVneg	8	18
COCH	1.11	0.0191	0.0921	0.0667	5.58	12.5	0.00101	1.72	LV	CELLSTATES	vFB4	control_PVneg	8	18
EMD	1.11	0.019	0.0494	0.0304	4.65	12.5	0.001	1.72	LV	CELLSTATES	vFB4	control_PVneg	8	18
PGAM1	1.11	0.00258	0.109	0.0587	5.58	21.5	3.33e-05	2.59	LV	CELLSTATES	vFB4	control_PVneg	8	18
TMA7	1.11	0.0104	0.108	0.0833	5.73	15.1	0.000353	1.98	LV	CELLSTATES	vFB4	control_PVneg	8	18
AC022146.2	1.1	0.0112	0.0798	0.0606	5.37	14.7	0.000412	1.95	LV	CELLSTATES	vFB4	control_PVneg	8	18
MRPS26	1.1	0.00421	0.0812	0.047	5.23	19	7.98e-05	2.38	LV	CELLSTATES	vFB4	control_PVneg	8	18
RPS14	1.1	0.0312	0.133	0.0838	6.04	10.5	0.0023	1.51	LV	CELLSTATES	vFB4	control_PVneg	8	18
SLC52A2	1.1	0.0352	0.0414	0.0198	4.43	10.1	0.00279	1.45	LV	CELLSTATES	vFB4	control_PVneg	8	18
THAP7	1.1	0.0193	0.0508	0.028	4.72	12.4	0.00103	1.72	LV	CELLSTATES	vFB4	control_PVneg	8	18
AC091045.1	1.09	0.00554	0.0751	0.0499	5.16	17.7	0.00013	2.26	LV	CELLSTATES	vFB4	control_PVneg	8	18
BLVRB	1.09	0.00322	0.13	0.0823	5.88	20.3	4.96e-05	2.49	LV	CELLSTATES	vFB4	control_PVneg	8	18
NDUFAF4	1.09	0.0186	0.0581	0.0488	4.8	12.5	0.000975	1.73	LV	CELLSTATES	vFB4	control_PVneg	8	18
RPL22L1	1.09	0.0468	0.0464	0.0462	4.58	9.03	0.00443	1.33	LV	CELLSTATES	vFB4	control_PVneg	8	18
TMEM208	1.09	0.00613	0.0643	0.0419	4.94	17.3	0.000149	2.21	LV	CELLSTATES	vFB4	control_PVneg	8	18
IMP4	1.08	0.0109	0.0445	0.0334	4.6	14.8	0.000391	1.96	LV	CELLSTATES	vFB4	control_PVneg	8	18
POLR2L	1.08	0.0338	0.0695	0.0482	5.09	10.2	0.00261	1.47	LV	CELLSTATES	vFB4	control_PVneg	8	18
ATP6V1G1	1.07	0.00477	0.105	0.0704	5.64	18.5	9.76e-05	2.32	LV	CELLSTATES	vFB4	control_PVneg	8	18
CD63	1.07	0.028	0.359	0.269	7.42	10.9	0.00195	1.55	LV	CELLSTATES	vFB4	control_PVneg	8	18
CRYAB	1.07	0.0298	0.283	0.141	6.81	10.7	0.00216	1.53	LV	CELLSTATES	vFB4	control_PVneg	8	18
DNTTIP2	1.07	0.0257	0.0443	0.0344	4.49	11.2	0.00168	1.59	LV	CELLSTATES	vFB4	control_PVneg	8	18
MLF2	1.07	0.00511	0.095	0.0651	5.48	18.1	0.00011	2.29	LV	CELLSTATES	vFB4	control_PVneg	8	18
MT-ATP6	1.07	0.0111	0.5	0.392	7.81	14.7	0.000404	1.95	LV	CELLSTATES	vFB4	control_PVneg	8	18
NDUFA1	1.07	0.0485	0.0647	0.0469	5.15	8.87	0.00475	1.31	LV	CELLSTATES	vFB4	control_PVneg	8	18
RPL18	1.07	0.0176	0.111	0.059	5.63	12.8	0.000885	1.75	LV	CELLSTATES	vFB4	control_PVneg	8	18
RPL3	1.07	0.0467	0.0951	0.074	5.47	9.03	0.00442	1.33	LV	CELLSTATES	vFB4	control_PVneg	8	18
ACVRL1	1.06	0.0352	0.081	0.0743	5.26	10.1	0.00279	1.45	LV	CELLSTATES	vFB4	control_PVneg	8	18
C1R	1.06	0.0271	0.594	0.423	8.04	11	0.00187	1.57	LV	CELLSTATES	vFB4	control_PVneg	8	18
C7	1.06	0.0115	1.96	1.3	9.63	14.6	0.00043	1.94	LV	CELLSTATES	vFB4	control_PVneg	8	18
CYGB	1.06	0.0193	0.103	0.0601	5.55	12.4	0.00103	1.72	LV	CELLSTATES	vFB4	control_PVneg	8	18
MT-ND1	1.06	0.0249	0.235	0.334	6.82	11.4	0.0016	1.6	LV	CELLSTATES	vFB4	control_PVneg	8	18
MYL6	1.06	0.0038	0.313	0.237	7.13	19.6	6.45e-05	2.42	LV	CELLSTATES	vFB4	control_PVneg	8	18
RPS9	1.06	0.012	0.177	0.118	6.32	14.4	0.000463	1.92	LV	CELLSTATES	vFB4	control_PVneg	8	18
TCTE3	1.06	0.0424	0.0386	0.0225	4.43	9.35	0.00383	1.37	LV	CELLSTATES	vFB4	control_PVneg	8	18
TMED9	1.06	0.0474	0.112	0.0718	5.77	8.96	0.00456	1.32	LV	CELLSTATES	vFB4	control_PVneg	8	18
YIF1A	1.06	0.0411	0.0622	0.0383	4.97	9.48	0.00362	1.39	LV	CELLSTATES	vFB4	control_PVneg	8	18
ATP1B3	1.05	0.0093	0.201	0.136	6.49	15.7	0.000281	2.03	LV	CELLSTATES	vFB4	control_PVneg	8	18
FAM96B	1.05	0.012	0.0912	0.0786	5.45	14.4	0.000461	1.92	LV	CELLSTATES	vFB4	control_PVneg	8	18
RIC3	1.05	0.0105	0.0711	0.0525	5.03	15	0.000367	1.98	LV	CELLSTATES	vFB4	control_PVneg	8	18
RPS16	1.05	0.0148	0.111	0.0714	5.52	13.5	0.000661	1.83	LV	CELLSTATES	vFB4	control_PVneg	8	18
SEC61B	1.05	0.0122	0.118	0.0728	5.83	14.3	0.000479	1.91	LV	CELLSTATES	vFB4	control_PVneg	8	18
CHCHD1	1.04	0.046	0.0316	0.028	4.18	9.09	0.0043	1.34	LV	CELLSTATES	vFB4	control_PVneg	8	18
CNTNAP2	1.04	0.00994	0.179	0.128	6.44	15.3	0.000324	2	LV	CELLSTATES	vFB4	control_PVneg	8	18
MUTYH	1.04	0.0306	0.0437	0.0282	4.53	10.6	0.00224	1.51	LV	CELLSTATES	vFB4	control_PVneg	8	18
RPL35A	1.04	0.0311	0.103	0.0745	5.66	10.5	0.00229	1.51	LV	CELLSTATES	vFB4	control_PVneg	8	18
RPL8	1.04	0.0116	0.151	0.105	6.06	14.5	0.000436	1.94	LV	CELLSTATES	vFB4	control_PVneg	8	18
SERPING1	1.04	0.0446	0.454	0.318	7.73	9.19	0.00411	1.35	LV	CELLSTATES	vFB4	control_PVneg	8	18
FTH1	1.03	0.0199	0.513	0.386	7.91	12.2	0.00111	1.7	LV	CELLSTATES	vFB4	control_PVneg	8	18
JTB	1.03	0.0112	0.116	0.0815	5.7	14.7	0.000411	1.95	LV	CELLSTATES	vFB4	control_PVneg	8	18
RPL28	1.03	0.0313	0.127	0.0707	5.77	10.5	0.00233	1.5	LV	CELLSTATES	vFB4	control_PVneg	8	18
UBXN1	1.03	0.0182	0.0618	0.0399	4.96	12.6	0.00094	1.74	LV	CELLSTATES	vFB4	control_PVneg	8	18
XBP1	1.03	0.00354	0.168	0.118	6.17	20	5.56e-05	2.45	LV	CELLSTATES	vFB4	control_PVneg	8	18
AP002954.1	1.02	0.0128	0.0622	0.0376	4.85	14.1	0.000518	1.89	LV	CELLSTATES	vFB4	control_PVneg	8	18
CYP4X1	1.02	0.0201	0.219	0.157	6.63	12.2	0.00114	1.7	LV	CELLSTATES	vFB4	control_PVneg	8	18
DHRS3	1.02	0.0218	0.187	0.126	6.35	11.8	0.0013	1.66	LV	CELLSTATES	vFB4	control_PVneg	8	18
EEF1B2	1.02	0.0086	0.084	0.0665	5.36	16	0.000249	2.07	LV	CELLSTATES	vFB4	control_PVneg	8	18
FLYWCH2	1.02	0.0407	0.0481	0.0247	4.63	9.51	0.00357	1.39	LV	CELLSTATES	vFB4	control_PVneg	8	18
SSR2	1.02	0.0119	0.0872	0.0545	5.37	14.4	0.000453	1.92	LV	CELLSTATES	vFB4	control_PVneg	8	18
TUFM	1.02	0.022	0.0882	0.0532	5.43	11.8	0.00133	1.66	LV	CELLSTATES	vFB4	control_PVneg	8	18
CDC42EP2	1.01	0.00381	0.119	0.0912	5.67	19.5	6.65e-05	2.42	LV	CELLSTATES	vFB4	control_PVneg	8	18
SNRPG	1.01	0.00733	0.0849	0.0604	5.35	16.6	0.000196	2.14	LV	CELLSTATES	vFB4	control_PVneg	8	18
TRMT1	1.01	0.0404	0.0405	0.0244	4.44	9.55	0.00351	1.39	LV	CELLSTATES	vFB4	control_PVneg	8	18
PFDN5	1	0.0183	0.107	0.0725	5.65	12.6	0.000947	1.74	LV	CELLSTATES	vFB4	control_PVneg	8	18
RPL41	1	0.0313	0.348	0.23	7.35	10.5	0.00234	1.5	LV	CELLSTATES	vFB4	control_PVneg	8	18
NDUFB4	0.999	0.0416	0.0673	0.043	5.11	9.43	0.0037	1.38	LV	CELLSTATES	vFB4	control_PVneg	8	18
SERF2	0.999	0.0153	0.277	0.192	6.97	13.4	0.000696	1.82	LV	CELLSTATES	vFB4	control_PVneg	8	18
TMEM179B	0.999	0.00407	0.141	0.086	6.02	19.2	7.51e-05	2.39	LV	CELLSTATES	vFB4	control_PVneg	8	18
COX7A2	0.998	0.0151	0.0929	0.0686	5.53	13.4	0.000683	1.82	LV	CELLSTATES	vFB4	control_PVneg	8	18
UQCRFS1	0.998	0.00981	0.0933	0.0748	5.45	15.4	0.000314	2.01	LV	CELLSTATES	vFB4	control_PVneg	8	18
KRT10	0.995	0.0214	0.0944	0.0596	5.48	11.9	0.00126	1.67	LV	CELLSTATES	vFB4	control_PVneg	8	18
SELENOS	0.995	0.00182	0.291	0.206	7.02	23.2	1.86e-05	2.74	LV	CELLSTATES	vFB4	control_PVneg	8	18
H3F3B	0.993	0.0127	0.683	0.5	8.26	14.1	0.00051	1.9	LV	CELLSTATES	vFB4	control_PVneg	8	18
NGF	0.992	0.0131	0.603	0.413	7.99	14	0.000536	1.88	LV	CELLSTATES	vFB4	control_PVneg	8	18
RPL10	0.991	0.0123	0.571	0.376	7.96	14.2	0.000492	1.91	LV	CELLSTATES	vFB4	control_PVneg	8	18
SLC26A5	0.989	0.0144	0.0604	0.0374	4.95	13.7	0.000618	1.84	LV	CELLSTATES	vFB4	control_PVneg	8	18
SPCS1	0.988	0.0179	0.0976	0.053	5.47	12.7	0.000919	1.75	LV	CELLSTATES	vFB4	control_PVneg	8	18
SRP14	0.986	0.0385	0.151	0.0898	6.09	9.72	0.00325	1.41	LV	CELLSTATES	vFB4	control_PVneg	8	18
MGP	0.985	0.0416	1.61	1.24	9.53	9.43	0.0037	1.38	LV	CELLSTATES	vFB4	control_PVneg	8	18
NDUFS6	0.985	0.0407	0.0688	0.0374	4.86	9.51	0.00357	1.39	LV	CELLSTATES	vFB4	control_PVneg	8	18
PLTP	0.982	0.0404	0.1	0.0763	5.67	9.55	0.00351	1.39	LV	CELLSTATES	vFB4	control_PVneg	8	18
AL022238.2	0.98	0.0122	0.0897	0.055	5.41	14.3	0.000483	1.91	LV	CELLSTATES	vFB4	control_PVneg	8	18
LAMC2	0.98	0.0478	0.0677	0.0486	5.12	8.93	0.00464	1.32	LV	CELLSTATES	vFB4	control_PVneg	8	18
FMNL1	0.972	0.0305	0.0837	0.0754	5.35	10.6	0.00222	1.52	LV	CELLSTATES	vFB4	control_PVneg	8	18
MT-CO2	0.963	0.0297	0.526	0.395	7.93	10.7	0.00215	1.53	LV	CELLSTATES	vFB4	control_PVneg	8	18
RAD23A	0.961	0.00252	0.125	0.101	5.92	21.6	3.16e-05	2.6	LV	CELLSTATES	vFB4	control_PVneg	8	18
PPIB	0.959	0.0227	0.163	0.12	6.24	11.7	0.0014	1.64	LV	CELLSTATES	vFB4	control_PVneg	8	18
RPL12	0.959	0.0473	0.0601	0.0458	4.97	8.98	0.00452	1.33	LV	CELLSTATES	vFB4	control_PVneg	8	18
EPHX1	0.951	0.0358	0.129	0.0846	5.95	10	0.00286	1.45	LV	CELLSTATES	vFB4	control_PVneg	8	18
A4GALT	0.95	0.0121	0.146	0.118	6.03	14.3	0.000471	1.92	LV	CELLSTATES	vFB4	control_PVneg	8	18
DNPEP	0.949	0.0354	0.0524	0.0466	4.87	10	0.00281	1.45	LV	CELLSTATES	vFB4	control_PVneg	8	18
PCDH9-AS2	0.949	0.0345	0.234	0.181	6.83	10.1	0.00271	1.46	LV	CELLSTATES	vFB4	control_PVneg	8	18
RNF7	0.941	0.0434	0.0607	0.0406	4.87	9.29	0.00394	1.36	LV	CELLSTATES	vFB4	control_PVneg	8	18
PHGDH	0.939	0.0395	0.0874	0.0623	5.29	9.63	0.00339	1.4	LV	CELLSTATES	vFB4	control_PVneg	8	18
MDH2	0.938	0.0487	0.0598	0.0331	4.88	8.86	0.00477	1.31	LV	CELLSTATES	vFB4	control_PVneg	8	18
RPS8	0.938	0.0105	0.156	0.12	6.17	15	0.000367	1.98	LV	CELLSTATES	vFB4	control_PVneg	8	18
PSMA7	0.937	0.0348	0.135	0.102	6.01	10.1	0.00273	1.46	LV	CELLSTATES	vFB4	control_PVneg	8	18
PRSS48	0.934	0.0204	0.0557	0.0382	4.88	12.1	0.00117	1.69	LV	CELLSTATES	vFB4	control_PVneg	8	18
HAS2-AS1	0.933	0.0372	0.206	0.158	6.67	9.88	0.00304	1.43	LV	CELLSTATES	vFB4	control_PVneg	8	18
RPL7A	0.933	0.00703	0.126	0.0875	5.84	16.8	0.000183	2.15	LV	CELLSTATES	vFB4	control_PVneg	8	18
RPL13	0.931	0.0218	0.304	0.213	7.01	11.9	0.0013	1.66	LV	CELLSTATES	vFB4	control_PVneg	8	18
AC020611.2	0.928	0.0195	0.145	0.1	6.12	12.3	0.00107	1.71	LV	CELLSTATES	vFB4	control_PVneg	8	18
C14orf119	0.926	0.0365	0.0629	0.0398	4.97	9.94	0.00295	1.44	LV	CELLSTATES	vFB4	control_PVneg	8	18
TXNRD1	0.926	0.00838	0.487	0.362	7.72	16.1	0.000241	2.08	LV	CELLSTATES	vFB4	control_PVneg	8	18
OTUD6B-AS1	0.925	0.0163	0.103	0.0782	5.61	13.1	0.000784	1.79	LV	CELLSTATES	vFB4	control_PVneg	8	18
PKM	0.925	0.0107	0.19	0.146	6.47	14.9	0.000378	1.97	LV	CELLSTATES	vFB4	control_PVneg	8	18
NFYB	0.923	0.0171	0.0897	0.0587	5.32	12.9	0.000848	1.77	LV	CELLSTATES	vFB4	control_PVneg	8	18
PRDX3	0.923	0.0257	0.0602	0.0537	4.96	11.2	0.00169	1.59	LV	CELLSTATES	vFB4	control_PVneg	8	18
IFI35	0.922	0.0305	0.0599	0.0516	4.93	10.6	0.00223	1.52	LV	CELLSTATES	vFB4	control_PVneg	8	18
RHPN2	0.922	0.0487	0.0667	0.0398	4.98	8.86	0.00478	1.31	LV	CELLSTATES	vFB4	control_PVneg	8	18
MPDU1	0.92	0.0493	0.0464	0.0375	4.64	8.82	0.00486	1.31	LV	CELLSTATES	vFB4	control_PVneg	8	18
CYB561D1	0.919	0.0422	0.0578	0.0416	4.89	9.36	0.00381	1.37	LV	CELLSTATES	vFB4	control_PVneg	8	18
AC107021.1	0.918	0.0204	0.127	0.0867	5.84	12.1	0.00117	1.69	LV	CELLSTATES	vFB4	control_PVneg	8	18
DHPS	0.917	0.0333	0.0419	0.0384	4.59	10.3	0.00255	1.48	LV	CELLSTATES	vFB4	control_PVneg	8	18
GTF2A2	0.915	0.00318	0.113	0.0798	5.65	20.4	4.86e-05	2.5	LV	CELLSTATES	vFB4	control_PVneg	8	18
DNAJB12	0.914	0.0101	0.0797	0.0645	5.23	15.2	0.00033	2	LV	CELLSTATES	vFB4	control_PVneg	8	18
BAIAP2L1	0.911	0.0474	0.0802	0.069	5.39	8.96	0.00456	1.32	LV	CELLSTATES	vFB4	control_PVneg	8	18
DIAPH2-AS1	0.91	0.0267	0.363	0.253	7.26	11.1	0.00182	1.57	LV	CELLSTATES	vFB4	control_PVneg	8	18
RHOT2	0.91	0.0199	0.118	0.115	5.92	12.2	0.0011	1.7	LV	CELLSTATES	vFB4	control_PVneg	8	18
RAB13	0.908	0.0413	0.0469	0.0329	4.68	9.47	0.00364	1.38	LV	CELLSTATES	vFB4	control_PVneg	8	18
SYF2	0.905	0.044	0.0594	0.0316	4.82	9.24	0.00402	1.36	LV	CELLSTATES	vFB4	control_PVneg	8	18
AL020995.1	0.903	0.0115	0.0831	0.0583	5.36	14.6	0.00043	1.94	LV	CELLSTATES	vFB4	control_PVneg	8	18
AC107068.2	0.901	0.0195	0.102	0.0667	5.63	12.3	0.00107	1.71	LV	CELLSTATES	vFB4	control_PVneg	8	18
RPS7	0.901	0.00432	0.187	0.147	6.34	18.9	8.37e-05	2.36	LV	CELLSTATES	vFB4	control_PVneg	8	18
MAP1LC3A	0.9	0.04	0.164	0.101	6.22	9.59	0.00345	1.4	LV	CELLSTATES	vFB4	control_PVneg	8	18
LDHA	0.898	0.0123	0.247	0.211	6.79	14.2	0.000492	1.91	LV	CELLSTATES	vFB4	control_PVneg	8	18
AL157938.2	0.893	0.00925	0.207	0.138	6.53	15.7	0.000278	2.03	LV	CELLSTATES	vFB4	control_PVneg	8	18
EIF1	0.892	0.0172	0.493	0.418	7.83	12.9	0.000857	1.76	LV	CELLSTATES	vFB4	control_PVneg	8	18
EIF4A1	0.891	0.0376	0.104	0.113	5.67	9.82	0.00311	1.43	LV	CELLSTATES	vFB4	control_PVneg	8	18
HMOX2	0.891	0.0184	0.0926	0.0912	5.46	12.6	0.000955	1.74	LV	CELLSTATES	vFB4	control_PVneg	8	18
TLE2	0.888	0.0265	0.131	0.12	5.95	11.1	0.00179	1.58	LV	CELLSTATES	vFB4	control_PVneg	8	18
CLTB	0.886	0.022	0.107	0.0751	5.61	11.8	0.00132	1.66	LV	CELLSTATES	vFB4	control_PVneg	8	18
CWC25	0.885	0.0202	0.106	0.11	5.75	12.1	0.00115	1.69	LV	CELLSTATES	vFB4	control_PVneg	8	18
ZNF22	0.881	0.0394	0.0609	0.0448	4.8	9.64	0.00337	1.4	LV	CELLSTATES	vFB4	control_PVneg	8	18
COPS6	0.879	0.00328	0.124	0.108	5.88	20.2	5.14e-05	2.48	LV	CELLSTATES	vFB4	control_PVneg	8	18
SNHG7	0.872	0.0359	0.112	0.0946	5.72	9.99	0.00288	1.44	LV	CELLSTATES	vFB4	control_PVneg	8	18
AC090579.1	0.871	0.0269	0.102	0.0743	5.66	11	0.00184	1.57	LV	CELLSTATES	vFB4	control_PVneg	8	18
H2AFJ	0.871	0.0105	0.19	0.142	6.48	15	0.000366	1.98	LV	CELLSTATES	vFB4	control_PVneg	8	18
LARP6	0.867	0.0102	0.225	0.183	6.56	15.1	0.000346	1.99	LV	CELLSTATES	vFB4	control_PVneg	8	18
ATP5F1D	0.866	0.0345	0.0746	0.0519	5.18	10.1	0.00271	1.46	LV	CELLSTATES	vFB4	control_PVneg	8	18
B3GAT3	0.866	0.0314	0.0698	0.0447	5.08	10.4	0.00236	1.5	LV	CELLSTATES	vFB4	control_PVneg	8	18
SLC5A9	0.866	0.0225	0.13	0.084	5.9	11.7	0.00138	1.65	LV	CELLSTATES	vFB4	control_PVneg	8	18
MCFD2	0.865	0.0214	0.0952	0.0682	5.54	11.9	0.00127	1.67	LV	CELLSTATES	vFB4	control_PVneg	8	18
AC090617.4	0.863	0.0473	0.0743	0.055	5.17	8.98	0.00453	1.33	LV	CELLSTATES	vFB4	control_PVneg	8	18
CACNB2	0.862	0.0112	0.227	0.173	6.74	14.6	0.000419	1.95	LV	CELLSTATES	vFB4	control_PVneg	8	18
TMEM47	0.852	0.0352	0.0742	0.0561	5.14	10.1	0.00279	1.45	LV	CELLSTATES	vFB4	control_PVneg	8	18
CEBPD	0.85	0.0169	0.778	0.614	8.35	13	0.000818	1.77	LV	CELLSTATES	vFB4	control_PVneg	8	18
NAT9	0.85	0.0212	0.125	0.106	5.96	12	0.00124	1.67	LV	CELLSTATES	vFB4	control_PVneg	8	18
TC2N	0.849	0.0237	0.47	0.37	7.62	11.5	0.00148	1.63	LV	CELLSTATES	vFB4	control_PVneg	8	18
LINC00535	0.842	0.0376	0.12	0.0978	5.87	9.82	0.00311	1.43	LV	CELLSTATES	vFB4	control_PVneg	8	18
AAMP	0.838	0.0214	0.0949	0.0856	5.56	11.9	0.00127	1.67	LV	CELLSTATES	vFB4	control_PVneg	8	18
MLX	0.837	0.0454	0.0955	0.0703	5.55	9.13	0.00423	1.34	LV	CELLSTATES	vFB4	control_PVneg	8	18
MIR22HG	0.836	0.0404	0.211	0.171	6.47	9.55	0.0035	1.39	LV	CELLSTATES	vFB4	control_PVneg	8	18
MPG	0.836	0.0158	0.224	0.161	6.64	13.2	0.000745	1.8	LV	CELLSTATES	vFB4	control_PVneg	8	18
TUBB4B	0.831	0.0447	0.0963	0.0683	5.51	9.19	0.00412	1.35	LV	CELLSTATES	vFB4	control_PVneg	8	18
DAZAP2	0.829	0.0372	0.168	0.147	6.3	9.87	0.00304	1.43	LV	CELLSTATES	vFB4	control_PVneg	8	18
TBRG1	0.829	0.0148	0.276	0.22	7.05	13.5	0.000657	1.83	LV	CELLSTATES	vFB4	control_PVneg	8	18
AL512638.2	0.828	0.0416	0.206	0.154	6.49	9.44	0.00369	1.38	LV	CELLSTATES	vFB4	control_PVneg	8	18
RPL4	0.828	0.0156	0.0794	0.0675	5.26	13.3	0.000721	1.81	LV	CELLSTATES	vFB4	control_PVneg	8	18
TIMM17A	0.828	0.0376	0.0693	0.0742	5.14	9.81	0.00312	1.42	LV	CELLSTATES	vFB4	control_PVneg	8	18
NOCT	0.825	0.0359	0.142	0.103	6.02	10	0.00287	1.45	LV	CELLSTATES	vFB4	control_PVneg	8	18
RACK1	0.825	0.021	0.15	0.133	6.09	12	0.00122	1.68	LV	CELLSTATES	vFB4	control_PVneg	8	18
CBR1	0.824	0.0473	0.0597	0.04	4.89	8.99	0.00451	1.33	LV	CELLSTATES	vFB4	control_PVneg	8	18
ZFAS1	0.824	0.0339	0.152	0.138	6.08	10.2	0.00261	1.47	LV	CELLSTATES	vFB4	control_PVneg	8	18
RPSA	0.823	0.0186	0.164	0.12	6.22	12.6	0.00097	1.73	LV	CELLSTATES	vFB4	control_PVneg	8	18
AL109930.1	0.818	0.0389	0.654	0.603	8.3	9.68	0.0033	1.41	LV	CELLSTATES	vFB4	control_PVneg	8	18
LYSMD3	0.812	0.0148	0.0949	0.0764	5.44	13.5	0.000658	1.83	LV	CELLSTATES	vFB4	control_PVneg	8	18
TPM2	0.812	0.05	0.071	0.0826	5.11	8.78	0.00495	1.3	LV	CELLSTATES	vFB4	control_PVneg	8	18
SIRT6	0.811	0.0312	0.0504	0.0444	4.69	10.5	0.00232	1.51	LV	CELLSTATES	vFB4	control_PVneg	8	18
PTMS	0.81	0.0362	0.13	0.11	5.91	9.97	0.00292	1.44	LV	CELLSTATES	vFB4	control_PVneg	8	18
SUMO1	0.809	0.0195	0.16	0.131	6.29	12.3	0.00107	1.71	LV	CELLSTATES	vFB4	control_PVneg	8	18
CCNC	0.805	0.023	0.234	0.162	6.66	11.6	0.00143	1.64	LV	CELLSTATES	vFB4	control_PVneg	8	18
KCNQ1OT1	0.801	0.0279	0.303	0.23	7.05	10.9	0.00194	1.55	LV	CELLSTATES	vFB4	control_PVneg	8	18
ARMCX3	0.8	0.0204	0.0948	0.0698	5.43	12.1	0.00118	1.69	LV	CELLSTATES	vFB4	control_PVneg	8	18
EDF1	0.798	0.0249	0.114	0.105	5.85	11.4	0.0016	1.6	LV	CELLSTATES	vFB4	control_PVneg	8	18
TPBG	0.796	0.0416	0.111	0.0734	5.65	9.42	0.00371	1.38	LV	CELLSTATES	vFB4	control_PVneg	8	18
CSF1	0.795	0.0474	0.0881	0.084	5.5	8.96	0.00457	1.32	LV	CELLSTATES	vFB4	control_PVneg	8	18
ZNF451-AS1	0.795	0.0147	0.244	0.187	6.78	13.5	0.000646	1.83	LV	CELLSTATES	vFB4	control_PVneg	8	18
AKR1C1	0.792	0.0478	0.325	0.247	7.14	8.92	0.00465	1.32	LV	CELLSTATES	vFB4	control_PVneg	8	18
NDUFS2	0.791	0.0195	0.139	0.13	6.07	12.3	0.00107	1.71	LV	CELLSTATES	vFB4	control_PVneg	8	18
OAZ2	0.788	0.0386	0.0581	0.0431	4.94	9.71	0.00326	1.41	LV	CELLSTATES	vFB4	control_PVneg	8	18
COL6A2	0.787	0.00477	1.41	1.18	9.24	18.5	9.73e-05	2.32	LV	CELLSTATES	vFB4	control_PVneg	8	18
MRPS21	0.786	0.0209	0.149	0.111	6.11	12	0.00121	1.68	LV	CELLSTATES	vFB4	control_PVneg	8	18
OSTC	0.786	0.0394	0.0906	0.0816	5.48	9.64	0.00337	1.4	LV	CELLSTATES	vFB4	control_PVneg	8	18
RPL11	0.786	0.0252	0.212	0.186	6.63	11.3	0.00164	1.6	LV	CELLSTATES	vFB4	control_PVneg	8	18
VPS28	0.786	0.0427	0.116	0.0942	5.82	9.34	0.00386	1.37	LV	CELLSTATES	vFB4	control_PVneg	8	18
SELENOT	0.78	0.0273	0.0827	0.0755	5.31	11	0.0019	1.56	LV	CELLSTATES	vFB4	control_PVneg	8	18
MAT2A	0.777	0.0143	0.127	0.125	5.86	13.7	0.000606	1.84	LV	CELLSTATES	vFB4	control_PVneg	8	18
H2AFY2	0.773	0.0401	0.0847	0.0684	5.38	9.58	0.00347	1.4	LV	CELLSTATES	vFB4	control_PVneg	8	18
SLC25A3	0.771	0.0257	0.185	0.14	6.41	11.2	0.00169	1.59	LV	CELLSTATES	vFB4	control_PVneg	8	18
CCT5	0.768	0.025	0.0828	0.0667	5.3	11.3	0.00161	1.6	LV	CELLSTATES	vFB4	control_PVneg	8	18
ORMDL1	0.763	0.0101	0.261	0.213	6.82	15.2	0.000339	2	LV	CELLSTATES	vFB4	control_PVneg	8	18
DDX18	0.76	0.00413	0.261	0.211	6.86	19.1	7.8e-05	2.38	LV	CELLSTATES	vFB4	control_PVneg	8	18
ENO1	0.759	0.0204	0.149	0.127	6.08	12.1	0.00117	1.69	LV	CELLSTATES	vFB4	control_PVneg	8	18
NT5C	0.758	0.0273	0.185	0.144	6.44	11	0.0019	1.56	LV	CELLSTATES	vFB4	control_PVneg	8	18
CBX3	0.756	0.0127	0.118	0.0934	5.75	14.1	0.000511	1.9	LV	CELLSTATES	vFB4	control_PVneg	8	18
LSM8	0.754	0.0289	0.108	0.0893	5.73	10.8	0.00207	1.54	LV	CELLSTATES	vFB4	control_PVneg	8	18
RPL14	0.752	0.0486	0.175	0.13	6.28	8.87	0.00476	1.31	LV	CELLSTATES	vFB4	control_PVneg	8	18
MFSD10	0.751	0.0425	0.0955	0.0786	5.62	9.35	0.00384	1.37	LV	CELLSTATES	vFB4	control_PVneg	8	18
CDC37	0.748	0.0214	0.148	0.14	6.18	11.9	0.00127	1.67	LV	CELLSTATES	vFB4	control_PVneg	8	18
PNKP	0.747	0.0237	0.131	0.115	5.96	11.5	0.00148	1.63	LV	CELLSTATES	vFB4	control_PVneg	8	18
RMND5B	0.746	0.0195	0.122	0.106	5.87	12.3	0.00107	1.71	LV	CELLSTATES	vFB4	control_PVneg	8	18
SLC38A2	0.74	0.0311	0.376	0.322	7.33	10.5	0.00229	1.51	LV	CELLSTATES	vFB4	control_PVneg	8	18
ARF4	0.739	0.0105	0.229	0.208	6.72	15	0.000366	1.98	LV	CELLSTATES	vFB4	control_PVneg	8	18
AC012404.1	0.734	0.0491	0.493	0.419	7.83	8.83	0.00484	1.31	LV	CELLSTATES	vFB4	control_PVneg	8	18
TRABD	0.734	0.0462	0.0984	0.086	5.68	9.07	0.00435	1.34	LV	CELLSTATES	vFB4	control_PVneg	8	18
MOB3A	0.729	0.0227	0.107	0.104	5.68	11.7	0.0014	1.64	LV	CELLSTATES	vFB4	control_PVneg	8	18
HMGN3	0.726	0.0152	0.33	0.283	7.27	13.4	0.000688	1.82	LV	CELLSTATES	vFB4	control_PVneg	8	18
C1S	0.721	0.0342	0.713	0.654	8.35	10.2	0.00266	1.47	LV	CELLSTATES	vFB4	control_PVneg	8	18
PNN	0.718	0.0163	0.263	0.249	6.88	13.1	0.00078	1.79	LV	CELLSTATES	vFB4	control_PVneg	8	18
STRAP	0.718	0.0109	0.133	0.121	5.94	14.8	0.000391	1.96	LV	CELLSTATES	vFB4	control_PVneg	8	18
RBMS3-AS3	0.717	0.0429	1.58	1.49	9.52	9.32	0.00388	1.37	LV	CELLSTATES	vFB4	control_PVneg	8	18
ATF4	0.715	0.0376	0.133	0.0949	5.82	9.81	0.00313	1.42	LV	CELLSTATES	vFB4	control_PVneg	8	18
SRI	0.714	0.0157	0.125	0.102	5.89	13.3	0.000728	1.81	LV	CELLSTATES	vFB4	control_PVneg	8	18
SRSF3	0.714	0.0257	0.242	0.241	6.88	11.2	0.00169	1.59	LV	CELLSTATES	vFB4	control_PVneg	8	18
TNFRSF1A	0.712	0.0473	0.158	0.15	6.2	8.97	0.00454	1.32	LV	CELLSTATES	vFB4	control_PVneg	8	18
ZNF565	0.711	0.0248	0.296	0.271	7.17	11.4	0.00159	1.61	LV	CELLSTATES	vFB4	control_PVneg	8	18
PSMD7	0.708	0.0293	0.138	0.111	5.97	10.7	0.0021	1.53	LV	CELLSTATES	vFB4	control_PVneg	8	18
COQ10B	0.705	0.0191	0.119	0.108	5.84	12.4	0.00101	1.72	LV	CELLSTATES	vFB4	control_PVneg	8	18
FADS3	0.703	0.0476	0.114	0.108	5.75	8.94	0.00461	1.32	LV	CELLSTATES	vFB4	control_PVneg	8	18
ABCF1	0.701	0.0385	0.0765	0.0786	5.28	9.72	0.00325	1.41	LV	CELLSTATES	vFB4	control_PVneg	8	18
RPL6	0.697	0.0429	0.147	0.128	6.1	9.32	0.00389	1.37	LV	CELLSTATES	vFB4	control_PVneg	8	18
COMMD2	0.682	0.0417	0.12	0.121	5.86	9.42	0.00372	1.38	LV	CELLSTATES	vFB4	control_PVneg	8	18
ARL6IP4	0.681	0.0261	0.14	0.127	6.1	11.1	0.00175	1.58	LV	CELLSTATES	vFB4	control_PVneg	8	18
RWDD1	0.68	0.0365	0.0931	0.0881	5.44	9.94	0.00295	1.44	LV	CELLSTATES	vFB4	control_PVneg	8	18
PLAA	0.677	0.0381	0.107	0.0871	5.71	9.77	0.00318	1.42	LV	CELLSTATES	vFB4	control_PVneg	8	18
RAB11A	0.675	0.0444	0.518	0.5	7.99	9.21	0.00408	1.35	LV	CELLSTATES	vFB4	control_PVneg	8	18
LPAR6	0.671	0.034	0.153	0.136	6.23	10.2	0.00263	1.47	LV	CELLSTATES	vFB4	control_PVneg	8	18
DNHD1	0.667	0.0393	0.149	0.131	6.12	9.65	0.00335	1.41	LV	CELLSTATES	vFB4	control_PVneg	8	18
AP002336.2	0.665	0.0281	0.277	0.257	7.06	10.9	0.00198	1.55	LV	CELLSTATES	vFB4	control_PVneg	8	18
SPCS2	0.662	0.0163	0.19	0.168	6.48	13.1	0.000776	1.79	LV	CELLSTATES	vFB4	control_PVneg	8	18
MTCH1	0.661	0.00936	0.218	0.211	6.64	15.6	0.000286	2.03	LV	CELLSTATES	vFB4	control_PVneg	8	18
AC026202.2	0.654	0.0227	0.194	0.179	6.56	11.7	0.0014	1.64	LV	CELLSTATES	vFB4	control_PVneg	8	18
SRP9	0.653	0.0448	0.112	0.106	5.75	9.18	0.00414	1.35	LV	CELLSTATES	vFB4	control_PVneg	8	18
TMBIM6	0.64	0.0473	0.25	0.239	6.83	8.98	0.00452	1.33	LV	CELLSTATES	vFB4	control_PVneg	8	18
TBX20	0.638	0.0465	1.51	1.3	9.32	9.05	0.00439	1.33	LV	CELLSTATES	vFB4	control_PVneg	8	18
TDG	0.638	0.0129	0.184	0.172	6.42	14.1	0.000525	1.89	LV	CELLSTATES	vFB4	control_PVneg	8	18
PIP4P2	0.635	0.0463	0.097	0.0879	5.5	9.06	0.00436	1.33	LV	CELLSTATES	vFB4	control_PVneg	8	18
SQSTM1	0.623	0.0258	0.456	0.427	7.66	11.2	0.00171	1.59	LV	CELLSTATES	vFB4	control_PVneg	8	18
CGGBP1	0.612	0.0207	0.462	0.435	7.73	12	0.0012	1.68	LV	CELLSTATES	vFB4	control_PVneg	8	18
RBM23	0.605	0.0422	0.123	0.115	5.9	9.37	0.0038	1.37	LV	CELLSTATES	vFB4	control_PVneg	8	18
EIF4A2	0.596	0.0456	0.273	0.268	7.05	9.12	0.00425	1.34	LV	CELLSTATES	vFB4	control_PVneg	8	18
COX20	0.583	0.0384	0.123	0.106	5.86	9.74	0.00322	1.42	LV	CELLSTATES	vFB4	control_PVneg	8	18
PABPC1	0.575	0.0262	0.323	0.331	7.2	11.1	0.00176	1.58	LV	CELLSTATES	vFB4	control_PVneg	8	18
ADH5	0.569	0.0493	0.169	0.161	6.32	8.82	0.00486	1.31	LV	CELLSTATES	vFB4	control_PVneg	8	18
MED10	0.561	0.0358	0.133	0.132	6.04	10	0.00286	1.45	LV	CELLSTATES	vFB4	control_PVneg	8	18
PRKAG1	0.557	0.0299	0.14	0.131	6.12	10.6	0.00217	1.52	LV	CELLSTATES	vFB4	control_PVneg	8	18
CEBPZ	0.534	0.0473	0.154	0.151	6.19	8.97	0.00454	1.32	LV	CELLSTATES	vFB4	control_PVneg	8	18
SRSF10	0.531	0.0395	0.331	0.325	7.27	9.63	0.00338	1.4	LV	CELLSTATES	vFB4	control_PVneg	8	18
PSMA3	0.514	0.0419	0.275	0.274	7.01	9.39	0.00377	1.38	LV	CELLSTATES	vFB4	control_PVneg	8	18

## Sheet: control_RBM20
Gene	logFC	FDR	mean_exp_control	mean_exp_genotype	logCPM	F	PValue	FDR_plot	Region	annotation_level	cell_state	comparison	Observations_genotype	Observations_reference
NPPC	6.55	1.23e-05	0.0907	0.00116	5.11	47.1	1.98e-08	4.91	LV	CELLSTATES	vFB4	control_RBM20	8	18
CCL2	4.88	4.5e-06	0.147	0.00865	6.02	54.7	3.3e-09	5.35	LV	CELLSTATES	vFB4	control_RBM20	8	18
CXCL1	4.6	0.00967	0.0248	0.00047	3.7	16.2	0.000223	2.01	LV	CELLSTATES	vFB4	control_RBM20	8	18
CHRDL2	4.5	1.61e-05	0.0759	0.00622	5.13	45.2	3.18e-08	4.79	LV	CELLSTATES	vFB4	control_RBM20	8	18
APLNR	4.1	0.000531	0.0226	0.00173	3.61	28.5	3.22e-06	3.27	LV	CELLSTATES	vFB4	control_RBM20	8	18
LINC00473	4.05	0.00135	0.0177	0.00175	3.52	24.3	1.27e-05	2.87	LV	CELLSTATES	vFB4	control_RBM20	8	18
CCL11	3.57	0.00365	0.0166	0.00173	3.38	20.4	4.85e-05	2.44	LV	CELLSTATES	vFB4	control_RBM20	8	18
FGF10-AS1	3.49	0.000267	0.0262	0.00143	3.63	31.8	1.19e-06	3.57	LV	CELLSTATES	vFB4	control_RBM20	8	18
RGR	3.49	0.00311	0.0152	0.00173	3.27	21	3.9e-05	2.51	LV	CELLSTATES	vFB4	control_RBM20	8	18
AC108134.2	3.37	0.00234	0.0157	0.00187	3.29	22.1	2.64e-05	2.63	LV	CELLSTATES	vFB4	control_RBM20	8	18
MARCKSL1	3.09	0.000119	0.0538	0.00842	4.52	35.7	3.93e-07	3.92	LV	CELLSTATES	vFB4	control_RBM20	8	18
FGF10	2.78	0.00101	0.0723	0.0174	4.9	25.6	8.21e-06	2.99	LV	CELLSTATES	vFB4	control_RBM20	8	18
DLK1	2.76	0.000756	0.0654	0.012	4.72	26.7	5.82e-06	3.12	LV	CELLSTATES	vFB4	control_RBM20	8	18
ACE2	2.61	0.00182	0.0652	0.0123	4.81	23.2	1.83e-05	2.74	LV	CELLSTATES	vFB4	control_RBM20	8	18
PLCXD3	2.58	2.95e-06	0.39	0.0951	7.2	57.6	1.73e-09	5.53	LV	CELLSTATES	vFB4	control_RBM20	8	18
MROH2B	2.42	0.000125	0.0479	0.0145	4.45	35.3	4.32e-07	3.9	LV	CELLSTATES	vFB4	control_RBM20	8	18
ADAMTS4	2.41	0.00809	0.0643	0.0197	4.86	17.1	0.00016	2.09	LV	CELLSTATES	vFB4	control_RBM20	8	18
KCNE4	2.4	7.92e-05	0.0754	0.0183	4.88	37.6	2.32e-07	4.1	LV	CELLSTATES	vFB4	control_RBM20	8	18
GPC5	2.29	9.81e-06	0.227	0.074	6.51	49	1.24e-08	5.01	LV	CELLSTATES	vFB4	control_RBM20	8	18
SLC19A3	2.27	0.00632	0.019	0.00511	3.54	18.2	0.000106	2.2	LV	CELLSTATES	vFB4	control_RBM20	8	18
BMX	2.24	0.00624	0.0942	0.0193	5.2	18.2	0.000104	2.2	LV	CELLSTATES	vFB4	control_RBM20	8	18
TNC	2.23	0.0497	0.0306	0.00821	3.87	10.3	0.00252	1.3	LV	CELLSTATES	vFB4	control_RBM20	8	18
KAZN	2.22	1.2e-05	3.74	1.18	10.4	47.4	1.85e-08	4.92	LV	CELLSTATES	vFB4	control_RBM20	8	18
KAZN-AS1	2.22	0.00696	0.0786	0.0233	4.98	17.8	0.000125	2.16	LV	CELLSTATES	vFB4	control_RBM20	8	18
FBLIM1	2.16	0.00892	0.0279	0.00678	3.77	16.6	0.00019	2.05	LV	CELLSTATES	vFB4	control_RBM20	8	18
SCHLAP1	2.12	0.0169	0.0217	0.0104	3.72	14.1	0.000515	1.77	LV	CELLSTATES	vFB4	control_RBM20	8	18
PPL	2.1	4.63e-05	0.152	0.0553	5.88	40.3	1.12e-07	4.33	LV	CELLSTATES	vFB4	control_RBM20	8	18
RPS6KL1	2.1	0.0277	0.0188	0.00388	3.35	12.4	0.00105	1.56	LV	CELLSTATES	vFB4	control_RBM20	8	18
SLCO2B1	2.08	0.000551	0.0937	0.0341	5.31	28.3	3.52e-06	3.26	LV	CELLSTATES	vFB4	control_RBM20	8	18
TLL1	2.07	0.0445	0.0381	0.012	4.13	10.6	0.00218	1.35	LV	CELLSTATES	vFB4	control_RBM20	8	18
G0S2	2.06	0.00958	0.0327	0.0101	4.03	16.3	0.000218	2.02	LV	CELLSTATES	vFB4	control_RBM20	8	18
CHRM2	2.05	0.00667	0.0493	0.013	4.32	18	0.000115	2.18	LV	CELLSTATES	vFB4	control_RBM20	8	18
FSHR	2.05	0.0341	0.0198	0.00847	3.69	11.6	0.00146	1.47	LV	CELLSTATES	vFB4	control_RBM20	8	18
MRGPRF	2.05	0.00321	0.032	0.0102	4.02	20.9	4.05e-05	2.49	LV	CELLSTATES	vFB4	control_RBM20	8	18
C3	2	2.54e-05	0.432	0.167	7.43	43.1	5.4e-08	4.6	LV	CELLSTATES	vFB4	control_RBM20	8	18
PPP1R3C	2	0.0208	0.0332	0.00851	3.82	13.4	0.000687	1.68	LV	CELLSTATES	vFB4	control_RBM20	8	18
AL353653.1	1.98	0.0171	0.0182	0.00765	3.65	14.1	0.000523	1.77	LV	CELLSTATES	vFB4	control_RBM20	8	18
EPHA6	1.97	0.00017	0.275	0.108	6.78	33.6	7.09e-07	3.77	LV	CELLSTATES	vFB4	control_RBM20	8	18
BMPER	1.95	0.00234	0.159	0.0594	6.02	22.1	2.66e-05	2.63	LV	CELLSTATES	vFB4	control_RBM20	8	18
SNTG1	1.94	0.0226	0.0457	0.0166	4.56	13.1	0.000781	1.65	LV	CELLSTATES	vFB4	control_RBM20	8	18
AC007529.2	1.93	1.52e-06	0.237	0.0877	6.54	63.2	5.31e-10	5.82	LV	CELLSTATES	vFB4	control_RBM20	8	18
TMEM100	1.92	0.007	0.0386	0.0141	4.23	17.7	0.000126	2.16	LV	CELLSTATES	vFB4	control_RBM20	8	18
AC093895.1	1.91	0.00126	0.0926	0.0351	5.38	24.6	1.14e-05	2.9	LV	CELLSTATES	vFB4	control_RBM20	8	18
LSAMP	1.89	0.00126	0.7	0.276	8.03	24.6	1.14e-05	2.9	LV	CELLSTATES	vFB4	control_RBM20	8	18
FAM184A	1.87	0.00232	0.136	0.0436	5.63	22.2	2.57e-05	2.63	LV	CELLSTATES	vFB4	control_RBM20	8	18
RIPOR3	1.84	0.000663	0.192	0.0784	6.29	27.5	4.52e-06	3.18	LV	CELLSTATES	vFB4	control_RBM20	8	18
TUBG1	1.84	0.0276	0.0172	0.00684	3.54	12.4	0.00104	1.56	LV	CELLSTATES	vFB4	control_RBM20	8	18
PLAU	1.82	0.0237	0.0977	0.0456	5.38	12.9	0.000844	1.62	LV	CELLSTATES	vFB4	control_RBM20	8	18
CADM3	1.81	0.0244	0.0219	0.0121	3.8	12.8	0.000879	1.61	LV	CELLSTATES	vFB4	control_RBM20	8	18
ELANE	1.8	0.000433	0.109	0.0472	5.52	29.7	2.25e-06	3.36	LV	CELLSTATES	vFB4	control_RBM20	8	18
ID2	1.79	0.00032	0.167	0.0656	6.16	31	1.52e-06	3.5	LV	CELLSTATES	vFB4	control_RBM20	8	18
MT-ND6	1.79	0.000551	0.061	0.0241	4.73	28.3	3.49e-06	3.26	LV	CELLSTATES	vFB4	control_RBM20	8	18
ISG20	1.78	0.0037	0.0391	0.0198	4.35	20.3	4.94e-05	2.43	LV	CELLSTATES	vFB4	control_RBM20	8	18
MT-ND4	1.78	0.000739	0.393	0.125	7.39	26.8	5.51e-06	3.13	LV	CELLSTATES	vFB4	control_RBM20	8	18
CYSLTR2	1.77	0.000329	0.147	0.0637	5.91	30.8	1.62e-06	3.48	LV	CELLSTATES	vFB4	control_RBM20	8	18
STUM	1.77	0.0148	0.0368	0.0141	4.18	14.6	0.000422	1.83	LV	CELLSTATES	vFB4	control_RBM20	8	18
CDH18	1.76	0.0136	0.0323	0.0137	4.1	14.9	0.000372	1.87	LV	CELLSTATES	vFB4	control_RBM20	8	18
INSRR	1.75	0.00988	0.0559	0.0302	4.87	16.2	0.000229	2.01	LV	CELLSTATES	vFB4	control_RBM20	8	18
HES1	1.74	0.0445	0.348	0.141	7.34	10.6	0.00216	1.35	LV	CELLSTATES	vFB4	control_RBM20	8	18
TNFRSF12A	1.73	0.0383	0.0419	0.0175	4.37	11.2	0.00172	1.42	LV	CELLSTATES	vFB4	control_RBM20	8	18
MCTP2	1.71	0.0124	0.0283	0.0101	3.87	15.3	0.000325	1.91	LV	CELLSTATES	vFB4	control_RBM20	8	18
CATSPERB	1.7	0.00128	0.466	0.193	7.42	24.5	1.18e-05	2.89	LV	CELLSTATES	vFB4	control_RBM20	8	18
ARHGAP28	1.68	0.032	0.0382	0.0228	4.35	11.8	0.00132	1.49	LV	CELLSTATES	vFB4	control_RBM20	8	18
MT1M	1.66	0.039	0.0288	0.0108	3.98	11.1	0.00178	1.41	LV	CELLSTATES	vFB4	control_RBM20	8	18
SLC51B	1.66	0.0499	0.02	0.0108	3.63	10.3	0.00253	1.3	LV	CELLSTATES	vFB4	control_RBM20	8	18
GFRA1	1.64	0.007	0.102	0.0489	5.38	17.7	0.000126	2.16	LV	CELLSTATES	vFB4	control_RBM20	8	18
IGDCC4	1.64	0.015	0.0521	0.0289	4.72	14.5	0.00043	1.82	LV	CELLSTATES	vFB4	control_RBM20	8	18
PTGFR	1.63	0.0134	0.153	0.0831	6.06	15	0.00036	1.87	LV	CELLSTATES	vFB4	control_RBM20	8	18
TRIM29	1.63	0.0445	0.0209	0.00937	3.68	10.6	0.00217	1.35	LV	CELLSTATES	vFB4	control_RBM20	8	18
SH3PXD2A-AS1	1.62	0.0183	0.036	0.0176	4.2	13.8	0.000577	1.74	LV	CELLSTATES	vFB4	control_RBM20	8	18
WT1	1.6	0.0302	0.0363	0.0185	4.27	12	0.0012	1.52	LV	CELLSTATES	vFB4	control_RBM20	8	18
MELTF	1.58	0.00864	0.0511	0.0257	4.57	16.8	0.00018	2.06	LV	CELLSTATES	vFB4	control_RBM20	8	18
PAM16	1.56	0.02	0.0277	0.0127	3.98	13.5	0.000643	1.7	LV	CELLSTATES	vFB4	control_RBM20	8	18
AIF1L	1.55	0.00432	0.0682	0.0357	4.99	19.7	6.11e-05	2.36	LV	CELLSTATES	vFB4	control_RBM20	8	18
LINC01876	1.55	0.0369	0.0228	0.0113	3.77	11.3	0.00163	1.43	LV	CELLSTATES	vFB4	control_RBM20	8	18
AC022146.2	1.54	0.00067	0.0798	0.0451	5.26	27.4	4.62e-06	3.17	LV	CELLSTATES	vFB4	control_RBM20	8	18
AC008591.1	1.53	0.000436	0.126	0.0673	5.76	29.6	2.31e-06	3.36	LV	CELLSTATES	vFB4	control_RBM20	8	18
CCBE1	1.52	0.00938	0.126	0.0696	5.71	16.4	0.000212	2.03	LV	CELLSTATES	vFB4	control_RBM20	8	18
MPP7	1.52	0.0233	0.038	0.0229	4.32	12.9	0.00082	1.63	LV	CELLSTATES	vFB4	control_RBM20	8	18
ADAMTS19	1.51	0.00101	0.198	0.111	6.39	25.4	8.69e-06	2.99	LV	CELLSTATES	vFB4	control_RBM20	8	18
CD248	1.51	0.00545	0.0842	0.0358	5.13	18.8	8.6e-05	2.26	LV	CELLSTATES	vFB4	control_RBM20	8	18
MT-ND2	1.51	0.015	0.192	0.0683	6.32	14.5	0.000429	1.82	LV	CELLSTATES	vFB4	control_RBM20	8	18
S1PR3	1.51	0.0243	0.0222	0.00837	3.63	12.8	0.000874	1.62	LV	CELLSTATES	vFB4	control_RBM20	8	18
RNF212B	1.49	0.00552	0.0404	0.0191	4.36	18.7	8.79e-05	2.26	LV	CELLSTATES	vFB4	control_RBM20	8	18
LINC01856	1.48	0.0216	0.0581	0.0302	4.79	13.2	0.000742	1.67	LV	CELLSTATES	vFB4	control_RBM20	8	18
SELENOK	1.48	0.0226	0.045	0.0193	4.33	13.1	0.000782	1.65	LV	CELLSTATES	vFB4	control_RBM20	8	18
DPP6	1.47	0.00836	0.129	0.066	5.79	17	0.000168	2.08	LV	CELLSTATES	vFB4	control_RBM20	8	18
BRF2	1.46	0.039	0.0231	0.0114	3.74	11.1	0.00178	1.41	LV	CELLSTATES	vFB4	control_RBM20	8	18
LINGO2	1.46	0.00922	0.0618	0.0263	4.79	16.5	0.000199	2.04	LV	CELLSTATES	vFB4	control_RBM20	8	18
RAB26	1.46	0.0407	0.0253	0.014	3.92	10.9	0.0019	1.39	LV	CELLSTATES	vFB4	control_RBM20	8	18
LSAMP-AS1	1.44	0.0445	0.101	0.0733	5.82	10.6	0.00216	1.35	LV	CELLSTATES	vFB4	control_RBM20	8	18
MT-CYB	1.44	0.000467	0.686	0.329	8.22	29.3	2.53e-06	3.33	LV	CELLSTATES	vFB4	control_RBM20	8	18
APOE	1.42	0.0429	0.089	0.0329	4.98	10.7	0.00208	1.37	LV	CELLSTATES	vFB4	control_RBM20	8	18
IGFBP4	1.42	0.00125	0.352	0.193	7.19	24.7	1.11e-05	2.9	LV	CELLSTATES	vFB4	control_RBM20	8	18
MT-CO1	1.42	0.00828	1.05	0.554	8.95	17	0.000165	2.08	LV	CELLSTATES	vFB4	control_RBM20	8	18
TMC3-AS1	1.42	0.00321	0.0669	0.0324	4.86	20.9	4.08e-05	2.49	LV	CELLSTATES	vFB4	control_RBM20	8	18
FGF7	1.41	0.0106	0.456	0.265	7.54	15.8	0.000259	1.98	LV	CELLSTATES	vFB4	control_RBM20	8	18
KANK3	1.41	0.0386	0.0269	0.0177	3.99	11.1	0.00174	1.41	LV	CELLSTATES	vFB4	control_RBM20	8	18
KCNJ10	1.4	0.0401	0.0348	0.0202	4.19	11	0.00186	1.4	LV	CELLSTATES	vFB4	control_RBM20	8	18
LDLR	1.4	0.0148	0.101	0.0572	5.41	14.6	0.000419	1.83	LV	CELLSTATES	vFB4	control_RBM20	8	18
MYL3	1.4	0.0228	0.167	0.0677	5.95	13	0.00079	1.64	LV	CELLSTATES	vFB4	control_RBM20	8	18
PPARG	1.4	0.035	0.0677	0.0376	4.9	11.5	0.00153	1.46	LV	CELLSTATES	vFB4	control_RBM20	8	18
LMO3	1.38	0.0103	0.253	0.131	6.62	15.9	0.000251	1.99	LV	CELLSTATES	vFB4	control_RBM20	8	18
MT-ATP6	1.38	0.000598	0.5	0.243	7.7	27.9	3.99e-06	3.22	LV	CELLSTATES	vFB4	control_RBM20	8	18
PDE10A	1.38	0.00737	0.436	0.261	7.53	17.5	0.000138	2.13	LV	CELLSTATES	vFB4	control_RBM20	8	18
RARRES1	1.38	0.0466	0.529	0.335	7.91	10.5	0.0023	1.33	LV	CELLSTATES	vFB4	control_RBM20	8	18
ST3GAL5	1.38	0.000493	0.27	0.15	6.8	28.9	2.85e-06	3.31	LV	CELLSTATES	vFB4	control_RBM20	8	18
PECAM1	1.37	0.0157	0.127	0.0718	5.69	14.4	0.000457	1.8	LV	CELLSTATES	vFB4	control_RBM20	8	18
PTGIR	1.36	0.00275	0.188	0.122	6.41	21.4	3.35e-05	2.56	LV	CELLSTATES	vFB4	control_RBM20	8	18
FGF12	1.35	0.0159	0.249	0.123	6.69	14.3	0.000469	1.8	LV	CELLSTATES	vFB4	control_RBM20	8	18
VEGFD	1.35	0.0124	0.303	0.173	6.98	15.3	0.000323	1.91	LV	CELLSTATES	vFB4	control_RBM20	8	18
ADH1B	1.34	0.0025	1.03	0.542	8.71	21.8	2.93e-05	2.6	LV	CELLSTATES	vFB4	control_RBM20	8	18
AC073333.1	1.33	0.0134	0.0321	0.02	4.15	15	0.000358	1.87	LV	CELLSTATES	vFB4	control_RBM20	8	18
GPR157	1.33	0.0289	0.0571	0.0364	4.79	12.2	0.00112	1.54	LV	CELLSTATES	vFB4	control_RBM20	8	18
PLEKHG3	1.33	0.0159	0.0398	0.0256	4.35	14.3	0.000466	1.8	LV	CELLSTATES	vFB4	control_RBM20	8	18
SPDYE2	1.33	0.0394	0.237	0.159	6.89	11	0.00182	1.4	LV	CELLSTATES	vFB4	control_RBM20	8	18
RPL13A	1.31	0.035	0.151	0.0804	6.1	11.5	0.00153	1.46	LV	CELLSTATES	vFB4	control_RBM20	8	18
SORCS1	1.31	0.00101	0.381	0.226	7.29	25.4	8.7e-06	2.99	LV	CELLSTATES	vFB4	control_RBM20	8	18
TRIM47	1.3	0.0146	0.0898	0.0467	5.27	14.7	0.000408	1.84	LV	CELLSTATES	vFB4	control_RBM20	8	18
CCDC192	1.29	0.0337	0.0466	0.0245	4.47	11.6	0.00142	1.47	LV	CELLSTATES	vFB4	control_RBM20	8	18
VASN	1.29	0.0136	0.0885	0.0485	5.23	14.9	0.00037	1.87	LV	CELLSTATES	vFB4	control_RBM20	8	18
KCNQ1	1.28	0.000476	0.183	0.116	6.32	29.1	2.69e-06	3.32	LV	CELLSTATES	vFB4	control_RBM20	8	18
SEPT9	1.28	0.00249	0.115	0.0741	5.63	21.8	2.9e-05	2.6	LV	CELLSTATES	vFB4	control_RBM20	8	18
AP001439.1	1.27	0.00486	0.0513	0.0338	4.71	19.2	7.31e-05	2.31	LV	CELLSTATES	vFB4	control_RBM20	8	18
AC009501.1	1.26	0.018	0.0532	0.035	4.7	13.9	0.000565	1.74	LV	CELLSTATES	vFB4	control_RBM20	8	18
ANKRD33B	1.26	0.042	0.0602	0.0386	4.84	10.8	0.00201	1.38	LV	CELLSTATES	vFB4	control_RBM20	8	18
DPH3	1.26	0.034	0.0341	0.0178	4.14	11.6	0.00145	1.47	LV	CELLSTATES	vFB4	control_RBM20	8	18
FLNB	1.26	0.00599	0.0688	0.0411	5.03	18.4	9.76e-05	2.22	LV	CELLSTATES	vFB4	control_RBM20	8	18
CD38	1.25	0.00929	0.0883	0.0562	5.34	16.5	0.000203	2.03	LV	CELLSTATES	vFB4	control_RBM20	8	18
PDGFRB	1.25	5.14e-05	0.737	0.447	8.23	39.5	1.36e-07	4.29	LV	CELLSTATES	vFB4	control_RBM20	8	18
HDAC1	1.24	0.05	0.0231	0.0164	3.88	10.3	0.00254	1.3	LV	CELLSTATES	vFB4	control_RBM20	8	18
IER5L	1.23	0.00853	0.155	0.0891	5.95	16.9	0.000175	2.07	LV	CELLSTATES	vFB4	control_RBM20	8	18
MT-ND1	1.23	0.00938	0.235	0.113	6.62	16.4	0.000212	2.03	LV	CELLSTATES	vFB4	control_RBM20	8	18
SELENBP1	1.23	0.0113	0.0978	0.0606	5.49	15.7	0.000278	1.95	LV	CELLSTATES	vFB4	control_RBM20	8	18
ADA	1.22	0.00205	0.2	0.12	6.43	22.7	2.15e-05	2.69	LV	CELLSTATES	vFB4	control_RBM20	8	18
MT-CO2	1.22	0.00486	0.526	0.258	7.81	19.3	7.23e-05	2.31	LV	CELLSTATES	vFB4	control_RBM20	8	18
ADAMTS1	1.2	0.0284	0.0692	0.0483	5.05	12.3	0.00108	1.55	LV	CELLSTATES	vFB4	control_RBM20	8	18
AL117190.1	1.2	0.0183	0.0681	0.0482	5.03	13.8	0.000577	1.74	LV	CELLSTATES	vFB4	control_RBM20	8	18
DOCK8	1.2	0.00357	0.235	0.154	6.67	20.4	4.72e-05	2.45	LV	CELLSTATES	vFB4	control_RBM20	8	18
HMCN2	1.2	0.0122	0.328	0.224	7.17	15.4	0.00031	1.92	LV	CELLSTATES	vFB4	control_RBM20	8	18
C8orf34	1.19	0.00938	0.133	0.0885	5.91	16.4	0.00021	2.03	LV	CELLSTATES	vFB4	control_RBM20	8	18
C7	1.18	0.00752	1.96	1.29	9.6	17.4	0.000142	2.12	LV	CELLSTATES	vFB4	control_RBM20	8	18
MT-ND5	1.18	0.029	0.0947	0.0545	5.42	12.2	0.00113	1.54	LV	CELLSTATES	vFB4	control_RBM20	8	18
SLC7A1	1.18	0.0468	0.0439	0.0285	4.48	10.5	0.00231	1.33	LV	CELLSTATES	vFB4	control_RBM20	8	18
AC010260.1	1.16	0.00633	0.104	0.0698	5.54	18.2	0.000107	2.2	LV	CELLSTATES	vFB4	control_RBM20	8	18
AC017002.5	1.16	0.0208	0.199	0.147	6.45	13.4	0.00069	1.68	LV	CELLSTATES	vFB4	control_RBM20	8	18
EDNRB	1.16	0.0443	0.175	0.117	6.16	10.7	0.00215	1.35	LV	CELLSTATES	vFB4	control_RBM20	8	18
MT-ND3	1.15	0.0208	0.296	0.153	7.04	13.4	0.000684	1.68	LV	CELLSTATES	vFB4	control_RBM20	8	18
KLHL15	1.14	0.041	0.0337	0.022	4.19	10.9	0.00192	1.39	LV	CELLSTATES	vFB4	control_RBM20	8	18
MYL9	1.14	0.0136	0.137	0.0807	5.86	14.9	0.000373	1.87	LV	CELLSTATES	vFB4	control_RBM20	8	18
PKNOX2	1.14	0.00938	0.229	0.142	6.49	16.4	0.000211	2.03	LV	CELLSTATES	vFB4	control_RBM20	8	18
GNAO1	1.13	0.021	0.121	0.0869	5.8	13.3	0.000711	1.68	LV	CELLSTATES	vFB4	control_RBM20	8	18
MGST1	1.13	0.00073	1.73	1.1	9.47	27.1	5.14e-06	3.14	LV	CELLSTATES	vFB4	control_RBM20	8	18
AC017083.3	1.12	0.0256	0.0502	0.0377	4.7	12.6	0.000938	1.59	LV	CELLSTATES	vFB4	control_RBM20	8	18
NGF	1.12	0.0119	0.603	0.406	7.94	15.5	0.000296	1.93	LV	CELLSTATES	vFB4	control_RBM20	8	18
OSR2	1.11	0.0289	0.0796	0.0527	5.26	12.2	0.00112	1.54	LV	CELLSTATES	vFB4	control_RBM20	8	18
SLC16A12	1.11	0.0379	0.134	0.0863	5.87	11.2	0.00169	1.42	LV	CELLSTATES	vFB4	control_RBM20	8	18
TNFAIP6	1.11	0.021	0.299	0.207	6.95	13.3	0.000703	1.68	LV	CELLSTATES	vFB4	control_RBM20	8	18
EMILIN1	1.08	0.0148	0.0842	0.0638	5.38	14.6	0.000421	1.83	LV	CELLSTATES	vFB4	control_RBM20	8	18
GSE1	1.08	0.0261	0.0483	0.0302	4.58	12.6	0.000962	1.58	LV	CELLSTATES	vFB4	control_RBM20	8	18
FMNL1	1.07	0.0285	0.0837	0.0621	5.29	12.3	0.00109	1.55	LV	CELLSTATES	vFB4	control_RBM20	8	18
ACTN1	1.06	0.00864	0.0917	0.0632	5.35	16.8	0.00018	2.06	LV	CELLSTATES	vFB4	control_RBM20	8	18
NDUFB3	1.06	0.0256	0.0472	0.0315	4.57	12.6	0.000933	1.59	LV	CELLSTATES	vFB4	control_RBM20	8	18
PRICKLE1	1.06	0.000739	0.642	0.444	8.02	26.9	5.42e-06	3.13	LV	CELLSTATES	vFB4	control_RBM20	8	18
CACNA2D3	1.05	0.018	0.161	0.102	6.06	13.9	0.000565	1.74	LV	CELLSTATES	vFB4	control_RBM20	8	18
PLAC9	1.05	0.00428	0.552	0.393	7.87	19.8	6.02e-05	2.37	LV	CELLSTATES	vFB4	control_RBM20	8	18
KCNQ1OT1	1.03	0.00266	0.303	0.202	6.97	21.6	3.18e-05	2.57	LV	CELLSTATES	vFB4	control_RBM20	8	18
PLXND1	1.03	0.032	0.0522	0.0389	4.72	11.8	0.00133	1.49	LV	CELLSTATES	vFB4	control_RBM20	8	18
SHMT1	1.01	0.0466	0.0469	0.0333	4.6	10.5	0.0023	1.33	LV	CELLSTATES	vFB4	control_RBM20	8	18
MT-CO3	0.998	0.0102	0.96	0.621	8.73	16	0.000243	1.99	LV	CELLSTATES	vFB4	control_RBM20	8	18
COX5A	0.995	0.00679	0.0801	0.0567	5.23	17.9	0.00012	2.17	LV	CELLSTATES	vFB4	control_RBM20	8	18
IDH2	0.989	0.0316	0.055	0.0353	4.65	11.9	0.00128	1.5	LV	CELLSTATES	vFB4	control_RBM20	8	18
AL449266.1	0.988	0.00224	0.164	0.121	6.15	22.3	2.44e-05	2.65	LV	CELLSTATES	vFB4	control_RBM20	8	18
SEC14L2	0.984	0.0313	0.0373	0.0288	4.37	11.9	0.00127	1.5	LV	CELLSTATES	vFB4	control_RBM20	8	18
PEBP4	0.98	0.0379	0.0552	0.0396	4.83	11.2	0.00168	1.42	LV	CELLSTATES	vFB4	control_RBM20	8	18
ZNF589	0.977	0.0295	0.0996	0.0805	5.59	12.1	0.00115	1.53	LV	CELLSTATES	vFB4	control_RBM20	8	18
IMP4	0.97	0.0211	0.0445	0.0363	4.58	13.3	0.000718	1.68	LV	CELLSTATES	vFB4	control_RBM20	8	18
PQLC2L	0.965	0.00967	0.213	0.138	6.47	16.2	0.000223	2.01	LV	CELLSTATES	vFB4	control_RBM20	8	18
PCDH18	0.961	0.029	0.0486	0.0378	4.62	12.2	0.00112	1.54	LV	CELLSTATES	vFB4	control_RBM20	8	18
RPL31	0.953	0.0389	0.146	0.11	6.14	11.1	0.00176	1.41	LV	CELLSTATES	vFB4	control_RBM20	8	18
COL28A1	0.951	0.0343	0.121	0.0921	5.82	11.5	0.00148	1.46	LV	CELLSTATES	vFB4	control_RBM20	8	18
CRKL	0.944	0.0289	0.0511	0.0322	4.59	12.2	0.00111	1.54	LV	CELLSTATES	vFB4	control_RBM20	8	18
ZNF385A	0.942	0.0346	0.0663	0.0498	4.98	11.5	0.0015	1.46	LV	CELLSTATES	vFB4	control_RBM20	8	18
LARP6	0.936	0.00667	0.225	0.152	6.5	18	0.000115	2.18	LV	CELLSTATES	vFB4	control_RBM20	8	18
PDE1C	0.934	0.0068	0.392	0.308	7.42	17.9	0.000121	2.17	LV	CELLSTATES	vFB4	control_RBM20	8	18
MRPL47	0.926	0.0396	0.0358	0.0241	4.22	11	0.00184	1.4	LV	CELLSTATES	vFB4	control_RBM20	8	18
C6	0.925	0.0203	0.129	0.0993	5.91	13.5	0.000663	1.69	LV	CELLSTATES	vFB4	control_RBM20	8	18
TMEM150C	0.918	0.0256	0.111	0.0815	5.66	12.6	0.000933	1.59	LV	CELLSTATES	vFB4	control_RBM20	8	18
LSP1	0.914	0.0233	0.332	0.249	7.11	13	0.000814	1.63	LV	CELLSTATES	vFB4	control_RBM20	8	18
SREBF1	0.912	0.0343	0.181	0.133	6.28	11.5	0.00148	1.46	LV	CELLSTATES	vFB4	control_RBM20	8	18
PHGDH	0.909	0.0208	0.0874	0.0613	5.25	13.4	0.000684	1.68	LV	CELLSTATES	vFB4	control_RBM20	8	18
TNFRSF19	0.905	0.00511	0.407	0.307	7.44	19	7.87e-05	2.29	LV	CELLSTATES	vFB4	control_RBM20	8	18
AKR1C1	0.9	0.0164	0.325	0.223	7.06	14.2	0.000488	1.79	LV	CELLSTATES	vFB4	control_RBM20	8	18
ADAM19	0.895	0.0484	0.204	0.165	6.5	10.4	0.00243	1.31	LV	CELLSTATES	vFB4	control_RBM20	8	18
PKM	0.882	0.0201	0.19	0.145	6.44	13.5	0.000646	1.7	LV	CELLSTATES	vFB4	control_RBM20	8	18
SH3PXD2A	0.882	0.00737	0.266	0.205	6.81	17.5	0.000137	2.13	LV	CELLSTATES	vFB4	control_RBM20	8	18
RPS27A	0.877	0.0337	0.158	0.114	6.17	11.6	0.00142	1.47	LV	CELLSTATES	vFB4	control_RBM20	8	18
KRT10	0.876	0.049	0.0944	0.07	5.46	10.3	0.00247	1.31	LV	CELLSTATES	vFB4	control_RBM20	8	18
AL512638.2	0.873	0.0316	0.206	0.158	6.46	11.9	0.00128	1.5	LV	CELLSTATES	vFB4	control_RBM20	8	18
PLPP3	0.872	0.00995	0.312	0.252	7.1	16.1	0.000234	2	LV	CELLSTATES	vFB4	control_RBM20	8	18
CHSY1	0.867	0.0155	0.168	0.127	6.18	14.4	0.000451	1.81	LV	CELLSTATES	vFB4	control_RBM20	8	18
MYH7	0.866	0.0303	0.199	0.151	6.48	12	0.00121	1.52	LV	CELLSTATES	vFB4	control_RBM20	8	18
TIGAR	0.863	0.0423	0.05	0.041	4.72	10.8	0.00203	1.37	LV	CELLSTATES	vFB4	control_RBM20	8	18
RSL1D1	0.859	0.0391	0.0503	0.042	4.74	11.1	0.00179	1.41	LV	CELLSTATES	vFB4	control_RBM20	8	18
SRPX	0.858	0.00852	0.323	0.261	7.15	16.9	0.000174	2.07	LV	CELLSTATES	vFB4	control_RBM20	8	18
ARHGEF3	0.851	0.0132	0.25	0.216	6.84	15.1	0.000351	1.88	LV	CELLSTATES	vFB4	control_RBM20	8	18
SUSD1	0.85	0.013	0.196	0.159	6.45	15.1	0.000346	1.88	LV	CELLSTATES	vFB4	control_RBM20	8	18
RPS23	0.842	0.022	0.151	0.107	6.05	13.1	0.000758	1.66	LV	CELLSTATES	vFB4	control_RBM20	8	18
TC2N	0.837	0.0289	0.47	0.367	7.61	12.2	0.00111	1.54	LV	CELLSTATES	vFB4	control_RBM20	8	18
DAP	0.836	0.00647	0.14	0.11	5.95	18.1	0.00011	2.19	LV	CELLSTATES	vFB4	control_RBM20	8	18
ST3GAL4	0.835	0.0169	0.231	0.204	6.76	14.1	0.000516	1.77	LV	CELLSTATES	vFB4	control_RBM20	8	18
AGBL5	0.808	0.00938	0.161	0.14	6.22	16.4	0.000211	2.03	LV	CELLSTATES	vFB4	control_RBM20	8	18
NRBF2	0.799	0.0383	0.0853	0.0651	5.24	11.2	0.00172	1.42	LV	CELLSTATES	vFB4	control_RBM20	8	18
TUBA1B	0.792	0.0207	0.246	0.194	6.69	13.4	0.000676	1.68	LV	CELLSTATES	vFB4	control_RBM20	8	18
SRM	0.779	0.032	0.0831	0.068	5.28	11.8	0.00133	1.49	LV	CELLSTATES	vFB4	control_RBM20	8	18
RHOJ	0.774	0.0203	0.387	0.333	7.4	13.5	0.000657	1.69	LV	CELLSTATES	vFB4	control_RBM20	8	18
JAG1	0.767	0.00843	0.224	0.191	6.65	16.9	0.000171	2.07	LV	CELLSTATES	vFB4	control_RBM20	8	18
SPDYE5	0.762	0.0319	0.143	0.132	6.18	11.8	0.0013	1.5	LV	CELLSTATES	vFB4	control_RBM20	8	18
RNF24	0.757	0.0102	0.512	0.44	7.79	16	0.000244	1.99	LV	CELLSTATES	vFB4	control_RBM20	8	18
MYL6	0.751	0.0394	0.313	0.252	7.14	11	0.00182	1.4	LV	CELLSTATES	vFB4	control_RBM20	8	18
PAK1	0.746	0.0196	0.104	0.0947	5.68	13.6	0.000624	1.71	LV	CELLSTATES	vFB4	control_RBM20	8	18
PNRC1	0.74	0.0208	0.203	0.172	6.56	13.3	0.000696	1.68	LV	CELLSTATES	vFB4	control_RBM20	8	18
MOB3A	0.738	0.0248	0.107	0.0945	5.65	12.7	0.000896	1.61	LV	CELLSTATES	vFB4	control_RBM20	8	18
COL15A1	0.733	0.0275	1.16	0.97	8.93	12.4	0.00103	1.56	LV	CELLSTATES	vFB4	control_RBM20	8	18
A4GALT	0.726	0.0479	0.146	0.119	6.04	10.4	0.00239	1.32	LV	CELLSTATES	vFB4	control_RBM20	8	18
IPO9-AS1	0.713	0.0198	1.03	0.977	8.89	13.6	0.000634	1.7	LV	CELLSTATES	vFB4	control_RBM20	8	18
DNHD1	0.694	0.0303	0.149	0.132	6.09	12	0.0012	1.52	LV	CELLSTATES	vFB4	control_RBM20	8	18
UQCRFS1	0.661	0.05	0.0933	0.0833	5.48	10.3	0.00255	1.3	LV	CELLSTATES	vFB4	control_RBM20	8	18
PRKAG1	0.643	0.013	0.14	0.136	6.09	15.1	0.000344	1.89	LV	CELLSTATES	vFB4	control_RBM20	8	18
EDC3	0.623	0.0262	0.114	0.11	5.77	12.5	0.000967	1.58	LV	CELLSTATES	vFB4	control_RBM20	8	18
SERINC5	0.578	0.0284	0.357	0.344	7.3	12.3	0.00108	1.55	LV	CELLSTATES	vFB4	control_RBM20	8	18

## Sheet: control_TTN
Gene	logFC	FDR	mean_exp_control	mean_exp_genotype	logCPM	F	PValue	FDR_plot	Region	annotation_level	cell_state	comparison	Observations_genotype	Observations_reference
NPPC	5.73	2.26e-07	0.0907	0.00231	4.99	59	6.04e-10	6.65	LV	CELLSTATES	vFB4	control_TTN	12	18
CCL2	5.59	1.22e-09	0.147	0.00477	5.87	95.5	4.54e-13	8.91	LV	CELLSTATES	vFB4	control_TTN	12	18
LINC00473	5.1	2.04e-06	0.0177	0.00037	3.41	47.5	9.84e-09	5.69	LV	CELLSTATES	vFB4	control_TTN	12	18
PLA2G2A	5.09	2.45e-07	0.776	0.0489	8.42	58.2	7.26e-10	6.61	LV	CELLSTATES	vFB4	control_TTN	12	18
CHRDL2	4.39	9.2e-08	0.0759	0.00634	5.02	64.5	1.77e-10	7.04	LV	CELLSTATES	vFB4	control_TTN	12	18
ADAMTS4	4.2	1.27e-06	0.0643	0.00554	4.67	49.8	5.48e-09	5.9	LV	CELLSTATES	vFB4	control_TTN	12	18
MARCKSL1	4.02	1.97e-07	0.0538	0.00343	4.38	59.7	5.12e-10	6.71	LV	CELLSTATES	vFB4	control_TTN	12	18
CCL11	3.89	6.72e-05	0.0166	0.000389	3.28	31.6	9.03e-07	4.17	LV	CELLSTATES	vFB4	control_TTN	12	18
APLNR	3.86	3.6e-05	0.0226	0.00229	3.53	34.3	3.9e-07	4.44	LV	CELLSTATES	vFB4	control_TTN	12	18
FGF10	3.56	5.14e-07	0.0723	0.00583	4.75	54.2	1.87e-09	6.29	LV	CELLSTATES	vFB4	control_TTN	12	18
NR4A1	3.46	4.58e-05	0.245	0.0263	6.39	33.3	5.42e-07	4.34	LV	CELLSTATES	vFB4	control_TTN	12	18
CXCL1	3.22	0.00387	0.0248	0.00152	3.63	16.3	0.000189	2.41	LV	CELLSTATES	vFB4	control_TTN	12	18
ACE2	3.05	2.15e-05	0.0652	0.00826	4.69	36.6	2e-07	4.67	LV	CELLSTATES	vFB4	control_TTN	12	18
EDNRB	3.03	3.67e-09	0.175	0.0255	5.85	88.2	1.64e-12	8.43	LV	CELLSTATES	vFB4	control_TTN	12	18
KCNE4	3.03	3.08e-07	0.0754	0.0143	4.75	57	9.59e-10	6.51	LV	CELLSTATES	vFB4	control_TTN	12	18
CLCF1	2.94	0.000639	0.0188	0.00275	3.28	22.7	1.74e-05	3.19	LV	CELLSTATES	vFB4	control_TTN	12	18
HES1	2.92	1.85e-05	0.348	0.0628	7.12	37.3	1.62e-07	4.73	LV	CELLSTATES	vFB4	control_TTN	12	18
KAZN-AS1	2.89	4.83e-05	0.0786	0.0132	4.84	32.9	6.12e-07	4.32	LV	CELLSTATES	vFB4	control_TTN	12	18
AC108134.2	2.83	0.00179	0.0157	0.00545	3.24	19.1	6.56e-05	2.75	LV	CELLSTATES	vFB4	control_TTN	12	18
NR4A3	2.83	0.0076	0.0255	0.0077	3.58	14.1	0.000472	2.12	LV	CELLSTATES	vFB4	control_TTN	12	18
PLAU	2.77	4.97e-05	0.0977	0.026	5.2	32.7	6.34e-07	4.3	LV	CELLSTATES	vFB4	control_TTN	12	18
SOCS3	2.75	4.69e-05	0.0892	0.0273	5.03	33.1	5.71e-07	4.33	LV	CELLSTATES	vFB4	control_TTN	12	18
DLK1	2.66	0.000349	0.0654	0.014	4.65	25	7.79e-06	3.46	LV	CELLSTATES	vFB4	control_TTN	12	18
C3	2.61	6.58e-08	0.432	0.115	7.26	67.5	9.27e-11	7.18	LV	CELLSTATES	vFB4	control_TTN	12	18
MRGPRF	2.6	5.96e-06	0.032	0.00636	3.9	42.3	3.93e-08	5.22	LV	CELLSTATES	vFB4	control_TTN	12	18
AC007529.2	2.57	7.32e-12	0.237	0.0509	6.37	141	5.43e-16	11.1	LV	CELLSTATES	vFB4	control_TTN	12	18
LINC00482	2.55	0.00105	0.021	0.00626	3.4	20.9	3.32e-05	2.98	LV	CELLSTATES	vFB4	control_TTN	12	18
RGR	2.55	0.00182	0.0152	0.00388	3.23	19	6.7e-05	2.74	LV	CELLSTATES	vFB4	control_TTN	12	18
NPTX2	2.54	0.017	0.0128	0.00278	2.96	11.3	0.00149	1.77	LV	CELLSTATES	vFB4	control_TTN	12	18
FGF7	2.53	4.07e-08	0.456	0.111	7.3	72.3	3.39e-11	7.39	LV	CELLSTATES	vFB4	control_TTN	12	18
ELANE	2.52	6.99e-08	0.109	0.0214	5.35	65.9	1.3e-10	7.16	LV	CELLSTATES	vFB4	control_TTN	12	18
TNC	2.5	0.00587	0.0306	0.00498	3.78	14.9	0.000329	2.23	LV	CELLSTATES	vFB4	control_TTN	12	18
ID2	2.42	3.68e-07	0.167	0.0343	5.98	56.1	1.2e-09	6.43	LV	CELLSTATES	vFB4	control_TTN	12	18
RASD1	2.42	0.000534	0.0244	0.00536	3.51	23.4	1.36e-05	3.27	LV	CELLSTATES	vFB4	control_TTN	12	18
TMEM176A	2.39	0.00377	0.0272	0.00747	3.6	16.4	0.000181	2.42	LV	CELLSTATES	vFB4	control_TTN	12	18
FGF10-AS1	2.38	0.000408	0.0262	0.00738	3.61	24.4	9.66e-06	3.39	LV	CELLSTATES	vFB4	control_TTN	12	18
APOD	2.37	0.002	2.55	0.648	10.1	18.7	7.65e-05	2.7	LV	CELLSTATES	vFB4	control_TTN	12	18
ADAMTSL2	2.35	8.43e-05	0.0651	0.0215	4.83	30.7	1.18e-06	4.07	LV	CELLSTATES	vFB4	control_TTN	12	18
EMID1	2.33	0.00157	0.0215	0.00608	3.63	19.5	5.54e-05	2.8	LV	CELLSTATES	vFB4	control_TTN	12	18
LINC01886	2.33	0.00917	0.0142	0.00907	3.25	13.4	0.000618	2.04	LV	CELLSTATES	vFB4	control_TTN	12	18
CERS3	2.32	0.000748	0.0161	0.00351	3.42	22.1	2.13e-05	3.13	LV	CELLSTATES	vFB4	control_TTN	12	18
CTSC	2.32	7.31e-05	0.111	0.0312	5.35	31.3	9.98e-07	4.14	LV	CELLSTATES	vFB4	control_TTN	12	18
CYR61	2.31	0.000205	0.158	0.0501	6.06	27.3	3.54e-06	3.69	LV	CELLSTATES	vFB4	control_TTN	12	18
AL669970.3	2.29	0.000297	0.0287	0.0122	3.95	25.8	6.04e-06	3.53	LV	CELLSTATES	vFB4	control_TTN	12	18
FAM196B	2.28	0.00917	0.0128	0.00217	3.09	13.4	0.00062	2.04	LV	CELLSTATES	vFB4	control_TTN	12	18
PPIL1	2.26	0.000407	0.0157	0.0027	3.25	24.4	9.61e-06	3.39	LV	CELLSTATES	vFB4	control_TTN	12	18
RARRES1	2.23	7.81e-06	0.529	0.166	7.69	41	5.68e-08	5.11	LV	CELLSTATES	vFB4	control_TTN	12	18
ZNF408	2.23	0.00331	0.0162	0.00155	3.08	16.9	0.000149	2.48	LV	CELLSTATES	vFB4	control_TTN	12	18
PLCXD3	2.2	1.98e-06	0.39	0.13	7.14	47.7	9.38e-09	5.7	LV	CELLSTATES	vFB4	control_TTN	12	18
RPS17	2.2	0.0104	0.0345	0.00604	3.59	12.9	0.000748	1.98	LV	CELLSTATES	vFB4	control_TTN	12	18
SLC19A3	2.19	0.00225	0.019	0.00943	3.48	18.2	8.98e-05	2.65	LV	CELLSTATES	vFB4	control_TTN	12	18
IGFBP4	2.18	5.66e-07	0.352	0.112	6.99	53.6	2.17e-09	6.25	LV	CELLSTATES	vFB4	control_TTN	12	18
BMPER	2.17	0.000236	0.159	0.0485	5.9	26.7	4.45e-06	3.63	LV	CELLSTATES	vFB4	control_TTN	12	18
RPL13A	2.17	4.83e-05	0.151	0.0387	5.89	32.9	6.13e-07	4.32	LV	CELLSTATES	vFB4	control_TTN	12	18
BHLHE40	2.12	0.00134	0.215	0.0884	6.39	20.1	4.49e-05	2.87	LV	CELLSTATES	vFB4	control_TTN	12	18
EGR3	2.12	0.0251	0.0261	0.0101	3.71	10.1	0.00259	1.6	LV	CELLSTATES	vFB4	control_TTN	12	18
NGFR	2.11	0.00653	0.0211	0.00608	3.63	14.6	0.000383	2.19	LV	CELLSTATES	vFB4	control_TTN	12	18
AL353653.1	2.1	0.00383	0.0182	0.00771	3.57	16.4	0.000184	2.42	LV	CELLSTATES	vFB4	control_TTN	12	18
PTGFR	2.1	0.000261	0.153	0.0627	5.93	26.3	5.05e-06	3.58	LV	CELLSTATES	vFB4	control_TTN	12	18
IFITM2	2.08	8.5e-05	0.133	0.0322	5.59	30.7	1.2e-06	4.07	LV	CELLSTATES	vFB4	control_TTN	12	18
LINC00881	2.08	0.0105	0.0275	0.00839	3.48	12.9	0.000755	1.98	LV	CELLSTATES	vFB4	control_TTN	12	18
NQO1	2.08	0.000282	0.0404	0.0103	4.06	26	5.6e-06	3.55	LV	CELLSTATES	vFB4	control_TTN	12	18
KAZN	2.07	8.69e-07	3.74	1.25	10.3	51.6	3.56e-09	6.06	LV	CELLSTATES	vFB4	control_TTN	12	18
AC097716.1	2.05	0.00702	0.0141	0.00526	3.22	14.3	0.00042	2.15	LV	CELLSTATES	vFB4	control_TTN	12	18
LINC01856	2.05	4.83e-05	0.0581	0.0198	4.64	32.9	5.98e-07	4.32	LV	CELLSTATES	vFB4	control_TTN	12	18
AC008591.1	2.04	1.94e-05	0.126	0.0457	5.63	37.1	1.72e-07	4.71	LV	CELLSTATES	vFB4	control_TTN	12	18
AC093895.1	2.03	0.000384	0.0926	0.03	5.29	24.6	8.91e-06	3.42	LV	CELLSTATES	vFB4	control_TTN	12	18
SLC38A4	2.03	0.00582	0.0148	0.00471	3.16	15	0.000326	2.23	LV	CELLSTATES	vFB4	control_TTN	12	18
SLCO2B1	2.03	8.66e-05	0.0937	0.0422	5.24	30.6	1.23e-06	4.06	LV	CELLSTATES	vFB4	control_TTN	12	18
BMX	2.02	0.00093	0.0942	0.0226	5.15	21.3	2.84e-05	3.03	LV	CELLSTATES	vFB4	control_TTN	12	18
CFD	2.01	3.61e-05	3.2	1.16	10.3	34.3	3.99e-07	4.44	LV	CELLSTATES	vFB4	control_TTN	12	18
AC006007.1	2	0.0119	0.0226	0.0073	3.55	12.5	0.000892	1.93	LV	CELLSTATES	vFB4	control_TTN	12	18
PPL	2	3.77e-07	0.152	0.044	5.8	55.9	1.26e-09	6.42	LV	CELLSTATES	vFB4	control_TTN	12	18
TMUB1	1.99	0.00123	0.0299	0.00414	3.54	20.3	4.07e-05	2.91	LV	CELLSTATES	vFB4	control_TTN	12	18
AC117473.1	1.97	0.0036	0.0224	0.00812	3.63	16.6	0.000169	2.44	LV	CELLSTATES	vFB4	control_TTN	12	18
SDC3	1.95	0.00222	0.0173	0.00531	3.43	18.3	8.81e-05	2.65	LV	CELLSTATES	vFB4	control_TTN	12	18
ST3GAL5	1.94	5.37e-08	0.27	0.0924	6.63	69.3	6.37e-11	7.27	LV	CELLSTATES	vFB4	control_TTN	12	18
C11orf96	1.93	0.00034	0.24	0.0746	6.37	25.1	7.43e-06	3.47	LV	CELLSTATES	vFB4	control_TTN	12	18
MROH2B	1.93	0.000628	0.0479	0.0179	4.43	22.8	1.7e-05	3.2	LV	CELLSTATES	vFB4	control_TTN	12	18
TMEM100	1.93	0.000605	0.0386	0.0164	4.17	23	1.59e-05	3.22	LV	CELLSTATES	vFB4	control_TTN	12	18
FMNL1	1.92	8.39e-07	0.0837	0.0282	5.1	51.8	3.36e-09	6.08	LV	CELLSTATES	vFB4	control_TTN	12	18
IGDCC4	1.92	0.00035	0.0521	0.0201	4.61	25	7.84e-06	3.46	LV	CELLSTATES	vFB4	control_TTN	12	18
CD248	1.91	4.58e-05	0.0842	0.0208	5	33.3	5.36e-07	4.34	LV	CELLSTATES	vFB4	control_TTN	12	18
ADAMTS1	1.89	0.000208	0.0692	0.024	4.88	27.3	3.65e-06	3.68	LV	CELLSTATES	vFB4	control_TTN	12	18
PPP1R3C	1.89	0.00546	0.0332	0.0102	3.77	15.1	0.000301	2.26	LV	CELLSTATES	vFB4	control_TTN	12	18
PRB2	1.89	0.00304	0.0291	0.00619	3.78	17.2	0.000132	2.52	LV	CELLSTATES	vFB4	control_TTN	12	18
TCF24	1.89	0.0306	0.0168	0.00317	3.18	9.45	0.00345	1.51	LV	CELLSTATES	vFB4	control_TTN	12	18
FICD	1.88	0.00387	0.0139	0.00456	3.29	16.3	0.000189	2.41	LV	CELLSTATES	vFB4	control_TTN	12	18
PTGIR	1.88	3.31e-05	0.188	0.0935	6.27	34.7	3.54e-07	4.48	LV	CELLSTATES	vFB4	control_TTN	12	18
ADAMTS19	1.87	1.44e-05	0.198	0.0843	6.28	38.3	1.22e-07	4.84	LV	CELLSTATES	vFB4	control_TTN	12	18
AL117382.1	1.86	0.0188	0.014	0.00266	3.1	11	0.00171	1.73	LV	CELLSTATES	vFB4	control_TTN	12	18
BCL3	1.86	0.000976	0.0426	0.0219	4.31	21.2	3.01e-05	3.01	LV	CELLSTATES	vFB4	control_TTN	12	18
LGALS2	1.86	0.0109	0.0135	0.00398	3.19	12.8	0.000793	1.96	LV	CELLSTATES	vFB4	control_TTN	12	18
BICDL1	1.85	0.0357	0.0217	0.0133	3.57	8.98	0.00428	1.45	LV	CELLSTATES	vFB4	control_TTN	12	18
FAIM2	1.85	0.000198	0.0869	0.0292	5.12	27.5	3.39e-06	3.7	LV	CELLSTATES	vFB4	control_TTN	12	18
LDLR	1.85	0.000665	0.101	0.0474	5.29	22.6	1.82e-05	3.18	LV	CELLSTATES	vFB4	control_TTN	12	18
PDE10A	1.85	5.61e-06	0.436	0.168	7.37	42.6	3.62e-08	5.25	LV	CELLSTATES	vFB4	control_TTN	12	18
STUM	1.85	0.000847	0.0368	0.0192	4.11	21.7	2.49e-05	3.07	LV	CELLSTATES	vFB4	control_TTN	12	18
AC084357.2	1.84	1.01e-05	0.207	0.0772	6.41	39.8	8.05e-08	4.99	LV	CELLSTATES	vFB4	control_TTN	12	18
STEAP1	1.84	0.00791	0.015	0.00511	3.32	13.9	0.000498	2.1	LV	CELLSTATES	vFB4	control_TTN	12	18
CATSPERB	1.83	0.000132	0.466	0.165	7.3	29	2.07e-06	3.88	LV	CELLSTATES	vFB4	control_TTN	12	18
LSAMP	1.82	0.000448	0.7	0.247	7.92	24	1.09e-05	3.35	LV	CELLSTATES	vFB4	control_TTN	12	18
AL513329.1	1.81	0.00563	0.0177	0.0054	3.44	15	0.000314	2.25	LV	CELLSTATES	vFB4	control_TTN	12	18
EPHB6	1.81	0.0117	0.0159	0.00431	3.32	12.6	0.000875	1.93	LV	CELLSTATES	vFB4	control_TTN	12	18
FBLIM1	1.81	0.00386	0.0279	0.00676	3.73	16.3	0.000188	2.41	LV	CELLSTATES	vFB4	control_TTN	12	18
POU5F1	1.81	0.00973	0.0239	0.0124	3.77	13.2	0.000677	2.01	LV	CELLSTATES	vFB4	control_TTN	12	18
R3HDML	1.81	0.0288	0.013	0.00674	3.17	9.64	0.00317	1.54	LV	CELLSTATES	vFB4	control_TTN	12	18
JUNB	1.79	0.00426	0.546	0.206	7.74	16	0.000215	2.37	LV	CELLSTATES	vFB4	control_TTN	12	18
KCND3	1.79	0.000213	0.0479	0.023	4.46	27.1	3.83e-06	3.67	LV	CELLSTATES	vFB4	control_TTN	12	18
MYD88	1.79	0.00408	0.0134	0.00403	3.21	16.1	0.000203	2.39	LV	CELLSTATES	vFB4	control_TTN	12	18
RPS18	1.79	0.000288	0.0969	0.0345	5.42	25.9	5.84e-06	3.54	LV	CELLSTATES	vFB4	control_TTN	12	18
SH3GL2	1.79	0.00707	0.0321	0.0122	4.23	14.3	0.000424	2.15	LV	CELLSTATES	vFB4	control_TTN	12	18
ANKRD55	1.78	0.0121	0.0164	0.00997	3.37	12.5	0.000914	1.92	LV	CELLSTATES	vFB4	control_TTN	12	18
COL9A3	1.78	0.0157	0.0143	0.00735	3.2	11.6	0.00132	1.8	LV	CELLSTATES	vFB4	control_TTN	12	18
LSAMP-AS1	1.78	0.000884	0.101	0.0507	5.7	21.5	2.67e-05	3.05	LV	CELLSTATES	vFB4	control_TTN	12	18
PTMA	1.78	4.05e-05	0.286	0.0924	6.64	33.8	4.57e-07	4.39	LV	CELLSTATES	vFB4	control_TTN	12	18
SELENBP1	1.78	2.31e-05	0.0978	0.0392	5.35	36.2	2.26e-07	4.64	LV	CELLSTATES	vFB4	control_TTN	12	18
ACSM5	1.77	0.0391	0.013	0.00182	2.99	8.72	0.00483	1.41	LV	CELLSTATES	vFB4	control_TTN	12	18
ACVRL1	1.76	7.19e-06	0.081	0.0275	5.03	41.4	5.1e-08	5.14	LV	CELLSTATES	vFB4	control_TTN	12	18
CHI3L2	1.76	0.0179	0.018	0.00719	3.38	11.2	0.00159	1.75	LV	CELLSTATES	vFB4	control_TTN	12	18
G0S2	1.76	0.00846	0.0327	0.0112	4	13.7	0.000555	2.07	LV	CELLSTATES	vFB4	control_TTN	12	18
TRAPPC1	1.74	0.0127	0.0161	0.00646	3.33	12.3	0.000988	1.9	LV	CELLSTATES	vFB4	control_TTN	12	18
GNA14-AS1	1.73	0.000628	0.174	0.0775	6.19	22.8	1.7e-05	3.2	LV	CELLSTATES	vFB4	control_TTN	12	18
SCHLAP1	1.73	0.00818	0.0217	0.00994	3.7	13.8	0.00052	2.09	LV	CELLSTATES	vFB4	control_TTN	12	18
NKD2	1.72	0.0461	0.0179	0.00557	3.4	8.21	0.00612	1.34	LV	CELLSTATES	vFB4	control_TTN	12	18
ALDH1A3	1.71	0.00184	0.0325	0.0146	4.01	19	6.8e-05	2.73	LV	CELLSTATES	vFB4	control_TTN	12	18
IFITM3	1.71	0.000372	0.301	0.119	6.96	24.7	8.52e-06	3.43	LV	CELLSTATES	vFB4	control_TTN	12	18
TSPAN33	1.71	0.0104	0.0162	0.00639	3.38	13	0.000745	1.98	LV	CELLSTATES	vFB4	control_TTN	12	18
ZC3H12A	1.71	0.00781	0.0215	0.00758	3.56	14	0.000489	2.11	LV	CELLSTATES	vFB4	control_TTN	12	18
GRIP2	1.7	0.0291	0.0139	0.00478	2.99	9.61	0.00321	1.54	LV	CELLSTATES	vFB4	control_TTN	12	18
MIR4458HG	1.7	0.0254	0.0237	0.00442	3.6	10	0.00265	1.59	LV	CELLSTATES	vFB4	control_TTN	12	18
TRIM47	1.7	2.57e-05	0.0898	0.032	5.13	35.7	2.59e-07	4.59	LV	CELLSTATES	vFB4	control_TTN	12	18
ADA	1.69	6.99e-08	0.2	0.082	6.28	66	1.28e-10	7.16	LV	CELLSTATES	vFB4	control_TTN	12	18
FST	1.69	0.000809	0.0558	0.02	4.58	21.9	2.35e-05	3.09	LV	CELLSTATES	vFB4	control_TTN	12	18
SLC1A2	1.69	0.000226	0.113	0.0451	5.48	26.8	4.19e-06	3.65	LV	CELLSTATES	vFB4	control_TTN	12	18
AC012254.1	1.67	0.0177	0.0135	0.00602	3.19	11.2	0.00158	1.75	LV	CELLSTATES	vFB4	control_TTN	12	18
AP005059.1	1.67	0.0226	0.028	0.00946	4.02	10.4	0.00224	1.65	LV	CELLSTATES	vFB4	control_TTN	12	18
MYH6	1.67	0.0228	0.0216	0.0141	3.74	10.4	0.00226	1.64	LV	CELLSTATES	vFB4	control_TTN	12	18
VASN	1.67	0.000809	0.0885	0.0331	5.1	21.9	2.35e-05	3.09	LV	CELLSTATES	vFB4	control_TTN	12	18
PTP4A1	1.66	0.0102	0.0267	0.00742	3.73	13	0.000723	1.99	LV	CELLSTATES	vFB4	control_TTN	12	18
EMILIN1	1.65	2.31e-05	0.0842	0.0369	5.22	36.2	2.24e-07	4.64	LV	CELLSTATES	vFB4	control_TTN	12	18
FTL	1.65	0.000739	0.409	0.138	7.19	22.2	2.09e-05	3.13	LV	CELLSTATES	vFB4	control_TTN	12	18
RIPOR3	1.64	0.000572	0.192	0.0853	6.24	23.2	1.48e-05	3.24	LV	CELLSTATES	vFB4	control_TTN	12	18
VEGFD	1.63	2.18e-05	0.303	0.121	6.85	36.5	2.06e-07	4.66	LV	CELLSTATES	vFB4	control_TTN	12	18
CDK18	1.62	0.00818	0.0146	0.00847	3.2	13.8	0.000521	2.09	LV	CELLSTATES	vFB4	control_TTN	12	18
RPL34	1.62	0.000691	0.123	0.0394	5.53	22.4	1.94e-05	3.16	LV	CELLSTATES	vFB4	control_TTN	12	18
S100A6	1.62	0.000194	1.08	0.421	8.62	27.6	3.3e-06	3.71	LV	CELLSTATES	vFB4	control_TTN	12	18
ARHGAP28	1.61	0.00994	0.0382	0.023	4.31	13.1	0.000696	2	LV	CELLSTATES	vFB4	control_TTN	12	18
RARA-AS1	1.61	0.00701	0.0268	0.0103	3.77	14.3	0.000418	2.15	LV	CELLSTATES	vFB4	control_TTN	12	18
CDH18	1.6	0.00525	0.0323	0.0125	4.06	15.3	0.000287	2.28	LV	CELLSTATES	vFB4	control_TTN	12	18
APOE	1.59	0.00602	0.089	0.0266	4.89	14.8	0.000341	2.22	LV	CELLSTATES	vFB4	control_TTN	12	18
KPNA2	1.59	0.00169	0.0381	0.0166	4.24	19.2	6.13e-05	2.77	LV	CELLSTATES	vFB4	control_TTN	12	18
GPC5	1.58	0.000298	0.227	0.1	6.49	25.7	6.15e-06	3.53	LV	CELLSTATES	vFB4	control_TTN	12	18
RPLP2	1.58	4.05e-05	0.173	0.0692	6.08	33.8	4.57e-07	4.39	LV	CELLSTATES	vFB4	control_TTN	12	18
MAOA	1.56	0.00866	0.102	0.0434	5.38	13.6	0.000573	2.06	LV	CELLSTATES	vFB4	control_TTN	12	18
RPL38	1.56	0.000589	0.0576	0.0256	4.67	23	1.54e-05	3.23	LV	CELLSTATES	vFB4	control_TTN	12	18
TIMP1	1.56	0.00562	0.928	0.347	8.41	15.1	0.000312	2.25	LV	CELLSTATES	vFB4	control_TTN	12	18
AIF1L	1.55	0.000609	0.0682	0.0351	4.92	22.9	1.62e-05	3.22	LV	CELLSTATES	vFB4	control_TTN	12	18
MT-ND2	1.54	0.00074	0.192	0.0996	6.31	22.2	2.1e-05	3.13	LV	CELLSTATES	vFB4	control_TTN	12	18
RXRG	1.54	0.0265	0.018	0.012	3.55	9.89	0.00282	1.58	LV	CELLSTATES	vFB4	control_TTN	12	18
SNTG1	1.54	0.0142	0.0457	0.0241	4.55	11.9	0.00116	1.85	LV	CELLSTATES	vFB4	control_TTN	12	18
C5orf17	1.53	0.0365	0.0728	0.0342	4.97	8.93	0.00439	1.44	LV	CELLSTATES	vFB4	control_TTN	12	18
LINC01252	1.53	0.0123	0.0316	0.0127	3.96	12.4	0.000946	1.91	LV	CELLSTATES	vFB4	control_TTN	12	18
RNF212B	1.53	0.000426	0.0404	0.0204	4.3	24.2	1.02e-05	3.37	LV	CELLSTATES	vFB4	control_TTN	12	18
TNFAIP6	1.53	0.000164	0.299	0.136	6.8	28.2	2.68e-06	3.78	LV	CELLSTATES	vFB4	control_TTN	12	18
AC005523.2	1.52	0.0153	0.0151	0.00519	3.34	11.7	0.00128	1.82	LV	CELLSTATES	vFB4	control_TTN	12	18
AC009501.1	1.52	0.000688	0.0532	0.0224	4.59	22.4	1.93e-05	3.16	LV	CELLSTATES	vFB4	control_TTN	12	18
HIC1	1.51	0.000389	0.0797	0.034	4.99	24.6	9.08e-06	3.41	LV	CELLSTATES	vFB4	control_TTN	12	18
MT1X	1.51	0.0123	0.0848	0.0274	5.06	12.4	0.000932	1.91	LV	CELLSTATES	vFB4	control_TTN	12	18
RPS6KL1	1.51	0.0252	0.0188	0.00728	3.34	10.1	0.00261	1.6	LV	CELLSTATES	vFB4	control_TTN	12	18
FUOM	1.5	0.00926	0.0216	0.00849	3.62	13.3	0.000631	2.03	LV	CELLSTATES	vFB4	control_TTN	12	18
SLC2A6	1.5	0.00987	0.0207	0.0124	3.63	13.1	0.000688	2.01	LV	CELLSTATES	vFB4	control_TTN	12	18
SPDYE2	1.5	0.00157	0.237	0.14	6.79	19.5	5.56e-05	2.8	LV	CELLSTATES	vFB4	control_TTN	12	18
MT1M	1.49	0.0193	0.0288	0.012	3.95	10.9	0.00177	1.72	LV	CELLSTATES	vFB4	control_TTN	12	18
RELB	1.49	0.000245	0.0623	0.0327	4.82	26.5	4.66e-06	3.61	LV	CELLSTATES	vFB4	control_TTN	12	18
AC097521.1	1.48	0.0202	0.0397	0.0206	4.47	10.8	0.0019	1.7	LV	CELLSTATES	vFB4	control_TTN	12	18
EMP3	1.48	0.000822	0.162	0.0702	6	21.8	2.4e-05	3.09	LV	CELLSTATES	vFB4	control_TTN	12	18
FAM184A	1.48	0.00275	0.136	0.0603	5.63	17.6	0.000117	2.56	LV	CELLSTATES	vFB4	control_TTN	12	18
S100A4	1.48	0.000109	0.429	0.187	7.31	29.7	1.63e-06	3.96	LV	CELLSTATES	vFB4	control_TTN	12	18
FABP4	1.47	0.00795	0.0379	0.0173	4.24	13.9	0.000502	2.1	LV	CELLSTATES	vFB4	control_TTN	12	18
AC020687.1	1.46	0.0169	0.0232	0.00908	3.66	11.4	0.00148	1.77	LV	CELLSTATES	vFB4	control_TTN	12	18
CCBE1	1.46	0.000681	0.126	0.071	5.67	22.5	1.89e-05	3.17	LV	CELLSTATES	vFB4	control_TTN	12	18
SLC51B	1.46	0.0155	0.02	0.00866	3.6	11.6	0.0013	1.81	LV	CELLSTATES	vFB4	control_TTN	12	18
CYFIP2	1.45	0.00323	0.0416	0.0184	4.23	17	0.000144	2.49	LV	CELLSTATES	vFB4	control_TTN	12	18
MT-ND6	1.45	0.000562	0.061	0.0375	4.73	23.2	1.44e-05	3.25	LV	CELLSTATES	vFB4	control_TTN	12	18
ZNF385A	1.45	4.83e-05	0.0663	0.0311	4.83	32.9	6.06e-07	4.32	LV	CELLSTATES	vFB4	control_TTN	12	18
ADH1B	1.44	0.000125	1.03	0.508	8.62	29.2	1.91e-06	3.9	LV	CELLSTATES	vFB4	control_TTN	12	18
AL445465.1	1.44	0.0436	0.0312	0.0154	4.07	8.39	0.00563	1.36	LV	CELLSTATES	vFB4	control_TTN	12	18
MTRNR2L12	1.44	0.0469	0.0347	0.0159	3.88	8.16	0.00628	1.33	LV	CELLSTATES	vFB4	control_TTN	12	18
MKRN3	1.43	0.024	0.0595	0.0321	4.96	10.2	0.00241	1.62	LV	CELLSTATES	vFB4	control_TTN	12	18
LYSMD2	1.42	0.00416	0.0333	0.016	4.07	16.1	0.000208	2.38	LV	CELLSTATES	vFB4	control_TTN	12	18
THBS2	1.42	0.000311	0.224	0.11	6.43	25.5	6.57e-06	3.51	LV	CELLSTATES	vFB4	control_TTN	12	18
AGBL1	1.41	0.0269	0.0393	0.0251	4.5	9.84	0.00289	1.57	LV	CELLSTATES	vFB4	control_TTN	12	18
C1R	1.41	0.000384	0.594	0.287	7.86	24.6	8.92e-06	3.42	LV	CELLSTATES	vFB4	control_TTN	12	18
IER2	1.41	0.0269	0.152	0.0666	6	9.84	0.0029	1.57	LV	CELLSTATES	vFB4	control_TTN	12	18
SH3BGRL3	1.41	0.00242	0.18	0.0626	5.88	18	9.86e-05	2.62	LV	CELLSTATES	vFB4	control_TTN	12	18
AC008105.3	1.4	0.000151	0.127	0.0641	5.73	28.5	2.43e-06	3.82	LV	CELLSTATES	vFB4	control_TTN	12	18
CHRAC1	1.4	0.0261	0.0199	0.0059	3.42	9.95	0.00276	1.58	LV	CELLSTATES	vFB4	control_TTN	12	18
EFNA1	1.4	0.0381	0.0164	0.00866	3.36	8.8	0.00465	1.42	LV	CELLSTATES	vFB4	control_TTN	12	18
RNF122	1.4	0.000249	0.0928	0.0535	5.33	26.5	4.76e-06	3.6	LV	CELLSTATES	vFB4	control_TTN	12	18
ASS1	1.39	0.0194	0.0203	0.00972	3.55	10.9	0.00179	1.71	LV	CELLSTATES	vFB4	control_TTN	12	18
MYH4	1.39	0.0147	0.0333	0.0143	4.16	11.8	0.00121	1.83	LV	CELLSTATES	vFB4	control_TTN	12	18
SDF2L1	1.39	0.0352	0.0162	0.00712	3.53	9.03	0.00419	1.45	LV	CELLSTATES	vFB4	control_TTN	12	18
VWC2L	1.39	0.0425	0.0131	0.00768	3.28	8.47	0.00542	1.37	LV	CELLSTATES	vFB4	control_TTN	12	18
CCDC129	1.38	0.0164	0.0259	0.0134	3.84	11.5	0.00141	1.78	LV	CELLSTATES	vFB4	control_TTN	12	18
CHRM2	1.38	0.015	0.0493	0.0306	4.37	11.8	0.00124	1.82	LV	CELLSTATES	vFB4	control_TTN	12	18
INSRR	1.38	0.00748	0.0559	0.0314	4.87	14.1	0.000459	2.13	LV	CELLSTATES	vFB4	control_TTN	12	18
MSC	1.38	0.00917	0.0251	0.0095	3.51	13.4	0.000622	2.04	LV	CELLSTATES	vFB4	control_TTN	12	18
SAMD1	1.38	0.0413	0.0174	0.00571	3.3	8.56	0.00521	1.38	LV	CELLSTATES	vFB4	control_TTN	12	18
SELENOK	1.38	0.0122	0.045	0.0178	4.28	12.4	0.000924	1.91	LV	CELLSTATES	vFB4	control_TTN	12	18
TM4SF1	1.38	0.000526	0.106	0.0484	5.39	23.5	1.33e-05	3.28	LV	CELLSTATES	vFB4	control_TTN	12	18
CCDC106	1.37	0.0462	0.0132	0.00512	3.15	8.21	0.00614	1.34	LV	CELLSTATES	vFB4	control_TTN	12	18
KCNJ10	1.37	0.0191	0.0348	0.0173	4.14	11	0.00175	1.72	LV	CELLSTATES	vFB4	control_TTN	12	18
MIDN	1.37	0.000877	0.0817	0.0495	5.15	21.5	2.63e-05	3.06	LV	CELLSTATES	vFB4	control_TTN	12	18
PECAM1	1.37	0.00195	0.127	0.067	5.62	18.7	7.44e-05	2.71	LV	CELLSTATES	vFB4	control_TTN	12	18
IER3	1.36	0.014	0.122	0.0654	5.59	12	0.00113	1.86	LV	CELLSTATES	vFB4	control_TTN	12	18
MGST1	1.36	8.72e-06	1.73	0.923	9.36	40.6	6.4e-08	5.06	LV	CELLSTATES	vFB4	control_TTN	12	18
RFK	1.36	0.000724	0.0589	0.027	4.64	22.3	2.04e-05	3.14	LV	CELLSTATES	vFB4	control_TTN	12	18
SLC7A1	1.36	0.00411	0.0439	0.0229	4.4	16.1	0.000205	2.39	LV	CELLSTATES	vFB4	control_TTN	12	18
AC073333.1	1.35	0.00605	0.0321	0.0217	4.09	14.8	0.000347	2.22	LV	CELLSTATES	vFB4	control_TTN	12	18
CDC42EP1	1.35	0.00592	0.032	0.0142	3.88	14.9	0.000334	2.23	LV	CELLSTATES	vFB4	control_TTN	12	18
OOEP	1.35	0.00644	0.0578	0.0322	4.93	14.6	0.000377	2.19	LV	CELLSTATES	vFB4	control_TTN	12	18
RPL36	1.35	0.00773	0.0883	0.0366	5.24	14	0.000483	2.11	LV	CELLSTATES	vFB4	control_TTN	12	18
SLC2A3	1.35	0.00493	0.0977	0.0579	5.38	15.4	0.000267	2.31	LV	CELLSTATES	vFB4	control_TTN	12	18
SLC9A3R2	1.35	0.0173	0.0325	0.0153	4.02	11.3	0.00153	1.76	LV	CELLSTATES	vFB4	control_TTN	12	18
TIGAR	1.35	0.000416	0.05	0.025	4.59	24.3	9.9e-06	3.38	LV	CELLSTATES	vFB4	control_TTN	12	18
TMEM160	1.35	0.0271	0.0225	0.0115	3.67	9.83	0.00291	1.57	LV	CELLSTATES	vFB4	control_TTN	12	18
ACTB	1.34	0.00174	0.665	0.324	8.02	19.2	6.35e-05	2.76	LV	CELLSTATES	vFB4	control_TTN	12	18
CADM3	1.34	0.028	0.0219	0.0128	3.81	9.73	0.00304	1.55	LV	CELLSTATES	vFB4	control_TTN	12	18
MFAP2	1.34	0.0431	0.034	0.0153	4.1	8.43	0.00554	1.37	LV	CELLSTATES	vFB4	control_TTN	12	18
RPL27	1.34	0.00405	0.0574	0.0278	4.78	16.2	0.000201	2.39	LV	CELLSTATES	vFB4	control_TTN	12	18
RPLP0	1.34	0.000187	0.257	0.113	6.56	27.7	3.18e-06	3.73	LV	CELLSTATES	vFB4	control_TTN	12	18
GPRC5A	1.33	0.0165	0.048	0.0356	4.57	11.4	0.00142	1.78	LV	CELLSTATES	vFB4	control_TTN	12	18
PAM16	1.33	0.022	0.0277	0.0175	3.95	10.5	0.00215	1.66	LV	CELLSTATES	vFB4	control_TTN	12	18
PTGIS	1.33	0.000298	1.03	0.606	8.68	25.7	6.11e-06	3.53	LV	CELLSTATES	vFB4	control_TTN	12	18
BIN1	1.32	0.0107	0.0393	0.0197	4.16	12.9	0.000772	1.97	LV	CELLSTATES	vFB4	control_TTN	12	18
GPX3	1.32	0.0426	0.282	0.118	6.82	8.46	0.00545	1.37	LV	CELLSTATES	vFB4	control_TTN	12	18
AC092567.1	1.31	0.0014	0.131	0.0625	5.69	19.9	4.78e-05	2.85	LV	CELLSTATES	vFB4	control_TTN	12	18
AL391097.1	1.31	0.0241	0.0248	0.019	3.96	10.2	0.00243	1.62	LV	CELLSTATES	vFB4	control_TTN	12	18
ANKRD33B	1.31	0.00388	0.0602	0.0331	4.77	16.3	0.00019	2.41	LV	CELLSTATES	vFB4	control_TTN	12	18
CXCL12	1.31	0.0042	0.102	0.0651	5.53	16	0.000212	2.38	LV	CELLSTATES	vFB4	control_TTN	12	18
HMBS	1.31	0.0426	0.0195	0.00991	3.54	8.46	0.00545	1.37	LV	CELLSTATES	vFB4	control_TTN	12	18
PLXND1	1.31	0.00195	0.0522	0.0289	4.62	18.7	7.43e-05	2.71	LV	CELLSTATES	vFB4	control_TTN	12	18
SEMA4B	1.31	0.00824	0.0317	0.018	3.96	13.8	0.00053	2.08	LV	CELLSTATES	vFB4	control_TTN	12	18
ASB6	1.3	0.0288	0.0211	0.00975	3.65	9.63	0.00318	1.54	LV	CELLSTATES	vFB4	control_TTN	12	18
CYGB	1.3	0.000372	0.103	0.0479	5.39	24.8	8.43e-06	3.43	LV	CELLSTATES	vFB4	control_TTN	12	18
ID3	1.3	0.0011	0.219	0.122	6.51	20.7	3.56e-05	2.96	LV	CELLSTATES	vFB4	control_TTN	12	18
ISG20	1.3	0.00744	0.0391	0.0232	4.36	14.1	0.000456	2.13	LV	CELLSTATES	vFB4	control_TTN	12	18
RNF212	1.3	0.046	0.0239	0.0135	3.77	8.22	0.00609	1.34	LV	CELLSTATES	vFB4	control_TTN	12	18
RPS5	1.3	0.00273	0.094	0.0378	5.24	17.6	0.000115	2.56	LV	CELLSTATES	vFB4	control_TTN	12	18
SEPT9	1.3	5.58e-05	0.115	0.0621	5.56	32.3	7.35e-07	4.25	LV	CELLSTATES	vFB4	control_TTN	12	18
SERTAD3	1.3	0.00824	0.0263	0.0133	3.85	13.8	0.000531	2.08	LV	CELLSTATES	vFB4	control_TTN	12	18
SH3PXD2A-AS1	1.3	0.0407	0.036	0.0227	4.19	8.6	0.00511	1.39	LV	CELLSTATES	vFB4	control_TTN	12	18
CYSLTR2	1.29	0.00843	0.147	0.0816	5.9	13.7	0.00055	2.07	LV	CELLSTATES	vFB4	control_TTN	12	18
G6PD	1.29	0.0164	0.0313	0.0131	3.88	11.5	0.00141	1.78	LV	CELLSTATES	vFB4	control_TTN	12	18
MIS18A	1.29	0.0411	0.0141	0.00856	3.27	8.57	0.00517	1.39	LV	CELLSTATES	vFB4	control_TTN	12	18
RPL7	1.29	0.00187	0.114	0.0634	5.69	18.9	7e-05	2.73	LV	CELLSTATES	vFB4	control_TTN	12	18
TBX2	1.29	0.016	0.0191	0.00924	3.53	11.6	0.00135	1.8	LV	CELLSTATES	vFB4	control_TTN	12	18
AC006115.3	1.28	0.0412	0.018	0.00943	3.6	8.56	0.0052	1.39	LV	CELLSTATES	vFB4	control_TTN	12	18
AC073571.1	1.28	0.0108	0.0374	0.0211	4.22	12.8	0.000786	1.97	LV	CELLSTATES	vFB4	control_TTN	12	18
EVA1B	1.28	0.0229	0.0353	0.0142	3.94	10.4	0.00228	1.64	LV	CELLSTATES	vFB4	control_TTN	12	18
H1F0	1.28	0.0349	0.0555	0.0175	4.46	9.07	0.00411	1.46	LV	CELLSTATES	vFB4	control_TTN	12	18
SERPINH1	1.28	0.00674	0.0621	0.0324	4.88	14.5	0.000397	2.17	LV	CELLSTATES	vFB4	control_TTN	12	18
SUMO3	1.28	0.0196	0.0277	0.0143	3.92	10.9	0.00182	1.71	LV	CELLSTATES	vFB4	control_TTN	12	18
TMEM176B	1.28	0.013	0.0927	0.0563	5.3	12.2	0.00103	1.88	LV	CELLSTATES	vFB4	control_TTN	12	18
AP001439.1	1.27	0.00213	0.0513	0.0271	4.65	18.5	8.23e-05	2.67	LV	CELLSTATES	vFB4	control_TTN	12	18
NAMPT	1.27	0.000847	0.21	0.145	6.44	21.7	2.49e-05	3.07	LV	CELLSTATES	vFB4	control_TTN	12	18
PQLC2L	1.27	0.000446	0.213	0.112	6.36	24.1	1.08e-05	3.35	LV	CELLSTATES	vFB4	control_TTN	12	18
RPL3	1.27	0.00338	0.0951	0.0461	5.31	16.9	0.000153	2.47	LV	CELLSTATES	vFB4	control_TTN	12	18
AL031963.3	1.26	0.0463	0.0149	0.00684	3.42	8.19	0.00618	1.33	LV	CELLSTATES	vFB4	control_TTN	12	18
ANGPTL2	1.26	0.0121	0.0721	0.0421	4.98	12.5	0.000918	1.92	LV	CELLSTATES	vFB4	control_TTN	12	18
DDIT3	1.26	0.00354	0.0479	0.0276	4.42	16.7	0.000162	2.45	LV	CELLSTATES	vFB4	control_TTN	12	18
DRAP1	1.26	0.00432	0.0526	0.0281	4.58	15.9	0.000221	2.36	LV	CELLSTATES	vFB4	control_TTN	12	18
PVT1	1.26	0.00631	0.0651	0.0403	4.95	14.7	0.000368	2.2	LV	CELLSTATES	vFB4	control_TTN	12	18
RPL37A	1.26	0.00187	0.1	0.0568	5.57	18.9	6.94e-05	2.73	LV	CELLSTATES	vFB4	control_TTN	12	18
YRDC	1.26	0.0162	0.0221	0.0138	3.71	11.5	0.00138	1.79	LV	CELLSTATES	vFB4	control_TTN	12	18
ZNF593	1.26	0.0349	0.0225	0.0105	3.54	9.06	0.00413	1.46	LV	CELLSTATES	vFB4	control_TTN	12	18
KLF10	1.25	0.00428	0.0571	0.0329	4.69	16	0.000217	2.37	LV	CELLSTATES	vFB4	control_TTN	12	18
MAP3K19	1.25	0.0179	0.042	0.0251	4.5	11.2	0.00159	1.75	LV	CELLSTATES	vFB4	control_TTN	12	18
AC009313.1	1.24	0.00824	0.0463	0.0254	4.47	13.8	0.000531	2.08	LV	CELLSTATES	vFB4	control_TTN	12	18
ATP6V1F	1.24	0.0221	0.0246	0.0147	3.85	10.5	0.00216	1.66	LV	CELLSTATES	vFB4	control_TTN	12	18
FADS1	1.24	0.011	0.0431	0.0303	4.47	12.8	0.000811	1.96	LV	CELLSTATES	vFB4	control_TTN	12	18
FTH1	1.24	0.00148	0.513	0.288	7.76	19.7	5.15e-05	2.83	LV	CELLSTATES	vFB4	control_TTN	12	18
GADD45B	1.24	0.0146	0.19	0.102	6.26	11.8	0.0012	1.84	LV	CELLSTATES	vFB4	control_TTN	12	18
HDAC1	1.24	0.0213	0.0231	0.0165	3.84	10.6	0.00205	1.67	LV	CELLSTATES	vFB4	control_TTN	12	18
PSME1	1.24	0.0296	0.032	0.0173	4.21	9.55	0.00331	1.53	LV	CELLSTATES	vFB4	control_TTN	12	18
RPS11	1.24	0.00358	0.0868	0.0419	5.2	16.7	0.000165	2.45	LV	CELLSTATES	vFB4	control_TTN	12	18
SLC25A6	1.24	0.00403	0.082	0.0403	5.13	16.2	0.0002	2.39	LV	CELLSTATES	vFB4	control_TTN	12	18
VASP	1.24	0.0194	0.0316	0.0169	4	10.9	0.00179	1.71	LV	CELLSTATES	vFB4	control_TTN	12	18
AC017002.5	1.23	0.000621	0.199	0.107	6.37	22.8	1.67e-05	3.21	LV	CELLSTATES	vFB4	control_TTN	12	18
AKR1C1	1.23	0.000302	0.325	0.156	6.95	25.6	6.26e-06	3.52	LV	CELLSTATES	vFB4	control_TTN	12	18
DOCK2	1.23	0.0457	0.0242	0.0127	3.84	8.25	0.00602	1.34	LV	CELLSTATES	vFB4	control_TTN	12	18
RPS15A	1.23	0.0241	0.0587	0.0234	4.67	10.2	0.00242	1.62	LV	CELLSTATES	vFB4	control_TTN	12	18
TMED9	1.23	0.0042	0.112	0.0619	5.64	16	0.000211	2.38	LV	CELLSTATES	vFB4	control_TTN	12	18
ZFP36	1.23	0.0352	0.232	0.116	6.61	9.03	0.00419	1.45	LV	CELLSTATES	vFB4	control_TTN	12	18
GNAO1	1.22	0.00309	0.121	0.0756	5.74	17.2	0.000136	2.51	LV	CELLSTATES	vFB4	control_TTN	12	18
KCNV2	1.22	0.0402	0.0266	0.012	3.88	8.64	0.00502	1.4	LV	CELLSTATES	vFB4	control_TTN	12	18
KRT10	1.22	0.00037	0.0944	0.0478	5.34	24.8	8.36e-06	3.43	LV	CELLSTATES	vFB4	control_TTN	12	18
MT2A	1.22	0.022	0.238	0.124	6.61	10.5	0.00214	1.66	LV	CELLSTATES	vFB4	control_TTN	12	18
RPL27A	1.22	0.00442	0.0937	0.0506	5.39	15.9	0.000227	2.35	LV	CELLSTATES	vFB4	control_TTN	12	18
RPS25	1.22	0.000644	0.118	0.0655	5.75	22.7	1.75e-05	3.19	LV	CELLSTATES	vFB4	control_TTN	12	18
CA1	1.21	0.0249	0.0424	0.0254	4.53	10.1	0.00255	1.6	LV	CELLSTATES	vFB4	control_TTN	12	18
ENPEP	1.21	0.0321	0.0252	0.0168	3.76	9.32	0.00367	1.49	LV	CELLSTATES	vFB4	control_TTN	12	18
MYC	1.21	0.0196	0.0516	0.0246	4.4	10.9	0.00181	1.71	LV	CELLSTATES	vFB4	control_TTN	12	18
RPS27A	1.21	0.000286	0.158	0.0874	6.06	25.9	5.75e-06	3.54	LV	CELLSTATES	vFB4	control_TTN	12	18
AC068051.1	1.2	0.0438	0.0272	0.014	4	8.38	0.00567	1.36	LV	CELLSTATES	vFB4	control_TTN	12	18
AC132192.1	1.2	0.0334	0.025	0.012	3.81	9.19	0.00389	1.48	LV	CELLSTATES	vFB4	control_TTN	12	18
CILP	1.2	0.0163	0.0576	0.0254	4.65	11.5	0.00139	1.79	LV	CELLSTATES	vFB4	control_TTN	12	18
DTX1	1.2	0.0229	0.041	0.0227	4.31	10.4	0.00228	1.64	LV	CELLSTATES	vFB4	control_TTN	12	18
GSS	1.2	0.0131	0.0418	0.0219	4.27	12.2	0.00103	1.88	LV	CELLSTATES	vFB4	control_TTN	12	18
IL18R1	1.2	0.0136	0.0557	0.0267	4.63	12.1	0.00109	1.87	LV	CELLSTATES	vFB4	control_TTN	12	18
PLAC9	1.2	8.15e-05	0.552	0.312	7.77	30.9	1.14e-06	4.09	LV	CELLSTATES	vFB4	control_TTN	12	18
RPS13	1.2	0.00765	0.084	0.0502	5.32	14	0.000477	2.12	LV	CELLSTATES	vFB4	control_TTN	12	18
S1PR3	1.2	0.0216	0.0222	0.0108	3.61	10.6	0.0021	1.67	LV	CELLSTATES	vFB4	control_TTN	12	18
DPP10	1.19	0.0114	0.0388	0.023	4.33	12.6	0.000848	1.94	LV	CELLSTATES	vFB4	control_TTN	12	18
HMCN2	1.19	0.0014	0.328	0.204	7.11	19.9	4.83e-05	2.85	LV	CELLSTATES	vFB4	control_TTN	12	18
KLHL15	1.19	0.00865	0.0337	0.0184	4.14	13.6	0.000571	2.06	LV	CELLSTATES	vFB4	control_TTN	12	18
PGD	1.19	0.0031	0.0692	0.042	5.04	17.1	0.000137	2.51	LV	CELLSTATES	vFB4	control_TTN	12	18
PLTP	1.19	0.000857	0.1	0.0638	5.53	21.6	2.55e-05	3.07	LV	CELLSTATES	vFB4	control_TTN	12	18
AC003991.1	1.18	0.0164	0.102	0.0589	5.38	11.5	0.00141	1.78	LV	CELLSTATES	vFB4	control_TTN	12	18
AC110023.1	1.18	0.00825	0.0638	0.0347	4.83	13.8	0.000533	2.08	LV	CELLSTATES	vFB4	control_TTN	12	18
B2M	1.18	0.00562	0.666	0.391	8.14	15.1	0.000312	2.25	LV	CELLSTATES	vFB4	control_TTN	12	18
DOK1	1.18	0.00912	0.0326	0.0141	4.06	13.4	0.000614	2.04	LV	CELLSTATES	vFB4	control_TTN	12	18
HYAL2	1.18	0.0333	0.0198	0.0121	3.63	9.2	0.00387	1.48	LV	CELLSTATES	vFB4	control_TTN	12	18
LGALS1	1.18	0.00187	0.228	0.121	6.45	18.9	6.95e-05	2.73	LV	CELLSTATES	vFB4	control_TTN	12	18
LIN7B	1.18	0.0459	0.0196	0.00904	3.66	8.23	0.00608	1.34	LV	CELLSTATES	vFB4	control_TTN	12	18
MPP7	1.18	0.016	0.038	0.025	4.32	11.6	0.00135	1.8	LV	CELLSTATES	vFB4	control_TTN	12	18
RPLP1	1.18	0.00104	0.263	0.165	6.93	20.9	3.27e-05	2.98	LV	CELLSTATES	vFB4	control_TTN	12	18
SGK1	1.18	0.0187	0.0407	0.0224	4.32	11.1	0.00169	1.73	LV	CELLSTATES	vFB4	control_TTN	12	18
TMA7	1.18	0.000777	0.108	0.0599	5.61	22	2.23e-05	3.11	LV	CELLSTATES	vFB4	control_TTN	12	18
ZNF513	1.18	0.0488	0.0159	0.00859	3.39	8.03	0.00668	1.31	LV	CELLSTATES	vFB4	control_TTN	12	18
ARHGEF3	1.17	0.000339	0.25	0.153	6.7	25.2	7.32e-06	3.47	LV	CELLSTATES	vFB4	control_TTN	12	18
C7	1.17	0.00159	1.96	1.15	9.51	19.4	5.68e-05	2.8	LV	CELLSTATES	vFB4	control_TTN	12	18
MIEN1	1.17	0.0125	0.0359	0.0192	4.16	12.3	0.000968	1.9	LV	CELLSTATES	vFB4	control_TTN	12	18
PIM3	1.17	0.00297	0.0511	0.0257	4.42	17.3	0.000129	2.53	LV	CELLSTATES	vFB4	control_TTN	12	18
ACTG1	1.16	0.00027	0.428	0.243	7.36	26.2	5.24e-06	3.57	LV	CELLSTATES	vFB4	control_TTN	12	18
ESRRB	1.16	0.0471	0.0267	0.0128	3.87	8.14	0.00633	1.33	LV	CELLSTATES	vFB4	control_TTN	12	18
EYA1	1.16	0.0229	0.0419	0.0271	4.39	10.4	0.00228	1.64	LV	CELLSTATES	vFB4	control_TTN	12	18
OCIAD1-AS1	1.16	0.0458	0.0148	0.00865	3.47	8.24	0.00605	1.34	LV	CELLSTATES	vFB4	control_TTN	12	18
PIM1	1.16	0.0407	0.0375	0.023	4.27	8.6	0.00511	1.39	LV	CELLSTATES	vFB4	control_TTN	12	18
AC011287.1	1.15	0.00244	0.163	0.099	6	18	0.0001	2.61	LV	CELLSTATES	vFB4	control_TTN	12	18
BANK1	1.15	0.0399	0.0415	0.0242	4.35	8.67	0.00494	1.4	LV	CELLSTATES	vFB4	control_TTN	12	18
C8orf34	1.15	0.00489	0.133	0.0877	5.86	15.5	0.000261	2.31	LV	CELLSTATES	vFB4	control_TTN	12	18
CNTN5	1.15	0.00477	0.0885	0.0517	5.27	15.6	0.000252	2.32	LV	CELLSTATES	vFB4	control_TTN	12	18
IFRD2	1.15	0.00843	0.0574	0.032	4.69	13.7	0.000549	2.07	LV	CELLSTATES	vFB4	control_TTN	12	18
PDGFRB	1.15	7.19e-06	0.737	0.425	8.17	41.4	5.12e-08	5.14	LV	CELLSTATES	vFB4	control_TTN	12	18
SATL1	1.15	0.00954	0.0375	0.0238	4.28	13.2	0.000659	2.02	LV	CELLSTATES	vFB4	control_TTN	12	18
ADIRF	1.14	0.00371	0.068	0.0472	4.96	16.5	0.000177	2.43	LV	CELLSTATES	vFB4	control_TTN	12	18
ALG3	1.14	0.0258	0.0434	0.0229	4.35	9.98	0.00272	1.59	LV	CELLSTATES	vFB4	control_TTN	12	18
LINC02391	1.14	0.0391	0.0281	0.0149	4	8.72	0.00483	1.41	LV	CELLSTATES	vFB4	control_TTN	12	18
MT-CO1	1.14	0.00446	1.05	0.801	8.98	15.8	0.000232	2.35	LV	CELLSTATES	vFB4	control_TTN	12	18
PLAUR	1.14	0.0102	0.0482	0.0354	4.6	13	0.00072	1.99	LV	CELLSTATES	vFB4	control_TTN	12	18
PNRC1	1.14	0.000353	0.203	0.121	6.43	24.9	7.94e-06	3.45	LV	CELLSTATES	vFB4	control_TTN	12	18
MLF2	1.13	0.000463	0.095	0.0591	5.37	23.9	1.14e-05	3.33	LV	CELLSTATES	vFB4	control_TTN	12	18
PDP2	1.13	0.0253	0.0344	0.0194	4.17	10.1	0.00262	1.6	LV	CELLSTATES	vFB4	control_TTN	12	18
RPS23	1.13	0.000181	0.151	0.0891	5.95	27.8	3.04e-06	3.74	LV	CELLSTATES	vFB4	control_TTN	12	18
TINAGL1	1.13	0.0407	0.0161	0.0125	3.39	8.61	0.00509	1.39	LV	CELLSTATES	vFB4	control_TTN	12	18
CD38	1.12	0.00743	0.0883	0.0629	5.32	14.1	0.000454	2.13	LV	CELLSTATES	vFB4	control_TTN	12	18
IER5L	1.12	0.01	0.155	0.0838	5.91	13.1	0.000705	2	LV	CELLSTATES	vFB4	control_TTN	12	18
MELTF	1.12	0.0163	0.0511	0.0363	4.6	11.5	0.00139	1.79	LV	CELLSTATES	vFB4	control_TTN	12	18
RBM42	1.12	0.0242	0.0316	0.014	3.89	10.2	0.00246	1.62	LV	CELLSTATES	vFB4	control_TTN	12	18
ATG101	1.11	0.0251	0.0372	0.0188	4.08	10.1	0.00259	1.6	LV	CELLSTATES	vFB4	control_TTN	12	18
C4orf19	1.11	0.0011	0.104	0.0598	5.49	20.7	3.52e-05	2.96	LV	CELLSTATES	vFB4	control_TTN	12	18
GPR157	1.11	0.0111	0.0571	0.0331	4.78	12.7	0.000816	1.96	LV	CELLSTATES	vFB4	control_TTN	12	18
KCNQ1	1.11	0.000686	0.183	0.108	6.29	22.4	1.91e-05	3.16	LV	CELLSTATES	vFB4	control_TTN	12	18
LRRN4CL	1.11	0.0238	0.0454	0.0322	4.57	10.3	0.00239	1.62	LV	CELLSTATES	vFB4	control_TTN	12	18
RPS28	1.11	0.0029	0.0894	0.0562	5.44	17.4	0.000125	2.54	LV	CELLSTATES	vFB4	control_TTN	12	18
SSR4	1.11	0.0443	0.0402	0.0255	4.5	8.34	0.00576	1.35	LV	CELLSTATES	vFB4	control_TTN	12	18
AC005699.1	1.1	0.0213	0.0484	0.0326	4.55	10.6	0.00206	1.67	LV	CELLSTATES	vFB4	control_TTN	12	18
AC139720.1	1.1	0.0436	0.0263	0.0102	3.67	8.39	0.00564	1.36	LV	CELLSTATES	vFB4	control_TTN	12	18
C6	1.1	0.00138	0.129	0.0949	5.83	20	4.67e-05	2.86	LV	CELLSTATES	vFB4	control_TTN	12	18
KANK3	1.1	0.037	0.0269	0.018	3.99	8.88	0.00448	1.43	LV	CELLSTATES	vFB4	control_TTN	12	18
LINC02511	1.1	0.00279	0.37	0.231	7.2	17.5	0.000119	2.55	LV	CELLSTATES	vFB4	control_TTN	12	18
LRP4	1.1	0.046	0.553	0.437	8.23	8.22	0.00609	1.34	LV	CELLSTATES	vFB4	control_TTN	12	18
MANF	1.1	0.0131	0.0526	0.0278	4.68	12.2	0.00104	1.88	LV	CELLSTATES	vFB4	control_TTN	12	18
SLC39A7	1.1	0.0196	0.0543	0.0324	4.6	10.9	0.00182	1.71	LV	CELLSTATES	vFB4	control_TTN	12	18
TXNDC17	1.1	0.0422	0.0252	0.0173	3.86	8.49	0.00537	1.37	LV	CELLSTATES	vFB4	control_TTN	12	18
AL117190.1	1.09	0.0109	0.0681	0.0466	5	12.8	0.000801	1.96	LV	CELLSTATES	vFB4	control_TTN	12	18
CSF1	1.09	0.00157	0.0881	0.0503	5.35	19.5	5.56e-05	2.8	LV	CELLSTATES	vFB4	control_TTN	12	18
GAS1	1.09	0.00101	0.152	0.0852	5.99	21	3.17e-05	2.99	LV	CELLSTATES	vFB4	control_TTN	12	18
GLIS2	1.09	0.0467	0.0336	0.0246	4.24	8.17	0.00625	1.33	LV	CELLSTATES	vFB4	control_TTN	12	18
GPX4	1.09	0.00109	0.167	0.103	6.13	20.8	3.48e-05	2.96	LV	CELLSTATES	vFB4	control_TTN	12	18
LAMTOR5	1.09	0.00219	0.0871	0.0446	5.27	18.3	8.63e-05	2.66	LV	CELLSTATES	vFB4	control_TTN	12	18
MAK16	1.09	0.0108	0.0417	0.0211	4.36	12.8	0.000785	1.97	LV	CELLSTATES	vFB4	control_TTN	12	18
RPS14	1.09	0.00613	0.133	0.0801	5.94	14.8	0.000353	2.21	LV	CELLSTATES	vFB4	control_TTN	12	18
SOX9	1.09	0.00316	0.0729	0.0372	4.92	17.1	0.00014	2.5	LV	CELLSTATES	vFB4	control_TTN	12	18
UBA52	1.09	0.00675	0.067	0.0428	4.96	14.5	0.000399	2.17	LV	CELLSTATES	vFB4	control_TTN	12	18
RNF24	1.08	6.77e-06	0.512	0.319	7.65	41.7	4.69e-08	5.17	LV	CELLSTATES	vFB4	control_TTN	12	18
AC022146.2	1.07	0.00443	0.0798	0.0522	5.28	15.8	0.000228	2.35	LV	CELLSTATES	vFB4	control_TTN	12	18
FBXO44	1.07	0.0287	0.0467	0.0307	4.51	9.65	0.00315	1.54	LV	CELLSTATES	vFB4	control_TTN	12	18
GPRC5D-AS1	1.07	0.0072	0.0542	0.0334	4.68	14.3	0.000435	2.14	LV	CELLSTATES	vFB4	control_TTN	12	18
H3F3B	1.07	0.000752	0.683	0.434	8.14	22.1	2.14e-05	3.12	LV	CELLSTATES	vFB4	control_TTN	12	18
KLF4	1.07	0.0265	0.166	0.0895	6.05	9.89	0.00282	1.58	LV	CELLSTATES	vFB4	control_TTN	12	18
MZT1	1.07	0.0291	0.0354	0.0241	4.18	9.61	0.00321	1.54	LV	CELLSTATES	vFB4	control_TTN	12	18
NGF	1.07	0.000815	0.603	0.373	7.87	21.8	2.38e-05	3.09	LV	CELLSTATES	vFB4	control_TTN	12	18
ODF3B	1.07	0.0129	0.0492	0.0279	4.59	12.2	0.00101	1.89	LV	CELLSTATES	vFB4	control_TTN	12	18
POLD2	1.07	0.0199	0.0697	0.0404	4.89	10.8	0.00187	1.7	LV	CELLSTATES	vFB4	control_TTN	12	18
PSMC3	1.07	0.00819	0.0384	0.02	4.22	13.8	0.000523	2.09	LV	CELLSTATES	vFB4	control_TTN	12	18
RPL22L1	1.07	0.0226	0.0464	0.0293	4.49	10.4	0.00224	1.65	LV	CELLSTATES	vFB4	control_TTN	12	18
TUBB	1.07	0.0042	0.139	0.0731	5.75	16	0.000212	2.38	LV	CELLSTATES	vFB4	control_TTN	12	18
AL117190.2	1.06	0.0211	0.214	0.118	6.35	10.6	0.00202	1.68	LV	CELLSTATES	vFB4	control_TTN	12	18
DLG4	1.06	0.0207	0.0232	0.0134	3.62	10.7	0.00197	1.68	LV	CELLSTATES	vFB4	control_TTN	12	18
MT-ND5	1.06	0.00933	0.0947	0.0748	5.44	13.3	0.00064	2.03	LV	CELLSTATES	vFB4	control_TTN	12	18
MYH13	1.06	0.0036	0.188	0.114	6.3	16.6	0.000168	2.44	LV	CELLSTATES	vFB4	control_TTN	12	18
RPL23	1.06	0.0198	0.0568	0.0297	4.64	10.8	0.00185	1.7	LV	CELLSTATES	vFB4	control_TTN	12	18
RPS6	1.06	0.00445	0.121	0.0731	5.76	15.8	0.000231	2.35	LV	CELLSTATES	vFB4	control_TTN	12	18
SUSD1	1.06	0.00097	0.196	0.13	6.35	21.2	2.99e-05	3.01	LV	CELLSTATES	vFB4	control_TTN	12	18
TNFRSF19	1.06	8.77e-05	0.407	0.252	7.35	30.6	1.25e-06	4.06	LV	CELLSTATES	vFB4	control_TTN	12	18
CEBPD	1.05	0.000515	0.778	0.472	8.22	23.5	1.29e-05	3.29	LV	CELLSTATES	vFB4	control_TTN	12	18
DUSP1	1.05	0.0147	0.381	0.213	7.21	11.8	0.00121	1.83	LV	CELLSTATES	vFB4	control_TTN	12	18
EMC6	1.05	0.0454	0.0422	0.0254	4.37	8.27	0.00595	1.34	LV	CELLSTATES	vFB4	control_TTN	12	18
GRIK1	1.05	0.00231	0.0996	0.0609	5.43	18.1	9.39e-05	2.64	LV	CELLSTATES	vFB4	control_TTN	12	18
HAS2-AS1	1.05	0.00489	0.206	0.144	6.57	15.5	0.000263	2.31	LV	CELLSTATES	vFB4	control_TTN	12	18
MRPS6	1.05	0.0264	0.0416	0.0295	4.47	9.91	0.00281	1.58	LV	CELLSTATES	vFB4	control_TTN	12	18
MT-ND1	1.05	0.00334	0.235	0.175	6.67	16.9	0.000151	2.48	LV	CELLSTATES	vFB4	control_TTN	12	18
MYO10	1.05	0.018	0.0563	0.0268	4.62	11.2	0.00162	1.74	LV	CELLSTATES	vFB4	control_TTN	12	18
RPS15	1.05	0.0232	0.137	0.077	5.82	10.3	0.00232	1.63	LV	CELLSTATES	vFB4	control_TTN	12	18
RPS27	1.05	0.0103	0.0844	0.052	5.23	13	0.000735	1.99	LV	CELLSTATES	vFB4	control_TTN	12	18
TBX20	1.05	2.31e-05	1.51	0.889	9.14	36.2	2.21e-07	4.64	LV	CELLSTATES	vFB4	control_TTN	12	18
TLE2	1.05	0.00098	0.131	0.0917	5.82	21.2	3.03e-05	3.01	LV	CELLSTATES	vFB4	control_TTN	12	18
LDHA	1.04	0.00284	0.247	0.157	6.67	17.5	0.000121	2.55	LV	CELLSTATES	vFB4	control_TTN	12	18
RPL13	1.04	0.00201	0.304	0.176	6.88	18.6	7.7e-05	2.7	LV	CELLSTATES	vFB4	control_TTN	12	18
RPL23A	1.04	0.00744	0.0945	0.0655	5.55	14.1	0.000455	2.13	LV	CELLSTATES	vFB4	control_TTN	12	18
SNHG15	1.04	0.0196	0.0489	0.0297	4.61	10.9	0.00181	1.71	LV	CELLSTATES	vFB4	control_TTN	12	18
SNHG8	1.04	0.00481	0.0796	0.0538	5.24	15.6	0.000256	2.32	LV	CELLSTATES	vFB4	control_TTN	12	18
TEX41	1.04	0.0169	0.0703	0.049	5.11	11.3	0.00148	1.77	LV	CELLSTATES	vFB4	control_TTN	12	18
LRCH4	1.03	0.0257	0.0293	0.0165	4.09	9.99	0.0027	1.59	LV	CELLSTATES	vFB4	control_TTN	12	18
MYDGF	1.03	0.00624	0.112	0.0668	5.64	14.7	0.000363	2.2	LV	CELLSTATES	vFB4	control_TTN	12	18
NDUFA4L2	1.03	0.0286	0.0601	0.0303	4.64	9.66	0.00314	1.54	LV	CELLSTATES	vFB4	control_TTN	12	18
NOVA1	1.03	6.52e-06	1.11	0.749	8.84	41.9	4.4e-08	5.19	LV	CELLSTATES	vFB4	control_TTN	12	18
NUPR1	1.03	0.00857	0.174	0.106	6.2	13.6	0.000564	2.07	LV	CELLSTATES	vFB4	control_TTN	12	18
OSR2	1.03	0.0117	0.0796	0.0528	5.23	12.6	0.000879	1.93	LV	CELLSTATES	vFB4	control_TTN	12	18
PCDH15	1.03	0.0193	0.0403	0.0237	4.38	10.9	0.00178	1.71	LV	CELLSTATES	vFB4	control_TTN	12	18
PLCG2	1.03	0.0442	0.0327	0.0181	4.15	8.35	0.00574	1.35	LV	CELLSTATES	vFB4	control_TTN	12	18
RCN1	1.03	0.0456	0.0435	0.0239	4.31	8.26	0.006	1.34	LV	CELLSTATES	vFB4	control_TTN	12	18
RPL41	1.03	0.00271	0.348	0.225	7.24	17.6	0.000113	2.57	LV	CELLSTATES	vFB4	control_TTN	12	18
SNHG9	1.03	0.0134	0.0475	0.0308	4.65	12.1	0.00107	1.87	LV	CELLSTATES	vFB4	control_TTN	12	18
TFRC	1.03	0.0155	0.0396	0.0241	4.4	11.7	0.0013	1.81	LV	CELLSTATES	vFB4	control_TTN	12	18
TMEM147	1.03	0.0391	0.0394	0.0247	4.43	8.72	0.00482	1.41	LV	CELLSTATES	vFB4	control_TTN	12	18
TMEM258	1.03	0.0309	0.0648	0.0391	4.89	9.42	0.0035	1.51	LV	CELLSTATES	vFB4	control_TTN	12	18
TOB1	1.03	0.0283	0.0552	0.0352	4.68	9.69	0.00309	1.55	LV	CELLSTATES	vFB4	control_TTN	12	18
ANGPTL1	1.02	0.00415	0.16	0.0991	6.12	16.1	0.000208	2.38	LV	CELLSTATES	vFB4	control_TTN	12	18
IRX3	1.02	0.0435	0.036	0.0244	4.22	8.4	0.0056	1.36	LV	CELLSTATES	vFB4	control_TTN	12	18
NRBF2	1.02	0.00254	0.0853	0.0474	5.15	17.8	0.000105	2.6	LV	CELLSTATES	vFB4	control_TTN	12	18
PKNOX2	1.02	0.0167	0.229	0.134	6.44	11.4	0.00145	1.78	LV	CELLSTATES	vFB4	control_TTN	12	18
RAB26	1.02	0.0426	0.0253	0.0177	3.95	8.47	0.00543	1.37	LV	CELLSTATES	vFB4	control_TTN	12	18
RASSF9	1.02	0.0352	0.0387	0.0215	4.32	9.03	0.00419	1.45	LV	CELLSTATES	vFB4	control_TTN	12	18
RPS2	1.02	0.00701	0.174	0.112	6.22	14.3	0.000417	2.15	LV	CELLSTATES	vFB4	control_TTN	12	18
UBXN11	1.02	0.0427	0.0282	0.0213	4.1	8.45	0.00547	1.37	LV	CELLSTATES	vFB4	control_TTN	12	18
CCDC192	1.01	0.0314	0.0466	0.0321	4.47	9.37	0.00358	1.5	LV	CELLSTATES	vFB4	control_TTN	12	18
CD63	1.01	0.00929	0.359	0.25	7.34	13.3	0.000636	2.03	LV	CELLSTATES	vFB4	control_TTN	12	18
DBI	1.01	0.0186	0.0765	0.0461	4.95	11.1	0.00168	1.73	LV	CELLSTATES	vFB4	control_TTN	12	18
ID1	1.01	0.0337	0.0787	0.0527	5.2	9.17	0.00392	1.47	LV	CELLSTATES	vFB4	control_TTN	12	18
KLHL26	1.01	0.0471	0.0271	0.016	3.9	8.14	0.00633	1.33	LV	CELLSTATES	vFB4	control_TTN	12	18
LAMC2	1.01	0.013	0.0677	0.0414	5.03	12.2	0.00102	1.89	LV	CELLSTATES	vFB4	control_TTN	12	18
MYL6	1.01	0.000553	0.313	0.204	7.04	23.3	1.42e-05	3.26	LV	CELLSTATES	vFB4	control_TTN	12	18
PTP4A3	1.01	0.0454	0.0268	0.0147	3.76	8.27	0.00597	1.34	LV	CELLSTATES	vFB4	control_TTN	12	18
RPS19	1.01	0.0133	0.16	0.0973	6.04	12.1	0.00106	1.87	LV	CELLSTATES	vFB4	control_TTN	12	18
SEC61B	1.01	0.00172	0.118	0.0777	5.74	19.2	6.27e-05	2.76	LV	CELLSTATES	vFB4	control_TTN	12	18
TWIST1	1.01	0.011	0.071	0.0427	4.97	12.8	0.000806	1.96	LV	CELLSTATES	vFB4	control_TTN	12	18
TXNRD1	1.01	0.000681	0.487	0.312	7.62	22.5	1.89e-05	3.17	LV	CELLSTATES	vFB4	control_TTN	12	18
DIO2-AS1	1	0.0145	0.0821	0.0548	5.14	11.9	0.00119	1.84	LV	CELLSTATES	vFB4	control_TTN	12	18
TMSB4X	0.994	0.03	0.479	0.315	7.76	9.52	0.00335	1.52	LV	CELLSTATES	vFB4	control_TTN	12	18
MT-ND4	0.993	0.00603	0.393	0.32	7.53	14.8	0.000343	2.22	LV	CELLSTATES	vFB4	control_TTN	12	18
H2AFZ	0.992	0.0269	0.0493	0.0259	4.48	9.84	0.00289	1.57	LV	CELLSTATES	vFB4	control_TTN	12	18
SERPINF1	0.992	0.0109	0.803	0.554	8.51	12.8	0.000792	1.96	LV	CELLSTATES	vFB4	control_TTN	12	18
PCBP1	0.991	0.0414	0.0593	0.0344	4.76	8.54	0.00524	1.38	LV	CELLSTATES	vFB4	control_TTN	12	18
RPL18	0.991	0.0037	0.111	0.0687	5.54	16.5	0.000175	2.43	LV	CELLSTATES	vFB4	control_TTN	12	18
CLIC1	0.989	0.0176	0.115	0.0653	5.55	11.2	0.00157	1.75	LV	CELLSTATES	vFB4	control_TTN	12	18
STEAP1B	0.989	0.0208	0.0315	0.0205	4.13	10.7	0.00199	1.68	LV	CELLSTATES	vFB4	control_TTN	12	18
TMEM45A	0.984	0.000574	0.147	0.0964	5.97	23.1	1.49e-05	3.24	LV	CELLSTATES	vFB4	control_TTN	12	18
PSMC5	0.983	0.0307	0.0405	0.024	4.4	9.44	0.00347	1.51	LV	CELLSTATES	vFB4	control_TTN	12	18
NTRK1	0.982	0.0257	0.0694	0.0404	5	10	0.00269	1.59	LV	CELLSTATES	vFB4	control_TTN	12	18
UROD	0.982	0.0214	0.0331	0.0224	4.15	10.6	0.00207	1.67	LV	CELLSTATES	vFB4	control_TTN	12	18
RPL31	0.979	0.00606	0.146	0.1	6.09	14.8	0.000348	2.22	LV	CELLSTATES	vFB4	control_TTN	12	18
TPI1	0.979	0.0187	0.0979	0.0588	5.32	11	0.0017	1.73	LV	CELLSTATES	vFB4	control_TTN	12	18
CALCRL	0.978	0.00594	0.714	0.472	8.13	14.9	0.000335	2.23	LV	CELLSTATES	vFB4	control_TTN	12	18
NEK6	0.978	0.0476	0.0471	0.0405	4.6	8.11	0.00643	1.32	LV	CELLSTATES	vFB4	control_TTN	12	18
TRMT112	0.978	0.0366	0.0786	0.0358	5	8.91	0.00442	1.44	LV	CELLSTATES	vFB4	control_TTN	12	18
CAVIN3	0.977	0.0163	0.0953	0.0582	5.37	11.5	0.00139	1.79	LV	CELLSTATES	vFB4	control_TTN	12	18
CFL1	0.977	0.0183	0.136	0.0714	5.66	11.1	0.00165	1.74	LV	CELLSTATES	vFB4	control_TTN	12	18
RPL35	0.977	0.033	0.0939	0.0575	5.31	9.22	0.00383	1.48	LV	CELLSTATES	vFB4	control_TTN	12	18
MARCKS	0.975	0.00763	0.109	0.0717	5.47	14	0.000474	2.12	LV	CELLSTATES	vFB4	control_TTN	12	18
PHGDH	0.973	0.00405	0.0874	0.0509	5.2	16.2	0.000201	2.39	LV	CELLSTATES	vFB4	control_TTN	12	18
LRRC59	0.971	0.0109	0.0362	0.024	4.27	12.8	0.0008	1.96	LV	CELLSTATES	vFB4	control_TTN	12	18
STK32B	0.971	0.00315	0.155	0.107	6.02	17.1	0.00014	2.5	LV	CELLSTATES	vFB4	control_TTN	12	18
EEF1A1	0.97	0.00216	0.284	0.181	6.84	18.4	8.49e-05	2.66	LV	CELLSTATES	vFB4	control_TTN	12	18
SPDYE1	0.97	0.00741	0.0762	0.0522	5.25	14.2	0.000452	2.13	LV	CELLSTATES	vFB4	control_TTN	12	18
PLN	0.969	0.035	0.13	0.0949	5.83	9.05	0.00415	1.46	LV	CELLSTATES	vFB4	control_TTN	12	18
EEF1B2	0.968	0.00101	0.084	0.0571	5.28	21.1	3.12e-05	3	LV	CELLSTATES	vFB4	control_TTN	12	18
TIMP3	0.967	0.000675	2.23	1.54	9.79	22.5	1.86e-05	3.17	LV	CELLSTATES	vFB4	control_TTN	12	18
MT-CYB	0.965	0.00565	0.686	0.585	8.32	15	0.000315	2.25	LV	CELLSTATES	vFB4	control_TTN	12	18
AC069368.1	0.964	0.00994	0.075	0.054	5.2	13.1	0.000696	2	LV	CELLSTATES	vFB4	control_TTN	12	18
PCOLCE	0.964	0.00443	0.219	0.147	6.57	15.8	0.000228	2.35	LV	CELLSTATES	vFB4	control_TTN	12	18
H2AFY2	0.963	0.00222	0.0847	0.0543	5.26	18.3	8.82e-05	2.65	LV	CELLSTATES	vFB4	control_TTN	12	18
RPL35A	0.962	0.0107	0.103	0.0722	5.58	12.9	0.00077	1.97	LV	CELLSTATES	vFB4	control_TTN	12	18
PFN1	0.961	0.0226	0.0888	0.0575	5.3	10.4	0.00223	1.65	LV	CELLSTATES	vFB4	control_TTN	12	18
MIR22HG	0.959	0.00623	0.211	0.135	6.36	14.7	0.00036	2.21	LV	CELLSTATES	vFB4	control_TTN	12	18
LARP6	0.958	0.000136	0.225	0.141	6.45	28.9	2.15e-06	3.87	LV	CELLSTATES	vFB4	control_TTN	12	18
EIF3G	0.957	0.05	0.031	0.0182	4.05	7.96	0.0069	1.3	LV	CELLSTATES	vFB4	control_TTN	12	18
SELENOM	0.957	0.0196	0.12	0.0591	5.47	10.9	0.00181	1.71	LV	CELLSTATES	vFB4	control_TTN	12	18
MGP	0.956	0.0122	1.61	1.12	9.44	12.4	0.000928	1.91	LV	CELLSTATES	vFB4	control_TTN	12	18
EIF4A1	0.954	0.0155	0.104	0.067	5.56	11.7	0.0013	1.81	LV	CELLSTATES	vFB4	control_TTN	12	18
LINGO2	0.954	0.0353	0.0618	0.0452	4.85	9.02	0.00421	1.45	LV	CELLSTATES	vFB4	control_TTN	12	18
PHLDB3	0.953	0.0348	0.0449	0.0325	4.49	9.08	0.00408	1.46	LV	CELLSTATES	vFB4	control_TTN	12	18
RARA	0.951	0.0177	0.0588	0.0497	4.87	11.2	0.00157	1.75	LV	CELLSTATES	vFB4	control_TTN	12	18
LAPTM4A	0.95	0.0175	0.386	0.256	7.38	11.2	0.00155	1.76	LV	CELLSTATES	vFB4	control_TTN	12	18
RAB29	0.95	0.0164	0.038	0.0256	4.34	11.5	0.0014	1.79	LV	CELLSTATES	vFB4	control_TTN	12	18
MAN2A2	0.947	0.00824	0.0468	0.0331	4.5	13.8	0.00053	2.08	LV	CELLSTATES	vFB4	control_TTN	12	18
OST4	0.946	0.045	0.0522	0.0383	4.77	8.3	0.00589	1.35	LV	CELLSTATES	vFB4	control_TTN	12	18
RPS7	0.945	0.000389	0.187	0.119	6.24	24.6	9.07e-06	3.41	LV	CELLSTATES	vFB4	control_TTN	12	18
AC009950.1	0.944	0.0259	0.0532	0.0376	4.76	9.97	0.00272	1.59	LV	CELLSTATES	vFB4	control_TTN	12	18
DARS2	0.944	0.00741	0.0533	0.0415	4.81	14.2	0.000451	2.13	LV	CELLSTATES	vFB4	control_TTN	12	18
ADAMTS12	0.942	0.0497	0.0677	0.0541	5.03	7.98	0.00683	1.3	LV	CELLSTATES	vFB4	control_TTN	12	18
RPL10A	0.942	0.00741	0.191	0.123	6.38	14.2	0.000449	2.13	LV	CELLSTATES	vFB4	control_TTN	12	18
TLNRD1	0.942	0.0435	0.0455	0.024	4.44	8.4	0.00562	1.36	LV	CELLSTATES	vFB4	control_TTN	12	18
ACADVL	0.941	0.0296	0.192	0.148	6.52	9.55	0.0033	1.53	LV	CELLSTATES	vFB4	control_TTN	12	18
MT-CO2	0.94	0.00473	0.526	0.434	7.91	15.6	0.000248	2.33	LV	CELLSTATES	vFB4	control_TTN	12	18
PGRMC1	0.94	0.05	0.0531	0.0276	4.56	7.96	0.0069	1.3	LV	CELLSTATES	vFB4	control_TTN	12	18
AC109927.1	0.938	0.00385	0.165	0.118	6.17	16.4	0.000186	2.41	LV	CELLSTATES	vFB4	control_TTN	12	18
BLVRB	0.933	0.00184	0.13	0.0932	5.82	19	6.78e-05	2.73	LV	CELLSTATES	vFB4	control_TTN	12	18
RABAC1	0.933	0.0312	0.121	0.0778	5.76	9.39	0.00355	1.51	LV	CELLSTATES	vFB4	control_TTN	12	18
PSMB3	0.931	0.0195	0.0601	0.0416	4.87	10.9	0.0018	1.71	LV	CELLSTATES	vFB4	control_TTN	12	18
PIK3C2B	0.93	0.0181	0.0616	0.0465	4.92	11.1	0.00163	1.74	LV	CELLSTATES	vFB4	control_TTN	12	18
ILF2	0.929	0.0101	0.0548	0.0393	4.71	13.1	0.000712	2	LV	CELLSTATES	vFB4	control_TTN	12	18
RPL21	0.928	0.00891	0.113	0.0763	5.68	13.5	0.000596	2.05	LV	CELLSTATES	vFB4	control_TTN	12	18
S100A11	0.928	0.0401	0.273	0.163	6.77	8.64	0.005	1.4	LV	CELLSTATES	vFB4	control_TTN	12	18
MPDU1	0.927	0.0268	0.0464	0.0356	4.55	9.86	0.00287	1.57	LV	CELLSTATES	vFB4	control_TTN	12	18
TGFB3	0.927	0.0454	0.0323	0.0256	4.15	8.27	0.00597	1.34	LV	CELLSTATES	vFB4	control_TTN	12	18
AL109930.1	0.926	0.00118	0.654	0.476	8.19	20.5	3.83e-05	2.93	LV	CELLSTATES	vFB4	control_TTN	12	18
AL449266.1	0.926	0.000143	0.164	0.106	6.12	28.7	2.28e-06	3.84	LV	CELLSTATES	vFB4	control_TTN	12	18
AKR1C2	0.924	0.0211	0.126	0.0793	5.73	10.6	0.00202	1.68	LV	CELLSTATES	vFB4	control_TTN	12	18
AP001372.1	0.924	0.0491	0.0258	0.0159	3.89	8.01	0.00673	1.31	LV	CELLSTATES	vFB4	control_TTN	12	18
AC017083.3	0.922	0.0186	0.0502	0.0351	4.71	11.1	0.00168	1.73	LV	CELLSTATES	vFB4	control_TTN	12	18
BAX	0.92	0.0211	0.0527	0.0355	4.68	10.6	0.00202	1.68	LV	CELLSTATES	vFB4	control_TTN	12	18
EPHA6	0.918	0.0311	0.275	0.204	6.87	9.4	0.00354	1.51	LV	CELLSTATES	vFB4	control_TTN	12	18
AC007163.1	0.916	0.04	0.0433	0.0291	4.48	8.66	0.00496	1.4	LV	CELLSTATES	vFB4	control_TTN	12	18
RCC1	0.916	0.00709	0.12	0.0855	5.73	14.3	0.000426	2.15	LV	CELLSTATES	vFB4	control_TTN	12	18
BX322234.1	0.914	0.0439	0.117	0.0768	5.61	8.37	0.00569	1.36	LV	CELLSTATES	vFB4	control_TTN	12	18
AC113414.1	0.913	0.0248	0.0488	0.0312	4.67	10.1	0.00254	1.61	LV	CELLSTATES	vFB4	control_TTN	12	18
CALR	0.912	0.0324	0.115	0.0762	5.74	9.28	0.00373	1.49	LV	CELLSTATES	vFB4	control_TTN	12	18
GPAT3	0.908	0.013	0.0556	0.0338	4.7	12.2	0.00103	1.88	LV	CELLSTATES	vFB4	control_TTN	12	18
NABP1	0.907	0.0303	0.0492	0.0355	4.65	9.49	0.0034	1.52	LV	CELLSTATES	vFB4	control_TTN	12	18
CHD4	0.906	0.0427	0.0372	0.0274	4.29	8.45	0.00547	1.37	LV	CELLSTATES	vFB4	control_TTN	12	18
PPIB	0.906	0.00493	0.163	0.108	6.16	15.5	0.000267	2.31	LV	CELLSTATES	vFB4	control_TTN	12	18
RPL10	0.906	0.000529	0.571	0.392	7.89	23.4	1.34e-05	3.28	LV	CELLSTATES	vFB4	control_TTN	12	18
TPM4	0.906	0.000621	0.221	0.151	6.47	22.8	1.67e-05	3.21	LV	CELLSTATES	vFB4	control_TTN	12	18
RAN	0.904	0.0254	0.0794	0.0561	5.22	10	0.00263	1.6	LV	CELLSTATES	vFB4	control_TTN	12	18
EPHB1	0.902	0.0487	0.0436	0.0221	4.24	8.04	0.00665	1.31	LV	CELLSTATES	vFB4	control_TTN	12	18
PCDH7	0.902	0.0328	0.249	0.176	6.66	9.24	0.0038	1.48	LV	CELLSTATES	vFB4	control_TTN	12	18
TNFRSF1A	0.9	0.00243	0.158	0.107	6.06	18	9.92e-05	2.62	LV	CELLSTATES	vFB4	control_TTN	12	18
RPL7A	0.897	0.00308	0.126	0.0826	5.76	17.2	0.000135	2.51	LV	CELLSTATES	vFB4	control_TTN	12	18
COCH	0.896	0.0237	0.0921	0.0647	5.53	10.3	0.00237	1.63	LV	CELLSTATES	vFB4	control_TTN	12	18
EEF2	0.895	0.0173	0.108	0.0815	5.67	11.3	0.00153	1.76	LV	CELLSTATES	vFB4	control_TTN	12	18
A4GALT	0.894	0.00625	0.146	0.0969	5.96	14.7	0.000363	2.2	LV	CELLSTATES	vFB4	control_TTN	12	18
AC006547.1	0.893	0.0432	0.0456	0.0329	4.51	8.42	0.00555	1.36	LV	CELLSTATES	vFB4	control_TTN	12	18
IRAK2	0.893	0.0289	0.0401	0.0293	4.38	9.63	0.00319	1.54	LV	CELLSTATES	vFB4	control_TTN	12	18
AC006064.2	0.891	0.0461	0.0393	0.0266	4.33	8.22	0.00611	1.34	LV	CELLSTATES	vFB4	control_TTN	12	18
C12orf60	0.891	0.0427	0.0762	0.047	5.05	8.45	0.00547	1.37	LV	CELLSTATES	vFB4	control_TTN	12	18
BZW2	0.888	0.00385	0.143	0.104	5.91	16.4	0.000186	2.41	LV	CELLSTATES	vFB4	control_TTN	12	18
MRPL27	0.888	0.028	0.0426	0.0288	4.39	9.73	0.00304	1.55	LV	CELLSTATES	vFB4	control_TTN	12	18
IMP4	0.883	0.0154	0.0445	0.0304	4.56	11.7	0.00128	1.81	LV	CELLSTATES	vFB4	control_TTN	12	18
LINC00535	0.883	0.0062	0.12	0.0847	5.78	14.7	0.000357	2.21	LV	CELLSTATES	vFB4	control_TTN	12	18
AC019130.1	0.878	0.00489	0.092	0.0618	5.45	15.5	0.000263	2.31	LV	CELLSTATES	vFB4	control_TTN	12	18
SIRT6	0.876	0.0126	0.0504	0.0343	4.59	12.3	0.00098	1.9	LV	CELLSTATES	vFB4	control_TTN	12	18
AL035071.2	0.874	0.0355	0.0435	0.0316	4.54	9	0.00424	1.45	LV	CELLSTATES	vFB4	control_TTN	12	18
RPL28	0.874	0.0176	0.127	0.0797	5.71	11.2	0.00157	1.75	LV	CELLSTATES	vFB4	control_TTN	12	18
TCF21	0.872	0.0193	0.149	0.0992	5.97	10.9	0.00177	1.72	LV	CELLSTATES	vFB4	control_TTN	12	18
TMTC4	0.872	0.035	0.0454	0.0296	4.57	9.05	0.00415	1.46	LV	CELLSTATES	vFB4	control_TTN	12	18
AURKAIP1	0.871	0.0241	0.0542	0.0352	4.63	10.2	0.00243	1.62	LV	CELLSTATES	vFB4	control_TTN	12	18
FAU	0.871	0.0215	0.124	0.0748	5.7	10.6	0.00209	1.67	LV	CELLSTATES	vFB4	control_TTN	12	18
ATP1B3	0.87	0.00751	0.201	0.145	6.43	14.1	0.000461	2.12	LV	CELLSTATES	vFB4	control_TTN	12	18
LRRC23	0.869	0.0118	0.0718	0.0591	5.14	12.5	0.000885	1.93	LV	CELLSTATES	vFB4	control_TTN	12	18
RPL8	0.869	0.0241	0.151	0.105	6	10.2	0.00245	1.62	LV	CELLSTATES	vFB4	control_TTN	12	18
RPSA	0.869	0.00309	0.164	0.112	6.13	17.2	0.000136	2.51	LV	CELLSTATES	vFB4	control_TTN	12	18
TCEAL9	0.868	0.011	0.0972	0.066	5.46	12.8	0.000804	1.96	LV	CELLSTATES	vFB4	control_TTN	12	18
TMEM150C	0.866	0.0196	0.111	0.0814	5.63	10.9	0.00181	1.71	LV	CELLSTATES	vFB4	control_TTN	12	18
TRIB2	0.864	0.0259	0.0604	0.0412	4.74	9.98	0.00272	1.59	LV	CELLSTATES	vFB4	control_TTN	12	18
EPHX1	0.863	0.00988	0.129	0.0914	5.88	13.1	0.000691	2.01	LV	CELLSTATES	vFB4	control_TTN	12	18
RPL15	0.863	0.0186	0.19	0.137	6.4	11.1	0.00168	1.73	LV	CELLSTATES	vFB4	control_TTN	12	18
WBP2NL	0.863	0.0347	0.0486	0.0323	4.52	9.09	0.00407	1.46	LV	CELLSTATES	vFB4	control_TTN	12	18
ENO1	0.862	0.00361	0.149	0.0944	5.97	16.6	0.00017	2.44	LV	CELLSTATES	vFB4	control_TTN	12	18
STEAP4	0.859	0.0245	0.203	0.16	6.42	10.2	0.0025	1.61	LV	CELLSTATES	vFB4	control_TTN	12	18
POLR2L	0.858	0.035	0.0695	0.0489	5.04	9.04	0.00416	1.46	LV	CELLSTATES	vFB4	control_TTN	12	18
SLC52A2	0.856	0.0483	0.0414	0.0257	4.38	8.06	0.00657	1.32	LV	CELLSTATES	vFB4	control_TTN	12	18
KLHL5	0.855	0.00219	0.131	0.0973	5.89	18.3	8.65e-05	2.66	LV	CELLSTATES	vFB4	control_TTN	12	18
MT-CO3	0.855	0.00822	0.96	0.845	8.79	13.8	0.000527	2.08	LV	CELLSTATES	vFB4	control_TTN	12	18
PTGES2	0.854	0.0356	0.0529	0.0414	4.74	8.99	0.00425	1.45	LV	CELLSTATES	vFB4	control_TTN	12	18
TMED3	0.854	0.00387	0.0763	0.0579	5.16	16.3	0.000188	2.41	LV	CELLSTATES	vFB4	control_TTN	12	18
DNPEP	0.852	0.0331	0.0524	0.038	4.81	9.22	0.00384	1.48	LV	CELLSTATES	vFB4	control_TTN	12	18
PKM	0.852	0.00429	0.19	0.15	6.41	16	0.000218	2.37	LV	CELLSTATES	vFB4	control_TTN	12	18
RHBDL2	0.852	0.0166	0.0716	0.0469	5.02	11.4	0.00144	1.78	LV	CELLSTATES	vFB4	control_TTN	12	18
GEMIN7-AS1	0.85	0.05	0.0366	0.0296	4.32	7.96	0.00689	1.3	LV	CELLSTATES	vFB4	control_TTN	12	18
RPS12	0.849	0.0206	0.0875	0.0551	5.25	10.7	0.00195	1.69	LV	CELLSTATES	vFB4	control_TTN	12	18
AC018682.1	0.848	0.00917	0.44	0.374	7.72	13.4	0.000621	2.04	LV	CELLSTATES	vFB4	control_TTN	12	18
OSMR	0.847	0.00599	0.36	0.26	7.19	14.9	0.000339	2.22	LV	CELLSTATES	vFB4	control_TTN	12	18
SPDYE5	0.846	0.0042	0.143	0.115	6.12	16	0.000212	2.38	LV	CELLSTATES	vFB4	control_TTN	12	18
ARID3A	0.845	0.0382	0.0569	0.0415	4.84	8.8	0.00466	1.42	LV	CELLSTATES	vFB4	control_TTN	12	18
GUCY1A1	0.845	0.0411	0.13	0.105	5.84	8.57	0.00518	1.39	LV	CELLSTATES	vFB4	control_TTN	12	18
RPS9	0.843	0.0037	0.177	0.135	6.28	16.5	0.000176	2.43	LV	CELLSTATES	vFB4	control_TTN	12	18
LINC00907	0.842	0.0328	0.0442	0.03	4.45	9.25	0.00379	1.48	LV	CELLSTATES	vFB4	control_TTN	12	18
LPCAT2	0.842	0.00101	0.371	0.266	7.28	21.1	3.14e-05	3	LV	CELLSTATES	vFB4	control_TTN	12	18
TRMT10C	0.842	0.0255	0.0541	0.0335	4.7	10	0.00266	1.59	LV	CELLSTATES	vFB4	control_TTN	12	18
CNTNAP2	0.841	0.0193	0.179	0.149	6.4	11	0.00176	1.72	LV	CELLSTATES	vFB4	control_TTN	12	18
LSP1	0.841	0.00741	0.332	0.24	7.08	14.2	0.000452	2.13	LV	CELLSTATES	vFB4	control_TTN	12	18
HNRNPAB	0.839	0.0288	0.071	0.0472	4.99	9.64	0.00317	1.54	LV	CELLSTATES	vFB4	control_TTN	12	18
LRIF1	0.837	0.0322	0.0573	0.0373	4.77	9.3	0.00369	1.49	LV	CELLSTATES	vFB4	control_TTN	12	18
AC025165.2	0.835	0.0362	0.0462	0.0356	4.71	8.95	0.00435	1.44	LV	CELLSTATES	vFB4	control_TTN	12	18
LINC01322	0.834	0.0399	0.104	0.0792	5.68	8.67	0.00494	1.4	LV	CELLSTATES	vFB4	control_TTN	12	18
MT-ATP6	0.832	0.0119	0.5	0.469	7.84	12.5	0.0009	1.92	LV	CELLSTATES	vFB4	control_TTN	12	18
RTRAF	0.831	0.00934	0.0981	0.0627	5.38	13.3	0.000642	2.03	LV	CELLSTATES	vFB4	control_TTN	12	18
MYL9	0.83	0.0487	0.137	0.112	5.91	8.04	0.00666	1.31	LV	CELLSTATES	vFB4	control_TTN	12	18
PFDN2	0.83	0.0206	0.0675	0.0467	4.92	10.7	0.00196	1.69	LV	CELLSTATES	vFB4	control_TTN	12	18
ZNF250	0.83	0.035	0.0424	0.0291	4.43	9.05	0.00414	1.46	LV	CELLSTATES	vFB4	control_TTN	12	18
APOL6	0.829	0.0479	0.0466	0.0336	4.45	8.1	0.00647	1.32	LV	CELLSTATES	vFB4	control_TTN	12	18
ARL4D	0.829	0.0374	0.144	0.0858	5.87	8.85	0.00455	1.43	LV	CELLSTATES	vFB4	control_TTN	12	18
SREBF1	0.827	0.00917	0.181	0.135	6.25	13.4	0.000624	2.04	LV	CELLSTATES	vFB4	control_TTN	12	18
RPS29	0.826	0.0112	0.0981	0.0658	5.41	12.7	0.000829	1.95	LV	CELLSTATES	vFB4	control_TTN	12	18
PDE1C	0.824	0.00366	0.392	0.307	7.4	16.5	0.000173	2.44	LV	CELLSTATES	vFB4	control_TTN	12	18
SNRPG	0.824	0.00432	0.0849	0.0618	5.3	15.9	0.00022	2.36	LV	CELLSTATES	vFB4	control_TTN	12	18
TEX26-AS1	0.824	0.0243	0.244	0.178	6.75	10.2	0.00248	1.61	LV	CELLSTATES	vFB4	control_TTN	12	18
C17orf58	0.823	0.0359	0.106	0.0734	5.56	8.97	0.0043	1.45	LV	CELLSTATES	vFB4	control_TTN	12	18
PRDX1	0.823	0.0457	0.163	0.1	5.98	8.25	0.00602	1.34	LV	CELLSTATES	vFB4	control_TTN	12	18
RPS8	0.823	0.00602	0.156	0.109	6.11	14.8	0.000341	2.22	LV	CELLSTATES	vFB4	control_TTN	12	18
SYN3	0.823	0.0397	0.389	0.273	7.3	8.69	0.00491	1.4	LV	CELLSTATES	vFB4	control_TTN	12	18
TNFAIP2	0.822	0.00966	0.212	0.165	6.51	13.2	0.000671	2.02	LV	CELLSTATES	vFB4	control_TTN	12	18
GADD45GIP1	0.819	0.048	0.0416	0.0293	4.52	8.08	0.00652	1.32	LV	CELLSTATES	vFB4	control_TTN	12	18
MEDAG	0.819	0.0461	0.233	0.164	6.64	8.22	0.0061	1.34	LV	CELLSTATES	vFB4	control_TTN	12	18
SELENOT	0.819	0.00956	0.0827	0.0571	5.21	13.2	0.000663	2.02	LV	CELLSTATES	vFB4	control_TTN	12	18
UQCC2	0.815	0.0346	0.055	0.0398	4.77	9.1	0.00405	1.46	LV	CELLSTATES	vFB4	control_TTN	12	18
APOL3	0.814	0.00987	0.116	0.0912	5.71	13.1	0.000689	2.01	LV	CELLSTATES	vFB4	control_TTN	12	18
RPL11	0.814	0.00866	0.212	0.156	6.54	13.6	0.000572	2.06	LV	CELLSTATES	vFB4	control_TTN	12	18
NACA	0.812	0.00703	0.113	0.0829	5.69	14.3	0.000421	2.15	LV	CELLSTATES	vFB4	control_TTN	12	18
ACTN1	0.807	0.0479	0.0917	0.0897	5.38	8.1	0.00647	1.32	LV	CELLSTATES	vFB4	control_TTN	12	18
EMD	0.807	0.0349	0.0494	0.0344	4.62	9.07	0.0041	1.46	LV	CELLSTATES	vFB4	control_TTN	12	18
CHRD	0.806	0.004	0.101	0.0796	5.66	16.2	0.000198	2.4	LV	CELLSTATES	vFB4	control_TTN	12	18
MUS81	0.805	0.0062	0.0813	0.055	5.2	14.7	0.000358	2.21	LV	CELLSTATES	vFB4	control_TTN	12	18
S100A10	0.799	0.0091	0.268	0.194	6.84	13.4	0.000612	2.04	LV	CELLSTATES	vFB4	control_TTN	12	18
HLA-C	0.798	0.0471	0.159	0.126	6.25	8.14	0.00632	1.33	LV	CELLSTATES	vFB4	control_TTN	12	18
BTG1	0.797	0.00193	0.188	0.141	6.34	18.8	7.26e-05	2.71	LV	CELLSTATES	vFB4	control_TTN	12	18
SHISA5	0.796	0.0101	0.108	0.0875	5.64	13.1	0.000708	2	LV	CELLSTATES	vFB4	control_TTN	12	18
LMNA	0.794	0.00929	0.272	0.197	6.83	13.3	0.000637	2.03	LV	CELLSTATES	vFB4	control_TTN	12	18
SDF4	0.793	0.0257	0.0715	0.0488	5.05	9.99	0.0027	1.59	LV	CELLSTATES	vFB4	control_TTN	12	18
TUBA1B	0.793	0.00877	0.246	0.166	6.64	13.5	0.000584	2.06	LV	CELLSTATES	vFB4	control_TTN	12	18
RPS4X	0.792	0.0474	0.0862	0.0706	5.42	8.12	0.00639	1.32	LV	CELLSTATES	vFB4	control_TTN	12	18
PRICKLE1	0.789	0.0218	0.642	0.463	8.01	10.5	0.00212	1.66	LV	CELLSTATES	vFB4	control_TTN	12	18
CDC42EP2	0.788	0.00955	0.119	0.0747	5.63	13.2	0.000661	2.02	LV	CELLSTATES	vFB4	control_TTN	12	18
PIR	0.784	0.0301	0.204	0.156	6.47	9.5	0.00337	1.52	LV	CELLSTATES	vFB4	control_TTN	12	18
ATP6V1G1	0.783	0.0164	0.105	0.0769	5.62	11.5	0.00142	1.78	LV	CELLSTATES	vFB4	control_TTN	12	18
SERF2	0.783	0.00884	0.277	0.217	6.94	13.5	0.00059	2.05	LV	CELLSTATES	vFB4	control_TTN	12	18
CEBPB	0.78	0.0491	0.169	0.125	6.21	8.01	0.00672	1.31	LV	CELLSTATES	vFB4	control_TTN	12	18
RPL6	0.78	0.0122	0.147	0.102	6	12.5	0.000921	1.91	LV	CELLSTATES	vFB4	control_TTN	12	18
MIR34AHG	0.779	0.0435	0.0743	0.0601	5.18	8.4	0.00561	1.36	LV	CELLSTATES	vFB4	control_TTN	12	18
NR2F2	0.779	0.0125	0.0777	0.05	5.11	12.3	0.000966	1.9	LV	CELLSTATES	vFB4	control_TTN	12	18
RPL19	0.779	0.0273	0.124	0.0924	5.77	9.81	0.00294	1.56	LV	CELLSTATES	vFB4	control_TTN	12	18
PSMA7	0.778	0.011	0.135	0.103	5.95	12.7	0.000813	1.96	LV	CELLSTATES	vFB4	control_TTN	12	18
DDAH2	0.775	0.048	0.117	0.0922	5.83	8.09	0.0065	1.32	LV	CELLSTATES	vFB4	control_TTN	12	18
CACNA2D3	0.774	0.0383	0.161	0.117	6.08	8.79	0.00467	1.42	LV	CELLSTATES	vFB4	control_TTN	12	18
USP39	0.774	0.044	0.337	0.31	7.49	8.36	0.0057	1.36	LV	CELLSTATES	vFB4	control_TTN	12	18
GBE1	0.773	0.00439	0.728	0.572	8.26	15.9	0.000225	2.36	LV	CELLSTATES	vFB4	control_TTN	12	18
PAMR1	0.773	0.00898	0.41	0.303	7.47	13.5	0.000602	2.05	LV	CELLSTATES	vFB4	control_TTN	12	18
LRRC75A	0.771	0.0462	0.0479	0.0338	4.55	8.2	0.00615	1.34	LV	CELLSTATES	vFB4	control_TTN	12	18
SRM	0.767	0.0132	0.0831	0.0632	5.25	12.1	0.00105	1.88	LV	CELLSTATES	vFB4	control_TTN	12	18
KCNQ1OT1	0.764	0.0131	0.303	0.229	6.99	12.2	0.00103	1.88	LV	CELLSTATES	vFB4	control_TTN	12	18
SCUBE3	0.764	0.0352	0.0549	0.0454	4.87	9.03	0.00419	1.45	LV	CELLSTATES	vFB4	control_TTN	12	18
RPL36AL	0.763	0.0425	0.0649	0.0473	5.01	8.48	0.00541	1.37	LV	CELLSTATES	vFB4	control_TTN	12	18
CCT6A	0.762	0.0138	0.087	0.0665	5.37	12	0.00112	1.86	LV	CELLSTATES	vFB4	control_TTN	12	18
LAMTOR4	0.76	0.019	0.0691	0.0475	5.02	11	0.00173	1.72	LV	CELLSTATES	vFB4	control_TTN	12	18
ST8SIA1	0.76	0.0382	0.219	0.177	6.62	8.8	0.00466	1.42	LV	CELLSTATES	vFB4	control_TTN	12	18
C1S	0.758	0.002	0.713	0.567	8.27	18.7	7.63e-05	2.7	LV	CELLSTATES	vFB4	control_TTN	12	18
SYVN1	0.756	0.0471	0.0451	0.0397	4.6	8.15	0.00632	1.33	LV	CELLSTATES	vFB4	control_TTN	12	18
AC010260.1	0.752	0.0416	0.104	0.0793	5.57	8.54	0.00526	1.38	LV	CELLSTATES	vFB4	control_TTN	12	18
XBP1	0.752	0.0102	0.168	0.124	6.14	13	0.00072	1.99	LV	CELLSTATES	vFB4	control_TTN	12	18
AGBL5	0.75	0.01	0.161	0.119	6.18	13.1	0.000704	2	LV	CELLSTATES	vFB4	control_TTN	12	18
RPL4	0.75	0.00655	0.0794	0.0593	5.2	14.6	0.000384	2.18	LV	CELLSTATES	vFB4	control_TTN	12	18
KIF26B	0.747	0.0447	0.0452	0.0318	4.61	8.32	0.00583	1.35	LV	CELLSTATES	vFB4	control_TTN	12	18
CBX6	0.745	0.0182	0.0792	0.0578	5.15	11.1	0.00163	1.74	LV	CELLSTATES	vFB4	control_TTN	12	18
PSMA4	0.744	0.0164	0.0748	0.0523	5.11	11.4	0.00142	1.78	LV	CELLSTATES	vFB4	control_TTN	12	18
SPCS1	0.743	0.0138	0.0976	0.0696	5.43	12	0.00112	1.86	LV	CELLSTATES	vFB4	control_TTN	12	18
TPM2	0.743	0.0262	0.071	0.0584	5.03	9.93	0.00278	1.58	LV	CELLSTATES	vFB4	control_TTN	12	18
CBX3	0.742	0.00533	0.118	0.0882	5.68	15.2	0.000293	2.27	LV	CELLSTATES	vFB4	control_TTN	12	18
RPL14	0.741	0.00819	0.175	0.125	6.2	13.8	0.000523	2.09	LV	CELLSTATES	vFB4	control_TTN	12	18
TSPAN14	0.739	0.0262	0.0582	0.0442	4.87	9.93	0.00278	1.58	LV	CELLSTATES	vFB4	control_TTN	12	18
P4HB	0.738	0.0161	0.174	0.134	6.29	11.5	0.00136	1.79	LV	CELLSTATES	vFB4	control_TTN	12	18
PDIA6	0.735	0.0242	0.103	0.0773	5.56	10.2	0.00246	1.62	LV	CELLSTATES	vFB4	control_TTN	12	18
LRP1	0.734	0.00229	0.814	0.646	8.43	18.2	9.27e-05	2.64	LV	CELLSTATES	vFB4	control_TTN	12	18
ZNF589	0.733	0.0443	0.0996	0.0811	5.59	8.34	0.00576	1.35	LV	CELLSTATES	vFB4	control_TTN	12	18
UBXN8	0.732	0.05	0.043	0.0323	4.54	7.96	0.00691	1.3	LV	CELLSTATES	vFB4	control_TTN	12	18
SLC26A5	0.731	0.0335	0.0604	0.048	4.92	9.18	0.0039	1.47	LV	CELLSTATES	vFB4	control_TTN	12	18
OSTC	0.73	0.0261	0.0906	0.0684	5.42	9.94	0.00276	1.58	LV	CELLSTATES	vFB4	control_TTN	12	18
GSTP1	0.729	0.0294	0.156	0.114	6.07	9.57	0.00327	1.53	LV	CELLSTATES	vFB4	control_TTN	12	18
PFDN5	0.729	0.04	0.107	0.0756	5.62	8.66	0.00496	1.4	LV	CELLSTATES	vFB4	control_TTN	12	18
TMEM208	0.729	0.0433	0.0643	0.0437	4.94	8.42	0.00556	1.36	LV	CELLSTATES	vFB4	control_TTN	12	18
DOCK8	0.728	0.0383	0.235	0.193	6.71	8.79	0.00469	1.42	LV	CELLSTATES	vFB4	control_TTN	12	18
LIMK2	0.726	0.0329	0.0695	0.0551	5.12	9.24	0.00381	1.48	LV	CELLSTATES	vFB4	control_TTN	12	18
FILIP1	0.724	0.0102	0.72	0.573	8.23	13	0.000722	1.99	LV	CELLSTATES	vFB4	control_TTN	12	18
COPS6	0.718	0.00323	0.124	0.0999	5.85	17	0.000145	2.49	LV	CELLSTATES	vFB4	control_TTN	12	18
DAZAP2	0.718	0.0303	0.168	0.13	6.24	9.48	0.00341	1.52	LV	CELLSTATES	vFB4	control_TTN	12	18
SCCPDH	0.718	0.0126	0.213	0.17	6.5	12.3	0.000974	1.9	LV	CELLSTATES	vFB4	control_TTN	12	18
TYMP	0.717	0.0346	0.0968	0.0849	5.55	9.1	0.00405	1.46	LV	CELLSTATES	vFB4	control_TTN	12	18
NCBP2	0.715	0.0187	0.0715	0.0544	5.13	11	0.0017	1.73	LV	CELLSTATES	vFB4	control_TTN	12	18
DNMT1	0.714	0.00805	0.12	0.097	5.73	13.9	0.000511	2.09	LV	CELLSTATES	vFB4	control_TTN	12	18
GTF2IRD1	0.714	0.0366	0.0623	0.0509	5	8.91	0.00442	1.44	LV	CELLSTATES	vFB4	control_TTN	12	18
HAS2	0.71	0.0194	0.361	0.3	7.3	10.9	0.00179	1.71	LV	CELLSTATES	vFB4	control_TTN	12	18
STK10	0.71	0.0488	0.08	0.0736	5.3	8.03	0.00668	1.31	LV	CELLSTATES	vFB4	control_TTN	12	18
MARCH3	0.706	0.0296	0.61	0.506	8.07	9.55	0.00329	1.53	LV	CELLSTATES	vFB4	control_TTN	12	18
EDF1	0.705	0.0157	0.114	0.0969	5.8	11.6	0.00132	1.8	LV	CELLSTATES	vFB4	control_TTN	12	18
FAM200B	0.705	0.0436	0.0761	0.0557	5.16	8.39	0.00563	1.36	LV	CELLSTATES	vFB4	control_TTN	12	18
PTPRS	0.703	0.00603	0.517	0.457	7.84	14.8	0.000344	2.22	LV	CELLSTATES	vFB4	control_TTN	12	18
FBXW5	0.702	0.0254	0.0711	0.0556	5.1	10	0.00264	1.6	LV	CELLSTATES	vFB4	control_TTN	12	18
TRIP10	0.701	0.00269	0.175	0.16	6.37	17.7	0.000112	2.57	LV	CELLSTATES	vFB4	control_TTN	12	18
PSMC2	0.7	0.0383	0.104	0.0773	5.53	8.78	0.00469	1.42	LV	CELLSTATES	vFB4	control_TTN	12	18
NOC2L	0.699	0.025	0.0934	0.0766	5.46	10.1	0.00257	1.6	LV	CELLSTATES	vFB4	control_TTN	12	18
EIF1	0.697	0.0189	0.493	0.421	7.79	11	0.00172	1.72	LV	CELLSTATES	vFB4	control_TTN	12	18
H2AFJ	0.696	0.00701	0.19	0.151	6.44	14.3	0.000418	2.15	LV	CELLSTATES	vFB4	control_TTN	12	18
PTMS	0.696	0.0259	0.13	0.0996	5.86	9.97	0.00273	1.59	LV	CELLSTATES	vFB4	control_TTN	12	18
CAVIN1	0.694	0.00678	0.173	0.129	6.21	14.4	0.000401	2.17	LV	CELLSTATES	vFB4	control_TTN	12	18
RERG	0.694	0.0215	0.428	0.387	7.64	10.6	0.00209	1.67	LV	CELLSTATES	vFB4	control_TTN	12	18
SURF4	0.693	0.0128	0.141	0.104	5.91	12.3	0.001	1.89	LV	CELLSTATES	vFB4	control_TTN	12	18
CTSL	0.692	0.0083	0.277	0.21	6.85	13.7	0.000538	2.08	LV	CELLSTATES	vFB4	control_TTN	12	18
NDUFAF4	0.692	0.0458	0.0581	0.0421	4.79	8.24	0.00604	1.34	LV	CELLSTATES	vFB4	control_TTN	12	18
TIMM17A	0.692	0.0254	0.0693	0.0548	5.1	10	0.00264	1.6	LV	CELLSTATES	vFB4	control_TTN	12	18
RBM3	0.691	0.0182	0.179	0.145	6.4	11.1	0.00163	1.74	LV	CELLSTATES	vFB4	control_TTN	12	18
SSR2	0.691	0.0294	0.0872	0.073	5.36	9.58	0.00326	1.53	LV	CELLSTATES	vFB4	control_TTN	12	18
NID2	0.69	0.0117	0.211	0.161	6.49	12.6	0.000872	1.93	LV	CELLSTATES	vFB4	control_TTN	12	18
HSP90B1	0.687	0.0449	0.163	0.131	6.2	8.31	0.00586	1.35	LV	CELLSTATES	vFB4	control_TTN	12	18
ARF4	0.686	0.00341	0.229	0.18	6.66	16.8	0.000154	2.47	LV	CELLSTATES	vFB4	control_TTN	12	18
EID1	0.686	0.0113	0.227	0.163	6.59	12.7	0.00084	1.95	LV	CELLSTATES	vFB4	control_TTN	12	18
TC2N	0.686	0.0321	0.47	0.364	7.59	9.31	0.00368	1.49	LV	CELLSTATES	vFB4	control_TTN	12	18
RACK1	0.683	0.0206	0.15	0.117	6.04	10.7	0.00196	1.69	LV	CELLSTATES	vFB4	control_TTN	12	18
CCDC65	0.682	0.0152	0.152	0.126	6.12	11.7	0.00126	1.82	LV	CELLSTATES	vFB4	control_TTN	12	18
DAP	0.682	0.00951	0.14	0.113	5.95	13.3	0.000655	2.02	LV	CELLSTATES	vFB4	control_TTN	12	18
NFYB	0.681	0.0285	0.0897	0.0647	5.3	9.67	0.00312	1.55	LV	CELLSTATES	vFB4	control_TTN	12	18
ENG	0.679	0.0175	0.432	0.395	7.66	11.2	0.00155	1.76	LV	CELLSTATES	vFB4	control_TTN	12	18
CBWD1	0.678	0.0402	0.0563	0.0473	4.92	8.64	0.00502	1.4	LV	CELLSTATES	vFB4	control_TTN	12	18
SNHG25	0.676	0.0492	0.143	0.127	6.18	8	0.00676	1.31	LV	CELLSTATES	vFB4	control_TTN	12	18
VEZF1	0.675	0.0304	0.0697	0.054	5.02	9.47	0.00342	1.52	LV	CELLSTATES	vFB4	control_TTN	12	18
GNL3	0.673	0.00783	0.119	0.0927	5.74	14	0.000492	2.11	LV	CELLSTATES	vFB4	control_TTN	12	18
COL15A1	0.671	0.0226	1.16	0.965	8.91	10.4	0.00223	1.65	LV	CELLSTATES	vFB4	control_TTN	12	18
IFI35	0.67	0.047	0.0599	0.0478	4.9	8.15	0.0063	1.33	LV	CELLSTATES	vFB4	control_TTN	12	18
ZFAS1	0.67	0.013	0.152	0.12	6.04	12.2	0.00102	1.89	LV	CELLSTATES	vFB4	control_TTN	12	18
COQ10B	0.669	0.0128	0.119	0.1	5.78	12.2	0.00101	1.89	LV	CELLSTATES	vFB4	control_TTN	12	18
AL022238.2	0.668	0.0229	0.0897	0.0687	5.4	10.4	0.00228	1.64	LV	CELLSTATES	vFB4	control_TTN	12	18
ARL16	0.665	0.0319	0.0877	0.0668	5.33	9.33	0.00364	1.5	LV	CELLSTATES	vFB4	control_TTN	12	18
POLA2	0.664	0.0462	0.139	0.113	5.96	8.2	0.00615	1.34	LV	CELLSTATES	vFB4	control_TTN	12	18
SAT2	0.661	0.011	0.149	0.125	6.14	12.8	0.000802	1.96	LV	CELLSTATES	vFB4	control_TTN	12	18
OSTM1	0.66	0.0111	0.107	0.0915	5.69	12.7	0.00082	1.95	LV	CELLSTATES	vFB4	control_TTN	12	18
ADCY3	0.659	0.0247	0.227	0.201	6.7	10.1	0.00252	1.61	LV	CELLSTATES	vFB4	control_TTN	12	18
CYHR1	0.659	0.0269	0.0989	0.0849	5.61	9.84	0.00289	1.57	LV	CELLSTATES	vFB4	control_TTN	12	18
LYSMD3	0.657	0.0263	0.0949	0.0694	5.4	9.91	0.0028	1.58	LV	CELLSTATES	vFB4	control_TTN	12	18
MAT2A	0.652	0.0165	0.127	0.105	5.81	11.4	0.00143	1.78	LV	CELLSTATES	vFB4	control_TTN	12	18
NAA38	0.651	0.0288	0.112	0.089	5.72	9.64	0.00316	1.54	LV	CELLSTATES	vFB4	control_TTN	12	18
PGAM1	0.645	0.0177	0.109	0.0848	5.6	11.2	0.00158	1.75	LV	CELLSTATES	vFB4	control_TTN	12	18
COL6A2	0.639	0.00278	1.41	1.16	9.2	17.5	0.000118	2.56	LV	CELLSTATES	vFB4	control_TTN	12	18
L3HYPDH	0.639	0.0226	0.0894	0.0685	5.35	10.4	0.00222	1.65	LV	CELLSTATES	vFB4	control_TTN	12	18
CUEDC1	0.638	0.0178	0.201	0.175	6.47	11.2	0.00158	1.75	LV	CELLSTATES	vFB4	control_TTN	12	18
NUCB2	0.638	0.0192	0.1	0.0837	5.6	11	0.00176	1.72	LV	CELLSTATES	vFB4	control_TTN	12	18
APOO	0.637	0.0374	0.133	0.112	5.92	8.85	0.00455	1.43	LV	CELLSTATES	vFB4	control_TTN	12	18
LTBR	0.637	0.0169	0.136	0.115	5.9	11.3	0.00148	1.77	LV	CELLSTATES	vFB4	control_TTN	12	18
PLEKHA8	0.635	0.0431	0.0764	0.0708	5.22	8.43	0.00553	1.37	LV	CELLSTATES	vFB4	control_TTN	12	18
EDC3	0.633	0.00631	0.114	0.0978	5.73	14.7	0.000367	2.2	LV	CELLSTATES	vFB4	control_TTN	12	18
NARS	0.632	0.0282	0.113	0.0815	5.56	9.7	0.00308	1.55	LV	CELLSTATES	vFB4	control_TTN	12	18
AC107068.2	0.624	0.0133	0.102	0.0853	5.62	12.1	0.00107	1.87	LV	CELLSTATES	vFB4	control_TTN	12	18
MRPS26	0.624	0.0206	0.0812	0.0669	5.25	10.7	0.00194	1.69	LV	CELLSTATES	vFB4	control_TTN	12	18
ZNF335	0.619	0.0337	0.0755	0.0648	5.25	9.17	0.00392	1.47	LV	CELLSTATES	vFB4	control_TTN	12	18
NAT9	0.618	0.0459	0.125	0.112	5.94	8.23	0.00607	1.34	LV	CELLSTATES	vFB4	control_TTN	12	18
SRA1	0.617	0.04	0.107	0.0882	5.64	8.66	0.00497	1.4	LV	CELLSTATES	vFB4	control_TTN	12	18
MAP1LC3A	0.616	0.0471	0.164	0.133	6.22	8.15	0.00632	1.33	LV	CELLSTATES	vFB4	control_TTN	12	18
IPO9-AS1	0.613	0.0327	1.03	0.874	8.86	9.26	0.00376	1.49	LV	CELLSTATES	vFB4	control_TTN	12	18
OSMR-AS1	0.613	0.0126	0.214	0.189	6.57	12.3	0.000976	1.9	LV	CELLSTATES	vFB4	control_TTN	12	18
SEC11A	0.613	0.0139	0.171	0.139	6.26	12	0.00113	1.86	LV	CELLSTATES	vFB4	control_TTN	12	18
FLOT1	0.612	0.047	0.19	0.169	6.41	8.15	0.0063	1.33	LV	CELLSTATES	vFB4	control_TTN	12	18
SRPX	0.611	0.0226	0.323	0.288	7.16	10.4	0.00223	1.65	LV	CELLSTATES	vFB4	control_TTN	12	18
RPS24	0.608	0.0302	0.128	0.108	5.88	9.49	0.00339	1.52	LV	CELLSTATES	vFB4	control_TTN	12	18
SCARA5	0.608	0.0101	0.72	0.645	8.29	13.1	0.000714	2	LV	CELLSTATES	vFB4	control_TTN	12	18
TSTD2	0.607	0.0322	0.135	0.111	5.89	9.3	0.0037	1.49	LV	CELLSTATES	vFB4	control_TTN	12	18
OAZ2	0.606	0.0376	0.0581	0.0517	4.91	8.84	0.00457	1.42	LV	CELLSTATES	vFB4	control_TTN	12	18
SLC38A2	0.605	0.0152	0.376	0.308	7.3	11.7	0.00127	1.82	LV	CELLSTATES	vFB4	control_TTN	12	18
TGFB1	0.6	0.025	0.131	0.111	5.95	10.1	0.00257	1.6	LV	CELLSTATES	vFB4	control_TTN	12	18
MRPS21	0.597	0.0166	0.149	0.121	6.09	11.4	0.00144	1.78	LV	CELLSTATES	vFB4	control_TTN	12	18
PPA1	0.596	0.028	0.135	0.115	5.92	9.73	0.00304	1.55	LV	CELLSTATES	vFB4	control_TTN	12	18
PDIA3	0.595	0.0403	0.182	0.163	6.38	8.63	0.00503	1.4	LV	CELLSTATES	vFB4	control_TTN	12	18
FAM171A1	0.594	0.0128	0.261	0.227	6.85	12.2	0.00101	1.89	LV	CELLSTATES	vFB4	control_TTN	12	18
PTPRD	0.59	0.0176	0.509	0.463	7.83	11.2	0.00156	1.75	LV	CELLSTATES	vFB4	control_TTN	12	18
SNX3	0.579	0.0291	0.141	0.125	6.06	9.6	0.00322	1.54	LV	CELLSTATES	vFB4	control_TTN	12	18
SH3PXD2A	0.575	0.0491	0.266	0.225	6.82	8.01	0.00674	1.31	LV	CELLSTATES	vFB4	control_TTN	12	18
NEAT1	0.573	0.0209	7.95	6.94	11.7	10.7	0.002	1.68	LV	CELLSTATES	vFB4	control_TTN	12	18
PSMB1	0.572	0.0464	0.101	0.0864	5.61	8.19	0.00619	1.33	LV	CELLSTATES	vFB4	control_TTN	12	18
RAD23A	0.571	0.0362	0.125	0.111	5.94	8.95	0.00435	1.44	LV	CELLSTATES	vFB4	control_TTN	12	18
SEL1L	0.567	0.0257	0.121	0.0984	5.8	9.99	0.0027	1.59	LV	CELLSTATES	vFB4	control_TTN	12	18
DYNLL1	0.564	0.0381	0.121	0.103	5.86	8.8	0.00465	1.42	LV	CELLSTATES	vFB4	control_TTN	12	18
PLAA	0.563	0.0328	0.107	0.101	5.67	9.25	0.00379	1.48	LV	CELLSTATES	vFB4	control_TTN	12	18
PPCS	0.562	0.0487	0.0606	0.0502	4.91	8.04	0.00663	1.31	LV	CELLSTATES	vFB4	control_TTN	12	18
VMP1	0.561	0.0242	0.531	0.448	7.77	10.2	0.00246	1.62	LV	CELLSTATES	vFB4	control_TTN	12	18
ABCF1	0.558	0.0469	0.0765	0.0663	5.25	8.16	0.00627	1.33	LV	CELLSTATES	vFB4	control_TTN	12	18
SMG6	0.556	0.0152	0.705	0.627	8.23	11.7	0.00126	1.82	LV	CELLSTATES	vFB4	control_TTN	12	18
MPG	0.548	0.0328	0.224	0.201	6.64	9.25	0.00379	1.48	LV	CELLSTATES	vFB4	control_TTN	12	18
SELENOS	0.547	0.0217	0.291	0.256	7.05	10.5	0.00211	1.66	LV	CELLSTATES	vFB4	control_TTN	12	18
MTHFD2L	0.546	0.0483	0.0903	0.0777	5.44	8.06	0.00657	1.32	LV	CELLSTATES	vFB4	control_TTN	12	18
XPO5	0.544	0.0282	0.142	0.131	6.06	9.71	0.00308	1.55	LV	CELLSTATES	vFB4	control_TTN	12	18
MCFD2	0.542	0.0443	0.0952	0.0866	5.55	8.34	0.00576	1.35	LV	CELLSTATES	vFB4	control_TTN	12	18
KANK2	0.541	0.0326	0.297	0.25	7.02	9.26	0.00376	1.49	LV	CELLSTATES	vFB4	control_TTN	12	18
SQSTM1	0.539	0.00929	0.456	0.403	7.62	13.3	0.000636	2.03	LV	CELLSTATES	vFB4	control_TTN	12	18
AP002336.2	0.538	0.024	0.277	0.253	7.02	10.2	0.00241	1.62	LV	CELLSTATES	vFB4	control_TTN	12	18
STRAP	0.537	0.0454	0.133	0.113	5.92	8.27	0.00597	1.34	LV	CELLSTATES	vFB4	control_TTN	12	18
PSMD7	0.534	0.0473	0.138	0.115	5.95	8.13	0.00638	1.32	LV	CELLSTATES	vFB4	control_TTN	12	18
ARFGAP3	0.533	0.0199	0.193	0.169	6.44	10.8	0.00186	1.7	LV	CELLSTATES	vFB4	control_TTN	12	18
COPS8	0.531	0.0492	0.136	0.112	5.98	8.01	0.00675	1.31	LV	CELLSTATES	vFB4	control_TTN	12	18
EPAS1	0.526	0.0225	0.249	0.231	6.76	10.4	0.00222	1.65	LV	CELLSTATES	vFB4	control_TTN	12	18
RGMA	0.518	0.04	0.302	0.283	7.1	8.66	0.00496	1.4	LV	CELLSTATES	vFB4	control_TTN	12	18
FILIP1L	0.511	0.0125	0.839	0.754	8.52	12.3	0.000971	1.9	LV	CELLSTATES	vFB4	control_TTN	12	18
ETS1	0.51	0.0465	0.101	0.0928	5.61	8.18	0.0062	1.33	LV	CELLSTATES	vFB4	control_TTN	12	18
COL6A1	0.508	0.0128	0.926	0.868	8.71	12.3	0.000999	1.89	LV	CELLSTATES	vFB4	control_TTN	12	18
SERINC5	0.508	0.0257	0.357	0.319	7.28	10	0.0027	1.59	LV	CELLSTATES	vFB4	control_TTN	12	18
TPT1	0.508	0.0462	0.191	0.166	6.38	8.21	0.00614	1.34	LV	CELLSTATES	vFB4	control_TTN	12	18
AC026202.2	0.507	0.0338	0.194	0.183	6.53	9.16	0.00394	1.47	LV	CELLSTATES	vFB4	control_TTN	12	18
