# Supplementary material for: Pathogenic variants damage cell composition and single cell transcription in cardiomyopathies
Source: Science. Author manuscript; Available in PMC 2022 Oct 3. (PMC9528698; doi:10.1126/science.abo1984)
Supplement: Supp table 20.7 [file NIHMS1835045-supplement-Supp_table_20_7.xlsx]

## Sheet: Index
Column name	Description
Gene	Gene symbol, Ensembl 84
logFC	log2-fold change
FDR	False discovery rate; FDR is the PValue after (by default) Benjamini-Hochberg correction.
mean_exp_control	Mean expression values across controls
mean_exp_genotype	Mean expression values across disease samples
logCPM	logCPM is the average expression of all pseudobulked samples for that particular gene across all samples on the log2-scale expressed in counts per million (cpm, as calculated by edgeR after normalization).
F	Output of quasi-likelihood F-test
PValue	PValue is the nominal p-value derived from F
FDR_plot	-log10(False discovery rate)
Region	Studied region (LV or RV)
annotation_level	Cell-type or cell-state
cell_state/state	Specification which cell-type or state was analysed
comparison	Specification control_GENOTYPE
Observations_genotype	Numbers of Patients included in edgeR (patients with low number of nuclei have been excluded)
Observations_reference	Numbers of Patients included in edgeR (patients with low number of nuclei have been excluded)

## Sheet: LMNA_control
Gene	logFC	FDR	mean_exp_control	mean_exp_genotype	logCPM	F	PValue	FDR_plot	Region	annotation_level	cell_state	comparison	Observations_genotype	Observations_reference
ADGRG7	5.64	1.08e-06	0.00146	0.0413	3.9	57.1	1.32e-09	5.97	LV	CELLSTATES	vFB4	control_LMNA	12	18
POSTN	3.58	4.5e-05	0.0111	0.092	4.52	35.8	2.83e-07	4.35	LV	CELLSTATES	vFB4	control_LMNA	12	18
PRIMA1	2.95	2.54e-05	0.00289	0.0305	3.48	38.6	1.28e-07	4.59	LV	CELLSTATES	vFB4	control_LMNA	12	18
HBA2	2.76	0.00324	0.000815	0.0187	2.99	18.4	8.92e-05	2.49	LV	CELLSTATES	vFB4	control_LMNA	12	18
DCDC2C	2.64	0.00189	0.00158	0.0158	3.05	20.5	3.99e-05	2.72	LV	CELLSTATES	vFB4	control_LMNA	12	18
FOSB	2.61	0.0153	0.00289	0.0166	2.99	12.5	0.000939	1.82	LV	CELLSTATES	vFB4	control_LMNA	12	18
KIF5C	2.52	1.32e-05	0.0181	0.121	4.9	41.9	5.14e-08	4.88	LV	CELLSTATES	vFB4	control_LMNA	12	18
LINC02058	2.49	0.00499	0.000734	0.0136	2.84	16.7	0.000166	2.3	LV	CELLSTATES	vFB4	control_LMNA	12	18
LINC02234	2.4	0.00857	0.00178	0.022	3.1	14.8	0.000362	2.07	LV	CELLSTATES	vFB4	control_LMNA	12	18
MEGF6	2.39	0.0112	0.00411	0.0173	3.38	13.7	0.000558	1.95	LV	CELLSTATES	vFB4	control_LMNA	12	18
PDZRN4	2.38	8.15e-06	0.219	1.29	8.09	44.8	2.38e-08	5.09	LV	CELLSTATES	vFB4	control_LMNA	12	18
AC011503.1	2.37	0.00448	0.0105	0.0467	4.02	17.2	0.000141	2.35	LV	CELLSTATES	vFB4	control_LMNA	12	18
HBB	2.35	0.00326	0.00318	0.0533	3.66	18.3	8.99e-05	2.49	LV	CELLSTATES	vFB4	control_LMNA	12	18
SNCAIP	2.28	2.83e-06	0.0734	0.428	6.47	50.2	5.94e-09	5.55	LV	CELLSTATES	vFB4	control_LMNA	12	18
AFF3	2.25	1.39e-07	0.509	2.91	9.15	71.5	5.2e-11	6.86	LV	CELLSTATES	vFB4	control_LMNA	12	18
KALRN	2.24	1.03e-06	0.0643	0.405	6.4	57.4	1.08e-09	5.99	LV	CELLSTATES	vFB4	control_LMNA	12	18
MUM1L1	2.22	0.0215	0.00926	0.0359	3.66	11.3	0.00157	1.67	LV	CELLSTATES	vFB4	control_LMNA	12	18
PLB1	2.15	4.72e-05	0.0143	0.0704	4.43	35.5	3.07e-07	4.33	LV	CELLSTATES	vFB4	control_LMNA	12	18
AC008840.1	2.03	0.00101	0.00672	0.0295	3.64	23	1.69e-05	2.99	LV	CELLSTATES	vFB4	control_LMNA	12	18
HBA1	2.03	0.0252	0.000804	0.0155	2.87	10.7	0.00197	1.6	LV	CELLSTATES	vFB4	control_LMNA	12	18
TNFAIP8L3	2	0.000582	0.00789	0.0343	3.74	25.3	7.57e-06	3.24	LV	CELLSTATES	vFB4	control_LMNA	12	18
RAMP2-AS1	1.99	1.72e-05	0.0348	0.159	5.35	40.4	7.58e-08	4.77	LV	CELLSTATES	vFB4	control_LMNA	12	18
SHISA6	1.99	2.47e-05	0.154	0.742	7.37	38.7	1.22e-07	4.61	LV	CELLSTATES	vFB4	control_LMNA	12	18
AC022101.1	1.98	0.000391	0.015	0.0666	4.39	26.9	4.44e-06	3.41	LV	CELLSTATES	vFB4	control_LMNA	12	18
STK17B	1.97	6.52e-05	0.0705	0.303	6.19	34.3	4.44e-07	4.19	LV	CELLSTATES	vFB4	control_LMNA	12	18
SSX2IP	1.96	7.37e-07	0.0881	0.38	6.44	59.5	6.61e-10	6.13	LV	CELLSTATES	vFB4	control_LMNA	12	18
ATP10A	1.95	4.59e-06	0.121	0.571	6.98	47.6	1.13e-08	5.34	LV	CELLSTATES	vFB4	control_LMNA	12	18
GOLGA6L9	1.92	0.00848	0.00291	0.0243	3.24	14.8	0.000356	2.07	LV	CELLSTATES	vFB4	control_LMNA	12	18
LINC01277	1.89	0.0465	0.00634	0.0369	3.66	8.68	0.00498	1.33	LV	CELLSTATES	vFB4	control_LMNA	12	18
NRG3	1.89	8.46e-05	0.0453	0.193	5.64	33.1	6.24e-07	4.07	LV	CELLSTATES	vFB4	control_LMNA	12	18
TP53TG1	1.89	0.0102	0.00346	0.0182	3.2	14.1	0.000481	1.99	LV	CELLSTATES	vFB4	control_LMNA	12	18
AC090531.1	1.87	0.00306	0.0184	0.0837	4.54	18.6	8.09e-05	2.51	LV	CELLSTATES	vFB4	control_LMNA	12	18
AL445426.1	1.87	1.39e-07	0.216	1	7.77	73.2	3.69e-11	6.86	LV	CELLSTATES	vFB4	control_LMNA	12	18
HTR2A	1.85	0.0165	0.00245	0.0139	3.03	12.2	0.00105	1.78	LV	CELLSTATES	vFB4	control_LMNA	12	18
TIPARP	1.85	1.53e-06	0.0586	0.259	5.95	54.2	2.29e-09	5.82	LV	CELLSTATES	vFB4	control_LMNA	12	18
AC018742.1	1.82	0.0057	0.0116	0.0595	4.1	16.2	0.000202	2.24	LV	CELLSTATES	vFB4	control_LMNA	12	18
ADCYAP1R1	1.82	0.00714	0.00618	0.0376	3.67	15.4	0.000278	2.15	LV	CELLSTATES	vFB4	control_LMNA	12	18
PAPLN	1.82	7.9e-07	0.0493	0.206	5.7	58.9	7.68e-10	6.1	LV	CELLSTATES	vFB4	control_LMNA	12	18
EDNRA	1.81	0.00164	0.0228	0.104	4.74	21.1	3.23e-05	2.79	LV	CELLSTATES	vFB4	control_LMNA	12	18
ITGA1	1.81	5.89e-06	0.0575	0.243	5.87	46.2	1.63e-08	5.23	LV	CELLSTATES	vFB4	control_LMNA	12	18
THSD4	1.81	6.65e-07	0.193	0.908	7.61	60.4	5.47e-10	6.18	LV	CELLSTATES	vFB4	control_LMNA	12	18
PTPN13	1.8	4.53e-08	0.305	1.33	8.17	82.1	6.78e-12	7.34	LV	CELLSTATES	vFB4	control_LMNA	12	18
COL21A1	1.77	2.57e-05	0.0525	0.236	5.78	38.5	1.31e-07	4.59	LV	CELLSTATES	vFB4	control_LMNA	12	18
ELMOD1	1.77	0.0322	0.00232	0.0132	3	9.95	0.0028	1.49	LV	CELLSTATES	vFB4	control_LMNA	12	18
AL357060.1	1.75	0.016	0.00884	0.031	3.77	12.3	0.00101	1.8	LV	CELLSTATES	vFB4	control_LMNA	12	18
LDLRAD4	1.75	4.01e-06	0.195	0.751	7.4	48.5	8.99e-09	5.4	LV	CELLSTATES	vFB4	control_LMNA	12	18
FGR	1.73	0.0203	0.00297	0.0147	3.13	11.5	0.00144	1.69	LV	CELLSTATES	vFB4	control_LMNA	12	18
KCNMA1	1.73	0.000592	0.0217	0.0877	4.73	25.2	7.84e-06	3.23	LV	CELLSTATES	vFB4	control_LMNA	12	18
LINC01250	1.73	0.0374	0.00426	0.0247	3.3	9.43	0.00353	1.43	LV	CELLSTATES	vFB4	control_LMNA	12	18
ARHGEF26	1.72	2.83e-06	0.0641	0.257	5.96	50.3	5.76e-09	5.55	LV	CELLSTATES	vFB4	control_LMNA	12	18
GDNF-AS1	1.72	0.00866	0.00895	0.0446	3.86	14.7	0.000367	2.06	LV	CELLSTATES	vFB4	control_LMNA	12	18
SEZ6L	1.72	0.00177	0.016	0.08	4.39	20.8	3.66e-05	2.75	LV	CELLSTATES	vFB4	control_LMNA	12	18
SGIP1	1.72	1.28e-05	0.178	0.687	7.29	42.1	4.8e-08	4.89	LV	CELLSTATES	vFB4	control_LMNA	12	18
SUSD4	1.71	0.00383	0.0179	0.0698	4.44	17.7	0.000116	2.42	LV	CELLSTATES	vFB4	control_LMNA	12	18
AC020637.1	1.7	0.0302	0.0138	0.0423	4.03	10.2	0.00251	1.52	LV	CELLSTATES	vFB4	control_LMNA	12	18
AC100793.4	1.69	0.017	0.00612	0.0258	3.51	12.1	0.00111	1.77	LV	CELLSTATES	vFB4	control_LMNA	12	18
KCNN3	1.69	0.0212	0.0173	0.118	4.63	11.3	0.00153	1.67	LV	CELLSTATES	vFB4	control_LMNA	12	18
AC036214.1	1.68	0.0104	0.00981	0.0373	3.79	14	0.000492	1.98	LV	CELLSTATES	vFB4	control_LMNA	12	18
GLIPR1L2	1.68	0.0256	0.00508	0.0229	3.27	10.7	0.00201	1.59	LV	CELLSTATES	vFB4	control_LMNA	12	18
NKAIN3	1.66	0.00991	0.0103	0.0451	3.98	14.2	0.000459	2	LV	CELLSTATES	vFB4	control_LMNA	12	18
WARS2-IT1	1.66	0.00613	0.00987	0.0414	3.91	16	0.000226	2.21	LV	CELLSTATES	vFB4	control_LMNA	12	18
SESN3	1.65	1.36e-05	0.0697	0.247	5.92	41.5	5.68e-08	4.87	LV	CELLSTATES	vFB4	control_LMNA	12	18
SLITRK4	1.64	0.0226	0.00982	0.0516	3.92	11.1	0.00168	1.65	LV	CELLSTATES	vFB4	control_LMNA	12	18
AC025265.1	1.63	0.0167	0.00437	0.0174	3.21	12.1	0.00107	1.78	LV	CELLSTATES	vFB4	control_LMNA	12	18
FRAT2	1.63	0.0411	0.00287	0.0125	3.06	9.11	0.00409	1.39	LV	CELLSTATES	vFB4	control_LMNA	12	18
SOAT2	1.63	0.0394	0.00273	0.0153	3.06	9.25	0.00383	1.41	LV	CELLSTATES	vFB4	control_LMNA	12	18
AC107072.1	1.62	0.00524	0.0119	0.0385	3.99	16.6	0.000178	2.28	LV	CELLSTATES	vFB4	control_LMNA	12	18
RGCC	1.62	0.00981	0.0192	0.0715	4.6	14.2	0.00045	2.01	LV	CELLSTATES	vFB4	control_LMNA	12	18
CRISPLD1	1.59	0.0107	0.0143	0.0581	4.18	13.9	0.00052	1.97	LV	CELLSTATES	vFB4	control_LMNA	12	18
LINC01354	1.59	0.0334	0.00339	0.0165	3.13	9.82	0.00296	1.48	LV	CELLSTATES	vFB4	control_LMNA	12	18
ZMAT1	1.58	1.28e-05	0.0367	0.139	5.2	42.2	4.72e-08	4.89	LV	CELLSTATES	vFB4	control_LMNA	12	18
LINC00222	1.57	0.0308	0.00838	0.0266	3.58	10.1	0.0026	1.51	LV	CELLSTATES	vFB4	control_LMNA	12	18
NGEF	1.57	0.0394	0.0071	0.0216	3.4	9.25	0.00384	1.4	LV	CELLSTATES	vFB4	control_LMNA	12	18
AC004540.1	1.56	0.0421	0.00506	0.0223	3.32	9.03	0.00425	1.38	LV	CELLSTATES	vFB4	control_LMNA	12	18
GALR1	1.56	0.00991	0.0402	0.152	5.24	14.2	0.000458	2	LV	CELLSTATES	vFB4	control_LMNA	12	18
AC106895.2	1.55	0.0464	0.00286	0.0128	3	8.77	0.00496	1.33	LV	CELLSTATES	vFB4	control_LMNA	12	18
CYP19A1	1.55	0.0374	0.00252	0.0149	3.06	9.43	0.00353	1.43	LV	CELLSTATES	vFB4	control_LMNA	12	18
KIAA1211	1.55	0.0123	0.0159	0.0672	4.33	13.3	0.000666	1.91	LV	CELLSTATES	vFB4	control_LMNA	12	18
LRRC17	1.55	0.000845	0.0318	0.126	5.06	23.7	1.31e-05	3.07	LV	CELLSTATES	vFB4	control_LMNA	12	18
XG	1.55	0.0116	0.0141	0.0461	4.13	13.6	0.000594	1.94	LV	CELLSTATES	vFB4	control_LMNA	12	18
CENPE	1.54	0.0276	0.00677	0.0253	3.5	10.5	0.00221	1.56	LV	CELLSTATES	vFB4	control_LMNA	12	18
NTF3	1.54	0.00111	0.029	0.0919	4.8	22.5	1.95e-05	2.95	LV	CELLSTATES	vFB4	control_LMNA	12	18
PLCG2	1.54	0.0466	0.0327	0.295	5.66	8.67	0.00502	1.33	LV	CELLSTATES	vFB4	control_LMNA	12	18
PLXDC2	1.54	1.44e-07	1.84	6.65	10.5	70.4	6.47e-11	6.84	LV	CELLSTATES	vFB4	control_LMNA	12	18
DOCK9-AS1	1.53	0.0268	0.00829	0.0251	3.64	10.6	0.00213	1.57	LV	CELLSTATES	vFB4	control_LMNA	12	18
SH3RF3	1.53	1.32e-05	0.143	0.476	6.92	41.8	5.27e-08	4.88	LV	CELLSTATES	vFB4	control_LMNA	12	18
MME-AS1	1.52	0.0466	0.00625	0.0215	3.43	8.67	0.00502	1.33	LV	CELLSTATES	vFB4	control_LMNA	12	18
ARL15	1.51	1.02e-05	0.945	3.48	9.65	43.5	3.29e-08	4.99	LV	CELLSTATES	vFB4	control_LMNA	12	18
ALDH5A1	1.5	0.0107	0.00872	0.0409	3.79	13.9	0.000515	1.97	LV	CELLSTATES	vFB4	control_LMNA	12	18
PCSK6-AS1	1.49	0.0485	0.00648	0.0183	3.41	8.51	0.00539	1.31	LV	CELLSTATES	vFB4	control_LMNA	12	18
PLXNA2	1.49	1.08e-06	0.195	0.636	7.28	56.1	1.45e-09	5.97	LV	CELLSTATES	vFB4	control_LMNA	12	18
GPCPD1	1.48	5.79e-06	0.187	0.526	7.1	46.5	1.52e-08	5.24	LV	CELLSTATES	vFB4	control_LMNA	12	18
MME	1.48	0.000892	0.0475	0.151	5.47	23.4	1.43e-05	3.05	LV	CELLSTATES	vFB4	control_LMNA	12	18
PRKAR2B	1.48	0.00981	0.00735	0.024	3.57	14.2	0.000448	2.01	LV	CELLSTATES	vFB4	control_LMNA	12	18
RAI2	1.47	0.000737	0.0314	0.103	4.94	24.2	1.09e-05	3.13	LV	CELLSTATES	vFB4	control_LMNA	12	18
ARHGAP10	1.46	1.87e-05	0.88	3.05	9.49	40	8.5e-08	4.73	LV	CELLSTATES	vFB4	control_LMNA	12	18
ZNF385D	1.46	4.11e-06	0.387	1.27	8.24	48.2	9.84e-09	5.39	LV	CELLSTATES	vFB4	control_LMNA	12	18
BMP2	1.45	0.0322	0.00751	0.0243	3.58	9.94	0.00281	1.49	LV	CELLSTATES	vFB4	control_LMNA	12	18
LINC02388	1.45	0.0115	0.0469	0.125	5.37	13.6	0.000585	1.94	LV	CELLSTATES	vFB4	control_LMNA	12	18
ADAMTS3	1.44	0.000729	0.0218	0.0855	4.59	24.4	1.04e-05	3.14	LV	CELLSTATES	vFB4	control_LMNA	12	18
DNAH5	1.44	0.0128	0.0108	0.0399	3.87	13.1	0.000711	1.89	LV	CELLSTATES	vFB4	control_LMNA	12	18
LINC01239	1.44	0.0149	0.036	0.124	5.14	12.6	0.000885	1.83	LV	CELLSTATES	vFB4	control_LMNA	12	18
MAP2	1.43	0.0019	0.0224	0.0871	4.69	20.5	4.07e-05	2.72	LV	CELLSTATES	vFB4	control_LMNA	12	18
RASSF2	1.43	0.00353	0.0128	0.0466	4.04	18	0.000102	2.45	LV	CELLSTATES	vFB4	control_LMNA	12	18
SEPT11	1.43	1.39e-07	0.231	0.808	7.6	71.7	5.01e-11	6.86	LV	CELLSTATES	vFB4	control_LMNA	12	18
AC233296.1	1.42	0.0013	0.0411	0.133	5.22	22	2.37e-05	2.89	LV	CELLSTATES	vFB4	control_LMNA	12	18
PCSK6	1.42	2.53e-06	0.865	2.72	9.3	51.7	4.16e-09	5.6	LV	CELLSTATES	vFB4	control_LMNA	12	18
PI16	1.42	0.0003	0.211	0.699	7.46	28	3.1e-06	3.52	LV	CELLSTATES	vFB4	control_LMNA	12	18
AL590617.2	1.41	0.0248	0.0148	0.0459	4.04	10.8	0.00192	1.61	LV	CELLSTATES	vFB4	control_LMNA	12	18
HLF	1.41	0.000845	0.0395	0.137	5.14	23.7	1.31e-05	3.07	LV	CELLSTATES	vFB4	control_LMNA	12	18
IL17D	1.41	0.0399	0.0142	0.0351	3.97	9.2	0.00393	1.4	LV	CELLSTATES	vFB4	control_LMNA	12	18
SORT1	1.41	0.000302	0.0414	0.129	5.19	28	3.14e-06	3.52	LV	CELLSTATES	vFB4	control_LMNA	12	18
ADCY2	1.4	3.16e-05	0.0607	0.202	5.81	37.2	1.87e-07	4.5	LV	CELLSTATES	vFB4	control_LMNA	12	18
GLYATL2	1.4	0.000376	0.0647	0.199	5.75	27.1	4.19e-06	3.42	LV	CELLSTATES	vFB4	control_LMNA	12	18
PRR16	1.4	3.67e-05	0.41	1.33	8.33	36.5	2.28e-07	4.44	LV	CELLSTATES	vFB4	control_LMNA	12	18
AC092164.1	1.39	0.0447	0.00508	0.0201	3.29	8.82	0.00468	1.35	LV	CELLSTATES	vFB4	control_LMNA	12	18
KIF13B	1.39	1.87e-05	0.343	1	7.94	40	8.56e-08	4.73	LV	CELLSTATES	vFB4	control_LMNA	12	18
TMEM44	1.39	0.00426	0.0168	0.0648	4.34	17.4	0.000131	2.37	LV	CELLSTATES	vFB4	control_LMNA	12	18
AC096642.1	1.38	0.0417	0.00511	0.0145	3.29	9.05	0.0042	1.38	LV	CELLSTATES	vFB4	control_LMNA	12	18
CTIF	1.38	5.8e-06	0.0935	0.306	6.28	46.4	1.56e-08	5.24	LV	CELLSTATES	vFB4	control_LMNA	12	18
FGD4	1.38	2.84e-05	0.346	1.23	8.15	37.8	1.59e-07	4.55	LV	CELLSTATES	vFB4	control_LMNA	12	18
CHST7	1.37	0.00291	0.0971	0.284	6.32	18.8	7.45e-05	2.54	LV	CELLSTATES	vFB4	control_LMNA	12	18
NFIA-AS2	1.36	0.0218	0.0148	0.056	4.18	11.2	0.00159	1.66	LV	CELLSTATES	vFB4	control_LMNA	12	18
TPD52L1	1.36	0.00449	0.0479	0.197	5.67	17.1	0.000142	2.35	LV	CELLSTATES	vFB4	control_LMNA	12	18
GAMT	1.35	0.0462	0.00721	0.0281	3.43	8.7	0.00493	1.34	LV	CELLSTATES	vFB4	control_LMNA	12	18
FIGN	1.34	3.16e-05	0.181	0.626	7.23	37.2	1.86e-07	4.5	LV	CELLSTATES	vFB4	control_LMNA	12	18
RGS11	1.34	0.000804	0.0307	0.0952	4.83	23.9	1.22e-05	3.09	LV	CELLSTATES	vFB4	control_LMNA	12	18
TBX15	1.34	0.00221	0.0483	0.15	5.42	19.9	5.02e-05	2.66	LV	CELLSTATES	vFB4	control_LMNA	12	18
ACSF2	1.33	0.00247	0.0224	0.0633	4.5	19.5	5.87e-05	2.61	LV	CELLSTATES	vFB4	control_LMNA	12	18
AFF2	1.33	0.0467	0.0108	0.0378	3.85	8.66	0.00504	1.33	LV	CELLSTATES	vFB4	control_LMNA	12	18
CD109	1.33	0.000676	0.0344	0.0982	4.94	24.7	9.3e-06	3.17	LV	CELLSTATES	vFB4	control_LMNA	12	18
LINC01725	1.33	0.0119	0.0327	0.109	5.03	13.4	0.000628	1.92	LV	CELLSTATES	vFB4	control_LMNA	12	18
NTRK3	1.33	0.0282	0.0104	0.0355	3.8	10.4	0.00228	1.55	LV	CELLSTATES	vFB4	control_LMNA	12	18
SPATA18	1.33	0.0395	0.0142	0.0494	4.08	9.24	0.00386	1.4	LV	CELLSTATES	vFB4	control_LMNA	12	18
GNAI1	1.32	0.00364	0.0221	0.0679	4.45	17.9	0.000108	2.44	LV	CELLSTATES	vFB4	control_LMNA	12	18
ZNF365	1.32	0.0201	0.0229	0.0675	4.44	11.5	0.00141	1.7	LV	CELLSTATES	vFB4	control_LMNA	12	18
ADAMTSL1	1.31	0.00361	0.0678	0.232	5.91	17.9	0.000106	2.44	LV	CELLSTATES	vFB4	control_LMNA	12	18
CFH	1.31	3.62e-05	0.541	1.75	8.76	36.7	2.2e-07	4.44	LV	CELLSTATES	vFB4	control_LMNA	12	18
GLIS1	1.31	0.00856	0.0162	0.0631	4.29	14.8	0.000361	2.07	LV	CELLSTATES	vFB4	control_LMNA	12	18
AC114760.2	1.3	0.0364	0.0261	0.077	4.67	9.54	0.00336	1.44	LV	CELLSTATES	vFB4	control_LMNA	12	18
MEOX2	1.3	0.000307	0.0865	0.294	6.2	27.8	3.33e-06	3.51	LV	CELLSTATES	vFB4	control_LMNA	12	18
C1orf198	1.29	0.0327	0.00832	0.0314	3.63	9.9	0.00287	1.49	LV	CELLSTATES	vFB4	control_LMNA	12	18
MAP1B	1.29	1.46e-05	0.4	1.24	8.23	41.1	6.33e-08	4.84	LV	CELLSTATES	vFB4	control_LMNA	12	18
NHSL2	1.29	0.000205	0.0695	0.228	5.9	29.6	1.84e-06	3.69	LV	CELLSTATES	vFB4	control_LMNA	12	18
PIWIL4	1.29	0.000245	0.0568	0.152	5.57	28.9	2.34e-06	3.61	LV	CELLSTATES	vFB4	control_LMNA	12	18
TMEM132C	1.29	0.00693	0.195	0.635	7.33	15.5	0.000268	2.16	LV	CELLSTATES	vFB4	control_LMNA	12	18
LINC01088	1.28	0.0196	0.533	1.7	8.77	11.6	0.00136	1.71	LV	CELLSTATES	vFB4	control_LMNA	12	18
AC079380.1	1.27	0.00589	0.0252	0.0813	4.65	16.1	0.000211	2.23	LV	CELLSTATES	vFB4	control_LMNA	12	18
AFAP1L2	1.27	0.00959	0.0223	0.0642	4.48	14.3	0.000433	2.02	LV	CELLSTATES	vFB4	control_LMNA	12	18
ARHGAP26	1.27	0.000164	0.344	1.11	8.11	30.4	1.43e-06	3.78	LV	CELLSTATES	vFB4	control_LMNA	12	18
COL16A1	1.27	0.000488	0.0359	0.12	5.12	26	5.99e-06	3.31	LV	CELLSTATES	vFB4	control_LMNA	12	18
GOLGA8B	1.27	0.0417	0.0206	0.0574	4.31	9.05	0.0042	1.38	LV	CELLSTATES	vFB4	control_LMNA	12	18
PLCE1	1.27	0.000307	0.183	0.508	7.03	27.8	3.33e-06	3.51	LV	CELLSTATES	vFB4	control_LMNA	12	18
AC005550.2	1.26	0.0113	0.0262	0.0771	4.63	13.7	0.000568	1.95	LV	CELLSTATES	vFB4	control_LMNA	12	18
DOCK9	1.26	2.23e-07	0.399	1.26	8.26	67.3	1.25e-10	6.65	LV	CELLSTATES	vFB4	control_LMNA	12	18
KLHL29	1.26	9.57e-06	0.226	0.696	7.44	43.9	3.01e-08	5.02	LV	CELLSTATES	vFB4	control_LMNA	12	18
LINC01535	1.26	0.0265	0.00976	0.0331	3.73	10.6	0.0021	1.58	LV	CELLSTATES	vFB4	control_LMNA	12	18
MRC1	1.26	0.0367	0.0107	0.0271	3.72	9.51	0.00342	1.44	LV	CELLSTATES	vFB4	control_LMNA	12	18
PDK4	1.26	0.0174	0.257	0.803	7.71	12	0.00116	1.76	LV	CELLSTATES	vFB4	control_LMNA	12	18
BACH2	1.25	2.53e-06	0.316	0.985	7.93	51.5	4.35e-09	5.6	LV	CELLSTATES	vFB4	control_LMNA	12	18
CDH11	1.25	0.00105	0.0947	0.287	6.21	22.8	1.79e-05	2.98	LV	CELLSTATES	vFB4	control_LMNA	12	18
CNKSR2	1.25	0.00275	0.0488	0.146	5.43	19.1	6.84e-05	2.56	LV	CELLSTATES	vFB4	control_LMNA	12	18
GALNT13	1.25	0.0291	0.044	0.162	5.41	10.3	0.00238	1.54	LV	CELLSTATES	vFB4	control_LMNA	12	18
ADRA1B	1.24	0.000797	0.0833	0.267	6.13	23.9	1.2e-05	3.1	LV	CELLSTATES	vFB4	control_LMNA	12	18
BMP4	1.24	0.000565	0.0528	0.161	5.54	25.4	7.22e-06	3.25	LV	CELLSTATES	vFB4	control_LMNA	12	18
HERC3	1.24	0.000626	0.0414	0.152	5.29	25	8.38e-06	3.2	LV	CELLSTATES	vFB4	control_LMNA	12	18
KITLG	1.24	0.0187	0.0213	0.0752	4.55	11.7	0.00128	1.73	LV	CELLSTATES	vFB4	control_LMNA	12	18
MASP1	1.24	0.0129	0.0296	0.115	4.86	13.1	0.00072	1.89	LV	CELLSTATES	vFB4	control_LMNA	12	18
SULF1	1.24	4.06e-06	0.509	1.49	8.53	48.4	9.41e-09	5.39	LV	CELLSTATES	vFB4	control_LMNA	12	18
TMEM144	1.24	0.000178	0.13	0.391	6.66	30.1	1.56e-06	3.75	LV	CELLSTATES	vFB4	control_LMNA	12	18
FGF14	1.23	0.000707	0.425	1.31	8.3	24.5	9.85e-06	3.15	LV	CELLSTATES	vFB4	control_LMNA	12	18
FKBP5	1.23	0.0454	1.88	5.79	10.5	8.76	0.00481	1.34	LV	CELLSTATES	vFB4	control_LMNA	12	18
KLF7	1.23	1.45e-06	0.276	0.79	7.65	54.6	2.07e-09	5.84	LV	CELLSTATES	vFB4	control_LMNA	12	18
NAV2	1.23	0.0282	0.186	0.493	7.07	10.4	0.00228	1.55	LV	CELLSTATES	vFB4	control_LMNA	12	18
CCND3	1.22	0.000133	0.206	0.66	7.39	31.3	1.07e-06	3.88	LV	CELLSTATES	vFB4	control_LMNA	12	18
HEY1	1.22	0.0372	0.0157	0.0454	4.12	9.46	0.00348	1.43	LV	CELLSTATES	vFB4	control_LMNA	12	18
CCDC68	1.21	0.0203	0.0496	0.147	5.43	11.5	0.00144	1.69	LV	CELLSTATES	vFB4	control_LMNA	12	18
HERC5	1.21	0.00835	0.0173	0.0541	4.24	14.9	0.000349	2.08	LV	CELLSTATES	vFB4	control_LMNA	12	18
LAMA3	1.21	0.0213	0.0374	0.109	5.12	11.3	0.00154	1.67	LV	CELLSTATES	vFB4	control_LMNA	12	18
NOX4	1.21	0.00154	0.734	2.25	9.05	21.4	2.96e-05	2.81	LV	CELLSTATES	vFB4	control_LMNA	12	18
TCP11L2	1.21	0.000401	0.0581	0.175	5.59	26.8	4.61e-06	3.4	LV	CELLSTATES	vFB4	control_LMNA	12	18
AGMO	1.2	0.00521	0.0719	0.27	6.05	16.6	0.000177	2.28	LV	CELLSTATES	vFB4	control_LMNA	12	18
CERS6	1.2	0.00195	0.051	0.143	5.31	20.4	4.26e-05	2.71	LV	CELLSTATES	vFB4	control_LMNA	12	18
NCKAP5	1.2	0.00508	0.13	0.393	6.61	16.7	0.00017	2.29	LV	CELLSTATES	vFB4	control_LMNA	12	18
CTGF	1.19	0.0153	0.203	0.589	7.28	12.5	0.000937	1.82	LV	CELLSTATES	vFB4	control_LMNA	12	18
LINC00342	1.19	0.0352	0.00978	0.0257	3.66	9.66	0.00319	1.45	LV	CELLSTATES	vFB4	control_LMNA	12	18
PNPLA7	1.19	0.00223	0.04	0.121	5.11	19.8	5.15e-05	2.65	LV	CELLSTATES	vFB4	control_LMNA	12	18
ROR1	1.19	8.95e-06	0.298	0.846	7.73	44.3	2.7e-08	5.05	LV	CELLSTATES	vFB4	control_LMNA	12	18
SMAD7	1.19	0.0202	0.022	0.059	4.43	11.5	0.00143	1.69	LV	CELLSTATES	vFB4	control_LMNA	12	18
FMNL2	1.18	1.08e-06	0.723	2.14	9.06	56.4	1.36e-09	5.97	LV	CELLSTATES	vFB4	control_LMNA	12	18
ISPD	1.18	1.36e-05	0.112	0.364	6.49	41.5	5.61e-08	4.87	LV	CELLSTATES	vFB4	control_LMNA	12	18
RASAL2	1.18	6.9e-05	0.416	1.1	8.12	34	4.75e-07	4.16	LV	CELLSTATES	vFB4	control_LMNA	12	18
ZDHHC21	1.18	8.45e-05	0.143	0.381	6.65	33.2	6.13e-07	4.07	LV	CELLSTATES	vFB4	control_LMNA	12	18
C14orf132	1.17	0.0109	0.0244	0.0617	4.41	13.8	0.000541	1.96	LV	CELLSTATES	vFB4	control_LMNA	12	18
FOXO3	1.17	2.85e-05	0.894	2.65	9.38	37.7	1.62e-07	4.54	LV	CELLSTATES	vFB4	control_LMNA	12	18
MOB3B	1.17	0.0247	0.107	0.292	6.4	10.8	0.0019	1.61	LV	CELLSTATES	vFB4	control_LMNA	12	18
SHROOM3	1.17	0.00073	0.184	0.537	7.14	24.3	1.06e-05	3.14	LV	CELLSTATES	vFB4	control_LMNA	12	18
SLC9B1	1.16	0.00959	0.0256	0.0693	4.52	14.3	0.000432	2.02	LV	CELLSTATES	vFB4	control_LMNA	12	18
UTRN	1.16	5.27e-07	0.767	2.13	9.06	62.4	3.55e-10	6.28	LV	CELLSTATES	vFB4	control_LMNA	12	18
ZFHX4	1.16	0.0121	0.0316	0.0874	4.78	13.4	0.000641	1.92	LV	CELLSTATES	vFB4	control_LMNA	12	18
ZNF704	1.16	3.49e-06	0.391	1.08	8.09	49.2	7.56e-09	5.46	LV	CELLSTATES	vFB4	control_LMNA	12	18
FNIP2	1.14	2.77e-05	0.203	0.53	7.14	38	1.52e-07	4.56	LV	CELLSTATES	vFB4	control_LMNA	12	18
LAMB1	1.14	0.000269	1.07	3.07	9.59	28.4	2.7e-06	3.57	LV	CELLSTATES	vFB4	control_LMNA	12	18
ATP10D	1.13	2.74e-05	0.24	0.679	7.47	38.1	1.45e-07	4.56	LV	CELLSTATES	vFB4	control_LMNA	12	18
CLMN	1.13	0.000518	0.139	0.345	6.62	25.8	6.4e-06	3.29	LV	CELLSTATES	vFB4	control_LMNA	12	18
COL4A1	1.13	0.00147	0.847	2.29	9.21	21.6	2.76e-05	2.83	LV	CELLSTATES	vFB4	control_LMNA	12	18
HMGCLL1	1.13	0.00122	0.084	0.262	6.1	22.2	2.2e-05	2.91	LV	CELLSTATES	vFB4	control_LMNA	12	18
ITGB8	1.13	0.00376	0.0701	0.196	5.79	17.8	0.000112	2.43	LV	CELLSTATES	vFB4	control_LMNA	12	18
ART4	1.12	0.0321	0.0186	0.0475	4.19	9.96	0.00279	1.49	LV	CELLSTATES	vFB4	control_LMNA	12	18
MBOAT2	1.12	0.000576	0.0442	0.123	5.25	25.4	7.41e-06	3.24	LV	CELLSTATES	vFB4	control_LMNA	12	18
ZBTB16	1.12	0.0209	1.75	4.93	10.3	11.4	0.0015	1.68	LV	CELLSTATES	vFB4	control_LMNA	12	18
AL356277.3	1.11	0.0182	0.027	0.0765	4.69	11.8	0.00123	1.74	LV	CELLSTATES	vFB4	control_LMNA	12	18
RAMP2	1.11	0.0315	0.023	0.0685	4.46	10	0.0027	1.5	LV	CELLSTATES	vFB4	control_LMNA	12	18
TNFAIP3	1.11	0.0422	0.0166	0.0389	4.09	9.01	0.00428	1.38	LV	CELLSTATES	vFB4	control_LMNA	12	18
MYO1D	1.1	0.000465	0.231	0.66	7.43	26.2	5.63e-06	3.33	LV	CELLSTATES	vFB4	control_LMNA	12	18
NREP	1.1	0.0485	0.034	0.0985	4.83	8.51	0.00539	1.31	LV	CELLSTATES	vFB4	control_LMNA	12	18
USP53	1.1	0.000488	0.924	2.49	9.33	26	5.96e-06	3.31	LV	CELLSTATES	vFB4	control_LMNA	12	18
AP000787.1	1.09	0.000962	0.0648	0.16	5.61	23.2	1.55e-05	3.02	LV	CELLSTATES	vFB4	control_LMNA	12	18
KIRREL3	1.09	0.00825	0.155	0.471	6.92	14.9	0.000344	2.08	LV	CELLSTATES	vFB4	control_LMNA	12	18
KLF12	1.09	2.83e-06	0.663	1.8	8.86	50.5	5.59e-09	5.55	LV	CELLSTATES	vFB4	control_LMNA	12	18
LINC01197	1.09	0.0455	0.0215	0.0535	4.39	8.75	0.00482	1.34	LV	CELLSTATES	vFB4	control_LMNA	12	18
LMX1A	1.09	0.0114	0.0643	0.184	5.68	13.7	0.000571	1.94	LV	CELLSTATES	vFB4	control_LMNA	12	18
RHOBTB3	1.09	0.000377	0.639	1.69	8.82	27	4.24e-06	3.42	LV	CELLSTATES	vFB4	control_LMNA	12	18
WEE1	1.09	0.00454	0.0456	0.114	5.17	17.1	0.000146	2.34	LV	CELLSTATES	vFB4	control_LMNA	12	18
ASAP1	1.08	1.46e-05	0.39	1.06	8.09	41.1	6.32e-08	4.84	LV	CELLSTATES	vFB4	control_LMNA	12	18
COLEC12	1.08	0.00177	0.371	0.87	7.9	20.8	3.67e-05	2.75	LV	CELLSTATES	vFB4	control_LMNA	12	18
IL16	1.08	0.000127	0.246	0.642	7.42	31.6	9.87e-07	3.9	LV	CELLSTATES	vFB4	control_LMNA	12	18
IMPA1	1.08	0.000849	0.0525	0.131	5.39	23.6	1.33e-05	3.07	LV	CELLSTATES	vFB4	control_LMNA	12	18
NRXN3	1.08	0.0122	0.0988	0.298	6.29	13.3	0.000659	1.91	LV	CELLSTATES	vFB4	control_LMNA	12	18
RNF115	1.08	6.05e-05	0.342	0.949	7.95	34.6	4.03e-07	4.22	LV	CELLSTATES	vFB4	control_LMNA	12	18
EFHD1	1.07	0.00348	0.182	0.46	7.03	18.1	9.89e-05	2.46	LV	CELLSTATES	vFB4	control_LMNA	12	18
FAM117B	1.07	0.000554	0.0654	0.172	5.68	25.5	7e-06	3.26	LV	CELLSTATES	vFB4	control_LMNA	12	18
PDGFA	1.07	0.0304	0.0224	0.0555	4.35	10.2	0.00254	1.52	LV	CELLSTATES	vFB4	control_LMNA	12	18
SCUBE2	1.07	0.048	0.0167	0.0527	4.17	8.56	0.00528	1.32	LV	CELLSTATES	vFB4	control_LMNA	12	18
TARBP1	1.07	0.0119	0.0514	0.133	5.33	13.4	0.000629	1.92	LV	CELLSTATES	vFB4	control_LMNA	12	18
COL4A2	1.06	0.00116	1.11	2.9	9.56	22.4	2.04e-05	2.94	LV	CELLSTATES	vFB4	control_LMNA	12	18
CSAD	1.06	0.000162	0.111	0.289	6.31	30.5	1.4e-06	3.79	LV	CELLSTATES	vFB4	control_LMNA	12	18
KDM3A	1.06	8.56e-05	0.0982	0.272	6.25	33	6.47e-07	4.07	LV	CELLSTATES	vFB4	control_LMNA	12	18
KLF2	1.06	0.0126	0.247	0.516	7.26	13.2	0.000689	1.9	LV	CELLSTATES	vFB4	control_LMNA	12	18
LINC00511	1.06	0.0468	0.0207	0.0622	4.38	8.65	0.00505	1.33	LV	CELLSTATES	vFB4	control_LMNA	12	18
SEC24B-AS1	1.06	0.00989	0.0256	0.0627	4.53	14.2	0.000455	2	LV	CELLSTATES	vFB4	control_LMNA	12	18
SYT17	1.06	0.00103	0.0483	0.135	5.34	22.9	1.74e-05	2.99	LV	CELLSTATES	vFB4	control_LMNA	12	18
ANO2	1.05	0.0214	0.0272	0.0888	4.62	11.3	0.00155	1.67	LV	CELLSTATES	vFB4	control_LMNA	12	18
CRIM1	1.05	0.00222	0.0897	0.27	6.13	19.9	5.09e-05	2.65	LV	CELLSTATES	vFB4	control_LMNA	12	18
IRAK3	1.05	0.000223	0.408	0.982	8.07	29.3	2.07e-06	3.65	LV	CELLSTATES	vFB4	control_LMNA	12	18
RADIL	1.05	2.72e-05	0.105	0.265	6.25	38.2	1.41e-07	4.56	LV	CELLSTATES	vFB4	control_LMNA	12	18
USP38	1.05	0.0437	0.0166	0.0494	4.16	8.89	0.00453	1.36	LV	CELLSTATES	vFB4	control_LMNA	12	18
CYP1B1-AS1	1.04	1.09e-05	0.325	0.829	7.81	43.2	3.63e-08	4.96	LV	CELLSTATES	vFB4	control_LMNA	12	18
ICK	1.04	0.000744	0.042	0.121	5.12	24.2	1.11e-05	3.13	LV	CELLSTATES	vFB4	control_LMNA	12	18
MED13L	1.04	1.08e-06	1.01	2.69	9.44	56.2	1.42e-09	5.97	LV	CELLSTATES	vFB4	control_LMNA	12	18
NET1	1.04	0.0247	0.0241	0.0638	4.44	10.8	0.0019	1.61	LV	CELLSTATES	vFB4	control_LMNA	12	18
OSBPL6	1.04	0.000245	0.133	0.333	6.56	28.9	2.35e-06	3.61	LV	CELLSTATES	vFB4	control_LMNA	12	18
SAMD9L	1.04	0.0119	0.0486	0.118	5.2	13.5	0.000619	1.93	LV	CELLSTATES	vFB4	control_LMNA	12	18
AL359644.1	1.03	0.0489	0.0193	0.0456	4.15	8.47	0.00549	1.31	LV	CELLSTATES	vFB4	control_LMNA	12	18
ATL1	1.03	0.00116	0.0605	0.15	5.48	22.4	2.06e-05	2.94	LV	CELLSTATES	vFB4	control_LMNA	12	18
EEF2K	1.03	0.000223	0.195	0.496	7.11	29.3	2.06e-06	3.65	LV	CELLSTATES	vFB4	control_LMNA	12	18
MAMDC2	1.03	0.0128	0.764	2.08	9.12	13.1	0.000711	1.89	LV	CELLSTATES	vFB4	control_LMNA	12	18
PIK3CA	1.03	6.09e-06	0.222	0.592	7.32	46	1.73e-08	5.22	LV	CELLSTATES	vFB4	control_LMNA	12	18
PLCB4	1.03	0.00645	0.154	0.387	6.72	15.8	0.00024	2.19	LV	CELLSTATES	vFB4	control_LMNA	12	18
AKT3	1.02	5.13e-05	1.52	3.95	10	35.2	3.38e-07	4.29	LV	CELLSTATES	vFB4	control_LMNA	12	18
ANKRD36C	1.02	0.000299	0.134	0.353	6.56	28	3.05e-06	3.52	LV	CELLSTATES	vFB4	control_LMNA	12	18
GATA6	1.02	1.28e-05	0.189	0.44	6.98	42.3	4.5e-08	4.89	LV	CELLSTATES	vFB4	control_LMNA	12	18
NHS	1.02	0.000248	0.124	0.333	6.53	28.7	2.43e-06	3.6	LV	CELLSTATES	vFB4	control_LMNA	12	18
PLEKHA1	1.02	3.4e-05	0.101	0.253	6.17	36.9	2.03e-07	4.47	LV	CELLSTATES	vFB4	control_LMNA	12	18
POC1B-AS1	1.02	0.00103	0.0465	0.11	5.21	22.9	1.74e-05	2.99	LV	CELLSTATES	vFB4	control_LMNA	12	18
PPP1CB	1.02	0.00195	0.182	0.438	6.97	20.3	4.27e-05	2.71	LV	CELLSTATES	vFB4	control_LMNA	12	18
TBC1D1	1.02	0.000579	0.0957	0.24	6.11	25.3	7.5e-06	3.24	LV	CELLSTATES	vFB4	control_LMNA	12	18
UACA	1.02	3.65e-05	0.317	0.868	7.82	36.6	2.24e-07	4.44	LV	CELLSTATES	vFB4	control_LMNA	12	18
ZFAND5	1.02	0.015	0.102	0.246	6.26	12.6	0.000896	1.82	LV	CELLSTATES	vFB4	control_LMNA	12	18
ABLIM1	1.01	4.72e-05	0.786	2.09	9.11	35.5	3.03e-07	4.33	LV	CELLSTATES	vFB4	control_LMNA	12	18
CARMIL1	1.01	1.29e-05	1.06	2.73	9.5	42	4.93e-08	4.89	LV	CELLSTATES	vFB4	control_LMNA	12	18
CTDSPL	1.01	0.000157	0.251	0.646	7.43	30.7	1.29e-06	3.8	LV	CELLSTATES	vFB4	control_LMNA	12	18
FAM214A	1.01	0.000162	0.213	0.552	7.21	30.5	1.4e-06	3.79	LV	CELLSTATES	vFB4	control_LMNA	12	18
MID2	1.01	0.0437	0.0233	0.0567	4.32	8.9	0.0045	1.36	LV	CELLSTATES	vFB4	control_LMNA	12	18
PLSCR4	1.01	4.61e-05	0.334	0.806	7.76	35.7	2.93e-07	4.34	LV	CELLSTATES	vFB4	control_LMNA	12	18
RNF217	1.01	0.000246	0.131	0.319	6.5	28.8	2.39e-06	3.61	LV	CELLSTATES	vFB4	control_LMNA	12	18
SORBS1	1.01	0.00236	0.319	0.915	7.88	19.6	5.58e-05	2.63	LV	CELLSTATES	vFB4	control_LMNA	12	18
LMO7	0.998	0.00649	0.0491	0.147	5.41	15.8	0.000243	2.19	LV	CELLSTATES	vFB4	control_LMNA	12	18
LINC00886	0.993	0.00203	0.0624	0.132	5.48	20.2	4.52e-05	2.69	LV	CELLSTATES	vFB4	control_LMNA	12	18
RAB8B	0.991	0.000659	0.228	0.59	7.38	24.8	8.92e-06	3.18	LV	CELLSTATES	vFB4	control_LMNA	12	18
RNF144A	0.99	0.00337	0.159	0.409	6.82	18.2	9.44e-05	2.47	LV	CELLSTATES	vFB4	control_LMNA	12	18
TPP2	0.988	0.00222	0.124	0.31	6.4	19.9	5.07e-05	2.65	LV	CELLSTATES	vFB4	control_LMNA	12	18
COLGALT2	0.987	0.0059	0.168	0.444	6.87	16.1	0.000213	2.23	LV	CELLSTATES	vFB4	control_LMNA	12	18
LMCD1-AS1	0.987	0.0139	0.123	0.324	6.39	12.9	0.000797	1.86	LV	CELLSTATES	vFB4	control_LMNA	12	18
BTBD8	0.985	0.0016	0.0821	0.213	5.94	21.2	3.09e-05	2.8	LV	CELLSTATES	vFB4	control_LMNA	12	18
LMLN	0.985	0.0237	0.0251	0.0669	4.48	11	0.0018	1.63	LV	CELLSTATES	vFB4	control_LMNA	12	18
FAT4	0.982	0.00275	0.212	0.547	7.14	19.1	6.84e-05	2.56	LV	CELLSTATES	vFB4	control_LMNA	12	18
MAP3K6	0.982	0.0116	0.0413	0.11	5.08	13.6	0.000594	1.94	LV	CELLSTATES	vFB4	control_LMNA	12	18
AL139353.1	0.978	0.0427	0.0222	0.0582	4.33	8.96	0.00438	1.37	LV	CELLSTATES	vFB4	control_LMNA	12	18
FREM1	0.976	0.0361	0.36	1.01	7.94	9.58	0.00331	1.44	LV	CELLSTATES	vFB4	control_LMNA	12	18
ERRFI1	0.973	0.0151	0.114	0.27	6.34	12.5	0.000905	1.82	LV	CELLSTATES	vFB4	control_LMNA	12	18
REPS1	0.97	0.000198	0.276	0.666	7.53	29.7	1.77e-06	3.7	LV	CELLSTATES	vFB4	control_LMNA	12	18
GRB10	0.967	0.000401	0.253	0.646	7.45	26.7	4.65e-06	3.4	LV	CELLSTATES	vFB4	control_LMNA	12	18
MTURN	0.964	0.00664	0.0528	0.147	5.43	15.7	0.000253	2.18	LV	CELLSTATES	vFB4	control_LMNA	12	18
PHACTR1	0.963	7.66e-05	0.132	0.378	6.66	33.6	5.39e-07	4.12	LV	CELLSTATES	vFB4	control_LMNA	12	18
GAB1	0.962	1.88e-05	0.302	0.747	7.66	39.9	8.84e-08	4.73	LV	CELLSTATES	vFB4	control_LMNA	12	18
AC108449.1	0.96	0.0375	0.0512	0.101	5.19	9.42	0.00355	1.43	LV	CELLSTATES	vFB4	control_LMNA	12	18
PPP2R1B	0.96	0.00729	0.0542	0.133	5.34	15.4	0.000285	2.14	LV	CELLSTATES	vFB4	control_LMNA	12	18
BTN3A1	0.957	0.0462	0.0269	0.065	4.49	8.7	0.00493	1.34	LV	CELLSTATES	vFB4	control_LMNA	12	18
CCNG2	0.953	0.00645	0.0484	0.14	5.38	15.8	0.000241	2.19	LV	CELLSTATES	vFB4	control_LMNA	12	18
SMAD9	0.953	0.0369	0.0209	0.0514	4.36	9.49	0.00344	1.43	LV	CELLSTATES	vFB4	control_LMNA	12	18
COL4A3	0.952	0.000401	0.697	1.5	8.73	26.8	4.65e-06	3.4	LV	CELLSTATES	vFB4	control_LMNA	12	18
USP40	0.952	0.000127	0.137	0.349	6.65	31.7	9.74e-07	3.9	LV	CELLSTATES	vFB4	control_LMNA	12	18
KCTD1	0.951	0.00483	0.0563	0.148	5.46	16.9	0.000159	2.32	LV	CELLSTATES	vFB4	control_LMNA	12	18
BCL2L11	0.95	0.0478	0.0213	0.0532	4.3	8.57	0.00525	1.32	LV	CELLSTATES	vFB4	control_LMNA	12	18
IQGAP2	0.95	0.0226	0.0627	0.148	5.5	11.1	0.00166	1.65	LV	CELLSTATES	vFB4	control_LMNA	12	18
RETREG1	0.945	0.0023	0.115	0.337	6.52	19.7	5.37e-05	2.64	LV	CELLSTATES	vFB4	control_LMNA	12	18
BPHL	0.943	0.0376	0.0225	0.057	4.33	9.41	0.00358	1.42	LV	CELLSTATES	vFB4	control_LMNA	12	18
AC007364.1	0.942	0.0116	0.0389	0.111	5.09	13.5	0.000597	1.94	LV	CELLSTATES	vFB4	control_LMNA	12	18
INPP5A	0.941	0.00909	0.0564	0.141	5.44	14.6	0.000396	2.04	LV	CELLSTATES	vFB4	control_LMNA	12	18
GLI3	0.939	0.000852	0.268	0.583	7.36	23.6	1.34e-05	3.07	LV	CELLSTATES	vFB4	control_LMNA	12	18
PARD3B	0.937	1.09e-05	0.839	2.18	9.15	43.1	3.67e-08	4.96	LV	CELLSTATES	vFB4	control_LMNA	12	18
STK39	0.935	0.00013	0.147	0.353	6.69	31.4	1.04e-06	3.89	LV	CELLSTATES	vFB4	control_LMNA	12	18
UBE2Q2L	0.935	0.0334	0.0349	0.0754	4.78	9.83	0.00296	1.48	LV	CELLSTATES	vFB4	control_LMNA	12	18
AC026316.5	0.934	0.0363	0.0417	0.134	5.24	9.55	0.00335	1.44	LV	CELLSTATES	vFB4	control_LMNA	12	18
NCKIPSD	0.931	0.0392	0.0286	0.063	4.63	9.27	0.0038	1.41	LV	CELLSTATES	vFB4	control_LMNA	12	18
ADAMTS9-AS2	0.93	0.0101	0.189	0.499	7.14	14.1	0.000469	2	LV	CELLSTATES	vFB4	control_LMNA	12	18
SYTL4	0.93	0.00211	0.178	0.418	6.94	20.1	4.74e-05	2.68	LV	CELLSTATES	vFB4	control_LMNA	12	18
SYNPO2	0.929	0.000608	1.05	2.47	9.39	25.1	8.1e-06	3.22	LV	CELLSTATES	vFB4	control_LMNA	12	18
IRS2	0.928	0.0105	0.158	0.385	6.76	14	0.000503	1.98	LV	CELLSTATES	vFB4	control_LMNA	12	18
NRK	0.927	0.00662	0.181	0.451	6.9	15.7	0.000252	2.18	LV	CELLSTATES	vFB4	control_LMNA	12	18
TRIO	0.926	1.91e-05	0.745	1.76	8.88	39.8	9.14e-08	4.72	LV	CELLSTATES	vFB4	control_LMNA	12	18
LINC00894	0.925	8.46e-05	0.171	0.409	6.86	33.1	6.33e-07	4.07	LV	CELLSTATES	vFB4	control_LMNA	12	18
TSC22D3	0.921	0.0416	0.424	1.14	8.32	9.07	0.00416	1.38	LV	CELLSTATES	vFB4	control_LMNA	12	18
GHR	0.919	0.00306	0.343	0.827	7.81	18.6	8.11e-05	2.51	LV	CELLSTATES	vFB4	control_LMNA	12	18
DAAM2	0.918	0.0107	0.057	0.139	5.43	13.9	0.000513	1.97	LV	CELLSTATES	vFB4	control_LMNA	12	18
COBLL1	0.916	0.000157	0.229	0.508	7.22	30.8	1.28e-06	3.8	LV	CELLSTATES	vFB4	control_LMNA	12	18
DAPK1	0.916	0.0154	0.038	0.0997	5.01	12.4	0.000955	1.81	LV	CELLSTATES	vFB4	control_LMNA	12	18
DERA	0.916	0.000162	0.154	0.368	6.69	30.6	1.35e-06	3.79	LV	CELLSTATES	vFB4	control_LMNA	12	18
TNIK	0.912	0.00784	0.154	0.381	6.72	15.1	0.00032	2.11	LV	CELLSTATES	vFB4	control_LMNA	12	18
NNMT	0.911	0.0184	0.744	1.78	8.92	11.8	0.00126	1.73	LV	CELLSTATES	vFB4	control_LMNA	12	18
FLRT2	0.91	0.0122	0.285	0.666	7.5	13.3	0.000655	1.91	LV	CELLSTATES	vFB4	control_LMNA	12	18
ENOX2	0.909	0.00073	0.373	0.946	8.02	24.3	1.07e-05	3.14	LV	CELLSTATES	vFB4	control_LMNA	12	18
CCDC102B	0.907	0.0302	0.116	0.285	6.36	10.2	0.00252	1.52	LV	CELLSTATES	vFB4	control_LMNA	12	18
PODN	0.907	0.00525	0.187	0.479	7.1	16.5	0.000179	2.28	LV	CELLSTATES	vFB4	control_LMNA	12	18
MALRD1	0.905	0.0124	0.0854	0.218	5.95	13.2	0.000676	1.91	LV	CELLSTATES	vFB4	control_LMNA	12	18
NECTIN3	0.904	0.00013	0.15	0.332	6.61	31.4	1.04e-06	3.89	LV	CELLSTATES	vFB4	control_LMNA	12	18
PRMT7	0.904	0.0156	0.0381	0.0994	4.95	12.4	0.000964	1.81	LV	CELLSTATES	vFB4	control_LMNA	12	18
PTPRG	0.904	0.00256	2.6	6.39	10.7	19.3	6.18e-05	2.59	LV	CELLSTATES	vFB4	control_LMNA	12	18
WNT9A	0.903	0.0437	0.036	0.0821	4.81	8.89	0.00453	1.36	LV	CELLSTATES	vFB4	control_LMNA	12	18
AC091948.1	0.898	0.00801	0.0592	0.134	5.43	15	0.000329	2.1	LV	CELLSTATES	vFB4	control_LMNA	12	18
RAP1GAP2	0.898	0.0358	0.0386	0.0868	5.04	9.61	0.00326	1.45	LV	CELLSTATES	vFB4	control_LMNA	12	18
ZFHX3	0.897	0.00164	1.02	2.48	9.38	21.1	3.21e-05	2.79	LV	CELLSTATES	vFB4	control_LMNA	12	18
POC1B	0.896	0.00433	0.089	0.209	5.96	17.3	0.000135	2.36	LV	CELLSTATES	vFB4	control_LMNA	12	18
SESN1	0.896	0.000364	0.264	0.622	7.46	27.2	4.03e-06	3.44	LV	CELLSTATES	vFB4	control_LMNA	12	18
AIDA	0.895	0.00807	0.0522	0.112	5.23	15	0.000333	2.09	LV	CELLSTATES	vFB4	control_LMNA	12	18
DOCK5	0.895	0.0268	0.461	1.05	8.21	10.6	0.00213	1.57	LV	CELLSTATES	vFB4	control_LMNA	12	18
DNAAF5	0.894	0.0451	0.0256	0.0561	4.41	8.78	0.00476	1.35	LV	CELLSTATES	vFB4	control_LMNA	12	18
PRICKLE2	0.894	0.000302	0.403	0.906	7.98	27.9	3.17e-06	3.52	LV	CELLSTATES	vFB4	control_LMNA	12	18
MXI1	0.89	0.00734	0.162	0.385	6.79	15.3	0.000289	2.13	LV	CELLSTATES	vFB4	control_LMNA	12	18
RAPGEF2	0.89	1.88e-05	0.194	0.461	7.04	39.9	8.81e-08	4.73	LV	CELLSTATES	vFB4	control_LMNA	12	18
NAF1	0.887	0.021	0.0506	0.106	5.2	11.4	0.00151	1.68	LV	CELLSTATES	vFB4	control_LMNA	12	18
PHLPP2	0.885	0.00154	0.0729	0.169	5.72	21.4	2.97e-05	2.81	LV	CELLSTATES	vFB4	control_LMNA	12	18
TAF4B	0.885	0.0174	0.0486	0.105	5.22	12	0.00117	1.76	LV	CELLSTATES	vFB4	control_LMNA	12	18
CORIN	0.884	0.0187	0.0459	0.103	5.11	11.7	0.00128	1.73	LV	CELLSTATES	vFB4	control_LMNA	12	18
DMTF1	0.883	0.000129	0.222	0.476	7.13	31.5	1.01e-06	3.89	LV	CELLSTATES	vFB4	control_LMNA	12	18
IGF1R	0.88	0.000676	0.733	1.69	8.86	24.7	9.27e-06	3.17	LV	CELLSTATES	vFB4	control_LMNA	12	18
NEK11	0.879	0.000461	0.0975	0.231	6.1	26.2	5.55e-06	3.34	LV	CELLSTATES	vFB4	control_LMNA	12	18
CTTNBP2	0.877	0.00701	0.115	0.282	6.35	15.5	0.000273	2.15	LV	CELLSTATES	vFB4	control_LMNA	12	18
VIPR2	0.876	0.0174	0.136	0.299	6.49	12	0.00116	1.76	LV	CELLSTATES	vFB4	control_LMNA	12	18
ASAP2	0.874	6.35e-05	0.459	1.07	8.2	34.4	4.27e-07	4.2	LV	CELLSTATES	vFB4	control_LMNA	12	18
KCNT2	0.873	0.0153	0.504	1.32	8.43	12.5	0.000942	1.82	LV	CELLSTATES	vFB4	control_LMNA	12	18
MARCH8	0.873	0.00608	0.0615	0.132	5.45	16	0.000222	2.22	LV	CELLSTATES	vFB4	control_LMNA	12	18
ENOX1	0.871	0.0141	0.122	0.291	6.43	12.8	0.000811	1.85	LV	CELLSTATES	vFB4	control_LMNA	12	18
IP6K2	0.871	0.00936	0.248	0.595	7.46	14.5	0.000412	2.03	LV	CELLSTATES	vFB4	control_LMNA	12	18
NEK3	0.87	0.0128	0.0725	0.15	5.63	13.1	0.000705	1.89	LV	CELLSTATES	vFB4	control_LMNA	12	18
NPAS3	0.868	0.000429	0.641	1.42	8.66	26.5	5.04e-06	3.37	LV	CELLSTATES	vFB4	control_LMNA	12	18
SUCLG2-AS1	0.865	0.00353	0.112	0.255	6.24	18	0.000103	2.45	LV	CELLSTATES	vFB4	control_LMNA	12	18
KLF8	0.864	0.00946	0.0514	0.119	5.26	14.4	0.000419	2.02	LV	CELLSTATES	vFB4	control_LMNA	12	18
MTUS1	0.864	0.00152	0.791	1.8	8.98	21.4	2.91e-05	2.82	LV	CELLSTATES	vFB4	control_LMNA	12	18
PRTG	0.864	0.0422	0.0314	0.0826	4.71	9.01	0.00428	1.38	LV	CELLSTATES	vFB4	control_LMNA	12	18
PLEKHH2	0.863	0.000232	0.329	0.782	7.78	29.1	2.18e-06	3.63	LV	CELLSTATES	vFB4	control_LMNA	12	18
CNTN4	0.859	0.0417	0.172	0.476	7.04	9.06	0.00418	1.38	LV	CELLSTATES	vFB4	control_LMNA	12	18
KLHL3	0.858	0.0349	0.027	0.0643	4.56	9.69	0.00314	1.46	LV	CELLSTATES	vFB4	control_LMNA	12	18
SLC41A2	0.858	0.00247	0.0932	0.215	6.02	19.5	5.9e-05	2.61	LV	CELLSTATES	vFB4	control_LMNA	12	18
PCMTD2	0.856	0.000668	0.112	0.258	6.2	24.7	9.1e-06	3.17	LV	CELLSTATES	vFB4	control_LMNA	12	18
FAM198B-AS1	0.852	0.0183	0.323	0.723	7.69	11.8	0.00125	1.74	LV	CELLSTATES	vFB4	control_LMNA	12	18
SPRED2	0.851	0.000461	0.481	1.13	8.31	26.2	5.55e-06	3.34	LV	CELLSTATES	vFB4	control_LMNA	12	18
CRADD	0.849	0.000179	0.354	0.848	7.84	30.1	1.58e-06	3.75	LV	CELLSTATES	vFB4	control_LMNA	12	18
OGFRL1	0.849	0.0108	0.113	0.24	6.21	13.8	0.000529	1.97	LV	CELLSTATES	vFB4	control_LMNA	12	18
DOCK11	0.848	0.000744	0.148	0.348	6.72	24.2	1.11e-05	3.13	LV	CELLSTATES	vFB4	control_LMNA	12	18
SIRT5	0.846	0.0281	0.0293	0.0667	4.62	10.4	0.00226	1.55	LV	CELLSTATES	vFB4	control_LMNA	12	18
GLS	0.838	0.0031	0.388	0.789	7.81	18.6	8.3e-05	2.51	LV	CELLSTATES	vFB4	control_LMNA	12	18
LONRF2	0.836	0.0125	0.0606	0.127	5.43	13.2	0.000686	1.9	LV	CELLSTATES	vFB4	control_LMNA	12	18
PXDC1	0.836	0.00784	0.0857	0.181	5.81	15.1	0.00032	2.11	LV	CELLSTATES	vFB4	control_LMNA	12	18
SPECC1	0.834	0.0156	0.143	0.339	6.62	12.4	0.000966	1.81	LV	CELLSTATES	vFB4	control_LMNA	12	18
ATP9A	0.832	0.000162	0.127	0.289	6.46	30.6	1.36e-06	3.79	LV	CELLSTATES	vFB4	control_LMNA	12	18
LINC00882	0.831	0.0115	0.248	0.523	7.25	13.6	0.000585	1.94	LV	CELLSTATES	vFB4	control_LMNA	12	18
METTL4	0.831	0.0219	0.0658	0.137	5.51	11.2	0.0016	1.66	LV	CELLSTATES	vFB4	control_LMNA	12	18
RCAN2	0.831	0.0387	0.069	0.172	5.68	9.31	0.00373	1.41	LV	CELLSTATES	vFB4	control_LMNA	12	18
SPEF2	0.831	0.0332	0.0469	0.104	5.1	9.84	0.00294	1.48	LV	CELLSTATES	vFB4	control_LMNA	12	18
ZNF471	0.83	0.0214	0.0455	0.0909	4.99	11.3	0.00156	1.67	LV	CELLSTATES	vFB4	control_LMNA	12	18
GEMIN8	0.828	0.0308	0.0389	0.0847	4.9	10.1	0.0026	1.51	LV	CELLSTATES	vFB4	control_LMNA	12	18
GLRX	0.828	0.0335	0.246	0.471	7.25	9.82	0.00297	1.48	LV	CELLSTATES	vFB4	control_LMNA	12	18
FAM129A	0.826	0.00151	0.192	0.522	7.07	21.5	2.87e-05	2.82	LV	CELLSTATES	vFB4	control_LMNA	12	18
INPP4A	0.825	0.00789	0.189	0.437	6.97	15.1	0.000322	2.1	LV	CELLSTATES	vFB4	control_LMNA	12	18
SOCS2	0.825	0.0291	0.0322	0.0658	4.64	10.3	0.00238	1.54	LV	CELLSTATES	vFB4	control_LMNA	12	18
TENM4	0.825	0.038	0.163	0.374	6.74	9.38	0.00361	1.42	LV	CELLSTATES	vFB4	control_LMNA	12	18
CHSY3	0.823	0.0292	0.231	0.548	7.23	10.3	0.00239	1.53	LV	CELLSTATES	vFB4	control_LMNA	12	18
ZFYVE28	0.822	0.0174	0.0383	0.0943	4.96	12	0.00116	1.76	LV	CELLSTATES	vFB4	control_LMNA	12	18
TGFB2	0.821	0.00944	0.087	0.194	5.93	14.4	0.000416	2.02	LV	CELLSTATES	vFB4	control_LMNA	12	18
ASCC3	0.82	0.00189	0.416	0.912	7.99	20.5	3.98e-05	2.72	LV	CELLSTATES	vFB4	control_LMNA	12	18
NEK7	0.818	0.00073	0.324	0.712	7.64	24.3	1.05e-05	3.14	LV	CELLSTATES	vFB4	control_LMNA	12	18
XPO1	0.818	0.000296	0.165	0.364	6.75	28.1	2.99e-06	3.53	LV	CELLSTATES	vFB4	control_LMNA	12	18
FHIT	0.817	0.00111	0.457	1.11	8.22	22.6	1.94e-05	2.95	LV	CELLSTATES	vFB4	control_LMNA	12	18
APBB2	0.815	0.00232	0.628	1.37	8.61	19.7	5.45e-05	2.63	LV	CELLSTATES	vFB4	control_LMNA	12	18
ARHGAP18	0.813	0.00949	0.0808	0.183	5.83	14.4	0.000423	2.02	LV	CELLSTATES	vFB4	control_LMNA	12	18
FOXP1	0.813	0.000307	0.787	1.94	9	27.8	3.26e-06	3.51	LV	CELLSTATES	vFB4	control_LMNA	12	18
C2CD5	0.812	0.00446	0.136	0.325	6.52	17.2	0.00014	2.35	LV	CELLSTATES	vFB4	control_LMNA	12	18
PREP	0.812	0.0144	0.0823	0.182	5.8	12.7	0.000853	1.84	LV	CELLSTATES	vFB4	control_LMNA	12	18
SLC25A45	0.812	0.0391	0.0565	0.115	5.29	9.28	0.00379	1.41	LV	CELLSTATES	vFB4	control_LMNA	12	18
BCKDHB	0.81	0.00311	0.171	0.392	6.79	18.5	8.42e-05	2.51	LV	CELLSTATES	vFB4	control_LMNA	12	18
PELI2	0.808	0.00981	0.196	0.461	7	14.2	0.000451	2.01	LV	CELLSTATES	vFB4	control_LMNA	12	18
PLEKHA2	0.807	0.0116	0.146	0.344	6.62	13.6	0.000594	1.94	LV	CELLSTATES	vFB4	control_LMNA	12	18
SIN3B	0.805	0.0151	0.0866	0.186	5.85	12.5	0.000909	1.82	LV	CELLSTATES	vFB4	control_LMNA	12	18
ARRDC2	0.804	0.0163	0.0629	0.141	5.51	12.2	0.00104	1.79	LV	CELLSTATES	vFB4	control_LMNA	12	18
CEP120	0.802	0.0153	0.0586	0.143	5.41	12.5	0.00094	1.82	LV	CELLSTATES	vFB4	control_LMNA	12	18
ULK2	0.8	0.0102	0.0795	0.161	5.72	14.1	0.000478	1.99	LV	CELLSTATES	vFB4	control_LMNA	12	18
DPH6-DT	0.799	0.0117	0.0897	0.212	5.95	13.5	0.000609	1.93	LV	CELLSTATES	vFB4	control_LMNA	12	18
ITGB5	0.797	0.00233	0.304	0.654	7.54	19.7	5.49e-05	2.63	LV	CELLSTATES	vFB4	control_LMNA	12	18
NCAM1	0.797	0.0455	0.0575	0.126	5.33	8.75	0.00482	1.34	LV	CELLSTATES	vFB4	control_LMNA	12	18
SETDB2	0.797	0.00889	0.0571	0.128	5.39	14.7	0.000379	2.05	LV	CELLSTATES	vFB4	control_LMNA	12	18
ADSS	0.795	0.0372	0.0448	0.0879	5.02	9.46	0.00349	1.43	LV	CELLSTATES	vFB4	control_LMNA	12	18
ITGA9	0.795	0.0116	0.177	0.428	6.96	13.6	0.000591	1.94	LV	CELLSTATES	vFB4	control_LMNA	12	18
DDX60L	0.793	0.0381	0.105	0.249	6.13	9.37	0.00363	1.42	LV	CELLSTATES	vFB4	control_LMNA	12	18
EFCAB6	0.791	0.0313	0.0467	0.106	5.11	10.1	0.00267	1.5	LV	CELLSTATES	vFB4	control_LMNA	12	18
PPIL6	0.791	0.045	0.0475	0.0912	5.11	8.79	0.00474	1.35	LV	CELLSTATES	vFB4	control_LMNA	12	18
TRMT9B	0.791	0.0302	0.0739	0.175	5.73	10.2	0.0025	1.52	LV	CELLSTATES	vFB4	control_LMNA	12	18
ARHGEF7	0.79	0.000232	0.188	0.433	6.96	29.1	2.19e-06	3.63	LV	CELLSTATES	vFB4	control_LMNA	12	18
PLAGL1	0.789	0.000592	0.539	1.16	8.36	25.2	7.76e-06	3.23	LV	CELLSTATES	vFB4	control_LMNA	12	18
NMD3	0.788	0.00481	0.131	0.292	6.47	16.9	0.000158	2.32	LV	CELLSTATES	vFB4	control_LMNA	12	18
PRIMPOL	0.788	0.00528	0.115	0.253	6.24	16.5	0.000181	2.28	LV	CELLSTATES	vFB4	control_LMNA	12	18
E2F3	0.787	0.0426	0.0351	0.0669	4.71	8.97	0.00437	1.37	LV	CELLSTATES	vFB4	control_LMNA	12	18
PXDNL	0.787	0.00759	1.42	3.16	9.77	15.2	0.000302	2.12	LV	CELLSTATES	vFB4	control_LMNA	12	18
TM7SF3	0.785	0.0033	0.129	0.278	6.4	18.3	9.13e-05	2.48	LV	CELLSTATES	vFB4	control_LMNA	12	18
ZNF117	0.785	0.0228	0.0411	0.0875	4.92	11.1	0.0017	1.64	LV	CELLSTATES	vFB4	control_LMNA	12	18
ENTPD5	0.784	0.0339	0.0476	0.0964	5.14	9.79	0.00301	1.47	LV	CELLSTATES	vFB4	control_LMNA	12	18
ETV5	0.783	0.0228	0.0456	0.0953	5.06	11.1	0.00171	1.64	LV	CELLSTATES	vFB4	control_LMNA	12	18
CASTOR3	0.781	0.00562	0.0795	0.161	5.7	16.3	0.000197	2.25	LV	CELLSTATES	vFB4	control_LMNA	12	18
ATG2B	0.779	0.00101	0.131	0.278	6.4	23	1.67e-05	2.99	LV	CELLSTATES	vFB4	control_LMNA	12	18
MXD4	0.779	0.0257	0.0778	0.157	5.66	10.7	0.00202	1.59	LV	CELLSTATES	vFB4	control_LMNA	12	18
ITPR3	0.778	0.00957	0.139	0.308	6.51	14.4	0.000427	2.02	LV	CELLSTATES	vFB4	control_LMNA	12	18
EDIL3	0.776	0.0317	0.183	0.423	6.95	10	0.00274	1.5	LV	CELLSTATES	vFB4	control_LMNA	12	18
DYNC2LI1	0.774	0.00191	0.14	0.321	6.59	20.5	4.1e-05	2.72	LV	CELLSTATES	vFB4	control_LMNA	12	18
FBXL2	0.774	0.00651	0.191	0.426	6.99	15.8	0.000244	2.19	LV	CELLSTATES	vFB4	control_LMNA	12	18
NEO1	0.774	0.0031	0.15	0.324	6.64	18.5	8.33e-05	2.51	LV	CELLSTATES	vFB4	control_LMNA	12	18
EPHA3	0.773	0.0135	0.48	1.01	8.14	13	0.000764	1.87	LV	CELLSTATES	vFB4	control_LMNA	12	18
NT5DC3	0.773	0.00909	0.0857	0.185	5.86	14.6	0.000395	2.04	LV	CELLSTATES	vFB4	control_LMNA	12	18
LRMDA	0.772	0.0181	0.366	0.778	7.8	11.8	0.00122	1.74	LV	CELLSTATES	vFB4	control_LMNA	12	18
ALDH1L2	0.771	0.0128	0.0759	0.149	5.68	13.1	0.000713	1.89	LV	CELLSTATES	vFB4	control_LMNA	12	18
PIK3R1	0.77	0.0219	0.679	1.55	8.74	11.2	0.0016	1.66	LV	CELLSTATES	vFB4	control_LMNA	12	18
SORBS3	0.77	0.013	0.0743	0.162	5.69	13.1	0.000723	1.89	LV	CELLSTATES	vFB4	control_LMNA	12	18
USP54	0.77	0.0437	0.514	1.1	8.32	8.89	0.00452	1.36	LV	CELLSTATES	vFB4	control_LMNA	12	18
NEDD4	0.769	0.00134	0.145	0.291	6.53	21.8	2.5e-05	2.87	LV	CELLSTATES	vFB4	control_LMNA	12	18
BICC1	0.768	0.00613	2.28	5.03	10.4	16	0.000226	2.21	LV	CELLSTATES	vFB4	control_LMNA	12	18
MIPOL1	0.767	0.00218	0.236	0.504	7.21	20	4.93e-05	2.66	LV	CELLSTATES	vFB4	control_LMNA	12	18
PPM1B	0.767	0.00337	0.223	0.495	7.22	18.2	9.45e-05	2.47	LV	CELLSTATES	vFB4	control_LMNA	12	18
ADGRA3	0.766	0.0179	0.082	0.177	5.75	11.9	0.00121	1.75	LV	CELLSTATES	vFB4	control_LMNA	12	18
ANXA5	0.766	0.0031	0.325	0.674	7.63	18.5	8.33e-05	2.51	LV	CELLSTATES	vFB4	control_LMNA	12	18
PER1	0.766	0.0165	0.159	0.345	6.73	12.2	0.00105	1.78	LV	CELLSTATES	vFB4	control_LMNA	12	18
DUBR	0.765	0.0253	0.138	0.284	6.41	10.7	0.00198	1.6	LV	CELLSTATES	vFB4	control_LMNA	12	18
RANBP17	0.765	0.0142	0.105	0.246	6.16	12.8	0.000824	1.85	LV	CELLSTATES	vFB4	control_LMNA	12	18
SOX13	0.765	0.0372	0.04	0.0891	4.97	9.47	0.00348	1.43	LV	CELLSTATES	vFB4	control_LMNA	12	18
SRGAP2	0.765	0.00073	0.166	0.382	6.83	24.3	1.05e-05	3.14	LV	CELLSTATES	vFB4	control_LMNA	12	18
NCOA2	0.764	0.000828	0.577	1.3	8.54	23.8	1.27e-05	3.08	LV	CELLSTATES	vFB4	control_LMNA	12	18
RAD51B	0.764	0.00195	0.336	0.743	7.71	20.4	4.24e-05	2.71	LV	CELLSTATES	vFB4	control_LMNA	12	18
CASK	0.762	3.04e-05	0.368	0.81	7.86	37.4	1.75e-07	4.52	LV	CELLSTATES	vFB4	control_LMNA	12	18
GULP1	0.762	0.0019	0.277	0.613	7.45	20.5	4.05e-05	2.72	LV	CELLSTATES	vFB4	control_LMNA	12	18
MYO1E	0.762	0.0059	0.142	0.321	6.56	16.1	0.000212	2.23	LV	CELLSTATES	vFB4	control_LMNA	12	18
SLX4IP	0.762	0.00921	0.0823	0.195	5.83	14.5	0.000403	2.04	LV	CELLSTATES	vFB4	control_LMNA	12	18
FGFR1OP2	0.761	0.004	0.219	0.467	7.06	17.6	0.000121	2.4	LV	CELLSTATES	vFB4	control_LMNA	12	18
KIAA0586	0.761	0.00428	0.121	0.242	6.27	17.3	0.000132	2.37	LV	CELLSTATES	vFB4	control_LMNA	12	18
PREX2	0.761	0.0101	0.231	0.497	7.21	14.1	0.000471	2	LV	CELLSTATES	vFB4	control_LMNA	12	18
TMEM204	0.761	0.00549	0.121	0.254	6.27	16.4	0.000191	2.26	LV	CELLSTATES	vFB4	control_LMNA	12	18
TBCK	0.76	0.00141	0.245	0.551	7.29	21.7	2.63e-05	2.85	LV	CELLSTATES	vFB4	control_LMNA	12	18
KIAA1324L	0.758	0.0219	0.0774	0.165	5.67	11.2	0.0016	1.66	LV	CELLSTATES	vFB4	control_LMNA	12	18
SLK	0.758	0.00107	0.134	0.291	6.45	22.7	1.86e-05	2.97	LV	CELLSTATES	vFB4	control_LMNA	12	18
PACSIN2	0.756	0.00489	0.157	0.343	6.69	16.8	0.000162	2.31	LV	CELLSTATES	vFB4	control_LMNA	12	18
PLGRKT	0.751	0.0361	0.0366	0.0849	4.85	9.58	0.00331	1.44	LV	CELLSTATES	vFB4	control_LMNA	12	18
SNHG22	0.751	0.0284	0.0537	0.102	5.22	10.4	0.00231	1.55	LV	CELLSTATES	vFB4	control_LMNA	12	18
MCC	0.746	0.0116	0.453	1.05	8.15	13.5	0.000599	1.94	LV	CELLSTATES	vFB4	control_LMNA	12	18
ERCC6	0.745	0.0312	0.0594	0.115	5.32	10.1	0.00265	1.51	LV	CELLSTATES	vFB4	control_LMNA	12	18
DCAF17	0.743	0.0372	0.0502	0.106	5.13	9.47	0.00348	1.43	LV	CELLSTATES	vFB4	control_LMNA	12	18
JAM3	0.743	0.00353	0.135	0.282	6.41	18	0.000103	2.45	LV	CELLSTATES	vFB4	control_LMNA	12	18
RTTN	0.743	0.0162	0.0765	0.173	5.75	12.3	0.00103	1.79	LV	CELLSTATES	vFB4	control_LMNA	12	18
C5	0.742	0.0419	0.0415	0.0972	5.02	9.04	0.00422	1.38	LV	CELLSTATES	vFB4	control_LMNA	12	18
CLASP1	0.742	0.000706	0.429	0.926	8.04	24.5	9.77e-06	3.15	LV	CELLSTATES	vFB4	control_LMNA	12	18
AC092683.1	0.741	0.0112	0.0906	0.205	5.96	13.7	0.000557	1.95	LV	CELLSTATES	vFB4	control_LMNA	12	18
JAK2	0.741	0.0028	0.172	0.374	6.82	19	7.01e-05	2.55	LV	CELLSTATES	vFB4	control_LMNA	12	18
CDC14A	0.735	0.0167	0.125	0.264	6.34	12.1	0.00108	1.78	LV	CELLSTATES	vFB4	control_LMNA	12	18
TET2	0.734	0.00247	0.15	0.317	6.59	19.5	5.94e-05	2.61	LV	CELLSTATES	vFB4	control_LMNA	12	18
HEG1	0.732	0.0141	0.174	0.378	6.78	12.8	0.000809	1.85	LV	CELLSTATES	vFB4	control_LMNA	12	18
GPR137B	0.731	0.0247	0.0654	0.139	5.56	10.8	0.0019	1.61	LV	CELLSTATES	vFB4	control_LMNA	12	18
HECTD4	0.73	0.00173	0.308	0.663	7.59	20.9	3.52e-05	2.76	LV	CELLSTATES	vFB4	control_LMNA	12	18
MAP3K4	0.73	0.00305	0.162	0.367	6.71	18.6	8.03e-05	2.52	LV	CELLSTATES	vFB4	control_LMNA	12	18
CNTRL	0.729	0.00517	0.143	0.299	6.53	16.6	0.000174	2.29	LV	CELLSTATES	vFB4	control_LMNA	12	18
FLI1	0.729	0.0314	0.0667	0.152	5.53	10.1	0.00267	1.5	LV	CELLSTATES	vFB4	control_LMNA	12	18
CDK14	0.728	0.000592	0.619	1.29	8.54	25.2	7.79e-06	3.23	LV	CELLSTATES	vFB4	control_LMNA	12	18
CDYL	0.727	0.00101	0.215	0.446	7.03	23	1.68e-05	2.99	LV	CELLSTATES	vFB4	control_LMNA	12	18
IFT57	0.726	0.0136	0.063	0.134	5.47	12.9	0.000771	1.87	LV	CELLSTATES	vFB4	control_LMNA	12	18
POLA1	0.726	0.0169	0.111	0.231	6.16	12.1	0.0011	1.77	LV	CELLSTATES	vFB4	control_LMNA	12	18
CEP192	0.725	0.00218	0.161	0.361	6.71	20	4.92e-05	2.66	LV	CELLSTATES	vFB4	control_LMNA	12	18
NLRP1	0.724	0.00226	0.204	0.468	7.09	19.8	5.24e-05	2.65	LV	CELLSTATES	vFB4	control_LMNA	12	18
UST	0.723	0.00567	0.524	1.15	8.38	16.3	0.000199	2.25	LV	CELLSTATES	vFB4	control_LMNA	12	18
ZNF532	0.722	0.0014	0.185	0.377	6.83	21.7	2.61e-05	2.85	LV	CELLSTATES	vFB4	control_LMNA	12	18
SERTAD2	0.72	0.0133	0.0852	0.192	5.9	13	0.000748	1.88	LV	CELLSTATES	vFB4	control_LMNA	12	18
ANKRD28	0.719	0.00547	0.182	0.386	6.88	16.4	0.00019	2.26	LV	CELLSTATES	vFB4	control_LMNA	12	18
TMEM50B	0.718	0.00433	0.117	0.226	6.23	17.3	0.000135	2.36	LV	CELLSTATES	vFB4	control_LMNA	12	18
CCDC171	0.717	0.00358	0.179	0.386	6.85	17.9	0.000105	2.45	LV	CELLSTATES	vFB4	control_LMNA	12	18
DIP2C	0.716	0.0031	0.263	0.536	7.3	18.6	8.25e-05	2.51	LV	CELLSTATES	vFB4	control_LMNA	12	18
MKL1	0.716	0.00286	0.759	1.5	8.83	18.9	7.27e-05	2.54	LV	CELLSTATES	vFB4	control_LMNA	12	18
C16orf72	0.713	0.0485	0.0645	0.128	5.41	8.51	0.00539	1.31	LV	CELLSTATES	vFB4	control_LMNA	12	18
PIP4K2A	0.713	0.00782	0.338	0.728	7.73	15.1	0.000318	2.11	LV	CELLSTATES	vFB4	control_LMNA	12	18
SPSB1	0.711	0.0119	0.194	0.393	6.92	13.4	0.000631	1.92	LV	CELLSTATES	vFB4	control_LMNA	12	18
DGLUCY	0.71	0.0114	0.0843	0.196	5.87	13.6	0.000573	1.94	LV	CELLSTATES	vFB4	control_LMNA	12	18
ZNF438	0.71	0.00177	0.296	0.633	7.53	20.8	3.63e-05	2.75	LV	CELLSTATES	vFB4	control_LMNA	12	18
DGKH	0.709	0.00451	0.136	0.291	6.46	17.1	0.000145	2.35	LV	CELLSTATES	vFB4	control_LMNA	12	18
MTM1	0.709	0.0314	0.0584	0.114	5.37	10	0.00268	1.5	LV	CELLSTATES	vFB4	control_LMNA	12	18
COL4A4	0.708	0.0151	0.974	1.86	9.11	12.5	0.000915	1.82	LV	CELLSTATES	vFB4	control_LMNA	12	18
TMEM71	0.708	0.0153	0.143	0.306	6.51	12.5	0.000933	1.82	LV	CELLSTATES	vFB4	control_LMNA	12	18
FSD1L	0.707	0.00594	0.137	0.276	6.44	16.1	0.000215	2.23	LV	CELLSTATES	vFB4	control_LMNA	12	18
PELI1	0.706	0.0132	0.0847	0.178	5.8	13	0.000742	1.88	LV	CELLSTATES	vFB4	control_LMNA	12	18
UBE2E2	0.705	0.000299	1.13	2.37	9.4	28	3.07e-06	3.52	LV	CELLSTATES	vFB4	control_LMNA	12	18
AKAP11	0.704	0.0278	0.0986	0.204	5.95	10.5	0.00222	1.56	LV	CELLSTATES	vFB4	control_LMNA	12	18
KCTD3	0.704	0.00653	0.141	0.281	6.47	15.7	0.000246	2.18	LV	CELLSTATES	vFB4	control_LMNA	12	18
ARHGAP21	0.703	0.00105	0.917	1.95	9.12	22.8	1.81e-05	2.98	LV	CELLSTATES	vFB4	control_LMNA	12	18
IMMP2L	0.703	0.00595	1.2	2.49	9.46	16.1	0.000216	2.23	LV	CELLSTATES	vFB4	control_LMNA	12	18
RIMKLB	0.703	0.00306	0.153	0.338	6.68	18.6	8.12e-05	2.51	LV	CELLSTATES	vFB4	control_LMNA	12	18
AC007388.1	0.701	0.00398	0.152	0.323	6.68	17.6	0.00012	2.4	LV	CELLSTATES	vFB4	control_LMNA	12	18
WDR27	0.701	0.0447	0.11	0.249	6.17	8.82	0.00468	1.35	LV	CELLSTATES	vFB4	control_LMNA	12	18
PTPN21	0.7	0.00571	0.165	0.315	6.62	16.2	0.000203	2.24	LV	CELLSTATES	vFB4	control_LMNA	12	18
SUPT3H	0.698	0.00524	0.194	0.399	6.96	16.6	0.000178	2.28	LV	CELLSTATES	vFB4	control_LMNA	12	18
SYNE1	0.698	0.00297	0.63	1.34	8.56	18.8	7.71e-05	2.53	LV	CELLSTATES	vFB4	control_LMNA	12	18
EVI5	0.697	0.00171	0.71	1.36	8.65	21	3.43e-05	2.77	LV	CELLSTATES	vFB4	control_LMNA	12	18
AL592183.1	0.694	0.0257	0.166	0.371	6.8	10.7	0.00202	1.59	LV	CELLSTATES	vFB4	control_LMNA	12	18
ATG10	0.694	0.00759	0.193	0.391	6.87	15.2	0.000302	2.12	LV	CELLSTATES	vFB4	control_LMNA	12	18
ITPR1	0.694	0.0247	0.462	0.942	8.08	10.8	0.00191	1.61	LV	CELLSTATES	vFB4	control_LMNA	12	18
KIAA1109	0.693	0.000541	0.294	0.617	7.49	25.6	6.76e-06	3.27	LV	CELLSTATES	vFB4	control_LMNA	12	18
PLCL2	0.692	0.0031	0.178	0.396	6.86	18.5	8.36e-05	2.51	LV	CELLSTATES	vFB4	control_LMNA	12	18
SCFD2	0.692	0.0114	0.292	0.593	7.47	13.6	0.000579	1.94	LV	CELLSTATES	vFB4	control_LMNA	12	18
SCN7A	0.692	0.0417	1.86	4.03	10.1	9.07	0.00417	1.38	LV	CELLSTATES	vFB4	control_LMNA	12	18
WDFY2	0.692	0.0072	0.295	0.627	7.57	15.4	0.000281	2.14	LV	CELLSTATES	vFB4	control_LMNA	12	18
ELF1	0.691	0.00303	0.709	1.42	8.73	18.7	7.94e-05	2.52	LV	CELLSTATES	vFB4	control_LMNA	12	18
RBMS1	0.691	0.00311	1.72	3.39	9.94	18.5	8.44e-05	2.51	LV	CELLSTATES	vFB4	control_LMNA	12	18
WDFY3	0.691	0.00104	0.53	1.08	8.3	22.8	1.76e-05	2.98	LV	CELLSTATES	vFB4	control_LMNA	12	18
PDLIM1	0.69	0.0166	0.113	0.222	6.18	12.2	0.00106	1.78	LV	CELLSTATES	vFB4	control_LMNA	12	18
SOX5	0.69	0.0107	1.36	2.96	9.72	13.9	0.000515	1.97	LV	CELLSTATES	vFB4	control_LMNA	12	18
BMP2K	0.689	0.00808	0.148	0.297	6.49	15	0.000335	2.09	LV	CELLSTATES	vFB4	control_LMNA	12	18
KLC1	0.688	0.00353	0.202	0.41	6.96	18	0.000101	2.45	LV	CELLSTATES	vFB4	control_LMNA	12	18
SLC38A6	0.688	0.004	0.0825	0.182	5.79	17.5	0.000122	2.4	LV	CELLSTATES	vFB4	control_LMNA	12	18
STIM1	0.688	0.00185	0.209	0.444	7.05	20.6	3.89e-05	2.73	LV	CELLSTATES	vFB4	control_LMNA	12	18
CADPS2	0.686	0.00164	0.36	0.775	7.84	21.1	3.21e-05	2.79	LV	CELLSTATES	vFB4	control_LMNA	12	18
TIAM1	0.684	0.0119	0.218	0.442	7.04	13.4	0.000624	1.92	LV	CELLSTATES	vFB4	control_LMNA	12	18
PPP2R2A	0.683	0.00113	0.242	0.489	7.22	22.5	1.98e-05	2.95	LV	CELLSTATES	vFB4	control_LMNA	12	18
RFTN2	0.683	0.0192	0.299	0.607	7.54	11.6	0.00133	1.72	LV	CELLSTATES	vFB4	control_LMNA	12	18
UGGT2	0.683	0.0114	0.695	1.4	8.69	13.7	0.000572	1.94	LV	CELLSTATES	vFB4	control_LMNA	12	18
AC027117.2	0.682	0.0399	0.0783	0.165	5.72	9.2	0.00392	1.4	LV	CELLSTATES	vFB4	control_LMNA	12	18
EVL	0.681	0.0131	0.122	0.278	6.37	13	0.000734	1.88	LV	CELLSTATES	vFB4	control_LMNA	12	18
PARD3	0.681	0.000722	0.91	1.92	9.1	24.4	1.01e-05	3.14	LV	CELLSTATES	vFB4	control_LMNA	12	18
ANK3	0.68	0.00909	0.262	0.596	7.41	14.6	0.000395	2.04	LV	CELLSTATES	vFB4	control_LMNA	12	18
MAP4K5	0.68	0.00207	0.264	0.516	7.3	20.1	4.63e-05	2.68	LV	CELLSTATES	vFB4	control_LMNA	12	18
ABHD2	0.679	0.0107	0.129	0.279	6.38	13.9	0.000516	1.97	LV	CELLSTATES	vFB4	control_LMNA	12	18
ALDH7A1	0.679	0.00944	0.125	0.242	6.29	14.4	0.000417	2.02	LV	CELLSTATES	vFB4	control_LMNA	12	18
AUH	0.679	0.00441	0.222	0.491	7.17	17.2	0.000138	2.36	LV	CELLSTATES	vFB4	control_LMNA	12	18
TRIM22	0.677	0.028	0.115	0.25	6.25	10.4	0.00225	1.55	LV	CELLSTATES	vFB4	control_LMNA	12	18
HTT	0.676	0.000977	0.192	0.407	6.92	23.1	1.6e-05	3.01	LV	CELLSTATES	vFB4	control_LMNA	12	18
SWAP70	0.676	0.0169	0.15	0.287	6.55	12.1	0.0011	1.77	LV	CELLSTATES	vFB4	control_LMNA	12	18
EPC2	0.675	0.00431	0.224	0.457	7.08	17.3	0.000133	2.37	LV	CELLSTATES	vFB4	control_LMNA	12	18
DPYSL3	0.674	0.0302	0.318	0.692	7.62	10.2	0.00251	1.52	LV	CELLSTATES	vFB4	control_LMNA	12	18
FAM13A	0.674	0.0119	0.364	0.772	7.8	13.4	0.00063	1.92	LV	CELLSTATES	vFB4	control_LMNA	12	18
ANAPC4	0.672	0.0144	0.0838	0.178	5.8	12.7	0.00085	1.84	LV	CELLSTATES	vFB4	control_LMNA	12	18
FBXO42	0.672	0.0317	0.357	0.736	7.8	10	0.00273	1.5	LV	CELLSTATES	vFB4	control_LMNA	12	18
TFDP2	0.672	0.0171	0.246	0.525	7.33	12.1	0.00112	1.77	LV	CELLSTATES	vFB4	control_LMNA	12	18
C9orf3	0.671	0.00177	0.844	1.67	8.94	20.8	3.67e-05	2.75	LV	CELLSTATES	vFB4	control_LMNA	12	18
FRYL	0.671	0.000536	0.344	0.664	7.66	25.7	6.65e-06	3.27	LV	CELLSTATES	vFB4	control_LMNA	12	18
JMY	0.671	0.0165	0.083	0.156	5.74	12.2	0.00106	1.78	LV	CELLSTATES	vFB4	control_LMNA	12	18
MBNL1	0.671	0.00613	1.57	3.29	9.86	16	0.000226	2.21	LV	CELLSTATES	vFB4	control_LMNA	12	18
MED27	0.67	0.00332	0.183	0.376	6.86	18.3	9.23e-05	2.48	LV	CELLSTATES	vFB4	control_LMNA	12	18
DST	0.669	0.00223	1.6	3.3	9.88	19.8	5.14e-05	2.65	LV	CELLSTATES	vFB4	control_LMNA	12	18
MAPK8	0.669	0.00171	0.271	0.566	7.41	21	3.42e-05	2.77	LV	CELLSTATES	vFB4	control_LMNA	12	18
NCKAP1	0.669	0.00159	0.375	0.745	7.8	21.3	3.08e-05	2.8	LV	CELLSTATES	vFB4	control_LMNA	12	18
PDK3	0.667	0.0348	0.127	0.264	6.4	9.7	0.00313	1.46	LV	CELLSTATES	vFB4	control_LMNA	12	18
YTHDC1	0.667	0.00949	0.148	0.301	6.52	14.4	0.000423	2.02	LV	CELLSTATES	vFB4	control_LMNA	12	18
DIXDC1	0.666	0.0119	0.093	0.189	5.9	13.4	0.000628	1.92	LV	CELLSTATES	vFB4	control_LMNA	12	18
PTPRM	0.666	0.00164	0.55	1.15	8.39	21.2	3.2e-05	2.79	LV	CELLSTATES	vFB4	control_LMNA	12	18
FLG-AS1	0.665	0.0347	0.0984	0.194	5.99	9.71	0.00311	1.46	LV	CELLSTATES	vFB4	control_LMNA	12	18
NADK	0.665	0.0302	0.088	0.172	5.87	10.2	0.00251	1.52	LV	CELLSTATES	vFB4	control_LMNA	12	18
TXLNG	0.663	0.0376	0.0702	0.128	5.54	9.41	0.00356	1.43	LV	CELLSTATES	vFB4	control_LMNA	12	18
AC016831.7	0.661	0.0107	1.7	3.53	10	13.9	0.000515	1.97	LV	CELLSTATES	vFB4	control_LMNA	12	18
AP001528.2	0.661	0.0115	0.167	0.354	6.79	13.6	0.000584	1.94	LV	CELLSTATES	vFB4	control_LMNA	12	18
PRELID2	0.661	0.0153	0.143	0.318	6.57	12.5	0.000931	1.82	LV	CELLSTATES	vFB4	control_LMNA	12	18
ARGLU1	0.66	0.00318	0.813	1.45	8.81	18.4	8.68e-05	2.5	LV	CELLSTATES	vFB4	control_LMNA	12	18
ENTPD3-AS1	0.66	0.0229	0.0764	0.143	5.65	11.1	0.00172	1.64	LV	CELLSTATES	vFB4	control_LMNA	12	18
MTR	0.66	0.00545	0.245	0.458	7.18	16.4	0.000189	2.26	LV	CELLSTATES	vFB4	control_LMNA	12	18
BLZF1	0.659	0.00789	0.0862	0.174	5.83	15.1	0.000323	2.1	LV	CELLSTATES	vFB4	control_LMNA	12	18
ZC3H13	0.659	0.00278	0.141	0.284	6.48	19	6.95e-05	2.56	LV	CELLSTATES	vFB4	control_LMNA	12	18
CHD6	0.658	0.00531	0.251	0.516	7.26	16.5	0.000183	2.27	LV	CELLSTATES	vFB4	control_LMNA	12	18
RCL1	0.658	0.0113	0.106	0.203	6.09	13.7	0.000565	1.95	LV	CELLSTATES	vFB4	control_LMNA	12	18
C1QTNF3-AMACR	0.657	0.0392	0.0917	0.185	5.9	9.27	0.00381	1.41	LV	CELLSTATES	vFB4	control_LMNA	12	18
CEP290	0.657	0.00639	0.126	0.258	6.32	15.8	0.000237	2.19	LV	CELLSTATES	vFB4	control_LMNA	12	18
SLAIN2	0.657	0.00232	0.173	0.329	6.69	19.7	5.44e-05	2.63	LV	CELLSTATES	vFB4	control_LMNA	12	18
ABCC5	0.656	0.0215	0.129	0.263	6.32	11.3	0.00157	1.67	LV	CELLSTATES	vFB4	control_LMNA	12	18
AC104123.1	0.656	0.0373	0.0676	0.149	5.58	9.45	0.00351	1.43	LV	CELLSTATES	vFB4	control_LMNA	12	18
GMDS-DT	0.656	0.00333	0.474	0.996	8.17	18.3	9.3e-05	2.48	LV	CELLSTATES	vFB4	control_LMNA	12	18
SLC22A15	0.656	0.0226	0.151	0.314	6.56	11.1	0.00166	1.65	LV	CELLSTATES	vFB4	control_LMNA	12	18
TNS1	0.656	0.0115	0.398	0.773	7.86	13.6	0.000582	1.94	LV	CELLSTATES	vFB4	control_LMNA	12	18
IL1RAPL1	0.655	0.0365	0.645	1.28	8.56	9.53	0.00338	1.44	LV	CELLSTATES	vFB4	control_LMNA	12	18
NARS2	0.655	0.0257	0.0844	0.187	5.87	10.7	0.00202	1.59	LV	CELLSTATES	vFB4	control_LMNA	12	18
NAP1L1	0.654	0.00446	0.24	0.487	7.19	17.2	0.00014	2.35	LV	CELLSTATES	vFB4	control_LMNA	12	18
HACE1	0.653	0.0202	0.0846	0.163	5.8	11.5	0.00141	1.7	LV	CELLSTATES	vFB4	control_LMNA	12	18
LRP11	0.653	0.036	0.0785	0.155	5.67	9.59	0.00329	1.44	LV	CELLSTATES	vFB4	control_LMNA	12	18
MAGI2	0.653	0.00353	0.955	2.01	9.17	18	0.000102	2.45	LV	CELLSTATES	vFB4	control_LMNA	12	18
FBXO38	0.651	0.0292	0.115	0.227	6.22	10.3	0.00239	1.53	LV	CELLSTATES	vFB4	control_LMNA	12	18
NDE1	0.651	0.0142	0.124	0.242	6.29	12.8	0.000826	1.85	LV	CELLSTATES	vFB4	control_LMNA	12	18
PAG1	0.65	0.0144	0.255	0.559	7.32	12.7	0.000851	1.84	LV	CELLSTATES	vFB4	control_LMNA	12	18
PIK3C3	0.65	0.00526	0.178	0.347	6.77	16.5	0.00018	2.28	LV	CELLSTATES	vFB4	control_LMNA	12	18
BNIP3L	0.648	0.00441	0.611	1.23	8.55	17.2	0.000138	2.36	LV	CELLSTATES	vFB4	control_LMNA	12	18
CCNY	0.648	0.00768	0.475	0.883	8.06	15.2	0.000307	2.11	LV	CELLSTATES	vFB4	control_LMNA	12	18
PCDH9	0.648	0.0103	1.75	3.53	10	14.1	0.000483	1.99	LV	CELLSTATES	vFB4	control_LMNA	12	18
SH3BGRL	0.648	0.00281	0.171	0.376	6.78	19	7.07e-05	2.55	LV	CELLSTATES	vFB4	control_LMNA	12	18
TOP2B	0.647	0.0103	0.17	0.345	6.72	14	0.000488	1.99	LV	CELLSTATES	vFB4	control_LMNA	12	18
BOC	0.645	0.0315	0.111	0.267	6.24	10	0.00269	1.5	LV	CELLSTATES	vFB4	control_LMNA	12	18
KLF3	0.645	0.0153	0.33	0.542	7.48	12.5	0.000926	1.82	LV	CELLSTATES	vFB4	control_LMNA	12	18
BTBD10	0.644	0.0121	0.109	0.215	6.13	13.4	0.000644	1.92	LV	CELLSTATES	vFB4	control_LMNA	12	18
KLHL24	0.644	0.0132	0.202	0.43	7.01	13	0.00074	1.88	LV	CELLSTATES	vFB4	control_LMNA	12	18
CPED1	0.643	0.0122	0.235	0.515	7.21	13.3	0.000659	1.91	LV	CELLSTATES	vFB4	control_LMNA	12	18
APPL2	0.642	0.00291	0.194	0.38	6.92	18.8	7.52e-05	2.54	LV	CELLSTATES	vFB4	control_LMNA	12	18
ERGIC1	0.642	0.0252	0.187	0.341	6.78	10.8	0.00196	1.6	LV	CELLSTATES	vFB4	control_LMNA	12	18
TACC1	0.642	0.0302	0.935	1.85	9.11	10.2	0.00252	1.52	LV	CELLSTATES	vFB4	control_LMNA	12	18
ZFP30	0.642	0.0419	0.0634	0.121	5.46	9.04	0.00422	1.38	LV	CELLSTATES	vFB4	control_LMNA	12	18
MIPEP	0.641	0.0407	0.092	0.188	5.89	9.14	0.00403	1.39	LV	CELLSTATES	vFB4	control_LMNA	12	18
GAREM1	0.64	0.0168	0.152	0.303	6.58	12.1	0.00108	1.78	LV	CELLSTATES	vFB4	control_LMNA	12	18
DENND1A	0.639	0.00199	0.644	1.27	8.56	20.3	4.38e-05	2.7	LV	CELLSTATES	vFB4	control_LMNA	12	18
ATXN7L1	0.638	0.00518	0.236	0.463	7.14	16.6	0.000175	2.29	LV	CELLSTATES	vFB4	control_LMNA	12	18
TP53I3	0.638	0.0365	0.0664	0.119	5.42	9.53	0.00338	1.44	LV	CELLSTATES	vFB4	control_LMNA	12	18
WARS2	0.637	0.02	0.121	0.232	6.28	11.5	0.00139	1.7	LV	CELLSTATES	vFB4	control_LMNA	12	18
N4BP2L1	0.636	0.0375	0.0931	0.2	6.01	9.42	0.00355	1.43	LV	CELLSTATES	vFB4	control_LMNA	12	18
AFDN	0.635	0.00661	0.434	0.812	7.95	15.7	0.00025	2.18	LV	CELLSTATES	vFB4	control_LMNA	12	18
FSTL1	0.635	0.00808	0.821	1.75	8.95	15	0.000336	2.09	LV	CELLSTATES	vFB4	control_LMNA	12	18
RBM12B	0.635	0.0305	0.0801	0.149	5.68	10.1	0.00256	1.52	LV	CELLSTATES	vFB4	control_LMNA	12	18
RFX3	0.635	0.0057	0.244	0.476	7.17	16.3	0.000201	2.24	LV	CELLSTATES	vFB4	control_LMNA	12	18
RREB1	0.635	0.00355	0.177	0.373	6.82	18	0.000104	2.45	LV	CELLSTATES	vFB4	control_LMNA	12	18
ARID1B	0.634	0.00182	1.34	2.66	9.62	20.7	3.81e-05	2.74	LV	CELLSTATES	vFB4	control_LMNA	12	18
HIVEP1	0.633	0.0151	0.221	0.418	7.01	12.6	0.000903	1.82	LV	CELLSTATES	vFB4	control_LMNA	12	18
TBC1D32	0.633	0.0284	0.126	0.253	6.32	10.4	0.00231	1.55	LV	CELLSTATES	vFB4	control_LMNA	12	18
BOD1L1	0.632	0.0357	0.279	0.459	7.24	9.62	0.00324	1.45	LV	CELLSTATES	vFB4	control_LMNA	12	18
DOK6	0.632	0.0069	0.168	0.364	6.75	15.5	0.000266	2.16	LV	CELLSTATES	vFB4	control_LMNA	12	18
COL8A1	0.631	0.015	1.23	2.48	9.46	12.6	0.000901	1.82	LV	CELLSTATES	vFB4	control_LMNA	12	18
HBP1	0.631	0.0199	0.124	0.239	6.27	11.6	0.00138	1.7	LV	CELLSTATES	vFB4	control_LMNA	12	18
TATDN1	0.631	0.0204	0.117	0.219	6.18	11.4	0.00145	1.69	LV	CELLSTATES	vFB4	control_LMNA	12	18
ZMIZ1	0.631	0.0165	0.29	0.597	7.44	12.2	0.00106	1.78	LV	CELLSTATES	vFB4	control_LMNA	12	18
AFF1	0.63	0.00366	0.845	1.68	8.98	17.8	0.000109	2.44	LV	CELLSTATES	vFB4	control_LMNA	12	18
MLLT3	0.63	0.0264	0.221	0.456	7.09	10.6	0.00208	1.58	LV	CELLSTATES	vFB4	control_LMNA	12	18
ZNF44	0.63	0.0174	0.155	0.28	6.54	12	0.00115	1.76	LV	CELLSTATES	vFB4	control_LMNA	12	18
MAP4K3	0.629	0.000892	0.377	0.739	7.8	23.4	1.42e-05	3.05	LV	CELLSTATES	vFB4	control_LMNA	12	18
LRRC58	0.628	0.0486	0.0766	0.153	5.65	8.5	0.00543	1.31	LV	CELLSTATES	vFB4	control_LMNA	12	18
MGMT	0.628	0.0199	0.164	0.309	6.6	11.6	0.00139	1.7	LV	CELLSTATES	vFB4	control_LMNA	12	18
ZNF326	0.627	0.0141	0.113	0.215	6.13	12.8	0.000815	1.85	LV	CELLSTATES	vFB4	control_LMNA	12	18
SRGAP1	0.626	0.00275	0.554	1.05	8.33	19.1	6.82e-05	2.56	LV	CELLSTATES	vFB4	control_LMNA	12	18
DENND4C	0.625	0.00259	0.528	0.997	8.26	19.3	6.28e-05	2.59	LV	CELLSTATES	vFB4	control_LMNA	12	18
C11orf80	0.624	0.0339	0.224	0.406	7.02	9.78	0.00302	1.47	LV	CELLSTATES	vFB4	control_LMNA	12	18
RBMS3	0.623	0.0183	1.16	2.55	9.49	11.8	0.00125	1.74	LV	CELLSTATES	vFB4	control_LMNA	12	18
ESYT2	0.622	0.00673	0.577	1.11	8.37	15.6	0.000258	2.17	LV	CELLSTATES	vFB4	control_LMNA	12	18
FCHO2	0.622	0.00291	0.241	0.486	7.19	18.8	7.49e-05	2.54	LV	CELLSTATES	vFB4	control_LMNA	12	18
KAT6B	0.622	0.00171	0.327	0.656	7.65	21	3.42e-05	2.77	LV	CELLSTATES	vFB4	control_LMNA	12	18
MFAP5	0.621	0.048	1.13	2.25	9.39	8.56	0.00527	1.32	LV	CELLSTATES	vFB4	control_LMNA	12	18
PCMTD1	0.621	0.00284	0.315	0.635	7.56	18.9	7.21e-05	2.55	LV	CELLSTATES	vFB4	control_LMNA	12	18
SMYD3	0.621	0.00272	0.741	1.45	8.77	19.1	6.71e-05	2.57	LV	CELLSTATES	vFB4	control_LMNA	12	18
TTLL7	0.62	0.00571	0.335	0.631	7.61	16.2	0.000203	2.24	LV	CELLSTATES	vFB4	control_LMNA	12	18
CSRNP3	0.619	0.017	0.15	0.304	6.52	12.1	0.00111	1.77	LV	CELLSTATES	vFB4	control_LMNA	12	18
FAM92A	0.619	0.0373	0.113	0.212	6.14	9.45	0.0035	1.43	LV	CELLSTATES	vFB4	control_LMNA	12	18
PRKAG2	0.619	0.0328	0.303	0.598	7.54	9.88	0.00289	1.48	LV	CELLSTATES	vFB4	control_LMNA	12	18
TOR1AIP1	0.619	0.016	0.128	0.25	6.29	12.3	0.001	1.8	LV	CELLSTATES	vFB4	control_LMNA	12	18
RCBTB2	0.617	0.0308	0.0691	0.145	5.57	10.1	0.0026	1.51	LV	CELLSTATES	vFB4	control_LMNA	12	18
AACS	0.616	0.0423	0.0833	0.153	5.75	9	0.00431	1.37	LV	CELLSTATES	vFB4	control_LMNA	12	18
ZNF780B	0.616	0.0143	0.102	0.204	6.03	12.8	0.000831	1.85	LV	CELLSTATES	vFB4	control_LMNA	12	18
TENT4A	0.615	0.0171	0.102	0.209	6.05	12	0.00112	1.77	LV	CELLSTATES	vFB4	control_LMNA	12	18
FOXN3	0.614	0.00281	0.925	1.84	9.09	19	7.09e-05	2.55	LV	CELLSTATES	vFB4	control_LMNA	12	18
KANK1	0.613	0.0144	0.701	1.4	8.71	12.7	0.000848	1.84	LV	CELLSTATES	vFB4	control_LMNA	12	18
UBN2	0.613	0.0124	0.145	0.284	6.49	13.3	0.000674	1.91	LV	CELLSTATES	vFB4	control_LMNA	12	18
NDRG1	0.612	0.0247	0.199	0.394	6.89	10.8	0.00191	1.61	LV	CELLSTATES	vFB4	control_LMNA	12	18
RMND5A	0.612	0.0385	0.0692	0.141	5.57	9.33	0.00369	1.41	LV	CELLSTATES	vFB4	control_LMNA	12	18
YPEL2	0.612	0.0269	0.172	0.324	6.71	10.6	0.00214	1.57	LV	CELLSTATES	vFB4	control_LMNA	12	18
AC124312.1	0.611	0.0474	0.107	0.214	6.07	8.6	0.00517	1.32	LV	CELLSTATES	vFB4	control_LMNA	12	18
PAM	0.611	0.00468	0.51	1.09	8.29	17	0.000151	2.33	LV	CELLSTATES	vFB4	control_LMNA	12	18
TCP11L1	0.611	0.0247	0.12	0.238	6.26	10.8	0.00191	1.61	LV	CELLSTATES	vFB4	control_LMNA	12	18
TBC1D5	0.607	0.00283	0.876	1.69	8.98	19	7.15e-05	2.55	LV	CELLSTATES	vFB4	control_LMNA	12	18
COMMD10	0.606	0.00616	0.346	0.661	7.66	15.9	0.000228	2.21	LV	CELLSTATES	vFB4	control_LMNA	12	18
NIN	0.606	0.00997	0.164	0.33	6.66	14.2	0.000463	2	LV	CELLSTATES	vFB4	control_LMNA	12	18
OGA	0.606	0.00355	0.425	0.882	8.06	18	0.000104	2.45	LV	CELLSTATES	vFB4	control_LMNA	12	18
SMCHD1	0.605	0.0034	0.426	0.819	7.97	18.2	9.58e-05	2.47	LV	CELLSTATES	vFB4	control_LMNA	12	18
C1orf21	0.604	0.0048	0.673	1.23	8.58	16.9	0.000157	2.32	LV	CELLSTATES	vFB4	control_LMNA	12	18
MAST4	0.604	0.0309	0.443	0.859	8.01	10.1	0.00262	1.51	LV	CELLSTATES	vFB4	control_LMNA	12	18
AGPS	0.602	0.00699	0.181	0.352	6.77	15.5	0.000271	2.16	LV	CELLSTATES	vFB4	control_LMNA	12	18
ATP2B1	0.602	0.00773	0.132	0.261	6.39	15.2	0.00031	2.11	LV	CELLSTATES	vFB4	control_LMNA	12	18
SMARCAL1	0.602	0.0351	0.062	0.122	5.43	9.67	0.00318	1.45	LV	CELLSTATES	vFB4	control_LMNA	12	18
KIF13A	0.6	0.00529	0.565	1.16	8.4	16.5	0.000182	2.28	LV	CELLSTATES	vFB4	control_LMNA	12	18
LINC00662	0.6	0.0218	0.107	0.224	6.12	11.2	0.00158	1.66	LV	CELLSTATES	vFB4	control_LMNA	12	18
MBOAT1	0.599	0.0485	0.103	0.195	5.99	8.51	0.00539	1.31	LV	CELLSTATES	vFB4	control_LMNA	12	18
AMOTL1	0.598	0.0302	0.163	0.3	6.59	10.2	0.00252	1.52	LV	CELLSTATES	vFB4	control_LMNA	12	18
CCDC50	0.598	0.0121	0.139	0.284	6.43	13.4	0.000644	1.92	LV	CELLSTATES	vFB4	control_LMNA	12	18
PIKFYVE	0.598	0.0209	0.139	0.295	6.49	11.4	0.0015	1.68	LV	CELLSTATES	vFB4	control_LMNA	12	18
JAK1	0.596	0.0171	0.259	0.495	7.27	12	0.00112	1.77	LV	CELLSTATES	vFB4	control_LMNA	12	18
TRAF3IP2-AS1	0.596	0.0172	0.316	0.583	7.52	12	0.00113	1.76	LV	CELLSTATES	vFB4	control_LMNA	12	18
MRPS31	0.594	0.0174	0.0963	0.19	5.94	12	0.00116	1.76	LV	CELLSTATES	vFB4	control_LMNA	12	18
ZBTB20	0.594	0.0124	4.87	9.72	11.5	13.3	0.000672	1.91	LV	CELLSTATES	vFB4	control_LMNA	12	18
DOCK1	0.593	0.00262	0.666	1.26	8.57	19.3	6.36e-05	2.58	LV	CELLSTATES	vFB4	control_LMNA	12	18
HIVEP2	0.593	0.0444	0.295	0.555	7.4	8.83	0.00464	1.35	LV	CELLSTATES	vFB4	control_LMNA	12	18
MYO9A	0.593	0.00133	0.682	1.35	8.66	21.9	2.43e-05	2.88	LV	CELLSTATES	vFB4	control_LMNA	12	18
SAFB2	0.593	0.0456	0.0812	0.18	5.86	8.74	0.00484	1.34	LV	CELLSTATES	vFB4	control_LMNA	12	18
TMEM260	0.593	0.0156	0.13	0.231	6.29	12.4	0.000977	1.81	LV	CELLSTATES	vFB4	control_LMNA	12	18
MACF1	0.592	0.00808	0.698	1.29	8.62	15	0.000334	2.09	LV	CELLSTATES	vFB4	control_LMNA	12	18
FARS2	0.591	0.012	0.322	0.597	7.54	13.4	0.000637	1.92	LV	CELLSTATES	vFB4	control_LMNA	12	18
GXYLT1	0.59	0.0393	0.086	0.147	5.75	9.26	0.00383	1.41	LV	CELLSTATES	vFB4	control_LMNA	12	18
STK24	0.59	0.0122	0.247	0.453	7.15	13.3	0.00065	1.92	LV	CELLSTATES	vFB4	control_LMNA	12	18
GALNT7	0.589	0.0281	0.208	0.389	6.89	10.4	0.00227	1.55	LV	CELLSTATES	vFB4	control_LMNA	12	18
PLA2R1	0.589	0.0266	0.106	0.203	6.06	10.6	0.00211	1.57	LV	CELLSTATES	vFB4	control_LMNA	12	18
CEP95	0.588	0.0151	0.147	0.264	6.47	12.5	0.000909	1.82	LV	CELLSTATES	vFB4	control_LMNA	12	18
ICE1	0.587	0.0149	0.123	0.231	6.28	12.6	0.000883	1.83	LV	CELLSTATES	vFB4	control_LMNA	12	18
ANK2	0.586	0.0132	0.454	0.898	8.08	13	0.000743	1.88	LV	CELLSTATES	vFB4	control_LMNA	12	18
CA5B	0.586	0.0227	0.143	0.287	6.53	11.1	0.00168	1.64	LV	CELLSTATES	vFB4	control_LMNA	12	18
PTPN9	0.586	0.0243	0.293	0.567	7.47	10.9	0.00185	1.62	LV	CELLSTATES	vFB4	control_LMNA	12	18
NBN	0.585	0.0488	0.0885	0.166	5.79	8.48	0.00547	1.31	LV	CELLSTATES	vFB4	control_LMNA	12	18
PPP6R3	0.585	0.00133	0.505	0.964	8.19	21.9	2.45e-05	2.88	LV	CELLSTATES	vFB4	control_LMNA	12	18
RNF180	0.585	0.0114	0.203	0.388	6.92	13.6	0.000574	1.94	LV	CELLSTATES	vFB4	control_LMNA	12	18
SLC44A1	0.585	0.0188	0.287	0.541	7.39	11.7	0.0013	1.72	LV	CELLSTATES	vFB4	control_LMNA	12	18
PACRGL	0.584	0.0174	0.11	0.213	6.13	12	0.00116	1.76	LV	CELLSTATES	vFB4	control_LMNA	12	18
RASA2	0.584	0.0173	0.207	0.407	6.99	12	0.00114	1.76	LV	CELLSTATES	vFB4	control_LMNA	12	18
ZNF407	0.584	0.0268	0.286	0.559	7.38	10.6	0.00213	1.57	LV	CELLSTATES	vFB4	control_LMNA	12	18
STON2	0.583	0.0492	0.379	0.716	7.76	8.46	0.00553	1.31	LV	CELLSTATES	vFB4	control_LMNA	12	18
WDR35	0.583	0.021	0.111	0.208	6.12	11.3	0.00151	1.68	LV	CELLSTATES	vFB4	control_LMNA	12	18
PRKCE	0.582	0.0188	0.443	0.904	8.07	11.7	0.0013	1.72	LV	CELLSTATES	vFB4	control_LMNA	12	18
SENP7	0.582	0.0108	0.236	0.45	7.1	13.8	0.000527	1.97	LV	CELLSTATES	vFB4	control_LMNA	12	18
EVC2	0.581	0.0134	0.204	0.389	6.94	13	0.000754	1.87	LV	CELLSTATES	vFB4	control_LMNA	12	18
LENG8	0.58	0.00651	0.22	0.42	7.05	15.8	0.000245	2.19	LV	CELLSTATES	vFB4	control_LMNA	12	18
PDS5A	0.58	0.0048	0.466	0.869	8.09	16.9	0.000157	2.32	LV	CELLSTATES	vFB4	control_LMNA	12	18
WASF2	0.58	0.00346	0.401	0.765	7.9	18.1	9.82e-05	2.46	LV	CELLSTATES	vFB4	control_LMNA	12	18
TTLL11	0.579	0.0374	0.0814	0.133	5.62	9.43	0.00354	1.43	LV	CELLSTATES	vFB4	control_LMNA	12	18
LHFPL2	0.578	0.0315	0.27	0.473	7.23	10	0.0027	1.5	LV	CELLSTATES	vFB4	control_LMNA	12	18
EGFR	0.577	0.0151	1.19	2.26	9.42	12.5	0.000913	1.82	LV	CELLSTATES	vFB4	control_LMNA	12	18
AKAP13	0.575	0.00613	2.18	4.21	10.3	15.9	0.000226	2.21	LV	CELLSTATES	vFB4	control_LMNA	12	18
ANKS1A	0.575	0.00906	0.248	0.466	7.2	14.6	0.000389	2.04	LV	CELLSTATES	vFB4	control_LMNA	12	18
ATP11A	0.575	0.0348	0.23	0.408	7.02	9.7	0.00313	1.46	LV	CELLSTATES	vFB4	control_LMNA	12	18
FAR1	0.575	0.0109	0.208	0.396	6.95	13.8	0.000538	1.96	LV	CELLSTATES	vFB4	control_LMNA	12	18
PRKD1	0.575	0.0119	0.315	0.629	7.56	13.4	0.000627	1.92	LV	CELLSTATES	vFB4	control_LMNA	12	18
CSNK1G3	0.574	0.0166	0.157	0.301	6.54	12.2	0.00107	1.78	LV	CELLSTATES	vFB4	control_LMNA	12	18
MAP4	0.574	0.0127	1.03	1.89	9.16	13.2	0.000697	1.9	LV	CELLSTATES	vFB4	control_LMNA	12	18
NBPF11	0.574	0.036	0.0914	0.186	5.89	9.6	0.00328	1.44	LV	CELLSTATES	vFB4	control_LMNA	12	18
MTMR10	0.572	0.0394	0.0595	0.11	5.31	9.25	0.00384	1.4	LV	CELLSTATES	vFB4	control_LMNA	12	18
CDKL1	0.571	0.0399	0.177	0.336	6.75	9.2	0.00392	1.4	LV	CELLSTATES	vFB4	control_LMNA	12	18
GLUD1	0.571	0.00807	0.227	0.428	7.08	15	0.000333	2.09	LV	CELLSTATES	vFB4	control_LMNA	12	18
PDZD2	0.571	0.0281	0.732	1.41	8.73	10.4	0.00226	1.55	LV	CELLSTATES	vFB4	control_LMNA	12	18
TTC37	0.571	0.00596	0.242	0.464	7.16	16.1	0.000217	2.22	LV	CELLSTATES	vFB4	control_LMNA	12	18
ANTXR2	0.57	0.0311	0.376	0.765	7.82	10.1	0.00264	1.51	LV	CELLSTATES	vFB4	control_LMNA	12	18
LRBA	0.57	0.00221	0.38	0.757	7.83	19.9	5.03e-05	2.66	LV	CELLSTATES	vFB4	control_LMNA	12	18
STK38	0.569	0.0157	0.265	0.496	7.32	12.4	0.000979	1.81	LV	CELLSTATES	vFB4	control_LMNA	12	18
ULK1	0.569	0.0424	0.101	0.194	5.99	8.99	0.00433	1.37	LV	CELLSTATES	vFB4	control_LMNA	12	18
DYNC1LI1	0.568	0.0122	0.127	0.24	6.32	13.3	0.000662	1.91	LV	CELLSTATES	vFB4	control_LMNA	12	18
IL17RD	0.566	0.0444	0.0895	0.173	5.82	8.83	0.00465	1.35	LV	CELLSTATES	vFB4	control_LMNA	12	18
RUFY3	0.566	0.00662	0.447	0.851	8.01	15.7	0.000251	2.18	LV	CELLSTATES	vFB4	control_LMNA	12	18
CCDC149	0.565	0.0494	0.066	0.135	5.46	8.44	0.00557	1.31	LV	CELLSTATES	vFB4	control_LMNA	12	18
EFR3A	0.565	0.0119	0.152	0.296	6.52	13.5	0.000619	1.93	LV	CELLSTATES	vFB4	control_LMNA	12	18
WDR48	0.565	0.0424	0.0812	0.16	5.72	8.99	0.00433	1.37	LV	CELLSTATES	vFB4	control_LMNA	12	18
KATNAL1	0.564	0.0153	0.158	0.292	6.54	12.5	0.00094	1.82	LV	CELLSTATES	vFB4	control_LMNA	12	18
NBPF9	0.564	0.0477	0.0871	0.175	5.83	8.58	0.00523	1.32	LV	CELLSTATES	vFB4	control_LMNA	12	18
SMARCA2	0.563	0.0142	0.275	0.548	7.38	12.8	0.000826	1.85	LV	CELLSTATES	vFB4	control_LMNA	12	18
BTBD7	0.562	0.00928	0.257	0.47	7.21	14.5	0.000407	2.03	LV	CELLSTATES	vFB4	control_LMNA	12	18
CNIH3	0.562	0.0473	0.0764	0.15	5.62	8.61	0.00514	1.33	LV	CELLSTATES	vFB4	control_LMNA	12	18
DCBLD2	0.561	0.0107	0.29	0.564	7.43	13.9	0.000519	1.97	LV	CELLSTATES	vFB4	control_LMNA	12	18
MCUB	0.559	0.0184	0.265	0.485	7.27	11.8	0.00126	1.73	LV	CELLSTATES	vFB4	control_LMNA	12	18
MAP3K3	0.558	0.0156	0.195	0.372	6.9	12.4	0.000976	1.81	LV	CELLSTATES	vFB4	control_LMNA	12	18
NRP1	0.558	0.0245	0.213	0.399	6.95	10.8	0.00188	1.61	LV	CELLSTATES	vFB4	control_LMNA	12	18
TSC22D2	0.557	0.0411	0.143	0.277	6.44	9.11	0.00409	1.39	LV	CELLSTATES	vFB4	control_LMNA	12	18
USP24	0.556	0.0261	0.241	0.425	7.09	10.6	0.00205	1.58	LV	CELLSTATES	vFB4	control_LMNA	12	18
CELF2	0.555	0.0219	2.21	4.42	10.3	11.2	0.0016	1.66	LV	CELLSTATES	vFB4	control_LMNA	12	18
NBPF12	0.554	0.0278	0.0932	0.185	5.96	10.5	0.00222	1.56	LV	CELLSTATES	vFB4	control_LMNA	12	18
ZNF280D	0.554	0.0307	0.114	0.247	6.24	10.1	0.00258	1.51	LV	CELLSTATES	vFB4	control_LMNA	12	18
TMEM131	0.553	0.00906	0.225	0.435	7.06	14.6	0.00039	2.04	LV	CELLSTATES	vFB4	control_LMNA	12	18
ATXN10	0.552	0.00959	0.298	0.572	7.47	14.3	0.000431	2.02	LV	CELLSTATES	vFB4	control_LMNA	12	18
ITGAV	0.552	0.039	0.206	0.373	6.88	9.29	0.00377	1.41	LV	CELLSTATES	vFB4	control_LMNA	12	18
DENND6A	0.55	0.0107	0.314	0.601	7.54	13.9	0.000521	1.97	LV	CELLSTATES	vFB4	control_LMNA	12	18
NUBPL	0.55	0.0132	0.228	0.44	7.09	13	0.000743	1.88	LV	CELLSTATES	vFB4	control_LMNA	12	18
ZNF83	0.55	0.00776	0.355	0.659	7.69	15.1	0.000314	2.11	LV	CELLSTATES	vFB4	control_LMNA	12	18
ADD3	0.547	0.0128	1.07	2.04	9.25	13.2	0.000703	1.89	LV	CELLSTATES	vFB4	control_LMNA	12	18
DIAPH1	0.547	0.0408	0.176	0.328	6.72	9.14	0.00404	1.39	LV	CELLSTATES	vFB4	control_LMNA	12	18
ECHDC2	0.546	0.0138	0.719	1.42	8.78	12.9	0.000787	1.86	LV	CELLSTATES	vFB4	control_LMNA	12	18
KAT2B	0.546	0.0347	0.106	0.201	6.05	9.71	0.00311	1.46	LV	CELLSTATES	vFB4	control_LMNA	12	18
FCHSD2	0.545	0.0296	0.514	0.989	8.25	10.3	0.00244	1.53	LV	CELLSTATES	vFB4	control_LMNA	12	18
PON2	0.545	0.0226	0.125	0.251	6.33	11.1	0.00168	1.65	LV	CELLSTATES	vFB4	control_LMNA	12	18
UBE2Q2	0.545	0.0153	0.175	0.313	6.68	12.5	0.000943	1.82	LV	CELLSTATES	vFB4	control_LMNA	12	18
RALGAPA1	0.543	0.00362	0.518	0.949	8.2	17.9	0.000107	2.44	LV	CELLSTATES	vFB4	control_LMNA	12	18
AF117829.1	0.542	0.0472	0.341	0.613	7.57	8.62	0.00513	1.33	LV	CELLSTATES	vFB4	control_LMNA	12	18
APLF	0.542	0.0488	0.0694	0.144	5.56	8.48	0.00547	1.31	LV	CELLSTATES	vFB4	control_LMNA	12	18
TBC1D19	0.542	0.0109	0.18	0.364	6.83	13.8	0.000534	1.96	LV	CELLSTATES	vFB4	control_LMNA	12	18
RABGAP1	0.537	0.0202	0.247	0.448	7.18	11.5	0.00142	1.7	LV	CELLSTATES	vFB4	control_LMNA	12	18
BABAM2	0.536	0.00572	0.366	0.709	7.77	16.2	0.000204	2.24	LV	CELLSTATES	vFB4	control_LMNA	12	18
ATP11B	0.535	0.0192	0.188	0.332	6.79	11.6	0.00133	1.72	LV	CELLSTATES	vFB4	control_LMNA	12	18
CFAP44	0.535	0.041	0.0913	0.168	5.86	9.13	0.00406	1.39	LV	CELLSTATES	vFB4	control_LMNA	12	18
ZNF518A	0.535	0.0361	0.194	0.337	6.84	9.58	0.00331	1.44	LV	CELLSTATES	vFB4	control_LMNA	12	18
KIF27	0.534	0.0452	0.0836	0.15	5.74	8.77	0.00477	1.34	LV	CELLSTATES	vFB4	control_LMNA	12	18
ZBTB1	0.534	0.0464	0.238	0.415	7.04	8.69	0.00497	1.33	LV	CELLSTATES	vFB4	control_LMNA	12	18
IQCB1	0.532	0.0421	0.152	0.275	6.5	9.03	0.00425	1.38	LV	CELLSTATES	vFB4	control_LMNA	12	18
RNF130	0.532	0.0142	0.192	0.373	6.87	12.8	0.000819	1.85	LV	CELLSTATES	vFB4	control_LMNA	12	18
OSBPL8	0.531	0.0108	0.294	0.582	7.45	13.9	0.000525	1.97	LV	CELLSTATES	vFB4	control_LMNA	12	18
XPO7	0.53	0.0365	0.116	0.213	6.11	9.53	0.00338	1.44	LV	CELLSTATES	vFB4	control_LMNA	12	18
SLCO3A1	0.529	0.042	0.252	0.493	7.27	9.03	0.00424	1.38	LV	CELLSTATES	vFB4	control_LMNA	12	18
CLK4	0.528	0.0384	0.129	0.233	6.33	9.34	0.00368	1.42	LV	CELLSTATES	vFB4	control_LMNA	12	18
GALNT11	0.528	0.024	0.171	0.328	6.72	10.9	0.00182	1.62	LV	CELLSTATES	vFB4	control_LMNA	12	18
KIDINS220	0.527	0.0108	0.281	0.546	7.38	13.8	0.000532	1.96	LV	CELLSTATES	vFB4	control_LMNA	12	18
PTPRK	0.527	0.0239	0.576	1.12	8.39	10.9	0.00181	1.62	LV	CELLSTATES	vFB4	control_LMNA	12	18
DCAF6	0.526	0.0144	0.417	0.772	7.91	12.7	0.000848	1.84	LV	CELLSTATES	vFB4	control_LMNA	12	18
OGT	0.526	0.0124	0.36	0.632	7.66	13.2	0.000679	1.9	LV	CELLSTATES	vFB4	control_LMNA	12	18
PAPOLA	0.525	0.0455	0.196	0.368	6.86	8.76	0.00481	1.34	LV	CELLSTATES	vFB4	control_LMNA	12	18
TMEM131L	0.525	0.0329	0.188	0.371	6.89	9.87	0.00291	1.48	LV	CELLSTATES	vFB4	control_LMNA	12	18
ZEB1	0.525	0.0212	1.58	3.02	9.8	11.3	0.00153	1.67	LV	CELLSTATES	vFB4	control_LMNA	12	18
RABGAP1L	0.524	0.00381	0.77	1.43	8.77	17.7	0.000115	2.42	LV	CELLSTATES	vFB4	control_LMNA	12	18
RALGAPA2	0.524	0.0321	0.146	0.266	6.46	9.96	0.00279	1.49	LV	CELLSTATES	vFB4	control_LMNA	12	18
RAP1A	0.524	0.0127	0.377	0.674	7.77	13.2	0.000698	1.9	LV	CELLSTATES	vFB4	control_LMNA	12	18
SOS2	0.523	0.0073	0.399	0.725	7.83	15.4	0.000286	2.14	LV	CELLSTATES	vFB4	control_LMNA	12	18
EP400	0.522	0.0498	0.133	0.242	6.32	8.42	0.00563	1.3	LV	CELLSTATES	vFB4	control_LMNA	12	18
RB1CC1	0.522	0.0289	0.3	0.568	7.5	10.3	0.00235	1.54	LV	CELLSTATES	vFB4	control_LMNA	12	18
RORA	0.522	0.0489	3.47	6.56	11	8.48	0.00548	1.31	LV	CELLSTATES	vFB4	control_LMNA	12	18
RBM33	0.52	0.0174	0.291	0.525	7.35	12	0.00116	1.76	LV	CELLSTATES	vFB4	control_LMNA	12	18
PARP4	0.519	0.0315	0.206	0.385	6.93	10	0.00269	1.5	LV	CELLSTATES	vFB4	control_LMNA	12	18
PCOLCE2	0.519	0.0475	1.78	3.15	9.91	8.59	0.0052	1.32	LV	CELLSTATES	vFB4	control_LMNA	12	18
BTBD9	0.517	0.0125	0.41	0.774	7.91	13.2	0.000684	1.9	LV	CELLSTATES	vFB4	control_LMNA	12	18
FAM120B	0.517	0.00959	0.238	0.431	7.11	14.3	0.000433	2.02	LV	CELLSTATES	vFB4	control_LMNA	12	18
MINDY3	0.517	0.0218	0.144	0.256	6.39	11.2	0.00159	1.66	LV	CELLSTATES	vFB4	control_LMNA	12	18
GTDC1	0.516	0.018	0.301	0.604	7.52	11.9	0.00121	1.75	LV	CELLSTATES	vFB4	control_LMNA	12	18
SFSWAP	0.515	0.0275	0.178	0.33	6.73	10.5	0.00219	1.56	LV	CELLSTATES	vFB4	control_LMNA	12	18
KDM6A	0.514	0.0202	0.312	0.575	7.52	11.5	0.00142	1.7	LV	CELLSTATES	vFB4	control_LMNA	12	18
UBR5	0.514	0.0069	0.505	0.906	8.15	15.5	0.000265	2.16	LV	CELLSTATES	vFB4	control_LMNA	12	18
ANXA4	0.512	0.0153	0.287	0.552	7.41	12.5	0.000931	1.82	LV	CELLSTATES	vFB4	control_LMNA	12	18
PPP1R12A	0.512	0.01	0.331	0.607	7.58	14.2	0.000466	2	LV	CELLSTATES	vFB4	control_LMNA	12	18
MBNL2	0.51	0.0177	0.345	0.638	7.66	11.9	0.00119	1.75	LV	CELLSTATES	vFB4	control_LMNA	12	18
RERE	0.51	0.00881	0.907	1.64	8.99	14.7	0.000374	2.05	LV	CELLSTATES	vFB4	control_LMNA	12	18
SCAF11	0.51	0.00759	0.416	0.771	7.91	15.2	0.000302	2.12	LV	CELLSTATES	vFB4	control_LMNA	12	18
DDX17	0.508	0.0131	0.916	1.7	9.01	13	0.000735	1.88	LV	CELLSTATES	vFB4	control_LMNA	12	18
EXOC1	0.508	0.0236	0.231	0.396	7.03	11	0.00179	1.63	LV	CELLSTATES	vFB4	control_LMNA	12	18
HSD17B4	0.508	0.0329	0.129	0.229	6.29	9.87	0.0029	1.48	LV	CELLSTATES	vFB4	control_LMNA	12	18
DPYD	0.506	0.0228	1.2	2.29	9.42	11.1	0.0017	1.64	LV	CELLSTATES	vFB4	control_LMNA	12	18
PTK2	0.506	0.00613	0.797	1.4	8.77	16	0.000225	2.21	LV	CELLSTATES	vFB4	control_LMNA	12	18
DPYSL2	0.504	0.0389	0.456	0.843	8.05	9.3	0.00375	1.41	LV	CELLSTATES	vFB4	control_LMNA	12	18
UGP2	0.503	0.0381	0.462	0.831	8.06	9.36	0.00365	1.42	LV	CELLSTATES	vFB4	control_LMNA	12	18
USP47	0.503	0.0114	0.558	1.04	8.34	13.6	0.000574	1.94	LV	CELLSTATES	vFB4	control_LMNA	12	18

## Sheet: PKP2_control
Gene	logFC	FDR	mean_exp_control	mean_exp_genotype	logCPM	F	PValue	FDR_plot	Region	annotation_level	cell_state	comparison	Observations_genotype	Observations_reference
MUM1L1	3.33	0.00087	0.00926	0.0297	3.33	25.7	9.18e-06	3.06	LV	CELLSTATES	vFB4	control_PKP2	6	18
HBB	3.22	0.00181	0.00318	0.0246	3.12	22.5	2.62e-05	2.74	LV	CELLSTATES	vFB4	control_PKP2	6	18
SLC10A6	2.99	0.000132	0.00384	0.0508	3.59	34.8	6.22e-07	3.88	LV	CELLSTATES	vFB4	control_PKP2	6	18
AC011503.1	2.96	7.17e-05	0.0105	0.0568	3.91	38.7	2.2e-07	4.14	LV	CELLSTATES	vFB4	control_PKP2	6	18
AL512380.2	2.96	0.00202	0.014	0.0861	4.46	21.9	3.14e-05	2.69	LV	CELLSTATES	vFB4	control_PKP2	6	18
SNCAIP	2.92	2.88e-06	0.0734	0.732	6.8	59.5	1.75e-09	5.54	LV	CELLSTATES	vFB4	control_PKP2	6	18
KIF5C	2.86	8.21e-06	0.0181	0.126	4.79	52.8	7.37e-09	5.09	LV	CELLSTATES	vFB4	control_PKP2	6	18
AC022101.1	2.83	9.32e-06	0.015	0.147	4.86	49.9	1.39e-08	5.03	LV	CELLSTATES	vFB4	control_PKP2	6	18
XG	2.82	0.000999	0.0141	0.111	4.4	25	1.13e-05	3	LV	CELLSTATES	vFB4	control_PKP2	6	18
POSTN	2.76	0.0229	0.0111	0.0355	3.27	12.7	0.00095	1.64	LV	CELLSTATES	vFB4	control_PKP2	6	18
PDK4	2.72	8.52e-05	0.257	1.65	8.13	37.6	2.93e-07	4.07	LV	CELLSTATES	vFB4	control_PKP2	6	18
AC100793.4	2.7	0.000363	0.00612	0.0372	3.4	29.6	2.77e-06	3.44	LV	CELLSTATES	vFB4	control_PKP2	6	18
SHISA6	2.69	9.1e-06	0.154	1.48	7.75	51.6	9.5e-09	5.04	LV	CELLSTATES	vFB4	control_PKP2	6	18
LINC01088	2.58	0.000141	0.533	2.41	8.84	34.5	6.77e-07	3.85	LV	CELLSTATES	vFB4	control_PKP2	6	18
CHST7	2.48	2.57e-06	0.0971	0.482	6.53	62.4	9.83e-10	5.59	LV	CELLSTATES	vFB4	control_PKP2	6	18
PDZRN4	2.48	6.49e-05	0.219	1.33	7.81	39.2	1.89e-07	4.19	LV	CELLSTATES	vFB4	control_PKP2	6	18
RAMP2-AS1	2.48	6.65e-07	0.0348	0.271	5.61	78.4	4.98e-11	6.18	LV	CELLSTATES	vFB4	control_PKP2	6	18
LINC01354	2.47	0.00957	0.00339	0.0226	2.96	15.7	0.000289	2.02	LV	CELLSTATES	vFB4	control_PKP2	6	18
TSC22D3	2.45	4.1e-05	0.424	2.11	8.62	41.9	9.51e-08	4.39	LV	CELLSTATES	vFB4	control_PKP2	6	18
SUSD4	2.4	7.56e-05	0.0179	0.0848	4.45	38.3	2.43e-07	4.12	LV	CELLSTATES	vFB4	control_PKP2	6	18
AC007920.2	2.36	0.00249	0.00455	0.0388	3.45	21.1	4.22e-05	2.6	LV	CELLSTATES	vFB4	control_PKP2	6	18
AL031599.1	2.36	0.000116	0.0686	0.232	5.75	35.8	4.68e-07	3.94	LV	CELLSTATES	vFB4	control_PKP2	6	18
RAMP2	2.35	0.000203	0.023	0.097	4.53	32.6	1.16e-06	3.69	LV	CELLSTATES	vFB4	control_PKP2	6	18
DDIT4	2.33	0.000123	0.159	0.503	6.86	35.3	5.38e-07	3.91	LV	CELLSTATES	vFB4	control_PKP2	6	18
SLC7A8	2.32	0.000336	0.0394	0.131	4.96	30.2	2.34e-06	3.47	LV	CELLSTATES	vFB4	control_PKP2	6	18
TIPARP	2.31	2.51e-06	0.0586	0.362	6.11	65.9	4.92e-10	5.6	LV	CELLSTATES	vFB4	control_PKP2	6	18
MASP1	2.3	2.29e-05	0.0296	0.158	5.06	45.2	4.28e-08	4.64	LV	CELLSTATES	vFB4	control_PKP2	6	18
PRIMA1	2.29	0.0153	0.00289	0.0151	2.78	14.2	0.000531	1.82	LV	CELLSTATES	vFB4	control_PKP2	6	18
SLITRK4	2.22	0.00669	0.00982	0.0599	3.9	17.2	0.000164	2.17	LV	CELLSTATES	vFB4	control_PKP2	6	18
AP000755.2	2.2	0.0377	0.00731	0.0137	2.87	10.9	0.00199	1.42	LV	CELLSTATES	vFB4	control_PKP2	6	18
MOB3B	2.19	0.00036	0.107	0.475	6.61	29.8	2.64e-06	3.44	LV	CELLSTATES	vFB4	control_PKP2	6	18
SEZ6L	2.18	0.000308	0.016	0.0901	4.39	30.7	1.98e-06	3.51	LV	CELLSTATES	vFB4	control_PKP2	6	18
AC026316.5	2.17	0.00015	0.0417	0.241	5.6	34	7.86e-07	3.82	LV	CELLSTATES	vFB4	control_PKP2	6	18
ARHGAP10	2.15	2.88e-06	0.88	4.19	9.56	58.1	2.37e-09	5.54	LV	CELLSTATES	vFB4	control_PKP2	6	18
ZNF233	2.14	0.007	0.00766	0.0306	3.39	17.1	0.000176	2.16	LV	CELLSTATES	vFB4	control_PKP2	6	18
GNAI1	2.13	0.000183	0.0221	0.105	4.64	33.1	1e-06	3.74	LV	CELLSTATES	vFB4	control_PKP2	6	18
BTG2	2.12	0.000303	0.253	0.93	7.62	30.9	1.89e-06	3.52	LV	CELLSTATES	vFB4	control_PKP2	6	18
BMP4	2.09	2.51e-06	0.0528	0.228	5.66	63.7	7.52e-10	5.6	LV	CELLSTATES	vFB4	control_PKP2	6	18
TMEM132C	2.08	0.000147	0.195	0.922	7.52	34.2	7.42e-07	3.83	LV	CELLSTATES	vFB4	control_PKP2	6	18
RGCC	2.07	0.007	0.0192	0.112	4.65	17	0.000178	2.16	LV	CELLSTATES	vFB4	control_PKP2	6	18
GLUL	2.05	2.88e-06	0.31	1.03	7.8	58.8	2.04e-09	5.54	LV	CELLSTATES	vFB4	control_PKP2	6	18
FKBP5	2.04	0.023	1.88	7.47	10.5	12.7	0.000968	1.64	LV	CELLSTATES	vFB4	control_PKP2	6	18
TESPA1	2.03	0.00617	0.00741	0.0365	3.54	17.6	0.000144	2.21	LV	CELLSTATES	vFB4	control_PKP2	6	18
PAPLN	2.02	3.86e-05	0.0493	0.238	5.62	42.3	8.65e-08	4.41	LV	CELLSTATES	vFB4	control_PKP2	6	18
FRAT2	2.01	0.0381	0.00287	0.0203	2.92	10.9	0.00202	1.42	LV	CELLSTATES	vFB4	control_PKP2	6	18
KALRN	2.01	0.00113	0.0643	0.246	5.76	24.5	1.36e-05	2.95	LV	CELLSTATES	vFB4	control_PKP2	6	18
HS3ST3B1	1.99	0.00342	0.00631	0.0516	3.75	19.9	6.35e-05	2.47	LV	CELLSTATES	vFB4	control_PKP2	6	18
ANXA3	1.98	0.0375	0.0134	0.0462	3.81	10.9	0.00198	1.43	LV	CELLSTATES	vFB4	control_PKP2	6	18
AC090531.1	1.97	0.00825	0.0184	0.0754	4.33	16.3	0.000235	2.08	LV	CELLSTATES	vFB4	control_PKP2	6	18
ETNK2	1.96	0.00336	0.0125	0.0373	3.68	20	6.19e-05	2.47	LV	CELLSTATES	vFB4	control_PKP2	6	18
SSX2IP	1.96	9.1e-06	0.0881	0.492	6.49	51.6	9.54e-09	5.04	LV	CELLSTATES	vFB4	control_PKP2	6	18
ADRA1B	1.95	2.31e-05	0.0833	0.373	6.27	45	4.49e-08	4.64	LV	CELLSTATES	vFB4	control_PKP2	6	18
AC010737.1	1.94	0.0398	0.00912	0.0194	3.08	10.7	0.00217	1.4	LV	CELLSTATES	vFB4	control_PKP2	6	18
LAMA3	1.94	0.000831	0.0374	0.115	4.97	25.9	8.58e-06	3.08	LV	CELLSTATES	vFB4	control_PKP2	6	18
PTPN13	1.94	2.51e-06	0.305	1.44	8.03	64.5	6.49e-10	5.6	LV	CELLSTATES	vFB4	control_PKP2	6	18
CYP4B1	1.93	0.00051	0.377	1.4	8.17	28	4.49e-06	3.29	LV	CELLSTATES	vFB4	control_PKP2	6	18
SLC2A1	1.9	0.033	0.00908	0.0147	2.87	11.4	0.00163	1.48	LV	CELLSTATES	vFB4	control_PKP2	6	18
ADCY2	1.89	0.000164	0.0607	0.255	5.78	33.6	8.71e-07	3.79	LV	CELLSTATES	vFB4	control_PKP2	6	18
AL445426.1	1.87	7.56e-05	0.216	1.07	7.61	38.3	2.42e-07	4.12	LV	CELLSTATES	vFB4	control_PKP2	6	18
LINC00222	1.87	0.0152	0.00838	0.0318	3.42	14.2	0.000528	1.82	LV	CELLSTATES	vFB4	control_PKP2	6	18
MTSS1	1.87	0.000342	0.121	0.429	6.52	30	2.46e-06	3.47	LV	CELLSTATES	vFB4	control_PKP2	6	18
WARS2-IT1	1.87	0.00335	0.00987	0.0562	3.91	20	6.11e-05	2.48	LV	CELLSTATES	vFB4	control_PKP2	6	18
ADAMTS9-AS2	1.83	1.65e-05	0.189	0.704	7.25	47	2.77e-08	4.78	LV	CELLSTATES	vFB4	control_PKP2	6	18
CNKSR2	1.82	7.94e-05	0.0488	0.186	5.48	37.9	2.67e-07	4.1	LV	CELLSTATES	vFB4	control_PKP2	6	18
STK17B	1.81	0.00177	0.0705	0.29	5.97	22.6	2.5e-05	2.75	LV	CELLSTATES	vFB4	control_PKP2	6	18
FGD4	1.8	0.000123	0.346	1.29	8.04	35.3	5.44e-07	3.91	LV	CELLSTATES	vFB4	control_PKP2	6	18
MAMDC2	1.8	0.000315	0.764	2.39	9.08	30.6	2.08e-06	3.5	LV	CELLSTATES	vFB4	control_PKP2	6	18
ZFAND5	1.79	1.14e-05	0.102	0.367	6.39	48.8	1.8e-08	4.94	LV	CELLSTATES	vFB4	control_PKP2	6	18
CR769775.2	1.78	0.0489	0.00846	0.0222	3.21	9.96	0.00301	1.31	LV	CELLSTATES	vFB4	control_PKP2	6	18
A2M	1.77	0.000545	0.0664	0.217	5.7	27.7	4.97e-06	3.26	LV	CELLSTATES	vFB4	control_PKP2	6	18
HS3ST1	1.76	0.00237	0.0407	0.108	4.98	21.3	3.94e-05	2.62	LV	CELLSTATES	vFB4	control_PKP2	6	18
PRR16	1.76	0.000123	0.41	1.8	8.42	35.4	5.3e-07	3.91	LV	CELLSTATES	vFB4	control_PKP2	6	18
SLC15A2	1.76	0.023	0.00996	0.0245	3.26	12.7	0.000968	1.64	LV	CELLSTATES	vFB4	control_PKP2	6	18
IL12A-AS1	1.75	0.043	0.00718	0.0233	3.23	10.4	0.00247	1.37	LV	CELLSTATES	vFB4	control_PKP2	6	18
KLF15	1.74	0.00903	0.0241	0.077	4.44	15.9	0.000268	2.04	LV	CELLSTATES	vFB4	control_PKP2	6	18
THSD4	1.73	2.34e-05	0.193	0.696	7.22	44.6	4.91e-08	4.63	LV	CELLSTATES	vFB4	control_PKP2	6	18
LINC01197	1.72	0.00144	0.0215	0.0835	4.47	23.4	1.9e-05	2.84	LV	CELLSTATES	vFB4	control_PKP2	6	18
AC026904.4	1.7	0.0149	0.0128	0.0464	3.81	14.2	0.000516	1.83	LV	CELLSTATES	vFB4	control_PKP2	6	18
ARL15	1.69	5.9e-05	0.945	3.28	9.43	40.1	1.52e-07	4.23	LV	CELLSTATES	vFB4	control_PKP2	6	18
ENOX2	1.68	2.23e-05	0.373	1.37	8.16	45.4	4.01e-08	4.65	LV	CELLSTATES	vFB4	control_PKP2	6	18
FOXO3	1.68	9.27e-06	0.894	3.33	9.39	50.9	1.12e-08	5.03	LV	CELLSTATES	vFB4	control_PKP2	6	18
CCND3	1.67	9.27e-06	0.206	0.732	7.33	50.9	1.12e-08	5.03	LV	CELLSTATES	vFB4	control_PKP2	6	18
MAP1B	1.67	6.13e-05	0.4	1.52	8.22	39.8	1.65e-07	4.21	LV	CELLSTATES	vFB4	control_PKP2	6	18
AC012370.2	1.66	0.0109	0.0152	0.0605	4.12	15.3	0.000341	1.96	LV	CELLSTATES	vFB4	control_PKP2	6	18
ZBTB16	1.66	0.0162	1.75	6.41	10.3	14	0.000571	1.79	LV	CELLSTATES	vFB4	control_PKP2	6	18
RAI2	1.65	0.0035	0.0314	0.106	4.81	19.8	6.6e-05	2.46	LV	CELLSTATES	vFB4	control_PKP2	6	18
SESN3	1.64	0.00051	0.0697	0.218	5.68	28	4.54e-06	3.29	LV	CELLSTATES	vFB4	control_PKP2	6	18
LINC01967	1.63	0.0485	0.0214	0.0596	4.24	9.99	0.00297	1.31	LV	CELLSTATES	vFB4	control_PKP2	6	18
MME-AS1	1.63	0.0486	0.00625	0.0285	3.32	9.98	0.00298	1.31	LV	CELLSTATES	vFB4	control_PKP2	6	18
NTRK3	1.63	0.04	0.0104	0.035	3.54	10.7	0.00219	1.4	LV	CELLSTATES	vFB4	control_PKP2	6	18
CERS6	1.62	0.00185	0.051	0.157	5.28	22.4	2.71e-05	2.73	LV	CELLSTATES	vFB4	control_PKP2	6	18
LINC02388	1.62	0.00333	0.0469	0.14	5.2	20	6.05e-05	2.48	LV	CELLSTATES	vFB4	control_PKP2	6	18
SAMHD1	1.62	0.000921	0.198	0.545	7.06	25.4	1.01e-05	3.04	LV	CELLSTATES	vFB4	control_PKP2	6	18
CFH	1.61	0.000374	0.541	2.02	8.7	29.5	2.88e-06	3.43	LV	CELLSTATES	vFB4	control_PKP2	6	18
AC100839.1	1.6	0.0446	0.012	0.0251	3.37	10.3	0.00261	1.35	LV	CELLSTATES	vFB4	control_PKP2	6	18
AFF3	1.58	0.000771	0.509	1.84	8.55	26.2	7.9e-06	3.11	LV	CELLSTATES	vFB4	control_PKP2	6	18
TXNIP	1.58	0.000121	0.62	1.6	8.67	35.6	4.98e-07	3.92	LV	CELLSTATES	vFB4	control_PKP2	6	18
AL034417.2	1.57	0.00122	0.0299	0.124	4.9	24.1	1.51e-05	2.91	LV	CELLSTATES	vFB4	control_PKP2	6	18
COL21A1	1.56	0.00118	0.0525	0.181	5.46	24.3	1.43e-05	2.93	LV	CELLSTATES	vFB4	control_PKP2	6	18
TLDC2	1.55	0.0474	0.00789	0.0209	3.15	10.1	0.00286	1.32	LV	CELLSTATES	vFB4	control_PKP2	6	18
CNKSR3	1.53	0.012	0.0157	0.05	4.02	15	0.000387	1.92	LV	CELLSTATES	vFB4	control_PKP2	6	18
MME	1.53	0.00727	0.0475	0.222	5.59	16.8	0.000194	2.14	LV	CELLSTATES	vFB4	control_PKP2	6	18
SPECC1	1.53	0.000329	0.143	0.435	6.69	30.3	2.26e-06	3.48	LV	CELLSTATES	vFB4	control_PKP2	6	18
WEE1	1.53	0.00034	0.0456	0.15	5.23	30	2.42e-06	3.47	LV	CELLSTATES	vFB4	control_PKP2	6	18
CD109	1.52	0.00167	0.0344	0.133	4.95	22.9	2.28e-05	2.78	LV	CELLSTATES	vFB4	control_PKP2	6	18
RANBP3L	1.52	0.0067	0.0368	0.11	4.96	17.2	0.000166	2.17	LV	CELLSTATES	vFB4	control_PKP2	6	18
RETREG1	1.52	0.000173	0.115	0.374	6.46	33.3	9.33e-07	3.76	LV	CELLSTATES	vFB4	control_PKP2	6	18
AL035446.1	1.51	0.0408	0.0211	0.0518	4.05	10.6	0.00227	1.39	LV	CELLSTATES	vFB4	control_PKP2	6	18
ARHGAP26	1.51	0.000549	0.344	1.12	8	27.6	5.09e-06	3.26	LV	CELLSTATES	vFB4	control_PKP2	6	18
LMX1A	1.51	0.00174	0.0643	0.273	5.83	22.7	2.4e-05	2.76	LV	CELLSTATES	vFB4	control_PKP2	6	18
AF165147.1	1.5	0.00583	0.0478	0.134	5.21	17.8	0.000134	2.23	LV	CELLSTATES	vFB4	control_PKP2	6	18
SH3RF3	1.5	0.000731	0.143	0.61	6.88	26.5	7.22e-06	3.14	LV	CELLSTATES	vFB4	control_PKP2	6	18
HERC6	1.49	0.0319	0.0237	0.0897	4.55	11.5	0.00155	1.5	LV	CELLSTATES	vFB4	control_PKP2	6	18
AC106798.1	1.48	0.0498	0.0274	0.0836	4.59	9.88	0.00311	1.3	LV	CELLSTATES	vFB4	control_PKP2	6	18
HSD17B7	1.47	0.000527	0.0332	0.109	4.89	27.8	4.77e-06	3.28	LV	CELLSTATES	vFB4	control_PKP2	6	18
KCND2	1.47	0.041	0.034	0.123	4.9	10.6	0.00229	1.39	LV	CELLSTATES	vFB4	control_PKP2	6	18
NHSL2	1.47	0.00124	0.0695	0.204	5.69	24.1	1.55e-05	2.91	LV	CELLSTATES	vFB4	control_PKP2	6	18
FLVCR2	1.46	0.017	0.0327	0.106	4.78	13.8	0.000611	1.77	LV	CELLSTATES	vFB4	control_PKP2	6	18
KITLG	1.46	0.0198	0.0213	0.0785	4.48	13.3	0.000758	1.7	LV	CELLSTATES	vFB4	control_PKP2	6	18
ATP10A	1.45	0.000315	0.121	0.439	6.6	30.5	2.1e-06	3.5	LV	CELLSTATES	vFB4	control_PKP2	6	18
LINC01847	1.45	0.0311	0.0154	0.0499	3.96	11.6	0.0015	1.51	LV	CELLSTATES	vFB4	control_PKP2	6	18
NNMT	1.45	0.0067	0.744	2.28	8.96	17.2	0.000166	2.17	LV	CELLSTATES	vFB4	control_PKP2	6	18
CDK15	1.44	0.0118	0.0164	0.0661	4.28	15	0.000376	1.93	LV	CELLSTATES	vFB4	control_PKP2	6	18
EFHD1	1.44	0.00129	0.182	0.589	7.04	23.9	1.64e-05	2.89	LV	CELLSTATES	vFB4	control_PKP2	6	18
LIN7A	1.44	0.000911	0.0554	0.155	5.4	25.5	9.74e-06	3.04	LV	CELLSTATES	vFB4	control_PKP2	6	18
AKT3	1.43	0.000123	1.52	5.05	10.1	35.4	5.2e-07	3.91	LV	CELLSTATES	vFB4	control_PKP2	6	18
FAM117B	1.43	0.000497	0.0654	0.201	5.65	28.3	4.1e-06	3.3	LV	CELLSTATES	vFB4	control_PKP2	6	18
IP6K2	1.43	0.000142	0.248	0.786	7.52	34.4	7.03e-07	3.85	LV	CELLSTATES	vFB4	control_PKP2	6	18
FMNL2	1.42	2.88e-06	0.723	2.4	8.98	58.2	2.29e-09	5.54	LV	CELLSTATES	vFB4	control_PKP2	6	18
ERRFI1	1.41	0.00228	0.114	0.347	6.38	21.4	3.74e-05	2.64	LV	CELLSTATES	vFB4	control_PKP2	6	18
ICA1L	1.4	0.00706	0.172	0.429	6.81	17	0.000183	2.15	LV	CELLSTATES	vFB4	control_PKP2	6	18
PTPRG	1.39	0.00051	2.6	8.89	10.8	28	4.51e-06	3.29	LV	CELLSTATES	vFB4	control_PKP2	6	18
NFATC2	1.38	0.0458	0.0164	0.0556	4.05	10.2	0.00272	1.34	LV	CELLSTATES	vFB4	control_PKP2	6	18
PLXDC2	1.38	0.00109	1.84	6.07	10.3	24.6	1.3e-05	2.96	LV	CELLSTATES	vFB4	control_PKP2	6	18
RAB8B	1.38	6.14e-05	0.228	0.77	7.44	39.7	1.7e-07	4.21	LV	CELLSTATES	vFB4	control_PKP2	6	18
RNF144A	1.38	0.000389	0.159	0.466	6.8	29.3	3.06e-06	3.41	LV	CELLSTATES	vFB4	control_PKP2	6	18
SEMA5A	1.38	0.0129	0.0301	0.0706	4.46	14.7	0.000429	1.89	LV	CELLSTATES	vFB4	control_PKP2	6	18
ANKRD28	1.36	0.000381	0.182	0.551	7	29.4	2.97e-06	3.42	LV	CELLSTATES	vFB4	control_PKP2	6	18
GALR1	1.36	0.0251	0.0402	0.204	5.41	12.4	0.00108	1.6	LV	CELLSTATES	vFB4	control_PKP2	6	18
MED13L	1.36	9.27e-06	1.01	3.4	9.48	50.2	1.31e-08	5.03	LV	CELLSTATES	vFB4	control_PKP2	6	18
SPRED2	1.36	9.97e-05	0.481	1.58	8.42	36.5	3.92e-07	4	LV	CELLSTATES	vFB4	control_PKP2	6	18
AGMO	1.35	0.00553	0.0719	0.24	5.91	18	0.000125	2.26	LV	CELLSTATES	vFB4	control_PKP2	6	18
HMGCLL1	1.35	0.000622	0.084	0.248	5.98	27.1	5.86e-06	3.21	LV	CELLSTATES	vFB4	control_PKP2	6	18
MCM7	1.35	0.00794	0.0346	0.0681	4.51	16.4	0.000223	2.1	LV	CELLSTATES	vFB4	control_PKP2	6	18
PIWIL4	1.35	0.00159	0.0568	0.189	5.51	23.1	2.11e-05	2.8	LV	CELLSTATES	vFB4	control_PKP2	6	18
CCSAP	1.34	0.0387	0.0118	0.0384	3.69	10.8	0.00208	1.41	LV	CELLSTATES	vFB4	control_PKP2	6	18
LINC01725	1.34	0.0228	0.0327	0.116	4.93	12.7	0.000941	1.64	LV	CELLSTATES	vFB4	control_PKP2	6	18
DAPK1	1.33	0.00434	0.038	0.114	4.98	18.9	8.88e-05	2.36	LV	CELLSTATES	vFB4	control_PKP2	6	18
DOCK5	1.33	0.0208	0.461	1.47	8.32	13.1	0.000824	1.68	LV	CELLSTATES	vFB4	control_PKP2	6	18
RNF115	1.33	2.34e-05	0.342	1.05	7.91	44.7	4.83e-08	4.63	LV	CELLSTATES	vFB4	control_PKP2	6	18
SORBS1	1.33	0.00239	0.319	0.786	7.67	21.2	3.99e-05	2.62	LV	CELLSTATES	vFB4	control_PKP2	6	18
SORT1	1.33	0.00446	0.0414	0.141	5.1	18.8	9.29e-05	2.35	LV	CELLSTATES	vFB4	control_PKP2	6	18
SYTL4	1.33	9.2e-05	0.178	0.474	6.9	37	3.37e-07	4.04	LV	CELLSTATES	vFB4	control_PKP2	6	18
MEOX2	1.32	0.0122	0.0865	0.275	6.04	14.9	0.000394	1.91	LV	CELLSTATES	vFB4	control_PKP2	6	18
SDCBP	1.32	9.57e-05	0.155	0.419	6.71	36.8	3.65e-07	4.02	LV	CELLSTATES	vFB4	control_PKP2	6	18
ANO2	1.31	0.0213	0.0272	0.0662	4.38	13	0.000853	1.67	LV	CELLSTATES	vFB4	control_PKP2	6	18
AL021368.2	1.3	0.0175	0.0185	0.0483	4.03	13.7	0.000631	1.76	LV	CELLSTATES	vFB4	control_PKP2	6	18
CDH13	1.3	0.00445	0.0997	0.239	6	18.8	9.18e-05	2.35	LV	CELLSTATES	vFB4	control_PKP2	6	18
COL4A1	1.3	0.00411	0.847	2.32	9.08	19.1	8.27e-05	2.39	LV	CELLSTATES	vFB4	control_PKP2	6	18
ZMAT1	1.3	0.0022	0.0367	0.107	4.9	21.6	3.54e-05	2.66	LV	CELLSTATES	vFB4	control_PKP2	6	18
ZNF385D	1.3	0.00189	0.387	1.52	8.22	22.3	2.82e-05	2.72	LV	CELLSTATES	vFB4	control_PKP2	6	18
ARHGEF26	1.28	0.00889	0.0641	0.214	5.71	16	0.000262	2.05	LV	CELLSTATES	vFB4	control_PKP2	6	18
DPH6-DT	1.28	0.00261	0.0897	0.229	5.9	20.9	4.53e-05	2.58	LV	CELLSTATES	vFB4	control_PKP2	6	18
SULT1C4	1.28	0.0207	0.0264	0.069	4.45	13.1	0.000815	1.68	LV	CELLSTATES	vFB4	control_PKP2	6	18
USP54	1.28	0.0124	0.514	1.54	8.44	14.9	0.000406	1.91	LV	CELLSTATES	vFB4	control_PKP2	6	18
ABLIM1	1.27	0.000217	0.786	2.38	9.06	32.3	1.25e-06	3.66	LV	CELLSTATES	vFB4	control_PKP2	6	18
ARHGEF28	1.27	0.0495	0.0186	0.0652	4.22	9.92	0.00306	1.31	LV	CELLSTATES	vFB4	control_PKP2	6	18
PIK3R1	1.27	0.00814	0.679	1.72	8.72	16.3	0.000231	2.09	LV	CELLSTATES	vFB4	control_PKP2	6	18
ROR1	1.27	0.000363	0.298	1	7.73	29.6	2.74e-06	3.44	LV	CELLSTATES	vFB4	control_PKP2	6	18
TCP11L2	1.27	0.00124	0.0581	0.169	5.45	24.1	1.54e-05	2.91	LV	CELLSTATES	vFB4	control_PKP2	6	18
C5	1.25	0.00177	0.0415	0.137	5.16	22.6	2.51e-05	2.75	LV	CELLSTATES	vFB4	control_PKP2	6	18
ARRDC2	1.24	0.00177	0.0629	0.165	5.49	22.6	2.49e-05	2.75	LV	CELLSTATES	vFB4	control_PKP2	6	18
DOCK9	1.24	9.97e-05	0.399	1.14	8.04	36.5	3.96e-07	4	LV	CELLSTATES	vFB4	control_PKP2	6	18
IRAK3	1.24	0.00202	0.408	1.24	8.09	22	3.12e-05	2.69	LV	CELLSTATES	vFB4	control_PKP2	6	18
USP53	1.23	0.00141	0.924	2.44	9.18	23.6	1.82e-05	2.85	LV	CELLSTATES	vFB4	control_PKP2	6	18
RHOBTB3	1.22	0.00196	0.639	2.03	8.8	22.1	2.98e-05	2.71	LV	CELLSTATES	vFB4	control_PKP2	6	18
TMEM144	1.22	0.00645	0.13	0.355	6.48	17.4	0.000153	2.19	LV	CELLSTATES	vFB4	control_PKP2	6	18
AC097534.2	1.21	0.00661	0.0342	0.0714	4.58	17.3	0.000158	2.18	LV	CELLSTATES	vFB4	control_PKP2	6	18
C14orf132	1.21	0.0377	0.0244	0.0662	4.26	10.9	0.00199	1.42	LV	CELLSTATES	vFB4	control_PKP2	6	18
IL16	1.21	0.001	0.246	0.739	7.39	24.9	1.16e-05	3	LV	CELLSTATES	vFB4	control_PKP2	6	18
KLF12	1.21	3.05e-05	0.663	2.03	8.81	43.4	6.61e-08	4.52	LV	CELLSTATES	vFB4	control_PKP2	6	18
LAMB1	1.21	0.0067	1.07	3.29	9.51	17.2	0.000166	2.17	LV	CELLSTATES	vFB4	control_PKP2	6	18
MAP2K6	1.21	0.0462	0.113	0.288	6.31	10.2	0.00276	1.33	LV	CELLSTATES	vFB4	control_PKP2	6	18
NBPF26	1.21	0.00204	0.0641	0.139	5.35	21.9	3.18e-05	2.69	LV	CELLSTATES	vFB4	control_PKP2	6	18
RGS11	1.21	0.0153	0.0307	0.0872	4.64	14.1	0.000534	1.81	LV	CELLSTATES	vFB4	control_PKP2	6	18
COLEC12	1.2	0.0122	0.371	1.09	7.95	14.9	0.000394	1.91	LV	CELLSTATES	vFB4	control_PKP2	6	18
FAM198B-AS1	1.2	0.0226	0.323	0.848	7.69	12.8	0.000925	1.65	LV	CELLSTATES	vFB4	control_PKP2	6	18
IRS2	1.2	0.0081	0.158	0.365	6.62	16.3	0.000229	2.09	LV	CELLSTATES	vFB4	control_PKP2	6	18
KIF13B	1.2	0.0022	0.343	1.25	7.95	21.6	3.52e-05	2.66	LV	CELLSTATES	vFB4	control_PKP2	6	18
MTUS1	1.2	0.000999	0.791	2.35	9.05	25	1.14e-05	3	LV	CELLSTATES	vFB4	control_PKP2	6	18
SESN1	1.2	0.000239	0.264	0.748	7.48	31.9	1.41e-06	3.62	LV	CELLSTATES	vFB4	control_PKP2	6	18
AOX1	1.19	0.0391	0.177	0.347	6.7	10.8	0.00213	1.41	LV	CELLSTATES	vFB4	control_PKP2	6	18
NCKAP5	1.19	0.0211	0.13	0.429	6.56	13	0.000842	1.67	LV	CELLSTATES	vFB4	control_PKP2	6	18
NET1	1.19	0.0103	0.0241	0.069	4.39	15.5	0.000317	1.99	LV	CELLSTATES	vFB4	control_PKP2	6	18
ATP10D	1.18	0.000918	0.24	0.682	7.35	25.5	9.89e-06	3.04	LV	CELLSTATES	vFB4	control_PKP2	6	18
FAM214A	1.18	0.000748	0.213	0.526	7.07	26.3	7.56e-06	3.13	LV	CELLSTATES	vFB4	control_PKP2	6	18
MXI1	1.18	0.00322	0.162	0.398	6.71	20.1	5.83e-05	2.49	LV	CELLSTATES	vFB4	control_PKP2	6	18
REPS1	1.18	0.000132	0.276	0.905	7.65	34.9	6.08e-07	3.88	LV	CELLSTATES	vFB4	control_PKP2	6	18
SCN7A	1.18	0.0207	1.86	4.84	10.2	13.1	0.00081	1.68	LV	CELLSTATES	vFB4	control_PKP2	6	18
UST	1.18	0.00401	0.524	1.38	8.45	19.2	7.98e-05	2.4	LV	CELLSTATES	vFB4	control_PKP2	6	18
DAAM2	1.17	0.00519	0.057	0.162	5.45	18.2	0.000115	2.28	LV	CELLSTATES	vFB4	control_PKP2	6	18
SULF1	1.17	0.000844	0.509	1.63	8.46	25.8	8.8e-06	3.07	LV	CELLSTATES	vFB4	control_PKP2	6	18
UACA	1.17	0.00166	0.317	0.828	7.66	22.9	2.25e-05	2.78	LV	CELLSTATES	vFB4	control_PKP2	6	18
ALDH6A1	1.16	0.0161	0.0379	0.0908	4.84	14	0.000565	1.79	LV	CELLSTATES	vFB4	control_PKP2	6	18
INSR	1.16	0.000525	0.442	1.05	8.13	27.8	4.71e-06	3.28	LV	CELLSTATES	vFB4	control_PKP2	6	18
NOSTRIN	1.16	0.0495	0.0223	0.0613	4.24	9.93	0.00306	1.31	LV	CELLSTATES	vFB4	control_PKP2	6	18
PODN	1.16	0.00791	0.187	0.472	7	16.4	0.000221	2.1	LV	CELLSTATES	vFB4	control_PKP2	6	18
BACH2	1.15	0.00187	0.316	0.915	7.75	22.3	2.76e-05	2.73	LV	CELLSTATES	vFB4	control_PKP2	6	18
CDC14A	1.15	0.00235	0.125	0.322	6.38	21.3	3.86e-05	2.63	LV	CELLSTATES	vFB4	control_PKP2	6	18
GRB10	1.15	0.00106	0.253	0.646	7.35	24.7	1.25e-05	2.97	LV	CELLSTATES	vFB4	control_PKP2	6	18
PDK3	1.15	0.00681	0.127	0.285	6.33	17.1	0.00017	2.17	LV	CELLSTATES	vFB4	control_PKP2	6	18
WDFY2	1.15	0.00015	0.295	0.825	7.66	34	7.84e-07	3.82	LV	CELLSTATES	vFB4	control_PKP2	6	18
BCAT1	1.14	0.0197	0.126	0.39	6.52	13.3	0.000738	1.71	LV	CELLSTATES	vFB4	control_PKP2	6	18
HLF	1.14	0.0163	0.0395	0.119	5.02	13.9	0.000579	1.79	LV	CELLSTATES	vFB4	control_PKP2	6	18
IGFBP5	1.14	0.0277	0.264	0.664	7.4	12	0.00124	1.56	LV	CELLSTATES	vFB4	control_PKP2	6	18
PPM1B	1.14	0.000402	0.223	0.534	7.17	29.1	3.19e-06	3.4	LV	CELLSTATES	vFB4	control_PKP2	6	18
SGIP1	1.14	0.0477	0.178	0.513	6.88	10.1	0.00289	1.32	LV	CELLSTATES	vFB4	control_PKP2	6	18
TPK1	1.14	0.000272	0.165	0.403	6.74	31.4	1.65e-06	3.57	LV	CELLSTATES	vFB4	control_PKP2	6	18
UBA6-AS1	1.14	0.00498	0.164	0.379	6.67	18.4	0.000108	2.3	LV	CELLSTATES	vFB4	control_PKP2	6	18
CARMIL1	1.13	0.000363	1.06	3.08	9.45	29.6	2.75e-06	3.44	LV	CELLSTATES	vFB4	control_PKP2	6	18
FAM129A	1.13	0.000874	0.192	0.428	6.92	25.7	9.28e-06	3.06	LV	CELLSTATES	vFB4	control_PKP2	6	18
KLHL24	1.13	0.00129	0.202	0.449	6.97	23.9	1.64e-05	2.89	LV	CELLSTATES	vFB4	control_PKP2	6	18
PIK3CA	1.13	0.000196	0.222	0.599	7.21	32.8	1.1e-06	3.71	LV	CELLSTATES	vFB4	control_PKP2	6	18
POC1B	1.13	0.0026	0.089	0.214	5.88	20.9	4.47e-05	2.59	LV	CELLSTATES	vFB4	control_PKP2	6	18
SORBS3	1.13	0.00183	0.0743	0.21	5.76	22.4	2.65e-05	2.74	LV	CELLSTATES	vFB4	control_PKP2	6	18
FIGN	1.12	0.00725	0.181	0.453	6.9	16.8	0.000191	2.14	LV	CELLSTATES	vFB4	control_PKP2	6	18
FNIP2	1.12	0.00176	0.203	0.646	7.18	22.7	2.45e-05	2.75	LV	CELLSTATES	vFB4	control_PKP2	6	18
GLYATL2	1.12	0.0251	0.0647	0.183	5.56	12.4	0.00109	1.6	LV	CELLSTATES	vFB4	control_PKP2	6	18
RHOB	1.12	0.0298	0.149	0.358	6.6	11.8	0.0014	1.53	LV	CELLSTATES	vFB4	control_PKP2	6	18
ABHD3	1.11	0.00296	0.0895	0.192	5.84	20.4	5.23e-05	2.53	LV	CELLSTATES	vFB4	control_PKP2	6	18
AC027117.2	1.11	0.00868	0.0783	0.173	5.7	16.1	0.000254	2.06	LV	CELLSTATES	vFB4	control_PKP2	6	18
CCNG2	1.11	0.00983	0.0484	0.128	5.23	15.6	0.000301	2.01	LV	CELLSTATES	vFB4	control_PKP2	6	18
HERC3	1.11	0.0124	0.0414	0.11	4.99	14.8	0.000407	1.91	LV	CELLSTATES	vFB4	control_PKP2	6	18
PRKAR1B	1.11	0.0498	0.0262	0.0603	4.4	9.88	0.00312	1.3	LV	CELLSTATES	vFB4	control_PKP2	6	18
TMEM159	1.11	0.0344	0.0409	0.0681	4.57	11.3	0.00173	1.46	LV	CELLSTATES	vFB4	control_PKP2	6	18
BTBD8	1.1	0.00318	0.0821	0.237	5.93	20.2	5.68e-05	2.5	LV	CELLSTATES	vFB4	control_PKP2	6	18
LINC00886	1.1	0.00395	0.0624	0.194	5.62	19.3	7.78e-05	2.4	LV	CELLSTATES	vFB4	control_PKP2	6	18
PDZD2	1.1	0.0022	0.732	2.13	8.9	21.6	3.55e-05	2.66	LV	CELLSTATES	vFB4	control_PKP2	6	18
TACC1	1.1	0.00521	0.935	2.39	9.17	18.2	0.000116	2.28	LV	CELLSTATES	vFB4	control_PKP2	6	18
AP000787.1	1.09	0.00727	0.0648	0.173	5.54	16.8	0.000193	2.14	LV	CELLSTATES	vFB4	control_PKP2	6	18
NUDT16	1.09	0.0413	0.0261	0.0472	4.19	10.6	0.00231	1.38	LV	CELLSTATES	vFB4	control_PKP2	6	18
SPRY4-AS1	1.09	0.0231	0.0953	0.222	5.99	12.6	0.000975	1.64	LV	CELLSTATES	vFB4	control_PKP2	6	18
FHIT	1.08	0.00521	0.457	1.15	8.14	18.2	0.000116	2.28	LV	CELLSTATES	vFB4	control_PKP2	6	18
NEO1	1.08	0.00159	0.15	0.37	6.61	23.1	2.12e-05	2.8	LV	CELLSTATES	vFB4	control_PKP2	6	18
CMTM3	1.07	0.0176	0.0719	0.107	5.24	13.7	0.000639	1.75	LV	CELLSTATES	vFB4	control_PKP2	6	18
EEF2K	1.07	0.00279	0.195	0.51	7.02	20.6	4.88e-05	2.55	LV	CELLSTATES	vFB4	control_PKP2	6	18
RFTN2	1.07	0.00729	0.299	0.764	7.6	16.8	0.000196	2.14	LV	CELLSTATES	vFB4	control_PKP2	6	18
SOX13	1.07	0.00374	0.04	0.121	5.05	19.5	7.25e-05	2.43	LV	CELLSTATES	vFB4	control_PKP2	6	18
WASF3	1.07	0.0251	0.242	0.532	7.23	12.4	0.00109	1.6	LV	CELLSTATES	vFB4	control_PKP2	6	18
SRGAP2	1.06	0.000497	0.166	0.491	6.89	28.3	4.13e-06	3.3	LV	CELLSTATES	vFB4	control_PKP2	6	18
COL4A2	1.05	0.0109	1.11	2.73	9.4	15.3	0.000343	1.96	LV	CELLSTATES	vFB4	control_PKP2	6	18
FAXDC2	1.05	0.0097	0.21	0.46	7.05	15.7	0.000295	2.01	LV	CELLSTATES	vFB4	control_PKP2	6	18
SOX5	1.05	0.00853	1.36	3.41	9.72	16.1	0.000248	2.07	LV	CELLSTATES	vFB4	control_PKP2	6	18
AC016831.7	1.04	0.00416	1.7	4.35	10.1	19.1	8.41e-05	2.38	LV	CELLSTATES	vFB4	control_PKP2	6	18
AFF1	1.04	0.000329	0.845	2.35	9.1	30.3	2.25e-06	3.48	LV	CELLSTATES	vFB4	control_PKP2	6	18
CTSF	1.04	0.0305	0.0538	0.0998	5.07	11.7	0.00145	1.52	LV	CELLSTATES	vFB4	control_PKP2	6	18
N4BP2L1	1.04	0.00459	0.0931	0.238	6.03	18.6	9.86e-05	2.34	LV	CELLSTATES	vFB4	control_PKP2	6	18
PPM1L	1.04	0.0453	0.165	0.379	6.72	10.2	0.00269	1.34	LV	CELLSTATES	vFB4	control_PKP2	6	18
UTRN	1.04	0.00144	0.767	2.21	8.93	23.5	1.89e-05	2.84	LV	CELLSTATES	vFB4	control_PKP2	6	18
PHACTR1	1.03	0.00208	0.132	0.302	6.44	21.8	3.29e-05	2.68	LV	CELLSTATES	vFB4	control_PKP2	6	18
POC1B-AS1	1.03	0.007	0.0465	0.139	5.22	17	0.000178	2.16	LV	CELLSTATES	vFB4	control_PKP2	6	18
PPIL6	1.03	0.0495	0.0475	0.123	5.13	9.92	0.00307	1.31	LV	CELLSTATES	vFB4	control_PKP2	6	18
RMND5A	1.03	0.00185	0.0692	0.178	5.63	22.4	2.7e-05	2.73	LV	CELLSTATES	vFB4	control_PKP2	6	18
TFDP2	1.03	0.00144	0.246	0.536	7.25	23.5	1.87e-05	2.84	LV	CELLSTATES	vFB4	control_PKP2	6	18
ZFHX3	1.03	0.00225	1.02	2.84	9.36	21.5	3.67e-05	2.65	LV	CELLSTATES	vFB4	control_PKP2	6	18
AC073332.1	1.01	0.04	0.056	0.151	5.41	10.7	0.0022	1.4	LV	CELLSTATES	vFB4	control_PKP2	6	18
CTTNBP2	1.01	0.007	0.115	0.298	6.3	17	0.000178	2.16	LV	CELLSTATES	vFB4	control_PKP2	6	18
KLHL29	1.01	0.00953	0.226	0.61	7.22	15.8	0.000287	2.02	LV	CELLSTATES	vFB4	control_PKP2	6	18
MBNL3	1.01	0.00445	0.135	0.306	6.42	18.8	9.22e-05	2.35	LV	CELLSTATES	vFB4	control_PKP2	6	18
NAP1L1	1.01	0.00109	0.24	0.502	7.13	24.6	1.29e-05	2.96	LV	CELLSTATES	vFB4	control_PKP2	6	18
PREX2	1.01	0.0179	0.231	0.589	7.27	13.6	0.000652	1.75	LV	CELLSTATES	vFB4	control_PKP2	6	18
SLC35E3	1.01	0.00868	0.111	0.258	6.17	16.1	0.000254	2.06	LV	CELLSTATES	vFB4	control_PKP2	6	18
TNIK	1.01	0.0131	0.154	0.375	6.63	14.6	0.000442	1.88	LV	CELLSTATES	vFB4	control_PKP2	6	18
FOXP1	1	0.00179	0.787	1.85	8.88	22.5	2.58e-05	2.75	LV	CELLSTATES	vFB4	control_PKP2	6	18
PDLIM1	1	0.00454	0.113	0.262	6.16	18.7	9.64e-05	2.34	LV	CELLSTATES	vFB4	control_PKP2	6	18
FOXO1	0.999	0.0293	1.47	3.59	9.82	11.8	0.00137	1.53	LV	CELLSTATES	vFB4	control_PKP2	6	18
ZADH2	0.993	0.00727	0.0526	0.107	5.08	16.8	0.000193	2.14	LV	CELLSTATES	vFB4	control_PKP2	6	18
FBXO32	0.987	0.0233	0.0575	0.0953	5.03	12.6	0.000983	1.63	LV	CELLSTATES	vFB4	control_PKP2	6	18
FBXO42	0.987	0.0278	0.357	0.817	7.79	12	0.00125	1.56	LV	CELLSTATES	vFB4	control_PKP2	6	18
INTS6	0.987	0.00196	0.324	0.789	7.69	22.1	2.97e-05	2.71	LV	CELLSTATES	vFB4	control_PKP2	6	18
DOCK11	0.986	0.000771	0.148	0.406	6.71	26.2	7.84e-06	3.11	LV	CELLSTATES	vFB4	control_PKP2	6	18
FOSL2	0.984	0.0229	0.121	0.298	6.33	12.7	0.00096	1.64	LV	CELLSTATES	vFB4	control_PKP2	6	18
PDGFD	0.974	0.0228	0.92	2.03	9.11	12.7	0.000937	1.64	LV	CELLSTATES	vFB4	control_PKP2	6	18
PER1	0.973	0.00763	0.159	0.377	6.7	16.6	0.00021	2.12	LV	CELLSTATES	vFB4	control_PKP2	6	18
HSD17B11	0.971	0.00611	0.164	0.377	6.71	17.6	0.000142	2.21	LV	CELLSTATES	vFB4	control_PKP2	6	18
KIAA1324L	0.967	0.026	0.0774	0.146	5.53	12.3	0.00114	1.58	LV	CELLSTATES	vFB4	control_PKP2	6	18
PELI1	0.963	0.0204	0.0847	0.201	5.77	13.2	0.000793	1.69	LV	CELLSTATES	vFB4	control_PKP2	6	18
CREBRF	0.962	0.00727	0.195	0.419	6.91	16.8	0.000195	2.14	LV	CELLSTATES	vFB4	control_PKP2	6	18
AC091948.1	0.959	0.0251	0.0592	0.138	5.32	12.4	0.00109	1.6	LV	CELLSTATES	vFB4	control_PKP2	6	18
KYAT1	0.959	0.0261	0.0293	0.0699	4.49	12.2	0.00115	1.58	LV	CELLSTATES	vFB4	control_PKP2	6	18
MTURN	0.956	0.0434	0.0528	0.14	5.3	10.4	0.0025	1.36	LV	CELLSTATES	vFB4	control_PKP2	6	18
RIMKLB	0.956	0.00177	0.153	0.372	6.65	22.6	2.53e-05	2.75	LV	CELLSTATES	vFB4	control_PKP2	6	18
PTPN9	0.955	0.00477	0.293	0.711	7.53	18.5	0.000103	2.32	LV	CELLSTATES	vFB4	control_PKP2	6	18
SLC44A1	0.955	0.00454	0.287	0.687	7.46	18.7	9.68e-05	2.34	LV	CELLSTATES	vFB4	control_PKP2	6	18
IGF1R	0.953	0.0154	0.733	1.79	8.81	14.1	0.000537	1.81	LV	CELLSTATES	vFB4	control_PKP2	6	18
PCSK6	0.949	0.0129	0.865	2.65	9.13	14.7	0.000429	1.89	LV	CELLSTATES	vFB4	control_PKP2	6	18
AC022915.2	0.946	0.0477	0.0609	0.141	5.44	10.1	0.00289	1.32	LV	CELLSTATES	vFB4	control_PKP2	6	18
S100A13	0.945	0.0364	0.192	0.282	6.66	11	0.00189	1.44	LV	CELLSTATES	vFB4	control_PKP2	6	18
MBOAT2	0.942	0.0332	0.0442	0.134	5.16	11.4	0.00164	1.48	LV	CELLSTATES	vFB4	control_PKP2	6	18
ANK3	0.936	0.00868	0.262	0.637	7.38	16.1	0.000253	2.06	LV	CELLSTATES	vFB4	control_PKP2	6	18
ELF1	0.934	0.00199	0.709	1.74	8.76	22	3.04e-05	2.7	LV	CELLSTATES	vFB4	control_PKP2	6	18
SLC12A2	0.934	0.0131	0.0665	0.124	5.38	14.6	0.000439	1.88	LV	CELLSTATES	vFB4	control_PKP2	6	18
PITPNM2	0.932	0.0374	0.0639	0.144	5.38	10.9	0.00197	1.43	LV	CELLSTATES	vFB4	control_PKP2	6	18
RPS6KA5	0.93	0.0131	0.0747	0.159	5.63	14.6	0.000441	1.88	LV	CELLSTATES	vFB4	control_PKP2	6	18
ETV5	0.927	0.029	0.0456	0.117	5.09	11.9	0.00134	1.54	LV	CELLSTATES	vFB4	control_PKP2	6	18
TBC1D1	0.927	0.00639	0.0957	0.241	6	17.5	0.000151	2.19	LV	CELLSTATES	vFB4	control_PKP2	6	18
IPMK	0.926	0.00548	0.0771	0.171	5.66	18	0.000124	2.26	LV	CELLSTATES	vFB4	control_PKP2	6	18
TMEM204	0.925	0.00833	0.121	0.248	6.18	16.2	0.000238	2.08	LV	CELLSTATES	vFB4	control_PKP2	6	18
RANBP17	0.924	0.0155	0.105	0.244	6.1	14.1	0.000542	1.81	LV	CELLSTATES	vFB4	control_PKP2	6	18
KLF7	0.92	0.00753	0.276	0.719	7.45	16.7	0.000204	2.12	LV	CELLSTATES	vFB4	control_PKP2	6	18
PIP4K2A	0.917	0.0131	0.338	0.852	7.76	14.6	0.000441	1.88	LV	CELLSTATES	vFB4	control_PKP2	6	18
IDS	0.914	0.042	0.0522	0.1	4.97	10.5	0.00236	1.38	LV	CELLSTATES	vFB4	control_PKP2	6	18
PNPLA7	0.911	0.0374	0.04	0.0957	4.87	11	0.00197	1.43	LV	CELLSTATES	vFB4	control_PKP2	6	18
PLXNA2	0.908	0.0185	0.195	0.473	6.95	13.5	0.000683	1.73	LV	CELLSTATES	vFB4	control_PKP2	6	18
TGFB2	0.908	0.0342	0.087	0.234	5.95	11.3	0.00172	1.47	LV	CELLSTATES	vFB4	control_PKP2	6	18
CTDSPL	0.904	0.0118	0.251	0.582	7.28	15	0.00038	1.93	LV	CELLSTATES	vFB4	control_PKP2	6	18
HBP1	0.903	0.00769	0.124	0.282	6.29	16.6	0.000212	2.11	LV	CELLSTATES	vFB4	control_PKP2	6	18
KCTD3	0.902	0.00995	0.141	0.331	6.48	15.6	0.000305	2	LV	CELLSTATES	vFB4	control_PKP2	6	18
CCDC28A	0.901	0.0128	0.0679	0.142	5.46	14.7	0.000423	1.89	LV	CELLSTATES	vFB4	control_PKP2	6	18
BNIP3L	0.9	0.00569	0.611	1.35	8.51	17.9	0.000129	2.24	LV	CELLSTATES	vFB4	control_PKP2	6	18
KCNT2	0.898	0.0333	0.504	1.14	8.25	11.4	0.00165	1.48	LV	CELLSTATES	vFB4	control_PKP2	6	18
PARD3B	0.897	0.00235	0.839	1.99	8.98	21.3	3.88e-05	2.63	LV	CELLSTATES	vFB4	control_PKP2	6	18
ADIPOR2	0.896	0.00967	0.217	0.446	7	15.7	0.000294	2.01	LV	CELLSTATES	vFB4	control_PKP2	6	18
PTEN	0.896	0.0495	0.703	1.59	8.74	9.91	0.00308	1.31	LV	CELLSTATES	vFB4	control_PKP2	6	18
GCLC	0.894	0.0344	0.0387	0.0671	4.62	11.3	0.00173	1.46	LV	CELLSTATES	vFB4	control_PKP2	6	18
ATP1A1	0.891	0.0331	0.328	0.686	7.55	11.4	0.00163	1.48	LV	CELLSTATES	vFB4	control_PKP2	6	18
DGKE	0.889	0.0401	0.0409	0.0967	4.91	10.7	0.0022	1.4	LV	CELLSTATES	vFB4	control_PKP2	6	18
GAB1	0.888	0.00538	0.302	0.718	7.54	18.1	0.000121	2.27	LV	CELLSTATES	vFB4	control_PKP2	6	18
AP001528.2	0.884	0.0203	0.167	0.373	6.72	13.2	0.000788	1.69	LV	CELLSTATES	vFB4	control_PKP2	6	18
ARHGAP18	0.879	0.0477	0.0808	0.174	5.72	10.1	0.00289	1.32	LV	CELLSTATES	vFB4	control_PKP2	6	18
AASS	0.877	0.00853	0.132	0.274	6.38	16.1	0.000248	2.07	LV	CELLSTATES	vFB4	control_PKP2	6	18
KCTD1	0.877	0.0469	0.0563	0.126	5.28	10.1	0.00281	1.33	LV	CELLSTATES	vFB4	control_PKP2	6	18
SEPT11	0.877	0.0118	0.231	0.539	7.17	15	0.000378	1.93	LV	CELLSTATES	vFB4	control_PKP2	6	18
DDR2	0.876	0.00254	0.958	1.99	9.14	21	4.35e-05	2.6	LV	CELLSTATES	vFB4	control_PKP2	6	18
DGKH	0.871	0.00681	0.136	0.277	6.36	17.2	0.00017	2.17	LV	CELLSTATES	vFB4	control_PKP2	6	18
CD99	0.87	0.00846	0.347	0.65	7.58	16.2	0.000244	2.07	LV	CELLSTATES	vFB4	control_PKP2	6	18
EGFR	0.87	0.0181	1.19	2.75	9.47	13.6	0.000663	1.74	LV	CELLSTATES	vFB4	control_PKP2	6	18
A2ML1-AS1	0.869	0.0135	0.107	0.257	6.18	14.5	0.000457	1.87	LV	CELLSTATES	vFB4	control_PKP2	6	18
KDM3A	0.869	0.00521	0.0982	0.235	6.05	18.2	0.000116	2.28	LV	CELLSTATES	vFB4	control_PKP2	6	18
WDR48	0.863	0.0116	0.0812	0.157	5.64	15.1	0.00037	1.93	LV	CELLSTATES	vFB4	control_PKP2	6	18
SPSB1	0.86	0.00957	0.194	0.457	6.93	15.7	0.00029	2.02	LV	CELLSTATES	vFB4	control_PKP2	6	18
SLX4IP	0.859	0.0167	0.0823	0.199	5.78	13.9	0.000596	1.78	LV	CELLSTATES	vFB4	control_PKP2	6	18
SUB1	0.856	0.00702	0.16	0.325	6.62	17	0.000181	2.15	LV	CELLSTATES	vFB4	control_PKP2	6	18
LINC00894	0.853	0.0138	0.171	0.437	6.79	14.5	0.000472	1.86	LV	CELLSTATES	vFB4	control_PKP2	6	18
DDX60L	0.85	0.0238	0.105	0.243	6.05	12.6	0.00101	1.62	LV	CELLSTATES	vFB4	control_PKP2	6	18
NFKBIZ	0.849	0.00926	0.461	1.11	8.14	15.9	0.000276	2.03	LV	CELLSTATES	vFB4	control_PKP2	6	18
CLEC2D	0.839	0.0391	0.0568	0.118	5.25	10.8	0.00212	1.41	LV	CELLSTATES	vFB4	control_PKP2	6	18
DENND6A	0.839	0.00347	0.314	0.684	7.56	19.8	6.51e-05	2.46	LV	CELLSTATES	vFB4	control_PKP2	6	18
FCHO2	0.839	0.00358	0.241	0.477	7.11	19.7	6.88e-05	2.45	LV	CELLSTATES	vFB4	control_PKP2	6	18
PXDNL	0.837	0.0407	1.42	3.59	9.76	10.6	0.00226	1.39	LV	CELLSTATES	vFB4	control_PKP2	6	18
RADIL	0.836	0.007	0.105	0.281	6.18	17	0.00018	2.16	LV	CELLSTATES	vFB4	control_PKP2	6	18
OPHN1	0.835	0.0116	0.712	1.65	8.76	15.1	0.000369	1.93	LV	CELLSTATES	vFB4	control_PKP2	6	18
CTIF	0.833	0.0294	0.0935	0.215	5.9	11.8	0.00138	1.53	LV	CELLSTATES	vFB4	control_PKP2	6	18
KLF8	0.831	0.0384	0.0514	0.117	5.14	10.9	0.00205	1.42	LV	CELLSTATES	vFB4	control_PKP2	6	18
CASK	0.83	0.0012	0.368	0.871	7.81	24.2	1.46e-05	2.92	LV	CELLSTATES	vFB4	control_PKP2	6	18
KCTD9	0.829	0.00384	0.124	0.242	6.22	19.4	7.48e-05	2.42	LV	CELLSTATES	vFB4	control_PKP2	6	18
NCOA2	0.824	0.00889	0.577	1.39	8.5	16	0.000262	2.05	LV	CELLSTATES	vFB4	control_PKP2	6	18
SUGCT	0.823	0.026	0.0887	0.211	5.91	12.3	0.00114	1.58	LV	CELLSTATES	vFB4	control_PKP2	6	18
JMY	0.812	0.0182	0.083	0.174	5.7	13.6	0.000667	1.74	LV	CELLSTATES	vFB4	control_PKP2	6	18
MKL1	0.811	0.0065	0.759	1.99	8.91	17.4	0.000155	2.19	LV	CELLSTATES	vFB4	control_PKP2	6	18
RNF146	0.81	0.00931	0.205	0.396	6.9	15.8	0.000278	2.03	LV	CELLSTATES	vFB4	control_PKP2	6	18
USP40	0.81	0.00779	0.137	0.342	6.54	16.5	0.000217	2.11	LV	CELLSTATES	vFB4	control_PKP2	6	18
STIM1	0.808	0.0116	0.209	0.508	7.05	15.1	0.00037	1.93	LV	CELLSTATES	vFB4	control_PKP2	6	18
AKAP13	0.807	0.00669	2.18	4.85	10.3	17.3	0.000162	2.17	LV	CELLSTATES	vFB4	control_PKP2	6	18
NHS	0.806	0.0293	0.124	0.379	6.51	11.8	0.00137	1.53	LV	CELLSTATES	vFB4	control_PKP2	6	18
ADGRA3	0.805	0.0368	0.082	0.183	5.71	11	0.00192	1.43	LV	CELLSTATES	vFB4	control_PKP2	6	18
CYP1B1-AS1	0.805	0.0182	0.325	0.79	7.68	13.6	0.000667	1.74	LV	CELLSTATES	vFB4	control_PKP2	6	18
ANTXR2	0.803	0.0311	0.376	0.764	7.77	11.6	0.0015	1.51	LV	CELLSTATES	vFB4	control_PKP2	6	18
PRKX	0.802	0.0247	0.091	0.223	5.95	12.4	0.00106	1.61	LV	CELLSTATES	vFB4	control_PKP2	6	18
OGFRL1	0.801	0.0474	0.113	0.269	6.21	10.1	0.00286	1.32	LV	CELLSTATES	vFB4	control_PKP2	6	18
RBPMS	0.792	0.00704	0.466	0.946	8.09	17	0.000182	2.15	LV	CELLSTATES	vFB4	control_PKP2	6	18
KIF13A	0.789	0.00789	0.565	1.23	8.37	16.5	0.00022	2.1	LV	CELLSTATES	vFB4	control_PKP2	6	18
PLEKHA2	0.789	0.0229	0.146	0.335	6.53	12.7	0.000959	1.64	LV	CELLSTATES	vFB4	control_PKP2	6	18
NPAS3	0.785	0.0304	0.641	1.57	8.63	11.7	0.00144	1.52	LV	CELLSTATES	vFB4	control_PKP2	6	18
RAD51B	0.785	0.0163	0.336	0.71	7.61	14	0.000575	1.79	LV	CELLSTATES	vFB4	control_PKP2	6	18
YPEL2	0.784	0.0291	0.172	0.355	6.67	11.8	0.00135	1.54	LV	CELLSTATES	vFB4	control_PKP2	6	18
SYNE2	0.781	0.0355	0.0731	0.166	5.64	11.1	0.00183	1.45	LV	CELLSTATES	vFB4	control_PKP2	6	18
SYNPO2	0.78	0.0344	1.05	2.61	9.32	11.2	0.00174	1.46	LV	CELLSTATES	vFB4	control_PKP2	6	18
KANK1	0.779	0.0404	0.701	1.55	8.7	10.7	0.00224	1.39	LV	CELLSTATES	vFB4	control_PKP2	6	18
FBXL20	0.777	0.00838	0.35	0.759	7.73	16.2	0.000241	2.08	LV	CELLSTATES	vFB4	control_PKP2	6	18
OGA	0.775	0.00664	0.425	0.866	7.97	17.3	0.00016	2.18	LV	CELLSTATES	vFB4	control_PKP2	6	18
LINC00632	0.773	0.0353	0.103	0.225	6.03	11.2	0.00181	1.45	LV	CELLSTATES	vFB4	control_PKP2	6	18
AC007388.1	0.771	0.0229	0.152	0.321	6.58	12.7	0.000955	1.64	LV	CELLSTATES	vFB4	control_PKP2	6	18
MED23	0.77	0.027	0.144	0.295	6.45	12.1	0.0012	1.57	LV	CELLSTATES	vFB4	control_PKP2	6	18
RAPGEF2	0.769	0.007	0.194	0.443	6.91	17	0.000177	2.16	LV	CELLSTATES	vFB4	control_PKP2	6	18
TIAM1	0.769	0.0349	0.218	0.518	7.1	11.2	0.00178	1.46	LV	CELLSTATES	vFB4	control_PKP2	6	18
TMEM67	0.764	0.0284	0.0871	0.151	5.71	12	0.00129	1.55	LV	CELLSTATES	vFB4	control_PKP2	6	18
NT5DC3	0.76	0.0338	0.0857	0.181	5.76	11.3	0.00169	1.47	LV	CELLSTATES	vFB4	control_PKP2	6	18
FBXL4	0.757	0.00756	0.171	0.319	6.61	16.6	0.000207	2.12	LV	CELLSTATES	vFB4	control_PKP2	6	18
NBPF11	0.757	0.0202	0.0914	0.186	5.82	13.2	0.000781	1.7	LV	CELLSTATES	vFB4	control_PKP2	6	18
ASAP1	0.754	0.0206	0.39	0.894	7.89	13.1	0.000805	1.69	LV	CELLSTATES	vFB4	control_PKP2	6	18
STK24	0.754	0.0209	0.247	0.554	7.2	13	0.000831	1.68	LV	CELLSTATES	vFB4	control_PKP2	6	18
RAP2C-AS1	0.751	0.032	0.23	0.416	7.03	11.5	0.00156	1.49	LV	CELLSTATES	vFB4	control_PKP2	6	18
SETDB2	0.75	0.0474	0.0571	0.122	5.28	10.1	0.00286	1.32	LV	CELLSTATES	vFB4	control_PKP2	6	18
BEAN1	0.749	0.0499	0.065	0.151	5.5	9.87	0.00313	1.3	LV	CELLSTATES	vFB4	control_PKP2	6	18
DYNC2LI1	0.748	0.0419	0.14	0.285	6.44	10.5	0.00236	1.38	LV	CELLSTATES	vFB4	control_PKP2	6	18
WARS2	0.745	0.0401	0.121	0.267	6.27	10.7	0.00221	1.4	LV	CELLSTATES	vFB4	control_PKP2	6	18
MITF	0.744	0.043	0.131	0.226	6.22	10.4	0.00246	1.37	LV	CELLSTATES	vFB4	control_PKP2	6	18
PON2	0.743	0.0225	0.125	0.257	6.28	12.8	0.000915	1.65	LV	CELLSTATES	vFB4	control_PKP2	6	18
PLEKHA1	0.741	0.0216	0.101	0.223	5.99	12.9	0.000874	1.67	LV	CELLSTATES	vFB4	control_PKP2	6	18
PLEKHM3	0.741	0.0214	0.128	0.254	6.28	12.9	0.000861	1.67	LV	CELLSTATES	vFB4	control_PKP2	6	18
CELF2	0.739	0.0361	2.21	4.44	10.3	11.1	0.00187	1.44	LV	CELLSTATES	vFB4	control_PKP2	6	18
MAGI2	0.737	0.0198	0.955	2.04	9.1	13.3	0.000753	1.7	LV	CELLSTATES	vFB4	control_PKP2	6	18
SNX2	0.734	0.00645	0.135	0.25	6.29	17.4	0.000153	2.19	LV	CELLSTATES	vFB4	control_PKP2	6	18
ANKRA2	0.73	0.043	0.0782	0.145	5.59	10.4	0.00245	1.37	LV	CELLSTATES	vFB4	control_PKP2	6	18
PAG1	0.73	0.0352	0.255	0.501	7.2	11.2	0.0018	1.45	LV	CELLSTATES	vFB4	control_PKP2	6	18
ATP9A	0.729	0.0179	0.127	0.303	6.39	13.7	0.00065	1.75	LV	CELLSTATES	vFB4	control_PKP2	6	18
MED27	0.724	0.00731	0.183	0.389	6.8	16.7	0.000197	2.14	LV	CELLSTATES	vFB4	control_PKP2	6	18
TBCK	0.721	0.0374	0.245	0.525	7.19	11	0.00196	1.43	LV	CELLSTATES	vFB4	control_PKP2	6	18
MBNL2	0.719	0.0208	0.345	0.664	7.61	13.1	0.000819	1.68	LV	CELLSTATES	vFB4	control_PKP2	6	18
DRAM2	0.718	0.0304	0.0833	0.153	5.62	11.7	0.00144	1.52	LV	CELLSTATES	vFB4	control_PKP2	6	18
PLEKHH2	0.716	0.0443	0.329	0.698	7.6	10.3	0.00259	1.35	LV	CELLSTATES	vFB4	control_PKP2	6	18
HACE1	0.709	0.0464	0.0846	0.182	5.77	10.2	0.00277	1.33	LV	CELLSTATES	vFB4	control_PKP2	6	18
WDFY3	0.708	0.023	0.53	1.1	8.24	12.7	0.000962	1.64	LV	CELLSTATES	vFB4	control_PKP2	6	18
CPED1	0.707	0.0485	0.235	0.524	7.16	9.99	0.00297	1.31	LV	CELLSTATES	vFB4	control_PKP2	6	18
EVA1C	0.704	0.0213	0.425	0.826	7.93	13	0.000852	1.67	LV	CELLSTATES	vFB4	control_PKP2	6	18
SRGAP1	0.702	0.0129	0.554	1.19	8.33	14.7	0.000426	1.89	LV	CELLSTATES	vFB4	control_PKP2	6	18
ZNF280D	0.701	0.0421	0.114	0.233	6.16	10.5	0.00238	1.38	LV	CELLSTATES	vFB4	control_PKP2	6	18
GATA6	0.697	0.0251	0.189	0.453	6.9	12.4	0.00109	1.6	LV	CELLSTATES	vFB4	control_PKP2	6	18
RB1CC1	0.694	0.0398	0.3	0.595	7.46	10.7	0.00218	1.4	LV	CELLSTATES	vFB4	control_PKP2	6	18
RERE	0.692	0.0197	0.907	1.87	9	13.3	0.000744	1.7	LV	CELLSTATES	vFB4	control_PKP2	6	18
PCMTD2	0.69	0.0341	0.112	0.215	6.02	11.3	0.0017	1.47	LV	CELLSTATES	vFB4	control_PKP2	6	18
TOR1AIP1	0.685	0.0443	0.128	0.247	6.22	10.3	0.00259	1.35	LV	CELLSTATES	vFB4	control_PKP2	6	18
NBEA	0.682	0.0305	0.221	0.447	7.07	11.7	0.00145	1.52	LV	CELLSTATES	vFB4	control_PKP2	6	18
OGT	0.676	0.0361	0.36	0.743	7.69	11.1	0.00187	1.44	LV	CELLSTATES	vFB4	control_PKP2	6	18
TNRC6B	0.676	0.0198	0.799	1.53	8.84	13.3	0.000749	1.7	LV	CELLSTATES	vFB4	control_PKP2	6	18
TPCN1	0.675	0.0182	0.406	0.759	7.84	13.6	0.000669	1.74	LV	CELLSTATES	vFB4	control_PKP2	6	18
DENND1A	0.674	0.0291	0.644	1.25	8.48	11.8	0.00135	1.54	LV	CELLSTATES	vFB4	control_PKP2	6	18
ECHDC2	0.674	0.032	0.719	1.35	8.7	11.5	0.00156	1.49	LV	CELLSTATES	vFB4	control_PKP2	6	18
RAD21	0.669	0.0424	0.091	0.167	5.79	10.5	0.00241	1.37	LV	CELLSTATES	vFB4	control_PKP2	6	18
STK39	0.669	0.0391	0.147	0.341	6.55	10.8	0.00212	1.41	LV	CELLSTATES	vFB4	control_PKP2	6	18
ZRANB1	0.666	0.043	0.0908	0.187	5.83	10.4	0.00247	1.37	LV	CELLSTATES	vFB4	control_PKP2	6	18
FSTL1	0.663	0.0383	0.821	1.52	8.79	10.9	0.00204	1.42	LV	CELLSTATES	vFB4	control_PKP2	6	18
MINDY3	0.659	0.0267	0.144	0.269	6.36	12.2	0.00118	1.57	LV	CELLSTATES	vFB4	control_PKP2	6	18
SOS2	0.659	0.017	0.399	0.765	7.8	13.8	0.000609	1.77	LV	CELLSTATES	vFB4	control_PKP2	6	18
ARID1B	0.657	0.0277	1.34	2.73	9.57	12	0.00125	1.56	LV	CELLSTATES	vFB4	control_PKP2	6	18
ASAP2	0.644	0.0496	0.459	0.952	8.03	9.89	0.0031	1.3	LV	CELLSTATES	vFB4	control_PKP2	6	18
TRIO	0.644	0.0342	0.745	1.72	8.77	11.3	0.00172	1.47	LV	CELLSTATES	vFB4	control_PKP2	6	18
DENND4C	0.637	0.0392	0.528	1.11	8.25	10.8	0.00213	1.41	LV	CELLSTATES	vFB4	control_PKP2	6	18
DHX15	0.635	0.0276	0.225	0.408	6.98	12.1	0.00124	1.56	LV	CELLSTATES	vFB4	control_PKP2	6	18
TSC22D1	0.633	0.0294	0.159	0.31	6.56	11.8	0.00138	1.53	LV	CELLSTATES	vFB4	control_PKP2	6	18
SMCHD1	0.629	0.035	0.426	0.883	7.94	11.2	0.00179	1.46	LV	CELLSTATES	vFB4	control_PKP2	6	18
LRBA	0.62	0.0229	0.38	0.771	7.79	12.7	0.000957	1.64	LV	CELLSTATES	vFB4	control_PKP2	6	18
PTPN14	0.619	0.0415	0.177	0.371	6.71	10.6	0.00232	1.38	LV	CELLSTATES	vFB4	control_PKP2	6	18
SH3BGRL	0.617	0.0495	0.171	0.298	6.59	9.91	0.00308	1.31	LV	CELLSTATES	vFB4	control_PKP2	6	18
TBC1D15	0.616	0.043	0.119	0.235	6.17	10.4	0.00246	1.37	LV	CELLSTATES	vFB4	control_PKP2	6	18
EPB41L5	0.607	0.0388	0.16	0.294	6.54	10.8	0.00209	1.41	LV	CELLSTATES	vFB4	control_PKP2	6	18
RANBP9	0.594	0.0208	0.234	0.427	7.03	13.1	0.000821	1.68	LV	CELLSTATES	vFB4	control_PKP2	6	18
ATP2C1	0.582	0.0496	0.2	0.363	6.85	9.9	0.00309	1.3	LV	CELLSTATES	vFB4	control_PKP2	6	18
GLUD1	0.565	0.0477	0.227	0.41	6.98	10.1	0.0029	1.32	LV	CELLSTATES	vFB4	control_PKP2	6	18
TBC1D19	0.56	0.0383	0.18	0.345	6.74	10.9	0.00204	1.42	LV	CELLSTATES	vFB4	control_PKP2	6	18
DYM	0.546	0.0368	0.513	0.847	8.1	11	0.00192	1.43	LV	CELLSTATES	vFB4	control_PKP2	6	18
TCF12	0.53	0.043	1.02	1.9	9.13	10.4	0.00246	1.37	LV	CELLSTATES	vFB4	control_PKP2	6	18

## Sheet: PVneg_control
Gene	logFC	FDR	mean_exp_control	mean_exp_genotype	logCPM	F	PValue	FDR_plot	Region	annotation_level	cell_state	comparison	Observations_genotype	Observations_reference
FOSB	5.89	2.22e-05	0.00289	0.175	4.48	47	2.1e-08	4.65	LV	CELLSTATES	vFB4	control_PVneg	8	18
POSTN	3.99	4.88e-05	0.0111	0.111	4.71	41.5	8.5e-08	4.31	LV	CELLSTATES	vFB4	control_PVneg	8	18
SULT1A3	2.81	0.00153	0.000446	0.0171	2.6	25	1.42e-05	2.82	LV	CELLSTATES	vFB4	control_PVneg	8	18
LINC00377	2.7	0.00232	0.000985	0.013	2.78	22	2.74e-05	2.63	LV	CELLSTATES	vFB4	control_PVneg	8	18
DCDC2C	2.65	0.00262	0.00158	0.0213	2.92	21.4	3.42e-05	2.58	LV	CELLSTATES	vFB4	control_PVneg	8	18
FOS	2.59	0.00614	0.119	1.12	7.31	17.3	0.00015	2.21	LV	CELLSTATES	vFB4	control_PVneg	8	18
LINC01250	2.57	0.000514	0.00426	0.057	3.53	28.9	2.92e-06	3.29	LV	CELLSTATES	vFB4	control_PVneg	8	18
AP003555.3	2.56	0.00966	0.000493	0.0208	2.55	15.5	0.000303	2.01	LV	CELLSTATES	vFB4	control_PVneg	8	18
KCNMA1	2.43	0.000109	0.0217	0.207	5.08	36.5	3.24e-07	3.96	LV	CELLSTATES	vFB4	control_PVneg	8	18
NRG3	2.33	1.82e-06	0.0453	0.382	5.87	65	3.98e-10	5.74	LV	CELLSTATES	vFB4	control_PVneg	8	18
PLGLB2	2.29	0.0147	0.00236	0.0156	2.52	13.5	0.000652	1.83	LV	CELLSTATES	vFB4	control_PVneg	8	18
AP000561.1	2.28	0.0193	0.00357	0.0531	3.38	12.4	0.00104	1.72	LV	CELLSTATES	vFB4	control_PVneg	8	18
QRFPR	2.28	0.0169	0.00194	0.0209	2.92	12.9	0.000828	1.77	LV	CELLSTATES	vFB4	control_PVneg	8	18
AC092164.1	2.26	0.00053	0.00508	0.055	3.49	28.7	3.13e-06	3.28	LV	CELLSTATES	vFB4	control_PVneg	8	18
SLC10A6	2.26	0.00515	0.00384	0.0294	3.36	18	0.000114	2.29	LV	CELLSTATES	vFB4	control_PVneg	8	18
KIRREL3	2.25	2.12e-06	0.155	1.28	7.48	62.2	7.01e-10	5.67	LV	CELLSTATES	vFB4	control_PVneg	8	18
ZNF365	2.19	9.66e-05	0.0229	0.137	4.82	37.4	2.51e-07	4.02	LV	CELLSTATES	vFB4	control_PVneg	8	18
LDLRAD4	2.13	1.44e-07	0.195	1.12	7.54	84.6	1.05e-11	6.84	LV	CELLSTATES	vFB4	control_PVneg	8	18
KIAA1211	2.11	0.000686	0.0159	0.114	4.52	27.5	4.53e-06	3.16	LV	CELLSTATES	vFB4	control_PVneg	8	18
PLB1	2.07	0.00242	0.0143	0.07	4.38	21.9	2.92e-05	2.62	LV	CELLSTATES	vFB4	control_PVneg	8	18
XG	2.06	0.000666	0.0141	0.0748	4.29	27.7	4.26e-06	3.18	LV	CELLSTATES	vFB4	control_PVneg	8	18
PRIMA1	2.05	0.0143	0.00289	0.0163	3.02	13.7	0.000606	1.84	LV	CELLSTATES	vFB4	control_PVneg	8	18
AL163953.1	2.02	0.0139	0.00168	0.0126	2.77	13.8	0.000576	1.86	LV	CELLSTATES	vFB4	control_PVneg	8	18
PDZD4	2.02	0.0122	0.00119	0.0154	2.73	14.3	0.000477	1.91	LV	CELLSTATES	vFB4	control_PVneg	8	18
SGIP1	2.01	2.91e-05	0.178	0.928	7.38	45.3	3.18e-08	4.54	LV	CELLSTATES	vFB4	control_PVneg	8	18
AC114284.1	1.99	0.0316	0.00338	0.0143	2.93	10.4	0.00238	1.5	LV	CELLSTATES	vFB4	control_PVneg	8	18
HERC6	1.98	0.00366	0.0237	0.222	4.89	19.8	6.02e-05	2.44	LV	CELLSTATES	vFB4	control_PVneg	8	18
ARNTL2	1.96	0.0176	0.00408	0.0311	3.21	12.8	0.000893	1.75	LV	CELLSTATES	vFB4	control_PVneg	8	18
GLIPR1L2	1.96	0.00815	0.00508	0.029	3.17	16.2	0.000229	2.09	LV	CELLSTATES	vFB4	control_PVneg	8	18
FAM189A2	1.95	0.00545	0.00855	0.0661	3.68	17.8	0.000126	2.26	LV	CELLSTATES	vFB4	control_PVneg	8	18
AL512306.3	1.9	0.0178	0.00186	0.0133	2.84	12.7	0.00091	1.75	LV	CELLSTATES	vFB4	control_PVneg	8	18
AC021504.1	1.89	0.00977	0.00992	0.06	3.95	15.4	0.000312	2.01	LV	CELLSTATES	vFB4	control_PVneg	8	18
GALNT8	1.89	0.0351	0.00146	0.0149	2.8	10.1	0.00278	1.45	LV	CELLSTATES	vFB4	control_PVneg	8	18
UNC5CL	1.88	0.0186	0.00147	0.0148	2.74	12.5	0.000973	1.73	LV	CELLSTATES	vFB4	control_PVneg	8	18
MEOX2	1.87	0.000109	0.0865	0.555	6.42	36.6	3.11e-07	3.96	LV	CELLSTATES	vFB4	control_PVneg	8	18
CLIC6	1.86	0.0281	0.00217	0.0139	2.88	10.9	0.00198	1.55	LV	CELLSTATES	vFB4	control_PVneg	8	18
SLC44A5	1.84	0.00619	0.00909	0.0734	3.92	17.3	0.000152	2.21	LV	CELLSTATES	vFB4	control_PVneg	8	18
AP001783.1	1.82	0.0172	0.00447	0.0215	3.32	12.8	0.000858	1.76	LV	CELLSTATES	vFB4	control_PVneg	8	18
EDNRA	1.82	0.00248	0.0228	0.147	4.69	21.7	3.07e-05	2.61	LV	CELLSTATES	vFB4	control_PVneg	8	18
AC036214.1	1.8	0.027	0.00981	0.0398	3.76	11	0.00185	1.57	LV	CELLSTATES	vFB4	control_PVneg	8	18
NREP	1.8	0.000847	0.034	0.192	5.13	26.3	6.6e-06	3.07	LV	CELLSTATES	vFB4	control_PVneg	8	18
TNFAIP8L3	1.8	0.0112	0.00789	0.0362	3.6	14.7	0.000408	1.95	LV	CELLSTATES	vFB4	control_PVneg	8	18
SEZ6L	1.79	0.000724	0.016	0.071	4.3	27.3	4.91e-06	3.14	LV	CELLSTATES	vFB4	control_PVneg	8	18
AP005131.1	1.78	0.00969	0.00458	0.0263	3.25	15.4	0.000306	2.01	LV	CELLSTATES	vFB4	control_PVneg	8	18
GOLGA6L9	1.77	0.0202	0.00291	0.0184	3.01	12.1	0.00115	1.69	LV	CELLSTATES	vFB4	control_PVneg	8	18
INMT	1.77	0.0393	0.0031	0.0186	3	9.65	0.00335	1.41	LV	CELLSTATES	vFB4	control_PVneg	8	18
BBOX1-AS1	1.76	0.00303	0.0786	0.437	6.17	20.6	4.52e-05	2.52	LV	CELLSTATES	vFB4	control_PVneg	8	18
SCN9A	1.76	0.00247	0.0267	0.162	4.86	21.8	3.03e-05	2.61	LV	CELLSTATES	vFB4	control_PVneg	8	18
AC233296.1	1.75	4.56e-05	0.0411	0.177	5.33	42.1	7.12e-08	4.34	LV	CELLSTATES	vFB4	control_PVneg	8	18
KALRN	1.75	0.00155	0.0643	0.251	5.9	23.9	1.45e-05	2.81	LV	CELLSTATES	vFB4	control_PVneg	8	18
ATP10A	1.69	3.61e-06	0.121	0.609	6.73	58.1	1.66e-09	5.44	LV	CELLSTATES	vFB4	control_PVneg	8	18
KCNN3	1.69	0.00778	0.0173	0.0898	4.39	16.4	0.000214	2.11	LV	CELLSTATES	vFB4	control_PVneg	8	18
PLXDC2	1.69	3.61e-06	1.84	8.14	10.5	57.6	1.84e-09	5.44	LV	CELLSTATES	vFB4	control_PVneg	8	18
CYP8B1	1.68	0.0306	0.00856	0.0323	3.52	10.6	0.00224	1.51	LV	CELLSTATES	vFB4	control_PVneg	8	18
GOLGA6L10	1.68	0.034	0.00381	0.0144	2.99	10.2	0.00263	1.47	LV	CELLSTATES	vFB4	control_PVneg	8	18
AC004540.1	1.67	0.0354	0.00506	0.027	3.24	10	0.00281	1.45	LV	CELLSTATES	vFB4	control_PVneg	8	18
WARS2-IT1	1.67	0.00651	0.00987	0.0489	3.85	17	0.000166	2.19	LV	CELLSTATES	vFB4	control_PVneg	8	18
PLCB4	1.66	1.32e-05	0.154	0.657	6.96	49.9	1.06e-08	4.88	LV	CELLSTATES	vFB4	control_PVneg	8	18
AL590428.1	1.64	0.0407	0.00266	0.0179	2.93	9.52	0.00355	1.39	LV	CELLSTATES	vFB4	control_PVneg	8	18
ARHGEF28	1.62	0.0157	0.0186	0.0897	4.44	13.2	0.000733	1.8	LV	CELLSTATES	vFB4	control_PVneg	8	18
DUOXA1	1.62	0.00925	0.00579	0.0302	3.29	15.7	0.000278	2.03	LV	CELLSTATES	vFB4	control_PVneg	8	18
PAPLN	1.62	0.00025	0.0493	0.196	5.52	32.3	1.08e-06	3.6	LV	CELLSTATES	vFB4	control_PVneg	8	18
SORT1	1.61	0.000501	0.0414	0.215	5.24	29.1	2.73e-06	3.3	LV	CELLSTATES	vFB4	control_PVneg	8	18
COL21A1	1.59	0.000598	0.0525	0.254	5.55	28.2	3.66e-06	3.22	LV	CELLSTATES	vFB4	control_PVneg	8	18
SNCAIP	1.59	0.0124	0.0734	0.597	6.04	14.2	0.000498	1.91	LV	CELLSTATES	vFB4	control_PVneg	8	18
TNFRSF25	1.59	0.0447	0.00184	0.0134	2.74	9.43	0.00412	1.35	LV	CELLSTATES	vFB4	control_PVneg	8	18
NOX4	1.58	0.00034	0.734	3.09	9.14	31	1.56e-06	3.47	LV	CELLSTATES	vFB4	control_PVneg	8	18
PPP1R26-AS1	1.58	0.0234	0.00976	0.0433	3.72	11.6	0.00146	1.63	LV	CELLSTATES	vFB4	control_PVneg	8	18
CD109	1.56	7.31e-05	0.0344	0.136	5.02	38.9	1.65e-07	4.14	LV	CELLSTATES	vFB4	control_PVneg	8	18
DISP1	1.55	0.0371	0.00472	0.0359	3.14	9.88	0.00303	1.43	LV	CELLSTATES	vFB4	control_PVneg	8	18
GLIS1	1.55	0.0012	0.0162	0.0743	4.29	24.9	1.04e-05	2.92	LV	CELLSTATES	vFB4	control_PVneg	8	18
LINC00511	1.55	0.000409	0.0207	0.0985	4.53	30	2.12e-06	3.39	LV	CELLSTATES	vFB4	control_PVneg	8	18
AL033504.1	1.54	0.0287	0.012	0.0502	3.84	10.8	0.00203	1.54	LV	CELLSTATES	vFB4	control_PVneg	8	18
CDH11	1.54	0.000799	0.0947	0.349	6.28	26.9	5.53e-06	3.1	LV	CELLSTATES	vFB4	control_PVneg	8	18
DENND6B	1.53	0.0233	0.0086	0.0422	3.69	11.6	0.00145	1.63	LV	CELLSTATES	vFB4	control_PVneg	8	18
KIF5C	1.53	0.0131	0.0181	0.0774	4.28	14	0.000533	1.88	LV	CELLSTATES	vFB4	control_PVneg	8	18
ANO2	1.51	0.00288	0.0272	0.101	4.7	20.9	4.07e-05	2.54	LV	CELLSTATES	vFB4	control_PVneg	8	18
SPATA18	1.51	0.0195	0.0142	0.0815	4.11	12.3	0.00106	1.71	LV	CELLSTATES	vFB4	control_PVneg	8	18
AC026316.5	1.5	0.00615	0.0417	0.239	5.33	17.3	0.000151	2.21	LV	CELLSTATES	vFB4	control_PVneg	8	18
ITGA2	1.5	0.0444	0.0081	0.0238	3.37	9.21	0.00408	1.35	LV	CELLSTATES	vFB4	control_PVneg	8	18
PI16	1.5	0.00189	0.211	0.934	7.43	23	1.99e-05	2.72	LV	CELLSTATES	vFB4	control_PVneg	8	18
CENPE	1.49	0.0359	0.00677	0.0271	3.37	9.99	0.00288	1.44	LV	CELLSTATES	vFB4	control_PVneg	8	18
NRXN3	1.49	0.00177	0.0988	0.484	6.41	23.3	1.79e-05	2.75	LV	CELLSTATES	vFB4	control_PVneg	8	18
SHISA6	1.48	0.00465	0.154	0.665	7.03	18.6	9.36e-05	2.33	LV	CELLSTATES	vFB4	control_PVneg	8	18
AFF3	1.47	0.000364	0.509	1.84	8.54	30.5	1.8e-06	3.44	LV	CELLSTATES	vFB4	control_PVneg	8	18
CRISPLD1	1.47	0.027	0.0143	0.058	4.04	11	0.00186	1.57	LV	CELLSTATES	vFB4	control_PVneg	8	18
THSD4	1.47	8.02e-05	0.193	0.916	7.24	38.4	1.93e-07	4.1	LV	CELLSTATES	vFB4	control_PVneg	8	18
OSBPL7	1.46	0.0391	0.00515	0.0257	3.2	9.67	0.00333	1.41	LV	CELLSTATES	vFB4	control_PVneg	8	18
PLXNA2	1.46	1.32e-05	0.195	0.755	7.2	50	1.04e-08	4.88	LV	CELLSTATES	vFB4	control_PVneg	8	18
AC005550.2	1.45	0.00482	0.0262	0.105	4.66	18.4	0.000101	2.32	LV	CELLSTATES	vFB4	control_PVneg	8	18
CRHBP	1.45	0.0266	0.0306	0.123	4.87	11.1	0.00179	1.58	LV	CELLSTATES	vFB4	control_PVneg	8	18
PRR16	1.45	0.0012	0.41	1.54	8.3	24.9	1.04e-05	2.92	LV	CELLSTATES	vFB4	control_PVneg	8	18
SESN3	1.45	0.000364	0.0697	0.233	5.7	30.6	1.77e-06	3.44	LV	CELLSTATES	vFB4	control_PVneg	8	18
SSX2IP	1.45	0.00126	0.0881	0.447	6.12	24.7	1.13e-05	2.9	LV	CELLSTATES	vFB4	control_PVneg	8	18
ADAMTS3	1.44	0.00816	0.0218	0.126	4.47	16.2	0.00023	2.09	LV	CELLSTATES	vFB4	control_PVneg	8	18
CNKSR2	1.44	0.000581	0.0488	0.221	5.44	28.3	3.52e-06	3.24	LV	CELLSTATES	vFB4	control_PVneg	8	18
PCSK6	1.44	4.56e-05	0.865	3.48	9.23	42	7.31e-08	4.34	LV	CELLSTATES	vFB4	control_PVneg	8	18
AC096642.1	1.43	0.0349	0.00511	0.0307	3.28	10.1	0.00275	1.46	LV	CELLSTATES	vFB4	control_PVneg	8	18
C11orf80	1.43	2.49e-05	0.224	0.842	7.36	46.2	2.54e-08	4.6	LV	CELLSTATES	vFB4	control_PVneg	8	18
NFIA-AS2	1.43	0.00806	0.0148	0.0768	4.13	16.2	0.000225	2.09	LV	CELLSTATES	vFB4	control_PVneg	8	18
SEPT11	1.42	5.68e-06	0.231	1.02	7.49	55	3.31e-09	5.25	LV	CELLSTATES	vFB4	control_PVneg	8	18
ZNF704	1.42	1.82e-06	0.391	1.51	8.16	65	3.94e-10	5.74	LV	CELLSTATES	vFB4	control_PVneg	8	18
AC009271.1	1.41	0.0244	0.0135	0.0652	4.03	11.4	0.00155	1.61	LV	CELLSTATES	vFB4	control_PVneg	8	18
DPH6-DT	1.41	0.000134	0.0897	0.336	6.14	35.3	4.51e-07	3.87	LV	CELLSTATES	vFB4	control_PVneg	8	18
GPCPD1	1.41	7.31e-05	0.187	0.648	7.05	38.9	1.65e-07	4.14	LV	CELLSTATES	vFB4	control_PVneg	8	18
PRKCH	1.41	0.000501	0.0562	0.25	5.57	29.1	2.74e-06	3.3	LV	CELLSTATES	vFB4	control_PVneg	8	18
SAMD9L	1.41	0.00323	0.0486	0.225	5.35	20.3	4.98e-05	2.49	LV	CELLSTATES	vFB4	control_PVneg	8	18
AFAP1L2	1.39	0.011	0.0223	0.129	4.54	14.8	0.000396	1.96	LV	CELLSTATES	vFB4	control_PVneg	8	18
HAPLN1	1.39	0.0169	0.029	0.112	4.85	12.9	0.000833	1.77	LV	CELLSTATES	vFB4	control_PVneg	8	18
PTPN13	1.38	0.000105	0.305	1.18	7.79	36.9	2.84e-07	3.98	LV	CELLSTATES	vFB4	control_PVneg	8	18
LINC00968	1.37	0.00226	0.0621	0.266	5.67	22.2	2.6e-05	2.65	LV	CELLSTATES	vFB4	control_PVneg	8	18
SYT17	1.37	5.18e-05	0.0483	0.216	5.42	41.1	9.43e-08	4.29	LV	CELLSTATES	vFB4	control_PVneg	8	18
FGF14	1.36	0.000666	0.425	1.64	8.26	27.8	4.18e-06	3.18	LV	CELLSTATES	vFB4	control_PVneg	8	18
LMO7	1.36	0.000847	0.0491	0.235	5.5	26.3	6.58e-06	3.07	LV	CELLSTATES	vFB4	control_PVneg	8	18
TENM4	1.36	0.000887	0.163	0.62	6.96	26.1	7.04e-06	3.05	LV	CELLSTATES	vFB4	control_PVneg	8	18
LINC01197	1.35	0.00513	0.0215	0.0784	4.45	18.1	0.000111	2.29	LV	CELLSTATES	vFB4	control_PVneg	8	18
MME	1.35	0.00634	0.0475	0.19	5.4	17.1	0.000159	2.2	LV	CELLSTATES	vFB4	control_PVneg	8	18
AL445426.1	1.34	0.00117	0.216	0.765	7.37	25	1e-05	2.93	LV	CELLSTATES	vFB4	control_PVneg	8	18
ITGA1	1.34	0.00732	0.0575	0.172	5.55	16.6	0.000195	2.14	LV	CELLSTATES	vFB4	control_PVneg	8	18
KLHL29	1.34	0.000109	0.226	0.87	7.4	36.6	3.17e-07	3.96	LV	CELLSTATES	vFB4	control_PVneg	8	18
PLCE1	1.34	0.000113	0.183	0.66	7.05	36.2	3.45e-07	3.95	LV	CELLSTATES	vFB4	control_PVneg	8	18
AC099329.1	1.33	0.0444	0.0176	0.0573	4.07	9.21	0.00407	1.35	LV	CELLSTATES	vFB4	control_PVneg	8	18
ARHGEF26	1.33	0.00233	0.0641	0.261	5.7	22	2.77e-05	2.63	LV	CELLSTATES	vFB4	control_PVneg	8	18
FAP	1.33	0.0219	0.0577	0.181	5.42	11.8	0.00131	1.66	LV	CELLSTATES	vFB4	control_PVneg	8	18
LINC00159	1.33	0.0251	0.00875	0.0422	3.7	11.3	0.00163	1.6	LV	CELLSTATES	vFB4	control_PVneg	8	18
LINC01426	1.33	0.0112	0.0175	0.0531	4.25	14.7	0.000414	1.95	LV	CELLSTATES	vFB4	control_PVneg	8	18
ADCY2	1.32	0.000686	0.0607	0.234	5.68	27.5	4.55e-06	3.16	LV	CELLSTATES	vFB4	control_PVneg	8	18
AGMO	1.32	0.00193	0.0719	0.285	5.99	22.8	2.09e-05	2.71	LV	CELLSTATES	vFB4	control_PVneg	8	18
COL16A1	1.32	0.000826	0.0359	0.149	5.03	26.7	5.9e-06	3.08	LV	CELLSTATES	vFB4	control_PVneg	8	18
KIF13B	1.32	0.000704	0.343	1.31	7.85	27.4	4.72e-06	3.15	LV	CELLSTATES	vFB4	control_PVneg	8	18
LINC01239	1.32	0.042	0.036	0.135	4.99	9.38	0.00378	1.38	LV	CELLSTATES	vFB4	control_PVneg	8	18
TMEM9B-AS1	1.32	0.0173	0.0178	0.0589	4.27	12.8	0.000861	1.76	LV	CELLSTATES	vFB4	control_PVneg	8	18
CHSY3	1.31	0.000666	0.231	0.819	7.42	27.7	4.27e-06	3.18	LV	CELLSTATES	vFB4	control_PVneg	8	18
PRTG	1.31	0.00545	0.0314	0.145	4.83	17.8	0.000127	2.26	LV	CELLSTATES	vFB4	control_PVneg	8	18
WDFY4	1.31	0.0301	0.0118	0.0439	3.85	10.6	0.00219	1.52	LV	CELLSTATES	vFB4	control_PVneg	8	18
ADAMTS6	1.3	0.00407	0.401	1.22	7.96	19.2	7.49e-05	2.39	LV	CELLSTATES	vFB4	control_PVneg	8	18
RASSF2	1.3	0.0297	0.0128	0.0843	3.94	10.7	0.00214	1.53	LV	CELLSTATES	vFB4	control_PVneg	8	18
AL160290.2	1.28	0.0291	0.0189	0.0683	4.3	10.7	0.00209	1.54	LV	CELLSTATES	vFB4	control_PVneg	8	18
ANO1	1.28	0.0376	0.0216	0.114	4.49	9.82	0.00311	1.43	LV	CELLSTATES	vFB4	control_PVneg	8	18
LINC01535	1.28	0.0434	0.00976	0.0365	3.68	9.28	0.00395	1.36	LV	CELLSTATES	vFB4	control_PVneg	8	18
ENGASE	1.27	0.00477	0.0166	0.0704	4.21	18.4	9.91e-05	2.32	LV	CELLSTATES	vFB4	control_PVneg	8	18
SCUBE2	1.27	0.0154	0.0167	0.087	4.21	13.3	0.000703	1.81	LV	CELLSTATES	vFB4	control_PVneg	8	18
AC137770.1	1.26	0.0383	0.0105	0.0502	3.71	9.76	0.0032	1.42	LV	CELLSTATES	vFB4	control_PVneg	8	18
CCND3	1.26	0.000507	0.206	0.761	7.3	29.1	2.81e-06	3.3	LV	CELLSTATES	vFB4	control_PVneg	8	18
SULF1	1.26	8.02e-05	0.509	1.83	8.48	38.4	1.89e-07	4.1	LV	CELLSTATES	vFB4	control_PVneg	8	18
TEK	1.26	0.0146	0.0169	0.0532	4.08	13.6	0.000635	1.84	LV	CELLSTATES	vFB4	control_PVneg	8	18
TBX15	1.25	0.00587	0.0483	0.16	5.29	17.5	0.00014	2.23	LV	CELLSTATES	vFB4	control_PVneg	8	18
COLGALT2	1.24	0.000826	0.168	0.591	6.91	26.8	5.78e-06	3.08	LV	CELLSTATES	vFB4	control_PVneg	8	18
MYO1D	1.24	0.00053	0.231	0.748	7.42	28.8	3.07e-06	3.28	LV	CELLSTATES	vFB4	control_PVneg	8	18
NCKAP5	1.24	0.00366	0.13	0.45	6.55	19.9	5.9e-05	2.44	LV	CELLSTATES	vFB4	control_PVneg	8	18
NHSL2	1.24	0.00513	0.0695	0.207	5.77	18.1	0.000112	2.29	LV	CELLSTATES	vFB4	control_PVneg	8	18
AL591806.3	1.23	0.0148	0.0221	0.0871	4.44	13.5	0.00066	1.83	LV	CELLSTATES	vFB4	control_PVneg	8	18
CYP1B1-AS1	1.23	7.13e-05	0.325	1.16	7.86	39.4	1.45e-07	4.15	LV	CELLSTATES	vFB4	control_PVneg	8	18
KCNC4	1.23	0.0258	0.0156	0.0471	4.02	11.2	0.00171	1.59	LV	CELLSTATES	vFB4	control_PVneg	8	18
MARC1	1.23	0.0448	0.0113	0.047	3.59	9.17	0.00415	1.35	LV	CELLSTATES	vFB4	control_PVneg	8	18
DOCK9	1.22	3.58e-05	0.399	1.39	8.13	44.2	4.17e-08	4.45	LV	CELLSTATES	vFB4	control_PVneg	8	18
PPP2R2B	1.22	0.00969	0.0325	0.126	4.86	15.4	0.000306	2.01	LV	CELLSTATES	vFB4	control_PVneg	8	18
STAB2	1.22	0.0384	0.03	0.118	4.83	9.74	0.00322	1.42	LV	CELLSTATES	vFB4	control_PVneg	8	18
ADRA1B	1.21	0.00327	0.0833	0.291	6.01	20.3	5.09e-05	2.49	LV	CELLSTATES	vFB4	control_PVneg	8	18
FGD4	1.21	0.00366	0.346	1.19	7.93	19.8	6.12e-05	2.44	LV	CELLSTATES	vFB4	control_PVneg	8	18
ZFYVE28	1.21	0.00176	0.0383	0.135	5.05	23.4	1.76e-05	2.75	LV	CELLSTATES	vFB4	control_PVneg	8	18
KLF12	1.2	7.97e-06	0.663	2.28	8.84	52.9	5.23e-09	5.1	LV	CELLSTATES	vFB4	control_PVneg	8	18
NTM	1.2	0.00956	0.145	0.51	6.74	15.5	0.000297	2.02	LV	CELLSTATES	vFB4	control_PVneg	8	18
AC005165.1	1.19	0.0112	0.111	0.381	6.39	14.7	0.00041	1.95	LV	CELLSTATES	vFB4	control_PVneg	8	18
ALDH5A1	1.19	0.0418	0.00872	0.0413	3.57	9.41	0.00373	1.38	LV	CELLSTATES	vFB4	control_PVneg	8	18
COL14A1	1.19	0.0086	0.0829	0.309	5.98	15.9	0.000251	2.07	LV	CELLSTATES	vFB4	control_PVneg	8	18
CU633967.1	1.19	0.0372	0.0241	0.0813	4.39	9.86	0.00305	1.43	LV	CELLSTATES	vFB4	control_PVneg	8	18
NTNG2	1.19	0.0359	0.0171	0.0607	4.14	9.99	0.00288	1.44	LV	CELLSTATES	vFB4	control_PVneg	8	18
PLEKHG1	1.19	0.00959	0.209	0.8	7.28	15.5	0.000298	2.02	LV	CELLSTATES	vFB4	control_PVneg	8	18
PRDM6	1.19	0.0395	0.0283	0.0919	4.57	9.62	0.0034	1.4	LV	CELLSTATES	vFB4	control_PVneg	8	18
SEMA5A	1.19	0.0217	0.0301	0.0875	4.64	11.9	0.00129	1.66	LV	CELLSTATES	vFB4	control_PVneg	8	18
EPHA3	1.18	0.00108	0.48	1.55	8.28	25.4	8.93e-06	2.97	LV	CELLSTATES	vFB4	control_PVneg	8	18
ERAP2	1.18	0.02	0.0253	0.126	4.55	12.2	0.00113	1.7	LV	CELLSTATES	vFB4	control_PVneg	8	18
KCNAB1	1.18	0.00281	0.176	0.574	6.99	21	3.93e-05	2.55	LV	CELLSTATES	vFB4	control_PVneg	8	18
ZMAT1	1.18	0.00439	0.0367	0.125	4.93	18.8	8.6e-05	2.36	LV	CELLSTATES	vFB4	control_PVneg	8	18
ROR1	1.17	0.000109	0.298	1.02	7.65	36.7	3.07e-07	3.96	LV	CELLSTATES	vFB4	control_PVneg	8	18
RPL34-AS1	1.17	0.0176	0.0213	0.0881	4.46	12.8	0.000884	1.75	LV	CELLSTATES	vFB4	control_PVneg	8	18
TMEM144	1.17	0.00469	0.13	0.395	6.55	18.5	9.5e-05	2.33	LV	CELLSTATES	vFB4	control_PVneg	8	18
AC090115.1	1.16	0.0121	0.0239	0.0628	4.37	14.3	0.000471	1.92	LV	CELLSTATES	vFB4	control_PVneg	8	18
AC114763.1	1.16	0.00316	0.051	0.169	5.44	20.4	4.81e-05	2.5	LV	CELLSTATES	vFB4	control_PVneg	8	18
LINC00342	1.16	0.0351	0.00978	0.0381	3.61	10.1	0.00278	1.45	LV	CELLSTATES	vFB4	control_PVneg	8	18
MALRD1	1.16	0.00208	0.0854	0.283	6.02	22.5	2.33e-05	2.68	LV	CELLSTATES	vFB4	control_PVneg	8	18
MOXD1	1.16	0.00289	0.0867	0.275	6.04	20.8	4.17e-05	2.54	LV	CELLSTATES	vFB4	control_PVneg	8	18
TNS3	1.16	0.00125	0.133	0.431	6.55	24.7	1.11e-05	2.9	LV	CELLSTATES	vFB4	control_PVneg	8	18
BACH2	1.15	7.13e-05	0.316	1.07	7.8	39.4	1.46e-07	4.15	LV	CELLSTATES	vFB4	control_PVneg	8	18
C14orf132	1.15	0.02	0.0244	0.0686	4.34	12.2	0.00113	1.7	LV	CELLSTATES	vFB4	control_PVneg	8	18
COL8A1	1.15	0.000359	1.23	3.82	9.64	30.7	1.7e-06	3.44	LV	CELLSTATES	vFB4	control_PVneg	8	18
SSC5D	1.15	0.0064	0.044	0.152	5.2	17.1	0.000162	2.19	LV	CELLSTATES	vFB4	control_PVneg	8	18
XAF1	1.15	0.00723	0.117	0.466	6.53	16.7	0.000192	2.14	LV	CELLSTATES	vFB4	control_PVneg	8	18
MAP2	1.14	0.0287	0.0224	0.0783	4.48	10.8	0.00204	1.54	LV	CELLSTATES	vFB4	control_PVneg	8	18
AC079380.1	1.13	0.0194	0.0252	0.0839	4.57	12.4	0.00105	1.71	LV	CELLSTATES	vFB4	control_PVneg	8	18
DPYSL3	1.13	0.000489	0.318	1.07	7.76	29.3	2.6e-06	3.31	LV	CELLSTATES	vFB4	control_PVneg	8	18
ARHGAP10	1.12	0.00477	0.88	2.89	9.18	18.5	9.74e-05	2.32	LV	CELLSTATES	vFB4	control_PVneg	8	18
CFH	1.12	0.00262	0.541	1.78	8.57	21.4	3.45e-05	2.58	LV	CELLSTATES	vFB4	control_PVneg	8	18
DDX60	1.12	0.011	0.0598	0.236	5.48	14.8	0.000398	1.96	LV	CELLSTATES	vFB4	control_PVneg	8	18
ITGB8	1.12	0.00515	0.0701	0.229	5.72	18	0.000114	2.29	LV	CELLSTATES	vFB4	control_PVneg	8	18
PTPN3	1.12	0.0271	0.0214	0.0885	4.33	11	0.00187	1.57	LV	CELLSTATES	vFB4	control_PVneg	8	18
RADIL	1.12	0.000115	0.105	0.329	6.25	36.1	3.59e-07	3.94	LV	CELLSTATES	vFB4	control_PVneg	8	18
RAMP2-AS1	1.12	0.015	0.0348	0.0968	4.9	13.4	0.000672	1.82	LV	CELLSTATES	vFB4	control_PVneg	8	18
TLL2	1.12	0.0407	0.256	0.806	7.47	9.53	0.00354	1.39	LV	CELLSTATES	vFB4	control_PVneg	8	18
ZFHX4	1.12	0.0199	0.0316	0.127	4.71	12.2	0.00112	1.7	LV	CELLSTATES	vFB4	control_PVneg	8	18
OSBPL10	1.11	0.000514	0.144	0.51	6.66	29	2.89e-06	3.29	LV	CELLSTATES	vFB4	control_PVneg	8	18
UTRN	1.11	4.21e-05	0.767	2.39	8.97	43.3	5.33e-08	4.38	LV	CELLSTATES	vFB4	control_PVneg	8	18
AC007262.2	1.1	0.0414	0.0222	0.0701	4.39	9.45	0.00366	1.38	LV	CELLSTATES	vFB4	control_PVneg	8	18
ISPD	1.1	0.000638	0.112	0.335	6.34	28	3.95e-06	3.19	LV	CELLSTATES	vFB4	control_PVneg	8	18
NHS	1.1	0.000368	0.124	0.403	6.56	30.4	1.85e-06	3.43	LV	CELLSTATES	vFB4	control_PVneg	8	18
SH3RF3	1.1	0.00429	0.143	0.44	6.65	18.9	8.22e-05	2.37	LV	CELLSTATES	vFB4	control_PVneg	8	18
SYTL3	1.1	0.0111	0.0272	0.0971	4.55	14.7	0.000402	1.96	LV	CELLSTATES	vFB4	control_PVneg	8	18
WNT9A	1.1	0.015	0.036	0.101	4.84	13.4	0.000672	1.82	LV	CELLSTATES	vFB4	control_PVneg	8	18
COBLL1	1.09	0.000581	0.229	0.768	7.27	28.4	3.49e-06	3.24	LV	CELLSTATES	vFB4	control_PVneg	8	18
MEF2C-AS1	1.09	0.00397	0.0492	0.166	5.26	19.4	7.02e-05	2.4	LV	CELLSTATES	vFB4	control_PVneg	8	18
PDGFA	1.09	0.0211	0.0224	0.0729	4.33	12	0.00123	1.68	LV	CELLSTATES	vFB4	control_PVneg	8	18
SMCO4	1.09	0.0204	0.0271	0.0866	4.48	12.1	0.00116	1.69	LV	CELLSTATES	vFB4	control_PVneg	8	18
AC105285.1	1.08	0.0121	0.025	0.0873	4.54	14.4	0.000468	1.92	LV	CELLSTATES	vFB4	control_PVneg	8	18
GRIP1	1.08	0.0156	0.0432	0.133	5.08	13.3	0.000716	1.81	LV	CELLSTATES	vFB4	control_PVneg	8	18
LMCD1	1.08	0.0182	0.0612	0.183	5.3	12.6	0.000936	1.74	LV	CELLSTATES	vFB4	control_PVneg	8	18
LTBP2	1.08	0.0247	0.259	0.673	7.35	11.4	0.00158	1.61	LV	CELLSTATES	vFB4	control_PVneg	8	18
AL445250.1	1.07	0.00522	0.253	0.866	7.44	17.9	0.000119	2.28	LV	CELLSTATES	vFB4	control_PVneg	8	18
ARL15	1.07	0.00427	0.945	2.85	9.29	19	8.13e-05	2.37	LV	CELLSTATES	vFB4	control_PVneg	8	18
CNTN4	1.07	0.0124	0.172	0.639	7.06	14.2	0.000499	1.91	LV	CELLSTATES	vFB4	control_PVneg	8	18
FAT4	1.07	0.00164	0.212	0.619	7.12	23.7	1.56e-05	2.79	LV	CELLSTATES	vFB4	control_PVneg	8	18
FREM1	1.07	0.00648	0.36	1.19	7.89	17	0.000165	2.19	LV	CELLSTATES	vFB4	control_PVneg	8	18
IRS2	1.07	0.022	0.158	0.465	6.73	11.8	0.00132	1.66	LV	CELLSTATES	vFB4	control_PVneg	8	18
PLA2R1	1.07	0.000116	0.106	0.312	6.25	36	3.73e-07	3.93	LV	CELLSTATES	vFB4	control_PVneg	8	18
UACA	1.07	0.000834	0.317	0.955	7.75	26.6	6.14e-06	3.08	LV	CELLSTATES	vFB4	control_PVneg	8	18
LINC01588	1.05	0.0294	0.0161	0.0455	4.03	10.7	0.00211	1.53	LV	CELLSTATES	vFB4	control_PVneg	8	18
LRMDA	1.05	0.00252	0.366	1.2	7.9	21.6	3.16e-05	2.6	LV	CELLSTATES	vFB4	control_PVneg	8	18
MYO1E	1.05	0.000847	0.142	0.402	6.63	26.4	6.56e-06	3.07	LV	CELLSTATES	vFB4	control_PVneg	8	18
SYNPO2	1.05	0.00112	1.05	3.2	9.4	25.2	9.54e-06	2.95	LV	CELLSTATES	vFB4	control_PVneg	8	18
ZNF385D	1.05	0.0048	0.387	1.29	7.98	18.4	0.0001	2.32	LV	CELLSTATES	vFB4	control_PVneg	8	18
C9orf153	1.04	0.0312	0.0242	0.0739	4.46	10.5	0.0023	1.51	LV	CELLSTATES	vFB4	control_PVneg	8	18
ENOX2	1.04	0.00263	0.373	1.2	8	21.3	3.5e-05	2.58	LV	CELLSTATES	vFB4	control_PVneg	8	18
FOXO3	1.04	0.00411	0.894	2.74	9.21	19.1	7.7e-05	2.39	LV	CELLSTATES	vFB4	control_PVneg	8	18
LINC00894	1.04	0.000158	0.171	0.492	6.88	34.4	5.77e-07	3.8	LV	CELLSTATES	vFB4	control_PVneg	8	18
LINC01482	1.04	0.0223	0.0434	0.156	5.07	11.8	0.00135	1.65	LV	CELLSTATES	vFB4	control_PVneg	8	18
RASAL2	1.04	0.00262	0.416	1.13	8	21.4	3.46e-05	2.58	LV	CELLSTATES	vFB4	control_PVneg	8	18
ENOX1	1.03	0.00681	0.122	0.422	6.47	16.9	0.000176	2.17	LV	CELLSTATES	vFB4	control_PVneg	8	18
HMGCLL1	1.03	0.0064	0.084	0.244	5.95	17.1	0.000161	2.19	LV	CELLSTATES	vFB4	control_PVneg	8	18
PPP1CB	1.03	0.0159	0.182	0.513	6.92	13.2	0.000752	1.8	LV	CELLSTATES	vFB4	control_PVneg	8	18
TCEA3	1.03	0.0312	0.0359	0.102	4.95	10.5	0.00232	1.51	LV	CELLSTATES	vFB4	control_PVneg	8	18
CSRNP3	1.02	0.00193	0.15	0.409	6.64	22.8	2.11e-05	2.71	LV	CELLSTATES	vFB4	control_PVneg	8	18
FOXP1	1.02	0.000174	0.787	2.37	9	33.9	6.72e-07	3.76	LV	CELLSTATES	vFB4	control_PVneg	8	18
MED13L	1.02	4.88e-05	1.01	3.03	9.36	41.4	8.54e-08	4.31	LV	CELLSTATES	vFB4	control_PVneg	8	18
CADM1	1.01	0.0262	0.101	0.304	6.2	11.1	0.00175	1.58	LV	CELLSTATES	vFB4	control_PVneg	8	18
EDIL3	1.01	0.00681	0.183	0.575	7.04	16.9	0.000175	2.17	LV	CELLSTATES	vFB4	control_PVneg	8	18
FRRS1	1.01	0.00522	0.0383	0.118	4.94	17.9	0.000119	2.28	LV	CELLSTATES	vFB4	control_PVneg	8	18
LINC02328	1.01	0.0266	0.0291	0.125	4.68	11.1	0.0018	1.58	LV	CELLSTATES	vFB4	control_PVneg	8	18
PIWIL4	1.01	0.00732	0.0568	0.193	5.42	16.6	0.000196	2.14	LV	CELLSTATES	vFB4	control_PVneg	8	18
FNIP2	1	0.0205	0.203	0.811	7.07	12.1	0.00118	1.69	LV	CELLSTATES	vFB4	control_PVneg	8	18
SLC41A2	0.998	0.00247	0.0932	0.284	6.04	21.7	3.04e-05	2.61	LV	CELLSTATES	vFB4	control_PVneg	8	18
CATSPERG	0.995	0.0328	0.0332	0.117	4.85	10.3	0.00251	1.48	LV	CELLSTATES	vFB4	control_PVneg	8	18
PRRT3-AS1	0.995	0.0237	0.0259	0.0723	4.48	11.5	0.00149	1.62	LV	CELLSTATES	vFB4	control_PVneg	8	18
GAB1	0.994	0.000136	0.302	0.915	7.61	35.1	4.77e-07	3.87	LV	CELLSTATES	vFB4	control_PVneg	8	18
AC104389.4	0.992	0.00366	0.0789	0.26	5.9	19.8	6.09e-05	2.44	LV	CELLSTATES	vFB4	control_PVneg	8	18
SMOC2	0.992	0.037	0.321	0.952	7.68	9.89	0.00301	1.43	LV	CELLSTATES	vFB4	control_PVneg	8	18
TRMT9B	0.989	0.022	0.0739	0.22	5.79	11.8	0.00133	1.66	LV	CELLSTATES	vFB4	control_PVneg	8	18
DZIP1L	0.988	0.0101	0.0594	0.195	5.44	15.2	0.000335	2	LV	CELLSTATES	vFB4	control_PVneg	8	18
TARBP1	0.988	0.0213	0.0514	0.159	5.29	11.9	0.00125	1.67	LV	CELLSTATES	vFB4	control_PVneg	8	18
AL021368.2	0.984	0.0416	0.0185	0.0625	4.14	9.42	0.00371	1.38	LV	CELLSTATES	vFB4	control_PVneg	8	18
ASAP2	0.983	0.00016	0.459	1.37	8.2	34.3	5.94e-07	3.8	LV	CELLSTATES	vFB4	control_PVneg	8	18
SLX4IP	0.983	0.00189	0.0823	0.243	5.85	23	1.98e-05	2.72	LV	CELLSTATES	vFB4	control_PVneg	8	18
DAPK1	0.98	0.0344	0.038	0.0931	4.99	10.2	0.00269	1.46	LV	CELLSTATES	vFB4	control_PVneg	8	18
CPED1	0.978	0.000991	0.235	0.736	7.31	25.7	8.02e-06	3	LV	CELLSTATES	vFB4	control_PVneg	8	18
AC009061.2	0.977	0.0282	0.0343	0.113	4.81	10.8	0.00199	1.55	LV	CELLSTATES	vFB4	control_PVneg	8	18
RAD51B	0.974	0.000844	0.336	0.966	7.75	26.4	6.39e-06	3.07	LV	CELLSTATES	vFB4	control_PVneg	8	18
TTLL11	0.974	0.00142	0.0814	0.243	5.78	24.3	1.29e-05	2.85	LV	CELLSTATES	vFB4	control_PVneg	8	18
IDS	0.973	0.0144	0.0522	0.147	5.13	13.7	0.000614	1.84	LV	CELLSTATES	vFB4	control_PVneg	8	18
CRIM1	0.972	0.00191	0.0897	0.258	5.99	22.9	2.03e-05	2.72	LV	CELLSTATES	vFB4	control_PVneg	8	18
TBC1D1	0.97	0.00571	0.0957	0.251	6.04	17.6	0.000135	2.24	LV	CELLSTATES	vFB4	control_PVneg	8	18
KLF7	0.965	0.0023	0.276	0.755	7.46	22.1	2.68e-05	2.64	LV	CELLSTATES	vFB4	control_PVneg	8	18
ZNF827	0.965	0.00816	0.0768	0.239	5.76	16.2	0.000231	2.09	LV	CELLSTATES	vFB4	control_PVneg	8	18
CNBD1	0.964	0.0199	0.0464	0.117	5.17	12.2	0.00112	1.7	LV	CELLSTATES	vFB4	control_PVneg	8	18
OSBPL6	0.963	0.00411	0.133	0.39	6.5	19.1	7.69e-05	2.39	LV	CELLSTATES	vFB4	control_PVneg	8	18
AL357153.2	0.962	0.00607	0.0655	0.18	5.47	17.4	0.000147	2.22	LV	CELLSTATES	vFB4	control_PVneg	8	18
ESR1	0.961	0.00404	0.297	0.867	7.59	19.2	7.35e-05	2.39	LV	CELLSTATES	vFB4	control_PVneg	8	18
LAMB1	0.96	0.0176	1.07	3.25	9.41	12.7	0.000897	1.75	LV	CELLSTATES	vFB4	control_PVneg	8	18
ACSF2	0.959	0.025	0.0224	0.061	4.34	11.3	0.00161	1.6	LV	CELLSTATES	vFB4	control_PVneg	8	18
ATP6AP1L	0.957	0.0156	0.0583	0.164	5.45	13.3	0.000714	1.81	LV	CELLSTATES	vFB4	control_PVneg	8	18
SYNE1	0.957	0.000224	0.63	1.86	8.64	32.8	9.29e-07	3.65	LV	CELLSTATES	vFB4	control_PVneg	8	18
EXT1	0.954	0.00164	1.81	5.46	10.1	23.7	1.58e-05	2.78	LV	CELLSTATES	vFB4	control_PVneg	8	18
PLEKHH2	0.954	0.00109	0.329	0.896	7.77	25.3	9.09e-06	2.96	LV	CELLSTATES	vFB4	control_PVneg	8	18
ZMIZ1	0.953	0.000218	0.29	0.826	7.51	33	8.75e-07	3.66	LV	CELLSTATES	vFB4	control_PVneg	8	18
GLI2	0.952	0.0105	0.151	0.482	6.61	14.9	0.00037	1.98	LV	CELLSTATES	vFB4	control_PVneg	8	18
KLHL3	0.952	0.0252	0.027	0.0664	4.58	11.3	0.00164	1.6	LV	CELLSTATES	vFB4	control_PVneg	8	18
C9orf3	0.951	0.000317	0.844	2.33	9.03	31.3	1.43e-06	3.5	LV	CELLSTATES	vFB4	control_PVneg	8	18
ITPR3	0.951	0.00281	0.139	0.432	6.54	21	3.89e-05	2.55	LV	CELLSTATES	vFB4	control_PVneg	8	18
ARHGAP25	0.949	0.0257	0.043	0.122	5.01	11.2	0.00169	1.59	LV	CELLSTATES	vFB4	control_PVneg	8	18
COLEC12	0.946	0.0169	0.371	0.942	7.84	13	0.000818	1.77	LV	CELLSTATES	vFB4	control_PVneg	8	18
IGSF9B	0.942	0.02	0.0391	0.118	4.94	12.2	0.00113	1.7	LV	CELLSTATES	vFB4	control_PVneg	8	18
ATP9A	0.94	0.000351	0.127	0.422	6.47	30.8	1.63e-06	3.46	LV	CELLSTATES	vFB4	control_PVneg	8	18
CTIF	0.94	0.00323	0.0935	0.26	5.99	20.3	5.02e-05	2.49	LV	CELLSTATES	vFB4	control_PVneg	8	18
MSH2	0.936	0.0164	0.0475	0.151	5.2	13	0.00079	1.78	LV	CELLSTATES	vFB4	control_PVneg	8	18
ATP10D	0.933	0.003	0.24	0.663	7.31	20.6	4.46e-05	2.52	LV	CELLSTATES	vFB4	control_PVneg	8	18
TRIO	0.933	0.000376	0.745	2.2	8.83	30.3	1.92e-06	3.42	LV	CELLSTATES	vFB4	control_PVneg	8	18
AC002074.1	0.931	0.0354	0.0612	0.161	5.46	10.1	0.00281	1.45	LV	CELLSTATES	vFB4	control_PVneg	8	18
RANBP17	0.931	0.00994	0.105	0.303	6.17	15.3	0.000324	2	LV	CELLSTATES	vFB4	control_PVneg	8	18
SPECC1	0.929	0.0265	0.143	0.556	6.61	11.1	0.00178	1.58	LV	CELLSTATES	vFB4	control_PVneg	8	18
FMNL2	0.928	0.00025	0.723	2.01	8.84	32.3	1.06e-06	3.6	LV	CELLSTATES	vFB4	control_PVneg	8	18
FAM66C	0.927	0.0429	0.0267	0.0706	4.5	9.32	0.00389	1.37	LV	CELLSTATES	vFB4	control_PVneg	8	18
IL16	0.925	0.0186	0.246	0.673	7.29	12.5	0.000974	1.73	LV	CELLSTATES	vFB4	control_PVneg	8	18
LINC00882	0.924	0.00366	0.248	0.676	7.28	19.8	5.95e-05	2.44	LV	CELLSTATES	vFB4	control_PVneg	8	18
PLSCR4	0.924	0.00242	0.334	0.891	7.69	21.9	2.93e-05	2.62	LV	CELLSTATES	vFB4	control_PVneg	8	18
PRMT7	0.921	0.0143	0.0381	0.106	4.93	13.7	0.000607	1.84	LV	CELLSTATES	vFB4	control_PVneg	8	18
FARP1	0.92	0.00258	0.208	0.597	7.04	21.5	3.25e-05	2.59	LV	CELLSTATES	vFB4	control_PVneg	8	18
GLYATL2	0.92	0.0266	0.0647	0.157	5.48	11.1	0.0018	1.58	LV	CELLSTATES	vFB4	control_PVneg	8	18
ZDHHC14	0.92	0.0124	0.0915	0.261	6.01	14.2	0.000498	1.91	LV	CELLSTATES	vFB4	control_PVneg	8	18
BMP5	0.918	0.0222	0.089	0.3	5.92	11.8	0.00135	1.65	LV	CELLSTATES	vFB4	control_PVneg	8	18
FHIT	0.918	0.014	0.457	1.23	8.2	13.8	0.000583	1.86	LV	CELLSTATES	vFB4	control_PVneg	8	18
PLXNA3	0.918	0.0176	0.03	0.0886	4.66	12.8	0.00089	1.75	LV	CELLSTATES	vFB4	control_PVneg	8	18
ZDHHC21	0.918	0.00477	0.143	0.375	6.51	18.4	9.83e-05	2.32	LV	CELLSTATES	vFB4	control_PVneg	8	18
ASAP1	0.913	0.00183	0.39	1.08	7.95	23.1	1.88e-05	2.74	LV	CELLSTATES	vFB4	control_PVneg	8	18
NRK	0.912	0.00813	0.181	0.499	6.84	16.2	0.000228	2.09	LV	CELLSTATES	vFB4	control_PVneg	8	18
PNPLA7	0.908	0.023	0.04	0.113	4.92	11.6	0.00142	1.64	LV	CELLSTATES	vFB4	control_PVneg	8	18
BOC	0.906	0.00156	0.111	0.349	6.24	23.9	1.47e-05	2.81	LV	CELLSTATES	vFB4	control_PVneg	8	18
GATA6	0.906	0.00193	0.189	0.489	6.91	22.9	2.07e-05	2.71	LV	CELLSTATES	vFB4	control_PVneg	8	18
ADGRA3	0.905	0.00827	0.082	0.269	5.77	16.1	0.000237	2.08	LV	CELLSTATES	vFB4	control_PVneg	8	18
FGD5	0.905	0.0052	0.109	0.313	6.24	18	0.000117	2.28	LV	CELLSTATES	vFB4	control_PVneg	8	18
GLCCI1	0.905	0.0144	0.074	0.207	5.69	13.7	0.000614	1.84	LV	CELLSTATES	vFB4	control_PVneg	8	18
C21orf62-AS1	0.903	0.00609	0.0584	0.152	5.43	17.3	0.000148	2.22	LV	CELLSTATES	vFB4	control_PVneg	8	18
PRELID2	0.903	0.00396	0.143	0.442	6.64	19.4	6.98e-05	2.4	LV	CELLSTATES	vFB4	control_PVneg	8	18
CDK6	0.901	0.0312	0.0609	0.164	5.43	10.5	0.00231	1.51	LV	CELLSTATES	vFB4	control_PVneg	8	18
USP40	0.901	0.001	0.137	0.406	6.59	25.6	8.25e-06	3	LV	CELLSTATES	vFB4	control_PVneg	8	18
ANKRD36C	0.9	0.00198	0.134	0.358	6.45	22.7	2.19e-05	2.7	LV	CELLSTATES	vFB4	control_PVneg	8	18
NCAM1	0.899	0.0471	0.0575	0.141	5.29	9	0.00447	1.33	LV	CELLSTATES	vFB4	control_PVneg	8	18
DIP2C	0.897	0.000826	0.263	0.738	7.34	26.7	5.96e-06	3.08	LV	CELLSTATES	vFB4	control_PVneg	8	18
TCP11L2	0.897	0.0249	0.0581	0.142	5.38	11.4	0.00159	1.6	LV	CELLSTATES	vFB4	control_PVneg	8	18
WEE1	0.896	0.028	0.0456	0.122	5.03	10.9	0.00196	1.55	LV	CELLSTATES	vFB4	control_PVneg	8	18
AC010542.3	0.895	0.032	0.0396	0.0992	4.9	10.4	0.00243	1.5	LV	CELLSTATES	vFB4	control_PVneg	8	18
GLI3	0.893	0.00217	0.268	0.677	7.33	22.3	2.47e-05	2.66	LV	CELLSTATES	vFB4	control_PVneg	8	18
ANK2	0.891	0.00242	0.454	1.34	8.18	21.9	2.92e-05	2.62	LV	CELLSTATES	vFB4	control_PVneg	8	18
SNHG22	0.891	0.0169	0.0537	0.165	5.28	12.9	0.000833	1.77	LV	CELLSTATES	vFB4	control_PVneg	8	18
STK38L	0.89	0.0169	0.161	0.411	6.71	12.9	0.000831	1.77	LV	CELLSTATES	vFB4	control_PVneg	8	18
BTBD8	0.889	0.00515	0.0821	0.211	5.86	18	0.000115	2.29	LV	CELLSTATES	vFB4	control_PVneg	8	18
C5	0.887	0.0313	0.0415	0.114	5.03	10.5	0.00235	1.5	LV	CELLSTATES	vFB4	control_PVneg	8	18
EDA	0.881	0.0169	0.268	0.707	7.4	13	0.000823	1.77	LV	CELLSTATES	vFB4	control_PVneg	8	18
LINC02241	0.879	0.021	0.0449	0.135	5.15	12	0.00122	1.68	LV	CELLSTATES	vFB4	control_PVneg	8	18
SVEP1	0.879	0.00511	0.475	1.29	8.18	18.1	0.00011	2.29	LV	CELLSTATES	vFB4	control_PVneg	8	18
AXIN1	0.878	0.0467	0.0303	0.11	4.66	9.03	0.00442	1.33	LV	CELLSTATES	vFB4	control_PVneg	8	18
KIAA1324L	0.878	0.0219	0.0774	0.19	5.65	11.8	0.00131	1.66	LV	CELLSTATES	vFB4	control_PVneg	8	18
PACSIN2	0.876	0.000861	0.157	0.458	6.7	26.3	6.78e-06	3.06	LV	CELLSTATES	vFB4	control_PVneg	8	18
EXOC6	0.875	0.00994	0.0835	0.226	5.86	15.3	0.000323	2	LV	CELLSTATES	vFB4	control_PVneg	8	18
FLRT2	0.875	0.0134	0.285	0.802	7.44	13.9	0.000553	1.87	LV	CELLSTATES	vFB4	control_PVneg	8	18
AC092683.1	0.873	0.00629	0.0906	0.274	5.96	17.2	0.000156	2.2	LV	CELLSTATES	vFB4	control_PVneg	8	18
BICD1	0.873	0.00941	0.338	0.852	7.67	15.6	0.000289	2.03	LV	CELLSTATES	vFB4	control_PVneg	8	18
TANC2	0.872	0.0224	0.244	0.679	7.24	11.7	0.00137	1.65	LV	CELLSTATES	vFB4	control_PVneg	8	18
RETREG1	0.871	0.024	0.115	0.299	6.38	11.5	0.00152	1.62	LV	CELLSTATES	vFB4	control_PVneg	8	18
SHROOM3	0.868	0.022	0.184	0.513	6.95	11.8	0.00133	1.66	LV	CELLSTATES	vFB4	control_PVneg	8	18
PARD3B	0.867	0.000315	0.839	2.36	9.04	31.4	1.4e-06	3.5	LV	CELLSTATES	vFB4	control_PVneg	8	18
DYRK2	0.866	0.0231	0.0635	0.158	5.39	11.6	0.00144	1.64	LV	CELLSTATES	vFB4	control_PVneg	8	18
PDZD2	0.865	0.00258	0.732	1.98	8.83	21.5	3.31e-05	2.59	LV	CELLSTATES	vFB4	control_PVneg	8	18
LMCD1-AS1	0.864	0.0289	0.123	0.29	6.24	10.8	0.00206	1.54	LV	CELLSTATES	vFB4	control_PVneg	8	18
ZNF532	0.864	0.000419	0.185	0.499	6.86	29.9	2.2e-06	3.38	LV	CELLSTATES	vFB4	control_PVneg	8	18
HEG1	0.861	0.00788	0.174	0.486	6.8	16.3	0.000219	2.1	LV	CELLSTATES	vFB4	control_PVneg	8	18
IQCJ-SCHIP1	0.861	0.0105	0.0904	0.229	5.85	15	0.000364	1.98	LV	CELLSTATES	vFB4	control_PVneg	8	18
TAB3	0.861	0.0133	0.0355	0.103	4.79	14	0.000547	1.88	LV	CELLSTATES	vFB4	control_PVneg	8	18
GRB10	0.86	0.00432	0.253	0.673	7.32	18.9	8.4e-05	2.36	LV	CELLSTATES	vFB4	control_PVneg	8	18
DSCAML1	0.855	0.0297	0.222	0.579	7.08	10.7	0.00214	1.53	LV	CELLSTATES	vFB4	control_PVneg	8	18
AGAP1	0.854	0.00166	0.793	2.12	8.92	23.6	1.63e-05	2.78	LV	CELLSTATES	vFB4	control_PVneg	8	18
BTBD9	0.854	0.000134	0.41	1.15	8.02	35.2	4.58e-07	3.87	LV	CELLSTATES	vFB4	control_PVneg	8	18
PIK3CA	0.854	0.00129	0.222	0.596	7.16	24.6	1.16e-05	2.89	LV	CELLSTATES	vFB4	control_PVneg	8	18
RNF217	0.851	0.0101	0.131	0.359	6.4	15.2	0.000341	1.99	LV	CELLSTATES	vFB4	control_PVneg	8	18
ENTPD3-AS1	0.85	0.00289	0.0764	0.191	5.73	20.8	4.2e-05	2.54	LV	CELLSTATES	vFB4	control_PVneg	8	18
ITGA9	0.85	0.00316	0.177	0.507	6.94	20.4	4.8e-05	2.5	LV	CELLSTATES	vFB4	control_PVneg	8	18
UBE2E2	0.85	0.000174	1.13	2.99	9.43	33.9	6.71e-07	3.76	LV	CELLSTATES	vFB4	control_PVneg	8	18
STYXL1	0.849	0.0202	0.0359	0.113	4.79	12.1	0.00115	1.69	LV	CELLSTATES	vFB4	control_PVneg	8	18
FIGN	0.848	0.0144	0.181	0.556	6.89	13.7	0.000612	1.84	LV	CELLSTATES	vFB4	control_PVneg	8	18
SUCLG2-AS1	0.848	0.00521	0.112	0.3	6.21	18	0.000118	2.28	LV	CELLSTATES	vFB4	control_PVneg	8	18
AC073332.1	0.847	0.0473	0.056	0.159	5.38	8.97	0.00455	1.32	LV	CELLSTATES	vFB4	control_PVneg	8	18
DOK5	0.845	0.0163	0.0794	0.212	5.8	13.1	0.000782	1.79	LV	CELLSTATES	vFB4	control_PVneg	8	18
MAML3	0.844	0.00747	0.299	0.817	7.54	16.5	0.000201	2.13	LV	CELLSTATES	vFB4	control_PVneg	8	18
PITPNM2	0.844	0.0391	0.0639	0.214	5.4	9.67	0.00333	1.41	LV	CELLSTATES	vFB4	control_PVneg	8	18
TRIM22	0.843	0.0241	0.115	0.358	6.28	11.5	0.00153	1.62	LV	CELLSTATES	vFB4	control_PVneg	8	18
TTC7A	0.841	0.00164	0.215	0.588	7.12	23.6	1.59e-05	2.78	LV	CELLSTATES	vFB4	control_PVneg	8	18
NINJ2	0.839	0.0176	0.138	0.395	6.56	12.8	0.00089	1.75	LV	CELLSTATES	vFB4	control_PVneg	8	18
KCNS3	0.838	0.0468	0.0907	0.253	5.89	9.02	0.00443	1.33	LV	CELLSTATES	vFB4	control_PVneg	8	18
CD44	0.837	0.0064	0.11	0.281	6.19	17.1	0.000161	2.19	LV	CELLSTATES	vFB4	control_PVneg	8	18
MTSS1	0.837	0.0419	0.121	0.302	6.21	9.39	0.00377	1.38	LV	CELLSTATES	vFB4	control_PVneg	8	18
CEP152	0.832	0.0386	0.0845	0.229	5.79	9.71	0.00327	1.41	LV	CELLSTATES	vFB4	control_PVneg	8	18
SIPA1L1	0.832	0.0223	0.104	0.252	6.03	11.7	0.00136	1.65	LV	CELLSTATES	vFB4	control_PVneg	8	18
ULK2	0.831	0.00716	0.0795	0.195	5.72	16.7	0.000189	2.15	LV	CELLSTATES	vFB4	control_PVneg	8	18
BCL9	0.829	0.0251	0.0432	0.123	5.02	11.3	0.00162	1.6	LV	CELLSTATES	vFB4	control_PVneg	8	18
SORBS1	0.829	0.0384	0.319	0.827	7.67	9.73	0.00323	1.42	LV	CELLSTATES	vFB4	control_PVneg	8	18
ROBO1	0.825	0.00629	1.12	3.42	9.43	17.2	0.000156	2.2	LV	CELLSTATES	vFB4	control_PVneg	8	18
PRKX	0.824	0.0119	0.091	0.257	5.96	14.4	0.00045	1.93	LV	CELLSTATES	vFB4	control_PVneg	8	18
SFMBT2	0.823	0.0157	0.121	0.307	6.25	13.2	0.000737	1.8	LV	CELLSTATES	vFB4	control_PVneg	8	18
FMNL3	0.822	0.0326	0.149	0.429	6.59	10.3	0.00249	1.49	LV	CELLSTATES	vFB4	control_PVneg	8	18
KLRD1	0.822	0.0227	0.105	0.268	6.11	11.7	0.0014	1.64	LV	CELLSTATES	vFB4	control_PVneg	8	18
PELI1	0.822	0.0253	0.0847	0.2	5.79	11.3	0.00165	1.6	LV	CELLSTATES	vFB4	control_PVneg	8	18
AFF1	0.821	0.00381	0.845	2.44	9.02	19.5	6.64e-05	2.42	LV	CELLSTATES	vFB4	control_PVneg	8	18
MED27	0.82	0.00183	0.183	0.494	6.89	23.1	1.89e-05	2.74	LV	CELLSTATES	vFB4	control_PVneg	8	18
LRRC37B	0.818	0.00285	0.0658	0.169	5.54	20.9	4.01e-05	2.54	LV	CELLSTATES	vFB4	control_PVneg	8	18
ARMC2	0.817	0.00905	0.0796	0.205	5.77	15.8	0.000268	2.04	LV	CELLSTATES	vFB4	control_PVneg	8	18
RUNX1	0.817	0.0473	0.194	0.571	7.01	8.98	0.00453	1.33	LV	CELLSTATES	vFB4	control_PVneg	8	18
CEP112	0.816	0.00482	0.312	0.821	7.61	18.4	0.000101	2.32	LV	CELLSTATES	vFB4	control_PVneg	8	18
UBAP1L	0.816	0.0333	0.0312	0.083	4.62	10.3	0.00256	1.48	LV	CELLSTATES	vFB4	control_PVneg	8	18
ANOS1	0.815	0.0214	0.12	0.339	6.36	11.9	0.00127	1.67	LV	CELLSTATES	vFB4	control_PVneg	8	18
ZNF618	0.815	0.00483	0.126	0.316	6.34	18.3	0.000102	2.32	LV	CELLSTATES	vFB4	control_PVneg	8	18
TMEM117	0.814	0.00281	0.155	0.404	6.58	21	3.91e-05	2.55	LV	CELLSTATES	vFB4	control_PVneg	8	18
EHBP1L1	0.813	0.0275	0.0564	0.155	5.35	10.9	0.00191	1.56	LV	CELLSTATES	vFB4	control_PVneg	8	18
RNF115	0.812	0.00464	0.342	0.911	7.74	18.6	9.3e-05	2.33	LV	CELLSTATES	vFB4	control_PVneg	8	18
FARS2	0.811	0.00263	0.322	0.858	7.61	21.3	3.49e-05	2.58	LV	CELLSTATES	vFB4	control_PVneg	8	18
MB21D2	0.81	0.0101	0.218	0.559	7.07	15.2	0.000331	2	LV	CELLSTATES	vFB4	control_PVneg	8	18
PDGFC	0.809	0.0313	0.1	0.23	5.96	10.5	0.00233	1.5	LV	CELLSTATES	vFB4	control_PVneg	8	18
KLF8	0.808	0.0192	0.0514	0.133	5.19	12.4	0.00102	1.72	LV	CELLSTATES	vFB4	control_PVneg	8	18
MARCH8	0.808	0.0194	0.0615	0.15	5.43	12.4	0.00105	1.71	LV	CELLSTATES	vFB4	control_PVneg	8	18
GPI	0.806	0.00827	0.112	0.293	6.26	16.1	0.000235	2.08	LV	CELLSTATES	vFB4	control_PVneg	8	18
NEO1	0.806	0.00513	0.15	0.362	6.61	18.1	0.000111	2.29	LV	CELLSTATES	vFB4	control_PVneg	8	18
AC027117.2	0.804	0.024	0.0783	0.186	5.71	11.5	0.00151	1.62	LV	CELLSTATES	vFB4	control_PVneg	8	18
AC139887.2	0.801	0.0109	0.148	0.41	6.55	14.8	0.000391	1.96	LV	CELLSTATES	vFB4	control_PVneg	8	18
HSD17B7	0.801	0.0408	0.0332	0.0866	4.72	9.5	0.00358	1.39	LV	CELLSTATES	vFB4	control_PVneg	8	18
MAP1B	0.801	0.0148	0.4	1	7.9	13.5	0.00066	1.83	LV	CELLSTATES	vFB4	control_PVneg	8	18
NMD3	0.8	0.0099	0.131	0.37	6.45	15.3	0.000318	2	LV	CELLSTATES	vFB4	control_PVneg	8	18
CTDSPL	0.799	0.0104	0.251	0.668	7.27	15.1	0.000353	1.98	LV	CELLSTATES	vFB4	control_PVneg	8	18
JAM3	0.799	0.00885	0.135	0.355	6.4	15.8	0.00026	2.05	LV	CELLSTATES	vFB4	control_PVneg	8	18
N4BP2L1	0.796	0.0117	0.0931	0.241	6.03	14.5	0.00044	1.93	LV	CELLSTATES	vFB4	control_PVneg	8	18
SERGEF	0.791	0.00569	0.0987	0.269	6.03	17.6	0.000134	2.24	LV	CELLSTATES	vFB4	control_PVneg	8	18
ZNF471	0.79	0.0377	0.0455	0.104	4.96	9.8	0.00314	1.42	LV	CELLSTATES	vFB4	control_PVneg	8	18
IGF1R	0.789	0.00515	0.733	1.86	8.77	18	0.000115	2.29	LV	CELLSTATES	vFB4	control_PVneg	8	18
MIR4435-2HG	0.789	0.0163	0.578	1.48	8.39	13.1	0.000781	1.79	LV	CELLSTATES	vFB4	control_PVneg	8	18
KCNT2	0.788	0.016	0.504	1.28	8.3	13.1	0.00076	1.79	LV	CELLSTATES	vFB4	control_PVneg	8	18
FAM20A	0.787	0.00941	0.109	0.291	6.19	15.6	0.000288	2.03	LV	CELLSTATES	vFB4	control_PVneg	8	18
C1QTNF3-AMACR	0.782	0.0202	0.0917	0.221	5.94	12.1	0.00115	1.69	LV	CELLSTATES	vFB4	control_PVneg	8	18
DDX60L	0.78	0.0144	0.105	0.276	6.05	13.7	0.000617	1.84	LV	CELLSTATES	vFB4	control_PVneg	8	18
EIF2AK2	0.779	0.0297	0.145	0.394	6.54	10.7	0.00214	1.53	LV	CELLSTATES	vFB4	control_PVneg	8	18
NLRP1	0.779	0.00313	0.204	0.531	7.06	20.5	4.73e-05	2.5	LV	CELLSTATES	vFB4	control_PVneg	8	18
ZNF577	0.778	0.034	0.0583	0.164	5.38	10.2	0.00264	1.47	LV	CELLSTATES	vFB4	control_PVneg	8	18
TRMT1L	0.777	0.0199	0.0434	0.117	5.05	12.2	0.00111	1.7	LV	CELLSTATES	vFB4	control_PVneg	8	18
BICC1	0.776	0.0102	2.28	5.71	10.4	15.1	0.000344	1.99	LV	CELLSTATES	vFB4	control_PVneg	8	18
FOXN3	0.776	0.00268	0.925	2.37	9.12	21.3	3.61e-05	2.57	LV	CELLSTATES	vFB4	control_PVneg	8	18
GRK3	0.776	0.0462	0.0469	0.119	5.1	9.07	0.00434	1.34	LV	CELLSTATES	vFB4	control_PVneg	8	18
SYNE2	0.776	0.011	0.0731	0.185	5.68	14.7	0.0004	1.96	LV	CELLSTATES	vFB4	control_PVneg	8	18
DUBR	0.775	0.00905	0.138	0.312	6.41	15.8	0.000268	2.04	LV	CELLSTATES	vFB4	control_PVneg	8	18
CARMIL1	0.774	0.00278	1.06	2.72	9.32	21.1	3.81e-05	2.56	LV	CELLSTATES	vFB4	control_PVneg	8	18
SP110	0.774	0.0313	0.094	0.254	5.97	10.5	0.00234	1.5	LV	CELLSTATES	vFB4	control_PVneg	8	18
APLF	0.772	0.00827	0.0694	0.176	5.62	16.1	0.000235	2.08	LV	CELLSTATES	vFB4	control_PVneg	8	18
DAZAP1	0.772	0.0289	0.0661	0.202	5.53	10.8	0.00206	1.54	LV	CELLSTATES	vFB4	control_PVneg	8	18
AUTS2	0.77	0.00258	1.6	3.94	9.81	21.5	3.3e-05	2.59	LV	CELLSTATES	vFB4	control_PVneg	8	18
ANKRD6	0.768	0.00432	0.149	0.391	6.54	18.9	8.37e-05	2.36	LV	CELLSTATES	vFB4	control_PVneg	8	18
PTPN14	0.768	0.00487	0.177	0.458	6.77	18.3	0.000103	2.31	LV	CELLSTATES	vFB4	control_PVneg	8	18
AKT3	0.766	0.0105	1.52	3.7	9.84	14.9	0.00037	1.98	LV	CELLSTATES	vFB4	control_PVneg	8	18
PLEKHA2	0.766	0.0169	0.146	0.428	6.56	12.9	0.000825	1.77	LV	CELLSTATES	vFB4	control_PVneg	8	18
ZNF83	0.766	0.001	0.355	0.869	7.76	25.7	8.23e-06	3	LV	CELLSTATES	vFB4	control_PVneg	8	18
ATXN1	0.765	0.000977	0.437	1.1	8.04	25.8	7.83e-06	3.01	LV	CELLSTATES	vFB4	control_PVneg	8	18
CASK	0.765	0.000364	0.368	0.935	7.81	30.5	1.8e-06	3.44	LV	CELLSTATES	vFB4	control_PVneg	8	18
APBB2	0.763	0.0095	0.628	1.52	8.55	15.5	0.000293	2.02	LV	CELLSTATES	vFB4	control_PVneg	8	18
SGK3	0.763	0.00409	0.106	0.281	6.16	19.2	7.57e-05	2.39	LV	CELLSTATES	vFB4	control_PVneg	8	18
STAU2	0.762	0.00477	0.124	0.337	6.29	18.4	9.83e-05	2.32	LV	CELLSTATES	vFB4	control_PVneg	8	18
AC007566.1	0.759	0.0383	0.0585	0.14	5.32	9.75	0.00321	1.42	LV	CELLSTATES	vFB4	control_PVneg	8	18
RNF144A	0.759	0.0476	0.159	0.353	6.64	8.94	0.00462	1.32	LV	CELLSTATES	vFB4	control_PVneg	8	18
SUPT3H	0.759	0.00779	0.194	0.512	6.95	16.3	0.000216	2.11	LV	CELLSTATES	vFB4	control_PVneg	8	18
HSPA12A	0.757	0.0182	0.104	0.258	6.09	12.6	0.000934	1.74	LV	CELLSTATES	vFB4	control_PVneg	8	18
LHFPL6	0.757	0.0198	1.74	4.32	10	12.3	0.0011	1.7	LV	CELLSTATES	vFB4	control_PVneg	8	18
MCUB	0.757	0.00556	0.265	0.644	7.34	17.7	0.00013	2.26	LV	CELLSTATES	vFB4	control_PVneg	8	18
ZNF263	0.756	0.0211	0.0662	0.198	5.56	12	0.00123	1.68	LV	CELLSTATES	vFB4	control_PVneg	8	18
AHDC1	0.755	0.00289	0.153	0.426	6.58	20.8	4.21e-05	2.54	LV	CELLSTATES	vFB4	control_PVneg	8	18
FIG4	0.755	0.012	0.0716	0.187	5.56	14.4	0.000458	1.92	LV	CELLSTATES	vFB4	control_PVneg	8	18
GLS	0.755	0.0157	0.388	0.896	7.76	13.2	0.000729	1.81	LV	CELLSTATES	vFB4	control_PVneg	8	18
FBN1	0.754	0.0119	3.18	8.04	10.8	14.4	0.000454	1.92	LV	CELLSTATES	vFB4	control_PVneg	8	18
LIMCH1	0.754	0.00588	0.448	1.29	8.14	17.5	0.000141	2.23	LV	CELLSTATES	vFB4	control_PVneg	8	18
MAPK10	0.752	0.00595	0.71	1.75	8.72	17.4	0.000143	2.23	LV	CELLSTATES	vFB4	control_PVneg	8	18
PHLPP2	0.752	0.0116	0.0729	0.193	5.64	14.5	0.000439	1.93	LV	CELLSTATES	vFB4	control_PVneg	8	18
LINC00632	0.751	0.00959	0.103	0.234	6.1	15.5	0.0003	2.02	LV	CELLSTATES	vFB4	control_PVneg	8	18
POC1B-AS1	0.751	0.0429	0.0465	0.112	5.1	9.32	0.00389	1.37	LV	CELLSTATES	vFB4	control_PVneg	8	18
SLCO3A1	0.75	0.0038	0.252	0.652	7.33	19.6	6.55e-05	2.42	LV	CELLSTATES	vFB4	control_PVneg	8	18
MTUS1	0.749	0.0271	0.791	2.02	8.88	11	0.00187	1.57	LV	CELLSTATES	vFB4	control_PVneg	8	18
ZEB1-AS1	0.749	0.00632	0.142	0.394	6.49	17.2	0.000158	2.2	LV	CELLSTATES	vFB4	control_PVneg	8	18
FAM129A	0.748	0.0064	0.192	0.519	6.9	17.1	0.000163	2.19	LV	CELLSTATES	vFB4	control_PVneg	8	18
NAB1	0.747	0.0186	0.0709	0.173	5.57	12.6	0.000966	1.73	LV	CELLSTATES	vFB4	control_PVneg	8	18
PCOLCE2	0.747	0.0122	1.78	4.31	10	14.3	0.000481	1.91	LV	CELLSTATES	vFB4	control_PVneg	8	18
AL139383.1	0.742	0.045	0.201	0.513	6.98	9.15	0.00419	1.35	LV	CELLSTATES	vFB4	control_PVneg	8	18
RIMKLB	0.739	0.00427	0.153	0.403	6.64	19	8.15e-05	2.37	LV	CELLSTATES	vFB4	control_PVneg	8	18
LRCH1	0.737	0.00411	0.207	0.535	7.04	19.1	7.7e-05	2.39	LV	CELLSTATES	vFB4	control_PVneg	8	18
PRKCE	0.736	0.00775	0.443	1.18	8.11	16.4	0.000213	2.11	LV	CELLSTATES	vFB4	control_PVneg	8	18
ZFHX3	0.736	0.022	1.02	2.6	9.25	11.8	0.00132	1.66	LV	CELLSTATES	vFB4	control_PVneg	8	18
RGL1	0.735	0.0157	0.159	0.368	6.6	13.2	0.000735	1.8	LV	CELLSTATES	vFB4	control_PVneg	8	18
TBCK	0.735	0.0076	0.245	0.615	7.24	16.4	0.000208	2.12	LV	CELLSTATES	vFB4	control_PVneg	8	18
ANKH	0.734	0.0262	0.347	0.832	7.64	11.1	0.00176	1.58	LV	CELLSTATES	vFB4	control_PVneg	8	18
FAM214A	0.732	0.0146	0.213	0.506	6.99	13.6	0.000644	1.83	LV	CELLSTATES	vFB4	control_PVneg	8	18
NEK11	0.732	0.0112	0.0975	0.248	6.02	14.6	0.000417	1.95	LV	CELLSTATES	vFB4	control_PVneg	8	18
ZC4H2	0.732	0.0345	0.0801	0.226	5.8	10.1	0.0027	1.46	LV	CELLSTATES	vFB4	control_PVneg	8	18
HECTD4	0.731	0.00585	0.308	0.813	7.55	17.5	0.000139	2.23	LV	CELLSTATES	vFB4	control_PVneg	8	18
AGPS	0.73	0.00404	0.181	0.439	6.8	19.3	7.29e-05	2.39	LV	CELLSTATES	vFB4	control_PVneg	8	18
WDR27	0.73	0.0272	0.11	0.271	6.13	11	0.00188	1.57	LV	CELLSTATES	vFB4	control_PVneg	8	18
RAB11FIP3	0.729	0.0161	0.112	0.312	6.21	13.1	0.000767	1.79	LV	CELLSTATES	vFB4	control_PVneg	8	18
ANKRD28	0.727	0.025	0.182	0.437	6.83	11.3	0.00161	1.6	LV	CELLSTATES	vFB4	control_PVneg	8	18
USP24	0.727	0.014	0.241	0.604	7.14	13.8	0.000585	1.85	LV	CELLSTATES	vFB4	control_PVneg	8	18
SLC12A6	0.726	0.0161	0.101	0.233	5.98	13.1	0.000767	1.79	LV	CELLSTATES	vFB4	control_PVneg	8	18
EEF2K	0.725	0.0342	0.195	0.494	6.92	10.2	0.00266	1.47	LV	CELLSTATES	vFB4	control_PVneg	8	18
KCTD3	0.724	0.0258	0.141	0.388	6.45	11.2	0.0017	1.59	LV	CELLSTATES	vFB4	control_PVneg	8	18
SAMD4A	0.723	0.00856	0.448	1.17	8.08	16	0.000247	2.07	LV	CELLSTATES	vFB4	control_PVneg	8	18
RAPGEF2	0.72	0.0038	0.194	0.473	6.91	19.6	6.52e-05	2.42	LV	CELLSTATES	vFB4	control_PVneg	8	18
TP63	0.719	0.0474	0.0756	0.159	5.63	8.96	0.00457	1.32	LV	CELLSTATES	vFB4	control_PVneg	8	18
ERGIC1	0.717	0.0144	0.187	0.465	6.8	13.6	0.000622	1.84	LV	CELLSTATES	vFB4	control_PVneg	8	18
SVIL	0.717	0.00554	0.703	1.78	8.7	17.7	0.000129	2.26	LV	CELLSTATES	vFB4	control_PVneg	8	18
DOCK1	0.716	0.00228	0.666	1.6	8.6	22.2	2.64e-05	2.64	LV	CELLSTATES	vFB4	control_PVneg	8	18
PTPN9	0.716	0.0195	0.293	0.874	7.5	12.3	0.00107	1.71	LV	CELLSTATES	vFB4	control_PVneg	8	18
DMTF1	0.715	0.00756	0.222	0.516	7.04	16.5	0.000206	2.12	LV	CELLSTATES	vFB4	control_PVneg	8	18
FAM13A	0.714	0.0219	0.364	0.896	7.77	11.8	0.00131	1.66	LV	CELLSTATES	vFB4	control_PVneg	8	18
LRBA	0.714	0.000844	0.38	0.944	7.85	26.5	6.3e-06	3.07	LV	CELLSTATES	vFB4	control_PVneg	8	18
DST	0.713	0.00366	1.6	4.01	9.87	19.7	6.13e-05	2.44	LV	CELLSTATES	vFB4	control_PVneg	8	18
MECOM	0.713	0.0093	1.51	3.4	9.77	15.7	0.00028	2.03	LV	CELLSTATES	vFB4	control_PVneg	8	18
FBXL20	0.711	0.00366	0.35	0.927	7.78	19.8	6.08e-05	2.44	LV	CELLSTATES	vFB4	control_PVneg	8	18
TMEM71	0.711	0.0176	0.143	0.342	6.47	12.7	0.000896	1.75	LV	CELLSTATES	vFB4	control_PVneg	8	18
CHN1	0.71	0.0202	0.105	0.275	6.14	12.1	0.00115	1.69	LV	CELLSTATES	vFB4	control_PVneg	8	18
SPTLC3	0.71	0.0371	0.0663	0.163	5.51	9.89	0.00302	1.43	LV	CELLSTATES	vFB4	control_PVneg	8	18
AC009948.1	0.709	0.0372	0.0736	0.204	5.6	9.86	0.00305	1.43	LV	CELLSTATES	vFB4	control_PVneg	8	18
CEP120	0.708	0.0438	0.0586	0.137	5.3	9.26	0.004	1.36	LV	CELLSTATES	vFB4	control_PVneg	8	18
XPO1	0.708	0.00827	0.165	0.384	6.68	16.1	0.000236	2.08	LV	CELLSTATES	vFB4	control_PVneg	8	18
ANKRD36	0.705	0.03	0.207	0.536	7.06	10.6	0.00218	1.52	LV	CELLSTATES	vFB4	control_PVneg	8	18
EVL	0.705	0.0179	0.122	0.293	6.34	12.7	0.000913	1.75	LV	CELLSTATES	vFB4	control_PVneg	8	18
PBX3	0.705	0.00214	0.525	1.25	8.26	22.4	2.42e-05	2.67	LV	CELLSTATES	vFB4	control_PVneg	8	18
RHOBTB1	0.703	0.0211	0.0771	0.176	5.64	12	0.00123	1.68	LV	CELLSTATES	vFB4	control_PVneg	8	18
ANXA4	0.702	0.00366	0.287	0.675	7.45	19.8	6.1e-05	2.44	LV	CELLSTATES	vFB4	control_PVneg	8	18
CSAD	0.702	0.0313	0.111	0.274	6.07	10.5	0.00234	1.5	LV	CELLSTATES	vFB4	control_PVneg	8	18
CENPP	0.701	0.0146	0.418	0.971	7.94	13.6	0.000635	1.84	LV	CELLSTATES	vFB4	control_PVneg	8	18
DERA	0.701	0.0109	0.154	0.373	6.56	14.8	0.000392	1.96	LV	CELLSTATES	vFB4	control_PVneg	8	18
ANK3	0.7	0.0224	0.262	0.664	7.36	11.7	0.00137	1.65	LV	CELLSTATES	vFB4	control_PVneg	8	18
CYTH1	0.7	0.0152	0.0823	0.211	5.73	13.4	0.000687	1.82	LV	CELLSTATES	vFB4	control_PVneg	8	18
KLC1	0.7	0.00448	0.202	0.5	6.93	18.7	8.81e-05	2.35	LV	CELLSTATES	vFB4	control_PVneg	8	18
NBPF11	0.7	0.0144	0.0914	0.219	5.89	13.6	0.000622	1.84	LV	CELLSTATES	vFB4	control_PVneg	8	18
GULP1	0.698	0.00751	0.277	0.729	7.38	16.5	0.000203	2.12	LV	CELLSTATES	vFB4	control_PVneg	8	18
NEDD4	0.698	0.00936	0.145	0.327	6.5	15.6	0.000285	2.03	LV	CELLSTATES	vFB4	control_PVneg	8	18
PDE3A	0.697	0.028	0.535	1.3	8.32	10.9	0.00196	1.55	LV	CELLSTATES	vFB4	control_PVneg	8	18
TTC39B	0.697	0.02	0.104	0.276	6.06	12.2	0.00113	1.7	LV	CELLSTATES	vFB4	control_PVneg	8	18
PPFIBP1	0.695	0.0169	0.674	1.67	8.58	12.9	0.000825	1.77	LV	CELLSTATES	vFB4	control_PVneg	8	18
ZNF438	0.693	0.00615	0.296	0.7	7.5	17.3	0.000151	2.21	LV	CELLSTATES	vFB4	control_PVneg	8	18
MCC	0.692	0.0167	0.453	1.06	8.08	13	0.000808	1.78	LV	CELLSTATES	vFB4	control_PVneg	8	18
PTPRG	0.692	0.0478	2.6	6.15	10.6	8.92	0.00466	1.32	LV	CELLSTATES	vFB4	control_PVneg	8	18
TRAF3IP2-AS1	0.692	0.0183	0.316	0.788	7.56	12.6	0.000949	1.74	LV	CELLSTATES	vFB4	control_PVneg	8	18
NEK7	0.691	0.0108	0.324	0.76	7.53	14.9	0.000382	1.97	LV	CELLSTATES	vFB4	control_PVneg	8	18
AP002495.2	0.69	0.0367	0.0682	0.183	5.46	9.93	0.00297	1.44	LV	CELLSTATES	vFB4	control_PVneg	8	18
DIP2B	0.689	0.00521	0.218	0.561	7.07	17.9	0.000118	2.28	LV	CELLSTATES	vFB4	control_PVneg	8	18
SHROOM4	0.689	0.0416	0.132	0.292	6.33	9.44	0.00368	1.38	LV	CELLSTATES	vFB4	control_PVneg	8	18
DOCK11	0.687	0.0101	0.148	0.376	6.61	15.2	0.000339	2	LV	CELLSTATES	vFB4	control_PVneg	8	18
DTNB	0.687	0.028	0.0735	0.179	5.63	10.9	0.00195	1.55	LV	CELLSTATES	vFB4	control_PVneg	8	18
FAM174B	0.686	0.0392	0.0872	0.192	5.87	9.66	0.00334	1.41	LV	CELLSTATES	vFB4	control_PVneg	8	18
SLC35G2	0.686	0.0176	0.0871	0.212	5.86	12.8	0.00088	1.75	LV	CELLSTATES	vFB4	control_PVneg	8	18
TPK1	0.686	0.00515	0.165	0.407	6.71	18.1	0.000113	2.29	LV	CELLSTATES	vFB4	control_PVneg	8	18
CLASP1	0.685	0.00482	0.429	1	7.97	18.4	0.000101	2.32	LV	CELLSTATES	vFB4	control_PVneg	8	18
ITGB5	0.684	0.0171	0.304	0.664	7.46	12.9	0.000846	1.77	LV	CELLSTATES	vFB4	control_PVneg	8	18
FAM102B	0.683	0.0419	0.12	0.292	6.25	9.39	0.00376	1.38	LV	CELLSTATES	vFB4	control_PVneg	8	18
IQSEC1	0.683	0.05	0.148	0.366	6.5	8.78	0.00496	1.3	LV	CELLSTATES	vFB4	control_PVneg	8	18
KAT2B	0.681	0.0144	0.106	0.271	6.07	13.7	0.000618	1.84	LV	CELLSTATES	vFB4	control_PVneg	8	18
MLLT3	0.681	0.0281	0.221	0.494	7.09	10.9	0.00198	1.55	LV	CELLSTATES	vFB4	control_PVneg	8	18
PPP2R2D	0.681	0.0414	0.12	0.266	6.15	9.45	0.00366	1.38	LV	CELLSTATES	vFB4	control_PVneg	8	18
RNF213	0.681	0.0199	0.298	0.742	7.48	12.2	0.00111	1.7	LV	CELLSTATES	vFB4	control_PVneg	8	18
LMF1	0.68	0.0123	0.0905	0.219	5.89	14.2	0.000489	1.91	LV	CELLSTATES	vFB4	control_PVneg	8	18
ARHGAP21	0.679	0.00521	0.917	2.2	9.06	17.9	0.000118	2.28	LV	CELLSTATES	vFB4	control_PVneg	8	18
STIM1	0.679	0.00742	0.209	0.498	7.01	16.5	0.000199	2.13	LV	CELLSTATES	vFB4	control_PVneg	8	18
BTBD10	0.677	0.0188	0.109	0.277	6.14	12.5	0.00099	1.73	LV	CELLSTATES	vFB4	control_PVneg	8	18
NBPF9	0.677	0.0317	0.0871	0.251	5.85	10.4	0.00239	1.5	LV	CELLSTATES	vFB4	control_PVneg	8	18
PREP	0.677	0.0406	0.0823	0.195	5.72	9.53	0.00353	1.39	LV	CELLSTATES	vFB4	control_PVneg	8	18
RFTN2	0.676	0.0467	0.299	0.692	7.51	9.03	0.00442	1.33	LV	CELLSTATES	vFB4	control_PVneg	8	18
ABLIM1	0.675	0.0157	0.786	1.92	8.89	13.2	0.000738	1.8	LV	CELLSTATES	vFB4	control_PVneg	8	18
MAP3K5	0.673	0.015	0.365	0.906	7.79	13.4	0.000673	1.82	LV	CELLSTATES	vFB4	control_PVneg	8	18
EVI5	0.672	0.0104	0.71	1.53	8.62	15	0.000358	1.98	LV	CELLSTATES	vFB4	control_PVneg	8	18
WASF2	0.672	0.0038	0.401	0.991	7.91	19.6	6.53e-05	2.42	LV	CELLSTATES	vFB4	control_PVneg	8	18
KIAA1109	0.671	0.00463	0.294	0.712	7.44	18.6	9.19e-05	2.33	LV	CELLSTATES	vFB4	control_PVneg	8	18
MITF	0.67	0.0146	0.131	0.322	6.37	13.6	0.000634	1.84	LV	CELLSTATES	vFB4	control_PVneg	8	18
MYO15B	0.669	0.0311	0.0657	0.173	5.44	10.5	0.00228	1.51	LV	CELLSTATES	vFB4	control_PVneg	8	18
TNS1	0.668	0.0176	0.398	0.902	7.84	12.8	0.000886	1.75	LV	CELLSTATES	vFB4	control_PVneg	8	18
DNM1	0.667	0.00975	0.351	0.892	7.75	15.4	0.00031	2.01	LV	CELLSTATES	vFB4	control_PVneg	8	18
PLS3	0.665	0.0214	0.199	0.447	6.92	11.9	0.00127	1.67	LV	CELLSTATES	vFB4	control_PVneg	8	18
CASTOR3	0.664	0.0416	0.0795	0.176	5.64	9.42	0.00371	1.38	LV	CELLSTATES	vFB4	control_PVneg	8	18
PCMTD2	0.664	0.016	0.112	0.245	6.06	13.2	0.000754	1.8	LV	CELLSTATES	vFB4	control_PVneg	8	18
MIATNB	0.663	0.0395	0.0595	0.156	5.35	9.62	0.0034	1.4	LV	CELLSTATES	vFB4	control_PVneg	8	18
STOX2	0.663	0.0313	0.114	0.285	6.14	10.5	0.00233	1.5	LV	CELLSTATES	vFB4	control_PVneg	8	18
WDFY2	0.662	0.0156	0.295	0.758	7.51	13.3	0.000725	1.81	LV	CELLSTATES	vFB4	control_PVneg	8	18
CHD6	0.661	0.0138	0.251	0.605	7.22	13.9	0.000569	1.86	LV	CELLSTATES	vFB4	control_PVneg	8	18
PLAGL1	0.661	0.00969	0.539	1.24	8.26	15.4	0.000304	2.01	LV	CELLSTATES	vFB4	control_PVneg	8	18
CEP104	0.659	0.045	0.0565	0.143	5.34	9.16	0.00418	1.35	LV	CELLSTATES	vFB4	control_PVneg	8	18
PLEKHM3	0.659	0.0169	0.128	0.304	6.34	12.9	0.000831	1.77	LV	CELLSTATES	vFB4	control_PVneg	8	18
FNBP1	0.658	0.00698	0.255	0.588	7.24	16.8	0.000181	2.16	LV	CELLSTATES	vFB4	control_PVneg	8	18
LINC00662	0.658	0.0237	0.107	0.243	6.08	11.5	0.00148	1.63	LV	CELLSTATES	vFB4	control_PVneg	8	18
TM7SF3	0.658	0.0251	0.129	0.289	6.33	11.3	0.00162	1.6	LV	CELLSTATES	vFB4	control_PVneg	8	18
DENND1A	0.657	0.0064	0.644	1.45	8.53	17.1	0.000162	2.19	LV	CELLSTATES	vFB4	control_PVneg	8	18
LYPLAL1	0.657	0.0243	0.151	0.352	6.57	11.4	0.00154	1.61	LV	CELLSTATES	vFB4	control_PVneg	8	18
SESN1	0.657	0.0176	0.264	0.607	7.31	12.8	0.000887	1.75	LV	CELLSTATES	vFB4	control_PVneg	8	18
SNX24	0.657	0.0376	0.171	0.394	6.65	9.83	0.0031	1.43	LV	CELLSTATES	vFB4	control_PVneg	8	18
CYTH3	0.656	0.0072	0.392	0.966	7.86	16.7	0.00019	2.14	LV	CELLSTATES	vFB4	control_PVneg	8	18
AL359915.2	0.654	0.0222	0.217	0.493	7.09	11.8	0.00135	1.65	LV	CELLSTATES	vFB4	control_PVneg	8	18
FCHSD2	0.654	0.0273	0.514	1.13	8.26	11	0.00189	1.56	LV	CELLSTATES	vFB4	control_PVneg	8	18
NCKAP1	0.653	0.00511	0.375	0.855	7.77	18.1	0.00011	2.29	LV	CELLSTATES	vFB4	control_PVneg	8	18
ZNF423	0.653	0.0192	0.2	0.49	6.93	12.4	0.00102	1.72	LV	CELLSTATES	vFB4	control_PVneg	8	18
ATG10	0.651	0.0193	0.193	0.446	6.82	12.4	0.00104	1.71	LV	CELLSTATES	vFB4	control_PVneg	8	18
FLI1	0.651	0.0462	0.0667	0.157	5.43	9.07	0.00434	1.34	LV	CELLSTATES	vFB4	control_PVneg	8	18
MBOAT1	0.65	0.0314	0.103	0.221	5.99	10.5	0.00236	1.5	LV	CELLSTATES	vFB4	control_PVneg	8	18
NUBPL	0.65	0.00799	0.228	0.51	7.12	16.3	0.000222	2.1	LV	CELLSTATES	vFB4	control_PVneg	8	18
PARD3	0.65	0.00293	0.91	2.14	9.04	20.8	4.29e-05	2.53	LV	CELLSTATES	vFB4	control_PVneg	8	18
ANKS1A	0.649	0.0112	0.248	0.597	7.21	14.6	0.000417	1.95	LV	CELLSTATES	vFB4	control_PVneg	8	18
ABCC5	0.648	0.0463	0.129	0.28	6.27	9.06	0.00436	1.33	LV	CELLSTATES	vFB4	control_PVneg	8	18
PRKCA	0.648	0.0142	0.452	1.03	8.01	13.7	0.0006	1.85	LV	CELLSTATES	vFB4	control_PVneg	8	18
SPSB1	0.648	0.0266	0.194	0.438	6.87	11.1	0.00181	1.58	LV	CELLSTATES	vFB4	control_PVneg	8	18
SETX	0.647	0.014	0.306	0.739	7.5	13.8	0.000586	1.85	LV	CELLSTATES	vFB4	control_PVneg	8	18
AFDN	0.645	0.0154	0.434	0.975	7.93	13.3	0.000705	1.81	LV	CELLSTATES	vFB4	control_PVneg	8	18
SPRED2	0.645	0.0372	0.481	1.25	8.15	9.87	0.00304	1.43	LV	CELLSTATES	vFB4	control_PVneg	8	18
BMP2K	0.644	0.0321	0.148	0.346	6.45	10.4	0.00244	1.49	LV	CELLSTATES	vFB4	control_PVneg	8	18
GMDS	0.644	0.0302	0.231	0.535	7.14	10.6	0.0022	1.52	LV	CELLSTATES	vFB4	control_PVneg	8	18
SMARCAL1	0.641	0.0349	0.062	0.156	5.42	10.1	0.00275	1.46	LV	CELLSTATES	vFB4	control_PVneg	8	18
CDK14	0.638	0.0122	0.619	1.49	8.46	14.3	0.000476	1.91	LV	CELLSTATES	vFB4	control_PVneg	8	18
RERE	0.638	0.0095	0.907	2.18	9.01	15.5	0.000294	2.02	LV	CELLSTATES	vFB4	control_PVneg	8	18
CADPS2	0.636	0.0131	0.36	0.896	7.78	14	0.000536	1.88	LV	CELLSTATES	vFB4	control_PVneg	8	18
CCDC7	0.635	0.0237	0.206	0.442	6.93	11.5	0.00148	1.63	LV	CELLSTATES	vFB4	control_PVneg	8	18
MAP4	0.635	0.0071	1.03	2.3	9.16	16.7	0.000186	2.15	LV	CELLSTATES	vFB4	control_PVneg	8	18
STK39	0.635	0.0163	0.147	0.33	6.54	13.1	0.00078	1.79	LV	CELLSTATES	vFB4	control_PVneg	8	18
CRADD	0.634	0.0152	0.354	0.816	7.69	13.4	0.000694	1.82	LV	CELLSTATES	vFB4	control_PVneg	8	18
MACF1	0.634	0.00992	0.698	1.59	8.63	15.3	0.000321	2	LV	CELLSTATES	vFB4	control_PVneg	8	18
PCED1B	0.633	0.0228	0.217	0.488	7.05	11.7	0.00141	1.64	LV	CELLSTATES	vFB4	control_PVneg	8	18
METTL25	0.632	0.0199	0.117	0.274	6.21	12.2	0.00112	1.7	LV	CELLSTATES	vFB4	control_PVneg	8	18
ARHGAP22	0.63	0.0312	0.195	0.416	6.85	10.5	0.0023	1.51	LV	CELLSTATES	vFB4	control_PVneg	8	18
IL1RAPL1	0.63	0.0373	0.645	1.43	8.52	9.85	0.00307	1.43	LV	CELLSTATES	vFB4	control_PVneg	8	18
SLC16A1-AS1	0.63	0.0122	0.262	0.658	7.28	14.3	0.000481	1.91	LV	CELLSTATES	vFB4	control_PVneg	8	18
ZNF44	0.63	0.032	0.155	0.369	6.55	10.4	0.00243	1.49	LV	CELLSTATES	vFB4	control_PVneg	8	18
EFR3A	0.628	0.0139	0.152	0.344	6.49	13.8	0.00058	1.86	LV	CELLSTATES	vFB4	control_PVneg	8	18
RASA2	0.628	0.023	0.207	0.481	7	11.6	0.00143	1.64	LV	CELLSTATES	vFB4	control_PVneg	8	18
PTPRM	0.625	0.0193	0.55	1.18	8.33	12.4	0.00103	1.72	LV	CELLSTATES	vFB4	control_PVneg	8	18
MEF2A	0.624	0.00698	0.424	0.972	7.97	16.8	0.000181	2.16	LV	CELLSTATES	vFB4	control_PVneg	8	18
SFI1	0.624	0.0407	0.0644	0.167	5.42	9.52	0.00356	1.39	LV	CELLSTATES	vFB4	control_PVneg	8	18
KIAA0586	0.623	0.0237	0.121	0.271	6.22	11.5	0.00149	1.62	LV	CELLSTATES	vFB4	control_PVneg	8	18
POLA1	0.623	0.0261	0.111	0.237	6.11	11.2	0.00174	1.58	LV	CELLSTATES	vFB4	control_PVneg	8	18
WDFY3	0.622	0.0117	0.53	1.21	8.22	14.5	0.000444	1.93	LV	CELLSTATES	vFB4	control_PVneg	8	18
FAM208A	0.621	0.0261	0.15	0.319	6.45	11.1	0.00175	1.58	LV	CELLSTATES	vFB4	control_PVneg	8	18
REPS1	0.621	0.0187	0.276	0.635	7.35	12.5	0.000982	1.73	LV	CELLSTATES	vFB4	control_PVneg	8	18
CDC14B	0.62	0.0196	0.112	0.245	6.13	12.3	0.00108	1.71	LV	CELLSTATES	vFB4	control_PVneg	8	18
PACS1	0.62	0.0192	0.41	0.924	7.89	12.4	0.00102	1.72	LV	CELLSTATES	vFB4	control_PVneg	8	18
NDE1	0.619	0.0195	0.124	0.263	6.26	12.3	0.00106	1.71	LV	CELLSTATES	vFB4	control_PVneg	8	18
TSG101	0.619	0.017	0.132	0.311	6.28	12.9	0.000839	1.77	LV	CELLSTATES	vFB4	control_PVneg	8	18
TANC1	0.618	0.0339	0.114	0.318	6.23	10.2	0.00262	1.47	LV	CELLSTATES	vFB4	control_PVneg	8	18
AKAP13	0.617	0.0152	2.18	5.09	10.3	13.4	0.000687	1.82	LV	CELLSTATES	vFB4	control_PVneg	8	18
STARD13	0.617	0.0246	0.644	1.46	8.52	11.4	0.00156	1.61	LV	CELLSTATES	vFB4	control_PVneg	8	18
ESYT2	0.616	0.0203	0.577	1.34	8.34	12.1	0.00116	1.69	LV	CELLSTATES	vFB4	control_PVneg	8	18
CLYBL	0.614	0.039	0.0952	0.238	5.93	9.67	0.00332	1.41	LV	CELLSTATES	vFB4	control_PVneg	8	18
PHACTR1	0.614	0.0404	0.132	0.289	6.42	9.55	0.0035	1.39	LV	CELLSTATES	vFB4	control_PVneg	8	18
PLEKHA1	0.614	0.0349	0.101	0.223	5.95	10.1	0.00276	1.46	LV	CELLSTATES	vFB4	control_PVneg	8	18
RABGAP1L	0.613	0.00366	0.77	1.75	8.77	19.8	6.04e-05	2.44	LV	CELLSTATES	vFB4	control_PVneg	8	18
ADD3	0.612	0.0142	1.07	2.42	9.23	13.7	0.000601	1.85	LV	CELLSTATES	vFB4	control_PVneg	8	18
IMMP2L	0.612	0.0219	1.2	2.67	9.39	11.8	0.00132	1.66	LV	CELLSTATES	vFB4	control_PVneg	8	18
PEAK1	0.61	0.0197	0.559	1.25	8.33	12.3	0.00108	1.71	LV	CELLSTATES	vFB4	control_PVneg	8	18
FRY	0.609	0.0311	0.541	1.24	8.25	10.5	0.00229	1.51	LV	CELLSTATES	vFB4	control_PVneg	8	18
COG7	0.608	0.027	0.107	0.252	6.03	11	0.00186	1.57	LV	CELLSTATES	vFB4	control_PVneg	8	18
ZEB1	0.608	0.00936	1.58	3.51	9.79	15.6	0.000285	2.03	LV	CELLSTATES	vFB4	control_PVneg	8	18
DYNC2LI1	0.606	0.0373	0.14	0.334	6.47	9.85	0.00307	1.43	LV	CELLSTATES	vFB4	control_PVneg	8	18
IRS1	0.606	0.0407	0.0895	0.183	5.83	9.51	0.00357	1.39	LV	CELLSTATES	vFB4	control_PVneg	8	18
DPYD	0.605	0.0101	1.2	2.71	9.41	15.2	0.000332	2	LV	CELLSTATES	vFB4	control_PVneg	8	18
YPEL2	0.605	0.0404	0.172	0.392	6.67	9.55	0.0035	1.39	LV	CELLSTATES	vFB4	control_PVneg	8	18
FTO	0.603	0.0107	0.56	1.32	8.36	14.9	0.000377	1.97	LV	CELLSTATES	vFB4	control_PVneg	8	18
ATP11A	0.602	0.0476	0.23	0.536	7.03	8.94	0.00461	1.32	LV	CELLSTATES	vFB4	control_PVneg	8	18
IL17RD	0.602	0.05	0.0895	0.211	5.8	8.78	0.00494	1.3	LV	CELLSTATES	vFB4	control_PVneg	8	18
SMARCA2	0.602	0.0145	0.275	0.639	7.35	13.6	0.000631	1.84	LV	CELLSTATES	vFB4	control_PVneg	8	18
GAREM1	0.6	0.0414	0.152	0.331	6.53	9.45	0.00367	1.38	LV	CELLSTATES	vFB4	control_PVneg	8	18
KLHDC1	0.6	0.012	0.155	0.357	6.54	14.4	0.00046	1.92	LV	CELLSTATES	vFB4	control_PVneg	8	18
NSD2	0.6	0.0457	0.0855	0.223	5.77	9.11	0.00426	1.34	LV	CELLSTATES	vFB4	control_PVneg	8	18
RIN2	0.6	0.0251	0.327	0.781	7.68	11.3	0.00163	1.6	LV	CELLSTATES	vFB4	control_PVneg	8	18
SP100	0.599	0.0419	0.297	0.696	7.45	9.39	0.00376	1.38	LV	CELLSTATES	vFB4	control_PVneg	8	18
DOK6	0.598	0.0238	0.168	0.356	6.69	11.5	0.0015	1.62	LV	CELLSTATES	vFB4	control_PVneg	8	18
NHSL1	0.598	0.0316	0.537	1.25	8.26	10.4	0.00238	1.5	LV	CELLSTATES	vFB4	control_PVneg	8	18
TBC1D22A	0.598	0.0134	0.338	0.789	7.62	13.9	0.00055	1.87	LV	CELLSTATES	vFB4	control_PVneg	8	18
DGKH	0.597	0.0355	0.136	0.28	6.35	10	0.00282	1.45	LV	CELLSTATES	vFB4	control_PVneg	8	18
CCNY	0.595	0.0183	0.475	1.02	8.04	12.6	0.000949	1.74	LV	CELLSTATES	vFB4	control_PVneg	8	18
JAK2	0.595	0.0268	0.172	0.391	6.71	11	0.00182	1.57	LV	CELLSTATES	vFB4	control_PVneg	8	18
EP400	0.594	0.0399	0.133	0.322	6.34	9.59	0.00344	1.4	LV	CELLSTATES	vFB4	control_PVneg	8	18
TCF7L1	0.594	0.0429	0.354	0.824	7.65	9.31	0.00389	1.37	LV	CELLSTATES	vFB4	control_PVneg	8	18
ITPR2	0.593	0.0215	0.397	0.851	7.82	11.9	0.00128	1.67	LV	CELLSTATES	vFB4	control_PVneg	8	18
CPQ	0.592	0.0097	0.74	1.7	8.73	15.4	0.000307	2.01	LV	CELLSTATES	vFB4	control_PVneg	8	18
WARS2	0.592	0.0477	0.121	0.265	6.25	8.93	0.00462	1.32	LV	CELLSTATES	vFB4	control_PVneg	8	18
RALGAPA1	0.591	0.00605	0.518	1.14	8.2	17.4	0.000146	2.22	LV	CELLSTATES	vFB4	control_PVneg	8	18
AC090517.4	0.59	0.0206	0.137	0.299	6.41	12.1	0.00119	1.69	LV	CELLSTATES	vFB4	control_PVneg	8	18
TIAM2	0.59	0.0146	0.217	0.473	7.03	13.6	0.000642	1.83	LV	CELLSTATES	vFB4	control_PVneg	8	18
KIAA1841	0.589	0.0497	0.0954	0.218	5.88	8.8	0.00491	1.3	LV	CELLSTATES	vFB4	control_PVneg	8	18
KRCC1	0.589	0.044	0.125	0.278	6.27	9.24	0.00402	1.36	LV	CELLSTATES	vFB4	control_PVneg	8	18
NPAS3	0.588	0.0372	0.641	1.35	8.52	9.87	0.00304	1.43	LV	CELLSTATES	vFB4	control_PVneg	8	18
KIF13A	0.587	0.00959	0.565	1.25	8.36	15.5	0.000299	2.02	LV	CELLSTATES	vFB4	control_PVneg	8	18
MBP	0.587	0.0265	0.323	0.653	7.46	11.1	0.00179	1.58	LV	CELLSTATES	vFB4	control_PVneg	8	18
PAG1	0.586	0.0459	0.255	0.578	7.22	9.1	0.00429	1.34	LV	CELLSTATES	vFB4	control_PVneg	8	18
GALK2	0.585	0.0381	0.192	0.438	6.88	9.77	0.00319	1.42	LV	CELLSTATES	vFB4	control_PVneg	8	18
HACE1	0.584	0.0485	0.0846	0.195	5.76	8.87	0.00475	1.31	LV	CELLSTATES	vFB4	control_PVneg	8	18
PIAS1	0.583	0.0438	0.596	1.29	8.41	9.25	0.004	1.36	LV	CELLSTATES	vFB4	control_PVneg	8	18
SMCHD1	0.582	0.0287	0.426	0.934	7.93	10.8	0.00203	1.54	LV	CELLSTATES	vFB4	control_PVneg	8	18
PKP4	0.581	0.0254	0.22	0.471	7.03	11.3	0.00166	1.59	LV	CELLSTATES	vFB4	control_PVneg	8	18
KAT6B	0.579	0.00994	0.327	0.752	7.61	15.3	0.000324	2	LV	CELLSTATES	vFB4	control_PVneg	8	18
MBNL2	0.579	0.0169	0.345	0.784	7.64	12.9	0.000836	1.77	LV	CELLSTATES	vFB4	control_PVneg	8	18
RBM33	0.579	0.026	0.291	0.671	7.34	11.2	0.00173	1.59	LV	CELLSTATES	vFB4	control_PVneg	8	18
FUT8	0.578	0.0156	0.233	0.502	7.1	13.3	0.000718	1.81	LV	CELLSTATES	vFB4	control_PVneg	8	18
HP1BP3	0.578	0.0385	0.353	0.756	7.65	9.72	0.00325	1.41	LV	CELLSTATES	vFB4	control_PVneg	8	18
TLK2	0.577	0.00992	0.269	0.615	7.28	15.3	0.00032	2	LV	CELLSTATES	vFB4	control_PVneg	8	18
NUP160	0.575	0.0212	0.168	0.395	6.67	12	0.00124	1.67	LV	CELLSTATES	vFB4	control_PVneg	8	18
RUFY3	0.575	0.0145	0.447	0.985	7.99	13.6	0.000626	1.84	LV	CELLSTATES	vFB4	control_PVneg	8	18
BBS9	0.574	0.0169	0.335	0.742	7.61	12.9	0.000836	1.77	LV	CELLSTATES	vFB4	control_PVneg	8	18
TTC28	0.574	0.0101	1.27	2.78	9.47	15.2	0.000336	2	LV	CELLSTATES	vFB4	control_PVneg	8	18
GMDS-DT	0.573	0.0193	0.474	1.04	8.1	12.4	0.00103	1.72	LV	CELLSTATES	vFB4	control_PVneg	8	18
GTDC1	0.573	0.0146	0.301	0.676	7.51	13.6	0.000642	1.83	LV	CELLSTATES	vFB4	control_PVneg	8	18
SLC38A6	0.573	0.0408	0.0825	0.179	5.7	9.49	0.00359	1.39	LV	CELLSTATES	vFB4	control_PVneg	8	18
TMEM260	0.573	0.0355	0.13	0.282	6.28	10	0.00283	1.45	LV	CELLSTATES	vFB4	control_PVneg	8	18
CDC42BPB	0.571	0.0195	0.253	0.604	7.19	12.3	0.00106	1.71	LV	CELLSTATES	vFB4	control_PVneg	8	18
SOS2	0.569	0.00898	0.399	0.883	7.81	15.8	0.000265	2.05	LV	CELLSTATES	vFB4	control_PVneg	8	18
EPB41L4A	0.567	0.0258	0.347	0.745	7.65	11.2	0.00171	1.59	LV	CELLSTATES	vFB4	control_PVneg	8	18
EXOC6B	0.566	0.0101	0.605	1.35	8.41	15.1	0.000343	1.99	LV	CELLSTATES	vFB4	control_PVneg	8	18
SLC39A11	0.566	0.0405	0.335	0.803	7.66	9.54	0.00352	1.39	LV	CELLSTATES	vFB4	control_PVneg	8	18
TBL1XR1	0.566	0.016	0.476	1.03	8.06	13.1	0.00076	1.79	LV	CELLSTATES	vFB4	control_PVneg	8	18
MAP4K5	0.565	0.0252	0.264	0.563	7.23	11.3	0.00164	1.6	LV	CELLSTATES	vFB4	control_PVneg	8	18
ZFPM2	0.563	0.0129	1.7	3.88	9.92	14.1	0.000524	1.89	LV	CELLSTATES	vFB4	control_PVneg	8	18
CEP192	0.561	0.0273	0.161	0.368	6.59	11	0.00189	1.56	LV	CELLSTATES	vFB4	control_PVneg	8	18
CARS2	0.56	0.0381	0.128	0.274	6.25	9.77	0.00318	1.42	LV	CELLSTATES	vFB4	control_PVneg	8	18
DIAPH1	0.56	0.0416	0.176	0.377	6.71	9.44	0.00369	1.38	LV	CELLSTATES	vFB4	control_PVneg	8	18
MBNL1	0.558	0.0408	1.57	3.49	9.77	9.5	0.00359	1.39	LV	CELLSTATES	vFB4	control_PVneg	8	18
PTPN21	0.558	0.0484	0.165	0.344	6.54	8.88	0.00473	1.31	LV	CELLSTATES	vFB4	control_PVneg	8	18
GALNT7	0.556	0.0313	0.208	0.439	6.87	10.5	0.00235	1.5	LV	CELLSTATES	vFB4	control_PVneg	8	18
LARGE1	0.555	0.0178	0.369	0.83	7.74	12.7	0.000907	1.75	LV	CELLSTATES	vFB4	control_PVneg	8	18
DENND5B	0.554	0.0167	0.259	0.575	7.25	13	0.000808	1.78	LV	CELLSTATES	vFB4	control_PVneg	8	18
BMPR2	0.552	0.0141	0.466	1	8.05	13.8	0.000591	1.85	LV	CELLSTATES	vFB4	control_PVneg	8	18
LENG8	0.552	0.0217	0.22	0.469	7.02	11.9	0.00129	1.66	LV	CELLSTATES	vFB4	control_PVneg	8	18
SNTB1	0.552	0.0376	0.47	1.05	8.07	9.82	0.00311	1.43	LV	CELLSTATES	vFB4	control_PVneg	8	18
ZNF586	0.551	0.0444	0.142	0.315	6.46	9.21	0.00409	1.35	LV	CELLSTATES	vFB4	control_PVneg	8	18
AEBP2	0.55	0.0195	0.291	0.661	7.43	12.3	0.00107	1.71	LV	CELLSTATES	vFB4	control_PVneg	8	18
TBL1X	0.549	0.0438	0.144	0.312	6.45	9.26	0.00399	1.36	LV	CELLSTATES	vFB4	control_PVneg	8	18
INVS	0.547	0.03	0.437	0.936	7.98	10.6	0.00218	1.52	LV	CELLSTATES	vFB4	control_PVneg	8	18
MAGI2	0.547	0.0247	0.955	2.04	9.09	11.4	0.00158	1.61	LV	CELLSTATES	vFB4	control_PVneg	8	18
RNF216	0.547	0.0152	0.263	0.57	7.24	13.4	0.000689	1.82	LV	CELLSTATES	vFB4	control_PVneg	8	18
CELF2	0.546	0.0476	2.21	4.9	10.3	8.94	0.00461	1.32	LV	CELLSTATES	vFB4	control_PVneg	8	18
HDAC4	0.546	0.05	0.273	0.618	7.24	8.78	0.00496	1.3	LV	CELLSTATES	vFB4	control_PVneg	8	18
ATXN7L1	0.545	0.0332	0.236	0.489	7.09	10.3	0.00255	1.48	LV	CELLSTATES	vFB4	control_PVneg	8	18
LRRK2	0.545	0.0214	0.201	0.456	6.9	11.9	0.00126	1.67	LV	CELLSTATES	vFB4	control_PVneg	8	18
FBXW4	0.544	0.0419	0.166	0.374	6.62	9.4	0.00375	1.38	LV	CELLSTATES	vFB4	control_PVneg	8	18
TBC1D19	0.544	0.0495	0.18	0.459	6.79	8.81	0.00488	1.31	LV	CELLSTATES	vFB4	control_PVneg	8	18
DCBLD2	0.542	0.0306	0.29	0.657	7.38	10.6	0.00224	1.51	LV	CELLSTATES	vFB4	control_PVneg	8	18
PLCL2	0.542	0.0408	0.178	0.425	6.76	9.5	0.00359	1.39	LV	CELLSTATES	vFB4	control_PVneg	8	18
SRGAP2	0.542	0.0304	0.166	0.36	6.7	10.6	0.00222	1.52	LV	CELLSTATES	vFB4	control_PVneg	8	18
RBMS2	0.54	0.0266	0.247	0.536	7.15	11.1	0.0018	1.58	LV	CELLSTATES	vFB4	control_PVneg	8	18
SIPA1L3	0.54	0.0478	0.193	0.427	6.86	8.91	0.00466	1.32	LV	CELLSTATES	vFB4	control_PVneg	8	18
AF117829.1	0.537	0.0455	0.341	0.696	7.57	9.12	0.00424	1.34	LV	CELLSTATES	vFB4	control_PVneg	8	18
MAP2K5	0.537	0.015	0.27	0.587	7.3	13.4	0.000672	1.82	LV	CELLSTATES	vFB4	control_PVneg	8	18
RFX3	0.537	0.0359	0.244	0.499	7.11	9.99	0.00288	1.44	LV	CELLSTATES	vFB4	control_PVneg	8	18
OTUD7A	0.533	0.0467	0.211	0.458	6.94	9.04	0.00441	1.33	LV	CELLSTATES	vFB4	control_PVneg	8	18
BICRAL	0.529	0.0312	0.346	0.751	7.63	10.5	0.00232	1.51	LV	CELLSTATES	vFB4	control_PVneg	8	18
CACNA2D1	0.529	0.0372	0.999	2.11	9.1	9.86	0.00305	1.43	LV	CELLSTATES	vFB4	control_PVneg	8	18
NLK	0.528	0.0326	0.175	0.357	6.67	10.3	0.00249	1.49	LV	CELLSTATES	vFB4	control_PVneg	8	18
RABEP1	0.527	0.0349	0.273	0.596	7.28	10.1	0.00274	1.46	LV	CELLSTATES	vFB4	control_PVneg	8	18
NAALADL2	0.526	0.0368	1.55	3.39	9.75	9.91	0.00299	1.43	LV	CELLSTATES	vFB4	control_PVneg	8	18
PAM	0.525	0.0281	0.51	1.11	8.2	10.9	0.00197	1.55	LV	CELLSTATES	vFB4	control_PVneg	8	18
PTK2	0.525	0.0136	0.797	1.65	8.77	13.9	0.000563	1.87	LV	CELLSTATES	vFB4	control_PVneg	8	18
CCDC171	0.523	0.0456	0.179	0.373	6.73	9.12	0.00425	1.34	LV	CELLSTATES	vFB4	control_PVneg	8	18
PAN3	0.523	0.0224	0.579	1.26	8.35	11.7	0.00137	1.65	LV	CELLSTATES	vFB4	control_PVneg	8	18
CCDC146	0.522	0.05	0.184	0.373	6.75	8.78	0.00494	1.3	LV	CELLSTATES	vFB4	control_PVneg	8	18
CDKL5	0.522	0.0458	0.103	0.219	5.98	9.1	0.00428	1.34	LV	CELLSTATES	vFB4	control_PVneg	8	18
KIAA2026	0.52	0.0316	0.268	0.538	7.25	10.4	0.00238	1.5	LV	CELLSTATES	vFB4	control_PVneg	8	18
AC007388.1	0.519	0.0472	0.152	0.331	6.57	8.99	0.0045	1.33	LV	CELLSTATES	vFB4	control_PVneg	8	18
EXOC2	0.518	0.0471	0.133	0.304	6.33	9.01	0.00447	1.33	LV	CELLSTATES	vFB4	control_PVneg	8	18
SPTBN1	0.518	0.0199	1.72	3.53	9.87	12.2	0.0011	1.7	LV	CELLSTATES	vFB4	control_PVneg	8	18
BABAM2	0.516	0.0183	0.366	0.802	7.73	12.6	0.000948	1.74	LV	CELLSTATES	vFB4	control_PVneg	8	18
RNF130	0.515	0.0389	0.192	0.397	6.84	9.68	0.0033	1.41	LV	CELLSTATES	vFB4	control_PVneg	8	18
ZNF718	0.513	0.0472	0.133	0.272	6.32	9	0.00449	1.33	LV	CELLSTATES	vFB4	control_PVneg	8	18
FAF1	0.512	0.0186	0.578	1.24	8.33	12.6	0.000969	1.73	LV	CELLSTATES	vFB4	control_PVneg	8	18
STAM2	0.512	0.047	0.151	0.332	6.45	9.01	0.00446	1.33	LV	CELLSTATES	vFB4	control_PVneg	8	18
PHIP	0.511	0.0199	0.345	0.792	7.68	12.2	0.00111	1.7	LV	CELLSTATES	vFB4	control_PVneg	8	18
C1orf21	0.509	0.0378	0.673	1.36	8.53	9.79	0.00315	1.42	LV	CELLSTATES	vFB4	control_PVneg	8	18
DENND4C	0.509	0.0289	0.528	1.07	8.21	10.8	0.00206	1.54	LV	CELLSTATES	vFB4	control_PVneg	8	18
NUTM2A-AS1	0.509	0.0395	0.435	0.961	7.92	9.63	0.00339	1.4	LV	CELLSTATES	vFB4	control_PVneg	8	18
ST7	0.508	0.0252	0.3	0.606	7.4	11.3	0.00164	1.6	LV	CELLSTATES	vFB4	control_PVneg	8	18
DOCK7	0.507	0.0257	0.216	0.432	6.94	11.2	0.0017	1.59	LV	CELLSTATES	vFB4	control_PVneg	8	18
ERC1	0.507	0.0188	0.828	1.74	8.84	12.5	0.000993	1.73	LV	CELLSTATES	vFB4	control_PVneg	8	18
TTC37	0.507	0.0289	0.242	0.498	7.11	10.8	0.00206	1.54	LV	CELLSTATES	vFB4	control_PVneg	8	18
SMYD3	0.506	0.0266	0.741	1.53	8.7	11.1	0.00181	1.58	LV	CELLSTATES	vFB4	control_PVneg	8	18
BAZ2B	0.503	0.0404	0.689	1.44	8.57	9.55	0.0035	1.39	LV	CELLSTATES	vFB4	control_PVneg	8	18
SEM1	0.503	0.0462	0.227	0.46	7.03	9.07	0.00435	1.34	LV	CELLSTATES	vFB4	control_PVneg	8	18
CNOT6L	0.502	0.0376	0.131	0.291	6.33	9.83	0.0031	1.43	LV	CELLSTATES	vFB4	control_PVneg	8	18
PICALM	0.502	0.0258	0.493	1.07	8.11	11.2	0.00172	1.59	LV	CELLSTATES	vFB4	control_PVneg	8	18
PPP2R2A	0.502	0.0376	0.242	0.508	7.13	9.82	0.00311	1.43	LV	CELLSTATES	vFB4	control_PVneg	8	18
ZEB2	0.502	0.0474	0.819	1.8	8.85	8.96	0.00457	1.32	LV	CELLSTATES	vFB4	control_PVneg	8	18
BTRC	0.501	0.0317	0.236	0.508	7.09	10.4	0.0024	1.5	LV	CELLSTATES	vFB4	control_PVneg	8	18
PDS5A	0.501	0.0341	0.466	1.01	8.04	10.2	0.00265	1.47	LV	CELLSTATES	vFB4	control_PVneg	8	18
CEP170	0.5	0.0281	0.286	0.59	7.32	10.9	0.00198	1.55	LV	CELLSTATES	vFB4	control_PVneg	8	18
FAM172A	0.5	0.0203	0.787	1.64	8.76	12.1	0.00116	1.69	LV	CELLSTATES	vFB4	control_PVneg	8	18
KIDINS220	0.5	0.0368	0.281	0.632	7.32	9.91	0.00299	1.43	LV	CELLSTATES	vFB4	control_PVneg	8	18

## Sheet: RBM20_control
Gene	logFC	FDR	mean_exp_control	mean_exp_genotype	logCPM	F	PValue	FDR_plot	Region	annotation_level	cell_state	comparison	Observations_genotype	Observations_reference
FOSB	4	0.000496	0.00289	0.0402	3.16	28.8	2.95e-06	3.3	LV	CELLSTATES	vFB4	control_RBM20	8	18
HBB	3.37	1.25e-05	0.00318	0.0565	3.64	46.8	2.11e-08	4.9	LV	CELLSTATES	vFB4	control_RBM20	8	18
HBA2	3.27	0.000302	0.000815	0.0189	2.76	31.3	1.37e-06	3.52	LV	CELLSTATES	vFB4	control_RBM20	8	18
HBA1	2.97	0.00135	0.000804	0.014	2.7	24.3	1.26e-05	2.87	LV	CELLSTATES	vFB4	control_RBM20	8	18
AC018742.1	2.95	9.74e-06	0.0116	0.148	4.65	49.4	1.14e-08	5.01	LV	CELLSTATES	vFB4	control_RBM20	8	18
POSTN	2.88	0.000103	0.0111	0.0666	3.89	36.5	3.12e-07	3.99	LV	CELLSTATES	vFB4	control_RBM20	8	18
PCAT19	2.49	0.00709	0.00155	0.0164	2.95	17.7	0.000129	2.15	LV	CELLSTATES	vFB4	control_RBM20	8	18
MUM1L1	2.39	0.00938	0.00926	0.0377	3.39	16.4	0.00021	2.03	LV	CELLSTATES	vFB4	control_RBM20	8	18
DCDC2C	2.29	0.00933	0.00158	0.014	2.77	16.5	0.000205	2.03	LV	CELLSTATES	vFB4	control_RBM20	8	18
MTRNR2L8	2.29	0.00938	0.00506	0.0347	3.35	16.4	0.000206	2.03	LV	CELLSTATES	vFB4	control_RBM20	8	18
SGIP1	2.2	2.1e-06	0.178	1.07	7.54	60.6	9.24e-10	5.68	LV	CELLSTATES	vFB4	control_RBM20	8	18
PI16	2.16	1.3e-06	0.211	1.39	7.87	68.3	1.91e-10	5.88	LV	CELLSTATES	vFB4	control_RBM20	8	18
PLB1	2.14	9.34e-06	0.0143	0.0951	4.42	49.8	1.03e-08	5.03	LV	CELLSTATES	vFB4	control_RBM20	8	18
AC099329.1	2.11	0.000231	0.0176	0.0967	4.4	32.5	9.84e-07	3.64	LV	CELLSTATES	vFB4	control_RBM20	8	18
XG	2.04	0.00486	0.0141	0.0747	4.27	19.2	7.28e-05	2.31	LV	CELLSTATES	vFB4	control_RBM20	8	18
AC011503.1	2.02	0.012	0.0105	0.0459	3.9	15.4	0.000302	1.92	LV	CELLSTATES	vFB4	control_RBM20	8	18
AC113349.1	2.02	0.0493	0.00242	0.0176	2.96	10.3	0.00249	1.31	LV	CELLSTATES	vFB4	control_RBM20	8	18
RGCC	2.02	0.00207	0.0192	0.119	4.8	22.6	2.2e-05	2.68	LV	CELLSTATES	vFB4	control_RBM20	8	18
SLC10A6	2.02	0.021	0.00384	0.0249	3.27	13.3	0.000708	1.68	LV	CELLSTATES	vFB4	control_RBM20	8	18
AC036214.1	1.99	0.00335	0.00981	0.0525	3.88	20.7	4.33e-05	2.47	LV	CELLSTATES	vFB4	control_RBM20	8	18
AC022101.1	1.98	0.00196	0.015	0.0899	4.48	22.9	2.05e-05	2.71	LV	CELLSTATES	vFB4	control_RBM20	8	18
ITGA1	1.95	1.52e-06	0.0575	0.293	5.87	63	5.57e-10	5.82	LV	CELLSTATES	vFB4	control_RBM20	8	18
KIF5C	1.95	0.0021	0.0181	0.0967	4.57	22.6	2.25e-05	2.68	LV	CELLSTATES	vFB4	control_RBM20	8	18
CYP8B1	1.92	0.00844	0.00856	0.0415	3.56	16.9	0.000172	2.07	LV	CELLSTATES	vFB4	control_RBM20	8	18
KALRN	1.92	3.52e-06	0.0643	0.317	5.99	56.3	2.32e-09	5.45	LV	CELLSTATES	vFB4	control_RBM20	8	18
AL139147.1	1.91	0.00246	0.0123	0.0629	4.02	21.9	2.84e-05	2.61	LV	CELLSTATES	vFB4	control_RBM20	8	18
MISP3	1.91	0.0101	0.00614	0.0241	3.13	16	0.000241	1.99	LV	CELLSTATES	vFB4	control_RBM20	8	18
ANXA3	1.87	0.00486	0.0134	0.0553	3.98	19.2	7.28e-05	2.31	LV	CELLSTATES	vFB4	control_RBM20	8	18
MAP2	1.86	0.000103	0.0224	0.126	4.84	36.4	3.16e-07	3.99	LV	CELLSTATES	vFB4	control_RBM20	8	18
GOLGA6L9	1.85	0.0317	0.00291	0.0178	3	11.8	0.00129	1.5	LV	CELLSTATES	vFB4	control_RBM20	8	18
PLXDC2	1.85	1.9e-08	1.84	9.12	10.6	96.4	1.39e-12	7.72	LV	CELLSTATES	vFB4	control_RBM20	8	18
GNAI1	1.84	0.000253	0.0221	0.101	4.65	32.1	1.11e-06	3.6	LV	CELLSTATES	vFB4	control_RBM20	8	18
LINC01250	1.84	0.0158	0.00426	0.0237	3.23	14.4	0.000462	1.8	LV	CELLSTATES	vFB4	control_RBM20	8	18
AC100793.4	1.83	0.0155	0.00612	0.0307	3.37	14.4	0.000451	1.81	LV	CELLSTATES	vFB4	control_RBM20	8	18
WARS2-IT1	1.83	0.00275	0.00987	0.0567	3.9	21.4	3.34e-05	2.56	LV	CELLSTATES	vFB4	control_RBM20	8	18
AFF3	1.8	1.6e-05	0.509	2.37	8.76	45.3	3.05e-08	4.8	LV	CELLSTATES	vFB4	control_RBM20	8	18
AP001783.1	1.8	0.0265	0.00447	0.0252	3.29	12.5	0.000983	1.58	LV	CELLSTATES	vFB4	control_RBM20	8	18
MME-AS1	1.8	0.0164	0.00625	0.0337	3.44	14.2	0.000495	1.78	LV	CELLSTATES	vFB4	control_RBM20	8	18
PCSK6-AS1	1.79	0.0123	0.00648	0.0329	3.46	15.3	0.000321	1.91	LV	CELLSTATES	vFB4	control_RBM20	8	18
INMT-MINDY4	1.75	0.0231	0.00508	0.0264	3.3	13	0.000806	1.64	LV	CELLSTATES	vFB4	control_RBM20	8	18
KIAA1211	1.75	0.00113	0.0159	0.0823	4.36	25	9.87e-06	2.95	LV	CELLSTATES	vFB4	control_RBM20	8	18
CENPE	1.74	0.0208	0.00677	0.0328	3.44	13.4	0.000691	1.68	LV	CELLSTATES	vFB4	control_RBM20	8	18
MRAP2	1.74	0.0452	0.00577	0.0305	3.23	10.6	0.00222	1.34	LV	CELLSTATES	vFB4	control_RBM20	8	18
HS3ST3B1	1.73	0.00921	0.00631	0.0332	3.52	16.5	0.000198	2.04	LV	CELLSTATES	vFB4	control_RBM20	8	18
NRG3	1.72	5.08e-05	0.0453	0.221	5.54	39.8	1.27e-07	4.29	LV	CELLSTATES	vFB4	control_RBM20	8	18
AC005550.2	1.71	0.000993	0.0262	0.119	4.81	25.7	7.87e-06	3	LV	CELLSTATES	vFB4	control_RBM20	8	18
AICDA	1.7	0.036	0.00682	0.0285	3.37	11.4	0.00158	1.44	LV	CELLSTATES	vFB4	control_RBM20	8	18
DOCK9-AS1	1.7	0.00576	0.00829	0.0434	3.71	18.6	9.25e-05	2.24	LV	CELLSTATES	vFB4	control_RBM20	8	18
RAMP2-AS1	1.69	0.000107	0.0348	0.166	5.24	36.2	3.37e-07	3.97	LV	CELLSTATES	vFB4	control_RBM20	8	18
AC073082.1	1.67	0.0211	0.00811	0.041	3.66	13.3	0.000718	1.68	LV	CELLSTATES	vFB4	control_RBM20	8	18
GLYAT	1.66	0.0379	0.00238	0.0159	2.88	11.2	0.00169	1.42	LV	CELLSTATES	vFB4	control_RBM20	8	18
CFH	1.65	1.17e-05	0.541	2.52	8.87	47.9	1.63e-08	4.93	LV	CELLSTATES	vFB4	control_RBM20	8	18
SLC15A2	1.63	0.0264	0.00996	0.0326	3.5	12.5	0.000977	1.58	LV	CELLSTATES	vFB4	control_RBM20	8	18
SNCAIP	1.63	0.00647	0.0734	0.311	6.07	18.1	0.00011	2.19	LV	CELLSTATES	vFB4	control_RBM20	8	18
LINC01088	1.62	0.0041	0.533	1.87	8.67	19.9	5.69e-05	2.39	LV	CELLSTATES	vFB4	control_RBM20	8	18
HEY1	1.61	0.00709	0.0157	0.0681	4.25	17.7	0.000129	2.15	LV	CELLSTATES	vFB4	control_RBM20	8	18
AC092674.1	1.6	0.0445	0.00308	0.0184	2.99	10.6	0.00218	1.35	LV	CELLSTATES	vFB4	control_RBM20	8	18
LINC00222	1.6	0.0201	0.00838	0.0338	3.52	13.5	0.000649	1.7	LV	CELLSTATES	vFB4	control_RBM20	8	18
SESN3	1.6	1.6e-05	0.0697	0.258	5.79	45.4	3.02e-08	4.8	LV	CELLSTATES	vFB4	control_RBM20	8	18
PLCB4	1.58	1.47e-05	0.154	0.604	6.91	46	2.59e-08	4.83	LV	CELLSTATES	vFB4	control_RBM20	8	18
AC090531.1	1.56	0.0318	0.0184	0.074	4.32	11.8	0.0013	1.5	LV	CELLSTATES	vFB4	control_RBM20	8	18
AL109935.1	1.56	0.0497	0.0049	0.0269	3.17	10.3	0.00251	1.3	LV	CELLSTATES	vFB4	control_RBM20	8	18
NOX4	1.55	4.63e-05	0.734	2.92	9.11	40.3	1.11e-07	4.33	LV	CELLSTATES	vFB4	control_RBM20	8	18
STK17B	1.55	0.00101	0.0705	0.295	5.97	25.5	8.36e-06	2.99	LV	CELLSTATES	vFB4	control_RBM20	8	18
PDZRN4	1.54	0.00661	0.219	0.907	7.51	18	0.000113	2.18	LV	CELLSTATES	vFB4	control_RBM20	8	18
ZNF365	1.53	0.012	0.0229	0.0877	4.5	15.4	0.000303	1.92	LV	CELLSTATES	vFB4	control_RBM20	8	18
RAMP2	1.52	0.0159	0.023	0.0761	4.48	14.3	0.000466	1.8	LV	CELLSTATES	vFB4	control_RBM20	8	18
TPD52	1.52	0.00861	0.0333	0.158	5.08	16.8	0.000178	2.06	LV	CELLSTATES	vFB4	control_RBM20	8	18
ANO2	1.5	0.00101	0.0272	0.0979	4.69	25.7	8.06e-06	3	LV	CELLSTATES	vFB4	control_RBM20	8	18
LDLRAD4	1.5	7.66e-06	0.195	0.754	7.24	52	6.18e-09	5.12	LV	CELLSTATES	vFB4	control_RBM20	8	18
PRR16	1.5	0.000142	0.41	1.65	8.33	34.4	5.64e-07	3.85	LV	CELLSTATES	vFB4	control_RBM20	8	18
PTPN13	1.5	2.68e-06	0.305	1.18	7.89	58.7	1.38e-09	5.57	LV	CELLSTATES	vFB4	control_RBM20	8	18
MEOX2	1.49	0.00032	0.0865	0.343	6.22	31	1.51e-06	3.5	LV	CELLSTATES	vFB4	control_RBM20	8	18
AC114760.2	1.48	0.0304	0.0261	0.106	4.75	12	0.00121	1.52	LV	CELLSTATES	vFB4	control_RBM20	8	18
PAPLN	1.48	0.000324	0.0493	0.192	5.46	30.9	1.57e-06	3.49	LV	CELLSTATES	vFB4	control_RBM20	8	18
GDNF-AS1	1.47	0.0391	0.00895	0.0371	3.67	11.1	0.00179	1.41	LV	CELLSTATES	vFB4	control_RBM20	8	18
DUOXA1	1.45	0.0243	0.00579	0.0249	3.21	12.8	0.000872	1.62	LV	CELLSTATES	vFB4	control_RBM20	8	18
KCNC4	1.44	0.018	0.0156	0.0597	4.1	13.9	0.000564	1.74	LV	CELLSTATES	vFB4	control_RBM20	8	18
NTF3	1.44	0.00507	0.029	0.0992	4.74	19.1	7.73e-05	2.3	LV	CELLSTATES	vFB4	control_RBM20	8	18
AP000787.1	1.43	9.81e-06	0.0648	0.248	5.77	48.8	1.29e-08	5.01	LV	CELLSTATES	vFB4	control_RBM20	8	18
PDGFA	1.43	0.00124	0.0224	0.0858	4.48	24.7	1.09e-05	2.91	LV	CELLSTATES	vFB4	control_RBM20	8	18
POT1-AS1	1.42	0.0256	0.0212	0.0791	4.45	12.6	0.000937	1.59	LV	CELLSTATES	vFB4	control_RBM20	8	18
COL16A1	1.41	0.000598	0.0359	0.134	5.04	27.9	3.95e-06	3.22	LV	CELLSTATES	vFB4	control_RBM20	8	18
BMP4	1.4	0.00139	0.0528	0.185	5.52	24.2	1.32e-05	2.86	LV	CELLSTATES	vFB4	control_RBM20	8	18
CTGF	1.38	0.00878	0.203	0.765	7.34	16.7	0.000185	2.06	LV	CELLSTATES	vFB4	control_RBM20	8	18
PCSK6	1.38	7.68e-06	0.865	3.1	9.27	51.2	7.32e-09	5.11	LV	CELLSTATES	vFB4	control_RBM20	8	18
CNKSR2	1.37	0.00126	0.0488	0.176	5.42	24.5	1.16e-05	2.9	LV	CELLSTATES	vFB4	control_RBM20	8	18
CD109	1.36	0.000543	0.0344	0.121	4.96	28.4	3.39e-06	3.27	LV	CELLSTATES	vFB4	control_RBM20	8	18
ARHGEF26	1.35	0.00162	0.0641	0.236	5.77	23.6	1.58e-05	2.79	LV	CELLSTATES	vFB4	control_RBM20	8	18
LTBP2	1.34	0.00525	0.259	0.817	7.44	18.9	8.21e-05	2.28	LV	CELLSTATES	vFB4	control_RBM20	8	18
AC025211.1	1.32	0.00809	0.0135	0.0523	3.9	17.1	0.00016	2.09	LV	CELLSTATES	vFB4	control_RBM20	8	18
RGS11	1.32	0.00186	0.0307	0.109	4.75	23.1	1.89e-05	2.73	LV	CELLSTATES	vFB4	control_RBM20	8	18
SHISA6	1.32	0.0163	0.154	0.609	7.01	14.2	0.000484	1.79	LV	CELLSTATES	vFB4	control_RBM20	8	18
TCP11L2	1.32	0.000142	0.0581	0.208	5.56	34.4	5.63e-07	3.85	LV	CELLSTATES	vFB4	control_RBM20	8	18
AC069549.1	1.31	0.0102	0.0249	0.0755	4.4	15.9	0.000249	1.99	LV	CELLSTATES	vFB4	control_RBM20	8	18
AL445426.1	1.31	0.00059	0.216	0.795	7.4	28	3.85e-06	3.23	LV	CELLSTATES	vFB4	control_RBM20	8	18
FGD4	1.31	0.00177	0.346	1.19	8	23.3	1.76e-05	2.75	LV	CELLSTATES	vFB4	control_RBM20	8	18
MME	1.31	0.0073	0.0475	0.176	5.42	17.6	0.000134	2.14	LV	CELLSTATES	vFB4	control_RBM20	8	18
ZMAT1	1.31	0.000739	0.0367	0.124	5.01	26.9	5.42e-06	3.13	LV	CELLSTATES	vFB4	control_RBM20	8	18
NREP	1.3	0.0148	0.034	0.122	4.91	14.6	0.000419	1.83	LV	CELLSTATES	vFB4	control_RBM20	8	18
CDH11	1.29	0.00017	0.0947	0.325	6.23	33.6	7.07e-07	3.77	LV	CELLSTATES	vFB4	control_RBM20	8	18
GPCPD1	1.28	0.000135	0.187	0.605	7.06	34.8	5.06e-07	3.87	LV	CELLSTATES	vFB4	control_RBM20	8	18
ST8SIA4	1.28	0.00834	0.0271	0.0897	4.6	17	0.000167	2.08	LV	CELLSTATES	vFB4	control_RBM20	8	18
LINC02388	1.27	0.0208	0.0469	0.15	5.24	13.4	0.000689	1.68	LV	CELLSTATES	vFB4	control_RBM20	8	18
KLF2	1.26	0.0102	0.247	0.812	7.45	16	0.000248	1.99	LV	CELLSTATES	vFB4	control_RBM20	8	18
SORT1	1.26	0.000738	0.0414	0.132	5.08	27	5.31e-06	3.13	LV	CELLSTATES	vFB4	control_RBM20	8	18
HAPLN1	1.25	0.0362	0.029	0.108	4.82	11.4	0.00159	1.44	LV	CELLSTATES	vFB4	control_RBM20	8	18
PLEKHH2	1.25	1.52e-06	0.329	1.13	7.92	63.7	4.85e-10	5.82	LV	CELLSTATES	vFB4	control_RBM20	8	18
TEK	1.25	0.0168	0.0169	0.0543	4.06	14.1	0.000507	1.78	LV	CELLSTATES	vFB4	control_RBM20	8	18
DOCK9	1.24	1.2e-05	0.399	1.29	8.14	47.4	1.82e-08	4.92	LV	CELLSTATES	vFB4	control_RBM20	8	18
LINC00342	1.24	0.0457	0.00978	0.0377	3.62	10.5	0.00225	1.34	LV	CELLSTATES	vFB4	control_RBM20	8	18
AC078777.1	1.23	0.0325	0.0171	0.062	4.14	11.7	0.00135	1.49	LV	CELLSTATES	vFB4	control_RBM20	8	18
ZNF704	1.23	7.68e-06	0.391	1.27	8.07	51.3	7.16e-09	5.11	LV	CELLSTATES	vFB4	control_RBM20	8	18
AC079336.4	1.21	0.0339	0.0239	0.0788	4.46	11.6	0.00144	1.47	LV	CELLSTATES	vFB4	control_RBM20	8	18
KLHL29	1.21	0.00013	0.226	0.736	7.34	35.1	4.67e-07	3.89	LV	CELLSTATES	vFB4	control_RBM20	8	18
ARHGAP10	1.2	0.00194	0.88	2.75	9.22	22.9	1.99e-05	2.71	LV	CELLSTATES	vFB4	control_RBM20	8	18
SLC46A3	1.2	0.0068	0.0602	0.193	5.58	17.8	0.000121	2.17	LV	CELLSTATES	vFB4	control_RBM20	8	18
MYO1D	1.19	1.83e-05	0.231	0.75	7.38	44.5	3.75e-08	4.74	LV	CELLSTATES	vFB4	control_RBM20	8	18
TSC22D3	1.19	0.0303	0.424	1.27	8.26	12	0.0012	1.52	LV	CELLSTATES	vFB4	control_RBM20	8	18
ISPD	1.18	0.000115	0.112	0.355	6.38	35.9	3.7e-07	3.94	LV	CELLSTATES	vFB4	control_RBM20	8	18
SVEP1	1.18	0.00078	0.475	1.5	8.31	26.5	6.07e-06	3.11	LV	CELLSTATES	vFB4	control_RBM20	8	18
DACH1	1.17	0.0134	0.0983	0.3	6.1	15	0.00036	1.87	LV	CELLSTATES	vFB4	control_RBM20	8	18
RETREG1	1.17	0.000731	0.115	0.375	6.48	27	5.2e-06	3.14	LV	CELLSTATES	vFB4	control_RBM20	8	18
ADAMTS3	1.16	0.034	0.0218	0.0734	4.34	11.6	0.00146	1.47	LV	CELLSTATES	vFB4	control_RBM20	8	18
BACH2	1.16	5.77e-05	0.316	1.01	7.79	38.8	1.65e-07	4.24	LV	CELLSTATES	vFB4	control_RBM20	8	18
IL16	1.16	0.000476	0.246	0.784	7.45	29.1	2.67e-06	3.32	LV	CELLSTATES	vFB4	control_RBM20	8	18
IPMK	1.16	4.63e-05	0.0771	0.246	5.87	40.3	1.11e-07	4.33	LV	CELLSTATES	vFB4	control_RBM20	8	18
AC093879.1	1.15	0.00924	0.0591	0.19	5.49	16.5	0.0002	2.03	LV	CELLSTATES	vFB4	control_RBM20	8	18
ADCY2	1.13	0.00766	0.0607	0.184	5.58	17.3	0.000146	2.12	LV	CELLSTATES	vFB4	control_RBM20	8	18
IRS2	1.13	0.00234	0.158	0.455	6.73	22.1	2.65e-05	2.63	LV	CELLSTATES	vFB4	control_RBM20	8	18
PRELP	1.13	0.041	0.262	0.716	7.53	10.9	0.00193	1.39	LV	CELLSTATES	vFB4	control_RBM20	8	18
C11orf80	1.12	0.000129	0.224	0.668	7.22	35.1	4.55e-07	3.89	LV	CELLSTATES	vFB4	control_RBM20	8	18
ASPN	1.11	0.0101	0.142	0.401	6.55	16	0.00024	1.99	LV	CELLSTATES	vFB4	control_RBM20	8	18
ATP10A	1.11	0.00487	0.121	0.382	6.5	19.2	7.36e-05	2.31	LV	CELLSTATES	vFB4	control_RBM20	8	18
BMP5	1.11	0.032	0.089	0.268	6.06	11.8	0.00131	1.5	LV	CELLSTATES	vFB4	control_RBM20	8	18
COL21A1	1.11	0.0235	0.0525	0.15	5.32	12.9	0.000834	1.63	LV	CELLSTATES	vFB4	control_RBM20	8	18
CORIN	1.11	0.00468	0.0459	0.142	5.21	19.4	6.76e-05	2.33	LV	CELLSTATES	vFB4	control_RBM20	8	18
DYRK2	1.11	0.00322	0.0635	0.187	5.5	20.8	4.12e-05	2.49	LV	CELLSTATES	vFB4	control_RBM20	8	18
UTRN	1.11	7.97e-06	0.767	2.34	8.99	50.8	8.19e-09	5.1	LV	CELLSTATES	vFB4	control_RBM20	8	18
AC007388.1	1.1	3.44e-05	0.152	0.481	6.8	41.8	7.56e-08	4.46	LV	CELLSTATES	vFB4	control_RBM20	8	18
AC007389.3	1.1	0.0441	0.0178	0.0632	4.28	10.7	0.00214	1.36	LV	CELLSTATES	vFB4	control_RBM20	8	18
AL356277.3	1.1	0.0339	0.027	0.0846	4.66	11.6	0.00143	1.47	LV	CELLSTATES	vFB4	control_RBM20	8	18
BTG2	1.1	0.0208	0.253	0.667	7.4	13.4	0.000694	1.68	LV	CELLSTATES	vFB4	control_RBM20	8	18
AC023024.1	1.09	0.031	0.0335	0.105	4.83	11.9	0.00125	1.51	LV	CELLSTATES	vFB4	control_RBM20	8	18
AP001528.2	1.09	0.000739	0.167	0.508	6.93	26.8	5.53e-06	3.13	LV	CELLSTATES	vFB4	control_RBM20	8	18
ARL15	1.09	0.00281	0.945	2.75	9.3	21.3	3.45e-05	2.55	LV	CELLSTATES	vFB4	control_RBM20	8	18
PPP1R13L	1.09	0.0252	0.0277	0.0938	4.66	12.7	0.000914	1.6	LV	CELLSTATES	vFB4	control_RBM20	8	18
RHOBTB1	1.09	0.000417	0.0771	0.233	5.81	29.9	2.14e-06	3.38	LV	CELLSTATES	vFB4	control_RBM20	8	18
SEPT11	1.09	5.42e-05	0.231	0.706	7.35	39.1	1.51e-07	4.27	LV	CELLSTATES	vFB4	control_RBM20	8	18
CTSF	1.08	0.0134	0.0538	0.146	5.29	15	0.000357	1.87	LV	CELLSTATES	vFB4	control_RBM20	8	18
EDNRA	1.08	0.042	0.0228	0.0707	4.36	10.8	0.00201	1.38	LV	CELLSTATES	vFB4	control_RBM20	8	18
MAMDC2	1.08	0.0182	0.764	2.07	8.98	13.8	0.000572	1.74	LV	CELLSTATES	vFB4	control_RBM20	8	18
ADRA1B	1.07	0.0268	0.0833	0.235	5.94	12.5	0.000998	1.57	LV	CELLSTATES	vFB4	control_RBM20	8	18
FOXO3	1.07	0.000614	0.894	2.66	9.22	27.7	4.14e-06	3.21	LV	CELLSTATES	vFB4	control_RBM20	8	18
MOXD1	1.07	0.0099	0.0867	0.269	5.97	16.1	0.000232	2	LV	CELLSTATES	vFB4	control_RBM20	8	18
SYTL3	1.07	0.0339	0.0272	0.0778	4.53	11.6	0.00144	1.47	LV	CELLSTATES	vFB4	control_RBM20	8	18
AC026316.5	1.06	0.0268	0.0417	0.134	5.08	12.5	0.000998	1.57	LV	CELLSTATES	vFB4	control_RBM20	8	18
AC108449.1	1.06	0.0182	0.0512	0.148	5.3	13.8	0.000571	1.74	LV	CELLSTATES	vFB4	control_RBM20	8	18
AL024474.2	1.06	0.0274	0.0692	0.191	5.6	12.4	0.00103	1.56	LV	CELLSTATES	vFB4	control_RBM20	8	18
CHST7	1.06	0.0168	0.0971	0.255	6	14.1	0.000512	1.77	LV	CELLSTATES	vFB4	control_RBM20	8	18
KLRD1	1.06	0.00291	0.105	0.301	6.2	21.2	3.59e-05	2.54	LV	CELLSTATES	vFB4	control_RBM20	8	18
TIPARP	1.06	0.0142	0.0586	0.175	5.53	14.8	0.00039	1.85	LV	CELLSTATES	vFB4	control_RBM20	8	18
TNS3	1.06	0.00246	0.133	0.375	6.49	21.9	2.82e-05	2.61	LV	CELLSTATES	vFB4	control_RBM20	8	18
ZNF385D	1.05	0.0068	0.387	1.19	8.03	17.9	0.000121	2.17	LV	CELLSTATES	vFB4	control_RBM20	8	18
ACSF2	1.04	0.0241	0.0224	0.0672	4.37	12.8	0.000859	1.62	LV	CELLSTATES	vFB4	control_RBM20	8	18
C9orf153	1.04	0.0393	0.0242	0.0751	4.43	11.1	0.00181	1.41	LV	CELLSTATES	vFB4	control_RBM20	8	18
RANBP17	1.04	0.00357	0.105	0.305	6.23	20.4	4.71e-05	2.45	LV	CELLSTATES	vFB4	control_RBM20	8	18
SMAD9	1.04	0.0297	0.0209	0.0699	4.33	12.1	0.00117	1.53	LV	CELLSTATES	vFB4	control_RBM20	8	18
SOCS2	1.04	0.0122	0.0322	0.0884	4.7	15.4	0.00031	1.92	LV	CELLSTATES	vFB4	control_RBM20	8	18
FAT4	1.03	0.00101	0.212	0.605	7.13	25.5	8.47e-06	2.99	LV	CELLSTATES	vFB4	control_RBM20	8	18
KCNAB1	1.03	0.00714	0.176	0.511	6.94	17.6	0.00013	2.15	LV	CELLSTATES	vFB4	control_RBM20	8	18
WEE1	1.03	0.00737	0.0456	0.126	5.09	17.5	0.000138	2.13	LV	CELLSTATES	vFB4	control_RBM20	8	18
AC079380.1	1.02	0.0479	0.0252	0.0761	4.54	10.4	0.00238	1.32	LV	CELLSTATES	vFB4	control_RBM20	8	18
ATP10D	1.02	0.000388	0.24	0.7	7.35	30.2	1.94e-06	3.41	LV	CELLSTATES	vFB4	control_RBM20	8	18
N4BP2L1	1.02	0.0014	0.0931	0.282	6.11	24.1	1.34e-05	2.86	LV	CELLSTATES	vFB4	control_RBM20	8	18
PPP1CB	1.02	0.00678	0.182	0.507	6.94	17.9	0.000119	2.17	LV	CELLSTATES	vFB4	control_RBM20	8	18
UACA	1.02	0.000577	0.317	0.879	7.7	28.1	3.72e-06	3.24	LV	CELLSTATES	vFB4	control_RBM20	8	18
GAB1	1.01	0.000131	0.302	0.854	7.62	34.9	4.82e-07	3.88	LV	CELLSTATES	vFB4	control_RBM20	8	18
PLA2R1	1.01	0.00126	0.106	0.305	6.22	24.6	1.16e-05	2.9	LV	CELLSTATES	vFB4	control_RBM20	8	18
NHS	1	0.000754	0.124	0.399	6.56	26.7	5.7e-06	3.12	LV	CELLSTATES	vFB4	control_RBM20	8	18
PLXNA2	1	0.00174	0.195	0.545	7.02	23.4	1.71e-05	2.76	LV	CELLSTATES	vFB4	control_RBM20	8	18
POC1B-AS1	1	0.0072	0.0465	0.147	5.2	17.6	0.000132	2.14	LV	CELLSTATES	vFB4	control_RBM20	8	18
FAM117B	0.999	0.00475	0.0654	0.179	5.57	19.4	6.95e-05	2.32	LV	CELLSTATES	vFB4	control_RBM20	8	18
AKT3	0.998	0.000416	1.52	4.29	9.94	29.9	2.1e-06	3.38	LV	CELLSTATES	vFB4	control_RBM20	8	18
CCND3	0.991	0.00332	0.206	0.584	7.18	20.7	4.26e-05	2.48	LV	CELLSTATES	vFB4	control_RBM20	8	18
GPR137B	0.99	0.00513	0.0654	0.202	5.67	19	7.98e-05	2.29	LV	CELLSTATES	vFB4	control_RBM20	8	18
SH3RF3	0.984	0.00797	0.143	0.412	6.65	17.2	0.000154	2.1	LV	CELLSTATES	vFB4	control_RBM20	8	18
SULT1C4	0.984	0.0335	0.0264	0.0734	4.46	11.6	0.00141	1.48	LV	CELLSTATES	vFB4	control_RBM20	8	18
YPEL2	0.984	0.000243	0.172	0.47	6.83	32.2	1.05e-06	3.61	LV	CELLSTATES	vFB4	control_RBM20	8	18
EDIL3	0.981	0.00667	0.183	0.562	7.05	18	0.000116	2.18	LV	CELLSTATES	vFB4	control_RBM20	8	18
PROCR	0.974	0.00207	0.236	0.708	7.33	22.7	2.18e-05	2.68	LV	CELLSTATES	vFB4	control_RBM20	8	18
FOXP1	0.971	5.31e-05	0.787	2.14	8.95	39.3	1.44e-07	4.27	LV	CELLSTATES	vFB4	control_RBM20	8	18
THSD4	0.966	0.0135	0.193	0.506	6.98	15	0.000365	1.87	LV	CELLSTATES	vFB4	control_RBM20	8	18
FIBIN	0.965	0.042	0.0544	0.14	5.33	10.8	0.00201	1.38	LV	CELLSTATES	vFB4	control_RBM20	8	18
PREX2	0.964	0.00417	0.231	0.666	7.29	19.9	5.81e-05	2.38	LV	CELLSTATES	vFB4	control_RBM20	8	18
TP53INP1	0.961	0.029	0.0321	0.0816	4.61	12.2	0.00113	1.54	LV	CELLSTATES	vFB4	control_RBM20	8	18
C9orf3	0.958	0.00014	0.844	2.3	9.04	34.6	5.34e-07	3.85	LV	CELLSTATES	vFB4	control_RBM20	8	18
SERPINE2	0.958	0.0479	0.262	0.689	7.31	10.4	0.00239	1.32	LV	CELLSTATES	vFB4	control_RBM20	8	18
IQGAP2	0.957	0.0189	0.0627	0.169	5.47	13.7	0.0006	1.72	LV	CELLSTATES	vFB4	control_RBM20	8	18
SORBS1	0.956	0.00938	0.319	0.816	7.68	16.4	0.000209	2.03	LV	CELLSTATES	vFB4	control_RBM20	8	18
NNMT	0.955	0.0327	0.744	1.99	8.86	11.7	0.00137	1.48	LV	CELLSTATES	vFB4	control_RBM20	8	18
FAM214A	0.953	0.000531	0.213	0.547	7.08	28.5	3.24e-06	3.27	LV	CELLSTATES	vFB4	control_RBM20	8	18
FMNL2	0.953	0.000123	0.723	1.97	8.85	35.5	4.16e-07	3.91	LV	CELLSTATES	vFB4	control_RBM20	8	18
C9orf84	0.952	0.00614	0.21	0.572	7.09	18.3	0.000102	2.21	LV	CELLSTATES	vFB4	control_RBM20	8	18
RFTN2	0.951	0.00101	0.299	0.821	7.61	25.5	8.36e-06	2.99	LV	CELLSTATES	vFB4	control_RBM20	8	18
SULF1	0.946	0.000756	0.509	1.43	8.36	26.7	5.78e-06	3.12	LV	CELLSTATES	vFB4	control_RBM20	8	18
KIAA1324L	0.944	0.0174	0.0774	0.199	5.65	14	0.000535	1.76	LV	CELLSTATES	vFB4	control_RBM20	8	18
PIK3CA	0.939	5.14e-05	0.222	0.608	7.2	39.5	1.36e-07	4.29	LV	CELLSTATES	vFB4	control_RBM20	8	18
AL445250.1	0.936	0.0164	0.253	0.68	7.39	14.2	0.000489	1.79	LV	CELLSTATES	vFB4	control_RBM20	8	18
KIF13B	0.936	0.00146	0.343	0.934	7.76	23.9	1.41e-05	2.84	LV	CELLSTATES	vFB4	control_RBM20	8	18
VGLL3	0.934	0.0102	0.144	0.364	6.5	16	0.000245	1.99	LV	CELLSTATES	vFB4	control_RBM20	8	18
ETV5	0.933	0.00859	0.0456	0.129	5.1	16.8	0.000176	2.07	LV	CELLSTATES	vFB4	control_RBM20	8	18
GSN	0.932	0.00967	5.25	14.8	11.8	16.2	0.000221	2.01	LV	CELLSTATES	vFB4	control_RBM20	8	18
GRB10	0.928	0.00112	0.253	0.658	7.34	25.1	9.73e-06	2.95	LV	CELLSTATES	vFB4	control_RBM20	8	18
SLC35E3	0.919	0.00385	0.111	0.296	6.27	20.1	5.28e-05	2.41	LV	CELLSTATES	vFB4	control_RBM20	8	18
HERC3	0.918	0.0218	0.0414	0.111	5.03	13.2	0.000749	1.66	LV	CELLSTATES	vFB4	control_RBM20	8	18
USP53	0.917	0.00502	0.924	2.38	9.15	19.1	7.62e-05	2.3	LV	CELLSTATES	vFB4	control_RBM20	8	18
GLYATL2	0.914	0.0318	0.0647	0.163	5.49	11.8	0.0013	1.5	LV	CELLSTATES	vFB4	control_RBM20	8	18
EFHD1	0.913	0.034	0.182	0.476	6.86	11.6	0.00145	1.47	LV	CELLSTATES	vFB4	control_RBM20	8	18
RASAL2	0.913	0.00582	0.416	1.06	7.96	18.5	9.4e-05	2.23	LV	CELLSTATES	vFB4	control_RBM20	8	18
KIRREL3	0.912	0.032	0.155	0.408	6.72	11.8	0.00131	1.5	LV	CELLSTATES	vFB4	control_RBM20	8	18
MAP1B	0.902	0.00878	0.4	1.03	7.97	16.7	0.000185	2.06	LV	CELLSTATES	vFB4	control_RBM20	8	18
PNPLA7	0.902	0.0393	0.04	0.104	4.91	11.1	0.00181	1.41	LV	CELLSTATES	vFB4	control_RBM20	8	18
PRKCH	0.901	0.00751	0.0562	0.153	5.35	17.4	0.000141	2.12	LV	CELLSTATES	vFB4	control_RBM20	8	18
CYP1B1-AS1	0.9	0.000531	0.325	0.881	7.71	28.5	3.27e-06	3.27	LV	CELLSTATES	vFB4	control_RBM20	8	18
GATA6	0.898	0.000494	0.189	0.502	6.94	28.9	2.9e-06	3.31	LV	CELLSTATES	vFB4	control_RBM20	8	18
BTBD8	0.896	0.00219	0.0821	0.224	5.86	22.4	2.36e-05	2.66	LV	CELLSTATES	vFB4	control_RBM20	8	18
COL4A3	0.895	0.00623	0.697	1.8	8.72	18.3	0.000104	2.21	LV	CELLSTATES	vFB4	control_RBM20	8	18
DPH6-DT	0.894	0.0122	0.0897	0.216	5.87	15.3	0.000314	1.91	LV	CELLSTATES	vFB4	control_RBM20	8	18
CUL4B	0.888	0.012	0.0985	0.248	5.96	15.5	0.000299	1.92	LV	CELLSTATES	vFB4	control_RBM20	8	18
COBLL1	0.886	0.00138	0.229	0.625	7.24	24.2	1.31e-05	2.86	LV	CELLSTATES	vFB4	control_RBM20	8	18
TDRD10	0.886	0.0355	0.0393	0.0998	4.87	11.4	0.00155	1.45	LV	CELLSTATES	vFB4	control_RBM20	8	18
CSAD	0.885	0.00611	0.111	0.27	6.13	18.3	0.000101	2.21	LV	CELLSTATES	vFB4	control_RBM20	8	18
MTURN	0.885	0.0311	0.0528	0.147	5.33	11.9	0.00125	1.51	LV	CELLSTATES	vFB4	control_RBM20	8	18
MTUS1	0.885	0.00186	0.791	2.11	8.96	23.1	1.88e-05	2.73	LV	CELLSTATES	vFB4	control_RBM20	8	18
RRAS	0.885	0.0276	0.0572	0.146	5.33	12.4	0.00104	1.56	LV	CELLSTATES	vFB4	control_RBM20	8	18
CSRNP3	0.884	0.00302	0.15	0.377	6.58	21.1	3.75e-05	2.52	LV	CELLSTATES	vFB4	control_RBM20	8	18
KLF7	0.883	0.00101	0.276	0.728	7.46	25.4	8.67e-06	2.99	LV	CELLSTATES	vFB4	control_RBM20	8	18
BNIP3L	0.882	0.00032	0.611	1.6	8.58	31.1	1.5e-06	3.5	LV	CELLSTATES	vFB4	control_RBM20	8	18
STK38L	0.881	0.00667	0.161	0.422	6.71	18	0.000116	2.18	LV	CELLSTATES	vFB4	control_RBM20	8	18
ARRDC2	0.88	0.039	0.0629	0.158	5.47	11.1	0.00177	1.41	LV	CELLSTATES	vFB4	control_RBM20	8	18
CP	0.879	0.0427	0.0566	0.138	5.26	10.7	0.00206	1.37	LV	CELLSTATES	vFB4	control_RBM20	8	18
MMP23B	0.876	0.0479	0.081	0.214	5.79	10.4	0.0024	1.32	LV	CELLSTATES	vFB4	control_RBM20	8	18
LIFR-AS1	0.875	0.0469	0.0308	0.0761	4.58	10.5	0.00232	1.33	LV	CELLSTATES	vFB4	control_RBM20	8	18
NHSL2	0.872	0.039	0.0695	0.166	5.59	11.1	0.00177	1.41	LV	CELLSTATES	vFB4	control_RBM20	8	18
CCNG2	0.871	0.041	0.0484	0.132	5.27	10.9	0.00193	1.39	LV	CELLSTATES	vFB4	control_RBM20	8	18
FCHO2	0.871	0.000168	0.241	0.59	7.21	33.7	6.79e-07	3.77	LV	CELLSTATES	vFB4	control_RBM20	8	18
STK38	0.87	0.000436	0.265	0.693	7.41	29.6	2.33e-06	3.36	LV	CELLSTATES	vFB4	control_RBM20	8	18
AC007364.1	0.869	0.0403	0.0389	0.113	5	11	0.00188	1.39	LV	CELLSTATES	vFB4	control_RBM20	8	18
IRAK3	0.869	0.0115	0.408	1.03	7.97	15.6	0.000284	1.94	LV	CELLSTATES	vFB4	control_RBM20	8	18
NADK2	0.866	0.0172	0.0503	0.124	5.15	14	0.000527	1.77	LV	CELLSTATES	vFB4	control_RBM20	8	18
POC1B	0.866	0.00843	0.089	0.22	5.88	16.9	0.000171	2.07	LV	CELLSTATES	vFB4	control_RBM20	8	18
ULK2	0.866	0.00352	0.0795	0.205	5.74	20.5	4.6e-05	2.45	LV	CELLSTATES	vFB4	control_RBM20	8	18
WDTC1	0.864	0.00386	0.0726	0.192	5.67	20.1	5.33e-05	2.41	LV	CELLSTATES	vFB4	control_RBM20	8	18
SETDB2	0.861	0.012	0.0571	0.15	5.37	15.4	0.000303	1.92	LV	CELLSTATES	vFB4	control_RBM20	8	18
OGFRL1	0.86	0.0295	0.113	0.291	6.27	12.1	0.00115	1.53	LV	CELLSTATES	vFB4	control_RBM20	8	18
ULK1	0.86	0.00454	0.101	0.248	6.02	19.5	6.52e-05	2.34	LV	CELLSTATES	vFB4	control_RBM20	8	18
IRS1	0.858	0.00304	0.0895	0.225	5.91	21.1	3.79e-05	2.52	LV	CELLSTATES	vFB4	control_RBM20	8	18
RADIL	0.857	0.00246	0.105	0.284	6.17	21.9	2.85e-05	2.61	LV	CELLSTATES	vFB4	control_RBM20	8	18
ABCA3	0.856	0.0404	0.0393	0.0925	4.77	11	0.00188	1.39	LV	CELLSTATES	vFB4	control_RBM20	8	18
COL8A1	0.85	0.00384	1.23	3.05	9.5	20.2	5.21e-05	2.42	LV	CELLSTATES	vFB4	control_RBM20	8	18
PIWIL4	0.85	0.0177	0.0568	0.146	5.37	13.9	0.00055	1.75	LV	CELLSTATES	vFB4	control_RBM20	8	18
PTTG1IP	0.846	0.0284	0.0787	0.197	5.69	12.3	0.00108	1.55	LV	CELLSTATES	vFB4	control_RBM20	8	18
TMEM204	0.846	0.00781	0.121	0.283	6.24	17.3	0.000151	2.11	LV	CELLSTATES	vFB4	control_RBM20	8	18
PLCE1	0.842	0.00924	0.183	0.469	6.87	16.5	0.000201	2.03	LV	CELLSTATES	vFB4	control_RBM20	8	18
CRIM1	0.839	0.0146	0.0897	0.224	5.92	14.7	0.000407	1.84	LV	CELLSTATES	vFB4	control_RBM20	8	18
MED13L	0.838	0.000476	1.01	2.61	9.3	29.1	2.69e-06	3.32	LV	CELLSTATES	vFB4	control_RBM20	8	18
LINC00882	0.836	0.00475	0.248	0.617	7.25	19.3	7.01e-05	2.32	LV	CELLSTATES	vFB4	control_RBM20	8	18
COLEC12	0.833	0.0484	0.371	0.909	7.78	10.4	0.00243	1.31	LV	CELLSTATES	vFB4	control_RBM20	8	18
MAP3K5	0.832	0.00475	0.365	0.955	7.85	19.4	6.95e-05	2.32	LV	CELLSTATES	vFB4	control_RBM20	8	18
SORBS3	0.831	0.013	0.0743	0.189	5.68	15.1	0.000345	1.89	LV	CELLSTATES	vFB4	control_RBM20	8	18
CTIF	0.83	0.00733	0.0935	0.232	5.95	17.5	0.000136	2.13	LV	CELLSTATES	vFB4	control_RBM20	8	18
KLF12	0.83	0.000493	0.663	1.71	8.7	29	2.82e-06	3.31	LV	CELLSTATES	vFB4	control_RBM20	8	18
FRRS1	0.828	0.0269	0.0383	0.0983	4.87	12.4	0.00101	1.57	LV	CELLSTATES	vFB4	control_RBM20	8	18
SESN1	0.828	0.00352	0.264	0.659	7.38	20.5	4.59e-05	2.45	LV	CELLSTATES	vFB4	control_RBM20	8	18
PRKD1	0.826	0.00226	0.315	0.791	7.62	22.3	2.47e-05	2.65	LV	CELLSTATES	vFB4	control_RBM20	8	18
SYTL4	0.826	0.00385	0.178	0.426	6.8	20.1	5.25e-05	2.42	LV	CELLSTATES	vFB4	control_RBM20	8	18
KLF8	0.812	0.0299	0.0514	0.126	5.19	12.1	0.00118	1.52	LV	CELLSTATES	vFB4	control_RBM20	8	18
DYNC2LI1	0.811	0.00227	0.14	0.355	6.55	22.3	2.49e-05	2.64	LV	CELLSTATES	vFB4	control_RBM20	8	18
MALRD1	0.809	0.0239	0.0854	0.209	5.86	12.8	0.000852	1.62	LV	CELLSTATES	vFB4	control_RBM20	8	18
PCOLCE2	0.807	0.00508	1.78	4.36	10	19	7.79e-05	2.29	LV	CELLSTATES	vFB4	control_RBM20	8	18
EEF2K	0.804	0.00872	0.195	0.488	6.96	16.8	0.000182	2.06	LV	CELLSTATES	vFB4	control_RBM20	8	18
PLAGL1	0.803	0.0018	0.539	1.31	8.33	23.2	1.8e-05	2.74	LV	CELLSTATES	vFB4	control_RBM20	8	18
FAXDC2	0.8	0.00892	0.21	0.511	7.08	16.7	0.000189	2.05	LV	CELLSTATES	vFB4	control_RBM20	8	18
RNF144A	0.799	0.0233	0.159	0.377	6.65	12.9	0.000825	1.63	LV	CELLSTATES	vFB4	control_RBM20	8	18
KDM7A	0.794	0.039	0.192	0.478	6.94	11.1	0.00178	1.41	LV	CELLSTATES	vFB4	control_RBM20	8	18
ATP9A	0.791	0.000723	0.127	0.331	6.42	27.1	5.04e-06	3.14	LV	CELLSTATES	vFB4	control_RBM20	8	18
GLCCI1	0.788	0.0189	0.074	0.178	5.63	13.7	0.000599	1.72	LV	CELLSTATES	vFB4	control_RBM20	8	18
NPAS3	0.787	0.00781	0.641	1.64	8.64	17.3	0.00015	2.11	LV	CELLSTATES	vFB4	control_RBM20	8	18
ENOX2	0.786	0.0136	0.373	0.911	7.87	14.9	0.00037	1.87	LV	CELLSTATES	vFB4	control_RBM20	8	18
LMBR1L	0.785	0.0102	0.0744	0.182	5.63	15.9	0.000249	1.99	LV	CELLSTATES	vFB4	control_RBM20	8	18
ZFYVE28	0.782	0.0389	0.0383	0.0988	4.86	11.1	0.00176	1.41	LV	CELLSTATES	vFB4	control_RBM20	8	18
KCNT2	0.781	0.0331	0.504	1.23	8.28	11.7	0.00139	1.48	LV	CELLSTATES	vFB4	control_RBM20	8	18
EDEM2	0.78	0.0287	0.051	0.137	5.27	12.2	0.0011	1.54	LV	CELLSTATES	vFB4	control_RBM20	8	18
OSBPL6	0.78	0.00958	0.133	0.327	6.44	16.3	0.000218	2.02	LV	CELLSTATES	vFB4	control_RBM20	8	18
FGFR1OP2	0.777	0.00378	0.219	0.492	7.01	20.2	5.1e-05	2.42	LV	CELLSTATES	vFB4	control_RBM20	8	18
CHSY3	0.776	0.0382	0.231	0.59	7.21	11.2	0.0017	1.42	LV	CELLSTATES	vFB4	control_RBM20	8	18
TBC1D1	0.774	0.0145	0.0957	0.225	5.97	14.7	0.000403	1.84	LV	CELLSTATES	vFB4	control_RBM20	8	18
PTPRM	0.769	0.00194	0.55	1.31	8.37	22.9	2.01e-05	2.71	LV	CELLSTATES	vFB4	control_RBM20	8	18
NBPF26	0.768	0.0412	0.0641	0.131	5.33	10.9	0.00195	1.39	LV	CELLSTATES	vFB4	control_RBM20	8	18
FHIT	0.767	0.0101	0.457	1.09	8.11	16	0.00024	1.99	LV	CELLSTATES	vFB4	control_RBM20	8	18
RNF217	0.764	0.00834	0.131	0.319	6.39	17	0.000167	2.08	LV	CELLSTATES	vFB4	control_RBM20	8	18
PLSCR4	0.763	0.00754	0.334	0.794	7.64	17.4	0.000143	2.12	LV	CELLSTATES	vFB4	control_RBM20	8	18
GPI	0.762	0.0154	0.112	0.292	6.23	14.5	0.000445	1.81	LV	CELLSTATES	vFB4	control_RBM20	8	18
WDR19	0.758	0.0178	0.126	0.304	6.36	13.9	0.000553	1.75	LV	CELLSTATES	vFB4	control_RBM20	8	18
DUSP22	0.757	0.042	0.0692	0.167	5.59	10.8	0.002	1.38	LV	CELLSTATES	vFB4	control_RBM20	8	18
ZNF235	0.756	0.00233	0.113	0.274	6.19	22.2	2.6e-05	2.63	LV	CELLSTATES	vFB4	control_RBM20	8	18
ANXA5	0.751	0.0211	0.325	0.742	7.58	13.3	0.000721	1.67	LV	CELLSTATES	vFB4	control_RBM20	8	18
CTTNBP2	0.751	0.0165	0.115	0.288	6.24	14.2	0.000498	1.78	LV	CELLSTATES	vFB4	control_RBM20	8	18
ZDHHC21	0.751	0.0203	0.143	0.33	6.47	13.5	0.00066	1.69	LV	CELLSTATES	vFB4	control_RBM20	8	18
CALCOCO1	0.75	0.00912	0.135	0.313	6.4	16.6	0.000195	2.04	LV	CELLSTATES	vFB4	control_RBM20	8	18
FAM13A	0.75	0.0233	0.364	0.87	7.79	12.9	0.000818	1.63	LV	CELLSTATES	vFB4	control_RBM20	8	18
PLS3	0.75	0.00667	0.199	0.461	6.92	18	0.000116	2.18	LV	CELLSTATES	vFB4	control_RBM20	8	18
LIMCH1	0.749	0.00864	0.448	1.11	8.12	16.8	0.00018	2.06	LV	CELLSTATES	vFB4	control_RBM20	8	18
SLC22A15	0.749	0.0275	0.151	0.331	6.52	12.4	0.00103	1.56	LV	CELLSTATES	vFB4	control_RBM20	8	18
SDCBP	0.748	0.0176	0.155	0.352	6.59	14	0.000543	1.76	LV	CELLSTATES	vFB4	control_RBM20	8	18
ANK2	0.746	0.00989	0.454	1.13	8.14	16.1	0.00023	2	LV	CELLSTATES	vFB4	control_RBM20	8	18
SLX4IP	0.745	0.0122	0.0823	0.191	5.75	15.3	0.000314	1.91	LV	CELLSTATES	vFB4	control_RBM20	8	18
RAPGEF2	0.741	0.000993	0.194	0.461	6.93	25.7	7.82e-06	3	LV	CELLSTATES	vFB4	control_RBM20	8	18
SLC44A1	0.741	0.0102	0.287	0.67	7.43	15.9	0.000248	1.99	LV	CELLSTATES	vFB4	control_RBM20	8	18
ASAP1	0.74	0.0055	0.39	0.95	7.9	18.7	8.71e-05	2.26	LV	CELLSTATES	vFB4	control_RBM20	8	18
AC027117.2	0.735	0.0331	0.0783	0.175	5.65	11.7	0.00138	1.48	LV	CELLSTATES	vFB4	control_RBM20	8	18
SUGCT	0.735	0.0211	0.0887	0.218	5.95	13.3	0.000714	1.68	LV	CELLSTATES	vFB4	control_RBM20	8	18
ANKRD28	0.734	0.0134	0.182	0.427	6.82	15	0.000361	1.87	LV	CELLSTATES	vFB4	control_RBM20	8	18
ARGLU1	0.734	0.00269	0.813	1.87	8.86	21.5	3.23e-05	2.57	LV	CELLSTATES	vFB4	control_RBM20	8	18
NRK	0.733	0.0395	0.181	0.411	6.78	11	0.00183	1.4	LV	CELLSTATES	vFB4	control_RBM20	8	18
KLHL24	0.731	0.00929	0.202	0.454	6.94	16.5	0.000202	2.03	LV	CELLSTATES	vFB4	control_RBM20	8	18
LINC00632	0.731	0.00559	0.103	0.242	6.07	18.7	8.94e-05	2.25	LV	CELLSTATES	vFB4	control_RBM20	8	18
KIF13A	0.73	0.00101	0.565	1.32	8.38	25.5	8.54e-06	2.99	LV	CELLSTATES	vFB4	control_RBM20	8	18
NADK	0.73	0.0134	0.088	0.212	5.86	15	0.000362	1.87	LV	CELLSTATES	vFB4	control_RBM20	8	18
KAT2B	0.729	0.00989	0.106	0.248	6.08	16.1	0.000231	2	LV	CELLSTATES	vFB4	control_RBM20	8	18
PCMTD2	0.729	0.00809	0.112	0.247	6.07	17.1	0.000158	2.09	LV	CELLSTATES	vFB4	control_RBM20	8	18
PRSS23	0.727	0.0147	0.34	0.786	7.68	14.6	0.000414	1.83	LV	CELLSTATES	vFB4	control_RBM20	8	18
CENPC	0.726	0.0114	0.279	0.652	7.39	15.6	0.000283	1.94	LV	CELLSTATES	vFB4	control_RBM20	8	18
DERA	0.72	0.00766	0.154	0.361	6.6	17.3	0.000146	2.12	LV	CELLSTATES	vFB4	control_RBM20	8	18
SYNPO2	0.72	0.0116	1.05	2.48	9.28	15.6	0.000288	1.94	LV	CELLSTATES	vFB4	control_RBM20	8	18
A2ML1-AS1	0.719	0.0102	0.107	0.262	6.19	16	0.000243	1.99	LV	CELLSTATES	vFB4	control_RBM20	8	18
KIAA0586	0.716	0.00921	0.121	0.284	6.27	16.5	0.000197	2.04	LV	CELLSTATES	vFB4	control_RBM20	8	18
ITPR3	0.714	0.0142	0.139	0.323	6.45	14.8	0.000392	1.85	LV	CELLSTATES	vFB4	control_RBM20	8	18
NEO1	0.713	0.00938	0.15	0.346	6.55	16.4	0.000209	2.03	LV	CELLSTATES	vFB4	control_RBM20	8	18
AC104123.1	0.712	0.0233	0.0676	0.157	5.52	12.9	0.000825	1.63	LV	CELLSTATES	vFB4	control_RBM20	8	18
JMY	0.712	0.0164	0.083	0.188	5.72	14.2	0.000491	1.79	LV	CELLSTATES	vFB4	control_RBM20	8	18
ADAMTS10	0.711	0.0425	0.121	0.283	6.19	10.8	0.00205	1.37	LV	CELLSTATES	vFB4	control_RBM20	8	18
CCDC7	0.709	0.00967	0.206	0.462	6.95	16.2	0.000221	2.01	LV	CELLSTATES	vFB4	control_RBM20	8	18
PTPN18	0.709	0.0348	0.0673	0.155	5.48	11.5	0.00151	1.46	LV	CELLSTATES	vFB4	control_RBM20	8	18
NFKBIZ	0.707	0.012	0.461	1.07	8.11	15.5	0.0003	1.92	LV	CELLSTATES	vFB4	control_RBM20	8	18
EFR3A	0.706	0.00611	0.152	0.329	6.5	18.3	0.000101	2.21	LV	CELLSTATES	vFB4	control_RBM20	8	18
CASTOR3	0.704	0.0384	0.0795	0.185	5.65	11.2	0.00173	1.42	LV	CELLSTATES	vFB4	control_RBM20	8	18
CAPRIN2	0.703	0.0212	0.0885	0.2	5.8	13.2	0.000724	1.67	LV	CELLSTATES	vFB4	control_RBM20	8	18
SLC12A6	0.703	0.00995	0.101	0.221	5.95	16.1	0.000234	2	LV	CELLSTATES	vFB4	control_RBM20	8	18
ASAP2	0.698	0.00513	0.459	1.04	8.07	19	7.96e-05	2.29	LV	CELLSTATES	vFB4	control_RBM20	8	18
YPEL3	0.698	0.041	0.126	0.283	6.24	10.9	0.00193	1.39	LV	CELLSTATES	vFB4	control_RBM20	8	18
SKIL	0.697	0.0343	0.466	1.07	8.08	11.5	0.00148	1.46	LV	CELLSTATES	vFB4	control_RBM20	8	18
RNF115	0.696	0.00809	0.342	0.794	7.71	17.1	0.00016	2.09	LV	CELLSTATES	vFB4	control_RBM20	8	18
PRKX	0.694	0.0164	0.091	0.212	5.91	14.2	0.00049	1.79	LV	CELLSTATES	vFB4	control_RBM20	8	18
ZNF438	0.694	0.00544	0.296	0.687	7.49	18.8	8.54e-05	2.26	LV	CELLSTATES	vFB4	control_RBM20	8	18
PARD3B	0.692	0.00261	0.839	1.94	8.96	21.7	3.08e-05	2.58	LV	CELLSTATES	vFB4	control_RBM20	8	18
TMEM117	0.692	0.0122	0.155	0.349	6.52	15.3	0.000316	1.91	LV	CELLSTATES	vFB4	control_RBM20	8	18
NDE1	0.688	0.00592	0.124	0.289	6.28	18.5	9.59e-05	2.23	LV	CELLSTATES	vFB4	control_RBM20	8	18
FBXL20	0.686	0.00422	0.35	0.839	7.75	19.8	5.92e-05	2.37	LV	CELLSTATES	vFB4	control_RBM20	8	18
KLF3	0.684	0.0237	0.33	0.716	7.54	12.9	0.000843	1.62	LV	CELLSTATES	vFB4	control_RBM20	8	18
DOK6	0.68	0.0122	0.168	0.375	6.71	15.4	0.000309	1.92	LV	CELLSTATES	vFB4	control_RBM20	8	18
CEP290	0.679	0.0102	0.126	0.28	6.28	15.9	0.00025	1.99	LV	CELLSTATES	vFB4	control_RBM20	8	18
PON2	0.678	0.0261	0.125	0.291	6.34	12.6	0.000959	1.58	LV	CELLSTATES	vFB4	control_RBM20	8	18
AC016831.7	0.677	0.0152	1.7	3.98	9.99	14.5	0.000437	1.82	LV	CELLSTATES	vFB4	control_RBM20	8	18
EVI5	0.676	0.00882	0.71	1.57	8.63	16.7	0.000186	2.05	LV	CELLSTATES	vFB4	control_RBM20	8	18
CACHD1	0.673	0.0305	0.173	0.396	6.74	12	0.00123	1.52	LV	CELLSTATES	vFB4	control_RBM20	8	18
FAM129A	0.673	0.0123	0.192	0.41	6.84	15.3	0.000318	1.91	LV	CELLSTATES	vFB4	control_RBM20	8	18
MYO1E	0.673	0.0304	0.142	0.326	6.47	12	0.00122	1.52	LV	CELLSTATES	vFB4	control_RBM20	8	18
TFDP2	0.672	0.0142	0.246	0.544	7.23	14.7	0.000396	1.85	LV	CELLSTATES	vFB4	control_RBM20	8	18
APBB2	0.671	0.0256	0.628	1.42	8.52	12.6	0.000935	1.59	LV	CELLSTATES	vFB4	control_RBM20	8	18
RIOK3	0.666	0.00452	0.181	0.423	6.82	19.6	6.47e-05	2.34	LV	CELLSTATES	vFB4	control_RBM20	8	18
DGKH	0.665	0.0262	0.136	0.287	6.37	12.5	0.000969	1.58	LV	CELLSTATES	vFB4	control_RBM20	8	18
ECHDC2	0.665	0.00772	0.719	1.66	8.77	17.3	0.000148	2.11	LV	CELLSTATES	vFB4	control_RBM20	8	18
RANBP9	0.665	0.00266	0.234	0.513	7.12	21.6	3.16e-05	2.58	LV	CELLSTATES	vFB4	control_RBM20	8	18
DOCK11	0.662	0.0123	0.148	0.361	6.64	15.3	0.000318	1.91	LV	CELLSTATES	vFB4	control_RBM20	8	18
GLS	0.662	0.0342	0.388	0.825	7.75	11.5	0.00147	1.47	LV	CELLSTATES	vFB4	control_RBM20	8	18
USP40	0.661	0.00801	0.137	0.33	6.51	17.2	0.000156	2.1	LV	CELLSTATES	vFB4	control_RBM20	8	18
ITGA9	0.659	0.034	0.177	0.435	6.9	11.6	0.00145	1.47	LV	CELLSTATES	vFB4	control_RBM20	8	18
OGT	0.659	0.00602	0.36	0.785	7.7	18.4	9.85e-05	2.22	LV	CELLSTATES	vFB4	control_RBM20	8	18
PLEKHA1	0.657	0.0325	0.101	0.219	5.99	11.7	0.00135	1.49	LV	CELLSTATES	vFB4	control_RBM20	8	18
ARMC2	0.656	0.0479	0.0796	0.182	5.7	10.4	0.0024	1.32	LV	CELLSTATES	vFB4	control_RBM20	8	18
ITGB5	0.655	0.0162	0.304	0.657	7.44	14.3	0.000478	1.79	LV	CELLSTATES	vFB4	control_RBM20	8	18
PER1	0.654	0.047	0.159	0.362	6.62	10.5	0.00233	1.33	LV	CELLSTATES	vFB4	control_RBM20	8	18
ZNF83	0.653	0.00374	0.355	0.802	7.71	20.3	5.02e-05	2.43	LV	CELLSTATES	vFB4	control_RBM20	8	18
IGF1R	0.65	0.0301	0.733	1.63	8.71	12	0.00119	1.52	LV	CELLSTATES	vFB4	control_RBM20	8	18
RIMKLB	0.649	0.0142	0.153	0.347	6.59	14.8	0.000395	1.85	LV	CELLSTATES	vFB4	control_RBM20	8	18
HIVEP1	0.641	0.0142	0.221	0.475	6.99	14.8	0.00039	1.85	LV	CELLSTATES	vFB4	control_RBM20	8	18
PPM1B	0.64	0.0176	0.223	0.49	7.08	14	0.000542	1.76	LV	CELLSTATES	vFB4	control_RBM20	8	18
B3GALNT2	0.638	0.0355	0.096	0.203	5.89	11.4	0.00155	1.45	LV	CELLSTATES	vFB4	control_RBM20	8	18
LINC00894	0.631	0.0242	0.171	0.378	6.71	12.8	0.000868	1.62	LV	CELLSTATES	vFB4	control_RBM20	8	18
CEP126	0.629	0.0242	0.361	0.773	7.72	12.8	0.000868	1.62	LV	CELLSTATES	vFB4	control_RBM20	8	18
ABLIM1	0.625	0.0357	0.786	1.76	8.86	11.4	0.00156	1.45	LV	CELLSTATES	vFB4	control_RBM20	8	18
LENG8	0.623	0.00809	0.22	0.488	7.05	17.1	0.00016	2.09	LV	CELLSTATES	vFB4	control_RBM20	8	18
ITPR2	0.621	0.0208	0.397	0.829	7.82	13.4	0.000684	1.68	LV	CELLSTATES	vFB4	control_RBM20	8	18
NECTIN3	0.621	0.0203	0.15	0.325	6.48	13.5	0.000657	1.69	LV	CELLSTATES	vFB4	control_RBM20	8	18
CPED1	0.619	0.0289	0.235	0.522	7.15	12.2	0.00111	1.54	LV	CELLSTATES	vFB4	control_RBM20	8	18
SOS2	0.619	0.00439	0.399	0.845	7.83	19.7	6.24e-05	2.36	LV	CELLSTATES	vFB4	control_RBM20	8	18
ZSCAN18	0.616	0.0371	0.0923	0.221	5.96	11.3	0.00164	1.43	LV	CELLSTATES	vFB4	control_RBM20	8	18
AGO4	0.614	0.0291	0.236	0.511	7.12	12.2	0.00113	1.54	LV	CELLSTATES	vFB4	control_RBM20	8	18
JAM3	0.609	0.0331	0.135	0.289	6.33	11.7	0.00139	1.48	LV	CELLSTATES	vFB4	control_RBM20	8	18
SPIRE1	0.608	0.021	0.17	0.37	6.69	13.3	0.000704	1.68	LV	CELLSTATES	vFB4	control_RBM20	8	18
PIP4K2A	0.604	0.0424	0.338	0.74	7.65	10.8	0.00204	1.37	LV	CELLSTATES	vFB4	control_RBM20	8	18
PRICKLE2	0.601	0.0421	0.403	0.836	7.83	10.8	0.00202	1.38	LV	CELLSTATES	vFB4	control_RBM20	8	18
RMND5A	0.601	0.042	0.0692	0.153	5.52	10.8	0.002	1.38	LV	CELLSTATES	vFB4	control_RBM20	8	18
PHACTR1	0.597	0.0394	0.132	0.282	6.38	11	0.00182	1.4	LV	CELLSTATES	vFB4	control_RBM20	8	18
ANTXR2	0.595	0.0384	0.376	0.792	7.77	11.2	0.00173	1.42	LV	CELLSTATES	vFB4	control_RBM20	8	18
MTR	0.593	0.0488	0.245	0.511	7.14	10.3	0.00245	1.31	LV	CELLSTATES	vFB4	control_RBM20	8	18
ARHGEF7	0.592	0.0196	0.188	0.389	6.79	13.6	0.000623	1.71	LV	CELLSTATES	vFB4	control_RBM20	8	18
FNBP1	0.591	0.0156	0.255	0.529	7.19	14.4	0.000453	1.81	LV	CELLSTATES	vFB4	control_RBM20	8	18
SGK3	0.591	0.0394	0.106	0.234	6.08	11	0.00182	1.4	LV	CELLSTATES	vFB4	control_RBM20	8	18
PTPN21	0.59	0.0445	0.165	0.332	6.55	10.6	0.00218	1.35	LV	CELLSTATES	vFB4	control_RBM20	8	18
CHD6	0.586	0.034	0.251	0.534	7.19	11.6	0.00146	1.47	LV	CELLSTATES	vFB4	control_RBM20	8	18
MED27	0.586	0.0146	0.183	0.401	6.78	14.7	0.00041	1.84	LV	CELLSTATES	vFB4	control_RBM20	8	18
NUBPL	0.586	0.0162	0.228	0.487	7.07	14.3	0.000479	1.79	LV	CELLSTATES	vFB4	control_RBM20	8	18
MAP3K3	0.583	0.0303	0.195	0.419	6.87	12	0.00121	1.52	LV	CELLSTATES	vFB4	control_RBM20	8	18
CFLAR	0.581	0.0233	0.526	1.1	8.22	13	0.000817	1.63	LV	CELLSTATES	vFB4	control_RBM20	8	18
JAK1	0.581	0.0479	0.259	0.544	7.23	10.4	0.00239	1.32	LV	CELLSTATES	vFB4	control_RBM20	8	18
ELF1	0.578	0.0177	0.709	1.5	8.65	13.9	0.000551	1.75	LV	CELLSTATES	vFB4	control_RBM20	8	18
ERO1B	0.573	0.0412	0.134	0.284	6.38	10.9	0.00195	1.38	LV	CELLSTATES	vFB4	control_RBM20	8	18
FOXN3	0.572	0.013	0.925	1.96	9.03	15.1	0.000342	1.89	LV	CELLSTATES	vFB4	control_RBM20	8	18
AKAP13	0.57	0.0151	2.18	4.65	10.3	14.5	0.000433	1.82	LV	CELLSTATES	vFB4	control_RBM20	8	18
RNF130	0.57	0.0167	0.192	0.409	6.84	14.1	0.000504	1.78	LV	CELLSTATES	vFB4	control_RBM20	8	18
CEP95	0.568	0.0383	0.147	0.309	6.47	11.2	0.00171	1.42	LV	CELLSTATES	vFB4	control_RBM20	8	18
PEAK1	0.567	0.0348	0.559	1.18	8.3	11.5	0.00151	1.46	LV	CELLSTATES	vFB4	control_RBM20	8	18
PTPN14	0.567	0.0228	0.177	0.367	6.69	13	0.000794	1.64	LV	CELLSTATES	vFB4	control_RBM20	8	18
SNX7	0.567	0.0379	0.0885	0.189	5.81	11.2	0.00169	1.42	LV	CELLSTATES	vFB4	control_RBM20	8	18
WDFY3	0.567	0.0203	0.53	1.1	8.21	13.5	0.000661	1.69	LV	CELLSTATES	vFB4	control_RBM20	8	18
CASK	0.565	0.00475	0.368	0.786	7.74	19.3	6.99e-05	2.32	LV	CELLSTATES	vFB4	control_RBM20	8	18
PTPN9	0.562	0.041	0.293	0.624	7.43	10.9	0.00193	1.39	LV	CELLSTATES	vFB4	control_RBM20	8	18
DENND5B	0.561	0.02	0.259	0.54	7.23	13.5	0.000644	1.7	LV	CELLSTATES	vFB4	control_RBM20	8	18
INTS6	0.56	0.041	0.324	0.683	7.57	10.9	0.00193	1.39	LV	CELLSTATES	vFB4	control_RBM20	8	18
PAM	0.56	0.0253	0.51	1.08	8.19	12.7	0.000919	1.6	LV	CELLSTATES	vFB4	control_RBM20	8	18
ARHGAP21	0.559	0.0289	0.917	1.91	9.01	12.2	0.00111	1.54	LV	CELLSTATES	vFB4	control_RBM20	8	18
SYNE1	0.559	0.0125	0.63	1.31	8.47	15.2	0.000328	1.9	LV	CELLSTATES	vFB4	control_RBM20	8	18
TBCK	0.559	0.0412	0.245	0.516	7.17	10.9	0.00195	1.38	LV	CELLSTATES	vFB4	control_RBM20	8	18
ASCC3	0.554	0.0316	0.416	0.86	7.85	11.9	0.00128	1.5	LV	CELLSTATES	vFB4	control_RBM20	8	18
NLRP1	0.548	0.0499	0.204	0.429	6.94	10.3	0.00253	1.3	LV	CELLSTATES	vFB4	control_RBM20	8	18
TSC22D1	0.548	0.0289	0.159	0.33	6.6	12.2	0.00112	1.54	LV	CELLSTATES	vFB4	control_RBM20	8	18
ANKRD44	0.546	0.00988	0.537	1.09	8.23	16.2	0.000229	2.01	LV	CELLSTATES	vFB4	control_RBM20	8	18
SRGAP2	0.544	0.0375	0.166	0.364	6.69	11.3	0.00166	1.43	LV	CELLSTATES	vFB4	control_RBM20	8	18
MCUB	0.543	0.0457	0.265	0.55	7.26	10.6	0.00225	1.34	LV	CELLSTATES	vFB4	control_RBM20	8	18
OGA	0.541	0.021	0.425	0.874	7.95	13.3	0.000708	1.68	LV	CELLSTATES	vFB4	control_RBM20	8	18
SH3BGRL	0.54	0.0424	0.171	0.338	6.64	10.8	0.00204	1.37	LV	CELLSTATES	vFB4	control_RBM20	8	18
TPK1	0.539	0.0301	0.165	0.33	6.62	12	0.00119	1.52	LV	CELLSTATES	vFB4	control_RBM20	8	18
LRRK2	0.537	0.0412	0.201	0.402	6.87	10.9	0.00196	1.38	LV	CELLSTATES	vFB4	control_RBM20	8	18
BMPR2	0.535	0.0154	0.466	0.96	8.04	14.4	0.000446	1.81	LV	CELLSTATES	vFB4	control_RBM20	8	18
MEF2A	0.534	0.021	0.424	0.856	7.91	13.3	0.000709	1.68	LV	CELLSTATES	vFB4	control_RBM20	8	18
UBE2E2	0.529	0.0122	1.13	2.34	9.3	15.4	0.000311	1.92	LV	CELLSTATES	vFB4	control_RBM20	8	18
GULP1	0.527	0.023	0.277	0.581	7.33	13	0.000802	1.64	LV	CELLSTATES	vFB4	control_RBM20	8	18
ATP2C1	0.526	0.0325	0.2	0.416	6.9	11.7	0.00135	1.49	LV	CELLSTATES	vFB4	control_RBM20	8	18
NCKAP1	0.523	0.031	0.375	0.779	7.74	11.9	0.00125	1.51	LV	CELLSTATES	vFB4	control_RBM20	8	18
SMCHD1	0.522	0.032	0.426	0.878	7.92	11.8	0.00132	1.49	LV	CELLSTATES	vFB4	control_RBM20	8	18
ATXN1	0.521	0.0274	0.437	0.863	7.93	12.4	0.00103	1.56	LV	CELLSTATES	vFB4	control_RBM20	8	18
DCAF6	0.521	0.0367	0.417	0.811	7.84	11.3	0.00162	1.43	LV	CELLSTATES	vFB4	control_RBM20	8	18
ANXA4	0.517	0.0375	0.287	0.585	7.37	11.3	0.00166	1.43	LV	CELLSTATES	vFB4	control_RBM20	8	18
NEDD4	0.516	0.0468	0.145	0.295	6.44	10.5	0.00232	1.33	LV	CELLSTATES	vFB4	control_RBM20	8	18
DST	0.515	0.0339	1.6	3.31	9.79	11.6	0.00143	1.47	LV	CELLSTATES	vFB4	control_RBM20	8	18
PCMTD1	0.515	0.0297	0.315	0.629	7.47	12.1	0.00117	1.53	LV	CELLSTATES	vFB4	control_RBM20	8	18
RABEP1	0.511	0.032	0.273	0.555	7.28	11.8	0.00133	1.49	LV	CELLSTATES	vFB4	control_RBM20	8	18
UBR5	0.504	0.0215	0.505	1	8.13	13.2	0.000736	1.67	LV	CELLSTATES	vFB4	control_RBM20	8	18

## Sheet: TTN_control
Gene	logFC	FDR	mean_exp_control	mean_exp_genotype	logCPM	F	PValue	FDR_plot	Region	annotation_level	cell_state	comparison	Observations_genotype	Observations_reference
POSTN	4.13	9.73e-08	0.0111	0.148	4.96	63.9	2.02e-10	7.01	LV	CELLSTATES	vFB4	control_TTN	12	18
DCDC2C	3.01	0.000257	0.00158	0.0205	3.12	26.3	4.96e-06	3.59	LV	CELLSTATES	vFB4	control_TTN	12	18
FOSB	3	0.00137	0.00289	0.0174	2.89	20	4.61e-05	2.86	LV	CELLSTATES	vFB4	control_TTN	12	18
PRIMA1	3	2.38e-06	0.00289	0.0352	3.44	46.6	1.25e-08	5.62	LV	CELLSTATES	vFB4	control_TTN	12	18
LINC02058	2.81	0.000462	0.000734	0.0169	2.69	23.9	1.13e-05	3.34	LV	CELLSTATES	vFB4	control_TTN	12	18
AC018742.1	2.72	9.75e-06	0.0116	0.0984	4.64	39.9	7.63e-08	5.01	LV	CELLSTATES	vFB4	control_TTN	12	18
QRFPR	2.68	0.000124	0.00194	0.02	3.21	29.3	1.88e-06	3.91	LV	CELLSTATES	vFB4	control_TTN	12	18
XG	2.58	2.38e-06	0.0141	0.107	4.74	46.6	1.25e-08	5.62	LV	CELLSTATES	vFB4	control_TTN	12	18
NRG3	2.42	6.19e-08	0.0453	0.319	6.1	68	8.27e-11	7.21	LV	CELLSTATES	vFB4	control_TTN	12	18
TMC7	2.42	0.00605	0.0136	0.116	4.83	14.8	0.000347	2.22	LV	CELLSTATES	vFB4	control_TTN	12	18
SLC10A6	2.41	0.000349	0.00384	0.0334	3.51	25	7.8e-06	3.46	LV	CELLSTATES	vFB4	control_TTN	12	18
GALNT8	2.28	0.00443	0.00146	0.0155	2.93	15.8	0.000229	2.35	LV	CELLSTATES	vFB4	control_TTN	12	18
RAMP2-AS1	2.26	8.72e-10	0.0348	0.215	5.65	98.8	2.59e-13	9.06	LV	CELLSTATES	vFB4	control_TTN	12	18
LINC01239	2.25	5.81e-06	0.036	0.234	5.65	42.5	3.79e-08	5.24	LV	CELLSTATES	vFB4	control_TTN	12	18
AP001783.1	2.23	0.0017	0.00447	0.0308	3.5	19.2	6.18e-05	2.77	LV	CELLSTATES	vFB4	control_TTN	12	18
AC036214.1	2.21	4.83e-05	0.00981	0.0572	4.05	32.9	6.04e-07	4.32	LV	CELLSTATES	vFB4	control_TTN	12	18
AFF3	2.2	7.2e-10	0.509	2.94	9.14	102	1.6e-13	9.14	LV	CELLSTATES	vFB4	control_TTN	12	18
KIAA1211	2.19	7.51e-06	0.0159	0.0964	4.7	41.2	5.4e-08	5.12	LV	CELLSTATES	vFB4	control_TTN	12	18
AC022101.1	2.18	3e-05	0.015	0.0878	4.59	35.1	3.12e-07	4.52	LV	CELLSTATES	vFB4	control_TTN	12	18
SGIP1	2.15	3.73e-08	0.178	0.955	7.64	73.3	2.77e-11	7.43	LV	CELLSTATES	vFB4	control_TTN	12	18
SNCAIP	2.13	4.51e-07	0.0734	0.396	6.43	54.9	1.57e-09	6.35	LV	CELLSTATES	vFB4	control_TTN	12	18
AC107072.1	2.07	3.41e-06	0.0119	0.0742	4.29	44.8	2e-08	5.47	LV	CELLSTATES	vFB4	control_TTN	12	18
KALRN	2.07	4.51e-07	0.0643	0.355	6.23	54.9	1.57e-09	6.35	LV	CELLSTATES	vFB4	control_TTN	12	18
SHISA6	2.07	2.38e-06	0.154	0.954	7.61	46.6	1.24e-08	5.62	LV	CELLSTATES	vFB4	control_TTN	12	18
HS3ST3B1	2.06	0.000384	0.00631	0.0388	3.72	24.6	8.86e-06	3.42	LV	CELLSTATES	vFB4	control_TTN	12	18
LINC02233	2.05	0.00132	0.00593	0.0333	3.65	20.1	4.4e-05	2.88	LV	CELLSTATES	vFB4	control_TTN	12	18
AL139147.1	2.03	0.000235	0.0123	0.061	4.19	26.7	4.42e-06	3.63	LV	CELLSTATES	vFB4	control_TTN	12	18
KIF5C	2.03	0.000127	0.0181	0.102	4.65	29.2	1.95e-06	3.9	LV	CELLSTATES	vFB4	control_TTN	12	18
LINC02234	2.03	0.0108	0.00178	0.0172	2.83	12.8	0.000781	1.97	LV	CELLSTATES	vFB4	control_TTN	12	18
AC099329.1	2.02	0.000187	0.0176	0.0733	4.51	27.7	3.16e-06	3.73	LV	CELLSTATES	vFB4	control_TTN	12	18
MYEF2	2.01	0.00308	0.00692	0.0455	3.74	17.2	0.000135	2.51	LV	CELLSTATES	vFB4	control_TTN	12	18
WARS2-IT1	2.01	0.000169	0.00987	0.0544	4.07	28.1	2.77e-06	3.77	LV	CELLSTATES	vFB4	control_TTN	12	18
LINC01250	2	0.00312	0.00426	0.0291	3.36	17.1	0.000138	2.51	LV	CELLSTATES	vFB4	control_TTN	12	18
NPPB	1.99	0.00833	0.0348	0.135	5.22	13.7	0.000541	2.08	LV	CELLSTATES	vFB4	control_TTN	12	18
CYP8B1	1.98	0.00587	0.00856	0.0345	3.84	14.9	0.000329	2.23	LV	CELLSTATES	vFB4	control_TTN	12	18
AC100793.4	1.97	0.00359	0.00612	0.0272	3.56	16.7	0.000166	2.44	LV	CELLSTATES	vFB4	control_TTN	12	18
PLB1	1.95	2.31e-05	0.0143	0.0713	4.43	36.2	2.25e-07	4.64	LV	CELLSTATES	vFB4	control_TTN	12	18
SESN3	1.94	6.99e-08	0.0697	0.303	6.11	66.1	1.25e-10	7.16	LV	CELLSTATES	vFB4	control_TTN	12	18
AC026316.5	1.93	2.79e-05	0.0417	0.202	5.71	35.4	2.83e-07	4.55	LV	CELLSTATES	vFB4	control_TTN	12	18
MME-AS1	1.92	0.00134	0.00625	0.0292	3.59	20.1	4.5e-05	2.87	LV	CELLSTATES	vFB4	control_TTN	12	18
AC009034.1	1.91	0.0036	0.00316	0.0226	3.16	16.6	0.000169	2.44	LV	CELLSTATES	vFB4	control_TTN	12	18
ANO2	1.9	5e-06	0.0272	0.128	5.02	43.2	3.11e-08	5.3	LV	CELLSTATES	vFB4	control_TTN	12	18
AP000755.2	1.89	0.00917	0.00731	0.0239	3.32	13.4	0.00062	2.04	LV	CELLSTATES	vFB4	control_TTN	12	18
AC020637.1	1.87	0.0111	0.0138	0.0615	4.11	12.7	0.000819	1.95	LV	CELLSTATES	vFB4	control_TTN	12	18
EDNRA	1.87	2.1e-05	0.0228	0.106	4.83	36.7	1.93e-07	4.68	LV	CELLSTATES	vFB4	control_TTN	12	18
ARHGEF26	1.84	2.85e-06	0.0641	0.312	6.11	45.8	1.56e-08	5.54	LV	CELLSTATES	vFB4	control_TTN	12	18
ITGA1	1.84	4.07e-08	0.0575	0.26	5.92	71.6	3.93e-11	7.39	LV	CELLSTATES	vFB4	control_TTN	12	18
GLIPR1L2	1.83	0.0085	0.00508	0.0187	3.16	13.6	0.000559	2.07	LV	CELLSTATES	vFB4	control_TTN	12	18
AC010737.1	1.82	0.0268	0.00912	0.0259	3.53	9.86	0.00287	1.57	LV	CELLSTATES	vFB4	control_TTN	12	18
GOLGA6L9	1.82	0.00484	0.00291	0.0172	3.03	15.5	0.000259	2.32	LV	CELLSTATES	vFB4	control_TTN	12	18
NGEF	1.82	0.00624	0.0071	0.0271	3.49	14.7	0.000361	2.2	LV	CELLSTATES	vFB4	control_TTN	12	18
PAPLN	1.81	1.31e-07	0.0493	0.22	5.75	61.8	3.21e-10	6.88	LV	CELLSTATES	vFB4	control_TTN	12	18
PRR16	1.81	6.19e-08	0.41	1.92	8.64	68.1	8.21e-11	7.21	LV	CELLSTATES	vFB4	control_TTN	12	18
STK17B	1.81	4.09e-06	0.0705	0.307	6.18	44.1	2.46e-08	5.39	LV	CELLSTATES	vFB4	control_TTN	12	18
LDLRAD4	1.8	1.04e-08	0.195	0.806	7.5	81	6.17e-12	7.98	LV	CELLSTATES	vFB4	control_TTN	12	18
AL391117.1	1.79	0.000795	0.0199	0.0879	4.55	21.9	2.29e-05	3.1	LV	CELLSTATES	vFB4	control_TTN	12	18
KIRREL3	1.79	4.69e-05	0.155	0.696	7.35	33.1	5.67e-07	4.33	LV	CELLSTATES	vFB4	control_TTN	12	18
ADCY2	1.76	1.37e-07	0.0607	0.285	6.1	61.5	3.46e-10	6.86	LV	CELLSTATES	vFB4	control_TTN	12	18
AFF2	1.76	0.00391	0.0108	0.049	3.98	16.3	0.000192	2.41	LV	CELLSTATES	vFB4	control_TTN	12	18
AL512306.3	1.76	0.0232	0.00186	0.0138	2.8	10.3	0.00232	1.63	LV	CELLSTATES	vFB4	control_TTN	12	18
NPPA	1.76	0.0141	0.0123	0.0622	4.39	11.9	0.00115	1.85	LV	CELLSTATES	vFB4	control_TTN	12	18
PDZRN4	1.76	0.000114	0.219	0.987	7.74	29.6	1.71e-06	3.94	LV	CELLSTATES	vFB4	control_TTN	12	18
PLXDC2	1.76	3.27e-10	1.84	7.87	10.7	109	4.86e-14	9.48	LV	CELLSTATES	vFB4	control_TTN	12	18
RHEBL1	1.76	0.00889	0.00432	0.0195	3.27	13.5	0.000594	2.05	LV	CELLSTATES	vFB4	control_TTN	12	18
AC005550.2	1.75	1.04e-05	0.0262	0.117	4.89	39.6	8.34e-08	4.98	LV	CELLSTATES	vFB4	control_TTN	12	18
AP000787.1	1.75	6.72e-08	0.0648	0.262	6.05	67	1.02e-10	7.17	LV	CELLSTATES	vFB4	control_TTN	12	18
MAP2	1.75	4.58e-05	0.0224	0.1	4.86	33.2	5.45e-07	4.34	LV	CELLSTATES	vFB4	control_TTN	12	18
ATP10A	1.74	6.99e-08	0.121	0.534	6.91	66.3	1.2e-10	7.16	LV	CELLSTATES	vFB4	control_TTN	12	18
AC092164.1	1.73	0.00297	0.00508	0.0265	3.32	17.3	0.000129	2.53	LV	CELLSTATES	vFB4	control_TTN	12	18
CENPE	1.73	0.00396	0.00677	0.0309	3.5	16.2	0.000196	2.4	LV	CELLSTATES	vFB4	control_TTN	12	18
AL445426.1	1.71	3.64e-07	0.216	0.962	7.73	56.2	1.16e-09	6.44	LV	CELLSTATES	vFB4	control_TTN	12	18
TNFAIP8L3	1.7	0.00214	0.00789	0.0314	3.66	18.4	8.34e-05	2.67	LV	CELLSTATES	vFB4	control_TTN	12	18
CFH	1.69	2.45e-07	0.541	2.38	9.02	58.3	7.14e-10	6.61	LV	CELLSTATES	vFB4	control_TTN	12	18
GDNF-AS1	1.68	0.00216	0.00895	0.0422	3.81	18.4	8.49e-05	2.66	LV	CELLSTATES	vFB4	control_TTN	12	18
MRAP2	1.67	0.016	0.00577	0.0233	3.26	11.6	0.00135	1.8	LV	CELLSTATES	vFB4	control_TTN	12	18
HPGD	1.66	0.0165	0.00692	0.0273	3.35	11.4	0.00142	1.78	LV	CELLSTATES	vFB4	control_TTN	12	18
PCSK6-AS1	1.65	0.00307	0.00648	0.0257	3.48	17.2	0.000134	2.51	LV	CELLSTATES	vFB4	control_TTN	12	18
PTPN13	1.65	3.73e-08	0.305	1.24	8.1	73.6	2.62e-11	7.43	LV	CELLSTATES	vFB4	control_TTN	12	18
CYS1	1.64	0.0114	0.00668	0.0412	3.49	12.7	0.000847	1.94	LV	CELLSTATES	vFB4	control_TTN	12	18
LINC01088	1.64	0.00323	0.533	2.22	8.97	17	0.000145	2.49	LV	CELLSTATES	vFB4	control_TTN	12	18
INMT	1.63	0.0425	0.0031	0.0157	2.99	8.48	0.00541	1.37	LV	CELLSTATES	vFB4	control_TTN	12	18
SLITRK4	1.63	0.00556	0.00982	0.039	3.89	15.1	0.000308	2.25	LV	CELLSTATES	vFB4	control_TTN	12	18
MEOX2	1.62	1.62e-06	0.0865	0.358	6.4	48.7	7.33e-09	5.79	LV	CELLSTATES	vFB4	control_TTN	12	18
TESPA1	1.62	0.008	0.00741	0.0388	3.61	13.9	0.000507	2.1	LV	CELLSTATES	vFB4	control_TTN	12	18
HAPLN1	1.6	0.00157	0.029	0.135	5.07	19.5	5.57e-05	2.8	LV	CELLSTATES	vFB4	control_TTN	12	18
HBB	1.6	0.0304	0.00318	0.0185	2.96	9.46	0.00343	1.52	LV	CELLSTATES	vFB4	control_TTN	12	18
MME	1.6	9.8e-05	0.0475	0.191	5.64	30.1	1.44e-06	4.01	LV	CELLSTATES	vFB4	control_TTN	12	18
AC007920.2	1.59	0.0132	0.00455	0.0226	3.31	12.2	0.00105	1.88	LV	CELLSTATES	vFB4	control_TTN	12	18
AC069549.1	1.59	0.000277	0.0249	0.0817	4.62	26	5.46e-06	3.56	LV	CELLSTATES	vFB4	control_TTN	12	18
GPBAR1	1.59	0.0401	0.00887	0.0204	3.54	8.64	0.005	1.4	LV	CELLSTATES	vFB4	control_TTN	12	18
AFAP1L2	1.58	0.000426	0.0223	0.0956	4.71	24.2	1.02e-05	3.37	LV	CELLSTATES	vFB4	control_TTN	12	18
CNKSR2	1.58	5.24e-06	0.0488	0.216	5.63	42.9	3.34e-08	5.28	LV	CELLSTATES	vFB4	control_TTN	12	18
GLIS1	1.58	0.000146	0.0162	0.0714	4.37	28.6	2.34e-06	3.84	LV	CELLSTATES	vFB4	control_TTN	12	18
LINC02388	1.58	0.00158	0.0469	0.2	5.48	19.5	5.64e-05	2.8	LV	CELLSTATES	vFB4	control_TTN	12	18
MASP1	1.57	0.000477	0.0296	0.131	4.93	23.8	1.18e-05	3.32	LV	CELLSTATES	vFB4	control_TTN	12	18
NREP	1.57	0.0012	0.034	0.153	5.13	20.4	3.94e-05	2.92	LV	CELLSTATES	vFB4	control_TTN	12	18
GNAI1	1.56	6.31e-05	0.0221	0.0781	4.54	31.8	8.38e-07	4.2	LV	CELLSTATES	vFB4	control_TTN	12	18
AL590428.1	1.55	0.0384	0.00266	0.0149	2.91	8.78	0.0047	1.42	LV	CELLSTATES	vFB4	control_TTN	12	18
RAMP2	1.55	0.00814	0.023	0.0724	4.66	13.8	0.000517	2.09	LV	CELLSTATES	vFB4	control_TTN	12	18
AC079380.1	1.54	0.000213	0.0252	0.0982	4.81	27.1	3.84e-06	3.67	LV	CELLSTATES	vFB4	control_TTN	12	18
CD109	1.54	9.75e-06	0.0344	0.128	5.11	39.9	7.66e-08	5.01	LV	CELLSTATES	vFB4	control_TTN	12	18
AC011503.1	1.53	0.0327	0.0105	0.0315	3.61	9.26	0.00377	1.49	LV	CELLSTATES	vFB4	control_TTN	12	18
ADSSL1	1.53	0.0325	0.00279	0.0211	2.94	9.27	0.00374	1.49	LV	CELLSTATES	vFB4	control_TTN	12	18
COL21A1	1.53	4.58e-05	0.0525	0.18	5.62	33.2	5.46e-07	4.34	LV	CELLSTATES	vFB4	control_TTN	12	18
THSD4	1.53	1.25e-07	0.193	0.707	7.41	62.4	2.78e-10	6.9	LV	CELLSTATES	vFB4	control_TTN	12	18
LINC00222	1.52	0.00667	0.00838	0.031	3.53	14.5	0.000392	2.18	LV	CELLSTATES	vFB4	control_TTN	12	18
PCSK6	1.52	1.25e-07	0.865	3.09	9.43	62.2	2.96e-10	6.9	LV	CELLSTATES	vFB4	control_TTN	12	18
SCN1B	1.52	0.0274	0.0033	0.0157	2.89	9.78	0.00297	1.56	LV	CELLSTATES	vFB4	control_TTN	12	18
ARHGAP10	1.51	3.91e-06	0.88	3.35	9.53	44.3	2.32e-08	5.41	LV	CELLSTATES	vFB4	control_TTN	12	18
FHDC1	1.51	0.0164	0.00303	0.0129	2.96	11.4	0.00142	1.78	LV	CELLSTATES	vFB4	control_TTN	12	18
NOX4	1.51	1.75e-06	0.734	2.53	9.22	48.3	8.07e-09	5.76	LV	CELLSTATES	vFB4	control_TTN	12	18
SSX2IP	1.51	9.75e-06	0.0881	0.313	6.25	40	7.54e-08	5.01	LV	CELLSTATES	vFB4	control_TTN	12	18
CDH11	1.5	2.85e-06	0.0947	0.32	6.37	45.8	1.57e-08	5.54	LV	CELLSTATES	vFB4	control_TTN	12	18
NTF3	1.5	0.000221	0.029	0.0897	4.82	26.9	4.06e-06	3.65	LV	CELLSTATES	vFB4	control_TTN	12	18
PI16	1.5	1.94e-05	0.211	0.78	7.58	37.1	1.74e-07	4.71	LV	CELLSTATES	vFB4	control_TTN	12	18
RGS11	1.5	4.81e-05	0.0307	0.105	4.91	33	5.93e-07	4.32	LV	CELLSTATES	vFB4	control_TTN	12	18
SEZ6L	1.5	0.000445	0.016	0.0641	4.21	24.1	1.07e-05	3.35	LV	CELLSTATES	vFB4	control_TTN	12	18
CCNG2	1.49	1.2e-05	0.0484	0.192	5.65	39	9.92e-08	4.92	LV	CELLSTATES	vFB4	control_TTN	12	18
RGCC	1.49	0.00917	0.0192	0.0714	4.63	13.4	0.000624	2.04	LV	CELLSTATES	vFB4	control_TTN	12	18
FGF14	1.48	2.49e-05	0.425	1.48	8.47	35.9	2.48e-07	4.6	LV	CELLSTATES	vFB4	control_TTN	12	18
GAMT	1.48	0.0197	0.00721	0.0222	3.32	10.9	0.00183	1.71	LV	CELLSTATES	vFB4	control_TTN	12	18
NRXN3	1.48	0.000303	0.0988	0.44	6.55	25.6	6.34e-06	3.52	LV	CELLSTATES	vFB4	control_TTN	12	18
SH3RF3	1.48	1.55e-05	0.143	0.524	6.95	38	1.34e-07	4.81	LV	CELLSTATES	vFB4	control_TTN	12	18
AC009229.2	1.47	0.00238	0.0163	0.0583	4.29	18	9.69e-05	2.62	LV	CELLSTATES	vFB4	control_TTN	12	18
DAPK1	1.47	3.22e-05	0.038	0.14	5.28	34.8	3.39e-07	4.49	LV	CELLSTATES	vFB4	control_TTN	12	18
KLHL29	1.47	4.7e-08	0.226	0.834	7.6	70.2	5.23e-11	7.33	LV	CELLSTATES	vFB4	control_TTN	12	18
SMAD9	1.47	7.83e-05	0.0209	0.0858	4.61	31	1.08e-06	4.11	LV	CELLSTATES	vFB4	control_TTN	12	18
DUOXA1	1.45	0.0146	0.00579	0.0254	3.25	11.8	0.0012	1.83	LV	CELLSTATES	vFB4	control_TTN	12	18
LRRC17	1.45	0.000278	0.0318	0.117	5.07	26	5.5e-06	3.56	LV	CELLSTATES	vFB4	control_TTN	12	18
SULF1	1.45	4.07e-08	0.509	1.77	8.7	72	3.64e-11	7.39	LV	CELLSTATES	vFB4	control_TTN	12	18
AP005131.1	1.44	0.0152	0.00458	0.0195	3.18	11.7	0.00126	1.82	LV	CELLSTATES	vFB4	control_TTN	12	18
AICDA	1.43	0.0308	0.00682	0.0218	3.37	9.43	0.00349	1.51	LV	CELLSTATES	vFB4	control_TTN	12	18
NFATC2	1.43	0.0131	0.0164	0.0521	4.23	12.2	0.00104	1.88	LV	CELLSTATES	vFB4	control_TTN	12	18
AC008056.1	1.42	0.0102	0.0144	0.0423	3.8	13	0.000719	1.99	LV	CELLSTATES	vFB4	control_TTN	12	18
CCDC68	1.42	0.00371	0.0496	0.161	5.58	16.5	0.000177	2.43	LV	CELLSTATES	vFB4	control_TTN	12	18
DENND6B	1.42	0.0122	0.0086	0.0388	3.67	12.4	0.000927	1.91	LV	CELLSTATES	vFB4	control_TTN	12	18
Z97353.2	1.42	0.0261	0.00292	0.0162	2.94	9.94	0.00277	1.58	LV	CELLSTATES	vFB4	control_TTN	12	18
ZNF365	1.42	0.00238	0.0229	0.0857	4.49	18	9.7e-05	2.62	LV	CELLSTATES	vFB4	control_TTN	12	18
AC090531.1	1.41	0.0103	0.0184	0.0568	4.35	13	0.000739	1.99	LV	CELLSTATES	vFB4	control_TTN	12	18
ARHGEF28	1.41	0.00917	0.0186	0.079	4.42	13.4	0.000619	2.04	LV	CELLSTATES	vFB4	control_TTN	12	18
PLXNA2	1.41	8.69e-07	0.195	0.656	7.31	51.5	3.61e-09	6.06	LV	CELLSTATES	vFB4	control_TTN	12	18
AGMO	1.4	9.02e-06	0.0719	0.276	6.12	40.3	6.82e-08	5.05	LV	CELLSTATES	vFB4	control_TTN	12	18
RAI2	1.4	0.000204	0.0314	0.103	4.92	27.4	3.52e-06	3.69	LV	CELLSTATES	vFB4	control_TTN	12	18
CNTN4	1.39	3.12e-05	0.172	0.671	7.33	34.9	3.26e-07	4.51	LV	CELLSTATES	vFB4	control_TTN	12	18
FAM189A2	1.39	0.0241	0.00855	0.0317	3.47	10.2	0.00245	1.62	LV	CELLSTATES	vFB4	control_TTN	12	18
SLC7A8	1.39	0.0151	0.0394	0.105	4.99	11.7	0.00125	1.82	LV	CELLSTATES	vFB4	control_TTN	12	18
TIPARP	1.39	6.97e-05	0.0586	0.204	5.72	31.5	9.41e-07	4.16	LV	CELLSTATES	vFB4	control_TTN	12	18
AL590560.2	1.38	0.0279	0.00712	0.0249	3.42	9.74	0.00303	1.55	LV	CELLSTATES	vFB4	control_TTN	12	18
AP005131.5	1.38	0.048	0.00517	0.0174	3.18	8.08	0.00651	1.32	LV	CELLSTATES	vFB4	control_TTN	12	18
LINC01515	1.38	0.00134	0.0375	0.126	5.24	20.1	4.45e-05	2.87	LV	CELLSTATES	vFB4	control_TTN	12	18
FGD4	1.37	1.17e-05	0.346	1.2	8.16	39.2	9.49e-08	4.93	LV	CELLSTATES	vFB4	control_TTN	12	18
NCAM1	1.37	0.000127	0.0575	0.2	5.63	29.2	1.94e-06	3.9	LV	CELLSTATES	vFB4	control_TTN	12	18
SORT1	1.37	1.2e-05	0.0414	0.139	5.2	39	9.9e-08	4.92	LV	CELLSTATES	vFB4	control_TTN	12	18
ZNF233	1.37	0.0152	0.00766	0.0306	3.38	11.7	0.00126	1.82	LV	CELLSTATES	vFB4	control_TTN	12	18
GLYATL2	1.36	3.25e-05	0.0647	0.206	5.77	34.7	3.45e-07	4.49	LV	CELLSTATES	vFB4	control_TTN	12	18
GPR39	1.36	0.0282	0.0102	0.0366	3.86	9.7	0.00308	1.55	LV	CELLSTATES	vFB4	control_TTN	12	18
NAV2	1.36	0.00846	0.186	0.595	7.23	13.7	0.000555	2.07	LV	CELLSTATES	vFB4	control_TTN	12	18
SUSD4	1.36	0.00475	0.0179	0.0628	4.22	15.6	0.00025	2.32	LV	CELLSTATES	vFB4	control_TTN	12	18
ZNF385D	1.36	1.87e-05	0.387	1.26	8.24	37.2	1.65e-07	4.73	LV	CELLSTATES	vFB4	control_TTN	12	18
C14orf132	1.35	0.00106	0.0244	0.0718	4.49	20.9	3.35e-05	2.97	LV	CELLSTATES	vFB4	control_TTN	12	18
C5AR1	1.35	0.0366	0.00716	0.021	3.26	8.91	0.00442	1.44	LV	CELLSTATES	vFB4	control_TTN	12	18
DUSP19	1.35	0.0105	0.00631	0.0241	3.4	12.9	0.000756	1.98	LV	CELLSTATES	vFB4	control_TTN	12	18
FAM117B	1.35	5.97e-06	0.0654	0.231	5.82	42.3	3.99e-08	5.22	LV	CELLSTATES	vFB4	control_TTN	12	18
IL16	1.35	2.28e-07	0.246	0.799	7.6	58.7	6.44e-10	6.64	LV	CELLSTATES	vFB4	control_TTN	12	18
PNPLA7	1.35	0.000205	0.04	0.13	5.19	27.3	3.57e-06	3.69	LV	CELLSTATES	vFB4	control_TTN	12	18
TPD52L1	1.35	0.00272	0.0479	0.203	5.7	17.6	0.000114	2.57	LV	CELLSTATES	vFB4	control_TTN	12	18
CCND3	1.34	5e-06	0.206	0.739	7.46	43.1	3.15e-08	5.3	LV	CELLSTATES	vFB4	control_TTN	12	18
GALNT13	1.33	0.0076	0.044	0.181	5.42	14.1	0.00047	2.12	LV	CELLSTATES	vFB4	control_TTN	12	18
LINC01535	1.33	0.0173	0.00976	0.0384	3.76	11.3	0.00153	1.76	LV	CELLSTATES	vFB4	control_TTN	12	18
AC090115.1	1.32	0.000212	0.0239	0.0701	4.5	27.2	3.75e-06	3.67	LV	CELLSTATES	vFB4	control_TTN	12	18
CHST7	1.32	0.0036	0.0971	0.297	6.3	16.6	0.000167	2.44	LV	CELLSTATES	vFB4	control_TTN	12	18
CYP1B1-AS1	1.32	4.7e-08	0.325	1.05	8.01	70.4	5.01e-11	7.33	LV	CELLSTATES	vFB4	control_TTN	12	18
KCNMA1	1.32	0.00904	0.0217	0.0798	4.57	13.4	0.000607	2.04	LV	CELLSTATES	vFB4	control_TTN	12	18
LINC02454	1.32	0.0286	0.00576	0.0191	3.18	9.66	0.00314	1.54	LV	CELLSTATES	vFB4	control_TTN	12	18
MOB3B	1.32	0.0123	0.107	0.359	6.48	12.4	0.000936	1.91	LV	CELLSTATES	vFB4	control_TTN	12	18
NTNG2	1.32	0.00331	0.0171	0.0581	4.25	16.9	0.000149	2.48	LV	CELLSTATES	vFB4	control_TTN	12	18
STARD4-AS1	1.32	0.0198	0.0385	0.127	5.12	10.9	0.00184	1.7	LV	CELLSTATES	vFB4	control_TTN	12	18
ACSF2	1.31	0.00185	0.0224	0.076	4.52	19	6.85e-05	2.73	LV	CELLSTATES	vFB4	control_TTN	12	18
ARL15	1.31	2.39e-05	0.945	3.23	9.55	36	2.36e-07	4.62	LV	CELLSTATES	vFB4	control_TTN	12	18
DTX4	1.31	0.00825	0.0133	0.0442	3.93	13.8	0.000533	2.08	LV	CELLSTATES	vFB4	control_TTN	12	18
ZMAT1	1.31	5.58e-05	0.0367	0.121	5.06	32.3	7.36e-07	4.25	LV	CELLSTATES	vFB4	control_TTN	12	18
ZNF704	1.31	9.64e-08	0.391	1.24	8.21	64.1	1.93e-10	7.02	LV	CELLSTATES	vFB4	control_TTN	12	18
ADRA1B	1.3	4.14e-05	0.0833	0.273	6.15	33.7	4.73e-07	4.38	LV	CELLSTATES	vFB4	control_TTN	12	18
BMP4	1.3	9.09e-05	0.0528	0.161	5.56	30.4	1.31e-06	4.04	LV	CELLSTATES	vFB4	control_TTN	12	18
KIF13B	1.3	2.85e-06	0.343	1.01	7.95	45.8	1.54e-08	5.54	LV	CELLSTATES	vFB4	control_TTN	12	18
NKAIN3	1.3	0.0197	0.0103	0.0407	3.79	10.9	0.00183	1.71	LV	CELLSTATES	vFB4	control_TTN	12	18
ADAMTSL1	1.29	0.000894	0.0678	0.227	5.95	21.5	2.7e-05	3.05	LV	CELLSTATES	vFB4	control_TTN	12	18
REN	1.29	0.0164	0.0118	0.0442	3.88	11.5	0.0014	1.79	LV	CELLSTATES	vFB4	control_TTN	12	18
YPEL1	1.29	0.000372	0.0366	0.114	5.01	24.7	8.51e-06	3.43	LV	CELLSTATES	vFB4	control_TTN	12	18
AC015802.4	1.28	0.0348	0.00445	0.0202	3.12	9.08	0.00409	1.46	LV	CELLSTATES	vFB4	control_TTN	12	18
AC025188.1	1.28	0.0229	0.00954	0.0302	3.67	10.4	0.00228	1.64	LV	CELLSTATES	vFB4	control_TTN	12	18
AL356277.3	1.28	0.00192	0.027	0.0931	4.78	18.8	7.2e-05	2.72	LV	CELLSTATES	vFB4	control_TTN	12	18
ALDH5A1	1.28	0.0167	0.00872	0.0295	3.63	11.4	0.00145	1.78	LV	CELLSTATES	vFB4	control_TTN	12	18
COL16A1	1.28	7.49e-05	0.0359	0.112	5.08	31.2	1.03e-06	4.13	LV	CELLSTATES	vFB4	control_TTN	12	18
MAP1B	1.28	9.22e-06	0.4	1.26	8.27	40.2	7.05e-08	5.04	LV	CELLSTATES	vFB4	control_TTN	12	18
AC114760.2	1.27	0.0164	0.0261	0.0783	4.65	11.5	0.00141	1.78	LV	CELLSTATES	vFB4	control_TTN	12	18
ANO1	1.27	0.0117	0.0216	0.084	4.56	12.6	0.000871	1.93	LV	CELLSTATES	vFB4	control_TTN	12	18
BACH2	1.27	2.54e-07	0.316	0.997	7.96	57.9	7.73e-10	6.59	LV	CELLSTATES	vFB4	control_TTN	12	18
CTIF	1.27	1.27e-06	0.0935	0.288	6.24	49.8	5.55e-09	5.9	LV	CELLSTATES	vFB4	control_TTN	12	18
EFHD1	1.27	0.000102	0.182	0.571	7.17	30	1.5e-06	3.99	LV	CELLSTATES	vFB4	control_TTN	12	18
PTPRF	1.27	0.0267	0.0087	0.0355	3.67	9.88	0.00285	1.57	LV	CELLSTATES	vFB4	control_TTN	12	18
SAMD5	1.27	0.0385	0.0168	0.0617	4.16	8.77	0.00472	1.41	LV	CELLSTATES	vFB4	control_TTN	12	18
AL139353.1	1.26	0.00145	0.0222	0.0707	4.47	19.8	5.05e-05	2.84	LV	CELLSTATES	vFB4	control_TTN	12	18
DOCK9	1.26	1.09e-07	0.399	1.27	8.26	63.2	2.35e-10	6.96	LV	CELLSTATES	vFB4	control_TTN	12	18
FOXO3	1.26	2.57e-05	0.894	2.98	9.45	35.7	2.58e-07	4.59	LV	CELLSTATES	vFB4	control_TTN	12	18
IRS2	1.26	9.09e-05	0.158	0.471	6.93	30.4	1.32e-06	4.04	LV	CELLSTATES	vFB4	control_TTN	12	18
KCNAB1	1.26	0.000127	0.176	0.535	7.11	29.2	1.96e-06	3.9	LV	CELLSTATES	vFB4	control_TTN	12	18
PDGFA	1.26	0.00388	0.0224	0.0693	4.47	16.3	0.00019	2.41	LV	CELLSTATES	vFB4	control_TTN	12	18
UTRN	1.26	5.72e-09	0.767	2.33	9.15	84.9	2.97e-12	8.24	LV	CELLSTATES	vFB4	control_TTN	12	18
LINC01807	1.25	0.0169	0.0304	0.0825	4.8	11.3	0.00148	1.77	LV	CELLSTATES	vFB4	control_TTN	12	18
NAA11	1.25	0.0374	0.0841	0.221	6.01	8.86	0.00454	1.43	LV	CELLSTATES	vFB4	control_TTN	12	18
SHROOM3	1.25	5.4e-05	0.184	0.595	7.22	32.4	7e-07	4.27	LV	CELLSTATES	vFB4	control_TTN	12	18
TBX15	1.25	0.00087	0.0483	0.146	5.37	21.6	2.6e-05	3.06	LV	CELLSTATES	vFB4	control_TTN	12	18
AC078777.1	1.24	0.0274	0.0171	0.0474	4.23	9.78	0.00297	1.56	LV	CELLSTATES	vFB4	control_TTN	12	18
COLEC12	1.24	0.000205	0.371	1.05	8.04	27.3	3.56e-06	3.69	LV	CELLSTATES	vFB4	control_TTN	12	18
CRISPLD1	1.24	0.0135	0.0143	0.0425	3.98	12.1	0.00108	1.87	LV	CELLSTATES	vFB4	control_TTN	12	18
LINC00968	1.24	0.000482	0.0621	0.187	5.69	23.8	1.2e-05	3.32	LV	CELLSTATES	vFB4	control_TTN	12	18
MTSS1	1.24	0.00144	0.121	0.354	6.5	19.8	5e-05	2.84	LV	CELLSTATES	vFB4	control_TTN	12	18
PLCB4	1.24	0.000129	0.154	0.49	6.89	29.1	1.99e-06	3.89	LV	CELLSTATES	vFB4	control_TTN	12	18
SEPT11	1.24	4.7e-07	0.231	0.714	7.51	54.7	1.67e-09	6.33	LV	CELLSTATES	vFB4	control_TTN	12	18
SLC44A5	1.24	0.0208	0.00909	0.0348	3.71	10.7	0.00199	1.68	LV	CELLSTATES	vFB4	control_TTN	12	18
LRP4-AS1	1.23	0.0452	0.00801	0.0273	3.52	8.28	0.00592	1.34	LV	CELLSTATES	vFB4	control_TTN	12	18
WNT9A	1.22	0.000762	0.036	0.113	4.96	22.1	2.18e-05	3.12	LV	CELLSTATES	vFB4	control_TTN	12	18
CORIN	1.21	0.000316	0.0459	0.13	5.3	25.4	6.7e-06	3.5	LV	CELLSTATES	vFB4	control_TTN	12	18
RETREG1	1.21	4.05e-05	0.115	0.375	6.63	33.8	4.59e-07	4.39	LV	CELLSTATES	vFB4	control_TTN	12	18
TMEM44	1.21	0.00531	0.0168	0.0615	4.24	15.2	0.000291	2.27	LV	CELLSTATES	vFB4	control_TTN	12	18
ANXA3	1.2	0.0303	0.0134	0.0347	3.74	9.48	0.00341	1.52	LV	CELLSTATES	vFB4	control_TTN	12	18
ATP10D	1.2	1.37e-06	0.24	0.721	7.53	49.4	6.1e-09	5.86	LV	CELLSTATES	vFB4	control_TTN	12	18
EEF2K	1.2	8.86e-06	0.195	0.604	7.25	40.4	6.64e-08	5.05	LV	CELLSTATES	vFB4	control_TTN	12	18
GPCPD1	1.2	2.93e-06	0.187	0.497	7.05	45.6	1.63e-08	5.53	LV	CELLSTATES	vFB4	control_TTN	12	18
MYO1D	1.2	5.63e-07	0.231	0.728	7.49	53.8	2.09e-09	6.25	LV	CELLSTATES	vFB4	control_TTN	12	18
REPS2	1.2	0.0349	0.0102	0.0422	3.69	9.07	0.00411	1.46	LV	CELLSTATES	vFB4	control_TTN	12	18
HMGCLL1	1.19	5.58e-05	0.084	0.255	6.1	32.3	7.36e-07	4.25	LV	CELLSTATES	vFB4	control_TTN	12	18
AL162497.1	1.18	0.0381	0.00826	0.0275	3.59	8.8	0.00465	1.42	LV	CELLSTATES	vFB4	control_TTN	12	18
HEY1	1.18	0.0353	0.0157	0.0441	4.09	9.02	0.00421	1.45	LV	CELLSTATES	vFB4	control_TTN	12	18
HS6ST2	1.18	0.0309	0.0823	0.236	5.94	9.42	0.0035	1.51	LV	CELLSTATES	vFB4	control_TTN	12	18
MYO1E	1.18	3.04e-06	0.142	0.422	6.78	45.3	1.75e-08	5.52	LV	CELLSTATES	vFB4	control_TTN	12	18
SMAD7	1.18	0.00603	0.022	0.0681	4.38	14.8	0.000343	2.22	LV	CELLSTATES	vFB4	control_TTN	12	18
DOCK9-AS1	1.17	0.0497	0.00829	0.0274	3.62	7.98	0.00684	1.3	LV	CELLSTATES	vFB4	control_TTN	12	18
PLEKHH2	1.17	2.28e-07	0.329	0.967	7.97	58.9	6.25e-10	6.64	LV	CELLSTATES	vFB4	control_TTN	12	18
SFRP4	1.17	0.00933	0.0271	0.0762	4.69	13.3	0.000641	2.03	LV	CELLSTATES	vFB4	control_TTN	12	18
ARHGAP26	1.16	0.000473	0.344	1.11	8.07	23.8	1.17e-05	3.32	LV	CELLSTATES	vFB4	control_TTN	12	18
LMX1A	1.16	0.00032	0.0643	0.184	5.76	25.4	6.84e-06	3.49	LV	CELLSTATES	vFB4	control_TTN	12	18
WEE1	1.16	0.000224	0.0456	0.125	5.21	26.9	4.11e-06	3.65	LV	CELLSTATES	vFB4	control_TTN	12	18
BTBD8	1.15	4.7e-05	0.0821	0.242	6.04	33.1	5.75e-07	4.33	LV	CELLSTATES	vFB4	control_TTN	12	18
LINC00894	1.15	5.71e-07	0.171	0.502	7.01	53.5	2.25e-09	6.24	LV	CELLSTATES	vFB4	control_TTN	12	18
PIWIL4	1.15	4.45e-05	0.0568	0.165	5.56	33.4	5.14e-07	4.35	LV	CELLSTATES	vFB4	control_TTN	12	18
FMNL2	1.14	1.18e-06	0.723	2.17	9.05	50.2	4.98e-09	5.93	LV	CELLSTATES	vFB4	control_TTN	12	18
TCP11L2	1.14	5.35e-05	0.0581	0.165	5.55	32.5	6.9e-07	4.27	LV	CELLSTATES	vFB4	control_TTN	12	18
AL024474.2	1.13	0.0042	0.0692	0.179	5.66	16	0.000212	2.38	LV	CELLSTATES	vFB4	control_TTN	12	18
C11orf80	1.13	2.98e-05	0.224	0.584	7.3	35.1	3.07e-07	4.53	LV	CELLSTATES	vFB4	control_TTN	12	18
COL14A1	1.13	0.00723	0.0829	0.296	6.14	14.2	0.000437	2.14	LV	CELLSTATES	vFB4	control_TTN	12	18
KLF12	1.13	6.72e-08	0.663	1.9	8.9	66.9	1.05e-10	7.17	LV	CELLSTATES	vFB4	control_TTN	12	18
TEK	1.13	0.0103	0.0169	0.0446	4.08	13	0.000739	1.99	LV	CELLSTATES	vFB4	control_TTN	12	18
TMEM132C	1.13	0.0289	0.195	0.631	7.31	9.62	0.0032	1.54	LV	CELLSTATES	vFB4	control_TTN	12	18
AC007388.1	1.12	5.66e-07	0.152	0.461	6.91	53.6	2.18e-09	6.25	LV	CELLSTATES	vFB4	control_TTN	12	18
AKT3	1.12	2.1e-05	1.52	4.49	10.1	36.7	1.93e-07	4.68	LV	CELLSTATES	vFB4	control_TTN	12	18
LINC00511	1.12	0.0241	0.0207	0.071	4.37	10.2	0.00245	1.62	LV	CELLSTATES	vFB4	control_TTN	12	18
LMO7	1.12	0.000297	0.0491	0.161	5.46	25.7	6.05e-06	3.53	LV	CELLSTATES	vFB4	control_TTN	12	18
SCUBE2	1.12	0.00951	0.0167	0.0539	4.21	13.3	0.000656	2.02	LV	CELLSTATES	vFB4	control_TTN	12	18
AC108449.1	1.11	0.00297	0.0512	0.135	5.37	17.3	0.000128	2.53	LV	CELLSTATES	vFB4	control_TTN	12	18
AC233296.1	1.11	0.00727	0.0411	0.115	5.08	14.2	0.000441	2.14	LV	CELLSTATES	vFB4	control_TTN	12	18
ASPN	1.1	0.0072	0.142	0.33	6.57	14.3	0.000434	2.14	LV	CELLSTATES	vFB4	control_TTN	12	18
MAMDC2	1.1	0.00533	0.764	2.27	9.15	15.2	0.000293	2.27	LV	CELLSTATES	vFB4	control_TTN	12	18
PPP1R13L	1.1	0.00871	0.0277	0.0854	4.73	13.6	0.000578	2.06	LV	CELLSTATES	vFB4	control_TTN	12	18
SYTL3	1.1	0.00208	0.0272	0.0784	4.6	18.5	8.04e-05	2.68	LV	CELLSTATES	vFB4	control_TTN	12	18
UACA	1.1	4.7e-06	0.317	0.883	7.85	43.5	2.89e-08	5.33	LV	CELLSTATES	vFB4	control_TTN	12	18
AL353768.1	1.09	0.0113	0.0179	0.0552	4.23	12.7	0.000839	1.95	LV	CELLSTATES	vFB4	control_TTN	12	18
PPP2R2B	1.09	0.0131	0.0325	0.0924	4.87	12.2	0.00104	1.88	LV	CELLSTATES	vFB4	control_TTN	12	18
SPATA18	1.09	0.0347	0.0142	0.0463	3.98	9.09	0.00406	1.46	LV	CELLSTATES	vFB4	control_TTN	12	18
FOXP1	1.08	1.25e-07	0.787	2.18	9.12	62.2	2.97e-10	6.9	LV	CELLSTATES	vFB4	control_TTN	12	18
HTR4	1.08	0.0207	0.0807	0.236	6.07	10.7	0.00197	1.68	LV	CELLSTATES	vFB4	control_TTN	12	18
RCAN3	1.08	0.0435	0.015	0.0372	3.92	8.4	0.00561	1.36	LV	CELLSTATES	vFB4	control_TTN	12	18
AL034417.2	1.07	0.0076	0.0299	0.0781	4.76	14.1	0.000469	2.12	LV	CELLSTATES	vFB4	control_TTN	12	18
COBLL1	1.07	4.31e-06	0.229	0.617	7.38	43.8	2.62e-08	5.37	LV	CELLSTATES	vFB4	control_TTN	12	18
ENOX2	1.07	0.000276	0.373	1.08	8.12	26.1	5.41e-06	3.56	LV	CELLSTATES	vFB4	control_TTN	12	18
ZNF844	1.07	0.00386	0.0256	0.0724	4.59	16.3	0.000188	2.41	LV	CELLSTATES	vFB4	control_TTN	12	18
GALR1	1.06	0.0241	0.0402	0.12	5.07	10.2	0.00244	1.62	LV	CELLSTATES	vFB4	control_TTN	12	18
PHACTR1	1.06	2.29e-06	0.132	0.375	6.68	47	1.14e-08	5.64	LV	CELLSTATES	vFB4	control_TTN	12	18
ADCY7	1.05	0.000675	0.0671	0.177	5.64	22.5	1.86e-05	3.17	LV	CELLSTATES	vFB4	control_TTN	12	18
CHSY3	1.05	0.00356	0.231	0.646	7.39	16.7	0.000163	2.45	LV	CELLSTATES	vFB4	control_TTN	12	18
IRAK3	1.05	0.000181	0.408	1.07	8.12	27.8	3.03e-06	3.74	LV	CELLSTATES	vFB4	control_TTN	12	18
KCNC4	1.05	0.0255	0.0156	0.0412	3.99	10	0.00266	1.59	LV	CELLSTATES	vFB4	control_TTN	12	18
PIK3IP1	1.05	5.26e-05	0.059	0.17	5.59	32.5	6.75e-07	4.28	LV	CELLSTATES	vFB4	control_TTN	12	18
PRTG	1.05	0.00898	0.0314	0.0866	4.77	13.5	0.000602	2.05	LV	CELLSTATES	vFB4	control_TTN	12	18
RADIL	1.05	3.04e-06	0.105	0.278	6.3	45.3	1.76e-08	5.52	LV	CELLSTATES	vFB4	control_TTN	12	18
SORBS1	1.05	0.00057	0.319	0.893	7.86	23.2	1.47e-05	3.24	LV	CELLSTATES	vFB4	control_TTN	12	18
USP53	1.05	0.000305	0.924	2.56	9.33	25.6	6.4e-06	3.52	LV	CELLSTATES	vFB4	control_TTN	12	18
DPH6-DT	1.04	0.000317	0.0897	0.238	6.03	25.4	6.76e-06	3.5	LV	CELLSTATES	vFB4	control_TTN	12	18
GRB10	1.04	9.13e-05	0.253	0.692	7.49	30.4	1.33e-06	4.04	LV	CELLSTATES	vFB4	control_TTN	12	18
LINC01197	1.04	0.0364	0.0215	0.0627	4.35	8.93	0.00438	1.44	LV	CELLSTATES	vFB4	control_TTN	12	18
NCKAP5	1.04	0.00144	0.13	0.368	6.55	19.8	5.01e-05	2.84	LV	CELLSTATES	vFB4	control_TTN	12	18
PLCE1	1.04	0.000777	0.183	0.461	6.99	22	2.23e-05	3.11	LV	CELLSTATES	vFB4	control_TTN	12	18
PTPN3	1.04	0.00879	0.0214	0.0628	4.35	13.5	0.000585	2.06	LV	CELLSTATES	vFB4	control_TTN	12	18
RASAL2	1.04	0.000681	0.416	1.08	8.07	22.5	1.88e-05	3.17	LV	CELLSTATES	vFB4	control_TTN	12	18
TBC1D1	1.04	4.05e-05	0.0957	0.255	6.14	33.8	4.53e-07	4.39	LV	CELLSTATES	vFB4	control_TTN	12	18
WIPF3	1.04	0.0415	0.014	0.0501	3.97	8.54	0.00525	1.38	LV	CELLSTATES	vFB4	control_TTN	12	18
ZFYVE28	1.04	0.000288	0.0383	0.113	5.03	25.9	5.81e-06	3.54	LV	CELLSTATES	vFB4	control_TTN	12	18
ZNF471	1.04	0.00107	0.0455	0.122	5.11	20.8	3.39e-05	2.97	LV	CELLSTATES	vFB4	control_TTN	12	18
AC025211.1	1.03	0.0254	0.0135	0.0409	3.84	10	0.00264	1.59	LV	CELLSTATES	vFB4	control_TTN	12	18
ADAMTS3	1.03	0.00973	0.0218	0.0548	4.33	13.2	0.000676	2.01	LV	CELLSTATES	vFB4	control_TTN	12	18
AL445250.1	1.03	0.00139	0.253	0.702	7.54	19.9	4.73e-05	2.86	LV	CELLSTATES	vFB4	control_TTN	12	18
BMP6	1.03	0.0309	0.0277	0.0761	4.67	9.42	0.0035	1.51	LV	CELLSTATES	vFB4	control_TTN	12	18
GAB1	1.03	2.38e-06	0.302	0.803	7.71	46.6	1.25e-08	5.62	LV	CELLSTATES	vFB4	control_TTN	12	18
ISPD	1.03	4.31e-05	0.112	0.288	6.37	33.5	4.96e-07	4.37	LV	CELLSTATES	vFB4	control_TTN	12	18
LTBP2	1.03	0.00489	0.259	0.603	7.4	15.5	0.000264	2.31	LV	CELLSTATES	vFB4	control_TTN	12	18
MED13L	1.03	2.94e-06	1.01	2.78	9.46	45.5	1.66e-08	5.53	LV	CELLSTATES	vFB4	control_TTN	12	18
N4BP2L1	1.03	3.61e-05	0.0931	0.276	6.2	34.3	3.96e-07	4.44	LV	CELLSTATES	vFB4	control_TTN	12	18
PLSCR4	1.03	2.18e-05	0.334	0.825	7.81	36.5	2.04e-07	4.66	LV	CELLSTATES	vFB4	control_TTN	12	18
ROR1	1.03	1.35e-05	0.298	0.775	7.67	38.6	1.12e-07	4.87	LV	CELLSTATES	vFB4	control_TTN	12	18
SLC46A3	1.03	0.00262	0.0602	0.156	5.59	17.7	0.000109	2.58	LV	CELLSTATES	vFB4	control_TTN	12	18
CDH13	1.02	0.000208	0.0997	0.287	6.2	27.2	3.66e-06	3.68	LV	CELLSTATES	vFB4	control_TTN	12	18
CDH2	1.02	0.00843	0.0657	0.174	5.63	13.7	0.000551	2.07	LV	CELLSTATES	vFB4	control_TTN	12	18
SULT1C4	1.02	0.0109	0.0264	0.0679	4.53	12.8	0.000789	1.96	LV	CELLSTATES	vFB4	control_TTN	12	18
ZBTB16	1.02	0.0388	1.75	5.01	10.2	8.74	0.00478	1.41	LV	CELLSTATES	vFB4	control_TTN	12	18
AF121898.1	1.01	0.0281	0.0213	0.0594	4.3	9.72	0.00305	1.55	LV	CELLSTATES	vFB4	control_TTN	12	18
MTURN	1.01	0.00136	0.0528	0.15	5.45	20	4.58e-05	2.87	LV	CELLSTATES	vFB4	control_TTN	12	18
RNF115	1.01	8.86e-06	0.342	0.924	7.93	40.4	6.62e-08	5.05	LV	CELLSTATES	vFB4	control_TTN	12	18
RNF144A	1.01	0.00158	0.159	0.412	6.83	19.5	5.6e-05	2.8	LV	CELLSTATES	vFB4	control_TTN	12	18
CLMN	1	0.000851	0.139	0.375	6.61	21.7	2.52e-05	3.07	LV	CELLSTATES	vFB4	control_TTN	12	18
PPIL6	0.999	0.00468	0.0475	0.123	5.3	15.7	0.000244	2.33	LV	CELLSTATES	vFB4	control_TTN	12	18
SNHG22	0.999	0.000847	0.0537	0.142	5.38	21.7	2.5e-05	3.07	LV	CELLSTATES	vFB4	control_TTN	12	18
FAM66C	0.992	0.00827	0.0267	0.0794	4.56	13.7	0.000536	2.08	LV	CELLSTATES	vFB4	control_TTN	12	18
LAMB1	0.99	0.00195	1.07	2.88	9.52	18.8	7.38e-05	2.71	LV	CELLSTATES	vFB4	control_TTN	12	18
ATL1	0.988	0.000334	0.0605	0.149	5.49	25.3	7.16e-06	3.48	LV	CELLSTATES	vFB4	control_TTN	12	18
RAP1GAP2	0.985	0.00461	0.0386	0.107	5.05	15.7	0.00024	2.34	LV	CELLSTATES	vFB4	control_TTN	12	18
TMEM9B-AS1	0.984	0.032	0.0178	0.0491	4.19	9.32	0.00366	1.49	LV	CELLSTATES	vFB4	control_TTN	12	18
CCDC102B	0.982	0.0014	0.116	0.313	6.43	19.9	4.81e-05	2.85	LV	CELLSTATES	vFB4	control_TTN	12	18
CSAD	0.982	0.000336	0.111	0.268	6.26	25.2	7.22e-06	3.47	LV	CELLSTATES	vFB4	control_TTN	12	18
LINC01588	0.982	0.0269	0.0161	0.0464	4.02	9.85	0.00288	1.57	LV	CELLSTATES	vFB4	control_TTN	12	18
SEMA5A	0.981	0.0161	0.0301	0.0767	4.57	11.5	0.00137	1.79	LV	CELLSTATES	vFB4	control_TTN	12	18
ERRFI1	0.98	0.00668	0.114	0.288	6.37	14.5	0.000393	2.18	LV	CELLSTATES	vFB4	control_TTN	12	18
TENM4	0.979	0.00227	0.163	0.405	6.84	18.2	9.16e-05	2.64	LV	CELLSTATES	vFB4	control_TTN	12	18
ABLIM1	0.977	4.58e-05	0.786	2.1	9.11	33.2	5.48e-07	4.34	LV	CELLSTATES	vFB4	control_TTN	12	18
TP53INP1	0.975	0.00481	0.0321	0.0789	4.67	15.6	0.000256	2.32	LV	CELLSTATES	vFB4	control_TTN	12	18
SYNE1	0.97	1.84e-06	0.63	1.57	8.72	48.1	8.59e-09	5.74	LV	CELLSTATES	vFB4	control_TTN	12	18
TLR5	0.97	0.0396	0.0181	0.0472	4.09	8.69	0.00489	1.4	LV	CELLSTATES	vFB4	control_TTN	12	18
ETV5	0.969	0.00134	0.0456	0.111	5.17	20.1	4.48e-05	2.87	LV	CELLSTATES	vFB4	control_TTN	12	18
COL4A2	0.967	0.00479	1.11	2.94	9.55	15.6	0.000254	2.32	LV	CELLSTATES	vFB4	control_TTN	12	18
C9orf3	0.966	1.82e-05	0.844	2.01	9.11	37.4	1.58e-07	4.74	LV	CELLSTATES	vFB4	control_TTN	12	18
AL356481.1	0.962	0.00827	0.0282	0.0731	4.58	13.7	0.000535	2.08	LV	CELLSTATES	vFB4	control_TTN	12	18
IGSF11	0.961	0.0281	0.0271	0.0625	4.43	9.71	0.00306	1.55	LV	CELLSTATES	vFB4	control_TTN	12	18
PIK3CA	0.961	6.58e-06	0.222	0.572	7.29	41.9	4.49e-08	5.18	LV	CELLSTATES	vFB4	control_TTN	12	18
ANKRD28	0.959	0.000153	0.182	0.454	7.01	28.4	2.48e-06	3.81	LV	CELLSTATES	vFB4	control_TTN	12	18
TMEM144	0.959	0.00356	0.13	0.34	6.51	16.7	0.000163	2.45	LV	CELLSTATES	vFB4	control_TTN	12	18
BNIP3L	0.958	1.45e-05	0.611	1.61	8.72	38.2	1.24e-07	4.84	LV	CELLSTATES	vFB4	control_TTN	12	18
IQGAP2	0.958	0.008	0.0627	0.149	5.52	13.9	0.000506	2.1	LV	CELLSTATES	vFB4	control_TTN	12	18
HSD17B7	0.957	0.00415	0.0332	0.0899	4.83	16.1	0.000208	2.38	LV	CELLSTATES	vFB4	control_TTN	12	18
LINC00632	0.957	1.41e-05	0.103	0.256	6.23	38.4	1.18e-07	4.85	LV	CELLSTATES	vFB4	control_TTN	12	18
PROSER2	0.956	0.00395	0.0297	0.0763	4.66	16.3	0.000194	2.4	LV	CELLSTATES	vFB4	control_TTN	12	18
AP001528.2	0.955	0.000142	0.167	0.435	6.95	28.7	2.26e-06	3.85	LV	CELLSTATES	vFB4	control_TTN	12	18
TNS3	0.955	0.000877	0.133	0.315	6.52	21.5	2.64e-05	3.06	LV	CELLSTATES	vFB4	control_TTN	12	18
TRIO	0.954	2.29e-05	0.745	1.84	8.93	36.3	2.18e-07	4.64	LV	CELLSTATES	vFB4	control_TTN	12	18
NHSL2	0.951	0.00262	0.0695	0.174	5.68	17.7	0.000109	2.58	LV	CELLSTATES	vFB4	control_TTN	12	18
HLX-AS1	0.95	0.0215	0.046	0.114	5.14	10.6	0.00209	1.67	LV	CELLSTATES	vFB4	control_TTN	12	18
POC1B-AS1	0.95	0.000448	0.0465	0.119	5.23	24	1.09e-05	3.35	LV	CELLSTATES	vFB4	control_TTN	12	18
OSBPL6	0.947	0.000227	0.133	0.335	6.56	26.8	4.24e-06	3.64	LV	CELLSTATES	vFB4	control_TTN	12	18
AC097534.2	0.946	0.00532	0.0342	0.0789	4.76	15.2	0.000292	2.27	LV	CELLSTATES	vFB4	control_TTN	12	18
ITGA9	0.946	0.000348	0.177	0.489	7.06	25	7.72e-06	3.46	LV	CELLSTATES	vFB4	control_TTN	12	18
KLF8	0.946	0.00034	0.0514	0.125	5.3	25.1	7.47e-06	3.47	LV	CELLSTATES	vFB4	control_TTN	12	18
ATP9A	0.945	6.77e-06	0.127	0.327	6.54	41.7	4.72e-08	5.17	LV	CELLSTATES	vFB4	control_TTN	12	18
COLGALT2	0.944	0.000621	0.168	0.419	6.85	22.8	1.66e-05	3.21	LV	CELLSTATES	vFB4	control_TTN	12	18
ZNF793	0.943	0.013	0.027	0.0719	4.46	12.2	0.00102	1.89	LV	CELLSTATES	vFB4	control_TTN	12	18
KLHL3	0.94	0.00563	0.027	0.0709	4.59	15.1	0.000314	2.25	LV	CELLSTATES	vFB4	control_TTN	12	18
PPP1CB	0.939	0.0011	0.182	0.449	6.96	20.7	3.53e-05	2.96	LV	CELLSTATES	vFB4	control_TTN	12	18
FHIT	0.938	0.000176	0.457	1.18	8.28	27.9	2.93e-06	3.75	LV	CELLSTATES	vFB4	control_TTN	12	18
NHS	0.937	0.000276	0.124	0.333	6.53	26.1	5.4e-06	3.56	LV	CELLSTATES	vFB4	control_TTN	12	18
TMEM159	0.937	0.0164	0.0409	0.0798	4.81	11.5	0.0014	1.79	LV	CELLSTATES	vFB4	control_TTN	12	18
HEG1	0.933	0.000661	0.174	0.448	6.9	22.6	1.81e-05	3.18	LV	CELLSTATES	vFB4	control_TTN	12	18
HERC3	0.929	0.00358	0.0414	0.11	5.08	16.7	0.000165	2.45	LV	CELLSTATES	vFB4	control_TTN	12	18
IGF1R	0.929	0.000303	0.733	1.8	8.91	25.6	6.33e-06	3.52	LV	CELLSTATES	vFB4	control_TTN	12	18
ASAP1	0.926	4.62e-05	0.39	0.971	8.03	33.2	5.55e-07	4.34	LV	CELLSTATES	vFB4	control_TTN	12	18
COL8A1	0.926	0.000402	1.23	2.78	9.62	24.5	9.41e-06	3.4	LV	CELLSTATES	vFB4	control_TTN	12	18
ADAMTS6	0.925	0.0228	0.401	0.753	7.85	10.4	0.00226	1.64	LV	CELLSTATES	vFB4	control_TTN	12	18
ITGB8	0.925	0.00605	0.0701	0.171	5.69	14.8	0.000346	2.22	LV	CELLSTATES	vFB4	control_TTN	12	18
PREX2	0.923	0.0014	0.231	0.601	7.32	19.9	4.82e-05	2.85	LV	CELLSTATES	vFB4	control_TTN	12	18
MTUS1	0.922	0.000213	0.791	1.99	9.05	27.1	3.85e-06	3.67	LV	CELLSTATES	vFB4	control_TTN	12	18
ABAT	0.921	0.0138	0.0312	0.0911	4.77	12	0.00111	1.86	LV	CELLSTATES	vFB4	control_TTN	12	18
GATA6	0.92	0.000133	0.189	0.457	6.98	29	2.09e-06	3.88	LV	CELLSTATES	vFB4	control_TTN	12	18
PQLC1	0.919	0.0405	0.0274	0.0587	4.38	8.62	0.00506	1.39	LV	CELLSTATES	vFB4	control_TTN	12	18
ZADH2	0.919	0.00034	0.0526	0.124	5.25	25.1	7.48e-06	3.47	LV	CELLSTATES	vFB4	control_TTN	12	18
COL4A1	0.915	0.0125	0.847	2.13	9.11	12.3	0.000968	1.9	LV	CELLSTATES	vFB4	control_TTN	12	18
ZBED8	0.915	0.05	0.0141	0.0347	3.85	7.96	0.00689	1.3	LV	CELLSTATES	vFB4	control_TTN	12	18
ADAM15	0.914	0.0132	0.0306	0.0844	4.74	12.1	0.00105	1.88	LV	CELLSTATES	vFB4	control_TTN	12	18
INPP5A	0.91	0.0036	0.0564	0.141	5.41	16.6	0.000167	2.44	LV	CELLSTATES	vFB4	control_TTN	12	18
AL357153.2	0.908	0.00603	0.0655	0.148	5.5	14.8	0.000342	2.22	LV	CELLSTATES	vFB4	control_TTN	12	18
STYXL1	0.908	0.00477	0.0359	0.104	4.86	15.6	0.000253	2.32	LV	CELLSTATES	vFB4	control_TTN	12	18
CLCN4	0.907	0.0241	0.0311	0.0797	4.78	10.2	0.00245	1.62	LV	CELLSTATES	vFB4	control_TTN	12	18
HERC5	0.903	0.036	0.0173	0.0492	4.12	8.96	0.00432	1.44	LV	CELLSTATES	vFB4	control_TTN	12	18
SYNPO2	0.902	0.000926	1.05	2.48	9.41	21.4	2.82e-05	3.03	LV	CELLSTATES	vFB4	control_TTN	12	18
LINC00882	0.901	0.000212	0.248	0.572	7.33	27.2	3.75e-06	3.67	LV	CELLSTATES	vFB4	control_TTN	12	18
SLC25A45	0.9	0.00843	0.0565	0.141	5.37	13.7	0.000551	2.07	LV	CELLSTATES	vFB4	control_TTN	12	18
JCAD	0.898	0.0119	0.038	0.0919	5.03	12.5	0.000898	1.92	LV	CELLSTATES	vFB4	control_TTN	12	18
ZNF83	0.896	2.29e-06	0.355	0.841	7.89	47	1.14e-08	5.64	LV	CELLSTATES	vFB4	control_TTN	12	18
IPMK	0.895	0.00103	0.0771	0.184	5.83	21	3.22e-05	2.99	LV	CELLSTATES	vFB4	control_TTN	12	18
SESN1	0.894	9.76e-05	0.264	0.633	7.48	30.2	1.43e-06	4.01	LV	CELLSTATES	vFB4	control_TTN	12	18
PTPN9	0.892	0.000215	0.293	0.73	7.64	27	3.91e-06	3.67	LV	CELLSTATES	vFB4	control_TTN	12	18
SIPA1L1	0.892	0.003	0.104	0.24	6.11	17.3	0.00013	2.52	LV	CELLSTATES	vFB4	control_TTN	12	18
GPI	0.89	0.000249	0.112	0.292	6.36	26.4	4.79e-06	3.6	LV	CELLSTATES	vFB4	control_TTN	12	18
ICA1L	0.89	0.0255	0.172	0.425	6.88	10	0.00266	1.59	LV	CELLSTATES	vFB4	control_TTN	12	18
ZNF273	0.89	0.00214	0.0391	0.098	4.96	18.4	8.31e-05	2.67	LV	CELLSTATES	vFB4	control_TTN	12	18
SLX4IP	0.888	0.000403	0.0823	0.199	5.87	24.4	9.47e-06	3.39	LV	CELLSTATES	vFB4	control_TTN	12	18
FAM214A	0.887	0.0014	0.213	0.502	7.14	19.9	4.82e-05	2.85	LV	CELLSTATES	vFB4	control_TTN	12	18
KLF7	0.885	0.000109	0.276	0.642	7.5	29.7	1.64e-06	3.96	LV	CELLSTATES	vFB4	control_TTN	12	18
AC113383.1	0.884	0.0123	0.0413	0.111	5.07	12.4	0.000933	1.91	LV	CELLSTATES	vFB4	control_TTN	12	18
PDZD2	0.884	7.02e-05	0.732	1.75	8.91	31.4	9.54e-07	4.15	LV	CELLSTATES	vFB4	control_TTN	12	18
FIGN	0.883	0.0014	0.181	0.447	6.98	19.9	4.81e-05	2.85	LV	CELLSTATES	vFB4	control_TTN	12	18
ASAP2	0.882	2.06e-05	0.459	1.08	8.22	36.8	1.86e-07	4.69	LV	CELLSTATES	vFB4	control_TTN	12	18
KITLG	0.881	0.045	0.0213	0.0613	4.35	8.3	0.00588	1.35	LV	CELLSTATES	vFB4	control_TTN	12	18
PCMTD2	0.881	0.000245	0.112	0.253	6.2	26.5	4.68e-06	3.61	LV	CELLSTATES	vFB4	control_TTN	12	18
DYRK2	0.88	0.0123	0.0635	0.132	5.45	12.4	0.000945	1.91	LV	CELLSTATES	vFB4	control_TTN	12	18
USP40	0.88	6.38e-05	0.137	0.339	6.64	31.8	8.51e-07	4.2	LV	CELLSTATES	vFB4	control_TTN	12	18
AC091948.1	0.879	0.00378	0.0592	0.142	5.42	16.4	0.000182	2.42	LV	CELLSTATES	vFB4	control_TTN	12	18
AC027117.2	0.878	0.00187	0.0783	0.193	5.79	18.9	6.98e-05	2.73	LV	CELLSTATES	vFB4	control_TTN	12	18
KCNIP3	0.878	0.00873	0.035	0.0737	4.72	13.6	0.00058	2.06	LV	CELLSTATES	vFB4	control_TTN	12	18
RFTN2	0.876	0.000415	0.299	0.724	7.66	24.3	9.84e-06	3.38	LV	CELLSTATES	vFB4	control_TTN	12	18
ANKRD36C	0.875	0.000298	0.134	0.329	6.5	25.7	6.09e-06	3.53	LV	CELLSTATES	vFB4	control_TTN	12	18
ATG10	0.875	0.000107	0.193	0.456	6.98	29.8	1.59e-06	3.97	LV	CELLSTATES	vFB4	control_TTN	12	18
RANBP17	0.875	0.00193	0.105	0.245	6.2	18.8	7.29e-05	2.71	LV	CELLSTATES	vFB4	control_TTN	12	18
ICK	0.872	0.00323	0.042	0.106	4.99	17	0.000145	2.49	LV	CELLSTATES	vFB4	control_TTN	12	18
CASTOR3	0.87	0.0017	0.0795	0.181	5.78	19.2	6.17e-05	2.77	LV	CELLSTATES	vFB4	control_TTN	12	18
NPAS3	0.869	0.000284	0.641	1.53	8.7	25.9	5.7e-06	3.55	LV	CELLSTATES	vFB4	control_TTN	12	18
OSBPL10	0.869	0.00218	0.144	0.335	6.62	18.3	8.6e-05	2.66	LV	CELLSTATES	vFB4	control_TTN	12	18
STK38	0.869	3.6e-05	0.265	0.646	7.47	34.3	3.93e-07	4.44	LV	CELLSTATES	vFB4	control_TTN	12	18
SOX13	0.868	0.0169	0.04	0.107	5.02	11.4	0.00148	1.77	LV	CELLSTATES	vFB4	control_TTN	12	18
SYNE2	0.868	0.00396	0.0731	0.173	5.77	16.2	0.000195	2.4	LV	CELLSTATES	vFB4	control_TTN	12	18
PLEKHA1	0.867	0.000577	0.101	0.239	6.11	23.1	1.5e-05	3.24	LV	CELLSTATES	vFB4	control_TTN	12	18
LINC00886	0.866	0.00346	0.0624	0.143	5.52	16.8	0.000157	2.46	LV	CELLSTATES	vFB4	control_TTN	12	18
SIRT5	0.866	0.0102	0.0293	0.0752	4.6	13	0.000726	1.99	LV	CELLSTATES	vFB4	control_TTN	12	18
GLI3	0.864	0.00022	0.268	0.583	7.37	27	4.02e-06	3.66	LV	CELLSTATES	vFB4	control_TTN	12	18
NNMT	0.862	0.0401	0.744	1.88	8.92	8.65	0.005	1.4	LV	CELLSTATES	vFB4	control_TTN	12	18
THBS4	0.862	0.0123	0.0905	0.209	5.96	12.4	0.000948	1.91	LV	CELLSTATES	vFB4	control_TTN	12	18
CTDSPL	0.86	0.00101	0.251	0.6	7.37	21.1	3.13e-05	3	LV	CELLSTATES	vFB4	control_TTN	12	18
GHR	0.86	0.00418	0.343	0.785	7.78	16.1	0.00021	2.38	LV	CELLSTATES	vFB4	control_TTN	12	18
SYT17	0.86	0.00097	0.0483	0.122	5.24	21.2	2.98e-05	3.01	LV	CELLSTATES	vFB4	control_TTN	12	18
FAM210B	0.859	0.0207	0.0233	0.0538	4.21	10.7	0.00197	1.68	LV	CELLSTATES	vFB4	control_TTN	12	18
NINJ2	0.857	0.00272	0.138	0.333	6.64	17.6	0.000114	2.57	LV	CELLSTATES	vFB4	control_TTN	12	18
GPR137B	0.855	0.00281	0.0654	0.16	5.66	17.5	0.00012	2.55	LV	CELLSTATES	vFB4	control_TTN	12	18
B3GALNT1	0.854	0.0397	0.0298	0.0701	4.66	8.68	0.00491	1.4	LV	CELLSTATES	vFB4	control_TTN	12	18
AP000943.3	0.853	0.0106	0.0534	0.134	5.41	12.9	0.000767	1.97	LV	CELLSTATES	vFB4	control_TTN	12	18
SOCS2	0.852	0.022	0.0322	0.0705	4.64	10.5	0.00214	1.66	LV	CELLSTATES	vFB4	control_TTN	12	18
KIAA1324L	0.851	0.00477	0.0774	0.168	5.69	15.6	0.000253	2.32	LV	CELLSTATES	vFB4	control_TTN	12	18
RIMKLB	0.851	0.000284	0.153	0.371	6.75	25.9	5.66e-06	3.55	LV	CELLSTATES	vFB4	control_TTN	12	18
FREM1	0.85	0.022	0.36	0.853	7.9	10.5	0.00215	1.66	LV	CELLSTATES	vFB4	control_TTN	12	18
SLC22A15	0.85	0.00156	0.151	0.347	6.64	19.6	5.47e-05	2.81	LV	CELLSTATES	vFB4	control_TTN	12	18
EDIL3	0.847	0.00765	0.183	0.462	7.03	14	0.000476	2.12	LV	CELLSTATES	vFB4	control_TTN	12	18
ADAMTS9-AS2	0.846	0.013	0.189	0.497	7.06	12.2	0.00103	1.88	LV	CELLSTATES	vFB4	control_TTN	12	18
PODN	0.842	0.00956	0.187	0.482	7.07	13.2	0.000663	2.02	LV	CELLSTATES	vFB4	control_TTN	12	18
BCL7A	0.839	0.0472	0.0228	0.0572	4.3	8.14	0.00635	1.33	LV	CELLSTATES	vFB4	control_TTN	12	18
FGD5	0.839	0.00111	0.109	0.252	6.27	20.7	3.58e-05	2.96	LV	CELLSTATES	vFB4	control_TTN	12	18
TMEM204	0.837	0.00195	0.121	0.26	6.3	18.7	7.39e-05	2.71	LV	CELLSTATES	vFB4	control_TTN	12	18
LMCD1-AS1	0.836	0.0101	0.123	0.265	6.29	13.1	0.000713	2	LV	CELLSTATES	vFB4	control_TTN	12	18
TRPC6	0.836	0.0411	0.0325	0.0714	4.69	8.57	0.00518	1.39	LV	CELLSTATES	vFB4	control_TTN	12	18
AC114763.1	0.832	0.0123	0.051	0.129	5.33	12.4	0.000944	1.91	LV	CELLSTATES	vFB4	control_TTN	12	18
CARMIL1	0.832	0.00034	1.06	2.57	9.43	25.2	7.41e-06	3.47	LV	CELLSTATES	vFB4	control_TTN	12	18
DYNC2LI1	0.831	0.000224	0.14	0.339	6.62	26.9	4.15e-06	3.65	LV	CELLSTATES	vFB4	control_TTN	12	18
C5	0.83	0.0125	0.0415	0.111	5.04	12.4	0.000959	1.9	LV	CELLSTATES	vFB4	control_TTN	12	18
NEO1	0.83	0.000476	0.15	0.344	6.68	23.8	1.18e-05	3.32	LV	CELLSTATES	vFB4	control_TTN	12	18
HACE1	0.829	0.000857	0.0846	0.204	5.9	21.6	2.56e-05	3.07	LV	CELLSTATES	vFB4	control_TTN	12	18
PRMT7	0.829	0.0211	0.0381	0.0943	4.92	10.6	0.00203	1.68	LV	CELLSTATES	vFB4	control_TTN	12	18
TBC1D19	0.828	3.31e-05	0.18	0.439	6.96	34.6	3.56e-07	4.48	LV	CELLSTATES	vFB4	control_TTN	12	18
AC010542.3	0.827	0.0209	0.0396	0.0913	4.91	10.7	0.002	1.68	LV	CELLSTATES	vFB4	control_TTN	12	18
CSRNP3	0.827	0.000609	0.15	0.321	6.6	22.9	1.61e-05	3.22	LV	CELLSTATES	vFB4	control_TTN	12	18
MLLT3	0.826	0.00093	0.221	0.509	7.19	21.3	2.84e-05	3.03	LV	CELLSTATES	vFB4	control_TTN	12	18
ZDHHC21	0.826	0.00251	0.143	0.315	6.53	17.9	0.000104	2.6	LV	CELLSTATES	vFB4	control_TTN	12	18
ITPR3	0.825	0.000348	0.139	0.315	6.55	25	7.73e-06	3.46	LV	CELLSTATES	vFB4	control_TTN	12	18
RMND5A	0.824	0.00363	0.0692	0.164	5.66	16.6	0.000172	2.44	LV	CELLSTATES	vFB4	control_TTN	12	18
DPYSL3	0.822	0.00489	0.318	0.712	7.68	15.5	0.000264	2.31	LV	CELLSTATES	vFB4	control_TTN	12	18
DERA	0.821	0.0003	0.154	0.348	6.67	25.7	6.22e-06	3.52	LV	CELLSTATES	vFB4	control_TTN	12	18
PLA2R1	0.821	0.000227	0.106	0.247	6.18	26.8	4.22e-06	3.64	LV	CELLSTATES	vFB4	control_TTN	12	18
PHLPP2	0.819	0.00122	0.0729	0.174	5.71	20.4	4.04e-05	2.91	LV	CELLSTATES	vFB4	control_TTN	12	18
PRKCE	0.819	0.000524	0.443	1.04	8.21	23.5	1.32e-05	3.28	LV	CELLSTATES	vFB4	control_TTN	12	18
APBB2	0.818	0.000805	0.628	1.43	8.65	21.9	2.33e-05	3.09	LV	CELLSTATES	vFB4	control_TTN	12	18
PNMA2	0.818	0.0412	0.0229	0.0547	4.34	8.56	0.00519	1.39	LV	CELLSTATES	vFB4	control_TTN	12	18
PTPRG	0.818	0.00512	2.6	6.39	10.7	15.3	0.000278	2.29	LV	CELLSTATES	vFB4	control_TTN	12	18
SYTL4	0.818	0.00571	0.178	0.409	6.89	15	0.000319	2.24	LV	CELLSTATES	vFB4	control_TTN	12	18
DOCK5	0.817	0.0421	0.461	1.11	8.23	8.51	0.00533	1.38	LV	CELLSTATES	vFB4	control_TTN	12	18
SLC12A6	0.815	0.000624	0.101	0.217	6.06	22.8	1.68e-05	3.2	LV	CELLSTATES	vFB4	control_TTN	12	18
FAT4	0.814	0.00179	0.212	0.463	7.07	19.1	6.55e-05	2.75	LV	CELLSTATES	vFB4	control_TTN	12	18
FNIP2	0.814	0.00361	0.203	0.458	7.02	16.6	0.000171	2.44	LV	CELLSTATES	vFB4	control_TTN	12	18
NDE1	0.814	0.00046	0.124	0.274	6.39	23.9	1.12e-05	3.34	LV	CELLSTATES	vFB4	control_TTN	12	18
TM7SF3	0.814	0.000838	0.129	0.292	6.44	21.7	2.46e-05	3.08	LV	CELLSTATES	vFB4	control_TTN	12	18
TUBGCP6	0.814	0.0449	0.02	0.0492	4.21	8.3	0.00587	1.35	LV	CELLSTATES	vFB4	control_TTN	12	18
A2ML1-AS1	0.812	0.00162	0.107	0.255	6.29	19.4	5.84e-05	2.79	LV	CELLSTATES	vFB4	control_TTN	12	18
AC009269.2	0.812	0.022	0.0393	0.0952	4.96	10.5	0.00216	1.66	LV	CELLSTATES	vFB4	control_TTN	12	18
RNF217	0.812	0.00209	0.131	0.296	6.43	18.5	8.08e-05	2.68	LV	CELLSTATES	vFB4	control_TTN	12	18
ERCC6	0.811	0.0113	0.0594	0.135	5.39	12.7	0.000837	1.95	LV	CELLSTATES	vFB4	control_TTN	12	18
DOCK11	0.808	0.000212	0.148	0.355	6.73	27.1	3.79e-06	3.67	LV	CELLSTATES	vFB4	control_TTN	12	18
EHD4	0.807	0.0165	0.0465	0.0969	5.06	11.4	0.00142	1.78	LV	CELLSTATES	vFB4	control_TTN	12	18
FAM13A	0.807	0.00144	0.364	0.86	7.87	19.8	5.02e-05	2.84	LV	CELLSTATES	vFB4	control_TTN	12	18
POC1B	0.807	0.00285	0.089	0.193	5.93	17.4	0.000122	2.54	LV	CELLSTATES	vFB4	control_TTN	12	18
TMEM71	0.804	0.0011	0.143	0.31	6.55	20.7	3.54e-05	2.96	LV	CELLSTATES	vFB4	control_TTN	12	18
INPP4A	0.802	0.00361	0.189	0.443	6.96	16.6	0.000171	2.44	LV	CELLSTATES	vFB4	control_TTN	12	18
SPSB1	0.802	0.00216	0.194	0.441	7	18.4	8.47e-05	2.66	LV	CELLSTATES	vFB4	control_TTN	12	18
AC105285.1	0.801	0.0413	0.025	0.0712	4.45	8.55	0.00522	1.38	LV	CELLSTATES	vFB4	control_TTN	12	18
EVL	0.801	0.000588	0.122	0.306	6.43	23.1	1.53e-05	3.23	LV	CELLSTATES	vFB4	control_TTN	12	18
MICAL2	0.801	0.0271	0.115	0.252	6.3	9.82	0.00292	1.57	LV	CELLSTATES	vFB4	control_TTN	12	18
BICD1	0.8	0.00524	0.338	0.717	7.68	15.3	0.000286	2.28	LV	CELLSTATES	vFB4	control_TTN	12	18
LMLN	0.8	0.0426	0.0251	0.0615	4.37	8.47	0.00543	1.37	LV	CELLSTATES	vFB4	control_TTN	12	18
C9orf84	0.799	0.0127	0.21	0.454	7.06	12.3	0.000988	1.9	LV	CELLSTATES	vFB4	control_TTN	12	18
AC009061.2	0.797	0.0274	0.0343	0.0871	4.77	9.79	0.00296	1.56	LV	CELLSTATES	vFB4	control_TTN	12	18
PCOLCE2	0.797	0.000688	1.78	3.75	10.1	22.4	1.92e-05	3.16	LV	CELLSTATES	vFB4	control_TTN	12	18
SH3GLB2	0.797	0.0196	0.0443	0.103	5.09	10.9	0.00181	1.71	LV	CELLSTATES	vFB4	control_TTN	12	18
FAM129A	0.796	0.00144	0.192	0.445	6.99	19.8	4.98e-05	2.84	LV	CELLSTATES	vFB4	control_TTN	12	18
MAP3K5	0.796	0.000506	0.365	0.879	7.9	23.6	1.27e-05	3.3	LV	CELLSTATES	vFB4	control_TTN	12	18
CAT	0.793	0.0136	0.0782	0.173	5.8	12.1	0.00109	1.87	LV	CELLSTATES	vFB4	control_TTN	12	18
CERS6	0.792	0.0386	0.051	0.105	5.05	8.76	0.00474	1.41	LV	CELLSTATES	vFB4	control_TTN	12	18
ITGB5	0.792	0.000212	0.304	0.659	7.55	27.1	3.79e-06	3.67	LV	CELLSTATES	vFB4	control_TTN	12	18
PTPRM	0.792	7.98e-05	0.55	1.26	8.45	30.9	1.11e-06	4.1	LV	CELLSTATES	vFB4	control_TTN	12	18
DOK6	0.791	0.000171	0.168	0.385	6.82	28	2.83e-06	3.77	LV	CELLSTATES	vFB4	control_TTN	12	18
RAD51B	0.791	0.000245	0.336	0.753	7.72	26.5	4.63e-06	3.61	LV	CELLSTATES	vFB4	control_TTN	12	18
PLEKHA2	0.789	0.00481	0.146	0.35	6.62	15.6	0.000256	2.32	LV	CELLSTATES	vFB4	control_TTN	12	18
AC007364.1	0.788	0.0282	0.0389	0.096	5.01	9.71	0.00307	1.55	LV	CELLSTATES	vFB4	control_TTN	12	18
CEP120	0.788	0.0076	0.0586	0.138	5.37	14.1	0.000472	2.12	LV	CELLSTATES	vFB4	control_TTN	12	18
EVI5	0.786	0.000163	0.71	1.48	8.73	28.2	2.65e-06	3.79	LV	CELLSTATES	vFB4	control_TTN	12	18
TPM1	0.786	0.000609	0.391	0.961	8.08	22.9	1.61e-05	3.22	LV	CELLSTATES	vFB4	control_TTN	12	18
PRSS23	0.785	0.00272	0.34	0.724	7.75	17.6	0.000115	2.57	LV	CELLSTATES	vFB4	control_TTN	12	18
DIXDC1	0.784	0.00166	0.093	0.202	5.96	19.3	6e-05	2.78	LV	CELLSTATES	vFB4	control_TTN	12	18
MBOAT2	0.782	0.00711	0.0442	0.105	5.14	14.3	0.000428	2.15	LV	CELLSTATES	vFB4	control_TTN	12	18
PIP4K2A	0.782	0.0029	0.338	0.817	7.81	17.4	0.000124	2.54	LV	CELLSTATES	vFB4	control_TTN	12	18
CD44	0.78	0.00839	0.11	0.256	6.22	13.7	0.000546	2.08	LV	CELLSTATES	vFB4	control_TTN	12	18
CRIM1	0.78	0.00346	0.0897	0.203	5.94	16.8	0.000157	2.46	LV	CELLSTATES	vFB4	control_TTN	12	18
LRMDA	0.779	0.00473	0.366	0.836	7.85	15.6	0.000248	2.33	LV	CELLSTATES	vFB4	control_TTN	12	18
RHOBTB3	0.776	0.0107	0.639	1.5	8.7	12.9	0.000776	1.97	LV	CELLSTATES	vFB4	control_TTN	12	18
UBAP1L	0.776	0.0159	0.0312	0.0786	4.63	11.6	0.00135	1.8	LV	CELLSTATES	vFB4	control_TTN	12	18
ULK2	0.776	0.00798	0.0795	0.174	5.73	13.9	0.000505	2.1	LV	CELLSTATES	vFB4	control_TTN	12	18
FCHO2	0.775	9.09e-05	0.241	0.525	7.25	30.4	1.31e-06	4.04	LV	CELLSTATES	vFB4	control_TTN	12	18
SLC43A1	0.775	0.0476	0.0288	0.0632	4.41	8.11	0.00642	1.32	LV	CELLSTATES	vFB4	control_TTN	12	18
ALDH6A1	0.774	0.0366	0.0379	0.0908	4.92	8.92	0.00441	1.44	LV	CELLSTATES	vFB4	control_TTN	12	18
DDAH1	0.773	0.0338	0.108	0.257	6.23	9.16	0.00394	1.47	LV	CELLSTATES	vFB4	control_TTN	12	18
PARD3B	0.773	0.000132	0.839	1.92	9.07	29	2.06e-06	3.88	LV	CELLSTATES	vFB4	control_TTN	12	18
DAAM2	0.772	0.0305	0.057	0.133	5.36	9.46	0.00344	1.52	LV	CELLSTATES	vFB4	control_TTN	12	18
GCNA	0.772	0.0255	0.0363	0.085	4.81	10	0.00266	1.59	LV	CELLSTATES	vFB4	control_TTN	12	18
ZNF235	0.771	0.00125	0.113	0.25	6.24	20.3	4.13e-05	2.9	LV	CELLSTATES	vFB4	control_TTN	12	18
REPS1	0.77	0.00152	0.276	0.623	7.47	19.6	5.3e-05	2.82	LV	CELLSTATES	vFB4	control_TTN	12	18
TGFB2	0.77	0.0142	0.087	0.203	5.93	11.9	0.00116	1.85	LV	CELLSTATES	vFB4	control_TTN	12	18
FGFR1OP2	0.769	0.000379	0.219	0.459	7.06	24.7	8.72e-06	3.42	LV	CELLSTATES	vFB4	control_TTN	12	18
KCTD3	0.769	0.00295	0.141	0.319	6.52	17.3	0.000127	2.53	LV	CELLSTATES	vFB4	control_TTN	12	18
PELI1	0.769	0.0036	0.0847	0.175	5.8	16.6	0.000168	2.44	LV	CELLSTATES	vFB4	control_TTN	12	18
FBXO32	0.768	0.0195	0.0575	0.113	5.21	10.9	0.00179	1.71	LV	CELLSTATES	vFB4	control_TTN	12	18
NECTIN3	0.767	0.000359	0.15	0.329	6.59	24.9	8.1e-06	3.44	LV	CELLSTATES	vFB4	control_TTN	12	18
SDCBP	0.766	0.00246	0.155	0.338	6.68	17.9	0.000101	2.61	LV	CELLSTATES	vFB4	control_TTN	12	18
SORBS3	0.766	0.00318	0.0743	0.164	5.7	17	0.000142	2.5	LV	CELLSTATES	vFB4	control_TTN	12	18
RALBP1	0.765	0.00215	0.113	0.246	6.24	18.4	8.36e-05	2.67	LV	CELLSTATES	vFB4	control_TTN	12	18
XPO1	0.765	0.000466	0.165	0.362	6.75	23.9	1.15e-05	3.33	LV	CELLSTATES	vFB4	control_TTN	12	18
CTTNBP2	0.764	0.0198	0.115	0.263	6.3	10.8	0.00185	1.7	LV	CELLSTATES	vFB4	control_TTN	12	18
DMTF1	0.763	0.00034	0.222	0.471	7.11	25.1	7.48e-06	3.47	LV	CELLSTATES	vFB4	control_TTN	12	18
TIAM1	0.761	0.0189	0.218	0.499	7.1	11	0.00171	1.72	LV	CELLSTATES	vFB4	control_TTN	12	18
CCDC7	0.759	0.000372	0.206	0.455	7.02	24.7	8.51e-06	3.43	LV	CELLSTATES	vFB4	control_TTN	12	18
YPEL2	0.759	0.00187	0.172	0.381	6.79	18.9	6.98e-05	2.73	LV	CELLSTATES	vFB4	control_TTN	12	18
C12orf73	0.757	0.0144	0.0346	0.085	4.83	11.9	0.00117	1.84	LV	CELLSTATES	vFB4	control_TTN	12	18
FBXL2	0.757	0.00295	0.191	0.453	7.01	17.3	0.000127	2.53	LV	CELLSTATES	vFB4	control_TTN	12	18
PELI2	0.757	0.00495	0.196	0.434	6.98	15.4	0.000269	2.31	LV	CELLSTATES	vFB4	control_TTN	12	18
SPRED2	0.755	0.00106	0.481	1.09	8.27	20.9	3.36e-05	2.97	LV	CELLSTATES	vFB4	control_TTN	12	18
TTC7A	0.754	0.000439	0.215	0.464	7.13	24.1	1.05e-05	3.36	LV	CELLSTATES	vFB4	control_TTN	12	18
MMS22L	0.753	0.00996	0.0626	0.142	5.48	13.1	0.000699	2	LV	CELLSTATES	vFB4	control_TTN	12	18
BOC	0.752	0.00271	0.111	0.262	6.23	17.6	0.000113	2.57	LV	CELLSTATES	vFB4	control_TTN	12	18
PRICKLE2	0.752	0.00139	0.403	0.854	7.93	19.9	4.72e-05	2.86	LV	CELLSTATES	vFB4	control_TTN	12	18
TRMT9B	0.751	0.0275	0.0739	0.162	5.72	9.77	0.00298	1.56	LV	CELLSTATES	vFB4	control_TTN	12	18
JHY	0.75	0.0285	0.0331	0.0804	4.73	9.67	0.00313	1.54	LV	CELLSTATES	vFB4	control_TTN	12	18
NUBPL	0.75	0.000487	0.228	0.502	7.19	23.7	1.22e-05	3.31	LV	CELLSTATES	vFB4	control_TTN	12	18
CDC14A	0.749	0.0117	0.125	0.262	6.35	12.6	0.000879	1.93	LV	CELLSTATES	vFB4	control_TTN	12	18
SPEF2	0.749	0.0483	0.0469	0.101	5.06	8.06	0.00657	1.32	LV	CELLSTATES	vFB4	control_TTN	12	18
SWAP70	0.746	0.00187	0.15	0.325	6.63	18.9	7e-05	2.73	LV	CELLSTATES	vFB4	control_TTN	12	18
CASK	0.745	2.98e-05	0.368	0.812	7.86	35.1	3.06e-07	4.53	LV	CELLSTATES	vFB4	control_TTN	12	18
C2orf92	0.744	0.0314	0.03	0.0711	4.51	9.37	0.00359	1.5	LV	CELLSTATES	vFB4	control_TTN	12	18
FAM102B	0.742	0.0123	0.12	0.261	6.31	12.4	0.000949	1.91	LV	CELLSTATES	vFB4	control_TTN	12	18
ZFHX3	0.742	0.00432	1.02	2.38	9.34	15.9	0.00022	2.36	LV	CELLSTATES	vFB4	control_TTN	12	18
FLI1	0.741	0.018	0.0667	0.143	5.5	11.2	0.00161	1.74	LV	CELLSTATES	vFB4	control_TTN	12	18
LRRC37B	0.741	0.00168	0.0658	0.148	5.54	19.3	6.07e-05	2.77	LV	CELLSTATES	vFB4	control_TTN	12	18
MAP3K6	0.74	0.0311	0.0413	0.0896	4.94	9.4	0.00354	1.51	LV	CELLSTATES	vFB4	control_TTN	12	18
MXI1	0.74	0.0201	0.162	0.349	6.7	10.8	0.00189	1.7	LV	CELLSTATES	vFB4	control_TTN	12	18
PRKCH	0.74	0.0192	0.0562	0.13	5.32	11	0.00175	1.72	LV	CELLSTATES	vFB4	control_TTN	12	18
SUCLG2-AS1	0.74	0.0087	0.112	0.247	6.21	13.6	0.000577	2.06	LV	CELLSTATES	vFB4	control_TTN	12	18
ZNF438	0.74	0.00034	0.296	0.636	7.56	25.1	7.43e-06	3.47	LV	CELLSTATES	vFB4	control_TTN	12	18
SLC35E3	0.739	0.0122	0.111	0.251	6.25	12.4	0.000922	1.91	LV	CELLSTATES	vFB4	control_TTN	12	18
ULK1	0.739	0.00556	0.101	0.21	6.04	15.1	0.000308	2.25	LV	CELLSTATES	vFB4	control_TTN	12	18
LHFPL6	0.738	0.00475	1.74	3.75	10.1	15.6	0.00025	2.32	LV	CELLSTATES	vFB4	control_TTN	12	18
OGFRL1	0.738	0.0076	0.113	0.231	6.21	14.1	0.000468	2.12	LV	CELLSTATES	vFB4	control_TTN	12	18
FAXDC2	0.737	0.00385	0.21	0.473	7.15	16.4	0.000186	2.41	LV	CELLSTATES	vFB4	control_TTN	12	18
ERGIC1	0.735	0.00158	0.187	0.399	6.86	19.5	5.61e-05	2.8	LV	CELLSTATES	vFB4	control_TTN	12	18
ENOX1	0.734	0.0252	0.122	0.304	6.4	10.1	0.00261	1.6	LV	CELLSTATES	vFB4	control_TTN	12	18
IMPA1	0.733	0.0169	0.0525	0.114	5.29	11.4	0.00148	1.77	LV	CELLSTATES	vFB4	control_TTN	12	18
TPK1	0.733	0.00118	0.165	0.37	6.78	20.5	3.85e-05	2.93	LV	CELLSTATES	vFB4	control_TTN	12	18
ARMC2	0.732	0.00702	0.0796	0.173	5.78	14.3	0.00042	2.15	LV	CELLSTATES	vFB4	control_TTN	12	18
RAPGEF2	0.732	0.000277	0.194	0.427	6.96	26.1	5.45e-06	3.56	LV	CELLSTATES	vFB4	control_TTN	12	18
AC063944.1	0.731	0.0462	0.0582	0.124	5.37	8.2	0.00615	1.34	LV	CELLSTATES	vFB4	control_TTN	12	18
NBPF26	0.731	0.0128	0.0641	0.129	5.38	12.3	0.001	1.89	LV	CELLSTATES	vFB4	control_TTN	12	18
CPED1	0.73	0.00184	0.235	0.538	7.27	19	6.81e-05	2.73	LV	CELLSTATES	vFB4	control_TTN	12	18
GNAL	0.73	0.0139	0.065	0.137	5.52	12	0.00112	1.86	LV	CELLSTATES	vFB4	control_TTN	12	18
KDM3A	0.73	0.00386	0.0982	0.215	6.08	16.3	0.000187	2.41	LV	CELLSTATES	vFB4	control_TTN	12	18
SGK3	0.73	0.000853	0.106	0.239	6.18	21.7	2.53e-05	3.07	LV	CELLSTATES	vFB4	control_TTN	12	18
SNED1	0.73	0.0147	1.1	2.38	9.38	11.8	0.00121	1.83	LV	CELLSTATES	vFB4	control_TTN	12	18
ABHD2	0.729	0.00102	0.129	0.268	6.37	21	3.18e-05	2.99	LV	CELLSTATES	vFB4	control_TTN	12	18
IKZF2	0.729	0.0487	0.0631	0.139	5.45	8.04	0.00665	1.31	LV	CELLSTATES	vFB4	control_TTN	12	18
KCNT2	0.729	0.00374	0.504	1.13	8.33	16.5	0.000179	2.43	LV	CELLSTATES	vFB4	control_TTN	12	18
TRIM22	0.726	0.0124	0.115	0.259	6.27	12.4	0.00095	1.91	LV	CELLSTATES	vFB4	control_TTN	12	18
FLG-AS1	0.725	0.0173	0.0984	0.22	6.02	11.3	0.00153	1.76	LV	CELLSTATES	vFB4	control_TTN	12	18
IRS1	0.725	0.00513	0.0895	0.194	5.91	15.3	0.000279	2.29	LV	CELLSTATES	vFB4	control_TTN	12	18
TCP11L1	0.725	0.00222	0.12	0.252	6.31	18.3	8.82e-05	2.65	LV	CELLSTATES	vFB4	control_TTN	12	18
ATXN1	0.724	0.000171	0.437	0.93	8.08	28	2.83e-06	3.77	LV	CELLSTATES	vFB4	control_TTN	12	18
KNOP1	0.723	0.0349	0.0577	0.139	5.38	9.06	0.00413	1.46	LV	CELLSTATES	vFB4	control_TTN	12	18
CYP1B1	0.722	0.0248	0.288	0.633	7.59	10.1	0.00254	1.61	LV	CELLSTATES	vFB4	control_TTN	12	18
AC093879.1	0.721	0.0496	0.0591	0.119	5.33	7.98	0.00682	1.3	LV	CELLSTATES	vFB4	control_TTN	12	18
DUBR	0.719	0.0102	0.138	0.278	6.43	13	0.000726	1.99	LV	CELLSTATES	vFB4	control_TTN	12	18
MED27	0.719	0.000609	0.183	0.399	6.89	22.9	1.6e-05	3.22	LV	CELLSTATES	vFB4	control_TTN	12	18
AC016831.7	0.718	0.00533	1.7	3.93	10.1	15.2	0.000294	2.27	LV	CELLSTATES	vFB4	control_TTN	12	18
AP006621.3	0.717	0.0344	0.0352	0.0829	4.83	9.11	0.00403	1.46	LV	CELLSTATES	vFB4	control_TTN	12	18
DENND4C	0.717	0.00018	0.528	1.12	8.33	27.8	3.01e-06	3.74	LV	CELLSTATES	vFB4	control_TTN	12	18
ESR1	0.715	0.0212	0.297	0.615	7.53	10.6	0.00204	1.67	LV	CELLSTATES	vFB4	control_TTN	12	18
PDK3	0.715	0.0324	0.127	0.286	6.43	9.29	0.00372	1.49	LV	CELLSTATES	vFB4	control_TTN	12	18
CNTRL	0.714	0.00533	0.143	0.309	6.54	15.2	0.000294	2.27	LV	CELLSTATES	vFB4	control_TTN	12	18
NMD3	0.714	0.00349	0.131	0.289	6.46	16.8	0.000159	2.46	LV	CELLSTATES	vFB4	control_TTN	12	18
PDE3A	0.714	0.00429	0.535	1.15	8.38	16	0.000219	2.37	LV	CELLSTATES	vFB4	control_TTN	12	18
SLC41A2	0.714	0.0232	0.0932	0.199	5.96	10.3	0.00232	1.63	LV	CELLSTATES	vFB4	control_TTN	12	18
ANK2	0.712	0.00137	0.454	0.966	8.15	20	4.61e-05	2.86	LV	CELLSTATES	vFB4	control_TTN	12	18
GPR1	0.712	0.0183	0.0809	0.184	5.85	11.1	0.00165	1.74	LV	CELLSTATES	vFB4	control_TTN	12	18
IFT140	0.712	0.007	0.127	0.26	6.36	14.4	0.000416	2.16	LV	CELLSTATES	vFB4	control_TTN	12	18
TTLL11	0.712	0.00726	0.0814	0.166	5.71	14.2	0.000439	2.14	LV	CELLSTATES	vFB4	control_TTN	12	18
ABCC5	0.711	0.00693	0.129	0.274	6.34	14.4	0.000411	2.16	LV	CELLSTATES	vFB4	control_TTN	12	18
ECHDC2	0.71	0.00053	0.719	1.66	8.86	23.4	1.35e-05	3.28	LV	CELLSTATES	vFB4	control_TTN	12	18
MARCH8	0.71	0.0199	0.0615	0.139	5.43	10.8	0.00186	1.7	LV	CELLSTATES	vFB4	control_TTN	12	18
FAM174B	0.708	0.00305	0.0872	0.197	5.92	17.2	0.000133	2.52	LV	CELLSTATES	vFB4	control_TTN	12	18
RTTN	0.706	0.0118	0.0765	0.17	5.74	12.6	0.000883	1.93	LV	CELLSTATES	vFB4	control_TTN	12	18
MBOAT1	0.703	0.00624	0.103	0.217	6.04	14.7	0.000362	2.2	LV	CELLSTATES	vFB4	control_TTN	12	18
FAM198B-AS1	0.701	0.0403	0.323	0.681	7.62	8.63	0.00503	1.4	LV	CELLSTATES	vFB4	control_TTN	12	18
NEK3	0.701	0.0167	0.0725	0.146	5.61	11.4	0.00145	1.78	LV	CELLSTATES	vFB4	control_TTN	12	18
SPECC1	0.701	0.0197	0.143	0.304	6.55	10.9	0.00183	1.71	LV	CELLSTATES	vFB4	control_TTN	12	18
KLF3	0.7	0.00624	0.33	0.624	7.57	14.7	0.000362	2.2	LV	CELLSTATES	vFB4	control_TTN	12	18
INSR	0.699	0.00604	0.442	1.01	8.17	14.8	0.000345	2.22	LV	CELLSTATES	vFB4	control_TTN	12	18
IL17RD	0.698	0.0036	0.0895	0.184	5.87	16.6	0.000169	2.44	LV	CELLSTATES	vFB4	control_TTN	12	18
HBP1	0.697	0.0072	0.124	0.26	6.31	14.3	0.000434	2.14	LV	CELLSTATES	vFB4	control_TTN	12	18
BEND7	0.696	0.025	0.075	0.177	5.71	10.1	0.00257	1.6	LV	CELLSTATES	vFB4	control_TTN	12	18
WARS2	0.696	0.00353	0.121	0.258	6.33	16.7	0.000161	2.45	LV	CELLSTATES	vFB4	control_TTN	12	18
MB	0.694	0.0291	0.2	0.528	7.16	9.6	0.00322	1.54	LV	CELLSTATES	vFB4	control_TTN	12	18
DGKH	0.693	0.0036	0.136	0.281	6.43	16.6	0.000168	2.44	LV	CELLSTATES	vFB4	control_TTN	12	18
C21orf62-AS1	0.692	0.0156	0.0584	0.129	5.37	11.6	0.00131	1.81	LV	CELLSTATES	vFB4	control_TTN	12	18
NDUFAF6	0.692	0.00755	0.11	0.242	6.19	14.1	0.000464	2.12	LV	CELLSTATES	vFB4	control_TTN	12	18
USP13	0.692	0.0128	0.0564	0.123	5.29	12.3	0.000999	1.89	LV	CELLSTATES	vFB4	control_TTN	12	18
PLAGL1	0.69	0.00272	0.539	1.08	8.33	17.6	0.000114	2.57	LV	CELLSTATES	vFB4	control_TTN	12	18
SVEP1	0.69	0.00824	0.475	0.967	8.16	13.8	0.000531	2.08	LV	CELLSTATES	vFB4	control_TTN	12	18
ANXA5	0.689	0.0146	0.325	0.632	7.61	11.8	0.0012	1.84	LV	CELLSTATES	vFB4	control_TTN	12	18
TFDP2	0.688	0.00657	0.246	0.545	7.33	14.5	0.000386	2.18	LV	CELLSTATES	vFB4	control_TTN	12	18
ZNF519	0.688	0.0106	0.0804	0.17	5.75	12.9	0.000763	1.98	LV	CELLSTATES	vFB4	control_TTN	12	18
KLHL24	0.687	0.0109	0.202	0.43	7.01	12.8	0.0008	1.96	LV	CELLSTATES	vFB4	control_TTN	12	18
SETDB2	0.687	0.0202	0.0571	0.127	5.34	10.8	0.0019	1.69	LV	CELLSTATES	vFB4	control_TTN	12	18
ASCC3	0.685	0.0036	0.416	0.843	7.94	16.6	0.000168	2.44	LV	CELLSTATES	vFB4	control_TTN	12	18
MAP3K3	0.685	0.00307	0.195	0.412	6.97	17.2	0.000134	2.51	LV	CELLSTATES	vFB4	control_TTN	12	18
PPM1B	0.685	0.00818	0.223	0.485	7.18	13.8	0.000521	2.09	LV	CELLSTATES	vFB4	control_TTN	12	18
SRGAP2	0.685	0.000908	0.166	0.362	6.8	21.4	2.75e-05	3.04	LV	CELLSTATES	vFB4	control_TTN	12	18
ZFP30	0.684	0.0146	0.0634	0.134	5.47	11.8	0.0012	1.84	LV	CELLSTATES	vFB4	control_TTN	12	18
AFF1	0.683	0.000801	0.845	1.83	9.02	21.9	2.31e-05	3.1	LV	CELLSTATES	vFB4	control_TTN	12	18
PACSIN2	0.683	0.00122	0.157	0.336	6.67	20.4	4.02e-05	2.91	LV	CELLSTATES	vFB4	control_TTN	12	18
ENTPD5	0.682	0.0407	0.0476	0.113	5.15	8.6	0.00511	1.39	LV	CELLSTATES	vFB4	control_TTN	12	18
FBXL20	0.682	0.000621	0.35	0.771	7.82	22.8	1.66e-05	3.21	LV	CELLSTATES	vFB4	control_TTN	12	18
MOXD1	0.681	0.0462	0.0867	0.18	5.86	8.21	0.00614	1.34	LV	CELLSTATES	vFB4	control_TTN	12	18
RPH3AL	0.681	0.0303	0.114	0.24	6.17	9.48	0.0034	1.52	LV	CELLSTATES	vFB4	control_TTN	12	18
SCN7A	0.68	0.0313	1.86	3.99	10.1	9.38	0.00357	1.5	LV	CELLSTATES	vFB4	control_TTN	12	18
ZMIZ1	0.68	0.00115	0.29	0.58	7.44	20.6	3.73e-05	2.94	LV	CELLSTATES	vFB4	control_TTN	12	18
CHD6	0.679	0.00225	0.251	0.522	7.28	18.2	9.01e-05	2.65	LV	CELLSTATES	vFB4	control_TTN	12	18
GEMIN8	0.678	0.0404	0.0389	0.083	4.85	8.62	0.00505	1.39	LV	CELLSTATES	vFB4	control_TTN	12	18
STK39	0.678	0.00195	0.147	0.317	6.59	18.8	7.35e-05	2.71	LV	CELLSTATES	vFB4	control_TTN	12	18
DDB2	0.677	0.0293	0.0762	0.19	5.84	9.58	0.00325	1.53	LV	CELLSTATES	vFB4	control_TTN	12	18
ECM2	0.674	0.0285	0.155	0.301	6.57	9.67	0.00312	1.55	LV	CELLSTATES	vFB4	control_TTN	12	18
PEAK1	0.674	0.00157	0.559	1.14	8.4	19.5	5.56e-05	2.8	LV	CELLSTATES	vFB4	control_TTN	12	18
ABHD3	0.673	0.024	0.0895	0.191	5.88	10.2	0.00241	1.62	LV	CELLSTATES	vFB4	control_TTN	12	18
BICC1	0.673	0.00927	2.28	4.72	10.4	13.3	0.000633	2.03	LV	CELLSTATES	vFB4	control_TTN	12	18
BMPR2	0.672	0.000706	0.466	0.981	8.14	22.3	1.98e-05	3.15	LV	CELLSTATES	vFB4	control_TTN	12	18
SLC44A1	0.671	0.00392	0.287	0.592	7.44	16.3	0.000192	2.41	LV	CELLSTATES	vFB4	control_TTN	12	18
DOK5	0.669	0.0167	0.0794	0.188	5.78	11.4	0.00146	1.78	LV	CELLSTATES	vFB4	control_TTN	12	18
FAM19A2	0.669	0.0462	0.0816	0.175	5.74	8.21	0.00613	1.34	LV	CELLSTATES	vFB4	control_TTN	12	18
LIPH	0.666	0.0456	0.127	0.245	6.33	8.26	0.006	1.34	LV	CELLSTATES	vFB4	control_TTN	12	18
PRIMPOL	0.664	0.00795	0.115	0.232	6.17	13.9	0.000501	2.1	LV	CELLSTATES	vFB4	control_TTN	12	18
FBXW4	0.662	0.00226	0.166	0.355	6.72	18.2	9.09e-05	2.65	LV	CELLSTATES	vFB4	control_TTN	12	18
SNX24	0.662	0.00866	0.171	0.334	6.7	13.6	0.000573	2.06	LV	CELLSTATES	vFB4	control_TTN	12	18
APPL2	0.661	0.00108	0.194	0.406	6.95	20.8	3.46e-05	2.97	LV	CELLSTATES	vFB4	control_TTN	12	18
PROCR	0.661	0.00833	0.236	0.509	7.24	13.7	0.00054	2.08	LV	CELLSTATES	vFB4	control_TTN	12	18
RAB8B	0.661	0.0152	0.228	0.502	7.24	11.7	0.00126	1.82	LV	CELLSTATES	vFB4	control_TTN	12	18
KCTD1	0.659	0.0493	0.0563	0.115	5.3	8	0.00677	1.31	LV	CELLSTATES	vFB4	control_TTN	12	18
NBPF9	0.656	0.00521	0.0871	0.19	5.88	15.3	0.000284	2.28	LV	CELLSTATES	vFB4	control_TTN	12	18
VIPR2	0.656	0.0303	0.136	0.281	6.42	9.48	0.00341	1.52	LV	CELLSTATES	vFB4	control_TTN	12	18
HSPA12A	0.655	0.0104	0.104	0.215	6.08	13	0.000745	1.98	LV	CELLSTATES	vFB4	control_TTN	12	18
PRKAG2	0.655	0.0249	0.303	0.645	7.56	10.1	0.00255	1.6	LV	CELLSTATES	vFB4	control_TTN	12	18
AGPAT4	0.654	0.0322	0.0783	0.167	5.72	9.3	0.0037	1.49	LV	CELLSTATES	vFB4	control_TTN	12	18
DAZAP1	0.653	0.0201	0.0661	0.149	5.52	10.8	0.00189	1.7	LV	CELLSTATES	vFB4	control_TTN	12	18
MTMR8	0.653	0.0276	0.0476	0.109	5.2	9.77	0.00299	1.56	LV	CELLSTATES	vFB4	control_TTN	12	18
SLC39A10	0.653	0.0111	0.0944	0.193	5.95	12.7	0.000821	1.95	LV	CELLSTATES	vFB4	control_TTN	12	18
CMYA5	0.652	0.0349	0.174	0.407	6.8	9.06	0.00412	1.46	LV	CELLSTATES	vFB4	control_TTN	12	18
FBXO38	0.651	0.0236	0.115	0.242	6.24	10.3	0.00236	1.63	LV	CELLSTATES	vFB4	control_TTN	12	18
RGL1	0.651	0.00846	0.159	0.32	6.61	13.7	0.000554	2.07	LV	CELLSTATES	vFB4	control_TTN	12	18
SOX5	0.651	0.0125	1.36	2.93	9.71	12.3	0.000969	1.9	LV	CELLSTATES	vFB4	control_TTN	12	18
RHOBTB1	0.65	0.0295	0.0771	0.172	5.66	9.56	0.00328	1.53	LV	CELLSTATES	vFB4	control_TTN	12	18
CLASP1	0.649	0.00119	0.429	0.87	8	20.5	3.89e-05	2.93	LV	CELLSTATES	vFB4	control_TTN	12	18
CRADD	0.649	0.00107	0.354	0.702	7.74	20.8	3.43e-05	2.97	LV	CELLSTATES	vFB4	control_TTN	12	18
FLRT2	0.648	0.0446	0.285	0.553	7.39	8.32	0.00581	1.35	LV	CELLSTATES	vFB4	control_TTN	12	18
IL1RAPL1	0.648	0.00773	0.645	1.31	8.57	14	0.000483	2.11	LV	CELLSTATES	vFB4	control_TTN	12	18
JMY	0.648	0.00927	0.083	0.157	5.75	13.3	0.000633	2.03	LV	CELLSTATES	vFB4	control_TTN	12	18
MARF1	0.648	0.0168	0.0802	0.169	5.77	11.4	0.00147	1.77	LV	CELLSTATES	vFB4	control_TTN	12	18
NLRP1	0.648	0.00159	0.204	0.43	7.04	19.4	5.68e-05	2.8	LV	CELLSTATES	vFB4	control_TTN	12	18
STK38L	0.648	0.0164	0.161	0.323	6.65	11.5	0.00141	1.78	LV	CELLSTATES	vFB4	control_TTN	12	18
TBC1D32	0.648	0.0137	0.126	0.263	6.34	12	0.0011	1.86	LV	CELLSTATES	vFB4	control_TTN	12	18
HECTD4	0.647	0.00215	0.308	0.635	7.57	18.4	8.39e-05	2.67	LV	CELLSTATES	vFB4	control_TTN	12	18
NCOA2	0.647	0.0037	0.577	1.25	8.5	16.5	0.000176	2.43	LV	CELLSTATES	vFB4	control_TTN	12	18
OMD	0.646	0.0203	0.113	0.212	6.18	10.8	0.00191	1.69	LV	CELLSTATES	vFB4	control_TTN	12	18
STIM1	0.646	0.00208	0.209	0.443	7.03	18.5	8.02e-05	2.68	LV	CELLSTATES	vFB4	control_TTN	12	18
KIF13A	0.645	0.00031	0.565	1.16	8.42	25.5	6.54e-06	3.51	LV	CELLSTATES	vFB4	control_TTN	12	18
LRP11	0.645	0.0125	0.0785	0.15	5.68	12.3	0.000969	1.9	LV	CELLSTATES	vFB4	control_TTN	12	18
RAB11FIP3	0.645	0.0211	0.112	0.252	6.22	10.6	0.00203	1.68	LV	CELLSTATES	vFB4	control_TTN	12	18
CTBP2	0.644	0.00644	0.331	0.634	7.59	14.6	0.000376	2.19	LV	CELLSTATES	vFB4	control_TTN	12	18
ZNF253	0.644	0.0296	0.0553	0.112	5.26	9.55	0.0033	1.53	LV	CELLSTATES	vFB4	control_TTN	12	18
NBPF11	0.643	0.00495	0.0914	0.198	5.9	15.4	0.000269	2.31	LV	CELLSTATES	vFB4	control_TTN	12	18
PLS3	0.643	0.00846	0.199	0.404	6.95	13.7	0.000555	2.07	LV	CELLSTATES	vFB4	control_TTN	12	18
IFT57	0.641	0.0177	0.063	0.129	5.41	11.2	0.00158	1.75	LV	CELLSTATES	vFB4	control_TTN	12	18
ZNF577	0.641	0.0374	0.0583	0.124	5.35	8.86	0.00454	1.43	LV	CELLSTATES	vFB4	control_TTN	12	18
KLC1	0.64	0.00227	0.202	0.403	6.95	18.2	9.14e-05	2.64	LV	CELLSTATES	vFB4	control_TTN	12	18
AL121761.1	0.639	0.0123	0.166	0.36	6.73	12.4	0.000934	1.91	LV	CELLSTATES	vFB4	control_TTN	12	18
NBPF12	0.639	0.0036	0.0932	0.201	5.98	16.6	0.000166	2.44	LV	CELLSTATES	vFB4	control_TTN	12	18
AC008050.1	0.637	0.0479	0.137	0.286	6.49	8.09	0.00648	1.32	LV	CELLSTATES	vFB4	control_TTN	12	18
AP002495.2	0.636	0.0225	0.0682	0.133	5.47	10.4	0.00222	1.65	LV	CELLSTATES	vFB4	control_TTN	12	18
CEP112	0.636	0.00822	0.312	0.638	7.57	13.8	0.000526	2.09	LV	CELLSTATES	vFB4	control_TTN	12	18
ARGLU1	0.634	0.00272	0.813	1.5	8.83	17.6	0.000114	2.57	LV	CELLSTATES	vFB4	control_TTN	12	18
ARHGAP18	0.634	0.0308	0.0808	0.161	5.74	9.43	0.00349	1.51	LV	CELLSTATES	vFB4	control_TTN	12	18
AGPS	0.633	0.00231	0.181	0.36	6.81	18.1	9.39e-05	2.64	LV	CELLSTATES	vFB4	control_TTN	12	18
ATG2B	0.633	0.0114	0.131	0.262	6.34	12.6	0.000848	1.94	LV	CELLSTATES	vFB4	control_TTN	12	18
TMEM117	0.633	0.0186	0.155	0.296	6.54	11.1	0.00168	1.73	LV	CELLSTATES	vFB4	control_TTN	12	18
DCBLD2	0.631	0.00162	0.29	0.574	7.46	19.4	5.82e-05	2.79	LV	CELLSTATES	vFB4	control_TTN	12	18
DIP2C	0.631	0.0036	0.263	0.518	7.28	16.6	0.000168	2.44	LV	CELLSTATES	vFB4	control_TTN	12	18
DOCK1	0.631	0.000588	0.666	1.32	8.61	23.1	1.53e-05	3.23	LV	CELLSTATES	vFB4	control_TTN	12	18
KIAA1841	0.631	0.0076	0.0954	0.19	5.93	14.1	0.000472	2.12	LV	CELLSTATES	vFB4	control_TTN	12	18
CELF2	0.63	0.0076	2.21	4.57	10.4	14.1	0.00047	2.12	LV	CELLSTATES	vFB4	control_TTN	12	18
GNG12-AS1	0.63	0.019	0.152	0.285	6.5	11	0.00173	1.72	LV	CELLSTATES	vFB4	control_TTN	12	18
MCUB	0.63	0.00371	0.265	0.523	7.32	16.5	0.000178	2.43	LV	CELLSTATES	vFB4	control_TTN	12	18
WDTC1	0.63	0.019	0.0726	0.162	5.62	11	0.00173	1.72	LV	CELLSTATES	vFB4	control_TTN	12	18
DST	0.629	0.00107	1.6	3.15	9.88	20.8	3.41e-05	2.97	LV	CELLSTATES	vFB4	control_TTN	12	18
SERTAD2	0.628	0.0158	0.0852	0.176	5.81	11.6	0.00133	1.8	LV	CELLSTATES	vFB4	control_TTN	12	18
KAT2B	0.626	0.00475	0.106	0.219	6.09	15.6	0.00025	2.32	LV	CELLSTATES	vFB4	control_TTN	12	18
NEK11	0.626	0.0118	0.0975	0.208	6.01	12.5	0.000887	1.93	LV	CELLSTATES	vFB4	control_TTN	12	18
CDKL1	0.625	0.00978	0.177	0.349	6.78	13.2	0.000682	2.01	LV	CELLSTATES	vFB4	control_TTN	12	18
IQCH-AS1	0.625	0.0251	0.076	0.158	5.65	10.1	0.00258	1.6	LV	CELLSTATES	vFB4	control_TTN	12	18
PPM1K	0.624	0.0173	0.0988	0.222	6.02	11.3	0.00153	1.76	LV	CELLSTATES	vFB4	control_TTN	12	18
SLC25A27	0.624	0.0351	0.111	0.228	6.14	9.04	0.00416	1.46	LV	CELLSTATES	vFB4	control_TTN	12	18
NCKAP1	0.623	0.00118	0.375	0.745	7.8	20.5	3.85e-05	2.93	LV	CELLSTATES	vFB4	control_TTN	12	18
AKAP13	0.622	0.00249	2.18	4.51	10.3	17.9	0.000102	2.6	LV	CELLSTATES	vFB4	control_TTN	12	18
EPG5	0.622	0.0168	0.0978	0.199	5.98	11.4	0.00147	1.77	LV	CELLSTATES	vFB4	control_TTN	12	18
SLC38A6	0.621	0.00637	0.0825	0.166	5.74	14.6	0.000372	2.2	LV	CELLSTATES	vFB4	control_TTN	12	18
PKP4	0.62	0.0185	0.22	0.454	7.08	11.1	0.00167	1.73	LV	CELLSTATES	vFB4	control_TTN	12	18
SUPV3L1	0.62	0.048	0.0481	0.106	5.09	8.08	0.00652	1.32	LV	CELLSTATES	vFB4	control_TTN	12	18
ELF1	0.619	0.00691	0.709	1.43	8.71	14.4	0.000409	2.16	LV	CELLSTATES	vFB4	control_TTN	12	18
ESYT2	0.619	0.00293	0.577	1.13	8.39	17.4	0.000126	2.53	LV	CELLSTATES	vFB4	control_TTN	12	18
EXT1	0.619	0.00953	1.81	3.43	10	13.2	0.000658	2.02	LV	CELLSTATES	vFB4	control_TTN	12	18
GMDS-DT	0.619	0.00226	0.474	0.947	8.16	18.2	9.08e-05	2.65	LV	CELLSTATES	vFB4	control_TTN	12	18
TMEM131L	0.619	0.0161	0.188	0.398	6.93	11.5	0.00137	1.79	LV	CELLSTATES	vFB4	control_TTN	12	18
TBCK	0.618	0.00749	0.245	0.494	7.23	14.1	0.00046	2.13	LV	CELLSTATES	vFB4	control_TTN	12	18
FARS2	0.614	0.00312	0.322	0.636	7.57	17.1	0.000139	2.51	LV	CELLSTATES	vFB4	control_TTN	12	18
EPHA3	0.613	0.0449	0.48	0.857	8.08	8.3	0.00587	1.35	LV	CELLSTATES	vFB4	control_TTN	12	18
FSD1L	0.612	0.00917	0.137	0.263	6.41	13.4	0.000623	2.04	LV	CELLSTATES	vFB4	control_TTN	12	18
FOXN3	0.611	0.00218	0.925	1.84	9.1	18.4	8.59e-05	2.66	LV	CELLSTATES	vFB4	control_TTN	12	18
ZEB1-AS1	0.611	0.00741	0.142	0.277	6.47	14.2	0.00045	2.13	LV	CELLSTATES	vFB4	control_TTN	12	18
GALM	0.609	0.0411	0.0509	0.107	5.15	8.57	0.00517	1.39	LV	CELLSTATES	vFB4	control_TTN	12	18
C1QTNF3-AMACR	0.608	0.0294	0.0917	0.187	5.89	9.57	0.00326	1.53	LV	CELLSTATES	vFB4	control_TTN	12	18
TP53I3	0.608	0.0261	0.0664	0.124	5.45	9.95	0.00275	1.58	LV	CELLSTATES	vFB4	control_TTN	12	18
DIAPH1	0.607	0.00429	0.176	0.346	6.77	16	0.000218	2.37	LV	CELLSTATES	vFB4	control_TTN	12	18
WDR19	0.607	0.0339	0.126	0.263	6.34	9.15	0.00396	1.47	LV	CELLSTATES	vFB4	control_TTN	12	18
IP6K2	0.606	0.0435	0.248	0.531	7.34	8.4	0.0056	1.36	LV	CELLSTATES	vFB4	control_TTN	12	18
JAM3	0.606	0.0157	0.135	0.263	6.36	11.6	0.00132	1.8	LV	CELLSTATES	vFB4	control_TTN	12	18
FCHSD2	0.605	0.00491	0.514	1.04	8.28	15.5	0.000265	2.31	LV	CELLSTATES	vFB4	control_TTN	12	18
C1orf21	0.604	0.00589	0.673	1.3	8.6	14.9	0.000332	2.23	LV	CELLSTATES	vFB4	control_TTN	12	18
NAB1	0.604	0.0261	0.0709	0.147	5.54	9.95	0.00275	1.58	LV	CELLSTATES	vFB4	control_TTN	12	18
ARHGAP31	0.602	0.0215	0.0913	0.189	5.84	10.6	0.00208	1.67	LV	CELLSTATES	vFB4	control_TTN	12	18
AUH	0.602	0.00618	0.222	0.459	7.12	14.7	0.000356	2.21	LV	CELLSTATES	vFB4	control_TTN	12	18
GLS	0.601	0.0217	0.388	0.671	7.74	10.5	0.00211	1.66	LV	CELLSTATES	vFB4	control_TTN	12	18
ANXA4	0.6	0.00257	0.287	0.57	7.45	17.8	0.000106	2.59	LV	CELLSTATES	vFB4	control_TTN	12	18
SLCO3A1	0.6	0.00481	0.252	0.513	7.3	15.6	0.000256	2.32	LV	CELLSTATES	vFB4	control_TTN	12	18
MBNL2	0.599	0.00199	0.345	0.683	7.69	18.7	7.57e-05	2.7	LV	CELLSTATES	vFB4	control_TTN	12	18
ALDH7A1	0.598	0.0123	0.125	0.254	6.28	12.4	0.000946	1.91	LV	CELLSTATES	vFB4	control_TTN	12	18
TARID	0.598	0.0221	0.124	0.238	6.31	10.5	0.00216	1.66	LV	CELLSTATES	vFB4	control_TTN	12	18
SOS2	0.597	0.00157	0.399	0.777	7.87	19.5	5.55e-05	2.8	LV	CELLSTATES	vFB4	control_TTN	12	18
DENND6A	0.595	0.00588	0.314	0.622	7.57	14.9	0.000331	2.23	LV	CELLSTATES	vFB4	control_TTN	12	18
WDFY3	0.595	0.00261	0.53	1.03	8.26	17.8	0.000108	2.58	LV	CELLSTATES	vFB4	control_TTN	12	18
AAMDC	0.594	0.019	0.221	0.453	7.12	11	0.00173	1.72	LV	CELLSTATES	vFB4	control_TTN	12	18
AC104123.1	0.594	0.0213	0.0676	0.135	5.52	10.6	0.00205	1.67	LV	CELLSTATES	vFB4	control_TTN	12	18
NEDD4	0.594	0.00309	0.145	0.286	6.48	17.2	0.000136	2.51	LV	CELLSTATES	vFB4	control_TTN	12	18
PRELID2	0.594	0.0389	0.143	0.332	6.56	8.74	0.00479	1.41	LV	CELLSTATES	vFB4	control_TTN	12	18
SLC35E2A	0.594	0.0246	0.0688	0.138	5.5	10.2	0.00251	1.61	LV	CELLSTATES	vFB4	control_TTN	12	18
SLC35G2	0.593	0.0213	0.0871	0.173	5.85	10.6	0.00205	1.67	LV	CELLSTATES	vFB4	control_TTN	12	18
STON2	0.593	0.0213	0.379	0.717	7.79	10.6	0.00205	1.67	LV	CELLSTATES	vFB4	control_TTN	12	18
AC124312.1	0.592	0.0342	0.107	0.207	6.04	9.13	0.00399	1.47	LV	CELLSTATES	vFB4	control_TTN	12	18
C2CD5	0.591	0.0203	0.136	0.275	6.4	10.8	0.00192	1.69	LV	CELLSTATES	vFB4	control_TTN	12	18
TSC22D1	0.59	0.00798	0.159	0.317	6.66	13.9	0.000503	2.1	LV	CELLSTATES	vFB4	control_TTN	12	18
SCP2	0.587	0.00445	0.213	0.432	7.05	15.8	0.000231	2.35	LV	CELLSTATES	vFB4	control_TTN	12	18
DENND1A	0.586	0.0045	0.644	1.27	8.55	15.8	0.000234	2.35	LV	CELLSTATES	vFB4	control_TTN	12	18
HPS3	0.585	0.0145	0.107	0.209	6.06	11.9	0.00118	1.84	LV	CELLSTATES	vFB4	control_TTN	12	18
EFCAB7	0.584	0.0207	0.0637	0.128	5.43	10.7	0.00197	1.68	LV	CELLSTATES	vFB4	control_TTN	12	18
PAPSS1	0.584	0.0259	0.0881	0.176	5.81	9.97	0.00273	1.59	LV	CELLSTATES	vFB4	control_TTN	12	18
PDS5A	0.584	0.00203	0.466	0.916	8.11	18.6	7.79e-05	2.69	LV	CELLSTATES	vFB4	control_TTN	12	18
UBE2E2	0.584	0.000959	1.13	2.18	9.36	21.2	2.94e-05	3.02	LV	CELLSTATES	vFB4	control_TTN	12	18
MTM1	0.583	0.0303	0.0584	0.114	5.35	9.49	0.0034	1.52	LV	CELLSTATES	vFB4	control_TTN	12	18
OGT	0.583	0.00603	0.36	0.676	7.71	14.8	0.000343	2.22	LV	CELLSTATES	vFB4	control_TTN	12	18
DENND5B	0.582	0.00442	0.259	0.497	7.29	15.9	0.000227	2.35	LV	CELLSTATES	vFB4	control_TTN	12	18
ITPR2	0.582	0.00262	0.397	0.773	7.86	17.7	0.000109	2.58	LV	CELLSTATES	vFB4	control_TTN	12	18
OGA	0.582	0.00341	0.425	0.878	8.04	16.8	0.000155	2.47	LV	CELLSTATES	vFB4	control_TTN	12	18
PREP	0.582	0.0368	0.0823	0.163	5.72	8.9	0.00445	1.43	LV	CELLSTATES	vFB4	control_TTN	12	18
SUGCT	0.582	0.0274	0.0887	0.182	5.91	9.8	0.00295	1.56	LV	CELLSTATES	vFB4	control_TTN	12	18
APLF	0.581	0.0252	0.0694	0.15	5.56	10.1	0.00261	1.6	LV	CELLSTATES	vFB4	control_TTN	12	18
ARHGEF7	0.579	0.00765	0.188	0.362	6.84	14	0.000477	2.12	LV	CELLSTATES	vFB4	control_TTN	12	18
MAML3	0.579	0.00823	0.299	0.583	7.48	13.8	0.000528	2.08	LV	CELLSTATES	vFB4	control_TTN	12	18
MAP4	0.579	0.00226	1.03	1.94	9.18	18.2	9.05e-05	2.65	LV	CELLSTATES	vFB4	control_TTN	12	18
PCMTD1	0.579	0.00225	0.315	0.608	7.54	18.2	8.97e-05	2.65	LV	CELLSTATES	vFB4	control_TTN	12	18
TACC1	0.579	0.0282	0.935	1.87	9.08	9.7	0.00308	1.55	LV	CELLSTATES	vFB4	control_TTN	12	18
CCDC88A	0.578	0.0036	0.191	0.375	6.87	16.6	0.000169	2.44	LV	CELLSTATES	vFB4	control_TTN	12	18
SUPT3H	0.578	0.0126	0.194	0.384	6.91	12.3	0.000983	1.9	LV	CELLSTATES	vFB4	control_TTN	12	18
BCKDHB	0.577	0.0138	0.171	0.331	6.67	12	0.00111	1.86	LV	CELLSTATES	vFB4	control_TTN	12	18
DDX60L	0.577	0.0269	0.105	0.193	6	9.84	0.0029	1.57	LV	CELLSTATES	vFB4	control_TTN	12	18
RB1CC1	0.577	0.0138	0.3	0.603	7.53	12	0.00112	1.86	LV	CELLSTATES	vFB4	control_TTN	12	18
MBP	0.576	0.0314	0.323	0.56	7.48	9.37	0.00358	1.5	LV	CELLSTATES	vFB4	control_TTN	12	18
TPCN1	0.574	0.00859	0.406	0.813	7.93	13.6	0.000566	2.07	LV	CELLSTATES	vFB4	control_TTN	12	18
KANSL1	0.573	0.0132	0.815	1.6	8.95	12.1	0.00105	1.88	LV	CELLSTATES	vFB4	control_TTN	12	18
PDGFD	0.573	0.0426	0.92	1.86	9.1	8.47	0.00544	1.37	LV	CELLSTATES	vFB4	control_TTN	12	18
ELP2	0.572	0.00857	0.156	0.308	6.61	13.6	0.000564	2.07	LV	CELLSTATES	vFB4	control_TTN	12	18
ARID1B	0.571	0.00434	1.34	2.62	9.6	15.9	0.000222	2.36	LV	CELLSTATES	vFB4	control_TTN	12	18
DPYSL2	0.571	0.0112	0.456	0.901	8.09	12.7	0.00083	1.95	LV	CELLSTATES	vFB4	control_TTN	12	18
NRP1	0.571	0.0226	0.213	0.414	6.98	10.4	0.00224	1.65	LV	CELLSTATES	vFB4	control_TTN	12	18
BTBD9	0.57	0.000884	0.41	0.811	7.94	21.5	2.66e-05	3.05	LV	CELLSTATES	vFB4	control_TTN	12	18
MTR	0.57	0.0128	0.245	0.46	7.17	12.3	0.001	1.89	LV	CELLSTATES	vFB4	control_TTN	12	18
JAK1	0.569	0.0193	0.259	0.51	7.27	10.9	0.00177	1.71	LV	CELLSTATES	vFB4	control_TTN	12	18
ATXN7L1	0.568	0.00951	0.236	0.451	7.13	13.3	0.000656	2.02	LV	CELLSTATES	vFB4	control_TTN	12	18
RBMS1	0.568	0.00556	1.72	3.14	9.91	15.1	0.000308	2.25	LV	CELLSTATES	vFB4	control_TTN	12	18
TMEM50B	0.568	0.0161	0.117	0.224	6.2	11.5	0.00136	1.79	LV	CELLSTATES	vFB4	control_TTN	12	18
AC104806.2	0.566	0.0254	0.124	0.257	6.28	10.1	0.00263	1.6	LV	CELLSTATES	vFB4	control_TTN	12	18
CRBN	0.566	0.0102	0.118	0.234	6.21	13	0.000727	1.99	LV	CELLSTATES	vFB4	control_TTN	12	18
KIAA0825	0.566	0.0215	0.233	0.443	7.1	10.6	0.00209	1.67	LV	CELLSTATES	vFB4	control_TTN	12	18
SLK	0.565	0.0047	0.134	0.265	6.36	15.7	0.000246	2.33	LV	CELLSTATES	vFB4	control_TTN	12	18
ADD3	0.563	0.0076	1.07	1.99	9.26	14.1	0.000469	2.12	LV	CELLSTATES	vFB4	control_TTN	12	18
APAF1	0.563	0.0193	0.0725	0.14	5.55	10.9	0.00177	1.71	LV	CELLSTATES	vFB4	control_TTN	12	18
MCF2L2	0.562	0.0371	0.118	0.238	6.21	8.88	0.00449	1.43	LV	CELLSTATES	vFB4	control_TTN	12	18
NADK	0.562	0.0428	0.088	0.167	5.84	8.45	0.00549	1.37	LV	CELLSTATES	vFB4	control_TTN	12	18
CHN1	0.56	0.0288	0.105	0.213	6.11	9.63	0.00318	1.54	LV	CELLSTATES	vFB4	control_TTN	12	18
KDM1B	0.56	0.0466	0.0723	0.137	5.55	8.18	0.00622	1.33	LV	CELLSTATES	vFB4	control_TTN	12	18
MACF1	0.559	0.00588	0.698	1.31	8.64	14.9	0.000331	2.23	LV	CELLSTATES	vFB4	control_TTN	12	18
RNF130	0.558	0.00445	0.192	0.373	6.88	15.8	0.00023	2.35	LV	CELLSTATES	vFB4	control_TTN	12	18
ATP11B	0.556	0.0104	0.188	0.361	6.81	13	0.000746	1.98	LV	CELLSTATES	vFB4	control_TTN	12	18
MAP4K5	0.556	0.00701	0.264	0.491	7.26	14.3	0.000419	2.15	LV	CELLSTATES	vFB4	control_TTN	12	18
TMX4	0.556	0.0476	0.0707	0.149	5.59	8.11	0.00642	1.32	LV	CELLSTATES	vFB4	control_TTN	12	18
HACL1	0.553	0.0348	0.079	0.151	5.62	9.08	0.00409	1.46	LV	CELLSTATES	vFB4	control_TTN	12	18
LARGE1	0.553	0.00275	0.369	0.706	7.78	17.6	0.000117	2.56	LV	CELLSTATES	vFB4	control_TTN	12	18
DRAM2	0.552	0.0173	0.0833	0.162	5.7	11.3	0.00153	1.76	LV	CELLSTATES	vFB4	control_TTN	12	18
WASF2	0.552	0.00446	0.401	0.794	7.9	15.8	0.000232	2.35	LV	CELLSTATES	vFB4	control_TTN	12	18
MIPEP	0.551	0.0456	0.092	0.18	5.85	8.26	0.00599	1.34	LV	CELLSTATES	vFB4	control_TTN	12	18
MORC3	0.55	0.00789	0.238	0.442	7.12	13.9	0.000496	2.1	LV	CELLSTATES	vFB4	control_TTN	12	18
SPRED1	0.549	0.0206	0.304	0.544	7.41	10.7	0.00196	1.69	LV	CELLSTATES	vFB4	control_TTN	12	18
AL359915.2	0.548	0.0159	0.217	0.435	7.07	11.6	0.00134	1.8	LV	CELLSTATES	vFB4	control_TTN	12	18
PTPN14	0.547	0.0151	0.177	0.328	6.71	11.7	0.00126	1.82	LV	CELLSTATES	vFB4	control_TTN	12	18
KRBOX4	0.546	0.0232	0.068	0.135	5.58	10.3	0.00232	1.63	LV	CELLSTATES	vFB4	control_TTN	12	18
NCBP3	0.546	0.0419	0.0842	0.165	5.75	8.52	0.00531	1.38	LV	CELLSTATES	vFB4	control_TTN	12	18
ARHGAP21	0.545	0.0078	0.917	1.75	9.05	14	0.000488	2.11	LV	CELLSTATES	vFB4	control_TTN	12	18
NDRG1	0.545	0.0206	0.199	0.365	6.85	10.7	0.00195	1.69	LV	CELLSTATES	vFB4	control_TTN	12	18
PPFIBP1	0.545	0.0426	0.674	1.24	8.57	8.47	0.00543	1.37	LV	CELLSTATES	vFB4	control_TTN	12	18
AKAP12	0.544	0.0328	0.474	0.874	8.07	9.24	0.00379	1.48	LV	CELLSTATES	vFB4	control_TTN	12	18
SH3BGRL	0.542	0.0164	0.171	0.324	6.69	11.5	0.00142	1.78	LV	CELLSTATES	vFB4	control_TTN	12	18
CPEB3	0.54	0.00996	0.162	0.339	6.69	13.1	0.000699	2	LV	CELLSTATES	vFB4	control_TTN	12	18
RBM12B	0.54	0.0447	0.0801	0.152	5.68	8.32	0.00582	1.35	LV	CELLSTATES	vFB4	control_TTN	12	18
SLMAP	0.54	0.00396	0.317	0.609	7.58	16.2	0.000195	2.4	LV	CELLSTATES	vFB4	control_TTN	12	18
AFDN	0.539	0.0134	0.434	0.783	7.92	12.1	0.00107	1.87	LV	CELLSTATES	vFB4	control_TTN	12	18
ZNF280D	0.538	0.0356	0.114	0.227	6.2	8.99	0.00426	1.45	LV	CELLSTATES	vFB4	control_TTN	12	18
ANKRA2	0.537	0.0471	0.0782	0.148	5.68	8.14	0.00633	1.33	LV	CELLSTATES	vFB4	control_TTN	12	18
FUT10	0.537	0.043	0.137	0.251	6.36	8.43	0.00552	1.37	LV	CELLSTATES	vFB4	control_TTN	12	18
LENG8	0.536	0.00475	0.22	0.418	7.05	15.6	0.00025	2.32	LV	CELLSTATES	vFB4	control_TTN	12	18
CAPRIN2	0.535	0.0296	0.0885	0.163	5.78	9.54	0.00331	1.53	LV	CELLSTATES	vFB4	control_TTN	12	18
NEK7	0.535	0.013	0.324	0.58	7.51	12.2	0.00103	1.88	LV	CELLSTATES	vFB4	control_TTN	12	18
ANP32A	0.534	0.0365	0.0908	0.164	5.8	8.93	0.00439	1.44	LV	CELLSTATES	vFB4	control_TTN	12	18
PTPN21	0.534	0.0256	0.165	0.294	6.56	10	0.00268	1.59	LV	CELLSTATES	vFB4	control_TTN	12	18
TTC39B	0.533	0.0268	0.104	0.2	6.02	9.86	0.00286	1.57	LV	CELLSTATES	vFB4	control_TTN	12	18
WDFY2	0.533	0.018	0.295	0.601	7.5	11.2	0.00161	1.74	LV	CELLSTATES	vFB4	control_TTN	12	18
RNF149	0.531	0.00489	0.228	0.452	7.14	15.5	0.000262	2.31	LV	CELLSTATES	vFB4	control_TTN	12	18
CDC14B	0.53	0.0153	0.112	0.213	6.12	11.7	0.00128	1.81	LV	CELLSTATES	vFB4	control_TTN	12	18
HDGFL3	0.529	0.0373	0.13	0.232	6.23	8.86	0.00452	1.43	LV	CELLSTATES	vFB4	control_TTN	12	18
MKL1	0.529	0.0423	0.759	1.48	8.78	8.49	0.00538	1.37	LV	CELLSTATES	vFB4	control_TTN	12	18
AUTS2	0.527	0.0134	1.6	2.78	9.74	12.1	0.00107	1.87	LV	CELLSTATES	vFB4	control_TTN	12	18
KATNAL1	0.527	0.0139	0.158	0.283	6.51	12	0.00112	1.86	LV	CELLSTATES	vFB4	control_TTN	12	18
CENPC	0.526	0.0281	0.279	0.515	7.32	9.72	0.00306	1.55	LV	CELLSTATES	vFB4	control_TTN	12	18
GAREM1	0.525	0.0296	0.152	0.28	6.53	9.54	0.00331	1.53	LV	CELLSTATES	vFB4	control_TTN	12	18
KLHDC1	0.525	0.0164	0.155	0.301	6.54	11.5	0.0014	1.79	LV	CELLSTATES	vFB4	control_TTN	12	18
POLA1	0.524	0.0251	0.111	0.209	6.09	10.1	0.00259	1.6	LV	CELLSTATES	vFB4	control_TTN	12	18
TCF7L2	0.524	0.0121	0.797	1.54	8.89	12.5	0.000915	1.92	LV	CELLSTATES	vFB4	control_TTN	12	18
STX7	0.522	0.00917	0.181	0.35	6.78	13.4	0.000621	2.04	LV	CELLSTATES	vFB4	control_TTN	12	18
EPB41L4A	0.52	0.0179	0.347	0.641	7.66	11.2	0.0016	1.75	LV	CELLSTATES	vFB4	control_TTN	12	18
PDLIM1	0.519	0.048	0.113	0.205	6.09	8.08	0.00652	1.32	LV	CELLSTATES	vFB4	control_TTN	12	18
ENTPD3-AS1	0.518	0.0311	0.0764	0.146	5.62	9.4	0.00354	1.51	LV	CELLSTATES	vFB4	control_TTN	12	18
FUT8	0.518	0.0163	0.233	0.435	7.1	11.5	0.00138	1.79	LV	CELLSTATES	vFB4	control_TTN	12	18
MMP24OS	0.518	0.0243	0.138	0.268	6.44	10.2	0.00247	1.62	LV	CELLSTATES	vFB4	control_TTN	12	18
EPB41L5	0.517	0.00917	0.16	0.31	6.62	13.4	0.000625	2.04	LV	CELLSTATES	vFB4	control_TTN	12	18
CDK19	0.516	0.0446	0.164	0.304	6.63	8.33	0.0058	1.35	LV	CELLSTATES	vFB4	control_TTN	12	18
CEP95	0.515	0.0265	0.147	0.273	6.47	9.89	0.00283	1.58	LV	CELLSTATES	vFB4	control_TTN	12	18
LATS2	0.514	0.0237	0.206	0.403	6.94	10.3	0.00238	1.62	LV	CELLSTATES	vFB4	control_TTN	12	18
STXBP5	0.514	0.0105	0.297	0.545	7.43	12.9	0.000757	1.98	LV	CELLSTATES	vFB4	control_TTN	12	18
DZIP1	0.513	0.0273	0.0934	0.181	5.87	9.8	0.00295	1.56	LV	CELLSTATES	vFB4	control_TTN	12	18
EZH1	0.512	0.0211	0.181	0.332	6.76	10.6	0.00203	1.68	LV	CELLSTATES	vFB4	control_TTN	12	18
ZNF274	0.512	0.0366	0.0841	0.155	5.72	8.91	0.00442	1.44	LV	CELLSTATES	vFB4	control_TTN	12	18
USP47	0.511	0.0109	0.558	1.06	8.35	12.8	0.0008	1.96	LV	CELLSTATES	vFB4	control_TTN	12	18
SWT1	0.507	0.0322	0.0946	0.176	5.88	9.3	0.0037	1.49	LV	CELLSTATES	vFB4	control_TTN	12	18
PLEKHM3	0.506	0.0264	0.128	0.244	6.31	9.91	0.0028	1.58	LV	CELLSTATES	vFB4	control_TTN	12	18
NUP160	0.505	0.0199	0.168	0.321	6.68	10.8	0.00186	1.7	LV	CELLSTATES	vFB4	control_TTN	12	18
PARP4	0.504	0.0251	0.206	0.371	6.91	10.1	0.00259	1.6	LV	CELLSTATES	vFB4	control_TTN	12	18
CREBRF	0.503	0.0433	0.195	0.374	6.89	8.42	0.00556	1.36	LV	CELLSTATES	vFB4	control_TTN	12	18
EVC2	0.503	0.0246	0.204	0.373	6.92	10.2	0.00251	1.61	LV	CELLSTATES	vFB4	control_TTN	12	18
DGLUCY	0.502	0.048	0.0843	0.164	5.75	8.08	0.00653	1.32	LV	CELLSTATES	vFB4	control_TTN	12	18
AF117829.1	0.501	0.0385	0.341	0.618	7.58	8.77	0.00473	1.41	LV	CELLSTATES	vFB4	control_TTN	12	18
CYFIP1	0.501	0.0138	0.212	0.381	6.94	12	0.00111	1.86	LV	CELLSTATES	vFB4	control_TTN	12	18
RUFY3	0.501	0.011	0.447	0.825	7.99	12.8	0.000811	1.96	LV	CELLSTATES	vFB4	control_TTN	12	18
CEP164	0.5	0.0344	0.156	0.29	6.55	9.12	0.00402	1.46	LV	CELLSTATES	vFB4	control_TTN	12	18
