# Supplementary material for: Pathogenic variants damage cell composition and single cell transcription in cardiomyopathies
Source: Science. Author manuscript; Available in PMC 2022 Oct 3. (PMC9528698; doi:10.1126/science.abo1984)
Supplement: Supp table 20.9 [file NIHMS1835045-supplement-Supp_table_20_9.xlsx]

## Sheet: Index
Column name	Description
Gene	Gene symbol, Ensembl 84
logFC	log2-fold change
FDR	False discovery rate; FDR is the PValue after (by default) Benjamini-Hochberg correction.
mean_exp_control	Mean expression values across controls
mean_exp_genotype	Mean expression values across disease samples
logCPM	logCPM is the average expression of all pseudobulked samples for that particular gene across all samples on the log2-scale expressed in counts per million (cpm, as calculated by edgeR after normalization).
F	Output of quasi-likelihood F-test
PValue	PValue is the nominal p-value derived from F
FDR_plot	-log10(False discovery rate)
Region	Studied region (LV or RV)
annotation_level	Cell-type or cell-state
cell_state/state	Specification which cell-type or state was analysed
comparison	Specification control_GENOTYPE
Observations_genotype	Numbers of Patients included in edgeR (patients with low number of nuclei have been excluded)
Observations_reference	Numbers of Patients included in edgeR (patients with low number of nuclei have been excluded)

## Sheet: LMNA_control
Gene	logFC	FDR	mean_exp_control	mean_exp_genotype	logCPM	F	PValue	FDR_plot	Region	annotation_level	cell_state	comparison	Observations_genotype	Observations_reference
ADGRG7	4.71	0.000422	0.00255	0.0386	3.52	26.4	5.87e-06	3.37	LV	CELLSTATES	vFB2	control_LMNA	12	18
SPINK13	3.63	4.28e-06	0.00273	0.0444	3.58	50.6	7.35e-09	5.37	LV	CELLSTATES	vFB2	control_LMNA	12	18
FOSB	3.55	0.00291	0.00175	0.0357	3.3	18.4	9.63e-05	2.54	LV	CELLSTATES	vFB2	control_LMNA	12	18
AC007920.2	3.32	4.59e-05	0.00102	0.0156	2.8	37.5	2.16e-07	4.34	LV	CELLSTATES	vFB2	control_LMNA	12	18
MUM1L1	3.02	6.21e-05	0.00978	0.0769	4.37	35.5	3.71e-07	4.21	LV	CELLSTATES	vFB2	control_LMNA	12	18
RGS7BP	2.97	0.000295	0.00152	0.0207	2.95	28.4	3.19e-06	3.53	LV	CELLSTATES	vFB2	control_LMNA	12	18
COL22A1	2.9	5.52e-05	0.0058	0.0627	3.96	36.1	3.13e-07	4.26	LV	CELLSTATES	vFB2	control_LMNA	12	18
KALRN	2.84	2.93e-08	0.206	1.76	8.44	91.8	2.19e-12	7.53	LV	CELLSTATES	vFB2	control_LMNA	12	18
SEZ6L	2.82	4.89e-06	0.0465	0.39	6.34	49.4	9.85e-09	5.31	LV	CELLSTATES	vFB2	control_LMNA	12	18
AC007614.1	2.74	0.000488	0.00617	0.0582	3.97	25.9	7.1e-06	3.31	LV	CELLSTATES	vFB2	control_LMNA	12	18
HBA2	2.68	0.00122	0.00155	0.0289	2.96	21.9	2.75e-05	2.91	LV	CELLSTATES	vFB2	control_LMNA	12	18
KCNQ3	2.6	4.89e-06	0.0133	0.101	4.67	49.5	9.69e-09	5.31	LV	CELLSTATES	vFB2	control_LMNA	12	18
FAM19A5	2.47	0.000142	0.0038	0.0299	3.2	31.6	1.17e-06	3.85	LV	CELLSTATES	vFB2	control_LMNA	12	18
AC109779.1	2.44	0.000616	0.0073	0.0315	3.57	24.8	1.01e-05	3.21	LV	CELLSTATES	vFB2	control_LMNA	12	18
SNCAIP	2.3	1.69e-07	0.0418	0.249	5.72	77.8	2.52e-11	6.77	LV	CELLSTATES	vFB2	control_LMNA	12	18
SLC4A8	2.27	0.00285	0.019	0.0987	4.67	18.4	9.4e-05	2.54	LV	CELLSTATES	vFB2	control_LMNA	12	18
KCNMA1	2.26	2.49e-05	0.0261	0.154	5.23	40.7	9.05e-08	4.6	LV	CELLSTATES	vFB2	control_LMNA	12	18
CYP19A1	2.25	0.000321	0.00692	0.0372	3.54	27.9	3.63e-06	3.49	LV	CELLSTATES	vFB2	control_LMNA	12	18
KIF5C	2.24	0.000258	0.022	0.108	4.84	28.9	2.7e-06	3.59	LV	CELLSTATES	vFB2	control_LMNA	12	18
DCDC2C	2.23	0.000872	0.00577	0.0301	3.48	23.3	1.7e-05	3.06	LV	CELLSTATES	vFB2	control_LMNA	12	18
HTR2A	2.22	0.0051	0.00215	0.0126	2.66	16	0.000238	2.29	LV	CELLSTATES	vFB2	control_LMNA	12	18
AC147651.1	2.21	0.00207	0.00204	0.0138	2.76	19.7	5.9e-05	2.68	LV	CELLSTATES	vFB2	control_LMNA	12	18
CBLN1	2.21	0.00697	0.00285	0.0199	2.93	14.8	0.000377	2.16	LV	CELLSTATES	vFB2	control_LMNA	12	18
KIAA1211	2.21	1.89e-07	0.0565	0.301	6.07	75	4.24e-11	6.72	LV	CELLSTATES	vFB2	control_LMNA	12	18
MASP1	2.18	0.000468	0.00796	0.0398	3.74	26	6.7e-06	3.33	LV	CELLSTATES	vFB2	control_LMNA	12	18
HBA1	2.16	0.0075	0.00111	0.0154	2.57	14.5	0.000422	2.12	LV	CELLSTATES	vFB2	control_LMNA	12	18
TMEM132C	2.14	7.19e-05	0.153	0.855	7.59	34.8	4.61e-07	4.14	LV	CELLSTATES	vFB2	control_LMNA	12	18
TNFRSF25	2.12	0.00145	0.00364	0.0203	3.05	21.1	3.57e-05	2.84	LV	CELLSTATES	vFB2	control_LMNA	12	18
XG	2.08	7.19e-05	0.0212	0.113	4.94	34.8	4.61e-07	4.14	LV	CELLSTATES	vFB2	control_LMNA	12	18
AC018742.1	2.06	0.00108	0.0424	0.186	5.47	22.4	2.28e-05	2.97	LV	CELLSTATES	vFB2	control_LMNA	12	18
POSTN	2.05	0.0037	1.08	2.27	9.1	17.3	0.000143	2.43	LV	CELLSTATES	vFB2	control_LMNA	12	18
KLF15	2.04	0.00158	0.0145	0.0554	4.09	20.8	4.01e-05	2.8	LV	CELLSTATES	vFB2	control_LMNA	12	18
GALNT18	2.02	4.69e-05	0.0182	0.0784	4.44	37.3	2.28e-07	4.33	LV	CELLSTATES	vFB2	control_LMNA	12	18
GLDN	2.02	0.00125	0.00679	0.0297	3.4	21.8	2.84e-05	2.9	LV	CELLSTATES	vFB2	control_LMNA	12	18
LINC02008	2.02	0.0188	0.00888	0.0558	3.91	11	0.0018	1.73	LV	CELLSTATES	vFB2	control_LMNA	12	18
AC092674.1	2.01	0.00398	0.00905	0.0367	3.8	17	0.000162	2.4	LV	CELLSTATES	vFB2	control_LMNA	12	18
AFF3	1.97	2.72e-06	0.967	4.34	9.87	53.5	3.69e-09	5.56	LV	CELLSTATES	vFB2	control_LMNA	12	18
GNAI1	1.97	2.51e-05	0.018	0.0914	4.61	40.5	9.37e-08	4.6	LV	CELLSTATES	vFB2	control_LMNA	12	18
HBB	1.97	0.0117	0.00512	0.0363	3.48	12.8	0.000837	1.93	LV	CELLSTATES	vFB2	control_LMNA	12	18
NRXN3	1.97	4.64e-06	0.175	0.956	7.72	49.9	8.63e-09	5.33	LV	CELLSTATES	vFB2	control_LMNA	12	18
LINC01239	1.93	0.0011	0.0221	0.101	4.78	22.3	2.38e-05	2.96	LV	CELLSTATES	vFB2	control_LMNA	12	18
AC005165.1	1.92	0.000193	0.0998	0.469	6.78	30.2	1.79e-06	3.71	LV	CELLSTATES	vFB2	control_LMNA	12	18
MAP2	1.92	4.02e-07	0.0501	0.239	5.77	65.6	2.7e-10	6.4	LV	CELLSTATES	vFB2	control_LMNA	12	18
PRRG4	1.91	0.00394	0.00478	0.0195	3.09	17	0.000158	2.4	LV	CELLSTATES	vFB2	control_LMNA	12	18
CXCL13	1.9	0.00263	0.0109	0.042	3.98	18.8	8.34e-05	2.58	LV	CELLSTATES	vFB2	control_LMNA	12	18
MTRNR2L8	1.88	0.0313	0.00248	0.0283	2.75	9.19	0.00406	1.5	LV	CELLSTATES	vFB2	control_LMNA	12	18
AJAP1	1.87	0.00305	0.00461	0.0194	3.14	18.1	0.000104	2.52	LV	CELLSTATES	vFB2	control_LMNA	12	18
AP000755.2	1.87	0.00332	0.00596	0.0235	3.24	17.8	0.000119	2.48	LV	CELLSTATES	vFB2	control_LMNA	12	18
AC020637.1	1.86	0.00425	0.0107	0.0489	3.69	16.7	0.000183	2.37	LV	CELLSTATES	vFB2	control_LMNA	12	18
ANKRD29	1.86	0.000338	0.019	0.0761	4.52	27.6	4.06e-06	3.47	LV	CELLSTATES	vFB2	control_LMNA	12	18
MEOX2	1.86	2.06e-07	0.134	0.677	7.18	71.2	8.81e-11	6.69	LV	CELLSTATES	vFB2	control_LMNA	12	18
MEGF6	1.84	0.0107	0.00644	0.0299	3.35	13.1	0.000746	1.97	LV	CELLSTATES	vFB2	control_LMNA	12	18
AC027449.1	1.79	0.00336	0.00432	0.0169	3.06	17.7	0.000121	2.47	LV	CELLSTATES	vFB2	control_LMNA	12	18
LAMA3	1.78	3.06e-05	0.039	0.154	5.42	39.3	1.3e-07	4.51	LV	CELLSTATES	vFB2	control_LMNA	12	18
LINC02388	1.77	0.00149	0.0284	0.115	5.05	21	3.68e-05	2.83	LV	CELLSTATES	vFB2	control_LMNA	12	18
COMP	1.76	0.0176	0.0108	0.0682	3.89	11.3	0.00163	1.75	LV	CELLSTATES	vFB2	control_LMNA	12	18
ITGA1	1.75	4.02e-07	0.112	0.486	6.87	65.6	2.67e-10	6.4	LV	CELLSTATES	vFB2	control_LMNA	12	18
NPPB	1.75	0.00632	0.0401	0.113	5.14	15.2	0.000323	2.2	LV	CELLSTATES	vFB2	control_LMNA	12	18
PLS3-AS1	1.74	0.00441	0.00412	0.0167	2.94	16.5	0.000193	2.36	LV	CELLSTATES	vFB2	control_LMNA	12	18
RAMP2-AS1	1.74	0.000784	0.0244	0.0887	4.72	23.7	1.45e-05	3.11	LV	CELLSTATES	vFB2	control_LMNA	12	18
ZNF610	1.74	0.00127	0.008	0.0284	3.49	21.7	2.94e-05	2.9	LV	CELLSTATES	vFB2	control_LMNA	12	18
AL590560.2	1.73	0.00277	0.00932	0.028	3.57	18.5	9.06e-05	2.56	LV	CELLSTATES	vFB2	control_LMNA	12	18
SESN3	1.73	3.01e-06	0.1	0.355	6.46	52.3	4.94e-09	5.52	LV	CELLSTATES	vFB2	control_LMNA	12	18
SORT1	1.73	4.59e-05	0.0278	0.108	4.98	37.5	2.13e-07	4.34	LV	CELLSTATES	vFB2	control_LMNA	12	18
AL356417.2	1.72	0.0164	0.00391	0.0138	2.75	11.6	0.00144	1.78	LV	CELLSTATES	vFB2	control_LMNA	12	18
DUSP19	1.72	0.0087	0.00377	0.0149	2.89	14	0.00053	2.06	LV	CELLSTATES	vFB2	control_LMNA	12	18
FMOD	1.72	0.000253	0.0247	0.115	4.93	29	2.63e-06	3.6	LV	CELLSTATES	vFB2	control_LMNA	12	18
ARHGEF28	1.71	0.00424	0.0354	0.123	5.08	16.7	0.000181	2.37	LV	CELLSTATES	vFB2	control_LMNA	12	18
FAM155A	1.71	0.000318	0.0892	0.435	6.76	28.1	3.49e-06	3.5	LV	CELLSTATES	vFB2	control_LMNA	12	18
FGF14	1.71	0.000138	1.08	4	9.78	31.8	1.12e-06	3.86	LV	CELLSTATES	vFB2	control_LMNA	12	18
GPT2	1.71	0.000736	0.0127	0.0413	3.91	24	1.32e-05	3.13	LV	CELLSTATES	vFB2	control_LMNA	12	18
HHIP-AS1	1.71	0.00819	0.00289	0.0149	2.72	14.2	0.000477	2.09	LV	CELLSTATES	vFB2	control_LMNA	12	18
TIPARP	1.71	3.86e-05	0.0535	0.227	5.71	38.4	1.67e-07	4.41	LV	CELLSTATES	vFB2	control_LMNA	12	18
LGR5	1.7	0.00961	0.00613	0.0315	3.29	13.6	0.000625	2.02	LV	CELLSTATES	vFB2	control_LMNA	12	18
NPFFR2	1.7	0.0117	0.00596	0.028	3.32	12.8	0.000838	1.93	LV	CELLSTATES	vFB2	control_LMNA	12	18
CASS4	1.69	0.0277	0.00387	0.0163	3	9.65	0.0033	1.56	LV	CELLSTATES	vFB2	control_LMNA	12	18
AC022101.1	1.68	0.00671	0.0101	0.0325	3.56	15	0.000355	2.17	LV	CELLSTATES	vFB2	control_LMNA	12	18
LINC02188	1.66	0.0211	0.00291	0.0133	2.68	10.6	0.00216	1.68	LV	CELLSTATES	vFB2	control_LMNA	12	18
PODXL2	1.66	0.0184	0.00283	0.015	2.73	11.1	0.00174	1.74	LV	CELLSTATES	vFB2	control_LMNA	12	18
GREB1	1.65	0.000321	0.0242	0.0967	4.8	27.9	3.64e-06	3.49	LV	CELLSTATES	vFB2	control_LMNA	12	18
AL590617.2	1.63	7.24e-05	0.0209	0.0682	4.5	34.6	4.8e-07	4.14	LV	CELLSTATES	vFB2	control_LMNA	12	18
ARL15	1.62	4.02e-07	1.2	4.75	10.1	66.7	2.16e-10	6.4	LV	CELLSTATES	vFB2	control_LMNA	12	18
EYA2	1.62	0.000422	0.0848	0.387	6.47	26.5	5.8e-06	3.37	LV	CELLSTATES	vFB2	control_LMNA	12	18
AC099329.1	1.61	0.0155	0.00674	0.0246	3.27	11.8	0.00132	1.81	LV	CELLSTATES	vFB2	control_LMNA	12	18
FNDC1	1.61	0.00206	0.0393	0.127	5.06	19.7	5.81e-05	2.69	LV	CELLSTATES	vFB2	control_LMNA	12	18
LINC02585	1.61	0.0122	0.00541	0.0157	2.94	12.6	0.000915	1.91	LV	CELLSTATES	vFB2	control_LMNA	12	18
SLC15A2	1.61	0.00137	0.00892	0.0341	3.55	21.4	3.27e-05	2.86	LV	CELLSTATES	vFB2	control_LMNA	12	18
GDNF-AS1	1.57	0.0064	0.0139	0.0595	3.94	15.2	0.000329	2.19	LV	CELLSTATES	vFB2	control_LMNA	12	18
ITGA2	1.57	0.0115	0.0101	0.0288	3.48	12.9	0.000824	1.94	LV	CELLSTATES	vFB2	control_LMNA	12	18
ITGB8	1.57	6.94e-07	0.1	0.37	6.49	62	5.7e-10	6.16	LV	CELLSTATES	vFB2	control_LMNA	12	18
CNKSR3	1.55	7.41e-05	0.0321	0.107	4.95	34.5	4.98e-07	4.13	LV	CELLSTATES	vFB2	control_LMNA	12	18
CRISPLD1	1.55	0.000939	0.0275	0.0981	4.75	22.9	1.89e-05	3.03	LV	CELLSTATES	vFB2	control_LMNA	12	18
DUOXA1	1.55	0.00683	0.00766	0.0248	3.26	14.9	0.000367	2.17	LV	CELLSTATES	vFB2	control_LMNA	12	18
GOLGA6L10	1.55	0.0154	0.00329	0.0168	2.84	11.8	0.00131	1.81	LV	CELLSTATES	vFB2	control_LMNA	12	18
HS6ST2	1.55	0.00672	0.0713	0.251	6.03	14.9	0.000357	2.17	LV	CELLSTATES	vFB2	control_LMNA	12	18
NCKIPSD	1.55	0.000321	0.0209	0.0708	4.41	27.9	3.64e-06	3.49	LV	CELLSTATES	vFB2	control_LMNA	12	18
GLIS1	1.54	0.000496	0.0519	0.187	5.57	25.8	7.26e-06	3.3	LV	CELLSTATES	vFB2	control_LMNA	12	18
AC036214.1	1.53	0.000222	0.0261	0.0849	4.75	29.7	2.12e-06	3.65	LV	CELLSTATES	vFB2	control_LMNA	12	18
AC091948.1	1.53	1.59e-06	0.0483	0.19	5.62	57.4	1.54e-09	5.8	LV	CELLSTATES	vFB2	control_LMNA	12	18
METTL24	1.53	0.00107	0.0131	0.043	3.91	22.4	2.24e-05	2.97	LV	CELLSTATES	vFB2	control_LMNA	12	18
GAMT	1.52	0.00405	0.00868	0.0334	3.5	16.9	0.000168	2.39	LV	CELLSTATES	vFB2	control_LMNA	12	18
EMILIN3	1.51	0.00707	0.0226	0.0813	4.52	14.7	0.000387	2.15	LV	CELLSTATES	vFB2	control_LMNA	12	18
LINC00222	1.51	0.00368	0.00922	0.0304	3.57	17.4	0.000139	2.43	LV	CELLSTATES	vFB2	control_LMNA	12	18
PTPN13	1.51	2.28e-06	0.306	1.04	7.99	54.6	2.89e-09	5.64	LV	CELLSTATES	vFB2	control_LMNA	12	18
ZMAT1	1.5	6.49e-05	0.0465	0.151	5.37	35.3	4.02e-07	4.19	LV	CELLSTATES	vFB2	control_LMNA	12	18
CNBD1	1.49	8.91e-05	0.0463	0.168	5.5	33.6	6.52e-07	4.05	LV	CELLSTATES	vFB2	control_LMNA	12	18
NTM	1.49	0.000253	0.124	0.443	6.71	29	2.59e-06	3.6	LV	CELLSTATES	vFB2	control_LMNA	12	18
ZBTB16	1.49	0.00499	1	3.69	9.77	16.1	0.00023	2.3	LV	CELLSTATES	vFB2	control_LMNA	12	18
MTSS1	1.48	0.000697	0.081	0.272	6.14	24.3	1.2e-05	3.16	LV	CELLSTATES	vFB2	control_LMNA	12	18
HLF	1.47	0.00166	0.0386	0.135	5.19	20.6	4.32e-05	2.78	LV	CELLSTATES	vFB2	control_LMNA	12	18
AC090115.1	1.45	2.57e-05	0.032	0.104	4.94	40.1	1.04e-07	4.59	LV	CELLSTATES	vFB2	control_LMNA	12	18
PRR5	1.45	0.0194	0.00489	0.0202	3.1	10.9	0.0019	1.71	LV	CELLSTATES	vFB2	control_LMNA	12	18
SSX2IP	1.45	2.49e-05	0.0672	0.22	5.82	40.6	9.12e-08	4.6	LV	CELLSTATES	vFB2	control_LMNA	12	18
THSD4	1.45	7.24e-05	0.322	1.06	8.04	34.6	4.81e-07	4.14	LV	CELLSTATES	vFB2	control_LMNA	12	18
WNK2	1.45	0.034	0.0327	0.0945	4.77	8.92	0.00457	1.47	LV	CELLSTATES	vFB2	control_LMNA	12	18
AFAP1L2	1.44	0.00125	0.0222	0.0678	4.47	21.8	2.84e-05	2.9	LV	CELLSTATES	vFB2	control_LMNA	12	18
AL445426.1	1.44	1.71e-05	0.163	0.566	7.17	43	4.86e-08	4.77	LV	CELLSTATES	vFB2	control_LMNA	12	18
FGD4	1.44	1.74e-05	0.276	0.965	7.89	42.7	5.31e-08	4.76	LV	CELLSTATES	vFB2	control_LMNA	12	18
GDF6	1.44	0.0208	0.0082	0.0247	3.35	10.7	0.00211	1.68	LV	CELLSTATES	vFB2	control_LMNA	12	18
HIP1R	1.44	0.0239	0.00356	0.0134	2.81	10.2	0.00261	1.62	LV	CELLSTATES	vFB2	control_LMNA	12	18
PDGFA	1.44	0.0037	0.0206	0.0682	4.41	17.3	0.000142	2.43	LV	CELLSTATES	vFB2	control_LMNA	12	18
SCUBE2	1.44	0.000884	0.0346	0.0962	4.89	23.2	1.74e-05	3.05	LV	CELLSTATES	vFB2	control_LMNA	12	18
CCSAP	1.42	0.00234	0.0141	0.0448	3.96	19.2	7.06e-05	2.63	LV	CELLSTATES	vFB2	control_LMNA	12	18
NCAM1	1.42	0.000694	0.0744	0.228	5.93	24.3	1.19e-05	3.16	LV	CELLSTATES	vFB2	control_LMNA	12	18
ARHGAP10	1.41	2.06e-05	1.02	3.49	9.74	41.8	6.63e-08	4.69	LV	CELLSTATES	vFB2	control_LMNA	12	18
CPXM2	1.41	0.0142	0.0167	0.0577	4.23	12	0.00117	1.85	LV	CELLSTATES	vFB2	control_LMNA	12	18
IFNG-AS1	1.41	0.0133	0.0088	0.0333	3.6	12.3	0.00105	1.88	LV	CELLSTATES	vFB2	control_LMNA	12	18
LEF1	1.41	0.0375	0.0161	0.0444	3.88	8.62	0.00526	1.43	LV	CELLSTATES	vFB2	control_LMNA	12	18
SLC44A5	1.41	0.000784	0.0441	0.137	5.33	23.7	1.44e-05	3.11	LV	CELLSTATES	vFB2	control_LMNA	12	18
TPD52L1	1.41	0.00258	0.0433	0.148	5.35	18.9	8.04e-05	2.59	LV	CELLSTATES	vFB2	control_LMNA	12	18
C9orf153	1.4	0.00067	0.0205	0.0598	4.37	24.5	1.12e-05	3.17	LV	CELLSTATES	vFB2	control_LMNA	12	18
PODNL1	1.4	0.0287	0.00745	0.0209	3.15	9.53	0.00347	1.54	LV	CELLSTATES	vFB2	control_LMNA	12	18
LINC00266-1	1.39	0.0104	0.0073	0.025	3.21	13.2	0.000713	1.98	LV	CELLSTATES	vFB2	control_LMNA	12	18
AL356277.3	1.38	0.000237	0.0347	0.122	5.13	29.4	2.31e-06	3.63	LV	CELLSTATES	vFB2	control_LMNA	12	18
CCNG2	1.38	0.00189	0.0671	0.235	6.05	20	5.21e-05	2.72	LV	CELLSTATES	vFB2	control_LMNA	12	18
DNAJC6	1.38	0.0267	0.00507	0.0212	3.01	9.78	0.00311	1.57	LV	CELLSTATES	vFB2	control_LMNA	12	18
LINC00342	1.38	0.0065	0.012	0.036	3.71	15.1	0.000339	2.19	LV	CELLSTATES	vFB2	control_LMNA	12	18
NRCAM	1.38	0.00838	0.0178	0.0553	4.18	14.1	0.000502	2.08	LV	CELLSTATES	vFB2	control_LMNA	12	18
RHOXF1-AS1	1.38	0.00525	0.0107	0.0364	3.63	15.8	0.000251	2.28	LV	CELLSTATES	vFB2	control_LMNA	12	18
CLIC6	1.37	0.0435	0.00362	0.017	2.78	8.14	0.00656	1.36	LV	CELLSTATES	vFB2	control_LMNA	12	18
RIMS1	1.37	0.0114	0.0102	0.0378	3.8	12.9	0.000812	1.94	LV	CELLSTATES	vFB2	control_LMNA	12	18
LINC01807	1.36	0.00398	0.0399	0.124	5.17	17	0.000162	2.4	LV	CELLSTATES	vFB2	control_LMNA	12	18
RGS11	1.36	5.5e-05	0.0342	0.112	5.01	36.3	3.02e-07	4.26	LV	CELLSTATES	vFB2	control_LMNA	12	18
PLXNA2	1.35	0.000422	0.192	0.57	7.18	26.4	5.88e-06	3.37	LV	CELLSTATES	vFB2	control_LMNA	12	18
RNF115	1.35	1.62e-06	0.351	1.09	8.11	57	1.69e-09	5.79	LV	CELLSTATES	vFB2	control_LMNA	12	18
THBS4	1.35	0.00346	0.362	1.18	8.2	17.6	0.000126	2.46	LV	CELLSTATES	vFB2	control_LMNA	12	18
AC244517.10	1.34	0.0033	0.0132	0.0414	3.79	17.8	0.000117	2.48	LV	CELLSTATES	vFB2	control_LMNA	12	18
AP000866.1	1.34	0.0137	0.00769	0.0307	3.42	12.2	0.0011	1.86	LV	CELLSTATES	vFB2	control_LMNA	12	18
CNKSR2	1.34	0.000728	0.0507	0.159	5.48	24.1	1.27e-05	3.14	LV	CELLSTATES	vFB2	control_LMNA	12	18
AGMO	1.33	0.000586	0.126	0.402	6.74	25	9.36e-06	3.23	LV	CELLSTATES	vFB2	control_LMNA	12	18
AL357060.1	1.33	0.0219	0.0186	0.0452	3.97	10.5	0.00228	1.66	LV	CELLSTATES	vFB2	control_LMNA	12	18
AL359644.1	1.33	0.00347	0.0167	0.0498	4.09	17.6	0.000128	2.46	LV	CELLSTATES	vFB2	control_LMNA	12	18
COL21A1	1.33	0.00295	0.0851	0.25	6.06	18.3	9.9e-05	2.53	LV	CELLSTATES	vFB2	control_LMNA	12	18
GPBAR1	1.33	0.03	0.00556	0.0132	3.03	9.36	0.00376	1.52	LV	CELLSTATES	vFB2	control_LMNA	12	18
SORL1	1.33	0.0065	0.0177	0.0453	3.99	15.1	0.000338	2.19	LV	CELLSTATES	vFB2	control_LMNA	12	18
AC018809.2	1.32	0.033	0.00487	0.0172	2.97	9	0.00442	1.48	LV	CELLSTATES	vFB2	control_LMNA	12	18
LIN7A	1.32	0.00233	0.0719	0.216	5.84	19.2	6.98e-05	2.63	LV	CELLSTATES	vFB2	control_LMNA	12	18
MOB3B	1.32	0.00425	0.0711	0.211	6.01	16.7	0.000184	2.37	LV	CELLSTATES	vFB2	control_LMNA	12	18
ADRA1B	1.31	0.000732	0.0669	0.213	5.86	24	1.3e-05	3.14	LV	CELLSTATES	vFB2	control_LMNA	12	18
AL162414.1	1.31	0.039	0.00531	0.0187	3.15	8.48	0.00558	1.41	LV	CELLSTATES	vFB2	control_LMNA	12	18
FKBP5	1.31	0.029	1.24	3.9	9.97	9.49	0.00354	1.54	LV	CELLSTATES	vFB2	control_LMNA	12	18
UACA	1.31	2.96e-06	0.44	1.34	8.39	52.6	4.65e-09	5.53	LV	CELLSTATES	vFB2	control_LMNA	12	18
AC092164.1	1.3	0.019	0.00729	0.0261	3.28	11	0.00184	1.72	LV	CELLSTATES	vFB2	control_LMNA	12	18
LINC00511	1.29	0.00183	0.0556	0.168	5.51	20.2	4.99e-05	2.74	LV	CELLSTATES	vFB2	control_LMNA	12	18
QPCT	1.29	0.00435	0.0164	0.043	4.02	16.6	0.00019	2.36	LV	CELLSTATES	vFB2	control_LMNA	12	18
HERC3	1.28	0.000481	0.0286	0.0929	4.67	25.9	6.97e-06	3.32	LV	CELLSTATES	vFB2	control_LMNA	12	18
SORBS1	1.28	1.74e-05	0.243	0.768	7.62	42.7	5.29e-08	4.76	LV	CELLSTATES	vFB2	control_LMNA	12	18
AC022387.1	1.27	0.00701	0.0248	0.066	4.48	14.8	0.000382	2.15	LV	CELLSTATES	vFB2	control_LMNA	12	18
MAMDC2	1.27	0.00108	0.839	2.55	9.41	22.4	2.27e-05	2.97	LV	CELLSTATES	vFB2	control_LMNA	12	18
RGCC	1.27	0.00838	0.0236	0.0768	4.57	14.1	0.0005	2.08	LV	CELLSTATES	vFB2	control_LMNA	12	18
RNF150	1.27	0.00133	0.0673	0.186	5.76	21.5	3.13e-05	2.88	LV	CELLSTATES	vFB2	control_LMNA	12	18
USP53	1.27	0.000884	0.759	2.46	9.3	23.2	1.74e-05	3.05	LV	CELLSTATES	vFB2	control_LMNA	12	18
ZFHX4	1.27	0.0102	0.0319	0.0931	4.81	13.3	0.000686	1.99	LV	CELLSTATES	vFB2	control_LMNA	12	18
ARHGEF26	1.26	0.000111	0.122	0.361	6.59	32.7	8.46e-07	3.96	LV	CELLSTATES	vFB2	control_LMNA	12	18
CCDC68	1.26	0.0328	0.0235	0.104	4.55	9.02	0.00437	1.48	LV	CELLSTATES	vFB2	control_LMNA	12	18
CHST7	1.26	0.00395	0.0803	0.225	6.06	17	0.00016	2.4	LV	CELLSTATES	vFB2	control_LMNA	12	18
CTDSPL	1.26	7.39e-06	0.29	0.858	7.79	47.4	1.6e-08	5.13	LV	CELLSTATES	vFB2	control_LMNA	12	18
JCAD	1.26	2.4e-05	0.0681	0.197	5.81	40.9	8.43e-08	4.62	LV	CELLSTATES	vFB2	control_LMNA	12	18
LINC01748	1.26	0.00259	0.034	0.11	4.91	18.8	8.17e-05	2.59	LV	CELLSTATES	vFB2	control_LMNA	12	18
MXI1	1.26	0.000111	0.134	0.391	6.74	32.7	8.51e-07	3.96	LV	CELLSTATES	vFB2	control_LMNA	12	18
NECTIN3-AS1	1.26	0.00882	0.0189	0.0626	4.15	13.9	0.000541	2.05	LV	CELLSTATES	vFB2	control_LMNA	12	18
TMPRSS11D	1.26	0.0458	0.0107	0.0277	3.54	7.98	0.00707	1.34	LV	CELLSTATES	vFB2	control_LMNA	12	18
ANXA3	1.25	0.0225	0.00669	0.0207	3.12	10.4	0.00237	1.65	LV	CELLSTATES	vFB2	control_LMNA	12	18
LONRF2	1.25	0.00442	0.0545	0.167	5.54	16.5	0.000195	2.35	LV	CELLSTATES	vFB2	control_LMNA	12	18
MYEF2	1.25	0.0274	0.0175	0.046	4.04	9.7	0.00322	1.56	LV	CELLSTATES	vFB2	control_LMNA	12	18
SUSD4	1.25	0.0184	0.0281	0.079	4.74	11.1	0.00173	1.74	LV	CELLSTATES	vFB2	control_LMNA	12	18
GHR	1.24	9.3e-06	0.319	0.961	7.94	46.3	2.08e-08	5.03	LV	CELLSTATES	vFB2	control_LMNA	12	18
LDLRAD4	1.24	0.000546	0.397	1.12	8.16	25.4	8.28e-06	3.26	LV	CELLSTATES	vFB2	control_LMNA	12	18
LINC01819	1.24	0.0237	0.0101	0.0268	3.62	10.2	0.00257	1.63	LV	CELLSTATES	vFB2	control_LMNA	12	18
PLSCR4	1.24	4.64e-06	0.395	1.08	8.11	49.9	8.65e-09	5.33	LV	CELLSTATES	vFB2	control_LMNA	12	18
PNPLA7	1.24	0.0037	0.0354	0.109	5.02	17.3	0.000144	2.43	LV	CELLSTATES	vFB2	control_LMNA	12	18
SLC1A3	1.24	0.00898	0.045	0.124	5.15	13.8	0.000562	2.05	LV	CELLSTATES	vFB2	control_LMNA	12	18
AFF2	1.23	0.043	0.0121	0.0327	3.68	8.17	0.00646	1.37	LV	CELLSTATES	vFB2	control_LMNA	12	18
CP	1.23	0.00855	0.0421	0.154	5.27	14	0.000518	2.07	LV	CELLSTATES	vFB2	control_LMNA	12	18
GNB5	1.23	4.95e-05	0.0709	0.198	5.85	36.8	2.59e-07	4.31	LV	CELLSTATES	vFB2	control_LMNA	12	18
GPR39	1.23	0.0321	0.00729	0.0206	3.19	9.09	0.00423	1.49	LV	CELLSTATES	vFB2	control_LMNA	12	18
PRKAG3	1.23	0.0311	0.00791	0.0191	3.2	9.22	0.00399	1.51	LV	CELLSTATES	vFB2	control_LMNA	12	18
SH3RF3	1.23	0.00069	0.113	0.314	6.45	24.4	1.17e-05	3.16	LV	CELLSTATES	vFB2	control_LMNA	12	18
AC026904.4	1.22	0.0131	0.0214	0.0568	4.27	12.4	0.00101	1.88	LV	CELLSTATES	vFB2	control_LMNA	12	18
ATP10D	1.22	2.08e-05	0.383	1.08	8.12	41.7	6.83e-08	4.68	LV	CELLSTATES	vFB2	control_LMNA	12	18
BTBD8	1.22	0.000142	0.0662	0.186	5.72	31.6	1.17e-06	3.85	LV	CELLSTATES	vFB2	control_LMNA	12	18
FREM1	1.22	0.00329	0.389	1.18	8.2	17.9	0.000117	2.48	LV	CELLSTATES	vFB2	control_LMNA	12	18
LINC01535	1.22	0.017	0.0135	0.0383	3.79	11.4	0.00153	1.77	LV	CELLSTATES	vFB2	control_LMNA	12	18
LINC01967	1.22	0.0211	0.0173	0.0519	4.17	10.6	0.00215	1.68	LV	CELLSTATES	vFB2	control_LMNA	12	18
ITGA8	1.21	0.0119	0.06	0.158	5.53	12.8	0.000861	1.93	LV	CELLSTATES	vFB2	control_LMNA	12	18
SLC25A45	1.21	0.000832	0.0809	0.205	5.93	23.5	1.56e-05	3.08	LV	CELLSTATES	vFB2	control_LMNA	12	18
SPRY4-AS1	1.21	5.89e-05	0.125	0.346	6.61	35.9	3.38e-07	4.23	LV	CELLSTATES	vFB2	control_LMNA	12	18
YPEL1	1.21	0.00263	0.0214	0.0595	4.34	18.8	8.29e-05	2.58	LV	CELLSTATES	vFB2	control_LMNA	12	18
ATP10A	1.2	0.000699	0.239	0.542	7.21	24.3	1.2e-05	3.16	LV	CELLSTATES	vFB2	control_LMNA	12	18
CDYL2	1.2	0.00395	0.0248	0.0691	4.47	17	0.00016	2.4	LV	CELLSTATES	vFB2	control_LMNA	12	18
LINC00968	1.2	0.00955	0.0823	0.222	5.94	13.6	0.000617	2.02	LV	CELLSTATES	vFB2	control_LMNA	12	18
MAP6	1.19	0.0314	0.0115	0.0342	3.56	9.17	0.00409	1.5	LV	CELLSTATES	vFB2	control_LMNA	12	18
SAMD9L	1.19	0.00329	0.0484	0.13	5.22	17.9	0.000116	2.48	LV	CELLSTATES	vFB2	control_LMNA	12	18
SEPT11	1.19	7.74e-05	0.51	1.31	8.39	34.1	5.61e-07	4.11	LV	CELLSTATES	vFB2	control_LMNA	12	18
AC007389.5	1.18	0.0454	0.005	0.0149	2.95	8.01	0.00697	1.34	LV	CELLSTATES	vFB2	control_LMNA	12	18
AC091167.6	1.18	0.0244	0.00914	0.0342	3.49	10.1	0.00272	1.61	LV	CELLSTATES	vFB2	control_LMNA	12	18
ICA1L	1.18	0.00463	0.137	0.371	6.76	16.3	0.000207	2.33	LV	CELLSTATES	vFB2	control_LMNA	12	18
LINC01088	1.17	0.0459	0.483	1.39	8.64	7.97	0.0071	1.34	LV	CELLSTATES	vFB2	control_LMNA	12	18
NKAIN3	1.17	0.0196	0.019	0.0446	4.12	10.9	0.00194	1.71	LV	CELLSTATES	vFB2	control_LMNA	12	18
CCND3	1.16	0.000872	0.311	0.89	7.89	23.2	1.7e-05	3.06	LV	CELLSTATES	vFB2	control_LMNA	12	18
LINC01266	1.16	0.002	0.0318	0.116	4.89	19.8	5.63e-05	2.7	LV	CELLSTATES	vFB2	control_LMNA	12	18
AC027117.2	1.15	0.00491	0.055	0.159	5.48	16.1	0.000224	2.31	LV	CELLSTATES	vFB2	control_LMNA	12	18
GPRC5B	1.15	0.0331	0.00924	0.0322	3.4	8.99	0.00443	1.48	LV	CELLSTATES	vFB2	control_LMNA	12	18
SPRED2	1.15	1.65e-05	0.513	1.39	8.54	43.7	4.06e-08	4.78	LV	CELLSTATES	vFB2	control_LMNA	12	18
ZNF844	1.15	0.00653	0.023	0.0604	4.3	15.1	0.000341	2.18	LV	CELLSTATES	vFB2	control_LMNA	12	18
AC012636.1	1.14	0.0241	0.154	0.38	6.77	10.1	0.00265	1.62	LV	CELLSTATES	vFB2	control_LMNA	12	18
ARHGAP33	1.14	0.0126	0.0137	0.0332	3.75	12.5	0.000969	1.9	LV	CELLSTATES	vFB2	control_LMNA	12	18
LAMB1	1.13	7.48e-05	1.57	4.29	10.1	34.4	5.19e-07	4.13	LV	CELLSTATES	vFB2	control_LMNA	12	18
MBOAT2	1.13	0.000546	0.053	0.149	5.35	25.4	8.31e-06	3.26	LV	CELLSTATES	vFB2	control_LMNA	12	18
PRTG	1.13	0.000365	0.057	0.139	5.41	27.3	4.52e-06	3.44	LV	CELLSTATES	vFB2	control_LMNA	12	18
RYR3	1.13	0.00671	0.0817	0.236	6.09	15	0.000354	2.17	LV	CELLSTATES	vFB2	control_LMNA	12	18
HEY1	1.12	0.00423	0.0567	0.134	5.38	16.7	0.00018	2.37	LV	CELLSTATES	vFB2	control_LMNA	12	18
LMLN	1.12	0.00133	0.0218	0.0639	4.27	21.5	3.12e-05	2.88	LV	CELLSTATES	vFB2	control_LMNA	12	18
TCP11L2	1.12	0.00377	0.0495	0.116	5.2	17.2	0.000149	2.42	LV	CELLSTATES	vFB2	control_LMNA	12	18
TSC22D3	1.12	0.0194	0.306	0.811	7.9	10.9	0.0019	1.71	LV	CELLSTATES	vFB2	control_LMNA	12	18
ZNF365	1.12	0.0101	0.112	0.25	6.18	13.4	0.000678	1.99	LV	CELLSTATES	vFB2	control_LMNA	12	18
AC010636.2	1.11	0.0252	0.00973	0.0239	3.44	9.99	0.00283	1.6	LV	CELLSTATES	vFB2	control_LMNA	12	18
AC022075.1	1.11	0.0312	0.0256	0.0613	4.47	9.21	0.00402	1.51	LV	CELLSTATES	vFB2	control_LMNA	12	18
ADAMTS9-AS2	1.11	0.0023	0.271	0.776	7.74	19.3	6.81e-05	2.64	LV	CELLSTATES	vFB2	control_LMNA	12	18
CCDC102B	1.11	0.00258	0.276	0.709	7.6	18.8	8.06e-05	2.59	LV	CELLSTATES	vFB2	control_LMNA	12	18
CFH	1.11	0.000323	0.435	1.27	8.41	27.9	3.68e-06	3.49	LV	CELLSTATES	vFB2	control_LMNA	12	18
ENOX2	1.11	0.000422	0.288	0.848	7.85	26.4	5.89e-06	3.37	LV	CELLSTATES	vFB2	control_LMNA	12	18
FIGN	1.11	4.25e-05	0.209	0.579	7.28	37.9	1.9e-07	4.37	LV	CELLSTATES	vFB2	control_LMNA	12	18
HMGCLL1	1.11	0.00727	0.0894	0.269	6.21	14.7	0.000401	2.14	LV	CELLSTATES	vFB2	control_LMNA	12	18
PHF21B	1.1	0.0147	0.0127	0.0473	3.89	11.9	0.00123	1.83	LV	CELLSTATES	vFB2	control_LMNA	12	18
REPS2	1.1	0.0327	0.0183	0.0426	3.98	9.03	0.00435	1.49	LV	CELLSTATES	vFB2	control_LMNA	12	18
ST8SIA4	1.1	0.013	0.0225	0.0559	4.28	12.4	0.00101	1.89	LV	CELLSTATES	vFB2	control_LMNA	12	18
STK17B	1.1	0.0037	0.153	0.376	6.76	17.3	0.000142	2.43	LV	CELLSTATES	vFB2	control_LMNA	12	18
CDH13	1.09	0.00196	0.152	0.475	6.96	19.9	5.46e-05	2.71	LV	CELLSTATES	vFB2	control_LMNA	12	18
HTR4	1.09	0.00149	0.271	0.782	7.77	21	3.72e-05	2.83	LV	CELLSTATES	vFB2	control_LMNA	12	18
PCSK6	1.09	0.0011	0.717	2.02	9.02	22.3	2.36e-05	2.96	LV	CELLSTATES	vFB2	control_LMNA	12	18
AC126768.2	1.08	0.0301	0.0114	0.0332	3.56	9.35	0.00377	1.52	LV	CELLSTATES	vFB2	control_LMNA	12	18
CMKLR1	1.08	0.00406	0.112	0.244	6.15	16.9	0.000168	2.39	LV	CELLSTATES	vFB2	control_LMNA	12	18
FAM66C	1.08	0.0133	0.0282	0.0717	4.55	12.3	0.00106	1.87	LV	CELLSTATES	vFB2	control_LMNA	12	18
FAM66D	1.08	0.00413	0.05	0.128	5.23	16.8	0.000173	2.38	LV	CELLSTATES	vFB2	control_LMNA	12	18
TP53INP1	1.08	0.00395	0.0242	0.0614	4.37	17	0.000159	2.4	LV	CELLSTATES	vFB2	control_LMNA	12	18
AK5	1.07	0.0394	0.0199	0.0462	4.17	8.44	0.0057	1.4	LV	CELLSTATES	vFB2	control_LMNA	12	18
AL596218.1	1.07	0.0153	0.0229	0.0549	4.31	11.8	0.00129	1.82	LV	CELLSTATES	vFB2	control_LMNA	12	18
DOCK9	1.07	6.09e-06	0.341	0.936	7.97	48.3	1.27e-08	5.22	LV	CELLSTATES	vFB2	control_LMNA	12	18
GPCPD1	1.07	0.000574	0.134	0.323	6.52	25.2	8.94e-06	3.24	LV	CELLSTATES	vFB2	control_LMNA	12	18
ISPD	1.07	6.27e-05	0.171	0.428	6.84	35.4	3.81e-07	4.2	LV	CELLSTATES	vFB2	control_LMNA	12	18
LMO7	1.07	0.000317	0.127	0.292	6.39	28.1	3.45e-06	3.5	LV	CELLSTATES	vFB2	control_LMNA	12	18
TMEM144	1.07	0.00106	0.166	0.448	6.97	22.5	2.21e-05	2.97	LV	CELLSTATES	vFB2	control_LMNA	12	18
AC104035.1	1.06	0.0412	0.0142	0.0386	3.8	8.31	0.00605	1.38	LV	CELLSTATES	vFB2	control_LMNA	12	18
ACSF2	1.06	0.0161	0.0175	0.044	4.03	11.6	0.00139	1.79	LV	CELLSTATES	vFB2	control_LMNA	12	18
CUL4B	1.06	0.000373	0.118	0.28	6.33	27.1	4.79e-06	3.43	LV	CELLSTATES	vFB2	control_LMNA	12	18
ENC1	1.06	0.00187	0.0943	0.217	5.97	20.1	5.14e-05	2.73	LV	CELLSTATES	vFB2	control_LMNA	12	18
FAM117B	1.06	0.00898	0.0525	0.123	5.29	13.8	0.000563	2.05	LV	CELLSTATES	vFB2	control_LMNA	12	18
FAM129A	1.06	0.00045	0.243	0.657	7.45	26.2	6.35e-06	3.35	LV	CELLSTATES	vFB2	control_LMNA	12	18
IRAK3	1.06	0.000373	0.323	0.808	7.79	27.1	4.82e-06	3.43	LV	CELLSTATES	vFB2	control_LMNA	12	18
KLHL29	1.06	0.00128	0.39	1.04	8.12	21.6	2.97e-05	2.89	LV	CELLSTATES	vFB2	control_LMNA	12	18
RHOBTB3	1.06	0.000422	0.846	2.18	9.22	26.5	5.78e-06	3.37	LV	CELLSTATES	vFB2	control_LMNA	12	18
SHROOM3	1.06	0.000846	0.219	0.553	7.26	23.4	1.6e-05	3.07	LV	CELLSTATES	vFB2	control_LMNA	12	18
ARRDC2	1.05	0.00413	0.0457	0.111	5.15	16.8	0.000172	2.38	LV	CELLSTATES	vFB2	control_LMNA	12	18
CD200	1.05	0.038	0.0148	0.0456	3.58	8.57	0.00538	1.42	LV	CELLSTATES	vFB2	control_LMNA	12	18
FAT4	1.05	0.00015	0.162	0.445	6.87	31.4	1.26e-06	3.82	LV	CELLSTATES	vFB2	control_LMNA	12	18
IL16	1.05	0.000253	0.12	0.332	6.56	29	2.57e-06	3.6	LV	CELLSTATES	vFB2	control_LMNA	12	18
MAP1B	1.05	0.00157	0.411	0.994	8.1	20.8	3.97e-05	2.8	LV	CELLSTATES	vFB2	control_LMNA	12	18
AC007388.1	1.04	9.67e-05	0.231	0.59	7.38	33.3	7.15e-07	4.01	LV	CELLSTATES	vFB2	control_LMNA	12	18
AL450992.2	1.04	0.0445	0.00778	0.0213	3.19	8.07	0.00677	1.35	LV	CELLSTATES	vFB2	control_LMNA	12	18
FMNL2	1.04	1.71e-05	0.418	1.11	8.25	43	4.85e-08	4.77	LV	CELLSTATES	vFB2	control_LMNA	12	18
PACRG	1.04	0.0016	0.0629	0.181	5.67	20.7	4.08e-05	2.8	LV	CELLSTATES	vFB2	control_LMNA	12	18
ZDHHC21	1.04	0.000138	0.182	0.429	6.89	31.8	1.11e-06	3.86	LV	CELLSTATES	vFB2	control_LMNA	12	18
CALCB	1.03	0.0265	0.0159	0.0387	3.88	9.81	0.00306	1.58	LV	CELLSTATES	vFB2	control_LMNA	12	18
GPLD1	1.03	0.0148	0.0178	0.0456	4.1	11.9	0.00124	1.83	LV	CELLSTATES	vFB2	control_LMNA	12	18
MSH4	1.03	0.0214	0.0143	0.0376	3.83	10.6	0.00221	1.67	LV	CELLSTATES	vFB2	control_LMNA	12	18
ZNF667	1.03	0.00714	0.0205	0.0501	4.17	14.7	0.000392	2.15	LV	CELLSTATES	vFB2	control_LMNA	12	18
CSAD	1.02	0.000176	0.111	0.262	6.27	30.6	1.57e-06	3.76	LV	CELLSTATES	vFB2	control_LMNA	12	18
GNRH1	1.02	0.022	0.0135	0.0332	3.74	10.5	0.0023	1.66	LV	CELLSTATES	vFB2	control_LMNA	12	18
INPP4A	1.02	0.00046	0.208	0.517	7.2	26.1	6.56e-06	3.34	LV	CELLSTATES	vFB2	control_LMNA	12	18
KAT2B	1.02	0.000247	0.0911	0.242	6.12	29.2	2.47e-06	3.61	LV	CELLSTATES	vFB2	control_LMNA	12	18
LIMS2	1.02	0.0197	0.0206	0.0552	4.15	10.9	0.00194	1.71	LV	CELLSTATES	vFB2	control_LMNA	12	18
LINC01135	1.02	0.0168	0.0162	0.0435	3.95	11.5	0.00149	1.77	LV	CELLSTATES	vFB2	control_LMNA	12	18
PIK3IP1	1.02	0.00348	0.0475	0.116	5.24	17.6	0.000129	2.46	LV	CELLSTATES	vFB2	control_LMNA	12	18
PIWIL4	1.02	0.000595	0.0688	0.165	5.64	25	9.54e-06	3.23	LV	CELLSTATES	vFB2	control_LMNA	12	18
TRIO	1.02	5.5e-05	1.03	2.33	9.3	36.2	3.08e-07	4.26	LV	CELLSTATES	vFB2	control_LMNA	12	18
AC124947.1	1.01	0.0259	0.0269	0.067	4.55	9.9	0.00294	1.59	LV	CELLSTATES	vFB2	control_LMNA	12	18
ADCY2	1.01	0.00291	0.0529	0.131	5.38	18.4	9.65e-05	2.54	LV	CELLSTATES	vFB2	control_LMNA	12	18
BOC	1.01	0.000736	0.117	0.308	6.42	24	1.32e-05	3.13	LV	CELLSTATES	vFB2	control_LMNA	12	18
CYP1B1-AS1	1.01	1.68e-05	0.325	0.755	7.72	43.4	4.39e-08	4.77	LV	CELLSTATES	vFB2	control_LMNA	12	18
HHIP	1.01	0.022	0.0228	0.0598	4.37	10.5	0.0023	1.66	LV	CELLSTATES	vFB2	control_LMNA	12	18
KLF12	1.01	2.97e-05	0.524	1.32	8.49	39.5	1.24e-07	4.53	LV	CELLSTATES	vFB2	control_LMNA	12	18
LRRC34	1.01	0.00545	0.0246	0.0618	4.34	15.7	0.000266	2.26	LV	CELLSTATES	vFB2	control_LMNA	12	18
MEF2C-AS1	1.01	0.0163	0.043	0.135	5.11	11.6	0.00142	1.79	LV	CELLSTATES	vFB2	control_LMNA	12	18
N4BP2L1	1.01	0.00103	0.0829	0.205	5.95	22.6	2.15e-05	2.99	LV	CELLSTATES	vFB2	control_LMNA	12	18
PLEKHA2	1.01	0.000247	0.148	0.387	6.77	29.2	2.46e-06	3.61	LV	CELLSTATES	vFB2	control_LMNA	12	18
ADGRD1	1	0.0061	0.317	0.819	7.85	15.3	0.000307	2.21	LV	CELLSTATES	vFB2	control_LMNA	12	18
MARCH8	1	0.000225	0.0534	0.141	5.28	29.6	2.17e-06	3.65	LV	CELLSTATES	vFB2	control_LMNA	12	18
PTPDC1	1	0.000916	0.286	0.54	7.34	23	1.82e-05	3.04	LV	CELLSTATES	vFB2	control_LMNA	12	18
AC010542.3	0.998	0.00792	0.0275	0.0666	4.55	14.3	0.000454	2.1	LV	CELLSTATES	vFB2	control_LMNA	12	18
EFCAB6	0.997	0.00267	0.0388	0.105	4.99	18.7	8.58e-05	2.57	LV	CELLSTATES	vFB2	control_LMNA	12	18
SERPINB9	0.997	0.00368	0.0379	0.0965	4.98	17.4	0.00014	2.43	LV	CELLSTATES	vFB2	control_LMNA	12	18
ZNF438	0.997	1.51e-06	0.343	0.867	7.89	58	1.35e-09	5.82	LV	CELLSTATES	vFB2	control_LMNA	12	18
MED13L	0.995	2.72e-06	1.07	2.59	9.46	53.1	4.06e-09	5.56	LV	CELLSTATES	vFB2	control_LMNA	12	18
PI16	0.991	0.0143	0.184	0.43	6.9	12	0.00118	1.84	LV	CELLSTATES	vFB2	control_LMNA	12	18
TRMT1L	0.991	0.000955	0.0372	0.0916	4.89	22.8	1.96e-05	3.02	LV	CELLSTATES	vFB2	control_LMNA	12	18
DDX60	0.99	0.00418	0.0425	0.102	4.98	16.8	0.000177	2.38	LV	CELLSTATES	vFB2	control_LMNA	12	18
NAP1L1	0.99	2.14e-05	0.266	0.643	7.49	41.5	7.19e-08	4.67	LV	CELLSTATES	vFB2	control_LMNA	12	18
FAM198B-AS1	0.989	0.00243	0.351	0.898	7.97	19.1	7.43e-05	2.61	LV	CELLSTATES	vFB2	control_LMNA	12	18
PHKA1	0.989	0.00655	0.0511	0.119	5.28	15	0.000343	2.18	LV	CELLSTATES	vFB2	control_LMNA	12	18
PPM1B	0.989	4.69e-05	0.197	0.485	7.13	37.1	2.38e-07	4.33	LV	CELLSTATES	vFB2	control_LMNA	12	18
AC005550.2	0.988	0.0271	0.0439	0.113	5.19	9.72	0.00319	1.57	LV	CELLSTATES	vFB2	control_LMNA	12	18
INPP5A	0.988	0.00463	0.0603	0.149	5.53	16.3	0.000207	2.33	LV	CELLSTATES	vFB2	control_LMNA	12	18
ARHGAP26	0.985	0.00294	0.367	0.937	8.05	18.3	9.82e-05	2.53	LV	CELLSTATES	vFB2	control_LMNA	12	18
FOXO3	0.983	0.000422	0.947	2.45	9.38	26.5	5.77e-06	3.37	LV	CELLSTATES	vFB2	control_LMNA	12	18
SLC41A2	0.982	0.000532	0.132	0.314	6.42	25.5	8.02e-06	3.27	LV	CELLSTATES	vFB2	control_LMNA	12	18
AP000787.1	0.981	0.00385	0.111	0.226	6.16	17.1	0.000153	2.41	LV	CELLSTATES	vFB2	control_LMNA	12	18
MDFIC	0.979	0.00119	0.144	0.331	6.55	22	2.61e-05	2.92	LV	CELLSTATES	vFB2	control_LMNA	12	18
AC007262.2	0.978	0.0311	0.0225	0.0543	4.35	9.22	0.004	1.51	LV	CELLSTATES	vFB2	control_LMNA	12	18
AKT3	0.975	9.86e-05	1.35	3.5	9.92	33.2	7.36e-07	4.01	LV	CELLSTATES	vFB2	control_LMNA	12	18
COL4A1	0.973	0.00178	1.12	2.69	9.54	20.3	4.74e-05	2.75	LV	CELLSTATES	vFB2	control_LMNA	12	18
KCNIP1	0.966	0.026	0.11	0.291	6.44	9.88	0.00297	1.59	LV	CELLSTATES	vFB2	control_LMNA	12	18
PRKCH	0.966	0.00465	0.0696	0.178	5.68	16.3	0.000208	2.33	LV	CELLSTATES	vFB2	control_LMNA	12	18
ZNF827	0.962	0.00361	0.0896	0.195	5.85	17.5	0.000135	2.44	LV	CELLSTATES	vFB2	control_LMNA	12	18
NRG1	0.961	0.0277	0.0318	0.0839	4.75	9.65	0.0033	1.56	LV	CELLSTATES	vFB2	control_LMNA	12	18
PREX2	0.96	0.000185	0.366	0.88	7.95	30.4	1.69e-06	3.73	LV	CELLSTATES	vFB2	control_LMNA	12	18
ZNF793	0.96	0.00838	0.0288	0.0635	4.51	14.1	0.000501	2.08	LV	CELLSTATES	vFB2	control_LMNA	12	18
AL021368.2	0.957	0.0125	0.0178	0.0542	4.09	12.5	0.00095	1.9	LV	CELLSTATES	vFB2	control_LMNA	12	18
FAM214A	0.956	0.00176	0.209	0.489	7.18	20.4	4.67e-05	2.76	LV	CELLSTATES	vFB2	control_LMNA	12	18
PLEKHA1	0.954	7.48e-05	0.118	0.274	6.33	34.4	5.19e-07	4.13	LV	CELLSTATES	vFB2	control_LMNA	12	18
ICK	0.952	0.0147	0.0395	0.0933	4.92	11.9	0.00122	1.83	LV	CELLSTATES	vFB2	control_LMNA	12	18
AC108449.1	0.947	0.0237	0.0512	0.098	5.11	10.2	0.00257	1.63	LV	CELLSTATES	vFB2	control_LMNA	12	18
BMP5	0.946	0.0381	0.0538	0.131	5.39	8.56	0.00539	1.42	LV	CELLSTATES	vFB2	control_LMNA	12	18
BACH2	0.945	7.22e-05	0.401	0.996	8.1	34.7	4.69e-07	4.14	LV	CELLSTATES	vFB2	control_LMNA	12	18
SPATA9	0.945	0.0231	0.03	0.0688	4.54	10.3	0.00248	1.64	LV	CELLSTATES	vFB2	control_LMNA	12	18
FRZB	0.944	0.0407	0.0193	0.0463	4.11	8.34	0.00596	1.39	LV	CELLSTATES	vFB2	control_LMNA	12	18
RANBP3L	0.943	0.0474	0.062	0.142	5.56	7.87	0.00743	1.32	LV	CELLSTATES	vFB2	control_LMNA	12	18
AC099791.2	0.942	0.0402	0.0352	0.0676	4.6	8.38	0.00586	1.4	LV	CELLSTATES	vFB2	control_LMNA	12	18
PCMTD2	0.941	7.48e-05	0.0946	0.22	6.05	34.4	5.08e-07	4.13	LV	CELLSTATES	vFB2	control_LMNA	12	18
PRDM11	0.941	0.0037	0.0314	0.0772	4.68	17.3	0.000142	2.43	LV	CELLSTATES	vFB2	control_LMNA	12	18
GVQW2	0.939	0.0425	0.0153	0.0338	3.71	8.22	0.0063	1.37	LV	CELLSTATES	vFB2	control_LMNA	12	18
TBX15	0.939	0.0189	0.0482	0.111	5.12	11	0.00182	1.72	LV	CELLSTATES	vFB2	control_LMNA	12	18
DOCK5	0.936	0.0126	0.372	0.932	8.08	12.5	0.000968	1.9	LV	CELLSTATES	vFB2	control_LMNA	12	18
ENPP1	0.936	0.0189	0.0452	0.0937	5.03	11	0.00182	1.72	LV	CELLSTATES	vFB2	control_LMNA	12	18
KIF13B	0.936	0.000615	0.363	0.793	7.84	24.9	9.91e-06	3.21	LV	CELLSTATES	vFB2	control_LMNA	12	18
OSER1-DT	0.936	0.0424	0.0153	0.0324	3.81	8.23	0.00628	1.37	LV	CELLSTATES	vFB2	control_LMNA	12	18
SERTAD2	0.936	0.00127	0.0752	0.177	5.75	21.7	2.92e-05	2.9	LV	CELLSTATES	vFB2	control_LMNA	12	18
SETDB2	0.934	0.00279	0.0676	0.147	5.55	18.5	9.15e-05	2.56	LV	CELLSTATES	vFB2	control_LMNA	12	18
PIK3CA	0.931	1.62e-05	0.256	0.602	7.42	43.9	3.86e-08	4.79	LV	CELLSTATES	vFB2	control_LMNA	12	18
KCTD8	0.928	0.000997	0.114	0.286	6.4	22.7	2.06e-05	3	LV	CELLSTATES	vFB2	control_LMNA	12	18
GFOD1	0.926	0.00844	0.0553	0.129	5.36	14.1	0.000509	2.07	LV	CELLSTATES	vFB2	control_LMNA	12	18
IDS	0.925	0.000365	0.0429	0.106	5.01	27.3	4.52e-06	3.44	LV	CELLSTATES	vFB2	control_LMNA	12	18
PTPN3	0.925	0.00179	0.0364	0.0873	4.77	20.3	4.81e-05	2.75	LV	CELLSTATES	vFB2	control_LMNA	12	18
RAPGEF5	0.925	0.0338	0.0467	0.128	5.35	8.94	0.00454	1.47	LV	CELLSTATES	vFB2	control_LMNA	12	18
KDM3A	0.924	0.00109	0.0863	0.202	5.94	22.3	2.32e-05	2.96	LV	CELLSTATES	vFB2	control_LMNA	12	18
KIAA1324L	0.923	0.00221	0.0979	0.234	6.12	19.5	6.46e-05	2.65	LV	CELLSTATES	vFB2	control_LMNA	12	18
SMAD9	0.921	0.0316	0.03	0.0726	4.56	9.15	0.00412	1.5	LV	CELLSTATES	vFB2	control_LMNA	12	18
ZNF382	0.919	0.047	0.0146	0.0323	3.74	7.9	0.00733	1.33	LV	CELLSTATES	vFB2	control_LMNA	12	18
DYNC1I1	0.917	0.0175	0.264	0.619	7.52	11.3	0.00161	1.76	LV	CELLSTATES	vFB2	control_LMNA	12	18
HDAC2-AS2	0.917	0.03	0.0163	0.0381	3.85	9.35	0.00376	1.52	LV	CELLSTATES	vFB2	control_LMNA	12	18
LDB1	0.915	0.0369	0.0197	0.057	4.08	8.67	0.00512	1.43	LV	CELLSTATES	vFB2	control_LMNA	12	18
ANKRD6	0.914	0.000851	0.166	0.376	6.76	23.4	1.64e-05	3.07	LV	CELLSTATES	vFB2	control_LMNA	12	18
JAK2	0.914	0.000266	0.182	0.438	6.98	28.7	2.82e-06	3.58	LV	CELLSTATES	vFB2	control_LMNA	12	18
PLXDC2	0.914	0.00183	3.7	7.36	11	20.2	5.02e-05	2.74	LV	CELLSTATES	vFB2	control_LMNA	12	18
HLX-AS1	0.912	0.0251	0.0389	0.0887	4.92	9.99	0.00283	1.6	LV	CELLSTATES	vFB2	control_LMNA	12	18
POC1B	0.91	0.00243	0.075	0.168	5.72	19.1	7.41e-05	2.61	LV	CELLSTATES	vFB2	control_LMNA	12	18
TSHZ1	0.909	0.00915	0.0436	0.115	4.99	13.7	0.000579	2.04	LV	CELLSTATES	vFB2	control_LMNA	12	18
NREP	0.907	0.0403	0.184	0.277	6.46	8.37	0.00588	1.4	LV	CELLSTATES	vFB2	control_LMNA	12	18
SULF1	0.907	0.00257	0.374	0.84	7.86	18.9	7.97e-05	2.59	LV	CELLSTATES	vFB2	control_LMNA	12	18
ZNF704	0.9	0.000699	0.583	1.22	8.42	24.3	1.21e-05	3.16	LV	CELLSTATES	vFB2	control_LMNA	12	18
DPH6-DT	0.898	0.0061	0.0737	0.164	5.7	15.3	0.000306	2.21	LV	CELLSTATES	vFB2	control_LMNA	12	18
KBTBD12	0.898	0.0228	0.0246	0.0542	4.41	10.3	0.00242	1.64	LV	CELLSTATES	vFB2	control_LMNA	12	18
FNIP2	0.897	0.00294	0.28	0.569	7.37	18.3	9.82e-05	2.53	LV	CELLSTATES	vFB2	control_LMNA	12	18
SPATA18	0.897	0.0427	0.0216	0.0616	4.26	8.2	0.00636	1.37	LV	CELLSTATES	vFB2	control_LMNA	12	18
DENND1A	0.895	2.57e-05	0.452	1.07	8.23	40.2	1.02e-07	4.59	LV	CELLSTATES	vFB2	control_LMNA	12	18
CCDC7	0.894	0.00046	0.231	0.482	7.16	26.1	6.52e-06	3.34	LV	CELLSTATES	vFB2	control_LMNA	12	18
CSRNP3	0.893	0.000373	0.209	0.483	7.14	27.1	4.79e-06	3.43	LV	CELLSTATES	vFB2	control_LMNA	12	18
GRB10	0.892	0.00266	0.292	0.657	7.57	18.7	8.45e-05	2.58	LV	CELLSTATES	vFB2	control_LMNA	12	18
TDRD10	0.888	0.0157	0.0357	0.0762	4.73	11.7	0.00135	1.8	LV	CELLSTATES	vFB2	control_LMNA	12	18
EFHD1	0.887	0.0323	0.0849	0.188	5.94	9.07	0.00427	1.49	LV	CELLSTATES	vFB2	control_LMNA	12	18
SMAD7	0.886	0.0196	0.0315	0.0724	4.55	10.9	0.00193	1.71	LV	CELLSTATES	vFB2	control_LMNA	12	18
C21orf62-AS1	0.885	0.012	0.0489	0.11	5.22	12.7	0.000886	1.92	LV	CELLSTATES	vFB2	control_LMNA	12	18
COL4A3	0.883	0.00346	0.685	1.52	8.77	17.6	0.000127	2.46	LV	CELLSTATES	vFB2	control_LMNA	12	18
EPB41L1	0.879	0.0469	0.0306	0.0705	4.52	7.91	0.00729	1.33	LV	CELLSTATES	vFB2	control_LMNA	12	18
DAPK1	0.878	0.0183	0.0379	0.0851	4.9	11.1	0.00172	1.74	LV	CELLSTATES	vFB2	control_LMNA	12	18
ASAP2	0.877	0.000323	0.407	0.931	8.06	27.9	3.73e-06	3.49	LV	CELLSTATES	vFB2	control_LMNA	12	18
SPECC1	0.877	0.00055	0.226	0.55	7.3	25.3	8.41e-06	3.26	LV	CELLSTATES	vFB2	control_LMNA	12	18
RNF217	0.876	6.71e-05	0.124	0.284	6.34	35.1	4.21e-07	4.17	LV	CELLSTATES	vFB2	control_LMNA	12	18
AC114689.3	0.875	0.0132	0.0626	0.138	5.42	12.3	0.00103	1.88	LV	CELLSTATES	vFB2	control_LMNA	12	18
KCTD18	0.875	0.00795	0.0265	0.0635	4.43	14.3	0.000456	2.1	LV	CELLSTATES	vFB2	control_LMNA	12	18
ZNF608	0.875	0.0037	0.104	0.262	6.25	17.3	0.000143	2.43	LV	CELLSTATES	vFB2	control_LMNA	12	18
COL24A1	0.874	0.0345	0.288	0.752	7.64	8.88	0.00466	1.46	LV	CELLSTATES	vFB2	control_LMNA	12	18
PRR16	0.874	0.00398	0.734	1.7	8.9	17	0.000162	2.4	LV	CELLSTATES	vFB2	control_LMNA	12	18
SFRP4	0.873	0.0108	0.0468	0.0997	5.07	13.1	0.000755	1.97	LV	CELLSTATES	vFB2	control_LMNA	12	18
FBXO32	0.872	0.0325	0.0552	0.108	5.22	9.05	0.00431	1.49	LV	CELLSTATES	vFB2	control_LMNA	12	18
AC105285.1	0.871	0.0205	0.0318	0.0891	4.7	10.7	0.00206	1.69	LV	CELLSTATES	vFB2	control_LMNA	12	18
COL4A4	0.869	0.0054	0.987	2.12	9.25	15.7	0.000262	2.27	LV	CELLSTATES	vFB2	control_LMNA	12	18
AC079380.1	0.868	0.0367	0.0382	0.0763	4.69	8.69	0.00507	1.44	LV	CELLSTATES	vFB2	control_LMNA	12	18
PAPLN	0.868	0.0117	0.0414	0.0936	4.97	12.8	0.000841	1.93	LV	CELLSTATES	vFB2	control_LMNA	12	18
PC	0.868	0.0152	0.0278	0.0598	4.43	11.8	0.00129	1.82	LV	CELLSTATES	vFB2	control_LMNA	12	18
LINC02580	0.865	0.0489	0.0213	0.0476	4.22	7.77	0.0078	1.31	LV	CELLSTATES	vFB2	control_LMNA	12	18
COLGALT2	0.864	0.0089	0.343	0.765	7.76	13.9	0.000551	2.05	LV	CELLSTATES	vFB2	control_LMNA	12	18
CORIN	0.864	0.012	0.0704	0.149	5.63	12.7	0.000893	1.92	LV	CELLSTATES	vFB2	control_LMNA	12	18
AP001528.2	0.862	0.0169	0.132	0.337	6.7	11.4	0.00151	1.77	LV	CELLSTATES	vFB2	control_LMNA	12	18
NFASC	0.862	0.00785	0.0602	0.13	5.4	14.4	0.000448	2.1	LV	CELLSTATES	vFB2	control_LMNA	12	18
RAPGEF2	0.862	2.57e-05	0.226	0.506	7.21	40.1	1.04e-07	4.59	LV	CELLSTATES	vFB2	control_LMNA	12	18
AC138123.1	0.861	0.0478	0.0396	0.087	4.94	7.84	0.00755	1.32	LV	CELLSTATES	vFB2	control_LMNA	12	18
FOXN3	0.86	0.000377	0.864	1.97	9.12	27	4.95e-06	3.42	LV	CELLSTATES	vFB2	control_LMNA	12	18
SMOC2	0.86	0.0137	0.689	1.6	8.81	12.2	0.00109	1.86	LV	CELLSTATES	vFB2	control_LMNA	12	18
ZC3H12B	0.86	0.000441	0.104	0.228	6.15	26.3	6.18e-06	3.36	LV	CELLSTATES	vFB2	control_LMNA	12	18
NFIA-AS2	0.858	0.0452	0.0446	0.0961	4.93	8.02	0.00691	1.35	LV	CELLSTATES	vFB2	control_LMNA	12	18
FGFR1OP2	0.857	0.000191	0.198	0.446	7.02	30.3	1.75e-06	3.72	LV	CELLSTATES	vFB2	control_LMNA	12	18
MAP3K6	0.856	0.0271	0.0404	0.0906	4.92	9.72	0.00319	1.57	LV	CELLSTATES	vFB2	control_LMNA	12	18
SULT1C4	0.855	0.0319	0.0377	0.0749	4.8	9.11	0.00419	1.5	LV	CELLSTATES	vFB2	control_LMNA	12	18
ZFAND5	0.854	0.0178	0.0974	0.199	6.01	11.2	0.00166	1.75	LV	CELLSTATES	vFB2	control_LMNA	12	18
ERRFI1	0.853	0.0119	0.0976	0.212	6.04	12.7	0.000871	1.92	LV	CELLSTATES	vFB2	control_LMNA	12	18
MTURN	0.853	0.0132	0.0408	0.0981	4.98	12.3	0.00103	1.88	LV	CELLSTATES	vFB2	control_LMNA	12	18
SIN3B	0.853	0.00458	0.101	0.203	6	16.4	0.000203	2.34	LV	CELLSTATES	vFB2	control_LMNA	12	18
VAV3	0.853	0.00418	0.15	0.337	6.63	16.8	0.000177	2.38	LV	CELLSTATES	vFB2	control_LMNA	12	18
PLCE1	0.85	0.00714	0.21	0.487	7.1	14.7	0.000393	2.15	LV	CELLSTATES	vFB2	control_LMNA	12	18
HPS3	0.848	0.00425	0.0978	0.219	6.09	16.7	0.000183	2.37	LV	CELLSTATES	vFB2	control_LMNA	12	18
C5	0.846	0.0239	0.0334	0.0717	4.7	10.2	0.00261	1.62	LV	CELLSTATES	vFB2	control_LMNA	12	18
GATA6	0.846	0.000732	0.252	0.539	7.33	24.1	1.29e-05	3.14	LV	CELLSTATES	vFB2	control_LMNA	12	18
ABLIM3	0.843	0.00415	0.256	0.561	7.36	16.8	0.000175	2.38	LV	CELLSTATES	vFB2	control_LMNA	12	18
BBS2	0.843	0.000832	0.0637	0.148	5.52	23.5	1.56e-05	3.08	LV	CELLSTATES	vFB2	control_LMNA	12	18
MPPED2	0.842	0.0235	0.039	0.108	4.89	10.2	0.00255	1.63	LV	CELLSTATES	vFB2	control_LMNA	12	18
FBXO8	0.84	0.0181	0.0297	0.0698	4.49	11.2	0.00169	1.74	LV	CELLSTATES	vFB2	control_LMNA	12	18
NCKAP5	0.84	0.0164	0.127	0.297	6.44	11.6	0.00143	1.79	LV	CELLSTATES	vFB2	control_LMNA	12	18
SLC22A15	0.837	0.0016	0.164	0.357	6.77	20.7	4.1e-05	2.8	LV	CELLSTATES	vFB2	control_LMNA	12	18
ZNF229	0.837	0.0376	0.0152	0.0342	3.75	8.61	0.00528	1.43	LV	CELLSTATES	vFB2	control_LMNA	12	18
GPRASP1	0.836	0.0237	0.0281	0.0538	4.35	10.2	0.00258	1.63	LV	CELLSTATES	vFB2	control_LMNA	12	18
LEPR	0.836	0.00395	0.0554	0.128	5.31	17	0.00016	2.4	LV	CELLSTATES	vFB2	control_LMNA	12	18
USP54	0.835	0.0135	0.335	0.778	7.84	12.2	0.00108	1.87	LV	CELLSTATES	vFB2	control_LMNA	12	18
BNIP3L	0.834	0.00217	0.537	1.29	8.57	19.5	6.29e-05	2.66	LV	CELLSTATES	vFB2	control_LMNA	12	18
EGFR	0.833	0.0011	1.27	2.85	9.68	22.3	2.35e-05	2.96	LV	CELLSTATES	vFB2	control_LMNA	12	18
PLEKHH2	0.833	0.00443	0.508	1.15	8.38	16.5	0.000195	2.35	LV	CELLSTATES	vFB2	control_LMNA	12	18
GULP1	0.832	0.000138	0.209	0.479	7.11	31.7	1.13e-06	3.86	LV	CELLSTATES	vFB2	control_LMNA	12	18
NPAS3	0.832	0.00206	0.645	1.47	8.74	19.7	5.85e-05	2.69	LV	CELLSTATES	vFB2	control_LMNA	12	18
COL4A5	0.829	0.0291	0.134	0.308	6.47	9.46	0.00358	1.54	LV	CELLSTATES	vFB2	control_LMNA	12	18
ZNF235	0.829	0.00179	0.111	0.239	6.23	20.3	4.83e-05	2.75	LV	CELLSTATES	vFB2	control_LMNA	12	18
IRS2	0.828	0.0101	0.19	0.422	7	13.4	0.00067	2	LV	CELLSTATES	vFB2	control_LMNA	12	18
SOCS2	0.828	0.0287	0.0344	0.0728	4.65	9.53	0.00348	1.54	LV	CELLSTATES	vFB2	control_LMNA	12	18
DAAM2	0.825	0.00873	0.0758	0.168	5.74	13.9	0.000534	2.06	LV	CELLSTATES	vFB2	control_LMNA	12	18
GAB1	0.825	0.000108	0.398	0.89	8.01	32.8	8.1e-07	3.97	LV	CELLSTATES	vFB2	control_LMNA	12	18
PSPH	0.825	0.0459	0.0164	0.0358	3.9	7.97	0.00709	1.34	LV	CELLSTATES	vFB2	control_LMNA	12	18
ZNF727	0.822	0.0359	0.0289	0.0618	4.43	8.76	0.00491	1.44	LV	CELLSTATES	vFB2	control_LMNA	12	18
ACSL1	0.819	0.0142	0.218	0.436	7.07	12	0.00117	1.85	LV	CELLSTATES	vFB2	control_LMNA	12	18
PAM	0.818	4.69e-05	0.555	1.31	8.55	37.1	2.37e-07	4.33	LV	CELLSTATES	vFB2	control_LMNA	12	18
TFDP2	0.816	0.00166	0.217	0.491	7.22	20.6	4.34e-05	2.78	LV	CELLSTATES	vFB2	control_LMNA	12	18
MME	0.815	0.0174	0.0927	0.222	6.08	11.3	0.0016	1.76	LV	CELLSTATES	vFB2	control_LMNA	12	18
ABCC9	0.814	0.0117	0.0909	0.225	6.06	12.8	0.000842	1.93	LV	CELLSTATES	vFB2	control_LMNA	12	18
TXNIP	0.813	0.0404	0.376	0.893	8.07	8.36	0.00591	1.39	LV	CELLSTATES	vFB2	control_LMNA	12	18
CASC2	0.812	0.0231	0.0299	0.071	4.54	10.3	0.00248	1.64	LV	CELLSTATES	vFB2	control_LMNA	12	18
CARMIL1	0.811	0.00147	0.882	1.98	9.17	21.1	3.64e-05	2.83	LV	CELLSTATES	vFB2	control_LMNA	12	18
RXRA	0.808	0.0138	0.0264	0.0612	4.37	12.2	0.00112	1.86	LV	CELLSTATES	vFB2	control_LMNA	12	18
ABLIM1	0.807	0.0047	0.447	1.04	8.3	16.3	0.000213	2.33	LV	CELLSTATES	vFB2	control_LMNA	12	18
GLCCI1	0.807	0.00215	0.0659	0.154	5.56	19.6	6.15e-05	2.67	LV	CELLSTATES	vFB2	control_LMNA	12	18
MAPT	0.806	0.0457	0.0177	0.0362	3.95	7.98	0.00704	1.34	LV	CELLSTATES	vFB2	control_LMNA	12	18
PARD3B	0.805	0.000422	0.633	1.48	8.69	26.4	5.88e-06	3.37	LV	CELLSTATES	vFB2	control_LMNA	12	18
ATP9A	0.803	0.00239	0.122	0.259	6.32	19.1	7.24e-05	2.62	LV	CELLSTATES	vFB2	control_LMNA	12	18
BCL2	0.803	0.0108	0.311	0.757	7.82	13.1	0.000751	1.97	LV	CELLSTATES	vFB2	control_LMNA	12	18
ADAM23	0.801	0.0266	0.0865	0.17	5.77	9.8	0.00308	1.57	LV	CELLSTATES	vFB2	control_LMNA	12	18
AC099792.1	0.799	0.0408	0.0661	0.132	5.43	8.34	0.00597	1.39	LV	CELLSTATES	vFB2	control_LMNA	12	18
REPS1	0.799	0.0011	0.293	0.639	7.6	22.3	2.39e-05	2.96	LV	CELLSTATES	vFB2	control_LMNA	12	18
CERS6	0.798	0.0139	0.124	0.244	6.22	12.1	0.00112	1.86	LV	CELLSTATES	vFB2	control_LMNA	12	18
CPEB2	0.798	0.037	0.0443	0.087	4.93	8.66	0.00516	1.43	LV	CELLSTATES	vFB2	control_LMNA	12	18
PLCB4	0.798	0.0119	0.605	1.23	8.46	12.7	0.000872	1.92	LV	CELLSTATES	vFB2	control_LMNA	12	18
RARB	0.798	0.02	0.0705	0.166	5.77	10.8	0.002	1.7	LV	CELLSTATES	vFB2	control_LMNA	12	18
GPR137B	0.797	0.00338	0.0644	0.14	5.46	17.7	0.000122	2.47	LV	CELLSTATES	vFB2	control_LMNA	12	18
NRK	0.796	0.0465	0.411	0.83	7.9	7.93	0.00722	1.33	LV	CELLSTATES	vFB2	control_LMNA	12	18
KLHL3	0.794	0.0122	0.0384	0.0877	4.83	12.6	0.000912	1.91	LV	CELLSTATES	vFB2	control_LMNA	12	18
RGL2	0.794	0.0212	0.0286	0.0642	4.47	10.6	0.00218	1.67	LV	CELLSTATES	vFB2	control_LMNA	12	18
XPO1	0.793	0.000373	0.189	0.383	6.87	27.1	4.82e-06	3.43	LV	CELLSTATES	vFB2	control_LMNA	12	18
C2CD5	0.792	0.0035	0.125	0.277	6.38	17.6	0.00013	2.46	LV	CELLSTATES	vFB2	control_LMNA	12	18
TM7SF3	0.792	0.000367	0.114	0.235	6.22	27.2	4.58e-06	3.44	LV	CELLSTATES	vFB2	control_LMNA	12	18
SLC25A28	0.789	0.0244	0.048	0.0957	4.99	10.1	0.00272	1.61	LV	CELLSTATES	vFB2	control_LMNA	12	18
PDZRN3	0.788	0.0217	0.254	0.58	7.35	10.5	0.00225	1.66	LV	CELLSTATES	vFB2	control_LMNA	12	18
SMCO4	0.788	0.0185	0.0446	0.0913	4.97	11.1	0.00176	1.73	LV	CELLSTATES	vFB2	control_LMNA	12	18
SYT17	0.787	0.0228	0.0665	0.143	5.53	10.4	0.00242	1.64	LV	CELLSTATES	vFB2	control_LMNA	12	18
ANKRD36C	0.786	0.000385	0.163	0.331	6.65	26.9	5.11e-06	3.41	LV	CELLSTATES	vFB2	control_LMNA	12	18
IMPA1	0.786	0.0239	0.0544	0.108	5.17	10.2	0.00262	1.62	LV	CELLSTATES	vFB2	control_LMNA	12	18
MARVELD1	0.78	0.0295	0.0349	0.0868	4.7	9.41	0.00367	1.53	LV	CELLSTATES	vFB2	control_LMNA	12	18
SLC44A1	0.78	0.000562	0.276	0.599	7.48	25.3	8.64e-06	3.25	LV	CELLSTATES	vFB2	control_LMNA	12	18
CYLD	0.779	0.00738	0.0504	0.126	5.21	14.6	0.000413	2.13	LV	CELLSTATES	vFB2	control_LMNA	12	18
ERAP2	0.779	0.0493	0.0287	0.0581	4.4	7.74	0.00789	1.31	LV	CELLSTATES	vFB2	control_LMNA	12	18
MAFK	0.779	0.0248	0.039	0.0851	4.89	10	0.00278	1.6	LV	CELLSTATES	vFB2	control_LMNA	12	18
MYO1D	0.779	0.00373	0.711	1.47	8.71	17.3	0.000146	2.43	LV	CELLSTATES	vFB2	control_LMNA	12	18
PRKAR1B	0.779	0.0311	0.0323	0.0675	4.67	9.21	0.00401	1.51	LV	CELLSTATES	vFB2	control_LMNA	12	18
ZNF263	0.779	0.0121	0.0624	0.136	5.48	12.7	0.000902	1.92	LV	CELLSTATES	vFB2	control_LMNA	12	18
CMYA5	0.777	0.025	0.262	0.542	7.35	10	0.0028	1.6	LV	CELLSTATES	vFB2	control_LMNA	12	18
MTUS1	0.777	0.0147	0.825	1.79	9.06	11.9	0.00123	1.83	LV	CELLSTATES	vFB2	control_LMNA	12	18
NHS	0.776	0.00976	0.1	0.21	6.05	13.5	0.000636	2.01	LV	CELLSTATES	vFB2	control_LMNA	12	18
PRKX	0.776	0.0072	0.118	0.246	6.25	14.7	0.000397	2.14	LV	CELLSTATES	vFB2	control_LMNA	12	18
RAB40B	0.776	0.0393	0.0289	0.0545	4.35	8.46	0.00566	1.41	LV	CELLSTATES	vFB2	control_LMNA	12	18
DOCK10	0.775	0.0125	0.103	0.178	5.87	12.5	0.000956	1.9	LV	CELLSTATES	vFB2	control_LMNA	12	18
GEMIN8	0.774	0.00523	0.0421	0.0935	4.9	15.9	0.000248	2.28	LV	CELLSTATES	vFB2	control_LMNA	12	18
KCNT2	0.774	0.0075	0.461	1.15	8.3	14.5	0.000421	2.13	LV	CELLSTATES	vFB2	control_LMNA	12	18
RAI2	0.773	0.0422	0.0337	0.0663	4.58	8.24	0.00625	1.37	LV	CELLSTATES	vFB2	control_LMNA	12	18
PIK3R1	0.771	0.013	0.412	0.916	8.06	12.4	0.001	1.89	LV	CELLSTATES	vFB2	control_LMNA	12	18
DMTF1	0.769	0.00183	0.232	0.436	7.07	20.1	5.03e-05	2.74	LV	CELLSTATES	vFB2	control_LMNA	12	18
BCL2L11	0.768	0.0491	0.0264	0.0551	4.3	7.76	0.00783	1.31	LV	CELLSTATES	vFB2	control_LMNA	12	18
ZNF117	0.768	0.0376	0.0358	0.079	4.68	8.6	0.00529	1.43	LV	CELLSTATES	vFB2	control_LMNA	12	18
AL445250.1	0.767	0.0323	0.609	1.38	8.68	9.07	0.00427	1.49	LV	CELLSTATES	vFB2	control_LMNA	12	18
ARHGAP18	0.767	0.0241	0.133	0.252	6.32	10.1	0.00267	1.62	LV	CELLSTATES	vFB2	control_LMNA	12	18
BCL7A	0.767	0.0363	0.0308	0.0659	4.51	8.73	0.00498	1.44	LV	CELLSTATES	vFB2	control_LMNA	12	18
EFR3A	0.767	0.00024	0.186	0.407	6.92	29.3	2.36e-06	3.62	LV	CELLSTATES	vFB2	control_LMNA	12	18
GEN1	0.767	0.0353	0.0468	0.0799	4.88	8.81	0.0048	1.45	LV	CELLSTATES	vFB2	control_LMNA	12	18
ROR1	0.767	0.00436	0.459	0.818	7.93	16.6	0.00019	2.36	LV	CELLSTATES	vFB2	control_LMNA	12	18
STK39	0.767	0.00297	0.207	0.391	6.89	18.3	9.97e-05	2.53	LV	CELLSTATES	vFB2	control_LMNA	12	18
AUH	0.766	0.000616	0.187	0.408	6.94	24.8	1e-05	3.21	LV	CELLSTATES	vFB2	control_LMNA	12	18
TTC21A	0.766	0.0474	0.0217	0.0478	4.2	7.87	0.00742	1.32	LV	CELLSTATES	vFB2	control_LMNA	12	18
TMEM50B	0.762	0.00435	0.103	0.22	6.15	16.6	0.000189	2.36	LV	CELLSTATES	vFB2	control_LMNA	12	18
BCKDHB	0.761	0.000939	0.148	0.316	6.56	22.9	1.89e-05	3.03	LV	CELLSTATES	vFB2	control_LMNA	12	18
PRKCE	0.76	0.000214	0.457	0.935	8.11	29.8	2.02e-06	3.67	LV	CELLSTATES	vFB2	control_LMNA	12	18
NBEA	0.759	0.00377	0.244	0.537	7.36	17.2	0.000149	2.42	LV	CELLSTATES	vFB2	control_LMNA	12	18
RBMS3	0.759	0.000574	0.908	2.09	9.24	25.1	8.98e-06	3.24	LV	CELLSTATES	vFB2	control_LMNA	12	18
MUSK	0.754	0.0191	0.46	0.988	8.25	11	0.00185	1.72	LV	CELLSTATES	vFB2	control_LMNA	12	18
PRICKLE2	0.754	0.000732	0.492	0.953	8.16	24.1	1.28e-05	3.14	LV	CELLSTATES	vFB2	control_LMNA	12	18
ATL1	0.753	0.00461	0.0693	0.139	5.48	16.4	0.000205	2.34	LV	CELLSTATES	vFB2	control_LMNA	12	18
LTBP2	0.753	0.0393	0.76	1.54	8.79	8.46	0.00565	1.41	LV	CELLSTATES	vFB2	control_LMNA	12	18
CCDC28A	0.752	0.0231	0.053	0.1	5.18	10.3	0.00248	1.64	LV	CELLSTATES	vFB2	control_LMNA	12	18
SLC46A3	0.751	0.0256	0.115	0.201	6.08	9.94	0.00289	1.59	LV	CELLSTATES	vFB2	control_LMNA	12	18
UBA6-AS1	0.75	0.022	0.167	0.378	6.81	10.5	0.0023	1.66	LV	CELLSTATES	vFB2	control_LMNA	12	18
DPYSL3	0.749	0.0174	0.369	0.746	7.75	11.3	0.00159	1.76	LV	CELLSTATES	vFB2	control_LMNA	12	18
EIF4E3	0.749	0.0179	0.0403	0.0788	4.83	11.2	0.00166	1.75	LV	CELLSTATES	vFB2	control_LMNA	12	18
MLLT3	0.749	0.000318	0.219	0.463	7.12	28	3.52e-06	3.5	LV	CELLSTATES	vFB2	control_LMNA	12	18
EEF2K	0.748	0.0242	0.149	0.309	6.57	10.1	0.00268	1.62	LV	CELLSTATES	vFB2	control_LMNA	12	18
NECTIN3	0.746	0.000323	0.15	0.298	6.54	27.9	3.74e-06	3.49	LV	CELLSTATES	vFB2	control_LMNA	12	18
PDP1	0.746	0.0477	0.0296	0.0593	4.46	7.84	0.00754	1.32	LV	CELLSTATES	vFB2	control_LMNA	12	18
CAT	0.744	0.012	0.0744	0.152	5.69	12.7	0.000886	1.92	LV	CELLSTATES	vFB2	control_LMNA	12	18
MTMR12	0.744	0.00219	0.0826	0.156	5.68	19.5	6.36e-05	2.66	LV	CELLSTATES	vFB2	control_LMNA	12	18
SPEF2	0.744	0.0087	0.0518	0.103	5.11	14	0.000529	2.06	LV	CELLSTATES	vFB2	control_LMNA	12	18
CNTRL	0.741	0.00127	0.145	0.302	6.55	21.7	2.94e-05	2.9	LV	CELLSTATES	vFB2	control_LMNA	12	18
COL4A2	0.74	0.0089	1.53	3.16	9.87	13.9	0.000551	2.05	LV	CELLSTATES	vFB2	control_LMNA	12	18
GLIS3	0.74	0.00523	1.3	2.73	9.62	15.9	0.000249	2.28	LV	CELLSTATES	vFB2	control_LMNA	12	18
ABI3BP	0.739	0.00508	1.13	2.23	9.35	16	0.000236	2.29	LV	CELLSTATES	vFB2	control_LMNA	12	18
HLTF	0.739	0.00662	0.0859	0.181	5.81	15	0.000348	2.18	LV	CELLSTATES	vFB2	control_LMNA	12	18
LRRK2	0.738	0.00594	0.15	0.333	6.68	15.4	0.000296	2.23	LV	CELLSTATES	vFB2	control_LMNA	12	18
SGIP1	0.738	0.0205	0.667	1.32	8.62	10.7	0.00206	1.69	LV	CELLSTATES	vFB2	control_LMNA	12	18
SLC25A40	0.738	0.0342	0.0342	0.0654	4.57	8.9	0.00462	1.47	LV	CELLSTATES	vFB2	control_LMNA	12	18
NR2F1-AS1	0.736	0.0288	0.0754	0.164	5.69	9.52	0.0035	1.54	LV	CELLSTATES	vFB2	control_LMNA	12	18
TGFB2	0.736	0.0229	0.149	0.329	6.54	10.3	0.00243	1.64	LV	CELLSTATES	vFB2	control_LMNA	12	18
TXNRD3NB	0.736	0.0313	0.03	0.0565	4.46	9.18	0.00407	1.5	LV	CELLSTATES	vFB2	control_LMNA	12	18
NOX4	0.735	0.0237	1.65	3.11	9.8	10.2	0.00257	1.63	LV	CELLSTATES	vFB2	control_LMNA	12	18
EZH1	0.734	0.00886	0.145	0.292	6.53	13.9	0.000546	2.05	LV	CELLSTATES	vFB2	control_LMNA	12	18
FAM13A	0.733	0.00125	0.376	0.813	7.89	21.8	2.82e-05	2.9	LV	CELLSTATES	vFB2	control_LMNA	12	18
IVNS1ABP	0.732	0.0061	0.0747	0.143	5.56	15.3	0.000306	2.21	LV	CELLSTATES	vFB2	control_LMNA	12	18
LMCD1-AS1	0.732	0.0231	0.324	0.536	7.39	10.3	0.00248	1.64	LV	CELLSTATES	vFB2	control_LMNA	12	18
SHC2	0.731	0.0308	0.0396	0.0764	4.75	9.26	0.00393	1.51	LV	CELLSTATES	vFB2	control_LMNA	12	18
AC092683.1	0.729	0.0167	0.142	0.276	6.4	11.5	0.00147	1.78	LV	CELLSTATES	vFB2	control_LMNA	12	18
DIP2C	0.728	0.00229	0.262	0.53	7.29	19.3	6.76e-05	2.64	LV	CELLSTATES	vFB2	control_LMNA	12	18
FAXDC2	0.728	0.0132	0.154	0.329	6.72	12.3	0.00103	1.88	LV	CELLSTATES	vFB2	control_LMNA	12	18
PRCD	0.728	0.0484	0.032	0.0631	4.53	7.8	0.00768	1.31	LV	CELLSTATES	vFB2	control_LMNA	12	18
HBP1	0.727	0.00697	0.114	0.231	6.19	14.8	0.000377	2.16	LV	CELLSTATES	vFB2	control_LMNA	12	18
NHSL1	0.726	0.00423	0.318	0.643	7.62	16.7	0.00018	2.37	LV	CELLSTATES	vFB2	control_LMNA	12	18
OSBPL6	0.726	0.00841	0.16	0.315	6.59	14.1	0.000507	2.08	LV	CELLSTATES	vFB2	control_LMNA	12	18
UTRN	0.725	0.000629	0.578	1.19	8.45	24.7	1.05e-05	3.2	LV	CELLSTATES	vFB2	control_LMNA	12	18
PER1	0.721	0.029	0.17	0.364	6.79	9.49	0.00353	1.54	LV	CELLSTATES	vFB2	control_LMNA	12	18
SMC6	0.72	0.00468	0.163	0.305	6.61	16.3	0.000211	2.33	LV	CELLSTATES	vFB2	control_LMNA	12	18
TTC8	0.72	0.0107	0.0937	0.165	5.79	13.1	0.000743	1.97	LV	CELLSTATES	vFB2	control_LMNA	12	18
ZNF540	0.72	0.025	0.0459	0.101	5.13	10	0.0028	1.6	LV	CELLSTATES	vFB2	control_LMNA	12	18
KCTD3	0.719	0.00624	0.139	0.3	6.53	15.3	0.000317	2.2	LV	CELLSTATES	vFB2	control_LMNA	12	18
QSER1	0.718	0.00279	0.141	0.27	6.39	18.5	9.13e-05	2.56	LV	CELLSTATES	vFB2	control_LMNA	12	18
OTUD7A	0.717	0.000784	0.189	0.406	6.92	23.7	1.44e-05	3.11	LV	CELLSTATES	vFB2	control_LMNA	12	18
PAPSS1	0.716	0.0101	0.0879	0.158	5.74	13.4	0.000674	2	LV	CELLSTATES	vFB2	control_LMNA	12	18
DDAH1	0.715	0.0199	0.466	0.79	7.9	10.8	0.00198	1.7	LV	CELLSTATES	vFB2	control_LMNA	12	18
ASAP1	0.714	0.000851	0.831	1.65	8.94	23.4	1.64e-05	3.07	LV	CELLSTATES	vFB2	control_LMNA	12	18
GABPA	0.712	0.00799	0.0491	0.093	5	14.3	0.00046	2.1	LV	CELLSTATES	vFB2	control_LMNA	12	18
CRIM1	0.711	0.0214	0.123	0.292	6.38	10.6	0.00221	1.67	LV	CELLSTATES	vFB2	control_LMNA	12	18
CELF2	0.71	0.00291	1.53	3.52	10	18.4	9.66e-05	2.54	LV	CELLSTATES	vFB2	control_LMNA	12	18
ZNF782	0.71	0.00922	0.0741	0.142	5.54	13.7	0.000585	2.04	LV	CELLSTATES	vFB2	control_LMNA	12	18
NEK11	0.709	0.00442	0.102	0.207	6.03	16.5	0.000194	2.35	LV	CELLSTATES	vFB2	control_LMNA	12	18
RNF144A	0.708	0.0457	0.35	0.638	7.64	7.99	0.00703	1.34	LV	CELLSTATES	vFB2	control_LMNA	12	18
GLI3	0.707	0.00266	0.273	0.515	7.3	18.7	8.53e-05	2.57	LV	CELLSTATES	vFB2	control_LMNA	12	18
CLMN	0.706	0.0234	0.335	0.615	7.57	10.2	0.00253	1.63	LV	CELLSTATES	vFB2	control_LMNA	12	18
ZNF385D	0.705	0.013	0.452	0.902	8.06	12.4	0.00101	1.89	LV	CELLSTATES	vFB2	control_LMNA	12	18
CEP126	0.703	0.00144	0.266	0.545	7.38	21.1	3.54e-05	2.84	LV	CELLSTATES	vFB2	control_LMNA	12	18
PRMT7	0.702	0.00741	0.0512	0.0953	5.09	14.6	0.000415	2.13	LV	CELLSTATES	vFB2	control_LMNA	12	18
PDCD4	0.701	0.00819	0.123	0.232	6.23	14.2	0.000476	2.09	LV	CELLSTATES	vFB2	control_LMNA	12	18
USP40	0.7	0.0101	0.152	0.317	6.62	13.4	0.000669	2	LV	CELLSTATES	vFB2	control_LMNA	12	18
PAPPA	0.699	0.0241	0.438	0.814	7.93	10.1	0.00265	1.62	LV	CELLSTATES	vFB2	control_LMNA	12	18
ZNF516	0.699	0.00493	0.0979	0.206	6.01	16.1	0.000225	2.31	LV	CELLSTATES	vFB2	control_LMNA	12	18
LRIG3	0.696	0.0295	0.0661	0.126	5.41	9.41	0.00367	1.53	LV	CELLSTATES	vFB2	control_LMNA	12	18
RMND5A	0.694	0.015	0.0713	0.141	5.5	11.9	0.00127	1.82	LV	CELLSTATES	vFB2	control_LMNA	12	18
TTC7B	0.694	0.00219	0.17	0.326	6.68	19.5	6.38e-05	2.66	LV	CELLSTATES	vFB2	control_LMNA	12	18
MAPK8	0.693	0.000574	0.284	0.558	7.45	25.2	8.96e-06	3.24	LV	CELLSTATES	vFB2	control_LMNA	12	18
ABAT	0.692	0.0489	0.0258	0.0601	4.36	7.77	0.0078	1.31	LV	CELLSTATES	vFB2	control_LMNA	12	18
FAM102B	0.692	0.00838	0.13	0.25	6.34	14.1	0.000499	2.08	LV	CELLSTATES	vFB2	control_LMNA	12	18
SPIN1	0.692	0.00297	0.213	0.409	6.97	18.3	0.0001	2.53	LV	CELLSTATES	vFB2	control_LMNA	12	18
KCTD1	0.691	0.0172	0.0519	0.11	5.19	11.4	0.00155	1.76	LV	CELLSTATES	vFB2	control_LMNA	12	18
ZNF780B	0.691	0.00231	0.0926	0.188	5.93	19.3	6.89e-05	2.64	LV	CELLSTATES	vFB2	control_LMNA	12	18
ARMC2	0.688	0.00582	0.079	0.161	5.76	15.5	0.000287	2.24	LV	CELLSTATES	vFB2	control_LMNA	12	18
SNX30	0.688	0.0446	0.0371	0.0833	4.72	8.06	0.0068	1.35	LV	CELLSTATES	vFB2	control_LMNA	12	18
CCDC30	0.687	0.0185	0.0548	0.118	5.27	11.1	0.00176	1.73	LV	CELLSTATES	vFB2	control_LMNA	12	18
OGA	0.687	0.000624	0.36	0.738	7.83	24.7	1.04e-05	3.21	LV	CELLSTATES	vFB2	control_LMNA	12	18
PTPRT	0.686	0.031	0.223	0.409	7.05	9.23	0.00398	1.51	LV	CELLSTATES	vFB2	control_LMNA	12	18
CLMP	0.685	0.0169	0.67	1.31	8.63	11.4	0.00152	1.77	LV	CELLSTATES	vFB2	control_LMNA	12	18
AIDA	0.683	0.0487	0.0497	0.0877	5	7.78	0.00774	1.31	LV	CELLSTATES	vFB2	control_LMNA	12	18
GAREM1	0.683	0.00259	0.238	0.456	7.13	18.8	8.17e-05	2.59	LV	CELLSTATES	vFB2	control_LMNA	12	18
CTTNBP2	0.682	0.0456	0.0808	0.163	5.74	7.99	0.00702	1.34	LV	CELLSTATES	vFB2	control_LMNA	12	18
RNF130	0.682	0.00141	0.206	0.393	6.93	21.2	3.4e-05	2.85	LV	CELLSTATES	vFB2	control_LMNA	12	18
SYTL4	0.682	0.017	0.157	0.3	6.62	11.4	0.00153	1.77	LV	CELLSTATES	vFB2	control_LMNA	12	18
AC239809.3	0.681	0.0119	0.118	0.227	6.22	12.8	0.000864	1.93	LV	CELLSTATES	vFB2	control_LMNA	12	18
KCNMB4	0.681	0.0122	0.102	0.189	5.95	12.6	0.000914	1.91	LV	CELLSTATES	vFB2	control_LMNA	12	18
LINC00630	0.681	0.0323	0.051	0.0959	5.02	9.08	0.00426	1.49	LV	CELLSTATES	vFB2	control_LMNA	12	18
GSDME	0.679	0.026	0.0328	0.0601	4.55	9.9	0.00295	1.59	LV	CELLSTATES	vFB2	control_LMNA	12	18
SYNPO2	0.678	0.0184	1.1	2.25	9.41	11.1	0.00175	1.73	LV	CELLSTATES	vFB2	control_LMNA	12	18
PDZD2	0.677	0.00473	0.847	1.66	8.99	16.2	0.000215	2.33	LV	CELLSTATES	vFB2	control_LMNA	12	18
PELI2	0.677	0.0183	0.164	0.333	6.69	11.1	0.00172	1.74	LV	CELLSTATES	vFB2	control_LMNA	12	18
RGL1	0.677	0.00933	0.18	0.358	6.78	13.7	0.000596	2.03	LV	CELLSTATES	vFB2	control_LMNA	12	18
LINC00886	0.675	0.0295	0.0552	0.102	5.13	9.41	0.00367	1.53	LV	CELLSTATES	vFB2	control_LMNA	12	18
AL592183.1	0.674	0.0497	0.154	0.31	6.69	7.71	0.00799	1.3	LV	CELLSTATES	vFB2	control_LMNA	12	18
BICC1	0.674	0.0108	2.82	5.83	10.7	13.1	0.00075	1.97	LV	CELLSTATES	vFB2	control_LMNA	12	18
CRADD	0.673	0.00256	0.329	0.668	7.69	18.9	7.92e-05	2.59	LV	CELLSTATES	vFB2	control_LMNA	12	18
DOCK1	0.673	0.000337	0.811	1.49	8.82	27.6	4.02e-06	3.47	LV	CELLSTATES	vFB2	control_LMNA	12	18
SESN1	0.673	0.00512	0.237	0.469	7.22	16	0.000239	2.29	LV	CELLSTATES	vFB2	control_LMNA	12	18
SLC39A10	0.673	0.00413	0.115	0.224	6.14	16.8	0.000173	2.38	LV	CELLSTATES	vFB2	control_LMNA	12	18
RALGAPA2	0.672	0.00133	0.12	0.244	6.23	21.5	3.14e-05	2.88	LV	CELLSTATES	vFB2	control_LMNA	12	18
SH3GLB2	0.671	0.0285	0.0334	0.0671	4.52	9.56	0.00342	1.55	LV	CELLSTATES	vFB2	control_LMNA	12	18
ZNF280D	0.67	0.00244	0.119	0.235	6.26	19	7.49e-05	2.61	LV	CELLSTATES	vFB2	control_LMNA	12	18
LONRF1	0.669	0.0272	0.0572	0.126	5.31	9.71	0.0032	1.57	LV	CELLSTATES	vFB2	control_LMNA	12	18
TSNARE1	0.669	0.0374	0.0257	0.0535	4.25	8.62	0.00524	1.43	LV	CELLSTATES	vFB2	control_LMNA	12	18
PRIMPOL	0.668	0.00728	0.1	0.198	6.04	14.6	0.000402	2.14	LV	CELLSTATES	vFB2	control_LMNA	12	18
SOS2	0.667	0.00149	0.39	0.738	7.85	21	3.72e-05	2.83	LV	CELLSTATES	vFB2	control_LMNA	12	18
PHC1	0.666	0.0296	0.0417	0.0813	4.85	9.4	0.00369	1.53	LV	CELLSTATES	vFB2	control_LMNA	12	18
TRIM22	0.664	0.00819	0.116	0.233	6.19	14.2	0.000478	2.09	LV	CELLSTATES	vFB2	control_LMNA	12	18
MITF	0.663	0.0175	0.152	0.326	6.65	11.3	0.00162	1.76	LV	CELLSTATES	vFB2	control_LMNA	12	18
ITPK1	0.662	0.0369	0.0512	0.104	5.12	8.67	0.00513	1.43	LV	CELLSTATES	vFB2	control_LMNA	12	18
WDR48	0.662	0.0135	0.0713	0.14	5.55	12.3	0.00107	1.87	LV	CELLSTATES	vFB2	control_LMNA	12	18
LINC00894	0.661	0.00361	0.148	0.3	6.53	17.5	0.000135	2.44	LV	CELLSTATES	vFB2	control_LMNA	12	18
TBCK	0.659	0.0012	0.257	0.508	7.29	21.9	2.68e-05	2.92	LV	CELLSTATES	vFB2	control_LMNA	12	18
AL117336.3	0.658	0.0291	0.0433	0.0819	4.85	9.47	0.00357	1.54	LV	CELLSTATES	vFB2	control_LMNA	12	18
CPED1	0.658	0.0246	0.297	0.599	7.51	10	0.00276	1.61	LV	CELLSTATES	vFB2	control_LMNA	12	18
AC020928.1	0.657	0.00984	0.0703	0.147	5.55	13.5	0.000646	2.01	LV	CELLSTATES	vFB2	control_LMNA	12	18
ZEB1-AS1	0.656	0.00674	0.204	0.405	6.98	14.9	0.000359	2.17	LV	CELLSTATES	vFB2	control_LMNA	12	18
CBX7	0.654	0.0301	0.0567	0.115	5.32	9.34	0.00379	1.52	LV	CELLSTATES	vFB2	control_LMNA	12	18
MAP3K3	0.654	0.00266	0.152	0.289	6.56	18.7	8.51e-05	2.57	LV	CELLSTATES	vFB2	control_LMNA	12	18
AC104389.4	0.653	0.00922	0.0767	0.153	5.66	13.7	0.000585	2.04	LV	CELLSTATES	vFB2	control_LMNA	12	18
PCM1	0.652	0.000373	0.473	0.924	8.14	27.1	4.8e-06	3.43	LV	CELLSTATES	vFB2	control_LMNA	12	18
SNHG22	0.652	0.0119	0.0659	0.125	5.39	12.8	0.000865	1.93	LV	CELLSTATES	vFB2	control_LMNA	12	18
WASF3	0.652	0.0296	0.256	0.508	7.36	9.4	0.00368	1.53	LV	CELLSTATES	vFB2	control_LMNA	12	18
NIN	0.651	0.00157	0.198	0.385	6.91	20.8	3.97e-05	2.8	LV	CELLSTATES	vFB2	control_LMNA	12	18
CCDC171	0.65	0.0105	0.174	0.344	6.74	13.2	0.000718	1.98	LV	CELLSTATES	vFB2	control_LMNA	12	18
CACHD1	0.649	0.0176	0.134	0.253	6.34	11.3	0.00163	1.75	LV	CELLSTATES	vFB2	control_LMNA	12	18
KLF7	0.649	0.0234	0.375	0.635	7.62	10.2	0.00253	1.63	LV	CELLSTATES	vFB2	control_LMNA	12	18
CCDC88A	0.648	0.00154	0.231	0.425	7.07	20.9	3.85e-05	2.81	LV	CELLSTATES	vFB2	control_LMNA	12	18
NAB1	0.648	0.00718	0.0947	0.186	5.89	14.7	0.000395	2.14	LV	CELLSTATES	vFB2	control_LMNA	12	18
OSBPL8	0.648	0.00058	0.316	0.6	7.53	25.1	9.16e-06	3.24	LV	CELLSTATES	vFB2	control_LMNA	12	18
CRYBG3	0.647	0.0131	0.283	0.554	7.42	12.4	0.00102	1.88	LV	CELLSTATES	vFB2	control_LMNA	12	18
ESR1	0.647	0.026	0.264	0.545	7.36	9.89	0.00296	1.59	LV	CELLSTATES	vFB2	control_LMNA	12	18
DROSHA	0.646	0.00851	0.085	0.159	5.75	14	0.000515	2.07	LV	CELLSTATES	vFB2	control_LMNA	12	18
FUT8	0.645	0.00864	0.286	0.531	7.35	14	0.000524	2.06	LV	CELLSTATES	vFB2	control_LMNA	12	18
HEG1	0.645	0.0163	0.132	0.246	6.32	11.6	0.00142	1.79	LV	CELLSTATES	vFB2	control_LMNA	12	18
APBB2	0.644	0.0322	1.22	1.85	9.19	9.09	0.00424	1.49	LV	CELLSTATES	vFB2	control_LMNA	12	18
DZIP1	0.644	0.00496	0.124	0.219	6.19	16.1	0.000228	2.3	LV	CELLSTATES	vFB2	control_LMNA	12	18
SETD3	0.644	0.00405	0.135	0.242	6.31	16.9	0.000168	2.39	LV	CELLSTATES	vFB2	control_LMNA	12	18
LPXN	0.643	0.0404	0.048	0.0883	5	8.36	0.0059	1.39	LV	CELLSTATES	vFB2	control_LMNA	12	18
BABAM2	0.642	0.000851	0.342	0.686	7.72	23.4	1.63e-05	3.07	LV	CELLSTATES	vFB2	control_LMNA	12	18
IQGAP2	0.642	0.0112	0.171	0.319	6.72	13	0.000794	1.95	LV	CELLSTATES	vFB2	control_LMNA	12	18
AC098829.1	0.641	0.019	0.151	0.316	6.6	11	0.00183	1.72	LV	CELLSTATES	vFB2	control_LMNA	12	18
GLT8D2	0.641	0.0174	0.166	0.322	6.7	11.3	0.00158	1.76	LV	CELLSTATES	vFB2	control_LMNA	12	18
GTDC1	0.641	0.00394	0.272	0.562	7.4	17	0.000158	2.4	LV	CELLSTATES	vFB2	control_LMNA	12	18
SLAIN2	0.641	0.00447	0.182	0.324	6.71	16.5	0.000198	2.35	LV	CELLSTATES	vFB2	control_LMNA	12	18
TNS3	0.641	0.0477	0.243	0.424	7.07	7.84	0.00754	1.32	LV	CELLSTATES	vFB2	control_LMNA	12	18
KLC1	0.64	0.00216	0.203	0.366	6.84	19.6	6.2e-05	2.67	LV	CELLSTATES	vFB2	control_LMNA	12	18
FMR1	0.639	0.00672	0.058	0.115	5.29	14.9	0.000357	2.17	LV	CELLSTATES	vFB2	control_LMNA	12	18
LCAT	0.639	0.0325	0.0489	0.0938	5.01	9.06	0.0043	1.49	LV	CELLSTATES	vFB2	control_LMNA	12	18
RANBP17	0.639	0.0194	0.167	0.313	6.66	10.9	0.0019	1.71	LV	CELLSTATES	vFB2	control_LMNA	12	18
GANC	0.637	0.0102	0.0867	0.16	5.75	13.3	0.000686	1.99	LV	CELLSTATES	vFB2	control_LMNA	12	18
PDK3	0.636	0.0493	0.0891	0.17	5.9	7.74	0.0079	1.31	LV	CELLSTATES	vFB2	control_LMNA	12	18
UNKL	0.636	0.0222	0.0622	0.126	5.43	10.4	0.00233	1.65	LV	CELLSTATES	vFB2	control_LMNA	12	18
DZIP3	0.635	0.0087	0.0869	0.178	5.85	14	0.000528	2.06	LV	CELLSTATES	vFB2	control_LMNA	12	18
MEIS2	0.635	0.00179	0.848	1.71	9.01	20.3	4.79e-05	2.75	LV	CELLSTATES	vFB2	control_LMNA	12	18
MRNIP	0.634	0.0117	0.0767	0.156	5.72	12.8	0.000847	1.93	LV	CELLSTATES	vFB2	control_LMNA	12	18
PRELID2	0.634	0.0109	0.148	0.313	6.6	13.1	0.000766	1.96	LV	CELLSTATES	vFB2	control_LMNA	12	18
TXNRD3	0.633	0.0424	0.0339	0.0638	4.53	8.23	0.00628	1.37	LV	CELLSTATES	vFB2	control_LMNA	12	18
AP002495.2	0.632	0.0169	0.0689	0.125	5.43	11.4	0.00152	1.77	LV	CELLSTATES	vFB2	control_LMNA	12	18
CPEB3	0.632	0.00222	0.174	0.332	6.7	19.4	6.5e-05	2.65	LV	CELLSTATES	vFB2	control_LMNA	12	18
MBNL1	0.632	0.00838	1.4	2.91	9.75	14.1	0.000502	2.08	LV	CELLSTATES	vFB2	control_LMNA	12	18
MEF2A	0.632	0.00227	0.4	0.783	7.9	19.4	6.64e-05	2.64	LV	CELLSTATES	vFB2	control_LMNA	12	18
LAMA2	0.631	0.0279	15	29.8	13.1	9.62	0.00334	1.55	LV	CELLSTATES	vFB2	control_LMNA	12	18
RORA	0.631	0.013	4.38	8.93	11.4	12.4	0.001	1.89	LV	CELLSTATES	vFB2	control_LMNA	12	18
TRIM23	0.631	0.0242	0.0823	0.143	5.63	10.1	0.00268	1.62	LV	CELLSTATES	vFB2	control_LMNA	12	18
RAB11FIP3	0.63	0.0301	0.129	0.238	6.29	9.34	0.00379	1.52	LV	CELLSTATES	vFB2	control_LMNA	12	18
KATNAL1	0.628	0.00418	0.129	0.24	6.28	16.8	0.000176	2.38	LV	CELLSTATES	vFB2	control_LMNA	12	18
NEDD4	0.626	0.00251	0.172	0.308	6.61	19	7.73e-05	2.6	LV	CELLSTATES	vFB2	control_LMNA	12	18
ZBTB20	0.626	0.00935	4.38	8.81	11.4	13.7	0.000599	2.03	LV	CELLSTATES	vFB2	control_LMNA	12	18
MIS18BP1	0.625	0.0122	0.195	0.351	6.86	12.6	0.000912	1.91	LV	CELLSTATES	vFB2	control_LMNA	12	18
TTC39C	0.625	0.0209	0.119	0.243	6.26	10.6	0.00213	1.68	LV	CELLSTATES	vFB2	control_LMNA	12	18
CLASP1	0.624	0.0013	0.449	0.869	8.05	21.6	3.03e-05	2.89	LV	CELLSTATES	vFB2	control_LMNA	12	18
JMY	0.624	0.029	0.08	0.144	5.65	9.5	0.00353	1.54	LV	CELLSTATES	vFB2	control_LMNA	12	18
HOXB-AS1	0.623	0.0257	0.0577	0.107	5.24	9.93	0.00291	1.59	LV	CELLSTATES	vFB2	control_LMNA	12	18
PDGFD	0.623	0.0133	1.41	2.98	9.82	12.3	0.00105	1.88	LV	CELLSTATES	vFB2	control_LMNA	12	18
ZNF532	0.623	0.00782	0.251	0.457	7.17	14.4	0.000446	2.11	LV	CELLSTATES	vFB2	control_LMNA	12	18
FCHO2	0.622	0.0012	0.201	0.396	6.98	21.9	2.69e-05	2.92	LV	CELLSTATES	vFB2	control_LMNA	12	18
ABCC5	0.621	0.00455	0.119	0.223	6.15	16.4	0.000202	2.34	LV	CELLSTATES	vFB2	control_LMNA	12	18
TTC39B	0.621	0.00402	0.144	0.265	6.41	16.9	0.000165	2.4	LV	CELLSTATES	vFB2	control_LMNA	12	18
HSD17B4	0.62	0.00342	0.136	0.253	6.36	17.7	0.000124	2.47	LV	CELLSTATES	vFB2	control_LMNA	12	18
USP24	0.619	0.000784	0.209	0.407	6.97	23.7	1.45e-05	3.11	LV	CELLSTATES	vFB2	control_LMNA	12	18
AC124312.1	0.618	0.0234	0.107	0.209	6.13	10.2	0.00253	1.63	LV	CELLSTATES	vFB2	control_LMNA	12	18
ELF1	0.617	0.00927	0.707	1.33	8.69	13.7	0.000591	2.03	LV	CELLSTATES	vFB2	control_LMNA	12	18
PCOLCE2	0.617	0.0208	0.459	0.848	8.04	10.7	0.00211	1.68	LV	CELLSTATES	vFB2	control_LMNA	12	18
ARHGAP22	0.616	0.0132	0.423	0.707	7.82	12.3	0.00104	1.88	LV	CELLSTATES	vFB2	control_LMNA	12	18
LMO3	0.616	0.033	0.129	0.254	6.39	9	0.0044	1.48	LV	CELLSTATES	vFB2	control_LMNA	12	18
ZNF718	0.616	0.00741	0.124	0.227	6.19	14.6	0.000416	2.13	LV	CELLSTATES	vFB2	control_LMNA	12	18
ADD3	0.615	0.0033	0.873	1.69	9	17.8	0.000118	2.48	LV	CELLSTATES	vFB2	control_LMNA	12	18
CDC42BPA	0.615	0.000339	0.62	1.19	8.51	27.6	4.1e-06	3.47	LV	CELLSTATES	vFB2	control_LMNA	12	18
C11orf80	0.613	0.0218	0.342	0.592	7.54	10.5	0.00227	1.66	LV	CELLSTATES	vFB2	control_LMNA	12	18
ZNF577	0.613	0.0278	0.0556	0.106	5.19	9.64	0.00331	1.56	LV	CELLSTATES	vFB2	control_LMNA	12	18
DGKH	0.612	0.00714	0.241	0.428	7.08	14.7	0.000392	2.15	LV	CELLSTATES	vFB2	control_LMNA	12	18
INTS3	0.612	0.0387	0.0652	0.113	5.36	8.51	0.00552	1.41	LV	CELLSTATES	vFB2	control_LMNA	12	18
LHFPL6	0.612	0.0135	2.03	3.93	10.3	12.2	0.00108	1.87	LV	CELLSTATES	vFB2	control_LMNA	12	18
KAT6B	0.61	0.00508	0.323	0.63	7.63	16	0.000235	2.29	LV	CELLSTATES	vFB2	control_LMNA	12	18
C1orf21	0.609	0.0298	0.509	1.02	8.32	9.38	0.00372	1.53	LV	CELLSTATES	vFB2	control_LMNA	12	18
OGFRL1	0.608	0.0366	0.109	0.203	6.03	8.7	0.00505	1.44	LV	CELLSTATES	vFB2	control_LMNA	12	18
PTPRG	0.607	0.0451	2.71	5.29	10.6	8.03	0.0069	1.35	LV	CELLSTATES	vFB2	control_LMNA	12	18
SLCO3A1	0.607	0.0182	0.284	0.559	7.43	11.1	0.00171	1.74	LV	CELLSTATES	vFB2	control_LMNA	12	18
POLA1	0.606	0.0145	0.158	0.297	6.52	12	0.0012	1.84	LV	CELLSTATES	vFB2	control_LMNA	12	18
PARD3	0.604	0.00206	0.98	1.84	9.13	19.7	5.87e-05	2.69	LV	CELLSTATES	vFB2	control_LMNA	12	18
EPHA3	0.603	0.0194	0.769	1.33	8.67	10.9	0.00191	1.71	LV	CELLSTATES	vFB2	control_LMNA	12	18
ZCCHC2	0.603	0.0205	0.074	0.141	5.52	10.7	0.00206	1.69	LV	CELLSTATES	vFB2	control_LMNA	12	18
FLI1	0.602	0.0131	0.123	0.229	6.19	12.4	0.00102	1.88	LV	CELLSTATES	vFB2	control_LMNA	12	18
PHIP	0.602	0.00165	0.327	0.658	7.67	20.6	4.27e-05	2.78	LV	CELLSTATES	vFB2	control_LMNA	12	18
IGF1R	0.6	0.0115	0.652	1.21	8.56	12.9	0.000822	1.94	LV	CELLSTATES	vFB2	control_LMNA	12	18
RIMKLB	0.6	0.0182	0.167	0.339	6.8	11.1	0.00171	1.74	LV	CELLSTATES	vFB2	control_LMNA	12	18
SECISBP2L	0.6	0.00644	0.173	0.341	6.78	15.1	0.000332	2.19	LV	CELLSTATES	vFB2	control_LMNA	12	18
ANKS1A	0.599	0.0132	0.237	0.436	7.12	12.4	0.00102	1.88	LV	CELLSTATES	vFB2	control_LMNA	12	18
POC1B-AS1	0.599	0.0447	0.0479	0.0919	5.03	8.06	0.00681	1.35	LV	CELLSTATES	vFB2	control_LMNA	12	18
ZFHX3	0.598	0.0191	0.984	1.92	9.2	11	0.00185	1.72	LV	CELLSTATES	vFB2	control_LMNA	12	18
BRD8	0.597	0.0422	0.0718	0.134	5.53	8.24	0.00624	1.37	LV	CELLSTATES	vFB2	control_LMNA	12	18
CEP112	0.597	0.0133	0.391	0.683	7.72	12.3	0.00106	1.87	LV	CELLSTATES	vFB2	control_LMNA	12	18
GOLGB1	0.596	0.00942	0.363	0.643	7.67	13.6	0.000606	2.03	LV	CELLSTATES	vFB2	control_LMNA	12	18
SLC35D1	0.596	0.0146	0.0964	0.178	5.89	12	0.00121	1.84	LV	CELLSTATES	vFB2	control_LMNA	12	18
CEP290	0.595	0.00837	0.132	0.254	6.34	14.1	0.000497	2.08	LV	CELLSTATES	vFB2	control_LMNA	12	18
LTBP3	0.595	0.0142	0.136	0.276	6.41	12	0.00116	1.85	LV	CELLSTATES	vFB2	control_LMNA	12	18
LINC00662	0.594	0.00886	0.11	0.202	6.02	13.9	0.000545	2.05	LV	CELLSTATES	vFB2	control_LMNA	12	18
KLHL24	0.593	0.0338	0.189	0.381	6.98	8.94	0.00454	1.47	LV	CELLSTATES	vFB2	control_LMNA	12	18
YTHDC1	0.593	0.00839	0.149	0.274	6.46	14.1	0.000503	2.08	LV	CELLSTATES	vFB2	control_LMNA	12	18
FHIT	0.592	0.0305	0.412	0.82	7.98	9.3	0.00386	1.52	LV	CELLSTATES	vFB2	control_LMNA	12	18
IRS1	0.592	0.0177	0.112	0.216	6.11	11.2	0.00164	1.75	LV	CELLSTATES	vFB2	control_LMNA	12	18
SPATA6	0.592	0.00704	0.832	1.58	8.97	14.8	0.000384	2.15	LV	CELLSTATES	vFB2	control_LMNA	12	18
DOCK11	0.59	0.00898	0.124	0.248	6.33	13.8	0.000562	2.05	LV	CELLSTATES	vFB2	control_LMNA	12	18
ECHDC2	0.59	0.0173	0.674	1.39	8.78	11.3	0.00157	1.76	LV	CELLSTATES	vFB2	control_LMNA	12	18
MYO9A	0.59	0.00073	0.584	1.11	8.44	24.1	1.27e-05	3.14	LV	CELLSTATES	vFB2	control_LMNA	12	18
PACRGL	0.59	0.0274	0.0972	0.187	5.94	9.68	0.00325	1.56	LV	CELLSTATES	vFB2	control_LMNA	12	18
GTF2A1	0.589	0.0476	0.0559	0.104	5.17	7.86	0.00747	1.32	LV	CELLSTATES	vFB2	control_LMNA	12	18
BEND7	0.588	0.0358	0.0836	0.156	5.69	8.78	0.00488	1.45	LV	CELLSTATES	vFB2	control_LMNA	12	18
FBXL20	0.588	0.0174	0.305	0.599	7.58	11.3	0.00159	1.76	LV	CELLSTATES	vFB2	control_LMNA	12	18
TAPT1	0.588	0.0116	0.0835	0.151	5.66	12.9	0.000827	1.94	LV	CELLSTATES	vFB2	control_LMNA	12	18
TSC22D2	0.587	0.00898	0.184	0.352	6.72	13.8	0.000564	2.05	LV	CELLSTATES	vFB2	control_LMNA	12	18
ZRANB1	0.586	0.0289	0.0849	0.156	5.72	9.5	0.00352	1.54	LV	CELLSTATES	vFB2	control_LMNA	12	18
DDX17	0.585	0.00189	0.958	1.76	9.09	20	5.22e-05	2.72	LV	CELLSTATES	vFB2	control_LMNA	12	18
PIK3C3	0.585	0.0125	0.175	0.322	6.69	12.5	0.000954	1.9	LV	CELLSTATES	vFB2	control_LMNA	12	18
SIPA1L1	0.585	0.00951	0.161	0.303	6.55	13.6	0.000614	2.02	LV	CELLSTATES	vFB2	control_LMNA	12	18
WWC2	0.585	0.00489	0.312	0.569	7.48	16.2	0.000222	2.31	LV	CELLSTATES	vFB2	control_LMNA	12	18
HP1BP3	0.584	0.00407	0.356	0.654	7.68	16.9	0.00017	2.39	LV	CELLSTATES	vFB2	control_LMNA	12	18
AKAP11	0.583	0.0342	0.0909	0.157	5.7	8.9	0.00462	1.47	LV	CELLSTATES	vFB2	control_LMNA	12	18
FGD5	0.583	0.0378	0.0923	0.171	5.85	8.58	0.00534	1.42	LV	CELLSTATES	vFB2	control_LMNA	12	18
CACNA1C	0.582	0.0196	0.739	1.38	8.74	10.9	0.00194	1.71	LV	CELLSTATES	vFB2	control_LMNA	12	18
PDXK	0.582	0.0452	0.0907	0.147	5.67	8.02	0.00692	1.35	LV	CELLSTATES	vFB2	control_LMNA	12	18
PCDH9	0.58	0.0169	1.74	3.42	10	11.4	0.00152	1.77	LV	CELLSTATES	vFB2	control_LMNA	12	18
STIM1	0.58	0.0011	0.208	0.388	6.97	22.3	2.38e-05	2.96	LV	CELLSTATES	vFB2	control_LMNA	12	18
COL8A1	0.579	0.0277	2.26	3.92	10.2	9.64	0.00331	1.56	LV	CELLSTATES	vFB2	control_LMNA	12	18
MTX2	0.579	0.00728	0.145	0.255	6.38	14.6	0.000405	2.14	LV	CELLSTATES	vFB2	control_LMNA	12	18
NAALADL2	0.579	0.00181	1.67	3.13	9.91	20.2	4.91e-05	2.74	LV	CELLSTATES	vFB2	control_LMNA	12	18
TBC1D32	0.579	0.0201	0.132	0.259	6.34	10.8	0.00202	1.7	LV	CELLSTATES	vFB2	control_LMNA	12	18
ATF7IP	0.578	0.00889	0.353	0.624	7.61	13.9	0.000548	2.05	LV	CELLSTATES	vFB2	control_LMNA	12	18
PCNX2	0.578	0.0393	0.129	0.219	6.16	8.45	0.00566	1.41	LV	CELLSTATES	vFB2	control_LMNA	12	18
GALC	0.577	0.0444	0.0398	0.0833	4.81	8.08	0.00674	1.35	LV	CELLSTATES	vFB2	control_LMNA	12	18
TSHZ2	0.577	0.0487	1.02	2.2	9.37	7.78	0.00773	1.31	LV	CELLSTATES	vFB2	control_LMNA	12	18
TARSL2	0.576	0.0228	0.119	0.219	6.2	10.3	0.00242	1.64	LV	CELLSTATES	vFB2	control_LMNA	12	18
MPDZ	0.575	0.0139	0.315	0.605	7.58	12.1	0.00112	1.86	LV	CELLSTATES	vFB2	control_LMNA	12	18
RAB8B	0.575	0.0187	0.203	0.406	7.01	11	0.00179	1.73	LV	CELLSTATES	vFB2	control_LMNA	12	18
AF117829.1	0.574	0.0209	0.288	0.526	7.35	10.6	0.00213	1.68	LV	CELLSTATES	vFB2	control_LMNA	12	18
ZEB1	0.574	0.00798	2.3	3.93	10.2	14.3	0.000459	2.1	LV	CELLSTATES	vFB2	control_LMNA	12	18
FSTL1	0.573	0.0194	0.532	1.02	8.28	10.9	0.00191	1.71	LV	CELLSTATES	vFB2	control_LMNA	12	18
SMAD4	0.573	0.0197	0.0684	0.133	5.48	10.9	0.00194	1.71	LV	CELLSTATES	vFB2	control_LMNA	12	18
SPOPL	0.573	0.0188	0.118	0.21	6.17	11	0.00179	1.73	LV	CELLSTATES	vFB2	control_LMNA	12	18
CASTOR3	0.568	0.0292	0.0901	0.161	5.8	9.45	0.0036	1.53	LV	CELLSTATES	vFB2	control_LMNA	12	18
LYPLAL1	0.568	0.0292	0.159	0.33	6.7	9.45	0.00361	1.53	LV	CELLSTATES	vFB2	control_LMNA	12	18
METTL25	0.568	0.0237	0.106	0.184	5.93	10.2	0.00258	1.63	LV	CELLSTATES	vFB2	control_LMNA	12	18
SMARCAL1	0.568	0.0423	0.068	0.118	5.38	8.24	0.00627	1.37	LV	CELLSTATES	vFB2	control_LMNA	12	18
ZNF407	0.568	0.00908	0.286	0.496	7.29	13.8	0.000572	2.04	LV	CELLSTATES	vFB2	control_LMNA	12	18
ARHGAP21	0.567	0.0102	0.766	1.47	8.83	13.3	0.000684	1.99	LV	CELLSTATES	vFB2	control_LMNA	12	18
FMNL3	0.567	0.0207	0.295	0.496	7.32	10.7	0.00209	1.68	LV	CELLSTATES	vFB2	control_LMNA	12	18
ZFP30	0.567	0.0401	0.0708	0.131	5.5	8.39	0.00584	1.4	LV	CELLSTATES	vFB2	control_LMNA	12	18
EPC2	0.566	0.00922	0.228	0.414	7.04	13.7	0.000586	2.04	LV	CELLSTATES	vFB2	control_LMNA	12	18
FAM111A	0.566	0.0472	0.0571	0.0986	5.14	7.89	0.00736	1.33	LV	CELLSTATES	vFB2	control_LMNA	12	18
B3GALNT2	0.565	0.0306	0.108	0.181	5.95	9.28	0.00389	1.51	LV	CELLSTATES	vFB2	control_LMNA	12	18
FGGY	0.565	0.012	0.126	0.224	6.23	12.7	0.000879	1.92	LV	CELLSTATES	vFB2	control_LMNA	12	18
KANK1	0.565	0.0198	0.64	1.2	8.56	10.8	0.00196	1.7	LV	CELLSTATES	vFB2	control_LMNA	12	18
LINC02241	0.565	0.0493	0.0489	0.0977	5.05	7.74	0.00788	1.31	LV	CELLSTATES	vFB2	control_LMNA	12	18
AFDN	0.564	0.00346	0.296	0.564	7.47	17.6	0.000127	2.46	LV	CELLSTATES	vFB2	control_LMNA	12	18
WASF2	0.564	0.0037	0.335	0.61	7.61	17.3	0.000141	2.43	LV	CELLSTATES	vFB2	control_LMNA	12	18
ATG2B	0.563	0.0155	0.139	0.237	6.35	11.8	0.00132	1.81	LV	CELLSTATES	vFB2	control_LMNA	12	18
NCOA2	0.562	0.00625	0.563	1.09	8.42	15.2	0.000318	2.2	LV	CELLSTATES	vFB2	control_LMNA	12	18
EBF2	0.561	0.0213	1.4	2.62	9.64	10.6	0.00219	1.67	LV	CELLSTATES	vFB2	control_LMNA	12	18
ANP32A	0.56	0.0262	0.0952	0.17	5.83	9.85	0.00301	1.58	LV	CELLSTATES	vFB2	control_LMNA	12	18
CCDC92	0.56	0.0245	0.118	0.207	6.06	10.1	0.00273	1.61	LV	CELLSTATES	vFB2	control_LMNA	12	18
PTPN9	0.56	0.0169	0.32	0.545	7.48	11.4	0.00152	1.77	LV	CELLSTATES	vFB2	control_LMNA	12	18
SH3BGRL	0.559	0.0125	0.157	0.293	6.56	12.5	0.000945	1.9	LV	CELLSTATES	vFB2	control_LMNA	12	18
ARHGEF7	0.558	0.00515	0.226	0.393	7.02	15.9	0.000243	2.29	LV	CELLSTATES	vFB2	control_LMNA	12	18
RASA2	0.557	0.00544	0.279	0.505	7.35	15.7	0.000265	2.26	LV	CELLSTATES	vFB2	control_LMNA	12	18
TOP2B	0.557	0.00825	0.167	0.298	6.64	14.2	0.000487	2.08	LV	CELLSTATES	vFB2	control_LMNA	12	18
FNBP1	0.555	0.00992	0.231	0.447	7.14	13.4	0.000654	2	LV	CELLSTATES	vFB2	control_LMNA	12	18
LRRC37B	0.555	0.036	0.0712	0.14	5.48	8.75	0.00493	1.44	LV	CELLSTATES	vFB2	control_LMNA	12	18
JAK1	0.554	0.0023	0.268	0.48	7.29	19.3	6.82e-05	2.64	LV	CELLSTATES	vFB2	control_LMNA	12	18
ESYT2	0.553	0.0124	0.52	0.931	8.21	12.6	0.000936	1.91	LV	CELLSTATES	vFB2	control_LMNA	12	18
TOR1AIP1	0.553	0.0291	0.107	0.194	6.06	9.47	0.00357	1.54	LV	CELLSTATES	vFB2	control_LMNA	12	18
AC016831.7	0.552	0.0279	1.34	2.66	9.72	9.62	0.00334	1.55	LV	CELLSTATES	vFB2	control_LMNA	12	18
CEP95	0.552	0.0211	0.148	0.262	6.43	10.6	0.00216	1.68	LV	CELLSTATES	vFB2	control_LMNA	12	18
CSGALNACT2	0.552	0.0266	0.155	0.247	6.38	9.79	0.00309	1.57	LV	CELLSTATES	vFB2	control_LMNA	12	18
PIP4K2A	0.552	0.0089	0.228	0.433	7.11	13.9	0.000551	2.05	LV	CELLSTATES	vFB2	control_LMNA	12	18
MAPK1	0.551	0.0078	0.225	0.396	6.99	14.4	0.000444	2.11	LV	CELLSTATES	vFB2	control_LMNA	12	18
PBX3	0.55	0.0064	0.506	0.909	8.16	15.2	0.000328	2.19	LV	CELLSTATES	vFB2	control_LMNA	12	18
RUFY3	0.549	0.00362	0.46	0.826	8.02	17.4	0.000136	2.44	LV	CELLSTATES	vFB2	control_LMNA	12	18
RAD51B	0.548	0.0458	0.355	0.66	7.68	7.97	0.00707	1.34	LV	CELLSTATES	vFB2	control_LMNA	12	18
WASHC3	0.548	0.031	0.0896	0.175	5.83	9.23	0.00397	1.51	LV	CELLSTATES	vFB2	control_LMNA	12	18
ZNF462	0.548	0.0206	0.109	0.205	6.09	10.7	0.00208	1.69	LV	CELLSTATES	vFB2	control_LMNA	12	18
HSD17B11	0.547	0.0392	0.112	0.209	6.18	8.47	0.00562	1.41	LV	CELLSTATES	vFB2	control_LMNA	12	18
ANXA5	0.546	0.0201	0.41	0.701	7.83	10.8	0.00202	1.7	LV	CELLSTATES	vFB2	control_LMNA	12	18
MGMT	0.546	0.0249	0.151	0.275	6.47	10	0.00279	1.6	LV	CELLSTATES	vFB2	control_LMNA	12	18
TDRD3	0.544	0.00216	0.263	0.476	7.25	19.6	6.24e-05	2.66	LV	CELLSTATES	vFB2	control_LMNA	12	18
NBPF11	0.543	0.0144	0.108	0.192	6.02	12	0.00119	1.84	LV	CELLSTATES	vFB2	control_LMNA	12	18
PLAGL1	0.543	0.0178	0.736	1.26	8.63	11.2	0.00166	1.75	LV	CELLSTATES	vFB2	control_LMNA	12	18
PINK1	0.542	0.0452	0.0574	0.098	5.22	8.02	0.00693	1.34	LV	CELLSTATES	vFB2	control_LMNA	12	18
DANT2	0.541	0.0241	0.5	0.905	8.2	10.1	0.00265	1.62	LV	CELLSTATES	vFB2	control_LMNA	12	18
UBN2	0.54	0.0107	0.152	0.272	6.46	13.1	0.000741	1.97	LV	CELLSTATES	vFB2	control_LMNA	12	18
OSBPL9	0.539	0.0178	0.646	1.18	8.54	11.2	0.00165	1.75	LV	CELLSTATES	vFB2	control_LMNA	12	18
LRCH1	0.538	0.0156	0.275	0.509	7.36	11.7	0.00133	1.81	LV	CELLSTATES	vFB2	control_LMNA	12	18
MBNL2	0.538	0.0135	0.352	0.672	7.69	12.3	0.00107	1.87	LV	CELLSTATES	vFB2	control_LMNA	12	18
DENND5B	0.537	0.0238	0.26	0.496	7.32	10.2	0.0026	1.62	LV	CELLSTATES	vFB2	control_LMNA	12	18
SENP7	0.537	0.0103	0.229	0.406	7.05	13.3	0.000702	1.99	LV	CELLSTATES	vFB2	control_LMNA	12	18
TRAF3IP2-AS1	0.537	0.0109	0.309	0.571	7.5	13.1	0.000767	1.96	LV	CELLSTATES	vFB2	control_LMNA	12	18
CHD6	0.536	0.00957	0.298	0.537	7.44	13.6	0.000619	2.02	LV	CELLSTATES	vFB2	control_LMNA	12	18
DST	0.536	0.00523	1.34	2.48	9.59	15.8	0.00025	2.28	LV	CELLSTATES	vFB2	control_LMNA	12	18
BTBD9	0.535	0.00582	0.414	0.76	7.9	15.5	0.000287	2.24	LV	CELLSTATES	vFB2	control_LMNA	12	18
DICER1	0.535	0.00961	0.395	0.681	7.77	13.6	0.000624	2.02	LV	CELLSTATES	vFB2	control_LMNA	12	18
FOXP1	0.535	0.029	1.14	1.94	9.24	9.48	0.00356	1.54	LV	CELLSTATES	vFB2	control_LMNA	12	18
CEP120	0.533	0.0381	0.0659	0.12	5.36	8.56	0.0054	1.42	LV	CELLSTATES	vFB2	control_LMNA	12	18
PODN	0.533	0.0462	0.226	0.42	7.1	7.95	0.00716	1.34	LV	CELLSTATES	vFB2	control_LMNA	12	18
DYNC2LI1	0.532	0.0376	0.161	0.293	6.62	8.61	0.00528	1.43	LV	CELLSTATES	vFB2	control_LMNA	12	18
HACE1	0.531	0.0117	0.0821	0.149	5.67	12.8	0.000843	1.93	LV	CELLSTATES	vFB2	control_LMNA	12	18
PON2	0.531	0.0394	0.125	0.239	6.34	8.44	0.00569	1.4	LV	CELLSTATES	vFB2	control_LMNA	12	18
ZNF618	0.531	0.0476	0.143	0.241	6.34	7.86	0.00747	1.32	LV	CELLSTATES	vFB2	control_LMNA	12	18
RBMS1	0.53	0.0168	1.65	2.83	9.8	11.5	0.00149	1.77	LV	CELLSTATES	vFB2	control_LMNA	12	18
CCDC93	0.529	0.0168	0.0999	0.174	5.91	11.5	0.0015	1.77	LV	CELLSTATES	vFB2	control_LMNA	12	18
UBR5	0.528	0.00425	0.541	0.959	8.25	16.7	0.000184	2.37	LV	CELLSTATES	vFB2	control_LMNA	12	18
ARID4A	0.526	0.0178	0.136	0.242	6.37	11.2	0.00165	1.75	LV	CELLSTATES	vFB2	control_LMNA	12	18
UST	0.526	0.026	0.353	0.647	7.71	9.89	0.00297	1.59	LV	CELLSTATES	vFB2	control_LMNA	12	18
KIAA1109	0.525	0.00534	0.284	0.491	7.32	15.8	0.000258	2.27	LV	CELLSTATES	vFB2	control_LMNA	12	18
KIDINS220	0.525	0.00772	0.23	0.425	7.13	14.4	0.000439	2.11	LV	CELLSTATES	vFB2	control_LMNA	12	18
FBXW4	0.524	0.0124	0.18	0.338	6.73	12.6	0.000936	1.91	LV	CELLSTATES	vFB2	control_LMNA	12	18
NPIPB5	0.524	0.0299	0.0951	0.174	5.86	9.37	0.00374	1.52	LV	CELLSTATES	vFB2	control_LMNA	12	18
IMMP1L	0.523	0.0344	0.0687	0.13	5.42	8.89	0.00464	1.46	LV	CELLSTATES	vFB2	control_LMNA	12	18
PTPN21	0.523	0.0168	0.18	0.302	6.67	11.5	0.00149	1.77	LV	CELLSTATES	vFB2	control_LMNA	12	18
SLX4IP	0.523	0.0393	0.0904	0.163	5.75	8.46	0.00565	1.41	LV	CELLSTATES	vFB2	control_LMNA	12	18
CREBRF	0.522	0.043	0.171	0.304	6.68	8.17	0.00646	1.37	LV	CELLSTATES	vFB2	control_LMNA	12	18
TMEM260	0.522	0.0429	0.118	0.201	6.12	8.18	0.00643	1.37	LV	CELLSTATES	vFB2	control_LMNA	12	18
CLEC2D	0.521	0.049	0.0737	0.139	5.59	7.76	0.00782	1.31	LV	CELLSTATES	vFB2	control_LMNA	12	18
SLK	0.521	0.0214	0.133	0.226	6.27	10.6	0.00221	1.67	LV	CELLSTATES	vFB2	control_LMNA	12	18
AKAP13	0.519	0.0122	1.92	3.51	10.1	12.6	0.000913	1.91	LV	CELLSTATES	vFB2	control_LMNA	12	18
BTRC	0.519	0.0104	0.238	0.416	7.07	13.2	0.000708	1.98	LV	CELLSTATES	vFB2	control_LMNA	12	18
MAP3K4	0.519	0.0407	0.235	0.377	6.97	8.34	0.00596	1.39	LV	CELLSTATES	vFB2	control_LMNA	12	18
PCGF5	0.519	0.00915	0.178	0.326	6.74	13.7	0.000579	2.04	LV	CELLSTATES	vFB2	control_LMNA	12	18
RABEP1	0.518	0.00691	0.308	0.538	7.46	14.8	0.000372	2.16	LV	CELLSTATES	vFB2	control_LMNA	12	18
DCAF6	0.517	0.00644	0.412	0.715	7.85	15.1	0.000332	2.19	LV	CELLSTATES	vFB2	control_LMNA	12	18
DERA	0.517	0.0181	0.155	0.282	6.51	11.2	0.00169	1.74	LV	CELLSTATES	vFB2	control_LMNA	12	18
MAP2K4	0.517	0.0138	0.241	0.412	7.05	12.2	0.00111	1.86	LV	CELLSTATES	vFB2	control_LMNA	12	18
TLE4	0.517	0.00819	0.328	0.588	7.57	14.2	0.000478	2.09	LV	CELLSTATES	vFB2	control_LMNA	12	18
TPP2	0.517	0.0109	0.138	0.239	6.32	13	0.00077	1.96	LV	CELLSTATES	vFB2	control_LMNA	12	18
FSD1L	0.516	0.0224	0.152	0.255	6.41	10.4	0.00235	1.65	LV	CELLSTATES	vFB2	control_LMNA	12	18
FBXL4	0.515	0.0167	0.158	0.299	6.61	11.5	0.00148	1.78	LV	CELLSTATES	vFB2	control_LMNA	12	18
LMF1	0.514	0.0184	0.0846	0.155	5.7	11.1	0.00174	1.74	LV	CELLSTATES	vFB2	control_LMNA	12	18
AL121761.1	0.513	0.0497	0.115	0.211	6.19	7.71	0.008	1.3	LV	CELLSTATES	vFB2	control_LMNA	12	18
IMMP2L	0.512	0.0376	1.09	2.13	9.35	8.6	0.00529	1.43	LV	CELLSTATES	vFB2	control_LMNA	12	18
MRPS31	0.511	0.0495	0.0889	0.165	5.79	7.73	0.00794	1.31	LV	CELLSTATES	vFB2	control_LMNA	12	18
GMDS-DT	0.51	0.0156	0.471	0.846	8.09	11.7	0.00134	1.81	LV	CELLSTATES	vFB2	control_LMNA	12	18
MSANTD2	0.51	0.0344	0.0969	0.159	5.77	8.89	0.00464	1.46	LV	CELLSTATES	vFB2	control_LMNA	12	18
PARP6	0.51	0.0271	0.0929	0.172	5.86	9.72	0.00319	1.57	LV	CELLSTATES	vFB2	control_LMNA	12	18
FBLN5	0.509	0.0497	0.458	0.901	8.16	7.71	0.008	1.3	LV	CELLSTATES	vFB2	control_LMNA	12	18
GALNT7	0.509	0.0274	0.272	0.457	7.22	9.68	0.00325	1.56	LV	CELLSTATES	vFB2	control_LMNA	12	18
NBPF12	0.509	0.0429	0.107	0.181	5.97	8.18	0.00644	1.37	LV	CELLSTATES	vFB2	control_LMNA	12	18
NIPBL	0.509	0.00523	0.542	1.01	8.32	15.9	0.000248	2.28	LV	CELLSTATES	vFB2	control_LMNA	12	18
SPRED1	0.509	0.0393	0.369	0.575	7.54	8.46	0.00564	1.41	LV	CELLSTATES	vFB2	control_LMNA	12	18
C1QTNF3-AMACR	0.508	0.0493	0.0901	0.175	5.81	7.74	0.00789	1.31	LV	CELLSTATES	vFB2	control_LMNA	12	18
PPP6R3	0.508	0.00897	0.534	0.957	8.26	13.8	0.00056	2.05	LV	CELLSTATES	vFB2	control_LMNA	12	18
RBPMS	0.508	0.0228	0.534	0.967	8.29	10.4	0.0024	1.64	LV	CELLSTATES	vFB2	control_LMNA	12	18
AL359915.2	0.507	0.029	0.207	0.385	6.94	9.48	0.00356	1.54	LV	CELLSTATES	vFB2	control_LMNA	12	18
MBTPS1	0.506	0.0241	0.139	0.225	6.25	10.1	0.00266	1.62	LV	CELLSTATES	vFB2	control_LMNA	12	18
RAD21	0.504	0.0244	0.087	0.165	5.8	10.1	0.00272	1.61	LV	CELLSTATES	vFB2	control_LMNA	12	18
MAP2K5	0.503	0.0152	0.266	0.493	7.3	11.8	0.00129	1.82	LV	CELLSTATES	vFB2	control_LMNA	12	18
PRKD3	0.501	0.00992	0.268	0.485	7.31	13.4	0.000654	2	LV	CELLSTATES	vFB2	control_LMNA	12	18
PDS5A	0.5	0.00728	0.488	0.824	8.07	14.6	0.000405	2.14	LV	CELLSTATES	vFB2	control_LMNA	12	18
SYNE1	0.5	0.0278	0.505	0.854	8.1	9.64	0.00331	1.56	LV	CELLSTATES	vFB2	control_LMNA	12	18
TET2	0.5	0.0394	0.147	0.25	6.39	8.44	0.0057	1.4	LV	CELLSTATES	vFB2	control_LMNA	12	18

## Sheet: PKP2_control
Gene	logFC	FDR	mean_exp_control	mean_exp_genotype	logCPM	F	PValue	FDR_plot	Region	annotation_level	cell_state	comparison	Observations_genotype	Observations_reference
CCL4	4.23	0.00288	0.00191	0.0185	2.64	19	9.49e-05	2.54	LV	CELLSTATES	vFB2	control_PKP2	6	18
AC113349.1	3.46	4.62e-05	0.0012	0.0139	2.49	38.9	2.58e-07	4.33	LV	CELLSTATES	vFB2	control_PKP2	6	18
SPINK13	3.33	8.34e-05	0.00273	0.0316	3.13	35.6	5.98e-07	4.08	LV	CELLSTATES	vFB2	control_PKP2	6	18
TMEM132C	3.14	7.16e-10	0.153	1.1	7.66	132	5.4e-14	9.14	LV	CELLSTATES	vFB2	control_PKP2	6	18
RTL3	3.05	0.000284	0.000761	0.0132	2.45	29.2	3.56e-06	3.55	LV	CELLSTATES	vFB2	control_PKP2	6	18
HBA2	2.94	0.000774	0.00155	0.0164	2.6	24.4	1.55e-05	3.11	LV	CELLSTATES	vFB2	control_PKP2	6	18
AC100793.4	2.89	0.0021	0.00122	0.0148	2.58	20.2	6.22e-05	2.68	LV	CELLSTATES	vFB2	control_PKP2	6	18
HBB	2.74	0.000941	0.00512	0.0369	3.41	23.5	2.1e-05	3.03	LV	CELLSTATES	vFB2	control_PKP2	6	18
MASP1	2.64	9.31e-05	0.00796	0.046	3.64	34.9	7.3e-07	4.03	LV	CELLSTATES	vFB2	control_PKP2	6	18
RGS7BP	2.6	0.00073	0.00152	0.0148	2.63	24.7	1.42e-05	3.14	LV	CELLSTATES	vFB2	control_PKP2	6	18
KLF15	2.59	2.6e-05	0.0145	0.0588	3.92	41.9	1.21e-07	4.59	LV	CELLSTATES	vFB2	control_PKP2	6	18
RAMP2-AS1	2.57	3.33e-06	0.0244	0.124	4.82	53.9	7.94e-09	5.48	LV	CELLSTATES	vFB2	control_PKP2	6	18
TSC22D3	2.56	2.16e-07	0.306	1.44	8.24	78.6	7.63e-11	6.67	LV	CELLSTATES	vFB2	control_PKP2	6	18
SLITRK4	2.54	0.000864	0.00298	0.0143	2.58	23.9	1.82e-05	3.06	LV	CELLSTATES	vFB2	control_PKP2	6	18
MOB3B	2.51	4.77e-07	0.0711	0.344	6.28	68.6	4.39e-10	6.32	LV	CELLSTATES	vFB2	control_PKP2	6	18
XG	2.5	1.16e-05	0.0212	0.147	4.91	46.5	4.02e-08	4.94	LV	CELLSTATES	vFB2	control_PKP2	6	18
TESPA1	2.44	6.13e-05	0.0101	0.0454	3.77	37.3	3.84e-07	4.21	LV	CELLSTATES	vFB2	control_PKP2	6	18
TIPARP	2.42	2.16e-07	0.0535	0.262	5.82	78.3	8.14e-11	6.67	LV	CELLSTATES	vFB2	control_PKP2	6	18
CHST7	2.41	1.33e-07	0.0803	0.378	6.33	87	2.01e-11	6.88	LV	CELLSTATES	vFB2	control_PKP2	6	18
PDK4	2.39	7.57e-05	0.164	0.804	7.47	36.1	5.25e-07	4.12	LV	CELLSTATES	vFB2	control_PKP2	6	18
LINC01088	2.38	0.000251	0.483	2.03	8.79	29.8	3.05e-06	3.6	LV	CELLSTATES	vFB2	control_PKP2	6	18
MUM1L1	2.37	0.000188	0.00978	0.04	3.59	31	2.13e-06	3.73	LV	CELLSTATES	vFB2	control_PKP2	6	18
AC011503.1	2.35	0.000139	0.0152	0.0734	4.25	32.7	1.32e-06	3.86	LV	CELLSTATES	vFB2	control_PKP2	6	18
KIF5C	2.34	2.84e-06	0.022	0.0937	4.54	55.2	5.99e-09	5.55	LV	CELLSTATES	vFB2	control_PKP2	6	18
FKBP5	2.3	0.000578	1.24	5.32	10.1	25.9	9.85e-06	3.24	LV	CELLSTATES	vFB2	control_PKP2	6	18
AJAP1	2.29	0.00125	0.00461	0.0276	3.15	22.2	3.14e-05	2.9	LV	CELLSTATES	vFB2	control_PKP2	6	18
GNAI1	2.27	3.8e-06	0.018	0.0993	4.55	52.9	9.75e-09	5.42	LV	CELLSTATES	vFB2	control_PKP2	6	18
SEZ6L	2.26	0.000578	0.0465	0.202	5.47	25.9	9.8e-06	3.24	LV	CELLSTATES	vFB2	control_PKP2	6	18
SNCAIP	2.26	6.29e-06	0.0418	0.206	5.44	50	1.85e-08	5.2	LV	CELLSTATES	vFB2	control_PKP2	6	18
ZBTB16	2.22	0.000185	1	4.53	9.82	31.1	2.05e-06	3.73	LV	CELLSTATES	vFB2	control_PKP2	6	18
PHLDA1	2.19	0.000165	0.0188	0.104	4.57	31.9	1.66e-06	3.78	LV	CELLSTATES	vFB2	control_PKP2	6	18
SLC10A6	2.19	0.0047	0.00272	0.0175	2.81	16.9	0.000197	2.33	LV	CELLSTATES	vFB2	control_PKP2	6	18
ARHGEF28	2.17	0.000512	0.0354	0.105	4.83	26.4	8.22e-06	3.29	LV	CELLSTATES	vFB2	control_PKP2	6	18
TXNIP	2.17	7.84e-06	0.376	1.41	8.36	48.7	2.42e-08	5.11	LV	CELLSTATES	vFB2	control_PKP2	6	18
ADRA1B	2.13	4.77e-07	0.0669	0.288	6	67.8	5.04e-10	6.32	LV	CELLSTATES	vFB2	control_PKP2	6	18
AP000755.2	2.13	0.0041	0.00596	0.0238	3.1	17.5	0.000162	2.39	LV	CELLSTATES	vFB2	control_PKP2	6	18
DDIT4	2.11	0.000344	0.151	0.404	6.83	28.4	4.49e-06	3.46	LV	CELLSTATES	vFB2	control_PKP2	6	18
AC027449.1	2.1	0.000774	0.00432	0.0237	3.07	24.4	1.56e-05	3.11	LV	CELLSTATES	vFB2	control_PKP2	6	18
HS6ST2	2.1	0.00127	0.0713	0.264	5.97	22.1	3.26e-05	2.9	LV	CELLSTATES	vFB2	control_PKP2	6	18
AC036214.1	2.09	2.99e-06	0.0261	0.119	4.82	54.8	6.54e-09	5.52	LV	CELLSTATES	vFB2	control_PKP2	6	18
DOCK5	2.09	1.06e-06	0.372	1.56	8.38	61.3	1.76e-09	5.98	LV	CELLSTATES	vFB2	control_PKP2	6	18
AL590617.2	2.08	1.63e-06	0.0209	0.092	4.56	58.4	3.07e-09	5.79	LV	CELLSTATES	vFB2	control_PKP2	6	18
MAMDC2	2.08	8.51e-06	0.839	3.11	9.44	48.2	2.76e-08	5.07	LV	CELLSTATES	vFB2	control_PKP2	6	18
AC026316.5	2.05	0.000163	0.0392	0.123	4.99	31.9	1.64e-06	3.79	LV	CELLSTATES	vFB2	control_PKP2	6	18
TLR5	2.03	0.00311	0.00565	0.0267	3.19	18.6	0.000107	2.51	LV	CELLSTATES	vFB2	control_PKP2	6	18
AC015522.1	2.02	0.036	0.00762	0.0208	2.95	9.63	0.00358	1.44	LV	CELLSTATES	vFB2	control_PKP2	6	18
AL031599.1	2.02	0.000802	0.0166	0.0669	4.12	24.2	1.65e-05	3.1	LV	CELLSTATES	vFB2	control_PKP2	6	18
CYP4B1	2.02	0.000165	0.0892	0.348	6.35	31.8	1.7e-06	3.78	LV	CELLSTATES	vFB2	control_PKP2	6	18
BTG2	2.01	0.00339	0.221	0.792	7.57	18.3	0.000122	2.47	LV	CELLSTATES	vFB2	control_PKP2	6	18
SSX2IP	2.01	4.77e-07	0.0672	0.266	5.88	67.9	4.95e-10	6.32	LV	CELLSTATES	vFB2	control_PKP2	6	18
LINC01807	2	0.000363	0.0399	0.156	5.21	28	5.11e-06	3.44	LV	CELLSTATES	vFB2	control_PKP2	6	18
ARHGAP10	1.99	2.95e-07	1.02	4.31	9.77	73.7	1.78e-10	6.53	LV	CELLSTATES	vFB2	control_PKP2	6	18
GREB1	1.99	0.000507	0.0242	0.112	4.77	26.5	8.11e-06	3.29	LV	CELLSTATES	vFB2	control_PKP2	6	18
LONRF2	1.98	0.000283	0.0545	0.213	5.65	29.3	3.52e-06	3.55	LV	CELLSTATES	vFB2	control_PKP2	6	18
ENOX2	1.97	2.79e-07	0.288	1.12	7.94	75.7	1.26e-10	6.55	LV	CELLSTATES	vFB2	control_PKP2	6	18
RGCC	1.97	0.000533	0.0236	0.101	4.69	26.3	8.65e-06	3.27	LV	CELLSTATES	vFB2	control_PKP2	6	18
SLC7A8	1.96	0.00455	0.0108	0.0412	3.7	17.1	0.000189	2.34	LV	CELLSTATES	vFB2	control_PKP2	6	18
GLUL	1.93	5.32e-07	0.123	0.346	6.54	66.5	6.42e-10	6.27	LV	CELLSTATES	vFB2	control_PKP2	6	18
PTPN13	1.93	2.16e-07	0.306	1.19	7.96	79	7.19e-11	6.67	LV	CELLSTATES	vFB2	control_PKP2	6	18
ZNF233	1.93	0.000316	0.00796	0.0339	3.45	28.8	4.1e-06	3.5	LV	CELLSTATES	vFB2	control_PKP2	6	18
LINC02388	1.92	0.00336	0.0284	0.0996	4.86	18.3	0.000118	2.47	LV	CELLSTATES	vFB2	control_PKP2	6	18
KCNQ3	1.91	0.00201	0.0133	0.056	3.98	20.4	5.81e-05	2.7	LV	CELLSTATES	vFB2	control_PKP2	6	18
AC020637.1	1.88	0.0258	0.0107	0.0273	3.46	10.9	0.00212	1.59	LV	CELLSTATES	vFB2	control_PKP2	6	18
AC109779.1	1.88	0.0376	0.0073	0.0206	2.97	9.48	0.00381	1.42	LV	CELLSTATES	vFB2	control_PKP2	6	18
BMP4	1.88	8.33e-06	0.0426	0.13	5.19	48.4	2.64e-08	5.08	LV	CELLSTATES	vFB2	control_PKP2	6	18
KALRN	1.87	0.000653	0.206	0.911	7.48	25.2	1.19e-05	3.19	LV	CELLSTATES	vFB2	control_PKP2	6	18
LINC00222	1.87	0.0009	0.00922	0.0365	3.55	23.7	1.96e-05	3.05	LV	CELLSTATES	vFB2	control_PKP2	6	18
SLC25A18	1.87	0.000204	0.0171	0.0568	4.09	30.7	2.34e-06	3.69	LV	CELLSTATES	vFB2	control_PKP2	6	18
MEOX2	1.86	8.96e-05	0.134	0.572	6.9	35.1	6.83e-07	4.05	LV	CELLSTATES	vFB2	control_PKP2	6	18
HMGCLL1	1.85	0.000103	0.0894	0.299	6.25	34.2	8.72e-07	3.99	LV	CELLSTATES	vFB2	control_PKP2	6	18
AC022101.1	1.84	0.0135	0.0101	0.0352	3.54	13.1	0.000861	1.87	LV	CELLSTATES	vFB2	control_PKP2	6	18
RAMP2	1.84	0.0119	0.0133	0.0381	3.67	13.5	0.00072	1.92	LV	CELLSTATES	vFB2	control_PKP2	6	18
ARL15	1.83	5.32e-07	1.2	4.15	9.89	66.8	6.12e-10	6.27	LV	CELLSTATES	vFB2	control_PKP2	6	18
FGD4	1.83	3.33e-06	0.276	0.953	7.76	53.8	8.05e-09	5.48	LV	CELLSTATES	vFB2	control_PKP2	6	18
MTSS1	1.83	0.000182	0.081	0.302	6.11	31.3	1.96e-06	3.74	LV	CELLSTATES	vFB2	control_PKP2	6	18
AL445426.1	1.82	2.95e-07	0.163	0.599	7.08	74	1.68e-10	6.53	LV	CELLSTATES	vFB2	control_PKP2	6	18
MAB21L1	1.8	0.0037	0.00741	0.0252	3.18	17.9	0.000138	2.43	LV	CELLSTATES	vFB2	control_PKP2	6	18
DUSP19	1.79	0.0146	0.00377	0.0138	2.72	12.8	0.00096	1.84	LV	CELLSTATES	vFB2	control_PKP2	6	18
FAM117B	1.79	9.31e-05	0.0525	0.155	5.36	34.9	7.29e-07	4.03	LV	CELLSTATES	vFB2	control_PKP2	6	18
NCKIPSD	1.79	8.93e-05	0.0209	0.0653	4.27	35.3	6.61e-07	4.05	LV	CELLSTATES	vFB2	control_PKP2	6	18
SORT1	1.78	8.95e-05	0.0278	0.103	4.75	35.2	6.68e-07	4.05	LV	CELLSTATES	vFB2	control_PKP2	6	18
AGMO	1.77	0.000252	0.126	0.427	6.67	29.7	3.07e-06	3.6	LV	CELLSTATES	vFB2	control_PKP2	6	18
GDF10	1.77	0.0438	0.00458	0.0156	2.74	8.98	0.00476	1.36	LV	CELLSTATES	vFB2	control_PKP2	6	18
CNKSR2	1.76	3.14e-05	0.0507	0.157	5.42	40.8	1.59e-07	4.5	LV	CELLSTATES	vFB2	control_PKP2	6	18
ADAMTS5	1.75	5.94e-05	0.151	0.461	6.89	37.6	3.59e-07	4.23	LV	CELLSTATES	vFB2	control_PKP2	6	18
CCSAP	1.75	0.000687	0.0141	0.0483	3.93	25.1	1.27e-05	3.16	LV	CELLSTATES	vFB2	control_PKP2	6	18
LINC01344	1.75	0.0202	0.00484	0.0242	2.93	11.7	0.00149	1.7	LV	CELLSTATES	vFB2	control_PKP2	6	18
LVRN	1.75	0.00722	0.0104	0.0297	3.3	15.3	0.000362	2.14	LV	CELLSTATES	vFB2	control_PKP2	6	18
AC026904.4	1.74	0.00143	0.0214	0.0663	4.3	21.6	3.82e-05	2.84	LV	CELLSTATES	vFB2	control_PKP2	6	18
EMILIN3	1.74	0.00989	0.0226	0.0673	4.34	14.1	0.000562	2	LV	CELLSTATES	vFB2	control_PKP2	6	18
PDZRN4	1.74	0.016	0.0372	0.0884	4.78	12.5	0.00109	1.8	LV	CELLSTATES	vFB2	control_PKP2	6	18
DCDC2C	1.73	0.0167	0.00577	0.0196	3.1	12.3	0.00115	1.78	LV	CELLSTATES	vFB2	control_PKP2	6	18
MAP2K6	1.73	0.000878	0.0691	0.195	5.76	23.8	1.88e-05	3.06	LV	CELLSTATES	vFB2	control_PKP2	6	18
LINC01239	1.72	0.0137	0.0221	0.0788	4.38	13	0.000875	1.86	LV	CELLSTATES	vFB2	control_PKP2	6	18
TMPRSS11A	1.72	0.00859	0.0072	0.0268	3.23	14.6	0.000465	2.07	LV	CELLSTATES	vFB2	control_PKP2	6	18
AC099329.1	1.71	0.0243	0.00674	0.0239	3.1	11	0.00196	1.61	LV	CELLSTATES	vFB2	control_PKP2	6	18
ADAMTS9-AS2	1.71	0.000156	0.271	0.846	7.73	32.2	1.52e-06	3.81	LV	CELLSTATES	vFB2	control_PKP2	6	18
CFH	1.71	2.6e-05	0.435	1.47	8.45	41.9	1.22e-07	4.59	LV	CELLSTATES	vFB2	control_PKP2	6	18
LINC00278	1.71	0.0468	0.0504	0.144	5.26	8.74	0.00529	1.33	LV	CELLSTATES	vFB2	control_PKP2	6	18
SAMHD1	1.71	0.000216	0.115	0.356	6.55	30.4	2.53e-06	3.67	LV	CELLSTATES	vFB2	control_PKP2	6	18
AL512380.2	1.7	0.0293	0.0249	0.074	4.55	10.4	0.00259	1.53	LV	CELLSTATES	vFB2	control_PKP2	6	18
FITM1	1.7	0.0426	0.00472	0.014	2.76	9.07	0.00457	1.37	LV	CELLSTATES	vFB2	control_PKP2	6	18
ICA1L	1.69	0.000147	0.137	0.402	6.71	32.5	1.41e-06	3.83	LV	CELLSTATES	vFB2	control_PKP2	6	18
NRXN3	1.69	0.00475	0.175	0.66	7.17	16.9	0.000201	2.32	LV	CELLSTATES	vFB2	control_PKP2	6	18
TCP11L2	1.69	7.85e-05	0.0495	0.127	5.17	35.9	5.51e-07	4.1	LV	CELLSTATES	vFB2	control_PKP2	6	18
FAM198B-AS1	1.68	2.77e-05	0.351	1.09	8.03	41.4	1.36e-07	4.56	LV	CELLSTATES	vFB2	control_PKP2	6	18
KCNA2	1.68	0.0239	0.00804	0.0192	3.1	11.1	0.00191	1.62	LV	CELLSTATES	vFB2	control_PKP2	6	18
KLHL33	1.68	0.0344	0.00586	0.0201	3.02	9.79	0.00334	1.46	LV	CELLSTATES	vFB2	control_PKP2	6	18
AL022322.1	1.67	0.0216	0.00367	0.0145	2.68	11.5	0.00165	1.66	LV	CELLSTATES	vFB2	control_PKP2	6	18
CNBD1	1.67	0.000429	0.0463	0.159	5.35	27.2	6.6e-06	3.37	LV	CELLSTATES	vFB2	control_PKP2	6	18
GPRC5B	1.67	0.0113	0.00924	0.0275	3.38	13.7	0.000664	1.95	LV	CELLSTATES	vFB2	control_PKP2	6	18
HLF	1.67	0.000783	0.0386	0.11	4.99	24.3	1.59e-05	3.11	LV	CELLSTATES	vFB2	control_PKP2	6	18
ADGRD1	1.66	0.00018	0.317	0.926	7.87	31.4	1.93e-06	3.74	LV	CELLSTATES	vFB2	control_PKP2	6	18
EFHD1	1.65	9.31e-05	0.0849	0.258	6.04	34.9	7.3e-07	4.03	LV	CELLSTATES	vFB2	control_PKP2	6	18
MAP2	1.65	0.000199	0.0501	0.147	5.3	30.8	2.26e-06	3.7	LV	CELLSTATES	vFB2	control_PKP2	6	18
AC007389.5	1.64	0.0161	0.005	0.0182	2.98	12.5	0.0011	1.79	LV	CELLSTATES	vFB2	control_PKP2	6	18
ADGRD1-AS1	1.64	0.042	0.00632	0.0166	2.86	9.11	0.00449	1.38	LV	CELLSTATES	vFB2	control_PKP2	6	18
AFF3	1.64	0.000363	0.967	3.02	9.39	28.1	5.03e-06	3.44	LV	CELLSTATES	vFB2	control_PKP2	6	18
KANSL1-AS1	1.63	0.0216	0.00987	0.0207	3.18	11.5	0.00165	1.66	LV	CELLSTATES	vFB2	control_PKP2	6	18
MAMDC2-AS1	1.63	0.0037	0.384	1.01	8.06	17.9	0.000139	2.43	LV	CELLSTATES	vFB2	control_PKP2	6	18
SESN3	1.63	0.00062	0.1	0.296	6.18	25.5	1.08e-05	3.21	LV	CELLSTATES	vFB2	control_PKP2	6	18
IL16	1.62	6.29e-06	0.12	0.355	6.56	50	1.84e-08	5.2	LV	CELLSTATES	vFB2	control_PKP2	6	18
SUSD4	1.62	0.00156	0.0281	0.0891	4.74	21.3	4.27e-05	2.81	LV	CELLSTATES	vFB2	control_PKP2	6	18
CCDC68	1.61	0.00142	0.0235	0.0795	4.51	21.7	3.77e-05	2.85	LV	CELLSTATES	vFB2	control_PKP2	6	18
SHISA3	1.6	0.00921	0.033	0.127	5.05	14.4	0.000511	2.04	LV	CELLSTATES	vFB2	control_PKP2	6	18
USP54	1.6	5.07e-05	0.335	1.01	7.96	38.3	2.95e-07	4.29	LV	CELLSTATES	vFB2	control_PKP2	6	18
AC092171.4	1.59	0.0129	0.0137	0.0424	3.77	13.2	0.000812	1.89	LV	CELLSTATES	vFB2	control_PKP2	6	18
LINC02233	1.59	0.0116	0.0165	0.0574	4.12	13.6	0.000691	1.94	LV	CELLSTATES	vFB2	control_PKP2	6	18
PRR16	1.59	1.17e-06	0.734	2.34	9.07	60.3	2.12e-09	5.93	LV	CELLSTATES	vFB2	control_PKP2	6	18
SPRED2	1.59	4.77e-07	0.513	1.76	8.59	69.8	3.5e-10	6.32	LV	CELLSTATES	vFB2	control_PKP2	6	18
CCND3	1.58	4.57e-06	0.311	1.02	7.87	51.9	1.21e-08	5.34	LV	CELLSTATES	vFB2	control_PKP2	6	18
KITLG	1.58	0.00488	0.0203	0.0651	4.29	16.8	0.000209	2.31	LV	CELLSTATES	vFB2	control_PKP2	6	18
TMEM144	1.58	8.34e-05	0.166	0.495	6.96	35.6	6.04e-07	4.08	LV	CELLSTATES	vFB2	control_PKP2	6	18
ZNF726	1.58	0.0449	0.00513	0.0146	2.79	8.88	0.00497	1.35	LV	CELLSTATES	vFB2	control_PKP2	6	18
AC116667.1	1.57	0.00119	0.015	0.0488	3.94	22.5	2.9e-05	2.92	LV	CELLSTATES	vFB2	control_PKP2	6	18
FAM214A	1.57	1.71e-05	0.209	0.553	7.19	44.6	6.32e-08	4.77	LV	CELLSTATES	vFB2	control_PKP2	6	18
SLC22A18	1.57	0.0344	0.00698	0.0242	3.26	9.79	0.00334	1.46	LV	CELLSTATES	vFB2	control_PKP2	6	18
ABLIM1	1.56	5.4e-06	0.447	1.13	8.33	50.9	1.51e-08	5.27	LV	CELLSTATES	vFB2	control_PKP2	6	18
AC002546.1	1.56	0.0219	0.0455	0.102	5.08	11.4	0.00167	1.66	LV	CELLSTATES	vFB2	control_PKP2	6	18
AC087741.1	1.56	0.0307	0.0041	0.0132	2.67	10.2	0.00283	1.51	LV	CELLSTATES	vFB2	control_PKP2	6	18
FLVCR2	1.56	0.00391	0.01	0.0352	3.57	17.7	0.000149	2.41	LV	CELLSTATES	vFB2	control_PKP2	6	18
VIT	1.56	0.000766	0.452	1.17	8.37	24.5	1.52e-05	3.12	LV	CELLSTATES	vFB2	control_PKP2	6	18
AC091948.1	1.55	8.96e-05	0.0483	0.161	5.42	35.2	6.79e-07	4.05	LV	CELLSTATES	vFB2	control_PKP2	6	18
AC027117.2	1.54	0.00138	0.055	0.153	5.45	21.8	3.66e-05	2.86	LV	CELLSTATES	vFB2	control_PKP2	6	18
AC097534.2	1.54	0.00163	0.0258	0.0721	4.48	21.1	4.52e-05	2.79	LV	CELLSTATES	vFB2	control_PKP2	6	18
LIN7A	1.54	0.000351	0.0719	0.202	5.73	28.3	4.72e-06	3.45	LV	CELLSTATES	vFB2	control_PKP2	6	18
MXI1	1.54	6.83e-05	0.134	0.372	6.62	36.8	4.38e-07	4.17	LV	CELLSTATES	vFB2	control_PKP2	6	18
WARS2-IT1	1.54	0.00418	0.0231	0.0641	4.28	17.4	0.000169	2.38	LV	CELLSTATES	vFB2	control_PKP2	6	18
AKT3	1.53	3.01e-06	1.35	4.08	9.95	54.6	6.8e-09	5.52	LV	CELLSTATES	vFB2	control_PKP2	6	18
TPD52L1	1.52	0.00351	0.0433	0.101	5.05	18.1	0.000128	2.46	LV	CELLSTATES	vFB2	control_PKP2	6	18
AC005550.2	1.51	0.0016	0.0439	0.137	5.26	21.2	4.41e-05	2.8	LV	CELLSTATES	vFB2	control_PKP2	6	18
HERC3	1.51	0.000639	0.0286	0.0788	4.55	25.4	1.15e-05	3.19	LV	CELLSTATES	vFB2	control_PKP2	6	18
PAPLN	1.51	0.000228	0.0414	0.121	5.09	30.2	2.7e-06	3.64	LV	CELLSTATES	vFB2	control_PKP2	6	18
PCSK6	1.51	0.000138	0.717	2.06	8.95	32.8	1.29e-06	3.86	LV	CELLSTATES	vFB2	control_PKP2	6	18
PIK3R1	1.51	9.9e-05	0.412	1.05	8.14	34.5	8.01e-07	4	LV	CELLSTATES	vFB2	control_PKP2	6	18
IRAK3	1.5	2.4e-05	0.323	0.933	7.81	42.5	1.03e-07	4.62	LV	CELLSTATES	vFB2	control_PKP2	6	18
LINC02454	1.5	0.0242	0.00792	0.0257	3.28	11.1	0.00195	1.62	LV	CELLSTATES	vFB2	control_PKP2	6	18
RHOXF1-AS1	1.5	0.00827	0.0107	0.0302	3.44	14.8	0.000439	2.08	LV	CELLSTATES	vFB2	control_PKP2	6	18
MME	1.49	0.000988	0.0927	0.275	6.19	23.3	2.24e-05	3.01	LV	CELLSTATES	vFB2	control_PKP2	6	18
RAPGEF5	1.49	0.00467	0.0467	0.143	5.38	17	0.000195	2.33	LV	CELLSTATES	vFB2	control_PKP2	6	18
FOXO3	1.48	2.06e-05	0.947	2.78	9.4	43.4	8.33e-08	4.69	LV	CELLSTATES	vFB2	control_PKP2	6	18
HEY1	1.48	0.000568	0.0567	0.158	5.4	26	9.43e-06	3.25	LV	CELLSTATES	vFB2	control_PKP2	6	18
ITGB8	1.48	0.000163	0.1	0.32	6.27	32	1.61e-06	3.79	LV	CELLSTATES	vFB2	control_PKP2	6	18
PCDH9-AS3	1.48	0.0408	0.00606	0.0227	3.18	9.2	0.00432	1.39	LV	CELLSTATES	vFB2	control_PKP2	6	18
RNF115	1.48	4.77e-07	0.351	1.09	7.98	68.8	4.22e-10	6.32	LV	CELLSTATES	vFB2	control_PKP2	6	18
AC012370.2	1.47	0.00339	0.0267	0.0678	4.43	18.3	0.000122	2.47	LV	CELLSTATES	vFB2	control_PKP2	6	18
LINC01535	1.46	0.0102	0.0135	0.0379	3.71	14.1	0.000583	1.99	LV	CELLSTATES	vFB2	control_PKP2	6	18
ARHGAP26	1.45	0.000106	0.367	0.928	7.99	34.1	9.06e-07	3.97	LV	CELLSTATES	vFB2	control_PKP2	6	18
RGS11	1.45	0.000156	0.0342	0.0979	4.83	32.2	1.53e-06	3.81	LV	CELLSTATES	vFB2	control_PKP2	6	18
SH3RF3	1.45	5.37e-05	0.113	0.336	6.36	38.1	3.16e-07	4.27	LV	CELLSTATES	vFB2	control_PKP2	6	18
SORBS1	1.44	0.000165	0.243	0.622	7.38	31.8	1.7e-06	3.78	LV	CELLSTATES	vFB2	control_PKP2	6	18
KIAA1211	1.43	0.0028	0.0565	0.143	5.31	19.1	9.11e-05	2.55	LV	CELLSTATES	vFB2	control_PKP2	6	18
N4BP2L1	1.43	0.000139	0.0829	0.206	5.88	32.7	1.32e-06	3.86	LV	CELLSTATES	vFB2	control_PKP2	6	18
REPS1	1.43	9.34e-07	0.293	0.833	7.71	62.4	1.39e-09	6.03	LV	CELLSTATES	vFB2	control_PKP2	6	18
SCN7A	1.43	0.000766	2.76	7.08	10.9	24.5	1.52e-05	3.12	LV	CELLSTATES	vFB2	control_PKP2	6	18
A2M	1.42	0.000904	0.106	0.295	6.3	23.7	1.98e-05	3.04	LV	CELLSTATES	vFB2	control_PKP2	6	18
MTUS1	1.42	0.000249	0.825	2.23	9.13	29.8	3e-06	3.6	LV	CELLSTATES	vFB2	control_PKP2	6	18
ANXA3	1.41	0.0491	0.00669	0.0173	2.96	8.56	0.00573	1.31	LV	CELLSTATES	vFB2	control_PKP2	6	18
CCNG2	1.41	0.00277	0.0671	0.199	5.77	19.2	8.86e-05	2.56	LV	CELLSTATES	vFB2	control_PKP2	6	18
DYNC1I1	1.41	0.000591	0.264	0.652	7.49	25.7	1.03e-05	3.23	LV	CELLSTATES	vFB2	control_PKP2	6	18
FMNL2	1.41	9.34e-07	0.418	1.15	8.19	62.4	1.41e-09	6.03	LV	CELLSTATES	vFB2	control_PKP2	6	18
PDZD2	1.41	1.09e-06	0.847	2.59	9.21	60.9	1.89e-09	5.96	LV	CELLSTATES	vFB2	control_PKP2	6	18
SPRY4-AS1	1.41	0.000252	0.125	0.374	6.56	29.7	3.1e-06	3.6	LV	CELLSTATES	vFB2	control_PKP2	6	18
ALDH6A1	1.4	0.00146	0.0221	0.0623	4.35	21.6	3.93e-05	2.84	LV	CELLSTATES	vFB2	control_PKP2	6	18
LAMB1	1.4	3.58e-05	1.57	4.2	10	40.1	1.89e-07	4.45	LV	CELLSTATES	vFB2	control_PKP2	6	18
LINC00266-1	1.4	0.0325	0.0073	0.0188	3.01	9.99	0.00306	1.49	LV	CELLSTATES	vFB2	control_PKP2	6	18
ZFAND5	1.4	2.69e-06	0.0974	0.229	6.04	55.6	5.49e-09	5.57	LV	CELLSTATES	vFB2	control_PKP2	6	18
ADCY2	1.39	0.000993	0.0529	0.139	5.32	23.2	2.26e-05	3	LV	CELLSTATES	vFB2	control_PKP2	6	18
PXDNL	1.39	0.000377	0.391	0.905	8.05	27.8	5.44e-06	3.42	LV	CELLSTATES	vFB2	control_PKP2	6	18
C5	1.38	0.000766	0.0334	0.0888	4.76	24.5	1.52e-05	3.12	LV	CELLSTATES	vFB2	control_PKP2	6	18
KLF12	1.38	1.75e-06	0.524	1.42	8.47	57.9	3.44e-09	5.76	LV	CELLSTATES	vFB2	control_PKP2	6	18
PRPS1	1.38	0.000678	0.0557	0.13	5.3	25.1	1.24e-05	3.17	LV	CELLSTATES	vFB2	control_PKP2	6	18
ZMAT1	1.38	0.0011	0.0465	0.105	5.02	22.7	2.65e-05	2.96	LV	CELLSTATES	vFB2	control_PKP2	6	18
KDM3A	1.37	2.04e-05	0.0863	0.225	5.96	43.8	7.7e-08	4.69	LV	CELLSTATES	vFB2	control_PKP2	6	18
LINC01197	1.37	0.0116	0.0264	0.064	4.36	13.6	0.00069	1.94	LV	CELLSTATES	vFB2	control_PKP2	6	18
LINC02580	1.37	0.00455	0.0213	0.061	4.25	17.1	0.000189	2.34	LV	CELLSTATES	vFB2	control_PKP2	6	18
AC092164.1	1.36	0.0383	0.00729	0.0195	3.11	9.42	0.00392	1.42	LV	CELLSTATES	vFB2	control_PKP2	6	18
AC244517.10	1.36	0.0164	0.0132	0.0345	3.59	12.4	0.00112	1.78	LV	CELLSTATES	vFB2	control_PKP2	6	18
LRRC19	1.36	0.0466	0.0071	0.0193	3.08	8.75	0.00527	1.33	LV	CELLSTATES	vFB2	control_PKP2	6	18
BTBD8	1.35	0.000721	0.0662	0.162	5.56	24.8	1.37e-05	3.14	LV	CELLSTATES	vFB2	control_PKP2	6	18
ARHGAP26-AS1	1.34	0.00664	0.0271	0.0629	4.47	15.7	0.000314	2.18	LV	CELLSTATES	vFB2	control_PKP2	6	18
DNER	1.34	0.00676	0.0303	0.0908	4.73	15.6	0.000325	2.17	LV	CELLSTATES	vFB2	control_PKP2	6	18
IFNG-AS1	1.33	0.0426	0.0088	0.0253	3.33	9.07	0.00457	1.37	LV	CELLSTATES	vFB2	control_PKP2	6	18
PRKAR2B	1.33	0.0401	0.0117	0.0278	3.51	9.28	0.00418	1.4	LV	CELLSTATES	vFB2	control_PKP2	6	18
STK17B	1.33	0.00104	0.153	0.391	6.71	23	2.46e-05	2.98	LV	CELLSTATES	vFB2	control_PKP2	6	18
CARMIL1	1.32	2.46e-05	0.882	2.29	9.21	42.3	1.09e-07	4.61	LV	CELLSTATES	vFB2	control_PKP2	6	18
CTDSPL	1.32	2.06e-05	0.29	0.745	7.59	43.5	8.2e-08	4.69	LV	CELLSTATES	vFB2	control_PKP2	6	18
MUSK	1.31	0.00105	0.46	0.981	8.21	22.9	2.49e-05	2.98	LV	CELLSTATES	vFB2	control_PKP2	6	18
NHSL1	1.31	1.16e-05	0.318	0.852	7.74	46.6	3.98e-08	4.94	LV	CELLSTATES	vFB2	control_PKP2	6	18
PNPLA7	1.31	0.00803	0.0354	0.0908	4.86	14.9	0.000423	2.1	LV	CELLSTATES	vFB2	control_PKP2	6	18
SLC15A2	1.31	0.0281	0.00892	0.0231	3.28	10.5	0.00246	1.55	LV	CELLSTATES	vFB2	control_PKP2	6	18
HS3ST1	1.3	0.0139	0.0412	0.105	5.06	13	0.000897	1.86	LV	CELLSTATES	vFB2	control_PKP2	6	18
USP53	1.3	0.00181	0.759	1.83	8.99	20.8	5.11e-05	2.74	LV	CELLSTATES	vFB2	control_PKP2	6	18
AF121898.1	1.29	0.0374	0.0265	0.0693	4.51	9.51	0.00377	1.43	LV	CELLSTATES	vFB2	control_PKP2	6	18
AFAP1L2	1.29	0.0153	0.0222	0.0596	4.24	12.6	0.00103	1.82	LV	CELLSTATES	vFB2	control_PKP2	6	18
AGTR1	1.29	0.0172	0.0272	0.0676	4.51	12.2	0.0012	1.76	LV	CELLSTATES	vFB2	control_PKP2	6	18
ARRDC2	1.29	0.000392	0.0457	0.104	5.03	27.6	5.82e-06	3.41	LV	CELLSTATES	vFB2	control_PKP2	6	18
CP	1.29	0.00609	0.0421	0.0958	4.96	16	0.00028	2.22	LV	CELLSTATES	vFB2	control_PKP2	6	18
MED13L	1.29	7.33e-07	1.07	2.78	9.44	64.5	9.4e-10	6.13	LV	CELLSTATES	vFB2	control_PKP2	6	18
SORCS1	1.29	0.00219	0.17	0.48	6.99	20	6.6e-05	2.66	LV	CELLSTATES	vFB2	control_PKP2	6	18
PDE3B	1.28	0.0293	0.625	1.34	8.6	10.4	0.00257	1.53	LV	CELLSTATES	vFB2	control_PKP2	6	18
RANBP3L	1.28	0.0193	0.062	0.143	5.47	11.8	0.00141	1.71	LV	CELLSTATES	vFB2	control_PKP2	6	18
COLEC12	1.27	0.00476	0.511	1.21	8.33	16.9	0.000202	2.32	LV	CELLSTATES	vFB2	control_PKP2	6	18
IP6K2	1.27	0.000351	0.216	0.519	7.24	28.3	4.65e-06	3.45	LV	CELLSTATES	vFB2	control_PKP2	6	18
PREX2	1.27	7.07e-05	0.366	0.899	7.92	36.5	4.69e-07	4.15	LV	CELLSTATES	vFB2	control_PKP2	6	18
PPM1B	1.26	2.06e-05	0.197	0.491	7.07	43.5	8.12e-08	4.69	LV	CELLSTATES	vFB2	control_PKP2	6	18
AL359644.1	1.25	0.0185	0.0167	0.0442	3.87	12	0.00132	1.73	LV	CELLSTATES	vFB2	control_PKP2	6	18
BCL2	1.25	0.00127	0.311	0.809	7.81	22.1	3.26e-05	2.9	LV	CELLSTATES	vFB2	control_PKP2	6	18
FBXO32	1.25	0.0114	0.0552	0.111	5.15	13.7	0.000673	1.94	LV	CELLSTATES	vFB2	control_PKP2	6	18
OSER1-DT	1.25	0.0229	0.0153	0.0367	3.78	11.3	0.00179	1.64	LV	CELLSTATES	vFB2	control_PKP2	6	18
PTPRG	1.25	0.000372	2.71	6.77	10.8	27.9	5.3e-06	3.43	LV	CELLSTATES	vFB2	control_PKP2	6	18
RASSF4	1.25	0.00348	0.207	0.371	7	18.1	0.000127	2.46	LV	CELLSTATES	vFB2	control_PKP2	6	18
AC010636.2	1.24	0.0414	0.00973	0.0264	3.4	9.15	0.00441	1.38	LV	CELLSTATES	vFB2	control_PKP2	6	18
AL096855.1	1.24	0.0254	0.0145	0.0359	3.79	10.9	0.00208	1.6	LV	CELLSTATES	vFB2	control_PKP2	6	18
FRZB	1.24	0.0245	0.0193	0.0459	4.05	11	0.00199	1.61	LV	CELLSTATES	vFB2	control_PKP2	6	18
RAB8B	1.24	0.000185	0.203	0.482	7.13	31.2	2.04e-06	3.73	LV	CELLSTATES	vFB2	control_PKP2	6	18
AP001528.2	1.23	0.00712	0.132	0.333	6.62	15.4	0.000354	2.15	LV	CELLSTATES	vFB2	control_PKP2	6	18
GNRH1	1.23	0.0135	0.0135	0.0322	3.62	13	0.000864	1.87	LV	CELLSTATES	vFB2	control_PKP2	6	18
SULT1C4	1.23	0.00234	0.0377	0.0797	4.75	19.8	7.17e-05	2.63	LV	CELLSTATES	vFB2	control_PKP2	6	18
ACSF2	1.22	0.0204	0.0175	0.038	3.89	11.7	0.00151	1.69	LV	CELLSTATES	vFB2	control_PKP2	6	18
PRKX	1.22	0.000188	0.118	0.285	6.29	31	2.11e-06	3.73	LV	CELLSTATES	vFB2	control_PKP2	6	18
RDH10	1.22	0.0168	0.0441	0.0966	4.93	12.3	0.00117	1.77	LV	CELLSTATES	vFB2	control_PKP2	6	18
RHOBTB3	1.22	0.000156	0.846	2.06	9.07	32.2	1.51e-06	3.81	LV	CELLSTATES	vFB2	control_PKP2	6	18
SLC44A1	1.22	2.33e-05	0.276	0.633	7.49	42.8	9.7e-08	4.63	LV	CELLSTATES	vFB2	control_PKP2	6	18
AL596218.1	1.21	0.024	0.0229	0.0491	4.14	11.1	0.00191	1.62	LV	CELLSTATES	vFB2	control_PKP2	6	18
CCDC28A	1.21	0.00073	0.053	0.118	5.2	24.7	1.41e-05	3.14	LV	CELLSTATES	vFB2	control_PKP2	6	18
GALNT18	1.21	0.0307	0.0182	0.0333	3.74	10.2	0.00281	1.51	LV	CELLSTATES	vFB2	control_PKP2	6	18
LINC01847	1.21	0.0407	0.0135	0.0339	3.67	9.22	0.00428	1.39	LV	CELLSTATES	vFB2	control_PKP2	6	18
MTURN	1.21	0.00231	0.0408	0.0962	4.94	19.8	7.07e-05	2.64	LV	CELLSTATES	vFB2	control_PKP2	6	18
AC016831.7	1.2	0.000363	1.34	3.2	9.82	28	5.14e-06	3.44	LV	CELLSTATES	vFB2	control_PKP2	6	18
DAPK1	1.2	0.00725	0.0379	0.079	4.8	15.3	0.000365	2.14	LV	CELLSTATES	vFB2	control_PKP2	6	18
DDX60	1.2	0.00455	0.0425	0.0936	4.86	17.1	0.000189	2.34	LV	CELLSTATES	vFB2	control_PKP2	6	18
DOCK9	1.2	1.4e-05	0.341	0.813	7.81	45.5	5.05e-08	4.86	LV	CELLSTATES	vFB2	control_PKP2	6	18
LINC00342	1.2	0.0414	0.012	0.029	3.48	9.15	0.00441	1.38	LV	CELLSTATES	vFB2	control_PKP2	6	18
NBEA	1.2	5.94e-05	0.244	0.551	7.33	37.6	3.59e-07	4.23	LV	CELLSTATES	vFB2	control_PKP2	6	18
TRIM22	1.2	0.000581	0.116	0.253	6.26	25.8	1e-05	3.24	LV	CELLSTATES	vFB2	control_PKP2	6	18
ZNF844	1.2	0.0229	0.023	0.0497	4.13	11.3	0.00178	1.64	LV	CELLSTATES	vFB2	control_PKP2	6	18
AC058791.1	1.19	0.00133	0.136	0.296	6.53	21.9	3.44e-05	2.88	LV	CELLSTATES	vFB2	control_PKP2	6	18
COL4A1	1.19	0.000718	1.12	2.71	9.47	24.8	1.35e-05	3.14	LV	CELLSTATES	vFB2	control_PKP2	6	18
DAAM2	1.19	0.000715	0.0758	0.175	5.73	24.9	1.34e-05	3.15	LV	CELLSTATES	vFB2	control_PKP2	6	18
MEF2C-AS1	1.19	0.0103	0.043	0.109	5.01	14	0.000593	1.99	LV	CELLSTATES	vFB2	control_PKP2	6	18
RFTN2	1.19	0.000819	0.353	0.78	7.76	24.1	1.7e-05	3.09	LV	CELLSTATES	vFB2	control_PKP2	6	18
SESN1	1.19	4.54e-05	0.237	0.55	7.27	39	2.5e-07	4.34	LV	CELLSTATES	vFB2	control_PKP2	6	18
YPEL1	1.19	0.00847	0.0214	0.0535	4.17	14.7	0.000458	2.07	LV	CELLSTATES	vFB2	control_PKP2	6	18
AL033529.1	1.18	0.0476	0.0132	0.0287	3.54	8.67	0.00547	1.32	LV	CELLSTATES	vFB2	control_PKP2	6	18
AL603840.1	1.18	0.00667	0.0289	0.0703	4.54	15.6	0.000317	2.18	LV	CELLSTATES	vFB2	control_PKP2	6	18
C1orf21	1.18	0.000624	0.509	1.2	8.37	25.5	1.1e-05	3.2	LV	CELLSTATES	vFB2	control_PKP2	6	18
UST	1.18	0.000937	0.353	0.739	7.84	23.5	2.09e-05	3.03	LV	CELLSTATES	vFB2	control_PKP2	6	18
AC087564.1	1.17	0.0244	0.0265	0.0664	4.45	11	0.00197	1.61	LV	CELLSTATES	vFB2	control_PKP2	6	18
BNIP3L	1.17	0.000538	0.537	1.25	8.49	26.2	8.76e-06	3.27	LV	CELLSTATES	vFB2	control_PKP2	6	18
EGFR	1.17	0.000636	1.27	3.05	9.65	25.4	1.14e-05	3.2	LV	CELLSTATES	vFB2	control_PKP2	6	18
LINC01967	1.17	0.0498	0.0173	0.0359	3.88	8.51	0.00586	1.3	LV	CELLSTATES	vFB2	control_PKP2	6	18
PTEN	1.17	0.000117	0.708	1.6	8.8	33.7	1.02e-06	3.93	LV	CELLSTATES	vFB2	control_PKP2	6	18
SLC9A7	1.17	0.00265	0.0879	0.178	5.82	19.3	8.39e-05	2.58	LV	CELLSTATES	vFB2	control_PKP2	6	18
TMEM9B-AS1	1.17	0.0273	0.0199	0.0467	4	10.6	0.00234	1.56	LV	CELLSTATES	vFB2	control_PKP2	6	18
FAM129A	1.16	0.000705	0.243	0.513	7.27	24.9	1.31e-05	3.15	LV	CELLSTATES	vFB2	control_PKP2	6	18
GNB5	1.16	0.000648	0.0709	0.161	5.63	25.3	1.17e-05	3.19	LV	CELLSTATES	vFB2	control_PKP2	6	18
ITGA1	1.16	0.000787	0.112	0.249	6.25	24.3	1.6e-05	3.1	LV	CELLSTATES	vFB2	control_PKP2	6	18
LEPR	1.16	0.00454	0.0554	0.142	5.32	17.1	0.000187	2.34	LV	CELLSTATES	vFB2	control_PKP2	6	18
TFDP2	1.16	0.000449	0.217	0.466	7.15	27	7.01e-06	3.35	LV	CELLSTATES	vFB2	control_PKP2	6	18
AL356277.3	1.15	0.0204	0.0347	0.0961	4.83	11.6	0.00153	1.69	LV	CELLSTATES	vFB2	control_PKP2	6	18
ERRFI1	1.15	0.00021	0.0976	0.233	6.04	30.5	2.43e-06	3.68	LV	CELLSTATES	vFB2	control_PKP2	6	18
FAXDC2	1.15	0.000892	0.154	0.347	6.71	23.7	1.93e-05	3.05	LV	CELLSTATES	vFB2	control_PKP2	6	18
NCKAP5	1.15	0.0104	0.127	0.298	6.39	14	0.000602	1.98	LV	CELLSTATES	vFB2	control_PKP2	6	18
PIP4K2A	1.15	2.06e-05	0.228	0.519	7.21	43.4	8.41e-08	4.69	LV	CELLSTATES	vFB2	control_PKP2	6	18
UBE2Q2L	1.15	0.00691	0.0312	0.0716	4.53	15.5	0.000336	2.16	LV	CELLSTATES	vFB2	control_PKP2	6	18
AC022915.2	1.14	0.00728	0.0674	0.142	5.48	15.3	0.000367	2.14	LV	CELLSTATES	vFB2	control_PKP2	6	18
HTR4	1.14	0.0115	0.271	0.685	7.57	13.7	0.00068	1.94	LV	CELLSTATES	vFB2	control_PKP2	6	18
INPP4A	1.14	0.000392	0.208	0.457	7.05	27.6	5.77e-06	3.41	LV	CELLSTATES	vFB2	control_PKP2	6	18
MAFB	1.14	0.0467	0.0228	0.0394	3.94	8.74	0.00528	1.33	LV	CELLSTATES	vFB2	control_PKP2	6	18
SPATA9	1.14	0.0448	0.03	0.0665	4.44	8.88	0.00496	1.35	LV	CELLSTATES	vFB2	control_PKP2	6	18
TP53INP1	1.14	0.00899	0.0242	0.0527	4.2	14.5	0.000496	2.05	LV	CELLSTATES	vFB2	control_PKP2	6	18
AC104035.1	1.13	0.0408	0.0142	0.0317	3.65	9.2	0.00431	1.39	LV	CELLSTATES	vFB2	control_PKP2	6	18
FAM155A	1.13	0.0403	0.0892	0.218	6.09	9.25	0.00422	1.39	LV	CELLSTATES	vFB2	control_PKP2	6	18
FNIP2	1.13	0.00073	0.28	0.652	7.4	24.7	1.42e-05	3.14	LV	CELLSTATES	vFB2	control_PKP2	6	18
RAI2	1.13	0.012	0.0337	0.0614	4.51	13.5	0.00073	1.92	LV	CELLSTATES	vFB2	control_PKP2	6	18
THSD4	1.13	0.0032	0.322	0.692	7.62	18.5	0.000111	2.49	LV	CELLSTATES	vFB2	control_PKP2	6	18
FOXO1	1.12	0.00268	1.1	2.49	9.45	19.3	8.53e-05	2.57	LV	CELLSTATES	vFB2	control_PKP2	6	18
KIF13B	1.12	0.000568	0.363	0.903	7.81	26	9.41e-06	3.25	LV	CELLSTATES	vFB2	control_PKP2	6	18
LINC02328	1.12	0.0476	0.0313	0.0654	4.45	8.67	0.00545	1.32	LV	CELLSTATES	vFB2	control_PKP2	6	18
NFATC2	1.12	0.0293	0.0317	0.0789	4.62	10.4	0.00257	1.53	LV	CELLSTATES	vFB2	control_PKP2	6	18
RAPGEF4	1.12	0.00761	0.0559	0.11	5.25	15.1	0.000391	2.12	LV	CELLSTATES	vFB2	control_PKP2	6	18
UBA6-AS1	1.12	0.000849	0.167	0.394	6.81	24	1.77e-05	3.07	LV	CELLSTATES	vFB2	control_PKP2	6	18
AC099791.2	1.11	0.0404	0.0352	0.0656	4.5	9.24	0.00424	1.39	LV	CELLSTATES	vFB2	control_PKP2	6	18
CDH13	1.11	0.0215	0.152	0.358	6.71	11.5	0.00163	1.67	LV	CELLSTATES	vFB2	control_PKP2	6	18
IRS2	1.11	0.00413	0.19	0.386	6.89	17.4	0.000164	2.38	LV	CELLSTATES	vFB2	control_PKP2	6	18
PIK3IP1	1.11	0.00648	0.0475	0.0967	5.05	15.8	0.000304	2.19	LV	CELLSTATES	vFB2	control_PKP2	6	18
SOX13	1.11	0.00779	0.0352	0.0829	4.78	15	0.000405	2.11	LV	CELLSTATES	vFB2	control_PKP2	6	18
UACA	1.11	0.000878	0.44	0.995	8.07	23.8	1.88e-05	3.06	LV	CELLSTATES	vFB2	control_PKP2	6	18
ZNF540	1.11	0.00463	0.0459	0.104	5.11	17	0.000193	2.33	LV	CELLSTATES	vFB2	control_PKP2	6	18
GAB1	1.1	9.96e-05	0.398	0.888	7.95	34.4	8.26e-07	4	LV	CELLSTATES	vFB2	control_PKP2	6	18
SHROOM3	1.1	0.00239	0.219	0.46	7.07	19.7	7.34e-05	2.62	LV	CELLSTATES	vFB2	control_PKP2	6	18
ARHGEF26	1.09	0.000651	0.122	0.301	6.39	25.3	1.18e-05	3.19	LV	CELLSTATES	vFB2	control_PKP2	6	18
ATP9A	1.09	0.000401	0.122	0.258	6.27	27.5	5.98e-06	3.4	LV	CELLSTATES	vFB2	control_PKP2	6	18
GHR	1.09	0.000875	0.319	0.727	7.67	23.8	1.86e-05	3.06	LV	CELLSTATES	vFB2	control_PKP2	6	18
HSD17B11	1.09	0.00018	0.112	0.24	6.24	31.4	1.93e-06	3.74	LV	CELLSTATES	vFB2	control_PKP2	6	18
PHF21B	1.09	0.0452	0.0127	0.035	3.73	8.85	0.00503	1.35	LV	CELLSTATES	vFB2	control_PKP2	6	18
PRKAG2	1.09	0.00255	0.183	0.345	6.86	19.5	7.97e-05	2.59	LV	CELLSTATES	vFB2	control_PKP2	6	18
ZNF438	1.09	2.33e-05	0.343	0.756	7.72	42.7	9.86e-08	4.63	LV	CELLSTATES	vFB2	control_PKP2	6	18
CTTNBP2	1.08	0.00339	0.0808	0.179	5.76	18.2	0.000123	2.47	LV	CELLSTATES	vFB2	control_PKP2	6	18
GRB10	1.08	0.00135	0.292	0.611	7.46	21.9	3.51e-05	2.87	LV	CELLSTATES	vFB2	control_PKP2	6	18
HBP1	1.08	0.0012	0.114	0.229	6.17	22.4	2.99e-05	2.92	LV	CELLSTATES	vFB2	control_PKP2	6	18
LAMA3	1.08	0.00899	0.039	0.071	4.72	14.5	0.000497	2.05	LV	CELLSTATES	vFB2	control_PKP2	6	18
NNMT	1.08	0.00407	0.553	1.14	8.37	17.5	0.000159	2.39	LV	CELLSTATES	vFB2	control_PKP2	6	18
PID1	1.08	0.0028	1.79	3.83	10.1	19.1	9.03e-05	2.55	LV	CELLSTATES	vFB2	control_PKP2	6	18
BCL7A	1.07	0.0203	0.0308	0.0633	4.49	11.7	0.00151	1.69	LV	CELLSTATES	vFB2	control_PKP2	6	18
CELF2	1.07	0.00073	1.53	3.23	9.93	24.7	1.4e-05	3.14	LV	CELLSTATES	vFB2	control_PKP2	6	18
CNTRL	1.07	3.83e-05	0.145	0.291	6.51	39.8	2.05e-07	4.42	LV	CELLSTATES	vFB2	control_PKP2	6	18
CPB2-AS1	1.07	0.0293	0.0185	0.0393	3.89	10.4	0.00257	1.53	LV	CELLSTATES	vFB2	control_PKP2	6	18
EZH1	1.07	0.00181	0.145	0.295	6.5	20.8	5.08e-05	2.74	LV	CELLSTATES	vFB2	control_PKP2	6	18
FREM1	1.07	0.0373	0.389	0.793	7.88	9.52	0.00375	1.43	LV	CELLSTATES	vFB2	control_PKP2	6	18
HHIP	1.07	0.0335	0.0228	0.0536	4.25	9.91	0.00317	1.48	LV	CELLSTATES	vFB2	control_PKP2	6	18
LINC00886	1.07	0.00691	0.0552	0.113	5.18	15.5	0.000336	2.16	LV	CELLSTATES	vFB2	control_PKP2	6	18
MBNL3	1.07	0.00086	0.0641	0.133	5.42	23.9	1.8e-05	3.07	LV	CELLSTATES	vFB2	control_PKP2	6	18
NPAS3	1.07	0.00272	0.645	1.42	8.66	19.2	8.67e-05	2.57	LV	CELLSTATES	vFB2	control_PKP2	6	18
RNF144A	1.07	0.0115	0.35	0.694	7.63	13.7	0.000682	1.94	LV	CELLSTATES	vFB2	control_PKP2	6	18
AL034417.2	1.06	0.00392	0.0297	0.0678	4.49	17.7	0.000151	2.41	LV	CELLSTATES	vFB2	control_PKP2	6	18
CERS6	1.06	0.00401	0.124	0.26	6.23	17.6	0.000156	2.4	LV	CELLSTATES	vFB2	control_PKP2	6	18
ITGA8	1.06	0.035	0.06	0.118	5.23	9.74	0.00342	1.46	LV	CELLSTATES	vFB2	control_PKP2	6	18
KAT2B	1.06	0.00029	0.0911	0.192	5.92	29.1	3.66e-06	3.54	LV	CELLSTATES	vFB2	control_PKP2	6	18
PDLIM1	1.06	0.000574	0.0919	0.201	5.92	26	9.57e-06	3.24	LV	CELLSTATES	vFB2	control_PKP2	6	18
RPS6KA5	1.06	0.00498	0.0613	0.136	5.47	16.7	0.000214	2.3	LV	CELLSTATES	vFB2	control_PKP2	6	18
SETDB2	1.06	0.00392	0.0676	0.135	5.44	17.7	0.000151	2.41	LV	CELLSTATES	vFB2	control_PKP2	6	18
AASS	1.05	0.0011	0.098	0.2	6.09	22.7	2.66e-05	2.96	LV	CELLSTATES	vFB2	control_PKP2	6	18
AC010542.3	1.05	0.0135	0.0275	0.0593	4.41	13.1	0.000863	1.87	LV	CELLSTATES	vFB2	control_PKP2	6	18
CDK15	1.05	0.0201	0.031	0.0676	4.55	11.7	0.00148	1.7	LV	CELLSTATES	vFB2	control_PKP2	6	18
CPEB1	1.05	0.0168	0.0392	0.0853	4.83	12.3	0.00117	1.77	LV	CELLSTATES	vFB2	control_PKP2	6	18
CREBRF	1.05	0.000574	0.171	0.333	6.71	25.9	9.61e-06	3.24	LV	CELLSTATES	vFB2	control_PKP2	6	18
PIK3CA	1.05	5.98e-05	0.256	0.575	7.34	37.5	3.7e-07	4.22	LV	CELLSTATES	vFB2	control_PKP2	6	18
WASF3	1.05	0.001	0.256	0.501	7.32	23.2	2.29e-05	3	LV	CELLSTATES	vFB2	control_PKP2	6	18
C21orf62-AS1	1.04	0.00771	0.0489	0.11	5.14	15	0.000398	2.11	LV	CELLSTATES	vFB2	control_PKP2	6	18
CORIN	1.04	0.00719	0.0704	0.158	5.58	15.3	0.000359	2.14	LV	CELLSTATES	vFB2	control_PKP2	6	18
SYTL4	1.04	0.000721	0.157	0.333	6.63	24.8	1.37e-05	3.14	LV	CELLSTATES	vFB2	control_PKP2	6	18
ZNF263	1.04	0.00611	0.0624	0.134	5.43	16	0.000281	2.21	LV	CELLSTATES	vFB2	control_PKP2	6	18
ATP10D	1.03	0.00226	0.383	0.872	7.88	19.9	6.86e-05	2.65	LV	CELLSTATES	vFB2	control_PKP2	6	18
BCL2L11	1.03	0.0299	0.0264	0.0505	4.22	10.3	0.00269	1.52	LV	CELLSTATES	vFB2	control_PKP2	6	18
LIFR	1.03	0.00412	0.205	0.409	7.02	17.5	0.000163	2.39	LV	CELLSTATES	vFB2	control_PKP2	6	18
PER1	1.03	0.00127	0.17	0.343	6.74	22.1	3.25e-05	2.9	LV	CELLSTATES	vFB2	control_PKP2	6	18
PIWIL4	1.03	0.00415	0.0688	0.143	5.49	17.4	0.000166	2.38	LV	CELLSTATES	vFB2	control_PKP2	6	18
SPATA18	1.03	0.0368	0.0216	0.0494	4.15	9.56	0.00369	1.43	LV	CELLSTATES	vFB2	control_PKP2	6	18
SULF1	1.03	0.00549	0.374	0.811	7.79	16.4	0.000242	2.26	LV	CELLSTATES	vFB2	control_PKP2	6	18
SYNPO2	1.03	0.00889	1.1	2.27	9.37	14.5	0.000488	2.05	LV	CELLSTATES	vFB2	control_PKP2	6	18
AC007262.2	1.02	0.043	0.0225	0.0518	4.21	9.04	0.00464	1.37	LV	CELLSTATES	vFB2	control_PKP2	6	18
ACADSB	1.02	0.00356	0.0368	0.0741	4.65	18.1	0.000131	2.45	LV	CELLSTATES	vFB2	control_PKP2	6	18
AL445250.1	1.02	0.0352	0.609	1.14	8.51	9.72	0.00344	1.45	LV	CELLSTATES	vFB2	control_PKP2	6	18
MITF	1.02	0.00154	0.152	0.292	6.58	21.3	4.21e-05	2.81	LV	CELLSTATES	vFB2	control_PKP2	6	18
PTPN9	1.02	0.000245	0.32	0.712	7.6	29.9	2.93e-06	3.61	LV	CELLSTATES	vFB2	control_PKP2	6	18
PWAR6	1.02	0.044	0.0224	0.0413	4.04	8.95	0.00482	1.36	LV	CELLSTATES	vFB2	control_PKP2	6	18
TMEM71	1.02	0.0158	0.105	0.22	6.13	12.5	0.00107	1.8	LV	CELLSTATES	vFB2	control_PKP2	6	18
FAM13A	1.01	0.000782	0.376	0.751	7.85	24.3	1.58e-05	3.11	LV	CELLSTATES	vFB2	control_PKP2	6	18
NAP1L1	1.01	9.83e-05	0.266	0.588	7.36	34.6	7.86e-07	4.01	LV	CELLSTATES	vFB2	control_PKP2	6	18
OGFRL1	1.01	0.00288	0.109	0.21	6.07	19	9.43e-05	2.54	LV	CELLSTATES	vFB2	control_PKP2	6	18
PLXNA2	1.01	0.0228	0.192	0.375	6.81	11.3	0.00178	1.64	LV	CELLSTATES	vFB2	control_PKP2	6	18
C2CD5	1	0.00202	0.125	0.256	6.3	20.3	5.91e-05	2.69	LV	CELLSTATES	vFB2	control_PKP2	6	18
KCNT2	1	0.000428	0.461	0.943	8.17	27.2	6.55e-06	3.37	LV	CELLSTATES	vFB2	control_PKP2	6	18
KLHL24	1	0.003	0.189	0.38	6.94	18.8	0.0001	2.52	LV	CELLSTATES	vFB2	control_PKP2	6	18
DENND1A	0.999	0.000185	0.452	0.938	8.1	31.1	2.06e-06	3.73	LV	CELLSTATES	vFB2	control_PKP2	6	18
IDS	0.999	0.00122	0.0429	0.0793	4.82	22.3	3.07e-05	2.91	LV	CELLSTATES	vFB2	control_PKP2	6	18
INPP5A	0.999	0.006	0.0603	0.129	5.37	16	0.000275	2.22	LV	CELLSTATES	vFB2	control_PKP2	6	18
OGA	0.998	4.77e-05	0.36	0.75	7.8	38.7	2.7e-07	4.32	LV	CELLSTATES	vFB2	control_PKP2	6	18
TACC1	0.997	0.00364	0.726	1.52	8.8	18	0.000135	2.44	LV	CELLSTATES	vFB2	control_PKP2	6	18
DHX40	0.996	0.00222	0.049	0.0961	5.01	20	6.72e-05	2.65	LV	CELLSTATES	vFB2	control_PKP2	6	18
HPS3	0.994	0.00599	0.0978	0.201	5.97	16	0.000273	2.22	LV	CELLSTATES	vFB2	control_PKP2	6	18
SLC25A27	0.994	0.0125	0.0912	0.178	5.85	13.3	0.000779	1.9	LV	CELLSTATES	vFB2	control_PKP2	6	18
UBALD2	0.994	0.0318	0.0281	0.0534	4.28	10.1	0.00296	1.5	LV	CELLSTATES	vFB2	control_PKP2	6	18
MFAP5	0.993	0.0486	0.545	1.19	8.35	8.59	0.00566	1.31	LV	CELLSTATES	vFB2	control_PKP2	6	18
AFF1	0.991	0.000111	0.656	1.41	8.69	33.9	9.57e-07	3.95	LV	CELLSTATES	vFB2	control_PKP2	6	18
APBB3	0.988	0.0498	0.0209	0.0453	4.1	8.52	0.00585	1.3	LV	CELLSTATES	vFB2	control_PKP2	6	18
AC007388.1	0.987	0.00418	0.231	0.496	7.19	17.4	0.000168	2.38	LV	CELLSTATES	vFB2	control_PKP2	6	18
AC002066.1	0.985	0.0446	0.0192	0.0344	3.82	8.9	0.00493	1.35	LV	CELLSTATES	vFB2	control_PKP2	6	18
FBXO42	0.979	0.00288	0.313	0.622	7.62	19	9.42e-05	2.54	LV	CELLSTATES	vFB2	control_PKP2	6	18
ICK	0.978	0.0484	0.0395	0.0743	4.75	8.61	0.00562	1.32	LV	CELLSTATES	vFB2	control_PKP2	6	18
ABCC9	0.976	0.0224	0.0909	0.152	5.86	11.3	0.00174	1.65	LV	CELLSTATES	vFB2	control_PKP2	6	18
PSMA1	0.976	0.0213	0.183	0.338	6.77	11.5	0.00161	1.67	LV	CELLSTATES	vFB2	control_PKP2	6	18
AL133346.1	0.975	0.0132	0.0707	0.155	5.62	13.1	0.00084	1.88	LV	CELLSTATES	vFB2	control_PKP2	6	18
ANKRD28	0.975	0.00712	0.247	0.49	7.15	15.4	0.000354	2.15	LV	CELLSTATES	vFB2	control_PKP2	6	18
KANK1	0.973	0.00325	0.64	1.29	8.58	18.5	0.000113	2.49	LV	CELLSTATES	vFB2	control_PKP2	6	18
SLC22A15	0.973	0.000695	0.164	0.316	6.64	25	1.29e-05	3.16	LV	CELLSTATES	vFB2	control_PKP2	6	18
TMEM50B	0.972	0.0013	0.103	0.215	6.1	22	3.35e-05	2.89	LV	CELLSTATES	vFB2	control_PKP2	6	18
LINC00632	0.971	0.00662	0.107	0.221	6.1	15.7	0.000313	2.18	LV	CELLSTATES	vFB2	control_PKP2	6	18
SYT17	0.969	0.0251	0.0665	0.134	5.45	10.9	0.00205	1.6	LV	CELLSTATES	vFB2	control_PKP2	6	18
GULP1	0.968	0.000618	0.209	0.415	6.99	25.6	1.08e-05	3.21	LV	CELLSTATES	vFB2	control_PKP2	6	18
RMND5A	0.966	0.00167	0.0713	0.137	5.49	21.1	4.64e-05	2.78	LV	CELLSTATES	vFB2	control_PKP2	6	18
TCTN2	0.966	0.0343	0.0216	0.0456	4.1	9.82	0.0033	1.47	LV	CELLSTATES	vFB2	control_PKP2	6	18
ANTXR2	0.965	0.00392	0.287	0.59	7.53	17.7	0.000151	2.41	LV	CELLSTATES	vFB2	control_PKP2	6	18
PRCD	0.964	0.0407	0.032	0.0623	4.47	9.22	0.00428	1.39	LV	CELLSTATES	vFB2	control_PKP2	6	18
TENM1	0.964	0.0307	0.0737	0.137	5.53	10.2	0.00282	1.51	LV	CELLSTATES	vFB2	control_PKP2	6	18
ADIPOR2	0.963	0.000713	0.205	0.411	6.98	24.9	1.33e-05	3.15	LV	CELLSTATES	vFB2	control_PKP2	6	18
FIGN	0.963	0.0121	0.209	0.421	7.01	13.4	0.000743	1.92	LV	CELLSTATES	vFB2	control_PKP2	6	18
PC	0.962	0.0431	0.0278	0.0626	4.39	9.03	0.00466	1.37	LV	CELLSTATES	vFB2	control_PKP2	6	18
N6AMT1	0.959	0.0227	0.0195	0.0393	3.94	11.3	0.00177	1.64	LV	CELLSTATES	vFB2	control_PKP2	6	18
RBMS3-AS1	0.957	0.0107	0.043	0.0908	5	13.9	0.000623	1.97	LV	CELLSTATES	vFB2	control_PKP2	6	18
SOCS2	0.953	0.019	0.0344	0.0705	4.6	11.9	0.00136	1.72	LV	CELLSTATES	vFB2	control_PKP2	6	18
AP000787.1	0.952	0.0233	0.111	0.212	6.04	11.2	0.00184	1.63	LV	CELLSTATES	vFB2	control_PKP2	6	18
GPRASP1	0.95	0.0259	0.0281	0.046	4.18	10.8	0.00214	1.59	LV	CELLSTATES	vFB2	control_PKP2	6	18
MARCH8	0.946	0.00475	0.0534	0.106	5.1	16.9	0.0002	2.32	LV	CELLSTATES	vFB2	control_PKP2	6	18
POC1B-AS1	0.945	0.00928	0.0479	0.0974	5.05	14.4	0.000519	2.03	LV	CELLSTATES	vFB2	control_PKP2	6	18
WDR48	0.943	0.00468	0.0713	0.131	5.49	16.9	0.000196	2.33	LV	CELLSTATES	vFB2	control_PKP2	6	18
ZNF471	0.942	0.00731	0.0475	0.0904	4.94	15.2	0.00037	2.14	LV	CELLSTATES	vFB2	control_PKP2	6	18
KLF9	0.941	0.00573	0.177	0.356	6.79	16.2	0.000257	2.24	LV	CELLSTATES	vFB2	control_PKP2	6	18
ZNF385D	0.94	0.00418	0.452	0.91	8.05	17.4	0.000168	2.38	LV	CELLSTATES	vFB2	control_PKP2	6	18
ZNF615	0.94	0.047	0.0194	0.043	3.99	8.72	0.00533	1.33	LV	CELLSTATES	vFB2	control_PKP2	6	18
LMLN	0.936	0.0174	0.0218	0.0446	4.06	12.2	0.00122	1.76	LV	CELLSTATES	vFB2	control_PKP2	6	18
AC108449.1	0.935	0.0259	0.0512	0.105	5.06	10.8	0.00214	1.59	LV	CELLSTATES	vFB2	control_PKP2	6	18
POC1B	0.933	0.00506	0.075	0.146	5.58	16.6	0.000219	2.3	LV	CELLSTATES	vFB2	control_PKP2	6	18
TRMT1L	0.933	0.0118	0.0372	0.0711	4.67	13.6	0.000704	1.93	LV	CELLSTATES	vFB2	control_PKP2	6	18
AC023024.1	0.932	0.0427	0.0305	0.0615	4.51	9.05	0.0046	1.37	LV	CELLSTATES	vFB2	control_PKP2	6	18
FOXN3	0.931	0.00125	0.864	1.69	8.98	22.2	3.18e-05	2.9	LV	CELLSTATES	vFB2	control_PKP2	6	18
DOCK11	0.93	0.00069	0.124	0.253	6.33	25	1.28e-05	3.16	LV	CELLSTATES	vFB2	control_PKP2	6	18
COL4A2	0.929	0.00738	1.53	3.03	9.8	15.2	0.000374	2.13	LV	CELLSTATES	vFB2	control_PKP2	6	18
FHIT	0.928	0.00676	0.412	0.785	7.94	15.6	0.000324	2.17	LV	CELLSTATES	vFB2	control_PKP2	6	18
PLSCR4	0.928	0.0102	0.395	0.824	7.82	14	0.000585	1.99	LV	CELLSTATES	vFB2	control_PKP2	6	18
METTL7A	0.926	0.0142	0.0634	0.131	5.49	12.9	0.000931	1.85	LV	CELLSTATES	vFB2	control_PKP2	6	18
NFKBIZ	0.925	0.000437	0.323	0.632	7.6	27.1	6.76e-06	3.36	LV	CELLSTATES	vFB2	control_PKP2	6	18
KIAA1324L	0.924	0.00499	0.0979	0.196	5.96	16.7	0.000215	2.3	LV	CELLSTATES	vFB2	control_PKP2	6	18
AMY2B	0.92	0.01	0.048	0.0783	4.9	14.1	0.000574	2	LV	CELLSTATES	vFB2	control_PKP2	6	18
DPH6-DT	0.918	0.0193	0.0737	0.148	5.56	11.8	0.00141	1.71	LV	CELLSTATES	vFB2	control_PKP2	6	18
RARB	0.918	0.0192	0.0705	0.15	5.63	11.9	0.00139	1.72	LV	CELLSTATES	vFB2	control_PKP2	6	18
MAP1B	0.917	0.0206	0.411	0.839	7.89	11.6	0.00155	1.69	LV	CELLSTATES	vFB2	control_PKP2	6	18
UTRN	0.917	0.000414	0.578	1.17	8.4	27.3	6.28e-06	3.38	LV	CELLSTATES	vFB2	control_PKP2	6	18
AL356805.1	0.916	0.0307	0.0406	0.0833	4.9	10.2	0.00282	1.51	LV	CELLSTATES	vFB2	control_PKP2	6	18
AKAP13	0.914	0.000372	1.92	3.74	10.1	27.9	5.33e-06	3.43	LV	CELLSTATES	vFB2	control_PKP2	6	18
TM7SF3	0.913	0.00116	0.114	0.219	6.14	22.6	2.82e-05	2.94	LV	CELLSTATES	vFB2	control_PKP2	6	18
A2ML1-AS1	0.91	0.00783	0.123	0.253	6.33	15	0.000409	2.11	LV	CELLSTATES	vFB2	control_PKP2	6	18
MLLT3	0.91	0.000578	0.219	0.434	7.06	25.8	9.93e-06	3.24	LV	CELLSTATES	vFB2	control_PKP2	6	18
SLC35E3	0.907	0.000864	0.0784	0.154	5.64	23.9	1.83e-05	3.06	LV	CELLSTATES	vFB2	control_PKP2	6	18
KCTD3	0.905	0.00309	0.139	0.288	6.48	18.7	0.000105	2.51	LV	CELLSTATES	vFB2	control_PKP2	6	18
LRRK2	0.905	0.00616	0.15	0.274	6.55	15.9	0.000285	2.21	LV	CELLSTATES	vFB2	control_PKP2	6	18
SLC25A45	0.905	0.00761	0.0809	0.15	5.63	15.1	0.000391	2.12	LV	CELLSTATES	vFB2	control_PKP2	6	18
IMPA1	0.903	0.00684	0.0544	0.105	5.12	15.5	0.000332	2.17	LV	CELLSTATES	vFB2	control_PKP2	6	18
JMY	0.903	0.012	0.08	0.157	5.64	13.5	0.000732	1.92	LV	CELLSTATES	vFB2	control_PKP2	6	18
ZFHX3	0.903	0.000993	0.984	1.95	9.16	23.2	2.26e-05	3	LV	CELLSTATES	vFB2	control_PKP2	6	18
TSHR	0.902	0.046	0.0253	0.0495	4.24	8.8	0.00516	1.34	LV	CELLSTATES	vFB2	control_PKP2	6	18
AP002026.1	0.901	0.0277	0.0488	0.0866	4.98	10.6	0.00241	1.56	LV	CELLSTATES	vFB2	control_PKP2	6	18
INSR	0.901	0.00338	0.332	0.637	7.72	18.3	0.000121	2.47	LV	CELLSTATES	vFB2	control_PKP2	6	18
PODN	0.901	0.00805	0.226	0.395	7.08	14.9	0.000425	2.09	LV	CELLSTATES	vFB2	control_PKP2	6	18
SPEF2	0.899	0.00984	0.0518	0.091	5.02	14.2	0.000556	2.01	LV	CELLSTATES	vFB2	control_PKP2	6	18
YPEL3	0.899	0.0307	0.0942	0.176	5.89	10.2	0.00282	1.51	LV	CELLSTATES	vFB2	control_PKP2	6	18
LHFPL6	0.897	0.00394	2.03	3.81	10.2	17.6	0.000153	2.4	LV	CELLSTATES	vFB2	control_PKP2	6	18
GABPA	0.896	0.00744	0.0491	0.0989	5	15.2	0.000378	2.13	LV	CELLSTATES	vFB2	control_PKP2	6	18
STOM	0.895	0.00961	0.0992	0.202	6.01	14.2	0.000541	2.02	LV	CELLSTATES	vFB2	control_PKP2	6	18
PRELID2	0.894	0.0032	0.148	0.293	6.54	18.5	0.00011	2.49	LV	CELLSTATES	vFB2	control_PKP2	6	18
CSGALNACT1	0.893	0.0262	0.243	0.438	7.22	10.8	0.00218	1.58	LV	CELLSTATES	vFB2	control_PKP2	6	18
FBXL20	0.893	0.00391	0.305	0.588	7.54	17.7	0.000149	2.41	LV	CELLSTATES	vFB2	control_PKP2	6	18
STIM1	0.892	0.000103	0.208	0.424	6.99	34.3	8.66e-07	3.99	LV	CELLSTATES	vFB2	control_PKP2	6	18
ZNF14	0.89	0.0408	0.0265	0.051	4.25	9.21	0.0043	1.39	LV	CELLSTATES	vFB2	control_PKP2	6	18
AUH	0.887	0.00137	0.187	0.363	6.84	21.8	3.62e-05	2.86	LV	CELLSTATES	vFB2	control_PKP2	6	18
CYP27A1	0.887	0.00467	0.23	0.415	7.12	17	0.000195	2.33	LV	CELLSTATES	vFB2	control_PKP2	6	18
JCAD	0.884	0.0117	0.0681	0.13	5.44	13.6	0.000701	1.93	LV	CELLSTATES	vFB2	control_PKP2	6	18
PLEKHA2	0.883	0.00267	0.148	0.291	6.52	19.3	8.49e-05	2.57	LV	CELLSTATES	vFB2	control_PKP2	6	18
RAPGEF2	0.882	0.000363	0.226	0.462	7.1	28.1	5.04e-06	3.44	LV	CELLSTATES	vFB2	control_PKP2	6	18
WEE1	0.882	0.0461	0.0376	0.0749	4.74	8.79	0.00517	1.34	LV	CELLSTATES	vFB2	control_PKP2	6	18
AC245060.5	0.881	0.047	0.0262	0.0472	4.22	8.73	0.00533	1.33	LV	CELLSTATES	vFB2	control_PKP2	6	18
ATP10A	0.879	0.0204	0.239	0.424	6.99	11.6	0.00152	1.69	LV	CELLSTATES	vFB2	control_PKP2	6	18
CAT	0.879	0.0237	0.0744	0.137	5.59	11.1	0.00188	1.62	LV	CELLSTATES	vFB2	control_PKP2	6	18
CPED1	0.878	0.0176	0.297	0.566	7.45	12.1	0.00124	1.75	LV	CELLSTATES	vFB2	control_PKP2	6	18
ZNF235	0.877	0.00899	0.111	0.211	6.1	14.5	0.000497	2.05	LV	CELLSTATES	vFB2	control_PKP2	6	18
EEF2K	0.875	0.0202	0.149	0.271	6.47	11.7	0.0015	1.69	LV	CELLSTATES	vFB2	control_PKP2	6	18
PELI2	0.872	0.0258	0.164	0.31	6.63	10.8	0.00212	1.59	LV	CELLSTATES	vFB2	control_PKP2	6	18
SPATA6	0.871	0.00205	0.832	1.53	8.93	20.3	6.01e-05	2.69	LV	CELLSTATES	vFB2	control_PKP2	6	18
ANK3	0.87	0.00707	0.176	0.346	6.73	15.4	0.000349	2.15	LV	CELLSTATES	vFB2	control_PKP2	6	18
GALC	0.87	0.0138	0.0398	0.0781	4.78	13	0.000886	1.86	LV	CELLSTATES	vFB2	control_PKP2	6	18
INTS6-AS1	0.87	0.0377	0.0422	0.0886	4.89	9.48	0.00382	1.42	LV	CELLSTATES	vFB2	control_PKP2	6	18
ECHDC2	0.869	0.00681	0.674	1.27	8.71	15.5	0.00033	2.17	LV	CELLSTATES	vFB2	control_PKP2	6	18
ZBTB20	0.869	0.00509	4.38	8.28	11.3	16.6	0.000221	2.29	LV	CELLSTATES	vFB2	control_PKP2	6	18
AL035530.2	0.868	0.0168	0.0599	0.125	5.35	12.3	0.00116	1.78	LV	CELLSTATES	vFB2	control_PKP2	6	18
PDCD4	0.868	0.00605	0.123	0.218	6.15	16	0.000278	2.22	LV	CELLSTATES	vFB2	control_PKP2	6	18
CCDC191	0.867	0.0481	0.0525	0.0949	5.01	8.63	0.00555	1.32	LV	CELLSTATES	vFB2	control_PKP2	6	18
BPHL	0.865	0.0354	0.0252	0.0455	4.12	9.69	0.00349	1.45	LV	CELLSTATES	vFB2	control_PKP2	6	18
NCOA2	0.863	0.000774	0.563	1.07	8.4	24.4	1.56e-05	3.11	LV	CELLSTATES	vFB2	control_PKP2	6	18
AL357153.2	0.862	0.0202	0.0585	0.115	5.27	11.7	0.00149	1.7	LV	CELLSTATES	vFB2	control_PKP2	6	18
KLHL29	0.861	0.0402	0.39	0.741	7.82	9.26	0.0042	1.4	LV	CELLSTATES	vFB2	control_PKP2	6	18
RORA	0.861	0.00891	4.38	8.07	11.3	14.5	0.00049	2.05	LV	CELLSTATES	vFB2	control_PKP2	6	18
TPK1	0.858	0.000922	0.128	0.251	6.32	23.6	2.04e-05	3.04	LV	CELLSTATES	vFB2	control_PKP2	6	18
MBNL1	0.855	0.0012	1.4	2.78	9.7	22.4	2.95e-05	2.92	LV	CELLSTATES	vFB2	control_PKP2	6	18
CDC14A	0.854	0.00308	0.127	0.227	6.27	18.7	0.000104	2.51	LV	CELLSTATES	vFB2	control_PKP2	6	18
RND3	0.853	0.0139	0.161	0.291	6.58	13	0.00089	1.86	LV	CELLSTATES	vFB2	control_PKP2	6	18
CSRNP3	0.851	0.0213	0.209	0.354	6.9	11.5	0.00161	1.67	LV	CELLSTATES	vFB2	control_PKP2	6	18
SDK1	0.85	0.0438	0.433	0.87	8.1	8.98	0.00476	1.36	LV	CELLSTATES	vFB2	control_PKP2	6	18
ELF1	0.849	0.00217	0.707	1.38	8.68	20.1	6.47e-05	2.66	LV	CELLSTATES	vFB2	control_PKP2	6	18
TGFB2	0.849	0.0206	0.149	0.287	6.46	11.6	0.00155	1.69	LV	CELLSTATES	vFB2	control_PKP2	6	18
FCHSD2	0.846	0.00922	0.777	1.44	8.82	14.4	0.000512	2.04	LV	CELLSTATES	vFB2	control_PKP2	6	18
ZC3H12B	0.844	0.00152	0.104	0.184	5.96	21.4	4.15e-05	2.82	LV	CELLSTATES	vFB2	control_PKP2	6	18
ACACB	0.841	0.022	0.124	0.21	6.2	11.4	0.00169	1.66	LV	CELLSTATES	vFB2	control_PKP2	6	18
GPR137B	0.84	0.014	0.0644	0.127	5.38	12.9	0.000905	1.86	LV	CELLSTATES	vFB2	control_PKP2	6	18
STK39	0.84	0.00675	0.207	0.386	6.84	15.6	0.000322	2.17	LV	CELLSTATES	vFB2	control_PKP2	6	18
ABCA5	0.839	0.0295	0.213	0.375	6.99	10.4	0.00262	1.53	LV	CELLSTATES	vFB2	control_PKP2	6	18
ABLIM3	0.839	0.0204	0.256	0.5	7.23	11.7	0.00152	1.69	LV	CELLSTATES	vFB2	control_PKP2	6	18
TMEM185A	0.838	0.0268	0.0318	0.0598	4.51	10.7	0.00226	1.57	LV	CELLSTATES	vFB2	control_PKP2	6	18
STXBP6	0.837	0.0119	0.201	0.352	6.94	13.5	0.000719	1.92	LV	CELLSTATES	vFB2	control_PKP2	6	18
BACH2	0.836	0.00847	0.401	0.776	7.88	14.7	0.000458	2.07	LV	CELLSTATES	vFB2	control_PKP2	6	18
IGF1R	0.836	0.0125	0.652	1.18	8.53	13.3	0.000779	1.9	LV	CELLSTATES	vFB2	control_PKP2	6	18
RAD21	0.836	0.00252	0.087	0.165	5.79	19.5	7.83e-05	2.6	LV	CELLSTATES	vFB2	control_PKP2	6	18
OPHN1	0.833	0.0145	0.567	1.06	8.4	12.8	0.000949	1.84	LV	CELLSTATES	vFB2	control_PKP2	6	18
PDK3	0.833	0.0264	0.0891	0.139	5.77	10.8	0.00221	1.58	LV	CELLSTATES	vFB2	control_PKP2	6	18
PTBP2	0.833	0.000454	0.554	1.02	8.32	26.9	7.12e-06	3.34	LV	CELLSTATES	vFB2	control_PKP2	6	18
LINC00882	0.832	0.0172	0.279	0.535	7.35	12.2	0.0012	1.76	LV	CELLSTATES	vFB2	control_PKP2	6	18
WDR19	0.831	0.00293	0.125	0.219	6.21	18.9	9.69e-05	2.53	LV	CELLSTATES	vFB2	control_PKP2	6	18
PDGFD	0.823	0.0306	1.41	2.79	9.76	10.2	0.00278	1.51	LV	CELLSTATES	vFB2	control_PKP2	6	18
GATA6	0.822	0.00338	0.252	0.467	7.18	18.3	0.00012	2.47	LV	CELLSTATES	vFB2	control_PKP2	6	18
CCDC30	0.821	0.0274	0.0548	0.106	5.2	10.6	0.00235	1.56	LV	CELLSTATES	vFB2	control_PKP2	6	18
CYP3A5	0.818	0.0269	0.0411	0.0825	4.88	10.7	0.00228	1.57	LV	CELLSTATES	vFB2	control_PKP2	6	18
IRS1	0.818	0.00328	0.112	0.211	6.1	18.4	0.000114	2.48	LV	CELLSTATES	vFB2	control_PKP2	6	18
SPECC1	0.817	0.0158	0.226	0.476	7.15	12.5	0.00107	1.8	LV	CELLSTATES	vFB2	control_PKP2	6	18
HMGN5	0.813	0.0299	0.0519	0.0906	5.03	10.3	0.00268	1.52	LV	CELLSTATES	vFB2	control_PKP2	6	18
RBPMS	0.813	0.00181	0.534	0.979	8.28	20.8	5.09e-05	2.74	LV	CELLSTATES	vFB2	control_PKP2	6	18
FAM111A	0.812	0.0257	0.0571	0.101	5.13	10.9	0.00211	1.59	LV	CELLSTATES	vFB2	control_PKP2	6	18
WDFY2	0.812	0.00289	0.276	0.492	7.37	19	9.52e-05	2.54	LV	CELLSTATES	vFB2	control_PKP2	6	18
PARD3B	0.811	0.00339	0.633	1.17	8.52	18.2	0.000123	2.47	LV	CELLSTATES	vFB2	control_PKP2	6	18
TAPT1	0.811	0.00412	0.0835	0.139	5.61	17.5	0.000163	2.39	LV	CELLSTATES	vFB2	control_PKP2	6	18
HSD17B4	0.808	0.00217	0.136	0.23	6.29	20.1	6.49e-05	2.66	LV	CELLSTATES	vFB2	control_PKP2	6	18
CCNDBP1	0.807	0.00471	0.0731	0.13	5.54	16.9	0.000198	2.33	LV	CELLSTATES	vFB2	control_PKP2	6	18
MRNIP	0.806	0.00921	0.0767	0.159	5.71	14.4	0.00051	2.04	LV	CELLSTATES	vFB2	control_PKP2	6	18
PGR	0.804	0.0121	0.101	0.175	5.89	13.4	0.000743	1.92	LV	CELLSTATES	vFB2	control_PKP2	6	18
RBMS3	0.803	0.00421	0.908	1.58	9.05	17.3	0.00017	2.38	LV	CELLSTATES	vFB2	control_PKP2	6	18
LYPLAL1	0.799	0.0322	0.159	0.273	6.62	10	0.00302	1.49	LV	CELLSTATES	vFB2	control_PKP2	6	18
GNG11	0.798	0.0384	0.0613	0.0932	5.15	9.4	0.00395	1.42	LV	CELLSTATES	vFB2	control_PKP2	6	18
JADE1	0.798	0.036	0.187	0.346	6.8	9.63	0.00357	1.44	LV	CELLSTATES	vFB2	control_PKP2	6	18
CDHR3	0.797	0.0264	0.0592	0.108	5.25	10.8	0.00221	1.58	LV	CELLSTATES	vFB2	control_PKP2	6	18
PITPNM2	0.797	0.0476	0.0468	0.0871	4.95	8.67	0.00546	1.32	LV	CELLSTATES	vFB2	control_PKP2	6	18
ARHGAP21	0.796	0.00722	0.766	1.44	8.81	15.3	0.000362	2.14	LV	CELLSTATES	vFB2	control_PKP2	6	18
WARS2	0.796	0.00338	0.147	0.262	6.43	18.3	0.00012	2.47	LV	CELLSTATES	vFB2	control_PKP2	6	18
MAP3K3	0.795	0.00438	0.152	0.267	6.48	17.2	0.00018	2.36	LV	CELLSTATES	vFB2	control_PKP2	6	18
ZNF577	0.794	0.0262	0.0556	0.0953	5.13	10.8	0.00217	1.58	LV	CELLSTATES	vFB2	control_PKP2	6	18
CLMN	0.79	0.0355	0.335	0.589	7.51	9.69	0.00349	1.45	LV	CELLSTATES	vFB2	control_PKP2	6	18
RB1CC1	0.79	0.00091	0.263	0.468	7.3	23.6	2e-05	3.04	LV	CELLSTATES	vFB2	control_PKP2	6	18
LAMA2	0.789	0.0362	15	26.9	13	9.62	0.00359	1.44	LV	CELLSTATES	vFB2	control_PKP2	6	18
ZADH2	0.789	0.044	0.0482	0.0836	4.89	8.94	0.00484	1.36	LV	CELLSTATES	vFB2	control_PKP2	6	18
ROR1	0.788	0.0229	0.459	0.838	7.89	11.3	0.0018	1.64	LV	CELLSTATES	vFB2	control_PKP2	6	18
KCTD9	0.787	0.00381	0.147	0.232	6.41	17.8	0.000143	2.42	LV	CELLSTATES	vFB2	control_PKP2	6	18
YPEL2	0.787	0.0176	0.173	0.312	6.71	12.1	0.00125	1.75	LV	CELLSTATES	vFB2	control_PKP2	6	18
FCHO2	0.783	0.00127	0.201	0.37	6.92	22.1	3.23e-05	2.9	LV	CELLSTATES	vFB2	control_PKP2	6	18
RIMKLB	0.783	0.0145	0.167	0.338	6.74	12.8	0.000957	1.84	LV	CELLSTATES	vFB2	control_PKP2	6	18
DENND4C	0.78	0.00163	0.495	0.918	8.14	21.1	4.53e-05	2.79	LV	CELLSTATES	vFB2	control_PKP2	6	18
ASAP2	0.779	0.0113	0.407	0.814	7.9	13.7	0.000664	1.95	LV	CELLSTATES	vFB2	control_PKP2	6	18
TOR1AIP1	0.773	0.0157	0.107	0.197	6.04	12.5	0.00106	1.8	LV	CELLSTATES	vFB2	control_PKP2	6	18
ZNF280D	0.772	0.00572	0.119	0.221	6.17	16.2	0.000257	2.24	LV	CELLSTATES	vFB2	control_PKP2	6	18
TMEM204	0.771	0.00701	0.173	0.304	6.65	15.4	0.000345	2.15	LV	CELLSTATES	vFB2	control_PKP2	6	18
NT5C2	0.77	0.00201	0.355	0.621	7.66	20.4	5.83e-05	2.7	LV	CELLSTATES	vFB2	control_PKP2	6	18
SECISBP2L	0.77	0.00666	0.173	0.322	6.73	15.7	0.000316	2.18	LV	CELLSTATES	vFB2	control_PKP2	6	18
SOS2	0.77	0.0022	0.39	0.719	7.78	20	6.65e-05	2.66	LV	CELLSTATES	vFB2	control_PKP2	6	18
ACSL1	0.767	0.0338	0.218	0.372	6.91	9.87	0.00323	1.47	LV	CELLSTATES	vFB2	control_PKP2	6	18
LINC00894	0.767	0.006	0.148	0.266	6.44	16	0.000275	2.22	LV	CELLSTATES	vFB2	control_PKP2	6	18
LRMDA	0.766	0.0366	0.517	0.993	8.17	9.58	0.00366	1.44	LV	CELLSTATES	vFB2	control_PKP2	6	18
CREBL2	0.765	0.0469	0.0421	0.0777	4.82	8.73	0.00531	1.33	LV	CELLSTATES	vFB2	control_PKP2	6	18
PHIP	0.765	0.00101	0.327	0.578	7.59	23.1	2.38e-05	2.99	LV	CELLSTATES	vFB2	control_PKP2	6	18
TXNRD3	0.765	0.0471	0.0339	0.0625	4.51	8.71	0.00536	1.33	LV	CELLSTATES	vFB2	control_PKP2	6	18
OSBPL1A	0.764	0.0114	0.111	0.191	6.05	13.7	0.000675	1.94	LV	CELLSTATES	vFB2	control_PKP2	6	18
NEGR1	0.762	0.0219	3.56	5.96	11	11.4	0.00167	1.66	LV	CELLSTATES	vFB2	control_PKP2	6	18
LANCL1	0.761	0.00964	0.0747	0.126	5.47	14.2	0.000543	2.02	LV	CELLSTATES	vFB2	control_PKP2	6	18
RADIL	0.76	0.0267	0.0763	0.129	5.53	10.7	0.00224	1.57	LV	CELLSTATES	vFB2	control_PKP2	6	18
ALDH7A1	0.758	0.0308	0.131	0.214	6.22	10.2	0.00284	1.51	LV	CELLSTATES	vFB2	control_PKP2	6	18
ETV1	0.757	0.034	0.101	0.185	5.99	9.84	0.00327	1.47	LV	CELLSTATES	vFB2	control_PKP2	6	18
RALGPS2	0.757	0.0397	0.0875	0.158	5.77	9.31	0.00412	1.4	LV	CELLSTATES	vFB2	control_PKP2	6	18
TMEM123	0.756	0.0102	0.0803	0.145	5.67	14	0.000585	1.99	LV	CELLSTATES	vFB2	control_PKP2	6	18
GLCCI1	0.753	0.0205	0.0659	0.114	5.38	11.6	0.00153	1.69	LV	CELLSTATES	vFB2	control_PKP2	6	18
RNLS	0.753	0.0369	0.124	0.225	6.29	9.55	0.0037	1.43	LV	CELLSTATES	vFB2	control_PKP2	6	18
MAPK8	0.752	0.00136	0.284	0.529	7.37	21.8	3.58e-05	2.87	LV	CELLSTATES	vFB2	control_PKP2	6	18
IMMP2L	0.751	0.019	1.09	1.92	9.3	11.9	0.00137	1.72	LV	CELLSTATES	vFB2	control_PKP2	6	18
CYLD	0.748	0.0335	0.0504	0.095	5.06	9.9	0.00318	1.48	LV	CELLSTATES	vFB2	control_PKP2	6	18
MAN1A1	0.748	0.0238	0.296	0.513	7.46	11.1	0.00189	1.62	LV	CELLSTATES	vFB2	control_PKP2	6	18
MTMR12	0.748	0.0105	0.0826	0.156	5.66	13.9	0.000614	1.98	LV	CELLSTATES	vFB2	control_PKP2	6	18
USP24	0.745	0.00122	0.209	0.368	6.9	22.3	3.05e-05	2.91	LV	CELLSTATES	vFB2	control_PKP2	6	18
RBM45	0.744	0.043	0.0433	0.0776	4.79	9.03	0.00464	1.37	LV	CELLSTATES	vFB2	control_PKP2	6	18
BICC1	0.743	0.0244	2.82	4.96	10.6	11	0.00197	1.61	LV	CELLSTATES	vFB2	control_PKP2	6	18
EVA1C	0.743	0.0149	0.368	0.662	7.75	12.7	0.000997	1.83	LV	CELLSTATES	vFB2	control_PKP2	6	18
LINC02062	0.743	0.036	0.115	0.212	6.16	9.63	0.00357	1.44	LV	CELLSTATES	vFB2	control_PKP2	6	18
CRADD	0.742	0.0106	0.329	0.598	7.59	13.9	0.000616	1.98	LV	CELLSTATES	vFB2	control_PKP2	6	18
SLC12A6	0.742	0.0139	0.0741	0.133	5.51	13	0.000892	1.86	LV	CELLSTATES	vFB2	control_PKP2	6	18
LMBRD1	0.737	0.00805	0.144	0.251	6.45	14.9	0.000425	2.09	LV	CELLSTATES	vFB2	control_PKP2	6	18
SOX5	0.737	0.033	0.685	1.21	8.66	9.95	0.00312	1.48	LV	CELLSTATES	vFB2	control_PKP2	6	18
CCDC171	0.736	0.0182	0.174	0.291	6.65	12	0.0013	1.74	LV	CELLSTATES	vFB2	control_PKP2	6	18
SCP2	0.736	0.00303	0.217	0.338	6.91	18.8	0.000101	2.52	LV	CELLSTATES	vFB2	control_PKP2	6	18
ARHGAP24	0.734	0.00554	1.15	2.07	9.37	16.3	0.000245	2.26	LV	CELLSTATES	vFB2	control_PKP2	6	18
CHPT1	0.733	0.00831	0.236	0.38	7.05	14.8	0.000443	2.08	LV	CELLSTATES	vFB2	control_PKP2	6	18
PIAS1	0.731	0.00564	0.509	0.835	8.17	16.3	0.000251	2.25	LV	CELLSTATES	vFB2	control_PKP2	6	18
SDCBP	0.731	0.0222	0.0994	0.169	5.91	11.4	0.00172	1.65	LV	CELLSTATES	vFB2	control_PKP2	6	18
ZC3H6	0.731	0.0111	0.157	0.258	6.52	13.8	0.000648	1.96	LV	CELLSTATES	vFB2	control_PKP2	6	18
ARMC2	0.729	0.0251	0.079	0.146	5.67	10.9	0.00205	1.6	LV	CELLSTATES	vFB2	control_PKP2	6	18
RNF217	0.727	0.00392	0.124	0.212	6.15	17.7	0.00015	2.41	LV	CELLSTATES	vFB2	control_PKP2	6	18
LPAR1	0.726	0.0271	0.632	1.09	8.46	10.7	0.0023	1.57	LV	CELLSTATES	vFB2	control_PKP2	6	18
SH3BGRL	0.724	0.00716	0.157	0.254	6.47	15.3	0.000357	2.15	LV	CELLSTATES	vFB2	control_PKP2	6	18
WASF2	0.724	0.00138	0.335	0.577	7.56	21.8	3.65e-05	2.86	LV	CELLSTATES	vFB2	control_PKP2	6	18
BNIP3	0.723	0.0365	0.0662	0.106	5.3	9.58	0.00365	1.44	LV	CELLSTATES	vFB2	control_PKP2	6	18
SSH2	0.723	0.0192	1	1.75	9.16	11.9	0.00139	1.72	LV	CELLSTATES	vFB2	control_PKP2	6	18
CD99	0.722	0.00623	0.292	0.499	7.34	15.9	0.00029	2.21	LV	CELLSTATES	vFB2	control_PKP2	6	18
ASCC1	0.72	0.011	0.134	0.242	6.35	13.8	0.000642	1.96	LV	CELLSTATES	vFB2	control_PKP2	6	18
RNF146	0.72	0.00681	0.154	0.265	6.53	15.5	0.00033	2.17	LV	CELLSTATES	vFB2	control_PKP2	6	18
CYP1B1-AS1	0.719	0.0213	0.325	0.61	7.53	11.5	0.00162	1.67	LV	CELLSTATES	vFB2	control_PKP2	6	18
IQGAP2	0.719	0.0379	0.171	0.332	6.65	9.46	0.00386	1.42	LV	CELLSTATES	vFB2	control_PKP2	6	18
ARID1B	0.718	0.00831	1.42	2.43	9.61	14.8	0.000444	2.08	LV	CELLSTATES	vFB2	control_PKP2	6	18
MEG3	0.718	0.0375	0.518	0.892	8.25	9.5	0.00378	1.43	LV	CELLSTATES	vFB2	control_PKP2	6	18
PCMTD2	0.718	0.0177	0.0946	0.171	5.84	12.1	0.00125	1.75	LV	CELLSTATES	vFB2	control_PKP2	6	18
ALDH3A2	0.716	0.0222	0.0729	0.106	5.43	11.4	0.00172	1.65	LV	CELLSTATES	vFB2	control_PKP2	6	18
ASAP1	0.715	0.00605	0.831	1.46	8.82	16	0.000277	2.22	LV	CELLSTATES	vFB2	control_PKP2	6	18
IPO11	0.715	0.0438	0.0661	0.108	5.28	8.98	0.00475	1.36	LV	CELLSTATES	vFB2	control_PKP2	6	18
LCAT	0.715	0.0407	0.0489	0.0879	4.96	9.21	0.00429	1.39	LV	CELLSTATES	vFB2	control_PKP2	6	18
CLEC2D	0.713	0.0329	0.0737	0.127	5.53	9.96	0.0031	1.48	LV	CELLSTATES	vFB2	control_PKP2	6	18
AC124312.1	0.711	0.0381	0.107	0.168	5.98	9.44	0.00389	1.42	LV	CELLSTATES	vFB2	control_PKP2	6	18
KIDINS220	0.71	0.00334	0.23	0.372	7.04	18.4	0.000117	2.48	LV	CELLSTATES	vFB2	control_PKP2	6	18
GTF2A1	0.708	0.0427	0.0559	0.102	5.16	9.05	0.0046	1.37	LV	CELLSTATES	vFB2	control_PKP2	6	18
PRICKLE2	0.708	0.00771	0.492	0.854	8.05	15	0.000398	2.11	LV	CELLSTATES	vFB2	control_PKP2	6	18
NFIA	0.707	0.00879	2.53	4.23	10.4	14.6	0.00048	2.06	LV	CELLSTATES	vFB2	control_PKP2	6	18
INTU	0.706	0.0251	0.0974	0.163	5.86	10.9	0.00206	1.6	LV	CELLSTATES	vFB2	control_PKP2	6	18
SUB1	0.702	0.00731	0.216	0.349	6.89	15.2	0.000369	2.14	LV	CELLSTATES	vFB2	control_PKP2	6	18
ZC2HC1A	0.699	0.0149	0.135	0.219	6.3	12.7	0.00099	1.83	LV	CELLSTATES	vFB2	control_PKP2	6	18
SPPL3	0.696	0.00309	0.24	0.405	7.09	18.7	0.000106	2.51	LV	CELLSTATES	vFB2	control_PKP2	6	18
PHACTR1	0.695	0.0124	0.141	0.242	6.38	13.4	0.000767	1.91	LV	CELLSTATES	vFB2	control_PKP2	6	18
TPCN1	0.695	0.0376	0.363	0.624	7.74	9.48	0.00381	1.42	LV	CELLSTATES	vFB2	control_PKP2	6	18
CRIM1	0.694	0.0499	0.123	0.2	6.19	8.5	0.00588	1.3	LV	CELLSTATES	vFB2	control_PKP2	6	18
ESYT2	0.692	0.0233	0.52	0.929	8.17	11.2	0.00184	1.63	LV	CELLSTATES	vFB2	control_PKP2	6	18
KIF13A	0.692	0.00509	0.529	0.88	8.17	16.6	0.000222	2.29	LV	CELLSTATES	vFB2	control_PKP2	6	18
CEP350	0.691	0.00277	0.354	0.583	7.62	19.2	8.87e-05	2.56	LV	CELLSTATES	vFB2	control_PKP2	6	18
PRIMPOL	0.69	0.033	0.1	0.176	5.95	9.95	0.00312	1.48	LV	CELLSTATES	vFB2	control_PKP2	6	18
CFLAR	0.689	0.0108	0.423	0.663	7.9	13.8	0.000634	1.97	LV	CELLSTATES	vFB2	control_PKP2	6	18
SPOPL	0.689	0.0153	0.118	0.205	6.12	12.6	0.00103	1.81	LV	CELLSTATES	vFB2	control_PKP2	6	18
MAGI2	0.686	0.0116	0.944	1.58	9.03	13.6	0.000689	1.94	LV	CELLSTATES	vFB2	control_PKP2	6	18
SLX4IP	0.686	0.0295	0.0904	0.158	5.73	10.3	0.00263	1.53	LV	CELLSTATES	vFB2	control_PKP2	6	18
TBCK	0.684	0.0102	0.257	0.427	7.17	14	0.000587	1.99	LV	CELLSTATES	vFB2	control_PKP2	6	18
ARHGEF7	0.683	0.00762	0.226	0.386	6.97	15.1	0.000392	2.12	LV	CELLSTATES	vFB2	control_PKP2	6	18
LIMD1	0.683	0.0141	0.225	0.414	7.01	12.9	0.000921	1.85	LV	CELLSTATES	vFB2	control_PKP2	6	18
OGT	0.683	0.00352	0.363	0.6	7.63	18.1	0.000129	2.45	LV	CELLSTATES	vFB2	control_PKP2	6	18
DROSHA	0.682	0.0213	0.085	0.151	5.69	11.5	0.00161	1.67	LV	CELLSTATES	vFB2	control_PKP2	6	18
CNNM2	0.679	0.0168	0.114	0.172	6.06	12.3	0.00116	1.78	LV	CELLSTATES	vFB2	control_PKP2	6	18
JAK1	0.679	0.00219	0.268	0.444	7.22	20	6.6e-05	2.66	LV	CELLSTATES	vFB2	control_PKP2	6	18
PLEKHA1	0.679	0.0135	0.118	0.211	6.13	13.1	0.000864	1.87	LV	CELLSTATES	vFB2	control_PKP2	6	18
ADD3	0.678	0.0202	0.873	1.48	8.9	11.7	0.00149	1.7	LV	CELLSTATES	vFB2	control_PKP2	6	18
ATL2	0.678	0.0129	0.178	0.285	6.64	13.2	0.000809	1.89	LV	CELLSTATES	vFB2	control_PKP2	6	18
YAF2	0.678	0.00841	0.255	0.439	7.2	14.7	0.000452	2.08	LV	CELLSTATES	vFB2	control_PKP2	6	18
CALCOCO2	0.677	0.0078	0.215	0.331	6.92	15	0.000407	2.11	LV	CELLSTATES	vFB2	control_PKP2	6	18
CYBRD1	0.676	0.0255	0.217	0.337	7.04	10.9	0.0021	1.59	LV	CELLSTATES	vFB2	control_PKP2	6	18
RGL1	0.676	0.0261	0.18	0.292	6.65	10.8	0.00216	1.58	LV	CELLSTATES	vFB2	control_PKP2	6	18
EGLN3	0.672	0.0408	0.341	0.598	7.64	9.2	0.00432	1.39	LV	CELLSTATES	vFB2	control_PKP2	6	18
PPP2R1B	0.672	0.0384	0.0597	0.104	5.24	9.41	0.00395	1.42	LV	CELLSTATES	vFB2	control_PKP2	6	18
BCKDHB	0.671	0.0326	0.148	0.235	6.38	9.99	0.00307	1.49	LV	CELLSTATES	vFB2	control_PKP2	6	18
OSBPL9	0.671	0.0193	0.646	1.01	8.46	11.8	0.0014	1.71	LV	CELLSTATES	vFB2	control_PKP2	6	18
SESTD1	0.671	0.0307	0.453	0.719	8.03	10.2	0.00282	1.51	LV	CELLSTATES	vFB2	control_PKP2	6	18
GLIS3	0.67	0.0394	1.3	2.33	9.51	9.33	0.00408	1.4	LV	CELLSTATES	vFB2	control_PKP2	6	18
PRKN	0.667	0.0119	0.868	1.37	8.93	13.5	0.000716	1.92	LV	CELLSTATES	vFB2	control_PKP2	6	18
IFT74	0.666	0.0352	0.0906	0.147	5.75	9.72	0.00345	1.45	LV	CELLSTATES	vFB2	control_PKP2	6	18
PAM	0.666	0.0107	0.555	0.896	8.31	13.9	0.000624	1.97	LV	CELLSTATES	vFB2	control_PKP2	6	18
PCMTD1	0.666	0.00812	0.301	0.496	7.38	14.8	0.000429	2.09	LV	CELLSTATES	vFB2	control_PKP2	6	18
TLN2	0.664	0.00584	0.42	0.712	7.87	16.1	0.000264	2.23	LV	CELLSTATES	vFB2	control_PKP2	6	18
HECA	0.662	0.0294	0.0848	0.13	5.56	10.4	0.00261	1.53	LV	CELLSTATES	vFB2	control_PKP2	6	18
IGF2R	0.662	0.0276	0.31	0.547	7.45	10.6	0.00238	1.56	LV	CELLSTATES	vFB2	control_PKP2	6	18
SLC25A12	0.661	0.032	0.292	0.46	7.36	10.1	0.00298	1.49	LV	CELLSTATES	vFB2	control_PKP2	6	18
ULK2	0.66	0.0481	0.101	0.155	5.84	8.63	0.00556	1.32	LV	CELLSTATES	vFB2	control_PKP2	6	18
HIBADH	0.659	0.0299	0.257	0.443	7.28	10.3	0.00269	1.52	LV	CELLSTATES	vFB2	control_PKP2	6	18
BICRAL	0.658	0.00624	0.31	0.541	7.47	15.9	0.00029	2.2	LV	CELLSTATES	vFB2	control_PKP2	6	18
CMC1	0.655	0.0129	0.163	0.267	6.55	13.2	0.000809	1.89	LV	CELLSTATES	vFB2	control_PKP2	6	18
ZNF33A	0.655	0.0386	0.164	0.242	6.47	9.39	0.00397	1.41	LV	CELLSTATES	vFB2	control_PKP2	6	18
MAP3K20	0.653	0.013	0.289	0.483	7.39	13.2	0.000821	1.89	LV	CELLSTATES	vFB2	control_PKP2	6	18
STX7	0.653	0.0199	0.157	0.249	6.48	11.8	0.00146	1.7	LV	CELLSTATES	vFB2	control_PKP2	6	18
HERPUD2	0.651	0.0308	0.128	0.204	6.18	10.2	0.00284	1.51	LV	CELLSTATES	vFB2	control_PKP2	6	18
FAM160A2	0.649	0.044	0.0548	0.0918	5.07	8.94	0.00485	1.36	LV	CELLSTATES	vFB2	control_PKP2	6	18
AHCTF1	0.648	0.0494	0.23	0.371	6.98	8.54	0.00578	1.31	LV	CELLSTATES	vFB2	control_PKP2	6	18
AGO4	0.645	0.0115	0.213	0.347	6.93	13.7	0.000677	1.94	LV	CELLSTATES	vFB2	control_PKP2	6	18
CARF	0.645	0.036	0.108	0.174	5.95	9.63	0.00358	1.44	LV	CELLSTATES	vFB2	control_PKP2	6	18
DMTF1	0.644	0.0476	0.232	0.364	6.91	8.67	0.00546	1.32	LV	CELLSTATES	vFB2	control_PKP2	6	18
MBTPS1	0.643	0.0307	0.139	0.207	6.2	10.2	0.00283	1.51	LV	CELLSTATES	vFB2	control_PKP2	6	18
CENPC	0.642	0.0246	0.286	0.434	7.26	11	0.00199	1.61	LV	CELLSTATES	vFB2	control_PKP2	6	18
PCM1	0.641	0.00372	0.473	0.737	7.99	17.9	0.000139	2.43	LV	CELLSTATES	vFB2	control_PKP2	6	18
OSBPL8	0.64	0.00564	0.316	0.526	7.43	16.3	0.000251	2.25	LV	CELLSTATES	vFB2	control_PKP2	6	18
AC020928.1	0.638	0.0293	0.0703	0.118	5.43	10.4	0.00258	1.53	LV	CELLSTATES	vFB2	control_PKP2	6	18
EBF1	0.635	0.0318	1.97	3.06	10.1	10.1	0.00295	1.5	LV	CELLSTATES	vFB2	control_PKP2	6	18
MGMT	0.631	0.0392	0.151	0.247	6.4	9.35	0.00404	1.41	LV	CELLSTATES	vFB2	control_PKP2	6	18
MXD4	0.631	0.044	0.0905	0.142	5.69	8.95	0.00482	1.36	LV	CELLSTATES	vFB2	control_PKP2	6	18
MUT	0.63	0.0484	0.0531	0.0847	5.03	8.6	0.00563	1.31	LV	CELLSTATES	vFB2	control_PKP2	6	18
BBS9	0.628	0.0104	0.295	0.474	7.3	14	0.000604	1.98	LV	CELLSTATES	vFB2	control_PKP2	6	18
SSBP2	0.627	0.0165	1.01	1.6	9.16	12.4	0.00113	1.78	LV	CELLSTATES	vFB2	control_PKP2	6	18
ELP1	0.625	0.05	0.0692	0.111	5.35	8.49	0.00591	1.3	LV	CELLSTATES	vFB2	control_PKP2	6	18
PHLPP1	0.625	0.00771	0.189	0.295	6.7	15	0.000399	2.11	LV	CELLSTATES	vFB2	control_PKP2	6	18
NLRP1	0.624	0.022	0.227	0.362	6.94	11.4	0.00169	1.66	LV	CELLSTATES	vFB2	control_PKP2	6	18
SOS1	0.624	0.00672	0.393	0.599	7.73	15.6	0.000321	2.17	LV	CELLSTATES	vFB2	control_PKP2	6	18
DENND5B	0.622	0.0352	0.26	0.42	7.21	9.71	0.00345	1.45	LV	CELLSTATES	vFB2	control_PKP2	6	18
TNRC6B	0.62	0.0193	0.76	1.23	8.76	11.8	0.00141	1.71	LV	CELLSTATES	vFB2	control_PKP2	6	18
PIK3C3	0.619	0.037	0.175	0.269	6.58	9.54	0.00372	1.43	LV	CELLSTATES	vFB2	control_PKP2	6	18
FGFR1OP2	0.618	0.0295	0.198	0.306	6.77	10.4	0.00262	1.53	LV	CELLSTATES	vFB2	control_PKP2	6	18
SMCHD1	0.617	0.00509	0.423	0.681	7.85	16.6	0.000221	2.29	LV	CELLSTATES	vFB2	control_PKP2	6	18
TRIO	0.617	0.0464	1.03	1.85	9.06	8.77	0.00523	1.33	LV	CELLSTATES	vFB2	control_PKP2	6	18
VPS41	0.615	0.0396	0.11	0.174	5.97	9.32	0.0041	1.4	LV	CELLSTATES	vFB2	control_PKP2	6	18
RBMS1	0.614	0.0277	1.65	2.74	9.76	10.6	0.0024	1.56	LV	CELLSTATES	vFB2	control_PKP2	6	18
LRRC37B	0.613	0.0368	0.0712	0.115	5.4	9.56	0.00369	1.43	LV	CELLSTATES	vFB2	control_PKP2	6	18
RERE	0.613	0.0158	0.869	1.41	8.89	12.5	0.00107	1.8	LV	CELLSTATES	vFB2	control_PKP2	6	18
UBR2	0.613	0.014	0.441	0.708	7.91	12.9	0.000905	1.86	LV	CELLSTATES	vFB2	control_PKP2	6	18
FAM208A	0.609	0.0402	0.158	0.248	6.45	9.26	0.0042	1.4	LV	CELLSTATES	vFB2	control_PKP2	6	18
AL359915.2	0.607	0.0348	0.207	0.345	6.88	9.76	0.00338	1.46	LV	CELLSTATES	vFB2	control_PKP2	6	18
EPS15	0.606	0.00712	0.537	0.87	8.21	15.3	0.000355	2.15	LV	CELLSTATES	vFB2	control_PKP2	6	18
PLEKHM3	0.606	0.041	0.114	0.172	6.02	9.18	0.00435	1.39	LV	CELLSTATES	vFB2	control_PKP2	6	18
KANSL1	0.6	0.046	0.813	1.31	8.82	8.8	0.00515	1.34	LV	CELLSTATES	vFB2	control_PKP2	6	18
FBXL3	0.598	0.0421	0.132	0.215	6.24	9.1	0.0045	1.38	LV	CELLSTATES	vFB2	control_PKP2	6	18
KAT6B	0.595	0.0339	0.323	0.527	7.51	9.85	0.00326	1.47	LV	CELLSTATES	vFB2	control_PKP2	6	18
MBNL2	0.59	0.0344	0.352	0.53	7.58	9.79	0.00333	1.46	LV	CELLSTATES	vFB2	control_PKP2	6	18
RASA2	0.59	0.0213	0.279	0.466	7.29	11.5	0.0016	1.67	LV	CELLSTATES	vFB2	control_PKP2	6	18
CIR1	0.589	0.0476	0.114	0.185	6.05	8.67	0.00546	1.32	LV	CELLSTATES	vFB2	control_PKP2	6	18
POGZ	0.588	0.00859	0.387	0.604	7.74	14.6	0.000466	2.07	LV	CELLSTATES	vFB2	control_PKP2	6	18
PPP1R21	0.587	0.0139	0.172	0.274	6.62	13	0.000896	1.86	LV	CELLSTATES	vFB2	control_PKP2	6	18
ARHGAP42	0.585	0.0484	0.285	0.48	7.3	8.61	0.00562	1.32	LV	CELLSTATES	vFB2	control_PKP2	6	18
XPO1	0.585	0.0465	0.189	0.299	6.69	8.76	0.00524	1.33	LV	CELLSTATES	vFB2	control_PKP2	6	18
UBE3B	0.582	0.0382	0.0715	0.108	5.4	9.43	0.0039	1.42	LV	CELLSTATES	vFB2	control_PKP2	6	18
CNOT6L	0.581	0.0258	0.167	0.269	6.55	10.8	0.00213	1.59	LV	CELLSTATES	vFB2	control_PKP2	6	18
PDS5A	0.581	0.0183	0.488	0.805	8.03	12	0.00131	1.74	LV	CELLSTATES	vFB2	control_PKP2	6	18
STK38	0.581	0.0349	0.19	0.308	6.73	9.74	0.0034	1.46	LV	CELLSTATES	vFB2	control_PKP2	6	18
CLASP1	0.58	0.022	0.449	0.679	7.9	11.4	0.00169	1.66	LV	CELLSTATES	vFB2	control_PKP2	6	18
ZNF518A	0.579	0.025	0.195	0.307	6.77	10.9	0.00204	1.6	LV	CELLSTATES	vFB2	control_PKP2	6	18
CLASP2	0.578	0.0244	0.438	0.691	7.91	11	0.00197	1.61	LV	CELLSTATES	vFB2	control_PKP2	6	18
MBTD1	0.578	0.0352	0.202	0.335	6.87	9.72	0.00344	1.45	LV	CELLSTATES	vFB2	control_PKP2	6	18
RNF130	0.576	0.0339	0.206	0.333	6.81	9.85	0.00325	1.47	LV	CELLSTATES	vFB2	control_PKP2	6	18
LRBA	0.575	0.0153	0.393	0.609	7.76	12.6	0.00103	1.82	LV	CELLSTATES	vFB2	control_PKP2	6	18
NIPBL	0.572	0.00876	0.542	0.875	8.24	14.6	0.000477	2.06	LV	CELLSTATES	vFB2	control_PKP2	6	18
BABAM2	0.571	0.0215	0.342	0.541	7.57	11.5	0.00163	1.67	LV	CELLSTATES	vFB2	control_PKP2	6	18
ADGRL2	0.57	0.0362	0.201	0.303	6.76	9.62	0.0036	1.44	LV	CELLSTATES	vFB2	control_PKP2	6	18
DCAF6	0.567	0.0262	0.412	0.634	7.78	10.8	0.00217	1.58	LV	CELLSTATES	vFB2	control_PKP2	6	18
BCAS3	0.565	0.0281	0.573	0.907	8.32	10.5	0.00245	1.55	LV	CELLSTATES	vFB2	control_PKP2	6	18
RSRP1	0.565	0.0307	0.694	1.11	8.6	10.2	0.00281	1.51	LV	CELLSTATES	vFB2	control_PKP2	6	18
UBN2	0.561	0.0458	0.152	0.233	6.37	8.82	0.00511	1.34	LV	CELLSTATES	vFB2	control_PKP2	6	18
KLF6	0.56	0.0408	0.186	0.296	6.71	9.2	0.00431	1.39	LV	CELLSTATES	vFB2	control_PKP2	6	18
SGMS1	0.559	0.0359	0.285	0.469	7.33	9.65	0.00354	1.45	LV	CELLSTATES	vFB2	control_PKP2	6	18
SPTBN1	0.559	0.0303	1.33	2.04	9.48	10.3	0.00274	1.52	LV	CELLSTATES	vFB2	control_PKP2	6	18
PAIP2	0.558	0.0362	0.148	0.24	6.43	9.62	0.0036	1.44	LV	CELLSTATES	vFB2	control_PKP2	6	18
PCGF5	0.556	0.0267	0.178	0.267	6.63	10.7	0.00224	1.57	LV	CELLSTATES	vFB2	control_PKP2	6	18
PPP6R3	0.556	0.0236	0.534	0.867	8.19	11.2	0.00187	1.63	LV	CELLSTATES	vFB2	control_PKP2	6	18
ARHGAP12	0.552	0.0496	0.242	0.357	7.07	8.53	0.00582	1.3	LV	CELLSTATES	vFB2	control_PKP2	6	18
MAP2K5	0.552	0.0452	0.266	0.416	7.21	8.85	0.00503	1.35	LV	CELLSTATES	vFB2	control_PKP2	6	18
OTUD7A	0.552	0.0496	0.189	0.292	6.72	8.53	0.00582	1.3	LV	CELLSTATES	vFB2	control_PKP2	6	18
MEIS2	0.548	0.0376	0.848	1.26	8.84	9.49	0.00381	1.42	LV	CELLSTATES	vFB2	control_PKP2	6	18
MYO9A	0.547	0.0157	0.584	0.926	8.31	12.5	0.00106	1.81	LV	CELLSTATES	vFB2	control_PKP2	6	18
NAALADL2	0.547	0.0318	1.67	2.67	9.8	10.1	0.00296	1.5	LV	CELLSTATES	vFB2	control_PKP2	6	18
SERINC3	0.547	0.036	0.114	0.168	6	9.63	0.00358	1.44	LV	CELLSTATES	vFB2	control_PKP2	6	18
HACE1	0.545	0.0453	0.0821	0.127	5.58	8.85	0.00504	1.34	LV	CELLSTATES	vFB2	control_PKP2	6	18
FBXW4	0.544	0.0484	0.18	0.276	6.64	8.6	0.00564	1.31	LV	CELLSTATES	vFB2	control_PKP2	6	18
PREPL	0.537	0.0382	0.135	0.202	6.23	9.43	0.00391	1.42	LV	CELLSTATES	vFB2	control_PKP2	6	18
INTS6	0.535	0.0484	0.347	0.556	7.62	8.62	0.00559	1.32	LV	CELLSTATES	vFB2	control_PKP2	6	18
BTBD9	0.531	0.0195	0.414	0.669	7.83	11.8	0.00143	1.71	LV	CELLSTATES	vFB2	control_PKP2	6	18
BTRC	0.53	0.0439	0.238	0.378	7.01	8.96	0.0048	1.36	LV	CELLSTATES	vFB2	control_PKP2	6	18
SS18	0.53	0.0344	0.338	0.548	7.5	9.8	0.00332	1.46	LV	CELLSTATES	vFB2	control_PKP2	6	18
KIAA0825	0.529	0.0461	0.195	0.289	6.72	8.8	0.00516	1.34	LV	CELLSTATES	vFB2	control_PKP2	6	18
ATG10	0.524	0.0498	0.209	0.317	6.8	8.51	0.00586	1.3	LV	CELLSTATES	vFB2	control_PKP2	6	18
DPYD	0.522	0.0481	1.25	1.95	9.41	8.64	0.00554	1.32	LV	CELLSTATES	vFB2	control_PKP2	6	18
RAP1A	0.521	0.0335	0.352	0.544	7.59	9.9	0.00319	1.48	LV	CELLSTATES	vFB2	control_PKP2	6	18
ELP2	0.52	0.0437	0.166	0.252	6.54	8.99	0.00473	1.36	LV	CELLSTATES	vFB2	control_PKP2	6	18
MKLN1	0.513	0.038	0.802	1.19	8.77	9.45	0.00387	1.42	LV	CELLSTATES	vFB2	control_PKP2	6	18
PAN3	0.509	0.0459	0.65	1.01	8.45	8.81	0.00513	1.34	LV	CELLSTATES	vFB2	control_PKP2	6	18
DENND6A	0.505	0.044	0.257	0.376	7.13	8.95	0.00482	1.36	LV	CELLSTATES	vFB2	control_PKP2	6	18
UBXN2A	0.504	0.0484	0.195	0.289	6.73	8.62	0.00559	1.32	LV	CELLSTATES	vFB2	control_PKP2	6	18
AKAP10	0.502	0.022	0.205	0.308	6.81	11.4	0.00169	1.66	LV	CELLSTATES	vFB2	control_PKP2	6	18
SMIM14	0.502	0.0481	0.287	0.439	7.31	8.63	0.00556	1.32	LV	CELLSTATES	vFB2	control_PKP2	6	18
HERC1	0.501	0.0287	0.467	0.705	7.96	10.5	0.00251	1.54	LV	CELLSTATES	vFB2	control_PKP2	6	18

## Sheet: PVneg_control
Gene	logFC	FDR	mean_exp_control	mean_exp_genotype	logCPM	F	PValue	FDR_plot	Region	annotation_level	cell_state	comparison	Observations_genotype	Observations_reference
FOSB	5.69	1.24e-05	0.00175	0.233	4.6	54.7	5.97e-09	4.91	LV	CELLSTATES	vFB2	control_PVneg	8	18
HIST1H1D	3.96	0.00136	0.000694	0.015	2.22	23.1	2.24e-05	2.87	LV	CELLSTATES	vFB2	control_PVneg	8	18
AP000561.1	3.16	0.00204	0.00501	0.0854	3.64	21.3	4.16e-05	2.69	LV	CELLSTATES	vFB2	control_PVneg	8	18
AC008438.2	2.97	0.000206	0.0019	0.0222	2.76	34.3	8.05e-07	3.69	LV	CELLSTATES	vFB2	control_PVneg	8	18
COL22A1	2.79	0.000188	0.0058	0.052	3.65	35	6.53e-07	3.73	LV	CELLSTATES	vFB2	control_PVneg	8	18
AL021368.3	2.77	0.0018	0.00135	0.0257	2.49	21.9	3.39e-05	2.75	LV	CELLSTATES	vFB2	control_PVneg	8	18
AC007920.2	2.58	0.00402	0.00102	0.0178	2.29	18.3	0.000118	2.4	LV	CELLSTATES	vFB2	control_PVneg	8	18
AC021504.1	2.58	0.000679	0.00537	0.0707	3.52	27.1	6.35e-06	3.17	LV	CELLSTATES	vFB2	control_PVneg	8	18
AC005165.1	2.51	0.000357	0.0998	0.612	6.83	31	1.99e-06	3.45	LV	CELLSTATES	vFB2	control_PVneg	8	18
EPSTI1	2.48	0.00184	0.0277	0.241	5.21	21.8	3.54e-05	2.74	LV	CELLSTATES	vFB2	control_PVneg	8	18
SEZ6L	2.47	0.000436	0.0465	0.325	5.95	29.8	2.9e-06	3.36	LV	CELLSTATES	vFB2	control_PVneg	8	18
SPINK13	2.39	0.00651	0.00273	0.0198	2.8	16	0.000268	2.19	LV	CELLSTATES	vFB2	control_PVneg	8	18
SCNN1D	2.38	0.000954	0.00283	0.0222	2.71	25.1	1.21e-05	3.02	LV	CELLSTATES	vFB2	control_PVneg	8	18
FAM19A5	2.36	0.0018	0.0038	0.0221	2.94	21.9	3.4e-05	2.75	LV	CELLSTATES	vFB2	control_PVneg	8	18
LINC00377	2.32	0.00655	0.00192	0.0162	2.64	16	0.000271	2.18	LV	CELLSTATES	vFB2	control_PVneg	8	18
KCNQ3	2.31	0.000451	0.0133	0.0897	4.4	29.5	3.13e-06	3.35	LV	CELLSTATES	vFB2	control_PVneg	8	18
TNFRSF25	2.31	0.00113	0.00364	0.0271	2.94	24.2	1.61e-05	2.95	LV	CELLSTATES	vFB2	control_PVneg	8	18
RSAD2	2.29	0.00651	0.00661	0.0505	3.45	16.1	0.000266	2.19	LV	CELLSTATES	vFB2	control_PVneg	8	18
KCNMA1	2.28	0.000168	0.0261	0.154	5.07	35.7	5.48e-07	3.77	LV	CELLSTATES	vFB2	control_PVneg	8	18
SNCAIP	2.27	5.17e-05	0.0418	0.368	5.53	44.2	6.35e-08	4.29	LV	CELLSTATES	vFB2	control_PVneg	8	18
GALNT18	2.26	0.000251	0.0182	0.0931	4.4	33.2	1.09e-06	3.6	LV	CELLSTATES	vFB2	control_PVneg	8	18
HERC6	2.24	0.00179	0.023	0.16	4.86	21.9	3.32e-05	2.75	LV	CELLSTATES	vFB2	control_PVneg	8	18
CYP19A1	2.2	0.00525	0.00692	0.0399	3.47	17	0.000185	2.28	LV	CELLSTATES	vFB2	control_PVneg	8	18
HTR2A	2.17	0.0124	0.00215	0.0149	2.45	13.3	0.000761	1.91	LV	CELLSTATES	vFB2	control_PVneg	8	18
AL161935.3	2.12	0.00805	0.0025	0.0128	2.56	15.2	0.000374	2.09	LV	CELLSTATES	vFB2	control_PVneg	8	18
KIAA1211	2.11	5.53e-05	0.0565	0.292	5.84	43.7	7.2e-08	4.26	LV	CELLSTATES	vFB2	control_PVneg	8	18
OAS2	2.11	0.0161	0.00419	0.0291	2.94	12.4	0.00112	1.79	LV	CELLSTATES	vFB2	control_PVneg	8	18
FOS	2.1	0.0215	0.15	0.947	7.28	11.1	0.00186	1.67	LV	CELLSTATES	vFB2	control_PVneg	8	18
AC107029.1	2.09	0.00541	0.00321	0.0197	2.72	16.9	0.000193	2.27	LV	CELLSTATES	vFB2	control_PVneg	8	18
AC109779.1	2.09	0.021	0.0073	0.0285	3.24	11.2	0.00178	1.68	LV	CELLSTATES	vFB2	control_PVneg	8	18
PDZD4	2.09	0.00811	0.00355	0.0179	2.54	15.1	0.000379	2.09	LV	CELLSTATES	vFB2	control_PVneg	8	18
CHRDL1	2.08	0.0162	0.00231	0.0213	2.6	12.3	0.00115	1.79	LV	CELLSTATES	vFB2	control_PVneg	8	18
KIRREL3	2.08	0.000163	0.128	0.807	7.07	36.2	4.81e-07	3.79	LV	CELLSTATES	vFB2	control_PVneg	8	18
LINC02188	2.08	0.0166	0.00291	0.0174	2.66	12.2	0.00121	1.78	LV	CELLSTATES	vFB2	control_PVneg	8	18
AC099329.1	2.05	0.00274	0.00674	0.0355	3.31	19.9	6.75e-05	2.56	LV	CELLSTATES	vFB2	control_PVneg	8	18
NRXN3	2.04	0.000131	0.175	1.08	7.51	38	2.98e-07	3.88	LV	CELLSTATES	vFB2	control_PVneg	8	18
KALRN	2.03	0.00013	0.206	1.25	7.8	38.2	2.82e-07	3.89	LV	CELLSTATES	vFB2	control_PVneg	8	18
LINC01239	2.01	0.00296	0.0221	0.12	4.7	19.5	7.68e-05	2.53	LV	CELLSTATES	vFB2	control_PVneg	8	18
SLC44A5	2.01	0.000524	0.0441	0.242	5.56	28.5	4.2e-06	3.28	LV	CELLSTATES	vFB2	control_PVneg	8	18
XG	2	0.000436	0.0212	0.126	4.81	29.8	2.87e-06	3.36	LV	CELLSTATES	vFB2	control_PVneg	8	18
PODNL1	1.98	0.00478	0.00745	0.0299	3.36	17.5	0.000157	2.32	LV	CELLSTATES	vFB2	control_PVneg	8	18
NTM	1.96	8.79e-06	0.124	0.669	6.83	60.2	1.91e-09	5.06	LV	CELLSTATES	vFB2	control_PVneg	8	18
AC018742.1	1.95	0.0103	0.0424	0.164	5.12	14.1	0.000553	1.99	LV	CELLSTATES	vFB2	control_PVneg	8	18
GOLGA6L9	1.95	0.00578	0.00701	0.0311	2.89	16.6	0.000216	2.24	LV	CELLSTATES	vFB2	control_PVneg	8	18
METTL24	1.95	0.000225	0.0131	0.0672	3.97	33.7	9.44e-07	3.65	LV	CELLSTATES	vFB2	control_PVneg	8	18
MEOX2	1.94	1.24e-05	0.134	0.782	7.05	56.4	4.1e-09	4.91	LV	CELLSTATES	vFB2	control_PVneg	8	18
SLC10A6	1.94	0.0235	0.00272	0.0163	2.83	10.8	0.00215	1.63	LV	CELLSTATES	vFB2	control_PVneg	8	18
BMP5	1.93	0.000163	0.0538	0.339	5.78	36.1	4.93e-07	3.79	LV	CELLSTATES	vFB2	control_PVneg	8	18
FGF14	1.93	0.000174	1.08	5.46	9.77	35.5	5.8e-07	3.76	LV	CELLSTATES	vFB2	control_PVneg	8	18
DUSP19	1.9	0.00578	0.00377	0.0195	2.81	16.6	0.000215	2.24	LV	CELLSTATES	vFB2	control_PVneg	8	18
WNK2	1.9	0.0122	0.0327	0.12	4.84	13.4	0.000748	1.91	LV	CELLSTATES	vFB2	control_PVneg	8	18
LAMA3	1.89	0.000749	0.039	0.179	5.27	26.5	7.64e-06	3.13	LV	CELLSTATES	vFB2	control_PVneg	8	18
GLI1	1.88	0.0244	0.00299	0.0184	2.48	10.6	0.0023	1.61	LV	CELLSTATES	vFB2	control_PVneg	8	18
AC036214.1	1.87	0.000225	0.0261	0.13	4.85	33.6	9.61e-07	3.65	LV	CELLSTATES	vFB2	control_PVneg	8	18
MASP1	1.87	0.00608	0.00796	0.0592	3.35	16.4	0.000238	2.22	LV	CELLSTATES	vFB2	control_PVneg	8	18
MX1	1.87	0.00364	0.0359	0.208	5.18	18.7	0.000103	2.44	LV	CELLSTATES	vFB2	control_PVneg	8	18
AC002451.1	1.86	0.0166	0.0036	0.0239	2.88	12.2	0.00121	1.78	LV	CELLSTATES	vFB2	control_PVneg	8	18
AC021086.1	1.84	0.00198	0.00396	0.0256	2.88	21.4	4e-05	2.7	LV	CELLSTATES	vFB2	control_PVneg	8	18
LINC01748	1.84	0.000582	0.034	0.151	5.06	27.9	4.98e-06	3.23	LV	CELLSTATES	vFB2	control_PVneg	8	18
DMKN	1.83	0.0286	0.00292	0.0133	2.56	10	0.00302	1.54	LV	CELLSTATES	vFB2	control_PVneg	8	18
ITGA2	1.83	0.00599	0.0101	0.0357	3.5	16.5	0.000229	2.22	LV	CELLSTATES	vFB2	control_PVneg	8	18
AL590560.2	1.82	0.00258	0.00932	0.0441	3.54	20.1	6.23e-05	2.59	LV	CELLSTATES	vFB2	control_PVneg	8	18
BTN3A3	1.81	0.00447	0.00775	0.0407	3.3	17.8	0.000138	2.35	LV	CELLSTATES	vFB2	control_PVneg	8	18
ZMAT1	1.8	8.78e-05	0.0465	0.208	5.35	40.4	1.61e-07	4.06	LV	CELLSTATES	vFB2	control_PVneg	8	18
C2orf73	1.79	0.0111	0.00273	0.0134	2.58	13.8	0.000635	1.95	LV	CELLSTATES	vFB2	control_PVneg	8	18
CRISPLD1	1.79	0.00293	0.0275	0.141	4.75	19.6	7.53e-05	2.53	LV	CELLSTATES	vFB2	control_PVneg	8	18
IFI44L	1.79	0.0199	0.0863	0.445	6.39	11.5	0.00163	1.7	LV	CELLSTATES	vFB2	control_PVneg	8	18
PLS3-AS1	1.79	0.00916	0.00412	0.0198	2.75	14.6	0.000464	2.04	LV	CELLSTATES	vFB2	control_PVneg	8	18
CNBD1	1.78	0.00033	0.0463	0.227	5.52	31.5	1.77e-06	3.48	LV	CELLSTATES	vFB2	control_PVneg	8	18
DDX60	1.78	0.000447	0.0425	0.197	5.24	29.6	3.04e-06	3.35	LV	CELLSTATES	vFB2	control_PVneg	8	18
PENK	1.78	0.0313	0.00493	0.031	3.11	9.7	0.00344	1.5	LV	CELLSTATES	vFB2	control_PVneg	8	18
PTPRF	1.78	0.00229	0.0102	0.0513	3.69	20.7	5.05e-05	2.64	LV	CELLSTATES	vFB2	control_PVneg	8	18
NPPB	1.77	0.0264	0.0401	0.16	5.33	10.3	0.00265	1.58	LV	CELLSTATES	vFB2	control_PVneg	8	18
AP000755.2	1.76	0.0301	0.00596	0.0222	3.12	9.81	0.00327	1.52	LV	CELLSTATES	vFB2	control_PVneg	8	18
MTRNR2L8	1.75	0.0281	0.00248	0.0199	2.44	10.1	0.00291	1.55	LV	CELLSTATES	vFB2	control_PVneg	8	18
SORT1	1.75	0.000524	0.0278	0.135	4.81	28.5	4.21e-06	3.28	LV	CELLSTATES	vFB2	control_PVneg	8	18
AC092164.1	1.74	0.00463	0.00729	0.0337	3.33	17.7	0.000146	2.33	LV	CELLSTATES	vFB2	control_PVneg	8	18
ITGB8	1.74	1.63e-05	0.1	0.504	6.42	52.5	9.44e-09	4.79	LV	CELLSTATES	vFB2	control_PVneg	8	18
LINC00968	1.74	0.000322	0.0823	0.344	6.05	31.8	1.61e-06	3.49	LV	CELLSTATES	vFB2	control_PVneg	8	18
CD163	1.71	0.0391	0.00463	0.0191	2.79	8.81	0.00508	1.41	LV	CELLSTATES	vFB2	control_PVneg	8	18
LINC00511	1.71	0.000143	0.0556	0.254	5.69	37	3.83e-07	3.84	LV	CELLSTATES	vFB2	control_PVneg	8	18
AC012414.5	1.7	0.0194	0.00245	0.0158	2.43	11.6	0.00155	1.71	LV	CELLSTATES	vFB2	control_PVneg	8	18
AL158198.1	1.7	0.00698	0.0132	0.0498	3.67	15.8	0.000291	2.16	LV	CELLSTATES	vFB2	control_PVneg	8	18
GLIPR1L2	1.7	0.018	0.00556	0.0267	3.13	11.9	0.00136	1.75	LV	CELLSTATES	vFB2	control_PVneg	8	18
PRRG4	1.7	0.035	0.00478	0.0161	2.84	9.26	0.00417	1.46	LV	CELLSTATES	vFB2	control_PVneg	8	18
SHANK3	1.7	0.018	0.00356	0.0197	2.66	11.9	0.00136	1.75	LV	CELLSTATES	vFB2	control_PVneg	8	18
AC007389.5	1.69	0.00892	0.005	0.0264	2.99	14.7	0.000443	2.05	LV	CELLSTATES	vFB2	control_PVneg	8	18
FAM189A2	1.69	0.0181	0.0114	0.0509	3.54	11.8	0.00139	1.74	LV	CELLSTATES	vFB2	control_PVneg	8	18
SAMD9L	1.69	0.00122	0.0484	0.192	5.34	23.6	1.91e-05	2.91	LV	CELLSTATES	vFB2	control_PVneg	8	18
FREM1	1.68	0.000454	0.389	1.79	8.29	29.4	3.22e-06	3.34	LV	CELLSTATES	vFB2	control_PVneg	8	18
CLIC6	1.67	0.0264	0.00362	0.0177	2.68	10.3	0.00265	1.58	LV	CELLSTATES	vFB2	control_PVneg	8	18
GNAI1	1.67	0.00223	0.018	0.0793	4.39	20.8	4.83e-05	2.65	LV	CELLSTATES	vFB2	control_PVneg	8	18
AC124254.1	1.66	0.0142	0.0375	0.179	5.02	12.8	0.00093	1.85	LV	CELLSTATES	vFB2	control_PVneg	8	18
LEF1	1.66	0.0214	0.0161	0.0502	4.04	11.1	0.00185	1.67	LV	CELLSTATES	vFB2	control_PVneg	8	18
CASS4	1.65	0.037	0.00387	0.0201	2.85	9.01	0.00464	1.43	LV	CELLSTATES	vFB2	control_PVneg	8	18
ANKRD29	1.64	0.00442	0.019	0.0815	4.21	17.9	0.000134	2.35	LV	CELLSTATES	vFB2	control_PVneg	8	18
LINC00327	1.64	0.0211	0.0054	0.0243	2.88	11.2	0.00178	1.68	LV	CELLSTATES	vFB2	control_PVneg	8	18
TMEM9B-AS1	1.64	0.00241	0.0199	0.086	4.25	20.4	5.57e-05	2.62	LV	CELLSTATES	vFB2	control_PVneg	8	18
PTPN13	1.63	5.14e-05	0.306	1.39	7.88	45.1	5.16e-08	4.29	LV	CELLSTATES	vFB2	control_PVneg	8	18
ARHGEF28	1.62	0.0196	0.0354	0.103	4.8	11.5	0.00159	1.71	LV	CELLSTATES	vFB2	control_PVneg	8	18
DCDC2C	1.62	0.0341	0.00577	0.0358	3.02	9.35	0.00401	1.47	LV	CELLSTATES	vFB2	control_PVneg	8	18
KCNG2	1.61	0.0327	0.0031	0.0203	2.62	9.52	0.00371	1.49	LV	CELLSTATES	vFB2	control_PVneg	8	18
SESN3	1.61	0.00033	0.1	0.397	6.25	31.5	1.77e-06	3.48	LV	CELLSTATES	vFB2	control_PVneg	8	18
IFIH1	1.59	0.0078	0.0163	0.0709	3.99	15.3	0.000352	2.11	LV	CELLSTATES	vFB2	control_PVneg	8	18
LINC01967	1.59	0.00186	0.0173	0.0903	4.15	21.7	3.63e-05	2.73	LV	CELLSTATES	vFB2	control_PVneg	8	18
SULF1	1.59	5.14e-05	0.374	1.58	8.11	45.1	5.08e-08	4.29	LV	CELLSTATES	vFB2	control_PVneg	8	18
GPT2	1.58	0.00455	0.0127	0.0647	3.76	17.8	0.000142	2.34	LV	CELLSTATES	vFB2	control_PVneg	8	18
MYEF2	1.58	0.0104	0.0175	0.07	4.02	14.1	0.000563	1.98	LV	CELLSTATES	vFB2	control_PVneg	8	18
XAF1	1.58	0.000306	0.16	0.687	7.02	32	1.5e-06	3.51	LV	CELLSTATES	vFB2	control_PVneg	8	18
AC016907.2	1.57	0.0264	0.00319	0.0152	2.52	10.3	0.00265	1.58	LV	CELLSTATES	vFB2	control_PVneg	8	18
GLIS1	1.57	0.00117	0.0519	0.198	5.46	23.9	1.76e-05	2.93	LV	CELLSTATES	vFB2	control_PVneg	8	18
P2RY12	1.57	0.00811	0.0082	0.0393	3.34	15.1	0.000377	2.09	LV	CELLSTATES	vFB2	control_PVneg	8	18
GAS1RR	1.56	0.000937	0.0287	0.13	4.78	25.2	1.17e-05	3.03	LV	CELLSTATES	vFB2	control_PVneg	8	18
RHOXF1-AS1	1.56	0.00878	0.0107	0.0453	3.53	14.8	0.000428	2.06	LV	CELLSTATES	vFB2	control_PVneg	8	18
RYR3	1.56	0.00103	0.0817	0.476	6.18	24.7	1.35e-05	2.99	LV	CELLSTATES	vFB2	control_PVneg	8	18
TPD52L1	1.56	0.00363	0.0433	0.207	5.2	18.7	0.000102	2.44	LV	CELLSTATES	vFB2	control_PVneg	8	18
AGMO	1.55	0.00112	0.126	0.528	6.69	24.2	1.58e-05	2.95	LV	CELLSTATES	vFB2	control_PVneg	8	18
AL022322.1	1.55	0.0339	0.00367	0.0151	2.67	9.37	0.00397	1.47	LV	CELLSTATES	vFB2	control_PVneg	8	18
LDLRAD4	1.55	0.000344	0.397	1.47	8.17	31.2	1.89e-06	3.46	LV	CELLSTATES	vFB2	control_PVneg	8	18
NTRK2	1.55	0.00145	0.0169	0.078	3.99	22.9	2.43e-05	2.84	LV	CELLSTATES	vFB2	control_PVneg	8	18
ACSF2	1.53	0.00125	0.0175	0.0687	4.1	23.5	2.01e-05	2.9	LV	CELLSTATES	vFB2	control_PVneg	8	18
AL157400.3	1.53	0.0368	0.00307	0.0156	2.71	9.04	0.00458	1.43	LV	CELLSTATES	vFB2	control_PVneg	8	18
CNKSR2	1.53	0.000415	0.0507	0.224	5.39	30.1	2.63e-06	3.38	LV	CELLSTATES	vFB2	control_PVneg	8	18
AL157895.1	1.52	0.0233	0.00888	0.0327	3.53	10.8	0.00212	1.63	LV	CELLSTATES	vFB2	control_PVneg	8	18
LINC00603	1.52	0.049	0.00571	0.022	3.01	8.06	0.00712	1.31	LV	CELLSTATES	vFB2	control_PVneg	8	18
KCNN3	1.51	0.00478	0.0761	0.271	5.81	17.5	0.000157	2.32	LV	CELLSTATES	vFB2	control_PVneg	8	18
SCUBE2	1.51	0.000188	0.0346	0.12	4.77	35.1	6.44e-07	3.73	LV	CELLSTATES	vFB2	control_PVneg	8	18
AC027117.2	1.5	0.000844	0.055	0.217	5.53	25.8	9.52e-06	3.07	LV	CELLSTATES	vFB2	control_PVneg	8	18
LINC01250	1.5	0.012	0.0192	0.0692	4.16	13.5	0.000716	1.92	LV	CELLSTATES	vFB2	control_PVneg	8	18
MEF2C-AS1	1.5	0.000749	0.043	0.178	5.21	26.6	7.54e-06	3.13	LV	CELLSTATES	vFB2	control_PVneg	8	18
NKAIN3	1.5	0.0192	0.019	0.0867	4.15	11.6	0.00153	1.72	LV	CELLSTATES	vFB2	control_PVneg	8	18
GALNT8	1.49	0.0445	0.0049	0.0158	2.78	8.38	0.00617	1.35	LV	CELLSTATES	vFB2	control_PVneg	8	18
LINC00222	1.48	0.0103	0.00922	0.0342	3.44	14.1	0.000552	1.99	LV	CELLSTATES	vFB2	control_PVneg	8	18
PLEKHG1	1.48	0.00124	0.153	0.674	6.93	23.6	1.96e-05	2.91	LV	CELLSTATES	vFB2	control_PVneg	8	18
AC087741.1	1.47	0.037	0.0041	0.0167	2.65	9.01	0.00466	1.43	LV	CELLSTATES	vFB2	control_PVneg	8	18
DUOXA1	1.47	0.022	0.00766	0.0251	3.03	11.1	0.00193	1.66	LV	CELLSTATES	vFB2	control_PVneg	8	18
FAT4	1.47	5.14e-05	0.162	0.645	6.95	45	5.2e-08	4.29	LV	CELLSTATES	vFB2	control_PVneg	8	18
BOC	1.46	1.24e-05	0.117	0.486	6.51	55.9	4.55e-09	4.91	LV	CELLSTATES	vFB2	control_PVneg	8	18
CDNF	1.46	0.0173	0.01	0.0391	3.43	12	0.00129	1.76	LV	CELLSTATES	vFB2	control_PVneg	8	18
GOLGA8N	1.46	0.00996	0.00948	0.0379	3.43	14.3	0.000523	2	LV	CELLSTATES	vFB2	control_PVneg	8	18
HOXB3	1.46	0.0359	0.00656	0.0253	2.99	9.17	0.00432	1.45	LV	CELLSTATES	vFB2	control_PVneg	8	18
RAPGEF5	1.46	0.00376	0.0467	0.228	5.44	18.5	0.000108	2.42	LV	CELLSTATES	vFB2	control_PVneg	8	18
AC096642.1	1.45	0.0157	0.00568	0.0236	2.99	12.5	0.00107	1.8	LV	CELLSTATES	vFB2	control_PVneg	8	18
GPRC5B	1.45	0.0148	0.00924	0.0379	3.32	12.7	0.000983	1.83	LV	CELLSTATES	vFB2	control_PVneg	8	18
PRKAR2B	1.45	0.0127	0.0117	0.0561	3.57	13.2	0.000792	1.9	LV	CELLSTATES	vFB2	control_PVneg	8	18
PRKCH	1.45	0.000197	0.0696	0.281	5.84	34.5	7.53e-07	3.71	LV	CELLSTATES	vFB2	control_PVneg	8	18
FAM155A	1.44	0.0111	0.0892	0.354	6.41	13.8	0.000634	1.95	LV	CELLSTATES	vFB2	control_PVneg	8	18
HHLA3	1.44	0.00915	0.0115	0.0467	3.7	14.6	0.000461	2.04	LV	CELLSTATES	vFB2	control_PVneg	8	18
NFIA-AS2	1.44	0.000524	0.0446	0.157	5.12	28.5	4.2e-06	3.28	LV	CELLSTATES	vFB2	control_PVneg	8	18
PLCG2	1.43	0.0113	0.0373	0.247	5.07	13.7	0.000653	1.95	LV	CELLSTATES	vFB2	control_PVneg	8	18
AC090115.1	1.42	0.00103	0.032	0.115	4.83	24.7	1.37e-05	2.99	LV	CELLSTATES	vFB2	control_PVneg	8	18
CPAMD8	1.42	0.0346	0.01	0.0363	3.69	9.29	0.00411	1.46	LV	CELLSTATES	vFB2	control_PVneg	8	18
ITGA1	1.42	0.00289	0.112	0.416	6.58	19.6	7.32e-05	2.54	LV	CELLSTATES	vFB2	control_PVneg	8	18
AC104035.1	1.41	0.00648	0.0142	0.0665	3.77	16.1	0.000263	2.19	LV	CELLSTATES	vFB2	control_PVneg	8	18
ST8SIA4	1.41	0.00555	0.0225	0.0802	4.4	16.8	0.000201	2.26	LV	CELLSTATES	vFB2	control_PVneg	8	18
AC233296.1	1.4	0.0186	0.0393	0.119	4.95	11.7	0.00147	1.73	LV	CELLSTATES	vFB2	control_PVneg	8	18
UACA	1.4	5.58e-05	0.44	1.59	8.31	43.4	7.72e-08	4.25	LV	CELLSTATES	vFB2	control_PVneg	8	18
ENOX2	1.39	0.000497	0.288	1.09	7.79	29	3.66e-06	3.3	LV	CELLSTATES	vFB2	control_PVneg	8	18
SORL1	1.39	0.0272	0.0177	0.0474	3.85	10.2	0.00278	1.57	LV	CELLSTATES	vFB2	control_PVneg	8	18
AL021368.2	1.38	0.00145	0.0178	0.0727	4.17	22.9	2.44e-05	2.84	LV	CELLSTATES	vFB2	control_PVneg	8	18
AL445250.1	1.38	0.00215	0.609	2.2	8.78	21.1	4.49e-05	2.67	LV	CELLSTATES	vFB2	control_PVneg	8	18
ALDH5A1	1.38	0.00867	0.0172	0.074	4.04	14.9	0.000418	2.06	LV	CELLSTATES	vFB2	control_PVneg	8	18
ANO2	1.38	0.0242	0.0207	0.0724	4.19	10.7	0.00226	1.62	LV	CELLSTATES	vFB2	control_PVneg	8	18
C21orf62-AS1	1.38	0.00026	0.0489	0.185	5.34	33	1.15e-06	3.59	LV	CELLSTATES	vFB2	control_PVneg	8	18
GAB1	1.38	2.8e-06	0.398	1.49	8.15	68.2	4.05e-10	5.55	LV	CELLSTATES	vFB2	control_PVneg	8	18
LINC00266-1	1.38	0.0255	0.0073	0.0252	3.03	10.5	0.00248	1.59	LV	CELLSTATES	vFB2	control_PVneg	8	18
SLIT3	1.38	0.00258	0.137	0.601	6.8	20.1	6.23e-05	2.59	LV	CELLSTATES	vFB2	control_PVneg	8	18
STAT1	1.38	0.012	0.0901	0.348	6.12	13.5	0.000718	1.92	LV	CELLSTATES	vFB2	control_PVneg	8	18
ZBTB16	1.38	0.037	1	3.76	9.49	9.02	0.00463	1.43	LV	CELLSTATES	vFB2	control_PVneg	8	18
FGD4	1.37	0.00164	0.276	0.979	7.67	22.2	3.02e-05	2.79	LV	CELLSTATES	vFB2	control_PVneg	8	18
NCKIPSD	1.36	0.0036	0.0209	0.0914	4.13	18.7	0.000101	2.44	LV	CELLSTATES	vFB2	control_PVneg	8	18
PHLDA1	1.36	0.0246	0.0188	0.103	4.12	10.6	0.00233	1.61	LV	CELLSTATES	vFB2	control_PVneg	8	18
AL445426.1	1.35	0.000524	0.163	0.583	6.97	28.5	4.18e-06	3.28	LV	CELLSTATES	vFB2	control_PVneg	8	18
FAM129A	1.35	0.000163	0.243	0.848	7.44	36.1	4.96e-07	3.79	LV	CELLSTATES	vFB2	control_PVneg	8	18
HAPLN1	1.35	0.024	0.0558	0.18	5.41	10.7	0.00222	1.62	LV	CELLSTATES	vFB2	control_PVneg	8	18
LINC01482	1.35	0.000872	0.0798	0.31	5.98	25.6	1.01e-05	3.06	LV	CELLSTATES	vFB2	control_PVneg	8	18
SHROOM3	1.35	0.000168	0.219	0.76	7.28	35.8	5.35e-07	3.77	LV	CELLSTATES	vFB2	control_PVneg	8	18
TENM1	1.35	0.0036	0.0737	0.259	5.78	18.7	0.0001	2.44	LV	CELLSTATES	vFB2	control_PVneg	8	18
THSD4	1.35	0.000499	0.322	1.24	7.79	28.9	3.72e-06	3.3	LV	CELLSTATES	vFB2	control_PVneg	8	18
CHST7	1.34	0.00857	0.0803	0.275	5.89	14.9	0.000408	2.07	LV	CELLSTATES	vFB2	control_PVneg	8	18
NLRC5	1.34	0.036	0.0339	0.121	4.7	9.16	0.00435	1.44	LV	CELLSTATES	vFB2	control_PVneg	8	18
TMEM144	1.34	0.000451	0.166	0.602	6.95	29.5	3.16e-06	3.35	LV	CELLSTATES	vFB2	control_PVneg	8	18
ADRA1B	1.33	0.00329	0.0669	0.242	5.69	19.1	8.79e-05	2.48	LV	CELLSTATES	vFB2	control_PVneg	8	18
AL591845.1	1.33	0.0281	0.0069	0.0222	3.09	10.1	0.00292	1.55	LV	CELLSTATES	vFB2	control_PVneg	8	18
BTBD8	1.33	0.000524	0.0662	0.226	5.64	28.5	4.15e-06	3.28	LV	CELLSTATES	vFB2	control_PVneg	8	18
CFH	1.33	0.000616	0.435	1.63	8.38	27.7	5.39e-06	3.21	LV	CELLSTATES	vFB2	control_PVneg	8	18
IKZF2	1.33	0.00146	0.0401	0.15	5.01	22.8	2.48e-05	2.84	LV	CELLSTATES	vFB2	control_PVneg	8	18
TLL2	1.33	0.0446	0.3	1.09	7.74	8.37	0.00618	1.35	LV	CELLSTATES	vFB2	control_PVneg	8	18
HERC3	1.32	0.00181	0.0286	0.0979	4.52	21.8	3.48e-05	2.74	LV	CELLSTATES	vFB2	control_PVneg	8	18
PTPRT	1.32	0.00151	0.223	0.798	7.23	22.7	2.63e-05	2.82	LV	CELLSTATES	vFB2	control_PVneg	8	18
SYT17	1.32	0.00113	0.0665	0.253	5.66	24.2	1.6e-05	2.95	LV	CELLSTATES	vFB2	control_PVneg	8	18
AC025262.1	1.31	0.0279	0.00573	0.0254	2.91	10.1	0.00289	1.55	LV	CELLSTATES	vFB2	control_PVneg	8	18
AC105285.1	1.31	0.00202	0.0318	0.113	4.79	21.3	4.1e-05	2.69	LV	CELLSTATES	vFB2	control_PVneg	8	18
PNPLA7	1.31	0.00269	0.0354	0.133	4.91	20	6.55e-05	2.57	LV	CELLSTATES	vFB2	control_PVneg	8	18
SEMA6D	1.31	0.0113	0.0754	0.318	5.9	13.7	0.000653	1.95	LV	CELLSTATES	vFB2	control_PVneg	8	18
TMEM132C	1.31	0.0164	0.153	0.556	6.78	12.2	0.00118	1.78	LV	CELLSTATES	vFB2	control_PVneg	8	18
AFF3	1.3	0.00608	0.967	3.32	9.38	16.4	0.000237	2.22	LV	CELLSTATES	vFB2	control_PVneg	8	18
ARHGEF26	1.3	0.000391	0.122	0.463	6.49	30.6	2.29e-06	3.41	LV	CELLSTATES	vFB2	control_PVneg	8	18
DPH6-DT	1.3	0.000956	0.0737	0.246	5.81	25	1.22e-05	3.02	LV	CELLSTATES	vFB2	control_PVneg	8	18
RGL1	1.3	3.36e-05	0.18	0.61	6.98	48.3	2.43e-08	4.47	LV	CELLSTATES	vFB2	control_PVneg	8	18
BMP6	1.29	0.0315	0.1	0.277	6.07	9.68	0.00346	1.5	LV	CELLSTATES	vFB2	control_PVneg	8	18
BTN3A1	1.29	0.00811	0.0257	0.0946	4.42	15.1	0.000379	2.09	LV	CELLSTATES	vFB2	control_PVneg	8	18
CCND3	1.29	0.000679	0.311	1.11	7.81	27.2	6.25e-06	3.17	LV	CELLSTATES	vFB2	control_PVneg	8	18
COL14A1	1.29	0.00762	0.224	0.795	7.34	15.4	0.000335	2.12	LV	CELLSTATES	vFB2	control_PVneg	8	18
CSRNP3	1.29	0.000934	0.209	0.653	7.23	25.2	1.16e-05	3.03	LV	CELLSTATES	vFB2	control_PVneg	8	18
AC132872.1	1.28	0.0187	0.0107	0.0382	3.46	11.7	0.00147	1.73	LV	CELLSTATES	vFB2	control_PVneg	8	18
SCN9A	1.28	0.0137	0.0287	0.126	4.61	13	0.00088	1.86	LV	CELLSTATES	vFB2	control_PVneg	8	18
AC007262.2	1.27	0.0165	0.0225	0.0794	4.36	12.2	0.00118	1.78	LV	CELLSTATES	vFB2	control_PVneg	8	18
CPXM2	1.27	0.0364	0.0167	0.0665	4	9.11	0.00446	1.44	LV	CELLSTATES	vFB2	control_PVneg	8	18
ENC1	1.27	0.000923	0.0943	0.291	5.97	25.3	1.13e-05	3.03	LV	CELLSTATES	vFB2	control_PVneg	8	18
PAPLN	1.27	0.00215	0.0414	0.142	5.04	21.1	4.44e-05	2.67	LV	CELLSTATES	vFB2	control_PVneg	8	18
PLSCR4	1.27	0.000197	0.395	1.3	8.02	34.5	7.53e-07	3.71	LV	CELLSTATES	vFB2	control_PVneg	8	18
AC005332.7	1.26	0.0412	0.00817	0.0275	3.07	8.62	0.00553	1.38	LV	CELLSTATES	vFB2	control_PVneg	8	18
LAMB1	1.26	0.00121	1.57	5.53	10	23.7	1.86e-05	2.92	LV	CELLSTATES	vFB2	control_PVneg	8	18
LINC00342	1.26	0.0218	0.012	0.0371	3.55	11.1	0.00189	1.66	LV	CELLSTATES	vFB2	control_PVneg	8	18
AC009271.1	1.25	0.0245	0.0186	0.0713	4.13	10.6	0.00231	1.61	LV	CELLSTATES	vFB2	control_PVneg	8	18
AC022075.1	1.25	0.0247	0.0256	0.0795	4.4	10.6	0.00234	1.61	LV	CELLSTATES	vFB2	control_PVneg	8	18
AL590617.2	1.25	0.0103	0.0209	0.0736	4.15	14.1	0.000555	1.99	LV	CELLSTATES	vFB2	control_PVneg	8	18
ANKRD6	1.25	2.94e-05	0.166	0.564	6.82	49.3	1.91e-08	4.53	LV	CELLSTATES	vFB2	control_PVneg	8	18
FNDC1	1.25	0.0341	0.0393	0.125	4.71	9.35	0.004	1.47	LV	CELLSTATES	vFB2	control_PVneg	8	18
KAT2B	1.25	0.000148	0.0911	0.322	6.08	36.8	4.07e-07	3.83	LV	CELLSTATES	vFB2	control_PVneg	8	18
SLC15A2	1.25	0.0237	0.00892	0.0312	3.25	10.8	0.00218	1.63	LV	CELLSTATES	vFB2	control_PVneg	8	18
TIPARP	1.25	0.00289	0.0535	0.171	5.26	19.7	7.25e-05	2.54	LV	CELLSTATES	vFB2	control_PVneg	8	18
FAM66D	1.24	0.00413	0.05	0.16	5.14	18.2	0.000123	2.38	LV	CELLSTATES	vFB2	control_PVneg	8	18
LINC01135	1.24	0.00637	0.0162	0.0561	3.92	16.2	0.000257	2.2	LV	CELLSTATES	vFB2	control_PVneg	8	18
RGS11	1.24	0.00151	0.0342	0.115	4.8	22.7	2.6e-05	2.82	LV	CELLSTATES	vFB2	control_PVneg	8	18
TRIM22	1.24	0.000101	0.116	0.406	6.34	39.3	2.12e-07	3.99	LV	CELLSTATES	vFB2	control_PVneg	8	18
WDFY4	1.24	0.0497	0.0112	0.0409	3.39	8.01	0.00728	1.3	LV	CELLSTATES	vFB2	control_PVneg	8	18
ZNF182	1.24	0.0441	0.00643	0.0271	2.86	8.41	0.00608	1.36	LV	CELLSTATES	vFB2	control_PVneg	8	18
AC123912.4	1.23	0.0104	0.0346	0.11	4.72	14.1	0.000564	1.98	LV	CELLSTATES	vFB2	control_PVneg	8	18
AL033504.1	1.23	0.027	0.0407	0.138	5	10.2	0.00275	1.57	LV	CELLSTATES	vFB2	control_PVneg	8	18
ARL15	1.23	0.00122	1.2	4.01	9.72	23.7	1.9e-05	2.91	LV	CELLSTATES	vFB2	control_PVneg	8	18
C9orf153	1.23	0.0118	0.0205	0.0756	4.18	13.5	0.000697	1.93	LV	CELLSTATES	vFB2	control_PVneg	8	18
CCNG2	1.23	0.0183	0.0671	0.24	5.86	11.8	0.00141	1.74	LV	CELLSTATES	vFB2	control_PVneg	8	18
CR382287.2	1.23	0.0493	0.00677	0.0212	2.91	8.04	0.00721	1.31	LV	CELLSTATES	vFB2	control_PVneg	8	18
EPHA3	1.23	0.000291	0.769	2.44	8.89	32.4	1.37e-06	3.54	LV	CELLSTATES	vFB2	control_PVneg	8	18
MAP2	1.23	0.00644	0.0501	0.15	5.2	16.1	0.000261	2.19	LV	CELLSTATES	vFB2	control_PVneg	8	18
N4BP2L1	1.23	0.000684	0.0829	0.256	5.89	27	6.68e-06	3.16	LV	CELLSTATES	vFB2	control_PVneg	8	18
NYNRIN	1.23	0.00797	0.0202	0.065	4.06	15.2	0.000368	2.1	LV	CELLSTATES	vFB2	control_PVneg	8	18
VAV3	1.23	0.000616	0.15	0.577	6.69	27.7	5.39e-06	3.21	LV	CELLSTATES	vFB2	control_PVneg	8	18
MC1R	1.22	0.0399	0.0123	0.0385	3.51	8.73	0.00526	1.4	LV	CELLSTATES	vFB2	control_PVneg	8	18
TBX5	1.22	0.0034	0.0243	0.0751	4.29	18.9	9.37e-05	2.47	LV	CELLSTATES	vFB2	control_PVneg	8	18
ARHGAP10	1.21	0.00229	1.02	3.54	9.46	20.7	5e-05	2.64	LV	CELLSTATES	vFB2	control_PVneg	8	18
DPYSL3	1.21	0.00067	0.369	1.13	7.89	27.3	6.01e-06	3.17	LV	CELLSTATES	vFB2	control_PVneg	8	18
LOXL1-AS1	1.21	0.0232	0.0207	0.0611	4.03	10.8	0.0021	1.63	LV	CELLSTATES	vFB2	control_PVneg	8	18
TCP11L2	1.21	0.00608	0.0495	0.128	5.06	16.4	0.000236	2.22	LV	CELLSTATES	vFB2	control_PVneg	8	18
COLGALT2	1.2	0.00106	0.343	1.07	7.82	24.5	1.43e-05	2.97	LV	CELLSTATES	vFB2	control_PVneg	8	18
CYP1B1-AS1	1.2	5.17e-05	0.325	1.05	7.75	44.2	6.32e-08	4.29	LV	CELLSTATES	vFB2	control_PVneg	8	18
IFI44	1.2	0.0258	0.0551	0.194	5.37	10.4	0.00254	1.59	LV	CELLSTATES	vFB2	control_PVneg	8	18
JUN	1.2	0.0298	0.195	0.678	7.08	9.85	0.00322	1.53	LV	CELLSTATES	vFB2	control_PVneg	8	18
SGIP1	1.2	0.00232	0.667	2.04	8.76	20.6	5.2e-05	2.63	LV	CELLSTATES	vFB2	control_PVneg	8	18
SPECC1	1.2	0.00149	0.226	0.884	7.32	22.7	2.57e-05	2.83	LV	CELLSTATES	vFB2	control_PVneg	8	18
ZNF610	1.2	0.0443	0.008	0.0279	3.17	8.4	0.00611	1.35	LV	CELLSTATES	vFB2	control_PVneg	8	18
AL359644.1	1.19	0.0174	0.0167	0.0559	3.9	12	0.0013	1.76	LV	CELLSTATES	vFB2	control_PVneg	8	18
ANO1	1.19	0.00158	0.107	0.337	6.25	22.4	2.85e-05	2.8	LV	CELLSTATES	vFB2	control_PVneg	8	18
HMGCLL1	1.19	0.0131	0.0894	0.287	6.07	13.1	0.000827	1.88	LV	CELLSTATES	vFB2	control_PVneg	8	18
NOX4	1.19	0.00106	1.65	4.96	9.99	24.5	1.44e-05	2.97	LV	CELLSTATES	vFB2	control_PVneg	8	18
PLCB4	1.19	0.000524	0.605	1.78	8.57	28.6	4.13e-06	3.28	LV	CELLSTATES	vFB2	control_PVneg	8	18
RNF150	1.19	0.00242	0.0673	0.209	5.6	20.4	5.61e-05	2.62	LV	CELLSTATES	vFB2	control_PVneg	8	18
AC026904.4	1.18	0.0466	0.0214	0.0617	4.12	8.23	0.00659	1.33	LV	CELLSTATES	vFB2	control_PVneg	8	18
AC099792.1	1.18	0.00221	0.0661	0.192	5.52	20.9	4.72e-05	2.66	LV	CELLSTATES	vFB2	control_PVneg	8	18
COL21A1	1.18	0.0178	0.0851	0.275	5.86	11.9	0.00135	1.75	LV	CELLSTATES	vFB2	control_PVneg	8	18
GDPD5	1.18	0.0233	0.0142	0.0575	3.81	10.8	0.00212	1.63	LV	CELLSTATES	vFB2	control_PVneg	8	18
LONRF2	1.18	0.0393	0.0545	0.299	5.41	8.79	0.00512	1.41	LV	CELLSTATES	vFB2	control_PVneg	8	18
SSX2IP	1.18	0.00177	0.0672	0.234	5.52	22	3.27e-05	2.75	LV	CELLSTATES	vFB2	control_PVneg	8	18
ZFHX4	1.18	0.022	0.0319	0.128	4.67	11.1	0.00192	1.66	LV	CELLSTATES	vFB2	control_PVneg	8	18
ABCA10	1.17	0.00557	1.32	4.46	9.79	16.8	0.000203	2.25	LV	CELLSTATES	vFB2	control_PVneg	8	18
DOCK9	1.17	5.58e-05	0.341	1.12	7.89	43.2	8.07e-08	4.25	LV	CELLSTATES	vFB2	control_PVneg	8	18
MME	1.17	0.0181	0.0927	0.311	6.13	11.8	0.00138	1.74	LV	CELLSTATES	vFB2	control_PVneg	8	18
PLCE1	1.17	0.000291	0.21	0.665	7.17	32.4	1.36e-06	3.54	LV	CELLSTATES	vFB2	control_PVneg	8	18
RNF115	1.17	0.000152	0.351	1.16	7.87	36.6	4.29e-07	3.82	LV	CELLSTATES	vFB2	control_PVneg	8	18
SORCS1	1.17	0.0173	0.17	0.625	7	12	0.00129	1.76	LV	CELLSTATES	vFB2	control_PVneg	8	18
THBS4	1.17	0.0165	0.362	1.25	7.94	12.2	0.00119	1.78	LV	CELLSTATES	vFB2	control_PVneg	8	18
TMEM71	1.17	0.00274	0.105	0.345	6.27	19.9	6.73e-05	2.56	LV	CELLSTATES	vFB2	control_PVneg	8	18
BBOX1-AS1	1.16	0.0392	0.209	0.595	6.95	8.8	0.0051	1.41	LV	CELLSTATES	vFB2	control_PVneg	8	18
FAM214A	1.16	0.00159	0.209	0.592	7.11	22.4	2.9e-05	2.8	LV	CELLSTATES	vFB2	control_PVneg	8	18
FOXO3	1.16	0.00112	0.947	3.1	9.34	24.2	1.59e-05	2.95	LV	CELLSTATES	vFB2	control_PVneg	8	18
PRR16	1.16	0.00257	0.734	2.36	8.96	20.1	6.18e-05	2.59	LV	CELLSTATES	vFB2	control_PVneg	8	18
SCARA3	1.16	0.0196	0.0159	0.0409	3.75	11.5	0.00159	1.71	LV	CELLSTATES	vFB2	control_PVneg	8	18
FAM66C	1.15	0.0262	0.0282	0.0816	4.46	10.3	0.00262	1.58	LV	CELLSTATES	vFB2	control_PVneg	8	18
IQSEC3	1.15	0.0251	0.0134	0.0463	3.6	10.5	0.0024	1.6	LV	CELLSTATES	vFB2	control_PVneg	8	18
NAB1	1.15	0.000302	0.0947	0.317	6.01	32.1	1.46e-06	3.52	LV	CELLSTATES	vFB2	control_PVneg	8	18
TG	1.15	0.0423	0.0125	0.0394	3.48	8.55	0.00572	1.37	LV	CELLSTATES	vFB2	control_PVneg	8	18
ZNF98	1.15	0.0192	0.0294	0.095	4.53	11.6	0.00152	1.72	LV	CELLSTATES	vFB2	control_PVneg	8	18
AFAP1L2	1.14	0.0189	0.0222	0.0742	4.17	11.7	0.00149	1.72	LV	CELLSTATES	vFB2	control_PVneg	8	18
GCH1	1.14	0.0373	0.0166	0.0468	3.84	8.98	0.00472	1.43	LV	CELLSTATES	vFB2	control_PVneg	8	18
ITGBL1	1.14	0.0185	0.185	0.618	7.03	11.8	0.00144	1.73	LV	CELLSTATES	vFB2	control_PVneg	8	18
MDFIC	1.14	0.00186	0.144	0.407	6.52	21.7	3.62e-05	2.73	LV	CELLSTATES	vFB2	control_PVneg	8	18
TBX19	1.14	0.00612	0.0179	0.0526	3.84	16.3	0.000242	2.21	LV	CELLSTATES	vFB2	control_PVneg	8	18
ZNF263	1.14	0.00139	0.0624	0.195	5.53	23	2.31e-05	2.86	LV	CELLSTATES	vFB2	control_PVneg	8	18
ALCAM	1.13	0.00261	0.0298	0.103	4.6	20.1	6.33e-05	2.58	LV	CELLSTATES	vFB2	control_PVneg	8	18
B4GALNT3	1.13	0.0198	0.026	0.0784	4.44	11.5	0.00162	1.7	LV	CELLSTATES	vFB2	control_PVneg	8	18
FAM117B	1.13	0.0203	0.0525	0.132	5.17	11.4	0.00167	1.69	LV	CELLSTATES	vFB2	control_PVneg	8	18
KLF12	1.13	0.000131	0.524	1.63	8.44	37.8	3.1e-07	3.88	LV	CELLSTATES	vFB2	control_PVneg	8	18
MOXD1	1.13	0.00117	0.143	0.46	6.66	23.9	1.77e-05	2.93	LV	CELLSTATES	vFB2	control_PVneg	8	18
PRTG	1.13	0.00196	0.057	0.169	5.37	21.4	3.95e-05	2.71	LV	CELLSTATES	vFB2	control_PVneg	8	18
SLFN12L	1.13	0.0323	0.0219	0.076	4.24	9.56	0.00365	1.49	LV	CELLSTATES	vFB2	control_PVneg	8	18
SMOC2	1.13	0.00727	0.689	2.07	8.82	15.6	0.000311	2.14	LV	CELLSTATES	vFB2	control_PVneg	8	18
ZNF382	1.13	0.0257	0.0146	0.0452	3.7	10.4	0.0025	1.59	LV	CELLSTATES	vFB2	control_PVneg	8	18
AC091948.1	1.12	0.00115	0.0483	0.155	5.27	24	1.67e-05	2.94	LV	CELLSTATES	vFB2	control_PVneg	8	18
LRRC34	1.12	0.00721	0.0246	0.0762	4.25	15.7	0.000307	2.14	LV	CELLSTATES	vFB2	control_PVneg	8	18
MAF	1.12	0.0464	0.0143	0.0633	3.73	8.25	0.00654	1.33	LV	CELLSTATES	vFB2	control_PVneg	8	18
PCSK6	1.12	0.00229	0.717	2.2	8.86	20.7	5.06e-05	2.64	LV	CELLSTATES	vFB2	control_PVneg	8	18
ZNF704	1.12	0.00103	0.583	1.65	8.47	24.7	1.36e-05	2.99	LV	CELLSTATES	vFB2	control_PVneg	8	18
AC010636.2	1.11	0.043	0.00973	0.0351	3.33	8.49	0.00587	1.37	LV	CELLSTATES	vFB2	control_PVneg	8	18
DNAJC27-AS1	1.11	0.0127	0.026	0.0828	4.46	13.2	0.00079	1.9	LV	CELLSTATES	vFB2	control_PVneg	8	18
ESR1	1.11	0.00106	0.264	0.835	7.47	24.5	1.45e-05	2.97	LV	CELLSTATES	vFB2	control_PVneg	8	18
FAM198B-AS1	1.11	0.00495	0.351	1.03	7.89	17.3	0.000167	2.31	LV	CELLSTATES	vFB2	control_PVneg	8	18
LEPR	1.11	0.000774	0.0554	0.175	5.33	26.3	8.23e-06	3.11	LV	CELLSTATES	vFB2	control_PVneg	8	18
ABI3BP	1.1	0.000579	1.13	3.28	9.43	28	4.88e-06	3.24	LV	CELLSTATES	vFB2	control_PVneg	8	18
AC096887.1	1.1	0.049	0.0133	0.0434	3.7	8.06	0.00713	1.31	LV	CELLSTATES	vFB2	control_PVneg	8	18
AC104389.4	1.1	0.000679	0.0767	0.235	5.77	27.1	6.47e-06	3.17	LV	CELLSTATES	vFB2	control_PVneg	8	18
CMYA5	1.1	0.0021	0.262	0.785	7.36	21.2	4.29e-05	2.68	LV	CELLSTATES	vFB2	control_PVneg	8	18
CSAD	1.1	0.000579	0.111	0.336	6.2	28	4.89e-06	3.24	LV	CELLSTATES	vFB2	control_PVneg	8	18
LINC01535	1.1	0.0498	0.0135	0.0374	3.63	8.01	0.00731	1.3	LV	CELLSTATES	vFB2	control_PVneg	8	18
LRRK2	1.1	0.000524	0.15	0.459	6.71	28.5	4.24e-06	3.28	LV	CELLSTATES	vFB2	control_PVneg	8	18
PI16	1.1	0.0286	0.184	0.519	6.84	10	0.00302	1.54	LV	CELLSTATES	vFB2	control_PVneg	8	18
ADAP2	1.09	0.0204	0.0168	0.0455	3.71	11.4	0.0017	1.69	LV	CELLSTATES	vFB2	control_PVneg	8	18
ADGRD1	1.09	0.0114	0.317	0.999	7.71	13.7	0.000663	1.94	LV	CELLSTATES	vFB2	control_PVneg	8	18
ARHGAP25	1.09	0.00583	0.0444	0.134	4.97	16.6	0.000218	2.23	LV	CELLSTATES	vFB2	control_PVneg	8	18
CPED1	1.09	0.00104	0.297	0.935	7.6	24.6	1.39e-05	2.98	LV	CELLSTATES	vFB2	control_PVneg	8	18
GLCCI1	1.09	0.00053	0.0659	0.208	5.56	28.4	4.37e-06	3.28	LV	CELLSTATES	vFB2	control_PVneg	8	18
LINC02328	1.09	0.0333	0.0313	0.0818	4.52	9.47	0.0038	1.48	LV	CELLSTATES	vFB2	control_PVneg	8	18
NHSL1	1.09	0.000193	0.318	0.99	7.67	34.7	7.11e-07	3.71	LV	CELLSTATES	vFB2	control_PVneg	8	18
TP63	1.09	0.0157	0.0684	0.201	5.7	12.5	0.00108	1.8	LV	CELLSTATES	vFB2	control_PVneg	8	18
ZNF365	1.09	0.0104	0.112	0.31	6.2	14.1	0.000569	1.98	LV	CELLSTATES	vFB2	control_PVneg	8	18
C2CD5	1.08	0.00115	0.125	0.39	6.4	24	1.7e-05	2.94	LV	CELLSTATES	vFB2	control_PVneg	8	18
ELMO1	1.08	0.0032	0.394	1.19	8.09	19.2	8.48e-05	2.49	LV	CELLSTATES	vFB2	control_PVneg	8	18
GNAL	1.08	0.00463	0.0384	0.13	4.93	17.7	0.000147	2.33	LV	CELLSTATES	vFB2	control_PVneg	8	18
KIF3C	1.08	0.0172	0.0165	0.0552	3.85	12	0.00128	1.76	LV	CELLSTATES	vFB2	control_PVneg	8	18
NCKAP5	1.08	0.00761	0.127	0.392	6.41	15.5	0.000333	2.12	LV	CELLSTATES	vFB2	control_PVneg	8	18
PARP9	1.08	0.0197	0.0742	0.251	5.81	11.5	0.0016	1.71	LV	CELLSTATES	vFB2	control_PVneg	8	18
PLEKHA2	1.08	0.000193	0.148	0.487	6.65	34.8	6.96e-07	3.71	LV	CELLSTATES	vFB2	control_PVneg	8	18
PLEKHH2	1.08	0.00286	0.508	1.54	8.42	19.7	7.13e-05	2.54	LV	CELLSTATES	vFB2	control_PVneg	8	18
ATP10D	1.07	0.00239	0.383	1.16	7.95	20.5	5.44e-05	2.62	LV	CELLSTATES	vFB2	control_PVneg	8	18
C11orf80	1.07	0.00132	0.342	0.951	7.7	23.3	2.14e-05	2.88	LV	CELLSTATES	vFB2	control_PVneg	8	18
COL4A5	1.07	0.00811	0.134	0.387	6.46	15.1	0.000378	2.09	LV	CELLSTATES	vFB2	control_PVneg	8	18
HTR4	1.07	0.00992	0.271	0.875	7.62	14.3	0.000518	2	LV	CELLSTATES	vFB2	control_PVneg	8	18
IRS2	1.07	0.013	0.19	0.519	6.98	13.2	0.000816	1.89	LV	CELLSTATES	vFB2	control_PVneg	8	18
LHFPL6	1.07	0.000894	2.03	5.99	10.3	25.5	1.05e-05	3.05	LV	CELLSTATES	vFB2	control_PVneg	8	18
MAMDC2	1.07	0.0255	0.839	2.3	9.11	10.5	0.00248	1.59	LV	CELLSTATES	vFB2	control_PVneg	8	18
MLLT3	1.07	5.14e-05	0.219	0.673	7.18	45.2	5e-08	4.29	LV	CELLSTATES	vFB2	control_PVneg	8	18
MOB3B	1.07	0.0336	0.0711	0.19	5.69	9.44	0.00385	1.47	LV	CELLSTATES	vFB2	control_PVneg	8	18
SOX6	1.07	0.000679	0.934	2.93	9.24	27.1	6.39e-06	3.17	LV	CELLSTATES	vFB2	control_PVneg	8	18
SSC5D	1.07	0.00112	0.0674	0.18	5.43	24.2	1.59e-05	2.95	LV	CELLSTATES	vFB2	control_PVneg	8	18
ADAMTS9-AS2	1.06	0.0162	0.271	0.836	7.54	12.3	0.00114	1.79	LV	CELLSTATES	vFB2	control_PVneg	8	18
ANK2	1.06	0.000225	0.367	1.13	7.92	33.8	9.1e-07	3.65	LV	CELLSTATES	vFB2	control_PVneg	8	18
BACH2	1.06	0.000408	0.401	1.17	8.02	30.3	2.5e-06	3.39	LV	CELLSTATES	vFB2	control_PVneg	8	18
BMP4	1.06	0.0212	0.0426	0.116	4.92	11.2	0.00181	1.67	LV	CELLSTATES	vFB2	control_PVneg	8	18
IL16	1.06	0.0104	0.12	0.354	6.43	14.1	0.000565	1.98	LV	CELLSTATES	vFB2	control_PVneg	8	18
KIF13B	1.06	0.00115	0.363	1.08	7.78	24	1.68e-05	2.94	LV	CELLSTATES	vFB2	control_PVneg	8	18
LRMDA	1.06	0.00179	0.517	1.59	8.31	21.9	3.34e-05	2.75	LV	CELLSTATES	vFB2	control_PVneg	8	18
MARCH8	1.06	0.00119	0.0534	0.155	5.17	23.8	1.8e-05	2.93	LV	CELLSTATES	vFB2	control_PVneg	8	18
MMP16	1.06	0.00725	0.168	0.602	6.85	15.7	0.000309	2.14	LV	CELLSTATES	vFB2	control_PVneg	8	18
NHS	1.06	0.00334	0.1	0.283	6.11	19	9.05e-05	2.48	LV	CELLSTATES	vFB2	control_PVneg	8	18
SP110	1.06	0.000872	0.101	0.294	6.12	25.6	1.01e-05	3.06	LV	CELLSTATES	vFB2	control_PVneg	8	18
SULT1C4	1.06	0.0105	0.0377	0.101	4.75	14	0.000577	1.98	LV	CELLSTATES	vFB2	control_PVneg	8	18
USP54	1.06	0.0162	0.335	1.04	7.8	12.3	0.00114	1.79	LV	CELLSTATES	vFB2	control_PVneg	8	18
AL356277.3	1.05	0.017	0.0347	0.111	4.84	12.1	0.00126	1.77	LV	CELLSTATES	vFB2	control_PVneg	8	18
ASAP2	1.05	0.000322	0.407	1.24	8.03	31.7	1.63e-06	3.49	LV	CELLSTATES	vFB2	control_PVneg	8	18
C1orf198	1.05	0.0365	0.0233	0.0839	4.13	9.08	0.00451	1.44	LV	CELLSTATES	vFB2	control_PVneg	8	18
FAAH2	1.05	0.0411	0.0174	0.0548	3.95	8.63	0.0055	1.39	LV	CELLSTATES	vFB2	control_PVneg	8	18
FAM13A	1.05	0.000679	0.376	1.14	7.94	27.2	6.17e-06	3.17	LV	CELLSTATES	vFB2	control_PVneg	8	18
GLYATL2	1.05	0.0154	0.0552	0.151	5.21	12.5	0.00105	1.81	LV	CELLSTATES	vFB2	control_PVneg	8	18
GULP1	1.05	0.00014	0.209	0.623	7.09	37.2	3.64e-07	3.85	LV	CELLSTATES	vFB2	control_PVneg	8	18
IDS	1.05	0.00191	0.0429	0.122	4.91	21.6	3.76e-05	2.72	LV	CELLSTATES	vFB2	control_PVneg	8	18
ISPD	1.05	0.000771	0.171	0.478	6.74	26.3	8.11e-06	3.11	LV	CELLSTATES	vFB2	control_PVneg	8	18
PRELID2	1.05	0.000341	0.148	0.452	6.67	31.3	1.85e-06	3.47	LV	CELLSTATES	vFB2	control_PVneg	8	18
SAMD5	1.05	0.0364	0.0613	0.169	5.41	9.11	0.00445	1.44	LV	CELLSTATES	vFB2	control_PVneg	8	18
SYNPO2	1.05	0.00542	1.1	3.28	9.46	16.9	0.000194	2.27	LV	CELLSTATES	vFB2	control_PVneg	8	18
ZNF438	1.05	6.38e-05	0.343	0.984	7.79	42.4	9.69e-08	4.19	LV	CELLSTATES	vFB2	control_PVneg	8	18
ZNF571	1.05	0.0317	0.0188	0.0521	3.97	9.66	0.0035	1.5	LV	CELLSTATES	vFB2	control_PVneg	8	18
DDX60L	1.04	0.0199	0.0715	0.21	5.59	11.4	0.00163	1.7	LV	CELLSTATES	vFB2	control_PVneg	8	18
FOXN3	1.04	0.000902	0.864	2.47	9.1	25.5	1.06e-05	3.04	LV	CELLSTATES	vFB2	control_PVneg	8	18
ICK	1.04	0.0249	0.0395	0.111	4.84	10.6	0.00238	1.6	LV	CELLSTATES	vFB2	control_PVneg	8	18
LINC00632	1.04	0.00243	0.107	0.307	6.2	20.4	5.67e-05	2.62	LV	CELLSTATES	vFB2	control_PVneg	8	18
SEPT11	1.04	0.0023	0.51	1.39	8.24	20.7	5.13e-05	2.64	LV	CELLSTATES	vFB2	control_PVneg	8	18
CNKSR3	1.03	0.0225	0.0321	0.0909	4.6	11	0.00201	1.65	LV	CELLSTATES	vFB2	control_PVneg	8	18
CTDSPL	1.03	0.0034	0.29	0.829	7.54	18.9	9.35e-05	2.47	LV	CELLSTATES	vFB2	control_PVneg	8	18
MTSS1	1.03	0.0241	0.081	0.227	5.77	10.7	0.00224	1.62	LV	CELLSTATES	vFB2	control_PVneg	8	18
PBX1	1.03	0.000225	1.15	3.35	9.48	33.7	9.47e-07	3.65	LV	CELLSTATES	vFB2	control_PVneg	8	18
PHF21B	1.03	0.0359	0.0127	0.044	3.72	9.17	0.00434	1.44	LV	CELLSTATES	vFB2	control_PVneg	8	18
PITPNM2	1.03	0.0108	0.0468	0.161	5.05	13.9	0.000596	1.97	LV	CELLSTATES	vFB2	control_PVneg	8	18
PLEKHA1	1.03	0.000295	0.118	0.354	6.28	32.3	1.41e-06	3.53	LV	CELLSTATES	vFB2	control_PVneg	8	18
PTK2B	1.03	0.0457	0.0158	0.0402	3.62	8.3	0.0064	1.34	LV	CELLSTATES	vFB2	control_PVneg	8	18
SPRY4-AS1	1.03	0.00773	0.125	0.357	6.48	15.4	0.000346	2.11	LV	CELLSTATES	vFB2	control_PVneg	8	18
STON2	1.03	0.0102	0.205	0.636	7.06	14.2	0.000544	1.99	LV	CELLSTATES	vFB2	control_PVneg	8	18
ZNF827	1.03	0.00464	0.0896	0.241	5.8	17.7	0.000147	2.33	LV	CELLSTATES	vFB2	control_PVneg	8	18
ADGRA3	1.02	0.00376	0.104	0.309	6.04	18.5	0.000108	2.42	LV	CELLSTATES	vFB2	control_PVneg	8	18
ANOS1	1.02	0.00835	0.152	0.454	6.66	15	0.000394	2.08	LV	CELLSTATES	vFB2	control_PVneg	8	18
CACHD1	1.02	0.00159	0.134	0.383	6.44	22.4	2.9e-05	2.8	LV	CELLSTATES	vFB2	control_PVneg	8	18
FLRT2	1.02	0.0047	0.131	0.367	6.34	17.6	0.000152	2.33	LV	CELLSTATES	vFB2	control_PVneg	8	18
GPLD1	1.02	0.0282	0.0178	0.0536	4	10.1	0.00295	1.55	LV	CELLSTATES	vFB2	control_PVneg	8	18
GPRASP1	1.02	0.0116	0.0281	0.07	4.27	13.6	0.000681	1.94	LV	CELLSTATES	vFB2	control_PVneg	8	18
JCAD	1.02	0.00458	0.0681	0.183	5.58	17.7	0.000144	2.34	LV	CELLSTATES	vFB2	control_PVneg	8	18
MPPED2	1.02	0.018	0.039	0.108	4.81	11.9	0.00136	1.75	LV	CELLSTATES	vFB2	control_PVneg	8	18
NBEA	1.02	0.00029	0.244	0.728	7.33	32.5	1.32e-06	3.54	LV	CELLSTATES	vFB2	control_PVneg	8	18
PIGZ	1.02	0.00204	0.0416	0.117	4.87	21.3	4.15e-05	2.69	LV	CELLSTATES	vFB2	control_PVneg	8	18
AC005550.2	1.01	0.0394	0.0439	0.128	5.15	8.78	0.00516	1.4	LV	CELLSTATES	vFB2	control_PVneg	8	18
AC098850.3	1.01	0.0185	0.0833	0.248	5.79	11.7	0.00145	1.73	LV	CELLSTATES	vFB2	control_PVneg	8	18
AC245060.5	1.01	0.0162	0.0262	0.0732	4.31	12.3	0.00114	1.79	LV	CELLSTATES	vFB2	control_PVneg	8	18
ATP9A	1.01	0.000643	0.122	0.342	6.3	27.5	5.67e-06	3.19	LV	CELLSTATES	vFB2	control_PVneg	8	18
CADM1	1.01	0.0395	0.203	0.592	7.13	8.76	0.00519	1.4	LV	CELLSTATES	vFB2	control_PVneg	8	18
CORIN	1.01	0.017	0.0704	0.22	5.58	12.1	0.00125	1.77	LV	CELLSTATES	vFB2	control_PVneg	8	18
CPEB2	1.01	0.0193	0.0443	0.118	4.97	11.6	0.00154	1.71	LV	CELLSTATES	vFB2	control_PVneg	8	18
FAM102B	1.01	0.000408	0.13	0.383	6.4	30.2	2.51e-06	3.39	LV	CELLSTATES	vFB2	control_PVneg	8	18
GNB5	1.01	0.00158	0.0709	0.196	5.63	22.4	2.84e-05	2.8	LV	CELLSTATES	vFB2	control_PVneg	8	18
MSH4	1.01	0.0272	0.0143	0.0444	3.68	10.2	0.00277	1.57	LV	CELLSTATES	vFB2	control_PVneg	8	18
SERPINB9	1.01	0.0227	0.0379	0.104	4.85	10.9	0.00203	1.64	LV	CELLSTATES	vFB2	control_PVneg	8	18
ZNF280D	1.01	0.00014	0.119	0.349	6.32	37.3	3.56e-07	3.85	LV	CELLSTATES	vFB2	control_PVneg	8	18
ADAM23	1	0.0133	0.0865	0.228	5.75	13.1	0.000845	1.88	LV	CELLSTATES	vFB2	control_PVneg	8	18
CCDC30	1	0.00451	0.0548	0.169	5.3	17.8	0.000139	2.35	LV	CELLSTATES	vFB2	control_PVneg	8	18
COL24A1	1	0.0141	0.288	0.801	7.5	12.9	0.000913	1.85	LV	CELLSTATES	vFB2	control_PVneg	8	18
EFCAB6	1	0.0108	0.0388	0.113	4.86	13.9	0.000598	1.97	LV	CELLSTATES	vFB2	control_PVneg	8	18
ERAP2	1	0.0364	0.0287	0.0811	4.42	9.11	0.00446	1.44	LV	CELLSTATES	vFB2	control_PVneg	8	18
FBXO32	1	0.0478	0.0552	0.122	5.12	8.15	0.00683	1.32	LV	CELLSTATES	vFB2	control_PVneg	8	18
FGD5	1	0.00212	0.0923	0.251	5.93	21.1	4.36e-05	2.67	LV	CELLSTATES	vFB2	control_PVneg	8	18
OSBPL6	1	0.00228	0.16	0.466	6.61	20.8	4.97e-05	2.64	LV	CELLSTATES	vFB2	control_PVneg	8	18
PM20D2	1	0.0365	0.018	0.0497	3.88	9.08	0.0045	1.44	LV	CELLSTATES	vFB2	control_PVneg	8	18
SORBS1	1	0.0176	0.243	0.627	7.32	12	0.00132	1.75	LV	CELLSTATES	vFB2	control_PVneg	8	18
TRMT1L	1	0.00748	0.0372	0.111	4.75	15.5	0.000324	2.13	LV	CELLSTATES	vFB2	control_PVneg	8	18
PDZRN3	0.998	0.00894	0.254	0.724	7.33	14.7	0.000445	2.05	LV	CELLSTATES	vFB2	control_PVneg	8	18
NDC80	0.996	0.0364	0.0174	0.0495	3.82	9.11	0.00446	1.44	LV	CELLSTATES	vFB2	control_PVneg	8	18
GNRH1	0.995	0.0364	0.0135	0.038	3.58	9.1	0.00447	1.44	LV	CELLSTATES	vFB2	control_PVneg	8	18
NRK	0.995	0.0169	0.411	1.1	7.91	12.1	0.00125	1.77	LV	CELLSTATES	vFB2	control_PVneg	8	18
ZDHHC21	0.995	0.00257	0.182	0.485	6.77	20.1	6.12e-05	2.59	LV	CELLSTATES	vFB2	control_PVneg	8	18
ZNF471	0.995	0.00594	0.0475	0.127	5.01	16.5	0.000224	2.23	LV	CELLSTATES	vFB2	control_PVneg	8	18
PLXDC2	0.993	0.00401	3.7	9.43	11	18.3	0.000117	2.4	LV	CELLSTATES	vFB2	control_PVneg	8	18
NCAM1	0.99	0.0223	0.0744	0.175	5.51	11	0.00198	1.65	LV	CELLSTATES	vFB2	control_PVneg	8	18
NREP	0.988	0.0273	0.184	0.377	6.49	10.2	0.0028	1.56	LV	CELLSTATES	vFB2	control_PVneg	8	18
ROBO1	0.988	0.000499	0.893	2.73	9.14	28.9	3.75e-06	3.3	LV	CELLSTATES	vFB2	control_PVneg	8	18
WNT9A	0.988	0.0287	0.022	0.0596	4.05	9.99	0.00303	1.54	LV	CELLSTATES	vFB2	control_PVneg	8	18
ZNF559-ZNF177	0.988	0.00333	0.0396	0.11	4.86	19	9.02e-05	2.48	LV	CELLSTATES	vFB2	control_PVneg	8	18
AC007563.2	0.987	0.0364	0.0237	0.0606	4.15	9.11	0.00445	1.44	LV	CELLSTATES	vFB2	control_PVneg	8	18
FNIP2	0.987	0.0157	0.28	0.818	7.31	12.5	0.00107	1.81	LV	CELLSTATES	vFB2	control_PVneg	8	18
LDB1	0.985	0.0326	0.0197	0.0628	3.99	9.54	0.00369	1.49	LV	CELLSTATES	vFB2	control_PVneg	8	18
LRRC4C	0.985	0.00221	0.121	0.343	6.35	20.9	4.72e-05	2.66	LV	CELLSTATES	vFB2	control_PVneg	8	18
TSHZ2	0.985	0.00445	1.02	3.15	9.42	17.9	0.000137	2.35	LV	CELLSTATES	vFB2	control_PVneg	8	18
CFAP70	0.984	0.0323	0.023	0.0682	4.23	9.57	0.00364	1.49	LV	CELLSTATES	vFB2	control_PVneg	8	18
MXI1	0.984	0.0086	0.134	0.35	6.47	14.9	0.000411	2.07	LV	CELLSTATES	vFB2	control_PVneg	8	18
OSBPL10	0.98	0.00466	0.252	0.587	7.08	17.6	0.000149	2.33	LV	CELLSTATES	vFB2	control_PVneg	8	18
CADM2	0.977	0.0364	0.0481	0.195	5.15	9.11	0.00445	1.44	LV	CELLSTATES	vFB2	control_PVneg	8	18
DAAM2	0.977	0.0105	0.0758	0.26	5.68	14	0.000576	1.98	LV	CELLSTATES	vFB2	control_PVneg	8	18
MED13L	0.977	9.74e-05	1.07	3	9.35	39.7	1.9e-07	4.01	LV	CELLSTATES	vFB2	control_PVneg	8	18
CEP152	0.976	0.0209	0.0442	0.126	4.88	11.3	0.00175	1.68	LV	CELLSTATES	vFB2	control_PVneg	8	18
GATA6	0.976	0.000433	0.252	0.687	7.29	29.9	2.79e-06	3.36	LV	CELLSTATES	vFB2	control_PVneg	8	18
SPTLC3	0.976	0.00408	0.0523	0.144	5.18	18.2	0.00012	2.39	LV	CELLSTATES	vFB2	control_PVneg	8	18
MTUS1	0.975	0.0118	0.825	2.34	9.02	13.5	0.000701	1.93	LV	CELLSTATES	vFB2	control_PVneg	8	18
SPRED2	0.975	0.000855	0.513	1.5	8.33	25.8	9.71e-06	3.07	LV	CELLSTATES	vFB2	control_PVneg	8	18
ABLIM1	0.971	0.00362	0.447	1.17	8.18	18.7	0.000102	2.44	LV	CELLSTATES	vFB2	control_PVneg	8	18
BBS2	0.965	0.00181	0.0637	0.194	5.46	21.8	3.48e-05	2.74	LV	CELLSTATES	vFB2	control_PVneg	8	18
COL8A1	0.965	0.0022	2.26	6.02	10.4	21	4.64e-05	2.66	LV	CELLSTATES	vFB2	control_PVneg	8	18
NAP1L1	0.962	0.00151	0.266	0.797	7.35	22.7	2.62e-05	2.82	LV	CELLSTATES	vFB2	control_PVneg	8	18
SYTL3	0.961	0.0197	0.03	0.0869	4.53	11.5	0.00161	1.71	LV	CELLSTATES	vFB2	control_PVneg	8	18
CDHR3	0.96	0.00768	0.0592	0.177	5.35	15.4	0.000342	2.11	LV	CELLSTATES	vFB2	control_PVneg	8	18
NPAS3	0.959	0.00396	0.645	1.81	8.68	18.3	0.000115	2.4	LV	CELLSTATES	vFB2	control_PVneg	8	18
AC139887.2	0.957	0.00466	0.152	0.402	6.53	17.6	0.000149	2.33	LV	CELLSTATES	vFB2	control_PVneg	8	18
PPP5D1	0.957	0.00631	0.038	0.109	4.78	16.2	0.000252	2.2	LV	CELLSTATES	vFB2	control_PVneg	8	18
AC008050.1	0.956	0.0235	0.0613	0.149	5.32	10.8	0.00214	1.63	LV	CELLSTATES	vFB2	control_PVneg	8	18
PCMTD2	0.955	0.00103	0.0946	0.261	5.97	24.7	1.37e-05	2.99	LV	CELLSTATES	vFB2	control_PVneg	8	18
RPS6KA5	0.955	0.00545	0.0613	0.187	5.47	16.9	0.000196	2.26	LV	CELLSTATES	vFB2	control_PVneg	8	18
ATP10A	0.953	0.0112	0.239	0.574	7.05	13.7	0.000646	1.95	LV	CELLSTATES	vFB2	control_PVneg	8	18
ZNF793	0.952	0.0315	0.0288	0.0722	4.45	9.67	0.00347	1.5	LV	CELLSTATES	vFB2	control_PVneg	8	18
GPS1	0.95	0.0435	0.0209	0.0593	3.9	8.46	0.00596	1.36	LV	CELLSTATES	vFB2	control_PVneg	8	18
ABCC9	0.947	0.0151	0.0909	0.246	5.93	12.6	0.00101	1.82	LV	CELLSTATES	vFB2	control_PVneg	8	18
PLXNA2	0.947	0.0323	0.192	0.493	6.84	9.57	0.00363	1.49	LV	CELLSTATES	vFB2	control_PVneg	8	18
TANC2	0.947	0.00651	0.529	1.3	8.17	16	0.000269	2.19	LV	CELLSTATES	vFB2	control_PVneg	8	18
TDRD10	0.947	0.0211	0.0357	0.0966	4.67	11.2	0.00179	1.68	LV	CELLSTATES	vFB2	control_PVneg	8	18
AC107204.1	0.944	0.00994	0.0405	0.0991	4.77	14.3	0.000519	2	LV	CELLSTATES	vFB2	control_PVneg	8	18
CCDC7	0.944	0.00109	0.231	0.602	7.1	24.3	1.52e-05	2.96	LV	CELLSTATES	vFB2	control_PVneg	8	18
AC107884.1	0.943	0.0248	0.0181	0.053	3.96	10.6	0.00236	1.61	LV	CELLSTATES	vFB2	control_PVneg	8	18
VLDLR-AS1	0.943	0.0257	0.0562	0.148	5.28	10.4	0.00251	1.59	LV	CELLSTATES	vFB2	control_PVneg	8	18
AC007388.1	0.942	0.00257	0.231	0.639	7.22	20.1	6.16e-05	2.59	LV	CELLSTATES	vFB2	control_PVneg	8	18
GAS2	0.942	0.0381	0.0447	0.0944	4.88	8.91	0.00487	1.42	LV	CELLSTATES	vFB2	control_PVneg	8	18
EPB41L1	0.941	0.029	0.0306	0.0843	4.45	9.94	0.00309	1.54	LV	CELLSTATES	vFB2	control_PVneg	8	18
FOXP1	0.938	0.00192	1.14	2.96	9.36	21.5	3.8e-05	2.72	LV	CELLSTATES	vFB2	control_PVneg	8	18
MX2	0.938	0.0457	0.0717	0.208	5.63	8.3	0.00641	1.34	LV	CELLSTATES	vFB2	control_PVneg	8	18
RAP1GAP2	0.938	0.016	0.0468	0.132	5.08	12.4	0.00111	1.8	LV	CELLSTATES	vFB2	control_PVneg	8	18
KLHL29	0.937	0.018	0.39	1.03	7.94	11.9	0.00136	1.75	LV	CELLSTATES	vFB2	control_PVneg	8	18
ZNF630	0.936	0.00958	0.0414	0.118	4.9	14.4	0.000494	2.02	LV	CELLSTATES	vFB2	control_PVneg	8	18
KCNT2	0.935	0.00115	0.461	1.29	8.22	24.1	1.66e-05	2.94	LV	CELLSTATES	vFB2	control_PVneg	8	18
AKT3	0.932	0.00215	1.35	3.78	9.77	21.1	4.47e-05	2.67	LV	CELLSTATES	vFB2	control_PVneg	8	18
TSKS	0.932	0.0144	0.0275	0.0692	4.34	12.8	0.000949	1.84	LV	CELLSTATES	vFB2	control_PVneg	8	18
DTWD2	0.931	0.0224	0.0296	0.0824	4.41	11	0.00198	1.65	LV	CELLSTATES	vFB2	control_PVneg	8	18
TNS3	0.931	0.011	0.243	0.616	7.16	13.8	0.000622	1.96	LV	CELLSTATES	vFB2	control_PVneg	8	18
ANKS1A	0.928	0.000919	0.237	0.642	7.18	25.3	1.12e-05	3.04	LV	CELLSTATES	vFB2	control_PVneg	8	18
LINC01266	0.928	0.0258	0.0318	0.0957	4.62	10.4	0.00254	1.59	LV	CELLSTATES	vFB2	control_PVneg	8	18
PIWIL4	0.928	0.00963	0.0688	0.174	5.5	14.4	0.000499	2.02	LV	CELLSTATES	vFB2	control_PVneg	8	18
AP006621.3	0.927	0.0269	0.0414	0.106	4.89	10.2	0.00273	1.57	LV	CELLSTATES	vFB2	control_PVneg	8	18
C5	0.927	0.0251	0.0334	0.0893	4.62	10.5	0.00241	1.6	LV	CELLSTATES	vFB2	control_PVneg	8	18
CASTOR2	0.927	0.0255	0.0522	0.152	5.15	10.5	0.00247	1.59	LV	CELLSTATES	vFB2	control_PVneg	8	18
SCN7A	0.927	0.0282	2.76	7.63	10.8	10	0.00295	1.55	LV	CELLSTATES	vFB2	control_PVneg	8	18
ARHGAP18	0.924	0.0183	0.133	0.337	6.31	11.8	0.00141	1.74	LV	CELLSTATES	vFB2	control_PVneg	8	18
ENTPD3-AS1	0.924	0.032	0.0517	0.141	5.22	9.61	0.00357	1.49	LV	CELLSTATES	vFB2	control_PVneg	8	18
SPEF2	0.924	0.00578	0.0518	0.142	5.07	16.6	0.000216	2.24	LV	CELLSTATES	vFB2	control_PVneg	8	18
SLC4A4	0.923	0.049	0.0614	0.162	5.26	8.06	0.00713	1.31	LV	CELLSTATES	vFB2	control_PVneg	8	18
TAPT1	0.923	0.000771	0.0835	0.225	5.7	26.3	8.14e-06	3.11	LV	CELLSTATES	vFB2	control_PVneg	8	18
CD109	0.922	0.0223	0.049	0.127	5	11	0.00197	1.65	LV	CELLSTATES	vFB2	control_PVneg	8	18
CEP126	0.922	0.00221	0.266	0.702	7.38	20.9	4.68e-05	2.66	LV	CELLSTATES	vFB2	control_PVneg	8	18
TP53INP1	0.922	0.0352	0.0242	0.0597	4.17	9.23	0.00422	1.45	LV	CELLSTATES	vFB2	control_PVneg	8	18
IQGAP2	0.92	0.00229	0.171	0.453	6.76	20.7	5.09e-05	2.64	LV	CELLSTATES	vFB2	control_PVneg	8	18
PCOLCE2	0.919	0.00885	0.459	1.19	8.12	14.8	0.000436	2.05	LV	CELLSTATES	vFB2	control_PVneg	8	18
AGAP9	0.918	0.0255	0.0427	0.119	4.85	10.5	0.00246	1.59	LV	CELLSTATES	vFB2	control_PVneg	8	18
KIAA1109	0.918	0.000215	0.284	0.773	7.42	34.1	8.53e-07	3.67	LV	CELLSTATES	vFB2	control_PVneg	8	18
LIMCH1	0.918	0.0047	0.484	1.35	8.3	17.6	0.000152	2.33	LV	CELLSTATES	vFB2	control_PVneg	8	18
PTPN3	0.917	0.0084	0.0364	0.0943	4.65	15	0.000397	2.08	LV	CELLSTATES	vFB2	control_PVneg	8	18
MALRD1	0.916	0.0122	0.122	0.343	6.38	13.4	0.000742	1.91	LV	CELLSTATES	vFB2	control_PVneg	8	18
GPCPD1	0.914	0.00134	0.134	0.336	6.36	23.2	2.19e-05	2.87	LV	CELLSTATES	vFB2	control_PVneg	8	18
CSGALNACT1	0.913	0.0122	0.243	0.687	7.29	13.4	0.000744	1.91	LV	CELLSTATES	vFB2	control_PVneg	8	18
STYXL1	0.911	0.018	0.0458	0.112	4.88	11.9	0.00137	1.74	LV	CELLSTATES	vFB2	control_PVneg	8	18
BCL2	0.91	0.0144	0.311	0.938	7.72	12.8	0.000944	1.84	LV	CELLSTATES	vFB2	control_PVneg	8	18
CDH13	0.91	0.0479	0.152	0.401	6.73	8.15	0.00685	1.32	LV	CELLSTATES	vFB2	control_PVneg	8	18
ARHGAP26	0.908	0.0222	0.367	0.984	7.86	11	0.00196	1.65	LV	CELLSTATES	vFB2	control_PVneg	8	18
GHR	0.908	0.0047	0.319	0.873	7.68	17.6	0.000152	2.33	LV	CELLSTATES	vFB2	control_PVneg	8	18
NFASC	0.907	0.0211	0.0602	0.175	5.31	11.2	0.0018	1.67	LV	CELLSTATES	vFB2	control_PVneg	8	18
SYNE1	0.906	0.00082	0.505	1.33	8.2	26	9.08e-06	3.09	LV	CELLSTATES	vFB2	control_PVneg	8	18
TMEM56-RWDD3	0.903	0.029	0.0309	0.0738	4.44	9.93	0.00311	1.54	LV	CELLSTATES	vFB2	control_PVneg	8	18
SEMA5A	0.901	0.0195	0.0712	0.201	5.55	11.5	0.00157	1.71	LV	CELLSTATES	vFB2	control_PVneg	8	18
HACE1	0.9	0.000415	0.0821	0.227	5.74	30.1	2.64e-06	3.38	LV	CELLSTATES	vFB2	control_PVneg	8	18
ABCC5	0.899	0.00049	0.119	0.319	6.19	29	3.58e-06	3.31	LV	CELLSTATES	vFB2	control_PVneg	8	18
PRRT3-AS1	0.899	0.0203	0.0267	0.0699	4.39	11.4	0.00168	1.69	LV	CELLSTATES	vFB2	control_PVneg	8	18
TRIM25	0.899	0.022	0.0296	0.0834	4.37	11.1	0.00192	1.66	LV	CELLSTATES	vFB2	control_PVneg	8	18
ZNF235	0.898	0.00267	0.111	0.293	6.16	20	6.48e-05	2.57	LV	CELLSTATES	vFB2	control_PVneg	8	18
INPP4A	0.896	0.00413	0.208	0.556	6.99	18.2	0.000122	2.38	LV	CELLSTATES	vFB2	control_PVneg	8	18
SLC12A6	0.896	0.00245	0.0741	0.201	5.59	20.3	5.75e-05	2.61	LV	CELLSTATES	vFB2	control_PVneg	8	18
NINJ2	0.895	0.0133	0.106	0.246	5.95	13.1	0.000846	1.88	LV	CELLSTATES	vFB2	control_PVneg	8	18
ABCA3	0.892	0.0263	0.0344	0.0922	4.66	10.3	0.00263	1.58	LV	CELLSTATES	vFB2	control_PVneg	8	18
TBX15	0.891	0.0426	0.0482	0.127	5.02	8.53	0.00577	1.37	LV	CELLSTATES	vFB2	control_PVneg	8	18
PREX2	0.887	0.00386	0.366	0.989	7.81	18.4	0.000112	2.41	LV	CELLSTATES	vFB2	control_PVneg	8	18
IPO11	0.886	0.00797	0.0661	0.168	5.36	15.2	0.000367	2.1	LV	CELLSTATES	vFB2	control_PVneg	8	18
ARMC2	0.884	0.00289	0.079	0.217	5.75	19.6	7.28e-05	2.54	LV	CELLSTATES	vFB2	control_PVneg	8	18
LINC00894	0.884	0.00148	0.148	0.378	6.54	22.8	2.54e-05	2.83	LV	CELLSTATES	vFB2	control_PVneg	8	18
CSNK1G1	0.883	0.0445	0.0181	0.0517	3.9	8.39	0.00615	1.35	LV	CELLSTATES	vFB2	control_PVneg	8	18
FIGN	0.878	0.00568	0.209	0.561	7.03	16.7	0.000208	2.25	LV	CELLSTATES	vFB2	control_PVneg	8	18
GKAP1	0.877	0.0255	0.0329	0.0882	4.58	10.5	0.00249	1.59	LV	CELLSTATES	vFB2	control_PVneg	8	18
RNF213	0.875	0.00282	0.287	0.754	7.44	19.8	6.98e-05	2.55	LV	CELLSTATES	vFB2	control_PVneg	8	18
MTURN	0.874	0.0462	0.0408	0.101	4.87	8.26	0.00651	1.34	LV	CELLSTATES	vFB2	control_PVneg	8	18
PIK3CA	0.873	0.000932	0.256	0.676	7.3	25.2	1.15e-05	3.03	LV	CELLSTATES	vFB2	control_PVneg	8	18
ZNF385D	0.873	0.00417	0.452	1.22	8.04	18.1	0.000124	2.38	LV	CELLSTATES	vFB2	control_PVneg	8	18
FAXDC2	0.872	0.00998	0.154	0.406	6.67	14.3	0.000526	2	LV	CELLSTATES	vFB2	control_PVneg	8	18
SPESP1	0.872	0.0258	0.028	0.067	4.3	10.4	0.00255	1.59	LV	CELLSTATES	vFB2	control_PVneg	8	18
CCDC102B	0.871	0.0263	0.276	0.745	7.38	10.3	0.00263	1.58	LV	CELLSTATES	vFB2	control_PVneg	8	18
ULK2	0.871	0.0047	0.101	0.263	5.96	17.6	0.000153	2.33	LV	CELLSTATES	vFB2	control_PVneg	8	18
SLX4IP	0.869	0.00296	0.0904	0.233	5.83	19.5	7.69e-05	2.53	LV	CELLSTATES	vFB2	control_PVneg	8	18
ARHGEF6	0.868	0.0139	0.102	0.239	5.97	12.9	0.000899	1.86	LV	CELLSTATES	vFB2	control_PVneg	8	18
KLHDC4	0.868	0.0197	0.0591	0.168	5.23	11.5	0.0016	1.71	LV	CELLSTATES	vFB2	control_PVneg	8	18
PLEKHM3	0.868	0.00125	0.114	0.305	6.16	23.5	2e-05	2.9	LV	CELLSTATES	vFB2	control_PVneg	8	18
PAM	0.866	0.000746	0.555	1.47	8.44	26.6	7.44e-06	3.13	LV	CELLSTATES	vFB2	control_PVneg	8	18
EHBP1L1	0.864	0.0124	0.0574	0.155	5.19	13.3	0.000767	1.91	LV	CELLSTATES	vFB2	control_PVneg	8	18
GSDME	0.864	0.0386	0.0328	0.105	4.53	8.85	0.005	1.41	LV	CELLSTATES	vFB2	control_PVneg	8	18
ZNF618	0.864	0.00776	0.143	0.361	6.43	15.3	0.000348	2.11	LV	CELLSTATES	vFB2	control_PVneg	8	18
MYO1D	0.863	0.00915	0.711	1.73	8.7	14.6	0.000461	2.04	LV	CELLSTATES	vFB2	control_PVneg	8	18
GLI3	0.862	0.000908	0.273	0.671	7.3	25.4	1.08e-05	3.04	LV	CELLSTATES	vFB2	control_PVneg	8	18
SERTAD2	0.862	0.00922	0.0752	0.192	5.65	14.6	0.00047	2.04	LV	CELLSTATES	vFB2	control_PVneg	8	18
ABAT	0.86	0.0394	0.0258	0.0712	4.3	8.78	0.00515	1.4	LV	CELLSTATES	vFB2	control_PVneg	8	18
HMCN1	0.86	0.0212	0.366	1.01	7.69	11.2	0.00182	1.67	LV	CELLSTATES	vFB2	control_PVneg	8	18
PRKX	0.859	0.0127	0.118	0.293	6.19	13.2	0.000796	1.9	LV	CELLSTATES	vFB2	control_PVneg	8	18
ZNF540	0.859	0.0245	0.0459	0.127	5.06	10.6	0.00232	1.61	LV	CELLSTATES	vFB2	control_PVneg	8	18
GPI	0.858	0.00925	0.125	0.325	6.39	14.5	0.000472	2.03	LV	CELLSTATES	vFB2	control_PVneg	8	18
ZBTB4	0.858	0.00445	0.0712	0.184	5.5	17.9	0.000137	2.35	LV	CELLSTATES	vFB2	control_PVneg	8	18
KLHL3	0.857	0.0323	0.0384	0.0936	4.74	9.58	0.00362	1.49	LV	CELLSTATES	vFB2	control_PVneg	8	18
MARVELD1	0.857	0.0327	0.0349	0.0908	4.64	9.53	0.00371	1.49	LV	CELLSTATES	vFB2	control_PVneg	8	18
COBLL1	0.854	0.00478	0.214	0.527	6.99	17.5	0.000157	2.32	LV	CELLSTATES	vFB2	control_PVneg	8	18
DENND1A	0.854	0.000754	0.452	1.17	8.1	26.5	7.74e-06	3.12	LV	CELLSTATES	vFB2	control_PVneg	8	18
HPS3	0.854	0.0197	0.0978	0.249	5.97	11.5	0.0016	1.71	LV	CELLSTATES	vFB2	control_PVneg	8	18
LCAT	0.854	0.00991	0.0489	0.131	5.01	14.3	0.000517	2	LV	CELLSTATES	vFB2	control_PVneg	8	18
ZNF608	0.854	0.0194	0.104	0.276	6.15	11.6	0.00155	1.71	LV	CELLSTATES	vFB2	control_PVneg	8	18
PCNX2	0.853	0.00746	0.129	0.317	6.24	15.6	0.000322	2.13	LV	CELLSTATES	vFB2	control_PVneg	8	18
JAM2	0.852	0.0211	0.0825	0.216	5.78	11.2	0.00179	1.68	LV	CELLSTATES	vFB2	control_PVneg	8	18
PDZD2	0.851	0.00161	0.847	2.25	8.98	22.3	2.96e-05	2.79	LV	CELLSTATES	vFB2	control_PVneg	8	18
KLC1	0.849	0.000409	0.203	0.515	6.86	30.2	2.54e-06	3.39	LV	CELLSTATES	vFB2	control_PVneg	8	18
SLC9A9	0.848	0.0245	0.507	1.34	8.34	10.6	0.00232	1.61	LV	CELLSTATES	vFB2	control_PVneg	8	18
INTS3	0.847	0.0158	0.0652	0.17	5.39	12.4	0.00109	1.8	LV	CELLSTATES	vFB2	control_PVneg	8	18
DMTF1	0.846	0.00356	0.232	0.555	7.02	18.8	9.9e-05	2.45	LV	CELLSTATES	vFB2	control_PVneg	8	18
PPFIBP2	0.846	0.0141	0.0303	0.0809	4.54	12.9	0.000919	1.85	LV	CELLSTATES	vFB2	control_PVneg	8	18
PRKAR1B	0.846	0.0165	0.0323	0.0877	4.56	12.2	0.00118	1.78	LV	CELLSTATES	vFB2	control_PVneg	8	18
TM7SF3	0.846	0.00067	0.114	0.283	6.16	27.3	5.96e-06	3.17	LV	CELLSTATES	vFB2	control_PVneg	8	18
DOK6	0.845	0.0022	0.247	0.598	7.14	21	4.61e-05	2.66	LV	CELLSTATES	vFB2	control_PVneg	8	18
ENOX1	0.843	0.00698	0.139	0.38	6.43	15.8	0.000291	2.16	LV	CELLSTATES	vFB2	control_PVneg	8	18
RFTN2	0.843	0.0214	0.353	0.861	7.7	11.2	0.00184	1.67	LV	CELLSTATES	vFB2	control_PVneg	8	18
CBX7	0.842	0.0115	0.0567	0.158	5.28	13.7	0.000668	1.94	LV	CELLSTATES	vFB2	control_PVneg	8	18
PRKCE	0.842	0.000941	0.457	1.18	8.07	25.1	1.18e-05	3.03	LV	CELLSTATES	vFB2	control_PVneg	8	18
AC092683.1	0.84	0.0155	0.142	0.355	6.36	12.5	0.00106	1.81	LV	CELLSTATES	vFB2	control_PVneg	8	18
LRRC37B	0.839	0.00195	0.0712	0.181	5.51	21.5	3.89e-05	2.71	LV	CELLSTATES	vFB2	control_PVneg	8	18
AC009061.2	0.838	0.0255	0.042	0.109	4.92	10.5	0.00247	1.59	LV	CELLSTATES	vFB2	control_PVneg	8	18
IGF1R	0.837	0.00296	0.652	1.68	8.58	19.5	7.65e-05	2.53	LV	CELLSTATES	vFB2	control_PVneg	8	18
RXRA	0.837	0.0334	0.0264	0.0668	4.26	9.45	0.00383	1.48	LV	CELLSTATES	vFB2	control_PVneg	8	18
NPIPA1	0.834	0.00781	0.0705	0.179	5.51	15.3	0.000353	2.11	LV	CELLSTATES	vFB2	control_PVneg	8	18
AL359915.2	0.833	0.00444	0.207	0.517	7.01	17.9	0.000135	2.35	LV	CELLSTATES	vFB2	control_PVneg	8	18
WDR48	0.832	0.00911	0.0713	0.175	5.51	14.6	0.000454	2.04	LV	CELLSTATES	vFB2	control_PVneg	8	18
AFF1	0.831	0.00121	0.656	1.8	8.66	23.7	1.86e-05	2.92	LV	CELLSTATES	vFB2	control_PVneg	8	18
FAM111A	0.83	0.0115	0.0571	0.134	5.17	13.7	0.000666	1.94	LV	CELLSTATES	vFB2	control_PVneg	8	18
KAT6B	0.829	0.00117	0.323	0.848	7.64	23.9	1.74e-05	2.93	LV	CELLSTATES	vFB2	control_PVneg	8	18
UNKL	0.828	0.00765	0.0622	0.172	5.4	15.4	0.00034	2.12	LV	CELLSTATES	vFB2	control_PVneg	8	18
CCDC125	0.826	0.00525	0.065	0.165	5.37	17	0.000185	2.28	LV	CELLSTATES	vFB2	control_PVneg	8	18
KIAA1614	0.826	0.0245	0.0268	0.0748	4.3	10.6	0.00231	1.61	LV	CELLSTATES	vFB2	control_PVneg	8	18
LINC00882	0.825	0.0115	0.279	0.702	7.39	13.7	0.000666	1.94	LV	CELLSTATES	vFB2	control_PVneg	8	18
PRMT7	0.825	0.00998	0.0512	0.139	5.06	14.3	0.000527	2	LV	CELLSTATES	vFB2	control_PVneg	8	18
SHC2	0.824	0.049	0.0396	0.108	4.67	8.06	0.00712	1.31	LV	CELLSTATES	vFB2	control_PVneg	8	18
USP40	0.824	0.0111	0.152	0.395	6.59	13.8	0.000629	1.95	LV	CELLSTATES	vFB2	control_PVneg	8	18
BNIP3L	0.823	0.00999	0.537	1.38	8.43	14.3	0.000528	2	LV	CELLSTATES	vFB2	control_PVneg	8	18
DYRK2	0.82	0.0281	0.0701	0.158	5.38	10.1	0.00293	1.55	LV	CELLSTATES	vFB2	control_PVneg	8	18
EDIL3	0.82	0.0219	0.393	0.952	7.79	11.1	0.00191	1.66	LV	CELLSTATES	vFB2	control_PVneg	8	18
HMGN5	0.82	0.0341	0.0519	0.122	5.1	9.35	0.00401	1.47	LV	CELLSTATES	vFB2	control_PVneg	8	18
UBAP1L	0.818	0.027	0.0401	0.101	4.78	10.2	0.00275	1.57	LV	CELLSTATES	vFB2	control_PVneg	8	18
AC005154.6	0.817	0.00364	0.0876	0.231	5.88	18.7	0.000103	2.44	LV	CELLSTATES	vFB2	control_PVneg	8	18
CRELD1	0.817	0.0481	0.0281	0.0706	4.34	8.13	0.00691	1.32	LV	CELLSTATES	vFB2	control_PVneg	8	18
ZNF532	0.817	0.0054	0.251	0.636	7.19	16.9	0.000192	2.27	LV	CELLSTATES	vFB2	control_PVneg	8	18
IPP	0.816	0.00576	0.06	0.155	5.27	16.7	0.000212	2.24	LV	CELLSTATES	vFB2	control_PVneg	8	18
PARD3B	0.816	0.00245	0.633	1.61	8.58	20.3	5.78e-05	2.61	LV	CELLSTATES	vFB2	control_PVneg	8	18
LINC02241	0.815	0.0225	0.0489	0.13	5.04	11	0.002	1.65	LV	CELLSTATES	vFB2	control_PVneg	8	18
PDE4D	0.814	0.0157	0.938	2.52	9.14	12.5	0.00108	1.8	LV	CELLSTATES	vFB2	control_PVneg	8	18
PDGFD	0.814	0.00865	1.41	3.88	9.78	14.9	0.000415	2.06	LV	CELLSTATES	vFB2	control_PVneg	8	18
RBCK1	0.814	0.02	0.0519	0.139	5.08	11.4	0.00164	1.7	LV	CELLSTATES	vFB2	control_PVneg	8	18
CPEB3	0.813	0.0011	0.174	0.426	6.7	24.3	1.54e-05	2.96	LV	CELLSTATES	vFB2	control_PVneg	8	18
ZNF462	0.811	0.0047	0.109	0.275	6.12	17.6	0.000151	2.33	LV	CELLSTATES	vFB2	control_PVneg	8	18
KDM3A	0.81	0.011	0.0863	0.22	5.77	13.8	0.000621	1.96	LV	CELLSTATES	vFB2	control_PVneg	8	18
CUL4B	0.809	0.0385	0.118	0.279	6.17	8.86	0.00496	1.41	LV	CELLSTATES	vFB2	control_PVneg	8	18
ZNF528	0.809	0.0378	0.0316	0.0792	4.41	8.93	0.00481	1.42	LV	CELLSTATES	vFB2	control_PVneg	8	18
CELF2	0.808	0.00651	1.53	3.97	9.9	16	0.000267	2.19	LV	CELLSTATES	vFB2	control_PVneg	8	18
MAPK10	0.808	0.00599	0.804	1.99	8.88	16.5	0.000228	2.22	LV	CELLSTATES	vFB2	control_PVneg	8	18
RIN2	0.807	0.0189	0.322	0.834	7.73	11.7	0.00149	1.72	LV	CELLSTATES	vFB2	control_PVneg	8	18
ANKRD36C	0.804	0.00239	0.163	0.386	6.57	20.5	5.49e-05	2.62	LV	CELLSTATES	vFB2	control_PVneg	8	18
CLIC2	0.804	0.024	0.0328	0.0858	4.58	10.7	0.00222	1.62	LV	CELLSTATES	vFB2	control_PVneg	8	18
PTEN	0.803	0.0322	0.708	2.04	8.7	9.6	0.00359	1.49	LV	CELLSTATES	vFB2	control_PVneg	8	18
ROR1	0.803	0.0168	0.459	1.05	7.87	12.1	0.00124	1.77	LV	CELLSTATES	vFB2	control_PVneg	8	18
SLC41A2	0.802	0.0162	0.132	0.318	6.23	12.3	0.00115	1.79	LV	CELLSTATES	vFB2	control_PVneg	8	18
KCTD3	0.801	0.0108	0.139	0.393	6.46	13.9	0.000603	1.97	LV	CELLSTATES	vFB2	control_PVneg	8	18
MITF	0.801	0.00648	0.152	0.357	6.57	16.1	0.000263	2.19	LV	CELLSTATES	vFB2	control_PVneg	8	18
CATSPERG	0.8	0.0465	0.0292	0.0795	4.55	8.24	0.00658	1.33	LV	CELLSTATES	vFB2	control_PVneg	8	18
HEMK1	0.8	0.0365	0.0295	0.0786	4.4	9.08	0.00452	1.44	LV	CELLSTATES	vFB2	control_PVneg	8	18
KLHL13	0.8	0.00687	0.214	0.57	7.01	15.9	0.000286	2.16	LV	CELLSTATES	vFB2	control_PVneg	8	18
FMO4	0.799	0.0243	0.0441	0.114	4.94	10.7	0.00227	1.62	LV	CELLSTATES	vFB2	control_PVneg	8	18
KIAA1324L	0.799	0.00794	0.0979	0.239	5.95	15.2	0.000364	2.1	LV	CELLSTATES	vFB2	control_PVneg	8	18
FUT8	0.798	0.00558	0.286	0.696	7.36	16.8	0.000204	2.25	LV	CELLSTATES	vFB2	control_PVneg	8	18
CCDC171	0.796	0.00762	0.174	0.425	6.71	15.4	0.000335	2.12	LV	CELLSTATES	vFB2	control_PVneg	8	18
FMNL3	0.796	0.00975	0.295	0.72	7.35	14.4	0.000505	2.01	LV	CELLSTATES	vFB2	control_PVneg	8	18
MVB12B	0.796	0.0211	0.0561	0.141	5.13	11.2	0.00179	1.68	LV	CELLSTATES	vFB2	control_PVneg	8	18
NMNAT3	0.796	0.0403	0.0563	0.147	5.28	8.69	0.00536	1.39	LV	CELLSTATES	vFB2	control_PVneg	8	18
PTPN9	0.796	0.00716	0.32	0.822	7.5	15.7	0.000301	2.15	LV	CELLSTATES	vFB2	control_PVneg	8	18
TXNRD3	0.795	0.0338	0.0339	0.0854	4.52	9.39	0.00393	1.47	LV	CELLSTATES	vFB2	control_PVneg	8	18
ZC3H12B	0.794	0.00521	0.104	0.241	6.02	17.1	0.000181	2.28	LV	CELLSTATES	vFB2	control_PVneg	8	18
AUH	0.793	0.00292	0.187	0.478	6.84	19.6	7.42e-05	2.54	LV	CELLSTATES	vFB2	control_PVneg	8	18
FGFR1OP2	0.793	0.00196	0.198	0.491	6.87	21.4	3.93e-05	2.71	LV	CELLSTATES	vFB2	control_PVneg	8	18
MGMT	0.793	0.00529	0.151	0.383	6.49	17	0.000187	2.28	LV	CELLSTATES	vFB2	control_PVneg	8	18
SH3RF3	0.792	0.0244	0.113	0.274	6.12	10.6	0.00229	1.61	LV	CELLSTATES	vFB2	control_PVneg	8	18
ZNF577	0.792	0.0287	0.0556	0.132	5.18	9.98	0.00304	1.54	LV	CELLSTATES	vFB2	control_PVneg	8	18
ZNF135	0.791	0.0313	0.0471	0.116	4.96	9.7	0.00344	1.5	LV	CELLSTATES	vFB2	control_PVneg	8	18
PLAGL1	0.79	0.00498	0.736	1.77	8.67	17.3	0.000168	2.3	LV	CELLSTATES	vFB2	control_PVneg	8	18
ZNF737	0.79	0.0301	0.0419	0.107	4.78	9.82	0.00327	1.52	LV	CELLSTATES	vFB2	control_PVneg	8	18
CUBN	0.788	0.0199	0.0426	0.112	4.88	11.5	0.00163	1.7	LV	CELLSTATES	vFB2	control_PVneg	8	18
AP000787.1	0.787	0.0413	0.111	0.243	6.02	8.61	0.00555	1.38	LV	CELLSTATES	vFB2	control_PVneg	8	18
DST	0.787	0.000919	1.34	3.37	9.61	25.3	1.12e-05	3.04	LV	CELLSTATES	vFB2	control_PVneg	8	18
AL139353.1	0.786	0.0361	0.0349	0.0807	4.59	9.15	0.00437	1.44	LV	CELLSTATES	vFB2	control_PVneg	8	18
HSD17B11	0.786	0.00623	0.112	0.274	6.18	16.2	0.000248	2.21	LV	CELLSTATES	vFB2	control_PVneg	8	18
ARL6	0.784	0.0244	0.0389	0.104	4.73	10.6	0.00229	1.61	LV	CELLSTATES	vFB2	control_PVneg	8	18
STIM1	0.784	0.000461	0.208	0.536	6.96	29.3	3.34e-06	3.34	LV	CELLSTATES	vFB2	control_PVneg	8	18
CASTOR3	0.783	0.00648	0.0901	0.216	5.79	16.1	0.000264	2.19	LV	CELLSTATES	vFB2	control_PVneg	8	18
EEF2K	0.782	0.0398	0.149	0.378	6.47	8.74	0.00524	1.4	LV	CELLSTATES	vFB2	control_PVneg	8	18
MTMR12	0.782	0.00765	0.0826	0.203	5.64	15.4	0.00034	2.12	LV	CELLSTATES	vFB2	control_PVneg	8	18
RFX3	0.782	0.000454	0.273	0.678	7.35	29.4	3.25e-06	3.34	LV	CELLSTATES	vFB2	control_PVneg	8	18
AL357153.2	0.781	0.0161	0.0585	0.143	5.29	12.4	0.00112	1.79	LV	CELLSTATES	vFB2	control_PVneg	8	18
LINC00662	0.781	0.00478	0.11	0.257	6.05	17.5	0.000157	2.32	LV	CELLSTATES	vFB2	control_PVneg	8	18
FBXL20	0.779	0.00939	0.305	0.761	7.56	14.5	0.00048	2.03	LV	CELLSTATES	vFB2	control_PVneg	8	18
ITPR3	0.779	0.0438	0.0842	0.222	5.73	8.44	0.00601	1.36	LV	CELLSTATES	vFB2	control_PVneg	8	18
AP002495.2	0.777	0.0101	0.0689	0.162	5.43	14.2	0.000535	2	LV	CELLSTATES	vFB2	control_PVneg	8	18
RUNX1T1	0.777	0.00788	0.53	1.3	8.33	15.3	0.000357	2.1	LV	CELLSTATES	vFB2	control_PVneg	8	18
AL139383.1	0.776	0.0123	0.175	0.434	6.7	13.4	0.000753	1.91	LV	CELLSTATES	vFB2	control_PVneg	8	18
SLC44A1	0.775	0.0123	0.276	0.681	7.37	13.3	0.000756	1.91	LV	CELLSTATES	vFB2	control_PVneg	8	18
EDA	0.774	0.042	0.291	0.74	7.47	8.57	0.00566	1.38	LV	CELLSTATES	vFB2	control_PVneg	8	18
DIP2C	0.773	0.00394	0.262	0.63	7.23	18.4	0.000114	2.4	LV	CELLSTATES	vFB2	control_PVneg	8	18
LPXN	0.773	0.0348	0.048	0.114	4.97	9.27	0.00414	1.46	LV	CELLSTATES	vFB2	control_PVneg	8	18
PHIP	0.773	0.000679	0.327	0.817	7.63	27	6.56e-06	3.17	LV	CELLSTATES	vFB2	control_PVneg	8	18
PLEKHA5	0.773	0.00293	1.52	3.95	9.83	19.6	7.5e-05	2.53	LV	CELLSTATES	vFB2	control_PVneg	8	18
CAPS2	0.772	0.0185	0.139	0.347	6.46	11.7	0.00144	1.73	LV	CELLSTATES	vFB2	control_PVneg	8	18
EIF2AK2	0.772	0.0216	0.169	0.404	6.64	11.1	0.00187	1.67	LV	CELLSTATES	vFB2	control_PVneg	8	18
AGAP1	0.771	0.00239	0.881	2.11	8.97	20.5	5.48e-05	2.62	LV	CELLSTATES	vFB2	control_PVneg	8	18
ETV1	0.771	0.0273	0.101	0.259	6.05	10.2	0.0028	1.56	LV	CELLSTATES	vFB2	control_PVneg	8	18
SIPA1L1	0.771	0.0023	0.161	0.383	6.56	20.7	5.14e-05	2.64	LV	CELLSTATES	vFB2	control_PVneg	8	18
DOCK1	0.77	0.00123	0.811	1.93	8.78	23.6	1.93e-05	2.91	LV	CELLSTATES	vFB2	control_PVneg	8	18
NR2F2-AS1	0.77	0.0191	0.161	0.416	6.63	11.6	0.00151	1.72	LV	CELLSTATES	vFB2	control_PVneg	8	18
ZMIZ1	0.77	0.0169	0.205	0.482	6.93	12.1	0.00125	1.77	LV	CELLSTATES	vFB2	control_PVneg	8	18
ZC4H2	0.768	0.0119	0.114	0.264	6.08	13.5	0.00071	1.92	LV	CELLSTATES	vFB2	control_PVneg	8	18
TFDP2	0.767	0.011	0.217	0.521	7.06	13.9	0.000614	1.96	LV	CELLSTATES	vFB2	control_PVneg	8	18
AC098829.1	0.766	0.0401	0.151	0.354	6.6	8.72	0.00529	1.4	LV	CELLSTATES	vFB2	control_PVneg	8	18
RAPGEF2	0.766	0.00121	0.226	0.548	7.09	23.7	1.84e-05	2.92	LV	CELLSTATES	vFB2	control_PVneg	8	18
GTDC1	0.765	0.00229	0.272	0.681	7.35	20.7	5.07e-05	2.64	LV	CELLSTATES	vFB2	control_PVneg	8	18
MYO15B	0.765	0.0254	0.0794	0.201	5.67	10.5	0.00245	1.6	LV	CELLSTATES	vFB2	control_PVneg	8	18
AC106791.1	0.764	0.0353	0.0486	0.124	5.07	9.22	0.00424	1.45	LV	CELLSTATES	vFB2	control_PVneg	8	18
NLRP1	0.764	0.00591	0.227	0.534	7.04	16.5	0.000223	2.23	LV	CELLSTATES	vFB2	control_PVneg	8	18
C1orf21	0.762	0.0255	0.509	1.25	8.27	10.5	0.00247	1.59	LV	CELLSTATES	vFB2	control_PVneg	8	18
KCNS3	0.761	0.0348	0.167	0.392	6.6	9.27	0.00414	1.46	LV	CELLSTATES	vFB2	control_PVneg	8	18
LMO7	0.761	0.0212	0.127	0.281	6.19	11.2	0.00182	1.67	LV	CELLSTATES	vFB2	control_PVneg	8	18
TGFB2	0.761	0.0243	0.149	0.355	6.45	10.7	0.00227	1.62	LV	CELLSTATES	vFB2	control_PVneg	8	18
AKAP13	0.76	0.00362	1.92	4.7	10.1	18.7	0.000102	2.44	LV	CELLSTATES	vFB2	control_PVneg	8	18
TBL1XR1	0.76	0.0024	0.53	1.24	8.22	20.5	5.51e-05	2.62	LV	CELLSTATES	vFB2	control_PVneg	8	18
DZIP1	0.759	0.00885	0.124	0.3	6.16	14.7	0.000438	2.05	LV	CELLSTATES	vFB2	control_PVneg	8	18
CARMIL1	0.758	0.0101	0.882	2.17	9.03	14.2	0.000538	2	LV	CELLSTATES	vFB2	control_PVneg	8	18
FIG4	0.758	0.0194	0.0607	0.141	5.18	11.6	0.00156	1.71	LV	CELLSTATES	vFB2	control_PVneg	8	18
PRICKLE2	0.758	0.00604	0.492	1.18	8.07	16.4	0.000232	2.22	LV	CELLSTATES	vFB2	control_PVneg	8	18
DOK5	0.755	0.0499	0.167	0.378	6.64	8	0.00734	1.3	LV	CELLSTATES	vFB2	control_PVneg	8	18
WDTC1	0.755	0.00995	0.0776	0.2	5.66	14.3	0.000521	2	LV	CELLSTATES	vFB2	control_PVneg	8	18
ZNF516	0.754	0.00805	0.0979	0.251	5.94	15.2	0.000374	2.09	LV	CELLSTATES	vFB2	control_PVneg	8	18
KIF13A	0.752	0.000582	0.529	1.22	8.22	27.9	5.01e-06	3.23	LV	CELLSTATES	vFB2	control_PVneg	8	18
STAMBPL1	0.752	0.0199	0.166	0.376	6.53	11.4	0.00163	1.7	LV	CELLSTATES	vFB2	control_PVneg	8	18
TBCK	0.752	0.00355	0.257	0.606	7.24	18.8	9.84e-05	2.45	LV	CELLSTATES	vFB2	control_PVneg	8	18
ECHDC2	0.751	0.00918	0.674	1.72	8.73	14.6	0.000465	2.04	LV	CELLSTATES	vFB2	control_PVneg	8	18
PLA2R1	0.751	0.0115	0.18	0.408	6.69	13.6	0.000673	1.94	LV	CELLSTATES	vFB2	control_PVneg	8	18
TXNDC16	0.751	0.029	0.0353	0.0937	4.65	9.94	0.00309	1.54	LV	CELLSTATES	vFB2	control_PVneg	8	18
CCDC146	0.75	0.00285	0.209	0.482	6.91	19.7	7.08e-05	2.55	LV	CELLSTATES	vFB2	control_PVneg	8	18
LMF1	0.75	0.00397	0.0846	0.207	5.72	18.3	0.000116	2.4	LV	CELLSTATES	vFB2	control_PVneg	8	18
CRADD	0.749	0.006	0.329	0.81	7.64	16.4	0.00023	2.22	LV	CELLSTATES	vFB2	control_PVneg	8	18
CRY2	0.749	0.00762	0.0936	0.225	5.82	15.4	0.000336	2.12	LV	CELLSTATES	vFB2	control_PVneg	8	18
TCF4	0.748	0.00878	1.89	4.7	10.1	14.8	0.000428	2.06	LV	CELLSTATES	vFB2	control_PVneg	8	18
PDCD4	0.747	0.018	0.123	0.283	6.15	11.9	0.00138	1.74	LV	CELLSTATES	vFB2	control_PVneg	8	18
CPPED1	0.746	0.0238	0.0886	0.194	5.74	10.7	0.00219	1.62	LV	CELLSTATES	vFB2	control_PVneg	8	18
EZH1	0.745	0.0232	0.145	0.331	6.43	10.9	0.0021	1.63	LV	CELLSTATES	vFB2	control_PVneg	8	18
CREB5	0.742	0.026	0.573	1.5	8.43	10.4	0.00258	1.58	LV	CELLSTATES	vFB2	control_PVneg	8	18
ANTXR1	0.741	0.0108	0.37	0.885	7.69	13.9	0.000603	1.97	LV	CELLSTATES	vFB2	control_PVneg	8	18
EXOC2	0.741	0.00193	0.135	0.334	6.33	21.5	3.84e-05	2.71	LV	CELLSTATES	vFB2	control_PVneg	8	18
ZEB1-AS1	0.741	0.00789	0.204	0.514	6.91	15.3	0.000359	2.1	LV	CELLSTATES	vFB2	control_PVneg	8	18
ARHGAP21	0.74	0.00521	0.766	1.9	8.82	17.1	0.000182	2.28	LV	CELLSTATES	vFB2	control_PVneg	8	18
RAD51B	0.74	0.0101	0.355	0.839	7.7	14.2	0.000538	2	LV	CELLSTATES	vFB2	control_PVneg	8	18
TSNARE1	0.74	0.0482	0.0257	0.0597	4.19	8.12	0.00693	1.32	LV	CELLSTATES	vFB2	control_PVneg	8	18
XPO1	0.74	0.00438	0.189	0.45	6.78	18	0.000132	2.36	LV	CELLSTATES	vFB2	control_PVneg	8	18
CNNM2	0.739	0.00318	0.114	0.27	6.13	19.2	8.39e-05	2.5	LV	CELLSTATES	vFB2	control_PVneg	8	18
CREBRF	0.739	0.0162	0.171	0.378	6.66	12.3	0.00114	1.79	LV	CELLSTATES	vFB2	control_PVneg	8	18
RNF217	0.739	0.00419	0.124	0.285	6.19	18.1	0.000125	2.38	LV	CELLSTATES	vFB2	control_PVneg	8	18
RAB11FIP3	0.738	0.0162	0.129	0.319	6.27	12.3	0.00116	1.79	LV	CELLSTATES	vFB2	control_PVneg	8	18
PLGRKT	0.737	0.0337	0.0412	0.105	4.79	9.41	0.0039	1.47	LV	CELLSTATES	vFB2	control_PVneg	8	18
DDX59	0.736	0.026	0.0648	0.152	5.31	10.4	0.00257	1.59	LV	CELLSTATES	vFB2	control_PVneg	8	18
EBF1	0.736	0.00878	1.97	5.04	10.2	14.8	0.000427	2.06	LV	CELLSTATES	vFB2	control_PVneg	8	18
ZNF521	0.736	0.0108	0.542	1.21	8.24	13.9	0.000603	1.97	LV	CELLSTATES	vFB2	control_PVneg	8	18
BTBD9	0.734	0.00053	0.414	1.01	7.92	28.4	4.35e-06	3.28	LV	CELLSTATES	vFB2	control_PVneg	8	18
MMP24OS	0.733	0.0286	0.118	0.291	6.23	10	0.003	1.54	LV	CELLSTATES	vFB2	control_PVneg	8	18
ZC3HAV1	0.733	0.0312	0.109	0.251	6	9.72	0.00341	1.51	LV	CELLSTATES	vFB2	control_PVneg	8	18
APLF	0.732	0.0194	0.0863	0.211	5.77	11.6	0.00156	1.71	LV	CELLSTATES	vFB2	control_PVneg	8	18
ANKRD10	0.731	0.0183	0.857	1.97	8.87	11.8	0.0014	1.74	LV	CELLSTATES	vFB2	control_PVneg	8	18
AC124312.1	0.73	0.0318	0.107	0.236	6.06	9.64	0.00352	1.5	LV	CELLSTATES	vFB2	control_PVneg	8	18
LRCH1	0.73	0.00237	0.275	0.673	7.37	20.5	5.35e-05	2.63	LV	CELLSTATES	vFB2	control_PVneg	8	18
AL117336.3	0.728	0.025	0.0433	0.104	4.79	10.5	0.0024	1.6	LV	CELLSTATES	vFB2	control_PVneg	8	18
ANTXR2	0.728	0.022	0.287	0.705	7.5	11.1	0.00192	1.66	LV	CELLSTATES	vFB2	control_PVneg	8	18
C9orf3	0.728	0.00376	0.82	1.87	8.8	18.5	0.000108	2.42	LV	CELLSTATES	vFB2	control_PVneg	8	18
SNTB1	0.728	0.0106	0.409	1	7.92	14	0.000583	1.98	LV	CELLSTATES	vFB2	control_PVneg	8	18
FAM20A	0.727	0.0186	0.149	0.362	6.57	11.7	0.00146	1.73	LV	CELLSTATES	vFB2	control_PVneg	8	18
SH3BGRL	0.726	0.00612	0.157	0.36	6.52	16.3	0.000242	2.21	LV	CELLSTATES	vFB2	control_PVneg	8	18
STAT2	0.725	0.0402	0.186	0.407	6.69	8.71	0.00532	1.4	LV	CELLSTATES	vFB2	control_PVneg	8	18
EBF2	0.724	0.0103	1.4	3.39	9.62	14.1	0.000553	1.99	LV	CELLSTATES	vFB2	control_PVneg	8	18
HBP1	0.724	0.0294	0.114	0.26	6.07	9.88	0.00317	1.53	LV	CELLSTATES	vFB2	control_PVneg	8	18
KIDINS220	0.723	0.00223	0.23	0.539	7.1	20.8	4.83e-05	2.65	LV	CELLSTATES	vFB2	control_PVneg	8	18
MPDZ	0.723	0.0125	0.315	0.774	7.55	13.3	0.000775	1.9	LV	CELLSTATES	vFB2	control_PVneg	8	18
TRIO	0.723	0.016	1.03	2.34	9.05	12.4	0.00112	1.79	LV	CELLSTATES	vFB2	control_PVneg	8	18
AF117829.1	0.722	0.0132	0.288	0.667	7.34	13.1	0.000838	1.88	LV	CELLSTATES	vFB2	control_PVneg	8	18
GANC	0.722	0.00885	0.0867	0.201	5.72	14.7	0.000439	2.05	LV	CELLSTATES	vFB2	control_PVneg	8	18
PBX3	0.721	0.0018	0.506	1.17	8.17	21.8	3.43e-05	2.74	LV	CELLSTATES	vFB2	control_PVneg	8	18
ZNF420	0.721	0.00492	0.0859	0.2	5.71	17.3	0.000165	2.31	LV	CELLSTATES	vFB2	control_PVneg	8	18
ST6GAL1	0.72	0.0393	0.063	0.152	5.38	8.79	0.00512	1.41	LV	CELLSTATES	vFB2	control_PVneg	8	18
POC1B-AS1	0.719	0.0437	0.0479	0.113	4.99	8.44	0.006	1.36	LV	CELLSTATES	vFB2	control_PVneg	8	18
MAGI2	0.718	0.0047	0.944	2.16	9.09	17.6	0.000152	2.33	LV	CELLSTATES	vFB2	control_PVneg	8	18
SMARCAL1	0.717	0.0211	0.068	0.154	5.36	11.2	0.00179	1.68	LV	CELLSTATES	vFB2	control_PVneg	8	18
COL4A1	0.716	0.0426	1.12	2.71	9.3	8.52	0.00578	1.37	LV	CELLSTATES	vFB2	control_PVneg	8	18
MAP3K4	0.716	0.0159	0.235	0.522	7	12.4	0.00109	1.8	LV	CELLSTATES	vFB2	control_PVneg	8	18
TENM4	0.716	0.0339	0.646	1.26	8.25	9.37	0.00397	1.47	LV	CELLSTATES	vFB2	control_PVneg	8	18
SCGB2B2	0.715	0.0207	0.102	0.229	5.91	11.3	0.00173	1.68	LV	CELLSTATES	vFB2	control_PVneg	8	18
CBY1	0.714	0.0333	0.0415	0.103	4.7	9.46	0.00381	1.48	LV	CELLSTATES	vFB2	control_PVneg	8	18
STK39	0.713	0.0158	0.207	0.449	6.81	12.4	0.00109	1.8	LV	CELLSTATES	vFB2	control_PVneg	8	18
AC239809.3	0.712	0.0199	0.118	0.278	6.16	11.4	0.00163	1.7	LV	CELLSTATES	vFB2	control_PVneg	8	18
BICC1	0.712	0.0209	2.82	6.71	10.7	11.3	0.00175	1.68	LV	CELLSTATES	vFB2	control_PVneg	8	18
FMNL2	0.712	0.00743	0.418	0.988	7.97	15.6	0.00032	2.13	LV	CELLSTATES	vFB2	control_PVneg	8	18
ACACB	0.71	0.0407	0.124	0.282	6.21	8.66	0.00543	1.39	LV	CELLSTATES	vFB2	control_PVneg	8	18
DGLUCY	0.71	0.012	0.0976	0.222	5.83	13.5	0.000718	1.92	LV	CELLSTATES	vFB2	control_PVneg	8	18
PAPPA	0.709	0.0382	0.438	1.02	7.85	8.89	0.0049	1.42	LV	CELLSTATES	vFB2	control_PVneg	8	18
ITSN1	0.708	0.0251	0.361	0.785	7.63	10.5	0.0024	1.6	LV	CELLSTATES	vFB2	control_PVneg	8	18
PARD3	0.707	0.00158	0.98	2.28	9.09	22.4	2.82e-05	2.8	LV	CELLSTATES	vFB2	control_PVneg	8	18
ZFP30	0.707	0.0343	0.0708	0.152	5.46	9.31	0.00406	1.46	LV	CELLSTATES	vFB2	control_PVneg	8	18
WDR27	0.704	0.0112	0.126	0.285	6.21	13.8	0.000643	1.95	LV	CELLSTATES	vFB2	control_PVneg	8	18
CCDC93	0.703	0.00499	0.0999	0.237	5.9	17.3	0.000169	2.3	LV	CELLSTATES	vFB2	control_PVneg	8	18
DOCK11	0.703	0.00758	0.124	0.299	6.28	15.5	0.000331	2.12	LV	CELLSTATES	vFB2	control_PVneg	8	18
GABPB2	0.703	0.00608	0.154	0.357	6.53	16.3	0.000239	2.22	LV	CELLSTATES	vFB2	control_PVneg	8	18
MARF1	0.703	0.00885	0.0866	0.213	5.73	14.7	0.000439	2.05	LV	CELLSTATES	vFB2	control_PVneg	8	18
MBOAT1	0.702	0.0336	0.0708	0.173	5.54	9.42	0.00388	1.47	LV	CELLSTATES	vFB2	control_PVneg	8	18
NEO1	0.701	0.0153	0.137	0.31	6.35	12.5	0.00104	1.81	LV	CELLSTATES	vFB2	control_PVneg	8	18
KLF7	0.699	0.0364	0.375	0.792	7.59	9.1	0.00447	1.44	LV	CELLSTATES	vFB2	control_PVneg	8	18
CEP112	0.698	0.0104	0.391	0.851	7.72	14.1	0.000569	1.98	LV	CELLSTATES	vFB2	control_PVneg	8	18
POLA1	0.698	0.0072	0.158	0.364	6.47	15.7	0.000306	2.14	LV	CELLSTATES	vFB2	control_PVneg	8	18
SIN3B	0.698	0.0383	0.101	0.239	5.85	8.89	0.00491	1.42	LV	CELLSTATES	vFB2	control_PVneg	8	18
USF2	0.698	0.0383	0.0437	0.101	4.76	8.88	0.00492	1.42	LV	CELLSTATES	vFB2	control_PVneg	8	18
CUL9	0.697	0.0309	0.0324	0.075	4.45	9.75	0.00337	1.51	LV	CELLSTATES	vFB2	control_PVneg	8	18
GLT8D2	0.697	0.0151	0.166	0.391	6.62	12.6	0.00102	1.82	LV	CELLSTATES	vFB2	control_PVneg	8	18
GPR137B	0.695	0.0234	0.0644	0.15	5.33	10.8	0.00213	1.63	LV	CELLSTATES	vFB2	control_PVneg	8	18
ZNF782	0.695	0.0197	0.0741	0.167	5.45	11.5	0.0016	1.71	LV	CELLSTATES	vFB2	control_PVneg	8	18
BEND7	0.694	0.0314	0.0836	0.2	5.65	9.69	0.00345	1.5	LV	CELLSTATES	vFB2	control_PVneg	8	18
C1QTNF3-AMACR	0.694	0.024	0.0901	0.21	5.81	10.7	0.00221	1.62	LV	CELLSTATES	vFB2	control_PVneg	8	18
IMMP2L	0.694	0.0149	1.09	2.59	9.33	12.7	0.000997	1.83	LV	CELLSTATES	vFB2	control_PVneg	8	18
SOS2	0.694	0.00289	0.39	0.894	7.77	19.6	7.32e-05	2.54	LV	CELLSTATES	vFB2	control_PVneg	8	18
ZNF780B	0.693	0.0055	0.0926	0.221	5.85	16.8	0.000199	2.26	LV	CELLSTATES	vFB2	control_PVneg	8	18
NEK11	0.691	0.00983	0.102	0.232	5.95	14.3	0.000511	2.01	LV	CELLSTATES	vFB2	control_PVneg	8	18
PDE7B	0.691	0.0419	0.6	1.31	8.35	8.57	0.00565	1.38	LV	CELLSTATES	vFB2	control_PVneg	8	18
CLEC2D	0.69	0.0482	0.0737	0.166	5.59	8.13	0.00692	1.32	LV	CELLSTATES	vFB2	control_PVneg	8	18
MLLT6	0.69	0.0214	0.108	0.263	6.05	11.2	0.00184	1.67	LV	CELLSTATES	vFB2	control_PVneg	8	18
RERE	0.69	0.00478	0.869	2.08	8.94	17.5	0.000157	2.32	LV	CELLSTATES	vFB2	control_PVneg	8	18
ANAPC4	0.689	0.0108	0.0818	0.197	5.64	13.9	0.000601	1.97	LV	CELLSTATES	vFB2	control_PVneg	8	18
GALC	0.689	0.0426	0.0398	0.0937	4.75	8.52	0.00578	1.37	LV	CELLSTATES	vFB2	control_PVneg	8	18
LTBP1	0.689	0.00845	1.56	3.79	9.78	15	0.000401	2.07	LV	CELLSTATES	vFB2	control_PVneg	8	18
PDE5A	0.689	0.0209	0.562	1.33	8.37	11.3	0.00176	1.68	LV	CELLSTATES	vFB2	control_PVneg	8	18
PODN	0.689	0.0251	0.226	0.528	7.05	10.5	0.0024	1.6	LV	CELLSTATES	vFB2	control_PVneg	8	18
HP1BP3	0.688	0.00455	0.356	0.822	7.65	17.8	0.000143	2.34	LV	CELLSTATES	vFB2	control_PVneg	8	18
MEIS2	0.688	0.00502	0.848	1.95	8.93	17.3	0.000171	2.3	LV	CELLSTATES	vFB2	control_PVneg	8	18
USP24	0.688	0.00158	0.209	0.485	6.91	22.5	2.8e-05	2.8	LV	CELLSTATES	vFB2	control_PVneg	8	18
MAP3K5	0.687	0.021	0.309	0.766	7.52	11.2	0.00178	1.68	LV	CELLSTATES	vFB2	control_PVneg	8	18
PXDNL	0.687	0.0425	0.391	0.954	7.88	8.53	0.00576	1.37	LV	CELLSTATES	vFB2	control_PVneg	8	18
STXBP5	0.687	0.00257	0.31	0.709	7.46	20.1	6.14e-05	2.59	LV	CELLSTATES	vFB2	control_PVneg	8	18
AKAP11	0.686	0.0312	0.0909	0.204	5.67	9.71	0.00342	1.51	LV	CELLSTATES	vFB2	control_PVneg	8	18
CYLD	0.685	0.0309	0.0504	0.124	5.05	9.74	0.00337	1.51	LV	CELLSTATES	vFB2	control_PVneg	8	18
SMAD4	0.685	0.0252	0.0684	0.171	5.42	10.5	0.00243	1.6	LV	CELLSTATES	vFB2	control_PVneg	8	18
SH3YL1	0.684	0.0423	0.078	0.177	5.53	8.54	0.00573	1.37	LV	CELLSTATES	vFB2	control_PVneg	8	18
CCDC149	0.683	0.0166	0.0909	0.212	5.73	12.2	0.0012	1.78	LV	CELLSTATES	vFB2	control_PVneg	8	18
STOX2	0.683	0.0178	0.136	0.333	6.37	11.9	0.00134	1.75	LV	CELLSTATES	vFB2	control_PVneg	8	18
UTRN	0.682	0.00755	0.578	1.31	8.37	15.5	0.000328	2.12	LV	CELLSTATES	vFB2	control_PVneg	8	18
WASHC3	0.682	0.0248	0.0896	0.213	5.82	10.6	0.00237	1.61	LV	CELLSTATES	vFB2	control_PVneg	8	18
ANXA4	0.681	0.00735	0.22	0.487	7.01	15.6	0.000315	2.13	LV	CELLSTATES	vFB2	control_PVneg	8	18
MTMR14	0.681	0.0158	0.0662	0.161	5.37	12.4	0.00109	1.8	LV	CELLSTATES	vFB2	control_PVneg	8	18
BBS9	0.68	0.00385	0.295	0.647	7.35	18.4	0.000111	2.41	LV	CELLSTATES	vFB2	control_PVneg	8	18
YPEL2	0.679	0.0336	0.173	0.392	6.71	9.42	0.00388	1.47	LV	CELLSTATES	vFB2	control_PVneg	8	18
AC104806.2	0.678	0.0459	0.126	0.277	6.2	8.28	0.00647	1.34	LV	CELLSTATES	vFB2	control_PVneg	8	18
BBX	0.677	0.00308	0.372	0.836	7.7	19.4	8.05e-05	2.51	LV	CELLSTATES	vFB2	control_PVneg	8	18
NFIA	0.677	0.00957	2.53	5.73	10.5	14.4	0.000493	2.02	LV	CELLSTATES	vFB2	control_PVneg	8	18
ZBTB44	0.677	0.00588	0.135	0.306	6.33	16.6	0.000221	2.23	LV	CELLSTATES	vFB2	control_PVneg	8	18
KCTD8	0.676	0.032	0.114	0.268	6.16	9.61	0.00357	1.49	LV	CELLSTATES	vFB2	control_PVneg	8	18
SLC22A15	0.675	0.0371	0.164	0.35	6.58	8.99	0.00469	1.43	LV	CELLSTATES	vFB2	control_PVneg	8	18
ZNF710	0.675	0.0291	0.0667	0.143	5.33	9.91	0.00314	1.54	LV	CELLSTATES	vFB2	control_PVneg	8	18
AL121761.1	0.674	0.037	0.115	0.264	6.18	9	0.00466	1.43	LV	CELLSTATES	vFB2	control_PVneg	8	18
CCDC88A	0.674	0.00723	0.231	0.506	7.03	15.7	0.000308	2.14	LV	CELLSTATES	vFB2	control_PVneg	8	18
FNBP1	0.674	0.00748	0.231	0.539	7.12	15.5	0.000325	2.13	LV	CELLSTATES	vFB2	control_PVneg	8	18
NUB1	0.674	0.0368	0.0557	0.136	5.13	9.04	0.00458	1.43	LV	CELLSTATES	vFB2	control_PVneg	8	18
PSMF1	0.673	0.032	0.0952	0.209	5.76	9.61	0.00357	1.49	LV	CELLSTATES	vFB2	control_PVneg	8	18
ADD3	0.672	0.00842	0.873	1.96	8.94	15	0.000399	2.07	LV	CELLSTATES	vFB2	control_PVneg	8	18
CYP27A1	0.672	0.0242	0.23	0.509	7.1	10.7	0.00225	1.62	LV	CELLSTATES	vFB2	control_PVneg	8	18
EXT1	0.672	0.00762	1.8	4.16	9.97	15.4	0.000336	2.12	LV	CELLSTATES	vFB2	control_PVneg	8	18
RIMKLB	0.672	0.0137	0.167	0.408	6.73	13	0.000879	1.86	LV	CELLSTATES	vFB2	control_PVneg	8	18
GALNT7	0.671	0.02	0.272	0.591	7.21	11.4	0.00164	1.7	LV	CELLSTATES	vFB2	control_PVneg	8	18
CLASP1	0.67	0.00331	0.449	0.993	7.97	19.1	8.86e-05	2.48	LV	CELLSTATES	vFB2	control_PVneg	8	18
TTC7B	0.67	0.00651	0.17	0.385	6.59	16	0.000269	2.19	LV	CELLSTATES	vFB2	control_PVneg	8	18
LANCL1	0.669	0.0162	0.0747	0.168	5.47	12.3	0.00115	1.79	LV	CELLSTATES	vFB2	control_PVneg	8	18
BTRC	0.668	0.00615	0.238	0.547	7.06	16.3	0.000243	2.21	LV	CELLSTATES	vFB2	control_PVneg	8	18
FBXO42	0.668	0.0428	0.313	0.718	7.56	8.5	0.00583	1.37	LV	CELLSTATES	vFB2	control_PVneg	8	18
RADIL	0.667	0.035	0.0763	0.178	5.53	9.26	0.00417	1.46	LV	CELLSTATES	vFB2	control_PVneg	8	18
AC016831.7	0.666	0.0276	1.34	3.18	9.67	10.1	0.00285	1.56	LV	CELLSTATES	vFB2	control_PVneg	8	18
CAMK1D	0.666	0.0333	0.184	0.414	6.74	9.47	0.0038	1.48	LV	CELLSTATES	vFB2	control_PVneg	8	18
MSH2	0.665	0.0142	0.0719	0.166	5.48	12.8	0.000924	1.85	LV	CELLSTATES	vFB2	control_PVneg	8	18
SGK3	0.665	0.0286	0.113	0.253	6.09	10	0.00302	1.54	LV	CELLSTATES	vFB2	control_PVneg	8	18
ZBTB20	0.665	0.0259	4.38	9.99	11.3	10.4	0.00257	1.59	LV	CELLSTATES	vFB2	control_PVneg	8	18
NAALADL2	0.664	0.00604	1.67	3.82	9.87	16.4	0.000233	2.22	LV	CELLSTATES	vFB2	control_PVneg	8	18
DYNC2LI1	0.663	0.0282	0.161	0.383	6.6	10.1	0.00294	1.55	LV	CELLSTATES	vFB2	control_PVneg	8	18
EPS15	0.663	0.00252	0.537	1.24	8.27	20.2	5.96e-05	2.6	LV	CELLSTATES	vFB2	control_PVneg	8	18
POGZ	0.663	0.0018	0.387	0.896	7.8	21.9	3.37e-05	2.75	LV	CELLSTATES	vFB2	control_PVneg	8	18
AK3	0.662	0.0148	0.0885	0.213	5.77	12.7	0.000976	1.83	LV	CELLSTATES	vFB2	control_PVneg	8	18
DOPEY1	0.662	0.00637	0.193	0.42	6.74	16.2	0.000256	2.2	LV	CELLSTATES	vFB2	control_PVneg	8	18
NBPF12	0.662	0.018	0.107	0.251	5.96	11.9	0.00137	1.74	LV	CELLSTATES	vFB2	control_PVneg	8	18
VPS41	0.662	0.0115	0.11	0.254	6.01	13.7	0.000669	1.94	LV	CELLSTATES	vFB2	control_PVneg	8	18
CEP290	0.661	0.0098	0.132	0.31	6.3	14.4	0.000509	2.01	LV	CELLSTATES	vFB2	control_PVneg	8	18
DPYD	0.661	0.00534	1.25	2.88	9.5	17	0.00019	2.27	LV	CELLSTATES	vFB2	control_PVneg	8	18
PELI1	0.661	0.0183	0.0923	0.203	5.73	11.8	0.00141	1.74	LV	CELLSTATES	vFB2	control_PVneg	8	18
POC1B	0.661	0.0351	0.075	0.169	5.5	9.24	0.00419	1.45	LV	CELLSTATES	vFB2	control_PVneg	8	18
OGA	0.66	0.00334	0.36	0.824	7.73	19	9.09e-05	2.48	LV	CELLSTATES	vFB2	control_PVneg	8	18
LRFN5	0.659	0.0164	0.194	0.466	6.81	12.3	0.00117	1.79	LV	CELLSTATES	vFB2	control_PVneg	8	18
ANKFY1	0.658	0.00296	0.171	0.372	6.57	19.5	7.68e-05	2.53	LV	CELLSTATES	vFB2	control_PVneg	8	18
DENND4C	0.658	0.0042	0.495	1.11	8.12	18.1	0.000126	2.38	LV	CELLSTATES	vFB2	control_PVneg	8	18
HLTF	0.658	0.0313	0.0859	0.192	5.69	9.7	0.00343	1.5	LV	CELLSTATES	vFB2	control_PVneg	8	18
NPIPB5	0.657	0.0193	0.0951	0.232	5.83	11.6	0.00154	1.71	LV	CELLSTATES	vFB2	control_PVneg	8	18
ALPK1	0.656	0.0289	0.163	0.366	6.56	9.96	0.00307	1.54	LV	CELLSTATES	vFB2	control_PVneg	8	18
LUC7L	0.656	0.00321	0.245	0.573	7.12	19.2	8.54e-05	2.49	LV	CELLSTATES	vFB2	control_PVneg	8	18
PAPSS1	0.654	0.0339	0.0879	0.195	5.64	9.37	0.00397	1.47	LV	CELLSTATES	vFB2	control_PVneg	8	18
RNF130	0.653	0.00777	0.206	0.448	6.85	15.3	0.00035	2.11	LV	CELLSTATES	vFB2	control_PVneg	8	18
DDX17	0.652	0.00608	0.958	2.15	9.03	16.4	0.000236	2.22	LV	CELLSTATES	vFB2	control_PVneg	8	18
AC093152.1	0.651	0.0165	0.069	0.163	5.45	12.2	0.00119	1.78	LV	CELLSTATES	vFB2	control_PVneg	8	18
MAN2A1	0.651	0.0117	0.269	0.661	7.29	13.6	0.000691	1.93	LV	CELLSTATES	vFB2	control_PVneg	8	18
RALGAPA2	0.651	0.00958	0.12	0.266	6.14	14.4	0.000495	2.02	LV	CELLSTATES	vFB2	control_PVneg	8	18
AC090825.1	0.65	0.0276	0.127	0.287	6.27	10.1	0.00284	1.56	LV	CELLSTATES	vFB2	control_PVneg	8	18
BRD8	0.65	0.0345	0.0718	0.173	5.47	9.3	0.0041	1.46	LV	CELLSTATES	vFB2	control_PVneg	8	18
EPB41L4A	0.65	0.00794	0.365	0.823	7.72	15.2	0.000364	2.1	LV	CELLSTATES	vFB2	control_PVneg	8	18
HERC1	0.65	0.00237	0.467	1.05	8.04	20.5	5.36e-05	2.63	LV	CELLSTATES	vFB2	control_PVneg	8	18
REPS1	0.65	0.0211	0.293	0.693	7.41	11.2	0.00179	1.68	LV	CELLSTATES	vFB2	control_PVneg	8	18
SVIL	0.65	0.0105	1.23	2.67	9.36	14	0.000579	1.98	LV	CELLSTATES	vFB2	control_PVneg	8	18
CEP120	0.649	0.0258	0.0659	0.142	5.33	10.4	0.00254	1.59	LV	CELLSTATES	vFB2	control_PVneg	8	18
MBTPS1	0.649	0.0185	0.139	0.301	6.23	11.8	0.00144	1.73	LV	CELLSTATES	vFB2	control_PVneg	8	18
CD47	0.648	0.0362	0.154	0.367	6.59	9.13	0.00441	1.44	LV	CELLSTATES	vFB2	control_PVneg	8	18
EVL	0.648	0.0339	0.269	0.541	7.11	9.37	0.00397	1.47	LV	CELLSTATES	vFB2	control_PVneg	8	18
LPAR1	0.648	0.0207	0.632	1.4	8.47	11.3	0.00173	1.68	LV	CELLSTATES	vFB2	control_PVneg	8	18
PRIMPOL	0.648	0.0236	0.1	0.23	5.95	10.8	0.00217	1.63	LV	CELLSTATES	vFB2	control_PVneg	8	18
C2CD6	0.647	0.0385	0.0732	0.164	5.43	8.86	0.00498	1.41	LV	CELLSTATES	vFB2	control_PVneg	8	18
GALNT10	0.646	0.0186	0.435	0.946	7.85	11.7	0.00145	1.73	LV	CELLSTATES	vFB2	control_PVneg	8	18
SLC39A10	0.646	0.022	0.115	0.233	6.05	11.1	0.00193	1.66	LV	CELLSTATES	vFB2	control_PVneg	8	18
MAML3	0.645	0.0151	0.744	1.61	8.63	12.6	0.00101	1.82	LV	CELLSTATES	vFB2	control_PVneg	8	18
PIK3C3	0.645	0.0214	0.175	0.381	6.63	11.1	0.00185	1.67	LV	CELLSTATES	vFB2	control_PVneg	8	18
PTPN4	0.645	0.0139	0.163	0.364	6.56	12.9	0.000898	1.86	LV	CELLSTATES	vFB2	control_PVneg	8	18
WIPI2	0.645	0.0345	0.0759	0.182	5.47	9.3	0.0041	1.46	LV	CELLSTATES	vFB2	control_PVneg	8	18
BPTF	0.643	0.00509	0.558	1.26	8.28	17.2	0.000174	2.29	LV	CELLSTATES	vFB2	control_PVneg	8	18
FBXW4	0.643	0.0101	0.18	0.402	6.7	14.2	0.000534	2	LV	CELLSTATES	vFB2	control_PVneg	8	18
WASF2	0.643	0.00478	0.335	0.747	7.57	17.5	0.000156	2.32	LV	CELLSTATES	vFB2	control_PVneg	8	18
RUFY3	0.642	0.00418	0.46	1.03	7.99	18.1	0.000124	2.38	LV	CELLSTATES	vFB2	control_PVneg	8	18
TNRC6B	0.642	0.00911	0.76	1.75	8.81	14.6	0.000457	2.04	LV	CELLSTATES	vFB2	control_PVneg	8	18
AC020928.1	0.641	0.015	0.0703	0.156	5.45	12.6	0.00101	1.82	LV	CELLSTATES	vFB2	control_PVneg	8	18
ARHGAP22	0.641	0.0356	0.423	0.856	7.77	9.2	0.00428	1.45	LV	CELLSTATES	vFB2	control_PVneg	8	18
ATG2B	0.641	0.0144	0.139	0.295	6.27	12.8	0.000945	1.84	LV	CELLSTATES	vFB2	control_PVneg	8	18
ZNF519	0.638	0.0193	0.0731	0.165	5.52	11.6	0.00154	1.71	LV	CELLSTATES	vFB2	control_PVneg	8	18
CHSY3	0.637	0.0428	0.467	0.964	7.93	8.51	0.00581	1.37	LV	CELLSTATES	vFB2	control_PVneg	8	18
PKP4	0.637	0.0236	0.292	0.637	7.32	10.8	0.00217	1.63	LV	CELLSTATES	vFB2	control_PVneg	8	18
CDC42BPA	0.636	0.00158	0.62	1.37	8.44	22.5	2.81e-05	2.8	LV	CELLSTATES	vFB2	control_PVneg	8	18
METTL25	0.636	0.0439	0.106	0.229	5.89	8.43	0.00603	1.36	LV	CELLSTATES	vFB2	control_PVneg	8	18
SGMS1	0.636	0.0123	0.285	0.678	7.36	13.4	0.000753	1.91	LV	CELLSTATES	vFB2	control_PVneg	8	18
TCP11L1	0.636	0.037	0.115	0.239	6.07	9.02	0.00463	1.43	LV	CELLSTATES	vFB2	control_PVneg	8	18
INVS	0.634	0.0176	0.435	0.956	7.93	12	0.00133	1.75	LV	CELLSTATES	vFB2	control_PVneg	8	18
SKI	0.634	0.0232	0.183	0.417	6.72	10.8	0.0021	1.63	LV	CELLSTATES	vFB2	control_PVneg	8	18
MTMR1	0.633	0.0166	0.0868	0.19	5.65	12.2	0.00121	1.78	LV	CELLSTATES	vFB2	control_PVneg	8	18
TRANK1	0.633	0.022	0.136	0.314	6.31	11	0.00193	1.66	LV	CELLSTATES	vFB2	control_PVneg	8	18
ZFHX3	0.633	0.0277	0.984	2.17	9.12	10.1	0.00286	1.56	LV	CELLSTATES	vFB2	control_PVneg	8	18
EVA1C	0.632	0.0445	0.368	0.829	7.77	8.38	0.00616	1.35	LV	CELLSTATES	vFB2	control_PVneg	8	18
MACF1	0.632	0.0047	0.967	2.03	8.96	17.6	0.000152	2.33	LV	CELLSTATES	vFB2	control_PVneg	8	18
RBMS3	0.632	0.0126	0.908	2.01	9.04	13.3	0.000783	1.9	LV	CELLSTATES	vFB2	control_PVneg	8	18
TMEM135	0.631	0.00963	0.4	0.887	7.78	14.4	0.000498	2.02	LV	CELLSTATES	vFB2	control_PVneg	8	18
CHD6	0.63	0.00777	0.298	0.678	7.39	15.3	0.00035	2.11	LV	CELLSTATES	vFB2	control_PVneg	8	18
DDAH1	0.63	0.0365	0.466	0.9	7.86	9.08	0.00452	1.44	LV	CELLSTATES	vFB2	control_PVneg	8	18
DICER1	0.629	0.0189	0.395	0.888	7.73	11.7	0.00149	1.72	LV	CELLSTATES	vFB2	control_PVneg	8	18
DLG2	0.629	0.0197	0.98	2.2	9.18	11.5	0.0016	1.71	LV	CELLSTATES	vFB2	control_PVneg	8	18
PCED1B	0.629	0.05	0.212	0.469	6.91	7.99	0.00736	1.3	LV	CELLSTATES	vFB2	control_PVneg	8	18
PPFIBP1	0.629	0.0165	0.943	2.03	8.94	12.2	0.00119	1.78	LV	CELLSTATES	vFB2	control_PVneg	8	18
SESN1	0.629	0.0236	0.237	0.511	7.09	10.8	0.00216	1.63	LV	CELLSTATES	vFB2	control_PVneg	8	18
ATXN7L1	0.628	0.0167	0.24	0.541	7.1	12.1	0.00122	1.78	LV	CELLSTATES	vFB2	control_PVneg	8	18
BCKDHB	0.628	0.0318	0.148	0.313	6.41	9.63	0.00353	1.5	LV	CELLSTATES	vFB2	control_PVneg	8	18
PKN2	0.628	0.00286	0.417	0.911	7.85	19.7	7.16e-05	2.54	LV	CELLSTATES	vFB2	control_PVneg	8	18
STX7	0.628	0.0209	0.157	0.333	6.52	11.3	0.00176	1.68	LV	CELLSTATES	vFB2	control_PVneg	8	18
EVC	0.627	0.0429	0.0988	0.211	5.79	8.5	0.00584	1.37	LV	CELLSTATES	vFB2	control_PVneg	8	18
PARP4	0.627	0.0111	0.201	0.411	6.75	13.8	0.000629	1.95	LV	CELLSTATES	vFB2	control_PVneg	8	18
TTLL4	0.627	0.037	0.0799	0.187	5.57	9	0.00466	1.43	LV	CELLSTATES	vFB2	control_PVneg	8	18
CAAP1	0.626	0.0182	0.0914	0.198	5.71	11.8	0.00139	1.74	LV	CELLSTATES	vFB2	control_PVneg	8	18
EVC2	0.626	0.0152	0.163	0.365	6.53	12.6	0.00103	1.82	LV	CELLSTATES	vFB2	control_PVneg	8	18
TMEM50B	0.626	0.0265	0.103	0.237	6	10.3	0.00267	1.58	LV	CELLSTATES	vFB2	control_PVneg	8	18
ZNF846	0.626	0.0389	0.0998	0.224	5.91	8.82	0.00505	1.41	LV	CELLSTATES	vFB2	control_PVneg	8	18
AC116366.3	0.625	0.0458	0.297	0.639	7.41	8.29	0.00642	1.34	LV	CELLSTATES	vFB2	control_PVneg	8	18
IRS1	0.625	0.0223	0.112	0.239	6.08	11	0.00196	1.65	LV	CELLSTATES	vFB2	control_PVneg	8	18
JAK2	0.625	0.0457	0.182	0.382	6.75	8.3	0.0064	1.34	LV	CELLSTATES	vFB2	control_PVneg	8	18
BICD1	0.624	0.0482	0.652	1.25	8.29	8.13	0.00692	1.32	LV	CELLSTATES	vFB2	control_PVneg	8	18
C11orf58	0.624	0.0111	0.371	0.864	7.73	13.8	0.000634	1.95	LV	CELLSTATES	vFB2	control_PVneg	8	18
KIFAP3	0.623	0.0118	0.2	0.437	6.81	13.6	0.000695	1.93	LV	CELLSTATES	vFB2	control_PVneg	8	18
MRNIP	0.623	0.026	0.0767	0.183	5.65	10.4	0.00257	1.59	LV	CELLSTATES	vFB2	control_PVneg	8	18
RORA	0.623	0.0445	4.38	9.77	11.3	8.38	0.00617	1.35	LV	CELLSTATES	vFB2	control_PVneg	8	18
TMEM260	0.623	0.0287	0.118	0.261	6.09	9.97	0.00305	1.54	LV	CELLSTATES	vFB2	control_PVneg	8	18
TTBK2	0.622	0.00748	0.145	0.325	6.41	15.5	0.000325	2.13	LV	CELLSTATES	vFB2	control_PVneg	8	18
ATPAF1	0.621	0.0214	0.0691	0.15	5.37	11.2	0.00185	1.67	LV	CELLSTATES	vFB2	control_PVneg	8	18
FOXP2	0.62	0.0228	1.13	2.38	9.3	10.9	0.00205	1.64	LV	CELLSTATES	vFB2	control_PVneg	8	18
FTO	0.62	0.00235	0.608	1.38	8.44	20.6	5.28e-05	2.63	LV	CELLSTATES	vFB2	control_PVneg	8	18
FLI1	0.619	0.0151	0.123	0.253	6.13	12.6	0.00102	1.82	LV	CELLSTATES	vFB2	control_PVneg	8	18
TTC28	0.619	0.00885	1.2	2.68	9.36	14.8	0.000435	2.05	LV	CELLSTATES	vFB2	control_PVneg	8	18
CFLAR	0.617	0.0151	0.423	0.907	7.92	12.6	0.00101	1.82	LV	CELLSTATES	vFB2	control_PVneg	8	18
CLASP2	0.617	0.00865	0.438	0.986	7.95	14.9	0.000417	2.06	LV	CELLSTATES	vFB2	control_PVneg	8	18
HSD17B4	0.617	0.0168	0.136	0.304	6.25	12.1	0.00123	1.78	LV	CELLSTATES	vFB2	control_PVneg	8	18
SENP7	0.617	0.0197	0.229	0.502	7	11.5	0.00161	1.71	LV	CELLSTATES	vFB2	control_PVneg	8	18
LDB2	0.616	0.0441	0.397	0.84	7.71	8.42	0.00607	1.36	LV	CELLSTATES	vFB2	control_PVneg	8	18
PIP4K2A	0.616	0.0184	0.228	0.495	7.04	11.8	0.00142	1.74	LV	CELLSTATES	vFB2	control_PVneg	8	18
TBC1D19	0.616	0.0165	0.177	0.405	6.68	12.2	0.00119	1.78	LV	CELLSTATES	vFB2	control_PVneg	8	18
ANKAR	0.614	0.0269	0.323	0.696	7.53	10.2	0.00273	1.57	LV	CELLSTATES	vFB2	control_PVneg	8	18
PPP2R1B	0.614	0.0355	0.0597	0.14	5.23	9.21	0.00426	1.45	LV	CELLSTATES	vFB2	control_PVneg	8	18
ZNF718	0.614	0.0205	0.124	0.271	6.14	11.3	0.00171	1.69	LV	CELLSTATES	vFB2	control_PVneg	8	18
CHN1	0.613	0.031	0.118	0.267	6.12	9.73	0.00339	1.51	LV	CELLSTATES	vFB2	control_PVneg	8	18
PCDH9	0.613	0.0318	1.74	3.79	9.94	9.64	0.00353	1.5	LV	CELLSTATES	vFB2	control_PVneg	8	18
CMC1	0.612	0.0153	0.163	0.36	6.57	12.6	0.00104	1.82	LV	CELLSTATES	vFB2	control_PVneg	8	18
CYTH3	0.612	0.0143	0.659	1.41	8.41	12.8	0.000937	1.84	LV	CELLSTATES	vFB2	control_PVneg	8	18
EFR3A	0.612	0.012	0.186	0.415	6.76	13.5	0.000719	1.92	LV	CELLSTATES	vFB2	control_PVneg	8	18
RB1CC1	0.612	0.00576	0.263	0.594	7.28	16.7	0.000212	2.24	LV	CELLSTATES	vFB2	control_PVneg	8	18
TBC1D12	0.612	0.0395	0.148	0.307	6.38	8.76	0.00519	1.4	LV	CELLSTATES	vFB2	control_PVneg	8	18
ZNF44	0.612	0.0194	0.125	0.283	6.17	11.6	0.00156	1.71	LV	CELLSTATES	vFB2	control_PVneg	8	18
CRYBG3	0.611	0.0336	0.283	0.642	7.32	9.43	0.00387	1.47	LV	CELLSTATES	vFB2	control_PVneg	8	18
FARS2	0.611	0.00865	0.365	0.785	7.63	14.9	0.000416	2.06	LV	CELLSTATES	vFB2	control_PVneg	8	18
PPP2R5C	0.611	0.00918	0.219	0.477	6.89	14.6	0.000466	2.04	LV	CELLSTATES	vFB2	control_PVneg	8	18
ATF7IP	0.609	0.029	0.353	0.721	7.56	9.93	0.00311	1.54	LV	CELLSTATES	vFB2	control_PVneg	8	18
TBC1D32	0.609	0.0381	0.132	0.29	6.29	8.91	0.00486	1.42	LV	CELLSTATES	vFB2	control_PVneg	8	18
ZNF292	0.609	0.00719	0.371	0.8	7.67	15.7	0.000303	2.14	LV	CELLSTATES	vFB2	control_PVneg	8	18
ARHGAP12	0.608	0.0197	0.242	0.519	7.15	11.5	0.00161	1.71	LV	CELLSTATES	vFB2	control_PVneg	8	18
CREBBP	0.608	0.0072	0.432	0.969	7.93	15.7	0.000304	2.14	LV	CELLSTATES	vFB2	control_PVneg	8	18
GALNT11	0.608	0.00615	0.168	0.371	6.62	16.3	0.000244	2.21	LV	CELLSTATES	vFB2	control_PVneg	8	18
INSR	0.608	0.0269	0.332	0.748	7.66	10.2	0.00273	1.57	LV	CELLSTATES	vFB2	control_PVneg	8	18
DNM1	0.607	0.0216	0.275	0.59	7.2	11.1	0.00188	1.66	LV	CELLSTATES	vFB2	control_PVneg	8	18
MAPK1	0.607	0.0128	0.225	0.501	6.94	13.2	0.000802	1.89	LV	CELLSTATES	vFB2	control_PVneg	8	18
AGPS	0.606	0.0203	0.203	0.403	6.76	11.4	0.00168	1.69	LV	CELLSTATES	vFB2	control_PVneg	8	18
CROCC	0.606	0.041	0.0989	0.215	5.87	8.64	0.00548	1.39	LV	CELLSTATES	vFB2	control_PVneg	8	18
GLIS3	0.604	0.0425	1.3	2.95	9.48	8.53	0.00575	1.37	LV	CELLSTATES	vFB2	control_PVneg	8	18
SP100	0.604	0.0165	0.314	0.676	7.46	12.2	0.00119	1.78	LV	CELLSTATES	vFB2	control_PVneg	8	18
ST7	0.604	0.00223	0.329	0.699	7.47	20.9	4.81e-05	2.65	LV	CELLSTATES	vFB2	control_PVneg	8	18
ADGRL2	0.603	0.0356	0.201	0.466	6.79	9.19	0.00429	1.45	LV	CELLSTATES	vFB2	control_PVneg	8	18
BICRAL	0.603	0.00608	0.31	0.682	7.48	16.4	0.000237	2.22	LV	CELLSTATES	vFB2	control_PVneg	8	18
NT5C2	0.603	0.0092	0.355	0.795	7.63	14.6	0.000468	2.04	LV	CELLSTATES	vFB2	control_PVneg	8	18
SETBP1	0.603	0.0437	0.635	1.41	8.44	8.44	0.00599	1.36	LV	CELLSTATES	vFB2	control_PVneg	8	18
XRN1	0.603	0.00773	0.344	0.728	7.58	15.4	0.000345	2.11	LV	CELLSTATES	vFB2	control_PVneg	8	18
PDE3A	0.602	0.038	0.622	1.27	8.34	8.92	0.00484	1.42	LV	CELLSTATES	vFB2	control_PVneg	8	18
TAPT1-AS1	0.602	0.0419	0.147	0.306	6.36	8.58	0.00563	1.38	LV	CELLSTATES	vFB2	control_PVneg	8	18
CDC14B	0.601	0.0378	0.0967	0.201	5.81	8.93	0.00481	1.42	LV	CELLSTATES	vFB2	control_PVneg	8	18
FRY	0.601	0.0369	0.339	0.757	7.55	9.03	0.00461	1.43	LV	CELLSTATES	vFB2	control_PVneg	8	18
NBPF11	0.601	0.0226	0.108	0.226	5.96	11	0.00201	1.65	LV	CELLSTATES	vFB2	control_PVneg	8	18
NIN	0.601	0.00583	0.198	0.431	6.81	16.6	0.000218	2.23	LV	CELLSTATES	vFB2	control_PVneg	8	18
GOLGB1	0.6	0.0377	0.363	0.803	7.59	8.94	0.00479	1.42	LV	CELLSTATES	vFB2	control_PVneg	8	18
NUBPL	0.6	0.0176	0.28	0.577	7.27	12	0.00133	1.75	LV	CELLSTATES	vFB2	control_PVneg	8	18
BABAM2	0.599	0.0072	0.342	0.755	7.61	15.7	0.000305	2.14	LV	CELLSTATES	vFB2	control_PVneg	8	18
ZXDC	0.599	0.0227	0.164	0.349	6.49	10.9	0.00203	1.64	LV	CELLSTATES	vFB2	control_PVneg	8	18
AC087500.1	0.598	0.0332	0.0839	0.194	5.73	9.48	0.00378	1.48	LV	CELLSTATES	vFB2	control_PVneg	8	18
HMBOX1	0.598	0.0185	0.216	0.476	6.96	11.8	0.00144	1.73	LV	CELLSTATES	vFB2	control_PVneg	8	18
MAP3K3	0.597	0.0281	0.152	0.321	6.44	10.1	0.00291	1.55	LV	CELLSTATES	vFB2	control_PVneg	8	18
TBC1D15	0.597	0.0365	0.126	0.291	6.25	9.08	0.00451	1.44	LV	CELLSTATES	vFB2	control_PVneg	8	18
GAREM1	0.596	0.0265	0.238	0.494	7.04	10.3	0.00266	1.58	LV	CELLSTATES	vFB2	control_PVneg	8	18
WDFY2	0.596	0.0243	0.276	0.621	7.33	10.7	0.00227	1.62	LV	CELLSTATES	vFB2	control_PVneg	8	18
RAD21	0.595	0.0252	0.087	0.195	5.74	10.5	0.00243	1.6	LV	CELLSTATES	vFB2	control_PVneg	8	18
CASK	0.594	0.00915	0.434	0.89	7.82	14.6	0.000462	2.04	LV	CELLSTATES	vFB2	control_PVneg	8	18
RALGAPA1	0.594	0.00699	0.519	1.13	8.17	15.8	0.000293	2.16	LV	CELLSTATES	vFB2	control_PVneg	8	18
RBM41	0.594	0.0391	0.072	0.15	5.41	8.81	0.00508	1.41	LV	CELLSTATES	vFB2	control_PVneg	8	18
ACYP2	0.592	0.0123	0.499	1.12	8.17	13.4	0.000754	1.91	LV	CELLSTATES	vFB2	control_PVneg	8	18
PTPRM	0.592	0.0223	0.552	1.16	8.28	11	0.00198	1.65	LV	CELLSTATES	vFB2	control_PVneg	8	18
SPTBN1	0.592	0.0133	1.33	2.88	9.52	13.1	0.000847	1.88	LV	CELLSTATES	vFB2	control_PVneg	8	18
UBE2E2	0.592	0.0049	1.43	3.03	9.58	17.4	0.000164	2.31	LV	CELLSTATES	vFB2	control_PVneg	8	18
BORCS5	0.591	0.0193	0.104	0.23	5.95	11.6	0.00153	1.71	LV	CELLSTATES	vFB2	control_PVneg	8	18
SLAIN2	0.591	0.0161	0.182	0.388	6.63	12.4	0.00113	1.79	LV	CELLSTATES	vFB2	control_PVneg	8	18
TLN2	0.589	0.0372	0.42	0.976	7.85	8.98	0.0047	1.43	LV	CELLSTATES	vFB2	control_PVneg	8	18
MICU1	0.588	0.00682	0.417	0.905	7.86	15.9	0.000283	2.17	LV	CELLSTATES	vFB2	control_PVneg	8	18
PREPL	0.587	0.00996	0.135	0.291	6.28	14.3	0.000523	2	LV	CELLSTATES	vFB2	control_PVneg	8	18
ALG13	0.586	0.0108	0.254	0.518	7.12	13.9	0.000597	1.97	LV	CELLSTATES	vFB2	control_PVneg	8	18
PHLPP1	0.586	0.0182	0.189	0.39	6.73	11.8	0.0014	1.74	LV	CELLSTATES	vFB2	control_PVneg	8	18
ZRANB1	0.585	0.0469	0.0849	0.187	5.65	8.21	0.00665	1.33	LV	CELLSTATES	vFB2	control_PVneg	8	18
AUTS2	0.584	0.0195	1.31	2.78	9.46	11.5	0.00157	1.71	LV	CELLSTATES	vFB2	control_PVneg	8	18
HECTD4	0.584	0.0173	0.319	0.681	7.43	12	0.00129	1.76	LV	CELLSTATES	vFB2	control_PVneg	8	18
WDR59	0.584	0.00834	0.157	0.349	6.51	15	0.000392	2.08	LV	CELLSTATES	vFB2	control_PVneg	8	18
NDE1	0.583	0.037	0.143	0.294	6.34	9	0.00466	1.43	LV	CELLSTATES	vFB2	control_PVneg	8	18
CDKL5	0.582	0.0442	0.0855	0.183	5.66	8.41	0.0061	1.35	LV	CELLSTATES	vFB2	control_PVneg	8	18
MAP3K7	0.582	0.0149	0.11	0.236	5.95	12.7	0.000994	1.83	LV	CELLSTATES	vFB2	control_PVneg	8	18
ZER1	0.582	0.0318	0.132	0.298	6.28	9.65	0.00351	1.5	LV	CELLSTATES	vFB2	control_PVneg	8	18
ARMH4	0.581	0.0165	0.229	0.493	7.01	12.2	0.00119	1.78	LV	CELLSTATES	vFB2	control_PVneg	8	18
MAU2	0.581	0.0196	0.15	0.328	6.36	11.5	0.00159	1.71	LV	CELLSTATES	vFB2	control_PVneg	8	18
YLPM1	0.58	0.0191	0.231	0.5	6.97	11.6	0.00151	1.72	LV	CELLSTATES	vFB2	control_PVneg	8	18
NFKBIZ	0.579	0.0498	0.323	0.666	7.52	8.01	0.0073	1.3	LV	CELLSTATES	vFB2	control_PVneg	8	18
IQSEC1	0.578	0.0274	0.123	0.253	6.1	10.2	0.00281	1.56	LV	CELLSTATES	vFB2	control_PVneg	8	18
MARK1	0.578	0.0364	0.127	0.3	6.26	9.1	0.00447	1.44	LV	CELLSTATES	vFB2	control_PVneg	8	18
RBMS1	0.578	0.0261	1.65	3.5	9.75	10.3	0.0026	1.58	LV	CELLSTATES	vFB2	control_PVneg	8	18
APPBP2	0.577	0.0166	0.258	0.566	7.13	12.2	0.00121	1.78	LV	CELLSTATES	vFB2	control_PVneg	8	18
VPS53	0.577	0.0193	0.24	0.52	7.04	11.6	0.00153	1.72	LV	CELLSTATES	vFB2	control_PVneg	8	18
FAM110B	0.575	0.0365	0.707	1.47	8.56	9.09	0.0045	1.44	LV	CELLSTATES	vFB2	control_PVneg	8	18
OFD1	0.575	0.0255	0.105	0.233	5.98	10.5	0.00247	1.59	LV	CELLSTATES	vFB2	control_PVneg	8	18
CPQ	0.574	0.0127	0.757	1.67	8.75	13.2	0.000795	1.9	LV	CELLSTATES	vFB2	control_PVneg	8	18
KIAA0586	0.574	0.0275	0.135	0.286	6.24	10.1	0.00283	1.56	LV	CELLSTATES	vFB2	control_PVneg	8	18
ASAP1	0.573	0.0329	0.831	1.74	8.79	9.5	0.00374	1.48	LV	CELLSTATES	vFB2	control_PVneg	8	18
CNTRL	0.573	0.0364	0.145	0.313	6.36	9.1	0.00446	1.44	LV	CELLSTATES	vFB2	control_PVneg	8	18
EPC2	0.573	0.0323	0.228	0.493	6.96	9.57	0.00364	1.49	LV	CELLSTATES	vFB2	control_PVneg	8	18
SPPL3	0.572	0.0122	0.24	0.496	7.08	13.4	0.000739	1.91	LV	CELLSTATES	vFB2	control_PVneg	8	18
NCOR2	0.57	0.0457	0.49	1.03	7.98	8.3	0.0064	1.34	LV	CELLSTATES	vFB2	control_PVneg	8	18
MBNL2	0.569	0.021	0.352	0.723	7.61	11.2	0.00178	1.68	LV	CELLSTATES	vFB2	control_PVneg	8	18
FARP1	0.568	0.032	0.257	0.53	7.11	9.61	0.00357	1.49	LV	CELLSTATES	vFB2	control_PVneg	8	18
RHOBTB3	0.568	0.0498	0.846	1.79	8.85	8	0.00732	1.3	LV	CELLSTATES	vFB2	control_PVneg	8	18
SCAPER	0.568	0.00998	0.362	0.785	7.7	14.3	0.000526	2	LV	CELLSTATES	vFB2	control_PVneg	8	18
FMR1	0.567	0.0491	0.058	0.126	5.15	8.05	0.00718	1.31	LV	CELLSTATES	vFB2	control_PVneg	8	18
SMARCA2	0.567	0.0111	0.266	0.562	7.21	13.8	0.000627	1.95	LV	CELLSTATES	vFB2	control_PVneg	8	18
HEATR5A	0.566	0.0437	0.106	0.237	5.96	8.44	0.00599	1.36	LV	CELLSTATES	vFB2	control_PVneg	8	18
MXD4	0.566	0.0482	0.0905	0.183	5.69	8.12	0.00694	1.32	LV	CELLSTATES	vFB2	control_PVneg	8	18
USP48	0.564	0.0195	0.236	0.488	6.97	11.5	0.00158	1.71	LV	CELLSTATES	vFB2	control_PVneg	8	18
HERPUD2	0.563	0.0364	0.128	0.264	6.17	9.09	0.00448	1.44	LV	CELLSTATES	vFB2	control_PVneg	8	18
FER	0.561	0.00878	0.682	1.45	8.54	14.8	0.000429	2.06	LV	CELLSTATES	vFB2	control_PVneg	8	18
PKD2	0.561	0.0127	0.514	1.08	8.18	13.2	0.0008	1.89	LV	CELLSTATES	vFB2	control_PVneg	8	18
OSBPL1A	0.56	0.037	0.111	0.238	6.01	9.01	0.00464	1.43	LV	CELLSTATES	vFB2	control_PVneg	8	18
RASA2	0.56	0.0228	0.279	0.608	7.29	10.9	0.00205	1.64	LV	CELLSTATES	vFB2	control_PVneg	8	18
SFPQ	0.56	0.0327	0.362	0.76	7.53	9.52	0.00371	1.48	LV	CELLSTATES	vFB2	control_PVneg	8	18
TCF7L2	0.56	0.0171	0.72	1.57	8.66	12.1	0.00127	1.77	LV	CELLSTATES	vFB2	control_PVneg	8	18
MAP2K5	0.559	0.0258	0.266	0.566	7.25	10.4	0.00254	1.59	LV	CELLSTATES	vFB2	control_PVneg	8	18
OTUD7A	0.559	0.0243	0.189	0.397	6.75	10.7	0.00227	1.62	LV	CELLSTATES	vFB2	control_PVneg	8	18
RAD52	0.559	0.0381	0.0885	0.185	5.65	8.9	0.00487	1.42	LV	CELLSTATES	vFB2	control_PVneg	8	18
AKT2	0.558	0.0491	0.0883	0.183	5.61	8.06	0.00715	1.31	LV	CELLSTATES	vFB2	control_PVneg	8	18
AGO4	0.555	0.0214	0.213	0.438	6.94	11.2	0.00184	1.67	LV	CELLSTATES	vFB2	control_PVneg	8	18
IFT74	0.555	0.0414	0.0906	0.198	5.73	8.61	0.00556	1.38	LV	CELLSTATES	vFB2	control_PVneg	8	18
SLCO3A1	0.555	0.0337	0.284	0.622	7.37	9.39	0.00392	1.47	LV	CELLSTATES	vFB2	control_PVneg	8	18
RETREG3	0.554	0.0316	0.123	0.266	6.13	9.66	0.00349	1.5	LV	CELLSTATES	vFB2	control_PVneg	8	18
SERGEF	0.554	0.0266	0.102	0.217	5.85	10.3	0.00269	1.58	LV	CELLSTATES	vFB2	control_PVneg	8	18
TLE4	0.554	0.0351	0.328	0.671	7.5	9.24	0.00421	1.45	LV	CELLSTATES	vFB2	control_PVneg	8	18
NBR1	0.553	0.0317	0.102	0.229	5.91	9.66	0.0035	1.5	LV	CELLSTATES	vFB2	control_PVneg	8	18
PPP3CA	0.553	0.0117	0.649	1.32	8.44	13.6	0.000689	1.93	LV	CELLSTATES	vFB2	control_PVneg	8	18
RPRD2	0.553	0.0101	0.31	0.672	7.48	14.2	0.000532	2	LV	CELLSTATES	vFB2	control_PVneg	8	18
TBC1D1	0.553	0.048	0.145	0.283	6.29	8.14	0.00689	1.32	LV	CELLSTATES	vFB2	control_PVneg	8	18
DMXL1	0.552	0.0364	0.261	0.541	7.16	9.11	0.00445	1.44	LV	CELLSTATES	vFB2	control_PVneg	8	18
WDR33	0.551	0.0115	0.273	0.564	7.19	13.6	0.000672	1.94	LV	CELLSTATES	vFB2	control_PVneg	8	18
ANKRD44	0.55	0.0264	0.795	1.67	8.78	10.3	0.00266	1.58	LV	CELLSTATES	vFB2	control_PVneg	8	18
DROSHA	0.55	0.0444	0.085	0.181	5.65	8.4	0.00612	1.35	LV	CELLSTATES	vFB2	control_PVneg	8	18
JMJD1C	0.55	0.011	2.04	4.16	10.1	13.9	0.000615	1.96	LV	CELLSTATES	vFB2	control_PVneg	8	18
MARC2	0.549	0.0486	0.0895	0.194	5.72	8.1	0.00702	1.31	LV	CELLSTATES	vFB2	control_PVneg	8	18
NISCH	0.548	0.0368	0.106	0.248	5.95	9.04	0.00458	1.43	LV	CELLSTATES	vFB2	control_PVneg	8	18
PHF21A	0.548	0.0173	0.597	1.24	8.36	12	0.00129	1.76	LV	CELLSTATES	vFB2	control_PVneg	8	18
RALBP1	0.547	0.0402	0.104	0.209	5.89	8.71	0.00532	1.4	LV	CELLSTATES	vFB2	control_PVneg	8	18
SLC35F5	0.547	0.0251	0.181	0.375	6.64	10.5	0.00241	1.6	LV	CELLSTATES	vFB2	control_PVneg	8	18
BAZ2B	0.546	0.0162	0.7	1.44	8.56	12.3	0.00115	1.79	LV	CELLSTATES	vFB2	control_PVneg	8	18
UBE4B	0.546	0.0183	0.28	0.579	7.25	11.8	0.00142	1.74	LV	CELLSTATES	vFB2	control_PVneg	8	18
TPK1	0.545	0.0292	0.128	0.279	6.24	9.9	0.00314	1.54	LV	CELLSTATES	vFB2	control_PVneg	8	18
MAPK8	0.543	0.0139	0.284	0.602	7.31	12.9	0.000897	1.86	LV	CELLSTATES	vFB2	control_PVneg	8	18
KRCC1	0.542	0.0412	0.139	0.287	6.31	8.62	0.00553	1.38	LV	CELLSTATES	vFB2	control_PVneg	8	18
TP53BP1	0.542	0.0357	0.161	0.35	6.48	9.19	0.0043	1.45	LV	CELLSTATES	vFB2	control_PVneg	8	18
PCM1	0.54	0.0118	0.473	0.983	7.99	13.5	0.000701	1.93	LV	CELLSTATES	vFB2	control_PVneg	8	18
FCHO2	0.539	0.0138	0.201	0.425	6.87	12.9	0.000891	1.86	LV	CELLSTATES	vFB2	control_PVneg	8	18
HIBADH	0.539	0.0361	0.257	0.582	7.26	9.15	0.00437	1.44	LV	CELLSTATES	vFB2	control_PVneg	8	18
UBN2	0.539	0.0337	0.152	0.303	6.39	9.4	0.00392	1.47	LV	CELLSTATES	vFB2	control_PVneg	8	18
DENND5B	0.537	0.0402	0.26	0.529	7.22	8.71	0.00531	1.4	LV	CELLSTATES	vFB2	control_PVneg	8	18
MYCBP2	0.537	0.0164	0.673	1.39	8.49	12.2	0.00117	1.78	LV	CELLSTATES	vFB2	control_PVneg	8	18
SPIN1	0.537	0.0473	0.213	0.434	6.84	8.19	0.00672	1.33	LV	CELLSTATES	vFB2	control_PVneg	8	18
ADD1	0.536	0.0167	0.307	0.62	7.35	12.2	0.00122	1.78	LV	CELLSTATES	vFB2	control_PVneg	8	18
ANKRD11	0.535	0.0214	0.53	1.07	8.1	11.1	0.00185	1.67	LV	CELLSTATES	vFB2	control_PVneg	8	18
KLHDC1	0.535	0.0228	0.172	0.349	6.59	10.9	0.00205	1.64	LV	CELLSTATES	vFB2	control_PVneg	8	18
SSBP2	0.535	0.0257	1.01	2.13	9.17	10.4	0.00251	1.59	LV	CELLSTATES	vFB2	control_PVneg	8	18
SLC35E3	0.531	0.0458	0.0784	0.154	5.54	8.29	0.00643	1.34	LV	CELLSTATES	vFB2	control_PVneg	8	18
CEP192	0.53	0.0316	0.175	0.363	6.56	9.67	0.00348	1.5	LV	CELLSTATES	vFB2	control_PVneg	8	18
KDM6A	0.53	0.0257	0.32	0.681	7.46	10.4	0.00251	1.59	LV	CELLSTATES	vFB2	control_PVneg	8	18
PAPOLA	0.53	0.0139	0.185	0.392	6.7	12.9	0.000901	1.86	LV	CELLSTATES	vFB2	control_PVneg	8	18
ARHGEF7	0.529	0.0277	0.226	0.461	6.93	10.1	0.00286	1.56	LV	CELLSTATES	vFB2	control_PVneg	8	18
VGLL4	0.529	0.0229	0.348	0.696	7.49	10.9	0.00206	1.64	LV	CELLSTATES	vFB2	control_PVneg	8	18
WNK1	0.529	0.0286	0.309	0.627	7.37	10	0.00302	1.54	LV	CELLSTATES	vFB2	control_PVneg	8	18
YTHDC1	0.529	0.032	0.149	0.305	6.35	9.61	0.00357	1.49	LV	CELLSTATES	vFB2	control_PVneg	8	18
DLC1	0.528	0.0491	1.71	3.67	9.87	8.06	0.00714	1.31	LV	CELLSTATES	vFB2	control_PVneg	8	18
ESYT2	0.528	0.049	0.52	1.1	8.12	8.07	0.00711	1.31	LV	CELLSTATES	vFB2	control_PVneg	8	18
HDAC4	0.528	0.0324	0.217	0.462	6.89	9.56	0.00365	1.49	LV	CELLSTATES	vFB2	control_PVneg	8	18
MNAT1	0.527	0.0236	0.402	0.835	7.78	10.8	0.00217	1.63	LV	CELLSTATES	vFB2	control_PVneg	8	18
TDRD3	0.526	0.0162	0.263	0.548	7.18	12.3	0.00115	1.79	LV	CELLSTATES	vFB2	control_PVneg	8	18
BMPR2	0.525	0.0277	0.545	1.1	8.17	10.1	0.00287	1.56	LV	CELLSTATES	vFB2	control_PVneg	8	18
CC2D2A	0.525	0.0457	0.198	0.393	6.73	8.29	0.00641	1.34	LV	CELLSTATES	vFB2	control_PVneg	8	18
RABGAP1	0.524	0.0232	0.273	0.546	7.2	10.8	0.0021	1.63	LV	CELLSTATES	vFB2	control_PVneg	8	18
TNKS	0.522	0.0164	0.368	0.78	7.67	12.2	0.00118	1.78	LV	CELLSTATES	vFB2	control_PVneg	8	18
SPAST	0.52	0.0366	0.103	0.211	5.86	9.05	0.00456	1.44	LV	CELLSTATES	vFB2	control_PVneg	8	18
ZNF91	0.519	0.026	0.253	0.504	7.06	10.4	0.00257	1.59	LV	CELLSTATES	vFB2	control_PVneg	8	18
CARS2	0.518	0.0287	0.14	0.287	6.27	9.97	0.00305	1.54	LV	CELLSTATES	vFB2	control_PVneg	8	18
VPS13C	0.516	0.0236	0.372	0.74	7.62	10.8	0.00217	1.63	LV	CELLSTATES	vFB2	control_PVneg	8	18
NCOA2	0.514	0.0369	0.563	1.15	8.32	9.03	0.00461	1.43	LV	CELLSTATES	vFB2	control_PVneg	8	18
CACNA2D1	0.513	0.032	1.09	2.11	9.11	9.62	0.00356	1.49	LV	CELLSTATES	vFB2	control_PVneg	8	18
NEDD4	0.513	0.026	0.172	0.331	6.52	10.4	0.00259	1.58	LV	CELLSTATES	vFB2	control_PVneg	8	18
ATP2B1	0.512	0.0362	0.117	0.239	6.06	9.13	0.00441	1.44	LV	CELLSTATES	vFB2	control_PVneg	8	18
BCAS3	0.512	0.023	0.573	1.18	8.33	10.9	0.00208	1.64	LV	CELLSTATES	vFB2	control_PVneg	8	18
EXOC6B	0.512	0.00952	0.566	1.13	8.23	14.5	0.000489	2.02	LV	CELLSTATES	vFB2	control_PVneg	8	18
SFT2D2	0.511	0.0411	0.096	0.192	5.8	8.64	0.00549	1.39	LV	CELLSTATES	vFB2	control_PVneg	8	18
LRBA	0.509	0.0308	0.393	0.787	7.78	9.76	0.00335	1.51	LV	CELLSTATES	vFB2	control_PVneg	8	18
PCMTD1	0.508	0.0272	0.301	0.598	7.35	10.2	0.00278	1.57	LV	CELLSTATES	vFB2	control_PVneg	8	18
AFDN	0.507	0.0323	0.296	0.61	7.36	9.57	0.00363	1.49	LV	CELLSTATES	vFB2	control_PVneg	8	18
KATNAL1	0.506	0.0333	0.129	0.254	6.18	9.46	0.00381	1.48	LV	CELLSTATES	vFB2	control_PVneg	8	18
UBXN2A	0.506	0.0341	0.195	0.385	6.75	9.34	0.00401	1.47	LV	CELLSTATES	vFB2	control_PVneg	8	18
IRF2	0.505	0.0373	0.128	0.245	6.14	8.97	0.00472	1.43	LV	CELLSTATES	vFB2	control_PVneg	8	18
PXK	0.505	0.0444	0.195	0.437	6.79	8.39	0.00614	1.35	LV	CELLSTATES	vFB2	control_PVneg	8	18
ANGEL2	0.501	0.0385	0.113	0.226	6	8.87	0.00496	1.41	LV	CELLSTATES	vFB2	control_PVneg	8	18
NEK1	0.501	0.0477	0.25	0.522	7.11	8.17	0.00679	1.32	LV	CELLSTATES	vFB2	control_PVneg	8	18
USP47	0.501	0.03	0.485	1.05	8.06	9.83	0.00325	1.52	LV	CELLSTATES	vFB2	control_PVneg	8	18
C20orf194	0.5	0.037	0.442	0.864	7.85	9.01	0.00465	1.43	LV	CELLSTATES	vFB2	control_PVneg	8	18

## Sheet: RBM20_control
Gene	logFC	FDR	mean_exp_control	mean_exp_genotype	logCPM	F	PValue	FDR_plot	Region	annotation_level	cell_state	comparison	Observations_genotype	Observations_reference
GDF7	3.62	0.000163	0.000508	0.0137	2.55	35	6.17e-07	3.79	LV	CELLSTATES	vFB2	control_RBM20	8	18
FOSB	3.6	0.00214	0.00175	0.0497	3.08	21.7	3.44e-05	2.67	LV	CELLSTATES	vFB2	control_RBM20	8	18
IGLC3	3.26	0.0107	0.000492	0.0132	2.4	14.9	0.000403	1.97	LV	CELLSTATES	vFB2	control_RBM20	8	18
AC007920.2	3.24	0.000453	0.00102	0.0158	2.67	28.7	3.77e-06	3.34	LV	CELLSTATES	vFB2	control_RBM20	8	18
MUM1L1	3.18	0.000168	0.00978	0.0894	4.29	34.7	6.66e-07	3.77	LV	CELLSTATES	vFB2	control_RBM20	8	18
AC018742.1	3.1	7.45e-06	0.0424	0.351	5.87	56.1	3.82e-09	5.13	LV	CELLSTATES	vFB2	control_RBM20	8	18
HBB	2.92	0.000305	0.00512	0.0611	3.73	31.2	1.77e-06	3.52	LV	CELLSTATES	vFB2	control_RBM20	8	18
HBA2	2.86	0.00266	0.00155	0.0226	2.74	20.9	4.54e-05	2.57	LV	CELLSTATES	vFB2	control_RBM20	8	18
AC099329.1	2.81	1.84e-05	0.00674	0.0768	3.79	47.3	2.69e-08	4.74	LV	CELLSTATES	vFB2	control_RBM20	8	18
RGS7BP	2.75	0.00123	0.00152	0.0147	2.66	24	1.6e-05	2.91	LV	CELLSTATES	vFB2	control_RBM20	8	18
AP000755.2	2.65	0.000169	0.00596	0.0441	3.52	34.4	7.15e-07	3.77	LV	CELLSTATES	vFB2	control_RBM20	8	18
TNFRSF25	2.49	0.000319	0.00364	0.0301	3.07	30.8	2.01e-06	3.5	LV	CELLSTATES	vFB2	control_RBM20	8	18
DCDC2C	2.4	0.000778	0.00577	0.0398	3.44	26.1	8.31e-06	3.11	LV	CELLSTATES	vFB2	control_RBM20	8	18
GPT2	2.4	3.79e-05	0.0127	0.0844	4.21	42.5	8.6e-08	4.42	LV	CELLSTATES	vFB2	control_RBM20	8	18
KALRN	2.33	1.7e-06	0.206	1.35	7.87	69.9	2.49e-10	5.77	LV	CELLSTATES	vFB2	control_RBM20	8	18
COL22A1	2.32	0.000673	0.0058	0.0374	3.41	26.9	6.51e-06	3.17	LV	CELLSTATES	vFB2	control_RBM20	8	18
MTRNR2L8	2.32	0.0142	0.00248	0.0218	2.73	13.7	0.000639	1.85	LV	CELLSTATES	vFB2	control_RBM20	8	18
AC092674.1	2.29	0.00488	0.00905	0.0537	3.85	18.4	0.00011	2.31	LV	CELLSTATES	vFB2	control_RBM20	8	18
LINC01239	2.28	0.00134	0.0221	0.131	4.85	23.7	1.81e-05	2.87	LV	CELLSTATES	vFB2	control_RBM20	8	18
ITGA1	2.27	6.94e-10	0.112	0.696	6.99	127	5.08e-14	9.16	LV	CELLSTATES	vFB2	control_RBM20	8	18
AC147651.1	2.2	0.00901	0.00204	0.0156	2.65	15.6	0.000302	2.05	LV	CELLSTATES	vFB2	control_RBM20	8	18
CLIC6	2.19	0.00759	0.00362	0.0228	2.96	16.4	0.000224	2.12	LV	CELLSTATES	vFB2	control_RBM20	8	18
TMEM132C	2.19	0.000315	0.153	0.756	7.28	31	1.91e-06	3.5	LV	CELLSTATES	vFB2	control_RBM20	8	18
KCNQ3	2.18	0.00549	0.0133	0.0775	4.39	17.9	0.00013	2.26	LV	CELLSTATES	vFB2	control_RBM20	8	18
GLDN	2.17	0.00427	0.00679	0.0335	3.35	19	8.97e-05	2.37	LV	CELLSTATES	vFB2	control_RBM20	8	18
LINC02188	2.17	0.00922	0.00291	0.0182	2.76	15.6	0.000313	2.04	LV	CELLSTATES	vFB2	control_RBM20	8	18
SEZ6L	2.17	0.000701	0.0465	0.226	5.61	26.6	7.13e-06	3.15	LV	CELLSTATES	vFB2	control_RBM20	8	18
AC005165.1	2.16	0.000132	0.0998	0.458	6.57	36.2	4.34e-07	3.88	LV	CELLSTATES	vFB2	control_RBM20	8	18
XG	2.16	0.000453	0.0212	0.133	4.83	28.8	3.66e-06	3.34	LV	CELLSTATES	vFB2	control_RBM20	8	18
SPINK13	2.13	0.0217	0.00273	0.0133	2.76	12.2	0.0012	1.66	LV	CELLSTATES	vFB2	control_RBM20	8	18
PI16	2.12	2.95e-05	0.184	0.959	7.44	44.5	5.26e-08	4.53	LV	CELLSTATES	vFB2	control_RBM20	8	18
KIAA1211	2.1	2.98e-06	0.0565	0.285	5.79	64.8	6.54e-10	5.53	LV	CELLSTATES	vFB2	control_RBM20	8	18
MAP2	2.09	8.63e-06	0.0501	0.255	5.68	54.2	5.68e-09	5.06	LV	CELLSTATES	vFB2	control_RBM20	8	18
MYOZ1	2.04	0.0328	0.00211	0.0131	2.54	10.5	0.00237	1.48	LV	CELLSTATES	vFB2	control_RBM20	8	18
C2orf73	2.03	0.011	0.00273	0.0133	2.68	14.8	0.000424	1.96	LV	CELLSTATES	vFB2	control_RBM20	8	18
CXCL13	2.02	0.0141	0.0109	0.0527	3.93	13.8	0.000621	1.85	LV	CELLSTATES	vFB2	control_RBM20	8	18
AC036214.1	1.99	8.63e-06	0.0261	0.129	4.88	54.7	5.16e-09	5.06	LV	CELLSTATES	vFB2	control_RBM20	8	18
PDZD4	1.99	0.0141	0.00355	0.0138	2.61	13.8	0.000627	1.85	LV	CELLSTATES	vFB2	control_RBM20	8	18
AC109779.1	1.98	0.0136	0.0073	0.0255	3.18	13.9	0.000589	1.87	LV	CELLSTATES	vFB2	control_RBM20	8	18
CYP19A1	1.97	0.0124	0.00692	0.0297	3.29	14.3	0.000506	1.91	LV	CELLSTATES	vFB2	control_RBM20	8	18
AFF2	1.96	0.00141	0.0121	0.0587	3.93	23.4	1.95e-05	2.85	LV	CELLSTATES	vFB2	control_RBM20	8	18
RGCC	1.91	0.000453	0.0236	0.123	4.77	28.6	3.8e-06	3.34	LV	CELLSTATES	vFB2	control_RBM20	8	18
SLC10A6	1.91	0.015	0.00272	0.0181	2.77	13.5	0.000687	1.82	LV	CELLSTATES	vFB2	control_RBM20	8	18
CPXM2	1.9	0.00492	0.0167	0.0815	4.38	18.3	0.000112	2.31	LV	CELLSTATES	vFB2	control_RBM20	8	18
AC022101.1	1.88	0.00925	0.0101	0.041	3.56	15.5	0.000315	2.03	LV	CELLSTATES	vFB2	control_RBM20	8	18
SESN3	1.87	8.91e-06	0.1	0.424	6.41	53.6	6.52e-09	5.05	LV	CELLSTATES	vFB2	control_RBM20	8	18
AL022322.1	1.86	0.0138	0.00367	0.0207	2.83	13.9	0.000603	1.86	LV	CELLSTATES	vFB2	control_RBM20	8	18
AL590560.2	1.86	0.00466	0.00932	0.0392	3.55	18.6	0.000103	2.33	LV	CELLSTATES	vFB2	control_RBM20	8	18
GNAI1	1.86	0.000745	0.018	0.0879	4.45	26.4	7.63e-06	3.13	LV	CELLSTATES	vFB2	control_RBM20	8	18
CFH	1.85	1e-05	0.435	2.16	8.67	52.4	8.48e-09	5	LV	CELLSTATES	vFB2	control_RBM20	8	18
MASP1	1.85	0.00835	0.00796	0.0339	3.42	16	0.000262	2.08	LV	CELLSTATES	vFB2	control_RBM20	8	18
KCNMA1	1.84	0.000275	0.0261	0.111	4.74	31.9	1.45e-06	3.56	LV	CELLSTATES	vFB2	control_RBM20	8	18
COMP	1.83	0.0163	0.0108	0.0443	3.63	13.2	0.000772	1.79	LV	CELLSTATES	vFB2	control_RBM20	8	18
AC027449.1	1.8	0.0174	0.00432	0.0216	2.97	13	0.000853	1.76	LV	CELLSTATES	vFB2	control_RBM20	8	18
AC073082.1	1.8	0.00387	0.0121	0.059	3.97	19.3	7.79e-05	2.41	LV	CELLSTATES	vFB2	control_RBM20	8	18
KIF5C	1.8	0.00358	0.022	0.0813	4.4	19.6	7.06e-05	2.45	LV	CELLSTATES	vFB2	control_RBM20	8	18
AICDA	1.78	0.0336	0.00198	0.0135	2.62	10.5	0.00245	1.47	LV	CELLSTATES	vFB2	control_RBM20	8	18
PODNL1	1.78	0.019	0.00745	0.028	3.21	12.7	0.000975	1.72	LV	CELLSTATES	vFB2	control_RBM20	8	18
LINC02408	1.77	0.0246	0.00389	0.0187	2.87	11.7	0.00143	1.61	LV	CELLSTATES	vFB2	control_RBM20	8	18
FMOD	1.75	0.00223	0.0247	0.106	4.76	21.6	3.62e-05	2.65	LV	CELLSTATES	vFB2	control_RBM20	8	18
MEOX2	1.75	1.77e-05	0.134	0.579	6.92	48.4	2.11e-08	4.75	LV	CELLSTATES	vFB2	control_RBM20	8	18
MOB3B	1.75	0.0003	0.0711	0.277	6.03	31.3	1.72e-06	3.52	LV	CELLSTATES	vFB2	control_RBM20	8	18
SNCAIP	1.74	0.000372	0.0418	0.161	5.21	29.7	2.72e-06	3.43	LV	CELLSTATES	vFB2	control_RBM20	8	18
PDGFA	1.73	0.000759	0.0206	0.0948	4.44	26.2	7.89e-06	3.12	LV	CELLSTATES	vFB2	control_RBM20	8	18
ANXA3	1.72	0.00942	0.00669	0.0271	3.18	15.5	0.000325	2.03	LV	CELLSTATES	vFB2	control_RBM20	8	18
AC107398.2	1.71	0.0296	0.0031	0.0146	2.63	11	0.00192	1.53	LV	CELLSTATES	vFB2	control_RBM20	8	18
AFF3	1.71	0.000315	0.967	3.9	9.57	31	1.88e-06	3.5	LV	CELLSTATES	vFB2	control_RBM20	8	18
FAM155A	1.71	0.00483	0.0892	0.413	6.57	18.4	0.000109	2.32	LV	CELLSTATES	vFB2	control_RBM20	8	18
LINC01568	1.71	0.0399	0.0136	0.0506	4.03	9.76	0.0033	1.4	LV	CELLSTATES	vFB2	control_RBM20	8	18
AC025180.1	1.7	0.000821	0.0154	0.062	4	25.8	9.14e-06	3.09	LV	CELLSTATES	vFB2	control_RBM20	8	18
GSTM2	1.68	0.0197	0.00413	0.0177	2.81	12.5	0.00102	1.7	LV	CELLSTATES	vFB2	control_RBM20	8	18
LINC01088	1.68	0.0114	0.483	1.67	8.62	14.7	0.000443	1.94	LV	CELLSTATES	vFB2	control_RBM20	8	18
MAPK11	1.68	0.0306	0.00311	0.0142	2.69	10.8	0.00208	1.51	LV	CELLSTATES	vFB2	control_RBM20	8	18
SORT1	1.68	3.4e-05	0.0278	0.114	4.79	43.2	7.21e-08	4.47	LV	CELLSTATES	vFB2	control_RBM20	8	18
TSC22D3	1.68	0.000486	0.306	1.04	7.94	28.3	4.23e-06	3.31	LV	CELLSTATES	vFB2	control_RBM20	8	18
PENK	1.67	0.0313	0.00493	0.0235	3.15	10.7	0.00216	1.5	LV	CELLSTATES	vFB2	control_RBM20	8	18
RHOXF1-AS1	1.66	0.0027	0.0107	0.0419	3.64	20.8	4.77e-05	2.57	LV	CELLSTATES	vFB2	control_RBM20	8	18
ST8SIA4	1.64	0.000446	0.0225	0.0898	4.48	28.9	3.53e-06	3.35	LV	CELLSTATES	vFB2	control_RBM20	8	18
TPD52L1	1.63	0.00718	0.0433	0.149	5.27	16.7	0.000203	2.14	LV	CELLSTATES	vFB2	control_RBM20	8	18
DUOXA1	1.62	0.00987	0.00766	0.0271	3.16	15.2	0.000354	2.01	LV	CELLSTATES	vFB2	control_RBM20	8	18
FGD4	1.62	4.17e-05	0.276	1.03	7.78	41.7	1.04e-07	4.38	LV	CELLSTATES	vFB2	control_RBM20	8	18
MISP3	1.62	0.0297	0.00438	0.0195	2.94	11	0.00196	1.53	LV	CELLSTATES	vFB2	control_RBM20	8	18
RGS11	1.62	4.55e-05	0.0342	0.14	5.01	41	1.27e-07	4.34	LV	CELLSTATES	vFB2	control_RBM20	8	18
DOCK9-AS1	1.6	0.0318	0.00509	0.0182	2.93	10.7	0.00223	1.5	LV	CELLSTATES	vFB2	control_RBM20	8	18
IL16	1.6	1.79e-05	0.12	0.46	6.68	47.7	2.49e-08	4.75	LV	CELLSTATES	vFB2	control_RBM20	8	18
DUSP19	1.59	0.0453	0.00377	0.0154	2.75	9.31	0.00402	1.34	LV	CELLSTATES	vFB2	control_RBM20	8	18
RAMP2-AS1	1.59	0.00329	0.0244	0.0821	4.46	19.9	6.36e-05	2.48	LV	CELLSTATES	vFB2	control_RBM20	8	18
AC092164.1	1.58	0.0107	0.00729	0.0283	3.29	14.9	0.000402	1.97	LV	CELLSTATES	vFB2	control_RBM20	8	18
GPBAR1	1.58	0.034	0.00556	0.0214	3.05	10.4	0.0025	1.47	LV	CELLSTATES	vFB2	control_RBM20	8	18
FRZB	1.57	0.00225	0.0193	0.0759	4.28	21.5	3.71e-05	2.65	LV	CELLSTATES	vFB2	control_RBM20	8	18
MYCBPAP	1.57	0.0345	0.00402	0.0138	2.66	10.3	0.0026	1.46	LV	CELLSTATES	vFB2	control_RBM20	8	18
CD200	1.56	0.0167	0.0148	0.0376	3.55	13.2	0.0008	1.78	LV	CELLSTATES	vFB2	control_RBM20	8	18
CNKSR2	1.56	0.000327	0.0507	0.185	5.48	30.5	2.2e-06	3.49	LV	CELLSTATES	vFB2	control_RBM20	8	18
GPRC5B	1.56	0.00902	0.00924	0.0338	3.43	15.6	0.000303	2.04	LV	CELLSTATES	vFB2	control_RBM20	8	18
ZNF233	1.56	0.00302	0.00796	0.0337	3.38	20.3	5.64e-05	2.52	LV	CELLSTATES	vFB2	control_RBM20	8	18
AC116552.1	1.55	0.0269	0.00358	0.0159	2.71	11.4	0.00163	1.57	LV	CELLSTATES	vFB2	control_RBM20	8	18
AL356277.3	1.55	0.000821	0.0347	0.139	5.11	25.8	9.08e-06	3.09	LV	CELLSTATES	vFB2	control_RBM20	8	18
SLC44A5	1.55	0.00287	0.0441	0.163	5.29	20.5	5.27e-05	2.54	LV	CELLSTATES	vFB2	control_RBM20	8	18
SORL1	1.55	0.00597	0.0177	0.0532	3.93	17.5	0.000149	2.22	LV	CELLSTATES	vFB2	control_RBM20	8	18
MAMDC2	1.54	0.000466	0.839	2.79	9.31	28.5	4e-06	3.33	LV	CELLSTATES	vFB2	control_RBM20	8	18
PRELP	1.54	0.0154	0.244	0.835	7.71	13.5	0.000709	1.81	LV	CELLSTATES	vFB2	control_RBM20	8	18
AP000787.1	1.53	4.44e-05	0.111	0.385	6.36	41.2	1.2e-07	4.35	LV	CELLSTATES	vFB2	control_RBM20	8	18
INMT-MINDY4	1.53	0.0131	0.00819	0.0271	3.27	14.1	0.000548	1.88	LV	CELLSTATES	vFB2	control_RBM20	8	18
AC138123.2	1.52	0.0419	0.00501	0.0177	2.92	9.59	0.00355	1.38	LV	CELLSTATES	vFB2	control_RBM20	8	18
LINC00222	1.52	0.00759	0.00922	0.0344	3.49	16.4	0.000224	2.12	LV	CELLSTATES	vFB2	control_RBM20	8	18
NCKIPSD	1.52	0.000633	0.0209	0.0715	4.25	27.2	5.88e-06	3.2	LV	CELLSTATES	vFB2	control_RBM20	8	18
AC009229.1	1.51	0.0369	0.00401	0.0162	2.8	10	0.00293	1.43	LV	CELLSTATES	vFB2	control_RBM20	8	18
TCP11L2	1.51	0.000169	0.0495	0.152	5.23	34.3	7.31e-07	3.77	LV	CELLSTATES	vFB2	control_RBM20	8	18
FAM117B	1.5	0.000489	0.0525	0.164	5.35	28.2	4.3e-06	3.31	LV	CELLSTATES	vFB2	control_RBM20	8	18
FAT4	1.5	1e-05	0.162	0.6	7	52.2	8.82e-09	5	LV	CELLSTATES	vFB2	control_RBM20	8	18
USP53	1.5	0.000194	0.759	2.69	9.21	33.5	9.23e-07	3.71	LV	CELLSTATES	vFB2	control_RBM20	8	18
PTPN13	1.49	1.2e-05	0.306	1.07	7.84	50.7	1.23e-08	4.92	LV	CELLSTATES	vFB2	control_RBM20	8	18
ACSF2	1.48	0.00449	0.0175	0.0607	4.11	18.7	9.77e-05	2.35	LV	CELLSTATES	vFB2	control_RBM20	8	18
AL807752.6	1.48	0.045	0.0052	0.0223	3	9.33	0.00399	1.35	LV	CELLSTATES	vFB2	control_RBM20	8	18
BTBD8	1.48	4.11e-05	0.0662	0.233	5.74	42.1	9.62e-08	4.39	LV	CELLSTATES	vFB2	control_RBM20	8	18
LINC00266-1	1.48	0.0209	0.0073	0.0253	3.13	12.3	0.00112	1.68	LV	CELLSTATES	vFB2	control_RBM20	8	18
AP001528.2	1.47	0.0006	0.132	0.5	6.85	27.4	5.53e-06	3.22	LV	CELLSTATES	vFB2	control_RBM20	8	18
BMP5	1.47	0.0156	0.0538	0.201	5.6	13.4	0.000723	1.81	LV	CELLSTATES	vFB2	control_RBM20	8	18
PCOLCE2	1.46	4.17e-05	0.459	1.59	8.36	41.9	1.01e-07	4.38	LV	CELLSTATES	vFB2	control_RBM20	8	18
AC027117.2	1.45	0.000319	0.055	0.191	5.5	30.8	1.98e-06	3.5	LV	CELLSTATES	vFB2	control_RBM20	8	18
LINC02585	1.45	0.0345	0.00541	0.0166	2.78	10.3	0.0026	1.46	LV	CELLSTATES	vFB2	control_RBM20	8	18
MXI1	1.45	1.79e-05	0.134	0.454	6.68	47.7	2.47e-08	4.75	LV	CELLSTATES	vFB2	control_RBM20	8	18
CRISPLD1	1.44	0.0159	0.0275	0.0905	4.59	13.4	0.000739	1.8	LV	CELLSTATES	vFB2	control_RBM20	8	18
SLC15A2	1.44	0.0178	0.00892	0.0315	3.37	12.9	0.000881	1.75	LV	CELLSTATES	vFB2	control_RBM20	8	18
SULT1C4	1.44	0.000169	0.0377	0.127	4.96	34.4	7.24e-07	3.77	LV	CELLSTATES	vFB2	control_RBM20	8	18
AC008415.1	1.43	0.0306	0.0113	0.0406	3.78	10.8	0.00209	1.51	LV	CELLSTATES	vFB2	control_RBM20	8	18
AC079296.1	1.43	0.0247	0.00559	0.0215	3.04	11.7	0.00144	1.61	LV	CELLSTATES	vFB2	control_RBM20	8	18
AC105430.1	1.43	0.0479	0.00957	0.0269	3.36	9.13	0.00436	1.32	LV	CELLSTATES	vFB2	control_RBM20	8	18
HLA-DMA	1.43	0.0425	0.017	0.0584	4.07	9.55	0.00363	1.37	LV	CELLSTATES	vFB2	control_RBM20	8	18
ITGA2	1.43	0.0205	0.0101	0.0298	3.31	12.4	0.00109	1.69	LV	CELLSTATES	vFB2	control_RBM20	8	18
AC007389.5	1.42	0.0341	0.005	0.0184	2.97	10.4	0.00254	1.47	LV	CELLSTATES	vFB2	control_RBM20	8	18
CP	1.42	0.000782	0.0421	0.14	5.15	26	8.48e-06	3.11	LV	CELLSTATES	vFB2	control_RBM20	8	18
MAMDC2-AS1	1.42	0.0125	0.384	1.18	8.08	14.3	0.000516	1.9	LV	CELLSTATES	vFB2	control_RBM20	8	18
ZMAT1	1.42	0.00141	0.0465	0.137	5.17	23.4	1.99e-05	2.85	LV	CELLSTATES	vFB2	control_RBM20	8	18
ARL15	1.41	0.000169	1.2	4.05	9.81	34.4	7.24e-07	3.77	LV	CELLSTATES	vFB2	control_RBM20	8	18
SLC46A3	1.41	0.000169	0.115	0.366	6.38	34.4	7.19e-07	3.77	LV	CELLSTATES	vFB2	control_RBM20	8	18
AC074011.1	1.39	0.0341	0.0151	0.0443	3.74	10.4	0.00252	1.47	LV	CELLSTATES	vFB2	control_RBM20	8	18
MELTF-AS1	1.39	0.0277	0.00958	0.0326	3.37	11.3	0.00171	1.56	LV	CELLSTATES	vFB2	control_RBM20	8	18
NKAIN3	1.39	0.012	0.019	0.0644	4.14	14.4	0.000479	1.92	LV	CELLSTATES	vFB2	control_RBM20	8	18
HEY1	1.38	0.000523	0.0567	0.175	5.41	27.9	4.71e-06	3.28	LV	CELLSTATES	vFB2	control_RBM20	8	18
ITGB8	1.38	0.000185	0.1	0.33	6.25	33.8	8.51e-07	3.73	LV	CELLSTATES	vFB2	control_RBM20	8	18
TP63	1.38	2.95e-05	0.0684	0.233	5.81	44.6	5.13e-08	4.53	LV	CELLSTATES	vFB2	control_RBM20	8	18
ZNF610	1.38	0.0318	0.008	0.0276	3.27	10.7	0.00222	1.5	LV	CELLSTATES	vFB2	control_RBM20	8	18
LINC01535	1.37	0.0106	0.0135	0.0451	3.75	14.9	0.000398	1.97	LV	CELLSTATES	vFB2	control_RBM20	8	18
LINC01807	1.37	0.0189	0.0399	0.121	5.05	12.7	0.00096	1.72	LV	CELLSTATES	vFB2	control_RBM20	8	18
LINC01819	1.37	0.0324	0.0101	0.0343	3.58	10.6	0.0023	1.49	LV	CELLSTATES	vFB2	control_RBM20	8	18
LINC02388	1.37	0.029	0.0284	0.0939	4.66	11.1	0.00186	1.54	LV	CELLSTATES	vFB2	control_RBM20	8	18
TMEM56-RWDD3	1.37	0.000673	0.0309	0.101	4.68	26.9	6.48e-06	3.17	LV	CELLSTATES	vFB2	control_RBM20	8	18
AC007388.1	1.36	3.39e-05	0.231	0.775	7.43	43.5	6.71e-08	4.47	LV	CELLSTATES	vFB2	control_RBM20	8	18
AL445426.1	1.36	0.000185	0.163	0.538	6.97	33.8	8.4e-07	3.73	LV	CELLSTATES	vFB2	control_RBM20	8	18
METTL24	1.36	0.0252	0.0131	0.0392	3.72	11.7	0.00148	1.6	LV	CELLSTATES	vFB2	control_RBM20	8	18
NRXN3	1.36	0.00516	0.175	0.571	7.11	18.1	0.00012	2.29	LV	CELLSTATES	vFB2	control_RBM20	8	18
PLB1	1.36	0.0107	0.0589	0.167	5.36	14.9	0.000401	1.97	LV	CELLSTATES	vFB2	control_RBM20	8	18
CSRNP3	1.35	1.77e-05	0.209	0.634	7.21	48.2	2.21e-08	4.75	LV	CELLSTATES	vFB2	control_RBM20	8	18
TIPARP	1.35	0.00285	0.0535	0.159	5.37	20.5	5.2e-05	2.54	LV	CELLSTATES	vFB2	control_RBM20	8	18
BMP4	1.34	0.00208	0.0426	0.121	5.07	21.9	3.28e-05	2.68	LV	CELLSTATES	vFB2	control_RBM20	8	18
GAMT	1.34	0.0336	0.00868	0.0285	3.31	10.4	0.00245	1.47	LV	CELLSTATES	vFB2	control_RBM20	8	18
PCSK6	1.34	0.000244	0.717	2.26	8.99	32.6	1.2e-06	3.61	LV	CELLSTATES	vFB2	control_RBM20	8	18
PLEKHH2	1.34	3.4e-05	0.508	1.66	8.51	43.2	7.2e-08	4.47	LV	CELLSTATES	vFB2	control_RBM20	8	18
UACA	1.34	4.27e-05	0.44	1.39	8.28	41.5	1.09e-07	4.37	LV	CELLSTATES	vFB2	control_RBM20	8	18
AC005550.2	1.33	0.00784	0.0439	0.148	5.24	16.3	0.000237	2.11	LV	CELLSTATES	vFB2	control_RBM20	8	18
ASPA	1.32	0.00985	0.0271	0.0814	4.46	15.2	0.000352	2.01	LV	CELLSTATES	vFB2	control_RBM20	8	18
FAM214A	1.32	0.000103	0.209	0.605	7.19	37.2	3.33e-07	3.99	LV	CELLSTATES	vFB2	control_RBM20	8	18
PNPLA7	1.32	0.00333	0.0354	0.12	4.95	19.9	6.47e-05	2.48	LV	CELLSTATES	vFB2	control_RBM20	8	18
SERPINB9	1.32	0.000854	0.0379	0.127	5.01	25.6	9.82e-06	3.07	LV	CELLSTATES	vFB2	control_RBM20	8	18
AL158198.1	1.31	0.0411	0.0132	0.0353	3.54	9.68	0.00342	1.39	LV	CELLSTATES	vFB2	control_RBM20	8	18
AC079380.1	1.3	0.0042	0.0382	0.112	4.81	19	8.77e-05	2.38	LV	CELLSTATES	vFB2	control_RBM20	8	18
CRELD1	1.3	0.00112	0.0281	0.0939	4.59	24.5	1.4e-05	2.95	LV	CELLSTATES	vFB2	control_RBM20	8	18
N4BP2L1	1.3	0.000327	0.0829	0.248	5.94	30.5	2.17e-06	3.49	LV	CELLSTATES	vFB2	control_RBM20	8	18
SGIP1	1.3	0.00078	0.667	1.97	8.79	26.1	8.4e-06	3.11	LV	CELLSTATES	vFB2	control_RBM20	8	18
AC016152.1	1.29	0.0449	0.00708	0.0219	3.03	9.35	0.00396	1.35	LV	CELLSTATES	vFB2	control_RBM20	8	18
GDNF-AS1	1.29	0.0497	0.0139	0.0382	3.65	8.98	0.00465	1.3	LV	CELLSTATES	vFB2	control_RBM20	8	18
HAPLN1	1.29	0.0278	0.0558	0.167	5.33	11.3	0.00174	1.56	LV	CELLSTATES	vFB2	control_RBM20	8	18
LINC02542	1.29	0.00894	0.0216	0.0681	4.27	15.7	0.000296	2.05	LV	CELLSTATES	vFB2	control_RBM20	8	18
PIK3IP1	1.29	0.000315	0.0475	0.149	5.23	30.9	1.92e-06	3.5	LV	CELLSTATES	vFB2	control_RBM20	8	18
AGMO	1.28	0.00658	0.126	0.377	6.56	17.2	0.000172	2.18	LV	CELLSTATES	vFB2	control_RBM20	8	18
AL359220.1	1.28	0.0178	0.022	0.0734	4.34	12.9	0.000881	1.75	LV	CELLSTATES	vFB2	control_RBM20	8	18
RANBP3L	1.28	0.0135	0.062	0.18	5.58	13.9	0.000583	1.87	LV	CELLSTATES	vFB2	control_RBM20	8	18
DOCK9	1.27	5.71e-06	0.341	1.07	7.94	58.8	2.15e-09	5.24	LV	CELLSTATES	vFB2	control_RBM20	8	18
ENOX2	1.27	0.000275	0.288	0.866	7.73	31.9	1.44e-06	3.56	LV	CELLSTATES	vFB2	control_RBM20	8	18
FAM186A	1.27	0.0142	0.0147	0.0466	3.85	13.7	0.000638	1.85	LV	CELLSTATES	vFB2	control_RBM20	8	18
BMP6	1.26	0.0127	0.1	0.278	6.07	14.2	0.000528	1.9	LV	CELLSTATES	vFB2	control_RBM20	8	18
CCNG2	1.26	0.0242	0.0671	0.211	5.83	11.8	0.0014	1.62	LV	CELLSTATES	vFB2	control_RBM20	8	18
FREM1	1.26	0.00669	0.389	1.17	8.07	17.1	0.000177	2.17	LV	CELLSTATES	vFB2	control_RBM20	8	18
AC005520.2	1.25	0.042	0.0153	0.0419	3.71	9.59	0.00356	1.38	LV	CELLSTATES	vFB2	control_RBM20	8	18
ANKRD29	1.25	0.0299	0.019	0.0552	4.07	11	0.00198	1.52	LV	CELLSTATES	vFB2	control_RBM20	8	18
GALNT18	1.24	0.0261	0.0182	0.0465	3.86	11.5	0.00155	1.58	LV	CELLSTATES	vFB2	control_RBM20	8	18
GNB5	1.24	6.11e-05	0.0709	0.214	5.74	39.6	1.79e-07	4.21	LV	CELLSTATES	vFB2	control_RBM20	8	18
SFRP4	1.24	0.00117	0.0468	0.136	5.15	24.2	1.5e-05	2.93	LV	CELLSTATES	vFB2	control_RBM20	8	18
SHROOM3	1.24	0.000326	0.219	0.625	7.21	30.7	2.08e-06	3.49	LV	CELLSTATES	vFB2	control_RBM20	8	18
AC090115.1	1.23	0.00181	0.032	0.098	4.72	22.4	2.72e-05	2.74	LV	CELLSTATES	vFB2	control_RBM20	8	18
AC124947.1	1.23	0.0277	0.0269	0.0808	4.56	11.3	0.00171	1.56	LV	CELLSTATES	vFB2	control_RBM20	8	18
LDLRAD4	1.23	0.000988	0.397	1.1	8	25	1.17e-05	3.01	LV	CELLSTATES	vFB2	control_RBM20	8	18
PRCD	1.23	0.00411	0.032	0.0944	4.67	19.1	8.51e-05	2.39	LV	CELLSTATES	vFB2	control_RBM20	8	18
RIMS1	1.23	0.0429	0.0102	0.0351	3.65	9.51	0.00369	1.37	LV	CELLSTATES	vFB2	control_RBM20	8	18
SORBS1	1.23	0.000192	0.243	0.685	7.4	33.6	8.98e-07	3.72	LV	CELLSTATES	vFB2	control_RBM20	8	18
TP53INP1	1.23	0.00327	0.0242	0.0709	4.33	20	6.22e-05	2.49	LV	CELLSTATES	vFB2	control_RBM20	8	18
AC132872.1	1.22	0.0359	0.0107	0.0329	3.47	10.2	0.00278	1.45	LV	CELLSTATES	vFB2	control_RBM20	8	18
BNIP3L	1.22	7.8e-05	0.537	1.68	8.61	38.4	2.46e-07	4.11	LV	CELLSTATES	vFB2	control_RBM20	8	18
MUSK	1.22	0.00121	0.46	1.23	8.28	24.1	1.56e-05	2.92	LV	CELLSTATES	vFB2	control_RBM20	8	18
AL596218.1	1.21	0.0159	0.0229	0.0658	4.25	13.4	0.000738	1.8	LV	CELLSTATES	vFB2	control_RBM20	8	18
ANO2	1.21	0.0304	0.0207	0.0587	4.15	10.9	0.00206	1.52	LV	CELLSTATES	vFB2	control_RBM20	8	18
ICA1L	1.21	0.0082	0.137	0.386	6.61	16.1	0.000256	2.09	LV	CELLSTATES	vFB2	control_RBM20	8	18
STON1-GTF2A1L	1.21	0.0258	0.0139	0.0426	3.84	11.6	0.00153	1.59	LV	CELLSTATES	vFB2	control_RBM20	8	18
AL357093.2	1.2	0.0448	0.0117	0.0314	3.43	9.36	0.00393	1.35	LV	CELLSTATES	vFB2	control_RBM20	8	18
ARHGAP10	1.2	0.000831	1.02	3.06	9.47	25.7	9.37e-06	3.08	LV	CELLSTATES	vFB2	control_RBM20	8	18
CNBD1	1.2	0.00336	0.0463	0.141	5.21	19.8	6.57e-05	2.47	LV	CELLSTATES	vFB2	control_RBM20	8	18
FGF14	1.2	0.0168	1.08	2.96	9.38	13.1	0.000807	1.77	LV	CELLSTATES	vFB2	control_RBM20	8	18
AC091948.1	1.19	0.000806	0.0483	0.152	5.33	25.9	8.85e-06	3.09	LV	CELLSTATES	vFB2	control_RBM20	8	18
ATP10D	1.19	0.000157	0.383	1.13	8.02	35.4	5.52e-07	3.8	LV	CELLSTATES	vFB2	control_RBM20	8	18
MTSS1	1.19	0.0164	0.081	0.228	5.88	13.2	0.000779	1.79	LV	CELLSTATES	vFB2	control_RBM20	8	18
SETDB2	1.19	0.000327	0.0676	0.185	5.59	30.5	2.19e-06	3.49	LV	CELLSTATES	vFB2	control_RBM20	8	18
ZBTB16	1.19	0.047	1	2.87	9.41	9.2	0.00424	1.33	LV	CELLSTATES	vFB2	control_RBM20	8	18
AL136164.2	1.18	0.0277	0.0139	0.0394	3.66	11.3	0.0017	1.56	LV	CELLSTATES	vFB2	control_RBM20	8	18
ARL17B	1.18	0.0296	0.137	0.422	6.66	11	0.00194	1.53	LV	CELLSTATES	vFB2	control_RBM20	8	18
HERC3	1.18	0.00859	0.0286	0.0781	4.5	15.9	0.000275	2.07	LV	CELLSTATES	vFB2	control_RBM20	8	18
KLF2	1.18	0.0293	0.0812	0.25	5.91	11.1	0.00189	1.53	LV	CELLSTATES	vFB2	control_RBM20	8	18
MEF2C-AS1	1.18	0.00987	0.043	0.128	5.08	15.2	0.000354	2.01	LV	CELLSTATES	vFB2	control_RBM20	8	18
NOX4	1.18	0.000453	1.65	4.58	9.97	28.6	3.82e-06	3.34	LV	CELLSTATES	vFB2	control_RBM20	8	18
DAPK1	1.17	0.00655	0.0379	0.0997	4.88	17.2	0.00017	2.18	LV	CELLSTATES	vFB2	control_RBM20	8	18
LINC00342	1.17	0.0393	0.012	0.0346	3.53	9.81	0.00323	1.41	LV	CELLSTATES	vFB2	control_RBM20	8	18
RAPGEF5	1.17	0.0129	0.0467	0.147	5.31	14.2	0.000535	1.89	LV	CELLSTATES	vFB2	control_RBM20	8	18
AC005498.3	1.16	0.00252	0.0259	0.0724	4.35	21.1	4.22e-05	2.6	LV	CELLSTATES	vFB2	control_RBM20	8	18
ADRA1B	1.16	0.00586	0.0669	0.181	5.63	17.6	0.000144	2.23	LV	CELLSTATES	vFB2	control_RBM20	8	18
C9orf153	1.16	0.0134	0.0205	0.062	4.19	14	0.000574	1.87	LV	CELLSTATES	vFB2	control_RBM20	8	18
CHST7	1.16	0.00407	0.0803	0.211	5.82	19.2	8.35e-05	2.39	LV	CELLSTATES	vFB2	control_RBM20	8	18
DOCK5	1.16	0.00805	0.372	1.09	8.06	16.2	0.000249	2.09	LV	CELLSTATES	vFB2	control_RBM20	8	18
GLIS1	1.16	0.016	0.0519	0.143	5.24	13.3	0.000747	1.8	LV	CELLSTATES	vFB2	control_RBM20	8	18
HMGCLL1	1.16	0.0242	0.0894	0.249	6.08	11.8	0.0014	1.62	LV	CELLSTATES	vFB2	control_RBM20	8	18
PRPS1	1.16	0.00638	0.0557	0.143	5.32	17.3	0.000162	2.19	LV	CELLSTATES	vFB2	control_RBM20	8	18
AC097534.2	1.15	0.0159	0.0258	0.0714	4.4	13.3	0.000743	1.8	LV	CELLSTATES	vFB2	control_RBM20	8	18
AC233296.1	1.15	0.0347	0.0393	0.0938	4.8	10.3	0.00265	1.46	LV	CELLSTATES	vFB2	control_RBM20	8	18
ARRDC2	1.15	0.00144	0.0457	0.126	5.06	23.3	2.03e-05	2.84	LV	CELLSTATES	vFB2	control_RBM20	8	18
DACH1	1.15	0.00549	0.116	0.334	6.31	17.9	0.000131	2.26	LV	CELLSTATES	vFB2	control_RBM20	8	18
LINC01250	1.15	0.0369	0.0192	0.0491	4.01	10	0.00292	1.43	LV	CELLSTATES	vFB2	control_RBM20	8	18
TXNIP	1.15	0.00407	0.376	0.957	8.02	19.2	8.33e-05	2.39	LV	CELLSTATES	vFB2	control_RBM20	8	18
AC009229.2	1.14	0.0368	0.0185	0.0517	3.97	10.1	0.00291	1.43	LV	CELLSTATES	vFB2	control_RBM20	8	18
CPE	1.14	0.00705	0.0478	0.117	5.04	16.8	0.000194	2.15	LV	CELLSTATES	vFB2	control_RBM20	8	18
AC025188.1	1.13	0.00803	0.035	0.0971	4.73	16.2	0.000248	2.1	LV	CELLSTATES	vFB2	control_RBM20	8	18
BCL7A	1.13	0.0107	0.0308	0.0836	4.58	14.9	0.000405	1.97	LV	CELLSTATES	vFB2	control_RBM20	8	18
CCND3	1.13	0.000319	0.311	0.881	7.73	30.8	2e-06	3.5	LV	CELLSTATES	vFB2	control_RBM20	8	18
GAS2	1.13	0.0123	0.0447	0.1	4.97	14.3	0.000502	1.91	LV	CELLSTATES	vFB2	control_RBM20	8	18
LAMA3	1.13	0.00616	0.039	0.096	4.86	17.4	0.000155	2.21	LV	CELLSTATES	vFB2	control_RBM20	8	18
PLSCR4	1.13	0.000255	0.395	1.07	7.95	32.3	1.29e-06	3.59	LV	CELLSTATES	vFB2	control_RBM20	8	18
SULF1	1.13	0.00129	0.374	1.03	7.9	23.8	1.71e-05	2.89	LV	CELLSTATES	vFB2	control_RBM20	8	18
ARHGEF26	1.12	0.000339	0.122	0.356	6.44	30.2	2.4e-06	3.47	LV	CELLSTATES	vFB2	control_RBM20	8	18
FBXO32	1.12	0.00896	0.0552	0.136	5.2	15.7	0.000298	2.05	LV	CELLSTATES	vFB2	control_RBM20	8	18
GAS1RR	1.12	0.0216	0.0287	0.0819	4.6	12.2	0.00119	1.67	LV	CELLSTATES	vFB2	control_RBM20	8	18
GPCPD1	1.12	0.00129	0.134	0.365	6.46	23.8	1.7e-05	2.89	LV	CELLSTATES	vFB2	control_RBM20	8	18
MTUS1	1.12	0.00134	0.825	2.28	9.09	23.7	1.8e-05	2.87	LV	CELLSTATES	vFB2	control_RBM20	8	18
AC138123.1	1.11	0.0385	0.0396	0.105	4.96	9.88	0.00313	1.41	LV	CELLSTATES	vFB2	control_RBM20	8	18
ADAM32	1.11	0.0149	0.0311	0.0802	4.52	13.6	0.000676	1.83	LV	CELLSTATES	vFB2	control_RBM20	8	18
FAM66C	1.11	0.0341	0.0282	0.074	4.47	10.4	0.00251	1.47	LV	CELLSTATES	vFB2	control_RBM20	8	18
GNRH1	1.11	0.0295	0.0135	0.0365	3.68	11	0.00191	1.53	LV	CELLSTATES	vFB2	control_RBM20	8	18
STK17B	1.11	0.00383	0.153	0.413	6.65	19.4	7.64e-05	2.42	LV	CELLSTATES	vFB2	control_RBM20	8	18
ZNF704	1.11	0.000446	0.583	1.51	8.45	29	3.44e-06	3.35	LV	CELLSTATES	vFB2	control_RBM20	8	18
COL4A3	1.1	0.00449	0.685	1.91	8.8	18.7	9.72e-05	2.35	LV	CELLSTATES	vFB2	control_RBM20	8	18
CORIN	1.09	0.00575	0.0704	0.198	5.67	17.7	0.00014	2.24	LV	CELLSTATES	vFB2	control_RBM20	8	18
CUL4B	1.09	0.00149	0.118	0.319	6.28	23.1	2.14e-05	2.83	LV	CELLSTATES	vFB2	control_RBM20	8	18
FAM129A	1.09	0.00068	0.243	0.627	7.32	26.8	6.74e-06	3.17	LV	CELLSTATES	vFB2	control_RBM20	8	18
LRRC34	1.09	0.00713	0.0246	0.0655	4.28	16.7	0.000201	2.15	LV	CELLSTATES	vFB2	control_RBM20	8	18
NYNRIN	1.09	0.024	0.0202	0.0523	4.03	11.8	0.00137	1.62	LV	CELLSTATES	vFB2	control_RBM20	8	18
EYA2	1.08	0.0302	0.0848	0.211	5.94	10.9	0.00203	1.52	LV	CELLSTATES	vFB2	control_RBM20	8	18
GAB1	1.08	5.81e-05	0.398	1.06	8.01	39.9	1.66e-07	4.24	LV	CELLSTATES	vFB2	control_RBM20	8	18
GPR137B	1.08	0.000677	0.0644	0.178	5.52	26.8	6.6e-06	3.17	LV	CELLSTATES	vFB2	control_RBM20	8	18
LINC01748	1.08	0.0316	0.034	0.0851	4.66	10.7	0.00219	1.5	LV	CELLSTATES	vFB2	control_RBM20	8	18
MARVELD1	1.08	0.0138	0.0349	0.0997	4.74	13.9	0.000601	1.86	LV	CELLSTATES	vFB2	control_RBM20	8	18
PLXDC2	1.08	0.00111	3.7	9.13	11	24.5	1.37e-05	2.95	LV	CELLSTATES	vFB2	control_RBM20	8	18
PREX2	1.08	0.000465	0.366	1.04	7.94	28.5	3.95e-06	3.33	LV	CELLSTATES	vFB2	control_RBM20	8	18
PRKCH	1.08	0.00387	0.0696	0.2	5.67	19.3	7.8e-05	2.41	LV	CELLSTATES	vFB2	control_RBM20	8	18
GPRASP1	1.07	0.00705	0.0281	0.0677	4.33	16.8	0.000196	2.15	LV	CELLSTATES	vFB2	control_RBM20	8	18
IRS2	1.07	0.002	0.19	0.493	6.97	22	3.08e-05	2.7	LV	CELLSTATES	vFB2	control_RBM20	8	18
RFTN2	1.07	0.00112	0.353	0.914	7.79	24.5	1.38e-05	2.95	LV	CELLSTATES	vFB2	control_RBM20	8	18
TMEM159	1.07	0.00702	0.0307	0.0738	4.47	16.9	0.000192	2.15	LV	CELLSTATES	vFB2	control_RBM20	8	18
Z84485.1	1.07	0.0472	0.0145	0.0388	3.64	9.18	0.00427	1.33	LV	CELLSTATES	vFB2	control_RBM20	8	18
AC245060.5	1.06	0.00868	0.0262	0.0753	4.37	15.8	0.000281	2.06	LV	CELLSTATES	vFB2	control_RBM20	8	18
HHIP	1.06	0.0289	0.0228	0.065	4.36	11.1	0.00185	1.54	LV	CELLSTATES	vFB2	control_RBM20	8	18
LINC00511	1.06	0.00705	0.0556	0.149	5.3	16.8	0.000197	2.15	LV	CELLSTATES	vFB2	control_RBM20	8	18
LINC00968	1.06	0.0202	0.0823	0.195	5.7	12.5	0.00106	1.7	LV	CELLSTATES	vFB2	control_RBM20	8	18
ZNF438	1.06	5.71e-06	0.343	0.898	7.79	58.3	2.41e-09	5.24	LV	CELLSTATES	vFB2	control_RBM20	8	18
AL021368.2	1.05	0.0231	0.0178	0.0518	4.04	12	0.0013	1.64	LV	CELLSTATES	vFB2	control_RBM20	8	18
BAIAP2L2	1.05	0.0103	0.0719	0.208	5.75	15.1	0.000378	1.99	LV	CELLSTATES	vFB2	control_RBM20	8	18
FAXDC2	1.05	0.000338	0.154	0.419	6.74	30.2	2.37e-06	3.47	LV	CELLSTATES	vFB2	control_RBM20	8	18
LRRK2	1.05	0.000585	0.15	0.401	6.7	27.5	5.35e-06	3.23	LV	CELLSTATES	vFB2	control_RBM20	8	18
SSX2IP	1.05	0.00849	0.0672	0.163	5.49	15.9	0.000272	2.07	LV	CELLSTATES	vFB2	control_RBM20	8	18
YPEL3	1.05	0.00865	0.0942	0.252	6.04	15.8	0.00028	2.06	LV	CELLSTATES	vFB2	control_RBM20	8	18
AC092802.1	1.04	0.000677	0.142	0.394	6.6	26.8	6.64e-06	3.17	LV	CELLSTATES	vFB2	control_RBM20	8	18
KAT2B	1.04	0.000365	0.0911	0.239	6	29.9	2.64e-06	3.44	LV	CELLSTATES	vFB2	control_RBM20	8	18
MME	1.04	0.0134	0.0927	0.251	6.06	14	0.000575	1.87	LV	CELLSTATES	vFB2	control_RBM20	8	18
MTURN	1.04	0.00751	0.0408	0.109	4.96	16.5	0.000219	2.12	LV	CELLSTATES	vFB2	control_RBM20	8	18
PHKA1	1.04	0.00971	0.0511	0.135	5.21	15.3	0.000344	2.01	LV	CELLSTATES	vFB2	control_RBM20	8	18
PIGZ	1.04	0.0011	0.0416	0.111	4.91	24.6	1.34e-05	2.96	LV	CELLSTATES	vFB2	control_RBM20	8	18
RIN2	1.04	0.00083	0.322	0.914	7.81	25.7	9.29e-06	3.08	LV	CELLSTATES	vFB2	control_RBM20	8	18
TRMT1L	1.04	0.00225	0.0372	0.0964	4.8	21.5	3.7e-05	2.65	LV	CELLSTATES	vFB2	control_RBM20	8	18
AC099791.2	1.03	0.0465	0.0352	0.0781	4.54	9.22	0.00418	1.33	LV	CELLSTATES	vFB2	control_RBM20	8	18
GPR1	1.03	0.0486	0.0225	0.0641	4.18	9.06	0.00449	1.31	LV	CELLSTATES	vFB2	control_RBM20	8	18
LIPH	1.03	0.0391	0.0604	0.157	5.44	9.83	0.0032	1.41	LV	CELLSTATES	vFB2	control_RBM20	8	18
NPAS3	1.03	0.0017	0.645	1.73	8.72	22.7	2.5e-05	2.77	LV	CELLSTATES	vFB2	control_RBM20	8	18
PLCE1	1.03	0.000453	0.21	0.561	7.1	28.7	3.75e-06	3.34	LV	CELLSTATES	vFB2	control_RBM20	8	18
ZNF471	1.03	0.00266	0.0475	0.124	5.05	20.9	4.58e-05	2.57	LV	CELLSTATES	vFB2	control_RBM20	8	18
ABLIM1	1.02	0.00111	0.447	1.05	8.2	24.5	1.36e-05	2.95	LV	CELLSTATES	vFB2	control_RBM20	8	18
CEP126	1.02	0.00029	0.266	0.697	7.43	31.6	1.59e-06	3.54	LV	CELLSTATES	vFB2	control_RBM20	8	18
FOXO3	1.02	0.00141	0.947	2.52	9.28	23.4	1.97e-05	2.85	LV	CELLSTATES	vFB2	control_RBM20	8	18
JCAD	1.02	0.00549	0.0681	0.173	5.58	17.9	0.00013	2.26	LV	CELLSTATES	vFB2	control_RBM20	8	18
SAMD9L	1.02	0.0225	0.0484	0.114	5.02	12	0.00125	1.65	LV	CELLSTATES	vFB2	control_RBM20	8	18
SCUBE2	1.02	0.0105	0.0346	0.0778	4.56	15	0.00039	1.98	LV	CELLSTATES	vFB2	control_RBM20	8	18
ZNF235	1.02	0.000585	0.111	0.294	6.22	27.5	5.31e-06	3.23	LV	CELLSTATES	vFB2	control_RBM20	8	18
AC026316.5	1.01	0.0439	0.0392	0.0754	4.64	9.43	0.00382	1.36	LV	CELLSTATES	vFB2	control_RBM20	8	18
AKT3	1.01	0.00068	1.35	3.63	9.81	26.7	6.77e-06	3.17	LV	CELLSTATES	vFB2	control_RBM20	8	18
H1FX-AS1	1.01	0.0409	0.017	0.044	3.85	9.7	0.0034	1.39	LV	CELLSTATES	vFB2	control_RBM20	8	18
LINC00632	1.01	0.000912	0.107	0.273	6.18	25.3	1.06e-05	3.04	LV	CELLSTATES	vFB2	control_RBM20	8	18
MAFK	1.01	0.00275	0.039	0.109	4.91	20.7	4.9e-05	2.56	LV	CELLSTATES	vFB2	control_RBM20	8	18
PLCB4	1.01	0.003	0.605	1.45	8.48	20.3	5.58e-05	2.52	LV	CELLSTATES	vFB2	control_RBM20	8	18
RASSF4	1.01	0.0169	0.207	0.429	7	13.1	0.000816	1.77	LV	CELLSTATES	vFB2	control_RBM20	8	18
ZNF571	1.01	0.0411	0.0188	0.0521	3.97	9.68	0.00343	1.39	LV	CELLSTATES	vFB2	control_RBM20	8	18
AL590617.2	1	0.032	0.0209	0.0527	4.09	10.6	0.00226	1.5	LV	CELLSTATES	vFB2	control_RBM20	8	18
GLCCI1	1	0.00115	0.0659	0.171	5.56	24.3	1.47e-05	2.94	LV	CELLSTATES	vFB2	control_RBM20	8	18
HSD17B11	1	0.000144	0.112	0.297	6.28	35.8	4.96e-07	3.84	LV	CELLSTATES	vFB2	control_RBM20	8	18
IQGAP2	1	0.000698	0.171	0.448	6.8	26.6	7.06e-06	3.16	LV	CELLSTATES	vFB2	control_RBM20	8	18
SYTL3	1	0.0155	0.03	0.0797	4.59	13.4	0.000713	1.81	LV	CELLSTATES	vFB2	control_RBM20	8	18
CYP1B1-AS1	0.997	0.000158	0.325	0.846	7.68	35.2	5.8e-07	3.8	LV	CELLSTATES	vFB2	control_RBM20	8	18
PAPLN	0.991	0.0205	0.0414	0.106	4.93	12.4	0.00109	1.69	LV	CELLSTATES	vFB2	control_RBM20	8	18
AL355472.1	0.99	0.0218	0.0428	0.106	4.92	12.1	0.00121	1.66	LV	CELLSTATES	vFB2	control_RBM20	8	18
CBX7	0.989	0.00278	0.0567	0.155	5.38	20.6	4.99e-05	2.56	LV	CELLSTATES	vFB2	control_RBM20	8	18
FAM66D	0.989	0.048	0.05	0.112	5.07	9.11	0.00439	1.32	LV	CELLSTATES	vFB2	control_RBM20	8	18
ZNF365	0.987	0.0187	0.112	0.263	6.13	12.7	0.000951	1.73	LV	CELLSTATES	vFB2	control_RBM20	8	18
ICK	0.982	0.0318	0.0395	0.101	4.83	10.7	0.00223	1.5	LV	CELLSTATES	vFB2	control_RBM20	8	18
GHR	0.981	0.00266	0.319	0.842	7.72	20.9	4.6e-05	2.57	LV	CELLSTATES	vFB2	control_RBM20	8	18
DPYSL3	0.98	0.00266	0.369	0.898	7.78	20.9	4.57e-05	2.57	LV	CELLSTATES	vFB2	control_RBM20	8	18
RGL2	0.98	0.0238	0.0286	0.071	4.45	11.9	0.00135	1.62	LV	CELLSTATES	vFB2	control_RBM20	8	18
PIK3CA	0.976	2.36e-05	0.256	0.662	7.36	45.9	3.8e-08	4.63	LV	CELLSTATES	vFB2	control_RBM20	8	18
C4orf47	0.974	0.0341	0.0204	0.0587	4.18	10.4	0.00253	1.47	LV	CELLSTATES	vFB2	control_RBM20	8	18
CCDC170	0.971	0.0369	0.0301	0.0819	4.56	10	0.00292	1.43	LV	CELLSTATES	vFB2	control_RBM20	8	18
SCN7A	0.971	0.0205	2.76	6.67	10.8	12.4	0.00108	1.69	LV	CELLSTATES	vFB2	control_RBM20	8	18
PCMTD2	0.97	0.000432	0.0946	0.244	5.99	29.1	3.26e-06	3.36	LV	CELLSTATES	vFB2	control_RBM20	8	18
SH3GLB2	0.969	0.0135	0.0334	0.0853	4.55	14	0.000581	1.87	LV	CELLSTATES	vFB2	control_RBM20	8	18
BDH2	0.968	0.011	0.0483	0.111	5.02	14.8	0.000426	1.96	LV	CELLSTATES	vFB2	control_RBM20	8	18
PPM1B	0.968	0.000327	0.197	0.513	7.03	30.5	2.18e-06	3.49	LV	CELLSTATES	vFB2	control_RBM20	8	18
AL445250.1	0.967	0.0333	0.609	1.4	8.59	10.5	0.00241	1.48	LV	CELLSTATES	vFB2	control_RBM20	8	18
FAM198B-AS1	0.965	0.0196	0.351	0.847	7.82	12.6	0.00101	1.71	LV	CELLSTATES	vFB2	control_RBM20	8	18
LIMCH1	0.964	0.00278	0.484	1.25	8.32	20.6	4.98e-05	2.56	LV	CELLSTATES	vFB2	control_RBM20	8	18
NREP	0.963	0.0384	0.184	0.349	6.53	9.9	0.00311	1.42	LV	CELLSTATES	vFB2	control_RBM20	8	18
HTR4	0.962	0.0342	0.271	0.715	7.55	10.3	0.00256	1.47	LV	CELLSTATES	vFB2	control_RBM20	8	18
SH3RF3	0.961	0.00757	0.113	0.281	6.19	16.5	0.000222	2.12	LV	CELLSTATES	vFB2	control_RBM20	8	18
ADGRD1	0.96	0.0346	0.317	0.751	7.67	10.3	0.00263	1.46	LV	CELLSTATES	vFB2	control_RBM20	8	18
CNTN4	0.96	0.0374	0.0705	0.197	5.77	9.99	0.00298	1.43	LV	CELLSTATES	vFB2	control_RBM20	8	18
AC023024.1	0.959	0.0342	0.0305	0.0819	4.59	10.4	0.00255	1.47	LV	CELLSTATES	vFB2	control_RBM20	8	18
ATP9A	0.959	0.000759	0.122	0.294	6.29	26.3	7.86e-06	3.12	LV	CELLSTATES	vFB2	control_RBM20	8	18
CSAD	0.958	0.00274	0.111	0.273	6.17	20.7	4.85e-05	2.56	LV	CELLSTATES	vFB2	control_RBM20	8	18
AC108449.1	0.957	0.0294	0.0512	0.12	5.06	11	0.0019	1.53	LV	CELLSTATES	vFB2	control_RBM20	8	18
GULP1	0.957	0.000338	0.209	0.519	7.07	30.2	2.37e-06	3.47	LV	CELLSTATES	vFB2	control_RBM20	8	18
PLXNA2	0.956	0.0345	0.192	0.447	6.86	10.3	0.00261	1.46	LV	CELLSTATES	vFB2	control_RBM20	8	18
TMEM144	0.956	0.0303	0.166	0.407	6.79	10.9	0.00204	1.52	LV	CELLSTATES	vFB2	control_RBM20	8	18
WNT9A	0.956	0.0447	0.022	0.0512	4.08	9.37	0.00392	1.35	LV	CELLSTATES	vFB2	control_RBM20	8	18
ZNF793	0.956	0.0169	0.0288	0.0701	4.43	13.1	0.000821	1.77	LV	CELLSTATES	vFB2	control_RBM20	8	18
PRKX	0.955	0.00141	0.118	0.282	6.24	23.4	1.93e-05	2.85	LV	CELLSTATES	vFB2	control_RBM20	8	18
BOC	0.953	0.000778	0.117	0.295	6.28	26.1	8.3e-06	3.11	LV	CELLSTATES	vFB2	control_RBM20	8	18
LTBP2	0.951	0.0202	0.76	1.79	8.79	12.5	0.00106	1.7	LV	CELLSTATES	vFB2	control_RBM20	8	18
C9orf84	0.948	0.00411	0.221	0.548	7.09	19.1	8.5e-05	2.39	LV	CELLSTATES	vFB2	control_RBM20	8	18
ZNF540	0.947	0.0141	0.0459	0.119	5.14	13.8	0.000628	1.85	LV	CELLSTATES	vFB2	control_RBM20	8	18
KCNT2	0.946	0.0031	0.461	1.19	8.24	20.2	5.81e-05	2.51	LV	CELLSTATES	vFB2	control_RBM20	8	18
FAM13A	0.945	0.00141	0.376	0.956	7.92	23.4	1.93e-05	2.85	LV	CELLSTATES	vFB2	control_RBM20	8	18
ISPD	0.945	0.00168	0.171	0.414	6.72	22.7	2.46e-05	2.77	LV	CELLSTATES	vFB2	control_RBM20	8	18
C21orf62-AS1	0.943	0.0097	0.0489	0.125	5.16	15.3	0.000341	2.01	LV	CELLSTATES	vFB2	control_RBM20	8	18
PLEKHA1	0.94	0.00158	0.118	0.297	6.3	22.9	2.3e-05	2.8	LV	CELLSTATES	vFB2	control_RBM20	8	18
MFAP5	0.938	0.0479	0.545	1.32	8.39	9.13	0.00436	1.32	LV	CELLSTATES	vFB2	control_RBM20	8	18
AP006621.3	0.937	0.0135	0.0414	0.106	4.9	14	0.00058	1.87	LV	CELLSTATES	vFB2	control_RBM20	8	18
COL24A1	0.937	0.0296	0.288	0.682	7.48	11	0.00194	1.53	LV	CELLSTATES	vFB2	control_RBM20	8	18
EPOR	0.937	0.0382	0.0353	0.0895	4.73	9.92	0.00308	1.42	LV	CELLSTATES	vFB2	control_RBM20	8	18
CTDSPL	0.932	0.00652	0.29	0.685	7.5	17.2	0.000168	2.19	LV	CELLSTATES	vFB2	control_RBM20	8	18
RNF115	0.931	0.000338	0.351	0.876	7.78	30.2	2.36e-06	3.47	LV	CELLSTATES	vFB2	control_RBM20	8	18
COL4A4	0.93	0.0209	0.987	2.39	9.2	12.3	0.00113	1.68	LV	CELLSTATES	vFB2	control_RBM20	8	18
SPTLC3	0.928	0.00506	0.0523	0.129	5.18	18.2	0.000117	2.3	LV	CELLSTATES	vFB2	control_RBM20	8	18
SVEP1	0.927	0.00713	0.861	2.18	9.09	16.7	0.0002	2.15	LV	CELLSTATES	vFB2	control_RBM20	8	18
KLF12	0.924	0.000794	0.524	1.29	8.35	26	8.66e-06	3.1	LV	CELLSTATES	vFB2	control_RBM20	8	18
SLC25A45	0.924	0.00803	0.0809	0.188	5.69	16.2	0.000248	2.1	LV	CELLSTATES	vFB2	control_RBM20	8	18
IRAK3	0.923	0.00772	0.323	0.777	7.63	16.4	0.000231	2.11	LV	CELLSTATES	vFB2	control_RBM20	8	18
SOCS2	0.923	0.0297	0.0344	0.0814	4.64	11	0.00196	1.53	LV	CELLSTATES	vFB2	control_RBM20	8	18
CACHD1	0.922	0.00262	0.134	0.329	6.42	21	4.42e-05	2.58	LV	CELLSTATES	vFB2	control_RBM20	8	18
KBTBD12	0.922	0.0326	0.0246	0.0622	4.32	10.6	0.00233	1.49	LV	CELLSTATES	vFB2	control_RBM20	8	18
SHC2	0.921	0.0279	0.0396	0.0931	4.74	11.2	0.00175	1.55	LV	CELLSTATES	vFB2	control_RBM20	8	18
AL121761.1	0.919	0.00292	0.115	0.297	6.29	20.4	5.41e-05	2.53	LV	CELLSTATES	vFB2	control_RBM20	8	18
PRTG	0.918	0.0187	0.057	0.132	5.24	12.8	0.00094	1.73	LV	CELLSTATES	vFB2	control_RBM20	8	18
SPRY4-AS1	0.916	0.00681	0.125	0.306	6.37	17	0.000182	2.17	LV	CELLSTATES	vFB2	control_RBM20	8	18
ARHGAP18	0.911	0.0186	0.133	0.3	6.32	12.8	0.000938	1.73	LV	CELLSTATES	vFB2	control_RBM20	8	18
TGFB2	0.91	0.0092	0.149	0.346	6.53	15.6	0.000311	2.04	LV	CELLSTATES	vFB2	control_RBM20	8	18
ULK1	0.91	0.00328	0.0945	0.224	5.9	20	6.29e-05	2.48	LV	CELLSTATES	vFB2	control_RBM20	8	18
C1QTNF7	0.909	0.0415	0.137	0.322	6.45	9.64	0.00348	1.38	LV	CELLSTATES	vFB2	control_RBM20	8	18
MYO1D	0.909	0.00129	0.711	1.67	8.68	23.8	1.72e-05	2.89	LV	CELLSTATES	vFB2	control_RBM20	8	18
DYRK2	0.908	0.0129	0.0701	0.16	5.44	14.1	0.000541	1.89	LV	CELLSTATES	vFB2	control_RBM20	8	18
HBP1	0.908	0.00433	0.114	0.266	6.17	18.9	9.19e-05	2.36	LV	CELLSTATES	vFB2	control_RBM20	8	18
ARHGEF6	0.906	0.00587	0.102	0.226	5.99	17.6	0.000146	2.23	LV	CELLSTATES	vFB2	control_RBM20	8	18
AC063944.1	0.904	0.0299	0.0668	0.156	5.44	11	0.00198	1.52	LV	CELLSTATES	vFB2	control_RBM20	8	18
ARHGAP26	0.904	0.0232	0.367	0.864	7.86	11.9	0.00131	1.63	LV	CELLSTATES	vFB2	control_RBM20	8	18
SPESP1	0.904	0.034	0.028	0.0628	4.35	10.4	0.0025	1.47	LV	CELLSTATES	vFB2	control_RBM20	8	18
TBX5	0.903	0.0369	0.0243	0.0571	4.17	10	0.00292	1.43	LV	CELLSTATES	vFB2	control_RBM20	8	18
C11orf80	0.902	0.00498	0.342	0.78	7.62	18.3	0.000115	2.3	LV	CELLSTATES	vFB2	control_RBM20	8	18
SYNPO2	0.9	0.0109	1.1	2.62	9.39	14.8	0.00042	1.96	LV	CELLSTATES	vFB2	control_RBM20	8	18
METTL7A	0.896	0.0152	0.0634	0.16	5.56	13.5	0.000696	1.82	LV	CELLSTATES	vFB2	control_RBM20	8	18
CES1	0.891	0.0308	0.0708	0.176	5.62	10.8	0.0021	1.51	LV	CELLSTATES	vFB2	control_RBM20	8	18
NPIPA1	0.891	0.0054	0.0705	0.165	5.57	18	0.000127	2.27	LV	CELLSTATES	vFB2	control_RBM20	8	18
PRR16	0.891	0.0105	0.734	1.83	8.83	15	0.000387	1.98	LV	CELLSTATES	vFB2	control_RBM20	8	18
RANBP17	0.889	0.00897	0.167	0.409	6.73	15.7	0.0003	2.05	LV	CELLSTATES	vFB2	control_RBM20	8	18
PDCD4	0.887	0.00423	0.123	0.277	6.22	19	8.87e-05	2.37	LV	CELLSTATES	vFB2	control_RBM20	8	18
GATA6	0.885	0.00112	0.252	0.59	7.25	24.5	1.39e-05	2.95	LV	CELLSTATES	vFB2	control_RBM20	8	18
MLLT3	0.882	0.000327	0.219	0.534	7.12	30.5	2.2e-06	3.49	LV	CELLSTATES	vFB2	control_RBM20	8	18
ANKRA2	0.88	0.00575	0.0759	0.178	5.69	17.7	0.000141	2.24	LV	CELLSTATES	vFB2	control_RBM20	8	18
EZH1	0.879	0.00626	0.145	0.336	6.5	17.4	0.000158	2.2	LV	CELLSTATES	vFB2	control_RBM20	8	18
MAP3K6	0.875	0.0326	0.0404	0.0949	4.84	10.6	0.00233	1.49	LV	CELLSTATES	vFB2	control_RBM20	8	18
POC1B-AS1	0.874	0.00988	0.0479	0.115	5.08	15.2	0.000356	2.01	LV	CELLSTATES	vFB2	control_RBM20	8	18
IP6K2	0.872	0.0117	0.216	0.512	7.15	14.6	0.000459	1.93	LV	CELLSTATES	vFB2	control_RBM20	8	18
RHOBTB1	0.872	0.00964	0.157	0.334	6.46	15.4	0.000335	2.02	LV	CELLSTATES	vFB2	control_RBM20	8	18
COLGALT2	0.87	0.00993	0.343	0.765	7.66	15.2	0.000359	2	LV	CELLSTATES	vFB2	control_RBM20	8	18
ECHDC2	0.87	0.00455	0.674	1.67	8.79	18.7	9.96e-05	2.34	LV	CELLSTATES	vFB2	control_RBM20	8	18
PTPN3	0.87	0.0197	0.0364	0.0855	4.66	12.5	0.00102	1.7	LV	CELLSTATES	vFB2	control_RBM20	8	18
RNF150	0.868	0.03	0.0673	0.151	5.47	10.9	0.002	1.52	LV	CELLSTATES	vFB2	control_RBM20	8	18
KIAA1324L	0.867	0.00974	0.0979	0.237	6.01	15.3	0.000346	2.01	LV	CELLSTATES	vFB2	control_RBM20	8	18
FBXL20	0.866	0.00287	0.305	0.733	7.6	20.5	5.26e-05	2.54	LV	CELLSTATES	vFB2	control_RBM20	8	18
LEPR	0.866	0.0207	0.0554	0.132	5.26	12.3	0.00111	1.68	LV	CELLSTATES	vFB2	control_RBM20	8	18
TNS3	0.866	0.0173	0.243	0.546	7.14	13	0.000846	1.76	LV	CELLSTATES	vFB2	control_RBM20	8	18
YPEL2	0.865	0.00587	0.173	0.407	6.8	17.6	0.000145	2.23	LV	CELLSTATES	vFB2	control_RBM20	8	18
STK38	0.863	0.000446	0.19	0.457	6.9	28.9	3.48e-06	3.35	LV	CELLSTATES	vFB2	control_RBM20	8	18
PAM	0.862	0.000453	0.555	1.32	8.45	28.6	3.82e-06	3.34	LV	CELLSTATES	vFB2	control_RBM20	8	18
BACH2	0.861	0.00411	0.401	0.939	7.94	19.1	8.49e-05	2.39	LV	CELLSTATES	vFB2	control_RBM20	8	18
SLC44A1	0.86	0.00649	0.276	0.637	7.43	17.2	0.000167	2.19	LV	CELLSTATES	vFB2	control_RBM20	8	18
OGFRL1	0.858	0.0108	0.109	0.243	6.07	14.8	0.000413	1.97	LV	CELLSTATES	vFB2	control_RBM20	8	18
NHS	0.856	0.016	0.1	0.228	6	13.3	0.000754	1.79	LV	CELLSTATES	vFB2	control_RBM20	8	18
C2CD5	0.855	0.00772	0.125	0.288	6.32	16.4	0.00023	2.11	LV	CELLSTATES	vFB2	control_RBM20	8	18
TFDP2	0.855	0.00333	0.217	0.501	7.11	19.9	6.48e-05	2.48	LV	CELLSTATES	vFB2	control_RBM20	8	18
RNF217	0.853	0.000365	0.124	0.283	6.25	29.8	2.65e-06	3.44	LV	CELLSTATES	vFB2	control_RBM20	8	18
LMLN	0.851	0.0415	0.0218	0.0485	4.08	9.64	0.00348	1.38	LV	CELLSTATES	vFB2	control_RBM20	8	18
PTPDC1	0.851	0.012	0.286	0.606	7.27	14.5	0.000478	1.92	LV	CELLSTATES	vFB2	control_RBM20	8	18
ZNF608	0.847	0.0113	0.104	0.254	6.13	14.7	0.00044	1.95	LV	CELLSTATES	vFB2	control_RBM20	8	18
INTU	0.844	0.00439	0.0974	0.224	5.97	18.8	9.45e-05	2.36	LV	CELLSTATES	vFB2	control_RBM20	8	18
ZNF14	0.844	0.0447	0.0265	0.0605	4.32	9.37	0.00393	1.35	LV	CELLSTATES	vFB2	control_RBM20	8	18
AC239809.3	0.843	0.00498	0.118	0.274	6.23	18.3	0.000115	2.3	LV	CELLSTATES	vFB2	control_RBM20	8	18
RAPGEF2	0.843	0.000275	0.226	0.533	7.14	31.9	1.47e-06	3.56	LV	CELLSTATES	vFB2	control_RBM20	8	18
UTRN	0.842	0.000453	0.578	1.36	8.43	28.7	3.72e-06	3.34	LV	CELLSTATES	vFB2	control_RBM20	8	18
LURAP1L	0.84	0.0319	0.0679	0.15	5.42	10.7	0.00224	1.5	LV	CELLSTATES	vFB2	control_RBM20	8	18
SEPT11	0.839	0.0132	0.51	1.1	8.15	14.1	0.000554	1.88	LV	CELLSTATES	vFB2	control_RBM20	8	18
FOXN3	0.835	0.00235	0.864	1.96	9.01	21.4	3.89e-05	2.63	LV	CELLSTATES	vFB2	control_RBM20	8	18
FMNL2	0.83	0.00269	0.418	0.965	8.03	20.8	4.67e-05	2.57	LV	CELLSTATES	vFB2	control_RBM20	8	18
ARID5B	0.829	0.0304	0.426	1.1	8.16	10.9	0.00206	1.52	LV	CELLSTATES	vFB2	control_RBM20	8	18
ARMC2	0.828	0.00964	0.079	0.186	5.76	15.4	0.000338	2.02	LV	CELLSTATES	vFB2	control_RBM20	8	18
RADIL	0.827	0.00893	0.0763	0.179	5.63	15.7	0.000296	2.05	LV	CELLSTATES	vFB2	control_RBM20	8	18
ANXA1	0.826	0.0107	0.162	0.399	6.72	14.9	0.000406	1.97	LV	CELLSTATES	vFB2	control_RBM20	8	18
POC1B	0.824	0.0126	0.075	0.17	5.6	14.2	0.000518	1.9	LV	CELLSTATES	vFB2	control_RBM20	8	18
TMEM50B	0.824	0.00705	0.103	0.244	6.1	16.8	0.000197	2.15	LV	CELLSTATES	vFB2	control_RBM20	8	18
LOXL1	0.822	0.0321	0.314	0.662	7.43	10.6	0.00227	1.49	LV	CELLSTATES	vFB2	control_RBM20	8	18
USP54	0.822	0.0345	0.335	0.757	7.71	10.3	0.00261	1.46	LV	CELLSTATES	vFB2	control_RBM20	8	18
C9orf3	0.821	0.0015	0.82	1.8	8.84	23.1	2.18e-05	2.82	LV	CELLSTATES	vFB2	control_RBM20	8	18
SLC22A15	0.821	0.00681	0.164	0.357	6.66	17	0.000181	2.17	LV	CELLSTATES	vFB2	control_RBM20	8	18
NTM	0.82	0.0405	0.124	0.275	6.22	9.72	0.00336	1.39	LV	CELLSTATES	vFB2	control_RBM20	8	18
BEND7	0.819	0.018	0.0836	0.195	5.74	12.9	0.000892	1.75	LV	CELLSTATES	vFB2	control_RBM20	8	18
GLT8D2	0.818	0.00588	0.166	0.382	6.68	17.6	0.000146	2.23	LV	CELLSTATES	vFB2	control_RBM20	8	18
SLC9A7	0.818	0.0394	0.0879	0.182	5.76	9.8	0.00325	1.4	LV	CELLSTATES	vFB2	control_RBM20	8	18
CPED1	0.817	0.0168	0.297	0.662	7.5	13.1	0.000811	1.77	LV	CELLSTATES	vFB2	control_RBM20	8	18
RGL1	0.817	0.00208	0.18	0.403	6.76	21.9	3.26e-05	2.68	LV	CELLSTATES	vFB2	control_RBM20	8	18
AC098850.3	0.815	0.043	0.0833	0.193	5.76	9.5	0.00371	1.37	LV	CELLSTATES	vFB2	control_RBM20	8	18
AL357153.2	0.815	0.0187	0.0585	0.135	5.32	12.7	0.000943	1.73	LV	CELLSTATES	vFB2	control_RBM20	8	18
PRSS23	0.815	0.00772	0.284	0.661	7.45	16.4	0.000229	2.11	LV	CELLSTATES	vFB2	control_RBM20	8	18
TM7SF3	0.815	0.000965	0.114	0.253	6.15	25.1	1.14e-05	3.02	LV	CELLSTATES	vFB2	control_RBM20	8	18
SLC25A28	0.814	0.0367	0.048	0.104	4.96	10.1	0.00289	1.44	LV	CELLSTATES	vFB2	control_RBM20	8	18
CALCOCO1	0.813	0.00964	0.12	0.265	6.22	15.4	0.000337	2.02	LV	CELLSTATES	vFB2	control_RBM20	8	18
COL8A1	0.811	0.00784	2.26	4.95	10.3	16.3	0.000238	2.11	LV	CELLSTATES	vFB2	control_RBM20	8	18
MXD4	0.811	0.00574	0.0905	0.197	5.81	17.7	0.000139	2.24	LV	CELLSTATES	vFB2	control_RBM20	8	18
FIGN	0.81	0.0202	0.209	0.461	7.01	12.5	0.00106	1.7	LV	CELLSTATES	vFB2	control_RBM20	8	18
KLHL24	0.81	0.00659	0.189	0.437	6.94	17.1	0.000173	2.18	LV	CELLSTATES	vFB2	control_RBM20	8	18
DHX40	0.809	0.0137	0.049	0.107	5	13.9	0.000593	1.86	LV	CELLSTATES	vFB2	control_RBM20	8	18
ETV1	0.808	0.00946	0.101	0.239	6.07	15.4	0.000327	2.02	LV	CELLSTATES	vFB2	control_RBM20	8	18
LCAT	0.807	0.0239	0.0489	0.11	5.02	11.8	0.00136	1.62	LV	CELLSTATES	vFB2	control_RBM20	8	18
WDR78	0.806	0.00993	0.0517	0.117	5.15	15.2	0.00036	2	LV	CELLSTATES	vFB2	control_RBM20	8	18
ADCY2	0.805	0.0299	0.0529	0.116	5.16	11	0.00198	1.52	LV	CELLSTATES	vFB2	control_RBM20	8	18
MED13L	0.805	0.000643	1.07	2.42	9.29	27.1	6.07e-06	3.19	LV	CELLSTATES	vFB2	control_RBM20	8	18
TTC8	0.802	0.0119	0.0937	0.193	5.78	14.5	0.000475	1.92	LV	CELLSTATES	vFB2	control_RBM20	8	18
FRG1-DT	0.801	0.0341	0.0363	0.0787	4.63	10.4	0.00252	1.47	LV	CELLSTATES	vFB2	control_RBM20	8	18
LMO7	0.8	0.0206	0.127	0.262	6.19	12.4	0.0011	1.69	LV	CELLSTATES	vFB2	control_RBM20	8	18
SIRT5	0.8	0.0277	0.0366	0.0836	4.7	11.3	0.00171	1.56	LV	CELLSTATES	vFB2	control_RBM20	8	18
SLC25A27	0.797	0.0375	0.0912	0.196	5.86	9.97	0.00301	1.43	LV	CELLSTATES	vFB2	control_RBM20	8	18
ACACB	0.796	0.0284	0.124	0.261	6.27	11.2	0.0018	1.55	LV	CELLSTATES	vFB2	control_RBM20	8	18
CRYBG3	0.794	0.00772	0.283	0.651	7.43	16.4	0.000231	2.11	LV	CELLSTATES	vFB2	control_RBM20	8	18
KLRD1	0.793	0.0455	0.0749	0.177	5.67	9.3	0.00404	1.34	LV	CELLSTATES	vFB2	control_RBM20	8	18
ABCA6	0.791	0.0171	2.61	6.38	10.7	13.1	0.000831	1.77	LV	CELLSTATES	vFB2	control_RBM20	8	18
LRRC37A2	0.791	0.0308	0.0724	0.176	5.63	10.8	0.00211	1.51	LV	CELLSTATES	vFB2	control_RBM20	8	18
RARB	0.791	0.0345	0.0705	0.167	5.66	10.3	0.0026	1.46	LV	CELLSTATES	vFB2	control_RBM20	8	18
ZC3H12B	0.79	0.00208	0.104	0.227	6.01	21.8	3.3e-05	2.68	LV	CELLSTATES	vFB2	control_RBM20	8	18
ADAMTS5	0.788	0.0263	0.151	0.32	6.57	11.5	0.00157	1.58	LV	CELLSTATES	vFB2	control_RBM20	8	18
ANKRD28	0.788	0.00752	0.247	0.517	7.12	16.5	0.00022	2.12	LV	CELLSTATES	vFB2	control_RBM20	8	18
OGA	0.788	0.000295	0.36	0.815	7.78	31.4	1.66e-06	3.53	LV	CELLSTATES	vFB2	control_RBM20	8	18
AL356258.1	0.787	0.0387	0.0906	0.196	5.84	9.86	0.00317	1.41	LV	CELLSTATES	vFB2	control_RBM20	8	18
CELF2	0.787	0.00803	1.53	3.47	9.9	16.2	0.000247	2.1	LV	CELLSTATES	vFB2	control_RBM20	8	18
MAP3K3	0.786	0.0024	0.152	0.34	6.54	21.3	3.99e-05	2.62	LV	CELLSTATES	vFB2	control_RBM20	8	18
LAMB1	0.785	0.035	1.57	3.38	9.83	10.2	0.00268	1.46	LV	CELLSTATES	vFB2	control_RBM20	8	18
LHFPL6	0.785	0.016	2.03	4.5	10.2	13.3	0.00075	1.8	LV	CELLSTATES	vFB2	control_RBM20	8	18
XAF1	0.783	0.0342	0.16	0.366	6.63	10.4	0.00256	1.47	LV	CELLSTATES	vFB2	control_RBM20	8	18
CPEB3	0.781	0.00068	0.174	0.383	6.71	26.7	6.82e-06	3.17	LV	CELLSTATES	vFB2	control_RBM20	8	18
FOXP1	0.781	0.00975	1.14	2.44	9.29	15.3	0.000347	2.01	LV	CELLSTATES	vFB2	control_RBM20	8	18
KIF13B	0.779	0.0057	0.363	0.774	7.68	17.8	0.000138	2.24	LV	CELLSTATES	vFB2	control_RBM20	8	18
ASAP2	0.778	0.00402	0.407	0.905	7.92	19.2	8.19e-05	2.4	LV	CELLSTATES	vFB2	control_RBM20	8	18
DMTF1	0.778	0.00803	0.232	0.48	7.02	16.2	0.000248	2.1	LV	CELLSTATES	vFB2	control_RBM20	8	18
AC098829.1	0.777	0.0209	0.151	0.337	6.58	12.3	0.00113	1.68	LV	CELLSTATES	vFB2	control_RBM20	8	18
FGFR1OP2	0.777	0.00266	0.198	0.424	6.89	20.9	4.55e-05	2.57	LV	CELLSTATES	vFB2	control_RBM20	8	18
VPS26B	0.777	0.0275	0.0358	0.0773	4.62	11.3	0.00168	1.56	LV	CELLSTATES	vFB2	control_RBM20	8	18
LCA5	0.775	0.0366	0.0385	0.0868	4.73	10.1	0.00287	1.44	LV	CELLSTATES	vFB2	control_RBM20	8	18
CCDC28A	0.774	0.0275	0.053	0.112	5.1	11.3	0.00168	1.56	LV	CELLSTATES	vFB2	control_RBM20	8	18
RPS6KA5	0.77	0.0342	0.0613	0.144	5.42	10.4	0.00256	1.47	LV	CELLSTATES	vFB2	control_RBM20	8	18
MDFIC	0.768	0.0266	0.144	0.29	6.35	11.5	0.00161	1.57	LV	CELLSTATES	vFB2	control_RBM20	8	18
TTC12	0.768	0.0342	0.0582	0.121	5.21	10.3	0.00256	1.47	LV	CELLSTATES	vFB2	control_RBM20	8	18
RALBP1	0.767	0.00485	0.104	0.228	5.99	18.4	0.000109	2.31	LV	CELLSTATES	vFB2	control_RBM20	8	18
ZNF135	0.767	0.0449	0.0471	0.104	4.97	9.34	0.00396	1.35	LV	CELLSTATES	vFB2	control_RBM20	8	18
CREBRF	0.759	0.00815	0.171	0.351	6.67	16.1	0.000254	2.09	LV	CELLSTATES	vFB2	control_RBM20	8	18
SYTL4	0.759	0.00869	0.157	0.344	6.58	15.8	0.000285	2.06	LV	CELLSTATES	vFB2	control_RBM20	8	18
ZNF385D	0.758	0.0316	0.452	1.01	8.03	10.7	0.0022	1.5	LV	CELLSTATES	vFB2	control_RBM20	8	18
CCDC7	0.757	0.00608	0.231	0.482	7.03	17.5	0.000152	2.22	LV	CELLSTATES	vFB2	control_RBM20	8	18
PON2	0.756	0.0134	0.125	0.296	6.36	14	0.000575	1.87	LV	CELLSTATES	vFB2	control_RBM20	8	18
AL359915.2	0.755	0.0027	0.207	0.457	6.97	20.8	4.74e-05	2.57	LV	CELLSTATES	vFB2	control_RBM20	8	18
CRY2	0.751	0.00837	0.0936	0.198	5.84	16	0.000266	2.08	LV	CELLSTATES	vFB2	control_RBM20	8	18
FAM111A	0.75	0.0291	0.0571	0.118	5.15	11.1	0.00188	1.54	LV	CELLSTATES	vFB2	control_RBM20	8	18
TMEM185A	0.75	0.0304	0.0318	0.0721	4.53	10.9	0.00205	1.52	LV	CELLSTATES	vFB2	control_RBM20	8	18
GANC	0.749	0.00698	0.0867	0.187	5.75	16.9	0.00019	2.16	LV	CELLSTATES	vFB2	control_RBM20	8	18
ZSCAN18	0.749	0.0147	0.0896	0.215	5.95	13.6	0.000667	1.83	LV	CELLSTATES	vFB2	control_RBM20	8	18
ELMO1	0.747	0.0377	0.394	0.858	7.93	9.96	0.00303	1.42	LV	CELLSTATES	vFB2	control_RBM20	8	18
TRIM22	0.746	0.0298	0.116	0.241	6.15	11	0.00197	1.53	LV	CELLSTATES	vFB2	control_RBM20	8	18
MALRD1	0.745	0.0486	0.122	0.276	6.3	9.07	0.00448	1.31	LV	CELLSTATES	vFB2	control_RBM20	8	18
DYNC2LI1	0.743	0.00793	0.161	0.361	6.64	16.2	0.000241	2.1	LV	CELLSTATES	vFB2	control_RBM20	8	18
ESR1	0.742	0.0248	0.264	0.582	7.32	11.7	0.00144	1.61	LV	CELLSTATES	vFB2	control_RBM20	8	18
PLA2R1	0.742	0.0212	0.18	0.372	6.68	12.2	0.00116	1.67	LV	CELLSTATES	vFB2	control_RBM20	8	18
HLTF	0.74	0.0395	0.0859	0.18	5.75	9.79	0.00326	1.4	LV	CELLSTATES	vFB2	control_RBM20	8	18
HPS3	0.739	0.0277	0.0978	0.202	5.93	11.3	0.00172	1.56	LV	CELLSTATES	vFB2	control_RBM20	8	18
KDM3A	0.739	0.0253	0.0863	0.181	5.77	11.6	0.00148	1.6	LV	CELLSTATES	vFB2	control_RBM20	8	18
ZNF263	0.737	0.0439	0.0624	0.138	5.37	9.43	0.00382	1.36	LV	CELLSTATES	vFB2	control_RBM20	8	18
SLC12A6	0.735	0.0105	0.0741	0.161	5.55	15	0.00039	1.98	LV	CELLSTATES	vFB2	control_RBM20	8	18
SLC35E3	0.734	0.00325	0.0784	0.169	5.63	20	6.17e-05	2.49	LV	CELLSTATES	vFB2	control_RBM20	8	18
ZNF737	0.734	0.0486	0.0419	0.0878	4.81	9.06	0.0045	1.31	LV	CELLSTATES	vFB2	control_RBM20	8	18
MIS18BP1	0.733	0.0101	0.195	0.422	6.86	15.1	0.000366	2	LV	CELLSTATES	vFB2	control_RBM20	8	18
MARCH8	0.732	0.0161	0.0534	0.109	5.05	13.3	0.00076	1.79	LV	CELLSTATES	vFB2	control_RBM20	8	18
ZFP30	0.732	0.0246	0.0708	0.146	5.48	11.7	0.00143	1.61	LV	CELLSTATES	vFB2	control_RBM20	8	18
ZNF827	0.73	0.0467	0.0896	0.176	5.7	9.21	0.00421	1.33	LV	CELLSTATES	vFB2	control_RBM20	8	18
CRIM1	0.728	0.0235	0.123	0.265	6.27	11.9	0.00133	1.63	LV	CELLSTATES	vFB2	control_RBM20	8	18
CAPS2	0.726	0.0271	0.139	0.305	6.45	11.4	0.00165	1.57	LV	CELLSTATES	vFB2	control_RBM20	8	18
CLEC2D	0.726	0.0215	0.0737	0.158	5.6	12.2	0.00118	1.67	LV	CELLSTATES	vFB2	control_RBM20	8	18
ULK2	0.725	0.0218	0.101	0.206	5.92	12.1	0.00121	1.66	LV	CELLSTATES	vFB2	control_RBM20	8	18
AGO4	0.721	0.00141	0.213	0.46	7	23.4	1.94e-05	2.85	LV	CELLSTATES	vFB2	control_RBM20	8	18
ZNF577	0.721	0.0328	0.0556	0.115	5.16	10.5	0.00236	1.48	LV	CELLSTATES	vFB2	control_RBM20	8	18
COBLL1	0.719	0.0264	0.214	0.44	6.94	11.5	0.00158	1.58	LV	CELLSTATES	vFB2	control_RBM20	8	18
INPP4A	0.716	0.0178	0.208	0.431	6.93	12.9	0.000881	1.75	LV	CELLSTATES	vFB2	control_RBM20	8	18
RHOBTB3	0.716	0.0162	0.846	1.78	8.93	13.3	0.000766	1.79	LV	CELLSTATES	vFB2	control_RBM20	8	18
AC058791.1	0.715	0.03	0.136	0.293	6.4	10.9	0.002	1.52	LV	CELLSTATES	vFB2	control_RBM20	8	18
ANK2	0.715	0.0063	0.367	0.805	7.78	17.4	0.00016	2.2	LV	CELLSTATES	vFB2	control_RBM20	8	18
OMD	0.715	0.021	0.129	0.267	6.23	12.3	0.00114	1.68	LV	CELLSTATES	vFB2	control_RBM20	8	18
SPRED2	0.713	0.014	0.513	1.11	8.24	13.8	0.000614	1.86	LV	CELLSTATES	vFB2	control_RBM20	8	18
RMND5A	0.712	0.0197	0.0713	0.144	5.44	12.6	0.00101	1.71	LV	CELLSTATES	vFB2	control_RBM20	8	18
PPFIBP2	0.71	0.0482	0.0303	0.0702	4.5	9.1	0.00442	1.32	LV	CELLSTATES	vFB2	control_RBM20	8	18
FCHO2	0.708	0.00115	0.201	0.443	6.95	24.3	1.46e-05	2.94	LV	CELLSTATES	vFB2	control_RBM20	8	18
KIF13A	0.708	0.000639	0.529	1.09	8.21	27.1	5.99e-06	3.19	LV	CELLSTATES	vFB2	control_RBM20	8	18
SPEF2	0.707	0.0426	0.0518	0.101	5.01	9.54	0.00364	1.37	LV	CELLSTATES	vFB2	control_RBM20	8	18
SESN1	0.705	0.00536	0.237	0.496	7.13	18	0.000125	2.27	LV	CELLSTATES	vFB2	control_RBM20	8	18
CARMIL1	0.703	0.0318	0.882	1.88	9.02	10.7	0.00223	1.5	LV	CELLSTATES	vFB2	control_RBM20	8	18
CENPC	0.703	0.011	0.286	0.59	7.35	14.8	0.000423	1.96	LV	CELLSTATES	vFB2	control_RBM20	8	18
GPI	0.703	0.0305	0.125	0.275	6.33	10.8	0.00207	1.52	LV	CELLSTATES	vFB2	control_RBM20	8	18
KCTD8	0.703	0.0283	0.114	0.256	6.2	11.2	0.00178	1.55	LV	CELLSTATES	vFB2	control_RBM20	8	18
SOS2	0.703	0.00211	0.39	0.816	7.79	21.8	3.37e-05	2.67	LV	CELLSTATES	vFB2	control_RBM20	8	18
AKAP13	0.701	0.00319	1.92	4.06	10.1	20.1	5.99e-05	2.5	LV	CELLSTATES	vFB2	control_RBM20	8	18
KAT6B	0.701	0.00439	0.323	0.705	7.6	18.8	9.42e-05	2.36	LV	CELLSTATES	vFB2	control_RBM20	8	18
AC016831.7	0.699	0.0202	1.34	2.97	9.68	12.4	0.00107	1.69	LV	CELLSTATES	vFB2	control_RBM20	8	18
MAP3K5	0.698	0.032	0.309	0.675	7.54	10.6	0.00225	1.5	LV	CELLSTATES	vFB2	control_RBM20	8	18
MBNL3	0.697	0.0297	0.0641	0.13	5.34	11	0.00195	1.53	LV	CELLSTATES	vFB2	control_RBM20	8	18
ARHGAP21	0.692	0.00985	0.766	1.63	8.81	15.3	0.000351	2.01	LV	CELLSTATES	vFB2	control_RBM20	8	18
ANKRD36C	0.691	0.01	0.163	0.326	6.54	15.2	0.000364	2	LV	CELLSTATES	vFB2	control_RBM20	8	18
PINK1	0.691	0.0308	0.0574	0.123	5.23	10.8	0.00211	1.51	LV	CELLSTATES	vFB2	control_RBM20	8	18
DENND1A	0.69	0.00482	0.452	0.947	8.04	18.4	0.000108	2.32	LV	CELLSTATES	vFB2	control_RBM20	8	18
STX7	0.69	0.00751	0.157	0.321	6.55	16.5	0.000218	2.12	LV	CELLSTATES	vFB2	control_RBM20	8	18
HERPUD2	0.687	0.0136	0.128	0.259	6.23	13.9	0.000587	1.87	LV	CELLSTATES	vFB2	control_RBM20	8	18
PIP4K2A	0.686	0.00433	0.228	0.467	7.08	18.9	9.18e-05	2.36	LV	CELLSTATES	vFB2	control_RBM20	8	18
ARGLU1	0.684	0.00779	0.85	1.72	8.86	16.3	0.000235	2.11	LV	CELLSTATES	vFB2	control_RBM20	8	18
ZNF559-ZNF177	0.684	0.0472	0.0396	0.0825	4.75	9.18	0.00427	1.33	LV	CELLSTATES	vFB2	control_RBM20	8	18
ALDH3A2	0.683	0.0362	0.0729	0.143	5.5	10.1	0.00282	1.44	LV	CELLSTATES	vFB2	control_RBM20	8	18
NFKBIZ	0.683	0.0109	0.323	0.675	7.57	14.8	0.000418	1.96	LV	CELLSTATES	vFB2	control_RBM20	8	18
SPATA6	0.683	0.0127	0.832	1.74	8.93	14.2	0.000526	1.9	LV	CELLSTATES	vFB2	control_RBM20	8	18
PLEKHA2	0.682	0.0302	0.148	0.298	6.5	10.9	0.00203	1.52	LV	CELLSTATES	vFB2	control_RBM20	8	18
CYP27A1	0.681	0.0217	0.23	0.47	7.11	12.2	0.0012	1.66	LV	CELLSTATES	vFB2	control_RBM20	8	18
KLF3	0.68	0.0257	0.204	0.405	6.8	11.6	0.00152	1.59	LV	CELLSTATES	vFB2	control_RBM20	8	18
CD47	0.674	0.0327	0.154	0.337	6.61	10.6	0.00233	1.49	LV	CELLSTATES	vFB2	control_RBM20	8	18
LRRC37A3	0.674	0.0487	0.266	0.563	7.3	9.06	0.00451	1.31	LV	CELLSTATES	vFB2	control_RBM20	8	18
TAPT1	0.673	0.0187	0.0835	0.161	5.62	12.7	0.000947	1.73	LV	CELLSTATES	vFB2	control_RBM20	8	18
CD99	0.671	0.00658	0.292	0.579	7.37	17.1	0.000173	2.18	LV	CELLSTATES	vFB2	control_RBM20	8	18
TCTN1	0.671	0.0341	0.0486	0.0971	4.95	10.4	0.00253	1.47	LV	CELLSTATES	vFB2	control_RBM20	8	18
TSC22D1	0.671	0.0221	0.187	0.375	6.8	12.1	0.00123	1.66	LV	CELLSTATES	vFB2	control_RBM20	8	18
ADD3	0.67	0.00751	0.873	1.77	8.94	16.5	0.000218	2.12	LV	CELLSTATES	vFB2	control_RBM20	8	18
FBLN5	0.667	0.0249	0.458	1.01	8.14	11.7	0.00145	1.6	LV	CELLSTATES	vFB2	control_RBM20	8	18
SIN3B	0.667	0.036	0.101	0.202	5.88	10.1	0.0028	1.44	LV	CELLSTATES	vFB2	control_RBM20	8	18
SLC35E2B	0.665	0.0163	0.0776	0.155	5.51	13.2	0.000771	1.79	LV	CELLSTATES	vFB2	control_RBM20	8	18
ANKRD6	0.663	0.0121	0.166	0.331	6.57	14.4	0.000485	1.92	LV	CELLSTATES	vFB2	control_RBM20	8	18
DOCK11	0.663	0.0119	0.124	0.263	6.28	14.5	0.000473	1.92	LV	CELLSTATES	vFB2	control_RBM20	8	18
MITF	0.659	0.0341	0.152	0.294	6.52	10.4	0.00251	1.47	LV	CELLSTATES	vFB2	control_RBM20	8	18
BCKDHB	0.658	0.0216	0.148	0.293	6.43	12.2	0.00119	1.67	LV	CELLSTATES	vFB2	control_RBM20	8	18
SLC38A6	0.655	0.0296	0.0908	0.19	5.82	11	0.00192	1.53	LV	CELLSTATES	vFB2	control_RBM20	8	18
CFLAR	0.653	0.00803	0.423	0.849	7.95	16.2	0.000246	2.1	LV	CELLSTATES	vFB2	control_RBM20	8	18
GRB10	0.651	0.0408	0.292	0.562	7.35	9.7	0.00339	1.39	LV	CELLSTATES	vFB2	control_RBM20	8	18
CASTOR3	0.65	0.0197	0.0901	0.181	5.75	12.6	0.00102	1.7	LV	CELLSTATES	vFB2	control_RBM20	8	18
WDR19	0.65	0.00869	0.125	0.25	6.2	15.8	0.000285	2.06	LV	CELLSTATES	vFB2	control_RBM20	8	18
NBPF11	0.648	0.0101	0.108	0.213	5.99	15.1	0.000369	2	LV	CELLSTATES	vFB2	control_RBM20	8	18
PDK3	0.648	0.038	0.0891	0.168	5.77	9.93	0.00306	1.42	LV	CELLSTATES	vFB2	control_RBM20	8	18
USP40	0.648	0.0496	0.152	0.317	6.54	9	0.00463	1.3	LV	CELLSTATES	vFB2	control_RBM20	8	18
B3GALNT2	0.645	0.0302	0.108	0.214	5.97	10.9	0.00204	1.52	LV	CELLSTATES	vFB2	control_RBM20	8	18
IGF1R	0.644	0.0277	0.652	1.34	8.52	11.3	0.00172	1.56	LV	CELLSTATES	vFB2	control_RBM20	8	18
BRD8	0.643	0.04	0.0718	0.15	5.5	9.76	0.00331	1.4	LV	CELLSTATES	vFB2	control_RBM20	8	18
DST	0.642	0.00558	1.34	2.75	9.56	17.8	0.000134	2.25	LV	CELLSTATES	vFB2	control_RBM20	8	18
FBXO3	0.642	0.00926	0.0796	0.169	5.68	15.5	0.000317	2.03	LV	CELLSTATES	vFB2	control_RBM20	8	18
LENG8	0.642	0.0079	0.276	0.539	7.25	16.3	0.00024	2.1	LV	CELLSTATES	vFB2	control_RBM20	8	18
LMBR1L	0.641	0.0119	0.0851	0.177	5.69	14.5	0.000474	1.92	LV	CELLSTATES	vFB2	control_RBM20	8	18
GMDS-DT	0.636	0.0124	0.471	0.947	8.07	14.3	0.00051	1.91	LV	CELLSTATES	vFB2	control_RBM20	8	18
DANT2	0.634	0.0306	0.5	0.959	8.13	10.8	0.00209	1.51	LV	CELLSTATES	vFB2	control_RBM20	8	18
PHIP	0.634	0.00441	0.327	0.664	7.59	18.8	9.53e-05	2.36	LV	CELLSTATES	vFB2	control_RBM20	8	18
PLEKHM3	0.633	0.0173	0.114	0.224	6.08	13	0.000846	1.76	LV	CELLSTATES	vFB2	control_RBM20	8	18
PPP2R1B	0.631	0.0419	0.0597	0.127	5.27	9.6	0.00354	1.38	LV	CELLSTATES	vFB2	control_RBM20	8	18
CCDC171	0.629	0.0367	0.174	0.342	6.67	10.1	0.00289	1.44	LV	CELLSTATES	vFB2	control_RBM20	8	18
ANGEL2	0.628	0.0106	0.113	0.226	6.06	14.9	0.000397	1.97	LV	CELLSTATES	vFB2	control_RBM20	8	18
SARAF	0.626	0.033	0.132	0.264	6.29	10.5	0.00238	1.48	LV	CELLSTATES	vFB2	control_RBM20	8	18
AUH	0.623	0.0221	0.187	0.382	6.8	12.1	0.00123	1.65	LV	CELLSTATES	vFB2	control_RBM20	8	18
MARC2	0.623	0.0252	0.0895	0.181	5.77	11.7	0.00147	1.6	LV	CELLSTATES	vFB2	control_RBM20	8	18
MEIS2	0.623	0.00775	0.848	1.7	8.91	16.3	0.000233	2.11	LV	CELLSTATES	vFB2	control_RBM20	8	18
RNF130	0.623	0.00837	0.206	0.406	6.85	16	0.000265	2.08	LV	CELLSTATES	vFB2	control_RBM20	8	18
PRIMPOL	0.62	0.0338	0.1	0.208	5.96	10.4	0.00247	1.47	LV	CELLSTATES	vFB2	control_RBM20	8	18
TRIM23	0.619	0.0443	0.0823	0.152	5.56	9.4	0.00387	1.35	LV	CELLSTATES	vFB2	control_RBM20	8	18
DOK6	0.618	0.0198	0.247	0.457	7.06	12.5	0.00103	1.7	LV	CELLSTATES	vFB2	control_RBM20	8	18
ABI3BP	0.617	0.042	1.13	2.12	9.22	9.58	0.00357	1.38	LV	CELLSTATES	vFB2	control_RBM20	8	18
ANXA4	0.617	0.00742	0.22	0.436	6.97	16.6	0.000212	2.13	LV	CELLSTATES	vFB2	control_RBM20	8	18
SMIM14	0.617	0.00696	0.287	0.584	7.39	16.9	0.000189	2.16	LV	CELLSTATES	vFB2	control_RBM20	8	18
ARHGAP12	0.615	0.0156	0.242	0.474	7.15	13.4	0.000721	1.81	LV	CELLSTATES	vFB2	control_RBM20	8	18
KIDINS220	0.615	0.00658	0.23	0.444	7.07	17.2	0.000172	2.18	LV	CELLSTATES	vFB2	control_RBM20	8	18
BBS2	0.614	0.0345	0.0637	0.129	5.34	10.3	0.00259	1.46	LV	CELLSTATES	vFB2	control_RBM20	8	18
INSR	0.613	0.0246	0.332	0.683	7.67	11.7	0.00143	1.61	LV	CELLSTATES	vFB2	control_RBM20	8	18
PLAGL1	0.613	0.0353	0.736	1.42	8.62	10.2	0.00272	1.45	LV	CELLSTATES	vFB2	control_RBM20	8	18
WASF2	0.613	0.00568	0.335	0.665	7.56	17.8	0.000137	2.25	LV	CELLSTATES	vFB2	control_RBM20	8	18
PLS3	0.611	0.0321	0.239	0.494	7.15	10.6	0.00228	1.49	LV	CELLSTATES	vFB2	control_RBM20	8	18
CAB39L	0.609	0.0116	0.187	0.37	6.77	14.6	0.000453	1.94	LV	CELLSTATES	vFB2	control_RBM20	8	18
RECK	0.608	0.0105	0.215	0.427	6.96	15	0.000389	1.98	LV	CELLSTATES	vFB2	control_RBM20	8	18
AGPS	0.607	0.0264	0.203	0.374	6.77	11.5	0.00158	1.58	LV	CELLSTATES	vFB2	control_RBM20	8	18
PLEKHA5	0.605	0.0235	1.52	3.08	9.78	11.9	0.00133	1.63	LV	CELLSTATES	vFB2	control_RBM20	8	18
CCDC125	0.604	0.046	0.065	0.128	5.31	9.26	0.00411	1.34	LV	CELLSTATES	vFB2	control_RBM20	8	18
ANTXR2	0.603	0.046	0.287	0.589	7.45	9.27	0.0041	1.34	LV	CELLSTATES	vFB2	control_RBM20	8	18
CEP112	0.601	0.0142	0.391	0.75	7.7	13.7	0.000632	1.85	LV	CELLSTATES	vFB2	control_RBM20	8	18
RANBP9	0.601	0.0111	0.223	0.457	7.04	14.7	0.00043	1.95	LV	CELLSTATES	vFB2	control_RBM20	8	18
ANAPC4	0.599	0.0277	0.0818	0.164	5.64	11.3	0.00172	1.56	LV	CELLSTATES	vFB2	control_RBM20	8	18
PKD2	0.598	0.00647	0.514	1.04	8.2	17.3	0.000166	2.19	LV	CELLSTATES	vFB2	control_RBM20	8	18
ANKS1A	0.597	0.0294	0.237	0.462	7.06	11	0.00191	1.53	LV	CELLSTATES	vFB2	control_RBM20	8	18
FNBP1	0.597	0.0173	0.231	0.47	7.09	13	0.000847	1.76	LV	CELLSTATES	vFB2	control_RBM20	8	18
KCTD3	0.595	0.0374	0.139	0.287	6.41	10	0.00298	1.43	LV	CELLSTATES	vFB2	control_RBM20	8	18
SMC6	0.594	0.0487	0.163	0.308	6.51	9.05	0.00452	1.31	LV	CELLSTATES	vFB2	control_RBM20	8	18
RB1CC1	0.59	0.00779	0.263	0.524	7.29	16.3	0.000234	2.11	LV	CELLSTATES	vFB2	control_RBM20	8	18
REPS1	0.59	0.0346	0.293	0.577	7.42	10.3	0.00264	1.46	LV	CELLSTATES	vFB2	control_RBM20	8	18
TLE4	0.586	0.0119	0.328	0.625	7.52	14.5	0.000468	1.93	LV	CELLSTATES	vFB2	control_RBM20	8	18
ZNF420	0.586	0.0204	0.0859	0.166	5.67	12.4	0.00108	1.69	LV	CELLSTATES	vFB2	control_RBM20	8	18
DCAF6	0.585	0.0138	0.412	0.794	7.83	13.9	0.000606	1.86	LV	CELLSTATES	vFB2	control_RBM20	8	18
MCF2L2	0.584	0.0457	0.136	0.264	6.34	9.28	0.00408	1.34	LV	CELLSTATES	vFB2	control_RBM20	8	18
MZF1	0.583	0.0361	0.097	0.186	5.81	10.1	0.00281	1.44	LV	CELLSTATES	vFB2	control_RBM20	8	18
RSRP1	0.582	0.0125	0.694	1.4	8.64	14.3	0.000515	1.9	LV	CELLSTATES	vFB2	control_RBM20	8	18
OSBPL9	0.581	0.034	0.646	1.21	8.48	10.4	0.00249	1.47	LV	CELLSTATES	vFB2	control_RBM20	8	18
CRBN	0.579	0.0182	0.115	0.223	6.11	12.8	0.00091	1.74	LV	CELLSTATES	vFB2	control_RBM20	8	18
CYBRD1	0.579	0.0345	0.217	0.43	7.07	10.3	0.00262	1.46	LV	CELLSTATES	vFB2	control_RBM20	8	18
PCMTD1	0.579	0.0119	0.301	0.575	7.39	14.5	0.000472	1.92	LV	CELLSTATES	vFB2	control_RBM20	8	18
DENND5B	0.578	0.0328	0.26	0.498	7.25	10.5	0.00236	1.48	LV	CELLSTATES	vFB2	control_RBM20	8	18
KANSL1	0.578	0.0335	0.813	1.61	8.84	10.5	0.00244	1.47	LV	CELLSTATES	vFB2	control_RBM20	8	18
NEO1	0.578	0.0483	0.137	0.26	6.3	9.09	0.00445	1.32	LV	CELLSTATES	vFB2	control_RBM20	8	18
OTUD7A	0.575	0.0199	0.189	0.367	6.77	12.5	0.00103	1.7	LV	CELLSTATES	vFB2	control_RBM20	8	18
MAP4K3	0.574	0.0205	0.516	0.996	8.17	12.4	0.00109	1.69	LV	CELLSTATES	vFB2	control_RBM20	8	18
ZNF280D	0.574	0.0345	0.119	0.229	6.15	10.3	0.00262	1.46	LV	CELLSTATES	vFB2	control_RBM20	8	18
AFF1	0.572	0.0111	0.656	1.32	8.58	14.7	0.00043	1.95	LV	CELLSTATES	vFB2	control_RBM20	8	18
PKN2	0.571	0.00655	0.417	0.796	7.84	17.2	0.00017	2.18	LV	CELLSTATES	vFB2	control_RBM20	8	18
SLC39A10	0.571	0.0293	0.115	0.209	6.02	11.1	0.0019	1.53	LV	CELLSTATES	vFB2	control_RBM20	8	18
DENND4C	0.57	0.00845	0.495	0.949	8.09	15.9	0.00027	2.07	LV	CELLSTATES	vFB2	control_RBM20	8	18
CEP95	0.569	0.0483	0.148	0.287	6.4	9.09	0.00444	1.32	LV	CELLSTATES	vFB2	control_RBM20	8	18
TBC1D4	0.569	0.0477	0.341	0.649	7.58	9.15	0.00432	1.32	LV	CELLSTATES	vFB2	control_RBM20	8	18
ZC3H6	0.568	0.0302	0.157	0.296	6.52	10.9	0.00202	1.52	LV	CELLSTATES	vFB2	control_RBM20	8	18
ATG2B	0.565	0.0367	0.139	0.248	6.27	10.1	0.00287	1.44	LV	CELLSTATES	vFB2	control_RBM20	8	18
GTDC1	0.564	0.0205	0.272	0.525	7.28	12.4	0.0011	1.69	LV	CELLSTATES	vFB2	control_RBM20	8	18
TMEM135	0.564	0.0395	0.4	0.769	7.78	9.79	0.00326	1.4	LV	CELLSTATES	vFB2	control_RBM20	8	18
GAREM1	0.563	0.0277	0.238	0.452	7.03	11.3	0.00173	1.56	LV	CELLSTATES	vFB2	control_RBM20	8	18
KLC1	0.562	0.0134	0.203	0.368	6.76	14	0.000571	1.87	LV	CELLSTATES	vFB2	control_RBM20	8	18
MBTPS1	0.562	0.0424	0.139	0.247	6.22	9.55	0.00362	1.37	LV	CELLSTATES	vFB2	control_RBM20	8	18
PARD3B	0.562	0.034	0.633	1.22	8.48	10.4	0.0025	1.47	LV	CELLSTATES	vFB2	control_RBM20	8	18
SECISBP2L	0.562	0.034	0.173	0.345	6.7	10.4	0.0025	1.47	LV	CELLSTATES	vFB2	control_RBM20	8	18
UGDH-AS1	0.561	0.0334	0.154	0.315	6.54	10.5	0.00243	1.48	LV	CELLSTATES	vFB2	control_RBM20	8	18
KIAA0586	0.56	0.0385	0.135	0.256	6.27	9.88	0.00313	1.41	LV	CELLSTATES	vFB2	control_RBM20	8	18
NLRP1	0.56	0.0317	0.227	0.425	6.96	10.7	0.0022	1.5	LV	CELLSTATES	vFB2	control_RBM20	8	18
WASL	0.559	0.043	0.122	0.234	6.15	9.5	0.0037	1.37	LV	CELLSTATES	vFB2	control_RBM20	8	18
SYNE1	0.557	0.0342	0.505	0.94	8.07	10.3	0.00256	1.47	LV	CELLSTATES	vFB2	control_RBM20	8	18
CDC42BPA	0.556	0.00496	0.62	1.18	8.42	18.3	0.000113	2.3	LV	CELLSTATES	vFB2	control_RBM20	8	18
FAM92A	0.554	0.0423	0.12	0.228	6.08	9.57	0.0036	1.37	LV	CELLSTATES	vFB2	control_RBM20	8	18
PARP4	0.554	0.0277	0.201	0.36	6.73	11.3	0.00171	1.56	LV	CELLSTATES	vFB2	control_RBM20	8	18
TBC1D12	0.554	0.0429	0.148	0.283	6.37	9.52	0.00368	1.37	LV	CELLSTATES	vFB2	control_RBM20	8	18
SWT1	0.549	0.0287	0.0927	0.181	5.81	11.1	0.00183	1.54	LV	CELLSTATES	vFB2	control_RBM20	8	18
IRS1	0.548	0.03	0.112	0.217	6.03	10.9	0.002	1.52	LV	CELLSTATES	vFB2	control_RBM20	8	18
USP24	0.548	0.0107	0.209	0.395	6.88	14.9	0.000406	1.97	LV	CELLSTATES	vFB2	control_RBM20	8	18
PHLPP1	0.547	0.024	0.189	0.352	6.72	11.8	0.00136	1.62	LV	CELLSTATES	vFB2	control_RBM20	8	18
KATNAL1	0.546	0.0283	0.129	0.24	6.2	11.2	0.00178	1.55	LV	CELLSTATES	vFB2	control_RBM20	8	18
MEF2A	0.546	0.0308	0.4	0.749	7.79	10.8	0.00211	1.51	LV	CELLSTATES	vFB2	control_RBM20	8	18
MBNL2	0.545	0.024	0.352	0.652	7.61	11.8	0.00137	1.62	LV	CELLSTATES	vFB2	control_RBM20	8	18
CDC14A	0.543	0.0353	0.127	0.242	6.21	10.2	0.00272	1.45	LV	CELLSTATES	vFB2	control_RBM20	8	18
SMARCA2	0.543	0.0164	0.266	0.494	7.22	13.2	0.000783	1.78	LV	CELLSTATES	vFB2	control_RBM20	8	18
ZNF780B	0.543	0.0277	0.0926	0.179	5.8	11.3	0.00172	1.56	LV	CELLSTATES	vFB2	control_RBM20	8	18
NCOA2	0.542	0.0277	0.563	1.08	8.33	11.3	0.00173	1.56	LV	CELLSTATES	vFB2	control_RBM20	8	18
BICRAL	0.54	0.0134	0.31	0.596	7.45	14	0.000566	1.87	LV	CELLSTATES	vFB2	control_RBM20	8	18
AFDN	0.539	0.0234	0.296	0.566	7.39	11.9	0.00132	1.63	LV	CELLSTATES	vFB2	control_RBM20	8	18
EPS15	0.539	0.00908	0.537	1.03	8.23	15.6	0.000306	2.04	LV	CELLSTATES	vFB2	control_RBM20	8	18
PTPN21	0.538	0.0375	0.18	0.323	6.62	9.98	0.003	1.43	LV	CELLSTATES	vFB2	control_RBM20	8	18
ARID4A	0.536	0.0242	0.136	0.255	6.3	11.8	0.0014	1.62	LV	CELLSTATES	vFB2	control_RBM20	8	18
IFNGR1	0.535	0.0456	0.154	0.301	6.54	9.29	0.00406	1.34	LV	CELLSTATES	vFB2	control_RBM20	8	18
JAK1	0.534	0.00966	0.268	0.495	7.22	15.3	0.000339	2.02	LV	CELLSTATES	vFB2	control_RBM20	8	18
TBCK	0.533	0.0275	0.257	0.474	7.16	11.3	0.00168	1.56	LV	CELLSTATES	vFB2	control_RBM20	8	18
NEDD4	0.531	0.0218	0.172	0.308	6.53	12.1	0.00121	1.66	LV	CELLSTATES	vFB2	control_RBM20	8	18
DERA	0.529	0.0442	0.155	0.292	6.47	9.41	0.00386	1.35	LV	CELLSTATES	vFB2	control_RBM20	8	18
ESYT2	0.525	0.0447	0.52	0.969	8.14	9.37	0.00393	1.35	LV	CELLSTATES	vFB2	control_RBM20	8	18
SIPA1L1	0.525	0.0356	0.161	0.291	6.47	10.2	0.00275	1.45	LV	CELLSTATES	vFB2	control_RBM20	8	18
ALG13	0.523	0.0288	0.254	0.457	7.11	11.1	0.00184	1.54	LV	CELLSTATES	vFB2	control_RBM20	8	18
ZBTB44	0.522	0.0327	0.135	0.254	6.28	10.6	0.00234	1.49	LV	CELLSTATES	vFB2	control_RBM20	8	18
SPTBN1	0.521	0.0276	1.33	2.43	9.5	11.3	0.00169	1.56	LV	CELLSTATES	vFB2	control_RBM20	8	18
NBR1	0.519	0.0369	0.102	0.195	5.92	10	0.00293	1.43	LV	CELLSTATES	vFB2	control_RBM20	8	18
OGT	0.519	0.0182	0.363	0.655	7.61	12.8	0.000908	1.74	LV	CELLSTATES	vFB2	control_RBM20	8	18
HACE1	0.516	0.0345	0.0821	0.154	5.61	10.3	0.00262	1.46	LV	CELLSTATES	vFB2	control_RBM20	8	18
HERC1	0.515	0.0173	0.467	0.856	8	13	0.000841	1.76	LV	CELLSTATES	vFB2	control_RBM20	8	18
RNF213	0.514	0.0302	0.287	0.539	7.32	10.9	0.00203	1.52	LV	CELLSTATES	vFB2	control_RBM20	8	18
BPTF	0.511	0.021	0.558	1.05	8.24	12.3	0.00114	1.68	LV	CELLSTATES	vFB2	control_RBM20	8	18
PTPN9	0.507	0.0494	0.32	0.585	7.42	9	0.00461	1.31	LV	CELLSTATES	vFB2	control_RBM20	8	18
CCDC88A	0.505	0.0374	0.231	0.419	6.96	9.99	0.00299	1.43	LV	CELLSTATES	vFB2	control_RBM20	8	18
DDX17	0.503	0.0325	0.958	1.72	8.99	10.6	0.00231	1.49	LV	CELLSTATES	vFB2	control_RBM20	8	18
ZNF326	0.503	0.0489	0.106	0.195	5.93	9.03	0.00455	1.31	LV	CELLSTATES	vFB2	control_RBM20	8	18
CEP192	0.502	0.0382	0.175	0.31	6.58	9.91	0.00309	1.42	LV	CELLSTATES	vFB2	control_RBM20	8	18
NBEAL1	0.502	0.0187	0.721	1.33	8.63	12.7	0.00095	1.73	LV	CELLSTATES	vFB2	control_RBM20	8	18
TERF2IP	0.501	0.0482	0.294	0.543	7.39	9.1	0.00442	1.32	LV	CELLSTATES	vFB2	control_RBM20	8	18
UBR2	0.501	0.0277	0.441	0.806	7.91	11.3	0.00173	1.56	LV	CELLSTATES	vFB2	control_RBM20	8	18
DECR1	0.5	0.0418	0.242	0.458	7.1	9.61	0.00352	1.38	LV	CELLSTATES	vFB2	control_RBM20	8	18
PRICKLE2	0.5	0.0385	0.492	0.869	8	9.87	0.00315	1.41	LV	CELLSTATES	vFB2	control_RBM20	8	18

## Sheet: TTN_control
Gene	logFC	FDR	mean_exp_control	mean_exp_genotype	logCPM	F	PValue	FDR_plot	Region	annotation_level	cell_state	comparison	Observations_genotype	Observations_reference
KCNMA1-AS1	4.41	4.44e-06	0.000186	0.0141	2.61	46.1	2.53e-08	5.35	LV	CELLSTATES	vFB2	control_TTN	12	18
GDF7	4.14	1.92e-06	0.000508	0.0204	2.87	50.6	8.68e-09	5.72	LV	CELLSTATES	vFB2	control_TTN	12	18
SPINK13	3.49	4.45e-05	0.00273	0.0397	3.55	34.3	5.86e-07	4.35	LV	CELLSTATES	vFB2	control_TTN	12	18
LINC01239	3.44	7.74e-08	0.0221	0.29	5.87	73.4	7.45e-11	7.11	LV	CELLSTATES	vFB2	control_TTN	12	18
COL22A1	3.36	1.57e-06	0.0058	0.0694	4.21	52.1	6.06e-09	5.8	LV	CELLSTATES	vFB2	control_TTN	12	18
KCNQ3	3.16	3.21e-07	0.0133	0.158	5.08	63.3	5.32e-10	6.49	LV	CELLSTATES	vFB2	control_TTN	12	18
AC007920.2	3.06	0.000104	0.00102	0.0146	2.63	30.1	2.04e-06	3.98	LV	CELLSTATES	vFB2	control_TTN	12	18
AC092674.1	3.06	3.89e-05	0.00905	0.0859	4.49	34.9	4.96e-07	4.41	LV	CELLSTATES	vFB2	control_TTN	12	18
TNMD	2.99	0.000291	0.00118	0.0137	2.63	25.7	7.98e-06	3.54	LV	CELLSTATES	vFB2	control_TTN	12	18
AC018742.1	2.96	7.52e-06	0.0424	0.291	6.02	43.4	5.02e-08	5.12	LV	CELLSTATES	vFB2	control_TTN	12	18
XG	2.95	5.26e-09	0.0212	0.222	5.6	94.5	1.95e-12	8.28	LV	CELLSTATES	vFB2	control_TTN	12	18
SEZ6L	2.93	1.09e-08	0.0465	0.385	6.32	87.2	6.46e-12	7.96	LV	CELLSTATES	vFB2	control_TTN	12	18
AC109779.1	2.88	5.04e-05	0.0073	0.0539	3.76	33.6	7.05e-07	4.3	LV	CELLSTATES	vFB2	control_TTN	12	18
TMC7	2.82	0.00172	0.0123	0.114	4.91	18.5	9.48e-05	2.76	LV	CELLSTATES	vFB2	control_TTN	12	18
KALRN	2.79	2.64e-11	0.206	1.71	8.35	140	3.91e-15	10.6	LV	CELLSTATES	vFB2	control_TTN	12	18
AC003684.1	2.78	0.000515	0.0015	0.0156	2.59	23.3	1.79e-05	3.29	LV	CELLSTATES	vFB2	control_TTN	12	18
MUM1L1	2.76	6.25e-05	0.00978	0.0681	4.15	32.5	9.86e-07	4.2	LV	CELLSTATES	vFB2	control_TTN	12	18
LINC02505	2.72	0.00173	0.000602	0.0165	2.24	18.5	9.61e-05	2.76	LV	CELLSTATES	vFB2	control_TTN	12	18
AP000755.2	2.69	1.33e-05	0.00596	0.0422	3.72	40.3	1.11e-07	4.88	LV	CELLSTATES	vFB2	control_TTN	12	18
DCDC2C	2.66	1.18e-05	0.00577	0.0537	3.74	40.9	9.62e-08	4.93	LV	CELLSTATES	vFB2	control_TTN	12	18
KCNMA1	2.66	7.85e-07	0.0261	0.19	5.47	56.4	2.33e-09	6.11	LV	CELLSTATES	vFB2	control_TTN	12	18
AC008438.2	2.62	6.05e-05	0.0019	0.0171	2.72	32.7	9.41e-07	4.22	LV	CELLSTATES	vFB2	control_TTN	12	18
CXCL13	2.59	6.58e-05	0.0109	0.0757	4.39	32.2	1.07e-06	4.18	LV	CELLSTATES	vFB2	control_TTN	12	18
CPXM2	2.5	4.33e-06	0.0167	0.116	4.91	46.4	2.37e-08	5.36	LV	CELLSTATES	vFB2	control_TTN	12	18
CYP8B1	2.5	0.000147	0.00194	0.0154	2.8	28.5	3.25e-06	3.83	LV	CELLSTATES	vFB2	control_TTN	12	18
FGF9	2.45	0.000368	0.00219	0.0163	2.7	24.7	1.1e-05	3.43	LV	CELLSTATES	vFB2	control_TTN	12	18
LINC00377	2.43	0.000379	0.00192	0.0153	2.8	24.6	1.14e-05	3.42	LV	CELLSTATES	vFB2	control_TTN	12	18
AC147651.1	2.39	0.000417	0.00204	0.0156	2.78	24.2	1.32e-05	3.38	LV	CELLSTATES	vFB2	control_TTN	12	18
FAM155A	2.38	6.35e-07	0.0892	0.614	7.12	58.1	1.6e-09	6.2	LV	CELLSTATES	vFB2	control_TTN	12	18
KIAA1211	2.38	2.34e-09	0.0565	0.308	6.16	103	5.2e-13	8.63	LV	CELLSTATES	vFB2	control_TTN	12	18
FAM19A5	2.37	2.89e-05	0.0038	0.0285	3.05	36.2	3.41e-07	4.54	LV	CELLSTATES	vFB2	control_TTN	12	18
GNAI1	2.37	9.99e-08	0.018	0.124	4.9	70.7	1.24e-10	7	LV	CELLSTATES	vFB2	control_TTN	12	18
MASP1	2.36	1.54e-05	0.00796	0.0503	3.78	39.6	1.36e-07	4.81	LV	CELLSTATES	vFB2	control_TTN	12	18
AC109466.1	2.35	6.66e-05	0.0148	0.0954	4.7	32.1	1.1e-06	4.18	LV	CELLSTATES	vFB2	control_TTN	12	18
AC100793.4	2.34	0.00346	0.00122	0.0166	2.49	15.9	0.000249	2.46	LV	CELLSTATES	vFB2	control_TTN	12	18
LINC02233	2.34	5.9e-05	0.0165	0.106	4.79	32.8	9.11e-07	4.23	LV	CELLSTATES	vFB2	control_TTN	12	18
RGS7BP	2.33	0.00144	0.00152	0.0144	2.68	19.3	7.12e-05	2.84	LV	CELLSTATES	vFB2	control_TTN	12	18
SNCAIP	2.29	1.35e-08	0.0418	0.231	5.71	84.6	9.98e-12	7.87	LV	CELLSTATES	vFB2	control_TTN	12	18
SESN3	2.27	1.93e-08	0.1	0.529	6.85	81.4	1.72e-11	7.71	LV	CELLSTATES	vFB2	control_TTN	12	18
TMEM132C	2.26	0.000169	0.153	0.932	7.55	27.9	3.93e-06	3.77	LV	CELLSTATES	vFB2	control_TTN	12	18
PRIMA1	2.24	0.000571	0.00231	0.0152	2.72	22.8	2.07e-05	3.24	LV	CELLSTATES	vFB2	control_TTN	12	18
POSTN	2.23	0.0015	1.08	2.84	9.36	19.2	7.51e-05	2.83	LV	CELLSTATES	vFB2	control_TTN	12	18
ARHGEF28	2.21	0.000112	0.0354	0.149	5.26	29.7	2.28e-06	3.95	LV	CELLSTATES	vFB2	control_TTN	12	18
CCNG2	2.18	1.24e-05	0.0671	0.379	6.52	40.7	1.02e-07	4.91	LV	CELLSTATES	vFB2	control_TTN	12	18
AC036214.1	2.17	8.65e-09	0.0261	0.15	5.13	89.4	4.49e-12	8.06	LV	CELLSTATES	vFB2	control_TTN	12	18
AC099329.1	2.17	0.000434	0.00674	0.0315	3.56	24	1.42e-05	3.36	LV	CELLSTATES	vFB2	control_TTN	12	18
AL391117.1	2.17	7.52e-06	0.0141	0.0812	4.48	43.4	5e-08	5.12	LV	CELLSTATES	vFB2	control_TTN	12	18
MAP2	2.14	6.88e-07	0.0501	0.26	5.89	57.4	1.85e-09	6.16	LV	CELLSTATES	vFB2	control_TTN	12	18
SLC44A5	2.14	1.75e-06	0.0441	0.227	5.81	51.2	7.54e-09	5.76	LV	CELLSTATES	vFB2	control_TTN	12	18
AC005165.1	2.11	1.58e-05	0.0998	0.423	6.74	39.4	1.42e-07	4.8	LV	CELLSTATES	vFB2	control_TTN	12	18
AC022101.1	2.1	9.36e-05	0.0101	0.0445	3.79	30.5	1.77e-06	4.03	LV	CELLSTATES	vFB2	control_TTN	12	18
DUSP19	2.09	0.000528	0.00377	0.0196	2.99	23.2	1.85e-05	3.28	LV	CELLSTATES	vFB2	control_TTN	12	18
SLC4A8	2.09	0.000843	0.019	0.0817	4.47	21.3	3.52e-05	3.07	LV	CELLSTATES	vFB2	control_TTN	12	18
CYP19A1	2.08	0.000573	0.00692	0.0308	3.5	22.8	2.09e-05	3.24	LV	CELLSTATES	vFB2	control_TTN	12	18
MOB3B	2.07	8.22e-06	0.0711	0.353	6.37	42.9	5.78e-08	5.09	LV	CELLSTATES	vFB2	control_TTN	12	18
ITGA1	2.05	2.64e-11	0.112	0.558	7.02	143	2.82e-15	10.6	LV	CELLSTATES	vFB2	control_TTN	12	18
NRXN3	2.05	1.18e-06	0.175	0.979	7.67	54.2	3.83e-09	5.93	LV	CELLSTATES	vFB2	control_TTN	12	18
FAM9B	2.04	0.00617	0.00292	0.0155	2.85	13.9	0.000552	2.21	LV	CELLSTATES	vFB2	control_TTN	12	18
TMEM178A	2.03	0.00376	0.00275	0.0129	2.61	15.6	0.000281	2.42	LV	CELLSTATES	vFB2	control_TTN	12	18
RIMS1	2.02	0.000164	0.0102	0.0616	4.14	28.1	3.76e-06	3.79	LV	CELLSTATES	vFB2	control_TTN	12	18
AJAP1	2.01	0.0016	0.00461	0.0302	3.18	18.8	8.46e-05	2.8	LV	CELLSTATES	vFB2	control_TTN	12	18
AICDA	2	0.00669	0.00198	0.0164	2.75	13.6	0.000623	2.17	LV	CELLSTATES	vFB2	control_TTN	12	18
NPPB	1.98	0.00196	0.0401	0.177	5.47	18	0.000113	2.71	LV	CELLSTATES	vFB2	control_TTN	12	18
AC005920.1	1.96	0.00174	0.00368	0.0135	2.73	18.5	9.69e-05	2.76	LV	CELLSTATES	vFB2	control_TTN	12	18
AFF3	1.96	3.21e-07	0.967	4.4	9.84	62.7	6.04e-10	6.49	LV	CELLSTATES	vFB2	control_TTN	12	18
FGF14	1.96	6.79e-06	1.08	4.51	9.98	44	4.33e-08	5.17	LV	CELLSTATES	vFB2	control_TTN	12	18
MYEF2	1.96	0.000177	0.0175	0.0713	4.39	27.7	4.19e-06	3.75	LV	CELLSTATES	vFB2	control_TTN	12	18
NPFFR2	1.95	0.000773	0.00596	0.0328	3.4	21.6	3.17e-05	3.11	LV	CELLSTATES	vFB2	control_TTN	12	18
ITGA2	1.92	0.000311	0.0101	0.0372	3.63	25.5	8.67e-06	3.51	LV	CELLSTATES	vFB2	control_TTN	12	18
CLIC6	1.9	0.00765	0.00362	0.0171	2.88	13.2	0.000748	2.12	LV	CELLSTATES	vFB2	control_TTN	12	18
NKAIN3	1.89	0.00129	0.019	0.0721	4.52	19.7	6.18e-05	2.89	LV	CELLSTATES	vFB2	control_TTN	12	18
FAM189A2	1.87	0.00072	0.0114	0.0479	3.76	21.9	2.88e-05	3.14	LV	CELLSTATES	vFB2	control_TTN	12	18
GLIS1	1.87	5.03e-06	0.0519	0.204	5.78	45.4	3.02e-08	5.3	LV	CELLSTATES	vFB2	control_TTN	12	18
LINC01088	1.87	0.00183	0.483	2	8.91	18.3	0.000104	2.74	LV	CELLSTATES	vFB2	control_TTN	12	18
MEOX2	1.87	1.66e-08	0.134	0.622	7.16	82.8	1.35e-11	7.78	LV	CELLSTATES	vFB2	control_TTN	12	18
ANXA3	1.86	0.00153	0.00669	0.0273	3.31	19	7.82e-05	2.81	LV	CELLSTATES	vFB2	control_TTN	12	18
FGF14-AS1	1.86	0.00236	0.0105	0.0385	3.68	17.3	0.000148	2.63	LV	CELLSTATES	vFB2	control_TTN	12	18
NPPA	1.84	0.0088	0.0159	0.0909	4.77	12.7	0.000912	2.06	LV	CELLSTATES	vFB2	control_TTN	12	18
AL356277.3	1.83	4.22e-06	0.0347	0.168	5.38	46.6	2.28e-08	5.37	LV	CELLSTATES	vFB2	control_TTN	12	18
CNTN4	1.83	0.000101	0.0705	0.345	6.38	30.2	1.93e-06	4	LV	CELLSTATES	vFB2	control_TTN	12	18
HBB	1.83	0.00366	0.00512	0.0295	3.23	15.7	0.000271	2.44	LV	CELLSTATES	vFB2	control_TTN	12	18
LINC02188	1.83	0.00636	0.00291	0.0148	2.64	13.8	0.000578	2.2	LV	CELLSTATES	vFB2	control_TTN	12	18
METTL24	1.83	2.14e-05	0.0131	0.0555	4.03	37.8	2.22e-07	4.67	LV	CELLSTATES	vFB2	control_TTN	12	18
AC092164.1	1.81	0.000203	0.00729	0.0306	3.47	27.2	5e-06	3.69	LV	CELLSTATES	vFB2	control_TTN	12	18
AP000787.1	1.78	1.57e-06	0.111	0.439	6.71	52.3	5.85e-09	5.8	LV	CELLSTATES	vFB2	control_TTN	12	18
MTSS1	1.78	2.22e-05	0.081	0.335	6.32	37.5	2.38e-07	4.65	LV	CELLSTATES	vFB2	control_TTN	12	18
NCAM1	1.78	6.76e-05	0.0744	0.246	6.08	32	1.13e-06	4.17	LV	CELLSTATES	vFB2	control_TTN	12	18
SLC10A6	1.78	0.00757	0.00272	0.0152	2.76	13.2	0.000736	2.12	LV	CELLSTATES	vFB2	control_TTN	12	18
LINC01807	1.76	0.00127	0.0399	0.158	5.37	19.8	6.05e-05	2.9	LV	CELLSTATES	vFB2	control_TTN	12	18
SORT1	1.76	1.4e-06	0.0278	0.117	4.95	53.1	4.87e-09	5.85	LV	CELLSTATES	vFB2	control_TTN	12	18
RAMP2-AS1	1.75	0.00112	0.0244	0.0941	4.68	20.2	5.13e-05	2.95	LV	CELLSTATES	vFB2	control_TTN	12	18
CNKSR2	1.74	1.52e-06	0.0507	0.199	5.67	52.6	5.51e-09	5.82	LV	CELLSTATES	vFB2	control_TTN	12	18
GLDN	1.74	0.00579	0.00679	0.0244	3.24	14.1	0.000505	2.24	LV	CELLSTATES	vFB2	control_TTN	12	18
AC007614.1	1.73	0.0484	0.00617	0.0432	3.37	7.37	0.0095	1.31	LV	CELLSTATES	vFB2	control_TTN	12	18
AC027449.1	1.72	0.00566	0.00432	0.0175	3.04	14.2	0.000488	2.25	LV	CELLSTATES	vFB2	control_TTN	12	18
AL590617.2	1.72	3.72e-06	0.0209	0.0846	4.54	47.2	1.95e-08	5.43	LV	CELLSTATES	vFB2	control_TTN	12	18
DOCK9-AS1	1.72	0.00241	0.00509	0.0198	3.01	17.3	0.000152	2.62	LV	CELLSTATES	vFB2	control_TTN	12	18
JCAD	1.72	9.99e-08	0.0681	0.271	6.1	70.5	1.28e-10	7	LV	CELLSTATES	vFB2	control_TTN	12	18
FGD4	1.71	4.84e-07	0.276	1.09	8.01	59.9	1.1e-09	6.32	LV	CELLSTATES	vFB2	control_TTN	12	18
KIF5C	1.71	0.000341	0.022	0.0808	4.46	25.1	9.77e-06	3.47	LV	CELLSTATES	vFB2	control_TTN	12	18
GPT2	1.7	0.000976	0.0127	0.0552	3.98	20.8	4.23e-05	3.01	LV	CELLSTATES	vFB2	control_TTN	12	18
GREB1	1.7	5.31e-05	0.0242	0.111	4.81	33.3	7.69e-07	4.27	LV	CELLSTATES	vFB2	control_TTN	12	18
CRISPLD1	1.69	0.000216	0.0275	0.103	4.84	26.9	5.48e-06	3.67	LV	CELLSTATES	vFB2	control_TTN	12	18
TIPARP	1.69	9.68e-06	0.0535	0.203	5.65	41.9	7.45e-08	5.01	LV	CELLSTATES	vFB2	control_TTN	12	18
MEST	1.67	0.00725	0.00687	0.0217	3.21	13.3	0.000698	2.14	LV	CELLSTATES	vFB2	control_TTN	12	18
ST8SIA4	1.67	0.000252	0.0225	0.0866	4.6	26.3	6.67e-06	3.6	LV	CELLSTATES	vFB2	control_TTN	12	18
WNK2	1.67	0.00485	0.0327	0.0896	4.76	14.8	0.000391	2.31	LV	CELLSTATES	vFB2	control_TTN	12	18
AC005550.2	1.65	2.16e-05	0.0439	0.178	5.55	37.6	2.29e-07	4.66	LV	CELLSTATES	vFB2	control_TTN	12	18
AC007389.5	1.65	0.00481	0.005	0.0254	3.07	14.8	0.000385	2.32	LV	CELLSTATES	vFB2	control_TTN	12	18
AC009163.7	1.65	0.00712	0.00398	0.0151	2.85	13.4	0.000681	2.15	LV	CELLSTATES	vFB2	control_TTN	12	18
AC012636.1	1.65	0.000772	0.154	0.556	7.13	21.6	3.14e-05	3.11	LV	CELLSTATES	vFB2	control_TTN	12	18
AL157895.1	1.65	0.0036	0.00888	0.0396	3.61	15.8	0.000265	2.44	LV	CELLSTATES	vFB2	control_TTN	12	18
ANKRD29	1.65	0.000528	0.019	0.0682	4.35	23.1	1.86e-05	3.28	LV	CELLSTATES	vFB2	control_TTN	12	18
ZMAT1	1.65	2.76e-06	0.0465	0.16	5.41	48.6	1.41e-08	5.56	LV	CELLSTATES	vFB2	control_TTN	12	18
AC025180.1	1.64	0.000244	0.0154	0.0541	4.08	26.4	6.33e-06	3.61	LV	CELLSTATES	vFB2	control_TTN	12	18
PTPN13	1.64	3.49e-07	0.306	1.15	8.05	62	6.98e-10	6.46	LV	CELLSTATES	vFB2	control_TTN	12	18
AC090115.1	1.63	1.92e-06	0.032	0.127	5.05	50.7	8.52e-09	5.72	LV	CELLSTATES	vFB2	control_TTN	12	18
AL022322.1	1.63	0.00719	0.00367	0.0165	2.78	13.4	0.00069	2.14	LV	CELLSTATES	vFB2	control_TTN	12	18
AGMO	1.62	1.77e-05	0.126	0.462	6.85	38.8	1.66e-07	4.75	LV	CELLSTATES	vFB2	control_TTN	12	18
COL9A2	1.62	0.00663	0.00402	0.0156	2.66	13.7	0.000612	2.18	LV	CELLSTATES	vFB2	control_TTN	12	18
LINC01568	1.62	0.00507	0.0136	0.0511	3.93	14.6	0.000417	2.3	LV	CELLSTATES	vFB2	control_TTN	12	18
LEF1	1.61	0.00899	0.0161	0.0477	3.99	12.6	0.000942	2.05	LV	CELLSTATES	vFB2	control_TTN	12	18
AC104035.1	1.6	0.000166	0.0142	0.0528	4.01	28	3.81e-06	3.78	LV	CELLSTATES	vFB2	control_TTN	12	18
AC108861.1	1.6	0.0148	0.00632	0.023	3.22	11	0.00185	1.83	LV	CELLSTATES	vFB2	control_TTN	12	18
GALNT8	1.6	0.0121	0.0049	0.0144	2.92	11.7	0.00139	1.92	LV	CELLSTATES	vFB2	control_TTN	12	18
IFNG-AS1	1.6	0.00459	0.0088	0.0398	3.61	15	0.000361	2.34	LV	CELLSTATES	vFB2	control_TTN	12	18
PRRG4	1.6	0.0202	0.00478	0.0159	2.93	10	0.00285	1.69	LV	CELLSTATES	vFB2	control_TTN	12	18
RHOXF1-AS1	1.6	0.000521	0.0107	0.0425	3.67	23.2	1.82e-05	3.28	LV	CELLSTATES	vFB2	control_TTN	12	18
FAM117B	1.59	1.87e-05	0.0525	0.174	5.52	38.5	1.82e-07	4.73	LV	CELLSTATES	vFB2	control_TTN	12	18
LAMA3	1.59	4.1e-05	0.039	0.139	5.22	34.6	5.32e-07	4.39	LV	CELLSTATES	vFB2	control_TTN	12	18
MYOC	1.59	0.0176	0.0148	0.0682	4.44	10.5	0.00234	1.76	LV	CELLSTATES	vFB2	control_TTN	12	18
GAS1RR	1.58	5.9e-05	0.0287	0.102	4.93	32.8	9.12e-07	4.23	LV	CELLSTATES	vFB2	control_TTN	12	18
RHEBL1	1.58	0.0101	0.00436	0.0153	2.85	12.3	0.00109	1.99	LV	CELLSTATES	vFB2	control_TTN	12	18
SCUBE2	1.58	1.59e-06	0.0346	0.111	4.95	51.9	6.47e-09	5.8	LV	CELLSTATES	vFB2	control_TTN	12	18
TCP11L2	1.58	1.08e-05	0.0495	0.149	5.39	41.4	8.47e-08	4.97	LV	CELLSTATES	vFB2	control_TTN	12	18
ADRA1B	1.57	1.57e-06	0.0669	0.235	5.95	52.2	5.99e-09	5.8	LV	CELLSTATES	vFB2	control_TTN	12	18
C10orf90	1.57	0.0422	0.0106	0.0291	3.51	7.76	0.00792	1.37	LV	CELLSTATES	vFB2	control_TTN	12	18
CNBD1	1.57	2.29e-05	0.0463	0.167	5.5	37.3	2.51e-07	4.64	LV	CELLSTATES	vFB2	control_TTN	12	18
AC020637.1	1.56	0.0415	0.0107	0.0286	3.46	7.81	0.00774	1.38	LV	CELLSTATES	vFB2	control_TTN	12	18
AC091948.1	1.56	1.34e-06	0.0483	0.193	5.65	53.4	4.56e-09	5.87	LV	CELLSTATES	vFB2	control_TTN	12	18
ARHGAP19-SLIT1	1.56	0.00383	0.00384	0.0186	2.91	15.6	0.000288	2.42	LV	CELLSTATES	vFB2	control_TTN	12	18
ARL15	1.56	4.82e-07	1.2	4.51	10	60.1	1.04e-09	6.32	LV	CELLSTATES	vFB2	control_TTN	12	18
ZNF610	1.56	0.00106	0.008	0.0292	3.46	20.5	4.7e-05	2.97	LV	CELLSTATES	vFB2	control_TTN	12	18
YPEL1	1.55	3.91e-05	0.0214	0.0815	4.51	34.8	5e-07	4.41	LV	CELLSTATES	vFB2	control_TTN	12	18
SMAD9	1.54	1.81e-05	0.03	0.104	4.87	38.7	1.71e-07	4.74	LV	CELLSTATES	vFB2	control_TTN	12	18
AL590428.1	1.53	0.0118	0.00363	0.0131	2.72	11.7	0.00135	1.93	LV	CELLSTATES	vFB2	control_TTN	12	18
CORIN	1.53	1.9e-06	0.0704	0.257	5.99	50.8	8.3e-09	5.72	LV	CELLSTATES	vFB2	control_TTN	12	18
TNFRSF25	1.53	0.0198	0.00364	0.014	2.71	10.1	0.00278	1.7	LV	CELLSTATES	vFB2	control_TTN	12	18
UACA	1.53	8.4e-08	0.44	1.47	8.5	72.5	8.71e-11	7.08	LV	CELLSTATES	vFB2	control_TTN	12	18
AC018832.1	1.52	0.013	0.00286	0.0133	2.67	11.4	0.00153	1.88	LV	CELLSTATES	vFB2	control_TTN	12	18
CCDC68	1.52	0.00431	0.0235	0.0962	4.6	15.2	0.000333	2.37	LV	CELLSTATES	vFB2	control_TTN	12	18
FAM69C	1.52	0.0485	0.00411	0.0173	2.68	7.36	0.00952	1.31	LV	CELLSTATES	vFB2	control_TTN	12	18
PODNL1	1.52	0.00729	0.00745	0.0238	3.19	13.3	0.000703	2.14	LV	CELLSTATES	vFB2	control_TTN	12	18
SUSD4	1.52	0.00192	0.0281	0.116	4.87	18.1	0.00011	2.72	LV	CELLSTATES	vFB2	control_TTN	12	18
USP53	1.52	0.000123	0.759	2.74	9.37	29.3	2.55e-06	3.91	LV	CELLSTATES	vFB2	control_TTN	12	18
AC027117.2	1.51	4.89e-05	0.055	0.181	5.65	33.8	6.76e-07	4.31	LV	CELLSTATES	vFB2	control_TTN	12	18
AC126768.2	1.51	0.0018	0.0114	0.0399	3.75	18.3	0.000102	2.74	LV	CELLSTATES	vFB2	control_TTN	12	18
ACSF2	1.51	0.000104	0.0175	0.06	4.2	30.1	2.02e-06	3.98	LV	CELLSTATES	vFB2	control_TTN	12	18
CFH	1.51	5.89e-06	0.435	1.57	8.6	44.7	3.62e-08	5.23	LV	CELLSTATES	vFB2	control_TTN	12	18
LINC01748	1.51	8.45e-05	0.034	0.11	4.97	31	1.54e-06	4.07	LV	CELLSTATES	vFB2	control_TTN	12	18
PDGFA	1.51	0.000365	0.0206	0.0681	4.44	24.8	1.08e-05	3.44	LV	CELLSTATES	vFB2	control_TTN	12	18
AL445426.1	1.5	1.43e-05	0.163	0.59	7.17	40	1.2e-07	4.85	LV	CELLSTATES	vFB2	control_TTN	12	18
ARHGAP10	1.5	5.03e-06	1.02	3.68	9.75	45.6	2.93e-08	5.3	LV	CELLSTATES	vFB2	control_TTN	12	18
CCND3	1.5	3.21e-07	0.311	1.11	8.04	62.6	6.17e-10	6.49	LV	CELLSTATES	vFB2	control_TTN	12	18
RGCC	1.5	0.00265	0.0236	0.0837	4.72	16.9	0.000174	2.58	LV	CELLSTATES	vFB2	control_TTN	12	18
SORBS1	1.5	7.09e-07	0.243	0.81	7.67	57.1	2e-09	6.15	LV	CELLSTATES	vFB2	control_TTN	12	18
ADH4	1.49	0.0151	0.00628	0.024	3.18	10.9	0.00191	1.82	LV	CELLSTATES	vFB2	control_TTN	12	18
CCDC102B	1.49	9.66e-06	0.276	0.891	7.82	41.9	7.36e-08	5.02	LV	CELLSTATES	vFB2	control_TTN	12	18
FREM1	1.49	0.000101	0.389	1.21	8.3	30.2	1.93e-06	4	LV	CELLSTATES	vFB2	control_TTN	12	18
GPBAR1	1.49	0.02	0.00556	0.0205	3.2	10	0.00281	1.7	LV	CELLSTATES	vFB2	control_TTN	12	18
LINC02585	1.48	0.00637	0.00541	0.018	2.81	13.8	0.000581	2.2	LV	CELLSTATES	vFB2	control_TTN	12	18
PPP2R2B	1.48	0.000634	0.0265	0.0866	4.73	22.4	2.39e-05	3.2	LV	CELLSTATES	vFB2	control_TTN	12	18
PTPRF	1.48	0.00154	0.0102	0.0359	3.67	19	7.91e-05	2.81	LV	CELLSTATES	vFB2	control_TTN	12	18
RGS11	1.48	9.4e-06	0.0342	0.119	5.04	42.2	6.89e-08	5.03	LV	CELLSTATES	vFB2	control_TTN	12	18
AC105430.1	1.47	0.00712	0.00957	0.031	3.43	13.4	0.000678	2.15	LV	CELLSTATES	vFB2	control_TTN	12	18
ARHGEF26	1.47	3.96e-06	0.122	0.439	6.72	46.9	2.11e-08	5.4	LV	CELLSTATES	vFB2	control_TTN	12	18
DUOXA1	1.47	0.0149	0.00766	0.0198	3.18	11	0.00187	1.83	LV	CELLSTATES	vFB2	control_TTN	12	18
LINC01535	1.47	0.00154	0.0135	0.0425	3.89	19	7.87e-05	2.81	LV	CELLSTATES	vFB2	control_TTN	12	18
AC008415.1	1.46	0.0112	0.0113	0.0437	3.84	12	0.00123	1.95	LV	CELLSTATES	vFB2	control_TTN	12	18
ITGB8	1.46	1.62e-06	0.1	0.328	6.42	51.7	6.72e-09	5.79	LV	CELLSTATES	vFB2	control_TTN	12	18
LINC00511	1.46	0.000116	0.0556	0.193	5.62	29.6	2.37e-06	3.94	LV	CELLSTATES	vFB2	control_TTN	12	18
SHROOM3	1.46	6.47e-07	0.219	0.676	7.44	57.9	1.68e-09	6.19	LV	CELLSTATES	vFB2	control_TTN	12	18
TPD52L1	1.46	0.00138	0.0433	0.149	5.28	19.5	6.76e-05	2.86	LV	CELLSTATES	vFB2	control_TTN	12	18
ZBTB16	1.46	0.00566	1	3.49	9.69	14.2	0.00049	2.25	LV	CELLSTATES	vFB2	control_TTN	12	18
EYA2	1.45	0.000123	0.0848	0.256	6.24	29.3	2.54e-06	3.91	LV	CELLSTATES	vFB2	control_TTN	12	18
FAM43B	1.45	0.0203	0.0107	0.0345	3.7	9.99	0.00287	1.69	LV	CELLSTATES	vFB2	control_TTN	12	18
KANSL1-AS1	1.45	0.0131	0.00987	0.0221	3.31	11.4	0.00155	1.88	LV	CELLSTATES	vFB2	control_TTN	12	18
KLF15	1.45	0.0143	0.0145	0.0353	3.62	11.1	0.00176	1.84	LV	CELLSTATES	vFB2	control_TTN	12	18
LINC00266-1	1.45	0.00783	0.0073	0.0216	3.16	13.1	0.000774	2.11	LV	CELLSTATES	vFB2	control_TTN	12	18
AL162414.1	1.44	0.0178	0.00531	0.0199	3.12	10.4	0.00239	1.75	LV	CELLSTATES	vFB2	control_TTN	12	18
GNB5	1.44	6.3e-06	0.0709	0.245	5.96	44.4	3.92e-08	5.2	LV	CELLSTATES	vFB2	control_TTN	12	18
MAMDC2	1.44	0.000341	0.839	2.63	9.39	25.1	9.82e-06	3.47	LV	CELLSTATES	vFB2	control_TTN	12	18
MB	1.44	3.82e-05	0.217	0.686	7.55	35	4.73e-07	4.42	LV	CELLSTATES	vFB2	control_TTN	12	18
BTBD8	1.43	6.7e-06	0.0662	0.203	5.82	44.1	4.22e-08	5.17	LV	CELLSTATES	vFB2	control_TTN	12	18
LDLRAD4	1.43	7.52e-06	0.397	1.14	8.23	43.4	4.98e-08	5.12	LV	CELLSTATES	vFB2	control_TTN	12	18
MET	1.43	0.0205	0.0039	0.0136	2.77	9.96	0.00291	1.69	LV	CELLSTATES	vFB2	control_TTN	12	18
MME	1.43	5.05e-05	0.0927	0.309	6.37	33.6	7.18e-07	4.3	LV	CELLSTATES	vFB2	control_TTN	12	18
PCSK6	1.43	9.59e-06	0.717	2.35	9.16	42	7.24e-08	5.02	LV	CELLSTATES	vFB2	control_TTN	12	18
AC022075.1	1.42	0.00236	0.0256	0.0777	4.59	17.3	0.000148	2.63	LV	CELLSTATES	vFB2	control_TTN	12	18
CDH13	1.42	5.55e-05	0.152	0.503	7.07	33.1	8.38e-07	4.26	LV	CELLSTATES	vFB2	control_TTN	12	18
CHST7	1.42	0.000502	0.0803	0.251	6.08	23.4	1.71e-05	3.3	LV	CELLSTATES	vFB2	control_TTN	12	18
FMOD	1.42	0.00241	0.0247	0.0771	4.68	17.2	0.000153	2.62	LV	CELLSTATES	vFB2	control_TTN	12	18
LINC01563	1.42	0.00706	0.00915	0.0268	3.42	13.4	0.00067	2.15	LV	CELLSTATES	vFB2	control_TTN	12	18
NTM	1.42	0.000132	0.124	0.381	6.71	29	2.82e-06	3.88	LV	CELLSTATES	vFB2	control_TTN	12	18
CCSAP	1.41	0.00102	0.0141	0.0485	3.93	20.6	4.46e-05	2.99	LV	CELLSTATES	vFB2	control_TTN	12	18
SLC22A18	1.41	0.0176	0.00698	0.0274	3.39	10.5	0.00233	1.76	LV	CELLSTATES	vFB2	control_TTN	12	18
TP53INP1	1.41	6.66e-05	0.0242	0.0731	4.52	32.1	1.1e-06	4.18	LV	CELLSTATES	vFB2	control_TTN	12	18
AC023906.4	1.4	0.00393	0.012	0.041	3.75	15.5	0.000298	2.41	LV	CELLSTATES	vFB2	control_TTN	12	18
BTBD11	1.4	0.00133	0.0207	0.0642	4.24	19.6	6.42e-05	2.88	LV	CELLSTATES	vFB2	control_TTN	12	18
MXI1	1.4	1.96e-06	0.134	0.423	6.78	50.5	8.98e-09	5.71	LV	CELLSTATES	vFB2	control_TTN	12	18
PNPLA7	1.4	0.000463	0.0354	0.121	5.09	23.7	1.54e-05	3.33	LV	CELLSTATES	vFB2	control_TTN	12	18
AFAP1L2	1.39	0.00139	0.0222	0.0792	4.41	19.4	6.85e-05	2.86	LV	CELLSTATES	vFB2	control_TTN	12	18
ENOX2	1.39	1.24e-05	0.288	0.915	7.92	40.7	1.02e-07	4.91	LV	CELLSTATES	vFB2	control_TTN	12	18
FAM180A	1.39	0.0342	0.00773	0.0164	2.96	8.38	0.00593	1.47	LV	CELLSTATES	vFB2	control_TTN	12	18
ICA1L	1.39	0.000392	0.137	0.438	6.81	24.5	1.19e-05	3.41	LV	CELLSTATES	vFB2	control_TTN	12	18
PRR5	1.39	0.0208	0.00489	0.0216	3	9.92	0.00297	1.68	LV	CELLSTATES	vFB2	control_TTN	12	18
AC007388.1	1.38	1.64e-06	0.231	0.74	7.57	51.6	6.91e-09	5.79	LV	CELLSTATES	vFB2	control_TTN	12	18
AC021086.1	1.38	0.0253	0.00396	0.015	2.79	9.31	0.00388	1.6	LV	CELLSTATES	vFB2	control_TTN	12	18
HHIP	1.38	0.00175	0.0228	0.081	4.55	18.4	9.78e-05	2.76	LV	CELLSTATES	vFB2	control_TTN	12	18
RNF150	1.38	4.59e-05	0.0673	0.196	5.79	34.1	6.15e-07	4.34	LV	CELLSTATES	vFB2	control_TTN	12	18
SLC25A45	1.38	1.59e-06	0.0809	0.245	6.01	51.9	6.36e-09	5.8	LV	CELLSTATES	vFB2	control_TTN	12	18
THSD4	1.38	2.89e-05	0.322	0.986	7.94	36.2	3.39e-07	4.54	LV	CELLSTATES	vFB2	control_TTN	12	18
AC009229.1	1.37	0.0241	0.00401	0.0142	2.88	9.46	0.00364	1.62	LV	CELLSTATES	vFB2	control_TTN	12	18
AL445250.1	1.37	0.000258	0.609	1.74	8.9	26.2	6.85e-06	3.59	LV	CELLSTATES	vFB2	control_TTN	12	18
ARL17B	1.37	0.00558	0.137	0.396	6.87	14.3	0.000477	2.25	LV	CELLSTATES	vFB2	control_TTN	12	18
KIRREL3	1.37	0.00282	0.128	0.433	6.83	16.7	0.00019	2.55	LV	CELLSTATES	vFB2	control_TTN	12	18
RASEF	1.37	0.0271	0.00927	0.0212	3.18	9.09	0.00429	1.57	LV	CELLSTATES	vFB2	control_TTN	12	18
RHOU	1.37	0.00987	0.0292	0.0884	4.7	12.3	0.00106	2.01	LV	CELLSTATES	vFB2	control_TTN	12	18
THBS4	1.37	0.00301	0.362	1.13	8.21	16.4	0.000206	2.52	LV	CELLSTATES	vFB2	control_TTN	12	18
AL133410.1	1.36	0.0155	0.00491	0.0197	3.03	10.9	0.00196	1.81	LV	CELLSTATES	vFB2	control_TTN	12	18
EFHD1	1.36	0.000453	0.0849	0.256	6.14	23.8	1.49e-05	3.34	LV	CELLSTATES	vFB2	control_TTN	12	18
LUZP2	1.36	0.00678	0.0125	0.0287	3.54	13.6	0.000636	2.17	LV	CELLSTATES	vFB2	control_TTN	12	18
SSX2IP	1.36	7.58e-05	0.0672	0.195	5.75	31.5	1.33e-06	4.12	LV	CELLSTATES	vFB2	control_TTN	12	18
TESPA1	1.36	0.0128	0.0101	0.0329	3.47	11.5	0.0015	1.89	LV	CELLSTATES	vFB2	control_TTN	12	18
AC064871.1	1.35	0.0284	0.00485	0.0155	2.92	8.94	0.00459	1.55	LV	CELLSTATES	vFB2	control_TTN	12	18
GAMT	1.35	0.00671	0.00868	0.0278	3.39	13.6	0.000627	2.17	LV	CELLSTATES	vFB2	control_TTN	12	18
GDF6	1.35	0.0108	0.0082	0.0263	3.31	12.1	0.00118	1.97	LV	CELLSTATES	vFB2	control_TTN	12	18
HAPLN1	1.35	0.00351	0.0558	0.154	5.46	15.9	0.000256	2.45	LV	CELLSTATES	vFB2	control_TTN	12	18
SULF1	1.35	5.03e-06	0.374	1.04	8.1	45.5	2.99e-08	5.3	LV	CELLSTATES	vFB2	control_TTN	12	18
AC110048.2	1.34	0.0313	0.00459	0.016	2.79	8.65	0.00525	1.5	LV	CELLSTATES	vFB2	control_TTN	12	18
BMP6	1.34	0.00309	0.1	0.237	6.2	16.3	0.000215	2.51	LV	CELLSTATES	vFB2	control_TTN	12	18
LINC01819	1.34	0.0137	0.0101	0.0364	3.62	11.3	0.00165	1.86	LV	CELLSTATES	vFB2	control_TTN	12	18
MEGF6	1.34	0.0341	0.00644	0.017	3.04	8.39	0.00589	1.47	LV	CELLSTATES	vFB2	control_TTN	12	18
AL807752.6	1.33	0.0307	0.0052	0.0178	2.98	8.71	0.00511	1.51	LV	CELLSTATES	vFB2	control_TTN	12	18
HLF	1.33	0.0047	0.0386	0.108	5.04	14.9	0.000372	2.33	LV	CELLSTATES	vFB2	control_TTN	12	18
AC018809.2	1.32	0.0231	0.00487	0.0217	2.95	9.6	0.00341	1.64	LV	CELLSTATES	vFB2	control_TTN	12	18
SPRY4-AS1	1.32	2.43e-06	0.125	0.393	6.66	49.3	1.19e-08	5.61	LV	CELLSTATES	vFB2	control_TTN	12	18
AC008056.1	1.31	0.00401	0.0161	0.0503	3.99	15.4	0.000305	2.4	LV	CELLSTATES	vFB2	control_TTN	12	18
AC233296.1	1.31	0.000528	0.0393	0.0981	4.95	23.1	1.86e-05	3.28	LV	CELLSTATES	vFB2	control_TTN	12	18
AP005131.1	1.31	0.016	0.0099	0.0242	3.41	10.8	0.00204	1.8	LV	CELLSTATES	vFB2	control_TTN	12	18
C14orf132	1.31	0.0083	0.00857	0.0279	3.46	12.9	0.000838	2.08	LV	CELLSTATES	vFB2	control_TTN	12	18
CSRNP3	1.31	1.59e-06	0.209	0.579	7.3	52	6.29e-09	5.8	LV	CELLSTATES	vFB2	control_TTN	12	18
GLIPR1L2	1.31	0.0295	0.00556	0.0185	3.06	8.83	0.00483	1.53	LV	CELLSTATES	vFB2	control_TTN	12	18
LINC00278	1.31	0.0499	0.0504	0.124	5.3	7.28	0.00992	1.3	LV	CELLSTATES	vFB2	control_TTN	12	18
AC026316.5	1.3	0.0165	0.0392	0.0909	4.93	10.7	0.00214	1.78	LV	CELLSTATES	vFB2	control_TTN	12	18
AL596218.1	1.3	0.00249	0.0229	0.064	4.37	17.1	0.000161	2.6	LV	CELLSTATES	vFB2	control_TTN	12	18
C2orf27B	1.3	0.0248	0.00536	0.0166	2.95	9.38	0.00376	1.61	LV	CELLSTATES	vFB2	control_TTN	12	18
OSER1-DT	1.3	0.0022	0.0153	0.0433	3.94	17.6	0.000133	2.66	LV	CELLSTATES	vFB2	control_TTN	12	18
TMEM9B-AS1	1.3	0.00098	0.0199	0.0551	4.2	20.8	4.26e-05	3.01	LV	CELLSTATES	vFB2	control_TTN	12	18
AC108002.1	1.29	0.0265	0.00468	0.016	2.86	9.16	0.00415	1.58	LV	CELLSTATES	vFB2	control_TTN	12	18
AC123912.4	1.29	0.000627	0.0346	0.0995	4.86	22.5	2.35e-05	3.2	LV	CELLSTATES	vFB2	control_TTN	12	18
C9orf153	1.29	0.000773	0.0205	0.0703	4.35	21.6	3.17e-05	3.11	LV	CELLSTATES	vFB2	control_TTN	12	18
PALM2	1.29	0.0484	0.0052	0.0176	2.92	7.37	0.00949	1.31	LV	CELLSTATES	vFB2	control_TTN	12	18
PI16	1.29	0.0022	0.184	0.501	7.04	17.6	0.000133	2.66	LV	CELLSTATES	vFB2	control_TTN	12	18
PIK3IP1	1.29	5.88e-05	0.0475	0.136	5.34	32.8	8.98e-07	4.23	LV	CELLSTATES	vFB2	control_TTN	12	18
WNT9A	1.29	0.000193	0.022	0.0664	4.3	27.4	4.69e-06	3.71	LV	CELLSTATES	vFB2	control_TTN	12	18
AC002451.1	1.28	0.0451	0.0036	0.0148	2.72	7.57	0.00864	1.35	LV	CELLSTATES	vFB2	control_TTN	12	18
ADAMTS9-AS2	1.27	0.000126	0.271	0.796	7.75	29.2	2.62e-06	3.9	LV	CELLSTATES	vFB2	control_TTN	12	18
AL450992.2	1.27	0.0078	0.00778	0.0222	3.25	13.1	0.00077	2.11	LV	CELLSTATES	vFB2	control_TTN	12	18
COL21A1	1.27	0.00166	0.0851	0.221	6.02	18.7	9.01e-05	2.78	LV	CELLSTATES	vFB2	control_TTN	12	18
CYP1B1-AS1	1.27	2.91e-07	0.325	0.954	7.91	64.1	4.52e-10	6.54	LV	CELLSTATES	vFB2	control_TTN	12	18
FAXDC2	1.27	9.2e-06	0.154	0.46	6.96	42.4	6.54e-08	5.04	LV	CELLSTATES	vFB2	control_TTN	12	18
HTR4	1.27	0.000614	0.271	0.894	7.83	22.5	2.29e-05	3.21	LV	CELLSTATES	vFB2	control_TTN	12	18
KBTBD12	1.27	0.000778	0.0246	0.0748	4.58	21.6	3.21e-05	3.11	LV	CELLSTATES	vFB2	control_TTN	12	18
MME-AS1	1.27	0.0268	0.0154	0.0409	3.86	9.12	0.00423	1.57	LV	CELLSTATES	vFB2	control_TTN	12	18
ADGRD1	1.26	0.000538	0.317	0.922	7.92	23.1	1.92e-05	3.27	LV	CELLSTATES	vFB2	control_TTN	12	18
ATP10D	1.26	4.39e-06	0.383	1.12	8.18	46.2	2.47e-08	5.36	LV	CELLSTATES	vFB2	control_TTN	12	18
KAT2B	1.26	2.07e-06	0.0911	0.259	6.2	50.1	9.8e-09	5.68	LV	CELLSTATES	vFB2	control_TTN	12	18
LINC00222	1.26	0.0176	0.00922	0.027	3.43	10.5	0.00235	1.75	LV	CELLSTATES	vFB2	control_TTN	12	18
RNF115	1.26	8.08e-07	0.351	1.05	8.05	56.2	2.45e-09	6.09	LV	CELLSTATES	vFB2	control_TTN	12	18
AC097534.2	1.25	0.00106	0.0258	0.0709	4.52	20.5	4.71e-05	2.97	LV	CELLSTATES	vFB2	control_TTN	12	18
GNRH1	1.25	0.00217	0.0135	0.0379	3.79	17.7	0.000131	2.66	LV	CELLSTATES	vFB2	control_TTN	12	18
GPR39	1.25	0.0481	0.00729	0.0194	3.22	7.39	0.00941	1.32	LV	CELLSTATES	vFB2	control_TTN	12	18
BNIP3L	1.24	3.51e-06	0.537	1.61	8.73	47.5	1.82e-08	5.45	LV	CELLSTATES	vFB2	control_TTN	12	18
FAM214A	1.24	4.71e-05	0.209	0.544	7.26	34	6.42e-07	4.33	LV	CELLSTATES	vFB2	control_TTN	12	18
LINC01135	1.24	0.00163	0.0162	0.0509	4.02	18.7	8.74e-05	2.79	LV	CELLSTATES	vFB2	control_TTN	12	18
LRMP	1.24	0.0175	0.00978	0.0221	3.29	10.5	0.00231	1.76	LV	CELLSTATES	vFB2	control_TTN	12	18
NCKIPSD	1.24	0.00226	0.0209	0.0594	4.18	17.5	0.000138	2.65	LV	CELLSTATES	vFB2	control_TTN	12	18
RARB	1.24	3.1e-05	0.0705	0.228	5.95	35.9	3.67e-07	4.51	LV	CELLSTATES	vFB2	control_TTN	12	18
AL589743.5	1.23	0.0441	0.0203	0.0572	4.22	7.63	0.0084	1.36	LV	CELLSTATES	vFB2	control_TTN	12	18
DNAJC6	1.23	0.0437	0.00507	0.0152	2.87	7.65	0.00831	1.36	LV	CELLSTATES	vFB2	control_TTN	12	18
DOCK9	1.23	4.57e-07	0.341	0.996	8.02	60.6	9.48e-10	6.34	LV	CELLSTATES	vFB2	control_TTN	12	18
FBN2	1.23	0.0237	0.036	0.124	5.11	9.53	0.00353	1.63	LV	CELLSTATES	vFB2	control_TTN	12	18
PREX2	1.23	2.69e-06	0.366	1.05	8.07	48.7	1.35e-08	5.57	LV	CELLSTATES	vFB2	control_TTN	12	18
STK17B	1.23	0.000221	0.153	0.441	6.83	26.8	5.7e-06	3.66	LV	CELLSTATES	vFB2	control_TTN	12	18
ZNF844	1.23	0.00199	0.023	0.0606	4.31	17.9	0.000117	2.7	LV	CELLSTATES	vFB2	control_TTN	12	18
AC010632.1	1.22	0.0293	0.00689	0.0247	3.27	8.85	0.00479	1.53	LV	CELLSTATES	vFB2	control_TTN	12	18
AL158198.1	1.22	0.0241	0.0132	0.033	3.55	9.47	0.00362	1.62	LV	CELLSTATES	vFB2	control_TTN	12	18
FOXO3	1.22	5.9e-05	0.947	2.8	9.48	32.8	9.05e-07	4.23	LV	CELLSTATES	vFB2	control_TTN	12	18
MISP3	1.22	0.0479	0.00438	0.0133	2.83	7.4	0.00935	1.32	LV	CELLSTATES	vFB2	control_TTN	12	18
PLEKHH2	1.22	1.06e-05	0.508	1.47	8.59	41.5	8.21e-08	4.98	LV	CELLSTATES	vFB2	control_TTN	12	18
SGIP1	1.22	6.27e-05	0.667	1.69	8.85	32.4	1e-06	4.2	LV	CELLSTATES	vFB2	control_TTN	12	18
HERC3	1.21	0.00163	0.0286	0.075	4.58	18.7	8.78e-05	2.79	LV	CELLSTATES	vFB2	control_TTN	12	18
LINC00968	1.21	0.00321	0.0823	0.193	5.87	16.2	0.000225	2.49	LV	CELLSTATES	vFB2	control_TTN	12	18
MAP6	1.21	0.0196	0.0115	0.0334	3.48	10.1	0.00274	1.71	LV	CELLSTATES	vFB2	control_TTN	12	18
AC007262.2	1.2	0.00175	0.0225	0.0725	4.41	18.5	9.73e-05	2.76	LV	CELLSTATES	vFB2	control_TTN	12	18
DAPK1	1.2	0.00177	0.0379	0.0993	5.02	18.4	9.91e-05	2.75	LV	CELLSTATES	vFB2	control_TTN	12	18
EMILIN3	1.2	0.0353	0.0226	0.0655	4.28	8.29	0.00618	1.45	LV	CELLSTATES	vFB2	control_TTN	12	18
FBXO32	1.2	0.00111	0.0552	0.13	5.33	20.3	5.08e-05	2.95	LV	CELLSTATES	vFB2	control_TTN	12	18
GDPD5	1.2	0.00273	0.0142	0.0473	3.94	16.8	0.000181	2.56	LV	CELLSTATES	vFB2	control_TTN	12	18
GPLD1	1.2	0.0011	0.0178	0.0521	4.15	20.3	4.93e-05	2.96	LV	CELLSTATES	vFB2	control_TTN	12	18
LMX1A	1.2	0.0497	0.00784	0.0212	3.3	7.29	0.00988	1.3	LV	CELLSTATES	vFB2	control_TTN	12	18
PLSCR4	1.2	1.45e-05	0.395	1.03	8.1	39.9	1.23e-07	4.84	LV	CELLSTATES	vFB2	control_TTN	12	18
PRR16	1.2	1.12e-05	0.734	2.04	9.05	41.2	8.96e-08	4.95	LV	CELLSTATES	vFB2	control_TTN	12	18
ZNF704	1.2	4.33e-06	0.583	1.45	8.59	46.3	2.41e-08	5.36	LV	CELLSTATES	vFB2	control_TTN	12	18
C1QTNF7	1.19	0.00216	0.137	0.343	6.66	17.7	0.00013	2.67	LV	CELLSTATES	vFB2	control_TTN	12	18
FAM129A	1.19	1.54e-05	0.243	0.628	7.46	39.5	1.38e-07	4.81	LV	CELLSTATES	vFB2	control_TTN	12	18
GAB1	1.19	9.99e-08	0.398	1.04	8.16	70.3	1.33e-10	7	LV	CELLSTATES	vFB2	control_TTN	12	18
HMGCLL1	1.19	0.00145	0.0894	0.248	6.16	19.3	7.21e-05	2.84	LV	CELLSTATES	vFB2	control_TTN	12	18
LINC01967	1.19	0.0262	0.0173	0.0507	4.07	9.2	0.00408	1.58	LV	CELLSTATES	vFB2	control_TTN	12	18
LMLN	1.19	0.000128	0.0218	0.0622	4.29	29.2	2.69e-06	3.89	LV	CELLSTATES	vFB2	control_TTN	12	18
N4BP2L1	1.19	0.000191	0.0829	0.208	5.98	27.4	4.61e-06	3.72	LV	CELLSTATES	vFB2	control_TTN	12	18
NOX4	1.19	1.84e-05	1.65	4.15	10.1	38.6	1.77e-07	4.73	LV	CELLSTATES	vFB2	control_TTN	12	18
PC	1.19	0.00155	0.0278	0.0827	4.61	19	7.97e-05	2.81	LV	CELLSTATES	vFB2	control_TTN	12	18
PHF21B	1.19	0.00329	0.0127	0.0424	3.88	16.1	0.000233	2.48	LV	CELLSTATES	vFB2	control_TTN	12	18
SCARA3	1.19	0.00402	0.0159	0.0374	3.83	15.4	0.000306	2.4	LV	CELLSTATES	vFB2	control_TTN	12	18
SFRP4	1.19	0.00098	0.0468	0.125	5.28	20.8	4.26e-05	3.01	LV	CELLSTATES	vFB2	control_TTN	12	18
SH3RF3	1.19	0.000105	0.113	0.32	6.4	30	2.07e-06	3.98	LV	CELLSTATES	vFB2	control_TTN	12	18
ZBTB14	1.19	0.0137	0.00792	0.0212	3.16	11.3	0.00164	1.86	LV	CELLSTATES	vFB2	control_TTN	12	18
ZNF793	1.19	0.000328	0.0288	0.0772	4.61	25.2	9.29e-06	3.48	LV	CELLSTATES	vFB2	control_TTN	12	18
AC009269.2	1.18	0.00171	0.0469	0.13	5.3	18.5	9.39e-05	2.77	LV	CELLSTATES	vFB2	control_TTN	12	18
CP	1.18	0.00164	0.0421	0.112	5.11	18.7	8.88e-05	2.79	LV	CELLSTATES	vFB2	control_TTN	12	18
GPRC5B	1.18	0.0236	0.00924	0.024	3.31	9.53	0.00352	1.63	LV	CELLSTATES	vFB2	control_TTN	12	18
IL16	1.18	7.58e-05	0.12	0.347	6.59	31.4	1.35e-06	4.12	LV	CELLSTATES	vFB2	control_TTN	12	18
PLXNA2	1.18	0.00122	0.192	0.52	7.07	19.9	5.69e-05	2.91	LV	CELLSTATES	vFB2	control_TTN	12	18
SLC46A3	1.18	0.000185	0.115	0.303	6.39	27.6	4.43e-06	3.73	LV	CELLSTATES	vFB2	control_TTN	12	18
ZNF382	1.18	0.00573	0.0146	0.0386	3.82	14.2	0.000499	2.24	LV	CELLSTATES	vFB2	control_TTN	12	18
AC096642.1	1.17	0.0296	0.00568	0.0165	2.96	8.82	0.00485	1.53	LV	CELLSTATES	vFB2	control_TTN	12	18
CYS1	1.17	0.00495	0.0165	0.0494	3.94	14.7	0.000402	2.31	LV	CELLSTATES	vFB2	control_TTN	12	18
GHR	1.17	2.61e-05	0.319	0.868	7.87	36.8	2.9e-07	4.58	LV	CELLSTATES	vFB2	control_TTN	12	18
KLF12	1.17	3.21e-07	0.524	1.42	8.56	62.8	5.89e-10	6.49	LV	CELLSTATES	vFB2	control_TTN	12	18
MPPED2	1.17	0.0012	0.039	0.1	4.97	20	5.57e-05	2.92	LV	CELLSTATES	vFB2	control_TTN	12	18
RNF125	1.17	0.0113	0.0134	0.0396	3.89	11.9	0.00126	1.95	LV	CELLSTATES	vFB2	control_TTN	12	18
ABLIM1	1.16	0.000122	0.447	1.11	8.36	29.4	2.51e-06	3.91	LV	CELLSTATES	vFB2	control_TTN	12	18
AC026904.4	1.16	0.0189	0.0214	0.0561	4.19	10.2	0.0026	1.72	LV	CELLSTATES	vFB2	control_TTN	12	18
AKT3	1.16	2.7e-05	1.35	3.77	9.97	36.6	3.09e-07	4.57	LV	CELLSTATES	vFB2	control_TTN	12	18
AL162497.1	1.16	0.0252	0.0146	0.0342	3.73	9.33	0.00386	1.6	LV	CELLSTATES	vFB2	control_TTN	12	18
AL357093.2	1.16	0.0161	0.0117	0.0277	3.46	10.8	0.00207	1.79	LV	CELLSTATES	vFB2	control_TTN	12	18
EEF1A2	1.16	0.0161	0.0194	0.0533	4.08	10.7	0.00207	1.79	LV	CELLSTATES	vFB2	control_TTN	12	18
ENPP1	1.16	0.00481	0.0452	0.118	5.12	14.8	0.000384	2.32	LV	CELLSTATES	vFB2	control_TTN	12	18
HPS3	1.16	0.000158	0.0978	0.259	6.22	28.3	3.55e-06	3.8	LV	CELLSTATES	vFB2	control_TTN	12	18
IRS2	1.16	0.00015	0.19	0.49	7.12	28.5	3.33e-06	3.82	LV	CELLSTATES	vFB2	control_TTN	12	18
KLHL29	1.16	9.1e-05	0.39	1.03	8.12	30.7	1.69e-06	4.04	LV	CELLSTATES	vFB2	control_TTN	12	18
NFIA-AS2	1.16	0.00172	0.0446	0.111	5.07	18.5	9.52e-05	2.76	LV	CELLSTATES	vFB2	control_TTN	12	18
NREP	1.16	0.00376	0.184	0.35	6.67	15.6	0.00028	2.43	LV	CELLSTATES	vFB2	control_TTN	12	18
PCOLCE2	1.16	7.58e-05	0.459	1.19	8.34	31.4	1.35e-06	4.12	LV	CELLSTATES	vFB2	control_TTN	12	18
PRTG	1.16	5.43e-05	0.057	0.15	5.47	33.2	8e-07	4.27	LV	CELLSTATES	vFB2	control_TTN	12	18
RAPGEF5	1.16	0.00164	0.0467	0.144	5.39	18.7	8.88e-05	2.79	LV	CELLSTATES	vFB2	control_TTN	12	18
TP63	1.16	0.000265	0.0684	0.178	5.79	26	7.18e-06	3.58	LV	CELLSTATES	vFB2	control_TTN	12	18
AC079296.1	1.15	0.0319	0.00559	0.0153	2.98	8.6	0.00537	1.5	LV	CELLSTATES	vFB2	control_TTN	12	18
ATP9A	1.15	7.67e-06	0.122	0.32	6.48	43.2	5.28e-08	5.12	LV	CELLSTATES	vFB2	control_TTN	12	18
INMT-MINDY4	1.15	0.0279	0.00819	0.0212	3.12	9	0.00448	1.55	LV	CELLSTATES	vFB2	control_TTN	12	18
ZNF571	1.15	0.00347	0.0188	0.0485	4.1	15.9	0.000252	2.46	LV	CELLSTATES	vFB2	control_TTN	12	18
AC025262.1	1.14	0.0385	0.00573	0.0152	2.96	8.03	0.00696	1.41	LV	CELLSTATES	vFB2	control_TTN	12	18
AC096887.1	1.14	0.0126	0.0133	0.0411	3.81	11.6	0.00147	1.9	LV	CELLSTATES	vFB2	control_TTN	12	18
ALDH5A1	1.14	0.0104	0.0172	0.0447	4.06	12.2	0.00114	1.98	LV	CELLSTATES	vFB2	control_TTN	12	18
CHRFAM7A	1.14	0.00652	0.0182	0.0477	3.98	13.7	0.000598	2.19	LV	CELLSTATES	vFB2	control_TTN	12	18
CNKSR3	1.14	0.00393	0.0321	0.0996	4.72	15.5	0.000297	2.41	LV	CELLSTATES	vFB2	control_TTN	12	18
CTDSPL	1.14	9.4e-06	0.29	0.758	7.68	42.2	6.85e-08	5.03	LV	CELLSTATES	vFB2	control_TTN	12	18
ADCY2	1.13	0.000935	0.0529	0.142	5.42	20.9	4.02e-05	3.03	LV	CELLSTATES	vFB2	control_TTN	12	18
LMO7	1.13	0.000135	0.127	0.315	6.44	28.9	2.92e-06	3.87	LV	CELLSTATES	vFB2	control_TTN	12	18
NECTIN3-AS1	1.13	0.0109	0.0189	0.0501	4.04	12	0.0012	1.96	LV	CELLSTATES	vFB2	control_TTN	12	18
PLB1	1.13	0.0179	0.0589	0.139	5.32	10.4	0.00241	1.75	LV	CELLSTATES	vFB2	control_TTN	12	18
TSC22D3	1.13	0.0163	0.306	0.723	7.78	10.7	0.00209	1.79	LV	CELLSTATES	vFB2	control_TTN	12	18
ZNF235	1.13	8.22e-06	0.111	0.302	6.37	42.9	5.74e-08	5.09	LV	CELLSTATES	vFB2	control_TTN	12	18
ANO2	1.12	0.0147	0.0207	0.0524	4.16	11	0.00182	1.83	LV	CELLSTATES	vFB2	control_TTN	12	18
AP001528.2	1.12	0.00135	0.132	0.385	6.79	19.5	6.53e-05	2.87	LV	CELLSTATES	vFB2	control_TTN	12	18
CNNM3	1.12	0.00728	0.0104	0.031	3.5	13.3	0.000702	2.14	LV	CELLSTATES	vFB2	control_TTN	12	18
LINC01266	1.12	0.00214	0.0318	0.0959	4.81	17.7	0.000128	2.67	LV	CELLSTATES	vFB2	control_TTN	12	18
MFAP5	1.12	0.00617	0.545	1.46	8.59	13.9	0.000553	2.21	LV	CELLSTATES	vFB2	control_TTN	12	18
MTURN	1.12	0.000719	0.0408	0.107	5.08	21.9	2.86e-05	3.14	LV	CELLSTATES	vFB2	control_TTN	12	18
PLXDC2	1.12	3.72e-05	3.7	8.53	11.1	35.2	4.52e-07	4.43	LV	CELLSTATES	vFB2	control_TTN	12	18
SLC15A2	1.12	0.0201	0.00892	0.0255	3.28	10	0.00283	1.7	LV	CELLSTATES	vFB2	control_TTN	12	18
SMOC2	1.12	0.002	0.689	1.67	8.89	17.9	0.000118	2.7	LV	CELLSTATES	vFB2	control_TTN	12	18
SPRED2	1.12	7.38e-06	0.513	1.4	8.51	43.6	4.75e-08	5.13	LV	CELLSTATES	vFB2	control_TTN	12	18
TMEM144	1.12	0.000379	0.166	0.452	6.92	24.6	1.14e-05	3.42	LV	CELLSTATES	vFB2	control_TTN	12	18
AC055855.2	1.11	0.0336	0.00901	0.025	3.33	8.44	0.00578	1.47	LV	CELLSTATES	vFB2	control_TTN	12	18
AL359220.1	1.11	0.0203	0.022	0.0611	4.34	9.99	0.00287	1.69	LV	CELLSTATES	vFB2	control_TTN	12	18
AP000866.1	1.11	0.0373	0.00769	0.0262	3.26	8.13	0.00666	1.43	LV	CELLSTATES	vFB2	control_TTN	12	18
CD200	1.11	0.0383	0.0148	0.0222	3.41	8.06	0.00688	1.42	LV	CELLSTATES	vFB2	control_TTN	12	18
GALNT18	1.11	0.00968	0.0182	0.0395	3.84	12.4	0.00104	2.01	LV	CELLSTATES	vFB2	control_TTN	12	18
LEPR	1.11	0.000279	0.0554	0.145	5.46	25.9	7.6e-06	3.55	LV	CELLSTATES	vFB2	control_TTN	12	18
PTPDC1	1.11	0.000515	0.286	0.652	7.45	23.3	1.79e-05	3.29	LV	CELLSTATES	vFB2	control_TTN	12	18
QPCT	1.11	0.0216	0.0164	0.0483	4	9.81	0.00311	1.67	LV	CELLSTATES	vFB2	control_TTN	12	18
ZNF233	1.11	0.0262	0.00796	0.0236	3.24	9.2	0.00409	1.58	LV	CELLSTATES	vFB2	control_TTN	12	18
ZNF438	1.11	1.19e-08	0.343	0.864	7.91	85.9	7.92e-12	7.92	LV	CELLSTATES	vFB2	control_TTN	12	18
ZSCAN31	1.11	0.0176	0.0243	0.0589	4.25	10.4	0.00235	1.75	LV	CELLSTATES	vFB2	control_TTN	12	18
AC098829.1	1.1	0.000209	0.151	0.372	6.8	27.1	5.18e-06	3.68	LV	CELLSTATES	vFB2	control_TTN	12	18
ALDH6A1	1.1	0.00158	0.0221	0.0604	4.36	18.9	8.22e-05	2.8	LV	CELLSTATES	vFB2	control_TTN	12	18
AP001816.1	1.1	0.0433	0.00723	0.0196	3.13	7.68	0.00822	1.36	LV	CELLSTATES	vFB2	control_TTN	12	18
ATP10A	1.1	0.000679	0.239	0.562	7.21	22.1	2.66e-05	3.17	LV	CELLSTATES	vFB2	control_TTN	12	18
GSDME	1.1	0.000193	0.0328	0.0831	4.76	27.4	4.7e-06	3.71	LV	CELLSTATES	vFB2	control_TTN	12	18
LAMB1	1.1	0.000173	1.57	4.04	10.1	27.8	4.08e-06	3.76	LV	CELLSTATES	vFB2	control_TTN	12	18
AC006299.1	1.09	0.0197	0.0146	0.0344	3.71	10.1	0.00275	1.71	LV	CELLSTATES	vFB2	control_TTN	12	18
AC012368.1	1.09	0.0464	0.00973	0.0238	3.37	7.49	0.00898	1.33	LV	CELLSTATES	vFB2	control_TTN	12	18
AC090844.2	1.09	0.0178	0.0178	0.0409	3.97	10.4	0.00239	1.75	LV	CELLSTATES	vFB2	control_TTN	12	18
ARHGAP33	1.09	0.00816	0.0137	0.0353	3.69	13	0.000818	2.09	LV	CELLSTATES	vFB2	control_TTN	12	18
COLGALT2	1.09	5.4e-05	0.343	0.832	7.84	33.3	7.88e-07	4.27	LV	CELLSTATES	vFB2	control_TTN	12	18
FAM198B-AS1	1.09	0.000248	0.351	0.889	7.94	26.3	6.49e-06	3.6	LV	CELLSTATES	vFB2	control_TTN	12	18
HEY1	1.09	0.00468	0.0567	0.136	5.37	14.9	0.00037	2.33	LV	CELLSTATES	vFB2	control_TTN	12	18
AC022387.1	1.08	0.0173	0.0248	0.0578	4.4	10.5	0.00229	1.76	LV	CELLSTATES	vFB2	control_TTN	12	18
C21orf62-AS1	1.08	0.000326	0.0489	0.13	5.29	25.3	9.23e-06	3.49	LV	CELLSTATES	vFB2	control_TTN	12	18
CPE	1.08	0.00192	0.0478	0.105	5.08	18.1	0.00011	2.72	LV	CELLSTATES	vFB2	control_TTN	12	18
CRELD1	1.08	0.00106	0.0281	0.0757	4.55	20.5	4.67e-05	2.98	LV	CELLSTATES	vFB2	control_TTN	12	18
IQGAP2	1.08	4.58e-05	0.171	0.445	6.94	34.1	6.11e-07	4.34	LV	CELLSTATES	vFB2	control_TTN	12	18
LINC01250	1.08	0.011	0.0192	0.0461	4.02	12	0.00121	1.96	LV	CELLSTATES	vFB2	control_TTN	12	18
NPAS3	1.08	4.62e-05	0.645	1.66	8.82	34.1	6.23e-07	4.34	LV	CELLSTATES	vFB2	control_TTN	12	18
PRKAR2B	1.08	0.0361	0.0117	0.0268	3.51	8.22	0.00637	1.44	LV	CELLSTATES	vFB2	control_TTN	12	18
PRKCH	1.08	0.000558	0.0696	0.186	5.73	22.9	2e-05	3.25	LV	CELLSTATES	vFB2	control_TTN	12	18
ABAT	1.07	0.000618	0.0258	0.0707	4.49	22.5	2.31e-05	3.21	LV	CELLSTATES	vFB2	control_TTN	12	18
AL121761.1	1.07	3.79e-05	0.115	0.296	6.44	35.1	4.66e-07	4.42	LV	CELLSTATES	vFB2	control_TTN	12	18
CADM1	1.07	0.0124	0.203	0.492	7.25	11.6	0.00143	1.91	LV	CELLSTATES	vFB2	control_TTN	12	18
LINC00891	1.07	0.0102	0.0164	0.0395	3.92	12.2	0.0011	1.99	LV	CELLSTATES	vFB2	control_TTN	12	18
LINC01725	1.07	0.00583	0.0379	0.0957	4.86	14.1	0.000509	2.23	LV	CELLSTATES	vFB2	control_TTN	12	18
MAMDC2-AS1	1.07	0.0236	0.384	0.924	8.01	9.54	0.0035	1.63	LV	CELLSTATES	vFB2	control_TTN	12	18
MELTF-AS1	1.07	0.0412	0.00958	0.0257	3.27	7.83	0.00764	1.39	LV	CELLSTATES	vFB2	control_TTN	12	18
PIGZ	1.07	4.89e-05	0.0416	0.0994	5	33.8	6.81e-07	4.31	LV	CELLSTATES	vFB2	control_TTN	12	18
SORL1	1.07	0.0383	0.0177	0.0328	3.77	8.06	0.00688	1.42	LV	CELLSTATES	vFB2	control_TTN	12	18
ANO1	1.06	0.00295	0.107	0.267	6.29	16.5	0.0002	2.53	LV	CELLSTATES	vFB2	control_TTN	12	18
AP002026.1	1.06	0.00138	0.0488	0.116	5.21	19.5	6.75e-05	2.86	LV	CELLSTATES	vFB2	control_TTN	12	18
LINC02340	1.06	0.00619	0.0385	0.0871	4.87	13.9	0.000555	2.21	LV	CELLSTATES	vFB2	control_TTN	12	18
LINC02388	1.06	0.0374	0.0284	0.0712	4.59	8.12	0.00668	1.43	LV	CELLSTATES	vFB2	control_TTN	12	18
MUSK	1.06	0.00126	0.46	1.08	8.3	19.8	6e-05	2.9	LV	CELLSTATES	vFB2	control_TTN	12	18
SEPT11	1.06	0.000216	0.51	1.19	8.34	26.9	5.44e-06	3.67	LV	CELLSTATES	vFB2	control_TTN	12	18
SYTL2	1.06	0.00223	0.11	0.27	6.29	17.5	0.000136	2.65	LV	CELLSTATES	vFB2	control_TTN	12	18
SYTL3	1.06	0.00127	0.03	0.0812	4.67	19.8	6.06e-05	2.9	LV	CELLSTATES	vFB2	control_TTN	12	18
TMEM71	1.06	0.00095	0.105	0.258	6.32	20.9	4.1e-05	3.02	LV	CELLSTATES	vFB2	control_TTN	12	18
BMP5	1.05	0.0186	0.0538	0.15	5.4	10.3	0.00255	1.73	LV	CELLSTATES	vFB2	control_TTN	12	18
C5	1.05	0.00273	0.0334	0.0911	4.76	16.8	0.00018	2.56	LV	CELLSTATES	vFB2	control_TTN	12	18
CKB	1.05	0.00987	0.0282	0.0771	4.62	12.3	0.00106	2.01	LV	CELLSTATES	vFB2	control_TTN	12	18
GAS2	1.05	0.00279	0.0447	0.0921	5	16.7	0.000186	2.55	LV	CELLSTATES	vFB2	control_TTN	12	18
GPR137B	1.05	2.86e-05	0.0644	0.159	5.59	36.3	3.32e-07	4.54	LV	CELLSTATES	vFB2	control_TTN	12	18
KIAA1324L	1.05	6.78e-05	0.0979	0.246	6.16	32	1.14e-06	4.17	LV	CELLSTATES	vFB2	control_TTN	12	18
KLHL3	1.05	0.000443	0.0384	0.0958	4.89	23.9	1.46e-05	3.35	LV	CELLSTATES	vFB2	control_TTN	12	18
LINC02580	1.05	0.00571	0.0213	0.0594	4.28	14.2	0.000495	2.24	LV	CELLSTATES	vFB2	control_TTN	12	18
MED13L	1.05	1.34e-06	1.07	2.67	9.48	53.5	4.5e-09	5.87	LV	CELLSTATES	vFB2	control_TTN	12	18
PLCB4	1.05	0.000257	0.605	1.33	8.56	26.2	6.82e-06	3.59	LV	CELLSTATES	vFB2	control_TTN	12	18
ZNF98	1.05	0.00669	0.0294	0.0762	4.58	13.6	0.000622	2.17	LV	CELLSTATES	vFB2	control_TTN	12	18
AC108449.1	1.04	0.00229	0.0512	0.126	5.22	17.4	0.000141	2.64	LV	CELLSTATES	vFB2	control_TTN	12	18
BAIAP2L2	1.04	0.00401	0.0719	0.18	5.82	15.4	0.000305	2.4	LV	CELLSTATES	vFB2	control_TTN	12	18
FIGN	1.04	6.6e-05	0.209	0.525	7.19	32.2	1.08e-06	4.18	LV	CELLSTATES	vFB2	control_TTN	12	18
FNDC1	1.04	0.0306	0.0393	0.0751	4.73	8.72	0.00508	1.51	LV	CELLSTATES	vFB2	control_TTN	12	18
HS3ST1	1.04	0.0176	0.0412	0.107	5.08	10.5	0.00234	1.76	LV	CELLSTATES	vFB2	control_TTN	12	18
INPP4A	1.04	7.74e-05	0.208	0.507	7.17	31.3	1.39e-06	4.11	LV	CELLSTATES	vFB2	control_TTN	12	18
RAB40B	1.04	0.00137	0.0289	0.0701	4.46	19.5	6.69e-05	2.86	LV	CELLSTATES	vFB2	control_TTN	12	18
RNF19B	1.04	0.00738	0.0241	0.0625	4.33	13.3	0.000713	2.13	LV	CELLSTATES	vFB2	control_TTN	12	18
TNNT3	1.04	0.0385	0.00857	0.0224	3.27	8.04	0.00694	1.41	LV	CELLSTATES	vFB2	control_TTN	12	18
ZBED8	1.04	0.0124	0.0164	0.0386	3.86	11.6	0.00143	1.91	LV	CELLSTATES	vFB2	control_TTN	12	18
ZNF263	1.04	0.000405	0.0624	0.161	5.57	24.3	1.26e-05	3.39	LV	CELLSTATES	vFB2	control_TTN	12	18
AC004805.1	1.03	0.00851	0.0241	0.0572	4.28	12.8	0.000867	2.07	LV	CELLSTATES	vFB2	control_TTN	12	18
AC079380.1	1.03	0.00767	0.0382	0.0847	4.76	13.2	0.000751	2.12	LV	CELLSTATES	vFB2	control_TTN	12	18
ARHGAP26	1.03	0.0015	0.367	0.959	8.01	19.1	7.54e-05	2.82	LV	CELLSTATES	vFB2	control_TTN	12	18
BACH2	1.03	5.89e-06	0.401	0.978	8.1	44.7	3.59e-08	5.23	LV	CELLSTATES	vFB2	control_TTN	12	18
FAM66C	1.03	0.0083	0.0282	0.0669	4.49	12.9	0.000838	2.08	LV	CELLSTATES	vFB2	control_TTN	12	18
FAM66D	1.03	0.00626	0.05	0.109	5.14	13.9	0.000565	2.2	LV	CELLSTATES	vFB2	control_TTN	12	18
IRAK3	1.03	0.000405	0.323	0.812	7.77	24.3	1.27e-05	3.39	LV	CELLSTATES	vFB2	control_TTN	12	18
LHFPL6	1.03	2.71e-05	2.03	4.84	10.4	36.5	3.14e-07	4.57	LV	CELLSTATES	vFB2	control_TTN	12	18
MTUS1	1.03	0.00075	0.825	2.06	9.15	21.7	3.02e-05	3.13	LV	CELLSTATES	vFB2	control_TTN	12	18
RGL1	1.03	1.13e-05	0.18	0.42	6.93	41.1	9.09e-08	4.95	LV	CELLSTATES	vFB2	control_TTN	12	18
RYR3	1.03	0.00347	0.0817	0.22	5.98	15.9	0.000251	2.46	LV	CELLSTATES	vFB2	control_TTN	12	18
SULT1C4	1.03	0.00217	0.0377	0.0841	4.82	17.6	0.000131	2.66	LV	CELLSTATES	vFB2	control_TTN	12	18
SYT17	1.03	0.00236	0.0665	0.169	5.62	17.3	0.000148	2.63	LV	CELLSTATES	vFB2	control_TTN	12	18
TGFB2	1.03	5.2e-05	0.149	0.352	6.67	33.5	7.43e-07	4.28	LV	CELLSTATES	vFB2	control_TTN	12	18
AC034102.5	1.02	0.0305	0.0102	0.0254	3.47	8.73	0.00505	1.52	LV	CELLSTATES	vFB2	control_TTN	12	18
AK5	1.02	0.00797	0.0199	0.0496	4.13	13	0.000793	2.1	LV	CELLSTATES	vFB2	control_TTN	12	18
AL021368.2	1.02	0.00377	0.0178	0.0486	4.08	15.6	0.000281	2.42	LV	CELLSTATES	vFB2	control_TTN	12	18
AOAH	1.02	0.0185	0.0148	0.035	3.74	10.3	0.00252	1.73	LV	CELLSTATES	vFB2	control_TTN	12	18
BOC	1.02	2.67e-05	0.117	0.281	6.39	36.7	3e-07	4.57	LV	CELLSTATES	vFB2	control_TTN	12	18
CSAD	1.02	3.89e-05	0.111	0.266	6.27	34.9	4.95e-07	4.41	LV	CELLSTATES	vFB2	control_TTN	12	18
FAM13A	1.02	7.52e-06	0.376	0.935	8	43.3	5.12e-08	5.12	LV	CELLSTATES	vFB2	control_TTN	12	18
FOXN3	1.02	1.62e-05	0.864	2.13	9.18	39.2	1.51e-07	4.79	LV	CELLSTATES	vFB2	control_TTN	12	18
NRG3	1.02	0.0191	0.0939	0.211	5.93	10.2	0.00263	1.72	LV	CELLSTATES	vFB2	control_TTN	12	18
PIWIL4	1.02	0.000199	0.0688	0.164	5.62	27.2	4.89e-06	3.7	LV	CELLSTATES	vFB2	control_TTN	12	18
RGN	1.02	0.0241	0.0576	0.123	5.24	9.46	0.00364	1.62	LV	CELLSTATES	vFB2	control_TTN	12	18
SDR42E2	1.02	0.0428	0.00634	0.0164	2.99	7.71	0.0081	1.37	LV	CELLSTATES	vFB2	control_TTN	12	18
SERPINB9	1.02	0.00484	0.0379	0.091	4.96	14.8	0.00039	2.31	LV	CELLSTATES	vFB2	control_TTN	12	18
AC010636.2	1.01	0.0278	0.00973	0.0242	3.41	9.02	0.00444	1.56	LV	CELLSTATES	vFB2	control_TTN	12	18
AC132872.1	1.01	0.0322	0.0107	0.0247	3.42	8.57	0.00543	1.49	LV	CELLSTATES	vFB2	control_TTN	12	18
CMYA5	1.01	0.00244	0.262	0.57	7.42	17.2	0.000155	2.61	LV	CELLSTATES	vFB2	control_TTN	12	18
CPED1	1.01	7.94e-05	0.297	0.701	7.65	31.2	1.43e-06	4.1	LV	CELLSTATES	vFB2	control_TTN	12	18
DPYSL3	1.01	0.000449	0.369	0.81	7.89	23.8	1.48e-05	3.35	LV	CELLSTATES	vFB2	control_TTN	12	18
MEF2C-AS1	1.01	0.0113	0.043	0.104	5.07	11.9	0.00126	1.95	LV	CELLSTATES	vFB2	control_TTN	12	18
PCMTD2	1.01	1.62e-05	0.0946	0.232	6.09	39.3	1.48e-07	4.79	LV	CELLSTATES	vFB2	control_TTN	12	18
PLEKHA2	1.01	6.27e-05	0.148	0.378	6.73	32.5	9.94e-07	4.2	LV	CELLSTATES	vFB2	control_TTN	12	18
PRKAR1B	1.01	0.00124	0.0323	0.0779	4.74	19.9	5.84e-05	2.91	LV	CELLSTATES	vFB2	control_TTN	12	18
RFLNB	1.01	0.0238	0.0143	0.0346	3.77	9.51	0.00357	1.62	LV	CELLSTATES	vFB2	control_TTN	12	18
RFTN2	1.01	0.000154	0.353	0.794	7.84	28.4	3.44e-06	3.81	LV	CELLSTATES	vFB2	control_TTN	12	18
RNF217-AS1	1.01	0.0419	0.0121	0.0364	3.58	7.77	0.00785	1.38	LV	CELLSTATES	vFB2	control_TTN	12	18
TFDP2	1.01	0.000105	0.217	0.531	7.25	30	2.06e-06	3.98	LV	CELLSTATES	vFB2	control_TTN	12	18
ICK	1	0.0109	0.0395	0.0876	4.91	12	0.0012	1.96	LV	CELLSTATES	vFB2	control_TTN	12	18
IQSEC3	1	0.0196	0.0134	0.0328	3.64	10.1	0.00273	1.71	LV	CELLSTATES	vFB2	control_TTN	12	18
KL	1	0.0275	0.014	0.033	3.63	9.05	0.00437	1.56	LV	CELLSTATES	vFB2	control_TTN	12	18
LINC00632	1	0.000112	0.107	0.253	6.25	29.7	2.27e-06	3.95	LV	CELLSTATES	vFB2	control_TTN	12	18
RIN2	1	8.2e-05	0.322	0.805	7.88	31.1	1.48e-06	4.09	LV	CELLSTATES	vFB2	control_TTN	12	18
LOXL1-AS1	0.997	0.0209	0.0207	0.0463	4.06	9.9	0.00299	1.68	LV	CELLSTATES	vFB2	control_TTN	12	18
REPS2	0.996	0.0271	0.0183	0.0411	3.88	9.09	0.00429	1.57	LV	CELLSTATES	vFB2	control_TTN	12	18
SOCS2	0.996	0.00684	0.0344	0.0811	4.73	13.5	0.000645	2.16	LV	CELLSTATES	vFB2	control_TTN	12	18
GRB10	0.993	0.0004	0.292	0.699	7.59	24.4	1.23e-05	3.4	LV	CELLSTATES	vFB2	control_TTN	12	18
RAPGEF2	0.993	4.84e-07	0.226	0.545	7.27	59.8	1.11e-09	6.32	LV	CELLSTATES	vFB2	control_TTN	12	18
TRMT1L	0.993	0.000405	0.0372	0.0847	4.84	24.3	1.26e-05	3.39	LV	CELLSTATES	vFB2	control_TTN	12	18
AC023906.3	0.989	0.0346	0.0113	0.0293	3.45	8.35	0.00602	1.46	LV	CELLSTATES	vFB2	control_TTN	12	18
WARS2-IT1	0.988	0.0343	0.0231	0.049	4.18	8.37	0.00595	1.46	LV	CELLSTATES	vFB2	control_TTN	12	18
ABCA3	0.987	0.00445	0.0344	0.0811	4.78	15.1	0.000346	2.35	LV	CELLSTATES	vFB2	control_TTN	12	18
PDK4	0.986	0.0408	0.164	0.409	6.97	7.86	0.00755	1.39	LV	CELLSTATES	vFB2	control_TTN	12	18
DOCK5	0.985	0.00861	0.372	0.986	8.07	12.8	0.000883	2.07	LV	CELLSTATES	vFB2	control_TTN	12	18
PIK3CA	0.985	7.17e-07	0.256	0.612	7.44	56.9	2.07e-09	6.14	LV	CELLSTATES	vFB2	control_TTN	12	18
MAP1B	0.982	0.00402	0.411	0.973	8.07	15.4	0.000306	2.4	LV	CELLSTATES	vFB2	control_TTN	12	18
AC009113.1	0.981	0.0366	0.0117	0.0304	3.52	8.19	0.00647	1.44	LV	CELLSTATES	vFB2	control_TTN	12	18
RGL2	0.98	0.00296	0.0286	0.0669	4.5	16.5	0.000201	2.53	LV	CELLSTATES	vFB2	control_TTN	12	18
ANKRD6	0.978	5.29e-05	0.166	0.38	6.78	33.4	7.59e-07	4.28	LV	CELLSTATES	vFB2	control_TTN	12	18
AC012370.2	0.977	0.0179	0.0267	0.0567	4.37	10.4	0.00242	1.75	LV	CELLSTATES	vFB2	control_TTN	12	18
AL139147.1	0.977	0.0152	0.0447	0.091	4.95	10.9	0.00191	1.82	LV	CELLSTATES	vFB2	control_TTN	12	18
BMP4	0.977	0.00981	0.0426	0.0882	4.97	12.3	0.00105	2.01	LV	CELLSTATES	vFB2	control_TTN	12	18
UNKL	0.977	7.22e-05	0.0622	0.15	5.56	31.7	1.24e-06	4.14	LV	CELLSTATES	vFB2	control_TTN	12	18
PTK2B	0.976	0.0168	0.0158	0.0362	3.67	10.6	0.00218	1.77	LV	CELLSTATES	vFB2	control_TTN	12	18
FAT4	0.975	0.000195	0.162	0.368	6.79	27.3	4.74e-06	3.71	LV	CELLSTATES	vFB2	control_TTN	12	18
MYL2	0.975	0.00675	0.649	1.41	8.83	13.6	0.000632	2.17	LV	CELLSTATES	vFB2	control_TTN	12	18
RAI2	0.973	0.00841	0.0337	0.0738	4.6	12.9	0.000853	2.08	LV	CELLSTATES	vFB2	control_TTN	12	18
SLC40A1	0.97	0.018	0.0409	0.0979	5.04	10.4	0.00243	1.75	LV	CELLSTATES	vFB2	control_TTN	12	18
AC009229.2	0.969	0.0229	0.0185	0.0412	3.99	9.63	0.00338	1.64	LV	CELLSTATES	vFB2	control_TTN	12	18
CCDC28A	0.969	0.000904	0.053	0.121	5.25	21	3.84e-05	3.04	LV	CELLSTATES	vFB2	control_TTN	12	18
PDZRN3	0.968	0.0017	0.254	0.565	7.39	18.6	9.28e-05	2.77	LV	CELLSTATES	vFB2	control_TTN	12	18
CFAP70	0.967	0.0136	0.023	0.0634	4.3	11.3	0.00163	1.87	LV	CELLSTATES	vFB2	control_TTN	12	18
NHSL1	0.967	1.54e-05	0.318	0.75	7.72	39.5	1.37e-07	4.81	LV	CELLSTATES	vFB2	control_TTN	12	18
USP54	0.967	0.00498	0.335	0.819	7.85	14.7	0.000408	2.3	LV	CELLSTATES	vFB2	control_TTN	12	18
COL14A1	0.966	0.035	0.224	0.485	7.26	8.31	0.00612	1.46	LV	CELLSTATES	vFB2	control_TTN	12	18
STARD4-AS1	0.966	0.0394	0.21	0.305	6.61	7.96	0.00719	1.4	LV	CELLSTATES	vFB2	control_TTN	12	18
LYSMD4	0.965	0.00396	0.0202	0.05	4.17	15.5	0.0003	2.4	LV	CELLSTATES	vFB2	control_TTN	12	18
HDAC2-AS2	0.964	0.0143	0.0163	0.0386	3.82	11.1	0.00177	1.84	LV	CELLSTATES	vFB2	control_TTN	12	18
ANOS1	0.963	0.00246	0.152	0.359	6.71	17.1	0.000158	2.61	LV	CELLSTATES	vFB2	control_TTN	12	18
SPECC1	0.963	3.85e-05	0.226	0.568	7.32	35	4.82e-07	4.41	LV	CELLSTATES	vFB2	control_TTN	12	18
CCDC7	0.962	5.31e-05	0.231	0.505	7.18	33.3	7.71e-07	4.27	LV	CELLSTATES	vFB2	control_TTN	12	18
TXNIP	0.962	0.0169	0.376	0.816	8.02	10.6	0.0022	1.77	LV	CELLSTATES	vFB2	control_TTN	12	18
AC025188.1	0.955	0.00712	0.035	0.083	4.73	13.4	0.00068	2.15	LV	CELLSTATES	vFB2	control_TTN	12	18
KIF13B	0.955	0.000216	0.363	0.849	7.84	26.9	5.46e-06	3.67	LV	CELLSTATES	vFB2	control_TTN	12	18
CDH2	0.953	0.00346	0.0829	0.173	5.78	15.9	0.00025	2.46	LV	CELLSTATES	vFB2	control_TTN	12	18
SCN7A	0.949	0.00298	2.76	6.42	10.8	16.5	0.000204	2.53	LV	CELLSTATES	vFB2	control_TTN	12	18
NDC80	0.948	0.0178	0.0174	0.0387	3.89	10.4	0.00238	1.75	LV	CELLSTATES	vFB2	control_TTN	12	18
SAMD9L	0.948	0.00679	0.0484	0.101	5.04	13.6	0.000639	2.17	LV	CELLSTATES	vFB2	control_TTN	12	18
GPR1	0.946	0.015	0.0225	0.0547	4.2	11	0.00188	1.83	LV	CELLSTATES	vFB2	control_TTN	12	18
HDHD5-AS1	0.946	0.0374	0.0198	0.046	4.03	8.12	0.00668	1.43	LV	CELLSTATES	vFB2	control_TTN	12	18
GPI	0.942	0.000536	0.125	0.309	6.51	23.1	1.91e-05	3.27	LV	CELLSTATES	vFB2	control_TTN	12	18
B4GALNT3	0.941	0.0278	0.026	0.0605	4.43	9.02	0.00444	1.56	LV	CELLSTATES	vFB2	control_TTN	12	18
GLCCI1	0.941	0.000173	0.0659	0.152	5.58	27.8	4.08e-06	3.76	LV	CELLSTATES	vFB2	control_TTN	12	18
ULK2	0.941	0.000104	0.101	0.229	6.08	30.1	2.03e-06	3.98	LV	CELLSTATES	vFB2	control_TTN	12	18
FMNL2	0.94	0.000673	0.418	1.02	8.16	22.2	2.61e-05	3.17	LV	CELLSTATES	vFB2	control_TTN	12	18
KDM3A	0.94	0.000311	0.0863	0.204	5.91	25.4	8.7e-06	3.51	LV	CELLSTATES	vFB2	control_TTN	12	18
AC239809.3	0.937	0.000104	0.118	0.284	6.36	30.1	2.01e-06	3.98	LV	CELLSTATES	vFB2	control_TTN	12	18
PDZD2	0.937	0.000112	0.847	2.05	9.12	29.7	2.26e-06	3.95	LV	CELLSTATES	vFB2	control_TTN	12	18
DPH6-DT	0.936	0.00111	0.0737	0.166	5.71	20.3	5.03e-05	2.96	LV	CELLSTATES	vFB2	control_TTN	12	18
AC107072.1	0.935	0.014	0.0404	0.0841	4.78	11.2	0.0017	1.85	LV	CELLSTATES	vFB2	control_TTN	12	18
LIFR	0.935	0.000781	0.205	0.476	7.13	21.5	3.23e-05	3.11	LV	CELLSTATES	vFB2	control_TTN	12	18
PAPLN	0.933	0.00793	0.0414	0.0997	4.99	13	0.000787	2.1	LV	CELLSTATES	vFB2	control_TTN	12	18
PPM1B	0.933	0.000351	0.197	0.474	7.09	24.9	1.02e-05	3.45	LV	CELLSTATES	vFB2	control_TTN	12	18
EEF2K	0.932	0.00287	0.149	0.351	6.65	16.6	0.000193	2.54	LV	CELLSTATES	vFB2	control_TTN	12	18
FRZB	0.932	0.0439	0.0193	0.0434	4.06	7.64	0.00834	1.36	LV	CELLSTATES	vFB2	control_TTN	12	18
ACSM3	0.93	0.0302	4.2	9.87	11.5	8.76	0.00498	1.52	LV	CELLSTATES	vFB2	control_TTN	12	18
LIMS2	0.93	0.0207	0.0206	0.0449	4.04	9.94	0.00294	1.68	LV	CELLSTATES	vFB2	control_TTN	12	18
ZNF14	0.93	0.00307	0.0265	0.0596	4.4	16.4	0.000212	2.51	LV	CELLSTATES	vFB2	control_TTN	12	18
MLLT3	0.929	3.83e-05	0.219	0.518	7.19	35	4.76e-07	4.42	LV	CELLSTATES	vFB2	control_TTN	12	18
KBTBD3	0.928	0.0327	0.0186	0.0445	4.04	8.52	0.00556	1.49	LV	CELLSTATES	vFB2	control_TTN	12	18
INPP5A	0.927	0.00158	0.0603	0.147	5.47	18.9	8.27e-05	2.8	LV	CELLSTATES	vFB2	control_TTN	12	18
LINC01515	0.927	0.0176	0.0825	0.175	5.72	10.5	0.00234	1.75	LV	CELLSTATES	vFB2	control_TTN	12	18
ACSS1	0.926	0.00587	0.0547	0.135	5.42	14.1	0.000514	2.23	LV	CELLSTATES	vFB2	control_TTN	12	18
KLHL24	0.926	0.000419	0.189	0.442	7.07	24.2	1.33e-05	3.38	LV	CELLSTATES	vFB2	control_TTN	12	18
PRELID2	0.926	0.000152	0.148	0.341	6.7	28.4	3.37e-06	3.82	LV	CELLSTATES	vFB2	control_TTN	12	18
TM7SF3	0.926	2.25e-05	0.114	0.261	6.29	37.4	2.43e-07	4.65	LV	CELLSTATES	vFB2	control_TTN	12	18
FBF1	0.925	0.00198	0.0381	0.0947	4.89	18	0.000116	2.7	LV	CELLSTATES	vFB2	control_TTN	12	18
CEP126	0.924	7.29e-05	0.266	0.59	7.46	31.7	1.25e-06	4.14	LV	CELLSTATES	vFB2	control_TTN	12	18
DDX60	0.923	0.0125	0.0425	0.0955	4.88	11.6	0.00145	1.9	LV	CELLSTATES	vFB2	control_TTN	12	18
SLC22A15	0.922	8.69e-05	0.164	0.375	6.77	30.9	1.6e-06	4.06	LV	CELLSTATES	vFB2	control_TTN	12	18
C11orf80	0.921	0.000614	0.342	0.731	7.72	22.5	2.29e-05	3.21	LV	CELLSTATES	vFB2	control_TTN	12	18
AL139383.1	0.919	0.000493	0.175	0.383	6.85	23.5	1.66e-05	3.31	LV	CELLSTATES	vFB2	control_TTN	12	18
ISPD	0.919	9.35e-05	0.171	0.359	6.75	30.5	1.76e-06	4.03	LV	CELLSTATES	vFB2	control_TTN	12	18
LDB1	0.918	0.0195	0.0197	0.0481	4.05	10.1	0.00271	1.71	LV	CELLSTATES	vFB2	control_TTN	12	18
CDK6	0.917	0.00261	0.118	0.265	6.3	16.9	0.000171	2.58	LV	CELLSTATES	vFB2	control_TTN	12	18
KCNAB1	0.917	0.0088	0.217	0.441	7.07	12.7	0.000908	2.06	LV	CELLSTATES	vFB2	control_TTN	12	18
SOX13	0.917	0.0138	0.0352	0.0884	4.79	11.3	0.00167	1.86	LV	CELLSTATES	vFB2	control_TTN	12	18
FBXL20	0.915	6.55e-05	0.305	0.72	7.7	32.3	1.06e-06	4.18	LV	CELLSTATES	vFB2	control_TTN	12	18
HLX-AS1	0.914	0.0203	0.0389	0.09	4.88	10	0.00285	1.69	LV	CELLSTATES	vFB2	control_TTN	12	18
PRRT3-AS1	0.914	0.00177	0.0267	0.0647	4.45	18.4	9.95e-05	2.75	LV	CELLSTATES	vFB2	control_TTN	12	18
DNAJC27-AS1	0.913	0.00841	0.026	0.0633	4.45	12.8	0.000855	2.07	LV	CELLSTATES	vFB2	control_TTN	12	18
AL136164.2	0.909	0.0495	0.0139	0.0271	3.59	7.3	0.0098	1.31	LV	CELLSTATES	vFB2	control_TTN	12	18
NBEA	0.908	2.12e-05	0.244	0.556	7.35	37.9	2.15e-07	4.67	LV	CELLSTATES	vFB2	control_TTN	12	18
BEND7	0.907	0.000434	0.0836	0.187	5.84	24	1.4e-05	3.36	LV	CELLSTATES	vFB2	control_TTN	12	18
FAM81A	0.907	0.0191	0.0209	0.0491	4.19	10.2	0.00263	1.72	LV	CELLSTATES	vFB2	control_TTN	12	18
LTBP2	0.907	0.00315	0.76	1.57	8.85	16.3	0.00022	2.5	LV	CELLSTATES	vFB2	control_TTN	12	18
AC099792.1	0.906	0.0038	0.0661	0.148	5.46	15.6	0.000284	2.42	LV	CELLSTATES	vFB2	control_TTN	12	18
ACTC1	0.906	0.0134	0.314	0.701	7.82	11.4	0.00159	1.87	LV	CELLSTATES	vFB2	control_TTN	12	18
ZNF827	0.904	0.00481	0.0896	0.19	5.83	14.8	0.000385	2.32	LV	CELLSTATES	vFB2	control_TTN	12	18
ZC3H12B	0.902	4.31e-05	0.104	0.233	6.13	34.4	5.65e-07	4.37	LV	CELLSTATES	vFB2	control_TTN	12	18
AUH	0.9	2.67e-05	0.187	0.432	6.98	36.7	3.01e-07	4.57	LV	CELLSTATES	vFB2	control_TTN	12	18
FGD5	0.9	0.00101	0.0923	0.2	5.97	20.6	4.44e-05	2.99	LV	CELLSTATES	vFB2	control_TTN	12	18
HSD17B11	0.9	0.000216	0.112	0.258	6.3	26.9	5.43e-06	3.67	LV	CELLSTATES	vFB2	control_TTN	12	18
SLC25A27	0.899	0.00302	0.0912	0.196	5.96	16.4	0.000208	2.52	LV	CELLSTATES	vFB2	control_TTN	12	18
ZNF441	0.899	0.017	0.0233	0.047	4.17	10.6	0.00222	1.77	LV	CELLSTATES	vFB2	control_TTN	12	18
PTOV1-AS1	0.898	0.0312	0.0186	0.0425	3.9	8.66	0.00521	1.51	LV	CELLSTATES	vFB2	control_TTN	12	18
RPS6KA5	0.897	0.00243	0.0613	0.141	5.54	17.2	0.000155	2.61	LV	CELLSTATES	vFB2	control_TTN	12	18
LINC00882	0.896	0.000406	0.279	0.61	7.49	24.3	1.27e-05	3.39	LV	CELLSTATES	vFB2	control_TTN	12	18
NDUFV2-AS1	0.896	0.0137	0.0246	0.0562	4.26	11.3	0.00165	1.86	LV	CELLSTATES	vFB2	control_TTN	12	18
SEC24B-AS1	0.895	0.012	0.0261	0.06	4.44	11.7	0.00137	1.92	LV	CELLSTATES	vFB2	control_TTN	12	18
PM20D2	0.892	0.0196	0.018	0.0403	3.91	10.1	0.00273	1.71	LV	CELLSTATES	vFB2	control_TTN	12	18
IGFBP5	0.89	0.0373	0.336	0.771	7.83	8.14	0.00664	1.43	LV	CELLSTATES	vFB2	control_TTN	12	18
DNER	0.889	0.0432	0.0303	0.0718	4.64	7.68	0.0082	1.36	LV	CELLSTATES	vFB2	control_TTN	12	18
CASTOR3	0.888	5.56e-05	0.0901	0.191	5.92	33	8.44e-07	4.26	LV	CELLSTATES	vFB2	control_TTN	12	18
GPCPD1	0.888	9.8e-05	0.134	0.296	6.43	30.4	1.86e-06	4.01	LV	CELLSTATES	vFB2	control_TTN	12	18
LINC01117	0.888	0.05	0.0139	0.0312	3.65	7.27	0.00997	1.3	LV	CELLSTATES	vFB2	control_TTN	12	18
AC063944.1	0.887	0.00661	0.0668	0.14	5.48	13.7	0.000609	2.18	LV	CELLSTATES	vFB2	control_TTN	12	18
JAM2	0.886	0.0016	0.0825	0.196	5.87	18.8	8.46e-05	2.8	LV	CELLSTATES	vFB2	control_TTN	12	18
POC1B	0.883	0.00131	0.075	0.165	5.69	19.6	6.31e-05	2.88	LV	CELLSTATES	vFB2	control_TTN	12	18
SETDB2	0.883	0.000515	0.0676	0.144	5.51	23.3	1.79e-05	3.29	LV	CELLSTATES	vFB2	control_TTN	12	18
ECHDC2	0.881	0.000212	0.674	1.6	8.86	27	5.3e-06	3.67	LV	CELLSTATES	vFB2	control_TTN	12	18
LINC02542	0.881	0.0298	0.0216	0.0476	4.15	8.81	0.00488	1.53	LV	CELLSTATES	vFB2	control_TTN	12	18
LRRC34	0.881	0.00951	0.0246	0.0495	4.25	12.4	0.00101	2.02	LV	CELLSTATES	vFB2	control_TTN	12	18
OGA	0.88	1.62e-05	0.36	0.822	7.9	39.3	1.48e-07	4.79	LV	CELLSTATES	vFB2	control_TTN	12	18
NHS	0.876	0.00196	0.1	0.207	6.06	18	0.000114	2.71	LV	CELLSTATES	vFB2	control_TTN	12	18
AC106791.1	0.873	0.0022	0.0486	0.11	5.2	17.6	0.000134	2.66	LV	CELLSTATES	vFB2	control_TTN	12	18
LRRC8B	0.873	0.033	0.0427	0.119	5.14	8.49	0.00563	1.48	LV	CELLSTATES	vFB2	control_TTN	12	18
N6AMT1	0.873	0.011	0.0195	0.0445	4.02	12	0.00121	1.96	LV	CELLSTATES	vFB2	control_TTN	12	18
ASAP2	0.872	0.000127	0.407	0.944	8.05	29.2	2.66e-06	3.9	LV	CELLSTATES	vFB2	control_TTN	12	18
SLC44A1	0.872	0.000336	0.276	0.618	7.49	25.1	9.6e-06	3.47	LV	CELLSTATES	vFB2	control_TTN	12	18
SYTL4	0.872	0.000802	0.157	0.355	6.69	21.5	3.33e-05	3.1	LV	CELLSTATES	vFB2	control_TTN	12	18
ZFP30	0.872	0.00124	0.0708	0.153	5.6	19.9	5.83e-05	2.91	LV	CELLSTATES	vFB2	control_TTN	12	18
PLCE1	0.87	0.00111	0.21	0.443	7.09	20.3	5.03e-05	2.96	LV	CELLSTATES	vFB2	control_TTN	12	18
LRRC4C	0.869	0.00241	0.121	0.265	6.37	17.2	0.000153	2.62	LV	CELLSTATES	vFB2	control_TTN	12	18
TMEM50B	0.867	0.000405	0.103	0.242	6.19	24.3	1.26e-05	3.39	LV	CELLSTATES	vFB2	control_TTN	12	18
LRRK2	0.866	0.000773	0.15	0.326	6.68	21.6	3.17e-05	3.11	LV	CELLSTATES	vFB2	control_TTN	12	18
PLEKHG1	0.866	0.00987	0.153	0.351	6.73	12.3	0.00106	2.01	LV	CELLSTATES	vFB2	control_TTN	12	18
AC245060.5	0.865	0.00661	0.0262	0.0542	4.35	13.7	0.000609	2.18	LV	CELLSTATES	vFB2	control_TTN	12	18
KCNIP1	0.865	0.0307	0.11	0.253	6.28	8.71	0.00511	1.51	LV	CELLSTATES	vFB2	control_TTN	12	18
SPATA18	0.865	0.0175	0.0216	0.0488	4.2	10.5	0.00231	1.76	LV	CELLSTATES	vFB2	control_TTN	12	18
CELF2	0.864	0.000434	1.53	3.43	10	24	1.4e-05	3.36	LV	CELLSTATES	vFB2	control_TTN	12	18
ZNF727	0.863	0.0118	0.0289	0.0616	4.41	11.8	0.00135	1.93	LV	CELLSTATES	vFB2	control_TTN	12	18
BCL2L11	0.862	0.0323	0.0264	0.0596	4.27	8.56	0.00546	1.49	LV	CELLSTATES	vFB2	control_TTN	12	18
AL356258.1	0.859	0.00417	0.0906	0.195	5.95	15.3	0.000319	2.38	LV	CELLSTATES	vFB2	control_TTN	12	18
DENND1A	0.859	3.77e-05	0.452	1.01	8.19	35.1	4.61e-07	4.42	LV	CELLSTATES	vFB2	control_TTN	12	18
DTX4	0.859	0.0259	0.031	0.0694	4.57	9.24	0.00401	1.59	LV	CELLSTATES	vFB2	control_TTN	12	18
MARCH8	0.858	0.000513	0.0534	0.108	5.16	23.3	1.76e-05	3.29	LV	CELLSTATES	vFB2	control_TTN	12	18
PLEKHA1	0.857	6.3e-05	0.118	0.262	6.3	32.4	1.01e-06	4.2	LV	CELLSTATES	vFB2	control_TTN	12	18
AC079630.1	0.856	0.0294	0.0193	0.0382	3.94	8.85	0.0048	1.53	LV	CELLSTATES	vFB2	control_TTN	12	18
DMTF1	0.856	0.000216	0.232	0.462	7.11	26.8	5.53e-06	3.67	LV	CELLSTATES	vFB2	control_TTN	12	18
MAP3K3	0.856	7.53e-05	0.152	0.331	6.63	31.5	1.3e-06	4.12	LV	CELLSTATES	vFB2	control_TTN	12	18
ADAMTS5	0.855	0.0208	0.151	0.312	6.67	9.92	0.00297	1.68	LV	CELLSTATES	vFB2	control_TTN	12	18
TNS3	0.854	0.00373	0.243	0.503	7.2	15.7	0.000278	2.43	LV	CELLSTATES	vFB2	control_TTN	12	18
TRIO	0.854	0.000331	1.03	2.14	9.23	25.2	9.45e-06	3.48	LV	CELLSTATES	vFB2	control_TTN	12	18
EZH1	0.853	0.00163	0.145	0.314	6.56	18.8	8.72e-05	2.79	LV	CELLSTATES	vFB2	control_TTN	12	18
IGF1R	0.85	0.00032	0.652	1.37	8.66	25.3	9.01e-06	3.49	LV	CELLSTATES	vFB2	control_TTN	12	18
LINC02328	0.85	0.0443	0.0313	0.0603	4.47	7.62	0.00845	1.35	LV	CELLSTATES	vFB2	control_TTN	12	18
TMEM8B	0.849	0.0278	0.0165	0.0298	3.65	9.01	0.00445	1.56	LV	CELLSTATES	vFB2	control_TTN	12	18
ARHGEF6	0.847	0.00118	0.102	0.201	6.02	20	5.48e-05	2.93	LV	CELLSTATES	vFB2	control_TTN	12	18
CDHR3	0.847	0.00199	0.0592	0.13	5.39	18	0.000116	2.7	LV	CELLSTATES	vFB2	control_TTN	12	18
CCDC171	0.846	0.000128	0.174	0.379	6.8	29.1	2.7e-06	3.89	LV	CELLSTATES	vFB2	control_TTN	12	18
DENND6B	0.846	0.0424	0.0164	0.0376	3.79	7.74	0.00798	1.37	LV	CELLSTATES	vFB2	control_TTN	12	18
TTC21A	0.845	0.0112	0.0217	0.0539	4.2	12	0.00124	1.95	LV	CELLSTATES	vFB2	control_TTN	12	18
C9orf84	0.843	0.00108	0.221	0.462	7.11	20.4	4.8e-05	2.97	LV	CELLSTATES	vFB2	control_TTN	12	18
OLMALINC	0.843	0.0133	0.0248	0.0584	4.43	11.4	0.00158	1.88	LV	CELLSTATES	vFB2	control_TTN	12	18
[truncated: 664 more rows]
