# Supplementary material for: Pathogenic variants damage cell composition and single cell transcription in cardiomyopathies
Source: Science. Author manuscript; Available in PMC 2022 Oct 3. (PMC9528698; doi:10.1126/science.abo1984)
Supplement: Supp table 20.10 [file NIHMS1835045-supplement-Supp_table_20_10.xlsx]

## Sheet: Index
Column name	Description
Gene	Gene symbol, Ensembl 84
logFC	log2-fold change
FDR	False discovery rate; FDR is the PValue after (by default) Benjamini-Hochberg correction.
mean_exp_control	Mean expression values across controls
mean_exp_genotype	Mean expression values across disease samples
logCPM	logCPM is the average expression of all pseudobulked samples for that particular gene across all samples on the log2-scale expressed in counts per million (cpm, as calculated by edgeR after normalization).
F	Output of quasi-likelihood F-test
PValue	PValue is the nominal p-value derived from F
FDR_plot	-log10(False discovery rate)
Region	Studied region (LV or RV)
annotation_level	Cell-type or cell-state
cell_state/state	Specification which cell-type or state was analysed
comparison	Specification control_GENOTYPE
Observations_genotype	Numbers of Patients included in edgeR (patients with low number of nuclei have been excluded)
Observations_reference	Numbers of Patients included in edgeR (patients with low number of nuclei have been excluded)

## Sheet: control_LMNA
Gene	logFC	FDR	mean_exp_control	mean_exp_genotype	logCPM	F	PValue	FDR_plot	Region	annotation_level	cell_state	comparison	Observations_genotype	Observations_reference
CXCL1	4.94	0.000116	0.0215	0.000533	3.64	32.5	8.97e-07	3.94	LV	CELLSTATES	vFB2	control_LMNA	12	18
CCL2	4.59	2.06e-07	0.625	0.0422	7.86	71	9.21e-11	6.69	LV	CELLSTATES	vFB2	control_LMNA	12	18
NPPC	3.87	2.57e-05	0.141	0.0155	5.52	40.1	1.05e-07	4.59	LV	CELLSTATES	vFB2	control_LMNA	12	18
CCL11	3.78	4.69e-05	0.0804	0.00932	5.09	37.2	2.32e-07	4.33	LV	CELLSTATES	vFB2	control_LMNA	12	18
FOSL1	3.66	0.000522	0.0271	0.00279	3.52	25.6	7.76e-06	3.28	LV	CELLSTATES	vFB2	control_LMNA	12	18
TLL1	3.66	5.5e-05	0.0953	0.0087	4.81	36.4	2.92e-07	4.26	LV	CELLSTATES	vFB2	control_LMNA	12	18
CXCL10	3.61	0.00529	0.0223	0.00259	3.41	15.8	0.000254	2.28	LV	CELLSTATES	vFB2	control_LMNA	12	18
TOP2A	3.46	0.00308	0.0167	0.00131	3.05	18.1	0.000106	2.51	LV	CELLSTATES	vFB2	control_LMNA	12	18
AC108134.2	3.08	0.000156	0.0245	0.0024	3.43	31.2	1.33e-06	3.81	LV	CELLSTATES	vFB2	control_LMNA	12	18
UHRF1	3.07	0.00302	0.0166	0.00142	3.11	18.2	0.000103	2.52	LV	CELLSTATES	vFB2	control_LMNA	12	18
LIF	3.04	0.00143	0.0212	0.0023	3.37	21.2	3.49e-05	2.85	LV	CELLSTATES	vFB2	control_LMNA	12	18
LIPG	2.92	0.000583	0.0649	0.00996	4.44	25.1	9.26e-06	3.23	LV	CELLSTATES	vFB2	control_LMNA	12	18
ADAMTS4	2.89	0.000832	0.0699	0.0125	4.73	23.5	1.57e-05	3.08	LV	CELLSTATES	vFB2	control_LMNA	12	18
LINC01856	2.88	0.000168	0.0229	0.00273	3.41	30.8	1.5e-06	3.77	LV	CELLSTATES	vFB2	control_LMNA	12	18
CHRDL2	2.85	0.000851	0.0727	0.018	4.93	23.4	1.63e-05	3.07	LV	CELLSTATES	vFB2	control_LMNA	12	18
ELANE	2.79	5.5e-05	0.0468	0.0084	4.24	36.3	3.02e-07	4.26	LV	CELLSTATES	vFB2	control_LMNA	12	18
LINC01705	2.75	0.012	0.0208	0.00183	3.34	12.7	0.000896	1.92	LV	CELLSTATES	vFB2	control_LMNA	12	18
APLNR	2.73	0.00342	0.0337	0.0115	3.92	17.7	0.000124	2.47	LV	CELLSTATES	vFB2	control_LMNA	12	18
PLAU	2.69	4.59e-05	0.0843	0.0185	4.96	37.5	2.16e-07	4.34	LV	CELLSTATES	vFB2	control_LMNA	12	18
RET	2.68	0.00425	0.0158	0.00451	2.88	16.7	0.000182	2.37	LV	CELLSTATES	vFB2	control_LMNA	12	18
PLA2G2A	2.5	0.0217	0.226	0.163	6.9	10.5	0.00226	1.66	LV	CELLSTATES	vFB2	control_LMNA	12	18
CENPF	2.46	0.0162	0.0155	0.00155	2.97	11.6	0.00141	1.79	LV	CELLSTATES	vFB2	control_LMNA	12	18
CFD	2.46	0.000381	1.25	0.38	9	26.9	5.03e-06	3.42	LV	CELLSTATES	vFB2	control_LMNA	12	18
ADAMTS14	2.41	0.0101	0.0897	0.00921	4.66	13.4	0.000672	2	LV	CELLSTATES	vFB2	control_LMNA	12	18
LINC01060	2.38	0.000732	0.0988	0.0199	5.03	24	1.3e-05	3.14	LV	CELLSTATES	vFB2	control_LMNA	12	18
EDNRB	2.35	7.71e-05	0.164	0.0401	5.87	34.2	5.53e-07	4.11	LV	CELLSTATES	vFB2	control_LMNA	12	18
FBLIM1	2.32	0.000258	0.11	0.0213	5.17	28.9	2.71e-06	3.59	LV	CELLSTATES	vFB2	control_LMNA	12	18
MELK	2.31	0.00884	0.0195	0.00442	3.29	13.9	0.000543	2.05	LV	CELLSTATES	vFB2	control_LMNA	12	18
PECAM1	2.31	1.98e-06	0.172	0.0471	5.85	55.5	2.36e-09	5.7	LV	CELLSTATES	vFB2	control_LMNA	12	18
ZNF93	2.31	0.000976	0.0238	0.00328	3.45	22.8	2.01e-05	3.01	LV	CELLSTATES	vFB2	control_LMNA	12	18
BHLHE40	2.28	0.000405	0.222	0.0748	6.42	26.7	5.42e-06	3.39	LV	CELLSTATES	vFB2	control_LMNA	12	18
HIC1	2.25	6.27e-05	0.0986	0.0276	5.1	35.4	3.84e-07	4.2	LV	CELLSTATES	vFB2	control_LMNA	12	18
MILR1	2.25	9.56e-06	0.0403	0.0123	4.05	46.1	2.21e-08	5.02	LV	CELLSTATES	vFB2	control_LMNA	12	18
ST6GAL2	2.25	0.0286	0.0496	0.011	4.08	9.55	0.00344	1.54	LV	CELLSTATES	vFB2	control_LMNA	12	18
AC007529.2	2.23	2.06e-07	0.122	0.0397	5.55	71.6	8.15e-11	6.69	LV	CELLSTATES	vFB2	control_LMNA	12	18
SPHK1	2.23	0.000337	0.12	0.0313	5.31	27.6	4.02e-06	3.47	LV	CELLSTATES	vFB2	control_LMNA	12	18
AP001007.1	2.22	0.0165	0.0173	0.0038	3.19	11.5	0.00144	1.78	LV	CELLSTATES	vFB2	control_LMNA	12	18
PLEKHG6	2.21	0.00165	0.0179	0.00331	3.2	20.6	4.29e-05	2.78	LV	CELLSTATES	vFB2	control_LMNA	12	18
SOCS3	2.2	0.00175	0.0811	0.0257	4.94	20.4	4.65e-05	2.76	LV	CELLSTATES	vFB2	control_LMNA	12	18
FGF10	2.18	0.00468	0.0168	0.00616	3.19	16.3	0.00021	2.33	LV	CELLSTATES	vFB2	control_LMNA	12	18
MKRN3	2.17	0.000159	0.0611	0.0204	4.89	31.1	1.37e-06	3.8	LV	CELLSTATES	vFB2	control_LMNA	12	18
ADA	2.16	6.19e-07	0.119	0.0315	5.47	63	4.62e-10	6.21	LV	CELLSTATES	vFB2	control_LMNA	12	18
MRGPRF	2.16	0.000146	0.0333	0.0115	3.87	31.5	1.22e-06	3.83	LV	CELLSTATES	vFB2	control_LMNA	12	18
CD248	2.14	0.00234	0.0199	0.00364	3.17	19.2	7.04e-05	2.63	LV	CELLSTATES	vFB2	control_LMNA	12	18
PLAUR	2.14	6.04e-05	0.0627	0.0201	4.56	35.7	3.52e-07	4.22	LV	CELLSTATES	vFB2	control_LMNA	12	18
CA1	2.13	5.5e-05	0.0659	0.0189	4.72	36.2	3.08e-07	4.26	LV	CELLSTATES	vFB2	control_LMNA	12	18
PIM1	2.13	1.71e-05	0.0565	0.0202	4.56	43	4.81e-08	4.77	LV	CELLSTATES	vFB2	control_LMNA	12	18
PI15	2.12	0.0295	0.016	0.00491	3.23	9.41	0.00367	1.53	LV	CELLSTATES	vFB2	control_LMNA	12	18
RPS17	2.12	0.0124	0.0217	0.0086	3.3	12.6	0.00093	1.91	LV	CELLSTATES	vFB2	control_LMNA	12	18
ADM	2.1	0.0124	0.0317	0.0153	4.08	12.6	0.000933	1.91	LV	CELLSTATES	vFB2	control_LMNA	12	18
CD14	2.1	0.00822	0.014	0.00421	3.09	14.2	0.000483	2.09	LV	CELLSTATES	vFB2	control_LMNA	12	18
SLC17A9	2.1	0.00433	0.0464	0.0114	4.2	16.6	0.000188	2.36	LV	CELLSTATES	vFB2	control_LMNA	12	18
TRIB1	2.09	0.0102	0.0129	0.00608	3.06	13.3	0.000685	1.99	LV	CELLSTATES	vFB2	control_LMNA	12	18
CYP4Z1	2.08	0.00266	0.129	0.0337	5.58	18.7	8.48e-05	2.57	LV	CELLSTATES	vFB2	control_LMNA	12	18
SLC6A9	2.08	0.00624	0.0176	0.00716	3.29	15.3	0.000316	2.2	LV	CELLSTATES	vFB2	control_LMNA	12	18
FAIM2	2.06	0.0174	0.0168	0.00619	3.32	11.3	0.00159	1.76	LV	CELLSTATES	vFB2	control_LMNA	12	18
AC090617.4	2.05	1.98e-06	0.103	0.0295	5.17	55.5	2.36e-09	5.7	LV	CELLSTATES	vFB2	control_LMNA	12	18
AC007384.1	2.04	0.00301	0.0167	0.00483	3.16	18.2	0.000102	2.52	LV	CELLSTATES	vFB2	control_LMNA	12	18
G0S2	2.03	0.00351	0.0278	0.00893	3.61	17.5	0.000131	2.45	LV	CELLSTATES	vFB2	control_LMNA	12	18
HES1	2	0.0142	0.479	0.167	7.79	12	0.00117	1.85	LV	CELLSTATES	vFB2	control_LMNA	12	18
BCL3	1.99	0.0032	0.0303	0.0133	3.86	17.9	0.000113	2.49	LV	CELLSTATES	vFB2	control_LMNA	12	18
PTGS1	1.99	0.0114	0.0554	0.0142	4.3	12.9	0.00081	1.94	LV	CELLSTATES	vFB2	control_LMNA	12	18
SYT7	1.98	0.00372	0.0193	0.00445	3.3	17.3	0.000145	2.43	LV	CELLSTATES	vFB2	control_LMNA	12	18
LSAMP-AS1	1.97	0.00198	0.0573	0.0224	4.85	19.9	5.53e-05	2.7	LV	CELLSTATES	vFB2	control_LMNA	12	18
KNG1	1.95	0.0367	0.0142	0.00386	3.21	8.69	0.00508	1.44	LV	CELLSTATES	vFB2	control_LMNA	12	18
AL353653.1	1.94	0.0037	0.0306	0.00812	3.92	17.3	0.000141	2.43	LV	CELLSTATES	vFB2	control_LMNA	12	18
APOD	1.94	0.0256	2.54	0.926	10.3	9.94	0.00289	1.59	LV	CELLSTATES	vFB2	control_LMNA	12	18
KAZN-AS1	1.94	0.0138	0.0222	0.00561	3.43	12.2	0.00111	1.86	LV	CELLSTATES	vFB2	control_LMNA	12	18
RPS6KL1	1.94	0.00319	0.0181	0.00498	3.25	18	0.000112	2.5	LV	CELLSTATES	vFB2	control_LMNA	12	18
JUNB	1.92	0.00267	0.696	0.255	8.16	18.7	8.58e-05	2.57	LV	CELLSTATES	vFB2	control_LMNA	12	18
RARRES1	1.92	0.000418	0.336	0.134	7.19	26.6	5.61e-06	3.38	LV	CELLSTATES	vFB2	control_LMNA	12	18
DLK1	1.91	0.0125	0.05	0.0181	4.6	12.6	0.000944	1.9	LV	CELLSTATES	vFB2	control_LMNA	12	18
SLC2A6	1.91	0.00143	0.0224	0.00808	3.58	21.2	3.48e-05	2.85	LV	CELLSTATES	vFB2	control_LMNA	12	18
Z99289.1	1.91	0.00512	0.0401	0.0107	4.03	16	0.000241	2.29	LV	CELLSTATES	vFB2	control_LMNA	12	18
POU2F3	1.9	0.0103	0.013	0.00286	2.88	13.3	0.0007	1.99	LV	CELLSTATES	vFB2	control_LMNA	12	18
ESRRB	1.89	0.00174	0.0268	0.00845	3.63	20.4	4.6e-05	2.76	LV	CELLSTATES	vFB2	control_LMNA	12	18
LINC01943	1.89	0.0262	0.0148	0.00481	3.14	9.85	0.00301	1.58	LV	CELLSTATES	vFB2	control_LMNA	12	18
RARRES2	1.89	0.0101	0.0143	0.00684	3.16	13.3	0.000679	1.99	LV	CELLSTATES	vFB2	control_LMNA	12	18
TRIM47	1.89	0.000252	0.0539	0.0266	4.54	29.1	2.54e-06	3.6	LV	CELLSTATES	vFB2	control_LMNA	12	18
PTGIR	1.88	1.67e-05	0.364	0.151	7.2	43.5	4.25e-08	4.78	LV	CELLSTATES	vFB2	control_LMNA	12	18
KCNH3	1.87	0.0184	0.0188	0.00544	3.34	11.1	0.00174	1.74	LV	CELLSTATES	vFB2	control_LMNA	12	18
MYH6	1.87	0.00313	0.0229	0.00599	3.58	18	0.000109	2.5	LV	CELLSTATES	vFB2	control_LMNA	12	18
Z83844.2	1.87	0.00588	0.0219	0.0102	3.51	15.5	0.000292	2.23	LV	CELLSTATES	vFB2	control_LMNA	12	18
HMBS	1.86	0.00231	0.0279	0.00853	3.67	19.3	6.89e-05	2.64	LV	CELLSTATES	vFB2	control_LMNA	12	18
LZTS1-AS1	1.85	0.0245	0.0139	0.00423	3	10.1	0.00273	1.61	LV	CELLSTATES	vFB2	control_LMNA	12	18
AC017002.5	1.84	7.5e-05	0.37	0.0907	6.76	34.3	5.26e-07	4.12	LV	CELLSTATES	vFB2	control_LMNA	12	18
C3	1.84	0.000936	0.235	0.115	6.62	23	1.86e-05	3.03	LV	CELLSTATES	vFB2	control_LMNA	12	18
ADH1B	1.83	0.000498	0.59	0.237	7.92	25.8	7.33e-06	3.3	LV	CELLSTATES	vFB2	control_LMNA	12	18
C4orf19	1.82	2.22e-05	0.0715	0.0253	4.81	41.3	7.63e-08	4.65	LV	CELLSTATES	vFB2	control_LMNA	12	18
CTSC	1.81	0.00729	0.341	0.104	6.69	14.6	0.000407	2.14	LV	CELLSTATES	vFB2	control_LMNA	12	18
LINC01169	1.8	0.0156	0.0202	0.00926	3.41	11.7	0.00133	1.81	LV	CELLSTATES	vFB2	control_LMNA	12	18
ZFP36	1.8	0.00898	0.212	0.0921	6.65	13.8	0.000563	2.05	LV	CELLSTATES	vFB2	control_LMNA	12	18
CLEC12A	1.79	0.017	0.0238	0.0112	3.79	11.4	0.00153	1.77	LV	CELLSTATES	vFB2	control_LMNA	12	18
DAW1	1.79	0.027	0.0161	0.00647	3.23	9.75	0.00316	1.57	LV	CELLSTATES	vFB2	control_LMNA	12	18
PCBP3	1.79	0.0081	0.0429	0.0166	4.22	14.3	0.000467	2.09	LV	CELLSTATES	vFB2	control_LMNA	12	18
AP000695.1	1.78	0.0342	0.0232	0.0055	3.41	8.91	0.0046	1.47	LV	CELLSTATES	vFB2	control_LMNA	12	18
BICDL1	1.76	0.0274	0.0289	0.00805	3.65	9.69	0.00323	1.56	LV	CELLSTATES	vFB2	control_LMNA	12	18
RAB26	1.76	0.000832	0.0472	0.0138	4.3	23.5	1.55e-05	3.08	LV	CELLSTATES	vFB2	control_LMNA	12	18
LDLR	1.75	0.000253	0.111	0.0525	5.4	29	2.61e-06	3.6	LV	CELLSTATES	vFB2	control_LMNA	12	18
PGF	1.75	0.00193	0.0594	0.0187	4.4	20	5.36e-05	2.71	LV	CELLSTATES	vFB2	control_LMNA	12	18
TM4SF1-AS1	1.75	0.0166	0.0212	0.00875	3.68	11.5	0.00145	1.78	LV	CELLSTATES	vFB2	control_LMNA	12	18
CHAF1B	1.73	0.00935	0.0154	0.00468	3.09	13.7	0.0006	2.03	LV	CELLSTATES	vFB2	control_LMNA	12	18
CSF1	1.73	0.000334	0.0532	0.0253	4.47	27.7	3.94e-06	3.48	LV	CELLSTATES	vFB2	control_LMNA	12	18
LHFPL4	1.73	0.00833	0.022	0.00787	3.52	14.1	0.000493	2.08	LV	CELLSTATES	vFB2	control_LMNA	12	18
MROH2B	1.73	0.00215	0.0468	0.0146	4.29	19.6	6.13e-05	2.67	LV	CELLSTATES	vFB2	control_LMNA	12	18
STARD4	1.73	0.0394	0.0174	0.00579	3.08	8.44	0.00569	1.4	LV	CELLSTATES	vFB2	control_LMNA	12	18
AL583824.1	1.72	0.00119	0.0745	0.025	4.85	22	2.6e-05	2.92	LV	CELLSTATES	vFB2	control_LMNA	12	18
CATSPERB	1.72	0.00058	0.214	0.0874	6.3	25.1	9.17e-06	3.24	LV	CELLSTATES	vFB2	control_LMNA	12	18
FOXC1	1.72	0.00593	0.0464	0.0157	4.17	15.4	0.000295	2.23	LV	CELLSTATES	vFB2	control_LMNA	12	18
HMGA2	1.72	0.0344	0.154	0.03	5.46	8.88	0.00465	1.46	LV	CELLSTATES	vFB2	control_LMNA	12	18
LDHA	1.72	2.72e-06	0.192	0.0779	6.18	53.2	4.04e-09	5.56	LV	CELLSTATES	vFB2	control_LMNA	12	18
DDX39A	1.7	4.25e-05	0.0611	0.0224	4.69	37.9	1.9e-07	4.37	LV	CELLSTATES	vFB2	control_LMNA	12	18
PAM16	1.7	0.00346	0.0293	0.0106	3.8	17.6	0.000126	2.46	LV	CELLSTATES	vFB2	control_LMNA	12	18
SPOCK3	1.7	0.00388	0.0222	0.0122	3.71	17.1	0.000155	2.41	LV	CELLSTATES	vFB2	control_LMNA	12	18
STUM	1.7	0.000319	0.0704	0.0282	4.84	28	3.54e-06	3.5	LV	CELLSTATES	vFB2	control_LMNA	12	18
CYR61	1.69	0.00897	0.419	0.295	7.63	13.8	0.000559	2.05	LV	CELLSTATES	vFB2	control_LMNA	12	18
IDI2-AS1	1.69	0.0175	0.016	0.00433	3.14	11.3	0.00162	1.76	LV	CELLSTATES	vFB2	control_LMNA	12	18
KCNQ1	1.69	1.74e-05	0.374	0.126	6.96	42.7	5.24e-08	4.76	LV	CELLSTATES	vFB2	control_LMNA	12	18
LGALS2	1.69	0.012	0.026	0.00855	3.64	12.7	0.000884	1.92	LV	CELLSTATES	vFB2	control_LMNA	12	18
SERPINE1	1.69	0.032	3.31	1.07	9.95	9.1	0.00421	1.49	LV	CELLSTATES	vFB2	control_LMNA	12	18
EMP3	1.68	0.000215	0.09	0.0328	5.09	29.8	2.03e-06	3.67	LV	CELLSTATES	vFB2	control_LMNA	12	18
SH3BGRL3	1.67	0.000939	0.127	0.0501	5.49	23	1.88e-05	3.03	LV	CELLSTATES	vFB2	control_LMNA	12	18
SLC19A3	1.67	0.00512	0.0173	0.0103	3.31	16	0.00024	2.29	LV	CELLSTATES	vFB2	control_LMNA	12	18
BX322234.1	1.66	0.00023	0.188	0.0609	5.99	29.5	2.23e-06	3.64	LV	CELLSTATES	vFB2	control_LMNA	12	18
CLDN14	1.66	0.00491	0.042	0.00975	4.06	16.1	0.000224	2.31	LV	CELLSTATES	vFB2	control_LMNA	12	18
HGF	1.65	0.00136	0.116	0.04	5.28	21.4	3.26e-05	2.87	LV	CELLSTATES	vFB2	control_LMNA	12	18
RFX8	1.65	0.00407	0.08	0.0216	4.8	16.9	0.00017	2.39	LV	CELLSTATES	vFB2	control_LMNA	12	18
AC090673.1	1.64	0.0211	0.0647	0.0214	4.62	10.6	0.00216	1.68	LV	CELLSTATES	vFB2	control_LMNA	12	18
F3	1.64	0.0166	0.03	0.0127	3.68	11.5	0.00145	1.78	LV	CELLSTATES	vFB2	control_LMNA	12	18
KCNV2	1.63	0.00402	0.0313	0.0171	4	16.9	0.000165	2.4	LV	CELLSTATES	vFB2	control_LMNA	12	18
ADORA2A-AS1	1.62	0.0185	0.0149	0.00509	3.13	11.1	0.00175	1.73	LV	CELLSTATES	vFB2	control_LMNA	12	18
RPS18	1.62	0.000685	0.114	0.0658	5.59	24.4	1.16e-05	3.16	LV	CELLSTATES	vFB2	control_LMNA	12	18
ACE2	1.61	0.0474	0.014	0.00634	3.13	7.87	0.00743	1.32	LV	CELLSTATES	vFB2	control_LMNA	12	18
SH3PXD2A-AS1	1.61	0.0103	0.0284	0.0105	3.81	13.3	0.000699	1.99	LV	CELLSTATES	vFB2	control_LMNA	12	18
SELENBP1	1.6	0.00199	0.0571	0.0239	4.66	19.9	5.57e-05	2.7	LV	CELLSTATES	vFB2	control_LMNA	12	18
GRIK2	1.59	0.00531	0.046	0.0287	4.26	15.8	0.000256	2.28	LV	CELLSTATES	vFB2	control_LMNA	12	18
IER2	1.59	0.00838	0.185	0.0852	6.32	14.1	0.000499	2.08	LV	CELLSTATES	vFB2	control_LMNA	12	18
SPDYE2	1.59	0.00418	0.245	0.136	6.9	16.7	0.000177	2.38	LV	CELLSTATES	vFB2	control_LMNA	12	18
AGBL1	1.58	0.00701	0.0447	0.0262	4.63	14.8	0.000383	2.15	LV	CELLSTATES	vFB2	control_LMNA	12	18
CLNK	1.58	0.00563	0.0343	0.0162	4.21	15.6	0.000276	2.25	LV	CELLSTATES	vFB2	control_LMNA	12	18
G6PD	1.58	0.00121	0.0263	0.0132	3.78	21.9	2.7e-05	2.92	LV	CELLSTATES	vFB2	control_LMNA	12	18
GPRC5A	1.58	0.0209	0.0261	0.0155	3.88	10.7	0.00212	1.68	LV	CELLSTATES	vFB2	control_LMNA	12	18
TIMM17B	1.57	0.012	0.0207	0.0078	3.46	12.7	0.000889	1.92	LV	CELLSTATES	vFB2	control_LMNA	12	18
GPATCH4	1.56	0.000859	0.0482	0.0232	4.38	23.3	1.66e-05	3.07	LV	CELLSTATES	vFB2	control_LMNA	12	18
AC131025.2	1.55	0.0381	0.0471	0.0145	4.16	8.56	0.0054	1.42	LV	CELLSTATES	vFB2	control_LMNA	12	18
GADD45B	1.55	0.0019	0.288	0.125	6.81	20	5.25e-05	2.72	LV	CELLSTATES	vFB2	control_LMNA	12	18
LAMC3	1.55	0.00595	0.0469	0.0215	4.36	15.4	0.000297	2.23	LV	CELLSTATES	vFB2	control_LMNA	12	18
FMNL1	1.54	0.00175	0.0329	0.0163	3.97	20.4	4.62e-05	2.76	LV	CELLSTATES	vFB2	control_LMNA	12	18
FRMD6-AS1	1.54	0.000285	0.0602	0.0198	4.53	28.5	3.06e-06	3.55	LV	CELLSTATES	vFB2	control_LMNA	12	18
S100A6	1.54	6.04e-05	0.553	0.256	7.79	35.7	3.56e-07	4.22	LV	CELLSTATES	vFB2	control_LMNA	12	18
CYP4A22-AS1	1.52	0.0196	0.071	0.0321	4.84	10.9	0.00192	1.71	LV	CELLSTATES	vFB2	control_LMNA	12	18
ICAM1	1.52	0.0217	0.0198	0.00699	3.37	10.5	0.00224	1.66	LV	CELLSTATES	vFB2	control_LMNA	12	18
TNFRSF12A	1.52	0.00277	0.176	0.065	5.9	18.5	9.06e-05	2.56	LV	CELLSTATES	vFB2	control_LMNA	12	18
ZIM2	1.52	0.0138	0.0157	0.00648	3.18	12.2	0.00111	1.86	LV	CELLSTATES	vFB2	control_LMNA	12	18
AC093895.1	1.51	0.00665	0.0709	0.0373	4.98	15	0.000351	2.18	LV	CELLSTATES	vFB2	control_LMNA	12	18
S100A4	1.51	0.000522	0.247	0.111	6.53	25.6	7.8e-06	3.28	LV	CELLSTATES	vFB2	control_LMNA	12	18
TFAP2E	1.51	0.03	0.0145	0.00621	3.27	9.36	0.00375	1.52	LV	CELLSTATES	vFB2	control_LMNA	12	18
TMEM160	1.51	0.0118	0.0176	0.011	3.3	12.8	0.000857	1.93	LV	CELLSTATES	vFB2	control_LMNA	12	18
TSPAN11	1.51	0.0217	0.0275	0.0137	3.87	10.5	0.00224	1.66	LV	CELLSTATES	vFB2	control_LMNA	12	18
AL022323.4	1.5	0.00906	0.0243	0.012	3.69	13.8	0.00057	2.04	LV	CELLSTATES	vFB2	control_LMNA	12	18
MSC	1.5	0.00443	0.025	0.0114	3.62	16.5	0.000195	2.35	LV	CELLSTATES	vFB2	control_LMNA	12	18
RPLP2	1.5	0.000616	0.185	0.093	6.22	24.8	1.01e-05	3.21	LV	CELLSTATES	vFB2	control_LMNA	12	18
SLC5A10	1.5	0.0139	0.0167	0.00828	3.35	12.1	0.00113	1.86	LV	CELLSTATES	vFB2	control_LMNA	12	18
ACKR3	1.49	0.00362	0.0734	0.0366	4.9	17.4	0.000136	2.44	LV	CELLSTATES	vFB2	control_LMNA	12	18
FXYD5	1.49	0.0164	0.0249	0.011	3.73	11.6	0.00143	1.79	LV	CELLSTATES	vFB2	control_LMNA	12	18
LRP4	1.49	0.00981	0.482	0.301	8.01	13.5	0.000642	2.01	LV	CELLSTATES	vFB2	control_LMNA	12	18
AC007163.1	1.48	7.59e-05	0.0631	0.0264	4.72	34.2	5.38e-07	4.12	LV	CELLSTATES	vFB2	control_LMNA	12	18
GMPPB	1.48	0.00394	0.049	0.0215	4.39	17	0.000159	2.4	LV	CELLSTATES	vFB2	control_LMNA	12	18
AC009163.1	1.47	0.0133	0.0555	0.022	4.5	12.3	0.00105	1.87	LV	CELLSTATES	vFB2	control_LMNA	12	18
AC073333.1	1.47	0.00302	0.0315	0.0117	3.85	18.2	0.000103	2.52	LV	CELLSTATES	vFB2	control_LMNA	12	18
ATP2C2	1.47	0.0194	0.0244	0.0101	3.75	10.9	0.0019	1.71	LV	CELLSTATES	vFB2	control_LMNA	12	18
EVA1A	1.47	0.00163	0.0389	0.0186	4.16	20.6	4.21e-05	2.79	LV	CELLSTATES	vFB2	control_LMNA	12	18
KANK3	1.47	0.00677	0.0263	0.00921	3.73	14.9	0.000363	2.17	LV	CELLSTATES	vFB2	control_LMNA	12	18
SLC2A3	1.47	0.00979	0.166	0.101	6.26	13.5	0.000639	2.01	LV	CELLSTATES	vFB2	control_LMNA	12	18
SNTG1	1.47	0.0173	0.0514	0.0213	4.72	11.4	0.00157	1.76	LV	CELLSTATES	vFB2	control_LMNA	12	18
TRAPPC1	1.47	0.0224	0.0166	0.0071	3.27	10.4	0.00235	1.65	LV	CELLSTATES	vFB2	control_LMNA	12	18
AC044781.1	1.46	0.0417	0.0188	0.00579	3.3	8.27	0.00615	1.38	LV	CELLSTATES	vFB2	control_LMNA	12	18
SEPT9	1.46	4.7e-05	0.156	0.0663	5.86	37.1	2.42e-07	4.33	LV	CELLSTATES	vFB2	control_LMNA	12	18
SLC5A11	1.46	0.0231	0.017	0.0083	3.36	10.3	0.00246	1.64	LV	CELLSTATES	vFB2	control_LMNA	12	18
SPDYE1	1.46	0.000759	0.0856	0.0416	5.34	23.9	1.37e-05	3.12	LV	CELLSTATES	vFB2	control_LMNA	12	18
GRIK1	1.45	0.000138	0.138	0.0557	5.65	31.8	1.09e-06	3.86	LV	CELLSTATES	vFB2	control_LMNA	12	18
MPDU1	1.45	2.57e-05	0.0641	0.0272	4.73	40.1	1.05e-07	4.59	LV	CELLSTATES	vFB2	control_LMNA	12	18
RPL34	1.45	0.00241	0.129	0.08	5.81	19.1	7.34e-05	2.62	LV	CELLSTATES	vFB2	control_LMNA	12	18
SERPINE3	1.45	0.00302	0.0523	0.0224	4.5	18.2	0.000103	2.52	LV	CELLSTATES	vFB2	control_LMNA	12	18
TEX26-AS1	1.45	0.0112	0.146	0.0688	5.89	13	0.000793	1.95	LV	CELLSTATES	vFB2	control_LMNA	12	18
ZNF668	1.45	0.00425	0.0272	0.0099	3.74	16.7	0.000182	2.37	LV	CELLSTATES	vFB2	control_LMNA	12	18
CDK2	1.44	0.0389	0.0128	0.00556	3.06	8.5	0.00555	1.41	LV	CELLSTATES	vFB2	control_LMNA	12	18
INSIG1	1.44	0.0105	0.0265	0.0109	3.72	13.2	0.000725	1.98	LV	CELLSTATES	vFB2	control_LMNA	12	18
MT-ND6	1.44	0.000939	0.054	0.0189	4.4	22.9	1.9e-05	3.03	LV	CELLSTATES	vFB2	control_LMNA	12	18
RNF5	1.44	0.0163	0.0165	0.0074	3.28	11.6	0.00142	1.79	LV	CELLSTATES	vFB2	control_LMNA	12	18
SELENOK	1.44	0.00276	0.0437	0.026	4.36	18.6	8.98e-05	2.56	LV	CELLSTATES	vFB2	control_LMNA	12	18
SLC16A12-AS1	1.44	0.00998	0.0566	0.0301	4.78	13.4	0.000661	2	LV	CELLSTATES	vFB2	control_LMNA	12	18
TM4SF1	1.44	0.00241	0.118	0.0663	5.65	19.1	7.32e-05	2.62	LV	CELLSTATES	vFB2	control_LMNA	12	18
AC087623.2	1.43	0.000939	0.104	0.0557	5.67	22.9	1.91e-05	3.03	LV	CELLSTATES	vFB2	control_LMNA	12	18
AL024508.1	1.43	0.0111	0.0257	0.0114	3.78	13	0.000783	1.95	LV	CELLSTATES	vFB2	control_LMNA	12	18
MARCKSL1	1.43	0.00523	0.0448	0.0237	4.34	15.9	0.000249	2.28	LV	CELLSTATES	vFB2	control_LMNA	12	18
MCTP2	1.43	0.00728	0.029	0.0145	3.79	14.6	0.000405	2.14	LV	CELLSTATES	vFB2	control_LMNA	12	18
CDH18	1.42	0.0288	0.0227	0.0116	3.72	9.52	0.00349	1.54	LV	CELLSTATES	vFB2	control_LMNA	12	18
GPM6A	1.42	0.0265	0.0144	0.00723	3.31	9.82	0.00306	1.58	LV	CELLSTATES	vFB2	control_LMNA	12	18
TMEM217	1.42	0.00217	0.0636	0.0279	4.64	19.5	6.29e-05	2.66	LV	CELLSTATES	vFB2	control_LMNA	12	18
TYR	1.42	0.0065	0.178	0.0609	5.85	15.1	0.000337	2.19	LV	CELLSTATES	vFB2	control_LMNA	12	18
YRDC	1.42	0.012	0.0298	0.0121	3.74	12.7	0.000883	1.92	LV	CELLSTATES	vFB2	control_LMNA	12	18
AC027288.3	1.41	0.0464	0.0178	0.00503	3.34	7.94	0.0072	1.33	LV	CELLSTATES	vFB2	control_LMNA	12	18
AC036103.1	1.41	0.014	0.0205	0.00794	3.37	12.1	0.00115	1.85	LV	CELLSTATES	vFB2	control_LMNA	12	18
BIRC3	1.41	0.0181	0.0179	0.00731	3.22	11.2	0.00169	1.74	LV	CELLSTATES	vFB2	control_LMNA	12	18
INSRR	1.41	0.00494	0.0926	0.0431	5.31	16.1	0.000226	2.31	LV	CELLSTATES	vFB2	control_LMNA	12	18
LINC01389	1.41	0.00688	0.0404	0.0212	4.29	14.9	0.00037	2.16	LV	CELLSTATES	vFB2	control_LMNA	12	18
LINC01902	1.41	0.012	0.0287	0.0161	4.05	12.7	0.000895	1.92	LV	CELLSTATES	vFB2	control_LMNA	12	18
NOCT	1.41	1.8e-05	0.124	0.0518	5.6	42.4	5.63e-08	4.75	LV	CELLSTATES	vFB2	control_LMNA	12	18
RTN2	1.41	0.0143	0.0192	0.00927	3.39	12	0.00118	1.84	LV	CELLSTATES	vFB2	control_LMNA	12	18
SAMSN1	1.41	0.0156	0.0255	0.00722	3.57	11.7	0.00133	1.81	LV	CELLSTATES	vFB2	control_LMNA	12	18
AC104248.1	1.4	0.0174	0.0233	0.014	3.62	11.3	0.0016	1.76	LV	CELLSTATES	vFB2	control_LMNA	12	18
CNTN3	1.4	0.0194	0.021	0.00947	3.5	10.9	0.00191	1.71	LV	CELLSTATES	vFB2	control_LMNA	12	18
GFRA1	1.4	0.0231	0.0457	0.0308	4.36	10.3	0.00247	1.64	LV	CELLSTATES	vFB2	control_LMNA	12	18
SH3GL2	1.4	0.0315	0.0293	0.021	4.28	9.16	0.0041	1.5	LV	CELLSTATES	vFB2	control_LMNA	12	18
THOC6	1.4	0.012	0.0207	0.00991	3.58	12.7	0.000879	1.92	LV	CELLSTATES	vFB2	control_LMNA	12	18
AC009139.2	1.39	0.0339	0.0168	0.00778	3.36	8.93	0.00455	1.47	LV	CELLSTATES	vFB2	control_LMNA	12	18
ACVRL1	1.39	0.000888	0.0629	0.034	4.81	23.2	1.75e-05	3.05	LV	CELLSTATES	vFB2	control_LMNA	12	18
CLDN18	1.39	0.0437	0.0176	0.00609	3.29	8.13	0.00659	1.36	LV	CELLSTATES	vFB2	control_LMNA	12	18
FRMD6-AS2	1.39	0.029	0.0163	0.00685	3.25	9.48	0.00355	1.54	LV	CELLSTATES	vFB2	control_LMNA	12	18
LRRC75A	1.39	0.00183	0.0693	0.0275	4.73	20.2	4.99e-05	2.74	LV	CELLSTATES	vFB2	control_LMNA	12	18
TEAD4	1.39	0.0312	0.0271	0.0157	3.73	9.2	0.00402	1.51	LV	CELLSTATES	vFB2	control_LMNA	12	18
Z99758.1	1.39	0.0194	0.0137	0.00511	3.15	10.9	0.00189	1.71	LV	CELLSTATES	vFB2	control_LMNA	12	18
ZNF385B	1.39	0.0157	0.0216	0.00964	3.48	11.7	0.00135	1.8	LV	CELLSTATES	vFB2	control_LMNA	12	18
AC130650.1	1.38	0.0136	0.0245	0.0108	3.66	12.2	0.00109	1.87	LV	CELLSTATES	vFB2	control_LMNA	12	18
IL18R1	1.38	0.00655	0.0604	0.0277	4.64	15	0.000344	2.18	LV	CELLSTATES	vFB2	control_LMNA	12	18
KCNE4	1.38	0.00313	0.0643	0.0338	4.79	18	0.000109	2.5	LV	CELLSTATES	vFB2	control_LMNA	12	18
NFE2L3	1.38	0.00494	0.0379	0.0157	4.18	16.1	0.000227	2.31	LV	CELLSTATES	vFB2	control_LMNA	12	18
RPL13A	1.38	0.00737	0.153	0.0929	6.1	14.6	0.000411	2.13	LV	CELLSTATES	vFB2	control_LMNA	12	18
SLC51A	1.38	0.000946	0.0478	0.0217	4.42	22.9	1.94e-05	3.02	LV	CELLSTATES	vFB2	control_LMNA	12	18
AC016722.2	1.37	0.00319	0.0366	0.0158	4.2	18	0.000112	2.5	LV	CELLSTATES	vFB2	control_LMNA	12	18
DOCK2	1.37	0.0402	0.0283	0.0112	3.8	8.38	0.00586	1.4	LV	CELLSTATES	vFB2	control_LMNA	12	18
MAP3K19	1.37	0.0274	0.0291	0.0168	4.19	9.7	0.00322	1.56	LV	CELLSTATES	vFB2	control_LMNA	12	18
PAX8	1.37	0.0151	0.0706	0.0269	4.77	11.8	0.00127	1.82	LV	CELLSTATES	vFB2	control_LMNA	12	18
PRB2	1.37	0.0135	0.0408	0.0155	4.13	12.2	0.00107	1.87	LV	CELLSTATES	vFB2	control_LMNA	12	18
SLC27A5	1.37	0.0037	0.0266	0.0102	3.65	17.3	0.000143	2.43	LV	CELLSTATES	vFB2	control_LMNA	12	18
DPP9-AS1	1.36	0.0372	0.0129	0.00461	2.97	8.64	0.00519	1.43	LV	CELLSTATES	vFB2	control_LMNA	12	18
ERCC6L	1.36	0.0141	0.0292	0.00955	3.67	12.1	0.00116	1.85	LV	CELLSTATES	vFB2	control_LMNA	12	18
PYCR1	1.36	0.0298	0.0257	0.00986	3.64	9.39	0.00371	1.53	LV	CELLSTATES	vFB2	control_LMNA	12	18
RAB13	1.36	0.00107	0.0507	0.0246	4.52	22.4	2.25e-05	2.97	LV	CELLSTATES	vFB2	control_LMNA	12	18
SLC52A2	1.36	0.000912	0.0509	0.0185	4.4	23.1	1.8e-05	3.04	LV	CELLSTATES	vFB2	control_LMNA	12	18
TBXAS1	1.36	0.0327	0.0148	0.00653	3.16	9.03	0.00435	1.48	LV	CELLSTATES	vFB2	control_LMNA	12	18
AC024909.1	1.35	0.0323	0.0154	0.00673	3.25	9.08	0.00426	1.49	LV	CELLSTATES	vFB2	control_LMNA	12	18
AC068599.1	1.35	0.0173	0.0264	0.0101	3.68	11.4	0.00156	1.76	LV	CELLSTATES	vFB2	control_LMNA	12	18
AMPD2	1.35	0.0137	0.036	0.021	4.07	12.2	0.0011	1.86	LV	CELLSTATES	vFB2	control_LMNA	12	18
DDIT3	1.35	0.00109	0.0498	0.0245	4.52	22.4	2.31e-05	2.96	LV	CELLSTATES	vFB2	control_LMNA	12	18
GPC5	1.35	0.000481	0.16	0.093	6.14	25.9	6.94e-06	3.32	LV	CELLSTATES	vFB2	control_LMNA	12	18
LIPI	1.35	0.0373	0.02	0.00805	3.36	8.63	0.00522	1.43	LV	CELLSTATES	vFB2	control_LMNA	12	18
SHMT1	1.35	0.00461	0.033	0.0165	4.04	16.4	0.000205	2.34	LV	CELLSTATES	vFB2	control_LMNA	12	18
TMEM208	1.35	0.000185	0.0732	0.032	4.87	30.4	1.68e-06	3.73	LV	CELLSTATES	vFB2	control_LMNA	12	18
AC025259.1	1.34	0.0318	0.014	0.00705	3.13	9.13	0.00416	1.5	LV	CELLSTATES	vFB2	control_LMNA	12	18
NEURL1	1.34	0.00127	0.0649	0.027	4.7	21.7	2.9e-05	2.9	LV	CELLSTATES	vFB2	control_LMNA	12	18
PIGW	1.34	0.0301	0.0132	0.00675	3.05	9.34	0.00378	1.52	LV	CELLSTATES	vFB2	control_LMNA	12	18
PPP1R3C	1.34	0.0184	0.0271	0.0123	3.74	11.1	0.00174	1.74	LV	CELLSTATES	vFB2	control_LMNA	12	18
RPLP0	1.34	0.000168	0.262	0.14	6.67	30.8	1.48e-06	3.77	LV	CELLSTATES	vFB2	control_LMNA	12	18
AP003110.1	1.33	0.0288	0.0172	0.0106	3.49	9.52	0.0035	1.54	LV	CELLSTATES	vFB2	control_LMNA	12	18
ID2	1.33	0.0102	0.102	0.0654	5.63	13.3	0.000683	1.99	LV	CELLSTATES	vFB2	control_LMNA	12	18
LINC00616	1.33	0.0415	0.0226	0.0109	3.85	8.29	0.0061	1.38	LV	CELLSTATES	vFB2	control_LMNA	12	18
MAOA	1.33	0.0259	0.035	0.0218	4.05	9.9	0.00294	1.59	LV	CELLSTATES	vFB2	control_LMNA	12	18
AL031963.3	1.32	0.0267	0.0179	0.00832	3.28	9.78	0.0031	1.57	LV	CELLSTATES	vFB2	control_LMNA	12	18
FMN2	1.32	0.0317	0.0171	0.00919	3.45	9.14	0.00415	1.5	LV	CELLSTATES	vFB2	control_LMNA	12	18
PPARGC1B	1.32	0.00629	0.0369	0.0192	4.12	15.2	0.00032	2.2	LV	CELLSTATES	vFB2	control_LMNA	12	18
SPDYE5	1.32	0.00033	0.16	0.0878	6.17	27.8	3.84e-06	3.48	LV	CELLSTATES	vFB2	control_LMNA	12	18
AC132192.1	1.31	0.0125	0.042	0.0209	4.24	12.5	0.000957	1.9	LV	CELLSTATES	vFB2	control_LMNA	12	18
IKBKE	1.31	0.0188	0.025	0.01	3.65	11	0.0018	1.73	LV	CELLSTATES	vFB2	control_LMNA	12	18
IRAK2	1.31	0.00473	0.0405	0.021	4.29	16.3	0.000214	2.33	LV	CELLSTATES	vFB2	control_LMNA	12	18
MIDN	1.31	0.00509	0.0739	0.0394	4.92	16	0.000237	2.29	LV	CELLSTATES	vFB2	control_LMNA	12	18
MYH13	1.31	0.000365	0.585	0.236	7.59	27.3	4.49e-06	3.44	LV	CELLSTATES	vFB2	control_LMNA	12	18
PPP1R18	1.31	0.00336	0.0523	0.0282	4.52	17.8	0.000121	2.47	LV	CELLSTATES	vFB2	control_LMNA	12	18
SLC12A1	1.31	0.0141	0.0267	0.0135	3.86	12.1	0.00115	1.85	LV	CELLSTATES	vFB2	control_LMNA	12	18
SYN3	1.31	0.00289	0.297	0.128	6.66	18.4	9.54e-05	2.54	LV	CELLSTATES	vFB2	control_LMNA	12	18
TIMP1	1.31	0.0122	0.654	0.404	8.12	12.6	0.000919	1.91	LV	CELLSTATES	vFB2	control_LMNA	12	18
AC004112.1	1.3	0.00364	0.0383	0.0164	4.15	17.4	0.000138	2.44	LV	CELLSTATES	vFB2	control_LMNA	12	18
ALG1L2	1.3	0.035	0.0207	0.00967	3.52	8.84	0.00475	1.46	LV	CELLSTATES	vFB2	control_LMNA	12	18
IFRD2	1.3	0.00319	0.066	0.039	4.91	17.9	0.000112	2.5	LV	CELLSTATES	vFB2	control_LMNA	12	18
AP003438.1	1.29	0.0184	0.0196	0.0128	3.42	11.1	0.00174	1.73	LV	CELLSTATES	vFB2	control_LMNA	12	18
C16orf91	1.29	0.0387	0.0179	0.00859	3.42	8.51	0.00552	1.41	LV	CELLSTATES	vFB2	control_LMNA	12	18
C20orf27	1.29	0.0366	0.0136	0.00613	3.08	8.71	0.00503	1.44	LV	CELLSTATES	vFB2	control_LMNA	12	18
CFAP77	1.29	0.0199	0.0212	0.00767	3.46	10.8	0.00198	1.7	LV	CELLSTATES	vFB2	control_LMNA	12	18
GRIN2A	1.29	0.0474	0.0136	0.00727	3.13	7.88	0.0074	1.32	LV	CELLSTATES	vFB2	control_LMNA	12	18
IER3	1.29	0.03	0.247	0.127	6.49	9.35	0.00376	1.52	LV	CELLSTATES	vFB2	control_LMNA	12	18
LYSMD2	1.29	0.00614	0.027	0.0142	3.74	15.3	0.00031	2.21	LV	CELLSTATES	vFB2	control_LMNA	12	18
RPL22L1	1.29	0.00508	0.0673	0.029	4.68	16	0.000236	2.29	LV	CELLSTATES	vFB2	control_LMNA	12	18
STPG4	1.29	0.00759	0.0321	0.0146	3.96	14.5	0.000428	2.12	LV	CELLSTATES	vFB2	control_LMNA	12	18
AC006547.1	1.28	0.00346	0.0427	0.0182	4.28	17.6	0.000128	2.46	LV	CELLSTATES	vFB2	control_LMNA	12	18
AC084357.2	1.28	0.00153	0.198	0.128	6.55	20.9	3.82e-05	2.82	LV	CELLSTATES	vFB2	control_LMNA	12	18
AL513164.1	1.28	0.000736	0.0803	0.0357	4.95	24	1.32e-05	3.13	LV	CELLSTATES	vFB2	control_LMNA	12	18
LYG2	1.28	0.0065	0.0377	0.0186	4.09	15.1	0.000338	2.19	LV	CELLSTATES	vFB2	control_LMNA	12	18
MGST1	1.28	0.000373	0.842	0.486	8.44	27	4.88e-06	3.43	LV	CELLSTATES	vFB2	control_LMNA	12	18
NEU1	1.28	0.0189	0.0239	0.0124	3.6	11	0.00181	1.72	LV	CELLSTATES	vFB2	control_LMNA	12	18
PFAS	1.28	0.0106	0.0239	0.0144	3.64	13.2	0.000732	1.97	LV	CELLSTATES	vFB2	control_LMNA	12	18
PFN1	1.28	0.00378	0.093	0.0486	5.27	17.2	0.00015	2.42	LV	CELLSTATES	vFB2	control_LMNA	12	18
TYMS	1.28	0.0242	0.0207	0.00936	3.49	10.1	0.00267	1.62	LV	CELLSTATES	vFB2	control_LMNA	12	18
AL035071.1	1.27	0.0457	0.0162	0.00855	3.41	7.98	0.00705	1.34	LV	CELLSTATES	vFB2	control_LMNA	12	18
AP002754.1	1.27	0.0476	0.0127	0.00488	3.08	7.85	0.0075	1.32	LV	CELLSTATES	vFB2	control_LMNA	12	18
C15orf53	1.27	0.00523	0.0296	0.0154	3.94	15.9	0.00025	2.28	LV	CELLSTATES	vFB2	control_LMNA	12	18
DCBLD1	1.27	0.00787	0.05	0.0227	4.37	14.4	0.00045	2.1	LV	CELLSTATES	vFB2	control_LMNA	12	18
LINC01605	1.27	0.0463	0.0304	0.014	3.87	7.94	0.00717	1.33	LV	CELLSTATES	vFB2	control_LMNA	12	18
LY6E	1.27	0.0432	0.0381	0.0255	4.32	8.16	0.00649	1.36	LV	CELLSTATES	vFB2	control_LMNA	12	18
PDGFRB	1.27	0.000574	0.972	0.464	8.47	25.1	8.99e-06	3.24	LV	CELLSTATES	vFB2	control_LMNA	12	18
RP1	1.27	0.0445	0.0138	0.00645	3.09	8.07	0.00677	1.35	LV	CELLSTATES	vFB2	control_LMNA	12	18
TNFAIP6	1.27	0.000168	0.329	0.16	6.9	30.9	1.45e-06	3.77	LV	CELLSTATES	vFB2	control_LMNA	12	18
AC106707.1	1.26	0.0429	0.0165	0.0076	3.3	8.18	0.00644	1.37	LV	CELLSTATES	vFB2	control_LMNA	12	18
AL365275.1	1.26	0.00616	0.0657	0.0291	4.73	15.3	0.000312	2.21	LV	CELLSTATES	vFB2	control_LMNA	12	18
CDC7	1.26	0.029	0.0257	0.0122	3.69	9.48	0.00355	1.54	LV	CELLSTATES	vFB2	control_LMNA	12	18
CNTD1	1.26	0.0319	0.0165	0.00663	3.29	9.11	0.00419	1.5	LV	CELLSTATES	vFB2	control_LMNA	12	18
HLA-C	1.26	0.00138	0.139	0.0792	5.88	21.3	3.31e-05	2.86	LV	CELLSTATES	vFB2	control_LMNA	12	18
MT-CO1	1.26	0.00882	0.942	0.558	8.82	13.9	0.000541	2.05	LV	CELLSTATES	vFB2	control_LMNA	12	18
PPIL1	1.26	0.0428	0.0184	0.00839	3.3	8.19	0.00639	1.37	LV	CELLSTATES	vFB2	control_LMNA	12	18
PSMB8	1.26	0.0318	0.022	0.00997	3.55	9.12	0.00417	1.5	LV	CELLSTATES	vFB2	control_LMNA	12	18
ST3GAL5	1.26	0.000616	0.152	0.0924	6.04	24.8	1.01e-05	3.21	LV	CELLSTATES	vFB2	control_LMNA	12	18
TBL2	1.26	0.00545	0.0459	0.0216	4.32	15.7	0.000266	2.26	LV	CELLSTATES	vFB2	control_LMNA	12	18
AL139095.4	1.25	0.000138	0.106	0.0478	5.37	31.9	1.09e-06	3.86	LV	CELLSTATES	vFB2	control_LMNA	12	18
C1R	1.25	0.00371	0.333	0.211	7.25	17.3	0.000145	2.43	LV	CELLSTATES	vFB2	control_LMNA	12	18
CD63	1.25	0.0027	0.372	0.204	7.26	18.6	8.73e-05	2.57	LV	CELLSTATES	vFB2	control_LMNA	12	18
DHX33	1.25	0.0033	0.0579	0.0254	4.57	17.8	0.000118	2.48	LV	CELLSTATES	vFB2	control_LMNA	12	18
HILPDA	1.25	0.0144	0.0258	0.0148	3.86	12	0.00119	1.84	LV	CELLSTATES	vFB2	control_LMNA	12	18
MAPKAPK3	1.25	0.0281	0.0207	0.0113	3.53	9.6	0.00337	1.55	LV	CELLSTATES	vFB2	control_LMNA	12	18
MT-ND2	1.25	0.0256	0.16	0.117	6.33	9.95	0.00289	1.59	LV	CELLSTATES	vFB2	control_LMNA	12	18
S100A10	1.25	0.000618	0.112	0.0597	5.47	24.8	1.02e-05	3.21	LV	CELLSTATES	vFB2	control_LMNA	12	18
SHKBP1	1.25	0.0262	0.0226	0.0123	3.61	9.84	0.00303	1.58	LV	CELLSTATES	vFB2	control_LMNA	12	18
AC009501.1	1.24	0.026	0.026	0.0116	3.75	9.87	0.00298	1.58	LV	CELLSTATES	vFB2	control_LMNA	12	18
CYFIP2	1.24	0.00763	0.0474	0.0299	4.38	14.5	0.000432	2.12	LV	CELLSTATES	vFB2	control_LMNA	12	18
FSIP1	1.24	0.00254	0.104	0.0545	5.38	18.9	7.86e-05	2.59	LV	CELLSTATES	vFB2	control_LMNA	12	18
IFITM3	1.24	0.0177	0.203	0.148	6.66	11.3	0.00164	1.75	LV	CELLSTATES	vFB2	control_LMNA	12	18
MYH4	1.24	0.00171	0.0921	0.044	5.29	20.5	4.5e-05	2.77	LV	CELLSTATES	vFB2	control_LMNA	12	18
TEX14	1.24	0.027	0.0216	0.00969	3.56	9.74	0.00317	1.57	LV	CELLSTATES	vFB2	control_LMNA	12	18
AC019130.1	1.23	0.00135	0.105	0.0528	5.45	21.4	3.2e-05	2.87	LV	CELLSTATES	vFB2	control_LMNA	12	18
AC073320.1	1.23	0.00942	0.0355	0.019	4.15	13.6	0.000606	2.03	LV	CELLSTATES	vFB2	control_LMNA	12	18
FUOM	1.23	0.00672	0.0333	0.0133	3.91	15	0.000356	2.17	LV	CELLSTATES	vFB2	control_LMNA	12	18
MYC	1.23	0.0166	0.051	0.0252	4.42	11.5	0.00146	1.78	LV	CELLSTATES	vFB2	control_LMNA	12	18
PLAT	1.23	0.00178	0.0354	0.0187	3.99	20.3	4.77e-05	2.75	LV	CELLSTATES	vFB2	control_LMNA	12	18
SMCR5	1.23	0.00635	0.0542	0.0262	4.67	15.2	0.000325	2.2	LV	CELLSTATES	vFB2	control_LMNA	12	18
SNHG18	1.23	0.00958	0.0627	0.0304	4.7	13.6	0.00062	2.02	LV	CELLSTATES	vFB2	control_LMNA	12	18
TMED1	1.23	0.0417	0.0204	0.00814	3.35	8.28	0.00614	1.38	LV	CELLSTATES	vFB2	control_LMNA	12	18
VEGFD	1.23	0.0138	0.132	0.0759	5.8	12.2	0.00112	1.86	LV	CELLSTATES	vFB2	control_LMNA	12	18
AC007099.1	1.22	0.0457	0.0233	0.0116	3.62	7.98	0.00705	1.34	LV	CELLSTATES	vFB2	control_LMNA	12	18
AC034102.6	1.22	0.0388	0.0302	0.0139	3.9	8.5	0.00554	1.41	LV	CELLSTATES	vFB2	control_LMNA	12	18
FAM160A1	1.22	0.0266	0.0162	0.00736	3.25	9.79	0.00309	1.57	LV	CELLSTATES	vFB2	control_LMNA	12	18
IGFBP6	1.22	0.0169	0.0677	0.0462	5.05	11.4	0.00152	1.77	LV	CELLSTATES	vFB2	control_LMNA	12	18
RHBDD3	1.22	0.00118	0.0652	0.0362	4.73	22.1	2.55e-05	2.93	LV	CELLSTATES	vFB2	control_LMNA	12	18
S100A16	1.22	0.0106	0.077	0.0419	4.96	13.2	0.000731	1.97	LV	CELLSTATES	vFB2	control_LMNA	12	18
AC020661.3	1.21	0.0161	0.0383	0.023	4.37	11.6	0.00139	1.79	LV	CELLSTATES	vFB2	control_LMNA	12	18
GNA14-AS1	1.21	0.0215	0.329	0.181	7.08	10.5	0.00222	1.67	LV	CELLSTATES	vFB2	control_LMNA	12	18
AC110023.1	1.2	0.037	0.0311	0.0174	3.97	8.66	0.00514	1.43	LV	CELLSTATES	vFB2	control_LMNA	12	18
AL109936.6	1.2	0.00301	0.0328	0.0174	4.04	18.2	0.000102	2.52	LV	CELLSTATES	vFB2	control_LMNA	12	18
CARMN	1.2	0.0139	0.171	0.0734	5.79	12.1	0.00113	1.86	LV	CELLSTATES	vFB2	control_LMNA	12	18
DIAPH3	1.2	0.0461	0.0546	0.0271	4.47	7.96	0.00714	1.34	LV	CELLSTATES	vFB2	control_LMNA	12	18
H1F0	1.2	0.0256	0.0393	0.0199	4.22	9.95	0.00289	1.59	LV	CELLSTATES	vFB2	control_LMNA	12	18
PPL	1.2	0.0066	0.0619	0.0338	4.81	15	0.000347	2.18	LV	CELLSTATES	vFB2	control_LMNA	12	18
ZNF669	1.2	0.0325	0.0179	0.0127	3.41	9.06	0.00429	1.49	LV	CELLSTATES	vFB2	control_LMNA	12	18
AC103706.1	1.19	0.0205	0.027	0.0134	3.71	10.7	0.00207	1.69	LV	CELLSTATES	vFB2	control_LMNA	12	18
CHRNB1	1.19	0.0474	0.0127	0.00661	3.03	7.88	0.0074	1.32	LV	CELLSTATES	vFB2	control_LMNA	12	18
FBXL8	1.19	0.0477	0.0245	0.0102	3.62	7.84	0.00752	1.32	LV	CELLSTATES	vFB2	control_LMNA	12	18
MT-ND1	1.19	0.00588	0.222	0.161	6.65	15.5	0.000292	2.23	LV	CELLSTATES	vFB2	control_LMNA	12	18
RPS26	1.19	0.000204	0.0631	0.0328	4.72	30	1.9e-06	3.69	LV	CELLSTATES	vFB2	control_LMNA	12	18
TPM2	1.19	0.000939	0.185	0.094	6.13	22.9	1.91e-05	3.03	LV	CELLSTATES	vFB2	control_LMNA	12	18
AC100830.1	1.18	0.018	0.0298	0.0134	3.87	11.2	0.00168	1.74	LV	CELLSTATES	vFB2	control_LMNA	12	18
ADORA2B	1.18	0.0317	0.0177	0.00917	3.32	9.14	0.00414	1.5	LV	CELLSTATES	vFB2	control_LMNA	12	18
HAS2-AS1	1.18	0.00239	0.0724	0.0391	5.02	19.1	7.23e-05	2.62	LV	CELLSTATES	vFB2	control_LMNA	12	18
LINC02334	1.18	0.0119	0.0393	0.0169	4.12	12.7	0.000871	1.92	LV	CELLSTATES	vFB2	control_LMNA	12	18
SNRPG	1.18	0.000365	0.0918	0.0519	5.35	27.3	4.47e-06	3.44	LV	CELLSTATES	vFB2	control_LMNA	12	18
USP39	1.18	0.012	0.353	0.254	7.57	12.7	0.000887	1.92	LV	CELLSTATES	vFB2	control_LMNA	12	18
CLIC1	1.17	0.00351	0.0849	0.0467	5.15	17.5	0.000131	2.45	LV	CELLSTATES	vFB2	control_LMNA	12	18
EMILIN1	1.17	0.00937	0.225	0.136	6.49	13.6	0.000601	2.03	LV	CELLSTATES	vFB2	control_LMNA	12	18
IFITM2	1.17	0.0474	0.0883	0.0715	5.35	7.88	0.0074	1.32	LV	CELLSTATES	vFB2	control_LMNA	12	18
SLC14A2	1.17	0.00644	0.0513	0.0259	4.52	15.1	0.000332	2.19	LV	CELLSTATES	vFB2	control_LMNA	12	18
SLC35F2	1.17	0.024	0.0476	0.0278	4.45	10.1	0.00264	1.62	LV	CELLSTATES	vFB2	control_LMNA	12	18
TSTA3	1.17	0.012	0.031	0.0173	3.96	12.7	0.000888	1.92	LV	CELLSTATES	vFB2	control_LMNA	12	18
CA3	1.16	0.0447	0.0413	0.024	4.3	8.05	0.00682	1.35	LV	CELLSTATES	vFB2	control_LMNA	12	18
CDKN3	1.16	0.0372	0.0196	0.00881	3.4	8.64	0.0052	1.43	LV	CELLSTATES	vFB2	control_LMNA	12	18
CYB561	1.16	0.0198	0.0476	0.0219	4.29	10.8	0.00196	1.7	LV	CELLSTATES	vFB2	control_LMNA	12	18
PRELID1	1.16	0.00366	0.0434	0.024	4.32	17.4	0.000139	2.44	LV	CELLSTATES	vFB2	control_LMNA	12	18
SLFNL1	1.16	0.0128	0.0461	0.0239	4.49	12.5	0.000981	1.89	LV	CELLSTATES	vFB2	control_LMNA	12	18
TRMT112	1.16	0.00497	0.0543	0.0296	4.68	16.1	0.000229	2.3	LV	CELLSTATES	vFB2	control_LMNA	12	18
CAVIN3	1.15	0.00518	0.098	0.0527	5.27	15.9	0.000244	2.29	LV	CELLSTATES	vFB2	control_LMNA	12	18
FADS2	1.15	0.00612	0.0974	0.0562	5.33	15.3	0.000308	2.21	LV	CELLSTATES	vFB2	control_LMNA	12	18
GLIS2	1.15	0.00894	0.0328	0.02	3.96	13.8	0.000556	2.05	LV	CELLSTATES	vFB2	control_LMNA	12	18
HDAC1	1.15	0.00891	0.0328	0.0228	4.07	13.9	0.000553	2.05	LV	CELLSTATES	vFB2	control_LMNA	12	18
KAZN	1.15	0.0228	1.24	0.906	9.03	10.3	0.00242	1.64	LV	CELLSTATES	vFB2	control_LMNA	12	18
MIEN1	1.15	0.0442	0.0307	0.0119	3.74	8.09	0.00669	1.35	LV	CELLSTATES	vFB2	control_LMNA	12	18
RCC1	1.15	0.007	0.177	0.0948	6.08	14.8	0.00038	2.15	LV	CELLSTATES	vFB2	control_LMNA	12	18
SERTAD3	1.15	0.0231	0.0207	0.0128	3.5	10.3	0.00247	1.64	LV	CELLSTATES	vFB2	control_LMNA	12	18
SUOX	1.15	0.0131	0.0269	0.0144	3.74	12.4	0.00102	1.88	LV	CELLSTATES	vFB2	control_LMNA	12	18
TNFAIP2	1.15	0.00468	0.101	0.0673	5.48	16.3	0.00021	2.33	LV	CELLSTATES	vFB2	control_LMNA	12	18
UPP1	1.15	0.0394	0.0257	0.0154	3.76	8.44	0.0057	1.4	LV	CELLSTATES	vFB2	control_LMNA	12	18
A4GALT	1.14	0.00402	0.105	0.064	5.49	16.9	0.000165	2.4	LV	CELLSTATES	vFB2	control_LMNA	12	18
ACTB	1.14	0.00728	0.537	0.378	7.82	14.6	0.000405	2.14	LV	CELLSTATES	vFB2	control_LMNA	12	18
AP001439.1	1.14	0.0119	0.0433	0.0234	4.34	12.8	0.00086	1.93	LV	CELLSTATES	vFB2	control_LMNA	12	18
FSHR	1.14	0.0381	0.0319	0.0182	4.09	8.55	0.00541	1.42	LV	CELLSTATES	vFB2	control_LMNA	12	18
IL20RB-AS1	1.14	0.0255	0.0209	0.0119	3.65	9.96	0.00287	1.59	LV	CELLSTATES	vFB2	control_LMNA	12	18
KPNA2	1.14	0.02	0.0317	0.023	4.06	10.8	0.002	1.7	LV	CELLSTATES	vFB2	control_LMNA	12	18
RABAC1	1.14	0.0027	0.115	0.0602	5.54	18.6	8.72e-05	2.57	LV	CELLSTATES	vFB2	control_LMNA	12	18
SERTAD1	1.14	0.0359	0.0313	0.0191	3.84	8.77	0.0049	1.45	LV	CELLSTATES	vFB2	control_LMNA	12	18
TMEM106A	1.14	0.0117	0.0657	0.0341	4.77	12.8	0.000846	1.93	LV	CELLSTATES	vFB2	control_LMNA	12	18
TOMM40	1.14	0.00889	0.0597	0.0313	4.67	13.9	0.000549	2.05	LV	CELLSTATES	vFB2	control_LMNA	12	18
CCBE1	1.13	0.0103	0.119	0.0821	5.65	13.3	0.000696	1.99	LV	CELLSTATES	vFB2	control_LMNA	12	18
GLA	1.13	0.0314	0.0226	0.0105	3.54	9.17	0.00408	1.5	LV	CELLSTATES	vFB2	control_LMNA	12	18
LDHAL6A	1.13	0.0357	0.0254	0.0107	3.66	8.79	0.00486	1.45	LV	CELLSTATES	vFB2	control_LMNA	12	18
MFAP2	1.13	0.0429	0.0338	0.0237	4.12	8.18	0.00644	1.37	LV	CELLSTATES	vFB2	control_LMNA	12	18
MPP7	1.13	0.0311	0.0358	0.0274	4.1	9.22	0.004	1.51	LV	CELLSTATES	vFB2	control_LMNA	12	18
NQO1	1.13	0.019	0.0295	0.0143	3.84	11	0.00184	1.72	LV	CELLSTATES	vFB2	control_LMNA	12	18
PQLC2L	1.13	0.0012	0.162	0.0903	6.01	22	2.62e-05	2.92	LV	CELLSTATES	vFB2	control_LMNA	12	18
RAB5IF	1.13	0.0313	0.0228	0.0121	3.73	9.19	0.00405	1.5	LV	CELLSTATES	vFB2	control_LMNA	12	18
SNHG8	1.13	0.0112	0.115	0.0669	5.53	13	0.000792	1.95	LV	CELLSTATES	vFB2	control_LMNA	12	18
TMA7	1.13	0.00373	0.0832	0.0527	5.33	17.3	0.000146	2.43	LV	CELLSTATES	vFB2	control_LMNA	12	18
TUBA1B	1.13	4.59e-05	0.279	0.135	6.61	37.4	2.19e-07	4.34	LV	CELLSTATES	vFB2	control_LMNA	12	18
AC004448.2	1.12	0.0242	0.0175	0.00929	3.38	10.1	0.00268	1.62	LV	CELLSTATES	vFB2	control_LMNA	12	18
CYGB	1.12	0.00995	0.0932	0.0612	5.34	13.4	0.000658	2	LV	CELLSTATES	vFB2	control_LMNA	12	18
EYS	1.12	0.00893	0.499	0.272	7.6	13.8	0.000554	2.05	LV	CELLSTATES	vFB2	control_LMNA	12	18
FADS1	1.12	0.00822	0.049	0.0264	4.4	14.2	0.000483	2.09	LV	CELLSTATES	vFB2	control_LMNA	12	18
PTGES2	1.12	0.0012	0.0586	0.0317	4.71	21.9	2.68e-05	2.92	LV	CELLSTATES	vFB2	control_LMNA	12	18
QARS	1.12	0.0012	0.0438	0.0241	4.38	22	2.63e-05	2.92	LV	CELLSTATES	vFB2	control_LMNA	12	18
SRM	1.12	0.00297	0.129	0.0625	5.57	18.3	0.000101	2.53	LV	CELLSTATES	vFB2	control_LMNA	12	18
TIGAR	1.12	0.00228	0.0618	0.0333	4.71	19.4	6.7e-05	2.64	LV	CELLSTATES	vFB2	control_LMNA	12	18
TYMP	1.12	0.00132	0.117	0.0592	5.55	21.5	3.1e-05	2.88	LV	CELLSTATES	vFB2	control_LMNA	12	18
ZNF385A	1.12	0.029	0.0273	0.0168	3.68	9.49	0.00353	1.54	LV	CELLSTATES	vFB2	control_LMNA	12	18
ADRM1	1.11	0.0182	0.0354	0.0197	4.18	11.1	0.00171	1.74	LV	CELLSTATES	vFB2	control_LMNA	12	18
BRMS1	1.11	0.029	0.0234	0.0159	3.77	9.49	0.00353	1.54	LV	CELLSTATES	vFB2	control_LMNA	12	18
CA2	1.11	0.0286	0.0499	0.0265	4.49	9.55	0.00345	1.54	LV	CELLSTATES	vFB2	control_LMNA	12	18
EMG1-1	1.11	0.00819	0.0463	0.0243	4.48	14.2	0.000475	2.09	LV	CELLSTATES	vFB2	control_LMNA	12	18
ENTPD7	1.11	0.0174	0.0395	0.0172	4.12	11.3	0.00158	1.76	LV	CELLSTATES	vFB2	control_LMNA	12	18
ESR2	1.11	0.0274	0.0697	0.0483	5.16	9.69	0.00323	1.56	LV	CELLSTATES	vFB2	control_LMNA	12	18
FLNB	1.11	0.0288	0.065	0.0427	4.81	9.52	0.00349	1.54	LV	CELLSTATES	vFB2	control_LMNA	12	18
ISG20	1.11	0.0119	0.0453	0.0278	4.47	12.7	0.000869	1.92	LV	CELLSTATES	vFB2	control_LMNA	12	18
LINC00486	1.11	0.0312	0.453	0.289	7.5	9.19	0.00404	1.51	LV	CELLSTATES	vFB2	control_LMNA	12	18
LRR1	1.11	0.0287	0.0279	0.0148	3.76	9.53	0.00347	1.54	LV	CELLSTATES	vFB2	control_LMNA	12	18
PLAC9	1.11	0.00124	0.337	0.204	7.07	21.8	2.79e-05	2.91	LV	CELLSTATES	vFB2	control_LMNA	12	18
POLR2G	1.11	0.0198	0.0303	0.0132	3.81	10.8	0.00197	1.7	LV	CELLSTATES	vFB2	control_LMNA	12	18
PTMA	1.11	0.00542	0.266	0.195	6.82	15.7	0.000263	2.27	LV	CELLSTATES	vFB2	control_LMNA	12	18
SLC1A2	1.11	0.0415	0.0736	0.0488	4.99	8.29	0.00611	1.38	LV	CELLSTATES	vFB2	control_LMNA	12	18
WDR76	1.11	0.0341	0.0225	0.0114	3.58	8.91	0.00459	1.47	LV	CELLSTATES	vFB2	control_LMNA	12	18
AC009313.1	1.1	0.0303	0.0426	0.0281	4.37	9.32	0.00382	1.52	LV	CELLSTATES	vFB2	control_LMNA	12	18
AC113414.1	1.1	0.00387	0.0482	0.0288	4.57	17.1	0.000154	2.41	LV	CELLSTATES	vFB2	control_LMNA	12	18
AC136604.2	1.1	0.0152	0.0553	0.04	4.92	11.8	0.00128	1.82	LV	CELLSTATES	vFB2	control_LMNA	12	18
ACTG1	1.1	0.00346	0.466	0.289	7.47	17.6	0.000127	2.46	LV	CELLSTATES	vFB2	control_LMNA	12	18
AL354949.1	1.1	0.0276	0.0765	0.0424	5.07	9.66	0.00328	1.56	LV	CELLSTATES	vFB2	control_LMNA	12	18
COL27A1	1.1	0.0199	0.146	0.0656	5.58	10.8	0.00198	1.7	LV	CELLSTATES	vFB2	control_LMNA	12	18
EHD1	1.1	0.0452	0.049	0.0255	4.34	8.02	0.00692	1.35	LV	CELLSTATES	vFB2	control_LMNA	12	18
GRM5	1.1	0.0184	0.135	0.0689	5.62	11.1	0.00175	1.73	LV	CELLSTATES	vFB2	control_LMNA	12	18
LAMC2	1.1	0.00401	0.0714	0.0455	5.03	17	0.000164	2.4	LV	CELLSTATES	vFB2	control_LMNA	12	18
PEX5L	1.1	0.0175	0.0579	0.0399	4.91	11.3	0.00162	1.76	LV	CELLSTATES	vFB2	control_LMNA	12	18
PGD	1.1	0.0112	0.0357	0.0183	3.99	13	0.000797	1.95	LV	CELLSTATES	vFB2	control_LMNA	12	18
PHGDH	1.1	0.00645	0.0781	0.0476	4.98	15.1	0.000334	2.19	LV	CELLSTATES	vFB2	control_LMNA	12	18
COCH	1.09	0.0037	0.087	0.0537	5.36	17.3	0.000144	2.43	LV	CELLSTATES	vFB2	control_LMNA	12	18
CYSLTR2	1.09	0.014	0.182	0.109	6.2	12.1	0.00114	1.85	LV	CELLSTATES	vFB2	control_LMNA	12	18
HFM1	1.09	0.0132	0.036	0.0253	4.07	12.3	0.00104	1.88	LV	CELLSTATES	vFB2	control_LMNA	12	18
HSD11B1	1.09	0.013	0.052	0.0311	4.58	12.4	0.00101	1.88	LV	CELLSTATES	vFB2	control_LMNA	12	18
IMPDH2	1.09	0.0344	0.0208	0.0142	3.67	8.89	0.00465	1.46	LV	CELLSTATES	vFB2	control_LMNA	12	18
PKM	1.09	0.000268	0.205	0.118	6.25	28.7	2.86e-06	3.57	LV	CELLSTATES	vFB2	control_LMNA	12	18
POLD2	1.09	0.03	0.0664	0.0375	4.83	9.36	0.00375	1.52	LV	CELLSTATES	vFB2	control_LMNA	12	18
SMC1B	1.09	0.00347	0.049	0.0276	4.47	17.6	0.000128	2.46	LV	CELLSTATES	vFB2	control_LMNA	12	18
SSR4	1.09	0.0261	0.0494	0.0308	4.55	9.87	0.00299	1.58	LV	CELLSTATES	vFB2	control_LMNA	12	18
B2M	1.08	0.00427	0.471	0.315	7.74	16.6	0.000185	2.37	LV	CELLSTATES	vFB2	control_LMNA	12	18
CCDC65	1.08	0.00158	0.166	0.0836	5.99	20.8	4e-05	2.8	LV	CELLSTATES	vFB2	control_LMNA	12	18
CCDC97	1.08	0.00346	0.0719	0.0384	4.88	17.6	0.000127	2.46	LV	CELLSTATES	vFB2	control_LMNA	12	18
DUS3L	1.08	0.0135	0.0397	0.0219	4.29	12.3	0.00107	1.87	LV	CELLSTATES	vFB2	control_LMNA	12	18
GEM	1.08	0.0271	0.234	0.175	6.65	9.72	0.00319	1.57	LV	CELLSTATES	vFB2	control_LMNA	12	18
LAMA4	1.08	0.00697	0.403	0.234	7.24	14.8	0.000377	2.16	LV	CELLSTATES	vFB2	control_LMNA	12	18
RBP5	1.08	0.00512	0.051	0.0304	4.65	16	0.00024	2.29	LV	CELLSTATES	vFB2	control_LMNA	12	18
RPL29	1.08	0.00738	0.133	0.08	5.75	14.6	0.000413	2.13	LV	CELLSTATES	vFB2	control_LMNA	12	18
SLC35A2	1.08	0.0468	0.0186	0.0113	3.4	7.91	0.00728	1.33	LV	CELLSTATES	vFB2	control_LMNA	12	18
TGFB1I1	1.08	0.00309	0.0861	0.0575	5.21	18.1	0.000107	2.51	LV	CELLSTATES	vFB2	control_LMNA	12	18
VASP	1.08	0.00927	0.0556	0.0319	4.52	13.7	0.00059	2.03	LV	CELLSTATES	vFB2	control_LMNA	12	18
AC025043.1	1.07	0.0065	0.0627	0.0424	4.97	15.1	0.000338	2.19	LV	CELLSTATES	vFB2	control_LMNA	12	18
AC107021.1	1.07	0.00142	0.258	0.126	6.52	21.2	3.45e-05	2.85	LV	CELLSTATES	vFB2	control_LMNA	12	18
AF127577.2	1.07	0.0228	0.0429	0.0225	4.27	10.3	0.00242	1.64	LV	CELLSTATES	vFB2	control_LMNA	12	18
ENO1	1.07	0.00163	0.169	0.1	6.03	20.7	4.2e-05	2.79	LV	CELLSTATES	vFB2	control_LMNA	12	18
MYL6	1.07	0.000368	0.294	0.191	6.94	27.2	4.61e-06	3.43	LV	CELLSTATES	vFB2	control_LMNA	12	18
MYO10	1.07	0.00698	0.0917	0.0567	5.27	14.8	0.000378	2.16	LV	CELLSTATES	vFB2	control_LMNA	12	18
SEC61B	1.07	0.000168	0.149	0.0936	5.94	30.9	1.47e-06	3.77	LV	CELLSTATES	vFB2	control_LMNA	12	18
AL049569.1	1.06	0.00447	0.0476	0.0243	4.4	16.5	0.000198	2.35	LV	CELLSTATES	vFB2	control_LMNA	12	18
FHL3	1.06	0.0157	0.119	0.0566	5.37	11.7	0.00135	1.8	LV	CELLSTATES	vFB2	control_LMNA	12	18
IPO9-AS1	1.06	0.000373	0.97	0.563	8.54	27	4.86e-06	3.43	LV	CELLSTATES	vFB2	control_LMNA	12	18
NPC2	1.06	0.0492	0.0397	0.022	4.28	7.75	0.00785	1.31	LV	CELLSTATES	vFB2	control_LMNA	12	18
RUVBL1	1.06	0.00143	0.237	0.133	6.56	21.2	3.48e-05	2.85	LV	CELLSTATES	vFB2	control_LMNA	12	18
TMED9	1.06	0.0065	0.139	0.0899	5.85	15.1	0.000339	2.19	LV	CELLSTATES	vFB2	control_LMNA	12	18
UBL5	1.06	0.0367	0.0437	0.029	4.57	8.69	0.00508	1.44	LV	CELLSTATES	vFB2	control_LMNA	12	18
ETHE1	1.05	0.0087	0.0555	0.0358	4.6	14	0.00053	2.06	LV	CELLSTATES	vFB2	control_LMNA	12	18
FABP4	1.05	0.0394	0.0411	0.0334	4.4	8.44	0.0057	1.4	LV	CELLSTATES	vFB2	control_LMNA	12	18
FSD2	1.05	0.00822	0.0641	0.0362	4.79	14.2	0.000481	2.09	LV	CELLSTATES	vFB2	control_LMNA	12	18
IL15RA	1.05	0.00674	0.145	0.0839	5.92	14.9	0.00036	2.17	LV	CELLSTATES	vFB2	control_LMNA	12	18
NAMPT	1.05	0.0189	0.168	0.118	6.15	11	0.00182	1.72	LV	CELLSTATES	vFB2	control_LMNA	12	18
PPIB	1.05	0.00398	0.184	0.115	6.22	17	0.000162	2.4	LV	CELLSTATES	vFB2	control_LMNA	12	18
RCN1	1.05	0.0192	0.0499	0.0325	4.52	10.9	0.00187	1.72	LV	CELLSTATES	vFB2	control_LMNA	12	18
RPL3	1.05	0.0194	0.107	0.0811	5.5	10.9	0.00189	1.71	LV	CELLSTATES	vFB2	control_LMNA	12	18
TIMM50	1.05	0.0132	0.0347	0.0181	4.11	12.3	0.00104	1.88	LV	CELLSTATES	vFB2	control_LMNA	12	18
TMSB10	1.05	0.0037	0.208	0.137	6.42	17.3	0.000144	2.43	LV	CELLSTATES	vFB2	control_LMNA	12	18
AC087276.2	1.04	0.00981	0.0314	0.0159	3.94	13.5	0.000641	2.01	LV	CELLSTATES	vFB2	control_LMNA	12	18
AC090907.2	1.04	0.0274	0.0272	0.014	3.89	9.68	0.00325	1.56	LV	CELLSTATES	vFB2	control_LMNA	12	18
ATP6V1F	1.04	0.0371	0.0309	0.0162	3.87	8.65	0.00517	1.43	LV	CELLSTATES	vFB2	control_LMNA	12	18
GPRC5D-AS1	1.04	0.0234	0.0389	0.0317	4.19	10.2	0.00254	1.63	LV	CELLSTATES	vFB2	control_LMNA	12	18
LRCH4	1.04	0.00992	0.0445	0.0311	4.48	13.4	0.000655	2	LV	CELLSTATES	vFB2	control_LMNA	12	18
NDUFA1	1.04	0.0228	0.0527	0.0409	4.89	10.3	0.00243	1.64	LV	CELLSTATES	vFB2	control_LMNA	12	18
NOTCH3	1.04	0.0445	0.0565	0.0299	4.59	8.07	0.00677	1.35	LV	CELLSTATES	vFB2	control_LMNA	12	18
RPS27	1.04	0.0129	0.0831	0.0595	5.29	12.4	0.000989	1.89	LV	CELLSTATES	vFB2	control_LMNA	12	18
SPRTN	1.04	0.00297	0.0757	0.0393	4.93	18.3	0.0001	2.53	LV	CELLSTATES	vFB2	control_LMNA	12	18
TAF13	1.04	0.00308	0.0578	0.0317	4.6	18.1	0.000106	2.51	LV	CELLSTATES	vFB2	control_LMNA	12	18
TCF7	1.04	0.00645	0.0906	0.0507	5.3	15.1	0.000333	2.19	LV	CELLSTATES	vFB2	control_LMNA	12	18
VASN	1.04	0.0342	0.0418	0.0297	4.38	8.91	0.0046	1.47	LV	CELLSTATES	vFB2	control_LMNA	12	18
ATP6V1G1	1.03	0.00136	0.102	0.0625	5.45	21.4	3.24e-05	2.87	LV	CELLSTATES	vFB2	control_LMNA	12	18
CFL1	1.03	0.00373	0.106	0.0698	5.54	17.2	0.000147	2.43	LV	CELLSTATES	vFB2	control_LMNA	12	18
COA3	1.03	0.0474	0.0181	0.0102	3.34	7.88	0.00739	1.32	LV	CELLSTATES	vFB2	control_LMNA	12	18
DOCK8	1.03	0.0434	0.0595	0.0477	4.76	8.14	0.00654	1.36	LV	CELLSTATES	vFB2	control_LMNA	12	18
RAPGEFL1	1.03	0.0169	0.0424	0.028	4.44	11.4	0.00151	1.77	LV	CELLSTATES	vFB2	control_LMNA	12	18
RASSF9	1.03	0.0312	0.053	0.037	4.56	9.21	0.00402	1.51	LV	CELLSTATES	vFB2	control_LMNA	12	18
RPL36AL	1.03	0.00611	0.0761	0.0484	5.02	15.3	0.000307	2.21	LV	CELLSTATES	vFB2	control_LMNA	12	18
RPL7	1.03	0.00595	0.109	0.0775	5.68	15.4	0.000297	2.23	LV	CELLSTATES	vFB2	control_LMNA	12	18
SLC47A1	1.03	0.0457	0.0457	0.0287	4.33	7.99	0.00703	1.34	LV	CELLSTATES	vFB2	control_LMNA	12	18
TEX41	1.03	0.0115	0.088	0.0646	5.4	12.9	0.00082	1.94	LV	CELLSTATES	vFB2	control_LMNA	12	18
TNIP2	1.03	0.0141	0.0391	0.0216	4.15	12.1	0.00115	1.85	LV	CELLSTATES	vFB2	control_LMNA	12	18
URM1	1.03	0.00159	0.0981	0.0553	5.33	20.8	4.04e-05	2.8	LV	CELLSTATES	vFB2	control_LMNA	12	18
AC011511.2	1.02	0.0415	0.0179	0.0104	3.43	8.29	0.00612	1.38	LV	CELLSTATES	vFB2	control_LMNA	12	18
ATG101	1.02	0.0287	0.032	0.0185	4.05	9.53	0.00348	1.54	LV	CELLSTATES	vFB2	control_LMNA	12	18
ATP1B3	1.02	0.00385	0.271	0.156	6.75	17.1	0.000153	2.41	LV	CELLSTATES	vFB2	control_LMNA	12	18
DNMBP-AS1	1.02	0.0105	0.0507	0.0299	4.56	13.2	0.00072	1.98	LV	CELLSTATES	vFB2	control_LMNA	12	18
NDUFAF4	1.02	0.00275	0.0587	0.0361	4.76	18.6	8.89e-05	2.56	LV	CELLSTATES	vFB2	control_LMNA	12	18
RIPOR3	1.02	0.0229	0.188	0.13	6.48	10.3	0.00243	1.64	LV	CELLSTATES	vFB2	control_LMNA	12	18
RPL35	1.02	0.0214	0.108	0.0713	5.51	10.6	0.00221	1.67	LV	CELLSTATES	vFB2	control_LMNA	12	18
RPS6	1.02	0.00759	0.142	0.1	5.98	14.5	0.000428	2.12	LV	CELLSTATES	vFB2	control_LMNA	12	18
SEPHS2	1.02	0.0409	0.0244	0.0133	3.6	8.33	0.00601	1.39	LV	CELLSTATES	vFB2	control_LMNA	12	18
TLNRD1	1.02	0.0413	0.0229	0.0139	3.67	8.3	0.00607	1.38	LV	CELLSTATES	vFB2	control_LMNA	12	18
AC020916.1	1.01	0.0101	0.196	0.135	6.51	13.4	0.000667	2	LV	CELLSTATES	vFB2	control_LMNA	12	18
ACAT2	1.01	0.0148	0.0291	0.0191	3.9	11.9	0.00124	1.83	LV	CELLSTATES	vFB2	control_LMNA	12	18
AIP	1.01	0.0211	0.0238	0.0186	3.58	10.6	0.00216	1.68	LV	CELLSTATES	vFB2	control_LMNA	12	18
ARPC5L	1.01	0.0101	0.0386	0.0235	4.21	13.4	0.000678	1.99	LV	CELLSTATES	vFB2	control_LMNA	12	18
BAHCC1	1.01	0.0151	0.0537	0.0401	4.58	11.8	0.00128	1.82	LV	CELLSTATES	vFB2	control_LMNA	12	18
MYDGF	1.01	0.00142	0.158	0.0918	5.97	21.2	3.43e-05	2.85	LV	CELLSTATES	vFB2	control_LMNA	12	18
MYH8	1.01	0.048	0.0403	0.0171	4.15	7.82	0.00759	1.32	LV	CELLSTATES	vFB2	control_LMNA	12	18
NMNAT2	1.01	0.0261	0.0389	0.0269	4.21	9.86	0.00299	1.58	LV	CELLSTATES	vFB2	control_LMNA	12	18
PDIA5	1.01	0.00915	0.186	0.0819	5.91	13.7	0.000579	2.04	LV	CELLSTATES	vFB2	control_LMNA	12	18
RERG	1.01	0.00612	0.535	0.384	7.84	15.3	0.000309	2.21	LV	CELLSTATES	vFB2	control_LMNA	12	18
RPL27A	1.01	0.00812	0.129	0.0827	5.82	14.3	0.000469	2.09	LV	CELLSTATES	vFB2	control_LMNA	12	18
TCEAL9	1.01	0.000773	0.1	0.0656	5.44	23.8	1.41e-05	3.11	LV	CELLSTATES	vFB2	control_LMNA	12	18
TIMM29	1.01	0.0298	0.0297	0.0167	3.95	9.38	0.00371	1.53	LV	CELLSTATES	vFB2	control_LMNA	12	18
TXNDC17	1.01	0.0306	0.0197	0.0135	3.54	9.28	0.00389	1.51	LV	CELLSTATES	vFB2	control_LMNA	12	18
RPS19	1	0.0124	0.169	0.134	6.25	12.6	0.000935	1.91	LV	CELLSTATES	vFB2	control_LMNA	12	18
PCOLCE	0.997	0.00132	0.307	0.198	6.99	21.5	3.1e-05	2.88	LV	CELLSTATES	vFB2	control_LMNA	12	18
IMPA2	0.996	0.0156	0.0518	0.0289	4.53	11.7	0.00134	1.81	LV	CELLSTATES	vFB2	control_LMNA	12	18
RPLP1	0.996	0.00961	0.27	0.215	6.99	13.6	0.000624	2.02	LV	CELLSTATES	vFB2	control_LMNA	12	18
AP005329.2	0.995	0.0426	0.0442	0.0328	4.64	8.21	0.00634	1.37	LV	CELLSTATES	vFB2	control_LMNA	12	18
GUCY1A1	0.993	0.00671	0.24	0.141	6.5	15	0.000355	2.17	LV	CELLSTATES	vFB2	control_LMNA	12	18
OSTC	0.993	0.00922	0.111	0.0647	5.45	13.7	0.000586	2.04	LV	CELLSTATES	vFB2	control_LMNA	12	18
SLC35F1	0.993	0.0301	0.0334	0.0201	4.12	9.34	0.00379	1.52	LV	CELLSTATES	vFB2	control_LMNA	12	18
LINC02511	0.992	0.033	0.163	0.116	6.06	9.01	0.0044	1.48	LV	CELLSTATES	vFB2	control_LMNA	12	18
LGALS1	0.989	0.0104	0.199	0.139	6.39	13.3	0.000706	1.98	LV	CELLSTATES	vFB2	control_LMNA	12	18
SOX4	0.989	0.0132	0.0859	0.0463	5.01	12.3	0.00103	1.88	LV	CELLSTATES	vFB2	control_LMNA	12	18
IMP4	0.988	0.0167	0.0447	0.0271	4.43	11.5	0.00148	1.78	LV	CELLSTATES	vFB2	control_LMNA	12	18
MSMO1	0.988	0.0466	0.0376	0.0298	4.26	7.92	0.00724	1.33	LV	CELLSTATES	vFB2	control_LMNA	12	18
OST4	0.987	0.0491	0.0634	0.0441	4.92	7.76	0.00783	1.31	LV	CELLSTATES	vFB2	control_LMNA	12	18
SFXN2	0.987	0.0399	0.0319	0.0165	4	8.4	0.00581	1.4	LV	CELLSTATES	vFB2	control_LMNA	12	18
ABCB9	0.986	0.0427	0.035	0.022	4.11	8.21	0.00635	1.37	LV	CELLSTATES	vFB2	control_LMNA	12	18
AC243964.2	0.985	0.0184	0.0551	0.0302	4.59	11.1	0.00174	1.74	LV	CELLSTATES	vFB2	control_LMNA	12	18
GPX8	0.985	0.0119	0.0692	0.0359	4.84	12.7	0.000876	1.92	LV	CELLSTATES	vFB2	control_LMNA	12	18
SPDYE16	0.985	0.028	0.083	0.0556	5.35	9.61	0.00335	1.55	LV	CELLSTATES	vFB2	control_LMNA	12	18
TMSB4X	0.985	0.0228	0.448	0.333	7.8	10.4	0.00241	1.64	LV	CELLSTATES	vFB2	control_LMNA	12	18
SERHL2	0.984	0.00541	0.0607	0.0374	4.85	15.7	0.000262	2.27	LV	CELLSTATES	vFB2	control_LMNA	12	18
TPM4	0.984	0.000692	0.337	0.177	6.88	24.3	1.18e-05	3.16	LV	CELLSTATES	vFB2	control_LMNA	12	18
AC105206.2	0.982	0.0208	0.0362	0.0226	4.25	10.7	0.00211	1.68	LV	CELLSTATES	vFB2	control_LMNA	12	18
MIR22HG	0.982	0.00373	0.205	0.111	6.23	17.2	0.000146	2.43	LV	CELLSTATES	vFB2	control_LMNA	12	18
PPT1	0.981	0.013	0.0534	0.0299	4.54	12.4	0.001	1.89	LV	CELLSTATES	vFB2	control_LMNA	12	18
IRF1	0.979	0.0155	0.038	0.0232	4.3	11.8	0.00131	1.81	LV	CELLSTATES	vFB2	control_LMNA	12	18
RPS13	0.979	0.0109	0.0906	0.0667	5.42	13.1	0.000765	1.96	LV	CELLSTATES	vFB2	control_LMNA	12	18
TIMP3	0.979	0.00368	1.62	0.998	9.26	17.4	0.00014	2.43	LV	CELLSTATES	vFB2	control_LMNA	12	18
S100A11	0.977	0.0196	0.185	0.123	6.21	10.9	0.00193	1.71	LV	CELLSTATES	vFB2	control_LMNA	12	18
AC099520.1	0.976	0.0303	0.0319	0.018	4.11	9.32	0.00382	1.52	LV	CELLSTATES	vFB2	control_LMNA	12	18
MALAT1	0.976	0.039	281	209	17	8.48	0.00558	1.41	LV	CELLSTATES	vFB2	control_LMNA	12	18
DRAP1	0.974	0.0239	0.0525	0.0378	4.73	10.2	0.00262	1.62	LV	CELLSTATES	vFB2	control_LMNA	12	18
CFAP161	0.972	0.0266	0.0639	0.0419	4.8	9.8	0.00308	1.57	LV	CELLSTATES	vFB2	control_LMNA	12	18
C1orf174	0.97	0.0276	0.0346	0.0201	4.2	9.67	0.00326	1.56	LV	CELLSTATES	vFB2	control_LMNA	12	18
RPS28	0.967	0.00833	0.108	0.0833	5.62	14.1	0.000492	2.08	LV	CELLSTATES	vFB2	control_LMNA	12	18
RTRAF	0.967	0.00363	0.131	0.0774	5.64	17.4	0.000137	2.44	LV	CELLSTATES	vFB2	control_LMNA	12	18
AC017101.1	0.963	0.0132	0.207	0.0936	6.14	12.3	0.00104	1.88	LV	CELLSTATES	vFB2	control_LMNA	12	18
DDX21	0.963	0.0109	0.299	0.161	6.72	13.1	0.000766	1.96	LV	CELLSTATES	vFB2	control_LMNA	12	18
RAN	0.963	0.0139	0.0805	0.0514	5.12	12.1	0.00113	1.86	LV	CELLSTATES	vFB2	control_LMNA	12	18
HAUS8	0.96	0.0305	0.0276	0.0177	3.85	9.29	0.00386	1.52	LV	CELLSTATES	vFB2	control_LMNA	12	18
LSM4	0.958	0.027	0.0394	0.0234	4.2	9.75	0.00316	1.57	LV	CELLSTATES	vFB2	control_LMNA	12	18
OLFML3	0.958	0.0359	0.0512	0.0356	4.66	8.77	0.0049	1.45	LV	CELLSTATES	vFB2	control_LMNA	12	18
TMEM258	0.957	0.0256	0.0558	0.0428	4.88	9.95	0.00289	1.59	LV	CELLSTATES	vFB2	control_LMNA	12	18
SEMA3A	0.955	0.0394	0.0493	0.0422	4.83	8.45	0.00568	1.4	LV	CELLSTATES	vFB2	control_LMNA	12	18
THG1L	0.955	0.0399	0.0336	0.0197	4.02	8.4	0.0058	1.4	LV	CELLSTATES	vFB2	control_LMNA	12	18
TSPO	0.955	0.0183	0.04	0.0288	4.26	11.1	0.00172	1.74	LV	CELLSTATES	vFB2	control_LMNA	12	18
ESRRA	0.954	0.00316	0.091	0.0569	5.3	18	0.00011	2.5	LV	CELLSTATES	vFB2	control_LMNA	12	18
PDZK1	0.954	0.0198	0.0657	0.0386	4.86	10.8	0.00196	1.7	LV	CELLSTATES	vFB2	control_LMNA	12	18
PLXND1	0.954	0.0317	0.0811	0.0564	5.06	9.13	0.00415	1.5	LV	CELLSTATES	vFB2	control_LMNA	12	18
ARID5A	0.953	0.015	0.0397	0.0317	4.29	11.9	0.00126	1.82	LV	CELLSTATES	vFB2	control_LMNA	12	18
ATP5ME	0.953	0.0118	0.0846	0.0567	5.32	12.8	0.000855	1.93	LV	CELLSTATES	vFB2	control_LMNA	12	18
UBXN1	0.953	0.00566	0.0713	0.0433	4.97	15.6	0.000278	2.25	LV	CELLSTATES	vFB2	control_LMNA	12	18
H3F3B	0.952	0.00405	0.512	0.362	7.79	16.9	0.000168	2.39	LV	CELLSTATES	vFB2	control_LMNA	12	18
PLIN3	0.952	0.0312	0.0652	0.0361	4.72	9.2	0.00403	1.51	LV	CELLSTATES	vFB2	control_LMNA	12	18
COASY	0.951	0.0383	0.0353	0.0194	4.03	8.54	0.00543	1.42	LV	CELLSTATES	vFB2	control_LMNA	12	18
SNRPD2	0.95	0.0487	0.0353	0.0251	4.26	7.79	0.00772	1.31	LV	CELLSTATES	vFB2	control_LMNA	12	18
AC107081.2	0.949	0.0303	0.0262	0.0156	3.82	9.32	0.00382	1.52	LV	CELLSTATES	vFB2	control_LMNA	12	18
ORMDL2	0.948	0.0346	0.0233	0.0173	3.72	8.87	0.00468	1.46	LV	CELLSTATES	vFB2	control_LMNA	12	18
RPS14	0.948	0.00879	0.13	0.107	6.02	13.9	0.000538	2.06	LV	CELLSTATES	vFB2	control_LMNA	12	18
DDX20	0.946	0.0426	0.0244	0.0149	3.74	8.21	0.00633	1.37	LV	CELLSTATES	vFB2	control_LMNA	12	18
CYTOR	0.944	0.0262	0.482	0.247	7.31	9.85	0.00301	1.58	LV	CELLSTATES	vFB2	control_LMNA	12	18
LINC01006	0.944	0.0292	0.033	0.0207	4	9.44	0.00361	1.53	LV	CELLSTATES	vFB2	control_LMNA	12	18
THBS2	0.944	0.0292	0.361	0.273	7.19	9.45	0.0036	1.53	LV	CELLSTATES	vFB2	control_LMNA	12	18
C1QBP	0.943	0.0156	0.0451	0.027	4.43	11.7	0.00133	1.81	LV	CELLSTATES	vFB2	control_LMNA	12	18
AC100800.1	0.94	0.0104	0.0882	0.0498	5.21	13.2	0.000708	1.98	LV	CELLSTATES	vFB2	control_LMNA	12	18
SHISA5	0.94	0.0012	0.0974	0.0672	5.41	21.9	2.67e-05	2.92	LV	CELLSTATES	vFB2	control_LMNA	12	18
ATP5MD	0.939	0.005	0.0739	0.0453	5.06	16.1	0.000231	2.3	LV	CELLSTATES	vFB2	control_LMNA	12	18
GPSM2	0.938	0.00203	0.215	0.122	6.34	19.8	5.72e-05	2.69	LV	CELLSTATES	vFB2	control_LMNA	12	18
CDC42EP1	0.937	0.0149	0.0484	0.0321	4.43	11.9	0.00124	1.83	LV	CELLSTATES	vFB2	control_LMNA	12	18
ARID3A	0.936	0.026	0.0529	0.0404	4.7	9.89	0.00296	1.59	LV	CELLSTATES	vFB2	control_LMNA	12	18
AC018682.1	0.935	0.0212	0.391	0.285	7.52	10.6	0.00218	1.67	LV	CELLSTATES	vFB2	control_LMNA	12	18
EIF3G	0.935	0.0323	0.0388	0.0247	4.23	9.08	0.00426	1.49	LV	CELLSTATES	vFB2	control_LMNA	12	18
PEX16	0.931	0.0165	0.0311	0.0223	4.07	11.5	0.00144	1.78	LV	CELLSTATES	vFB2	control_LMNA	12	18
PSMB6	0.931	0.0228	0.051	0.0271	4.55	10.3	0.00242	1.64	LV	CELLSTATES	vFB2	control_LMNA	12	18
NOVA1	0.93	0.00391	0.657	0.522	8.18	17.1	0.000156	2.41	LV	CELLSTATES	vFB2	control_LMNA	12	18
NRG4	0.93	0.0267	0.036	0.0219	4.24	9.78	0.00311	1.57	LV	CELLSTATES	vFB2	control_LMNA	12	18
RPL23A	0.929	0.00544	0.112	0.0832	5.68	15.7	0.000265	2.26	LV	CELLSTATES	vFB2	control_LMNA	12	18
RPS23	0.929	0.00833	0.141	0.106	5.98	14.1	0.000494	2.08	LV	CELLSTATES	vFB2	control_LMNA	12	18
POLR2J	0.928	0.0492	0.0277	0.0221	3.96	7.75	0.00787	1.31	LV	CELLSTATES	vFB2	control_LMNA	12	18
TUFM	0.928	0.0125	0.0897	0.0642	5.42	12.5	0.000954	1.9	LV	CELLSTATES	vFB2	control_LMNA	12	18
AC105052.3	0.927	0.00586	0.14	0.11	6.03	15.5	0.00029	2.23	LV	CELLSTATES	vFB2	control_LMNA	12	18
HLA-A	0.927	0.0211	0.166	0.13	6.3	10.6	0.00217	1.68	LV	CELLSTATES	vFB2	control_LMNA	12	18
MGP	0.927	0.0166	2.58	1.91	10.1	11.5	0.00146	1.78	LV	CELLSTATES	vFB2	control_LMNA	12	18
AC026202.2	0.926	0.00127	0.164	0.115	6.24	21.7	2.95e-05	2.9	LV	CELLSTATES	vFB2	control_LMNA	12	18
LYSMD3	0.925	0.00825	0.0766	0.0429	5	14.2	0.000486	2.08	LV	CELLSTATES	vFB2	control_LMNA	12	18
PRDX1	0.925	0.00491	0.119	0.0754	5.58	16.1	0.000224	2.31	LV	CELLSTATES	vFB2	control_LMNA	12	18
SNHG15	0.925	0.0272	0.0615	0.0405	4.74	9.72	0.0032	1.57	LV	CELLSTATES	vFB2	control_LMNA	12	18
KCNQ1OT1	0.924	0.00418	0.552	0.316	7.6	16.8	0.000176	2.38	LV	CELLSTATES	vFB2	control_LMNA	12	18
NGFR	0.924	0.0485	0.0746	0.0595	5.12	7.79	0.0077	1.31	LV	CELLSTATES	vFB2	control_LMNA	12	18
BMPER	0.923	0.0408	0.117	0.0799	5.71	8.33	0.00598	1.39	LV	CELLSTATES	vFB2	control_LMNA	12	18
POLR2K	0.923	0.0211	0.0382	0.0267	4.23	10.6	0.00217	1.68	LV	CELLSTATES	vFB2	control_LMNA	12	18
AKR1C1	0.921	0.00981	0.212	0.142	6.5	13.5	0.000642	2.01	LV	CELLSTATES	vFB2	control_LMNA	12	18
C14orf119	0.921	0.00819	0.0601	0.0359	4.71	14.2	0.000479	2.09	LV	CELLSTATES	vFB2	control_LMNA	12	18
CCNG1	0.921	0.0166	0.0486	0.0288	4.5	11.5	0.00147	1.78	LV	CELLSTATES	vFB2	control_LMNA	12	18
CSKMT	0.921	0.0277	0.0442	0.0265	4.38	9.65	0.00329	1.56	LV	CELLSTATES	vFB2	control_LMNA	12	18
NUPR1	0.921	0.0157	0.13	0.0861	5.8	11.7	0.00135	1.8	LV	CELLSTATES	vFB2	control_LMNA	12	18
SQLE	0.921	0.0357	0.0617	0.0368	4.7	8.79	0.00485	1.45	LV	CELLSTATES	vFB2	control_LMNA	12	18
MT-CYB	0.92	0.0295	0.539	0.475	8.04	9.41	0.00367	1.53	LV	CELLSTATES	vFB2	control_LMNA	12	18
DHPS	0.919	0.0109	0.0451	0.0335	4.51	13.1	0.00076	1.96	LV	CELLSTATES	vFB2	control_LMNA	12	18
PFDN2	0.918	0.00345	0.0756	0.0545	5.05	17.7	0.000125	2.46	LV	CELLSTATES	vFB2	control_LMNA	12	18
BRIX1	0.917	0.019	0.0569	0.0375	4.75	11	0.00184	1.72	LV	CELLSTATES	vFB2	control_LMNA	12	18
LSM1	0.917	0.0292	0.0344	0.0214	4.09	9.46	0.00359	1.53	LV	CELLSTATES	vFB2	control_LMNA	12	18
AC022146.2	0.916	0.0125	0.0634	0.0373	4.88	12.5	0.000948	1.9	LV	CELLSTATES	vFB2	control_LMNA	12	18
C8orf33	0.915	0.0149	0.0635	0.039	4.77	11.9	0.00125	1.83	LV	CELLSTATES	vFB2	control_LMNA	12	18
IGFBP4	0.915	0.0301	0.257	0.211	6.9	9.34	0.00378	1.52	LV	CELLSTATES	vFB2	control_LMNA	12	18
NCOA7-AS1	0.914	0.0316	0.0343	0.0236	4.2	9.15	0.00413	1.5	LV	CELLSTATES	vFB2	control_LMNA	12	18
KDELR3	0.913	0.0122	0.0464	0.0297	4.38	12.6	0.000918	1.91	LV	CELLSTATES	vFB2	control_LMNA	12	18
PPA1	0.913	0.0018	0.138	0.0794	5.73	20.2	4.88e-05	2.74	LV	CELLSTATES	vFB2	control_LMNA	12	18
SELENOM	0.913	0.0136	0.109	0.0796	5.62	12.2	0.00108	1.87	LV	CELLSTATES	vFB2	control_LMNA	12	18
CENPT	0.911	0.0286	0.0775	0.0586	5.31	9.55	0.00345	1.54	LV	CELLSTATES	vFB2	control_LMNA	12	18
ALG3	0.91	0.0278	0.0423	0.0289	4.34	9.63	0.00332	1.56	LV	CELLSTATES	vFB2	control_LMNA	12	18
ARHGEF3	0.91	0.00518	0.218	0.163	6.49	15.9	0.000245	2.29	LV	CELLSTATES	vFB2	control_LMNA	12	18
CXCL12	0.91	0.031	0.202	0.176	6.59	9.24	0.00396	1.51	LV	CELLSTATES	vFB2	control_LMNA	12	18
EPB41	0.91	0.0104	0.0566	0.0355	4.75	13.2	0.000714	1.98	LV	CELLSTATES	vFB2	control_LMNA	12	18
KRT10	0.91	0.00976	0.09	0.0628	5.34	13.5	0.000636	2.01	LV	CELLSTATES	vFB2	control_LMNA	12	18
MED8	0.91	0.00819	0.0594	0.0359	4.74	14.2	0.000478	2.09	LV	CELLSTATES	vFB2	control_LMNA	12	18
VMP1	0.91	0.002	0.942	0.501	8.28	19.8	5.61e-05	2.7	LV	CELLSTATES	vFB2	control_LMNA	12	18
ZFAS1	0.91	0.00333	0.208	0.117	6.22	17.8	0.000119	2.48	LV	CELLSTATES	vFB2	control_LMNA	12	18
RPS20	0.909	0.0427	0.0707	0.0566	5.11	8.2	0.00638	1.37	LV	CELLSTATES	vFB2	control_LMNA	12	18
GFPT2	0.907	0.00425	0.479	0.289	7.47	16.7	0.000183	2.37	LV	CELLSTATES	vFB2	control_LMNA	12	18
TBRG4	0.907	0.0164	0.0397	0.0221	4.23	11.6	0.00143	1.79	LV	CELLSTATES	vFB2	control_LMNA	12	18
KIFC3	0.906	0.0394	0.1	0.0634	5.33	8.44	0.00569	1.4	LV	CELLSTATES	vFB2	control_LMNA	12	18
RPS16	0.905	0.0218	0.121	0.0788	5.63	10.5	0.00226	1.66	LV	CELLSTATES	vFB2	control_LMNA	12	18
IFI35	0.904	0.0443	0.0409	0.0279	4.39	8.09	0.0067	1.35	LV	CELLSTATES	vFB2	control_LMNA	12	18
CLMAT3	0.901	0.0143	0.186	0.107	6.15	12	0.00118	1.85	LV	CELLSTATES	vFB2	control_LMNA	12	18
STX10	0.901	0.0367	0.0376	0.0286	4.33	8.7	0.00507	1.44	LV	CELLSTATES	vFB2	control_LMNA	12	18
AC017083.3	0.9	0.0311	0.0536	0.03	4.63	9.21	0.00401	1.51	LV	CELLSTATES	vFB2	control_LMNA	12	18
CCT5	0.9	0.0224	0.0926	0.0628	5.19	10.4	0.00235	1.65	LV	CELLSTATES	vFB2	control_LMNA	12	18
ELP5	0.899	0.0187	0.0483	0.0308	4.48	11.1	0.00178	1.73	LV	CELLSTATES	vFB2	control_LMNA	12	18
IL32	0.897	0.0262	0.0651	0.0438	4.88	9.84	0.00302	1.58	LV	CELLSTATES	vFB2	control_LMNA	12	18
SRA1	0.897	0.0043	0.124	0.0768	5.67	16.6	0.000187	2.37	LV	CELLSTATES	vFB2	control_LMNA	12	18
POR	0.896	0.00523	0.112	0.0723	5.56	15.9	0.000249	2.28	LV	CELLSTATES	vFB2	control_LMNA	12	18
F2RL1	0.895	0.0204	0.0594	0.0357	4.66	10.7	0.00205	1.69	LV	CELLSTATES	vFB2	control_LMNA	12	18
MAP3K8	0.895	0.00413	0.13	0.107	5.89	16.8	0.000173	2.38	LV	CELLSTATES	vFB2	control_LMNA	12	18
GALNTL6	0.893	0.0393	0.039	0.029	4.41	8.45	0.00567	1.41	LV	CELLSTATES	vFB2	control_LMNA	12	18
LRRC59	0.892	0.0367	0.0491	0.0345	4.45	8.7	0.00506	1.44	LV	CELLSTATES	vFB2	control_LMNA	12	18
RPL21	0.892	0.00993	0.106	0.0784	5.6	13.4	0.000656	2	LV	CELLSTATES	vFB2	control_LMNA	12	18
XBP1	0.89	0.00293	0.175	0.116	6.14	18.3	9.74e-05	2.53	LV	CELLSTATES	vFB2	control_LMNA	12	18
P3H1	0.889	0.00833	0.0992	0.0659	5.36	14.1	0.000493	2.08	LV	CELLSTATES	vFB2	control_LMNA	12	18
DHRS7	0.888	0.00403	0.0914	0.0541	5.22	16.9	0.000166	2.39	LV	CELLSTATES	vFB2	control_LMNA	12	18
SSR2	0.886	0.0119	0.111	0.0742	5.5	12.8	0.000865	1.93	LV	CELLSTATES	vFB2	control_LMNA	12	18
ATP5MC1	0.885	0.0261	0.0812	0.0547	5.26	9.86	0.00301	1.58	LV	CELLSTATES	vFB2	control_LMNA	12	18
DBI	0.881	0.0229	0.0582	0.0348	4.63	10.3	0.00244	1.64	LV	CELLSTATES	vFB2	control_LMNA	12	18
EPHX1	0.881	0.0192	0.0868	0.075	5.48	10.9	0.00186	1.72	LV	CELLSTATES	vFB2	control_LMNA	12	18
SMG6	0.879	0.000767	0.898	0.546	8.34	23.8	1.39e-05	3.12	LV	CELLSTATES	vFB2	control_LMNA	12	18
SAT2	0.878	0.00259	0.159	0.112	6.18	18.8	8.14e-05	2.59	LV	CELLSTATES	vFB2	control_LMNA	12	18
SEC11A	0.878	0.000333	0.195	0.125	6.26	27.7	3.9e-06	3.48	LV	CELLSTATES	vFB2	control_LMNA	12	18
SNHG25	0.878	0.00528	0.163	0.127	6.21	15.8	0.000253	2.28	LV	CELLSTATES	vFB2	control_LMNA	12	18
AGBL5	0.877	0.00834	0.192	0.112	6.21	14.1	0.000495	2.08	LV	CELLSTATES	vFB2	control_LMNA	12	18
AKR1C2	0.877	0.00989	0.0901	0.0573	5.28	13.5	0.00065	2	LV	CELLSTATES	vFB2	control_LMNA	12	18
RPS2	0.877	0.0156	0.197	0.151	6.37	11.7	0.00134	1.81	LV	CELLSTATES	vFB2	control_LMNA	12	18
TUBB	0.875	0.0241	0.12	0.0818	5.67	10.1	0.00265	1.62	LV	CELLSTATES	vFB2	control_LMNA	12	18
AL445248.1	0.874	0.0292	0.0619	0.0429	4.89	9.45	0.00359	1.53	LV	CELLSTATES	vFB2	control_LMNA	12	18
ITGB5-AS1	0.874	0.0169	0.0724	0.0502	5.16	11.4	0.00151	1.77	LV	CELLSTATES	vFB2	control_LMNA	12	18
SGK1	0.874	0.0399	0.0434	0.0301	4.48	8.41	0.00579	1.4	LV	CELLSTATES	vFB2	control_LMNA	12	18
TPI1	0.874	0.0194	0.0908	0.0576	5.3	10.9	0.0019	1.71	LV	CELLSTATES	vFB2	control_LMNA	12	18
UQCRB	0.874	0.04	0.085	0.0639	5.43	8.39	0.00582	1.4	LV	CELLSTATES	vFB2	control_LMNA	12	18
AP000753.2	0.873	0.0462	0.0309	0.0184	3.97	7.95	0.00715	1.34	LV	CELLSTATES	vFB2	control_LMNA	12	18
ATAD3B	0.873	0.0121	0.0735	0.0454	4.94	12.7	0.000899	1.92	LV	CELLSTATES	vFB2	control_LMNA	12	18
COL6A2	0.873	0.000623	2.02	1.28	9.55	24.7	1.03e-05	3.21	LV	CELLSTATES	vFB2	control_LMNA	12	18
MRPS34	0.873	0.0229	0.0413	0.0268	4.29	10.3	0.00245	1.64	LV	CELLSTATES	vFB2	control_LMNA	12	18
C7	0.872	0.00674	2.1	1.54	9.78	14.9	0.000359	2.17	LV	CELLSTATES	vFB2	control_LMNA	12	18
C12orf60	0.871	0.0369	0.113	0.0615	5.43	8.68	0.00511	1.43	LV	CELLSTATES	vFB2	control_LMNA	12	18
FKBP14	0.871	0.0315	0.0633	0.0388	4.69	9.16	0.0041	1.5	LV	CELLSTATES	vFB2	control_LMNA	12	18
LYG1	0.871	0.0444	0.0245	0.0158	3.74	8.08	0.00673	1.35	LV	CELLSTATES	vFB2	control_LMNA	12	18
SLC26A5	0.871	0.0136	0.0636	0.0395	4.84	12.2	0.00108	1.87	LV	CELLSTATES	vFB2	control_LMNA	12	18
SLC5A9	0.871	0.0408	0.116	0.0795	5.75	8.34	0.00597	1.39	LV	CELLSTATES	vFB2	control_LMNA	12	18
CTHRC1	0.87	0.0428	0.0574	0.0311	4.55	8.19	0.00639	1.37	LV	CELLSTATES	vFB2	control_LMNA	12	18
AL022238.2	0.869	0.00683	0.0887	0.0544	5.24	14.9	0.000366	2.17	LV	CELLSTATES	vFB2	control_LMNA	12	18
TNFRSF1A	0.869	0.0101	0.146	0.112	5.96	13.3	0.00068	1.99	LV	CELLSTATES	vFB2	control_LMNA	12	18
PTPA	0.865	0.0156	0.11	0.081	5.58	11.7	0.00133	1.81	LV	CELLSTATES	vFB2	control_LMNA	12	18
ADGRE5	0.863	0.0242	0.141	0.101	5.93	10.1	0.00268	1.62	LV	CELLSTATES	vFB2	control_LMNA	12	18
RPL12	0.863	0.0445	0.0797	0.0649	5.15	8.07	0.00678	1.35	LV	CELLSTATES	vFB2	control_LMNA	12	18
CYC1	0.862	0.013	0.0822	0.0559	5.26	12.4	0.00101	1.89	LV	CELLSTATES	vFB2	control_LMNA	12	18
TBCB	0.862	0.00822	0.0592	0.043	4.82	14.2	0.000483	2.09	LV	CELLSTATES	vFB2	control_LMNA	12	18
MRPS21	0.861	0.000532	0.162	0.113	6.15	25.5	8.01e-06	3.27	LV	CELLSTATES	vFB2	control_LMNA	12	18
PGRMC1	0.861	0.0317	0.0485	0.0323	4.41	9.14	0.00413	1.5	LV	CELLSTATES	vFB2	control_LMNA	12	18
RPL14	0.861	0.00841	0.208	0.137	6.34	14.1	0.000506	2.08	LV	CELLSTATES	vFB2	control_LMNA	12	18
SLC25A6	0.861	0.0497	0.0811	0.0629	5.25	7.72	0.00799	1.3	LV	CELLSTATES	vFB2	control_LMNA	12	18
FLAD1	0.86	0.0303	0.0437	0.0295	4.39	9.32	0.00382	1.52	LV	CELLSTATES	vFB2	control_LMNA	12	18
SLC39A7	0.86	0.0199	0.0537	0.0363	4.67	10.8	0.00197	1.7	LV	CELLSTATES	vFB2	control_LMNA	12	18
BLVRB	0.858	0.00772	0.08	0.0548	5.18	14.4	0.000439	2.11	LV	CELLSTATES	vFB2	control_LMNA	12	18
ISCA2	0.858	0.0423	0.0439	0.0261	4.37	8.24	0.00626	1.37	LV	CELLSTATES	vFB2	control_LMNA	12	18
LINC01470	0.858	0.0375	0.049	0.0338	4.61	8.61	0.00527	1.43	LV	CELLSTATES	vFB2	control_LMNA	12	18
RPS11	0.858	0.0284	0.0844	0.0674	5.22	9.57	0.00341	1.55	LV	CELLSTATES	vFB2	control_LMNA	12	18
AC025165.2	0.857	0.0337	0.0383	0.0282	4.31	8.95	0.00452	1.47	LV	CELLSTATES	vFB2	control_LMNA	12	18
FTH1	0.857	0.0375	0.384	0.293	7.54	8.62	0.00526	1.43	LV	CELLSTATES	vFB2	control_LMNA	12	18
PEBP4	0.857	0.0295	0.0569	0.0379	4.76	9.41	0.00366	1.53	LV	CELLSTATES	vFB2	control_LMNA	12	18
PIF1	0.857	0.0174	0.0626	0.0353	4.69	11.3	0.00159	1.76	LV	CELLSTATES	vFB2	control_LMNA	12	18
EMC6	0.855	0.0469	0.0392	0.028	4.28	7.91	0.00731	1.33	LV	CELLSTATES	vFB2	control_LMNA	12	18
SUMO1	0.855	0.00514	0.178	0.122	6.29	15.9	0.000242	2.29	LV	CELLSTATES	vFB2	control_LMNA	12	18
AAED1	0.854	0.03	0.0502	0.0319	4.5	9.36	0.00374	1.52	LV	CELLSTATES	vFB2	control_LMNA	12	18
FAU	0.854	0.0164	0.111	0.0819	5.63	11.6	0.00142	1.79	LV	CELLSTATES	vFB2	control_LMNA	12	18
CTSA	0.853	0.0286	0.0522	0.0441	4.72	9.55	0.00345	1.54	LV	CELLSTATES	vFB2	control_LMNA	12	18
SERPINF1	0.852	0.0359	0.725	0.613	8.54	8.77	0.00491	1.44	LV	CELLSTATES	vFB2	control_LMNA	12	18
CMTM7	0.851	0.0016	0.113	0.0765	5.6	20.7	4.1e-05	2.8	LV	CELLSTATES	vFB2	control_LMNA	12	18
AL365356.1	0.849	0.00951	0.106	0.0794	5.63	13.6	0.000614	2.02	LV	CELLSTATES	vFB2	control_LMNA	12	18
KLF10	0.849	0.0475	0.0669	0.0591	5.01	7.86	0.00745	1.32	LV	CELLSTATES	vFB2	control_LMNA	12	18
LMNA	0.849	0.00539	0.258	0.192	6.77	15.7	0.000261	2.27	LV	CELLSTATES	vFB2	control_LMNA	12	18
RPS25	0.849	0.0227	0.113	0.0947	5.79	10.4	0.00239	1.64	LV	CELLSTATES	vFB2	control_LMNA	12	18
TIMM17A	0.848	0.0166	0.0939	0.058	5.24	11.5	0.00146	1.78	LV	CELLSTATES	vFB2	control_LMNA	12	18
TUBA1C	0.848	0.00385	0.116	0.0696	5.49	17.1	0.000153	2.41	LV	CELLSTATES	vFB2	control_LMNA	12	18
CALHM2	0.847	0.0278	0.037	0.0306	4.28	9.63	0.00332	1.56	LV	CELLSTATES	vFB2	control_LMNA	12	18
GLIPR1	0.847	0.0149	0.0617	0.041	4.81	11.9	0.00125	1.83	LV	CELLSTATES	vFB2	control_LMNA	12	18
AC103876.1	0.846	0.0076	0.115	0.0722	5.56	14.5	0.00043	2.12	LV	CELLSTATES	vFB2	control_LMNA	12	18
ARPC1B	0.846	0.0242	0.0754	0.0515	5.07	10.1	0.00269	1.62	LV	CELLSTATES	vFB2	control_LMNA	12	18
C2orf88	0.846	0.0157	0.108	0.0728	5.6	11.7	0.00134	1.81	LV	CELLSTATES	vFB2	control_LMNA	12	18
AL020995.1	0.845	0.026	0.0911	0.0596	5.28	9.89	0.00296	1.59	LV	CELLSTATES	vFB2	control_LMNA	12	18
AL513327.1	0.845	0.0167	0.288	0.186	6.89	11.5	0.00148	1.78	LV	CELLSTATES	vFB2	control_LMNA	12	18
PSMA7	0.845	0.0191	0.139	0.0997	5.99	11	0.00185	1.72	LV	CELLSTATES	vFB2	control_LMNA	12	18
ZNF565	0.844	0.0005	0.316	0.228	7.11	25.7	7.39e-06	3.3	LV	CELLSTATES	vFB2	control_LMNA	12	18
ALKBH2	0.843	0.0238	0.048	0.0288	4.46	10.2	0.00259	1.62	LV	CELLSTATES	vFB2	control_LMNA	12	18
DAD1	0.843	0.00697	0.089	0.063	5.31	14.8	0.000378	2.16	LV	CELLSTATES	vFB2	control_LMNA	12	18
DEGS1	0.843	0.00933	0.0614	0.0451	4.83	13.7	0.000597	2.03	LV	CELLSTATES	vFB2	control_LMNA	12	18
SNAP47	0.843	0.00819	0.0641	0.0409	4.86	14.2	0.000479	2.09	LV	CELLSTATES	vFB2	control_LMNA	12	18
YARS	0.843	0.012	0.171	0.112	6.1	12.7	0.000885	1.92	LV	CELLSTATES	vFB2	control_LMNA	12	18
BAX	0.841	0.0218	0.0576	0.0401	4.72	10.5	0.00227	1.66	LV	CELLSTATES	vFB2	control_LMNA	12	18
PLEKHA4	0.841	0.0112	0.106	0.0768	5.57	13	0.000798	1.95	LV	CELLSTATES	vFB2	control_LMNA	12	18
RASGRP1	0.841	0.0126	0.0534	0.0311	4.57	12.5	0.000961	1.9	LV	CELLSTATES	vFB2	control_LMNA	12	18
RELB	0.841	0.0325	0.0768	0.0506	5.08	9.06	0.0043	1.49	LV	CELLSTATES	vFB2	control_LMNA	12	18
ANGPTL1	0.839	0.014	0.141	0.0958	5.92	12.1	0.00115	1.85	LV	CELLSTATES	vFB2	control_LMNA	12	18
TRABD	0.839	0.00313	0.117	0.0774	5.64	18	0.000109	2.5	LV	CELLSTATES	vFB2	control_LMNA	12	18
HSBP1	0.837	0.033	0.0516	0.0437	4.66	9	0.00441	1.48	LV	CELLSTATES	vFB2	control_LMNA	12	18
SLFNL1-AS1	0.837	0.0126	0.111	0.0606	5.42	12.5	0.000963	1.9	LV	CELLSTATES	vFB2	control_LMNA	12	18
AKR1C3	0.836	0.0157	0.118	0.0738	5.5	11.7	0.00135	1.8	LV	CELLSTATES	vFB2	control_LMNA	12	18
PAMR1	0.835	0.0311	0.287	0.242	7.07	9.21	0.00401	1.51	LV	CELLSTATES	vFB2	control_LMNA	12	18
EMC7	0.833	0.00519	0.0649	0.0451	4.88	15.9	0.000245	2.29	LV	CELLSTATES	vFB2	control_LMNA	12	18
STK10	0.831	0.0106	0.0993	0.0746	5.38	13.2	0.000733	1.97	LV	CELLSTATES	vFB2	control_LMNA	12	18
RHOT2	0.83	0.00583	0.145	0.112	6.08	15.5	0.000288	2.23	LV	CELLSTATES	vFB2	control_LMNA	12	18
RPL11	0.83	0.00586	0.235	0.177	6.65	15.5	0.000291	2.23	LV	CELLSTATES	vFB2	control_LMNA	12	18
LAPTM4A	0.829	0.0243	0.253	0.22	6.98	10.1	0.0027	1.62	LV	CELLSTATES	vFB2	control_LMNA	12	18
TMEM147	0.829	0.0433	0.038	0.0315	4.37	8.15	0.00652	1.36	LV	CELLSTATES	vFB2	control_LMNA	12	18
IER5L	0.828	0.027	0.149	0.105	5.86	9.75	0.00315	1.57	LV	CELLSTATES	vFB2	control_LMNA	12	18
RPS27A	0.828	0.0125	0.145	0.121	6.06	12.5	0.000954	1.9	LV	CELLSTATES	vFB2	control_LMNA	12	18
GTF3C6	0.827	0.0371	0.0399	0.0278	4.34	8.65	0.00518	1.43	LV	CELLSTATES	vFB2	control_LMNA	12	18
MCRS1	0.826	0.0192	0.0513	0.0309	4.55	10.9	0.00187	1.72	LV	CELLSTATES	vFB2	control_LMNA	12	18
PSMA5	0.826	0.00319	0.0944	0.065	5.3	17.9	0.000113	2.5	LV	CELLSTATES	vFB2	control_LMNA	12	18
PAXBP1-AS1	0.825	0.0477	0.0298	0.0213	3.96	7.84	0.00753	1.32	LV	CELLSTATES	vFB2	control_LMNA	12	18
AC069287.3	0.823	0.0397	0.0372	0.0267	4.32	8.42	0.00575	1.4	LV	CELLSTATES	vFB2	control_LMNA	12	18
RCN3	0.823	0.007	0.116	0.0739	5.58	14.8	0.000381	2.15	LV	CELLSTATES	vFB2	control_LMNA	12	18
CDC42EP2	0.822	0.0208	0.079	0.0544	5.03	10.7	0.00211	1.68	LV	CELLSTATES	vFB2	control_LMNA	12	18
MPG	0.822	0.0023	0.213	0.148	6.48	19.3	6.79e-05	2.64	LV	CELLSTATES	vFB2	control_LMNA	12	18
GLIPR2	0.82	0.00568	0.144	0.0898	5.82	15.6	0.000279	2.25	LV	CELLSTATES	vFB2	control_LMNA	12	18
ITGA5	0.82	0.037	0.264	0.18	6.73	8.66	0.00514	1.43	LV	CELLSTATES	vFB2	control_LMNA	12	18
AC073896.2	0.819	0.0344	0.0418	0.0256	4.32	8.88	0.00466	1.46	LV	CELLSTATES	vFB2	control_LMNA	12	18
RPL10	0.818	0.00546	0.581	0.427	7.95	15.7	0.000267	2.26	LV	CELLSTATES	vFB2	control_LMNA	12	18
NAT9	0.817	0.00254	0.151	0.107	6.02	18.9	7.83e-05	2.59	LV	CELLSTATES	vFB2	control_LMNA	12	18
COQ10B	0.816	0.00335	0.12	0.0812	5.68	17.8	0.00012	2.48	LV	CELLSTATES	vFB2	control_LMNA	12	18
OLFM2	0.813	0.0257	0.055	0.0359	4.66	9.92	0.00292	1.59	LV	CELLSTATES	vFB2	control_LMNA	12	18
COX5A	0.812	0.0139	0.0836	0.0579	5.27	12.1	0.00113	1.86	LV	CELLSTATES	vFB2	control_LMNA	12	18
IDI1	0.812	0.0393	0.0428	0.0305	4.32	8.47	0.00563	1.41	LV	CELLSTATES	vFB2	control_LMNA	12	18
RPL10A	0.81	0.0245	0.219	0.176	6.6	10.1	0.00273	1.61	LV	CELLSTATES	vFB2	control_LMNA	12	18
MCM3AP-AS1	0.808	0.0326	0.0468	0.0322	4.53	9.05	0.00432	1.49	LV	CELLSTATES	vFB2	control_LMNA	12	18
AC109927.1	0.806	0.0217	0.108	0.0811	5.63	10.5	0.00224	1.66	LV	CELLSTATES	vFB2	control_LMNA	12	18
NDUFS8	0.806	0.0189	0.0626	0.0435	4.88	11	0.00182	1.72	LV	CELLSTATES	vFB2	control_LMNA	12	18
PAICS	0.804	0.035	0.0843	0.0616	5.22	8.84	0.00475	1.46	LV	CELLSTATES	vFB2	control_LMNA	12	18
IL18	0.803	0.0379	0.0513	0.0342	4.65	8.58	0.00535	1.42	LV	CELLSTATES	vFB2	control_LMNA	12	18
MICALL1	0.803	0.0487	0.0474	0.0288	4.43	7.78	0.00774	1.31	LV	CELLSTATES	vFB2	control_LMNA	12	18
RPL35A	0.803	0.0296	0.11	0.0938	5.76	9.4	0.00369	1.53	LV	CELLSTATES	vFB2	control_LMNA	12	18
AC010198.1	0.801	0.033	0.0567	0.0353	4.66	9	0.00442	1.48	LV	CELLSTATES	vFB2	control_LMNA	12	18
POLA2	0.801	0.0108	0.103	0.0688	5.44	13.1	0.000749	1.97	LV	CELLSTATES	vFB2	control_LMNA	12	18
UFC1	0.801	0.0162	0.0533	0.0361	4.65	11.6	0.00141	1.79	LV	CELLSTATES	vFB2	control_LMNA	12	18
DIAPH2-AS1	0.8	0.0209	0.229	0.151	6.55	10.6	0.00212	1.68	LV	CELLSTATES	vFB2	control_LMNA	12	18
ATP5F1D	0.799	0.0209	0.0863	0.0608	5.24	10.7	0.00212	1.68	LV	CELLSTATES	vFB2	control_LMNA	12	18
IQCG	0.796	0.00275	0.14	0.0948	5.92	18.6	8.93e-05	2.56	LV	CELLSTATES	vFB2	control_LMNA	12	18
RPS7	0.796	0.00635	0.198	0.136	6.31	15.2	0.000325	2.2	LV	CELLSTATES	vFB2	control_LMNA	12	18
ISG20L2	0.795	0.026	0.0444	0.035	4.4	9.89	0.00296	1.59	LV	CELLSTATES	vFB2	control_LMNA	12	18
AQP11	0.794	0.0417	0.0413	0.0255	4.3	8.28	0.00614	1.38	LV	CELLSTATES	vFB2	control_LMNA	12	18
MRPS15	0.792	0.0161	0.0451	0.0302	4.41	11.6	0.0014	1.79	LV	CELLSTATES	vFB2	control_LMNA	12	18
RPL6	0.792	0.0136	0.188	0.139	6.32	12.2	0.00109	1.87	LV	CELLSTATES	vFB2	control_LMNA	12	18
PLEKHJ1	0.791	0.027	0.0614	0.0415	4.78	9.73	0.00317	1.57	LV	CELLSTATES	vFB2	control_LMNA	12	18
NDUFAB1	0.79	0.0238	0.0652	0.0495	4.97	10.2	0.00259	1.62	LV	CELLSTATES	vFB2	control_LMNA	12	18
BCAS2	0.787	0.0262	0.0587	0.041	4.76	9.84	0.00302	1.58	LV	CELLSTATES	vFB2	control_LMNA	12	18
SPCS1	0.787	0.00769	0.085	0.0637	5.24	14.4	0.000436	2.11	LV	CELLSTATES	vFB2	control_LMNA	12	18
AMZ1	0.786	0.0228	0.138	0.0907	5.85	10.4	0.00241	1.64	LV	CELLSTATES	vFB2	control_LMNA	12	18
LSP1	0.786	0.0334	0.239	0.172	6.64	8.97	0.00447	1.48	LV	CELLSTATES	vFB2	control_LMNA	12	18
MYL9	0.786	0.0191	0.183	0.132	6.31	11	0.00186	1.72	LV	CELLSTATES	vFB2	control_LMNA	12	18
DDOST	0.785	0.0301	0.0691	0.0524	4.99	9.34	0.00378	1.52	LV	CELLSTATES	vFB2	control_LMNA	12	18
RHBDD2	0.785	0.0427	0.0476	0.0318	4.39	8.21	0.00635	1.37	LV	CELLSTATES	vFB2	control_LMNA	12	18
STK40	0.785	0.0135	0.131	0.0842	5.72	12.2	0.00108	1.87	LV	CELLSTATES	vFB2	control_LMNA	12	18
TMEM129	0.785	0.0474	0.035	0.0248	4.11	7.87	0.00742	1.32	LV	CELLSTATES	vFB2	control_LMNA	12	18
RPS29	0.783	0.0146	0.0868	0.0731	5.36	11.9	0.00122	1.83	LV	CELLSTATES	vFB2	control_LMNA	12	18
RARA	0.782	0.0381	0.0608	0.0414	4.79	8.56	0.0054	1.42	LV	CELLSTATES	vFB2	control_LMNA	12	18
AP002336.2	0.781	0.000846	0.305	0.219	7.02	23.4	1.6e-05	3.07	LV	CELLSTATES	vFB2	control_LMNA	12	18
ERGIC3	0.78	0.0317	0.061	0.0487	4.93	9.13	0.00415	1.5	LV	CELLSTATES	vFB2	control_LMNA	12	18
ATP5F1E	0.779	0.0388	0.0651	0.0542	5.1	8.5	0.00554	1.41	LV	CELLSTATES	vFB2	control_LMNA	12	18
NECTIN2	0.779	0.0229	0.0766	0.0571	5.13	10.3	0.00244	1.64	LV	CELLSTATES	vFB2	control_LMNA	12	18
MCFD2	0.777	0.00263	0.106	0.0752	5.51	18.8	8.33e-05	2.58	LV	CELLSTATES	vFB2	control_LMNA	12	18
OSMR	0.775	0.0476	0.337	0.26	7.1	7.86	0.00747	1.32	LV	CELLSTATES	vFB2	control_LMNA	12	18
TCIRG1	0.773	0.0204	0.0568	0.0373	4.69	10.7	0.00204	1.69	LV	CELLSTATES	vFB2	control_LMNA	12	18
RUVBL2	0.772	0.0276	0.038	0.0281	4.26	9.66	0.00328	1.56	LV	CELLSTATES	vFB2	control_LMNA	12	18
SSNA1	0.771	0.0174	0.0646	0.0454	4.86	11.3	0.0016	1.76	LV	CELLSTATES	vFB2	control_LMNA	12	18
PHKG1	0.768	0.0456	0.0572	0.0397	4.71	7.99	0.00701	1.34	LV	CELLSTATES	vFB2	control_LMNA	12	18
RPL15	0.766	0.0187	0.19	0.145	6.4	11.1	0.00178	1.73	LV	CELLSTATES	vFB2	control_LMNA	12	18
TMEM138	0.764	0.0144	0.0686	0.0508	5.02	12	0.0012	1.84	LV	CELLSTATES	vFB2	control_LMNA	12	18
Z82217.1	0.764	0.0262	0.0666	0.0448	4.93	9.84	0.00303	1.58	LV	CELLSTATES	vFB2	control_LMNA	12	18
HOOK2	0.763	0.00506	0.186	0.134	6.31	16	0.000234	2.3	LV	CELLSTATES	vFB2	control_LMNA	12	18
LOXL3	0.762	0.0261	0.148	0.0844	5.76	9.87	0.00299	1.58	LV	CELLSTATES	vFB2	control_LMNA	12	18
MED9	0.762	0.0292	0.0321	0.0263	4.04	9.46	0.00359	1.53	LV	CELLSTATES	vFB2	control_LMNA	12	18
MRPS18B	0.762	0.0397	0.0573	0.039	4.75	8.42	0.00576	1.4	LV	CELLSTATES	vFB2	control_LMNA	12	18
NRBF2	0.762	0.00848	0.0668	0.0453	4.85	14	0.000512	2.07	LV	CELLSTATES	vFB2	control_LMNA	12	18
SELENOS	0.761	0.00838	0.263	0.186	6.78	14.1	0.000502	2.08	LV	CELLSTATES	vFB2	control_LMNA	12	18
CARHSP1	0.76	0.00468	0.205	0.151	6.48	16.3	0.000211	2.33	LV	CELLSTATES	vFB2	control_LMNA	12	18
FBLN2	0.76	0.00319	0.338	0.263	7.2	17.9	0.000113	2.5	LV	CELLSTATES	vFB2	control_LMNA	12	18
AIMP2	0.759	0.0312	0.0858	0.0542	5.14	9.2	0.00403	1.51	LV	CELLSTATES	vFB2	control_LMNA	12	18
PHF1	0.759	0.0132	0.0934	0.0651	5.41	12.3	0.00104	1.88	LV	CELLSTATES	vFB2	control_LMNA	12	18
PRKCA-AS1	0.759	0.0233	0.117	0.0741	5.63	10.3	0.00252	1.63	LV	CELLSTATES	vFB2	control_LMNA	12	18
COPS8	0.758	0.0053	0.143	0.111	5.99	15.8	0.000255	2.28	LV	CELLSTATES	vFB2	control_LMNA	12	18
MARCH1	0.758	0.014	0.0721	0.0489	5.03	12.1	0.00114	1.85	LV	CELLSTATES	vFB2	control_LMNA	12	18
RPS8	0.758	0.0139	0.168	0.135	6.24	12.1	0.00112	1.86	LV	CELLSTATES	vFB2	control_LMNA	12	18
DARS2	0.757	0.0233	0.0622	0.0413	4.8	10.3	0.0025	1.63	LV	CELLSTATES	vFB2	control_LMNA	12	18
AURKAIP1	0.755	0.0246	0.0586	0.0467	4.8	10.1	0.00275	1.61	LV	CELLSTATES	vFB2	control_LMNA	12	18
PLK3	0.755	0.019	0.0683	0.0513	5	11	0.00184	1.72	LV	CELLSTATES	vFB2	control_LMNA	12	18
EEF2	0.754	0.0429	0.125	0.107	5.82	8.18	0.00641	1.37	LV	CELLSTATES	vFB2	control_LMNA	12	18
HMGCS1	0.754	0.0328	0.0674	0.0438	4.87	9.02	0.00437	1.48	LV	CELLSTATES	vFB2	control_LMNA	12	18
LRRC23	0.752	0.0122	0.075	0.0557	5.07	12.6	0.000907	1.92	LV	CELLSTATES	vFB2	control_LMNA	12	18
PIGH	0.752	0.0336	0.0408	0.0344	4.36	8.96	0.0045	1.47	LV	CELLSTATES	vFB2	control_LMNA	12	18
RASSF1	0.752	0.00942	0.153	0.102	5.95	13.6	0.000607	2.03	LV	CELLSTATES	vFB2	control_LMNA	12	18
RPL19	0.752	0.0305	0.146	0.12	6	9.29	0.00387	1.52	LV	CELLSTATES	vFB2	control_LMNA	12	18
ZNF552	0.752	0.0211	0.0773	0.0556	5.22	10.6	0.00217	1.68	LV	CELLSTATES	vFB2	control_LMNA	12	18
AL513188.1	0.751	0.0483	0.074	0.0546	5.13	7.81	0.00764	1.32	LV	CELLSTATES	vFB2	control_LMNA	12	18
LINC00854	0.748	0.0107	0.165	0.106	5.99	13.1	0.000739	1.97	LV	CELLSTATES	vFB2	control_LMNA	12	18
UGDH	0.748	0.0487	0.187	0.112	6.1	7.78	0.00774	1.31	LV	CELLSTATES	vFB2	control_LMNA	12	18
AL365273.2	0.747	0.0387	0.0486	0.0362	4.61	8.51	0.00552	1.41	LV	CELLSTATES	vFB2	control_LMNA	12	18
GAPDH	0.747	0.0197	0.239	0.177	6.67	10.8	0.00195	1.71	LV	CELLSTATES	vFB2	control_LMNA	12	18
RPS4X	0.747	0.0438	0.112	0.0885	5.66	8.12	0.00661	1.36	LV	CELLSTATES	vFB2	control_LMNA	12	18
TMED3	0.747	0.0475	0.108	0.0746	5.43	7.86	0.00746	1.32	LV	CELLSTATES	vFB2	control_LMNA	12	18
TUBB4B	0.746	0.0317	0.11	0.078	5.49	9.14	0.00414	1.5	LV	CELLSTATES	vFB2	control_LMNA	12	18
AC010618.3	0.745	0.00655	0.105	0.0689	5.49	15	0.000343	2.18	LV	CELLSTATES	vFB2	control_LMNA	12	18
M6PR	0.745	0.0141	0.105	0.0802	5.51	12.1	0.00116	1.85	LV	CELLSTATES	vFB2	control_LMNA	12	18
PPP4C	0.745	0.0457	0.0576	0.0445	4.83	7.99	0.00703	1.34	LV	CELLSTATES	vFB2	control_LMNA	12	18
TPBG	0.745	0.00714	0.145	0.097	5.9	14.7	0.000392	2.15	LV	CELLSTATES	vFB2	control_LMNA	12	18
TRIP10	0.745	0.00629	0.152	0.132	6.17	15.2	0.000321	2.2	LV	CELLSTATES	vFB2	control_LMNA	12	18
PEX10	0.744	0.0256	0.0582	0.0387	4.68	9.94	0.0029	1.59	LV	CELLSTATES	vFB2	control_LMNA	12	18
NCKAP5L	0.743	0.0208	0.166	0.117	6.08	10.7	0.0021	1.68	LV	CELLSTATES	vFB2	control_LMNA	12	18
PMPCA	0.742	0.022	0.0534	0.042	4.73	10.5	0.0023	1.66	LV	CELLSTATES	vFB2	control_LMNA	12	18
FLOT1	0.741	0.00419	0.185	0.134	6.28	16.7	0.000178	2.38	LV	CELLSTATES	vFB2	control_LMNA	12	18
LOXL2	0.741	0.0447	0.284	0.185	6.77	8.05	0.00683	1.35	LV	CELLSTATES	vFB2	control_LMNA	12	18
C6	0.739	0.0399	0.1	0.0865	5.63	8.4	0.00581	1.4	LV	CELLSTATES	vFB2	control_LMNA	12	18
SSR1	0.739	0.0402	0.143	0.1	5.8	8.38	0.00587	1.4	LV	CELLSTATES	vFB2	control_LMNA	12	18
RPL41	0.738	0.0305	0.333	0.298	7.32	9.3	0.00386	1.52	LV	CELLSTATES	vFB2	control_LMNA	12	18
PTRH1	0.737	0.0447	0.0469	0.0351	4.5	8.06	0.00681	1.35	LV	CELLSTATES	vFB2	control_LMNA	12	18
ACTA2	0.736	0.014	0.189	0.127	6.22	12.1	0.00114	1.85	LV	CELLSTATES	vFB2	control_LMNA	12	18
RNF122	0.734	0.0421	0.0984	0.0766	5.48	8.25	0.00622	1.38	LV	CELLSTATES	vFB2	control_LMNA	12	18
AC109587.1	0.733	0.0366	0.0883	0.0539	5.19	8.71	0.00505	1.44	LV	CELLSTATES	vFB2	control_LMNA	12	18
MARS	0.732	0.00672	0.104	0.0778	5.49	14.9	0.000357	2.17	LV	CELLSTATES	vFB2	control_LMNA	12	18
PAK1IP1	0.729	0.0242	0.0428	0.0298	4.36	10.1	0.00268	1.62	LV	CELLSTATES	vFB2	control_LMNA	12	18
PLEKHB2	0.729	0.0199	0.0697	0.0549	5.01	10.8	0.00198	1.7	LV	CELLSTATES	vFB2	control_LMNA	12	18
EEF1B2	0.728	0.0108	0.0986	0.075	5.43	13.1	0.000755	1.97	LV	CELLSTATES	vFB2	control_LMNA	12	18
POLR2E	0.728	0.043	0.0442	0.036	4.55	8.17	0.00646	1.37	LV	CELLSTATES	vFB2	control_LMNA	12	18
OPA3	0.727	0.0292	0.065	0.0457	4.89	9.44	0.00361	1.53	LV	CELLSTATES	vFB2	control_LMNA	12	18
AC104984.3	0.726	0.0293	0.0503	0.0351	4.59	9.43	0.00363	1.53	LV	CELLSTATES	vFB2	control_LMNA	12	18
PPM1G	0.726	0.00981	0.104	0.0741	5.47	13.5	0.000643	2.01	LV	CELLSTATES	vFB2	control_LMNA	12	18
AC011933.4	0.725	0.0305	0.09	0.0651	5.39	9.29	0.00386	1.52	LV	CELLSTATES	vFB2	control_LMNA	12	18
AC090579.1	0.725	0.019	0.0969	0.0704	5.41	11	0.00184	1.72	LV	CELLSTATES	vFB2	control_LMNA	12	18
LINC01362	0.724	0.0372	0.08	0.056	5.13	8.65	0.00519	1.43	LV	CELLSTATES	vFB2	control_LMNA	12	18
EIF1	0.722	0.0147	0.437	0.355	7.62	11.9	0.00123	1.83	LV	CELLSTATES	vFB2	control_LMNA	12	18
CYBA	0.721	0.0229	0.075	0.0536	5.07	10.3	0.00244	1.64	LV	CELLSTATES	vFB2	control_LMNA	12	18
ARL16	0.719	0.0101	0.0932	0.0648	5.37	13.4	0.000677	1.99	LV	CELLSTATES	vFB2	control_LMNA	12	18
RAB32	0.719	0.0328	0.0678	0.0515	4.97	9.02	0.00436	1.48	LV	CELLSTATES	vFB2	control_LMNA	12	18
BAIAP2L1	0.717	0.018	0.106	0.0815	5.56	11.2	0.00168	1.74	LV	CELLSTATES	vFB2	control_LMNA	12	18
FADS3	0.717	0.0493	0.112	0.0884	5.68	7.74	0.00791	1.31	LV	CELLSTATES	vFB2	control_LMNA	12	18
TRIR	0.717	0.00309	0.125	0.0937	5.75	18.1	0.000106	2.51	LV	CELLSTATES	vFB2	control_LMNA	12	18
NOC2L	0.716	0.0161	0.107	0.0729	5.48	11.6	0.00139	1.79	LV	CELLSTATES	vFB2	control_LMNA	12	18
SCUBE3	0.716	0.0457	0.0531	0.0436	4.78	7.98	0.00705	1.34	LV	CELLSTATES	vFB2	control_LMNA	12	18
LAMTOR5	0.715	0.0369	0.063	0.0504	4.99	8.67	0.00513	1.43	LV	CELLSTATES	vFB2	control_LMNA	12	18
CCAR2	0.714	0.024	0.0674	0.0461	4.93	10.2	0.00264	1.62	LV	CELLSTATES	vFB2	control_LMNA	12	18
YIPF5	0.711	0.0232	0.0854	0.0541	5.16	10.3	0.00249	1.64	LV	CELLSTATES	vFB2	control_LMNA	12	18
ZNF850	0.711	0.0266	0.05	0.0359	4.57	9.79	0.00309	1.57	LV	CELLSTATES	vFB2	control_LMNA	12	18
IDH2	0.71	0.0276	0.0761	0.0549	5.1	9.66	0.00328	1.56	LV	CELLSTATES	vFB2	control_LMNA	12	18
GXYLT2	0.708	0.0237	0.843	0.533	8.19	10.2	0.00258	1.63	LV	CELLSTATES	vFB2	control_LMNA	12	18
SERF2	0.708	0.0166	0.261	0.215	6.9	11.5	0.00146	1.78	LV	CELLSTATES	vFB2	control_LMNA	12	18
SNRPE	0.708	0.0376	0.0431	0.0319	4.43	8.6	0.00529	1.43	LV	CELLSTATES	vFB2	control_LMNA	12	18
FAM120AOS	0.707	0.0287	0.0474	0.0373	4.6	9.53	0.00347	1.54	LV	CELLSTATES	vFB2	control_LMNA	12	18
MIR762HG	0.707	0.0423	0.0785	0.0546	5.17	8.23	0.00628	1.37	LV	CELLSTATES	vFB2	control_LMNA	12	18
PNRC1	0.707	0.0369	0.144	0.125	6.1	8.68	0.00512	1.43	LV	CELLSTATES	vFB2	control_LMNA	12	18
RPSA	0.707	0.0313	0.185	0.139	6.26	9.19	0.00406	1.5	LV	CELLSTATES	vFB2	control_LMNA	12	18
SH3PXD2A	0.707	0.0144	0.328	0.25	7.04	12	0.0012	1.84	LV	CELLSTATES	vFB2	control_LMNA	12	18
HINT1	0.706	0.0122	0.0988	0.0709	5.43	12.6	0.000921	1.91	LV	CELLSTATES	vFB2	control_LMNA	12	18
PSMD2	0.703	0.046	0.0562	0.0402	4.75	7.96	0.00712	1.34	LV	CELLSTATES	vFB2	control_LMNA	12	18
TMTC4	0.703	0.0307	0.0491	0.0407	4.61	9.26	0.00391	1.51	LV	CELLSTATES	vFB2	control_LMNA	12	18
ANGPT2	0.701	0.0163	0.22	0.144	6.46	11.6	0.00141	1.79	LV	CELLSTATES	vFB2	control_LMNA	12	18
APTR	0.701	0.0359	0.0923	0.0606	5.27	8.76	0.00492	1.44	LV	CELLSTATES	vFB2	control_LMNA	12	18
VCP	0.701	0.00258	0.263	0.178	6.66	18.8	8.07e-05	2.59	LV	CELLSTATES	vFB2	control_LMNA	12	18
AC068533.3	0.7	0.0298	0.0884	0.0626	5.31	9.38	0.00372	1.53	LV	CELLSTATES	vFB2	control_LMNA	12	18
MAP7D1	0.7	0.0268	0.0829	0.0603	5.19	9.77	0.00313	1.57	LV	CELLSTATES	vFB2	control_LMNA	12	18
PSMC4	0.7	0.0139	0.0575	0.0435	4.78	12.1	0.00113	1.86	LV	CELLSTATES	vFB2	control_LMNA	12	18
CCDC12	0.696	0.0017	0.177	0.132	6.22	20.5	4.45e-05	2.77	LV	CELLSTATES	vFB2	control_LMNA	12	18
NT5C	0.695	0.0108	0.195	0.15	6.44	13.1	0.000748	1.97	LV	CELLSTATES	vFB2	control_LMNA	12	18
SNRPD1	0.694	0.0474	0.0737	0.0529	4.98	7.87	0.00743	1.32	LV	CELLSTATES	vFB2	control_LMNA	12	18
KIAA1671	0.693	0.0381	0.0914	0.0868	5.42	8.56	0.00538	1.42	LV	CELLSTATES	vFB2	control_LMNA	12	18
NARS	0.693	0.00796	0.1	0.0744	5.44	14.3	0.000457	2.1	LV	CELLSTATES	vFB2	control_LMNA	12	18
DPP7	0.692	0.0199	0.115	0.0993	5.81	10.8	0.00198	1.7	LV	CELLSTATES	vFB2	control_LMNA	12	18
MTHFR	0.691	0.0173	0.0863	0.0654	5.3	11.4	0.00156	1.76	LV	CELLSTATES	vFB2	control_LMNA	12	18
FAM227B	0.69	0.0256	0.236	0.177	6.67	9.95	0.00288	1.59	LV	CELLSTATES	vFB2	control_LMNA	12	18
DNPEP	0.688	0.019	0.0745	0.0539	5.08	11	0.00183	1.72	LV	CELLSTATES	vFB2	control_LMNA	12	18
TMEM214	0.686	0.0357	0.08	0.0572	5.06	8.78	0.00487	1.45	LV	CELLSTATES	vFB2	control_LMNA	12	18
ARPC5	0.685	0.0104	0.19	0.138	6.29	13.2	0.000713	1.98	LV	CELLSTATES	vFB2	control_LMNA	12	18
FAM96B	0.684	0.0132	0.097	0.0772	5.49	12.3	0.00103	1.88	LV	CELLSTATES	vFB2	control_LMNA	12	18
TBC1D8B	0.682	0.0367	0.0804	0.0616	5.22	8.7	0.00507	1.44	LV	CELLSTATES	vFB2	control_LMNA	12	18
DAGLB	0.681	0.0394	0.0488	0.0371	4.55	8.44	0.00569	1.4	LV	CELLSTATES	vFB2	control_LMNA	12	18
PML	0.681	0.0477	0.0897	0.0656	5.25	7.85	0.00751	1.32	LV	CELLSTATES	vFB2	control_LMNA	12	18
CHCHD2	0.678	0.015	0.139	0.116	6.05	11.9	0.00126	1.82	LV	CELLSTATES	vFB2	control_LMNA	12	18
MUS81	0.678	0.0237	0.0806	0.062	5.23	10.2	0.00258	1.63	LV	CELLSTATES	vFB2	control_LMNA	12	18
OSTM1	0.677	0.0226	0.102	0.0803	5.57	10.4	0.00238	1.65	LV	CELLSTATES	vFB2	control_LMNA	12	18
E2F4	0.676	0.0393	0.0631	0.0446	4.84	8.47	0.00563	1.41	LV	CELLSTATES	vFB2	control_LMNA	12	18
GRK5	0.672	0.0362	1.7	1.37	9.49	8.74	0.00497	1.44	LV	CELLSTATES	vFB2	control_LMNA	12	18
SPAG7	0.67	0.0132	0.0997	0.0767	5.51	12.3	0.00103	1.88	LV	CELLSTATES	vFB2	control_LMNA	12	18
ERH	0.666	0.0376	0.0951	0.0731	5.42	8.6	0.0053	1.43	LV	CELLSTATES	vFB2	control_LMNA	12	18
CS	0.665	0.0428	0.0614	0.0449	4.87	8.19	0.0064	1.37	LV	CELLSTATES	vFB2	control_LMNA	12	18
AP1B1	0.663	0.0288	0.0856	0.0629	5.24	9.52	0.00349	1.54	LV	CELLSTATES	vFB2	control_LMNA	12	18
COL15A1	0.663	0.0427	1.29	1.06	9.08	8.2	0.00636	1.37	LV	CELLSTATES	vFB2	control_LMNA	12	18
MLF2	0.662	0.00822	0.0956	0.079	5.42	14.2	0.000483	2.09	LV	CELLSTATES	vFB2	control_LMNA	12	18
MVP	0.661	0.0208	0.171	0.143	6.26	10.7	0.00211	1.68	LV	CELLSTATES	vFB2	control_LMNA	12	18
EDC3	0.66	0.00839	0.123	0.104	5.85	14.1	0.000504	2.08	LV	CELLSTATES	vFB2	control_LMNA	12	18
TAF12	0.66	0.0226	0.0893	0.0641	5.28	10.4	0.00238	1.65	LV	CELLSTATES	vFB2	control_LMNA	12	18
KAT5	0.658	0.0428	0.0734	0.0599	5.15	8.2	0.00638	1.37	LV	CELLSTATES	vFB2	control_LMNA	12	18
AP3M1	0.657	0.031	0.0928	0.064	5.33	9.24	0.00397	1.51	LV	CELLSTATES	vFB2	control_LMNA	12	18
RAD23A	0.657	0.00984	0.132	0.101	5.87	13.5	0.000646	2.01	LV	CELLSTATES	vFB2	control_LMNA	12	18
AC074032.1	0.656	0.00683	0.451	0.325	7.5	14.9	0.000367	2.17	LV	CELLSTATES	vFB2	control_LMNA	12	18
SMNDC1	0.656	0.0456	0.0721	0.0547	4.97	8	0.007	1.34	LV	CELLSTATES	vFB2	control_LMNA	12	18
SNRPA	0.656	0.0376	0.0743	0.0539	5.09	8.6	0.00529	1.43	LV	CELLSTATES	vFB2	control_LMNA	12	18
SDF2	0.655	0.0444	0.0558	0.0447	4.77	8.07	0.00675	1.35	LV	CELLSTATES	vFB2	control_LMNA	12	18
QTRT1	0.654	0.0385	0.141	0.12	6.07	8.53	0.00547	1.41	LV	CELLSTATES	vFB2	control_LMNA	12	18
AL449266.1	0.653	0.0174	0.0958	0.0738	5.4	11.3	0.00158	1.76	LV	CELLSTATES	vFB2	control_LMNA	12	18
CAVIN1	0.653	0.0187	0.166	0.145	6.25	11	0.00179	1.73	LV	CELLSTATES	vFB2	control_LMNA	12	18
SELENOI	0.653	0.0169	0.118	0.0876	5.69	11.4	0.00152	1.77	LV	CELLSTATES	vFB2	control_LMNA	12	18
ILF2	0.652	0.042	0.0675	0.0511	4.92	8.26	0.0062	1.38	LV	CELLSTATES	vFB2	control_LMNA	12	18
AC068888.1	0.651	0.0164	0.213	0.17	6.56	11.6	0.00143	1.79	LV	CELLSTATES	vFB2	control_LMNA	12	18
ARF4	0.651	0.00233	0.281	0.212	6.83	19.2	6.99e-05	2.63	LV	CELLSTATES	vFB2	control_LMNA	12	18
ATP6V1D	0.651	0.0239	0.145	0.102	5.9	10.2	0.00262	1.62	LV	CELLSTATES	vFB2	control_LMNA	12	18
FILIP1L	0.647	0.00787	0.938	0.705	8.56	14.4	0.00045	2.1	LV	CELLSTATES	vFB2	control_LMNA	12	18
IKBIP	0.647	0.00912	0.169	0.119	6.09	13.8	0.000575	2.04	LV	CELLSTATES	vFB2	control_LMNA	12	18
TBRG1	0.644	0.0174	0.237	0.216	6.88	11.3	0.00159	1.76	LV	CELLSTATES	vFB2	control_LMNA	12	18
GPR75-ASB3	0.643	0.0178	0.29	0.219	6.94	11.2	0.00165	1.75	LV	CELLSTATES	vFB2	control_LMNA	12	18
UQCRFS1	0.643	0.0217	0.084	0.0658	5.32	10.5	0.00225	1.66	LV	CELLSTATES	vFB2	control_LMNA	12	18
DERL2	0.641	0.024	0.0547	0.0459	4.73	10.2	0.00264	1.62	LV	CELLSTATES	vFB2	control_LMNA	12	18
AL139021.1	0.64	0.026	0.0805	0.0581	5.22	9.88	0.00297	1.59	LV	CELLSTATES	vFB2	control_LMNA	12	18
SREBF2	0.638	0.0167	0.26	0.211	6.82	11.5	0.00147	1.78	LV	CELLSTATES	vFB2	control_LMNA	12	18
SLC3A2	0.637	0.0449	0.0918	0.0745	5.38	8.04	0.00687	1.35	LV	CELLSTATES	vFB2	control_LMNA	12	18
FILIP1	0.636	0.01	0.609	0.537	8.14	13.4	0.000663	2	LV	CELLSTATES	vFB2	control_LMNA	12	18
NACA	0.636	0.0368	0.11	0.092	5.7	8.69	0.00509	1.43	LV	CELLSTATES	vFB2	control_LMNA	12	18
RPL31	0.636	0.0393	0.133	0.127	6.04	8.47	0.00563	1.41	LV	CELLSTATES	vFB2	control_LMNA	12	18
TMEM220	0.635	0.0312	0.107	0.0843	5.59	9.21	0.00402	1.51	LV	CELLSTATES	vFB2	control_LMNA	12	18
CUEDC2	0.634	0.0274	0.0633	0.0459	4.91	9.69	0.00324	1.56	LV	CELLSTATES	vFB2	control_LMNA	12	18
NOL7	0.634	0.0394	0.0908	0.0746	5.48	8.45	0.00568	1.4	LV	CELLSTATES	vFB2	control_LMNA	12	18
NPM1	0.634	0.0466	0.0962	0.0855	5.5	7.93	0.00723	1.33	LV	CELLSTATES	vFB2	control_LMNA	12	18
C19orf66	0.631	0.0254	0.14	0.11	5.99	9.97	0.00286	1.6	LV	CELLSTATES	vFB2	control_LMNA	12	18
COMMD2	0.631	0.0303	0.136	0.0983	5.85	9.31	0.00383	1.52	LV	CELLSTATES	vFB2	control_LMNA	12	18
TBX20	0.629	0.0257	1.52	1.19	9.28	9.93	0.00291	1.59	LV	CELLSTATES	vFB2	control_LMNA	12	18
NDUFB9	0.628	0.0483	0.0719	0.0585	5.17	7.81	0.00764	1.32	LV	CELLSTATES	vFB2	control_LMNA	12	18
NID2	0.627	0.0207	0.378	0.284	7.24	10.7	0.00209	1.68	LV	CELLSTATES	vFB2	control_LMNA	12	18
POLR1C	0.627	0.011	0.153	0.11	6.01	13	0.000775	1.96	LV	CELLSTATES	vFB2	control_LMNA	12	18
SNU13	0.626	0.0173	0.0958	0.0727	5.38	11.4	0.00156	1.76	LV	CELLSTATES	vFB2	control_LMNA	12	18
MOB3A	0.625	0.0413	0.107	0.0786	5.53	8.3	0.00607	1.38	LV	CELLSTATES	vFB2	control_LMNA	12	18
BAG2	0.624	0.0239	0.113	0.083	5.59	10.2	0.00262	1.62	LV	CELLSTATES	vFB2	control_LMNA	12	18
AKR1A1	0.623	0.0239	0.204	0.143	6.33	10.2	0.00262	1.62	LV	CELLSTATES	vFB2	control_LMNA	12	18
CACNB2	0.622	0.0374	0.217	0.172	6.58	8.63	0.00523	1.43	LV	CELLSTATES	vFB2	control_LMNA	12	18
SCNM1	0.622	0.0313	0.0922	0.0707	5.38	9.18	0.00406	1.5	LV	CELLSTATES	vFB2	control_LMNA	12	18
SCYL1	0.622	0.0383	0.0903	0.0674	5.31	8.54	0.00545	1.42	LV	CELLSTATES	vFB2	control_LMNA	12	18
CTSL	0.621	0.0322	0.228	0.179	6.62	9.09	0.00424	1.49	LV	CELLSTATES	vFB2	control_LMNA	12	18
TIMM44	0.62	0.0203	0.0787	0.0604	5.2	10.7	0.00204	1.69	LV	CELLSTATES	vFB2	control_LMNA	12	18
PNKP	0.619	0.0119	0.155	0.111	6.01	12.7	0.000871	1.92	LV	CELLSTATES	vFB2	control_LMNA	12	18
ATF7IP2	0.616	0.0184	0.176	0.152	6.36	11.1	0.00174	1.74	LV	CELLSTATES	vFB2	control_LMNA	12	18
DNAJC2	0.615	0.0156	0.139	0.102	5.87	11.7	0.00134	1.81	LV	CELLSTATES	vFB2	control_LMNA	12	18
PGAM1	0.614	0.0362	0.11	0.0788	5.53	8.74	0.00497	1.44	LV	CELLSTATES	vFB2	control_LMNA	12	18
STRAP	0.613	0.02	0.148	0.106	5.93	10.8	0.002	1.7	LV	CELLSTATES	vFB2	control_LMNA	12	18
AP5Z1	0.612	0.0326	0.0722	0.0546	5.07	9.05	0.00432	1.49	LV	CELLSTATES	vFB2	control_LMNA	12	18
UPF3B	0.612	0.0103	0.128	0.107	5.91	13.3	0.000697	1.99	LV	CELLSTATES	vFB2	control_LMNA	12	18
ATP5MPL	0.611	0.026	0.104	0.0879	5.62	9.88	0.00297	1.59	LV	CELLSTATES	vFB2	control_LMNA	12	18
ECE1	0.61	0.0276	0.286	0.263	7.1	9.66	0.00327	1.56	LV	CELLSTATES	vFB2	control_LMNA	12	18
LPAR6	0.608	0.0293	0.187	0.151	6.4	9.44	0.00362	1.53	LV	CELLSTATES	vFB2	control_LMNA	12	18
OTUB1	0.608	0.0388	0.0661	0.059	5.03	8.5	0.00555	1.41	LV	CELLSTATES	vFB2	control_LMNA	12	18
RMC1	0.608	0.029	0.0929	0.076	5.44	9.49	0.00354	1.54	LV	CELLSTATES	vFB2	control_LMNA	12	18
GSTK1	0.607	0.0147	0.143	0.117	6.05	11.9	0.00122	1.83	LV	CELLSTATES	vFB2	control_LMNA	12	18
RARS	0.603	0.00468	0.239	0.184	6.65	16.3	0.000211	2.33	LV	CELLSTATES	vFB2	control_LMNA	12	18
CUEDC1	0.602	0.0339	0.142	0.118	5.97	8.93	0.00456	1.47	LV	CELLSTATES	vFB2	control_LMNA	12	18
CCDC47	0.601	0.0493	0.0992	0.0801	5.44	7.74	0.00791	1.31	LV	CELLSTATES	vFB2	control_LMNA	12	18
TGFB1	0.597	0.0417	0.194	0.147	6.36	8.27	0.00616	1.38	LV	CELLSTATES	vFB2	control_LMNA	12	18
RACK1	0.595	0.0432	0.159	0.14	6.18	8.16	0.0065	1.36	LV	CELLSTATES	vFB2	control_LMNA	12	18
TTF1	0.594	0.0115	0.14	0.118	6	12.9	0.000825	1.94	LV	CELLSTATES	vFB2	control_LMNA	12	18
BZW2	0.593	0.0214	0.151	0.127	5.99	10.5	0.00221	1.67	LV	CELLSTATES	vFB2	control_LMNA	12	18
PTS	0.592	0.0232	0.241	0.183	6.64	10.3	0.00249	1.64	LV	CELLSTATES	vFB2	control_LMNA	12	18
ASMTL	0.591	0.0358	0.0879	0.0685	5.29	8.78	0.00487	1.45	LV	CELLSTATES	vFB2	control_LMNA	12	18
BIN3	0.59	0.0209	0.122	0.0961	5.76	10.6	0.00212	1.68	LV	CELLSTATES	vFB2	control_LMNA	12	18
HIVEP3	0.589	0.0415	0.307	0.257	7.05	8.29	0.00611	1.38	LV	CELLSTATES	vFB2	control_LMNA	12	18
LSM8	0.587	0.026	0.107	0.0904	5.64	9.88	0.00297	1.59	LV	CELLSTATES	vFB2	control_LMNA	12	18
CLIP2	0.586	0.0366	0.136	0.113	5.87	8.71	0.00505	1.44	LV	CELLSTATES	vFB2	control_LMNA	12	18
FUCA2	0.586	0.0311	0.0776	0.0625	5.2	9.22	0.00399	1.51	LV	CELLSTATES	vFB2	control_LMNA	12	18
SHARPIN	0.586	0.0322	0.0857	0.0655	5.28	9.08	0.00425	1.49	LV	CELLSTATES	vFB2	control_LMNA	12	18
FRMD6	0.579	0.0175	0.398	0.318	7.33	11.3	0.0016	1.76	LV	CELLSTATES	vFB2	control_LMNA	12	18
LSM5	0.578	0.0196	0.0683	0.0541	5.02	10.9	0.00192	1.71	LV	CELLSTATES	vFB2	control_LMNA	12	18
AC009690.2	0.577	0.0244	0.108	0.0885	5.63	10.1	0.00272	1.61	LV	CELLSTATES	vFB2	control_LMNA	12	18
H2AFJ	0.577	0.0311	0.181	0.159	6.4	9.22	0.00399	1.51	LV	CELLSTATES	vFB2	control_LMNA	12	18
RPL24	0.577	0.038	0.0956	0.0789	5.44	8.57	0.00538	1.42	LV	CELLSTATES	vFB2	control_LMNA	12	18
SERP1	0.577	0.0103	0.29	0.242	6.99	13.3	0.000699	1.99	LV	CELLSTATES	vFB2	control_LMNA	12	18
CTR9	0.574	0.0237	0.0925	0.0733	5.34	10.2	0.00257	1.63	LV	CELLSTATES	vFB2	control_LMNA	12	18
HSPB11	0.573	0.0489	0.115	0.106	5.84	7.77	0.0078	1.31	LV	CELLSTATES	vFB2	control_LMNA	12	18
CLTB	0.572	0.0323	0.079	0.064	5.18	9.08	0.00426	1.49	LV	CELLSTATES	vFB2	control_LMNA	12	18
TMEM267	0.569	0.0174	0.151	0.121	6.06	11.3	0.00159	1.76	LV	CELLSTATES	vFB2	control_LMNA	12	18
RABEPK	0.568	0.0251	0.136	0.108	5.84	10	0.00282	1.6	LV	CELLSTATES	vFB2	control_LMNA	12	18
CDC37	0.567	0.0227	0.176	0.157	6.31	10.4	0.00239	1.64	LV	CELLSTATES	vFB2	control_LMNA	12	18
TMEM167A	0.565	0.0209	0.148	0.115	5.92	10.6	0.00212	1.68	LV	CELLSTATES	vFB2	control_LMNA	12	18
SSU72	0.564	0.0499	0.0895	0.0764	5.44	7.7	0.00804	1.3	LV	CELLSTATES	vFB2	control_LMNA	12	18
SLC39A13	0.563	0.0369	0.0842	0.0644	5.22	8.68	0.00511	1.43	LV	CELLSTATES	vFB2	control_LMNA	12	18
XPO5	0.562	0.026	0.162	0.144	6.17	9.9	0.00295	1.59	LV	CELLSTATES	vFB2	control_LMNA	12	18
PPIA	0.561	0.0168	0.166	0.139	6.18	11.5	0.0015	1.77	LV	CELLSTATES	vFB2	control_LMNA	12	18
MTCH1	0.557	0.0102	0.246	0.204	6.74	13.3	0.000687	1.99	LV	CELLSTATES	vFB2	control_LMNA	12	18
SH3KBP1	0.555	0.0198	0.254	0.222	6.77	10.8	0.00197	1.7	LV	CELLSTATES	vFB2	control_LMNA	12	18
LARP6	0.552	0.039	0.133	0.119	5.94	8.49	0.00558	1.41	LV	CELLSTATES	vFB2	control_LMNA	12	18
SUMF2	0.552	0.0103	0.171	0.141	6.27	13.3	0.000698	1.99	LV	CELLSTATES	vFB2	control_LMNA	12	18
COPS6	0.551	0.0187	0.12	0.1	5.79	11	0.00179	1.73	LV	CELLSTATES	vFB2	control_LMNA	12	18
CBX3	0.548	0.0287	0.138	0.105	5.86	9.53	0.00347	1.54	LV	CELLSTATES	vFB2	control_LMNA	12	18
MITD1	0.548	0.016	0.112	0.0973	5.71	11.6	0.00138	1.79	LV	CELLSTATES	vFB2	control_LMNA	12	18
MORF4L2	0.548	0.00441	0.372	0.296	7.25	16.5	0.000193	2.36	LV	CELLSTATES	vFB2	control_LMNA	12	18
GTF2A2	0.547	0.0147	0.0997	0.0808	5.49	11.9	0.00122	1.83	LV	CELLSTATES	vFB2	control_LMNA	12	18
PLOD3	0.547	0.0371	0.1	0.0838	5.52	8.65	0.00518	1.43	LV	CELLSTATES	vFB2	control_LMNA	12	18
ESF1	0.544	0.0131	0.269	0.234	6.91	12.4	0.00102	1.88	LV	CELLSTATES	vFB2	control_LMNA	12	18
DDX18	0.543	0.0125	0.304	0.244	6.98	12.5	0.000954	1.9	LV	CELLSTATES	vFB2	control_LMNA	12	18
RAPH1	0.542	0.00728	0.646	0.567	8.15	14.6	0.000405	2.14	LV	CELLSTATES	vFB2	control_LMNA	12	18
DAPK3	0.54	0.031	0.136	0.107	5.83	9.24	0.00397	1.51	LV	CELLSTATES	vFB2	control_LMNA	12	18
FASTKD2	0.538	0.0365	0.131	0.1	5.79	8.72	0.00502	1.44	LV	CELLSTATES	vFB2	control_LMNA	12	18
NEAT1	0.534	0.045	6.37	5.6	11.4	8.03	0.00688	1.35	LV	CELLSTATES	vFB2	control_LMNA	12	18
AC010894.3	0.532	0.0285	0.345	0.271	7.14	9.56	0.00342	1.55	LV	CELLSTATES	vFB2	control_LMNA	12	18
DDX58	0.532	0.0455	0.212	0.183	6.54	8	0.00699	1.34	LV	CELLSTATES	vFB2	control_LMNA	12	18
MPP5	0.531	0.0193	0.15	0.128	6.08	10.9	0.00188	1.72	LV	CELLSTATES	vFB2	control_LMNA	12	18
ARL6IP4	0.529	0.0274	0.164	0.133	6.17	9.7	0.00323	1.56	LV	CELLSTATES	vFB2	control_LMNA	12	18
AARS	0.524	0.0476	0.102	0.0806	5.52	7.85	0.0075	1.32	LV	CELLSTATES	vFB2	control_LMNA	12	18
ZNF213	0.523	0.0496	0.146	0.114	5.98	7.72	0.00796	1.3	LV	CELLSTATES	vFB2	control_LMNA	12	18
POLR2B	0.522	0.0232	0.294	0.242	6.96	10.3	0.0025	1.63	LV	CELLSTATES	vFB2	control_LMNA	12	18
LIPA	0.521	0.042	0.154	0.139	6.15	8.26	0.00621	1.38	LV	CELLSTATES	vFB2	control_LMNA	12	18
PTMS	0.519	0.0314	0.141	0.126	6	9.17	0.00409	1.5	LV	CELLSTATES	vFB2	control_LMNA	12	18
FAM177A1	0.517	0.0305	0.166	0.13	6.11	9.29	0.00387	1.52	LV	CELLSTATES	vFB2	control_LMNA	12	18
NMT1	0.513	0.0124	0.268	0.237	6.89	12.6	0.000936	1.91	LV	CELLSTATES	vFB2	control_LMNA	12	18
SEC24C	0.509	0.0267	0.0922	0.0808	5.4	9.77	0.00312	1.57	LV	CELLSTATES	vFB2	control_LMNA	12	18
AC008731.1	0.508	0.0448	0.127	0.109	5.92	8.04	0.00685	1.35	LV	CELLSTATES	vFB2	control_LMNA	12	18
MED4	0.505	0.0366	0.147	0.132	6.1	8.71	0.00503	1.44	LV	CELLSTATES	vFB2	control_LMNA	12	18
FPGS	0.503	0.0476	0.079	0.0676	5.23	7.85	0.00749	1.32	LV	CELLSTATES	vFB2	control_LMNA	12	18
SQSTM1	0.5	0.0128	0.437	0.384	7.57	12.4	0.000986	1.89	LV	CELLSTATES	vFB2	control_LMNA	12	18

## Sheet: control_PKP2
Gene	logFC	FDR	mean_exp_control	mean_exp_genotype	logCPM	F	PValue	FDR_plot	Region	annotation_level	cell_state	comparison	Observations_genotype	Observations_reference
LIF	5.82	0.000951	0.0212	0	3.41	24.4	2.14e-05	3.02	LV	CELLSTATES	vFB2	control_PKP2	6	18
PLA2G2A	5.51	0.00163	0.226	0.00522	6.86	21.1	4.51e-05	2.79	LV	CELLSTATES	vFB2	control_PKP2	6	18
TOP2A	5.35	0.00352	0.0167	0	3.1	18.7	0.000129	2.45	LV	CELLSTATES	vFB2	control_PKP2	6	18
CXCL1	4.54	0.00418	0.0215	0.000984	3.77	17.4	0.000168	2.38	LV	CELLSTATES	vFB2	control_PKP2	6	18
LIPG	4.4	8.52e-07	0.0649	0.00241	4.56	63.4	1.16e-09	6.07	LV	CELLSTATES	vFB2	control_PKP2	6	18
LINC01705	4.39	0.00101	0.0208	0.000412	3.42	23.1	2.36e-05	2.99	LV	CELLSTATES	vFB2	control_PKP2	6	18
LINC01943	4.36	0.000163	0.0148	0.00026	3.12	32	1.63e-06	3.79	LV	CELLSTATES	vFB2	control_PKP2	6	18
ST6GAL2	4.08	0.00073	0.0496	0.00194	4.16	24.7	1.41e-05	3.14	LV	CELLSTATES	vFB2	control_PKP2	6	18
AC108134.2	4.03	7.07e-05	0.0245	0.000932	3.51	36.5	4.76e-07	4.15	LV	CELLSTATES	vFB2	control_PKP2	6	18
CCL2	4.01	0.000123	0.625	0.0477	8.11	33.3	1.11e-06	3.91	LV	CELLSTATES	vFB2	control_PKP2	6	18
Z99289.1	3.72	3.12e-05	0.0401	0.00231	4.03	40.9	1.55e-07	4.51	LV	CELLSTATES	vFB2	control_PKP2	6	18
CNN2	3.53	0.00122	0.0224	0.00173	3.46	22.3	3.06e-05	2.91	LV	CELLSTATES	vFB2	control_PKP2	6	18
NPTX2	3.49	0.00761	0.0202	0.00155	3.44	15.1	0.000391	2.12	LV	CELLSTATES	vFB2	control_PKP2	6	18
CCL11	3.41	0.00101	0.0804	0.0091	5.29	23.1	2.35e-05	2.99	LV	CELLSTATES	vFB2	control_PKP2	6	18
G0S2	3.4	0.00215	0.0278	0.00111	3.59	20.1	6.41e-05	2.67	LV	CELLSTATES	vFB2	control_PKP2	6	18
ST6GALNAC4	3.38	0.00308	0.0153	0.00138	2.97	18.7	0.000104	2.51	LV	CELLSTATES	vFB2	control_PKP2	6	18
RPS6KL1	3.36	0.000392	0.0181	0.00213	3.23	27.6	5.82e-06	3.41	LV	CELLSTATES	vFB2	control_PKP2	6	18
FOSL1	3.29	0.00306	0.0271	0.00207	3.64	18.7	0.000103	2.51	LV	CELLSTATES	vFB2	control_PKP2	6	18
SLC17A9	3.21	0.000402	0.0464	0.00586	4.27	27.5	6.03e-06	3.4	LV	CELLSTATES	vFB2	control_PKP2	6	18
CENPF	3.17	0.0251	0.0155	0.00123	3	10.9	0.00205	1.6	LV	CELLSTATES	vFB2	control_PKP2	6	18
FBLIM1	3.1	2.49e-05	0.11	0.0142	5.31	42.2	1.13e-07	4.6	LV	CELLSTATES	vFB2	control_PKP2	6	18
AP000695.1	3.08	0.00712	0.0232	0.00242	3.42	15.4	0.000354	2.15	LV	CELLSTATES	vFB2	control_PKP2	6	18
ADAMTS4	3.07	0.00697	0.0699	0.0134	4.88	15.5	0.00034	2.16	LV	CELLSTATES	vFB2	control_PKP2	6	18
MYH6	3.07	0.000529	0.0229	0.00236	3.57	26.3	8.54e-06	3.28	LV	CELLSTATES	vFB2	control_PKP2	6	18
PLAU	3.03	0.000165	0.0843	0.0123	5.1	31.8	1.71e-06	3.78	LV	CELLSTATES	vFB2	control_PKP2	6	18
CTSC	2.96	0.000172	0.341	0.0467	6.79	31.6	1.8e-06	3.76	LV	CELLSTATES	vFB2	control_PKP2	6	18
HES1	2.94	0.00957	0.479	0.0586	7.91	14.3	0.000537	2.02	LV	CELLSTATES	vFB2	control_PKP2	6	18
CHRDL2	2.91	0.0116	0.0727	0.00921	5.05	13.6	0.000688	1.94	LV	CELLSTATES	vFB2	control_PKP2	6	18
PTGS1	2.89	0.00079	0.0554	0.00732	4.39	24.3	1.62e-05	3.1	LV	CELLSTATES	vFB2	control_PKP2	6	18
AC009163.1	2.85	0.000205	0.0555	0.00945	4.49	30.6	2.37e-06	3.69	LV	CELLSTATES	vFB2	control_PKP2	6	18
NPPC	2.82	0.0129	0.141	0.0134	5.74	13.2	0.000809	1.89	LV	CELLSTATES	vFB2	control_PKP2	6	18
BBOX1	2.8	0.00109	0.0657	0.00938	4.6	22.8	2.6e-05	2.96	LV	CELLSTATES	vFB2	control_PKP2	6	18
DACT1	2.8	0.00252	0.0359	0.00475	3.89	19.5	7.85e-05	2.6	LV	CELLSTATES	vFB2	control_PKP2	6	18
PI15	2.8	0.013	0.016	0.00226	3.27	13.2	0.000825	1.88	LV	CELLSTATES	vFB2	control_PKP2	6	18
STEAP1	2.78	0.0025	0.0222	0.00315	3.48	19.6	7.72e-05	2.6	LV	CELLSTATES	vFB2	control_PKP2	6	18
TLL1	2.77	0.000922	0.0953	0.0112	5.02	23.6	2.04e-05	3.04	LV	CELLSTATES	vFB2	control_PKP2	6	18
LGALS2	2.74	0.00476	0.026	0.00379	3.62	16.9	0.000202	2.32	LV	CELLSTATES	vFB2	control_PKP2	6	18
BHLHE40	2.72	0.0034	0.222	0.038	6.56	18.2	0.000123	2.47	LV	CELLSTATES	vFB2	control_PKP2	6	18
AL627171.2	2.71	0.00142	0.0423	0.00681	4.17	21.7	3.77e-05	2.85	LV	CELLSTATES	vFB2	control_PKP2	6	18
TNC	2.67	0.00648	1.83	0.233	8.8	15.8	0.000303	2.19	LV	CELLSTATES	vFB2	control_PKP2	6	18
AC021594.2	2.66	0.00676	0.0183	0.00262	3.26	15.6	0.000325	2.17	LV	CELLSTATES	vFB2	control_PKP2	6	18
HGF	2.65	6.64e-06	0.116	0.0192	5.35	49.6	2e-08	5.18	LV	CELLSTATES	vFB2	control_PKP2	6	18
AC017002.5	2.63	4.77e-07	0.37	0.0669	6.91	67.9	4.95e-10	6.32	LV	CELLSTATES	vFB2	control_PKP2	6	18
SPHK1	2.63	0.000377	0.12	0.0214	5.45	27.8	5.46e-06	3.42	LV	CELLSTATES	vFB2	control_PKP2	6	18
AC007271.1	2.61	0.00344	0.0158	0.00207	3.16	18.2	0.000125	2.46	LV	CELLSTATES	vFB2	control_PKP2	6	18
AL669970.3	2.61	0.00435	0.0329	0.00552	3.84	17.2	0.000177	2.36	LV	CELLSTATES	vFB2	control_PKP2	6	18
VDR	2.58	0.00529	0.0273	0.00526	3.65	16.5	0.000233	2.28	LV	CELLSTATES	vFB2	control_PKP2	6	18
KCNV2	2.57	0.000641	0.0313	0.0053	3.97	25.3	1.16e-05	3.19	LV	CELLSTATES	vFB2	control_PKP2	6	18
MRGPRF	2.53	0.000922	0.0333	0.00544	3.91	23.5	2.05e-05	3.04	LV	CELLSTATES	vFB2	control_PKP2	6	18
PTGIR	2.52	3.78e-06	0.364	0.0719	7.29	53.1	9.41e-09	5.42	LV	CELLSTATES	vFB2	control_PKP2	6	18
TNFRSF12A	2.52	2.46e-05	0.176	0.0351	5.98	42.3	1.09e-07	4.61	LV	CELLSTATES	vFB2	control_PKP2	6	18
PIM1	2.51	6.96e-05	0.0565	0.0122	4.65	36.7	4.52e-07	4.16	LV	CELLSTATES	vFB2	control_PKP2	6	18
TYR	2.5	3.45e-05	0.178	0.0322	5.91	40.3	1.8e-07	4.46	LV	CELLSTATES	vFB2	control_PKP2	6	18
CA2	2.48	0.00148	0.0499	0.00894	4.42	21.5	4.02e-05	2.83	LV	CELLSTATES	vFB2	control_PKP2	6	18
AP001007.1	2.42	0.00476	0.0173	0.00352	3.26	16.9	0.000202	2.32	LV	CELLSTATES	vFB2	control_PKP2	6	18
BMP8A	2.38	0.00514	0.0218	0.00476	3.5	16.6	0.000225	2.29	LV	CELLSTATES	vFB2	control_PKP2	6	18
MIDN	2.37	2.64e-05	0.0739	0.0149	4.9	41.7	1.26e-07	4.58	LV	CELLSTATES	vFB2	control_PKP2	6	18
OPN1SW	2.36	0.00831	0.0308	0.00566	3.78	14.8	0.000444	2.08	LV	CELLSTATES	vFB2	control_PKP2	6	18
AC068491.2	2.35	0.00612	0.0248	0.00488	3.6	16	0.000283	2.21	LV	CELLSTATES	vFB2	control_PKP2	6	18
AP000695.2	2.35	0.0229	0.0214	0.00391	3.45	11.3	0.0018	1.64	LV	CELLSTATES	vFB2	control_PKP2	6	18
ID2	2.35	0.002	0.102	0.0181	5.6	20.4	5.74e-05	2.7	LV	CELLSTATES	vFB2	control_PKP2	6	18
TRIB1	2.34	0.0205	0.0129	0.00261	3.07	11.6	0.00153	1.69	LV	CELLSTATES	vFB2	control_PKP2	6	18
CXADR	2.33	0.0198	0.0144	0.00202	2.94	11.8	0.00145	1.7	LV	CELLSTATES	vFB2	control_PKP2	6	18
CARMN	2.32	0.000185	0.171	0.0339	5.82	31.2	2.01e-06	3.73	LV	CELLSTATES	vFB2	control_PKP2	6	18
INSRR	2.32	0.000351	0.0926	0.0235	5.34	28.2	4.79e-06	3.45	LV	CELLSTATES	vFB2	control_PKP2	6	18
KCNH3	2.31	0.0175	0.0188	0.00415	3.37	12.2	0.00123	1.76	LV	CELLSTATES	vFB2	control_PKP2	6	18
PAM16	2.31	0.00018	0.0293	0.00599	3.82	31.4	1.9e-06	3.74	LV	CELLSTATES	vFB2	control_PKP2	6	18
BBOX1-AS1	2.3	0.000891	0.209	0.0448	6.16	23.7	1.92e-05	3.05	LV	CELLSTATES	vFB2	control_PKP2	6	18
GPC6	2.3	0.00339	1.96	0.37	9.02	18.3	0.000122	2.47	LV	CELLSTATES	vFB2	control_PKP2	6	18
NOTCH3	2.29	0.000864	0.0565	0.0121	4.55	23.9	1.83e-05	3.06	LV	CELLSTATES	vFB2	control_PKP2	6	18
SLC2A6	2.29	0.00257	0.0224	0.00591	3.62	19.4	8.08e-05	2.59	LV	CELLSTATES	vFB2	control_PKP2	6	18
SYNPO	2.29	0.000568	0.053	0.00941	4.39	26	9.36e-06	3.25	LV	CELLSTATES	vFB2	control_PKP2	6	18
NGFR	2.28	0.000414	0.0746	0.0153	4.98	27.3	6.3e-06	3.38	LV	CELLSTATES	vFB2	control_PKP2	6	18
PVT1	2.28	0.000351	0.197	0.0426	6.04	28.2	4.79e-06	3.45	LV	CELLSTATES	vFB2	control_PKP2	6	18
FGF10	2.27	0.0192	0.0168	0.00293	3.22	11.9	0.00139	1.72	LV	CELLSTATES	vFB2	control_PKP2	6	18
PYCR1	2.27	0.00279	0.0257	0.0059	3.65	19.1	8.95e-05	2.56	LV	CELLSTATES	vFB2	control_PKP2	6	18
TEAD4	2.27	0.0016	0.0271	0.00599	3.74	21.2	4.41e-05	2.8	LV	CELLSTATES	vFB2	control_PKP2	6	18
CD248	2.24	0.0213	0.0199	0.00238	3.19	11.5	0.00161	1.67	LV	CELLSTATES	vFB2	control_PKP2	6	18
HIC1	2.24	0.000351	0.0986	0.0234	5.24	28.3	4.69e-06	3.45	LV	CELLSTATES	vFB2	control_PKP2	6	18
AC097521.1	2.23	0.0277	0.0249	0.00469	3.63	10.6	0.0024	1.56	LV	CELLSTATES	vFB2	control_PKP2	6	18
BCL3	2.23	0.00418	0.0303	0.00806	3.91	17.4	0.000168	2.38	LV	CELLSTATES	vFB2	control_PKP2	6	18
HMBS	2.23	0.00309	0.0279	0.00581	3.72	18.7	0.000105	2.51	LV	CELLSTATES	vFB2	control_PKP2	6	18
RAB26	2.23	0.000461	0.0472	0.0121	4.38	26.8	7.3e-06	3.34	LV	CELLSTATES	vFB2	control_PKP2	6	18
SOCS3	2.23	0.0273	0.0811	0.0189	5.07	10.6	0.00235	1.56	LV	CELLSTATES	vFB2	control_PKP2	6	18
AC132192.1	2.2	0.000561	0.042	0.00862	4.22	26.1	9.19e-06	3.25	LV	CELLSTATES	vFB2	control_PKP2	6	18
GPRC5A	2.2	0.0141	0.0261	0.00747	3.89	12.9	0.00092	1.85	LV	CELLSTATES	vFB2	control_PKP2	6	18
IER3	2.19	0.00186	0.247	0.0452	6.48	20.7	5.3e-05	2.73	LV	CELLSTATES	vFB2	control_PKP2	6	18
RASSF9	2.19	0.000217	0.053	0.0116	4.48	30.4	2.55e-06	3.66	LV	CELLSTATES	vFB2	control_PKP2	6	18
NOTCH1	2.18	5.07e-05	0.0459	0.0114	4.35	38.4	2.93e-07	4.29	LV	CELLSTATES	vFB2	control_PKP2	6	18
UPP1	2.17	0.00354	0.0257	0.00663	3.7	18.1	0.00013	2.45	LV	CELLSTATES	vFB2	control_PKP2	6	18
CLDN14	2.16	0.00288	0.042	0.00942	4.14	19	9.44e-05	2.54	LV	CELLSTATES	vFB2	control_PKP2	6	18
PTX3	2.15	0.0145	0.121	0.0303	5.53	12.8	0.000951	1.84	LV	CELLSTATES	vFB2	control_PKP2	6	18
ACTN1	2.12	9.38e-07	0.371	0.089	6.97	62.1	1.49e-09	6.03	LV	CELLSTATES	vFB2	control_PKP2	6	18
COA7	2.12	0.00795	0.0167	0.00442	3.28	14.9	0.000418	2.1	LV	CELLSTATES	vFB2	control_PKP2	6	18
PLAUR	2.12	0.00041	0.0627	0.0155	4.69	27.4	6.19e-06	3.39	LV	CELLSTATES	vFB2	control_PKP2	6	18
KCNQ1	2.11	4.6e-06	0.374	0.0916	7.08	51.7	1.25e-08	5.34	LV	CELLSTATES	vFB2	control_PKP2	6	18
OLFM2	2.11	2.64e-05	0.055	0.0135	4.57	41.7	1.28e-07	4.58	LV	CELLSTATES	vFB2	control_PKP2	6	18
SLC7A1	2.1	0.000165	0.072	0.0193	4.83	31.8	1.72e-06	3.78	LV	CELLSTATES	vFB2	control_PKP2	6	18
DGKI	2.09	0.00208	0.443	0.103	7.02	20.2	6.14e-05	2.68	LV	CELLSTATES	vFB2	control_PKP2	6	18
CYB561	2.07	0.000121	0.0476	0.0114	4.32	33.4	1.08e-06	3.92	LV	CELLSTATES	vFB2	control_PKP2	6	18
LDLR	2.07	0.000312	0.111	0.031	5.48	28.8	4e-06	3.51	LV	CELLSTATES	vFB2	control_PKP2	6	18
UNC5B	2.07	0.000282	0.173	0.0432	5.85	29.3	3.49e-06	3.55	LV	CELLSTATES	vFB2	control_PKP2	6	18
LSAMP	2.05	0.00101	0.372	0.103	7.13	23.1	2.37e-05	2.99	LV	CELLSTATES	vFB2	control_PKP2	6	18
FBXL8	2.04	0.00585	0.0245	0.00682	3.61	16.1	0.000265	2.23	LV	CELLSTATES	vFB2	control_PKP2	6	18
GPR68	2.04	0.00181	0.0301	0.00776	3.84	20.8	5.12e-05	2.74	LV	CELLSTATES	vFB2	control_PKP2	6	18
LINC01060	2.04	0.00449	0.0988	0.0248	5.22	17.1	0.000185	2.35	LV	CELLSTATES	vFB2	control_PKP2	6	18
MELK	2.02	0.0417	0.0195	0.00496	3.39	9.13	0.00445	1.38	LV	CELLSTATES	vFB2	control_PKP2	6	18
UHRF1	2.02	0.0472	0.0166	0.0038	3.24	8.7	0.00539	1.33	LV	CELLSTATES	vFB2	control_PKP2	6	18
ECT2	2.01	0.0273	0.0176	0.00543	3.29	10.6	0.00234	1.56	LV	CELLSTATES	vFB2	control_PKP2	6	18
IKBKE	1.99	0.00308	0.025	0.00715	3.66	18.7	0.000105	2.51	LV	CELLSTATES	vFB2	control_PKP2	6	18
PRICKLE1	1.98	1.03e-05	1.26	0.329	8.67	47.2	3.43e-08	4.99	LV	CELLSTATES	vFB2	control_PKP2	6	18
TPM2	1.96	9.93e-05	0.185	0.0493	6.14	34.5	8.17e-07	4	LV	CELLSTATES	vFB2	control_PKP2	6	18
ZC3H12A	1.95	0.0267	0.0175	0.00459	3.33	10.7	0.00223	1.57	LV	CELLSTATES	vFB2	control_PKP2	6	18
FN1	1.94	0.0012	6.61	1.72	10.8	22.4	2.95e-05	2.92	LV	CELLSTATES	vFB2	control_PKP2	6	18
AC104248.1	1.91	0.0076	0.0233	0.00809	3.63	15.1	0.000389	2.12	LV	CELLSTATES	vFB2	control_PKP2	6	18
PKN3	1.91	0.0192	0.0155	0.00403	3.15	11.9	0.0014	1.72	LV	CELLSTATES	vFB2	control_PKP2	6	18
TMEM51	1.91	0.00832	0.0343	0.0106	4.03	14.8	0.000445	2.08	LV	CELLSTATES	vFB2	control_PKP2	6	18
TP53RK	1.91	0.0146	0.0184	0.00539	3.35	12.8	0.000964	1.84	LV	CELLSTATES	vFB2	control_PKP2	6	18
Z83844.2	1.91	0.0222	0.0219	0.00719	3.57	11.4	0.00171	1.65	LV	CELLSTATES	vFB2	control_PKP2	6	18
GLIS2	1.9	0.00402	0.0328	0.00957	3.92	17.6	0.000157	2.4	LV	CELLSTATES	vFB2	control_PKP2	6	18
PECAM1	1.9	0.000123	0.172	0.0524	6.05	33.3	1.12e-06	3.91	LV	CELLSTATES	vFB2	control_PKP2	6	18
JAK3	1.88	0.00389	0.0249	0.0083	3.7	17.7	0.000147	2.41	LV	CELLSTATES	vFB2	control_PKP2	6	18
NAV2	1.88	0.0439	0.626	0.171	7.68	8.96	0.00479	1.36	LV	CELLSTATES	vFB2	control_PKP2	6	18
CDKN3	1.87	0.0202	0.0196	0.00465	3.34	11.7	0.0015	1.69	LV	CELLSTATES	vFB2	control_PKP2	6	18
MARCKSL1	1.87	0.00392	0.0448	0.0124	4.35	17.7	0.000151	2.41	LV	CELLSTATES	vFB2	control_PKP2	6	18
AC007569.1	1.85	0.0071	0.028	0.00755	3.73	15.4	0.000351	2.15	LV	CELLSTATES	vFB2	control_PKP2	6	18
AC131025.2	1.85	0.0251	0.0471	0.0125	4.25	10.9	0.00206	1.6	LV	CELLSTATES	vFB2	control_PKP2	6	18
CYTOR	1.85	0.000122	0.482	0.155	7.36	33.4	1.09e-06	3.92	LV	CELLSTATES	vFB2	control_PKP2	6	18
INSL6	1.85	0.0383	0.0159	0.00371	3.1	9.41	0.00393	1.42	LV	CELLSTATES	vFB2	control_PKP2	6	18
PDGFRB	1.85	7.29e-05	0.972	0.313	8.55	36.3	5.01e-07	4.14	LV	CELLSTATES	vFB2	control_PKP2	6	18
ANGPTL4	1.84	0.00961	0.166	0.0453	5.87	14.2	0.00054	2.02	LV	CELLSTATES	vFB2	control_PKP2	6	18
GEM	1.84	0.00364	0.234	0.0808	6.65	18	0.000135	2.44	LV	CELLSTATES	vFB2	control_PKP2	6	18
TEX26-AS1	1.84	0.0174	0.146	0.062	6.01	12.2	0.00122	1.76	LV	CELLSTATES	vFB2	control_PKP2	6	18
CDK18	1.82	0.0297	0.0216	0.00539	3.37	10.3	0.00265	1.53	LV	CELLSTATES	vFB2	control_PKP2	6	18
GRM5	1.82	0.00143	0.135	0.0433	5.66	21.6	3.83e-05	2.84	LV	CELLSTATES	vFB2	control_PKP2	6	18
PRB1	1.82	0.0414	0.0125	0.00285	2.89	9.15	0.00441	1.38	LV	CELLSTATES	vFB2	control_PKP2	6	18
FGF7	1.81	0.00599	0.198	0.056	6.38	16	0.000273	2.22	LV	CELLSTATES	vFB2	control_PKP2	6	18
KCND3	1.81	0.0041	0.0626	0.0191	4.81	17.5	0.000161	2.39	LV	CELLSTATES	vFB2	control_PKP2	6	18
TUBG1	1.81	0.0301	0.0142	0.0048	3.17	10.3	0.00271	1.52	LV	CELLSTATES	vFB2	control_PKP2	6	18
KLF10	1.8	0.00303	0.0669	0.0216	4.91	18.8	0.000102	2.52	LV	CELLSTATES	vFB2	control_PKP2	6	18
LDHA	1.8	4.17e-05	0.192	0.0607	6.31	39.4	2.26e-07	4.38	LV	CELLSTATES	vFB2	control_PKP2	6	18
NQO1	1.8	0.00503	0.0295	0.00781	3.78	16.7	0.000217	2.3	LV	CELLSTATES	vFB2	control_PKP2	6	18
FOXS1	1.79	0.0182	0.0304	0.00904	3.8	12.1	0.00129	1.74	LV	CELLSTATES	vFB2	control_PKP2	6	18
LAMA4	1.79	1.21e-05	0.403	0.126	7.26	46.2	4.28e-08	4.92	LV	CELLSTATES	vFB2	control_PKP2	6	18
MFAP2	1.79	0.0169	0.0338	0.0116	4.07	12.3	0.00118	1.77	LV	CELLSTATES	vFB2	control_PKP2	6	18
SAMD1	1.79	0.0267	0.0228	0.00603	3.48	10.7	0.00224	1.57	LV	CELLSTATES	vFB2	control_PKP2	6	18
BX322234.1	1.78	0.00101	0.188	0.0639	6.14	23.1	2.38e-05	2.99	LV	CELLSTATES	vFB2	control_PKP2	6	18
CCDC34	1.78	0.023	0.0339	0.0103	3.92	11.2	0.0018	1.64	LV	CELLSTATES	vFB2	control_PKP2	6	18
GSE1	1.78	0.00395	0.0952	0.0275	5.15	17.6	0.000154	2.4	LV	CELLSTATES	vFB2	control_PKP2	6	18
EHD1	1.77	0.00574	0.049	0.0128	4.32	16.2	0.000259	2.24	LV	CELLSTATES	vFB2	control_PKP2	6	18
KCNE4	1.77	0.00403	0.0643	0.0201	4.82	17.5	0.000158	2.39	LV	CELLSTATES	vFB2	control_PKP2	6	18
MATR3	1.77	0.0249	0.0151	0.00494	3.27	11	0.00202	1.6	LV	CELLSTATES	vFB2	control_PKP2	6	18
DIAPH3	1.76	0.0277	0.0546	0.0177	4.49	10.6	0.0024	1.56	LV	CELLSTATES	vFB2	control_PKP2	6	18
PLXND1	1.76	0.00146	0.0811	0.0241	5.01	21.5	3.94e-05	2.84	LV	CELLSTATES	vFB2	control_PKP2	6	18
RAVER1	1.76	0.0475	0.0177	0.00497	3.23	8.68	0.00543	1.32	LV	CELLSTATES	vFB2	control_PKP2	6	18
CLMAT3	1.75	0.00073	0.186	0.0563	6.13	24.7	1.43e-05	3.14	LV	CELLSTATES	vFB2	control_PKP2	6	18
DDX39A	1.75	0.000232	0.0611	0.0188	4.78	30.1	2.77e-06	3.63	LV	CELLSTATES	vFB2	control_PKP2	6	18
PLEKHG3	1.75	0.000301	0.0609	0.0194	4.69	29	3.83e-06	3.52	LV	CELLSTATES	vFB2	control_PKP2	6	18
PLEKHG6	1.75	0.024	0.0179	0.00521	3.3	11.1	0.00192	1.62	LV	CELLSTATES	vFB2	control_PKP2	6	18
WISP1	1.75	0.0197	0.0815	0.0251	4.93	11.8	0.00144	1.71	LV	CELLSTATES	vFB2	control_PKP2	6	18
MPDU1	1.74	7.07e-05	0.0641	0.0199	4.79	36.5	4.73e-07	4.15	LV	CELLSTATES	vFB2	control_PKP2	6	18
HMGA2	1.73	0.0384	0.154	0.0333	5.64	9.41	0.00394	1.42	LV	CELLSTATES	vFB2	control_PKP2	6	18
PPP1R18	1.73	0.000456	0.0523	0.0173	4.55	26.9	7.19e-06	3.34	LV	CELLSTATES	vFB2	control_PKP2	6	18
TSTA3	1.73	0.00416	0.031	0.0101	3.95	17.4	0.000166	2.38	LV	CELLSTATES	vFB2	control_PKP2	6	18
YRDC	1.73	0.0111	0.0298	0.00847	3.78	13.8	0.000649	1.96	LV	CELLSTATES	vFB2	control_PKP2	6	18
LRP4	1.72	0.0299	0.482	0.21	8.11	10.3	0.00269	1.52	LV	CELLSTATES	vFB2	control_PKP2	6	18
PMEPA1	1.71	0.00779	0.119	0.0382	5.38	15	0.000404	2.11	LV	CELLSTATES	vFB2	control_PKP2	6	18
SOX4	1.71	0.00101	0.0859	0.0249	5.02	23.1	2.33e-05	3	LV	CELLSTATES	vFB2	control_PKP2	6	18
RARRES1	1.7	0.0187	0.336	0.108	7.35	12	0.00133	1.73	LV	CELLSTATES	vFB2	control_PKP2	6	18
TRMT6	1.7	0.0325	0.0134	0.00511	3.18	9.99	0.00306	1.49	LV	CELLSTATES	vFB2	control_PKP2	6	18
AC027288.3	1.69	0.0477	0.0178	0.00535	3.38	8.66	0.00548	1.32	LV	CELLSTATES	vFB2	control_PKP2	6	18
CPNE5	1.69	0.00676	0.0344	0.0119	3.99	15.6	0.000324	2.17	LV	CELLSTATES	vFB2	control_PKP2	6	18
LOXL2	1.69	6.75e-05	0.284	0.11	6.76	36.9	4.27e-07	4.17	LV	CELLSTATES	vFB2	control_PKP2	6	18
MYH13	1.69	3.45e-05	0.585	0.197	7.7	40.3	1.8e-07	4.46	LV	CELLSTATES	vFB2	control_PKP2	6	18
NEURL1	1.69	0.000578	0.0649	0.0211	4.77	25.8	9.94e-06	3.24	LV	CELLSTATES	vFB2	control_PKP2	6	18
FOXC1	1.68	0.0238	0.0464	0.0153	4.29	11.1	0.00189	1.62	LV	CELLSTATES	vFB2	control_PKP2	6	18
NOLC1	1.68	0.0032	0.0435	0.0134	4.26	18.5	0.000111	2.49	LV	CELLSTATES	vFB2	control_PKP2	6	18
RUNX1	1.67	0.00194	0.912	0.282	8.15	20.5	5.52e-05	2.71	LV	CELLSTATES	vFB2	control_PKP2	6	18
AC107021.1	1.66	0.000117	0.258	0.0834	6.56	33.6	1.02e-06	3.93	LV	CELLSTATES	vFB2	control_PKP2	6	18
ELANE	1.66	0.0152	0.0468	0.0163	4.45	12.6	0.00101	1.82	LV	CELLSTATES	vFB2	control_PKP2	6	18
GXYLT2	1.66	8.64e-05	0.843	0.279	8.17	35.4	6.32e-07	4.06	LV	CELLSTATES	vFB2	control_PKP2	6	18
SEL1L3	1.66	0.0133	0.0404	0.0115	4.13	13.1	0.000844	1.88	LV	CELLSTATES	vFB2	control_PKP2	6	18
ZNF93	1.66	0.0273	0.0238	0.00728	3.59	10.6	0.00232	1.56	LV	CELLSTATES	vFB2	control_PKP2	6	18
C9orf16	1.65	0.00648	0.0423	0.0139	4.22	15.8	0.000304	2.19	LV	CELLSTATES	vFB2	control_PKP2	6	18
ESRRB	1.65	0.0193	0.0268	0.0098	3.73	11.9	0.0014	1.71	LV	CELLSTATES	vFB2	control_PKP2	6	18
LINC01389	1.65	0.0082	0.0404	0.0152	4.34	14.8	0.000434	2.09	LV	CELLSTATES	vFB2	control_PKP2	6	18
PLEKHA4	1.64	9.9e-05	0.106	0.0411	5.53	34.5	8.07e-07	4	LV	CELLSTATES	vFB2	control_PKP2	6	18
RNF152	1.64	0.00127	0.252	0.0884	6.52	22.2	3.22e-05	2.9	LV	CELLSTATES	vFB2	control_PKP2	6	18
TMEM217	1.64	0.00101	0.0636	0.0219	4.73	23.2	2.32e-05	3	LV	CELLSTATES	vFB2	control_PKP2	6	18
ZNF324B	1.64	0.0445	0.0132	0.0043	3.07	8.9	0.00492	1.35	LV	CELLSTATES	vFB2	control_PKP2	6	18
RPS6KA4	1.63	0.0125	0.0212	0.00758	3.52	13.3	0.000771	1.9	LV	CELLSTATES	vFB2	control_PKP2	6	18
AC090617.4	1.62	0.00109	0.103	0.0375	5.36	22.8	2.62e-05	2.96	LV	CELLSTATES	vFB2	control_PKP2	6	18
ADAMTSL2	1.62	0.00512	0.0988	0.0297	5.3	16.6	0.000224	2.29	LV	CELLSTATES	vFB2	control_PKP2	6	18
AL513164.1	1.62	7.07e-05	0.0803	0.0294	5.02	36.5	4.8e-07	4.15	LV	CELLSTATES	vFB2	control_PKP2	6	18
FHOD1	1.62	0.0126	0.0207	0.00651	3.46	13.3	0.000785	1.9	LV	CELLSTATES	vFB2	control_PKP2	6	18
KCNQ1OT1	1.62	0.000387	0.552	0.188	7.62	27.7	5.64e-06	3.41	LV	CELLSTATES	vFB2	control_PKP2	6	18
NCS1	1.62	0.00699	0.0274	0.0101	3.76	15.4	0.000342	2.16	LV	CELLSTATES	vFB2	control_PKP2	6	18
PDIA5	1.62	0.000439	0.186	0.06	5.98	27.1	6.82e-06	3.36	LV	CELLSTATES	vFB2	control_PKP2	6	18
HIST1H4C	1.61	0.0167	0.0246	0.00895	3.64	12.3	0.00115	1.78	LV	CELLSTATES	vFB2	control_PKP2	6	18
LEAP2	1.61	0.0141	0.0366	0.0118	4.04	12.9	0.000917	1.85	LV	CELLSTATES	vFB2	control_PKP2	6	18
PRDM16	1.61	0.0403	0.0138	0.00561	3.19	9.25	0.00422	1.39	LV	CELLSTATES	vFB2	control_PKP2	6	18
SAMD11	1.61	0.0316	0.0317	0.0106	3.83	10.1	0.00293	1.5	LV	CELLSTATES	vFB2	control_PKP2	6	18
SLC19A3	1.61	0.0322	0.0173	0.00516	3.33	10	0.00301	1.49	LV	CELLSTATES	vFB2	control_PKP2	6	18
ALDH1A3	1.6	0.00438	0.0566	0.0216	4.69	17.2	0.000179	2.36	LV	CELLSTATES	vFB2	control_PKP2	6	18
FAM50A	1.6	0.000578	0.0572	0.021	4.72	25.9	9.74e-06	3.24	LV	CELLSTATES	vFB2	control_PKP2	6	18
SYT7	1.6	0.0338	0.0193	0.00705	3.4	9.87	0.00322	1.47	LV	CELLSTATES	vFB2	control_PKP2	6	18
AC003991.1	1.59	0.0299	0.15	0.0517	5.84	10.3	0.0027	1.52	LV	CELLSTATES	vFB2	control_PKP2	6	18
AC008569.1	1.59	0.00746	0.0334	0.0132	4.1	15.2	0.00038	2.13	LV	CELLSTATES	vFB2	control_PKP2	6	18
HRH1	1.59	0.0201	0.0449	0.0136	4.28	11.7	0.00148	1.7	LV	CELLSTATES	vFB2	control_PKP2	6	18
PPARGC1B	1.59	0.00555	0.0369	0.0146	4.17	16.3	0.000246	2.26	LV	CELLSTATES	vFB2	control_PKP2	6	18
SERPINH1	1.59	0.00509	0.11	0.0427	5.48	16.6	0.000222	2.29	LV	CELLSTATES	vFB2	control_PKP2	6	18
SMCR5	1.59	0.00265	0.0542	0.0211	4.7	19.3	8.35e-05	2.58	LV	CELLSTATES	vFB2	control_PKP2	6	18
TNFAIP6	1.59	0.000124	0.329	0.128	7	33.2	1.15e-06	3.91	LV	CELLSTATES	vFB2	control_PKP2	6	18
ADAMTS6	1.58	0.00205	0.436	0.151	7.07	20.3	6.03e-05	2.69	LV	CELLSTATES	vFB2	control_PKP2	6	18
MT-ND6	1.58	0.00303	0.054	0.0179	4.46	18.8	0.000101	2.52	LV	CELLSTATES	vFB2	control_PKP2	6	18
ZBTB24	1.58	0.00677	0.046	0.0147	4.29	15.6	0.000326	2.17	LV	CELLSTATES	vFB2	control_PKP2	6	18
DSP	1.57	0.0376	0.0152	0.00392	3.03	9.48	0.00381	1.42	LV	CELLSTATES	vFB2	control_PKP2	6	18
FLNB	1.57	0.0119	0.065	0.0238	4.81	13.5	0.000718	1.92	LV	CELLSTATES	vFB2	control_PKP2	6	18
RRBP1	1.57	5.95e-05	0.646	0.23	7.82	37.5	3.63e-07	4.23	LV	CELLSTATES	vFB2	control_PKP2	6	18
SLC44A3	1.57	0.0299	0.0189	0.00618	3.35	10.3	0.00267	1.53	LV	CELLSTATES	vFB2	control_PKP2	6	18
PPP1R3B	1.56	0.0272	0.02	0.00629	3.4	10.6	0.00231	1.57	LV	CELLSTATES	vFB2	control_PKP2	6	18
RHD	1.56	0.0242	0.132	0.0435	5.73	11.1	0.00195	1.62	LV	CELLSTATES	vFB2	control_PKP2	6	18
ANGPTL2	1.55	0.00681	0.0736	0.0264	5.12	15.5	0.00033	2.17	LV	CELLSTATES	vFB2	control_PKP2	6	18
FHL3	1.55	0.00321	0.119	0.0416	5.44	18.5	0.000111	2.49	LV	CELLSTATES	vFB2	control_PKP2	6	18
PHGDH	1.55	0.000293	0.0781	0.0281	5	29.1	3.72e-06	3.53	LV	CELLSTATES	vFB2	control_PKP2	6	18
AP002383.2	1.54	0.0436	0.0447	0.0157	4.25	9	0.00472	1.36	LV	CELLSTATES	vFB2	control_PKP2	6	18
SERTAD4	1.54	0.00485	0.111	0.0384	5.42	16.8	0.000206	2.31	LV	CELLSTATES	vFB2	control_PKP2	6	18
TIGD1	1.54	0.0475	0.0145	0.0048	3.09	8.68	0.00543	1.32	LV	CELLSTATES	vFB2	control_PKP2	6	18
VCAN-AS1	1.54	0.00996	0.143	0.0475	5.7	14.1	0.000567	2	LV	CELLSTATES	vFB2	control_PKP2	6	18
EPHB2	1.53	0.0239	0.021	0.00766	3.51	11.1	0.0019	1.62	LV	CELLSTATES	vFB2	control_PKP2	6	18
MYH8	1.53	0.0176	0.0403	0.0145	4.17	12.2	0.00124	1.75	LV	CELLSTATES	vFB2	control_PKP2	6	18
PKNOX2	1.53	0.000351	0.64	0.242	7.78	28.3	4.72e-06	3.45	LV	CELLSTATES	vFB2	control_PKP2	6	18
ZYX	1.53	0.0012	0.0655	0.0264	4.92	22.4	2.98e-05	2.92	LV	CELLSTATES	vFB2	control_PKP2	6	18
COL1A1	1.52	0.00109	0.895	0.319	8.18	22.8	2.62e-05	2.96	LV	CELLSTATES	vFB2	control_PKP2	6	18
MIR193BHG	1.52	0.0449	0.0806	0.0272	4.94	8.88	0.00498	1.35	LV	CELLSTATES	vFB2	control_PKP2	6	18
RPLP2	1.52	0.00574	0.185	0.0682	6.32	16.2	0.000259	2.24	LV	CELLSTATES	vFB2	control_PKP2	6	18
AC007529.2	1.51	0.00125	0.122	0.0481	5.76	22.2	3.16e-05	2.9	LV	CELLSTATES	vFB2	control_PKP2	6	18
AMPD2	1.51	0.0174	0.036	0.0142	4.13	12.2	0.00123	1.76	LV	CELLSTATES	vFB2	control_PKP2	6	18
LSP1	1.51	0.00315	0.239	0.094	6.61	18.6	0.000108	2.5	LV	CELLSTATES	vFB2	control_PKP2	6	18
RAB13	1.51	0.0026	0.0507	0.0188	4.58	19.4	8.17e-05	2.59	LV	CELLSTATES	vFB2	control_PKP2	6	18
TGFBI	1.51	0.00478	0.0896	0.0339	5.14	16.8	0.000203	2.32	LV	CELLSTATES	vFB2	control_PKP2	6	18
BHLHE41	1.5	0.00612	0.0728	0.0275	4.85	16	0.000283	2.21	LV	CELLSTATES	vFB2	control_PKP2	6	18
C16orf91	1.5	0.0373	0.0179	0.00785	3.45	9.52	0.00376	1.43	LV	CELLSTATES	vFB2	control_PKP2	6	18
IGFBP4	1.5	0.001	0.257	0.0951	6.85	23.2	2.29e-05	3	LV	CELLSTATES	vFB2	control_PKP2	6	18
PNPLA6	1.5	0.00146	0.0447	0.0174	4.39	21.5	3.96e-05	2.83	LV	CELLSTATES	vFB2	control_PKP2	6	18
KPNA2	1.49	0.00998	0.0317	0.0135	4.05	14.1	0.00057	2	LV	CELLSTATES	vFB2	control_PKP2	6	18
SERPINE2	1.49	0.00457	0.575	0.224	7.72	17	0.00019	2.34	LV	CELLSTATES	vFB2	control_PKP2	6	18
ADAM12	1.48	0.00381	0.303	0.113	6.63	17.8	0.000143	2.42	LV	CELLSTATES	vFB2	control_PKP2	6	18
BAHCC1	1.48	0.00422	0.0537	0.0224	4.57	17.3	0.000171	2.38	LV	CELLSTATES	vFB2	control_PKP2	6	18
CCDC97	1.48	0.000628	0.0719	0.0283	4.92	25.4	1.12e-05	3.2	LV	CELLSTATES	vFB2	control_PKP2	6	18
GUCY1A1	1.48	0.00201	0.24	0.09	6.54	20.4	5.84e-05	2.7	LV	CELLSTATES	vFB2	control_PKP2	6	18
HNRNPAB	1.48	0.0032	0.0916	0.0338	5.14	18.5	0.000111	2.49	LV	CELLSTATES	vFB2	control_PKP2	6	18
PPP1R3C	1.48	0.0403	0.0271	0.01	3.75	9.25	0.00422	1.39	LV	CELLSTATES	vFB2	control_PKP2	6	18
AC012184.1	1.47	0.0376	0.021	0.00824	3.51	9.5	0.00379	1.43	LV	CELLSTATES	vFB2	control_PKP2	6	18
NKAPL	1.47	0.0391	0.0163	0.00659	3.25	9.36	0.00403	1.41	LV	CELLSTATES	vFB2	control_PKP2	6	18
PTPA	1.47	0.00332	0.11	0.0456	5.56	18.4	0.000116	2.48	LV	CELLSTATES	vFB2	control_PKP2	6	18
EMILIN1	1.46	0.0129	0.225	0.1	6.56	13.2	0.000809	1.89	LV	CELLSTATES	vFB2	control_PKP2	6	18
SEPT9	1.46	0.000624	0.156	0.0698	6.01	25.5	1.1e-05	3.2	LV	CELLSTATES	vFB2	control_PKP2	6	18
SH3BGRL3	1.46	0.0408	0.127	0.0314	5.59	9.2	0.00431	1.39	LV	CELLSTATES	vFB2	control_PKP2	6	18
TRIM47	1.46	0.0213	0.0539	0.021	4.65	11.5	0.00161	1.67	LV	CELLSTATES	vFB2	control_PKP2	6	18
ATAD3A	1.45	0.0146	0.0372	0.0152	4.15	12.8	0.000969	1.83	LV	CELLSTATES	vFB2	control_PKP2	6	18
C19orf48	1.45	0.0244	0.0279	0.0103	3.78	11	0.00197	1.61	LV	CELLSTATES	vFB2	control_PKP2	6	18
FUOM	1.45	0.00701	0.0333	0.0111	3.94	15.4	0.000344	2.15	LV	CELLSTATES	vFB2	control_PKP2	6	18
ABHD12B	1.44	0.0499	0.0245	0.00819	3.58	8.5	0.00588	1.3	LV	CELLSTATES	vFB2	control_PKP2	6	18
ARHGAP28	1.44	0.0342	0.0333	0.0135	4	9.82	0.0033	1.47	LV	CELLSTATES	vFB2	control_PKP2	6	18
CD101	1.44	0.0383	0.0191	0.00806	3.46	9.42	0.00392	1.42	LV	CELLSTATES	vFB2	control_PKP2	6	18
FKBP14	1.44	0.00308	0.0633	0.0254	4.69	18.7	0.000104	2.51	LV	CELLSTATES	vFB2	control_PKP2	6	18
EDNRB	1.43	0.0334	0.164	0.0623	6.13	9.92	0.00316	1.48	LV	CELLSTATES	vFB2	control_PKP2	6	18
HILPDA	1.43	0.0276	0.0258	0.0133	3.91	10.6	0.00239	1.56	LV	CELLSTATES	vFB2	control_PKP2	6	18
VASN	1.43	0.0219	0.0418	0.0183	4.38	11.4	0.00168	1.66	LV	CELLSTATES	vFB2	control_PKP2	6	18
AC005837.2	1.42	0.0303	0.054	0.0203	4.5	10.3	0.00273	1.52	LV	CELLSTATES	vFB2	control_PKP2	6	18
BEND6	1.42	0.049	0.0175	0.00775	3.42	8.57	0.00571	1.31	LV	CELLSTATES	vFB2	control_PKP2	6	18
CA1	1.42	0.00409	0.0659	0.03	4.94	17.5	0.000161	2.39	LV	CELLSTATES	vFB2	control_PKP2	6	18
KDELR3	1.42	0.00205	0.0464	0.0179	4.38	20.3	5.99e-05	2.69	LV	CELLSTATES	vFB2	control_PKP2	6	18
KIFC3	1.42	0.00387	0.1	0.0438	5.35	17.8	0.000146	2.41	LV	CELLSTATES	vFB2	control_PKP2	6	18
MFSD4A	1.42	0.0174	0.0239	0.00756	3.56	12.2	0.00122	1.76	LV	CELLSTATES	vFB2	control_PKP2	6	18
P3H1	1.42	0.000482	0.0992	0.0432	5.38	26.7	7.67e-06	3.32	LV	CELLSTATES	vFB2	control_PKP2	6	18
SYT2	1.42	0.0414	0.0189	0.00854	3.52	9.16	0.0044	1.38	LV	CELLSTATES	vFB2	control_PKP2	6	18
ZNF526	1.42	0.032	0.0281	0.0114	3.81	10	0.00298	1.49	LV	CELLSTATES	vFB2	control_PKP2	6	18
AC005291.2	1.41	0.00231	0.089	0.037	5.15	19.8	7.04e-05	2.64	LV	CELLSTATES	vFB2	control_PKP2	6	18
DAB2IP	1.41	0.0012	0.195	0.0763	6.16	22.4	2.92e-05	2.92	LV	CELLSTATES	vFB2	control_PKP2	6	18
S100A16	1.41	0.0339	0.077	0.0303	5.02	9.86	0.00324	1.47	LV	CELLSTATES	vFB2	control_PKP2	6	18
C4orf19	1.4	0.00285	0.0715	0.0301	4.98	19	9.29e-05	2.54	LV	CELLSTATES	vFB2	control_PKP2	6	18
AC011511.2	1.39	0.0344	0.0179	0.00675	3.41	9.8	0.00333	1.46	LV	CELLSTATES	vFB2	control_PKP2	6	18
BMP1	1.39	0.000392	0.123	0.048	5.57	27.6	5.75e-06	3.41	LV	CELLSTATES	vFB2	control_PKP2	6	18
DOK1	1.39	0.00781	0.0418	0.0172	4.21	15	0.000408	2.11	LV	CELLSTATES	vFB2	control_PKP2	6	18
ORMDL2	1.39	0.0142	0.0233	0.00989	3.68	12.9	0.00093	1.85	LV	CELLSTATES	vFB2	control_PKP2	6	18
RPLP0	1.39	0.000774	0.262	0.104	6.77	24.4	1.55e-05	3.11	LV	CELLSTATES	vFB2	control_PKP2	6	18
VEPH1	1.39	0.0079	0.104	0.0418	5.36	14.9	0.000413	2.1	LV	CELLSTATES	vFB2	control_PKP2	6	18
BCL9L	1.38	0.0137	0.0343	0.0141	4.04	13	0.000876	1.86	LV	CELLSTATES	vFB2	control_PKP2	6	18
RPL13A	1.38	0.0427	0.153	0.0538	6.16	9.05	0.00461	1.37	LV	CELLSTATES	vFB2	control_PKP2	6	18
SLC18A2	1.38	0.0273	0.0258	0.0102	3.8	10.6	0.00234	1.56	LV	CELLSTATES	vFB2	control_PKP2	6	18
TGM2	1.38	0.023	0.0649	0.0251	4.81	11.2	0.00181	1.64	LV	CELLSTATES	vFB2	control_PKP2	6	18
ABCB9	1.37	0.027	0.035	0.0155	4.12	10.7	0.00229	1.57	LV	CELLSTATES	vFB2	control_PKP2	6	18
BGN	1.37	0.0262	0.249	0.105	6.72	10.8	0.00218	1.58	LV	CELLSTATES	vFB2	control_PKP2	6	18
F2RL1	1.37	0.0057	0.0594	0.0254	4.67	16.2	0.000254	2.24	LV	CELLSTATES	vFB2	control_PKP2	6	18
LOXL3	1.37	0.000846	0.148	0.0607	5.78	24	1.76e-05	3.07	LV	CELLSTATES	vFB2	control_PKP2	6	18
NOP16	1.37	0.0424	0.0238	0.0113	3.75	9.08	0.00454	1.37	LV	CELLSTATES	vFB2	control_PKP2	6	18
SURF6	1.37	0.0192	0.0392	0.018	4.22	11.9	0.00139	1.72	LV	CELLSTATES	vFB2	control_PKP2	6	18
AC244131.2	1.36	0.0222	0.0584	0.0226	4.61	11.4	0.00172	1.65	LV	CELLSTATES	vFB2	control_PKP2	6	18
ETHE1	1.36	0.00492	0.0555	0.0229	4.62	16.8	0.00021	2.31	LV	CELLSTATES	vFB2	control_PKP2	6	18
LINC01169	1.36	0.0438	0.0202	0.00808	3.53	8.97	0.00477	1.36	LV	CELLSTATES	vFB2	control_PKP2	6	18
PHLDB3	1.36	0.00617	0.0453	0.0203	4.42	15.9	0.000286	2.21	LV	CELLSTATES	vFB2	control_PKP2	6	18
SCAMP1-AS1	1.36	0.0187	0.0279	0.00946	3.78	12	0.00134	1.73	LV	CELLSTATES	vFB2	control_PKP2	6	18
ZNF668	1.36	0.0242	0.0272	0.0112	3.82	11.1	0.00195	1.62	LV	CELLSTATES	vFB2	control_PKP2	6	18
AC005699.1	1.35	0.0359	0.052	0.0202	4.63	9.65	0.00355	1.44	LV	CELLSTATES	vFB2	control_PKP2	6	18
AC015923.1	1.35	0.00183	0.188	0.0764	6.09	20.7	5.19e-05	2.74	LV	CELLSTATES	vFB2	control_PKP2	6	18
AL139095.4	1.35	0.000124	0.106	0.0478	5.48	33.3	1.14e-06	3.91	LV	CELLSTATES	vFB2	control_PKP2	6	18
DDX21	1.35	0.00135	0.299	0.123	6.79	21.9	3.5e-05	2.87	LV	CELLSTATES	vFB2	control_PKP2	6	18
PDLIM7	1.35	0.00146	0.262	0.118	6.66	21.6	3.92e-05	2.84	LV	CELLSTATES	vFB2	control_PKP2	6	18
CDC7	1.34	0.0293	0.0257	0.0118	3.76	10.4	0.00259	1.53	LV	CELLSTATES	vFB2	control_PKP2	6	18
FBXO16	1.34	0.0192	0.0327	0.0146	4.03	11.9	0.0014	1.72	LV	CELLSTATES	vFB2	control_PKP2	6	18
PRR5L	1.34	0.0105	0.106	0.045	5.31	14	0.000606	1.98	LV	CELLSTATES	vFB2	control_PKP2	6	18
DCBLD1	1.33	0.012	0.05	0.0213	4.46	13.5	0.00073	1.92	LV	CELLSTATES	vFB2	control_PKP2	6	18
IFRD2	1.33	0.00525	0.066	0.0303	4.99	16.5	0.000231	2.28	LV	CELLSTATES	vFB2	control_PKP2	6	18
CARD19	1.32	0.00701	0.0361	0.0146	4.12	15.4	0.000344	2.15	LV	CELLSTATES	vFB2	control_PKP2	6	18
MIR4435-2HG	1.32	0.00215	1	0.448	8.4	20.1	6.4e-05	2.67	LV	CELLSTATES	vFB2	control_PKP2	6	18
MSC	1.32	0.0299	0.025	0.00975	3.68	10.3	0.00268	1.52	LV	CELLSTATES	vFB2	control_PKP2	6	18
MSTO1	1.32	0.0278	0.0338	0.013	3.92	10.5	0.00241	1.56	LV	CELLSTATES	vFB2	control_PKP2	6	18
AZIN2	1.31	0.00296	0.226	0.0922	6.38	18.9	9.83e-05	2.53	LV	CELLSTATES	vFB2	control_PKP2	6	18
CDC42EP1	1.31	0.0124	0.0484	0.0183	4.41	13.4	0.000762	1.91	LV	CELLSTATES	vFB2	control_PKP2	6	18
EMP3	1.31	0.0191	0.09	0.0346	5.23	11.9	0.00137	1.72	LV	CELLSTATES	vFB2	control_PKP2	6	18
GFPT2	1.31	0.00227	0.479	0.204	7.52	19.9	6.89e-05	2.64	LV	CELLSTATES	vFB2	control_PKP2	6	18
GNA14-AS1	1.31	0.0258	0.329	0.142	7.15	10.8	0.00213	1.59	LV	CELLSTATES	vFB2	control_PKP2	6	18
MPP3	1.31	0.0131	0.0689	0.0283	4.84	13.1	0.000832	1.88	LV	CELLSTATES	vFB2	control_PKP2	6	18
SLC51A	1.31	0.00653	0.0478	0.0226	4.52	15.7	0.000307	2.18	LV	CELLSTATES	vFB2	control_PKP2	6	18
STK40	1.31	8.27e-05	0.131	0.0578	5.73	35.7	5.86e-07	4.08	LV	CELLSTATES	vFB2	control_PKP2	6	18
VASP	1.31	0.025	0.0556	0.0233	4.56	10.9	0.00204	1.6	LV	CELLSTATES	vFB2	control_PKP2	6	18
WDR46	1.31	0.00248	0.0616	0.026	4.73	19.6	7.65e-05	2.61	LV	CELLSTATES	vFB2	control_PKP2	6	18
C3	1.3	0.0385	0.235	0.0974	6.79	9.39	0.00396	1.41	LV	CELLSTATES	vFB2	control_PKP2	6	18
CTHRC1	1.3	0.0119	0.0574	0.0243	4.58	13.5	0.000713	1.92	LV	CELLSTATES	vFB2	control_PKP2	6	18
ENO1	1.3	0.000944	0.169	0.0742	6.09	23.4	2.12e-05	3.02	LV	CELLSTATES	vFB2	control_PKP2	6	18
ESRRA	1.3	0.00073	0.091	0.041	5.32	24.7	1.43e-05	3.14	LV	CELLSTATES	vFB2	control_PKP2	6	18
G6PD	1.3	0.0268	0.0263	0.0117	3.86	10.7	0.00226	1.57	LV	CELLSTATES	vFB2	control_PKP2	6	18
GNAO1	1.3	0.0307	0.0572	0.0245	4.64	10.2	0.00283	1.51	LV	CELLSTATES	vFB2	control_PKP2	6	18
HCFC1	1.3	0.031	0.0219	0.00861	3.57	10.1	0.00286	1.51	LV	CELLSTATES	vFB2	control_PKP2	6	18
MMP23B	1.3	0.0279	0.175	0.0692	5.98	10.5	0.00242	1.55	LV	CELLSTATES	vFB2	control_PKP2	6	18
RCC1	1.3	0.0129	0.177	0.0911	6.2	13.2	0.000815	1.89	LV	CELLSTATES	vFB2	control_PKP2	6	18
TGFB3	1.3	0.013	0.071	0.0312	4.89	13.2	0.000819	1.89	LV	CELLSTATES	vFB2	control_PKP2	6	18
BCAR1	1.29	0.0128	0.0465	0.021	4.37	13.2	0.000802	1.89	LV	CELLSTATES	vFB2	control_PKP2	6	18
CILP	1.29	0.0397	0.323	0.138	6.75	9.3	0.00412	1.4	LV	CELLSTATES	vFB2	control_PKP2	6	18
GADD45B	1.29	0.0262	0.288	0.113	6.96	10.8	0.00217	1.58	LV	CELLSTATES	vFB2	control_PKP2	6	18
LAMC3	1.29	0.0486	0.0469	0.0212	4.51	8.59	0.00566	1.31	LV	CELLSTATES	vFB2	control_PKP2	6	18
LINC02405	1.29	0.0192	0.0331	0.0144	4.1	11.9	0.00139	1.72	LV	CELLSTATES	vFB2	control_PKP2	6	18
TRIM29	1.29	0.0494	0.0323	0.0146	3.97	8.54	0.00579	1.31	LV	CELLSTATES	vFB2	control_PKP2	6	18
AC073333.1	1.28	0.0306	0.0315	0.0151	3.94	10.2	0.00278	1.51	LV	CELLSTATES	vFB2	control_PKP2	6	18
ADA	1.28	0.0075	0.119	0.0501	5.71	15.1	0.000383	2.13	LV	CELLSTATES	vFB2	control_PKP2	6	18
GMPPB	1.28	0.0344	0.049	0.0226	4.5	9.79	0.00334	1.46	LV	CELLSTATES	vFB2	control_PKP2	6	18
MICALL1	1.28	0.00387	0.0474	0.0221	4.45	17.7	0.000147	2.41	LV	CELLSTATES	vFB2	control_PKP2	6	18
RPL36AL	1.28	0.0146	0.0761	0.0298	5.03	12.8	0.000967	1.83	LV	CELLSTATES	vFB2	control_PKP2	6	18
ATAD3B	1.27	0.00338	0.0735	0.0328	4.95	18.3	0.00012	2.47	LV	CELLSTATES	vFB2	control_PKP2	6	18
MRC2	1.27	9.32e-05	0.921	0.419	8.39	34.8	7.38e-07	4.03	LV	CELLSTATES	vFB2	control_PKP2	6	18
RHBDD3	1.27	0.00172	0.0652	0.0298	4.82	21	4.79e-05	2.77	LV	CELLSTATES	vFB2	control_PKP2	6	18
TMEM104	1.27	0.018	0.0344	0.0149	4.05	12.1	0.00128	1.74	LV	CELLSTATES	vFB2	control_PKP2	6	18
VMP1	1.27	0.000315	0.942	0.393	8.36	28.8	4.06e-06	3.5	LV	CELLSTATES	vFB2	control_PKP2	6	18
CAMK2G	1.26	0.00845	0.0636	0.0285	4.81	14.7	0.000454	2.07	LV	CELLSTATES	vFB2	control_PKP2	6	18
CKAP4	1.26	0.00928	0.0476	0.0214	4.43	14.4	0.000516	2.03	LV	CELLSTATES	vFB2	control_PKP2	6	18
PCOLCE	1.26	0.00201	0.307	0.146	7.04	20.4	5.81e-05	2.7	LV	CELLSTATES	vFB2	control_PKP2	6	18
PLK3	1.26	0.00239	0.0683	0.0325	4.96	19.7	7.35e-05	2.62	LV	CELLSTATES	vFB2	control_PKP2	6	18
STPG4	1.26	0.0224	0.0321	0.0143	4.02	11.3	0.00174	1.65	LV	CELLSTATES	vFB2	control_PKP2	6	18
TUBA1B	1.26	0.000185	0.279	0.121	6.72	31.1	2.06e-06	3.73	LV	CELLSTATES	vFB2	control_PKP2	6	18
ARPC5L	1.25	0.00965	0.0386	0.018	4.23	14.2	0.000544	2.02	LV	CELLSTATES	vFB2	control_PKP2	6	18
BARD1	1.25	0.0174	0.0581	0.0255	4.61	12.2	0.00123	1.76	LV	CELLSTATES	vFB2	control_PKP2	6	18
CYFIP2	1.25	0.0276	0.0474	0.0207	4.45	10.6	0.00238	1.56	LV	CELLSTATES	vFB2	control_PKP2	6	18
ELN	1.25	0.0151	1.33	0.572	9.13	12.7	0.00101	1.82	LV	CELLSTATES	vFB2	control_PKP2	6	18
EMG1-1	1.25	0.0153	0.0463	0.0208	4.51	12.6	0.00103	1.82	LV	CELLSTATES	vFB2	control_PKP2	6	18
GRIK1	1.25	0.00356	0.138	0.0647	5.82	18	0.000132	2.45	LV	CELLSTATES	vFB2	control_PKP2	6	18
LIMK1	1.25	0.0309	0.0456	0.0207	4.33	10.2	0.00286	1.51	LV	CELLSTATES	vFB2	control_PKP2	6	18
MYH4	1.25	0.00653	0.0921	0.0476	5.39	15.7	0.000308	2.18	LV	CELLSTATES	vFB2	control_PKP2	6	18
PRB2	1.25	0.0464	0.0408	0.0173	4.23	8.76	0.00524	1.33	LV	CELLSTATES	vFB2	control_PKP2	6	18
TPM4	1.25	0.00129	0.337	0.153	6.97	22	3.34e-05	2.89	LV	CELLSTATES	vFB2	control_PKP2	6	18
AC007163.1	1.24	0.0088	0.0631	0.0274	4.86	14.5	0.000481	2.06	LV	CELLSTATES	vFB2	control_PKP2	6	18
CSF1	1.24	0.0127	0.0532	0.0241	4.62	13.3	0.000793	1.9	LV	CELLSTATES	vFB2	control_PKP2	6	18
MYL9	1.24	0.00559	0.183	0.0828	6.3	16.3	0.000248	2.25	LV	CELLSTATES	vFB2	control_PKP2	6	18
PTGIS	1.24	0.00409	0.552	0.247	8	17.5	0.00016	2.39	LV	CELLSTATES	vFB2	control_PKP2	6	18
REC114	1.24	0.00701	0.0476	0.0224	4.42	15.4	0.000345	2.15	LV	CELLSTATES	vFB2	control_PKP2	6	18
TKT	1.24	0.00803	0.046	0.0221	4.43	14.9	0.000423	2.1	LV	CELLSTATES	vFB2	control_PKP2	6	18
TMEM214	1.24	0.00653	0.08	0.0347	5.02	15.7	0.000308	2.18	LV	CELLSTATES	vFB2	control_PKP2	6	18
AL049569.1	1.23	0.00969	0.0476	0.0215	4.44	14.2	0.000548	2.01	LV	CELLSTATES	vFB2	control_PKP2	6	18
C8orf33	1.23	0.0075	0.0635	0.0264	4.78	15.1	0.000383	2.13	LV	CELLSTATES	vFB2	control_PKP2	6	18
PPL	1.23	0.00839	0.0619	0.0279	4.87	14.7	0.00045	2.08	LV	CELLSTATES	vFB2	control_PKP2	6	18
PTMA	1.23	0.024	0.266	0.111	6.85	11.1	0.00192	1.62	LV	CELLSTATES	vFB2	control_PKP2	6	18
REXO4	1.23	0.00413	0.054	0.0231	4.55	17.4	0.000164	2.38	LV	CELLSTATES	vFB2	control_PKP2	6	18
SLC52A2	1.23	0.00436	0.0509	0.0227	4.51	17.2	0.000177	2.36	LV	CELLSTATES	vFB2	control_PKP2	6	18
GLIPR2	1.22	0.00136	0.144	0.0691	5.85	21.8	3.58e-05	2.87	LV	CELLSTATES	vFB2	control_PKP2	6	18
MYH1	1.22	0.0438	0.0612	0.0277	4.71	8.98	0.00475	1.36	LV	CELLSTATES	vFB2	control_PKP2	6	18
PAK1IP1	1.22	0.0028	0.0428	0.0206	4.34	19.1	9.1e-05	2.55	LV	CELLSTATES	vFB2	control_PKP2	6	18
RASA3	1.22	0.000904	0.145	0.0683	5.9	23.7	1.97e-05	3.04	LV	CELLSTATES	vFB2	control_PKP2	6	18
RPL22L1	1.22	0.0326	0.0673	0.03	4.8	9.98	0.00307	1.49	LV	CELLSTATES	vFB2	control_PKP2	6	18
COL1A2	1.21	0.0028	2.15	0.982	9.52	19.1	9.12e-05	2.55	LV	CELLSTATES	vFB2	control_PKP2	6	18
IL1RL2	1.21	0.049	0.0564	0.0294	4.68	8.57	0.00572	1.31	LV	CELLSTATES	vFB2	control_PKP2	6	18
MTHFD1L	1.21	0.00722	0.235	0.112	6.53	15.3	0.000363	2.14	LV	CELLSTATES	vFB2	control_PKP2	6	18
SMG6	1.21	0.00012	0.898	0.434	8.41	33.5	1.06e-06	3.92	LV	CELLSTATES	vFB2	control_PKP2	6	18
AGBL5	1.2	0.0012	0.192	0.0976	6.28	22.4	2.95e-05	2.92	LV	CELLSTATES	vFB2	control_PKP2	6	18
LINC01137	1.2	0.0339	0.0291	0.0135	3.92	9.86	0.00325	1.47	LV	CELLSTATES	vFB2	control_PKP2	6	18
NOCT	1.2	0.00036	0.124	0.0582	5.75	28.1	4.95e-06	3.44	LV	CELLSTATES	vFB2	control_PKP2	6	18
RNF122	1.2	0.0193	0.0984	0.0451	5.44	11.8	0.00141	1.71	LV	CELLSTATES	vFB2	control_PKP2	6	18
SORCS2	1.2	0.0304	0.0666	0.0301	4.79	10.2	0.00275	1.52	LV	CELLSTATES	vFB2	control_PKP2	6	18
SPACA6	1.2	0.00572	0.0968	0.0424	5.28	16.2	0.000255	2.24	LV	CELLSTATES	vFB2	control_PKP2	6	18
AL157871.4	1.19	0.0168	0.04	0.0217	4.39	12.3	0.00116	1.77	LV	CELLSTATES	vFB2	control_PKP2	6	18
CGAS	1.19	0.0139	0.0463	0.0241	4.41	13	0.000893	1.86	LV	CELLSTATES	vFB2	control_PKP2	6	18
FADS2	1.19	0.0281	0.0974	0.0491	5.41	10.5	0.00245	1.55	LV	CELLSTATES	vFB2	control_PKP2	6	18
FBXL18	1.19	0.00392	0.0677	0.0324	4.91	17.7	0.00015	2.41	LV	CELLSTATES	vFB2	control_PKP2	6	18
GPATCH4	1.19	0.0404	0.0482	0.0245	4.53	9.24	0.00425	1.39	LV	CELLSTATES	vFB2	control_PKP2	6	18
LINC01252	1.19	0.0317	0.0384	0.0157	4.11	10.1	0.00294	1.5	LV	CELLSTATES	vFB2	control_PKP2	6	18
LMNA	1.19	0.00338	0.258	0.126	6.79	18.3	0.00012	2.47	LV	CELLSTATES	vFB2	control_PKP2	6	18
NAMPT	1.19	0.0235	0.168	0.0837	6.2	11.2	0.00186	1.63	LV	CELLSTATES	vFB2	control_PKP2	6	18
EVA1A	1.18	0.0105	0.0389	0.0209	4.28	13.9	0.000612	1.98	LV	CELLSTATES	vFB2	control_PKP2	6	18
GPX8	1.18	0.0178	0.0692	0.0329	4.9	12.1	0.00126	1.75	LV	CELLSTATES	vFB2	control_PKP2	6	18
MIR22HG	1.18	0.0167	0.205	0.101	6.31	12.3	0.00115	1.78	LV	CELLSTATES	vFB2	control_PKP2	6	18
MT-ND1	1.18	0.0318	0.222	0.0829	6.68	10.1	0.00296	1.5	LV	CELLSTATES	vFB2	control_PKP2	6	18
MYL6	1.18	0.00213	0.294	0.146	7.02	20.1	6.32e-05	2.67	LV	CELLSTATES	vFB2	control_PKP2	6	18
NEK6	1.18	0.00859	0.059	0.0322	4.75	14.6	0.000466	2.07	LV	CELLSTATES	vFB2	control_PKP2	6	18
PIEZO1	1.18	0.0398	0.0367	0.0174	4.15	9.3	0.00414	1.4	LV	CELLSTATES	vFB2	control_PKP2	6	18
RELB	1.18	0.00471	0.0768	0.0397	5.11	16.9	0.000198	2.33	LV	CELLSTATES	vFB2	control_PKP2	6	18
ASS1	1.17	0.0354	0.0269	0.011	3.76	9.69	0.00348	1.45	LV	CELLSTATES	vFB2	control_PKP2	6	18
C6orf48	1.17	0.0299	0.0397	0.016	4.15	10.3	0.00269	1.52	LV	CELLSTATES	vFB2	control_PKP2	6	18
FRMD6-AS1	1.17	0.00827	0.0602	0.0271	4.68	14.8	0.00044	2.08	LV	CELLSTATES	vFB2	control_PKP2	6	18
HOOK2	1.17	0.000363	0.186	0.0892	6.31	28	5.11e-06	3.44	LV	CELLSTATES	vFB2	control_PKP2	6	18
IDH2	1.17	0.0121	0.0761	0.0341	5.05	13.4	0.000744	1.92	LV	CELLSTATES	vFB2	control_PKP2	6	18
IER5L	1.17	0.0192	0.149	0.074	5.89	11.9	0.00139	1.72	LV	CELLSTATES	vFB2	control_PKP2	6	18
IPO9-AS1	1.17	0.000578	0.97	0.518	8.64	25.8	9.94e-06	3.24	LV	CELLSTATES	vFB2	control_PKP2	6	18
NAA40	1.17	0.0368	0.0266	0.0114	3.68	9.56	0.00369	1.43	LV	CELLSTATES	vFB2	control_PKP2	6	18
SPARC	1.17	0.000721	0.547	0.256	7.68	24.8	1.38e-05	3.14	LV	CELLSTATES	vFB2	control_PKP2	6	18
THBS2	1.17	0.0168	0.361	0.182	7.23	12.3	0.00116	1.78	LV	CELLSTATES	vFB2	control_PKP2	6	18
XBP1	1.17	0.00198	0.175	0.0868	6.19	20.5	5.69e-05	2.7	LV	CELLSTATES	vFB2	control_PKP2	6	18
AC017101.1	1.16	0.0163	0.207	0.0939	6.25	12.4	0.00111	1.79	LV	CELLSTATES	vFB2	control_PKP2	6	18
ARFIP2	1.16	0.0153	0.043	0.0205	4.38	12.6	0.00103	1.82	LV	CELLSTATES	vFB2	control_PKP2	6	18
C12orf60	1.16	0.0341	0.113	0.0544	5.49	9.83	0.00328	1.47	LV	CELLSTATES	vFB2	control_PKP2	6	18
MEIOC	1.16	0.0364	0.0242	0.0109	3.68	9.6	0.00363	1.44	LV	CELLSTATES	vFB2	control_PKP2	6	18
PLIN3	1.16	0.0338	0.0652	0.0293	4.76	9.87	0.00322	1.47	LV	CELLSTATES	vFB2	control_PKP2	6	18
RAI14	1.16	0.00595	0.177	0.0787	6.02	16.1	0.00027	2.23	LV	CELLSTATES	vFB2	control_PKP2	6	18
RPS18	1.16	0.0339	0.114	0.0529	5.73	9.86	0.00324	1.47	LV	CELLSTATES	vFB2	control_PKP2	6	18
ADGRE5	1.15	0.0141	0.141	0.0779	5.98	12.9	0.000916	1.85	LV	CELLSTATES	vFB2	control_PKP2	6	18
DAPK3	1.15	0.000351	0.136	0.0638	5.78	28.3	4.72e-06	3.45	LV	CELLSTATES	vFB2	control_PKP2	6	18
NRBF2	1.15	0.00257	0.0668	0.0311	4.84	19.4	8.08e-05	2.59	LV	CELLSTATES	vFB2	control_PKP2	6	18
NUTF2	1.15	0.0276	0.0284	0.0151	3.95	10.6	0.00237	1.56	LV	CELLSTATES	vFB2	control_PKP2	6	18
RERG	1.15	0.00847	0.535	0.267	7.89	14.7	0.000457	2.07	LV	CELLSTATES	vFB2	control_PKP2	6	18
ZFAS1	1.15	0.00183	0.208	0.105	6.32	20.7	5.2e-05	2.74	LV	CELLSTATES	vFB2	control_PKP2	6	18
ARID5A	1.14	0.0293	0.0397	0.0198	4.29	10.4	0.00258	1.53	LV	CELLSTATES	vFB2	control_PKP2	6	18
CXXC5	1.14	0.0325	0.032	0.0163	3.98	10	0.00305	1.49	LV	CELLSTATES	vFB2	control_PKP2	6	18
LOXL1	1.14	0.013	0.314	0.163	6.91	13.2	0.000826	1.88	LV	CELLSTATES	vFB2	control_PKP2	6	18
ORAI2	1.14	0.0119	0.0686	0.0332	4.88	13.5	0.000712	1.92	LV	CELLSTATES	vFB2	control_PKP2	6	18
SERPINE3	1.14	0.0364	0.0523	0.0266	4.65	9.6	0.00363	1.44	LV	CELLSTATES	vFB2	control_PKP2	6	18
SH2B3	1.14	0.00369	0.0983	0.0484	5.35	17.9	0.000138	2.43	LV	CELLSTATES	vFB2	control_PKP2	6	18
TIMM17A	1.14	0.00677	0.0939	0.0443	5.29	15.6	0.000326	2.17	LV	CELLSTATES	vFB2	control_PKP2	6	18
AC243964.2	1.13	0.0273	0.0551	0.0262	4.65	10.6	0.00233	1.56	LV	CELLSTATES	vFB2	control_PKP2	6	18
CCDC80	1.13	0.0192	1.4	0.692	9.05	11.9	0.00139	1.72	LV	CELLSTATES	vFB2	control_PKP2	6	18
GLIPR1	1.13	0.00876	0.0617	0.0326	4.83	14.6	0.000478	2.06	LV	CELLSTATES	vFB2	control_PKP2	6	18
SRM	1.13	0.00928	0.129	0.063	5.69	14.4	0.000519	2.03	LV	CELLSTATES	vFB2	control_PKP2	6	18
BHLHB9	1.12	0.0449	0.0335	0.0157	4.14	8.88	0.00498	1.35	LV	CELLSTATES	vFB2	control_PKP2	6	18
CCDC9	1.12	0.0436	0.0334	0.0158	4.03	9	0.00471	1.36	LV	CELLSTATES	vFB2	control_PKP2	6	18
CENPO	1.12	0.0324	0.0402	0.0195	4.29	10	0.00304	1.49	LV	CELLSTATES	vFB2	control_PKP2	6	18
COL27A1	1.12	0.0403	0.146	0.0643	5.71	9.25	0.00423	1.39	LV	CELLSTATES	vFB2	control_PKP2	6	18
GEMIN7-AS1	1.12	0.0476	0.0441	0.0228	4.36	8.67	0.00545	1.32	LV	CELLSTATES	vFB2	control_PKP2	6	18
GNL3	1.12	0.000626	0.153	0.0758	5.94	25.5	1.11e-05	3.2	LV	CELLSTATES	vFB2	control_PKP2	6	18
KIRREL1	1.12	0.000363	0.205	0.102	6.37	28	5.11e-06	3.44	LV	CELLSTATES	vFB2	control_PKP2	6	18
NRP1	1.12	0.0104	0.326	0.164	6.95	14	0.000605	1.98	LV	CELLSTATES	vFB2	control_PKP2	6	18
OPA3	1.12	0.00776	0.065	0.0349	4.89	15	0.000402	2.11	LV	CELLSTATES	vFB2	control_PKP2	6	18
TMED9	1.12	0.0276	0.139	0.0697	5.92	10.6	0.00238	1.56	LV	CELLSTATES	vFB2	control_PKP2	6	18
COL5A1	1.11	0.00381	0.882	0.411	8.26	17.8	0.000144	2.42	LV	CELLSTATES	vFB2	control_PKP2	6	18
FKBP10	1.11	0.0146	0.429	0.193	7.19	12.8	0.000963	1.84	LV	CELLSTATES	vFB2	control_PKP2	6	18
FTSJ1	1.11	0.0411	0.0345	0.018	4.09	9.17	0.00437	1.39	LV	CELLSTATES	vFB2	control_PKP2	6	18
HEATR3	1.11	0.0125	0.0578	0.0295	4.68	13.3	0.000777	1.9	LV	CELLSTATES	vFB2	control_PKP2	6	18
PKM	1.11	0.0025	0.205	0.103	6.36	19.6	7.75e-05	2.6	LV	CELLSTATES	vFB2	control_PKP2	6	18
SLC39A14	1.11	0.0212	0.178	0.0836	6.09	11.5	0.00159	1.67	LV	CELLSTATES	vFB2	control_PKP2	6	18
TRIP10	1.11	0.00201	0.152	0.0774	6.15	20.4	5.81e-05	2.7	LV	CELLSTATES	vFB2	control_PKP2	6	18
ADAMTS2	1.1	0.00326	0.348	0.169	7.07	18.5	0.000113	2.49	LV	CELLSTATES	vFB2	control_PKP2	6	18
MYH9	1.1	0.0074	0.358	0.168	6.98	15.2	0.000376	2.13	LV	CELLSTATES	vFB2	control_PKP2	6	18
OSMR	1.1	0.00115	0.337	0.169	7.12	22.6	2.79e-05	2.94	LV	CELLSTATES	vFB2	control_PKP2	6	18
TOMM40	1.1	0.0472	0.0597	0.0301	4.75	8.71	0.00537	1.33	LV	CELLSTATES	vFB2	control_PKP2	6	18
ZSWIM4	1.1	0.00667	0.109	0.0575	5.61	15.7	0.000316	2.18	LV	CELLSTATES	vFB2	control_PKP2	6	18
AC008591.1	1.09	0.0474	0.0884	0.0481	5.44	8.69	0.00541	1.32	LV	CELLSTATES	vFB2	control_PKP2	6	18
AC016722.2	1.09	0.0383	0.0366	0.0192	4.3	9.42	0.00392	1.42	LV	CELLSTATES	vFB2	control_PKP2	6	18
AFAP1	1.09	0.00939	0.375	0.188	7.21	14.3	0.000525	2.03	LV	CELLSTATES	vFB2	control_PKP2	6	18
CNDP2	1.09	0.0379	0.0412	0.0217	4.35	9.45	0.00386	1.42	LV	CELLSTATES	vFB2	control_PKP2	6	18
COL6A2	1.09	0.000891	2.02	1.04	9.63	23.7	1.92e-05	3.05	LV	CELLSTATES	vFB2	control_PKP2	6	18
DEGS1	1.09	0.00847	0.0614	0.0345	4.85	14.7	0.000457	2.07	LV	CELLSTATES	vFB2	control_PKP2	6	18
HSP90AB1	1.09	0.00299	0.143	0.0738	5.88	18.8	9.93e-05	2.52	LV	CELLSTATES	vFB2	control_PKP2	6	18
IL1R1	1.09	0.0294	0.31	0.15	6.75	10.4	0.00261	1.53	LV	CELLSTATES	vFB2	control_PKP2	6	18
ISG20	1.09	0.0494	0.0453	0.0252	4.53	8.54	0.00578	1.31	LV	CELLSTATES	vFB2	control_PKP2	6	18
PPP1R13L	1.09	0.0395	0.0711	0.0347	4.89	9.32	0.00409	1.4	LV	CELLSTATES	vFB2	control_PKP2	6	18
PSMC3	1.09	0.0296	0.0444	0.0211	4.34	10.3	0.00265	1.53	LV	CELLSTATES	vFB2	control_PKP2	6	18
SNX17	1.09	0.0307	0.0412	0.0188	4.24	10.2	0.00281	1.51	LV	CELLSTATES	vFB2	control_PKP2	6	18
TBX20	1.09	0.00629	1.52	0.814	9.28	15.9	0.000293	2.2	LV	CELLSTATES	vFB2	control_PKP2	6	18
ATP1B3	1.08	0.0124	0.271	0.151	6.86	13.4	0.000766	1.91	LV	CELLSTATES	vFB2	control_PKP2	6	18
FLOT1	1.08	0.000351	0.185	0.0982	6.3	28.2	4.8e-06	3.45	LV	CELLSTATES	vFB2	control_PKP2	6	18
LYSMD3	1.08	0.0125	0.0766	0.0382	5.05	13.3	0.000778	1.9	LV	CELLSTATES	vFB2	control_PKP2	6	18
MYH3	1.08	0.0407	0.047	0.0266	4.51	9.21	0.00429	1.39	LV	CELLSTATES	vFB2	control_PKP2	6	18
NARS	1.08	0.000804	0.1	0.0517	5.43	24.2	1.66e-05	3.09	LV	CELLSTATES	vFB2	control_PKP2	6	18
PDCD11	1.08	0.00595	0.0721	0.0395	4.99	16.1	0.000271	2.23	LV	CELLSTATES	vFB2	control_PKP2	6	18
SLC7A6	1.08	0.00827	0.166	0.0846	6.06	14.8	0.000439	2.08	LV	CELLSTATES	vFB2	control_PKP2	6	18
TCEAL9	1.08	0.00712	0.1	0.0516	5.49	15.4	0.000354	2.15	LV	CELLSTATES	vFB2	control_PKP2	6	18
USB1	1.08	0.0408	0.033	0.0165	4.03	9.2	0.00432	1.39	LV	CELLSTATES	vFB2	control_PKP2	6	18
AC005291.1	1.07	0.0271	0.0833	0.0409	5.1	10.7	0.0023	1.57	LV	CELLSTATES	vFB2	control_PKP2	6	18
DPT	1.07	0.00438	0.673	0.355	8.04	17.2	0.000179	2.36	LV	CELLSTATES	vFB2	control_PKP2	6	18
MILR1	1.07	0.0463	0.0403	0.0207	4.27	8.78	0.00519	1.33	LV	CELLSTATES	vFB2	control_PKP2	6	18
RPL4	1.07	0.00993	0.0956	0.0491	5.39	14.1	0.000565	2	LV	CELLSTATES	vFB2	control_PKP2	6	18
SQLE	1.07	0.0407	0.0617	0.0325	4.76	9.22	0.00429	1.39	LV	CELLSTATES	vFB2	control_PKP2	6	18
TEX30	1.07	0.0464	0.0341	0.0161	4.07	8.77	0.00521	1.33	LV	CELLSTATES	vFB2	control_PKP2	6	18
TFRC	1.07	0.0327	0.0487	0.0238	4.49	9.97	0.00309	1.48	LV	CELLSTATES	vFB2	control_PKP2	6	18
TGFB1I1	1.07	0.0121	0.0861	0.0468	5.29	13.4	0.000742	1.92	LV	CELLSTATES	vFB2	control_PKP2	6	18
URB2	1.07	0.044	0.0355	0.0188	4.12	8.94	0.00483	1.36	LV	CELLSTATES	vFB2	control_PKP2	6	18
AC013472.2	1.06	0.0268	0.0335	0.0181	4.1	10.7	0.00226	1.57	LV	CELLSTATES	vFB2	control_PKP2	6	18
IL4R	1.06	0.0246	0.17	0.0921	6.13	11	0.002	1.61	LV	CELLSTATES	vFB2	control_PKP2	6	18
MICALL2	1.06	0.00779	0.141	0.0789	5.85	15	0.000406	2.11	LV	CELLSTATES	vFB2	control_PKP2	6	18
NPAS2	1.06	0.0269	0.515	0.286	7.56	10.7	0.00227	1.57	LV	CELLSTATES	vFB2	control_PKP2	6	18
NTRK1	1.05	0.0463	0.099	0.0512	5.35	8.78	0.0052	1.33	LV	CELLSTATES	vFB2	control_PKP2	6	18
PLAC9	1.05	0.0268	0.337	0.16	7.16	10.7	0.00226	1.57	LV	CELLSTATES	vFB2	control_PKP2	6	18
RAN	1.05	0.0168	0.0805	0.0464	5.21	12.3	0.00116	1.77	LV	CELLSTATES	vFB2	control_PKP2	6	18
SPRTN	1.05	0.0153	0.0757	0.0402	5.02	12.6	0.00102	1.82	LV	CELLSTATES	vFB2	control_PKP2	6	18
TCAF2	1.05	0.0304	0.0426	0.0212	4.29	10.2	0.00275	1.52	LV	CELLSTATES	vFB2	control_PKP2	6	18
TCOF1	1.05	0.0343	0.0358	0.0207	4.21	9.81	0.00331	1.46	LV	CELLSTATES	vFB2	control_PKP2	6	18
WDR1	1.05	0.0262	0.0601	0.0319	4.78	10.8	0.00217	1.58	LV	CELLSTATES	vFB2	control_PKP2	6	18
YKT6	1.05	0.0339	0.0326	0.0173	4	9.86	0.00324	1.47	LV	CELLSTATES	vFB2	control_PKP2	6	18
CHSY1	1.04	0.0052	0.233	0.121	6.49	16.5	0.000228	2.28	LV	CELLSTATES	vFB2	control_PKP2	6	18
EMC10	1.04	0.0439	0.0475	0.0222	4.42	8.97	0.00478	1.36	LV	CELLSTATES	vFB2	control_PKP2	6	18
MED8	1.04	0.0102	0.0594	0.0316	4.79	14	0.000588	1.99	LV	CELLSTATES	vFB2	control_PKP2	6	18
NID2	1.04	0.00109	0.378	0.191	7.24	22.8	2.59e-05	2.96	LV	CELLSTATES	vFB2	control_PKP2	6	18
NOC2L	1.04	0.005	0.107	0.0572	5.5	16.7	0.000215	2.3	LV	CELLSTATES	vFB2	control_PKP2	6	18
PPIB	1.04	0.0224	0.184	0.0978	6.3	11.3	0.00174	1.65	LV	CELLSTATES	vFB2	control_PKP2	6	18
PSMC4	1.04	0.00672	0.0575	0.0297	4.76	15.6	0.00032	2.17	LV	CELLSTATES	vFB2	control_PKP2	6	18
RGS3	1.04	0.0494	0.0772	0.0426	5.16	8.54	0.00579	1.31	LV	CELLSTATES	vFB2	control_PKP2	6	18
RPS6	1.04	0.0354	0.142	0.072	6.04	9.7	0.00347	1.45	LV	CELLSTATES	vFB2	control_PKP2	6	18
RUVBL1	1.04	0.00883	0.237	0.138	6.69	14.5	0.000484	2.05	LV	CELLSTATES	vFB2	control_PKP2	6	18
TMEM8A	1.04	0.0216	0.0395	0.0212	4.23	11.5	0.00164	1.67	LV	CELLSTATES	vFB2	control_PKP2	6	18
UQCC2	1.04	0.0244	0.0556	0.0277	4.65	11	0.00196	1.61	LV	CELLSTATES	vFB2	control_PKP2	6	18
CCDC65	1.03	0.00335	0.166	0.091	6.12	18.4	0.000118	2.47	LV	CELLSTATES	vFB2	control_PKP2	6	18
FBLN1	1.03	0.0149	0.462	0.235	7.7	12.7	0.000997	1.83	LV	CELLSTATES	vFB2	control_PKP2	6	18
MRPS10	1.03	0.0174	0.0424	0.0236	4.39	12.2	0.00122	1.76	LV	CELLSTATES	vFB2	control_PKP2	6	18
MT-ATP6	1.03	0.0233	0.424	0.177	7.6	11.2	0.00184	1.63	LV	CELLSTATES	vFB2	control_PKP2	6	18
TMED3	1.03	0.0369	0.108	0.0562	5.45	9.55	0.00371	1.43	LV	CELLSTATES	vFB2	control_PKP2	6	18
DDX49	1.02	0.0273	0.061	0.032	4.73	10.6	0.00234	1.56	LV	CELLSTATES	vFB2	control_PKP2	6	18
EFEMP1	1.02	0.0303	0.197	0.101	6.49	10.2	0.00274	1.52	LV	CELLSTATES	vFB2	control_PKP2	6	18
NFATC1	1.02	0.0295	0.0613	0.0321	4.8	10.3	0.00263	1.53	LV	CELLSTATES	vFB2	control_PKP2	6	18
NFKB2	1.02	0.0448	0.0328	0.0177	4.09	8.88	0.00496	1.35	LV	CELLSTATES	vFB2	control_PKP2	6	18
SLC16A2	1.02	0.00752	0.109	0.0565	5.52	15.1	0.000385	2.12	LV	CELLSTATES	vFB2	control_PKP2	6	18
CCNG1	1.01	0.0369	0.0486	0.0268	4.54	9.55	0.00371	1.43	LV	CELLSTATES	vFB2	control_PKP2	6	18
CSRP1	1.01	0.0222	0.0803	0.0425	5.12	11.4	0.00171	1.65	LV	CELLSTATES	vFB2	control_PKP2	6	18
DHX33	1.01	0.0366	0.0579	0.0314	4.7	9.58	0.00365	1.44	LV	CELLSTATES	vFB2	control_PKP2	6	18
ME1	1.01	0.0408	0.05	0.0232	4.48	9.2	0.00432	1.39	LV	CELLSTATES	vFB2	control_PKP2	6	18
PLOD2	1.01	0.00357	0.328	0.164	6.99	18	0.000132	2.45	LV	CELLSTATES	vFB2	control_PKP2	6	18
RARA	1.01	0.0272	0.0608	0.0325	4.79	10.6	0.00232	1.56	LV	CELLSTATES	vFB2	control_PKP2	6	18
SEC61B	1.01	0.00338	0.149	0.0808	6.04	18.3	0.000121	2.47	LV	CELLSTATES	vFB2	control_PKP2	6	18
TUBB	1.01	0.0426	0.12	0.0668	5.72	9.07	0.00458	1.37	LV	CELLSTATES	vFB2	control_PKP2	6	18
HK1	1	0.00101	0.269	0.155	6.78	23.1	2.39e-05	2.99	LV	CELLSTATES	vFB2	control_PKP2	6	18
RPL21	1	0.014	0.106	0.0566	5.63	12.9	0.000906	1.86	LV	CELLSTATES	vFB2	control_PKP2	6	18
RPL23A	1	0.0164	0.112	0.0598	5.71	12.4	0.00113	1.78	LV	CELLSTATES	vFB2	control_PKP2	6	18
RTRAF	1	0.00949	0.131	0.0637	5.72	14.3	0.000532	2.02	LV	CELLSTATES	vFB2	control_PKP2	6	18
KLHL18	0.998	0.0148	0.0711	0.0406	5.02	12.7	0.000978	1.83	LV	CELLSTATES	vFB2	control_PKP2	6	18
SLC29A1	0.997	0.0293	0.0944	0.0507	5.41	10.4	0.00257	1.53	LV	CELLSTATES	vFB2	control_PKP2	6	18
TGFB1	0.997	0.00733	0.194	0.107	6.37	15.2	0.000371	2.13	LV	CELLSTATES	vFB2	control_PKP2	6	18
PGP	0.995	0.0326	0.112	0.0612	5.51	9.98	0.00307	1.49	LV	CELLSTATES	vFB2	control_PKP2	6	18
STEAP4	0.995	0.0379	0.286	0.153	6.95	9.46	0.00385	1.42	LV	CELLSTATES	vFB2	control_PKP2	6	18
MT-CO2	0.994	0.0457	0.487	0.204	7.88	8.82	0.0051	1.34	LV	CELLSTATES	vFB2	control_PKP2	6	18
UBXN1	0.992	0.0125	0.0713	0.0325	4.99	13.3	0.000775	1.9	LV	CELLSTATES	vFB2	control_PKP2	6	18
BET1L	0.989	0.0148	0.0586	0.0318	4.71	12.7	0.000985	1.83	LV	CELLSTATES	vFB2	control_PKP2	6	18
KANK2	0.987	0.000787	0.294	0.168	6.95	24.3	1.61e-05	3.1	LV	CELLSTATES	vFB2	control_PKP2	6	18
SLC39A7	0.987	0.0267	0.0537	0.0311	4.72	10.7	0.00225	1.57	LV	CELLSTATES	vFB2	control_PKP2	6	18
STX4	0.987	0.0134	0.0579	0.0332	4.77	13.1	0.000854	1.87	LV	CELLSTATES	vFB2	control_PKP2	6	18
RPL7	0.986	0.0439	0.109	0.0583	5.74	8.97	0.00478	1.36	LV	CELLSTATES	vFB2	control_PKP2	6	18
ENG	0.983	0.00338	0.504	0.281	7.83	18.3	0.000119	2.47	LV	CELLSTATES	vFB2	control_PKP2	6	18
NSA2	0.982	0.0144	0.0585	0.031	4.71	12.8	0.000946	1.84	LV	CELLSTATES	vFB2	control_PKP2	6	18
SURF4	0.981	0.00522	0.176	0.0917	6.11	16.5	0.000229	2.28	LV	CELLSTATES	vFB2	control_PKP2	6	18
PLP2	0.98	0.0449	0.0713	0.0393	5.02	8.87	0.00498	1.35	LV	CELLSTATES	vFB2	control_PKP2	6	18
CHD4	0.977	0.0468	0.0413	0.0237	4.3	8.74	0.0053	1.33	LV	CELLSTATES	vFB2	control_PKP2	6	18
DDOST	0.977	0.0202	0.0691	0.0394	5.01	11.7	0.00149	1.7	LV	CELLSTATES	vFB2	control_PKP2	6	18
MARS	0.974	0.00438	0.104	0.0617	5.52	17.2	0.000179	2.36	LV	CELLSTATES	vFB2	control_PKP2	6	18
TBX18	0.974	0.0121	0.222	0.125	6.61	13.4	0.000743	1.92	LV	CELLSTATES	vFB2	control_PKP2	6	18
PML	0.973	0.0141	0.0897	0.0495	5.27	12.9	0.000917	1.85	LV	CELLSTATES	vFB2	control_PKP2	6	18
OTUB1	0.972	0.0229	0.0661	0.0359	4.97	11.3	0.00179	1.64	LV	CELLSTATES	vFB2	control_PKP2	6	18
RPS2	0.971	0.0247	0.197	0.101	6.41	11	0.002	1.61	LV	CELLSTATES	vFB2	control_PKP2	6	18
P3H4	0.97	0.0322	0.091	0.0507	5.26	10	0.00301	1.49	LV	CELLSTATES	vFB2	control_PKP2	6	18
SYNJ2	0.97	0.0119	0.231	0.134	6.57	13.5	0.00072	1.92	LV	CELLSTATES	vFB2	control_PKP2	6	18
ALG3	0.969	0.0295	0.0423	0.0249	4.39	10.4	0.00262	1.53	LV	CELLSTATES	vFB2	control_PKP2	6	18
RPS25	0.969	0.046	0.113	0.0646	5.8	8.8	0.00515	1.34	LV	CELLSTATES	vFB2	control_PKP2	6	18
ELL	0.963	0.0149	0.0975	0.0574	5.49	12.7	0.000995	1.83	LV	CELLSTATES	vFB2	control_PKP2	6	18
MSH6	0.962	0.0294	0.0723	0.0409	5.02	10.4	0.00261	1.53	LV	CELLSTATES	vFB2	control_PKP2	6	18
SSR2	0.961	0.0117	0.111	0.0604	5.57	13.6	0.000701	1.93	LV	CELLSTATES	vFB2	control_PKP2	6	18
SNRPG	0.96	0.0119	0.0918	0.0561	5.47	13.5	0.000716	1.92	LV	CELLSTATES	vFB2	control_PKP2	6	18
SSBP4	0.959	0.0354	0.155	0.0867	5.93	9.69	0.00348	1.45	LV	CELLSTATES	vFB2	control_PKP2	6	18
ISG20L2	0.955	0.0383	0.0444	0.0246	4.4	9.43	0.00391	1.42	LV	CELLSTATES	vFB2	control_PKP2	6	18
PNKP	0.953	0.000944	0.155	0.0842	6.01	23.4	2.12e-05	3.02	LV	CELLSTATES	vFB2	control_PKP2	6	18
STAT3	0.953	0.00121	0.732	0.43	8.24	22.4	3.01e-05	2.92	LV	CELLSTATES	vFB2	control_PKP2	6	18
SEPT6	0.951	0.00574	0.341	0.199	7.11	16.2	0.000259	2.24	LV	CELLSTATES	vFB2	control_PKP2	6	18
ACSL4	0.947	0.00265	0.254	0.145	6.72	19.3	8.4e-05	2.58	LV	CELLSTATES	vFB2	control_PKP2	6	18
CFL1	0.945	0.0446	0.106	0.0581	5.61	8.9	0.00493	1.35	LV	CELLSTATES	vFB2	control_PKP2	6	18
TRIB2	0.945	0.00928	0.0763	0.0465	5.1	14.4	0.000516	2.03	LV	CELLSTATES	vFB2	control_PKP2	6	18
BZW2	0.944	0.00197	0.151	0.0827	5.98	20.5	5.62e-05	2.71	LV	CELLSTATES	vFB2	control_PKP2	6	18
DAP3	0.944	0.00572	0.208	0.128	6.5	16.2	0.000256	2.24	LV	CELLSTATES	vFB2	control_PKP2	6	18
FPGS	0.939	0.0028	0.079	0.0443	5.17	19.1	9.06e-05	2.55	LV	CELLSTATES	vFB2	control_PKP2	6	18
TMEM208	0.939	0.00572	0.0732	0.0441	5.05	16.2	0.000257	2.24	LV	CELLSTATES	vFB2	control_PKP2	6	18
PIF1	0.938	0.0307	0.0626	0.0325	4.73	10.2	0.00281	1.51	LV	CELLSTATES	vFB2	control_PKP2	6	18
RHOT2	0.938	0.0232	0.145	0.0858	6.12	11.2	0.00183	1.63	LV	CELLSTATES	vFB2	control_PKP2	6	18
TRABD	0.937	0.00713	0.117	0.0689	5.7	15.3	0.000356	2.15	LV	CELLSTATES	vFB2	control_PKP2	6	18
C1QBP	0.935	0.0376	0.0451	0.0262	4.5	9.49	0.00381	1.42	LV	CELLSTATES	vFB2	control_PKP2	6	18
AL669831.5	0.932	0.0307	0.147	0.0792	5.83	10.2	0.00281	1.51	LV	CELLSTATES	vFB2	control_PKP2	6	18
TMEM120B	0.932	0.0124	0.116	0.0653	5.56	13.4	0.000761	1.91	LV	CELLSTATES	vFB2	control_PKP2	6	18
IKBIP	0.93	0.00338	0.169	0.0987	6.12	18.3	0.000121	2.47	LV	CELLSTATES	vFB2	control_PKP2	6	18
ALDH18A1	0.928	0.0169	0.115	0.0637	5.54	12.3	0.00117	1.77	LV	CELLSTATES	vFB2	control_PKP2	6	18
LRP1	0.925	0.0044	0.611	0.363	8.06	17.2	0.000181	2.36	LV	CELLSTATES	vFB2	control_PKP2	6	18
SHQ1	0.925	0.0121	0.121	0.0645	5.66	13.5	0.000735	1.92	LV	CELLSTATES	vFB2	control_PKP2	6	18
FAM129B	0.924	0.0294	0.0684	0.042	5	10.4	0.0026	1.53	LV	CELLSTATES	vFB2	control_PKP2	6	18
WARS	0.924	0.044	0.0626	0.0367	4.86	8.96	0.00481	1.36	LV	CELLSTATES	vFB2	control_PKP2	6	18
UTP4	0.921	0.0398	0.0653	0.0393	4.92	9.29	0.00415	1.4	LV	CELLSTATES	vFB2	control_PKP2	6	18
TUFM	0.919	0.0395	0.0897	0.0569	5.49	9.32	0.00409	1.4	LV	CELLSTATES	vFB2	control_PKP2	6	18
OSTC	0.918	0.0299	0.111	0.0646	5.57	10.3	0.00269	1.52	LV	CELLSTATES	vFB2	control_PKP2	6	18
AL022238.2	0.917	0.00889	0.0887	0.0535	5.32	14.5	0.000488	2.05	LV	CELLSTATES	vFB2	control_PKP2	6	18
ITGA11	0.917	0.044	0.37	0.204	7.17	8.94	0.00484	1.36	LV	CELLSTATES	vFB2	control_PKP2	6	18
POP1	0.916	0.0498	0.0707	0.0389	4.97	8.51	0.00586	1.3	LV	CELLSTATES	vFB2	control_PKP2	6	18
CERCAM	0.914	0.0281	0.133	0.0767	5.78	10.5	0.00245	1.55	LV	CELLSTATES	vFB2	control_PKP2	6	18
STK10	0.911	0.0161	0.0993	0.0611	5.44	12.5	0.0011	1.79	LV	CELLSTATES	vFB2	control_PKP2	6	18
ARHGEF40	0.909	0.00928	0.229	0.136	6.52	14.4	0.000518	2.03	LV	CELLSTATES	vFB2	control_PKP2	6	18
MYDGF	0.908	0.022	0.158	0.0848	6.06	11.4	0.0017	1.66	LV	CELLSTATES	vFB2	control_PKP2	6	18
SPDYE5	0.908	0.048	0.16	0.108	6.34	8.64	0.00553	1.32	LV	CELLSTATES	vFB2	control_PKP2	6	18
SSR1	0.908	0.0471	0.143	0.0738	5.82	8.72	0.00535	1.33	LV	CELLSTATES	vFB2	control_PKP2	6	18
AP5Z1	0.903	0.0158	0.0722	0.0429	5.07	12.5	0.00107	1.8	LV	CELLSTATES	vFB2	control_PKP2	6	18
YARS	0.902	0.0255	0.171	0.104	6.19	10.9	0.0021	1.59	LV	CELLSTATES	vFB2	control_PKP2	6	18
RASGRP1	0.899	0.0352	0.0534	0.0299	4.63	9.71	0.00345	1.45	LV	CELLSTATES	vFB2	control_PKP2	6	18
TAGLN	0.897	0.0416	0.187	0.114	6.32	9.14	0.00443	1.38	LV	CELLSTATES	vFB2	control_PKP2	6	18
MPG	0.896	0.00438	0.213	0.118	6.53	17.2	0.000179	2.36	LV	CELLSTATES	vFB2	control_PKP2	6	18
AC103876.1	0.895	0.0196	0.115	0.069	5.64	11.8	0.00144	1.71	LV	CELLSTATES	vFB2	control_PKP2	6	18
ARHGEF3	0.892	0.0232	0.218	0.131	6.56	11.2	0.00183	1.63	LV	CELLSTATES	vFB2	control_PKP2	6	18
GTPBP4	0.892	0.0481	0.0952	0.0538	5.3	8.63	0.00555	1.32	LV	CELLSTATES	vFB2	control_PKP2	6	18
MRPS15	0.887	0.0299	0.0451	0.0253	4.43	10.3	0.0027	1.52	LV	CELLSTATES	vFB2	control_PKP2	6	18
VPS9D1	0.886	0.0348	0.0717	0.043	4.97	9.76	0.00338	1.46	LV	CELLSTATES	vFB2	control_PKP2	6	18
BIN3	0.883	0.00865	0.122	0.0719	5.75	14.6	0.00047	2.06	LV	CELLSTATES	vFB2	control_PKP2	6	18
RLIM	0.882	0.0183	0.0693	0.0408	4.96	12	0.0013	1.74	LV	CELLSTATES	vFB2	control_PKP2	6	18
CALU	0.88	0.00296	0.423	0.255	7.39	18.9	9.83e-05	2.53	LV	CELLSTATES	vFB2	control_PKP2	6	18
SH3PXD2A	0.88	0.00893	0.328	0.2	7.09	14.5	0.000492	2.05	LV	CELLSTATES	vFB2	control_PKP2	6	18
SPCS2	0.88	0.0125	0.2	0.118	6.39	13.3	0.000781	1.9	LV	CELLSTATES	vFB2	control_PKP2	6	18
BACH1	0.879	0.0229	0.534	0.327	7.65	11.3	0.00179	1.64	LV	CELLSTATES	vFB2	control_PKP2	6	18
BAG2	0.879	0.0146	0.113	0.0632	5.6	12.8	0.000967	1.83	LV	CELLSTATES	vFB2	control_PKP2	6	18
FLNA	0.878	0.0201	0.201	0.119	6.33	11.7	0.00148	1.7	LV	CELLSTATES	vFB2	control_PKP2	6	18
HAS2-AS1	0.877	0.0401	0.0724	0.0459	5.15	9.27	0.00419	1.4	LV	CELLSTATES	vFB2	control_PKP2	6	18
MOB3A	0.877	0.0307	0.107	0.0637	5.56	10.2	0.0028	1.51	LV	CELLSTATES	vFB2	control_PKP2	6	18
TIGAR	0.877	0.0436	0.0618	0.039	4.84	9	0.00471	1.36	LV	CELLSTATES	vFB2	control_PKP2	6	18
TYMP	0.875	0.0484	0.117	0.0723	5.7	8.61	0.00561	1.32	LV	CELLSTATES	vFB2	control_PKP2	6	18
COL12A1	0.874	0.0339	0.814	0.533	8.48	9.86	0.00324	1.47	LV	CELLSTATES	vFB2	control_PKP2	6	18
P4HB	0.87	0.0168	0.223	0.132	6.56	12.3	0.00116	1.78	LV	CELLSTATES	vFB2	control_PKP2	6	18
CCT6A	0.868	0.0116	0.0992	0.0604	5.46	13.6	0.00069	1.94	LV	CELLSTATES	vFB2	control_PKP2	6	18
ELK3	0.865	0.0339	0.157	0.087	5.91	9.85	0.00325	1.47	LV	CELLSTATES	vFB2	control_PKP2	6	18
KCNMB3	0.864	0.0449	0.0443	0.0255	4.4	8.87	0.00499	1.35	LV	CELLSTATES	vFB2	control_PKP2	6	18
AVIL	0.863	0.0233	0.127	0.0734	5.69	11.2	0.00184	1.63	LV	CELLSTATES	vFB2	control_PKP2	6	18
UQCRFS1	0.863	0.014	0.084	0.0506	5.32	12.9	0.000903	1.86	LV	CELLSTATES	vFB2	control_PKP2	6	18
RCN3	0.862	0.0168	0.116	0.0711	5.66	12.3	0.00117	1.77	LV	CELLSTATES	vFB2	control_PKP2	6	18
CBX3	0.86	0.00503	0.138	0.0825	5.87	16.7	0.000217	2.3	LV	CELLSTATES	vFB2	control_PKP2	6	18
AC100800.1	0.859	0.0479	0.0882	0.0513	5.3	8.65	0.00551	1.32	LV	CELLSTATES	vFB2	control_PKP2	6	18
DNHD1	0.859	0.00413	0.169	0.107	6.17	17.4	0.000165	2.38	LV	CELLSTATES	vFB2	control_PKP2	6	18
LRRC41	0.859	0.00989	0.124	0.076	5.78	14.1	0.000562	2	LV	CELLSTATES	vFB2	control_PKP2	6	18
ATP6V1G1	0.858	0.044	0.102	0.054	5.53	8.94	0.00484	1.36	LV	CELLSTATES	vFB2	control_PKP2	6	18
TMED2	0.854	0.024	0.0792	0.0471	5.19	11.1	0.00191	1.62	LV	CELLSTATES	vFB2	control_PKP2	6	18
COPS6	0.852	0.00392	0.12	0.0716	5.77	17.7	0.00015	2.41	LV	CELLSTATES	vFB2	control_PKP2	6	18
NAT9	0.852	0.02	0.151	0.0951	6.1	11.7	0.00147	1.7	LV	CELLSTATES	vFB2	control_PKP2	6	18
HMGXB3	0.851	0.0288	0.13	0.0744	5.69	10.4	0.00252	1.54	LV	CELLSTATES	vFB2	control_PKP2	6	18
ST3GAL2	0.849	0.0307	0.0914	0.0546	5.26	10.2	0.00282	1.51	LV	CELLSTATES	vFB2	control_PKP2	6	18
TSFM	0.849	0.032	0.0411	0.024	4.32	10	0.00299	1.49	LV	CELLSTATES	vFB2	control_PKP2	6	18
NACC2	0.848	0.0222	0.0626	0.0381	4.86	11.4	0.00172	1.65	LV	CELLSTATES	vFB2	control_PKP2	6	18
ACAP3	0.847	0.033	0.0752	0.0453	5.11	9.94	0.00312	1.48	LV	CELLSTATES	vFB2	control_PKP2	6	18
VCP	0.846	0.00345	0.263	0.153	6.72	18.2	0.000126	2.46	LV	CELLSTATES	vFB2	control_PKP2	6	18
SACS	0.844	0.00393	0.129	0.0817	5.78	17.6	0.000152	2.41	LV	CELLSTATES	vFB2	control_PKP2	6	18
HSP90B1	0.842	0.024	0.189	0.115	6.3	11.1	0.00193	1.62	LV	CELLSTATES	vFB2	control_PKP2	6	18
LMAN1	0.842	0.00701	0.141	0.0829	5.88	15.4	0.000345	2.15	LV	CELLSTATES	vFB2	control_PKP2	6	18
RPL6	0.841	0.0426	0.188	0.105	6.36	9.07	0.00457	1.37	LV	CELLSTATES	vFB2	control_PKP2	6	18
DNM3OS	0.84	0.0275	0.458	0.281	7.44	10.6	0.00237	1.56	LV	CELLSTATES	vFB2	control_PKP2	6	18
RNF121	0.839	0.0273	0.172	0.0982	6.04	10.6	0.00235	1.56	LV	CELLSTATES	vFB2	control_PKP2	6	18
SH3GL1	0.839	0.0267	0.104	0.0658	5.54	10.7	0.00224	1.57	LV	CELLSTATES	vFB2	control_PKP2	6	18
BRD9	0.835	0.0344	0.128	0.0731	5.72	9.79	0.00334	1.46	LV	CELLSTATES	vFB2	control_PKP2	6	18
AL020995.1	0.834	0.0398	0.0911	0.0556	5.35	9.29	0.00415	1.4	LV	CELLSTATES	vFB2	control_PKP2	6	18
ARMCX3	0.832	0.0204	0.107	0.0665	5.57	11.6	0.00152	1.69	LV	CELLSTATES	vFB2	control_PKP2	6	18
ABCB8	0.831	0.0296	0.0759	0.0468	5.08	10.3	0.00264	1.53	LV	CELLSTATES	vFB2	control_PKP2	6	18
BUD23	0.828	0.032	0.0573	0.0342	4.74	10	0.00299	1.49	LV	CELLSTATES	vFB2	control_PKP2	6	18
GORAB	0.827	0.0359	0.062	0.0376	4.83	9.65	0.00355	1.44	LV	CELLSTATES	vFB2	control_PKP2	6	18
MIRLET7BHG	0.827	0.0121	0.432	0.251	7.38	13.4	0.00074	1.92	LV	CELLSTATES	vFB2	control_PKP2	6	18
MAP7D1	0.826	0.0335	0.0829	0.0508	5.22	9.9	0.00318	1.48	LV	CELLSTATES	vFB2	control_PKP2	6	18
COL15A1	0.823	0.0144	1.29	0.788	9.11	12.8	0.000943	1.84	LV	CELLSTATES	vFB2	control_PKP2	6	18
ATP1B1	0.822	0.00697	0.112	0.0659	5.61	15.5	0.00034	2.16	LV	CELLSTATES	vFB2	control_PKP2	6	18
CAPN1	0.822	0.0261	0.0977	0.0585	5.43	10.8	0.00216	1.58	LV	CELLSTATES	vFB2	control_PKP2	6	18
EIF2B4	0.822	0.0348	0.059	0.035	4.82	9.75	0.00339	1.46	LV	CELLSTATES	vFB2	control_PKP2	6	18
GPANK1	0.82	0.0438	0.0466	0.0273	4.56	8.99	0.00474	1.36	LV	CELLSTATES	vFB2	control_PKP2	6	18
PGM1	0.818	0.0344	0.07	0.0443	5.01	9.81	0.00331	1.46	LV	CELLSTATES	vFB2	control_PKP2	6	18
CDC37	0.814	0.0125	0.176	0.108	6.29	13.3	0.000776	1.9	LV	CELLSTATES	vFB2	control_PKP2	6	18
PUM3	0.811	0.0104	0.386	0.236	7.28	14	0.000603	1.98	LV	CELLSTATES	vFB2	control_PKP2	6	18
CMTM7	0.81	0.0335	0.113	0.0748	5.68	9.91	0.00318	1.48	LV	CELLSTATES	vFB2	control_PKP2	6	18
SMC1B	0.808	0.045	0.049	0.0306	4.58	8.87	0.005	1.35	LV	CELLSTATES	vFB2	control_PKP2	6	18
ACLY	0.807	0.0348	0.0986	0.0577	5.39	9.76	0.00338	1.46	LV	CELLSTATES	vFB2	control_PKP2	6	18
HIVEP3	0.807	0.024	0.307	0.196	7.06	11.1	0.00192	1.62	LV	CELLSTATES	vFB2	control_PKP2	6	18
RPS8	0.807	0.0304	0.168	0.109	6.29	10.2	0.00275	1.52	LV	CELLSTATES	vFB2	control_PKP2	6	18
FRMD6	0.806	0.0119	0.398	0.245	7.35	13.5	0.000722	1.92	LV	CELLSTATES	vFB2	control_PKP2	6	18
EEF1B2	0.805	0.0273	0.0986	0.0628	5.49	10.6	0.00232	1.56	LV	CELLSTATES	vFB2	control_PKP2	6	18
EIF2S2	0.802	0.0119	0.192	0.112	6.31	13.5	0.000718	1.92	LV	CELLSTATES	vFB2	control_PKP2	6	18
MLX	0.802	0.025	0.106	0.0649	5.51	11	0.00204	1.6	LV	CELLSTATES	vFB2	control_PKP2	6	18
PTP4A2	0.802	0.0438	0.0933	0.0634	5.4	8.97	0.00478	1.36	LV	CELLSTATES	vFB2	control_PKP2	6	18
GLI2	0.801	0.0445	0.205	0.135	6.31	8.91	0.00492	1.35	LV	CELLSTATES	vFB2	control_PKP2	6	18
ARPC5	0.799	0.0159	0.19	0.116	6.33	12.5	0.00108	1.8	LV	CELLSTATES	vFB2	control_PKP2	6	18
SHISA5	0.798	0.0289	0.0974	0.064	5.5	10.4	0.00253	1.54	LV	CELLSTATES	vFB2	control_PKP2	6	18
STT3A	0.798	0.0249	0.0752	0.0486	5.08	11	0.00202	1.6	LV	CELLSTATES	vFB2	control_PKP2	6	18
LINC00854	0.797	0.0267	0.165	0.102	6.09	10.7	0.00224	1.57	LV	CELLSTATES	vFB2	control_PKP2	6	18
ZNF761	0.793	0.0149	0.106	0.0692	5.52	12.7	0.000987	1.83	LV	CELLSTATES	vFB2	control_PKP2	6	18
PPM1G	0.792	0.0292	0.104	0.0653	5.52	10.4	0.00256	1.53	LV	CELLSTATES	vFB2	control_PKP2	6	18
ZCCHC24	0.788	0.0219	0.146	0.0889	5.98	11.4	0.00168	1.66	LV	CELLSTATES	vFB2	control_PKP2	6	18
TXLNA	0.786	0.0226	0.09	0.0584	5.32	11.3	0.00176	1.65	LV	CELLSTATES	vFB2	control_PKP2	6	18
PNN	0.783	0.00997	0.326	0.191	7.05	14.1	0.000568	2	LV	CELLSTATES	vFB2	control_PKP2	6	18
UBTD1	0.78	0.0351	0.133	0.0899	5.87	9.73	0.00343	1.45	LV	CELLSTATES	vFB2	control_PKP2	6	18
PSMD7	0.778	0.00795	0.147	0.0903	5.97	14.9	0.000417	2.1	LV	CELLSTATES	vFB2	control_PKP2	6	18
AK4	0.776	0.044	0.0625	0.0402	4.94	8.94	0.00484	1.36	LV	CELLSTATES	vFB2	control_PKP2	6	18
DAP	0.773	0.0232	0.134	0.084	5.83	11.2	0.00182	1.63	LV	CELLSTATES	vFB2	control_PKP2	6	18
SLC3A2	0.773	0.0273	0.0918	0.062	5.41	10.6	0.00233	1.56	LV	CELLSTATES	vFB2	control_PKP2	6	18
GFPT1	0.77	0.00647	0.404	0.27	7.36	15.8	0.000302	2.19	LV	CELLSTATES	vFB2	control_PKP2	6	18
DUOX1	0.769	0.0264	0.121	0.0803	5.87	10.8	0.0022	1.58	LV	CELLSTATES	vFB2	control_PKP2	6	18
POLR1C	0.768	0.0234	0.153	0.0985	6.07	11.2	0.00185	1.63	LV	CELLSTATES	vFB2	control_PKP2	6	18
CAVIN1	0.766	0.0463	0.166	0.111	6.27	8.78	0.0052	1.33	LV	CELLSTATES	vFB2	control_PKP2	6	18
MARCH1	0.766	0.0307	0.0721	0.0457	5.08	10.2	0.0028	1.51	LV	CELLSTATES	vFB2	control_PKP2	6	18
ABCC4	0.765	0.0178	0.285	0.182	6.88	12.1	0.00126	1.75	LV	CELLSTATES	vFB2	control_PKP2	6	18
NMT1	0.765	0.00492	0.268	0.163	6.87	16.7	0.000211	2.31	LV	CELLSTATES	vFB2	control_PKP2	6	18
TUBA1C	0.765	0.0345	0.116	0.0723	5.6	9.78	0.00335	1.46	LV	CELLSTATES	vFB2	control_PKP2	6	18
TANGO2	0.763	0.048	0.0788	0.0533	5.23	8.64	0.00552	1.32	LV	CELLSTATES	vFB2	control_PKP2	6	18
NAV1	0.761	0.00836	1.26	0.816	8.97	14.7	0.000448	2.08	LV	CELLSTATES	vFB2	control_PKP2	6	18
TMEM87B	0.76	0.0205	0.199	0.123	6.3	11.6	0.00154	1.69	LV	CELLSTATES	vFB2	control_PKP2	6	18
PPA1	0.759	0.0293	0.138	0.0838	5.86	10.4	0.00258	1.53	LV	CELLSTATES	vFB2	control_PKP2	6	18
EIF5B	0.758	0.0161	0.277	0.176	6.9	12.4	0.0011	1.79	LV	CELLSTATES	vFB2	control_PKP2	6	18
AC010618.3	0.756	0.0217	0.105	0.0723	5.57	11.4	0.00166	1.66	LV	CELLSTATES	vFB2	control_PKP2	6	18
RASSF1	0.75	0.044	0.153	0.0976	6.04	8.94	0.00484	1.36	LV	CELLSTATES	vFB2	control_PKP2	6	18
MTHFR	0.745	0.0384	0.0863	0.0553	5.33	9.4	0.00395	1.42	LV	CELLSTATES	vFB2	control_PKP2	6	18
ADAMTS10	0.744	0.036	0.118	0.075	5.63	9.63	0.00357	1.44	LV	CELLSTATES	vFB2	control_PKP2	6	18
HSPD1	0.742	0.0394	0.121	0.0797	5.73	9.33	0.00408	1.4	LV	CELLSTATES	vFB2	control_PKP2	6	18
SPAG7	0.742	0.0359	0.0997	0.0659	5.55	9.65	0.00354	1.45	LV	CELLSTATES	vFB2	control_PKP2	6	18
SEC61A1	0.74	0.0464	0.17	0.107	6.14	8.77	0.00522	1.33	LV	CELLSTATES	vFB2	control_PKP2	6	18
PTRH2	0.736	0.0184	0.201	0.129	6.36	12	0.00132	1.73	LV	CELLSTATES	vFB2	control_PKP2	6	18
EIF3J	0.73	0.0216	0.16	0.105	6.09	11.5	0.00164	1.67	LV	CELLSTATES	vFB2	control_PKP2	6	18
ETS1	0.73	0.0417	0.146	0.0982	6.04	9.13	0.00445	1.38	LV	CELLSTATES	vFB2	control_PKP2	6	18
CLIP2	0.727	0.0484	0.136	0.0933	5.9	8.61	0.00562	1.32	LV	CELLSTATES	vFB2	control_PKP2	6	18
PLEKHM2	0.727	0.0281	0.224	0.144	6.52	10.5	0.00246	1.55	LV	CELLSTATES	vFB2	control_PKP2	6	18
RPS26	0.727	0.0442	0.0631	0.0402	4.87	8.93	0.00487	1.35	LV	CELLSTATES	vFB2	control_PKP2	6	18
COL6A1	0.724	0.018	1.07	0.717	8.9	12.1	0.00128	1.74	LV	CELLSTATES	vFB2	control_PKP2	6	18
PGM3	0.724	0.0401	0.198	0.124	6.27	9.27	0.00419	1.4	LV	CELLSTATES	vFB2	control_PKP2	6	18
TUBB6	0.724	0.0207	0.394	0.26	7.32	11.6	0.00155	1.68	LV	CELLSTATES	vFB2	control_PKP2	6	18
ABCF1	0.722	0.0322	0.0857	0.0555	5.27	10	0.00301	1.49	LV	CELLSTATES	vFB2	control_PKP2	6	18
AP003086.2	0.721	0.0264	1.07	0.727	8.81	10.8	0.00221	1.58	LV	CELLSTATES	vFB2	control_PKP2	6	18
DDX18	0.716	0.00984	0.304	0.194	7	14.2	0.000557	2.01	LV	CELLSTATES	vFB2	control_PKP2	6	18
IQCG	0.716	0.0308	0.14	0.0956	6.01	10.2	0.00284	1.51	LV	CELLSTATES	vFB2	control_PKP2	6	18
CIAO1	0.707	0.0137	0.134	0.0903	5.89	13	0.000879	1.86	LV	CELLSTATES	vFB2	control_PKP2	6	18
IDH3A	0.706	0.0381	0.0767	0.0552	5.21	9.44	0.00389	1.42	LV	CELLSTATES	vFB2	control_PKP2	6	18
ARHGEF2	0.702	0.0307	0.199	0.137	6.46	10.2	0.00281	1.51	LV	CELLSTATES	vFB2	control_PKP2	6	18
ENAH	0.694	0.0464	0.417	0.283	7.41	8.77	0.00522	1.33	LV	CELLSTATES	vFB2	control_PKP2	6	18
AKR1A1	0.693	0.0416	0.204	0.135	6.41	9.14	0.00443	1.38	LV	CELLSTATES	vFB2	control_PKP2	6	18
MTFR1	0.692	0.0263	0.207	0.141	6.51	10.8	0.0022	1.58	LV	CELLSTATES	vFB2	control_PKP2	6	18
AP002336.2	0.689	0.0161	0.305	0.21	7.11	12.5	0.0011	1.79	LV	CELLSTATES	vFB2	control_PKP2	6	18
KIN	0.683	0.0383	0.0997	0.0647	5.43	9.42	0.00391	1.42	LV	CELLSTATES	vFB2	control_PKP2	6	18
CWC25	0.679	0.0498	0.101	0.0707	5.59	8.51	0.00586	1.3	LV	CELLSTATES	vFB2	control_PKP2	6	18
HEATR1	0.679	0.0312	0.134	0.0911	5.83	10.1	0.00289	1.51	LV	CELLSTATES	vFB2	control_PKP2	6	18
DRG1	0.677	0.0213	0.191	0.134	6.37	11.5	0.0016	1.67	LV	CELLSTATES	vFB2	control_PKP2	6	18
CAPRIN1	0.673	0.0153	0.169	0.118	6.16	12.6	0.00103	1.81	LV	CELLSTATES	vFB2	control_PKP2	6	18
GSTK1	0.667	0.0188	0.143	0.0939	6.06	12	0.00134	1.73	LV	CELLSTATES	vFB2	control_PKP2	6	18
BTBD19	0.666	0.0335	0.153	0.102	6.03	9.9	0.00318	1.48	LV	CELLSTATES	vFB2	control_PKP2	6	18
CAP1	0.665	0.0307	0.129	0.0865	5.82	10.2	0.0028	1.51	LV	CELLSTATES	vFB2	control_PKP2	6	18
LARP1B	0.661	0.0484	0.303	0.204	6.95	8.61	0.00561	1.32	LV	CELLSTATES	vFB2	control_PKP2	6	18
TNFRSF19	0.661	0.0331	0.44	0.299	7.62	9.94	0.00313	1.48	LV	CELLSTATES	vFB2	control_PKP2	6	18
HAX1	0.66	0.0471	0.0826	0.0551	5.32	8.72	0.00535	1.33	LV	CELLSTATES	vFB2	control_PKP2	6	18
YWHAG	0.657	0.0362	0.113	0.0755	5.64	9.61	0.00361	1.44	LV	CELLSTATES	vFB2	control_PKP2	6	18
TXNDC15	0.655	0.0475	0.132	0.0912	5.86	8.68	0.00543	1.32	LV	CELLSTATES	vFB2	control_PKP2	6	18
RAD23A	0.653	0.0494	0.132	0.0864	5.91	8.54	0.00578	1.31	LV	CELLSTATES	vFB2	control_PKP2	6	18
SRFBP1	0.651	0.0303	0.172	0.123	6.24	10.3	0.00274	1.52	LV	CELLSTATES	vFB2	control_PKP2	6	18
TSHZ3	0.649	0.04	0.441	0.322	7.54	9.28	0.00417	1.4	LV	CELLSTATES	vFB2	control_PKP2	6	18
ARF4	0.646	0.0294	0.281	0.189	6.89	10.4	0.0026	1.53	LV	CELLSTATES	vFB2	control_PKP2	6	18
RMND5B	0.64	0.0459	0.123	0.0797	5.76	8.81	0.00512	1.34	LV	CELLSTATES	vFB2	control_PKP2	6	18
LIMS1	0.639	0.0375	0.417	0.284	7.36	9.5	0.00379	1.43	LV	CELLSTATES	vFB2	control_PKP2	6	18
RNF34	0.635	0.044	0.162	0.112	6.11	8.95	0.00482	1.36	LV	CELLSTATES	vFB2	control_PKP2	6	18
COPB2	0.633	0.0425	0.271	0.181	6.79	9.08	0.00456	1.37	LV	CELLSTATES	vFB2	control_PKP2	6	18
PABPC1	0.632	0.0426	0.401	0.29	7.45	9.07	0.00457	1.37	LV	CELLSTATES	vFB2	control_PKP2	6	18
TCF25	0.629	0.0281	0.793	0.512	8.32	10.5	0.00245	1.55	LV	CELLSTATES	vFB2	control_PKP2	6	18
WWTR1	0.627	0.0202	1.04	0.741	8.72	11.7	0.00149	1.7	LV	CELLSTATES	vFB2	control_PKP2	6	18
FILIP1L	0.624	0.0469	0.938	0.653	8.65	8.73	0.00531	1.33	LV	CELLSTATES	vFB2	control_PKP2	6	18
SRSF10	0.623	0.0121	0.401	0.28	7.42	13.4	0.000743	1.92	LV	CELLSTATES	vFB2	control_PKP2	6	18
XPO5	0.618	0.0394	0.162	0.114	6.2	9.33	0.00408	1.4	LV	CELLSTATES	vFB2	control_PKP2	6	18
CHFR	0.616	0.0438	0.232	0.163	6.57	8.98	0.00476	1.36	LV	CELLSTATES	vFB2	control_PKP2	6	18
DDX46	0.615	0.0349	0.359	0.238	7.23	9.74	0.00341	1.46	LV	CELLSTATES	vFB2	control_PKP2	6	18
LIPA	0.615	0.048	0.154	0.116	6.19	8.64	0.00552	1.32	LV	CELLSTATES	vFB2	control_PKP2	6	18
TMEM167A	0.613	0.0322	0.148	0.0986	5.97	10	0.00302	1.49	LV	CELLSTATES	vFB2	control_PKP2	6	18
PTBP1	0.608	0.0357	0.13	0.0885	5.89	9.67	0.00352	1.45	LV	CELLSTATES	vFB2	control_PKP2	6	18
SEC11A	0.605	0.0417	0.195	0.138	6.4	9.13	0.00445	1.38	LV	CELLSTATES	vFB2	control_PKP2	6	18
UPF2	0.605	0.024	0.314	0.218	7.11	11.1	0.00192	1.62	LV	CELLSTATES	vFB2	control_PKP2	6	18
PWWP2A	0.598	0.0425	0.359	0.255	7.24	9.08	0.00456	1.37	LV	CELLSTATES	vFB2	control_PKP2	6	18
RASSF8	0.592	0.0441	0.418	0.287	7.43	8.93	0.00486	1.36	LV	CELLSTATES	vFB2	control_PKP2	6	18
BCL2L14	0.582	0.0472	0.179	0.126	6.31	8.7	0.00538	1.33	LV	CELLSTATES	vFB2	control_PKP2	6	18
IFT43	0.581	0.0273	0.24	0.174	6.71	10.6	0.00232	1.56	LV	CELLSTATES	vFB2	control_PKP2	6	18
PRPF38B	0.576	0.0359	0.163	0.118	6.18	9.65	0.00354	1.45	LV	CELLSTATES	vFB2	control_PKP2	6	18
IPO7	0.571	0.0396	0.211	0.15	6.46	9.31	0.00411	1.4	LV	CELLSTATES	vFB2	control_PKP2	6	18
SYMPK	0.568	0.0471	0.157	0.12	6.17	8.71	0.00537	1.33	LV	CELLSTATES	vFB2	control_PKP2	6	18
PRKAG1	0.556	0.0276	0.159	0.113	6.14	10.6	0.00239	1.56	LV	CELLSTATES	vFB2	control_PKP2	6	18
AC074032.1	0.542	0.0499	0.451	0.334	7.61	8.5	0.00589	1.3	LV	CELLSTATES	vFB2	control_PKP2	6	18
SEC24D	0.539	0.0471	0.793	0.599	8.32	8.71	0.00536	1.33	LV	CELLSTATES	vFB2	control_PKP2	6	18
TMEM165	0.539	0.0497	0.554	0.416	7.91	8.52	0.00584	1.3	LV	CELLSTATES	vFB2	control_PKP2	6	18
MORF4L2	0.536	0.0379	0.372	0.266	7.31	9.46	0.00386	1.42	LV	CELLSTATES	vFB2	control_PKP2	6	18

## Sheet: control_PVneg
Gene	logFC	FDR	mean_exp_control	mean_exp_genotype	logCPM	F	PValue	FDR_plot	Region	annotation_level	cell_state	comparison	Observations_genotype	Observations_reference
LIPG	5.23	2.23e-06	0.0649	0.00253	4.43	73.3	1.61e-10	5.65	LV	CELLSTATES	vFB2	control_PVneg	8	18
CXCL1	4.49	0.0018	0.0215	0.00121	3.66	21.9	3.41e-05	2.75	LV	CELLSTATES	vFB2	control_PVneg	8	18
TLL1	3.84	0.000327	0.0953	0.00839	4.86	31.6	1.7e-06	3.49	LV	CELLSTATES	vFB2	control_PVneg	8	18
TOP2A	3.67	0.0051	0.0167	0.000687	3.01	17.2	0.000175	2.29	LV	CELLSTATES	vFB2	control_PVneg	8	18
MYH6	3.37	8.78e-05	0.0229	0.0025	3.46	40.6	1.54e-07	4.06	LV	CELLSTATES	vFB2	control_PVneg	8	18
UHRF1	3.25	0.0072	0.0166	0.00396	3.08	15.7	0.000305	2.14	LV	CELLSTATES	vFB2	control_PVneg	8	18
LIF	3.13	0.00521	0.0212	0.00356	3.36	17.1	0.00018	2.28	LV	CELLSTATES	vFB2	control_PVneg	8	18
CCL2	3.1	0.000679	0.625	0.127	8.03	27	6.57e-06	3.17	LV	CELLSTATES	vFB2	control_PVneg	8	18
NPPC	3.04	0.00545	0.141	0.0384	5.68	16.9	0.000196	2.26	LV	CELLSTATES	vFB2	control_PVneg	8	18
RPS6KL1	2.92	0.000742	0.0181	0.00204	3.14	26.7	7.29e-06	3.13	LV	CELLSTATES	vFB2	control_PVneg	8	18
ADAMTS4	2.86	0.00337	0.0699	0.0171	4.79	19	9.24e-05	2.47	LV	CELLSTATES	vFB2	control_PVneg	8	18
ELANE	2.85	0.000193	0.0468	0.00762	4.27	34.7	7.08e-07	3.71	LV	CELLSTATES	vFB2	control_PVneg	8	18
PTX3	2.82	0.00221	0.121	0.0218	5.37	20.9	4.69e-05	2.66	LV	CELLSTATES	vFB2	control_PVneg	8	18
FOSL1	2.76	0.00651	0.0271	0.00604	3.55	16	0.000268	2.19	LV	CELLSTATES	vFB2	control_PVneg	8	18
DAW1	2.65	0.00918	0.0161	0.00583	3.13	14.6	0.000466	2.04	LV	CELLSTATES	vFB2	control_PVneg	8	18
F3	2.65	0.00245	0.03	0.00695	3.55	20.3	5.74e-05	2.61	LV	CELLSTATES	vFB2	control_PVneg	8	18
LINC00881	2.64	0.0252	0.0145	0.00273	3.22	10.5	0.00243	1.6	LV	CELLSTATES	vFB2	control_PVneg	8	18
NPTX2	2.64	0.0149	0.0202	0.00313	3.36	12.7	0.000991	1.83	LV	CELLSTATES	vFB2	control_PVneg	8	18
HES1	2.62	0.00558	0.479	0.114	7.83	16.8	0.000204	2.25	LV	CELLSTATES	vFB2	control_PVneg	8	18
PURPL	2.62	0.00762	0.0152	0.00249	2.93	15.4	0.000336	2.12	LV	CELLSTATES	vFB2	control_PVneg	8	18
SLC17A9	2.6	0.00125	0.0464	0.00879	4.19	23.5	2.01e-05	2.9	LV	CELLSTATES	vFB2	control_PVneg	8	18
PCBP3	2.59	0.00364	0.0429	0.00931	4.16	18.6	0.000103	2.44	LV	CELLSTATES	vFB2	control_PVneg	8	18
MSC	2.54	0.000447	0.025	0.00318	3.48	29.6	3.05e-06	3.35	LV	CELLSTATES	vFB2	control_PVneg	8	18
TNFRSF12A	2.54	1.24e-05	0.176	0.0423	5.87	54.4	6.29e-09	4.91	LV	CELLSTATES	vFB2	control_PVneg	8	18
AC132192.1	2.52	5.15e-05	0.042	0.00783	4.1	44.7	5.59e-08	4.29	LV	CELLSTATES	vFB2	control_PVneg	8	18
LINC01856	2.52	0.00223	0.0229	0.005	3.42	20.8	4.84e-05	2.65	LV	CELLSTATES	vFB2	control_PVneg	8	18
SLC5A11	2.51	0.00153	0.017	0.00372	3.21	22.6	2.67e-05	2.82	LV	CELLSTATES	vFB2	control_PVneg	8	18
ST6GAL2	2.47	0.0245	0.0496	0.0137	4.11	10.6	0.0023	1.61	LV	CELLSTATES	vFB2	control_PVneg	8	18
SLC16A12-AS1	2.46	0.00107	0.0566	0.0203	4.68	24.4	1.47e-05	2.97	LV	CELLSTATES	vFB2	control_PVneg	8	18
CYP4Z1	2.44	0.00524	0.129	0.0213	5.61	17.1	0.000183	2.28	LV	CELLSTATES	vFB2	control_PVneg	8	18
HMGA2	2.42	0.00765	0.154	0.028	5.48	15.4	0.00034	2.12	LV	CELLSTATES	vFB2	control_PVneg	8	18
PLA2G2A	2.35	0.0336	0.226	0.0814	6.84	9.43	0.00387	1.47	LV	CELLSTATES	vFB2	control_PVneg	8	18
KAZN-AS1	2.31	0.0161	0.0222	0.00484	3.37	12.4	0.00113	1.79	LV	CELLSTATES	vFB2	control_PVneg	8	18
AC022034.2	2.26	0.0169	0.0176	0.00262	2.92	12.1	0.00124	1.77	LV	CELLSTATES	vFB2	control_PVneg	8	18
MELK	2.25	0.0349	0.0195	0.00664	3.28	9.26	0.00416	1.46	LV	CELLSTATES	vFB2	control_PVneg	8	18
TEX26-AS1	2.25	0.00239	0.146	0.0511	5.86	20.5	5.49e-05	2.62	LV	CELLSTATES	vFB2	control_PVneg	8	18
AC007529.2	2.21	7.75e-05	0.122	0.0429	5.61	41.5	1.23e-07	4.11	LV	CELLSTATES	vFB2	control_PVneg	8	18
AC104248.1	2.21	0.00135	0.0233	0.00572	3.52	23.2	2.22e-05	2.87	LV	CELLSTATES	vFB2	control_PVneg	8	18
AC108134.2	2.21	0.00651	0.0245	0.00666	3.5	16.1	0.000266	2.19	LV	CELLSTATES	vFB2	control_PVneg	8	18
NOP16	2.18	0.00241	0.0238	0.00762	3.58	20.4	5.56e-05	2.62	LV	CELLSTATES	vFB2	control_PVneg	8	18
FAM160A1	2.17	0.00525	0.0162	0.00248	3.07	17	0.000185	2.28	LV	CELLSTATES	vFB2	control_PVneg	8	18
FBLIM1	2.17	0.00365	0.11	0.0351	5.25	18.6	0.000104	2.44	LV	CELLSTATES	vFB2	control_PVneg	8	18
FAM196B	2.16	0.0264	0.0164	0.00467	3.08	10.3	0.00265	1.58	LV	CELLSTATES	vFB2	control_PVneg	8	18
FGF10	2.15	0.0183	0.0168	0.00855	3.15	11.8	0.00142	1.74	LV	CELLSTATES	vFB2	control_PVneg	8	18
AC007569.1	2.14	0.00229	0.028	0.00769	3.61	20.7	5.03e-05	2.64	LV	CELLSTATES	vFB2	control_PVneg	8	18
EDNRB	2.14	0.00137	0.164	0.0612	5.98	23.1	2.27e-05	2.86	LV	CELLSTATES	vFB2	control_PVneg	8	18
RPP25	2.12	0.0102	0.017	0.00389	3.08	14.2	0.000543	1.99	LV	CELLSTATES	vFB2	control_PVneg	8	18
AC027288.3	2.08	0.0161	0.0178	0.00762	3.26	12.4	0.00112	1.79	LV	CELLSTATES	vFB2	control_PVneg	8	18
GPATCH4	2.08	0.000397	0.0482	0.0156	4.34	30.4	2.38e-06	3.4	LV	CELLSTATES	vFB2	control_PVneg	8	18
RPS18	2.07	0.000679	0.114	0.0317	5.54	27.2	6.3e-06	3.17	LV	CELLSTATES	vFB2	control_PVneg	8	18
PGF	2.05	0.00521	0.0594	0.0203	4.38	17.1	0.000182	2.28	LV	CELLSTATES	vFB2	control_PVneg	8	18
S100A16	2.05	0.00158	0.077	0.0224	4.86	22.5	2.8e-05	2.8	LV	CELLSTATES	vFB2	control_PVneg	8	18
AC007384.1	2.04	0.00743	0.0167	0.00466	3.11	15.6	0.000319	2.13	LV	CELLSTATES	vFB2	control_PVneg	8	18
CTSC	2.03	0.00445	0.341	0.106	6.74	17.9	0.000137	2.35	LV	CELLSTATES	vFB2	control_PVneg	8	18
CYP4A22-AS1	2.03	0.0111	0.071	0.0161	4.78	13.8	0.000636	1.95	LV	CELLSTATES	vFB2	control_PVneg	8	18
ZNF367	2.03	0.0235	0.0172	0.00499	3.1	10.8	0.00214	1.63	LV	CELLSTATES	vFB2	control_PVneg	8	18
AC073333.1	2.02	0.00054	0.0315	0.0112	3.78	28.3	4.49e-06	3.27	LV	CELLSTATES	vFB2	control_PVneg	8	18
G0S2	2.01	0.0216	0.0278	0.00747	3.58	11.1	0.00187	1.67	LV	CELLSTATES	vFB2	control_PVneg	8	18
AC017002.5	2	0.000447	0.37	0.105	6.84	29.6	3.07e-06	3.35	LV	CELLSTATES	vFB2	control_PVneg	8	18
ANKRD2	1.99	0.0137	0.0382	0.0095	4.02	13	0.000881	1.86	LV	CELLSTATES	vFB2	control_PVneg	8	18
AC012668.3	1.98	0.00413	0.0758	0.0235	4.75	18.2	0.000122	2.38	LV	CELLSTATES	vFB2	control_PVneg	8	18
KCNE4	1.98	0.000771	0.0643	0.0229	4.72	26.4	7.98e-06	3.11	LV	CELLSTATES	vFB2	control_PVneg	8	18
POU2F3	1.97	0.0194	0.013	0.00314	2.79	11.6	0.00156	1.71	LV	CELLSTATES	vFB2	control_PVneg	8	18
CFD	1.96	0.029	1.25	0.393	9.11	9.93	0.0031	1.54	LV	CELLSTATES	vFB2	control_PVneg	8	18
BICDL1	1.93	0.0491	0.0289	0.0102	3.61	8.05	0.00717	1.31	LV	CELLSTATES	vFB2	control_PVneg	8	18
URB2	1.93	0.00186	0.0355	0.0145	3.93	21.7	3.59e-05	2.73	LV	CELLSTATES	vFB2	control_PVneg	8	18
LINC02334	1.91	0.00132	0.0393	0.0118	4.01	23.3	2.13e-05	2.88	LV	CELLSTATES	vFB2	control_PVneg	8	18
AC087564.1	1.9	0.00792	0.0265	0.00935	3.69	15.2	0.000361	2.1	LV	CELLSTATES	vFB2	control_PVneg	8	18
SH3PXD2A-AS1	1.9	0.0087	0.0284	0.0109	3.78	14.8	0.000421	2.06	LV	CELLSTATES	vFB2	control_PVneg	8	18
ZNF668	1.9	0.00193	0.0272	0.00737	3.68	21.5	3.85e-05	2.71	LV	CELLSTATES	vFB2	control_PVneg	8	18
ADM	1.89	0.0498	0.0317	0.00894	4.08	8	0.00732	1.3	LV	CELLSTATES	vFB2	control_PVneg	8	18
PLAU	1.89	0.0086	0.0843	0.0412	5.1	14.9	0.000411	2.07	LV	CELLSTATES	vFB2	control_PVneg	8	18
PPL	1.89	0.000393	0.0619	0.0234	4.71	30.5	2.33e-06	3.41	LV	CELLSTATES	vFB2	control_PVneg	8	18
UPP1	1.89	0.00805	0.0257	0.0156	3.64	15.2	0.000374	2.09	LV	CELLSTATES	vFB2	control_PVneg	8	18
DIAPH3	1.88	0.0133	0.0546	0.0186	4.39	13.1	0.000848	1.88	LV	CELLSTATES	vFB2	control_PVneg	8	18
TRIM47	1.88	0.00292	0.0539	0.0187	4.53	19.6	7.41e-05	2.54	LV	CELLSTATES	vFB2	control_PVneg	8	18
CNTN3	1.87	0.011	0.021	0.00737	3.39	13.8	0.000623	1.96	LV	CELLSTATES	vFB2	control_PVneg	8	18
LINC01060	1.87	0.0152	0.0988	0.0344	5.13	12.6	0.00103	1.82	LV	CELLSTATES	vFB2	control_PVneg	8	18
NEBL	1.87	0.00145	0.203	0.0726	6.12	22.9	2.43e-05	2.84	LV	CELLSTATES	vFB2	control_PVneg	8	18
ADORA2A-AS1	1.85	0.00883	0.0149	0.00752	3.05	14.8	0.000433	2.05	LV	CELLSTATES	vFB2	control_PVneg	8	18
AC090617.4	1.84	0.000261	0.103	0.0388	5.25	32.9	1.17e-06	3.58	LV	CELLSTATES	vFB2	control_PVneg	8	18
ADH1B	1.84	0.000972	0.59	0.212	7.98	25	1.25e-05	3.01	LV	CELLSTATES	vFB2	control_PVneg	8	18
MARCKSL1	1.84	0.00158	0.0448	0.0192	4.28	22.4	2.83e-05	2.8	LV	CELLSTATES	vFB2	control_PVneg	8	18
CATSPERB	1.83	0.00478	0.214	0.0868	6.35	17.5	0.000158	2.32	LV	CELLSTATES	vFB2	control_PVneg	8	18
MRAP	1.83	0.0234	0.0149	0.00479	3.09	10.8	0.00213	1.63	LV	CELLSTATES	vFB2	control_PVneg	8	18
ADA	1.82	0.000327	0.119	0.0492	5.57	31.6	1.69e-06	3.49	LV	CELLSTATES	vFB2	control_PVneg	8	18
ANGPTL4	1.82	0.0142	0.166	0.0563	5.76	12.8	0.000933	1.85	LV	CELLSTATES	vFB2	control_PVneg	8	18
RPLP2	1.82	0.000436	0.185	0.0777	6.21	29.8	2.85e-06	3.36	LV	CELLSTATES	vFB2	control_PVneg	8	18
AC008569.1	1.8	0.00297	0.0334	0.0145	4	19.5	7.73e-05	2.53	LV	CELLSTATES	vFB2	control_PVneg	8	18
SHISA3	1.8	0.0286	0.033	0.0133	4.11	10	0.003	1.54	LV	CELLSTATES	vFB2	control_PVneg	8	18
Z83844.2	1.79	0.0122	0.0219	0.00943	3.49	13.4	0.000746	1.91	LV	CELLSTATES	vFB2	control_PVneg	8	18
AC009139.2	1.78	0.0257	0.0168	0.00727	3.28	10.4	0.00252	1.59	LV	CELLSTATES	vFB2	control_PVneg	8	18
BHLHE40	1.78	0.0175	0.222	0.104	6.54	12	0.00131	1.76	LV	CELLSTATES	vFB2	control_PVneg	8	18
CCL11	1.77	0.0452	0.0804	0.0458	5.33	8.34	0.00629	1.34	LV	CELLSTATES	vFB2	control_PVneg	8	18
LGALS2	1.77	0.0366	0.026	0.0109	3.62	9.06	0.00456	1.44	LV	CELLSTATES	vFB2	control_PVneg	8	18
PSME2	1.77	0.02	0.0184	0.0102	3.37	11.4	0.00165	1.7	LV	CELLSTATES	vFB2	control_PVneg	8	18
PRB1	1.76	0.029	0.0125	0.00293	2.81	9.93	0.0031	1.54	LV	CELLSTATES	vFB2	control_PVneg	8	18
RAB13	1.76	0.000771	0.0507	0.0197	4.47	26.3	8.09e-06	3.11	LV	CELLSTATES	vFB2	control_PVneg	8	18
AC097521.1	1.75	0.0351	0.0249	0.00992	3.59	9.24	0.0042	1.45	LV	CELLSTATES	vFB2	control_PVneg	8	18
PRB2	1.75	0.0087	0.0408	0.0148	4.09	14.9	0.00042	2.06	LV	CELLSTATES	vFB2	control_PVneg	8	18
SLC5A10	1.75	0.0113	0.0167	0.00699	3.29	13.7	0.000653	1.95	LV	CELLSTATES	vFB2	control_PVneg	8	18
Z99758.1	1.75	0.0126	0.0137	0.005	3.07	13.3	0.000784	1.9	LV	CELLSTATES	vFB2	control_PVneg	8	18
LRRTM3	1.74	0.00954	0.0313	0.011	3.83	14.4	0.00049	2.02	LV	CELLSTATES	vFB2	control_PVneg	8	18
TOMM22	1.74	0.015	0.0144	0.00333	3.09	12.6	0.00101	1.82	LV	CELLSTATES	vFB2	control_PVneg	8	18
ZNF93	1.74	0.0183	0.0238	0.00834	3.49	11.8	0.00141	1.74	LV	CELLSTATES	vFB2	control_PVneg	8	18
C19orf48	1.73	0.0044	0.0279	0.0108	3.67	17.9	0.000133	2.36	LV	CELLSTATES	vFB2	control_PVneg	8	18
SPDYE2	1.73	0.00829	0.245	0.127	6.93	15	0.00039	2.08	LV	CELLSTATES	vFB2	control_PVneg	8	18
C14orf180	1.71	0.0394	0.0172	0.00521	3	8.78	0.00515	1.4	LV	CELLSTATES	vFB2	control_PVneg	8	18
ECT2	1.71	0.0353	0.0176	0.00715	3.22	9.22	0.00424	1.45	LV	CELLSTATES	vFB2	control_PVneg	8	18
ELDR	1.71	0.049	0.0129	0.00538	3.15	8.07	0.00711	1.31	LV	CELLSTATES	vFB2	control_PVneg	8	18
MRGPRF	1.7	0.00333	0.0333	0.0135	3.91	19.1	8.97e-05	2.48	LV	CELLSTATES	vFB2	control_PVneg	8	18
CD248	1.69	0.0365	0.0199	0.00531	3.15	9.07	0.00453	1.44	LV	CELLSTATES	vFB2	control_PVneg	8	18
MROH2B	1.69	0.00478	0.0468	0.0182	4.32	17.5	0.000158	2.32	LV	CELLSTATES	vFB2	control_PVneg	8	18
NIP7	1.69	0.00509	0.0268	0.0107	3.69	17.2	0.000174	2.29	LV	CELLSTATES	vFB2	control_PVneg	8	18
RPLP0	1.69	9.84e-05	0.262	0.111	6.66	39.6	1.99e-07	4.01	LV	CELLSTATES	vFB2	control_PVneg	8	18
MIR133A1HG	1.67	0.0223	0.021	0.00889	3.38	11	0.00198	1.65	LV	CELLSTATES	vFB2	control_PVneg	8	18
AC139720.1	1.66	0.0177	0.0186	0.00896	3.41	11.9	0.00133	1.75	LV	CELLSTATES	vFB2	control_PVneg	8	18
ALKBH2	1.66	0.000679	0.048	0.0174	4.34	27.2	6.27e-06	3.17	LV	CELLSTATES	vFB2	control_PVneg	8	18
HIC1	1.66	0.00332	0.0986	0.0496	5.21	19.1	8.93e-05	2.48	LV	CELLSTATES	vFB2	control_PVneg	8	18
MPDU1	1.66	0.000357	0.0641	0.0255	4.72	31	2.02e-06	3.45	LV	CELLSTATES	vFB2	control_PVneg	8	18
LINC01389	1.65	0.00492	0.0404	0.019	4.26	17.4	0.000165	2.31	LV	CELLSTATES	vFB2	control_PVneg	8	18
TMEM147	1.65	0.00479	0.038	0.0143	4.21	17.5	0.000159	2.32	LV	CELLSTATES	vFB2	control_PVneg	8	18
Z99289.1	1.65	0.0195	0.0401	0.0162	4.08	11.5	0.00157	1.71	LV	CELLSTATES	vFB2	control_PVneg	8	18
DDX39A	1.64	0.000385	0.0611	0.0268	4.72	30.7	2.23e-06	3.41	LV	CELLSTATES	vFB2	control_PVneg	8	18
SERTAD3	1.64	0.0161	0.0207	0.00607	3.38	12.3	0.00113	1.79	LV	CELLSTATES	vFB2	control_PVneg	8	18
TM4SF1-AS1	1.64	0.0485	0.0212	0.00852	3.64	8.1	0.007	1.31	LV	CELLSTATES	vFB2	control_PVneg	8	18
TMEM217	1.64	0.00445	0.0636	0.033	4.64	17.9	0.000136	2.35	LV	CELLSTATES	vFB2	control_PVneg	8	18
ADCY10	1.63	0.0162	0.0177	0.00703	3.27	12.3	0.00116	1.79	LV	CELLSTATES	vFB2	control_PVneg	8	18
SLC19A3	1.63	0.0181	0.0173	0.0117	3.26	11.9	0.00138	1.74	LV	CELLSTATES	vFB2	control_PVneg	8	18
DNAJB9	1.62	0.029	0.0304	0.0148	3.89	9.94	0.0031	1.54	LV	CELLSTATES	vFB2	control_PVneg	8	18
DPH3	1.62	0.00762	0.0306	0.0123	3.8	15.4	0.000336	2.12	LV	CELLSTATES	vFB2	control_PVneg	8	18
PDGFRB	1.62	8.78e-05	0.972	0.463	8.49	40.3	1.65e-07	4.06	LV	CELLSTATES	vFB2	control_PVneg	8	18
PLAUR	1.62	0.00275	0.0627	0.0268	4.65	19.9	6.78e-05	2.56	LV	CELLSTATES	vFB2	control_PVneg	8	18
PRELID1	1.62	0.00082	0.0434	0.0193	4.25	26	9.07e-06	3.09	LV	CELLSTATES	vFB2	control_PVneg	8	18
SLC51A	1.62	0.000862	0.0478	0.0211	4.41	25.7	9.84e-06	3.06	LV	CELLSTATES	vFB2	control_PVneg	8	18
TEAD4	1.62	0.0275	0.0271	0.0132	3.69	10.1	0.00283	1.56	LV	CELLSTATES	vFB2	control_PVneg	8	18
ZNF593	1.62	0.0287	0.0182	0.00886	3.19	9.97	0.00305	1.54	LV	CELLSTATES	vFB2	control_PVneg	8	18
DAXX	1.61	0.0111	0.0212	0.011	3.49	13.8	0.000632	1.95	LV	CELLSTATES	vFB2	control_PVneg	8	18
AC016722.2	1.6	0.00158	0.0366	0.0165	4.16	22.4	2.83e-05	2.8	LV	CELLSTATES	vFB2	control_PVneg	8	18
TSTA3	1.6	0.00599	0.031	0.0134	3.88	16.5	0.000228	2.22	LV	CELLSTATES	vFB2	control_PVneg	8	18
ATP1B3	1.59	0.00014	0.271	0.133	6.71	37.4	3.52e-07	3.85	LV	CELLSTATES	vFB2	control_PVneg	8	18
HSPB3	1.59	0.0407	0.0507	0.015	4.47	8.67	0.00542	1.39	LV	CELLSTATES	vFB2	control_PVneg	8	18
B3GNT2	1.58	0.029	0.0168	0.00602	3.11	9.94	0.0031	1.54	LV	CELLSTATES	vFB2	control_PVneg	8	18
EMILIN1	1.58	0.006	0.225	0.118	6.46	16.4	0.00023	2.22	LV	CELLSTATES	vFB2	control_PVneg	8	18
HMBS	1.58	0.0185	0.0279	0.0142	3.7	11.7	0.00145	1.73	LV	CELLSTATES	vFB2	control_PVneg	8	18
NIM1K	1.58	0.00911	0.0244	0.0106	3.62	14.6	0.000456	2.04	LV	CELLSTATES	vFB2	control_PVneg	8	18
RFX8	1.58	0.0162	0.08	0.0377	4.85	12.3	0.00116	1.79	LV	CELLSTATES	vFB2	control_PVneg	8	18
RPL22L1	1.58	0.00466	0.0673	0.0283	4.67	17.6	0.000149	2.33	LV	CELLSTATES	vFB2	control_PVneg	8	18
PAX8	1.57	0.0121	0.0706	0.0289	4.79	13.4	0.000729	1.92	LV	CELLSTATES	vFB2	control_PVneg	8	18
ESRRB	1.55	0.0168	0.0268	0.0135	3.65	12.1	0.00124	1.77	LV	CELLSTATES	vFB2	control_PVneg	8	18
GMPPB	1.55	0.00681	0.049	0.0211	4.39	15.9	0.000282	2.17	LV	CELLSTATES	vFB2	control_PVneg	8	18
PTGS1	1.55	0.0364	0.0554	0.0217	4.37	9.11	0.00445	1.44	LV	CELLSTATES	vFB2	control_PVneg	8	18
SMYD1	1.55	0.0419	0.0274	0.00976	3.27	8.58	0.00564	1.38	LV	CELLSTATES	vFB2	control_PVneg	8	18
GRIK1	1.54	0.000378	0.138	0.065	5.69	30.8	2.16e-06	3.42	LV	CELLSTATES	vFB2	control_PVneg	8	18
TP53RK	1.54	0.0301	0.0184	0.00708	3.32	9.82	0.00326	1.52	LV	CELLSTATES	vFB2	control_PVneg	8	18
SH3BGRL3	1.53	0.0195	0.127	0.036	5.51	11.6	0.00157	1.71	LV	CELLSTATES	vFB2	control_PVneg	8	18
CARMN	1.52	0.00509	0.171	0.0695	5.8	17.2	0.000174	2.29	LV	CELLSTATES	vFB2	control_PVneg	8	18
IFRD2	1.52	0.004	0.066	0.0337	4.89	18.3	0.000117	2.4	LV	CELLSTATES	vFB2	control_PVneg	8	18
PCNA	1.52	0.0185	0.0188	0.00717	3.33	11.7	0.00145	1.73	LV	CELLSTATES	vFB2	control_PVneg	8	18
TIMP1	1.52	0.0185	0.654	0.336	8.11	11.7	0.00145	1.73	LV	CELLSTATES	vFB2	control_PVneg	8	18
TUBA1B	1.52	8.67e-05	0.279	0.13	6.6	40.8	1.44e-07	4.06	LV	CELLSTATES	vFB2	control_PVneg	8	18
AL442647.1	1.51	0.033	0.0126	0.00674	2.95	9.49	0.00376	1.48	LV	CELLSTATES	vFB2	control_PVneg	8	18
NXT1	1.51	0.0365	0.0185	0.0114	3.26	9.08	0.00451	1.44	LV	CELLSTATES	vFB2	control_PVneg	8	18
SELENOK	1.51	0.00883	0.0437	0.0208	4.33	14.8	0.000434	2.05	LV	CELLSTATES	vFB2	control_PVneg	8	18
AC007271.1	1.5	0.0486	0.0158	0.00687	3.17	8.09	0.00703	1.31	LV	CELLSTATES	vFB2	control_PVneg	8	18
SERPINE3	1.5	0.00542	0.0523	0.0246	4.52	16.9	0.000194	2.27	LV	CELLSTATES	vFB2	control_PVneg	8	18
TRDN	1.5	0.0139	0.0651	0.0242	4.77	12.9	0.000903	1.86	LV	CELLSTATES	vFB2	control_PVneg	8	18
ZC3H12A	1.5	0.0395	0.0175	0.00827	3.29	8.77	0.00518	1.4	LV	CELLSTATES	vFB2	control_PVneg	8	18
ACVRL1	1.49	0.00545	0.0629	0.0401	4.81	16.9	0.000197	2.26	LV	CELLSTATES	vFB2	control_PVneg	8	18
ATP6V1F	1.49	0.0255	0.0309	0.0106	3.76	10.5	0.00247	1.59	LV	CELLSTATES	vFB2	control_PVneg	8	18
BMP8A	1.49	0.037	0.0218	0.0145	3.49	9.01	0.00465	1.43	LV	CELLSTATES	vFB2	control_PVneg	8	18
C16orf91	1.48	0.0274	0.0179	0.00987	3.37	10.2	0.00282	1.56	LV	CELLSTATES	vFB2	control_PVneg	8	18
MT2A	1.48	0.0465	0.222	0.104	6.57	8.24	0.00656	1.33	LV	CELLSTATES	vFB2	control_PVneg	8	18
AL513327.1	1.47	0.000823	0.288	0.149	6.83	25.9	9.23e-06	3.08	LV	CELLSTATES	vFB2	control_PVneg	8	18
ASNA1	1.47	0.0236	0.0234	0.00995	3.64	10.8	0.00217	1.63	LV	CELLSTATES	vFB2	control_PVneg	8	18
DOHH	1.47	0.0212	0.0158	0.00686	3.21	11.2	0.00182	1.67	LV	CELLSTATES	vFB2	control_PVneg	8	18
G6PD	1.47	0.0115	0.0263	0.0141	3.76	13.7	0.000667	1.94	LV	CELLSTATES	vFB2	control_PVneg	8	18
PPFIA3	1.47	0.0476	0.0213	0.012	3.5	8.17	0.00677	1.32	LV	CELLSTATES	vFB2	control_PVneg	8	18
S100A6	1.47	0.0103	0.553	0.256	7.85	14.1	0.000551	1.99	LV	CELLSTATES	vFB2	control_PVneg	8	18
SERTAD1	1.47	0.0265	0.0313	0.0152	3.75	10.3	0.00267	1.58	LV	CELLSTATES	vFB2	control_PVneg	8	18
TYR	1.47	0.0105	0.178	0.0777	5.9	14	0.000573	1.98	LV	CELLSTATES	vFB2	control_PVneg	8	18
AEN	1.46	0.0423	0.0177	0.0101	3.35	8.55	0.00572	1.37	LV	CELLSTATES	vFB2	control_PVneg	8	18
PBDC1	1.46	0.0285	0.0181	0.00776	3.25	10	0.00299	1.55	LV	CELLSTATES	vFB2	control_PVneg	8	18
PYCR1	1.46	0.0307	0.0257	0.0117	3.64	9.77	0.00333	1.51	LV	CELLSTATES	vFB2	control_PVneg	8	18
RP1	1.46	0.032	0.0138	0.00749	2.99	9.61	0.00357	1.49	LV	CELLSTATES	vFB2	control_PVneg	8	18
AL139095.4	1.45	0.000131	0.106	0.0528	5.38	37.8	3.14e-07	3.88	LV	CELLSTATES	vFB2	control_PVneg	8	18
FUOM	1.45	0.00853	0.0333	0.0129	3.87	14.9	0.000405	2.07	LV	CELLSTATES	vFB2	control_PVneg	8	18
SLC18A2	1.45	0.00885	0.0258	0.0128	3.72	14.8	0.000436	2.05	LV	CELLSTATES	vFB2	control_PVneg	8	18
SYN3	1.45	0.00498	0.297	0.137	6.71	17.3	0.000168	2.3	LV	CELLSTATES	vFB2	control_PVneg	8	18
AC020661.2	1.44	0.0404	0.0252	0.0125	3.88	8.69	0.00537	1.39	LV	CELLSTATES	vFB2	control_PVneg	8	18
EIF3G	1.44	0.00915	0.0388	0.0167	4.13	14.6	0.000462	2.04	LV	CELLSTATES	vFB2	control_PVneg	8	18
RPL35	1.44	0.00878	0.108	0.0588	5.42	14.8	0.000428	2.06	LV	CELLSTATES	vFB2	control_PVneg	8	18
TIGAR	1.44	0.00101	0.0618	0.0304	4.68	24.8	1.31e-05	3	LV	CELLSTATES	vFB2	control_PVneg	8	18
TMED9	1.44	0.00505	0.139	0.0736	5.81	17.2	0.000172	2.3	LV	CELLSTATES	vFB2	control_PVneg	8	18
SNHG8	1.43	0.00599	0.115	0.0656	5.51	16.5	0.000228	2.22	LV	CELLSTATES	vFB2	control_PVneg	8	18
SYN2	1.43	0.0123	0.0357	0.0151	4.02	13.3	0.000756	1.91	LV	CELLSTATES	vFB2	control_PVneg	8	18
A4GALT	1.42	0.00521	0.105	0.0579	5.44	17.1	0.000181	2.28	LV	CELLSTATES	vFB2	control_PVneg	8	18
RPS2	1.42	0.000872	0.197	0.104	6.27	25.6	1.01e-05	3.06	LV	CELLSTATES	vFB2	control_PVneg	8	18
TGFB1I1	1.42	0.000807	0.0861	0.0445	5.17	26.1	8.72e-06	3.09	LV	CELLSTATES	vFB2	control_PVneg	8	18
AC009303.2	1.41	0.0399	0.0165	0.00765	3.23	8.73	0.00526	1.4	LV	CELLSTATES	vFB2	control_PVneg	8	18
LSAMP	1.41	0.0105	0.372	0.198	7.11	14.1	0.000572	1.98	LV	CELLSTATES	vFB2	control_PVneg	8	18
MPP7	1.41	0.0145	0.0358	0.0178	4.05	12.8	0.000958	1.84	LV	CELLSTATES	vFB2	control_PVneg	8	18
PHGDH	1.41	0.00437	0.0781	0.042	4.95	18	0.000131	2.36	LV	CELLSTATES	vFB2	control_PVneg	8	18
C3	1.4	0.0115	0.235	0.158	6.72	13.6	0.000677	1.94	LV	CELLSTATES	vFB2	control_PVneg	8	18
NHP2	1.4	0.0242	0.0262	0.012	3.8	10.7	0.00226	1.62	LV	CELLSTATES	vFB2	control_PVneg	8	18
AC087276.2	1.39	0.00357	0.0314	0.0145	3.87	18.8	9.94e-05	2.45	LV	CELLSTATES	vFB2	control_PVneg	8	18
IMP4	1.39	0.00485	0.0447	0.0263	4.37	17.4	0.000161	2.31	LV	CELLSTATES	vFB2	control_PVneg	8	18
SSR4	1.39	0.0162	0.0494	0.0202	4.46	12.3	0.00114	1.79	LV	CELLSTATES	vFB2	control_PVneg	8	18
LINC01902	1.38	0.0362	0.0287	0.0173	4.04	9.13	0.00442	1.44	LV	CELLSTATES	vFB2	control_PVneg	8	18
TIMP3	1.38	0.00331	1.62	0.865	9.25	19.1	8.84e-05	2.48	LV	CELLSTATES	vFB2	control_PVneg	8	18
TMEM258	1.38	0.0139	0.0558	0.0325	4.8	12.9	0.000902	1.86	LV	CELLSTATES	vFB2	control_PVneg	8	18
EEF1B2	1.37	0.000168	0.0986	0.0563	5.32	35.8	5.28e-07	3.77	LV	CELLSTATES	vFB2	control_PVneg	8	18
FLT3	1.37	0.0381	0.0234	0.0128	3.59	8.9	0.00487	1.42	LV	CELLSTATES	vFB2	control_PVneg	8	18
SLC7A1	1.37	0.0184	0.072	0.0379	4.81	11.8	0.00143	1.74	LV	CELLSTATES	vFB2	control_PVneg	8	18
SYT2	1.37	0.0244	0.0189	0.0104	3.45	10.6	0.0023	1.61	LV	CELLSTATES	vFB2	control_PVneg	8	18
AC005699.1	1.36	0.0131	0.052	0.0356	4.58	13.1	0.000826	1.88	LV	CELLSTATES	vFB2	control_PVneg	8	18
RARA-AS1	1.36	0.0385	0.0237	0.0133	3.64	8.86	0.00498	1.41	LV	CELLSTATES	vFB2	control_PVneg	8	18
RPL13A	1.36	0.0259	0.153	0.0976	6.1	10.4	0.00255	1.59	LV	CELLSTATES	vFB2	control_PVneg	8	18
SNHG15	1.36	0.00604	0.0615	0.0327	4.68	16.4	0.000233	2.22	LV	CELLSTATES	vFB2	control_PVneg	8	18
SPHK1	1.36	0.0214	0.12	0.0603	5.48	11.2	0.00184	1.67	LV	CELLSTATES	vFB2	control_PVneg	8	18
TYMS	1.36	0.0339	0.0207	0.011	3.45	9.37	0.00396	1.47	LV	CELLSTATES	vFB2	control_PVneg	8	18
AC087623.2	1.35	0.0127	0.104	0.0682	5.71	13.2	0.000797	1.9	LV	CELLSTATES	vFB2	control_PVneg	8	18
AGBL1	1.35	0.0491	0.0447	0.0287	4.68	8.05	0.00716	1.31	LV	CELLSTATES	vFB2	control_PVneg	8	18
BLOC1S4	1.35	0.0071	0.0373	0.0181	4.06	15.8	0.000298	2.15	LV	CELLSTATES	vFB2	control_PVneg	8	18
KCNV2	1.35	0.0166	0.0313	0.0177	4.02	12.2	0.00121	1.78	LV	CELLSTATES	vFB2	control_PVneg	8	18
MRPL50	1.35	0.0208	0.0262	0.0158	3.86	11.3	0.00173	1.68	LV	CELLSTATES	vFB2	control_PVneg	8	18
RPL12	1.35	0.00873	0.0797	0.043	5.04	14.8	0.000423	2.06	LV	CELLSTATES	vFB2	control_PVneg	8	18
VEPH1	1.35	0.0126	0.104	0.0488	5.27	13.3	0.000782	1.9	LV	CELLSTATES	vFB2	control_PVneg	8	18
ANAPC15	1.34	0.0337	0.0128	0.00692	2.99	9.4	0.00391	1.47	LV	CELLSTATES	vFB2	control_PVneg	8	18
ATP5MC1	1.34	0.00337	0.0812	0.0426	5.18	19	9.21e-05	2.47	LV	CELLSTATES	vFB2	control_PVneg	8	18
BRPF1	1.34	0.0255	0.0188	0.0124	3.34	10.5	0.00248	1.59	LV	CELLSTATES	vFB2	control_PVneg	8	18
FHL3	1.34	0.0051	0.119	0.0573	5.37	17.2	0.000175	2.29	LV	CELLSTATES	vFB2	control_PVneg	8	18
PPARGC1B	1.34	0.0206	0.0369	0.0219	4.12	11.3	0.00172	1.69	LV	CELLSTATES	vFB2	control_PVneg	8	18
PTGIR	1.34	0.00577	0.364	0.21	7.33	16.7	0.000213	2.24	LV	CELLSTATES	vFB2	control_PVneg	8	18
TEX30	1.34	0.0078	0.0341	0.0212	3.96	15.3	0.000352	2.11	LV	CELLSTATES	vFB2	control_PVneg	8	18
TPM2	1.34	0.00242	0.185	0.114	6.14	20.4	5.64e-05	2.62	LV	CELLSTATES	vFB2	control_PVneg	8	18
YRDC	1.34	0.0337	0.0298	0.0201	3.74	9.41	0.0039	1.47	LV	CELLSTATES	vFB2	control_PVneg	8	18
AC017083.3	1.33	0.00444	0.0536	0.0291	4.58	17.9	0.000135	2.35	LV	CELLSTATES	vFB2	control_PVneg	8	18
AF241726.2	1.33	0.00865	0.219	0.114	6.32	14.9	0.000416	2.06	LV	CELLSTATES	vFB2	control_PVneg	8	18
ALG3	1.33	0.00555	0.0423	0.0209	4.26	16.8	0.000201	2.26	LV	CELLSTATES	vFB2	control_PVneg	8	18
CYFIP2	1.33	0.00541	0.0474	0.0278	4.36	16.9	0.000193	2.27	LV	CELLSTATES	vFB2	control_PVneg	8	18
KCNQ1	1.33	0.00107	0.374	0.196	7.08	24.4	1.47e-05	2.97	LV	CELLSTATES	vFB2	control_PVneg	8	18
MGST1	1.33	0.000908	0.842	0.475	8.47	25.4	1.09e-05	3.04	LV	CELLSTATES	vFB2	control_PVneg	8	18
RPS21	1.33	0.0136	0.0392	0.0207	4.17	13	0.000873	1.87	LV	CELLSTATES	vFB2	control_PVneg	8	18
AL133453.1	1.32	0.0282	0.0184	0.0105	3.43	10	0.00295	1.55	LV	CELLSTATES	vFB2	control_PVneg	8	18
CYGB	1.32	0.0196	0.0932	0.0415	5.28	11.5	0.00158	1.71	LV	CELLSTATES	vFB2	control_PVneg	8	18
SPOCK3	1.32	0.0309	0.0222	0.0132	3.72	9.75	0.00336	1.51	LV	CELLSTATES	vFB2	control_PVneg	8	18
UQCRFS1	1.32	0.000807	0.084	0.046	5.18	26.1	8.75e-06	3.09	LV	CELLSTATES	vFB2	control_PVneg	8	18
VASP	1.32	0.00811	0.0556	0.0291	4.47	15.1	0.000378	2.09	LV	CELLSTATES	vFB2	control_PVneg	8	18
B4GALT4-AS1	1.31	0.0379	0.0219	0.011	3.53	8.93	0.00482	1.42	LV	CELLSTATES	vFB2	control_PVneg	8	18
GPR82	1.31	0.016	0.0345	0.0169	4.1	12.4	0.00111	1.79	LV	CELLSTATES	vFB2	control_PVneg	8	18
KANK3	1.31	0.0204	0.0263	0.0161	3.74	11.4	0.00169	1.69	LV	CELLSTATES	vFB2	control_PVneg	8	18
KRT10	1.31	0.00439	0.09	0.0495	5.27	18	0.000132	2.36	LV	CELLSTATES	vFB2	control_PVneg	8	18
RCC1	1.31	0.00583	0.177	0.0989	6.1	16.6	0.000219	2.23	LV	CELLSTATES	vFB2	control_PVneg	8	18
TACO1	1.31	0.0364	0.0253	0.014	3.63	9.1	0.00447	1.44	LV	CELLSTATES	vFB2	control_PVneg	8	18
ZNF672	1.31	0.0479	0.0156	0.00661	3.13	8.15	0.00686	1.32	LV	CELLSTATES	vFB2	control_PVneg	8	18
EYA1	1.3	0.0248	0.0663	0.0286	4.71	10.6	0.00235	1.61	LV	CELLSTATES	vFB2	control_PVneg	8	18
FOXC1	1.3	0.0406	0.0464	0.0244	4.26	8.67	0.00541	1.39	LV	CELLSTATES	vFB2	control_PVneg	8	18
JMJD6	1.3	0.00318	0.054	0.0305	4.6	19.2	8.37e-05	2.5	LV	CELLSTATES	vFB2	control_PVneg	8	18
LRRC9	1.3	0.0106	0.0472	0.0272	4.39	14	0.000582	1.98	LV	CELLSTATES	vFB2	control_PVneg	8	18
NDUFAF4	1.3	0.00134	0.0587	0.0337	4.73	23.2	2.17e-05	2.87	LV	CELLSTATES	vFB2	control_PVneg	8	18
RPL36AL	1.3	0.00996	0.0761	0.0392	4.96	14.3	0.000524	2	LV	CELLSTATES	vFB2	control_PVneg	8	18
TMEM101	1.3	0.0405	0.0188	0.00946	3.3	8.68	0.00539	1.39	LV	CELLSTATES	vFB2	control_PVneg	8	18
AL118516.1	1.29	0.0268	0.0363	0.0218	4.26	10.2	0.00272	1.57	LV	CELLSTATES	vFB2	control_PVneg	8	18
EMC6	1.29	0.0161	0.0392	0.0185	4.18	12.4	0.00113	1.79	LV	CELLSTATES	vFB2	control_PVneg	8	18
FAM162B	1.29	0.0336	0.0509	0.0246	4.55	9.44	0.00385	1.47	LV	CELLSTATES	vFB2	control_PVneg	8	18
MYDGF	1.29	0.00114	0.158	0.0819	5.94	24.1	1.64e-05	2.94	LV	CELLSTATES	vFB2	control_PVneg	8	18
RYR2	1.29	0.00878	0.717	0.319	8.29	14.8	0.00043	2.06	LV	CELLSTATES	vFB2	control_PVneg	8	18
SLC35F2	1.29	0.0167	0.0476	0.0266	4.42	12.1	0.00122	1.78	LV	CELLSTATES	vFB2	control_PVneg	8	18
TMEM208	1.29	0.000524	0.0732	0.0409	4.91	28.6	4.07e-06	3.28	LV	CELLSTATES	vFB2	control_PVneg	8	18
AC017101.1	1.28	0.0105	0.207	0.0993	6.14	14.1	0.000571	1.98	LV	CELLSTATES	vFB2	control_PVneg	8	18
ACP2	1.28	0.0336	0.02	0.00922	3.42	9.42	0.00388	1.47	LV	CELLSTATES	vFB2	control_PVneg	8	18
CENPT	1.28	0.0121	0.0775	0.0524	5.23	13.4	0.000732	1.92	LV	CELLSTATES	vFB2	control_PVneg	8	18
CLDN14	1.28	0.0435	0.042	0.0199	4.14	8.46	0.00596	1.36	LV	CELLSTATES	vFB2	control_PVneg	8	18
KLF10	1.28	0.0108	0.0669	0.0396	4.91	13.9	0.000598	1.97	LV	CELLSTATES	vFB2	control_PVneg	8	18
MYL9	1.28	0.00117	0.183	0.11	6.22	23.9	1.73e-05	2.93	LV	CELLSTATES	vFB2	control_PVneg	8	18
RPLP1	1.28	0.00789	0.27	0.153	6.94	15.3	0.000359	2.1	LV	CELLSTATES	vFB2	control_PVneg	8	18
SEPHS2	1.28	0.0336	0.0244	0.0107	3.53	9.42	0.00388	1.47	LV	CELLSTATES	vFB2	control_PVneg	8	18
AC011287.1	1.27	0.00746	0.207	0.121	6.31	15.5	0.000322	2.13	LV	CELLSTATES	vFB2	control_PVneg	8	18
AC012184.1	1.27	0.0478	0.021	0.0116	3.46	8.15	0.00683	1.32	LV	CELLSTATES	vFB2	control_PVneg	8	18
ARL4D	1.27	0.0257	0.054	0.0282	4.42	10.4	0.00252	1.59	LV	CELLSTATES	vFB2	control_PVneg	8	18
CFL1	1.27	0.00637	0.106	0.0627	5.5	16.2	0.000256	2.2	LV	CELLSTATES	vFB2	control_PVneg	8	18
MEIOC	1.27	0.0175	0.0242	0.0128	3.6	12	0.00131	1.76	LV	CELLSTATES	vFB2	control_PVneg	8	18
RSL1D1	1.27	0.00278	0.0625	0.0401	4.76	19.8	6.87e-05	2.56	LV	CELLSTATES	vFB2	control_PVneg	8	18
SMC1B	1.27	0.00498	0.049	0.0282	4.44	17.3	0.000168	2.3	LV	CELLSTATES	vFB2	control_PVneg	8	18
SRM	1.27	0.0032	0.129	0.0727	5.58	19.2	8.5e-05	2.49	LV	CELLSTATES	vFB2	control_PVneg	8	18
DRAP1	1.26	0.0131	0.0525	0.0325	4.66	13.1	0.000829	1.88	LV	CELLSTATES	vFB2	control_PVneg	8	18
ISG20	1.26	0.029	0.0453	0.0285	4.44	9.95	0.00308	1.54	LV	CELLSTATES	vFB2	control_PVneg	8	18
AC007163.1	1.25	0.0101	0.0631	0.0371	4.79	14.2	0.000533	2	LV	CELLSTATES	vFB2	control_PVneg	8	18
BRMS1	1.25	0.0393	0.0234	0.0135	3.72	8.79	0.00513	1.41	LV	CELLSTATES	vFB2	control_PVneg	8	18
POLR2K	1.25	0.0133	0.0382	0.0224	4.14	13	0.000852	1.88	LV	CELLSTATES	vFB2	control_PVneg	8	18
RPS28	1.25	0.00528	0.108	0.0713	5.57	17	0.000186	2.28	LV	CELLSTATES	vFB2	control_PVneg	8	18
ACTB	1.24	0.016	0.537	0.334	7.81	12.4	0.00111	1.8	LV	CELLSTATES	vFB2	control_PVneg	8	18
BTBD18	1.24	0.0403	0.0245	0.0127	3.58	8.7	0.00535	1.39	LV	CELLSTATES	vFB2	control_PVneg	8	18
MYBPC3	1.24	0.0108	0.185	0.101	6.25	13.9	0.0006	1.97	LV	CELLSTATES	vFB2	control_PVneg	8	18
TP53I11	1.24	0.0458	0.0187	0.0126	3.35	8.28	0.00644	1.34	LV	CELLSTATES	vFB2	control_PVneg	8	18
FBXO16	1.23	0.0277	0.0327	0.0187	3.98	10.1	0.00286	1.56	LV	CELLSTATES	vFB2	control_PVneg	8	18
PECAM1	1.23	0.0115	0.172	0.107	6.05	13.6	0.000673	1.94	LV	CELLSTATES	vFB2	control_PVneg	8	18
SLFNL1	1.23	0.018	0.0461	0.0276	4.48	11.9	0.00137	1.74	LV	CELLSTATES	vFB2	control_PVneg	8	18
TCEAL9	1.23	0.00123	0.1	0.0601	5.4	23.6	1.93e-05	2.91	LV	CELLSTATES	vFB2	control_PVneg	8	18
MYL6	1.22	0.000799	0.294	0.192	6.94	26.2	8.55e-06	3.1	LV	CELLSTATES	vFB2	control_PVneg	8	18
PFN1	1.22	0.0276	0.093	0.0487	5.27	10.1	0.00284	1.56	LV	CELLSTATES	vFB2	control_PVneg	8	18
PPP1R14C	1.22	0.0419	0.0258	0.0163	3.83	8.58	0.00565	1.38	LV	CELLSTATES	vFB2	control_PVneg	8	18
RABIF	1.22	0.0139	0.0365	0.0202	4.05	12.9	0.000901	1.86	LV	CELLSTATES	vFB2	control_PVneg	8	18
SQLE	1.22	0.0221	0.0617	0.041	4.66	11	0.00195	1.66	LV	CELLSTATES	vFB2	control_PVneg	8	18
CYP4X1	1.21	0.043	0.0976	0.0541	5.42	8.49	0.00587	1.37	LV	CELLSTATES	vFB2	control_PVneg	8	18
GADD45GIP1	1.21	0.035	0.034	0.0175	4.06	9.25	0.00419	1.46	LV	CELLSTATES	vFB2	control_PVneg	8	18
HSD11B1	1.21	0.0168	0.052	0.0344	4.56	12.1	0.00123	1.78	LV	CELLSTATES	vFB2	control_PVneg	8	18
LDHA	1.21	0.000749	0.192	0.116	6.31	26.6	7.58e-06	3.13	LV	CELLSTATES	vFB2	control_PVneg	8	18
MRPS12	1.21	0.0423	0.029	0.0144	3.75	8.55	0.00572	1.37	LV	CELLSTATES	vFB2	control_PVneg	8	18
MYO1H	1.21	0.0484	0.0269	0.0156	3.77	8.11	0.00698	1.31	LV	CELLSTATES	vFB2	control_PVneg	8	18
PKM	1.21	0.000679	0.205	0.123	6.27	27.1	6.5e-06	3.17	LV	CELLSTATES	vFB2	control_PVneg	8	18
RNF212B	1.21	0.0364	0.0313	0.0186	3.91	9.09	0.00448	1.44	LV	CELLSTATES	vFB2	control_PVneg	8	18
TRMT1	1.21	0.0101	0.0521	0.0331	4.61	14.2	0.00054	1.99	LV	CELLSTATES	vFB2	control_PVneg	8	18
AC018682.1	1.2	0.0255	0.391	0.263	7.51	10.5	0.00247	1.59	LV	CELLSTATES	vFB2	control_PVneg	8	18
AL365356.1	1.2	0.00355	0.106	0.0689	5.57	18.8	9.8e-05	2.45	LV	CELLSTATES	vFB2	control_PVneg	8	18
GPR108	1.2	0.0402	0.0194	0.013	3.34	8.71	0.00531	1.4	LV	CELLSTATES	vFB2	control_PVneg	8	18
SLC5A9	1.2	0.00885	0.116	0.073	5.72	14.7	0.000439	2.05	LV	CELLSTATES	vFB2	control_PVneg	8	18
AL049569.1	1.19	0.0108	0.0476	0.0262	4.38	13.9	0.000602	1.97	LV	CELLSTATES	vFB2	control_PVneg	8	18
CD63	1.19	0.0214	0.372	0.239	7.31	11.1	0.00185	1.67	LV	CELLSTATES	vFB2	control_PVneg	8	18
ENO1	1.19	0.00082	0.169	0.103	6.04	26	9e-06	3.09	LV	CELLSTATES	vFB2	control_PVneg	8	18
NOP10	1.19	0.0296	0.0276	0.0154	3.76	9.86	0.0032	1.53	LV	CELLSTATES	vFB2	control_PVneg	8	18
PPIB	1.19	0.00619	0.184	0.112	6.22	16.3	0.000246	2.21	LV	CELLSTATES	vFB2	control_PVneg	8	18
RBM8A	1.19	0.00516	0.0545	0.034	4.68	17.1	0.000178	2.29	LV	CELLSTATES	vFB2	control_PVneg	8	18
SYF2	1.19	0.00797	0.049	0.0266	4.51	15.2	0.000368	2.1	LV	CELLSTATES	vFB2	control_PVneg	8	18
TM4SF1	1.19	0.0469	0.118	0.072	5.69	8.22	0.00664	1.33	LV	CELLSTATES	vFB2	control_PVneg	8	18
AL354949.1	1.18	0.0235	0.0765	0.0458	5.08	10.8	0.00214	1.63	LV	CELLSTATES	vFB2	control_PVneg	8	18
EMP3	1.18	0.0183	0.09	0.0509	5.19	11.8	0.0014	1.74	LV	CELLSTATES	vFB2	control_PVneg	8	18
ITGA5	1.18	0.00643	0.264	0.166	6.68	16.1	0.000259	2.19	LV	CELLSTATES	vFB2	control_PVneg	8	18
KAZN	1.18	0.0212	1.24	0.852	9.03	11.2	0.00181	1.67	LV	CELLSTATES	vFB2	control_PVneg	8	18
MLST8	1.18	0.0212	0.0243	0.0141	3.54	11.2	0.00181	1.67	LV	CELLSTATES	vFB2	control_PVneg	8	18
AC084357.2	1.17	0.0366	0.198	0.126	6.58	9.06	0.00454	1.44	LV	CELLSTATES	vFB2	control_PVneg	8	18
DOK1	1.17	0.0323	0.0418	0.0246	4.16	9.56	0.00365	1.49	LV	CELLSTATES	vFB2	control_PVneg	8	18
MT-ND6	1.17	0.025	0.054	0.0322	4.45	10.5	0.00239	1.6	LV	CELLSTATES	vFB2	control_PVneg	8	18
PLP2	1.17	0.0151	0.0713	0.0393	4.93	12.6	0.00102	1.82	LV	CELLSTATES	vFB2	control_PVneg	8	18
RCN1	1.17	0.00911	0.0499	0.0309	4.49	14.6	0.000455	2.04	LV	CELLSTATES	vFB2	control_PVneg	8	18
SEC61B	1.17	0.000908	0.149	0.0915	5.95	25.4	1.09e-05	3.04	LV	CELLSTATES	vFB2	control_PVneg	8	18
APEX1	1.16	0.0105	0.0702	0.0403	4.95	14.1	0.000572	1.98	LV	CELLSTATES	vFB2	control_PVneg	8	18
C4orf19	1.16	0.0137	0.0715	0.0494	4.94	13	0.000883	1.86	LV	CELLSTATES	vFB2	control_PVneg	8	18
CA1	1.16	0.0175	0.0659	0.0452	4.89	12	0.00131	1.76	LV	CELLSTATES	vFB2	control_PVneg	8	18
DCBLD1	1.16	0.0151	0.05	0.0304	4.4	12.6	0.00102	1.82	LV	CELLSTATES	vFB2	control_PVneg	8	18
FASN	1.16	0.0448	0.0219	0.0172	3.48	8.36	0.00622	1.35	LV	CELLSTATES	vFB2	control_PVneg	8	18
HACD1	1.16	0.0491	0.0318	0.0138	3.86	8.05	0.00717	1.31	LV	CELLSTATES	vFB2	control_PVneg	8	18
NME9	1.16	0.022	0.125	0.0662	5.55	11.1	0.00192	1.66	LV	CELLSTATES	vFB2	control_PVneg	8	18
ORMDL2	1.16	0.0381	0.0233	0.015	3.64	8.9	0.00488	1.42	LV	CELLSTATES	vFB2	control_PVneg	8	18
RBM42	1.16	0.0451	0.0267	0.0138	3.7	8.34	0.00628	1.35	LV	CELLSTATES	vFB2	control_PVneg	8	18
TSR2	1.16	0.0365	0.0198	0.0123	3.53	9.08	0.00451	1.44	LV	CELLSTATES	vFB2	control_PVneg	8	18
ATP5MC3	1.15	0.0126	0.11	0.0675	5.67	13.3	0.000782	1.9	LV	CELLSTATES	vFB2	control_PVneg	8	18
MYH13	1.15	0.00317	0.585	0.33	7.69	19.3	8.32e-05	2.5	LV	CELLSTATES	vFB2	control_PVneg	8	18
NOTCH1	1.15	0.0227	0.0459	0.0336	4.37	10.9	0.00204	1.64	LV	CELLSTATES	vFB2	control_PVneg	8	18
SLC25A6	1.15	0.0274	0.0811	0.0476	5.17	10.2	0.00281	1.56	LV	CELLSTATES	vFB2	control_PVneg	8	18
SLC52A2	1.15	0.00748	0.0509	0.0299	4.46	15.5	0.000324	2.13	LV	CELLSTATES	vFB2	control_PVneg	8	18
SNHG7	1.15	0.0018	0.147	0.0815	5.77	21.9	3.43e-05	2.74	LV	CELLSTATES	vFB2	control_PVneg	8	18
AC096741.1	1.14	0.0209	0.0399	0.0228	4.16	11.3	0.00176	1.68	LV	CELLSTATES	vFB2	control_PVneg	8	18
AMPD2	1.14	0.0466	0.036	0.0274	4.1	8.23	0.00659	1.33	LV	CELLSTATES	vFB2	control_PVneg	8	18
CLIC1	1.14	0.0204	0.0849	0.054	5.18	11.4	0.0017	1.69	LV	CELLSTATES	vFB2	control_PVneg	8	18
OSTC	1.14	0.00699	0.111	0.0662	5.47	15.8	0.000292	2.16	LV	CELLSTATES	vFB2	control_PVneg	8	18
RPS5	1.14	0.029	0.0895	0.0473	5.17	9.93	0.00311	1.54	LV	CELLSTATES	vFB2	control_PVneg	8	18
TUFM	1.14	0.0103	0.0897	0.06	5.4	14.1	0.000551	1.99	LV	CELLSTATES	vFB2	control_PVneg	8	18
AC004448.2	1.13	0.0477	0.0175	0.00831	3.33	8.17	0.00678	1.32	LV	CELLSTATES	vFB2	control_PVneg	8	18
CYC1	1.13	0.00719	0.0822	0.0464	5.19	15.7	0.000303	2.14	LV	CELLSTATES	vFB2	control_PVneg	8	18
INSRR	1.13	0.0472	0.0926	0.068	5.4	8.2	0.0067	1.33	LV	CELLSTATES	vFB2	control_PVneg	8	18
MRTO4	1.13	0.0131	0.04	0.0283	4.27	13.1	0.000831	1.88	LV	CELLSTATES	vFB2	control_PVneg	8	18
NOLC1	1.13	0.0274	0.0435	0.0357	4.25	10.2	0.00281	1.56	LV	CELLSTATES	vFB2	control_PVneg	8	18
PLAC9	1.13	0.0098	0.337	0.214	7.09	14.4	0.000509	2.01	LV	CELLSTATES	vFB2	control_PVneg	8	18
PRDX1	1.13	0.0122	0.119	0.0633	5.54	13.4	0.000746	1.91	LV	CELLSTATES	vFB2	control_PVneg	8	18
RABAC1	1.13	0.0265	0.115	0.0595	5.56	10.3	0.00268	1.58	LV	CELLSTATES	vFB2	control_PVneg	8	18
RHOC	1.13	0.0402	0.0523	0.0298	4.63	8.7	0.00533	1.4	LV	CELLSTATES	vFB2	control_PVneg	8	18
RPL23A	1.13	0.00734	0.112	0.0736	5.64	15.6	0.000314	2.13	LV	CELLSTATES	vFB2	control_PVneg	8	18
RPS15A	1.13	0.0365	0.0535	0.0343	4.58	9.06	0.00454	1.44	LV	CELLSTATES	vFB2	control_PVneg	8	18
TIMM8B	1.13	0.0161	0.05	0.0276	4.42	12.4	0.00112	1.79	LV	CELLSTATES	vFB2	control_PVneg	8	18
AC103706.1	1.12	0.0391	0.027	0.0145	3.7	8.81	0.00509	1.41	LV	CELLSTATES	vFB2	control_PVneg	8	18
FGF12	1.12	0.0236	0.236	0.129	6.7	10.8	0.00217	1.63	LV	CELLSTATES	vFB2	control_PVneg	8	18
PTMS	1.12	0.00115	0.141	0.0899	5.87	24	1.7e-05	2.94	LV	CELLSTATES	vFB2	control_PVneg	8	18
RPL27A	1.12	0.0166	0.129	0.0803	5.79	12.2	0.00121	1.78	LV	CELLSTATES	vFB2	control_PVneg	8	18
RPS14	1.12	0.0122	0.13	0.096	5.99	13.4	0.000736	1.91	LV	CELLSTATES	vFB2	control_PVneg	8	18
UROD	1.12	0.0342	0.0293	0.019	3.92	9.33	0.00404	1.47	LV	CELLSTATES	vFB2	control_PVneg	8	18
CKAP4	1.11	0.0115	0.0476	0.0308	4.39	13.6	0.000675	1.94	LV	CELLSTATES	vFB2	control_PVneg	8	18
DEGS1	1.11	0.00217	0.0614	0.0404	4.78	21	4.54e-05	2.66	LV	CELLSTATES	vFB2	control_PVneg	8	18
IER5L	1.11	0.0311	0.149	0.0901	5.83	9.73	0.0034	1.51	LV	CELLSTATES	vFB2	control_PVneg	8	18
KAT5	1.11	0.00765	0.0734	0.0449	5.03	15.4	0.000341	2.12	LV	CELLSTATES	vFB2	control_PVneg	8	18
LDB3	1.11	0.0159	0.111	0.0626	5.6	12.4	0.0011	1.8	LV	CELLSTATES	vFB2	control_PVneg	8	18
LRRC75A	1.11	0.0232	0.0693	0.0403	4.81	10.9	0.00209	1.63	LV	CELLSTATES	vFB2	control_PVneg	8	18
MED8	1.11	0.00451	0.0594	0.0383	4.72	17.8	0.00014	2.35	LV	CELLSTATES	vFB2	control_PVneg	8	18
MRPS34	1.11	0.0224	0.0413	0.0228	4.27	11	0.00199	1.65	LV	CELLSTATES	vFB2	control_PVneg	8	18
RPL4	1.11	0.00865	0.0956	0.0663	5.31	14.9	0.000416	2.06	LV	CELLSTATES	vFB2	control_PVneg	8	18
RUVBL1	1.11	0.00308	0.237	0.159	6.6	19.4	8.05e-05	2.51	LV	CELLSTATES	vFB2	control_PVneg	8	18
SELENBP1	1.11	0.0422	0.0571	0.0493	4.75	8.56	0.0057	1.37	LV	CELLSTATES	vFB2	control_PVneg	8	18
SELENOM	1.11	0.0265	0.109	0.0557	5.56	10.3	0.00267	1.58	LV	CELLSTATES	vFB2	control_PVneg	8	18
TRIM62	1.11	0.00604	0.0504	0.0312	4.5	16.4	0.000234	2.22	LV	CELLSTATES	vFB2	control_PVneg	8	18
DUS3L	1.1	0.0227	0.0397	0.0319	4.27	10.9	0.00204	1.64	LV	CELLSTATES	vFB2	control_PVneg	8	18
EYS	1.1	0.0361	0.499	0.323	7.65	9.15	0.00437	1.44	LV	CELLSTATES	vFB2	control_PVneg	8	18
GPRC5D-AS1	1.1	0.0281	0.0389	0.0228	4.15	10.1	0.00293	1.55	LV	CELLSTATES	vFB2	control_PVneg	8	18
RASSF9	1.1	0.0241	0.053	0.0345	4.53	10.7	0.00224	1.62	LV	CELLSTATES	vFB2	control_PVneg	8	18
RBM20	1.1	0.0383	0.0798	0.0384	4.96	8.88	0.00492	1.42	LV	CELLSTATES	vFB2	control_PVneg	8	18
RPL7	1.1	0.0126	0.109	0.0754	5.66	13.3	0.00078	1.9	LV	CELLSTATES	vFB2	control_PVneg	8	18
SLC4A2	1.1	0.022	0.0444	0.0291	4.36	11	0.00193	1.66	LV	CELLSTATES	vFB2	control_PVneg	8	18
TRDN-AS1	1.1	0.034	0.0879	0.0441	5.07	9.36	0.00399	1.47	LV	CELLSTATES	vFB2	control_PVneg	8	18
ZNF830	1.1	0.0131	0.0371	0.0268	4.17	13.1	0.000825	1.88	LV	CELLSTATES	vFB2	control_PVneg	8	18
COCH	1.09	0.0148	0.087	0.0542	5.36	12.7	0.000984	1.83	LV	CELLSTATES	vFB2	control_PVneg	8	18
DHX33	1.09	0.0241	0.0579	0.0421	4.62	10.7	0.00224	1.62	LV	CELLSTATES	vFB2	control_PVneg	8	18
PDP2	1.09	0.0364	0.03	0.0196	3.9	9.1	0.00447	1.44	LV	CELLSTATES	vFB2	control_PVneg	8	18
RPS26	1.09	0.00521	0.0631	0.0354	4.76	17.1	0.000182	2.28	LV	CELLSTATES	vFB2	control_PVneg	8	18
AC022146.2	1.08	0.0121	0.0634	0.0409	4.84	13.4	0.000728	1.92	LV	CELLSTATES	vFB2	control_PVneg	8	18
AL606489.1	1.08	0.0336	0.0462	0.0291	4.3	9.42	0.00388	1.47	LV	CELLSTATES	vFB2	control_PVneg	8	18
C14orf119	1.08	0.00797	0.0601	0.038	4.7	15.2	0.000366	2.1	LV	CELLSTATES	vFB2	control_PVneg	8	18
EIF5A	1.08	0.0469	0.0383	0.0255	4.32	8.22	0.00664	1.33	LV	CELLSTATES	vFB2	control_PVneg	8	18
FAU	1.08	0.0226	0.111	0.0649	5.58	10.9	0.00202	1.65	LV	CELLSTATES	vFB2	control_PVneg	8	18
ILVBL	1.08	0.0465	0.0255	0.0143	3.72	8.24	0.00656	1.33	LV	CELLSTATES	vFB2	control_PVneg	8	18
LSM1	1.08	0.0342	0.0344	0.0214	4.03	9.32	0.00405	1.47	LV	CELLSTATES	vFB2	control_PVneg	8	18
MDC1-AS1	1.08	0.0466	0.034	0.0251	4.24	8.23	0.0066	1.33	LV	CELLSTATES	vFB2	control_PVneg	8	18
OTUD6B-AS1	1.08	0.00765	0.103	0.0644	5.41	15.4	0.00034	2.12	LV	CELLSTATES	vFB2	control_PVneg	8	18
PTGES2	1.08	0.00631	0.0586	0.0395	4.72	16.2	0.000252	2.2	LV	CELLSTATES	vFB2	control_PVneg	8	18
RPL7A	1.08	0.0122	0.127	0.0843	5.75	13.4	0.000738	1.91	LV	CELLSTATES	vFB2	control_PVneg	8	18
SAT2	1.08	0.00274	0.159	0.107	6.15	19.9	6.72e-05	2.56	LV	CELLSTATES	vFB2	control_PVneg	8	18
TPBG	1.08	0.00103	0.145	0.0939	5.85	24.7	1.36e-05	2.99	LV	CELLSTATES	vFB2	control_PVneg	8	18
CDC42EP1	1.07	0.0142	0.0484	0.0348	4.39	12.8	0.000924	1.85	LV	CELLSTATES	vFB2	control_PVneg	8	18
CTHRC1	1.07	0.0322	0.0574	0.0336	4.54	9.59	0.0036	1.49	LV	CELLSTATES	vFB2	control_PVneg	8	18
EEF2	1.07	0.033	0.125	0.076	5.72	9.49	0.00376	1.48	LV	CELLSTATES	vFB2	control_PVneg	8	18
GLIPR1	1.07	0.00451	0.0617	0.0424	4.78	17.8	0.00014	2.35	LV	CELLSTATES	vFB2	control_PVneg	8	18
SERPINH1	1.07	0.0365	0.11	0.0778	5.47	9.06	0.00454	1.44	LV	CELLSTATES	vFB2	control_PVneg	8	18
SMIM15	1.07	0.0371	0.026	0.0166	3.71	8.99	0.00468	1.43	LV	CELLSTATES	vFB2	control_PVneg	8	18
TCF7	1.07	0.0103	0.0906	0.0591	5.33	14.1	0.000556	1.99	LV	CELLSTATES	vFB2	control_PVneg	8	18
TOMM40	1.07	0.0294	0.0597	0.0466	4.69	9.89	0.00317	1.53	LV	CELLSTATES	vFB2	control_PVneg	8	18
TRMT112	1.07	0.0307	0.0543	0.0368	4.69	9.77	0.00333	1.51	LV	CELLSTATES	vFB2	control_PVneg	8	18
TUBB	1.07	0.0168	0.12	0.0822	5.65	12.1	0.00124	1.77	LV	CELLSTATES	vFB2	control_PVneg	8	18
AL117209.1	1.06	0.0343	0.043	0.0279	4.31	9.32	0.00406	1.46	LV	CELLSTATES	vFB2	control_PVneg	8	18
BAHCC1	1.06	0.0261	0.0537	0.0402	4.56	10.3	0.0026	1.58	LV	CELLSTATES	vFB2	control_PVneg	8	18
CDC42EP2	1.06	0.0263	0.079	0.0423	4.97	10.3	0.00262	1.58	LV	CELLSTATES	vFB2	control_PVneg	8	18
CSF1	1.06	0.0412	0.0532	0.0476	4.6	8.62	0.00553	1.38	LV	CELLSTATES	vFB2	control_PVneg	8	18
ENTPD7	1.06	0.03	0.0395	0.0236	4.15	9.83	0.00325	1.52	LV	CELLSTATES	vFB2	control_PVneg	8	18
HELLS	1.06	0.0445	0.0721	0.045	4.88	8.38	0.00616	1.35	LV	CELLSTATES	vFB2	control_PVneg	8	18
PPM1E	1.06	0.0423	0.0287	0.0184	3.94	8.55	0.00571	1.37	LV	CELLSTATES	vFB2	control_PVneg	8	18
RAN	1.06	0.0168	0.0805	0.0575	5.14	12.1	0.00123	1.78	LV	CELLSTATES	vFB2	control_PVneg	8	18
RPS19	1.06	0.0216	0.169	0.113	6.22	11.1	0.00187	1.67	LV	CELLSTATES	vFB2	control_PVneg	8	18
SINHCAF	1.06	0.027	0.0556	0.0334	4.57	10.2	0.00275	1.57	LV	CELLSTATES	vFB2	control_PVneg	8	18
STUM	1.06	0.0337	0.0704	0.0643	4.98	9.4	0.00391	1.47	LV	CELLSTATES	vFB2	control_PVneg	8	18
TSPOAP1-AS1	1.06	0.026	0.0492	0.0295	4.49	10.4	0.00259	1.58	LV	CELLSTATES	vFB2	control_PVneg	8	18
UNC5D	1.06	0.0323	0.035	0.0239	4.19	9.58	0.00362	1.49	LV	CELLSTATES	vFB2	control_PVneg	8	18
AC099520.1	1.05	0.0373	0.0319	0.0221	4.07	8.97	0.00473	1.43	LV	CELLSTATES	vFB2	control_PVneg	8	18
AC243964.2	1.05	0.0361	0.0551	0.0352	4.59	9.15	0.00438	1.44	LV	CELLSTATES	vFB2	control_PVneg	8	18
ACTG1	1.05	0.0249	0.466	0.359	7.51	10.6	0.00238	1.6	LV	CELLSTATES	vFB2	control_PVneg	8	18
ARPC5	1.05	0.000908	0.19	0.126	6.23	25.4	1.1e-05	3.04	LV	CELLSTATES	vFB2	control_PVneg	8	18
CCNG1	1.05	0.0144	0.0486	0.0318	4.48	12.8	0.000943	1.84	LV	CELLSTATES	vFB2	control_PVneg	8	18
EIF4A3	1.05	0.0453	0.0311	0.0218	3.99	8.33	0.00632	1.34	LV	CELLSTATES	vFB2	control_PVneg	8	18
FKBP14	1.05	0.0213	0.0633	0.0424	4.67	11.2	0.00183	1.67	LV	CELLSTATES	vFB2	control_PVneg	8	18
FRMD5	1.05	0.0318	0.0543	0.0361	4.65	9.65	0.00352	1.5	LV	CELLSTATES	vFB2	control_PVneg	8	18
MYH4	1.05	0.0241	0.0921	0.0627	5.37	10.7	0.00224	1.62	LV	CELLSTATES	vFB2	control_PVneg	8	18
NAT9	1.05	0.00147	0.151	0.108	6	22.8	2.51e-05	2.83	LV	CELLSTATES	vFB2	control_PVneg	8	18
NEURL1	1.05	0.0318	0.0649	0.046	4.77	9.64	0.00352	1.5	LV	CELLSTATES	vFB2	control_PVneg	8	18
RHOT2	1.05	0.00566	0.145	0.105	6.05	16.7	0.000207	2.25	LV	CELLSTATES	vFB2	control_PVneg	8	18
RPS25	1.05	0.0209	0.113	0.0863	5.74	11.3	0.00175	1.68	LV	CELLSTATES	vFB2	control_PVneg	8	18
SNRPG	1.05	0.00252	0.0918	0.0676	5.4	20.2	5.97e-05	2.6	LV	CELLSTATES	vFB2	control_PVneg	8	18
UTP3	1.05	0.0361	0.0269	0.0174	3.79	9.15	0.00436	1.44	LV	CELLSTATES	vFB2	control_PVneg	8	18
AC073896.2	1.04	0.0166	0.0418	0.0286	4.28	12.2	0.00121	1.78	LV	CELLSTATES	vFB2	control_PVneg	8	18
AC107068.2	1.04	0.00913	0.136	0.0819	5.75	14.6	0.000458	2.04	LV	CELLSTATES	vFB2	control_PVneg	8	18
RPL10	1.04	0.00608	0.581	0.39	7.93	16.4	0.000238	2.22	LV	CELLSTATES	vFB2	control_PVneg	8	18
RPL15	1.04	0.0151	0.19	0.13	6.35	12.6	0.00101	1.82	LV	CELLSTATES	vFB2	control_PVneg	8	18
SELENOS	1.04	0.000746	0.263	0.183	6.74	26.6	7.43e-06	3.13	LV	CELLSTATES	vFB2	control_PVneg	8	18
TAF13	1.04	0.0119	0.0578	0.0377	4.6	13.5	0.000709	1.92	LV	CELLSTATES	vFB2	control_PVneg	8	18
TP53TG5	1.04	0.0461	0.0359	0.0213	4.08	8.27	0.00649	1.34	LV	CELLSTATES	vFB2	control_PVneg	8	18
TRMT10C	1.04	0.026	0.0477	0.0355	4.41	10.4	0.00258	1.59	LV	CELLSTATES	vFB2	control_PVneg	8	18
VASN	1.04	0.0436	0.0418	0.0356	4.37	8.45	0.00597	1.36	LV	CELLSTATES	vFB2	control_PVneg	8	18
COL6A2	1.03	0.001	2.02	1.38	9.56	24.8	1.3e-05	3	LV	CELLSTATES	vFB2	control_PVneg	8	18
CTSL	1.03	0.00604	0.228	0.159	6.55	16.4	0.000232	2.22	LV	CELLSTATES	vFB2	control_PVneg	8	18
FSD2	1.03	0.0242	0.0641	0.0405	4.81	10.7	0.00226	1.62	LV	CELLSTATES	vFB2	control_PVneg	8	18
LSM2	1.03	0.0362	0.0384	0.0269	4.26	9.13	0.0044	1.44	LV	CELLSTATES	vFB2	control_PVneg	8	18
PTMA	1.03	0.0244	0.266	0.192	6.83	10.6	0.00229	1.61	LV	CELLSTATES	vFB2	control_PVneg	8	18
SNHG12	1.03	0.0334	0.0798	0.0534	5.02	9.46	0.00382	1.48	LV	CELLSTATES	vFB2	control_PVneg	8	18
TNNT2	1.03	0.0225	0.275	0.169	6.97	11	0.00201	1.65	LV	CELLSTATES	vFB2	control_PVneg	8	18
XBP1	1.03	0.00445	0.175	0.121	6.14	17.9	0.000136	2.35	LV	CELLSTATES	vFB2	control_PVneg	8	18
BAX	1.02	0.0261	0.0576	0.0337	4.67	10.3	0.0026	1.58	LV	CELLSTATES	vFB2	control_PVneg	8	18
CENPO	1.02	0.0424	0.0402	0.0262	4.23	8.54	0.00574	1.37	LV	CELLSTATES	vFB2	control_PVneg	8	18
COX5B	1.02	0.029	0.11	0.0671	5.65	9.92	0.00312	1.54	LV	CELLSTATES	vFB2	control_PVneg	8	18
IDI1	1.02	0.026	0.0428	0.0262	4.25	10.4	0.00258	1.59	LV	CELLSTATES	vFB2	control_PVneg	8	18
P4HA3	1.02	0.00643	0.131	0.0841	5.7	16.1	0.00026	2.19	LV	CELLSTATES	vFB2	control_PVneg	8	18
RPS16	1.02	0.0231	0.121	0.0707	5.59	10.9	0.00209	1.64	LV	CELLSTATES	vFB2	control_PVneg	8	18
RPSA	1.02	0.0111	0.185	0.119	6.19	13.8	0.000632	1.95	LV	CELLSTATES	vFB2	control_PVneg	8	18
YKT6	1.02	0.0356	0.0326	0.0274	3.94	9.19	0.00429	1.45	LV	CELLSTATES	vFB2	control_PVneg	8	18
AC073320.1	1.01	0.0393	0.0355	0.0261	4.18	8.79	0.00513	1.41	LV	CELLSTATES	vFB2	control_PVneg	8	18
C4orf45	1.01	0.029	0.0637	0.0438	4.77	9.95	0.00308	1.54	LV	CELLSTATES	vFB2	control_PVneg	8	18
DDX21	1.01	0.0112	0.299	0.2	6.76	13.8	0.000641	1.95	LV	CELLSTATES	vFB2	control_PVneg	8	18
MED9	1.01	0.0195	0.0321	0.0203	3.96	11.5	0.00157	1.71	LV	CELLSTATES	vFB2	control_PVneg	8	18
RPL10A	1.01	0.018	0.219	0.16	6.57	11.9	0.00137	1.74	LV	CELLSTATES	vFB2	control_PVneg	8	18
S100A11	1.01	0.0491	0.185	0.11	6.19	8.05	0.00717	1.31	LV	CELLSTATES	vFB2	control_PVneg	8	18
SLC39A7	1.01	0.00826	0.0537	0.0391	4.65	15.1	0.000388	2.08	LV	CELLSTATES	vFB2	control_PVneg	8	18
TPI1	1.01	0.0248	0.0908	0.0542	5.25	10.6	0.00236	1.61	LV	CELLSTATES	vFB2	control_PVneg	8	18
UGDH	1.01	0.0107	0.187	0.115	6.1	14	0.000588	1.97	LV	CELLSTATES	vFB2	control_PVneg	8	18
AL022238.2	1	0.00221	0.0887	0.0627	5.23	20.9	4.73e-05	2.66	LV	CELLSTATES	vFB2	control_PVneg	8	18
NECAB3	0.999	0.0309	0.0268	0.0182	3.79	9.75	0.00336	1.51	LV	CELLSTATES	vFB2	control_PVneg	8	18
COPS8	0.998	0.00604	0.143	0.0993	5.95	16.4	0.000234	2.22	LV	CELLSTATES	vFB2	control_PVneg	8	18
RPS13	0.997	0.0341	0.0906	0.0661	5.41	9.34	0.00402	1.47	LV	CELLSTATES	vFB2	control_PVneg	8	18
QTRT1	0.996	0.0122	0.141	0.113	5.99	13.4	0.000743	1.91	LV	CELLSTATES	vFB2	control_PVneg	8	18
AC018752.1	0.995	0.0386	0.0357	0.0235	4.16	8.85	0.00499	1.41	LV	CELLSTATES	vFB2	control_PVneg	8	18
RPL29	0.995	0.0339	0.133	0.0881	5.77	9.37	0.00397	1.47	LV	CELLSTATES	vFB2	control_PVneg	8	18
COX7A2	0.994	0.0112	0.0892	0.0591	5.31	13.8	0.000639	1.95	LV	CELLSTATES	vFB2	control_PVneg	8	18
SUMO1	0.994	0.00577	0.178	0.13	6.29	16.6	0.000214	2.24	LV	CELLSTATES	vFB2	control_PVneg	8	18
GAPDH	0.992	0.0281	0.239	0.165	6.63	10.1	0.00293	1.55	LV	CELLSTATES	vFB2	control_PVneg	8	18
IDH2	0.992	0.0115	0.0761	0.0513	5.02	13.6	0.000674	1.94	LV	CELLSTATES	vFB2	control_PVneg	8	18
PAWR	0.991	0.0485	0.0932	0.059	5.16	8.1	0.00699	1.31	LV	CELLSTATES	vFB2	control_PVneg	8	18
M6PR	0.99	0.00577	0.105	0.076	5.46	16.6	0.000214	2.24	LV	CELLSTATES	vFB2	control_PVneg	8	18
PEX16	0.99	0.0291	0.0311	0.0242	4.03	9.91	0.00314	1.54	LV	CELLSTATES	vFB2	control_PVneg	8	18
PPP1R11	0.99	0.0488	0.0374	0.0263	4.18	8.08	0.00705	1.31	LV	CELLSTATES	vFB2	control_PVneg	8	18
ZFAS1	0.99	0.0152	0.208	0.132	6.25	12.6	0.00103	1.82	LV	CELLSTATES	vFB2	control_PVneg	8	18
DDIT3	0.988	0.0259	0.0498	0.0383	4.58	10.4	0.00256	1.59	LV	CELLSTATES	vFB2	control_PVneg	8	18
LRRC59	0.985	0.0477	0.0491	0.0392	4.43	8.17	0.00679	1.32	LV	CELLSTATES	vFB2	control_PVneg	8	18
CYTOR	0.984	0.0211	0.482	0.285	7.38	11.2	0.00179	1.68	LV	CELLSTATES	vFB2	control_PVneg	8	18
SERF2	0.983	0.0151	0.261	0.186	6.85	12.6	0.00102	1.82	LV	CELLSTATES	vFB2	control_PVneg	8	18
NQO1	0.979	0.0488	0.0295	0.0196	3.82	8.08	0.00707	1.31	LV	CELLSTATES	vFB2	control_PVneg	8	18
SRA1	0.979	0.011	0.124	0.0888	5.68	13.9	0.000617	1.96	LV	CELLSTATES	vFB2	control_PVneg	8	18
ATP6V1G1	0.977	0.0122	0.102	0.0706	5.46	13.4	0.000743	1.91	LV	CELLSTATES	vFB2	control_PVneg	8	18
CALHM2	0.977	0.0287	0.037	0.026	4.22	9.98	0.00304	1.54	LV	CELLSTATES	vFB2	control_PVneg	8	18
PYURF	0.977	0.0339	0.044	0.0333	4.47	9.37	0.00397	1.47	LV	CELLSTATES	vFB2	control_PVneg	8	18
AL445248.1	0.976	0.0433	0.0619	0.0446	4.88	8.47	0.00592	1.36	LV	CELLSTATES	vFB2	control_PVneg	8	18
TCF21	0.976	0.0264	0.173	0.122	6.2	10.3	0.00266	1.58	LV	CELLSTATES	vFB2	control_PVneg	8	18
TMA7	0.975	0.0287	0.0832	0.07	5.36	9.99	0.00302	1.54	LV	CELLSTATES	vFB2	control_PVneg	8	18
ARFIP2	0.974	0.0183	0.043	0.0308	4.34	11.8	0.0014	1.74	LV	CELLSTATES	vFB2	control_PVneg	8	18
RBP5	0.973	0.0287	0.051	0.0383	4.69	9.98	0.00305	1.54	LV	CELLSTATES	vFB2	control_PVneg	8	18
TRPM3	0.973	0.0337	0.087	0.0569	5.31	9.39	0.00393	1.47	LV	CELLSTATES	vFB2	control_PVneg	8	18
GPS2	0.971	0.0403	0.0538	0.0411	4.59	8.69	0.00535	1.39	LV	CELLSTATES	vFB2	control_PVneg	8	18
P3H1	0.971	0.0149	0.0992	0.0705	5.37	12.7	0.000989	1.83	LV	CELLSTATES	vFB2	control_PVneg	8	18
RPL13	0.97	0.0291	0.306	0.203	6.99	9.92	0.00312	1.54	LV	CELLSTATES	vFB2	control_PVneg	8	18
AC091045.1	0.969	0.0241	0.062	0.0451	4.8	10.7	0.00224	1.62	LV	CELLSTATES	vFB2	control_PVneg	8	18
SEPT9	0.969	0.013	0.156	0.121	5.99	13.1	0.000818	1.89	LV	CELLSTATES	vFB2	control_PVneg	8	18
TUBB4B	0.969	0.0181	0.11	0.0705	5.44	11.9	0.00138	1.74	LV	CELLSTATES	vFB2	control_PVneg	8	18
MYO10	0.968	0.0158	0.0917	0.0711	5.3	12.4	0.00108	1.8	LV	CELLSTATES	vFB2	control_PVneg	8	18
EID1	0.967	0.00528	0.159	0.113	6.09	17	0.000187	2.28	LV	CELLSTATES	vFB2	control_PVneg	8	18
MPP3	0.967	0.0362	0.0689	0.0438	4.82	9.14	0.0044	1.44	LV	CELLSTATES	vFB2	control_PVneg	8	18
PPP1R18	0.965	0.0323	0.0523	0.0424	4.58	9.57	0.00364	1.49	LV	CELLSTATES	vFB2	control_PVneg	8	18
RPS7	0.963	0.00637	0.198	0.14	6.29	16.2	0.000256	2.2	LV	CELLSTATES	vFB2	control_PVneg	8	18
CRLF1	0.962	0.0265	0.175	0.132	6.28	10.3	0.00267	1.58	LV	CELLSTATES	vFB2	control_PVneg	8	18
C12orf40	0.961	0.0301	0.203	0.132	6.37	9.82	0.00326	1.52	LV	CELLSTATES	vFB2	control_PVneg	8	18
PABPC1	0.961	0.000823	0.401	0.3	7.32	25.9	9.19e-06	3.08	LV	CELLSTATES	vFB2	control_PVneg	8	18
MYH3	0.96	0.0457	0.047	0.0323	4.49	8.3	0.0064	1.34	LV	CELLSTATES	vFB2	control_PVneg	8	18
RPL14	0.96	0.00761	0.208	0.137	6.34	15.5	0.000333	2.12	LV	CELLSTATES	vFB2	control_PVneg	8	18
SORBS2	0.96	0.0383	0.241	0.149	6.68	8.88	0.00492	1.42	LV	CELLSTATES	vFB2	control_PVneg	8	18
ARPC5L	0.959	0.0495	0.0386	0.0332	4.2	8.02	0.00725	1.31	LV	CELLSTATES	vFB2	control_PVneg	8	18
PAK1IP1	0.957	0.0141	0.0428	0.0324	4.31	12.9	0.000915	1.85	LV	CELLSTATES	vFB2	control_PVneg	8	18
RPL3	0.956	0.0485	0.107	0.085	5.5	8.1	0.00699	1.31	LV	CELLSTATES	vFB2	control_PVneg	8	18
SNRPD1	0.955	0.0262	0.0737	0.0557	4.93	10.3	0.00262	1.58	LV	CELLSTATES	vFB2	control_PVneg	8	18
MIR22HG	0.954	0.0209	0.205	0.154	6.27	11.3	0.00176	1.68	LV	CELLSTATES	vFB2	control_PVneg	8	18
SSNA1	0.954	0.0327	0.0646	0.0381	4.82	9.52	0.00372	1.48	LV	CELLSTATES	vFB2	control_PVneg	8	18
UBXN1	0.954	0.0186	0.0713	0.0456	4.96	11.7	0.00146	1.73	LV	CELLSTATES	vFB2	control_PVneg	8	18
AC104984.3	0.953	0.0227	0.0503	0.0363	4.54	10.9	0.00202	1.64	LV	CELLSTATES	vFB2	control_PVneg	8	18
COMMD2	0.953	0.00793	0.136	0.094	5.79	15.2	0.000362	2.1	LV	CELLSTATES	vFB2	control_PVneg	8	18
H3F3B	0.951	0.0246	0.512	0.373	7.82	10.6	0.00233	1.61	LV	CELLSTATES	vFB2	control_PVneg	8	18
IPO9-AS1	0.951	0.00915	0.97	0.753	8.63	14.6	0.000462	2.04	LV	CELLSTATES	vFB2	control_PVneg	8	18
POLR2L	0.95	0.0382	0.0578	0.0371	4.79	8.9	0.00489	1.42	LV	CELLSTATES	vFB2	control_PVneg	8	18
SCOC	0.95	0.0203	0.0429	0.0292	4.31	11.4	0.00168	1.69	LV	CELLSTATES	vFB2	control_PVneg	8	18
TMEM120A	0.947	0.0427	0.0653	0.0431	4.94	8.52	0.0058	1.37	LV	CELLSTATES	vFB2	control_PVneg	8	18
NDUFS2	0.945	0.0112	0.146	0.113	6.01	13.8	0.000644	1.95	LV	CELLSTATES	vFB2	control_PVneg	8	18
AP002336.2	0.942	0.00122	0.305	0.234	7	23.7	1.89e-05	2.91	LV	CELLSTATES	vFB2	control_PVneg	8	18
POLR2C	0.942	0.012	0.0639	0.0473	4.85	13.5	0.000715	1.92	LV	CELLSTATES	vFB2	control_PVneg	8	18
RPL6	0.942	0.0123	0.188	0.139	6.29	13.3	0.000756	1.91	LV	CELLSTATES	vFB2	control_PVneg	8	18
TGFB1	0.942	0.00599	0.194	0.141	6.31	16.5	0.000229	2.22	LV	CELLSTATES	vFB2	control_PVneg	8	18
AC107021.1	0.941	0.0407	0.258	0.17	6.59	8.67	0.00542	1.39	LV	CELLSTATES	vFB2	control_PVneg	8	18
NIFK	0.941	0.0134	0.055	0.0413	4.61	13	0.000858	1.87	LV	CELLSTATES	vFB2	control_PVneg	8	18
BLVRB	0.94	0.0264	0.08	0.0555	5.17	10.3	0.00266	1.58	LV	CELLSTATES	vFB2	control_PVneg	8	18
RNF6	0.94	0.0183	0.0523	0.0392	4.55	11.8	0.00141	1.74	LV	CELLSTATES	vFB2	control_PVneg	8	18
SPDYE5	0.94	0.0224	0.16	0.133	6.28	11	0.00199	1.65	LV	CELLSTATES	vFB2	control_PVneg	8	18
UFC1	0.94	0.0323	0.0533	0.0336	4.62	9.58	0.00362	1.49	LV	CELLSTATES	vFB2	control_PVneg	8	18
FRMD6-AS1	0.939	0.0258	0.0602	0.037	4.67	10.4	0.00254	1.59	LV	CELLSTATES	vFB2	control_PVneg	8	18
RPS11	0.939	0.0282	0.0844	0.0637	5.18	10.1	0.00294	1.55	LV	CELLSTATES	vFB2	control_PVneg	8	18
GNPNAT1	0.938	0.0286	0.0916	0.0628	5.19	10	0.00302	1.54	LV	CELLSTATES	vFB2	control_PVneg	8	18
MLX	0.938	0.00457	0.106	0.0773	5.43	17.7	0.000143	2.34	LV	CELLSTATES	vFB2	control_PVneg	8	18
ANGPTL1	0.937	0.0329	0.141	0.1	5.9	9.51	0.00374	1.48	LV	CELLSTATES	vFB2	control_PVneg	8	18
NFKB2	0.933	0.0375	0.0328	0.0295	4.04	8.96	0.00476	1.43	LV	CELLSTATES	vFB2	control_PVneg	8	18
SNRPB	0.932	0.0426	0.0536	0.0351	4.57	8.53	0.00577	1.37	LV	CELLSTATES	vFB2	control_PVneg	8	18
RUVBL2	0.931	0.037	0.038	0.0284	4.21	9.01	0.00465	1.43	LV	CELLSTATES	vFB2	control_PVneg	8	18
CBX3	0.93	0.0016	0.138	0.0979	5.79	22.3	2.92e-05	2.8	LV	CELLSTATES	vFB2	control_PVneg	8	18
HDAC1	0.93	0.0478	0.0328	0.0237	4.08	8.15	0.00685	1.32	LV	CELLSTATES	vFB2	control_PVneg	8	18
QARS	0.928	0.016	0.0438	0.033	4.4	12.4	0.00112	1.79	LV	CELLSTATES	vFB2	control_PVneg	8	18
RPS23	0.926	0.03	0.141	0.117	5.99	9.83	0.00325	1.52	LV	CELLSTATES	vFB2	control_PVneg	8	18
C8orf33	0.925	0.0337	0.0635	0.0433	4.77	9.41	0.0039	1.47	LV	CELLSTATES	vFB2	control_PVneg	8	18
LSM5	0.925	0.00215	0.0683	0.0506	4.93	21.1	4.45e-05	2.67	LV	CELLSTATES	vFB2	control_PVneg	8	18
RPL24	0.925	0.0111	0.0956	0.0701	5.37	13.8	0.000632	1.95	LV	CELLSTATES	vFB2	control_PVneg	8	18
ADGRE5	0.921	0.0333	0.141	0.111	5.95	9.46	0.00381	1.48	LV	CELLSTATES	vFB2	control_PVneg	8	18
EMC7	0.921	0.0144	0.0649	0.0448	4.84	12.8	0.000944	1.84	LV	CELLSTATES	vFB2	control_PVneg	8	18
HNRNPA1	0.921	0.0131	0.11	0.0825	5.62	13.1	0.000831	1.88	LV	CELLSTATES	vFB2	control_PVneg	8	18
SSR2	0.921	0.0084	0.111	0.0815	5.52	15	0.000397	2.08	LV	CELLSTATES	vFB2	control_PVneg	8	18
YIPF2	0.921	0.012	0.066	0.0507	4.95	13.5	0.000717	1.92	LV	CELLSTATES	vFB2	control_PVneg	8	18
SLC39A1	0.92	0.0469	0.0556	0.0331	4.62	8.21	0.00666	1.33	LV	CELLSTATES	vFB2	control_PVneg	8	18
AC069437.1	0.916	0.04	0.0727	0.0546	4.97	8.73	0.00527	1.4	LV	CELLSTATES	vFB2	control_PVneg	8	18
ATP5ME	0.916	0.0265	0.0846	0.0638	5.32	10.3	0.00267	1.58	LV	CELLSTATES	vFB2	control_PVneg	8	18
SLC31A1	0.916	0.0453	0.0638	0.0419	4.77	8.33	0.00631	1.34	LV	CELLSTATES	vFB2	control_PVneg	8	18
GPANK1	0.915	0.0209	0.0466	0.038	4.49	11.3	0.00175	1.68	LV	CELLSTATES	vFB2	control_PVneg	8	18
NOC2L	0.912	0.0127	0.107	0.0778	5.45	13.2	0.000797	1.9	LV	CELLSTATES	vFB2	control_PVneg	8	18
RPS9	0.911	0.018	0.183	0.149	6.39	11.9	0.00136	1.75	LV	CELLSTATES	vFB2	control_PVneg	8	18
RPS8	0.909	0.0111	0.168	0.141	6.21	13.8	0.000631	1.95	LV	CELLSTATES	vFB2	control_PVneg	8	18
ESRRA	0.908	0.00776	0.091	0.0759	5.32	15.3	0.000348	2.11	LV	CELLSTATES	vFB2	control_PVneg	8	18
AC104316.1	0.903	0.0151	0.107	0.0732	5.45	12.6	0.00102	1.82	LV	CELLSTATES	vFB2	control_PVneg	8	18
MAPKAPK5-AS1	0.903	0.0257	0.0517	0.0382	4.59	10.4	0.00252	1.59	LV	CELLSTATES	vFB2	control_PVneg	8	18
AC019130.1	0.901	0.0194	0.105	0.0792	5.55	11.6	0.00155	1.71	LV	CELLSTATES	vFB2	control_PVneg	8	18
AC020611.2	0.901	0.02	0.177	0.136	6.22	11.4	0.00165	1.7	LV	CELLSTATES	vFB2	control_PVneg	8	18
FADS1	0.898	0.0385	0.049	0.034	4.44	8.86	0.00497	1.41	LV	CELLSTATES	vFB2	control_PVneg	8	18
AP001439.1	0.897	0.0418	0.0433	0.0335	4.39	8.58	0.00562	1.38	LV	CELLSTATES	vFB2	control_PVneg	8	18
TTI2	0.896	0.0102	0.115	0.0862	5.57	14.2	0.000549	1.99	LV	CELLSTATES	vFB2	control_PVneg	8	18
EIF1	0.894	0.0184	0.437	0.34	7.59	11.8	0.00143	1.73	LV	CELLSTATES	vFB2	control_PVneg	8	18
HMGCS1	0.893	0.0383	0.0674	0.0449	4.85	8.88	0.00493	1.42	LV	CELLSTATES	vFB2	control_PVneg	8	18
RTRAF	0.893	0.00952	0.131	0.0946	5.68	14.5	0.000488	2.02	LV	CELLSTATES	vFB2	control_PVneg	8	18
BRIX1	0.892	0.0445	0.0569	0.0427	4.75	8.38	0.00616	1.35	LV	CELLSTATES	vFB2	control_PVneg	8	18
ARPC1B	0.891	0.0221	0.0754	0.0582	5.06	11	0.00194	1.66	LV	CELLSTATES	vFB2	control_PVneg	8	18
PMPCA	0.891	0.0402	0.0534	0.0401	4.68	8.71	0.00532	1.4	LV	CELLSTATES	vFB2	control_PVneg	8	18
AL157938.2	0.89	0.0219	0.185	0.135	6.25	11.1	0.0019	1.66	LV	CELLSTATES	vFB2	control_PVneg	8	18
ASPHD1	0.89	0.0328	0.0449	0.0344	4.47	9.51	0.00373	1.48	LV	CELLSTATES	vFB2	control_PVneg	8	18
MRPS11	0.89	0.0121	0.0797	0.0566	5.08	13.4	0.000728	1.92	LV	CELLSTATES	vFB2	control_PVneg	8	18
PCOLCE	0.889	0.0112	0.307	0.246	7.04	13.7	0.000644	1.95	LV	CELLSTATES	vFB2	control_PVneg	8	18
AC025165.2	0.888	0.0428	0.0383	0.0289	4.28	8.51	0.00582	1.37	LV	CELLSTATES	vFB2	control_PVneg	8	18
CHCHD2	0.883	0.0159	0.139	0.113	6.01	12.4	0.0011	1.8	LV	CELLSTATES	vFB2	control_PVneg	8	18
MCM3AP-AS1	0.881	0.0395	0.0468	0.0337	4.5	8.77	0.00517	1.4	LV	CELLSTATES	vFB2	control_PVneg	8	18
NARS	0.879	0.00293	0.1	0.0775	5.4	19.6	7.48e-05	2.53	LV	CELLSTATES	vFB2	control_PVneg	8	18
AC026202.2	0.875	0.0223	0.164	0.134	6.28	11	0.00197	1.65	LV	CELLSTATES	vFB2	control_PVneg	8	18
DAPK3	0.875	0.00337	0.136	0.104	5.76	19	9.24e-05	2.47	LV	CELLSTATES	vFB2	control_PVneg	8	18
MRPS21	0.874	0.00122	0.162	0.133	6.16	23.6	1.9e-05	2.91	LV	CELLSTATES	vFB2	control_PVneg	8	18
POLDIP2	0.874	0.0323	0.0567	0.0425	4.66	9.57	0.00363	1.49	LV	CELLSTATES	vFB2	control_PVneg	8	18
HAX1	0.873	0.00902	0.0826	0.0598	5.24	14.7	0.00045	2.04	LV	CELLSTATES	vFB2	control_PVneg	8	18
PNRC1	0.871	0.0444	0.144	0.125	6.07	8.39	0.00614	1.35	LV	CELLSTATES	vFB2	control_PVneg	8	18
C1QBP	0.87	0.0388	0.0451	0.0375	4.45	8.83	0.00503	1.41	LV	CELLSTATES	vFB2	control_PVneg	8	18
CTNNA3	0.869	0.0256	0.192	0.123	6.38	10.4	0.0025	1.59	LV	CELLSTATES	vFB2	control_PVneg	8	18
MAT2A	0.869	0.00801	0.135	0.101	5.8	15.2	0.00037	2.1	LV	CELLSTATES	vFB2	control_PVneg	8	18
SLC38A1	0.868	0.0287	0.0639	0.0503	4.87	9.97	0.00305	1.54	LV	CELLSTATES	vFB2	control_PVneg	8	18
DNMBP-AS1	0.865	0.0402	0.0507	0.041	4.62	8.71	0.00532	1.4	LV	CELLSTATES	vFB2	control_PVneg	8	18
DDOST	0.864	0.0268	0.0691	0.0521	4.98	10.2	0.00272	1.57	LV	CELLSTATES	vFB2	control_PVneg	8	18
RPS12	0.86	0.018	0.0927	0.0723	5.35	11.9	0.00136	1.75	LV	CELLSTATES	vFB2	control_PVneg	8	18
TTN	0.86	0.0227	0.621	0.4	8.08	10.9	0.00203	1.64	LV	CELLSTATES	vFB2	control_PVneg	8	18
AC005920.2	0.858	0.0482	0.0771	0.0674	5.25	8.12	0.00694	1.32	LV	CELLSTATES	vFB2	control_PVneg	8	18
NDUFB9	0.855	0.0291	0.0719	0.0542	5.1	9.92	0.00312	1.54	LV	CELLSTATES	vFB2	control_PVneg	8	18
RPS4X	0.854	0.0457	0.112	0.0862	5.62	8.29	0.00641	1.34	LV	CELLSTATES	vFB2	control_PVneg	8	18
ARF4	0.853	0.000972	0.281	0.212	6.8	25	1.24e-05	3.01	LV	CELLSTATES	vFB2	control_PVneg	8	18
TIMM17A	0.853	0.022	0.0939	0.0739	5.26	11.1	0.00192	1.66	LV	CELLSTATES	vFB2	control_PVneg	8	18
DNHD1	0.85	0.00366	0.169	0.131	6.1	18.6	0.000104	2.44	LV	CELLSTATES	vFB2	control_PVneg	8	18
PNKP	0.849	0.00191	0.155	0.113	5.97	21.6	3.75e-05	2.72	LV	CELLSTATES	vFB2	control_PVneg	8	18
PTP4A2	0.849	0.0312	0.0933	0.0732	5.32	9.71	0.00341	1.51	LV	CELLSTATES	vFB2	control_PVneg	8	18
SLC7A6OS	0.847	0.0125	0.106	0.0831	5.48	13.3	0.000773	1.9	LV	CELLSTATES	vFB2	control_PVneg	8	18
ARHGDIA	0.846	0.0444	0.0922	0.0711	5.34	8.39	0.00613	1.35	LV	CELLSTATES	vFB2	control_PVneg	8	18
PSMA7	0.846	0.0395	0.139	0.11	5.99	8.76	0.00519	1.4	LV	CELLSTATES	vFB2	control_PVneg	8	18
SLC26A5	0.845	0.0154	0.0636	0.0502	4.85	12.5	0.00105	1.81	LV	CELLSTATES	vFB2	control_PVneg	8	18
DARS2	0.843	0.0118	0.0622	0.0482	4.8	13.5	0.0007	1.93	LV	CELLSTATES	vFB2	control_PVneg	8	18
RPL8	0.843	0.0395	0.149	0.117	6.01	8.77	0.00519	1.4	LV	CELLSTATES	vFB2	control_PVneg	8	18
EIF2B4	0.842	0.0125	0.059	0.0466	4.77	13.3	0.000774	1.9	LV	CELLSTATES	vFB2	control_PVneg	8	18
SNRPE	0.842	0.0322	0.0431	0.0362	4.4	9.59	0.0036	1.49	LV	CELLSTATES	vFB2	control_PVneg	8	18
HAS2	0.841	0.0458	0.117	0.0987	5.58	8.28	0.00645	1.34	LV	CELLSTATES	vFB2	control_PVneg	8	18
MDH2	0.841	0.0373	0.062	0.0531	4.87	8.98	0.00472	1.43	LV	CELLSTATES	vFB2	control_PVneg	8	18
RPS3	0.841	0.0337	0.162	0.118	6.09	9.41	0.0039	1.47	LV	CELLSTATES	vFB2	control_PVneg	8	18
MCRS1	0.84	0.0258	0.0513	0.0391	4.52	10.4	0.00255	1.59	LV	CELLSTATES	vFB2	control_PVneg	8	18
LYSMD3	0.839	0.0219	0.0766	0.0597	5.03	11.1	0.0019	1.66	LV	CELLSTATES	vFB2	control_PVneg	8	18
SPCS1	0.839	0.0421	0.085	0.0597	5.24	8.56	0.00568	1.38	LV	CELLSTATES	vFB2	control_PVneg	8	18
AL513188.1	0.838	0.0383	0.074	0.0612	5.14	8.88	0.00493	1.42	LV	CELLSTATES	vFB2	control_PVneg	8	18
POLR1C	0.835	0.00451	0.153	0.12	5.99	17.8	0.00014	2.35	LV	CELLSTATES	vFB2	control_PVneg	8	18
BZW1	0.833	0.0245	0.0894	0.0652	5.23	10.6	0.00231	1.61	LV	CELLSTATES	vFB2	control_PVneg	8	18
SCNM1	0.833	0.00939	0.0922	0.0751	5.34	14.5	0.000481	2.03	LV	CELLSTATES	vFB2	control_PVneg	8	18
MIRLET7DHG	0.832	0.0364	0.0682	0.0475	4.85	9.11	0.00445	1.44	LV	CELLSTATES	vFB2	control_PVneg	8	18
BTF3	0.831	0.0365	0.0963	0.0686	5.37	9.07	0.00452	1.44	LV	CELLSTATES	vFB2	control_PVneg	8	18
WDR3	0.831	0.0332	0.049	0.0369	4.51	9.48	0.00379	1.48	LV	CELLSTATES	vFB2	control_PVneg	8	18
FAM50A	0.83	0.0282	0.0572	0.0493	4.78	10.1	0.00295	1.55	LV	CELLSTATES	vFB2	control_PVneg	8	18
ILF2	0.83	0.0342	0.0675	0.057	4.86	9.33	0.00404	1.47	LV	CELLSTATES	vFB2	control_PVneg	8	18
DPP7	0.829	0.0198	0.115	0.1	5.77	11.5	0.00162	1.7	LV	CELLSTATES	vFB2	control_PVneg	8	18
MCFD2	0.829	0.00821	0.106	0.0815	5.51	15.1	0.000385	2.09	LV	CELLSTATES	vFB2	control_PVneg	8	18
GNL3	0.827	0.00612	0.153	0.118	5.92	16.3	0.000241	2.21	LV	CELLSTATES	vFB2	control_PVneg	8	18
TNFAIP6	0.825	0.0168	0.329	0.266	7.04	12.1	0.00123	1.78	LV	CELLSTATES	vFB2	control_PVneg	8	18
COQ10B	0.823	0.00873	0.12	0.0993	5.7	14.8	0.000423	2.06	LV	CELLSTATES	vFB2	control_PVneg	8	18
PTRH2	0.82	0.00486	0.201	0.149	6.28	17.4	0.000162	2.31	LV	CELLSTATES	vFB2	control_PVneg	8	18
TLE2	0.82	0.0342	0.143	0.121	6.01	9.33	0.00404	1.47	LV	CELLSTATES	vFB2	control_PVneg	8	18
RACK1	0.818	0.0249	0.159	0.135	6.12	10.6	0.00237	1.6	LV	CELLSTATES	vFB2	control_PVneg	8	18
HAS2-AS1	0.817	0.0255	0.0724	0.0636	5.11	10.5	0.00248	1.59	LV	CELLSTATES	vFB2	control_PVneg	8	18
LOXL2	0.816	0.0353	0.284	0.219	6.81	9.22	0.00424	1.45	LV	CELLSTATES	vFB2	control_PVneg	8	18
AC011933.4	0.815	0.0456	0.09	0.0749	5.4	8.31	0.00637	1.34	LV	CELLSTATES	vFB2	control_PVneg	8	18
PPA1	0.815	0.0189	0.138	0.113	5.78	11.7	0.00149	1.72	LV	CELLSTATES	vFB2	control_PVneg	8	18
PNRC2	0.814	0.0482	0.0561	0.0506	4.76	8.12	0.00695	1.32	LV	CELLSTATES	vFB2	control_PVneg	8	18
ZNF451-AS1	0.814	0.0165	0.214	0.176	6.56	12.2	0.0012	1.78	LV	CELLSTATES	vFB2	control_PVneg	8	18
COPS6	0.812	0.00461	0.12	0.0988	5.73	17.7	0.000145	2.34	LV	CELLSTATES	vFB2	control_PVneg	8	18
PAICS	0.811	0.0287	0.0843	0.0671	5.24	9.97	0.00305	1.54	LV	CELLSTATES	vFB2	control_PVneg	8	18
NT5C	0.81	0.0155	0.195	0.162	6.43	12.5	0.00106	1.81	LV	CELLSTATES	vFB2	control_PVneg	8	18
CCDC97	0.809	0.0326	0.0719	0.0572	4.95	9.53	0.0037	1.49	LV	CELLSTATES	vFB2	control_PVneg	8	18
FLNA	0.809	0.0163	0.201	0.156	6.27	12.3	0.00117	1.79	LV	CELLSTATES	vFB2	control_PVneg	8	18
SDF2	0.807	0.0343	0.0558	0.0431	4.72	9.32	0.00406	1.47	LV	CELLSTATES	vFB2	control_PVneg	8	18
SLC1A5	0.806	0.0403	0.0449	0.0391	4.48	8.69	0.00536	1.39	LV	CELLSTATES	vFB2	control_PVneg	8	18
DDX18	0.804	0.00145	0.304	0.241	6.94	22.9	2.45e-05	2.84	LV	CELLSTATES	vFB2	control_PVneg	8	18
CCT2	0.803	0.0268	0.101	0.0806	5.35	10.2	0.00272	1.57	LV	CELLSTATES	vFB2	control_PVneg	8	18
PIF1	0.803	0.0383	0.0626	0.046	4.7	8.89	0.00491	1.42	LV	CELLSTATES	vFB2	control_PVneg	8	18
SERHL2	0.801	0.0406	0.0607	0.0504	4.9	8.67	0.00541	1.39	LV	CELLSTATES	vFB2	control_PVneg	8	18
ORMDL1	0.798	0.00595	0.29	0.229	6.87	16.5	0.000225	2.23	LV	CELLSTATES	vFB2	control_PVneg	8	18
TRABD	0.796	0.0113	0.117	0.0962	5.67	13.7	0.000653	1.95	LV	CELLSTATES	vFB2	control_PVneg	8	18
AC092574.2	0.794	0.0381	0.114	0.0871	5.59	8.91	0.00485	1.42	LV	CELLSTATES	vFB2	control_PVneg	8	18
VCP	0.794	0.00486	0.263	0.209	6.66	17.4	0.000162	2.31	LV	CELLSTATES	vFB2	control_PVneg	8	18
MOB3A	0.791	0.0287	0.107	0.0855	5.51	9.98	0.00305	1.54	LV	CELLSTATES	vFB2	control_PVneg	8	18
AP5Z1	0.79	0.0334	0.0722	0.0646	5.03	9.45	0.00382	1.48	LV	CELLSTATES	vFB2	control_PVneg	8	18
TXNDC9	0.789	0.0473	0.0713	0.0543	4.96	8.19	0.00672	1.32	LV	CELLSTATES	vFB2	control_PVneg	8	18
ARL6IP4	0.787	0.0151	0.164	0.124	6.11	12.6	0.00102	1.82	LV	CELLSTATES	vFB2	control_PVneg	8	18
TBRG1	0.787	0.0219	0.237	0.208	6.85	11.1	0.00191	1.66	LV	CELLSTATES	vFB2	control_PVneg	8	18
RABGGTB	0.784	0.0407	0.0681	0.0576	4.89	8.66	0.00544	1.39	LV	CELLSTATES	vFB2	control_PVneg	8	18
SIRT7	0.783	0.0361	0.0717	0.0587	4.97	9.14	0.00439	1.44	LV	CELLSTATES	vFB2	control_PVneg	8	18
AGBL5	0.782	0.035	0.192	0.148	6.29	9.25	0.00418	1.46	LV	CELLSTATES	vFB2	control_PVneg	8	18
NAA20	0.781	0.0326	0.0803	0.063	5.2	9.54	0.00369	1.49	LV	CELLSTATES	vFB2	control_PVneg	8	18
TBX20	0.78	0.0287	1.52	1.25	9.29	9.98	0.00304	1.54	LV	CELLSTATES	vFB2	control_PVneg	8	18
AC100800.1	0.779	0.0488	0.0882	0.0696	5.26	8.08	0.00707	1.31	LV	CELLSTATES	vFB2	control_PVneg	8	18
MLF2	0.779	0.0142	0.0956	0.0763	5.38	12.8	0.000927	1.85	LV	CELLSTATES	vFB2	control_PVneg	8	18
FAM96B	0.777	0.0366	0.097	0.084	5.46	9.06	0.00455	1.44	LV	CELLSTATES	vFB2	control_PVneg	8	18
TMED2	0.776	0.0301	0.0792	0.0634	5.16	9.82	0.00326	1.52	LV	CELLSTATES	vFB2	control_PVneg	8	18
RBM4B	0.774	0.021	0.14	0.108	5.9	11.3	0.00177	1.68	LV	CELLSTATES	vFB2	control_PVneg	8	18
UBOX5-AS1	0.774	0.045	0.0758	0.061	5.11	8.35	0.00626	1.35	LV	CELLSTATES	vFB2	control_PVneg	8	18
LOXL3	0.77	0.0359	0.148	0.108	5.8	9.17	0.00433	1.44	LV	CELLSTATES	vFB2	control_PVneg	8	18
CD151	0.768	0.041	0.149	0.12	6.03	8.64	0.00548	1.39	LV	CELLSTATES	vFB2	control_PVneg	8	18
PSMD2	0.765	0.029	0.0562	0.047	4.74	9.94	0.00309	1.54	LV	CELLSTATES	vFB2	control_PVneg	8	18
DNPEP	0.764	0.0344	0.0745	0.0637	5.04	9.31	0.00408	1.46	LV	CELLSTATES	vFB2	control_PVneg	8	18
MRPS26	0.763	0.0233	0.0686	0.0556	5.02	10.8	0.00212	1.63	LV	CELLSTATES	vFB2	control_PVneg	8	18
ACAA1	0.762	0.0446	0.0575	0.0492	4.81	8.37	0.00619	1.35	LV	CELLSTATES	vFB2	control_PVneg	8	18
BZW2	0.762	0.00857	0.151	0.129	5.95	14.9	0.000408	2.07	LV	CELLSTATES	vFB2	control_PVneg	8	18
STRAP	0.758	0.0148	0.148	0.119	5.92	12.7	0.000983	1.83	LV	CELLSTATES	vFB2	control_PVneg	8	18
RANBP1	0.754	0.037	0.0589	0.0454	4.74	9.03	0.00462	1.43	LV	CELLSTATES	vFB2	control_PVneg	8	18
NUDCD2	0.753	0.036	0.0464	0.0363	4.47	9.17	0.00434	1.44	LV	CELLSTATES	vFB2	control_PVneg	8	18
RAD23A	0.752	0.0131	0.132	0.107	5.85	13.1	0.000829	1.88	LV	CELLSTATES	vFB2	control_PVneg	8	18
LAPTM4B	0.749	0.034	0.0633	0.0553	4.85	9.36	0.00399	1.47	LV	CELLSTATES	vFB2	control_PVneg	8	18
AAMP	0.748	0.049	0.0757	0.071	5.24	8.07	0.0071	1.31	LV	CELLSTATES	vFB2	control_PVneg	8	18
CCT6A	0.748	0.0176	0.0992	0.0866	5.41	12	0.00132	1.75	LV	CELLSTATES	vFB2	control_PVneg	8	18
TRIR	0.748	0.0063	0.125	0.105	5.75	16.2	0.000251	2.2	LV	CELLSTATES	vFB2	control_PVneg	8	18
IQCG	0.746	0.0184	0.14	0.116	5.96	11.8	0.00143	1.73	LV	CELLSTATES	vFB2	control_PVneg	8	18
P4HB	0.746	0.0317	0.223	0.196	6.53	9.65	0.00351	1.5	LV	CELLSTATES	vFB2	control_PVneg	8	18
AC008731.1	0.745	0.0339	0.127	0.106	5.87	9.37	0.00396	1.47	LV	CELLSTATES	vFB2	control_PVneg	8	18
MAP7D1	0.745	0.0381	0.0829	0.0705	5.18	8.9	0.00488	1.42	LV	CELLSTATES	vFB2	control_PVneg	8	18
SRSF2	0.744	0.02	0.336	0.304	7.26	11.4	0.00165	1.7	LV	CELLSTATES	vFB2	control_PVneg	8	18
NAPA	0.742	0.037	0.0769	0.0633	5.13	9	0.00466	1.43	LV	CELLSTATES	vFB2	control_PVneg	8	18
NIT2	0.742	0.0351	0.0582	0.0498	4.78	9.24	0.0042	1.45	LV	CELLSTATES	vFB2	control_PVneg	8	18
SQSTM1	0.738	0.00577	0.437	0.355	7.51	16.6	0.000214	2.24	LV	CELLSTATES	vFB2	control_PVneg	8	18
RWDD1	0.737	0.0361	0.1	0.083	5.41	9.14	0.00439	1.44	LV	CELLSTATES	vFB2	control_PVneg	8	18
TPM4	0.735	0.0387	0.337	0.272	6.97	8.84	0.00501	1.41	LV	CELLSTATES	vFB2	control_PVneg	8	18
AKR1A1	0.734	0.0227	0.204	0.16	6.34	10.9	0.00202	1.64	LV	CELLSTATES	vFB2	control_PVneg	8	18
PLOD3	0.731	0.016	0.1	0.0885	5.47	12.4	0.00112	1.79	LV	CELLSTATES	vFB2	control_PVneg	8	18
CCDC65	0.729	0.0371	0.166	0.136	6.11	8.99	0.00469	1.43	LV	CELLSTATES	vFB2	control_PVneg	8	18
RAB11A	0.729	0.0439	0.574	0.525	8.06	8.43	0.00604	1.36	LV	CELLSTATES	vFB2	control_PVneg	8	18
IKBIP	0.728	0.0103	0.169	0.14	6.09	14.1	0.000556	1.99	LV	CELLSTATES	vFB2	control_PVneg	8	18
CCT8	0.727	0.0241	0.0738	0.0592	5	10.7	0.00224	1.62	LV	CELLSTATES	vFB2	control_PVneg	8	18
GSTK1	0.727	0.0235	0.143	0.115	6.02	10.8	0.00215	1.63	LV	CELLSTATES	vFB2	control_PVneg	8	18
ABRAXAS2	0.726	0.0387	0.08	0.0709	5.18	8.84	0.00501	1.41	LV	CELLSTATES	vFB2	control_PVneg	8	18
AL513164.1	0.726	0.0258	0.0803	0.0645	5.09	10.4	0.00254	1.59	LV	CELLSTATES	vFB2	control_PVneg	8	18
FILIP1L	0.724	0.00794	0.938	0.801	8.58	15.2	0.000363	2.1	LV	CELLSTATES	vFB2	control_PVneg	8	18
POMP	0.724	0.0339	0.0807	0.0739	5.26	9.37	0.00397	1.47	LV	CELLSTATES	vFB2	control_PVneg	8	18
STK10	0.724	0.0241	0.0993	0.086	5.41	10.7	0.00223	1.62	LV	CELLSTATES	vFB2	control_PVneg	8	18
MUS81	0.721	0.0337	0.0806	0.0704	5.21	9.4	0.00391	1.47	LV	CELLSTATES	vFB2	control_PVneg	8	18
SERP1	0.721	0.0118	0.29	0.257	6.99	13.6	0.000696	1.93	LV	CELLSTATES	vFB2	control_PVneg	8	18
LETM1	0.717	0.0362	0.0612	0.0561	4.83	9.13	0.00441	1.44	LV	CELLSTATES	vFB2	control_PVneg	8	18
RPL5	0.715	0.0159	0.195	0.171	6.3	12.4	0.0011	1.8	LV	CELLSTATES	vFB2	control_PVneg	8	18
RPL11	0.714	0.0277	0.235	0.212	6.68	10.1	0.00287	1.56	LV	CELLSTATES	vFB2	control_PVneg	8	18
AC068533.3	0.713	0.037	0.0884	0.0749	5.33	9.02	0.00463	1.43	LV	CELLSTATES	vFB2	control_PVneg	8	18
OSTM1	0.713	0.0469	0.102	0.0837	5.56	8.21	0.00665	1.33	LV	CELLSTATES	vFB2	control_PVneg	8	18
MPG	0.712	0.0214	0.213	0.173	6.53	11.2	0.00184	1.67	LV	CELLSTATES	vFB2	control_PVneg	8	18
PFDN2	0.712	0.0365	0.0756	0.0655	5.09	9.07	0.00453	1.44	LV	CELLSTATES	vFB2	control_PVneg	8	18
PPIA	0.712	0.0204	0.166	0.152	6.14	11.4	0.00169	1.69	LV	CELLSTATES	vFB2	control_PVneg	8	18
AL138787.2	0.711	0.049	0.0911	0.0753	5.39	8.06	0.00713	1.31	LV	CELLSTATES	vFB2	control_PVneg	8	18
PSMA5	0.711	0.0401	0.0944	0.0864	5.33	8.72	0.00529	1.4	LV	CELLSTATES	vFB2	control_PVneg	8	18
SHISA5	0.711	0.0337	0.0974	0.094	5.46	9.39	0.00392	1.47	LV	CELLSTATES	vFB2	control_PVneg	8	18
CDC37	0.71	0.0148	0.176	0.16	6.27	12.7	0.000983	1.83	LV	CELLSTATES	vFB2	control_PVneg	8	18
LTBR	0.706	0.0258	0.13	0.11	5.77	10.4	0.00253	1.59	LV	CELLSTATES	vFB2	control_PVneg	8	18
TIMM44	0.705	0.0162	0.0787	0.069	5.18	12.3	0.00116	1.79	LV	CELLSTATES	vFB2	control_PVneg	8	18
SET	0.702	0.039	0.077	0.0686	5.16	8.82	0.00506	1.41	LV	CELLSTATES	vFB2	control_PVneg	8	18
AC005480.1	0.701	0.0325	0.149	0.13	6.04	9.54	0.00368	1.49	LV	CELLSTATES	vFB2	control_PVneg	8	18
GPR75-ASB3	0.7	0.0162	0.29	0.252	6.96	12.3	0.00114	1.79	LV	CELLSTATES	vFB2	control_PVneg	8	18
TMEM243	0.7	0.0122	0.168	0.145	6.21	13.4	0.000738	1.91	LV	CELLSTATES	vFB2	control_PVneg	8	18
AP3M1	0.694	0.0336	0.0928	0.0794	5.33	9.42	0.00388	1.47	LV	CELLSTATES	vFB2	control_PVneg	8	18
AC073343.2	0.689	0.0246	0.136	0.114	5.84	10.6	0.00233	1.61	LV	CELLSTATES	vFB2	control_PVneg	8	18
SLC25A3	0.689	0.0245	0.19	0.172	6.37	10.6	0.00232	1.61	LV	CELLSTATES	vFB2	control_PVneg	8	18
EIF3D	0.688	0.0235	0.104	0.091	5.5	10.8	0.00215	1.63	LV	CELLSTATES	vFB2	control_PVneg	8	18
SNF8	0.684	0.0428	0.0868	0.0809	5.29	8.51	0.00581	1.37	LV	CELLSTATES	vFB2	control_PVneg	8	18
LRRC41	0.679	0.0166	0.124	0.115	5.75	12.2	0.00121	1.78	LV	CELLSTATES	vFB2	control_PVneg	8	18
RPF2	0.678	0.0383	0.0926	0.085	5.36	8.88	0.00493	1.42	LV	CELLSTATES	vFB2	control_PVneg	8	18
EIF2S2	0.677	0.0183	0.192	0.168	6.28	11.8	0.00142	1.74	LV	CELLSTATES	vFB2	control_PVneg	8	18
AC074032.1	0.676	0.00651	0.451	0.389	7.53	16	0.000268	2.19	LV	CELLSTATES	vFB2	control_PVneg	8	18
BIN3	0.676	0.0211	0.122	0.111	5.74	11.2	0.00179	1.68	LV	CELLSTATES	vFB2	control_PVneg	8	18
ODF2	0.675	0.0343	0.115	0.102	5.65	9.31	0.00407	1.46	LV	CELLSTATES	vFB2	control_PVneg	8	18
GRHPR	0.674	0.0477	0.0735	0.0642	5.09	8.16	0.0068	1.32	LV	CELLSTATES	vFB2	control_PVneg	8	18
SHARPIN	0.674	0.0223	0.0857	0.0719	5.26	11	0.00196	1.65	LV	CELLSTATES	vFB2	control_PVneg	8	18
FASTKD2	0.671	0.0342	0.131	0.115	5.77	9.33	0.00404	1.47	LV	CELLSTATES	vFB2	control_PVneg	8	18
EIF5B	0.669	0.0174	0.277	0.249	6.86	12	0.0013	1.76	LV	CELLSTATES	vFB2	control_PVneg	8	18
HSPA9	0.667	0.0162	0.169	0.16	6.2	12.3	0.00114	1.79	LV	CELLSTATES	vFB2	control_PVneg	8	18
LSM8	0.667	0.0323	0.107	0.0915	5.62	9.56	0.00365	1.49	LV	CELLSTATES	vFB2	control_PVneg	8	18
SNRPA	0.666	0.0337	0.0743	0.0624	5.08	9.4	0.00392	1.47	LV	CELLSTATES	vFB2	control_PVneg	8	18
EIF1B	0.664	0.0478	0.113	0.0937	5.69	8.15	0.00684	1.32	LV	CELLSTATES	vFB2	control_PVneg	8	18
SPAG7	0.664	0.0315	0.0997	0.0945	5.51	9.68	0.00346	1.5	LV	CELLSTATES	vFB2	control_PVneg	8	18
SURF4	0.663	0.0437	0.176	0.149	6.1	8.45	0.00598	1.36	LV	CELLSTATES	vFB2	control_PVneg	8	18
CCDC47	0.661	0.0374	0.0992	0.0908	5.42	8.97	0.00474	1.43	LV	CELLSTATES	vFB2	control_PVneg	8	18
PSMD7	0.661	0.0149	0.147	0.128	5.94	12.7	0.000987	1.83	LV	CELLSTATES	vFB2	control_PVneg	8	18
ENDOV	0.657	0.0338	0.0923	0.0823	5.37	9.38	0.00394	1.47	LV	CELLSTATES	vFB2	control_PVneg	8	18
STT3A	0.657	0.0336	0.0752	0.0631	5.05	9.43	0.00386	1.47	LV	CELLSTATES	vFB2	control_PVneg	8	18
FUCA2	0.656	0.0272	0.0776	0.0698	5.19	10.2	0.00277	1.57	LV	CELLSTATES	vFB2	control_PVneg	8	18
ARL16	0.654	0.0398	0.0932	0.0792	5.39	8.74	0.00524	1.4	LV	CELLSTATES	vFB2	control_PVneg	8	18
NORAD	0.652	0.0494	0.123	0.119	5.75	8.03	0.00722	1.31	LV	CELLSTATES	vFB2	control_PVneg	8	18
RCN3	0.651	0.0495	0.116	0.105	5.64	8.03	0.00724	1.31	LV	CELLSTATES	vFB2	control_PVneg	8	18
PGAM1	0.646	0.0385	0.11	0.0962	5.53	8.86	0.00496	1.41	LV	CELLSTATES	vFB2	control_PVneg	8	18
POR	0.644	0.029	0.112	0.104	5.62	9.94	0.0031	1.54	LV	CELLSTATES	vFB2	control_PVneg	8	18
NDUFV1	0.636	0.0486	0.131	0.119	5.95	8.09	0.00703	1.31	LV	CELLSTATES	vFB2	control_PVneg	8	18
GTF2A2	0.632	0.0212	0.0997	0.0866	5.48	11.2	0.0018	1.67	LV	CELLSTATES	vFB2	control_PVneg	8	18
HIF1A	0.626	0.0197	0.176	0.16	6.23	11.5	0.00161	1.71	LV	CELLSTATES	vFB2	control_PVneg	8	18
UBE2J1	0.626	0.0243	0.175	0.155	6.18	10.7	0.00227	1.62	LV	CELLSTATES	vFB2	control_PVneg	8	18
ZNF565	0.617	0.0322	0.316	0.304	7.19	9.59	0.00361	1.49	LV	CELLSTATES	vFB2	control_PVneg	8	18
TDG	0.614	0.0193	0.185	0.171	6.32	11.6	0.00154	1.71	LV	CELLSTATES	vFB2	control_PVneg	8	18
C19orf25	0.612	0.0232	0.164	0.15	6.13	10.8	0.0021	1.63	LV	CELLSTATES	vFB2	control_PVneg	8	18
SNU13	0.608	0.0381	0.0958	0.0889	5.39	8.91	0.00487	1.42	LV	CELLSTATES	vFB2	control_PVneg	8	18
CGGBP1	0.606	0.0203	0.453	0.434	7.66	11.4	0.00168	1.69	LV	CELLSTATES	vFB2	control_PVneg	8	18
MFSD10	0.604	0.0457	0.0957	0.0936	5.47	8.3	0.0064	1.34	LV	CELLSTATES	vFB2	control_PVneg	8	18
DHRS7	0.602	0.0432	0.0914	0.08	5.29	8.48	0.0059	1.36	LV	CELLSTATES	vFB2	control_PVneg	8	18
CCDC12	0.595	0.0248	0.177	0.164	6.26	10.6	0.00236	1.61	LV	CELLSTATES	vFB2	control_PVneg	8	18
SSB	0.593	0.0399	0.124	0.127	5.86	8.74	0.00525	1.4	LV	CELLSTATES	vFB2	control_PVneg	8	18
EIF3M	0.591	0.0341	0.151	0.143	6.02	9.35	0.004	1.47	LV	CELLSTATES	vFB2	control_PVneg	8	18
ANGPT2	0.59	0.0486	0.22	0.193	6.51	8.09	0.00703	1.31	LV	CELLSTATES	vFB2	control_PVneg	8	18
PWP1	0.589	0.0381	0.102	0.0971	5.47	8.91	0.00487	1.42	LV	CELLSTATES	vFB2	control_PVneg	8	18
TAF1D	0.587	0.0252	0.653	0.586	8	10.5	0.00243	1.6	LV	CELLSTATES	vFB2	control_PVneg	8	18
TRNT1	0.587	0.0381	0.18	0.161	6.2	8.92	0.00485	1.42	LV	CELLSTATES	vFB2	control_PVneg	8	18
SDAD1	0.584	0.025	0.137	0.13	5.92	10.5	0.00239	1.6	LV	CELLSTATES	vFB2	control_PVneg	8	18
ENY2	0.578	0.0392	0.163	0.151	6.14	8.8	0.00509	1.41	LV	CELLSTATES	vFB2	control_PVneg	8	18
PNN	0.566	0.0477	0.326	0.309	7.05	8.17	0.00679	1.32	LV	CELLSTATES	vFB2	control_PVneg	8	18
MTCH1	0.55	0.0277	0.246	0.247	6.74	10.1	0.00285	1.56	LV	CELLSTATES	vFB2	control_PVneg	8	18
MORF4L2	0.545	0.0228	0.372	0.358	7.26	10.9	0.00205	1.64	LV	CELLSTATES	vFB2	control_PVneg	8	18
CALU	0.542	0.0361	0.423	0.401	7.39	9.15	0.00437	1.44	LV	CELLSTATES	vFB2	control_PVneg	8	18
CIAO1	0.541	0.0345	0.134	0.133	5.87	9.29	0.00411	1.46	LV	CELLSTATES	vFB2	control_PVneg	8	18
RARS	0.541	0.0264	0.239	0.238	6.68	10.3	0.00264	1.58	LV	CELLSTATES	vFB2	control_PVneg	8	18
SRFBP1	0.535	0.0496	0.172	0.169	6.2	8.02	0.00726	1.3	LV	CELLSTATES	vFB2	control_PVneg	8	18
TUBB6	0.53	0.0452	0.394	0.368	7.3	8.33	0.0063	1.34	LV	CELLSTATES	vFB2	control_PVneg	8	18
ATF4	0.522	0.0475	0.125	0.122	5.8	8.18	0.00675	1.32	LV	CELLSTATES	vFB2	control_PVneg	8	18
XPO5	0.521	0.0465	0.162	0.165	6.17	8.24	0.00657	1.33	LV	CELLSTATES	vFB2	control_PVneg	8	18

## Sheet: control_RBM20
Gene	logFC	FDR	mean_exp_control	mean_exp_genotype	logCPM	F	PValue	FDR_plot	Region	annotation_level	cell_state	comparison	Observations_genotype	Observations_reference
AC108134.2	4.83	7.13e-05	0.0245	0.00103	3.47	38.8	2.19e-07	4.15	LV	CELLSTATES	vFB2	control_RBM20	8	18
CCL2	4.42	1.2e-05	0.625	0.0474	8	50.8	1.21e-08	4.92	LV	CELLSTATES	vFB2	control_RBM20	8	18
CENPF	4.13	0.00687	0.0155	0.000175	2.97	17	0.000184	2.16	LV	CELLSTATES	vFB2	control_RBM20	8	18
CHRDL2	3.95	0.000778	0.0727	0.00695	4.96	26.1	8.32e-06	3.11	LV	CELLSTATES	vFB2	control_RBM20	8	18
CXCL1	3.85	0.00687	0.0215	0.00369	3.75	17	0.000185	2.16	LV	CELLSTATES	vFB2	control_RBM20	8	18
NPPC	3.77	0.000778	0.141	0.0106	5.63	26.1	8.24e-06	3.11	LV	CELLSTATES	vFB2	control_RBM20	8	18
CXCL10	3.66	0.034	0.0223	0.00177	3.47	10.4	0.0025	1.47	LV	CELLSTATES	vFB2	control_RBM20	8	18
PI15	3.57	0.0061	0.016	0.00153	3.23	17.5	0.000153	2.21	LV	CELLSTATES	vFB2	control_RBM20	8	18
LIPG	3.44	0.000329	0.0649	0.00596	4.52	30.4	2.24e-06	3.48	LV	CELLSTATES	vFB2	control_RBM20	8	18
TOP2A	3.35	0.015	0.0167	0.000939	3.11	13.5	0.000684	1.82	LV	CELLSTATES	vFB2	control_RBM20	8	18
LIF	3.28	0.00751	0.0212	0.00288	3.44	16.5	0.000219	2.12	LV	CELLSTATES	vFB2	control_RBM20	8	18
TSIX	3.09	0.0367	0.018	0.00279	3.19	10.1	0.0029	1.43	LV	CELLSTATES	vFB2	control_RBM20	8	18
RET	2.88	0.0158	0.0158	0.0017	2.9	13.4	0.000735	1.8	LV	CELLSTATES	vFB2	control_RBM20	8	18
TNC	2.85	0.002	1.83	0.175	8.69	22.1	3.08e-05	2.7	LV	CELLSTATES	vFB2	control_RBM20	8	18
APLNR	2.78	0.0138	0.0337	0.00691	3.97	13.9	0.000603	1.86	LV	CELLSTATES	vFB2	control_RBM20	8	18
ADM	2.71	0.0134	0.0317	0.00733	4.07	14	0.000571	1.87	LV	CELLSTATES	vFB2	control_RBM20	8	18
FOSL1	2.65	0.012	0.0271	0.00441	3.63	14.4	0.00048	1.92	LV	CELLSTATES	vFB2	control_RBM20	8	18
BMP8A	2.61	0.00208	0.0218	0.0048	3.47	21.8	3.31e-05	2.68	LV	CELLSTATES	vFB2	control_RBM20	8	18
FGF10	2.61	0.00587	0.0168	0.00356	3.19	17.6	0.000145	2.23	LV	CELLSTATES	vFB2	control_RBM20	8	18
ADAMTS4	2.59	0.00881	0.0699	0.0187	4.86	15.7	0.000291	2.05	LV	CELLSTATES	vFB2	control_RBM20	8	18
ACE2	2.58	0.0245	0.014	0.00266	3.07	11.7	0.00142	1.61	LV	CELLSTATES	vFB2	control_RBM20	8	18
TNFRSF12A	2.57	5.71e-06	0.176	0.0368	5.9	58.1	2.51e-09	5.24	LV	CELLSTATES	vFB2	control_RBM20	8	18
RPS6KL1	2.54	0.00141	0.0181	0.00374	3.25	23.4	1.99e-05	2.85	LV	CELLSTATES	vFB2	control_RBM20	8	18
F3	2.53	0.0055	0.03	0.00454	3.62	17.9	0.000132	2.26	LV	CELLSTATES	vFB2	control_RBM20	8	18
CCL11	2.52	0.00575	0.0804	0.021	5.26	17.7	0.00014	2.24	LV	CELLSTATES	vFB2	control_RBM20	8	18
PLAU	2.52	0.00208	0.0843	0.0206	5.07	21.9	3.28e-05	2.68	LV	CELLSTATES	vFB2	control_RBM20	8	18
ADAMTS14	2.51	0.0364	0.0897	0.0101	4.75	10.1	0.00284	1.44	LV	CELLSTATES	vFB2	control_RBM20	8	18
HES1	2.49	0.00749	0.479	0.114	7.84	16.5	0.000215	2.13	LV	CELLSTATES	vFB2	control_RBM20	8	18
ST6GAL2	2.49	0.046	0.0496	0.0072	4.15	9.26	0.00412	1.34	LV	CELLSTATES	vFB2	control_RBM20	8	18
C3	2.46	0.000185	0.235	0.0627	6.61	33.8	8.53e-07	3.73	LV	CELLSTATES	vFB2	control_RBM20	8	18
LDLR	2.39	6.14e-05	0.111	0.0303	5.39	39.5	1.84e-07	4.21	LV	CELLSTATES	vFB2	control_RBM20	8	18
EGR3	2.35	0.0228	0.0388	0.012	4.22	12	0.00128	1.64	LV	CELLSTATES	vFB2	control_RBM20	8	18
TLL1	2.34	0.00901	0.0953	0.0147	4.96	15.6	0.000302	2.05	LV	CELLSTATES	vFB2	control_RBM20	8	18
CTSC	2.33	0.00329	0.341	0.0815	6.75	19.9	6.33e-05	2.48	LV	CELLSTATES	vFB2	control_RBM20	8	18
AC131025.2	2.32	0.00896	0.0471	0.00947	4.16	15.7	0.000298	2.05	LV	CELLSTATES	vFB2	control_RBM20	8	18
SH3PXD2A-AS1	2.32	0.00439	0.0284	0.00819	3.8	18.8	9.4e-05	2.36	LV	CELLSTATES	vFB2	control_RBM20	8	18
SLC19A3	2.32	0.0027	0.0173	0.00488	3.28	20.8	4.76e-05	2.57	LV	CELLSTATES	vFB2	control_RBM20	8	18
LINC01856	2.29	0.00705	0.0229	0.00626	3.52	16.8	0.000196	2.15	LV	CELLSTATES	vFB2	control_RBM20	8	18
STUM	2.28	2.95e-05	0.0704	0.019	4.84	44.4	5.4e-08	4.53	LV	CELLSTATES	vFB2	control_RBM20	8	18
LRRIQ1	2.27	0.00639	0.0166	0.0046	3.3	17.3	0.000163	2.19	LV	CELLSTATES	vFB2	control_RBM20	8	18
GPR156	2.19	0.00177	0.0252	0.00551	3.55	22.5	2.66e-05	2.75	LV	CELLSTATES	vFB2	control_RBM20	8	18
KIF4A	2.19	0.0109	0.0159	0.00412	3.25	14.8	0.000416	1.96	LV	CELLSTATES	vFB2	control_RBM20	8	18
Z83844.2	2.19	0.00432	0.0219	0.00626	3.52	18.9	9.1e-05	2.36	LV	CELLSTATES	vFB2	control_RBM20	8	18
CYFIP2	2.16	0.000163	0.0474	0.0127	4.3	34.9	6.25e-07	3.79	LV	CELLSTATES	vFB2	control_RBM20	8	18
LZTS1-AS1	2.15	0.0296	0.0139	0.00304	3	11	0.00194	1.53	LV	CELLSTATES	vFB2	control_RBM20	8	18
INSIG1	2.14	0.00368	0.0265	0.0066	3.68	19.5	7.28e-05	2.43	LV	CELLSTATES	vFB2	control_RBM20	8	18
LINC01060	2.14	0.00751	0.0988	0.0278	5.15	16.5	0.000219	2.12	LV	CELLSTATES	vFB2	control_RBM20	8	18
FAM196B	2.13	0.0479	0.0164	0.00507	3.17	9.13	0.00436	1.32	LV	CELLSTATES	vFB2	control_RBM20	8	18
FBLIM1	2.13	0.00251	0.11	0.0281	5.28	21.1	4.18e-05	2.6	LV	CELLSTATES	vFB2	control_RBM20	8	18
GP6	2.12	0.0124	0.0144	0.00502	3.2	14.3	0.000505	1.91	LV	CELLSTATES	vFB2	control_RBM20	8	18
PAM16	2.1	0.000851	0.0293	0.00761	3.81	25.6	9.72e-06	3.07	LV	CELLSTATES	vFB2	control_RBM20	8	18
FLNB	2.09	0.000513	0.065	0.0192	4.71	28	4.54e-06	3.29	LV	CELLSTATES	vFB2	control_RBM20	8	18
PGF	2.08	0.00418	0.0594	0.0133	4.41	19	8.69e-05	2.38	LV	CELLSTATES	vFB2	control_RBM20	8	18
PVT1	2.07	0.000921	0.197	0.051	5.98	25.3	1.07e-05	3.04	LV	CELLSTATES	vFB2	control_RBM20	8	18
STARD4	2.07	0.0414	0.0174	0.00408	3.07	9.65	0.00347	1.38	LV	CELLSTATES	vFB2	control_RBM20	8	18
STX1A	2.06	0.00909	0.013	0.00352	3.03	15.6	0.000307	2.04	LV	CELLSTATES	vFB2	control_RBM20	8	18
G0S2	2.04	0.0142	0.0278	0.00598	3.63	13.7	0.000637	1.85	LV	CELLSTATES	vFB2	control_RBM20	8	18
AC010333.2	2.03	0.0106	0.0141	0.00381	3.12	14.9	0.000398	1.97	LV	CELLSTATES	vFB2	control_RBM20	8	18
BHLHE40	1.99	0.00863	0.222	0.0802	6.54	15.9	0.000277	2.06	LV	CELLSTATES	vFB2	control_RBM20	8	18
SLC6A9	1.99	0.0197	0.0176	0.00544	3.34	12.5	0.00102	1.7	LV	CELLSTATES	vFB2	control_RBM20	8	18
AC007529.2	1.98	3.52e-05	0.122	0.0396	5.65	42.9	7.73e-08	4.45	LV	CELLSTATES	vFB2	control_RBM20	8	18
KCNE4	1.96	0.000925	0.0643	0.0226	4.76	25.2	1.08e-05	3.03	LV	CELLSTATES	vFB2	control_RBM20	8	18
KAZN	1.95	0.000253	1.24	0.434	8.93	32.4	1.26e-06	3.6	LV	CELLSTATES	vFB2	control_RBM20	8	18
SH3RF2	1.95	0.0119	0.0222	0.00669	3.52	14.5	0.000474	1.92	LV	CELLSTATES	vFB2	control_RBM20	8	18
LSAMP	1.94	0.000407	0.372	0.131	7.06	29.4	3.04e-06	3.39	LV	CELLSTATES	vFB2	control_RBM20	8	18
SLC7A1	1.93	0.00031	0.072	0.0218	4.79	31.1	1.82e-06	3.51	LV	CELLSTATES	vFB2	control_RBM20	8	18
TOMM22	1.93	0.00696	0.0144	0.00459	3.16	16.9	0.000189	2.16	LV	CELLSTATES	vFB2	control_RBM20	8	18
CLEC12A	1.92	0.0419	0.0238	0.00905	3.81	9.59	0.00355	1.38	LV	CELLSTATES	vFB2	control_RBM20	8	18
EVA1A	1.92	0.000169	0.0389	0.014	4.16	34.3	7.42e-07	3.77	LV	CELLSTATES	vFB2	control_RBM20	8	18
TSPAN11	1.92	0.0179	0.0275	0.0104	3.85	12.9	0.000886	1.75	LV	CELLSTATES	vFB2	control_RBM20	8	18
AC093895.1	1.91	0.00472	0.0709	0.0214	4.96	18.5	0.000104	2.33	LV	CELLSTATES	vFB2	control_RBM20	8	18
LGALS2	1.9	0.024	0.026	0.00855	3.66	11.8	0.00137	1.62	LV	CELLSTATES	vFB2	control_RBM20	8	18
PTX3	1.9	0.0299	0.121	0.0392	5.48	10.9	0.00199	1.52	LV	CELLSTATES	vFB2	control_RBM20	8	18
PCBP3	1.89	0.0211	0.0429	0.017	4.28	12.3	0.00115	1.68	LV	CELLSTATES	vFB2	control_RBM20	8	18
KANK3	1.88	0.00475	0.0263	0.0102	3.73	18.5	0.000106	2.32	LV	CELLSTATES	vFB2	control_RBM20	8	18
HMGA2	1.87	0.0401	0.154	0.0276	5.55	9.75	0.00332	1.4	LV	CELLSTATES	vFB2	control_RBM20	8	18
RFX8	1.87	0.00549	0.08	0.0234	4.86	17.9	0.00013	2.26	LV	CELLSTATES	vFB2	control_RBM20	8	18
NOP16	1.86	0.0129	0.0238	0.0091	3.68	14.1	0.000539	1.89	LV	CELLSTATES	vFB2	control_RBM20	8	18
PDGFRB	1.86	1.85e-05	0.972	0.361	8.48	47.1	2.84e-08	4.73	LV	CELLSTATES	vFB2	control_RBM20	8	18
PPARGC1B	1.86	0.0028	0.0369	0.0122	4.11	20.6	5.07e-05	2.55	LV	CELLSTATES	vFB2	control_RBM20	8	18
GFRA1	1.85	0.0286	0.0457	0.0189	4.34	11.2	0.00182	1.54	LV	CELLSTATES	vFB2	control_RBM20	8	18
S1PR3	1.85	0.00721	0.0204	0.0076	3.52	16.7	0.000205	2.14	LV	CELLSTATES	vFB2	control_RBM20	8	18
IKBKE	1.84	0.00705	0.025	0.00823	3.64	16.8	0.000195	2.15	LV	CELLSTATES	vFB2	control_RBM20	8	18
AC017002.5	1.83	0.000673	0.37	0.117	6.88	26.9	6.45e-06	3.17	LV	CELLSTATES	vFB2	control_RBM20	8	18
PECAM1	1.83	0.000291	0.172	0.0659	5.99	31.5	1.62e-06	3.54	LV	CELLSTATES	vFB2	control_RBM20	8	18
SEPT9	1.82	1.31e-05	0.156	0.0598	5.89	50.1	1.43e-08	4.88	LV	CELLSTATES	vFB2	control_RBM20	8	18
FICD	1.79	0.0447	0.0134	0.0041	3.05	9.38	0.00391	1.35	LV	CELLSTATES	vFB2	control_RBM20	8	18
UPP1	1.79	0.0121	0.0257	0.0103	3.72	14.4	0.00049	1.92	LV	CELLSTATES	vFB2	control_RBM20	8	18
CARMN	1.78	0.00129	0.171	0.0517	5.8	23.8	1.7e-05	2.89	LV	CELLSTATES	vFB2	control_RBM20	8	18
MSC	1.78	0.00964	0.025	0.01	3.62	15.4	0.000337	2.02	LV	CELLSTATES	vFB2	control_RBM20	8	18
AL627171.2	1.75	0.0275	0.0423	0.0125	4.18	11.3	0.00168	1.56	LV	CELLSTATES	vFB2	control_RBM20	8	18
CATSPERB	1.75	0.00208	0.214	0.0857	6.38	21.9	3.25e-05	2.68	LV	CELLSTATES	vFB2	control_RBM20	8	18
HIC1	1.75	0.00104	0.0986	0.0367	5.23	24.8	1.24e-05	2.98	LV	CELLSTATES	vFB2	control_RBM20	8	18
PLEKHG6	1.75	0.0382	0.0179	0.00638	3.29	9.91	0.00309	1.42	LV	CELLSTATES	vFB2	control_RBM20	8	18
LINC02147	1.74	0.0364	0.0281	0.00809	3.69	10.1	0.00284	1.44	LV	CELLSTATES	vFB2	control_RBM20	8	18
MARCKSL1	1.74	0.00668	0.0448	0.019	4.34	17.1	0.000176	2.18	LV	CELLSTATES	vFB2	control_RBM20	8	18
POC1A	1.74	0.0489	0.0186	0.00615	3.19	9.04	0.00455	1.31	LV	CELLSTATES	vFB2	control_RBM20	8	18
HRH1	1.72	0.0277	0.0449	0.0162	4.22	11.3	0.00171	1.56	LV	CELLSTATES	vFB2	control_RBM20	8	18
LIPI	1.72	0.0268	0.02	0.008	3.36	11.4	0.00162	1.57	LV	CELLSTATES	vFB2	control_RBM20	8	18
RAB26	1.72	0.00435	0.0472	0.0171	4.37	18.9	9.26e-05	2.36	LV	CELLSTATES	vFB2	control_RBM20	8	18
A4GALT	1.71	0.000523	0.105	0.0398	5.43	27.9	4.68e-06	3.28	LV	CELLSTATES	vFB2	control_RBM20	8	18
PHGDH	1.71	0.000134	0.0781	0.0298	4.93	36.1	4.51e-07	3.87	LV	CELLSTATES	vFB2	control_RBM20	8	18
CA2	1.7	0.0227	0.0499	0.0194	4.45	12	0.00127	1.64	LV	CELLSTATES	vFB2	control_RBM20	8	18
DDX39A	1.69	0.000446	0.0611	0.0257	4.75	28.9	3.52e-06	3.35	LV	CELLSTATES	vFB2	control_RBM20	8	18
PTGIR	1.69	0.000261	0.364	0.168	7.29	32.2	1.34e-06	3.58	LV	CELLSTATES	vFB2	control_RBM20	8	18
PPARG	1.67	0.0082	0.0461	0.0188	4.27	16.1	0.000256	2.09	LV	CELLSTATES	vFB2	control_RBM20	8	18
FGF7	1.66	0.00949	0.198	0.0902	6.34	15.4	0.000329	2.02	LV	CELLSTATES	vFB2	control_RBM20	8	18
PLEKHO1	1.65	0.00843	0.0253	0.0096	3.68	16	0.000269	2.07	LV	CELLSTATES	vFB2	control_RBM20	8	18
AC012184.1	1.64	0.0318	0.021	0.00908	3.47	10.7	0.00222	1.5	LV	CELLSTATES	vFB2	control_RBM20	8	18
ADA	1.64	0.000244	0.119	0.0503	5.61	32.6	1.19e-06	3.61	LV	CELLSTATES	vFB2	control_RBM20	8	18
RPS18	1.64	0.00195	0.114	0.0495	5.62	22.2	2.95e-05	2.71	LV	CELLSTATES	vFB2	control_RBM20	8	18
SLCO2B1	1.64	0.0214	0.0917	0.0419	5.33	12.2	0.00118	1.67	LV	CELLSTATES	vFB2	control_RBM20	8	18
CCBE1	1.63	0.000843	0.119	0.055	5.62	25.6	9.57e-06	3.07	LV	CELLSTATES	vFB2	control_RBM20	8	18
NEBL	1.63	0.00369	0.203	0.0782	6.17	19.5	7.33e-05	2.43	LV	CELLSTATES	vFB2	control_RBM20	8	18
SLC2A6	1.63	0.0236	0.0224	0.0106	3.66	11.9	0.00134	1.63	LV	CELLSTATES	vFB2	control_RBM20	8	18
NXT1	1.62	0.0242	0.0185	0.00713	3.32	11.8	0.0014	1.62	LV	CELLSTATES	vFB2	control_RBM20	8	18
MT-ND6	1.61	0.0017	0.054	0.0214	4.43	22.7	2.51e-05	2.77	LV	CELLSTATES	vFB2	control_RBM20	8	18
SPDYE2	1.61	0.00881	0.245	0.133	6.96	15.8	0.00029	2.05	LV	CELLSTATES	vFB2	control_RBM20	8	18
ACVRL1	1.59	0.00264	0.0629	0.0295	4.84	20.9	4.47e-05	2.58	LV	CELLSTATES	vFB2	control_RBM20	8	18
EHD1	1.59	0.00837	0.049	0.0184	4.31	16	0.000266	2.08	LV	CELLSTATES	vFB2	control_RBM20	8	18
SLC7A5	1.59	0.024	0.0309	0.0127	3.9	11.8	0.00137	1.62	LV	CELLSTATES	vFB2	control_RBM20	8	18
SYT7	1.58	0.0419	0.0193	0.00774	3.39	9.6	0.00355	1.38	LV	CELLSTATES	vFB2	control_RBM20	8	18
WISP1	1.57	0.0308	0.0815	0.0283	4.89	10.8	0.00211	1.51	LV	CELLSTATES	vFB2	control_RBM20	8	18
KCNQ1	1.56	4.27e-05	0.374	0.16	7.06	41.4	1.12e-07	4.37	LV	CELLSTATES	vFB2	control_RBM20	8	18
YRDC	1.56	0.0291	0.0298	0.0115	3.77	11.1	0.00188	1.54	LV	CELLSTATES	vFB2	control_RBM20	8	18
CDK18	1.54	0.0417	0.0216	0.00764	3.39	9.63	0.0035	1.38	LV	CELLSTATES	vFB2	control_RBM20	8	18
TRIM47	1.54	0.0162	0.0539	0.0279	4.61	13.3	0.000768	1.79	LV	CELLSTATES	vFB2	control_RBM20	8	18
ADORA2A-AS1	1.53	0.0328	0.0149	0.00638	3.16	10.5	0.00236	1.48	LV	CELLSTATES	vFB2	control_RBM20	8	18
DIAPH3	1.53	0.0384	0.0546	0.022	4.47	9.9	0.00311	1.42	LV	CELLSTATES	vFB2	control_RBM20	8	18
ELANE	1.53	0.0118	0.0468	0.023	4.44	14.5	0.000465	1.93	LV	CELLSTATES	vFB2	control_RBM20	8	18
MRGPRF	1.53	0.00705	0.0333	0.0161	3.99	16.8	0.000196	2.15	LV	CELLSTATES	vFB2	control_RBM20	8	18
PPP1R3C	1.52	0.0419	0.0271	0.014	3.74	9.6	0.00354	1.38	LV	CELLSTATES	vFB2	control_RBM20	8	18
RPLP2	1.52	0.00174	0.185	0.0885	6.27	22.6	2.59e-05	2.76	LV	CELLSTATES	vFB2	control_RBM20	8	18
TMEM217	1.52	0.00475	0.0636	0.0288	4.69	18.5	0.000106	2.32	LV	CELLSTATES	vFB2	control_RBM20	8	18
AC007569.1	1.51	0.0269	0.028	0.0119	3.73	11.4	0.00163	1.57	LV	CELLSTATES	vFB2	control_RBM20	8	18
ACTN1	1.51	3.39e-05	0.371	0.148	6.96	43.5	6.68e-08	4.47	LV	CELLSTATES	vFB2	control_RBM20	8	18
EPHA6	1.51	0.00399	0.169	0.0731	6.08	19.2	8.1e-05	2.4	LV	CELLSTATES	vFB2	control_RBM20	8	18
TTYH2	1.51	0.0282	0.0156	0.0073	3.25	11.2	0.00177	1.55	LV	CELLSTATES	vFB2	control_RBM20	8	18
MYH4	1.5	0.00135	0.0921	0.0454	5.31	23.6	1.83e-05	2.87	LV	CELLSTATES	vFB2	control_RBM20	8	18
LOXL2	1.49	0.000158	0.284	0.127	6.71	35.2	5.75e-07	3.8	LV	CELLSTATES	vFB2	control_RBM20	8	18
AC005699.1	1.47	0.00988	0.052	0.025	4.59	15.2	0.000356	2.01	LV	CELLSTATES	vFB2	control_RBM20	8	18
GPC5	1.47	0.00225	0.16	0.074	6.15	21.5	3.7e-05	2.65	LV	CELLSTATES	vFB2	control_RBM20	8	18
C19orf48	1.46	0.0181	0.0279	0.0122	3.76	12.9	0.000901	1.74	LV	CELLSTATES	vFB2	control_RBM20	8	18
SHC3	1.46	0.0202	0.0361	0.0142	3.99	12.4	0.00107	1.69	LV	CELLSTATES	vFB2	control_RBM20	8	18
HEPHL1	1.45	0.0465	0.0158	0.00764	3.3	9.23	0.00418	1.33	LV	CELLSTATES	vFB2	control_RBM20	8	18
TSTA3	1.45	0.0107	0.031	0.0151	3.95	14.9	0.000404	1.97	LV	CELLSTATES	vFB2	control_RBM20	8	18
IGFBP4	1.44	0.0027	0.257	0.138	6.81	20.8	4.75e-05	2.57	LV	CELLSTATES	vFB2	control_RBM20	8	18
MYH6	1.44	0.0448	0.0229	0.0113	3.67	9.36	0.00395	1.35	LV	CELLSTATES	vFB2	control_RBM20	8	18
NOTCH3	1.44	0.03	0.0565	0.0257	4.57	10.9	0.002	1.52	LV	CELLSTATES	vFB2	control_RBM20	8	18
C15orf53	1.43	0.0142	0.0296	0.0172	3.97	13.7	0.000639	1.85	LV	CELLSTATES	vFB2	control_RBM20	8	18
IFRD2	1.43	0.00149	0.066	0.0349	4.94	23.2	2.11e-05	2.83	LV	CELLSTATES	vFB2	control_RBM20	8	18
FRMD6-AS1	1.42	0.00223	0.0602	0.0288	4.61	21.6	3.61e-05	2.65	LV	CELLSTATES	vFB2	control_RBM20	8	18
MCTP2	1.42	0.0375	0.029	0.0157	3.83	9.98	0.00301	1.43	LV	CELLSTATES	vFB2	control_RBM20	8	18
SLC16A12-AS1	1.42	0.036	0.0566	0.0337	4.84	10.1	0.0028	1.44	LV	CELLSTATES	vFB2	control_RBM20	8	18
TP53I11	1.42	0.024	0.0187	0.00946	3.4	11.8	0.00138	1.62	LV	CELLSTATES	vFB2	control_RBM20	8	18
CYTOR	1.41	0.00208	0.482	0.201	7.32	21.9	3.28e-05	2.68	LV	CELLSTATES	vFB2	control_RBM20	8	18
PPL	1.41	0.00321	0.0619	0.0315	4.81	20.1	6.07e-05	2.49	LV	CELLSTATES	vFB2	control_RBM20	8	18
RARRES1	1.41	0.0288	0.336	0.182	7.31	11.1	0.00185	1.54	LV	CELLSTATES	vFB2	control_RBM20	8	18
RPL13A	1.41	0.0259	0.153	0.0749	6.1	11.6	0.00154	1.59	LV	CELLSTATES	vFB2	control_RBM20	8	18
TEX26-AS1	1.41	0.0416	0.146	0.0862	6	9.63	0.0035	1.38	LV	CELLSTATES	vFB2	control_RBM20	8	18
PLAT	1.4	0.00993	0.0354	0.0183	4	15.2	0.00036	2	LV	CELLSTATES	vFB2	control_RBM20	8	18
ABCB9	1.39	0.0179	0.035	0.0174	4.08	12.9	0.000885	1.75	LV	CELLSTATES	vFB2	control_RBM20	8	18
ANGPTL4	1.39	0.0345	0.166	0.0695	5.84	10.3	0.0026	1.46	LV	CELLSTATES	vFB2	control_RBM20	8	18
LINGO2	1.39	0.0286	0.0468	0.0238	4.56	11.2	0.00182	1.54	LV	CELLSTATES	vFB2	control_RBM20	8	18
MT-ND4	1.38	0.0136	0.335	0.133	7.3	13.9	0.000592	1.86	LV	CELLSTATES	vFB2	control_RBM20	8	18
LRP4	1.37	0.0444	0.482	0.339	8.08	9.39	0.00389	1.35	LV	CELLSTATES	vFB2	control_RBM20	8	18
MPDU1	1.37	0.000486	0.0641	0.0334	4.8	28.3	4.23e-06	3.31	LV	CELLSTATES	vFB2	control_RBM20	8	18
SLC2A3	1.37	0.0482	0.166	0.0963	6.32	9.11	0.00441	1.32	LV	CELLSTATES	vFB2	control_RBM20	8	18
SNHG15	1.37	0.00638	0.0615	0.0298	4.72	17.3	0.000163	2.19	LV	CELLSTATES	vFB2	control_RBM20	8	18
AC008569.1	1.36	0.0253	0.0334	0.0187	4.09	11.6	0.00149	1.6	LV	CELLSTATES	vFB2	control_RBM20	8	18
AC013652.1	1.36	0.0381	0.0567	0.0311	4.72	9.93	0.00307	1.42	LV	CELLSTATES	vFB2	control_RBM20	8	18
MLST8	1.36	0.0286	0.0243	0.00985	3.58	11.2	0.00181	1.54	LV	CELLSTATES	vFB2	control_RBM20	8	18
RIPOR3	1.36	0.0205	0.188	0.102	6.45	12.4	0.00109	1.69	LV	CELLSTATES	vFB2	control_RBM20	8	18
HAS2	1.34	0.0121	0.117	0.0638	5.52	14.4	0.000489	1.92	LV	CELLSTATES	vFB2	control_RBM20	8	18
INSRR	1.34	0.0228	0.0926	0.059	5.39	12	0.00128	1.64	LV	CELLSTATES	vFB2	control_RBM20	8	18
MT-ND1	1.34	0.00837	0.222	0.0982	6.6	16	0.000266	2.08	LV	CELLSTATES	vFB2	control_RBM20	8	18
MYH13	1.34	0.00106	0.585	0.28	7.67	24.7	1.27e-05	2.98	LV	CELLSTATES	vFB2	control_RBM20	8	18
NOTCH1	1.34	0.0147	0.0459	0.0259	4.39	13.6	0.000664	1.83	LV	CELLSTATES	vFB2	control_RBM20	8	18
SFT2D3	1.34	0.0321	0.0181	0.00864	3.32	10.6	0.00228	1.49	LV	CELLSTATES	vFB2	control_RBM20	8	18
SPHK1	1.34	0.0367	0.12	0.0582	5.51	10.1	0.00289	1.44	LV	CELLSTATES	vFB2	control_RBM20	8	18
PLXND1	1.33	0.0138	0.0811	0.0419	5.03	13.9	0.000603	1.86	LV	CELLSTATES	vFB2	control_RBM20	8	18
SINHCAF	1.33	0.00743	0.0556	0.0282	4.56	16.6	0.000213	2.13	LV	CELLSTATES	vFB2	control_RBM20	8	18
H1F0	1.31	0.0498	0.0393	0.0213	4.24	8.98	0.00466	1.3	LV	CELLSTATES	vFB2	control_RBM20	8	18
HAS2-AS1	1.31	0.00587	0.0724	0.0439	5.05	17.6	0.000145	2.23	LV	CELLSTATES	vFB2	control_RBM20	8	18
ISG20	1.31	0.032	0.0453	0.0295	4.49	10.6	0.00226	1.5	LV	CELLSTATES	vFB2	control_RBM20	8	18
NOLC1	1.31	0.0101	0.0435	0.0224	4.27	15.1	0.000368	2	LV	CELLSTATES	vFB2	control_RBM20	8	18
RHBDD3	1.31	0.002	0.0652	0.0331	4.77	22	3.08e-05	2.7	LV	CELLSTATES	vFB2	control_RBM20	8	18
RPL34	1.31	0.0318	0.129	0.0606	5.83	10.7	0.00222	1.5	LV	CELLSTATES	vFB2	control_RBM20	8	18
STK10	1.31	0.00109	0.0993	0.0547	5.33	24.6	1.32e-05	2.96	LV	CELLSTATES	vFB2	control_RBM20	8	18
VASN	1.31	0.0169	0.0418	0.025	4.37	13.1	0.000818	1.77	LV	CELLSTATES	vFB2	control_RBM20	8	18
SPOCK3	1.3	0.0482	0.0222	0.0145	3.79	9.09	0.00443	1.32	LV	CELLSTATES	vFB2	control_RBM20	8	18
DPH3	1.29	0.0332	0.0306	0.0153	3.89	10.5	0.00241	1.48	LV	CELLSTATES	vFB2	control_RBM20	8	18
FANCA	1.29	0.0411	0.0332	0.0158	4.01	9.67	0.00343	1.39	LV	CELLSTATES	vFB2	control_RBM20	8	18
RPS15A	1.29	0.0345	0.0535	0.0232	4.58	10.3	0.00259	1.46	LV	CELLSTATES	vFB2	control_RBM20	8	18
RASSF9	1.28	0.0209	0.053	0.0311	4.55	12.3	0.00113	1.68	LV	CELLSTATES	vFB2	control_RBM20	8	18
TIGAR	1.28	0.00149	0.0618	0.0327	4.74	23.1	2.14e-05	2.83	LV	CELLSTATES	vFB2	control_RBM20	8	18
IGDCC4	1.27	0.0316	0.0384	0.0222	4.24	10.7	0.00219	1.5	LV	CELLSTATES	vFB2	control_RBM20	8	18
RPL22L1	1.27	0.023	0.0673	0.0311	4.75	12	0.00129	1.64	LV	CELLSTATES	vFB2	control_RBM20	8	18
SELENOK	1.27	0.0316	0.0437	0.024	4.42	10.7	0.00219	1.5	LV	CELLSTATES	vFB2	control_RBM20	8	18
UTP11	1.27	0.0144	0.034	0.0171	4.11	13.7	0.000651	1.84	LV	CELLSTATES	vFB2	control_RBM20	8	18
AC090617.4	1.26	0.00869	0.103	0.057	5.36	15.8	0.000285	2.06	LV	CELLSTATES	vFB2	control_RBM20	8	18
CEP85	1.26	0.0481	0.0188	0.0114	3.46	9.11	0.00439	1.32	LV	CELLSTATES	vFB2	control_RBM20	8	18
EMILIN1	1.26	0.0144	0.225	0.126	6.52	13.7	0.000647	1.84	LV	CELLSTATES	vFB2	control_RBM20	8	18
PAK1IP1	1.26	0.00127	0.0428	0.023	4.3	23.9	1.65e-05	2.9	LV	CELLSTATES	vFB2	control_RBM20	8	18
TIMP1	1.26	0.0342	0.654	0.361	8.15	10.4	0.00254	1.47	LV	CELLSTATES	vFB2	control_RBM20	8	18
ADH1B	1.25	0.0119	0.59	0.324	8.05	14.5	0.000472	1.92	LV	CELLSTATES	vFB2	control_RBM20	8	18
NCS1	1.25	0.0385	0.0274	0.0126	3.76	9.87	0.00315	1.41	LV	CELLSTATES	vFB2	control_RBM20	8	18
ALDH1A3	1.24	0.0366	0.0566	0.0316	4.69	10.1	0.00286	1.44	LV	CELLSTATES	vFB2	control_RBM20	8	18
ID2	1.24	0.048	0.102	0.0614	5.66	9.12	0.00437	1.32	LV	CELLSTATES	vFB2	control_RBM20	8	18
TRIM29	1.24	0.0361	0.0323	0.0163	3.97	10.1	0.00281	1.44	LV	CELLSTATES	vFB2	control_RBM20	8	18
VASP	1.24	0.0141	0.0556	0.0295	4.53	13.8	0.000622	1.85	LV	CELLSTATES	vFB2	control_RBM20	8	18
CSF1R	1.23	0.0429	0.0193	0.0113	3.49	9.51	0.00369	1.37	LV	CELLSTATES	vFB2	control_RBM20	8	18
MIDN	1.23	0.0156	0.0739	0.0416	4.99	13.4	0.000725	1.81	LV	CELLSTATES	vFB2	control_RBM20	8	18
PCOLCE-AS1	1.23	0.0389	0.0196	0.0113	3.5	9.85	0.00318	1.41	LV	CELLSTATES	vFB2	control_RBM20	8	18
PKM	1.23	0.000284	0.205	0.109	6.29	31.7	1.54e-06	3.55	LV	CELLSTATES	vFB2	control_RBM20	8	18
NEURL1	1.22	0.00971	0.0649	0.0368	4.78	15.3	0.000344	2.01	LV	CELLSTATES	vFB2	control_RBM20	8	18
PRB2	1.22	0.0411	0.0408	0.0219	4.2	9.68	0.00342	1.39	LV	CELLSTATES	vFB2	control_RBM20	8	18
SERPINH1	1.22	0.0197	0.11	0.0604	5.48	12.5	0.00103	1.7	LV	CELLSTATES	vFB2	control_RBM20	8	18
SYN2	1.22	0.0356	0.0357	0.019	4.09	10.2	0.00275	1.45	LV	CELLSTATES	vFB2	control_RBM20	8	18
TFRC	1.22	0.00865	0.0487	0.0247	4.45	15.9	0.00028	2.06	LV	CELLSTATES	vFB2	control_RBM20	8	18
C5orf63	1.21	0.0467	0.0219	0.0141	3.66	9.21	0.0042	1.33	LV	CELLSTATES	vFB2	control_RBM20	8	18
BRIX1	1.2	0.0102	0.0569	0.0341	4.73	15.1	0.000374	1.99	LV	CELLSTATES	vFB2	control_RBM20	8	18
RPL35	1.2	0.0205	0.108	0.0549	5.48	12.4	0.00109	1.69	LV	CELLSTATES	vFB2	control_RBM20	8	18
SRM	1.2	0.00549	0.129	0.0693	5.62	17.9	0.000131	2.26	LV	CELLSTATES	vFB2	control_RBM20	8	18
TIMP3	1.2	0.00814	1.62	0.92	9.29	16.1	0.000253	2.09	LV	CELLSTATES	vFB2	control_RBM20	8	18
TUBB	1.2	0.0105	0.12	0.0669	5.65	15	0.000389	1.98	LV	CELLSTATES	vFB2	control_RBM20	8	18
C11orf24	1.19	0.014	0.0358	0.0188	4.06	13.8	0.000617	1.85	LV	CELLSTATES	vFB2	control_RBM20	8	18
C9orf16	1.19	0.031	0.0423	0.0233	4.25	10.8	0.00213	1.51	LV	CELLSTATES	vFB2	control_RBM20	8	18
LSM4	1.19	0.0283	0.0394	0.0225	4.19	11.2	0.00178	1.55	LV	CELLSTATES	vFB2	control_RBM20	8	18
PFN1	1.19	0.0265	0.093	0.0474	5.31	11.5	0.00159	1.58	LV	CELLSTATES	vFB2	control_RBM20	8	18
TMED9	1.19	0.00864	0.139	0.0806	5.87	15.9	0.000278	2.06	LV	CELLSTATES	vFB2	control_RBM20	8	18
BMPER	1.18	0.0421	0.117	0.062	5.68	9.58	0.00358	1.38	LV	CELLSTATES	vFB2	control_RBM20	8	18
PNO1	1.18	0.0169	0.0545	0.0316	4.58	13.1	0.000813	1.77	LV	CELLSTATES	vFB2	control_RBM20	8	18
SERPINE3	1.18	0.0331	0.0523	0.031	4.61	10.5	0.00239	1.48	LV	CELLSTATES	vFB2	control_RBM20	8	18
TMEM106A	1.18	0.0174	0.0657	0.0357	4.81	13	0.000853	1.76	LV	CELLSTATES	vFB2	control_RBM20	8	18
MYL9	1.17	0.00279	0.183	0.11	6.26	20.6	5.03e-05	2.55	LV	CELLSTATES	vFB2	control_RBM20	8	18
PIK3C2B	1.17	0.0372	0.03	0.0154	3.91	10	0.00296	1.43	LV	CELLSTATES	vFB2	control_RBM20	8	18
PTPA	1.17	0.00749	0.11	0.0679	5.56	16.5	0.000216	2.13	LV	CELLSTATES	vFB2	control_RBM20	8	18
SYN3	1.17	0.0345	0.297	0.162	6.78	10.3	0.0026	1.46	LV	CELLSTATES	vFB2	control_RBM20	8	18
THBS2	1.17	0.00922	0.361	0.216	7.18	15.6	0.000313	2.04	LV	CELLSTATES	vFB2	control_RBM20	8	18
TRDN-AS1	1.17	0.0222	0.0879	0.0377	5.08	12.1	0.00124	1.65	LV	CELLSTATES	vFB2	control_RBM20	8	18
AC132192.1	1.16	0.0334	0.042	0.0264	4.31	10.5	0.00243	1.48	LV	CELLSTATES	vFB2	control_RBM20	8	18
ADRM1	1.16	0.0296	0.0354	0.0225	4.2	11	0.00192	1.53	LV	CELLSTATES	vFB2	control_RBM20	8	18
DUSP10	1.16	0.0384	0.0314	0.0182	3.94	9.9	0.00311	1.42	LV	CELLSTATES	vFB2	control_RBM20	8	18
ESRRA	1.16	0.00149	0.091	0.054	5.31	23.1	2.15e-05	2.83	LV	CELLSTATES	vFB2	control_RBM20	8	18
KIAA0895L	1.16	0.0492	0.0273	0.0144	3.75	9.02	0.00458	1.31	LV	CELLSTATES	vFB2	control_RBM20	8	18
OPA3	1.16	0.00837	0.065	0.0391	4.84	16	0.000266	2.08	LV	CELLSTATES	vFB2	control_RBM20	8	18
RPS6	1.16	0.00926	0.142	0.0864	5.98	15.5	0.000317	2.03	LV	CELLSTATES	vFB2	control_RBM20	8	18
SMCR5	1.16	0.0189	0.0542	0.0367	4.73	12.7	0.000963	1.72	LV	CELLSTATES	vFB2	control_RBM20	8	18
NMNAT2	1.15	0.0349	0.0389	0.0237	4.2	10.3	0.00266	1.46	LV	CELLSTATES	vFB2	control_RBM20	8	18
OLFM2	1.15	0.0126	0.055	0.0313	4.63	14.2	0.000522	1.9	LV	CELLSTATES	vFB2	control_RBM20	8	18
PKNOX2	1.15	0.00177	0.64	0.322	7.76	22.5	2.66e-05	2.75	LV	CELLSTATES	vFB2	control_RBM20	8	18
SMIM15	1.15	0.0285	0.026	0.0151	3.76	11.2	0.00181	1.55	LV	CELLSTATES	vFB2	control_RBM20	8	18
AC087623.2	1.14	0.0267	0.104	0.0794	5.77	11.4	0.00161	1.57	LV	CELLSTATES	vFB2	control_RBM20	8	18
AL049569.1	1.14	0.0156	0.0476	0.0288	4.43	13.4	0.00072	1.81	LV	CELLSTATES	vFB2	control_RBM20	8	18
G6PD	1.14	0.0431	0.0263	0.017	3.88	9.48	0.00373	1.37	LV	CELLSTATES	vFB2	control_RBM20	8	18
GSE1	1.14	0.0449	0.0952	0.0466	5.16	9.35	0.00396	1.35	LV	CELLSTATES	vFB2	control_RBM20	8	18
GSS	1.14	0.00708	0.0395	0.0228	4.22	16.8	0.000199	2.15	LV	CELLSTATES	vFB2	control_RBM20	8	18
MT-ATP6	1.14	0.00696	0.424	0.215	7.53	16.9	0.000188	2.16	LV	CELLSTATES	vFB2	control_RBM20	8	18
PLAC9	1.14	0.00836	0.337	0.191	7.1	16	0.000262	2.08	LV	CELLSTATES	vFB2	control_RBM20	8	18
PRICKLE1	1.14	0.00285	1.26	0.642	8.7	20.5	5.18e-05	2.54	LV	CELLSTATES	vFB2	control_RBM20	8	18
TGFB1I1	1.14	0.00384	0.0861	0.0522	5.24	19.4	7.67e-05	2.42	LV	CELLSTATES	vFB2	control_RBM20	8	18
ZMAT2	1.14	0.0424	0.0224	0.0119	3.58	9.55	0.00362	1.37	LV	CELLSTATES	vFB2	control_RBM20	8	18
AC009313.1	1.13	0.0302	0.0426	0.0255	4.38	10.9	0.00203	1.52	LV	CELLSTATES	vFB2	control_RBM20	8	18
ACTG1	1.13	0.00713	0.466	0.274	7.51	16.7	0.000201	2.15	LV	CELLSTATES	vFB2	control_RBM20	8	18
GLIPR1	1.13	0.0039	0.0617	0.0387	4.8	19.3	7.88e-05	2.41	LV	CELLSTATES	vFB2	control_RBM20	8	18
RPL27A	1.13	0.0181	0.129	0.0761	5.81	12.9	0.0009	1.74	LV	CELLSTATES	vFB2	control_RBM20	8	18
SLFNL1	1.13	0.0385	0.0461	0.0308	4.53	9.89	0.00312	1.41	LV	CELLSTATES	vFB2	control_RBM20	8	18
AC008591.1	1.12	0.0296	0.0884	0.0634	5.39	11	0.00193	1.53	LV	CELLSTATES	vFB2	control_RBM20	8	18
CSKMT	1.12	0.031	0.0442	0.0267	4.39	10.8	0.00213	1.51	LV	CELLSTATES	vFB2	control_RBM20	8	18
HMGCR	1.12	0.038	0.0293	0.0165	3.91	9.94	0.00306	1.42	LV	CELLSTATES	vFB2	control_RBM20	8	18
RPLP0	1.12	0.00328	0.262	0.165	6.76	20	6.28e-05	2.48	LV	CELLSTATES	vFB2	control_RBM20	8	18
SLC25A6	1.12	0.0259	0.0811	0.0489	5.21	11.6	0.00154	1.59	LV	CELLSTATES	vFB2	control_RBM20	8	18
SLC35F2	1.12	0.0353	0.0476	0.03	4.49	10.2	0.00272	1.45	LV	CELLSTATES	vFB2	control_RBM20	8	18
UBASH3B	1.12	0.0462	0.0624	0.0341	4.72	9.25	0.00414	1.34	LV	CELLSTATES	vFB2	control_RBM20	8	18
ZNF668	1.12	0.043	0.0272	0.0166	3.84	9.49	0.00372	1.37	LV	CELLSTATES	vFB2	control_RBM20	8	18
CDC42EP2	1.11	0.0134	0.079	0.0429	4.99	14	0.000572	1.87	LV	CELLSTATES	vFB2	control_RBM20	8	18
SMG6	1.11	0.000163	0.898	0.525	8.37	34.9	6.34e-07	3.79	LV	CELLSTATES	vFB2	control_RBM20	8	18
TYMP	1.11	0.00869	0.117	0.0731	5.61	15.8	0.000284	2.06	LV	CELLSTATES	vFB2	control_RBM20	8	18
DHX33	1.1	0.0153	0.0579	0.0344	4.65	13.5	0.000703	1.81	LV	CELLSTATES	vFB2	control_RBM20	8	18
MROH2B	1.1	0.0475	0.0468	0.0302	4.44	9.16	0.0043	1.32	LV	CELLSTATES	vFB2	control_RBM20	8	18
PQLC2L	1.1	0.00338	0.162	0.0918	6.06	19.8	6.64e-05	2.47	LV	CELLSTATES	vFB2	control_RBM20	8	18
CSF1	1.09	0.0123	0.0532	0.035	4.62	14.4	0.000497	1.91	LV	CELLSTATES	vFB2	control_RBM20	8	18
FGF12	1.09	0.02	0.236	0.127	6.71	12.5	0.00105	1.7	LV	CELLSTATES	vFB2	control_RBM20	8	18
SH3PXD2A	1.09	0.000446	0.328	0.201	7.01	29	3.41e-06	3.35	LV	CELLSTATES	vFB2	control_RBM20	8	18
SQLE	1.09	0.0327	0.0617	0.0352	4.72	10.6	0.00234	1.49	LV	CELLSTATES	vFB2	control_RBM20	8	18
TNFAIP6	1.09	0.00497	0.329	0.21	7.01	18.3	0.000113	2.3	LV	CELLSTATES	vFB2	control_RBM20	8	18
TPM2	1.09	0.0101	0.185	0.109	6.2	15.1	0.000367	2	LV	CELLSTATES	vFB2	control_RBM20	8	18
CCDC97	1.08	0.0116	0.0719	0.0442	4.93	14.6	0.000455	1.94	LV	CELLSTATES	vFB2	control_RBM20	8	18
ETHE1	1.08	0.0254	0.0555	0.0332	4.63	11.6	0.0015	1.59	LV	CELLSTATES	vFB2	control_RBM20	8	18
PPP1R18	1.08	0.0202	0.0523	0.0319	4.6	12.5	0.00106	1.7	LV	CELLSTATES	vFB2	control_RBM20	8	18
PCDH7	1.07	0.00869	0.101	0.0604	5.44	15.8	0.000283	2.06	LV	CELLSTATES	vFB2	control_RBM20	8	18
POLR2K	1.07	0.0385	0.0382	0.0231	4.22	9.89	0.00313	1.41	LV	CELLSTATES	vFB2	control_RBM20	8	18
RPS5	1.07	0.0341	0.0895	0.0518	5.22	10.4	0.00253	1.47	LV	CELLSTATES	vFB2	control_RBM20	8	18
FADS2	1.06	0.0321	0.0974	0.0592	5.39	10.6	0.00227	1.49	LV	CELLSTATES	vFB2	control_RBM20	8	18
GTF2IRD1	1.06	0.00655	0.0702	0.0459	5	17.2	0.00017	2.18	LV	CELLSTATES	vFB2	control_RBM20	8	18
IER5L	1.06	0.0175	0.149	0.0885	5.87	13	0.000863	1.76	LV	CELLSTATES	vFB2	control_RBM20	8	18
KCNQ1OT1	1.06	0.00678	0.552	0.314	7.63	17	0.00018	2.17	LV	CELLSTATES	vFB2	control_RBM20	8	18
RASL12	1.06	0.0217	0.0649	0.0377	4.79	12.2	0.0012	1.66	LV	CELLSTATES	vFB2	control_RBM20	8	18
SH3PXD2B	1.06	0.000403	0.473	0.303	7.59	29.4	2.98e-06	3.39	LV	CELLSTATES	vFB2	control_RBM20	8	18
XIRP2	1.06	0.0414	0.0293	0.0179	3.95	9.65	0.00346	1.38	LV	CELLSTATES	vFB2	control_RBM20	8	18
AC016722.2	1.05	0.0168	0.0366	0.0263	4.29	13.1	0.000809	1.77	LV	CELLSTATES	vFB2	control_RBM20	8	18
AL157871.4	1.05	0.0359	0.04	0.0281	4.37	10.2	0.00278	1.45	LV	CELLSTATES	vFB2	control_RBM20	8	18
COMMD6	1.05	0.0144	0.0433	0.0297	4.46	13.7	0.000651	1.84	LV	CELLSTATES	vFB2	control_RBM20	8	18
KPNA2	1.05	0.0486	0.0317	0.0229	4.09	9.06	0.0045	1.31	LV	CELLSTATES	vFB2	control_RBM20	8	18
RAN	1.05	0.0212	0.0805	0.052	5.16	12.2	0.00116	1.67	LV	CELLSTATES	vFB2	control_RBM20	8	18
ACTB	1.04	0.03	0.537	0.355	7.86	10.9	0.00201	1.52	LV	CELLSTATES	vFB2	control_RBM20	8	18
CA1	1.04	0.0358	0.0659	0.047	4.95	10.2	0.00277	1.45	LV	CELLSTATES	vFB2	control_RBM20	8	18
EMP3	1.04	0.0341	0.09	0.0544	5.24	10.4	0.00252	1.47	LV	CELLSTATES	vFB2	control_RBM20	8	18
PTMA	1.04	0.028	0.266	0.171	6.84	11.2	0.00176	1.55	LV	CELLSTATES	vFB2	control_RBM20	8	18
DDIT3	1.03	0.0327	0.0498	0.0292	4.61	10.6	0.00234	1.49	LV	CELLSTATES	vFB2	control_RBM20	8	18
KLF10	1.03	0.038	0.0669	0.0436	4.98	9.93	0.00306	1.42	LV	CELLSTATES	vFB2	control_RBM20	8	18
RPS16	1.03	0.0178	0.121	0.067	5.61	12.9	0.000876	1.75	LV	CELLSTATES	vFB2	control_RBM20	8	18
AC084357.2	1.02	0.0385	0.198	0.129	6.62	9.89	0.00312	1.41	LV	CELLSTATES	vFB2	control_RBM20	8	18
AL139095.4	1.02	0.00292	0.106	0.0687	5.47	20.4	5.39e-05	2.53	LV	CELLSTATES	vFB2	control_RBM20	8	18
AL513164.1	1.02	0.019	0.0803	0.0509	5.05	12.7	0.000976	1.72	LV	CELLSTATES	vFB2	control_RBM20	8	18
ALG3	1.02	0.0465	0.0423	0.0282	4.35	9.23	0.00418	1.33	LV	CELLSTATES	vFB2	control_RBM20	8	18
MARS	1.02	0.00114	0.104	0.0678	5.47	24.4	1.43e-05	2.94	LV	CELLSTATES	vFB2	control_RBM20	8	18
MGST1	1.02	0.0115	0.842	0.56	8.53	14.6	0.000447	1.94	LV	CELLSTATES	vFB2	control_RBM20	8	18
UQCRB	1.02	0.047	0.085	0.0528	5.4	9.19	0.00424	1.33	LV	CELLSTATES	vFB2	control_RBM20	8	18
MT-CYB	1.01	0.0304	0.539	0.315	7.99	10.9	0.00205	1.52	LV	CELLSTATES	vFB2	control_RBM20	8	18
PFDN2	1.01	0.00687	0.0756	0.05	5.07	17	0.000185	2.16	LV	CELLSTATES	vFB2	control_RBM20	8	18
RARA	1.01	0.016	0.0608	0.0403	4.77	13.3	0.000755	1.79	LV	CELLSTATES	vFB2	control_RBM20	8	18
SPDYE5	1	0.0131	0.16	0.122	6.28	14.1	0.000551	1.88	LV	CELLSTATES	vFB2	control_RBM20	8	18
TCOF1	1	0.0419	0.0358	0.0245	4.2	9.59	0.00355	1.38	LV	CELLSTATES	vFB2	control_RBM20	8	18
RPS27	0.993	0.0416	0.0831	0.0534	5.31	9.63	0.00349	1.38	LV	CELLSTATES	vFB2	control_RBM20	8	18
MRPL47	0.989	0.0297	0.035	0.0226	4.12	11	0.00196	1.53	LV	CELLSTATES	vFB2	control_RBM20	8	18
ST3GAL2	0.989	0.0138	0.0914	0.0523	5.17	13.9	0.000598	1.86	LV	CELLSTATES	vFB2	control_RBM20	8	18
TPM4	0.989	0.00474	0.337	0.207	6.95	18.5	0.000105	2.32	LV	CELLSTATES	vFB2	control_RBM20	8	18
WDR1	0.988	0.0261	0.0601	0.0396	4.75	11.5	0.00155	1.58	LV	CELLSTATES	vFB2	control_RBM20	8	18
RPL6	0.987	0.00869	0.188	0.122	6.3	15.8	0.000286	2.06	LV	CELLSTATES	vFB2	control_RBM20	8	18
COX7C	0.985	0.033	0.108	0.0804	5.77	10.5	0.00239	1.48	LV	CELLSTATES	vFB2	control_RBM20	8	18
SHISA5	0.982	0.00219	0.0974	0.0669	5.44	21.6	3.53e-05	2.66	LV	CELLSTATES	vFB2	control_RBM20	8	18
OXA1L	0.98	0.0394	0.0515	0.0318	4.61	9.8	0.00324	1.4	LV	CELLSTATES	vFB2	control_RBM20	8	18
RSL1D1	0.979	0.0116	0.0625	0.042	4.85	14.6	0.000452	1.94	LV	CELLSTATES	vFB2	control_RBM20	8	18
RPS28	0.978	0.0124	0.108	0.0759	5.64	14.3	0.000507	1.91	LV	CELLSTATES	vFB2	control_RBM20	8	18
ITGA5	0.976	0.0261	0.264	0.177	6.75	11.5	0.00155	1.58	LV	CELLSTATES	vFB2	control_RBM20	8	18
AURKAIP1	0.973	0.021	0.0586	0.0398	4.77	12.3	0.00114	1.68	LV	CELLSTATES	vFB2	control_RBM20	8	18
EARS2	0.973	0.0304	0.0422	0.0262	4.28	10.9	0.00206	1.52	LV	CELLSTATES	vFB2	control_RBM20	8	18
ZYX	0.971	0.0206	0.0655	0.0471	4.96	12.4	0.0011	1.69	LV	CELLSTATES	vFB2	control_RBM20	8	18
CCT5	0.97	0.0291	0.0926	0.0584	5.22	11.1	0.00188	1.54	LV	CELLSTATES	vFB2	control_RBM20	8	18
RNF152	0.97	0.0391	0.252	0.154	6.56	9.83	0.0032	1.41	LV	CELLSTATES	vFB2	control_RBM20	8	18
CDC42EP1	0.967	0.0274	0.0484	0.0318	4.45	11.4	0.00167	1.56	LV	CELLSTATES	vFB2	control_RBM20	8	18
S100A6	0.964	0.0431	0.553	0.353	7.94	9.48	0.00373	1.37	LV	CELLSTATES	vFB2	control_RBM20	8	18
GUCY1A1	0.963	0.0241	0.24	0.153	6.56	11.8	0.00139	1.62	LV	CELLSTATES	vFB2	control_RBM20	8	18
RPL7	0.962	0.0312	0.109	0.0773	5.71	10.8	0.00215	1.51	LV	CELLSTATES	vFB2	control_RBM20	8	18
SMC1B	0.962	0.0134	0.049	0.0341	4.53	14	0.000568	1.87	LV	CELLSTATES	vFB2	control_RBM20	8	18
SLC3A2	0.953	0.00698	0.0918	0.0636	5.34	16.9	0.000191	2.16	LV	CELLSTATES	vFB2	control_RBM20	8	18
SNRPG	0.95	0.00964	0.0918	0.0685	5.45	15.4	0.000338	2.02	LV	CELLSTATES	vFB2	control_RBM20	8	18
CS	0.947	0.0104	0.0614	0.0408	4.84	15	0.000386	1.98	LV	CELLSTATES	vFB2	control_RBM20	8	18
HTATIP2	0.946	0.0429	0.0583	0.0346	4.64	9.51	0.00369	1.37	LV	CELLSTATES	vFB2	control_RBM20	8	18
ALKBH2	0.943	0.0428	0.048	0.0319	4.48	9.53	0.00366	1.37	LV	CELLSTATES	vFB2	control_RBM20	8	18
WARS	0.943	0.0367	0.0626	0.0423	4.83	10.1	0.00288	1.44	LV	CELLSTATES	vFB2	control_RBM20	8	18
KCTD10	0.936	0.0192	0.0496	0.0326	4.53	12.6	0.000984	1.72	LV	CELLSTATES	vFB2	control_RBM20	8	18
RPL29	0.934	0.0345	0.133	0.0851	5.81	10.3	0.00261	1.46	LV	CELLSTATES	vFB2	control_RBM20	8	18
CYCS	0.925	0.0374	0.0619	0.0476	4.96	9.99	0.00299	1.43	LV	CELLSTATES	vFB2	control_RBM20	8	18
RTRAF	0.925	0.00762	0.131	0.082	5.7	16.4	0.000225	2.12	LV	CELLSTATES	vFB2	control_RBM20	8	18
ATP1B3	0.92	0.014	0.271	0.196	6.84	13.8	0.000614	1.86	LV	CELLSTATES	vFB2	control_RBM20	8	18
SH2B3	0.919	0.00455	0.0983	0.0644	5.35	18.6	0.0001	2.34	LV	CELLSTATES	vFB2	control_RBM20	8	18
RPL4	0.918	0.0123	0.0956	0.0665	5.38	14.3	0.0005	1.91	LV	CELLSTATES	vFB2	control_RBM20	8	18
TAF13	0.917	0.0333	0.0578	0.0393	4.66	10.5	0.00241	1.48	LV	CELLSTATES	vFB2	control_RBM20	8	18
MT-CO2	0.915	0.0394	0.487	0.289	7.84	9.8	0.00324	1.4	LV	CELLSTATES	vFB2	control_RBM20	8	18
RPLP1	0.915	0.0258	0.27	0.195	7.01	11.6	0.00153	1.59	LV	CELLSTATES	vFB2	control_RBM20	8	18
RPS25	0.913	0.0353	0.113	0.086	5.78	10.2	0.00272	1.45	LV	CELLSTATES	vFB2	control_RBM20	8	18
SPDYE1	0.912	0.0486	0.0856	0.0686	5.48	9.06	0.00449	1.31	LV	CELLSTATES	vFB2	control_RBM20	8	18
NABP1	0.908	0.046	0.0444	0.0312	4.42	9.26	0.00412	1.34	LV	CELLSTATES	vFB2	control_RBM20	8	18
NIFK	0.908	0.0193	0.055	0.0366	4.65	12.6	0.000993	1.71	LV	CELLSTATES	vFB2	control_RBM20	8	18
CLIC1	0.907	0.0487	0.0849	0.0611	5.25	9.05	0.00452	1.31	LV	CELLSTATES	vFB2	control_RBM20	8	18
PEBP4	0.906	0.0474	0.0569	0.0413	4.78	9.16	0.00429	1.32	LV	CELLSTATES	vFB2	control_RBM20	8	18
SRPX	0.906	0.0159	0.468	0.346	7.66	13.3	0.000743	1.8	LV	CELLSTATES	vFB2	control_RBM20	8	18
SSR2	0.906	0.00925	0.111	0.0746	5.54	15.5	0.000315	2.03	LV	CELLSTATES	vFB2	control_RBM20	8	18
IL4R	0.901	0.0375	0.17	0.119	6.12	9.98	0.00301	1.43	LV	CELLSTATES	vFB2	control_RBM20	8	18
SLC39A14	0.9	0.0325	0.178	0.106	6.06	10.6	0.00231	1.49	LV	CELLSTATES	vFB2	control_RBM20	8	18
SOCS5	0.898	0.00961	0.14	0.0912	5.8	15.4	0.000333	2.02	LV	CELLSTATES	vFB2	control_RBM20	8	18
GPR157	0.897	0.0296	0.0757	0.0503	5.05	11	0.00193	1.53	LV	CELLSTATES	vFB2	control_RBM20	8	18
C7	0.896	0.0285	2.1	1.5	9.8	11.2	0.0018	1.55	LV	CELLSTATES	vFB2	control_RBM20	8	18
RPL23A	0.896	0.0265	0.112	0.083	5.71	11.5	0.00159	1.58	LV	CELLSTATES	vFB2	control_RBM20	8	18
TUBA1B	0.896	0.00455	0.279	0.185	6.72	18.7	9.94e-05	2.34	LV	CELLSTATES	vFB2	control_RBM20	8	18
ADAMTS15	0.894	0.0424	0.0704	0.0463	4.95	9.56	0.00361	1.37	LV	CELLSTATES	vFB2	control_RBM20	8	18
CAMK2G	0.894	0.048	0.0636	0.0453	4.84	9.12	0.00438	1.32	LV	CELLSTATES	vFB2	control_RBM20	8	18
PDIA5	0.893	0.0342	0.186	0.1	6.01	10.4	0.00255	1.47	LV	CELLSTATES	vFB2	control_RBM20	8	18
S100A10	0.893	0.0418	0.112	0.0755	5.57	9.62	0.00351	1.38	LV	CELLSTATES	vFB2	control_RBM20	8	18
COL6A2	0.892	0.00497	2.02	1.37	9.61	18.3	0.000114	2.3	LV	CELLSTATES	vFB2	control_RBM20	8	18
SEC61B	0.888	0.00539	0.149	0.108	6.03	18	0.000126	2.27	LV	CELLSTATES	vFB2	control_RBM20	8	18
COL5A3	0.887	0.0256	0.57	0.397	7.83	11.6	0.00151	1.59	LV	CELLSTATES	vFB2	control_RBM20	8	18
NGDN	0.884	0.0277	0.0574	0.0447	4.86	11.3	0.00173	1.56	LV	CELLSTATES	vFB2	control_RBM20	8	18
EMC8	0.879	0.0305	0.0442	0.0295	4.4	10.8	0.00207	1.52	LV	CELLSTATES	vFB2	control_RBM20	8	18
RPL37A	0.878	0.0228	0.111	0.0805	5.71	12	0.00128	1.64	LV	CELLSTATES	vFB2	control_RBM20	8	18
LAMA4	0.876	0.0262	0.403	0.28	7.34	11.5	0.00157	1.58	LV	CELLSTATES	vFB2	control_RBM20	8	18
TCEAL9	0.876	0.0164	0.1	0.0716	5.5	13.2	0.000781	1.78	LV	CELLSTATES	vFB2	control_RBM20	8	18
ARPC5	0.871	0.00529	0.19	0.135	6.29	18.1	0.000123	2.28	LV	CELLSTATES	vFB2	control_RBM20	8	18
HLA-C	0.87	0.0441	0.139	0.101	5.99	9.42	0.00384	1.36	LV	CELLSTATES	vFB2	control_RBM20	8	18
SNRPD1	0.87	0.0358	0.0737	0.0506	4.98	10.2	0.00277	1.45	LV	CELLSTATES	vFB2	control_RBM20	8	18
COX5A	0.868	0.0277	0.0836	0.0601	5.27	11.3	0.00173	1.56	LV	CELLSTATES	vFB2	control_RBM20	8	18
YARS	0.865	0.0135	0.171	0.123	6.15	13.9	0.000583	1.87	LV	CELLSTATES	vFB2	control_RBM20	8	18
CFL1	0.861	0.0432	0.106	0.0783	5.6	9.47	0.00374	1.36	LV	CELLSTATES	vFB2	control_RBM20	8	18
RPL10A	0.86	0.0369	0.219	0.168	6.61	10	0.00293	1.43	LV	CELLSTATES	vFB2	control_RBM20	8	18
HOMER1	0.859	0.0315	0.112	0.0792	5.58	10.7	0.00218	1.5	LV	CELLSTATES	vFB2	control_RBM20	8	18
VMP1	0.856	0.0126	0.942	0.607	8.38	14.3	0.000517	1.9	LV	CELLSTATES	vFB2	control_RBM20	8	18
P4HB	0.854	0.00926	0.223	0.159	6.53	15.5	0.000318	2.03	LV	CELLSTATES	vFB2	control_RBM20	8	18
PTPRE	0.848	0.0482	0.323	0.219	6.93	9.09	0.00444	1.32	LV	CELLSTATES	vFB2	control_RBM20	8	18
MYDGF	0.847	0.0182	0.158	0.112	6.04	12.8	0.000916	1.74	LV	CELLSTATES	vFB2	control_RBM20	8	18
SURF4	0.847	0.00725	0.176	0.116	6.09	16.7	0.000207	2.14	LV	CELLSTATES	vFB2	control_RBM20	8	18
NOC2L	0.841	0.0182	0.107	0.0775	5.5	12.8	0.000911	1.74	LV	CELLSTATES	vFB2	control_RBM20	8	18
SPRTN	0.834	0.0318	0.0757	0.0534	5.02	10.7	0.00222	1.5	LV	CELLSTATES	vFB2	control_RBM20	8	18
DNMT1	0.826	0.0449	0.125	0.0947	5.74	9.34	0.00397	1.35	LV	CELLSTATES	vFB2	control_RBM20	8	18
LINC00854	0.826	0.0169	0.165	0.111	6.02	13.1	0.000823	1.77	LV	CELLSTATES	vFB2	control_RBM20	8	18
RPS27A	0.824	0.0319	0.145	0.111	6.08	10.7	0.00224	1.5	LV	CELLSTATES	vFB2	control_RBM20	8	18
SLC39A7	0.822	0.0353	0.0537	0.042	4.72	10.2	0.0027	1.45	LV	CELLSTATES	vFB2	control_RBM20	8	18
RPS26	0.818	0.0168	0.0631	0.0473	4.83	13.1	0.000808	1.77	LV	CELLSTATES	vFB2	control_RBM20	8	18
M6PR	0.814	0.0271	0.105	0.0791	5.52	11.4	0.00165	1.57	LV	CELLSTATES	vFB2	control_RBM20	8	18
IPO9-AS1	0.813	0.0142	0.97	0.729	8.64	13.7	0.000632	1.85	LV	CELLSTATES	vFB2	control_RBM20	8	18
OSTC	0.811	0.0436	0.111	0.079	5.54	9.45	0.00379	1.36	LV	CELLSTATES	vFB2	control_RBM20	8	18
RASSF1	0.811	0.019	0.153	0.112	5.99	12.7	0.000973	1.72	LV	CELLSTATES	vFB2	control_RBM20	8	18
SPAG7	0.81	0.0206	0.0997	0.0771	5.51	12.4	0.0011	1.69	LV	CELLSTATES	vFB2	control_RBM20	8	18
AL117381.1	0.808	0.048	0.0944	0.0704	5.36	9.11	0.00439	1.32	LV	CELLSTATES	vFB2	control_RBM20	8	18
SWI5	0.807	0.0394	0.0482	0.0355	4.56	9.8	0.00325	1.4	LV	CELLSTATES	vFB2	control_RBM20	8	18
POR	0.803	0.0121	0.112	0.0818	5.61	14.4	0.00049	1.92	LV	CELLSTATES	vFB2	control_RBM20	8	18
COL15A1	0.799	0.00725	1.29	0.985	9.08	16.7	0.000207	2.14	LV	CELLSTATES	vFB2	control_RBM20	8	18
MYL6	0.795	0.0167	0.294	0.234	7.04	13.2	0.000799	1.78	LV	CELLSTATES	vFB2	control_RBM20	8	18
CAVIN1	0.794	0.0216	0.166	0.132	6.23	12.2	0.00119	1.67	LV	CELLSTATES	vFB2	control_RBM20	8	18
AC019130.1	0.792	0.0424	0.105	0.0847	5.59	9.56	0.00361	1.37	LV	CELLSTATES	vFB2	control_RBM20	8	18
EIF2B4	0.79	0.0304	0.059	0.0444	4.81	10.9	0.00207	1.52	LV	CELLSTATES	vFB2	control_RBM20	8	18
NOVA1	0.786	0.0286	0.657	0.544	8.23	11.2	0.00182	1.54	LV	CELLSTATES	vFB2	control_RBM20	8	18
LETM1	0.785	0.0393	0.0612	0.048	4.85	9.81	0.00323	1.41	LV	CELLSTATES	vFB2	control_RBM20	8	18
RPS23	0.783	0.0364	0.141	0.116	6.04	10.1	0.00284	1.44	LV	CELLSTATES	vFB2	control_RBM20	8	18
LAPTM4B	0.78	0.0338	0.0633	0.0481	4.88	10.4	0.00247	1.47	LV	CELLSTATES	vFB2	control_RBM20	8	18
SNF8	0.779	0.0253	0.0868	0.0668	5.3	11.6	0.00149	1.6	LV	CELLSTATES	vFB2	control_RBM20	8	18
GLIPR2	0.777	0.0314	0.144	0.106	5.88	10.7	0.00217	1.5	LV	CELLSTATES	vFB2	control_RBM20	8	18
TRIR	0.777	0.00803	0.125	0.0949	5.77	16.2	0.000245	2.1	LV	CELLSTATES	vFB2	control_RBM20	8	18
SMC1A	0.774	0.0121	0.128	0.0985	5.78	14.4	0.000485	1.92	LV	CELLSTATES	vFB2	control_RBM20	8	18
BZW2	0.771	0.00772	0.151	0.116	5.98	16.4	0.000231	2.11	LV	CELLSTATES	vFB2	control_RBM20	8	18
MAT2A	0.77	0.0238	0.135	0.102	5.84	11.9	0.00135	1.62	LV	CELLSTATES	vFB2	control_RBM20	8	18
MAP7D1	0.765	0.0277	0.0829	0.0617	5.21	11.3	0.00173	1.56	LV	CELLSTATES	vFB2	control_RBM20	8	18
EIF1AX	0.762	0.0166	0.128	0.105	5.87	13.2	0.000791	1.78	LV	CELLSTATES	vFB2	control_RBM20	8	18
KHDRBS3	0.759	0.015	0.245	0.196	6.74	13.5	0.000686	1.82	LV	CELLSTATES	vFB2	control_RBM20	8	18
RNF7	0.759	0.0328	0.0569	0.0432	4.77	10.5	0.00236	1.48	LV	CELLSTATES	vFB2	control_RBM20	8	18
CYC1	0.758	0.0482	0.0822	0.063	5.29	9.09	0.00443	1.32	LV	CELLSTATES	vFB2	control_RBM20	8	18
EIF4E	0.758	0.016	0.159	0.123	6.09	13.3	0.000749	1.8	LV	CELLSTATES	vFB2	control_RBM20	8	18
ACSL4	0.756	0.0134	0.254	0.198	6.72	14	0.000566	1.87	LV	CELLSTATES	vFB2	control_RBM20	8	18
MOB3A	0.756	0.0439	0.107	0.0829	5.54	9.43	0.00382	1.36	LV	CELLSTATES	vFB2	control_RBM20	8	18
TUBA1C	0.752	0.0404	0.116	0.0852	5.56	9.73	0.00335	1.39	LV	CELLSTATES	vFB2	control_RBM20	8	18
RHOJ	0.749	0.0097	0.557	0.422	7.81	15.3	0.000342	2.01	LV	CELLSTATES	vFB2	control_RBM20	8	18
UBTD1	0.747	0.0427	0.133	0.104	5.84	9.53	0.00365	1.37	LV	CELLSTATES	vFB2	control_RBM20	8	18
UQCRFS1	0.747	0.0345	0.084	0.0693	5.32	10.3	0.00262	1.46	LV	CELLSTATES	vFB2	control_RBM20	8	18
XPO5	0.746	0.0102	0.162	0.129	6.14	15.1	0.000376	1.99	LV	CELLSTATES	vFB2	control_RBM20	8	18
CSRP1	0.744	0.0496	0.0803	0.0614	5.13	8.99	0.00464	1.3	LV	CELLSTATES	vFB2	control_RBM20	8	18
MCFD2	0.74	0.0129	0.106	0.0814	5.56	14.1	0.00054	1.89	LV	CELLSTATES	vFB2	control_RBM20	8	18
SNAP47	0.735	0.0341	0.0641	0.0519	4.92	10.4	0.00254	1.47	LV	CELLSTATES	vFB2	control_RBM20	8	18
PLEKHB2	0.733	0.0454	0.0697	0.0556	5.03	9.31	0.00403	1.34	LV	CELLSTATES	vFB2	control_RBM20	8	18
ZFAS1	0.733	0.0242	0.208	0.147	6.33	11.8	0.00139	1.62	LV	CELLSTATES	vFB2	control_RBM20	8	18
CUEDC1	0.732	0.0212	0.142	0.115	5.96	12.2	0.00116	1.67	LV	CELLSTATES	vFB2	control_RBM20	8	18
RPF2	0.73	0.0385	0.0926	0.0744	5.38	9.87	0.00315	1.41	LV	CELLSTATES	vFB2	control_RBM20	8	18
RPL37	0.73	0.0249	0.0937	0.0723	5.36	11.7	0.00145	1.6	LV	CELLSTATES	vFB2	control_RBM20	8	18
TXNDC9	0.73	0.0353	0.0713	0.053	5.01	10.2	0.00271	1.45	LV	CELLSTATES	vFB2	control_RBM20	8	18
P3H1	0.729	0.0348	0.0992	0.0777	5.45	10.3	0.00265	1.46	LV	CELLSTATES	vFB2	control_RBM20	8	18
TUBB6	0.727	0.0142	0.394	0.3	7.28	13.7	0.000641	1.85	LV	CELLSTATES	vFB2	control_RBM20	8	18
FLNA	0.721	0.0332	0.201	0.146	6.31	10.5	0.0024	1.48	LV	CELLSTATES	vFB2	control_RBM20	8	18
RPL14	0.721	0.0287	0.208	0.154	6.41	11.1	0.00183	1.54	LV	CELLSTATES	vFB2	control_RBM20	8	18
RFWD3	0.72	0.0272	0.061	0.0482	4.85	11.4	0.00166	1.57	LV	CELLSTATES	vFB2	control_RBM20	8	18
EEF1D	0.718	0.0141	0.147	0.122	6.03	13.8	0.000625	1.85	LV	CELLSTATES	vFB2	control_RBM20	8	18
SELENOS	0.718	0.0135	0.263	0.214	6.83	14	0.000577	1.87	LV	CELLSTATES	vFB2	control_RBM20	8	18
PPM1G	0.712	0.0296	0.104	0.0834	5.51	11	0.00193	1.53	LV	CELLSTATES	vFB2	control_RBM20	8	18
AC010618.3	0.709	0.0367	0.105	0.0861	5.54	10.1	0.00289	1.44	LV	CELLSTATES	vFB2	control_RBM20	8	18
AARS	0.697	0.0131	0.102	0.0825	5.5	14.1	0.00055	1.88	LV	CELLSTATES	vFB2	control_RBM20	8	18
OSMR	0.689	0.0432	0.337	0.285	7.16	9.47	0.00374	1.36	LV	CELLSTATES	vFB2	control_RBM20	8	18
ENO1	0.688	0.0449	0.169	0.134	6.16	9.35	0.00395	1.35	LV	CELLSTATES	vFB2	control_RBM20	8	18
EDC3	0.686	0.0278	0.123	0.106	5.86	11.3	0.00174	1.56	LV	CELLSTATES	vFB2	control_RBM20	8	18
DAP3	0.685	0.0296	0.208	0.174	6.5	11	0.00193	1.53	LV	CELLSTATES	vFB2	control_RBM20	8	18
MPP6	0.683	0.0489	0.116	0.0842	5.57	9.04	0.00454	1.31	LV	CELLSTATES	vFB2	control_RBM20	8	18
STK40	0.682	0.0323	0.131	0.107	5.8	10.6	0.00229	1.49	LV	CELLSTATES	vFB2	control_RBM20	8	18
COL6A1	0.68	0.015	1.07	0.904	8.87	13.5	0.000683	1.82	LV	CELLSTATES	vFB2	control_RBM20	8	18
MRPS21	0.671	0.00926	0.162	0.139	6.22	15.5	0.000319	2.03	LV	CELLSTATES	vFB2	control_RBM20	8	18
IPO7	0.667	0.00704	0.211	0.163	6.41	16.8	0.000193	2.15	LV	CELLSTATES	vFB2	control_RBM20	8	18
AP1B1	0.665	0.0479	0.0856	0.0708	5.26	9.13	0.00436	1.32	LV	CELLSTATES	vFB2	control_RBM20	8	18
BIN3	0.665	0.0353	0.122	0.105	5.77	10.2	0.0027	1.45	LV	CELLSTATES	vFB2	control_RBM20	8	18
CALU	0.662	0.00687	0.423	0.338	7.4	17	0.000184	2.16	LV	CELLSTATES	vFB2	control_RBM20	8	18
SNX19	0.662	0.0306	0.108	0.0878	5.59	10.8	0.00209	1.51	LV	CELLSTATES	vFB2	control_RBM20	8	18
DGKD	0.658	0.021	0.131	0.107	5.83	12.3	0.00114	1.68	LV	CELLSTATES	vFB2	control_RBM20	8	18
ODF2	0.657	0.0317	0.115	0.0957	5.68	10.7	0.0022	1.5	LV	CELLSTATES	vFB2	control_RBM20	8	18
DAPK3	0.656	0.0472	0.136	0.109	5.83	9.18	0.00426	1.33	LV	CELLSTATES	vFB2	control_RBM20	8	18
HIVEP3	0.656	0.0479	0.307	0.256	7.05	9.13	0.00436	1.32	LV	CELLSTATES	vFB2	control_RBM20	8	18
AKR1A1	0.655	0.0413	0.204	0.159	6.37	9.66	0.00345	1.38	LV	CELLSTATES	vFB2	control_RBM20	8	18
PAK1	0.655	0.037	0.1	0.0848	5.51	10	0.00294	1.43	LV	CELLSTATES	vFB2	control_RBM20	8	18
SREBF2	0.648	0.0319	0.26	0.227	6.85	10.7	0.00225	1.5	LV	CELLSTATES	vFB2	control_RBM20	8	18
BCL2L1	0.647	0.0261	0.145	0.127	6.07	11.5	0.00156	1.58	LV	CELLSTATES	vFB2	control_RBM20	8	18
SMC3	0.644	0.0209	0.1	0.0826	5.5	12.3	0.00113	1.68	LV	CELLSTATES	vFB2	control_RBM20	8	18
CCDC12	0.642	0.0123	0.177	0.148	6.27	14.3	0.000501	1.91	LV	CELLSTATES	vFB2	control_RBM20	8	18
RNF24	0.642	0.0207	0.453	0.389	7.6	12.3	0.00111	1.68	LV	CELLSTATES	vFB2	control_RBM20	8	18
FRMD6	0.641	0.0182	0.398	0.321	7.35	12.8	0.000914	1.74	LV	CELLSTATES	vFB2	control_RBM20	8	18
RNF4	0.641	0.0289	0.112	0.0924	5.61	11.1	0.00185	1.54	LV	CELLSTATES	vFB2	control_RBM20	8	18
PPA1	0.639	0.0493	0.138	0.11	5.84	9.01	0.00459	1.31	LV	CELLSTATES	vFB2	control_RBM20	8	18
SAP130	0.634	0.0314	0.0999	0.0826	5.51	10.7	0.00216	1.5	LV	CELLSTATES	vFB2	control_RBM20	8	18
IKBIP	0.628	0.0457	0.169	0.137	6.13	9.28	0.00407	1.34	LV	CELLSTATES	vFB2	control_RBM20	8	18
SH3KBP1	0.626	0.015	0.254	0.217	6.77	13.6	0.00068	1.83	LV	CELLSTATES	vFB2	control_RBM20	8	18
ARHGEF2	0.623	0.0496	0.199	0.172	6.44	8.99	0.00464	1.3	LV	CELLSTATES	vFB2	control_RBM20	8	18
DDX58	0.617	0.0455	0.212	0.18	6.54	9.3	0.00404	1.34	LV	CELLSTATES	vFB2	control_RBM20	8	18
POLR1C	0.617	0.0366	0.153	0.132	6.06	10.1	0.00286	1.44	LV	CELLSTATES	vFB2	control_RBM20	8	18
TPBG	0.616	0.046	0.145	0.123	5.96	9.26	0.00411	1.34	LV	CELLSTATES	vFB2	control_RBM20	8	18
COQ10B	0.614	0.0391	0.12	0.107	5.77	9.83	0.0032	1.41	LV	CELLSTATES	vFB2	control_RBM20	8	18
KANK2	0.614	0.0173	0.294	0.25	6.98	13	0.000845	1.76	LV	CELLSTATES	vFB2	control_RBM20	8	18
AP2A1	0.613	0.0289	0.116	0.0988	5.67	11.1	0.00185	1.54	LV	CELLSTATES	vFB2	control_RBM20	8	18
CAP1	0.61	0.0302	0.129	0.105	5.81	10.9	0.00202	1.52	LV	CELLSTATES	vFB2	control_RBM20	8	18
SCYL1	0.61	0.0429	0.0903	0.0765	5.35	9.5	0.0037	1.37	LV	CELLSTATES	vFB2	control_RBM20	8	18
TDG	0.61	0.0189	0.185	0.162	6.34	12.7	0.00096	1.72	LV	CELLSTATES	vFB2	control_RBM20	8	18
BNC2	0.609	0.019	2.12	1.71	9.69	12.7	0.000969	1.72	LV	CELLSTATES	vFB2	control_RBM20	8	18
NAV1	0.599	0.0429	1.26	1.01	8.96	9.52	0.00368	1.37	LV	CELLSTATES	vFB2	control_RBM20	8	18
SACS	0.586	0.03	0.129	0.108	5.79	10.9	0.00199	1.52	LV	CELLSTATES	vFB2	control_RBM20	8	18
GALNT2	0.583	0.0413	0.455	0.365	7.48	9.66	0.00345	1.38	LV	CELLSTATES	vFB2	control_RBM20	8	18
ARF4	0.572	0.0202	0.281	0.238	6.89	12.5	0.00106	1.7	LV	CELLSTATES	vFB2	control_RBM20	8	18
CAPZB	0.572	0.0106	0.388	0.336	7.33	14.9	0.000397	1.97	LV	CELLSTATES	vFB2	control_RBM20	8	18
RPL11	0.572	0.0453	0.235	0.209	6.73	9.32	0.00401	1.34	LV	CELLSTATES	vFB2	control_RBM20	8	18
DDX18	0.567	0.0187	0.304	0.267	7.01	12.7	0.000951	1.73	LV	CELLSTATES	vFB2	control_RBM20	8	18
AC074032.1	0.559	0.024	0.451	0.402	7.57	11.8	0.00138	1.62	LV	CELLSTATES	vFB2	control_RBM20	8	18
HSPA9	0.556	0.0367	0.169	0.154	6.25	10.1	0.00289	1.44	LV	CELLSTATES	vFB2	control_RBM20	8	18
MORF4L2	0.555	0.0197	0.372	0.324	7.28	12.5	0.00103	1.7	LV	CELLSTATES	vFB2	control_RBM20	8	18
PNPT1	0.554	0.0265	0.141	0.127	5.99	11.5	0.00159	1.58	LV	CELLSTATES	vFB2	control_RBM20	8	18
BAZ1A	0.546	0.0443	0.262	0.239	6.83	9.4	0.00387	1.35	LV	CELLSTATES	vFB2	control_RBM20	8	18
DRG1	0.543	0.0338	0.191	0.169	6.37	10.4	0.00247	1.47	LV	CELLSTATES	vFB2	control_RBM20	8	18
PCMT1	0.539	0.0211	0.181	0.16	6.31	12.3	0.00115	1.68	LV	CELLSTATES	vFB2	control_RBM20	8	18
IFT43	0.536	0.0285	0.24	0.214	6.69	11.2	0.00181	1.55	LV	CELLSTATES	vFB2	control_RBM20	8	18
MARK2	0.518	0.0375	0.125	0.113	5.82	9.97	0.00301	1.43	LV	CELLSTATES	vFB2	control_RBM20	8	18
SEC11A	0.507	0.0482	0.195	0.176	6.4	9.1	0.00442	1.32	LV	CELLSTATES	vFB2	control_RBM20	8	18

## Sheet: control_TTN
Gene	logFC	FDR	mean_exp_control	mean_exp_genotype	logCPM	F	PValue	FDR_plot	Region	annotation_level	cell_state	comparison	Observations_genotype	Observations_reference
CXCL10	4.91	0.000724	0.0223	0.000308	3.22	21.9	2.9e-05	3.14	LV	CELLSTATES	vFB2	control_TTN	12	18
CCL2	4.81	8.65e-09	0.625	0.0283	7.78	90.3	3.85e-12	8.06	LV	CELLSTATES	vFB2	control_TTN	12	18
PLA2G2A	4.71	3.13e-05	0.226	0.00662	6.5	35.9	3.76e-07	4.5	LV	CELLSTATES	vFB2	control_TTN	12	18
CCL11	4.69	5.21e-07	0.0804	0.00441	4.96	59.3	1.23e-09	6.28	LV	CELLSTATES	vFB2	control_TTN	12	18
LINC01705	4.48	6.6e-05	0.0208	0.000866	3.22	32.2	1.08e-06	4.18	LV	CELLSTATES	vFB2	control_TTN	12	18
LIF	4.32	5.05e-05	0.0212	0.00113	3.21	33.6	7.13e-07	4.3	LV	CELLSTATES	vFB2	control_TTN	12	18
CXCL1	4.06	0.000172	0.0215	0.00153	3.52	27.9	4.01e-06	3.77	LV	CELLSTATES	vFB2	control_TTN	12	18
NPPC	4.03	2.55e-05	0.141	0.00989	5.4	36.9	2.81e-07	4.59	LV	CELLSTATES	vFB2	control_TTN	12	18
LIPG	3.85	2.24e-06	0.0649	0.00472	4.34	49.7	1.08e-08	5.65	LV	CELLSTATES	vFB2	control_TTN	12	18
ADAMTS4	3.7	2.14e-05	0.0699	0.00594	4.58	37.8	2.2e-07	4.67	LV	CELLSTATES	vFB2	control_TTN	12	18
ST6GAL2	3.65	0.000635	0.0496	0.00504	3.95	22.4	2.4e-05	3.2	LV	CELLSTATES	vFB2	control_TTN	12	18
HES1	3.55	2.14e-05	0.479	0.0464	7.6	37.8	2.2e-07	4.67	LV	CELLSTATES	vFB2	control_TTN	12	18
APLNR	3.43	0.000262	0.0337	0.00314	3.72	26.1	7.06e-06	3.58	LV	CELLSTATES	vFB2	control_TTN	12	18
NR4A1	3.43	0.000398	0.293	0.0343	6.64	24.4	1.22e-05	3.4	LV	CELLSTATES	vFB2	control_TTN	12	18
CHI3L1	3.42	0.0187	0.0182	0	2.39	10.7	0.00257	1.73	LV	CELLSTATES	vFB2	control_TTN	12	18
PI15	3.38	0.000443	0.016	0.00299	3.06	23.9	1.46e-05	3.35	LV	CELLSTATES	vFB2	control_TTN	12	18
EDNRB	3.36	9.58e-08	0.164	0.0188	5.71	71.5	1.06e-10	7.02	LV	CELLSTATES	vFB2	control_TTN	12	18
CHRDL2	3.26	0.000179	0.0727	0.0104	4.78	27.7	4.26e-06	3.75	LV	CELLSTATES	vFB2	control_TTN	12	18
CTSC	3.13	9.58e-07	0.341	0.0441	6.52	55.2	3.05e-09	6.02	LV	CELLSTATES	vFB2	control_TTN	12	18
ADAMTS14	3.06	0.00216	0.0897	0.00947	4.58	17.7	0.00013	2.67	LV	CELLSTATES	vFB2	control_TTN	12	18
TLL1	3.06	4.14e-05	0.0953	0.00944	4.78	34.6	5.4e-07	4.38	LV	CELLSTATES	vFB2	control_TTN	12	18
FGF10	3.01	0.000164	0.0168	0.00222	2.99	28.1	3.76e-06	3.79	LV	CELLSTATES	vFB2	control_TTN	12	18
FOSL1	2.98	0.000825	0.0271	0.00391	3.45	21.4	3.43e-05	3.08	LV	CELLSTATES	vFB2	control_TTN	12	18
AC007529.2	2.97	3.65e-09	0.122	0.0163	5.37	98.3	1.08e-12	8.44	LV	CELLSTATES	vFB2	control_TTN	12	18
LINC00881	2.96	0.00302	0.0145	0.0022	3.09	16.4	0.000208	2.52	LV	CELLSTATES	vFB2	control_TTN	12	18
FAM196B	2.94	0.0005	0.0164	0.00191	2.95	23.4	1.7e-05	3.3	LV	CELLSTATES	vFB2	control_TTN	12	18
ADM	2.92	0.000772	0.0317	0.00493	3.86	21.6	3.14e-05	3.11	LV	CELLSTATES	vFB2	control_TTN	12	18
SYT7	2.91	5.43e-05	0.0193	0.00261	3.13	33.2	7.97e-07	4.27	LV	CELLSTATES	vFB2	control_TTN	12	18
DLK1	2.89	0.000259	0.05	0.0128	4.41	26.2	6.91e-06	3.59	LV	CELLSTATES	vFB2	control_TTN	12	18
CENPF	2.88	0.00428	0.0155	0.0027	2.84	15.2	0.00033	2.37	LV	CELLSTATES	vFB2	control_TTN	12	18
C3	2.84	2.28e-07	0.235	0.0376	6.38	65.6	3.37e-10	6.64	LV	CELLSTATES	vFB2	control_TTN	12	18
LINC01856	2.81	7.58e-05	0.0229	0.00296	3.3	31.5	1.33e-06	4.12	LV	CELLSTATES	vFB2	control_TTN	12	18
RET	2.79	0.00241	0.0158	0.00177	2.73	17.2	0.000153	2.62	LV	CELLSTATES	vFB2	control_TTN	12	18
ELANE	2.75	1.99e-06	0.0468	0.00733	4.13	50.3	9.27e-09	5.7	LV	CELLSTATES	vFB2	control_TTN	12	18
VDR	2.73	8.27e-05	0.0273	0.00393	3.44	31.1	1.5e-06	4.08	LV	CELLSTATES	vFB2	control_TTN	12	18
FBLIM1	2.72	9.59e-06	0.11	0.0177	5.09	42	7.2e-08	5.02	LV	CELLSTATES	vFB2	control_TTN	12	18
AC108134.2	2.69	0.000515	0.0245	0.00422	3.37	23.3	1.78e-05	3.29	LV	CELLSTATES	vFB2	control_TTN	12	18
JUNB	2.65	0.000105	0.696	0.132	8.02	30	2.1e-06	3.98	LV	CELLSTATES	vFB2	control_TTN	12	18
LINC01060	2.65	5.55e-05	0.0988	0.0227	4.96	33.1	8.3e-07	4.26	LV	CELLSTATES	vFB2	control_TTN	12	18
SLC17A9	2.62	0.000141	0.0464	0.00934	4.08	28.7	3.08e-06	3.85	LV	CELLSTATES	vFB2	control_TTN	12	18
BHLHE40	2.61	7.53e-05	0.222	0.0486	6.31	31.5	1.31e-06	4.12	LV	CELLSTATES	vFB2	control_TTN	12	18
FGF7	2.58	1.52e-06	0.198	0.0366	6.06	52.6	5.47e-09	5.82	LV	CELLSTATES	vFB2	control_TTN	12	18
CD248	2.47	0.000739	0.0199	0.00228	3	21.8	2.97e-05	3.13	LV	CELLSTATES	vFB2	control_TTN	12	18
CLSPN	2.45	0.00619	0.0171	0.00261	3.06	13.9	0.000557	2.21	LV	CELLSTATES	vFB2	control_TTN	12	18
KAZN-AS1	2.44	0.00178	0.0222	0.00367	3.26	18.4	0.0001	2.75	LV	CELLSTATES	vFB2	control_TTN	12	18
SLC19A3	2.43	6.79e-05	0.0173	0.00346	3.09	32	1.15e-06	4.17	LV	CELLSTATES	vFB2	control_TTN	12	18
CYR61	2.42	7.58e-05	0.419	0.106	7.4	31.4	1.35e-06	4.12	LV	CELLSTATES	vFB2	control_TTN	12	18
AC104248.1	2.37	0.000138	0.0233	0.00491	3.42	28.8	2.98e-06	3.86	LV	CELLSTATES	vFB2	control_TTN	12	18
CFD	2.36	0.000434	1.25	0.276	8.92	24	1.4e-05	3.36	LV	CELLSTATES	vFB2	control_TTN	12	18
PTGS1	2.36	0.000342	0.0554	0.0108	4.21	25.1	9.88e-06	3.47	LV	CELLSTATES	vFB2	control_TTN	12	18
SOCS3	2.36	0.00195	0.0811	0.0219	4.84	18.1	0.000112	2.71	LV	CELLSTATES	vFB2	control_TTN	12	18
MELK	2.35	0.00172	0.0195	0.00375	3.19	18.5	9.55e-05	2.76	LV	CELLSTATES	vFB2	control_TTN	12	18
Z83844.2	2.34	0.00059	0.0219	0.00492	3.36	22.7	2.17e-05	3.23	LV	CELLSTATES	vFB2	control_TTN	12	18
HMBS	2.3	8.45e-05	0.0279	0.00574	3.54	31	1.55e-06	4.07	LV	CELLSTATES	vFB2	control_TTN	12	18
NR4A3	2.27	0.0327	0.0193	0.00398	3.24	8.52	0.00557	1.48	LV	CELLSTATES	vFB2	control_TTN	12	18
UHRF1	2.25	0.00536	0.0166	0.00425	3.06	14.4	0.000451	2.27	LV	CELLSTATES	vFB2	control_TTN	12	18
ACE2	2.23	0.00855	0.014	0.00409	2.92	12.8	0.000873	2.07	LV	CELLSTATES	vFB2	control_TTN	12	18
SERPINE1	2.23	0.00579	3.31	0.803	9.86	14.1	0.000506	2.24	LV	CELLSTATES	vFB2	control_TTN	12	18
MRGPRF	2.22	3.13e-05	0.0333	0.00729	3.74	35.9	3.75e-07	4.5	LV	CELLSTATES	vFB2	control_TTN	12	18
TOP2A	2.22	0.0115	0.0167	0.00297	3.02	11.9	0.00129	1.94	LV	CELLSTATES	vFB2	control_TTN	12	18
EGR3	2.21	0.0045	0.0388	0.0103	4.07	15.1	0.000351	2.35	LV	CELLSTATES	vFB2	control_TTN	12	18
TRIM47	2.2	2.07e-05	0.0539	0.0134	4.36	38	2.08e-07	4.69	LV	CELLSTATES	vFB2	control_TTN	12	18
PECAM1	2.18	3.21e-07	0.172	0.0453	5.8	62.9	5.78e-10	6.49	LV	CELLSTATES	vFB2	control_TTN	12	18
PLAU	2.17	0.000987	0.0843	0.0266	4.94	20.7	4.31e-05	3.01	LV	CELLSTATES	vFB2	control_TTN	12	18
SLC2A3	2.16	0.000162	0.166	0.0486	6.06	28.1	3.69e-06	3.79	LV	CELLSTATES	vFB2	control_TTN	12	18
KCNH3	2.15	0.00406	0.0188	0.00461	3.21	15.4	0.000311	2.39	LV	CELLSTATES	vFB2	control_TTN	12	18
SH3GL2	2.15	0.00309	0.0293	0.00996	4.05	16.3	0.000214	2.51	LV	CELLSTATES	vFB2	control_TTN	12	18
AC007384.1	2.1	0.00138	0.0167	0.00348	3.03	19.4	6.79e-05	2.86	LV	CELLSTATES	vFB2	control_TTN	12	18
HIC1	2.1	1.62e-05	0.0986	0.0262	5.04	39.2	1.51e-07	4.79	LV	CELLSTATES	vFB2	control_TTN	12	18
LINC01943	2.1	0.00235	0.0148	0.00375	3.05	17.4	0.000146	2.63	LV	CELLSTATES	vFB2	control_TTN	12	18
ACVRL1	2.09	9.58e-07	0.0629	0.0199	4.63	55.2	3.02e-09	6.02	LV	CELLSTATES	vFB2	control_TTN	12	18
IER2	2.09	0.000766	0.185	0.0498	6.17	21.7	3.1e-05	3.12	LV	CELLSTATES	vFB2	control_TTN	12	18
PVT1	2.09	1.84e-05	0.197	0.0482	5.83	38.6	1.79e-07	4.73	LV	CELLSTATES	vFB2	control_TTN	12	18
CSF1R	2.07	0.000258	0.0193	0.00522	3.25	26.2	6.89e-06	3.59	LV	CELLSTATES	vFB2	control_TTN	12	18
DAW1	2.06	0.00504	0.0161	0.00518	3.11	14.6	0.000415	2.3	LV	CELLSTATES	vFB2	control_TTN	12	18
TNFRSF12A	2.04	2.16e-05	0.176	0.0467	5.81	37.6	2.31e-07	4.66	LV	CELLSTATES	vFB2	control_TTN	12	18
TNC	2.02	0.00536	1.83	0.314	8.59	14.4	0.000451	2.27	LV	CELLSTATES	vFB2	control_TTN	12	18
IGFBP4	2	1.84e-05	0.257	0.0813	6.57	38.6	1.77e-07	4.73	LV	CELLSTATES	vFB2	control_TTN	12	18
LSAMP	2	4.89e-05	0.372	0.103	6.91	33.8	6.81e-07	4.31	LV	CELLSTATES	vFB2	control_TTN	12	18
UPP1	2	0.000567	0.0257	0.00921	3.55	22.9	2.05e-05	3.25	LV	CELLSTATES	vFB2	control_TTN	12	18
KAZN	1.99	5.03e-06	1.24	0.384	8.78	45.5	2.98e-08	5.3	LV	CELLSTATES	vFB2	control_TTN	12	18
CATSPERB	1.98	7.56e-05	0.214	0.0675	6.2	31.5	1.32e-06	4.12	LV	CELLSTATES	vFB2	control_TTN	12	18
BMP8A	1.96	0.000877	0.0218	0.00641	3.37	21.2	3.69e-05	3.06	LV	CELLSTATES	vFB2	control_TTN	12	18
IFITM2	1.95	0.00135	0.0883	0.0195	5	19.5	6.56e-05	2.87	LV	CELLSTATES	vFB2	control_TTN	12	18
MYH6	1.93	0.000572	0.0229	0.00697	3.47	22.8	2.08e-05	3.24	LV	CELLSTATES	vFB2	control_TTN	12	18
S1PR3	1.93	0.000496	0.0204	0.0093	3.37	23.5	1.67e-05	3.3	LV	CELLSTATES	vFB2	control_TTN	12	18
FMNL1	1.92	5.43e-05	0.0329	0.00955	3.81	33.2	8.05e-07	4.26	LV	CELLSTATES	vFB2	control_TTN	12	18
GADD45B	1.92	0.000211	0.288	0.0866	6.67	27	5.25e-06	3.68	LV	CELLSTATES	vFB2	control_TTN	12	18
LDLR	1.92	0.000177	0.111	0.0369	5.29	27.7	4.22e-06	3.75	LV	CELLSTATES	vFB2	control_TTN	12	18
RPS18	1.91	2.03e-05	0.114	0.0346	5.42	38.1	2.03e-07	4.69	LV	CELLSTATES	vFB2	control_TTN	12	18
SLC7A1	1.91	0.000108	0.072	0.021	4.65	29.9	2.16e-06	3.97	LV	CELLSTATES	vFB2	control_TTN	12	18
TM4SF1-AS1	1.91	0.00899	0.0212	0.00689	3.51	12.6	0.000942	2.05	LV	CELLSTATES	vFB2	control_TTN	12	18
ALDH1A3	1.9	0.000531	0.0566	0.0198	4.48	23.1	1.88e-05	3.27	LV	CELLSTATES	vFB2	control_TTN	12	18
BCL3	1.9	0.00282	0.0303	0.0117	3.76	16.7	0.000189	2.55	LV	CELLSTATES	vFB2	control_TTN	12	18
CCBE1	1.89	5.27e-07	0.119	0.0393	5.43	59.1	1.29e-09	6.28	LV	CELLSTATES	vFB2	control_TTN	12	18
PTX3	1.89	0.00364	0.121	0.0377	5.36	15.8	0.000269	2.44	LV	CELLSTATES	vFB2	control_TTN	12	18
RPS6KL1	1.89	0.0011	0.0181	0.00501	3.15	20.3	4.94e-05	2.96	LV	CELLSTATES	vFB2	control_TTN	12	18
RASSF9	1.88	0.000158	0.053	0.0163	4.31	28.3	3.55e-06	3.8	LV	CELLSTATES	vFB2	control_TTN	12	18
PIM1	1.87	0.000169	0.0565	0.0186	4.51	27.9	3.94e-06	3.77	LV	CELLSTATES	vFB2	control_TTN	12	18
RPL13A	1.87	0.000361	0.153	0.0467	5.88	24.8	1.06e-05	3.44	LV	CELLSTATES	vFB2	control_TTN	12	18
C11orf96	1.86	0.00156	0.25	0.0836	6.42	19	8.03e-05	2.81	LV	CELLSTATES	vFB2	control_TTN	12	18
PGF	1.86	0.000402	0.0594	0.0167	4.29	24.4	1.24e-05	3.4	LV	CELLSTATES	vFB2	control_TTN	12	18
AL627171.2	1.85	0.00657	0.0423	0.0116	4.05	13.7	0.000603	2.18	LV	CELLSTATES	vFB2	control_TTN	12	18
MARCKSL1	1.85	0.000505	0.0448	0.0129	4.17	23.4	1.73e-05	3.3	LV	CELLSTATES	vFB2	control_TTN	12	18
TOX2	1.85	0.00327	0.0153	0.00404	2.99	16.1	0.000231	2.49	LV	CELLSTATES	vFB2	control_TTN	12	18
AC017002.5	1.84	2.62e-06	0.37	0.1	6.74	48.9	1.3e-08	5.58	LV	CELLSTATES	vFB2	control_TTN	12	18
AC093895.1	1.83	0.00108	0.0709	0.0224	4.81	20.4	4.8e-05	2.97	LV	CELLSTATES	vFB2	control_TTN	12	18
SH3BGRL3	1.83	0.00107	0.127	0.0273	5.32	20.4	4.76e-05	2.97	LV	CELLSTATES	vFB2	control_TTN	12	18
ANGPTL4	1.82	0.000675	0.166	0.0459	5.66	22.1	2.64e-05	3.17	LV	CELLSTATES	vFB2	control_TTN	12	18
ID2	1.81	0.000292	0.102	0.0352	5.42	25.7	8.07e-06	3.53	LV	CELLSTATES	vFB2	control_TTN	12	18
AL669970.3	1.8	0.00497	0.0329	0.0103	3.73	14.7	0.000407	2.3	LV	CELLSTATES	vFB2	control_TTN	12	18
LGALS2	1.8	0.00495	0.026	0.009	3.53	14.7	0.000403	2.31	LV	CELLSTATES	vFB2	control_TTN	12	18
TMEM51	1.8	0.00265	0.0343	0.0119	3.87	16.9	0.000174	2.58	LV	CELLSTATES	vFB2	control_TTN	12	18
PRDM16	1.79	0.00357	0.0138	0.00597	3.03	15.8	0.000263	2.45	LV	CELLSTATES	vFB2	control_TTN	12	18
GPRC5A	1.78	0.0064	0.0261	0.0106	3.75	13.8	0.000584	2.19	LV	CELLSTATES	vFB2	control_TTN	12	18
BRMS1	1.77	0.000586	0.0234	0.00797	3.57	22.7	2.14e-05	3.23	LV	CELLSTATES	vFB2	control_TTN	12	18
PNO1	1.77	2.7e-05	0.0545	0.0186	4.37	36.6	3.08e-07	4.57	LV	CELLSTATES	vFB2	control_TTN	12	18
ZFP36	1.77	0.0136	0.212	0.0679	6.54	11.3	0.00163	1.87	LV	CELLSTATES	vFB2	control_TTN	12	18
ADA	1.76	2.15e-05	0.119	0.0386	5.44	37.7	2.24e-07	4.67	LV	CELLSTATES	vFB2	control_TTN	12	18
SH3PXD2A-AS1	1.76	0.00162	0.0284	0.0112	3.71	18.8	8.67e-05	2.79	LV	CELLSTATES	vFB2	control_TTN	12	18
AC018845.1	1.75	0.00861	0.0206	0.00752	3.47	12.8	0.000883	2.07	LV	CELLSTATES	vFB2	control_TTN	12	18
TP53RK	1.75	0.00566	0.0184	0.00573	3.22	14.2	0.000489	2.25	LV	CELLSTATES	vFB2	control_TTN	12	18
PSME2	1.74	0.00448	0.0184	0.00614	3.3	15.1	0.000349	2.35	LV	CELLSTATES	vFB2	control_TTN	12	18
EMP3	1.73	0.000129	0.09	0.0281	4.99	29.1	2.74e-06	3.89	LV	CELLSTATES	vFB2	control_TTN	12	18
SH2D2A	1.73	0.00474	0.0192	0.00596	3.27	14.9	0.000376	2.32	LV	CELLSTATES	vFB2	control_TTN	12	18
EGR1	1.72	0.0217	0.154	0.067	6.16	9.8	0.00313	1.66	LV	CELLSTATES	vFB2	control_TTN	12	18
AC073333.1	1.7	0.000138	0.0315	0.0118	3.73	28.8	2.99e-06	3.86	LV	CELLSTATES	vFB2	control_TTN	12	18
AC084357.2	1.7	6.18e-05	0.198	0.075	6.37	32.6	9.65e-07	4.21	LV	CELLSTATES	vFB2	control_TTN	12	18
C19orf48	1.7	0.00109	0.0279	0.00888	3.6	20.4	4.89e-05	2.96	LV	CELLSTATES	vFB2	control_TTN	12	18
EMILIN1	1.7	0.000187	0.225	0.0886	6.33	27.5	4.49e-06	3.73	LV	CELLSTATES	vFB2	control_TTN	12	18
ISG20	1.7	0.000347	0.0453	0.0169	4.29	25	1.01e-05	3.46	LV	CELLSTATES	vFB2	control_TTN	12	18
PDGFRB	1.7	1.22e-07	0.972	0.358	8.36	69	1.71e-10	6.92	LV	CELLSTATES	vFB2	control_TTN	12	18
CD82	1.69	0.0169	0.0133	0.00407	2.93	10.6	0.0022	1.77	LV	CELLSTATES	vFB2	control_TTN	12	18
ESRRB	1.69	0.00297	0.0268	0.00899	3.57	16.5	0.000202	2.53	LV	CELLSTATES	vFB2	control_TTN	12	18
LAMC3	1.69	0.0015	0.0469	0.021	4.29	19.2	7.52e-05	2.83	LV	CELLSTATES	vFB2	control_TTN	12	18
ACTB	1.68	0.000353	0.537	0.206	7.63	24.9	1.03e-05	3.45	LV	CELLSTATES	vFB2	control_TTN	12	18
KNL1	1.68	0.0243	0.0153	0.005	3.07	9.44	0.00367	1.61	LV	CELLSTATES	vFB2	control_TTN	12	18
MPDU1	1.68	1.54e-05	0.0641	0.0239	4.62	39.6	1.36e-07	4.81	LV	CELLSTATES	vFB2	control_TTN	12	18
MSC	1.68	0.00246	0.025	0.00833	3.49	17.1	0.000158	2.61	LV	CELLSTATES	vFB2	control_TTN	12	18
MYC	1.68	0.00283	0.051	0.0169	4.26	16.7	0.00019	2.55	LV	CELLSTATES	vFB2	control_TTN	12	18
AC132192.1	1.67	0.000286	0.042	0.0181	4.11	25.8	7.82e-06	3.54	LV	CELLSTATES	vFB2	control_TTN	12	18
MCTP2	1.67	0.00153	0.029	0.0111	3.66	19.1	7.82e-05	2.81	LV	CELLSTATES	vFB2	control_TTN	12	18
SPOCK3	1.67	0.00298	0.0222	0.00847	3.6	16.5	0.000204	2.53	LV	CELLSTATES	vFB2	control_TTN	12	18
TIMP1	1.67	0.00162	0.654	0.242	7.96	18.8	8.68e-05	2.79	LV	CELLSTATES	vFB2	control_TTN	12	18
VEGFC	1.67	0.0118	0.0166	0.00549	3.15	11.8	0.00134	1.93	LV	CELLSTATES	vFB2	control_TTN	12	18
AC007923.4	1.66	0.00728	0.0142	0.00499	3.02	13.3	0.000703	2.14	LV	CELLSTATES	vFB2	control_TTN	12	18
CA1	1.66	0.00012	0.0659	0.027	4.73	29.4	2.46e-06	3.92	LV	CELLSTATES	vFB2	control_TTN	12	18
TRIB1	1.66	0.0236	0.0129	0.00612	2.99	9.55	0.0035	1.63	LV	CELLSTATES	vFB2	control_TTN	12	18
HMGA2	1.65	0.0401	0.154	0.0306	5.43	7.91	0.00738	1.4	LV	CELLSTATES	vFB2	control_TTN	12	18
HNRNPH2	1.65	0.00424	0.0268	0.0119	3.76	15.2	0.000327	2.37	LV	CELLSTATES	vFB2	control_TTN	12	18
AP000695.1	1.64	0.0267	0.0232	0.00655	3.36	9.14	0.0042	1.57	LV	CELLSTATES	vFB2	control_TTN	12	18
FICD	1.64	0.00916	0.0134	0.00412	2.94	12.6	0.000965	2.04	LV	CELLSTATES	vFB2	control_TTN	12	18
PAM16	1.64	0.0016	0.0293	0.0112	3.72	18.8	8.47e-05	2.8	LV	CELLSTATES	vFB2	control_TTN	12	18
RPLP2	1.64	5.05e-05	0.185	0.0733	6.11	33.6	7.18e-07	4.3	LV	CELLSTATES	vFB2	control_TTN	12	18
ACTG1	1.63	6.21e-05	0.466	0.172	7.31	32.5	9.75e-07	4.21	LV	CELLSTATES	vFB2	control_TTN	12	18
KANK3	1.63	0.000606	0.0263	0.0103	3.62	22.6	2.24e-05	3.22	LV	CELLSTATES	vFB2	control_TTN	12	18
SLC6A9	1.62	0.00911	0.0176	0.0068	3.25	12.6	0.000959	2.04	LV	CELLSTATES	vFB2	control_TTN	12	18
AMPD2	1.61	0.00156	0.036	0.0131	3.96	19	8.09e-05	2.81	LV	CELLSTATES	vFB2	control_TTN	12	18
CSF1	1.61	9.06e-05	0.0532	0.0194	4.4	30.7	1.68e-06	4.04	LV	CELLSTATES	vFB2	control_TTN	12	18
MEDAG	1.61	0.00387	0.151	0.0597	5.76	15.5	0.000292	2.41	LV	CELLSTATES	vFB2	control_TTN	12	18
PTGIR	1.61	6.69e-05	0.364	0.152	7.17	32.1	1.11e-06	4.17	LV	CELLSTATES	vFB2	control_TTN	12	18
AC090617.4	1.6	5.55e-05	0.103	0.0373	5.18	33.1	8.35e-07	4.26	LV	CELLSTATES	vFB2	control_TTN	12	18
MTA2	1.6	0.00922	0.0162	0.00496	3.01	12.5	0.000974	2.04	LV	CELLSTATES	vFB2	control_TTN	12	18
TP53I11	1.6	0.00194	0.0187	0.00686	3.24	18.1	0.000112	2.71	LV	CELLSTATES	vFB2	control_TTN	12	18
AGBL1	1.59	0.00481	0.0447	0.0216	4.54	14.8	0.000385	2.32	LV	CELLSTATES	vFB2	control_TTN	12	18
G6PD	1.59	0.00226	0.0263	0.0111	3.67	17.5	0.000138	2.65	LV	CELLSTATES	vFB2	control_TTN	12	18
MKRN3	1.59	0.00547	0.0611	0.0282	4.88	14.4	0.000464	2.26	LV	CELLSTATES	vFB2	control_TTN	12	18
TMEM217	1.59	0.000654	0.0636	0.0256	4.56	22.3	2.5e-05	3.18	LV	CELLSTATES	vFB2	control_TTN	12	18
AL132671.2	1.58	0.021	0.0185	0.00574	3.17	9.89	0.00301	1.68	LV	CELLSTATES	vFB2	control_TTN	12	18
C5orf17	1.58	0.0432	0.112	0.0432	5.29	7.69	0.00818	1.36	LV	CELLSTATES	vFB2	control_TTN	12	18
CA2	1.58	0.00282	0.0499	0.021	4.35	16.7	0.000188	2.55	LV	CELLSTATES	vFB2	control_TTN	12	18
FLT3	1.58	0.00816	0.0234	0.0104	3.49	13	0.000818	2.09	LV	CELLSTATES	vFB2	control_TTN	12	18
INSRR	1.58	0.000718	0.0926	0.041	5.25	21.9	2.84e-05	3.14	LV	CELLSTATES	vFB2	control_TTN	12	18
NOP16	1.58	0.00501	0.0238	0.00958	3.58	14.7	0.000411	2.3	LV	CELLSTATES	vFB2	control_TTN	12	18
RFX8	1.58	0.00229	0.08	0.0269	4.77	17.4	0.000141	2.64	LV	CELLSTATES	vFB2	control_TTN	12	18
RPL22L1	1.58	0.000417	0.0673	0.0225	4.58	24.2	1.32e-05	3.38	LV	CELLSTATES	vFB2	control_TTN	12	18
SEPT9	1.58	9.59e-06	0.156	0.0642	5.8	42	7.24e-08	5.02	LV	CELLSTATES	vFB2	control_TTN	12	18
SNAPC2	1.58	0.0141	0.014	0.00442	2.95	11.2	0.00172	1.85	LV	CELLSTATES	vFB2	control_TTN	12	18
NGFR	1.57	0.0012	0.0746	0.0285	4.88	20	5.58e-05	2.92	LV	CELLSTATES	vFB2	control_TTN	12	18
RPP25	1.57	0.0119	0.017	0.00499	3.07	11.7	0.00137	1.92	LV	CELLSTATES	vFB2	control_TTN	12	18
TNFAIP6	1.57	6.88e-07	0.329	0.127	6.81	57.4	1.88e-09	6.16	LV	CELLSTATES	vFB2	control_TTN	12	18
AC027288.3	1.56	0.0236	0.0178	0.00912	3.25	9.53	0.00352	1.63	LV	CELLSTATES	vFB2	control_TTN	12	18
BMPER	1.56	0.000673	0.117	0.0508	5.49	22.1	2.62e-05	3.17	LV	CELLSTATES	vFB2	control_TTN	12	18
KCNE4	1.56	0.00189	0.0643	0.0321	4.68	18.2	0.000108	2.72	LV	CELLSTATES	vFB2	control_TTN	12	18
PPARGC1B	1.56	0.00235	0.0369	0.0143	4.02	17.4	0.000145	2.63	LV	CELLSTATES	vFB2	control_TTN	12	18
SLC7A5	1.56	0.00509	0.0309	0.013	3.77	14.6	0.000421	2.29	LV	CELLSTATES	vFB2	control_TTN	12	18
SPHK1	1.56	0.00277	0.12	0.0429	5.36	16.7	0.000184	2.56	LV	CELLSTATES	vFB2	control_TTN	12	18
TMUB1	1.56	0.00881	0.0203	0.00685	3.31	12.7	0.000916	2.06	LV	CELLSTATES	vFB2	control_TTN	12	18
ADH1B	1.55	0.000858	0.59	0.228	7.87	21.2	3.59e-05	3.07	LV	CELLSTATES	vFB2	control_TTN	12	18
CD14	1.55	0.0341	0.014	0.00564	3.03	8.39	0.00591	1.47	LV	CELLSTATES	vFB2	control_TTN	12	18
HIST1H1C	1.55	0.00831	0.0211	0.00594	3.21	12.9	0.000841	2.08	LV	CELLSTATES	vFB2	control_TTN	12	18
IFITM3	1.55	0.00259	0.203	0.0814	6.46	17	0.000169	2.59	LV	CELLSTATES	vFB2	control_TTN	12	18
LINC01252	1.55	0.00149	0.0384	0.0128	3.92	19.2	7.44e-05	2.83	LV	CELLSTATES	vFB2	control_TTN	12	18
SPDYE2	1.55	0.00111	0.245	0.138	6.84	20.3	5.06e-05	2.95	LV	CELLSTATES	vFB2	control_TTN	12	18
SLC1A2	1.54	0.00189	0.0736	0.0259	4.8	18.2	0.000108	2.72	LV	CELLSTATES	vFB2	control_TTN	12	18
WISP1	1.54	0.00763	0.0815	0.0303	4.78	13.2	0.000745	2.12	LV	CELLSTATES	vFB2	control_TTN	12	18
AC097521.1	1.53	0.0236	0.0249	0.00969	3.54	9.54	0.00352	1.63	LV	CELLSTATES	vFB2	control_TTN	12	18
CHAF1B	1.53	0.0118	0.0154	0.00506	3.01	11.7	0.00135	1.93	LV	CELLSTATES	vFB2	control_TTN	12	18
COL27A1	1.53	0.00229	0.146	0.0422	5.46	17.4	0.000141	2.64	LV	CELLSTATES	vFB2	control_TTN	12	18
FP236383.1	1.53	0.00142	0.402	0.119	6.74	19.3	7.05e-05	2.85	LV	CELLSTATES	vFB2	control_TTN	12	18
KLF10	1.53	0.000772	0.0669	0.0275	4.77	21.6	3.13e-05	3.11	LV	CELLSTATES	vFB2	control_TTN	12	18
SLC2A6	1.53	0.00633	0.0224	0.0107	3.54	13.8	0.000574	2.2	LV	CELLSTATES	vFB2	control_TTN	12	18
SLCO2B1	1.53	0.00617	0.0917	0.0423	5.22	13.9	0.000549	2.21	LV	CELLSTATES	vFB2	control_TTN	12	18
AC131025.2	1.52	0.0176	0.0471	0.0155	4.13	10.5	0.00234	1.76	LV	CELLSTATES	vFB2	control_TTN	12	18
LSAMP-AS1	1.52	0.00881	0.0573	0.027	4.82	12.7	0.000917	2.06	LV	CELLSTATES	vFB2	control_TTN	12	18
TEAD4	1.52	0.021	0.0271	0.0127	3.65	9.9	0.003	1.68	LV	CELLSTATES	vFB2	control_TTN	12	18
TEX26-AS1	1.52	0.0057	0.146	0.0697	5.86	14.2	0.000494	2.24	LV	CELLSTATES	vFB2	control_TTN	12	18
TM4SF1	1.52	0.000673	0.118	0.0453	5.53	22.2	2.61e-05	3.17	LV	CELLSTATES	vFB2	control_TTN	12	18
ZNF93	1.52	0.0146	0.0238	0.0126	3.46	11.1	0.00182	1.83	LV	CELLSTATES	vFB2	control_TTN	12	18
EVA1A	1.51	0.000606	0.0389	0.0189	4.08	22.6	2.25e-05	3.22	LV	CELLSTATES	vFB2	control_TTN	12	18
AL353653.1	1.5	0.00645	0.0306	0.0135	3.89	13.8	0.00059	2.19	LV	CELLSTATES	vFB2	control_TTN	12	18
RARRES2	1.5	0.0255	0.0143	0.00926	3.08	9.28	0.00394	1.59	LV	CELLSTATES	vFB2	control_TTN	12	18
RPL3	1.5	0.000398	0.107	0.04	5.29	24.4	1.22e-05	3.4	LV	CELLSTATES	vFB2	control_TTN	12	18
STARD4	1.49	0.0403	0.0174	0.00659	2.99	7.89	0.00745	1.39	LV	CELLSTATES	vFB2	control_TTN	12	18
VASP	1.49	0.00135	0.0556	0.0214	4.37	19.5	6.57e-05	2.87	LV	CELLSTATES	vFB2	control_TTN	12	18
FAM89A	1.48	0.0104	0.0142	0.00526	2.98	12.2	0.00113	1.98	LV	CELLSTATES	vFB2	control_TTN	12	18
HDAC1	1.48	0.000402	0.0328	0.0135	3.91	24.4	1.24e-05	3.4	LV	CELLSTATES	vFB2	control_TTN	12	18
NUSAP1	1.48	0.0453	0.0162	0.00582	3.16	7.56	0.00869	1.34	LV	CELLSTATES	vFB2	control_TTN	12	18
PHF23	1.48	0.0175	0.0134	0.006	2.94	10.5	0.00231	1.76	LV	CELLSTATES	vFB2	control_TTN	12	18
DACT1	1.47	0.044	0.0359	0.0145	3.83	7.64	0.00837	1.36	LV	CELLSTATES	vFB2	control_TTN	12	18
SELENBP1	1.47	0.000909	0.0571	0.0247	4.59	21	3.88e-05	3.04	LV	CELLSTATES	vFB2	control_TTN	12	18
PPL	1.46	0.000216	0.0619	0.0265	4.68	26.8	5.56e-06	3.67	LV	CELLSTATES	vFB2	control_TTN	12	18
PTMA	1.46	0.000159	0.266	0.111	6.64	28.2	3.58e-06	3.8	LV	CELLSTATES	vFB2	control_TTN	12	18
TGFB1I1	1.46	0.000141	0.0861	0.0372	5.07	28.7	3.1e-06	3.85	LV	CELLSTATES	vFB2	control_TTN	12	18
ZC3H12A	1.46	0.0415	0.0175	0.00793	3.24	7.8	0.00775	1.38	LV	CELLSTATES	vFB2	control_TTN	12	18
AC141930.1	1.45	0.0439	0.0144	0.00478	3.01	7.64	0.00836	1.36	LV	CELLSTATES	vFB2	control_TTN	12	18
HAS2	1.45	0.000164	0.117	0.0485	5.39	28.1	3.74e-06	3.79	LV	CELLSTATES	vFB2	control_TTN	12	18
PLEKHG6	1.45	0.0299	0.0179	0.00783	3.19	8.8	0.0049	1.53	LV	CELLSTATES	vFB2	control_TTN	12	18
POU2F3	1.45	0.0286	0.013	0.00392	2.8	8.93	0.00462	1.54	LV	CELLSTATES	vFB2	control_TTN	12	18
RPL34	1.45	0.00295	0.129	0.05	5.66	16.5	0.0002	2.53	LV	CELLSTATES	vFB2	control_TTN	12	18
RPLP0	1.45	7.52e-06	0.262	0.116	6.59	43.3	5.12e-08	5.12	LV	CELLSTATES	vFB2	control_TTN	12	18
STUM	1.45	0.00111	0.0704	0.0301	4.79	20.3	5e-05	2.96	LV	CELLSTATES	vFB2	control_TTN	12	18
EGR2	1.44	0.0136	0.0247	0.0109	3.57	11.3	0.00162	1.87	LV	CELLSTATES	vFB2	control_TTN	12	18
LINC01605	1.44	0.0241	0.0304	0.0133	3.78	9.48	0.00361	1.62	LV	CELLSTATES	vFB2	control_TTN	12	18
S100A16	1.44	0.0017	0.077	0.0319	4.86	18.6	9.29e-05	2.77	LV	CELLSTATES	vFB2	control_TTN	12	18
SDF2L1	1.44	0.0142	0.0254	0.00954	3.55	11.2	0.00174	1.85	LV	CELLSTATES	vFB2	control_TTN	12	18
SLC25A6	1.44	0.000657	0.0811	0.0353	5.02	22.3	2.52e-05	3.18	LV	CELLSTATES	vFB2	control_TTN	12	18
ATP2C2	1.43	0.0239	0.0244	0.00986	3.65	9.5	0.00358	1.62	LV	CELLSTATES	vFB2	control_TTN	12	18
CA3	1.43	0.00355	0.0413	0.0203	4.21	15.8	0.000261	2.45	LV	CELLSTATES	vFB2	control_TTN	12	18
KCND3	1.43	0.0017	0.0626	0.027	4.69	18.6	9.33e-05	2.77	LV	CELLSTATES	vFB2	control_TTN	12	18
PLAUR	1.43	0.0052	0.0627	0.0272	4.6	14.5	0.000433	2.28	LV	CELLSTATES	vFB2	control_TTN	12	18
S100A6	1.43	0.000515	0.553	0.235	7.74	23.3	1.79e-05	3.29	LV	CELLSTATES	vFB2	control_TTN	12	18
EHD1	1.42	0.00226	0.049	0.0201	4.21	17.5	0.000138	2.65	LV	CELLSTATES	vFB2	control_TTN	12	18
FXYD5	1.42	0.014	0.0249	0.0121	3.64	11.2	0.00171	1.85	LV	CELLSTATES	vFB2	control_TTN	12	18
GPC1	1.42	0.00484	0.0284	0.0121	3.57	14.8	0.000388	2.32	LV	CELLSTATES	vFB2	control_TTN	12	18
GRIK1	1.42	0.000251	0.138	0.0589	5.63	26.3	6.57e-06	3.6	LV	CELLSTATES	vFB2	control_TTN	12	18
MFAP2	1.42	0.00922	0.0338	0.0149	3.96	12.5	0.000973	2.04	LV	CELLSTATES	vFB2	control_TTN	12	18
AL442647.1	1.41	0.0205	0.0126	0.00474	2.92	9.97	0.0029	1.69	LV	CELLSTATES	vFB2	control_TTN	12	18
MGST1	1.41	6.55e-05	0.842	0.404	8.36	32.2	1.06e-06	4.18	LV	CELLSTATES	vFB2	control_TTN	12	18
PRELID1	1.41	0.00233	0.0434	0.019	4.21	17.4	0.000144	2.63	LV	CELLSTATES	vFB2	control_TTN	12	18
RPS5	1.41	0.000993	0.0895	0.0332	5.02	20.7	4.34e-05	3	LV	CELLSTATES	vFB2	control_TTN	12	18
AL022323.4	1.4	0.0088	0.0243	0.0129	3.61	12.7	0.000911	2.06	LV	CELLSTATES	vFB2	control_TTN	12	18
CLNK	1.4	0.0142	0.0343	0.0177	4.12	11.1	0.00175	1.85	LV	CELLSTATES	vFB2	control_TTN	12	18
FABP4	1.4	0.00558	0.0411	0.0163	4.18	14.3	0.000478	2.25	LV	CELLSTATES	vFB2	control_TTN	12	18
IER3	1.4	0.00919	0.247	0.0893	6.38	12.5	0.000969	2.04	LV	CELLSTATES	vFB2	control_TTN	12	18
MAD2L1BP	1.4	0.011	0.0143	0.00518	2.98	12	0.00121	1.96	LV	CELLSTATES	vFB2	control_TTN	12	18
SYN3	1.4	0.000433	0.297	0.134	6.64	24	1.38e-05	3.36	LV	CELLSTATES	vFB2	control_TTN	12	18
DOCK2	1.39	0.0088	0.0283	0.0121	3.73	12.7	0.00091	2.06	LV	CELLSTATES	vFB2	control_TTN	12	18
FRMD6-AS1	1.39	0.000262	0.0602	0.0266	4.5	26.1	7.03e-06	3.58	LV	CELLSTATES	vFB2	control_TTN	12	18
PPFIA3	1.39	0.0241	0.0213	0.00924	3.45	9.47	0.00363	1.62	LV	CELLSTATES	vFB2	control_TTN	12	18
PRB2	1.39	0.00597	0.0408	0.0178	4.08	14	0.000526	2.22	LV	CELLSTATES	vFB2	control_TTN	12	18
SAMSN1	1.39	0.00548	0.0255	0.0103	3.48	14.4	0.000465	2.26	LV	CELLSTATES	vFB2	control_TTN	12	18
TIMP3	1.39	0.000246	1.62	0.768	9.15	26.4	6.41e-06	3.61	LV	CELLSTATES	vFB2	control_TTN	12	18
TRAPPC1	1.39	0.0319	0.0166	0.00558	3.14	8.6	0.00535	1.5	LV	CELLSTATES	vFB2	control_TTN	12	18
Z99289.1	1.39	0.0192	0.0401	0.0156	4.04	10.2	0.00266	1.72	LV	CELLSTATES	vFB2	control_TTN	12	18
AC003991.1	1.38	0.0083	0.15	0.0667	5.69	12.9	0.000838	2.08	LV	CELLSTATES	vFB2	control_TTN	12	18
C6orf48	1.38	0.0011	0.0397	0.0158	3.98	20.3	4.94e-05	2.96	LV	CELLSTATES	vFB2	control_TTN	12	18
DDIT3	1.38	0.000341	0.0498	0.022	4.42	25.1	9.8e-06	3.47	LV	CELLSTATES	vFB2	control_TTN	12	18
DDX39A	1.38	0.000101	0.0611	0.028	4.67	30.2	1.95e-06	4	LV	CELLSTATES	vFB2	control_TTN	12	18
DOK1	1.38	0.00197	0.0418	0.0159	4.07	18	0.000114	2.71	LV	CELLSTATES	vFB2	control_TTN	12	18
HLA-C	1.38	0.000402	0.139	0.0647	5.78	24.4	1.25e-05	3.4	LV	CELLSTATES	vFB2	control_TTN	12	18
IL18R1	1.38	0.00287	0.0604	0.0289	4.57	16.6	0.000193	2.54	LV	CELLSTATES	vFB2	control_TTN	12	18
MIDN	1.38	0.000777	0.0739	0.0336	4.84	21.6	3.19e-05	3.11	LV	CELLSTATES	vFB2	control_TTN	12	18
MIR4300HG	1.38	0.00297	0.0312	0.0137	3.84	16.5	0.000202	2.53	LV	CELLSTATES	vFB2	control_TTN	12	18
MT2A	1.38	0.0205	0.222	0.0984	6.46	9.97	0.00291	1.69	LV	CELLSTATES	vFB2	control_TTN	12	18
RARRES1	1.38	0.00533	0.336	0.169	7.19	14.5	0.000447	2.27	LV	CELLSTATES	vFB2	control_TTN	12	18
SERPINH1	1.38	0.00187	0.11	0.0475	5.34	18.2	0.000107	2.73	LV	CELLSTATES	vFB2	control_TTN	12	18
TRMT112	1.38	0.000906	0.0543	0.0246	4.55	21	3.86e-05	3.04	LV	CELLSTATES	vFB2	control_TTN	12	18
CAVIN3	1.37	0.00164	0.098	0.0406	5.14	18.7	8.82e-05	2.79	LV	CELLSTATES	vFB2	control_TTN	12	18
LINC02147	1.37	0.0448	0.0281	0.0134	3.6	7.59	0.00857	1.35	LV	CELLSTATES	vFB2	control_TTN	12	18
MT-ND6	1.37	0.0011	0.054	0.0218	4.34	20.3	4.97e-05	2.96	LV	CELLSTATES	vFB2	control_TTN	12	18
RPL7	1.37	0.000237	0.109	0.0546	5.51	26.5	6.11e-06	3.63	LV	CELLSTATES	vFB2	control_TTN	12	18
SELENOM	1.37	0.000504	0.109	0.0437	5.41	23.4	1.72e-05	3.3	LV	CELLSTATES	vFB2	control_TTN	12	18
SERPINE3	1.37	0.000743	0.0523	0.0258	4.46	21.8	2.99e-05	3.13	LV	CELLSTATES	vFB2	control_TTN	12	18
ATP1B3	1.36	1.87e-05	0.271	0.132	6.65	38.5	1.84e-07	4.73	LV	CELLSTATES	vFB2	control_TTN	12	18
GLIS2	1.36	0.00157	0.0328	0.0159	3.83	18.9	8.16e-05	2.8	LV	CELLSTATES	vFB2	control_TTN	12	18
NQO1	1.36	0.00236	0.0295	0.0123	3.69	17.3	0.000148	2.63	LV	CELLSTATES	vFB2	control_TTN	12	18
PFN1	1.36	0.00199	0.093	0.0363	5.15	18	0.000116	2.7	LV	CELLSTATES	vFB2	control_TTN	12	18
CYFIP2	1.35	0.000353	0.0474	0.0213	4.28	24.9	1.03e-05	3.45	LV	CELLSTATES	vFB2	control_TTN	12	18
GRM5	1.35	0.0022	0.135	0.0602	5.55	17.6	0.000133	2.66	LV	CELLSTATES	vFB2	control_TTN	12	18
PCBP3	1.34	0.026	0.0429	0.021	4.23	9.23	0.00403	1.59	LV	CELLSTATES	vFB2	control_TTN	12	18
YRDC	1.34	0.00485	0.0298	0.0129	3.68	14.8	0.00039	2.31	LV	CELLSTATES	vFB2	control_TTN	12	18
AC017083.3	1.33	0.000586	0.0536	0.0252	4.5	22.7	2.14e-05	3.23	LV	CELLSTATES	vFB2	control_TTN	12	18
AMPD1	1.33	0.0304	0.0212	0.00863	3.36	8.74	0.00502	1.52	LV	CELLSTATES	vFB2	control_TTN	12	18
CDC7	1.33	0.0243	0.0257	0.0118	3.61	9.44	0.00367	1.61	LV	CELLSTATES	vFB2	control_TTN	12	18
GAS6-AS1	1.33	0.0324	0.0128	0.00665	3.09	8.55	0.00548	1.49	LV	CELLSTATES	vFB2	control_TTN	12	18
RPL35	1.33	0.00124	0.108	0.0469	5.33	19.8	5.88e-05	2.91	LV	CELLSTATES	vFB2	control_TTN	12	18
RPS27	1.33	0.00161	0.0831	0.0391	5.12	18.8	8.57e-05	2.79	LV	CELLSTATES	vFB2	control_TTN	12	18
TSPAN11	1.33	0.0266	0.0275	0.014	3.79	9.15	0.00418	1.58	LV	CELLSTATES	vFB2	control_TTN	12	18
ZNF593	1.33	0.0203	0.0182	0.00874	3.18	10	0.00287	1.69	LV	CELLSTATES	vFB2	control_TTN	12	18
AC016205.1	1.32	0.0147	0.0267	0.0134	3.64	11	0.00184	1.83	LV	CELLSTATES	vFB2	control_TTN	12	18
C1R	1.32	0.00181	0.333	0.158	7.14	18.3	0.000102	2.74	LV	CELLSTATES	vFB2	control_TTN	12	18
IGDCC4	1.32	0.00526	0.0384	0.0198	4.11	14.5	0.00044	2.28	LV	CELLSTATES	vFB2	control_TTN	12	18
KPNA2	1.32	0.00558	0.0317	0.016	3.93	14.3	0.000478	2.25	LV	CELLSTATES	vFB2	control_TTN	12	18
RPS4X	1.32	0.000368	0.112	0.0518	5.44	24.7	1.1e-05	3.43	LV	CELLSTATES	vFB2	control_TTN	12	18
TPMT	1.32	0.0202	0.0171	0.00825	3.21	10	0.00285	1.69	LV	CELLSTATES	vFB2	control_TTN	12	18
CARMN	1.31	0.00393	0.171	0.0654	5.75	15.5	0.000298	2.41	LV	CELLSTATES	vFB2	control_TTN	12	18
GRIN2A	1.31	0.0472	0.0136	0.00542	2.99	7.44	0.00918	1.33	LV	CELLSTATES	vFB2	control_TTN	12	18
HS3ST2	1.31	0.0329	0.0363	0.0201	4.05	8.51	0.0056	1.48	LV	CELLSTATES	vFB2	control_TTN	12	18
LINC01936	1.31	0.0337	0.0139	0.00658	3.03	8.43	0.0058	1.47	LV	CELLSTATES	vFB2	control_TTN	12	18
LMNB1	1.31	0.0412	0.0156	0.00849	3.12	7.83	0.00766	1.38	LV	CELLSTATES	vFB2	control_TTN	12	18
RAB26	1.31	0.00558	0.0472	0.0218	4.32	14.3	0.000479	2.25	LV	CELLSTATES	vFB2	control_TTN	12	18
SLC47A1	1.31	0.0165	0.0457	0.015	4.12	10.7	0.00214	1.78	LV	CELLSTATES	vFB2	control_TTN	12	18
EPHA6	1.3	0.00566	0.169	0.0857	6.01	14.2	0.000489	2.25	LV	CELLSTATES	vFB2	control_TTN	12	18
HRH1	1.3	0.0144	0.0449	0.0182	4.16	11.1	0.00178	1.84	LV	CELLSTATES	vFB2	control_TTN	12	18
IFRD2	1.3	0.000919	0.066	0.0343	4.84	21	3.93e-05	3.04	LV	CELLSTATES	vFB2	control_TTN	12	18
MIR4458HG	1.3	0.0396	0.018	0.00631	3.18	7.95	0.00724	1.4	LV	CELLSTATES	vFB2	control_TTN	12	18
A4GALT	1.29	0.00124	0.105	0.0479	5.36	19.9	5.83e-05	2.91	LV	CELLSTATES	vFB2	control_TTN	12	18
AC008569.1	1.29	0.0118	0.0334	0.0178	4	11.8	0.00135	1.93	LV	CELLSTATES	vFB2	control_TTN	12	18
AP003438.1	1.29	0.0172	0.0196	0.00777	3.3	10.6	0.00225	1.77	LV	CELLSTATES	vFB2	control_TTN	12	18
B4GALT3	1.29	0.0107	0.0169	0.00887	3.32	12.1	0.00117	1.97	LV	CELLSTATES	vFB2	control_TTN	12	18
BIRC3	1.29	0.0272	0.0179	0.00667	3.09	9.08	0.00431	1.57	LV	CELLSTATES	vFB2	control_TTN	12	18
DIAPH3	1.29	0.0331	0.0546	0.0248	4.4	8.48	0.00566	1.48	LV	CELLSTATES	vFB2	control_TTN	12	18
FP671120.1	1.29	0.00595	0.319	0.134	6.66	14.1	0.000524	2.23	LV	CELLSTATES	vFB2	control_TTN	12	18
KCNV2	1.29	0.0075	0.0313	0.016	3.96	13.2	0.000728	2.12	LV	CELLSTATES	vFB2	control_TTN	12	18
LDHA	1.29	0.000434	0.192	0.0934	6.2	24	1.41e-05	3.36	LV	CELLSTATES	vFB2	control_TTN	12	18
TMED9	1.29	0.000646	0.139	0.0681	5.75	22.3	2.45e-05	3.19	LV	CELLSTATES	vFB2	control_TTN	12	18
AC012184.1	1.28	0.0185	0.021	0.00925	3.41	10.3	0.00253	1.73	LV	CELLSTATES	vFB2	control_TTN	12	18
FASN	1.28	0.0262	0.0219	0.0101	3.41	9.2	0.00409	1.58	LV	CELLSTATES	vFB2	control_TTN	12	18
KLF16	1.28	0.0442	0.0128	0.00483	2.82	7.62	0.00842	1.35	LV	CELLSTATES	vFB2	control_TTN	12	18
LINGO2	1.28	0.0121	0.0468	0.0296	4.45	11.7	0.00139	1.92	LV	CELLSTATES	vFB2	control_TTN	12	18
PCOLCE	1.28	9.29e-05	0.307	0.156	6.88	30.6	1.74e-06	4.03	LV	CELLSTATES	vFB2	control_TTN	12	18
AC019130.1	1.27	6.27e-05	0.105	0.0526	5.39	32.4	1e-06	4.2	LV	CELLSTATES	vFB2	control_TTN	12	18
ADAMTS7	1.27	0.0251	0.0159	0.00756	3.1	9.34	0.00385	1.6	LV	CELLSTATES	vFB2	control_TTN	12	18
CSRNP1	1.27	0.0189	0.0244	0.0143	3.71	10.2	0.00259	1.72	LV	CELLSTATES	vFB2	control_TTN	12	18
FAM163A	1.27	0.0453	0.041	0.0165	4.03	7.56	0.0087	1.34	LV	CELLSTATES	vFB2	control_TTN	12	18
HAS2-AS1	1.27	0.000388	0.0724	0.0362	4.94	24.5	1.18e-05	3.41	LV	CELLSTATES	vFB2	control_TTN	12	18
MSMO1	1.27	0.00481	0.0376	0.0209	4.11	14.8	0.000384	2.32	LV	CELLSTATES	vFB2	control_TTN	12	18
PHGDH	1.27	0.000153	0.0781	0.0341	4.89	28.4	3.41e-06	3.81	LV	CELLSTATES	vFB2	control_TTN	12	18
POLD2	1.27	0.00797	0.0664	0.0335	4.71	13	0.000794	2.1	LV	CELLSTATES	vFB2	control_TTN	12	18
RPL18	1.27	0.00484	0.117	0.0467	5.41	14.8	0.000389	2.32	LV	CELLSTATES	vFB2	control_TTN	12	18
BCL2L12	1.26	0.0119	0.0181	0.00784	3.26	11.7	0.00136	1.93	LV	CELLSTATES	vFB2	control_TTN	12	18
DNAJB1	1.26	0.04	0.0198	0.00975	3.25	7.92	0.00733	1.4	LV	CELLSTATES	vFB2	control_TTN	12	18
EIF4A1	1.26	0.00151	0.109	0.0622	5.58	19.1	7.66e-05	2.82	LV	CELLSTATES	vFB2	control_TTN	12	18
INSL6	1.26	0.0459	0.0159	0.00592	3.04	7.52	0.00884	1.34	LV	CELLSTATES	vFB2	control_TTN	12	18
KCNQ1	1.26	9.29e-05	0.374	0.172	7.01	30.6	1.74e-06	4.03	LV	CELLSTATES	vFB2	control_TTN	12	18
NEURL1	1.26	0.000679	0.0649	0.03	4.67	22.1	2.66e-05	3.17	LV	CELLSTATES	vFB2	control_TTN	12	18
PPIB	1.26	0.000665	0.184	0.0903	6.12	22.2	2.57e-05	3.18	LV	CELLSTATES	vFB2	control_TTN	12	18
RAB13	1.26	0.000877	0.0507	0.0247	4.47	21.1	3.7e-05	3.06	LV	CELLSTATES	vFB2	control_TTN	12	18
RPS19	1.26	0.000635	0.169	0.0865	6.08	22.4	2.39e-05	3.2	LV	CELLSTATES	vFB2	control_TTN	12	18
ADAMTS1	1.25	0.0238	0.0564	0.0279	4.59	9.52	0.00355	1.62	LV	CELLSTATES	vFB2	control_TTN	12	18
AP001372.1	1.25	0.0371	0.0206	0.0123	3.49	8.14	0.00661	1.43	LV	CELLSTATES	vFB2	control_TTN	12	18
ID1	1.25	0.00355	0.106	0.0503	5.43	15.8	0.000259	2.45	LV	CELLSTATES	vFB2	control_TTN	12	18
MYL6	1.25	1.45e-05	0.294	0.156	6.85	39.9	1.25e-07	4.84	LV	CELLSTATES	vFB2	control_TTN	12	18
POLR2J	1.25	0.0136	0.0277	0.013	3.78	11.3	0.00162	1.87	LV	CELLSTATES	vFB2	control_TTN	12	18
CEP85	1.24	0.014	0.0188	0.00925	3.35	11.2	0.00171	1.85	LV	CELLSTATES	vFB2	control_TTN	12	18
ENO1	1.24	2.01e-05	0.169	0.0817	5.95	38.2	1.99e-07	4.7	LV	CELLSTATES	vFB2	control_TTN	12	18
MATR3	1.24	0.0347	0.0151	0.00726	3.2	8.34	0.00605	1.46	LV	CELLSTATES	vFB2	control_TTN	12	18
RCC1	1.24	0.000662	0.177	0.0891	6.04	22.2	2.55e-05	3.18	LV	CELLSTATES	vFB2	control_TTN	12	18
RPS15A	1.24	0.00877	0.0535	0.0225	4.46	12.7	0.000904	2.06	LV	CELLSTATES	vFB2	control_TTN	12	18
SELENOK	1.24	0.00261	0.0437	0.0236	4.3	16.9	0.000171	2.58	LV	CELLSTATES	vFB2	control_TTN	12	18
TPM2	1.24	0.000294	0.185	0.0907	6.07	25.7	8.13e-06	3.53	LV	CELLSTATES	vFB2	control_TTN	12	18
AC008591.1	1.23	0.005	0.0884	0.0465	5.26	14.7	0.00041	2.3	LV	CELLSTATES	vFB2	control_TTN	12	18
ADAMTSL2	1.23	0.00454	0.0988	0.0451	5.2	15	0.000357	2.34	LV	CELLSTATES	vFB2	control_TTN	12	18
BRIP1	1.23	0.0435	0.0269	0.0126	3.63	7.67	0.00825	1.36	LV	CELLSTATES	vFB2	control_TTN	12	18
DAXX	1.23	0.0149	0.0212	0.00999	3.49	11	0.00187	1.83	LV	CELLSTATES	vFB2	control_TTN	12	18
EYA1	1.23	0.0149	0.0663	0.0301	4.64	11	0.00187	1.83	LV	CELLSTATES	vFB2	control_TTN	12	18
IMP4	1.23	0.00165	0.0447	0.025	4.34	18.7	8.95e-05	2.78	LV	CELLSTATES	vFB2	control_TTN	12	18
NEU1	1.23	0.0114	0.0239	0.0102	3.5	11.9	0.00128	1.94	LV	CELLSTATES	vFB2	control_TTN	12	18
RPL12	1.23	0.00216	0.0797	0.0395	4.98	17.7	0.00013	2.67	LV	CELLSTATES	vFB2	control_TTN	12	18
S100A10	1.23	0.000552	0.112	0.0493	5.39	23	1.97e-05	3.26	LV	CELLSTATES	vFB2	control_TTN	12	18
VASN	1.23	0.00355	0.0418	0.0225	4.27	15.8	0.000261	2.45	LV	CELLSTATES	vFB2	control_TTN	12	18
ZNF513	1.23	0.0204	0.0192	0.00901	3.33	9.98	0.00289	1.69	LV	CELLSTATES	vFB2	control_TTN	12	18
AL157871.4	1.22	0.00328	0.04	0.025	4.25	16.1	0.000232	2.48	LV	CELLSTATES	vFB2	control_TTN	12	18
AP002383.2	1.22	0.0274	0.0447	0.0195	4.18	9.06	0.00435	1.56	LV	CELLSTATES	vFB2	control_TTN	12	18
FLNB	1.22	0.00827	0.065	0.0305	4.72	12.9	0.000831	2.08	LV	CELLSTATES	vFB2	control_TTN	12	18
FST	1.22	0.0187	0.0491	0.0235	4.34	10.3	0.00256	1.73	LV	CELLSTATES	vFB2	control_TTN	12	18
NOTCH3	1.22	0.0223	0.0565	0.0298	4.52	9.72	0.00324	1.65	LV	CELLSTATES	vFB2	control_TTN	12	18
OST4	1.22	0.00725	0.0634	0.033	4.77	13.3	0.000697	2.14	LV	CELLSTATES	vFB2	control_TTN	12	18
RPS28	1.22	0.000376	0.108	0.057	5.49	24.6	1.13e-05	3.42	LV	CELLSTATES	vFB2	control_TTN	12	18
S100A4	1.22	0.00491	0.247	0.113	6.52	14.7	0.000398	2.31	LV	CELLSTATES	vFB2	control_TTN	12	18
SNHG15	1.22	0.00113	0.0615	0.0315	4.65	20.2	5.18e-05	2.95	LV	CELLSTATES	vFB2	control_TTN	12	18
SQLE	1.22	0.00236	0.0617	0.0289	4.6	17.3	0.000147	2.63	LV	CELLSTATES	vFB2	control_TTN	12	18
TMEM147	1.22	0.0131	0.038	0.0195	4.2	11.4	0.00155	1.88	LV	CELLSTATES	vFB2	control_TTN	12	18
TMSB4X	1.22	0.0115	0.448	0.233	7.66	11.8	0.0013	1.94	LV	CELLSTATES	vFB2	control_TTN	12	18
MYH13	1.21	0.000108	0.585	0.289	7.62	29.9	2.16e-06	3.97	LV	CELLSTATES	vFB2	control_TTN	12	18
RPS20	1.21	0.00903	0.0707	0.0336	4.9	12.6	0.000947	2.04	LV	CELLSTATES	vFB2	control_TTN	12	18
RPS23	1.21	0.000528	0.141	0.0763	5.85	23.1	1.86e-05	3.28	LV	CELLSTATES	vFB2	control_TTN	12	18
SERTAD3	1.21	0.0203	0.0207	0.0093	3.39	9.99	0.00287	1.69	LV	CELLSTATES	vFB2	control_TTN	12	18
SNHG8	1.21	0.00298	0.115	0.0568	5.48	16.5	0.000204	2.53	LV	CELLSTATES	vFB2	control_TTN	12	18
THOC6	1.21	0.00932	0.0207	0.0109	3.53	12.5	0.000986	2.03	LV	CELLSTATES	vFB2	control_TTN	12	18
TOMM40	1.21	0.00167	0.0597	0.0301	4.6	18.6	9.14e-05	2.78	LV	CELLSTATES	vFB2	control_TTN	12	18
DUSP1	1.2	0.0369	0.339	0.146	7.11	8.17	0.00654	1.43	LV	CELLSTATES	vFB2	control_TTN	12	18
IL34	1.2	0.037	0.0221	0.0101	3.43	8.15	0.00658	1.43	LV	CELLSTATES	vFB2	control_TTN	12	18
NMNAT2	1.2	0.00881	0.0389	0.0211	4.07	12.7	0.000915	2.06	LV	CELLSTATES	vFB2	control_TTN	12	18
RPL36AL	1.2	0.00152	0.0761	0.035	4.9	19.1	7.69e-05	2.82	LV	CELLSTATES	vFB2	control_TTN	12	18
VMP1	1.2	1.54e-05	0.942	0.422	8.2	39.6	1.37e-07	4.81	LV	CELLSTATES	vFB2	control_TTN	12	18
AC020687.1	1.19	0.0424	0.0157	0.00623	3.11	7.74	0.008	1.37	LV	CELLSTATES	vFB2	control_TTN	12	18
BMPR1B	1.19	0.035	0.0337	0.0175	3.95	8.31	0.00612	1.46	LV	CELLSTATES	vFB2	control_TTN	12	18
CCNF	1.19	0.038	0.0153	0.00732	3.12	8.08	0.00682	1.42	LV	CELLSTATES	vFB2	control_TTN	12	18
GSE1	1.19	0.0154	0.0952	0.0483	5.06	10.9	0.00195	1.81	LV	CELLSTATES	vFB2	control_TTN	12	18
LINC01169	1.19	0.0402	0.0202	0.0103	3.41	7.9	0.00741	1.4	LV	CELLSTATES	vFB2	control_TTN	12	18
MRPL49	1.19	0.0291	0.0158	0.00648	3.01	8.88	0.00473	1.54	LV	CELLSTATES	vFB2	control_TTN	12	18
PPARG	1.19	0.0119	0.0461	0.0218	4.23	11.7	0.00136	1.93	LV	CELLSTATES	vFB2	control_TTN	12	18
RPS25	1.19	0.000961	0.113	0.0662	5.62	20.8	4.15e-05	3.02	LV	CELLSTATES	vFB2	control_TTN	12	18
TAF13	1.19	0.00131	0.0578	0.0276	4.51	19.6	6.3e-05	2.88	LV	CELLSTATES	vFB2	control_TTN	12	18
AL049569.1	1.18	0.000877	0.0476	0.0259	4.32	21.1	3.71e-05	3.06	LV	CELLSTATES	vFB2	control_TTN	12	18
CYGB	1.18	0.00783	0.0932	0.0452	5.22	13.1	0.000774	2.11	LV	CELLSTATES	vFB2	control_TTN	12	18
HGF	1.18	0.0137	0.116	0.0527	5.32	11.3	0.00164	1.86	LV	CELLSTATES	vFB2	control_TTN	12	18
HNRNPAB	1.18	0.00138	0.0916	0.0477	5.04	19.4	6.8e-05	2.86	LV	CELLSTATES	vFB2	control_TTN	12	18
NAMPT	1.18	0.00712	0.168	0.0929	6.05	13.4	0.00068	2.15	LV	CELLSTATES	vFB2	control_TTN	12	18
NOTCH1	1.18	0.00859	0.0459	0.0251	4.31	12.8	0.000879	2.07	LV	CELLSTATES	vFB2	control_TTN	12	18
RPL23A	1.18	0.000262	0.112	0.0584	5.54	26.1	7.07e-06	3.58	LV	CELLSTATES	vFB2	control_TTN	12	18
TIGAR	1.18	0.00111	0.0618	0.0312	4.65	20.2	5.09e-05	2.95	LV	CELLSTATES	vFB2	control_TTN	12	18
TPM4	1.18	4.51e-05	0.337	0.163	6.81	34.2	5.97e-07	4.35	LV	CELLSTATES	vFB2	control_TTN	12	18
ZIM2	1.18	0.0464	0.0157	0.00977	3.12	7.49	0.00897	1.33	LV	CELLSTATES	vFB2	control_TTN	12	18
BAHCC1	1.17	0.00187	0.0537	0.0263	4.47	18.2	0.000106	2.73	LV	CELLSTATES	vFB2	control_TTN	12	18
CDH18	1.17	0.0351	0.0227	0.0138	3.66	8.31	0.00614	1.45	LV	CELLSTATES	vFB2	control_TTN	12	18
ENTPD1	1.17	0.0427	0.0145	0.00754	3.14	7.72	0.00806	1.37	LV	CELLSTATES	vFB2	control_TTN	12	18
MFSD4A	1.17	0.00867	0.0239	0.0107	3.48	12.7	0.000892	2.06	LV	CELLSTATES	vFB2	control_TTN	12	18
SLC52A2	1.17	0.000766	0.0509	0.0251	4.38	21.7	3.1e-05	3.12	LV	CELLSTATES	vFB2	control_TTN	12	18
AC009501.1	1.16	0.0145	0.026	0.0137	3.69	11.1	0.0018	1.84	LV	CELLSTATES	vFB2	control_TTN	12	18
CFL1	1.16	0.000639	0.106	0.0566	5.43	22.4	2.42e-05	3.19	LV	CELLSTATES	vFB2	control_TTN	12	18
CXCL12	1.16	0.00324	0.202	0.108	6.4	16.2	0.000228	2.49	LV	CELLSTATES	vFB2	control_TTN	12	18
GPC5	1.16	0.00244	0.16	0.0956	6.08	17.2	0.000156	2.61	LV	CELLSTATES	vFB2	control_TTN	12	18
IMPDH2	1.16	0.0175	0.0208	0.0129	3.58	10.5	0.00232	1.76	LV	CELLSTATES	vFB2	control_TTN	12	18
ITPRIP	1.16	0.0177	0.0642	0.0331	4.79	10.4	0.00237	1.75	LV	CELLSTATES	vFB2	control_TTN	12	18
LHFPL4	1.16	0.0246	0.022	0.0124	3.55	9.4	0.00374	1.61	LV	CELLSTATES	vFB2	control_TTN	12	18
MILR1	1.16	0.00727	0.0403	0.0215	4.13	13.3	0.0007	2.14	LV	CELLSTATES	vFB2	control_TTN	12	18
SHKBP1	1.16	0.0306	0.0226	0.011	3.52	8.72	0.00508	1.51	LV	CELLSTATES	vFB2	control_TTN	12	18
APOL1	1.15	0.0313	0.0228	0.0102	3.39	8.65	0.00524	1.5	LV	CELLSTATES	vFB2	control_TTN	12	18
BRCA2	1.15	0.0186	0.0364	0.0174	3.97	10.3	0.00253	1.73	LV	CELLSTATES	vFB2	control_TTN	12	18
FANCA	1.15	0.014	0.0332	0.0178	3.93	11.2	0.0017	1.85	LV	CELLSTATES	vFB2	control_TTN	12	18
MIR22HG	1.15	0.00246	0.205	0.101	6.16	17.2	0.000157	2.61	LV	CELLSTATES	vFB2	control_TTN	12	18
PPP1R18	1.15	0.00202	0.0523	0.0284	4.48	17.9	0.000119	2.69	LV	CELLSTATES	vFB2	control_TTN	12	18
RARA-AS1	1.15	0.0338	0.0237	0.0124	3.62	8.42	0.00582	1.47	LV	CELLSTATES	vFB2	control_TTN	12	18
RPS21	1.15	0.00641	0.0392	0.0197	4.14	13.8	0.000586	2.19	LV	CELLSTATES	vFB2	control_TTN	12	18
SLC35A2	1.15	0.0422	0.0186	0.00804	3.28	7.76	0.00791	1.38	LV	CELLSTATES	vFB2	control_TTN	12	18
SLC39A7	1.15	0.000455	0.0537	0.0297	4.55	23.8	1.51e-05	3.34	LV	CELLSTATES	vFB2	control_TTN	12	18
TNIP2	1.15	0.00364	0.0391	0.0184	4.04	15.7	0.000269	2.44	LV	CELLSTATES	vFB2	control_TTN	12	18
AC009313.1	1.14	0.00355	0.0426	0.0238	4.26	15.8	0.00026	2.45	LV	CELLSTATES	vFB2	control_TTN	12	18
CFAP77	1.14	0.027	0.0212	0.0105	3.37	9.1	0.00427	1.57	LV	CELLSTATES	vFB2	control_TTN	12	18
CLDN14	1.14	0.0379	0.042	0.0178	4.09	8.09	0.00678	1.42	LV	CELLSTATES	vFB2	control_TTN	12	18
FOXC1	1.14	0.0397	0.0464	0.0231	4.22	7.95	0.00725	1.4	LV	CELLSTATES	vFB2	control_TTN	12	18
GPATCH4	1.14	0.00509	0.0482	0.0279	4.4	14.6	0.00042	2.29	LV	CELLSTATES	vFB2	control_TTN	12	18
NOVA1	1.14	0.000134	0.657	0.373	8.06	28.9	2.87e-06	3.87	LV	CELLSTATES	vFB2	control_TTN	12	18
RHBDD2	1.14	0.00544	0.0476	0.0206	4.2	14.4	0.00046	2.26	LV	CELLSTATES	vFB2	control_TTN	12	18
TRIM29	1.14	0.0236	0.0323	0.0176	3.89	9.54	0.00351	1.63	LV	CELLSTATES	vFB2	control_TTN	12	18
CLIC1	1.13	0.00536	0.0849	0.0455	5.11	14.4	0.000452	2.27	LV	CELLSTATES	vFB2	control_TTN	12	18
DDX21	1.13	0.00172	0.299	0.148	6.67	18.5	9.55e-05	2.76	LV	CELLSTATES	vFB2	control_TTN	12	18
EIF5A	1.13	0.013	0.0383	0.0212	4.23	11.5	0.00153	1.89	LV	CELLSTATES	vFB2	control_TTN	12	18
G6PC3	1.13	0.00679	0.0186	0.0111	3.4	13.6	0.000639	2.17	LV	CELLSTATES	vFB2	control_TTN	12	18
IER5L	1.13	0.00217	0.149	0.0776	5.77	17.7	0.000131	2.66	LV	CELLSTATES	vFB2	control_TTN	12	18
MAMLD1	1.13	0.0262	0.0271	0.0162	3.77	9.21	0.00408	1.58	LV	CELLSTATES	vFB2	control_TTN	12	18
S100A11	1.13	0.00617	0.185	0.0897	6.08	13.9	0.00055	2.21	LV	CELLSTATES	vFB2	control_TTN	12	18
SIGMAR1	1.13	0.025	0.0169	0.00952	3.22	9.35	0.00382	1.6	LV	CELLSTATES	vFB2	control_TTN	12	18
CDC42EP2	1.12	0.00197	0.079	0.0372	4.88	18	0.000115	2.7	LV	CELLSTATES	vFB2	control_TTN	12	18
FLAD1	1.12	0.00241	0.0437	0.0262	4.27	17.3	0.000151	2.62	LV	CELLSTATES	vFB2	control_TTN	12	18
IKBKE	1.12	0.0193	0.025	0.014	3.63	10.2	0.00267	1.72	LV	CELLSTATES	vFB2	control_TTN	12	18
LAMC2	1.12	0.00483	0.0714	0.0379	4.94	14.8	0.000387	2.32	LV	CELLSTATES	vFB2	control_TTN	12	18
NIP7	1.12	0.0243	0.0268	0.0142	3.72	9.44	0.00367	1.61	LV	CELLSTATES	vFB2	control_TTN	12	18
PLXND1	1.12	0.00575	0.0811	0.0432	4.96	14.2	0.000501	2.24	LV	CELLSTATES	vFB2	control_TTN	12	18
SLC16A12-AS1	1.12	0.0223	0.0566	0.0447	4.79	9.71	0.00326	1.65	LV	CELLSTATES	vFB2	control_TTN	12	18
SNHG18	1.12	0.0184	0.0627	0.0323	4.67	10.3	0.0025	1.74	LV	CELLSTATES	vFB2	control_TTN	12	18
THBS1	1.12	0.0184	0.244	0.152	6.65	10.3	0.00251	1.73	LV	CELLSTATES	vFB2	control_TTN	12	18
AC244131.2	1.11	0.0203	0.0584	0.0292	4.5	9.99	0.00287	1.69	LV	CELLSTATES	vFB2	control_TTN	12	18
BOP1	1.11	0.0378	0.0162	0.00838	3.2	8.09	0.00677	1.42	LV	CELLSTATES	vFB2	control_TTN	12	18
CD63	1.11	0.00513	0.372	0.214	7.24	14.6	0.000425	2.29	LV	CELLSTATES	vFB2	control_TTN	12	18
GPR156	1.11	0.0412	0.0252	0.0112	3.57	7.83	0.00765	1.38	LV	CELLSTATES	vFB2	control_TTN	12	18
MPP7	1.11	0.019	0.0358	0.0236	4.03	10.2	0.00262	1.72	LV	CELLSTATES	vFB2	control_TTN	12	18
MRTO4	1.11	0.00381	0.04	0.023	4.22	15.6	0.000286	2.42	LV	CELLSTATES	vFB2	control_TTN	12	18
RCN1	1.11	0.00406	0.0499	0.0295	4.43	15.4	0.000311	2.39	LV	CELLSTATES	vFB2	control_TTN	12	18
RPS2	1.11	0.000969	0.197	0.104	6.24	20.8	4.19e-05	3.01	LV	CELLSTATES	vFB2	control_TTN	12	18
SGK1	1.11	0.0088	0.0434	0.027	4.34	12.7	0.000912	2.06	LV	CELLSTATES	vFB2	control_TTN	12	18
SMC1B	1.11	0.00161	0.049	0.0288	4.41	18.8	8.57e-05	2.79	LV	CELLSTATES	vFB2	control_TTN	12	18
ARPC5L	1.1	0.00282	0.0386	0.02	4.13	16.7	0.000189	2.55	LV	CELLSTATES	vFB2	control_TTN	12	18
GRIK2	1.1	0.0377	0.046	0.0233	4.25	8.1	0.00674	1.42	LV	CELLSTATES	vFB2	control_TTN	12	18
H1F0	1.1	0.0373	0.0393	0.0186	4.15	8.13	0.00665	1.43	LV	CELLSTATES	vFB2	control_TTN	12	18
MYH4	1.1	0.00513	0.0921	0.0517	5.29	14.6	0.000426	2.29	LV	CELLSTATES	vFB2	control_TTN	12	18
ZNF385A	1.1	0.0331	0.0273	0.0119	3.55	8.49	0.00565	1.48	LV	CELLSTATES	vFB2	control_TTN	12	18
AC024909.1	1.09	0.0435	0.0154	0.0102	3.2	7.66	0.00827	1.36	LV	CELLSTATES	vFB2	control_TTN	12	18
BIN1	1.09	0.0373	0.0158	0.0087	3.11	8.13	0.00666	1.43	LV	CELLSTATES	vFB2	control_TTN	12	18
CNTN5	1.09	0.0115	0.0832	0.0511	5.18	11.8	0.0013	1.94	LV	CELLSTATES	vFB2	control_TTN	12	18
COL6A2	1.09	4.7e-05	2.02	1.1	9.48	34	6.37e-07	4.33	LV	CELLSTATES	vFB2	control_TTN	12	18
OSMR	1.09	0.000101	0.337	0.188	6.97	30.2	1.94e-06	4	LV	CELLSTATES	vFB2	control_TTN	12	18
PLAC9	1.09	0.00215	0.337	0.182	7.01	17.7	0.000129	2.67	LV	CELLSTATES	vFB2	control_TTN	12	18
ST3GAL5	1.09	0.00414	0.152	0.0876	6	15.3	0.000317	2.38	LV	CELLSTATES	vFB2	control_TTN	12	18
C4orf19	1.08	0.000564	0.0715	0.0398	4.89	22.9	2.03e-05	3.25	LV	CELLSTATES	vFB2	control_TTN	12	18
ESRRA	1.08	0.000168	0.091	0.0523	5.21	28	3.89e-06	3.77	LV	CELLSTATES	vFB2	control_TTN	12	18
GMPPB	1.08	0.017	0.049	0.0263	4.41	10.6	0.00222	1.77	LV	CELLSTATES	vFB2	control_TTN	12	18
GPRC5D-AS1	1.08	0.00664	0.0389	0.021	4.09	13.7	0.000614	2.18	LV	CELLSTATES	vFB2	control_TTN	12	18
SNHG9	1.08	0.00681	0.0461	0.031	4.47	13.6	0.000641	2.17	LV	CELLSTATES	vFB2	control_TTN	12	18
TCIRG1	1.08	0.000738	0.0568	0.0316	4.56	21.8	2.96e-05	3.13	LV	CELLSTATES	vFB2	control_TTN	12	18
TFRC	1.08	0.00162	0.0487	0.0269	4.36	18.8	8.62e-05	2.79	LV	CELLSTATES	vFB2	control_TTN	12	18
AC010333.2	1.07	0.0342	0.0141	0.0091	3.11	8.38	0.00593	1.47	LV	CELLSTATES	vFB2	control_TTN	12	18
ACTN1	1.07	0.00619	0.371	0.183	6.93	13.9	0.000555	2.21	LV	CELLSTATES	vFB2	control_TTN	12	18
ARAP3	1.07	0.0401	0.0222	0.0127	3.53	7.9	0.00739	1.4	LV	CELLSTATES	vFB2	control_TTN	12	18
GLIPR1	1.07	0.000497	0.0617	0.0342	4.71	23.4	1.69e-05	3.3	LV	CELLSTATES	vFB2	control_TTN	12	18
NUPR1	1.07	0.0067	0.13	0.0638	5.66	13.6	0.000624	2.17	LV	CELLSTATES	vFB2	control_TTN	12	18
PKDCC	1.07	0.000215	0.12	0.0678	5.54	26.9	5.39e-06	3.67	LV	CELLSTATES	vFB2	control_TTN	12	18
STEAP1B	1.07	0.00477	0.0383	0.0211	4.12	14.9	0.00038	2.32	LV	CELLSTATES	vFB2	control_TTN	12	18
TSTA3	1.07	0.0197	0.031	0.0202	3.91	10.1	0.00275	1.71	LV	CELLSTATES	vFB2	control_TTN	12	18
ATP13A1	1.06	0.02	0.0224	0.0124	3.59	10	0.00281	1.7	LV	CELLSTATES	vFB2	control_TTN	12	18
B2M	1.06	0.00713	0.471	0.26	7.66	13.4	0.000682	2.15	LV	CELLSTATES	vFB2	control_TTN	12	18
H3F3B	1.06	0.00317	0.512	0.3	7.71	16.3	0.000222	2.5	LV	CELLSTATES	vFB2	control_TTN	12	18
IL32	1.06	0.0141	0.0651	0.0363	4.77	11.2	0.00172	1.85	LV	CELLSTATES	vFB2	control_TTN	12	18
PCNA	1.06	0.0387	0.0188	0.00964	3.36	8.02	0.00701	1.41	LV	CELLSTATES	vFB2	control_TTN	12	18
PSMB4	1.06	0.0356	0.0261	0.0125	3.68	8.27	0.00624	1.45	LV	CELLSTATES	vFB2	control_TTN	12	18
PSMC5	1.06	0.0263	0.0356	0.0197	3.99	9.19	0.00411	1.58	LV	CELLSTATES	vFB2	control_TTN	12	18
RAN	1.06	0.00159	0.0805	0.0464	5.08	18.9	8.37e-05	2.8	LV	CELLSTATES	vFB2	control_TTN	12	18
RPL27A	1.06	0.00417	0.129	0.0715	5.71	15.3	0.00032	2.38	LV	CELLSTATES	vFB2	control_TTN	12	18
RPS6	1.06	0.00246	0.142	0.0829	5.9	17.1	0.000158	2.61	LV	CELLSTATES	vFB2	control_TTN	12	18
RPS8	1.06	0.000528	0.168	0.109	6.12	23.1	1.87e-05	3.28	LV	CELLSTATES	vFB2	control_TTN	12	18
AC005699.1	1.05	0.0163	0.052	0.0349	4.55	10.7	0.0021	1.79	LV	CELLSTATES	vFB2	control_TTN	12	18
BCAT1	1.05	0.00783	0.105	0.0513	5.25	13.1	0.000775	2.11	LV	CELLSTATES	vFB2	control_TTN	12	18
BRIX1	1.05	0.0025	0.0569	0.0348	4.65	17.1	0.000161	2.6	LV	CELLSTATES	vFB2	control_TTN	12	18
FUOM	1.05	0.0146	0.0333	0.0173	3.88	11.1	0.0018	1.84	LV	CELLSTATES	vFB2	control_TTN	12	18
NTRK1	1.05	0.00531	0.099	0.055	5.23	14.5	0.000446	2.27	LV	CELLSTATES	vFB2	control_TTN	12	18
POLR2K	1.05	0.0134	0.0382	0.0205	4.12	11.4	0.00158	1.87	LV	CELLSTATES	vFB2	control_TTN	12	18
RNF122	1.05	0.0104	0.0984	0.0564	5.33	12.2	0.00112	1.98	LV	CELLSTATES	vFB2	control_TTN	12	18
RPS9	1.05	0.000909	0.183	0.112	6.29	21	3.89e-05	3.04	LV	CELLSTATES	vFB2	control_TTN	12	18
SMG6	1.05	9.24e-06	0.898	0.489	8.28	42.3	6.64e-08	5.03	LV	CELLSTATES	vFB2	control_TTN	12	18
SSR4	1.05	0.0206	0.0494	0.0254	4.45	9.95	0.00293	1.69	LV	CELLSTATES	vFB2	control_TTN	12	18
TMEM106A	1.05	0.0119	0.0657	0.0362	4.74	11.7	0.00136	1.93	LV	CELLSTATES	vFB2	control_TTN	12	18
TMSB10	1.05	0.00637	0.208	0.105	6.32	13.8	0.000581	2.2	LV	CELLSTATES	vFB2	control_TTN	12	18
TRMT1	1.05	0.00381	0.0521	0.0314	4.57	15.6	0.000285	2.42	LV	CELLSTATES	vFB2	control_TTN	12	18
AC109927.1	1.04	0.00111	0.108	0.0687	5.52	20.3	5.07e-05	2.95	LV	CELLSTATES	vFB2	control_TTN	12	18
BZW2	1.04	2.16e-05	0.151	0.0852	5.83	37.7	2.29e-07	4.66	LV	CELLSTATES	vFB2	control_TTN	12	18
DHX33	1.04	0.00484	0.0579	0.0318	4.57	14.8	0.000389	2.32	LV	CELLSTATES	vFB2	control_TTN	12	18
EEF2	1.04	0.008	0.125	0.0699	5.64	13	0.000797	2.1	LV	CELLSTATES	vFB2	control_TTN	12	18
ENTPD7	1.04	0.0129	0.0395	0.0223	4.11	11.5	0.00152	1.89	LV	CELLSTATES	vFB2	control_TTN	12	18
LYSMD2	1.04	0.0241	0.027	0.0144	3.69	9.46	0.00363	1.62	LV	CELLSTATES	vFB2	control_TTN	12	18
MOCOS	1.04	0.0189	0.0257	0.0166	3.73	10.2	0.00261	1.72	LV	CELLSTATES	vFB2	control_TTN	12	18
PSMC3	1.04	0.00523	0.0444	0.0225	4.23	14.5	0.000436	2.28	LV	CELLSTATES	vFB2	control_TTN	12	18
RPL28	1.04	0.00776	0.141	0.0703	5.68	13.1	0.000765	2.11	LV	CELLSTATES	vFB2	control_TTN	12	18
RPL4	1.04	0.000528	0.0956	0.0551	5.26	23.2	1.85e-05	3.28	LV	CELLSTATES	vFB2	control_TTN	12	18
RPS13	1.04	0.00476	0.0906	0.0549	5.33	14.9	0.000379	2.32	LV	CELLSTATES	vFB2	control_TTN	12	18
SPDYE5	1.04	0.00106	0.16	0.111	6.18	20.5	4.69e-05	2.97	LV	CELLSTATES	vFB2	control_TTN	12	18
UBL5	1.04	0.0338	0.0437	0.0277	4.47	8.42	0.00583	1.47	LV	CELLSTATES	vFB2	control_TTN	12	18
ADGRB3	1.03	0.000187	1.93	1.12	9.52	27.5	4.5e-06	3.73	LV	CELLSTATES	vFB2	control_TTN	12	18
ADGRE5	1.03	0.0037	0.141	0.087	5.86	15.7	0.000274	2.43	LV	CELLSTATES	vFB2	control_TTN	12	18
C16orf91	1.03	0.0498	0.0179	0.0105	3.39	7.28	0.0099	1.3	LV	CELLSTATES	vFB2	control_TTN	12	18
C19orf18	1.03	0.0411	0.0202	0.0143	3.46	7.84	0.00761	1.39	LV	CELLSTATES	vFB2	control_TTN	12	18
GLA	1.03	0.0341	0.0226	0.0125	3.46	8.39	0.0059	1.47	LV	CELLSTATES	vFB2	control_TTN	12	18
LRRC59	1.03	0.00348	0.0491	0.0264	4.38	15.9	0.000252	2.46	LV	CELLSTATES	vFB2	control_TTN	12	18
MYDGF	1.03	0.000685	0.158	0.0904	5.91	22.1	2.69e-05	3.16	LV	CELLSTATES	vFB2	control_TTN	12	18
RSL1D1	1.03	0.00154	0.0625	0.0352	4.76	19	7.89e-05	2.81	LV	CELLSTATES	vFB2	control_TTN	12	18
SINHCAF	1.03	0.00868	0.0556	0.0343	4.52	12.7	0.000893	2.06	LV	CELLSTATES	vFB2	control_TTN	12	18
AL391807.1	1.02	0.00188	0.164	0.0949	5.98	18.2	0.000108	2.72	LV	CELLSTATES	vFB2	control_TTN	12	18
EMC6	1.02	0.0113	0.0392	0.0219	4.16	11.9	0.00126	1.95	LV	CELLSTATES	vFB2	control_TTN	12	18
FTL	1.02	0.0159	0.344	0.12	6.93	10.8	0.00203	1.8	LV	CELLSTATES	vFB2	control_TTN	12	18
UBASH3B	1.02	0.0404	0.0624	0.0387	4.65	7.88	0.00747	1.39	LV	CELLSTATES	vFB2	control_TTN	12	18
UTP4	1.02	0.00228	0.0653	0.0385	4.77	17.5	0.00014	2.64	LV	CELLSTATES	vFB2	control_TTN	12	18
AC020916.1	1.01	0.00347	0.196	0.14	6.49	15.9	0.000251	2.46	LV	CELLSTATES	vFB2	control_TTN	12	18
ADORA2A-AS1	1.01	0.0469	0.0149	0.00977	3.12	7.46	0.0091	1.33	LV	CELLSTATES	vFB2	control_TTN	12	18
CYTOR	1.01	0.0149	0.482	0.235	7.29	11	0.00187	1.83	LV	CELLSTATES	vFB2	control_TTN	12	18
FADS1	1.01	0.0104	0.049	0.0264	4.36	12.2	0.00112	1.98	LV	CELLSTATES	vFB2	control_TTN	12	18
GBP1	1.01	0.0143	0.0378	0.0219	4.16	11.1	0.00176	1.84	LV	CELLSTATES	vFB2	control_TTN	12	18
ITGA5	1.01	0.00768	0.264	0.163	6.65	13.2	0.000753	2.11	LV	CELLSTATES	vFB2	control_TTN	12	18
RPL38	1.01	0.00749	0.0445	0.027	4.31	13.2	0.000726	2.13	LV	CELLSTATES	vFB2	control_TTN	12	18
RPL7A	1.01	0.00246	0.127	0.0762	5.69	17.2	0.000158	2.61	LV	CELLSTATES	vFB2	control_TTN	12	18
ADRM1	1	0.02	0.0354	0.0213	4.11	10.1	0.0028	1.7	LV	CELLSTATES	vFB2	control_TTN	12	18
LINC00535	1	0.00666	0.121	0.0766	5.69	13.6	0.000618	2.18	LV	CELLSTATES	vFB2	control_TTN	12	18
MAPRE1	1	0.0137	0.0438	0.0238	4.23	11.3	0.00164	1.86	LV	CELLSTATES	vFB2	control_TTN	12	18
PLIN2	1	0.0348	0.145	0.108	6.16	8.34	0.00605	1.46	LV	CELLSTATES	vFB2	control_TTN	12	18
PPA1	1	0.000216	0.138	0.0799	5.68	26.8	5.53e-06	3.67	LV	CELLSTATES	vFB2	control_TTN	12	18
RPL10A	1	0.00372	0.219	0.14	6.5	15.7	0.000276	2.43	LV	CELLSTATES	vFB2	control_TTN	12	18
RPL6	1	0.00123	0.188	0.106	6.2	19.9	5.79e-05	2.91	LV	CELLSTATES	vFB2	control_TTN	12	18
SNRPD1	1	0.00246	0.0737	0.0419	4.89	17.1	0.000159	2.61	LV	CELLSTATES	vFB2	control_TTN	12	18
SRM	1	0.00137	0.129	0.0705	5.57	19.5	6.67e-05	2.86	LV	CELLSTATES	vFB2	control_TTN	12	18
TYR	0.998	0.0269	0.178	0.0879	5.92	9.11	0.00425	1.57	LV	CELLSTATES	vFB2	control_TTN	12	18
ATG101	0.997	0.0385	0.032	0.0197	4.01	8.03	0.00696	1.41	LV	CELLSTATES	vFB2	control_TTN	12	18
URB2	0.997	0.017	0.0355	0.0209	4.01	10.6	0.00222	1.77	LV	CELLSTATES	vFB2	control_TTN	12	18
RTRAF	0.995	0.000368	0.131	0.0726	5.59	24.8	1.09e-05	3.43	LV	CELLSTATES	vFB2	control_TTN	12	18
TOMM22	0.994	0.0465	0.0144	0.00843	3.15	7.48	0.00901	1.33	LV	CELLSTATES	vFB2	control_TTN	12	18
KRT10	0.993	0.00236	0.09	0.0532	5.25	17.3	0.000147	2.63	LV	CELLSTATES	vFB2	control_TTN	12	18
NIM1K	0.993	0.0216	0.0244	0.0143	3.66	9.81	0.00311	1.67	LV	CELLSTATES	vFB2	control_TTN	12	18
PREB	0.992	0.0491	0.0275	0.017	3.79	7.33	0.00968	1.31	LV	CELLSTATES	vFB2	control_TTN	12	18
CDC42EP1	0.99	0.0047	0.0484	0.027	4.34	14.9	0.000371	2.33	LV	CELLSTATES	vFB2	control_TTN	12	18
TCEAL9	0.99	0.0015	0.1	0.0575	5.38	19.2	7.52e-05	2.83	LV	CELLSTATES	vFB2	control_TTN	12	18
FHL3	0.989	0.0112	0.119	0.0627	5.37	12	0.00124	1.95	LV	CELLSTATES	vFB2	control_TTN	12	18
RPL15	0.989	0.0049	0.19	0.11	6.28	14.8	0.000397	2.31	LV	CELLSTATES	vFB2	control_TTN	12	18
SERTAD1	0.989	0.05	0.0313	0.0156	3.78	7.27	0.00996	1.3	LV	CELLSTATES	vFB2	control_TTN	12	18
OLFM2	0.988	0.00619	0.055	0.0364	4.57	13.9	0.000556	2.21	LV	CELLSTATES	vFB2	control_TTN	12	18
BGN	0.984	0.0183	0.249	0.151	6.65	10.3	0.00249	1.74	LV	CELLSTATES	vFB2	control_TTN	12	18
CCT3	0.984	0.00241	0.114	0.0631	5.47	17.2	0.000152	2.62	LV	CELLSTATES	vFB2	control_TTN	12	18
STK10	0.984	0.00246	0.0993	0.0595	5.3	17.2	0.000158	2.61	LV	CELLSTATES	vFB2	control_TTN	12	18
AC243964.2	0.983	0.014	0.0551	0.0337	4.55	11.2	0.00171	1.85	LV	CELLSTATES	vFB2	control_TTN	12	18
PFDN2	0.981	0.00033	0.0756	0.0445	4.97	25.2	9.38e-06	3.48	LV	CELLSTATES	vFB2	control_TTN	12	18
UBQLN4	0.979	0.00947	0.032	0.018	3.91	12.5	0.00101	2.02	LV	CELLSTATES	vFB2	control_TTN	12	18
LGALS1	0.977	0.0138	0.199	0.116	6.32	11.3	0.00166	1.86	LV	CELLSTATES	vFB2	control_TTN	12	18
NPM1	0.977	0.0013	0.0962	0.0612	5.35	19.7	6.24e-05	2.89	LV	CELLSTATES	vFB2	control_TTN	12	18
RPSA	0.977	0.00134	0.185	0.103	6.12	19.6	6.48e-05	2.87	LV	CELLSTATES	vFB2	control_TTN	12	18
WARS	0.977	0.0043	0.0626	0.0371	4.73	15.2	0.000332	2.37	LV	CELLSTATES	vFB2	control_TTN	12	18
AC007163.1	0.975	0.00544	0.0631	0.0384	4.78	14.4	0.000461	2.26	LV	CELLSTATES	vFB2	control_TTN	12	18
RPS14	0.975	0.0051	0.13	0.0904	5.94	14.6	0.000423	2.29	LV	CELLSTATES	vFB2	control_TTN	12	18
TUBB	0.973	0.00967	0.12	0.0713	5.6	12.4	0.00103	2.01	LV	CELLSTATES	vFB2	control_TTN	12	18
HMGCR	0.972	0.0263	0.0293	0.0166	3.84	9.19	0.0041	1.58	LV	CELLSTATES	vFB2	control_TTN	12	18
DCBLD1	0.97	0.0088	0.05	0.0257	4.38	12.7	0.000912	2.06	LV	CELLSTATES	vFB2	control_TTN	12	18
LRCH4	0.97	0.0069	0.0445	0.0288	4.41	13.5	0.000653	2.16	LV	CELLSTATES	vFB2	control_TTN	12	18
TMEM258	0.969	0.0145	0.0558	0.0398	4.81	11.1	0.00179	1.84	LV	CELLSTATES	vFB2	control_TTN	12	18
CEBPD	0.968	0.00763	0.566	0.337	7.79	13.2	0.000745	2.12	LV	CELLSTATES	vFB2	control_TTN	12	18
PSMA7	0.968	0.00413	0.139	0.0888	5.89	15.3	0.000316	2.38	LV	CELLSTATES	vFB2	control_TTN	12	18
AC016722.2	0.967	0.00961	0.0366	0.0236	4.21	12.4	0.00102	2.02	LV	CELLSTATES	vFB2	control_TTN	12	18
ARHGDIA	0.967	0.00641	0.0922	0.056	5.25	13.8	0.000585	2.19	LV	CELLSTATES	vFB2	control_TTN	12	18
MARS	0.967	0.000411	0.104	0.0624	5.39	24.2	1.3e-05	3.39	LV	CELLSTATES	vFB2	control_TTN	12	18
AUP1	0.966	0.025	0.0697	0.0468	5.12	9.35	0.00383	1.6	LV	CELLSTATES	vFB2	control_TTN	12	18
HYAL2	0.965	0.0461	0.0201	0.0119	3.5	7.51	0.0089	1.34	LV	CELLSTATES	vFB2	control_TTN	12	18
ESR2	0.964	0.0396	0.0697	0.0511	5.13	7.95	0.00723	1.4	LV	CELLSTATES	vFB2	control_TTN	12	18
PAX8	0.964	0.0419	0.0706	0.0405	4.81	7.77	0.00785	1.38	LV	CELLSTATES	vFB2	control_TTN	12	18
RHOC	0.964	0.0242	0.0523	0.0312	4.59	9.45	0.00365	1.62	LV	CELLSTATES	vFB2	control_TTN	12	18
TNFRSF1A	0.964	0.00147	0.146	0.0849	5.84	19.2	7.31e-05	2.83	LV	CELLSTATES	vFB2	control_TTN	12	18
GSS	0.963	0.00162	0.0395	0.0236	4.17	18.8	8.64e-05	2.79	LV	CELLSTATES	vFB2	control_TTN	12	18
RABAC1	0.963	0.00771	0.115	0.0702	5.52	13.1	0.000759	2.11	LV	CELLSTATES	vFB2	control_TTN	12	18
CAVIN1	0.962	0.00041	0.166	0.108	6.11	24.2	1.29e-05	3.39	LV	CELLSTATES	vFB2	control_TTN	12	18
OPA3	0.96	0.0059	0.065	0.0393	4.79	14.1	0.000519	2.23	LV	CELLSTATES	vFB2	control_TTN	12	18
RPL11	0.96	0.000314	0.235	0.149	6.56	25.4	8.8e-06	3.5	LV	CELLSTATES	vFB2	control_TTN	12	18
RPL13	0.96	0.0059	0.306	0.169	6.9	14.1	0.000518	2.23	LV	CELLSTATES	vFB2	control_TTN	12	18
IL12RB2	0.959	0.0484	0.0281	0.019	3.85	7.37	0.00948	1.32	LV	CELLSTATES	vFB2	control_TTN	12	18
MGP	0.958	0.0317	2.58	1.63	10.1	8.62	0.00531	1.5	LV	CELLSTATES	vFB2	control_TTN	12	18
OLFML3	0.957	0.0259	0.0512	0.0345	4.57	9.24	0.00401	1.59	LV	CELLSTATES	vFB2	control_TTN	12	18
SLFNL1	0.957	0.0285	0.0461	0.0332	4.47	8.94	0.0046	1.55	LV	CELLSTATES	vFB2	control_TTN	12	18
P3H1	0.956	0.000986	0.0992	0.0612	5.31	20.7	4.29e-05	3.01	LV	CELLSTATES	vFB2	control_TTN	12	18
FBXO16	0.954	0.0331	0.0327	0.0206	3.97	8.48	0.00565	1.48	LV	CELLSTATES	vFB2	control_TTN	12	18
MAT2A	0.953	0.000419	0.135	0.0808	5.72	24.1	1.34e-05	3.38	LV	CELLSTATES	vFB2	control_TTN	12	18
WDR3	0.953	0.00617	0.049	0.028	4.43	13.9	0.000552	2.21	LV	CELLSTATES	vFB2	control_TTN	12	18
MYH3	0.951	0.0373	0.047	0.0343	4.42	8.13	0.00666	1.43	LV	CELLSTATES	vFB2	control_TTN	12	18
OSTC	0.951	0.00322	0.111	0.0693	5.44	16.2	0.000226	2.49	LV	CELLSTATES	vFB2	control_TTN	12	18
SEC61B	0.951	0.000639	0.149	0.0955	5.93	22.4	2.42e-05	3.19	LV	CELLSTATES	vFB2	control_TTN	12	18
KDM6B	0.95	0.0116	0.0438	0.0276	4.25	11.8	0.00131	1.93	LV	CELLSTATES	vFB2	control_TTN	12	18
NFKB2	0.95	0.00759	0.0328	0.0223	3.99	13.2	0.000739	2.12	LV	CELLSTATES	vFB2	control_TTN	12	18
TIMM50	0.95	0.00832	0.0347	0.0229	4.05	12.9	0.000843	2.08	LV	CELLSTATES	vFB2	control_TTN	12	18
TSPAN13	0.95	0.0252	0.052	0.0347	4.55	9.32	0.00387	1.6	LV	CELLSTATES	vFB2	control_TTN	12	18
PRICKLE3	0.949	0.0475	0.0209	0.0139	3.51	7.42	0.00926	1.32	LV	CELLSTATES	vFB2	control_TTN	12	18
EEF1A1	0.947	0.00297	0.27	0.166	6.73	16.5	0.000202	2.53	LV	CELLSTATES	vFB2	control_TTN	12	18
RPS11	0.947	0.0113	0.0844	0.0481	5.11	11.9	0.00126	1.95	LV	CELLSTATES	vFB2	control_TTN	12	18
THBS2	0.947	0.00384	0.361	0.218	7.13	15.6	0.000288	2.42	LV	CELLSTATES	vFB2	control_TTN	12	18
BRPF1	0.945	0.037	0.0188	0.0117	3.37	8.16	0.00658	1.43	LV	CELLSTATES	vFB2	control_TTN	12	18
LAMA4	0.944	0.00861	0.403	0.234	7.23	12.8	0.000883	2.07	LV	CELLSTATES	vFB2	control_TTN	12	18
RPL36	0.944	0.0384	0.0849	0.0488	5.2	8.05	0.00691	1.42	LV	CELLSTATES	vFB2	control_TTN	12	18
CSRP1	0.942	0.00158	0.0803	0.0491	5	18.9	8.2e-05	2.8	LV	CELLSTATES	vFB2	control_TTN	12	18
SMIM15	0.942	0.0255	0.026	0.0143	3.69	9.28	0.00394	1.59	LV	CELLSTATES	vFB2	control_TTN	12	18
PSMC4	0.941	0.00354	0.0575	0.0335	4.66	15.9	0.000259	2.45	LV	CELLSTATES	vFB2	control_TTN	12	18
RPL32	0.941	0.0103	0.121	0.07	5.6	12.2	0.00111	1.99	LV	CELLSTATES	vFB2	control_TTN	12	18
IL20RB-AS1	0.94	0.0419	0.0209	0.0149	3.61	7.78	0.00785	1.38	LV	CELLSTATES	vFB2	control_TTN	12	18
SLC50A1	0.94	0.0282	0.0285	0.0172	3.76	8.97	0.00454	1.55	LV	CELLSTATES	vFB2	control_TTN	12	18
CILP	0.938	0.0301	0.323	0.165	6.66	8.77	0.00497	1.52	LV	CELLSTATES	vFB2	control_TTN	12	18
HTATIP2	0.938	0.00748	0.0583	0.0307	4.54	13.3	0.000725	2.13	LV	CELLSTATES	vFB2	control_TTN	12	18
SSR2	0.937	0.000885	0.111	0.068	5.46	21.1	3.75e-05	3.05	LV	CELLSTATES	vFB2	control_TTN	12	18
C7	0.935	0.00637	2.1	1.33	9.71	13.8	0.000579	2.2	LV	CELLSTATES	vFB2	control_TTN	12	18
CLUH	0.935	0.0225	0.0293	0.0176	3.87	9.68	0.00329	1.65	LV	CELLSTATES	vFB2	control_TTN	12	18
DRAP1	0.935	0.034	0.0525	0.0336	4.66	8.41	0.00586	1.47	LV	CELLSTATES	vFB2	control_TTN	12	18
RPL14	0.934	0.000368	0.208	0.119	6.27	24.7	1.09e-05	3.43	LV	CELLSTATES	vFB2	control_TTN	12	18
NDUFA4L2	0.933	0.0318	0.0438	0.0264	4.24	8.61	0.00533	1.5	LV	CELLSTATES	vFB2	control_TTN	12	18
RPS27A	0.933	0.00358	0.145	0.0932	5.96	15.8	0.000264	2.45	LV	CELLSTATES	vFB2	control_TTN	12	18
H2AFZ	0.932	0.045	0.044	0.0245	4.25	7.58	0.00862	1.35	LV	CELLSTATES	vFB2	control_TTN	12	18
RPL35A	0.932	0.0118	0.11	0.0697	5.63	11.8	0.00134	1.93	LV	CELLSTATES	vFB2	control_TTN	12	18
RELB	0.931	0.014	0.0768	0.0524	5.02	11.2	0.00172	1.85	LV	CELLSTATES	vFB2	control_TTN	12	18
CFAP161	0.93	0.0262	0.0639	0.0388	4.74	9.21	0.00407	1.58	LV	CELLSTATES	vFB2	control_TTN	12	18
SHMT1	0.928	0.0297	0.033	0.0215	4.04	8.81	0.00487	1.53	LV	CELLSTATES	vFB2	control_TTN	12	18
TNFAIP2	0.928	0.0178	0.101	0.0663	5.45	10.4	0.00239	1.75	LV	CELLSTATES	vFB2	control_TTN	12	18
STIP1	0.927	0.0128	0.0408	0.0274	4.28	11.5	0.0015	1.89	LV	CELLSTATES	vFB2	control_TTN	12	18
GLMP	0.926	0.0326	0.0245	0.0157	3.71	8.53	0.00554	1.49	LV	CELLSTATES	vFB2	control_TTN	12	18
RPS15	0.926	0.00704	0.137	0.0796	5.82	13.5	0.000668	2.15	LV	CELLSTATES	vFB2	control_TTN	12	18
MYBBP1A	0.925	0.0209	0.0333	0.0209	3.99	9.91	0.00298	1.68	LV	CELLSTATES	vFB2	control_TTN	12	18
RPL23	0.925	0.014	0.0524	0.0311	4.51	11.2	0.00171	1.85	LV	CELLSTATES	vFB2	control_TTN	12	18
ZNF668	0.925	0.0148	0.0272	0.0172	3.78	11	0.00185	1.83	LV	CELLSTATES	vFB2	control_TTN	12	18
RPL27	0.923	0.0135	0.0503	0.0339	4.59	11.3	0.00161	1.87	LV	CELLSTATES	vFB2	control_TTN	12	18
TUBA1B	0.922	0.000251	0.279	0.163	6.64	26.3	6.62e-06	3.6	LV	CELLSTATES	vFB2	control_TTN	12	18
LOXL2	0.921	0.00239	0.284	0.173	6.72	17.3	0.00015	2.62	LV	CELLSTATES	vFB2	control_TTN	12	18
SPDYE1	0.921	0.0147	0.0856	0.0607	5.38	11	0.00183	1.83	LV	CELLSTATES	vFB2	control_TTN	12	18
RACK1	0.92	0.00276	0.159	0.0984	6.03	16.8	0.000183	2.56	LV	CELLSTATES	vFB2	control_TTN	12	18
QARS	0.919	0.00507	0.0438	0.0263	4.35	14.6	0.000418	2.3	LV	CELLSTATES	vFB2	control_TTN	12	18
TBX20	0.919	0.000663	1.52	0.961	9.17	22.2	2.56e-05	3.18	LV	CELLSTATES	vFB2	control_TTN	12	18
WDR1	0.918	0.0123	0.0601	0.0371	4.68	11.6	0.00143	1.91	LV	CELLSTATES	vFB2	control_TTN	12	18
EIF3G	0.917	0.0368	0.0388	0.0269	4.16	8.17	0.00652	1.43	LV	CELLSTATES	vFB2	control_TTN	12	18
UROD	0.917	0.0278	0.0293	0.0193	3.9	9.01	0.00445	1.56	LV	CELLSTATES	vFB2	control_TTN	12	18
RPS12	0.914	0.00276	0.0927	0.0571	5.27	16.8	0.000183	2.56	LV	CELLSTATES	vFB2	control_TTN	12	18
HLA-A	0.913	0.0265	0.166	0.108	6.21	9.17	0.00414	1.58	LV	CELLSTATES	vFB2	control_TTN	12	18
TIMM17A	0.913	0.00171	0.0939	0.0577	5.21	18.6	9.36e-05	2.77	LV	CELLSTATES	vFB2	control_TTN	12	18
MYO10	0.912	0.0154	0.0917	0.0617	5.26	10.9	0.00195	1.81	LV	CELLSTATES	vFB2	control_TTN	12	18
C6	0.911	0.0065	0.1	0.071	5.52	13.7	0.000595	2.19	LV	CELLSTATES	vFB2	control_TTN	12	18
GUCY1A1	0.911	0.00855	0.24	0.145	6.49	12.8	0.000874	2.07	LV	CELLSTATES	vFB2	control_TTN	12	18
TYMP	0.911	0.00886	0.117	0.0736	5.57	12.7	0.000925	2.05	LV	CELLSTATES	vFB2	control_TTN	12	18
LSM4	0.906	0.0213	0.0394	0.0257	4.15	9.85	0.00307	1.67	LV	CELLSTATES	vFB2	control_TTN	12	18
AL035071.2	0.902	0.0109	0.0521	0.0353	4.57	12	0.0012	1.96	LV	CELLSTATES	vFB2	control_TTN	12	18
DNMT1	0.901	0.00275	0.125	0.0841	5.65	16.8	0.000182	2.56	LV	CELLSTATES	vFB2	control_TTN	12	18
CNTNAP2	0.9	0.0126	0.22	0.146	6.48	11.5	0.00147	1.9	LV	CELLSTATES	vFB2	control_TTN	12	18
AL583824.1	0.899	0.0341	0.0745	0.0443	4.96	8.39	0.00591	1.47	LV	CELLSTATES	vFB2	control_TTN	12	18
TRIP10	0.898	0.000478	0.152	0.105	6.06	23.6	1.59e-05	3.32	LV	CELLSTATES	vFB2	control_TTN	12	18
SLC51A	0.897	0.0113	0.0478	0.0332	4.47	11.9	0.00126	1.95	LV	CELLSTATES	vFB2	control_TTN	12	18
AURKAIP1	0.896	0.00958	0.0586	0.0355	4.7	12.4	0.00102	2.02	LV	CELLSTATES	vFB2	control_TTN	12	18
DPH3	0.895	0.0415	0.0306	0.0179	3.87	7.8	0.00775	1.38	LV	CELLSTATES	vFB2	control_TTN	12	18
AAED1	0.894	0.0108	0.0502	0.0273	4.41	12.1	0.00118	1.97	LV	CELLSTATES	vFB2	control_TTN	12	18
IDI1	0.892	0.0155	0.0428	0.0261	4.22	10.9	0.00197	1.81	LV	CELLSTATES	vFB2	control_TTN	12	18
SREBF1	0.892	0.0112	0.115	0.0712	5.55	11.9	0.00125	1.95	LV	CELLSTATES	vFB2	control_TTN	12	18
PAWR	0.891	0.0418	0.0932	0.0565	5.13	7.79	0.00781	1.38	LV	CELLSTATES	vFB2	control_TTN	12	18
ALG3	0.89	0.00951	0.0423	0.0264	4.3	12.4	0.00101	2.02	LV	CELLSTATES	vFB2	control_TTN	12	18
PSMA5	0.889	0.00156	0.0944	0.056	5.24	19	8.09e-05	2.81	LV	CELLSTATES	vFB2	control_TTN	12	18
SRPX	0.889	0.0118	0.468	0.329	7.58	11.8	0.00134	1.93	LV	CELLSTATES	vFB2	control_TTN	12	18
NIFK	0.888	0.00461	0.055	0.0332	4.58	15	0.000363	2.34	LV	CELLSTATES	vFB2	control_TTN	12	18
SRR	0.888	0.0251	0.0275	0.0162	3.7	9.33	0.00385	1.6	LV	CELLSTATES	vFB2	control_TTN	12	18
UTP11	0.887	0.0139	0.034	0.0234	4.08	11.2	0.00169	1.86	LV	CELLSTATES	vFB2	control_TTN	12	18
AC087276.2	0.886	0.0176	0.0314	0.0201	3.92	10.5	0.00233	1.76	LV	CELLSTATES	vFB2	control_TTN	12	18
RPS7	0.886	0.00115	0.198	0.129	6.25	20.1	5.28e-05	2.94	LV	CELLSTATES	vFB2	control_TTN	12	18
GTF2F1	0.885	0.0195	0.0311	0.0199	3.9	10.1	0.00271	1.71	LV	CELLSTATES	vFB2	control_TTN	12	18
RPL22	0.885	0.00255	0.0482	0.0308	4.43	17	0.000165	2.59	LV	CELLSTATES	vFB2	control_TTN	12	18
PLP2	0.879	0.0115	0.0713	0.0448	4.93	11.9	0.00129	1.94	LV	CELLSTATES	vFB2	control_TTN	12	18
IRAK2	0.878	0.0171	0.0405	0.03	4.32	10.6	0.00224	1.77	LV	CELLSTATES	vFB2	control_TTN	12	18
RPL19	0.877	0.0176	0.146	0.0901	5.87	10.5	0.00233	1.76	LV	CELLSTATES	vFB2	control_TTN	12	18
TEX30	0.877	0.0241	0.0341	0.0208	4	9.46	0.00364	1.62	LV	CELLSTATES	vFB2	control_TTN	12	18
NOCT	0.876	0.000891	0.124	0.0804	5.68	21.1	3.78e-05	3.05	LV	CELLSTATES	vFB2	control_TTN	12	18
PDK1	0.876	0.0259	0.0378	0.0268	4.25	9.24	0.00401	1.59	LV	CELLSTATES	vFB2	control_TTN	12	18
SPRTN	0.874	0.00497	0.0757	0.0491	4.93	14.7	0.000406	2.3	LV	CELLSTATES	vFB2	control_TTN	12	18
AC004448.2	0.873	0.0377	0.0175	0.0125	3.33	8.1	0.00675	1.42	LV	CELLSTATES	vFB2	control_TTN	12	18
RPLP1	0.873	0.0069	0.27	0.178	6.92	13.5	0.000653	2.16	LV	CELLSTATES	vFB2	control_TTN	12	18
ZFAS1	0.873	0.00355	0.208	0.124	6.21	15.8	0.000261	2.45	LV	CELLSTATES	vFB2	control_TTN	12	18
SLC25A39	0.872	0.0245	0.034	0.0237	4.15	9.41	0.00372	1.61	LV	CELLSTATES	vFB2	control_TTN	12	18
TMEM214	0.869	0.0138	0.08	0.0473	4.96	11.2	0.00167	1.86	LV	CELLSTATES	vFB2	control_TTN	12	18
LINC02334	0.868	0.0401	0.0393	0.0261	4.12	7.91	0.00737	1.4	LV	CELLSTATES	vFB2	control_TTN	12	18
SNRPG	0.868	0.00119	0.0918	0.0651	5.39	20	5.53e-05	2.92	LV	CELLSTATES	vFB2	control_TTN	12	18
ANGPTL2	0.867	0.0415	0.0736	0.0473	5.1	7.81	0.00773	1.38	LV	CELLSTATES	vFB2	control_TTN	12	18
ARHGEF3	0.866	0.0135	0.218	0.136	6.44	11.3	0.0016	1.87	LV	CELLSTATES	vFB2	control_TTN	12	18
ORMDL2	0.866	0.0222	0.0233	0.0166	3.65	9.73	0.00323	1.65	LV	CELLSTATES	vFB2	control_TTN	12	18
AGPAT5	0.864	0.0177	0.0365	0.0246	4.1	10.4	0.00237	1.75	LV	CELLSTATES	vFB2	control_TTN	12	18
PTGES2	0.862	0.00911	0.0586	0.0375	4.71	12.6	0.000959	2.04	LV	CELLSTATES	vFB2	control_TTN	12	18
ADAMTS15	0.858	0.0383	0.0704	0.0438	4.87	8.06	0.00688	1.42	LV	CELLSTATES	vFB2	control_TTN	12	18
CYB561	0.857	0.0298	0.0476	0.0266	4.33	8.8	0.00489	1.53	LV	CELLSTATES	vFB2	control_TTN	12	18
NECAB3	0.856	0.0173	0.0268	0.0179	3.77	10.5	0.00227	1.76	LV	CELLSTATES	vFB2	control_TTN	12	18
PQLC2L	0.856	0.00553	0.162	0.107	6.01	14.3	0.000471	2.26	LV	CELLSTATES	vFB2	control_TTN	12	18
AL513164.1	0.855	0.005	0.0803	0.0486	5.01	14.7	0.000411	2.3	LV	CELLSTATES	vFB2	control_TTN	12	18
MELTF	0.855	0.0227	0.0278	0.018	3.7	9.65	0.00335	1.64	LV	CELLSTATES	vFB2	control_TTN	12	18
TELO2	0.853	0.0282	0.0347	0.024	4.08	8.97	0.00452	1.55	LV	CELLSTATES	vFB2	control_TTN	12	18
ASIC2	0.852	0.0456	0.042	0.0329	4.5	7.54	0.00877	1.34	LV	CELLSTATES	vFB2	control_TTN	12	18
KCNQ1OT1	0.852	0.0107	0.552	0.329	7.59	12.1	0.00117	1.97	LV	CELLSTATES	vFB2	control_TTN	12	18
USB1	0.852	0.0359	0.033	0.0238	3.96	8.24	0.00633	1.44	LV	CELLSTATES	vFB2	control_TTN	12	18
ACADVL	0.851	0.0495	0.211	0.158	6.68	7.3	0.0098	1.31	LV	CELLSTATES	vFB2	control_TTN	12	18
APOL3	0.851	0.0184	0.0659	0.0471	4.9	10.3	0.0025	1.74	LV	CELLSTATES	vFB2	control_TTN	12	18
GTF2IRD1	0.851	0.0117	0.0702	0.0484	4.96	11.8	0.00133	1.93	LV	CELLSTATES	vFB2	control_TTN	12	18
RARA	0.851	0.021	0.0608	0.0422	4.71	9.89	0.003	1.68	LV	CELLSTATES	vFB2	control_TTN	12	18
AL139095.4	0.85	0.00152	0.106	0.0726	5.43	19.1	7.73e-05	2.82	LV	CELLSTATES	vFB2	control_TTN	12	18
ANGPTL1	0.849	0.0163	0.141	0.0963	5.84	10.7	0.00211	1.79	LV	CELLSTATES	vFB2	control_TTN	12	18
CKAP4	0.849	0.0216	0.0476	0.0292	4.39	9.81	0.00311	1.67	LV	CELLSTATES	vFB2	control_TTN	12	18
NOLC1	0.849	0.0289	0.0435	0.0308	4.26	8.9	0.00468	1.54	LV	CELLSTATES	vFB2	control_TTN	12	18
RPL29	0.848	0.0143	0.133	0.0821	5.74	11.1	0.00175	1.85	LV	CELLSTATES	vFB2	control_TTN	12	18
EEF1B2	0.847	0.00753	0.0986	0.0644	5.36	13.2	0.000731	2.12	LV	CELLSTATES	vFB2	control_TTN	12	18
TMEM208	0.847	0.00123	0.0732	0.0471	4.96	19.9	5.75e-05	2.91	LV	CELLSTATES	vFB2	control_TTN	12	18
WDR4	0.846	0.03	0.0401	0.0258	4.17	8.78	0.00493	1.52	LV	CELLSTATES	vFB2	control_TTN	12	18
FAM184A	0.845	0.0367	0.0509	0.0337	4.44	8.18	0.00649	1.44	LV	CELLSTATES	vFB2	control_TTN	12	18
RPS3	0.844	0.00666	0.162	0.102	6.02	13.6	0.000618	2.18	LV	CELLSTATES	vFB2	control_TTN	12	18
SNHG12	0.842	0.0259	0.0798	0.051	5	9.24	0.00402	1.59	LV	CELLSTATES	vFB2	control_TTN	12	18
KCNJ14	0.839	0.0494	0.019	0.0132	3.4	7.31	0.00978	1.31	LV	CELLSTATES	vFB2	control_TTN	12	18
PSME1	0.839	0.0472	0.0281	0.0178	3.89	7.44	0.00919	1.33	LV	CELLSTATES	vFB2	control_TTN	12	18
XBP1	0.839	0.00523	0.175	0.121	6.13	14.5	0.000436	2.28	LV	CELLSTATES	vFB2	control_TTN	12	18
ZYX	0.839	0.0091	0.0655	0.0481	4.9	12.6	0.000957	2.04	LV	CELLSTATES	vFB2	control_TTN	12	18
FTH1	0.838	0.0322	0.384	0.249	7.45	8.57	0.00543	1.49	LV	CELLSTATES	vFB2	control_TTN	12	18
CCDC97	0.837	0.00626	0.0719	0.0448	4.91	13.9	0.000565	2.2	LV	CELLSTATES	vFB2	control_TTN	12	18
EIF2B4	0.837	0.00302	0.059	0.0397	4.72	16.4	0.000208	2.52	LV	CELLSTATES	vFB2	control_TTN	12	18
AKR1B1	0.836	0.0451	0.0592	0.0361	4.77	7.57	0.00865	1.35	LV	CELLSTATES	vFB2	control_TTN	12	18
F2RL1	0.836	0.0179	0.0594	0.0409	4.64	10.4	0.00242	1.75	LV	CELLSTATES	vFB2	control_TTN	12	18
TKT	0.836	0.0244	0.046	0.0289	4.39	9.42	0.0037	1.61	LV	CELLSTATES	vFB2	control_TTN	12	18
IL15RA	0.834	0.0156	0.145	0.0976	5.92	10.9	0.00198	1.81	LV	CELLSTATES	vFB2	control_TTN	12	18
PEMT	0.831	0.0468	0.0275	0.0184	3.85	7.47	0.00908	1.33	LV	CELLSTATES	vFB2	control_TTN	12	18
RHOT2	0.831	0.00452	0.145	0.103	6.02	15	0.000354	2.34	LV	CELLSTATES	vFB2	control_TTN	12	18
ARPC5	0.829	0.000564	0.19	0.125	6.22	22.9	2.04e-05	3.25	LV	CELLSTATES	vFB2	control_TTN	12	18
AF241726.2	0.828	0.0247	0.219	0.147	6.37	9.39	0.00376	1.61	LV	CELLSTATES	vFB2	control_TTN	12	18
ARL16	0.828	0.0035	0.0932	0.0642	5.29	15.9	0.000254	2.46	LV	CELLSTATES	vFB2	control_TTN	12	18
ETHE1	0.828	0.0415	0.0555	0.037	4.59	7.8	0.00775	1.38	LV	CELLSTATES	vFB2	control_TTN	12	18
PRDX1	0.828	0.0176	0.119	0.0698	5.53	10.5	0.00234	1.76	LV	CELLSTATES	vFB2	control_TTN	12	18
STK40	0.828	0.00211	0.131	0.087	5.69	17.8	0.000125	2.68	LV	CELLSTATES	vFB2	control_TTN	12	18
ARF4	0.827	0.000141	0.281	0.183	6.76	28.7	3.08e-06	3.85	LV	CELLSTATES	vFB2	control_TTN	12	18
CCT6A	0.827	0.00617	0.0992	0.0629	5.35	13.9	0.000552	2.21	LV	CELLSTATES	vFB2	control_TTN	12	18
PLK3	0.823	0.0238	0.0683	0.0486	4.92	9.51	0.00355	1.62	LV	CELLSTATES	vFB2	control_TTN	12	18
NDST1	0.822	0.0219	0.0663	0.0418	4.79	9.77	0.00317	1.66	LV	CELLSTATES	vFB2	control_TTN	12	18
FLNA	0.821	0.00342	0.201	0.126	6.21	16	0.000245	2.47	LV	CELLSTATES	vFB2	control_TTN	12	18
PDZK1	0.821	0.0111	0.0657	0.0457	4.85	12	0.00123	1.95	LV	CELLSTATES	vFB2	control_TTN	12	18
CENPX	0.82	0.044	0.0334	0.0226	4.09	7.64	0.00838	1.36	LV	CELLSTATES	vFB2	control_TTN	12	18
AC069368.1	0.819	0.0387	0.0409	0.0285	4.26	8.02	0.00701	1.41	LV	CELLSTATES	vFB2	control_TTN	12	18
CHPF2	0.819	0.0305	0.034	0.0238	4.04	8.73	0.00505	1.52	LV	CELLSTATES	vFB2	control_TTN	12	18
OSBP2	0.819	0.029	0.0429	0.0286	4.34	8.88	0.00471	1.54	LV	CELLSTATES	vFB2	control_TTN	12	18
RPL21	0.819	0.00476	0.106	0.0753	5.55	14.9	0.000378	2.32	LV	CELLSTATES	vFB2	control_TTN	12	18
AC073320.1	0.816	0.0365	0.0355	0.0266	4.17	8.2	0.00644	1.44	LV	CELLSTATES	vFB2	control_TTN	12	18
BZW1	0.815	0.00692	0.0894	0.0574	5.17	13.5	0.000656	2.16	LV	CELLSTATES	vFB2	control_TTN	12	18
PKNOX2	0.814	0.0147	0.64	0.36	7.74	11	0.00182	1.83	LV	CELLSTATES	vFB2	control_TTN	12	18
NOP56	0.812	0.0183	0.0755	0.0449	4.89	10.3	0.00248	1.74	LV	CELLSTATES	vFB2	control_TTN	12	18
SLC4A2	0.812	0.0287	0.0444	0.0309	4.37	8.91	0.00465	1.54	LV	CELLSTATES	vFB2	control_TTN	12	18
YARS	0.81	0.00715	0.171	0.118	6.08	13.4	0.000685	2.15	LV	CELLSTATES	vFB2	control_TTN	12	18
KIAA0930	0.809	0.023	0.0395	0.026	4.22	9.62	0.00339	1.64	LV	CELLSTATES	vFB2	control_TTN	12	18
RPS26	0.809	0.00273	0.0631	0.04	4.75	16.8	0.00018	2.56	LV	CELLSTATES	vFB2	control_TTN	12	18
ADAMTS2	0.808	0.00179	0.348	0.221	7.01	18.4	0.000101	2.75	LV	CELLSTATES	vFB2	control_TTN	12	18
RPL41	0.807	0.0126	0.333	0.229	7.2	11.6	0.00146	1.9	LV	CELLSTATES	vFB2	control_TTN	12	18
MRPL9	0.806	0.04	0.0302	0.0204	3.97	7.92	0.00734	1.4	LV	CELLSTATES	vFB2	control_TTN	12	18
SHISA5	0.805	0.00853	0.0974	0.068	5.39	12.8	0.000871	2.07	LV	CELLSTATES	vFB2	control_TTN	12	18
GFPT2	0.804	0.0241	0.479	0.319	7.48	9.47	0.00362	1.62	LV	CELLSTATES	vFB2	control_TTN	12	18
RPL8	0.804	0.0276	0.149	0.1	5.95	9.03	0.00441	1.56	LV	CELLSTATES	vFB2	control_TTN	12	18
ARPC1B	0.803	0.0112	0.0754	0.0516	5.03	12	0.00124	1.95	LV	CELLSTATES	vFB2	control_TTN	12	18
ARSB	0.803	0.0077	0.082	0.0515	5.08	13.1	0.000757	2.11	LV	CELLSTATES	vFB2	control_TTN	12	18
AC022146.2	0.802	0.00853	0.0634	0.0446	4.85	12.8	0.00087	2.07	LV	CELLSTATES	vFB2	control_TTN	12	18
AC107021.1	0.8	0.00805	0.258	0.157	6.56	13	0.000805	2.09	LV	CELLSTATES	vFB2	control_TTN	12	18
AL365275.1	0.8	0.04	0.0657	0.0408	4.79	7.92	0.00733	1.4	LV	CELLSTATES	vFB2	control_TTN	12	18
CCT5	0.799	0.0139	0.0926	0.0573	5.18	11.2	0.00169	1.86	LV	CELLSTATES	vFB2	control_TTN	12	18
FKBP14	0.798	0.0225	0.0633	0.0423	4.68	9.69	0.00328	1.65	LV	CELLSTATES	vFB2	control_TTN	12	18
LYG2	0.798	0.0481	0.0377	0.0239	4.13	7.39	0.00939	1.32	LV	CELLSTATES	vFB2	control_TTN	12	18
RNF152	0.798	0.0459	0.252	0.16	6.51	7.52	0.00886	1.34	LV	CELLSTATES	vFB2	control_TTN	12	18
SH3PXD2A	0.798	0.00261	0.328	0.229	6.99	16.9	0.000171	2.58	LV	CELLSTATES	vFB2	control_TTN	12	18
SNX17	0.797	0.0206	0.0412	0.0253	4.19	9.96	0.00292	1.69	LV	CELLSTATES	vFB2	control_TTN	12	18
SMCR5	0.796	0.05	0.0542	0.045	4.72	7.27	0.00996	1.3	LV	CELLSTATES	vFB2	control_TTN	12	18
LMAN1	0.795	0.000434	0.141	0.0944	5.77	24	1.41e-05	3.36	LV	CELLSTATES	vFB2	control_TTN	12	18
BAG5	0.794	0.0149	0.0527	0.0332	4.51	11	0.00187	1.83	LV	CELLSTATES	vFB2	control_TTN	12	18
PABPC1	0.793	0.000434	0.401	0.282	7.3	24	1.42e-05	3.36	LV	CELLSTATES	vFB2	control_TTN	12	18
C11orf24	0.791	0.0463	0.0358	0.0255	4.04	7.5	0.00895	1.33	LV	CELLSTATES	vFB2	control_TTN	12	18
MRPL47	0.79	0.0254	0.035	0.0235	4.07	9.3	0.00391	1.6	LV	CELLSTATES	vFB2	control_TTN	12	18
AL513327.1	0.787	0.0121	0.288	0.22	6.9	11.7	0.00139	1.92	LV	CELLSTATES	vFB2	control_TTN	12	18
FADS3	0.787	0.0146	0.112	0.0826	5.6	11	0.00182	1.83	LV	CELLSTATES	vFB2	control_TTN	12	18
TIRAP	0.787	0.0233	0.0399	0.0248	4.17	9.58	0.00345	1.63	LV	CELLSTATES	vFB2	control_TTN	12	18
ARID3A	0.785	0.0399	0.0529	0.0385	4.67	7.93	0.00731	1.4	LV	CELLSTATES	vFB2	control_TTN	12	18
GTPBP4	0.785	0.0189	0.0952	0.0603	5.2	10.2	0.00261	1.72	LV	CELLSTATES	vFB2	control_TTN	12	18
CHSY1	0.784	0.00544	0.233	0.15	6.41	14.4	0.00046	2.26	LV	CELLSTATES	vFB2	control_TTN	12	18
LMNA	0.784	0.00606	0.258	0.183	6.74	14	0.000537	2.22	LV	CELLSTATES	vFB2	control_TTN	12	18
AGBL5	0.783	0.00325	0.192	0.134	6.23	16.2	0.000229	2.49	LV	CELLSTATES	vFB2	control_TTN	12	18
ARFRP1	0.782	0.0379	0.0396	0.0284	4.34	8.09	0.00678	1.42	LV	CELLSTATES	vFB2	control_TTN	12	18
PAK1	0.781	0.00384	0.1	0.0688	5.41	15.6	0.000289	2.42	LV	CELLSTATES	vFB2	control_TTN	12	18
RPS24	0.781	0.0034	0.15	0.099	5.91	16	0.000243	2.47	LV	CELLSTATES	vFB2	control_TTN	12	18
TMA7	0.781	0.0325	0.0832	0.0668	5.35	8.54	0.0055	1.49	LV	CELLSTATES	vFB2	control_TTN	12	18
TMEM138	0.777	0.00838	0.0686	0.0493	4.96	12.9	0.000849	2.08	LV	CELLSTATES	vFB2	control_TTN	12	18
UBA52	0.777	0.0462	0.0647	0.0457	4.95	7.5	0.00893	1.34	LV	CELLSTATES	vFB2	control_TTN	12	18
URM1	0.777	0.00663	0.0981	0.0708	5.36	13.7	0.000611	2.18	LV	CELLSTATES	vFB2	control_TTN	12	18
CSKMT	0.774	0.0371	0.0442	0.0311	4.37	8.15	0.0066	1.43	LV	CELLSTATES	vFB2	control_TTN	12	18
ETS1	0.771	0.00432	0.146	0.103	5.93	15.2	0.000334	2.36	LV	CELLSTATES	vFB2	control_TTN	12	18
PPP1CA	0.771	0.0481	0.0398	0.0269	4.29	7.39	0.00939	1.32	LV	CELLSTATES	vFB2	control_TTN	12	18
EDF1	0.77	0.0135	0.122	0.0916	5.75	11.3	0.00161	1.87	LV	CELLSTATES	vFB2	control_TTN	12	18
AC017101.1	0.769	0.0245	0.207	0.123	6.19	9.42	0.00371	1.61	LV	CELLSTATES	vFB2	control_TTN	12	18
M6PR	0.769	0.0059	0.105	0.0702	5.45	14.1	0.000518	2.23	LV	CELLSTATES	vFB2	control_TTN	12	18
RPF2	0.769	0.00616	0.0926	0.0663	5.29	14	0.000546	2.21	LV	CELLSTATES	vFB2	control_TTN	12	18
SELENOS	0.768	0.00197	0.263	0.19	6.75	18	0.000114	2.71	LV	CELLSTATES	vFB2	control_TTN	12	18
ATP5ME	0.767	0.0322	0.0846	0.0561	5.27	8.57	0.00544	1.49	LV	CELLSTATES	vFB2	control_TTN	12	18
HIVEP3	0.767	0.0088	0.307	0.215	6.96	12.7	0.000909	2.06	LV	CELLSTATES	vFB2	control_TTN	12	18
NARS	0.767	0.000241	0.1	0.0713	5.38	26.5	6.25e-06	3.62	LV	CELLSTATES	vFB2	control_TTN	12	18
COCH	0.766	0.0227	0.087	0.0602	5.36	9.66	0.00333	1.64	LV	CELLSTATES	vFB2	control_TTN	12	18
AP001439.1	0.765	0.0291	0.0433	0.0299	4.38	8.88	0.00473	1.54	LV	CELLSTATES	vFB2	control_TTN	12	18
PLEKHA4	0.765	0.0351	0.106	0.0794	5.54	8.31	0.00613	1.46	LV	CELLSTATES	vFB2	control_TTN	12	18
SLC38A1	0.765	0.0278	0.0639	0.0486	4.85	9.01	0.00445	1.56	LV	CELLSTATES	vFB2	control_TTN	12	18
SRA1	0.765	0.0132	0.124	0.086	5.67	11.4	0.00156	1.88	LV	CELLSTATES	vFB2	control_TTN	12	18
RHBDD3	0.763	0.0113	0.0652	0.045	4.79	11.9	0.00127	1.95	LV	CELLSTATES	vFB2	control_TTN	12	18
RPS3A	0.763	0.00935	0.0737	0.0499	4.99	12.5	0.00099	2.03	LV	CELLSTATES	vFB2	control_TTN	12	18
URB1	0.763	0.03	0.0887	0.0581	5.13	8.78	0.00493	1.52	LV	CELLSTATES	vFB2	control_TTN	12	18
SEC11A	0.761	0.000382	0.195	0.134	6.26	24.6	1.15e-05	3.42	LV	CELLSTATES	vFB2	control_TTN	12	18
KAT5	0.76	0.0112	0.0734	0.0503	5.05	11.9	0.00125	1.95	LV	CELLSTATES	vFB2	control_TTN	12	18
CDC26	0.757	0.0331	0.0379	0.0277	4.19	8.48	0.00566	1.48	LV	CELLSTATES	vFB2	control_TTN	12	18
PKM	0.757	0.00672	0.205	0.14	6.3	13.6	0.000629	2.17	LV	CELLSTATES	vFB2	control_TTN	12	18
SNHG25	0.757	0.0076	0.163	0.121	6.18	13.2	0.00074	2.12	LV	CELLSTATES	vFB2	control_TTN	12	18
ATAD3B	0.755	0.0123	0.0735	0.0503	4.93	11.6	0.00142	1.91	LV	CELLSTATES	vFB2	control_TTN	12	18
DBN1	0.754	0.0243	0.0445	0.0294	4.33	9.44	0.00368	1.61	LV	CELLSTATES	vFB2	control_TTN	12	18
UFC1	0.754	0.023	0.0533	0.0348	4.6	9.62	0.00339	1.64	LV	CELLSTATES	vFB2	control_TTN	12	18
COQ10B	0.753	0.00171	0.12	0.0872	5.67	18.5	9.42e-05	2.77	LV	CELLSTATES	vFB2	control_TTN	12	18
HMGCS1	0.753	0.0231	0.0674	0.0433	4.82	9.6	0.00342	1.64	LV	CELLSTATES	vFB2	control_TTN	12	18
LSM2	0.753	0.0462	0.0384	0.0286	4.28	7.5	0.00894	1.34	LV	CELLSTATES	vFB2	control_TTN	12	18
HSPD1	0.752	0.00497	0.121	0.085	5.61	14.7	0.000405	2.3	LV	CELLSTATES	vFB2	control_TTN	12	18
TRIR	0.752	0.00164	0.125	0.0859	5.7	18.7	8.88e-05	2.79	LV	CELLSTATES	vFB2	control_TTN	12	18
MARCH3	0.749	0.0331	0.319	0.236	7.13	8.48	0.00565	1.48	LV	CELLSTATES	vFB2	control_TTN	12	18
PPM1G	0.747	0.00572	0.104	0.071	5.42	14.2	0.000497	2.24	LV	CELLSTATES	vFB2	control_TTN	12	18
EEF1D	0.746	0.00325	0.147	0.108	5.95	16.2	0.000229	2.49	LV	CELLSTATES	vFB2	control_TTN	12	18
JMJD6	0.745	0.0111	0.054	0.0396	4.66	12	0.00123	1.95	LV	CELLSTATES	vFB2	control_TTN	12	18
ZFAND2B	0.744	0.0312	0.0454	0.0347	4.5	8.66	0.00521	1.51	LV	CELLSTATES	vFB2	control_TTN	12	18
ZNF746	0.744	0.0468	0.0389	0.029	4.16	7.47	0.00906	1.33	LV	CELLSTATES	vFB2	control_TTN	12	18
AC020611.2	0.74	0.006	0.177	0.134	6.2	14	0.00053	2.22	LV	CELLSTATES	vFB2	control_TTN	12	18
STX4	0.74	0.0092	0.0579	0.0409	4.72	12.5	0.000971	2.04	LV	CELLSTATES	vFB2	control_TTN	12	18
ARMCX3	0.739	0.0106	0.107	0.0747	5.49	12.1	0.00116	1.97	LV	CELLSTATES	vFB2	control_TTN	12	18
RUVBL2	0.738	0.0305	0.038	0.0294	4.22	8.73	0.00506	1.52	LV	CELLSTATES	vFB2	control_TTN	12	18
CALHM2	0.736	0.0402	0.037	0.026	4.24	7.9	0.00742	1.4	LV	CELLSTATES	vFB2	control_TTN	12	18
CAP1	0.736	0.00333	0.129	0.0915	5.7	16.1	0.000236	2.48	LV	CELLSTATES	vFB2	control_TTN	12	18
MYL9	0.736	0.0244	0.183	0.133	6.27	9.42	0.0037	1.61	LV	CELLSTATES	vFB2	control_TTN	12	18
RASL12	0.736	0.041	0.0649	0.0455	4.78	7.85	0.00759	1.39	LV	CELLSTATES	vFB2	control_TTN	12	18
MED9	0.735	0.0276	0.0321	0.0246	3.98	9.04	0.00439	1.56	LV	CELLSTATES	vFB2	control_TTN	12	18
NABP1	0.735	0.0448	0.0444	0.0334	4.38	7.59	0.00857	1.35	LV	CELLSTATES	vFB2	control_TTN	12	18
ILF2	0.734	0.0269	0.0675	0.0482	4.84	9.11	0.00425	1.57	LV	CELLSTATES	vFB2	control_TTN	12	18
SLC38A2	0.733	0.00556	0.454	0.315	7.41	14.3	0.000474	2.26	LV	CELLSTATES	vFB2	control_TTN	12	18
DNPEP	0.731	0.00807	0.0745	0.0502	4.99	13	0.000808	2.09	LV	CELLSTATES	vFB2	control_TTN	12	18
TMEM150C	0.731	0.0337	0.108	0.0857	5.52	8.43	0.0058	1.47	LV	CELLSTATES	vFB2	control_TTN	12	18
COPS8	0.729	0.00314	0.143	0.106	5.95	16.3	0.000219	2.5	LV	CELLSTATES	vFB2	control_TTN	12	18
SSR1	0.729	0.0226	0.143	0.0902	5.76	9.67	0.00332	1.65	LV	CELLSTATES	vFB2	control_TTN	12	18
C8orf33	0.727	0.0391	0.0635	0.0413	4.77	7.99	0.00709	1.41	LV	CELLSTATES	vFB2	control_TTN	12	18
DARS2	0.726	0.0192	0.0622	0.0436	4.79	10.2	0.00265	1.72	LV	CELLSTATES	vFB2	control_TTN	12	18
GARS	0.725	0.0229	0.0935	0.0582	5.17	9.63	0.00338	1.64	LV	CELLSTATES	vFB2	control_TTN	12	18
RPS29	0.725	0.00626	0.0868	0.0645	5.3	13.9	0.000567	2.2	LV	CELLSTATES	vFB2	control_TTN	12	18
BRK1	0.723	0.0297	0.0612	0.0463	4.79	8.82	0.00485	1.53	LV	CELLSTATES	vFB2	control_TTN	12	18
IDH3B	0.723	0.0443	0.0319	0.0213	3.98	7.62	0.00846	1.35	LV	CELLSTATES	vFB2	control_TTN	12	18
RBM8A	0.723	0.0306	0.0545	0.0417	4.73	8.71	0.0051	1.51	LV	CELLSTATES	vFB2	control_TTN	12	18
ATP6V1G1	0.722	0.0265	0.102	0.0685	5.46	9.17	0.00415	1.58	LV	CELLSTATES	vFB2	control_TTN	12	18
TFAM	0.722	0.0173	0.0378	0.0255	4.15	10.5	0.00229	1.76	LV	CELLSTATES	vFB2	control_TTN	12	18
SLC7A6OS	0.721	0.00886	0.106	0.0769	5.47	12.7	0.000924	2.05	LV	CELLSTATES	vFB2	control_TTN	12	18
SURF4	0.721	0.0147	0.176	0.117	6.04	11	0.00183	1.83	LV	CELLSTATES	vFB2	control_TTN	12	18
DCAF13	0.72	0.0202	0.0621	0.046	4.8	10	0.00284	1.69	LV	CELLSTATES	vFB2	control_TTN	12	18
PTMS	0.72	0.00678	0.141	0.102	5.89	13.6	0.000636	2.17	LV	CELLSTATES	vFB2	control_TTN	12	18
MPG	0.719	0.00337	0.213	0.154	6.47	16	0.000241	2.47	LV	CELLSTATES	vFB2	control_TTN	12	18
FRMD3	0.718	0.0214	0.321	0.222	7.01	9.83	0.00308	1.67	LV	CELLSTATES	vFB2	control_TTN	12	18
MARCH1	0.717	0.00583	0.0721	0.0524	5	14.1	0.000511	2.23	LV	CELLSTATES	vFB2	control_TTN	12	18
P4HB	0.717	0.00938	0.223	0.16	6.49	12.5	0.000994	2.03	LV	CELLSTATES	vFB2	control_TTN	12	18
UBXN1	0.714	0.014	0.0713	0.0484	4.95	11.2	0.00171	1.85	LV	CELLSTATES	vFB2	control_TTN	12	18
NACA	0.713	0.00707	0.11	0.0844	5.63	13.4	0.000672	2.15	LV	CELLSTATES	vFB2	control_TTN	12	18
RPL10	0.713	0.00683	0.581	0.429	7.93	13.5	0.000644	2.17	LV	CELLSTATES	vFB2	control_TTN	12	18
PDCD11	0.712	0.0179	0.0721	0.0528	4.94	10.4	0.00242	1.75	LV	CELLSTATES	vFB2	control_TTN	12	18
EIF4E	0.711	0.00282	0.159	0.12	6.03	16.7	0.000189	2.55	LV	CELLSTATES	vFB2	control_TTN	12	18
CCT2	0.71	0.0203	0.101	0.071	5.33	10	0.00287	1.69	LV	CELLSTATES	vFB2	control_TTN	12	18
AC104461.1	0.709	0.0253	0.0413	0.0295	4.27	9.31	0.00389	1.6	LV	CELLSTATES	vFB2	control_TTN	12	18
DRAM1	0.709	0.00767	0.149	0.117	5.95	13.2	0.000751	2.12	LV	CELLSTATES	vFB2	control_TTN	12	18
ACTA2	0.708	0.0049	0.189	0.13	6.2	14.8	0.000397	2.31	LV	CELLSTATES	vFB2	control_TTN	12	18
RPL31	0.708	0.0145	0.133	0.112	5.94	11.1	0.00179	1.84	LV	CELLSTATES	vFB2	control_TTN	12	18
PUS7	0.707	0.0157	0.14	0.104	5.82	10.8	0.002	1.8	LV	CELLSTATES	vFB2	control_TTN	12	18
AC113414.1	0.704	0.0356	0.0482	0.0383	4.59	8.27	0.00624	1.45	LV	CELLSTATES	vFB2	control_TTN	12	18
TLE2	0.704	0.0293	0.143	0.112	5.97	8.85	0.00478	1.53	LV	CELLSTATES	vFB2	control_TTN	12	18
FAAP20	0.703	0.00986	0.0721	0.0484	4.95	12.3	0.00106	2.01	LV	CELLSTATES	vFB2	control_TTN	12	18
RPN2	0.703	0.00872	0.124	0.0834	5.63	12.7	0.000898	2.06	LV	CELLSTATES	vFB2	control_TTN	12	18
GNL3	0.701	0.00241	0.153	0.107	5.92	17.2	0.000153	2.62	LV	CELLSTATES	vFB2	control_TTN	12	18
DNMBP-AS1	0.7	0.0301	0.0507	0.0411	4.63	8.77	0.00495	1.52	LV	CELLSTATES	vFB2	control_TTN	12	18
LSM3	0.7	0.0394	0.0404	0.0269	4.18	7.97	0.00717	1.4	LV	CELLSTATES	vFB2	control_TTN	12	18
HSP90B1	0.699	0.0137	0.189	0.134	6.23	11.3	0.00165	1.86	LV	CELLSTATES	vFB2	control_TTN	12	18
ST3GAL1	0.699	0.0178	0.208	0.155	6.41	10.4	0.00239	1.75	LV	CELLSTATES	vFB2	control_TTN	12	18
MRPS21	0.698	0.00125	0.162	0.122	6.15	19.8	5.96e-05	2.9	LV	CELLSTATES	vFB2	control_TTN	12	18
LETM1	0.697	0.0127	0.0612	0.0465	4.8	11.5	0.00149	1.9	LV	CELLSTATES	vFB2	control_TTN	12	18
NDUFAF4	0.697	0.0245	0.0587	0.0447	4.8	9.41	0.00372	1.61	LV	CELLSTATES	vFB2	control_TTN	12	18
TMED3	0.697	0.0427	0.108	0.0734	5.4	7.71	0.00808	1.37	LV	CELLSTATES	vFB2	control_TTN	12	18
FAU	0.696	0.04	0.111	0.0811	5.6	7.91	0.00736	1.4	LV	CELLSTATES	vFB2	control_TTN	12	18
SLC29A1	0.694	0.0179	0.0944	0.068	5.37	10.4	0.00241	1.75	LV	CELLSTATES	vFB2	control_TTN	12	18
SLC31A1	0.693	0.0441	0.0638	0.0473	4.77	7.63	0.00841	1.36	LV	CELLSTATES	vFB2	control_TTN	12	18
SEC61A1	0.691	0.00661	0.17	0.121	6.05	13.7	0.000609	2.18	LV	CELLSTATES	vFB2	control_TTN	12	18
TPI1	0.69	0.047	0.0908	0.0607	5.26	7.45	0.00913	1.33	LV	CELLSTATES	vFB2	control_TTN	12	18
EIF4G1	0.689	0.00571	0.0969	0.0688	5.32	14.2	0.000496	2.24	LV	CELLSTATES	vFB2	control_TTN	12	18
EMC10	0.689	0.0453	0.0475	0.0332	4.39	7.56	0.0087	1.34	LV	CELLSTATES	vFB2	control_TTN	12	18
PGD	0.689	0.0499	0.0357	0.0238	3.99	7.28	0.00993	1.3	LV	CELLSTATES	vFB2	control_TTN	12	18
DUS3L	0.688	0.0471	0.0397	0.0309	4.32	7.45	0.00914	1.33	LV	CELLSTATES	vFB2	control_TTN	12	18
BCAS2	0.687	0.0366	0.0587	0.0428	4.72	8.19	0.00649	1.44	LV	CELLSTATES	vFB2	control_TTN	12	18
IPO9-AS1	0.687	0.00492	0.97	0.749	8.63	14.7	0.000399	2.31	LV	CELLSTATES	vFB2	control_TTN	12	18
NRBF2	0.687	0.00512	0.0668	0.0482	4.83	14.6	0.000424	2.29	LV	CELLSTATES	vFB2	control_TTN	12	18
PTPRD	0.686	0.0118	0.512	0.377	7.7	11.7	0.00135	1.93	LV	CELLSTATES	vFB2	control_TTN	12	18
BLOC1S2	0.684	0.0348	0.0621	0.0459	4.81	8.34	0.00605	1.46	LV	CELLSTATES	vFB2	control_TTN	12	18
MTHFR	0.684	0.0154	0.0863	0.0645	5.25	10.9	0.00194	1.81	LV	CELLSTATES	vFB2	control_TTN	12	18
NEAT1	0.684	0.00651	6.37	4.65	11.3	13.7	0.000596	2.19	LV	CELLSTATES	vFB2	control_TTN	12	18
PPP4C	0.684	0.0384	0.0576	0.0447	4.79	8.04	0.00693	1.42	LV	CELLSTATES	vFB2	control_TTN	12	18
DEGS1	0.683	0.029	0.0614	0.0439	4.82	8.89	0.00469	1.54	LV	CELLSTATES	vFB2	control_TTN	12	18
NT5DC3	0.683	0.0492	0.069	0.0486	4.87	7.32	0.00973	1.31	LV	CELLSTATES	vFB2	control_TTN	12	18
SCUBE3	0.683	0.0306	0.0531	0.0437	4.73	8.72	0.00508	1.51	LV	CELLSTATES	vFB2	control_TTN	12	18
TUBA1C	0.682	0.00625	0.116	0.0806	5.52	13.9	0.000564	2.2	LV	CELLSTATES	vFB2	control_TTN	12	18
HSP90AB1	0.68	0.0255	0.143	0.0994	5.85	9.29	0.00393	1.59	LV	CELLSTATES	vFB2	control_TTN	12	18
AC073896.2	0.679	0.0358	0.0418	0.0305	4.32	8.25	0.00628	1.45	LV	CELLSTATES	vFB2	control_TTN	12	18
SH2B3	0.678	0.0186	0.0983	0.0708	5.32	10.3	0.00254	1.73	LV	CELLSTATES	vFB2	control_TTN	12	18
DAP3	0.676	0.00661	0.208	0.159	6.43	13.7	0.000609	2.18	LV	CELLSTATES	vFB2	control_TTN	12	18
MCFD2	0.676	0.00417	0.106	0.0787	5.5	15.3	0.00032	2.38	LV	CELLSTATES	vFB2	control_TTN	12	18
NECTIN2	0.675	0.0313	0.0766	0.0627	5.11	8.65	0.00524	1.5	LV	CELLSTATES	vFB2	control_TTN	12	18
PIGH	0.675	0.0306	0.0408	0.0323	4.31	8.72	0.00508	1.51	LV	CELLSTATES	vFB2	control_TTN	12	18
SLC7A6	0.675	0.0151	0.166	0.119	6.04	10.9	0.00191	1.82	LV	CELLSTATES	vFB2	control_TTN	12	18
NORAD	0.674	0.0158	0.123	0.0884	5.7	10.8	0.00202	1.8	LV	CELLSTATES	vFB2	control_TTN	12	18
PDGFRA	0.672	0.0361	0.106	0.0722	5.47	8.23	0.00636	1.44	LV	CELLSTATES	vFB2	control_TTN	12	18
DERL2	0.671	0.0214	0.0547	0.0414	4.66	9.83	0.00308	1.67	LV	CELLSTATES	vFB2	control_TTN	12	18
EIF1AX	0.671	0.00784	0.128	0.103	5.83	13.1	0.000776	2.11	LV	CELLSTATES	vFB2	control_TTN	12	18
PPIA	0.671	0.00637	0.166	0.123	6.12	13.8	0.00058	2.2	LV	CELLSTATES	vFB2	control_TTN	12	18
DAD1	0.67	0.0123	0.089	0.0703	5.31	11.6	0.00142	1.91	LV	CELLSTATES	vFB2	control_TTN	12	18
VIM	0.669	0.0275	0.978	0.703	8.54	9.05	0.00438	1.56	LV	CELLSTATES	vFB2	control_TTN	12	18
ZCCHC10	0.669	0.000837	0.113	0.0834	5.58	21.3	3.49e-05	3.08	LV	CELLSTATES	vFB2	control_TTN	12	18
PAPSS2	0.668	0.0492	0.186	0.111	6.02	7.32	0.0097	1.31	LV	CELLSTATES	vFB2	control_TTN	12	18
WDR46	0.665	0.0442	0.0616	0.0465	4.74	7.62	0.00843	1.35	LV	CELLSTATES	vFB2	control_TTN	12	18
PDIA3	0.664	0.0158	0.205	0.156	6.39	10.8	0.00202	1.8	LV	CELLSTATES	vFB2	control_TTN	12	18
EPHX1	0.663	0.0453	0.0868	0.0706	5.45	7.56	0.00869	1.34	LV	CELLSTATES	vFB2	control_TTN	12	18
MIER2	0.663	0.0431	0.0526	0.0372	4.55	7.69	0.00816	1.37	LV	CELLSTATES	vFB2	control_TTN	12	18
NMNAT1	0.661	0.0132	0.0728	0.0543	4.97	11.4	0.00156	1.88	LV	CELLSTATES	vFB2	control_TTN	12	18
PTP4A2	0.656	0.0302	0.0933	0.0769	5.32	8.76	0.00499	1.52	LV	CELLSTATES	vFB2	control_TTN	12	18
TMED2	0.656	0.0254	0.0792	0.0579	5.15	9.3	0.00391	1.6	LV	CELLSTATES	vFB2	control_TTN	12	18
C1S	0.655	0.0259	0.466	0.365	7.71	9.24	0.00401	1.59	LV	CELLSTATES	vFB2	control_TTN	12	18
EDC3	0.654	0.00444	0.123	0.101	5.81	15.1	0.000345	2.35	LV	CELLSTATES	vFB2	control_TTN	12	18
RUVBL1	0.654	0.0214	0.237	0.188	6.65	9.83	0.00308	1.67	LV	CELLSTATES	vFB2	control_TTN	12	18
NUP93	0.653	0.0231	0.0867	0.0707	5.23	9.6	0.00342	1.64	LV	CELLSTATES	vFB2	control_TTN	12	18
RPL37A	0.653	0.0299	0.111	0.0841	5.68	8.8	0.00491	1.53	LV	CELLSTATES	vFB2	control_TTN	12	18
MORF4L2	0.652	0.00136	0.372	0.269	7.19	19.5	6.64e-05	2.87	LV	CELLSTATES	vFB2	control_TTN	12	18
CTSL	0.648	0.0191	0.228	0.175	6.59	10.2	0.00263	1.72	LV	CELLSTATES	vFB2	control_TTN	12	18
SRFBP1	0.647	0.00275	0.172	0.129	6.15	16.8	0.000182	2.56	LV	CELLSTATES	vFB2	control_TTN	12	18
ZNF830	0.647	0.0373	0.0371	0.0299	4.24	8.13	0.00666	1.43	LV	CELLSTATES	vFB2	control_TTN	12	18
MAP2K7	0.646	0.0187	0.0673	0.0537	4.97	10.3	0.00256	1.73	LV	CELLSTATES	vFB2	control_TTN	12	18
CEMIP2	0.645	0.0334	0.125	0.099	5.71	8.46	0.00572	1.48	LV	CELLSTATES	vFB2	control_TTN	12	18
RWDD1	0.645	0.0225	0.1	0.0726	5.4	9.68	0.0033	1.65	LV	CELLSTATES	vFB2	control_TTN	12	18
CWC25	0.643	0.00557	0.101	0.0803	5.51	14.3	0.000476	2.25	LV	CELLSTATES	vFB2	control_TTN	12	18
LOXL3	0.643	0.0375	0.148	0.0968	5.78	8.11	0.00671	1.43	LV	CELLSTATES	vFB2	control_TTN	12	18
GBE1	0.641	0.0142	0.637	0.497	8.08	11.1	0.00175	1.85	LV	CELLSTATES	vFB2	control_TTN	12	18
TIMM44	0.641	0.00617	0.0787	0.0615	5.15	13.9	0.000553	2.21	LV	CELLSTATES	vFB2	control_TTN	12	18
AL390957.1	0.64	0.0265	0.0641	0.0493	4.87	9.16	0.00416	1.58	LV	CELLSTATES	vFB2	control_TTN	12	18
MUS81	0.64	0.0157	0.0806	0.0617	5.19	10.8	0.00199	1.81	LV	CELLSTATES	vFB2	control_TTN	12	18
ACSL4	0.638	0.00457	0.254	0.197	6.68	15	0.00036	2.34	LV	CELLSTATES	vFB2	control_TTN	12	18
SOCS5	0.638	0.0304	0.14	0.102	5.79	8.74	0.00503	1.52	LV	CELLSTATES	vFB2	control_TTN	12	18
STRAP	0.637	0.00617	0.148	0.112	5.9	13.9	0.00055	2.21	LV	CELLSTATES	vFB2	control_TTN	12	18
DDOST	0.636	0.0426	0.0691	0.0526	4.99	7.72	0.00805	1.37	LV	CELLSTATES	vFB2	control_TTN	12	18
GPR157	0.636	0.0496	0.0757	0.0556	5.04	7.29	0.00985	1.3	LV	CELLSTATES	vFB2	control_TTN	12	18
COL6A1	0.635	0.00278	1.07	0.848	8.82	16.7	0.000185	2.56	LV	CELLSTATES	vFB2	control_TTN	12	18
SNF8	0.633	0.0192	0.0868	0.0673	5.26	10.2	0.00267	1.72	LV	CELLSTATES	vFB2	control_TTN	12	18
RABGGTB	0.631	0.0492	0.0681	0.0503	4.89	7.32	0.00971	1.31	LV	CELLSTATES	vFB2	control_TTN	12	18
POR	0.63	0.0281	0.112	0.0898	5.57	8.98	0.00452	1.55	LV	CELLSTATES	vFB2	control_TTN	12	18
CCDC47	0.629	0.0109	0.0992	0.0786	5.4	12	0.00119	1.96	LV	CELLSTATES	vFB2	control_TTN	12	18
MLX	0.629	0.0151	0.106	0.0775	5.46	10.9	0.00191	1.82	LV	CELLSTATES	vFB2	control_TTN	12	18
ERGIC3	0.628	0.0252	0.061	0.0529	4.9	9.32	0.00388	1.6	LV	CELLSTATES	vFB2	control_TTN	12	18
NID2	0.628	0.00588	0.378	0.28	7.21	14.1	0.000516	2.23	LV	CELLSTATES	vFB2	control_TTN	12	18
DNHD1	0.627	0.00442	0.169	0.128	6.11	15.1	0.000343	2.35	LV	CELLSTATES	vFB2	control_TTN	12	18
EIF1	0.627	0.0496	0.437	0.349	7.59	7.29	0.00984	1.3	LV	CELLSTATES	vFB2	control_TTN	12	18
CBX3	0.624	0.00424	0.138	0.102	5.82	15.3	0.000326	2.37	LV	CELLSTATES	vFB2	control_TTN	12	18
NOC3L	0.619	0.039	0.0758	0.0564	4.99	8	0.00706	1.41	LV	CELLSTATES	vFB2	control_TTN	12	18
RRN3	0.617	0.0162	0.0959	0.073	5.39	10.7	0.00208	1.79	LV	CELLSTATES	vFB2	control_TTN	12	18
COL15A1	0.616	0.0286	1.29	1	9.05	8.93	0.00462	1.54	LV	CELLSTATES	vFB2	control_TTN	12	18
LARP6	0.616	0.0192	0.133	0.103	5.85	10.2	0.00265	1.72	LV	CELLSTATES	vFB2	control_TTN	12	18
NT5C	0.616	0.0163	0.195	0.167	6.42	10.7	0.00211	1.79	LV	CELLSTATES	vFB2	control_TTN	12	18
OSTM1	0.616	0.0227	0.102	0.0802	5.53	9.66	0.00333	1.64	LV	CELLSTATES	vFB2	control_TTN	12	18
ABCF1	0.615	0.0406	0.0857	0.0727	5.2	7.87	0.00751	1.39	LV	CELLSTATES	vFB2	control_TTN	12	18
BACH1	0.615	0.0191	0.534	0.361	7.58	10.2	0.00263	1.72	LV	CELLSTATES	vFB2	control_TTN	12	18
GPSM2	0.614	0.0187	0.215	0.162	6.42	10.3	0.00257	1.73	LV	CELLSTATES	vFB2	control_TTN	12	18
MOB3A	0.614	0.04	0.107	0.0854	5.51	7.92	0.00735	1.4	LV	CELLSTATES	vFB2	control_TTN	12	18
AL139021.1	0.611	0.0243	0.0805	0.0678	5.21	9.45	0.00366	1.62	LV	CELLSTATES	vFB2	control_TTN	12	18
POLA2	0.611	0.0397	0.103	0.079	5.46	7.94	0.00725	1.4	LV	CELLSTATES	vFB2	control_TTN	12	18
SMIM3	0.611	0.0166	0.17	0.137	6.19	10.7	0.00215	1.78	LV	CELLSTATES	vFB2	control_TTN	12	18
TMCO1	0.61	0.0136	0.12	0.0959	5.77	11.3	0.00163	1.87	LV	CELLSTATES	vFB2	control_TTN	12	18
[truncated: 115 more rows]
