# Supplementary material for: Pathogenic variants damage cell composition and single cell transcription in cardiomyopathies
Source: Science. Author manuscript; Available in PMC 2022 Oct 3. (PMC9528698; doi:10.1126/science.abo1984)
Supplement: Supp table 20.11 [file NIHMS1835045-supplement-Supp_table_20_11.xlsx]

## Sheet: Index
Column name	Description
Gene	Gene symbol, Ensembl 84
logFC	log2-fold change
FDR	False discovery rate; FDR is the PValue after (by default) Benjamini-Hochberg correction.
mean_exp_control	Mean expression values across controls
mean_exp_genotype	Mean expression values across disease samples
logCPM	logCPM is the average expression of all pseudobulked samples for that particular gene across all samples on the log2-scale expressed in counts per million (cpm, as calculated by edgeR after normalization).
F	Output of quasi-likelihood F-test
PValue	PValue is the nominal p-value derived from F
FDR_plot	-log10(False discovery rate)
Region	Studied region (LV or RV)
annotation_level	Cell-type or cell-state
cell_state/state	Specification which cell-type or state was analysed
comparison	Specification control_GENOTYPE
Observations_genotype	Numbers of Patients included in edgeR (patients with low number of nuclei have been excluded)
Observations_reference	Numbers of Patients included in edgeR (patients with low number of nuclei have been excluded)

## Sheet: control_LMNA
Gene	logFC	FDR	mean_exp_control	mean_exp_genotype	logCPM	F	PValue	FDR_plot	Region	annotation_level	cell_state	comparison	Observations_genotype	Observations_reference
TLL1	4.42	9.84e-05	0.0879	0.00531	5.52	29.9	3.26e-07	4.01	LV	CELLSTATES	vFB1.2	control_LMNA	12	18
NPPC	4.19	0.000829	0.0391	0	4.94	23.1	6.02e-06	3.08	LV	CELLSTATES	vFB1.2	control_LMNA	12	18
CCL2	3.58	4.14e-09	0.428	0.0587	7.62	66.8	8.96e-13	8.38	LV	CELLSTATES	vFB1.2	control_LMNA	12	18
TFR2	3.57	0.000576	0.0181	0	4.74	24.4	3.61e-06	3.24	LV	CELLSTATES	vFB1.2	control_LMNA	12	18
AP003071.2	3.43	0.00255	0.0144	0	4.68	19.3	3.07e-05	2.59	LV	CELLSTATES	vFB1.2	control_LMNA	12	18
CELA2B	3.41	0.00145	0.0143	0	4.68	21.2	1.38e-05	2.84	LV	CELLSTATES	vFB1.2	control_LMNA	12	18
CLDN14	3.39	0.00326	0.0251	0.000751	4.83	18.4	4.18e-05	2.49	LV	CELLSTATES	vFB1.2	control_LMNA	12	18
PI15	3.39	0.0034	0.0327	0.00321	4.94	18.2	4.5e-05	2.47	LV	CELLSTATES	vFB1.2	control_LMNA	12	18
CCL11	3.38	0.00126	0.0315	0.00379	4.99	21.4	1.11e-05	2.9	LV	CELLSTATES	vFB1.2	control_LMNA	12	18
GRPEL2-AS1	3.35	0.00145	0.0143	0	4.61	21.2	1.38e-05	2.84	LV	CELLSTATES	vFB1.2	control_LMNA	12	18
APOD	3.28	1.3e-06	1.56	0.226	9.32	44.6	1.31e-09	5.89	LV	CELLSTATES	vFB1.2	control_LMNA	12	18
AL627171.2	3.24	0.000799	0.0509	0.00232	5.19	23	5.55e-06	3.1	LV	CELLSTATES	vFB1.2	control_LMNA	12	18
CHRDL2	3.23	0.00324	0.0258	0.000651	4.91	18.4	4.13e-05	2.49	LV	CELLSTATES	vFB1.2	control_LMNA	12	18
TIMELESS	3.23	0.000966	0.0201	0.000651	4.76	22.3	7.59e-06	3.02	LV	CELLSTATES	vFB1.2	control_LMNA	12	18
DAW1	3.22	0.00516	0.0143	0	4.62	17	8.38e-05	2.29	LV	CELLSTATES	vFB1.2	control_LMNA	12	18
GRIN2C	3.16	0.00181	0.0163	0	4.65	20.4	1.89e-05	2.74	LV	CELLSTATES	vFB1.2	control_LMNA	12	18
KIF4A	3.14	0.00464	0.0288	0.00379	4.84	17.2	7.13e-05	2.33	LV	CELLSTATES	vFB1.2	control_LMNA	12	18
AC108134.2	3.11	0.00383	0.031	0.00335	4.96	17.8	5.46e-05	2.42	LV	CELLSTATES	vFB1.2	control_LMNA	12	18
KIF18B	3.11	0.00128	0.0167	0.000651	4.69	21.9	1.14e-05	2.89	LV	CELLSTATES	vFB1.2	control_LMNA	12	18
MILR1	3.11	0.000799	0.0385	0.00588	5.02	23	5.51e-06	3.1	LV	CELLSTATES	vFB1.2	control_LMNA	12	18
AC093607.1	3.09	0.0125	0.0223	0.00134	4.83	14.2	0.000278	1.9	LV	CELLSTATES	vFB1.2	control_LMNA	12	18
APLNR	3.09	0.000759	0.07	0.00883	5.38	23.2	5.09e-06	3.12	LV	CELLSTATES	vFB1.2	control_LMNA	12	18
SDF2L1	3.07	0.00447	0.0172	0	4.63	17.5	6.8e-05	2.35	LV	CELLSTATES	vFB1.2	control_LMNA	12	18
LHFPL4	3.06	0.00185	0.0348	0.000751	4.83	20.1	1.97e-05	2.73	LV	CELLSTATES	vFB1.2	control_LMNA	12	18
CLCF1	3.03	0.00381	0.0129	0	4.58	18	5.35e-05	2.42	LV	CELLSTATES	vFB1.2	control_LMNA	12	18
TOP2A	3.01	0.00807	0.017	0.000326	4.67	15.4	0.000159	2.09	LV	CELLSTATES	vFB1.2	control_LMNA	12	18
SPDYE2B	3	0.00342	0.0156	0	4.59	18.4	4.55e-05	2.47	LV	CELLSTATES	vFB1.2	control_LMNA	12	18
ADAMTS14	2.98	0.00418	0.0593	0.0111	5.3	17.5	6.2e-05	2.38	LV	CELLSTATES	vFB1.2	control_LMNA	12	18
MRAP	2.98	0.00369	0.0131	0	4.57	18.1	5.06e-05	2.43	LV	CELLSTATES	vFB1.2	control_LMNA	12	18
RIPOR3	2.96	4.14e-09	0.343	0.0787	7.23	67.6	7.06e-13	8.38	LV	CELLSTATES	vFB1.2	control_LMNA	12	18
INSRR	2.91	0.000766	0.059	0.0134	5.51	23.2	5.19e-06	3.12	LV	CELLSTATES	vFB1.2	control_LMNA	12	18
AP002892.1	2.9	0.00395	0.0172	0.000651	4.76	17.7	5.67e-05	2.4	LV	CELLSTATES	vFB1.2	control_LMNA	12	18
DLGAP5	2.9	0.00743	0.0131	0	4.55	15.8	0.000141	2.13	LV	CELLSTATES	vFB1.2	control_LMNA	12	18
DUSP4	2.89	0.00458	0.0137	0	4.57	17.4	7e-05	2.34	LV	CELLSTATES	vFB1.2	control_LMNA	12	18
IDO1	2.89	0.00516	0.0139	0	4.61	17.5	8.41e-05	2.29	LV	CELLSTATES	vFB1.2	control_LMNA	12	18
LRRN4CL	2.88	0.00743	0.0185	0.00134	4.76	15.7	0.00014	2.13	LV	CELLSTATES	vFB1.2	control_LMNA	12	18
AC034102.6	2.87	0.00244	0.0369	0.00232	5.02	19.2	2.87e-05	2.61	LV	CELLSTATES	vFB1.2	control_LMNA	12	18
LINC00881	2.87	0.0115	0.0249	0.0015	4.92	14.5	0.000244	1.94	LV	CELLSTATES	vFB1.2	control_LMNA	12	18
AADACL2-AS1	2.85	0.00593	0.0261	0.00556	4.82	16.4	9.96e-05	2.23	LV	CELLSTATES	vFB1.2	control_LMNA	12	18
LIPG	2.83	0.0162	0.027	0.00209	4.84	13.3	0.000423	1.79	LV	CELLSTATES	vFB1.2	control_LMNA	12	18
PTGS1	2.81	0.0132	0.0221	0.00167	4.77	14	0.000306	1.88	LV	CELLSTATES	vFB1.2	control_LMNA	12	18
KNL1	2.8	0.00616	0.0159	0.000651	4.69	16.3	0.000107	2.21	LV	CELLSTATES	vFB1.2	control_LMNA	12	18
CENPF	2.78	0.0132	0.0152	0.000326	4.63	14	0.000304	1.88	LV	CELLSTATES	vFB1.2	control_LMNA	12	18
AL035071.2	2.75	0.00121	0.056	0.0177	5.36	21.6	1e-05	2.92	LV	CELLSTATES	vFB1.2	control_LMNA	12	18
AL358472.5	2.74	0.00732	0.022	0.00278	4.76	15.7	0.000136	2.14	LV	CELLSTATES	vFB1.2	control_LMNA	12	18
MTMR7	2.72	0.00705	0.0257	0.000326	4.72	15.9	0.000129	2.15	LV	CELLSTATES	vFB1.2	control_LMNA	12	18
MRPL14	2.71	0.00853	0.0359	0.00952	4.92	15.3	0.00017	2.07	LV	CELLSTATES	vFB1.2	control_LMNA	12	18
AC009139.2	2.68	0.00946	0.0314	0.000651	4.81	15	0.000193	2.02	LV	CELLSTATES	vFB1.2	control_LMNA	12	18
AC011632.1	2.68	0.013	0.014	0	4.56	15.3	0.000295	1.89	LV	CELLSTATES	vFB1.2	control_LMNA	12	18
PAM16	2.68	0.0038	0.0322	0.00375	4.99	17.8	5.31e-05	2.42	LV	CELLSTATES	vFB1.2	control_LMNA	12	18
MLLT11	2.63	0.00597	0.0396	0.00461	5.03	16.4	0.000101	2.22	LV	CELLSTATES	vFB1.2	control_LMNA	12	18
DLK1	2.62	0.0142	0.0307	0.00301	4.96	13.7	0.000342	1.85	LV	CELLSTATES	vFB1.2	control_LMNA	12	18
LDLR	2.62	5.42e-05	0.109	0.0387	5.87	31.9	1.48e-07	4.27	LV	CELLSTATES	vFB1.2	control_LMNA	12	18
CIT	2.58	0.0149	0.0179	0.00353	4.74	13.6	0.00037	1.83	LV	CELLSTATES	vFB1.2	control_LMNA	12	18
PLA2G2A	2.58	2.98e-05	0.361	0.123	7.42	34.3	6.01e-08	4.53	LV	CELLSTATES	vFB1.2	control_LMNA	12	18
AC007529.2	2.57	1.29e-05	0.149	0.0317	6.1	37	2.14e-08	4.89	LV	CELLSTATES	vFB1.2	control_LMNA	12	18
AC073333.1	2.57	0.0114	0.0228	0.0014	4.8	14.5	0.000241	1.94	LV	CELLSTATES	vFB1.2	control_LMNA	12	18
AL353653.1	2.56	0.0077	0.0339	0.00631	5.1	15.5	0.000151	2.11	LV	CELLSTATES	vFB1.2	control_LMNA	12	18
ADAMTS4	2.55	0.000684	0.174	0.0324	6.45	23.5	4.54e-06	3.16	LV	CELLSTATES	vFB1.2	control_LMNA	12	18
BCL3	2.54	0.00122	0.0586	0.0119	5.34	21.6	1.03e-05	2.91	LV	CELLSTATES	vFB1.2	control_LMNA	12	18
AC110023.1	2.53	0.0158	0.0174	0.000651	4.7	13.4	0.000409	1.8	LV	CELLSTATES	vFB1.2	control_LMNA	12	18
LSAMP-AS1	2.52	0.00019	0.114	0.0289	6.05	27.8	7.52e-07	3.72	LV	CELLSTATES	vFB1.2	control_LMNA	12	18
IGDCC4	2.51	0.00977	0.0375	0.00943	5.08	14.9	0.000202	2.01	LV	CELLSTATES	vFB1.2	control_LMNA	12	18
C17orf58	2.5	0.0172	0.0157	0.000977	4.77	13.1	0.000463	1.76	LV	CELLSTATES	vFB1.2	control_LMNA	12	18
CCL19	2.5	0.0301	0.0127	0.000326	4.6	12.6	0.00107	1.52	LV	CELLSTATES	vFB1.2	control_LMNA	12	18
ESPL1	2.48	0.0115	0.0136	0.000326	4.59	14.5	0.000244	1.94	LV	CELLSTATES	vFB1.2	control_LMNA	12	18
FAM32A	2.48	0.0106	0.0359	0.00564	4.93	14.7	0.000222	1.98	LV	CELLSTATES	vFB1.2	control_LMNA	12	18
CELF4	2.45	0.0227	0.0166	0.000326	4.62	13.8	0.0007	1.64	LV	CELLSTATES	vFB1.2	control_LMNA	12	18
LMNB1	2.4	0.0389	0.0196	0.0032	4.73	10.5	0.00165	1.41	LV	CELLSTATES	vFB1.2	control_LMNA	12	18
MYH6	2.4	0.0069	0.0341	0.00358	4.97	15.9	0.000125	2.16	LV	CELLSTATES	vFB1.2	control_LMNA	12	18
SLC1A2	2.4	0.00273	0.0789	0.0157	5.59	18.8	3.39e-05	2.56	LV	CELLSTATES	vFB1.2	control_LMNA	12	18
BHLHE40	2.36	0.000149	0.182	0.0477	6.43	28.7	5.37e-07	3.83	LV	CELLSTATES	vFB1.2	control_LMNA	12	18
AC009163.1	2.34	0.0305	0.0267	0.0079	4.88	11.3	0.00109	1.52	LV	CELLSTATES	vFB1.2	control_LMNA	12	18
SNTG1	2.33	0.0158	0.0322	0.00258	4.96	13.4	0.000411	1.8	LV	CELLSTATES	vFB1.2	control_LMNA	12	18
SH2D2A	2.32	0.029	0.0177	0.0014	4.72	11.5	0.001	1.54	LV	CELLSTATES	vFB1.2	control_LMNA	12	18
BICDL1	2.31	0.028	0.0253	0.00108	4.75	11.6	0.000953	1.55	LV	CELLSTATES	vFB1.2	control_LMNA	12	18
FAM196B	2.31	0.0297	0.0225	0.00108	4.73	11.4	0.00104	1.53	LV	CELLSTATES	vFB1.2	control_LMNA	12	18
ZNF492	2.31	0.0243	0.0149	0.000751	4.62	12	0.00077	1.61	LV	CELLSTATES	vFB1.2	control_LMNA	12	18
ACE2	2.3	0.0316	0.0269	0.00375	4.91	11.2	0.00116	1.5	LV	CELLSTATES	vFB1.2	control_LMNA	12	18
PLAU	2.3	0.0142	0.0488	0.0143	5.24	13.7	0.000344	1.85	LV	CELLSTATES	vFB1.2	control_LMNA	12	18
FER1L6	2.29	0.0446	0.0126	0	4.49	12.8	0.00206	1.35	LV	CELLSTATES	vFB1.2	control_LMNA	12	18
MON1A	2.28	0.026	0.0149	0.00134	4.61	11.9	0.00084	1.58	LV	CELLSTATES	vFB1.2	control_LMNA	12	18
RGS4	2.27	0.0335	0.0143	0.0026	4.64	11	0.00129	1.47	LV	CELLSTATES	vFB1.2	control_LMNA	12	18
TEX26-AS1	2.26	0.000912	0.0845	0.0153	5.75	22.5	7.03e-06	3.04	LV	CELLSTATES	vFB1.2	control_LMNA	12	18
XACT	2.24	0.0365	0.0235	0.00134	4.67	10.7	0.0015	1.44	LV	CELLSTATES	vFB1.2	control_LMNA	12	18
APOC1	2.23	0.037	0.0215	0.00556	4.64	10.6	0.00153	1.43	LV	CELLSTATES	vFB1.2	control_LMNA	12	18
DIAPH3	2.23	0.0147	0.0738	0.0258	5.57	13.6	0.000362	1.83	LV	CELLSTATES	vFB1.2	control_LMNA	12	18
AC068481.1	2.22	0.0329	0.0279	0.0121	4.97	11	0.00125	1.48	LV	CELLSTATES	vFB1.2	control_LMNA	12	18
AGBL5	2.22	3.5e-06	0.179	0.0522	6.46	41.2	4.54e-09	5.46	LV	CELLSTATES	vFB1.2	control_LMNA	12	18
TM4SF1	2.22	0.00122	0.0896	0.0386	5.77	21.5	1.04e-05	2.91	LV	CELLSTATES	vFB1.2	control_LMNA	12	18
SOCS1	2.21	0.0345	0.0243	0.00375	4.84	10.9	0.00134	1.46	LV	CELLSTATES	vFB1.2	control_LMNA	12	18
DNAJB7	2.19	0.0462	0.0141	0.000651	4.62	10.9	0.00221	1.34	LV	CELLSTATES	vFB1.2	control_LMNA	12	18
LAMC1-AS1	2.19	0.0345	0.0137	0.0026	4.61	11.2	0.00133	1.46	LV	CELLSTATES	vFB1.2	control_LMNA	12	18
MYH4	2.18	0.00255	0.0771	0.0167	5.61	19	3.09e-05	2.59	LV	CELLSTATES	vFB1.2	control_LMNA	12	18
AC010487.3	2.17	0.0359	0.0281	0.00445	4.83	10.7	0.00145	1.44	LV	CELLSTATES	vFB1.2	control_LMNA	12	18
AC090592.1	2.17	0.0409	0.0157	0.0026	4.61	10.3	0.00177	1.39	LV	CELLSTATES	vFB1.2	control_LMNA	12	18
RIN1	2.17	0.0486	0.017	0.000326	4.57	10.4	0.0024	1.31	LV	CELLSTATES	vFB1.2	control_LMNA	12	18
SLC18A2	2.17	0.0345	0.0155	0.002	4.72	10.9	0.00134	1.46	LV	CELLSTATES	vFB1.2	control_LMNA	12	18
SNAPC2	2.16	0.0374	0.0135	0.00278	4.62	10.7	0.00155	1.43	LV	CELLSTATES	vFB1.2	control_LMNA	12	18
AC093895.1	2.15	0.0325	0.0283	0.00376	4.93	11.1	0.00122	1.49	LV	CELLSTATES	vFB1.2	control_LMNA	12	18
CDK2	2.15	0.04	0.023	0.00293	4.7	10.4	0.00171	1.4	LV	CELLSTATES	vFB1.2	control_LMNA	12	18
PTGFR	2.15	0.0125	0.0551	0.0213	5.38	14.2	0.000279	1.9	LV	CELLSTATES	vFB1.2	control_LMNA	12	18
ADA	2.14	4.43e-05	0.172	0.0644	6.33	32.6	1.12e-07	4.35	LV	CELLSTATES	vFB1.2	control_LMNA	12	18
CTSC	2.13	0.00102	0.241	0.0716	6.71	22.1	8.08e-06	2.99	LV	CELLSTATES	vFB1.2	control_LMNA	12	18
FHL3	2.13	0.00998	0.0619	0.0166	5.43	14.8	0.000208	2	LV	CELLSTATES	vFB1.2	control_LMNA	12	18
SH3RF2	2.13	0.0314	0.0267	0.00173	4.86	11.2	0.00115	1.5	LV	CELLSTATES	vFB1.2	control_LMNA	12	18
AP1S3	2.11	0.0332	0.0146	0.002	4.68	11	0.00126	1.48	LV	CELLSTATES	vFB1.2	control_LMNA	12	18
RPS15A	2.11	0.028	0.0422	0.0168	5.18	11.6	0.000957	1.55	LV	CELLSTATES	vFB1.2	control_LMNA	12	18
Z99127.1	2.11	0.0488	0.029	0.00183	4.78	9.68	0.00242	1.31	LV	CELLSTATES	vFB1.2	control_LMNA	12	18
ABHD12B	2.1	0.0413	0.0215	0.00613	4.8	10.3	0.0018	1.38	LV	CELLSTATES	vFB1.2	control_LMNA	12	18
AC004148.2	2.1	0.0369	0.0177	0.00183	4.73	10.6	0.00151	1.43	LV	CELLSTATES	vFB1.2	control_LMNA	12	18
AP000757.1	2.1	0.0424	0.029	0.00718	4.94	10.2	0.00187	1.37	LV	CELLSTATES	vFB1.2	control_LMNA	12	18
PINK1-AS	2.1	0.0444	0.0211	0.00732	4.81	10	0.00204	1.35	LV	CELLSTATES	vFB1.2	control_LMNA	12	18
PLS1	2.1	0.0453	0.0219	0.00607	4.85	9.95	0.00212	1.34	LV	CELLSTATES	vFB1.2	control_LMNA	12	18
HIST1H1C	2.09	0.0461	0.0167	0.00269	4.7	9.88	0.0022	1.34	LV	CELLSTATES	vFB1.2	control_LMNA	12	18
AC017002.5	2.08	0.000829	0.161	0.0536	6.32	22.8	6.15e-06	3.08	LV	CELLSTATES	vFB1.2	control_LMNA	12	18
LINC00482	2.07	0.0451	0.0173	0.00108	4.65	9.97	0.0021	1.35	LV	CELLSTATES	vFB1.2	control_LMNA	12	18
PRKX-AS1	2.07	0.0348	0.0164	0.00173	4.71	10.8	0.00138	1.46	LV	CELLSTATES	vFB1.2	control_LMNA	12	18
AL357507.1	2.05	0.000325	0.107	0.0335	5.95	26.2	1.5e-06	3.49	LV	CELLSTATES	vFB1.2	control_LMNA	12	18
GSTZ1	2.04	0.0418	0.0288	0.0046	4.85	10.3	0.00182	1.38	LV	CELLSTATES	vFB1.2	control_LMNA	12	18
RPL22L1	2.03	0.0158	0.0546	0.0178	5.3	13.4	0.000405	1.8	LV	CELLSTATES	vFB1.2	control_LMNA	12	18
AC005740.3	2.02	0.037	0.0274	0.00376	4.87	10.6	0.00152	1.43	LV	CELLSTATES	vFB1.2	control_LMNA	12	18
MROH2B	2.02	0.00184	0.0922	0.0333	5.79	20.1	1.94e-05	2.73	LV	CELLSTATES	vFB1.2	control_LMNA	12	18
AQP7	2.01	0.0488	0.0251	0.00163	4.84	9.68	0.00242	1.31	LV	CELLSTATES	vFB1.2	control_LMNA	12	18
ADCY10	2	0.0492	0.0217	0.0047	4.79	9.63	0.00248	1.31	LV	CELLSTATES	vFB1.2	control_LMNA	12	18
UPP1	2	0.0457	0.0235	0.0107	4.89	9.91	0.00217	1.34	LV	CELLSTATES	vFB1.2	control_LMNA	12	18
AC006547.1	1.99	0.0248	0.0409	0.00712	5.09	12	0.000787	1.61	LV	CELLSTATES	vFB1.2	control_LMNA	12	18
SPDYE5	1.97	2.78e-05	0.178	0.0649	6.51	34.6	5.35e-08	4.56	LV	CELLSTATES	vFB1.2	control_LMNA	12	18
C14orf119	1.96	0.0127	0.0606	0.0102	5.35	14.1	0.000287	1.9	LV	CELLSTATES	vFB1.2	control_LMNA	12	18
ZC3H12A	1.94	0.0425	0.028	0.00442	4.92	10.2	0.00188	1.37	LV	CELLSTATES	vFB1.2	control_LMNA	12	18
HIC1	1.93	0.00597	0.0819	0.031	5.64	16.4	0.000102	2.22	LV	CELLSTATES	vFB1.2	control_LMNA	12	18
SLC51A	1.93	0.0366	0.0406	0.00849	5.09	10.7	0.0015	1.44	LV	CELLSTATES	vFB1.2	control_LMNA	12	18
TYR	1.93	0.0157	0.0872	0.033	5.7	13.4	0.000398	1.8	LV	CELLSTATES	vFB1.2	control_LMNA	12	18
C4orf19	1.92	0.00346	0.0854	0.0314	5.62	18.1	4.67e-05	2.46	LV	CELLSTATES	vFB1.2	control_LMNA	12	18
MEDAG	1.92	0.0148	0.0747	0.023	5.64	13.6	0.000366	1.83	LV	CELLSTATES	vFB1.2	control_LMNA	12	18
ZNF230	1.91	0.044	0.0309	0.00743	4.98	10.1	0.002	1.36	LV	CELLSTATES	vFB1.2	control_LMNA	12	18
KCNC1	1.9	0.0453	0.0309	0.00653	5.02	9.93	0.00213	1.34	LV	CELLSTATES	vFB1.2	control_LMNA	12	18
NOCT	1.9	0.00294	0.111	0.0374	5.95	18.6	3.69e-05	2.53	LV	CELLSTATES	vFB1.2	control_LMNA	12	18
PAPPA2	1.88	0.0434	0.0549	0.0259	5.38	10.1	0.00196	1.36	LV	CELLSTATES	vFB1.2	control_LMNA	12	18
CARD6	1.87	0.0225	0.0616	0.0149	5.4	12.3	0.000685	1.65	LV	CELLSTATES	vFB1.2	control_LMNA	12	18
KCNQ1	1.87	3.63e-05	0.277	0.112	6.99	33.6	7.85e-08	4.44	LV	CELLSTATES	vFB1.2	control_LMNA	12	18
TNFRSF12A	1.87	0.0434	0.0478	0.0271	5.25	10.1	0.00195	1.36	LV	CELLSTATES	vFB1.2	control_LMNA	12	18
TWIST1	1.86	0.0177	0.0596	0.00964	5.36	13	0.000485	1.75	LV	CELLSTATES	vFB1.2	control_LMNA	12	18
AC087623.2	1.85	0.00403	0.102	0.0476	5.98	17.6	5.9e-05	2.4	LV	CELLSTATES	vFB1.2	control_LMNA	12	18
C4orf45	1.84	0.0238	0.0677	0.0165	5.46	12.1	0.000748	1.62	LV	CELLSTATES	vFB1.2	control_LMNA	12	18
HAS2	1.84	0.00416	0.137	0.0469	6.05	17.5	6.15e-05	2.38	LV	CELLSTATES	vFB1.2	control_LMNA	12	18
RCC1	1.84	0.000912	0.16	0.0608	6.36	22.5	7.02e-06	3.04	LV	CELLSTATES	vFB1.2	control_LMNA	12	18
CCDC65	1.83	0.000933	0.123	0.0435	6.1	22.4	7.26e-06	3.03	LV	CELLSTATES	vFB1.2	control_LMNA	12	18
SMC2	1.83	0.0335	0.0439	0.0145	5.11	11	0.00129	1.47	LV	CELLSTATES	vFB1.2	control_LMNA	12	18
CFD	1.82	0.000314	1.48	0.806	9.3	26.3	1.42e-06	3.5	LV	CELLSTATES	vFB1.2	control_LMNA	12	18
CREB3L1	1.82	0.0227	0.0719	0.0267	5.54	12.2	0.0007	1.64	LV	CELLSTATES	vFB1.2	control_LMNA	12	18
SH3GL2	1.82	0.0268	0.0579	0.0222	5.34	11.8	0.000872	1.57	LV	CELLSTATES	vFB1.2	control_LMNA	12	18
MT-ND6	1.81	0.0461	0.037	0.0137	5.06	9.87	0.0022	1.34	LV	CELLSTATES	vFB1.2	control_LMNA	12	18
PIM1	1.81	0.0322	0.0503	0.0256	5.36	11.1	0.00121	1.49	LV	CELLSTATES	vFB1.2	control_LMNA	12	18
PCBP3	1.79	0.0277	0.0858	0.0557	5.67	11.6	0.000936	1.56	LV	CELLSTATES	vFB1.2	control_LMNA	12	18
LINC01389	1.78	0.0383	0.0415	0.0196	5.19	10.5	0.0016	1.42	LV	CELLSTATES	vFB1.2	control_LMNA	12	18
RTRAF	1.78	0.00732	0.0879	0.0347	5.69	15.7	0.000136	2.14	LV	CELLSTATES	vFB1.2	control_LMNA	12	18
SLC25A5	1.78	0.0466	0.0397	0.021	5.14	9.83	0.00224	1.33	LV	CELLSTATES	vFB1.2	control_LMNA	12	18
BBOX1-AS1	1.77	0.043	0.0759	0.0301	5.54	10.2	0.00191	1.37	LV	CELLSTATES	vFB1.2	control_LMNA	12	18
SNRPE	1.75	0.0288	0.063	0.0206	5.34	11.5	0.000993	1.54	LV	CELLSTATES	vFB1.2	control_LMNA	12	18
SPDYE2	1.75	0.000467	0.281	0.128	7.08	24.9	2.49e-06	3.33	LV	CELLSTATES	vFB1.2	control_LMNA	12	18
TCF7	1.75	0.00114	0.112	0.0466	6.01	21.8	9.39e-06	2.94	LV	CELLSTATES	vFB1.2	control_LMNA	12	18
AL138828.1	1.74	0.000575	0.263	0.113	6.9	24.1	3.52e-06	3.24	LV	CELLSTATES	vFB1.2	control_LMNA	12	18
CSF1	1.74	0.0136	0.0894	0.0339	5.67	13.9	0.000323	1.87	LV	CELLSTATES	vFB1.2	control_LMNA	12	18
MED9	1.74	0.0487	0.041	0.0119	5.17	9.69	0.00241	1.31	LV	CELLSTATES	vFB1.2	control_LMNA	12	18
VEGFD	1.74	0.0099	0.0896	0.0423	5.92	14.8	0.000205	2	LV	CELLSTATES	vFB1.2	control_LMNA	12	18
A4GALT	1.73	0.00185	0.138	0.0564	6.07	20.1	1.98e-05	2.73	LV	CELLSTATES	vFB1.2	control_LMNA	12	18
AC090579.1	1.73	0.00719	0.101	0.0326	5.85	15.8	0.000132	2.14	LV	CELLSTATES	vFB1.2	control_LMNA	12	18
CYP4Z1	1.73	0.0166	0.0938	0.0252	5.75	13.2	0.000439	1.78	LV	CELLSTATES	vFB1.2	control_LMNA	12	18
AC007163.1	1.72	0.0148	0.0684	0.0246	5.52	13.6	0.000368	1.83	LV	CELLSTATES	vFB1.2	control_LMNA	12	18
MASP2	1.72	0.0421	0.054	0.0187	5.29	10.2	0.00185	1.38	LV	CELLSTATES	vFB1.2	control_LMNA	12	18
AC013472.2	1.71	0.0464	0.0499	0.0181	5.19	9.85	0.00223	1.33	LV	CELLSTATES	vFB1.2	control_LMNA	12	18
AC026202.2	1.71	0.000288	0.174	0.0718	6.51	26.6	1.26e-06	3.54	LV	CELLSTATES	vFB1.2	control_LMNA	12	18
EZH2	1.71	0.0434	0.053	0.0153	5.32	10.1	0.00195	1.36	LV	CELLSTATES	vFB1.2	control_LMNA	12	18
PHGDH	1.71	0.0334	0.0718	0.0294	5.47	11	0.00128	1.48	LV	CELLSTATES	vFB1.2	control_LMNA	12	18
GNA14-AS1	1.7	0.00133	0.357	0.16	7.31	21.2	1.21e-05	2.88	LV	CELLSTATES	vFB1.2	control_LMNA	12	18
NIT2	1.7	0.0209	0.0728	0.0176	5.46	12.5	0.000619	1.68	LV	CELLSTATES	vFB1.2	control_LMNA	12	18
AGBL1	1.69	0.0315	0.0613	0.024	5.56	11.2	0.00115	1.5	LV	CELLSTATES	vFB1.2	control_LMNA	12	18
AC003991.1	1.68	0.00312	0.215	0.0902	6.62	18.5	3.96e-05	2.51	LV	CELLSTATES	vFB1.2	control_LMNA	12	18
CDC42EP2	1.68	0.0308	0.0599	0.0211	5.36	11.3	0.00111	1.51	LV	CELLSTATES	vFB1.2	control_LMNA	12	18
MGST1	1.68	7.03e-07	1.02	0.486	8.69	47.3	5.13e-10	6.15	LV	CELLSTATES	vFB1.2	control_LMNA	12	18
LINC02511	1.67	0.0133	0.122	0.06	6.04	13.9	0.000311	1.88	LV	CELLSTATES	vFB1.2	control_LMNA	12	18
MRPL24	1.67	0.0248	0.0606	0.0225	5.39	12	0.00079	1.61	LV	CELLSTATES	vFB1.2	control_LMNA	12	18
PLAUR	1.67	0.0207	0.0794	0.0345	5.56	12.5	0.000612	1.68	LV	CELLSTATES	vFB1.2	control_LMNA	12	18
BRK1	1.66	0.0374	0.0534	0.0288	5.46	10.6	0.00155	1.43	LV	CELLSTATES	vFB1.2	control_LMNA	12	18
PPL	1.66	0.0132	0.0905	0.0502	5.8	14	0.000303	1.88	LV	CELLSTATES	vFB1.2	control_LMNA	12	18
SNHG15	1.66	0.0177	0.069	0.0279	5.51	13	0.000482	1.75	LV	CELLSTATES	vFB1.2	control_LMNA	12	18
AC084357.2	1.65	0.000421	0.289	0.153	7.18	25.2	2.21e-06	3.38	LV	CELLSTATES	vFB1.2	control_LMNA	12	18
CAMK1	1.65	0.0125	0.0745	0.0215	5.56	14.2	0.00028	1.9	LV	CELLSTATES	vFB1.2	control_LMNA	12	18
EMP3	1.65	0.0238	0.0706	0.0233	5.5	12.1	0.000746	1.62	LV	CELLSTATES	vFB1.2	control_LMNA	12	18
RFK	1.64	0.0347	0.0612	0.025	5.32	10.9	0.00135	1.46	LV	CELLSTATES	vFB1.2	control_LMNA	12	18
SELENBP1	1.64	0.0276	0.0654	0.022	5.56	11.6	0.00093	1.56	LV	CELLSTATES	vFB1.2	control_LMNA	12	18
RARRES1	1.61	0.013	0.639	0.349	8.05	14	0.000297	1.88	LV	CELLSTATES	vFB1.2	control_LMNA	12	18
NOVA1	1.6	9.68e-05	0.611	0.295	8.11	30	3.14e-07	4.01	LV	CELLSTATES	vFB1.2	control_LMNA	12	18
TIMP1	1.6	0.000829	0.379	0.203	7.41	22.8	6.07e-06	3.08	LV	CELLSTATES	vFB1.2	control_LMNA	12	18
MARCKSL1	1.59	0.0314	0.0703	0.0316	5.65	11.2	0.00114	1.5	LV	CELLSTATES	vFB1.2	control_LMNA	12	18
RPS3A	1.59	0.0168	0.0875	0.0383	5.81	13.2	0.000447	1.78	LV	CELLSTATES	vFB1.2	control_LMNA	12	18
S100A6	1.59	0.000381	0.399	0.216	7.47	25.6	1.9e-06	3.42	LV	CELLSTATES	vFB1.2	control_LMNA	12	18
SNHG8	1.59	0.0234	0.0831	0.0507	5.74	12.1	0.00073	1.63	LV	CELLSTATES	vFB1.2	control_LMNA	12	18
SNRPG	1.59	0.00759	0.0855	0.0333	5.72	15.6	0.000147	2.12	LV	CELLSTATES	vFB1.2	control_LMNA	12	18
AL109930.1	1.58	0.00054	0.522	0.281	7.92	24.4	3.08e-06	3.27	LV	CELLSTATES	vFB1.2	control_LMNA	12	18
PAX8	1.58	0.0468	0.0646	0.0314	5.54	9.82	0.00226	1.33	LV	CELLSTATES	vFB1.2	control_LMNA	12	18
AC018682.1	1.57	0.000829	0.387	0.193	7.64	22.8	6.13e-06	3.08	LV	CELLSTATES	vFB1.2	control_LMNA	12	18
SORCS1	1.57	0.0198	0.0936	0.059	5.96	12.7	0.00057	1.7	LV	CELLSTATES	vFB1.2	control_LMNA	12	18
POLD2	1.56	0.0348	0.0886	0.0255	5.66	10.8	0.00138	1.46	LV	CELLSTATES	vFB1.2	control_LMNA	12	18
AC017101.1	1.55	0.0377	0.108	0.0421	5.89	10.6	0.00157	1.42	LV	CELLSTATES	vFB1.2	control_LMNA	12	18
LRP4	1.55	0.00224	0.487	0.335	8.14	19.5	2.56e-05	2.65	LV	CELLSTATES	vFB1.2	control_LMNA	12	18
ST3GAL5	1.55	0.00909	0.121	0.0635	6.16	15.1	0.000184	2.04	LV	CELLSTATES	vFB1.2	control_LMNA	12	18
FAM184A	1.54	0.0314	0.0948	0.0374	5.72	11.2	0.00114	1.5	LV	CELLSTATES	vFB1.2	control_LMNA	12	18
GRIK1	1.54	0.0412	0.0767	0.0452	5.62	10.3	0.00179	1.39	LV	CELLSTATES	vFB1.2	control_LMNA	12	18
PRKCA-AS1	1.53	0.00692	0.115	0.0516	6.02	15.9	0.000126	2.16	LV	CELLSTATES	vFB1.2	control_LMNA	12	18
IGFBP6	1.52	0.0295	0.0927	0.059	5.93	11.4	0.00103	1.53	LV	CELLSTATES	vFB1.2	control_LMNA	12	18
PSMB3	1.52	0.0341	0.0599	0.0213	5.46	10.9	0.00132	1.47	LV	CELLSTATES	vFB1.2	control_LMNA	12	18
ID2	1.51	0.00251	0.275	0.119	6.99	19.1	2.99e-05	2.6	LV	CELLSTATES	vFB1.2	control_LMNA	12	18
MT-CO1	1.51	5.19e-05	0.859	0.453	8.61	32.1	1.38e-07	4.29	LV	CELLSTATES	vFB1.2	control_LMNA	12	18
EDNRB	1.49	0.00149	0.285	0.121	6.94	20.8	1.42e-05	2.83	LV	CELLSTATES	vFB1.2	control_LMNA	12	18
S100A4	1.49	0.00478	0.191	0.0794	6.4	17	7.62e-05	2.32	LV	CELLSTATES	vFB1.2	control_LMNA	12	18
TMA7	1.49	0.0136	0.106	0.0339	5.78	13.9	0.000324	1.87	LV	CELLSTATES	vFB1.2	control_LMNA	12	18
UTP4	1.49	0.0448	0.0531	0.0298	5.48	9.99	0.00208	1.35	LV	CELLSTATES	vFB1.2	control_LMNA	12	18
AC019130.1	1.48	0.0219	0.0908	0.0349	5.79	12.4	0.000659	1.66	LV	CELLSTATES	vFB1.2	control_LMNA	12	18
AC090617.4	1.48	0.0125	0.0987	0.0507	5.85	14.2	0.000276	1.9	LV	CELLSTATES	vFB1.2	control_LMNA	12	18
AL513327.1	1.48	0.00054	0.286	0.162	7.16	24.4	3.14e-06	3.27	LV	CELLSTATES	vFB1.2	control_LMNA	12	18
P4HA3	1.48	0.0144	0.096	0.0439	5.85	13.7	0.00035	1.84	LV	CELLSTATES	vFB1.2	control_LMNA	12	18
SLC31A1	1.48	0.0451	0.0565	0.0275	5.46	9.97	0.0021	1.35	LV	CELLSTATES	vFB1.2	control_LMNA	12	18
TUBB4B	1.48	0.0216	0.0852	0.046	5.81	12.4	0.000643	1.67	LV	CELLSTATES	vFB1.2	control_LMNA	12	18
AC010260.1	1.46	0.032	0.102	0.0574	5.97	11.1	0.00119	1.49	LV	CELLSTATES	vFB1.2	control_LMNA	12	18
PPIB	1.46	0.00541	0.129	0.0553	6.13	16.7	8.96e-05	2.27	LV	CELLSTATES	vFB1.2	control_LMNA	12	18
AC107021.1	1.45	0.00382	0.165	0.0793	6.41	17.8	5.39e-05	2.42	LV	CELLSTATES	vFB1.2	control_LMNA	12	18
AL133480.1	1.45	0.0402	0.0702	0.0306	5.59	10.4	0.00173	1.4	LV	CELLSTATES	vFB1.2	control_LMNA	12	18
ARG2	1.45	0.0404	0.0671	0.0324	5.58	10.3	0.00175	1.39	LV	CELLSTATES	vFB1.2	control_LMNA	12	18
IPO9-AS1	1.45	2.2e-05	0.892	0.448	8.57	35.4	3.96e-08	4.66	LV	CELLSTATES	vFB1.2	control_LMNA	12	18
HAS2-AS1	1.44	0.0434	0.0761	0.05	5.56	10.1	0.00195	1.36	LV	CELLSTATES	vFB1.2	control_LMNA	12	18
MARCH1	1.44	0.0182	0.0956	0.0339	5.77	12.9	0.0005	1.74	LV	CELLSTATES	vFB1.2	control_LMNA	12	18
ESR2	1.43	0.0205	0.0876	0.0524	5.9	12.6	0.000594	1.69	LV	CELLSTATES	vFB1.2	control_LMNA	12	18
AL354949.1	1.42	0.0197	0.108	0.0439	5.93	12.7	0.000567	1.71	LV	CELLSTATES	vFB1.2	control_LMNA	12	18
MYH13	1.42	0.00396	0.303	0.137	7.08	17.7	5.73e-05	2.4	LV	CELLSTATES	vFB1.2	control_LMNA	12	18
PAMR1	1.42	0.00346	0.287	0.188	7.13	18.1	4.64e-05	2.46	LV	CELLSTATES	vFB1.2	control_LMNA	12	18
MKRN3	1.41	0.0402	0.0656	0.0468	5.72	10.4	0.00172	1.4	LV	CELLSTATES	vFB1.2	control_LMNA	12	18
PLEKHJ1	1.41	0.03	0.0772	0.0536	5.68	11.4	0.00106	1.52	LV	CELLSTATES	vFB1.2	control_LMNA	12	18
SPDYE1	1.41	0.0275	0.082	0.0406	5.75	11.7	0.000916	1.56	LV	CELLSTATES	vFB1.2	control_LMNA	12	18
IER3	1.4	0.0348	0.109	0.0434	5.93	10.8	0.00138	1.46	LV	CELLSTATES	vFB1.2	control_LMNA	12	18
PDE10A	1.4	0.0017	0.347	0.191	7.28	20.4	1.74e-05	2.77	LV	CELLSTATES	vFB1.2	control_LMNA	12	18
TVP23B	1.4	0.0389	0.0877	0.0424	5.8	10.5	0.00165	1.41	LV	CELLSTATES	vFB1.2	control_LMNA	12	18
ERMP1	1.39	0.0482	0.0848	0.0424	5.66	9.72	0.00237	1.32	LV	CELLSTATES	vFB1.2	control_LMNA	12	18
PRDX1	1.38	0.0254	0.0976	0.0501	5.83	11.9	0.000815	1.6	LV	CELLSTATES	vFB1.2	control_LMNA	12	18
BX322234.1	1.37	0.0473	0.0927	0.0774	5.94	9.78	0.0023	1.33	LV	CELLSTATES	vFB1.2	control_LMNA	12	18
TMED9	1.37	0.0436	0.083	0.0429	5.74	10.1	0.00197	1.36	LV	CELLSTATES	vFB1.2	control_LMNA	12	18
AL139095.4	1.36	0.0444	0.0713	0.033	5.61	10	0.00204	1.35	LV	CELLSTATES	vFB1.2	control_LMNA	12	18
BTG1	1.36	0.00245	0.188	0.094	6.67	19.2	2.9e-05	2.61	LV	CELLSTATES	vFB1.2	control_LMNA	12	18
FAM96B	1.36	0.0169	0.109	0.0569	6.05	13.2	0.000451	1.77	LV	CELLSTATES	vFB1.2	control_LMNA	12	18
PCYOX1	1.36	0.0399	0.0813	0.031	5.68	10.4	0.0017	1.4	LV	CELLSTATES	vFB1.2	control_LMNA	12	18
AC103876.1	1.35	0.0335	0.0845	0.0495	5.77	11	0.00129	1.47	LV	CELLSTATES	vFB1.2	control_LMNA	12	18
AL139022.1	1.34	0.0354	0.0771	0.0484	5.86	10.8	0.00141	1.45	LV	CELLSTATES	vFB1.2	control_LMNA	12	18
CATSPERB	1.34	0.00144	0.469	0.252	7.71	21	1.34e-05	2.84	LV	CELLSTATES	vFB1.2	control_LMNA	12	18
NID2	1.34	0.00655	0.23	0.144	6.82	16.1	0.000116	2.18	LV	CELLSTATES	vFB1.2	control_LMNA	12	18
SNHG12	1.34	0.0461	0.0834	0.0502	5.8	9.88	0.00219	1.34	LV	CELLSTATES	vFB1.2	control_LMNA	12	18
AF241726.2	1.32	0.0117	0.207	0.121	6.64	14.4	0.000251	1.93	LV	CELLSTATES	vFB1.2	control_LMNA	12	18
AL139021.1	1.32	0.0348	0.0824	0.0415	5.78	10.8	0.00137	1.46	LV	CELLSTATES	vFB1.2	control_LMNA	12	18
CMTM7	1.32	0.0127	0.12	0.0772	6.13	14.1	0.000287	1.9	LV	CELLSTATES	vFB1.2	control_LMNA	12	18
RPS18	1.32	0.0403	0.0854	0.0724	5.85	10.4	0.00173	1.4	LV	CELLSTATES	vFB1.2	control_LMNA	12	18
RUVBL1	1.32	0.00845	0.189	0.0924	6.61	15.3	0.000168	2.07	LV	CELLSTATES	vFB1.2	control_LMNA	12	18
ACTG1	1.31	0.0023	0.398	0.285	7.48	19.4	2.66e-05	2.64	LV	CELLSTATES	vFB1.2	control_LMNA	12	18
PQLC2L	1.31	0.0105	0.162	0.0781	6.38	14.7	0.000219	1.98	LV	CELLSTATES	vFB1.2	control_LMNA	12	18
TMSB4X	1.31	0.00369	0.53	0.324	8.04	17.9	5.09e-05	2.43	LV	CELLSTATES	vFB1.2	control_LMNA	12	18
AC008731.1	1.3	0.0116	0.137	0.0811	6.28	14.4	0.000248	1.93	LV	CELLSTATES	vFB1.2	control_LMNA	12	18
PLN	1.3	0.0354	0.136	0.0779	6.32	10.8	0.00142	1.45	LV	CELLSTATES	vFB1.2	control_LMNA	12	18
APOE	1.29	0.0122	0.43	0.258	7.55	14.3	0.000266	1.92	LV	CELLSTATES	vFB1.2	control_LMNA	12	18
WNT5B	1.29	0.0453	0.0969	0.0638	5.91	9.94	0.00213	1.34	LV	CELLSTATES	vFB1.2	control_LMNA	12	18
GPSM2	1.28	0.00597	0.234	0.138	6.84	16.4	0.000101	2.22	LV	CELLSTATES	vFB1.2	control_LMNA	12	18
IGFBP4	1.28	0.00522	0.307	0.176	7.2	16.8	8.54e-05	2.28	LV	CELLSTATES	vFB1.2	control_LMNA	12	18
JUNB	1.28	0.0289	0.745	0.373	8.3	11.5	0.000999	1.54	LV	CELLSTATES	vFB1.2	control_LMNA	12	18
SRM	1.28	0.036	0.109	0.0478	5.9	10.7	0.00147	1.44	LV	CELLSTATES	vFB1.2	control_LMNA	12	18
TOR1AIP2	1.28	0.0144	0.131	0.0675	6.15	13.7	0.000348	1.84	LV	CELLSTATES	vFB1.2	control_LMNA	12	18
ARL6IP5	1.27	0.0249	0.11	0.0679	6.1	12	0.000795	1.6	LV	CELLSTATES	vFB1.2	control_LMNA	12	18
CDH12	1.26	0.0294	0.106	0.0563	6.04	11.4	0.00102	1.53	LV	CELLSTATES	vFB1.2	control_LMNA	12	18
MT-CYB	1.26	0.00289	0.451	0.346	7.74	18.7	3.6e-05	2.54	LV	CELLSTATES	vFB1.2	control_LMNA	12	18
PLAC9	1.26	0.00123	0.31	0.187	7.2	21.5	1.06e-05	2.91	LV	CELLSTATES	vFB1.2	control_LMNA	12	18
RPLP0	1.26	0.00224	0.294	0.153	7	19.5	2.55e-05	2.65	LV	CELLSTATES	vFB1.2	control_LMNA	12	18
AC009690.2	1.25	0.022	0.115	0.0589	6.1	12.3	0.000664	1.66	LV	CELLSTATES	vFB1.2	control_LMNA	12	18
AC117834.1	1.25	0.0474	0.0857	0.057	5.79	9.78	0.00231	1.32	LV	CELLSTATES	vFB1.2	control_LMNA	12	18
CD63	1.25	0.0034	0.254	0.163	7.07	18.2	4.51e-05	2.47	LV	CELLSTATES	vFB1.2	control_LMNA	12	18
DNHD1	1.25	0.0157	0.161	0.0988	6.43	13.4	0.000397	1.8	LV	CELLSTATES	vFB1.2	control_LMNA	12	18
SEPT9	1.25	0.0245	0.172	0.109	6.49	12	0.000777	1.61	LV	CELLSTATES	vFB1.2	control_LMNA	12	18
SRP14	1.25	0.0383	0.0997	0.0627	6.01	10.5	0.00161	1.42	LV	CELLSTATES	vFB1.2	control_LMNA	12	18
TOMM70	1.24	0.0158	0.137	0.0725	6.2	13.4	0.000404	1.8	LV	CELLSTATES	vFB1.2	control_LMNA	12	18
AL117190.2	1.23	0.0461	0.172	0.103	6.52	9.88	0.0022	1.34	LV	CELLSTATES	vFB1.2	control_LMNA	12	18
COX7A2	1.23	0.0275	0.109	0.0601	5.94	11.7	0.000913	1.56	LV	CELLSTATES	vFB1.2	control_LMNA	12	18
ANGPT2	1.22	0.00909	0.208	0.112	6.7	15.1	0.000184	2.04	LV	CELLSTATES	vFB1.2	control_LMNA	12	18
CYSLTR2	1.22	0.0132	0.245	0.156	6.93	14	0.000305	1.88	LV	CELLSTATES	vFB1.2	control_LMNA	12	18
LSP1	1.22	0.0475	0.156	0.0911	6.4	9.77	0.00232	1.32	LV	CELLSTATES	vFB1.2	control_LMNA	12	18
RPL23A	1.22	0.0468	0.0883	0.063	5.91	9.82	0.00226	1.33	LV	CELLSTATES	vFB1.2	control_LMNA	12	18
FAR2	1.21	0.0293	0.148	0.0746	6.3	11.4	0.00102	1.53	LV	CELLSTATES	vFB1.2	control_LMNA	12	18
MT-ND1	1.21	0.0191	0.182	0.12	6.49	12.8	0.000545	1.72	LV	CELLSTATES	vFB1.2	control_LMNA	12	18
SNHG25	1.21	0.00754	0.176	0.111	6.53	15.6	0.000145	2.12	LV	CELLSTATES	vFB1.2	control_LMNA	12	18
AC010894.3	1.2	0.0017	0.288	0.15	7.05	20.4	1.74e-05	2.77	LV	CELLSTATES	vFB1.2	control_LMNA	12	18
SSR2	1.2	0.0348	0.0995	0.0661	5.94	10.8	0.00138	1.46	LV	CELLSTATES	vFB1.2	control_LMNA	12	18
SLC2A3	1.18	0.0462	0.198	0.154	6.73	9.86	0.00221	1.34	LV	CELLSTATES	vFB1.2	control_LMNA	12	18
ABCA9-AS1	1.17	0.00209	1.6	0.93	9.35	19.7	2.32e-05	2.68	LV	CELLSTATES	vFB1.2	control_LMNA	12	18
FADS2	1.17	0.0453	0.106	0.0651	5.98	9.95	0.00212	1.34	LV	CELLSTATES	vFB1.2	control_LMNA	12	18
RPLP1	1.16	0.00855	0.239	0.163	6.95	15.2	0.000171	2.07	LV	CELLSTATES	vFB1.2	control_LMNA	12	18
SLCO2B1	1.16	0.0489	0.15	0.0823	6.41	9.66	0.00244	1.31	LV	CELLSTATES	vFB1.2	control_LMNA	12	18
AC020611.2	1.15	0.0374	0.122	0.0663	6.17	10.6	0.00156	1.43	LV	CELLSTATES	vFB1.2	control_LMNA	12	18
LPAR6	1.15	0.0163	0.149	0.0933	6.41	13.3	0.000428	1.79	LV	CELLSTATES	vFB1.2	control_LMNA	12	18
SOD2-1	1.15	0.0489	0.128	0.0728	6.19	9.66	0.00245	1.31	LV	CELLSTATES	vFB1.2	control_LMNA	12	18
C3	1.14	0.0275	0.328	0.269	7.37	11.7	0.000917	1.56	LV	CELLSTATES	vFB1.2	control_LMNA	12	18
EYS	1.13	0.00485	0.373	0.24	7.49	17	7.78e-05	2.31	LV	CELLSTATES	vFB1.2	control_LMNA	12	18
FBLIM1	1.13	0.0205	0.191	0.123	6.68	12.6	0.000598	1.69	LV	CELLSTATES	vFB1.2	control_LMNA	12	18
STEAP4	1.13	0.00856	0.425	0.256	7.63	15.2	0.000172	2.07	LV	CELLSTATES	vFB1.2	control_LMNA	12	18
CRLF3	1.12	0.00219	0.368	0.239	7.51	19.5	2.48e-05	2.66	LV	CELLSTATES	vFB1.2	control_LMNA	12	18
ETS1	1.12	0.0442	0.127	0.0793	6.25	10.1	0.00201	1.35	LV	CELLSTATES	vFB1.2	control_LMNA	12	18
LSAMP	1.12	0.0287	1.02	0.776	8.77	11.5	0.000987	1.54	LV	CELLSTATES	vFB1.2	control_LMNA	12	18
AL035413.1	1.11	0.0434	0.117	0.0773	6.24	10.1	0.00194	1.36	LV	CELLSTATES	vFB1.2	control_LMNA	12	18
LDHA	1.11	0.0225	0.187	0.104	6.52	12.3	0.000685	1.65	LV	CELLSTATES	vFB1.2	control_LMNA	12	18
AP002336.2	1.1	0.00965	0.273	0.175	7.15	14.9	0.000197	2.02	LV	CELLSTATES	vFB1.2	control_LMNA	12	18
COL6A2	1.1	0.000492	1.73	1.07	9.5	24.8	2.67e-06	3.31	LV	CELLSTATES	vFB1.2	control_LMNA	12	18
MT-ND4	1.1	0.0277	0.27	0.226	7.08	11.6	0.000935	1.56	LV	CELLSTATES	vFB1.2	control_LMNA	12	18
PTGIR	1.1	0.0158	0.28	0.178	7.18	13.4	0.000409	1.8	LV	CELLSTATES	vFB1.2	control_LMNA	12	18
AC005237.1	1.09	0.0149	0.292	0.18	7.2	13.6	0.000374	1.83	LV	CELLSTATES	vFB1.2	control_LMNA	12	18
C7	1.09	0.000367	3.71	2.38	10.6	25.7	1.8e-06	3.44	LV	CELLSTATES	vFB1.2	control_LMNA	12	18
EPHA6	1.09	0.0133	0.266	0.179	7.11	14	0.000311	1.88	LV	CELLSTATES	vFB1.2	control_LMNA	12	18
MOB3A	1.09	0.0395	0.137	0.0731	6.19	10.4	0.00168	1.4	LV	CELLSTATES	vFB1.2	control_LMNA	12	18
AL157938.2	1.08	0.0171	0.208	0.123	6.67	13.1	0.00046	1.77	LV	CELLSTATES	vFB1.2	control_LMNA	12	18
CELF2-AS2	1.08	0.0307	0.147	0.0944	6.43	11.3	0.0011	1.51	LV	CELLSTATES	vFB1.2	control_LMNA	12	18
USP39	1.07	0.0133	0.337	0.236	7.48	13.9	0.000311	1.88	LV	CELLSTATES	vFB1.2	control_LMNA	12	18
GNL3	1.06	0.047	0.156	0.124	6.42	9.8	0.00228	1.33	LV	CELLSTATES	vFB1.2	control_LMNA	12	18
AKR1C1	1.05	0.0238	0.241	0.141	6.84	12.1	0.000747	1.62	LV	CELLSTATES	vFB1.2	control_LMNA	12	18
SIDT2	1.05	0.0389	0.137	0.0808	6.28	10.5	0.00164	1.41	LV	CELLSTATES	vFB1.2	control_LMNA	12	18
AC068888.1	1.04	0.0077	0.25	0.165	6.96	15.5	0.000152	2.11	LV	CELLSTATES	vFB1.2	control_LMNA	12	18
C1orf56	1.04	0.0226	0.191	0.119	6.72	12.3	0.000692	1.64	LV	CELLSTATES	vFB1.2	control_LMNA	12	18
LINC00623	1.04	0.0227	0.174	0.123	6.59	12.2	0.000696	1.64	LV	CELLSTATES	vFB1.2	control_LMNA	12	18
PDGFRB	1.03	0.00679	1.06	0.712	8.86	16	0.000122	2.17	LV	CELLSTATES	vFB1.2	control_LMNA	12	18
PNKP	1.03	0.0345	0.162	0.109	6.5	10.9	0.00134	1.46	LV	CELLSTATES	vFB1.2	control_LMNA	12	18
MMP24	1.02	0.0453	0.16	0.115	6.59	9.93	0.00214	1.34	LV	CELLSTATES	vFB1.2	control_LMNA	12	18
MALAT1	1.01	0.00329	254	200	16.9	18.3	4.27e-05	2.48	LV	CELLSTATES	vFB1.2	control_LMNA	12	18
TMEM179B	1.01	0.0315	0.146	0.0996	6.38	11.2	0.00115	1.5	LV	CELLSTATES	vFB1.2	control_LMNA	12	18
CARHSP1	1	0.0185	0.231	0.169	6.97	12.9	0.000514	1.73	LV	CELLSTATES	vFB1.2	control_LMNA	12	18
MGP	1	0.0163	1.88	1.37	9.66	13.3	0.000427	1.79	LV	CELLSTATES	vFB1.2	control_LMNA	12	18
PNRC1	1	0.0216	0.206	0.16	6.7	12.4	0.000647	1.66	LV	CELLSTATES	vFB1.2	control_LMNA	12	18
RPL15	1	0.0418	0.173	0.117	6.53	10.3	0.00182	1.38	LV	CELLSTATES	vFB1.2	control_LMNA	12	18
TUBA1B	1	0.0425	0.206	0.135	6.66	10.2	0.00188	1.37	LV	CELLSTATES	vFB1.2	control_LMNA	12	18
ZNF451-AS1	0.995	0.036	0.207	0.143	6.79	10.7	0.00146	1.44	LV	CELLSTATES	vFB1.2	control_LMNA	12	18
MTERF4	0.99	0.0187	0.248	0.152	6.92	12.9	0.000521	1.73	LV	CELLSTATES	vFB1.2	control_LMNA	12	18
MARCH3	0.988	0.047	0.424	0.319	7.74	9.8	0.00228	1.33	LV	CELLSTATES	vFB1.2	control_LMNA	12	18
AC001226.2	0.986	0.036	0.258	0.162	7	10.7	0.00147	1.44	LV	CELLSTATES	vFB1.2	control_LMNA	12	18
SREBF1	0.978	0.0427	0.172	0.111	6.54	10.2	0.00189	1.37	LV	CELLSTATES	vFB1.2	control_LMNA	12	18
FAM196A	0.976	0.0313	0.214	0.161	6.86	11.2	0.00114	1.5	LV	CELLSTATES	vFB1.2	control_LMNA	12	18
LAPTM4A	0.972	0.0455	0.27	0.21	7.09	9.92	0.00215	1.34	LV	CELLSTATES	vFB1.2	control_LMNA	12	18
NGF	0.967	0.0177	0.623	0.409	8.16	13	0.000479	1.75	LV	CELLSTATES	vFB1.2	control_LMNA	12	18
AC011092.2	0.963	0.0377	0.21	0.142	6.82	10.6	0.00157	1.42	LV	CELLSTATES	vFB1.2	control_LMNA	12	18
SERPINF1	0.955	0.0272	0.485	0.395	8	11.7	0.000897	1.57	LV	CELLSTATES	vFB1.2	control_LMNA	12	18
SERF2	0.948	0.0489	0.182	0.146	6.74	9.65	0.00245	1.31	LV	CELLSTATES	vFB1.2	control_LMNA	12	18
TBRG1	0.945	0.032	0.228	0.152	6.95	11.1	0.00119	1.49	LV	CELLSTATES	vFB1.2	control_LMNA	12	18
AC074032.1	0.941	0.0188	0.397	0.274	7.57	12.8	0.000526	1.73	LV	CELLSTATES	vFB1.2	control_LMNA	12	18
FBLN2	0.939	0.0167	0.458	0.333	7.73	13.2	0.000444	1.78	LV	CELLSTATES	vFB1.2	control_LMNA	12	18
SMG6	0.937	0.00572	0.859	0.585	8.54	16.5	9.56e-05	2.24	LV	CELLSTATES	vFB1.2	control_LMNA	12	18
LAMA4	0.931	0.032	0.497	0.345	7.81	11.1	0.00119	1.49	LV	CELLSTATES	vFB1.2	control_LMNA	12	18
ZNF565	0.919	0.0213	0.321	0.233	7.33	12.4	0.000632	1.67	LV	CELLSTATES	vFB1.2	control_LMNA	12	18
LRP1	0.909	0.0313	0.609	0.444	8.12	11.2	0.00113	1.51	LV	CELLSTATES	vFB1.2	control_LMNA	12	18
FILIP1L	0.894	0.0191	0.752	0.568	8.41	12.8	0.000544	1.72	LV	CELLSTATES	vFB1.2	control_LMNA	12	18
ANO10	0.87	0.0301	0.256	0.196	7.01	11.3	0.00107	1.52	LV	CELLSTATES	vFB1.2	control_LMNA	12	18
RNF24	0.854	0.0418	0.389	0.291	7.54	10.3	0.00183	1.38	LV	CELLSTATES	vFB1.2	control_LMNA	12	18
MAGED1	0.849	0.0486	0.201	0.144	6.74	9.7	0.0024	1.31	LV	CELLSTATES	vFB1.2	control_LMNA	12	18
MTCH1	0.839	0.0489	0.275	0.207	7.09	9.66	0.00245	1.31	LV	CELLSTATES	vFB1.2	control_LMNA	12	18
MT-CO3	0.834	0.0275	0.775	0.704	8.54	11.7	0.000921	1.56	LV	CELLSTATES	vFB1.2	control_LMNA	12	18
SRSF2	0.825	0.0485	0.348	0.265	7.5	9.71	0.00239	1.31	LV	CELLSTATES	vFB1.2	control_LMNA	12	18
BCAP29	0.813	0.0467	0.213	0.161	6.84	9.83	0.00225	1.33	LV	CELLSTATES	vFB1.2	control_LMNA	12	18
H3F3B	0.767	0.0489	0.403	0.323	7.62	9.65	0.00245	1.31	LV	CELLSTATES	vFB1.2	control_LMNA	12	18
RAB11A	0.761	0.0438	0.515	0.438	8.04	10.1	0.00199	1.36	LV	CELLSTATES	vFB1.2	control_LMNA	12	18
NRP1	0.751	0.0444	0.741	0.685	8.43	10	0.00204	1.35	LV	CELLSTATES	vFB1.2	control_LMNA	12	18
THUMPD3-AS1	0.745	0.0323	0.613	0.518	8.27	11.1	0.00122	1.49	LV	CELLSTATES	vFB1.2	control_LMNA	12	18

## Sheet: control_PKP2
Gene	logFC	FDR	mean_exp_control	mean_exp_genotype	logCPM	F	PValue	FDR_plot	Region	annotation_level	cell_state	comparison	Observations_genotype	Observations_reference
PLAU	4.38	0.00523	0.0488	0	5.39	17.8	4.89e-05	2.28	LV	CELLSTATES	vFB1.2	control_PKP2	6	18
SLC6A6	4.34	0.00866	0.0464	0	5.39	16.1	0.000105	2.06	LV	CELLSTATES	vFB1.2	control_PKP2	6	18
MAP3K19	4.17	0.013	0.0323	0	5.29	14.9	0.000187	1.88	LV	CELLSTATES	vFB1.2	control_PKP2	6	18
AC009318.1	4.04	0.0138	0.0384	0	5.22	14.8	0.0002	1.86	LV	CELLSTATES	vFB1.2	control_PKP2	6	18
PLA2G2A	4	9.95e-07	0.361	0.021	7.6	44.1	9.44e-10	6	LV	CELLSTATES	vFB1.2	control_PKP2	6	18
TYR	3.93	0.00235	0.0872	0.00222	5.83	20	1.75e-05	2.63	LV	CELLSTATES	vFB1.2	control_PKP2	6	18
Z99289.1	3.93	0.0187	0.0365	0	5.19	13.8	0.000311	1.73	LV	CELLSTATES	vFB1.2	control_PKP2	6	18
MYH6	3.91	0.012	0.0341	0	5.16	15.2	0.000165	1.92	LV	CELLSTATES	vFB1.2	control_PKP2	6	18
NPPC	3.9	0.041	0.0391	0	5.17	11.4	0.000976	1.39	LV	CELLSTATES	vFB1.2	control_PKP2	6	18
ZBTB21	3.83	0.0204	0.0313	0	5.13	13.5	0.000357	1.69	LV	CELLSTATES	vFB1.2	control_PKP2	6	18
AC108134.2	3.75	0.038	0.031	0	5.16	11.7	0.000882	1.42	LV	CELLSTATES	vFB1.2	control_PKP2	6	18
PITRM1-AS1	3.73	0.0284	0.0304	0	5.09	12.6	0.000568	1.55	LV	CELLSTATES	vFB1.2	control_PKP2	6	18
ARPC5L	3.72	0.0304	0.0339	0	5.09	12.3	0.000629	1.52	LV	CELLSTATES	vFB1.2	control_PKP2	6	18
G0S2	3.7	0.0371	0.0261	0	5.08	11.8	0.000837	1.43	LV	CELLSTATES	vFB1.2	control_PKP2	6	18
RAB26	3.65	0.0336	0.0283	0	5.07	12.1	0.000722	1.47	LV	CELLSTATES	vFB1.2	control_PKP2	6	18
CCL2	3.64	1.75e-06	0.428	0.0402	7.89	42.3	1.82e-09	5.76	LV	CELLSTATES	vFB1.2	control_PKP2	6	18
UPP1	3.54	0.038	0.0235	0	5.04	11.7	0.000878	1.42	LV	CELLSTATES	vFB1.2	control_PKP2	6	18
BHLHE40	3.53	0.000157	0.182	0.0113	6.62	28.4	4.71e-07	3.8	LV	CELLSTATES	vFB1.2	control_PKP2	6	18
TEAD4	3.48	0.0499	0.0239	0	5.01	10.8	0.00134	1.3	LV	CELLSTATES	vFB1.2	control_PKP2	6	18
YWHAH	3.42	0.0456	0.0226	0	4.97	11.1	0.00116	1.34	LV	CELLSTATES	vFB1.2	control_PKP2	6	18
AC017002.5	3.41	0.000101	0.161	0.01	6.46	29.8	2.57e-07	4	LV	CELLSTATES	vFB1.2	control_PKP2	6	18
LSAMP-AS1	3.39	0.000783	0.114	0.00964	6.26	23	4.56e-06	3.11	LV	CELLSTATES	vFB1.2	control_PKP2	6	18
LSP1	3.37	0.000101	0.156	0.0108	6.43	29.7	2.64e-07	4	LV	CELLSTATES	vFB1.2	control_PKP2	6	18
PIM1	3.36	0.0146	0.0503	0.00303	5.49	14.5	0.000217	1.83	LV	CELLSTATES	vFB1.2	control_PKP2	6	18
SOX4	3.34	0.0219	0.063	0.00222	5.56	13.3	0.000397	1.66	LV	CELLSTATES	vFB1.2	control_PKP2	6	18
TRDN	3.24	0.00257	0.0977	0.00444	5.85	19.7	1.99e-05	2.59	LV	CELLSTATES	vFB1.2	control_PKP2	6	18
SH3BGRL3	3.22	0.0154	0.0609	0.00278	5.42	14.3	0.00024	1.81	LV	CELLSTATES	vFB1.2	control_PKP2	6	18
C4orf19	3.17	0.00247	0.0854	0.00525	5.77	19.8	1.9e-05	2.61	LV	CELLSTATES	vFB1.2	control_PKP2	6	18
XIST	3.17	0.0268	0.693	0.25	8.36	12.7	0.000517	1.57	LV	CELLSTATES	vFB1.2	control_PKP2	6	18
ADAMTS9	3.16	0.00559	0.102	0.0102	6.07	17.5	5.55e-05	2.25	LV	CELLSTATES	vFB1.2	control_PKP2	6	18
LDLR	3.16	0.000588	0.109	0.0104	6.06	23.8	3.22e-06	3.23	LV	CELLSTATES	vFB1.2	control_PKP2	6	18
MARCKSL1	3.13	0.00733	0.0703	0.0194	5.77	16.7	8.03e-05	2.13	LV	CELLSTATES	vFB1.2	control_PKP2	6	18
TIGAR	3.08	0.0278	0.0444	0.00222	5.36	12.6	0.000542	1.56	LV	CELLSTATES	vFB1.2	control_PKP2	6	18
PLAUR	3.02	0.00827	0.0794	0.00444	5.69	16.2	9.83e-05	2.08	LV	CELLSTATES	vFB1.2	control_PKP2	6	18
PPL	2.96	0.00384	0.0905	0.00884	5.92	18.6	3.31e-05	2.42	LV	CELLSTATES	vFB1.2	control_PKP2	6	18
SMC2	2.89	0.0433	0.0439	0.00222	5.26	11.2	0.00107	1.36	LV	CELLSTATES	vFB1.2	control_PKP2	6	18
BAHCC1	2.85	0.0166	0.0663	0.00661	5.6	14.1	0.000264	1.78	LV	CELLSTATES	vFB1.2	control_PKP2	6	18
FHL3	2.73	0.041	0.0619	0.0211	5.61	11.4	0.000982	1.39	LV	CELLSTATES	vFB1.2	control_PKP2	6	18
HIC1	2.69	0.0131	0.0819	0.0238	5.8	14.8	0.000188	1.88	LV	CELLSTATES	vFB1.2	control_PKP2	6	18
TEX26-AS1	2.67	0.00769	0.0845	0.0111	5.94	16.5	8.82e-05	2.11	LV	CELLSTATES	vFB1.2	control_PKP2	6	18
ELANE	2.62	0.0449	0.0475	0.00556	5.46	11.1	0.00113	1.35	LV	CELLSTATES	vFB1.2	control_PKP2	6	18
RARRES1	2.61	0.000162	0.639	0.122	8.12	28.2	4.97e-07	3.79	LV	CELLSTATES	vFB1.2	control_PKP2	6	18
SPDYE2	2.59	0.000171	0.281	0.0801	7.24	27.8	5.87e-07	3.77	LV	CELLSTATES	vFB1.2	control_PKP2	6	18
ANGPTL2	2.57	0.028	0.0699	0.0104	5.71	12.6	0.00055	1.55	LV	CELLSTATES	vFB1.2	control_PKP2	6	18
C5orf17	2.5	0.0421	0.104	0.0315	6.1	11.3	0.00102	1.38	LV	CELLSTATES	vFB1.2	control_PKP2	6	18
AC007163.1	2.47	0.0297	0.0684	0.0233	5.67	12.4	0.000605	1.53	LV	CELLSTATES	vFB1.2	control_PKP2	6	18
AC007529.2	2.43	0.00415	0.149	0.0272	6.35	18.4	3.63e-05	2.38	LV	CELLSTATES	vFB1.2	control_PKP2	6	18
TMEM214	2.4	0.0487	0.0644	0.0227	5.62	10.8	0.0013	1.31	LV	CELLSTATES	vFB1.2	control_PKP2	6	18
AC026894.1	2.36	0.0181	0.0754	0.0097	5.79	13.9	0.000293	1.74	LV	CELLSTATES	vFB1.2	control_PKP2	6	18
AL117190.2	2.36	0.00559	0.172	0.0458	6.6	17.5	5.48e-05	2.25	LV	CELLSTATES	vFB1.2	control_PKP2	6	18
GRAMD4	2.33	0.0474	0.0537	0.00828	5.57	11	0.00122	1.32	LV	CELLSTATES	vFB1.2	control_PKP2	6	18
NGFR	2.33	0.0148	0.103	0.0446	6.14	14.5	0.000226	1.83	LV	CELLSTATES	vFB1.2	control_PKP2	6	18
AC003991.1	2.32	0.00327	0.215	0.0743	6.78	19	2.72e-05	2.49	LV	CELLSTATES	vFB1.2	control_PKP2	6	18
BCL3	2.32	0.0456	0.0586	0.00939	5.56	11.1	0.00117	1.34	LV	CELLSTATES	vFB1.2	control_PKP2	6	18
MIDN	2.29	0.0365	0.0718	0.0148	5.76	11.8	0.00082	1.44	LV	CELLSTATES	vFB1.2	control_PKP2	6	18
IER3	2.28	0.0147	0.109	0.0149	6.04	14.5	0.000221	1.83	LV	CELLSTATES	vFB1.2	control_PKP2	6	18
CTSC	2.27	0.0129	0.241	0.0708	6.91	14.9	0.000183	1.89	LV	CELLSTATES	vFB1.2	control_PKP2	6	18
KIFC3	2.23	0.0377	0.0709	0.013	5.73	11.7	0.000861	1.42	LV	CELLSTATES	vFB1.2	control_PKP2	6	18
APOD	2.21	0.00505	1.56	0.371	9.64	17.9	4.61e-05	2.3	LV	CELLSTATES	vFB1.2	control_PKP2	6	18
SLC2A3	2.19	0.00559	0.198	0.0493	6.8	17.5	5.38e-05	2.25	LV	CELLSTATES	vFB1.2	control_PKP2	6	18
AC090617.4	2.14	0.022	0.0987	0.0199	5.99	13.2	0.000403	1.66	LV	CELLSTATES	vFB1.2	control_PKP2	6	18
HES1	2.12	0.00231	0.495	0.123	8.07	20.1	1.67e-05	2.64	LV	CELLSTATES	vFB1.2	control_PKP2	6	18
AC107021.1	2.11	0.00346	0.165	0.046	6.54	18.8	2.96e-05	2.46	LV	CELLSTATES	vFB1.2	control_PKP2	6	18
PLAC9	2.1	0.000196	0.31	0.0693	7.28	27.4	7.16e-07	3.71	LV	CELLSTATES	vFB1.2	control_PKP2	6	18
TM4SF1	2.1	0.04	0.0896	0.0193	5.97	11.5	0.000946	1.4	LV	CELLSTATES	vFB1.2	control_PKP2	6	18
ST3GAL5	2.05	0.0158	0.121	0.0287	6.3	14.3	0.000247	1.8	LV	CELLSTATES	vFB1.2	control_PKP2	6	18
PLEKHA4	2.04	0.0306	0.0877	0.0188	5.91	12.3	0.000638	1.51	LV	CELLSTATES	vFB1.2	control_PKP2	6	18
GNA14-AS1	2.03	0.00121	0.357	0.0914	7.46	21.9	7.56e-06	2.92	LV	CELLSTATES	vFB1.2	control_PKP2	6	18
GXYLT2	2.02	0.000258	0.368	0.0933	7.46	26.3	1.12e-06	3.59	LV	CELLSTATES	vFB1.2	control_PKP2	6	18
AC008892.1	2.01	0.0412	0.11	0.0351	6.09	11.4	0.000988	1.39	LV	CELLSTATES	vFB1.2	control_PKP2	6	18
LOXL2	1.99	0.0144	0.145	0.0267	6.33	14.6	0.00021	1.84	LV	CELLSTATES	vFB1.2	control_PKP2	6	18
AC015923.1	1.98	0.0153	0.13	0.0404	6.25	14.4	0.000237	1.82	LV	CELLSTATES	vFB1.2	control_PKP2	6	18
RPL23A	1.98	0.0255	0.0883	0.0218	6.01	12.9	0.00048	1.59	LV	CELLSTATES	vFB1.2	control_PKP2	6	18
AGBL5	1.97	0.00148	0.179	0.0452	6.69	21.2	1.01e-05	2.83	LV	CELLSTATES	vFB1.2	control_PKP2	6	18
PAMR1	1.96	0.00286	0.287	0.073	7.25	19.4	2.3e-05	2.54	LV	CELLSTATES	vFB1.2	control_PKP2	6	18
VCAN-AS1	1.93	0.03	0.148	0.0452	6.42	12.4	0.000613	1.52	LV	CELLSTATES	vFB1.2	control_PKP2	6	18
PTGIR	1.92	0.00107	0.28	0.0776	7.24	22.2	6.5e-06	2.97	LV	CELLSTATES	vFB1.2	control_PKP2	6	18
FBLIM1	1.91	0.00523	0.191	0.0451	6.75	17.8	4.86e-05	2.28	LV	CELLSTATES	vFB1.2	control_PKP2	6	18
GUCY1B1	1.9	0.0109	0.13	0.0274	6.27	15.4	0.000146	1.96	LV	CELLSTATES	vFB1.2	control_PKP2	6	18
SERPINE2	1.84	0.00827	0.228	0.0648	6.81	16.2	9.82e-05	2.08	LV	CELLSTATES	vFB1.2	control_PKP2	6	18
ID2	1.82	0.00911	0.275	0.0585	7.15	15.9	0.000113	2.04	LV	CELLSTATES	vFB1.2	control_PKP2	6	18
PKNOX2	1.81	0.000661	0.404	0.109	7.51	23.5	3.71e-06	3.18	LV	CELLSTATES	vFB1.2	control_PKP2	6	18
KCNQ1	1.8	0.00168	0.277	0.0844	7.2	20.9	1.18e-05	2.77	LV	CELLSTATES	vFB1.2	control_PKP2	6	18
SPDYE5	1.79	0.00879	0.178	0.0673	6.74	16	0.000108	2.06	LV	CELLSTATES	vFB1.2	control_PKP2	6	18
AC084357.2	1.76	0.00668	0.289	0.123	7.36	16.9	7.16e-05	2.18	LV	CELLSTATES	vFB1.2	control_PKP2	6	18
NID2	1.76	0.00592	0.23	0.0749	6.94	17.3	5.92e-05	2.23	LV	CELLSTATES	vFB1.2	control_PKP2	6	18
OSMR	1.75	0.000466	0.474	0.159	7.91	24.6	2.36e-06	3.33	LV	CELLSTATES	vFB1.2	control_PKP2	6	18
TIMP1	1.68	0.00797	0.379	0.133	7.57	16.4	9.25e-05	2.1	LV	CELLSTATES	vFB1.2	control_PKP2	6	18
LITAF	1.67	0.0123	0.258	0.0786	7.08	15.1	0.00017	1.91	LV	CELLSTATES	vFB1.2	control_PKP2	6	18
CXCL12	1.64	0.0244	0.225	0.0977	6.96	13	0.000458	1.61	LV	CELLSTATES	vFB1.2	control_PKP2	6	18
EIF5B	1.64	0.00604	0.25	0.116	7.09	17.3	6.08e-05	2.22	LV	CELLSTATES	vFB1.2	control_PKP2	6	18
EMILIN1	1.64	0.038	0.152	0.067	6.43	11.6	0.000883	1.42	LV	CELLSTATES	vFB1.2	control_PKP2	6	18
ADA	1.63	0.0228	0.172	0.0761	6.58	13.2	0.000421	1.64	LV	CELLSTATES	vFB1.2	control_PKP2	6	18
LRP4	1.62	0.0129	0.487	0.247	8.31	14.9	0.000184	1.89	LV	CELLSTATES	vFB1.2	control_PKP2	6	18
PRICKLE1	1.61	0.00166	0.746	0.269	8.41	21	1.15e-05	2.78	LV	CELLSTATES	vFB1.2	control_PKP2	6	18
ADAMTSL2	1.6	0.0232	0.227	0.0656	6.85	13.1	0.000433	1.63	LV	CELLSTATES	vFB1.2	control_PKP2	6	18
FGF12	1.58	0.0213	0.273	0.0977	7.17	13.4	0.000378	1.67	LV	CELLSTATES	vFB1.2	control_PKP2	6	18
RPLP0	1.57	0.00767	0.294	0.101	7.13	16.5	8.73e-05	2.12	LV	CELLSTATES	vFB1.2	control_PKP2	6	18
LAMA4	1.56	0.00286	0.497	0.204	7.87	19.4	2.27e-05	2.54	LV	CELLSTATES	vFB1.2	control_PKP2	6	18
PTGIS	1.56	0.00625	0.395	0.163	7.75	17.1	6.43e-05	2.2	LV	CELLSTATES	vFB1.2	control_PKP2	6	18
AC027698.1	1.54	0.0304	0.174	0.12	6.73	12.3	0.000629	1.52	LV	CELLSTATES	vFB1.2	control_PKP2	6	18
GFM1	1.54	0.0453	0.142	0.0428	6.36	11.1	0.00114	1.34	LV	CELLSTATES	vFB1.2	control_PKP2	6	18
IPO9-AS1	1.54	0.00109	0.892	0.392	8.74	22.2	6.67e-06	2.96	LV	CELLSTATES	vFB1.2	control_PKP2	6	18
RPS2	1.54	0.0215	0.189	0.052	6.63	13.3	0.000386	1.67	LV	CELLSTATES	vFB1.2	control_PKP2	6	18
ADAM19	1.53	0.0181	0.273	0.0956	7.11	13.9	0.000296	1.74	LV	CELLSTATES	vFB1.2	control_PKP2	6	18
LDHA	1.5	0.0338	0.187	0.0565	6.63	12	0.000735	1.47	LV	CELLSTATES	vFB1.2	control_PKP2	6	18
PDGFRB	1.49	0.00511	1.06	0.449	8.92	17.8	4.7e-05	2.29	LV	CELLSTATES	vFB1.2	control_PKP2	6	18
BTG1	1.48	0.022	0.188	0.0764	6.82	13.3	0.0004	1.66	LV	CELLSTATES	vFB1.2	control_PKP2	6	18
KANK2	1.48	0.00775	0.292	0.118	7.21	16.4	8.94e-05	2.11	LV	CELLSTATES	vFB1.2	control_PKP2	6	18
MT-ND1	1.47	0.0384	0.182	0.0925	6.63	11.6	0.000903	1.42	LV	CELLSTATES	vFB1.2	control_PKP2	6	18
LRP1	1.46	0.0015	0.609	0.233	8.18	21.2	1.03e-05	2.82	LV	CELLSTATES	vFB1.2	control_PKP2	6	18
S100A6	1.45	0.0086	0.399	0.16	7.66	16.1	0.000103	2.07	LV	CELLSTATES	vFB1.2	control_PKP2	6	18
ENG	1.44	0.00652	0.772	0.283	8.51	17	6.81e-05	2.19	LV	CELLSTATES	vFB1.2	control_PKP2	6	18
CYSLTR2	1.41	0.0327	0.245	0.114	7.05	12.1	0.000693	1.49	LV	CELLSTATES	vFB1.2	control_PKP2	6	18
RRBP1	1.4	0.0129	0.44	0.185	7.66	14.9	0.000181	1.89	LV	CELLSTATES	vFB1.2	control_PKP2	6	18
CD63	1.39	0.0284	0.254	0.139	7.21	12.6	0.000561	1.55	LV	CELLSTATES	vFB1.2	control_PKP2	6	18
AP000311.1	1.38	0.0195	0.362	0.128	7.49	13.7	0.00033	1.71	LV	CELLSTATES	vFB1.2	control_PKP2	6	18
MT-CYB	1.38	0.0118	0.451	0.205	7.86	15.2	0.000161	1.93	LV	CELLSTATES	vFB1.2	control_PKP2	6	18
SYNJ2	1.36	0.0455	0.227	0.113	6.92	11.1	0.00116	1.34	LV	CELLSTATES	vFB1.2	control_PKP2	6	18
MT-CO2	1.33	0.0165	0.405	0.16	7.7	14.2	0.000261	1.78	LV	CELLSTATES	vFB1.2	control_PKP2	6	18
AC018682.1	1.32	0.0455	0.387	0.189	7.83	11.1	0.00116	1.34	LV	CELLSTATES	vFB1.2	control_PKP2	6	18
IGFBP4	1.32	0.0481	0.307	0.142	7.36	10.9	0.00127	1.32	LV	CELLSTATES	vFB1.2	control_PKP2	6	18
MRC2	1.31	0.00607	0.542	0.243	8.01	17.2	6.16e-05	2.22	LV	CELLSTATES	vFB1.2	control_PKP2	6	18
ACTG1	1.3	0.0203	0.398	0.202	7.63	13.5	0.000354	1.69	LV	CELLSTATES	vFB1.2	control_PKP2	6	18
SH3PXD2A	1.28	0.0345	0.35	0.147	7.43	11.9	0.000755	1.46	LV	CELLSTATES	vFB1.2	control_PKP2	6	18
MT-CO1	1.27	0.0195	0.859	0.456	8.83	13.6	0.000333	1.71	LV	CELLSTATES	vFB1.2	control_PKP2	6	18
COL15A1	1.24	0.0187	1.27	0.595	9.18	13.8	0.000314	1.73	LV	CELLSTATES	vFB1.2	control_PKP2	6	18
COL6A2	1.24	0.00559	1.73	0.836	9.62	17.5	5.53e-05	2.25	LV	CELLSTATES	vFB1.2	control_PKP2	6	18
ABCA9-AS1	1.21	0.0117	1.6	0.818	9.5	15.2	0.000159	1.93	LV	CELLSTATES	vFB1.2	control_PKP2	6	18
AFAP1	1.19	0.0485	0.397	0.204	7.65	10.9	0.00129	1.31	LV	CELLSTATES	vFB1.2	control_PKP2	6	18
MYL6	1.17	0.0427	0.261	0.138	7.23	11.3	0.00104	1.37	LV	CELLSTATES	vFB1.2	control_PKP2	6	18
FBLN1	1.1	0.038	0.864	0.483	8.72	11.6	0.000888	1.42	LV	CELLSTATES	vFB1.2	control_PKP2	6	18
AP003086.2	1.09	0.0365	0.725	0.413	8.47	11.8	0.000818	1.44	LV	CELLSTATES	vFB1.2	control_PKP2	6	18
SMG6	1.09	0.0255	0.859	0.472	8.64	12.9	0.000482	1.59	LV	CELLSTATES	vFB1.2	control_PKP2	6	18
TTN	1.09	0.0478	0.596	0.338	8.21	10.9	0.00124	1.32	LV	CELLSTATES	vFB1.2	control_PKP2	6	18

## Sheet: control_PVneg
Gene	logFC	FDR	mean_exp_control	mean_exp_genotype	logCPM	F	PValue	FDR_plot	Region	annotation_level	cell_state	comparison	Observations_genotype	Observations_reference
ADAMTS14	4.18	0.0156	0.0593	0	5.45	14.1	0.000248	1.81	LV	CELLSTATES	vFB1.2	control_PVneg	7	18
TYR	3.98	0.00064	0.0872	0.00176	5.76	23	3.88e-06	3.19	LV	CELLSTATES	vFB1.2	control_PVneg	7	18
NPPC	3.87	0.0243	0.0391	0	5.12	12.8	0.000476	1.61	LV	CELLSTATES	vFB1.2	control_PVneg	7	18
SELENOK	3.85	0.0132	0.0332	0	5.09	14.6	0.000198	1.88	LV	CELLSTATES	vFB1.2	control_PVneg	7	18
PI15	3.84	0.0253	0.0327	0	5.1	12.6	0.000511	1.6	LV	CELLSTATES	vFB1.2	control_PVneg	7	18
AC132192.1	3.78	0.0153	0.0309	0	5.08	14.2	0.00024	1.82	LV	CELLSTATES	vFB1.2	control_PVneg	7	18
CHRDL2	3.74	0.0273	0.0258	0	5.07	12.4	0.000566	1.56	LV	CELLSTATES	vFB1.2	control_PVneg	7	18
RNF157	3.73	0.0132	0.0317	0	5.04	14.6	0.0002	1.88	LV	CELLSTATES	vFB1.2	control_PVneg	7	18
ACE2	3.71	0.024	0.0269	0	5.04	12.8	0.000467	1.62	LV	CELLSTATES	vFB1.2	control_PVneg	7	18
ADRA1A	3.59	0.0349	0.0265	0	5.03	11.6	0.000834	1.46	LV	CELLSTATES	vFB1.2	control_PVneg	7	18
AC093607.1	3.58	0.049	0.0223	0	4.99	10.5	0.00146	1.31	LV	CELLSTATES	vFB1.2	control_PVneg	7	18
AC022034.2	3.51	0.0357	0.0271	0	4.99	11.5	0.000883	1.45	LV	CELLSTATES	vFB1.2	control_PVneg	7	18
TM4SF1-AS1	3.51	0.0312	0.0261	0	4.98	12	0.000699	1.51	LV	CELLSTATES	vFB1.2	control_PVneg	7	18
ADAMTS4	3.5	0.000165	0.174	0.0184	6.55	26.8	7.1e-07	3.78	LV	CELLSTATES	vFB1.2	control_PVneg	7	18
SRL	3.47	0.0315	0.0239	0	4.96	12	0.000716	1.5	LV	CELLSTATES	vFB1.2	control_PVneg	7	18
KLHL31	3.31	0.0407	0.0286	0	4.9	11.2	0.00106	1.39	LV	CELLSTATES	vFB1.2	control_PVneg	7	18
NOB1	3.3	0.0353	0.0225	0	4.91	11.6	0.000859	1.45	LV	CELLSTATES	vFB1.2	control_PVneg	7	18
AC018618.1	3.25	0.0235	0.0463	0.00227	5.33	12.9	0.000443	1.63	LV	CELLSTATES	vFB1.2	control_PVneg	7	18
NRAP	3.25	0.043	0.0259	0	4.87	10.9	0.0012	1.37	LV	CELLSTATES	vFB1.2	control_PVneg	7	18
FAM196B	3.24	0.0454	0.0225	0	4.87	10.8	0.0013	1.34	LV	CELLSTATES	vFB1.2	control_PVneg	7	18
XKR9	3.16	0.042	0.021	0	4.87	11	0.00113	1.38	LV	CELLSTATES	vFB1.2	control_PVneg	7	18
ASAH2B	3.03	0.0496	0.0194	0	4.83	10.5	0.00149	1.3	LV	CELLSTATES	vFB1.2	control_PVneg	7	18
NR4A3	2.93	0.0267	0.0618	0.0175	5.52	12.5	0.000548	1.57	LV	CELLSTATES	vFB1.2	control_PVneg	7	18
PCBP3	2.91	0.00794	0.0858	0.00914	5.74	15.9	0.000105	2.1	LV	CELLSTATES	vFB1.2	control_PVneg	7	18
PAPPA2	2.88	0.0304	0.0549	0.00688	5.49	12.1	0.000671	1.52	LV	CELLSTATES	vFB1.2	control_PVneg	7	18
MARCKSL1	2.84	0.00523	0.0703	0.0149	5.72	17.1	5.84e-05	2.28	LV	CELLSTATES	vFB1.2	control_PVneg	7	18
ELANE	2.71	0.0263	0.0475	0.0125	5.41	12.5	0.000536	1.58	LV	CELLSTATES	vFB1.2	control_PVneg	7	18
TLL1	2.71	0.0365	0.0879	0.0142	5.73	11.5	0.00091	1.44	LV	CELLSTATES	vFB1.2	control_PVneg	7	18
AC131025.2	2.7	0.0314	0.0541	0.00403	5.39	12	0.000708	1.5	LV	CELLSTATES	vFB1.2	control_PVneg	7	18
IFRD2	2.7	0.008	0.0671	0.0138	5.64	15.8	0.000107	2.1	LV	CELLSTATES	vFB1.2	control_PVneg	7	18
APOE	2.67	3.66e-06	0.43	0.0716	7.52	38.2	5.73e-09	5.44	LV	CELLSTATES	vFB1.2	control_PVneg	7	18
MT1X	2.62	0.00618	0.137	0.00952	5.87	16.6	7.27e-05	2.21	LV	CELLSTATES	vFB1.2	control_PVneg	7	18
SNHG15	2.62	0.0126	0.069	0.0164	5.6	14.7	0.000186	1.9	LV	CELLSTATES	vFB1.2	control_PVneg	7	18
FAM96B	2.57	0.000725	0.109	0.0235	6.08	22.7	4.49e-06	3.14	LV	CELLSTATES	vFB1.2	control_PVneg	7	18
ACVRL1	2.55	0.0187	0.076	0.00914	5.53	13.6	0.000314	1.73	LV	CELLSTATES	vFB1.2	control_PVneg	7	18
APOD	2.54	0.000222	1.56	0.239	9.52	26	9.96e-07	3.65	LV	CELLSTATES	vFB1.2	control_PVneg	7	18
CYC1	2.54	0.00704	0.0731	0.0099	5.73	16.2	8.83e-05	2.15	LV	CELLSTATES	vFB1.2	control_PVneg	7	18
HIC1	2.53	0.00946	0.0819	0.0138	5.74	15.4	0.000132	2.02	LV	CELLSTATES	vFB1.2	control_PVneg	7	18
CTSC	2.51	0.00117	0.241	0.0637	6.83	21.3	8.28e-06	2.93	LV	CELLSTATES	vFB1.2	control_PVneg	7	18
AC096741.1	2.43	0.0239	0.0549	0.00864	5.47	12.8	0.000458	1.62	LV	CELLSTATES	vFB1.2	control_PVneg	7	18
CCL2	2.43	9.82e-05	0.428	0.192	7.87	28.5	3.42e-07	4.01	LV	CELLSTATES	vFB1.2	control_PVneg	7	18
SPRTN	2.42	0.0131	0.0765	0.0182	5.7	14.6	0.000196	1.88	LV	CELLSTATES	vFB1.2	control_PVneg	7	18
TEX26-AS1	2.34	0.0106	0.0845	0.0131	5.9	15.1	0.000153	1.97	LV	CELLSTATES	vFB1.2	control_PVneg	7	18
AC007529.2	2.3	0.00152	0.149	0.0365	6.29	20.6	1.17e-05	2.82	LV	CELLSTATES	vFB1.2	control_PVneg	7	18
ATP1B3	2.29	1.82e-05	0.538	0.143	8	33.5	4.02e-08	4.74	LV	CELLSTATES	vFB1.2	control_PVneg	7	18
ADA	2.28	0.000461	0.172	0.0448	6.46	23.8	2.66e-06	3.34	LV	CELLSTATES	vFB1.2	control_PVneg	7	18
BHLHE40	2.27	0.00191	0.182	0.0649	6.61	19.8	1.62e-05	2.72	LV	CELLSTATES	vFB1.2	control_PVneg	7	18
KAZN	2.19	6.8e-07	3.33	0.949	10.4	43.6	6.29e-10	6.17	LV	CELLSTATES	vFB1.2	control_PVneg	7	18
C3	2.18	5.55e-05	0.328	0.104	7.32	30.2	1.58e-07	4.26	LV	CELLSTATES	vFB1.2	control_PVneg	7	18
PLA2G2A	2.15	0.000603	0.361	0.217	7.62	23.1	3.61e-06	3.22	LV	CELLSTATES	vFB1.2	control_PVneg	7	18
EDNRB	2.14	0.000362	0.285	0.0871	7	24.5	1.96e-06	3.44	LV	CELLSTATES	vFB1.2	control_PVneg	7	18
RPLP2	2.13	0.00105	0.164	0.0415	6.45	21.6	7.12e-06	2.98	LV	CELLSTATES	vFB1.2	control_PVneg	7	18
LSAMP-AS1	2.11	0.0123	0.114	0.0251	6.24	14.8	0.000179	1.91	LV	CELLSTATES	vFB1.2	control_PVneg	7	18
C5orf17	2.1	0.0407	0.104	0.0251	6.04	11.2	0.00105	1.39	LV	CELLSTATES	vFB1.2	control_PVneg	7	18
GRID2	2	0.0444	0.0742	0.0217	5.73	10.8	0.00126	1.35	LV	CELLSTATES	vFB1.2	control_PVneg	7	18
ADAMTS9	1.99	0.0341	0.102	0.0338	6.06	11.7	0.000802	1.47	LV	CELLSTATES	vFB1.2	control_PVneg	7	18
CFD	1.97	0.000226	1.48	0.486	9.38	25.9	1.06e-06	3.65	LV	CELLSTATES	vFB1.2	control_PVneg	7	18
FGF12	1.86	0.00117	0.273	0.105	7.08	21.3	8.27e-06	2.93	LV	CELLSTATES	vFB1.2	control_PVneg	7	18
RYR2	1.85	3.39e-05	0.971	0.334	8.72	31.6	8.68e-08	4.47	LV	CELLSTATES	vFB1.2	control_PVneg	7	18
MYBPC3	1.81	0.00166	0.262	0.0773	6.9	20.3	1.31e-05	2.78	LV	CELLSTATES	vFB1.2	control_PVneg	7	18
GNL3	1.8	0.00754	0.156	0.0669	6.44	16.1	9.59e-05	2.12	LV	CELLSTATES	vFB1.2	control_PVneg	7	18
PPARG	1.79	0.0236	0.113	0.0352	6.05	12.9	0.000449	1.63	LV	CELLSTATES	vFB1.2	control_PVneg	7	18
RIPOR3	1.77	0.000784	0.343	0.176	7.48	22.5	4.92e-06	3.11	LV	CELLSTATES	vFB1.2	control_PVneg	7	18
RPLP0	1.74	0.000583	0.294	0.114	7.05	23.2	3.45e-06	3.23	LV	CELLSTATES	vFB1.2	control_PVneg	7	18
SPDYE2	1.74	0.00242	0.281	0.117	7.21	19.2	2.19e-05	2.62	LV	CELLSTATES	vFB1.2	control_PVneg	7	18
HES1	1.7	0.00237	0.495	0.236	8.04	19.3	2.13e-05	2.62	LV	CELLSTATES	vFB1.2	control_PVneg	7	18
RPS8	1.68	0.00688	0.16	0.0609	6.43	16.3	8.37e-05	2.16	LV	CELLSTATES	vFB1.2	control_PVneg	7	18
RPL13A	1.65	0.0253	0.137	0.0576	6.35	12.6	0.000512	1.6	LV	CELLSTATES	vFB1.2	control_PVneg	7	18
SSR2	1.65	0.0414	0.0995	0.0592	6.01	11.1	0.0011	1.38	LV	CELLSTATES	vFB1.2	control_PVneg	7	18
C1QTNF1	1.62	0.0133	0.18	0.0675	6.57	14.5	0.000204	1.87	LV	CELLSTATES	vFB1.2	control_PVneg	7	18
GPX3	1.61	0.0195	0.243	0.0807	6.94	13.4	0.000347	1.71	LV	CELLSTATES	vFB1.2	control_PVneg	7	18
CD63	1.6	0.00309	0.254	0.0934	7.12	18.6	2.86e-05	2.51	LV	CELLSTATES	vFB1.2	control_PVneg	7	18
SPDYE5	1.58	0.00702	0.178	0.0784	6.69	16.3	8.75e-05	2.15	LV	CELLSTATES	vFB1.2	control_PVneg	7	18
SLC39A14	1.56	0.0399	0.134	0.0495	6.23	11.2	0.00102	1.4	LV	CELLSTATES	vFB1.2	control_PVneg	7	18
RCC1	1.54	0.0273	0.16	0.0699	6.52	12.4	0.000566	1.56	LV	CELLSTATES	vFB1.2	control_PVneg	7	18
KCNQ1	1.53	0.00377	0.277	0.134	7.16	18	3.86e-05	2.42	LV	CELLSTATES	vFB1.2	control_PVneg	7	18
SELENOS	1.52	0.00378	0.236	0.111	6.98	18	3.92e-05	2.42	LV	CELLSTATES	vFB1.2	control_PVneg	7	18
LINC00486	1.51	0.0036	0.42	0.198	7.65	18.1	3.64e-05	2.44	LV	CELLSTATES	vFB1.2	control_PVneg	7	18
MT-CO1	1.48	0.00122	0.859	0.39	8.73	21.1	9.02e-06	2.91	LV	CELLSTATES	vFB1.2	control_PVneg	7	18
AL513327.1	1.47	0.00687	0.286	0.165	7.27	16.4	8.32e-05	2.16	LV	CELLSTATES	vFB1.2	control_PVneg	7	18
MRPS21	1.47	0.041	0.127	0.0526	6.39	11.1	0.00107	1.39	LV	CELLSTATES	vFB1.2	control_PVneg	7	18
PPM1L	1.47	0.0414	0.157	0.0488	6.38	11.1	0.00109	1.38	LV	CELLSTATES	vFB1.2	control_PVneg	7	18
AF241726.2	1.46	0.0279	0.207	0.0807	6.73	12.3	0.000589	1.55	LV	CELLSTATES	vFB1.2	control_PVneg	7	18
IFITM3	1.44	0.0195	0.229	0.107	7.01	13.4	0.000349	1.71	LV	CELLSTATES	vFB1.2	control_PVneg	7	18
CCBE1	1.43	0.0337	0.254	0.132	7.06	11.7	0.000787	1.47	LV	CELLSTATES	vFB1.2	control_PVneg	7	18
MGST1	1.43	0.000417	1.02	0.468	8.84	24.2	2.29e-06	3.38	LV	CELLSTATES	vFB1.2	control_PVneg	7	18
RARRES1	1.43	0.0195	0.639	0.364	8.14	13.4	0.000349	1.71	LV	CELLSTATES	vFB1.2	control_PVneg	7	18
DDX21	1.42	0.024	0.276	0.123	7.07	12.8	0.000464	1.62	LV	CELLSTATES	vFB1.2	control_PVneg	7	18
LSAMP	1.42	0.005	1.02	0.516	8.81	17.2	5.48e-05	2.3	LV	CELLSTATES	vFB1.2	control_PVneg	7	18
RPL15	1.4	0.0279	0.173	0.0769	6.57	12.3	0.00059	1.55	LV	CELLSTATES	vFB1.2	control_PVneg	7	18
AC084357.2	1.35	0.019	0.289	0.137	7.32	13.5	0.000325	1.72	LV	CELLSTATES	vFB1.2	control_PVneg	7	18
MT-ND4	1.35	0.0209	0.27	0.113	7.12	13.2	0.000383	1.68	LV	CELLSTATES	vFB1.2	control_PVneg	7	18
SYN3	1.35	0.00702	0.373	0.168	7.47	16.3	8.72e-05	2.15	LV	CELLSTATES	vFB1.2	control_PVneg	7	18
MT-CYB	1.33	0.0061	0.451	0.206	7.8	16.7	7.12e-05	2.21	LV	CELLSTATES	vFB1.2	control_PVneg	7	18
SPCS2	1.33	0.0156	0.219	0.12	6.83	14.1	0.000246	1.81	LV	CELLSTATES	vFB1.2	control_PVneg	7	18
CATSPERB	1.3	0.019	0.469	0.285	7.82	13.5	0.000326	1.72	LV	CELLSTATES	vFB1.2	control_PVneg	7	18
SH3PXD2A	1.3	0.0164	0.35	0.194	7.37	13.9	0.000266	1.78	LV	CELLSTATES	vFB1.2	control_PVneg	7	18
IGFBP4	1.27	0.0285	0.307	0.251	7.32	12.2	0.000619	1.55	LV	CELLSTATES	vFB1.2	control_PVneg	7	18
RNF152	1.26	0.019	0.527	0.282	7.95	13.5	0.000325	1.72	LV	CELLSTATES	vFB1.2	control_PVneg	7	18
SNHG25	1.26	0.0467	0.176	0.0965	6.63	10.6	0.00137	1.33	LV	CELLSTATES	vFB1.2	control_PVneg	7	18
MT-ATP6	1.23	0.0201	0.338	0.178	7.42	13.3	0.000365	1.7	LV	CELLSTATES	vFB1.2	control_PVneg	7	18
PNN	1.23	0.0157	0.291	0.161	7.24	14.1	0.00025	1.8	LV	CELLSTATES	vFB1.2	control_PVneg	7	18
RPL13	1.21	0.0312	0.253	0.135	7.03	12	0.0007	1.51	LV	CELLSTATES	vFB1.2	control_PVneg	7	18
VCP	1.21	0.034	0.238	0.14	6.97	11.7	0.000796	1.47	LV	CELLSTATES	vFB1.2	control_PVneg	7	18
MT-CO3	1.19	0.00773	0.775	0.384	8.53	16	0.000101	2.11	LV	CELLSTATES	vFB1.2	control_PVneg	7	18
S100A6	1.19	0.0209	0.399	0.197	7.62	13.2	0.000383	1.68	LV	CELLSTATES	vFB1.2	control_PVneg	7	18
SORBS2	1.19	0.0424	0.301	0.198	7.18	10.9	0.00117	1.37	LV	CELLSTATES	vFB1.2	control_PVneg	7	18
AC018682.1	1.18	0.0399	0.387	0.27	7.79	11.2	0.00103	1.4	LV	CELLSTATES	vFB1.2	control_PVneg	7	18
TBX20	1.18	0.00591	2.24	1.26	9.92	16.8	6.81e-05	2.23	LV	CELLSTATES	vFB1.2	control_PVneg	7	18
GAPDH	1.17	0.0485	0.19	0.0935	6.74	10.5	0.00144	1.31	LV	CELLSTATES	vFB1.2	control_PVneg	7	18
PNRC1	1.17	0.042	0.206	0.119	6.75	11	0.00114	1.38	LV	CELLSTATES	vFB1.2	control_PVneg	7	18
EIF5B	1.16	0.0396	0.25	0.18	7.09	11.2	0.00101	1.4	LV	CELLSTATES	vFB1.2	control_PVneg	7	18
PLAC9	1.16	0.0254	0.31	0.181	7.31	12.6	0.000515	1.6	LV	CELLSTATES	vFB1.2	control_PVneg	7	18
MT-CO2	1.11	0.028	0.405	0.193	7.66	12.3	0.000603	1.55	LV	CELLSTATES	vFB1.2	control_PVneg	7	18
NGF	1.08	0.0201	0.623	0.371	8.21	13.3	0.000363	1.7	LV	CELLSTATES	vFB1.2	control_PVneg	7	18
SLC16A12	1.07	0.0357	0.411	0.243	7.71	11.5	0.000876	1.45	LV	CELLSTATES	vFB1.2	control_PVneg	7	18
FTH1	1.04	0.042	0.374	0.218	7.58	11	0.00113	1.38	LV	CELLSTATES	vFB1.2	control_PVneg	7	18
RPL10	1.04	0.0314	0.545	0.307	8.05	12	0.000706	1.5	LV	CELLSTATES	vFB1.2	control_PVneg	7	18
TIMP3	0.991	0.0407	2.17	1.41	9.96	11.2	0.00106	1.39	LV	CELLSTATES	vFB1.2	control_PVneg	7	18
IPO9-AS1	0.965	0.0315	0.892	0.59	8.76	11.9	0.000719	1.5	LV	CELLSTATES	vFB1.2	control_PVneg	7	18
COL6A2	0.914	0.032	1.73	1.21	9.61	11.9	0.000743	1.49	LV	CELLSTATES	vFB1.2	control_PVneg	7	18

## Sheet: control_RBM20
Gene	logFC	FDR	mean_exp_control	mean_exp_genotype	logCPM	F	PValue	FDR_plot	Region	annotation_level	cell_state	comparison	Observations_genotype	Observations_reference
PI15	4	0.00951	0.0327	0	5.01	16	0.000118	2.02	LV	CELLSTATES	vFB1.2	control_RBM20	8	18
DLK1	3.93	0.0088	0.0307	0	5.02	16.3	0.000105	2.06	LV	CELLSTATES	vFB1.2	control_RBM20	8	18
AC068234.2	3.89	0.00526	0.0269	0	4.95	17.9	5.04e-05	2.28	LV	CELLSTATES	vFB1.2	control_RBM20	8	18
HS6ST3	3.8	0.00988	0.0282	0	4.95	15.9	0.000125	2.01	LV	CELLSTATES	vFB1.2	control_RBM20	8	18
TLL1	3.72	0.00298	0.0879	0.00992	5.64	19.5	2.35e-05	2.53	LV	CELLSTATES	vFB1.2	control_RBM20	8	18
AL627171.2	3.69	0.00247	0.0509	0.00103	5.27	20.1	1.84e-05	2.61	LV	CELLSTATES	vFB1.2	control_RBM20	8	18
AC009299.3	3.53	0.0127	0.0225	0	4.85	15.2	0.000171	1.9	LV	CELLSTATES	vFB1.2	control_RBM20	8	18
LRTM1	3.41	0.0167	0.0351	0	4.91	14.3	0.000258	1.78	LV	CELLSTATES	vFB1.2	control_RBM20	8	18
REEP1	3.36	0.021	0.0179	0	4.8	13.7	0.000355	1.68	LV	CELLSTATES	vFB1.2	control_RBM20	8	18
FAIM2	3.3	0.0257	0.02	0	4.82	13.1	0.000468	1.59	LV	CELLSTATES	vFB1.2	control_RBM20	8	18
FAM196B	3.25	0.0254	0.0225	0	4.79	13.1	0.000458	1.6	LV	CELLSTATES	vFB1.2	control_RBM20	8	18
CCL2	3.13	7.97e-07	0.428	0.0742	7.76	46	6.31e-10	6.1	LV	CELLSTATES	vFB1.2	control_RBM20	8	18
TSPAN11	3.11	0.0296	0.0146	0	4.72	12.6	0.00058	1.53	LV	CELLSTATES	vFB1.2	control_RBM20	8	18
AC091563.1	3.1	0.0249	0.0175	0	4.73	13.2	0.00044	1.6	LV	CELLSTATES	vFB1.2	control_RBM20	8	18
ADAMTS14	3.09	0.0227	0.0593	0.00582	5.4	13.4	0.000387	1.64	LV	CELLSTATES	vFB1.2	control_RBM20	8	18
CHRDL2	3.08	0.0298	0.0258	0.00103	5	12.5	0.000593	1.53	LV	CELLSTATES	vFB1.2	control_RBM20	8	18
DAW1	3.05	0.0443	0.0143	0	4.7	11.3	0.0011	1.35	LV	CELLSTATES	vFB1.2	control_RBM20	8	18
LSAMP-AS1	3.04	0.000451	0.114	0.0118	6.11	26	1.43e-06	3.35	LV	CELLSTATES	vFB1.2	control_RBM20	8	18
AC108134.2	3.02	0.0308	0.031	0.00735	5.05	12.4	0.000628	1.51	LV	CELLSTATES	vFB1.2	control_RBM20	8	18
ANAPC15	3.01	0.0349	0.0158	0	4.71	12.1	0.000753	1.46	LV	CELLSTATES	vFB1.2	control_RBM20	8	18
SCN8A	3	0.026	0.0188	0	4.73	13	0.000476	1.59	LV	CELLSTATES	vFB1.2	control_RBM20	8	18
AC103409.1	2.98	0.0329	0.02	0	4.71	12.3	0.000679	1.48	LV	CELLSTATES	vFB1.2	control_RBM20	8	18
GRPEL2-AS1	2.98	0.0374	0.0143	0	4.69	11.8	0.000837	1.43	LV	CELLSTATES	vFB1.2	control_RBM20	8	18
Z83844.2	2.92	0.037	0.0146	0	4.71	11.9	0.00082	1.43	LV	CELLSTATES	vFB1.2	control_RBM20	8	18
RNF32	2.91	0.0341	0.015	0	4.67	12.2	0.000709	1.47	LV	CELLSTATES	vFB1.2	control_RBM20	8	18
TMC5	2.91	0.0324	0.016	0	4.7	12.6	0.000666	1.49	LV	CELLSTATES	vFB1.2	control_RBM20	8	18
ACSM5	2.9	0.0341	0.0152	0	4.68	12.2	0.000713	1.47	LV	CELLSTATES	vFB1.2	control_RBM20	8	18
XIST	2.89	0.0164	0.693	0.283	8.23	14.3	0.000251	1.79	LV	CELLSTATES	vFB1.2	control_RBM20	8	18
AC125611.4	2.86	0.043	0.0205	0	4.73	11.4	0.00105	1.37	LV	CELLSTATES	vFB1.2	control_RBM20	8	18
ADGRL3-AS1	2.85	0.0396	0.0132	0	4.67	11.7	0.000913	1.4	LV	CELLSTATES	vFB1.2	control_RBM20	8	18
CLCF1	2.85	0.0429	0.0129	0	4.65	11.5	0.00103	1.37	LV	CELLSTATES	vFB1.2	control_RBM20	8	18
SLC44A3	2.83	0.043	0.0153	0	4.68	11.8	0.00105	1.37	LV	CELLSTATES	vFB1.2	control_RBM20	8	18
TIMM8A	2.83	0.046	0.0139	0	4.66	11.2	0.00116	1.34	LV	CELLSTATES	vFB1.2	control_RBM20	8	18
SLC22A1	2.82	0.0419	0.0126	0	4.66	11.6	0.001	1.38	LV	CELLSTATES	vFB1.2	control_RBM20	8	18
MRAP	2.81	0.043	0.0131	0	4.65	11.5	0.00105	1.37	LV	CELLSTATES	vFB1.2	control_RBM20	8	18
MORC2-AS1	2.8	0.0419	0.0134	0	4.66	11.8	0.001	1.38	LV	CELLSTATES	vFB1.2	control_RBM20	8	18
RASGEF1C	2.77	0.0469	0.0128	0	4.65	11.1	0.0012	1.33	LV	CELLSTATES	vFB1.2	control_RBM20	8	18
TEX30	2.7	0.0453	0.0269	0.00284	4.92	11.2	0.00114	1.34	LV	CELLSTATES	vFB1.2	control_RBM20	8	18
LSAMP	2.64	4.66e-08	1.02	0.202	8.66	55	2.69e-11	7.33	LV	CELLSTATES	vFB1.2	control_RBM20	8	18
SLC1A2	2.59	0.00845	0.0789	0.0352	5.68	16.3	9.91e-05	2.07	LV	CELLSTATES	vFB1.2	control_RBM20	8	18
CTSC	2.58	0.000982	0.241	0.0687	6.77	23.6	3.9e-06	3.01	LV	CELLSTATES	vFB1.2	control_RBM20	8	18
PAM16	2.58	0.0341	0.0322	0.00798	5.08	12.1	0.000723	1.47	LV	CELLSTATES	vFB1.2	control_RBM20	8	18
LDLR	2.49	0.000698	0.109	0.0269	5.95	24.7	2.51e-06	3.16	LV	CELLSTATES	vFB1.2	control_RBM20	8	18
RIPOR3	2.44	6.43e-06	0.343	0.102	7.36	39.8	6.01e-09	5.19	LV	CELLSTATES	vFB1.2	control_RBM20	8	18
KAZN	2.38	4.66e-08	3.33	0.785	10.3	55.1	2.62e-11	7.33	LV	CELLSTATES	vFB1.2	control_RBM20	8	18
PLAUR	2.37	0.00706	0.0794	0.0175	5.58	16.8	7.93e-05	2.15	LV	CELLSTATES	vFB1.2	control_RBM20	8	18
HAS2	2.34	0.00406	0.137	0.0363	6.09	18.6	3.57e-05	2.39	LV	CELLSTATES	vFB1.2	control_RBM20	8	18
FHL3	2.31	0.0284	0.0619	0.0178	5.5	12.7	0.000541	1.55	LV	CELLSTATES	vFB1.2	control_RBM20	8	18
AC007529.2	2.28	0.00143	0.149	0.0422	6.23	22.2	7.12e-06	2.84	LV	CELLSTATES	vFB1.2	control_RBM20	8	18
GFRA1	2.26	0.00543	0.118	0.0327	5.93	17.7	5.35e-05	2.27	LV	CELLSTATES	vFB1.2	control_RBM20	8	18
APOD	2.23	0.00172	1.56	0.452	9.52	21.3	1.05e-05	2.76	LV	CELLSTATES	vFB1.2	control_RBM20	8	18
INSRR	2.19	0.0251	0.059	0.0169	5.64	13.1	0.000449	1.6	LV	CELLSTATES	vFB1.2	control_RBM20	8	18
PLAU	2.14	0.0493	0.0488	0.00792	5.32	10.9	0.00128	1.31	LV	CELLSTATES	vFB1.2	control_RBM20	8	18
PPL	2.07	0.0127	0.0905	0.0412	5.84	15.1	0.000173	1.9	LV	CELLSTATES	vFB1.2	control_RBM20	8	18
AC006064.2	2.06	0.0403	0.0511	0.0158	5.43	11.5	0.000945	1.39	LV	CELLSTATES	vFB1.2	control_RBM20	8	18
C3	2.06	0.000135	0.328	0.11	7.28	29.7	3.1e-07	3.87	LV	CELLSTATES	vFB1.2	control_RBM20	8	18
PCBP3	2.01	0.0464	0.0858	0.0125	5.69	11.1	0.00118	1.33	LV	CELLSTATES	vFB1.2	control_RBM20	8	18
MROH2B	2	0.009	0.0922	0.0328	5.87	16.1	0.00011	2.05	LV	CELLSTATES	vFB1.2	control_RBM20	8	18
PLA2G2A	2	0.00336	0.361	0.0955	7.54	19.1	2.81e-05	2.47	LV	CELLSTATES	vFB1.2	control_RBM20	8	18
FSD2	1.99	0.0395	0.0639	0.0137	5.5	11.7	0.000897	1.4	LV	CELLSTATES	vFB1.2	control_RBM20	8	18
SNHG15	1.94	0.0374	0.069	0.0272	5.57	11.8	0.000836	1.43	LV	CELLSTATES	vFB1.2	control_RBM20	8	18
CDON	1.93	0.0151	0.0868	0.039	5.84	14.6	0.000219	1.82	LV	CELLSTATES	vFB1.2	control_RBM20	8	18
MYH4	1.88	0.0321	0.0771	0.0265	5.72	12.3	0.000659	1.49	LV	CELLSTATES	vFB1.2	control_RBM20	8	18
CSF1	1.82	0.025	0.0894	0.0256	5.73	13.1	0.000444	1.6	LV	CELLSTATES	vFB1.2	control_RBM20	8	18
RARRES1	1.82	0.00234	0.639	0.253	8.05	20.2	1.71e-05	2.63	LV	CELLSTATES	vFB1.2	control_RBM20	8	18
CFD	1.81	0.000641	1.48	0.643	9.37	25	2.15e-06	3.19	LV	CELLSTATES	vFB1.2	control_RBM20	8	18
TEX26-AS1	1.81	0.0284	0.0845	0.0285	5.87	12.7	0.00054	1.55	LV	CELLSTATES	vFB1.2	control_RBM20	8	18
AC017002.5	1.78	0.009	0.161	0.0718	6.43	16.1	0.00011	2.05	LV	CELLSTATES	vFB1.2	control_RBM20	8	18
AF241726.2	1.77	0.00228	0.207	0.0747	6.65	20.4	1.61e-05	2.64	LV	CELLSTATES	vFB1.2	control_RBM20	8	18
IGFBP4	1.75	0.00147	0.307	0.115	7.19	22.1	7.41e-06	2.83	LV	CELLSTATES	vFB1.2	control_RBM20	8	18
RPS18	1.75	0.0298	0.0854	0.0222	5.85	12.5	0.000595	1.53	LV	CELLSTATES	vFB1.2	control_RBM20	8	18
VEGFD	1.72	0.0404	0.0896	0.0506	6	11.5	0.000954	1.39	LV	CELLSTATES	vFB1.2	control_RBM20	8	18
GPC5	1.7	0.0071	0.163	0.0719	6.44	16.8	8.07e-05	2.15	LV	CELLSTATES	vFB1.2	control_RBM20	8	18
PQLC2L	1.7	0.00653	0.162	0.0833	6.4	17.1	6.83e-05	2.19	LV	CELLSTATES	vFB1.2	control_RBM20	8	18
AL117190.2	1.68	0.0164	0.172	0.0861	6.53	14.3	0.000249	1.79	LV	CELLSTATES	vFB1.2	control_RBM20	8	18
TENM3	1.68	0.00669	0.133	0.049	6.23	17	7.17e-05	2.17	LV	CELLSTATES	vFB1.2	control_RBM20	8	18
LRP4	1.67	0.00269	0.487	0.238	8.2	19.8	2.06e-05	2.57	LV	CELLSTATES	vFB1.2	control_RBM20	8	18
TNC	1.66	0.0296	0.399	0.114	7.3	12.6	0.000577	1.53	LV	CELLSTATES	vFB1.2	control_RBM20	8	18
CCBE1	1.62	0.0152	0.254	0.125	7.02	14.6	0.000224	1.82	LV	CELLSTATES	vFB1.2	control_RBM20	8	18
TCF7	1.62	0.0145	0.112	0.0502	6.1	14.7	0.000208	1.84	LV	CELLSTATES	vFB1.2	control_RBM20	8	18
ADA	1.61	0.00986	0.172	0.0675	6.45	15.8	0.000124	2.01	LV	CELLSTATES	vFB1.2	control_RBM20	8	18
KCNQ1	1.58	0.00153	0.277	0.13	7.11	22	7.81e-06	2.82	LV	CELLSTATES	vFB1.2	control_RBM20	8	18
MGST1	1.57	0.000104	1.02	0.485	8.79	30.5	2.24e-07	3.98	LV	CELLSTATES	vFB1.2	control_RBM20	8	18
LSP1	1.56	0.0163	0.156	0.0666	6.41	14.4	0.000244	1.79	LV	CELLSTATES	vFB1.2	control_RBM20	8	18
RCC1	1.56	0.0208	0.16	0.0729	6.46	13.6	0.000348	1.68	LV	CELLSTATES	vFB1.2	control_RBM20	8	18
CACNA2D3	1.55	0.00277	0.269	0.102	7.03	19.7	2.13e-05	2.56	LV	CELLSTATES	vFB1.2	control_RBM20	8	18
CATSPERB	1.54	0.00172	0.469	0.2	7.76	21.4	1.03e-05	2.76	LV	CELLSTATES	vFB1.2	control_RBM20	8	18
BMPER	1.51	0.0237	0.201	0.128	6.76	13.3	0.000409	1.63	LV	CELLSTATES	vFB1.2	control_RBM20	8	18
PRICKLE1	1.46	0.00158	0.746	0.304	8.31	21.8	8.64e-06	2.8	LV	CELLSTATES	vFB1.2	control_RBM20	8	18
SPDYE2	1.43	0.0157	0.281	0.132	7.19	14.5	0.000234	1.8	LV	CELLSTATES	vFB1.2	control_RBM20	8	18
AC084357.2	1.41	0.0111	0.289	0.15	7.28	15.5	0.000144	1.96	LV	CELLSTATES	vFB1.2	control_RBM20	8	18
GNA14-AS1	1.4	0.0197	0.357	0.181	7.41	13.8	0.000324	1.71	LV	CELLSTATES	vFB1.2	control_RBM20	8	18
HES1	1.39	0.0329	0.495	0.25	8.02	12.2	0.000682	1.48	LV	CELLSTATES	vFB1.2	control_RBM20	8	18
CARMN	1.38	0.0372	0.202	0.0837	6.73	11.8	0.000828	1.43	LV	CELLSTATES	vFB1.2	control_RBM20	8	18
IPO9-AS1	1.35	0.000682	0.892	0.461	8.66	24.8	2.4e-06	3.17	LV	CELLSTATES	vFB1.2	control_RBM20	8	18
DPP6	1.32	0.0461	0.183	0.0802	6.63	11.1	0.00117	1.34	LV	CELLSTATES	vFB1.2	control_RBM20	8	18
MT-ND4	1.31	0.0262	0.27	0.119	7.07	12.9	0.000486	1.58	LV	CELLSTATES	vFB1.2	control_RBM20	8	18
SMG6	1.29	0.00137	0.859	0.403	8.53	22.4	6.62e-06	2.86	LV	CELLSTATES	vFB1.2	control_RBM20	8	18
MYBPC3	1.28	0.0464	0.262	0.0901	6.89	11.1	0.00118	1.33	LV	CELLSTATES	vFB1.2	control_RBM20	8	18
SEPT9	1.28	0.0396	0.172	0.0768	6.54	11.6	0.000909	1.4	LV	CELLSTATES	vFB1.2	control_RBM20	8	18
SH3PXD2A	1.28	0.0086	0.35	0.182	7.34	16.3	0.000102	2.07	LV	CELLSTATES	vFB1.2	control_RBM20	8	18
AGBL5	1.26	0.021	0.179	0.11	6.65	13.6	0.000354	1.68	LV	CELLSTATES	vFB1.2	control_RBM20	8	18
PLAC9	1.25	0.00671	0.31	0.168	7.25	17	7.3e-05	2.17	LV	CELLSTATES	vFB1.2	control_RBM20	8	18
DIAPH2-AS1	1.24	0.012	0.321	0.176	7.31	15.3	0.000158	1.92	LV	CELLSTATES	vFB1.2	control_RBM20	8	18
FBLN1	1.2	0.00806	0.864	0.481	8.61	16.5	9.33e-05	2.09	LV	CELLSTATES	vFB1.2	control_RBM20	8	18
SPDYE5	1.16	0.0395	0.178	0.12	6.7	11.7	0.0009	1.4	LV	CELLSTATES	vFB1.2	control_RBM20	8	18
SREBF1	1.16	0.043	0.172	0.0829	6.56	11.3	0.00106	1.37	LV	CELLSTATES	vFB1.2	control_RBM20	8	18
AL513327.1	1.13	0.0298	0.286	0.19	7.28	12.5	0.000595	1.53	LV	CELLSTATES	vFB1.2	control_RBM20	8	18
NGF	1.09	0.0182	0.623	0.424	8.18	14	0.000294	1.74	LV	CELLSTATES	vFB1.2	control_RBM20	8	18
MT-CYB	1.08	0.0241	0.451	0.255	7.79	13.2	0.00042	1.62	LV	CELLSTATES	vFB1.2	control_RBM20	8	18
NOVA1	1.07	0.0341	0.611	0.431	8.26	12.1	0.000713	1.47	LV	CELLSTATES	vFB1.2	control_RBM20	8	18
PDE10A	1.06	0.0496	0.347	0.239	7.39	10.9	0.00129	1.3	LV	CELLSTATES	vFB1.2	control_RBM20	8	18
RPLP0	1.05	0.0383	0.294	0.174	7.09	11.7	0.000861	1.42	LV	CELLSTATES	vFB1.2	control_RBM20	8	18
NAV1	0.909	0.029	1.14	0.724	8.99	12.6	0.000559	1.54	LV	CELLSTATES	vFB1.2	control_RBM20	8	18
NAV3	0.906	0.046	0.726	0.526	8.42	11.1	0.00116	1.34	LV	CELLSTATES	vFB1.2	control_RBM20	8	18

## Sheet: control_TTN
Gene	logFC	FDR	mean_exp_control	mean_exp_genotype	logCPM	F	PValue	FDR_plot	Region	annotation_level	cell_state	comparison	Observations_genotype	Observations_reference
PLA2G2A	5.16	3.23e-13	0.361	0.0146	7.27	95.6	9.4e-17	12.5	LV	CELLSTATES	vFB1.2	control_TTN	12	18
CCL2	4.69	1.21e-13	0.428	0.0244	7.56	102	1.76e-17	12.9	LV	CELLSTATES	vFB1.2	control_TTN	12	18
TLL1	4.28	3.27e-05	0.0879	0.00915	5.52	30.9	1.83e-07	4.48	LV	CELLSTATES	vFB1.2	control_TTN	12	18
PI15	4.24	0.000391	0.0327	0	4.91	23.8	3.98e-06	3.41	LV	CELLSTATES	vFB1.2	control_TTN	12	18
FGF10	4.21	0.000163	0.024	0	4.82	26.4	1.32e-06	3.79	LV	CELLSTATES	vFB1.2	control_TTN	12	18
KIF18B	4.16	6.24e-05	0.0167	0.000273	4.67	29.6	4.35e-07	4.2	LV	CELLSTATES	vFB1.2	control_TTN	12	18
ANLN	4.14	6.7e-05	0.0154	0	4.62	29	4.77e-07	4.17	LV	CELLSTATES	vFB1.2	control_TTN	12	18
TIMELESS	4.09	7.64e-05	0.0201	0.000273	4.74	28.3	5.61e-07	4.12	LV	CELLSTATES	vFB1.2	control_TTN	12	18
SH3PXD2A-AS1	4.02	0.000205	0.0235	0	4.83	25.7	1.74e-06	3.69	LV	CELLSTATES	vFB1.2	control_TTN	12	18
TOP2A	3.93	0.000918	0.017	0	4.66	21.1	1.22e-05	3.04	LV	CELLSTATES	vFB1.2	control_TTN	12	18
AC108134.2	3.87	0.000182	0.031	0.000546	4.93	25.8	1.52e-06	3.74	LV	CELLSTATES	vFB1.2	control_TTN	12	18
ADAMTS4	3.87	1.45e-06	0.174	0.00778	6.36	41.1	3.47e-09	5.84	LV	CELLSTATES	vFB1.2	control_TTN	12	18
ACE2	3.85	0.000499	0.0269	0	4.84	23	5.52e-06	3.3	LV	CELLSTATES	vFB1.2	control_TTN	12	18
MELK	3.72	0.00207	0.0214	0.000613	4.78	18.5	3.63e-05	2.68	LV	CELLSTATES	vFB1.2	control_TTN	12	18
APLNR	3.69	6.12e-05	0.07	0.00575	5.35	28.9	4.18e-07	4.21	LV	CELLSTATES	vFB1.2	control_TTN	12	18
ELANE	3.45	7.74e-05	0.0475	0.00677	5.2	28.1	5.8e-07	4.11	LV	CELLSTATES	vFB1.2	control_TTN	12	18
CIT	3.39	0.000546	0.0179	0.00082	4.73	22.5	6.35e-06	3.26	LV	CELLSTATES	vFB1.2	control_TTN	12	18
CCL11	3.37	0.000729	0.0315	0.00214	4.97	21.6	9.17e-06	3.14	LV	CELLSTATES	vFB1.2	control_TTN	12	18
MROH2B	3.33	2.26e-06	0.0922	0.00571	5.69	39.7	5.75e-09	5.65	LV	CELLSTATES	vFB1.2	control_TTN	12	18
SLC1A2	3.32	1.78e-05	0.0789	0.00643	5.53	32.8	8.64e-08	4.75	LV	CELLSTATES	vFB1.2	control_TTN	12	18
FAM196B	3.29	0.00158	0.0225	0	4.69	19.5	2.5e-05	2.8	LV	CELLSTATES	vFB1.2	control_TTN	12	18
ADAMTS14	3.23	0.00103	0.0593	0.00538	5.31	20.6	1.43e-05	2.99	LV	CELLSTATES	vFB1.2	control_TTN	12	18
LGALS2	3.16	0.00133	0.0316	0.000546	4.87	19.8	1.98e-05	2.88	LV	CELLSTATES	vFB1.2	control_TTN	12	18
AC007271.1	3.15	0.00177	0.0171	0.000273	4.66	19	2.93e-05	2.75	LV	CELLSTATES	vFB1.2	control_TTN	12	18
CLCF1	3.14	0.00194	0.0129	0	4.56	18.9	3.28e-05	2.71	LV	CELLSTATES	vFB1.2	control_TTN	12	18
LDLR	3.13	2.72e-06	0.109	0.0167	5.83	39	7.51e-09	5.57	LV	CELLSTATES	vFB1.2	control_TTN	12	18
APOD	3.12	9.04e-08	1.56	0.256	9.32	50.5	1.12e-10	7.04	LV	CELLSTATES	vFB1.2	control_TTN	12	18
CCL19	3.07	0.00318	0.0127	0	4.57	17.3	6.57e-05	2.5	LV	CELLSTATES	vFB1.2	control_TTN	12	18
PLAU	3.07	0.00102	0.0488	0.00862	5.19	20.6	1.4e-05	2.99	LV	CELLSTATES	vFB1.2	control_TTN	12	18
IQGAP3	3	0.00457	0.0186	0	4.56	16.3	0.000107	2.34	LV	CELLSTATES	vFB1.2	control_TTN	12	18
AC007529.2	2.98	1.1e-06	0.149	0.0251	6.08	42	2.47e-09	5.96	LV	CELLSTATES	vFB1.2	control_TTN	12	18
AC009139.2	2.95	0.00334	0.0314	0.000613	4.8	17	7.06e-05	2.48	LV	CELLSTATES	vFB1.2	control_TTN	12	18
AL353653.1	2.93	0.00135	0.0339	0.00242	5.06	19.8	2.01e-05	2.87	LV	CELLSTATES	vFB1.2	control_TTN	12	18
APOC1	2.92	0.00359	0.0215	0	4.59	17	7.66e-05	2.45	LV	CELLSTATES	vFB1.2	control_TTN	12	18
CTSC	2.87	6.25e-06	0.241	0.0495	6.65	36	2.41e-08	5.2	LV	CELLSTATES	vFB1.2	control_TTN	12	18
AC078842.2	2.86	0.00223	0.0468	0.00668	5.11	18.3	4.02e-05	2.65	LV	CELLSTATES	vFB1.2	control_TTN	12	18
CLSPN	2.84	0.00707	0.0155	0.000886	4.66	14.9	0.000191	2.15	LV	CELLSTATES	vFB1.2	control_TTN	12	18
SH3BGRL3	2.83	0.000478	0.0609	0.00276	5.19	22.9	5.14e-06	3.32	LV	CELLSTATES	vFB1.2	control_TTN	12	18
MLXIPL	2.81	0.0049	0.0132	0	4.54	16	0.000119	2.31	LV	CELLSTATES	vFB1.2	control_TTN	12	18
GTSE1	2.8	0.0129	0.0162	0.000613	4.65	13.1	0.000438	1.89	LV	CELLSTATES	vFB1.2	control_TTN	12	18
LINC01856	2.77	0.00661	0.0157	0.000273	4.61	16	0.000175	2.18	LV	CELLSTATES	vFB1.2	control_TTN	12	18
VWCE	2.74	0.00444	0.0222	0.000546	4.72	16.2	0.000103	2.35	LV	CELLSTATES	vFB1.2	control_TTN	12	18
WT1	2.72	0.00767	0.024	0.000546	4.74	14.6	0.000215	2.12	LV	CELLSTATES	vFB1.2	control_TTN	12	18
FUOM	2.7	0.00544	0.0211	0.000613	4.72	15.6	0.000136	2.26	LV	CELLSTATES	vFB1.2	control_TTN	12	18
MARCKSL1	2.69	0.000192	0.0703	0.00836	5.54	25.6	1.62e-06	3.72	LV	CELLSTATES	vFB1.2	control_TTN	12	18
BCL3	2.67	0.000437	0.0586	0.0105	5.33	23.2	4.57e-06	3.36	LV	CELLSTATES	vFB1.2	control_TTN	12	18
DMWD	2.66	0.00656	0.0176	0.0016	4.65	15.1	0.000173	2.18	LV	CELLSTATES	vFB1.2	control_TTN	12	18
FAIM2	2.63	0.0101	0.02	0.00214	4.74	13.9	0.000309	1.99	LV	CELLSTATES	vFB1.2	control_TTN	12	18
POLQ	2.61	0.0155	0.0142	0.00082	4.65	12.6	0.000567	1.81	LV	CELLSTATES	vFB1.2	control_TTN	12	18
LIPG	2.59	0.0221	0.027	0.00475	4.84	11.5	0.000942	1.66	LV	CELLSTATES	vFB1.2	control_TTN	12	18
CHRDL2	2.58	0.0132	0.0258	0.00634	4.93	13	0.000457	1.88	LV	CELLSTATES	vFB1.2	control_TTN	12	18
NPPC	2.56	0.0134	0.0391	0.00463	4.97	13	0.000465	1.87	LV	CELLSTATES	vFB1.2	control_TTN	12	18
MYO1H	2.55	0.0097	0.028	0.00475	4.88	14	0.000287	2.01	LV	CELLSTATES	vFB1.2	control_TTN	12	18
CA1	2.53	0.000904	0.0581	0.00635	5.39	21	1.19e-05	3.04	LV	CELLSTATES	vFB1.2	control_TTN	12	18
ACVRL1	2.52	0.000783	0.076	0.0115	5.35	21.4	9.96e-06	3.11	LV	CELLSTATES	vFB1.2	control_TTN	12	18
CENPF	2.52	0.0352	0.0152	0.00287	4.64	10.1	0.00191	1.45	LV	CELLSTATES	vFB1.2	control_TTN	12	18
CENPK	2.52	0.0226	0.0163	0.00268	4.69	11.4	0.000982	1.65	LV	CELLSTATES	vFB1.2	control_TTN	12	18
FGF7	2.52	3.34e-07	0.388	0.0981	7.3	45.7	6.32e-10	6.48	LV	CELLSTATES	vFB1.2	control_TTN	12	18
FICD	2.52	0.0245	0.0146	0.000273	4.58	12.6	0.00112	1.61	LV	CELLSTATES	vFB1.2	control_TTN	12	18
MYH6	2.52	0.00305	0.0341	0.00401	4.95	17.3	6.21e-05	2.52	LV	CELLSTATES	vFB1.2	control_TTN	12	18
FGF10-AS1	2.51	0.0177	0.0128	0	4.51	15.2	0.000675	1.75	LV	CELLSTATES	vFB1.2	control_TTN	12	18
GRPEL2-AS1	2.51	0.0204	0.0143	0.00287	4.62	11.8	0.000827	1.69	LV	CELLSTATES	vFB1.2	control_TTN	12	18
GRIN2C	2.5	0.0104	0.0163	0.000613	4.65	13.8	0.00032	1.98	LV	CELLSTATES	vFB1.2	control_TTN	12	18
SEL1L2	2.5	0.0187	0.014	0	4.52	15.8	0.000733	1.73	LV	CELLSTATES	vFB1.2	control_TTN	12	18
DUSP4	2.48	0.0137	0.0137	0.000273	4.56	13.3	0.000487	1.86	LV	CELLSTATES	vFB1.2	control_TTN	12	18
AC005740.3	2.47	0.0088	0.0274	0.00524	4.84	14.2	0.000257	2.06	LV	CELLSTATES	vFB1.2	control_TTN	12	18
AC091563.1	2.47	0.0134	0.0175	0.00298	4.65	13	0.000471	1.87	LV	CELLSTATES	vFB1.2	control_TTN	12	18
CLVS1	2.47	0.0232	0.0155	0.000273	4.62	13.3	0.00102	1.63	LV	CELLSTATES	vFB1.2	control_TTN	12	18
FGF18	2.46	0.0193	0.023	0	4.52	14.1	0.000761	1.71	LV	CELLSTATES	vFB1.2	control_TTN	12	18
STC2	2.46	0.0193	0.0144	0	4.52	15.3	0.000757	1.72	LV	CELLSTATES	vFB1.2	control_TTN	12	18
MKRN3	2.45	0.000301	0.0656	0.0139	5.59	24.3	2.84e-06	3.52	LV	CELLSTATES	vFB1.2	control_TTN	12	18
TMC5	2.43	0.0205	0.016	0.000273	4.6	13.7	0.000836	1.69	LV	CELLSTATES	vFB1.2	control_TTN	12	18
MRPS34	2.42	0.00432	0.0378	0.00516	5.08	16.3	9.89e-05	2.36	LV	CELLSTATES	vFB1.2	control_TTN	12	18
RGS4	2.42	0.0218	0.0143	0.000273	4.61	12.2	0.000926	1.66	LV	CELLSTATES	vFB1.2	control_TTN	12	18
AC025419.1	2.41	0.0182	0.0267	0.00116	4.77	12.1	0.000704	1.74	LV	CELLSTATES	vFB1.2	control_TTN	12	18
DLK1	2.41	0.0192	0.0307	0.00679	4.96	12	0.000754	1.72	LV	CELLSTATES	vFB1.2	control_TTN	12	18
SLC17A9	2.41	0.0241	0.0312	0.00286	4.98	11.3	0.00108	1.62	LV	CELLSTATES	vFB1.2	control_TTN	12	18
SRPRB	2.4	0.00765	0.0386	0.00537	5.08	14.6	0.000214	2.12	LV	CELLSTATES	vFB1.2	control_TTN	12	18
C3	2.39	2.7e-07	0.328	0.116	7.17	46.4	4.91e-10	6.57	LV	CELLSTATES	vFB1.2	control_TTN	12	18
KAZN-AS1	2.39	0.00767	0.0552	0.0109	5.18	14.6	0.000217	2.12	LV	CELLSTATES	vFB1.2	control_TTN	12	18
ADM	2.38	0.0116	0.0318	0.00678	4.97	13.4	0.000379	1.94	LV	CELLSTATES	vFB1.2	control_TTN	12	18
BMPER	2.38	5.42e-06	0.201	0.0627	6.56	36.6	1.89e-08	5.27	LV	CELLSTATES	vFB1.2	control_TTN	12	18
KAZN	2.38	8.58e-10	3.33	0.812	10.2	67.5	3.74e-13	9.07	LV	CELLSTATES	vFB1.2	control_TTN	12	18
SPOCK3	2.38	0.0158	0.023	0.00268	4.81	12.5	0.000581	1.8	LV	CELLSTATES	vFB1.2	control_TTN	12	18
ADAMTS9	2.37	0.002	0.102	0.0412	5.87	18.6	3.47e-05	2.7	LV	CELLSTATES	vFB1.2	control_TTN	12	18
CENPI	2.36	0.0228	0.013	0.00082	4.62	11.4	0.000992	1.64	LV	CELLSTATES	vFB1.2	control_TTN	12	18
DLGAP5	2.36	0.0246	0.0131	0.000546	4.56	11.2	0.00112	1.61	LV	CELLSTATES	vFB1.2	control_TTN	12	18
FASN	2.36	0.0224	0.0164	0.00402	4.72	11.5	0.000968	1.65	LV	CELLSTATES	vFB1.2	control_TTN	12	18
ADA	2.35	1.05e-05	0.172	0.0372	6.29	34.4	4.41e-08	4.98	LV	CELLSTATES	vFB1.2	control_TTN	12	18
CYFIP2	2.35	0.0151	0.0325	0.0165	4.94	12.6	0.00055	1.82	LV	CELLSTATES	vFB1.2	control_TTN	12	18
KNG1	2.34	0.0203	0.0226	0.0049	4.75	11.8	0.000822	1.69	LV	CELLSTATES	vFB1.2	control_TTN	12	18
AC132192.1	2.33	0.0114	0.0309	0.00357	4.94	13.5	0.000365	1.94	LV	CELLSTATES	vFB1.2	control_TTN	12	18
BHLHE40	2.33	0.000163	0.182	0.0321	6.41	26.1	1.34e-06	3.79	LV	CELLSTATES	vFB1.2	control_TTN	12	18
LSAMP-AS1	2.33	0.000298	0.114	0.0354	6.06	24.3	2.78e-06	3.53	LV	CELLSTATES	vFB1.2	control_TTN	12	18
MLLT11	2.32	0.012	0.0396	0.00479	5.04	13.3	0.000398	1.92	LV	CELLSTATES	vFB1.2	control_TTN	12	18
PTCHD1	2.32	0.0201	0.0257	0.00588	4.86	11.8	0.000809	1.7	LV	CELLSTATES	vFB1.2	control_TTN	12	18
AL391097.2	2.31	0.0218	0.0167	0.00895	4.74	11.6	0.000924	1.66	LV	CELLSTATES	vFB1.2	control_TTN	12	18
LRRC9	2.31	0.00323	0.0403	0.0071	5.2	17.1	6.73e-05	2.49	LV	CELLSTATES	vFB1.2	control_TTN	12	18
RPS17	2.31	0.049	0.0125	0.000273	4.58	10.5	0.00317	1.31	LV	CELLSTATES	vFB1.2	control_TTN	12	18
CDKN3	2.3	0.0265	0.0296	0.00349	4.76	10.9	0.00127	1.58	LV	CELLSTATES	vFB1.2	control_TTN	12	18
SOCS3	2.29	0.00467	0.0748	0.0244	5.53	16.1	0.00011	2.33	LV	CELLSTATES	vFB1.2	control_TTN	12	18
CDC42EP2	2.26	0.00252	0.0599	0.00953	5.3	17.9	4.7e-05	2.6	LV	CELLSTATES	vFB1.2	control_TTN	12	18
FOSL1	2.26	0.0365	0.0132	0.0016	4.56	9.98	0.00202	1.44	LV	CELLSTATES	vFB1.2	control_TTN	12	18
SGO2	2.25	0.023	0.0233	0.00143	4.79	11.4	0.00101	1.64	LV	CELLSTATES	vFB1.2	control_TTN	12	18
RARRES1	2.24	3.17e-06	0.639	0.145	7.89	38.5	8.99e-09	5.5	LV	CELLSTATES	vFB1.2	control_TTN	12	18
PTGFR	2.23	0.00599	0.0551	0.0211	5.37	15.3	0.000155	2.22	LV	CELLSTATES	vFB1.2	control_TTN	12	18
RNF219-AS1	2.23	0.0182	0.0269	0.00456	4.91	12.1	0.000704	1.74	LV	CELLSTATES	vFB1.2	control_TTN	12	18
TSPAN11	2.23	0.0338	0.0146	0.00241	4.65	10.3	0.00177	1.47	LV	CELLSTATES	vFB1.2	control_TTN	12	18
HES1	2.2	1.63e-05	0.495	0.105	7.81	33.1	7.6e-08	4.79	LV	CELLSTATES	vFB1.2	control_TTN	12	18
PAPPA2	2.2	0.0137	0.0549	0.0139	5.35	12.9	0.000484	1.86	LV	CELLSTATES	vFB1.2	control_TTN	12	18
AC018845.1	2.19	0.0357	0.026	0.00518	4.81	10.1	0.00195	1.45	LV	CELLSTATES	vFB1.2	control_TTN	12	18
LIPI	2.19	0.0255	0.0237	0.00401	4.79	11.1	0.00119	1.59	LV	CELLSTATES	vFB1.2	control_TTN	12	18
TYR	2.19	0.00302	0.0872	0.0136	5.66	17.3	6.08e-05	2.52	LV	CELLSTATES	vFB1.2	control_TTN	12	18
IGSF6	2.18	0.0341	0.0156	0.00109	4.65	10.8	0.00181	1.47	LV	CELLSTATES	vFB1.2	control_TTN	12	18
AC010343.3	2.17	0.0312	0.0218	0.00323	4.83	10.5	0.00159	1.51	LV	CELLSTATES	vFB1.2	control_TTN	12	18
DIAPH3	2.17	0.0124	0.0738	0.0169	5.58	13.2	0.000413	1.91	LV	CELLSTATES	vFB1.2	control_TTN	12	18
AC006547.1	2.16	0.011	0.0409	0.0113	5.07	13.6	0.00035	1.96	LV	CELLSTATES	vFB1.2	control_TTN	12	18
CFD	2.16	3.87e-06	1.48	0.572	9.23	37.8	1.18e-08	5.41	LV	CELLSTATES	vFB1.2	control_TTN	12	18
IFITM2	2.15	0.0022	0.0808	0.0163	5.54	18.3	3.9e-05	2.66	LV	CELLSTATES	vFB1.2	control_TTN	12	18
LINC00881	2.15	0.0418	0.0249	0.00496	4.93	9.52	0.00256	1.38	LV	CELLSTATES	vFB1.2	control_TTN	12	18
PCBP1	2.15	0.0128	0.0471	0.00985	5.16	13.1	0.000433	1.89	LV	CELLSTATES	vFB1.2	control_TTN	12	18
AC108134.3	2.14	0.0387	0.023	0.00242	4.72	9.79	0.00223	1.41	LV	CELLSTATES	vFB1.2	control_TTN	12	18
AF241726.2	2.14	1.66e-05	0.207	0.0609	6.53	33	7.85e-08	4.78	LV	CELLSTATES	vFB1.2	control_TTN	12	18
TM4SF1	2.14	0.00107	0.0896	0.0193	5.74	20.4	1.53e-05	2.97	LV	CELLSTATES	vFB1.2	control_TTN	12	18
CTHRC1	2.13	0.027	0.0306	0.00725	4.96	10.8	0.00132	1.57	LV	CELLSTATES	vFB1.2	control_TTN	12	18
KNL1	2.13	0.0451	0.0159	0.00323	4.71	9.34	0.0028	1.35	LV	CELLSTATES	vFB1.2	control_TTN	12	18
CCBE1	2.12	9.73e-05	0.254	0.0888	6.88	27.4	7.75e-07	4.01	LV	CELLSTATES	vFB1.2	control_TTN	12	18
ZNF367	2.11	0.0401	0.0156	0.00215	4.66	9.68	0.00236	1.4	LV	CELLSTATES	vFB1.2	control_TTN	12	18
FABP4	2.1	0.0106	0.0449	0.0125	5.23	13.7	0.000331	1.98	LV	CELLSTATES	vFB1.2	control_TTN	12	18
SCOC	2.1	0.0228	0.034	0.00525	5.03	11.4	0.000995	1.64	LV	CELLSTATES	vFB1.2	control_TTN	12	18
KBTBD4	2.07	0.027	0.0243	0.00205	4.83	10.9	0.00132	1.57	LV	CELLSTATES	vFB1.2	control_TTN	12	18
LINC02511	2.06	0.0007	0.122	0.0209	5.95	21.7	8.6e-06	3.15	LV	CELLSTATES	vFB1.2	control_TTN	12	18
SNTG1	2.06	0.0251	0.0322	0.00663	4.96	11.1	0.00116	1.6	LV	CELLSTATES	vFB1.2	control_TTN	12	18
ISG20	2.05	0.026	0.0391	0.0121	5.14	11	0.00122	1.59	LV	CELLSTATES	vFB1.2	control_TTN	12	18
SNX32	2.03	0.0394	0.0209	0.00249	4.73	9.74	0.00229	1.4	LV	CELLSTATES	vFB1.2	control_TTN	12	18
AL035071.2	2.02	0.00796	0.056	0.0114	5.39	14.5	0.000229	2.1	LV	CELLSTATES	vFB1.2	control_TTN	12	18
CDSN	2.01	0.0443	0.0258	0.00829	4.79	9.38	0.00274	1.35	LV	CELLSTATES	vFB1.2	control_TTN	12	18
LINC01605	2.01	0.0357	0.0344	0.00432	4.96	10	0.00197	1.45	LV	CELLSTATES	vFB1.2	control_TTN	12	18
IER5L	2	0.000922	0.106	0.0276	5.87	20.9	1.23e-05	3.04	LV	CELLSTATES	vFB1.2	control_TTN	12	18
DOCK2	1.99	0.0373	0.0309	0.00574	4.94	9.92	0.00209	1.43	LV	CELLSTATES	vFB1.2	control_TTN	12	18
FMNL1	1.99	0.0401	0.0362	0.00712	4.87	9.68	0.00235	1.4	LV	CELLSTATES	vFB1.2	control_TTN	12	18
LSAMP	1.99	3.75e-06	1.02	0.317	8.6	38	1.09e-08	5.43	LV	CELLSTATES	vFB1.2	control_TTN	12	18
AC005070.3	1.97	0.0376	0.0223	0.00177	4.83	9.89	0.00212	1.43	LV	CELLSTATES	vFB1.2	control_TTN	12	18
RABIF	1.97	0.0365	0.0276	0.00771	4.96	9.98	0.00203	1.44	LV	CELLSTATES	vFB1.2	control_TTN	12	18
RPL22L1	1.97	0.0131	0.0546	0.00963	5.3	13.1	0.000446	1.88	LV	CELLSTATES	vFB1.2	control_TTN	12	18
TRIM47	1.97	0.0177	0.0406	0.0214	5.17	12.2	0.000677	1.75	LV	CELLSTATES	vFB1.2	control_TTN	12	18
AC084357.2	1.96	1.27e-05	0.289	0.0927	7.1	33.9	5.47e-08	4.89	LV	CELLSTATES	vFB1.2	control_TTN	12	18
AL354949.1	1.96	0.000544	0.108	0.0365	5.86	22.5	6.25e-06	3.26	LV	CELLSTATES	vFB1.2	control_TTN	12	18
ICAM1	1.96	0.0483	0.0249	0.00637	4.83	9.13	0.0031	1.32	LV	CELLSTATES	vFB1.2	control_TTN	12	18
PRB2	1.96	0.0478	0.0208	0.00249	4.7	9.17	0.00305	1.32	LV	CELLSTATES	vFB1.2	control_TTN	12	18
DGKI	1.95	0.00147	0.186	0.0457	6.43	19.5	2.26e-05	2.83	LV	CELLSTATES	vFB1.2	control_TTN	12	18
NRG3	1.95	0.0263	0.112	0.0277	5.98	11	0.00125	1.58	LV	CELLSTATES	vFB1.2	control_TTN	12	18
RIPOR3	1.95	1.74e-05	0.343	0.165	7.33	32.8	8.35e-08	4.76	LV	CELLSTATES	vFB1.2	control_TTN	12	18
MT1X	1.94	0.00368	0.137	0.0171	5.7	16.8	7.98e-05	2.43	LV	CELLSTATES	vFB1.2	control_TTN	12	18
PLAUR	1.94	0.00442	0.0794	0.0247	5.53	16.2	0.000102	2.35	LV	CELLSTATES	vFB1.2	control_TTN	12	18
TCEAL8	1.94	0.034	0.0339	0.00977	4.98	10.2	0.00179	1.47	LV	CELLSTATES	vFB1.2	control_TTN	12	18
AC016205.1	1.93	0.0406	0.0469	0.0112	5.24	9.62	0.00243	1.39	LV	CELLSTATES	vFB1.2	control_TTN	12	18
HIC1	1.93	0.0039	0.0819	0.0163	5.62	16.6	8.64e-05	2.41	LV	CELLSTATES	vFB1.2	control_TTN	12	18
PECAM1	1.93	0.0144	0.0608	0.0225	5.42	12.8	0.000517	1.84	LV	CELLSTATES	vFB1.2	control_TTN	12	18
TEX26-AS1	1.93	0.00359	0.0845	0.0347	5.79	16.8	7.71e-05	2.44	LV	CELLSTATES	vFB1.2	control_TTN	12	18
IMPDH2	1.92	0.0414	0.0223	0.0119	4.84	9.56	0.00251	1.38	LV	CELLSTATES	vFB1.2	control_TTN	12	18
SNHG15	1.92	0.00566	0.069	0.0171	5.48	15.5	0.000145	2.25	LV	CELLSTATES	vFB1.2	control_TTN	12	18
ASTN2-AS1	1.91	0.0417	0.0252	0.00423	4.96	9.53	0.00254	1.38	LV	CELLSTATES	vFB1.2	control_TTN	12	18
ZC3H12A	1.91	0.0405	0.028	0.00606	4.91	9.63	0.00242	1.39	LV	CELLSTATES	vFB1.2	control_TTN	12	18
CNTNAP5	1.9	0.0404	0.0312	0.00564	4.92	9.64	0.00241	1.39	LV	CELLSTATES	vFB1.2	control_TTN	12	18
OSTC	1.9	0.00105	0.0953	0.0299	5.83	20.5	1.46e-05	2.98	LV	CELLSTATES	vFB1.2	control_TTN	12	18
PGF	1.9	0.0158	0.067	0.0149	5.34	12.5	0.000582	1.8	LV	CELLSTATES	vFB1.2	control_TTN	12	18
FRMPD4	1.89	0.0202	0.0548	0.0175	5.37	11.8	0.000817	1.69	LV	CELLSTATES	vFB1.2	control_TTN	12	18
MAPRE1	1.89	0.0197	0.0423	0.00924	5.23	11.9	0.000789	1.7	LV	CELLSTATES	vFB1.2	control_TTN	12	18
RPLP0	1.89	2.61e-06	0.294	0.0872	6.88	39.2	7.03e-09	5.58	LV	CELLSTATES	vFB1.2	control_TTN	12	18
AL627171.2	1.88	0.0331	0.0509	0.00797	5.26	10.3	0.00172	1.48	LV	CELLSTATES	vFB1.2	control_TTN	12	18
GRIN2B	1.88	0.0465	0.031	0.00926	5.05	9.24	0.00294	1.33	LV	CELLSTATES	vFB1.2	control_TTN	12	18
LDLRAD2	1.88	0.0347	0.0405	0.00597	5	10.2	0.00186	1.46	LV	CELLSTATES	vFB1.2	control_TTN	12	18
SH3GL2	1.88	0.0162	0.0579	0.0197	5.32	12.5	0.000604	1.79	LV	CELLSTATES	vFB1.2	control_TTN	12	18
EPHB1	1.87	0.0145	0.0631	0.0233	5.51	12.7	0.000524	1.84	LV	CELLSTATES	vFB1.2	control_TTN	12	18
HAS2	1.87	0.00206	0.137	0.0384	6.04	18.5	3.61e-05	2.69	LV	CELLSTATES	vFB1.2	control_TTN	12	18
MEDAG	1.87	0.0127	0.0747	0.0198	5.65	13.2	0.000426	1.9	LV	CELLSTATES	vFB1.2	control_TTN	12	18
RHBDD2	1.87	0.00564	0.0666	0.0132	5.37	15.5	0.000144	2.25	LV	CELLSTATES	vFB1.2	control_TTN	12	18
EDNRB	1.86	5.56e-05	0.285	0.0926	6.88	29.1	3.76e-07	4.25	LV	CELLSTATES	vFB1.2	control_TTN	12	18
SATL1	1.86	0.0412	0.0385	0.0116	5.05	9.57	0.00248	1.39	LV	CELLSTATES	vFB1.2	control_TTN	12	18
SLC7A1	1.86	0.0317	0.04	0.0103	5.1	10.4	0.00162	1.5	LV	CELLSTATES	vFB1.2	control_TTN	12	18
AC017002.5	1.85	0.000619	0.161	0.057	6.33	22.1	7.34e-06	3.21	LV	CELLSTATES	vFB1.2	control_TTN	12	18
C1orf216	1.85	0.0371	0.0373	0.0105	5.06	9.94	0.00207	1.43	LV	CELLSTATES	vFB1.2	control_TTN	12	18
HSD11B1	1.85	0.0225	0.0518	0.0163	5.33	11.5	0.000974	1.65	LV	CELLSTATES	vFB1.2	control_TTN	12	18
TNFAIP6	1.85	0.00374	0.0806	0.0261	5.76	16.7	8.23e-05	2.43	LV	CELLSTATES	vFB1.2	control_TTN	12	18
AC090617.4	1.84	0.00198	0.0987	0.0304	5.8	18.6	3.4e-05	2.7	LV	CELLSTATES	vFB1.2	control_TTN	12	18
TNFRSF12A	1.83	0.0274	0.0478	0.0234	5.25	10.8	0.00135	1.56	LV	CELLSTATES	vFB1.2	control_TTN	12	18
ZNF35	1.83	0.039	0.0346	0.00899	4.96	9.77	0.00225	1.41	LV	CELLSTATES	vFB1.2	control_TTN	12	18
FST	1.82	0.00196	0.104	0.0249	5.81	18.7	3.33e-05	2.71	LV	CELLSTATES	vFB1.2	control_TTN	12	18
KCNJ6	1.82	0.0315	0.0477	0.0164	5.28	10.4	0.00161	1.5	LV	CELLSTATES	vFB1.2	control_TTN	12	18
WDR4	1.82	0.0371	0.0427	0.0181	5.16	9.94	0.00207	1.43	LV	CELLSTATES	vFB1.2	control_TTN	12	18
NDUFA4L2	1.8	0.0256	0.0525	0.00734	5.17	11	0.0012	1.59	LV	CELLSTATES	vFB1.2	control_TTN	12	18
AC034102.6	1.79	0.0484	0.0369	0.0118	5.08	9.12	0.00312	1.31	LV	CELLSTATES	vFB1.2	control_TTN	12	18
PQLC2L	1.79	0.00105	0.162	0.0713	6.31	20.5	1.48e-05	2.98	LV	CELLSTATES	vFB1.2	control_TTN	12	18
SELENOM	1.79	0.00168	0.118	0.0275	5.83	19.2	2.66e-05	2.78	LV	CELLSTATES	vFB1.2	control_TTN	12	18
SERPINH1	1.79	0.0129	0.0584	0.0199	5.49	13.1	0.000437	1.89	LV	CELLSTATES	vFB1.2	control_TTN	12	18
RPS13	1.78	0.00427	0.0849	0.0217	5.72	16.3	9.72e-05	2.37	LV	CELLSTATES	vFB1.2	control_TTN	12	18
C4orf19	1.77	0.00504	0.0854	0.0228	5.62	15.8	0.000124	2.3	LV	CELLSTATES	vFB1.2	control_TTN	12	18
EMP3	1.75	0.0131	0.0706	0.016	5.47	13.1	0.000447	1.88	LV	CELLSTATES	vFB1.2	control_TTN	12	18
MYH4	1.75	0.0111	0.0771	0.02	5.65	13.6	0.000355	1.95	LV	CELLSTATES	vFB1.2	control_TTN	12	18
SMCR5	1.75	0.027	0.0653	0.0184	5.43	10.9	0.00131	1.57	LV	CELLSTATES	vFB1.2	control_TTN	12	18
AL606489.1	1.74	0.0395	0.0392	0.00859	5.05	9.73	0.0023	1.4	LV	CELLSTATES	vFB1.2	control_TTN	12	18
ACTB	1.73	4.67e-05	0.442	0.178	7.48	29.7	2.92e-07	4.33	LV	CELLSTATES	vFB1.2	control_TTN	12	18
INSRR	1.73	0.0225	0.059	0.0307	5.59	11.5	0.000974	1.65	LV	CELLSTATES	vFB1.2	control_TTN	12	18
LSP1	1.73	0.00151	0.156	0.0751	6.32	19.5	2.36e-05	2.82	LV	CELLSTATES	vFB1.2	control_TTN	12	18
NBL1	1.73	0.021	0.0545	0.022	5.36	11.7	0.000886	1.68	LV	CELLSTATES	vFB1.2	control_TTN	12	18
ACTG1	1.72	3.87e-06	0.398	0.149	7.39	37.9	1.16e-08	5.41	LV	CELLSTATES	vFB1.2	control_TTN	12	18
PDE10A	1.72	2.98e-05	0.347	0.143	7.22	31.2	1.62e-07	4.53	LV	CELLSTATES	vFB1.2	control_TTN	12	18
CATSPERB	1.71	2.35e-05	0.469	0.194	7.65	32	1.18e-07	4.63	LV	CELLSTATES	vFB1.2	control_TTN	12	18
NR4A1	1.71	0.0075	0.342	0.147	7.45	14.7	0.000208	2.12	LV	CELLSTATES	vFB1.2	control_TTN	12	18
LINC00907	1.7	0.0473	0.0388	0.0177	5.16	9.19	0.00301	1.33	LV	CELLSTATES	vFB1.2	control_TTN	12	18
PPL	1.67	0.0104	0.0905	0.0543	5.78	13.8	0.000323	1.98	LV	CELLSTATES	vFB1.2	control_TTN	12	18
TIMP1	1.67	0.000225	0.379	0.153	7.37	25.2	1.94e-06	3.65	LV	CELLSTATES	vFB1.2	control_TTN	12	18
CA3	1.66	0.0404	0.0483	0.0204	5.26	9.66	0.00238	1.39	LV	CELLSTATES	vFB1.2	control_TTN	12	18
RPL13A	1.65	0.00301	0.137	0.0536	6.18	17.4	5.99e-05	2.52	LV	CELLSTATES	vFB1.2	control_TTN	12	18
AC005920.2	1.64	0.00561	0.104	0.0327	5.94	15.5	0.000142	2.25	LV	CELLSTATES	vFB1.2	control_TTN	12	18
AL117190.2	1.64	0.00305	0.172	0.0636	6.46	17.3	6.22e-05	2.52	LV	CELLSTATES	vFB1.2	control_TTN	12	18
AL022238.2	1.63	0.0119	0.0791	0.0277	5.72	13.3	0.000393	1.92	LV	CELLSTATES	vFB1.2	control_TTN	12	18
APOE	1.63	0.000298	0.43	0.144	7.46	24.3	2.79e-06	3.53	LV	CELLSTATES	vFB1.2	control_TTN	12	18
NDUFS3	1.63	0.0447	0.0437	0.0162	5.29	9.36	0.00277	1.35	LV	CELLSTATES	vFB1.2	control_TTN	12	18
NOVA1	1.63	2.11e-05	0.611	0.306	8.1	32.3	1.04e-07	4.68	LV	CELLSTATES	vFB1.2	control_TTN	12	18
RPL12	1.63	0.0191	0.0655	0.0251	5.59	12	0.00075	1.72	LV	CELLSTATES	vFB1.2	control_TTN	12	18
ESR2	1.62	0.00607	0.0876	0.0451	5.87	15.3	0.000158	2.22	LV	CELLSTATES	vFB1.2	control_TTN	12	18
RPS19	1.62	0.000991	0.146	0.0461	6.23	20.7	1.35e-05	3	LV	CELLSTATES	vFB1.2	control_TTN	12	18
EAF1	1.6	0.0465	0.0421	0.0207	5.2	9.24	0.00293	1.33	LV	CELLSTATES	vFB1.2	control_TTN	12	18
RPLP2	1.6	0.00141	0.164	0.0523	6.34	19.7	2.15e-05	2.85	LV	CELLSTATES	vFB1.2	control_TTN	12	18
SPRTN	1.6	0.0137	0.0765	0.0253	5.62	12.9	0.000482	1.86	LV	CELLSTATES	vFB1.2	control_TTN	12	18
AC005837.2	1.59	0.0484	0.0521	0.0211	5.31	9.12	0.00312	1.31	LV	CELLSTATES	vFB1.2	control_TTN	12	18
SERPINE1	1.59	0.0378	1.24	0.326	8.56	9.87	0.00214	1.42	LV	CELLSTATES	vFB1.2	control_TTN	12	18
SERPINE3	1.59	0.049	0.0657	0.0195	5.34	9.09	0.00317	1.31	LV	CELLSTATES	vFB1.2	control_TTN	12	18
MCM3AP-AS1	1.58	0.0337	0.0498	0.0101	5.39	10.3	0.00176	1.47	LV	CELLSTATES	vFB1.2	control_TTN	12	18
PTPRE	1.58	0.0351	0.0753	0.0296	5.56	10.1	0.0019	1.45	LV	CELLSTATES	vFB1.2	control_TTN	12	18
RPS5	1.58	0.0247	0.0625	0.0297	5.57	11.2	0.00113	1.61	LV	CELLSTATES	vFB1.2	control_TTN	12	18
TUFM	1.58	0.0115	0.0841	0.0284	5.68	13.5	0.000374	1.94	LV	CELLSTATES	vFB1.2	control_TTN	12	18
GNA14-AS1	1.57	0.000643	0.357	0.126	7.3	22	7.66e-06	3.19	LV	CELLSTATES	vFB1.2	control_TTN	12	18
SLC25A6	1.57	0.0186	0.0876	0.0246	5.6	12.1	0.000728	1.73	LV	CELLSTATES	vFB1.2	control_TTN	12	18
TMEM208	1.57	0.0323	0.0538	0.0185	5.39	10.4	0.00166	1.49	LV	CELLSTATES	vFB1.2	control_TTN	12	18
JUNB	1.56	0.00334	0.745	0.273	8.23	17	7.03e-05	2.48	LV	CELLSTATES	vFB1.2	control_TTN	12	18
POLD2	1.56	0.0223	0.0886	0.0272	5.65	11.5	0.000957	1.65	LV	CELLSTATES	vFB1.2	control_TTN	12	18
SNRPE	1.56	0.0394	0.063	0.0174	5.35	9.74	0.00228	1.4	LV	CELLSTATES	vFB1.2	control_TTN	12	18
NEURL1	1.55	0.0494	0.0534	0.0178	5.27	9.06	0.00322	1.31	LV	CELLSTATES	vFB1.2	control_TTN	12	18
CYR61	1.54	0.00963	0.23	0.145	7.05	14	0.000284	2.02	LV	CELLSTATES	vFB1.2	control_TTN	12	18
S100A4	1.54	0.0022	0.191	0.0719	6.37	18.3	3.9e-05	2.66	LV	CELLSTATES	vFB1.2	control_TTN	12	18
Z82217.1	1.54	0.0379	0.0611	0.0147	5.43	9.85	0.00216	1.42	LV	CELLSTATES	vFB1.2	control_TTN	12	18
EYS	1.53	0.000108	0.373	0.172	7.41	27.1	8.73e-07	3.97	LV	CELLSTATES	vFB1.2	control_TTN	12	18
RAN	1.52	0.0381	0.0542	0.0215	5.47	9.84	0.00218	1.42	LV	CELLSTATES	vFB1.2	control_TTN	12	18
IFITM3	1.51	0.00158	0.229	0.102	6.87	19.3	2.49e-05	2.8	LV	CELLSTATES	vFB1.2	control_TTN	12	18
PCBP3	1.51	0.045	0.0858	0.0381	5.67	9.34	0.00279	1.35	LV	CELLSTATES	vFB1.2	control_TTN	12	18
AL139022.1	1.5	0.0137	0.0771	0.0439	5.82	12.9	0.000483	1.86	LV	CELLSTATES	vFB1.2	control_TTN	12	18
HAS2-AS1	1.5	0.0262	0.0761	0.0279	5.54	11	0.00124	1.58	LV	CELLSTATES	vFB1.2	control_TTN	12	18
A4GALT	1.49	0.00544	0.138	0.0521	6.09	15.6	0.000136	2.26	LV	CELLSTATES	vFB1.2	control_TTN	12	18
RPL27	1.49	0.0404	0.0581	0.0244	5.4	9.66	0.00238	1.39	LV	CELLSTATES	vFB1.2	control_TTN	12	18
ZNF600	1.49	0.0337	0.0528	0.0266	5.38	10.3	0.00176	1.47	LV	CELLSTATES	vFB1.2	control_TTN	12	18
AL109930.1	1.48	5.48e-05	0.522	0.28	7.93	29.2	3.59e-07	4.26	LV	CELLSTATES	vFB1.2	control_TTN	12	18
GARS	1.48	0.0313	0.0818	0.0294	5.57	10.5	0.00159	1.51	LV	CELLSTATES	vFB1.2	control_TTN	12	18
KCNQ1	1.48	0.000661	0.277	0.0903	7.05	21.9	8.02e-06	3.18	LV	CELLSTATES	vFB1.2	control_TTN	12	18
BRK1	1.47	0.0435	0.0534	0.0217	5.48	9.43	0.00267	1.36	LV	CELLSTATES	vFB1.2	control_TTN	12	18
EPHA6	1.47	0.000904	0.266	0.13	7.03	21	1.2e-05	3.04	LV	CELLSTATES	vFB1.2	control_TTN	12	18
GRID2	1.46	0.0331	0.0742	0.0497	5.65	10.3	0.00172	1.48	LV	CELLSTATES	vFB1.2	control_TTN	12	18
PANX1	1.46	0.0463	0.0524	0.0193	5.32	9.26	0.00291	1.33	LV	CELLSTATES	vFB1.2	control_TTN	12	18
S100A6	1.46	9.22e-05	0.399	0.2	7.48	27.6	7.17e-07	4.04	LV	CELLSTATES	vFB1.2	control_TTN	12	18
ZFP36	1.46	0.0102	0.213	0.0983	6.76	13.8	0.000311	1.99	LV	CELLSTATES	vFB1.2	control_TTN	12	18
SPDYE2	1.45	0.000979	0.281	0.149	7.12	20.8	1.32e-05	3.01	LV	CELLSTATES	vFB1.2	control_TTN	12	18
EMILIN1	1.44	0.00439	0.152	0.0558	6.25	16.2	0.000101	2.36	LV	CELLSTATES	vFB1.2	control_TTN	12	18
IER3	1.43	0.0186	0.109	0.0367	5.92	12.1	0.000723	1.73	LV	CELLSTATES	vFB1.2	control_TTN	12	18
IGFBP4	1.43	0.00432	0.307	0.149	7.16	16.3	9.87e-05	2.36	LV	CELLSTATES	vFB1.2	control_TTN	12	18
NAMPT	1.43	0.00561	0.264	0.135	6.97	15.5	0.000143	2.25	LV	CELLSTATES	vFB1.2	control_TTN	12	18
POLA2	1.43	0.0105	0.106	0.0286	5.92	13.7	0.000329	1.98	LV	CELLSTATES	vFB1.2	control_TTN	12	18
CXCL12	1.42	0.00471	0.225	0.0998	6.78	16	0.000112	2.33	LV	CELLSTATES	vFB1.2	control_TTN	12	18
IPO9-AS1	1.42	2.35e-05	0.892	0.39	8.58	31.9	1.2e-07	4.63	LV	CELLSTATES	vFB1.2	control_TTN	12	18
TUBA1B	1.42	0.00105	0.206	0.0887	6.57	20.5	1.48e-05	2.98	LV	CELLSTATES	vFB1.2	control_TTN	12	18
URM1	1.42	0.0255	0.0864	0.0514	5.76	11	0.00119	1.59	LV	CELLSTATES	vFB1.2	control_TTN	12	18
FAR2	1.41	0.00567	0.148	0.0646	6.26	15.5	0.000146	2.25	LV	CELLSTATES	vFB1.2	control_TTN	12	18
AC003991.1	1.4	0.00989	0.215	0.107	6.67	13.9	0.000299	2	LV	CELLSTATES	vFB1.2	control_TTN	12	18
EIF4A1	1.4	0.0126	0.103	0.0511	6.02	13.2	0.000424	1.9	LV	CELLSTATES	vFB1.2	control_TTN	12	18
GPX3	1.4	0.0115	0.243	0.115	6.83	13.5	0.000372	1.94	LV	CELLSTATES	vFB1.2	control_TTN	12	18
ID2	1.39	0.00304	0.275	0.127	7	17.3	6.17e-05	2.52	LV	CELLSTATES	vFB1.2	control_TTN	12	18
RPS18	1.39	0.0254	0.0854	0.0397	5.8	11.1	0.00118	1.59	LV	CELLSTATES	vFB1.2	control_TTN	12	18
FTL	1.38	0.00169	0.294	0.124	7.03	19.1	2.7e-05	2.77	LV	CELLSTATES	vFB1.2	control_TTN	12	18
IL18R1	1.38	0.0266	0.101	0.0487	5.85	10.9	0.00127	1.57	LV	CELLSTATES	vFB1.2	control_TTN	12	18
PSMD4	1.38	0.0179	0.0909	0.041	5.83	12.2	0.000687	1.75	LV	CELLSTATES	vFB1.2	control_TTN	12	18
MGST1	1.37	7.66e-05	1.02	0.576	8.74	28.1	5.68e-07	4.12	LV	CELLSTATES	vFB1.2	control_TTN	12	18
LINC02001	1.36	0.0401	0.0662	0.0233	5.59	9.68	0.00236	1.4	LV	CELLSTATES	vFB1.2	control_TTN	12	18
RTRAF	1.36	0.0317	0.0879	0.0413	5.74	10.4	0.00162	1.5	LV	CELLSTATES	vFB1.2	control_TTN	12	18
CSF1	1.35	0.0416	0.0894	0.0334	5.7	9.54	0.00253	1.38	LV	CELLSTATES	vFB1.2	control_TTN	12	18
RPL3	1.35	0.03	0.0882	0.0471	5.79	10.6	0.0015	1.52	LV	CELLSTATES	vFB1.2	control_TTN	12	18
COPS8	1.34	0.00761	0.157	0.072	6.41	14.7	0.000212	2.12	LV	CELLSTATES	vFB1.2	control_TTN	12	18
KCNMB2-AS1	1.34	0.0103	0.272	0.183	7.01	13.8	0.000318	1.99	LV	CELLSTATES	vFB1.2	control_TTN	12	18
MT2A	1.34	0.0134	0.194	0.0956	6.65	13	0.000471	1.87	LV	CELLSTATES	vFB1.2	control_TTN	12	18
LRP1B	1.32	0.0411	0.0814	0.0383	5.8	9.58	0.00248	1.39	LV	CELLSTATES	vFB1.2	control_TTN	12	18
RPS2	1.32	0.00402	0.189	0.1	6.5	16.5	9.03e-05	2.4	LV	CELLSTATES	vFB1.2	control_TTN	12	18
TMSB4X	1.32	0.00174	0.53	0.288	8.02	19	2.83e-05	2.76	LV	CELLSTATES	vFB1.2	control_TTN	12	18
CDH12	1.31	0.0209	0.106	0.049	6.03	11.7	0.00088	1.68	LV	CELLSTATES	vFB1.2	control_TTN	12	18
RPL23A	1.31	0.0266	0.0883	0.0544	5.89	10.9	0.00127	1.57	LV	CELLSTATES	vFB1.2	control_TTN	12	18
RPL7	1.31	0.0364	0.093	0.0656	5.92	9.99	0.00201	1.44	LV	CELLSTATES	vFB1.2	control_TTN	12	18
STK10	1.31	0.0289	0.0863	0.0393	5.78	10.7	0.00143	1.54	LV	CELLSTATES	vFB1.2	control_TTN	12	18
RPS28	1.3	0.023	0.0966	0.0528	5.9	11.4	0.00101	1.64	LV	CELLSTATES	vFB1.2	control_TTN	12	18
MARCH1	1.29	0.0286	0.0956	0.0438	5.78	10.7	0.00142	1.54	LV	CELLSTATES	vFB1.2	control_TTN	12	18
PRKCA-AS1	1.29	0.021	0.115	0.0692	6.04	11.7	0.000888	1.68	LV	CELLSTATES	vFB1.2	control_TTN	12	18
RPS12	1.29	0.0335	0.0887	0.0501	5.83	10.3	0.00175	1.47	LV	CELLSTATES	vFB1.2	control_TTN	12	18
TPBG	1.29	0.0404	0.0942	0.0344	5.73	9.64	0.0024	1.39	LV	CELLSTATES	vFB1.2	control_TTN	12	18
ATP1B3	1.28	0.00475	0.538	0.304	8.04	16	0.000114	2.32	LV	CELLSTATES	vFB1.2	control_TTN	12	18
BZW2	1.28	0.0209	0.115	0.0678	6.1	11.7	0.000876	1.68	LV	CELLSTATES	vFB1.2	control_TTN	12	18
TNFRSF1A	1.28	0.0114	0.156	0.0796	6.39	13.5	0.000369	1.94	LV	CELLSTATES	vFB1.2	control_TTN	12	18
CNTN5	1.27	0.045	0.0956	0.0507	5.96	9.35	0.00279	1.35	LV	CELLSTATES	vFB1.2	control_TTN	12	18
MARCH3	1.27	0.0017	0.424	0.221	7.68	19.1	2.74e-05	2.77	LV	CELLSTATES	vFB1.2	control_TTN	12	18
NID2	1.27	0.00718	0.23	0.15	6.83	14.8	0.000197	2.14	LV	CELLSTATES	vFB1.2	control_TTN	12	18
RPS15	1.25	0.0209	0.115	0.0599	6.08	11.7	0.000879	1.68	LV	CELLSTATES	vFB1.2	control_TTN	12	18
SLC2A3	1.25	0.0305	0.198	0.0957	6.7	10.5	0.00154	1.52	LV	CELLSTATES	vFB1.2	control_TTN	12	18
ID1	1.24	0.0151	0.301	0.128	7.1	12.6	0.00055	1.82	LV	CELLSTATES	vFB1.2	control_TTN	12	18
RPS11	1.24	0.0443	0.0907	0.0468	5.74	9.38	0.00274	1.35	LV	CELLSTATES	vFB1.2	control_TTN	12	18
SEPT9	1.24	0.0197	0.172	0.0966	6.49	11.9	0.000784	1.71	LV	CELLSTATES	vFB1.2	control_TTN	12	18
TMEM41B	1.24	0.00709	0.169	0.0787	6.45	14.9	0.000192	2.15	LV	CELLSTATES	vFB1.2	control_TTN	12	18
CD63	1.23	0.00366	0.254	0.161	7.06	16.8	7.87e-05	2.44	LV	CELLSTATES	vFB1.2	control_TTN	12	18
PNRC1	1.23	0.00277	0.206	0.0993	6.62	17.6	5.37e-05	2.56	LV	CELLSTATES	vFB1.2	control_TTN	12	18
RPS8	1.23	0.0105	0.16	0.0829	6.37	13.7	0.000328	1.98	LV	CELLSTATES	vFB1.2	control_TTN	12	18
RXYLT1	1.23	0.0488	0.0806	0.0431	5.78	9.1	0.00315	1.31	LV	CELLSTATES	vFB1.2	control_TTN	12	18
FAM227B	1.22	0.00305	0.315	0.166	7.23	17.3	6.27e-05	2.52	LV	CELLSTATES	vFB1.2	control_TTN	12	18
SNRPG	1.22	0.0411	0.0855	0.0361	5.77	9.58	0.00247	1.39	LV	CELLSTATES	vFB1.2	control_TTN	12	18
AC018682.1	1.21	0.00742	0.387	0.247	7.69	14.7	0.000204	2.13	LV	CELLSTATES	vFB1.2	control_TTN	12	18
IL1R1	1.21	0.00694	0.292	0.141	7	14.9	0.000187	2.16	LV	CELLSTATES	vFB1.2	control_TTN	12	18
NGF	1.21	0.000694	0.623	0.342	8.09	21.8	8.47e-06	3.16	LV	CELLSTATES	vFB1.2	control_TTN	12	18
RPL8	1.21	0.034	0.122	0.0666	6.1	10.2	0.0018	1.47	LV	CELLSTATES	vFB1.2	control_TTN	12	18
SERPINF1	1.21	0.00199	0.485	0.291	7.92	18.6	3.45e-05	2.7	LV	CELLSTATES	vFB1.2	control_TTN	12	18
RPL31	1.2	0.0175	0.153	0.0555	6.3	12.3	0.000662	1.76	LV	CELLSTATES	vFB1.2	control_TTN	12	18
RPS6	1.2	0.0413	0.104	0.0616	6.09	9.57	0.00249	1.38	LV	CELLSTATES	vFB1.2	control_TTN	12	18
TBX20	1.2	0.000301	2.24	1.21	9.84	24.3	2.89e-06	3.52	LV	CELLSTATES	vFB1.2	control_TTN	12	18
TMEM150C	1.2	0.0357	0.106	0.0656	6.11	10.1	0.00196	1.45	LV	CELLSTATES	vFB1.2	control_TTN	12	18
LPCAT2	1.19	0.0184	0.198	0.113	6.7	12.1	0.000714	1.74	LV	CELLSTATES	vFB1.2	control_TTN	12	18
MAOA	1.19	0.0416	0.111	0.0513	5.94	9.54	0.00253	1.38	LV	CELLSTATES	vFB1.2	control_TTN	12	18
SREBF1	1.19	0.0107	0.172	0.092	6.5	13.7	0.00034	1.97	LV	CELLSTATES	vFB1.2	control_TTN	12	18
SRM	1.19	0.0482	0.109	0.0484	5.92	9.15	0.00308	1.32	LV	CELLSTATES	vFB1.2	control_TTN	12	18
AC117834.1	1.18	0.05	0.0857	0.0452	5.78	9.03	0.00327	1.3	LV	CELLSTATES	vFB1.2	control_TTN	12	18
LRP4	1.18	0.0173	0.487	0.314	8.19	12.3	0.000654	1.76	LV	CELLSTATES	vFB1.2	control_TTN	12	18
MGP	1.18	0.00121	1.88	1.17	9.6	20.1	1.75e-05	2.92	LV	CELLSTATES	vFB1.2	control_TTN	12	18
RNF24	1.18	0.00371	0.389	0.225	7.46	16.7	8.11e-05	2.43	LV	CELLSTATES	vFB1.2	control_TTN	12	18
AGBL5	1.17	0.00607	0.179	0.0992	6.6	15.3	0.000159	2.22	LV	CELLSTATES	vFB1.2	control_TTN	12	18
ENO1	1.17	0.0438	0.126	0.078	6.1	9.41	0.0027	1.36	LV	CELLSTATES	vFB1.2	control_TTN	12	18
GNL3	1.17	0.018	0.156	0.0865	6.4	12.2	0.000695	1.74	LV	CELLSTATES	vFB1.2	control_TTN	12	18
HTRA3	1.17	0.0341	0.17	0.0883	6.41	10.2	0.00181	1.47	LV	CELLSTATES	vFB1.2	control_TTN	12	18
COL6A2	1.16	6.17e-05	1.73	0.955	9.49	28.8	4.26e-07	4.21	LV	CELLSTATES	vFB1.2	control_TTN	12	18
RPL6	1.16	0.0162	0.171	0.0724	6.37	12.5	0.0006	1.79	LV	CELLSTATES	vFB1.2	control_TTN	12	18
RCC1	1.15	0.0267	0.16	0.101	6.46	10.9	0.00129	1.57	LV	CELLSTATES	vFB1.2	control_TTN	12	18
SOCS5	1.15	0.0221	0.151	0.0769	6.33	11.5	0.000943	1.66	LV	CELLSTATES	vFB1.2	control_TTN	12	18
AL357507.1	1.14	0.0301	0.107	0.068	6.07	10.6	0.00151	1.52	LV	CELLSTATES	vFB1.2	control_TTN	12	18
EIF2S2	1.14	0.00767	0.176	0.0953	6.58	14.6	0.000217	2.12	LV	CELLSTATES	vFB1.2	control_TTN	12	18
PLAC9	1.14	0.00246	0.31	0.174	7.21	18	4.55e-05	2.61	LV	CELLSTATES	vFB1.2	control_TTN	12	18
SPDYE5	1.12	0.0104	0.178	0.113	6.64	13.8	0.000321	1.98	LV	CELLSTATES	vFB1.2	control_TTN	12	18
AC026202.2	1.11	0.0177	0.174	0.0982	6.6	12.2	0.000678	1.75	LV	CELLSTATES	vFB1.2	control_TTN	12	18
AL391807.1	1.11	0.0465	0.16	0.112	6.38	9.24	0.00294	1.33	LV	CELLSTATES	vFB1.2	control_TTN	12	18
DPP6	1.11	0.026	0.183	0.108	6.6	11	0.00122	1.59	LV	CELLSTATES	vFB1.2	control_TTN	12	18
FP236383.1	1.11	0.026	0.33	0.157	7.14	11	0.00122	1.59	LV	CELLSTATES	vFB1.2	control_TTN	12	18
ID4	1.11	0.0359	0.273	0.153	7.16	10	0.00198	1.45	LV	CELLSTATES	vFB1.2	control_TTN	12	18
IGF2BP2	1.11	0.00715	0.193	0.114	6.7	14.8	0.000194	2.15	LV	CELLSTATES	vFB1.2	control_TTN	12	18
PAMR1	1.1	0.0233	0.287	0.205	7.19	11.3	0.00103	1.63	LV	CELLSTATES	vFB1.2	control_TTN	12	18
PCDH9-AS2	1.1	0.0172	0.226	0.192	6.98	12.3	0.00065	1.76	LV	CELLSTATES	vFB1.2	control_TTN	12	18
SRPX	1.1	0.00268	0.396	0.246	7.51	17.8	5.06e-05	2.57	LV	CELLSTATES	vFB1.2	control_TTN	12	18
AC020916.1	1.09	0.0262	0.159	0.104	6.55	11	0.00124	1.58	LV	CELLSTATES	vFB1.2	control_TTN	12	18
LOXL2	1.09	0.0483	0.145	0.0975	6.27	9.13	0.0031	1.32	LV	CELLSTATES	vFB1.2	control_TTN	12	18
TYMP	1.09	0.0397	0.138	0.0934	6.3	9.71	0.00232	1.4	LV	CELLSTATES	vFB1.2	control_TTN	12	18
PTMA	1.08	0.0122	0.25	0.134	6.81	13.3	0.000406	1.91	LV	CELLSTATES	vFB1.2	control_TTN	12	18
LRP1	1.07	0.000856	0.609	0.36	8.08	21.2	1.1e-05	3.07	LV	CELLSTATES	vFB1.2	control_TTN	12	18
NOL7	1.07	0.038	0.116	0.0689	6.15	9.85	0.00217	1.42	LV	CELLSTATES	vFB1.2	control_TTN	12	18
ADGRB3	1.06	0.00107	1.63	1.04	9.41	20.4	1.54e-05	2.97	LV	CELLSTATES	vFB1.2	control_TTN	12	18
HIF1A-AS2	1.05	0.0306	0.155	0.105	6.48	10.5	0.00155	1.51	LV	CELLSTATES	vFB1.2	control_TTN	12	18
PPIB	1.05	0.0442	0.129	0.0709	6.19	9.39	0.00272	1.35	LV	CELLSTATES	vFB1.2	control_TTN	12	18
COL15A1	1.04	0.00301	1.27	0.789	9.05	17.4	5.97e-05	2.52	LV	CELLSTATES	vFB1.2	control_TTN	12	18
LINC02456	1.04	0.0334	0.278	0.155	7.03	10.3	0.00174	1.48	LV	CELLSTATES	vFB1.2	control_TTN	12	18
C1R	1.03	0.00986	0.358	0.229	7.39	14	0.000295	2.01	LV	CELLSTATES	vFB1.2	control_TTN	12	18
GPSM2	1.03	0.0274	0.234	0.14	6.89	10.8	0.00134	1.56	LV	CELLSTATES	vFB1.2	control_TTN	12	18
H3F3B	1.03	0.00386	0.403	0.245	7.55	16.6	8.53e-05	2.41	LV	CELLSTATES	vFB1.2	control_TTN	12	18
NRP1	1.03	0.00242	0.741	0.47	8.35	18	4.46e-05	2.62	LV	CELLSTATES	vFB1.2	control_TTN	12	18
RPL13	1.03	0.0132	0.253	0.184	6.98	13	0.000456	1.88	LV	CELLSTATES	vFB1.2	control_TTN	12	18
ADH1B	1.02	0.00687	1.26	0.905	9.19	15	0.000184	2.16	LV	CELLSTATES	vFB1.2	control_TTN	12	18
ANGPTL1	1.02	0.0397	0.208	0.122	6.68	9.72	0.00231	1.4	LV	CELLSTATES	vFB1.2	control_TTN	12	18
PDGFRB	1.02	0.00485	1.06	0.612	8.86	15.9	0.000117	2.31	LV	CELLSTATES	vFB1.2	control_TTN	12	18
ANGPT2	1.01	0.0237	0.208	0.117	6.74	11.3	0.00106	1.63	LV	CELLSTATES	vFB1.2	control_TTN	12	18
PTGIR	1.01	0.0205	0.28	0.163	7.18	11.8	0.000837	1.69	LV	CELLSTATES	vFB1.2	control_TTN	12	18
SPCS2	1.01	0.0107	0.219	0.127	6.77	13.7	0.000339	1.97	LV	CELLSTATES	vFB1.2	control_TTN	12	18
B2M	1	0.0124	0.404	0.264	7.67	13.2	0.000415	1.91	LV	CELLSTATES	vFB1.2	control_TTN	12	18
AC005480.1	0.998	0.0363	0.16	0.102	6.48	10	0.00201	1.44	LV	CELLSTATES	vFB1.2	control_TTN	12	18
GSTP1	0.997	0.0339	0.14	0.0863	6.22	10.2	0.00178	1.47	LV	CELLSTATES	vFB1.2	control_TTN	12	18
RPL41	0.997	0.0106	0.292	0.196	7.24	13.7	0.000334	1.97	LV	CELLSTATES	vFB1.2	control_TTN	12	18
C1orf56	0.995	0.0243	0.191	0.132	6.72	11.2	0.0011	1.61	LV	CELLSTATES	vFB1.2	control_TTN	12	18
RPL21	0.994	0.0494	0.129	0.0838	6.27	9.06	0.00322	1.31	LV	CELLSTATES	vFB1.2	control_TTN	12	18
RPS9	0.994	0.0415	0.166	0.126	6.55	9.55	0.00252	1.38	LV	CELLSTATES	vFB1.2	control_TTN	12	18
PTGIS	0.989	0.0208	0.395	0.313	7.69	11.7	0.000862	1.68	LV	CELLSTATES	vFB1.2	control_TTN	12	18
KLHL5	0.988	0.0374	0.163	0.102	6.5	9.9	0.00211	1.43	LV	CELLSTATES	vFB1.2	control_TTN	12	18
C7	0.987	0.00199	3.71	2.37	10.6	18.6	3.42e-05	2.7	LV	CELLSTATES	vFB1.2	control_TTN	12	18
MAP1LC3A	0.986	0.0357	0.189	0.141	6.77	10	0.00196	1.45	LV	CELLSTATES	vFB1.2	control_TTN	12	18
LAPTM4A	0.984	0.0291	0.27	0.207	7.07	10.7	0.00145	1.54	LV	CELLSTATES	vFB1.2	control_TTN	12	18
ACTR3	0.976	0.0244	0.183	0.106	6.57	11.2	0.00111	1.61	LV	CELLSTATES	vFB1.2	control_TTN	12	18
SYN3	0.972	0.0209	0.373	0.242	7.45	11.7	0.000869	1.68	LV	CELLSTATES	vFB1.2	control_TTN	12	18
VMP1	0.969	0.0134	0.724	0.451	8.26	13	0.000471	1.87	LV	CELLSTATES	vFB1.2	control_TTN	12	18
MYH13	0.964	0.0391	0.303	0.16	7.18	9.76	0.00227	1.41	LV	CELLSTATES	vFB1.2	control_TTN	12	18
MYL6	0.96	0.0122	0.261	0.185	7.12	13.3	0.000405	1.91	LV	CELLSTATES	vFB1.2	control_TTN	12	18
AKR1C1	0.959	0.0304	0.241	0.132	6.86	10.5	0.00153	1.52	LV	CELLSTATES	vFB1.2	control_TTN	12	18
AC011092.2	0.957	0.0226	0.21	0.131	6.82	11.4	0.000983	1.65	LV	CELLSTATES	vFB1.2	control_TTN	12	18
RPL10	0.947	0.00605	0.545	0.365	7.99	15.3	0.000157	2.22	LV	CELLSTATES	vFB1.2	control_TTN	12	18
AL513327.1	0.938	0.0268	0.286	0.202	7.25	10.9	0.0013	1.57	LV	CELLSTATES	vFB1.2	control_TTN	12	18
FRMD3	0.908	0.0357	0.309	0.195	7.23	10	0.00196	1.45	LV	CELLSTATES	vFB1.2	control_TTN	12	18
RPL11	0.901	0.0466	0.172	0.139	6.68	9.23	0.00295	1.33	LV	CELLSTATES	vFB1.2	control_TTN	12	18
SERP1	0.896	0.0335	0.248	0.169	7.01	10.3	0.00175	1.47	LV	CELLSTATES	vFB1.2	control_TTN	12	18
BTG1	0.888	0.0459	0.188	0.122	6.75	9.28	0.00288	1.34	LV	CELLSTATES	vFB1.2	control_TTN	12	18
RPLP1	0.886	0.0458	0.239	0.171	6.99	9.3	0.00286	1.34	LV	CELLSTATES	vFB1.2	control_TTN	12	18
SH3PXD2A	0.864	0.0348	0.35	0.226	7.36	10.1	0.00187	1.46	LV	CELLSTATES	vFB1.2	control_TTN	12	18
AP002336.2	0.86	0.0398	0.273	0.189	7.2	9.7	0.00233	1.4	LV	CELLSTATES	vFB1.2	control_TTN	12	18
PDE1A	0.86	0.0221	0.871	0.687	8.67	11.5	0.000943	1.66	LV	CELLSTATES	vFB1.2	control_TTN	12	18
LAMA4	0.837	0.0401	0.497	0.347	7.82	9.68	0.00235	1.4	LV	CELLSTATES	vFB1.2	control_TTN	12	18
CEBPD	0.835	0.0234	0.626	0.439	8.17	11.3	0.00104	1.63	LV	CELLSTATES	vFB1.2	control_TTN	12	18
MALAT1	0.825	0.0157	254	207	16.9	12.5	0.000578	1.8	LV	CELLSTATES	vFB1.2	control_TTN	12	18
FILIP1L	0.824	0.0136	0.752	0.503	8.43	12.9	0.000477	1.87	LV	CELLSTATES	vFB1.2	control_TTN	12	18
FTH1	0.815	0.0378	0.374	0.282	7.54	9.86	0.00215	1.42	LV	CELLSTATES	vFB1.2	control_TTN	12	18
TMTC2	0.815	0.0378	0.396	0.331	7.62	9.86	0.00215	1.42	LV	CELLSTATES	vFB1.2	control_TTN	12	18
SRSF2	0.786	0.0406	0.348	0.269	7.5	9.62	0.00243	1.39	LV	CELLSTATES	vFB1.2	control_TTN	12	18
PTBP3	0.778	0.034	0.324	0.247	7.37	10.2	0.00179	1.47	LV	CELLSTATES	vFB1.2	control_TTN	12	18
SMG6	0.751	0.0241	0.859	0.608	8.58	11.2	0.00109	1.62	LV	CELLSTATES	vFB1.2	control_TTN	12	18
RAB11A	0.727	0.0486	0.515	0.386	8.05	9.11	0.00314	1.31	LV	CELLSTATES	vFB1.2	control_TTN	12	18
NEAT1	0.703	0.0241	6.8	5.4	11.5	11.2	0.00109	1.62	LV	CELLSTATES	vFB1.2	control_TTN	12	18
TMEM165	0.661	0.0494	0.566	0.455	8.1	9.06	0.00322	1.31	LV	CELLSTATES	vFB1.2	control_TTN	12	18
EIF4G3	0.656	0.0455	0.778	0.619	8.51	9.31	0.00284	1.34	LV	CELLSTATES	vFB1.2	control_TTN	12	18
DDX5	0.654	0.0329	1.73	1.41	9.67	10.3	0.0017	1.48	LV	CELLSTATES	vFB1.2	control_TTN	12	18
