# Supplementary material for: Pathogenic variants damage cell composition and single cell transcription in cardiomyopathies
Source: Science. Author manuscript; Available in PMC 2022 Oct 3. (PMC9528698; doi:10.1126/science.abo1984)
Supplement: Supp table 20.12 [file NIHMS1835045-supplement-Supp_table_20_12.xlsx]

## Sheet: Index
Column name	Description
Gene	Gene symbol, Ensembl 84
logFC	log2-fold change
FDR	False discovery rate; FDR is the PValue after (by default) Benjamini-Hochberg correction.
mean_exp_control	Mean expression values across controls
mean_exp_genotype	Mean expression values across disease samples
logCPM	logCPM is the average expression of all pseudobulked samples for that particular gene across all samples on the log2-scale expressed in counts per million (cpm, as calculated by edgeR after normalization).
F	Output of quasi-likelihood F-test
PValue	PValue is the nominal p-value derived from F
FDR_plot	-log10(False discovery rate)
Region	Studied region (LV or RV)
annotation_level	Cell-type or cell-state
cell_state/state	Specification which cell-type or state was analysed
comparison	Specification control_GENOTYPE
Observations_genotype	Numbers of Patients included in edgeR (patients with low number of nuclei have been excluded)
Observations_reference	Numbers of Patients included in edgeR (patients with low number of nuclei have been excluded)

## Sheet: LMNA_control
Gene	logFC	FDR	mean_exp_control	mean_exp_genotype	logCPM	F	PValue	FDR_plot	Region	annotation_level	cell_state	comparison	Observations_genotype	Observations_reference
FOSB	3.34	0.000159	0.00929	0.0916	5.29	28.4	5.98e-07	3.8	LV	CELLSTATES	vFB1.2	control_LMNA	12	18
RHOD	3.27	0.000812	0	0.0229	4.57	23.5	5.74e-06	3.09	LV	CELLSTATES	vFB1.2	control_LMNA	12	18
ADGRG7	3.25	0.00205	0.000686	0.0254	4.7	19.8	2.24e-05	2.69	LV	CELLSTATES	vFB1.2	control_LMNA	12	18
GLDN	3.18	8.77e-06	0.0188	0.17	5.7	38.3	1.33e-08	5.06	LV	CELLSTATES	vFB1.2	control_LMNA	12	18
AC090092.1	3.07	0.000497	0.000761	0.0348	4.68	24.7	2.76e-06	3.3	LV	CELLSTATES	vFB1.2	control_LMNA	12	18
AC025822.2	2.86	0.00113	0.000624	0.0301	4.63	22.8	9.15e-06	2.95	LV	CELLSTATES	vFB1.2	control_LMNA	12	18
HBB	2.83	0.00383	0.0046	0.103	5.11	17.8	5.45e-05	2.42	LV	CELLSTATES	vFB1.2	control_LMNA	12	18
HTR2A	2.79	0.00128	0.0038	0.0537	5.03	21.3	1.15e-05	2.89	LV	CELLSTATES	vFB1.2	control_LMNA	12	18
AC018742.1	2.78	4.66e-07	0.0264	0.397	6.18	49.8	2.2e-10	6.33	LV	CELLSTATES	vFB1.2	control_LMNA	12	18
CNKSR3	2.68	6.53e-08	0.026	0.29	6.29	56.5	2.35e-11	7.19	LV	CELLSTATES	vFB1.2	control_LMNA	12	18
CYP19A1	2.65	0.00169	0.00471	0.0532	4.96	20.4	1.7e-05	2.77	LV	CELLSTATES	vFB1.2	control_LMNA	12	18
ITGA2	2.65	0.00437	0.00581	0.0286	4.71	17.3	6.58e-05	2.36	LV	CELLSTATES	vFB1.2	control_LMNA	12	18
MYEF2	2.58	0.00623	0.000686	0.0232	4.58	17.7	0.00011	2.21	LV	CELLSTATES	vFB1.2	control_LMNA	12	18
NCKIPSD	2.56	6.27e-05	0.0142	0.13	5.53	31.4	1.85e-07	4.2	LV	CELLSTATES	vFB1.2	control_LMNA	12	18
ST8SIA6-AS1	2.54	0.00616	0.00202	0.0245	4.66	16.3	0.000106	2.21	LV	CELLSTATES	vFB1.2	control_LMNA	12	18
BLID	2.52	0.0133	0	0.0161	4.46	18.7	0.000314	1.88	LV	CELLSTATES	vFB1.2	control_LMNA	12	18
NPPA	2.51	0.00054	0.0116	0.0778	5.44	24.3	3.22e-06	3.27	LV	CELLSTATES	vFB1.2	control_LMNA	12	18
DCDC2C	2.49	0.00396	0.0116	0.0521	5.06	17.6	5.74e-05	2.4	LV	CELLSTATES	vFB1.2	control_LMNA	12	18
NTRK3	2.46	2.61e-06	0.0565	0.512	6.91	42.1	3.2e-09	5.58	LV	CELLSTATES	vFB1.2	control_LMNA	12	18
NKAIN3	2.41	1.44e-06	0.0423	0.29	6.47	44	1.66e-09	5.84	LV	CELLSTATES	vFB1.2	control_LMNA	12	18
HBA2	2.36	0.0205	0.00411	0.0515	4.72	12.5	0.000602	1.69	LV	CELLSTATES	vFB1.2	control_LMNA	12	18
C1orf198	2.34	0.00188	0.00913	0.0792	5.21	20	2.05e-05	2.73	LV	CELLSTATES	vFB1.2	control_LMNA	12	18
COMP	2.33	0.0145	0.002	0.0241	4.62	14	0.000354	1.84	LV	CELLSTATES	vFB1.2	control_LMNA	12	18
LINC01239	2.33	0.00128	0.0203	0.147	5.61	21.3	1.16e-05	2.89	LV	CELLSTATES	vFB1.2	control_LMNA	12	18
SHANK3	2.32	0.0145	0.00342	0.0241	4.66	13.7	0.000355	1.84	LV	CELLSTATES	vFB1.2	control_LMNA	12	18
SH3GL3	2.31	0.0162	0.00313	0.0478	4.78	13.3	0.000422	1.79	LV	CELLSTATES	vFB1.2	control_LMNA	12	18
AHRR	2.27	0.0402	0.0023	0.0211	4.81	10.4	0.00173	1.4	LV	CELLSTATES	vFB1.2	control_LMNA	12	18
COL21A1	2.24	2.02e-08	0.123	0.777	7.5	60.8	5.83e-12	7.69	LV	CELLSTATES	vFB1.2	control_LMNA	12	18
MEGF6	2.24	0.000366	0.0286	0.173	6.18	25.8	1.76e-06	3.44	LV	CELLSTATES	vFB1.2	control_LMNA	12	18
AC016588.2	2.22	0.0451	0	0.0147	4.42	16.8	0.0021	1.35	LV	CELLSTATES	vFB1.2	control_LMNA	12	18
NPIPA2	2.22	0.0328	0	0.0173	4.42	16.7	0.00124	1.48	LV	CELLSTATES	vFB1.2	control_LMNA	12	18
SLITRK4	2.22	0.0188	0.00205	0.0239	4.62	12.8	0.000532	1.73	LV	CELLSTATES	vFB1.2	control_LMNA	12	18
LINC01013	2.21	0.0434	0	0.0214	4.42	15.8	0.00196	1.36	LV	CELLSTATES	vFB1.2	control_LMNA	12	18
SUSD4	2.19	0.00734	0.0146	0.0712	5.14	15.7	0.000137	2.13	LV	CELLSTATES	vFB1.2	control_LMNA	12	18
LINC02188	2.15	0.0231	0.00213	0.0194	4.62	12.2	0.000717	1.64	LV	CELLSTATES	vFB1.2	control_LMNA	12	18
OCA2	2.12	0.0158	0.00684	0.0513	5.09	13.4	0.000406	1.8	LV	CELLSTATES	vFB1.2	control_LMNA	12	18
SESN3	2.12	1.1e-06	0.0635	0.434	6.63	45.6	9.51e-10	5.96	LV	CELLSTATES	vFB1.2	control_LMNA	12	18
NPPB	2.11	0.00185	0.0243	0.115	5.76	20	1.99e-05	2.73	LV	CELLSTATES	vFB1.2	control_LMNA	12	18
AFF3	2.1	1e-09	0.391	2.17	8.86	75.3	7.21e-14	9	LV	CELLSTATES	vFB1.2	control_LMNA	12	18
AL606807.1	2.09	0.00676	0.0161	0.0813	5.25	16	0.00012	2.17	LV	CELLSTATES	vFB1.2	control_LMNA	12	18
CHRDL1	2.06	0.0353	0.00354	0.0169	4.58	11.9	0.0014	1.45	LV	CELLSTATES	vFB1.2	control_LMNA	12	18
IMPG2	2.04	0.0301	0.00202	0.0348	4.67	11.4	0.00107	1.52	LV	CELLSTATES	vFB1.2	control_LMNA	12	18
MAP2	2.04	7.03e-07	0.0937	0.454	6.94	47.1	5.57e-10	6.15	LV	CELLSTATES	vFB1.2	control_LMNA	12	18
KIAA1211	2.03	4.68e-06	0.0485	0.277	6.35	40.1	6.74e-09	5.33	LV	CELLSTATES	vFB1.2	control_LMNA	12	18
GEMIN4	2.01	0.0231	0.00517	0.0508	4.74	12.2	0.000716	1.64	LV	CELLSTATES	vFB1.2	control_LMNA	12	18
LINC01725	2.01	0.00188	0.0217	0.128	5.64	20	2.03e-05	2.73	LV	CELLSTATES	vFB1.2	control_LMNA	12	18
RAPGEF5	2.01	4.66e-07	0.0821	0.468	6.91	49.6	2.35e-10	6.33	LV	CELLSTATES	vFB1.2	control_LMNA	12	18
RASIP1	2.01	0.0348	0.00345	0.0255	4.66	10.8	0.00137	1.46	LV	CELLSTATES	vFB1.2	control_LMNA	12	18
GRM7	1.99	0.0142	0.0183	0.333	5.77	13.7	0.000343	1.85	LV	CELLSTATES	vFB1.2	control_LMNA	12	18
MRVI1	1.97	0.0453	0.00237	0.0248	4.63	10.4	0.00212	1.34	LV	CELLSTATES	vFB1.2	control_LMNA	12	18
RASL11B	1.97	0.026	0.00848	0.0673	4.94	11.8	0.000842	1.58	LV	CELLSTATES	vFB1.2	control_LMNA	12	18
AC006299.1	1.96	0.0356	0.00751	0.0369	4.95	10.8	0.00143	1.45	LV	CELLSTATES	vFB1.2	control_LMNA	12	18
TMEM119	1.96	0.0391	0.00578	0.0478	4.71	10.4	0.00166	1.41	LV	CELLSTATES	vFB1.2	control_LMNA	12	18
LAMA3	1.93	5.79e-05	0.0704	0.315	6.64	31.7	1.63e-07	4.24	LV	CELLSTATES	vFB1.2	control_LMNA	12	18
DMKN	1.91	0.0478	0.00266	0.0271	4.67	9.75	0.00233	1.32	LV	CELLSTATES	vFB1.2	control_LMNA	12	18
TSC22D1-AS1	1.91	0.0489	0.00403	0.0238	4.65	9.67	0.00243	1.31	LV	CELLSTATES	vFB1.2	control_LMNA	12	18
ANKRD29	1.9	0.000586	0.0409	0.22	6.09	24	3.74e-06	3.23	LV	CELLSTATES	vFB1.2	control_LMNA	12	18
SNCAIP	1.9	0.000799	0.0318	0.172	5.82	23	5.58e-06	3.1	LV	CELLSTATES	vFB1.2	control_LMNA	12	18
PTPRZ1	1.85	0.0275	0.0104	0.0637	5.07	11.7	0.00092	1.56	LV	CELLSTATES	vFB1.2	control_LMNA	12	18
SORT1	1.83	0.00218	0.0303	0.168	5.69	19.6	2.45e-05	2.66	LV	CELLSTATES	vFB1.2	control_LMNA	12	18
ATP10A	1.82	2.78e-05	0.175	0.764	7.66	34.5	5.4e-08	4.56	LV	CELLSTATES	vFB1.2	control_LMNA	12	18
KCNMA1	1.8	0.00739	0.0219	0.128	5.46	15.7	0.000138	2.13	LV	CELLSTATES	vFB1.2	control_LMNA	12	18
AC079380.1	1.77	0.00019	0.046	0.213	6.09	27.9	7.42e-07	3.72	LV	CELLSTATES	vFB1.2	control_LMNA	12	18
ITGA1	1.77	6.09e-07	0.222	1.04	7.97	48.4	3.51e-10	6.22	LV	CELLSTATES	vFB1.2	control_LMNA	12	18
PNPLA7	1.77	0.00114	0.0368	0.166	5.88	21.8	9.31e-06	2.94	LV	CELLSTATES	vFB1.2	control_LMNA	12	18
KALRN	1.76	4.33e-06	0.288	1.26	8.28	40.4	5.93e-09	5.36	LV	CELLSTATES	vFB1.2	control_LMNA	12	18
GPM6A	1.75	0.0317	0.0157	0.0729	5.37	11.2	0.00117	1.5	LV	CELLSTATES	vFB1.2	control_LMNA	12	18
NRG1	1.75	0.000421	0.093	0.383	6.77	25.2	2.2e-06	3.38	LV	CELLSTATES	vFB1.2	control_LMNA	12	18
TUB	1.75	0.0189	0.0145	0.087	5.29	12.8	0.000535	1.72	LV	CELLSTATES	vFB1.2	control_LMNA	12	18
ZFAND5	1.75	6.26e-05	0.117	0.577	7.29	31.4	1.8e-07	4.2	LV	CELLSTATES	vFB1.2	control_LMNA	12	18
ZMAT1	1.74	0.000506	0.0417	0.198	5.97	24.6	2.84e-06	3.3	LV	CELLSTATES	vFB1.2	control_LMNA	12	18
PDGFA	1.72	0.0354	0.0119	0.0625	5.05	10.8	0.00141	1.45	LV	CELLSTATES	vFB1.2	control_LMNA	12	18
BMP4	1.7	0.0151	0.0168	0.0937	5.38	13.5	0.00038	1.82	LV	CELLSTATES	vFB1.2	control_LMNA	12	18
ANO3	1.68	0.00743	0.078	0.328	6.65	15.7	0.000141	2.13	LV	CELLSTATES	vFB1.2	control_LMNA	12	18
ITGB8	1.67	4.06e-05	0.0705	0.383	6.6	33.1	9.35e-08	4.39	LV	CELLSTATES	vFB1.2	control_LMNA	12	18
ADAMTS3	1.66	0.000237	0.0678	0.289	6.52	27.2	9.89e-07	3.63	LV	CELLSTATES	vFB1.2	control_LMNA	12	18
NTM	1.65	0.00012	0.107	0.505	6.96	29.3	4.24e-07	3.92	LV	CELLSTATES	vFB1.2	control_LMNA	12	18
AC092164.1	1.64	0.0431	0.0178	0.0935	5.19	10.1	0.00192	1.37	LV	CELLSTATES	vFB1.2	control_LMNA	12	18
LTA4H	1.63	0.0466	0.0168	0.0618	5.24	9.84	0.00224	1.33	LV	CELLSTATES	vFB1.2	control_LMNA	12	18
ARL15	1.61	6.48e-07	1.62	6.66	10.6	47.9	4.2e-10	6.19	LV	CELLSTATES	vFB1.2	control_LMNA	12	18
GALNT18	1.59	0.0482	0.0153	0.0738	5.15	9.73	0.00236	1.32	LV	CELLSTATES	vFB1.2	control_LMNA	12	18
KLF15	1.58	0.0177	0.026	0.109	5.56	13	0.000483	1.75	LV	CELLSTATES	vFB1.2	control_LMNA	12	18
STK17B	1.58	1.21e-05	0.171	0.66	7.48	37.3	1.92e-08	4.92	LV	CELLSTATES	vFB1.2	control_LMNA	12	18
TPD52L1	1.58	0.00165	0.0526	0.267	6.31	20.5	1.64e-05	2.78	LV	CELLSTATES	vFB1.2	control_LMNA	12	18
CTGF	1.57	0.00157	0.286	1.14	8.18	20.6	1.54e-05	2.8	LV	CELLSTATES	vFB1.2	control_LMNA	12	18
ADRA1B	1.56	0.0014	0.0578	0.234	6.26	21	1.29e-05	2.85	LV	CELLSTATES	vFB1.2	control_LMNA	12	18
AL031599.1	1.56	0.0322	0.0327	0.127	5.72	11.1	0.0012	1.49	LV	CELLSTATES	vFB1.2	control_LMNA	12	18
FRZB	1.55	0.0489	0.013	0.0892	5.21	9.65	0.00246	1.31	LV	CELLSTATES	vFB1.2	control_LMNA	12	18
AC005165.1	1.54	0.000556	0.226	0.878	7.94	24.2	3.36e-06	3.26	LV	CELLSTATES	vFB1.2	control_LMNA	12	18
NRXN3	1.54	0.00054	0.112	0.483	7.05	24.3	3.19e-06	3.27	LV	CELLSTATES	vFB1.2	control_LMNA	12	18
ITGBL1	1.53	0.00154	0.148	0.517	7.32	20.7	1.5e-05	2.81	LV	CELLSTATES	vFB1.2	control_LMNA	12	18
FGF14	1.52	9.39e-05	0.662	2.65	9.25	30.2	2.98e-07	4.03	LV	CELLSTATES	vFB1.2	control_LMNA	12	18
RGS7BP	1.52	0.0216	0.0405	0.174	5.92	12.4	0.000648	1.66	LV	CELLSTATES	vFB1.2	control_LMNA	12	18
CP	1.51	0.0157	0.055	0.243	6.11	13.4	0.000401	1.8	LV	CELLSTATES	vFB1.2	control_LMNA	12	18
WEE1	1.5	0.00541	0.0334	0.179	5.81	16.7	8.92e-05	2.27	LV	CELLSTATES	vFB1.2	control_LMNA	12	18
CDH20	1.49	0.00253	0.0715	0.327	6.63	19.1	3.03e-05	2.6	LV	CELLSTATES	vFB1.2	control_LMNA	12	18
JMY	1.48	0.00403	0.0491	0.195	6.07	17.6	5.88e-05	2.4	LV	CELLSTATES	vFB1.2	control_LMNA	12	18
CHST7	1.46	0.00475	0.0638	0.196	6.2	17.1	7.4e-05	2.32	LV	CELLSTATES	vFB1.2	control_LMNA	12	18
TM7SF3	1.46	0.000492	0.0893	0.309	6.62	24.7	2.69e-06	3.31	LV	CELLSTATES	vFB1.2	control_LMNA	12	18
CCND3	1.45	4.38e-05	0.214	0.79	7.71	32.8	1.05e-07	4.36	LV	CELLSTATES	vFB1.2	control_LMNA	12	18
GPCPD1	1.45	0.000243	0.131	0.418	7.03	27.1	1.03e-06	3.61	LV	CELLSTATES	vFB1.2	control_LMNA	12	18
CSAD	1.44	0.000339	0.0777	0.305	6.54	26	1.59e-06	3.47	LV	CELLSTATES	vFB1.2	control_LMNA	12	18
DAPK1	1.44	0.000909	0.108	0.409	6.98	22.5	6.88e-06	3.04	LV	CELLSTATES	vFB1.2	control_LMNA	12	18
KLF2	1.44	0.0119	0.0343	0.177	5.86	14.3	0.000258	1.92	LV	CELLSTATES	vFB1.2	control_LMNA	12	18
AC245060.5	1.43	0.0442	0.0259	0.119	5.45	10	0.00202	1.35	LV	CELLSTATES	vFB1.2	control_LMNA	12	18
ISPD	1.43	0.000222	0.129	0.462	7.07	27.4	9.1e-07	3.65	LV	CELLSTATES	vFB1.2	control_LMNA	12	18
PPP1CB	1.43	0.00034	0.197	0.729	7.61	26	1.62e-06	3.47	LV	CELLSTATES	vFB1.2	control_LMNA	12	18
PTPN13	1.43	3.62e-05	0.288	1.01	8.03	33.7	7.56e-08	4.44	LV	CELLSTATES	vFB1.2	control_LMNA	12	18
TMEM132C	1.43	0.000586	0.287	1.2	8.18	23.9	3.76e-06	3.23	LV	CELLSTATES	vFB1.2	control_LMNA	12	18
ZBTB16	1.42	0.000387	1.54	5.52	10.4	25.5	1.98e-06	3.41	LV	CELLSTATES	vFB1.2	control_LMNA	12	18
ARHGAP10	1.41	1.44e-06	1.04	3.84	9.86	44.1	1.59e-09	5.84	LV	CELLSTATES	vFB1.2	control_LMNA	12	18
RYR3	1.41	0.00331	0.073	0.244	6.41	18.3	4.31e-05	2.48	LV	CELLSTATES	vFB1.2	control_LMNA	12	18
USP53	1.41	7.35e-05	0.811	2.91	9.51	30.9	2.22e-07	4.13	LV	CELLSTATES	vFB1.2	control_LMNA	12	18
CARMIL1	1.4	1.18e-06	0.87	3.11	9.59	45.1	1.11e-09	5.93	LV	CELLSTATES	vFB1.2	control_LMNA	12	18
PLB1	1.4	0.0462	0.0295	0.0979	5.57	9.87	0.00221	1.34	LV	CELLSTATES	vFB1.2	control_LMNA	12	18
ABAT	1.39	0.0305	0.0335	0.103	5.6	11.3	0.00109	1.52	LV	CELLSTATES	vFB1.2	control_LMNA	12	18
MEOX2	1.39	0.00496	0.0824	0.309	6.53	16.9	8.01e-05	2.3	LV	CELLSTATES	vFB1.2	control_LMNA	12	18
PER1	1.38	0.000625	0.143	0.6	7.31	23.8	4.05e-06	3.2	LV	CELLSTATES	vFB1.2	control_LMNA	12	18
SEPT11	1.38	4.02e-05	0.418	1.43	8.5	33.2	8.99e-08	4.4	LV	CELLSTATES	vFB1.2	control_LMNA	12	18
MBOAT2	1.37	0.00679	0.0558	0.201	6.08	16	0.000123	2.17	LV	CELLSTATES	vFB1.2	control_LMNA	12	18
N4BP2L1	1.37	0.00122	0.0573	0.251	6.34	21.5	1.05e-05	2.91	LV	CELLSTATES	vFB1.2	control_LMNA	12	18
TBX15	1.37	0.0134	0.0522	0.171	6.08	13.9	0.000316	1.87	LV	CELLSTATES	vFB1.2	control_LMNA	12	18
TRABD2B	1.36	0.00475	0.0971	0.329	6.75	17.1	7.38e-05	2.32	LV	CELLSTATES	vFB1.2	control_LMNA	12	18
LINC00894	1.35	0.00054	0.15	0.525	7.17	24.3	3.23e-06	3.27	LV	CELLSTATES	vFB1.2	control_LMNA	12	18
SMAD7	1.35	0.0185	0.0518	0.142	5.98	12.9	0.000513	1.73	LV	CELLSTATES	vFB1.2	control_LMNA	12	18
ASAP2	1.34	4.43e-05	0.293	1.02	8.12	32.6	1.15e-07	4.35	LV	CELLSTATES	vFB1.2	control_LMNA	12	18
RAI2	1.33	0.0455	0.0254	0.127	5.53	9.92	0.00215	1.34	LV	CELLSTATES	vFB1.2	control_LMNA	12	18
AL445426.1	1.32	0.000154	0.204	0.75	7.64	28.5	5.68e-07	3.81	LV	CELLSTATES	vFB1.2	control_LMNA	12	18
GLIS1	1.32	0.0205	0.0496	0.157	6.03	12.6	0.000596	1.69	LV	CELLSTATES	vFB1.2	control_LMNA	12	18
FAM117B	1.31	0.0119	0.0593	0.226	6.18	14.4	0.000257	1.92	LV	CELLSTATES	vFB1.2	control_LMNA	12	18
AC092683.1	1.3	0.00126	0.132	0.456	6.96	21.4	1.1e-05	2.9	LV	CELLSTATES	vFB1.2	control_LMNA	12	18
ANO1	1.3	0.0171	0.0611	0.181	6.1	13.1	0.00046	1.77	LV	CELLSTATES	vFB1.2	control_LMNA	12	18
ARHGAP26	1.3	0.00012	0.495	1.71	8.81	29.4	4.09e-07	3.92	LV	CELLSTATES	vFB1.2	control_LMNA	12	18
CNKSR2	1.3	0.0238	0.0433	0.189	5.91	12.1	0.000752	1.62	LV	CELLSTATES	vFB1.2	control_LMNA	12	18
TDRD10	1.3	0.0308	0.0363	0.138	5.69	11.3	0.0011	1.51	LV	CELLSTATES	vFB1.2	control_LMNA	12	18
BTG2	1.29	0.00329	0.148	0.44	7.16	18.3	4.24e-05	2.48	LV	CELLSTATES	vFB1.2	control_LMNA	12	18
LINC02388	1.29	0.0347	0.31	0.971	8.03	10.9	0.00135	1.46	LV	CELLSTATES	vFB1.2	control_LMNA	12	18
RASGEF1B	1.29	0.0227	0.387	1.6	8.66	12.2	0.000698	1.64	LV	CELLSTATES	vFB1.2	control_LMNA	12	18
MAP3K6	1.28	0.04	0.0296	0.0979	5.57	10.4	0.00171	1.4	LV	CELLSTATES	vFB1.2	control_LMNA	12	18
FIGN	1.27	0.000288	0.298	1.04	8.11	26.6	1.27e-06	3.54	LV	CELLSTATES	vFB1.2	control_LMNA	12	18
SHROOM3	1.27	0.000164	0.23	0.721	7.68	28.3	6.28e-07	3.78	LV	CELLSTATES	vFB1.2	control_LMNA	12	18
CERS6	1.26	0.00136	0.144	0.488	7.11	21.1	1.24e-05	2.87	LV	CELLSTATES	vFB1.2	control_LMNA	12	18
NFASC	1.26	0.00442	0.102	0.36	6.82	17.3	6.68e-05	2.35	LV	CELLSTATES	vFB1.2	control_LMNA	12	18
PHKA1	1.26	0.032	0.0386	0.13	5.74	11.1	0.00118	1.49	LV	CELLSTATES	vFB1.2	control_LMNA	12	18
NCAM1	1.25	0.00743	0.0779	0.211	6.28	15.7	0.000141	2.13	LV	CELLSTATES	vFB1.2	control_LMNA	12	18
PLXDC2	1.25	1.39e-05	1.77	5.12	10.4	36.7	2.41e-08	4.86	LV	CELLSTATES	vFB1.2	control_LMNA	12	18
TCP11L2	1.25	0.0177	0.0447	0.167	5.9	13	0.000479	1.75	LV	CELLSTATES	vFB1.2	control_LMNA	12	18
ERRFI1	1.24	0.00607	0.119	0.353	6.83	16.3	0.000104	2.22	LV	CELLSTATES	vFB1.2	control_LMNA	12	18
LTBP2	1.24	0.00167	0.282	0.82	7.85	20.5	1.67e-05	2.78	LV	CELLSTATES	vFB1.2	control_LMNA	12	18
AC027117.2	1.23	0.0428	0.053	0.166	5.98	10.2	0.0019	1.37	LV	CELLSTATES	vFB1.2	control_LMNA	12	18
FOXO3	1.23	4.38e-05	0.834	2.81	9.48	32.8	1.07e-07	4.36	LV	CELLSTATES	vFB1.2	control_LMNA	12	18
ADAMTSL1	1.22	0.00476	0.246	0.834	7.92	17.1	7.48e-05	2.32	LV	CELLSTATES	vFB1.2	control_LMNA	12	18
CTDSPL	1.22	0.000576	0.284	0.943	7.98	24.1	3.59e-06	3.24	LV	CELLSTATES	vFB1.2	control_LMNA	12	18
KCNMB4	1.22	0.0269	0.0534	0.224	6.16	11.8	0.000879	1.57	LV	CELLSTATES	vFB1.2	control_LMNA	12	18
MYO1D	1.22	0.000314	0.462	1.36	8.55	26.3	1.42e-06	3.5	LV	CELLSTATES	vFB1.2	control_LMNA	12	18
ARHGEF26	1.21	0.0017	0.15	0.446	7.18	20.3	1.76e-05	2.77	LV	CELLSTATES	vFB1.2	control_LMNA	12	18
ATP10D	1.21	0.000381	0.244	0.75	7.75	25.6	1.92e-06	3.42	LV	CELLSTATES	vFB1.2	control_LMNA	12	18
DDAH1	1.21	0.00465	0.153	0.411	7.1	17.2	7.17e-05	2.33	LV	CELLSTATES	vFB1.2	control_LMNA	12	18
DIP2C	1.21	0.000193	0.256	0.774	7.76	27.8	7.79e-07	3.71	LV	CELLSTATES	vFB1.2	control_LMNA	12	18
AC026316.5	1.2	0.0258	0.0847	0.262	6.53	11.9	0.000828	1.59	LV	CELLSTATES	vFB1.2	control_LMNA	12	18
AC022915.2	1.19	0.0354	0.0546	0.165	6.03	10.8	0.00141	1.45	LV	CELLSTATES	vFB1.2	control_LMNA	12	18
LRRC17	1.19	0.0312	0.0713	0.172	6.23	11.2	0.00113	1.51	LV	CELLSTATES	vFB1.2	control_LMNA	12	18
MAFK	1.18	0.0431	0.0435	0.125	5.77	10.1	0.00192	1.37	LV	CELLSTATES	vFB1.2	control_LMNA	12	18
MTURN	1.18	0.0442	0.0406	0.127	5.76	10	0.00202	1.35	LV	CELLSTATES	vFB1.2	control_LMNA	12	18
SMOC2	1.18	0.00369	0.287	0.815	7.95	17.9	5.1e-05	2.43	LV	CELLSTATES	vFB1.2	control_LMNA	12	18
NOX4	1.17	0.00259	0.65	1.7	8.9	19	3.15e-05	2.59	LV	CELLSTATES	vFB1.2	control_LMNA	12	18
PLCE1	1.16	0.00205	0.18	0.583	7.4	19.8	2.25e-05	2.69	LV	CELLSTATES	vFB1.2	control_LMNA	12	18
ENOX2	1.15	0.000682	0.212	0.706	7.63	23.5	4.47e-06	3.17	LV	CELLSTATES	vFB1.2	control_LMNA	12	18
KDM3A	1.15	0.00759	0.0859	0.284	6.52	15.6	0.000148	2.12	LV	CELLSTATES	vFB1.2	control_LMNA	12	18
PARD3B	1.15	7.45e-05	0.886	2.7	9.5	30.8	2.31e-07	4.13	LV	CELLSTATES	vFB1.2	control_LMNA	12	18
CRIM1	1.14	0.00679	0.185	0.625	7.44	16	0.000123	2.17	LV	CELLSTATES	vFB1.2	control_LMNA	12	18
IL16	1.14	0.00679	0.112	0.333	6.8	16	0.000122	2.17	LV	CELLSTATES	vFB1.2	control_LMNA	12	18
LONRF2	1.14	0.0359	0.0545	0.205	6.11	10.7	0.00145	1.44	LV	CELLSTATES	vFB1.2	control_LMNA	12	18
THSD4	1.14	0.012	0.152	0.49	7.07	14.3	0.000263	1.92	LV	CELLSTATES	vFB1.2	control_LMNA	12	18
PIWIL4	1.13	0.0392	0.0635	0.196	6.17	10.4	0.00167	1.41	LV	CELLSTATES	vFB1.2	control_LMNA	12	18
PRELID2	1.13	0.00303	0.141	0.418	7.07	18.6	3.83e-05	2.52	LV	CELLSTATES	vFB1.2	control_LMNA	12	18
SETDB2	1.13	0.0359	0.0562	0.174	6.02	10.7	0.00144	1.45	LV	CELLSTATES	vFB1.2	control_LMNA	12	18
ANKRD6	1.12	0.00267	0.227	0.651	7.6	18.9	3.29e-05	2.57	LV	CELLSTATES	vFB1.2	control_LMNA	12	18
FKBP5	1.12	0.0192	1.59	4.73	10.3	12.7	0.00055	1.72	LV	CELLSTATES	vFB1.2	control_LMNA	12	18
PPM1K	1.12	0.0185	0.0804	0.234	6.41	12.9	0.000515	1.73	LV	CELLSTATES	vFB1.2	control_LMNA	12	18
USP40	1.12	0.00616	0.12	0.363	6.86	16.3	0.000107	2.21	LV	CELLSTATES	vFB1.2	control_LMNA	12	18
AGL	1.11	0.00975	0.0981	0.244	6.54	14.9	0.0002	2.01	LV	CELLSTATES	vFB1.2	control_LMNA	12	18
FAM214A	1.11	0.00216	0.2	0.573	7.47	19.6	2.41e-05	2.67	LV	CELLSTATES	vFB1.2	control_LMNA	12	18
FGD4	1.11	0.00357	0.238	0.659	7.64	18	4.86e-05	2.45	LV	CELLSTATES	vFB1.2	control_LMNA	12	18
NLRP1	1.11	0.0037	0.162	0.44	7.2	17.9	5.14e-05	2.43	LV	CELLSTATES	vFB1.2	control_LMNA	12	18
TIPARP	1.11	0.0385	0.0678	0.224	6.25	10.5	0.00162	1.41	LV	CELLSTATES	vFB1.2	control_LMNA	12	18
UACA	1.11	0.000882	0.401	1.15	8.33	22.6	6.61e-06	3.05	LV	CELLSTATES	vFB1.2	control_LMNA	12	18
EXT1	1.1	0.00012	1.33	4.01	10.1	29.3	4.14e-07	3.92	LV	CELLSTATES	vFB1.2	control_LMNA	12	18
GRB10	1.1	0.00102	0.246	0.68	7.65	22.1	8.19e-06	2.99	LV	CELLSTATES	vFB1.2	control_LMNA	12	18
TMEM72-AS1	1.1	0.0374	0.0794	0.238	6.38	10.6	0.00155	1.43	LV	CELLSTATES	vFB1.2	control_LMNA	12	18
LINC01091	1.09	0.0073	0.331	0.994	8.18	15.8	0.000135	2.14	LV	CELLSTATES	vFB1.2	control_LMNA	12	18
PLSCR4	1.09	0.00144	0.393	1.03	8.23	20.9	1.35e-05	2.84	LV	CELLSTATES	vFB1.2	control_LMNA	12	18
SAMD5	1.09	0.0389	0.0726	0.197	6.21	10.5	0.00165	1.41	LV	CELLSTATES	vFB1.2	control_LMNA	12	18
LINC01088	1.08	0.0252	0.512	1.62	8.78	11.9	0.000806	1.6	LV	CELLSTATES	vFB1.2	control_LMNA	12	18
MICAL2	1.08	0.00477	0.444	1.28	8.46	17	7.56e-05	2.32	LV	CELLSTATES	vFB1.2	control_LMNA	12	18
PAWR	1.08	0.0184	0.122	0.357	6.86	12.9	0.000507	1.74	LV	CELLSTATES	vFB1.2	control_LMNA	12	18
RCAN2	1.08	0.00916	0.149	0.429	7.11	15.1	0.000186	2.04	LV	CELLSTATES	vFB1.2	control_LMNA	12	18
PDCD4	1.07	0.0113	0.0967	0.301	6.53	14.5	0.000237	1.95	LV	CELLSTATES	vFB1.2	control_LMNA	12	18
SORBS1	1.07	0.00262	0.344	1.01	8.18	19	3.21e-05	2.58	LV	CELLSTATES	vFB1.2	control_LMNA	12	18
TGFB2	1.07	0.0489	0.0695	0.214	6.28	9.65	0.00246	1.31	LV	CELLSTATES	vFB1.2	control_LMNA	12	18
TSC22D1	1.07	0.00616	0.196	0.598	7.44	16.3	0.000106	2.21	LV	CELLSTATES	vFB1.2	control_LMNA	12	18
AKAP12	1.06	0.00751	0.631	1.96	8.95	15.6	0.000144	2.12	LV	CELLSTATES	vFB1.2	control_LMNA	12	18
DOCK9	1.06	0.00122	0.252	0.739	7.73	21.6	1.03e-05	2.91	LV	CELLSTATES	vFB1.2	control_LMNA	12	18
AC007388.1	1.05	0.00162	0.276	0.783	7.87	20.5	1.6e-05	2.79	LV	CELLSTATES	vFB1.2	control_LMNA	12	18
CAB39L	1.05	0.00476	0.25	0.767	7.76	17.1	7.47e-05	2.32	LV	CELLSTATES	vFB1.2	control_LMNA	12	18
KCNQ5	1.05	0.0442	0.131	0.42	7	10.1	0.00201	1.35	LV	CELLSTATES	vFB1.2	control_LMNA	12	18
MAMDC2	1.04	0.00759	0.85	2.33	9.35	15.6	0.000148	2.12	LV	CELLSTATES	vFB1.2	control_LMNA	12	18
ASTN2	1.03	0.0273	0.25	0.719	7.7	11.7	0.000905	1.56	LV	CELLSTATES	vFB1.2	control_LMNA	12	18
SYTL4	1.03	0.0188	0.142	0.402	6.99	12.8	0.000531	1.73	LV	CELLSTATES	vFB1.2	control_LMNA	12	18
VGLL3	1.03	0.00977	0.176	0.536	7.25	14.9	0.000201	2.01	LV	CELLSTATES	vFB1.2	control_LMNA	12	18
APBB2	1.02	0.000812	1.01	2.58	9.51	22.9	5.79e-06	3.09	LV	CELLSTATES	vFB1.2	control_LMNA	12	18
C11orf80	1.02	0.00868	0.16	0.421	7.08	15.2	0.000174	2.06	LV	CELLSTATES	vFB1.2	control_LMNA	12	18
CLMN	1.02	0.022	0.142	0.358	6.92	12.3	0.000664	1.66	LV	CELLSTATES	vFB1.2	control_LMNA	12	18
EZH1	1.02	0.0148	0.12	0.321	6.8	13.6	0.000368	1.83	LV	CELLSTATES	vFB1.2	control_LMNA	12	18
LDLRAD4	1.02	0.00751	0.357	0.934	8.08	15.6	0.000144	2.12	LV	CELLSTATES	vFB1.2	control_LMNA	12	18
SPECC1	1.02	0.00403	0.18	0.572	7.39	17.6	5.92e-05	2.4	LV	CELLSTATES	vFB1.2	control_LMNA	12	18
AASS	1.01	0.0125	0.137	0.414	6.98	14.2	0.000277	1.9	LV	CELLSTATES	vFB1.2	control_LMNA	12	18
ACSL1	1.01	0.0207	0.156	0.407	7.07	12.5	0.000612	1.68	LV	CELLSTATES	vFB1.2	control_LMNA	12	18
COBLL1	1.01	0.00485	0.176	0.49	7.21	17	7.8e-05	2.31	LV	CELLSTATES	vFB1.2	control_LMNA	12	18
TFDP2	1.01	0.00355	0.23	0.658	7.61	18	4.81e-05	2.45	LV	CELLSTATES	vFB1.2	control_LMNA	12	18
GTDC1	1	0.00232	0.294	0.899	7.96	19.4	2.69e-05	2.64	LV	CELLSTATES	vFB1.2	control_LMNA	12	18
IRS2	1	0.0137	0.141	0.359	6.96	13.8	0.000326	1.86	LV	CELLSTATES	vFB1.2	control_LMNA	12	18
RAB8B	1	0.00559	0.27	0.733	7.77	16.6	9.31e-05	2.25	LV	CELLSTATES	vFB1.2	control_LMNA	12	18
SGIP1	1	0.00759	0.355	0.906	8.09	15.6	0.000148	2.12	LV	CELLSTATES	vFB1.2	control_LMNA	12	18
MOB3B	0.994	0.022	0.132	0.348	6.83	12.3	0.000668	1.66	LV	CELLSTATES	vFB1.2	control_LMNA	12	18
EYA2	0.99	0.026	0.144	0.437	7.07	11.8	0.000842	1.58	LV	CELLSTATES	vFB1.2	control_LMNA	12	18
COL4A4	0.983	0.0024	1.42	3.72	9.97	19.3	2.8e-05	2.62	LV	CELLSTATES	vFB1.2	control_LMNA	12	18
AC139887.2	0.98	0.0275	0.143	0.389	7.02	11.7	0.000923	1.56	LV	CELLSTATES	vFB1.2	control_LMNA	12	18
AL445250.1	0.978	0.0218	0.23	0.673	7.71	12.4	0.000655	1.66	LV	CELLSTATES	vFB1.2	control_LMNA	12	18
ROR1	0.973	0.0177	0.201	0.474	7.35	13	0.00048	1.75	LV	CELLSTATES	vFB1.2	control_LMNA	12	18
CPEB3	0.971	0.0138	0.17	0.494	7.24	13.8	0.000329	1.86	LV	CELLSTATES	vFB1.2	control_LMNA	12	18
NDRG1	0.97	0.0264	0.0966	0.251	6.54	11.8	0.000857	1.58	LV	CELLSTATES	vFB1.2	control_LMNA	12	18
REPS1	0.969	0.00437	0.325	0.88	8	17.4	6.55e-05	2.36	LV	CELLSTATES	vFB1.2	control_LMNA	12	18
OSBPL9	0.967	0.00154	0.66	1.73	8.94	20.7	1.48e-05	2.81	LV	CELLSTATES	vFB1.2	control_LMNA	12	18
TMEM131L	0.965	0.0238	0.13	0.339	6.88	12.1	0.000749	1.62	LV	CELLSTATES	vFB1.2	control_LMNA	12	18
KCTD3	0.962	0.0316	0.121	0.322	6.74	11.2	0.00116	1.5	LV	CELLSTATES	vFB1.2	control_LMNA	12	18
DYNC2LI1	0.957	0.0166	0.117	0.297	6.76	13.2	0.000441	1.78	LV	CELLSTATES	vFB1.2	control_LMNA	12	18
PPM1B	0.946	0.0127	0.233	0.593	7.53	14.1	0.000287	1.9	LV	CELLSTATES	vFB1.2	control_LMNA	12	18
TSC22D3	0.946	0.0182	0.351	0.91	8.11	12.9	0.000502	1.74	LV	CELLSTATES	vFB1.2	control_LMNA	12	18
SULF1	0.938	0.0119	0.259	0.683	7.68	14.4	0.000257	1.92	LV	CELLSTATES	vFB1.2	control_LMNA	12	18
PCSK6	0.935	0.0214	0.39	1.04	8.27	12.4	0.000637	1.67	LV	CELLSTATES	vFB1.2	control_LMNA	12	18
AL592183.1	0.934	0.0199	0.155	0.371	6.99	12.6	0.000575	1.7	LV	CELLSTATES	vFB1.2	control_LMNA	12	18
LAMB1	0.933	0.00426	1.07	2.78	9.61	17.4	6.35e-05	2.37	LV	CELLSTATES	vFB1.2	control_LMNA	12	18
SVEP1	0.931	0.00331	0.799	2.12	9.24	18.3	4.34e-05	2.48	LV	CELLSTATES	vFB1.2	control_LMNA	12	18
ULK1	0.924	0.0453	0.0907	0.209	6.4	9.95	0.00212	1.34	LV	CELLSTATES	vFB1.2	control_LMNA	12	18
COL14A1	0.923	0.0424	0.176	0.572	7.28	10.2	0.00187	1.37	LV	CELLSTATES	vFB1.2	control_LMNA	12	18
COL6A6	0.923	0.032	0.277	0.71	7.75	11.1	0.00119	1.49	LV	CELLSTATES	vFB1.2	control_LMNA	12	18
MBTPS1	0.918	0.0404	0.109	0.302	6.66	10.3	0.00174	1.39	LV	CELLSTATES	vFB1.2	control_LMNA	12	18
FHL1	0.916	0.0132	0.345	0.939	8.02	14	0.000303	1.88	LV	CELLSTATES	vFB1.2	control_LMNA	12	18
MYH10	0.913	0.00607	0.362	0.999	8.13	16.3	0.000104	2.22	LV	CELLSTATES	vFB1.2	control_LMNA	12	18
OFD1	0.908	0.0435	0.0814	0.224	6.38	10.1	0.00197	1.36	LV	CELLSTATES	vFB1.2	control_LMNA	12	18
HMCN1	0.907	0.0348	0.254	0.725	7.68	10.8	0.00137	1.46	LV	CELLSTATES	vFB1.2	control_LMNA	12	18
TRAK1	0.905	0.028	0.213	0.55	7.41	11.6	0.000952	1.55	LV	CELLSTATES	vFB1.2	control_LMNA	12	18
SH3RF3	0.904	0.0322	0.214	0.505	7.4	11.1	0.0012	1.49	LV	CELLSTATES	vFB1.2	control_LMNA	12	18
ANKRD36C	0.898	0.0191	0.183	0.457	7.17	12.8	0.000546	1.72	LV	CELLSTATES	vFB1.2	control_LMNA	12	18
COL24A1	0.894	0.0421	0.349	0.95	8.11	10.2	0.00185	1.38	LV	CELLSTATES	vFB1.2	control_LMNA	12	18
ZDHHC21	0.894	0.0233	0.169	0.394	7.06	12.2	0.000725	1.63	LV	CELLSTATES	vFB1.2	control_LMNA	12	18
AHNAK	0.886	0.0236	0.184	0.48	7.16	12.1	0.000735	1.63	LV	CELLSTATES	vFB1.2	control_LMNA	12	18
FAT4	0.882	0.028	0.206	0.522	7.3	11.6	0.000954	1.55	LV	CELLSTATES	vFB1.2	control_LMNA	12	18
SSH1	0.881	0.0468	0.179	0.391	7.09	9.81	0.00227	1.33	LV	CELLSTATES	vFB1.2	control_LMNA	12	18
RBPMS	0.879	0.00476	0.692	1.76	8.97	17	7.52e-05	2.32	LV	CELLSTATES	vFB1.2	control_LMNA	12	18
CSRNP3	0.874	0.03	0.19	0.436	7.11	11.4	0.00105	1.52	LV	CELLSTATES	vFB1.2	control_LMNA	12	18
DOCK5	0.863	0.0284	0.28	0.726	7.81	11.5	0.000975	1.55	LV	CELLSTATES	vFB1.2	control_LMNA	12	18
ARHGAP22	0.862	0.0374	0.189	0.44	7.27	10.6	0.00155	1.43	LV	CELLSTATES	vFB1.2	control_LMNA	12	18
CCDC171	0.86	0.0357	0.151	0.416	7.07	10.7	0.00143	1.45	LV	CELLSTATES	vFB1.2	control_LMNA	12	18
PXDNL	0.858	0.03	0.82	2.01	9.21	11.4	0.00106	1.52	LV	CELLSTATES	vFB1.2	control_LMNA	12	18
MTUS1	0.855	0.0132	0.505	1.24	8.5	14	0.000307	1.88	LV	CELLSTATES	vFB1.2	control_LMNA	12	18
GATA6	0.85	0.0165	0.361	0.83	8.06	13.2	0.000436	1.78	LV	CELLSTATES	vFB1.2	control_LMNA	12	18
MED13L	0.85	0.00179	1.02	2.55	9.52	20.2	1.86e-05	2.75	LV	CELLSTATES	vFB1.2	control_LMNA	12	18
EDIL3	0.849	0.0295	0.216	0.594	7.47	11.4	0.00103	1.53	LV	CELLSTATES	vFB1.2	control_LMNA	12	18
PELI2	0.849	0.0316	0.209	0.525	7.4	11.2	0.00116	1.5	LV	CELLSTATES	vFB1.2	control_LMNA	12	18
PLAGL1	0.846	0.0147	0.481	1.15	8.44	13.6	0.000362	1.83	LV	CELLSTATES	vFB1.2	control_LMNA	12	18
COL4A1	0.844	0.0161	1.17	2.75	9.63	13.3	0.000419	1.79	LV	CELLSTATES	vFB1.2	control_LMNA	12	18
KLF12	0.843	0.0188	0.447	1.04	8.33	12.8	0.000528	1.73	LV	CELLSTATES	vFB1.2	control_LMNA	12	18
PLXNA2	0.843	0.048	0.227	0.511	7.41	9.74	0.00235	1.32	LV	CELLSTATES	vFB1.2	control_LMNA	12	18
PIK3R1	0.842	0.0363	0.547	1.39	8.66	10.7	0.00148	1.44	LV	CELLSTATES	vFB1.2	control_LMNA	12	18
ZNF704	0.841	0.0188	0.512	1.18	8.49	12.8	0.000528	1.73	LV	CELLSTATES	vFB1.2	control_LMNA	12	18
PIK3CA	0.838	0.0272	0.23	0.566	7.45	11.7	0.000898	1.57	LV	CELLSTATES	vFB1.2	control_LMNA	12	18
ABI3BP	0.831	0.0127	0.831	2.02	9.17	14.1	0.000287	1.9	LV	CELLSTATES	vFB1.2	control_LMNA	12	18
SPIN1	0.831	0.0448	0.186	0.443	7.22	10	0.00207	1.35	LV	CELLSTATES	vFB1.2	control_LMNA	12	18
FOXN3	0.829	0.00664	0.788	1.9	9.11	16.1	0.000118	2.18	LV	CELLSTATES	vFB1.2	control_LMNA	12	18
TLE4	0.827	0.0188	0.251	0.606	7.58	12.8	0.000531	1.73	LV	CELLSTATES	vFB1.2	control_LMNA	12	18
COL8A1	0.826	0.012	0.865	1.96	9.17	14.3	0.000262	1.92	LV	CELLSTATES	vFB1.2	control_LMNA	12	18
ITGB5	0.826	0.0323	0.233	0.561	7.46	11.1	0.00121	1.49	LV	CELLSTATES	vFB1.2	control_LMNA	12	18
MAP4K3	0.82	0.00541	0.56	1.35	8.67	16.7	8.93e-05	2.27	LV	CELLSTATES	vFB1.2	control_LMNA	12	18
TMEM108	0.815	0.0328	0.657	1.51	8.85	11	0.00124	1.48	LV	CELLSTATES	vFB1.2	control_LMNA	12	18
TANC1	0.812	0.0268	0.338	0.898	8.02	11.8	0.000873	1.57	LV	CELLSTATES	vFB1.2	control_LMNA	12	18
C9orf3	0.808	0.0119	0.585	1.26	8.62	14.4	0.000258	1.92	LV	CELLSTATES	vFB1.2	control_LMNA	12	18
RASAL2	0.806	0.0348	0.735	1.62	8.97	10.8	0.00137	1.46	LV	CELLSTATES	vFB1.2	control_LMNA	12	18
STK24	0.806	0.0482	0.179	0.454	7.17	9.73	0.00236	1.32	LV	CELLSTATES	vFB1.2	control_LMNA	12	18
CACNA1C	0.803	0.0151	0.743	1.71	8.99	13.5	0.000379	1.82	LV	CELLSTATES	vFB1.2	control_LMNA	12	18
RANBP17	0.803	0.049	0.181	0.412	7.23	9.64	0.00247	1.31	LV	CELLSTATES	vFB1.2	control_LMNA	12	18
RNF217	0.802	0.0446	0.179	0.472	7.22	10	0.00205	1.35	LV	CELLSTATES	vFB1.2	control_LMNA	12	18
UST	0.802	0.0145	0.524	1.33	8.55	13.7	0.000353	1.84	LV	CELLSTATES	vFB1.2	control_LMNA	12	18
HP1BP3	0.801	0.0199	0.299	0.682	7.82	12.6	0.000576	1.7	LV	CELLSTATES	vFB1.2	control_LMNA	12	18
ASAP1	0.798	0.0157	0.738	1.61	8.96	13.4	0.000399	1.8	LV	CELLSTATES	vFB1.2	control_LMNA	12	18
COL4A3	0.798	0.0303	0.928	2.18	9.34	11.3	0.00108	1.52	LV	CELLSTATES	vFB1.2	control_LMNA	12	18
ANK3	0.795	0.0348	0.311	0.765	7.94	10.8	0.00136	1.46	LV	CELLSTATES	vFB1.2	control_LMNA	12	18
GMDS-DT	0.793	0.0284	0.407	0.939	8.17	11.5	0.000971	1.55	LV	CELLSTATES	vFB1.2	control_LMNA	12	18
RFTN2	0.778	0.0444	0.247	0.589	7.57	10	0.00204	1.35	LV	CELLSTATES	vFB1.2	control_LMNA	12	18
AKT3	0.777	0.00618	1.38	3.37	9.91	16.2	0.000108	2.21	LV	CELLSTATES	vFB1.2	control_LMNA	12	18
RBL2	0.777	0.0455	0.24	0.568	7.52	9.92	0.00215	1.34	LV	CELLSTATES	vFB1.2	control_LMNA	12	18
TMEM135	0.769	0.0275	0.456	1.05	8.27	11.7	0.000912	1.56	LV	CELLSTATES	vFB1.2	control_LMNA	12	18
BACH2	0.767	0.0335	0.327	0.746	7.91	11	0.00128	1.48	LV	CELLSTATES	vFB1.2	control_LMNA	12	18
PDLIM3	0.767	0.0301	0.479	1.13	8.42	11.3	0.00107	1.52	LV	CELLSTATES	vFB1.2	control_LMNA	12	18
FSTL1	0.761	0.0293	0.43	1.03	8.32	11.5	0.00102	1.53	LV	CELLSTATES	vFB1.2	control_LMNA	12	18
FHIT	0.76	0.0418	0.453	1.07	8.35	10.3	0.00182	1.38	LV	CELLSTATES	vFB1.2	control_LMNA	12	18
ECHDC2	0.753	0.0209	0.728	1.76	9.06	12.5	0.000617	1.68	LV	CELLSTATES	vFB1.2	control_LMNA	12	18
PDGFD	0.753	0.0133	1.18	2.84	9.69	14	0.000309	1.88	LV	CELLSTATES	vFB1.2	control_LMNA	12	18
SPRED2	0.751	0.0339	0.389	0.893	8.12	10.9	0.0013	1.47	LV	CELLSTATES	vFB1.2	control_LMNA	12	18
ARHGEF7	0.748	0.0385	0.207	0.486	7.31	10.5	0.00162	1.41	LV	CELLSTATES	vFB1.2	control_LMNA	12	18
PEAK1	0.748	0.028	0.595	1.3	8.67	11.6	0.000955	1.55	LV	CELLSTATES	vFB1.2	control_LMNA	12	18
IGF1R	0.745	0.0157	0.607	1.35	8.71	13.4	0.000396	1.8	LV	CELLSTATES	vFB1.2	control_LMNA	12	18
KANK1	0.743	0.0205	0.868	1.99	9.22	12.6	0.000599	1.69	LV	CELLSTATES	vFB1.2	control_LMNA	12	18
FAM13A	0.741	0.0308	0.388	0.968	8.15	11.3	0.00111	1.51	LV	CELLSTATES	vFB1.2	control_LMNA	12	18
FMNL2	0.731	0.0383	0.441	0.957	8.25	10.5	0.0016	1.42	LV	CELLSTATES	vFB1.2	control_LMNA	12	18
PAM	0.731	0.0269	0.505	1.08	8.41	11.8	0.000879	1.57	LV	CELLSTATES	vFB1.2	control_LMNA	12	18
TRIO	0.731	0.0326	0.584	1.22	8.61	11.1	0.00123	1.49	LV	CELLSTATES	vFB1.2	control_LMNA	12	18
ABLIM1	0.722	0.0359	0.421	1.05	8.29	10.7	0.00145	1.44	LV	CELLSTATES	vFB1.2	control_LMNA	12	18
OGA	0.722	0.036	0.36	0.788	8.02	10.7	0.00146	1.44	LV	CELLSTATES	vFB1.2	control_LMNA	12	18
DST	0.719	0.0123	0.986	2.25	9.37	14.3	0.00027	1.91	LV	CELLSTATES	vFB1.2	control_LMNA	12	18
EPHA3	0.713	0.0489	0.518	1.11	8.42	9.66	0.00245	1.31	LV	CELLSTATES	vFB1.2	control_LMNA	12	18
RHOBTB3	0.703	0.0453	0.732	1.61	8.94	9.94	0.00213	1.34	LV	CELLSTATES	vFB1.2	control_LMNA	12	18
RERE	0.678	0.0272	0.929	1.94	9.24	11.7	0.000894	1.57	LV	CELLSTATES	vFB1.2	control_LMNA	12	18
CELF2	0.677	0.027	2.08	4.72	10.5	11.7	0.000886	1.57	LV	CELLSTATES	vFB1.2	control_LMNA	12	18
NCOA2	0.654	0.036	0.637	1.41	8.79	10.7	0.00146	1.44	LV	CELLSTATES	vFB1.2	control_LMNA	12	18
COL4A2	0.651	0.0494	1.61	3.21	9.96	9.62	0.00249	1.31	LV	CELLSTATES	vFB1.2	control_LMNA	12	18
LPP	0.633	0.0434	1.54	3.24	9.98	10.1	0.00196	1.36	LV	CELLSTATES	vFB1.2	control_LMNA	12	18
AC016831.7	0.625	0.0421	1.59	3.55	10.1	10.2	0.00184	1.38	LV	CELLSTATES	vFB1.2	control_LMNA	12	18
RORA	0.603	0.0448	4.31	9.18	11.4	10	0.00207	1.35	LV	CELLSTATES	vFB1.2	control_LMNA	12	18

## Sheet: PKP2_control
Gene	logFC	FDR	mean_exp_control	mean_exp_genotype	logCPM	F	PValue	FDR_plot	Region	annotation_level	cell_state	comparison	Observations_genotype	Observations_reference
CCL4	3.97	3.35e-07	0	0.0303	4.7	50.2	1.96e-10	6.47	LV	CELLSTATES	vFB1.2	control_PKP2	6	18
RHOD	3.44	0.00135	0	0.0221	4.63	28.1	8.64e-06	2.87	LV	CELLSTATES	vFB1.2	control_PKP2	6	18
AC011503.1	3.22	0.000292	0.00614	0.0667	5.08	25.9	1.34e-06	3.53	LV	CELLSTATES	vFB1.2	control_PKP2	6	18
XG	3.18	1.04e-05	0.0112	0.127	5.46	36.5	1.75e-08	4.98	LV	CELLSTATES	vFB1.2	control_PKP2	6	18
AL031599.1	3	5.94e-07	0.0327	0.303	6.15	45.9	4.77e-10	6.23	LV	CELLSTATES	vFB1.2	control_PKP2	6	18
NUDT10	3	0.00733	0	0.0144	4.57	23.9	8e-05	2.13	LV	CELLSTATES	vFB1.2	control_PKP2	6	18
AC100793.4	2.94	0.00559	0.00126	0.0248	4.69	20.2	5.45e-05	2.25	LV	CELLSTATES	vFB1.2	control_PKP2	6	18
FAM198A	2.83	0.0147	0.000624	0.015	4.62	20.1	0.000224	1.83	LV	CELLSTATES	vFB1.2	control_PKP2	6	18
AC025262.1	2.82	0.0202	0.000624	0.0169	4.63	20.1	0.00035	1.7	LV	CELLSTATES	vFB1.2	control_PKP2	6	18
C1orf198	2.77	0.00309	0.00913	0.0424	5.06	19.2	2.51e-05	2.51	LV	CELLSTATES	vFB1.2	control_PKP2	6	18
LINC01239	2.76	0.000169	0.0203	0.122	5.61	28.1	5.3e-07	3.77	LV	CELLSTATES	vFB1.2	control_PKP2	6	18
AC099687.1	2.72	0.00245	0.0103	0.0867	5.11	19.9	1.86e-05	2.61	LV	CELLSTATES	vFB1.2	control_PKP2	6	18
FOSB	2.69	0.00629	0.00929	0.0877	4.98	17.1	6.52e-05	2.2	LV	CELLSTATES	vFB1.2	control_PKP2	6	18
SYNJ2BP-COX16	2.68	0.0202	0.00116	0.0161	4.63	18	0.000348	1.7	LV	CELLSTATES	vFB1.2	control_PKP2	6	18
BMP4	2.67	0.000146	0.0168	0.122	5.58	28.6	4.26e-07	3.84	LV	CELLSTATES	vFB1.2	control_PKP2	6	18
AL357793.1	2.62	0.0446	0	0.0239	4.56	18	0.00112	1.35	LV	CELLSTATES	vFB1.2	control_PKP2	6	18
HTR7	2.62	0.0103	0.00477	0.0819	4.96	15.6	0.000133	1.99	LV	CELLSTATES	vFB1.2	control_PKP2	6	18
LINC02242	2.62	0.0474	0.000761	0.0141	4.6	17.5	0.00122	1.32	LV	CELLSTATES	vFB1.2	control_PKP2	6	18
SLITRK4	2.59	0.0147	0.00205	0.0232	4.71	15.4	0.000222	1.83	LV	CELLSTATES	vFB1.2	control_PKP2	6	18
CRYZ	2.53	0.00559	0.0094	0.059	5.13	17.5	5.46e-05	2.25	LV	CELLSTATES	vFB1.2	control_PKP2	6	18
SESN3	2.51	4.69e-07	0.0635	0.387	6.53	46.8	3.42e-10	6.33	LV	CELLSTATES	vFB1.2	control_PKP2	6	18
SUSD4	2.45	0.00738	0.0146	0.0879	5.14	16.6	8.13e-05	2.13	LV	CELLSTATES	vFB1.2	control_PKP2	6	18
CHRDL1	2.4	0.031	0.00354	0.0185	4.68	13.1	0.000648	1.51	LV	CELLSTATES	vFB1.2	control_PKP2	6	18
KCNMA1	2.4	0.00138	0.0219	0.119	5.54	21.5	9.09e-06	2.86	LV	CELLSTATES	vFB1.2	control_PKP2	6	18
CDH7	2.37	0.0481	0.00346	0.033	4.7	12.5	0.00126	1.32	LV	CELLSTATES	vFB1.2	control_PKP2	6	18
TBXAS1	2.37	0.022	0.00618	0.0319	4.91	13.3	0.000402	1.66	LV	CELLSTATES	vFB1.2	control_PKP2	6	18
AC015802.4	2.35	0.0284	0.00468	0.0454	4.85	12.5	0.000565	1.55	LV	CELLSTATES	vFB1.2	control_PKP2	6	18
CYP19A1	2.34	0.0394	0.00471	0.0601	4.85	11.5	0.000928	1.4	LV	CELLSTATES	vFB1.2	control_PKP2	6	18
GVQW2	2.34	0.0189	0.00859	0.0589	4.99	13.7	0.000319	1.72	LV	CELLSTATES	vFB1.2	control_PKP2	6	18
BTG2	2.33	2.48e-08	0.148	0.899	7.46	57.6	7.24e-12	7.61	LV	CELLSTATES	vFB1.2	control_PKP2	6	18
AC011306.1	2.3	0.041	0.00316	0.0219	4.77	11.4	0.000978	1.39	LV	CELLSTATES	vFB1.2	control_PKP2	6	18
RGCC	2.28	0.0108	0.0128	0.067	5.24	15.4	0.000145	1.96	LV	CELLSTATES	vFB1.2	control_PKP2	6	18
LINC01535	2.27	0.0172	0.0108	0.0675	5.13	14	0.000277	1.77	LV	CELLSTATES	vFB1.2	control_PKP2	6	18
LINC02328	2.27	0.0202	0.0111	0.0556	5.12	13.5	0.00035	1.7	LV	CELLSTATES	vFB1.2	control_PKP2	6	18
RAMP2-AS1	2.26	0.011	0.0145	0.0671	5.23	15.3	0.000148	1.96	LV	CELLSTATES	vFB1.2	control_PKP2	6	18
RAPGEF5	2.23	3.64e-06	0.0821	0.426	6.79	39.5	5.31e-09	5.44	LV	CELLSTATES	vFB1.2	control_PKP2	6	18
KLF2	2.2	0.000171	0.0343	0.241	5.99	28	5.48e-07	3.77	LV	CELLSTATES	vFB1.2	control_PKP2	6	18
LINC01033	2.19	0.0427	0.0107	0.0454	5.03	11.3	0.00104	1.37	LV	CELLSTATES	vFB1.2	control_PKP2	6	18
RTN1	2.17	0.0433	0.00741	0.0696	5.01	11.2	0.00107	1.36	LV	CELLSTATES	vFB1.2	control_PKP2	6	18
TMEM132C	2.17	2.05e-08	0.287	1.66	8.34	59.4	3.93e-12	7.69	LV	CELLSTATES	vFB1.2	control_PKP2	6	18
LINC00278	2.15	0.00144	0.0365	0.158	5.82	21.3	9.64e-06	2.84	LV	CELLSTATES	vFB1.2	control_PKP2	6	18
ZFAND5	2.14	1.48e-07	0.117	0.681	7.19	51	7.54e-11	6.83	LV	CELLSTATES	vFB1.2	control_PKP2	6	18
TSC22D3	2.12	2.05e-08	0.351	1.79	8.51	59	4.48e-12	7.69	LV	CELLSTATES	vFB1.2	control_PKP2	6	18
AC036214.1	2.1	0.0338	0.0112	0.0555	5.14	12	0.000737	1.47	LV	CELLSTATES	vFB1.2	control_PKP2	6	18
PHLDA1	2.09	0.0183	0.0154	0.0766	5.29	13.9	0.000301	1.74	LV	CELLSTATES	vFB1.2	control_PKP2	6	18
SNCAIP	2.06	0.00443	0.0318	0.16	5.7	18.2	3.92e-05	2.35	LV	CELLSTATES	vFB1.2	control_PKP2	6	18
TIPARP	2.04	3.59e-05	0.0678	0.32	6.47	33	7.09e-08	4.44	LV	CELLSTATES	vFB1.2	control_PKP2	6	18
ATP10A	2	9.5e-07	0.175	0.748	7.49	44.4	8.32e-10	6.02	LV	CELLSTATES	vFB1.2	control_PKP2	6	18
CNKSR2	2	0.000729	0.0433	0.191	6.02	23.3	4.15e-06	3.14	LV	CELLSTATES	vFB1.2	control_PKP2	6	18
FKBP5	2	1.75e-06	1.59	7.57	10.5	42	2.05e-09	5.76	LV	CELLSTATES	vFB1.2	control_PKP2	6	18
THSD7B	2	0.0145	0.0194	0.106	5.44	14.6	0.000214	1.84	LV	CELLSTATES	vFB1.2	control_PKP2	6	18
AC018742.1	1.98	0.0125	0.0264	0.11	5.52	15	0.000175	1.9	LV	CELLSTATES	vFB1.2	control_PKP2	6	18
ADGRF5	1.97	0.022	0.0225	0.0941	5.4	13.2	0.000404	1.66	LV	CELLSTATES	vFB1.2	control_PKP2	6	18
SPRY4-AS1	1.96	7.34e-06	0.124	0.549	7.11	37.5	1.18e-08	5.13	LV	CELLSTATES	vFB1.2	control_PKP2	6	18
LINC02388	1.93	0.000536	0.31	1.09	8.15	24.1	2.86e-06	3.27	LV	CELLSTATES	vFB1.2	control_PKP2	6	18
TPD52L1	1.92	0.00143	0.0526	0.275	6.27	21.4	9.5e-06	2.84	LV	CELLSTATES	vFB1.2	control_PKP2	6	18
FGD4	1.91	1.86e-06	0.238	0.941	7.86	41.7	2.31e-09	5.73	LV	CELLSTATES	vFB1.2	control_PKP2	6	18
MERTK	1.88	0.0147	0.0247	0.128	5.49	14.5	0.000219	1.83	LV	CELLSTATES	vFB1.2	control_PKP2	6	18
YPEL1	1.88	0.0438	0.0167	0.0633	5.28	11.2	0.00109	1.36	LV	CELLSTATES	vFB1.2	control_PKP2	6	18
KITLG	1.87	0.0284	0.0274	0.0931	5.48	12.5	0.000567	1.55	LV	CELLSTATES	vFB1.2	control_PKP2	6	18
ZBTB16	1.87	3.38e-06	1.54	6.64	10.4	40	4.44e-09	5.47	LV	CELLSTATES	vFB1.2	control_PKP2	6	18
ARHGAP10	1.86	2.05e-08	1.04	4.51	9.86	60	3.21e-12	7.69	LV	CELLSTATES	vFB1.2	control_PKP2	6	18
ADRA1B	1.85	0.00045	0.0578	0.26	6.23	24.7	2.24e-06	3.35	LV	CELLSTATES	vFB1.2	control_PKP2	6	18
KLF15	1.84	0.028	0.026	0.106	5.52	12.6	0.000547	1.55	LV	CELLSTATES	vFB1.2	control_PKP2	6	18
ARHGAP26	1.83	1.26e-07	0.495	2.3	8.84	51.8	5.54e-11	6.9	LV	CELLSTATES	vFB1.2	control_PKP2	6	18
LINC01807	1.82	0.00748	0.0397	0.153	5.91	16.6	8.3e-05	2.13	LV	CELLSTATES	vFB1.2	control_PKP2	6	18
MOB3B	1.82	4.53e-05	0.132	0.582	7.04	32.3	9.25e-08	4.34	LV	CELLSTATES	vFB1.2	control_PKP2	6	18
RGS7BP	1.82	0.0195	0.0405	0.14	5.89	13.6	0.000334	1.71	LV	CELLSTATES	vFB1.2	control_PKP2	6	18
CARMIL1	1.81	3.95e-08	0.87	3.51	9.56	55.6	1.44e-11	7.4	LV	CELLSTATES	vFB1.2	control_PKP2	6	18
PNPLA7	1.79	0.0163	0.0368	0.134	5.72	14.2	0.000257	1.79	LV	CELLSTATES	vFB1.2	control_PKP2	6	18
PUS10	1.79	0.038	0.026	0.116	5.41	11.6	0.000887	1.42	LV	CELLSTATES	vFB1.2	control_PKP2	6	18
WARS2-IT1	1.79	0.0338	0.0278	0.124	5.51	12	0.000731	1.47	LV	CELLSTATES	vFB1.2	control_PKP2	6	18
ITGB8	1.78	0.000429	0.0705	0.278	6.41	24.8	2.1e-06	3.37	LV	CELLSTATES	vFB1.2	control_PKP2	6	18
AFF3	1.77	1.75e-06	0.391	1.41	8.38	42.2	1.91e-09	5.76	LV	CELLSTATES	vFB1.2	control_PKP2	6	18
COL21A1	1.77	0.000226	0.123	0.427	6.98	27	8.43e-07	3.64	LV	CELLSTATES	vFB1.2	control_PKP2	6	18
AL445426.1	1.76	3.58e-06	0.204	0.816	7.65	39.7	4.97e-09	5.45	LV	CELLSTATES	vFB1.2	control_PKP2	6	18
LINC01088	1.76	0.000139	0.512	2.18	8.95	28.8	3.89e-07	3.86	LV	CELLSTATES	vFB1.2	control_PKP2	6	18
PDK4	1.76	0.000236	0.41	1.46	8.45	26.8	9.15e-07	3.63	LV	CELLSTATES	vFB1.2	control_PKP2	6	18
PDZRN4	1.76	0.00311	0.126	0.468	7.15	19.2	2.54e-05	2.51	LV	CELLSTATES	vFB1.2	control_PKP2	6	18
CCND3	1.75	6.42e-06	0.214	0.797	7.65	37.9	9.84e-09	5.19	LV	CELLSTATES	vFB1.2	control_PKP2	6	18
PAPLN	1.75	0.0145	0.0331	0.146	5.74	14.6	0.000214	1.84	LV	CELLSTATES	vFB1.2	control_PKP2	6	18
ARL15	1.74	4.12e-07	1.62	6.17	10.4	47.4	2.7e-10	6.39	LV	CELLSTATES	vFB1.2	control_PKP2	6	18
CLMN	1.74	5.35e-05	0.142	0.562	7.07	31.8	1.13e-07	4.27	LV	CELLSTATES	vFB1.2	control_PKP2	6	18
CNKSR3	1.71	0.0217	0.026	0.106	5.63	13.3	0.000392	1.66	LV	CELLSTATES	vFB1.2	control_PKP2	6	18
OGFRL1	1.71	0.00058	0.0928	0.364	6.63	23.9	3.13e-06	3.24	LV	CELLSTATES	vFB1.2	control_PKP2	6	18
PTPN13	1.71	1.44e-05	0.288	1.01	7.96	35.5	2.53e-08	4.84	LV	CELLSTATES	vFB1.2	control_PKP2	6	18
POT1-AS1	1.7	0.0228	0.0336	0.122	5.73	13.1	0.000423	1.64	LV	CELLSTATES	vFB1.2	control_PKP2	6	18
CHST7	1.67	0.00385	0.0638	0.201	6.13	18.6	3.34e-05	2.42	LV	CELLSTATES	vFB1.2	control_PKP2	6	18
IL16	1.66	0.000298	0.112	0.403	6.87	25.8	1.39e-06	3.53	LV	CELLSTATES	vFB1.2	control_PKP2	6	18
ZNF439	1.66	0.0429	0.0257	0.0833	5.53	11.3	0.00106	1.37	LV	CELLSTATES	vFB1.2	control_PKP2	6	18
ENOX2	1.65	3.18e-05	0.212	0.795	7.7	33.4	6.03e-08	4.5	LV	CELLSTATES	vFB1.2	control_PKP2	6	18
PER1	1.65	7.79e-05	0.143	0.595	7.21	30.6	1.88e-07	4.11	LV	CELLSTATES	vFB1.2	control_PKP2	6	18
STK17B	1.65	7.32e-05	0.171	0.588	7.3	30.8	1.71e-07	4.14	LV	CELLSTATES	vFB1.2	control_PKP2	6	18
RAI2	1.64	0.0481	0.0254	0.0854	5.52	10.9	0.00127	1.32	LV	CELLSTATES	vFB1.2	control_PKP2	6	18
ERRFI1	1.63	0.00024	0.119	0.42	6.83	26.6	9.8e-07	3.62	LV	CELLSTATES	vFB1.2	control_PKP2	6	18
PRELID2	1.63	6.49e-05	0.141	0.543	7.13	31.3	1.42e-07	4.19	LV	CELLSTATES	vFB1.2	control_PKP2	6	18
DGKE	1.62	0.0304	0.033	0.143	5.69	12.3	0.00063	1.52	LV	CELLSTATES	vFB1.2	control_PKP2	6	18
ISPD	1.62	0.000181	0.129	0.442	6.95	27.6	6.48e-07	3.74	LV	CELLSTATES	vFB1.2	control_PKP2	6	18
MAMDC2	1.62	8.22e-05	0.85	2.98	9.44	30.4	2.04e-07	4.08	LV	CELLSTATES	vFB1.2	control_PKP2	6	18
BTBD8	1.6	0.00281	0.0721	0.237	6.29	19.5	2.21e-05	2.55	LV	CELLSTATES	vFB1.2	control_PKP2	6	18
PHKA1	1.6	0.0258	0.0386	0.121	5.73	12.8	0.000491	1.59	LV	CELLSTATES	vFB1.2	control_PKP2	6	18
AFF2	1.58	0.0328	0.0502	0.167	5.98	12.1	0.000702	1.48	LV	CELLSTATES	vFB1.2	control_PKP2	6	18
HMGCLL1	1.58	0.00131	0.117	0.462	6.88	21.7	8.32e-06	2.88	LV	CELLSTATES	vFB1.2	control_PKP2	6	18
ITGA1	1.57	0.000175	0.222	0.751	7.63	27.7	6.15e-07	3.76	LV	CELLSTATES	vFB1.2	control_PKP2	6	18
IRS2	1.56	0.00026	0.141	0.496	7.04	26.2	1.16e-06	3.58	LV	CELLSTATES	vFB1.2	control_PKP2	6	18
KALRN	1.52	0.00138	0.288	0.863	7.95	21.5	9.03e-06	2.86	LV	CELLSTATES	vFB1.2	control_PKP2	6	18
KIF13B	1.52	0.000258	0.21	0.667	7.49	26.3	1.12e-06	3.59	LV	CELLSTATES	vFB1.2	control_PKP2	6	18
SSX2IP	1.51	0.0284	0.0414	0.123	5.84	12.5	0.000572	1.55	LV	CELLSTATES	vFB1.2	control_PKP2	6	18
FAM117B	1.49	0.0181	0.0593	0.183	6.11	13.9	0.000295	1.74	LV	CELLSTATES	vFB1.2	control_PKP2	6	18
FOXO3	1.49	1.65e-05	0.834	2.84	9.41	35.1	3.01e-08	4.78	LV	CELLSTATES	vFB1.2	control_PKP2	6	18
CTDSPL	1.48	0.000171	0.284	0.925	7.92	27.8	5.88e-07	3.77	LV	CELLSTATES	vFB1.2	control_PKP2	6	18
RANBP3L	1.48	0.00969	0.0814	0.261	6.41	15.8	0.000122	2.01	LV	CELLSTATES	vFB1.2	control_PKP2	6	18
MTURN	1.47	0.0484	0.0406	0.122	5.77	10.9	0.00128	1.31	LV	CELLSTATES	vFB1.2	control_PKP2	6	18
REPS1	1.47	7.32e-05	0.325	1.06	8.06	30.8	1.69e-07	4.14	LV	CELLSTATES	vFB1.2	control_PKP2	6	18
JMY	1.46	0.0365	0.0491	0.186	5.94	11.8	0.000809	1.44	LV	CELLSTATES	vFB1.2	control_PKP2	6	18
DOCK5	1.45	0.000597	0.28	0.843	7.93	23.8	3.31e-06	3.22	LV	CELLSTATES	vFB1.2	control_PKP2	6	18
LINC00886	1.45	0.0284	0.0608	0.218	6.17	12.5	0.000573	1.55	LV	CELLSTATES	vFB1.2	control_PKP2	6	18
INPP5A	1.44	0.0485	0.0396	0.176	5.86	10.9	0.00129	1.31	LV	CELLSTATES	vFB1.2	control_PKP2	6	18
LINC00894	1.43	0.00233	0.15	0.432	7.04	20	1.72e-05	2.63	LV	CELLSTATES	vFB1.2	control_PKP2	6	18
RHOB	1.43	0.0153	0.0797	0.261	6.53	14.4	0.000236	1.82	LV	CELLSTATES	vFB1.2	control_PKP2	6	18
KCNQ5	1.42	0.027	0.131	0.51	7.01	12.7	0.000523	1.57	LV	CELLSTATES	vFB1.2	control_PKP2	6	18
MAP2	1.42	0.00866	0.0937	0.236	6.42	16.1	0.000105	2.06	LV	CELLSTATES	vFB1.2	control_PKP2	6	18
TM7SF3	1.42	0.0105	0.0893	0.251	6.43	15.5	0.000137	1.98	LV	CELLSTATES	vFB1.2	control_PKP2	6	18
SAMHD1	1.41	0.000466	0.466	1.42	8.59	24.5	2.38e-06	3.33	LV	CELLSTATES	vFB1.2	control_PKP2	6	18
AC002546.1	1.4	0.0384	0.0687	0.211	6.18	11.6	0.000899	1.42	LV	CELLSTATES	vFB1.2	control_PKP2	6	18
DOCK9	1.4	0.000232	0.252	0.796	7.71	26.9	8.82e-07	3.63	LV	CELLSTATES	vFB1.2	control_PKP2	6	18
KCTD3	1.4	0.00481	0.121	0.35	6.78	18	4.35e-05	2.32	LV	CELLSTATES	vFB1.2	control_PKP2	6	18
SHROOM3	1.4	0.000817	0.23	0.707	7.54	22.9	4.83e-06	3.09	LV	CELLSTATES	vFB1.2	control_PKP2	6	18
PRR16	1.39	0.000258	0.601	1.87	8.8	26.3	1.13e-06	3.59	LV	CELLSTATES	vFB1.2	control_PKP2	6	18
AC020637.1	1.38	0.0429	0.13	0.296	6.8	11.3	0.00106	1.37	LV	CELLSTATES	vFB1.2	control_PKP2	6	18
ASAP2	1.38	0.000536	0.293	0.952	7.92	24.1	2.85e-06	3.27	LV	CELLSTATES	vFB1.2	control_PKP2	6	18
CLTCL1	1.38	0.0345	0.0507	0.158	5.93	11.9	0.000757	1.46	LV	CELLSTATES	vFB1.2	control_PKP2	6	18
RMND5A	1.38	0.032	0.0525	0.153	5.97	12.2	0.000674	1.5	LV	CELLSTATES	vFB1.2	control_PKP2	6	18
ITGA8	1.37	0.00625	0.135	0.441	6.98	17.1	6.43e-05	2.2	LV	CELLSTATES	vFB1.2	control_PKP2	6	18
PIK3R1	1.37	0.00121	0.547	1.72	8.74	21.9	7.6e-06	2.92	LV	CELLSTATES	vFB1.2	control_PKP2	6	18
RNF115	1.36	0.00012	0.419	1.29	8.34	29.3	3.25e-07	3.92	LV	CELLSTATES	vFB1.2	control_PKP2	6	18
SPRED2	1.36	0.000316	0.389	1.16	8.25	25.6	1.52e-06	3.5	LV	CELLSTATES	vFB1.2	control_PKP2	6	18
CTTNBP2	1.35	0.0255	0.0801	0.198	6.31	12.9	0.000484	1.59	LV	CELLSTATES	vFB1.2	control_PKP2	6	18
PIWIL4	1.34	0.0478	0.0635	0.225	6.14	10.9	0.00124	1.32	LV	CELLSTATES	vFB1.2	control_PKP2	6	18
SPECC1	1.34	0.000783	0.18	0.656	7.37	23	4.57e-06	3.11	LV	CELLSTATES	vFB1.2	control_PKP2	6	18
SYBU	1.34	0.031	0.0741	0.208	6.3	12.3	0.000649	1.51	LV	CELLSTATES	vFB1.2	control_PKP2	6	18
GRB10	1.33	0.00107	0.246	0.652	7.6	22.3	6.4e-06	2.97	LV	CELLSTATES	vFB1.2	control_PKP2	6	18
PLXDC2	1.33	0.000139	1.77	4.8	10.2	28.8	3.96e-07	3.86	LV	CELLSTATES	vFB1.2	control_PKP2	6	18
ANKRD28	1.31	0.00668	0.188	0.486	7.28	17	7.02e-05	2.18	LV	CELLSTATES	vFB1.2	control_PKP2	6	18
KLF12	1.31	0.000287	0.447	1.3	8.38	26	1.3e-06	3.54	LV	CELLSTATES	vFB1.2	control_PKP2	6	18
MEOX2	1.3	0.0429	0.0824	0.186	6.33	11.3	0.00105	1.37	LV	CELLSTATES	vFB1.2	control_PKP2	6	18
MKL1	1.3	0.000252	0.831	2.32	9.21	26.5	1.05e-06	3.6	LV	CELLSTATES	vFB1.2	control_PKP2	6	18
MTUS1	1.3	0.000314	0.505	1.4	8.55	25.6	1.49e-06	3.5	LV	CELLSTATES	vFB1.2	control_PKP2	6	18
NFASC	1.3	0.0167	0.102	0.28	6.69	14.1	0.000267	1.78	LV	CELLSTATES	vFB1.2	control_PKP2	6	18
PTPRG	1.3	0.000171	3.19	8.89	11.1	27.9	5.76e-07	3.77	LV	CELLSTATES	vFB1.2	control_PKP2	6	18
JUND	1.29	0.0212	0.117	0.315	6.77	13.4	0.000374	1.67	LV	CELLSTATES	vFB1.2	control_PKP2	6	18
RND3	1.29	0.0108	0.114	0.319	6.77	15.4	0.000143	1.97	LV	CELLSTATES	vFB1.2	control_PKP2	6	18
ARL17B	1.28	0.0365	0.153	0.353	7.09	11.8	0.000815	1.44	LV	CELLSTATES	vFB1.2	control_PKP2	6	18
RARB	1.27	0.0373	0.0854	0.251	6.37	11.7	0.00085	1.43	LV	CELLSTATES	vFB1.2	control_PKP2	6	18
USP53	1.27	0.00242	0.811	2.29	9.23	19.9	1.82e-05	2.62	LV	CELLSTATES	vFB1.2	control_PKP2	6	18
GLUL	1.26	0.00766	0.153	0.401	7.06	16.5	8.67e-05	2.12	LV	CELLSTATES	vFB1.2	control_PKP2	6	18
PLXNA2	1.26	0.00559	0.227	0.631	7.44	17.5	5.48e-05	2.25	LV	CELLSTATES	vFB1.2	control_PKP2	6	18
ATP10D	1.25	0.00231	0.244	0.645	7.61	20.1	1.69e-05	2.64	LV	CELLSTATES	vFB1.2	control_PKP2	6	18
LAMB1	1.24	0.00024	1.07	3.08	9.58	26.7	9.62e-07	3.62	LV	CELLSTATES	vFB1.2	control_PKP2	6	18
MYO1D	1.24	0.0033	0.462	1.19	8.39	19	2.77e-05	2.48	LV	CELLSTATES	vFB1.2	control_PKP2	6	18
FMNL2	1.23	0.00231	0.441	1.13	8.35	20.1	1.67e-05	2.64	LV	CELLSTATES	vFB1.2	control_PKP2	6	18
MTSS1	1.23	0.0481	0.123	0.267	6.7	10.9	0.00127	1.32	LV	CELLSTATES	vFB1.2	control_PKP2	6	18
PIP4K2A	1.23	0.00231	0.253	0.702	7.68	20.2	1.64e-05	2.64	LV	CELLSTATES	vFB1.2	control_PKP2	6	18
AKT3	1.22	0.00024	1.38	3.87	9.96	26.7	9.65e-07	3.62	LV	CELLSTATES	vFB1.2	control_PKP2	6	18
FAM214A	1.22	0.00748	0.2	0.526	7.35	16.6	8.35e-05	2.13	LV	CELLSTATES	vFB1.2	control_PKP2	6	18
IRAK3	1.21	0.00317	0.412	1.1	8.21	19.1	2.62e-05	2.5	LV	CELLSTATES	vFB1.2	control_PKP2	6	18
TMEM144	1.21	0.0142	0.194	0.561	7.29	14.6	0.000206	1.85	LV	CELLSTATES	vFB1.2	control_PKP2	6	18
SGIP1	1.2	0.00668	0.355	0.887	8.01	16.9	7.14e-05	2.18	LV	CELLSTATES	vFB1.2	control_PKP2	6	18
DGKH	1.19	0.0105	0.168	0.496	7.16	15.5	0.000135	1.98	LV	CELLSTATES	vFB1.2	control_PKP2	6	18
EZH1	1.19	0.0272	0.12	0.319	6.75	12.7	0.000528	1.57	LV	CELLSTATES	vFB1.2	control_PKP2	6	18
ZNF385D	1.18	0.00866	0.364	1.02	8.11	16.1	0.000106	2.06	LV	CELLSTATES	vFB1.2	control_PKP2	6	18
MAP2K6	1.17	0.0488	0.109	0.255	6.58	10.8	0.00131	1.31	LV	CELLSTATES	vFB1.2	control_PKP2	6	18
COL4A1	1.16	0.00481	1.17	2.87	9.61	18	4.3e-05	2.32	LV	CELLSTATES	vFB1.2	control_PKP2	6	18
MED13L	1.16	0.000532	1.02	2.78	9.52	24.2	2.76e-06	3.27	LV	CELLSTATES	vFB1.2	control_PKP2	6	18
NEDD4	1.16	0.0166	0.171	0.467	7.15	14.1	0.000263	1.78	LV	CELLSTATES	vFB1.2	control_PKP2	6	18
PPM1B	1.16	0.0129	0.233	0.53	7.49	14.9	0.000184	1.89	LV	CELLSTATES	vFB1.2	control_PKP2	6	18
PREX2	1.16	0.00866	0.334	0.905	7.99	16.1	0.000106	2.06	LV	CELLSTATES	vFB1.2	control_PKP2	6	18
AOX1	1.15	0.0401	0.184	0.498	7.25	11.5	0.000951	1.4	LV	CELLSTATES	vFB1.2	control_PKP2	6	18
CAB39L	1.15	0.0108	0.25	0.677	7.64	15.4	0.000143	1.97	LV	CELLSTATES	vFB1.2	control_PKP2	6	18
DIP2C	1.15	0.00714	0.256	0.632	7.57	16.8	7.71e-05	2.15	LV	CELLSTATES	vFB1.2	control_PKP2	6	18
MFAP5	1.15	0.0377	0.158	0.434	7.09	11.7	0.000863	1.42	LV	CELLSTATES	vFB1.2	control_PKP2	6	18
AASS	1.14	0.0328	0.137	0.352	6.91	12.1	0.000701	1.48	LV	CELLSTATES	vFB1.2	control_PKP2	6	18
ECHDC2	1.14	0.00338	0.728	1.93	9.09	18.9	2.86e-05	2.47	LV	CELLSTATES	vFB1.2	control_PKP2	6	18
OGA	1.13	0.00481	0.36	0.893	8.07	18	4.34e-05	2.32	LV	CELLSTATES	vFB1.2	control_PKP2	6	18
ACSL1	1.12	0.0297	0.156	0.389	6.97	12.4	0.000604	1.53	LV	CELLSTATES	vFB1.2	control_PKP2	6	18
FBXO42	1.12	0.00813	0.355	0.913	8.07	16.3	9.49e-05	2.09	LV	CELLSTATES	vFB1.2	control_PKP2	6	18
GMDS-DT	1.12	0.00766	0.407	1	8.18	16.5	8.62e-05	2.12	LV	CELLSTATES	vFB1.2	control_PKP2	6	18
NOX4	1.12	0.0169	0.65	1.45	8.72	14.1	0.000271	1.77	LV	CELLSTATES	vFB1.2	control_PKP2	6	18
PARD3B	1.12	0.00276	0.886	2.26	9.3	19.5	2.15e-05	2.56	LV	CELLSTATES	vFB1.2	control_PKP2	6	18
PCSK6	1.12	0.0101	0.39	1.05	8.21	15.6	0.000129	2	LV	CELLSTATES	vFB1.2	control_PKP2	6	18
COBLL1	1.11	0.0215	0.176	0.399	7.12	13.3	0.000384	1.67	LV	CELLSTATES	vFB1.2	control_PKP2	6	18
FAM198B-AS1	1.11	0.0121	0.369	0.918	8.04	15.1	0.000167	1.92	LV	CELLSTATES	vFB1.2	control_PKP2	6	18
FAM85B	1.1	0.0445	0.147	0.363	6.91	11.2	0.00111	1.35	LV	CELLSTATES	vFB1.2	control_PKP2	6	18
JADE1	1.1	0.0336	0.244	0.606	7.55	12	0.000723	1.47	LV	CELLSTATES	vFB1.2	control_PKP2	6	18
GAB1	1.09	0.00955	0.402	0.976	8.14	15.8	0.00012	2.02	LV	CELLSTATES	vFB1.2	control_PKP2	6	18
RASSF4	1.08	0.0267	0.229	0.52	7.48	12.7	0.000512	1.57	LV	CELLSTATES	vFB1.2	control_PKP2	6	18
STK24	1.08	0.0304	0.179	0.442	7.16	12.3	0.000627	1.52	LV	CELLSTATES	vFB1.2	control_PKP2	6	18
TACC1	1.08	0.00543	0.893	2.32	9.28	17.6	5.11e-05	2.27	LV	CELLSTATES	vFB1.2	control_PKP2	6	18
C1orf21	1.07	0.00987	0.583	1.44	8.67	15.7	0.000125	2.01	LV	CELLSTATES	vFB1.2	control_PKP2	6	18
MXI1	1.07	0.0338	0.164	0.349	7	12	0.000737	1.47	LV	CELLSTATES	vFB1.2	control_PKP2	6	18
RAB8B	1.07	0.0206	0.27	0.64	7.66	13.5	0.000362	1.69	LV	CELLSTATES	vFB1.2	control_PKP2	6	18
GHR	1.06	0.0108	0.535	1.35	8.58	15.5	0.000141	1.97	LV	CELLSTATES	vFB1.2	control_PKP2	6	18
CACHD1	1.05	0.0417	0.177	0.424	7.11	11.4	0.001	1.38	LV	CELLSTATES	vFB1.2	control_PKP2	6	18
OSBPL9	1.05	0.00668	0.66	1.57	8.83	16.9	7.09e-05	2.18	LV	CELLSTATES	vFB1.2	control_PKP2	6	18
TMEM50B	1.05	0.0445	0.132	0.347	6.74	11.2	0.00111	1.35	LV	CELLSTATES	vFB1.2	control_PKP2	6	18
ABI3BP	1.04	0.00929	0.831	1.93	9.12	15.9	0.000116	2.03	LV	CELLSTATES	vFB1.2	control_PKP2	6	18
KLF7	1.04	0.0267	0.251	0.552	7.53	12.8	0.00051	1.57	LV	CELLSTATES	vFB1.2	control_PKP2	6	18
MAN1A1	1.04	0.0187	0.346	0.808	7.94	13.8	0.000311	1.73	LV	CELLSTATES	vFB1.2	control_PKP2	6	18
PELI2	1.03	0.0465	0.209	0.535	7.36	11	0.00119	1.33	LV	CELLSTATES	vFB1.2	control_PKP2	6	18
RBPMS	1.02	0.00818	0.692	1.63	8.91	16.3	9.62e-05	2.09	LV	CELLSTATES	vFB1.2	control_PKP2	6	18
TFDP2	1.02	0.0422	0.23	0.512	7.48	11.3	0.00102	1.37	LV	CELLSTATES	vFB1.2	control_PKP2	6	18
NAP1L1	1	0.0372	0.239	0.632	7.54	11.7	0.000845	1.43	LV	CELLSTATES	vFB1.2	control_PKP2	6	18
SESN1	1	0.0284	0.234	0.553	7.51	12.5	0.000566	1.55	LV	CELLSTATES	vFB1.2	control_PKP2	6	18
PDE3B	0.995	0.038	0.327	0.752	7.87	11.6	0.000879	1.42	LV	CELLSTATES	vFB1.2	control_PKP2	6	18
FIGN	0.991	0.036	0.298	0.677	7.8	11.8	0.000797	1.44	LV	CELLSTATES	vFB1.2	control_PKP2	6	18
PIK3CA	0.99	0.0475	0.23	0.515	7.4	11	0.00123	1.32	LV	CELLSTATES	vFB1.2	control_PKP2	6	18
RHOBTB3	0.989	0.0147	0.732	1.62	8.95	14.5	0.00022	1.83	LV	CELLSTATES	vFB1.2	control_PKP2	6	18
RASAL2	0.988	0.0241	0.735	1.61	8.89	13	0.00045	1.62	LV	CELLSTATES	vFB1.2	control_PKP2	6	18
SCN7A	0.974	0.0187	2.01	5.09	10.4	13.8	0.00031	1.73	LV	CELLSTATES	vFB1.2	control_PKP2	6	18
FOXN3	0.97	0.0107	0.788	1.8	9.04	15.5	0.00014	1.97	LV	CELLSTATES	vFB1.2	control_PKP2	6	18
SLC44A1	0.966	0.0433	0.215	0.441	7.36	11.2	0.00108	1.36	LV	CELLSTATES	vFB1.2	control_PKP2	6	18
VIT	0.965	0.0365	0.5	1.19	8.51	11.8	0.000818	1.44	LV	CELLSTATES	vFB1.2	control_PKP2	6	18
ELF1	0.952	0.0153	0.597	1.41	8.68	14.4	0.000234	1.82	LV	CELLSTATES	vFB1.2	control_PKP2	6	18
ABLIM1	0.939	0.032	0.421	0.988	8.27	12.2	0.000673	1.5	LV	CELLSTATES	vFB1.2	control_PKP2	6	18
FAM13A	0.939	0.0284	0.388	0.927	8.11	12.5	0.000574	1.55	LV	CELLSTATES	vFB1.2	control_PKP2	6	18
PTEN	0.934	0.0187	0.996	2.26	9.37	13.8	0.000312	1.73	LV	CELLSTATES	vFB1.2	control_PKP2	6	18
KANK1	0.924	0.0215	0.868	2.03	9.16	13.3	0.000384	1.67	LV	CELLSTATES	vFB1.2	control_PKP2	6	18
NCOA2	0.913	0.02	0.637	1.45	8.78	13.6	0.000344	1.7	LV	CELLSTATES	vFB1.2	control_PKP2	6	18
CLASP1	0.896	0.0494	0.422	0.873	8.18	10.8	0.00133	1.31	LV	CELLSTATES	vFB1.2	control_PKP2	6	18
PRICKLE2	0.895	0.0481	0.501	1.08	8.39	10.9	0.00126	1.32	LV	CELLSTATES	vFB1.2	control_PKP2	6	18
ADAMTS9-AS2	0.89	0.0475	0.365	0.785	8.01	11	0.00123	1.32	LV	CELLSTATES	vFB1.2	control_PKP2	6	18
APBB2	0.88	0.0372	1.01	2.05	9.34	11.7	0.000845	1.43	LV	CELLSTATES	vFB1.2	control_PKP2	6	18
ZFHX3	0.87	0.036	0.914	1.87	9.18	11.8	0.000796	1.44	LV	CELLSTATES	vFB1.2	control_PKP2	6	18
RERE	0.861	0.0328	0.929	1.93	9.2	12.1	0.000698	1.48	LV	CELLSTATES	vFB1.2	control_PKP2	6	18

## Sheet: PVneg_control
Gene	logFC	FDR	mean_exp_control	mean_exp_genotype	logCPM	F	PValue	FDR_plot	Region	annotation_level	cell_state	comparison	Observations_genotype	Observations_reference
AC100768.2	4.24	1.36e-05	0	0.023	4.72	35	2.62e-08	4.87	LV	CELLSTATES	vFB1.2	control_PVneg	7	18
FOSB	3.96	1.43e-07	0.00929	0.414	5.63	48.9	8.15e-11	6.84	LV	CELLSTATES	vFB1.2	control_PVneg	7	18
COMP	3.59	0.000114	0.002	0.0309	4.78	28	4.24e-07	3.94	LV	CELLSTATES	vFB1.2	control_PVneg	7	18
NPPB	3.34	1.58e-07	0.0243	0.208	5.99	47.9	1.19e-10	6.8	LV	CELLSTATES	vFB1.2	control_PVneg	7	18
LINC01239	3.33	6.92e-08	0.0203	0.213	5.92	51.1	3.45e-11	7.16	LV	CELLSTATES	vFB1.2	control_PVneg	7	18
MYEF2	3.33	0.000223	0.000686	0.0196	4.67	26	1.01e-06	3.65	LV	CELLSTATES	vFB1.2	control_PVneg	7	18
ZNF768	3.27	0.00122	0.000624	0.0402	4.71	24.4	8.93e-06	2.91	LV	CELLSTATES	vFB1.2	control_PVneg	7	18
LINC01250	3.22	0.000461	0.00513	0.0594	4.95	23.8	2.69e-06	3.34	LV	CELLSTATES	vFB1.2	control_PVneg	7	18
PLD6	3.14	0.00416	0	0.0168	4.58	24.7	4.48e-05	2.38	LV	CELLSTATES	vFB1.2	control_PVneg	7	18
NPPA	3.13	5.63e-05	0.0116	0.112	5.45	30.1	1.68e-07	4.25	LV	CELLSTATES	vFB1.2	control_PVneg	7	18
AL136382.1	3.1	0.00395	0.00139	0.0256	4.7	20.7	4.16e-05	2.4	LV	CELLSTATES	vFB1.2	control_PVneg	7	18
AP000561.1	3.07	0.000248	0.00748	0.226	5.39	25.6	1.22e-06	3.61	LV	CELLSTATES	vFB1.2	control_PVneg	7	18
PLS3-AS1	2.9	0.00466	0.00393	0.0318	4.88	17.4	5.08e-05	2.33	LV	CELLSTATES	vFB1.2	control_PVneg	7	18
ITGA2	2.87	0.00333	0.00581	0.049	4.79	18.4	3.2e-05	2.48	LV	CELLSTATES	vFB1.2	control_PVneg	7	18
KCNMA1	2.74	1.16e-05	0.0219	0.167	5.69	35	2.14e-08	4.94	LV	CELLSTATES	vFB1.2	control_PVneg	7	18
MISP3	2.72	0.0243	0	0.029	4.57	19.7	0.000482	1.61	LV	CELLSTATES	vFB1.2	control_PVneg	7	18
RHOD	2.7	0.0243	0	0.029	4.57	20.2	0.000481	1.61	LV	CELLSTATES	vFB1.2	control_PVneg	7	18
AL807752.6	2.68	0.0243	0	0.0255	4.57	19.8	0.000482	1.61	LV	CELLSTATES	vFB1.2	control_PVneg	7	18
LINC01106	2.68	0.0239	0	0.0301	4.57	19.8	0.000455	1.62	LV	CELLSTATES	vFB1.2	control_PVneg	7	18
WDR49	2.67	0.00779	0.00254	0.0261	4.74	15.9	0.000102	2.11	LV	CELLSTATES	vFB1.2	control_PVneg	7	18
RNFT2	2.66	0.0279	0.000624	0.0382	4.64	17.1	0.000595	1.55	LV	CELLSTATES	vFB1.2	control_PVneg	7	18
AC099329.1	2.65	0.00991	0.00418	0.0345	4.84	15.3	0.000139	2	LV	CELLSTATES	vFB1.2	control_PVneg	7	18
MRVI1	2.65	0.00876	0.00237	0.0301	4.74	15.6	0.00012	2.06	LV	CELLSTATES	vFB1.2	control_PVneg	7	18
AC006299.1	2.63	0.0106	0.00751	0.035	4.96	15.1	0.000151	1.98	LV	CELLSTATES	vFB1.2	control_PVneg	7	18
AC018742.1	2.63	2.43e-05	0.0264	0.178	5.79	32.6	5.7e-08	4.62	LV	CELLSTATES	vFB1.2	control_PVneg	7	18
BAIAP2-DT	2.54	0.0425	0	0.017	4.53	17.4	0.00118	1.37	LV	CELLSTATES	vFB1.2	control_PVneg	7	18
C1orf198	2.49	0.00932	0.00913	0.0758	5.09	15.4	0.000129	2.03	LV	CELLSTATES	vFB1.2	control_PVneg	7	18
SLC1A7	2.49	0.0123	0.0092	0.0716	5.03	14.8	0.000178	1.91	LV	CELLSTATES	vFB1.2	control_PVneg	7	18
PCDHB12	2.48	0.046	0.00116	0.0202	4.61	14.8	0.00134	1.34	LV	CELLSTATES	vFB1.2	control_PVneg	7	18
MEOX2	2.46	6.4e-09	0.0824	0.525	6.85	59	1.82e-12	8.19	LV	CELLSTATES	vFB1.2	control_PVneg	7	18
HTR2A	2.44	0.024	0.0038	0.0348	4.85	12.8	0.000466	1.62	LV	CELLSTATES	vFB1.2	control_PVneg	7	18
SLC44A5	2.44	0.000964	0.0138	0.181	5.5	21.9	6.38e-06	3.02	LV	CELLSTATES	vFB1.2	control_PVneg	7	18
ZNF517	2.42	0.0357	0.00293	0.0275	4.71	13.2	0.000883	1.45	LV	CELLSTATES	vFB1.2	control_PVneg	7	18
LINC01748	2.41	0.00336	0.0188	0.0971	5.38	18.3	3.31e-05	2.47	LV	CELLSTATES	vFB1.2	control_PVneg	7	18
SESN3	2.41	2.35e-07	0.0635	0.364	6.51	46.5	2e-10	6.63	LV	CELLSTATES	vFB1.2	control_PVneg	7	18
PSEN2	2.39	0.0444	0.00131	0.0139	4.62	14	0.00126	1.35	LV	CELLSTATES	vFB1.2	control_PVneg	7	18
SOX8	2.39	0.024	0.00379	0.0328	4.79	12.8	0.000461	1.62	LV	CELLSTATES	vFB1.2	control_PVneg	7	18
AC008610.1	2.37	0.0368	0	0.0323	4.55	19.1	0.000923	1.43	LV	CELLSTATES	vFB1.2	control_PVneg	7	18
ERP27	2.36	0.0349	0.00354	0.0328	4.69	12.7	0.000836	1.46	LV	CELLSTATES	vFB1.2	control_PVneg	7	18
KCNK12	2.36	0.0352	0.00262	0.0247	4.72	11.8	0.000852	1.45	LV	CELLSTATES	vFB1.2	control_PVneg	7	18
LINC00968	2.35	5.56e-05	0.0331	0.239	5.84	30.2	1.62e-07	4.25	LV	CELLSTATES	vFB1.2	control_PVneg	7	18
RASL11B	2.35	0.019	0.00848	0.0748	5	13.6	0.000322	1.72	LV	CELLSTATES	vFB1.2	control_PVneg	7	18
CYP19A1	2.34	0.0292	0.00471	0.0533	4.85	12.2	0.000636	1.53	LV	CELLSTATES	vFB1.2	control_PVneg	7	18
LOXL1-AS1	2.28	0.0319	0.00453	0.0256	4.8	11.9	0.000736	1.5	LV	CELLSTATES	vFB1.2	control_PVneg	7	18
ITGBL1	2.25	1.5e-07	0.148	0.873	7.49	48.4	9.62e-11	6.82	LV	CELLSTATES	vFB1.2	control_PVneg	7	18
PDGFA	2.25	0.0134	0.0119	0.0867	5.15	14.5	0.000206	1.87	LV	CELLSTATES	vFB1.2	control_PVneg	7	18
TBXAS1	2.25	0.0416	0.00618	0.0492	4.91	11.1	0.00111	1.38	LV	CELLSTATES	vFB1.2	control_PVneg	7	18
AC147651.1	2.23	0.0414	0.00549	0.0395	4.78	11.1	0.00109	1.38	LV	CELLSTATES	vFB1.2	control_PVneg	7	18
GAP43	2.23	0.0356	0.0094	0.04	4.99	11.5	0.000869	1.45	LV	CELLSTATES	vFB1.2	control_PVneg	7	18
AC233280.1	2.19	0.0479	0.00313	0.0272	4.75	10.6	0.00142	1.32	LV	CELLSTATES	vFB1.2	control_PVneg	7	18
AFF3	2.18	1.47e-10	0.391	2.03	8.66	73.6	1.05e-14	9.83	LV	CELLSTATES	vFB1.2	control_PVneg	7	18
LINC00278	2.15	0.000939	0.0365	0.227	5.87	22	6.15e-06	3.03	LV	CELLSTATES	vFB1.2	control_PVneg	7	18
NOX4	2.12	1.29e-09	0.65	3.19	9.25	64.2	2.76e-13	8.89	LV	CELLSTATES	vFB1.2	control_PVneg	7	18
SCN9A	2.12	0.0424	0.00924	0.107	5.09	10.9	0.00117	1.37	LV	CELLSTATES	vFB1.2	control_PVneg	7	18
KLF2	2.11	0.000165	0.0343	0.222	5.97	26.8	7.19e-07	3.78	LV	CELLSTATES	vFB1.2	control_PVneg	7	18
AC074011.1	2.09	0.0486	0.0115	0.0448	5.06	10.5	0.00145	1.31	LV	CELLSTATES	vFB1.2	control_PVneg	7	18
GDF6	2.09	0.046	0.00837	0.0622	4.88	10.7	0.00134	1.34	LV	CELLSTATES	vFB1.2	control_PVneg	7	18
TNFRSF25	2.09	0.0342	0.0101	0.103	5.06	11.7	0.000806	1.47	LV	CELLSTATES	vFB1.2	control_PVneg	7	18
AC008629.1	2.07	0.0499	0.00724	0.0635	4.99	10.5	0.0015	1.3	LV	CELLSTATES	vFB1.2	control_PVneg	7	18
KIAA1211	2.07	4.99e-05	0.0485	0.285	6.18	30.7	1.31e-07	4.3	LV	CELLSTATES	vFB1.2	control_PVneg	7	18
HAPLN1	2.05	0.031	0.0136	0.0701	5.15	12	0.00069	1.51	LV	CELLSTATES	vFB1.2	control_PVneg	7	18
DTX4	2	0.0352	0.0156	0.104	5.19	11.6	0.000849	1.45	LV	CELLSTATES	vFB1.2	control_PVneg	7	18
COL21A1	1.99	1.88e-06	0.123	0.582	7.12	40.6	2.15e-09	5.73	LV	CELLSTATES	vFB1.2	control_PVneg	7	18
MX1	1.98	0.00173	0.0311	0.245	5.84	20.2	1.38e-05	2.76	LV	CELLSTATES	vFB1.2	control_PVneg	7	18
AC005165.1	1.96	1.89e-06	0.226	1.18	7.95	40.2	2.45e-09	5.72	LV	CELLSTATES	vFB1.2	control_PVneg	7	18
TPD52L1	1.96	0.000158	0.0526	0.31	6.31	27.1	6.17e-07	3.8	LV	CELLSTATES	vFB1.2	control_PVneg	7	18
EPSTI1	1.94	0.0319	0.0211	0.184	5.43	11.9	0.000735	1.5	LV	CELLSTATES	vFB1.2	control_PVneg	7	18
LTBP2	1.94	1.58e-07	0.282	1.26	8.04	47.8	1.24e-10	6.8	LV	CELLSTATES	vFB1.2	control_PVneg	7	18
LAMA3	1.91	0.000163	0.0704	0.283	6.43	26.9	6.67e-07	3.79	LV	CELLSTATES	vFB1.2	control_PVneg	7	18
PLXDC2	1.9	1.29e-09	1.77	7.54	10.5	64.3	2.68e-13	8.89	LV	CELLSTATES	vFB1.2	control_PVneg	7	18
AC090115.1	1.89	0.0173	0.0229	0.112	5.45	13.8	0.000283	1.76	LV	CELLSTATES	vFB1.2	control_PVneg	7	18
CNKSR3	1.89	0.00391	0.026	0.13	5.7	17.9	4.09e-05	2.41	LV	CELLSTATES	vFB1.2	control_PVneg	7	18
SGIP1	1.89	3.36e-08	0.355	1.67	8.37	53.4	1.44e-11	7.47	LV	CELLSTATES	vFB1.2	control_PVneg	7	18
ISPD	1.85	1.83e-06	0.129	0.603	7.09	41	1.83e-09	5.74	LV	CELLSTATES	vFB1.2	control_PVneg	7	18
SNCAIP	1.85	0.0144	0.0318	0.145	5.63	14.3	0.000226	1.84	LV	CELLSTATES	vFB1.2	control_PVneg	7	18
NRG3	1.83	0.0194	0.112	0.131	6.41	13.4	0.00034	1.71	LV	CELLSTATES	vFB1.2	control_PVneg	7	18
STAT1	1.83	0.000283	0.0702	0.495	6.47	25.2	1.43e-06	3.55	LV	CELLSTATES	vFB1.2	control_PVneg	7	18
GEM	1.81	0.000114	0.0943	0.605	6.88	28.1	4.05e-07	3.94	LV	CELLSTATES	vFB1.2	control_PVneg	7	18
NKAIN3	1.8	0.00535	0.0423	0.273	6.01	17	6.02e-05	2.27	LV	CELLSTATES	vFB1.2	control_PVneg	7	18
PI16	1.8	0.00013	0.0901	0.502	6.76	27.6	4.91e-07	3.89	LV	CELLSTATES	vFB1.2	control_PVneg	7	18
DDAH1	1.79	2.55e-05	0.153	0.596	7.19	32.4	6.34e-08	4.59	LV	CELLSTATES	vFB1.2	control_PVneg	7	18
AC079380.1	1.78	0.00323	0.046	0.17	5.91	18.5	3.02e-05	2.49	LV	CELLSTATES	vFB1.2	control_PVneg	7	18
ITGA1	1.78	1.88e-06	0.222	0.895	7.78	40.6	2.14e-09	5.73	LV	CELLSTATES	vFB1.2	control_PVneg	7	18
COL8A1	1.77	3.36e-08	0.865	3.47	9.54	53.6	1.34e-11	7.47	LV	CELLSTATES	vFB1.2	control_PVneg	7	18
TMEM71	1.76	0.00149	0.0465	0.273	6.06	20.6	1.14e-05	2.83	LV	CELLSTATES	vFB1.2	control_PVneg	7	18
ATP10A	1.75	2.4e-05	0.175	0.629	7.41	32.7	5.48e-08	4.62	LV	CELLSTATES	vFB1.2	control_PVneg	7	18
C11orf80	1.75	3.66e-06	0.16	0.673	7.27	38.3	5.48e-09	5.44	LV	CELLSTATES	vFB1.2	control_PVneg	7	18
FGF14	1.74	1.89e-06	0.662	2.93	9.15	40.2	2.52e-09	5.72	LV	CELLSTATES	vFB1.2	control_PVneg	7	18
IFI44L	1.74	0.00702	0.0515	0.38	6.18	16.3	8.73e-05	2.15	LV	CELLSTATES	vFB1.2	control_PVneg	7	18
CCND3	1.73	5.76e-06	0.214	0.831	7.67	36.8	9.84e-09	5.24	LV	CELLSTATES	vFB1.2	control_PVneg	7	18
PLB1	1.73	0.0308	0.0295	0.1	5.57	12	0.000685	1.51	LV	CELLSTATES	vFB1.2	control_PVneg	7	18
AC233296.1	1.72	0.0138	0.037	0.179	5.72	14.4	0.000215	1.86	LV	CELLSTATES	vFB1.2	control_PVneg	7	18
CNKSR2	1.72	0.00638	0.0433	0.185	5.94	16.6	7.59e-05	2.2	LV	CELLSTATES	vFB1.2	control_PVneg	7	18
CTGF	1.71	0.000114	0.286	1.16	8.05	28	4.16e-07	3.94	LV	CELLSTATES	vFB1.2	control_PVneg	7	18
PTPN3	1.68	0.046	0.0297	0.123	5.5	10.7	0.00134	1.34	LV	CELLSTATES	vFB1.2	control_PVneg	7	18
ERG	1.66	0.0449	0.0241	0.152	5.56	10.8	0.00128	1.35	LV	CELLSTATES	vFB1.2	control_PVneg	7	18
MOXD1	1.66	0.018	0.043	0.222	5.88	13.7	0.000301	1.74	LV	CELLSTATES	vFB1.2	control_PVneg	7	18
LDLRAD4	1.65	1.89e-06	0.357	1.37	8.23	40.1	2.56e-09	5.72	LV	CELLSTATES	vFB1.2	control_PVneg	7	18
DPH6-DT	1.64	0.00414	0.0751	0.251	6.41	17.7	4.42e-05	2.38	LV	CELLSTATES	vFB1.2	control_PVneg	7	18
CHST7	1.63	0.00336	0.0638	0.258	6.17	18.3	3.33e-05	2.47	LV	CELLSTATES	vFB1.2	control_PVneg	7	18
SORT1	1.63	0.0402	0.0303	0.0979	5.51	11.2	0.00104	1.4	LV	CELLSTATES	vFB1.2	control_PVneg	7	18
NRG1	1.62	0.00122	0.093	0.31	6.53	21.1	8.95e-06	2.91	LV	CELLSTATES	vFB1.2	control_PVneg	7	18
KIRREL3	1.61	0.00773	0.0531	0.235	6.03	16	0.0001	2.11	LV	CELLSTATES	vFB1.2	control_PVneg	7	18
OSBPL10	1.61	0.000915	0.0902	0.392	6.53	22.1	5.86e-06	3.04	LV	CELLSTATES	vFB1.2	control_PVneg	7	18
KALRN	1.6	7.76e-05	0.288	0.984	8.06	29.1	2.63e-07	4.11	LV	CELLSTATES	vFB1.2	control_PVneg	7	18
MYO1D	1.6	5.09e-06	0.462	1.63	8.59	37.2	8.33e-09	5.29	LV	CELLSTATES	vFB1.2	control_PVneg	7	18
SULF1	1.59	1.81e-05	0.259	1.12	7.85	33.6	3.87e-08	4.74	LV	CELLSTATES	vFB1.2	control_PVneg	7	18
LINC00443	1.58	0.0462	0	0.019	4.49	19.7	0.00135	1.34	LV	CELLSTATES	vFB1.2	control_PVneg	7	18
RAP1GAP2	1.58	0.0422	0.0279	0.14	5.62	11	0.00116	1.37	LV	CELLSTATES	vFB1.2	control_PVneg	7	18
PLEKHG1	1.57	0.000461	0.122	0.559	6.93	23.8	2.69e-06	3.34	LV	CELLSTATES	vFB1.2	control_PVneg	7	18
RAPGEF5	1.57	0.00178	0.0821	0.256	6.49	20.1	1.43e-05	2.75	LV	CELLSTATES	vFB1.2	control_PVneg	7	18
FREM1	1.56	7.76e-05	0.286	1.14	7.9	29	2.65e-07	4.11	LV	CELLSTATES	vFB1.2	control_PVneg	7	18
PNPLA7	1.56	0.0499	0.0368	0.153	5.67	10.5	0.0015	1.3	LV	CELLSTATES	vFB1.2	control_PVneg	7	18
CAP2	1.55	0.0138	0.0454	0.225	6	14.4	0.000215	1.86	LV	CELLSTATES	vFB1.2	control_PVneg	7	18
DDX60L	1.55	0.0351	0.0406	0.201	5.81	11.6	0.000844	1.46	LV	CELLSTATES	vFB1.2	control_PVneg	7	18
SEMA3C	1.55	0.00113	0.103	0.361	6.57	21.4	7.82e-06	2.95	LV	CELLSTATES	vFB1.2	control_PVneg	7	18
SHROOM3	1.54	1e-05	0.23	0.845	7.64	35.4	1.79e-08	5	LV	CELLSTATES	vFB1.2	control_PVneg	7	18
AP000787.1	1.53	0.00333	0.0697	0.27	6.28	18.4	3.18e-05	2.48	LV	CELLSTATES	vFB1.2	control_PVneg	7	18
EPHA3	1.53	2.36e-06	0.518	1.81	8.68	39.5	3.36e-09	5.63	LV	CELLSTATES	vFB1.2	control_PVneg	7	18
PLCE1	1.53	7.09e-05	0.18	0.673	7.42	29.5	2.22e-07	4.15	LV	CELLSTATES	vFB1.2	control_PVneg	7	18
TBX15	1.53	0.0194	0.0522	0.187	6	13.4	0.000344	1.71	LV	CELLSTATES	vFB1.2	control_PVneg	7	18
MAP2	1.52	0.00186	0.0937	0.302	6.49	20	1.51e-05	2.73	LV	CELLSTATES	vFB1.2	control_PVneg	7	18
ITGB8	1.51	0.0036	0.0705	0.268	6.32	18.1	3.62e-05	2.44	LV	CELLSTATES	vFB1.2	control_PVneg	7	18
SMOC2	1.51	5.24e-05	0.287	1.08	7.92	30.4	1.46e-07	4.28	LV	CELLSTATES	vFB1.2	control_PVneg	7	18
SPTLC3	1.51	0.0235	0.0421	0.175	5.88	12.9	0.000446	1.63	LV	CELLSTATES	vFB1.2	control_PVneg	7	18
JUN	1.5	0.0012	0.18	1.11	7.42	21.2	8.63e-06	2.92	LV	CELLSTATES	vFB1.2	control_PVneg	7	18
ROR1	1.5	0.000163	0.201	0.664	7.44	26.9	6.75e-07	3.79	LV	CELLSTATES	vFB1.2	control_PVneg	7	18
BOC	1.49	0.0023	0.0972	0.381	6.63	19.3	2.04e-05	2.64	LV	CELLSTATES	vFB1.2	control_PVneg	7	18
DPYSL3	1.49	5.17e-05	0.243	0.877	7.68	30.5	1.4e-07	4.29	LV	CELLSTATES	vFB1.2	control_PVneg	7	18
PPP1CB	1.49	0.000718	0.197	0.626	7.49	22.7	4.4e-06	3.14	LV	CELLSTATES	vFB1.2	control_PVneg	7	18
XAF1	1.49	0.00128	0.123	0.638	6.96	21	9.59e-06	2.89	LV	CELLSTATES	vFB1.2	control_PVneg	7	18
AP002026.1	1.48	0.0243	0.0482	0.188	5.98	12.7	0.000479	1.61	LV	CELLSTATES	vFB1.2	control_PVneg	7	18
CMKLR1	1.48	0.0274	0.0502	0.157	5.87	12.4	0.00057	1.56	LV	CELLSTATES	vFB1.2	control_PVneg	7	18
COL14A1	1.48	0.000315	0.176	0.682	7.36	24.9	1.64e-06	3.5	LV	CELLSTATES	vFB1.2	control_PVneg	7	18
IL16	1.48	0.0012	0.112	0.355	6.82	21.2	8.53e-06	2.92	LV	CELLSTATES	vFB1.2	control_PVneg	7	18
LOXL1	1.48	0.000966	0.119	0.481	6.83	21.8	6.47e-06	3.01	LV	CELLSTATES	vFB1.2	control_PVneg	7	18
DOCK9	1.47	1.81e-05	0.252	0.894	7.77	33.6	3.81e-08	4.74	LV	CELLSTATES	vFB1.2	control_PVneg	7	18
MALRD1	1.47	0.0023	0.0912	0.332	6.54	19.3	2.05e-05	2.64	LV	CELLSTATES	vFB1.2	control_PVneg	7	18
AL445250.1	1.46	0.000154	0.23	1.13	7.83	27.2	5.91e-07	3.81	LV	CELLSTATES	vFB1.2	control_PVneg	7	18
GLIS1	1.46	0.0349	0.0496	0.176	5.95	11.6	0.000829	1.46	LV	CELLSTATES	vFB1.2	control_PVneg	7	18
PRELID2	1.46	0.000191	0.141	0.552	7.08	26.4	8.45e-07	3.72	LV	CELLSTATES	vFB1.2	control_PVneg	7	18
PRKCH	1.46	0.018	0.0553	0.272	6.1	13.7	0.000299	1.74	LV	CELLSTATES	vFB1.2	control_PVneg	7	18
RGL1	1.46	0.000247	0.155	0.645	7.2	25.6	1.2e-06	3.61	LV	CELLSTATES	vFB1.2	control_PVneg	7	18
NREP	1.45	0.0319	0.0634	0.189	6.03	11.9	0.000738	1.5	LV	CELLSTATES	vFB1.2	control_PVneg	7	18
PLEKHH2	1.45	1.81e-05	0.324	1.23	8.13	33.7	3.69e-08	4.74	LV	CELLSTATES	vFB1.2	control_PVneg	7	18
KIAA1324L	1.44	0.00754	0.0636	0.245	6.21	16	9.66e-05	2.12	LV	CELLSTATES	vFB1.2	control_PVneg	7	18
LINC02511	1.44	0.00791	0.122	0.6	6.9	15.9	0.000104	2.1	LV	CELLSTATES	vFB1.2	control_PVneg	7	18
SEPT11	1.43	6.04e-05	0.418	1.38	8.35	29.9	1.85e-07	4.22	LV	CELLSTATES	vFB1.2	control_PVneg	7	18
ASAP2	1.42	7.76e-05	0.293	1.02	7.97	29.1	2.54e-07	4.11	LV	CELLSTATES	vFB1.2	control_PVneg	7	18
LINC00894	1.42	0.000938	0.15	0.472	7.04	22	6.08e-06	3.03	LV	CELLSTATES	vFB1.2	control_PVneg	7	18
MYO1E	1.42	0.000907	0.16	0.506	7.19	22.1	5.75e-06	3.04	LV	CELLSTATES	vFB1.2	control_PVneg	7	18
NRXN3	1.42	0.00571	0.112	0.356	6.82	16.9	6.55e-05	2.24	LV	CELLSTATES	vFB1.2	control_PVneg	7	18
ANKRD6	1.41	0.00023	0.227	0.784	7.58	25.8	1.1e-06	3.64	LV	CELLSTATES	vFB1.2	control_PVneg	7	18
IRS2	1.41	0.00203	0.141	0.42	7	19.7	1.73e-05	2.69	LV	CELLSTATES	vFB1.2	control_PVneg	7	18
TM7SF3	1.41	0.00628	0.0893	0.246	6.44	16.6	7.42e-05	2.2	LV	CELLSTATES	vFB1.2	control_PVneg	7	18
FOXO3	1.38	2.45e-05	0.834	2.79	9.39	32.5	5.93e-08	4.61	LV	CELLSTATES	vFB1.2	control_PVneg	7	18
STOX2	1.38	0.00562	0.0903	0.281	6.52	16.9	6.4e-05	2.25	LV	CELLSTATES	vFB1.2	control_PVneg	7	18
ANK2	1.37	7.76e-05	0.316	1.2	8.08	29.1	2.55e-07	4.11	LV	CELLSTATES	vFB1.2	control_PVneg	7	18
EDIL3	1.37	0.000319	0.216	0.726	7.56	24.8	1.68e-06	3.5	LV	CELLSTATES	vFB1.2	control_PVneg	7	18
SSX2IP	1.37	0.0454	0.0414	0.18	5.83	10.7	0.0013	1.34	LV	CELLSTATES	vFB1.2	control_PVneg	7	18
TRMT9B	1.36	0.0458	0.0513	0.167	5.95	10.7	0.00132	1.34	LV	CELLSTATES	vFB1.2	control_PVneg	7	18
ADAMTS3	1.35	0.0305	0.0678	0.223	6.22	12.1	0.000675	1.52	LV	CELLSTATES	vFB1.2	control_PVneg	7	18
FBXO32	1.35	0.0279	0.0644	0.205	6.04	12.3	0.000594	1.55	LV	CELLSTATES	vFB1.2	control_PVneg	7	18
ATP10D	1.34	0.000349	0.244	0.746	7.66	24.6	1.87e-06	3.46	LV	CELLSTATES	vFB1.2	control_PVneg	7	18
BMP6	1.33	0.0368	0.0792	0.206	6.28	11.4	0.000927	1.43	LV	CELLSTATES	vFB1.2	control_PVneg	7	18
PIWIL4	1.33	0.036	0.0635	0.225	6.14	11.5	0.000892	1.44	LV	CELLSTATES	vFB1.2	control_PVneg	7	18
USP40	1.33	0.00378	0.12	0.394	6.81	17.9	3.93e-05	2.42	LV	CELLSTATES	vFB1.2	control_PVneg	7	18
ADRA1B	1.32	0.0373	0.0578	0.165	6.04	11.4	0.000944	1.43	LV	CELLSTATES	vFB1.2	control_PVneg	7	18
FSD1L	1.32	0.0106	0.0808	0.255	6.32	15.1	0.000151	1.98	LV	CELLSTATES	vFB1.2	control_PVneg	7	18
GAB1	1.32	0.000163	0.402	1.33	8.25	26.9	6.65e-07	3.79	LV	CELLSTATES	vFB1.2	control_PVneg	7	18
AC113383.1	1.31	0.0424	0.0596	0.165	6.04	10.9	0.00117	1.37	LV	CELLSTATES	vFB1.2	control_PVneg	7	18
ETV1	1.31	0.0368	0.0602	0.159	6.02	11.4	0.000926	1.43	LV	CELLSTATES	vFB1.2	control_PVneg	7	18
FAM20A	1.31	0.042	0.0543	0.198	6.04	11	0.00113	1.38	LV	CELLSTATES	vFB1.2	control_PVneg	7	18
ZNF704	1.31	0.000282	0.512	1.53	8.57	25.2	1.41e-06	3.55	LV	CELLSTATES	vFB1.2	control_PVneg	7	18
AZIN2	1.3	0.0357	0.0817	0.296	6.3	11.5	0.000881	1.45	LV	CELLSTATES	vFB1.2	control_PVneg	7	18
PCOLCE2	1.3	0.000429	0.321	0.982	8.01	24.1	2.38e-06	3.37	LV	CELLSTATES	vFB1.2	control_PVneg	7	18
CACHD1	1.29	0.0019	0.177	0.588	7.22	19.9	1.59e-05	2.72	LV	CELLSTATES	vFB1.2	control_PVneg	7	18
COLGALT2	1.29	0.00259	0.193	0.536	7.23	19	2.36e-05	2.59	LV	CELLSTATES	vFB1.2	control_PVneg	7	18
DYNC2LI1	1.29	0.00352	0.117	0.394	6.77	18.2	3.51e-05	2.45	LV	CELLSTATES	vFB1.2	control_PVneg	7	18
FGD4	1.29	0.0023	0.238	0.676	7.58	19.4	2.02e-05	2.64	LV	CELLSTATES	vFB1.2	control_PVneg	7	18
N4BP2L1	1.29	0.0263	0.0573	0.192	6.17	12.5	0.000538	1.58	LV	CELLSTATES	vFB1.2	control_PVneg	7	18
CSRNP3	1.28	0.0019	0.19	0.509	7.17	19.9	1.57e-05	2.72	LV	CELLSTATES	vFB1.2	control_PVneg	7	18
ADAMTS6	1.26	0.0243	0.13	0.374	6.73	12.8	0.000475	1.61	LV	CELLSTATES	vFB1.2	control_PVneg	7	18
BTBD8	1.26	0.0315	0.0721	0.224	6.19	11.9	0.000716	1.5	LV	CELLSTATES	vFB1.2	control_PVneg	7	18
CYP1B1-AS1	1.26	0.00323	0.239	0.802	7.56	18.5	3.03e-05	2.49	LV	CELLSTATES	vFB1.2	control_PVneg	7	18
GLI2	1.26	0.00829	0.147	0.5	6.98	15.7	0.000112	2.08	LV	CELLSTATES	vFB1.2	control_PVneg	7	18
ABI3BP	1.25	0.000226	0.831	2.5	9.22	25.9	1.05e-06	3.65	LV	CELLSTATES	vFB1.2	control_PVneg	7	18
FAM214A	1.24	0.0023	0.2	0.602	7.38	19.4	2.01e-05	2.64	LV	CELLSTATES	vFB1.2	control_PVneg	7	18
STK17B	1.24	0.00696	0.171	0.459	7.15	16.3	8.53e-05	2.16	LV	CELLSTATES	vFB1.2	control_PVneg	7	18
TMEM131L	1.24	0.00829	0.13	0.459	6.87	15.7	0.000112	2.08	LV	CELLSTATES	vFB1.2	control_PVneg	7	18
AC026316.5	1.23	0.042	0.0847	0.218	6.42	11	0.00113	1.38	LV	CELLSTATES	vFB1.2	control_PVneg	7	18
ANXA1	1.23	0.0106	0.108	0.352	6.73	15.1	0.00015	1.98	LV	CELLSTATES	vFB1.2	control_PVneg	7	18
PTPN13	1.23	0.0019	0.288	0.803	7.77	19.9	1.59e-05	2.72	LV	CELLSTATES	vFB1.2	control_PVneg	7	18
TMEM144	1.23	0.00523	0.194	0.577	7.32	17.1	5.82e-05	2.28	LV	CELLSTATES	vFB1.2	control_PVneg	7	18
CHSY3	1.22	0.0019	0.382	1.02	8.04	19.9	1.59e-05	2.72	LV	CELLSTATES	vFB1.2	control_PVneg	7	18
TANC2	1.22	0.00142	0.321	0.911	7.87	20.7	1.07e-05	2.85	LV	CELLSTATES	vFB1.2	control_PVneg	7	18
SLX4IP	1.21	0.0352	0.0882	0.358	6.42	11.6	0.000855	1.45	LV	CELLSTATES	vFB1.2	control_PVneg	7	18
TGFB2	1.21	0.0422	0.0695	0.22	6.23	11	0.00116	1.38	LV	CELLSTATES	vFB1.2	control_PVneg	7	18
EXT1	1.2	0.000164	1.33	4.11	9.96	26.9	6.87e-07	3.79	LV	CELLSTATES	vFB1.2	control_PVneg	7	18
GLI3	1.2	0.00929	0.166	0.503	7.11	15.5	0.000128	2.03	LV	CELLSTATES	vFB1.2	control_PVneg	7	18
NTM	1.19	0.0282	0.107	0.3	6.57	12.3	0.000609	1.55	LV	CELLSTATES	vFB1.2	control_PVneg	7	18
PLSCR4	1.19	0.00155	0.393	1.04	8.13	20.5	1.21e-05	2.81	LV	CELLSTATES	vFB1.2	control_PVneg	7	18
FAT4	1.18	0.00607	0.206	0.549	7.31	16.7	7.04e-05	2.22	LV	CELLSTATES	vFB1.2	control_PVneg	7	18
CMYA5	1.17	0.0346	0.0952	0.381	6.66	11.7	0.000821	1.46	LV	CELLSTATES	vFB1.2	control_PVneg	7	18
FOXN3	1.17	0.000284	0.788	2.33	9.13	25.2	1.46e-06	3.55	LV	CELLSTATES	vFB1.2	control_PVneg	7	18
ROBO1	1.17	0.00043	0.578	1.62	8.71	24	2.42e-06	3.37	LV	CELLSTATES	vFB1.2	control_PVneg	7	18
FAM198B-AS1	1.16	0.00336	0.369	0.986	8.08	18.4	3.25e-05	2.47	LV	CELLSTATES	vFB1.2	control_PVneg	7	18
GPCPD1	1.16	0.0168	0.131	0.325	6.75	13.9	0.000274	1.77	LV	CELLSTATES	vFB1.2	control_PVneg	7	18
HMCN1	1.16	0.00401	0.254	0.754	7.67	17.8	4.25e-05	2.4	LV	CELLSTATES	vFB1.2	control_PVneg	7	18
ARSJ	1.15	0.0384	0.108	0.342	6.61	11.3	0.000974	1.42	LV	CELLSTATES	vFB1.2	control_PVneg	7	18
KIF13B	1.15	0.00766	0.21	0.562	7.36	16	9.87e-05	2.12	LV	CELLSTATES	vFB1.2	control_PVneg	7	18
KLF12	1.15	0.00108	0.447	1.19	8.34	21.5	7.42e-06	2.96	LV	CELLSTATES	vFB1.2	control_PVneg	7	18
TNS3	1.14	0.0203	0.165	0.493	7.03	13.3	0.000369	1.69	LV	CELLSTATES	vFB1.2	control_PVneg	7	18
UACA	1.14	0.00333	0.401	1.07	8.2	18.4	3.15e-05	2.48	LV	CELLSTATES	vFB1.2	control_PVneg	7	18
BTG2	1.13	0.028	0.148	0.476	6.95	12.3	0.000598	1.55	LV	CELLSTATES	vFB1.2	control_PVneg	7	18
COBLL1	1.13	0.00821	0.176	0.448	7.14	15.8	0.00011	2.09	LV	CELLSTATES	vFB1.2	control_PVneg	7	18
PLA2R1	1.13	0.0125	0.159	0.465	7.11	14.7	0.000184	1.9	LV	CELLSTATES	vFB1.2	control_PVneg	7	18
SUCLG2-AS1	1.12	0.039	0.106	0.291	6.58	11.3	0.000995	1.41	LV	CELLSTATES	vFB1.2	control_PVneg	7	18
TSC22D1	1.12	0.019	0.196	0.529	7.33	13.5	0.000331	1.72	LV	CELLSTATES	vFB1.2	control_PVneg	7	18
VGLL3	1.12	0.0164	0.176	0.456	7.17	14	0.000265	1.78	LV	CELLSTATES	vFB1.2	control_PVneg	7	18
MITF	1.11	0.0209	0.122	0.319	6.78	13.2	0.000386	1.68	LV	CELLSTATES	vFB1.2	control_PVneg	7	18
AC007388.1	1.1	0.00523	0.276	0.801	7.75	17.1	5.8e-05	2.28	LV	CELLSTATES	vFB1.2	control_PVneg	7	18
ZNF586	1.1	0.0195	0.139	0.402	6.94	13.4	0.000352	1.71	LV	CELLSTATES	vFB1.2	control_PVneg	7	18
BICD1	1.09	0.0108	0.304	0.815	7.75	15	0.000156	1.97	LV	CELLSTATES	vFB1.2	control_PVneg	7	18
ARHGAP10	1.08	0.00287	1.04	2.73	9.53	18.8	2.63e-05	2.54	LV	CELLSTATES	vFB1.2	control_PVneg	7	18
ARHGAP22	1.08	0.019	0.189	0.539	7.25	13.5	0.000331	1.72	LV	CELLSTATES	vFB1.2	control_PVneg	7	18
C9orf3	1.08	0.00165	0.585	1.44	8.64	20.3	1.29e-05	2.78	LV	CELLSTATES	vFB1.2	control_PVneg	7	18
CDH11	1.08	0.042	0.201	0.425	7.11	11	0.00114	1.38	LV	CELLSTATES	vFB1.2	control_PVneg	7	18
DLGAP1	1.08	0.0437	0.135	0.44	6.93	10.9	0.00123	1.36	LV	CELLSTATES	vFB1.2	control_PVneg	7	18
ENOX2	1.08	0.00871	0.212	0.6	7.46	15.6	0.000119	2.06	LV	CELLSTATES	vFB1.2	control_PVneg	7	18
MOB3B	1.08	0.0414	0.132	0.309	6.75	11.1	0.00108	1.38	LV	CELLSTATES	vFB1.2	control_PVneg	7	18
NHSL2	1.08	0.0277	0.16	0.448	7.1	12.4	0.000579	1.56	LV	CELLSTATES	vFB1.2	control_PVneg	7	18
NLRP1	1.08	0.0284	0.162	0.441	7.06	12.2	0.000614	1.55	LV	CELLSTATES	vFB1.2	control_PVneg	7	18
ZNF438	1.08	0.00754	0.254	0.727	7.65	16	9.66e-05	2.12	LV	CELLSTATES	vFB1.2	control_PVneg	7	18
ANXA4	1.07	0.0186	0.17	0.426	7.11	13.6	0.000311	1.73	LV	CELLSTATES	vFB1.2	control_PVneg	7	18
PIK3CA	1.07	0.0139	0.23	0.59	7.43	14.4	0.000217	1.86	LV	CELLSTATES	vFB1.2	control_PVneg	7	18
STON2	1.07	0.0235	0.189	0.532	7.27	12.9	0.000446	1.63	LV	CELLSTATES	vFB1.2	control_PVneg	7	18
ECM2	1.06	0.0318	0.23	0.572	7.36	11.9	0.000727	1.5	LV	CELLSTATES	vFB1.2	control_PVneg	7	18
MAML3	1.06	0.00422	0.362	0.97	8.05	17.6	4.56e-05	2.37	LV	CELLSTATES	vFB1.2	control_PVneg	7	18
PLCB4	1.04	0.0252	0.282	0.689	7.65	12.6	0.000506	1.6	LV	CELLSTATES	vFB1.2	control_PVneg	7	18
USP53	1.04	0.0213	0.811	2.05	9.14	13.1	0.000397	1.67	LV	CELLSTATES	vFB1.2	control_PVneg	7	18
ATP9A	1.03	0.0479	0.121	0.334	6.7	10.6	0.00141	1.32	LV	CELLSTATES	vFB1.2	control_PVneg	7	18
AL445426.1	1.02	0.0194	0.204	0.514	7.35	13.4	0.00034	1.71	LV	CELLSTATES	vFB1.2	control_PVneg	7	18
ESR1	1.02	0.0129	0.319	0.948	7.95	14.6	0.000192	1.89	LV	CELLSTATES	vFB1.2	control_PVneg	7	18
NEO1	1.02	0.0346	0.161	0.419	7.06	11.7	0.000821	1.46	LV	CELLSTATES	vFB1.2	control_PVneg	7	18
SIPA1L1	1.02	0.0295	0.199	0.406	7.17	12.1	0.000649	1.53	LV	CELLSTATES	vFB1.2	control_PVneg	7	18
SLIT3	1.02	0.0174	0.4	1.27	8.25	13.8	0.000285	1.76	LV	CELLSTATES	vFB1.2	control_PVneg	7	18
LHFPL6	1.01	0.00336	1.81	4.83	10.2	18.3	3.28e-05	2.47	LV	CELLSTATES	vFB1.2	control_PVneg	7	18
PCSK6	1.01	0.0125	0.39	1.05	8.17	14.7	0.000185	1.9	LV	CELLSTATES	vFB1.2	control_PVneg	7	18
PRR16	1.01	0.018	0.601	1.48	8.67	13.7	0.000299	1.74	LV	CELLSTATES	vFB1.2	control_PVneg	7	18
FAM129A	1	0.019	0.234	0.543	7.46	13.5	0.000328	1.72	LV	CELLSTATES	vFB1.2	control_PVneg	7	18
CCDC171	0.997	0.0419	0.151	0.416	7.02	11	0.00112	1.38	LV	CELLSTATES	vFB1.2	control_PVneg	7	18
LRCH1	0.997	0.0234	0.186	0.471	7.15	12.9	0.000438	1.63	LV	CELLSTATES	vFB1.2	control_PVneg	7	18
DST	0.996	0.0023	0.986	2.54	9.37	19.4	2e-05	2.64	LV	CELLSTATES	vFB1.2	control_PVneg	7	18
ARHGEF26	0.99	0.0425	0.15	0.372	6.95	10.9	0.00118	1.37	LV	CELLSTATES	vFB1.2	control_PVneg	7	18
TFDP2	0.989	0.0246	0.23	0.586	7.47	12.7	0.000491	1.61	LV	CELLSTATES	vFB1.2	control_PVneg	7	18
HP1BP3	0.987	0.0194	0.299	0.777	7.78	13.4	0.00034	1.71	LV	CELLSTATES	vFB1.2	control_PVneg	7	18
STX7	0.987	0.0427	0.134	0.353	6.78	10.9	0.00119	1.37	LV	CELLSTATES	vFB1.2	control_PVneg	7	18
SVEP1	0.986	0.00558	0.799	2.16	9.13	16.9	6.32e-05	2.25	LV	CELLSTATES	vFB1.2	control_PVneg	7	18
CARMIL1	0.98	0.00742	0.87	2.1	9.23	16.1	9.35e-05	2.13	LV	CELLSTATES	vFB1.2	control_PVneg	7	18
RFTN2	0.98	0.028	0.247	0.633	7.54	12.3	0.000601	1.55	LV	CELLSTATES	vFB1.2	control_PVneg	7	18
PAM	0.975	0.00668	0.505	1.23	8.4	16.4	8.04e-05	2.18	LV	CELLSTATES	vFB1.2	control_PVneg	7	18
LRMDA	0.968	0.0162	0.399	1.01	8.13	14	0.00026	1.79	LV	CELLSTATES	vFB1.2	control_PVneg	7	18
MED13L	0.968	0.00373	1.02	2.59	9.45	18	3.8e-05	2.43	LV	CELLSTATES	vFB1.2	control_PVneg	7	18
PAPPA	0.968	0.0292	0.326	0.802	7.82	12.2	0.000639	1.53	LV	CELLSTATES	vFB1.2	control_PVneg	7	18
KLF7	0.967	0.0277	0.251	0.597	7.5	12.4	0.000581	1.56	LV	CELLSTATES	vFB1.2	control_PVneg	7	18
CPED1	0.965	0.0319	0.224	0.641	7.46	11.9	0.000733	1.5	LV	CELLSTATES	vFB1.2	control_PVneg	7	18
DIP2C	0.958	0.025	0.256	0.634	7.51	12.7	0.000501	1.6	LV	CELLSTATES	vFB1.2	control_PVneg	7	18
FOXP1	0.95	0.00665	0.889	2.24	9.17	16.5	7.95e-05	2.18	LV	CELLSTATES	vFB1.2	control_PVneg	7	18
GRB10	0.949	0.0279	0.246	0.55	7.44	12.3	0.000592	1.55	LV	CELLSTATES	vFB1.2	control_PVneg	7	18
FAM13A	0.935	0.0213	0.388	0.958	8.12	13.1	0.000396	1.67	LV	CELLSTATES	vFB1.2	control_PVneg	7	18
PKP4	0.933	0.046	0.206	0.5	7.33	10.7	0.00134	1.34	LV	CELLSTATES	vFB1.2	control_PVneg	7	18
BTBD9	0.926	0.0132	0.395	0.994	8.12	14.5	0.0002	1.88	LV	CELLSTATES	vFB1.2	control_PVneg	7	18
AGAP1	0.92	0.0106	0.781	1.85	8.98	15.1	0.00015	1.98	LV	CELLSTATES	vFB1.2	control_PVneg	7	18
COLEC12	0.919	0.0479	0.379	0.863	7.94	10.6	0.00142	1.32	LV	CELLSTATES	vFB1.2	control_PVneg	7	18
APBB2	0.917	0.0132	1.01	2.26	9.33	14.5	0.000201	1.88	LV	CELLSTATES	vFB1.2	control_PVneg	7	18
MTUS1	0.916	0.019	0.505	1.26	8.4	13.6	0.000321	1.72	LV	CELLSTATES	vFB1.2	control_PVneg	7	18
SVIL	0.915	0.00863	1.09	2.57	9.42	15.6	0.000117	2.06	LV	CELLSTATES	vFB1.2	control_PVneg	7	18
AFDN	0.91	0.046	0.214	0.529	7.35	10.7	0.00133	1.34	LV	CELLSTATES	vFB1.2	control_PVneg	7	18
RNF213	0.908	0.035	0.301	0.849	7.72	11.6	0.000839	1.46	LV	CELLSTATES	vFB1.2	control_PVneg	7	18
GULP1	0.907	0.046	0.222	0.549	7.39	10.7	0.00133	1.34	LV	CELLSTATES	vFB1.2	control_PVneg	7	18
PARD3B	0.903	0.0167	0.886	2.11	9.23	13.9	0.000271	1.78	LV	CELLSTATES	vFB1.2	control_PVneg	7	18
OGA	0.895	0.0273	0.36	0.842	7.98	12.4	0.000562	1.56	LV	CELLSTATES	vFB1.2	control_PVneg	7	18
TLE4	0.894	0.047	0.251	0.602	7.5	10.6	0.00138	1.33	LV	CELLSTATES	vFB1.2	control_PVneg	7	18
LIMCH1	0.887	0.0194	0.533	1.34	8.54	13.4	0.000342	1.71	LV	CELLSTATES	vFB1.2	control_PVneg	7	18
ELMO1	0.884	0.0414	0.309	0.809	7.89	11.1	0.00109	1.38	LV	CELLSTATES	vFB1.2	control_PVneg	7	18
IGF1R	0.874	0.023	0.607	1.43	8.65	13	0.000428	1.64	LV	CELLSTATES	vFB1.2	control_PVneg	7	18
PACS1	0.865	0.046	0.454	1.12	8.24	10.7	0.00134	1.34	LV	CELLSTATES	vFB1.2	control_PVneg	7	18
PLAGL1	0.854	0.0407	0.481	1.13	8.34	11.2	0.00105	1.39	LV	CELLSTATES	vFB1.2	control_PVneg	7	18
SAMD4A	0.853	0.0362	0.457	1.24	8.42	11.5	0.000899	1.44	LV	CELLSTATES	vFB1.2	control_PVneg	7	18
SYNPO2	0.853	0.0325	1.15	2.61	9.49	11.8	0.000757	1.49	LV	CELLSTATES	vFB1.2	control_PVneg	7	18
FMNL2	0.851	0.0444	0.441	0.979	8.19	10.8	0.00125	1.35	LV	CELLSTATES	vFB1.2	control_PVneg	7	18
ABLIM1	0.84	0.0422	0.421	1.04	8.23	11	0.00115	1.38	LV	CELLSTATES	vFB1.2	control_PVneg	7	18
BICRAL	0.834	0.0491	0.313	0.717	7.74	10.5	0.00147	1.31	LV	CELLSTATES	vFB1.2	control_PVneg	7	18
PKD2	0.83	0.0294	0.492	1.16	8.41	12.1	0.000644	1.53	LV	CELLSTATES	vFB1.2	control_PVneg	7	18
PBX1	0.827	0.0365	1.45	3.24	9.8	11.4	0.000912	1.44	LV	CELLSTATES	vFB1.2	control_PVneg	7	18
BICC1	0.8	0.0442	2.93	6.95	10.9	10.8	0.00124	1.35	LV	CELLSTATES	vFB1.2	control_PVneg	7	18
KIF13A	0.799	0.042	0.503	1.13	8.4	11	0.00114	1.38	LV	CELLSTATES	vFB1.2	control_PVneg	7	18
AFF1	0.784	0.0419	0.744	1.74	8.94	11	0.00112	1.38	LV	CELLSTATES	vFB1.2	control_PVneg	7	18
AKT3	0.782	0.0384	1.38	3.05	9.79	11.3	0.000976	1.42	LV	CELLSTATES	vFB1.2	control_PVneg	7	18
PDGFD	0.779	0.0422	1.18	2.72	9.59	11	0.00115	1.38	LV	CELLSTATES	vFB1.2	control_PVneg	7	18
DPYD	0.752	0.0454	1.2	2.65	9.53	10.7	0.0013	1.34	LV	CELLSTATES	vFB1.2	control_PVneg	7	18

## Sheet: RBM20_control
Gene	logFC	FDR	mean_exp_control	mean_exp_genotype	logCPM	F	PValue	FDR_plot	Region	annotation_level	cell_state	comparison	Observations_genotype	Observations_reference
AC018742.1	3.62	4.18e-11	0.0264	0.339	6.4	84.3	3e-15	10.4	LV	CELLSTATES	vFB1.2	control_RBM20	8	18
COL9A2	3.26	0.00166	0	0.0143	4.56	23	9.53e-06	2.78	LV	CELLSTATES	vFB1.2	control_RBM20	8	18
HTR7	3.15	0.00101	0.00477	0.0723	5.11	23.5	4.18e-06	2.99	LV	CELLSTATES	vFB1.2	control_RBM20	8	18
DCDC2C	3.11	0.000622	0.0116	0.087	5.2	25.2	2.01e-06	3.21	LV	CELLSTATES	vFB1.2	control_RBM20	8	18
AC025822.2	3.04	0.00157	0.000624	0.0277	4.64	23.5	8.48e-06	2.8	LV	CELLSTATES	vFB1.2	control_RBM20	8	18
HBB	3.04	0.00172	0.0046	0.0458	5.03	21.5	1e-05	2.76	LV	CELLSTATES	vFB1.2	control_RBM20	8	18
LINC01239	2.96	1.54e-05	0.0203	0.167	5.82	37.2	1.66e-08	4.81	LV	CELLSTATES	vFB1.2	control_RBM20	8	18
SLC44A5	2.84	2.43e-05	0.0138	0.132	5.68	35	3.85e-08	4.61	LV	CELLSTATES	vFB1.2	control_RBM20	8	18
LINC01250	2.77	0.00556	0.00513	0.0418	4.83	17.6	5.52e-05	2.25	LV	CELLSTATES	vFB1.2	control_RBM20	8	18
PDGFA	2.77	0.000146	0.0119	0.114	5.34	29.5	3.47e-07	3.84	LV	CELLSTATES	vFB1.2	control_RBM20	8	18
AC099329.1	2.76	0.00298	0.00418	0.101	4.9	19.5	2.36e-05	2.53	LV	CELLSTATES	vFB1.2	control_RBM20	8	18
ITGA2	2.69	0.00786	0.00581	0.0254	4.71	16.5	9.05e-05	2.1	LV	CELLSTATES	vFB1.2	control_RBM20	8	18
LINC01106	2.63	0.0194	0	0.0168	4.49	18.9	0.000319	1.71	LV	CELLSTATES	vFB1.2	control_RBM20	8	18
SLC17A3	2.57	0.0299	0	0.0252	4.49	18.1	0.0006	1.52	LV	CELLSTATES	vFB1.2	control_RBM20	8	18
LINC02204	2.55	0.0257	0.000761	0.0139	4.55	18.4	0.000468	1.59	LV	CELLSTATES	vFB1.2	control_RBM20	8	18
ZNF763	2.53	0.0298	0.00123	0.0256	4.57	16.5	0.000594	1.53	LV	CELLSTATES	vFB1.2	control_RBM20	8	18
AL391117.1	2.52	0.00599	0.00768	0.0541	5	17.4	6.2e-05	2.22	LV	CELLSTATES	vFB1.2	control_RBM20	8	18
CNGA4	2.52	0.0428	0	0.0128	4.47	17.4	0.00103	1.37	LV	CELLSTATES	vFB1.2	control_RBM20	8	18
CYP19A1	2.48	0.00912	0.00471	0.0542	4.87	16.1	0.000112	2.04	LV	CELLSTATES	vFB1.2	control_RBM20	8	18
ANKRD29	2.45	3.53e-05	0.0409	0.222	6.26	33.9	5.85e-08	4.45	LV	CELLSTATES	vFB1.2	control_RBM20	8	18
HBA2	2.44	0.0132	0.00411	0.0317	4.66	15	0.000182	1.88	LV	CELLSTATES	vFB1.2	control_RBM20	8	18
MYL4	2.44	0.0245	0.00186	0.0292	4.63	15.1	0.000431	1.61	LV	CELLSTATES	vFB1.2	control_RBM20	8	18
SESN3	2.4	1.03e-07	0.0635	0.363	6.61	52.1	7.41e-11	6.99	LV	CELLSTATES	vFB1.2	control_RBM20	8	18
COMP	2.37	0.0192	0.002	0.0203	4.63	13.9	0.000312	1.72	LV	CELLSTATES	vFB1.2	control_RBM20	8	18
DRD4	2.37	0.0298	0.00347	0.0177	4.56	14.5	0.000595	1.53	LV	CELLSTATES	vFB1.2	control_RBM20	8	18
NPPA	2.37	0.00889	0.0116	0.0697	5.36	16.2	0.000107	2.05	LV	CELLSTATES	vFB1.2	control_RBM20	8	18
AC099687.1	2.35	0.0174	0.0103	0.0678	5.01	14.2	0.000273	1.76	LV	CELLSTATES	vFB1.2	control_RBM20	8	18
FOSB	2.34	0.0205	0.00929	0.0881	4.88	13.7	0.000341	1.69	LV	CELLSTATES	vFB1.2	control_RBM20	8	18
FRZB	2.32	0.00196	0.013	0.0827	5.37	20.9	1.28e-05	2.71	LV	CELLSTATES	vFB1.2	control_RBM20	8	18
HAPLN1	2.26	0.0058	0.0136	0.0909	5.26	17.5	5.89e-05	2.24	LV	CELLSTATES	vFB1.2	control_RBM20	8	18
PABPC4L	2.26	0.03	0.00313	0.0373	4.69	13	0.000605	1.52	LV	CELLSTATES	vFB1.2	control_RBM20	8	18
NKAIN3	2.25	1.12e-05	0.0423	0.244	6.24	38.2	1.13e-08	4.95	LV	CELLSTATES	vFB1.2	control_RBM20	8	18
GLDN	2.24	0.0141	0.0188	0.0711	5.19	14.8	0.000198	1.85	LV	CELLSTATES	vFB1.2	control_RBM20	8	18
LAMA3	2.23	1.66e-05	0.0704	0.333	6.66	36.6	2.03e-08	4.78	LV	CELLSTATES	vFB1.2	control_RBM20	8	18
ZNF154	2.23	0.0164	0.0106	0.0602	5.04	14.3	0.00025	1.79	LV	CELLSTATES	vFB1.2	control_RBM20	8	18
SLC45A3	2.22	0.0383	0.00463	0.0382	4.86	11.7	0.000862	1.42	LV	CELLSTATES	vFB1.2	control_RBM20	8	18
SUSD4	2.21	0.0201	0.0146	0.0669	5.08	13.7	0.000333	1.7	LV	CELLSTATES	vFB1.2	control_RBM20	8	18
XG	2.19	0.00838	0.0112	0.0727	5.15	16.4	9.76e-05	2.08	LV	CELLSTATES	vFB1.2	control_RBM20	8	18
KIAA1211	2.18	1.57e-05	0.0485	0.274	6.29	36.9	1.81e-08	4.8	LV	CELLSTATES	vFB1.2	control_RBM20	8	18
MAP2	2.18	9.79e-08	0.0937	0.44	6.85	52.5	6.34e-11	7.01	LV	CELLSTATES	vFB1.2	control_RBM20	8	18
KCNMA1	2.15	0.00485	0.0219	0.144	5.51	18	4.57e-05	2.31	LV	CELLSTATES	vFB1.2	control_RBM20	8	18
LUZP2	2.15	0.00671	0.017	0.0827	5.38	17	7.34e-05	2.17	LV	CELLSTATES	vFB1.2	control_RBM20	8	18
AC022101.1	2.12	0.0447	0.00511	0.0287	4.74	11.2	0.00112	1.35	LV	CELLSTATES	vFB1.2	control_RBM20	8	18
RAPGEF5	2.12	9.93e-07	0.0821	0.411	6.83	45.1	8.57e-10	6	LV	CELLSTATES	vFB1.2	control_RBM20	8	18
LINC00278	2.08	0.00111	0.0365	0.169	5.86	23.1	4.97e-06	2.95	LV	CELLSTATES	vFB1.2	control_RBM20	8	18
NPPB	2.07	0.004	0.0243	0.108	5.67	18.6	3.48e-05	2.4	LV	CELLSTATES	vFB1.2	control_RBM20	8	18
C1orf198	2.05	0.0281	0.00913	0.0519	5.02	12.7	0.000532	1.55	LV	CELLSTATES	vFB1.2	control_RBM20	8	18
AC126768.2	2.04	0.0344	0.0116	0.0472	5.04	12.1	0.000735	1.46	LV	CELLSTATES	vFB1.2	control_RBM20	8	18
PLB1	2.04	0.00115	0.0295	0.136	5.73	23	5.22e-06	2.94	LV	CELLSTATES	vFB1.2	control_RBM20	8	18
KALRN	2.03	1.05e-08	0.288	1.46	8.33	62.4	2.31e-12	7.98	LV	CELLSTATES	vFB1.2	control_RBM20	8	18
ITGA1	2.01	1.05e-08	0.222	1.11	7.99	61	3.75e-12	7.98	LV	CELLSTATES	vFB1.2	control_RBM20	8	18
ANO1	2	0.000158	0.0611	0.241	6.33	29.2	3.86e-07	3.8	LV	CELLSTATES	vFB1.2	control_RBM20	8	18
MEOX1	2	0.0141	0.025	0.0968	5.46	14.8	0.000199	1.85	LV	CELLSTATES	vFB1.2	control_RBM20	8	18
NCKIPSD	2	0.0143	0.0142	0.0976	5.22	14.8	0.000204	1.84	LV	CELLSTATES	vFB1.2	control_RBM20	8	18
AFF3	1.99	1.05e-08	0.391	1.86	8.61	60.9	3.79e-12	7.98	LV	CELLSTATES	vFB1.2	control_RBM20	8	18
CNKSR3	1.99	0.00158	0.026	0.134	5.8	21.8	8.73e-06	2.8	LV	CELLSTATES	vFB1.2	control_RBM20	8	18
SGIP1	1.95	1.14e-08	0.355	1.63	8.46	60.1	4.9e-12	7.94	LV	CELLSTATES	vFB1.2	control_RBM20	8	18
SNCAIP	1.93	0.00228	0.0318	0.138	5.73	20.3	1.64e-05	2.64	LV	CELLSTATES	vFB1.2	control_RBM20	8	18
GPRC5B	1.88	0.0368	0.0147	0.0671	5.2	11.9	0.000812	1.43	LV	CELLSTATES	vFB1.2	control_RBM20	8	18
COL21A1	1.87	1.88e-05	0.123	0.504	7.14	36	2.58e-08	4.72	LV	CELLSTATES	vFB1.2	control_RBM20	8	18
PI16	1.87	6.15e-05	0.0901	0.484	6.85	32.2	1.15e-07	4.21	LV	CELLSTATES	vFB1.2	control_RBM20	8	18
GOLGA8B	1.86	0.0107	0.0206	0.104	5.53	15.6	0.000138	1.97	LV	CELLSTATES	vFB1.2	control_RBM20	8	18
PLXDC2	1.82	1.72e-09	1.77	7.27	10.6	69.5	2.47e-13	8.77	LV	CELLSTATES	vFB1.2	control_RBM20	8	18
DNAJB2	1.8	0.0477	0.0144	0.0617	5.11	11	0.00123	1.32	LV	CELLSTATES	vFB1.2	control_RBM20	8	18
PDE4B	1.77	0.00322	0.0764	0.277	6.52	19.2	2.67e-05	2.49	LV	CELLSTATES	vFB1.2	control_RBM20	8	18
PNPLA7	1.77	0.00582	0.0368	0.167	5.79	17.4	5.99e-05	2.24	LV	CELLSTATES	vFB1.2	control_RBM20	8	18
PDZRN4	1.75	0.00137	0.126	0.594	7.2	22.4	6.59e-06	2.86	LV	CELLSTATES	vFB1.2	control_RBM20	8	18
NRXN3	1.73	0.000982	0.112	0.475	7.06	23.6	3.96e-06	3.01	LV	CELLSTATES	vFB1.2	control_RBM20	8	18
AC027117.2	1.71	0.00166	0.053	0.251	6.11	21.6	9.58e-06	2.78	LV	CELLSTATES	vFB1.2	control_RBM20	8	18
BTG2	1.71	7.96e-05	0.148	0.583	7.21	31.4	1.6e-07	4.1	LV	CELLSTATES	vFB1.2	control_RBM20	8	18
CTGF	1.71	0.000771	0.286	1.23	8.11	24.4	2.88e-06	3.11	LV	CELLSTATES	vFB1.2	control_RBM20	8	18
GDNF-AS1	1.71	0.0265	0.0209	0.112	5.44	12.9	0.000494	1.58	LV	CELLSTATES	vFB1.2	control_RBM20	8	18
AC079380.1	1.7	0.00221	0.046	0.165	5.94	20.5	1.53e-05	2.65	LV	CELLSTATES	vFB1.2	control_RBM20	8	18
ERG	1.7	0.0178	0.0241	0.119	5.63	14.1	0.000281	1.75	LV	CELLSTATES	vFB1.2	control_RBM20	8	18
SFRP4	1.7	0.043	0.022	0.0892	5.36	11.3	0.00106	1.37	LV	CELLSTATES	vFB1.2	control_RBM20	8	18
AP000787.1	1.68	0.000376	0.0697	0.301	6.37	26.5	1.16e-06	3.42	LV	CELLSTATES	vFB1.2	control_RBM20	8	18
CD200	1.68	0.0475	0.0185	0.0705	5.38	11	0.00122	1.32	LV	CELLSTATES	vFB1.2	control_RBM20	8	18
RYR3	1.68	0.00177	0.073	0.259	6.43	21.2	1.11e-05	2.75	LV	CELLSTATES	vFB1.2	control_RBM20	8	18
IL16	1.64	0.000165	0.112	0.479	6.93	28.9	4.27e-07	3.78	LV	CELLSTATES	vFB1.2	control_RBM20	8	18
TPD52L1	1.63	0.00484	0.0526	0.236	6.21	18.1	4.52e-05	2.32	LV	CELLSTATES	vFB1.2	control_RBM20	8	18
RAI2	1.59	0.0289	0.0254	0.106	5.54	12.7	0.000555	1.54	LV	CELLSTATES	vFB1.2	control_RBM20	8	18
C11orf80	1.58	1.88e-05	0.16	0.581	7.25	36	2.54e-08	4.72	LV	CELLSTATES	vFB1.2	control_RBM20	8	18
ICK	1.58	0.0404	0.0218	0.103	5.44	11.5	0.000957	1.39	LV	CELLSTATES	vFB1.2	control_RBM20	8	18
NCAM1	1.58	0.00466	0.0779	0.217	6.33	18.2	4.27e-05	2.33	LV	CELLSTATES	vFB1.2	control_RBM20	8	18
ZNF98	1.57	0.0151	0.044	0.155	5.95	14.6	0.000221	1.82	LV	CELLSTATES	vFB1.2	control_RBM20	8	18
KLF2	1.56	0.0133	0.0343	0.156	5.82	15	0.000186	1.88	LV	CELLSTATES	vFB1.2	control_RBM20	8	18
FBN2	1.54	0.0486	0.03	0.0986	5.63	11	0.00126	1.31	LV	CELLSTATES	vFB1.2	control_RBM20	8	18
NOX4	1.52	1.93e-05	0.65	2.19	8.97	35.8	2.78e-08	4.71	LV	CELLSTATES	vFB1.2	control_RBM20	8	18
JMY	1.51	0.012	0.0491	0.175	5.99	15.3	0.000159	1.92	LV	CELLSTATES	vFB1.2	control_RBM20	8	18
TRMT9B	1.5	0.0128	0.0513	0.164	6.05	15.1	0.000175	1.89	LV	CELLSTATES	vFB1.2	control_RBM20	8	18
PTPN13	1.49	4.57e-05	0.288	0.97	7.93	33.1	7.89e-08	4.34	LV	CELLSTATES	vFB1.2	control_RBM20	8	18
ATP10A	1.48	0.000673	0.175	0.597	7.34	24.9	2.32e-06	3.17	LV	CELLSTATES	vFB1.2	control_RBM20	8	18
ZMAT1	1.48	0.036	0.0417	0.114	5.76	11.9	0.000791	1.44	LV	CELLSTATES	vFB1.2	control_RBM20	8	18
AC005165.1	1.47	0.00336	0.226	0.77	7.77	19.1	2.83e-05	2.47	LV	CELLSTATES	vFB1.2	control_RBM20	8	18
FGF14	1.47	0.00107	0.662	2.12	9.11	23.3	4.55e-06	2.97	LV	CELLSTATES	vFB1.2	control_RBM20	8	18
ISPD	1.47	0.000243	0.129	0.436	6.97	27.7	6.99e-07	3.61	LV	CELLSTATES	vFB1.2	control_RBM20	8	18
FGD4	1.46	0.000179	0.238	0.797	7.69	28.6	4.88e-07	3.75	LV	CELLSTATES	vFB1.2	control_RBM20	8	18
MOB3B	1.46	0.000851	0.132	0.454	6.95	24.1	3.24e-06	3.07	LV	CELLSTATES	vFB1.2	control_RBM20	8	18
CNKSR2	1.45	0.0349	0.0433	0.148	5.88	12	0.000751	1.46	LV	CELLSTATES	vFB1.2	control_RBM20	8	18
USP53	1.45	0.000112	0.811	2.83	9.37	30.3	2.5e-07	3.95	LV	CELLSTATES	vFB1.2	control_RBM20	8	18
DGKE	1.44	0.0358	0.033	0.121	5.67	11.9	0.000781	1.45	LV	CELLSTATES	vFB1.2	control_RBM20	8	18
ANXA1	1.43	0.00109	0.108	0.443	6.85	23.2	4.77e-06	2.96	LV	CELLSTATES	vFB1.2	control_RBM20	8	18
ITGB8	1.43	0.00516	0.0705	0.25	6.33	17.9	4.91e-05	2.29	LV	CELLSTATES	vFB1.2	control_RBM20	8	18
LTBP2	1.43	0.000641	0.282	0.894	7.84	25	2.17e-06	3.19	LV	CELLSTATES	vFB1.2	control_RBM20	8	18
N4BP2L1	1.43	0.00353	0.0573	0.229	6.27	19	3e-05	2.45	LV	CELLSTATES	vFB1.2	control_RBM20	8	18
LINC01266	1.42	0.0288	0.0391	0.139	5.86	12.7	0.000551	1.54	LV	CELLSTATES	vFB1.2	control_RBM20	8	18
LINC01088	1.4	0.00228	0.512	1.9	8.82	20.4	1.62e-05	2.64	LV	CELLSTATES	vFB1.2	control_RBM20	8	18
PPP1CB	1.4	0.00143	0.197	0.653	7.49	22.3	7.03e-06	2.84	LV	CELLSTATES	vFB1.2	control_RBM20	8	18
STK17B	1.4	0.000333	0.171	0.552	7.27	26.9	1.01e-06	3.48	LV	CELLSTATES	vFB1.2	control_RBM20	8	18
TGFB2	1.4	0.00706	0.0695	0.263	6.33	16.8	7.91e-05	2.15	LV	CELLSTATES	vFB1.2	control_RBM20	8	18
KDM5D	1.39	0.0298	0.081	0.239	6.38	12.5	0.000592	1.53	LV	CELLSTATES	vFB1.2	control_RBM20	8	18
NLGN4Y	1.39	0.036	0.0837	0.255	6.31	11.9	0.000788	1.44	LV	CELLSTATES	vFB1.2	control_RBM20	8	18
ATP10D	1.37	7.96e-05	0.244	0.814	7.72	31.4	1.59e-07	4.1	LV	CELLSTATES	vFB1.2	control_RBM20	8	18
DAPK1	1.37	0.00466	0.108	0.35	6.81	18.2	4.3e-05	2.33	LV	CELLSTATES	vFB1.2	control_RBM20	8	18
SULT1C4	1.37	0.0419	0.0367	0.148	5.81	11.4	0.001	1.38	LV	CELLSTATES	vFB1.2	control_RBM20	8	18
TBX15	1.37	0.0302	0.0522	0.201	5.99	12.5	0.000611	1.52	LV	CELLSTATES	vFB1.2	control_RBM20	8	18
ARL15	1.36	0.000101	1.62	5.12	10.3	30.7	2.11e-07	4	LV	CELLSTATES	vFB1.2	control_RBM20	8	18
ARHGAP10	1.35	2.38e-05	1.04	3.43	9.67	35.2	3.59e-08	4.62	LV	CELLSTATES	vFB1.2	control_RBM20	8	18
PCOLCE2	1.34	0.000179	0.321	1.06	8.06	28.6	4.86e-07	3.75	LV	CELLSTATES	vFB1.2	control_RBM20	8	18
SETDB2	1.34	0.0262	0.0562	0.182	6.02	12.9	0.000484	1.58	LV	CELLSTATES	vFB1.2	control_RBM20	8	18
TMEM132C	1.34	0.00277	0.287	0.983	8	19.7	2.16e-05	2.56	LV	CELLSTATES	vFB1.2	control_RBM20	8	18
CSAD	1.33	0.00578	0.0777	0.241	6.4	17.5	5.82e-05	2.24	LV	CELLSTATES	vFB1.2	control_RBM20	8	18
LINC00894	1.33	0.00234	0.15	0.493	7.06	20.2	1.72e-05	2.63	LV	CELLSTATES	vFB1.2	control_RBM20	8	18
MALRD1	1.3	0.0149	0.0912	0.261	6.49	14.7	0.000214	1.83	LV	CELLSTATES	vFB1.2	control_RBM20	8	18
AL445250.1	1.29	0.00313	0.23	0.725	7.73	19.3	2.54e-05	2.5	LV	CELLSTATES	vFB1.2	control_RBM20	8	18
PCSK6	1.29	0.00109	0.39	1.3	8.33	23.2	4.73e-06	2.96	LV	CELLSTATES	vFB1.2	control_RBM20	8	18
PLEKHH2	1.29	0.000283	0.324	0.981	8.11	27.3	8.36e-07	3.55	LV	CELLSTATES	vFB1.2	control_RBM20	8	18
SPEF2	1.29	0.0396	0.0484	0.163	5.91	11.6	0.000905	1.4	LV	CELLSTATES	vFB1.2	control_RBM20	8	18
CCND3	1.28	0.00101	0.214	0.639	7.53	23.5	4.23e-06	2.99	LV	CELLSTATES	vFB1.2	control_RBM20	8	18
DDAH1	1.28	0.00713	0.153	0.432	7.05	16.8	8.16e-05	2.15	LV	CELLSTATES	vFB1.2	control_RBM20	8	18
GEM	1.28	0.025	0.0943	0.294	6.69	13.1	0.000443	1.6	LV	CELLSTATES	vFB1.2	control_RBM20	8	18
MAMDC2	1.28	0.00196	0.85	2.49	9.32	20.9	1.28e-05	2.71	LV	CELLSTATES	vFB1.2	control_RBM20	8	18
FOXO3	1.27	6.15e-05	0.834	2.69	9.35	32.3	1.11e-07	4.21	LV	CELLSTATES	vFB1.2	control_RBM20	8	18
NTM	1.27	0.0234	0.107	0.27	6.63	13.3	0.000402	1.63	LV	CELLSTATES	vFB1.2	control_RBM20	8	18
BTBD8	1.26	0.0182	0.0721	0.21	6.21	14	0.000294	1.74	LV	CELLSTATES	vFB1.2	control_RBM20	8	18
COL8A1	1.26	0.000165	0.865	2.59	9.28	29	4.16e-07	3.78	LV	CELLSTATES	vFB1.2	control_RBM20	8	18
KIF13B	1.26	0.00137	0.21	0.633	7.46	22.5	6.39e-06	2.86	LV	CELLSTATES	vFB1.2	control_RBM20	8	18
DOCK5	1.25	0.000937	0.28	0.866	7.88	23.8	3.64e-06	3.03	LV	CELLSTATES	vFB1.2	control_RBM20	8	18
OFD1	1.25	0.012	0.0814	0.257	6.44	15.3	0.000158	1.92	LV	CELLSTATES	vFB1.2	control_RBM20	8	18
MFAP5	1.23	0.0182	0.158	0.557	7.18	14	0.00029	1.74	LV	CELLSTATES	vFB1.2	control_RBM20	8	18
GPM6B	1.22	0.011	0.18	0.558	7.28	15.5	0.000143	1.96	LV	CELLSTATES	vFB1.2	control_RBM20	8	18
PIWIL4	1.22	0.0494	0.0635	0.188	6.14	10.9	0.00128	1.31	LV	CELLSTATES	vFB1.2	control_RBM20	8	18
PLCE1	1.22	0.00269	0.18	0.552	7.31	19.8	2.05e-05	2.57	LV	CELLSTATES	vFB1.2	control_RBM20	8	18
CLMN	1.21	0.00539	0.142	0.374	6.91	17.7	5.27e-05	2.27	LV	CELLSTATES	vFB1.2	control_RBM20	8	18
COBLL1	1.21	0.00209	0.176	0.48	7.22	20.7	1.4e-05	2.68	LV	CELLSTATES	vFB1.2	control_RBM20	8	18
MTUS1	1.21	0.000187	0.505	1.5	8.55	28.4	5.25e-07	3.73	LV	CELLSTATES	vFB1.2	control_RBM20	8	18
MYO1D	1.21	0.000714	0.462	1.3	8.44	24.6	2.62e-06	3.15	LV	CELLSTATES	vFB1.2	control_RBM20	8	18
TM7SF3	1.21	0.0182	0.0893	0.248	6.41	14	0.000293	1.74	LV	CELLSTATES	vFB1.2	control_RBM20	8	18
TSC22D3	1.21	0.00239	0.351	1.01	8.09	20.2	1.77e-05	2.62	LV	CELLSTATES	vFB1.2	control_RBM20	8	18
TTC39B	1.21	0.00889	0.101	0.272	6.64	16.2	0.000107	2.05	LV	CELLSTATES	vFB1.2	control_RBM20	8	18
DACH1	1.2	0.00469	0.171	0.474	7.19	18.1	4.35e-05	2.33	LV	CELLSTATES	vFB1.2	control_RBM20	8	18
FAM214A	1.2	0.00209	0.2	0.596	7.39	20.7	1.41e-05	2.68	LV	CELLSTATES	vFB1.2	control_RBM20	8	18
SULF1	1.2	0.00187	0.259	0.752	7.71	21.1	1.18e-05	2.73	LV	CELLSTATES	vFB1.2	control_RBM20	8	18
YPEL3	1.2	0.0177	0.086	0.282	6.5	14.1	0.000279	1.75	LV	CELLSTATES	vFB1.2	control_RBM20	8	18
ASAP2	1.19	0.00122	0.293	0.86	7.93	22.8	5.63e-06	2.91	LV	CELLSTATES	vFB1.2	control_RBM20	8	18
GPCPD1	1.19	0.00653	0.131	0.354	6.82	17.1	6.86e-05	2.19	LV	CELLSTATES	vFB1.2	control_RBM20	8	18
RFTN2	1.19	0.00157	0.247	0.725	7.67	21.9	8.31e-06	2.81	LV	CELLSTATES	vFB1.2	control_RBM20	8	18
UACA	1.19	0.00153	0.401	1.08	8.28	22	7.95e-06	2.81	LV	CELLSTATES	vFB1.2	control_RBM20	8	18
PIK3CA	1.18	0.00228	0.23	0.632	7.51	20.4	1.61e-05	2.64	LV	CELLSTATES	vFB1.2	control_RBM20	8	18
RASSF4	1.18	0.00539	0.229	0.594	7.55	17.7	5.27e-05	2.27	LV	CELLSTATES	vFB1.2	control_RBM20	8	18
SHROOM3	1.18	0.00172	0.23	0.612	7.49	21.3	1.05e-05	2.76	LV	CELLSTATES	vFB1.2	control_RBM20	8	18
CAB39L	1.17	0.00177	0.25	0.725	7.72	21.2	1.1e-05	2.75	LV	CELLSTATES	vFB1.2	control_RBM20	8	18
CNTN4	1.17	0.0163	0.12	0.399	6.84	14.4	0.000246	1.79	LV	CELLSTATES	vFB1.2	control_RBM20	8	18
ZNF704	1.17	0.00159	0.512	1.39	8.55	21.7	8.94e-06	2.8	LV	CELLSTATES	vFB1.2	control_RBM20	8	18
CSRNP3	1.16	0.00388	0.19	0.455	7.13	18.7	3.32e-05	2.41	LV	CELLSTATES	vFB1.2	control_RBM20	8	18
IRS2	1.16	0.0106	0.141	0.449	6.93	15.6	0.000136	1.97	LV	CELLSTATES	vFB1.2	control_RBM20	8	18
HACE1	1.15	0.0296	0.0807	0.222	6.26	12.6	0.00058	1.53	LV	CELLSTATES	vFB1.2	control_RBM20	8	18
RAPGEF2	1.15	0.00157	0.233	0.68	7.67	21.9	8.33e-06	2.81	LV	CELLSTATES	vFB1.2	control_RBM20	8	18
SLC22A15	1.15	0.00706	0.141	0.391	6.91	16.8	7.9e-05	2.15	LV	CELLSTATES	vFB1.2	control_RBM20	8	18
TSC22D1	1.15	0.00582	0.196	0.557	7.44	17.4	5.96e-05	2.24	LV	CELLSTATES	vFB1.2	control_RBM20	8	18
ARHGAP26	1.13	0.00197	0.495	1.41	8.57	20.9	1.3e-05	2.71	LV	CELLSTATES	vFB1.2	control_RBM20	8	18
NFKBIZ	1.13	0.00439	0.241	0.666	7.58	18.4	3.92e-05	2.36	LV	CELLSTATES	vFB1.2	control_RBM20	8	18
ARHGEF26	1.12	0.0163	0.15	0.382	7.02	14.4	0.000247	1.79	LV	CELLSTATES	vFB1.2	control_RBM20	8	18
FAT4	1.12	0.0085	0.206	0.531	7.31	16.3	0.0001	2.07	LV	CELLSTATES	vFB1.2	control_RBM20	8	18
SMC4	1.12	0.0454	0.0872	0.213	6.39	11.2	0.00114	1.34	LV	CELLSTATES	vFB1.2	control_RBM20	8	18
ATP9A	1.11	0.0156	0.121	0.364	6.77	14.5	0.000231	1.81	LV	CELLSTATES	vFB1.2	control_RBM20	8	18
SMIM14	1.11	0.00452	0.229	0.664	7.54	18.3	4.07e-05	2.34	LV	CELLSTATES	vFB1.2	control_RBM20	8	18
CARMIL1	1.1	0.00172	0.87	2.4	9.3	21.4	1.03e-05	2.76	LV	CELLSTATES	vFB1.2	control_RBM20	8	18
GAB1	1.1	0.00214	0.402	1.05	8.19	20.6	1.46e-05	2.67	LV	CELLSTATES	vFB1.2	control_RBM20	8	18
ZBTB16	1.1	0.0151	1.54	4.16	10.1	14.6	0.000219	1.82	LV	CELLSTATES	vFB1.2	control_RBM20	8	18
AC007388.1	1.09	0.004	0.276	0.776	7.78	18.7	3.46e-05	2.4	LV	CELLSTATES	vFB1.2	control_RBM20	8	18
AL445426.1	1.09	0.00577	0.204	0.564	7.4	17.5	5.77e-05	2.24	LV	CELLSTATES	vFB1.2	control_RBM20	8	18
EEF2K	1.09	0.0262	0.146	0.406	6.96	12.9	0.000484	1.58	LV	CELLSTATES	vFB1.2	control_RBM20	8	18
TBC1D12	1.09	0.0133	0.138	0.404	6.92	15	0.000185	1.88	LV	CELLSTATES	vFB1.2	control_RBM20	8	18
JUND	1.08	0.0401	0.117	0.331	6.76	11.6	0.000936	1.4	LV	CELLSTATES	vFB1.2	control_RBM20	8	18
LOXL1	1.07	0.0358	0.119	0.319	6.69	12	0.000777	1.45	LV	CELLSTATES	vFB1.2	control_RBM20	8	18
NLRP1	1.06	0.0169	0.162	0.419	7.12	14.2	0.000262	1.77	LV	CELLSTATES	vFB1.2	control_RBM20	8	18
PER1	1.06	0.0194	0.143	0.432	7.04	13.8	0.000318	1.71	LV	CELLSTATES	vFB1.2	control_RBM20	8	18
TMEM131L	1.06	0.0245	0.13	0.331	6.84	13.2	0.000428	1.61	LV	CELLSTATES	vFB1.2	control_RBM20	8	18
AC092683.1	1.05	0.0447	0.132	0.328	6.73	11.2	0.00112	1.35	LV	CELLSTATES	vFB1.2	control_RBM20	8	18
DPYSL3	1.05	0.00954	0.243	0.617	7.55	15.9	0.000119	2.02	LV	CELLSTATES	vFB1.2	control_RBM20	8	18
KLF12	1.05	0.00196	0.447	1.17	8.32	20.9	1.25e-05	2.71	LV	CELLSTATES	vFB1.2	control_RBM20	8	18
ZNF385D	1.04	0.021	0.364	1.04	8.09	13.6	0.000354	1.68	LV	CELLSTATES	vFB1.2	control_RBM20	8	18
ANK2	1.03	0.00322	0.316	0.839	7.97	19.2	2.66e-05	2.49	LV	CELLSTATES	vFB1.2	control_RBM20	8	18
GRB10	1.03	0.00535	0.246	0.596	7.5	17.8	5.16e-05	2.27	LV	CELLSTATES	vFB1.2	control_RBM20	8	18
ARID5B	1.02	0.00669	0.411	1.14	8.3	17.1	7.11e-05	2.17	LV	CELLSTATES	vFB1.2	control_RBM20	8	18
ENOX2	1.02	0.0131	0.212	0.585	7.46	15	0.00018	1.88	LV	CELLSTATES	vFB1.2	control_RBM20	8	18
PLSCR4	1.02	0.00954	0.393	0.907	8.09	15.9	0.000119	2.02	LV	CELLSTATES	vFB1.2	control_RBM20	8	18
ANKRD6	1.01	0.026	0.227	0.552	7.45	13	0.000476	1.59	LV	CELLSTATES	vFB1.2	control_RBM20	8	18
HBP1	1.01	0.0396	0.106	0.271	6.54	11.6	0.000914	1.4	LV	CELLSTATES	vFB1.2	control_RBM20	8	18
IGF1R	0.997	0.00311	0.607	1.54	8.73	19.4	2.48e-05	2.51	LV	CELLSTATES	vFB1.2	control_RBM20	8	18
ABLIM1	0.992	0.00669	0.421	1.12	8.32	17	7.23e-05	2.17	LV	CELLSTATES	vFB1.2	control_RBM20	8	18
DOCK9	0.989	0.0106	0.252	0.621	7.6	15.6	0.000136	1.97	LV	CELLSTATES	vFB1.2	control_RBM20	8	18
PREX2	0.987	0.0308	0.334	0.878	7.96	12.4	0.000628	1.51	LV	CELLSTATES	vFB1.2	control_RBM20	8	18
C9orf3	0.986	0.00313	0.585	1.37	8.64	19.3	2.55e-05	2.5	LV	CELLSTATES	vFB1.2	control_RBM20	8	18
RIOK3	0.981	0.0349	0.122	0.313	6.74	12	0.000749	1.46	LV	CELLSTATES	vFB1.2	control_RBM20	8	18
MXI1	0.979	0.0265	0.164	0.377	7	12.9	0.000498	1.58	LV	CELLSTATES	vFB1.2	control_RBM20	8	18
BACH2	0.976	0.0122	0.327	0.831	7.91	15.3	0.000163	1.91	LV	CELLSTATES	vFB1.2	control_RBM20	8	18
EPHA3	0.976	0.00707	0.518	1.2	8.48	16.8	7.98e-05	2.15	LV	CELLSTATES	vFB1.2	control_RBM20	8	18
SYTL4	0.967	0.0396	0.142	0.355	6.87	11.6	0.000921	1.4	LV	CELLSTATES	vFB1.2	control_RBM20	8	18
KIF13A	0.95	0.00464	0.503	1.25	8.48	18.2	4.2e-05	2.33	LV	CELLSTATES	vFB1.2	control_RBM20	8	18
AP001528.2	0.943	0.05	0.194	0.467	7.32	10.9	0.00131	1.3	LV	CELLSTATES	vFB1.2	control_RBM20	8	18
PARD3B	0.942	0.00669	0.886	2.18	9.27	17	7.21e-05	2.17	LV	CELLSTATES	vFB1.2	control_RBM20	8	18
HMCN1	0.936	0.0403	0.254	0.588	7.65	11.5	0.000949	1.39	LV	CELLSTATES	vFB1.2	control_RBM20	8	18
LDLRAD4	0.934	0.0252	0.357	0.78	7.92	13.1	0.000452	1.6	LV	CELLSTATES	vFB1.2	control_RBM20	8	18
SORBS1	0.926	0.043	0.344	0.82	8.02	11.3	0.00106	1.37	LV	CELLSTATES	vFB1.2	control_RBM20	8	18
SMOC2	0.922	0.043	0.287	0.633	7.7	11.3	0.00106	1.37	LV	CELLSTATES	vFB1.2	control_RBM20	8	18
AKT3	0.92	0.00439	1.38	3.38	9.87	18.4	3.91e-05	2.36	LV	CELLSTATES	vFB1.2	control_RBM20	8	18
COL4A3	0.918	0.0281	0.928	2.23	9.32	12.7	0.000533	1.55	LV	CELLSTATES	vFB1.2	control_RBM20	8	18
LENG8	0.915	0.0464	0.221	0.472	7.34	11.1	0.00119	1.33	LV	CELLSTATES	vFB1.2	control_RBM20	8	18
PRR16	0.913	0.0312	0.601	1.41	8.66	12.4	0.000637	1.51	LV	CELLSTATES	vFB1.2	control_RBM20	8	18
UTRN	0.913	0.0127	0.613	1.43	8.71	15.2	0.000171	1.9	LV	CELLSTATES	vFB1.2	control_RBM20	8	18
CENPC	0.912	0.0223	0.272	0.604	7.62	13.5	0.000378	1.65	LV	CELLSTATES	vFB1.2	control_RBM20	8	18
FGFR1OP2	0.904	0.0341	0.152	0.411	7.02	12.1	0.000719	1.47	LV	CELLSTATES	vFB1.2	control_RBM20	8	18
C9orf84	0.898	0.0388	0.184	0.443	7.14	11.7	0.000881	1.41	LV	CELLSTATES	vFB1.2	control_RBM20	8	18
OGA	0.897	0.019	0.36	0.87	8.01	13.9	0.000308	1.72	LV	CELLSTATES	vFB1.2	control_RBM20	8	18
SLC44A1	0.886	0.0341	0.215	0.508	7.36	12.1	0.000722	1.47	LV	CELLSTATES	vFB1.2	control_RBM20	8	18
LIMCH1	0.884	0.0142	0.533	1.25	8.57	14.8	0.000202	1.85	LV	CELLSTATES	vFB1.2	control_RBM20	8	18
NPAS3	0.881	0.0229	0.64	1.52	8.77	13.4	0.000393	1.64	LV	CELLSTATES	vFB1.2	control_RBM20	8	18
SEPT11	0.873	0.0402	0.418	0.93	8.15	11.6	0.000939	1.4	LV	CELLSTATES	vFB1.2	control_RBM20	8	18
FOXP1	0.866	0.0115	0.889	1.96	9.17	15.4	0.00015	1.94	LV	CELLSTATES	vFB1.2	control_RBM20	8	18
DST	0.86	0.00706	0.986	2.24	9.35	16.8	7.86e-05	2.15	LV	CELLSTATES	vFB1.2	control_RBM20	8	18
SYNPO2	0.859	0.0265	1.15	2.54	9.54	12.9	0.000496	1.58	LV	CELLSTATES	vFB1.2	control_RBM20	8	18
REPS1	0.857	0.0355	0.325	0.752	7.84	12	0.000768	1.45	LV	CELLSTATES	vFB1.2	control_RBM20	8	18
TANC1	0.854	0.0396	0.338	0.773	7.97	11.6	0.000919	1.4	LV	CELLSTATES	vFB1.2	control_RBM20	8	18
MUSK	0.849	0.0344	0.418	0.987	8.18	12.1	0.000736	1.46	LV	CELLSTATES	vFB1.2	control_RBM20	8	18
PAM	0.849	0.0172	0.505	1.08	8.38	14.2	0.000268	1.77	LV	CELLSTATES	vFB1.2	control_RBM20	8	18
EXT1	0.836	0.0171	1.33	3.13	9.83	14.2	0.000266	1.77	LV	CELLSTATES	vFB1.2	control_RBM20	8	18
PLAGL1	0.832	0.0406	0.481	1.11	8.36	11.5	0.000964	1.39	LV	CELLSTATES	vFB1.2	control_RBM20	8	18
WDFY3	0.831	0.0252	0.469	1	8.29	13.1	0.000454	1.6	LV	CELLSTATES	vFB1.2	control_RBM20	8	18
SVEP1	0.83	0.0241	0.799	1.89	9.09	13.2	0.00042	1.62	LV	CELLSTATES	vFB1.2	control_RBM20	8	18
APBB2	0.808	0.0291	1.01	2.14	9.33	12.6	0.000563	1.54	LV	CELLSTATES	vFB1.2	control_RBM20	8	18
ECHDC2	0.805	0.0388	0.728	1.7	9	11.7	0.000876	1.41	LV	CELLSTATES	vFB1.2	control_RBM20	8	18
MED13L	0.801	0.0151	1.02	2.32	9.39	14.6	0.000222	1.82	LV	CELLSTATES	vFB1.2	control_RBM20	8	18
BNIP3L	0.777	0.043	0.634	1.47	8.81	11.4	0.00104	1.37	LV	CELLSTATES	vFB1.2	control_RBM20	8	18
FOXN3	0.773	0.0341	0.788	1.66	8.99	12.1	0.000725	1.47	LV	CELLSTATES	vFB1.2	control_RBM20	8	18
PDGFD	0.763	0.0362	1.18	2.6	9.63	11.9	0.000798	1.44	LV	CELLSTATES	vFB1.2	control_RBM20	8	18
AC016831.7	0.731	0.0443	1.59	3.53	10	11.2	0.0011	1.35	LV	CELLSTATES	vFB1.2	control_RBM20	8	18

## Sheet: TTN_control
Gene	logFC	FDR	mean_exp_control	mean_exp_genotype	logCPM	F	PValue	FDR_plot	Region	annotation_level	cell_state	comparison	Observations_genotype	Observations_reference
AC018742.1	4.15	3.19e-13	0.0264	0.42	7.03	96.7	6.96e-17	12.5	LV	CELLSTATES	vFB1.2	control_TTN	12	18
COL9A2	3.65	0.000242	0	0.0246	4.68	25.4	2.14e-06	3.62	LV	CELLSTATES	vFB1.2	control_TTN	12	18
LINC01239	3.35	3.69e-09	0.0203	0.257	6.16	61.1	2.95e-12	8.43	LV	CELLSTATES	vFB1.2	control_TTN	12	18
AC090092.1	3.3	0.000399	0.000761	0.0167	4.71	23.4	4.13e-06	3.4	LV	CELLSTATES	vFB1.2	control_TTN	12	18
TMC7	3.3	5.56e-05	0.0112	0.0933	5.9	29.1	3.73e-07	4.25	LV	CELLSTATES	vFB1.2	control_TTN	12	18
GLDN	3.26	1.72e-06	0.0188	0.131	5.82	40.5	4.26e-09	5.76	LV	CELLSTATES	vFB1.2	control_TTN	12	18
CYP19A1	3.15	4.06e-05	0.00471	0.0718	5.16	30.2	2.4e-07	4.39	LV	CELLSTATES	vFB1.2	control_TTN	12	18
ITGA2	3.14	0.000254	0.00581	0.0414	4.83	24.8	2.29e-06	3.6	LV	CELLSTATES	vFB1.2	control_TTN	12	18
NPPA	3.07	6.13e-06	0.0116	0.0936	5.69	36.1	2.27e-08	5.21	LV	CELLSTATES	vFB1.2	control_TTN	12	18
AL807752.6	3	0.00139	0	0.0204	4.5	23.6	2.09e-05	2.86	LV	CELLSTATES	vFB1.2	control_TTN	12	18
XG	2.95	6.25e-06	0.0112	0.118	5.54	36	2.38e-08	5.2	LV	CELLSTATES	vFB1.2	control_TTN	12	18
KCNMA1	2.91	9.92e-08	0.0219	0.166	6	49.9	1.37e-10	7	LV	CELLSTATES	vFB1.2	control_TTN	12	18
AC006299.1	2.88	4.06e-05	0.00751	0.0656	5.28	30.2	2.42e-07	4.39	LV	CELLSTATES	vFB1.2	control_TTN	12	18
DCDC2C	2.88	0.000301	0.0116	0.0663	5.19	24.3	2.88e-06	3.52	LV	CELLSTATES	vFB1.2	control_TTN	12	18
WNT5A	2.86	0.00329	0	0.0178	4.48	19.7	6.9e-05	2.48	LV	CELLSTATES	vFB1.2	control_TTN	12	18
NKAIN3	2.8	5.45e-08	0.0423	0.266	6.74	52.5	5.54e-11	7.26	LV	CELLSTATES	vFB1.2	control_TTN	12	18
KIT	2.79	0.00462	0	0.0257	4.47	19.9	0.000109	2.33	LV	CELLSTATES	vFB1.2	control_TTN	12	18
LINC01250	2.76	0.00221	0.00513	0.0284	4.86	18.3	3.96e-05	2.66	LV	CELLSTATES	vFB1.2	control_TTN	12	18
LINC02204	2.74	0.0047	0.000761	0.0142	4.62	18	0.000111	2.33	LV	CELLSTATES	vFB1.2	control_TTN	12	18
RHOD	2.74	0.00743	0	0.0135	4.46	20	0.000205	2.13	LV	CELLSTATES	vFB1.2	control_TTN	12	18
SLITRK4	2.7	0.00298	0.00205	0.0302	4.69	17.4	5.88e-05	2.53	LV	CELLSTATES	vFB1.2	control_TTN	12	18
CNKSR3	2.68	3.69e-09	0.026	0.254	6.28	61.3	2.85e-12	8.43	LV	CELLSTATES	vFB1.2	control_TTN	12	18
GDF10	2.62	0.0114	0	0.0132	4.44	18.8	0.00037	1.94	LV	CELLSTATES	vFB1.2	control_TTN	12	18
SESN3	2.55	2.06e-09	0.0635	0.42	6.85	64.3	1.05e-12	8.69	LV	CELLSTATES	vFB1.2	control_TTN	12	18
GLIS1	2.54	6.24e-08	0.0496	0.281	6.67	51.9	6.8e-11	7.21	LV	CELLSTATES	vFB1.2	control_TTN	12	18
AL391117.1	2.53	0.00113	0.00768	0.0686	5.03	20.3	1.64e-05	2.95	LV	CELLSTATES	vFB1.2	control_TTN	12	18
HTR2A	2.45	0.00531	0.0038	0.044	4.92	15.7	0.000132	2.27	LV	CELLSTATES	vFB1.2	control_TTN	12	18
LAMA3	2.45	3.27e-08	0.0704	0.392	6.99	54.2	3.09e-11	7.49	LV	CELLSTATES	vFB1.2	control_TTN	12	18
CLIC6	2.43	0.00486	0.00566	0.0448	4.74	15.9	0.000118	2.31	LV	CELLSTATES	vFB1.2	control_TTN	12	18
NFATC2	2.43	1.31e-05	0.0193	0.15	5.86	33.8	5.73e-08	4.88	LV	CELLSTATES	vFB1.2	control_TTN	12	18
PRX	2.43	0.0195	0.000761	0.0228	4.52	16.5	0.000776	1.71	LV	CELLSTATES	vFB1.2	control_TTN	12	18
TNFRSF8	2.41	0.0102	0.00347	0.0136	4.57	13.8	0.000313	1.99	LV	CELLSTATES	vFB1.2	control_TTN	12	18
AL606807.1	2.39	0.00277	0.0161	0.0899	5.35	17.6	5.4e-05	2.56	LV	CELLSTATES	vFB1.2	control_TTN	12	18
SLC44A5	2.37	0.000361	0.0138	0.106	5.62	23.7	3.62e-06	3.44	LV	CELLSTATES	vFB1.2	control_TTN	12	18
DACT2	2.36	0.00746	0.00497	0.0364	4.91	14.7	0.000207	2.13	LV	CELLSTATES	vFB1.2	control_TTN	12	18
COMP	2.35	0.0205	0.002	0.0197	4.63	11.8	0.000838	1.69	LV	CELLSTATES	vFB1.2	control_TTN	12	18
DUOX2	2.33	0.0304	0.000624	0.0127	4.5	14.3	0.00152	1.52	LV	CELLSTATES	vFB1.2	control_TTN	12	18
AFF3	2.32	4.86e-14	0.391	2.36	9.02	108	3.53e-18	13.3	LV	CELLSTATES	vFB1.2	control_TTN	12	18
KIAA1211	2.32	9.24e-08	0.0485	0.275	6.51	50.3	1.21e-10	7.03	LV	CELLSTATES	vFB1.2	control_TTN	12	18
ALKAL2	2.3	0.0267	0.000624	0.0155	4.51	14.7	0.00129	1.57	LV	CELLSTATES	vFB1.2	control_TTN	12	18
COL21A1	2.3	2.07e-09	0.123	0.658	7.56	63.9	1.2e-12	8.68	LV	CELLSTATES	vFB1.2	control_TTN	12	18
CYP8B1	2.28	0.0139	0.00287	0.0206	4.61	12.9	0.000493	1.86	LV	CELLSTATES	vFB1.2	control_TTN	12	18
GDF6	2.28	0.00823	0.00837	0.0346	4.89	14.4	0.000238	2.08	LV	CELLSTATES	vFB1.2	control_TTN	12	18
TNFRSF25	2.25	0.00471	0.0101	0.0485	5.12	16	0.000112	2.33	LV	CELLSTATES	vFB1.2	control_TTN	12	18
AC005332.7	2.24	0.0232	0.00347	0.0141	4.51	14	0.00103	1.63	LV	CELLSTATES	vFB1.2	control_TTN	12	18
AL031599.1	2.24	6.91e-05	0.0327	0.172	6	28.4	4.97e-07	4.16	LV	CELLSTATES	vFB1.2	control_TTN	12	18
FGF14-AS1	2.24	0.0222	0.00219	0.0198	4.64	12.1	0.000953	1.65	LV	CELLSTATES	vFB1.2	control_TTN	12	18
AC022101.1	2.2	0.0143	0.00511	0.0309	4.75	12.8	0.000516	1.84	LV	CELLSTATES	vFB1.2	control_TTN	12	18
PDGFA	2.2	0.00277	0.0119	0.0657	5.21	17.6	5.31e-05	2.56	LV	CELLSTATES	vFB1.2	control_TTN	12	18
PRRG4	2.2	0.0241	0.00154	0.0237	4.57	12.4	0.00108	1.62	LV	CELLSTATES	vFB1.2	control_TTN	12	18
LINC02233	2.19	0.0222	0.00302	0.0379	4.68	11.5	0.000952	1.65	LV	CELLSTATES	vFB1.2	control_TTN	12	18
ANKRD29	2.16	4.31e-05	0.0409	0.181	6.28	30	2.6e-07	4.37	LV	CELLSTATES	vFB1.2	control_TTN	12	18
AC099687.1	2.15	0.011	0.0103	0.0669	4.98	13.6	0.000351	1.96	LV	CELLSTATES	vFB1.2	control_TTN	12	18
LINC02188	2.15	0.0206	0.00213	0.0179	4.6	11.8	0.000844	1.69	LV	CELLSTATES	vFB1.2	control_TTN	12	18
NPSR1	2.15	0.0404	0.000501	0.0204	4.49	13.4	0.0024	1.39	LV	CELLSTATES	vFB1.2	control_TTN	12	18
SORT1	2.15	5.41e-05	0.0303	0.188	5.82	29.3	3.5e-07	4.27	LV	CELLSTATES	vFB1.2	control_TTN	12	18
ABCA3	2.14	0.000904	0.0144	0.102	5.27	21	1.19e-05	3.04	LV	CELLSTATES	vFB1.2	control_TTN	12	18
MOV10L1	2.14	0.0228	0.00519	0.0257	4.92	11.4	0.000998	1.64	LV	CELLSTATES	vFB1.2	control_TTN	12	18
AC079380.1	2.12	5.42e-06	0.046	0.213	6.27	36.7	1.86e-08	5.27	LV	CELLSTATES	vFB1.2	control_TTN	12	18
CREB3L4	2.12	0.0379	0.00141	0.0172	4.56	12.1	0.00216	1.42	LV	CELLSTATES	vFB1.2	control_TTN	12	18
PRRX2	2.11	0.000661	0.0212	0.12	5.54	21.9	8.02e-06	3.18	LV	CELLSTATES	vFB1.2	control_TTN	12	18
MAP2	2.1	9.36e-07	0.0937	0.382	6.99	42.6	1.97e-09	6.03	LV	CELLSTATES	vFB1.2	control_TTN	12	18
SOX8	2.09	0.0202	0.00379	0.0306	4.73	11.8	0.000811	1.7	LV	CELLSTATES	vFB1.2	control_TTN	12	18
STAC	2.09	0.00676	0.0128	0.0627	5.21	15	0.00018	2.17	LV	CELLSTATES	vFB1.2	control_TTN	12	18
AC092920.1	2.06	0.0373	0.00179	0.0152	4.48	12.8	0.0021	1.43	LV	CELLSTATES	vFB1.2	control_TTN	12	18
AC099329.1	2.06	0.0235	0.00418	0.0261	4.73	11.3	0.00105	1.63	LV	CELLSTATES	vFB1.2	control_TTN	12	18
AC007920.2	2.05	0.0224	0.00569	0.0259	4.74	11.5	0.000968	1.65	LV	CELLSTATES	vFB1.2	control_TTN	12	18
FBXO32	2.05	1.45e-06	0.0644	0.33	6.49	41.1	3.4e-09	5.84	LV	CELLSTATES	vFB1.2	control_TTN	12	18
NREP-AS1	2.04	0.0404	0.00285	0.0352	4.7	9.64	0.0024	1.39	LV	CELLSTATES	vFB1.2	control_TTN	12	18
PABPC4L	2.04	0.03	0.00313	0.016	4.64	10.6	0.0015	1.52	LV	CELLSTATES	vFB1.2	control_TTN	12	18
TMEM178A	2.02	0.035	0.00207	0.0282	4.62	11.2	0.00188	1.46	LV	CELLSTATES	vFB1.2	control_TTN	12	18
LINC01563	1.99	0.0306	0.00402	0.0232	4.71	10.5	0.00155	1.51	LV	CELLSTATES	vFB1.2	control_TTN	12	18
TPD52L1	1.99	3.11e-05	0.0526	0.293	6.51	31	1.72e-07	4.51	LV	CELLSTATES	vFB1.2	control_TTN	12	18
AC010967.1	1.98	0.0015	0.0265	0.0956	5.87	19.5	2.31e-05	2.82	LV	CELLSTATES	vFB1.2	control_TTN	12	18
AC090115.1	1.97	0.000246	0.0229	0.128	5.62	24.9	2.2e-06	3.61	LV	CELLSTATES	vFB1.2	control_TTN	12	18
CA8	1.97	0.0164	0.0168	0.0949	5.49	12.4	0.000616	1.79	LV	CELLSTATES	vFB1.2	control_TTN	12	18
SUSD4	1.97	0.0119	0.0146	0.0589	5.04	13.4	0.000392	1.92	LV	CELLSTATES	vFB1.2	control_TTN	12	18
NCAM1	1.96	5.48e-06	0.0779	0.267	6.66	36.5	1.95e-08	5.26	LV	CELLSTATES	vFB1.2	control_TTN	12	18
RAPGEF5	1.96	5.11e-07	0.0821	0.441	6.87	44.3	1.04e-09	6.29	LV	CELLSTATES	vFB1.2	control_TTN	12	18
FOSB	1.95	0.0454	0.00929	0.0314	4.79	9.32	0.00283	1.34	LV	CELLSTATES	vFB1.2	control_TTN	12	18
NPPB	1.94	0.00221	0.0243	0.118	5.7	18.3	3.96e-05	2.66	LV	CELLSTATES	vFB1.2	control_TTN	12	18
PLB1	1.94	0.000717	0.0295	0.106	5.81	21.6	8.96e-06	3.14	LV	CELLSTATES	vFB1.2	control_TTN	12	18
SNCAIP	1.94	0.000493	0.0318	0.152	5.82	22.8	5.41e-06	3.31	LV	CELLSTATES	vFB1.2	control_TTN	12	18
SORL1	1.94	0.00369	0.0198	0.0776	5.53	16.7	8.04e-05	2.43	LV	CELLSTATES	vFB1.2	control_TTN	12	18
AC010173.1	1.92	0.0381	0.00654	0.0285	4.77	9.83	0.00218	1.42	LV	CELLSTATES	vFB1.2	control_TTN	12	18
NCKIPSD	1.92	0.0125	0.0142	0.0751	5.24	13.2	0.00042	1.9	LV	CELLSTATES	vFB1.2	control_TTN	12	18
FGF14	1.91	1.42e-07	0.662	2.78	9.55	48.8	2.06e-10	6.85	LV	CELLSTATES	vFB1.2	control_TTN	12	18
OLFML2B	1.91	0.0034	0.0211	0.0924	5.48	17	7.24e-05	2.47	LV	CELLSTATES	vFB1.2	control_TTN	12	18
RNF217-AS1	1.91	0.0144	0.0116	0.0625	5.14	12.8	0.000519	1.84	LV	CELLSTATES	vFB1.2	control_TTN	12	18
AP003555.1	1.9	0.0332	0.00753	0.0369	5.1	10.3	0.00172	1.48	LV	CELLSTATES	vFB1.2	control_TTN	12	18
YPEL1	1.9	0.00302	0.0167	0.0903	5.41	17.4	6.06e-05	2.52	LV	CELLSTATES	vFB1.2	control_TTN	12	18
HAPLN1	1.89	0.00977	0.0136	0.0736	5.18	14	0.00029	2.01	LV	CELLSTATES	vFB1.2	control_TTN	12	18
BMP4	1.88	0.00267	0.0168	0.14	5.46	17.8	5.03e-05	2.57	LV	CELLSTATES	vFB1.2	control_TTN	12	18
P2RY12	1.88	0.0348	0.00995	0.0333	4.87	10.1	0.00187	1.46	LV	CELLSTATES	vFB1.2	control_TTN	12	18
ZKSCAN3	1.88	0.0248	0.00783	0.0451	4.83	11.1	0.00114	1.6	LV	CELLSTATES	vFB1.2	control_TTN	12	18
GAMT	1.86	0.0371	0.00466	0.0303	4.73	9.93	0.00208	1.43	LV	CELLSTATES	vFB1.2	control_TTN	12	18
ZNF491	1.86	0.0458	0.00468	0.026	4.67	9.29	0.00286	1.34	LV	CELLSTATES	vFB1.2	control_TTN	12	18
CD81-AS1	1.84	0.0254	0.00848	0.0499	4.98	11.1	0.00118	1.59	LV	CELLSTATES	vFB1.2	control_TTN	12	18
ATP10A	1.83	2.14e-07	0.175	0.792	7.66	47.2	3.58e-10	6.67	LV	CELLSTATES	vFB1.2	control_TTN	12	18
C11orf80	1.82	1.93e-07	0.16	0.6	7.55	47.6	3.09e-10	6.71	LV	CELLSTATES	vFB1.2	control_TTN	12	18
LINC01535	1.82	0.02	0.0108	0.0614	5.09	11.9	0.0008	1.7	LV	CELLSTATES	vFB1.2	control_TTN	12	18
ITGA1	1.81	3.23e-08	0.222	0.957	8	54.4	2.82e-11	7.49	LV	CELLSTATES	vFB1.2	control_TTN	12	18
PNPLA7	1.81	0.000544	0.0368	0.175	5.9	22.5	6.18e-06	3.26	LV	CELLSTATES	vFB1.2	control_TTN	12	18
AP000787.1	1.8	1.32e-05	0.0697	0.29	6.55	33.7	5.87e-08	4.88	LV	CELLSTATES	vFB1.2	control_TTN	12	18
RAI2	1.79	0.00136	0.0254	0.128	5.7	19.8	2.04e-05	2.87	LV	CELLSTATES	vFB1.2	control_TTN	12	18
KCNS3	1.78	0.000315	0.112	0.379	7.32	24.1	3.04e-06	3.5	LV	CELLSTATES	vFB1.2	control_TTN	12	18
LTA4H	1.78	0.0156	0.0168	0.0748	5.28	12.6	0.000573	1.81	LV	CELLSTATES	vFB1.2	control_TTN	12	18
TRMT9B	1.77	9.73e-05	0.0513	0.214	6.24	27.4	7.78e-07	4.01	LV	CELLSTATES	vFB1.2	control_TTN	12	18
LRRC17	1.76	4.63e-05	0.0713	0.274	6.52	29.8	2.86e-07	4.33	LV	CELLSTATES	vFB1.2	control_TTN	12	18
AC126768.2	1.75	0.0483	0.0116	0.0326	5.02	9.14	0.00309	1.32	LV	CELLSTATES	vFB1.2	control_TTN	12	18
CPXM2	1.75	0.00291	0.0307	0.11	5.8	17.5	5.72e-05	2.54	LV	CELLSTATES	vFB1.2	control_TTN	12	18
ZMAT1	1.75	0.000544	0.0417	0.161	5.95	22.5	6.24e-06	3.26	LV	CELLSTATES	vFB1.2	control_TTN	12	18
ANO1	1.74	0.000479	0.0611	0.208	6.35	22.9	5.19e-06	3.32	LV	CELLSTATES	vFB1.2	control_TTN	12	18
AC009154.1	1.73	0.0255	0.0168	0.064	5.29	11.1	0.00119	1.59	LV	CELLSTATES	vFB1.2	control_TTN	12	18
ARL15	1.73	2.14e-09	1.62	6.79	10.7	63.4	1.4e-12	8.67	LV	CELLSTATES	vFB1.2	control_TTN	12	18
PLXDC2	1.73	8.58e-10	1.77	6.74	10.7	67.6	3.69e-13	9.07	LV	CELLSTATES	vFB1.2	control_TTN	12	18
AFF2	1.72	0.0017	0.0502	0.209	6.2	19.1	2.72e-05	2.77	LV	CELLSTATES	vFB1.2	control_TTN	12	18
KALRN	1.72	1.72e-07	0.288	1.15	8.3	48.1	2.62e-10	6.77	LV	CELLSTATES	vFB1.2	control_TTN	12	18
TM7SF3	1.72	1.48e-05	0.0893	0.346	6.78	33.4	6.75e-08	4.83	LV	CELLSTATES	vFB1.2	control_TTN	12	18
TMEM131L	1.72	3.96e-07	0.13	0.502	7.28	45.1	7.77e-10	6.4	LV	CELLSTATES	vFB1.2	control_TTN	12	18
C1orf198	1.71	0.0341	0.00913	0.0533	5	10.2	0.00181	1.47	LV	CELLSTATES	vFB1.2	control_TTN	12	18
AC027117.2	1.7	0.00027	0.053	0.209	6.18	24.6	2.45e-06	3.57	LV	CELLSTATES	vFB1.2	control_TTN	12	18
LUZP2	1.7	0.0415	0.017	0.0401	5.31	9.55	0.00252	1.38	LV	CELLSTATES	vFB1.2	control_TTN	12	18
LINC01725	1.67	0.0128	0.0217	0.135	5.53	13.1	0.000434	1.89	LV	CELLSTATES	vFB1.2	control_TTN	12	18
LIMS2	1.66	0.0394	0.0102	0.0491	5.12	9.74	0.00229	1.4	LV	CELLSTATES	vFB1.2	control_TTN	12	18
LINC00278	1.66	0.00983	0.0365	0.13	5.76	14	0.000292	2.01	LV	CELLSTATES	vFB1.2	control_TTN	12	18
CDH20	1.65	0.000544	0.0715	0.287	6.72	22.5	6.28e-06	3.26	LV	CELLSTATES	vFB1.2	control_TTN	12	18
GLYATL2	1.65	0.00194	0.0417	0.168	5.85	18.7	3.29e-05	2.71	LV	CELLSTATES	vFB1.2	control_TTN	12	18
LINC02328	1.65	0.0479	0.0111	0.0463	4.99	9.16	0.00306	1.32	LV	CELLSTATES	vFB1.2	control_TTN	12	18
SHROOM3	1.64	9.04e-08	0.23	0.866	7.88	50.5	1.11e-10	7.04	LV	CELLSTATES	vFB1.2	control_TTN	12	18
AC092164.1	1.63	0.0342	0.0178	0.0559	5.15	10.2	0.00182	1.47	LV	CELLSTATES	vFB1.2	control_TTN	12	18
CRISPLD1	1.62	0.0305	0.0176	0.0546	5.31	10.5	0.00154	1.52	LV	CELLSTATES	vFB1.2	control_TTN	12	18
HLX-AS1	1.62	0.00983	0.0354	0.165	5.81	14	0.000293	2.01	LV	CELLSTATES	vFB1.2	control_TTN	12	18
ITGB8	1.62	5.56e-05	0.0705	0.289	6.53	29.1	3.76e-07	4.25	LV	CELLSTATES	vFB1.2	control_TTN	12	18
SLC6A1	1.62	0.0404	0.0196	0.0721	5.24	9.64	0.0024	1.39	LV	CELLSTATES	vFB1.2	control_TTN	12	18
TCP11L2	1.62	0.0005	0.0447	0.206	6.06	22.7	5.58e-06	3.3	LV	CELLSTATES	vFB1.2	control_TTN	12	18
THSD7B	1.62	0.0351	0.0194	0.0534	5.39	10.1	0.0019	1.45	LV	CELLSTATES	vFB1.2	control_TTN	12	18
LINC01266	1.61	0.00289	0.0391	0.193	6.01	17.5	5.66e-05	2.54	LV	CELLSTATES	vFB1.2	control_TTN	12	18
INPP5A	1.6	0.00061	0.0396	0.208	6.05	22.2	7.14e-06	3.21	LV	CELLSTATES	vFB1.2	control_TTN	12	18
MEOX1	1.6	0.0279	0.025	0.0658	5.39	10.8	0.00138	1.55	LV	CELLSTATES	vFB1.2	control_TTN	12	18
TMEM132C	1.58	7.64e-05	0.287	1.18	8.28	28.2	5.59e-07	4.12	LV	CELLSTATES	vFB1.2	control_TTN	12	18
PAPLN	1.57	0.00743	0.0331	0.165	5.78	14.7	0.000205	2.13	LV	CELLSTATES	vFB1.2	control_TTN	12	18
ASAP2	1.56	2.48e-07	0.293	1.07	8.25	46.7	4.33e-10	6.6	LV	CELLSTATES	vFB1.2	control_TTN	12	18
C19orf44	1.56	0.0437	0.0119	0.0558	5.07	9.42	0.00268	1.36	LV	CELLSTATES	vFB1.2	control_TTN	12	18
NTM	1.56	0.000226	0.107	0.345	6.89	25.2	1.97e-06	3.65	LV	CELLSTATES	vFB1.2	control_TTN	12	18
STK17B	1.56	4.92e-06	0.171	0.618	7.46	37	1.61e-08	5.31	LV	CELLSTATES	vFB1.2	control_TTN	12	18
PRKAR1B	1.55	0.0103	0.0265	0.0922	5.7	13.8	0.000319	1.99	LV	CELLSTATES	vFB1.2	control_TTN	12	18
SYTL3	1.55	0.0468	0.0128	0.0624	5.04	9.22	0.00297	1.33	LV	CELLSTATES	vFB1.2	control_TTN	12	18
NRP2	1.54	0.0115	0.0287	0.108	5.65	13.4	0.000375	1.94	LV	CELLSTATES	vFB1.2	control_TTN	12	18
PLCE1	1.54	5.36e-06	0.18	0.667	7.61	36.8	1.79e-08	5.27	LV	CELLSTATES	vFB1.2	control_TTN	12	18
TP53INP1	1.54	0.0241	0.0181	0.0828	5.3	11.2	0.00109	1.62	LV	CELLSTATES	vFB1.2	control_TTN	12	18
CHST7	1.53	0.00176	0.0638	0.2	6.21	19	2.89e-05	2.75	LV	CELLSTATES	vFB1.2	control_TTN	12	18
LINC01088	1.53	0.000332	0.512	2.22	9.04	23.9	3.3e-06	3.48	LV	CELLSTATES	vFB1.2	control_TTN	12	18
ADCY2	1.52	0.00277	0.0519	0.195	6.19	17.6	5.35e-05	2.56	LV	CELLSTATES	vFB1.2	control_TTN	12	18
SGIP1	1.52	2.33e-06	0.355	1.19	8.37	39.6	6.11e-09	5.63	LV	CELLSTATES	vFB1.2	control_TTN	12	18
CNTN4	1.51	6.39e-05	0.12	0.419	7.13	28.7	4.51e-07	4.19	LV	CELLSTATES	vFB1.2	control_TTN	12	18
IL16	1.51	9.49e-05	0.112	0.434	6.97	27.5	7.45e-07	4.02	LV	CELLSTATES	vFB1.2	control_TTN	12	18
SLC9B1	1.51	0.0135	0.029	0.112	5.48	13	0.000475	1.87	LV	CELLSTATES	vFB1.2	control_TTN	12	18
CAP2	1.5	0.0024	0.0454	0.171	6.07	18.1	4.39e-05	2.62	LV	CELLSTATES	vFB1.2	control_TTN	12	18
PRELID2	1.49	1.01e-05	0.141	0.617	7.29	34.6	4.1e-08	5	LV	CELLSTATES	vFB1.2	control_TTN	12	18
PTPN13	1.49	4.05e-06	0.288	1	8.07	37.7	1.27e-08	5.39	LV	CELLSTATES	vFB1.2	control_TTN	12	18
RANBP3L	1.49	0.000648	0.0814	0.261	6.58	22	7.77e-06	3.19	LV	CELLSTATES	vFB1.2	control_TTN	12	18
KCNAB1	1.48	0.00178	0.0743	0.245	6.61	18.9	2.95e-05	2.75	LV	CELLSTATES	vFB1.2	control_TTN	12	18
METTL24	1.48	0.00989	0.0485	0.122	5.9	13.9	0.000299	2	LV	CELLSTATES	vFB1.2	control_TTN	12	18
IRS2	1.46	9.12e-05	0.141	0.495	7.19	27.7	6.89e-07	4.04	LV	CELLSTATES	vFB1.2	control_TTN	12	18
AC005165.1	1.45	0.000293	0.226	0.791	7.86	24.4	2.7e-06	3.53	LV	CELLSTATES	vFB1.2	control_TTN	12	18
MEGF6	1.45	0.0326	0.0286	0.115	5.7	10.4	0.00168	1.49	LV	CELLSTATES	vFB1.2	control_TTN	12	18
PPP1R13L	1.45	0.0102	0.036	0.138	5.9	13.8	0.000314	1.99	LV	CELLSTATES	vFB1.2	control_TTN	12	18
RGS7BP	1.45	0.0206	0.0405	0.127	5.89	11.8	0.000844	1.69	LV	CELLSTATES	vFB1.2	control_TTN	12	18
ZNF98	1.45	0.00881	0.044	0.159	5.97	14.2	0.000258	2.06	LV	CELLSTATES	vFB1.2	control_TTN	12	18
FAM66D	1.43	0.0111	0.049	0.15	5.87	13.6	0.000352	1.96	LV	CELLSTATES	vFB1.2	control_TTN	12	18
LDLRAD4	1.43	1.02e-05	0.357	1.07	8.33	34.5	4.24e-08	4.99	LV	CELLSTATES	vFB1.2	control_TTN	12	18
ALDH1L1	1.42	0.0357	0.031	0.103	5.62	10.1	0.00195	1.45	LV	CELLSTATES	vFB1.2	control_TTN	12	18
DAPK1	1.42	0.000321	0.108	0.375	6.95	24.1	3.12e-06	3.49	LV	CELLSTATES	vFB1.2	control_TTN	12	18
NTRK3	1.42	0.027	0.0565	0.204	6.28	10.8	0.00132	1.57	LV	CELLSTATES	vFB1.2	control_TTN	12	18
TBX15	1.42	0.00459	0.0522	0.161	6.09	16.1	0.000108	2.34	LV	CELLSTATES	vFB1.2	control_TTN	12	18
ARHGAP10	1.41	9.95e-07	1.04	3.67	9.85	42.3	2.17e-09	6	LV	CELLSTATES	vFB1.2	control_TTN	12	18
FAM117B	1.41	0.00266	0.0593	0.199	6.2	17.8	4.99e-05	2.58	LV	CELLSTATES	vFB1.2	control_TTN	12	18
MTURN	1.41	0.0101	0.0406	0.135	5.83	13.9	0.000307	1.99	LV	CELLSTATES	vFB1.2	control_TTN	12	18
FGD4	1.4	4.62e-05	0.238	0.822	7.79	29.8	2.82e-07	4.34	LV	CELLSTATES	vFB1.2	control_TTN	12	18
SSX2IP	1.4	0.00607	0.0414	0.178	5.92	15.3	0.000159	2.22	LV	CELLSTATES	vFB1.2	control_TTN	12	18
PDZRN4	1.39	0.0122	0.126	0.351	7.19	13.3	0.000405	1.91	LV	CELLSTATES	vFB1.2	control_TTN	12	18
ARHGAP26	1.38	5.48e-06	0.495	1.71	8.85	36.5	1.99e-08	5.26	LV	CELLSTATES	vFB1.2	control_TTN	12	18
B4GALNT3	1.38	0.0255	0.0354	0.105	5.86	11.1	0.00119	1.59	LV	CELLSTATES	vFB1.2	control_TTN	12	18
CCND3	1.38	1.48e-05	0.214	0.689	7.68	33.4	6.78e-08	4.83	LV	CELLSTATES	vFB1.2	control_TTN	12	18
N4BP2L1	1.38	0.00177	0.0573	0.209	6.31	19	2.92e-05	2.75	LV	CELLSTATES	vFB1.2	control_TTN	12	18
PCOLCE2	1.38	2.98e-05	0.321	1.08	8.2	31.2	1.61e-07	4.53	LV	CELLSTATES	vFB1.2	control_TTN	12	18
LTBP2	1.37	0.000215	0.282	0.786	7.95	25.3	1.84e-06	3.67	LV	CELLSTATES	vFB1.2	control_TTN	12	18
ADRA1B	1.36	0.00323	0.0578	0.221	6.16	17.1	6.72e-05	2.49	LV	CELLSTATES	vFB1.2	control_TTN	12	18
NOX4	1.36	3.47e-05	0.65	1.88	9.03	30.7	1.99e-07	4.46	LV	CELLSTATES	vFB1.2	control_TTN	12	18
GRB10	1.35	6.93e-06	0.246	0.76	7.77	35.7	2.72e-08	5.16	LV	CELLSTATES	vFB1.2	control_TTN	12	18
LINC00894	1.35	0.000399	0.15	0.452	7.17	23.4	4.15e-06	3.4	LV	CELLSTATES	vFB1.2	control_TTN	12	18
RYR3	1.35	0.00598	0.073	0.2	6.37	15.3	0.000154	2.22	LV	CELLSTATES	vFB1.2	control_TTN	12	18
MAMDC2	1.34	0.000323	0.85	2.88	9.51	24	3.19e-06	3.49	LV	CELLSTATES	vFB1.2	control_TTN	12	18
ABAT	1.33	0.0337	0.0335	0.112	5.56	10.3	0.00177	1.47	LV	CELLSTATES	vFB1.2	control_TTN	12	18
AC026316.5	1.33	0.00687	0.0847	0.316	6.6	15	0.000184	2.16	LV	CELLSTATES	vFB1.2	control_TTN	12	18
AC073529.1	1.33	0.0385	0.0425	0.108	5.88	9.81	0.00221	1.41	LV	CELLSTATES	vFB1.2	control_TTN	12	18
AL513164.1	1.33	0.0468	0.046	0.111	5.87	9.22	0.00297	1.33	LV	CELLSTATES	vFB1.2	control_TTN	12	18
LINC02388	1.33	0.0326	0.31	0.904	8.07	10.4	0.00168	1.49	LV	CELLSTATES	vFB1.2	control_TTN	12	18
PARM1	1.33	0.00767	0.0667	0.236	6.36	14.6	0.000217	2.12	LV	CELLSTATES	vFB1.2	control_TTN	12	18
ZFAND5	1.33	0.00151	0.117	0.384	6.99	19.5	2.33e-05	2.82	LV	CELLSTATES	vFB1.2	control_TTN	12	18
ATP10D	1.32	2.63e-05	0.244	0.774	7.8	31.6	1.36e-07	4.58	LV	CELLSTATES	vFB1.2	control_TTN	12	18
DPYSL3	1.32	0.000284	0.243	0.676	7.82	24.5	2.6e-06	3.55	LV	CELLSTATES	vFB1.2	control_TTN	12	18
FOXO3	1.32	4.18e-06	0.834	2.89	9.52	37.5	1.34e-08	5.38	LV	CELLSTATES	vFB1.2	control_TTN	12	18
ARHGEF26	1.31	0.0005	0.15	0.461	7.23	22.7	5.63e-06	3.3	LV	CELLSTATES	vFB1.2	control_TTN	12	18
DDAH1	1.31	0.00147	0.153	0.421	7.18	19.6	2.25e-05	2.83	LV	CELLSTATES	vFB1.2	control_TTN	12	18
AL445426.1	1.3	9.19e-05	0.204	0.69	7.61	27.6	7.08e-07	4.04	LV	CELLSTATES	vFB1.2	control_TTN	12	18
PHKA1	1.3	0.0225	0.0386	0.122	5.75	11.5	0.000976	1.65	LV	CELLSTATES	vFB1.2	control_TTN	12	18
PPP1CB	1.3	0.000614	0.197	0.603	7.55	22.1	7.23e-06	3.21	LV	CELLSTATES	vFB1.2	control_TTN	12	18
AGL	1.29	0.000799	0.0981	0.275	6.6	21.3	1.02e-05	3.1	LV	CELLSTATES	vFB1.2	control_TTN	12	18
KCNMB4	1.29	0.0087	0.0534	0.155	6.18	14.3	0.000254	2.06	LV	CELLSTATES	vFB1.2	control_TTN	12	18
NCKAP5	1.29	0.00607	0.072	0.276	6.42	15.3	0.000159	2.22	LV	CELLSTATES	vFB1.2	control_TTN	12	18
BTBD8	1.28	0.00402	0.0721	0.255	6.3	16.5	8.99e-05	2.4	LV	CELLSTATES	vFB1.2	control_TTN	12	18
NRXN3	1.27	0.00561	0.112	0.363	6.88	15.5	0.000143	2.25	LV	CELLSTATES	vFB1.2	control_TTN	12	18
AF165147.1	1.26	0.0267	0.0762	0.261	6.36	10.9	0.00128	1.57	LV	CELLSTATES	vFB1.2	control_TTN	12	18
C1QTNF7	1.26	0.00369	0.116	0.306	6.95	16.7	8.02e-05	2.43	LV	CELLSTATES	vFB1.2	control_TTN	12	18
MYO1D	1.26	3.41e-05	0.462	1.3	8.61	30.7	1.93e-07	4.47	LV	CELLSTATES	vFB1.2	control_TTN	12	18
AL683813.1	1.25	0.0186	0.0428	0.169	5.92	12.1	0.000725	1.73	LV	CELLSTATES	vFB1.2	control_TTN	12	18
CSAD	1.25	0.00277	0.0777	0.231	6.44	17.6	5.42e-05	2.56	LV	CELLSTATES	vFB1.2	control_TTN	12	18
CTDSPL	1.25	9.13e-05	0.284	0.863	7.99	27.6	6.97e-07	4.04	LV	CELLSTATES	vFB1.2	control_TTN	12	18
FAM156A	1.25	0.0478	0.0287	0.103	5.63	9.17	0.00305	1.32	LV	CELLSTATES	vFB1.2	control_TTN	12	18
LINC01197	1.25	0.0193	0.0513	0.16	6.01	12	0.000765	1.71	LV	CELLSTATES	vFB1.2	control_TTN	12	18
ZBTB16	1.25	0.00105	1.54	4.83	10.3	20.5	1.46e-05	2.98	LV	CELLSTATES	vFB1.2	control_TTN	12	18
AC022915.2	1.24	0.0209	0.0546	0.176	6.07	11.7	0.00088	1.68	LV	CELLSTATES	vFB1.2	control_TTN	12	18
CARMIL1	1.24	2.92e-05	0.87	2.72	9.49	31.3	1.55e-07	4.53	LV	CELLSTATES	vFB1.2	control_TTN	12	18
CDS2	1.24	0.00794	0.069	0.199	6.24	14.5	0.000227	2.1	LV	CELLSTATES	vFB1.2	control_TTN	12	18
DMPK	1.24	0.023	0.0433	0.137	5.88	11.4	0.00101	1.64	LV	CELLSTATES	vFB1.2	control_TTN	12	18
DOCK9	1.24	4.06e-05	0.252	0.814	7.81	30.2	2.41e-07	4.39	LV	CELLSTATES	vFB1.2	control_TTN	12	18
GALM	1.24	0.00986	0.0658	0.163	6.16	13.9	0.000295	2.01	LV	CELLSTATES	vFB1.2	control_TTN	12	18
CASC15	1.23	0.00196	0.211	0.523	7.65	18.7	3.34e-05	2.71	LV	CELLSTATES	vFB1.2	control_TTN	12	18
PLXNA2	1.23	0.000856	0.227	0.636	7.59	21.2	1.11e-05	3.07	LV	CELLSTATES	vFB1.2	control_TTN	12	18
USP53	1.23	0.00045	0.811	2.54	9.39	23.1	4.78e-06	3.35	LV	CELLSTATES	vFB1.2	control_TTN	12	18
ARHGEF6	1.22	0.0115	0.0704	0.199	6.25	13.5	0.000372	1.94	LV	CELLSTATES	vFB1.2	control_TTN	12	18
COL24A1	1.22	0.00102	0.349	0.966	8.28	20.6	1.39e-05	2.99	LV	CELLSTATES	vFB1.2	control_TTN	12	18
MEOX2	1.22	0.00794	0.0824	0.231	6.42	14.5	0.000227	2.1	LV	CELLSTATES	vFB1.2	control_TTN	12	18
NRG1	1.21	0.0133	0.093	0.212	6.45	13	0.000461	1.88	LV	CELLSTATES	vFB1.2	control_TTN	12	18
RMND5A	1.21	0.0131	0.0525	0.172	6.01	13.1	0.000451	1.88	LV	CELLSTATES	vFB1.2	control_TTN	12	18
SETDB2	1.21	0.0223	0.0562	0.132	6.04	11.5	0.000958	1.65	LV	CELLSTATES	vFB1.2	control_TTN	12	18
ABLIM1	1.2	2.65e-05	0.421	1.33	8.54	31.6	1.39e-07	4.58	LV	CELLSTATES	vFB1.2	control_TTN	12	18
APBB2	1.2	8.36e-06	1.01	2.73	9.64	35.2	3.34e-08	5.08	LV	CELLSTATES	vFB1.2	control_TTN	12	18
GPM6B	1.2	0.00412	0.18	0.554	7.38	16.4	9.3e-05	2.39	LV	CELLSTATES	vFB1.2	control_TTN	12	18
OSBPL10	1.2	0.0241	0.0902	0.182	6.47	11.2	0.00108	1.62	LV	CELLSTATES	vFB1.2	control_TTN	12	18
ROR1	1.2	0.000493	0.201	0.528	7.48	22.8	5.4e-06	3.31	LV	CELLSTATES	vFB1.2	control_TTN	12	18
SMOC2	1.2	0.000708	0.287	0.741	7.93	21.7	8.8e-06	3.15	LV	CELLSTATES	vFB1.2	control_TTN	12	18
DAAM2	1.19	0.00303	0.0987	0.271	6.65	17.3	6.12e-05	2.52	LV	CELLSTATES	vFB1.2	control_TTN	12	18
ERRFI1	1.19	0.00502	0.119	0.35	6.79	15.8	0.000123	2.3	LV	CELLSTATES	vFB1.2	control_TTN	12	18
MBOAT2	1.19	0.0341	0.0558	0.138	5.97	10.2	0.00181	1.47	LV	CELLSTATES	vFB1.2	control_TTN	12	18
ADAMTS3	1.18	0.0207	0.0678	0.189	6.28	11.7	0.000852	1.68	LV	CELLSTATES	vFB1.2	control_TTN	12	18
ARHGAP22	1.18	0.000391	0.189	0.517	7.44	23.5	3.96e-06	3.41	LV	CELLSTATES	vFB1.2	control_TTN	12	18
COL14A1	1.18	0.00277	0.176	0.5	7.36	17.7	5.27e-05	2.56	LV	CELLSTATES	vFB1.2	control_TTN	12	18
CSRNP3	1.18	0.00105	0.19	0.422	7.26	20.5	1.49e-05	2.98	LV	CELLSTATES	vFB1.2	control_TTN	12	18
GPR137C	1.18	0.0401	0.0484	0.109	5.82	9.68	0.00235	1.4	LV	CELLSTATES	vFB1.2	control_TTN	12	18
ISPD	1.18	0.00107	0.129	0.376	6.92	20.4	1.53e-05	2.97	LV	CELLSTATES	vFB1.2	control_TTN	12	18
ITGBL1	1.18	0.0129	0.148	0.385	7.17	13.1	0.000435	1.89	LV	CELLSTATES	vFB1.2	control_TTN	12	18
JCAD	1.18	0.0131	0.0748	0.195	6.31	13.1	0.000448	1.88	LV	CELLSTATES	vFB1.2	control_TTN	12	18
CAB39L	1.17	0.0005	0.25	0.713	7.8	22.7	5.64e-06	3.3	LV	CELLSTATES	vFB1.2	control_TTN	12	18
BBS2	1.16	0.0208	0.0536	0.159	6.05	11.7	0.000855	1.68	LV	CELLSTATES	vFB1.2	control_TTN	12	18
EFHD1	1.16	0.0162	0.0704	0.214	6.29	12.5	0.000599	1.79	LV	CELLSTATES	vFB1.2	control_TTN	12	18
MACROD2	1.16	0.0197	0.0701	0.21	6.21	11.9	0.000786	1.71	LV	CELLSTATES	vFB1.2	control_TTN	12	18
DOCK5	1.15	0.0007	0.28	0.858	7.94	21.7	8.65e-06	3.15	LV	CELLSTATES	vFB1.2	control_TTN	12	18
SULF1	1.15	0.00045	0.259	0.714	7.78	23.1	4.77e-06	3.35	LV	CELLSTATES	vFB1.2	control_TTN	12	18
AC092683.1	1.14	0.00853	0.132	0.302	6.86	14.3	0.000247	2.07	LV	CELLSTATES	vFB1.2	control_TTN	12	18
EVC	1.14	0.00987	0.0754	0.217	6.27	13.9	0.000296	2.01	LV	CELLSTATES	vFB1.2	control_TTN	12	18
FIGN	1.14	0.00045	0.298	0.848	8.02	23.1	4.81e-06	3.35	LV	CELLSTATES	vFB1.2	control_TTN	12	18
PLSCR4	1.14	0.000323	0.393	0.995	8.25	24	3.19e-06	3.49	LV	CELLSTATES	vFB1.2	control_TTN	12	18
PTPN21	1.14	0.00189	0.165	0.425	7.13	18.8	3.17e-05	2.72	LV	CELLSTATES	vFB1.2	control_TTN	12	18
UACA	1.14	0.000239	0.401	1.08	8.34	25	2.1e-06	3.62	LV	CELLSTATES	vFB1.2	control_TTN	12	18
AL445250.1	1.13	0.00305	0.23	0.705	7.77	17.3	6.27e-05	2.52	LV	CELLSTATES	vFB1.2	control_TTN	12	18
ARL17B	1.13	0.018	0.153	0.364	7.16	12.2	0.000693	1.74	LV	CELLSTATES	vFB1.2	control_TTN	12	18
IARS2	1.13	0.0291	0.0551	0.16	5.98	10.7	0.00145	1.54	LV	CELLSTATES	vFB1.2	control_TTN	12	18
LCAT	1.13	0.0493	0.039	0.126	5.77	9.07	0.0032	1.31	LV	CELLSTATES	vFB1.2	control_TTN	12	18
MOB3B	1.13	0.014	0.132	0.378	6.89	12.8	0.000504	1.85	LV	CELLSTATES	vFB1.2	control_TTN	12	18
ANKRA2	1.12	0.0217	0.0634	0.192	6.14	11.6	0.000918	1.66	LV	CELLSTATES	vFB1.2	control_TTN	12	18
ANKRD6	1.12	0.0017	0.227	0.556	7.62	19.1	2.73e-05	2.77	LV	CELLSTATES	vFB1.2	control_TTN	12	18
GALNT15	1.12	0.0306	0.144	0.436	7.04	10.5	0.00155	1.51	LV	CELLSTATES	vFB1.2	control_TTN	12	18
TMEM71	1.12	0.0409	0.0465	0.146	5.89	9.6	0.00246	1.39	LV	CELLSTATES	vFB1.2	control_TTN	12	18
MB	1.11	0.00374	0.21	0.631	7.6	16.7	8.23e-05	2.43	LV	CELLSTATES	vFB1.2	control_TTN	12	18
RCAN2	1.11	0.00419	0.149	0.432	7.11	16.4	9.5e-05	2.38	LV	CELLSTATES	vFB1.2	control_TTN	12	18
TMEM72-AS1	1.11	0.0234	0.0794	0.212	6.38	11.3	0.00104	1.63	LV	CELLSTATES	vFB1.2	control_TTN	12	18
AC007388.1	1.1	0.00131	0.276	0.722	7.89	19.9	1.93e-05	2.88	LV	CELLSTATES	vFB1.2	control_TTN	12	18
TTC39B	1.1	0.00936	0.101	0.281	6.65	14.1	0.000275	2.03	LV	CELLSTATES	vFB1.2	control_TTN	12	18
COBLL1	1.09	0.00183	0.176	0.448	7.24	18.9	3.05e-05	2.74	LV	CELLSTATES	vFB1.2	control_TTN	12	18
EXT1	1.09	5.1e-05	1.33	3.64	10.1	29.5	3.23e-07	4.29	LV	CELLSTATES	vFB1.2	control_TTN	12	18
FRAS1	1.08	0.0115	0.0865	0.25	6.5	13.4	0.000376	1.94	LV	CELLSTATES	vFB1.2	control_TTN	12	18
KIF13A	1.08	5.26e-05	0.503	1.37	8.65	29.4	3.37e-07	4.28	LV	CELLSTATES	vFB1.2	control_TTN	12	18
MYOM1	1.08	0.00816	0.175	0.528	7.11	14.4	0.000235	2.09	LV	CELLSTATES	vFB1.2	control_TTN	12	18
NLRP1	1.08	0.00277	0.162	0.405	7.22	17.7	5.26e-05	2.56	LV	CELLSTATES	vFB1.2	control_TTN	12	18
SAMD5	1.08	0.0387	0.0726	0.139	6.21	9.79	0.00223	1.41	LV	CELLSTATES	vFB1.2	control_TTN	12	18
FAM214A	1.07	0.00252	0.2	0.558	7.43	17.9	4.68e-05	2.6	LV	CELLSTATES	vFB1.2	control_TTN	12	18
PPM1K	1.07	0.0179	0.0804	0.237	6.38	12.2	0.000686	1.75	LV	CELLSTATES	vFB1.2	control_TTN	12	18
SYTL4	1.07	0.00533	0.142	0.383	7	15.7	0.000132	2.27	LV	CELLSTATES	vFB1.2	control_TTN	12	18
LINC00886	1.06	0.0373	0.0608	0.185	6.14	9.91	0.0021	1.43	LV	CELLSTATES	vFB1.2	control_TTN	12	18
TNS3	1.06	0.00502	0.165	0.389	7.13	15.8	0.000123	2.3	LV	CELLSTATES	vFB1.2	control_TTN	12	18
ZNF782	1.06	0.0201	0.0658	0.201	6.24	11.9	0.000807	1.7	LV	CELLSTATES	vFB1.2	control_TTN	12	18
RAB8B	1.05	0.00334	0.27	0.711	7.79	17	7.08e-05	2.48	LV	CELLSTATES	vFB1.2	control_TTN	12	18
DYNC2LI1	1.04	0.00489	0.117	0.306	6.78	15.9	0.000119	2.31	LV	CELLSTATES	vFB1.2	control_TTN	12	18
HACE1	1.04	0.021	0.0807	0.207	6.28	11.7	0.000884	1.68	LV	CELLSTATES	vFB1.2	control_TTN	12	18
MALRD1	1.04	0.0365	0.0912	0.21	6.45	9.99	0.00202	1.44	LV	CELLSTATES	vFB1.2	control_TTN	12	18
EEF2K	1.03	0.0114	0.146	0.371	7.01	13.5	0.000367	1.94	LV	CELLSTATES	vFB1.2	control_TTN	12	18
KIAA0355	1.03	0.0177	0.0934	0.25	6.58	12.2	0.000679	1.75	LV	CELLSTATES	vFB1.2	control_TTN	12	18
MFAP5	1.03	0.034	0.158	0.477	7.17	10.2	0.00179	1.47	LV	CELLSTATES	vFB1.2	control_TTN	12	18
PIP4K2A	1.03	0.00221	0.253	0.71	7.73	18.3	3.94e-05	2.66	LV	CELLSTATES	vFB1.2	control_TTN	12	18
RFTN2	1.03	0.00239	0.247	0.61	7.68	18.1	4.33e-05	2.62	LV	CELLSTATES	vFB1.2	control_TTN	12	18
SORBS1	1.03	0.00277	0.344	0.892	8.17	17.6	5.39e-05	2.56	LV	CELLSTATES	vFB1.2	control_TTN	12	18
CYP1B1-AS1	1.02	0.00402	0.239	0.647	7.59	16.5	8.99e-05	2.4	LV	CELLSTATES	vFB1.2	control_TTN	12	18
RMDN2	1.02	0.0376	0.0824	0.208	6.27	9.89	0.00212	1.42	LV	CELLSTATES	vFB1.2	control_TTN	12	18
SERTAD2	1.02	0.0371	0.065	0.186	6.24	9.93	0.00208	1.43	LV	CELLSTATES	vFB1.2	control_TTN	12	18
CMYA5	1.01	0.0245	0.0952	0.374	6.73	11.2	0.00111	1.61	LV	CELLSTATES	vFB1.2	control_TTN	12	18
PIK3CA	1.01	0.002	0.23	0.564	7.52	18.6	3.49e-05	2.7	LV	CELLSTATES	vFB1.2	control_TTN	12	18
VGLL3	1.01	0.0177	0.176	0.476	7.23	12.2	0.000675	1.75	LV	CELLSTATES	vFB1.2	control_TTN	12	18
ZNF235	1.01	0.00888	0.124	0.322	6.79	14.2	0.000261	2.05	LV	CELLSTATES	vFB1.2	control_TTN	12	18
CLMN	1	0.00783	0.142	0.355	6.9	14.5	0.000223	2.11	LV	CELLSTATES	vFB1.2	control_TTN	12	18
KLF12	1	0.00099	0.447	1.11	8.4	20.7	1.34e-05	3	LV	CELLSTATES	vFB1.2	control_TTN	12	18
TFDP2	1	0.00239	0.23	0.608	7.59	18.1	4.34e-05	2.62	LV	CELLSTATES	vFB1.2	control_TTN	12	18
WDR78	1	0.0344	0.0751	0.195	6.26	10.2	0.00184	1.46	LV	CELLSTATES	vFB1.2	control_TTN	12	18
ZNF385D	1	0.0047	0.364	0.991	8.18	16	0.000111	2.33	LV	CELLSTATES	vFB1.2	control_TTN	12	18
CNNM2	0.998	0.0101	0.123	0.326	6.77	13.9	0.000306	2	LV	CELLSTATES	vFB1.2	control_TTN	12	18
GAB1	0.997	0.00121	0.402	0.964	8.24	20.1	1.76e-05	2.92	LV	CELLSTATES	vFB1.2	control_TTN	12	18
ENOX2	0.995	0.00368	0.212	0.592	7.54	16.8	7.94e-05	2.43	LV	CELLSTATES	vFB1.2	control_TTN	12	18
AC098829.1	0.993	0.0208	0.195	0.474	7.57	11.7	0.000858	1.68	LV	CELLSTATES	vFB1.2	control_TTN	12	18
FMNL2	0.992	0.00277	0.441	1.16	8.37	17.6	5.39e-05	2.56	LV	CELLSTATES	vFB1.2	control_TTN	12	18
FAXDC2	0.991	0.00767	0.169	0.421	7.2	14.6	0.000217	2.12	LV	CELLSTATES	vFB1.2	control_TTN	12	18
PLEKHH2	0.988	0.00131	0.324	0.839	8.06	19.9	1.92e-05	2.88	LV	CELLSTATES	vFB1.2	control_TTN	12	18
AKT3	0.985	0.000175	1.38	3.65	10	25.9	1.45e-06	3.76	LV	CELLSTATES	vFB1.2	control_TTN	12	18
MICAL2	0.984	0.00558	0.444	1.05	8.45	15.5	0.000141	2.25	LV	CELLSTATES	vFB1.2	control_TTN	12	18
ADAMTSL1	0.983	0.0208	0.246	0.59	7.75	11.7	0.00086	1.68	LV	CELLSTATES	vFB1.2	control_TTN	12	18
ANXA4	0.981	0.00662	0.17	0.41	7.18	15	0.000176	2.18	LV	CELLSTATES	vFB1.2	control_TTN	12	18
PCSK6	0.981	0.00477	0.39	1.05	8.29	16	0.000115	2.32	LV	CELLSTATES	vFB1.2	control_TTN	12	18
CPEB3	0.979	0.00718	0.17	0.415	7.24	14.8	0.000197	2.14	LV	CELLSTATES	vFB1.2	control_TTN	12	18
ECHDC2	0.979	0.000774	0.728	1.96	9.17	21.4	9.78e-06	3.11	LV	CELLSTATES	vFB1.2	control_TTN	12	18
GARNL3	0.979	0.0195	0.0989	0.251	6.53	11.9	0.000777	1.71	LV	CELLSTATES	vFB1.2	control_TTN	12	18
MTSS1	0.978	0.0455	0.123	0.287	6.71	9.31	0.00283	1.34	LV	CELLSTATES	vFB1.2	control_TTN	12	18
MTUS1	0.978	0.00158	0.505	1.21	8.57	19.3	2.49e-05	2.8	LV	CELLSTATES	vFB1.2	control_TTN	12	18
C1QTNF3-AMACR	0.977	0.0247	0.0779	0.222	6.35	11.2	0.00113	1.61	LV	CELLSTATES	vFB1.2	control_TTN	12	18
CACHD1	0.974	0.014	0.177	0.358	7.2	12.8	0.000499	1.85	LV	CELLSTATES	vFB1.2	control_TTN	12	18
PARD3B	0.968	0.000395	0.886	2.24	9.38	23.5	4.05e-06	3.4	LV	CELLSTATES	vFB1.2	control_TTN	12	18
LINC01091	0.966	0.00241	0.331	0.832	8.11	18	4.44e-05	2.62	LV	CELLSTATES	vFB1.2	control_TTN	12	18
ULK1	0.965	0.0413	0.0907	0.195	6.42	9.56	0.0025	1.38	LV	CELLSTATES	vFB1.2	control_TTN	12	18
NEO1	0.964	0.0113	0.161	0.383	7.14	13.5	0.000362	1.95	LV	CELLSTATES	vFB1.2	control_TTN	12	18
SEPT11	0.956	0.00508	0.418	0.993	8.27	15.8	0.000126	2.29	LV	CELLSTATES	vFB1.2	control_TTN	12	18
CERS6	0.955	0.014	0.144	0.349	6.93	12.8	0.000503	1.85	LV	CELLSTATES	vFB1.2	control_TTN	12	18
DIP2C	0.951	0.00302	0.256	0.583	7.63	17.4	6.05e-05	2.52	LV	CELLSTATES	vFB1.2	control_TTN	12	18
KDM3A	0.951	0.0409	0.0859	0.216	6.41	9.6	0.00245	1.39	LV	CELLSTATES	vFB1.2	control_TTN	12	18
SLC22A15	0.95	0.015	0.141	0.341	6.9	12.7	0.000547	1.82	LV	CELLSTATES	vFB1.2	control_TTN	12	18
OGFRL1	0.945	0.0419	0.0928	0.264	6.48	9.51	0.00257	1.38	LV	CELLSTATES	vFB1.2	control_TTN	12	18
PAWR	0.945	0.0287	0.122	0.294	6.79	10.7	0.00142	1.54	LV	CELLSTATES	vFB1.2	control_TTN	12	18
CHN1	0.944	0.0411	0.0902	0.207	6.51	9.58	0.00247	1.39	LV	CELLSTATES	vFB1.2	control_TTN	12	18
FAT4	0.944	0.014	0.206	0.455	7.32	12.9	0.000497	1.86	LV	CELLSTATES	vFB1.2	control_TTN	12	18
AC104806.2	0.941	0.0277	0.106	0.267	6.63	10.8	0.00136	1.56	LV	CELLSTATES	vFB1.2	control_TTN	12	18
OGA	0.941	0.00171	0.36	0.908	8.12	19.1	2.78e-05	2.77	LV	CELLSTATES	vFB1.2	control_TTN	12	18
USP40	0.936	0.0247	0.12	0.273	6.76	11.2	0.00113	1.61	LV	CELLSTATES	vFB1.2	control_TTN	12	18
ZNF704	0.935	0.00439	0.512	1.14	8.53	16.2	0.000101	2.36	LV	CELLSTATES	vFB1.2	control_TTN	12	18
COLGALT2	0.931	0.0251	0.193	0.371	7.18	11.1	0.00116	1.6	LV	CELLSTATES	vFB1.2	control_TTN	12	18
FREM1	0.931	0.0247	0.286	0.726	7.75	11.2	0.00113	1.61	LV	CELLSTATES	vFB1.2	control_TTN	12	18
PCMTD2	0.926	0.0383	0.0992	0.247	6.52	9.82	0.0022	1.42	LV	CELLSTATES	vFB1.2	control_TTN	12	18
TSC22D1	0.926	0.0163	0.196	0.452	7.37	12.4	0.000611	1.79	LV	CELLSTATES	vFB1.2	control_TTN	12	18
SAMD4A	0.925	0.00323	0.457	1.17	8.58	17.1	6.72e-05	2.49	LV	CELLSTATES	vFB1.2	control_TTN	12	18
FLG-AS1	0.923	0.0357	0.109	0.304	6.62	10.1	0.00196	1.45	LV	CELLSTATES	vFB1.2	control_TTN	12	18
LMF1	0.922	0.0459	0.0807	0.179	6.31	9.28	0.00288	1.34	LV	CELLSTATES	vFB1.2	control_TTN	12	18
ZNF438	0.922	0.00554	0.254	0.628	7.69	15.5	0.000139	2.26	LV	CELLSTATES	vFB1.2	control_TTN	12	18
ANKRD36C	0.92	0.0107	0.183	0.412	7.17	13.7	0.000335	1.97	LV	CELLSTATES	vFB1.2	control_TTN	12	18
GPI	0.92	0.0262	0.108	0.271	6.62	11	0.00125	1.58	LV	CELLSTATES	vFB1.2	control_TTN	12	18
MXI1	0.918	0.0145	0.164	0.364	7.05	12.7	0.000524	1.84	LV	CELLSTATES	vFB1.2	control_TTN	12	18
ARHGEF10L	0.913	0.0353	0.101	0.249	6.56	10.1	0.00192	1.45	LV	CELLSTATES	vFB1.2	control_TTN	12	18
TAPT1-AS1	0.913	0.0236	0.116	0.295	6.77	11.3	0.00105	1.63	LV	CELLSTATES	vFB1.2	control_TTN	12	18
C9orf3	0.911	0.00191	0.585	1.2	8.69	18.8	3.2e-05	2.72	LV	CELLSTATES	vFB1.2	control_TTN	12	18
PELI2	0.909	0.0134	0.209	0.533	7.43	13	0.000463	1.87	LV	CELLSTATES	vFB1.2	control_TTN	12	18
BACH2	0.908	0.00794	0.327	0.779	7.97	14.5	0.000227	2.1	LV	CELLSTATES	vFB1.2	control_TTN	12	18
HTR4	0.908	0.0377	0.166	0.381	7.24	9.88	0.00213	1.42	LV	CELLSTATES	vFB1.2	control_TTN	12	18
RAPGEF2	0.905	0.00402	0.233	0.589	7.63	16.5	8.98e-05	2.4	LV	CELLSTATES	vFB1.2	control_TTN	12	18
YPEL3	0.905	0.0459	0.086	0.217	6.44	9.28	0.00287	1.34	LV	CELLSTATES	vFB1.2	control_TTN	12	18
GLT8D2	0.903	0.0465	0.104	0.237	6.62	9.24	0.00293	1.33	LV	CELLSTATES	vFB1.2	control_TTN	12	18
ZNF618	0.901	0.0357	0.117	0.284	6.7	10	0.00196	1.45	LV	CELLSTATES	vFB1.2	control_TTN	12	18
PPM1B	0.896	0.0163	0.233	0.567	7.49	12.4	0.000609	1.79	LV	CELLSTATES	vFB1.2	control_TTN	12	18
SPSB1	0.893	0.0347	0.156	0.349	7.05	10.2	0.00186	1.46	LV	CELLSTATES	vFB1.2	control_TTN	12	18
FAM13A	0.889	0.0041	0.388	0.977	8.21	16.4	9.24e-05	2.39	LV	CELLSTATES	vFB1.2	control_TTN	12	18
REPS1	0.889	0.00841	0.325	0.777	7.95	14.4	0.000243	2.08	LV	CELLSTATES	vFB1.2	control_TTN	12	18
EZH1	0.887	0.035	0.12	0.28	6.74	10.1	0.00189	1.46	LV	CELLSTATES	vFB1.2	control_TTN	12	18
GLI2	0.887	0.0352	0.147	0.315	6.95	10.1	0.0019	1.45	LV	CELLSTATES	vFB1.2	control_TTN	12	18
FBXW4	0.886	0.0177	0.161	0.377	7.07	12.2	0.000675	1.75	LV	CELLSTATES	vFB1.2	control_TTN	12	18
PACSIN2	0.886	0.0164	0.181	0.404	7.17	12.4	0.000616	1.79	LV	CELLSTATES	vFB1.2	control_TTN	12	18
PXDNL	0.884	0.00561	0.82	1.98	9.19	15.5	0.000143	2.25	LV	CELLSTATES	vFB1.2	control_TTN	12	18
RASSF4	0.882	0.027	0.229	0.516	7.53	10.9	0.00131	1.57	LV	CELLSTATES	vFB1.2	control_TTN	12	18
FOXN3	0.878	0.00141	0.788	1.81	9.13	19.7	2.14e-05	2.85	LV	CELLSTATES	vFB1.2	control_TTN	12	18
LRMDA	0.878	0.00718	0.399	0.963	8.21	14.8	0.000197	2.14	LV	CELLSTATES	vFB1.2	control_TTN	12	18
ART4	0.876	0.0404	0.138	0.333	6.91	9.65	0.00239	1.39	LV	CELLSTATES	vFB1.2	control_TTN	12	18
LRRC4C	0.874	0.0259	0.159	0.341	7.07	11	0.00122	1.59	LV	CELLSTATES	vFB1.2	control_TTN	12	18
ATP9A	0.873	0.0403	0.121	0.256	6.74	9.67	0.00237	1.39	LV	CELLSTATES	vFB1.2	control_TTN	12	18
MAP1B	0.867	0.0272	0.239	0.606	7.59	10.8	0.00133	1.57	LV	CELLSTATES	vFB1.2	control_TTN	12	18
COL8A1	0.861	0.00508	0.865	1.86	9.2	15.8	0.000125	2.29	LV	CELLSTATES	vFB1.2	control_TTN	12	18
CDH13	0.86	0.027	0.2	0.433	7.39	10.9	0.00131	1.57	LV	CELLSTATES	vFB1.2	control_TTN	12	18
KLHL29	0.86	0.0193	0.286	0.603	7.73	12	0.000761	1.71	LV	CELLSTATES	vFB1.2	control_TTN	12	18
HMCN1	0.859	0.0209	0.254	0.542	7.65	11.7	0.000875	1.68	LV	CELLSTATES	vFB1.2	control_TTN	12	18
DST	0.858	0.000877	0.986	2.22	9.43	21.1	1.14e-05	3.06	LV	CELLSTATES	vFB1.2	control_TTN	12	18
LIMCH1	0.855	0.00543	0.533	1.2	8.64	15.6	0.000135	2.27	LV	CELLSTATES	vFB1.2	control_TTN	12	18
PRR16	0.852	0.0147	0.601	1.41	8.72	12.7	0.000535	1.83	LV	CELLSTATES	vFB1.2	control_TTN	12	18
ATXN1	0.851	0.00329	0.58	1.19	8.65	17.1	6.9e-05	2.48	LV	CELLSTATES	vFB1.2	control_TTN	12	18
SPRED2	0.849	0.0106	0.389	0.898	8.15	13.7	0.000331	1.98	LV	CELLSTATES	vFB1.2	control_TTN	12	18
RNF217	0.848	0.0291	0.179	0.399	7.24	10.7	0.00145	1.54	LV	CELLSTATES	vFB1.2	control_TTN	12	18
ANKRD36	0.845	0.0267	0.203	0.508	7.44	10.9	0.00129	1.57	LV	CELLSTATES	vFB1.2	control_TTN	12	18
KIF13B	0.844	0.0265	0.21	0.468	7.39	10.9	0.00126	1.58	LV	CELLSTATES	vFB1.2	control_TTN	12	18
LMCD1	0.839	0.0471	0.19	0.397	7.2	9.21	0.00299	1.33	LV	CELLSTATES	vFB1.2	control_TTN	12	18
AL121761.1	0.835	0.0327	0.143	0.301	6.83	10.3	0.00169	1.48	LV	CELLSTATES	vFB1.2	control_TTN	12	18
FBXL20	0.829	0.0113	0.271	0.608	7.73	13.5	0.000364	1.95	LV	CELLSTATES	vFB1.2	control_TTN	12	18
PAM	0.829	0.00439	0.505	1.15	8.45	16.2	0.000101	2.36	LV	CELLSTATES	vFB1.2	control_TTN	12	18
SYNPO2	0.826	0.00766	1.15	2.51	9.6	14.6	0.000214	2.12	LV	CELLSTATES	vFB1.2	control_TTN	12	18
SPIN1	0.822	0.0357	0.186	0.386	7.23	10.1	0.00195	1.45	LV	CELLSTATES	vFB1.2	control_TTN	12	18
INSR	0.82	0.00714	0.428	1.04	8.35	14.8	0.000193	2.15	LV	CELLSTATES	vFB1.2	control_TTN	12	18
MYO1E	0.819	0.0495	0.16	0.348	7.05	9.05	0.00323	1.31	LV	CELLSTATES	vFB1.2	control_TTN	12	18
AP001528.2	0.816	0.0352	0.194	0.452	7.32	10.1	0.00191	1.45	LV	CELLSTATES	vFB1.2	control_TTN	12	18
SVIL	0.815	0.00475	1.09	2.25	9.52	16	0.000114	2.32	LV	CELLSTATES	vFB1.2	control_TTN	12	18
HCG17	0.812	0.0251	0.189	0.425	7.24	11.1	0.00116	1.6	LV	CELLSTATES	vFB1.2	control_TTN	12	18
BICRAL	0.807	0.00989	0.313	0.668	7.83	13.9	0.000298	2	LV	CELLSTATES	vFB1.2	control_TTN	12	18
MED13L	0.806	0.00241	1.02	2.39	9.49	18.1	4.42e-05	2.62	LV	CELLSTATES	vFB1.2	control_TTN	12	18
FBXO42	0.801	0.0232	0.355	0.827	8.05	11.4	0.00103	1.63	LV	CELLSTATES	vFB1.2	control_TTN	12	18
AAMDC	0.799	0.0331	0.158	0.354	7.03	10.3	0.00172	1.48	LV	CELLSTATES	vFB1.2	control_TTN	12	18
IGF1R	0.798	0.00661	0.607	1.32	8.73	15.1	0.000175	2.18	LV	CELLSTATES	vFB1.2	control_TTN	12	18
PER1	0.793	0.05	0.143	0.339	7	9.03	0.00327	1.3	LV	CELLSTATES	vFB1.2	control_TTN	12	18
ARHGEF7	0.792	0.0232	0.207	0.443	7.32	11.4	0.00102	1.63	LV	CELLSTATES	vFB1.2	control_TTN	12	18
FOXP1	0.792	0.00643	0.889	1.79	9.23	15.1	0.000169	2.19	LV	CELLSTATES	vFB1.2	control_TTN	12	18
FNBP1	0.791	0.0163	0.245	0.54	7.58	12.4	0.00061	1.79	LV	CELLSTATES	vFB1.2	control_TTN	12	18
TOM1L2	0.789	0.0255	0.209	0.469	7.43	11.1	0.00119	1.59	LV	CELLSTATES	vFB1.2	control_TTN	12	18
ITGA9	0.788	0.0483	0.21	0.431	7.43	9.14	0.0031	1.32	LV	CELLSTATES	vFB1.2	control_TTN	12	18
NPAS3	0.785	0.014	0.64	1.45	8.81	12.8	0.0005	1.85	LV	CELLSTATES	vFB1.2	control_TTN	12	18
NTN4	0.782	0.0443	0.224	0.456	7.35	9.38	0.00274	1.35	LV	CELLSTATES	vFB1.2	control_TTN	12	18
STX7	0.782	0.0488	0.134	0.303	6.77	9.1	0.00316	1.31	LV	CELLSTATES	vFB1.2	control_TTN	12	18
PKD2	0.778	0.0087	0.492	1.08	8.49	14.3	0.000253	2.06	LV	CELLSTATES	vFB1.2	control_TTN	12	18
RNF115	0.777	0.0164	0.419	0.912	8.22	12.4	0.000613	1.79	LV	CELLSTATES	vFB1.2	control_TTN	12	18
PREX2	0.774	0.0404	0.334	0.752	7.94	9.64	0.0024	1.39	LV	CELLSTATES	vFB1.2	control_TTN	12	18
SLC44A1	0.773	0.038	0.215	0.464	7.37	9.85	0.00217	1.42	LV	CELLSTATES	vFB1.2	control_TTN	12	18
CPED1	0.772	0.0326	0.224	0.527	7.47	10.4	0.00168	1.49	LV	CELLSTATES	vFB1.2	control_TTN	12	18
IRAK3	0.769	0.0312	0.412	0.9	8.15	10.5	0.00159	1.51	LV	CELLSTATES	vFB1.2	control_TTN	12	18
COL4A4	0.766	0.0267	1.42	2.99	9.86	10.9	0.00128	1.57	LV	CELLSTATES	vFB1.2	control_TTN	12	18
CD99	0.764	0.034	0.23	0.473	7.39	10.2	0.0018	1.47	LV	CELLSTATES	vFB1.2	control_TTN	12	18
YTHDC1	0.764	0.0475	0.14	0.321	6.85	9.18	0.00302	1.32	LV	CELLSTATES	vFB1.2	control_TTN	12	18
MAPK8	0.763	0.0209	0.289	0.614	7.71	11.7	0.000876	1.68	LV	CELLSTATES	vFB1.2	control_TTN	12	18
GMDS-DT	0.761	0.0261	0.407	0.832	8.15	11	0.00123	1.58	LV	CELLSTATES	vFB1.2	control_TTN	12	18
FCHO2	0.756	0.0367	0.208	0.415	7.28	9.97	0.00204	1.44	LV	CELLSTATES	vFB1.2	control_TTN	12	18
ANKS1A	0.755	0.0284	0.254	0.528	7.58	10.7	0.0014	1.55	LV	CELLSTATES	vFB1.2	control_TTN	12	18
TMEM108	0.754	0.0484	0.657	1.32	8.81	9.12	0.00312	1.31	LV	CELLSTATES	vFB1.2	control_TTN	12	18
ABI3BP	0.753	0.0203	0.831	1.74	9.13	11.8	0.000818	1.69	LV	CELLSTATES	vFB1.2	control_TTN	12	18
DOK6	0.74	0.0353	0.36	0.721	7.94	10.1	0.00192	1.45	LV	CELLSTATES	vFB1.2	control_TTN	12	18
ASAP1	0.739	0.0161	0.738	1.47	8.92	12.5	0.000594	1.79	LV	CELLSTATES	vFB1.2	control_TTN	12	18
FRY	0.736	0.039	0.288	0.615	7.69	9.77	0.00226	1.41	LV	CELLSTATES	vFB1.2	control_TTN	12	18
RASAL2	0.736	0.0255	0.735	1.49	8.9	11.1	0.00119	1.59	LV	CELLSTATES	vFB1.2	control_TTN	12	18
OSBPL9	0.735	0.0208	0.66	1.36	8.83	11.7	0.000859	1.68	LV	CELLSTATES	vFB1.2	control_TTN	12	18
CLASP1	0.727	0.0237	0.422	0.886	8.21	11.3	0.00106	1.63	LV	CELLSTATES	vFB1.2	control_TTN	12	18
TRPC1	0.724	0.0262	0.46	0.936	8.31	11	0.00124	1.58	LV	CELLSTATES	vFB1.2	control_TTN	12	18
FHIT	0.723	0.0322	0.453	0.953	8.32	10.4	0.00165	1.49	LV	CELLSTATES	vFB1.2	control_TTN	12	18
TPM1	0.721	0.0364	0.634	1.27	8.76	10	0.00201	1.44	LV	CELLSTATES	vFB1.2	control_TTN	12	18
AC016831.7	0.718	0.0118	1.59	3.63	10.1	13.4	0.000389	1.93	LV	CELLSTATES	vFB1.2	control_TTN	12	18
PALLD	0.717	0.027	0.805	1.54	8.96	10.9	0.00131	1.57	LV	CELLSTATES	vFB1.2	control_TTN	12	18
DENND4C	0.715	0.0207	0.451	0.998	8.34	11.7	0.000852	1.68	LV	CELLSTATES	vFB1.2	control_TTN	12	18
GAREM1	0.715	0.0462	0.206	0.441	7.31	9.27	0.0029	1.34	LV	CELLSTATES	vFB1.2	control_TTN	12	18
CELF2	0.713	0.0131	2.08	4.56	10.5	13.1	0.000452	1.88	LV	CELLSTATES	vFB1.2	control_TTN	12	18
KANK1	0.71	0.0209	0.868	1.78	9.19	11.7	0.00088	1.68	LV	CELLSTATES	vFB1.2	control_TTN	12	18
WDFY3	0.709	0.0307	0.469	0.937	8.29	10.5	0.00156	1.51	LV	CELLSTATES	vFB1.2	control_TTN	12	18
ANKAR	0.708	0.0387	0.33	0.665	7.88	9.79	0.00223	1.41	LV	CELLSTATES	vFB1.2	control_TTN	12	18
GHR	0.705	0.0377	0.535	1.14	8.54	9.88	0.00213	1.42	LV	CELLSTATES	vFB1.2	control_TTN	12	18
LAMB1	0.702	0.0267	1.07	2.28	9.48	10.9	0.00128	1.57	LV	CELLSTATES	vFB1.2	control_TTN	12	18
BNIP3L	0.7	0.0281	0.634	1.45	8.85	10.7	0.00138	1.55	LV	CELLSTATES	vFB1.2	control_TTN	12	18
LHFPL6	0.697	0.0193	1.81	3.72	10.2	12	0.000763	1.71	LV	CELLSTATES	vFB1.2	control_TTN	12	18
MAML3	0.697	0.0409	0.362	0.704	8.01	9.6	0.00245	1.39	LV	CELLSTATES	vFB1.2	control_TTN	12	18
ZNF83	0.695	0.0418	0.333	0.628	7.86	9.52	0.00255	1.38	LV	CELLSTATES	vFB1.2	control_TTN	12	18
AGAP1	0.694	0.0251	0.781	1.48	9.01	11.1	0.00116	1.6	LV	CELLSTATES	vFB1.2	control_TTN	12	18
NCOA2	0.69	0.0208	0.637	1.36	8.8	11.7	0.000863	1.68	LV	CELLSTATES	vFB1.2	control_TTN	12	18
RORA	0.69	0.0134	4.31	9.1	11.5	13	0.000465	1.87	LV	CELLSTATES	vFB1.2	control_TTN	12	18
SOS2	0.687	0.0435	0.393	0.768	8.06	9.43	0.00267	1.36	LV	CELLSTATES	vFB1.2	control_TTN	12	18
CFH	0.685	0.03	1.48	3.1	9.91	10.6	0.0015	1.52	LV	CELLSTATES	vFB1.2	control_TTN	12	18
MAP3K5	0.68	0.0417	0.453	0.898	8.23	9.53	0.00254	1.38	LV	CELLSTATES	vFB1.2	control_TTN	12	18
SOX5	0.673	0.0344	0.839	1.79	9.17	10.2	0.00184	1.46	LV	CELLSTATES	vFB1.2	control_TTN	12	18
MAP4K3	0.671	0.0354	0.56	1.16	8.58	10.1	0.00193	1.45	LV	CELLSTATES	vFB1.2	control_TTN	12	18
KAT6B	0.665	0.0491	0.369	0.713	7.94	9.08	0.00319	1.31	LV	CELLSTATES	vFB1.2	control_TTN	12	18
RBPMS	0.647	0.0443	0.692	1.41	8.85	9.39	0.00273	1.35	LV	CELLSTATES	vFB1.2	control_TTN	12	18
MYO9A	0.63	0.0387	0.543	1.11	8.54	9.79	0.00223	1.41	LV	CELLSTATES	vFB1.2	control_TTN	12	18
RERE	0.63	0.0367	0.929	1.73	9.21	9.96	0.00204	1.44	LV	CELLSTATES	vFB1.2	control_TTN	12	18
DDX17	0.612	0.0404	0.93	1.75	9.2	9.65	0.00239	1.39	LV	CELLSTATES	vFB1.2	control_TTN	12	18
CDC42BPA	0.603	0.0464	0.637	1.18	8.69	9.25	0.00292	1.33	LV	CELLSTATES	vFB1.2	control_TTN	12	18
