# Supplementary material for: Pathogenic variants damage cell composition and single cell transcription in cardiomyopathies
Source: Science. Author manuscript; Available in PMC 2022 Oct 3. (PMC9528698; doi:10.1126/science.abo1984)
Supplement: Supp table 21.1 [file NIHMS1835045-supplement-Supp_table_21_1.xlsx]

## Sheet: Index
Column name	Description
Gene	Gene symbol, Ensembl 84
logFC	log2-fold change
FDR	False discovery rate; FDR is the PValue after (by default) Benjamini-Hochberg correction.
mean_exp_control	Mean expression values across controls
mean_exp_genotype	Mean expression values across disease samples
logCPM	logCPM is the average expression of all pseudobulked samples for that particular gene across all samples on the log2-scale expressed in counts per million (cpm, as calculated by edgeR after normalization).
F	Output of quasi-likelihood F-test
PValue	PValue is the nominal p-value derived from F
FDR_plot	-log10(False discovery rate)
Region	Studied region (LV or RV)
annotation_level	Cell-type or cell-state
cell_state/state	Specification which cell-type or state was analysed
comparison	Specification control_GENOTYPE
Observations_genotype	Numbers of Patients included in edgeR (patients with low number of nuclei have been excluded)
Observations_reference	Numbers of Patients included in edgeR (patients with low number of nuclei have been excluded)

## Sheet: control_LMNA
Gene	logFC	FDR	mean_exp_control	mean_exp_genotype	logCPM	F	PValue	FDR_plot	Region	annotation_level	cell_state	comparison	Observations_genotype	Observations_reference
LIPG	5.56	1.83e-06	0.0485	0.000776	5.22	60.5	3.93e-10	5.74	RV	CELLSTATES	vFB2	control_LMNA	7	15
CCL2	4.98	4.91e-05	1.52	0.0341	9.03	39.9	7.37e-08	4.31	RV	CELLSTATES	vFB2	control_LMNA	7	15
FAM196B	4.95	3.32e-05	0.0266	0.000638	4.93	42.3	4.03e-08	4.48	RV	CELLSTATES	vFB2	control_LMNA	7	15
PLAU	4.75	3.17e-06	0.121	0.00518	5.72	55.9	1.14e-09	5.5	RV	CELLSTATES	vFB2	control_LMNA	7	15
LIF	4.67	0.000447	0.0452	0	4.73	30.4	1.81e-06	3.35	RV	CELLSTATES	vFB2	control_LMNA	7	15
ADAMTS14	4.66	1.95e-08	0.127	0.0105	6.18	88.2	1.4e-12	7.71	RV	CELLSTATES	vFB2	control_LMNA	7	15
PLK2	4.29	0.000233	0.0144	0	4.4	34	6.15e-07	3.63	RV	CELLSTATES	vFB2	control_LMNA	7	15
ACE2	4.14	0.00662	0.0267	0.00191	4.77	18.1	9.23e-05	2.18	RV	CELLSTATES	vFB2	control_LMNA	7	15
ADM	4.13	0.00765	0.0303	0.000638	4.75	17.6	0.000114	2.12	RV	CELLSTATES	vFB2	control_LMNA	7	15
DLK1	4.11	0.00201	0.0538	0.00488	5.25	23.3	1.38e-05	2.7	RV	CELLSTATES	vFB2	control_LMNA	7	15
AC021594.2	3.92	0.000247	0.0213	0.00131	4.67	32	7.61e-07	3.61	RV	CELLSTATES	vFB2	control_LMNA	7	15
TMEM217	3.88	2.22e-06	0.105	0.0169	5.99	58.4	6.36e-10	5.65	RV	CELLSTATES	vFB2	control_LMNA	7	15
CCL11	3.86	0.000787	0.12	0.0046	5.37	27	3.83e-06	3.1	RV	CELLSTATES	vFB2	control_LMNA	7	15
VDR	3.81	0.000349	0.0439	0.00205	4.78	30.5	1.22e-06	3.46	RV	CELLSTATES	vFB2	control_LMNA	7	15
PIM1	3.78	5.99e-06	0.0924	0.00915	5.55	51.9	3e-09	5.22	RV	CELLSTATES	vFB2	control_LMNA	7	15
BHLHE40	3.65	6.8e-05	0.184	0.0651	6.8	38.1	1.22e-07	4.17	RV	CELLSTATES	vFB2	control_LMNA	7	15
NPPC	3.65	0.00101	0.122	0.0138	5.84	25.9	5.56e-06	3	RV	CELLSTATES	vFB2	control_LMNA	7	15
LDLR	3.64	1.78e-06	0.174	0.0201	6.15	62.4	2.55e-10	5.75	RV	CELLSTATES	vFB2	control_LMNA	7	15
AC007952.4	3.6	0.00109	0.0533	0.00765	5.13	25.6	6.23e-06	2.96	RV	CELLSTATES	vFB2	control_LMNA	7	15
RET	3.6	0.00195	0.0231	0.000638	4.44	23.4	1.33e-05	2.71	RV	CELLSTATES	vFB2	control_LMNA	7	15
CSF1R	3.59	0.000184	0.0216	0.00273	4.66	34	4.09e-07	3.73	RV	CELLSTATES	vFB2	control_LMNA	7	15
SLC6A1-AS1	3.51	0.00107	0.0758	0.021	5.71	25.7	5.96e-06	2.97	RV	CELLSTATES	vFB2	control_LMNA	7	15
HIC1	3.47	6.61e-05	0.0833	0.0149	5.54	38.4	1.14e-07	4.18	RV	CELLSTATES	vFB2	control_LMNA	7	15
AC024909.1	3.46	0.000754	0.0322	0.011	5.11	27.2	3.61e-06	3.12	RV	CELLSTATES	vFB2	control_LMNA	7	15
SH3PXD2A-AS1	3.46	0.00493	0.0279	0.00625	4.95	19.3	5.93e-05	2.31	RV	CELLSTATES	vFB2	control_LMNA	7	15
AC108134.2	3.45	0.000563	0.0405	0.00255	4.63	28.3	2.5e-06	3.25	RV	CELLSTATES	vFB2	control_LMNA	7	15
LSAMP	3.43	1.91e-05	0.695	0.0962	7.86	45.5	1.57e-08	4.72	RV	CELLSTATES	vFB2	control_LMNA	7	15
ZNF385D-AS2	3.37	0.0127	0.0365	0.0028	4.57	15.4	0.000269	1.9	RV	CELLSTATES	vFB2	control_LMNA	7	15
APLNR	3.36	0.0036	0.071	0.00447	4.93	20.5	3.78e-05	2.44	RV	CELLSTATES	vFB2	control_LMNA	7	15
CYR61	3.35	0.00195	0.598	0.159	8.25	23.5	1.3e-05	2.71	RV	CELLSTATES	vFB2	control_LMNA	7	15
SHOX2	3.3	0.00256	0.0214	0.000677	4.33	22.3	1.96e-05	2.59	RV	CELLSTATES	vFB2	control_LMNA	7	15
DDX3Y	3.29	0.00359	0.0817	0.016	5.31	20.6	3.67e-05	2.45	RV	CELLSTATES	vFB2	control_LMNA	7	15
CHRDL2	3.21	0.000695	0.14	0.0212	6.05	27.5	3.28e-06	3.16	RV	CELLSTATES	vFB2	control_LMNA	7	15
IL34	3.21	0.000256	0.0537	0.0123	5.33	31.8	8.07e-07	3.59	RV	CELLSTATES	vFB2	control_LMNA	7	15
PTGS1	3.2	0.000806	0.0227	0.00291	4.65	26.9	3.98e-06	3.09	RV	CELLSTATES	vFB2	control_LMNA	7	15
FGF7	3.19	3.32e-05	0.379	0.0632	7.19	42.1	3.91e-08	4.48	RV	CELLSTATES	vFB2	control_LMNA	7	15
FBLIM1	3.16	1.98e-05	0.118	0.0221	5.9	44.9	1.84e-08	4.7	RV	CELLSTATES	vFB2	control_LMNA	7	15
SLC17A9	3.14	0.00257	0.0502	0.00497	4.87	22.2	2e-05	2.59	RV	CELLSTATES	vFB2	control_LMNA	7	15
COL27A1	3.13	1.91e-05	0.2	0.0363	6.41	45.4	1.6e-08	4.72	RV	CELLSTATES	vFB2	control_LMNA	7	15
FBXO41	3.13	0.00463	0.0177	0	4.15	20.1	5.27e-05	2.33	RV	CELLSTATES	vFB2	control_LMNA	7	15
SYT7	3.13	0.00201	0.0204	0.00638	4.74	23.2	1.4e-05	2.7	RV	CELLSTATES	vFB2	control_LMNA	7	15
TGFBI	3.13	0.000233	0.126	0.0642	5.91	32.7	6.15e-07	3.63	RV	CELLSTATES	vFB2	control_LMNA	7	15
ST6GAL2	3.12	0.00681	0.053	0.016	5.52	18	9.75e-05	2.17	RV	CELLSTATES	vFB2	control_LMNA	7	15
LYVE1	3.07	0.00333	0.0209	0.00131	4.37	21.2	3.02e-05	2.48	RV	CELLSTATES	vFB2	control_LMNA	7	15
GSE1	3.02	4.01e-05	0.176	0.0373	6.34	41.1	5.24e-08	4.4	RV	CELLSTATES	vFB2	control_LMNA	7	15
THBS2	3.01	5.99e-06	0.408	0.105	7.36	52.4	2.69e-09	5.22	RV	CELLSTATES	vFB2	control_LMNA	7	15
TP53I11	3.01	0.00265	0.0354	0.00398	4.77	22	2.15e-05	2.58	RV	CELLSTATES	vFB2	control_LMNA	7	15
SEMA4A	2.99	0.0404	0.0127	0.00255	4.58	13.3	0.00161	1.39	RV	CELLSTATES	vFB2	control_LMNA	7	15
TLL1	2.99	0.00122	0.088	0.00921	5.14	25.1	7.24e-06	2.91	RV	CELLSTATES	vFB2	control_LMNA	7	15
LINC00881	2.98	0.0103	0.0162	0.00327	4.64	16.2	0.000197	1.99	RV	CELLSTATES	vFB2	control_LMNA	7	15
TRIB1	2.97	0.0132	0.0176	0.00511	4.69	15.2	0.000294	1.88	RV	CELLSTATES	vFB2	control_LMNA	7	15
PPARGC1B	2.95	0.00154	0.0381	0.00719	5.03	24.3	9.57e-06	2.81	RV	CELLSTATES	vFB2	control_LMNA	7	15
RELB	2.95	0.000109	0.18	0.0526	6.24	36.2	2.1e-07	3.96	RV	CELLSTATES	vFB2	control_LMNA	7	15
BX322234.1	2.94	4.01e-05	0.177	0.0446	6.43	40.9	5.45e-08	4.4	RV	CELLSTATES	vFB2	control_LMNA	7	15
TNFRSF12A	2.92	0.000912	0.242	0.0326	6.49	26.4	4.76e-06	3.04	RV	CELLSTATES	vFB2	control_LMNA	7	15
PCBP3	2.91	0.00128	0.114	0.0155	5.55	24.9	7.72e-06	2.89	RV	CELLSTATES	vFB2	control_LMNA	7	15
AIM2	2.88	0.00849	0.02	0.00348	4.43	17.1	0.000136	2.07	RV	CELLSTATES	vFB2	control_LMNA	7	15
BMP8A	2.88	0.000529	0.0322	0.0133	5.14	28.6	2.23e-06	3.28	RV	CELLSTATES	vFB2	control_LMNA	7	15
LRP4	2.87	0.00181	0.724	0.219	8.42	23.7	1.18e-05	2.74	RV	CELLSTATES	vFB2	control_LMNA	7	15
HES1	2.86	0.0039	0.395	0.0953	7.44	20.2	4.22e-05	2.41	RV	CELLSTATES	vFB2	control_LMNA	7	15
FGF10	2.84	0.00921	0.0626	0.00387	4.57	16.7	0.000163	2.04	RV	CELLSTATES	vFB2	control_LMNA	7	15
LSMEM2	2.84	0.0462	0.0165	0.000638	4.25	11.7	0.00202	1.34	RV	CELLSTATES	vFB2	control_LMNA	7	15
GPC6	2.82	0.00041	1.61	0.333	8.89	29.8	1.52e-06	3.39	RV	CELLSTATES	vFB2	control_LMNA	7	15
UBASH3B	2.81	0.000232	0.0759	0.0213	5.67	32.9	5.8e-07	3.64	RV	CELLSTATES	vFB2	control_LMNA	7	15
ADAM12	2.8	0.000446	0.503	0.123	7.54	29.4	1.72e-06	3.35	RV	CELLSTATES	vFB2	control_LMNA	7	15
DBX2	2.79	0.00993	0.0155	0.00358	4.39	16.4	0.000184	2	RV	CELLSTATES	vFB2	control_LMNA	7	15
PLEKHG3	2.78	0.000234	0.0727	0.017	5.41	32.6	6.37e-07	3.63	RV	CELLSTATES	vFB2	control_LMNA	7	15
BAHCC1	2.75	0.000246	0.122	0.0165	5.51	32.3	7.01e-07	3.61	RV	CELLSTATES	vFB2	control_LMNA	7	15
ADAMTSL2	2.74	1.91e-05	0.174	0.0351	6.22	46.2	1.29e-08	4.72	RV	CELLSTATES	vFB2	control_LMNA	7	15
KAZN	2.74	0.00311	2.44	0.406	9.61	21.4	2.72e-05	2.51	RV	CELLSTATES	vFB2	control_LMNA	7	15
LGALS2	2.73	0.0255	0.0257	0.00374	4.51	12.7	0.000825	1.59	RV	CELLSTATES	vFB2	control_LMNA	7	15
DOCK2	2.72	0.000541	0.0428	0.0138	5.2	28.5	2.32e-06	3.27	RV	CELLSTATES	vFB2	control_LMNA	7	15
PPP4R4	2.72	0.0285	0.0159	0	4.09	17.3	0.000967	1.55	RV	CELLSTATES	vFB2	control_LMNA	7	15
LRRC32	2.7	0.0176	0.00682	0.0238	4.28	14.1	0.000454	1.75	RV	CELLSTATES	vFB2	control_LMNA	7	15
DIAPH3	2.69	0.00178	0.0548	0.00697	4.94	23.8	1.14e-05	2.75	RV	CELLSTATES	vFB2	control_LMNA	7	15
LAMA4	2.69	0.000188	0.563	0.125	7.69	33.8	4.37e-07	3.73	RV	CELLSTATES	vFB2	control_LMNA	7	15
ALDH1A3	2.68	0.00016	0.0797	0.0316	5.86	34.7	3.31e-07	3.8	RV	CELLSTATES	vFB2	control_LMNA	7	15
CARMN	2.67	0.000123	0.143	0.0654	6.3	35.7	2.46e-07	3.91	RV	CELLSTATES	vFB2	control_LMNA	7	15
PLAUR	2.67	0.00265	0.0253	0.0119	5.01	22.1	2.13e-05	2.58	RV	CELLSTATES	vFB2	control_LMNA	7	15
LOXL2	2.65	0.000829	0.474	0.173	7.58	26.8	4.15e-06	3.08	RV	CELLSTATES	vFB2	control_LMNA	7	15
ACTN1	2.64	1.91e-05	0.523	0.144	7.54	46.4	1.24e-08	4.72	RV	CELLSTATES	vFB2	control_LMNA	7	15
AP005242.1	2.64	0.0255	0.015	0	4.07	16.4	0.000829	1.59	RV	CELLSTATES	vFB2	control_LMNA	7	15
CDK18	2.64	0.00823	0.0586	0.00556	4.91	17.3	0.000127	2.08	RV	CELLSTATES	vFB2	control_LMNA	7	15
CDON	2.64	0.000281	0.106	0.0332	5.96	31.5	9.05e-07	3.55	RV	CELLSTATES	vFB2	control_LMNA	7	15
CFD	2.63	0.00831	1.32	0.264	9.11	17.3	0.000129	2.08	RV	CELLSTATES	vFB2	control_LMNA	7	15
FAM163A	2.63	0.0036	0.0394	0.0147	5.15	20.5	3.73e-05	2.44	RV	CELLSTATES	vFB2	control_LMNA	7	15
SH2D2A	2.63	0.00422	0.0237	0.00822	4.82	19.9	4.68e-05	2.37	RV	CELLSTATES	vFB2	control_LMNA	7	15
BEGAIN	2.62	0.00352	0.0176	0.00514	4.59	20.7	3.53e-05	2.45	RV	CELLSTATES	vFB2	control_LMNA	7	15
NR4A3	2.62	0.00926	0.0533	0.0123	5.23	16.6	0.000165	2.03	RV	CELLSTATES	vFB2	control_LMNA	7	15
PLCG2	2.62	0.000443	0.0645	0.0181	5.46	29.5	1.68e-06	3.35	RV	CELLSTATES	vFB2	control_LMNA	7	15
IGDCC4	2.61	0.000609	0.0998	0.0259	5.68	27.9	2.83e-06	3.22	RV	CELLSTATES	vFB2	control_LMNA	7	15
GSPT2	2.6	0.0252	0.027	0.00391	4.57	12.7	0.000809	1.6	RV	CELLSTATES	vFB2	control_LMNA	7	15
CCR7	2.58	0.0455	0.0139	0	4.16	12.2	0.00197	1.34	RV	CELLSTATES	vFB2	control_LMNA	7	15
BCL3	2.57	0.00796	0.0275	0.0306	4.89	17.4	0.000121	2.1	RV	CELLSTATES	vFB2	control_LMNA	7	15
FLNB	2.57	0.00282	0.0779	0.0216	5.49	21.8	2.32e-05	2.55	RV	CELLSTATES	vFB2	control_LMNA	7	15
OLFM2	2.57	0.000569	0.0748	0.0281	5.74	28.2	2.56e-06	3.24	RV	CELLSTATES	vFB2	control_LMNA	7	15
P2RY8	2.57	0.0176	0.0232	0.00135	4.29	14.1	0.000459	1.75	RV	CELLSTATES	vFB2	control_LMNA	7	15
AL117190.1	2.56	0.000336	0.0742	0.0347	5.88	30.7	1.15e-06	3.47	RV	CELLSTATES	vFB2	control_LMNA	7	15
LCP2	2.55	0.0197	0.0184	0.0031	4.3	13.7	0.000543	1.71	RV	CELLSTATES	vFB2	control_LMNA	7	15
AC087623.2	2.54	0.0112	0.107	0.0825	6.56	15.8	0.000225	1.95	RV	CELLSTATES	vFB2	control_LMNA	7	15
PCSK1	2.54	0.0102	0.0206	0.00219	4.37	16.2	0.000193	1.99	RV	CELLSTATES	vFB2	control_LMNA	7	15
PTGIR	2.53	0.000172	0.446	0.0691	7.28	34.4	3.7e-07	3.76	RV	CELLSTATES	vFB2	control_LMNA	7	15
RAB39A	2.52	0.0327	0.0137	0.000638	4.24	11.9	0.00114	1.49	RV	CELLSTATES	vFB2	control_LMNA	7	15
CCDC34	2.49	0.00347	0.058	0.0183	5.34	20.9	3.25e-05	2.46	RV	CELLSTATES	vFB2	control_LMNA	7	15
ERG	2.49	0.00318	0.0494	0.0165	5.27	21.3	2.82e-05	2.5	RV	CELLSTATES	vFB2	control_LMNA	7	15
NCS1	2.49	0.00651	0.111	0.0363	5.33	18.2	8.94e-05	2.19	RV	CELLSTATES	vFB2	control_LMNA	7	15
DTX1	2.48	0.00331	0.0488	0.0132	5.05	21.1	2.98e-05	2.48	RV	CELLSTATES	vFB2	control_LMNA	7	15
DAB2	2.47	0.00978	0.0403	0.00542	4.72	16.4	0.000177	2.01	RV	CELLSTATES	vFB2	control_LMNA	7	15
SOCS3	2.47	0.0124	0.0811	0.0186	5.5	15.5	0.000261	1.9	RV	CELLSTATES	vFB2	control_LMNA	7	15
ZFP36	2.47	0.0218	0.173	0.092	6.98	13.3	0.000648	1.66	RV	CELLSTATES	vFB2	control_LMNA	7	15
PRDM16	2.46	0.0105	0.0164	0.00404	4.53	16.1	0.000205	1.98	RV	CELLSTATES	vFB2	control_LMNA	7	15
WDR1	2.46	0.000912	0.0681	0.0195	5.36	26.3	4.83e-06	3.04	RV	CELLSTATES	vFB2	control_LMNA	7	15
CXXC5	2.45	0.00609	0.0366	0.00851	4.83	18.5	8.06e-05	2.22	RV	CELLSTATES	vFB2	control_LMNA	7	15
FBL	2.45	0.028	0.0156	0.00291	4.47	12.4	0.000936	1.55	RV	CELLSTATES	vFB2	control_LMNA	7	15
AC073571.1	2.44	0.0129	0.0302	0.0066	4.7	15.3	0.00028	1.89	RV	CELLSTATES	vFB2	control_LMNA	7	15
C3	2.44	0.00521	0.238	0.0392	6.54	19.1	6.46e-05	2.28	RV	CELLSTATES	vFB2	control_LMNA	7	15
AC068875.1	2.43	0.0149	0.0249	0.00607	4.62	14.7	0.000354	1.83	RV	CELLSTATES	vFB2	control_LMNA	7	15
DGKI	2.43	0.00613	0.73	0.154	7.69	18.4	8.24e-05	2.21	RV	CELLSTATES	vFB2	control_LMNA	7	15
BRCA2	2.41	0.00424	0.013	0.00542	4.6	19.9	4.73e-05	2.37	RV	CELLSTATES	vFB2	control_LMNA	7	15
AL627171.2	2.38	0.0168	0.0405	0.00898	4.72	14.3	0.000417	1.77	RV	CELLSTATES	vFB2	control_LMNA	7	15
GPRC5A	2.38	0.017	0.069	0.0213	5.61	14.3	0.000426	1.77	RV	CELLSTATES	vFB2	control_LMNA	7	15
FAIM2	2.37	0.0218	0.0242	0.00556	4.69	13.3	0.000647	1.66	RV	CELLSTATES	vFB2	control_LMNA	7	15
ADAMTS4	2.36	0.0221	0.0653	0.0143	5.38	13.2	0.000658	1.66	RV	CELLSTATES	vFB2	control_LMNA	7	15
LINC01605	2.36	0.0197	0.0192	0.0147	4.94	13.7	0.000549	1.71	RV	CELLSTATES	vFB2	control_LMNA	7	15
WISP1	2.36	0.000598	0.0691	0.0326	5.65	28	2.74e-06	3.22	RV	CELLSTATES	vFB2	control_LMNA	7	15
CDC7	2.35	0.0102	0.0431	0.00519	4.64	16.2	0.000192	1.99	RV	CELLSTATES	vFB2	control_LMNA	7	15
LINC00470	2.33	0.00847	0.0139	0.00683	4.65	17.2	0.000134	2.07	RV	CELLSTATES	vFB2	control_LMNA	7	15
AC019068.1	2.32	0.0454	0.00626	0.0244	4.3	10.7	0.00196	1.34	RV	CELLSTATES	vFB2	control_LMNA	7	15
CIITA	2.32	0.0142	0.0173	0.00883	4.67	14.9	0.000324	1.85	RV	CELLSTATES	vFB2	control_LMNA	7	15
TTTY15	2.32	0.0362	0.0871	0.0562	5.58	11.6	0.00133	1.44	RV	CELLSTATES	vFB2	control_LMNA	7	15
VASP	2.31	0.0065	0.0327	0.0214	5.29	18.2	8.88e-05	2.19	RV	CELLSTATES	vFB2	control_LMNA	7	15
AC017002.5	2.3	0.0103	0.179	0.0569	6.48	16.2	0.000197	1.99	RV	CELLSTATES	vFB2	control_LMNA	7	15
RARRES2	2.3	0.0327	0.0143	0.00501	4.48	11.9	0.00114	1.49	RV	CELLSTATES	vFB2	control_LMNA	7	15
BIN1	2.29	0.0121	0.0159	0.00432	4.52	15.6	0.000249	1.92	RV	CELLSTATES	vFB2	control_LMNA	7	15
MREG	2.28	0.0405	0.0135	0.00131	4.26	11.1	0.00162	1.39	RV	CELLSTATES	vFB2	control_LMNA	7	15
EDNRB	2.27	0.0131	0.12	0.0457	6.14	15.2	0.000288	1.88	RV	CELLSTATES	vFB2	control_LMNA	7	15
PGF	2.27	0.00892	0.0685	0.0415	5.32	16.9	0.00015	2.05	RV	CELLSTATES	vFB2	control_LMNA	7	15
CNN2	2.26	0.00892	0.0152	0.00748	4.61	16.8	0.000151	2.05	RV	CELLSTATES	vFB2	control_LMNA	7	15
LYPLAL1-DT	2.26	0.0337	0.0333	0.00219	4.44	11.8	0.0012	1.47	RV	CELLSTATES	vFB2	control_LMNA	7	15
NOTCH3	2.26	0.00352	0.0666	0.031	5.62	20.7	3.44e-05	2.45	RV	CELLSTATES	vFB2	control_LMNA	7	15
TTYH2	2.26	0.0121	0.0375	0.016	5.17	15.6	0.000249	1.92	RV	CELLSTATES	vFB2	control_LMNA	7	15
ELF4	2.25	0.0122	0.0126	0.00903	4.68	15.5	0.000255	1.91	RV	CELLSTATES	vFB2	control_LMNA	7	15
HGF	2.25	0.00639	0.168	0.0439	6.07	18.3	8.69e-05	2.19	RV	CELLSTATES	vFB2	control_LMNA	7	15
LINC01886	2.25	0.0173	0.0183	0.0123	4.8	14.2	0.000442	1.76	RV	CELLSTATES	vFB2	control_LMNA	7	15
ACVRL1	2.24	0.00859	0.045	0.0142	5	17	0.00014	2.07	RV	CELLSTATES	vFB2	control_LMNA	7	15
INSRR	2.24	0.0145	0.0807	0.0426	5.96	14.8	0.000339	1.84	RV	CELLSTATES	vFB2	control_LMNA	7	15
TBXAS1	2.24	0.035	0.0211	0.00424	4.47	11.7	0.00126	1.46	RV	CELLSTATES	vFB2	control_LMNA	7	15
PDGFRB	2.23	5.39e-05	1.27	0.371	8.77	39.4	8.49e-08	4.27	RV	CELLSTATES	vFB2	control_LMNA	7	15
TEAD4	2.23	0.0256	0.016	0.00946	4.75	12.7	0.000832	1.59	RV	CELLSTATES	vFB2	control_LMNA	7	15
ZNF703	2.23	0.0135	0.0133	0.00536	4.55	15.1	0.000304	1.87	RV	CELLSTATES	vFB2	control_LMNA	7	15
SOX4	2.22	0.00352	0.0952	0.0285	5.58	20.7	3.55e-05	2.45	RV	CELLSTATES	vFB2	control_LMNA	7	15
EHD1	2.2	0.00658	0.0374	0.0152	5.09	18.1	9.13e-05	2.18	RV	CELLSTATES	vFB2	control_LMNA	7	15
SYK	2.2	0.0174	0.0193	0.00492	4.53	14.1	0.000448	1.76	RV	CELLSTATES	vFB2	control_LMNA	7	15
AC110023.1	2.19	0.0234	0.0223	0.00716	4.66	13	0.000721	1.63	RV	CELLSTATES	vFB2	control_LMNA	7	15
MCTP2	2.19	0.0153	0.0361	0.0113	4.85	14.6	0.000366	1.82	RV	CELLSTATES	vFB2	control_LMNA	7	15
FP236383.1	2.18	0.004	0.555	0.181	7.53	20.1	4.37e-05	2.4	RV	CELLSTATES	vFB2	control_LMNA	7	15
MSC	2.18	0.0242	0.0172	0.00744	4.58	12.9	0.000761	1.62	RV	CELLSTATES	vFB2	control_LMNA	7	15
MRAS	2.17	0.00566	0.0853	0.0299	5.61	18.8	7.24e-05	2.25	RV	CELLSTATES	vFB2	control_LMNA	7	15
ANGPTL2	2.16	0.00479	0.0617	0.0287	5.54	19.4	5.69e-05	2.32	RV	CELLSTATES	vFB2	control_LMNA	7	15
SELENBP1	2.16	0.0176	0.0925	0.022	5.63	14.1	0.000458	1.75	RV	CELLSTATES	vFB2	control_LMNA	7	15
STARD4	2.16	0.0404	0.0349	0.00287	4.47	11.2	0.00161	1.39	RV	CELLSTATES	vFB2	control_LMNA	7	15
AFAP1	2.15	0.000365	0.376	0.18	7.51	30.2	1.33e-06	3.44	RV	CELLSTATES	vFB2	control_LMNA	7	15
ASS1	2.14	0.0111	0.0469	0.0168	5.1	15.9	0.00022	1.95	RV	CELLSTATES	vFB2	control_LMNA	7	15
FBN2	2.14	0.00302	0.0594	0.0279	5.6	21.5	2.59e-05	2.52	RV	CELLSTATES	vFB2	control_LMNA	7	15
IER3	2.12	0.00452	0.265	0.0947	6.54	19.7	5.11e-05	2.34	RV	CELLSTATES	vFB2	control_LMNA	7	15
LFNG	2.12	0.0477	0.0243	0.0108	4.74	10.5	0.0021	1.32	RV	CELLSTATES	vFB2	control_LMNA	7	15
GPRC5D-AS1	2.11	0.0142	0.0906	0.0188	5.36	14.9	0.000325	1.85	RV	CELLSTATES	vFB2	control_LMNA	7	15
SH3PXD2A	2.11	0.000217	0.49	0.234	7.78	33.2	5.29e-07	3.66	RV	CELLSTATES	vFB2	control_LMNA	7	15
LINC01252	2.1	0.0165	0.0715	0.0402	5.25	14.4	0.000403	1.78	RV	CELLSTATES	vFB2	control_LMNA	7	15
ROR2	2.1	0.00114	0.297	0.113	7.06	25.4	6.7e-06	2.94	RV	CELLSTATES	vFB2	control_LMNA	7	15
AC244131.2	2.09	0.00867	0.0948	0.0361	5.81	17	0.000144	2.06	RV	CELLSTATES	vFB2	control_LMNA	7	15
CA2	2.09	0.0035	0.0662	0.035	5.7	20.8	3.34e-05	2.46	RV	CELLSTATES	vFB2	control_LMNA	7	15
LINC01060	2.09	0.0329	0.0868	0.012	5.22	11.9	0.00115	1.48	RV	CELLSTATES	vFB2	control_LMNA	7	15
AL645608.8	2.08	0.013	0.0285	0.0134	5	15.3	0.000284	1.88	RV	CELLSTATES	vFB2	control_LMNA	7	15
CLIC1	2.08	0.0202	0.0471	0.0277	5.45	13.6	0.000573	1.69	RV	CELLSTATES	vFB2	control_LMNA	7	15
FGF18	2.08	0.0336	0.0134	0.00468	4.48	11.8	0.00119	1.47	RV	CELLSTATES	vFB2	control_LMNA	7	15
HMCN2	2.08	0.00505	0.434	0.179	7.6	19.2	6.18e-05	2.3	RV	CELLSTATES	vFB2	control_LMNA	7	15
PCDH7	2.08	0.00146	0.123	0.0449	6.05	24.5	9.01e-06	2.83	RV	CELLSTATES	vFB2	control_LMNA	7	15
STEAP1	2.08	0.0294	0.0378	0.00734	4.65	12.2	0.001	1.53	RV	CELLSTATES	vFB2	control_LMNA	7	15
BBOX1-AS1	2.07	0.0111	0.268	0.0868	6.74	15.9	0.000218	1.96	RV	CELLSTATES	vFB2	control_LMNA	7	15
PPP1R36	2.07	0.0429	0.0199	0.00492	4.54	10.9	0.00181	1.37	RV	CELLSTATES	vFB2	control_LMNA	7	15
SLC22A3	2.07	0.0458	0.0697	0.00775	4.87	10.6	0.002	1.34	RV	CELLSTATES	vFB2	control_LMNA	7	15
KLF10	2.06	0.0119	0.0839	0.0823	5.84	15.6	0.000244	1.92	RV	CELLSTATES	vFB2	control_LMNA	7	15
NEK6	2.06	0.0127	0.0907	0.0599	5.8	15.4	0.000268	1.9	RV	CELLSTATES	vFB2	control_LMNA	7	15
SAMD11	2.06	0.0164	0.0732	0.0239	5.42	14.4	0.000399	1.79	RV	CELLSTATES	vFB2	control_LMNA	7	15
CXCL12	2.05	0.00658	0.337	0.0711	6.95	18.2	9.09e-05	2.18	RV	CELLSTATES	vFB2	control_LMNA	7	15
NR4A1	2.05	0.0159	0.224	0.204	7.34	14.5	0.000385	1.8	RV	CELLSTATES	vFB2	control_LMNA	7	15
UNC5B	2.05	0.00602	0.244	0.129	6.72	18.5	7.83e-05	2.22	RV	CELLSTATES	vFB2	control_LMNA	7	15
GNAO1	2.04	0.0182	0.0927	0.0407	5.96	14	0.000479	1.74	RV	CELLSTATES	vFB2	control_LMNA	7	15
LGALS1	2.04	0.00602	0.195	0.0923	6.82	18.6	7.79e-05	2.22	RV	CELLSTATES	vFB2	control_LMNA	7	15
LINC02511	2.04	0.00265	0.137	0.0765	6.38	22.1	2.1e-05	2.58	RV	CELLSTATES	vFB2	control_LMNA	7	15
EVA1A	2.03	0.0132	0.0442	0.0228	5.23	15.2	0.000291	1.88	RV	CELLSTATES	vFB2	control_LMNA	7	15
NECTIN1	2.03	0.0344	0.0269	0.00606	4.55	11.8	0.00123	1.46	RV	CELLSTATES	vFB2	control_LMNA	7	15
KDELR3	2.02	0.0168	0.0518	0.0167	5.03	14.3	0.000415	1.77	RV	CELLSTATES	vFB2	control_LMNA	7	15
S100A4	2.02	0.0226	0.184	0.0887	6.73	13.1	0.00068	1.65	RV	CELLSTATES	vFB2	control_LMNA	7	15
STK10	2.02	0.00239	0.0928	0.0474	5.93	22.6	1.76e-05	2.62	RV	CELLSTATES	vFB2	control_LMNA	7	15
NOLC1	2.01	0.0199	0.0262	0.0135	4.91	13.6	0.000559	1.7	RV	CELLSTATES	vFB2	control_LMNA	7	15
RAMP1	2.01	0.0173	0.0326	0.0183	5.13	14.2	0.000438	1.76	RV	CELLSTATES	vFB2	control_LMNA	7	15
KSR1	2	0.00352	0.13	0.0618	6.29	20.7	3.44e-05	2.45	RV	CELLSTATES	vFB2	control_LMNA	7	15
PTGFR	2	0.0252	0.0802	0.0184	5.26	12.7	0.000809	1.6	RV	CELLSTATES	vFB2	control_LMNA	7	15
AC005699.1	1.99	0.0138	0.0337	0.0173	5.08	15	0.000313	1.86	RV	CELLSTATES	vFB2	control_LMNA	7	15
HRH1	1.99	0.0187	0.0276	0.00922	4.79	13.9	0.000502	1.73	RV	CELLSTATES	vFB2	control_LMNA	7	15
KCND3	1.98	0.0197	0.0613	0.0291	5.57	13.7	0.000549	1.71	RV	CELLSTATES	vFB2	control_LMNA	7	15
RGS3	1.98	0.0102	0.114	0.0573	5.76	16.2	0.000193	1.99	RV	CELLSTATES	vFB2	control_LMNA	7	15
SDC3	1.98	0.023	0.0227	0.0153	4.97	13.1	0.000704	1.64	RV	CELLSTATES	vFB2	control_LMNA	7	15
SEPT9	1.98	0.00542	0.203	0.106	6.72	18.9	6.9e-05	2.27	RV	CELLSTATES	vFB2	control_LMNA	7	15
SYNPO	1.98	0.0103	0.0687	0.0449	5.8	16.2	0.000197	1.99	RV	CELLSTATES	vFB2	control_LMNA	7	15
NAA40	1.97	0.0401	0.0226	0.0318	4.73	11.2	0.00158	1.4	RV	CELLSTATES	vFB2	control_LMNA	7	15
AC244021.1	1.96	0.0408	0.0158	0.0107	4.79	11.1	0.00165	1.39	RV	CELLSTATES	vFB2	control_LMNA	7	15
BCAR1	1.96	0.0147	0.0323	0.0235	5.22	14.8	0.000347	1.83	RV	CELLSTATES	vFB2	control_LMNA	7	15
FBXO30	1.96	0.0317	0.0268	0.0114	4.86	12	0.00109	1.5	RV	CELLSTATES	vFB2	control_LMNA	7	15
Z99289.1	1.96	0.048	0.0449	0.0099	4.72	10.5	0.00213	1.32	RV	CELLSTATES	vFB2	control_LMNA	7	15
AL669970.3	1.95	0.0414	0.0355	0.00846	4.75	11	0.00169	1.38	RV	CELLSTATES	vFB2	control_LMNA	7	15
DACT1	1.95	0.04	0.0356	0.0141	4.91	11.2	0.00157	1.4	RV	CELLSTATES	vFB2	control_LMNA	7	15
RERG	1.95	0.00665	0.594	0.197	7.85	18.1	9.39e-05	2.18	RV	CELLSTATES	vFB2	control_LMNA	7	15
SLC2A3	1.95	0.0132	0.165	0.0633	6.42	15.2	0.000293	1.88	RV	CELLSTATES	vFB2	control_LMNA	7	15
RAI14	1.94	0.00892	0.258	0.115	6.54	16.8	0.000151	2.05	RV	CELLSTATES	vFB2	control_LMNA	7	15
PRICKLE1	1.93	0.00257	1.76	0.567	9.11	22.3	1.99e-05	2.59	RV	CELLSTATES	vFB2	control_LMNA	7	15
RCN1	1.91	0.0237	0.0418	0.0368	5.14	12.9	0.000738	1.62	RV	CELLSTATES	vFB2	control_LMNA	7	15
DOCK8	1.9	0.0181	0.0691	0.043	5.74	14	0.000475	1.74	RV	CELLSTATES	vFB2	control_LMNA	7	15
TNFAIP6	1.9	0.012	0.423	0.198	7.59	15.6	0.000246	1.92	RV	CELLSTATES	vFB2	control_LMNA	7	15
NFATC1	1.89	0.00791	0.143	0.0884	6.37	17.5	0.000119	2.1	RV	CELLSTATES	vFB2	control_LMNA	7	15
SLCO2B1	1.89	0.0228	0.114	0.0447	5.89	13.1	0.000694	1.64	RV	CELLSTATES	vFB2	control_LMNA	7	15
AZIN2	1.88	0.00465	0.272	0.105	6.88	19.6	5.36e-05	2.33	RV	CELLSTATES	vFB2	control_LMNA	7	15
DOK1	1.88	0.026	0.0336	0.018	4.97	12.6	0.000851	1.59	RV	CELLSTATES	vFB2	control_LMNA	7	15
IGFBP4	1.88	0.0124	0.361	0.193	7.43	15.5	0.000259	1.91	RV	CELLSTATES	vFB2	control_LMNA	7	15
NFKB2	1.88	0.0262	0.0402	0.0185	5.06	12.6	0.000869	1.58	RV	CELLSTATES	vFB2	control_LMNA	7	15
NOTCH1	1.88	0.00993	0.037	0.0266	5.34	16.3	0.000185	2	RV	CELLSTATES	vFB2	control_LMNA	7	15
RNF152	1.88	0.000941	0.316	0.18	7.36	26.1	5.12e-06	3.03	RV	CELLSTATES	vFB2	control_LMNA	7	15
SLC7A1	1.88	0.0462	0.0834	0.0146	5.18	10.6	0.00202	1.34	RV	CELLSTATES	vFB2	control_LMNA	7	15
TGFB3	1.88	0.00988	0.0634	0.0531	5.6	16.4	0.00018	2.01	RV	CELLSTATES	vFB2	control_LMNA	7	15
CD101	1.87	0.0204	0.0359	0.0182	5.09	13.5	0.000584	1.69	RV	CELLSTATES	vFB2	control_LMNA	7	15
SIRPA	1.87	0.044	0.0322	0.0121	4.88	10.8	0.00188	1.36	RV	CELLSTATES	vFB2	control_LMNA	7	15
F3	1.86	0.0418	0.0608	0.0123	4.9	11	0.00172	1.38	RV	CELLSTATES	vFB2	control_LMNA	7	15
FADS2	1.86	0.0176	0.124	0.0313	5.77	14.1	0.000455	1.75	RV	CELLSTATES	vFB2	control_LMNA	7	15
KIAA1217	1.86	0.00604	0.793	0.325	8.25	18.5	7.95e-05	2.22	RV	CELLSTATES	vFB2	control_LMNA	7	15
MYOF	1.86	0.00114	0.379	0.206	7.48	25.4	6.65e-06	2.94	RV	CELLSTATES	vFB2	control_LMNA	7	15
PKNOX2	1.86	0.0069	0.759	0.41	8.19	17.9	0.0001	2.16	RV	CELLSTATES	vFB2	control_LMNA	7	15
LRRC59	1.85	0.0217	0.0553	0.0206	5.27	13.3	0.000637	1.66	RV	CELLSTATES	vFB2	control_LMNA	7	15
SH3BP2	1.85	0.0247	0.0282	0.0155	4.97	12.8	0.000787	1.61	RV	CELLSTATES	vFB2	control_LMNA	7	15
IRAK2	1.84	0.0228	0.077	0.0258	5.47	13.1	0.000693	1.64	RV	CELLSTATES	vFB2	control_LMNA	7	15
ADAMTS12	1.81	0.00997	0.216	0.128	6.85	16.3	0.000186	2	RV	CELLSTATES	vFB2	control_LMNA	7	15
IER2	1.81	0.0418	0.109	0.071	6.04	11	0.00172	1.38	RV	CELLSTATES	vFB2	control_LMNA	7	15
PTPA	1.81	0.0128	0.104	0.0657	6.09	15.3	0.000275	1.89	RV	CELLSTATES	vFB2	control_LMNA	7	15
CYTOR	1.8	0.0092	0.38	0.288	7.38	16.7	0.000162	2.04	RV	CELLSTATES	vFB2	control_LMNA	7	15
SPACA6	1.8	0.0036	0.144	0.0521	6.08	20.5	3.78e-05	2.44	RV	CELLSTATES	vFB2	control_LMNA	7	15
A4GALT	1.79	0.0092	0.0816	0.0409	5.79	16.7	0.000162	2.04	RV	CELLSTATES	vFB2	control_LMNA	7	15
SEL1L3	1.79	0.0385	0.0521	0.0208	5.15	11.4	0.00146	1.41	RV	CELLSTATES	vFB2	control_LMNA	7	15
ST3GAL2	1.79	0.0136	0.154	0.0632	6.15	15.1	0.000307	1.87	RV	CELLSTATES	vFB2	control_LMNA	7	15
ACKR3	1.78	0.0381	0.0697	0.0269	5.49	11.4	0.00144	1.42	RV	CELLSTATES	vFB2	control_LMNA	7	15
C6orf48	1.78	0.0432	0.0592	0.0143	4.97	10.8	0.00183	1.36	RV	CELLSTATES	vFB2	control_LMNA	7	15
LMNA	1.77	0.00855	0.308	0.291	7.58	17.1	0.000138	2.07	RV	CELLSTATES	vFB2	control_LMNA	7	15
P3H1	1.77	0.0103	0.0916	0.04	5.76	16.2	0.000196	1.99	RV	CELLSTATES	vFB2	control_LMNA	7	15
PLEKHA4	1.77	0.00914	0.118	0.0673	6.21	16.7	0.000159	2.04	RV	CELLSTATES	vFB2	control_LMNA	7	15
TCEAL9	1.77	0.0212	0.108	0.0429	5.86	13.4	0.00061	1.67	RV	CELLSTATES	vFB2	control_LMNA	7	15
FP671120.1	1.76	0.0217	0.345	0.165	7.21	13.3	0.00064	1.66	RV	CELLSTATES	vFB2	control_LMNA	7	15
LOXL3	1.76	0.00823	0.138	0.069	6.24	17.3	0.000127	2.08	RV	CELLSTATES	vFB2	control_LMNA	7	15
TVP23A	1.76	0.0493	0.0386	0.019	5.08	10.4	0.00221	1.31	RV	CELLSTATES	vFB2	control_LMNA	7	15
COL19A1	1.74	0.00807	0.227	0.166	6.99	17.4	0.000123	2.09	RV	CELLSTATES	vFB2	control_LMNA	7	15
FMNL1	1.74	0.0452	0.0327	0.0191	5.04	10.7	0.00194	1.34	RV	CELLSTATES	vFB2	control_LMNA	7	15
PRAG1	1.74	0.0378	0.0544	0.0424	5.67	11.4	0.00142	1.42	RV	CELLSTATES	vFB2	control_LMNA	7	15
SRP68	1.74	0.0213	0.039	0.0267	5.38	13.4	0.000615	1.67	RV	CELLSTATES	vFB2	control_LMNA	7	15
DIO2	1.72	0.00238	0.26	0.177	7.22	22.6	1.74e-05	2.62	RV	CELLSTATES	vFB2	control_LMNA	7	15
GPS2	1.72	0.0435	0.0425	0.0245	5.23	10.8	0.00185	1.36	RV	CELLSTATES	vFB2	control_LMNA	7	15
VAV2	1.72	0.0088	0.148	0.0706	6.24	16.9	0.000147	2.06	RV	CELLSTATES	vFB2	control_LMNA	7	15
AC015712.2	1.71	0.0414	0.0417	0.0214	5.2	11	0.00168	1.38	RV	CELLSTATES	vFB2	control_LMNA	7	15
CCDC97	1.71	0.0283	0.0795	0.0318	5.59	12.4	0.00095	1.55	RV	CELLSTATES	vFB2	control_LMNA	7	15
TPM4	1.71	0.00898	0.368	0.239	7.31	16.8	0.000153	2.05	RV	CELLSTATES	vFB2	control_LMNA	7	15
CNTROB	1.7	0.0307	0.0481	0.0216	5.21	12.1	0.00105	1.51	RV	CELLSTATES	vFB2	control_LMNA	7	15
NAV3	1.7	0.00473	0.596	0.303	8.04	19.4	5.58e-05	2.32	RV	CELLSTATES	vFB2	control_LMNA	7	15
KCNQ1OT1	1.69	0.00343	0.85	0.315	8.17	21	3.14e-05	2.46	RV	CELLSTATES	vFB2	control_LMNA	7	15
MIR34AHG	1.69	0.0112	0.168	0.0838	6.46	15.9	0.000224	1.95	RV	CELLSTATES	vFB2	control_LMNA	7	15
KIFC3	1.68	0.0115	0.108	0.0477	5.87	15.8	0.000233	1.94	RV	CELLSTATES	vFB2	control_LMNA	7	15
PTPRE	1.68	0.0102	0.304	0.159	7.1	16.2	0.000192	1.99	RV	CELLSTATES	vFB2	control_LMNA	7	15
TUBB	1.68	0.0197	0.151	0.0611	6.17	13.7	0.00055	1.71	RV	CELLSTATES	vFB2	control_LMNA	7	15
DNAJA1	1.67	0.0383	0.0576	0.0433	5.71	11.4	0.00145	1.42	RV	CELLSTATES	vFB2	control_LMNA	7	15
GEM	1.67	0.0132	0.277	0.145	7.1	15.2	0.00029	1.88	RV	CELLSTATES	vFB2	control_LMNA	7	15
MYH9	1.67	0.00352	0.371	0.252	7.52	20.7	3.51e-05	2.45	RV	CELLSTATES	vFB2	control_LMNA	7	15
PTCH2	1.66	0.0255	0.0588	0.0413	5.65	12.7	0.000829	1.59	RV	CELLSTATES	vFB2	control_LMNA	7	15
CTHRC1	1.65	0.0432	0.0644	0.0207	5.08	10.9	0.00183	1.36	RV	CELLSTATES	vFB2	control_LMNA	7	15
NGF	1.65	0.0216	0.295	0.123	7.18	13.3	0.000633	1.67	RV	CELLSTATES	vFB2	control_LMNA	7	15
PDIA5	1.65	0.0174	0.197	0.0787	6.35	14.1	0.000447	1.76	RV	CELLSTATES	vFB2	control_LMNA	7	15
SREBF1	1.65	0.0131	0.136	0.0921	6.26	15.3	0.000285	1.88	RV	CELLSTATES	vFB2	control_LMNA	7	15
TBC1D22B	1.65	0.0128	0.111	0.0697	6.17	15.3	0.000275	1.89	RV	CELLSTATES	vFB2	control_LMNA	7	15
VEPH1	1.65	0.048	0.0783	0.0514	5.54	10.5	0.00213	1.32	RV	CELLSTATES	vFB2	control_LMNA	7	15
EHD2	1.64	0.0216	0.0841	0.0305	5.44	13.3	0.000634	1.67	RV	CELLSTATES	vFB2	control_LMNA	7	15
RASA3	1.64	0.00929	0.168	0.0951	6.58	16.6	0.000167	2.03	RV	CELLSTATES	vFB2	control_LMNA	7	15
TMED3	1.64	0.0142	0.164	0.0595	6.17	14.9	0.000327	1.85	RV	CELLSTATES	vFB2	control_LMNA	7	15
ACTB	1.62	0.0241	0.498	0.275	7.9	12.9	0.000757	1.62	RV	CELLSTATES	vFB2	control_LMNA	7	15
KIAA1755	1.62	0.0147	0.446	0.278	7.68	14.8	0.000345	1.83	RV	CELLSTATES	vFB2	control_LMNA	7	15
PML	1.62	0.0355	0.126	0.054	5.98	11.6	0.0013	1.45	RV	CELLSTATES	vFB2	control_LMNA	7	15
CNTNAP2	1.61	0.00745	0.219	0.164	7	17.7	0.00011	2.13	RV	CELLSTATES	vFB2	control_LMNA	7	15
IER5L	1.61	0.0441	0.126	0.0929	6.01	10.8	0.00188	1.36	RV	CELLSTATES	vFB2	control_LMNA	7	15
SREBF2	1.61	0.00689	0.342	0.177	7.22	17.9	9.96e-05	2.16	RV	CELLSTATES	vFB2	control_LMNA	7	15
ACTG1	1.59	0.0363	0.586	0.245	7.81	11.6	0.00133	1.44	RV	CELLSTATES	vFB2	control_LMNA	7	15
CREB3L1	1.59	0.0255	0.108	0.0675	5.83	12.7	0.000825	1.59	RV	CELLSTATES	vFB2	control_LMNA	7	15
VMP1	1.59	0.00472	0.985	0.512	8.61	19.5	5.5e-05	2.33	RV	CELLSTATES	vFB2	control_LMNA	7	15
CHST11	1.58	0.0182	0.238	0.11	6.62	14	0.000482	1.74	RV	CELLSTATES	vFB2	control_LMNA	7	15
COL1A1	1.57	0.0186	1.12	0.567	8.63	13.9	0.000497	1.73	RV	CELLSTATES	vFB2	control_LMNA	7	15
SORCS2	1.57	0.0422	0.0925	0.0468	5.82	10.9	0.00176	1.37	RV	CELLSTATES	vFB2	control_LMNA	7	15
CEMIP	1.56	0.0224	0.086	0.0758	5.96	13.2	0.000669	1.65	RV	CELLSTATES	vFB2	control_LMNA	7	15
CHD3	1.54	0.0283	0.0776	0.0467	5.77	12.4	0.000951	1.55	RV	CELLSTATES	vFB2	control_LMNA	7	15
SULF2	1.54	0.0355	0.144	0.0866	6.39	11.6	0.00129	1.45	RV	CELLSTATES	vFB2	control_LMNA	7	15
OSMR	1.53	0.0128	0.427	0.221	7.52	15.3	0.000276	1.89	RV	CELLSTATES	vFB2	control_LMNA	7	15
ADGRL3	1.51	0.0127	0.695	0.419	8.27	15.4	0.000271	1.89	RV	CELLSTATES	vFB2	control_LMNA	7	15
MIR4435-2HG	1.51	0.0142	0.995	0.49	8.55	15	0.000322	1.85	RV	CELLSTATES	vFB2	control_LMNA	7	15
UBTD1	1.51	0.0382	0.173	0.0834	6.37	11.4	0.00144	1.42	RV	CELLSTATES	vFB2	control_LMNA	7	15
CRY1	1.5	0.0322	0.227	0.138	6.88	12	0.00112	1.49	RV	CELLSTATES	vFB2	control_LMNA	7	15
MYADM	1.5	0.0344	0.0973	0.0981	6.21	11.8	0.00122	1.46	RV	CELLSTATES	vFB2	control_LMNA	7	15
PFKFB3	1.5	0.0188	0.0939	0.0635	6.04	13.9	0.000505	1.73	RV	CELLSTATES	vFB2	control_LMNA	7	15
RRBP1	1.49	0.0134	0.769	0.486	8.27	15.1	0.000302	1.87	RV	CELLSTATES	vFB2	control_LMNA	7	15
AC013652.1	1.48	0.0389	0.0968	0.0399	5.67	11.3	0.0015	1.41	RV	CELLSTATES	vFB2	control_LMNA	7	15
ETS1	1.48	0.0159	0.171	0.139	6.75	14.5	0.000383	1.8	RV	CELLSTATES	vFB2	control_LMNA	7	15
PKDCC	1.48	0.0415	0.152	0.102	6.48	11	0.00169	1.38	RV	CELLSTATES	vFB2	control_LMNA	7	15
ABCF1	1.47	0.0386	0.151	0.05	5.94	11.3	0.00147	1.41	RV	CELLSTATES	vFB2	control_LMNA	7	15
ADAMTS2	1.47	0.00836	0.575	0.303	7.74	17.2	0.00013	2.08	RV	CELLSTATES	vFB2	control_LMNA	7	15
ANKH	1.47	0.00846	0.43	0.278	7.75	17.2	0.000133	2.07	RV	CELLSTATES	vFB2	control_LMNA	7	15
COL15A1	1.47	0.0122	1.51	0.82	9.27	15.5	0.000254	1.91	RV	CELLSTATES	vFB2	control_LMNA	7	15
RUNX1	1.47	0.0338	1.06	0.58	8.65	11.8	0.0012	1.47	RV	CELLSTATES	vFB2	control_LMNA	7	15
SERPINE2	1.45	0.0419	0.782	0.451	8.25	11	0.00173	1.38	RV	CELLSTATES	vFB2	control_LMNA	7	15
CHSY1	1.44	0.0239	0.224	0.188	7.04	12.9	0.000746	1.62	RV	CELLSTATES	vFB2	control_LMNA	7	15
DGKD	1.44	0.0337	0.097	0.0989	6.37	11.8	0.00119	1.47	RV	CELLSTATES	vFB2	control_LMNA	7	15
SYNJ2	1.44	0.0284	0.27	0.222	7.27	12.3	0.000959	1.55	RV	CELLSTATES	vFB2	control_LMNA	7	15
SLIT3	1.43	0.0389	0.287	0.154	7.05	11.3	0.0015	1.41	RV	CELLSTATES	vFB2	control_LMNA	7	15
GNA14-AS1	1.41	0.0355	0.253	0.0943	6.78	11.6	0.0013	1.45	RV	CELLSTATES	vFB2	control_LMNA	7	15
SBNO2	1.41	0.0367	0.0893	0.0445	5.76	11.5	0.00136	1.44	RV	CELLSTATES	vFB2	control_LMNA	7	15
GRK5	1.4	0.00729	1.34	1.07	9.4	17.7	0.000107	2.14	RV	CELLSTATES	vFB2	control_LMNA	7	15
ITIH5	1.4	0.0421	0.253	0.183	7.12	11	0.00174	1.38	RV	CELLSTATES	vFB2	control_LMNA	7	15
LSP1	1.4	0.0386	0.25	0.158	6.8	11.3	0.00147	1.41	RV	CELLSTATES	vFB2	control_LMNA	7	15
MIR22HG	1.4	0.0325	0.261	0.146	6.74	12	0.00113	1.49	RV	CELLSTATES	vFB2	control_LMNA	7	15
ARHGEF3	1.39	0.04	0.323	0.133	7	11.2	0.00157	1.4	RV	CELLSTATES	vFB2	control_LMNA	7	15
CSRP1	1.39	0.0443	0.0846	0.0653	5.96	10.8	0.00189	1.35	RV	CELLSTATES	vFB2	control_LMNA	7	15
ITGA11	1.39	0.0202	0.366	0.269	7.52	13.6	0.000573	1.69	RV	CELLSTATES	vFB2	control_LMNA	7	15
NXN	1.39	0.0404	0.242	0.232	7.14	11.1	0.0016	1.39	RV	CELLSTATES	vFB2	control_LMNA	7	15
ODF2	1.38	0.0197	0.142	0.0748	6.27	13.7	0.000549	1.71	RV	CELLSTATES	vFB2	control_LMNA	7	15
SSC5D	1.38	0.0421	0.0707	0.0872	6.04	11	0.00174	1.38	RV	CELLSTATES	vFB2	control_LMNA	7	15
STAT3	1.38	0.0111	0.797	0.492	8.45	15.9	0.000221	1.95	RV	CELLSTATES	vFB2	control_LMNA	7	15
CMIP	1.37	0.0398	0.122	0.142	6.27	11.2	0.00155	1.4	RV	CELLSTATES	vFB2	control_LMNA	7	15
LRRK1	1.37	0.0226	0.255	0.192	7.19	13.1	0.000681	1.65	RV	CELLSTATES	vFB2	control_LMNA	7	15
MYL6	1.37	0.0405	0.267	0.162	7.11	11.1	0.00162	1.39	RV	CELLSTATES	vFB2	control_LMNA	7	15
COL6A2	1.35	0.0112	1.92	1.05	9.54	15.8	0.000227	1.95	RV	CELLSTATES	vFB2	control_LMNA	7	15
POR	1.35	0.0456	0.0969	0.0624	6.01	10.7	0.00198	1.34	RV	CELLSTATES	vFB2	control_LMNA	7	15
TRIP10	1.35	0.0369	0.202	0.125	6.56	11.5	0.00137	1.43	RV	CELLSTATES	vFB2	control_LMNA	7	15
EIF4G1	1.34	0.0215	0.135	0.0748	6.17	13.4	0.000622	1.67	RV	CELLSTATES	vFB2	control_LMNA	7	15
GXYLT2	1.33	0.0168	0.788	0.402	8.22	14.3	0.000417	1.77	RV	CELLSTATES	vFB2	control_LMNA	7	15
COL5A1	1.32	0.0465	1.12	0.714	8.73	10.6	0.00204	1.33	RV	CELLSTATES	vFB2	control_LMNA	7	15
LRIG1	1.32	0.0458	0.24	0.139	6.86	10.7	0.002	1.34	RV	CELLSTATES	vFB2	control_LMNA	7	15
MRC2	1.32	0.0271	1.05	0.756	8.8	12.5	0.000902	1.57	RV	CELLSTATES	vFB2	control_LMNA	7	15
SMTN	1.32	0.0407	0.0982	0.102	6.23	11.1	0.00163	1.39	RV	CELLSTATES	vFB2	control_LMNA	7	15
NHSL2	1.3	0.026	0.261	0.186	7.13	12.6	0.000857	1.58	RV	CELLSTATES	vFB2	control_LMNA	7	15
HIVEP3	1.29	0.026	0.381	0.219	7.48	12.6	0.000855	1.58	RV	CELLSTATES	vFB2	control_LMNA	7	15
KCNQ1	1.29	0.0408	0.412	0.139	7.08	11.1	0.00164	1.39	RV	CELLSTATES	vFB2	control_LMNA	7	15
NRP1	1.27	0.0401	0.407	0.262	7.5	11.2	0.00158	1.4	RV	CELLSTATES	vFB2	control_LMNA	7	15
PKM	1.27	0.0378	0.204	0.145	6.66	11.4	0.00142	1.42	RV	CELLSTATES	vFB2	control_LMNA	7	15
FLNA	1.26	0.048	0.188	0.123	6.7	10.5	0.00213	1.32	RV	CELLSTATES	vFB2	control_LMNA	7	15
SF3A3	1.26	0.0447	0.104	0.0699	6.09	10.7	0.00192	1.35	RV	CELLSTATES	vFB2	control_LMNA	7	15
HMCN1	1.25	0.0422	0.411	0.344	7.71	10.9	0.00175	1.37	RV	CELLSTATES	vFB2	control_LMNA	7	15
SPON1	1.23	0.039	0.597	0.35	7.88	11.3	0.00151	1.41	RV	CELLSTATES	vFB2	control_LMNA	7	15
PLA2G4A	1.22	0.0414	0.214	0.116	6.59	11	0.00168	1.38	RV	CELLSTATES	vFB2	control_LMNA	7	15
KANK2	1.21	0.0414	0.218	0.197	7.09	11.1	0.00167	1.38	RV	CELLSTATES	vFB2	control_LMNA	7	15
LRP1	1.21	0.0263	0.791	0.451	8.36	12.6	0.000874	1.58	RV	CELLSTATES	vFB2	control_LMNA	7	15
TSHZ3	1.21	0.0216	0.471	0.324	7.81	13.3	0.000633	1.67	RV	CELLSTATES	vFB2	control_LMNA	7	15
FP700111.1	1.2	0.0426	0.745	0.562	8.52	10.9	0.00178	1.37	RV	CELLSTATES	vFB2	control_LMNA	7	15
NEAT1	1.2	0.00508	7.08	4.85	11.5	19.1	6.25e-05	2.29	RV	CELLSTATES	vFB2	control_LMNA	7	15
PLOD2	1.2	0.0456	0.385	0.235	7.4	10.7	0.00197	1.34	RV	CELLSTATES	vFB2	control_LMNA	7	15
COL6A1	1.17	0.0368	1.14	0.782	8.95	11.5	0.00136	1.43	RV	CELLSTATES	vFB2	control_LMNA	7	15
MALAT1	0.897	0.0331	279	233	17	11.9	0.00117	1.48	RV	CELLSTATES	vFB2	control_LMNA	7	15

## Sheet: control_PKP2
Gene	logFC	FDR	mean_exp_control	mean_exp_genotype	logCPM	F	PValue	FDR_plot	Region	annotation_level	cell_state	comparison	Observations_genotype	Observations_reference
AC007952.4	5.58	4.31e-07	0.0533	0.00189	4.98	58.2	1.55e-10	6.37	RV	CELLSTATES	vFB2	control_PKP2	5	15
CHST15	5.51	2.47e-07	0.0257	0.00196	4.82	70.9	3.57e-11	6.61	RV	CELLSTATES	vFB2	control_PKP2	5	15
SYT7	5.46	9.13e-07	0.0204	0.00059	4.48	54.1	4.61e-10	6.04	RV	CELLSTATES	vFB2	control_PKP2	5	15
LIPG	5.16	4.31e-07	0.0485	0.00477	5.17	60	9.67e-11	6.37	RV	CELLSTATES	vFB2	control_PKP2	5	15
ADAMTS14	4.99	7.49e-09	0.127	0.016	6.19	81.6	5.4e-13	8.13	RV	CELLSTATES	vFB2	control_PKP2	5	15
ST6GAL2	4.86	4.31e-07	0.053	0.00929	5.42	58.2	1.55e-10	6.37	RV	CELLSTATES	vFB2	control_PKP2	5	15
VDR	4.53	2e-05	0.0439	0.004	4.64	38.6	4.47e-08	4.7	RV	CELLSTATES	vFB2	control_PKP2	5	15
CHRDL2	4.52	9.35e-06	0.14	0.00546	5.96	42	1.55e-08	5.03	RV	CELLSTATES	vFB2	control_PKP2	5	15
BHLHE40	4.51	8.3e-06	0.184	0.03	6.79	42.8	1.22e-08	5.08	RV	CELLSTATES	vFB2	control_PKP2	5	15
CCL11	4.32	0.0002	0.12	0.00324	5.28	29.5	9.36e-07	3.7	RV	CELLSTATES	vFB2	control_PKP2	5	15
ADAMTS4	4.14	5.19e-05	0.0653	0.0033	5.12	34.9	1.49e-07	4.29	RV	CELLSTATES	vFB2	control_PKP2	5	15
NOTCH3	4.09	1.33e-06	0.0666	0.00834	5.39	51.2	1.05e-09	5.88	RV	CELLSTATES	vFB2	control_PKP2	5	15
CCL2	4.08	0.000325	1.52	0.0459	9.16	27.5	1.92e-06	3.49	RV	CELLSTATES	vFB2	control_PKP2	5	15
FBLIM1	4.07	9.39e-07	0.118	0.0113	5.81	53.5	5.41e-10	6.03	RV	CELLSTATES	vFB2	control_PKP2	5	15
CSF1R	4.06	1.53e-05	0.0216	0.00255	4.5	39.9	2.97e-08	4.82	RV	CELLSTATES	vFB2	control_PKP2	5	15
NPPC	4.06	0.000601	0.122	0.0108	5.8	24.9	5.02e-06	3.22	RV	CELLSTATES	vFB2	control_PKP2	5	15
MRGPRF	4.03	0.000266	0.0302	0.00253	4.64	28.3	1.44e-06	3.57	RV	CELLSTATES	vFB2	control_PKP2	5	15
FAM196B	3.99	1.73e-05	0.0266	0.00629	4.9	39.3	3.61e-08	4.76	RV	CELLSTATES	vFB2	control_PKP2	5	15
AC108134.2	3.98	6.16e-05	0.0405	0.00248	4.45	34	2e-07	4.21	RV	CELLSTATES	vFB2	control_PKP2	5	15
PLAU	3.97	7.02e-06	0.121	0.0098	5.73	43.9	8.6e-09	5.15	RV	CELLSTATES	vFB2	control_PKP2	5	15
NR4A3	3.95	0.000114	0.0533	0.00426	5.03	31.7	4.34e-07	3.94	RV	CELLSTATES	vFB2	control_PKP2	5	15
UNC5B	3.9	6.08e-07	0.244	0.0302	6.55	56.2	2.63e-10	6.22	RV	CELLSTATES	vFB2	control_PKP2	5	15
CCDC34	3.81	1.53e-05	0.058	0.00975	5.18	40	2.86e-08	4.82	RV	CELLSTATES	vFB2	control_PKP2	5	15
SYNPO	3.81	1.37e-06	0.0687	0.0139	5.53	50.7	1.18e-09	5.86	RV	CELLSTATES	vFB2	control_PKP2	5	15
ZNF385D-AS2	3.78	0.00574	0.0365	0.000388	4.35	17.1	0.000107	2.24	RV	CELLSTATES	vFB2	control_PKP2	5	15
WISP1	3.77	1.48e-06	0.0691	0.0152	5.47	50.2	1.39e-09	5.83	RV	CELLSTATES	vFB2	control_PKP2	5	15
IL34	3.76	8.3e-06	0.0537	0.00933	5.23	42.8	1.22e-08	5.08	RV	CELLSTATES	vFB2	control_PKP2	5	15
TNC	3.74	0.000176	3.95	0.443	10.1	30	7.97e-07	3.76	RV	CELLSTATES	vFB2	control_PKP2	5	15
AC021594.2	3.71	0.000121	0.0213	0.00482	4.57	31.4	4.8e-07	3.92	RV	CELLSTATES	vFB2	control_PKP2	5	15
BMP8A	3.7	8.3e-06	0.0322	0.00865	5	42.7	1.25e-08	5.08	RV	CELLSTATES	vFB2	control_PKP2	5	15
HES1	3.6	0.000296	0.395	0.057	7.4	27.8	1.7e-06	3.53	RV	CELLSTATES	vFB2	control_PKP2	5	15
ALDH1A3	3.59	1.33e-06	0.0797	0.0233	5.79	51.9	8.66e-10	5.88	RV	CELLSTATES	vFB2	control_PKP2	5	15
FP236383.1	3.54	1.11e-05	0.555	0.0655	7.42	41.3	1.92e-08	4.96	RV	CELLSTATES	vFB2	control_PKP2	5	15
KLF10	3.47	2.78e-05	0.0839	0.0179	5.67	37.4	6.6e-08	4.56	RV	CELLSTATES	vFB2	control_PKP2	5	15
LOXL2	3.46	8.49e-06	0.474	0.106	7.58	42.5	1.35e-08	5.07	RV	CELLSTATES	vFB2	control_PKP2	5	15
TMEM217	3.44	2.72e-06	0.105	0.0297	6.05	47.8	2.75e-09	5.57	RV	CELLSTATES	vFB2	control_PKP2	5	15
CPNE5	3.42	1.75e-05	0.0222	0.00978	4.82	39.1	3.79e-08	4.76	RV	CELLSTATES	vFB2	control_PKP2	5	15
LINC00881	3.41	0.00554	0.0162	0.00176	4.43	17.2	0.000101	2.26	RV	CELLSTATES	vFB2	control_PKP2	5	15
INSRR	3.4	0.000471	0.0807	0.0237	5.8	25.9	3.47e-06	3.33	RV	CELLSTATES	vFB2	control_PKP2	5	15
NOTCH1	3.4	4.12e-05	0.037	0.0133	5.11	35.7	1.16e-07	4.38	RV	CELLSTATES	vFB2	control_PKP2	5	15
TNFRSF12A	3.4	0.00047	0.242	0.0183	6.47	25.9	3.42e-06	3.33	RV	CELLSTATES	vFB2	control_PKP2	5	15
CA2	3.39	0.000114	0.0662	0.0181	5.51	31.7	4.33e-07	3.94	RV	CELLSTATES	vFB2	control_PKP2	5	15
TTYH2	3.39	0.00015	0.0375	0.0103	4.99	30.6	6.36e-07	3.82	RV	CELLSTATES	vFB2	control_PKP2	5	15
LINC02211	3.36	0.000633	0.0219	0.0046	4.61	24.7	5.38e-06	3.2	RV	CELLSTATES	vFB2	control_PKP2	5	15
BCL3	3.32	0.000376	0.0275	0.00536	4.7	26.8	2.44e-06	3.43	RV	CELLSTATES	vFB2	control_PKP2	5	15
DOCK2	3.32	4.05e-05	0.0428	0.0106	5.09	35.8	1.11e-07	4.39	RV	CELLSTATES	vFB2	control_PKP2	5	15
ACE2	3.3	0.0355	0.0267	0.00608	4.68	10.7	0.0017	1.45	RV	CELLSTATES	vFB2	control_PKP2	5	15
MSC	3.29	0.000971	0.0172	0.00253	4.32	23.3	9.16e-06	3.01	RV	CELLSTATES	vFB2	control_PKP2	5	15
ADAMTSL2	3.28	8.3e-06	0.174	0.0237	6.17	42.7	1.26e-08	5.08	RV	CELLSTATES	vFB2	control_PKP2	5	15
CARMN	3.28	4.05e-06	0.143	0.0338	6.25	46	4.67e-09	5.39	RV	CELLSTATES	vFB2	control_PKP2	5	15
GALNT5	3.28	0.000112	0.0151	0.0064	4.57	31.9	4.1e-07	3.95	RV	CELLSTATES	vFB2	control_PKP2	5	15
LINC01886	3.28	0.00034	0.0183	0.00632	4.6	27.2	2.12e-06	3.47	RV	CELLSTATES	vFB2	control_PKP2	5	15
KIAA1024	3.25	0.00302	0.0134	0.00118	4.07	19.4	4.2e-05	2.52	RV	CELLSTATES	vFB2	control_PKP2	5	15
PLEKHG3	3.23	5.19e-05	0.0727	0.0144	5.32	34.8	1.53e-07	4.28	RV	CELLSTATES	vFB2	control_PKP2	5	15
PRAG1	3.19	0.000116	0.0544	0.0226	5.47	31.6	4.52e-07	3.93	RV	CELLSTATES	vFB2	control_PKP2	5	15
RAMP1	3.18	0.000296	0.0326	0.0105	4.91	27.8	1.7e-06	3.53	RV	CELLSTATES	vFB2	control_PKP2	5	15
HIC1	3.12	0.000227	0.0833	0.0188	5.55	29.1	1.1e-06	3.64	RV	CELLSTATES	vFB2	control_PKP2	5	15
PMEPA1	3.12	3.5e-05	0.171	0.0458	6.39	36.5	8.83e-08	4.46	RV	CELLSTATES	vFB2	control_PKP2	5	15
PPARGC1B	3.12	0.000479	0.0381	0.00733	4.92	25.8	3.56e-06	3.32	RV	CELLSTATES	vFB2	control_PKP2	5	15
SLC17A9	3.12	0.00157	0.0502	0.00541	4.74	21.7	1.68e-05	2.81	RV	CELLSTATES	vFB2	control_PKP2	5	15
AC024909.1	3.1	0.000266	0.0322	0.0156	5.09	28.3	1.44e-06	3.57	RV	CELLSTATES	vFB2	control_PKP2	5	15
RET	3.1	0.007	0.0231	0.00194	4.26	16.4	0.000151	2.15	RV	CELLSTATES	vFB2	control_PKP2	5	15
NGFR	3.07	0.000112	0.0528	0.0121	5.12	31.9	4.13e-07	3.95	RV	CELLSTATES	vFB2	control_PKP2	5	15
MON1A	3.04	0.0023	0.0147	0.00312	4.24	20.3	2.86e-05	2.64	RV	CELLSTATES	vFB2	control_PKP2	5	15
LDLR	3.03	6.72e-05	0.174	0.0324	6.24	33.6	2.27e-07	4.17	RV	CELLSTATES	vFB2	control_PKP2	5	15
AL669970.3	3.02	0.00179	0.0355	0.00463	4.5	21.2	2.06e-05	2.75	RV	CELLSTATES	vFB2	control_PKP2	5	15
OLFM2	3.01	6.04e-05	0.0748	0.0258	5.66	34.2	1.92e-07	4.22	RV	CELLSTATES	vFB2	control_PKP2	5	15
FGF7	2.99	0.000136	0.379	0.0712	7.24	31	5.7e-07	3.87	RV	CELLSTATES	vFB2	control_PKP2	5	15
MARCOL	2.99	0.00537	0.0141	0.00196	4.16	17.3	9.6e-05	2.27	RV	CELLSTATES	vFB2	control_PKP2	5	15
BEGAIN	2.98	0.0023	0.0176	0.00717	4.41	20.4	2.83e-05	2.64	RV	CELLSTATES	vFB2	control_PKP2	5	15
DBX2	2.98	0.00363	0.0155	0.00196	4.18	18.7	5.53e-05	2.44	RV	CELLSTATES	vFB2	control_PKP2	5	15
DACT1	2.97	0.00145	0.0356	0.00691	4.69	22	1.51e-05	2.84	RV	CELLSTATES	vFB2	control_PKP2	5	15
LZTS1	2.96	0.000673	0.0214	0.0069	4.65	24.5	5.82e-06	3.17	RV	CELLSTATES	vFB2	control_PKP2	5	15
PLK2	2.94	0.00775	0.0144	0.00416	4.26	15.9	0.000177	2.11	RV	CELLSTATES	vFB2	control_PKP2	5	15
PLAUR	2.92	0.000422	0.0253	0.0132	4.9	26.4	2.87e-06	3.38	RV	CELLSTATES	vFB2	control_PKP2	5	15
APLNR	2.87	0.0114	0.071	0.00349	4.82	14.6	0.000306	1.94	RV	CELLSTATES	vFB2	control_PKP2	5	15
SH2D2A	2.87	0.0015	0.0237	0.00778	4.7	21.9	1.58e-05	2.82	RV	CELLSTATES	vFB2	control_PKP2	5	15
SHOX2	2.87	0.00688	0.0214	0.00216	4.15	16.4	0.000143	2.16	RV	CELLSTATES	vFB2	control_PKP2	5	15
LSAMP	2.86	0.000571	0.695	0.144	7.99	25.1	4.57e-06	3.24	RV	CELLSTATES	vFB2	control_PKP2	5	15
AC046136.1	2.85	0.00498	0.0165	0.00293	4.25	17.7	8.36e-05	2.3	RV	CELLSTATES	vFB2	control_PKP2	5	15
ELANE	2.85	0.0377	0.0478	0.00551	4.8	10.6	0.00186	1.42	RV	CELLSTATES	vFB2	control_PKP2	5	15
HMOX1	2.83	0.0234	0.016	0.00118	4.09	12.2	0.000877	1.63	RV	CELLSTATES	vFB2	control_PKP2	5	15
IGDCC4	2.83	0.000573	0.0998	0.0247	5.62	25.1	4.65e-06	3.24	RV	CELLSTATES	vFB2	control_PKP2	5	15
PCBP3	2.83	0.00227	0.114	0.0164	5.53	20.4	2.78e-05	2.64	RV	CELLSTATES	vFB2	control_PKP2	5	15
PLA2G2A	2.83	0.0456	0.378	0.00554	6.72	9.95	0.00246	1.34	RV	CELLSTATES	vFB2	control_PKP2	5	15
AC244131.2	2.82	0.00047	0.0948	0.0234	5.67	25.9	3.42e-06	3.33	RV	CELLSTATES	vFB2	control_PKP2	5	15
CD101	2.82	0.000665	0.0359	0.011	4.88	24.5	5.71e-06	3.18	RV	CELLSTATES	vFB2	control_PKP2	5	15
PIM1	2.82	0.000357	0.0924	0.02	5.63	27	2.29e-06	3.45	RV	CELLSTATES	vFB2	control_PKP2	5	15
CDK18	2.81	0.0064	0.0586	0.00332	4.75	16.7	0.000125	2.19	RV	CELLSTATES	vFB2	control_PKP2	5	15
EHD1	2.81	0.00169	0.0374	0.00953	4.94	21.5	1.84e-05	2.77	RV	CELLSTATES	vFB2	control_PKP2	5	15
SAMD11	2.81	0.00125	0.0732	0.017	5.24	22.4	1.27e-05	2.9	RV	CELLSTATES	vFB2	control_PKP2	5	15
FAIM2	2.8	0.0121	0.0242	0.00334	4.48	14.4	0.00034	1.92	RV	CELLSTATES	vFB2	control_PKP2	5	15
FGF11	2.8	0.0168	0.0211	0.00191	4.1	13.3	0.000535	1.77	RV	CELLSTATES	vFB2	control_PKP2	5	15
GSPT2	2.8	0.0215	0.027	0.00457	4.37	12.5	0.000779	1.67	RV	CELLSTATES	vFB2	control_PKP2	5	15
GSE1	2.79	0.000274	0.176	0.0512	6.39	28.2	1.52e-06	3.56	RV	CELLSTATES	vFB2	control_PKP2	5	15
LIF	2.79	0.021	0.0452	0.00354	4.65	12.6	0.000743	1.68	RV	CELLSTATES	vFB2	control_PKP2	5	15
SYK	2.79	0.00358	0.0193	0.0044	4.31	18.7	5.41e-05	2.45	RV	CELLSTATES	vFB2	control_PKP2	5	15
BX322234.1	2.78	0.000112	0.177	0.058	6.48	31.9	4.05e-07	3.95	RV	CELLSTATES	vFB2	control_PKP2	5	15
ACTN1	2.77	1.17e-05	0.523	0.109	7.58	41	2.1e-08	4.93	RV	CELLSTATES	vFB2	control_PKP2	5	15
DGKI	2.75	0.00191	0.73	0.132	7.71	21	2.23e-05	2.72	RV	CELLSTATES	vFB2	control_PKP2	5	15
IL18BP	2.75	0.00997	0.0146	0.00176	4.09	15	0.000254	2	RV	CELLSTATES	vFB2	control_PKP2	5	15
PTGIR	2.75	0.000198	0.446	0.0503	7.31	29.6	9.15e-07	3.7	RV	CELLSTATES	vFB2	control_PKP2	5	15
ASS1	2.74	0.000571	0.0469	0.0127	4.94	25.2	4.45e-06	3.24	RV	CELLSTATES	vFB2	control_PKP2	5	15
PGF	2.72	0.00348	0.0685	0.0136	5.22	18.8	5.2e-05	2.46	RV	CELLSTATES	vFB2	control_PKP2	5	15
SDC3	2.72	0.00244	0.0227	0.0103	4.77	20.1	3.13e-05	2.61	RV	CELLSTATES	vFB2	control_PKP2	5	15
TP53I11	2.72	0.00639	0.0354	0.006	4.67	16.7	0.000124	2.19	RV	CELLSTATES	vFB2	control_PKP2	5	15
NES	2.71	0.000711	0.048	0.0179	5.25	24.3	6.25e-06	3.15	RV	CELLSTATES	vFB2	control_PKP2	5	15
THBS2	2.71	0.000172	0.408	0.13	7.48	30.1	7.69e-07	3.76	RV	CELLSTATES	vFB2	control_PKP2	5	15
PLCG2	2.7	0.000469	0.0645	0.0234	5.42	26	3.34e-06	3.33	RV	CELLSTATES	vFB2	control_PKP2	5	15
RRBP1	2.7	3.31e-05	0.769	0.218	8.18	36.8	8.11e-08	4.48	RV	CELLSTATES	vFB2	control_PKP2	5	15
SLC6A1-AS1	2.7	0.0181	0.0758	0.0416	5.86	13.1	0.000593	1.74	RV	CELLSTATES	vFB2	control_PKP2	5	15
ST3GAL2	2.7	0.000266	0.154	0.0371	6.01	28.4	1.39e-06	3.57	RV	CELLSTATES	vFB2	control_PKP2	5	15
DAB2IP	2.69	5.46e-05	0.24	0.0753	6.8	34.6	1.65e-07	4.26	RV	CELLSTATES	vFB2	control_PKP2	5	15
NEK6	2.69	0.000971	0.0907	0.0272	5.71	23.3	9.24e-06	3.01	RV	CELLSTATES	vFB2	control_PKP2	5	15
NR4A1	2.69	0.00641	0.224	0.159	7.35	16.7	0.000127	2.19	RV	CELLSTATES	vFB2	control_PKP2	5	15
PTPA	2.68	0.000329	0.104	0.0396	5.94	27.4	1.99e-06	3.48	RV	CELLSTATES	vFB2	control_PKP2	5	15
TMEM119	2.68	0.0138	0.018	0.00173	4.01	13.9	0.000413	1.86	RV	CELLSTATES	vFB2	control_PKP2	5	15
AFAP1	2.67	3.61e-05	0.376	0.157	7.51	36.3	9.36e-08	4.44	RV	CELLSTATES	vFB2	control_PKP2	5	15
LEF1	2.67	0.000971	0.018	0.0138	4.81	23.3	9.23e-06	3.01	RV	CELLSTATES	vFB2	control_PKP2	5	15
ARHGAP28	2.66	0.00197	0.0831	0.0188	5.23	20.9	2.33e-05	2.71	RV	CELLSTATES	vFB2	control_PKP2	5	15
BCAR1	2.66	0.000779	0.0323	0.0178	5.1	24	6.96e-06	3.11	RV	CELLSTATES	vFB2	control_PKP2	5	15
PDGFRB	2.66	3.69e-05	1.27	0.238	8.77	36.2	9.85e-08	4.43	RV	CELLSTATES	vFB2	control_PKP2	5	15
AL139220.2	2.65	0.00752	0.0137	0.00496	4.24	16	0.000165	2.12	RV	CELLSTATES	vFB2	control_PKP2	5	15
LGALS2	2.65	0.0427	0.0257	0.00308	4.32	10.2	0.00221	1.37	RV	CELLSTATES	vFB2	control_PKP2	5	15
TOX2	2.65	0.0278	0.0189	0.0029	4.28	11.6	0.00114	1.56	RV	CELLSTATES	vFB2	control_PKP2	5	15
RNF152	2.64	8.29e-05	0.316	0.118	7.25	33	2.87e-07	4.08	RV	CELLSTATES	vFB2	control_PKP2	5	15
BBOX1-AS1	2.63	0.000573	0.268	0.0574	6.68	25.1	4.67e-06	3.24	RV	CELLSTATES	vFB2	control_PKP2	5	15
FGF10	2.62	0.015	0.0626	0.00514	4.41	13.6	0.000468	1.82	RV	CELLSTATES	vFB2	control_PKP2	5	15
RELB	2.61	0.000571	0.18	0.0391	6.31	25.2	4.52e-06	3.24	RV	CELLSTATES	vFB2	control_PKP2	5	15
SEPT9	2.61	0.000607	0.203	0.0563	6.64	24.8	5.12e-06	3.22	RV	CELLSTATES	vFB2	control_PKP2	5	15
SEL1L3	2.6	0.00251	0.0521	0.0118	4.95	20	3.28e-05	2.6	RV	CELLSTATES	vFB2	control_PKP2	5	15
AC087623.2	2.59	0.0193	0.107	0.0777	6.65	12.9	0.000653	1.72	RV	CELLSTATES	vFB2	control_PKP2	5	15
BAHCC1	2.59	0.000414	0.122	0.0201	5.48	26.5	2.78e-06	3.38	RV	CELLSTATES	vFB2	control_PKP2	5	15
LAMA4	2.58	0.000303	0.563	0.16	7.77	27.7	1.77e-06	3.52	RV	CELLSTATES	vFB2	control_PKP2	5	15
NFATC1	2.58	0.000469	0.143	0.0532	6.33	26	3.32e-06	3.33	RV	CELLSTATES	vFB2	control_PKP2	5	15
PTGS1	2.57	0.00302	0.0227	0.00788	4.59	19.4	4.19e-05	2.52	RV	CELLSTATES	vFB2	control_PKP2	5	15
PKNOX2	2.56	0.000129	0.759	0.208	8.13	31.2	5.2e-07	3.89	RV	CELLSTATES	vFB2	control_PKP2	5	15
PRICKLE1	2.56	0.000266	1.76	0.402	9.11	28.4	1.4e-06	3.57	RV	CELLSTATES	vFB2	control_PKP2	5	15
RUNX1	2.56	0.000266	1.06	0.299	8.6	28.4	1.41e-06	3.57	RV	CELLSTATES	vFB2	control_PKP2	5	15
TEAD4	2.56	0.00324	0.016	0.00923	4.62	19.1	4.67e-05	2.49	RV	CELLSTATES	vFB2	control_PKP2	5	15
GPRC5A	2.55	0.0112	0.069	0.0185	5.52	14.6	0.000299	1.95	RV	CELLSTATES	vFB2	control_PKP2	5	15
STEAP1	2.55	0.0122	0.0378	0.00486	4.43	14.3	0.000346	1.91	RV	CELLSTATES	vFB2	control_PKP2	5	15
VASP	2.54	0.00556	0.0327	0.0194	5.21	17.2	0.000102	2.25	RV	CELLSTATES	vFB2	control_PKP2	5	15
EGR3	2.52	0.00598	0.0227	0.0197	5.13	16.9	0.000114	2.22	RV	CELLSTATES	vFB2	control_PKP2	5	15
IGFBP4	2.52	0.000592	0.361	0.102	7.35	25	4.86e-06	3.23	RV	CELLSTATES	vFB2	control_PKP2	5	15
TGFBI	2.52	0.00111	0.126	0.0384	5.99	22.8	1.09e-05	2.96	RV	CELLSTATES	vFB2	control_PKP2	5	15
LRP4	2.51	0.00596	0.724	0.202	8.5	17	0.000113	2.22	RV	CELLSTATES	vFB2	control_PKP2	5	15
ADAM12	2.5	0.0012	0.503	0.149	7.62	22.6	1.2e-05	2.92	RV	CELLSTATES	vFB2	control_PKP2	5	15
SH3PXD2A	2.5	6.04e-05	0.49	0.198	7.81	34.2	1.91e-07	4.22	RV	CELLSTATES	vFB2	control_PKP2	5	15
CBFA2T3	2.49	0.0104	0.019	0.00836	4.47	14.9	0.000268	1.98	RV	CELLSTATES	vFB2	control_PKP2	5	15
UBTD1	2.49	0.000541	0.173	0.043	6.2	25.4	4.17e-06	3.27	RV	CELLSTATES	vFB2	control_PKP2	5	15
LIMK1	2.47	0.00111	0.0327	0.0183	5.08	22.8	1.1e-05	2.95	RV	CELLSTATES	vFB2	control_PKP2	5	15
CILP	2.46	0.00316	0.479	0.11	7.31	19.2	4.46e-05	2.5	RV	CELLSTATES	vFB2	control_PKP2	5	15
CYTOR	2.46	0.000266	0.38	0.123	7.36	28.5	1.34e-06	3.57	RV	CELLSTATES	vFB2	control_PKP2	5	15
NUAK1	2.46	0.00751	0.0336	0.0117	4.75	16.1	0.000165	2.12	RV	CELLSTATES	vFB2	control_PKP2	5	15
CD82	2.45	0.025	0.0222	0.00367	4.32	12	0.000977	1.6	RV	CELLSTATES	vFB2	control_PKP2	5	15
EDNRB	2.45	0.0123	0.12	0.0366	6.09	14.3	0.000354	1.91	RV	CELLSTATES	vFB2	control_PKP2	5	15
COL27A1	2.44	0.000507	0.2	0.0627	6.53	25.6	3.85e-06	3.29	RV	CELLSTATES	vFB2	control_PKP2	5	15
NCS1	2.44	0.00755	0.111	0.0176	5.29	16	0.000167	2.12	RV	CELLSTATES	vFB2	control_PKP2	5	15
COL19A1	2.43	0.000235	0.227	0.0984	6.93	28.9	1.16e-06	3.63	RV	CELLSTATES	vFB2	control_PKP2	5	15
PAK3	2.43	0.00135	0.0981	0.0225	5.52	22.2	1.39e-05	2.87	RV	CELLSTATES	vFB2	control_PKP2	5	15
ADA	2.42	0.0109	0.103	0.0208	5.7	14.8	0.000284	1.96	RV	CELLSTATES	vFB2	control_PKP2	5	15
CYR61	2.42	0.0417	0.598	0.252	8.47	10.3	0.00214	1.38	RV	CELLSTATES	vFB2	control_PKP2	5	15
DIAPH3	2.42	0.00529	0.0548	0.0105	4.87	17.4	9.26e-05	2.28	RV	CELLSTATES	vFB2	control_PKP2	5	15
LNCSRLR	2.42	0.0232	0.0171	0.00405	4.26	12.2	0.000865	1.64	RV	CELLSTATES	vFB2	control_PKP2	5	15
LSP1	2.42	0.00117	0.25	0.0694	6.68	22.7	1.16e-05	2.93	RV	CELLSTATES	vFB2	control_PKP2	5	15
MEOX1	2.42	0.000438	0.31	0.151	7.29	26.2	3.06e-06	3.36	RV	CELLSTATES	vFB2	control_PKP2	5	15
PDE10A	2.42	0.00178	0.281	0.138	7.31	21.3	1.97e-05	2.75	RV	CELLSTATES	vFB2	control_PKP2	5	15
MAMLD1	2.41	0.00369	0.0392	0.0147	4.98	18.6	5.69e-05	2.43	RV	CELLSTATES	vFB2	control_PKP2	5	15
BIN1	2.4	0.0128	0.0159	0.00508	4.36	14.1	0.000373	1.89	RV	CELLSTATES	vFB2	control_PKP2	5	15
C21orf91-OT1	2.4	0.027	0.0208	0.00553	4.26	11.7	0.00109	1.57	RV	CELLSTATES	vFB2	control_PKP2	5	15
CSRP1	2.4	0.000971	0.0846	0.0335	5.76	23.3	9.07e-06	3.01	RV	CELLSTATES	vFB2	control_PKP2	5	15
FOXC1	2.4	0.00695	0.0366	0.0131	4.86	16.3	0.000147	2.16	RV	CELLSTATES	vFB2	control_PKP2	5	15
NSMF	2.4	0.0242	0.0149	0.00481	4.38	12.1	0.000934	1.62	RV	CELLSTATES	vFB2	control_PKP2	5	15
BHLHE41	2.39	0.00331	0.0537	0.0287	5.4	19	4.88e-05	2.48	RV	CELLSTATES	vFB2	control_PKP2	5	15
HOMER1	2.39	0.000971	0.0996	0.0656	6.25	23.3	9.13e-06	3.01	RV	CELLSTATES	vFB2	control_PKP2	5	15
KSR1	2.39	0.000601	0.13	0.0537	6.23	24.9	4.99e-06	3.22	RV	CELLSTATES	vFB2	control_PKP2	5	15
PHKG2	2.39	0.0235	0.0547	0.00745	4.85	12.2	0.000889	1.63	RV	CELLSTATES	vFB2	control_PKP2	5	15
LFNG	2.38	0.0198	0.0243	0.00999	4.61	12.8	0.000681	1.7	RV	CELLSTATES	vFB2	control_PKP2	5	15
TGFB3	2.38	0.00146	0.0634	0.0262	5.49	21.9	1.53e-05	2.84	RV	CELLSTATES	vFB2	control_PKP2	5	15
CMIP	2.37	0.000422	0.122	0.0526	6.11	26.4	2.89e-06	3.38	RV	CELLSTATES	vFB2	control_PKP2	5	15
GEM	2.37	0.00254	0.277	0.0868	7.05	20	3.33e-05	2.6	RV	CELLSTATES	vFB2	control_PKP2	5	15
AC005699.1	2.36	0.00655	0.0337	0.0167	5	16.6	0.000131	2.18	RV	CELLSTATES	vFB2	control_PKP2	5	15
MAPK7	2.36	0.0241	0.0439	0.00524	4.55	12.1	0.000924	1.62	RV	CELLSTATES	vFB2	control_PKP2	5	15
PLEKHA4	2.36	0.00157	0.118	0.0448	6.11	21.7	1.68e-05	2.81	RV	CELLSTATES	vFB2	control_PKP2	5	15
SERPINE2	2.36	0.00358	0.782	0.267	8.23	18.8	5.39e-05	2.45	RV	CELLSTATES	vFB2	control_PKP2	5	15
AC244021.1	2.35	0.00637	0.0158	0.0135	4.69	16.7	0.000123	2.2	RV	CELLSTATES	vFB2	control_PKP2	5	15
CDC42EP1	2.35	0.011	0.0322	0.0121	4.9	14.7	0.00029	1.96	RV	CELLSTATES	vFB2	control_PKP2	5	15
ICAM1	2.35	0.0283	0.0216	0.00579	4.51	11.5	0.00118	1.55	RV	CELLSTATES	vFB2	control_PKP2	5	15
KCNE4	2.35	0.00586	0.0903	0.0258	5.73	17	0.00011	2.23	RV	CELLSTATES	vFB2	control_PKP2	5	15
AL117190.1	2.34	0.00212	0.0742	0.0458	5.91	20.6	2.57e-05	2.67	RV	CELLSTATES	vFB2	control_PKP2	5	15
SQLE	2.34	0.00641	0.0529	0.0124	4.94	16.7	0.000127	2.19	RV	CELLSTATES	vFB2	control_PKP2	5	15
FGF18	2.33	0.0165	0.0134	0.00504	4.31	13.4	0.000519	1.78	RV	CELLSTATES	vFB2	control_PKP2	5	15
PDLIM4	2.33	0.0474	0.0327	0.00228	4.12	9.8	0.00264	1.32	RV	CELLSTATES	vFB2	control_PKP2	5	15
SRL	2.32	0.0451	0.0254	0.00214	4.25	9.98	0.00242	1.35	RV	CELLSTATES	vFB2	control_PKP2	5	15
CREB3L1	2.31	0.00169	0.108	0.0325	5.67	21.5	1.83e-05	2.77	RV	CELLSTATES	vFB2	control_PKP2	5	15
GRAMD4	2.31	0.00537	0.0684	0.0149	5.11	17.4	9.5e-05	2.27	RV	CELLSTATES	vFB2	control_PKP2	5	15
FHOD3	2.3	0.00625	0.0761	0.022	5.42	16.8	0.00012	2.2	RV	CELLSTATES	vFB2	control_PKP2	5	15
LYSMD2	2.3	0.0459	0.015	0.00554	4.31	9.92	0.00249	1.34	RV	CELLSTATES	vFB2	control_PKP2	5	15
TAP1	2.3	0.0441	0.0149	0.00271	4.19	10.1	0.00233	1.36	RV	CELLSTATES	vFB2	control_PKP2	5	15
TSPAN11	2.29	0.0469	0.0283	0.00581	4.53	9.83	0.0026	1.33	RV	CELLSTATES	vFB2	control_PKP2	5	15
EEPD1	2.28	0.0144	0.0313	0.0126	4.78	13.7	0.000443	1.84	RV	CELLSTATES	vFB2	control_PKP2	5	15
EPHB2	2.28	0.0114	0.0184	0.0113	4.63	14.6	0.000305	1.94	RV	CELLSTATES	vFB2	control_PKP2	5	15
MRAS	2.28	0.00243	0.0853	0.0337	5.58	20.2	3.08e-05	2.61	RV	CELLSTATES	vFB2	control_PKP2	5	15
TLL1	2.28	0.0121	0.088	0.0171	5.17	14.4	0.000336	1.92	RV	CELLSTATES	vFB2	control_PKP2	5	15
ANGPTL2	2.27	0.00284	0.0617	0.0302	5.51	19.6	3.89e-05	2.55	RV	CELLSTATES	vFB2	control_PKP2	5	15
C16orf95	2.27	0.0108	0.0154	0.0089	4.54	14.8	0.000282	1.97	RV	CELLSTATES	vFB2	control_PKP2	5	15
IER3	2.27	0.00625	0.265	0.0493	6.53	16.8	0.000121	2.2	RV	CELLSTATES	vFB2	control_PKP2	5	15
TES	2.27	0.00988	0.0649	0.0193	5.15	15.1	0.000251	2.01	RV	CELLSTATES	vFB2	control_PKP2	5	15
DGAT1	2.26	0.0188	0.0308	0.0087	4.61	12.9	0.000631	1.73	RV	CELLSTATES	vFB2	control_PKP2	5	15
MIDN	2.26	0.00598	0.0673	0.0212	5.42	16.9	0.000114	2.22	RV	CELLSTATES	vFB2	control_PKP2	5	15
MRC2	2.26	0.000571	1.05	0.45	8.75	25.1	4.57e-06	3.24	RV	CELLSTATES	vFB2	control_PKP2	5	15
TAGLN	2.26	0.00348	0.208	0.106	6.92	18.8	5.22e-05	2.46	RV	CELLSTATES	vFB2	control_PKP2	5	15
AC010524.1	2.25	0.00549	0.0337	0.0137	4.88	17.3	9.96e-05	2.26	RV	CELLSTATES	vFB2	control_PKP2	5	15
AIM2	2.25	0.0374	0.02	0.00519	4.29	10.6	0.00184	1.43	RV	CELLSTATES	vFB2	control_PKP2	5	15
KCNQ1OT1	2.25	0.000479	0.85	0.207	8.13	25.8	3.59e-06	3.32	RV	CELLSTATES	vFB2	control_PKP2	5	15
PTCH2	2.25	0.00297	0.0588	0.0362	5.54	19.4	4.09e-05	2.53	RV	CELLSTATES	vFB2	control_PKP2	5	15
SORCS2	2.25	0.00324	0.0925	0.0331	5.68	19.1	4.67e-05	2.49	RV	CELLSTATES	vFB2	control_PKP2	5	15
AC009163.1	2.24	0.0386	0.0118	0.0135	4.74	10.5	0.00194	1.41	RV	CELLSTATES	vFB2	control_PKP2	5	15
FHL3	2.24	0.0115	0.0952	0.0245	5.45	14.6	0.00031	1.94	RV	CELLSTATES	vFB2	control_PKP2	5	15
MYH9	2.24	0.000414	0.371	0.156	7.49	26.5	2.75e-06	3.38	RV	CELLSTATES	vFB2	control_PKP2	5	15
TEAD2	2.24	0.0053	0.0309	0.0157	4.91	17.4	9.31e-05	2.28	RV	CELLSTATES	vFB2	control_PKP2	5	15
AL645608.8	2.23	0.00695	0.0285	0.0154	4.9	16.3	0.000147	2.16	RV	CELLSTATES	vFB2	control_PKP2	5	15
COL1A1	2.23	0.0017	1.12	0.368	8.61	21.4	1.86e-05	2.77	RV	CELLSTATES	vFB2	control_PKP2	5	15
PLXND1	2.21	0.0079	0.0827	0.0317	5.6	15.8	0.000183	2.1	RV	CELLSTATES	vFB2	control_PKP2	5	15
TMEM51	2.21	0.0286	0.0353	0.00862	4.71	11.5	0.0012	1.54	RV	CELLSTATES	vFB2	control_PKP2	5	15
EVA1A	2.2	0.00509	0.0442	0.0232	5.16	17.6	8.79e-05	2.29	RV	CELLSTATES	vFB2	control_PKP2	5	15
MXRA5	2.2	0.00268	0.183	0.102	6.72	19.8	3.53e-05	2.57	RV	CELLSTATES	vFB2	control_PKP2	5	15
PDIA5	2.2	0.00191	0.197	0.0586	6.27	21	2.23e-05	2.72	RV	CELLSTATES	vFB2	control_PKP2	5	15
AP001007.1	2.19	0.0307	0.0173	0.00478	4.25	11.3	0.00132	1.51	RV	CELLSTATES	vFB2	control_PKP2	5	15
FOXP4	2.19	0.0201	0.0142	0.00787	4.37	12.7	0.000706	1.7	RV	CELLSTATES	vFB2	control_PKP2	5	15
LGALS1	2.19	0.00892	0.195	0.0975	6.87	15.4	0.000219	2.05	RV	CELLSTATES	vFB2	control_PKP2	5	15
RAI14	2.19	0.00366	0.258	0.0701	6.53	18.7	5.61e-05	2.44	RV	CELLSTATES	vFB2	control_PKP2	5	15
SERPINH1	2.19	0.00581	0.0634	0.0273	5.41	17.1	0.000108	2.24	RV	CELLSTATES	vFB2	control_PKP2	5	15
TNFAIP6	2.19	0.00695	0.423	0.165	7.6	16.3	0.000147	2.16	RV	CELLSTATES	vFB2	control_PKP2	5	15
AP002075.1	2.18	0.00641	0.0551	0.0377	5.59	16.7	0.000126	2.19	RV	CELLSTATES	vFB2	control_PKP2	5	15
PIEZO2	2.18	0.01	0.0245	0.0172	4.91	15	0.000256	2	RV	CELLSTATES	vFB2	control_PKP2	5	15
SIRPA	2.18	0.0168	0.0322	0.00997	4.7	13.3	0.000534	1.77	RV	CELLSTATES	vFB2	control_PKP2	5	15
CCDC97	2.17	0.00938	0.0795	0.0233	5.44	15.2	0.000235	2.03	RV	CELLSTATES	vFB2	control_PKP2	5	15
HIST1H4C	2.17	0.0312	0.0199	0.00652	4.47	11.2	0.00138	1.51	RV	CELLSTATES	vFB2	control_PKP2	5	15
SH3BP2	2.17	0.00924	0.0282	0.0147	4.86	15.3	0.00023	2.03	RV	CELLSTATES	vFB2	control_PKP2	5	15
AMPD2	2.16	0.0303	0.0152	0.00485	4.29	11.3	0.00129	1.52	RV	CELLSTATES	vFB2	control_PKP2	5	15
FLNB	2.16	0.017	0.0779	0.0341	5.5	13.2	0.00055	1.77	RV	CELLSTATES	vFB2	control_PKP2	5	15
GNAO1	2.16	0.0139	0.0927	0.0392	5.89	13.9	0.000416	1.86	RV	CELLSTATES	vFB2	control_PKP2	5	15
HGF	2.16	0.0132	0.168	0.0503	6.07	14	0.00039	1.88	RV	CELLSTATES	vFB2	control_PKP2	5	15
LMNA	2.16	0.0143	0.308	0.306	7.8	13.8	0.000437	1.84	RV	CELLSTATES	vFB2	control_PKP2	5	15
PLIN3	2.16	0.00569	0.0664	0.0265	5.29	17.1	0.000105	2.24	RV	CELLSTATES	vFB2	control_PKP2	5	15
RASL12	2.16	0.00836	0.0892	0.0273	5.56	15.6	0.000198	2.08	RV	CELLSTATES	vFB2	control_PKP2	5	15
CHD3	2.15	0.00399	0.0776	0.0354	5.64	18.4	6.27e-05	2.4	RV	CELLSTATES	vFB2	control_PKP2	5	15
MYPN	2.15	0.0355	0.0446	0.0056	4.52	10.8	0.00168	1.45	RV	CELLSTATES	vFB2	control_PKP2	5	15
AC008667.1	2.14	0.0242	0.0204	0.00658	4.32	12.1	0.000929	1.62	RV	CELLSTATES	vFB2	control_PKP2	5	15
SLC2A3	2.14	0.0212	0.165	0.054	6.41	12.5	0.000767	1.67	RV	CELLSTATES	vFB2	control_PKP2	5	15
WHRN	2.14	0.0365	0.0291	0.00978	4.63	10.6	0.00178	1.44	RV	CELLSTATES	vFB2	control_PKP2	5	15
CHD4	2.13	0.0141	0.0502	0.0254	5.22	13.8	0.000431	1.85	RV	CELLSTATES	vFB2	control_PKP2	5	15
FAM163A	2.13	0.0133	0.0394	0.0224	5.16	14	0.000395	1.87	RV	CELLSTATES	vFB2	control_PKP2	5	15
UBASH3B	2.13	0.00487	0.0759	0.0409	5.79	17.8	8.1e-05	2.31	RV	CELLSTATES	vFB2	control_PKP2	5	15
ZC3H12A	2.13	0.0465	0.0288	0.00388	4.39	9.87	0.00256	1.33	RV	CELLSTATES	vFB2	control_PKP2	5	15
DOCK6	2.12	0.00302	0.196	0.148	7	19.4	4.25e-05	2.52	RV	CELLSTATES	vFB2	control_PKP2	5	15
SMCR5	2.12	0.0428	0.0512	0.0298	5.41	10.2	0.00223	1.37	RV	CELLSTATES	vFB2	control_PKP2	5	15
FXYD5	2.11	0.0425	0.0367	0.00629	4.4	10.2	0.00219	1.37	RV	CELLSTATES	vFB2	control_PKP2	5	15
MFAP2	2.11	0.0428	0.0267	0.00892	4.49	10.2	0.00223	1.37	RV	CELLSTATES	vFB2	control_PKP2	5	15
RASSF2	2.11	0.0195	0.0257	0.0132	4.8	12.8	0.00067	1.71	RV	CELLSTATES	vFB2	control_PKP2	5	15
RASSF9	2.11	0.0499	0.0299	0.012	4.7	9.66	0.00282	1.3	RV	CELLSTATES	vFB2	control_PKP2	5	15
DAB2	2.1	0.035	0.0403	0.00862	4.6	10.8	0.00163	1.46	RV	CELLSTATES	vFB2	control_PKP2	5	15
GFPT2	2.1	0.00541	0.556	0.174	7.95	17.3	9.7e-05	2.27	RV	CELLSTATES	vFB2	control_PKP2	5	15
TTYH3	2.1	0.0213	0.013	0.0133	4.62	12.5	0.000771	1.67	RV	CELLSTATES	vFB2	control_PKP2	5	15
LINC01252	2.09	0.016	0.0715	0.0203	5.17	13.5	0.000501	1.8	RV	CELLSTATES	vFB2	control_PKP2	5	15
OPA3	2.09	0.00968	0.0713	0.0263	5.37	15.1	0.000245	2.01	RV	CELLSTATES	vFB2	control_PKP2	5	15
DEF6	2.08	0.0468	0.0203	0.00445	4.29	9.84	0.00259	1.33	RV	CELLSTATES	vFB2	control_PKP2	5	15
DOK1	2.08	0.0118	0.0336	0.0154	4.86	14.5	0.000323	1.93	RV	CELLSTATES	vFB2	control_PKP2	5	15
STK40	2.08	0.00498	0.198	0.0504	6.4	17.7	8.44e-05	2.3	RV	CELLSTATES	vFB2	control_PKP2	5	15
AC019257.8	2.07	0.0333	0.03	0.00887	4.59	11	0.00152	1.48	RV	CELLSTATES	vFB2	control_PKP2	5	15
BAIAP2	2.07	0.027	0.0185	0.00922	4.53	11.7	0.00109	1.57	RV	CELLSTATES	vFB2	control_PKP2	5	15
FP671120.1	2.07	0.00646	0.345	0.116	7.16	16.6	0.000128	2.19	RV	CELLSTATES	vFB2	control_PKP2	5	15
STK10	2.07	0.00278	0.0928	0.0515	5.94	19.7	3.76e-05	2.56	RV	CELLSTATES	vFB2	control_PKP2	5	15
BRSK1	2.06	0.0122	0.0182	0.0128	4.64	14.3	0.000344	1.92	RV	CELLSTATES	vFB2	control_PKP2	5	15
IFFO2	2.06	0.0428	0.0336	0.00583	4.42	10.2	0.00222	1.37	RV	CELLSTATES	vFB2	control_PKP2	5	15
PIP5K1C	2.06	0.00278	0.0715	0.0537	5.93	19.7	3.74e-05	2.56	RV	CELLSTATES	vFB2	control_PKP2	5	15
AC005291.2	2.05	0.0123	0.0571	0.0321	5.46	14.2	0.000356	1.91	RV	CELLSTATES	vFB2	control_PKP2	5	15
DOC2B	2.05	0.0184	0.0279	0.0151	4.75	13	0.000606	1.74	RV	CELLSTATES	vFB2	control_PKP2	5	15
FMNL1	2.04	0.0308	0.0327	0.0148	4.9	11.2	0.00135	1.51	RV	CELLSTATES	vFB2	control_PKP2	5	15
LINC01006	2.04	0.0258	0.0414	0.0143	4.81	11.9	0.00101	1.59	RV	CELLSTATES	vFB2	control_PKP2	5	15
PKDCC	2.04	0.00877	0.152	0.07	6.36	15.4	0.000213	2.06	RV	CELLSTATES	vFB2	control_PKP2	5	15
SLC6A1	2.04	0.0359	0.022	0.0226	4.93	10.7	0.00173	1.45	RV	CELLSTATES	vFB2	control_PKP2	5	15
TMEM106A	2.04	0.0114	0.0591	0.0233	5.28	14.6	0.000307	1.94	RV	CELLSTATES	vFB2	control_PKP2	5	15
WIZ	2.04	0.0381	0.0251	0.00715	4.44	10.5	0.00189	1.42	RV	CELLSTATES	vFB2	control_PKP2	5	15
Z99289.1	2.04	0.0282	0.0449	0.0107	4.58	11.6	0.00117	1.55	RV	CELLSTATES	vFB2	control_PKP2	5	15
AL627171.2	2.03	0.0407	0.0405	0.01	4.66	10.3	0.00208	1.39	RV	CELLSTATES	vFB2	control_PKP2	5	15
ARAP3	2.03	0.0319	0.0191	0.01	4.54	11.1	0.00143	1.5	RV	CELLSTATES	vFB2	control_PKP2	5	15
ERG	2.03	0.0118	0.0494	0.0263	5.32	14.4	0.000326	1.93	RV	CELLSTATES	vFB2	control_PKP2	5	15
ISLR	2.03	0.0343	0.0317	0.0133	4.85	10.9	0.00159	1.46	RV	CELLSTATES	vFB2	control_PKP2	5	15
KLHL15	2.03	0.021	0.0273	0.0145	4.84	12.6	0.000746	1.68	RV	CELLSTATES	vFB2	control_PKP2	5	15
NTRK1	2.03	0.00692	0.187	0.0469	6.05	16.4	0.000145	2.16	RV	CELLSTATES	vFB2	control_PKP2	5	15
CDON	2.02	0.00596	0.106	0.0608	6.07	17	0.000113	2.22	RV	CELLSTATES	vFB2	control_PKP2	5	15
IQCA1	2.02	0.0464	0.0158	0.00487	4.22	9.88	0.00254	1.33	RV	CELLSTATES	vFB2	control_PKP2	5	15
KIAA1217	2.02	0.00363	0.793	0.314	8.3	18.7	5.54e-05	2.44	RV	CELLSTATES	vFB2	control_PKP2	5	15
KIF21A	2.02	0.00585	0.0744	0.0362	5.68	17	0.00011	2.23	RV	CELLSTATES	vFB2	control_PKP2	5	15
VAV2	2.02	0.0025	0.148	0.0601	6.19	20	3.24e-05	2.6	RV	CELLSTATES	vFB2	control_PKP2	5	15
LRRC59	2.01	0.0258	0.0553	0.0158	5.18	11.9	0.00102	1.59	RV	CELLSTATES	vFB2	control_PKP2	5	15
MAP2K3	2.01	0.00924	0.0538	0.027	5.34	15.3	0.00023	2.03	RV	CELLSTATES	vFB2	control_PKP2	5	15
SMTN	2	0.00503	0.0982	0.0579	6.11	17.6	8.62e-05	2.3	RV	CELLSTATES	vFB2	control_PKP2	5	15
KDELR3	1.99	0.0212	0.0518	0.0186	4.96	12.5	0.000757	1.67	RV	CELLSTATES	vFB2	control_PKP2	5	15
KDM6B	1.99	0.02	0.067	0.0284	5.42	12.7	0.000695	1.7	RV	CELLSTATES	vFB2	control_PKP2	5	15
TPM4	1.99	0.00412	0.368	0.167	7.35	18.3	6.56e-05	2.39	RV	CELLSTATES	vFB2	control_PKP2	5	15
ABCB9	1.98	0.0185	0.0359	0.0208	5.02	13	0.000612	1.73	RV	CELLSTATES	vFB2	control_PKP2	5	15
GXYLT2	1.98	0.00331	0.788	0.272	8.17	19	4.88e-05	2.48	RV	CELLSTATES	vFB2	control_PKP2	5	15
PTGFRN	1.98	0.00682	0.17	0.116	6.71	16.4	0.00014	2.17	RV	CELLSTATES	vFB2	control_PKP2	5	15
BRPF3	1.97	0.0126	0.0278	0.0212	5	14.2	0.000365	1.9	RV	CELLSTATES	vFB2	control_PKP2	5	15
FAM20C	1.97	0.00966	0.0782	0.0402	5.71	15.1	0.000244	2.02	RV	CELLSTATES	vFB2	control_PKP2	5	15
PLEKHO1	1.97	0.038	0.022	0.00891	4.54	10.5	0.00188	1.42	RV	CELLSTATES	vFB2	control_PKP2	5	15
SYNJ2	1.97	0.00424	0.27	0.137	7.16	18.1	6.93e-05	2.37	RV	CELLSTATES	vFB2	control_PKP2	5	15
ALPK2	1.96	0.0447	0.0174	0.00723	4.34	10	0.00238	1.35	RV	CELLSTATES	vFB2	control_PKP2	5	15
FTSJ1	1.96	0.0355	0.0197	0.0112	4.67	10.8	0.00168	1.45	RV	CELLSTATES	vFB2	control_PKP2	5	15
LINC01605	1.96	0.023	0.0192	0.0245	5	12.3	0.000852	1.64	RV	CELLSTATES	vFB2	control_PKP2	5	15
SCAMP5	1.96	0.0307	0.0255	0.0178	4.83	11.3	0.00133	1.51	RV	CELLSTATES	vFB2	control_PKP2	5	15
XKR9	1.95	0.0282	0.0149	0.0123	4.61	11.6	0.00117	1.55	RV	CELLSTATES	vFB2	control_PKP2	5	15
DNAJC5	1.94	0.00677	0.0986	0.0652	6.09	16.5	0.000137	2.17	RV	CELLSTATES	vFB2	control_PKP2	5	15
FASN	1.94	0.043	0.0228	0.00939	4.39	10.1	0.00225	1.37	RV	CELLSTATES	vFB2	control_PKP2	5	15
CIITA	1.93	0.0341	0.0173	0.0142	4.6	10.9	0.00157	1.47	RV	CELLSTATES	vFB2	control_PKP2	5	15
GLIS2	1.93	0.0322	0.0351	0.0121	4.74	11.1	0.00145	1.49	RV	CELLSTATES	vFB2	control_PKP2	5	15
RARA	1.93	0.0303	0.062	0.0233	5.32	11.3	0.0013	1.52	RV	CELLSTATES	vFB2	control_PKP2	5	15
FN1	1.92	0.0438	5.28	2.05	10.7	10.1	0.0023	1.36	RV	CELLSTATES	vFB2	control_PKP2	5	15
DOCK8	1.91	0.0249	0.0691	0.0475	5.78	12	0.00097	1.6	RV	CELLSTATES	vFB2	control_PKP2	5	15
ETS1	1.91	0.00375	0.171	0.106	6.73	18.6	5.81e-05	2.43	RV	CELLSTATES	vFB2	control_PKP2	5	15
LPCAT4	1.91	0.0474	0.0226	0.0111	4.63	9.8	0.00264	1.32	RV	CELLSTATES	vFB2	control_PKP2	5	15
NOL4L	1.91	0.0358	0.0221	0.0128	4.6	10.7	0.00172	1.45	RV	CELLSTATES	vFB2	control_PKP2	5	15
SH2B3	1.91	0.00768	0.0854	0.045	5.85	16	0.000172	2.11	RV	CELLSTATES	vFB2	control_PKP2	5	15
ZNF436	1.91	0.0301	0.0125	0.0151	4.65	11.4	0.00128	1.52	RV	CELLSTATES	vFB2	control_PKP2	5	15
BHLHE40-AS1	1.9	0.0195	0.0508	0.0224	5.13	12.8	0.000667	1.71	RV	CELLSTATES	vFB2	control_PKP2	5	15
IER5L	1.9	0.0263	0.126	0.0472	5.97	11.8	0.00105	1.58	RV	CELLSTATES	vFB2	control_PKP2	5	15
MYO9B	1.9	0.00521	0.38	0.181	7.53	17.5	9.05e-05	2.28	RV	CELLSTATES	vFB2	control_PKP2	5	15
FAT1	1.89	0.00622	0.132	0.0909	6.38	16.8	0.000119	2.21	RV	CELLSTATES	vFB2	control_PKP2	5	15
BMP1	1.88	0.00836	0.106	0.049	5.93	15.6	0.000198	2.08	RV	CELLSTATES	vFB2	control_PKP2	5	15
COL5A1	1.88	0.0066	1.12	0.463	8.71	16.6	0.000132	2.18	RV	CELLSTATES	vFB2	control_PKP2	5	15
IL1R1	1.88	0.0121	0.329	0.112	6.95	14.4	0.000338	1.92	RV	CELLSTATES	vFB2	control_PKP2	5	15
AC017002.5	1.87	0.0438	0.179	0.0724	6.58	10.1	0.0023	1.36	RV	CELLSTATES	vFB2	control_PKP2	5	15
ARHGEF25	1.87	0.0448	0.0299	0.014	4.8	10	0.0024	1.35	RV	CELLSTATES	vFB2	control_PKP2	5	15
CLIP2	1.87	0.00768	0.153	0.0729	6.33	15.9	0.000172	2.11	RV	CELLSTATES	vFB2	control_PKP2	5	15
PTPRE	1.87	0.0174	0.304	0.176	7.19	13.2	0.000564	1.76	RV	CELLSTATES	vFB2	control_PKP2	5	15
RNF122	1.87	0.0231	0.1	0.052	5.94	12.2	0.000859	1.64	RV	CELLSTATES	vFB2	control_PKP2	5	15
NFKB2	1.86	0.0308	0.0402	0.0176	4.99	11.3	0.00134	1.51	RV	CELLSTATES	vFB2	control_PKP2	5	15
PDLIM7	1.86	0.00892	0.256	0.117	7.02	15.4	0.000219	2.05	RV	CELLSTATES	vFB2	control_PKP2	5	15
CERCAM	1.85	0.007	0.152	0.0681	6.25	16.3	0.000151	2.15	RV	CELLSTATES	vFB2	control_PKP2	5	15
EIF4G1	1.85	0.00544	0.135	0.0541	6.04	17.3	9.8e-05	2.26	RV	CELLSTATES	vFB2	control_PKP2	5	15
PARM1	1.85	0.0425	0.0452	0.0169	4.84	10.2	0.00219	1.37	RV	CELLSTATES	vFB2	control_PKP2	5	15
SDK2	1.85	0.0193	0.0632	0.0368	5.52	12.9	0.000655	1.72	RV	CELLSTATES	vFB2	control_PKP2	5	15
TMED3	1.85	0.00856	0.164	0.0514	6.09	15.5	0.000206	2.07	RV	CELLSTATES	vFB2	control_PKP2	5	15
BCL9L	1.84	0.0362	0.0506	0.0159	4.87	10.7	0.00176	1.44	RV	CELLSTATES	vFB2	control_PKP2	5	15
HNRNPAB	1.84	0.0308	0.0963	0.0277	5.45	11.2	0.00135	1.51	RV	CELLSTATES	vFB2	control_PKP2	5	15
KCND3	1.84	0.0184	0.0613	0.0347	5.53	13	0.000605	1.74	RV	CELLSTATES	vFB2	control_PKP2	5	15
SPACA6	1.84	0.0101	0.144	0.0515	6.08	15	0.000259	2	RV	CELLSTATES	vFB2	control_PKP2	5	15
CTSC	1.83	0.05	0.236	0.0517	6.61	9.65	0.00283	1.3	RV	CELLSTATES	vFB2	control_PKP2	5	15
FBN2	1.83	0.0167	0.0594	0.0405	5.63	13.3	0.000527	1.78	RV	CELLSTATES	vFB2	control_PKP2	5	15
ITPRIP	1.83	0.0241	0.0812	0.0254	5.45	12.1	0.000923	1.62	RV	CELLSTATES	vFB2	control_PKP2	5	15
PVT1	1.82	0.0241	0.212	0.0608	6.34	12.1	0.000921	1.62	RV	CELLSTATES	vFB2	control_PKP2	5	15
ADCY7	1.81	0.0228	0.0484	0.0383	5.47	12.3	0.00084	1.64	RV	CELLSTATES	vFB2	control_PKP2	5	15
CEMIP	1.81	0.0143	0.086	0.0534	5.9	13.8	0.00044	1.84	RV	CELLSTATES	vFB2	control_PKP2	5	15
CHSY1	1.81	0.00768	0.224	0.151	7	15.9	0.000173	2.11	RV	CELLSTATES	vFB2	control_PKP2	5	15
CXCL12	1.81	0.0385	0.337	0.0739	7.02	10.5	0.00193	1.41	RV	CELLSTATES	vFB2	control_PKP2	5	15
GTF2IRD1	1.81	0.0121	0.0651	0.0421	5.63	14.3	0.00034	1.92	RV	CELLSTATES	vFB2	control_PKP2	5	15
NXN	1.81	0.00669	0.242	0.154	7.13	16.5	0.000134	2.17	RV	CELLSTATES	vFB2	control_PKP2	5	15
OAF	1.81	0.00699	0.3	0.166	7.28	16.3	0.000149	2.16	RV	CELLSTATES	vFB2	control_PKP2	5	15
PPP1R18	1.81	0.0312	0.0428	0.0205	4.93	11.2	0.00139	1.51	RV	CELLSTATES	vFB2	control_PKP2	5	15
RAB7B	1.81	0.0385	0.0249	0.0192	4.88	10.5	0.00192	1.41	RV	CELLSTATES	vFB2	control_PKP2	5	15
ENPP1	1.8	0.00815	0.166	0.0974	6.53	15.7	0.000191	2.09	RV	CELLSTATES	vFB2	control_PKP2	5	15
SLC6A6	1.8	0.0465	0.0406	0.0155	4.88	9.86	0.00256	1.33	RV	CELLSTATES	vFB2	control_PKP2	5	15
TUBB	1.8	0.0269	0.151	0.0564	6.14	11.7	0.00108	1.57	RV	CELLSTATES	vFB2	control_PKP2	5	15
GAP43	1.79	0.019	0.0916	0.054	5.85	12.9	0.000642	1.72	RV	CELLSTATES	vFB2	control_PKP2	5	15
KIAA1755	1.79	0.017	0.446	0.284	7.77	13.2	0.000551	1.77	RV	CELLSTATES	vFB2	control_PKP2	5	15
SLC39A14	1.79	0.00815	0.184	0.0847	6.54	15.7	0.00019	2.09	RV	CELLSTATES	vFB2	control_PKP2	5	15
FLII	1.78	0.0358	0.0365	0.0224	5.01	10.7	0.00171	1.45	RV	CELLSTATES	vFB2	control_PKP2	5	15
LMCD1	1.78	0.0168	0.337	0.134	7.05	13.3	0.000532	1.78	RV	CELLSTATES	vFB2	control_PKP2	5	15
POLR3D	1.78	0.0448	0.0476	0.0197	4.92	10	0.0024	1.35	RV	CELLSTATES	vFB2	control_PKP2	5	15
RASA3	1.78	0.00874	0.168	0.101	6.59	15.5	0.000212	2.06	RV	CELLSTATES	vFB2	control_PKP2	5	15
SPAG7	1.78	0.0212	0.0881	0.0507	5.98	12.5	0.000763	1.67	RV	CELLSTATES	vFB2	control_PKP2	5	15
FAM50A	1.77	0.0365	0.0639	0.0217	5.16	10.6	0.00178	1.44	RV	CELLSTATES	vFB2	control_PKP2	5	15
SEPT6	1.77	0.00688	0.36	0.217	7.49	16.4	0.000144	2.16	RV	CELLSTATES	vFB2	control_PKP2	5	15
DZIP1L	1.76	0.0279	0.0891	0.0487	5.74	11.6	0.00115	1.55	RV	CELLSTATES	vFB2	control_PKP2	5	15
ENG	1.76	0.0189	0.519	0.243	7.93	12.9	0.000635	1.72	RV	CELLSTATES	vFB2	control_PKP2	5	15
LINC02511	1.76	0.0225	0.137	0.0955	6.49	12.3	0.000821	1.65	RV	CELLSTATES	vFB2	control_PKP2	5	15
LOXL3	1.76	0.00841	0.138	0.0672	6.22	15.6	0.000201	2.08	RV	CELLSTATES	vFB2	control_PKP2	5	15
ROR2	1.76	0.00641	0.297	0.158	7.17	16.7	0.000126	2.19	RV	CELLSTATES	vFB2	control_PKP2	5	15
ADAMTS12	1.75	0.0084	0.216	0.148	6.96	15.6	0.0002	2.08	RV	CELLSTATES	vFB2	control_PKP2	5	15
MIR22HG	1.75	0.0275	0.261	0.0972	6.73	11.7	0.00112	1.56	RV	CELLSTATES	vFB2	control_PKP2	5	15
P3H1	1.75	0.0232	0.0916	0.0418	5.75	12.2	0.000867	1.63	RV	CELLSTATES	vFB2	control_PKP2	5	15
RAI1	1.75	0.0124	0.118	0.0621	6.13	14.2	0.000358	1.91	RV	CELLSTATES	vFB2	control_PKP2	5	15
ZNF331	1.75	0.0388	0.0776	0.0569	5.99	10.4	0.00196	1.41	RV	CELLSTATES	vFB2	control_PKP2	5	15
DOT1L	1.74	0.0321	0.0374	0.0302	5.31	11.1	0.00144	1.49	RV	CELLSTATES	vFB2	control_PKP2	5	15
EMILIN1	1.74	0.0332	0.287	0.0866	6.81	11	0.00152	1.48	RV	CELLSTATES	vFB2	control_PKP2	5	15
GRIN2D	1.74	0.0235	0.0178	0.0239	4.94	12.2	0.000892	1.63	RV	CELLSTATES	vFB2	control_PKP2	5	15
LMAN1	1.74	0.0112	0.169	0.0696	6.27	14.7	0.000297	1.95	RV	CELLSTATES	vFB2	control_PKP2	5	15
OSMR	1.74	0.0111	0.427	0.16	7.52	14.7	0.000293	1.95	RV	CELLSTATES	vFB2	control_PKP2	5	15
STUM	1.74	0.0468	0.0461	0.0218	5.07	9.85	0.00258	1.33	RV	CELLSTATES	vFB2	control_PKP2	5	15
ADAMTS2	1.73	0.00679	0.575	0.201	7.72	16.5	0.000138	2.17	RV	CELLSTATES	vFB2	control_PKP2	5	15
CA13	1.73	0.0421	0.0326	0.0195	4.96	10.2	0.00216	1.38	RV	CELLSTATES	vFB2	control_PKP2	5	15
ELF4	1.73	0.0456	0.0126	0.0166	4.69	9.96	0.00245	1.34	RV	CELLSTATES	vFB2	control_PKP2	5	15
GPX8	1.73	0.0395	0.0366	0.0298	5.22	10.4	0.00199	1.4	RV	CELLSTATES	vFB2	control_PKP2	5	15
PHLDB3	1.73	0.0386	0.0577	0.0212	5.19	10.5	0.00194	1.41	RV	CELLSTATES	vFB2	control_PKP2	5	15
RCN1	1.73	0.0328	0.0418	0.0223	5.12	11	0.00149	1.48	RV	CELLSTATES	vFB2	control_PKP2	5	15
TCEAL9	1.73	0.0469	0.108	0.0445	5.85	9.83	0.0026	1.33	RV	CELLSTATES	vFB2	control_PKP2	5	15
NEK10	1.72	0.0191	0.101	0.0794	6.2	12.9	0.000646	1.72	RV	CELLSTATES	vFB2	control_PKP2	5	15
PLOD2	1.72	0.00989	0.385	0.165	7.3	15.1	0.000252	2	RV	CELLSTATES	vFB2	control_PKP2	5	15
TRIB2	1.72	0.0203	0.0822	0.0492	5.76	12.7	0.000716	1.69	RV	CELLSTATES	vFB2	control_PKP2	5	15
PITRM1	1.71	0.0212	0.0634	0.0359	5.52	12.5	0.000762	1.67	RV	CELLSTATES	vFB2	control_PKP2	5	15
PKM	1.7	0.015	0.204	0.08	6.58	13.6	0.000468	1.82	RV	CELLSTATES	vFB2	control_PKP2	5	15
BGN	1.69	0.0212	0.249	0.119	6.98	12.5	0.000764	1.67	RV	CELLSTATES	vFB2	control_PKP2	5	15
FNDC1	1.69	0.0362	0.0964	0.0713	6.08	10.7	0.00176	1.44	RV	CELLSTATES	vFB2	control_PKP2	5	15
TFEB	1.69	0.0324	0.0466	0.0322	5.36	11.1	0.00147	1.49	RV	CELLSTATES	vFB2	control_PKP2	5	15
TGFB1	1.69	0.0121	0.215	0.097	6.7	14.3	0.000342	1.92	RV	CELLSTATES	vFB2	control_PKP2	5	15
MIR34AHG	1.68	0.0195	0.168	0.0985	6.51	12.8	0.00067	1.71	RV	CELLSTATES	vFB2	control_PKP2	5	15
SULF2	1.67	0.0261	0.144	0.0862	6.4	11.8	0.00104	1.58	RV	CELLSTATES	vFB2	control_PKP2	5	15
XBP1	1.67	0.0456	0.153	0.0672	6.31	9.95	0.00246	1.34	RV	CELLSTATES	vFB2	control_PKP2	5	15
MMP14	1.66	0.0388	0.0748	0.0357	5.53	10.4	0.00195	1.41	RV	CELLSTATES	vFB2	control_PKP2	5	15
TANGO2	1.66	0.0309	0.0937	0.0422	5.79	11.2	0.00135	1.51	RV	CELLSTATES	vFB2	control_PKP2	5	15
AZIN2	1.65	0.0287	0.272	0.142	6.98	11.5	0.00121	1.54	RV	CELLSTATES	vFB2	control_PKP2	5	15
HIVEP3	1.65	0.0106	0.381	0.152	7.4	14.8	0.000275	1.97	RV	CELLSTATES	vFB2	control_PKP2	5	15
SLC16A2	1.65	0.0359	0.131	0.0591	6.06	10.7	0.00173	1.45	RV	CELLSTATES	vFB2	control_PKP2	5	15
TBC1D22B	1.65	0.021	0.111	0.0776	6.21	12.6	0.000746	1.68	RV	CELLSTATES	vFB2	control_PKP2	5	15
ACSL4	1.64	0.0258	0.282	0.154	7.23	11.9	0.00102	1.59	RV	CELLSTATES	vFB2	control_PKP2	5	15
DRAM1	1.64	0.0133	0.192	0.0944	6.68	14	0.000392	1.88	RV	CELLSTATES	vFB2	control_PKP2	5	15
GLI2	1.64	0.0321	0.278	0.155	7.05	11.1	0.00144	1.49	RV	CELLSTATES	vFB2	control_PKP2	5	15
IL4R	1.64	0.0123	0.129	0.0932	6.44	14.3	0.000353	1.91	RV	CELLSTATES	vFB2	control_PKP2	5	15
PCDH7	1.63	0.0258	0.123	0.0646	6.16	11.9	0.00101	1.59	RV	CELLSTATES	vFB2	control_PKP2	5	15
ACLY	1.62	0.0361	0.0775	0.0419	5.65	10.7	0.00174	1.44	RV	CELLSTATES	vFB2	control_PKP2	5	15
TIMP3	1.62	0.014	2.38	0.935	9.95	13.9	0.000422	1.85	RV	CELLSTATES	vFB2	control_PKP2	5	15
ARHGEF40	1.61	0.0258	0.258	0.12	6.89	11.9	0.00102	1.59	RV	CELLSTATES	vFB2	control_PKP2	5	15
NID2	1.61	0.0236	0.365	0.122	7.12	12.1	0.000899	1.63	RV	CELLSTATES	vFB2	control_PKP2	5	15
ST3GAL4	1.61	0.028	0.241	0.15	7.09	11.6	0.00115	1.55	RV	CELLSTATES	vFB2	control_PKP2	5	15
DDX21	1.6	0.0352	0.285	0.122	7.11	10.8	0.00164	1.45	RV	CELLSTATES	vFB2	control_PKP2	5	15
PECAM1	1.6	0.0499	0.125	0.0428	5.84	9.67	0.00281	1.3	RV	CELLSTATES	vFB2	control_PKP2	5	15
SLC20A1	1.6	0.0143	0.367	0.287	7.59	13.8	0.000438	1.84	RV	CELLSTATES	vFB2	control_PKP2	5	15
NDST1	1.57	0.0448	0.0723	0.0395	5.54	10	0.0024	1.35	RV	CELLSTATES	vFB2	control_PKP2	5	15
ODF2	1.57	0.0201	0.142	0.0694	6.24	12.7	0.000705	1.7	RV	CELLSTATES	vFB2	control_PKP2	5	15
WLS	1.57	0.0307	0.124	0.104	6.46	11.3	0.00132	1.51	RV	CELLSTATES	vFB2	control_PKP2	5	15
ELOVL5	1.56	0.0366	0.113	0.0821	6.27	10.6	0.00179	1.44	RV	CELLSTATES	vFB2	control_PKP2	5	15
MIR4435-2HG	1.56	0.0434	0.995	0.487	8.62	10.1	0.00228	1.36	RV	CELLSTATES	vFB2	control_PKP2	5	15
PXDN	1.56	0.0283	0.527	0.312	7.98	11.5	0.00118	1.55	RV	CELLSTATES	vFB2	control_PKP2	5	15
ARFGAP1	1.55	0.0348	0.104	0.052	5.78	10.8	0.00162	1.46	RV	CELLSTATES	vFB2	control_PKP2	5	15
COL6A2	1.55	0.0242	1.92	0.893	9.6	12.1	0.000934	1.62	RV	CELLSTATES	vFB2	control_PKP2	5	15
ESRRA	1.55	0.0365	0.0549	0.0443	5.6	10.6	0.00179	1.44	RV	CELLSTATES	vFB2	control_PKP2	5	15
MYOF	1.55	0.0199	0.379	0.267	7.64	12.7	0.000687	1.7	RV	CELLSTATES	vFB2	control_PKP2	5	15
SOCS5	1.55	0.0308	0.12	0.0983	6.36	11.2	0.00135	1.51	RV	CELLSTATES	vFB2	control_PKP2	5	15
ALDH18A1	1.54	0.0355	0.0969	0.0609	5.94	10.8	0.00169	1.45	RV	CELLSTATES	vFB2	control_PKP2	5	15
GOLGA2	1.53	0.0236	0.128	0.101	6.43	12.1	0.000902	1.63	RV	CELLSTATES	vFB2	control_PKP2	5	15
SSH1	1.53	0.0312	0.259	0.192	7.09	11.2	0.00139	1.51	RV	CELLSTATES	vFB2	control_PKP2	5	15
SSC5D	1.52	0.0355	0.0707	0.0769	6.04	10.8	0.00169	1.45	RV	CELLSTATES	vFB2	control_PKP2	5	15
LRP1	1.51	0.0234	0.791	0.315	8.33	12.2	0.00088	1.63	RV	CELLSTATES	vFB2	control_PKP2	5	15
ZNF423	1.51	0.0235	0.251	0.153	7.03	12.2	0.000888	1.63	RV	CELLSTATES	vFB2	control_PKP2	5	15
FLOT1	1.5	0.0463	0.152	0.0815	6.34	9.89	0.00253	1.33	RV	CELLSTATES	vFB2	control_PKP2	5	15
ZCCHC24	1.5	0.0451	0.131	0.0786	6.33	9.99	0.00242	1.35	RV	CELLSTATES	vFB2	control_PKP2	5	15
ADAMTS6	1.49	0.0337	0.301	0.275	7.42	10.9	0.00155	1.47	RV	CELLSTATES	vFB2	control_PKP2	5	15
TRIP10	1.47	0.0463	0.202	0.0795	6.55	9.89	0.00252	1.33	RV	CELLSTATES	vFB2	control_PKP2	5	15
KANK2	1.46	0.0217	0.218	0.158	7	12.4	0.000789	1.66	RV	CELLSTATES	vFB2	control_PKP2	5	15
KIFC3	1.46	0.0366	0.108	0.0546	5.89	10.6	0.0018	1.44	RV	CELLSTATES	vFB2	control_PKP2	5	15
RFTN1	1.46	0.0412	0.31	0.192	7.35	10.3	0.00211	1.39	RV	CELLSTATES	vFB2	control_PKP2	5	15
VEGFA	1.46	0.0388	0.191	0.0778	6.39	10.4	0.00196	1.41	RV	CELLSTATES	vFB2	control_PKP2	5	15
PLEKHG2	1.45	0.0483	0.128	0.0651	6.04	9.76	0.00269	1.32	RV	CELLSTATES	vFB2	control_PKP2	5	15
TNS1	1.43	0.0201	0.633	0.37	8.15	12.7	0.000702	1.7	RV	CELLSTATES	vFB2	control_PKP2	5	15
ITGA11	1.42	0.0352	0.366	0.236	7.55	10.8	0.00166	1.45	RV	CELLSTATES	vFB2	control_PKP2	5	15
CAVIN1	1.41	0.0462	0.128	0.0935	6.4	9.9	0.00252	1.33	RV	CELLSTATES	vFB2	control_PKP2	5	15
COL6A1	1.41	0.0428	1.14	0.628	8.98	10.2	0.00222	1.37	RV	CELLSTATES	vFB2	control_PKP2	5	15
AC092683.1	1.39	0.0499	0.212	0.131	6.83	9.67	0.0028	1.3	RV	CELLSTATES	vFB2	control_PKP2	5	15
GATAD2A	1.38	0.0424	0.248	0.153	7	10.2	0.00218	1.37	RV	CELLSTATES	vFB2	control_PKP2	5	15
SPON1	1.38	0.0464	0.597	0.255	7.86	9.88	0.00254	1.33	RV	CELLSTATES	vFB2	control_PKP2	5	15
WWTR1	1.37	0.027	1.2	0.692	8.95	11.7	0.00109	1.57	RV	CELLSTATES	vFB2	control_PKP2	5	15
RCOR1	1.36	0.0443	0.159	0.148	6.81	10.1	0.00234	1.35	RV	CELLSTATES	vFB2	control_PKP2	5	15
TSHZ3	1.36	0.0358	0.471	0.295	7.85	10.7	0.00172	1.45	RV	CELLSTATES	vFB2	control_PKP2	5	15
DIO2	1.34	0.0445	0.26	0.251	7.38	10	0.00237	1.35	RV	CELLSTATES	vFB2	control_PKP2	5	15
NEAT1	1.28	0.0118	7.08	4.42	11.5	14.4	0.000327	1.93	RV	CELLSTATES	vFB2	control_PKP2	5	15

## Sheet: control_PVneg
Gene	logFC	FDR	mean_exp_control	mean_exp_genotype	logCPM	F	PValue	FDR_plot	Region	annotation_level	cell_state	comparison	Observations_genotype	Observations_reference
TRIB1	4.71	0.0475	0.0176	0	5.22	14.8	0.000247	1.32	RV	CELLSTATES	vFB2	control_PVneg	4	15
SH3PXD2A-AS1	4.6	0.0447	0.0279	0.000883	5.45	15.3	0.000193	1.35	RV	CELLSTATES	vFB2	control_PVneg	4	15
LINC00881	4.52	0.0475	0.0162	0	5.16	14.7	0.000255	1.32	RV	CELLSTATES	vFB2	control_PVneg	4	15
PLA2G2A	4.46	0.0244	0.378	0.000883	7.29	18.6	4.48e-05	1.61	RV	CELLSTATES	vFB2	control_PVneg	4	15
NR4A3	4.34	0.0407	0.0533	0.000883	5.62	16.1	0.000134	1.39	RV	CELLSTATES	vFB2	control_PVneg	4	15
PLAU	4.33	0.0144	0.121	0.00846	6.2	20.9	1.71e-05	1.84	RV	CELLSTATES	vFB2	control_PVneg	4	15
DAB2	4.22	0.0475	0.0403	0	5.19	14.9	0.000236	1.32	RV	CELLSTATES	vFB2	control_PVneg	4	15
SOCS3	4.19	0.0273	0.0811	0.00177	5.82	18	5.86e-05	1.56	RV	CELLSTATES	vFB2	control_PVneg	4	15
ADAMTS14	3.85	0.0445	0.127	0.0162	6.46	15.4	0.000184	1.35	RV	CELLSTATES	vFB2	control_PVneg	4	15
BHLHE40	3.74	0.0147	0.184	0.0374	7.12	20.2	2.29e-05	1.83	RV	CELLSTATES	vFB2	control_PVneg	4	15
GPRC5A	3.61	0.0445	0.069	0.00852	6.01	15.4	0.000181	1.35	RV	CELLSTATES	vFB2	control_PVneg	4	15
AL117190.1	3.38	0.0396	0.0742	0.0138	6.1	16.5	0.000111	1.4	RV	CELLSTATES	vFB2	control_PVneg	4	15
LDLR	3.38	0.0144	0.174	0.0221	6.53	20.9	1.73e-05	1.84	RV	CELLSTATES	vFB2	control_PVneg	4	15
CYR61	2.98	0.0445	0.598	0.147	8.59	15.5	0.000179	1.35	RV	CELLSTATES	vFB2	control_PVneg	4	15
FBLIM1	2.91	0.0475	0.118	0.0311	6.31	14.8	0.000242	1.32	RV	CELLSTATES	vFB2	control_PVneg	4	15
FGF7	2.75	0.0273	0.379	0.0907	7.5	17.9	6.17e-05	1.56	RV	CELLSTATES	vFB2	control_PVneg	4	15
HES1	2.75	0.0475	0.395	0.0865	7.72	14.7	0.000248	1.32	RV	CELLSTATES	vFB2	control_PVneg	4	15
NR4A1	2.64	0.0425	0.224	0.0855	7.36	15.8	0.000156	1.37	RV	CELLSTATES	vFB2	control_PVneg	4	15
PDGFRB	1.94	0.0475	1.27	0.394	8.98	14.6	0.000264	1.32	RV	CELLSTATES	vFB2	control_PVneg	4	15

## Sheet: control_RBM20
Gene	logFC	FDR	mean_exp_control	mean_exp_genotype	logCPM	F	PValue	FDR_plot	Region	annotation_level	cell_state	comparison	Observations_genotype	Observations_reference
XIST	7	0.0208	0.514	0.00109	7.63	17.3	0.000161	1.68	RV	CELLSTATES	vFB2	control_RBM20	5	15
ST6GAL2	5.53	7.88e-06	0.053	0.00231	5.58	64.3	1.15e-09	5.1	RV	CELLSTATES	vFB2	control_RBM20	5	15
AC108134.2	5.16	0.000531	0.0405	0	4.71	40.1	2.33e-07	3.28	RV	CELLSTATES	vFB2	control_RBM20	5	15
ADAMTS14	5.07	1.08e-05	0.127	0.00863	6.32	58.1	2.36e-09	4.97	RV	CELLSTATES	vFB2	control_RBM20	5	15
APLNR	4.91	0.0062	0.071	0	5.06	24.3	1.77e-05	2.21	RV	CELLSTATES	vFB2	control_RBM20	5	15
LIPG	4.71	0.000463	0.0485	0.00364	5.4	39.7	1.69e-07	3.33	RV	CELLSTATES	vFB2	control_RBM20	5	15
NPPC	4.51	0.0062	0.122	0.00588	5.98	23.7	1.75e-05	2.21	RV	CELLSTATES	vFB2	control_RBM20	5	15
TMEM217	4.51	7.88e-06	0.105	0.0113	6.13	64.2	6.77e-10	5.1	RV	CELLSTATES	vFB2	control_RBM20	5	15
CCL2	4.48	0.00592	1.52	0.0305	9.26	24	1.57e-05	2.23	RV	CELLSTATES	vFB2	control_RBM20	5	15
PLK2	4.4	0.0026	0.0144	0	4.53	30.1	3.23e-06	2.58	RV	CELLSTATES	vFB2	control_RBM20	5	15
RET	4.34	0.0052	0.0231	0	4.56	25.4	1.29e-05	2.28	RV	CELLSTATES	vFB2	control_RBM20	5	15
AC007952.4	4.26	0.00127	0.0533	0.00306	5.25	33.7	8.36e-07	2.9	RV	CELLSTATES	vFB2	control_RBM20	5	15
IL34	4.17	0.000875	0.0537	0.00415	5.42	35.5	5.12e-07	3.06	RV	CELLSTATES	vFB2	control_RBM20	5	15
LINC01886	4.14	0.000667	0.0183	0.00225	4.8	37	3.41e-07	3.18	RV	CELLSTATES	vFB2	control_RBM20	5	15
BMP8A	3.99	0.00168	0.0322	0.00495	5.2	31.7	1.48e-06	2.77	RV	CELLSTATES	vFB2	control_RBM20	5	15
MON1A	3.87	0.0026	0.0147	0.000613	4.51	28.9	3.42e-06	2.58	RV	CELLSTATES	vFB2	control_RBM20	5	15
FGF7	3.86	0.000165	0.379	0.0303	7.29	44.7	4.83e-08	3.78	RV	CELLSTATES	vFB2	control_RBM20	5	15
SLCO6A1	3.69	0.00711	0.0162	0	4.34	23.3	2.44e-05	2.15	RV	CELLSTATES	vFB2	control_RBM20	5	15
AC073283.3	3.68	0.0149	0.0191	0	4.38	19.7	7.99e-05	1.83	RV	CELLSTATES	vFB2	control_RBM20	5	15
TNC	3.55	0.0172	3.95	0.288	10.2	18.4	0.000109	1.76	RV	CELLSTATES	vFB2	control_RBM20	5	15
CHRDL2	3.47	0.00784	0.14	0.0123	6.23	22.1	2.98e-05	2.11	RV	CELLSTATES	vFB2	control_RBM20	5	15
FAM196B	3.38	0.00375	0.0266	0.00579	5.15	26.9	6.31e-06	2.43	RV	CELLSTATES	vFB2	control_RBM20	5	15
GSE1	3.34	0.00247	0.176	0.0246	6.46	30.1	2.35e-06	2.61	RV	CELLSTATES	vFB2	control_RBM20	5	15
ERG	3.3	0.00503	0.0494	0.00792	5.34	25.4	9.92e-06	2.3	RV	CELLSTATES	vFB2	control_RBM20	5	15
CNN2	3.29	0.0052	0.0152	0.00231	4.66	24.8	1.22e-05	2.28	RV	CELLSTATES	vFB2	control_RBM20	5	15
AC007422.2	3.28	0.0052	0.019	0.00259	4.75	24.8	1.23e-05	2.28	RV	CELLSTATES	vFB2	control_RBM20	5	15
LSAMP	3.27	0.00421	0.695	0.0862	8.03	26.2	7.7e-06	2.38	RV	CELLSTATES	vFB2	control_RBM20	5	15
LIF	3.26	0.0489	0.0452	0.00217	4.95	13.9	0.000594	1.31	RV	CELLSTATES	vFB2	control_RBM20	5	15
SHOX2	3.26	0.0205	0.0214	0.00109	4.44	17.5	0.000149	1.69	RV	CELLSTATES	vFB2	control_RBM20	5	15
MRGPRF	3.23	0.0194	0.0302	0.00415	4.99	17.9	0.00013	1.71	RV	CELLSTATES	vFB2	control_RBM20	5	15
NR4A3	3.2	0.0194	0.0533	0.00676	5.33	17.9	0.000127	1.71	RV	CELLSTATES	vFB2	control_RBM20	5	15
LINC02211	3.18	0.0358	0.0219	0.00401	4.87	15.2	0.000355	1.45	RV	CELLSTATES	vFB2	control_RBM20	5	15
TTYH2	3.15	0.00659	0.0375	0.00715	5.22	23.1	2.1e-05	2.18	RV	CELLSTATES	vFB2	control_RBM20	5	15
EVA1A	3.14	0.00659	0.0442	0.0306	5.25	23	2.17e-05	2.18	RV	CELLSTATES	vFB2	control_RBM20	5	15
BEGAIN	3.13	0.00735	0.0176	0.00364	4.68	22.5	2.63e-05	2.13	RV	CELLSTATES	vFB2	control_RBM20	5	15
KCNE4	3.12	0.0052	0.0903	0.011	5.83	25.1	1.12e-05	2.28	RV	CELLSTATES	vFB2	control_RBM20	5	15
LINC00470	3.09	0.00503	0.0139	0.00411	4.73	25.5	9.77e-06	2.3	RV	CELLSTATES	vFB2	control_RBM20	5	15
SH2D2A	3.06	0.0127	0.0237	0.00503	4.92	20	6.12e-05	1.9	RV	CELLSTATES	vFB2	control_RBM20	5	15
ZNF703	3.04	0.00856	0.0133	0.00245	4.61	21.7	3.38e-05	2.07	RV	CELLSTATES	vFB2	control_RBM20	5	15
AIM2	3.01	0.0313	0.02	0.00123	4.55	15.8	0.000287	1.5	RV	CELLSTATES	vFB2	control_RBM20	5	15
SYT7	3.01	0.00784	0.0204	0.00595	4.9	22.1	2.92e-05	2.11	RV	CELLSTATES	vFB2	control_RBM20	5	15
NOTCH3	2.98	0.00952	0.0666	0.0371	5.68	21.3	3.9e-05	2.02	RV	CELLSTATES	vFB2	control_RBM20	5	15
ALDH1A3	2.97	0.0014	0.0797	0.0209	5.98	33	1.02e-06	2.86	RV	CELLSTATES	vFB2	control_RBM20	5	15
OLFM2	2.94	0.0026	0.0748	0.0205	5.85	29.5	2.85e-06	2.58	RV	CELLSTATES	vFB2	control_RBM20	5	15
ARHGAP28	2.92	0.0156	0.0831	0.00966	5.39	18.9	9e-05	1.81	RV	CELLSTATES	vFB2	control_RBM20	5	15
LDLR	2.92	0.00304	0.174	0.0472	6.38	27.8	4.74e-06	2.52	RV	CELLSTATES	vFB2	control_RBM20	5	15
GNAO1	2.91	0.015	0.0927	0.0173	5.96	19.1	8.29e-05	1.82	RV	CELLSTATES	vFB2	control_RBM20	5	15
HES1	2.91	0.029	0.395	0.0791	7.55	16.1	0.000252	1.54	RV	CELLSTATES	vFB2	control_RBM20	5	15
AC024909.1	2.9	0.00421	0.0322	0.0104	5.29	26.4	7.42e-06	2.38	RV	CELLSTATES	vFB2	control_RBM20	5	15
PTGS1	2.9	0.0106	0.0227	0.00415	4.8	20.7	4.83e-05	1.97	RV	CELLSTATES	vFB2	control_RBM20	5	15
PIEZO2	2.89	0.00659	0.0245	0.0079	5.03	23.4	1.95e-05	2.18	RV	CELLSTATES	vFB2	control_RBM20	5	15
AC019257.8	2.88	0.0294	0.03	0.00259	4.8	16	0.000258	1.53	RV	CELLSTATES	vFB2	control_RBM20	5	15
PLAU	2.87	0.0208	0.121	0.0167	6.01	17.4	0.000154	1.68	RV	CELLSTATES	vFB2	control_RBM20	5	15
DOCK8	2.86	0.0163	0.0691	0.0224	5.78	18.6	0.000101	1.79	RV	CELLSTATES	vFB2	control_RBM20	5	15
WISP1	2.86	0.0052	0.0691	0.0183	5.72	24.7	1.24e-05	2.28	RV	CELLSTATES	vFB2	control_RBM20	5	15
TTYH3	2.85	0.0052	0.013	0.00503	4.74	24.9	1.18e-05	2.28	RV	CELLSTATES	vFB2	control_RBM20	5	15
LPCAT4	2.84	0.0145	0.0226	0.00395	4.79	19.5	7.33e-05	1.84	RV	CELLSTATES	vFB2	control_RBM20	5	15
BHLHE40	2.81	0.0401	0.184	0.0769	7.03	14.7	0.000438	1.4	RV	CELLSTATES	vFB2	control_RBM20	5	15
DEF6	2.81	0.0401	0.0203	0.0017	4.53	14.7	0.000438	1.4	RV	CELLSTATES	vFB2	control_RBM20	5	15
FBLIM1	2.79	0.00663	0.118	0.0205	6.09	23	2.23e-05	2.18	RV	CELLSTATES	vFB2	control_RBM20	5	15
BCL3	2.77	0.0194	0.0275	0.00646	5	17.7	0.000139	1.71	RV	CELLSTATES	vFB2	control_RBM20	5	15
IGDCC4	2.77	0.00875	0.0998	0.0182	5.81	21.6	3.52e-05	2.06	RV	CELLSTATES	vFB2	control_RBM20	5	15
INSRR	2.77	0.0368	0.0807	0.0233	6.03	15.1	0.000374	1.43	RV	CELLSTATES	vFB2	control_RBM20	5	15
NCS1	2.77	0.0237	0.111	0.0106	5.44	16.8	0.000192	1.63	RV	CELLSTATES	vFB2	control_RBM20	5	15
GOLGA8B	2.75	0.0348	0.0438	0.00987	5.2	15.3	0.000339	1.46	RV	CELLSTATES	vFB2	control_RBM20	5	15
FOXC1	2.74	0.0219	0.0366	0.00758	5.05	17.1	0.000173	1.66	RV	CELLSTATES	vFB2	control_RBM20	5	15
TP53INP2	2.74	0.0313	0.0206	0.00245	4.58	15.8	0.000285	1.5	RV	CELLSTATES	vFB2	control_RBM20	5	15
PPFIA3	2.72	0.0449	0.0267	0.00259	4.6	14.2	0.000514	1.35	RV	CELLSTATES	vFB2	control_RBM20	5	15
ADAMTSL2	2.68	0.00168	0.174	0.0287	6.39	31.8	1.45e-06	2.77	RV	CELLSTATES	vFB2	control_RBM20	5	15
LZTS1	2.63	0.0398	0.0214	0.00649	4.92	14.8	0.000421	1.4	RV	CELLSTATES	vFB2	control_RBM20	5	15
SYK	2.63	0.025	0.0193	0.0032	4.62	16.6	0.000208	1.6	RV	CELLSTATES	vFB2	control_RBM20	5	15
FMNL1	2.6	0.0401	0.0327	0.00796	5.06	14.7	0.000431	1.4	RV	CELLSTATES	vFB2	control_RBM20	5	15
CDON	2.59	0.00659	0.106	0.0293	6.1	23.1	2.12e-05	2.18	RV	CELLSTATES	vFB2	control_RBM20	5	15
CSF1R	2.59	0.025	0.0216	0.00687	4.86	16.6	0.000209	1.6	RV	CELLSTATES	vFB2	control_RBM20	5	15
HIC1	2.59	0.0194	0.0833	0.0641	5.78	17.8	0.000136	1.71	RV	CELLSTATES	vFB2	control_RBM20	5	15
NOTCH1	2.59	0.0208	0.037	0.013	5.36	17.3	0.000159	1.68	RV	CELLSTATES	vFB2	control_RBM20	5	15
UPP1	2.58	0.0266	0.0155	0.00631	4.85	16.4	0.000227	1.58	RV	CELLSTATES	vFB2	control_RBM20	5	15
DACT1	2.53	0.0457	0.0356	0.00701	4.97	14.1	0.000534	1.34	RV	CELLSTATES	vFB2	control_RBM20	5	15
CHST15	2.52	0.0178	0.0257	0.0117	5.2	18.2	0.000114	1.75	RV	CELLSTATES	vFB2	control_RBM20	5	15
TMEM176B	2.5	0.0341	0.0225	0.00643	4.93	15.4	0.000329	1.47	RV	CELLSTATES	vFB2	control_RBM20	5	15
IRAK2	2.47	0.0348	0.077	0.0114	5.54	15.3	0.000342	1.46	RV	CELLSTATES	vFB2	control_RBM20	5	15
POU2F2	2.44	0.0368	0.022	0.00425	4.6	15.1	0.000368	1.43	RV	CELLSTATES	vFB2	control_RBM20	5	15
DOCK2	2.41	0.0219	0.0428	0.0141	5.39	17.1	0.000174	1.66	RV	CELLSTATES	vFB2	control_RBM20	5	15
ST3GAL2	2.38	0.0156	0.154	0.0347	6.2	18.9	8.94e-05	1.81	RV	CELLSTATES	vFB2	control_RBM20	5	15
CARMN	2.37	0.00739	0.143	0.0417	6.48	22.4	2.7e-05	2.13	RV	CELLSTATES	vFB2	control_RBM20	5	15
MICALL1	2.37	0.0237	0.0269	0.00966	5.07	16.8	0.000194	1.63	RV	CELLSTATES	vFB2	control_RBM20	5	15
RELB	2.35	0.0208	0.18	0.0549	6.47	17.3	0.00016	1.68	RV	CELLSTATES	vFB2	control_RBM20	5	15
PIM1	2.34	0.0466	0.0924	0.0434	5.85	14.1	0.000552	1.33	RV	CELLSTATES	vFB2	control_RBM20	5	15
MAMLD1	2.33	0.0312	0.0392	0.0116	5.18	15.8	0.00028	1.51	RV	CELLSTATES	vFB2	control_RBM20	5	15
FLNB	2.32	0.0418	0.0779	0.0198	5.66	14.5	0.000468	1.38	RV	CELLSTATES	vFB2	control_RBM20	5	15
PTGER4	2.31	0.0337	0.0396	0.0136	5.24	15.4	0.000323	1.47	RV	CELLSTATES	vFB2	control_RBM20	5	15
KIF3C	2.3	0.0251	0.0156	0.0105	4.96	16.6	0.000211	1.6	RV	CELLSTATES	vFB2	control_RBM20	5	15
PRAG1	2.3	0.0194	0.0544	0.0233	5.72	17.7	0.000138	1.71	RV	CELLSTATES	vFB2	control_RBM20	5	15
SYNPO	2.28	0.0401	0.0687	0.026	5.84	14.7	0.000432	1.4	RV	CELLSTATES	vFB2	control_RBM20	5	15
BCAR1	2.23	0.0449	0.0323	0.0148	5.31	14.3	0.00051	1.35	RV	CELLSTATES	vFB2	control_RBM20	5	15
COL27A1	2.23	0.0208	0.2	0.0525	6.68	17.3	0.000161	1.68	RV	CELLSTATES	vFB2	control_RBM20	5	15
CYTOR	2.22	0.00969	0.38	0.127	7.48	21.2	4.04e-05	2.01	RV	CELLSTATES	vFB2	control_RBM20	5	15
ADAMTS12	2.13	0.0127	0.216	0.0721	6.92	19.9	6.24e-05	1.89	RV	CELLSTATES	vFB2	control_RBM20	5	15
SH3PXD2A	2.1	0.0105	0.49	0.18	7.89	20.9	4.45e-05	1.98	RV	CELLSTATES	vFB2	control_RBM20	5	15
ADCY7	2.08	0.0403	0.0484	0.0221	5.59	14.6	0.000444	1.4	RV	CELLSTATES	vFB2	control_RBM20	5	15
PLEKHG3	2.05	0.0313	0.0727	0.0231	5.65	15.7	0.000288	1.5	RV	CELLSTATES	vFB2	control_RBM20	5	15
BAHCC1	2.03	0.0299	0.122	0.0223	5.76	15.9	0.000267	1.52	RV	CELLSTATES	vFB2	control_RBM20	5	15
MXRA5	2.02	0.0401	0.183	0.0809	6.83	14.6	0.00044	1.4	RV	CELLSTATES	vFB2	control_RBM20	5	15
PDGFRB	2.02	0.0149	1.27	0.287	8.9	19.3	7.8e-05	1.83	RV	CELLSTATES	vFB2	control_RBM20	5	15
PKNOX2	2.02	0.0149	0.759	0.23	8.25	19.2	8.08e-05	1.83	RV	CELLSTATES	vFB2	control_RBM20	5	15
CA2	1.97	0.0388	0.0662	0.0344	5.86	14.9	0.000406	1.41	RV	CELLSTATES	vFB2	control_RBM20	5	15
THBS2	1.96	0.0473	0.408	0.164	7.63	14	0.000564	1.33	RV	CELLSTATES	vFB2	control_RBM20	5	15
PITPNC1	1.94	0.0255	0.402	0.174	7.74	16.5	0.000216	1.59	RV	CELLSTATES	vFB2	control_RBM20	5	15
ENPP1	1.92	0.0449	0.166	0.0827	6.59	14.2	0.000522	1.35	RV	CELLSTATES	vFB2	control_RBM20	5	15
ACTN1	1.84	0.0208	0.523	0.196	7.76	17.3	0.00016	1.68	RV	CELLSTATES	vFB2	control_RBM20	5	15
MRC2	1.81	0.0318	1.05	0.456	8.86	15.6	0.0003	1.5	RV	CELLSTATES	vFB2	control_RBM20	5	15
SMTN	1.81	0.0449	0.0982	0.0464	6.25	14.2	0.000515	1.35	RV	CELLSTATES	vFB2	control_RBM20	5	15

## Sheet: control_TTN
Gene	logFC	FDR	mean_exp_control	mean_exp_genotype	logCPM	F	PValue	FDR_plot	Region	annotation_level	cell_state	comparison	Observations_genotype	Observations_reference
CHRDL2	5.75	2.28e-09	0.14	0.0012	5.9	66.2	8.28e-13	8.64	RV	CELLSTATES	vFB2	control_TTN	6	15
PLAU	5.63	5.06e-10	0.121	0.00133	5.64	72.8	1.1e-13	9.3	RV	CELLSTATES	vFB2	control_TTN	6	15
AC007952.4	5.23	1.92e-07	0.0533	0.000602	4.98	49.2	2.23e-10	6.72	RV	CELLSTATES	vFB2	control_TTN	6	15
NR4A3	5.16	4.65e-07	0.0533	0.000731	5	45.8	7.43e-10	6.33	RV	CELLSTATES	vFB2	control_TTN	6	15
LIPG	5.06	1.09e-07	0.0485	0.00164	5.14	51.1	1.18e-10	6.96	RV	CELLSTATES	vFB2	control_TTN	6	15
CCL2	5.02	1.9e-08	1.52	0.0296	9.05	58.5	9.65e-12	7.72	RV	CELLSTATES	vFB2	control_TTN	6	15
NPPC	5.02	2.08e-07	0.122	0.00356	5.71	48.8	2.57e-10	6.68	RV	CELLSTATES	vFB2	control_TTN	6	15
APLNR	4.98	1.26e-05	0.071	0	4.8	35.3	4.03e-08	4.9	RV	CELLSTATES	vFB2	control_TTN	6	15
FAM196B	4.93	7.14e-06	0.0266	0.000731	4.84	36.8	2.02e-08	5.15	RV	CELLSTATES	vFB2	control_TTN	6	15
ST6GAL2	4.78	3.16e-06	0.053	0.00645	5.37	39.7	6.89e-09	5.5	RV	CELLSTATES	vFB2	control_TTN	6	15
NR4A1	4.76	9.46e-11	0.224	0.025	6.9	82.3	6.87e-15	10	RV	CELLSTATES	vFB2	control_TTN	6	15
LIF	4.71	2.87e-05	0.0452	0	4.65	32.7	1.1e-07	4.54	RV	CELLSTATES	vFB2	control_TTN	6	15
ADAMTS14	4.68	3.5e-09	0.127	0.00888	6.1	64.3	1.53e-12	8.46	RV	CELLSTATES	vFB2	control_TTN	6	15
TP53I11	4.5	6.14e-06	0.0354	0.000595	4.61	37.4	1.65e-08	5.21	RV	CELLSTATES	vFB2	control_TTN	6	15
FGF7	4.43	4.31e-10	0.379	0.0314	7.06	74.7	6.27e-14	9.37	RV	CELLSTATES	vFB2	control_TTN	6	15
PLA2G2A	4.38	0.000164	0.378	0.00133	6.64	27.2	9.15e-07	3.79	RV	CELLSTATES	vFB2	control_TTN	6	15
LDLR	4.28	8.04e-10	0.174	0.0107	6.05	70.3	2.34e-13	9.09	RV	CELLSTATES	vFB2	control_TTN	6	15
HES1	4.11	4.41e-08	0.395	0.0339	7.26	54.9	3.2e-11	7.36	RV	CELLSTATES	vFB2	control_TTN	6	15
BHLHE40	4.02	9.73e-08	0.184	0.0314	6.73	51.8	9.19e-11	7.01	RV	CELLSTATES	vFB2	control_TTN	6	15
TLL1	4.01	8.3e-06	0.088	0.00323	4.98	36.4	2.41e-08	5.08	RV	CELLSTATES	vFB2	control_TTN	6	15
SOCS3	3.98	3.3e-06	0.0811	0.0067	5.27	39.4	7.67e-09	5.48	RV	CELLSTATES	vFB2	control_TTN	6	15
CA2	3.95	9.92e-08	0.0662	0.00854	5.41	51.5	1.01e-10	7	RV	CELLSTATES	vFB2	control_TTN	6	15
TNC	3.91	2.28e-07	3.95	0.316	10	48.4	2.98e-10	6.64	RV	CELLSTATES	vFB2	control_TTN	6	15
ALDH1A3	3.85	8.15e-08	0.0797	0.0141	5.68	52.6	7.11e-11	7.09	RV	CELLSTATES	vFB2	control_TTN	6	15
GPRC5A	3.85	1.38e-05	0.069	0.00915	5.4	34.6	4.7e-08	4.86	RV	CELLSTATES	vFB2	control_TTN	6	15
PLK2	3.65	0.000472	0.0144	0.000731	4.33	23.6	4.15e-06	3.33	RV	CELLSTATES	vFB2	control_TTN	6	15
LSAMP	3.63	4.41e-08	0.695	0.0792	7.82	55.2	2.93e-11	7.36	RV	CELLSTATES	vFB2	control_TTN	6	15
EDNRB	3.58	6.49e-06	0.12	0.0148	5.9	37.2	1.79e-08	5.19	RV	CELLSTATES	vFB2	control_TTN	6	15
PTGS1	3.47	0.000174	0.0227	0.00193	4.54	26.9	1.03e-06	3.76	RV	CELLSTATES	vFB2	control_TTN	6	15
FBLIM1	3.45	4.65e-07	0.118	0.0183	5.82	45.9	7.14e-10	6.33	RV	CELLSTATES	vFB2	control_TTN	6	15
TMEM217	3.41	2.55e-07	0.105	0.021	5.96	47.9	3.51e-10	6.59	RV	CELLSTATES	vFB2	control_TTN	6	15
DEF6	3.4	0.000757	0.0203	0.000602	4.28	22.2	7.53e-06	3.12	RV	CELLSTATES	vFB2	control_TTN	6	15
IL34	3.38	1.22e-05	0.0537	0.0107	5.24	35.2	3.81e-08	4.91	RV	CELLSTATES	vFB2	control_TTN	6	15
DLK1	3.36	0.00135	0.0538	0.00972	5.24	20.3	1.69e-05	2.87	RV	CELLSTATES	vFB2	control_TTN	6	15
LINC01886	3.35	0.000842	0.0183	0.00877	4.62	21.8	8.87e-06	3.07	RV	CELLSTATES	vFB2	control_TTN	6	15
SH2D2A	3.34	0.000281	0.0237	0.00516	4.67	25.4	1.95e-06	3.55	RV	CELLSTATES	vFB2	control_TTN	6	15
ACE2	3.32	0.00726	0.0267	0.00385	4.76	15.2	0.000171	2.14	RV	CELLSTATES	vFB2	control_TTN	6	15
FAIM2	3.31	0.00136	0.0242	0.00365	4.55	20.3	1.71e-05	2.87	RV	CELLSTATES	vFB2	control_TTN	6	15
VDR	3.28	0.000471	0.0439	0.00325	4.71	23.6	4.04e-06	3.33	RV	CELLSTATES	vFB2	control_TTN	6	15
EGR3	3.24	0.000193	0.0227	0.00745	4.98	26.6	1.18e-06	3.72	RV	CELLSTATES	vFB2	control_TTN	6	15
SYK	3.24	0.000951	0.0193	0.00146	4.36	21.4	1.04e-05	3.02	RV	CELLSTATES	vFB2	control_TTN	6	15
TRIB1	3.24	0.00324	0.0176	0.00239	4.6	17.6	5.6e-05	2.49	RV	CELLSTATES	vFB2	control_TTN	6	15
CYR61	3.2	3.91e-05	0.598	0.115	8.24	31.4	1.68e-07	4.41	RV	CELLSTATES	vFB2	control_TTN	6	15
TEAD4	3.19	0.000721	0.016	0.00283	4.56	22.3	7.12e-06	3.14	RV	CELLSTATES	vFB2	control_TTN	6	15
ZNF385D-AS2	3.19	0.00748	0.0365	0.00119	4.49	15.1	0.000179	2.13	RV	CELLSTATES	vFB2	control_TTN	6	15
ADAMTS4	3.12	0.000227	0.0653	0.00699	5.21	26	1.51e-06	3.64	RV	CELLSTATES	vFB2	control_TTN	6	15
C3	3.12	6.97e-05	0.238	0.0228	6.46	29.7	3.29e-07	4.16	RV	CELLSTATES	vFB2	control_TTN	6	15
COL27A1	3.11	4.86e-07	0.2	0.0357	6.36	45.6	8.12e-10	6.31	RV	CELLSTATES	vFB2	control_TTN	6	15
AIM2	3.1	0.00261	0.02	0.00119	4.32	18.3	4.12e-05	2.58	RV	CELLSTATES	vFB2	control_TTN	6	15
CD82	3.1	0.00277	0.0222	0.00163	4.37	18.1	4.47e-05	2.56	RV	CELLSTATES	vFB2	control_TTN	6	15
ARHGAP28	3.07	0.000327	0.0831	0.0126	5.15	24.8	2.52e-06	3.48	RV	CELLSTATES	vFB2	control_TTN	6	15
IGDCC4	3.06	2.01e-05	0.0998	0.0157	5.55	33.6	7.17e-08	4.7	RV	CELLSTATES	vFB2	control_TTN	6	15
GSE1	3.05	3.25e-06	0.176	0.0347	6.27	39.5	7.33e-09	5.49	RV	CELLSTATES	vFB2	control_TTN	6	15
BMP8A	3.04	0.000194	0.0322	0.0115	5.04	26.5	1.21e-06	3.71	RV	CELLSTATES	vFB2	control_TTN	6	15
ADAMTSL2	3.03	2.79e-06	0.174	0.0266	6.13	40.2	5.67e-09	5.55	RV	CELLSTATES	vFB2	control_TTN	6	15
AC087623.2	3.02	0.000193	0.107	0.0465	6.46	26.6	1.19e-06	3.72	RV	CELLSTATES	vFB2	control_TTN	6	15
ADM	3.01	0.0192	0.0303	0.00298	4.74	12.3	0.000676	1.72	RV	CELLSTATES	vFB2	control_TTN	6	15
CXCL2	3.01	0.0343	0.0409	0.000731	4.61	10.6	0.00154	1.47	RV	CELLSTATES	vFB2	control_TTN	6	15
HIC1	3.01	3.38e-05	0.0833	0.019	5.52	31.9	1.39e-07	4.47	RV	CELLSTATES	vFB2	control_TTN	6	15
BCL3	2.99	0.000634	0.0275	0.0074	4.76	22.7	5.94e-06	3.2	RV	CELLSTATES	vFB2	control_TTN	6	15
FGF10	2.99	0.00461	0.0626	0.00663	4.48	16.6	9.01e-05	2.34	RV	CELLSTATES	vFB2	control_TTN	6	15
SYNPO	2.99	3.38e-05	0.0687	0.0165	5.54	31.9	1.4e-07	4.47	RV	CELLSTATES	vFB2	control_TTN	6	15
PPARG	2.98	0.00019	0.158	0.0148	5.5	26.7	1.15e-06	3.72	RV	CELLSTATES	vFB2	control_TTN	6	15
PIEZO2	2.97	0.000826	0.0245	0.00959	4.78	21.9	8.52e-06	3.08	RV	CELLSTATES	vFB2	control_TTN	6	15
TMEM51	2.95	0.00095	0.0353	0.00369	4.66	21.5	1.04e-05	3.02	RV	CELLSTATES	vFB2	control_TTN	6	15
CA3-AS1	2.93	0.00749	0.017	0.000731	4.14	15.2	0.00018	2.13	RV	CELLSTATES	vFB2	control_TTN	6	15
SCAMP5	2.93	0.00159	0.0255	0.00546	4.71	19.8	2.14e-05	2.8	RV	CELLSTATES	vFB2	control_TTN	6	15
DGKI	2.92	3.38e-05	0.73	0.0903	7.6	31.9	1.38e-07	4.47	RV	CELLSTATES	vFB2	control_TTN	6	15
PTGFR	2.91	0.000632	0.0802	0.00668	5.07	22.8	5.87e-06	3.2	RV	CELLSTATES	vFB2	control_TTN	6	15
ZNF385A	2.88	0.00462	0.0243	0.00425	4.52	16.6	9.09e-05	2.34	RV	CELLSTATES	vFB2	control_TTN	6	15
IGFBP4	2.87	6.91e-07	0.361	0.0671	7.2	44.5	1.2e-09	6.16	RV	CELLSTATES	vFB2	control_TTN	6	15
PGF	2.86	0.000715	0.0685	0.0131	5.18	22.4	6.93e-06	3.15	RV	CELLSTATES	vFB2	control_TTN	6	15
AC111170.1	2.85	0.00808	0.0127	0.000595	4.14	14.8	0.000203	2.09	RV	CELLSTATES	vFB2	control_TTN	6	15
SH3BP2	2.85	0.00077	0.0282	0.00549	4.75	22.1	7.72e-06	3.11	RV	CELLSTATES	vFB2	control_TTN	6	15
PLAUR	2.83	0.000715	0.0253	0.00954	4.91	22.4	6.93e-06	3.15	RV	CELLSTATES	vFB2	control_TTN	6	15
ZFP36	2.82	0.000467	0.173	0.0606	6.86	23.7	3.97e-06	3.33	RV	CELLSTATES	vFB2	control_TTN	6	15
MCTP2	2.8	0.00273	0.0361	0.00476	4.72	18.2	4.36e-05	2.56	RV	CELLSTATES	vFB2	control_TTN	6	15
FAM163A	2.79	0.000404	0.0394	0.0105	5.05	24.1	3.29e-06	3.39	RV	CELLSTATES	vFB2	control_TTN	6	15
BX322234.1	2.78	9.73e-06	0.177	0.0436	6.41	35.9	2.9e-08	5.01	RV	CELLSTATES	vFB2	control_TTN	6	15
LYVE1	2.78	0.00733	0.0209	0.00179	4.29	15.2	0.000174	2.13	RV	CELLSTATES	vFB2	control_TTN	6	15
SYT7	2.78	0.00399	0.0204	0.00681	4.68	17	7.48e-05	2.4	RV	CELLSTATES	vFB2	control_TTN	6	15
PIK3C2B	2.77	0.00324	0.0333	0.00429	4.62	17.6	5.62e-05	2.49	RV	CELLSTATES	vFB2	control_TTN	6	15
MRGPRF	2.76	0.00571	0.0302	0.00613	4.81	15.9	0.000125	2.24	RV	CELLSTATES	vFB2	control_TTN	6	15
LMNA	2.75	1.16e-06	0.308	0.123	7.39	42.9	2.1e-09	5.94	RV	CELLSTATES	vFB2	control_TTN	6	15
CFD	2.74	0.000654	1.32	0.2	9.08	22.6	6.18e-06	3.18	RV	CELLSTATES	vFB2	control_TTN	6	15
IRAK2	2.74	0.00042	0.077	0.0127	5.28	24	3.48e-06	3.38	RV	CELLSTATES	vFB2	control_TTN	6	15
SEMA4A	2.74	0.00808	0.0127	0.0056	4.49	14.8	0.000203	2.09	RV	CELLSTATES	vFB2	control_TTN	6	15
FOSB	2.73	0.00164	0.0323	0.00924	5.05	19.7	2.22e-05	2.79	RV	CELLSTATES	vFB2	control_TTN	6	15
HAS2	2.73	3.62e-05	0.144	0.0461	6.29	31.6	1.53e-07	4.44	RV	CELLSTATES	vFB2	control_TTN	6	15
IL6	2.73	0.0331	0.0226	0	4.2	10.7	0.00145	1.48	RV	CELLSTATES	vFB2	control_TTN	6	15
FOS	2.71	0.000167	0.101	0.0237	5.79	27.1	9.44e-07	3.78	RV	CELLSTATES	vFB2	control_TTN	6	15
MIDN	2.71	0.000281	0.0673	0.0135	5.32	25.3	2e-06	3.55	RV	CELLSTATES	vFB2	control_TTN	6	15
KAZN	2.7	0.000182	2.44	0.286	9.63	26.8	1.09e-06	3.74	RV	CELLSTATES	vFB2	control_TTN	6	15
RET	2.7	0.0136	0.0231	0.0028	4.4	13.3	0.000412	1.87	RV	CELLSTATES	vFB2	control_TTN	6	15
PIM1	2.69	0.000122	0.0924	0.0189	5.6	28.2	6.13e-07	3.91	RV	CELLSTATES	vFB2	control_TTN	6	15
AC108134.2	2.68	0.00575	0.0405	0.00417	4.6	15.8	0.000128	2.24	RV	CELLSTATES	vFB2	control_TTN	6	15
SH3PXD2A-AS1	2.64	0.00942	0.0279	0.0143	4.94	14.4	0.000248	2.03	RV	CELLSTATES	vFB2	control_TTN	6	15
RASD1	2.63	0.0262	0.0707	0.00133	4.65	11.4	0.00103	1.58	RV	CELLSTATES	vFB2	control_TTN	6	15
TVP23A	2.63	0.00188	0.0386	0.00978	4.85	19.3	2.7e-05	2.73	RV	CELLSTATES	vFB2	control_TTN	6	15
CCL11	2.62	0.00512	0.12	0.0113	5.4	16.2	0.000106	2.29	RV	CELLSTATES	vFB2	control_TTN	6	15
CLEC12A	2.61	0.0349	0.0332	0.00192	4.52	10.6	0.00158	1.46	RV	CELLSTATES	vFB2	control_TTN	6	15
SAMD11	2.61	0.000794	0.0732	0.0166	5.23	22	8.02e-06	3.1	RV	CELLSTATES	vFB2	control_TTN	6	15
CHST15	2.6	0.0199	0.0257	0.0105	4.94	12.2	0.000704	1.7	RV	CELLSTATES	vFB2	control_TTN	6	15
AC073283.3	2.59	0.0375	0.0191	0.00119	4.21	11.2	0.00175	1.43	RV	CELLSTATES	vFB2	control_TTN	6	15
OLFM2	2.59	0.00015	0.0748	0.0242	5.67	27.4	8.26e-07	3.83	RV	CELLSTATES	vFB2	control_TTN	6	15
SLC6A1-AS1	2.59	0.0029	0.0758	0.0367	5.78	18	4.74e-05	2.54	RV	CELLSTATES	vFB2	control_TTN	6	15
AL442647.1	2.58	0.0277	0.0144	0.00425	4.35	11.7	0.00113	1.56	RV	CELLSTATES	vFB2	control_TTN	6	15
CCDC34	2.58	0.00101	0.058	0.0161	5.25	21.2	1.15e-05	2.99	RV	CELLSTATES	vFB2	control_TTN	6	15
SPATA12	2.58	0.0344	0.0308	0.000602	4.11	11.4	0.00155	1.46	RV	CELLSTATES	vFB2	control_TTN	6	15
AL627171.2	2.57	0.00613	0.0405	0.00461	4.62	15.6	0.000138	2.21	RV	CELLSTATES	vFB2	control_TTN	6	15
SELENBP1	2.57	0.00263	0.0925	0.0128	5.53	18.3	4.16e-05	2.58	RV	CELLSTATES	vFB2	control_TTN	6	15
ADA	2.56	0.00115	0.103	0.0244	5.66	20.8	1.37e-05	2.94	RV	CELLSTATES	vFB2	control_TTN	6	15
DOCK2	2.56	0.000715	0.0428	0.0158	5.13	22.4	7.02e-06	3.15	RV	CELLSTATES	vFB2	control_TTN	6	15
EGR1	2.56	0.000313	0.13	0.053	6.4	25	2.32e-06	3.51	RV	CELLSTATES	vFB2	control_TTN	6	15
KCNE4	2.56	0.000461	0.0903	0.0211	5.65	23.7	3.88e-06	3.34	RV	CELLSTATES	vFB2	control_TTN	6	15
CDON	2.55	0.00013	0.106	0.0324	5.9	27.9	6.89e-07	3.89	RV	CELLSTATES	vFB2	control_TTN	6	15
AC068768.1	2.54	0.00954	0.0246	0.003	4.47	14.3	0.000252	2.02	RV	CELLSTATES	vFB2	control_TTN	6	15
MYC	2.51	0.00351	0.0226	0.00758	4.81	17.4	6.33e-05	2.45	RV	CELLSTATES	vFB2	control_TTN	6	15
CA11	2.49	0.0204	0.0223	0.00585	4.3	12.1	0.000727	1.69	RV	CELLSTATES	vFB2	control_TTN	6	15
FLNB	2.49	0.00148	0.0779	0.0217	5.42	20.1	1.9e-05	2.83	RV	CELLSTATES	vFB2	control_TTN	6	15
SLC17A9	2.49	0.00442	0.0502	0.00916	4.85	16.7	8.42e-05	2.35	RV	CELLSTATES	vFB2	control_TTN	6	15
BBOX1	2.47	0.00814	0.0527	0.00494	4.73	14.8	0.000205	2.09	RV	CELLSTATES	vFB2	control_TTN	6	15
FGF18	2.46	0.0142	0.0134	0.00296	4.34	13.2	0.000433	1.85	RV	CELLSTATES	vFB2	control_TTN	6	15
ANKRD33B	2.45	0.0103	0.0468	0.00844	4.78	14.1	0.000283	1.99	RV	CELLSTATES	vFB2	control_TTN	6	15
FMNL1	2.45	0.00569	0.0327	0.012	4.86	15.9	0.000124	2.24	RV	CELLSTATES	vFB2	control_TTN	6	15
DACT1	2.44	0.00613	0.0356	0.00697	4.75	15.6	0.000139	2.21	RV	CELLSTATES	vFB2	control_TTN	6	15
LAMA4	2.44	2.38e-05	0.563	0.145	7.68	33	8.8e-08	4.62	RV	CELLSTATES	vFB2	control_TTN	6	15
LOXL2	2.44	5.62e-05	0.474	0.143	7.57	30.4	2.53e-07	4.25	RV	CELLSTATES	vFB2	control_TTN	6	15
ACTN1	2.43	5.75e-06	0.523	0.122	7.52	37.6	1.5e-08	5.24	RV	CELLSTATES	vFB2	control_TTN	6	15
INSRR	2.41	0.00246	0.0807	0.0382	5.9	18.5	3.84e-05	2.61	RV	CELLSTATES	vFB2	control_TTN	6	15
LINC00881	2.4	0.0259	0.0162	0.00726	4.6	11.4	0.00102	1.59	RV	CELLSTATES	vFB2	control_TTN	6	15
PDGFRB	2.4	1.38e-05	1.27	0.27	8.72	34.6	4.71e-08	4.86	RV	CELLSTATES	vFB2	control_TTN	6	15
AC068875.1	2.39	0.013	0.0249	0.00472	4.54	13.4	0.000387	1.88	RV	CELLSTATES	vFB2	control_TTN	6	15
CDK18	2.39	0.00994	0.0586	0.00607	4.85	14.2	0.000268	2	RV	CELLSTATES	vFB2	control_TTN	6	15
CSF1R	2.39	0.00958	0.0216	0.00669	4.66	14.3	0.000255	2.02	RV	CELLSTATES	vFB2	control_TTN	6	15
JUNB	2.39	0.000872	0.522	0.155	7.89	21.7	9.31e-06	3.06	RV	CELLSTATES	vFB2	control_TTN	6	15
PAM16	2.39	0.0399	0.0283	0.00237	4.51	10.2	0.0019	1.4	RV	CELLSTATES	vFB2	control_TTN	6	15
SEMA4B	2.39	0.0158	0.0343	0.00736	4.73	12.9	0.000504	1.8	RV	CELLSTATES	vFB2	control_TTN	6	15
AC244131.2	2.38	0.000807	0.0948	0.0294	5.68	22	8.2e-06	3.09	RV	CELLSTATES	vFB2	control_TTN	6	15
EPHB2	2.38	0.00879	0.0184	0.00803	4.63	14.6	0.000228	2.06	RV	CELLSTATES	vFB2	control_TTN	6	15
PCBP3	2.38	0.00181	0.114	0.024	5.55	19.4	2.52e-05	2.74	RV	CELLSTATES	vFB2	control_TTN	6	15
FST	2.35	0.00559	0.134	0.019	5.65	16	0.00012	2.25	RV	CELLSTATES	vFB2	control_TTN	6	15
HAS2-AS1	2.34	0.00613	0.0699	0.0255	5.66	15.7	0.000137	2.21	RV	CELLSTATES	vFB2	control_TTN	6	15
CDA	2.33	0.0289	0.0175	0.00252	4.33	11.1	0.00121	1.54	RV	CELLSTATES	vFB2	control_TTN	6	15
RELB	2.33	0.00021	0.18	0.0457	6.28	26.2	1.38e-06	3.68	RV	CELLSTATES	vFB2	control_TTN	6	15
DOCK8	2.32	0.00159	0.0691	0.0324	5.59	19.8	2.12e-05	2.8	RV	CELLSTATES	vFB2	control_TTN	6	15
EPHA6	2.32	0.000288	0.501	0.0948	7.27	25.2	2.09e-06	3.54	RV	CELLSTATES	vFB2	control_TTN	6	15
BBOX1-AS1	2.3	0.000245	0.268	0.065	6.64	25.8	1.65e-06	3.61	RV	CELLSTATES	vFB2	control_TTN	6	15
SPDYE2	2.3	0.00384	0.232	0.0904	7.11	17.1	7.06e-05	2.42	RV	CELLSTATES	vFB2	control_TTN	6	15
CSF1	2.29	0.0133	0.0412	0.0103	4.8	13.4	0.000396	1.88	RV	CELLSTATES	vFB2	control_TTN	6	15
GNAO1	2.29	0.00299	0.0927	0.0409	5.82	17.9	5e-05	2.52	RV	CELLSTATES	vFB2	control_TTN	6	15
AC021594.2	2.28	0.0343	0.0213	0.006	4.69	10.6	0.00155	1.46	RV	CELLSTATES	vFB2	control_TTN	6	15
ADAM12	2.28	0.000171	0.503	0.145	7.57	27	9.92e-07	3.77	RV	CELLSTATES	vFB2	control_TTN	6	15
TTYH2	2.28	0.00624	0.0375	0.0161	5.07	15.6	0.000143	2.2	RV	CELLSTATES	vFB2	control_TTN	6	15
AC024909.1	2.27	0.0054	0.0322	0.018	5.12	16.1	0.000113	2.27	RV	CELLSTATES	vFB2	control_TTN	6	15
C11orf95	2.27	0.0307	0.0214	0.00265	4.38	10.9	0.00131	1.51	RV	CELLSTATES	vFB2	control_TTN	6	15
THBS2	2.27	6.21e-05	0.408	0.133	7.45	30.1	2.84e-07	4.21	RV	CELLSTATES	vFB2	control_TTN	6	15
TSPAN11	2.27	0.0287	0.0283	0.00489	4.61	11.1	0.00118	1.54	RV	CELLSTATES	vFB2	control_TTN	6	15
MARCOL	2.26	0.0287	0.0141	0.00296	4.3	11.1	0.00119	1.54	RV	CELLSTATES	vFB2	control_TTN	6	15
CDC7	2.25	0.0178	0.0431	0.00373	4.56	12.5	0.000605	1.75	RV	CELLSTATES	vFB2	control_TTN	6	15
MON1A	2.25	0.0254	0.0147	0.00653	4.39	11.5	0.000983	1.6	RV	CELLSTATES	vFB2	control_TTN	6	15
SEPT9	2.25	0.000327	0.203	0.063	6.63	24.8	2.52e-06	3.48	RV	CELLSTATES	vFB2	control_TTN	6	15
SH3PXD2A	2.25	2.41e-05	0.49	0.171	7.69	32.9	9.11e-08	4.62	RV	CELLSTATES	vFB2	control_TTN	6	15
HSPA13	2.24	0.0174	0.0253	0.00742	4.68	12.6	0.000578	1.76	RV	CELLSTATES	vFB2	control_TTN	6	15
PPARGC1B	2.24	0.0107	0.0381	0.0161	5.03	14	0.000298	1.97	RV	CELLSTATES	vFB2	control_TTN	6	15
LCP2	2.22	0.0439	0.0184	0.00267	4.21	9.86	0.00219	1.36	RV	CELLSTATES	vFB2	control_TTN	6	15
NFKB2	2.22	0.00814	0.0402	0.0127	4.93	14.8	0.000206	2.09	RV	CELLSTATES	vFB2	control_TTN	6	15
CTSC	2.21	0.00469	0.236	0.038	6.52	16.5	9.34e-05	2.33	RV	CELLSTATES	vFB2	control_TTN	6	15
AL669970.3	2.2	0.0164	0.0355	0.00781	4.62	12.8	0.000533	1.79	RV	CELLSTATES	vFB2	control_TTN	6	15
BAHCC1	2.2	0.00111	0.122	0.0254	5.51	20.9	1.3e-05	2.96	RV	CELLSTATES	vFB2	control_TTN	6	15
AC009271.1	2.18	0.0174	0.0267	0.013	4.8	12.6	0.000579	1.76	RV	CELLSTATES	vFB2	control_TTN	6	15
NEURL1	2.17	0.00707	0.0643	0.0207	5.2	15.3	0.000165	2.15	RV	CELLSTATES	vFB2	control_TTN	6	15
OSMR	2.17	0.00013	0.427	0.118	7.39	27.9	6.91e-07	3.89	RV	CELLSTATES	vFB2	control_TTN	6	15
PKNOX2	2.17	0.000146	0.759	0.245	8.11	27.6	7.85e-07	3.84	RV	CELLSTATES	vFB2	control_TTN	6	15
TNFRSF12A	2.17	0.00713	0.242	0.0474	6.58	15.2	0.000167	2.15	RV	CELLSTATES	vFB2	control_TTN	6	15
TRIM47	2.17	0.0145	0.0602	0.0134	5.12	13.1	0.000445	1.84	RV	CELLSTATES	vFB2	control_TTN	6	15
EPS8L2	2.15	0.0406	0.0462	0.00252	4.41	10.1	0.00195	1.39	RV	CELLSTATES	vFB2	control_TTN	6	15
KLF10	2.15	0.00144	0.0839	0.0363	5.76	20.2	1.81e-05	2.84	RV	CELLSTATES	vFB2	control_TTN	6	15
NOTCH3	2.15	0.00225	0.0666	0.0294	5.56	18.7	3.42e-05	2.65	RV	CELLSTATES	vFB2	control_TTN	6	15
PTGIR	2.15	0.00081	0.446	0.077	7.33	22	8.3e-06	3.09	RV	CELLSTATES	vFB2	control_TTN	6	15
CARMN	2.13	0.000357	0.143	0.0587	6.32	24.5	2.8e-06	3.45	RV	CELLSTATES	vFB2	control_TTN	6	15
SLC2A3	2.13	0.00105	0.165	0.0481	6.3	21.1	1.21e-05	2.98	RV	CELLSTATES	vFB2	control_TTN	6	15
SMCR5	2.13	0.0153	0.0512	0.0269	5.36	13	0.00048	1.82	RV	CELLSTATES	vFB2	control_TTN	6	15
LIMK1	2.12	0.00784	0.0327	0.0192	5.07	14.9	0.000192	2.11	RV	CELLSTATES	vFB2	control_TTN	6	15
LINC00470	2.11	0.0413	0.0139	0.00696	4.6	10	0.00202	1.38	RV	CELLSTATES	vFB2	control_TTN	6	15
TNFAIP6	2.11	0.000828	0.423	0.158	7.53	21.9	8.61e-06	3.08	RV	CELLSTATES	vFB2	control_TTN	6	15
ISG20	2.1	0.0365	0.0233	0.0109	4.78	10.4	0.00167	1.44	RV	CELLSTATES	vFB2	control_TTN	6	15
ROBO3	2.1	0.0165	0.0645	0.0115	4.89	12.7	0.000539	1.78	RV	CELLSTATES	vFB2	control_TTN	6	15
NEK6	2.09	0.0032	0.0907	0.033	5.73	17.7	5.49e-05	2.49	RV	CELLSTATES	vFB2	control_TTN	6	15
SERPINE1	2.09	0.0119	2.35	1.04	10.1	13.7	0.000341	1.93	RV	CELLSTATES	vFB2	control_TTN	6	15
AC090907.2	2.08	0.0456	0.0139	0.0111	4.76	9.75	0.00232	1.34	RV	CELLSTATES	vFB2	control_TTN	6	15
ADAMTS12	2.08	0.00021	0.216	0.0907	6.73	26.3	1.34e-06	3.68	RV	CELLSTATES	vFB2	control_TTN	6	15
ANGPTL2	2.08	0.00322	0.0617	0.0278	5.47	17.7	5.55e-05	2.49	RV	CELLSTATES	vFB2	control_TTN	6	15
NFATC1	2.07	0.000715	0.143	0.0561	6.27	22.4	7.01e-06	3.15	RV	CELLSTATES	vFB2	control_TTN	6	15
PENK	2.07	0.0412	0.0157	0.00538	4.49	10	0.002	1.39	RV	CELLSTATES	vFB2	control_TTN	6	15
ZFHX4	2.07	0.0333	0.0511	0.0136	4.89	10.7	0.00148	1.48	RV	CELLSTATES	vFB2	control_TTN	6	15
AL139220.2	2.06	0.0454	0.0137	0.00386	4.36	9.77	0.00229	1.34	RV	CELLSTATES	vFB2	control_TTN	6	15
TPM4	2.06	0.00033	0.368	0.129	7.23	24.7	2.56e-06	3.48	RV	CELLSTATES	vFB2	control_TTN	6	15
AC010524.1	2.05	0.0189	0.0337	0.0123	4.92	12.3	0.000655	1.72	RV	CELLSTATES	vFB2	control_TTN	6	15
RNF152	2.05	0.0002	0.316	0.145	7.25	26.4	1.26e-06	3.7	RV	CELLSTATES	vFB2	control_TTN	6	15
CHSY1	2.04	0.000281	0.224	0.0998	6.79	25.3	1.98e-06	3.55	RV	CELLSTATES	vFB2	control_TTN	6	15
PRICKLE1	2.04	0.000396	1.76	0.501	9.1	24.2	3.19e-06	3.4	RV	CELLSTATES	vFB2	control_TTN	6	15
CYTOR	2.03	0.00066	0.38	0.145	7.38	22.6	6.28e-06	3.18	RV	CELLSTATES	vFB2	control_TTN	6	15
HGF	2.03	0.00571	0.168	0.0463	6.07	15.9	0.000126	2.24	RV	CELLSTATES	vFB2	control_TTN	6	15
HRH1	2.03	0.0265	0.0276	0.00981	4.69	11.3	0.00106	1.58	RV	CELLSTATES	vFB2	control_TTN	6	15
LZTS1	2.03	0.0235	0.0214	0.0121	4.78	11.7	0.000886	1.63	RV	CELLSTATES	vFB2	control_TTN	6	15
STIP1	2.03	0.0199	0.0291	0.0144	4.94	12.2	0.000705	1.7	RV	CELLSTATES	vFB2	control_TTN	6	15
ZNF703	2.03	0.0441	0.0133	0.00589	4.48	9.84	0.00221	1.36	RV	CELLSTATES	vFB2	control_TTN	6	15
AC090617.4	2.02	0.0124	0.0578	0.0154	5.25	13.6	0.000359	1.91	RV	CELLSTATES	vFB2	control_TTN	6	15
HDAC1	2.02	0.0224	0.0328	0.0113	4.82	11.8	0.000834	1.65	RV	CELLSTATES	vFB2	control_TTN	6	15
LINC01060	2.02	0.0211	0.0868	0.0128	5.16	12	0.000767	1.68	RV	CELLSTATES	vFB2	control_TTN	6	15
LRP4	2.02	0.0161	0.724	0.337	8.54	12.8	0.000517	1.79	RV	CELLSTATES	vFB2	control_TTN	6	15
NOLC1	2.02	0.0254	0.0262	0.0104	4.83	11.5	0.000981	1.6	RV	CELLSTATES	vFB2	control_TTN	6	15
NOTCH1	2.02	0.0116	0.037	0.0227	5.21	13.8	0.00033	1.93	RV	CELLSTATES	vFB2	control_TTN	6	15
CXCL12	2.01	0.00188	0.337	0.0642	6.93	19.3	2.67e-05	2.73	RV	CELLSTATES	vFB2	control_TTN	6	15
MAMLD1	2.01	0.0142	0.0392	0.0148	5	13.2	0.000434	1.85	RV	CELLSTATES	vFB2	control_TTN	6	15
ACVRL1	2	0.0208	0.045	0.014	4.98	12.1	0.000748	1.68	RV	CELLSTATES	vFB2	control_TTN	6	15
AFAP1	2	0.000288	0.376	0.18	7.5	25.2	2.09e-06	3.54	RV	CELLSTATES	vFB2	control_TTN	6	15
RBM47	2	0.0259	0.0349	0.0119	4.95	11.4	0.00102	1.59	RV	CELLSTATES	vFB2	control_TTN	6	15
SORCS2	2	0.00559	0.0925	0.0315	5.65	16	0.00012	2.25	RV	CELLSTATES	vFB2	control_TTN	6	15
VASP	2	0.0152	0.0327	0.0222	5.28	13	0.000475	1.82	RV	CELLSTATES	vFB2	control_TTN	6	15
ACKR3	1.99	0.0175	0.0697	0.0216	5.39	12.6	0.00059	1.76	RV	CELLSTATES	vFB2	control_TTN	6	15
NHSL2	1.98	0.000281	0.261	0.0998	6.88	25.3	1.99e-06	3.55	RV	CELLSTATES	vFB2	control_TTN	6	15
RAI14	1.98	0.00155	0.258	0.0664	6.5	19.9	2.03e-05	2.81	RV	CELLSTATES	vFB2	control_TTN	6	15
UNC5B	1.98	0.000971	0.244	0.0831	6.68	21.3	1.09e-05	3.01	RV	CELLSTATES	vFB2	control_TTN	6	15
AC084357.2	1.97	0.00549	0.182	0.0709	6.6	16	0.000116	2.26	RV	CELLSTATES	vFB2	control_TTN	6	15
PLCG2	1.97	0.0157	0.0645	0.0306	5.5	12.9	0.000499	1.8	RV	CELLSTATES	vFB2	control_TTN	6	15
AL117190.2	1.96	0.00317	0.149	0.0757	6.45	17.7	5.33e-05	2.5	RV	CELLSTATES	vFB2	control_TTN	6	15
CIITA	1.96	0.0357	0.0173	0.00946	4.63	10.5	0.00163	1.45	RV	CELLSTATES	vFB2	control_TTN	6	15
UPP1	1.96	0.0322	0.0155	0.0117	4.71	10.8	0.0014	1.49	RV	CELLSTATES	vFB2	control_TTN	6	15
ID2	1.95	0.0267	0.154	0.021	5.91	11.3	0.00107	1.57	RV	CELLSTATES	vFB2	control_TTN	6	15
PLXND1	1.95	0.00796	0.0827	0.0324	5.58	14.9	0.000197	2.1	RV	CELLSTATES	vFB2	control_TTN	6	15
PVT1	1.95	0.00351	0.212	0.0499	6.29	17.4	6.33e-05	2.45	RV	CELLSTATES	vFB2	control_TTN	6	15
STK10	1.95	0.00246	0.0928	0.0432	5.87	18.5	3.87e-05	2.61	RV	CELLSTATES	vFB2	control_TTN	6	15
AC008440.2	1.94	0.0465	0.0395	0.0168	5.12	9.69	0.00238	1.33	RV	CELLSTATES	vFB2	control_TTN	6	15
NCS1	1.94	0.0155	0.111	0.0216	5.34	12.9	0.000492	1.81	RV	CELLSTATES	vFB2	control_TTN	6	15
SLC7A1	1.94	0.0287	0.0834	0.00977	5.1	11.1	0.00119	1.54	RV	CELLSTATES	vFB2	control_TTN	6	15
SULF2	1.94	0.00193	0.144	0.0567	6.26	19.2	2.82e-05	2.71	RV	CELLSTATES	vFB2	control_TTN	6	15
AC008591.1	1.93	0.0279	0.167	0.0445	6.14	11.2	0.00115	1.55	RV	CELLSTATES	vFB2	control_TTN	6	15
TNFAIP8	1.93	0.0115	0.0429	0.0235	5.28	13.8	0.000325	1.94	RV	CELLSTATES	vFB2	control_TTN	6	15
WISP1	1.93	0.00542	0.0691	0.0389	5.67	16.1	0.000115	2.27	RV	CELLSTATES	vFB2	control_TTN	6	15
ERG	1.92	0.0161	0.0494	0.0238	5.27	12.8	0.000516	1.79	RV	CELLSTATES	vFB2	control_TTN	6	15
RNF122	1.91	0.00496	0.1	0.0434	5.82	16.3	0.000102	2.3	RV	CELLSTATES	vFB2	control_TTN	6	15
EHD1	1.9	0.0212	0.0374	0.0167	5.07	12	0.000775	1.67	RV	CELLSTATES	vFB2	control_TTN	6	15
EVA1A	1.9	0.0136	0.0442	0.0214	5.18	13.3	0.000411	1.87	RV	CELLSTATES	vFB2	control_TTN	6	15
KCND3	1.9	0.00963	0.0613	0.0313	5.47	14.3	0.000257	2.02	RV	CELLSTATES	vFB2	control_TTN	6	15
LINC01169	1.9	0.0391	0.0418	0.014	4.85	10.2	0.00185	1.41	RV	CELLSTATES	vFB2	control_TTN	6	15
LINC02511	1.89	0.00188	0.137	0.0709	6.36	19.3	2.7e-05	2.73	RV	CELLSTATES	vFB2	control_TTN	6	15
NGFR	1.89	0.0154	0.0528	0.0211	5.29	12.9	0.000488	1.81	RV	CELLSTATES	vFB2	control_TTN	6	15
CU633967.1	1.88	0.0385	0.0355	0.0136	4.83	10.2	0.00181	1.41	RV	CELLSTATES	vFB2	control_TTN	6	15
PKDCC	1.88	0.00399	0.152	0.068	6.29	17	7.45e-05	2.4	RV	CELLSTATES	vFB2	control_TTN	6	15
S100A4	1.87	0.0189	0.184	0.0939	6.74	12.3	0.000658	1.72	RV	CELLSTATES	vFB2	control_TTN	6	15
SREBF1	1.87	0.00211	0.136	0.0615	6.12	18.9	3.15e-05	2.68	RV	CELLSTATES	vFB2	control_TTN	6	15
UBASH3B	1.87	0.00624	0.0759	0.0355	5.76	15.6	0.000143	2.2	RV	CELLSTATES	vFB2	control_TTN	6	15
DIAPH3	1.86	0.0314	0.0548	0.0128	4.97	10.8	0.00135	1.5	RV	CELLSTATES	vFB2	control_TTN	6	15
DTX1	1.86	0.0309	0.0488	0.0154	5.07	10.9	0.00132	1.51	RV	CELLSTATES	vFB2	control_TTN	6	15
GPS2	1.85	0.0245	0.0425	0.0204	5.14	11.6	0.00093	1.61	RV	CELLSTATES	vFB2	control_TTN	6	15
NAMPT	1.85	0.0226	0.328	0.041	6.75	11.8	0.000845	1.65	RV	CELLSTATES	vFB2	control_TTN	6	15
CNTNAP2	1.84	0.000988	0.219	0.116	6.89	21.3	1.12e-05	3.01	RV	CELLSTATES	vFB2	control_TTN	6	15
ARHGEF3	1.83	0.00176	0.323	0.0969	6.85	19.5	2.44e-05	2.75	RV	CELLSTATES	vFB2	control_TTN	6	15
CA13	1.82	0.0328	0.0326	0.016	4.95	10.7	0.00143	1.48	RV	CELLSTATES	vFB2	control_TTN	6	15
ST3GAL5	1.82	0.0172	0.145	0.0459	6.14	12.6	0.000567	1.77	RV	CELLSTATES	vFB2	control_TTN	6	15
TIMP3	1.82	0.00151	2.38	0.86	9.86	20	1.96e-05	2.82	RV	CELLSTATES	vFB2	control_TTN	6	15
CMIP	1.81	0.00225	0.122	0.0576	6.13	18.7	3.41e-05	2.65	RV	CELLSTATES	vFB2	control_TTN	6	15
NRP2	1.81	0.0436	0.029	0.0131	4.88	9.88	0.00216	1.36	RV	CELLSTATES	vFB2	control_TTN	6	15
PLEKHA4	1.81	0.00403	0.118	0.0575	6.13	17	7.57e-05	2.4	RV	CELLSTATES	vFB2	control_TTN	6	15
CAPN5	1.8	0.0486	0.047	0.0158	4.99	9.56	0.00255	1.31	RV	CELLSTATES	vFB2	control_TTN	6	15
PLTP	1.8	0.00624	0.103	0.049	5.96	15.6	0.000143	2.2	RV	CELLSTATES	vFB2	control_TTN	6	15
KIAA1217	1.79	0.00149	0.793	0.328	8.25	20	1.92e-05	2.83	RV	CELLSTATES	vFB2	control_TTN	6	15
PLK3	1.79	0.0134	0.0901	0.029	5.62	13.4	0.0004	1.87	RV	CELLSTATES	vFB2	control_TTN	6	15
ACTB	1.77	0.0147	0.498	0.208	7.9	13.1	0.000454	1.83	RV	CELLSTATES	vFB2	control_TTN	6	15
AL117190.1	1.77	0.00823	0.0742	0.0534	5.92	14.7	0.00021	2.08	RV	CELLSTATES	vFB2	control_TTN	6	15
COL1A1	1.77	0.00384	1.12	0.43	8.6	17.1	7.03e-05	2.42	RV	CELLSTATES	vFB2	control_TTN	6	15
LGALS1	1.77	0.0149	0.195	0.108	6.87	13.1	0.000462	1.83	RV	CELLSTATES	vFB2	control_TTN	6	15
MEDAG	1.77	0.0188	0.141	0.0594	6.24	12.3	0.000652	1.73	RV	CELLSTATES	vFB2	control_TTN	6	15
THBS1	1.77	0.00571	0.479	0.137	7.51	15.8	0.000126	2.24	RV	CELLSTATES	vFB2	control_TTN	6	15
AC020916.1	1.76	0.0189	0.222	0.134	7.02	12.3	0.000657	1.72	RV	CELLSTATES	vFB2	control_TTN	6	15
ADAMTS19	1.76	0.00492	0.336	0.0895	6.86	16.4	0.0001	2.31	RV	CELLSTATES	vFB2	control_TTN	6	15
CATSPERB	1.76	0.0135	0.297	0.0529	6.53	13.3	0.000405	1.87	RV	CELLSTATES	vFB2	control_TTN	6	15
GFPT2	1.75	0.00452	0.556	0.205	7.93	16.7	8.67e-05	2.34	RV	CELLSTATES	vFB2	control_TTN	6	15
GRAMD4	1.75	0.028	0.0684	0.0212	5.21	11.2	0.00115	1.55	RV	CELLSTATES	vFB2	control_TTN	6	15
RUNX1	1.75	0.00211	1.06	0.426	8.63	18.9	3.18e-05	2.68	RV	CELLSTATES	vFB2	control_TTN	6	15
SLCO2B1	1.75	0.0276	0.114	0.045	5.86	11.2	0.00111	1.56	RV	CELLSTATES	vFB2	control_TTN	6	15
STK40	1.75	0.0032	0.198	0.0621	6.4	17.7	5.46e-05	2.5	RV	CELLSTATES	vFB2	control_TTN	6	15
TMEM39B	1.75	0.0338	0.0386	0.0179	5.04	10.6	0.00151	1.47	RV	CELLSTATES	vFB2	control_TTN	6	15
ASS1	1.74	0.0391	0.0469	0.0195	5.08	10.2	0.00185	1.41	RV	CELLSTATES	vFB2	control_TTN	6	15
PDE10A	1.74	0.0047	0.281	0.157	7.29	16.5	9.48e-05	2.33	RV	CELLSTATES	vFB2	control_TTN	6	15
IL15	1.73	0.0375	0.0409	0.0276	5.16	10.3	0.00175	1.43	RV	CELLSTATES	vFB2	control_TTN	6	15
KCNQ1OT1	1.73	0.00159	0.85	0.259	8.12	19.8	2.1e-05	2.8	RV	CELLSTATES	vFB2	control_TTN	6	15
PECAM1	1.73	0.0124	0.125	0.0373	5.78	13.6	0.000359	1.91	RV	CELLSTATES	vFB2	control_TTN	6	15
ACTG1	1.72	0.0144	0.586	0.174	7.76	13.2	0.00044	1.84	RV	CELLSTATES	vFB2	control_TTN	6	15
FKBP14	1.72	0.049	0.0469	0.0146	4.93	9.52	0.0026	1.31	RV	CELLSTATES	vFB2	control_TTN	6	15
GPRC5D-AS1	1.71	0.0451	0.0906	0.0221	5.36	9.78	0.00228	1.35	RV	CELLSTATES	vFB2	control_TTN	6	15
TMED3	1.71	0.0088	0.164	0.0512	6.09	14.6	0.00023	2.06	RV	CELLSTATES	vFB2	control_TTN	6	15
KDM6B	1.7	0.0237	0.067	0.0311	5.45	11.7	0.000898	1.62	RV	CELLSTATES	vFB2	control_TTN	6	15
PFDN2	1.7	0.0436	0.0698	0.0217	5.4	9.88	0.00217	1.36	RV	CELLSTATES	vFB2	control_TTN	6	15
TMEM106A	1.7	0.0437	0.0591	0.0283	5.27	9.87	0.00218	1.36	RV	CELLSTATES	vFB2	control_TTN	6	15
AC017002.5	1.69	0.0316	0.179	0.0741	6.59	10.8	0.00137	1.5	RV	CELLSTATES	vFB2	control_TTN	6	15
COL19A1	1.69	0.00462	0.227	0.13	6.97	16.5	9.15e-05	2.34	RV	CELLSTATES	vFB2	control_TTN	6	15
DRAM1	1.69	0.00365	0.192	0.0841	6.6	17.3	6.64e-05	2.44	RV	CELLSTATES	vFB2	control_TTN	6	15
EMILIN1	1.69	0.0103	0.287	0.0851	6.76	14.1	0.000284	1.99	RV	CELLSTATES	vFB2	control_TTN	6	15
DAB2IP	1.68	0.00461	0.24	0.115	6.86	16.6	8.99e-05	2.34	RV	CELLSTATES	vFB2	control_TTN	6	15
SPACA6	1.66	0.00815	0.144	0.0545	6.02	14.8	0.000207	2.09	RV	CELLSTATES	vFB2	control_TTN	6	15
TNFAIP2	1.66	0.0333	0.134	0.0387	5.92	10.7	0.00148	1.48	RV	CELLSTATES	vFB2	control_TTN	6	15
CHST11	1.65	0.00739	0.238	0.0868	6.53	15.1	0.000177	2.13	RV	CELLSTATES	vFB2	control_TTN	6	15
AC018682.1	1.63	0.0497	0.336	0.318	7.91	9.47	0.00265	1.3	RV	CELLSTATES	vFB2	control_TTN	6	15
MIR22HG	1.62	0.0137	0.261	0.0892	6.67	13.3	0.000415	1.86	RV	CELLSTATES	vFB2	control_TTN	6	15
PLEKHG3	1.62	0.0294	0.0727	0.0372	5.5	11	0.00123	1.53	RV	CELLSTATES	vFB2	control_TTN	6	15
SOX4	1.62	0.0343	0.0952	0.0361	5.67	10.6	0.00155	1.46	RV	CELLSTATES	vFB2	control_TTN	6	15
CAMK2G	1.61	0.0487	0.0543	0.0229	5.22	9.54	0.00257	1.31	RV	CELLSTATES	vFB2	control_TTN	6	15
EFEMP1	1.61	0.00761	0.259	0.0851	6.65	15	0.000185	2.12	RV	CELLSTATES	vFB2	control_TTN	6	15
EHD2	1.59	0.0331	0.0841	0.029	5.37	10.7	0.00145	1.48	RV	CELLSTATES	vFB2	control_TTN	6	15
ST3GAL2	1.59	0.0186	0.154	0.0666	6.1	12.4	0.000638	1.73	RV	CELLSTATES	vFB2	control_TTN	6	15
COL5A1	1.58	0.00707	1.12	0.508	8.68	15.3	0.000165	2.15	RV	CELLSTATES	vFB2	control_TTN	6	15
FAM129B	1.58	0.0304	0.129	0.0357	5.71	10.9	0.00129	1.52	RV	CELLSTATES	vFB2	control_TTN	6	15
FAM131A	1.58	0.0362	0.0586	0.0352	5.53	10.4	0.00166	1.44	RV	CELLSTATES	vFB2	control_TTN	6	15
LOXL3	1.58	0.0174	0.138	0.0639	6.24	12.6	0.000583	1.76	RV	CELLSTATES	vFB2	control_TTN	6	15
MAD1L1	1.58	0.0313	0.0746	0.0432	5.79	10.8	0.00135	1.5	RV	CELLSTATES	vFB2	control_TTN	6	15
PAK3	1.58	0.0237	0.0981	0.0404	5.64	11.7	0.0009	1.62	RV	CELLSTATES	vFB2	control_TTN	6	15
S100A6	1.58	0.0475	0.505	0.198	7.79	9.63	0.00245	1.32	RV	CELLSTATES	vFB2	control_TTN	6	15
MYL6	1.57	0.0196	0.267	0.124	7.05	12.2	0.000691	1.71	RV	CELLSTATES	vFB2	control_TTN	6	15
VMP1	1.57	0.00341	0.985	0.388	8.55	17.4	6.1e-05	2.47	RV	CELLSTATES	vFB2	control_TTN	6	15
MYADM	1.56	0.0209	0.0973	0.071	6.14	12	0.000757	1.68	RV	CELLSTATES	vFB2	control_TTN	6	15
GUCY1A1	1.55	0.0113	0.205	0.0834	6.46	13.8	0.000319	1.95	RV	CELLSTATES	vFB2	control_TTN	6	15
TANGO2	1.54	0.0269	0.0937	0.0413	5.77	11.3	0.00108	1.57	RV	CELLSTATES	vFB2	control_TTN	6	15
TGFB3	1.54	0.0326	0.0634	0.0376	5.6	10.7	0.00142	1.49	RV	CELLSTATES	vFB2	control_TTN	6	15
TUBB	1.54	0.0465	0.151	0.061	6.2	9.69	0.00238	1.33	RV	CELLSTATES	vFB2	control_TTN	6	15
CSMD2	1.53	0.0418	0.0738	0.0399	5.59	9.99	0.00205	1.38	RV	CELLSTATES	vFB2	control_TTN	6	15
ETS1	1.53	0.00855	0.171	0.114	6.68	14.7	0.000219	2.07	RV	CELLSTATES	vFB2	control_TTN	6	15
MYH9	1.52	0.00641	0.371	0.208	7.53	15.5	0.000148	2.19	RV	CELLSTATES	vFB2	control_TTN	6	15
PML	1.52	0.0316	0.126	0.0534	5.93	10.8	0.00137	1.5	RV	CELLSTATES	vFB2	control_TTN	6	15
TGFB1	1.52	0.0113	0.215	0.097	6.69	13.9	0.000316	1.95	RV	CELLSTATES	vFB2	control_TTN	6	15
ADAMTS2	1.51	0.00561	0.575	0.218	7.7	15.9	0.000121	2.25	RV	CELLSTATES	vFB2	control_TTN	6	15
ANGPTL1	1.51	0.041	0.215	0.103	6.77	10.1	0.00198	1.39	RV	CELLSTATES	vFB2	control_TTN	6	15
CLIP2	1.51	0.0175	0.153	0.0762	6.34	12.6	0.00059	1.76	RV	CELLSTATES	vFB2	control_TTN	6	15
KIAA1671	1.51	0.0458	0.0959	0.0393	5.59	9.74	0.00233	1.34	RV	CELLSTATES	vFB2	control_TTN	6	15
TEX41	1.51	0.0458	0.0648	0.0523	5.88	9.73	0.00233	1.34	RV	CELLSTATES	vFB2	control_TTN	6	15
ACTA2	1.49	0.0279	0.163	0.0883	6.5	11.2	0.00115	1.55	RV	CELLSTATES	vFB2	control_TTN	6	15
COL6A2	1.49	0.0109	1.92	0.84	9.52	13.9	0.000305	1.96	RV	CELLSTATES	vFB2	control_TTN	6	15
ENPP1	1.49	0.0217	0.166	0.0923	6.47	11.9	0.0008	1.66	RV	CELLSTATES	vFB2	control_TTN	6	15
NXN	1.49	0.0091	0.242	0.152	7.04	14.5	0.000238	2.04	RV	CELLSTATES	vFB2	control_TTN	6	15
SERPINE2	1.48	0.0333	0.782	0.392	8.33	10.7	0.00147	1.48	RV	CELLSTATES	vFB2	control_TTN	6	15
KCNQ1	1.47	0.0191	0.412	0.089	7.01	12.3	0.000667	1.72	RV	CELLSTATES	vFB2	control_TTN	6	15
KDELR1	1.47	0.0411	0.0994	0.0394	5.69	10	0.00199	1.39	RV	CELLSTATES	vFB2	control_TTN	6	15
LDHA	1.47	0.0406	0.211	0.0612	6.39	10.1	0.00196	1.39	RV	CELLSTATES	vFB2	control_TTN	6	15
TGFBI	1.47	0.0482	0.126	0.0639	6.16	9.59	0.00251	1.32	RV	CELLSTATES	vFB2	control_TTN	6	15
CILP	1.46	0.0292	0.479	0.175	7.4	11	0.00122	1.53	RV	CELLSTATES	vFB2	control_TTN	6	15
MIR4435-2HG	1.46	0.0255	0.995	0.474	8.59	11.5	0.000992	1.59	RV	CELLSTATES	vFB2	control_TTN	6	15
SOCS5	1.46	0.0237	0.12	0.0842	6.28	11.7	0.000892	1.63	RV	CELLSTATES	vFB2	control_TTN	6	15
TMSB4X	1.46	0.0484	0.411	0.275	7.86	9.57	0.00253	1.32	RV	CELLSTATES	vFB2	control_TTN	6	15
VAV2	1.46	0.0188	0.148	0.0755	6.2	12.4	0.000649	1.73	RV	CELLSTATES	vFB2	control_TTN	6	15
P3H1	1.45	0.0417	0.0916	0.0462	5.75	10	0.00204	1.38	RV	CELLSTATES	vFB2	control_TTN	6	15
A4GALT	1.44	0.0473	0.0816	0.0491	5.81	9.65	0.00244	1.33	RV	CELLSTATES	vFB2	control_TTN	6	15
CEMIP	1.43	0.041	0.086	0.0583	5.94	10.1	0.00198	1.39	RV	CELLSTATES	vFB2	control_TTN	6	15
DLGAP1	1.43	0.0307	0.142	0.107	6.55	10.9	0.00131	1.51	RV	CELLSTATES	vFB2	control_TTN	6	15
SLIT3	1.43	0.0279	0.287	0.132	7.02	11.2	0.00114	1.55	RV	CELLSTATES	vFB2	control_TTN	6	15
PTPA	1.42	0.037	0.104	0.0733	6.13	10.4	0.0017	1.43	RV	CELLSTATES	vFB2	control_TTN	6	15
RRBP1	1.42	0.0158	0.769	0.427	8.34	12.9	0.000505	1.8	RV	CELLSTATES	vFB2	control_TTN	6	15
FP671120.1	1.41	0.0373	0.345	0.18	7.24	10.3	0.00173	1.43	RV	CELLSTATES	vFB2	control_TTN	6	15
MRC2	1.41	0.0182	1.05	0.656	8.84	12.4	0.000621	1.74	RV	CELLSTATES	vFB2	control_TTN	6	15
ODF2	1.41	0.0254	0.142	0.0694	6.17	11.5	0.000982	1.6	RV	CELLSTATES	vFB2	control_TTN	6	15
BGN	1.38	0.0314	0.249	0.131	6.99	10.8	0.00136	1.5	RV	CELLSTATES	vFB2	control_TTN	6	15
NRP1	1.38	0.0157	0.407	0.184	7.39	12.9	0.000502	1.8	RV	CELLSTATES	vFB2	control_TTN	6	15
DDX21	1.37	0.0335	0.285	0.135	7.09	10.6	0.00149	1.47	RV	CELLSTATES	vFB2	control_TTN	6	15
LITAF	1.37	0.0177	0.241	0.124	6.86	12.5	0.000599	1.75	RV	CELLSTATES	vFB2	control_TTN	6	15
LMAN1	1.37	0.028	0.169	0.0756	6.26	11.2	0.00115	1.55	RV	CELLSTATES	vFB2	control_TTN	6	15
SYN3	1.37	0.0487	0.26	0.125	6.92	9.54	0.00257	1.31	RV	CELLSTATES	vFB2	control_TTN	6	15
POR	1.36	0.0487	0.0969	0.0574	5.95	9.54	0.00257	1.31	RV	CELLSTATES	vFB2	control_TTN	6	15
SPON1	1.36	0.0175	0.597	0.242	7.8	12.5	0.000592	1.76	RV	CELLSTATES	vFB2	control_TTN	6	15
ACSL4	1.35	0.0311	0.282	0.166	7.21	10.9	0.00133	1.51	RV	CELLSTATES	vFB2	control_TTN	6	15
PIP5K1C	1.35	0.0497	0.0715	0.0658	5.98	9.47	0.00266	1.3	RV	CELLSTATES	vFB2	control_TTN	6	15
GEM	1.33	0.0486	0.277	0.155	7.19	9.55	0.00255	1.31	RV	CELLSTATES	vFB2	control_TTN	6	15
PCOLCE	1.33	0.0404	0.314	0.152	7.18	10.1	0.00193	1.39	RV	CELLSTATES	vFB2	control_TTN	6	15
PTGIS	1.33	0.0295	0.607	0.223	7.81	11	0.00124	1.53	RV	CELLSTATES	vFB2	control_TTN	6	15
STEAP4	1.33	0.0492	0.226	0.116	6.8	9.5	0.00262	1.31	RV	CELLSTATES	vFB2	control_TTN	6	15
ENG	1.32	0.0498	0.519	0.295	7.97	9.46	0.00267	1.3	RV	CELLSTATES	vFB2	control_TTN	6	15
HIVEP3	1.32	0.0216	0.381	0.174	7.38	11.9	0.000797	1.66	RV	CELLSTATES	vFB2	control_TTN	6	15
NAV3	1.32	0.0327	0.596	0.289	8.02	10.7	0.00143	1.49	RV	CELLSTATES	vFB2	control_TTN	6	15
NOVA1	1.31	0.0406	0.641	0.266	8.08	10.1	0.00196	1.39	RV	CELLSTATES	vFB2	control_TTN	6	15
STAT3	1.31	0.0208	0.797	0.409	8.39	12.1	0.000747	1.68	RV	CELLSTATES	vFB2	control_TTN	6	15
NEAT1	1.29	0.00784	7.08	3.66	11.4	14.9	0.000192	2.11	RV	CELLSTATES	vFB2	control_TTN	6	15
ROR2	1.28	0.0375	0.297	0.172	7.13	10.3	0.00175	1.43	RV	CELLSTATES	vFB2	control_TTN	6	15
SYNJ2	1.28	0.0365	0.27	0.186	7.23	10.4	0.00167	1.44	RV	CELLSTATES	vFB2	control_TTN	6	15
ZNF423	1.28	0.0423	0.251	0.153	7	9.95	0.00209	1.37	RV	CELLSTATES	vFB2	control_TTN	6	15
MYO9B	1.27	0.0419	0.38	0.243	7.59	9.98	0.00206	1.38	RV	CELLSTATES	vFB2	control_TTN	6	15
OAF	1.27	0.0349	0.3	0.195	7.31	10.5	0.00158	1.46	RV	CELLSTATES	vFB2	control_TTN	6	15
WWTR1	1.24	0.0258	1.2	0.628	8.88	11.4	0.00101	1.59	RV	CELLSTATES	vFB2	control_TTN	6	15
COL6A1	1.21	0.0476	1.14	0.645	8.93	9.62	0.00246	1.32	RV	CELLSTATES	vFB2	control_TTN	6	15
ANKH	1.17	0.0455	0.43	0.293	7.75	9.76	0.0023	1.34	RV	CELLSTATES	vFB2	control_TTN	6	15
