# Supplementary material for: Pathogenic variants damage cell composition and single cell transcription in cardiomyopathies
Source: Science. Author manuscript; Available in PMC 2022 Oct 3. (PMC9528698; doi:10.1126/science.abo1984)
Supplement: Supp table 21.2 [file NIHMS1835045-supplement-Supp_table_21_2.xlsx]

## Sheet: Index
Column name	Description
Gene	Gene symbol, Ensembl 84
logFC	log2-fold change
FDR	False discovery rate; FDR is the PValue after (by default) Benjamini-Hochberg correction.
mean_exp_control	Mean expression values across controls
mean_exp_genotype	Mean expression values across disease samples
logCPM	logCPM is the average expression of all pseudobulked samples for that particular gene across all samples on the log2-scale expressed in counts per million (cpm, as calculated by edgeR after normalization).
F	Output of quasi-likelihood F-test
PValue	PValue is the nominal p-value derived from F
FDR_plot	-log10(False discovery rate)
Region	Studied region (LV or RV)
annotation_level	Cell-type or cell-state
cell_state/state	Specification which cell-type or state was analysed
comparison	Specification control_GENOTYPE
Observations_genotype	Numbers of Patients included in edgeR (patients with low number of nuclei have been excluded)
Observations_reference	Numbers of Patients included in edgeR (patients with low number of nuclei have been excluded)

## Sheet: LMNA_control
Gene	logFC	FDR	mean_exp_control	mean_exp_genotype	logCPM	F	PValue	FDR_plot	Region	annotation_level	cell_state	comparison	Observations_genotype	Observations_reference
NPPB	7.14	0.000247	0	0.202	6.24	35.9	7.52e-07	3.61	RV	CELLSTATES	vFB2	control_LMNA	7	15
CBLN1	4.93	0.00624	0	0.047	4.89	19.7	8.44e-05	2.2	RV	CELLSTATES	vFB2	control_LMNA	7	15
SPINK13	4.82	0.000447	0	0.0451	4.81	32.5	1.82e-06	3.35	RV	CELLSTATES	vFB2	control_LMNA	7	15
LINC01535	4.51	0.000554	0	0.0374	4.68	31.5	2.42e-06	3.26	RV	CELLSTATES	vFB2	control_LMNA	7	15
SALL3	4.37	0.0169	0	0.025	4.38	15.1	0.000424	1.77	RV	CELLSTATES	vFB2	control_LMNA	7	15
PCDH9-AS3	4.26	0.00251	0	0.0446	4.39	24.4	1.89e-05	2.6	RV	CELLSTATES	vFB2	control_LMNA	7	15
AC007614.1	4.25	0.00914	0.00885	0.128	5.89	16.7	0.00016	2.04	RV	CELLSTATES	vFB2	control_LMNA	7	15
AC099329.1	4.18	0.00137	0	0.0285	4.65	27.1	8.34e-06	2.86	RV	CELLSTATES	vFB2	control_LMNA	7	15
IFNG-AS1	4.04	0.00613	0	0.029	4.58	19.8	8.24e-05	2.21	RV	CELLSTATES	vFB2	control_LMNA	7	15
MAP1LC3C	4.03	0.0036	0	0.0756	4.2	23.9	3.77e-05	2.44	RV	CELLSTATES	vFB2	control_LMNA	7	15
AC074011.1	4.02	0.00331	0	0.0268	4.56	22.9	2.97e-05	2.48	RV	CELLSTATES	vFB2	control_LMNA	7	15
ADGRG7	4.01	0.017	0.000766	0.0829	5.32	14.2	0.000429	1.77	RV	CELLSTATES	vFB2	control_LMNA	7	15
AP000755.2	3.97	0.000355	0.00606	0.0617	4.75	30.4	1.27e-06	3.45	RV	CELLSTATES	vFB2	control_LMNA	7	15
AC025031.1	3.93	0.00352	0	0.0244	4.43	22.4	3.45e-05	2.45	RV	CELLSTATES	vFB2	control_LMNA	7	15
AF212831.1	3.74	0.0479	0	0.0185	4.37	11	0.00212	1.32	RV	CELLSTATES	vFB2	control_LMNA	7	15
AF130417.1	3.61	0.0118	0	0.0535	4.18	18.8	0.000241	1.93	RV	CELLSTATES	vFB2	control_LMNA	7	15
XG	3.6	1.91e-05	0.0161	0.16	5.69	45.3	1.64e-08	4.72	RV	CELLSTATES	vFB2	control_LMNA	7	15
HTR2A	3.55	0.00859	0	0.0171	4.43	18.2	0.000141	2.07	RV	CELLSTATES	vFB2	control_LMNA	7	15
MEGF6	3.49	0.011	0.00157	0.0508	5.07	15.9	0.000216	1.96	RV	CELLSTATES	vFB2	control_LMNA	7	15
HBB	3.36	0.0149	0	0.0166	4.31	15.6	0.000355	1.83	RV	CELLSTATES	vFB2	control_LMNA	7	15
PDZRN4	3.35	0.000464	0.00702	0.162	6.04	29.1	1.93e-06	3.33	RV	CELLSTATES	vFB2	control_LMNA	7	15
PRIMA1	3.34	0.0202	0	0.0152	4.33	14.3	0.000571	1.69	RV	CELLSTATES	vFB2	control_LMNA	7	15
SLC44A5	3.3	5.92e-05	0.011	0.182	6.09	38.9	9.75e-08	4.23	RV	CELLSTATES	vFB2	control_LMNA	7	15
USP12-AS1	3.29	0.0105	0	0.0145	4.34	17.1	0.000204	1.98	RV	CELLSTATES	vFB2	control_LMNA	7	15
FAM9B	3.27	0.0178	0	0.0152	4.24	15.1	0.000464	1.75	RV	CELLSTATES	vFB2	control_LMNA	7	15
TSIX	3.24	0.00859	0.00155	0.0313	4.73	17	0.000141	2.07	RV	CELLSTATES	vFB2	control_LMNA	7	15
KCNJ13	3.22	0.0144	0	0.0153	4.27	15.8	0.000332	1.84	RV	CELLSTATES	vFB2	control_LMNA	7	15
KCNQ3	3.22	0.00905	0.00428	0.153	5.71	16.8	0.000157	2.04	RV	CELLSTATES	vFB2	control_LMNA	7	15
AC002451.1	3.21	0.0144	0	0.0127	4.33	15.8	0.000333	1.84	RV	CELLSTATES	vFB2	control_LMNA	7	15
AC100793.4	3.17	0.0145	0	0.013	4.31	15.7	0.000339	1.84	RV	CELLSTATES	vFB2	control_LMNA	7	15
AL596218.1	3.11	0.00473	0.0124	0.115	5.08	19.4	5.59e-05	2.32	RV	CELLSTATES	vFB2	control_LMNA	7	15
AC007920.2	3.09	0.0147	0.00123	0.0266	4.55	14.8	0.000346	1.83	RV	CELLSTATES	vFB2	control_LMNA	7	15
LINC01033	3.08	0.00405	0.000677	0.0742	4.6	20	4.46e-05	2.39	RV	CELLSTATES	vFB2	control_LMNA	7	15
LRP4-AS1	3.07	0.0197	0	0.0132	4.27	14.4	0.000546	1.71	RV	CELLSTATES	vFB2	control_LMNA	7	15
KCNK12	3.06	0.0252	0	0.0133	4.22	14.2	0.000807	1.6	RV	CELLSTATES	vFB2	control_LMNA	7	15
VXN	3.05	0.0047	0.000338	0.0237	4.56	19.5	5.45e-05	2.33	RV	CELLSTATES	vFB2	control_LMNA	7	15
ITGA2	3.04	0.00849	0.00278	0.0352	4.7	17.1	0.000137	2.07	RV	CELLSTATES	vFB2	control_LMNA	7	15
LINC02122	3.04	0.0355	0	0.0129	4.18	13.6	0.0013	1.45	RV	CELLSTATES	vFB2	control_LMNA	7	15
MGAM	3.02	0.0285	0	0.0134	4.27	12.9	0.000967	1.55	RV	CELLSTATES	vFB2	control_LMNA	7	15
AC005550.2	2.98	0.000313	0.0161	0.156	5.92	31	1.05e-06	3.5	RV	CELLSTATES	vFB2	control_LMNA	7	15
AC027449.1	2.96	0.0199	0.0133	0.0192	4.43	13.6	0.000559	1.7	RV	CELLSTATES	vFB2	control_LMNA	7	15
RAMP2-AS1	2.94	0.000446	0.00876	0.127	5.65	29.4	1.76e-06	3.35	RV	CELLSTATES	vFB2	control_LMNA	7	15
LPP-AS1	2.93	0.016	0.0194	0.0275	4.53	14.5	0.000388	1.8	RV	CELLSTATES	vFB2	control_LMNA	7	15
LINC01088	2.92	0.000849	0.32	1.87	8.95	26.7	4.31e-06	3.07	RV	CELLSTATES	vFB2	control_LMNA	7	15
AL606807.1	2.9	0.00993	0.00422	0.0278	4.55	16.3	0.000184	2	RV	CELLSTATES	vFB2	control_LMNA	7	15
DMKN	2.87	0.00818	0.000427	0.0227	4.51	17.3	0.000125	2.09	RV	CELLSTATES	vFB2	control_LMNA	7	15
DCDC2C	2.86	0.00347	0.00203	0.0698	5.15	20.9	3.23e-05	2.46	RV	CELLSTATES	vFB2	control_LMNA	7	15
AC012613.1	2.84	0.00665	0.0188	0.0394	4.76	18.1	9.4e-05	2.18	RV	CELLSTATES	vFB2	control_LMNA	7	15
PDE8B	2.84	0.0133	0.000427	0.0215	4.43	15.1	0.000298	1.88	RV	CELLSTATES	vFB2	control_LMNA	7	15
LINC02388	2.83	0.000247	0.0742	0.372	6.59	32.1	7.5e-07	3.61	RV	CELLSTATES	vFB2	control_LMNA	7	15
NAA11	2.83	0.00352	0.056	0.18	6.21	20.7	3.51e-05	2.45	RV	CELLSTATES	vFB2	control_LMNA	7	15
AC092171.4	2.82	0.00926	0.00166	0.0324	4.65	16.6	0.000166	2.03	RV	CELLSTATES	vFB2	control_LMNA	7	15
TMEM132C	2.78	2.75e-05	0.193	1.53	8.46	43.2	2.95e-08	4.56	RV	CELLSTATES	vFB2	control_LMNA	7	15
PRRG4	2.76	0.0228	0.00123	0.0203	4.41	13.1	0.000692	1.64	RV	CELLSTATES	vFB2	control_LMNA	7	15
AC019077.1	2.74	0.0182	0.00123	0.0201	4.41	15.5	0.000478	1.74	RV	CELLSTATES	vFB2	control_LMNA	7	15
KBTBD12	2.74	0.00846	0.0265	0.0649	5.25	17.2	0.000133	2.07	RV	CELLSTATES	vFB2	control_LMNA	7	15
LINC01847	2.72	0.04	0.00683	0.0258	4.57	11.2	0.00157	1.4	RV	CELLSTATES	vFB2	control_LMNA	7	15
AC091948.1	2.71	0.000246	0.0432	0.283	6.65	32.3	7.03e-07	3.61	RV	CELLSTATES	vFB2	control_LMNA	7	15
AC036214.1	2.7	0.00251	0.0147	0.16	5.79	22.4	1.9e-05	2.6	RV	CELLSTATES	vFB2	control_LMNA	7	15
CRISPLD1	2.69	0.000879	0.00985	0.245	5.8	26.5	4.53e-06	3.06	RV	CELLSTATES	vFB2	control_LMNA	7	15
ADGRV1	2.68	0.0194	0.0149	0.0422	4.49	13.8	0.000527	1.71	RV	CELLSTATES	vFB2	control_LMNA	7	15
RGS7BP	2.67	0.0355	0.000338	0.0194	4.37	11.6	0.0013	1.45	RV	CELLSTATES	vFB2	control_LMNA	7	15
ZNF154	2.66	0.00725	0.0172	0.0458	4.92	17.8	0.000106	2.14	RV	CELLSTATES	vFB2	control_LMNA	7	15
IGFBP2	2.62	0.00287	0.00988	0.0941	5.31	21.7	2.43e-05	2.54	RV	CELLSTATES	vFB2	control_LMNA	7	15
MASP1	2.62	0.0226	0.00425	0.0766	5.35	13.1	0.000679	1.65	RV	CELLSTATES	vFB2	control_LMNA	7	15
KIF24	2.61	0.00892	0.00135	0.0824	4.81	16.9	0.000149	2.05	RV	CELLSTATES	vFB2	control_LMNA	7	15
LINC01250	2.59	0.00991	0.00614	0.0471	4.85	16.4	0.000182	2	RV	CELLSTATES	vFB2	control_LMNA	7	15
LINC01807	2.56	0.00178	0.0304	0.16	5.97	23.8	1.15e-05	2.75	RV	CELLSTATES	vFB2	control_LMNA	7	15
MOB3B	2.56	0.00195	0.0541	0.336	6.8	23.4	1.32e-05	2.71	RV	CELLSTATES	vFB2	control_LMNA	7	15
N6AMT1	2.56	0.0173	0.0122	0.0428	4.91	14.2	0.000438	1.76	RV	CELLSTATES	vFB2	control_LMNA	7	15
GPBAR1	2.54	0.0115	0.00312	0.0366	4.82	15.8	0.000233	1.94	RV	CELLSTATES	vFB2	control_LMNA	7	15
AC037486.1	2.53	0.0389	0.00123	0.0176	4.42	11.3	0.00149	1.41	RV	CELLSTATES	vFB2	control_LMNA	7	15
STK17B	2.51	8.49e-05	0.0481	0.521	7.24	37.2	1.58e-07	4.07	RV	CELLSTATES	vFB2	control_LMNA	7	15
AC055855.2	2.5	0.0452	0.00761	0.0247	4.57	10.7	0.00195	1.34	RV	CELLSTATES	vFB2	control_LMNA	7	15
AC008781.2	2.49	0.0194	0.00189	0.0432	4.5	13.8	0.000531	1.71	RV	CELLSTATES	vFB2	control_LMNA	7	15
PRICKLE2-AS3	2.49	0.00991	0.00438	0.0333	4.71	16.4	0.000182	2	RV	CELLSTATES	vFB2	control_LMNA	7	15
AL451074.2	2.48	0.0367	0.000338	0.0157	4.36	12.9	0.00135	1.44	RV	CELLSTATES	vFB2	control_LMNA	7	15
LINC02141	2.47	0.0322	0.0149	0.0282	4.63	12	0.00112	1.49	RV	CELLSTATES	vFB2	control_LMNA	7	15
U2AF1	2.47	0.0389	0.00498	0.0615	4.98	11.3	0.0015	1.41	RV	CELLSTATES	vFB2	control_LMNA	7	15
LINC00511	2.46	0.00347	0.0281	0.433	6.92	20.9	3.21e-05	2.46	RV	CELLSTATES	vFB2	control_LMNA	7	15
MUM1L1	2.46	0.0209	0.0229	0.109	5.52	13.4	0.000602	1.68	RV	CELLSTATES	vFB2	control_LMNA	7	15
ABCG5	2.45	0.0252	0.0064	0.0247	4.48	12.7	0.000805	1.6	RV	CELLSTATES	vFB2	control_LMNA	7	15
LINC01324	2.44	0.0407	0.0073	0.0255	4.57	11.1	0.00164	1.39	RV	CELLSTATES	vFB2	control_LMNA	7	15
PTPN7	2.44	0.0169	0.00334	0.0499	4.67	14.3	0.000422	1.77	RV	CELLSTATES	vFB2	control_LMNA	7	15
KALRN	2.43	2.19e-05	0.346	2.71	9.16	44.3	2.19e-08	4.66	RV	CELLSTATES	vFB2	control_LMNA	7	15
CCDC68	2.42	0.00311	0.0241	0.208	6.23	21.4	2.73e-05	2.51	RV	CELLSTATES	vFB2	control_LMNA	7	15
FAM117B	2.41	0.00265	0.0258	0.173	6.06	22.1	2.11e-05	2.58	RV	CELLSTATES	vFB2	control_LMNA	7	15
TCF4-AS2	2.39	0.0234	0.00741	0.046	4.85	13	0.000723	1.63	RV	CELLSTATES	vFB2	control_LMNA	7	15
SORT1	2.38	0.0035	0.0313	0.152	5.93	20.9	3.31e-05	2.46	RV	CELLSTATES	vFB2	control_LMNA	7	15
TMEM240	2.35	0.0481	0.00357	0.0204	4.52	10.5	0.00214	1.32	RV	CELLSTATES	vFB2	control_LMNA	7	15
AP000787.1	2.34	0.000925	0.089	0.354	6.84	26.2	4.96e-06	3.03	RV	CELLSTATES	vFB2	control_LMNA	7	15
ANKRD29	2.33	0.00978	0.0204	0.0857	5.42	16.4	0.000177	2.01	RV	CELLSTATES	vFB2	control_LMNA	7	15
AC012668.3	2.31	0.0497	0.0116	0.0492	4.99	10.4	0.00223	1.3	RV	CELLSTATES	vFB2	control_LMNA	7	15
MYEF2	2.3	0.0198	0.00135	0.0367	4.73	13.6	0.000555	1.7	RV	CELLSTATES	vFB2	control_LMNA	7	15
SESN3	2.29	0.00107	0.0658	0.466	7.1	25.7	6.05e-06	2.97	RV	CELLSTATES	vFB2	control_LMNA	7	15
ADRA1B	2.28	0.00847	0.0768	0.28	6.78	17.1	0.000135	2.07	RV	CELLSTATES	vFB2	control_LMNA	7	15
IQUB	2.28	0.043	0.00986	0.0191	4.47	10.9	0.00182	1.37	RV	CELLSTATES	vFB2	control_LMNA	7	15
KIF5C	2.28	0.0035	0.0711	0.266	6.27	20.8	3.35e-05	2.46	RV	CELLSTATES	vFB2	control_LMNA	7	15
AP001816.1	2.26	0.0283	0.00484	0.0272	4.57	12.4	0.000946	1.55	RV	CELLSTATES	vFB2	control_LMNA	7	15
AL024474.2	2.25	0.017	0.018	0.102	5.41	14.3	0.000427	1.77	RV	CELLSTATES	vFB2	control_LMNA	7	15
AL136979.1	2.23	0.0489	0.0141	0.0279	4.58	10.4	0.00219	1.31	RV	CELLSTATES	vFB2	control_LMNA	7	15
WNK3	2.23	0.00251	0.0445	0.203	6.23	22.4	1.9e-05	2.6	RV	CELLSTATES	vFB2	control_LMNA	7	15
AFF2	2.22	0.0182	0.0023	0.0692	5.02	14	0.000483	1.74	RV	CELLSTATES	vFB2	control_LMNA	7	15
AL590617.2	2.22	0.00465	0.0163	0.11	5.48	19.6	5.35e-05	2.33	RV	CELLSTATES	vFB2	control_LMNA	7	15
MAMDC2	2.22	0.00175	0.654	3.57	9.73	23.9	1.1e-05	2.76	RV	CELLSTATES	vFB2	control_LMNA	7	15
AC124947.1	2.21	0.00681	0.00949	0.101	5.59	18	9.7e-05	2.17	RV	CELLSTATES	vFB2	control_LMNA	7	15
SLC18B1	2.19	0.0344	0.00281	0.0296	4.64	11.8	0.00123	1.46	RV	CELLSTATES	vFB2	control_LMNA	7	15
KIAA1211	2.18	0.00311	0.0235	0.252	6.35	21.4	2.74e-05	2.51	RV	CELLSTATES	vFB2	control_LMNA	7	15
LRRTM4	2.16	0.0183	0.0263	0.138	5.96	14	0.000485	1.74	RV	CELLSTATES	vFB2	control_LMNA	7	15
NOXA1	2.16	0.0328	0.00639	0.0508	4.62	11.9	0.00115	1.48	RV	CELLSTATES	vFB2	control_LMNA	7	15
ZBTB16	2.16	0.00385	1	5.33	10.2	20.3	4.12e-05	2.41	RV	CELLSTATES	vFB2	control_LMNA	7	15
NREP-AS1	2.15	0.0398	0.00102	0.0197	4.56	11.4	0.00155	1.4	RV	CELLSTATES	vFB2	control_LMNA	7	15
MAP2	2.11	0.00213	0.0218	0.307	6.52	23	1.51e-05	2.67	RV	CELLSTATES	vFB2	control_LMNA	7	15
NEIL1	2.11	0.0169	0.00482	0.0565	5.19	14.3	0.000421	1.77	RV	CELLSTATES	vFB2	control_LMNA	7	15
AC005899.8	2.1	0.0374	0.0124	0.0557	5.14	11.5	0.0014	1.43	RV	CELLSTATES	vFB2	control_LMNA	7	15
CHST7	2.1	0.00491	0.128	0.389	7.01	19.3	5.86e-05	2.31	RV	CELLSTATES	vFB2	control_LMNA	7	15
CRELD1	2.1	0.0284	0.00335	0.0494	5	12.3	0.000956	1.55	RV	CELLSTATES	vFB2	control_LMNA	7	15
DOCK5	2.1	0.000188	0.221	1.16	8.23	33.8	4.44e-07	3.73	RV	CELLSTATES	vFB2	control_LMNA	7	15
LAMA3	2.1	0.00222	0.075	0.24	6.27	22.9	1.59e-05	2.65	RV	CELLSTATES	vFB2	control_LMNA	7	15
MXI1	2.09	0.00604	0.125	0.534	7.45	18.5	7.95e-05	2.22	RV	CELLSTATES	vFB2	control_LMNA	7	15
FXYD1	2.07	0.0468	0.01	0.0579	4.88	10.6	0.00206	1.33	RV	CELLSTATES	vFB2	control_LMNA	7	15
ADAMTS9-AS2	2.06	0.00201	0.207	0.821	7.98	23.2	1.41e-05	2.7	RV	CELLSTATES	vFB2	control_LMNA	7	15
AP001599.1	2.06	0.0389	0.0244	0.0675	5.29	11.3	0.0015	1.41	RV	CELLSTATES	vFB2	control_LMNA	7	15
AC026316.5	2.05	0.0229	0.027	0.0967	5.42	13.1	0.000699	1.64	RV	CELLSTATES	vFB2	control_LMNA	7	15
ENOX2	2.04	0.000295	0.317	1.12	8.3	31.2	9.7e-07	3.53	RV	CELLSTATES	vFB2	control_LMNA	7	15
AC108449.1	2.02	0.00527	0.0191	0.128	5.8	19	6.63e-05	2.28	RV	CELLSTATES	vFB2	control_LMNA	7	15
CCSAP	2.02	0.0129	0.00954	0.08	5.19	15.3	0.00028	1.89	RV	CELLSTATES	vFB2	control_LMNA	7	15
ITGA1	2.02	0.00521	0.125	0.504	7.38	19	6.52e-05	2.28	RV	CELLSTATES	vFB2	control_LMNA	7	15
CP	2.01	0.0403	0.0348	0.0767	5.38	11.2	0.0016	1.4	RV	CELLSTATES	vFB2	control_LMNA	7	15
HS6ST2	2.01	0.00385	0.0392	0.274	6.46	20.2	4.13e-05	2.41	RV	CELLSTATES	vFB2	control_LMNA	7	15
AC099791.2	2	0.0194	0.0268	0.0873	5.54	13.7	0.000529	1.71	RV	CELLSTATES	vFB2	control_LMNA	7	15
IL16	2	0.00494	0.114	0.524	7.37	19.2	6.01e-05	2.31	RV	CELLSTATES	vFB2	control_LMNA	7	15
LRRN3	2	0.0238	0.035	0.0766	5.43	12.9	0.000741	1.62	RV	CELLSTATES	vFB2	control_LMNA	7	15
AL390774.2	1.99	0.0227	0.00728	0.0696	5.26	13.1	0.000686	1.64	RV	CELLSTATES	vFB2	control_LMNA	7	15
DNER	1.99	0.0402	0.00741	0.0598	5.19	11.2	0.00159	1.4	RV	CELLSTATES	vFB2	control_LMNA	7	15
FKBP5	1.99	0.004	1.21	6.47	10.5	20.1	4.38e-05	2.4	RV	CELLSTATES	vFB2	control_LMNA	7	15
HLF	1.96	0.0153	0.0438	0.163	6.18	14.6	0.000365	1.82	RV	CELLSTATES	vFB2	control_LMNA	7	15
AFF3	1.95	0.00234	1.09	5.31	10.2	22.7	1.69e-05	2.63	RV	CELLSTATES	vFB2	control_LMNA	7	15
EFHD1	1.95	0.00287	0.0401	0.317	6.62	21.7	2.44e-05	2.54	RV	CELLSTATES	vFB2	control_LMNA	7	15
AC007388.1	1.94	0.00287	0.17	0.66	7.63	21.7	2.43e-05	2.54	RV	CELLSTATES	vFB2	control_LMNA	7	15
ARHGEF28	1.94	0.0218	0.00665	0.108	5.39	13.3	0.000646	1.66	RV	CELLSTATES	vFB2	control_LMNA	7	15
ARL15	1.94	4.09e-05	1.3	6.31	10.5	40.7	5.86e-08	4.39	RV	CELLSTATES	vFB2	control_LMNA	7	15
RMND5A	1.94	0.00684	0.0351	0.164	6.11	18	9.84e-05	2.16	RV	CELLSTATES	vFB2	control_LMNA	7	15
AF165147.1	1.93	0.0373	0.0457	0.128	5.82	11.5	0.00139	1.43	RV	CELLSTATES	vFB2	control_LMNA	7	15
PRPS1	1.93	0.0354	0.0219	0.109	5.73	11.7	0.00128	1.45	RV	CELLSTATES	vFB2	control_LMNA	7	15
GDNF-AS1	1.92	0.0325	0.00641	0.0717	5.02	12	0.00113	1.49	RV	CELLSTATES	vFB2	control_LMNA	7	15
MASP2	1.92	0.0196	0.0341	0.0842	5.27	13.7	0.000539	1.71	RV	CELLSTATES	vFB2	control_LMNA	7	15
LINC01725	1.91	0.0129	0.061	0.293	5.99	15.3	0.000279	1.89	RV	CELLSTATES	vFB2	control_LMNA	7	15
LIN7A	1.9	0.0132	0.0752	0.312	6.72	15.2	0.000292	1.88	RV	CELLSTATES	vFB2	control_LMNA	7	15
AL592043.1	1.88	0.0347	0.00455	0.0832	5.16	11.7	0.00125	1.46	RV	CELLSTATES	vFB2	control_LMNA	7	15
FGD4	1.87	0.00494	0.266	1.09	8.31	19.3	5.99e-05	2.31	RV	CELLSTATES	vFB2	control_LMNA	7	15
SLC9A7	1.87	0.0127	0.0737	0.236	6.58	15.4	0.000268	1.9	RV	CELLSTATES	vFB2	control_LMNA	7	15
AC004381.1	1.86	0.0262	0.0681	0.22	6.54	12.6	0.000867	1.58	RV	CELLSTATES	vFB2	control_LMNA	7	15
CORIN	1.84	0.0388	0.0597	0.2	6.43	11.3	0.00148	1.41	RV	CELLSTATES	vFB2	control_LMNA	7	15
JCAD	1.84	0.00521	0.0778	0.272	6.58	19	6.51e-05	2.28	RV	CELLSTATES	vFB2	control_LMNA	7	15
TMEM9B-AS1	1.83	0.0422	0.0181	0.0796	5.16	10.9	0.00176	1.37	RV	CELLSTATES	vFB2	control_LMNA	7	15
AC114760.2	1.81	0.0458	0.0302	0.135	5.86	10.7	0.00199	1.34	RV	CELLSTATES	vFB2	control_LMNA	7	15
PRTG	1.79	0.00849	0.0408	0.207	6.26	17.1	0.000136	2.07	RV	CELLSTATES	vFB2	control_LMNA	7	15
NRXN3	1.78	0.0347	0.18	1.23	8.35	11.7	0.00124	1.46	RV	CELLSTATES	vFB2	control_LMNA	7	15
AGMO	1.77	0.0261	0.109	0.48	7.21	12.6	0.000859	1.58	RV	CELLSTATES	vFB2	control_LMNA	7	15
BCL7A	1.77	0.0183	0.0176	0.143	5.47	13.9	0.000486	1.74	RV	CELLSTATES	vFB2	control_LMNA	7	15
HEY1	1.77	0.0234	0.0724	0.19	6.34	13	0.000726	1.63	RV	CELLSTATES	vFB2	control_LMNA	7	15
OGFRL1	1.75	0.0168	0.0717	0.211	6.33	14.3	0.000417	1.77	RV	CELLSTATES	vFB2	control_LMNA	7	15
TSC22D3	1.75	0.0152	0.2	1.17	8.35	14.7	0.000361	1.82	RV	CELLSTATES	vFB2	control_LMNA	7	15
AC027117.2	1.74	0.0194	0.0837	0.207	6.41	13.7	0.000528	1.71	RV	CELLSTATES	vFB2	control_LMNA	7	15
ADCY2	1.73	0.0201	0.0502	0.214	6.38	13.6	0.000566	1.7	RV	CELLSTATES	vFB2	control_LMNA	7	15
ZNF571	1.73	0.0458	0.00832	0.0818	5.16	10.7	0.002	1.34	RV	CELLSTATES	vFB2	control_LMNA	7	15
MEOX2	1.72	0.0192	0.165	0.588	7.56	13.8	0.00052	1.72	RV	CELLSTATES	vFB2	control_LMNA	7	15
ACSM1	1.71	0.0413	0.544	1.4	8.78	11.1	0.00167	1.38	RV	CELLSTATES	vFB2	control_LMNA	7	15
ZNF844	1.71	0.0276	0.018	0.0984	5.41	12.4	0.000919	1.56	RV	CELLSTATES	vFB2	control_LMNA	7	15
RYR3	1.7	0.0234	0.0774	0.417	6.92	13	0.000718	1.63	RV	CELLSTATES	vFB2	control_LMNA	7	15
AL445426.1	1.69	0.00588	0.228	0.862	7.94	18.6	7.58e-05	2.23	RV	CELLSTATES	vFB2	control_LMNA	7	15
ICA1L	1.69	0.0401	0.153	0.458	7.36	11.2	0.00158	1.4	RV	CELLSTATES	vFB2	control_LMNA	7	15
MAMDC2-AS1	1.69	0.0142	0.286	1.16	8.39	14.9	0.000325	1.85	RV	CELLSTATES	vFB2	control_LMNA	7	15
AC012085.2	1.68	0.0329	0.0896	0.171	6.3	11.9	0.00116	1.48	RV	CELLSTATES	vFB2	control_LMNA	7	15
ADHFE1	1.68	0.0247	0.0734	0.165	6.16	12.8	0.000783	1.61	RV	CELLSTATES	vFB2	control_LMNA	7	15
HTR4	1.68	0.0401	0.183	1.2	8.35	11.2	0.00158	1.4	RV	CELLSTATES	vFB2	control_LMNA	7	15
PIK3IP1	1.68	0.0389	0.0351	0.105	5.74	11.3	0.0015	1.41	RV	CELLSTATES	vFB2	control_LMNA	7	15
SORBS1	1.68	0.00537	0.221	1.11	8.15	18.9	6.8e-05	2.27	RV	CELLSTATES	vFB2	control_LMNA	7	15
USP53	1.68	0.00613	1.07	3.16	9.68	18.4	8.22e-05	2.21	RV	CELLSTATES	vFB2	control_LMNA	7	15
BMP4	1.67	0.0481	0.0596	0.108	5.61	10.5	0.00214	1.32	RV	CELLSTATES	vFB2	control_LMNA	7	15
CCND3	1.66	0.0109	0.295	1.11	8.38	16	0.000214	1.96	RV	CELLSTATES	vFB2	control_LMNA	7	15
PDK3	1.65	0.00769	0.0958	0.326	6.72	17.5	0.000116	2.11	RV	CELLSTATES	vFB2	control_LMNA	7	15
PLXNA2	1.64	0.00728	0.198	0.763	7.8	17.7	0.000107	2.14	RV	CELLSTATES	vFB2	control_LMNA	7	15
AC026904.4	1.63	0.0468	0.00597	0.0623	5.22	10.6	0.00206	1.33	RV	CELLSTATES	vFB2	control_LMNA	7	15
ATP10D	1.63	0.00377	0.395	1.22	8.46	20.3	3.99e-05	2.42	RV	CELLSTATES	vFB2	control_LMNA	7	15
HSD17B11	1.61	0.00988	0.0861	0.302	6.75	16.4	0.00018	2.01	RV	CELLSTATES	vFB2	control_LMNA	7	15
PTPN13	1.61	0.00287	0.35	1.51	8.63	21.7	2.39e-05	2.54	RV	CELLSTATES	vFB2	control_LMNA	7	15
RNF115	1.61	0.00195	0.32	1.45	8.53	23.4	1.3e-05	2.71	RV	CELLSTATES	vFB2	control_LMNA	7	15
TIPARP	1.61	0.0234	0.0755	0.255	6.59	13	0.000728	1.63	RV	CELLSTATES	vFB2	control_LMNA	7	15
AC104389.4	1.6	0.0159	0.0668	0.23	6.3	14.5	0.000385	1.8	RV	CELLSTATES	vFB2	control_LMNA	7	15
N4BP2L1	1.6	0.0112	0.0665	0.251	6.52	15.8	0.000225	1.95	RV	CELLSTATES	vFB2	control_LMNA	7	15
CNBD1	1.59	0.029	0.0281	0.178	6.23	12.3	0.000986	1.54	RV	CELLSTATES	vFB2	control_LMNA	7	15
LINC00632	1.59	0.0203	0.0944	0.237	6.61	13.5	0.00058	1.69	RV	CELLSTATES	vFB2	control_LMNA	7	15
KIRREL3	1.57	0.044	0.0358	0.384	6.77	10.8	0.00188	1.36	RV	CELLSTATES	vFB2	control_LMNA	7	15
SEZ6L	1.56	0.0239	0.0337	0.289	6.52	12.9	0.000748	1.62	RV	CELLSTATES	vFB2	control_LMNA	7	15
AC022915.2	1.54	0.0379	0.0593	0.147	6.08	11.4	0.00143	1.42	RV	CELLSTATES	vFB2	control_LMNA	7	15
ALDH7A1	1.54	0.0133	0.0753	0.31	6.76	15.2	0.000296	1.88	RV	CELLSTATES	vFB2	control_LMNA	7	15
AP000943.3	1.54	0.0483	0.0503	0.117	5.88	10.5	0.00215	1.32	RV	CELLSTATES	vFB2	control_LMNA	7	15
TXNIP	1.54	0.0418	0.313	0.861	8.18	11	0.00172	1.38	RV	CELLSTATES	vFB2	control_LMNA	7	15
KIZ-AS1	1.53	0.049	0.0137	0.11	5.55	10.4	0.0022	1.31	RV	CELLSTATES	vFB2	control_LMNA	7	15
BTBD8	1.52	0.0203	0.0649	0.253	6.49	13.5	0.000578	1.69	RV	CELLSTATES	vFB2	control_LMNA	7	15
FOXO3	1.49	0.00265	1.05	3.27	9.71	22	2.16e-05	2.58	RV	CELLSTATES	vFB2	control_LMNA	7	15
RASSF4	1.49	0.0294	0.174	0.491	7.47	12.2	0.00101	1.53	RV	CELLSTATES	vFB2	control_LMNA	7	15
ACSM3	1.48	0.0367	3.68	9.57	11.4	11.5	0.00136	1.44	RV	CELLSTATES	vFB2	control_LMNA	7	15
HPS3	1.48	0.0234	0.0765	0.256	6.42	13	0.000725	1.63	RV	CELLSTATES	vFB2	control_LMNA	7	15
KIF13B	1.48	0.00665	0.286	1.26	8.32	18.1	9.41e-05	2.18	RV	CELLSTATES	vFB2	control_LMNA	7	15
DNAJC19	1.47	0.0307	0.0528	0.144	5.95	12.1	0.00105	1.51	RV	CELLSTATES	vFB2	control_LMNA	7	15
EZH1	1.47	0.00867	0.107	0.429	7.01	17	0.000144	2.06	RV	CELLSTATES	vFB2	control_LMNA	7	15
GATA6	1.47	0.0397	0.175	0.634	7.63	11.2	0.00154	1.4	RV	CELLSTATES	vFB2	control_LMNA	7	15
USP54	1.47	0.0215	0.186	0.989	8.13	13.4	0.000623	1.67	RV	CELLSTATES	vFB2	control_LMNA	7	15
MTUS1	1.46	0.0167	0.631	2.35	9.31	14.4	0.000409	1.78	RV	CELLSTATES	vFB2	control_LMNA	7	15
PPM1B	1.45	0.00452	0.199	0.617	7.63	19.7	5.1e-05	2.34	RV	CELLSTATES	vFB2	control_LMNA	7	15
SHROOM3	1.45	0.00905	0.224	0.826	7.96	16.8	0.000156	2.04	RV	CELLSTATES	vFB2	control_LMNA	7	15
SLC25A45	1.45	0.0418	0.11	0.302	6.68	11	0.00172	1.38	RV	CELLSTATES	vFB2	control_LMNA	7	15
ZMAT1	1.45	0.0422	0.0366	0.163	6.08	10.9	0.00176	1.37	RV	CELLSTATES	vFB2	control_LMNA	7	15
AP001528.2	1.44	0.0227	0.18	0.441	7.3	13.1	0.000688	1.64	RV	CELLSTATES	vFB2	control_LMNA	7	15
THSD4	1.44	0.00862	0.409	1.62	8.71	17	0.000142	2.06	RV	CELLSTATES	vFB2	control_LMNA	7	15
COL6A6	1.43	0.0207	0.145	0.65	7.34	13.5	0.000594	1.68	RV	CELLSTATES	vFB2	control_LMNA	7	15
KCTD1	1.43	0.0469	0.0532	0.244	6.05	10.6	0.00207	1.33	RV	CELLSTATES	vFB2	control_LMNA	7	15
CARMIL1	1.42	0.00358	0.755	2.76	9.51	20.6	3.64e-05	2.45	RV	CELLSTATES	vFB2	control_LMNA	7	15
CTTNBP2	1.42	0.0355	0.0881	0.287	6.8	11.6	0.0013	1.45	RV	CELLSTATES	vFB2	control_LMNA	7	15
DPH6-DT	1.41	0.043	0.0661	0.237	6.39	10.9	0.00182	1.37	RV	CELLSTATES	vFB2	control_LMNA	7	15
EFCAB13	1.41	0.0153	0.0935	0.394	6.73	14.6	0.000368	1.82	RV	CELLSTATES	vFB2	control_LMNA	7	15
MFAP5	1.41	0.0414	0.494	1.69	8.79	11	0.00168	1.38	RV	CELLSTATES	vFB2	control_LMNA	7	15
AC239809.3	1.4	0.0216	0.118	0.37	7.04	13.3	0.000634	1.67	RV	CELLSTATES	vFB2	control_LMNA	7	15
CASP6	1.4	0.0417	0.0442	0.183	5.93	11	0.0017	1.38	RV	CELLSTATES	vFB2	control_LMNA	7	15
SETDB2	1.4	0.035	0.0652	0.247	6.39	11.7	0.00126	1.46	RV	CELLSTATES	vFB2	control_LMNA	7	15
SLC22A15	1.4	0.0185	0.14	0.438	7.16	13.9	0.000494	1.73	RV	CELLSTATES	vFB2	control_LMNA	7	15
ZFAND5	1.4	0.0374	0.0836	0.298	6.82	11.5	0.0014	1.43	RV	CELLSTATES	vFB2	control_LMNA	7	15
IRAK3	1.39	0.0354	0.348	0.968	8.24	11.7	0.00128	1.45	RV	CELLSTATES	vFB2	control_LMNA	7	15
DOCK9	1.38	0.0289	0.338	1.16	8.39	12.3	0.000982	1.54	RV	CELLSTATES	vFB2	control_LMNA	7	15
UACA	1.38	0.0144	0.4	1.37	8.53	14.9	0.000335	1.84	RV	CELLSTATES	vFB2	control_LMNA	7	15
FAM214A	1.37	0.0218	0.18	0.669	7.72	13.3	0.000643	1.66	RV	CELLSTATES	vFB2	control_LMNA	7	15
ARHGAP10	1.36	0.00897	1.29	4.62	10.2	16.8	0.000153	2.05	RV	CELLSTATES	vFB2	control_LMNA	7	15
DYNC1I1	1.36	0.0255	0.281	0.889	8.14	12.7	0.000829	1.59	RV	CELLSTATES	vFB2	control_LMNA	7	15
PRIMPOL	1.35	0.026	0.127	0.297	6.6	12.6	0.00085	1.59	RV	CELLSTATES	vFB2	control_LMNA	7	15
FMNL2	1.33	0.0112	0.342	1.36	8.62	15.8	0.000226	1.95	RV	CELLSTATES	vFB2	control_LMNA	7	15
WASF3	1.33	0.0428	0.253	0.548	7.63	10.9	0.00179	1.37	RV	CELLSTATES	vFB2	control_LMNA	7	15
APBB2	1.32	0.00746	0.929	2.89	9.46	17.6	0.000111	2.13	RV	CELLSTATES	vFB2	control_LMNA	7	15
IQGAP2	1.31	0.0418	0.102	0.373	7.07	11	0.00172	1.38	RV	CELLSTATES	vFB2	control_LMNA	7	15
LAMB1	1.31	0.00926	1.66	5.49	10.4	16.6	0.000165	2.03	RV	CELLSTATES	vFB2	control_LMNA	7	15
PLEKHH2	1.31	0.0103	0.446	1.54	8.68	16.1	0.0002	1.99	RV	CELLSTATES	vFB2	control_LMNA	7	15
TRIO	1.3	0.00905	1.11	3.27	9.56	16.8	0.000157	2.04	RV	CELLSTATES	vFB2	control_LMNA	7	15
BNIP3L	1.28	0.0452	0.428	1.5	8.8	10.7	0.00195	1.34	RV	CELLSTATES	vFB2	control_LMNA	7	15
NAP1L1	1.28	0.0246	0.289	0.951	8	12.8	0.00078	1.61	RV	CELLSTATES	vFB2	control_LMNA	7	15
RHOBTB3	1.28	0.0383	1.05	2.57	9.5	11.4	0.00145	1.42	RV	CELLSTATES	vFB2	control_LMNA	7	15
SUB1	1.28	0.0245	0.113	0.519	7.21	12.8	0.000775	1.61	RV	CELLSTATES	vFB2	control_LMNA	7	15
FNIP2	1.27	0.0176	0.3	0.931	8.03	14.1	0.00046	1.75	RV	CELLSTATES	vFB2	control_LMNA	7	15
SLC44A1	1.26	0.0329	0.323	0.837	7.99	11.9	0.00115	1.48	RV	CELLSTATES	vFB2	control_LMNA	7	15
REPS1	1.25	0.0189	0.335	1.13	8.34	13.8	0.00051	1.72	RV	CELLSTATES	vFB2	control_LMNA	7	15
PRR16	1.24	0.0195	0.562	2.03	9.06	13.7	0.000535	1.71	RV	CELLSTATES	vFB2	control_LMNA	7	15
GNB5	1.22	0.0428	0.112	0.323	6.78	10.9	0.0018	1.37	RV	CELLSTATES	vFB2	control_LMNA	7	15
ZNF438	1.21	0.0426	0.318	0.856	8.13	10.9	0.00178	1.37	RV	CELLSTATES	vFB2	control_LMNA	7	15
SPRED2	1.2	0.0429	0.409	1.5	8.73	10.9	0.00181	1.37	RV	CELLSTATES	vFB2	control_LMNA	7	15
FOXO1	1.19	0.0373	1.39	3.4	9.86	11.5	0.00139	1.43	RV	CELLSTATES	vFB2	control_LMNA	7	15
FBXO42	1.17	0.0242	0.372	0.86	8.08	12.9	0.000764	1.62	RV	CELLSTATES	vFB2	control_LMNA	7	15
MED13L	1.16	0.0173	1.07	3.22	9.75	14.2	0.00044	1.76	RV	CELLSTATES	vFB2	control_LMNA	7	15
NPAS3	1.15	0.0389	0.579	1.77	9.03	11.3	0.00151	1.41	RV	CELLSTATES	vFB2	control_LMNA	7	15
AKT3	1.12	0.0259	1.41	4.17	10.2	12.6	0.000846	1.59	RV	CELLSTATES	vFB2	control_LMNA	7	15
ASAP1	1.09	0.0319	0.724	2.31	9.28	12	0.0011	1.5	RV	CELLSTATES	vFB2	control_LMNA	7	15

## Sheet: PKP2_control
Gene	logFC	FDR	mean_exp_control	mean_exp_genotype	logCPM	F	PValue	FDR_plot	Region	annotation_level	cell_state	comparison	Observations_genotype	Observations_reference
GRIK3	6.05	0.000221	0	0.0175	3.96	32.1	1.05e-06	3.66	RV	CELLSTATES	vFB2	control_PKP2	5	15
DCST1	5.75	0.00179	0	0.0145	4.02	22.2	2.02e-05	2.75	RV	CELLSTATES	vFB2	control_PKP2	5	15
AP000755.2	5.46	1.57e-05	0.00606	0.0489	4.77	39.7	3.17e-08	4.8	RV	CELLSTATES	vFB2	control_PKP2	5	15
BRINP3	5.06	0.000136	0.00123	0.0348	4.36	31	5.63e-07	3.87	RV	CELLSTATES	vFB2	control_PKP2	5	15
LRTM1	5.04	0.00178	0	0.0168	4.04	22.3	1.99e-05	2.75	RV	CELLSTATES	vFB2	control_PKP2	5	15
LINC01535	4.96	0.000971	0	0.0385	4.66	24.5	9.09e-06	3.01	RV	CELLSTATES	vFB2	control_PKP2	5	15
CCL4	4.89	0.023	0.00606	0.09	5.29	12.3	0.00085	1.64	RV	CELLSTATES	vFB2	control_PKP2	5	15
SPINK13	4.78	0.00235	0	0.0468	4.79	21.2	2.94e-05	2.63	RV	CELLSTATES	vFB2	control_PKP2	5	15
AC093523.1	4.74	0.0012	0	0.0205	4.13	23.7	1.21e-05	2.92	RV	CELLSTATES	vFB2	control_PKP2	5	15
PDZRN4	4.68	1.33e-06	0.00702	0.271	6.27	51.4	9.83e-10	5.88	RV	CELLSTATES	vFB2	control_PKP2	5	15
AC037486.1	4.67	0.00122	0.00123	0.0275	4.19	22.5	1.24e-05	2.92	RV	CELLSTATES	vFB2	control_PKP2	5	15
AC113349.1	4.63	0.00179	0	0.018	4.09	23.2	2.06e-05	2.75	RV	CELLSTATES	vFB2	control_PKP2	5	15
HTR2A	4.55	0.00277	0	0.016	4.05	22.3	3.69e-05	2.56	RV	CELLSTATES	vFB2	control_PKP2	5	15
LINC01847	4.48	0.000235	0.00683	0.0534	4.91	28.9	1.17e-06	3.63	RV	CELLSTATES	vFB2	control_PKP2	5	15
LRP4-AS1	4.43	0.00179	0	0.0233	4.28	22.2	2.06e-05	2.75	RV	CELLSTATES	vFB2	control_PKP2	5	15
MGAM	4.43	0.00219	0	0.0189	4.14	21.4	2.67e-05	2.66	RV	CELLSTATES	vFB2	control_PKP2	5	15
FAM180A	4.34	0.00419	0	0.0156	4.05	20.1	6.79e-05	2.38	RV	CELLSTATES	vFB2	control_PKP2	5	15
KCNK12	4.34	0.00203	0	0.0204	4.23	21.7	2.43e-05	2.69	RV	CELLSTATES	vFB2	control_PKP2	5	15
TSIX	4.33	0.00786	0.00155	0.0134	4.04	15.8	0.000181	2.1	RV	CELLSTATES	vFB2	control_PKP2	5	15
AP001107.4	4.29	0.00726	0.00606	0.0147	4.01	21.1	0.000158	2.14	RV	CELLSTATES	vFB2	control_PKP2	5	15
AC025031.1	4.23	0.00402	0	0.0155	4.08	19.1	6.35e-05	2.4	RV	CELLSTATES	vFB2	control_PKP2	5	15
AC027449.1	4.22	0.000759	0.0133	0.0287	4.46	24.1	6.72e-06	3.12	RV	CELLSTATES	vFB2	control_PKP2	5	15
HBB	4.16	0.00326	0	0.0254	4.42	19.9	4.72e-05	2.49	RV	CELLSTATES	vFB2	control_PKP2	5	15
LINC02388	4.08	3.76e-06	0.0742	0.366	6.77	46.5	4.07e-09	5.42	RV	CELLSTATES	vFB2	control_PKP2	5	15
AC006042.2	4.06	0.00549	0	0.0151	4.07	18.6	9.97e-05	2.26	RV	CELLSTATES	vFB2	control_PKP2	5	15
XG	4.06	0.000296	0.0161	0.182	5.98	27.9	1.67e-06	3.53	RV	CELLSTATES	vFB2	control_PKP2	5	15
USP12-AS1	4.03	0.00324	0	0.0217	4.31	19.9	4.67e-05	2.49	RV	CELLSTATES	vFB2	control_PKP2	5	15
AC074011.1	4.02	0.00436	0	0.0198	4.22	18.8	7.16e-05	2.36	RV	CELLSTATES	vFB2	control_PKP2	5	15
PCDH9-AS3	4.01	0.00775	0	0.0185	4.2	16.5	0.000176	2.11	RV	CELLSTATES	vFB2	control_PKP2	5	15
AF212831.1	3.95	0.0079	0	0.0141	4.04	16.8	0.000183	2.1	RV	CELLSTATES	vFB2	control_PKP2	5	15
LAMC1-AS1	3.95	0.00453	0	0.022	4.31	18.7	7.47e-05	2.34	RV	CELLSTATES	vFB2	control_PKP2	5	15
AC073352.2	3.92	0.0365	0.0133	0.00451	3.79	17.2	0.00179	1.44	RV	CELLSTATES	vFB2	control_PKP2	5	15
KCNJ13	3.87	0.00698	0	0.0159	4.09	17.3	0.000148	2.16	RV	CELLSTATES	vFB2	control_PKP2	5	15
LINC02185	3.87	0.00302	0.00606	0.0251	4.31	19.4	4.24e-05	2.52	RV	CELLSTATES	vFB2	control_PKP2	5	15
ASTN1	3.84	0.00243	0.00433	0.035	4.43	20.1	3.11e-05	2.61	RV	CELLSTATES	vFB2	control_PKP2	5	15
AC002451.1	3.83	0.0132	0	0.0143	4.08	14.5	0.000389	1.88	RV	CELLSTATES	vFB2	control_PKP2	5	15
AC003684.1	3.82	0.0169	0	0.0144	4.04	13.7	0.000541	1.77	RV	CELLSTATES	vFB2	control_PKP2	5	15
MME-AS1	3.81	0.00109	0.00236	0.0627	5.04	22.9	1.06e-05	2.96	RV	CELLSTATES	vFB2	control_PKP2	5	15
NPPB	3.8	0.0107	0	0.0194	4.26	15.3	0.000277	1.97	RV	CELLSTATES	vFB2	control_PKP2	5	15
LINC01088	3.79	0.000166	0.32	2.26	9.04	30.2	7.32e-07	3.78	RV	CELLSTATES	vFB2	control_PKP2	5	15
AC026316.5	3.76	2.04e-05	0.027	0.183	6	38.5	4.72e-08	4.69	RV	CELLSTATES	vFB2	control_PKP2	5	15
LINC01900	3.74	0.0195	0	0.0134	4.01	13.2	0.000664	1.71	RV	CELLSTATES	vFB2	control_PKP2	5	15
NPIPB12	3.74	0.00755	0	0.0177	4.18	16.6	0.000167	2.12	RV	CELLSTATES	vFB2	control_PKP2	5	15
AC099329.1	3.69	0.0115	0	0.021	4.32	15	0.000312	1.94	RV	CELLSTATES	vFB2	control_PKP2	5	15
ITGA2	3.68	0.00419	0.00278	0.031	4.41	18.2	6.82e-05	2.38	RV	CELLSTATES	vFB2	control_PKP2	5	15
AL596218.1	3.63	0.00178	0.0124	0.0566	4.96	21.3	1.99e-05	2.75	RV	CELLSTATES	vFB2	control_PKP2	5	15
RGS7BP	3.57	0.00479	0.000338	0.0243	4.23	19.7	7.93e-05	2.32	RV	CELLSTATES	vFB2	control_PKP2	5	15
IFNG-AS1	3.54	0.0135	0	0.0156	4.19	14.4	0.000403	1.87	RV	CELLSTATES	vFB2	control_PKP2	5	15
AC100793.4	3.53	0.0115	0	0.0152	4.13	15	0.000312	1.94	RV	CELLSTATES	vFB2	control_PKP2	5	15
LINC00351	3.53	0.0199	0	0.0135	4.08	13.1	0.000688	1.7	RV	CELLSTATES	vFB2	control_PKP2	5	15
CFAP299	3.49	0.00775	0.00943	0.024	4.43	15.9	0.000178	2.11	RV	CELLSTATES	vFB2	control_PKP2	5	15
AC007614.1	3.48	0.0141	0.00885	0.0456	4.83	13.8	0.000428	1.85	RV	CELLSTATES	vFB2	control_PKP2	5	15
AL021026.1	3.48	0.0025	0.0213	0.0477	4.84	20	3.23e-05	2.6	RV	CELLSTATES	vFB2	control_PKP2	5	15
LINC00923	3.47	0.0122	0.0135	0.0336	4.45	14.3	0.000347	1.91	RV	CELLSTATES	vFB2	control_PKP2	5	15
MISP3	3.46	0.0132	0.00513	0.0159	4.14	14.7	0.000385	1.88	RV	CELLSTATES	vFB2	control_PKP2	5	15
AC092171.4	3.45	0.00324	0.00166	0.0418	4.68	19.1	4.66e-05	2.49	RV	CELLSTATES	vFB2	control_PKP2	5	15
SLC10A6	3.43	0.00719	0.00155	0.0223	4.33	16.2	0.000156	2.14	RV	CELLSTATES	vFB2	control_PKP2	5	15
AC105411.1	3.39	0.00504	0.0064	0.0275	4.29	17.6	8.68e-05	2.3	RV	CELLSTATES	vFB2	control_PKP2	5	15
KCNQ3	3.38	0.00554	0.00428	0.231	6.22	17.2	0.000101	2.26	RV	CELLSTATES	vFB2	control_PKP2	5	15
AC005550.2	3.37	0.000357	0.0161	0.163	5.95	27	2.29e-06	3.45	RV	CELLSTATES	vFB2	control_PKP2	5	15
MYOC	3.37	0.00416	0.00492	0.0534	4.93	18.2	6.69e-05	2.38	RV	CELLSTATES	vFB2	control_PKP2	5	15
RAMP2-AS1	3.37	0.000507	0.00876	0.133	5.7	25.6	3.88e-06	3.29	RV	CELLSTATES	vFB2	control_PKP2	5	15
MAPT-AS1	3.34	0.0308	0.000338	0.0156	3.91	11.3	0.00134	1.51	RV	CELLSTATES	vFB2	control_PKP2	5	15
LINC02141	3.32	0.0141	0.0149	0.0262	4.48	13.8	0.000431	1.85	RV	CELLSTATES	vFB2	control_PKP2	5	15
AP000866.1	3.31	0.0123	0.00619	0.0254	4.48	14.3	0.000351	1.91	RV	CELLSTATES	vFB2	control_PKP2	5	15
ATRNL1	3.31	0.00108	0.016	0.0716	4.98	22.9	1.05e-05	2.97	RV	CELLSTATES	vFB2	control_PKP2	5	15
TMEM132C	3.3	6.29e-05	0.193	1.33	8.47	33.9	2.08e-07	4.2	RV	CELLSTATES	vFB2	control_PKP2	5	15
PPP2R2B	3.29	0.00768	0.0136	0.085	5.32	15.9	0.000174	2.11	RV	CELLSTATES	vFB2	control_PKP2	5	15
AC020637.1	3.27	0.0068	0.0606	0.0909	5.49	16.5	0.000139	2.17	RV	CELLSTATES	vFB2	control_PKP2	5	15
OSER1-DT	3.27	0.0034	0.0234	0.0585	5.02	18.9	5.05e-05	2.47	RV	CELLSTATES	vFB2	control_PKP2	5	15
N6AMT1	3.25	0.00671	0.0122	0.0459	4.93	16.5	0.000135	2.17	RV	CELLSTATES	vFB2	control_PKP2	5	15
AC097534.1	3.24	0.0112	0.00572	0.0219	4.36	14.7	0.000297	1.95	RV	CELLSTATES	vFB2	control_PKP2	5	15
AL391422.3	3.24	0.0383	0.00202	0.0131	4.03	13.3	0.00191	1.42	RV	CELLSTATES	vFB2	control_PKP2	5	15
HBA2	3.24	0.0354	0	0.0135	4.15	11.1	0.00166	1.45	RV	CELLSTATES	vFB2	control_PKP2	5	15
AC012613.1	3.22	0.00856	0.0188	0.045	4.81	15.5	0.000206	2.07	RV	CELLSTATES	vFB2	control_PKP2	5	15
AP000915.1	3.22	0.0231	0.0037	0.0143	4.12	13.7	0.000862	1.64	RV	CELLSTATES	vFB2	control_PKP2	5	15
WISP2	3.22	0.00179	0.0353	0.0779	5.14	21.2	2.04e-05	2.75	RV	CELLSTATES	vFB2	control_PKP2	5	15
RGPD3	3.21	0.016	0.00916	0.022	4.31	13.5	0.0005	1.8	RV	CELLSTATES	vFB2	control_PKP2	5	15
AC027130.1	3.18	0.0227	0.0133	0.0146	4.15	12.3	0.000829	1.64	RV	CELLSTATES	vFB2	control_PKP2	5	15
CD274	3.18	0.0249	0.00683	0.0158	4.15	12.4	0.000966	1.6	RV	CELLSTATES	vFB2	control_PKP2	5	15
ADGRV1	3.17	0.0199	0.0149	0.0191	4.32	12.7	0.000689	1.7	RV	CELLSTATES	vFB2	control_PKP2	5	15
CYP4B1	3.16	0.00197	0.0709	0.183	6.26	20.9	2.34e-05	2.71	RV	CELLSTATES	vFB2	control_PKP2	5	15
AL359397.2	3.15	0.0282	0.000427	0.015	4.1	11.6	0.00116	1.55	RV	CELLSTATES	vFB2	control_PKP2	5	15
PKIA-AS1	3.15	0.0234	0.00189	0.0181	4.13	12.2	0.000882	1.63	RV	CELLSTATES	vFB2	control_PKP2	5	15
TTC23L	3.14	0.0186	0.00574	0.0238	4.32	13	0.000615	1.73	RV	CELLSTATES	vFB2	control_PKP2	5	15
MOB3B	3.13	0.000157	0.0541	0.371	6.88	30.5	6.78e-07	3.8	RV	CELLSTATES	vFB2	control_PKP2	5	15
PRICKLE2-AS3	3.11	0.00328	0.00438	0.0415	4.74	19	4.8e-05	2.48	RV	CELLSTATES	vFB2	control_PKP2	5	15
WNT5A	3.11	0.046	0.00494	0.0168	4.05	9.92	0.0025	1.34	RV	CELLSTATES	vFB2	control_PKP2	5	15
WARS2-IT1	3.09	0.00099	0.0231	0.1	5.51	23.2	9.49e-06	3	RV	CELLSTATES	vFB2	control_PKP2	5	15
EPHA7	3.06	0.0458	0.00833	0.0164	4.17	9.93	0.00248	1.34	RV	CELLSTATES	vFB2	control_PKP2	5	15
AP001599.1	3.05	0.00503	0.0244	0.0965	5.46	17.6	8.6e-05	2.3	RV	CELLSTATES	vFB2	control_PKP2	5	15
LINC01185	3.05	0.0343	0.00202	0.014	4.09	12	0.00159	1.47	RV	CELLSTATES	vFB2	control_PKP2	5	15
CYP2U1	3.04	0.00849	0.00763	0.0406	4.66	15.6	0.000203	2.07	RV	CELLSTATES	vFB2	control_PKP2	5	15
FAM117B	3.04	0.000268	0.0258	0.171	6.04	28.3	1.46e-06	3.57	RV	CELLSTATES	vFB2	control_PKP2	5	15
AL451047.1	3.02	0.0337	0.00417	0.0134	4.11	12	0.00155	1.47	RV	CELLSTATES	vFB2	control_PKP2	5	15
TLDC2	3.02	0.027	0.016	0.0173	4.2	12.2	0.0011	1.57	RV	CELLSTATES	vFB2	control_PKP2	5	15
RIMS2	3.01	0.0302	0.00123	0.0154	4.15	11.4	0.00128	1.52	RV	CELLSTATES	vFB2	control_PKP2	5	15
ARHGAP26-AS1	3	0.00381	0.0387	0.084	5.48	18.5	5.96e-05	2.42	RV	CELLSTATES	vFB2	control_PKP2	5	15
AC010737.1	2.97	0.0228	0.00102	0.0355	4.31	12.3	0.000842	1.64	RV	CELLSTATES	vFB2	control_PKP2	5	15
FXYD1	2.97	0.00537	0.01	0.048	4.89	17.4	9.54e-05	2.27	RV	CELLSTATES	vFB2	control_PKP2	5	15
AC006299.1	2.96	0.0141	0.00742	0.0305	4.58	13.8	0.00043	1.85	RV	CELLSTATES	vFB2	control_PKP2	5	15
ADRA1B	2.95	0.000701	0.0768	0.347	6.92	24.4	6.11e-06	3.15	RV	CELLSTATES	vFB2	control_PKP2	5	15
PPIL6	2.95	0.00273	0.03	0.125	5.79	19.8	3.62e-05	2.56	RV	CELLSTATES	vFB2	control_PKP2	5	15
TMPRSS11A	2.95	0.00815	0.00574	0.0301	4.48	15.7	0.00019	2.09	RV	CELLSTATES	vFB2	control_PKP2	5	15
BMP4	2.91	0.00034	0.0596	0.143	5.93	27.3	2.09e-06	3.47	RV	CELLSTATES	vFB2	control_PKP2	5	15
ADAMTS5	2.89	0.00197	0.112	0.491	7.17	20.9	2.32e-05	2.71	RV	CELLSTATES	vFB2	control_PKP2	5	15
APOA1-AS	2.89	0.0307	0.00572	0.0193	4.3	11.3	0.00133	1.51	RV	CELLSTATES	vFB2	control_PKP2	5	15
LINC00402	2.88	0.0355	0.0064	0.0175	4.19	10.8	0.00168	1.45	RV	CELLSTATES	vFB2	control_PKP2	5	15
LINC01033	2.85	0.0123	0.000677	0.031	4.46	14.3	0.00035	1.91	RV	CELLSTATES	vFB2	control_PKP2	5	15
LINC02145	2.85	0.0429	0.000338	0.0162	4.1	12.2	0.00224	1.37	RV	CELLSTATES	vFB2	control_PKP2	5	15
LINC01828	2.83	0.0198	0.000338	0.0196	4.25	13.9	0.00068	1.7	RV	CELLSTATES	vFB2	control_PKP2	5	15
SLC31A2	2.81	0.0201	0.00451	0.0199	4.27	12.7	0.000701	1.7	RV	CELLSTATES	vFB2	control_PKP2	5	15
AL049870.3	2.79	0.0307	0.0125	0.0175	4.24	11.5	0.00133	1.51	RV	CELLSTATES	vFB2	control_PKP2	5	15
CHST7	2.78	0.00034	0.128	0.4	7.08	27.2	2.13e-06	3.47	RV	CELLSTATES	vFB2	control_PKP2	5	15
HTR2C	2.78	0.0443	0.00576	0.0187	4.24	10	0.00235	1.35	RV	CELLSTATES	vFB2	control_PKP2	5	15
MAMDC2	2.78	0.00157	0.654	3.56	9.74	21.7	1.68e-05	2.81	RV	CELLSTATES	vFB2	control_PKP2	5	15
KCND2	2.76	0.0258	0.028	0.137	5.84	11.9	0.00101	1.59	RV	CELLSTATES	vFB2	control_PKP2	5	15
AF130359.1	2.73	0.0121	0.0121	0.0405	4.73	14.4	0.000336	1.92	RV	CELLSTATES	vFB2	control_PKP2	5	15
LINC01807	2.71	0.011	0.0304	0.149	5.87	14.7	0.00029	1.96	RV	CELLSTATES	vFB2	control_PKP2	5	15
SORT1	2.69	0.00328	0.0313	0.127	5.81	19.1	4.77e-05	2.48	RV	CELLSTATES	vFB2	control_PKP2	5	15
GALNT15	2.68	0.0305	0.0622	0.0795	5.46	11.3	0.00131	1.52	RV	CELLSTATES	vFB2	control_PKP2	5	15
ZBTB16	2.67	0.00489	1	4.35	10.1	17.7	8.17e-05	2.31	RV	CELLSTATES	vFB2	control_PKP2	5	15
GP6	2.66	0.0263	0.00359	0.0279	4.54	11.8	0.00105	1.58	RV	CELLSTATES	vFB2	control_PKP2	5	15
AL136979.1	2.65	0.0344	0.0141	0.0244	4.42	10.9	0.0016	1.46	RV	CELLSTATES	vFB2	control_PKP2	5	15
PRKAG2-AS1	2.65	0.0201	0.0171	0.0348	4.65	12.7	0.000706	1.7	RV	CELLSTATES	vFB2	control_PKP2	5	15
AFF2	2.64	0.0139	0.0023	0.0505	4.79	13.9	0.000418	1.86	RV	CELLSTATES	vFB2	control_PKP2	5	15
AP000857.2	2.64	0.0489	0.0156	0.0222	4.44	9.73	0.00273	1.31	RV	CELLSTATES	vFB2	control_PKP2	5	15
MXD3	2.63	0.0359	0.00795	0.0194	4.29	10.7	0.00172	1.45	RV	CELLSTATES	vFB2	control_PKP2	5	15
AF121898.1	2.62	0.0112	0.0227	0.079	5.39	14.7	0.000299	1.95	RV	CELLSTATES	vFB2	control_PKP2	5	15
AL591518.1	2.62	0.0296	0.0143	0.0437	4.86	11.4	0.00125	1.53	RV	CELLSTATES	vFB2	control_PKP2	5	15
CP	2.62	0.0086	0.0348	0.0963	5.54	15.5	0.000208	2.07	RV	CELLSTATES	vFB2	control_PKP2	5	15
NAA11	2.62	0.0279	0.056	0.11	5.77	11.6	0.00115	1.55	RV	CELLSTATES	vFB2	control_PKP2	5	15
AC022217.3	2.61	0.0169	0.071	0.0919	5.67	13.3	0.000543	1.77	RV	CELLSTATES	vFB2	control_PKP2	5	15
AP005131.5	2.6	0.0362	0.00821	0.0204	4.3	10.7	0.00176	1.44	RV	CELLSTATES	vFB2	control_PKP2	5	15
CYP4Z1	2.6	0.00828	0.0513	0.0667	5.33	15.7	0.000195	2.08	RV	CELLSTATES	vFB2	control_PKP2	5	15
LINC02454	2.6	0.046	0.000338	0.0159	4.16	10.9	0.0025	1.34	RV	CELLSTATES	vFB2	control_PKP2	5	15
KLHL33	2.59	0.0283	0.00451	0.0203	4.32	11.5	0.00118	1.55	RV	CELLSTATES	vFB2	control_PKP2	5	15
AC011503.1	2.58	0.0465	0.0103	0.0527	4.88	9.86	0.00256	1.33	RV	CELLSTATES	vFB2	control_PKP2	5	15
CYP4A22-AS1	2.58	0.0188	0.0398	0.0618	5.19	12.9	0.000628	1.73	RV	CELLSTATES	vFB2	control_PKP2	5	15
AC112206.2	2.55	0.0121	0.0251	0.128	5.82	14.4	0.00034	1.92	RV	CELLSTATES	vFB2	control_PKP2	5	15
ADAMTS9-AS2	2.55	0.000971	0.207	0.877	8.06	23.4	8.89e-06	3.01	RV	CELLSTATES	vFB2	control_PKP2	5	15
DOCK5	2.53	0.000402	0.221	1.26	8.38	26.6	2.63e-06	3.4	RV	CELLSTATES	vFB2	control_PKP2	5	15
ENOX2	2.53	0.000432	0.317	1.22	8.4	26.3	2.99e-06	3.36	RV	CELLSTATES	vFB2	control_PKP2	5	15
NBAT1	2.53	0.0395	0.00169	0.0412	4.44	10.4	0.002	1.4	RV	CELLSTATES	vFB2	control_PKP2	5	15
AC027117.2	2.52	0.000971	0.0837	0.226	6.51	23.3	9.19e-06	3.01	RV	CELLSTATES	vFB2	control_PKP2	5	15
PDK4	2.52	0.0146	0.143	0.766	7.89	13.7	0.00045	1.84	RV	CELLSTATES	vFB2	control_PKP2	5	15
KCNMA1	2.51	0.00278	0.025	0.153	5.83	19.7	3.73e-05	2.56	RV	CELLSTATES	vFB2	control_PKP2	5	15
STK17B	2.51	0.000329	0.0481	0.489	7.16	27.4	1.98e-06	3.48	RV	CELLSTATES	vFB2	control_PKP2	5	15
PCDH11Y	2.5	0.0312	0.0192	0.039	4.72	11.2	0.00138	1.51	RV	CELLSTATES	vFB2	control_PKP2	5	15
RNFT1-DT	2.5	0.0118	0.046	0.0465	4.96	14.5	0.000325	1.93	RV	CELLSTATES	vFB2	control_PKP2	5	15
AC096741.1	2.49	0.00762	0.0649	0.0695	5.43	16	0.000169	2.12	RV	CELLSTATES	vFB2	control_PKP2	5	15
ACADL	2.47	0.0118	0.0372	0.061	5.07	14.5	0.000324	1.93	RV	CELLSTATES	vFB2	control_PKP2	5	15
AL031599.1	2.47	0.0402	0.0231	0.0967	5.43	10.3	0.00204	1.4	RV	CELLSTATES	vFB2	control_PKP2	5	15
DNAJC3-DT	2.47	0.0335	0.0266	0.0349	4.66	11	0.00154	1.47	RV	CELLSTATES	vFB2	control_PKP2	5	15
FAM104B	2.47	0.0272	0.0115	0.0288	4.53	11.7	0.00111	1.57	RV	CELLSTATES	vFB2	control_PKP2	5	15
RAMP2	2.47	0.0494	0.00359	0.0363	4.71	9.7	0.00276	1.31	RV	CELLSTATES	vFB2	control_PKP2	5	15
SUOX	2.47	0.0283	0.0164	0.0275	4.48	11.5	0.00119	1.55	RV	CELLSTATES	vFB2	control_PKP2	5	15
AC007389.5	2.46	0.05	0.00236	0.0221	4.34	9.65	0.00283	1.3	RV	CELLSTATES	vFB2	control_PKP2	5	15
MXI1	2.46	0.00419	0.125	0.447	7.3	18.2	6.81e-05	2.38	RV	CELLSTATES	vFB2	control_PKP2	5	15
PRPS1	2.46	0.00918	0.0219	0.135	5.87	15.3	0.000227	2.04	RV	CELLSTATES	vFB2	control_PKP2	5	15
TMPRSS11D	2.46	0.0308	0.0158	0.0417	4.78	11.3	0.00134	1.51	RV	CELLSTATES	vFB2	control_PKP2	5	15
AC091946.1	2.45	0.0397	0.00864	0.026	4.52	10.4	0.00201	1.4	RV	CELLSTATES	vFB2	control_PKP2	5	15
LRRTM4	2.45	0.017	0.0263	0.155	6.06	13.3	0.000547	1.77	RV	CELLSTATES	vFB2	control_PKP2	5	15
MASP1	2.45	0.01	0.00425	0.0574	4.93	15	0.000258	2	RV	CELLSTATES	vFB2	control_PKP2	5	15
IGFBP2	2.44	0.0169	0.00988	0.0642	5.1	13.3	0.00054	1.77	RV	CELLSTATES	vFB2	control_PKP2	5	15
AL512380.2	2.43	0.0355	0.0895	0.104	5.69	10.8	0.00169	1.45	RV	CELLSTATES	vFB2	control_PKP2	5	15
AP000787.1	2.43	0.00235	0.089	0.285	6.67	20.3	2.95e-05	2.63	RV	CELLSTATES	vFB2	control_PKP2	5	15
AC022101.1	2.42	0.0132	0.0115	0.06	5.13	14	0.00039	1.88	RV	CELLSTATES	vFB2	control_PKP2	5	15
AL161669.3	2.41	0.0212	0.0299	0.0755	5.34	12.5	0.000759	1.67	RV	CELLSTATES	vFB2	control_PKP2	5	15
TXNIP	2.41	0.00503	0.313	0.914	8.28	17.6	8.58e-05	2.3	RV	CELLSTATES	vFB2	control_PKP2	5	15
AC087501.1	2.4	0.0312	0.0127	0.0332	4.61	11.2	0.00139	1.51	RV	CELLSTATES	vFB2	control_PKP2	5	15
COLCA1	2.4	0.0385	0.00795	0.0306	4.58	10.5	0.00191	1.42	RV	CELLSTATES	vFB2	control_PKP2	5	15
TESPA1	2.37	0.0234	0.0178	0.0465	4.97	12.2	0.000882	1.63	RV	CELLSTATES	vFB2	control_PKP2	5	15
CFAP54	2.36	0.0397	0.014	0.0253	4.49	10.4	0.00202	1.4	RV	CELLSTATES	vFB2	control_PKP2	5	15
AC058791.1	2.35	0.00529	0.0711	0.372	7	17.4	9.25e-05	2.28	RV	CELLSTATES	vFB2	control_PKP2	5	15
AL731569.1	2.35	0.0458	0.000766	0.0203	4.26	9.93	0.00248	1.34	RV	CELLSTATES	vFB2	control_PKP2	5	15
DEPP1	2.34	0.0118	0.0521	0.0934	5.6	14.4	0.000327	1.93	RV	CELLSTATES	vFB2	control_PKP2	5	15
CPAMD8	2.33	0.0302	0.00356	0.0716	4.92	11.4	0.00128	1.52	RV	CELLSTATES	vFB2	control_PKP2	5	15
CRISPLD1	2.32	0.00953	0.00985	0.117	5.66	15.2	0.000239	2.02	RV	CELLSTATES	vFB2	control_PKP2	5	15
SESN3	2.32	0.00284	0.0658	0.428	7.01	19.6	3.89e-05	2.55	RV	CELLSTATES	vFB2	control_PKP2	5	15
ICA1L	2.31	0.00688	0.153	0.508	7.41	16.4	0.000144	2.16	RV	CELLSTATES	vFB2	control_PKP2	5	15
LINC00632	2.31	0.00236	0.0944	0.29	6.81	20.2	2.98e-05	2.63	RV	CELLSTATES	vFB2	control_PKP2	5	15
SLC44A5	2.31	0.00924	0.011	0.0913	5.38	15.3	0.00023	2.03	RV	CELLSTATES	vFB2	control_PKP2	5	15
OGFRL1	2.3	0.00569	0.0717	0.21	6.42	17.1	0.000105	2.24	RV	CELLSTATES	vFB2	control_PKP2	5	15
AC098582.1	2.29	0.0365	0.00608	0.0288	4.45	10.7	0.00177	1.44	RV	CELLSTATES	vFB2	control_PKP2	5	15
AC124254.1	2.29	0.0159	0.0046	0.0819	5.38	13.5	0.000497	1.8	RV	CELLSTATES	vFB2	control_PKP2	5	15
AC093827.5	2.28	0.0181	0.0134	0.0527	4.96	13.1	0.00059	1.74	RV	CELLSTATES	vFB2	control_PKP2	5	15
DNER	2.28	0.0315	0.00741	0.0558	4.98	11.1	0.00141	1.5	RV	CELLSTATES	vFB2	control_PKP2	5	15
CORIN	2.27	0.00748	0.0597	0.199	6.33	16.1	0.000163	2.13	RV	CELLSTATES	vFB2	control_PKP2	5	15
ITGA1	2.27	0.00205	0.125	0.415	7.16	20.7	2.47e-05	2.69	RV	CELLSTATES	vFB2	control_PKP2	5	15
PEX5L	2.27	0.0321	0.0466	0.113	5.85	11.1	0.00145	1.49	RV	CELLSTATES	vFB2	control_PKP2	5	15
AOX1	2.25	0.0302	0.0675	0.091	5.75	11.4	0.00129	1.52	RV	CELLSTATES	vFB2	control_PKP2	5	15
TSC22D3	2.25	0.00768	0.2	1.3	8.46	15.9	0.000173	2.11	RV	CELLSTATES	vFB2	control_PKP2	5	15
AC036214.1	2.24	0.0381	0.0147	0.104	5.62	10.5	0.00189	1.42	RV	CELLSTATES	vFB2	control_PKP2	5	15
AL357992.1	2.24	0.0499	0.024	0.0367	4.74	9.67	0.00281	1.3	RV	CELLSTATES	vFB2	control_PKP2	5	15
AQP11	2.24	0.0365	0.0295	0.0471	5.03	10.6	0.00179	1.44	RV	CELLSTATES	vFB2	control_PKP2	5	15
CRELD1	2.23	0.0186	0.00335	0.0563	5.03	13	0.000618	1.73	RV	CELLSTATES	vFB2	control_PKP2	5	15
ARL17B	2.22	0.00537	0.131	0.318	6.86	17.3	9.58e-05	2.27	RV	CELLSTATES	vFB2	control_PKP2	5	15
MANEA-DT	2.22	0.0468	0.041	0.0534	5.13	9.85	0.00258	1.33	RV	CELLSTATES	vFB2	control_PKP2	5	15
UNC79	2.22	0.0188	0.033	0.0592	5.08	12.9	0.000628	1.73	RV	CELLSTATES	vFB2	control_PKP2	5	15
AP003096.1	2.21	0.0362	0.0108	0.0441	4.84	10.7	0.00176	1.44	RV	CELLSTATES	vFB2	control_PKP2	5	15
ARSK	2.2	0.0236	0.0153	0.0564	4.98	12.1	0.000898	1.63	RV	CELLSTATES	vFB2	control_PKP2	5	15
FKBP5	2.2	0.0138	1.21	5.4	10.4	13.9	0.000413	1.86	RV	CELLSTATES	vFB2	control_PKP2	5	15
MEOX2	2.2	0.00828	0.165	0.666	7.64	15.6	0.000195	2.08	RV	CELLSTATES	vFB2	control_PKP2	5	15
IL16	2.19	0.00892	0.114	0.42	7.19	15.4	0.000218	2.05	RV	CELLSTATES	vFB2	control_PKP2	5	15
AC008056.1	2.18	0.027	0.0162	0.0541	5.03	11.7	0.0011	1.57	RV	CELLSTATES	vFB2	control_PKP2	5	15
FAM162B	2.18	0.0283	0.043	0.0906	5.56	11.5	0.00118	1.55	RV	CELLSTATES	vFB2	control_PKP2	5	15
FGD4	2.18	0.00679	0.266	0.979	8.22	16.5	0.000138	2.17	RV	CELLSTATES	vFB2	control_PKP2	5	15
LIN7A	2.18	0.00894	0.0752	0.247	6.62	15.4	0.00022	2.05	RV	CELLSTATES	vFB2	control_PKP2	5	15
PRKG1-AS1	2.18	0.0314	0.0702	0.0666	5.27	11.2	0.0014	1.5	RV	CELLSTATES	vFB2	control_PKP2	5	15
AL359220.1	2.17	0.0307	0.018	0.0611	5.18	11.3	0.00132	1.51	RV	CELLSTATES	vFB2	control_PKP2	5	15
SLC25A18	2.17	0.0227	0.0202	0.0535	4.96	12.3	0.000835	1.64	RV	CELLSTATES	vFB2	control_PKP2	5	15
MIR4713HG	2.16	0.0443	0.0124	0.0342	4.53	10	0.00235	1.35	RV	CELLSTATES	vFB2	control_PKP2	5	15
AL591368.1	2.14	0.0308	0.00461	0.0411	4.71	11.2	0.00135	1.51	RV	CELLSTATES	vFB2	control_PKP2	5	15
KIAA1211	2.14	0.00688	0.0235	0.216	6.32	16.4	0.000143	2.16	RV	CELLSTATES	vFB2	control_PKP2	5	15
PAXIP1-AS1	2.14	0.0338	0.0612	0.0757	5.53	10.9	0.00156	1.47	RV	CELLSTATES	vFB2	control_PKP2	5	15
PIK3IP1	2.14	0.0127	0.0351	0.115	5.72	14.2	0.00037	1.9	RV	CELLSTATES	vFB2	control_PKP2	5	15
PRRT3-AS1	2.14	0.0284	0.0114	0.0625	5.12	11.5	0.00119	1.55	RV	CELLSTATES	vFB2	control_PKP2	5	15
ALDH6A1	2.13	0.023	0.0285	0.0602	5.11	12.3	0.000851	1.64	RV	CELLSTATES	vFB2	control_PKP2	5	15
TCF4-AS2	2.13	0.0496	0.00741	0.0326	4.53	9.69	0.00278	1.3	RV	CELLSTATES	vFB2	control_PKP2	5	15
PNPLA7	2.11	0.007	0.0252	0.132	5.79	16.3	0.000151	2.15	RV	CELLSTATES	vFB2	control_PKP2	5	15
GREB1	2.1	0.0184	0.0269	0.16	6.01	13	0.000605	1.74	RV	CELLSTATES	vFB2	control_PKP2	5	15
ZNF33B	2.1	0.0398	0.0186	0.0546	4.94	10.4	0.00202	1.4	RV	CELLSTATES	vFB2	control_PKP2	5	15
HS6ST2	2.09	0.0165	0.0392	0.241	6.4	13.4	0.000521	1.78	RV	CELLSTATES	vFB2	control_PKP2	5	15
AC007389.3	2.08	0.0322	0.0246	0.0831	5.46	11.1	0.00146	1.49	RV	CELLSTATES	vFB2	control_PKP2	5	15
AL139147.1	2.08	0.0468	0.0235	0.0679	5.29	9.84	0.00259	1.33	RV	CELLSTATES	vFB2	control_PKP2	5	15
ACSM1	2.07	0.0333	0.544	1.16	8.65	11	0.00152	1.48	RV	CELLSTATES	vFB2	control_PKP2	5	15
MAP2	2.07	0.00381	0.0218	0.247	6.44	18.5	5.93e-05	2.42	RV	CELLSTATES	vFB2	control_PKP2	5	15
AC002546.1	2.06	0.0333	0.125	0.0941	5.84	11	0.00153	1.48	RV	CELLSTATES	vFB2	control_PKP2	5	15
AC091948.1	2.05	0.015	0.0432	0.177	6.17	13.6	0.000464	1.82	RV	CELLSTATES	vFB2	control_PKP2	5	15
OSGEPL1	2.05	0.0258	0.0296	0.104	5.66	11.9	0.00102	1.59	RV	CELLSTATES	vFB2	control_PKP2	5	15
AC007563.2	2.04	0.0448	0.013	0.0501	5	10	0.0024	1.35	RV	CELLSTATES	vFB2	control_PKP2	5	15
ADHFE1	2.04	0.0113	0.0734	0.136	6.01	14.6	0.000303	1.95	RV	CELLSTATES	vFB2	control_PKP2	5	15
AC124947.1	2.02	0.0227	0.00949	0.0768	5.29	12.3	0.000834	1.64	RV	CELLSTATES	vFB2	control_PKP2	5	15
LINC00598	2.02	0.0212	0.0635	0.121	5.95	12.5	0.000761	1.67	RV	CELLSTATES	vFB2	control_PKP2	5	15
LRRN3	2.01	0.0381	0.035	0.055	5.13	10.5	0.00189	1.42	RV	CELLSTATES	vFB2	control_PKP2	5	15
TIPARP	2.01	0.0187	0.0755	0.347	6.9	13	0.000624	1.73	RV	CELLSTATES	vFB2	control_PKP2	5	15
FAXDC2	1.99	0.0107	0.108	0.413	7.14	14.8	0.000278	1.97	RV	CELLSTATES	vFB2	control_PKP2	5	15
SAMHD1	1.99	0.00498	0.0922	0.46	7.26	17.7	8.42e-05	2.3	RV	CELLSTATES	vFB2	control_PKP2	5	15
AC007388.1	1.98	0.00775	0.17	0.591	7.52	15.9	0.000178	2.11	RV	CELLSTATES	vFB2	control_PKP2	5	15
AC025917.1	1.98	0.05	0.0587	0.0578	5.18	9.65	0.00283	1.3	RV	CELLSTATES	vFB2	control_PKP2	5	15
AC097534.2	1.98	0.0456	0.022	0.0571	5.1	9.96	0.00245	1.34	RV	CELLSTATES	vFB2	control_PKP2	5	15
CFH	1.98	0.00775	0.572	1.98	9.1	15.9	0.000178	2.11	RV	CELLSTATES	vFB2	control_PKP2	5	15
MAP2K6	1.96	0.0125	0.069	0.209	6.46	14.2	0.000361	1.9	RV	CELLSTATES	vFB2	control_PKP2	5	15
USP53	1.96	0.021	1.07	2.59	9.61	12.6	0.000741	1.68	RV	CELLSTATES	vFB2	control_PKP2	5	15
AC026904.4	1.95	0.0204	0.00597	0.0887	5.38	12.6	0.00072	1.69	RV	CELLSTATES	vFB2	control_PKP2	5	15
GLUL	1.95	0.0355	0.08	0.257	6.75	10.8	0.00169	1.45	RV	CELLSTATES	vFB2	control_PKP2	5	15
AC026347.1	1.94	0.0321	0.0638	0.0982	5.72	11.1	0.00145	1.49	RV	CELLSTATES	vFB2	control_PKP2	5	15
RAI2	1.94	0.0322	0.0278	0.0735	5.28	11.1	0.00146	1.49	RV	CELLSTATES	vFB2	control_PKP2	5	15
AP000943.3	1.93	0.0189	0.0503	0.114	5.81	12.9	0.000639	1.72	RV	CELLSTATES	vFB2	control_PKP2	5	15
LEKR1	1.93	0.0463	0.0253	0.05	4.95	9.89	0.00253	1.33	RV	CELLSTATES	vFB2	control_PKP2	5	15
FOXO3	1.92	0.00402	1.05	3.28	9.8	18.3	6.38e-05	2.4	RV	CELLSTATES	vFB2	control_PKP2	5	15
AASS	1.91	0.00892	0.0543	0.224	6.48	15.4	0.000218	2.05	RV	CELLSTATES	vFB2	control_PKP2	5	15
LAMA3	1.91	0.0235	0.075	0.131	5.95	12.2	0.000893	1.63	RV	CELLSTATES	vFB2	control_PKP2	5	15
SLC44A1	1.91	0.007	0.323	0.898	8.16	16.3	0.000151	2.15	RV	CELLSTATES	vFB2	control_PKP2	5	15
SLC9A7	1.91	0.0242	0.0737	0.207	6.43	12.1	0.000937	1.62	RV	CELLSTATES	vFB2	control_PKP2	5	15
ARHGEF26	1.9	0.0219	0.187	0.419	7.31	12.4	0.000796	1.66	RV	CELLSTATES	vFB2	control_PKP2	5	15
CCND3	1.9	0.0118	0.295	1.06	8.33	14.4	0.000327	1.93	RV	CELLSTATES	vFB2	control_PKP2	5	15
HLF	1.9	0.0402	0.0438	0.112	5.83	10.3	0.00205	1.4	RV	CELLSTATES	vFB2	control_PKP2	5	15
MUSK	1.9	0.0263	0.406	1.01	8.35	11.8	0.00104	1.58	RV	CELLSTATES	vFB2	control_PKP2	5	15
RAPGEF4	1.9	0.0186	0.0448	0.122	5.89	13	0.000621	1.73	RV	CELLSTATES	vFB2	control_PKP2	5	15
ITGB8	1.89	0.00958	0.0922	0.376	7.01	15.2	0.000241	2.02	RV	CELLSTATES	vFB2	control_PKP2	5	15
SMAD9	1.89	0.0385	0.0198	0.0875	5.48	10.5	0.00193	1.41	RV	CELLSTATES	vFB2	control_PKP2	5	15
AP001528.2	1.86	0.0178	0.18	0.392	7.28	13.1	0.000579	1.75	RV	CELLSTATES	vFB2	control_PKP2	5	15
KITLG	1.86	0.0343	0.0107	0.101	5.51	10.9	0.00159	1.46	RV	CELLSTATES	vFB2	control_PKP2	5	15
AC022915.2	1.85	0.0176	0.0593	0.153	6.08	13.2	0.000571	1.76	RV	CELLSTATES	vFB2	control_PKP2	5	15
ARL15	1.85	0.00413	1.3	4.92	10.3	18.3	6.61e-05	2.38	RV	CELLSTATES	vFB2	control_PKP2	5	15
IRAK3	1.85	0.0149	0.348	0.919	8.24	13.6	0.000461	1.83	RV	CELLSTATES	vFB2	control_PKP2	5	15
MBOAT1	1.85	0.0301	0.0624	0.159	6.12	11.4	0.00127	1.52	RV	CELLSTATES	vFB2	control_PKP2	5	15
MAMDC2-AS1	1.84	0.0249	0.286	1.02	8.31	12	0.000966	1.6	RV	CELLSTATES	vFB2	control_PKP2	5	15
NKAIN2	1.84	0.0268	0.0404	0.158	6.06	11.8	0.00107	1.57	RV	CELLSTATES	vFB2	control_PKP2	5	15
SPRY4-AS1	1.84	0.0168	0.0973	0.479	7.29	13.3	0.000537	1.77	RV	CELLSTATES	vFB2	control_PKP2	5	15
AFF3	1.8	0.0275	1.09	3.74	9.94	11.6	0.00112	1.56	RV	CELLSTATES	vFB2	control_PKP2	5	15
BTBD8	1.8	0.0186	0.0649	0.233	6.52	13	0.000616	1.73	RV	CELLSTATES	vFB2	control_PKP2	5	15
HMGCLL1	1.79	0.0352	0.123	0.348	7.13	10.8	0.00165	1.45	RV	CELLSTATES	vFB2	control_PKP2	5	15
AL445426.1	1.77	0.0279	0.228	0.634	7.8	11.6	0.00115	1.55	RV	CELLSTATES	vFB2	control_PKP2	5	15
TH2LCRR	1.77	0.0445	0.0559	0.094	5.66	10	0.00237	1.35	RV	CELLSTATES	vFB2	control_PKP2	5	15
ARHGAP10	1.76	0.00768	1.29	4.54	10.2	16	0.000172	2.11	RV	CELLSTATES	vFB2	control_PKP2	5	15
GPM6B	1.76	0.0416	0.0456	0.261	6.66	10.3	0.00213	1.38	RV	CELLSTATES	vFB2	control_PKP2	5	15
GLIS1	1.75	0.027	0.0304	0.17	6.01	11.7	0.00109	1.57	RV	CELLSTATES	vFB2	control_PKP2	5	15
PIK3R1	1.75	0.0264	0.451	1.11	8.53	11.8	0.00105	1.58	RV	CELLSTATES	vFB2	control_PKP2	5	15
ZFAND5	1.75	0.0121	0.0836	0.278	6.72	14.3	0.000342	1.92	RV	CELLSTATES	vFB2	control_PKP2	5	15
MEF2C-AS1	1.74	0.0458	0.0841	0.139	6.09	9.94	0.00247	1.34	RV	CELLSTATES	vFB2	control_PKP2	5	15
TMEM71	1.74	0.0322	0.0792	0.244	6.59	11.1	0.00146	1.49	RV	CELLSTATES	vFB2	control_PKP2	5	15
ACSM3	1.73	0.0439	3.68	7.48	11.2	10.1	0.00231	1.36	RV	CELLSTATES	vFB2	control_PKP2	5	15
ECT2L	1.73	0.0352	0.0213	0.104	5.67	10.8	0.00165	1.45	RV	CELLSTATES	vFB2	control_PKP2	5	15
LRRC37A2	1.73	0.0426	0.101	0.156	6.21	10.2	0.0022	1.37	RV	CELLSTATES	vFB2	control_PKP2	5	15
ATP10D	1.72	0.0138	0.395	0.975	8.29	13.9	0.000414	1.86	RV	CELLSTATES	vFB2	control_PKP2	5	15
AC016831.7	1.71	0.00688	1.18	3.79	10.1	16.4	0.000142	2.16	RV	CELLSTATES	vFB2	control_PKP2	5	15
TMEM123	1.7	0.0314	0.0887	0.161	6.23	11.2	0.0014	1.5	RV	CELLSTATES	vFB2	control_PKP2	5	15
ZNF862	1.69	0.0428	0.12	0.28	6.8	10.2	0.00222	1.37	RV	CELLSTATES	vFB2	control_PKP2	5	15
MTSS1	1.68	0.0309	0.0885	0.349	6.96	11.2	0.00136	1.51	RV	CELLSTATES	vFB2	control_PKP2	5	15
PTPN13	1.67	0.0134	0.35	1.43	8.62	14	0.000397	1.87	RV	CELLSTATES	vFB2	control_PKP2	5	15
SLC12A2	1.67	0.0312	0.0662	0.153	6.08	11.2	0.00139	1.51	RV	CELLSTATES	vFB2	control_PKP2	5	15
MTURN	1.65	0.0434	0.0303	0.12	5.77	10.1	0.00227	1.36	RV	CELLSTATES	vFB2	control_PKP2	5	15
SLC35E3	1.65	0.038	0.0519	0.176	6.19	10.5	0.00188	1.42	RV	CELLSTATES	vFB2	control_PKP2	5	15
UBA6-AS1	1.65	0.0161	0.182	0.51	7.5	13.4	0.000506	1.79	RV	CELLSTATES	vFB2	control_PKP2	5	15
WASF3	1.65	0.027	0.253	0.508	7.58	11.7	0.00109	1.57	RV	CELLSTATES	vFB2	control_PKP2	5	15
ITGB3BP	1.64	0.0438	0.0715	0.16	6.2	10.1	0.00231	1.36	RV	CELLSTATES	vFB2	control_PKP2	5	15
FAM214A	1.62	0.0282	0.18	0.684	7.78	11.6	0.00117	1.55	RV	CELLSTATES	vFB2	control_PKP2	5	15
HSD17B11	1.62	0.0355	0.0861	0.233	6.6	10.8	0.00168	1.45	RV	CELLSTATES	vFB2	control_PKP2	5	15
PREX2	1.62	0.0309	0.353	0.997	8.37	11.2	0.00136	1.51	RV	CELLSTATES	vFB2	control_PKP2	5	15
RASSF4	1.61	0.0271	0.174	0.389	7.28	11.7	0.0011	1.57	RV	CELLSTATES	vFB2	control_PKP2	5	15
STXBP6	1.59	0.0499	0.179	0.332	7.11	9.66	0.00282	1.3	RV	CELLSTATES	vFB2	control_PKP2	5	15
ANGPT1	1.58	0.0494	0.258	0.326	7.1	9.71	0.00276	1.31	RV	CELLSTATES	vFB2	control_PKP2	5	15
GATA6	1.57	0.0403	0.175	0.523	7.49	10.3	0.00206	1.39	RV	CELLSTATES	vFB2	control_PKP2	5	15
PRR16	1.57	0.02	0.562	2.17	9.21	12.7	0.000697	1.7	RV	CELLSTATES	vFB2	control_PKP2	5	15
RFTN2	1.57	0.0341	0.367	0.85	8.16	10.9	0.00158	1.47	RV	CELLSTATES	vFB2	control_PKP2	5	15
KALRN	1.56	0.0312	0.346	1.64	8.72	11.2	0.00138	1.51	RV	CELLSTATES	vFB2	control_PKP2	5	15
BNIP3L	1.53	0.0499	0.428	1.3	8.68	9.67	0.0028	1.3	RV	CELLSTATES	vFB2	control_PKP2	5	15
CRADD	1.53	0.0302	0.25	0.744	7.96	11.4	0.00128	1.52	RV	CELLSTATES	vFB2	control_PKP2	5	15
NPAS3	1.53	0.0287	0.579	1.68	9.05	11.5	0.00121	1.54	RV	CELLSTATES	vFB2	control_PKP2	5	15
ABCA6	1.52	0.0222	2.75	5.3	10.8	12.4	0.000808	1.65	RV	CELLSTATES	vFB2	control_PKP2	5	15
SHROOM3	1.51	0.025	0.224	0.69	7.87	12	0.000976	1.6	RV	CELLSTATES	vFB2	control_PKP2	5	15
CARMIL1	1.45	0.0367	0.755	2.38	9.45	10.6	0.0018	1.44	RV	CELLSTATES	vFB2	control_PKP2	5	15
PPM1B	1.4	0.0387	0.199	0.493	7.5	10.5	0.00195	1.41	RV	CELLSTATES	vFB2	control_PKP2	5	15
AKT3	1.39	0.0428	1.41	4.33	10.2	10.2	0.00223	1.37	RV	CELLSTATES	vFB2	control_PKP2	5	15

## Sheet: PVneg_control
Gene	logFC	FDR	mean_exp_control	mean_exp_genotype	logCPM	F	PValue	FDR_plot	Region	annotation_level	cell_state	comparison	Observations_genotype	Observations_reference
NPPB	7.17	2.11e-05	0	0.25	6.2	45.6	4.47e-09	4.68	RV	CELLSTATES	vFB2	control_PVneg	4	15
CXCL10	5.14	0.000222	0.000427	0.174	5.49	35	7.82e-08	3.65	RV	CELLSTATES	vFB2	control_PVneg	4	15
AC074011.1	4.73	0.00482	0	0.0677	5.06	25.1	4.42e-06	2.32	RV	CELLSTATES	vFB2	control_PVneg	4	15
SPINK13	4.68	0.0147	0	0.0409	5.11	21	2.11e-05	1.83	RV	CELLSTATES	vFB2	control_PVneg	4	15
GOLGA6L9	4.52	0.000558	0	0.0625	4.94	33.2	2.36e-07	3.25	RV	CELLSTATES	vFB2	control_PVneg	4	15
CSMD1	4.01	1.69e-05	0.0312	0.859	7.33	47.3	1.24e-09	4.77	RV	CELLSTATES	vFB2	control_PVneg	4	15
MIR155HG	3.95	0.00267	0.00458	0.196	5.55	27	1.51e-06	2.57	RV	CELLSTATES	vFB2	control_PVneg	4	15
LINC01535	3.81	0.0425	0	0.0194	4.89	16.2	0.000153	1.37	RV	CELLSTATES	vFB2	control_PVneg	4	15
USP12-AS1	3.61	0.0164	0	0.0329	4.75	20.3	2.77e-05	1.79	RV	CELLSTATES	vFB2	control_PVneg	4	15
AF130417.1	3.54	0.0407	0	0.0393	4.72	21	0.000135	1.39	RV	CELLSTATES	vFB2	control_PVneg	4	15
AC003684.1	3.53	0.0475	0	0.0159	4.82	15.4	0.000214	1.32	RV	CELLSTATES	vFB2	control_PVneg	4	15
AC124254.1	3.47	0.00464	0.0046	0.181	5.6	24.6	3.93e-06	2.33	RV	CELLSTATES	vFB2	control_PVneg	4	15
AC025031.1	3.43	0.0396	0	0.0182	4.76	16.8	0.000115	1.4	RV	CELLSTATES	vFB2	control_PVneg	4	15
SLC27A6	3.43	8.1e-05	0.0492	0.535	6.87	38.5	2.29e-08	4.09	RV	CELLSTATES	vFB2	control_PVneg	4	15
KIRREL3	3.38	1.69e-05	0.0358	0.862	7.56	45.2	2.39e-09	4.77	RV	CELLSTATES	vFB2	control_PVneg	4	15
KCNK12	3.37	0.0273	0	0.0238	4.72	18.4	5.97e-05	1.56	RV	CELLSTATES	vFB2	control_PVneg	4	15
FAM9B	3.36	0.049	0	0.0141	4.79	14.8	0.00028	1.31	RV	CELLSTATES	vFB2	control_PVneg	4	15
IFNG-AS1	3.31	0.0475	0	0.0237	4.69	20	0.000221	1.32	RV	CELLSTATES	vFB2	control_PVneg	4	15
AL157400.3	3.28	0.0396	0.000338	0.0429	4.81	18.4	0.00012	1.4	RV	CELLSTATES	vFB2	control_PVneg	4	15
KCNQ3	3.28	0.0147	0.00428	0.102	5.57	20.3	2.22e-05	1.83	RV	CELLSTATES	vFB2	control_PVneg	4	15
AC107419.1	3.27	0.0425	0	0.0188	4.73	16.1	0.000154	1.37	RV	CELLSTATES	vFB2	control_PVneg	4	15
XG	3.2	0.0268	0.0161	0.11	5.58	18.3	5.11e-05	1.57	RV	CELLSTATES	vFB2	control_PVneg	4	15
PLAT	3.19	0.0244	0.01	0.225	5.85	18.7	4.31e-05	1.61	RV	CELLSTATES	vFB2	control_PVneg	4	15
AL451074.2	3.11	0.0445	0.000338	0.0338	4.78	16.7	0.000168	1.35	RV	CELLSTATES	vFB2	control_PVneg	4	15
AC096711.3	3.08	0.0445	0	0.0146	4.69	15.7	0.000188	1.35	RV	CELLSTATES	vFB2	control_PVneg	4	15
HBB	3.08	0.0445	0	0.0146	4.69	15.7	0.000188	1.35	RV	CELLSTATES	vFB2	control_PVneg	4	15
DCDC2C	3.04	0.0445	0.00203	0.0549	5.14	15.5	0.000178	1.35	RV	CELLSTATES	vFB2	control_PVneg	4	15
LINC01033	3	0.0445	0.000677	0.0308	4.86	15.3	0.000188	1.35	RV	CELLSTATES	vFB2	control_PVneg	4	15
CR382287.2	2.92	0.0475	0.00191	0.0599	4.99	15	0.000219	1.32	RV	CELLSTATES	vFB2	control_PVneg	4	15
AC002451.1	2.88	0.0475	0	0.0153	4.65	14.9	0.000263	1.32	RV	CELLSTATES	vFB2	control_PVneg	4	15
RTL3	2.88	0.0475	0	0.0153	4.65	14.9	0.000263	1.32	RV	CELLSTATES	vFB2	control_PVneg	4	15
LRP4-AS1	2.86	0.0475	0	0.0129	4.65	14.9	0.000265	1.32	RV	CELLSTATES	vFB2	control_PVneg	4	15
LRRTM4	2.86	0.0129	0.0263	0.239	6.07	21.5	1.36e-05	1.89	RV	CELLSTATES	vFB2	control_PVneg	4	15
RAMP2-AS1	2.82	0.049	0.00876	0.0972	5.59	14.4	0.00028	1.31	RV	CELLSTATES	vFB2	control_PVneg	4	15
AC005550.2	2.81	0.0475	0.0161	0.159	5.98	14.7	0.000245	1.32	RV	CELLSTATES	vFB2	control_PVneg	4	15
CRISPLD1	2.81	0.0407	0.00985	0.151	5.96	16.1	0.000133	1.39	RV	CELLSTATES	vFB2	control_PVneg	4	15
CCDC68	2.73	0.0396	0.0241	0.189	6.19	16.6	0.00011	1.4	RV	CELLSTATES	vFB2	control_PVneg	4	15
LINC00511	2.67	0.00585	0.0281	0.309	6.55	23.6	5.78e-06	2.23	RV	CELLSTATES	vFB2	control_PVneg	4	15
LIFR-AS1	2.54	0.0475	0.0268	0.139	5.69	14.6	0.000259	1.32	RV	CELLSTATES	vFB2	control_PVneg	4	15
SP2	2.49	0.0396	0.0238	0.161	5.74	16.5	0.000113	1.4	RV	CELLSTATES	vFB2	control_PVneg	4	15
TMEM132C	2.47	0.0027	0.193	1.08	7.99	26.7	1.72e-06	2.57	RV	CELLSTATES	vFB2	control_PVneg	4	15
SLC26A3	2.46	0.00267	0.382	1.79	8.62	27.1	1.45e-06	2.57	RV	CELLSTATES	vFB2	control_PVneg	4	15
LINC01088	2.4	0.0372	0.32	1.58	8.42	16.8	9.73e-05	1.43	RV	CELLSTATES	vFB2	control_PVneg	4	15
INO80D	2.36	0.0032	0.242	1.28	8.22	26	2.26e-06	2.5	RV	CELLSTATES	vFB2	control_PVneg	4	15
AC007388.1	2.32	0.00374	0.17	0.787	7.51	25.3	2.9e-06	2.43	RV	CELLSTATES	vFB2	control_PVneg	4	15
RAPGEF5	2.27	0.0323	0.0443	0.294	6.51	17.4	7.76e-05	1.49	RV	CELLSTATES	vFB2	control_PVneg	4	15
BMP5	2.22	0.0159	0.115	0.569	7.31	19.9	2.59e-05	1.8	RV	CELLSTATES	vFB2	control_PVneg	4	15
FKBP5	2.19	0.0147	1.21	5.81	10.3	20.4	2.16e-05	1.83	RV	CELLSTATES	vFB2	control_PVneg	4	15
STK17B	2.17	0.0362	0.0481	0.363	6.7	17	9.2e-05	1.44	RV	CELLSTATES	vFB2	control_PVneg	4	15
FGD4	2.06	0.0271	0.266	1.17	8.19	18.2	5.35e-05	1.57	RV	CELLSTATES	vFB2	control_PVneg	4	15
USP54	2.01	0.0147	0.186	1.03	7.99	20.4	2.15e-05	1.83	RV	CELLSTATES	vFB2	control_PVneg	4	15
RETREG3	2	0.0273	0.0677	0.365	6.69	18	5.82e-05	1.56	RV	CELLSTATES	vFB2	control_PVneg	4	15
ZBTB16	1.98	0.0475	1	3.64	9.79	15	0.000216	1.32	RV	CELLSTATES	vFB2	control_PVneg	4	15
ENOX2	1.83	0.0407	0.317	0.872	8	16.2	0.000128	1.39	RV	CELLSTATES	vFB2	control_PVneg	4	15
RNF115	1.78	0.0278	0.32	1.29	8.34	17.8	6.48e-05	1.56	RV	CELLSTATES	vFB2	control_PVneg	4	15
CCND3	1.76	0.0475	0.295	1.06	8.18	14.8	0.000245	1.32	RV	CELLSTATES	vFB2	control_PVneg	4	15
THSD4	1.71	0.0396	0.409	1.51	8.59	16.4	0.000119	1.4	RV	CELLSTATES	vFB2	control_PVneg	4	15
PTPN9	1.68	0.0425	0.304	0.933	7.99	15.8	0.000156	1.37	RV	CELLSTATES	vFB2	control_PVneg	4	15
C11orf80	1.66	0.0475	0.246	0.864	7.87	14.9	0.000226	1.32	RV	CELLSTATES	vFB2	control_PVneg	4	15
SPRED2	1.64	0.0425	0.409	1.6	8.66	15.9	0.000147	1.37	RV	CELLSTATES	vFB2	control_PVneg	4	15
FBXO42	1.63	0.0475	0.372	0.996	8.17	14.9	0.000225	1.32	RV	CELLSTATES	vFB2	control_PVneg	4	15
LAMB1	1.62	0.0333	1.66	5.24	10.3	17.2	8.22e-05	1.48	RV	CELLSTATES	vFB2	control_PVneg	4	15

## Sheet: RBM20_control
Gene	logFC	FDR	mean_exp_control	mean_exp_genotype	logCPM	F	PValue	FDR_plot	Region	annotation_level	cell_state	comparison	Observations_genotype	Observations_reference
NPPB	6.32	0.0052	0	0.109	5.71	28.3	1.33e-05	2.28	RV	CELLSTATES	vFB2	control_RBM20	5	15
LINC01535	4.82	0.00304	0	0.0505	4.76	32.5	4.86e-06	2.52	RV	CELLSTATES	vFB2	control_RBM20	5	15
LAMC1-AS1	4.56	0.00304	0	0.0437	4.59	33	4.4e-06	2.52	RV	CELLSTATES	vFB2	control_RBM20	5	15
AC074011.1	4.47	0.00855	0	0.0311	4.84	24.8	3.31e-05	2.07	RV	CELLSTATES	vFB2	control_RBM20	5	15
HBB	4.3	0.0208	0	0.0252	4.72	19.4	0.000153	1.68	RV	CELLSTATES	vFB2	control_RBM20	5	15
KCNJ13	4.13	0.011	0	0.0195	4.58	23.2	5.09e-05	1.96	RV	CELLSTATES	vFB2	control_RBM20	5	15
AC099329.1	4.11	0.015	0	0.0234	4.64	21.5	8.32e-05	1.82	RV	CELLSTATES	vFB2	control_RBM20	5	15
ZNF630-AS1	4.08	0.0133	0	0.0211	4.64	22.3	6.59e-05	1.88	RV	CELLSTATES	vFB2	control_RBM20	5	15
MME-AS1	4.07	0.00592	0.00236	0.0726	5.26	24	1.6e-05	2.23	RV	CELLSTATES	vFB2	control_RBM20	5	15
SPINK13	3.73	0.0194	0	0.0199	4.6	19.9	0.000133	1.71	RV	CELLSTATES	vFB2	control_RBM20	5	15
MGAM	3.64	0.0163	0	0.0168	4.52	20.8	0.000101	1.79	RV	CELLSTATES	vFB2	control_RBM20	5	15
AP000755.2	3.63	0.0317	0.00606	0.0399	5.06	15.7	0.000294	1.5	RV	CELLSTATES	vFB2	control_RBM20	5	15
AC005550.2	3.61	0.0052	0.0161	0.201	6.48	24.6	1.32e-05	2.28	RV	CELLSTATES	vFB2	control_RBM20	5	15
OCIAD2	3.6	0.0348	0	0.0322	4.28	20.6	0.000343	1.46	RV	CELLSTATES	vFB2	control_RBM20	5	15
AC025031.1	3.57	0.0194	0	0.0151	4.48	19.8	0.000138	1.71	RV	CELLSTATES	vFB2	control_RBM20	5	15
COMP	3.52	0.0149	0.0183	0.0607	5.33	19.3	7.72e-05	1.83	RV	CELLSTATES	vFB2	control_RBM20	5	15
IGFBP2	3.45	0.0026	0.00988	0.104	5.77	28.9	3.42e-06	2.58	RV	CELLSTATES	vFB2	control_RBM20	5	15
AC012613.1	3.44	0.00732	0.0188	0.0393	5.03	22.5	2.57e-05	2.14	RV	CELLSTATES	vFB2	control_RBM20	5	15
N6AMT1	3.34	0.0194	0.0122	0.0881	5.2	17.8	0.000135	1.71	RV	CELLSTATES	vFB2	control_RBM20	5	15
AC002451.1	3.32	0.0334	0	0.0128	4.42	17.1	0.000317	1.48	RV	CELLSTATES	vFB2	control_RBM20	5	15
AL513320.1	3.19	0.038	0	0.0129	4.4	16.5	0.000389	1.42	RV	CELLSTATES	vFB2	control_RBM20	5	15
AL596218.1	3.17	0.0286	0.0124	0.0688	5.21	16.2	0.000247	1.54	RV	CELLSTATES	vFB2	control_RBM20	5	15
CP	3.13	0.00659	0.0348	0.116	6.01	23.2	2.06e-05	2.18	RV	CELLSTATES	vFB2	control_RBM20	5	15
TCF4-AS2	3.1	0.00659	0.00741	0.056	5.3	23.2	2.03e-05	2.18	RV	CELLSTATES	vFB2	control_RBM20	5	15
SLC44A5	3.07	0.00304	0.011	0.132	5.84	27.7	4.9e-06	2.52	RV	CELLSTATES	vFB2	control_RBM20	5	15
LINC01847	3.05	0.042	0.00683	0.0247	4.79	14.5	0.000473	1.38	RV	CELLSTATES	vFB2	control_RBM20	5	15
PRICKLE2-AS3	2.98	0.016	0.00438	0.0533	4.88	18.7	9.5e-05	1.8	RV	CELLSTATES	vFB2	control_RBM20	5	15
LINC01807	2.94	0.0026	0.0304	0.162	5.98	29.5	2.88e-06	2.58	RV	CELLSTATES	vFB2	control_RBM20	5	15
AL451074.2	2.91	0.0194	0.000338	0.0199	4.63	18	0.000131	1.71	RV	CELLSTATES	vFB2	control_RBM20	5	15
LRRTM4	2.9	0.0194	0.0263	0.242	6.16	17.9	0.000131	1.71	RV	CELLSTATES	vFB2	control_RBM20	5	15
XG	2.75	0.0488	0.0161	0.053	5.24	13.9	0.000586	1.31	RV	CELLSTATES	vFB2	control_RBM20	5	15
ACTA1	2.71	0.0106	0.128	0.374	7.31	20.7	4.75e-05	1.97	RV	CELLSTATES	vFB2	control_RBM20	5	15
AC007389.3	2.69	0.0149	0.0246	0.111	5.77	19.2	8.08e-05	1.83	RV	CELLSTATES	vFB2	control_RBM20	5	15
AC036214.1	2.67	0.0156	0.0147	0.115	5.78	19	8.78e-05	1.81	RV	CELLSTATES	vFB2	control_RBM20	5	15
HS6ST2	2.66	0.0318	0.0392	0.292	6.92	15.7	0.000298	1.5	RV	CELLSTATES	vFB2	control_RBM20	5	15
PRPS1	2.65	0.0106	0.0219	0.161	6.05	20.7	4.73e-05	1.97	RV	CELLSTATES	vFB2	control_RBM20	5	15
LINC02454	2.55	0.0398	0.000338	0.0161	4.5	14.8	0.00042	1.4	RV	CELLSTATES	vFB2	control_RBM20	5	15
TMEM132C	2.54	0.0126	0.193	1.15	8.24	20.1	5.98e-05	1.9	RV	CELLSTATES	vFB2	control_RBM20	5	15
AC004381.1	2.5	0.0163	0.0681	0.296	6.86	18.6	9.92e-05	1.79	RV	CELLSTATES	vFB2	control_RBM20	5	15
FAM117B	2.5	0.016	0.0258	0.133	5.97	18.7	9.6e-05	1.8	RV	CELLSTATES	vFB2	control_RBM20	5	15
KCNQ3	2.48	0.0106	0.00428	0.0653	5.42	20.7	4.82e-05	1.97	RV	CELLSTATES	vFB2	control_RBM20	5	15
AL139147.1	2.45	0.0219	0.0235	0.105	5.48	17.1	0.000174	1.66	RV	CELLSTATES	vFB2	control_RBM20	5	15
MYEF2	2.38	0.0388	0.00135	0.0326	4.93	15	0.000404	1.41	RV	CELLSTATES	vFB2	control_RBM20	5	15
AC099791.2	2.37	0.0409	0.0268	0.101	5.71	14.6	0.000454	1.39	RV	CELLSTATES	vFB2	control_RBM20	5	15
MAMDC2	2.28	0.016	0.654	3.03	9.64	18.7	9.5e-05	1.8	RV	CELLSTATES	vFB2	control_RBM20	5	15
MAMDC2-AS1	2.28	0.0123	0.286	1.51	8.76	20.2	5.75e-05	1.91	RV	CELLSTATES	vFB2	control_RBM20	5	15
CRISPLD1	2.27	0.0388	0.00985	0.0986	5.81	14.9	0.000401	1.41	RV	CELLSTATES	vFB2	control_RBM20	5	15
LIFR-AS1	2.27	0.0449	0.0268	0.0774	5.44	14.2	0.000522	1.35	RV	CELLSTATES	vFB2	control_RBM20	5	15
AL390774.2	2.26	0.0489	0.00728	0.084	5.42	13.9	0.000597	1.31	RV	CELLSTATES	vFB2	control_RBM20	5	15
SLC46A3	2.25	0.0488	0.0569	0.292	6.82	13.9	0.000589	1.31	RV	CELLSTATES	vFB2	control_RBM20	5	15
AC108449.1	2.16	0.0368	0.0191	0.11	5.96	15.1	0.000372	1.43	RV	CELLSTATES	vFB2	control_RBM20	5	15
TIPARP	2.11	0.0299	0.0755	0.425	6.64	16	0.000266	1.52	RV	CELLSTATES	vFB2	control_RBM20	5	15
SLC9A7	2.01	0.0458	0.0737	0.221	6.52	14.1	0.000539	1.34	RV	CELLSTATES	vFB2	control_RBM20	5	15
AC007388.1	1.98	0.0237	0.17	0.599	7.62	16.8	0.000193	1.63	RV	CELLSTATES	vFB2	control_RBM20	5	15
FOXO3	1.53	0.0172	1.05	2.68	9.62	18.4	0.000108	1.76	RV	CELLSTATES	vFB2	control_RBM20	5	15

## Sheet: TTN_control
Gene	logFC	FDR	mean_exp_control	mean_exp_genotype	logCPM	F	PValue	FDR_plot	Region	annotation_level	cell_state	comparison	Observations_genotype	Observations_reference
NPPB	7.75	2.38e-08	0	0.251	6.5	59.6	1.38e-11	7.62	RV	CELLSTATES	vFB2	control_TTN	6	15
SPINK13	5.27	3.38e-05	0	0.0567	5.04	32.6	1.38e-07	4.47	RV	CELLSTATES	vFB2	control_TTN	6	15
LINC01535	5	0.000127	0	0.0414	4.87	28.6	6.51e-07	3.9	RV	CELLSTATES	vFB2	control_TTN	6	15
FAM9B	4.52	0.000568	0	0.0285	4.64	23.4	5.2e-06	3.25	RV	CELLSTATES	vFB2	control_TTN	6	15
AC096711.3	4.47	0.00102	0	0.0169	4.05	27.3	1.17e-05	2.99	RV	CELLSTATES	vFB2	control_TTN	6	15
XG	4.33	2.79e-06	0.0161	0.216	6.35	40.2	5.62e-09	5.55	RV	CELLSTATES	vFB2	control_TTN	6	15
IRF6	4.15	0.00244	0	0.0158	4.04	24.6	3.8e-05	2.61	RV	CELLSTATES	vFB2	control_TTN	6	15
AC074011.1	4.11	0.000931	0	0.024	4.49	21.8	1.01e-05	3.03	RV	CELLSTATES	vFB2	control_TTN	6	15
AC025031.1	4.02	0.00112	0	0.0229	4.45	21.2	1.33e-05	2.95	RV	CELLSTATES	vFB2	control_TTN	6	15
AP000755.2	3.99	0.000276	0.00606	0.0403	4.69	25.5	1.88e-06	3.56	RV	CELLSTATES	vFB2	control_TTN	6	15
USP12-AS1	3.99	0.00279	0	0.0204	4.19	19.3	4.54e-05	2.55	RV	CELLSTATES	vFB2	control_TTN	6	15
IFNG-AS1	3.98	0.00211	0	0.0194	4.44	19.2	3.14e-05	2.68	RV	CELLSTATES	vFB2	control_TTN	6	15
KCNJ13	3.93	0.00144	0	0.0169	4.4	20.4	1.83e-05	2.84	RV	CELLSTATES	vFB2	control_TTN	6	15
AL078590.3	3.83	0.0032	0	0.0162	4.16	18.2	5.46e-05	2.5	RV	CELLSTATES	vFB2	control_TTN	6	15
GOLGA6L9	3.82	0.0047	0	0.0166	4.13	19.3	9.49e-05	2.33	RV	CELLSTATES	vFB2	control_TTN	6	15
LRP4-AS1	3.76	0.00279	0	0.0195	4.3	18.3	4.54e-05	2.55	RV	CELLSTATES	vFB2	control_TTN	6	15
LINC01088	3.74	8.15e-08	0.32	2.19	9.05	52.6	6.89e-11	7.09	RV	CELLSTATES	vFB2	control_TTN	6	15
LYPD1	3.66	0.00399	0	0.0162	4.34	17.2	7.46e-05	2.4	RV	CELLSTATES	vFB2	control_TTN	6	15
PRIMA1	3.61	0.0088	0	0.0151	4.1	19	0.00023	2.06	RV	CELLSTATES	vFB2	control_TTN	6	15
RAMP2-AS1	3.61	4.72e-06	0.00876	0.156	5.83	38.3	1.17e-08	5.33	RV	CELLSTATES	vFB2	control_TTN	6	15
PRRG3	3.6	0.0047	0	0.0175	4.21	17.7	9.39e-05	2.33	RV	CELLSTATES	vFB2	control_TTN	6	15
AC023509.2	3.56	0.00365	0	0.014	4.3	17.5	6.65e-05	2.44	RV	CELLSTATES	vFB2	control_TTN	6	15
AC007614.1	3.52	0.00512	0.00885	0.0554	5.04	16.2	0.000106	2.29	RV	CELLSTATES	vFB2	control_TTN	6	15
AC003684.1	3.51	0.00333	0	0.0128	4.28	17.8	5.83e-05	2.48	RV	CELLSTATES	vFB2	control_TTN	6	15
AC012414.5	3.48	0.0134	0	0.0135	4.07	18.1	0.000402	1.87	RV	CELLSTATES	vFB2	control_TTN	6	15
SALL3	3.46	0.0147	0	0.0126	3.99	17.1	0.000455	1.83	RV	CELLSTATES	vFB2	control_TTN	6	15
AL606807.1	3.44	0.00559	0.00422	0.0248	4.35	16	0.00012	2.25	RV	CELLSTATES	vFB2	control_TTN	6	15
CASC9	3.44	0.0171	0	0.0133	4.02	16.4	0.000561	1.77	RV	CELLSTATES	vFB2	control_TTN	6	15
AC027449.1	3.42	0.00512	0.0133	0.0265	4.45	16.2	0.000105	2.29	RV	CELLSTATES	vFB2	control_TTN	6	15
AP000755.1	3.42	0.0108	0.00952	0.017	4.2	17.5	0.000303	1.96	RV	CELLSTATES	vFB2	control_TTN	6	15
ARHGDIG	3.4	0.00878	0	0.0143	4.16	16.9	0.000227	2.06	RV	CELLSTATES	vFB2	control_TTN	6	15
AC036214.1	3.37	1.22e-05	0.0147	0.179	6.11	35.2	3.74e-08	4.91	RV	CELLSTATES	vFB2	control_TTN	6	15
ZPLD1	3.36	0.000471	0.00191	0.0606	4.9	23.6	4.09e-06	3.33	RV	CELLSTATES	vFB2	control_TTN	6	15
CBLN1	3.35	0.0124	0	0.0127	4.2	13.7	0.000364	1.91	RV	CELLSTATES	vFB2	control_TTN	6	15
AL592430.1	3.34	0.0143	0.0133	0.0189	4.18	15.1	0.000438	1.84	RV	CELLSTATES	vFB2	control_TTN	6	15
AL021368.1	3.33	0.0192	0	0.0126	4.07	15.2	0.000672	1.72	RV	CELLSTATES	vFB2	control_TTN	6	15
SLC44A5	3.32	5.26e-06	0.011	0.17	6.02	37.9	1.34e-08	5.28	RV	CELLSTATES	vFB2	control_TTN	6	15
MYEF2	3.27	0.000632	0.00135	0.0587	5.08	22.8	5.85e-06	3.2	RV	CELLSTATES	vFB2	control_TTN	6	15
AC002451.1	3.26	0.00796	0	0.0131	4.19	15	0.000197	2.1	RV	CELLSTATES	vFB2	control_TTN	6	15
KBTBD12	3.22	0.000956	0.0265	0.0803	5.37	21.4	1.06e-05	3.02	RV	CELLSTATES	vFB2	control_TTN	6	15
MISP3	3.19	0.00796	0.00513	0.0218	4.42	14.9	0.000196	2.1	RV	CELLSTATES	vFB2	control_TTN	6	15
LAMC1-AS1	3.17	0.0147	0	0.0126	4.17	13.2	0.000453	1.83	RV	CELLSTATES	vFB2	control_TTN	6	15
LINC02233	3.17	0.002	0.00856	0.0637	5.24	19.1	2.96e-05	2.7	RV	CELLSTATES	vFB2	control_TTN	6	15
MOB3B	3.14	4.08e-07	0.0541	0.426	6.9	46.5	5.92e-10	6.39	RV	CELLSTATES	vFB2	control_TTN	6	15
VXN	3.14	0.00613	0.000338	0.0244	4.35	15.7	0.000138	2.21	RV	CELLSTATES	vFB2	control_TTN	6	15
AC003682.1	3.12	0.0209	0.00202	0.0177	4.18	14.5	0.000754	1.68	RV	CELLSTATES	vFB2	control_TTN	6	15
LINC01239	3.12	4.12e-05	0.0124	0.21	6.12	31.2	1.8e-07	4.39	RV	CELLSTATES	vFB2	control_TTN	6	15
LINC01847	3.09	0.00808	0.00683	0.0263	4.51	14.8	0.000202	2.09	RV	CELLSTATES	vFB2	control_TTN	6	15
LINC02454	3.07	0.00739	0.000338	0.0204	4.45	15.1	0.000176	2.13	RV	CELLSTATES	vFB2	control_TTN	6	15
SLC10A6	3.05	0.0164	0.00155	0.0206	4.33	12.8	0.000532	1.79	RV	CELLSTATES	vFB2	control_TTN	6	15
MME-AS1	2.99	0.00799	0.00236	0.0328	4.74	14.9	0.000198	2.1	RV	CELLSTATES	vFB2	control_TTN	6	15
TMEM132C	2.99	1.89e-06	0.193	1.22	8.31	41.5	3.57e-09	5.72	RV	CELLSTATES	vFB2	control_TTN	6	15
SNAP91	2.94	0.0281	0.000338	0.0228	4.11	11.7	0.00116	1.55	RV	CELLSTATES	vFB2	control_TTN	6	15
LINC00222	2.93	0.00175	0.00225	0.0564	4.81	19.5	2.42e-05	2.76	RV	CELLSTATES	vFB2	control_TTN	6	15
CRISPLD1	2.92	8.08e-05	0.00985	0.165	6	29.3	3.93e-07	4.09	RV	CELLSTATES	vFB2	control_TTN	6	15
SLC4A8	2.89	0.0041	0.00561	0.0621	5.1	16.9	7.75e-05	2.39	RV	CELLSTATES	vFB2	control_TTN	6	15
AC125613.1	2.86	0.0153	0.000427	0.0198	4.28	13.1	0.000482	1.81	RV	CELLSTATES	vFB2	control_TTN	6	15
DCDC2C	2.86	0.00492	0.00203	0.0565	5.09	16.3	0.0001	2.31	RV	CELLSTATES	vFB2	control_TTN	6	15
LINC01250	2.86	0.00542	0.00614	0.0468	4.97	16.1	0.000114	2.27	RV	CELLSTATES	vFB2	control_TTN	6	15
LINC01807	2.86	0.00015	0.0304	0.16	6.03	27.5	8.25e-07	3.83	RV	CELLSTATES	vFB2	control_TTN	6	15
KCNQ3	2.84	0.00048	0.00428	0.0983	5.49	23.5	4.26e-06	3.32	RV	CELLSTATES	vFB2	control_TTN	6	15
PPP2R2B	2.83	0.00536	0.0136	0.0676	5.33	16.1	0.000112	2.27	RV	CELLSTATES	vFB2	control_TTN	6	15
AC012613.1	2.82	0.0215	0.0188	0.039	4.96	11.9	0.000789	1.67	RV	CELLSTATES	vFB2	control_TTN	6	15
AC124254.1	2.82	0.000419	0.0046	0.112	5.31	24	3.44e-06	3.38	RV	CELLSTATES	vFB2	control_TTN	6	15
APOA1-AS	2.81	0.0164	0.00572	0.0232	4.51	12.8	0.000535	1.78	RV	CELLSTATES	vFB2	control_TTN	6	15
AL596218.1	2.8	0.013	0.0124	0.047	5	13.4	0.000386	1.88	RV	CELLSTATES	vFB2	control_TTN	6	15
ITGA1	2.77	3.03e-06	0.125	0.62	7.51	39.9	6.38e-09	5.52	RV	CELLSTATES	vFB2	control_TTN	6	15
MASP1	2.76	0.000988	0.00425	0.0803	5.18	21.3	1.12e-05	3.01	RV	CELLSTATES	vFB2	control_TTN	6	15
MAMDC2	2.73	1.73e-05	0.654	3.41	9.73	34	6.04e-08	4.76	RV	CELLSTATES	vFB2	control_TTN	6	15
BDH1	2.71	0.0332	0.000338	0.0189	4.24	13.2	0.00146	1.48	RV	CELLSTATES	vFB2	control_TTN	6	15
NAA11	2.71	0.00269	0.056	0.15	6.11	18.2	4.28e-05	2.57	RV	CELLSTATES	vFB2	control_TTN	6	15
AC007920.2	2.7	0.0214	0.00123	0.0187	4.29	12	0.00078	1.67	RV	CELLSTATES	vFB2	control_TTN	6	15
AC010632.1	2.7	0.0166	0.00451	0.0249	4.54	12.7	0.000542	1.78	RV	CELLSTATES	vFB2	control_TTN	6	15
IGFBP2	2.7	0.00298	0.00988	0.0755	5.36	17.9	4.93e-05	2.53	RV	CELLSTATES	vFB2	control_TTN	6	15
PDZRN4	2.7	0.00338	0.00702	0.0999	5.41	17.5	5.95e-05	2.47	RV	CELLSTATES	vFB2	control_TTN	6	15
TCF4-AS2	2.7	0.00433	0.00741	0.0537	4.91	16.8	8.21e-05	2.36	RV	CELLSTATES	vFB2	control_TTN	6	15
AC025188.1	2.69	0.000566	0.0212	0.112	5.6	23.1	5.14e-06	3.25	RV	CELLSTATES	vFB2	control_TTN	6	15
AL591806.3	2.69	0.00773	0.00888	0.0624	5.22	15	0.000189	2.11	RV	CELLSTATES	vFB2	control_TTN	6	15
GPBAR1	2.69	0.0201	0.00312	0.0392	4.85	12.1	0.000717	1.7	RV	CELLSTATES	vFB2	control_TTN	6	15
AC108861.1	2.68	0.0451	0.00761	0.0273	4.7	9.78	0.00227	1.35	RV	CELLSTATES	vFB2	control_TTN	6	15
SESN3	2.68	1.34e-05	0.0658	0.528	7.27	34.8	4.39e-08	4.87	RV	CELLSTATES	vFB2	control_TTN	6	15
STK17B	2.68	4.72e-06	0.0481	0.512	7.22	38.3	1.16e-08	5.33	RV	CELLSTATES	vFB2	control_TTN	6	15
AC005550.2	2.66	0.00707	0.0161	0.137	6.01	15.3	0.000165	2.15	RV	CELLSTATES	vFB2	control_TTN	6	15
LINC01033	2.65	0.0153	0.000677	0.0277	4.41	13.9	0.000478	1.82	RV	CELLSTATES	vFB2	control_TTN	6	15
ADAMTS9-AS2	2.64	7.33e-05	0.207	1.02	8.21	29.5	3.51e-07	4.14	RV	CELLSTATES	vFB2	control_TTN	6	15
AP000866.1	2.64	0.0295	0.00619	0.0201	4.45	11	0.00124	1.53	RV	CELLSTATES	vFB2	control_TTN	6	15
PRRG4	2.64	0.0299	0.00123	0.0173	4.36	11	0.00126	1.52	RV	CELLSTATES	vFB2	control_TTN	6	15
AC079296.1	2.58	0.0372	0.00606	0.0146	4.24	10.5	0.00172	1.43	RV	CELLSTATES	vFB2	control_TTN	6	15
ADRA1B	2.58	0.000127	0.0768	0.276	6.67	28	6.54e-07	3.9	RV	CELLSTATES	vFB2	control_TTN	6	15
AL162414.1	2.58	0.0177	0.014	0.0308	4.69	12.5	0.000601	1.75	RV	CELLSTATES	vFB2	control_TTN	6	15
SMPX	2.57	0.0126	0.0267	0.052	5.12	13.5	0.00037	1.9	RV	CELLSTATES	vFB2	control_TTN	6	15
AC037487.1	2.55	0.0485	0.00417	0.0135	4.25	9.56	0.00254	1.31	RV	CELLSTATES	vFB2	control_TTN	6	15
AL451074.2	2.55	0.0314	0.000338	0.0161	4.27	10.8	0.00136	1.5	RV	CELLSTATES	vFB2	control_TTN	6	15
AC023906.3	2.54	0.0153	0.00763	0.0327	4.64	13	0.000479	1.82	RV	CELLSTATES	vFB2	control_TTN	6	15
GALNT15	2.54	0.00749	0.0622	0.0855	5.49	15.1	0.000181	2.13	RV	CELLSTATES	vFB2	control_TTN	6	15
CRELD1	2.53	0.00399	0.00335	0.0649	5.15	17	7.47e-05	2.4	RV	CELLSTATES	vFB2	control_TTN	6	15
FAM117B	2.52	0.000566	0.0258	0.138	5.86	23.1	5.13e-06	3.25	RV	CELLSTATES	vFB2	control_TTN	6	15
PDE8B	2.52	0.0412	0.000427	0.0166	4.3	10	0.00201	1.39	RV	CELLSTATES	vFB2	control_TTN	6	15
TLR5	2.52	0.0154	0.00708	0.0405	4.63	12.9	0.000489	1.81	RV	CELLSTATES	vFB2	control_TTN	6	15
SORT1	2.51	0.00236	0.0313	0.124	5.9	18.6	3.62e-05	2.63	RV	CELLSTATES	vFB2	control_TTN	6	15
LINC01428	2.5	0.0259	0.0141	0.0282	4.51	11.4	0.00102	1.59	RV	CELLSTATES	vFB2	control_TTN	6	15
ACTA1	2.49	0.0119	0.128	0.43	7.39	13.7	0.000339	1.93	RV	CELLSTATES	vFB2	control_TTN	6	15
AC097534.1	2.48	0.0478	0.00572	0.0172	4.36	9.61	0.00248	1.32	RV	CELLSTATES	vFB2	control_TTN	6	15
U2AF1	2.48	0.0188	0.00498	0.0347	4.66	12.4	0.000648	1.73	RV	CELLSTATES	vFB2	control_TTN	6	15
WARS2-IT1	2.48	0.00456	0.0231	0.0745	5.29	16.6	8.81e-05	2.34	RV	CELLSTATES	vFB2	control_TTN	6	15
ZBTB16	2.48	0.000391	1	4.05	10.1	24.3	3.13e-06	3.41	RV	CELLSTATES	vFB2	control_TTN	6	15
AC092171.4	2.47	0.0399	0.00166	0.0251	4.48	10.1	0.0019	1.4	RV	CELLSTATES	vFB2	control_TTN	6	15
CREB3L4	2.47	0.0379	0.00986	0.0186	4.33	10.3	0.00178	1.42	RV	CELLSTATES	vFB2	control_TTN	6	15
AC007388.1	2.46	6.31e-05	0.17	0.809	7.88	30	2.94e-07	4.2	RV	CELLSTATES	vFB2	control_TTN	6	15
ADAMTS5	2.45	0.000327	0.112	0.352	6.89	24.8	2.45e-06	3.49	RV	CELLSTATES	vFB2	control_TTN	6	15
CHST7	2.45	0.000167	0.128	0.359	6.97	27.1	9.61e-07	3.78	RV	CELLSTATES	vFB2	control_TTN	6	15
LINC01819	2.44	0.00985	0.0253	0.0563	5.03	14.2	0.000265	2.01	RV	CELLSTATES	vFB2	control_TTN	6	15
LRRTM4	2.44	0.00127	0.0263	0.134	5.83	20.5	1.57e-05	2.9	RV	CELLSTATES	vFB2	control_TTN	6	15
OVCH1-AS1	2.44	0.00159	0.0233	0.141	5.59	19.8	2.14e-05	2.8	RV	CELLSTATES	vFB2	control_TTN	6	15
ENOX2	2.43	2.3e-05	0.317	1.11	8.34	33.2	8.36e-08	4.64	RV	CELLSTATES	vFB2	control_TTN	6	15
FXYD1	2.43	0.0178	0.01	0.0462	4.88	12.5	0.000608	1.75	RV	CELLSTATES	vFB2	control_TTN	6	15
AL591518.1	2.41	0.0279	0.0143	0.04	4.91	11.2	0.00114	1.55	RV	CELLSTATES	vFB2	control_TTN	6	15
CYP2U1	2.41	0.0289	0.00763	0.0298	4.52	11.1	0.0012	1.54	RV	CELLSTATES	vFB2	control_TTN	6	15
KIAA1211	2.4	0.00125	0.0235	0.239	6.53	20.6	1.52e-05	2.9	RV	CELLSTATES	vFB2	control_TTN	6	15
ZNF154	2.4	0.0246	0.0172	0.0325	4.69	11.6	0.000943	1.61	RV	CELLSTATES	vFB2	control_TTN	6	15
CYP19A1	2.39	0.00613	0.0154	0.0735	5.16	15.6	0.000139	2.21	RV	CELLSTATES	vFB2	control_TTN	6	15
GUCY2C	2.39	0.0333	0.000677	0.0223	4.36	11.4	0.00148	1.48	RV	CELLSTATES	vFB2	control_TTN	6	15
MAP2	2.39	0.000227	0.0218	0.292	6.66	26	1.51e-06	3.64	RV	CELLSTATES	vFB2	control_TTN	6	15
CPXM2	2.38	0.0103	0.0247	0.0707	5.3	14.1	0.000285	1.99	RV	CELLSTATES	vFB2	control_TTN	6	15
GPM6B	2.38	0.000299	0.0456	0.438	7.12	25.1	2.19e-06	3.52	RV	CELLSTATES	vFB2	control_TTN	6	15
OSER1-DT	2.36	0.0338	0.0234	0.0386	4.82	10.6	0.00152	1.47	RV	CELLSTATES	vFB2	control_TTN	6	15
PKIA-AS1	2.35	0.0478	0.00189	0.021	4.34	9.61	0.00248	1.32	RV	CELLSTATES	vFB2	control_TTN	6	15
AP003096.1	2.34	0.0195	0.0108	0.0523	4.98	12.2	0.000689	1.71	RV	CELLSTATES	vFB2	control_TTN	6	15
DOCK5	2.34	4.41e-05	0.221	1.07	8.26	31	1.95e-07	4.36	RV	CELLSTATES	vFB2	control_TTN	6	15
NDUFV2-AS1	2.34	0.0148	0.0342	0.052	5.04	13.1	0.000461	1.83	RV	CELLSTATES	vFB2	control_TTN	6	15
SEZ6L	2.34	0.000327	0.0337	0.378	6.93	24.8	2.49e-06	3.48	RV	CELLSTATES	vFB2	control_TTN	6	15
AC007389.5	2.33	0.0404	0.00236	0.0195	4.37	10.1	0.00193	1.39	RV	CELLSTATES	vFB2	control_TTN	6	15
CCDC68	2.32	0.00244	0.0241	0.165	6.09	18.5	3.75e-05	2.61	RV	CELLSTATES	vFB2	control_TTN	6	15
RAMP2	2.32	0.0394	0.00359	0.0279	4.63	10.2	0.00187	1.4	RV	CELLSTATES	vFB2	control_TTN	6	15
KIF24	2.31	0.0201	0.00135	0.0348	4.57	12.1	0.000716	1.7	RV	CELLSTATES	vFB2	control_TTN	6	15
CYP4B1	2.3	0.00954	0.0709	0.132	5.99	14.4	0.000252	2.02	RV	CELLSTATES	vFB2	control_TTN	6	15
CP	2.29	0.0131	0.0348	0.0832	5.54	13.4	0.000389	1.88	RV	CELLSTATES	vFB2	control_TTN	6	15
AP000787.1	2.28	0.00244	0.089	0.331	6.91	18.5	3.77e-05	2.61	RV	CELLSTATES	vFB2	control_TTN	6	15
OGFRL1	2.26	0.00151	0.0717	0.257	6.62	20	1.96e-05	2.82	RV	CELLSTATES	vFB2	control_TTN	6	15
AFF3	2.25	0.000435	1.09	5.01	10.2	23.9	3.64e-06	3.36	RV	CELLSTATES	vFB2	control_TTN	6	15
ICA1L	2.25	0.00083	0.153	0.552	7.47	21.9	8.68e-06	3.08	RV	CELLSTATES	vFB2	control_TTN	6	15
ITGA10	2.25	0.000971	0.0582	0.268	6.6	21.4	1.08e-05	3.01	RV	CELLSTATES	vFB2	control_TTN	6	15
AL035446.1	2.23	0.0374	0.00863	0.0406	4.67	10.3	0.00174	1.43	RV	CELLSTATES	vFB2	control_TTN	6	15
ARHGEF28	2.22	0.00583	0.00665	0.0982	5.47	15.8	0.00013	2.23	RV	CELLSTATES	vFB2	control_TTN	6	15
USP53	2.22	0.000471	1.07	3.21	9.82	23.6	4.11e-06	3.33	RV	CELLSTATES	vFB2	control_TTN	6	15
AP001599.1	2.2	0.0246	0.0244	0.0625	5.21	11.6	0.000939	1.61	RV	CELLSTATES	vFB2	control_TTN	6	15
LIPH	2.2	0.0466	0.0156	0.1	5.72	9.68	0.00239	1.33	RV	CELLSTATES	vFB2	control_TTN	6	15
AC078909.1	2.19	0.0436	0.0123	0.0396	4.73	9.88	0.00217	1.36	RV	CELLSTATES	vFB2	control_TTN	6	15
CORIN	2.19	0.00338	0.0597	0.216	6.49	17.5	5.96e-05	2.47	RV	CELLSTATES	vFB2	control_TTN	6	15
MEOX2	2.19	0.000845	0.165	0.638	7.66	21.8	8.96e-06	3.07	RV	CELLSTATES	vFB2	control_TTN	6	15
CFAP54	2.18	0.0461	0.014	0.0248	4.44	9.71	0.00235	1.34	RV	CELLSTATES	vFB2	control_TTN	6	15
AC025180.1	2.17	0.0447	0.0156	0.0469	4.96	9.81	0.00225	1.35	RV	CELLSTATES	vFB2	control_TTN	6	15
SLC46A3	2.17	0.00112	0.0569	0.266	6.64	20.9	1.33e-05	2.95	RV	CELLSTATES	vFB2	control_TTN	6	15
TXNIP	2.16	0.00319	0.313	0.953	8.33	17.7	5.4e-05	2.5	RV	CELLSTATES	vFB2	control_TTN	6	15
MXI1	2.15	0.00164	0.125	0.428	7.25	19.7	2.23e-05	2.79	RV	CELLSTATES	vFB2	control_TTN	6	15
AC027117.2	2.14	0.00105	0.0837	0.21	6.38	21.1	1.22e-05	2.98	RV	CELLSTATES	vFB2	control_TTN	6	15
GBP2	2.13	0.0119	0.0334	0.0941	5.57	13.7	0.000339	1.93	RV	CELLSTATES	vFB2	control_TTN	6	15
AC004381.1	2.12	0.012	0.0681	0.26	6.69	13.7	0.000345	1.92	RV	CELLSTATES	vFB2	control_TTN	6	15
CCSAP	2.12	0.0209	0.00954	0.0626	5.24	12	0.000755	1.68	RV	CELLSTATES	vFB2	control_TTN	6	15
CXCL13	2.12	0.021	0.0108	0.106	5.76	12	0.000762	1.68	RV	CELLSTATES	vFB2	control_TTN	6	15
FMO3	2.12	0.0184	0.01	0.0671	5.09	12.4	0.000629	1.74	RV	CELLSTATES	vFB2	control_TTN	6	15
MYLK3	2.12	0.0305	0.00775	0.0436	4.68	10.9	0.0013	1.52	RV	CELLSTATES	vFB2	control_TTN	6	15
ANKRD29	2.1	0.0262	0.0204	0.0639	5.27	11.4	0.00104	1.58	RV	CELLSTATES	vFB2	control_TTN	6	15
LINC00632	2.1	0.00124	0.0944	0.281	6.78	20.6	1.5e-05	2.91	RV	CELLSTATES	vFB2	control_TTN	6	15
MUSK	2.1	0.000875	0.406	1.14	8.49	21.7	9.4e-06	3.06	RV	CELLSTATES	vFB2	control_TTN	6	15
PIK3IP1	2.1	0.00462	0.0351	0.127	5.84	16.5	9.15e-05	2.34	RV	CELLSTATES	vFB2	control_TTN	6	15
ACSM3	2.08	0.00197	3.68	10.5	11.5	19.1	2.89e-05	2.71	RV	CELLSTATES	vFB2	control_TTN	6	15
KALRN	2.08	0.00021	0.346	2.13	9.06	26.2	1.36e-06	3.68	RV	CELLSTATES	vFB2	control_TTN	6	15
PNPLA7	2.08	0.00309	0.0252	0.145	5.77	17.8	5.18e-05	2.51	RV	CELLSTATES	vFB2	control_TTN	6	15
AC104041.1	2.07	0.0215	0.0335	0.178	6.12	12	0.000786	1.67	RV	CELLSTATES	vFB2	control_TTN	6	15
ATP10D	2.07	0.000566	0.395	1.31	8.6	23.1	5.07e-06	3.25	RV	CELLSTATES	vFB2	control_TTN	6	15
EFHD1	2.07	0.00122	0.0401	0.277	6.56	20.6	1.47e-05	2.91	RV	CELLSTATES	vFB2	control_TTN	6	15
FGD4	2.07	0.00174	0.266	0.946	8.23	19.5	2.39e-05	2.76	RV	CELLSTATES	vFB2	control_TTN	6	15
IL16	2.07	0.00159	0.114	0.384	7.06	19.8	2.13e-05	2.8	RV	CELLSTATES	vFB2	control_TTN	6	15
EMILIN3	2.06	0.0208	0.0118	0.0849	5.42	12.1	0.000748	1.68	RV	CELLSTATES	vFB2	control_TTN	6	15
AF165147.1	2.05	0.00395	0.0457	0.116	5.6	17	7.29e-05	2.4	RV	CELLSTATES	vFB2	control_TTN	6	15
BMP4	2.05	0.00566	0.0596	0.104	5.63	15.9	0.000123	2.25	RV	CELLSTATES	vFB2	control_TTN	6	15
NRXN3	2.04	0.00512	0.18	1.1	8.26	16.2	0.000106	2.29	RV	CELLSTATES	vFB2	control_TTN	6	15
PRR16	2.04	0.000105	0.562	2.45	9.3	28.6	5.2e-07	3.98	RV	CELLSTATES	vFB2	control_TTN	6	15
CCNG2	2.02	0.00181	0.0706	0.484	7.31	19.4	2.56e-05	2.74	RV	CELLSTATES	vFB2	control_TTN	6	15
LINC00908	2.02	0.0397	0.0192	0.0565	5.11	10.2	0.00189	1.4	RV	CELLSTATES	vFB2	control_TTN	6	15
NCKIPSD	1.99	0.00821	0.00975	0.102	5.54	14.8	0.000209	2.09	RV	CELLSTATES	vFB2	control_TTN	6	15
SPART-AS1	1.99	0.0186	0.0457	0.0933	5.57	12.4	0.00064	1.73	RV	CELLSTATES	vFB2	control_TTN	6	15
DEPP1	1.98	0.0192	0.0521	0.102	5.6	12.3	0.000674	1.72	RV	CELLSTATES	vFB2	control_TTN	6	15
AC018742.1	1.97	0.0207	0.0329	0.188	6.32	12.1	0.00074	1.68	RV	CELLSTATES	vFB2	control_TTN	6	15
AGMO	1.97	0.0123	0.109	0.461	7.33	13.6	0.000355	1.91	RV	CELLSTATES	vFB2	control_TTN	6	15
AL356277.3	1.97	0.0103	0.0445	0.201	6.34	14.1	0.000284	1.99	RV	CELLSTATES	vFB2	control_TTN	6	15
HTR4	1.97	0.0119	0.183	1.17	8.4	13.7	0.000339	1.93	RV	CELLSTATES	vFB2	control_TTN	6	15
AC107375.1	1.96	0.0311	0.0205	0.0594	5.05	10.9	0.00133	1.51	RV	CELLSTATES	vFB2	control_TTN	6	15
ARHGEF26	1.96	0.00341	0.187	0.465	7.38	17.5	6.06e-05	2.47	RV	CELLSTATES	vFB2	control_TTN	6	15
AC097534.2	1.95	0.0333	0.022	0.0618	5.1	10.7	0.00147	1.48	RV	CELLSTATES	vFB2	control_TTN	6	15
HPS3	1.95	0.00331	0.0765	0.268	6.71	17.6	5.77e-05	2.48	RV	CELLSTATES	vFB2	control_TTN	6	15
LIN7A	1.95	0.00341	0.0752	0.245	6.52	17.5	6.07e-05	2.47	RV	CELLSTATES	vFB2	control_TTN	6	15
PRRT3-AS1	1.95	0.0335	0.0114	0.0592	5.11	10.6	0.0015	1.47	RV	CELLSTATES	vFB2	control_TTN	6	15
TLL2	1.95	0.00566	0.09	0.514	7.41	15.9	0.000123	2.25	RV	CELLSTATES	vFB2	control_TTN	6	15
AC012370.2	1.94	0.0433	0.0219	0.0689	5.32	9.9	0.00214	1.36	RV	CELLSTATES	vFB2	control_TTN	6	15
AC091948.1	1.94	0.0164	0.0432	0.18	6.32	12.8	0.00053	1.79	RV	CELLSTATES	vFB2	control_TTN	6	15
LINC00511	1.94	0.00277	0.0281	0.226	6.41	18.1	4.46e-05	2.56	RV	CELLSTATES	vFB2	control_TTN	6	15
CCND3	1.93	0.00122	0.295	1.03	8.31	20.6	1.47e-05	2.91	RV	CELLSTATES	vFB2	control_TTN	6	15
GREB1	1.93	0.0171	0.0269	0.131	5.86	12.6	0.000564	1.77	RV	CELLSTATES	vFB2	control_TTN	6	15
PFDN4	1.93	0.0349	0.0514	0.0623	5.19	10.5	0.00158	1.46	RV	CELLSTATES	vFB2	control_TTN	6	15
PRPS1	1.93	0.0335	0.0219	0.108	5.76	10.6	0.0015	1.47	RV	CELLSTATES	vFB2	control_TTN	6	15
SLC25A18	1.93	0.0468	0.0202	0.0527	4.97	9.67	0.0024	1.33	RV	CELLSTATES	vFB2	control_TTN	6	15
TSC22D3	1.93	0.00299	0.2	0.975	8.16	17.9	4.99e-05	2.52	RV	CELLSTATES	vFB2	control_TTN	6	15
HS3ST1	1.92	0.0421	0.0321	0.0844	5.56	9.97	0.00208	1.38	RV	CELLSTATES	vFB2	control_TTN	6	15
RARB	1.92	0.00554	0.102	0.248	6.69	16	0.000118	2.26	RV	CELLSTATES	vFB2	control_TTN	6	15
ALDH6A1	1.91	0.0325	0.0285	0.0597	5.16	10.7	0.00142	1.49	RV	CELLSTATES	vFB2	control_TTN	6	15
ARL15	1.91	0.00039	1.3	5.09	10.3	24.3	3.09e-06	3.41	RV	CELLSTATES	vFB2	control_TTN	6	15
LIFR-AS1	1.91	0.0441	0.0268	0.0597	5.1	9.85	0.00221	1.36	RV	CELLSTATES	vFB2	control_TTN	6	15
N4BP2L1	1.91	0.00236	0.0665	0.243	6.55	18.6	3.6e-05	2.63	RV	CELLSTATES	vFB2	control_TTN	6	15
SGIP1	1.91	0.00154	0.447	1.71	8.91	19.9	2.02e-05	2.81	RV	CELLSTATES	vFB2	control_TTN	6	15
SRP14-AS1	1.91	0.0247	0.0158	0.068	5.18	11.6	0.00095	1.61	RV	CELLSTATES	vFB2	control_TTN	6	15
IRS2	1.9	0.00181	0.225	0.6	7.7	19.4	2.54e-05	2.74	RV	CELLSTATES	vFB2	control_TTN	6	15
IGFBP3	1.88	0.0277	0.0855	0.212	6.54	11.2	0.00113	1.56	RV	CELLSTATES	vFB2	control_TTN	6	15
ARL17B	1.87	0.0277	0.131	0.342	7.1	11.2	0.00113	1.56	RV	CELLSTATES	vFB2	control_TTN	6	15
USP54	1.87	0.00181	0.186	0.936	8.11	19.4	2.57e-05	2.74	RV	CELLSTATES	vFB2	control_TTN	6	15
AC040934.1	1.86	0.0463	0.0313	0.0538	5.03	9.7	0.00236	1.33	RV	CELLSTATES	vFB2	control_TTN	6	15
ADHFE1	1.86	0.0104	0.0734	0.151	6.06	14.1	0.00029	1.98	RV	CELLSTATES	vFB2	control_TTN	6	15
PCSK6	1.86	0.00956	0.658	2.31	9.33	14.3	0.000254	2.02	RV	CELLSTATES	vFB2	control_TTN	6	15
PLB1	1.85	0.0121	0.1	0.154	6.21	13.7	0.000349	1.92	RV	CELLSTATES	vFB2	control_TTN	6	15
HLF	1.84	0.0232	0.0438	0.121	5.71	11.7	0.000869	1.63	RV	CELLSTATES	vFB2	control_TTN	6	15
KIRREL3	1.84	0.013	0.0358	0.385	7.09	13.5	0.000382	1.89	RV	CELLSTATES	vFB2	control_TTN	6	15
LAMA3	1.84	0.0102	0.075	0.141	6.01	14.1	0.000278	1.99	RV	CELLSTATES	vFB2	control_TTN	6	15
AC124947.1	1.83	0.0479	0.00949	0.0719	5.31	9.6	0.00249	1.32	RV	CELLSTATES	vFB2	control_TTN	6	15
CISD2	1.83	0.049	0.00897	0.0638	5.22	9.51	0.0026	1.31	RV	CELLSTATES	vFB2	control_TTN	6	15
AC005165.1	1.82	0.00352	0.0969	0.323	6.86	17.3	6.38e-05	2.45	RV	CELLSTATES	vFB2	control_TTN	6	15
AL445426.1	1.82	0.00462	0.228	0.67	7.86	16.6	9.07e-05	2.34	RV	CELLSTATES	vFB2	control_TTN	6	15
FKBP5	1.82	0.00754	1.21	4.08	10.1	15	0.000182	2.12	RV	CELLSTATES	vFB2	control_TTN	6	15
PREX2	1.82	0.00297	0.353	1.19	8.5	17.9	4.9e-05	2.53	RV	CELLSTATES	vFB2	control_TTN	6	15
REXO5	1.82	0.0277	0.0637	0.138	6.05	11.2	0.00113	1.56	RV	CELLSTATES	vFB2	control_TTN	6	15
UACA	1.82	0.00127	0.4	1.63	8.8	20.5	1.57e-05	2.9	RV	CELLSTATES	vFB2	control_TTN	6	15
ALDH3A2	1.81	0.00735	0.0635	0.137	5.92	15.1	0.000175	2.13	RV	CELLSTATES	vFB2	control_TTN	6	15
C21orf62-AS1	1.81	0.00878	0.0224	0.17	6.05	14.6	0.000227	2.06	RV	CELLSTATES	vFB2	control_TTN	6	15
TMEM71	1.81	0.00659	0.0792	0.252	6.62	15.4	0.000153	2.18	RV	CELLSTATES	vFB2	control_TTN	6	15
AC114760.2	1.8	0.0473	0.0302	0.105	5.78	9.64	0.00244	1.33	RV	CELLSTATES	vFB2	control_TTN	6	15
AP001528.2	1.79	0.00571	0.18	0.408	7.32	15.8	0.000126	2.24	RV	CELLSTATES	vFB2	control_TTN	6	15
PLXNA2	1.79	0.00297	0.198	0.626	7.68	17.9	4.89e-05	2.53	RV	CELLSTATES	vFB2	control_TTN	6	15
AC026904.4	1.78	0.0486	0.00597	0.063	5.17	9.56	0.00255	1.31	RV	CELLSTATES	vFB2	control_TTN	6	15
ACSM1	1.78	0.0456	0.544	1.21	8.72	9.75	0.00231	1.34	RV	CELLSTATES	vFB2	control_TTN	6	15
CSRNP3	1.78	0.00485	0.179	0.55	7.55	16.4	9.84e-05	2.31	RV	CELLSTATES	vFB2	control_TTN	6	15
JCAD	1.78	0.0103	0.0778	0.242	6.61	14.1	0.000282	1.99	RV	CELLSTATES	vFB2	control_TTN	6	15
SORBS1	1.78	0.00445	0.221	0.897	8.15	16.7	8.5e-05	2.35	RV	CELLSTATES	vFB2	control_TTN	6	15
AC022075.1	1.77	0.0385	0.0228	0.0782	5.39	10.2	0.00181	1.41	RV	CELLSTATES	vFB2	control_TTN	6	15
FAXDC2	1.77	0.0047	0.108	0.379	7.07	16.5	9.47e-05	2.33	RV	CELLSTATES	vFB2	control_TTN	6	15
HEY1	1.77	0.0258	0.0724	0.173	6.27	11.4	0.00101	1.59	RV	CELLSTATES	vFB2	control_TTN	6	15
MTUS1	1.77	0.00454	0.631	2.28	9.32	16.6	8.74e-05	2.34	RV	CELLSTATES	vFB2	control_TTN	6	15
PTPN13	1.77	0.00135	0.35	1.38	8.6	20.3	1.69e-05	2.87	RV	CELLSTATES	vFB2	control_TTN	6	15
TIPARP	1.76	0.00766	0.0755	0.25	6.52	15	0.000186	2.12	RV	CELLSTATES	vFB2	control_TTN	6	15
ABLIM3	1.75	0.00726	0.177	0.536	7.55	15.2	0.000171	2.14	RV	CELLSTATES	vFB2	control_TTN	6	15
CFH	1.75	0.00189	0.572	1.57	8.85	19.2	2.74e-05	2.72	RV	CELLSTATES	vFB2	control_TTN	6	15
PDP1	1.75	0.037	0.018	0.0765	5.34	10.4	0.00171	1.43	RV	CELLSTATES	vFB2	control_TTN	6	15
MB	1.74	0.0174	0.211	0.592	7.78	12.6	0.000583	1.76	RV	CELLSTATES	vFB2	control_TTN	6	15
ARHGAP10	1.73	0.002	1.29	4.34	10.2	19.1	2.96e-05	2.7	RV	CELLSTATES	vFB2	control_TTN	6	15
FOXO3	1.73	0.00193	1.05	2.82	9.68	19.2	2.81e-05	2.71	RV	CELLSTATES	vFB2	control_TTN	6	15
ITGB8	1.73	0.00855	0.0922	0.369	7.06	14.6	0.000219	2.07	RV	CELLSTATES	vFB2	control_TTN	6	15
RGS11	1.73	0.0262	0.0295	0.116	5.77	11.4	0.00104	1.58	RV	CELLSTATES	vFB2	control_TTN	6	15
ARHGAP25	1.72	0.0477	0.0161	0.0698	5.2	9.62	0.00247	1.32	RV	CELLSTATES	vFB2	control_TTN	6	15
PCOLCE2	1.72	0.0171	0.302	0.999	8.33	12.7	0.000559	1.77	RV	CELLSTATES	vFB2	control_TTN	6	15
RADIL	1.72	0.00985	0.0466	0.216	6.37	14.3	0.000264	2.01	RV	CELLSTATES	vFB2	control_TTN	6	15
RMND5A	1.71	0.0173	0.0351	0.132	5.87	12.6	0.000576	1.76	RV	CELLSTATES	vFB2	control_TTN	6	15
GATA6	1.7	0.00808	0.175	0.582	7.61	14.8	0.000202	2.09	RV	CELLSTATES	vFB2	control_TTN	6	15
KIF5C	1.7	0.0305	0.0711	0.128	5.85	10.9	0.00129	1.52	RV	CELLSTATES	vFB2	control_TTN	6	15
LINC01748	1.7	0.0268	0.0315	0.116	5.76	11.3	0.00107	1.57	RV	CELLSTATES	vFB2	control_TTN	6	15
PDK4	1.7	0.0489	0.143	0.577	7.64	9.52	0.00259	1.31	RV	CELLSTATES	vFB2	control_TTN	6	15
DOCK9	1.69	0.00566	0.338	1.07	8.41	15.9	0.000123	2.25	RV	CELLSTATES	vFB2	control_TTN	6	15
GLYATL2	1.69	0.0171	0.0381	0.137	5.88	12.6	0.000565	1.77	RV	CELLSTATES	vFB2	control_TTN	6	15
POC1B-AS1	1.69	0.0377	0.0841	0.116	5.86	10.3	0.00176	1.42	RV	CELLSTATES	vFB2	control_TTN	6	15
AL122035.1	1.68	0.043	0.0151	0.0784	5.31	9.92	0.00213	1.37	RV	CELLSTATES	vFB2	control_TTN	6	15
IRAK3	1.68	0.00982	0.348	0.874	8.22	14.3	0.000263	2.01	RV	CELLSTATES	vFB2	control_TTN	6	15
MAMDC2-AS1	1.68	0.0102	0.286	0.947	8.27	14.2	0.000276	1.99	RV	CELLSTATES	vFB2	control_TTN	6	15
MTSS1	1.68	0.00613	0.0885	0.322	6.82	15.6	0.000139	2.21	RV	CELLSTATES	vFB2	control_TTN	6	15
PPP1CB	1.68	0.013	0.386	0.694	8.02	13.4	0.000386	1.88	RV	CELLSTATES	vFB2	control_TTN	6	15
RGCC	1.66	0.0335	0.024	0.124	5.9	10.6	0.00149	1.47	RV	CELLSTATES	vFB2	control_TTN	6	15
ZMAT1	1.65	0.0254	0.0366	0.159	6.13	11.5	0.000987	1.59	RV	CELLSTATES	vFB2	control_TTN	6	15
CTDSPL	1.64	0.00518	0.283	0.876	8.12	16.2	0.000108	2.29	RV	CELLSTATES	vFB2	control_TTN	6	15
PRTG	1.64	0.0255	0.0408	0.153	6.13	11.5	0.00099	1.59	RV	CELLSTATES	vFB2	control_TTN	6	15
WNK3	1.64	0.041	0.0445	0.122	5.85	10.1	0.00199	1.39	RV	CELLSTATES	vFB2	control_TTN	6	15
CCDC28A	1.63	0.0222	0.0742	0.13	5.98	11.9	0.000826	1.65	RV	CELLSTATES	vFB2	control_TTN	6	15
IGFBP5	1.63	0.0378	0.191	0.776	8	10.3	0.00177	1.42	RV	CELLSTATES	vFB2	control_TTN	6	15
PPM1B	1.62	0.00459	0.199	0.575	7.64	16.6	8.9e-05	2.34	RV	CELLSTATES	vFB2	control_TTN	6	15
BNIP3L	1.61	0.0103	0.428	1.39	8.74	14.1	0.000282	1.99	RV	CELLSTATES	vFB2	control_TTN	6	15
EFCAB7	1.6	0.0288	0.0726	0.129	5.91	11.1	0.0012	1.54	RV	CELLSTATES	vFB2	control_TTN	6	15
TMEM123	1.6	0.0225	0.0887	0.162	6.2	11.8	0.000838	1.65	RV	CELLSTATES	vFB2	control_TTN	6	15
ADGRD1	1.59	0.0233	0.28	0.912	8.27	11.7	0.000874	1.63	RV	CELLSTATES	vFB2	control_TTN	6	15
CNBD1	1.59	0.0333	0.0281	0.161	6.08	10.7	0.00148	1.48	RV	CELLSTATES	vFB2	control_TTN	6	15
KDM3A	1.59	0.00659	0.0816	0.298	6.74	15.4	0.000153	2.18	RV	CELLSTATES	vFB2	control_TTN	6	15
SCN7A	1.58	0.01	2.45	7.37	11	14.2	0.000271	2	RV	CELLSTATES	vFB2	control_TTN	6	15
LINC02062	1.57	0.0127	0.152	0.246	6.69	13.5	0.000375	1.89	RV	CELLSTATES	vFB2	control_TTN	6	15
SLC1A3	1.57	0.0448	0.0931	0.12	6.03	9.8	0.00225	1.35	RV	CELLSTATES	vFB2	control_TTN	6	15
RFTN2	1.55	0.00942	0.367	0.832	8.16	14.4	0.000247	2.03	RV	CELLSTATES	vFB2	control_TTN	6	15
SLC25A45	1.54	0.0269	0.11	0.251	6.69	11.3	0.00108	1.57	RV	CELLSTATES	vFB2	control_TTN	6	15
IQGAP2	1.53	0.0247	0.102	0.421	7.23	11.6	0.000952	1.61	RV	CELLSTATES	vFB2	control_TTN	6	15
LINC00886	1.53	0.0418	0.0527	0.129	5.85	10	0.00205	1.38	RV	CELLSTATES	vFB2	control_TTN	6	15
WASF3	1.53	0.0154	0.253	0.508	7.58	12.9	0.000489	1.81	RV	CELLSTATES	vFB2	control_TTN	6	15
AL591501.1	1.52	0.0305	0.0526	0.153	6.1	10.9	0.00129	1.52	RV	CELLSTATES	vFB2	control_TTN	6	15
HMGCLL1	1.52	0.0262	0.123	0.311	6.95	11.4	0.00104	1.58	RV	CELLSTATES	vFB2	control_TTN	6	15
LIFR	1.52	0.0161	0.21	0.449	7.37	12.8	0.000518	1.79	RV	CELLSTATES	vFB2	control_TTN	6	15
SLC22A15	1.51	0.0113	0.14	0.399	7.15	13.9	0.000317	1.95	RV	CELLSTATES	vFB2	control_TTN	6	15
AASS	1.5	0.0246	0.0543	0.184	6.27	11.6	0.000943	1.61	RV	CELLSTATES	vFB2	control_TTN	6	15
CNTN4	1.5	0.0473	0.0476	0.214	6.43	9.65	0.00243	1.33	RV	CELLSTATES	vFB2	control_TTN	6	15
HBP1	1.5	0.0222	0.0891	0.261	6.69	11.9	0.00082	1.65	RV	CELLSTATES	vFB2	control_TTN	6	15
MME	1.5	0.0175	0.0501	0.297	6.78	12.6	0.000586	1.76	RV	CELLSTATES	vFB2	control_TTN	6	15
TCP11L2	1.5	0.0379	0.0491	0.147	6.05	10.3	0.00178	1.42	RV	CELLSTATES	vFB2	control_TTN	6	15
LAMB1	1.49	0.0114	1.66	4.91	10.4	13.8	0.000322	1.94	RV	CELLSTATES	vFB2	control_TTN	6	15
PIK3R1	1.49	0.0186	0.451	0.985	8.4	12.4	0.00064	1.73	RV	CELLSTATES	vFB2	control_TTN	6	15
PTPDC1	1.49	0.037	0.282	0.711	7.89	10.4	0.0017	1.43	RV	CELLSTATES	vFB2	control_TTN	6	15
CAT	1.48	0.0259	0.0494	0.178	6.22	11.4	0.00102	1.59	RV	CELLSTATES	vFB2	control_TTN	6	15
FBXO42	1.48	0.00878	0.372	0.757	8.08	14.6	0.000226	2.06	RV	CELLSTATES	vFB2	control_TTN	6	15
IRS1	1.48	0.0268	0.103	0.21	6.51	11.3	0.00107	1.57	RV	CELLSTATES	vFB2	control_TTN	6	15
SORCS1	1.48	0.0485	0.16	0.464	7.47	9.57	0.00253	1.31	RV	CELLSTATES	vFB2	control_TTN	6	15
SPEF2	1.48	0.0447	0.0319	0.124	5.78	9.81	0.00225	1.35	RV	CELLSTATES	vFB2	control_TTN	6	15
FAM214A	1.47	0.0172	0.18	0.586	7.66	12.6	0.000569	1.77	RV	CELLSTATES	vFB2	control_TTN	6	15
CRADD	1.46	0.0124	0.25	0.696	7.88	13.6	0.000363	1.91	RV	CELLSTATES	vFB2	control_TTN	6	15
SHROOM3	1.46	0.0124	0.224	0.69	7.86	13.6	0.000363	1.91	RV	CELLSTATES	vFB2	control_TTN	6	15
BTBD8	1.45	0.0406	0.0649	0.196	6.39	10.1	0.00195	1.39	RV	CELLSTATES	vFB2	control_TTN	6	15
FMNL2	1.45	0.0103	0.342	1.18	8.52	14.1	0.000281	1.99	RV	CELLSTATES	vFB2	control_TTN	6	15
RPS6KA2	1.44	0.04	0.367	0.563	7.75	10.1	0.00191	1.4	RV	CELLSTATES	vFB2	control_TTN	6	15
TMEM72-AS1	1.44	0.0216	0.0848	0.23	6.53	11.9	0.000795	1.67	RV	CELLSTATES	vFB2	control_TTN	6	15
CDH2	1.43	0.0276	0.0713	0.205	6.42	11.2	0.00112	1.56	RV	CELLSTATES	vFB2	control_TTN	6	15
RASSF4	1.42	0.0412	0.174	0.402	7.33	10	0.00201	1.39	RV	CELLSTATES	vFB2	control_TTN	6	15
AKT3	1.41	0.0147	1.41	4.02	10.2	13.1	0.00045	1.83	RV	CELLSTATES	vFB2	control_TTN	6	15
ALDH7A1	1.41	0.0313	0.0753	0.234	6.59	10.8	0.00135	1.5	RV	CELLSTATES	vFB2	control_TTN	6	15
CCDC102B	1.41	0.0234	0.302	0.986	8.25	11.7	0.000879	1.63	RV	CELLSTATES	vFB2	control_TTN	6	15
RNF115	1.41	0.0222	0.32	1.11	8.42	11.9	0.000821	1.65	RV	CELLSTATES	vFB2	control_TTN	6	15
CEP44	1.4	0.049	0.0399	0.14	5.96	9.52	0.0026	1.31	RV	CELLSTATES	vFB2	control_TTN	6	15
GRB10	1.4	0.035	0.349	0.807	8.12	10.5	0.00159	1.46	RV	CELLSTATES	vFB2	control_TTN	6	15
PI16	1.4	0.0265	0.192	0.521	7.57	11.3	0.00105	1.58	RV	CELLSTATES	vFB2	control_TTN	6	15
SH3RF3	1.39	0.0246	0.175	0.385	7.15	11.6	0.000941	1.61	RV	CELLSTATES	vFB2	control_TTN	6	15
HSD17B11	1.38	0.0494	0.0861	0.206	6.51	9.49	0.00263	1.31	RV	CELLSTATES	vFB2	control_TTN	6	15
ANGPT1	1.36	0.0418	0.258	0.304	7.04	9.99	0.00205	1.38	RV	CELLSTATES	vFB2	control_TTN	6	15
CFLAR	1.36	0.0246	0.394	0.832	8.2	11.6	0.000944	1.61	RV	CELLSTATES	vFB2	control_TTN	6	15
KLHL24	1.36	0.0322	0.27	0.398	7.41	10.8	0.0014	1.49	RV	CELLSTATES	vFB2	control_TTN	6	15
ZNF438	1.36	0.0372	0.318	0.766	8.09	10.3	0.00172	1.43	RV	CELLSTATES	vFB2	control_TTN	6	15
GLT8D2	1.35	0.0237	0.125	0.373	7.07	11.7	0.000897	1.62	RV	CELLSTATES	vFB2	control_TTN	6	15
SLC44A1	1.35	0.0369	0.323	0.675	7.92	10.4	0.00169	1.43	RV	CELLSTATES	vFB2	control_TTN	6	15
TFDP2	1.35	0.0495	0.21	0.491	7.56	9.48	0.00264	1.31	RV	CELLSTATES	vFB2	control_TTN	6	15
KCTD3	1.34	0.0259	0.16	0.347	7.06	11.4	0.00102	1.59	RV	CELLSTATES	vFB2	control_TTN	6	15
ABCA6	1.32	0.0305	2.75	4.9	10.7	10.9	0.00129	1.52	RV	CELLSTATES	vFB2	control_TTN	6	15
AC016831.7	1.32	0.0209	1.18	2.93	9.85	12	0.000757	1.68	RV	CELLSTATES	vFB2	control_TTN	6	15
CARMIL1	1.3	0.0299	0.755	1.98	9.29	11	0.00126	1.52	RV	CELLSTATES	vFB2	control_TTN	6	15
MED13L	1.3	0.0277	1.07	2.93	9.77	11.2	0.00112	1.56	RV	CELLSTATES	vFB2	control_TTN	6	15
SYNPO2	1.3	0.0404	1.12	2.66	9.69	10.1	0.00194	1.39	RV	CELLSTATES	vFB2	control_TTN	6	15
FAM13A	1.29	0.0489	0.303	0.929	8.27	9.53	0.00258	1.31	RV	CELLSTATES	vFB2	control_TTN	6	15
PIK3CA	1.28	0.0418	0.3	0.605	7.81	9.99	0.00205	1.38	RV	CELLSTATES	vFB2	control_TTN	6	15
GHR	1.25	0.0405	0.447	1.01	8.42	10.1	0.00194	1.39	RV	CELLSTATES	vFB2	control_TTN	6	15
MLLT3	1.24	0.0374	0.22	0.521	7.57	10.3	0.00174	1.43	RV	CELLSTATES	vFB2	control_TTN	6	15
UTRN	1.24	0.0355	0.496	1.36	8.74	10.5	0.00162	1.45	RV	CELLSTATES	vFB2	control_TTN	6	15
CYP1B1-AS1	1.22	0.0441	0.449	0.896	8.27	9.84	0.00221	1.36	RV	CELLSTATES	vFB2	control_TTN	6	15
